# Supplementary material for: KNN-MDR: a learning approach for improving interactions mapping performances in genome wide association studies
Source: BMC Bioinformatics. 2017 Mar 21;18:184. doi: 10.1186/s12859-017-1599-7 (PMC5361736; doi:10.1186/s12859-017-1599-7)
Supplement: Supplementary file 3 — The data set(s) supporting the results of Table 2. (ZIP 28603 kb) [file 12859_2017_1599_MOESM3_ESM.zip › 3/SINAN/S53/mkallsimul.dat]

1 1 0 0 0 0 1 0 0 2 0 0 0 1 0 0 0 0 1 0 1 0 1 2 1 1 0 0 1 2 0 0 0 1 1 1 1 2 0 0 0 1 0 0 2 0 1 0 0 0 0 2 1 1 1 1 0 0 1 2 0 1 0 0 1 1 1 1 1 0 0 2 2 2 2 2 0 0 2 1 0 2 1 0 1 0 1 0 0 1 0 0 0 0 1 2 1 2 1 2 0 0 1 0 1 0 2 0 1 1 1 1 0 1 1 1 0 0 1 0 2 0 1 0 1 0 0 1 1 1 0 0 0 0 0 0 1 1 0 0 0 0 0 0 0 0 1 0 2 2 0 2 0 0 1 0 0 1 1 0 0 0 1 1 0 1 0 0 1 1 1 0 0 1 0 0 2 0 0 0 0 1 1 1 2 1 2 2 1 0 1 0 2 1 2 1 1 0 0 0 0 1 0 1 1 0 1 0 0 0 1 1 1 0 0 0 0 0 1 2 0 0 0 1 1 0 2 0 0 0 0 0 0 0 2 0 0 2 0 0 0 1 2 0 0 1 0 0 0 0 0 0 1 0 0 1 0 2 1 2 1 2 0 0 1 0 1 0 0 0 0 2 0 0 0 0 0 0 0 0 0 1 1 2 0 0 0 1 2 2 0 2 0 1 1 0 0 2 2 0 0 0 2 2 2 0 0 2 2 2 0 2 2 0 1 0 2 0 0 0 0 0 2 1 1 0 0 0 0 0 0 1 1 0 0 0 0 2 0 1 2 1 2 1 0 0 1 1 2 2 2 0 2 1 1 0 1 1 0 2 0 1 1 1 0 1 0 1 2 0 0 2 0 0 0 0 0 0 1 1 1 1 0 0 1 0 0 0 0 1 0 0 0 0 1 0 1 2 0 0 0 1 0 2 2 0 0 1 0 1 1 0 0 0 1 2 0 1 1 0 0 1 0 1 1 2 1 1 1 1 0 2 1 1 1 0 1 1 1 0 0 2 1 2 0 2 0 1 2 1 0 0 0 2 1 1 1 2 1 2 2 2 0 0 0 2 0 1 0 0 0 0 1 1 1 1 1 0 0 0 2 0 2 2 2 0 2 0 1 1 0 2 1 1 1 0 0 0 0 2 0 1 2 1 1 0 1 1 0 1 0 2 1 1 0 0 0 0 1 0 0 2 2 0 1 2 0 0 1 1 1 0 1 1 1 0 1 0 1 0 0 1 0 1 1 1 2 0 0 2 0 1 1 0 0 0 0 2 0 0 1 0 1 0 0 1 0 1 0 1 0 1 1 0 1 1 1 2 2 2 0 0 1 0 1 0 0 0 0 0 0 1 0 0 0 0 0 1 0 1 1 1 0 2 0 0 1 2 2 2 1 0 0 0 0 0 1 0 2 1 0 1 0 0 0 0 2 1 0 0 1 1 0 0 0 0 0 0 2 1 1 0 0 0 1 1 1 0 1 1 0 2 1 1 2 0 0 0 1 0 0 0 1 1 1 2 0 1 1 1 0 1 1 0 0 0 1 0 0 0 2 0 2 0 2 2 1 2 1 0 2 1 0 0 1 0 1 0 1 2 0 1 1 0 0 0 0 1 0 0 0 0 0 2 0 0 0 1 0 1 0 0 1 0 1 2 0 0 0 0 1 1 0 2 0 0 0 0 0 1 0 1 0 0 0 0 0 0 0 0 0 0 0 0 0 0 1 0 1 0 0 0 2 1 0 1 1 1 2 2 1 0 1 2 2 0 1 1 1 2 1 1 0 0 1 2 0 2 0 2 0 1 2 0 0 0 0 1 0 1 0 2 0 2 2 0 1 0 0 1 0 0 1 1 1 0 1 2 2 2 2 2 0 0 0 1 0 0 0 1 0 0 0 0 0 1 0 0 0 0 0 0 1 0 1 0 1 1 1 1 0 0 0 1 0 0 1 0 0 0 1 0 0 0 0 1 2 0 1 0 0 0 0 1 1 2 0 0 0 2 2 0 2 0 0 1 0 1 0 2 0 1 0 0 2 1 1 0 1 0 0 1 1 0 1 1 1 1 1 2 2 0 0 0 1 2 0 1 1 1 0 1 0 0 2 2 2 1 1 1 0 0 0 2 0 0 0 1 0 0 0 2 2 0 1 1 2 0 0 0 2 0 2 2 1 0 2 2 0 1 0 0 2 0 0 0 0 0 1 1 1 1 0 1 1 0 2 1 0 0 0 2 1 1 0 0 0 0 0 1 0 0 0 0 0 0 1 0 0 0 0 1
2 0 1 0 0 0 2 1 0 1 0 0 0 0 0 0 0 1 2 1 1 1 0 0 0 0 2 0 0 0 2 0 0 1 1 0 2 0 0 0 0 2 0 0 2 0 1 1 0 1 0 1 1 1 0 1 0 0 0 1 1 1 0 2 1 1 1 1 1 0 0 1 1 1 1 1 1 0 2 0 1 2 1 0 0 0 0 1 0 1 0 0 2 2 1 1 1 0 0 1 0 0 1 0 1 1 2 1 2 1 0 1 2 2 2 2 2 0 1 0 1 1 1 0 0 1 0 0 1 1 0 0 0 0 1 0 1 0 0 0 0 0 0 1 0 0 0 0 0 0 0 0 0 0 0 0 0 1 0 1 0 0 0 2 0 2 0 0 0 2 0 0 0 1 0 0 2 1 0 1 1 0 1 1 1 1 1 2 2 2 0 2 0 0 0 1 1 0 0 1 1 0 0 2 2 1 1 1 1 0 2 2 1 1 0 1 0 0 1 2 0 0 0 1 0 0 1 2 1 1 0 0 0 0 1 0 0 2 0 0 0 1 2 1 0 1 0 0 0 0 0 0 1 0 0 1 0 1 0 0 0 0 1 1 1 0 0 0 1 1 2 1 1 1 0 1 0 0 1 0 0 0 2 2 1 0 1 2 0 2 0 0 1 1 1 1 0 0 0 0 1 0 0 0 0 0 1 1 0 1 0 1 0 0 0 1 2 0 1 0 0 2 2 1 2 0 2 1 1 1 0 2 0 0 0 0 0 1 0 0 0 0 2 2 0 0 1 0 2 1 1 0 2 2 0 0 1 1 0 0 0 0 1 0 0 0 1 1 2 0 0 2 2 2 2 2 0 0 1 1 1 2 2 0 1 0 0 0 0 0 0 0 0 0 1 0 1 0 0 0 0 0 0 0 0 0 1 0 0 2 0 0 0 0 0 1 1 1 0 0 0 2 0 2 1 1 1 1 1 2 0 2 0 0 0 0 1 1 0 0 0 2 2 1 0 1 0 0 2 1 0 0 0 2 2 2 2 1 0 2 1 2 1 1 1 1 0 1 0 1 1 1 1 1 1 0 1 1 1 1 1 0 0 0 0 1 0 0 1 0 1 1 1 1 0 0 0 1 2 2 0 0 2 0 0 0 1 0 0 1 0 2 0 1 0 1 2 1 1 2 2 0 0 0 0 1 1 0 0 2 0 0 2 1 2 1 1 1 0 1 1 0 0 1 1 1 0 0 0 2 0 0 0 0 2 1 0 0 0 1 0 0 1 0 1 0 1 0 0 0 0 0 1 0 1 1 0 2 2 2 0 0 1 1 1 0 0 2 0 2 0 0 1 0 0 0 0 0 0 1 1 1 0 1 0 1 2 0 0 0 0 0 0 1 1 1 0 0 1 1 1 1 0 0 0 0 2 1 0 0 1 1 0 1 1 0 1 0 1 1 2 0 0 1 1 1 1 0 1 1 0 2 1 1 1 1 0 0 2 0 0 0 0 0 1 1 1 2 1 0 0 1 0 0 0 0 2 0 1 1 0 1 2 2 2 2 2 1 2 0 2 0 0 0 0 0 0 0 0 1 0 0 0 0 0 0 1 2 0 0 0 0 0 1 0 0 0 2 2 0 0 0 0 0 0 2 0 1 1 0 2 2 1 2 1 1 1 0 0 2 1 2 1 1 0 0 1 0 0 0 0 0 0 0 1 0 0 1 0 1 1 0 1 1 0 1 1 1 1 1 0 0 0 1 1 0 0 2 2 2 1 1 0 0 1 2 0 2 0 2 0 1 1 0 1 1 0 1 0 0 0 1 0 2 2 0 1 1 0 0 1 1 2 1 2 0 0 1 2 2 1 2 0 1 0 2 0 0 0 1 0 0 1 1 0 2 0 0 1 0 1 0 1 0 1 0 0 2 1 1 0 0 0 0 0 0 1 0 0 0 1 0 1 1 0 1 0 0 2 1 1 0 0 1 1 1 0 2 2 2 2 0 0 0 0 0 0 1 0 1 2 2 0 1 2 0 2 0 1 0 0 2 0 0 2 0 2 1 0 1 0 0 1 0 1 0 0 0 2 1 1 1 0 1 0 0 1 0 0 0 0 0 0 2 0 0 0 1 0 0 0 2 1 0 2 1 2 1 1 0 1 0 2 2 1 0 2 1 1 2 1 0 0 1 0 0 0 0 0 0 1 0 1 1 1 1 0 0 1 0 0 1 0 0 0 0 0 0 1 1 1 0 1 0 0 0 0 0 0 0 0 0
3 1 0 0 0 0 1 1 0 0 1 2 0 2 0 0 1 0 2 2 1 0 1 0 0 0 1 0 0 1 1 0 0 1 0 0 2 1 0 1 1 1 1 0 1 0 0 0 0 0 0 0 0 1 1 1 0 0 0 2 0 0 0 1 0 0 1 0 2 0 0 2 2 2 1 2 1 1 1 0 0 2 2 1 1 0 0 1 1 2 1 1 0 0 1 2 1 0 0 2 0 0 1 1 0 0 2 1 1 0 0 1 1 2 2 2 1 0 0 0 2 0 2 1 1 0 0 0 1 0 0 0 1 0 0 0 1 0 0 0 0 0 0 0 0 0 0 0 1 1 0 0 0 1 2 0 0 2 0 0 0 0 0 2 0 2 0 0 1 1 1 0 2 1 1 1 1 0 0 0 0 0 1 1 2 2 1 0 0 0 1 2 2 0 2 2 1 0 0 0 0 0 1 1 1 0 1 1 2 0 1 2 1 0 0 0 0 0 2 1 1 0 0 0 0 0 0 1 1 1 0 1 0 0 2 1 1 2 0 0 0 0 2 0 0 2 0 0 0 0 0 0 0 0 0 2 0 2 0 1 1 1 2 2 1 0 0 0 1 0 0 1 0 0 0 1 0 1 1 0 1 1 2 1 1 0 1 1 0 1 1 0 1 0 2 0 0 1 0 1 2 2 0 0 0 0 0 1 1 1 0 1 1 0 2 0 2 0 0 0 1 2 1 0 1 0 1 2 0 1 0 2 0 0 0 2 0 1 0 0 1 0 2 0 0 0 1 0 2 1 1 0 2 0 1 0 1 2 0 0 0 0 2 0 1 1 0 2 1 0 1 1 0 0 0 0 0 2 0 2 2 0 1 0 1 0 0 0 0 0 1 1 1 1 2 1 1 0 1 2 2 2 0 2 2 0 0 0 0 2 0 0 0 0 0 2 0 0 0 0 0 1 1 2 1 1 1 0 0 0 0 0 0 0 0 0 2 2 0 1 1 1 2 2 0 2 1 0 0 1 1 0 0 2 1 1 1 2 2 2 2 2 0 0 0 2 0 1 0 0 0 0 0 2 1 1 0 0 0 0 0 0 2 2 0 1 0 0 1 0 1 1 1 2 1 1 1 1 1 2 0 1 1 1 0 1 1 1 0 1 0 1 0 0 0 0 0 1 1 2 2 0 1 0 0 1 1 0 0 1 1 0 1 1 1 0 2 0 0 0 2 0 0 0 0 2 1 2 2 0 0 0 0 0 2 2 0 2 1 0 0 1 0 1 1 0 1 2 0 1 0 0 0 0 0 0 0 1 1 1 0 0 2 1 1 1 1 0 0 1 1 1 0 0 0 0 0 0 0 0 0 1 0 1 1 1 1 1 1 1 0 0 0 0 0 0 1 0 1 1 0 1 0 1 0 1 2 1 0 0 0 0 0 0 0 0 0 1 2 1 1 0 0 1 0 1 2 0 1 1 1 1 0 2 2 0 0 2 1 0 0 0 0 1 0 1 1 1 0 2 1 0 0 0 0 0 1 0 0 0 1 0 2 0 2 2 0 1 1 1 1 1 0 0 0 0 1 1 0 0 0 0 0 0 0 0 1 0 0 0 0 0 0 0 0 0 0 2 2 0 0 0 0 0 0 1 0 1 1 0 1 1 0 2 0 0 0 1 0 2 0 1 1 1 0 1 2 1 0 0 0 0 0 0 1 0 2 0 1 1 0 1 1 1 0 0 1 1 2 2 1 0 2 0 0 1 2 0 0 0 1 2 1 1 2 1 1 2 0 2 0 0 1 0 0 0 0 1 1 0 0 1 0 1 2 1 1 0 0 2 0 0 1 0 1 0 1 1 1 1 1 2 0 2 0 2 0 0 0 0 0 0 1 1 1 1 0 0 1 0 1 0 1 0 1 1 1 0 0 0 0 0 0 0 0 0 1 0 0 0 2 0 1 1 0 1 1 0 2 0 0 0 0 0 2 2 0 1 1 2 1 0 0 0 0 2 0 2 0 2 0 2 1 1 1 1 0 0 1 0 0 1 0 0 1 0 1 1 0 1 0 0 1 0 1 1 0 1 2 1 0 2 0 2 2 1 1 2 0 0 1 0 1 2 0 0 0 1 0 0 0 0 0 0 0 0 0 0 0 0 1 0 2 0 1 1 1 2 0 1 0 0 2 0 1 2 2 0 1 1 1 0 0 0 0 1 1 0 1 0 0 1 0 0 1 1 0 0 0 2 0 0 0 0 0 0 0 0 0 0 0 0
4 0 1 1 1 1 2 1 1 0 0 0 1 2 0 2 0 1 2 1 1 1 0 2 0 0 1 0 0 0 2 1 1 0 0 0 2 1 0 1 1 1 0 0 0 0 0 0 0 2 0 2 0 0 2 0 0 1 0 1 0 2 0 1 1 0 2 0 1 0 0 0 2 2 1 2 1 0 1 1 0 2 2 0 0 0 0 0 0 2 0 0 2 1 0 0 0 1 1 1 1 0 1 0 0 0 2 1 1 0 0 1 0 1 2 2 1 0 2 0 0 0 2 2 0 2 0 1 1 1 1 0 0 0 0 0 1 0 0 0 2 0 0 0 0 0 1 0 1 1 0 0 1 0 1 0 0 0 1 0 0 0 0 2 1 2 1 1 0 1 1 1 0 1 0 0 0 2 2 2 2 0 2 2 2 2 2 1 1 0 2 0 1 0 2 2 0 0 0 1 1 0 0 0 0 0 1 0 1 0 1 1 1 0 0 2 1 0 1 1 1 1 0 0 0 1 1 0 0 1 0 0 0 0 2 0 0 2 0 0 0 1 2 0 1 2 1 0 1 0 0 0 2 1 1 1 0 0 0 0 0 0 0 0 0 0 0 0 1 1 0 2 1 1 2 2 0 1 2 0 2 0 1 1 0 1 0 1 1 1 1 1 0 0 1 0 0 0 0 0 1 2 1 1 1 0 0 2 2 2 0 2 1 0 2 0 1 0 0 0 2 2 1 0 2 0 1 0 1 1 0 2 1 0 0 0 0 0 0 1 1 1 2 1 1 1 2 1 1 0 0 1 2 0 1 0 1 0 1 1 1 2 1 0 1 0 0 1 2 0 0 2 0 0 0 0 0 1 1 1 1 2 0 0 1 0 0 0 0 1 0 0 1 0 2 0 0 1 0 1 0 1 0 1 1 0 1 0 0 1 0 0 1 1 2 2 0 0 1 0 0 1 1 0 0 0 1 1 1 1 0 2 0 0 0 2 0 0 0 0 2 0 1 0 1 1 0 0 1 0 1 0 0 2 2 1 2 1 0 2 2 2 1 1 1 1 0 2 0 0 0 2 2 0 2 0 1 0 0 1 1 1 1 1 0 1 0 2 0 0 1 1 1 2 1 0 0 1 2 1 1 0 2 0 0 2 2 0 1 1 0 1 1 1 0 0 0 0 1 1 1 1 2 0 1 2 0 1 0 2 0 2 0 0 0 0 1 0 0 0 0 2 0 0 1 1 1 0 0 2 0 0 0 1 2 0 1 1 0 1 0 0 0 2 2 0 2 1 0 1 0 0 1 0 2 1 2 1 1 2 0 0 1 1 1 0 0 0 1 1 0 2 0 0 0 0 0 0 0 0 0 0 0 1 0 1 1 1 2 1 0 0 0 1 0 0 1 0 0 0 1 0 0 0 0 1 1 0 0 0 1 1 0 0 0 2 1 0 2 2 1 0 0 1 1 1 0 0 2 2 1 0 1 0 2 0 0 0 2 0 0 0 1 0 2 1 0 1 0 0 0 1 0 0 1 1 1 1 1 2 1 0 2 1 2 2 2 2 1 0 2 0 0 1 1 0 2 0 2 2 1 1 0 1 1 0 1 2 0 0 0 1 0 2 0 1 0 1 1 0 0 0 0 0 1 2 0 0 0 0 1 0 0 2 0 0 1 1 1 2 1 2 2 2 0 0 2 1 0 1 1 1 0 0 1 0 0 0 2 0 0 0 1 0 1 1 1 1 1 1 0 1 1 0 0 1 2 2 2 2 0 0 1 1 1 1 0 2 2 2 0 2 0 1 0 0 0 0 0 0 0 2 0 1 2 0 0 1 1 0 0 0 0 0 0 0 1 2 1 2 2 2 0 1 0 1 0 0 1 0 1 0 0 0 0 2 0 0 1 1 1 0 1 0 1 0 0 0 0 0 0 0 0 0 0 0 1 1 1 1 0 0 2 1 0 1 0 0 1 1 0 0 0 1 2 2 0 1 1 2 1 1 2 0 0 0 0 0 0 0 0 0 0 0 2 0 2 0 1 0 1 1 0 0 0 0 2 2 0 1 0 1 0 0 2 2 0 2 2 2 0 2 0 0 2 1 1 1 0 0 0 0 0 1 0 0 0 1 0 0 0 1 2 0 0 0 2 1 0 0 2 0 1 1 1 0 1 1 0 1 1 0 2 0 0 0 0 0 1 1 0 0 1 0 0 1 1 1 0 0 0 2 0 0 0 0 0 0 0 1 0 0 0 0 0 0 0 0 0 0 0 0
5 0 0 0 0 0 2 1 0 0 0 2 0 2 0 2 0 0 0 0 0 0 0 0 0 0 1 0 0 0 1 1 0 0 1 0 2 2 0 1 1 1 1 1 2 0 1 0 0 1 1 2 1 1 1 0 1 1 0 1 1 1 0 2 1 2 2 0 1 0 0 1 2 2 1 2 1 0 2 2 0 2 2 1 1 0 0 1 1 2 1 1 2 0 1 1 0 2 1 1 0 0 1 0 1 0 1 1 1 0 1 2 1 1 1 1 1 0 2 0 1 1 2 0 2 0 0 1 2 2 0 0 1 0 0 0 1 0 0 0 0 0 2 0 0 0 0 0 0 0 0 0 0 0 0 0 0 1 0 1 1 1 0 2 1 2 0 0 0 1 1 0 0 2 0 0 2 0 0 0 0 0 1 2 1 1 1 1 0 0 0 0 2 2 2 1 0 0 0 0 0 0 0 2 1 1 1 0 1 0 2 1 2 0 0 1 1 1 0 0 2 0 0 0 0 1 1 0 0 2 0 0 1 1 1 1 0 2 0 0 0 0 1 0 1 2 1 0 0 0 0 0 2 0 0 0 0 0 1 1 0 1 0 1 1 0 0 0 2 1 1 0 0 0 0 0 0 1 1 0 1 1 2 1 1 0 2 0 1 2 0 1 1 0 2 0 1 0 0 0 0 0 1 1 1 0 0 2 1 1 0 1 2 0 0 0 2 0 0 0 1 2 1 1 1 0 1 1 1 2 0 0 0 0 0 0 0 1 0 0 0 0 1 2 0 0 2 0 1 1 1 1 1 0 0 1 1 0 1 1 1 2 2 0 1 1 0 2 1 0 1 1 0 0 0 0 0 0 1 1 2 0 1 0 2 0 0 0 0 0 0 0 1 0 2 2 2 0 0 0 0 0 0 0 0 0 0 0 0 1 1 0 0 0 0 2 0 0 1 0 0 0 0 0 0 1 1 0 0 0 0 0 0 0 0 0 0 0 0 0 0 1 1 0 1 1 0 0 1 0 0 1 0 2 0 0 0 1 2 2 1 2 2 2 2 0 0 1 0 1 1 1 2 1 0 0 0 0 0 1 0 0 0 0 0 1 0 0 1 1 0 1 1 1 2 1 1 1 1 2 0 1 1 1 0 1 1 0 0 0 0 2 0 0 0 0 0 0 1 0 1 2 2 2 0 2 0 0 0 2 0 0 0 0 0 0 2 0 0 1 1 0 0 0 1 0 2 1 1 1 0 1 2 1 2 0 0 1 0 0 1 0 0 1 1 0 2 1 0 1 0 0 1 0 1 1 1 1 1 2 0 0 1 0 1 1 1 0 0 0 0 1 1 0 2 0 0 0 0 1 1 0 0 2 0 0 1 1 2 1 0 0 0 1 0 0 0 0 0 0 1 0 0 0 0 0 2 1 0 0 1 1 2 0 0 1 0 0 2 2 1 1 0 1 0 2 2 0 0 0 0 2 0 1 1 1 0 1 2 0 0 0 1 2 0 2 1 1 1 0 0 2 0 0 0 1 1 0 1 1 0 2 1 1 1 1 1 2 1 1 1 1 0 0 1 0 1 0 1 1 0 1 0 0 0 0 1 1 1 0 0 0 0 2 0 1 0 1 1 0 0 0 1 0 0 0 0 2 2 0 1 1 1 2 0 0 1 1 0 2 1 1 0 0 0 0 1 0 0 1 1 0 0 0 0 1 1 0 1 0 0 0 2 0 1 1 1 1 2 2 1 0 0 2 1 2 1 1 0 2 0 0 1 1 1 2 0 1 0 2 1 0 1 1 0 0 0 0 0 1 1 1 0 2 0 1 2 0 1 0 0 0 1 1 1 0 0 0 2 2 1 1 0 2 0 2 0 0 1 0 1 0 1 0 0 1 1 0 1 0 1 0 1 0 1 1 1 0 0 0 0 0 0 0 1 0 1 0 1 1 1 0 1 0 0 2 0 0 1 0 2 0 1 0 2 2 0 1 1 2 2 0 2 0 0 0 0 1 1 1 0 1 0 0 2 0 2 1 0 0 0 1 0 0 2 1 0 2 0 1 1 0 0 1 2 1 0 1 2 2 0 2 0 0 2 2 1 2 1 0 1 0 0 2 0 0 0 2 0 0 0 0 0 0 0 0 2 0 0 0 2 1 2 0 0 1 2 0 0 0 0 0 1 1 0 0 0 0 1 1 1 1 1 0 0 0 1 0 2 0 0 0 0 0 0 0 0 0 0 2 0 0 0 1 0 0 0 0 0 0 0 2
6 0 0 0 0 0 2 2 0 0 0 1 1 1 0 1 0 0 0 0 0 0 2 1 1 1 1 0 1 2 0 1 0 0 0 0 2 2 0 0 0 0 0 0 1 1 0 0 1 1 0 1 1 1 1 1 0 1 0 2 0 1 0 2 1 1 1 0 2 1 0 2 2 2 1 2 1 0 2 1 0 1 2 0 1 1 0 1 1 2 0 1 2 0 0 2 0 0 0 1 0 1 2 0 0 0 2 0 0 0 2 1 1 2 2 2 1 1 1 0 2 0 2 2 0 1 0 0 0 0 2 0 0 0 0 0 0 0 0 0 1 0 2 0 0 0 0 0 0 0 0 0 1 0 1 0 0 1 0 0 0 1 0 2 2 0 0 0 1 1 1 0 1 1 1 0 2 0 0 0 0 0 0 0 2 1 0 1 0 0 2 1 0 0 0 2 1 0 0 0 0 0 0 1 1 0 2 1 1 0 0 2 1 1 0 1 0 0 0 0 2 0 0 0 1 0 2 0 0 1 0 1 0 0 1 0 0 2 0 0 0 0 0 0 0 1 0 0 1 1 1 1 1 0 0 1 1 0 0 0 0 0 0 0 1 0 0 2 1 1 1 0 0 0 0 0 0 0 1 0 0 1 2 1 0 1 1 2 1 2 0 0 2 0 2 0 1 1 1 0 0 0 1 1 0 0 0 2 1 0 0 1 1 0 1 1 2 1 0 0 0 2 1 0 1 0 2 1 1 1 0 0 0 0 0 0 0 1 0 0 0 0 2 0 0 0 0 0 1 1 1 1 1 0 1 1 0 2 0 1 0 1 1 0 1 0 0 2 1 0 1 1 0 0 0 1 0 1 0 2 2 2 0 0 1 0 0 0 0 0 0 0 1 1 2 1 1 1 1 1 0 1 0 0 0 0 1 2 0 2 0 0 2 2 2 2 0 1 0 0 1 2 1 1 0 1 2 0 0 0 0 0 1 1 1 0 1 1 0 0 2 0 1 0 0 0 0 0 2 1 0 0 0 2 1 1 1 1 1 1 1 1 0 0 0 2 1 1 0 1 0 2 2 1 1 0 0 0 0 1 1 1 1 1 0 1 0 1 1 0 0 2 1 1 1 1 1 1 1 2 0 0 2 0 0 0 2 0 0 1 0 1 0 0 1 0 0 0 2 1 1 1 1 0 1 1 1 1 0 2 0 2 0 0 0 0 2 1 1 0 0 0 0 0 0 0 1 1 1 1 0 1 1 0 1 0 1 1 0 0 0 0 0 0 0 0 2 1 1 0 0 1 0 1 1 1 2 2 2 2 0 0 1 0 0 0 0 0 2 2 1 0 1 0 2 0 1 0 0 2 2 0 1 2 0 1 1 1 2 2 0 0 0 1 1 0 0 0 1 1 0 1 0 0 0 0 2 2 0 0 1 1 0 0 0 0 0 0 2 2 1 0 0 2 0 2 2 0 0 0 0 2 1 0 2 0 0 1 2 0 0 0 1 0 1 1 0 0 1 0 0 1 1 0 1 0 2 0 1 2 0 2 2 1 0 1 2 1 1 1 0 1 0 1 1 0 1 1 0 1 1 1 1 1 0 1 1 1 0 0 0 0 0 1 0 0 0 1 1 0 0 1 0 0 1 2 0 1 1 0 1 1 0 2 0 0 1 1 0 2 2 2 1 1 0 0 2 0 0 0 0 0 0 0 0 1 0 0 0 0 0 0 1 1 0 0 0 1 1 1 0 0 2 0 0 0 2 1 1 1 1 1 0 0 1 1 1 1 0 2 1 0 1 1 0 0 0 0 0 1 0 2 0 1 1 0 2 1 0 1 0 0 0 0 0 0 1 1 2 2 2 2 0 0 0 0 0 0 0 0 0 0 0 0 0 1 0 0 1 0 0 1 1 0 1 0 0 0 0 0 0 0 0 0 0 0 1 0 1 0 1 0 0 0 0 0 0 0 1 2 0 0 0 2 1 1 0 0 1 2 2 0 2 0 0 1 1 2 0 1 1 2 0 0 2 1 1 0 0 0 0 2 0 0 2 1 1 1 0 1 0 0 1 0 1 1 0 1 1 1 0 1 0 1 1 0 1 1 1 1 0 0 0 2 0 0 0 1 0 0 0 1 0 1 2 1 2 2 1 0 2 0 2 0 0 0 0 1 0 1 1 0 0 1 1 1 1 0 2 2 0 0 1 0 0 1 0 0 2 0 0 0 1 1 0 0 0 0 0 2 0 0 0 0 0 1 0 0 0 0 0 0
7 1 1 0 0 0 1 2 0 0 0 1 0 0 0 0 0 0 2 1 1 1 1 1 0 0 1 0 1 1 1 1 0 0 1 1 1 2 0 2 2 0 0 0 2 1 0 0 0 1 1 1 1 1 0 1 0 2 0 1 1 2 0 2 0 0 0 0 1 0 0 0 2 2 1 2 1 0 2 2 0 2 1 0 1 0 0 0 0 2 0 0 2 0 0 0 0 1 0 1 2 0 1 0 1 1 2 0 1 1 0 1 0 2 2 2 0 1 1 0 2 1 2 1 1 1 0 0 1 1 0 0 1 0 1 1 1 0 0 0 1 0 0 0 0 0 0 0 0 0 0 0 0 0 0 0 2 0 0 0 1 1 0 1 1 1 0 0 1 1 1 1 1 0 1 0 2 1 1 1 1 0 0 0 0 0 0 2 1 0 2 1 1 0 1 1 0 0 0 0 0 0 0 2 2 0 0 0 2 0 2 0 0 0 0 1 1 0 0 0 2 1 0 1 0 0 1 0 0 1 1 1 0 0 2 0 0 2 0 0 0 0 2 0 1 2 1 0 0 0 0 0 0 1 1 2 0 2 0 1 1 1 1 1 1 0 0 1 0 0 0 1 1 1 1 0 0 2 1 0 1 0 2 2 0 0 1 2 0 2 0 0 2 0 2 0 0 1 0 2 2 0 1 1 1 0 1 1 1 1 0 1 2 1 1 0 2 0 1 0 0 0 0 0 2 0 1 1 1 1 1 1 1 0 0 0 0 1 0 1 0 1 0 2 0 0 1 2 2 1 1 0 2 2 0 0 2 0 0 1 0 1 0 0 0 1 0 2 1 0 1 1 0 0 0 1 0 0 1 1 1 2 0 0 1 0 0 0 0 0 0 0 0 1 2 1 1 0 1 1 1 1 0 1 1 0 1 0 0 2 0 0 2 2 2 2 0 0 1 0 0 1 1 0 0 1 1 0 0 0 2 1 1 1 1 1 0 0 0 0 1 1 1 1 1 2 0 0 1 1 0 0 0 2 0 0 1 1 1 0 0 0 0 1 1 1 0 0 0 0 0 0 1 1 1 0 0 1 1 0 1 1 1 1 0 0 0 0 0 0 2 0 0 1 1 1 1 0 1 1 1 1 1 1 0 1 1 0 1 0 1 1 0 1 0 1 2 1 0 1 1 1 2 0 0 2 0 1 1 2 0 1 1 1 1 0 2 1 0 1 1 0 0 0 0 2 0 2 2 2 0 0 1 0 2 1 0 0 0 1 0 0 1 0 0 0 2 1 1 0 0 2 0 0 0 0 0 1 1 1 1 0 1 1 0 1 1 0 1 1 0 0 1 0 0 1 0 0 1 1 2 1 0 2 0 0 0 1 2 1 0 0 0 1 0 0 0 0 0 0 1 0 0 1 0 1 1 2 0 0 1 1 0 0 0 1 1 0 2 1 1 1 0 1 0 2 2 0 1 1 0 2 0 0 1 1 0 1 1 0 0 0 2 0 1 1 2 1 0 0 0 0 1 0 0 1 0 0 0 1 0 0 2 1 1 1 1 1 1 1 1 1 0 0 0 0 0 0 2 2 0 1 0 0 2 0 1 2 0 0 0 0 0 1 0 0 0 2 2 0 0 0 1 0 1 2 0 0 0 0 0 1 0 2 1 0 2 0 0 1 0 1 1 1 0 0 2 1 0 1 1 1 1 0 2 0 0 0 0 0 0 0 2 0 0 2 2 1 0 0 0 0 0 0 0 0 1 2 1 1 1 0 1 1 2 2 0 1 0 2 1 1 0 2 0 0 0 0 1 0 0 2 0 1 1 0 1 0 0 1 0 0 2 2 2 0 0 1 0 0 0 0 0 1 0 1 0 0 2 0 1 1 2 0 0 2 0 0 1 0 0 0 1 0 1 1 1 0 0 0 0 0 0 0 1 0 1 2 0 0 0 0 1 0 0 1 1 0 2 1 0 0 0 1 1 1 0 0 0 1 0 1 1 0 0 1 0 2 1 1 0 1 1 0 2 0 2 0 0 0 0 2 0 0 0 0 1 2 0 1 1 1 1 0 2 2 0 2 2 1 0 1 1 2 2 1 1 0 0 0 0 0 0 2 0 0 1 1 0 0 0 2 1 2 2 0 0 0 0 0 2 0 1 0 1 0 1 1 0 0 0 0 2 0 1 0 1 0 1 1 1 1 0 0 0 1 1 0 1 1 0 1 1 1 0 1 0 0 0 2 0 0 0 0 0 0 0 1 1 0 1 1
8 1 1 0 0 0 1 2 0 0 0 1 0 0 0 0 0 0 0 0 0 0 1 0 0 0 2 0 1 1 1 1 0 1 1 1 1 1 0 0 0 2 0 0 2 0 2 0 0 0 0 1 1 1 1 1 0 0 0 2 0 1 0 2 1 1 1 0 1 0 0 1 2 2 1 2 1 0 2 0 1 2 1 0 2 0 0 1 1 2 1 1 2 1 0 0 0 1 0 2 0 0 2 0 0 0 2 1 1 0 0 1 0 2 2 2 0 0 1 0 1 0 1 0 0 1 0 0 0 0 1 0 2 0 0 0 2 1 0 0 0 0 0 0 0 1 0 0 0 1 0 1 0 1 0 0 2 1 0 0 0 0 1 2 2 1 0 1 1 2 0 0 1 2 0 0 2 2 1 2 1 1 0 0 1 0 1 0 0 0 1 0 1 0 1 2 2 0 0 0 0 0 0 2 0 1 1 0 2 0 1 2 0 0 0 0 0 0 1 2 0 0 1 0 0 0 0 0 0 1 0 0 0 0 2 0 0 2 0 0 0 0 1 0 0 0 0 0 0 0 0 0 2 0 0 0 0 1 0 1 1 1 0 0 0 0 0 1 2 1 0 1 2 2 1 1 0 1 1 0 0 0 1 1 0 1 1 2 2 2 0 2 1 0 1 0 1 1 0 1 1 0 1 1 1 1 0 1 1 1 0 1 2 1 2 2 2 0 1 0 1 2 2 0 2 0 1 1 0 0 0 1 0 0 0 0 0 1 0 0 1 1 2 1 0 0 1 1 2 0 0 0 2 1 1 0 1 0 0 2 0 2 2 0 0 0 0 0 2 0 0 2 2 1 1 2 0 0 1 1 1 1 2 2 1 0 0 0 0 1 0 0 0 0 2 0 0 0 1 1 1 1 0 1 2 1 1 2 1 2 0 0 1 1 1 1 1 1 0 0 0 1 0 2 1 1 1 0 0 0 1 0 0 1 1 0 0 1 0 1 2 0 2 0 0 0 0 0 2 1 0 1 0 2 1 0 1 0 0 0 0 0 2 1 1 1 0 1 0 1 1 1 1 1 0 1 0 0 0 0 0 0 2 2 0 1 0 0 1 0 1 1 1 1 0 0 0 0 1 2 0 1 1 1 0 1 2 0 1 0 0 2 1 2 0 0 0 0 2 1 1 1 2 1 0 2 0 1 0 2 0 2 0 0 0 0 1 1 0 1 0 1 0 0 0 2 2 2 2 1 0 0 0 0 1 0 0 2 1 0 0 1 0 0 0 0 2 2 2 0 0 1 1 0 0 1 1 1 2 1 0 0 0 0 0 0 0 0 0 0 0 1 1 0 0 0 0 0 0 0 0 1 0 0 1 1 1 1 1 1 0 0 0 0 1 1 0 0 0 0 0 0 0 0 0 0 2 1 0 0 1 1 0 0 0 1 1 0 2 1 1 0 0 0 1 0 1 0 0 0 0 2 1 1 1 0 0 1 0 1 1 1 0 0 2 1 1 0 1 0 0 1 0 0 0 1 1 1 1 1 1 0 0 0 0 1 0 2 1 0 2 0 0 1 1 0 1 0 1 2 0 0 0 0 0 0 2 2 1 0 0 0 0 2 0 0 0 0 0 0 0 0 0 1 0 2 1 2 1 0 1 1 0 2 1 1 0 0 0 0 0 0 0 0 0 1 2 0 0 1 0 1 0 0 0 0 2 1 0 0 0 0 2 0 1 0 0 2 2 2 0 0 0 1 1 1 1 0 0 0 2 2 2 1 1 2 0 2 0 2 0 0 2 0 0 0 1 0 1 1 0 1 0 2 2 1 0 0 0 1 0 0 0 0 0 0 1 0 0 1 0 0 0 1 0 2 0 0 2 0 1 1 1 1 1 1 0 0 0 0 0 0 0 0 0 0 0 1 0 0 0 0 0 0 1 0 1 0 0 0 2 0 0 0 1 1 1 0 2 1 1 0 0 2 2 1 0 1 1 2 2 0 1 1 0 1 0 1 0 2 0 0 1 0 2 0 2 0 0 1 0 1 0 1 1 0 1 1 0 0 0 0 0 0 0 0 0 1 1 1 0 1 0 0 1 1 2 1 0 0 0 0 1 1 0 0 2 1 0 0 0 0 2 0 1 0 2 0 0 0 2 1 2 1 0 0 1 2 0 0 0 0 1 0 2 2 2 1 2 1 1 0 0 0 0 0 2 0 1 0 0 1 0 1 0 1 0 0 0 1 0 0 0 0 0 0 0 1 1 0 0 1
9 1 1 0 0 0 2 2 1 0 0 0 0 2 0 0 1 0 0 0 1 0 0 2 0 0 1 0 0 0 2 0 2 2 0 1 1 2 0 2 1 0 0 0 0 0 0 0 0 2 2 2 1 1 0 1 0 1 0 1 0 0 0 0 0 0 0 0 2 0 0 2 2 2 1 2 1 0 2 2 0 2 2 1 1 0 0 0 0 1 0 0 2 2 1 1 1 1 0 2 1 0 1 0 1 1 2 0 0 0 1 1 0 1 1 1 0 0 2 0 0 0 1 0 1 0 0 2 2 2 0 2 0 0 0 0 0 0 0 0 0 0 0 0 0 0 0 0 0 1 0 2 0 0 0 0 1 0 1 2 0 0 1 2 1 2 0 0 0 0 2 0 0 1 0 0 2 1 0 1 1 1 0 0 2 0 1 2 0 0 2 2 2 1 2 1 1 0 0 0 0 0 0 0 0 1 2 1 0 0 1 1 0 0 0 0 1 0 1 1 1 0 2 0 0 2 2 0 0 1 0 0 0 0 1 0 0 2 0 0 0 1 1 1 0 2 0 0 0 0 0 0 0 0 0 1 1 2 0 1 1 1 0 0 0 0 0 0 2 2 0 1 0 0 0 0 0 1 2 0 1 0 1 1 0 1 0 1 0 1 1 0 2 0 2 0 1 0 0 1 1 1 1 1 1 0 0 2 1 1 0 1 2 0 2 0 1 0 1 0 0 1 0 0 1 0 0 1 2 2 0 2 0 0 0 0 0 2 1 2 2 2 2 2 0 0 1 1 2 1 1 0 2 0 0 0 1 0 1 1 1 2 2 0 2 1 0 2 1 1 1 1 0 0 0 0 0 1 0 2 2 1 0 1 1 0 0 0 0 0 0 0 0 0 0 0 2 1 0 0 0 0 0 1 2 1 0 1 0 0 1 0 1 1 1 2 0 0 1 0 0 0 0 1 1 1 1 1 1 0 2 0 1 1 1 0 0 0 0 0 0 0 1 0 2 2 1 1 1 1 0 0 0 2 1 1 1 2 2 2 1 2 0 0 0 0 0 0 0 0 0 0 2 0 1 0 0 0 0 0 0 0 1 1 0 1 0 0 1 0 1 1 1 2 2 0 0 1 2 2 0 0 2 0 0 1 0 1 0 0 0 2 0 0 0 0 0 0 0 1 2 1 2 1 1 2 0 0 2 0 2 0 2 1 2 1 2 1 0 0 2 0 0 0 0 1 1 0 0 2 0 0 1 0 2 2 0 1 0 2 0 0 1 0 1 0 1 1 1 0 0 1 1 0 0 0 0 1 1 1 0 0 2 1 2 1 1 0 1 1 0 0 1 0 0 0 0 0 0 0 0 2 0 2 0 0 0 1 2 2 1 0 0 0 0 0 0 0 0 0 0 0 0 0 0 2 0 1 0 0 1 1 1 0 0 1 0 0 2 1 1 2 0 2 0 1 0 0 1 1 0 2 1 2 2 0 0 0 1 1 1 0 1 1 1 1 0 0 1 1 1 1 0 1 1 0 2 0 0 0 2 0 2 2 1 2 1 1 1 0 1 0 0 1 1 0 1 1 1 2 0 1 1 0 1 0 0 0 0 1 1 1 0 1 0 0 0 2 1 0 1 0 1 0 0 1 0 0 0 0 1 1 0 2 1 0 2 1 1 2 0 2 0 0 0 1 2 0 0 1 1 0 0 0 1 0 0 0 1 0 0 0 0 0 0 0 2 1 2 2 1 0 2 0 0 0 2 1 2 2 0 0 0 0 0 2 0 2 1 2 0 1 2 0 0 0 0 1 0 0 0 1 0 1 2 1 1 0 1 0 1 1 0 0 1 1 0 0 1 1 2 1 0 0 0 0 0 0 1 1 1 0 0 1 1 2 0 0 0 0 0 0 0 0 0 0 0 1 0 0 1 0 0 0 0 1 1 0 1 1 0 0 0 0 0 0 0 0 1 0 1 0 1 1 2 2 0 0 0 2 0 2 2 1 0 1 0 2 1 1 0 1 0 0 1 0 1 0 1 0 1 1 0 0 1 1 0 1 0 1 0 0 0 0 0 0 0 2 2 2 0 2 0 0 0 1 1 1 1 1 0 0 0 1 1 0 0 1 0 1 1 0 1 1 1 0 2 0 0 0 2 2 1 1 2 0 2 1 0 1 1 1 1 0 0 0 0 0 2 2 0 1 1 0 0 0 0 0 1 1 0 1 1 1 0 0 0 0 0 0 0 1 1 0 0 0 0 0 0 0 0 0
10 1 1 0 0 0 1 1 0 1 0 1 0 0 0 0 0 0 0 0 0 0 1 0 0 0 1 0 0 0 1 1 0 0 0 0 2 1 0 1 1 1 0 0 2 0 1 0 0 0 0 2 0 1 1 1 0 0 0 1 0 2 0 2 1 1 0 1 1 0 0 1 2 2 1 2 0 0 2 2 0 2 2 1 1 0 0 0 0 1 0 0 1 1 1 1 1 0 0 1 0 2 1 0 1 1 2 0 1 1 1 1 0 2 2 2 0 1 1 0 2 1 1 0 2 0 0 0 1 1 1 1 0 0 0 0 1 0 0 0 1 0 1 0 0 1 0 0 0 0 0 1 0 0 0 0 1 1 0 0 0 0 0 0 0 0 0 0 1 1 1 2 1 2 1 0 1 0 0 0 0 0 0 0 1 0 1 1 0 0 0 1 1 1 1 2 1 0 0 1 1 1 1 2 2 0 1 0 0 0 2 1 0 0 0 1 0 0 0 0 2 0 0 0 0 0 0 0 1 1 2 1 0 0 2 0 0 1 1 1 0 0 2 1 0 2 0 0 0 0 0 0 1 0 0 2 0 0 0 0 0 0 1 1 1 0 1 0 0 0 1 2 2 2 1 0 0 0 1 0 0 1 1 1 1 0 0 2 0 2 0 0 0 0 0 0 0 1 0 0 1 0 2 2 0 0 0 2 1 2 0 2 2 1 1 1 2 2 0 0 0 2 2 1 1 0 0 2 0 0 0 1 1 0 0 0 0 1 0 1 0 0 1 1 0 0 0 1 2 1 1 0 1 0 0 1 0 0 1 1 0 1 1 0 1 0 0 1 2 1 0 2 0 0 0 1 0 1 1 1 2 0 1 0 1 0 0 0 0 0 0 0 0 0 1 0 1 1 1 1 1 1 1 0 1 0 0 0 0 1 1 0 0 0 0 1 1 0 1 0 0 0 0 2 1 1 0 1 1 0 0 2 1 0 0 0 0 0 0 0 0 2 1 0 1 1 0 0 1 1 0 1 0 1 1 1 1 0 1 1 0 1 1 0 0 2 0 0 0 0 0 1 2 0 0 1 0 1 1 0 0 0 0 0 0 1 0 1 0 1 1 2 0 2 0 0 1 2 2 2 0 0 2 0 0 0 1 0 2 1 2 1 1 1 0 0 0 1 0 1 1 1 0 0 0 0 1 0 0 1 1 0 1 1 1 0 1 0 0 0 1 1 0 0 0 0 2 1 1 2 0 0 0 0 1 0 1 0 0 1 0 0 1 0 0 1 1 2 2 0 1 1 0 0 0 0 0 2 2 2 0 0 2 1 1 1 1 0 1 1 0 1 1 0 0 0 0 0 0 0 0 2 1 2 0 0 2 1 2 2 1 0 0 0 0 0 0 0 0 0 1 0 0 0 0 1 1 1 0 0 1 1 0 0 0 0 0 0 1 1 2 0 0 1 0 2 2 0 1 1 0 2 1 0 1 1 0 0 2 0 0 0 1 1 0 1 0 2 0 0 0 1 0 0 2 0 2 0 1 1 1 0 2 2 2 2 1 2 0 2 0 2 1 0 1 0 1 0 2 2 0 0 0 1 2 0 1 1 1 0 1 0 0 2 0 2 0 1 1 0 0 0 1 0 1 1 1 0 0 0 1 1 1 2 0 0 0 0 0 1 1 1 1 1 0 0 1 1 0 0 0 0 0 0 0 0 0 0 1 0 0 0 1 1 0 1 1 1 0 0 0 1 2 1 1 2 0 1 1 1 1 2 1 1 1 1 0 2 0 2 0 1 1 0 0 0 0 0 0 0 0 1 0 2 1 1 0 0 1 1 0 0 2 2 2 0 0 0 1 1 2 1 0 0 0 0 0 0 2 0 0 2 0 0 0 1 0 0 1 0 0 1 0 0 0 0 0 0 0 0 0 0 0 1 0 0 0 0 0 0 0 0 0 0 0 1 0 0 0 1 0 0 0 0 2 1 1 1 0 2 2 0 2 0 0 0 0 2 0 2 0 0 0 0 2 1 1 0 0 0 0 1 0 1 2 1 0 2 0 0 0 0 0 0 0 0 0 2 2 2 0 2 0 0 2 2 2 1 0 0 1 0 1 1 0 0 1 1 1 0 0 0 2 1 1 0 0 0 0 0 2 1 2 1 1 0 1 1 0 1 1 0 0 0 0 2 2 0 2 1 0 0 0 0 0 1 1 1 1 0 0 1 1 1 0 1 1 0 1 2 1 2 0 0 0 0 1 0 0 1 0 0
11 0 0 0 0 0 1 1 0 0 0 0 0 1 0 0 1 0 2 2 2 0 0 0 0 0 1 0 1 1 2 0 1 1 0 1 2 2 0 1 0 1 1 1 1 1 0 0 0 1 0 1 0 0 2 1 0 1 0 0 0 2 0 2 1 0 0 0 0 0 0 2 2 2 1 2 1 0 2 0 2 2 1 0 1 0 0 0 0 1 0 0 1 0 0 1 0 1 1 2 0 1 0 0 1 0 2 0 0 0 0 0 1 1 1 1 1 0 1 0 1 0 2 2 0 1 0 1 1 1 1 1 0 0 0 0 0 0 0 0 0 0 0 0 0 1 1 0 0 0 0 0 1 0 0 0 1 1 1 0 0 0 0 2 1 1 1 0 2 2 0 0 1 1 0 0 2 1 0 1 1 0 0 0 0 0 0 2 1 0 1 0 2 1 2 2 1 0 0 0 0 1 0 1 1 0 1 0 1 0 1 1 1 0 0 0 0 0 2 0 2 0 0 0 0 1 1 0 0 2 0 0 0 0 1 0 0 2 0 0 0 0 2 0 0 2 0 0 0 1 1 1 1 1 1 1 0 1 0 0 0 0 0 0 1 0 0 0 1 1 0 1 1 1 0 1 0 0 1 0 0 0 1 0 1 1 0 1 1 1 1 1 1 0 1 1 0 0 1 0 1 1 0 0 0 0 2 2 1 1 0 1 2 0 0 1 2 0 1 0 0 2 0 0 2 0 1 1 0 0 0 1 1 0 0 0 0 1 0 0 1 1 2 2 0 0 1 0 0 0 0 2 2 1 0 0 1 0 0 2 0 2 2 0 0 0 0 2 1 0 1 1 1 0 0 0 0 0 1 1 0 1 1 0 2 0 0 1 1 0 0 0 1 1 2 1 1 0 1 1 1 1 0 1 1 0 0 1 1 2 0 0 0 0 0 2 0 1 0 0 1 2 0 0 0 1 0 0 0 0 0 1 0 0 0 1 0 1 0 0 2 0 1 0 1 1 0 1 1 1 0 0 0 2 2 1 2 2 2 2 2 2 0 0 0 2 0 2 0 0 0 2 1 2 0 1 0 0 0 1 2 0 2 2 1 1 1 0 1 1 0 2 0 1 0 1 1 0 1 1 1 1 1 1 0 1 1 0 0 1 0 1 0 1 0 0 0 0 0 2 2 0 2 0 1 2 0 0 1 0 2 0 0 0 0 0 2 1 0 1 0 1 0 0 0 1 1 2 2 0 0 0 0 0 2 1 1 0 0 0 2 0 0 0 0 0 0 2 1 1 0 1 0 0 0 0 0 2 2 2 0 0 2 2 1 0 0 1 1 2 0 1 0 0 0 0 0 0 0 0 0 1 1 0 1 0 0 0 1 1 0 0 0 0 0 0 0 0 0 0 2 0 0 0 0 0 2 1 0 0 0 1 0 0 0 1 0 0 2 1 2 0 0 1 1 1 1 1 1 1 0 1 0 0 0 1 0 0 2 0 0 0 1 0 2 1 1 1 0 2 1 0 0 0 0 1 1 0 0 1 1 0 2 1 2 2 0 0 2 0 2 0 0 0 1 1 2 0 1 1 0 0 0 0 2 0 2 1 0 0 1 1 0 2 1 2 1 0 0 0 0 2 0 0 0 2 0 0 0 0 1 1 0 2 0 0 1 0 0 1 0 1 0 0 0 1 2 2 0 1 1 1 0 0 1 1 0 1 0 1 0 1 0 0 0 1 1 1 1 1 0 0 0 1 0 0 2 0 0 0 2 2 1 1 2 2 0 2 1 2 0 2 0 2 0 0 0 1 0 0 0 2 0 1 1 0 1 1 1 0 0 0 0 0 0 0 1 1 0 0 0 1 0 0 0 0 0 0 0 0 0 0 1 0 0 2 0 0 0 0 0 0 0 0 0 0 0 0 0 0 0 0 1 0 0 0 1 0 0 0 1 0 0 0 0 2 0 0 2 1 0 0 0 1 1 1 0 1 1 2 2 0 1 0 0 1 0 2 1 1 1 1 0 0 1 0 1 0 0 0 0 2 1 0 1 0 1 2 0 1 1 0 0 0 1 1 0 1 1 1 0 1 0 2 2 1 1 0 0 0 0 0 1 2 0 0 0 1 0 0 0 0 1 0 1 0 0 0 0 0 2 0 2 1 1 1 1 2 1 1 1 0 2 0 2 2 2 0 1 1 1 0 0 0 0 0 2 1 1 1 1 1 1 1 0 0 0 0 0 2 0 2 1 2 1 0 0 1 1 0 0 0
12 1 1 0 0 0 2 1 0 2 0 0 0 1 0 0 0 0 2 0 0 0 1 0 0 0 0 0 0 0 2 0 2 1 1 0 2 1 0 2 2 0 0 0 1 0 1 0 0 1 0 1 1 2 0 0 0 1 1 1 0 1 1 2 0 1 1 1 1 0 0 2 2 2 2 2 0 0 2 2 0 2 2 0 0 0 0 1 1 2 0 1 2 1 0 0 0 1 1 1 0 1 1 0 0 0 2 1 1 0 0 2 0 2 2 2 0 0 1 0 1 1 2 1 0 2 0 0 1 1 1 0 0 0 0 0 0 0 0 0 0 0 0 0 0 0 0 0 0 0 0 0 0 0 0 0 0 2 1 0 1 1 0 2 0 2 0 0 0 0 2 0 2 1 0 0 1 1 0 1 1 0 0 0 1 0 1 1 1 1 0 1 2 1 2 1 0 1 0 1 1 0 0 1 1 0 1 1 0 0 2 1 1 0 1 1 1 1 1 1 1 1 1 0 0 1 1 0 0 1 0 0 0 0 2 1 1 2 0 0 0 1 1 1 0 2 0 0 0 0 0 0 1 1 1 1 0 2 1 2 1 2 0 0 0 0 0 1 1 1 0 2 1 1 0 1 0 1 1 0 1 1 1 1 0 1 0 2 1 2 0 1 1 0 1 0 2 1 0 0 0 0 1 1 1 0 1 2 0 0 0 0 1 0 0 0 2 0 0 0 0 1 1 0 1 0 0 1 1 0 0 0 1 0 0 0 0 2 0 0 0 0 2 2 0 0 2 0 2 1 1 0 1 1 0 1 1 1 0 0 0 0 1 0 1 0 1 2 1 0 1 1 1 1 2 1 0 1 0 2 1 2 0 0 1 0 0 0 0 0 0 0 1 0 2 0 0 1 1 1 1 1 0 1 1 0 0 1 0 1 0 0 1 1 1 2 0 0 1 0 0 1 1 1 2 1 1 0 0 0 0 1 0 1 1 0 0 1 0 0 1 1 1 1 1 2 1 0 1 1 1 0 0 1 1 0 1 2 1 1 1 1 1 1 2 0 0 0 1 0 1 1 2 1 1 0 1 0 0 0 2 0 0 0 0 0 0 1 1 0 0 2 0 2 2 0 0 1 1 2 0 1 1 1 0 1 1 1 0 2 0 1 0 1 0 0 0 1 0 2 2 0 2 1 0 2 0 2 0 2 0 2 2 1 2 0 2 0 1 0 1 0 0 0 1 1 0 0 0 2 0 0 0 0 2 2 0 0 0 0 2 0 1 0 0 1 0 1 1 0 1 0 1 0 1 1 2 2 2 0 1 0 1 0 1 0 0 0 1 1 0 1 0 0 1 0 0 0 0 0 0 2 0 1 1 0 0 0 1 1 0 0 0 0 0 0 2 0 0 0 0 0 0 0 0 1 1 1 0 0 2 2 0 0 0 1 1 0 2 2 0 1 0 2 0 1 1 1 0 1 0 1 0 1 2 0 0 1 0 1 1 0 0 1 0 1 0 1 2 0 0 2 0 0 1 0 2 1 2 2 1 1 2 2 2 2 1 0 2 0 2 0 0 0 0 0 1 0 1 1 1 0 0 0 1 0 2 2 0 0 1 1 0 2 0 0 0 1 1 0 0 1 1 0 0 1 0 1 0 0 1 1 1 2 1 1 1 0 0 2 0 2 0 0 0 0 0 1 0 1 1 1 0 0 1 0 2 0 1 0 0 0 1 1 0 0 0 2 2 2 0 1 0 1 1 0 2 2 1 2 2 1 0 0 2 2 0 1 1 2 1 1 2 0 2 1 0 0 0 1 0 2 0 2 1 1 1 1 0 0 1 1 0 0 0 0 1 0 2 1 0 2 0 0 0 0 0 0 1 0 1 0 1 0 0 1 1 1 1 0 1 1 1 0 1 0 1 0 0 0 0 0 0 0 1 0 1 1 1 1 0 0 0 0 0 0 1 0 2 1 1 0 0 1 1 2 0 0 0 2 0 1 2 0 0 0 0 1 0 1 1 2 0 0 2 0 2 0 0 0 0 0 0 0 1 1 0 1 1 1 1 0 0 0 1 1 0 0 2 1 1 1 0 0 2 2 2 2 0 0 0 0 0 0 1 0 0 2 0 0 0 1 2 0 1 1 2 1 0 2 2 0 2 0 0 1 1 2 0 0 0 2 2 0 0 0 0 0 1 0 1 0 0 0 0 0 2 0 2 2 2 1 1 1 1 2 2 0 0 2 0 1 0 0 0 1 0 1 1 0 0 0
13 1 1 0 0 0 0 1 0 0 0 1 0 0 0 0 0 0 0 0 0 0 0 0 0 0 0 0 0 1 0 0 0 2 0 2 1 2 0 2 1 0 0 0 2 0 1 0 0 1 0 1 1 1 1 0 1 1 0 0 2 2 0 0 0 0 2 0 2 1 0 2 1 1 1 1 1 0 1 1 0 2 2 0 0 0 0 1 1 2 0 1 0 0 0 1 0 2 0 2 2 0 1 0 1 1 2 0 0 0 0 0 0 2 2 2 2 0 1 0 1 0 2 1 0 2 0 1 2 2 0 1 0 0 0 0 0 0 0 0 0 0 0 0 0 1 1 0 0 0 0 1 0 0 0 1 1 0 1 0 0 0 0 2 1 2 1 1 0 1 1 2 1 2 2 0 2 0 0 0 0 0 1 1 2 1 2 1 0 0 0 1 1 1 2 1 0 0 0 0 0 1 0 2 2 0 1 0 2 0 2 0 1 0 0 0 0 0 1 1 1 0 0 1 0 0 1 0 1 1 2 1 0 0 0 0 0 2 0 0 0 1 2 1 0 1 0 0 1 1 1 1 1 0 0 2 0 2 1 2 1 2 1 1 1 0 0 0 1 2 0 2 1 1 0 1 0 1 1 0 2 0 2 1 0 1 1 2 0 2 0 0 2 0 2 0 1 2 0 1 1 0 1 1 0 0 1 2 2 2 0 1 1 0 0 0 2 0 1 0 0 1 2 1 2 0 2 0 1 1 0 2 1 1 0 0 0 0 0 0 0 0 2 1 1 0 2 0 2 1 1 1 2 0 0 0 0 0 0 1 0 1 1 0 0 0 1 2 2 0 0 2 2 2 0 0 0 0 2 0 0 2 0 0 1 0 0 1 1 1 1 1 1 0 2 1 1 1 1 1 1 1 1 1 2 0 0 0 0 1 1 0 0 0 0 0 2 0 0 1 0 0 0 0 0 0 0 0 0 0 0 0 1 1 1 0 0 1 0 1 0 2 0 0 1 1 0 0 1 0 0 1 0 1 1 1 1 0 1 0 2 1 0 0 0 1 1 0 0 0 1 1 1 1 2 0 1 0 0 1 1 0 0 0 0 1 0 0 1 1 0 1 0 0 0 0 0 0 1 1 1 0 1 1 0 2 2 0 0 1 0 1 0 2 0 0 0 0 2 1 2 1 1 0 0 1 1 0 2 0 2 0 2 0 1 0 2 1 0 1 0 0 0 0 0 2 1 1 1 1 0 0 0 1 2 0 0 2 0 0 0 0 0 0 0 0 1 1 0 1 0 2 2 0 1 1 1 2 2 2 0 0 2 2 1 0 0 0 0 1 1 1 1 0 0 0 0 0 0 0 0 1 0 2 0 0 1 1 1 2 0 0 0 0 0 0 1 0 0 0 2 0 2 2 0 0 0 1 0 0 0 0 1 0 0 0 0 0 2 1 1 0 0 2 0 1 1 0 1 1 0 1 1 1 1 0 0 0 2 0 0 0 1 2 0 2 0 1 1 1 1 1 1 0 0 1 0 0 0 0 1 0 2 1 2 2 0 1 2 0 2 0 1 0 1 0 1 1 2 2 0 1 0 0 1 0 2 2 0 0 1 0 0 0 0 1 0 1 1 0 0 0 0 0 0 1 0 1 1 0 0 0 0 2 1 1 1 0 0 2 1 2 0 0 0 0 0 0 0 0 0 0 1 0 2 0 0 0 0 0 0 0 1 0 0 0 0 2 2 2 0 0 0 0 0 0 0 1 1 2 1 1 1 0 2 0 2 1 0 2 1 0 1 1 0 0 0 0 0 1 0 1 0 1 2 0 0 0 0 1 0 1 1 1 1 0 0 1 1 1 0 2 0 0 0 0 0 0 1 1 1 0 1 0 0 1 1 1 2 1 1 1 0 0 0 0 0 1 1 1 0 0 0 1 0 0 1 0 1 1 0 0 1 0 1 1 1 0 2 1 1 0 0 2 1 2 0 0 0 1 0 1 1 1 0 1 0 1 0 1 0 1 0 0 0 0 0 1 2 0 0 2 1 0 1 1 0 1 1 2 1 0 0 0 0 0 0 1 1 0 0 1 1 1 1 1 1 2 0 0 0 1 1 1 0 0 1 0 0 1 0 0 0 0 0 0 0 0 0 0 2 0 1 2 2 0 2 1 1 1 1 0 1 0 0 0 0 0 1 1 1 0 0 0 0 0 2 0 2 1 1 0 0 0 0 1 1 0 0 0 0 0 0 1 1 0 0 0 0 0 1 2
14 0 1 0 0 0 1 2 0 1 0 0 0 2 1 0 1 0 0 0 0 0 0 0 0 0 1 0 1 1 1 1 0 1 0 1 2 1 0 1 1 1 1 0 1 1 2 0 0 1 1 1 1 1 1 1 0 1 0 1 1 2 0 2 1 1 1 0 1 0 0 1 2 2 2 2 0 0 2 0 0 1 2 1 1 0 1 0 0 2 0 0 1 0 1 1 1 1 0 1 1 1 1 0 1 1 2 0 0 0 2 2 0 1 1 1 0 0 1 0 2 0 1 0 1 0 0 1 1 1 0 0 1 0 1 1 1 1 0 0 0 0 0 0 1 0 0 0 0 1 0 0 0 0 0 0 1 1 1 0 0 0 0 1 0 0 0 0 0 0 2 2 0 0 0 0 1 1 1 1 1 0 1 1 2 1 1 2 0 0 2 2 1 0 2 2 1 1 0 2 2 0 0 1 1 0 1 1 1 0 2 1 0 0 0 0 0 0 1 0 2 0 0 0 0 0 0 0 0 1 0 0 0 0 1 0 0 1 1 1 0 0 2 0 0 1 0 0 0 0 0 0 1 2 2 1 0 2 1 1 0 1 0 0 0 0 0 0 2 0 1 1 0 0 0 0 0 2 1 0 1 1 1 2 0 0 0 2 0 2 0 1 2 0 2 0 2 0 0 0 0 0 1 1 0 0 0 2 0 0 0 1 1 1 2 0 1 0 2 0 0 2 1 1 0 0 1 1 1 1 0 1 0 0 0 1 0 0 0 0 1 1 1 1 0 0 2 0 0 0 0 2 1 1 0 1 1 1 0 2 0 2 2 0 1 0 2 1 1 0 1 1 0 0 1 1 0 0 1 1 0 1 1 1 0 2 0 0 0 0 0 0 0 0 2 1 1 2 1 1 1 1 0 1 2 1 0 0 0 1 1 0 0 0 0 2 0 0 0 0 0 2 0 1 0 0 0 0 0 0 0 0 0 0 0 1 1 2 0 1 1 1 1 2 0 2 0 1 2 1 0 1 0 1 1 1 1 1 1 0 0 0 1 1 1 1 0 1 0 1 0 2 1 1 0 1 1 0 0 1 0 0 0 0 0 1 0 0 1 1 0 1 1 1 1 0 0 0 1 1 1 1 1 1 0 1 1 0 0 1 0 1 0 1 1 0 0 2 0 2 2 0 2 0 1 2 0 1 1 1 1 1 0 0 0 1 2 2 1 0 2 0 0 0 0 2 0 1 1 1 0 0 1 1 2 0 0 1 0 1 1 0 0 0 0 0 1 1 0 1 0 1 0 0 0 0 0 0 0 2 0 0 1 1 1 0 0 0 1 2 0 2 0 0 0 0 0 1 0 1 1 1 1 0 1 1 0 0 0 0 0 0 1 1 1 1 1 0 0 0 0 0 0 1 0 0 2 1 0 0 0 1 0 0 0 0 0 0 1 1 0 0 0 1 0 1 2 1 0 0 0 0 0 1 1 0 0 0 0 0 0 0 0 0 1 1 0 1 0 1 1 0 0 0 1 1 1 0 0 0 0 1 2 2 2 2 1 1 1 1 1 1 0 1 2 0 2 1 2 2 0 0 0 0 0 0 2 2 0 0 0 0 0 2 0 1 0 0 0 0 0 0 1 0 0 1 0 0 0 1 1 1 0 1 1 1 1 0 0 1 1 1 0 0 0 0 0 0 0 0 0 0 0 0 1 0 0 0 1 0 0 0 2 0 0 1 1 1 2 2 1 0 1 1 1 0 0 0 0 1 0 0 2 1 2 1 1 1 1 2 1 1 1 0 1 1 0 1 0 0 0 2 0 0 2 0 2 0 0 1 0 0 0 0 0 0 1 0 0 1 0 0 0 1 0 1 0 0 2 0 0 2 0 0 0 0 1 1 2 1 1 0 0 0 0 0 0 1 1 1 0 0 0 0 0 1 1 0 1 1 0 1 0 0 0 1 1 0 1 1 0 0 0 2 2 2 0 1 1 2 1 0 1 0 0 1 1 2 1 2 0 0 0 0 2 1 2 0 0 1 0 0 1 1 2 1 0 1 0 1 0 0 0 0 1 1 0 0 1 0 0 1 2 2 2 2 2 0 1 1 0 0 0 1 0 0 0 2 0 0 0 2 1 1 1 0 2 1 0 1 2 1 1 2 1 0 2 1 0 0 0 1 0 1 0 1 1 0 2 1 1 1 0 1 1 0 2 1 1 1 1 2 1 1 0 1 1 0 0 1 0 0 0 0 0 1 0 1 1 0 0 2
15 1 1 0 0 0 1 0 0 1 0 0 1 1 0 1 0 1 2 1 1 0 0 0 0 0 1 0 0 0 2 1 0 0 0 0 2 2 0 1 0 1 0 0 2 0 0 0 1 1 0 1 0 0 2 1 0 1 0 1 1 1 0 2 1 1 1 0 1 0 0 1 2 2 1 2 1 0 2 0 0 1 1 0 1 0 0 0 0 2 0 0 1 1 1 1 1 2 1 1 1 0 1 0 0 0 2 0 1 1 1 2 1 2 2 2 1 0 2 0 1 0 1 0 1 2 0 0 1 1 1 0 1 0 0 0 1 0 0 0 0 0 0 0 0 0 0 0 1 2 0 1 0 0 0 0 2 2 1 0 1 1 0 1 1 1 1 2 0 2 0 0 0 1 0 0 1 0 0 0 0 0 0 0 1 0 0 0 0 0 0 0 2 1 2 1 2 0 0 1 1 0 0 1 1 0 1 1 1 0 1 0 1 0 0 0 0 0 0 0 2 1 0 0 0 1 1 1 1 0 0 1 0 0 2 0 0 2 0 0 0 0 1 0 0 2 0 0 0 0 0 0 1 1 1 1 0 2 1 1 0 1 1 1 1 0 0 0 1 0 0 2 1 1 1 1 0 1 2 0 1 0 2 1 0 1 1 1 0 2 0 0 1 0 1 0 0 1 0 0 1 1 2 2 2 0 0 0 1 1 0 1 1 0 1 0 2 1 0 0 0 1 1 1 2 0 1 1 1 1 0 0 1 0 0 0 0 0 0 0 1 1 2 2 0 0 1 0 2 1 1 1 2 0 0 0 0 0 0 2 0 2 1 1 1 0 0 2 2 1 0 2 0 0 1 0 0 1 0 2 2 1 0 0 1 0 0 0 0 0 0 0 0 1 2 2 2 1 0 0 0 0 0 2 2 0 0 0 0 2 0 0 1 1 1 1 1 1 0 0 0 2 1 0 0 1 2 0 0 1 1 1 0 0 0 0 0 1 0 0 2 0 1 0 1 1 1 1 2 0 0 0 0 2 1 0 1 2 2 2 1 2 0 0 0 2 0 1 0 0 0 0 2 1 0 2 0 0 0 1 1 0 2 2 2 0 2 0 2 0 0 2 1 0 0 1 1 0 1 1 1 1 1 1 0 2 2 0 0 1 1 0 0 0 1 0 0 1 0 1 1 1 1 0 0 1 1 0 0 1 0 0 0 0 0 0 1 1 0 0 1 1 0 1 1 1 1 0 0 2 0 0 1 0 2 1 1 0 0 0 2 0 0 0 0 0 0 1 1 0 0 1 1 0 1 1 1 2 2 0 1 0 2 2 1 0 0 0 0 0 1 0 2 0 0 0 0 0 0 0 0 1 0 2 0 0 2 1 1 1 1 0 0 1 0 1 1 0 0 0 1 0 1 1 0 0 1 1 0 0 1 1 0 0 0 1 0 0 2 0 2 0 0 2 0 1 2 0 0 0 1 1 1 1 1 0 0 1 1 0 0 0 1 1 1 2 0 0 0 2 2 0 0 0 0 1 1 0 1 1 0 1 2 1 2 2 2 2 0 1 1 2 0 2 2 0 2 0 1 1 0 1 0 0 1 0 1 2 0 0 0 0 0 2 0 0 0 1 0 1 0 0 0 0 0 2 0 1 1 0 0 0 0 2 0 0 1 0 0 1 1 1 0 0 0 0 1 0 0 2 2 1 0 0 1 0 0 0 1 1 0 1 1 0 1 0 0 1 2 2 1 1 1 0 0 0 1 2 2 2 2 2 1 1 1 1 0 2 0 2 0 0 1 0 1 1 0 2 0 1 0 2 0 2 1 0 1 1 0 1 0 0 2 2 2 0 0 2 0 1 1 1 0 0 0 1 0 0 0 1 0 0 0 0 0 1 0 0 0 0 0 0 0 0 0 0 0 1 0 0 0 0 0 0 0 0 0 1 0 0 2 0 0 0 0 2 0 0 2 0 0 0 0 2 1 1 0 0 2 1 1 0 1 0 0 1 0 2 0 2 0 1 0 1 1 0 1 0 0 0 0 2 1 0 2 1 1 2 0 1 1 0 0 0 0 0 0 1 1 1 0 1 0 1 1 1 1 2 0 0 1 0 0 2 0 0 1 0 0 0 0 1 1 0 1 0 0 0 0 0 2 0 1 0 1 0 1 1 0 0 0 0 1 0 1 0 1 0 2 0 0 0 0 0 0 0 0 0 2 0 0 0 1 1 0 0 0 0 0 2 0 2 1 2 1 0 0 0 0 0 1 1
16 1 1 0 0 0 2 1 0 1 0 1 1 1 0 1 0 0 1 1 1 1 2 1 1 1 1 0 0 0 1 1 0 0 1 1 1 1 0 2 2 0 0 0 1 0 0 0 2 2 0 0 0 1 0 0 0 0 1 1 1 1 0 1 0 0 1 0 1 0 1 0 2 2 2 2 0 0 2 0 0 0 2 1 1 0 0 1 1 2 1 1 1 0 0 1 0 2 0 2 2 0 1 1 0 0 2 1 1 0 0 2 1 1 1 1 1 0 2 0 1 0 2 1 1 1 0 0 1 0 2 0 0 0 0 0 1 0 0 0 0 0 0 0 0 0 0 0 0 2 0 2 0 0 0 0 1 0 1 0 0 0 0 2 0 2 0 1 0 1 1 2 0 1 0 0 1 0 0 0 0 1 0 0 0 0 0 0 0 0 2 0 2 2 2 1 1 0 0 0 0 0 0 1 1 0 1 0 1 0 2 0 1 0 0 1 1 1 1 1 1 1 0 1 1 0 2 1 0 2 0 1 0 0 1 0 0 2 0 0 0 1 2 1 0 1 1 0 1 1 1 1 1 0 0 1 0 1 0 0 0 0 0 0 2 0 0 1 2 1 0 2 2 1 1 1 0 0 2 0 0 0 2 2 0 0 0 0 0 2 0 1 1 0 2 0 1 2 0 1 0 0 0 0 0 0 0 1 1 1 1 2 1 0 2 0 1 0 0 0 1 1 2 1 1 0 1 1 1 1 0 1 0 0 0 0 0 2 1 1 1 1 2 2 0 0 1 0 2 0 0 0 2 2 0 0 1 1 0 1 0 1 2 0 2 0 2 1 2 0 0 2 2 2 2 2 0 0 1 1 2 0 0 0 0 0 0 0 0 0 0 0 2 0 2 1 1 1 1 1 1 1 0 1 1 0 1 1 0 1 1 0 1 1 1 2 0 0 0 0 0 1 0 1 1 1 1 0 0 0 0 0 0 1 0 0 1 0 0 0 1 0 1 1 0 2 0 0 2 0 0 0 0 1 2 0 2 2 1 2 2 2 1 0 0 1 0 1 0 0 0 1 2 1 1 0 0 1 1 0 1 0 0 0 0 1 0 0 1 1 0 2 0 2 1 0 0 0 1 1 1 1 2 0 0 1 2 0 0 1 0 1 1 1 1 0 0 0 0 0 1 2 2 1 1 1 1 0 0 1 1 0 0 0 0 0 2 1 1 1 0 1 0 1 1 2 1 0 0 2 0 0 1 0 2 2 0 0 0 1 0 0 0 0 0 0 0 2 0 2 0 0 0 0 0 0 1 1 1 1 1 0 1 1 0 0 0 0 2 2 0 1 0 0 0 0 0 0 0 0 0 1 1 1 1 0 1 0 1 0 1 0 0 1 0 0 0 0 0 0 1 0 0 0 0 1 1 2 0 0 0 0 0 0 0 0 0 0 1 1 0 2 0 2 0 2 2 0 0 1 0 2 1 1 2 0 0 0 1 0 0 0 2 2 0 2 1 2 1 0 0 2 0 1 0 0 2 0 1 1 0 1 2 1 2 2 0 2 1 1 1 2 0 0 0 0 0 0 1 1 0 1 0 0 2 0 2 2 0 0 0 0 0 1 0 0 0 1 1 0 0 1 1 0 1 1 0 0 0 0 0 0 1 2 1 1 1 0 0 1 0 1 0 0 0 0 1 0 0 0 0 0 1 0 0 0 0 0 1 0 0 0 1 0 0 2 1 1 2 2 1 0 0 1 1 0 1 0 0 1 1 1 1 1 1 1 0 1 1 2 1 1 1 1 1 1 0 0 0 0 1 1 0 2 0 1 1 0 0 1 1 1 1 1 1 0 0 0 1 1 1 2 0 0 0 1 0 0 0 1 0 0 1 0 0 1 0 0 0 0 0 1 1 0 1 1 2 1 1 1 0 0 0 0 1 0 1 0 0 0 0 0 0 0 0 1 0 0 1 1 0 0 0 1 1 1 0 1 2 2 1 0 1 0 0 1 1 2 0 2 0 1 1 1 0 0 0 0 1 0 0 1 0 0 0 1 0 2 0 1 0 0 0 1 1 1 0 1 1 0 0 1 2 2 2 2 1 0 1 1 0 0 0 2 0 0 0 1 0 0 0 0 1 1 2 0 0 1 1 0 2 0 0 2 2 0 2 2 0 0 0 0 1 1 1 1 1 0 0 1 2 0 0 0 0 1 1 0 2 0 0 0 0 0 0 0 0 0 0 2 0 1 1 0 0 0 0 0 0 0 0 0
17 0 1 0 0 0 0 2 0 0 0 0 0 1 0 2 0 0 1 1 1 1 1 0 0 0 0 0 2 2 1 0 0 0 0 0 2 1 0 0 0 1 0 1 1 1 1 0 0 1 1 1 1 1 1 1 0 0 0 1 0 0 0 1 1 1 1 1 1 1 0 2 2 2 1 2 1 0 2 0 0 1 2 0 0 0 0 1 1 2 1 1 1 0 1 1 1 0 0 2 0 0 1 0 1 1 2 1 1 0 0 1 0 2 2 2 0 0 1 0 1 0 2 2 0 2 0 0 2 2 0 0 0 0 0 0 0 0 0 0 1 0 0 0 0 0 0 0 0 2 0 2 0 0 0 0 0 2 2 0 0 0 0 2 1 1 0 0 2 2 0 0 0 2 0 0 2 0 0 0 0 0 0 0 1 0 0 0 0 0 2 0 2 2 2 1 1 0 0 0 0 0 0 1 1 0 2 1 1 0 2 0 1 0 0 1 1 0 1 1 1 0 0 1 0 0 1 0 0 1 0 0 0 0 2 0 0 2 0 0 0 0 2 0 0 2 0 0 0 0 0 0 0 0 0 0 0 2 0 1 1 1 0 0 0 0 1 0 1 1 0 1 0 0 0 0 0 0 2 0 0 0 2 2 1 0 1 1 0 2 0 0 1 0 2 0 0 0 0 0 1 0 2 2 2 0 0 2 0 0 1 1 2 0 1 0 2 1 1 0 0 2 0 0 2 0 2 1 1 1 0 0 1 0 0 0 0 1 0 0 1 0 1 1 0 0 0 1 1 0 0 1 2 0 0 0 1 0 0 1 0 1 2 0 2 0 0 2 2 0 0 2 1 1 1 1 0 0 0 2 1 1 1 0 1 0 0 1 1 0 0 0 2 0 2 0 0 0 2 2 1 2 0 1 1 0 0 0 0 1 0 0 0 0 0 2 0 0 0 0 0 2 1 0 1 1 0 2 2 1 0 2 0 1 1 0 1 1 0 0 1 1 1 1 1 2 0 1 2 0 0 0 0 2 1 1 1 1 1 1 1 1 0 0 0 2 0 1 0 1 1 1 1 2 0 2 0 0 0 0 0 0 0 0 0 1 0 1 1 0 0 2 1 0 1 0 0 0 1 2 0 0 2 0 0 1 1 0 0 1 0 2 0 1 0 1 1 0 2 0 1 2 2 0 1 2 0 0 0 2 0 0 1 1 1 0 0 2 0 2 0 1 0 1 1 2 1 1 1 2 0 0 1 0 1 0 0 0 0 1 1 0 0 2 2 0 2 1 1 0 0 1 1 0 1 1 1 0 0 2 0 0 1 1 1 0 0 0 0 1 0 1 1 1 1 0 1 1 0 1 1 1 0 2 0 0 1 0 1 1 0 0 0 0 1 1 0 0 0 0 0 0 0 1 1 0 2 0 0 0 0 0 0 0 0 0 0 0 2 2 2 0 0 1 0 2 2 2 0 0 0 1 2 1 1 0 0 1 2 0 0 0 1 1 0 1 1 1 1 0 0 1 0 0 0 0 2 1 2 2 1 0 2 1 1 1 2 1 2 0 2 0 1 1 1 0 2 0 2 2 1 1 0 0 0 0 1 2 0 0 0 1 0 1 0 1 0 1 0 0 1 0 1 0 0 1 0 1 0 0 2 2 0 2 1 1 2 1 0 2 1 1 0 0 0 0 1 0 0 1 1 1 0 0 0 0 1 0 0 0 0 0 2 1 0 0 0 1 2 2 1 0 0 1 1 1 2 1 1 2 0 1 1 1 1 2 0 2 0 2 0 0 1 1 0 0 0 0 1 1 0 1 0 2 1 1 1 1 1 0 0 0 2 2 2 0 0 0 1 1 1 1 0 1 0 0 0 0 0 0 0 0 2 0 0 2 0 1 2 1 2 0 0 0 1 0 1 0 0 0 0 0 0 0 0 0 1 0 0 0 2 0 1 1 0 2 0 0 1 0 1 0 0 2 1 2 0 1 1 2 1 0 2 0 0 0 0 1 1 1 0 1 1 0 2 0 2 0 1 0 1 1 1 0 2 2 0 1 0 0 0 0 1 0 2 2 0 2 2 2 0 2 0 1 1 1 0 1 0 0 1 0 1 1 0 0 1 1 0 0 0 1 2 0 1 1 1 0 0 0 2 0 1 0 1 0 1 2 0 0 0 0 2 1 1 1 1 0 1 1 1 0 0 0 0 1 1 1 1 0 0 1 1 1 0 0 1 0 0 2 0 0 0 1 0 0 1 0 0 0 1 1
18 1 1 0 0 0 2 2 0 0 0 0 0 0 0 0 0 0 0 0 0 0 0 0 0 0 1 0 0 2 0 0 0 2 1 1 2 2 1 0 0 1 1 1 2 1 0 0 1 1 0 1 0 0 1 0 0 0 0 0 2 2 0 0 0 0 1 0 0 0 0 0 2 2 2 2 0 0 1 0 0 2 1 0 1 0 0 1 1 2 1 1 2 0 1 2 1 0 0 0 0 0 2 0 0 0 2 0 1 1 0 2 0 2 2 2 1 0 1 0 1 0 2 2 0 1 0 1 2 1 1 1 0 0 0 0 0 0 0 0 0 0 0 0 0 0 1 0 0 0 0 0 1 1 0 0 1 1 0 0 1 0 0 2 1 1 0 0 1 1 1 0 0 1 0 1 1 0 0 0 0 0 1 1 2 1 1 1 0 0 0 1 1 0 1 1 1 0 0 0 0 1 0 2 2 0 0 1 1 0 1 1 0 0 0 1 1 0 0 0 2 1 0 0 0 1 1 1 1 0 1 1 0 0 1 0 0 1 0 0 0 0 2 1 0 1 0 0 1 0 0 0 2 0 1 1 0 1 0 1 1 1 0 0 1 1 0 0 1 1 0 2 0 0 0 0 0 0 1 0 0 0 2 1 0 0 1 1 1 2 0 2 1 0 2 0 0 0 0 0 0 0 0 0 0 0 0 1 2 2 0 2 1 1 1 0 1 0 1 0 0 2 2 1 2 0 1 1 1 0 0 1 1 0 0 0 0 1 0 1 1 1 2 1 0 0 2 0 2 2 2 0 1 0 0 1 0 0 0 1 0 1 2 0 1 0 1 2 2 0 0 2 1 1 1 2 0 0 1 1 1 1 1 0 2 1 0 0 0 2 0 0 1 0 2 1 1 0 1 1 0 2 0 1 1 0 1 1 0 2 0 0 1 1 1 2 0 1 0 1 1 1 0 0 0 1 1 0 0 0 1 0 0 1 1 0 0 0 0 0 0 0 1 0 2 2 2 0 0 0 0 0 0 2 2 1 2 2 1 1 1 1 1 0 0 1 0 1 0 0 0 1 2 2 1 1 1 0 0 2 1 0 1 1 1 0 1 1 1 0 0 2 0 0 1 0 0 1 2 2 0 0 1 1 1 0 1 0 0 1 0 1 0 0 0 0 0 1 1 1 1 1 2 1 0 2 0 0 1 0 2 0 0 0 0 1 2 2 1 1 0 1 0 0 0 2 1 1 1 2 0 0 0 0 2 1 0 0 0 0 2 0 1 0 0 0 2 1 1 0 0 2 0 0 0 0 0 2 2 1 0 0 2 2 2 0 0 0 1 1 1 0 0 0 0 0 0 0 0 0 0 2 1 2 0 0 2 2 2 2 0 0 0 0 0 0 0 0 0 0 0 0 0 0 0 0 2 1 0 0 0 0 0 0 0 1 1 0 2 2 1 1 0 0 2 1 1 0 0 1 0 1 1 1 1 0 0 0 1 0 0 0 1 1 0 1 1 1 0 0 0 1 0 0 0 0 2 0 1 1 1 1 1 1 1 1 0 0 2 0 1 0 0 0 0 0 0 1 2 2 1 0 0 0 0 0 2 2 0 1 2 1 0 1 0 1 1 0 0 0 0 1 0 1 0 1 1 1 1 0 1 1 0 2 1 0 0 0 0 1 1 1 1 1 0 0 2 1 0 1 1 1 0 0 0 1 0 0 1 0 0 0 2 0 1 0 0 2 2 2 0 0 2 2 1 1 1 1 1 1 1 2 0 0 1 2 0 0 0 1 1 0 1 0 0 0 0 1 0 0 0 2 0 2 1 0 1 1 0 0 1 1 0 0 1 1 1 0 1 1 1 2 0 0 0 0 0 0 1 1 0 1 1 0 0 1 0 0 0 1 1 0 0 0 0 0 0 1 0 0 0 0 0 0 1 0 1 0 1 1 0 0 0 0 0 1 0 0 2 0 2 0 0 1 1 0 0 0 0 0 0 0 2 1 0 1 0 2 0 2 0 0 1 0 2 0 2 0 0 0 0 2 0 0 1 0 1 0 0 1 0 0 0 0 1 1 0 0 2 1 1 1 1 1 0 0 1 2 1 1 0 0 0 2 0 0 0 1 0 0 0 1 1 2 2 0 0 1 0 0 1 0 2 0 0 0 0 0 0 0 0 0 0 0 0 0 0 0 0 0 2 0 0 0 0 0 2 1 1 0 0 1 1 1 1 1 0 0 0 2 0 0 0 0 0 0 1 0 0 0 1 2
19 1 2 0 0 0 2 2 1 0 0 1 0 0 0 0 0 0 2 2 1 0 1 0 0 0 1 0 0 0 2 0 0 1 0 1 2 0 0 1 1 0 1 1 2 1 1 0 1 0 0 0 1 1 1 1 0 0 0 1 1 2 0 2 0 0 1 0 1 0 1 2 1 1 1 1 1 0 2 1 0 2 2 2 2 0 0 0 0 2 0 0 2 1 1 2 1 2 0 2 2 0 0 0 2 1 1 1 0 0 0 1 0 1 2 2 0 0 0 0 1 1 2 1 0 1 0 0 1 1 0 0 0 0 0 0 1 0 0 0 1 0 1 0 0 0 1 0 1 1 0 1 1 0 0 0 1 0 1 1 0 0 0 2 0 1 0 0 1 1 1 0 2 1 0 0 0 1 1 1 1 1 0 0 1 1 0 0 0 0 0 0 2 0 2 2 1 0 0 0 0 0 1 1 1 0 0 1 1 0 1 1 2 0 0 1 0 0 1 1 1 0 0 0 0 0 0 0 0 1 0 0 0 0 1 0 0 2 0 0 0 1 2 0 0 1 0 0 1 1 1 1 0 0 0 2 1 2 0 2 2 2 0 0 1 0 0 1 1 1 0 1 1 1 0 1 0 1 1 0 1 2 2 1 1 0 0 0 0 1 1 0 1 0 2 0 1 0 1 0 1 0 1 1 1 0 0 2 0 0 1 2 0 0 2 0 2 0 1 0 1 2 0 0 1 0 0 0 0 0 0 1 0 0 0 0 0 1 0 0 1 0 2 1 1 0 1 0 1 0 0 1 1 0 0 1 0 1 0 0 1 0 2 0 1 0 0 0 2 0 0 2 0 0 0 0 0 1 0 2 0 2 1 1 2 1 0 0 0 1 0 1 1 0 2 0 0 0 1 1 1 1 0 2 2 0 0 1 0 2 0 0 1 1 1 1 1 0 0 0 1 1 1 1 0 0 1 0 0 0 0 0 0 1 1 0 0 2 1 0 1 1 2 1 1 2 0 0 2 1 0 0 0 2 2 2 2 0 0 0 1 1 1 1 1 1 0 0 0 0 0 0 0 2 1 0 0 0 0 0 1 1 1 1 1 0 1 1 0 2 0 1 0 1 1 0 0 2 2 2 0 2 0 2 0 2 2 1 0 0 0 2 0 2 0 0 0 0 2 2 2 0 2 0 1 1 1 0 1 1 1 0 0 0 0 0 1 0 1 1 0 1 0 1 1 0 2 0 0 2 0 0 0 0 2 0 1 1 1 1 0 0 1 1 1 1 1 0 0 0 0 1 0 0 0 0 0 1 2 2 0 0 0 1 0 0 0 0 1 1 0 2 2 0 1 0 0 0 0 1 1 1 0 1 0 1 1 0 0 0 1 0 0 0 0 0 0 0 0 0 0 0 1 0 0 1 1 1 0 0 2 2 0 0 0 0 1 1 2 2 0 0 0 1 1 1 1 0 1 1 0 2 1 0 2 0 0 0 1 1 1 1 0 1 0 1 2 1 1 0 0 1 0 0 0 1 1 0 0 0 2 0 2 1 2 2 0 2 1 1 1 1 0 2 2 0 2 0 1 2 0 0 0 0 0 0 2 2 0 0 0 0 1 1 0 0 0 1 1 0 0 0 1 0 0 2 0 2 2 0 1 0 0 2 1 0 1 1 0 1 0 1 0 0 0 2 2 1 0 0 0 0 0 0 1 0 1 0 0 0 0 0 2 0 0 1 0 1 2 2 1 0 1 0 0 1 1 0 0 0 2 2 0 0 2 1 2 1 1 2 1 1 0 0 0 0 0 0 1 0 1 0 0 2 1 0 0 0 1 1 0 0 0 0 2 1 0 1 1 1 1 1 0 0 0 2 0 0 0 1 0 0 0 0 0 2 0 0 0 0 0 0 0 0 0 0 0 0 0 0 0 0 0 0 1 0 1 0 0 0 2 0 0 0 0 0 0 0 2 0 2 0 0 2 1 0 0 1 2 2 2 0 1 0 0 1 0 2 1 1 0 1 1 0 2 0 2 0 0 0 0 0 0 1 1 1 0 1 0 0 0 0 0 0 1 1 0 1 1 1 0 1 0 1 1 2 2 2 0 0 2 0 0 1 1 0 0 0 0 0 0 2 1 1 2 0 1 0 0 0 1 0 2 0 0 1 2 1 0 0 0 0 2 0 0 0 0 0 1 0 2 0 0 0 0 2 0 0 2 1 1 0 1 1 1 2 2 0 1 2 1 0 0 0 0 0 0 1 1 0 1 1
20 0 1 0 0 0 1 0 0 1 0 0 0 1 0 0 1 0 0 0 0 0 1 1 0 0 0 0 1 1 1 1 0 1 0 1 1 1 0 1 1 1 1 0 1 1 1 1 0 1 0 1 1 1 1 0 0 0 0 2 0 2 0 2 0 0 1 0 0 0 0 2 2 2 2 2 0 0 2 1 1 2 2 1 1 0 0 0 0 2 0 0 0 0 1 1 1 1 0 1 1 0 1 0 1 1 2 1 0 0 0 1 0 2 2 2 0 0 1 0 1 0 2 1 1 0 0 1 1 1 0 0 1 0 0 0 0 0 0 0 0 0 0 0 0 0 0 0 0 1 0 1 2 0 1 0 0 0 2 0 0 0 1 2 0 1 0 1 0 2 0 0 2 0 0 0 1 1 1 1 1 1 0 0 2 0 1 2 2 1 1 1 2 2 2 1 1 0 0 1 1 0 0 1 1 0 1 0 2 0 2 0 0 0 0 0 0 0 1 0 2 1 1 0 0 1 2 0 0 2 0 0 1 0 2 1 0 2 0 0 0 0 1 0 0 2 1 0 0 0 0 0 1 0 0 1 1 2 0 0 0 0 0 0 0 0 1 0 1 1 0 0 1 1 0 0 0 0 2 0 0 0 2 2 0 0 1 2 0 2 0 0 0 1 1 1 0 2 0 1 1 0 0 0 0 0 0 1 1 1 0 2 1 0 1 1 2 1 1 0 0 2 2 1 0 0 0 1 1 1 0 1 1 1 0 0 0 2 1 2 1 1 2 2 0 0 2 0 1 1 1 1 2 0 1 0 0 1 0 1 0 2 2 0 2 0 1 2 0 0 2 0 0 0 1 1 0 0 0 2 1 2 0 0 1 1 0 0 0 0 0 0 1 1 1 1 2 1 0 0 0 0 0 1 2 1 0 0 0 1 1 0 0 0 1 2 0 0 0 0 0 1 1 1 1 1 1 0 0 1 1 2 1 1 1 1 1 1 0 1 1 1 2 1 1 2 0 0 1 2 0 0 0 2 2 2 2 1 2 2 1 2 2 2 2 0 0 1 0 1 1 1 1 2 0 2 0 0 0 1 1 0 1 1 0 1 0 1 0 1 1 1 1 1 0 1 1 1 2 2 0 1 2 0 0 1 2 0 0 0 0 2 0 0 1 0 0 0 1 1 1 0 2 0 1 2 0 0 1 1 1 0 1 0 1 0 0 0 0 0 1 1 0 0 0 1 1 1 1 1 0 0 2 0 2 1 1 0 0 0 2 0 0 0 0 0 0 1 1 0 0 0 2 0 2 1 1 1 1 2 0 0 2 1 2 2 2 0 0 0 0 2 0 0 0 0 0 0 0 0 0 2 0 2 0 0 2 2 2 2 0 0 0 1 0 0 0 0 0 0 1 0 1 1 0 0 1 1 0 0 2 2 0 0 0 0 0 0 1 1 0 0 0 1 1 1 1 0 0 0 0 2 1 2 2 0 1 1 1 0 0 0 0 1 0 1 2 0 0 0 0 0 0 0 0 0 2 0 1 1 1 0 2 1 2 2 2 1 1 1 1 1 0 1 1 0 2 1 0 2 1 1 0 0 0 0 1 1 0 1 1 1 0 2 0 0 0 2 1 1 0 0 1 0 0 1 0 1 0 1 2 2 0 2 1 1 1 0 0 2 0 2 1 1 0 0 1 1 0 0 0 0 0 1 0 0 0 0 1 0 0 0 2 0 1 1 1 1 1 1 1 0 1 0 0 2 1 1 1 2 0 0 1 1 1 2 0 1 0 2 1 0 2 0 0 0 0 2 0 0 0 2 0 1 0 0 2 0 0 1 0 0 2 2 2 0 0 0 0 1 0 0 0 1 0 1 0 0 1 0 0 1 0 0 0 1 0 0 1 0 1 1 0 0 0 0 1 0 0 0 0 0 0 0 1 0 1 0 1 1 1 0 0 0 1 0 0 1 2 0 0 0 0 1 2 2 0 1 1 2 1 0 2 0 0 0 1 2 0 2 0 1 1 0 2 0 2 0 0 0 0 1 0 0 2 2 0 1 0 1 1 0 0 0 0 0 0 0 1 0 0 1 1 2 1 1 2 1 0 0 0 0 0 2 0 0 0 1 0 0 0 0 2 1 1 0 1 1 0 0 2 0 0 1 2 0 2 1 1 1 1 0 0 1 0 0 0 0 2 2 0 0 1 0 1 1 0 1 2 1 1 1 0 0 0 0 0 0 0 0 0 0 0 0 0 0 0 0 0 0 0 1
21 0 0 1 0 0 2 2 0 0 0 1 1 0 0 0 0 0 1 1 0 1 0 0 0 0 0 1 1 1 0 1 1 2 0 0 2 1 1 0 0 1 0 0 1 0 0 0 1 1 0 1 0 0 2 1 1 1 0 1 0 1 0 1 1 1 2 0 1 0 1 0 2 2 2 2 0 0 2 1 1 2 2 1 1 0 0 0 0 2 0 0 1 1 1 2 1 0 0 1 0 0 0 0 1 1 2 1 0 0 0 1 1 2 2 2 1 0 0 0 2 0 2 2 0 1 0 0 1 1 1 1 0 0 0 0 0 0 0 0 0 0 0 0 0 0 0 0 0 0 0 0 1 0 1 0 0 0 1 0 0 0 0 2 0 1 0 0 0 1 0 1 0 2 0 0 1 1 1 1 1 0 0 0 0 0 0 1 1 0 1 1 2 1 2 2 2 0 0 0 0 0 0 0 0 0 2 1 1 0 2 1 1 0 0 0 0 0 1 0 2 0 1 0 0 2 1 1 1 1 1 0 0 0 1 0 0 2 0 0 0 1 2 0 0 1 0 0 0 0 0 0 0 0 0 1 0 1 1 1 0 1 0 0 1 0 1 0 1 0 1 1 0 0 1 0 1 1 0 0 0 1 2 1 0 1 1 1 1 1 1 2 2 0 2 0 1 1 0 1 1 0 1 1 0 0 0 1 1 1 1 2 2 0 1 0 2 1 1 0 0 2 1 1 1 0 1 2 0 0 0 1 0 0 0 0 0 1 0 1 2 1 2 1 1 0 1 1 2 1 1 0 1 0 1 1 1 0 0 2 0 2 0 1 0 2 0 2 2 0 0 2 1 1 1 1 0 0 1 1 1 1 1 1 1 1 0 0 0 1 0 0 2 1 1 1 2 1 0 0 0 0 0 1 1 0 0 0 0 2 0 0 1 1 1 2 0 1 0 0 0 2 1 2 0 0 1 0 0 1 1 1 0 1 1 0 0 1 0 1 1 1 2 1 1 2 0 0 1 1 0 1 0 1 1 1 1 0 0 1 0 1 0 0 0 2 2 2 0 0 0 1 1 2 0 0 0 0 0 2 2 1 2 2 1 1 1 2 0 1 1 2 0 2 0 0 0 0 1 2 0 1 0 1 0 2 2 1 0 0 0 2 0 0 0 0 1 0 1 2 2 0 2 1 1 2 0 0 0 2 0 0 0 0 0 1 1 0 1 1 1 0 0 0 0 1 1 1 1 2 0 0 0 1 2 0 0 2 0 0 0 0 0 0 0 0 2 2 2 0 0 0 1 0 1 1 1 2 2 1 0 0 1 1 0 1 0 0 1 1 0 2 0 0 0 0 0 2 0 2 2 0 1 2 0 1 1 0 0 1 0 0 2 2 2 2 0 0 0 0 0 0 0 0 0 1 2 1 0 0 1 2 0 0 0 0 0 0 2 1 2 1 0 1 0 1 2 0 1 1 0 2 0 1 1 1 0 0 2 1 0 0 1 0 1 1 1 0 0 0 0 0 0 0 2 0 2 0 1 1 1 0 2 2 2 2 2 1 1 0 1 0 0 0 0 0 1 0 0 1 0 0 0 0 1 0 2 2 0 1 1 1 0 1 2 1 1 2 2 0 0 0 1 1 0 1 1 0 0 0 1 1 0 1 1 1 1 0 0 0 0 0 0 0 0 1 1 0 0 0 0 0 0 0 0 0 0 0 0 0 0 0 2 0 1 0 0 0 1 1 1 0 0 0 0 1 1 2 2 2 1 1 0 0 1 2 1 2 1 2 0 1 1 0 0 0 0 0 0 1 0 2 0 2 1 0 1 0 0 1 0 0 0 0 0 0 0 0 2 2 2 2 0 0 0 0 0 0 0 0 0 0 0 1 0 0 0 0 2 0 0 1 1 0 1 1 1 0 0 0 0 0 0 0 0 0 1 0 1 1 0 1 1 1 0 0 2 0 1 0 0 0 0 1 0 0 0 0 1 2 2 0 2 0 0 0 1 1 0 2 0 0 1 0 2 1 2 0 0 0 0 2 0 0 1 1 1 1 0 1 0 0 1 0 2 2 0 1 2 1 0 2 0 2 2 2 2 1 1 1 1 0 0 1 0 0 0 0 2 1 0 1 2 1 1 1 2 0 0 0 2 1 2 0 0 1 2 0 0 1 1 0 0 0 0 0 0 0 1 1 1 0 0 0 0 1 1 0 2 0 0 0 0 0 1 1 0 0 0 2 0 0 0 0 0 0 0 1 1 0 1 0
22 1 1 0 0 0 2 1 0 1 0 1 1 1 0 1 0 0 1 0 0 0 1 1 1 1 1 0 2 2 2 0 0 0 0 0 2 2 0 0 0 1 0 0 1 0 0 0 1 0 0 0 0 1 1 0 0 0 0 1 0 0 1 2 0 0 1 0 0 0 0 0 1 1 2 1 0 0 1 1 0 2 2 1 1 0 0 0 0 2 0 0 1 1 1 2 1 0 0 0 0 0 2 0 0 0 2 1 1 0 1 2 1 1 1 0 0 0 2 0 1 1 2 1 1 1 0 2 2 2 0 2 0 0 0 0 0 0 0 0 0 0 0 0 0 0 1 0 0 1 0 1 0 0 0 0 0 2 1 0 1 1 0 2 1 2 0 1 0 2 0 0 0 1 0 0 2 0 0 0 0 1 0 0 1 0 2 2 0 0 0 2 2 1 2 2 2 1 0 0 0 0 0 2 0 2 2 0 1 0 0 2 1 0 0 1 0 0 1 0 2 1 1 0 1 0 1 0 0 0 0 0 1 0 1 0 0 2 0 0 0 0 1 0 0 2 0 0 0 0 0 1 1 0 0 1 0 1 0 1 1 1 0 0 1 0 0 0 0 0 0 2 2 2 0 1 1 0 2 0 0 0 2 2 0 0 2 1 2 2 0 2 0 1 1 0 0 2 0 2 2 0 0 0 0 0 0 1 1 2 0 2 2 1 2 1 2 0 1 0 0 2 1 0 1 0 0 1 1 1 0 0 0 0 0 0 0 2 0 0 0 0 0 2 0 0 1 0 2 2 2 0 2 1 0 0 1 1 0 1 0 2 1 0 1 0 1 2 2 0 0 2 1 1 1 0 0 0 1 1 1 1 0 0 2 0 0 0 0 1 0 0 0 0 1 0 1 1 0 0 0 1 0 0 1 1 0 0 1 0 0 0 0 0 0 0 2 1 0 0 0 2 0 1 1 2 2 1 1 1 0 2 0 0 0 1 0 1 0 0 0 2 2 1 1 2 0 0 0 0 0 1 0 2 2 1 2 1 1 1 1 1 1 1 1 0 0 1 0 0 0 1 2 1 1 0 1 1 1 0 1 1 0 0 0 0 0 2 0 2 0 0 0 1 0 0 0 0 1 2 0 1 1 1 0 1 1 0 0 1 0 2 0 0 0 0 0 0 2 1 1 1 2 2 0 2 0 2 0 2 0 2 1 0 1 0 0 1 2 1 0 1 0 1 1 1 2 1 1 1 0 0 0 0 1 0 0 0 0 2 0 0 0 0 0 0 0 2 2 0 0 0 1 0 1 1 1 0 0 2 0 0 1 1 1 0 0 0 1 1 0 1 1 0 1 0 0 1 0 1 1 1 1 2 0 0 2 2 1 1 0 0 0 0 0 0 0 0 0 0 2 0 0 0 0 0 2 2 0 0 1 1 1 0 0 1 0 0 2 2 0 0 0 1 1 0 0 0 0 0 0 1 0 1 1 0 0 1 1 0 0 0 0 1 1 2 1 1 0 2 2 0 1 0 0 1 0 0 0 0 1 0 2 1 2 2 2 2 1 2 0 2 0 2 2 0 2 0 2 1 0 1 1 1 1 1 1 1 1 1 2 2 0 1 0 0 1 1 1 0 0 0 1 0 0 0 0 1 1 0 0 0 1 2 1 1 1 1 1 2 0 2 0 0 0 0 1 0 0 1 1 1 0 0 0 1 1 0 1 0 0 0 2 1 0 1 1 1 1 1 0 0 1 0 0 0 1 0 0 0 2 2 0 0 2 2 0 2 1 2 0 1 0 0 0 0 1 2 0 0 0 2 0 2 0 0 0 1 0 1 0 0 0 0 0 0 0 1 2 2 1 2 0 1 0 1 0 0 0 0 0 0 1 0 0 1 1 0 1 0 1 1 1 1 1 0 0 0 0 0 0 0 0 0 1 1 2 1 2 2 0 0 0 0 0 0 1 0 2 1 1 0 0 1 2 2 0 2 2 2 1 0 1 0 0 1 0 0 2 1 0 1 0 0 2 1 1 0 1 0 0 2 0 0 1 0 0 1 1 2 1 0 0 0 1 1 0 2 2 2 0 2 0 0 2 1 1 2 0 0 0 1 0 2 0 0 0 0 1 1 0 0 1 2 2 0 0 0 0 0 2 0 1 0 1 0 1 2 0 0 0 0 1 1 0 0 0 0 0 0 2 0 0 0 0 2 0 2 0 0 0 2 2 2 0 0 0 0 1 2 1 0 0 0 0 2 0 0 0 0 2 1
23 1 1 0 0 0 1 1 0 0 0 1 0 0 0 0 0 0 0 1 1 1 0 0 0 0 1 1 0 0 1 0 2 1 1 0 2 1 0 0 0 2 0 0 1 1 0 0 0 1 1 1 0 0 2 2 0 0 0 0 0 2 0 1 1 1 0 0 0 0 0 1 2 2 0 2 2 0 1 0 0 1 2 1 1 0 0 1 1 2 1 1 0 0 0 1 0 2 1 2 0 1 0 0 2 0 1 0 0 0 2 2 1 2 2 2 1 1 2 0 2 1 2 1 1 0 0 0 1 0 1 1 0 0 0 0 1 0 0 0 2 0 1 0 0 0 1 0 0 0 0 1 0 0 0 0 0 1 0 0 0 0 0 2 1 1 1 0 1 2 1 0 0 0 0 0 2 0 0 0 0 0 0 0 0 0 0 2 0 0 1 1 1 0 1 1 1 1 0 2 2 0 1 2 2 0 0 0 2 0 1 1 1 0 0 0 0 0 1 0 2 0 0 0 0 1 1 1 1 0 0 0 0 1 2 0 0 2 0 0 0 0 2 0 0 2 0 0 1 0 0 0 2 0 0 1 0 2 0 0 0 0 0 0 1 1 1 1 0 0 1 1 0 0 1 0 0 2 2 0 2 0 1 1 1 1 1 0 0 2 0 1 0 0 2 0 0 1 1 0 1 0 0 0 0 0 1 1 1 1 1 2 2 0 1 0 2 0 1 0 0 1 2 1 1 0 1 0 0 0 0 1 0 0 0 0 0 1 0 1 2 2 2 2 0 0 2 1 1 0 0 1 1 1 1 0 2 0 0 2 0 2 2 0 2 1 0 2 1 0 1 1 1 1 0 1 0 1 1 1 0 2 1 1 1 1 0 0 0 0 0 0 0 0 2 0 0 2 0 0 0 1 0 2 2 0 1 0 0 1 1 0 1 1 1 2 0 0 0 0 1 1 0 0 0 1 1 0 0 0 0 1 0 1 1 0 1 0 0 0 2 0 1 1 0 1 0 0 2 0 0 2 0 1 2 1 2 2 2 2 1 2 0 0 0 0 0 1 0 1 1 2 2 0 1 1 0 1 1 1 2 1 0 0 0 1 0 1 0 0 1 1 0 1 1 0 0 0 0 2 0 2 2 0 0 1 2 2 0 0 0 2 1 1 1 0 0 1 0 1 1 1 1 0 1 1 1 1 0 1 0 1 1 1 1 0 1 0 0 2 1 0 0 2 2 0 2 1 1 1 0 0 0 0 2 1 1 0 0 0 0 0 1 0 0 1 0 1 1 0 1 0 0 0 0 0 1 2 2 1 1 1 1 1 1 0 0 0 1 1 1 1 0 0 0 0 0 0 0 0 0 2 1 1 0 1 2 0 1 1 2 0 0 0 0 0 1 0 0 0 2 0 1 1 0 1 0 0 0 0 1 1 0 0 0 0 0 0 2 2 1 0 0 2 0 1 1 0 0 1 0 1 1 0 1 0 0 1 1 0 0 0 1 1 0 1 0 0 0 1 1 0 0 0 1 0 2 0 0 0 1 1 2 2 1 2 0 1 2 0 1 0 0 0 0 0 1 0 1 1 0 0 0 1 2 0 1 2 0 1 2 1 0 2 0 1 0 1 1 0 0 1 0 0 0 2 0 1 1 0 1 1 1 2 1 1 2 0 0 2 1 2 0 0 0 1 1 1 0 2 2 1 0 0 0 0 0 0 0 0 0 0 1 0 0 1 1 0 1 1 1 0 0 1 0 0 1 1 1 1 1 1 0 0 1 1 1 2 2 2 0 2 2 0 0 0 0 1 0 0 0 2 0 1 2 1 1 0 0 0 0 0 1 1 1 0 0 0 0 0 0 1 0 1 0 1 0 0 1 0 0 0 1 0 0 1 0 0 1 1 0 0 0 0 0 0 0 0 0 0 0 0 0 0 0 0 1 1 1 1 0 0 0 0 0 2 0 0 1 1 1 0 0 1 1 2 0 1 1 2 2 0 2 0 0 0 0 0 0 2 0 0 0 0 2 1 1 0 0 0 0 1 0 0 1 1 1 2 0 0 0 0 0 0 1 1 1 0 2 1 1 1 0 0 1 1 1 1 0 0 1 1 0 1 0 0 1 1 1 0 0 0 0 2 1 1 1 1 0 1 2 0 1 0 1 0 1 1 0 0 0 0 1 1 0 0 0 1 2 1 1 0 0 0 0 0 1 0 2 0 0 0 0 0 0 0 0 0 1 2 0 0 1 0 0 0 0 0 0 0 0 0
24 1 0 0 0 0 1 2 0 0 0 1 0 0 0 0 0 0 1 0 0 0 0 0 0 0 0 0 0 0 2 1 2 2 0 0 2 1 0 0 0 1 1 1 2 1 0 0 1 2 0 1 2 2 0 1 0 1 0 0 1 1 2 2 0 0 1 0 1 0 0 0 2 2 2 2 0 0 1 0 0 2 2 1 1 0 0 1 1 2 0 0 1 0 1 1 0 1 0 1 1 0 1 1 0 0 2 2 1 0 0 1 1 2 2 2 1 0 2 0 1 0 2 1 1 1 0 0 1 0 2 1 0 0 0 0 0 1 0 0 0 0 0 0 0 0 0 0 0 0 0 0 0 0 0 0 1 1 1 1 0 0 0 2 0 1 0 1 1 2 0 0 0 1 0 0 1 1 0 1 1 2 0 0 1 0 1 0 0 0 0 0 1 0 1 0 0 0 0 0 0 1 0 1 1 0 1 1 0 0 1 1 0 0 0 0 0 0 2 1 1 0 0 0 0 2 0 0 0 0 0 0 0 0 1 1 0 2 0 0 0 0 2 0 0 2 0 0 0 0 0 0 0 0 0 2 0 2 0 0 0 0 0 0 1 0 1 0 0 0 0 2 2 2 0 0 1 0 2 0 0 0 2 1 2 0 2 2 1 2 0 1 1 0 1 0 1 2 0 1 1 1 1 1 0 0 1 2 1 2 0 2 1 0 1 0 2 0 1 0 0 2 0 0 1 0 1 1 0 0 0 2 0 0 0 0 0 0 0 2 1 1 2 2 0 0 2 1 1 1 1 1 2 1 0 0 1 0 1 1 1 2 1 0 0 0 0 2 2 0 0 2 2 1 1 0 0 0 0 2 1 1 1 1 1 0 0 0 0 0 0 0 0 0 2 0 0 0 0 0 0 0 0 2 2 0 0 0 0 1 0 0 1 1 1 1 1 1 0 0 0 2 0 1 0 0 1 0 0 0 2 0 0 0 0 0 1 2 0 1 0 2 1 0 1 1 0 0 1 1 0 1 0 1 1 0 1 1 1 2 1 2 0 0 0 1 0 0 0 0 0 1 2 0 0 1 0 0 1 0 0 0 0 0 0 0 0 0 2 0 0 2 1 0 0 0 0 1 1 2 0 1 2 0 0 1 1 0 0 1 0 1 0 0 0 0 0 1 0 1 1 1 2 0 1 2 0 1 0 1 0 1 1 1 1 0 1 0 1 1 0 1 0 1 1 2 2 2 2 0 0 0 0 0 1 1 0 0 0 2 0 0 0 1 1 0 1 2 1 1 1 0 0 0 0 0 0 1 1 2 0 0 1 1 1 0 0 0 1 2 0 2 1 0 0 0 1 0 0 0 0 1 0 1 0 1 1 1 1 1 0 0 0 1 0 0 0 0 0 0 1 0 1 1 0 0 2 1 0 0 0 0 0 0 0 0 0 1 2 1 1 0 0 2 0 1 1 1 1 1 0 1 1 0 1 0 0 0 1 0 0 0 2 1 0 1 1 1 1 1 1 0 0 0 0 0 2 0 0 0 1 1 2 1 1 1 2 0 1 0 2 1 0 0 0 0 1 0 2 2 0 0 1 0 0 0 0 1 1 0 0 0 0 1 0 1 0 1 1 0 0 0 0 0 0 2 0 0 0 1 1 1 1 2 1 1 1 0 0 0 0 0 0 0 0 0 0 1 0 0 0 0 0 0 0 1 0 0 0 0 0 0 2 0 1 1 1 1 1 1 0 0 0 1 1 1 2 2 1 2 1 1 0 0 0 1 0 2 0 2 0 1 1 0 1 1 0 1 0 0 0 2 0 1 1 0 1 0 1 0 0 0 1 0 2 1 1 1 2 2 1 2 0 1 0 1 0 0 1 0 1 0 0 0 0 2 0 0 1 0 0 0 1 0 1 0 0 0 0 0 0 0 0 0 0 0 1 0 0 0 1 0 1 1 0 1 0 0 0 2 0 0 0 2 1 1 0 0 1 2 2 0 1 1 0 2 0 1 0 2 0 1 0 1 1 0 1 0 1 0 1 1 2 0 0 0 2 1 0 1 0 0 1 0 1 0 0 1 1 0 0 1 0 1 2 2 0 1 0 0 1 0 0 0 1 0 1 1 0 1 0 2 2 1 1 1 2 0 0 0 0 0 2 1 0 0 1 1 0 0 0 1 1 0 1 1 1 0 2 1 1 1 0 0 0 0 2 2 0 0 0 2 1 1 0 1 1 0 0 1 0 0 0 1 1 1 0 0 0 0 0 0
25 0 1 1 0 0 1 1 0 1 0 0 0 1 0 1 0 0 2 1 1 1 0 0 0 0 1 0 1 1 1 2 2 1 0 1 1 1 0 0 0 2 0 0 2 0 0 0 0 1 0 0 1 1 1 1 0 0 0 2 1 2 0 2 1 1 1 0 0 0 0 1 2 2 0 2 2 0 1 1 0 2 2 1 1 0 0 1 1 2 1 1 0 0 0 0 0 0 0 0 0 0 1 0 1 1 2 0 0 0 0 1 1 2 2 2 0 0 2 0 0 0 2 1 1 1 0 0 2 0 1 0 0 0 0 0 1 0 0 0 0 0 0 0 0 0 1 0 0 1 0 1 1 0 0 0 0 2 0 0 2 2 0 2 0 2 0 0 1 2 0 0 0 1 2 0 2 1 0 1 0 1 1 1 1 1 1 0 0 0 0 0 2 0 2 2 1 0 0 0 0 1 0 0 0 0 2 0 1 0 1 1 1 1 0 0 0 2 0 0 2 2 0 0 0 0 1 0 0 2 0 0 1 1 1 1 0 2 0 0 0 0 1 0 0 2 1 0 0 0 0 0 0 0 0 1 0 2 0 0 0 0 0 0 1 0 1 1 1 1 0 1 1 1 0 1 0 0 1 0 0 1 2 1 1 1 0 1 1 2 0 1 0 2 0 1 0 1 1 0 1 1 0 0 0 0 0 2 1 1 0 1 1 0 0 0 2 0 0 0 1 1 0 0 2 0 0 0 0 0 0 1 1 0 0 0 0 2 0 2 1 1 2 2 0 0 1 1 1 2 1 0 2 1 0 0 1 1 0 2 0 2 1 0 1 0 0 2 2 1 0 2 1 1 2 1 0 0 0 2 1 0 1 0 0 0 0 1 1 0 0 0 0 1 2 1 1 0 2 1 1 1 0 2 2 0 0 0 0 0 0 0 1 1 1 1 1 0 2 0 0 0 0 2 0 0 2 0 0 0 1 1 0 0 0 0 1 0 0 0 1 1 2 1 1 2 0 0 1 2 0 0 0 2 2 2 2 0 0 1 1 0 0 0 1 0 0 1 0 0 0 1 1 2 1 0 1 1 1 1 1 0 1 1 0 0 0 2 0 0 0 2 0 1 0 1 1 0 1 2 0 1 1 1 0 1 1 0 0 1 0 1 0 1 0 0 0 0 1 1 1 0 1 0 0 1 1 1 0 1 1 1 2 1 1 1 2 0 0 2 0 0 0 0 0 1 2 1 1 1 0 0 2 0 1 1 0 1 0 0 1 0 1 1 1 0 2 1 1 0 0 1 0 0 0 0 1 2 2 2 0 0 1 0 1 1 1 1 1 2 0 0 0 0 0 0 0 0 0 0 0 2 0 2 0 0 1 0 2 2 2 0 0 0 0 1 0 0 0 0 0 0 0 2 0 0 2 2 0 0 0 0 0 0 0 0 0 1 2 1 1 1 0 0 0 2 2 0 0 0 0 2 1 0 1 0 0 0 1 0 0 0 2 1 1 1 0 1 0 0 0 0 0 0 1 0 2 0 0 0 1 0 1 1 1 1 0 1 1 1 1 1 0 0 0 0 0 0 2 1 0 1 0 0 1 0 0 2 0 0 1 1 0 2 0 1 0 2 1 0 1 0 1 0 1 1 0 0 0 0 0 0 1 2 1 2 2 0 0 1 0 1 0 0 0 1 1 0 0 0 0 0 0 0 0 0 0 0 0 0 0 0 1 1 0 0 1 0 0 0 0 0 1 0 0 2 1 2 2 2 2 2 0 0 2 1 1 2 0 2 0 1 1 1 0 0 0 0 0 1 0 1 0 2 0 1 1 0 0 2 0 0 2 2 2 0 0 0 1 1 1 1 0 0 0 1 0 0 1 0 0 1 0 0 0 2 0 0 1 0 0 1 1 0 1 1 1 1 0 0 1 0 0 0 1 0 1 0 0 0 1 0 2 1 1 1 0 0 1 1 1 0 0 1 2 2 0 1 1 2 2 0 0 0 0 2 0 1 0 1 1 1 1 0 2 0 2 0 0 0 0 2 0 0 0 0 2 1 0 0 0 0 0 1 1 1 0 1 2 2 0 2 1 1 0 0 1 1 0 0 0 0 0 0 1 0 0 2 0 0 0 0 0 0 0 0 2 0 0 0 2 0 2 1 0 0 0 2 0 0 0 0 0 1 0 0 0 0 0 0 2 0 0 0 0 0 2 1 1 0 0 0 0 0 0 0 0 0 0 2 0 1 0 1 1 0 0 0 0 0 0 0
26 0 1 0 0 0 2 0 0 1 0 0 1 1 0 1 0 0 1 1 0 0 1 0 0 0 2 0 0 0 2 1 1 2 0 0 2 1 0 1 1 1 1 1 2 1 1 0 0 0 0 0 2 2 0 0 0 0 0 0 1 1 0 2 0 1 1 1 2 0 0 1 2 2 1 2 1 0 2 1 0 1 1 0 1 1 0 1 1 2 1 1 1 1 1 2 1 0 0 0 0 0 1 0 1 1 2 1 1 0 1 2 0 2 2 2 0 0 1 0 2 0 2 1 1 0 0 0 2 1 0 1 0 0 0 0 1 0 1 1 1 0 0 0 0 0 0 0 1 2 0 2 0 0 0 0 0 1 0 0 0 0 0 1 0 1 0 0 0 2 0 0 1 2 1 0 2 0 0 0 0 1 1 1 1 1 1 0 0 0 0 0 0 0 1 1 2 1 0 0 0 1 1 0 0 0 1 0 2 0 2 0 1 0 0 1 0 0 0 0 2 0 0 0 0 0 1 0 0 1 1 0 0 0 1 0 0 1 0 0 0 0 2 0 0 2 0 0 0 0 0 0 0 0 0 2 1 2 0 0 0 0 0 0 1 0 1 0 0 0 0 1 0 0 0 0 0 0 1 0 0 1 2 1 0 0 1 1 0 2 0 0 0 0 1 0 0 0 1 0 0 0 1 1 0 0 0 2 1 1 2 2 2 0 1 0 2 0 0 0 0 2 2 2 2 0 1 0 1 1 0 1 2 0 0 0 0 1 0 0 0 0 1 2 0 0 1 0 2 1 1 0 2 0 1 0 0 2 1 0 1 1 2 0 2 0 0 2 2 0 0 2 1 1 2 1 0 0 0 2 1 1 1 1 1 0 0 0 0 0 0 0 0 1 1 1 2 0 0 0 0 0 0 1 2 1 0 0 0 2 0 0 1 1 2 2 0 2 0 0 0 2 0 2 0 0 2 0 0 1 1 2 0 0 0 1 0 1 0 0 1 1 2 1 1 2 0 0 1 1 0 0 0 2 2 1 2 1 1 2 1 2 0 0 0 2 0 1 0 0 0 0 1 1 1 0 0 0 0 0 0 0 0 0 0 0 0 0 0 0 2 0 1 1 1 1 1 2 2 2 0 0 1 1 0 2 2 1 0 1 0 1 1 2 0 0 0 0 2 1 2 1 2 2 0 2 0 0 1 1 1 0 1 0 0 0 1 1 0 1 1 0 1 0 0 1 1 0 0 2 0 0 0 0 0 0 0 0 1 1 0 0 1 0 0 0 2 0 0 0 0 1 0 0 0 0 1 2 2 1 0 0 2 1 1 1 1 0 0 0 0 0 0 0 0 0 1 0 1 0 1 2 0 1 0 1 1 0 0 0 0 0 0 0 0 0 0 0 0 0 1 0 0 1 0 0 2 2 0 0 0 1 0 0 0 2 0 0 2 1 2 0 0 2 0 0 0 0 0 0 1 1 0 1 2 0 0 0 2 1 1 0 2 0 1 1 0 0 1 1 1 2 0 0 0 1 1 0 0 0 2 0 2 0 2 2 0 2 0 1 1 2 0 0 0 0 0 1 0 1 1 0 0 0 0 0 0 1 0 0 0 0 0 1 0 0 0 1 1 0 0 0 2 0 0 1 0 0 0 0 1 1 0 2 0 0 1 1 1 2 0 2 0 0 0 0 0 0 0 0 0 0 0 0 1 0 0 1 0 0 0 0 2 0 0 1 0 2 2 2 0 0 0 0 0 1 1 1 1 1 1 1 0 0 1 2 0 2 0 2 0 1 2 0 0 0 0 1 0 0 0 2 0 1 1 1 0 0 0 1 0 0 1 0 1 1 0 0 1 1 1 1 0 0 0 0 0 0 0 0 0 0 1 0 0 1 0 1 1 0 1 0 1 1 1 0 1 2 1 0 0 1 0 0 0 0 0 0 0 0 1 0 2 0 0 2 0 0 2 0 0 0 0 1 2 2 0 0 0 1 0 1 2 1 0 1 0 2 0 2 0 1 1 1 1 0 1 0 0 1 1 0 1 0 1 1 0 1 0 0 0 0 0 0 0 0 0 0 1 0 0 1 0 2 1 1 1 1 0 0 1 1 0 1 1 0 1 2 0 0 0 2 1 0 1 1 1 1 0 0 2 0 2 1 1 0 1 2 0 1 0 1 1 0 0 0 0 0 2 1 0 0 0 0 0 1 1 1 1 1 1 1 1 2 0 2 2 0 0 0 0 1 0 0 0 0 0 1 2 0 0 0
27 0 2 0 0 0 0 1 1 1 0 0 0 1 0 0 1 0 1 1 0 0 1 0 0 0 0 0 1 1 1 1 2 2 0 1 1 2 1 1 1 0 0 0 1 0 1 0 0 2 1 0 1 1 1 1 0 1 0 1 1 2 0 2 1 1 1 0 1 0 0 1 2 2 2 2 0 0 2 0 0 1 2 2 2 0 0 0 0 2 0 0 1 0 1 1 1 0 0 1 0 0 0 0 0 0 2 0 1 1 1 2 0 1 1 1 1 1 2 0 1 0 2 0 2 0 0 1 2 2 1 0 0 0 0 0 0 0 0 0 0 0 0 0 0 0 1 0 0 1 0 0 0 0 0 0 0 1 0 1 1 1 0 2 0 0 0 0 0 1 1 1 0 1 0 0 0 1 1 1 1 1 1 1 2 1 1 1 1 0 2 0 2 0 2 2 1 0 0 1 1 0 0 1 1 0 1 0 1 0 2 1 0 0 0 1 1 0 1 0 2 1 1 0 0 2 1 0 0 1 0 0 0 0 2 0 0 0 1 1 0 0 2 1 0 1 0 0 0 0 0 0 2 0 1 1 0 2 1 2 1 2 0 0 0 1 0 0 2 1 0 0 0 0 0 0 1 2 2 0 1 0 2 2 0 0 1 1 2 2 0 1 1 0 2 0 0 2 1 0 0 0 0 0 0 0 0 2 1 0 0 1 1 1 1 0 1 0 0 0 0 1 1 1 0 0 1 1 1 1 0 1 1 0 0 0 0 1 0 0 2 1 2 1 0 0 1 1 2 2 2 0 0 0 0 2 0 0 1 1 1 2 2 0 2 0 0 2 2 0 0 2 0 0 0 0 0 1 0 2 1 2 1 0 1 1 0 0 0 2 1 1 0 0 2 0 0 0 1 1 1 0 0 0 0 0 0 0 0 0 1 0 0 0 0 1 1 0 0 1 0 1 0 1 0 0 1 0 0 0 0 1 0 1 1 0 0 1 0 0 1 0 2 0 1 1 0 0 1 0 0 0 0 2 2 2 2 1 1 2 1 2 0 0 0 1 0 1 0 0 0 1 1 1 0 1 0 0 0 1 0 0 0 0 0 0 0 1 0 0 0 2 1 2 0 0 0 1 1 2 0 1 2 0 0 1 2 1 0 1 0 0 0 1 0 1 1 1 1 2 2 0 2 0 1 2 0 1 1 1 1 1 0 0 0 1 2 1 0 2 0 2 0 0 0 2 0 1 1 1 0 0 0 0 2 1 0 0 1 0 1 1 0 0 0 0 1 2 1 1 0 0 1 0 0 1 1 2 2 2 0 0 1 1 0 0 0 2 0 1 0 1 0 0 0 0 0 0 0 0 0 2 0 1 0 0 0 1 2 2 0 0 0 0 0 0 1 0 0 0 1 0 1 1 0 1 1 1 0 0 1 1 0 0 0 0 1 0 2 1 1 1 0 1 1 0 0 0 2 1 0 1 2 1 2 0 0 0 2 0 0 0 2 2 0 2 1 0 0 0 0 0 0 0 0 0 1 0 1 1 1 0 2 2 1 2 1 1 1 1 1 1 1 0 1 0 1 1 0 1 1 0 0 1 1 1 0 2 0 0 0 0 0 1 0 0 0 1 1 0 0 0 1 0 1 1 0 1 1 0 1 1 0 2 1 1 0 2 0 2 0 1 0 0 0 1 1 1 0 1 1 1 1 0 0 0 0 0 1 0 0 0 2 1 0 1 1 2 1 1 0 1 0 0 0 1 1 0 0 1 0 1 0 0 0 1 0 1 0 2 1 1 1 0 0 0 0 1 0 1 0 1 0 2 2 1 1 0 0 0 1 1 0 0 0 0 1 0 1 1 1 2 0 1 0 1 0 0 2 0 1 1 0 1 1 0 0 0 1 0 0 1 0 0 0 0 0 0 0 0 0 0 0 0 1 0 2 0 0 0 1 0 1 0 0 0 1 0 2 0 1 0 0 2 0 1 0 2 2 2 2 0 1 1 0 1 0 2 0 2 0 0 0 1 2 0 2 0 0 0 1 1 2 0 2 1 0 1 0 0 0 0 0 0 0 0 0 0 1 0 1 0 1 1 0 0 2 2 0 0 0 0 0 1 0 0 1 2 0 0 0 0 2 1 2 1 2 0 0 0 2 0 2 1 1 0 1 1 0 0 0 1 0 1 0 0 0 0 2 2 1 0 0 0 0 0 2 0 2 0 0 0 0 0 0 0 0 0 0 1 0 0 1 0 0 0 0 0 1 1 0 0
28 1 1 0 0 0 0 1 0 0 1 1 1 2 0 2 0 0 2 2 1 0 1 1 1 1 1 0 1 1 1 1 0 1 1 1 2 1 0 2 2 0 1 1 2 1 0 1 0 1 1 1 0 1 1 1 0 0 0 0 1 1 1 2 0 0 1 0 2 0 0 1 2 2 2 2 0 0 2 0 0 2 2 0 0 0 0 0 0 2 0 0 2 0 0 1 0 2 0 2 1 0 0 0 1 1 2 1 1 0 1 2 1 1 1 0 0 1 2 0 1 0 2 1 1 0 0 0 0 0 1 0 0 0 1 1 0 0 1 1 0 0 1 0 0 0 0 0 0 1 0 1 0 0 1 0 0 0 0 1 0 0 0 2 2 2 0 2 0 1 1 0 0 1 1 0 2 1 1 1 1 1 1 1 1 1 1 0 0 0 2 0 2 0 2 2 0 1 0 0 0 0 0 2 2 0 0 1 0 0 1 1 0 0 0 0 0 0 1 1 1 0 0 0 0 0 0 0 0 1 0 0 0 0 1 0 0 1 0 1 0 0 2 1 0 2 0 0 0 0 0 0 2 0 0 1 1 0 0 0 0 0 0 0 1 0 1 0 1 1 0 1 1 1 0 0 0 1 2 0 0 0 0 1 1 1 0 1 2 2 0 1 0 1 1 1 0 0 0 0 1 1 1 1 1 1 0 1 1 0 0 0 2 0 1 0 2 0 0 0 0 0 1 1 2 0 1 1 1 2 0 1 1 0 0 0 0 0 0 1 1 1 1 1 0 0 1 0 1 0 0 1 2 0 0 0 1 1 0 2 0 2 1 0 1 1 1 1 2 0 0 2 1 1 2 2 0 0 1 1 2 0 1 0 2 2 0 0 0 1 0 1 1 0 2 0 0 0 1 1 1 1 0 1 1 0 1 1 0 2 0 0 1 1 1 1 1 0 1 0 1 1 0 1 0 0 1 1 1 0 0 1 0 0 0 1 0 1 0 0 1 1 1 1 2 2 2 1 2 1 0 1 0 1 1 1 1 1 2 2 1 2 0 0 0 1 0 1 0 0 1 1 2 1 2 0 1 0 0 2 2 1 1 1 1 0 1 0 1 1 0 2 1 2 1 0 0 1 1 1 1 1 2 0 0 2 2 0 1 1 1 2 0 1 0 0 0 1 0 1 1 1 2 2 0 2 0 2 0 2 0 2 1 0 0 0 0 1 0 1 0 0 0 0 1 2 0 0 0 2 0 0 1 0 1 1 0 0 0 1 0 0 1 0 0 1 0 1 1 0 1 0 1 0 1 1 1 1 1 2 0 0 1 1 1 0 0 0 1 1 0 1 1 0 2 0 0 0 0 0 0 2 2 0 0 1 2 1 1 1 0 0 0 1 0 0 0 0 1 1 1 1 0 0 0 0 2 0 0 0 1 1 0 0 0 0 1 0 1 1 0 1 0 2 0 1 0 0 1 1 0 2 2 0 1 0 0 0 2 0 0 0 1 1 1 1 0 1 0 0 0 1 0 1 1 0 2 0 0 0 2 0 2 2 1 2 1 0 1 0 1 0 0 0 1 0 1 0 2 2 0 0 0 0 1 0 1 2 0 1 2 1 0 2 0 0 0 2 2 0 0 0 1 0 0 1 0 2 2 0 1 1 1 2 1 1 1 1 0 2 0 1 0 0 0 0 1 0 0 1 1 1 0 0 0 0 1 0 0 0 0 0 1 0 1 0 0 1 1 1 0 0 0 0 0 0 2 2 2 2 0 0 0 0 2 2 0 1 1 2 1 1 0 1 0 0 0 1 0 0 0 2 0 2 2 1 1 1 0 1 0 0 0 0 2 2 1 0 1 2 1 1 0 0 0 1 0 0 1 1 1 0 1 0 0 0 0 0 1 0 1 0 0 0 0 0 0 0 0 0 0 0 0 0 1 1 2 0 0 0 1 0 0 0 0 0 1 0 2 1 1 0 0 1 1 1 1 0 0 1 1 0 0 0 0 2 0 2 0 1 0 0 1 0 2 0 2 0 0 1 0 1 0 1 0 0 1 1 0 0 0 0 0 0 1 1 1 1 2 2 0 2 1 2 1 1 2 1 0 1 1 0 0 2 0 0 0 1 1 1 0 1 1 1 0 1 1 0 0 0 2 1 2 2 1 0 1 0 0 1 1 0 1 1 0 0 0 0 0 0 1 0 0 0 0 0 2 1 1 0 0 1 1 2 0 1 1 0 1 1 1 0 1 0 0 0 1 1 1 0 0 1
29 0 0 0 0 0 1 2 0 0 0 0 1 1 1 0 0 0 1 0 0 0 1 1 0 0 1 0 1 2 0 1 1 1 0 1 1 2 1 1 1 0 1 1 2 1 2 0 0 0 1 1 1 1 1 1 0 0 0 1 1 2 0 0 0 0 1 0 1 1 0 0 2 2 1 2 1 0 2 0 2 1 2 1 1 0 0 1 1 1 0 1 2 0 0 2 0 1 0 1 1 0 1 0 1 1 2 1 0 0 1 1 1 1 1 1 1 0 0 0 2 0 2 1 1 1 0 1 2 1 0 0 0 0 0 0 0 1 0 0 0 0 0 0 0 1 1 1 1 0 1 0 0 1 0 0 1 0 0 0 1 1 0 2 0 2 0 0 1 1 1 0 1 1 0 0 0 1 1 1 1 0 0 0 2 0 1 1 1 0 2 0 1 0 1 2 0 0 0 1 1 1 0 1 1 0 0 1 1 0 1 1 1 1 0 0 0 0 1 1 1 1 1 0 1 1 2 0 0 1 0 0 0 0 1 0 0 2 0 0 0 0 1 0 0 1 0 0 0 0 0 0 0 1 1 2 2 2 0 0 0 0 0 0 1 0 1 0 2 0 0 2 1 1 0 0 0 0 1 0 1 0 1 1 0 1 1 1 1 2 0 1 2 0 2 0 1 1 0 0 0 0 2 2 1 0 0 2 1 1 0 1 1 1 2 0 0 0 0 0 1 1 2 0 2 0 2 2 0 0 0 0 0 0 0 0 0 1 1 0 1 1 1 2 0 0 1 0 1 1 1 0 1 0 0 1 1 1 0 0 0 0 0 1 0 0 1 2 1 0 1 1 0 0 0 0 0 0 1 1 1 1 0 0 1 0 0 0 0 0 1 0 2 1 2 2 2 1 0 0 0 1 0 0 1 1 0 0 1 2 0 1 1 1 1 1 1 1 0 0 0 1 1 1 1 1 0 0 0 1 0 1 0 0 0 1 1 0 0 0 1 1 1 1 1 2 1 2 2 2 0 0 0 2 2 2 2 1 2 2 1 2 2 0 0 2 0 2 0 2 2 2 1 2 1 1 0 0 0 0 2 1 1 1 1 0 1 0 1 1 0 2 2 2 1 0 0 0 2 1 1 0 2 0 0 1 0 0 1 1 1 1 0 1 0 1 2 0 1 2 2 0 0 0 0 0 1 0 0 2 0 0 0 0 0 1 1 1 0 2 0 0 0 1 0 1 1 0 0 2 0 0 0 0 0 0 0 0 0 1 1 0 1 1 1 1 1 1 0 1 0 2 0 0 0 0 0 2 2 0 1 0 1 1 1 0 0 0 2 2 0 0 1 2 1 0 1 0 0 0 0 1 0 2 0 0 0 0 1 1 0 0 0 0 0 0 0 0 0 0 1 0 0 1 0 0 2 2 0 0 1 1 1 0 0 2 0 0 2 1 1 0 0 1 1 0 0 0 2 2 0 2 0 1 1 0 0 0 2 0 0 0 0 1 0 1 1 2 0 0 0 0 0 0 0 0 2 0 0 0 2 0 2 1 2 2 0 1 1 0 2 0 0 1 2 0 2 0 2 1 0 1 0 0 0 0 1 2 0 0 0 0 0 1 0 0 0 0 0 0 0 0 0 1 0 1 1 0 0 1 1 1 0 2 2 2 0 0 0 1 1 1 0 0 0 1 1 0 0 0 1 1 0 0 0 0 0 0 1 0 0 0 1 0 0 1 1 2 0 0 0 1 0 1 1 0 0 0 0 2 1 1 1 1 2 2 0 2 1 2 0 2 0 2 0 0 0 1 0 0 0 2 0 1 2 0 1 1 0 1 0 1 0 0 0 0 0 2 1 1 0 1 0 1 0 2 0 0 0 1 0 0 1 1 1 2 0 0 0 0 0 0 0 0 0 0 0 0 0 0 0 0 0 0 1 0 1 0 0 0 0 0 0 0 0 1 1 0 1 1 1 0 2 2 1 1 0 0 0 2 2 0 2 0 0 1 0 0 0 2 0 2 0 1 1 0 1 0 0 0 1 1 0 0 2 1 0 2 0 0 0 0 0 0 1 1 0 2 2 2 0 2 1 1 2 2 2 1 0 0 0 0 0 1 0 0 0 0 0 1 0 0 2 2 2 0 0 2 0 1 1 0 1 2 1 0 1 2 0 1 0 0 2 0 0 0 0 0 2 2 0 0 0 0 0 1 1 2 1 0 0 2 0 0 0 0 1 0 0 1 0 0 0 0 0 0 0 0 0 0 1 1
30 0 1 1 0 0 2 0 0 2 0 0 0 0 0 0 0 0 2 1 1 1 0 0 0 0 2 0 1 1 1 2 0 2 1 2 2 2 0 1 1 1 0 0 2 0 0 0 1 1 1 1 1 1 0 1 0 0 0 1 1 1 0 1 0 0 0 0 0 0 0 1 2 2 2 2 0 0 1 0 1 2 2 2 2 0 0 2 2 2 1 2 1 0 0 1 0 1 0 2 1 0 0 0 1 0 1 1 1 0 0 1 2 2 2 2 2 0 0 0 2 0 2 2 0 2 0 1 1 1 0 0 1 0 0 0 1 1 0 0 1 0 1 0 0 1 0 0 0 0 0 0 0 0 0 0 0 1 2 1 1 1 0 2 0 2 0 1 1 2 0 0 1 2 1 1 1 0 0 0 0 0 0 0 2 1 1 0 0 0 0 0 2 1 2 1 0 0 0 0 0 0 0 1 1 0 0 1 1 0 2 2 1 0 0 1 0 0 1 1 1 0 1 0 0 0 0 0 0 1 1 0 0 0 2 0 0 2 0 0 0 0 1 0 0 2 0 0 0 0 0 0 1 0 0 1 0 0 0 0 0 0 0 0 1 0 1 0 1 1 0 1 2 2 1 1 0 0 1 0 0 1 2 2 0 1 0 1 0 1 1 0 1 0 2 0 0 0 0 0 1 0 0 0 0 0 0 2 0 0 0 1 2 0 1 1 2 0 1 0 0 2 2 1 2 0 1 2 0 0 0 1 0 0 0 1 1 0 0 0 1 0 1 1 0 0 1 1 2 2 2 0 2 1 0 0 1 1 0 1 0 1 0 0 0 2 0 2 2 0 0 2 1 1 0 0 0 1 1 1 1 1 2 0 1 1 0 1 1 0 0 0 1 0 1 1 2 1 1 1 1 1 0 1 1 0 1 1 0 1 0 0 2 2 2 2 0 1 1 0 0 1 0 2 0 0 0 1 1 1 0 2 1 1 1 0 1 0 0 0 2 0 1 2 0 2 0 1 1 2 0 0 0 2 2 2 2 2 1 2 2 2 0 0 1 1 1 0 0 0 1 1 1 1 2 0 0 1 1 0 2 1 1 1 0 1 0 0 1 0 1 1 1 1 1 0 0 0 0 2 0 1 1 1 0 2 2 0 1 2 1 2 0 0 1 0 0 0 1 0 0 2 1 0 1 1 1 0 0 1 1 0 0 0 1 1 1 1 1 2 0 0 0 0 0 1 2 1 1 1 0 0 1 0 2 2 0 2 0 1 0 0 0 1 1 0 1 0 0 0 0 0 1 0 1 1 0 2 2 0 2 0 2 0 2 1 1 0 2 2 0 2 0 0 1 0 1 1 0 2 2 0 1 1 0 1 1 0 2 2 2 0 1 1 1 2 0 0 1 1 1 0 1 1 0 0 1 0 0 0 1 1 1 0 0 1 0 0 2 1 1 1 0 2 0 2 2 0 1 1 0 2 1 1 2 0 0 0 0 0 0 0 0 0 1 0 1 1 1 0 0 1 0 0 0 0 2 0 0 2 0 1 1 1 1 1 1 0 2 0 1 0 0 1 1 0 1 0 1 2 0 0 0 0 1 0 2 2 0 0 0 0 1 1 0 0 0 1 0 1 0 0 0 0 0 2 1 0 0 0 0 0 1 1 1 0 1 1 0 2 1 1 0 0 0 0 0 2 0 1 1 1 0 0 0 0 0 0 1 0 0 0 2 2 0 0 0 2 2 2 0 0 1 0 0 1 2 2 2 2 0 0 0 0 1 2 0 2 1 2 0 1 1 0 1 1 0 0 0 0 1 0 0 0 2 0 2 1 0 0 0 0 1 0 0 0 1 1 1 1 1 1 0 1 0 1 0 0 0 1 0 0 0 1 1 1 0 0 1 0 1 1 1 0 1 0 1 1 1 1 0 0 0 0 0 0 0 1 0 0 1 0 0 0 0 0 0 0 1 1 1 0 0 1 2 2 0 2 2 2 1 0 2 0 0 0 1 1 0 2 0 0 0 0 2 0 2 0 1 0 1 1 1 1 1 0 1 1 0 0 0 0 0 0 0 0 0 1 1 1 0 1 1 1 1 1 1 1 0 0 1 0 0 2 0 0 0 1 0 0 0 1 1 0 0 0 1 0 0 0 2 1 1 0 1 0 1 2 0 0 0 0 0 1 1 1 1 0 2 2 0 0 0 0 0 1 1 0 2 0 0 0 0 1 0 0 0 0 0 2 0 0 0 0 0 1 0 0 0 0 0 0
31 1 2 0 0 0 0 2 1 0 0 0 1 1 0 2 0 0 0 1 1 1 0 1 0 0 1 0 0 0 2 1 1 2 0 1 1 2 0 0 0 0 0 0 2 0 1 0 0 1 0 1 0 2 0 0 0 0 1 2 0 1 0 2 0 0 1 1 1 0 1 1 2 2 1 2 1 0 1 0 1 2 2 1 1 0 0 0 0 1 0 0 1 1 0 0 0 1 1 1 0 0 0 0 1 1 2 0 0 0 2 2 1 1 1 1 1 1 1 0 2 0 2 1 1 1 0 1 2 2 1 0 0 0 0 0 0 0 1 0 1 0 0 0 0 0 0 1 2 1 1 1 0 0 1 0 1 1 0 0 1 0 1 1 1 1 1 0 2 2 0 0 1 2 1 0 2 1 1 1 1 0 1 1 1 1 1 1 1 0 2 0 1 1 1 1 2 0 0 1 1 1 1 2 2 0 1 1 1 0 0 1 1 1 0 0 0 0 1 1 1 1 0 0 0 1 0 0 0 0 0 1 0 0 2 0 0 1 0 0 0 0 2 0 0 0 1 0 0 0 0 0 1 0 0 0 0 2 0 1 1 1 1 1 1 0 0 0 1 1 1 2 0 0 0 0 0 1 2 0 1 0 1 1 0 1 0 2 1 2 0 1 1 0 2 0 1 1 0 2 2 0 0 0 0 0 0 1 1 1 1 2 2 0 0 1 2 0 0 0 1 2 2 1 1 0 0 1 2 2 0 2 0 0 0 0 0 0 0 1 1 1 2 1 0 0 2 0 1 1 1 1 2 0 0 0 0 1 0 1 0 1 1 1 1 0 0 1 2 0 0 2 1 1 0 1 0 0 1 1 0 0 0 0 1 0 0 1 1 0 0 0 2 0 1 1 2 0 0 0 0 1 0 1 1 0 1 0 0 1 1 0 0 0 0 1 1 0 0 1 0 0 0 2 1 1 2 1 1 2 0 1 0 2 1 0 0 1 0 0 1 1 2 1 0 1 0 1 2 1 0 0 0 1 1 1 1 2 2 2 2 2 0 0 0 2 1 0 0 0 0 0 1 1 2 0 1 0 0 0 0 0 2 2 1 0 1 0 2 0 0 2 0 0 0 0 0 1 1 2 0 1 1 1 0 1 2 0 0 0 0 2 0 0 0 0 0 0 0 0 0 2 1 0 0 0 2 0 0 1 1 1 1 0 1 0 1 0 0 2 1 0 0 1 1 1 2 1 1 1 0 0 0 0 2 1 0 1 0 0 1 0 0 1 1 1 1 2 0 2 0 0 0 0 0 0 0 2 2 1 1 0 1 1 0 0 0 0 1 1 0 1 0 0 0 0 0 0 0 0 0 1 1 1 0 1 0 2 2 2 0 0 0 0 0 0 0 0 0 0 0 0 0 0 0 0 2 1 0 0 0 0 1 0 0 1 0 0 2 2 0 1 0 0 2 0 0 0 1 1 0 1 2 0 2 0 0 0 1 0 0 0 1 1 1 2 1 1 1 0 0 1 0 0 0 1 1 0 0 0 1 0 2 1 1 1 1 1 1 0 2 0 1 0 1 0 1 0 1 1 0 0 1 0 0 0 1 1 1 0 1 1 1 1 0 2 0 1 0 0 0 1 1 0 1 2 0 1 0 0 2 2 1 2 0 0 0 0 0 0 0 0 0 0 0 0 1 1 0 0 0 0 0 0 1 2 0 0 0 0 0 0 2 0 2 0 0 2 1 1 0 1 1 1 1 1 0 0 0 0 2 2 0 0 1 2 1 1 1 2 1 1 1 1 0 0 0 1 0 0 0 2 0 2 0 1 0 0 1 1 0 0 1 1 1 0 0 1 2 2 1 2 0 0 0 0 0 0 1 0 0 1 1 1 1 1 0 0 0 0 0 0 0 0 0 0 0 1 0 0 0 0 0 0 1 0 1 0 0 0 1 0 1 0 1 0 1 1 1 1 1 0 0 1 1 1 0 0 0 1 0 1 2 1 0 1 0 1 0 2 0 1 0 0 2 1 0 0 0 1 0 1 0 0 1 1 1 1 0 1 1 0 2 0 2 1 0 1 1 1 0 1 0 2 0 0 1 1 0 0 1 0 0 0 1 0 0 2 0 0 0 1 1 2 2 1 1 0 0 0 2 2 1 2 1 0 1 2 0 0 0 1 2 0 1 1 1 0 2 2 0 0 0 1 1 1 1 0 2 1 1 1 0 0 0 0 0 0 1 2 1 0 0 0 0 0 0 0 0 0 0 0
32 0 0 0 0 0 1 1 0 1 1 1 0 0 0 0 0 0 1 0 0 0 0 1 0 0 1 0 0 0 1 1 0 1 1 1 1 2 0 1 1 0 0 0 1 0 1 1 0 1 0 0 0 0 1 0 0 0 0 0 1 1 0 0 0 0 0 0 1 1 0 1 2 2 1 2 1 0 2 0 0 0 2 2 2 1 0 0 0 2 0 0 0 0 1 2 1 0 0 1 0 0 0 1 1 1 2 1 1 0 0 2 2 2 2 2 2 0 2 0 0 0 2 0 2 0 0 0 0 0 2 0 1 0 0 0 1 0 0 0 0 0 0 0 0 0 0 0 1 1 0 1 0 0 0 0 1 1 1 1 1 1 0 2 1 1 1 0 0 0 1 0 1 0 0 0 1 1 0 1 1 1 2 2 2 2 2 2 1 0 2 0 2 1 2 2 1 0 0 1 1 0 0 1 1 0 0 1 0 1 2 0 1 1 0 0 0 0 1 1 1 1 1 1 0 1 2 0 0 1 0 0 0 0 2 0 0 2 0 0 0 0 2 0 0 2 0 0 0 0 0 0 0 0 0 2 0 1 0 1 1 1 0 0 0 0 0 1 2 1 0 2 1 1 0 0 0 0 1 0 0 0 0 1 0 0 0 2 1 2 0 1 1 0 1 0 1 2 1 0 0 0 0 0 0 0 0 1 1 1 1 2 1 1 1 0 1 1 0 0 0 1 2 1 1 0 1 0 2 2 0 0 1 1 0 0 0 0 0 1 1 1 1 2 0 0 1 0 2 1 1 0 2 0 1 0 0 1 1 0 1 1 1 1 1 0 1 2 1 1 1 1 1 1 1 0 0 0 0 2 1 0 1 0 1 1 0 0 0 1 0 1 0 0 2 0 1 0 1 0 0 0 0 1 2 1 0 1 0 2 0 0 2 2 2 2 0 0 1 0 0 0 1 1 1 1 1 1 1 0 0 1 0 1 1 0 1 0 0 0 1 0 2 1 0 0 0 1 1 2 0 0 0 2 2 1 2 0 1 1 1 1 0 0 0 1 0 1 0 0 1 1 2 0 2 0 2 0 0 1 0 0 2 2 1 0 0 0 0 2 0 2 0 1 1 1 1 1 1 2 0 1 1 1 0 1 1 1 0 1 0 2 0 1 0 0 0 1 1 2 2 0 0 0 0 0 2 0 1 1 1 0 0 0 0 0 2 1 1 0 2 0 0 0 0 1 0 2 2 0 0 0 0 0 2 2 0 0 0 1 0 0 0 1 1 0 1 1 1 0 0 2 0 0 0 0 0 1 1 1 0 0 0 0 0 0 0 0 1 1 1 0 0 0 0 0 0 1 0 1 1 0 0 1 0 0 1 0 0 0 1 0 0 0 0 0 0 0 0 0 0 0 0 1 0 0 2 1 0 0 1 2 0 0 0 0 1 0 2 0 2 1 0 1 0 2 2 0 1 1 0 1 2 0 1 0 0 0 1 0 0 0 1 0 1 1 1 1 1 0 0 2 0 0 0 0 2 0 0 0 0 0 1 1 1 1 0 2 1 0 0 0 0 0 0 0 0 0 0 0 0 0 0 0 1 0 2 2 0 0 1 1 0 1 0 0 0 1 1 0 0 0 2 0 0 0 0 2 1 0 1 1 0 2 0 0 1 0 0 0 0 0 0 0 0 0 0 1 0 1 1 0 0 0 1 0 1 0 1 0 0 0 1 0 0 0 1 2 0 0 0 0 1 0 0 1 1 1 2 1 1 1 0 0 0 1 0 2 2 2 0 2 0 1 0 0 0 1 0 0 0 2 0 2 1 0 1 1 0 1 0 0 1 1 1 0 0 0 1 2 1 1 0 1 0 1 0 0 1 0 0 1 0 0 0 1 1 1 2 1 0 2 0 0 0 0 0 0 0 0 0 0 0 0 0 0 0 0 0 0 0 0 0 0 0 0 0 0 1 0 1 0 0 1 1 1 0 1 1 2 1 0 2 0 0 1 0 2 0 0 2 2 0 0 1 0 1 0 0 1 0 0 1 0 2 2 0 1 0 2 1 0 1 0 1 0 0 2 2 1 0 2 0 0 2 2 1 0 0 0 0 1 0 2 0 0 0 0 0 0 0 1 1 0 1 0 1 0 0 0 2 0 2 1 0 0 0 1 0 0 0 0 0 0 2 1 2 0 1 2 1 0 0 0 0 2 0 2 0 1 0 2 1 1 0 1 1 0 0 2 0 0 0 0 0 0 0 0 0 0 1 2
33 0 1 0 0 0 1 1 0 1 0 0 0 0 0 0 0 0 0 1 1 1 0 1 1 1 1 0 1 1 1 1 1 1 0 1 2 1 1 0 0 1 0 0 2 1 0 0 0 0 0 0 0 0 1 1 0 1 0 1 1 1 0 2 0 0 1 1 1 0 1 2 1 1 2 1 0 0 2 0 1 1 2 1 1 0 0 0 0 2 0 0 1 0 1 1 1 0 0 2 0 0 0 1 0 0 2 0 0 0 1 2 0 1 1 1 0 0 1 0 1 0 1 1 0 0 0 1 1 1 2 0 0 0 0 0 0 0 0 0 0 0 0 0 0 0 0 0 1 1 0 0 0 0 0 0 0 0 1 0 0 0 0 2 1 1 1 1 0 1 1 2 1 1 0 0 1 2 2 2 2 0 0 0 2 0 1 1 0 0 0 1 1 0 1 2 0 0 0 1 1 1 0 1 1 0 1 0 0 0 2 1 1 0 0 0 0 0 1 0 2 1 0 1 0 0 1 0 0 0 0 0 0 1 1 0 0 2 0 0 0 0 2 0 0 1 0 0 0 0 0 0 1 0 0 1 1 1 0 0 0 0 1 1 1 0 0 0 1 0 0 2 1 1 0 0 0 0 2 0 0 0 2 1 0 1 0 2 2 2 0 2 1 0 2 0 0 1 1 0 2 0 1 1 0 0 0 2 1 1 0 1 1 1 1 0 1 0 0 0 1 2 2 0 1 0 1 0 1 1 0 1 0 0 0 0 0 2 0 2 2 1 1 1 0 0 0 0 1 0 0 0 1 0 0 1 0 1 0 2 0 2 1 0 1 0 0 2 2 0 0 2 0 0 2 0 0 0 2 0 0 2 0 0 1 0 0 0 0 1 0 0 1 0 2 1 1 1 1 1 1 1 0 1 1 0 0 1 0 2 0 0 1 1 1 1 1 0 0 0 0 0 1 1 0 2 2 0 0 1 0 1 0 1 1 0 0 1 1 0 0 2 1 1 1 2 0 0 1 1 0 1 0 2 1 1 1 1 2 1 1 0 1 1 1 1 0 2 0 2 0 0 2 2 0 1 0 1 0 0 0 0 1 1 0 1 0 0 1 1 0 2 0 2 1 1 1 0 1 1 1 0 2 0 0 1 0 0 0 2 0 0 0 0 0 0 0 1 0 1 1 0 1 0 0 1 1 1 0 2 0 1 1 0 1 0 0 1 1 1 1 0 0 1 1 1 2 1 1 2 0 0 0 0 0 0 0 0 0 0 1 0 1 0 0 1 1 1 1 0 0 1 1 0 1 1 1 2 2 2 0 0 1 1 1 1 1 0 1 1 0 1 0 0 0 0 0 0 0 0 0 2 0 2 0 1 1 0 1 1 0 0 0 1 0 0 0 0 0 0 0 0 0 1 0 1 1 1 0 0 1 1 0 0 0 0 0 0 1 0 1 0 0 2 1 2 2 0 1 1 0 2 2 1 2 0 0 0 0 0 0 0 1 1 0 1 0 1 1 0 0 1 0 0 0 1 1 0 2 2 0 0 2 2 1 2 1 2 1 2 0 2 0 0 0 0 0 0 0 1 0 0 0 0 0 0 2 1 0 0 1 1 0 1 0 0 0 1 1 0 0 0 0 0 0 2 1 2 2 0 1 1 0 2 1 1 2 1 1 2 1 2 0 0 0 1 2 0 0 0 0 0 0 0 0 0 1 0 0 0 0 1 2 0 1 0 0 2 2 2 0 0 1 1 1 0 1 2 2 2 1 1 0 0 1 2 0 2 0 2 0 0 0 2 0 0 0 1 1 0 0 0 0 2 2 0 1 0 1 1 0 0 1 1 1 0 1 1 1 1 1 1 0 1 0 1 0 0 1 1 0 1 2 0 0 2 0 0 1 0 0 1 2 0 2 0 1 1 0 0 0 0 0 0 0 0 0 0 0 0 1 0 1 0 0 2 0 0 1 1 1 0 0 0 2 1 1 0 0 1 0 1 2 0 0 0 1 1 1 1 0 0 1 0 2 0 2 0 1 0 1 1 1 0 1 0 1 1 0 1 0 0 0 0 0 0 0 0 1 0 0 1 0 0 0 0 0 0 0 0 0 0 0 1 0 0 0 1 0 0 0 0 2 0 1 1 2 1 0 1 2 0 1 1 1 0 1 1 1 2 1 0 1 0 0 1 1 0 2 1 0 0 1 0 0 1 1 0 2 0 0 0 1 1 0 1 1 0 1 2 1 0 2 0 0 0 0 1 1 0 1 1
34 1 2 0 0 0 0 0 0 1 0 1 1 1 0 1 0 0 0 0 1 1 1 0 0 0 0 0 1 1 2 0 1 1 1 0 2 1 0 1 1 1 0 0 2 1 1 1 0 1 0 1 0 1 0 0 0 1 0 1 0 2 0 0 1 1 1 0 1 0 0 1 2 2 2 2 0 0 2 0 1 2 1 1 2 0 0 0 0 2 0 0 1 0 0 1 0 1 0 1 2 0 1 0 1 1 2 1 1 0 0 2 1 1 1 1 1 0 1 0 1 0 2 1 1 1 0 1 1 1 0 0 1 0 0 0 1 0 0 0 0 0 1 0 0 1 0 0 1 2 0 2 0 0 0 0 0 2 1 0 1 1 0 0 0 1 0 1 1 2 0 0 1 1 1 0 2 1 0 1 1 1 0 1 1 1 1 2 1 0 1 0 1 0 2 2 0 0 0 0 0 0 0 0 0 0 1 0 1 0 1 1 1 0 0 1 1 1 0 0 2 1 1 0 0 1 1 0 0 1 0 0 0 0 1 0 0 2 0 0 0 1 1 0 0 0 0 0 1 1 1 1 2 0 0 0 1 2 0 0 0 0 0 0 0 0 0 0 1 0 1 1 0 0 0 1 0 2 1 0 1 1 0 2 0 0 0 1 0 2 0 1 2 0 2 0 1 0 0 0 0 0 0 0 0 1 0 1 1 1 0 1 1 1 2 1 1 0 0 0 1 2 1 0 1 0 0 1 0 1 0 1 1 0 0 0 0 2 0 0 0 0 2 2 0 0 1 0 2 2 2 0 1 0 0 1 1 0 0 1 0 1 0 1 0 0 2 2 2 0 0 2 0 0 1 1 0 0 1 1 2 0 0 0 1 0 0 0 0 1 0 1 1 0 2 1 1 1 1 1 1 1 0 0 0 0 1 0 0 0 2 0 0 0 0 1 1 0 1 0 1 1 0 1 0 0 0 0 0 1 1 1 0 0 0 1 0 0 0 0 0 2 1 0 2 2 2 0 1 0 0 0 0 1 0 0 0 1 2 0 0 0 0 0 1 0 0 1 0 0 0 1 2 1 0 2 0 0 0 0 1 0 1 1 0 2 0 0 2 1 0 2 0 1 1 0 0 0 0 2 0 0 2 0 0 1 1 1 0 0 0 2 0 0 1 0 0 1 0 1 1 1 1 1 0 1 0 0 2 0 2 0 2 1 1 0 2 1 1 0 2 0 0 1 1 2 1 0 0 2 0 0 1 0 1 1 0 1 0 1 1 0 0 0 0 0 2 2 2 0 1 2 0 0 0 0 1 2 2 2 0 0 2 2 1 0 0 0 0 0 0 1 1 0 1 0 1 0 0 0 0 2 1 2 0 0 1 0 0 0 0 0 1 1 1 1 1 0 0 0 2 0 0 0 0 0 2 2 0 0 0 0 0 0 0 1 0 0 2 1 1 1 0 1 0 1 1 0 2 2 0 2 1 0 0 0 0 0 0 1 1 0 1 1 1 1 0 1 0 0 0 2 1 0 1 0 2 0 0 0 2 0 1 1 1 1 0 2 0 2 0 2 1 1 1 0 2 0 0 0 0 0 0 0 1 0 1 1 0 0 0 0 0 2 0 1 0 1 1 0 0 0 0 0 1 2 0 2 1 0 2 2 0 2 2 2 0 0 0 1 1 1 0 0 1 1 1 0 0 0 0 0 0 0 0 0 0 1 0 0 0 0 1 0 0 1 1 2 2 2 0 0 0 0 0 1 2 2 2 2 0 1 0 0 2 2 0 1 0 2 1 1 2 0 1 1 0 0 0 0 1 0 0 2 1 0 2 0 0 2 0 0 1 1 1 0 0 0 2 2 0 2 0 0 0 1 0 0 0 1 1 0 1 0 0 1 0 0 0 0 0 0 0 0 0 0 0 0 0 0 0 0 0 0 0 0 0 0 0 0 0 0 0 0 0 1 2 0 1 0 1 0 0 1 1 2 0 1 1 2 2 0 1 0 0 1 1 1 1 1 0 2 0 0 2 0 2 0 0 1 0 1 0 0 1 0 1 1 0 1 1 0 0 1 1 1 0 0 2 1 0 2 0 0 1 2 1 1 0 0 0 0 0 1 0 0 0 1 0 0 0 0 2 1 1 0 0 0 0 0 2 0 0 2 2 0 2 2 0 1 0 0 1 0 0 0 0 0 0 1 1 0 0 1 1 0 2 0 2 0 0 0 1 1 0 0 0 0 0 1 0 0 2 1 0 0 1 0 0 0 0 0
35 0 1 0 0 0 1 2 0 0 0 2 1 1 0 1 0 0 1 1 2 1 0 1 0 0 1 0 1 1 1 0 0 0 2 1 1 0 0 0 0 2 0 0 2 0 2 0 0 1 1 1 0 1 1 1 0 0 0 2 0 1 0 2 1 1 1 1 2 0 0 1 2 2 2 2 0 0 2 0 0 1 2 0 0 0 0 1 1 1 0 0 2 1 0 1 0 0 0 1 0 0 0 0 2 2 2 1 2 0 0 2 1 2 2 2 1 1 2 0 1 2 1 1 0 1 0 0 2 1 1 0 0 0 1 0 0 0 0 0 0 0 0 0 0 0 0 0 0 0 0 0 0 0 0 0 0 1 0 0 1 2 0 2 1 2 1 1 0 1 1 1 0 0 0 0 0 1 0 1 1 2 0 0 2 2 0 0 0 0 0 0 2 1 2 1 1 0 0 0 0 1 0 1 1 0 1 1 0 0 2 1 0 1 0 1 0 0 1 0 2 2 0 0 0 1 0 0 0 2 0 0 0 0 1 0 0 2 0 0 0 1 2 0 0 2 0 0 0 0 0 0 1 1 1 2 0 2 2 2 0 2 0 0 0 0 0 0 1 0 0 1 0 0 1 0 1 0 1 0 1 0 1 1 1 0 0 2 0 2 0 0 0 0 2 0 0 2 0 1 1 1 0 0 0 0 1 2 1 1 0 1 2 0 1 1 1 1 0 0 0 1 1 0 2 0 2 1 1 2 0 1 0 0 0 0 0 1 0 0 0 0 0 0 0 2 0 0 2 2 2 0 1 1 0 0 2 2 0 1 0 1 2 0 2 0 1 1 1 0 1 1 0 0 1 0 0 0 1 1 1 1 1 0 1 0 0 0 0 0 0 0 1 0 1 1 2 0 0 0 0 0 0 1 1 0 0 1 0 1 0 0 1 1 1 1 1 0 0 0 1 2 1 1 1 1 2 1 1 2 0 1 1 2 2 0 0 2 0 1 1 1 2 1 0 1 0 0 2 0 0 1 0 2 2 2 2 1 0 1 1 1 1 0 0 1 0 0 0 0 1 1 1 1 2 0 1 2 2 0 0 0 2 2 1 1 1 0 0 1 0 2 1 1 0 0 0 2 2 2 0 0 1 1 0 2 2 0 0 1 0 1 0 1 0 0 1 0 1 2 2 0 2 0 2 2 0 1 0 2 0 1 1 1 1 0 2 0 1 1 1 0 0 1 1 1 1 1 1 1 0 0 1 0 1 0 0 1 0 0 0 0 0 1 1 0 2 2 1 1 0 1 1 0 0 1 2 1 1 2 0 0 2 1 1 1 1 0 0 0 0 2 0 0 0 0 0 0 0 0 0 2 0 1 0 1 1 0 1 1 1 0 0 0 0 0 1 0 0 0 2 0 1 1 0 0 1 0 0 0 1 1 0 0 0 0 0 0 2 1 2 0 0 1 1 0 0 0 0 0 0 2 2 1 2 0 0 1 1 1 1 1 1 0 1 0 0 2 0 1 1 0 0 0 0 1 1 0 1 1 0 1 2 2 2 2 1 0 2 0 0 0 0 0 0 0 1 0 1 1 0 0 0 0 2 0 2 1 0 0 0 0 0 1 0 0 0 1 2 0 0 0 0 0 1 2 0 0 0 0 1 1 0 2 1 1 0 0 0 0 0 0 0 0 0 2 2 2 0 1 1 1 0 0 0 0 0 0 0 0 0 0 2 0 1 1 1 2 1 1 0 0 0 0 0 0 0 1 2 2 0 1 0 0 0 2 0 1 0 2 1 0 2 0 0 0 0 0 0 0 0 0 0 2 0 1 0 0 0 2 0 0 0 0 0 0 0 0 1 1 1 1 0 1 0 1 0 0 0 0 0 0 0 0 0 1 0 0 1 0 0 1 1 0 1 0 1 1 1 0 0 0 0 1 1 0 2 1 0 1 0 1 0 0 0 1 1 0 2 1 1 0 0 1 1 1 0 1 1 1 0 2 1 0 0 1 1 2 0 2 1 1 0 0 2 0 2 0 0 0 1 1 1 0 2 2 0 1 0 0 0 0 0 1 2 2 0 1 0 0 0 0 0 0 0 0 0 1 0 0 2 0 0 2 0 0 0 0 0 1 0 1 1 2 2 1 2 0 0 0 2 0 2 2 1 0 1 2 0 0 0 1 0 1 1 1 1 0 1 1 1 0 1 0 0 0 1 1 1 0 0 1 1 2 0 1 1 0 1 2 1 0 0 1 1 0 0 0 0 0 0 2
36 0 2 1 0 0 1 1 1 1 0 0 0 0 0 0 0 0 1 1 1 0 1 0 0 0 0 0 1 1 1 1 1 1 0 0 2 2 0 2 2 0 1 1 2 1 0 1 0 1 0 1 1 1 1 1 0 0 0 2 0 1 0 1 1 1 2 0 2 0 1 1 2 2 1 2 1 0 2 0 1 2 2 1 1 0 0 0 0 2 0 0 0 0 2 2 2 2 0 2 0 0 0 0 0 0 2 0 0 0 2 2 1 1 1 1 0 0 0 0 2 0 2 2 0 2 0 0 1 1 1 0 1 0 0 0 1 0 0 0 0 0 0 0 0 0 0 0 0 0 0 1 0 0 0 0 0 1 0 1 1 1 2 2 1 2 0 0 0 0 2 1 0 2 0 0 2 1 1 1 1 0 2 2 2 2 2 0 0 0 2 0 1 0 2 2 0 0 0 0 0 0 0 1 1 0 1 1 1 0 1 1 1 0 1 0 1 0 2 1 1 0 0 0 1 1 2 0 0 2 0 0 1 1 1 0 0 2 0 0 0 0 2 1 0 2 0 0 0 0 0 0 1 1 1 1 1 0 0 0 0 0 1 0 0 0 0 0 1 1 1 1 0 0 1 0 1 0 2 0 0 0 1 1 0 2 0 1 2 2 0 1 0 1 1 0 0 1 1 0 0 0 2 2 2 0 1 2 2 1 0 1 1 0 1 0 2 0 2 0 0 2 0 0 2 0 1 1 0 0 0 1 0 0 0 1 0 1 0 0 0 0 1 2 0 0 1 1 2 2 2 0 1 1 0 0 1 0 0 0 0 0 1 0 1 0 0 2 2 0 0 2 1 1 1 1 0 1 1 1 2 0 0 0 2 1 0 1 1 0 0 0 1 0 2 0 0 0 1 1 1 1 0 0 1 1 1 1 0 2 0 0 0 0 0 0 2 0 0 0 0 1 1 0 1 1 1 0 0 0 0 0 0 1 1 0 0 0 0 0 2 0 2 1 1 2 0 0 1 0 0 0 0 2 2 2 2 1 0 2 0 1 1 1 1 1 0 1 0 0 0 0 2 0 0 0 0 0 0 0 1 1 2 2 1 0 1 0 0 1 1 1 0 2 1 1 1 0 0 2 0 0 1 1 0 1 1 1 0 1 0 2 0 0 1 1 1 0 0 0 1 2 1 0 1 1 1 0 1 1 1 0 2 1 2 1 1 1 0 0 2 0 0 1 1 2 2 0 0 2 0 0 1 0 0 0 0 0 0 0 1 0 0 0 0 0 1 1 1 0 0 1 0 0 0 0 0 1 1 1 0 0 1 0 1 0 0 0 1 1 0 1 1 0 0 0 0 0 0 0 0 2 0 2 0 0 1 1 1 1 1 0 0 0 0 0 1 0 0 0 0 0 0 0 0 1 1 1 0 0 1 1 1 0 0 0 0 0 2 1 1 1 0 1 1 1 1 0 2 1 0 1 1 1 1 0 0 1 1 0 0 0 1 1 1 2 0 1 0 1 1 1 0 0 0 0 2 0 1 1 0 2 2 0 2 2 1 2 1 0 2 0 1 0 0 0 1 0 1 1 0 1 0 1 2 0 1 2 0 0 1 1 0 2 0 0 0 1 1 0 0 0 0 0 0 2 0 1 1 0 1 1 0 1 1 0 0 0 0 0 0 0 1 1 0 0 1 0 0 0 0 0 0 0 0 0 1 0 2 0 0 0 0 0 0 1 1 0 2 2 1 0 0 1 1 0 1 0 0 0 2 2 0 0 0 1 0 2 0 2 0 1 2 0 2 2 0 1 0 1 0 2 0 1 1 0 1 1 0 0 0 0 1 1 1 0 0 2 1 1 0 1 0 0 1 1 0 0 1 0 0 1 1 0 0 2 0 0 2 0 0 1 1 0 1 0 2 2 2 1 0 0 0 0 0 0 1 0 1 1 0 0 0 0 0 1 0 0 1 0 0 0 0 1 1 0 0 0 1 2 1 1 1 0 0 1 0 2 0 2 0 0 0 0 2 0 2 0 1 0 0 1 1 0 1 0 1 1 0 0 0 0 0 1 2 2 0 0 2 0 2 0 0 1 0 0 2 1 0 1 0 0 1 1 0 0 1 0 0 1 0 0 2 0 1 1 2 0 0 0 2 1 2 1 2 0 1 2 0 1 0 0 1 0 1 1 1 0 0 0 1 0 0 0 0 0 2 2 0 0 0 2 1 1 0 0 0 0 0 2 0 0 0 0 0 0 1 1 1 0 0 0
37 1 2 0 0 0 0 0 0 1 0 1 0 0 0 0 0 0 0 1 1 1 0 0 0 0 1 0 0 1 1 0 1 2 0 1 1 2 0 2 2 0 0 0 1 0 0 0 1 1 0 1 0 0 1 1 0 0 0 0 2 2 0 1 0 0 2 0 1 0 0 0 2 2 1 2 0 0 2 0 0 0 2 1 1 0 0 0 0 2 0 0 2 1 1 1 1 0 0 0 0 0 1 0 0 0 2 1 1 0 0 1 0 2 2 2 0 0 0 0 2 0 1 1 0 0 0 0 1 1 0 0 0 0 0 0 0 0 2 1 1 0 0 0 0 0 0 0 0 1 0 1 0 0 0 0 1 0 1 0 2 2 0 2 1 2 1 1 0 2 0 0 1 2 0 0 1 1 1 1 1 0 2 2 2 2 2 2 1 1 1 1 2 0 2 1 1 0 0 0 0 2 1 2 2 0 0 2 0 0 2 1 1 0 0 0 0 0 0 0 2 1 0 0 1 1 2 0 0 1 1 0 1 1 1 1 0 2 0 0 0 2 2 1 0 2 0 0 0 0 0 0 0 0 0 2 1 0 0 0 0 0 0 0 0 0 0 0 1 1 0 1 2 2 0 0 1 1 1 0 1 0 2 2 0 0 1 1 1 2 0 1 0 0 1 0 0 1 0 0 1 1 0 0 0 0 0 1 1 1 1 2 1 0 1 0 1 0 1 0 0 1 1 1 0 0 0 1 1 1 0 0 0 0 0 0 0 1 0 0 0 0 2 2 0 0 1 1 2 1 1 0 1 0 0 1 1 1 0 2 0 2 0 0 0 1 0 2 0 0 2 0 0 0 0 0 0 0 0 2 1 0 1 0 2 1 0 0 0 0 0 1 0 0 1 0 1 1 0 0 0 0 0 1 2 1 0 1 0 2 0 0 1 1 1 1 1 1 0 0 0 2 0 1 0 0 0 0 0 0 0 1 0 1 1 0 0 2 0 0 2 0 1 0 2 2 0 1 2 2 0 0 0 1 1 0 1 0 1 1 0 1 0 0 0 1 0 0 0 0 1 1 2 1 1 1 0 0 0 0 1 1 1 1 0 0 0 0 0 1 1 1 0 1 2 1 1 1 2 2 0 0 2 0 1 1 1 0 0 1 0 1 0 0 1 0 0 0 1 1 1 1 1 0 0 1 1 0 1 1 1 0 1 0 1 1 1 0 0 1 0 1 0 2 2 2 1 2 2 0 0 0 0 0 2 1 0 1 0 0 1 0 0 0 0 0 1 1 1 0 0 0 0 0 0 0 0 0 0 2 0 0 1 1 0 1 0 1 0 1 1 0 0 0 0 0 0 0 0 0 0 2 0 1 0 1 1 1 2 1 0 0 0 0 0 1 0 0 0 0 0 0 0 1 0 0 2 2 0 0 1 1 0 0 0 0 0 1 2 1 1 0 0 0 1 1 1 0 1 1 0 2 1 2 2 0 0 1 1 0 0 0 1 1 0 1 0 1 1 0 0 1 0 0 1 0 2 0 1 1 0 1 2 2 2 2 1 1 1 0 2 0 0 0 0 0 0 0 2 2 1 0 0 0 1 0 1 1 1 0 0 0 0 1 0 1 0 0 0 0 0 0 1 1 0 1 1 0 0 0 0 0 0 2 0 0 1 0 0 1 1 1 0 0 1 1 1 1 0 1 0 1 0 0 0 0 1 0 0 0 0 0 2 1 1 0 0 1 0 0 0 0 0 2 2 0 1 2 2 2 1 1 1 1 2 0 1 2 0 2 0 1 1 1 0 0 0 0 2 0 0 0 0 0 2 1 0 0 1 1 0 0 1 1 1 0 1 0 0 0 0 1 0 0 0 1 0 0 1 0 0 1 0 0 0 2 0 1 1 0 0 0 1 1 1 0 0 0 0 0 0 0 0 0 0 1 1 0 1 0 1 0 1 0 0 2 0 0 2 1 1 0 1 1 1 1 0 1 1 2 1 1 1 0 0 2 0 1 0 1 1 2 1 0 2 0 2 0 1 0 2 0 1 0 1 1 0 0 0 2 1 0 0 0 1 1 0 1 0 0 0 1 0 0 1 1 1 0 2 2 0 0 0 0 1 0 1 1 0 0 0 2 2 1 0 0 0 2 0 1 2 0 2 2 1 0 1 1 0 1 1 0 1 0 0 0 0 0 2 2 1 0 0 0 0 1 1 1 1 0 0 1 0 0 0 0 0 0 0 1 0 0 1 1 1 0 1 0 0 0 0 0
38 0 2 0 0 0 0 2 1 0 0 1 0 1 0 1 0 0 1 0 0 0 0 0 0 0 0 0 0 0 1 0 1 1 1 0 2 0 0 0 0 2 0 0 1 0 0 0 0 0 0 1 0 0 1 1 0 0 0 1 0 0 2 2 0 0 1 0 1 0 0 0 2 2 0 2 1 0 2 0 2 2 2 1 1 0 0 0 0 2 0 0 0 0 2 2 1 0 0 2 0 0 0 0 1 1 2 2 2 0 0 2 1 2 2 2 1 0 0 0 1 1 2 1 1 0 0 1 2 2 0 0 1 0 0 0 1 0 0 0 1 0 0 0 0 0 1 0 0 0 0 0 0 1 0 1 0 1 0 0 1 1 0 2 2 1 0 1 1 2 0 0 0 1 0 0 1 1 0 1 0 0 1 1 2 1 2 2 0 0 1 2 2 2 2 2 1 0 0 0 0 1 0 1 1 0 1 1 0 0 0 1 2 0 0 1 1 1 2 1 1 0 0 1 0 1 1 0 0 0 0 0 1 0 1 0 0 2 0 0 0 1 2 1 0 1 0 0 1 1 1 1 1 0 0 0 0 1 0 0 0 0 0 0 0 0 0 0 0 0 0 2 0 0 0 0 0 1 1 0 1 0 1 2 0 0 0 1 0 2 0 0 0 0 1 0 0 1 1 1 2 0 0 0 0 0 0 2 1 1 0 1 1 0 0 0 2 0 0 0 0 1 2 0 1 0 1 0 0 0 0 0 0 0 0 0 0 1 0 2 1 1 2 2 0 0 2 0 0 0 0 1 1 0 0 1 1 1 0 1 0 1 1 0 1 0 0 1 1 0 1 1 1 1 1 1 0 0 0 2 2 0 0 0 2 1 0 0 0 0 0 0 0 0 2 0 0 1 1 1 0 1 0 1 1 0 1 1 0 1 1 0 1 1 1 2 0 0 1 0 0 1 0 0 0 0 1 0 0 1 0 1 0 1 1 0 0 1 0 0 0 2 1 0 1 1 0 0 1 2 0 0 0 2 1 1 1 0 1 1 0 1 2 2 2 0 0 2 0 0 0 2 1 2 0 1 0 0 0 0 0 0 2 2 1 1 1 1 0 0 1 1 1 1 1 0 0 0 1 2 0 2 2 0 0 1 1 1 0 1 0 2 0 0 2 0 0 1 0 1 1 1 1 0 0 2 0 0 1 1 1 0 0 0 0 0 1 0 1 2 0 0 0 0 0 1 0 0 0 2 0 0 0 0 1 0 1 1 1 1 0 0 2 0 0 2 0 1 0 1 0 2 1 0 0 1 1 2 2 0 1 0 1 0 1 0 0 0 2 2 0 2 1 0 0 0 1 0 0 1 2 1 0 0 0 0 1 0 0 1 0 0 0 0 0 1 0 0 0 0 1 0 0 0 0 1 1 1 0 0 2 2 1 0 0 1 0 0 1 0 1 0 0 1 0 2 2 1 1 1 1 1 1 0 1 0 0 1 0 0 0 0 1 1 1 2 2 1 1 0 0 2 0 0 0 0 1 0 2 2 0 1 2 0 2 2 1 0 2 0 2 0 0 2 1 0 2 0 2 2 0 2 0 0 2 0 2 2 1 0 0 0 0 1 1 1 0 0 0 0 0 0 0 0 0 2 0 1 1 0 2 2 1 1 2 2 2 0 0 0 0 0 0 0 0 2 2 0 0 1 1 1 0 0 0 0 1 0 1 0 0 0 1 0 1 1 1 1 1 1 0 0 0 1 1 0 2 0 0 1 1 1 0 0 1 2 0 1 0 2 1 0 2 0 2 2 0 0 0 2 0 2 0 2 1 1 0 0 0 1 0 0 2 1 1 0 1 1 2 2 1 2 0 1 0 1 0 0 2 0 0 2 0 1 1 2 0 0 1 0 0 0 1 0 1 0 0 1 1 0 0 0 0 0 1 0 1 0 0 0 2 0 1 0 1 1 1 0 1 0 1 0 0 2 1 1 0 1 1 2 1 0 2 0 0 0 1 2 1 1 1 1 0 0 2 0 2 0 0 1 0 1 0 0 1 1 0 1 0 1 0 0 0 0 2 2 0 0 1 0 1 0 0 1 0 0 1 2 0 0 0 0 0 2 0 0 0 1 0 0 0 2 2 0 1 1 1 1 0 0 1 0 0 0 2 0 2 2 0 0 0 1 0 0 0 0 0 0 1 1 1 0 0 0 0 0 0 0 2 0 0 0 1 1 1 2 2 1 0 2 0 0 0 0 0 0 0 0 0 0 0 1
39 0 1 0 0 0 1 1 0 0 0 1 0 0 0 0 0 0 1 1 1 1 0 1 0 0 1 1 0 0 0 0 1 1 1 1 1 0 0 0 0 1 1 1 2 0 0 0 0 1 0 0 1 1 1 1 0 1 0 0 0 0 0 2 2 1 2 0 1 0 0 1 2 2 2 2 0 0 2 1 0 1 2 1 2 0 0 1 1 2 1 1 0 0 1 2 1 1 0 1 0 1 2 0 0 0 2 0 1 1 0 1 1 1 1 1 1 0 1 0 1 0 2 2 0 1 0 1 2 1 1 1 0 0 0 0 0 0 0 0 1 0 1 0 0 0 0 0 0 1 0 1 0 0 0 0 1 2 0 0 2 0 0 2 1 1 0 1 1 2 0 0 0 2 1 0 2 0 0 0 0 0 0 0 1 1 0 2 0 0 2 1 2 0 2 1 0 0 0 1 1 0 0 1 1 0 1 0 1 0 2 0 2 0 0 1 1 0 1 0 2 2 1 0 0 1 1 0 0 1 0 0 1 1 1 0 0 2 0 0 0 1 1 1 0 2 0 0 1 1 1 1 1 1 1 1 0 2 1 1 0 1 0 0 1 0 0 0 1 2 0 1 0 0 0 1 0 2 2 0 2 0 0 1 0 1 0 1 1 2 0 1 1 0 1 0 2 1 0 1 2 1 0 0 0 0 0 0 1 1 1 2 1 0 1 0 2 0 0 0 1 2 2 0 1 0 1 0 1 1 0 1 0 0 0 0 0 1 1 0 1 1 2 2 0 0 2 0 2 2 2 0 1 0 1 1 1 1 1 0 1 1 1 0 0 2 0 2 2 0 0 2 1 1 1 1 0 1 0 2 0 0 1 0 1 0 0 0 0 0 0 0 1 0 1 0 1 0 1 1 1 1 0 1 2 1 0 0 1 2 0 0 2 2 2 2 0 0 0 1 0 1 0 1 0 0 0 0 0 0 0 0 0 1 1 1 0 0 0 0 1 0 1 0 1 1 0 0 1 1 0 0 0 1 1 1 1 1 1 1 1 1 0 0 1 0 0 1 0 0 1 1 2 1 1 1 1 0 0 0 0 0 0 0 0 0 0 1 1 1 0 1 1 0 1 1 1 1 2 2 0 0 1 1 0 1 1 1 0 0 0 2 1 2 0 0 1 1 1 1 1 1 0 0 0 0 2 2 0 2 0 2 1 1 2 1 0 1 2 1 0 1 0 0 0 1 1 0 0 2 0 0 1 0 1 1 0 0 0 0 0 0 1 0 0 1 1 1 1 0 0 0 0 0 0 0 0 1 1 1 1 0 1 1 0 0 0 1 1 2 0 0 1 0 0 0 0 0 0 1 2 1 1 1 0 0 0 1 2 2 0 0 0 2 1 0 0 0 0 0 1 0 0 0 0 0 2 1 0 0 1 1 0 0 0 0 0 0 2 1 2 0 0 1 1 1 1 0 2 1 0 1 2 1 2 0 0 1 2 0 0 0 0 1 0 1 2 1 0 0 0 0 0 0 0 1 1 0 1 1 0 1 2 1 2 2 0 1 1 1 1 1 0 0 0 0 2 0 1 2 0 0 0 0 1 1 1 2 0 0 0 0 0 2 0 2 0 1 1 0 0 0 0 0 1 2 0 0 0 0 0 0 1 2 1 1 2 2 1 2 0 2 0 0 0 0 0 1 0 0 0 0 0 0 0 0 1 0 1 0 0 0 2 0 0 2 2 0 1 1 1 1 0 0 0 0 1 0 0 0 1 2 0 0 1 2 0 2 1 2 0 1 1 0 1 1 0 0 0 1 1 0 0 1 2 0 0 1 0 1 0 0 0 0 0 0 0 1 1 2 2 2 0 0 0 0 0 0 0 0 0 0 1 0 0 1 1 0 1 0 0 1 2 0 2 0 1 0 0 0 0 0 0 0 0 0 0 1 0 0 2 0 0 0 0 1 0 0 1 1 1 0 0 2 2 2 0 0 1 2 2 0 2 0 0 0 0 1 0 2 1 2 1 1 2 1 2 0 1 0 0 1 1 0 2 2 0 1 0 2 1 0 0 0 0 1 0 2 2 2 0 2 1 1 1 2 0 1 0 0 0 0 0 1 1 0 0 0 0 0 0 1 1 1 1 0 2 1 0 0 2 0 2 1 1 0 0 2 1 1 1 0 1 1 0 0 0 0 2 0 1 0 0 0 0 1 1 0 2 0 0 0 1 1 1 1 1 0 0 2 0 0 1 0 0 0 0 2 2 0 0 0
40 0 2 0 0 0 2 1 0 2 0 0 0 1 0 1 0 0 0 0 0 0 0 0 0 0 2 0 0 2 0 0 1 2 0 1 1 1 0 0 0 1 1 1 1 1 2 0 0 1 0 1 0 2 0 0 0 0 1 2 0 1 0 2 1 1 1 0 2 0 0 0 1 1 1 1 1 0 2 0 1 2 1 0 1 0 0 2 2 2 1 1 1 1 1 2 1 1 1 0 0 1 1 0 1 1 2 0 0 0 2 1 1 1 1 1 1 1 2 0 1 0 2 1 1 1 0 1 1 1 0 1 0 0 1 1 1 0 0 0 2 0 0 0 0 0 0 0 0 1 0 1 0 0 0 0 0 0 1 1 0 0 1 2 1 2 0 0 1 2 1 0 1 2 1 0 2 0 0 0 0 0 1 1 1 1 1 2 0 0 1 1 1 0 1 1 0 0 0 0 0 0 1 1 1 0 0 0 1 0 1 1 1 0 1 0 0 0 1 1 1 1 0 0 0 1 0 1 0 2 0 1 0 0 1 0 0 2 0 0 0 0 2 0 0 1 0 0 0 0 0 0 0 0 0 1 1 1 0 0 0 0 1 1 1 0 0 2 1 1 0 1 1 1 0 0 0 1 2 0 1 0 1 2 0 0 0 1 0 2 0 0 0 1 0 1 0 0 0 0 0 0 1 1 1 0 1 0 1 1 0 1 2 0 0 1 2 0 1 0 0 2 1 0 1 0 1 2 1 1 0 0 0 0 0 0 0 2 1 1 1 1 2 1 0 0 1 1 2 2 2 0 2 0 0 0 1 1 0 2 0 2 0 0 0 0 1 1 2 0 0 2 0 0 1 1 0 1 0 2 2 0 1 0 1 1 0 0 0 0 0 0 0 0 2 0 0 0 0 0 0 1 0 1 1 0 0 0 0 2 0 0 1 1 1 2 0 1 0 1 1 1 2 2 0 0 2 2 2 2 0 1 0 0 0 0 1 1 0 0 0 2 2 0 1 1 0 0 1 0 0 0 0 2 2 2 2 1 1 1 1 1 0 0 0 1 0 1 0 1 0 0 1 1 0 1 0 0 0 0 0 0 1 1 1 0 1 0 1 0 1 1 1 2 2 0 0 1 2 1 1 0 2 0 0 1 1 0 1 1 1 2 0 1 0 1 1 0 1 1 1 1 2 0 1 1 1 0 1 1 1 0 1 0 1 2 2 1 0 1 0 1 0 1 0 1 2 1 1 1 0 0 2 0 1 0 0 0 0 2 0 0 0 0 0 0 0 2 1 1 0 0 0 0 0 0 1 1 1 1 1 0 1 0 1 1 1 0 2 2 0 2 1 0 0 0 0 1 0 2 2 0 1 1 0 1 1 0 2 2 1 0 1 1 1 1 1 0 0 0 0 0 1 1 0 0 1 0 0 0 1 1 1 0 0 1 0 0 2 2 0 0 0 1 1 1 1 1 1 1 1 1 2 0 1 0 0 0 2 1 0 0 1 1 1 2 1 1 0 2 2 0 0 1 1 0 2 1 1 1 1 0 2 1 2 2 2 0 2 0 1 0 0 0 0 0 0 0 1 2 0 0 1 0 0 0 1 2 0 0 0 0 0 1 1 2 0 1 1 0 0 0 0 0 0 2 0 0 0 1 1 0 1 0 2 0 0 0 0 1 0 1 0 0 0 0 1 0 0 1 1 1 0 0 0 2 0 0 0 0 0 1 2 0 1 1 1 2 1 1 0 1 1 0 0 0 1 1 1 1 1 1 1 2 2 2 0 2 0 2 0 1 2 0 1 1 1 1 0 0 0 2 0 2 1 1 0 1 0 0 0 0 1 0 1 1 0 2 1 1 0 1 0 0 0 0 0 0 0 0 0 0 1 0 0 1 1 0 0 0 0 0 2 0 2 1 2 1 1 1 0 0 0 0 0 1 2 0 0 0 1 1 1 0 0 2 0 1 1 1 0 0 0 1 1 1 0 0 0 2 2 0 1 1 0 1 0 2 0 1 1 2 0 0 2 1 1 0 0 0 0 2 0 0 1 1 0 1 0 0 0 0 0 0 1 1 0 1 1 1 0 1 0 0 0 1 1 1 0 0 1 1 0 2 0 0 0 0 1 1 0 0 1 2 2 0 0 1 0 0 2 0 2 0 1 1 1 2 0 0 0 0 1 0 0 0 0 0 1 0 2 0 0 0 0 2 0 0 1 1 0 1 0 1 0 0 0 0 0 0 0 0 0 0 0 0 0 0 0 0 0 0
41 0 1 0 0 0 2 1 0 1 0 1 1 2 0 2 0 0 0 0 0 0 2 1 1 1 1 0 0 0 1 0 0 1 0 1 1 0 0 1 0 1 0 0 1 0 1 0 0 0 0 0 1 1 1 1 0 0 1 1 1 2 0 1 2 2 0 0 1 0 0 0 2 2 1 2 1 0 2 0 1 1 2 2 2 0 0 0 0 2 0 0 1 0 1 2 1 1 0 1 1 0 1 0 1 1 2 1 1 0 0 1 0 0 1 1 1 0 1 0 1 0 1 0 1 0 0 0 2 2 0 0 0 0 0 0 1 0 0 0 0 0 1 0 0 1 0 0 0 0 0 0 0 1 0 0 1 2 1 0 0 2 0 2 1 1 0 1 0 1 1 0 0 1 1 0 2 0 0 0 0 0 0 0 2 1 1 2 2 1 1 1 1 0 1 1 1 0 0 0 0 2 1 0 0 0 1 2 0 0 1 1 2 1 0 0 0 0 1 0 2 0 0 0 0 0 0 1 0 2 0 0 0 1 1 0 0 1 0 0 0 0 2 1 0 1 0 0 0 0 0 0 1 0 0 0 1 0 0 0 0 0 1 0 1 0 1 1 1 1 0 1 1 1 0 1 0 1 1 0 1 1 2 1 0 0 1 0 0 2 0 1 0 0 2 0 0 0 1 0 1 0 1 1 0 0 0 1 2 2 0 2 1 0 2 0 1 1 1 0 0 2 1 1 1 0 0 2 0 1 0 0 0 0 0 0 0 1 0 1 1 1 2 2 0 0 2 0 2 2 2 0 2 1 0 0 1 0 1 1 1 2 1 0 1 0 1 0 2 0 0 2 0 0 0 0 0 1 0 2 2 1 0 0 0 0 0 0 0 0 0 0 1 0 2 0 0 2 1 1 1 1 0 0 0 0 1 0 0 2 0 0 0 0 0 2 0 1 0 0 0 2 1 1 0 0 1 1 1 0 0 2 0 0 0 1 1 1 0 1 1 1 1 1 0 1 0 0 0 2 0 1 0 2 1 0 1 1 1 1 1 1 2 2 2 0 0 2 0 0 0 1 2 0 1 1 1 0 0 1 1 0 0 0 0 0 0 0 0 2 0 1 1 0 0 0 0 0 2 1 1 1 2 1 1 0 1 1 0 0 0 2 0 0 1 0 0 0 2 1 2 1 2 0 1 2 0 0 1 0 2 0 1 1 2 0 1 0 0 0 1 1 0 1 1 1 1 2 2 0 0 0 0 0 2 1 1 1 0 0 1 0 1 1 1 0 2 0 0 0 0 1 1 0 0 1 1 2 2 1 1 1 2 2 2 1 1 0 1 1 0 0 1 0 0 0 0 0 0 0 0 2 0 2 0 0 1 1 1 1 1 0 0 1 0 0 0 0 0 0 2 0 0 1 0 1 2 2 0 0 1 1 0 0 0 1 0 0 2 1 1 1 0 1 0 1 1 0 2 2 1 1 1 0 1 1 0 0 1 0 0 0 1 0 1 1 1 2 0 1 0 0 0 0 0 0 2 0 1 1 1 0 1 1 1 1 1 2 1 1 1 2 0 1 2 0 2 0 0 0 0 0 0 0 1 0 2 2 0 0 0 0 0 1 0 2 0 2 1 0 1 0 0 0 0 1 0 2 1 0 1 1 0 2 1 0 1 1 0 1 0 0 0 0 0 0 0 1 0 0 0 0 0 0 0 0 0 0 1 0 0 0 2 1 0 0 0 0 1 1 1 0 1 2 1 2 2 1 1 2 1 1 0 0 0 2 0 2 0 2 0 2 1 1 0 0 0 0 0 1 0 1 0 2 0 0 2 1 0 0 0 0 1 1 1 0 0 0 1 2 1 1 0 0 0 0 0 0 0 1 0 0 0 0 0 1 0 0 0 0 0 0 2 0 2 0 2 0 0 0 0 0 0 0 0 0 0 1 1 1 0 0 0 0 0 1 1 0 2 0 0 0 0 1 1 1 0 1 1 2 2 0 2 0 0 0 0 2 0 1 2 2 0 0 2 0 2 0 0 0 0 2 0 0 1 0 1 2 0 1 1 0 0 0 1 1 0 1 2 2 0 2 1 1 2 2 1 1 1 1 0 1 0 1 1 0 0 1 0 0 0 1 0 0 0 0 1 0 0 0 1 0 1 0 1 0 1 2 0 0 0 0 1 0 1 1 1 0 2 1 0 1 0 0 0 1 1 0 2 1 1 0 0 0 0 0 0 0 0 1 0 0 0 0 0 0 0 0 0 0 2 2
42 0 1 0 0 0 1 1 0 1 0 1 0 0 0 0 0 0 1 0 1 0 0 0 0 0 0 1 0 1 2 0 1 1 0 0 2 1 0 2 2 0 2 2 2 2 1 0 0 0 0 0 0 0 2 1 0 0 0 1 1 1 0 2 1 1 0 1 2 0 0 0 2 2 2 2 0 0 2 0 1 2 2 0 1 0 0 0 0 2 0 0 1 0 0 1 0 1 0 2 1 0 1 0 0 0 2 1 1 0 0 1 0 1 1 1 0 1 1 0 2 0 2 1 1 1 0 0 0 0 0 0 1 0 0 0 0 0 0 0 2 0 0 0 0 0 0 0 1 2 0 2 0 1 2 0 0 1 0 0 0 1 0 2 0 2 0 1 0 1 1 0 1 1 0 0 0 1 1 1 1 1 0 0 2 1 1 1 1 0 1 0 1 1 1 1 1 0 0 0 0 0 0 0 0 0 1 0 1 0 2 1 0 1 0 1 1 0 0 0 2 0 1 0 0 1 1 0 0 2 1 0 0 0 1 0 0 2 0 0 0 0 1 0 0 2 0 0 0 0 0 0 1 0 0 0 1 1 0 0 0 0 0 0 0 0 1 0 2 2 0 1 1 2 0 1 1 0 2 0 0 0 1 2 0 0 1 2 1 2 0 0 1 0 1 0 1 1 0 1 1 0 2 2 0 0 0 1 2 2 0 2 2 0 1 1 1 1 1 0 0 2 1 1 2 0 1 2 1 1 0 1 2 1 0 1 1 0 0 1 0 0 2 1 0 0 1 0 2 2 2 0 2 0 0 0 2 0 0 2 0 2 0 0 0 0 0 2 1 0 1 1 1 1 1 1 0 1 1 1 1 2 0 0 1 0 0 0 0 0 0 0 1 0 1 0 1 2 2 2 1 2 1 0 1 0 0 1 0 2 0 0 0 0 0 1 1 0 0 0 0 2 0 0 0 0 0 0 0 0 0 0 0 1 0 0 1 1 0 0 0 2 1 1 1 2 1 0 2 0 0 1 0 2 2 2 2 1 2 2 1 2 0 1 0 1 0 0 0 0 0 0 2 0 1 0 0 0 0 0 0 0 1 1 1 0 1 0 0 1 1 1 1 0 0 0 0 1 1 2 0 0 0 2 0 2 2 0 0 0 0 2 0 1 1 0 0 0 2 1 2 1 1 0 0 1 1 2 0 2 0 2 0 0 0 0 1 1 1 1 1 0 0 1 1 1 1 1 1 2 0 1 0 0 1 0 0 1 0 0 1 0 0 1 1 0 1 2 2 0 1 2 0 0 0 0 0 2 2 0 0 0 1 1 1 0 0 0 0 0 0 0 0 0 0 0 0 0 0 0 0 2 0 1 1 1 0 0 1 1 1 0 0 0 1 1 0 0 1 1 0 1 0 0 0 1 1 0 0 0 0 0 1 0 0 1 0 0 1 0 1 0 0 1 0 1 1 0 2 2 0 2 0 1 2 0 0 0 1 1 1 0 0 2 0 2 2 2 0 1 0 1 0 0 0 1 1 0 0 1 0 0 1 1 2 2 0 1 2 0 2 0 0 1 2 0 2 0 0 0 0 0 1 1 1 1 1 1 0 0 1 1 0 2 0 0 0 1 0 0 1 0 0 1 1 2 1 2 2 0 0 0 0 2 0 0 1 0 0 1 0 0 0 0 0 0 0 1 0 0 0 0 0 1 0 0 0 0 2 0 0 0 1 1 0 0 1 2 2 2 0 0 2 2 1 1 1 1 0 1 2 1 1 1 1 2 0 1 0 2 1 0 2 1 0 0 0 0 1 0 0 2 0 2 1 0 1 0 0 0 1 1 0 0 0 0 0 1 2 2 1 2 0 1 0 1 0 0 0 0 0 0 1 0 0 1 1 0 1 0 0 1 0 0 0 0 0 0 0 0 0 0 0 0 0 0 0 0 0 0 1 0 1 0 0 1 1 0 0 2 0 0 0 2 1 2 0 0 1 2 2 0 2 0 0 0 1 1 0 1 0 1 0 1 2 0 2 0 0 0 1 1 1 0 0 0 1 1 0 0 0 0 0 1 1 1 0 2 2 2 0 2 0 1 1 1 0 1 1 1 0 0 1 1 0 0 2 2 0 0 0 0 1 1 1 0 1 0 0 0 2 0 1 1 1 0 1 2 0 0 0 1 1 1 0 1 1 1 2 0 1 0 0 0 0 0 2 1 1 0 0 1 1 2 0 2 2 0 1 1 1 1 0 0 0 0 0 0 0 0 0 1
43 1 0 0 0 0 2 1 0 1 1 0 1 2 0 1 1 0 0 0 0 0 0 1 0 0 2 0 0 0 2 2 0 0 2 1 1 0 0 0 0 2 0 0 0 0 1 0 0 0 0 0 0 1 0 0 0 0 0 0 2 2 0 1 1 1 0 0 1 0 0 0 2 2 1 2 1 0 1 0 1 2 2 1 1 0 0 0 0 2 0 0 1 1 0 1 0 0 0 1 0 0 2 0 0 0 2 0 1 1 0 1 2 2 2 2 2 1 2 0 1 0 2 1 1 1 0 1 1 1 1 0 0 0 0 0 0 0 0 0 1 0 0 0 0 0 0 0 0 0 0 0 0 0 0 1 0 2 1 0 0 1 0 2 1 1 0 0 1 1 1 2 2 0 0 0 1 1 0 2 1 1 0 0 1 0 1 1 1 0 1 0 1 1 1 0 0 0 0 0 0 1 0 1 1 0 1 1 1 0 2 1 2 0 1 1 0 0 1 2 0 0 0 0 1 0 2 0 0 1 1 0 0 0 1 0 0 2 0 0 0 0 1 0 0 2 0 0 0 0 0 0 1 0 0 1 0 0 0 0 0 0 0 0 0 0 0 0 2 1 0 1 0 0 0 1 1 1 1 0 1 1 2 1 1 0 0 2 0 2 0 1 0 0 1 0 0 0 0 2 2 0 1 1 0 0 0 1 2 2 0 2 1 0 2 0 1 0 0 0 1 2 1 0 1 0 0 2 0 1 0 1 0 0 0 1 1 2 0 0 0 0 2 1 1 0 0 0 2 2 2 0 2 0 1 0 1 0 0 1 0 1 0 1 0 0 2 2 2 0 0 2 1 1 1 0 0 1 1 1 1 1 0 0 1 1 0 0 0 2 1 1 0 0 2 0 0 1 1 1 1 1 0 1 1 0 0 0 0 2 0 0 1 1 0 1 1 0 1 0 0 1 0 1 1 1 0 2 2 1 0 1 0 0 0 0 0 1 0 0 2 0 1 1 1 2 0 0 1 1 1 0 0 2 1 0 1 0 2 2 0 2 0 1 0 1 0 1 0 1 1 1 2 1 1 1 0 0 0 0 0 0 0 0 0 0 0 0 1 0 1 1 0 1 0 0 0 1 1 2 0 1 2 0 0 1 1 0 0 1 0 1 0 1 0 0 0 0 1 2 2 0 2 0 1 2 0 0 1 1 1 0 1 0 0 0 1 0 1 1 1 1 0 2 2 0 2 1 1 2 0 1 0 0 2 1 1 1 0 1 0 0 0 1 1 0 2 1 1 0 0 1 1 0 1 1 2 1 1 2 0 0 0 0 0 0 0 0 1 1 0 1 1 0 0 1 0 0 0 0 0 1 0 2 0 0 0 1 1 2 0 0 0 0 0 0 1 0 0 0 0 0 0 0 0 2 1 1 0 0 1 1 0 0 0 0 1 0 1 0 1 0 0 1 1 1 1 0 2 2 0 1 0 2 2 0 0 0 1 0 0 0 0 0 1 0 1 1 0 1 1 0 0 0 0 0 2 0 0 1 1 0 2 2 2 2 1 2 1 0 1 0 0 0 0 0 0 0 0 0 0 0 0 1 1 0 1 2 0 0 1 1 0 1 0 2 0 0 0 0 0 1 1 0 0 2 0 1 1 0 2 2 0 2 1 1 1 1 1 2 0 0 0 0 0 1 1 0 0 1 1 1 0 0 0 1 2 0 2 0 0 0 0 0 0 1 2 2 1 2 0 0 0 1 0 0 0 0 0 1 1 1 0 0 1 2 0 2 0 2 0 0 0 1 0 0 1 1 0 0 0 2 1 2 0 0 1 0 0 1 0 0 1 1 1 0 1 0 1 1 1 2 0 1 0 1 0 0 1 1 1 0 2 0 0 0 0 0 2 0 0 1 1 0 1 0 0 1 1 0 0 0 0 0 0 0 0 0 1 1 0 1 1 0 0 2 1 0 2 1 1 0 0 1 1 1 0 1 0 1 0 1 2 0 0 0 1 2 1 1 0 1 0 0 1 0 1 0 1 0 0 1 0 0 2 1 0 1 1 1 0 0 0 0 1 1 0 0 2 2 0 2 0 1 2 0 0 1 0 0 0 0 1 0 1 0 1 2 0 0 0 0 2 0 0 0 1 1 0 1 1 0 1 2 1 0 1 0 0 0 0 0 1 1 1 1 1 0 2 1 1 0 0 0 0 2 0 1 1 0 0 0 0 0 0 0 0 0 1 2 1 1 0 0 0 0 1 1 1 0 1 2
44 0 0 0 0 0 1 1 0 0 0 1 0 1 0 0 0 0 2 1 1 1 0 0 0 0 1 0 0 0 2 0 0 1 0 1 2 1 0 1 1 1 1 1 2 1 1 0 0 0 0 0 0 0 1 0 0 0 0 1 0 1 0 2 1 1 1 0 1 0 0 1 2 2 2 2 0 0 2 0 2 2 2 1 1 0 0 0 0 2 0 0 1 0 0 1 0 1 0 1 1 0 1 0 0 0 2 1 1 0 0 2 1 1 1 1 1 1 2 0 1 0 2 1 1 0 0 0 0 0 2 0 0 0 0 0 0 0 0 0 1 0 0 0 0 1 0 0 1 2 0 2 1 1 0 1 1 1 0 0 0 0 0 2 2 2 0 1 0 1 0 0 2 1 0 0 2 2 1 2 2 0 1 1 1 1 1 1 0 1 1 1 1 1 1 1 1 0 0 0 0 0 0 1 1 0 0 0 1 0 1 2 1 0 0 0 0 0 1 0 2 0 0 0 0 0 1 1 1 2 1 0 0 0 2 0 0 2 0 0 0 1 2 0 0 2 1 0 0 0 0 0 2 1 1 1 1 2 0 1 1 1 0 0 0 0 0 0 1 1 0 1 0 0 0 0 0 2 2 0 2 0 0 1 0 1 0 1 1 1 1 1 0 1 1 0 0 1 0 1 1 0 0 0 0 1 1 2 0 1 0 2 2 0 1 0 1 1 1 0 0 1 2 0 1 0 1 1 1 1 0 2 1 1 0 0 0 2 1 1 1 1 2 1 1 1 1 1 2 1 2 0 2 0 0 0 1 1 0 2 0 2 2 0 2 0 1 2 0 0 2 1 1 1 1 0 0 0 2 0 1 1 1 0 1 0 0 1 1 0 0 1 0 0 2 0 0 1 1 0 0 0 0 1 1 0 0 2 0 2 0 0 1 1 1 2 0 0 1 0 0 0 1 1 0 2 2 1 1 2 0 1 0 0 0 0 0 0 0 0 1 1 2 0 1 1 0 1 1 2 0 0 0 2 2 2 2 1 1 2 1 2 2 2 2 0 0 1 0 0 0 2 1 1 1 0 1 0 0 0 1 0 2 2 2 0 2 0 2 1 0 2 0 2 0 2 2 1 2 2 0 0 0 2 1 1 2 1 0 0 1 1 0 0 1 0 0 0 1 1 1 1 2 1 1 2 0 0 1 1 1 0 0 0 0 0 2 2 0 1 1 0 0 0 0 2 1 1 1 1 0 0 0 0 2 2 0 1 0 1 0 0 1 0 0 0 2 0 0 0 0 1 2 0 2 2 2 0 0 2 0 0 0 0 1 0 0 0 0 1 0 1 1 1 1 0 0 0 0 1 2 1 0 0 0 2 2 1 1 1 0 0 0 1 0 0 0 0 0 0 1 0 0 0 1 0 1 0 0 0 1 1 1 0 0 0 2 0 2 2 1 1 0 2 0 1 2 0 0 0 0 1 1 2 2 0 0 1 2 0 0 0 0 0 1 0 0 1 0 1 1 0 0 0 0 0 2 0 2 2 0 0 2 1 1 1 1 1 2 0 1 0 0 0 0 0 2 0 0 2 0 0 0 0 0 0 1 2 0 0 1 1 0 2 0 1 0 2 2 0 0 0 0 1 1 2 1 1 1 0 1 1 0 2 1 1 0 0 0 1 1 1 0 0 0 1 1 1 0 0 0 0 0 0 0 0 0 0 0 0 0 0 2 1 0 0 0 2 1 1 0 0 1 1 1 0 1 0 0 1 1 1 1 0 2 1 1 1 0 2 1 0 0 1 0 0 0 1 0 0 0 1 0 0 2 0 1 0 1 1 0 0 1 1 2 1 1 0 1 2 1 1 0 0 1 1 0 0 1 1 0 1 1 1 1 2 0 0 1 0 1 1 0 0 0 0 0 0 0 0 0 0 0 0 2 0 2 0 0 0 1 0 0 0 0 1 1 0 1 1 0 0 0 2 2 2 0 0 0 1 1 0 2 0 0 0 0 1 0 2 0 2 1 1 2 1 2 0 0 0 0 1 0 0 0 0 1 1 0 2 0 0 0 0 1 1 0 2 2 1 0 2 0 1 2 2 1 2 1 1 0 0 0 2 0 0 0 1 1 1 0 1 1 2 2 1 2 1 0 0 2 0 2 1 1 0 0 1 0 1 1 1 1 0 2 2 2 0 1 1 1 0 0 0 0 2 0 2 1 1 1 2 1 1 0 1 1 0 0 1 0 0 0 1 1 1 0 0 0 0 0 0
45 1 0 0 0 0 2 1 0 1 0 0 1 1 0 0 0 0 1 0 1 0 0 0 0 0 1 0 0 0 2 0 0 1 0 0 2 1 0 0 0 1 0 0 2 1 0 0 0 0 0 0 2 2 0 1 0 1 1 1 1 1 0 2 0 0 1 0 1 1 0 1 2 2 1 2 1 0 2 1 0 2 1 0 1 0 0 0 0 2 0 0 2 1 1 1 0 2 0 2 1 0 1 0 1 1 2 0 0 0 0 1 1 2 2 2 1 1 1 0 1 1 2 2 0 1 0 1 1 1 0 1 0 0 0 0 1 0 0 0 0 0 0 0 0 0 0 0 1 1 0 0 0 0 0 0 0 2 0 0 0 0 0 2 1 2 1 0 1 1 0 0 1 0 0 0 1 0 0 0 0 1 1 1 2 1 2 0 0 0 0 0 1 1 1 1 2 0 0 0 0 1 0 2 2 0 0 1 2 0 1 2 1 0 0 2 1 0 0 0 2 0 1 0 0 1 1 0 0 1 0 0 0 0 2 0 0 2 0 0 0 0 2 0 1 1 1 0 0 0 0 1 2 0 0 1 0 0 0 0 0 0 0 0 0 0 0 1 2 1 0 2 0 0 0 0 0 1 1 0 1 0 2 1 1 0 0 1 0 2 0 0 1 1 2 0 1 1 1 0 1 1 2 2 0 0 0 2 0 0 0 0 2 0 1 1 2 1 1 0 0 1 2 1 1 0 2 1 1 1 0 0 0 0 0 0 0 1 0 0 1 0 1 1 0 1 0 1 1 1 1 1 1 1 0 1 1 0 0 2 0 1 2 0 1 0 0 2 1 0 1 1 0 0 0 0 0 1 1 1 1 1 0 1 1 0 0 0 0 0 0 0 1 0 1 0 1 1 1 0 0 0 0 2 2 0 0 1 1 2 0 1 1 1 1 1 1 1 0 0 1 2 1 1 1 1 2 0 0 1 1 1 0 0 0 1 0 1 0 1 0 1 1 0 1 1 0 0 1 1 0 0 0 2 2 2 2 1 1 0 0 0 1 1 0 2 0 1 0 1 1 1 1 1 1 1 1 0 0 0 0 0 0 0 0 0 0 0 0 1 1 1 0 1 0 1 1 1 1 2 0 1 1 1 0 1 2 1 0 0 0 2 0 0 1 0 0 1 1 2 2 0 2 2 0 2 0 0 1 1 1 0 0 0 1 0 2 0 1 1 0 1 0 0 0 1 1 2 2 0 0 0 0 0 2 2 0 1 0 1 0 0 1 1 1 1 1 0 0 0 0 1 1 0 1 0 0 1 1 2 0 0 1 0 1 1 1 0 1 1 0 0 0 0 0 0 0 1 0 1 1 1 0 0 0 1 1 1 1 1 0 0 1 1 1 1 0 0 0 0 1 0 0 0 0 1 2 1 0 0 1 1 0 0 0 0 0 0 2 1 2 1 0 1 1 1 1 0 0 1 0 2 1 1 1 0 0 1 1 1 1 0 0 1 0 1 0 0 0 1 1 0 0 0 0 1 1 0 0 0 1 0 1 1 1 1 0 2 1 1 1 1 0 1 1 0 1 0 0 2 1 0 0 1 1 0 0 2 0 0 1 1 0 1 0 1 0 0 1 0 0 0 0 0 1 2 0 0 0 0 1 1 0 2 0 0 1 0 0 0 0 0 0 0 0 1 1 1 0 0 0 0 0 0 0 1 0 2 0 2 2 1 2 2 0 0 0 2 2 2 0 0 2 1 1 0 1 1 0 1 2 1 0 0 2 2 0 1 0 2 1 0 1 1 0 0 0 0 0 1 1 0 0 2 1 0 1 1 0 0 0 0 1 0 0 0 0 0 1 2 0 1 0 0 0 0 0 0 2 0 2 0 0 0 0 2 0 0 1 0 0 1 1 1 1 0 0 0 0 0 0 0 1 0 1 0 2 0 0 0 1 1 2 1 1 1 0 0 1 0 1 0 0 0 2 2 0 0 1 2 2 0 2 0 0 1 0 2 1 1 0 1 0 1 1 0 1 0 1 0 0 1 1 0 0 2 0 1 0 0 0 0 1 0 2 1 0 0 1 0 0 1 0 0 0 0 1 0 1 1 0 0 0 1 0 0 1 1 1 1 0 1 0 0 1 1 2 0 0 0 2 0 1 1 1 0 1 2 0 0 0 2 2 0 1 1 1 0 1 0 0 0 0 0 0 2 0 2 0 0 0 2 0 0 0 0 0 0 0 2 0 0 0 0 0 0 0 0 0 0 1 2
46 0 1 0 0 0 2 1 0 1 0 0 0 0 0 0 0 1 2 1 1 0 1 0 0 0 0 0 0 1 1 0 1 1 0 0 2 1 0 1 1 1 0 0 2 0 0 1 0 1 1 2 1 1 1 1 0 1 0 0 0 1 0 2 0 0 1 0 0 0 0 1 2 2 1 2 1 0 2 2 0 2 2 1 1 0 0 1 1 2 1 1 1 0 0 2 0 1 0 1 1 1 1 0 1 0 1 0 1 1 0 2 0 1 2 2 0 0 1 0 0 2 1 0 1 0 0 1 1 1 0 1 0 0 0 0 0 0 0 0 1 0 0 0 0 1 1 0 0 0 0 0 0 0 0 0 0 0 0 0 0 0 0 1 2 2 0 1 0 1 1 2 0 1 1 0 1 1 0 1 1 1 1 1 2 1 2 0 0 0 2 0 2 1 2 2 1 0 0 1 1 0 0 1 1 0 1 1 1 0 0 2 1 0 0 1 2 0 1 0 2 1 1 0 1 1 2 0 0 1 0 0 1 1 1 0 0 2 0 0 0 1 2 1 0 2 0 0 0 0 0 0 1 0 0 2 2 1 0 0 0 0 1 1 1 0 1 1 0 0 0 0 1 1 1 1 0 1 1 0 0 1 0 1 0 1 0 1 1 1 1 1 0 1 1 1 0 2 0 1 1 1 2 2 1 0 1 1 2 2 0 2 1 1 2 1 1 1 0 0 1 2 1 0 2 0 1 1 0 0 0 1 0 0 0 0 0 0 0 0 1 1 2 1 1 0 2 1 2 0 0 1 2 2 0 0 1 1 0 2 0 2 1 1 0 1 1 2 1 0 1 1 0 0 0 0 0 1 1 1 1 1 1 0 1 0 0 0 0 0 0 0 0 0 2 1 1 1 1 1 1 2 0 1 2 1 0 0 1 2 0 0 1 1 2 2 0 0 1 0 1 1 0 1 0 1 1 0 0 0 2 1 0 0 0 0 1 2 0 2 0 1 2 0 0 0 0 0 1 2 0 0 0 2 2 2 2 2 1 0 0 0 1 0 0 2 0 2 0 2 0 0 2 1 1 0 1 1 1 0 0 0 0 0 0 0 0 1 0 1 1 0 1 1 1 0 1 0 1 1 1 1 1 1 1 1 2 0 0 1 0 1 0 1 0 0 0 0 1 1 1 0 1 0 0 1 0 1 0 1 0 1 0 0 0 0 1 0 1 1 0 1 0 1 1 1 1 1 1 1 0 0 0 0 2 2 0 0 0 0 0 0 0 0 0 0 0 2 2 0 2 1 0 0 0 0 0 2 2 1 0 0 0 1 0 0 0 0 1 2 0 2 1 1 1 0 0 1 0 1 1 1 0 1 0 0 1 1 1 1 0 0 0 0 1 1 0 0 0 0 0 0 0 0 0 0 2 0 0 0 0 0 1 0 0 0 1 0 2 2 1 1 0 1 1 2 2 0 1 1 0 0 1 0 2 0 0 0 0 0 0 0 0 0 0 0 1 1 1 1 0 1 0 0 0 0 2 0 0 0 1 0 1 1 1 1 1 0 1 0 2 1 1 0 1 0 1 0 0 2 0 0 0 0 1 0 2 1 0 0 0 0 0 2 0 0 0 1 1 0 0 0 0 0 0 2 0 0 0 0 1 2 0 2 0 1 1 1 1 2 1 2 0 0 0 0 1 1 0 2 2 1 0 0 1 1 1 1 0 0 0 0 1 1 0 0 0 1 1 1 0 0 1 1 1 0 0 2 2 2 0 1 1 0 1 1 1 2 0 2 0 0 1 1 0 0 1 1 0 1 0 2 0 1 1 1 0 0 1 1 0 0 0 0 0 0 0 1 1 1 1 1 0 0 0 1 0 0 1 0 0 1 2 1 1 2 0 0 1 0 0 0 1 0 1 0 1 0 0 0 0 0 0 2 0 0 2 0 0 0 1 0 0 0 0 2 0 0 2 1 0 0 1 1 1 1 0 1 1 2 2 0 1 0 0 1 0 2 1 2 0 0 2 0 1 0 1 0 0 0 0 1 1 0 1 1 1 2 1 1 1 0 0 0 0 1 1 1 1 1 0 1 0 0 1 1 1 0 0 0 1 0 1 2 0 0 1 1 1 1 0 0 1 1 1 1 1 0 0 1 2 0 1 1 1 0 0 2 0 1 0 0 0 0 0 0 0 0 1 1 2 0 1 0 0 0 2 2 0 0 0 2 0 0 0 0 0 0 2 2 2 0 0 0 0 0 0 0 0 0 1 1
47 1 0 0 0 0 1 1 1 1 0 0 1 1 0 1 0 0 1 2 1 1 0 0 0 0 2 0 0 1 1 0 1 1 0 2 1 2 0 1 1 0 1 1 1 1 1 0 0 2 1 0 1 1 1 1 0 0 1 2 0 1 1 2 0 0 1 0 1 0 1 1 2 2 1 2 1 0 2 0 0 2 1 0 1 0 1 0 0 1 0 0 1 0 2 2 2 0 0 2 0 0 1 0 0 0 2 0 0 0 2 2 0 2 2 2 0 0 2 0 1 1 2 1 1 0 0 2 2 2 1 0 1 0 0 0 1 0 0 0 1 0 0 0 0 0 0 0 0 0 0 0 0 0 0 0 1 0 1 1 1 1 0 2 1 2 1 0 2 2 0 0 1 1 0 0 1 2 2 2 2 0 0 0 0 0 0 1 1 0 2 0 2 0 1 2 0 0 0 1 1 0 0 2 1 1 1 1 2 0 1 2 1 0 0 1 0 1 0 0 2 0 0 1 0 0 1 0 0 1 1 0 0 0 0 0 0 1 0 1 0 0 1 0 0 2 0 0 0 0 1 0 1 1 1 2 1 0 0 0 0 0 0 0 0 0 1 0 1 0 0 2 0 0 0 0 0 0 2 0 0 1 1 1 0 1 1 1 1 2 0 1 2 0 2 0 2 0 0 0 0 0 1 1 0 1 1 2 1 1 0 1 1 0 1 0 2 1 0 0 1 2 2 0 0 0 1 1 0 0 0 1 0 0 0 0 0 1 0 0 1 0 2 2 0 0 1 0 2 2 2 0 2 0 1 0 0 0 0 2 0 2 2 0 2 1 0 2 2 0 0 2 1 1 0 0 0 0 0 2 1 0 0 0 1 1 0 1 1 0 1 1 0 0 2 0 0 1 0 0 0 0 0 1 1 0 1 0 0 2 0 0 1 1 1 2 0 0 1 0 0 1 1 0 0 0 0 0 0 1 0 0 0 1 1 0 2 1 1 0 0 2 1 0 1 1 0 1 2 0 0 0 0 2 2 1 2 1 0 1 1 1 0 0 0 1 1 0 0 0 1 1 1 1 2 0 0 0 0 0 0 0 1 1 1 0 1 1 0 1 1 2 0 1 1 0 0 2 2 2 0 0 2 0 0 0 0 0 0 2 0 1 1 1 0 0 0 1 1 1 1 1 2 0 1 2 0 0 0 2 0 0 1 0 1 1 1 0 0 0 0 2 0 2 1 2 1 0 0 2 0 0 1 0 2 1 0 0 0 0 1 0 0 0 0 0 1 0 0 0 0 0 0 0 0 0 1 1 1 2 0 0 2 0 2 1 1 0 2 2 1 1 0 1 1 0 1 0 0 0 0 2 1 0 0 1 2 0 0 0 1 0 0 0 0 0 0 0 0 0 0 0 0 0 0 2 0 2 0 0 0 1 1 1 0 1 0 0 2 1 1 1 0 2 0 1 1 0 1 1 0 1 2 0 1 0 0 0 2 0 0 0 2 1 1 2 0 1 1 0 0 2 0 0 0 0 2 0 0 1 0 0 2 1 2 2 2 1 1 0 2 0 0 0 1 0 2 1 0 2 1 1 0 0 0 0 1 0 0 1 1 1 0 2 0 0 0 1 1 0 0 0 1 0 0 0 0 0 0 0 1 1 0 2 0 0 0 0 0 1 0 1 0 0 0 1 1 1 0 1 1 1 0 0 0 1 1 0 0 0 0 0 1 0 0 0 0 1 1 1 0 0 0 1 1 0 2 0 0 0 2 2 0 0 2 1 1 1 0 2 1 0 1 0 1 1 0 1 0 0 0 2 1 1 1 1 0 0 0 2 0 1 1 0 0 0 1 0 1 1 1 1 0 0 0 1 0 0 1 0 1 0 0 0 0 0 0 0 0 0 0 0 0 0 0 0 0 0 0 0 0 0 0 0 0 0 0 2 0 0 0 0 0 0 0 0 0 0 1 1 0 0 0 1 2 2 0 1 1 1 1 0 1 0 0 1 1 1 0 2 0 0 1 1 0 0 0 0 1 0 0 2 0 0 2 0 0 1 0 1 1 1 0 0 1 1 0 2 2 2 0 2 0 1 0 0 0 1 2 2 0 0 0 0 0 0 0 1 0 0 0 1 1 0 0 0 0 1 0 0 1 0 2 0 0 0 0 2 0 0 0 1 0 0 1 2 2 0 0 0 2 0 0 0 0 0 1 0 1 0 0 1 2 2 0 0 1 0 0 1 0 0 0 0 0 0 0 1 1 0 0 1
48 1 2 0 0 0 1 2 1 0 0 1 1 1 0 1 0 0 0 0 0 0 0 0 0 0 0 0 1 0 1 1 0 1 0 0 2 2 0 2 2 0 0 0 1 0 0 0 0 1 0 0 0 0 2 0 0 0 0 1 0 0 0 2 0 1 1 0 1 0 0 1 2 2 1 2 1 1 2 0 1 2 2 1 1 0 0 0 0 1 0 0 2 1 0 1 0 2 0 2 2 0 0 0 2 2 2 0 0 0 0 1 2 2 2 2 2 0 1 0 1 0 2 1 1 0 0 1 1 1 0 0 0 0 0 0 1 0 0 0 0 0 0 0 0 0 1 0 1 1 0 0 0 0 0 1 0 2 0 0 0 0 0 2 2 2 0 0 0 0 2 1 0 1 1 0 2 1 1 1 1 1 1 1 2 2 1 1 0 1 1 1 2 2 2 2 1 0 0 1 0 1 0 1 1 0 1 1 1 0 2 2 0 0 0 0 0 1 2 2 0 0 1 0 0 1 2 0 0 1 0 0 0 0 2 1 1 2 0 0 0 1 2 0 0 1 0 0 0 0 0 0 1 0 0 0 2 2 2 2 0 2 1 0 2 0 1 1 1 1 0 0 1 1 0 0 0 2 1 0 1 1 2 1 1 0 1 1 1 2 0 0 0 0 1 0 0 1 0 1 1 0 1 1 0 0 0 2 1 2 0 1 1 0 1 0 1 0 0 0 2 2 0 0 2 0 2 0 2 1 0 1 1 0 0 0 0 1 0 1 1 1 1 0 0 0 1 1 2 2 2 0 2 1 0 0 2 0 0 1 0 1 2 0 2 1 0 1 1 0 1 1 1 1 1 0 0 1 1 1 1 1 1 0 2 0 0 0 0 0 0 0 1 0 2 2 2 0 1 2 1 2 0 1 2 1 0 1 0 2 0 0 0 0 0 1 1 0 0 0 0 0 0 1 2 2 0 0 0 0 1 0 0 0 0 1 0 0 0 0 1 1 2 0 0 0 0 0 1 2 0 0 0 2 1 0 1 1 1 2 1 2 0 0 1 1 0 1 0 0 0 1 1 1 1 1 0 1 1 0 0 0 2 2 2 0 1 1 1 0 0 2 1 1 1 0 0 0 1 1 1 1 1 1 0 1 1 0 0 2 0 0 0 1 1 0 0 1 0 1 1 1 1 1 0 1 1 0 1 1 1 0 0 0 0 1 1 0 1 1 0 1 0 0 0 1 1 1 1 1 0 0 0 0 2 1 0 1 1 0 0 1 0 0 0 0 0 1 1 0 0 1 0 0 0 0 0 1 2 2 0 0 1 0 2 0 0 0 0 0 0 0 1 0 0 0 0 0 0 0 0 2 0 2 0 0 2 0 1 1 1 0 0 0 0 0 0 0 0 0 0 0 0 0 0 1 1 2 0 0 1 1 0 1 1 1 0 0 2 2 0 1 0 1 1 1 1 0 2 2 0 2 1 1 1 0 0 0 2 0 0 0 2 0 2 1 0 1 1 0 0 1 1 0 0 0 1 0 1 1 1 1 2 1 2 2 1 2 2 0 1 0 0 1 1 0 1 0 0 0 0 0 0 0 1 0 2 2 0 0 0 0 0 1 0 0 0 2 1 0 1 0 1 0 0 1 0 1 1 0 0 0 1 2 1 1 1 1 0 1 0 1 0 0 0 0 0 0 0 1 1 1 0 0 0 0 1 1 0 1 1 1 0 0 0 1 1 1 1 1 0 0 0 0 0 1 1 1 1 2 2 0 0 0 2 2 0 1 1 2 1 1 2 0 1 0 1 1 0 0 1 1 0 1 2 1 1 0 0 1 0 0 1 1 1 0 0 0 0 0 0 0 0 1 0 1 0 0 1 0 0 1 0 1 1 2 0 0 1 0 0 1 2 0 2 0 1 0 0 0 0 0 0 0 0 0 0 0 0 0 1 0 1 0 0 2 0 0 0 2 0 0 2 2 2 2 0 0 0 2 2 0 1 1 0 1 0 0 0 2 0 2 0 0 2 0 2 0 0 1 0 1 0 0 2 2 0 1 0 1 0 0 0 0 1 0 0 2 2 2 0 2 0 1 0 2 0 0 1 1 1 0 1 1 1 0 2 1 0 0 1 2 2 1 1 0 0 0 0 0 2 1 2 0 0 0 0 1 1 1 1 0 2 0 2 2 2 0 1 0 0 0 0 0 0 1 1 0 1 0 0 1 0 0 0 0 0 0 0 1 0 1 0 0 0 0 0 1 1 0 0 0
49 0 1 0 0 0 2 1 0 1 0 0 0 0 0 0 0 0 2 1 1 1 0 1 0 0 2 0 0 0 1 0 1 1 0 1 1 0 0 0 0 2 0 0 2 1 1 1 1 2 0 2 0 0 1 1 0 1 0 0 0 1 0 2 1 1 2 1 1 0 0 2 2 2 0 2 2 0 1 0 0 2 2 2 2 1 0 0 0 2 0 1 2 0 0 0 0 0 0 1 0 0 2 0 0 0 2 1 1 0 0 1 0 0 0 0 0 0 1 0 1 1 2 1 1 0 0 1 2 2 1 0 0 0 1 1 0 0 0 0 0 0 1 0 0 0 0 0 1 2 0 2 0 0 0 0 1 0 1 0 0 0 0 1 2 2 0 1 0 2 0 1 0 2 0 0 1 0 0 0 0 1 1 1 2 1 1 2 1 1 1 2 1 0 1 1 1 0 0 0 0 0 1 1 1 0 1 0 1 0 0 2 1 0 0 0 0 0 1 0 2 2 1 0 0 1 2 0 0 2 0 0 0 0 2 0 0 2 0 0 0 1 2 0 0 2 1 0 2 0 0 0 1 0 0 1 0 1 0 0 0 0 1 0 0 0 0 0 0 0 1 2 0 0 0 1 0 0 2 1 1 1 1 1 0 1 0 1 0 2 0 1 0 0 2 0 0 1 1 0 0 0 1 1 1 0 0 2 1 1 0 1 0 1 1 0 2 0 1 0 0 1 1 0 1 0 0 1 0 0 0 0 1 1 0 1 0 1 0 1 1 0 2 1 0 0 1 1 1 1 1 1 0 0 0 2 0 0 0 2 0 2 1 1 0 1 0 2 2 0 0 2 0 0 0 0 0 1 1 1 2 1 0 0 0 0 0 0 0 1 0 0 0 1 2 1 1 0 0 0 0 1 0 0 0 0 1 1 0 2 0 0 1 1 1 2 0 1 0 0 0 2 1 0 1 1 2 2 2 2 0 1 0 0 0 0 0 2 0 1 1 1 1 0 2 2 0 1 2 0 0 0 0 1 1 1 1 1 0 1 1 1 0 0 0 2 0 0 0 0 0 0 1 1 1 0 0 0 0 0 0 0 2 2 2 0 2 0 1 1 0 2 0 1 0 0 0 1 1 2 0 0 2 1 0 1 2 0 0 0 0 2 0 0 1 0 0 0 2 2 2 0 2 1 1 2 0 2 0 2 0 2 0 0 0 1 1 2 1 0 1 1 0 1 1 0 1 1 1 1 0 1 1 0 1 0 0 1 0 0 1 0 0 0 0 0 0 1 1 0 0 0 0 0 0 0 2 2 2 0 1 0 1 1 0 1 1 1 1 2 1 1 0 0 0 0 0 0 0 0 0 2 0 0 0 2 2 2 2 2 1 0 1 1 1 1 0 0 0 0 1 0 0 1 0 1 1 1 0 0 1 1 0 0 0 2 0 0 1 1 0 0 0 2 0 1 1 0 1 1 0 2 0 0 1 1 0 1 1 0 0 0 1 1 0 1 1 1 0 0 0 1 0 0 0 0 2 0 1 1 1 1 2 2 1 2 0 2 0 1 1 1 1 1 1 0 1 1 1 2 1 1 0 0 1 0 2 1 1 0 0 0 0 1 0 0 0 0 0 0 0 0 0 0 0 2 0 0 0 0 0 0 0 1 0 0 2 0 0 1 0 1 1 1 0 0 1 0 0 0 0 0 0 0 0 0 0 1 0 0 0 0 0 0 0 1 1 2 2 2 0 1 1 1 1 0 2 2 1 1 1 2 1 0 1 1 1 1 0 1 0 0 1 2 0 0 0 1 1 0 0 1 0 2 1 0 0 1 1 0 0 0 2 2 2 0 0 0 2 2 2 2 0 0 0 1 0 0 0 0 0 0 1 1 1 1 0 0 1 0 0 1 2 0 2 0 1 2 2 1 0 0 1 0 0 0 0 0 0 1 0 0 0 0 0 0 0 0 1 0 0 0 0 1 2 2 0 0 0 2 2 0 0 0 0 2 0 2 0 2 0 2 1 0 2 0 2 0 0 0 1 1 0 1 2 1 0 1 1 1 0 0 0 1 1 1 0 1 1 1 0 2 1 2 1 0 0 0 1 1 0 0 0 1 1 0 1 1 0 1 0 2 1 2 2 0 0 1 0 0 1 0 1 1 2 1 2 2 0 1 0 1 1 0 0 0 0 0 1 0 0 1 0 0 0 0 0 1 1 0 0 1 0 0 0 0 0 0 1 1 1 1 0 0 0 0 0 0 0 0 0 1
50 0 1 1 0 0 2 2 1 0 0 1 1 2 1 0 0 0 0 0 0 0 0 0 0 0 2 0 0 0 2 1 2 1 0 0 2 0 0 0 0 1 1 0 0 2 0 1 0 1 1 2 0 0 2 1 1 0 0 2 0 1 0 2 0 0 1 0 1 0 1 1 2 2 1 2 1 0 1 1 0 2 2 0 1 1 0 0 0 1 0 0 1 0 0 2 0 2 0 2 1 0 0 1 0 0 2 0 0 0 2 2 1 2 1 1 1 0 1 0 2 1 2 1 1 0 0 0 1 1 0 0 0 0 0 0 0 0 1 1 1 0 0 0 0 0 1 0 0 1 0 1 0 0 0 0 0 1 0 0 1 1 0 2 1 2 1 1 0 1 1 1 1 1 0 0 0 1 1 1 1 1 0 0 1 0 1 0 0 0 0 0 1 0 1 2 0 0 0 1 1 0 0 2 2 0 0 2 0 0 1 1 2 0 0 2 1 0 0 0 2 1 0 0 0 2 2 1 1 0 1 1 0 1 1 0 0 2 0 0 0 0 2 0 0 2 0 0 0 0 0 0 2 0 0 1 0 0 0 0 0 0 0 0 0 0 0 1 1 1 0 0 0 0 1 2 0 1 2 0 1 0 1 1 0 1 0 2 1 2 0 1 0 1 1 0 0 0 0 0 1 0 0 0 0 0 0 2 1 1 0 1 1 0 1 0 2 0 0 0 1 1 0 0 2 0 2 1 1 2 0 1 1 0 0 0 0 2 0 0 1 1 1 2 0 0 1 0 2 1 1 0 1 0 0 1 0 0 1 0 1 1 0 0 0 1 0 1 2 1 0 2 1 1 0 1 0 1 1 1 1 0 0 0 1 0 0 0 0 1 0 0 0 1 2 1 1 1 0 0 0 0 0 2 2 0 0 2 0 1 0 0 1 1 1 1 1 1 0 1 0 1 1 1 0 0 2 1 1 0 1 2 0 1 0 1 0 0 0 0 1 0 2 2 0 2 0 2 2 1 0 0 0 2 2 1 2 2 2 1 1 1 1 0 0 2 1 0 0 0 0 0 0 2 0 2 0 0 0 1 2 1 0 0 0 0 0 1 1 0 1 2 1 1 2 0 0 1 1 1 1 0 2 1 1 0 1 0 0 1 0 1 0 0 0 1 1 0 0 1 1 1 2 2 0 2 0 1 1 2 0 1 0 0 0 0 2 2 0 0 1 1 0 1 1 0 1 1 1 1 0 0 0 0 1 1 0 0 0 0 0 0 0 0 0 0 1 1 1 0 1 1 0 0 0 0 0 1 1 1 0 0 2 2 1 0 0 0 0 0 1 0 1 0 1 0 0 0 0 0 0 1 0 1 0 0 1 1 1 1 2 0 0 1 0 0 0 0 1 0 0 0 0 1 0 1 2 2 0 0 0 0 0 1 0 1 0 0 2 2 1 0 0 1 1 1 1 0 1 1 0 0 1 1 2 0 0 0 1 1 1 0 2 0 1 1 2 0 1 0 0 1 1 0 0 0 2 0 0 2 0 1 1 1 1 1 0 1 2 0 1 0 0 0 0 0 1 0 1 2 0 1 0 0 1 0 1 2 0 0 0 0 0 1 0 0 0 0 0 0 0 0 1 1 0 1 1 1 1 0 1 1 0 2 0 0 1 1 0 1 0 1 0 0 0 1 1 2 0 0 0 0 1 0 1 0 0 0 0 0 0 0 1 0 0 1 1 0 1 1 1 0 0 0 0 2 0 1 1 1 2 2 0 0 1 1 1 2 2 2 0 2 0 0 0 0 0 0 0 1 0 1 0 1 2 0 1 0 0 2 0 0 0 0 0 0 1 0 0 1 0 0 0 1 0 1 0 0 1 1 1 0 0 0 0 1 1 1 2 1 1 0 2 0 2 1 2 1 1 0 0 1 0 0 0 0 1 0 0 0 2 0 1 1 0 0 1 0 1 2 0 0 0 1 2 1 0 0 0 2 1 1 2 1 0 1 0 1 0 2 1 2 1 1 2 0 2 0 0 0 1 1 0 0 1 1 0 0 0 0 0 0 0 0 0 0 0 1 2 2 0 2 0 1 2 1 1 1 0 0 0 1 0 0 2 0 0 0 2 1 1 0 1 0 0 0 1 0 0 0 2 0 1 2 1 0 2 1 0 1 1 0 1 1 0 0 0 0 2 2 0 1 0 0 0 1 1 0 2 0 0 0 0 0 1 1 0 0 0 1 0 1 0 0 0 0 1 1 1 0 1 1
51 0 2 0 0 0 1 2 0 0 0 1 0 1 0 0 0 0 2 1 1 1 1 0 0 0 0 0 0 1 1 0 0 2 1 2 2 1 0 0 0 2 1 1 1 1 1 1 0 1 0 0 1 1 1 1 0 0 1 1 0 1 0 0 1 1 0 0 1 0 1 2 1 1 2 1 0 0 2 0 0 1 2 1 1 0 0 0 0 2 0 0 1 0 0 2 0 1 0 1 1 0 2 0 0 0 2 1 1 0 0 1 0 0 1 1 0 0 1 0 1 1 2 0 2 0 0 1 2 1 2 0 1 0 0 0 1 0 0 0 1 0 1 0 0 0 0 0 1 0 0 1 0 1 1 0 1 2 0 1 0 0 1 2 2 2 0 0 0 1 1 1 0 2 0 0 2 2 0 1 0 2 1 1 2 1 1 2 0 0 2 2 1 1 1 1 1 0 0 0 0 0 1 0 0 0 1 1 0 0 1 1 1 1 0 0 0 0 1 2 0 0 0 0 0 0 0 1 1 1 1 1 0 0 2 0 0 2 0 0 0 0 2 0 0 1 0 0 0 0 0 0 2 0 0 2 0 2 1 2 1 2 1 1 1 0 0 1 1 1 0 2 1 0 0 0 0 0 2 0 0 0 2 1 0 0 1 2 0 2 0 0 2 0 2 0 1 1 1 0 1 0 1 1 1 1 0 2 0 1 0 1 2 0 1 0 2 0 0 0 1 1 0 0 1 0 1 2 1 1 0 1 0 0 0 0 0 1 0 0 1 1 2 2 0 0 1 0 2 1 1 0 2 0 0 0 1 2 0 2 0 1 0 0 0 0 0 1 2 1 0 2 0 0 0 0 0 0 1 1 1 0 1 0 2 1 0 1 1 0 0 0 1 1 2 2 2 0 0 0 0 0 0 1 1 0 0 0 0 1 1 0 0 0 0 1 1 0 0 0 0 1 0 1 1 1 1 1 1 1 0 1 0 1 1 0 1 1 0 1 1 1 2 1 1 2 0 0 1 1 0 0 0 2 2 2 2 2 1 2 2 2 1 0 0 1 0 0 0 0 0 0 2 2 0 1 0 0 0 1 1 0 0 0 0 1 0 1 0 1 1 2 1 2 1 0 0 1 1 2 0 0 1 1 0 1 1 0 1 1 0 1 0 0 1 0 0 0 1 2 2 0 2 1 0 1 1 0 1 0 2 0 1 0 0 0 1 1 0 2 0 0 0 0 1 2 0 2 2 0 0 0 0 0 2 1 0 0 0 0 1 0 0 1 1 0 1 1 0 1 0 0 0 0 0 0 0 2 2 0 1 0 1 0 1 0 0 0 1 1 0 1 0 0 0 0 2 0 0 0 0 2 0 2 0 0 1 1 0 0 0 0 0 1 1 0 0 0 1 1 1 1 0 0 0 0 2 0 0 0 1 1 0 0 0 0 0 0 1 1 0 0 0 0 2 0 0 0 1 0 0 2 1 1 1 0 1 0 1 1 1 1 1 0 2 1 0 0 1 0 0 0 0 0 0 0 2 0 2 2 0 1 2 2 2 2 1 2 0 1 1 1 0 1 2 0 2 1 0 1 1 1 0 0 0 0 2 2 0 0 1 0 0 2 0 0 0 1 1 0 0 0 0 0 1 1 0 0 0 0 1 1 0 2 2 1 2 0 0 0 0 1 0 0 0 0 2 0 0 0 0 0 0 0 0 0 1 0 0 0 0 0 2 1 0 0 0 1 2 2 1 0 0 0 0 2 1 2 2 2 0 0 0 0 2 1 1 1 1 2 1 1 2 0 0 0 0 0 0 0 0 0 0 1 1 0 2 0 0 1 1 1 1 1 1 0 0 0 1 1 1 2 0 1 0 1 0 0 1 0 1 0 1 1 1 1 0 0 2 1 1 0 1 0 1 0 1 0 0 0 0 0 0 0 0 0 1 0 0 0 1 0 1 1 1 0 1 0 2 1 1 0 0 1 2 2 0 0 0 2 1 1 1 0 0 1 1 2 0 2 0 1 0 0 2 1 1 0 1 0 0 1 0 1 2 1 0 1 0 0 0 0 0 1 1 1 0 0 1 0 0 1 0 0 0 0 0 1 1 2 0 0 0 0 1 0 1 1 0 0 0 1 1 1 1 1 1 2 0 0 2 0 2 1 1 0 0 2 0 0 0 2 2 0 1 1 1 0 1 0 1 0 0 0 0 1 0 1 1 0 0 1 1 1 0 0 0 0 0 0 0 0 0 0 0 0 0 2 2 0 2 1
52 1 1 0 0 0 0 1 0 1 0 0 0 1 0 0 1 0 1 0 0 0 0 0 0 0 1 0 0 0 2 1 1 2 0 1 1 1 0 0 0 1 0 0 0 2 2 0 0 1 0 0 0 0 2 0 0 0 1 1 0 1 0 2 1 1 1 0 1 0 0 0 2 2 2 2 0 0 1 1 0 2 1 2 2 0 0 0 0 1 0 0 1 0 1 1 1 1 0 2 1 0 1 0 1 1 2 2 2 0 0 2 1 2 2 2 1 0 1 0 1 0 1 0 1 0 0 0 0 0 1 0 0 0 0 0 0 0 0 0 1 0 1 0 0 0 0 0 1 1 0 0 0 0 0 1 0 1 0 0 0 0 0 1 1 2 0 0 0 2 1 0 0 1 0 0 1 1 0 1 1 0 1 1 1 1 1 2 1 0 2 1 1 0 1 1 1 0 1 0 0 1 1 0 0 0 1 0 2 0 2 1 1 0 0 1 0 0 2 1 1 0 0 0 0 1 1 0 0 1 0 1 0 0 1 0 1 1 0 1 1 0 2 1 0 2 0 0 0 1 1 1 1 0 0 1 0 1 0 0 0 0 0 0 1 0 0 0 1 1 0 1 2 2 0 1 0 1 1 0 1 0 1 1 0 1 1 2 1 2 0 2 0 1 0 1 0 0 1 0 1 1 1 1 1 0 1 2 2 2 0 1 2 0 1 1 2 0 0 1 0 2 1 1 0 0 0 0 0 1 0 1 1 0 0 1 0 1 0 0 1 0 2 2 0 0 2 1 2 0 0 1 1 1 0 1 1 2 0 2 0 2 0 1 0 0 0 2 0 0 2 0 0 0 0 0 0 1 1 1 1 1 1 0 1 0 0 0 0 0 0 0 1 0 1 1 2 2 0 0 0 0 0 0 1 1 0 1 1 1 1 0 1 1 1 2 0 0 0 0 0 0 0 2 1 1 1 0 0 0 0 0 0 0 0 1 0 0 0 0 2 0 1 1 2 2 2 0 1 0 0 1 0 1 2 1 2 2 2 2 2 2 0 1 1 1 0 1 0 1 2 2 0 2 1 0 1 1 0 0 0 0 1 1 1 1 1 0 0 0 1 0 1 1 2 0 0 2 2 2 0 0 2 0 0 1 1 1 0 1 0 1 0 0 0 0 0 0 2 2 2 0 1 0 0 1 0 1 0 2 0 1 1 0 0 0 1 0 0 0 2 0 0 0 0 0 1 1 1 1 0 0 0 0 1 0 0 0 0 0 2 0 1 0 0 0 2 2 1 1 0 1 1 0 0 1 1 1 1 2 0 0 0 0 0 0 0 0 1 1 0 2 0 0 1 0 0 0 0 0 0 1 0 2 0 0 0 2 2 2 0 0 0 1 0 0 0 0 0 0 0 0 1 1 0 1 1 2 0 0 0 0 0 0 0 0 0 0 2 2 1 1 0 1 0 1 2 0 2 2 0 1 0 0 1 1 0 1 2 0 0 0 1 1 1 2 1 1 0 1 1 1 1 0 1 0 1 0 0 0 2 0 2 2 1 2 1 1 2 0 2 1 0 1 2 0 2 0 1 1 0 0 0 1 1 0 1 2 0 0 0 0 0 1 0 0 0 0 0 0 0 1 2 0 0 0 0 0 0 0 0 0 1 2 1 1 1 1 0 1 0 0 0 0 0 2 2 1 0 1 1 1 1 0 1 2 0 0 1 0 0 0 2 1 1 0 0 1 1 1 0 0 0 0 0 1 1 1 0 0 2 2 1 1 2 2 0 2 2 2 0 2 2 0 0 0 0 1 0 0 0 1 0 2 1 0 1 0 0 1 1 1 0 0 1 1 1 0 1 2 0 1 0 0 0 1 0 0 1 0 1 0 0 0 0 2 0 0 1 0 0 0 1 0 1 0 1 1 1 0 0 0 0 0 1 0 2 0 1 0 1 0 1 0 0 1 0 0 1 1 0 0 0 1 2 1 0 0 0 2 1 1 2 0 0 0 1 0 1 2 0 0 0 1 2 0 2 0 0 0 0 1 0 0 1 1 1 2 0 0 1 0 0 0 0 0 0 0 2 2 0 2 1 1 0 0 1 2 0 0 1 0 0 2 0 0 0 0 1 1 0 0 0 1 1 1 2 0 0 0 1 0 1 1 1 0 1 1 0 1 1 0 1 0 1 1 1 0 2 2 0 0 0 0 0 1 1 0 2 1 1 0 0 0 0 0 0 0 0 1 1 0 0 0 0 0 0 1 1 0 0 1
53 0 1 0 0 0 2 2 1 0 0 0 0 0 0 0 0 0 0 1 1 1 0 0 0 0 2 0 0 1 0 0 0 0 1 0 2 2 0 1 1 0 1 0 1 1 0 0 0 0 0 0 0 1 1 1 0 0 1 1 1 1 0 0 1 1 2 1 2 0 0 2 2 2 1 2 1 0 2 1 1 2 2 1 1 0 0 0 0 2 0 0 1 0 1 1 1 1 0 2 0 1 0 0 2 2 2 0 1 1 1 1 0 1 2 2 0 2 2 0 2 0 2 1 1 0 0 0 1 1 0 0 0 0 1 1 0 0 0 0 1 0 0 0 0 1 1 0 1 1 0 1 0 0 0 0 1 0 0 0 1 1 0 2 1 1 0 0 2 2 0 0 0 1 0 0 1 1 1 1 1 1 0 0 0 0 0 1 0 0 1 0 2 1 2 1 1 0 0 2 2 0 1 1 1 1 1 0 0 0 1 1 2 0 1 1 0 0 2 1 1 0 0 0 1 0 1 1 1 0 0 1 0 0 2 0 0 1 1 1 0 0 2 0 1 2 1 0 0 0 0 0 1 0 0 2 1 2 1 2 1 2 0 0 0 0 1 0 2 0 0 2 1 0 0 0 0 0 2 0 0 0 2 2 1 0 1 1 1 2 0 0 2 0 2 0 1 1 0 1 1 1 0 0 0 1 0 2 1 1 0 1 2 2 0 0 2 1 1 0 0 2 2 1 1 0 0 1 0 0 0 1 0 0 1 1 1 1 0 0 1 0 2 0 1 0 1 0 1 0 0 0 2 0 0 0 1 2 0 0 0 0 2 0 1 0 0 2 1 0 1 1 0 0 0 0 0 0 1 1 0 2 2 1 1 0 0 0 0 1 0 1 1 0 2 0 0 2 0 0 0 0 0 1 1 0 1 1 0 2 0 0 0 0 0 1 1 1 0 0 0 2 0 2 1 1 0 0 0 1 1 1 0 0 0 1 0 0 0 0 2 0 2 1 0 1 0 0 1 2 0 0 0 2 1 0 1 1 0 0 0 0 2 1 1 1 0 1 0 1 0 0 2 2 0 0 0 1 1 1 1 1 0 0 0 1 0 1 0 0 1 1 0 1 2 0 0 0 1 2 0 1 1 1 1 1 2 1 0 1 0 0 0 0 1 0 0 0 2 2 2 0 2 0 1 2 0 1 1 2 0 1 0 0 0 0 2 0 1 0 0 2 0 1 0 2 0 1 1 1 0 0 0 0 2 2 0 1 0 0 0 0 0 0 0 0 1 1 1 0 1 1 0 0 0 0 1 2 2 2 0 0 1 0 1 0 0 0 1 1 0 0 1 0 1 1 0 0 0 0 0 2 0 2 0 0 1 1 1 1 1 0 0 0 0 0 0 0 1 1 1 1 0 0 0 0 2 1 0 0 0 0 0 0 0 0 1 0 2 2 0 0 0 0 0 2 2 1 1 1 0 1 1 2 2 0 0 1 1 0 0 0 0 2 0 2 1 1 0 0 0 0 0 1 0 0 2 0 1 1 1 1 2 2 2 2 1 2 1 1 1 2 0 0 1 0 1 0 2 2 1 0 0 0 1 0 2 2 0 0 1 1 0 1 0 0 0 2 2 0 0 0 0 0 0 2 0 0 0 0 0 0 0 2 0 0 0 0 0 0 0 0 0 0 0 0 1 0 0 0 0 0 0 0 0 1 0 0 0 0 0 0 2 0 2 0 0 2 2 2 0 1 0 0 0 0 1 0 0 0 1 2 1 1 1 2 0 2 0 2 0 0 2 0 1 0 0 0 1 0 0 0 0 2 0 0 2 0 0 1 0 0 1 1 1 0 1 1 1 1 1 2 0 0 0 1 0 0 1 0 0 1 1 0 0 2 0 0 0 0 0 0 0 0 0 0 0 0 0 0 0 0 0 0 0 0 1 0 1 0 1 0 0 0 0 1 0 0 2 0 1 0 0 0 2 2 0 1 1 2 2 0 2 2 0 1 0 2 0 2 1 1 0 1 1 0 1 0 0 0 0 2 0 0 1 0 1 2 0 1 1 0 1 0 2 2 0 1 2 2 0 2 0 0 0 1 0 1 0 0 1 0 1 2 0 0 1 1 0 1 1 0 2 1 0 1 1 0 0 1 2 0 1 0 1 0 2 2 0 0 0 1 1 0 1 1 1 1 0 0 1 0 0 0 0 1 1 0 2 1 1 0 0 0 0 0 0 0 1 1 1 0 0 0 0 0 0 0 0 0 0 0
54 0 0 0 0 0 1 1 0 0 0 1 1 2 0 1 0 0 0 1 1 1 0 0 0 0 1 0 1 1 1 0 1 1 0 0 2 0 0 0 0 1 0 0 2 0 0 0 0 1 0 0 2 2 0 1 0 0 0 2 0 2 0 1 0 0 1 0 2 0 0 1 2 2 0 2 2 0 2 0 2 2 1 0 1 0 0 0 0 2 0 0 1 0 1 2 1 1 0 1 1 0 0 0 1 0 2 1 1 0 0 1 0 2 2 2 0 1 1 0 2 0 2 0 2 0 0 0 2 1 1 1 0 0 0 0 0 1 0 0 1 0 0 0 0 0 0 0 1 1 0 1 0 0 0 0 0 1 0 2 0 0 1 2 1 0 0 0 0 1 1 1 1 1 1 0 2 2 2 2 2 0 1 1 2 2 1 2 1 0 1 1 1 1 1 2 0 0 0 0 0 0 0 1 1 0 2 1 0 0 1 2 1 0 0 0 0 0 1 1 1 0 0 0 0 0 0 0 0 1 0 0 0 0 2 0 1 1 0 0 0 0 0 0 0 2 2 0 0 0 0 0 0 0 0 1 0 2 1 2 1 2 0 0 1 0 1 0 1 1 1 2 2 2 0 1 0 1 0 0 0 1 2 2 0 0 1 1 1 2 0 0 1 0 2 0 0 2 0 1 0 0 0 0 0 1 0 2 0 0 0 0 1 1 2 1 1 0 1 0 0 2 1 1 1 0 1 1 1 2 0 0 0 0 0 0 0 2 0 0 0 0 2 1 0 0 0 0 2 1 1 0 1 0 1 1 1 0 0 2 0 2 2 0 2 1 0 1 2 0 0 2 0 0 0 0 0 0 0 2 1 2 0 0 1 0 0 0 0 0 0 0 1 0 2 1 1 1 0 0 0 0 0 2 2 0 0 0 0 0 0 0 1 1 1 2 0 1 0 0 1 1 1 0 1 1 1 0 0 0 0 0 0 1 1 0 0 2 0 0 1 1 2 0 2 2 0 0 2 0 0 0 0 1 1 1 1 0 0 1 0 1 1 1 1 1 0 0 0 0 0 0 2 0 2 0 2 0 0 2 2 1 2 1 1 0 1 0 0 1 0 2 1 2 1 0 0 0 1 1 1 0 2 0 0 0 2 0 1 1 1 0 0 0 0 0 0 1 1 1 2 1 2 0 0 2 0 0 1 1 1 0 1 0 0 0 1 0 0 0 0 1 0 0 0 2 0 2 2 0 0 0 1 0 1 0 1 0 0 0 2 0 0 1 1 0 1 1 0 1 0 2 0 0 0 0 1 0 0 2 0 0 1 1 0 0 0 1 0 2 0 0 1 0 0 0 1 1 0 1 1 1 1 1 0 0 1 1 1 1 1 0 0 0 0 0 0 0 1 0 0 0 0 0 0 1 2 1 0 0 0 0 0 0 0 0 0 0 1 1 1 0 0 2 0 1 1 0 2 2 0 2 1 2 2 0 0 0 1 0 0 0 0 0 1 1 2 2 0 1 1 0 0 0 0 0 2 0 0 0 1 1 2 1 1 1 2 0 2 0 1 0 0 0 0 0 2 0 2 2 0 1 0 0 0 0 1 1 0 0 0 0 1 1 0 0 0 2 2 0 0 0 0 0 0 2 0 0 0 0 1 1 0 2 1 1 0 1 1 1 0 1 0 0 0 0 0 1 0 1 1 1 0 0 0 1 0 0 2 0 0 0 1 1 0 0 0 2 2 2 0 0 1 1 1 1 0 1 1 2 0 1 0 0 2 1 1 2 1 2 0 1 2 0 1 1 1 2 0 0 0 2 0 2 1 1 1 0 1 0 0 0 0 0 0 0 2 0 1 2 2 2 0 1 0 1 0 0 2 0 0 1 1 1 1 2 0 0 2 0 0 1 1 0 1 0 1 0 0 0 0 0 0 0 1 0 1 0 0 0 1 1 0 0 0 0 0 0 0 1 0 0 0 1 2 2 0 0 0 2 2 0 2 0 0 0 1 1 0 2 0 0 1 0 1 0 1 0 0 0 0 2 1 0 2 2 0 1 0 1 0 0 0 0 1 1 0 0 2 0 1 1 1 2 0 1 2 0 1 1 0 0 0 1 1 0 0 0 0 0 0 0 1 1 1 0 1 1 0 1 2 0 2 0 1 1 1 2 1 1 1 0 0 1 0 0 0 0 0 0 1 0 0 0 0 1 1 2 1 0 0 1 0 0 0 1 0 1 0 1 0 0 0 1 1 0 0 0 0 0 1 1
55 0 1 0 0 0 1 1 0 1 0 1 0 1 0 1 0 0 1 1 1 0 1 1 1 1 0 1 1 1 1 0 1 1 0 0 2 1 0 0 0 0 1 1 1 1 1 0 0 0 0 0 0 0 2 0 1 1 0 1 1 2 2 2 0 0 1 1 1 0 0 1 2 2 0 2 2 0 2 0 2 2 2 1 1 0 0 1 0 2 0 0 1 0 1 2 1 1 0 1 1 1 1 0 1 1 2 0 0 0 1 1 0 1 1 1 0 0 1 0 1 0 2 1 1 0 0 0 1 1 0 1 0 0 0 0 0 1 0 0 0 0 1 0 0 0 1 0 0 0 0 1 0 0 0 1 1 2 1 1 1 1 0 0 0 2 0 1 0 1 1 1 1 0 0 0 2 1 1 1 1 0 1 1 1 1 1 2 2 1 1 1 2 2 2 0 0 0 0 0 0 2 0 2 1 1 1 0 0 0 1 1 0 1 0 0 1 1 2 2 0 0 2 0 0 1 1 0 0 1 1 0 0 0 2 0 0 1 1 1 0 0 2 0 1 1 1 0 0 0 0 0 1 0 0 2 2 2 0 1 1 1 0 0 1 0 1 1 1 1 0 1 1 1 1 0 0 1 0 0 0 1 2 2 0 0 2 2 0 2 0 0 1 1 1 1 1 1 1 1 2 0 1 1 1 0 1 2 1 1 0 1 2 0 2 0 1 0 1 2 0 1 2 0 2 0 1 0 0 0 0 1 1 0 0 1 0 1 1 1 0 1 0 1 0 1 0 1 2 0 0 0 2 0 0 0 2 1 1 1 1 2 1 0 1 0 0 2 1 0 1 1 1 1 1 1 0 0 1 1 0 2 0 0 1 1 0 0 0 0 0 0 2 1 1 1 2 1 1 1 0 2 0 0 1 1 1 0 0 2 0 0 1 1 1 1 1 0 0 1 0 1 0 0 0 1 0 0 0 0 0 1 0 1 1 1 0 1 0 1 1 1 2 1 0 0 0 0 2 1 0 0 0 2 2 2 2 0 0 0 1 1 1 1 1 1 1 0 0 0 0 0 2 2 2 0 2 0 0 0 1 0 2 2 1 0 1 1 1 0 0 2 0 2 0 0 0 0 0 2 0 1 1 1 0 1 1 0 0 1 0 1 1 2 0 0 0 0 2 1 1 1 2 0 1 2 0 0 1 1 1 0 2 1 2 1 1 1 0 0 1 1 0 0 0 1 2 0 0 2 0 0 0 0 2 1 0 0 0 1 0 0 0 0 0 0 0 2 1 1 1 1 0 0 0 0 1 1 1 2 0 0 1 1 0 0 0 0 1 1 1 0 0 0 1 0 0 0 0 0 0 2 0 2 0 0 1 2 2 2 0 1 0 0 0 0 1 0 0 0 0 0 1 1 0 1 1 0 0 0 1 1 0 0 0 0 0 0 2 1 1 0 0 0 2 0 0 0 0 0 0 2 2 0 1 0 0 1 2 0 0 0 1 1 1 2 0 1 1 1 0 0 0 0 2 0 2 0 0 1 1 1 1 1 1 1 1 0 2 0 2 0 1 0 2 0 2 1 1 1 0 1 0 0 1 0 2 2 0 0 1 1 0 0 0 0 0 1 1 0 0 0 1 0 0 1 0 1 0 0 2 2 0 2 0 0 1 1 0 2 1 1 1 1 0 0 1 0 0 1 1 1 0 0 1 1 1 0 2 0 0 0 2 0 2 0 0 0 2 2 2 0 0 1 0 0 2 0 0 1 2 1 2 2 2 1 1 2 1 2 0 2 2 0 1 1 0 0 2 0 0 0 0 1 1 0 1 0 0 2 0 1 2 1 2 0 1 0 2 2 2 2 0 0 0 0 0 0 0 0 0 0 1 1 1 2 0 0 1 0 1 1 0 0 0 0 0 0 0 0 0 0 0 0 0 1 1 1 1 1 0 0 0 0 0 1 0 0 0 2 0 0 0 1 1 1 1 1 1 1 1 0 1 1 0 1 0 1 0 2 0 2 1 0 2 0 2 0 1 0 1 0 0 1 1 1 1 0 1 1 0 0 0 0 1 1 0 0 2 0 0 2 0 0 1 1 1 0 0 0 0 0 1 1 1 1 0 2 0 0 0 1 2 1 1 0 0 1 0 1 2 1 1 1 2 0 2 2 0 0 0 1 1 1 0 0 0 0 1 1 1 0 0 1 1 0 2 2 1 1 1 2 0 0 1 1 1 1 0 1 0 1 0 0 0 0 0 0 0 0 0 0
56 0 1 0 0 0 1 2 0 0 0 0 0 1 0 0 1 0 0 0 0 0 1 1 0 0 1 0 1 1 1 2 2 2 0 0 2 2 0 0 0 1 0 0 1 0 1 0 0 0 0 0 0 2 0 1 1 1 0 0 2 2 0 2 0 0 0 0 1 0 0 1 2 2 1 2 1 0 2 0 1 2 2 1 1 0 0 1 1 2 1 1 2 1 0 0 0 1 0 2 1 0 1 0 0 0 2 1 1 0 0 2 0 2 2 2 0 0 1 0 1 0 2 1 1 0 0 1 1 1 1 1 0 0 0 0 1 1 0 0 0 0 0 0 0 1 1 0 1 0 0 1 1 0 1 0 0 0 0 1 0 0 0 2 2 0 0 0 1 2 1 2 2 0 1 0 1 0 0 0 0 0 1 1 1 1 1 1 0 0 0 1 2 0 2 2 2 0 0 0 0 0 0 0 0 0 2 2 1 0 0 2 2 0 0 1 1 0 2 1 2 1 1 0 0 0 1 1 1 0 0 0 0 0 2 1 1 2 0 0 0 0 2 0 1 2 1 0 0 0 0 0 0 0 0 1 1 1 0 0 0 0 0 0 1 0 0 0 0 0 0 1 1 1 1 1 0 1 2 0 1 0 2 2 0 1 1 2 0 2 0 0 1 0 2 0 0 1 0 0 0 0 1 1 0 0 1 2 0 0 0 0 1 0 2 0 2 1 0 0 0 2 2 0 2 0 2 2 0 0 0 2 0 0 0 1 1 1 0 0 1 0 2 2 0 0 1 1 2 2 2 0 1 0 0 1 0 1 0 2 0 2 1 0 1 1 1 1 1 0 1 1 1 0 1 1 0 0 1 1 1 1 0 0 2 1 0 0 0 1 0 0 0 0 2 1 1 1 0 0 0 0 0 0 1 1 0 0 0 1 1 0 0 0 0 2 0 1 0 0 1 2 0 1 1 1 1 0 0 0 1 1 2 2 2 0 0 0 0 0 2 0 1 1 1 2 0 0 2 2 0 1 0 2 1 1 1 0 0 0 0 0 0 0 1 1 1 1 0 0 1 1 1 1 2 0 2 0 0 0 0 0 1 1 0 1 0 1 1 0 2 2 1 2 0 0 0 0 0 2 0 0 1 1 0 1 1 0 0 1 0 0 0 1 0 0 0 0 1 1 1 1 2 0 0 1 1 0 1 1 1 0 1 0 1 0 1 1 1 1 1 0 0 0 0 2 0 0 0 2 0 0 0 0 2 0 2 1 0 1 0 0 0 1 1 0 2 2 1 1 0 1 0 0 0 0 0 1 1 1 0 0 1 1 0 0 0 0 1 1 0 1 1 0 0 0 0 0 0 0 0 2 0 1 0 1 1 0 0 0 0 0 0 1 0 0 0 0 0 0 2 0 1 1 0 0 1 0 0 0 1 1 0 0 0 2 1 0 2 2 2 0 0 1 1 0 0 0 2 2 0 1 1 1 1 0 0 1 2 0 0 0 0 1 0 1 1 1 1 1 0 0 0 0 0 1 2 0 1 1 0 1 2 2 1 1 0 0 2 0 2 0 0 0 2 0 2 0 0 1 0 0 0 0 2 0 2 1 0 0 0 0 0 1 0 0 0 1 1 0 0 1 0 0 0 2 0 1 0 0 2 2 1 1 2 1 1 0 0 1 1 1 0 0 0 0 0 0 0 0 0 0 1 0 0 0 0 0 1 0 0 0 1 1 0 1 1 2 2 2 0 0 0 1 0 1 0 1 1 1 0 1 0 0 2 2 0 2 1 2 0 1 0 0 0 0 0 1 0 0 0 1 0 2 1 1 0 0 0 2 0 0 0 0 0 0 1 1 2 2 0 2 0 0 0 2 0 0 0 1 0 0 1 0 0 2 0 0 1 0 0 0 0 0 0 0 0 1 0 0 0 0 0 1 0 0 1 0 0 0 1 0 0 0 0 1 1 0 0 2 0 1 0 2 0 1 0 1 1 1 1 0 2 0 0 0 1 2 0 2 0 1 0 1 2 0 2 0 0 1 0 1 0 0 1 1 1 1 0 1 0 0 0 0 1 0 0 2 0 2 0 2 1 1 2 2 2 1 0 0 0 0 0 0 2 0 0 1 1 1 0 1 2 0 0 0 0 1 0 0 1 0 1 1 1 0 1 2 0 0 0 0 0 0 0 1 1 0 2 2 0 0 0 0 0 0 2 1 1 0 0 1 1 1 0 0 0 0 1 2 1 0 1 0 0 0 0 0 0 0 0 1
57 1 1 1 1 1 2 2 0 0 0 1 0 0 0 0 0 0 0 1 2 1 0 1 0 0 0 0 0 0 2 1 0 1 1 1 1 2 0 1 1 0 0 0 2 0 0 1 1 2 0 2 0 1 1 0 0 0 1 1 1 2 1 2 0 0 1 0 2 1 0 2 2 2 1 2 1 0 2 0 2 2 1 0 1 0 0 1 1 2 0 1 1 0 1 2 1 1 0 2 1 0 1 0 0 0 2 1 1 0 1 2 2 2 2 2 2 0 2 0 2 0 2 1 0 2 0 0 1 1 0 0 0 0 0 0 0 0 0 0 1 0 0 0 0 0 0 0 0 0 0 0 0 0 0 0 0 1 0 0 1 2 1 2 1 2 0 0 0 2 0 0 0 2 1 0 2 1 1 1 1 0 0 0 1 0 1 1 0 0 0 1 2 0 2 2 1 0 0 1 1 0 1 0 0 0 2 0 0 0 1 1 0 1 0 1 0 0 1 0 2 0 0 0 0 0 1 0 0 0 1 1 1 1 1 0 0 2 0 0 0 1 1 0 0 2 1 0 0 0 0 0 1 0 0 2 1 0 0 0 0 0 0 0 1 0 0 0 1 1 2 1 1 1 1 0 0 0 2 0 0 0 2 2 0 0 2 2 0 2 0 0 1 0 2 0 1 2 0 1 1 0 0 0 0 0 0 2 2 2 0 2 1 0 1 0 1 1 1 0 0 2 2 0 1 0 1 1 0 1 0 2 0 0 0 0 0 1 0 1 1 1 0 2 1 0 2 1 2 2 2 0 1 0 1 1 0 0 0 1 0 1 1 0 1 1 0 2 2 0 0 2 0 0 0 0 0 1 0 2 2 0 0 0 2 1 0 1 1 0 1 1 0 0 2 0 0 0 0 1 1 1 0 0 0 0 2 0 1 2 0 0 1 1 1 2 0 0 0 0 1 2 0 1 0 1 1 0 0 0 0 0 1 0 0 0 1 1 0 0 2 0 2 2 0 2 1 0 0 2 0 0 0 2 1 1 1 2 1 2 2 1 0 0 0 1 0 1 0 1 1 1 2 1 0 2 0 0 0 1 2 1 2 2 2 0 2 0 1 1 0 2 0 0 0 0 0 0 1 2 0 1 0 2 1 1 2 0 0 1 1 0 0 1 1 0 0 1 0 1 1 1 1 0 0 1 1 0 0 1 1 0 0 0 0 0 1 1 1 1 1 0 0 0 0 1 0 0 0 2 1 1 0 0 1 0 0 1 0 0 0 0 0 0 0 1 1 1 1 0 1 0 1 0 2 1 2 2 2 1 0 0 2 1 1 1 1 0 0 0 0 1 1 1 2 0 1 2 0 2 2 0 0 2 0 0 1 1 2 2 1 0 0 0 0 0 0 0 0 0 0 0 1 1 0 0 1 0 0 0 2 2 0 0 0 1 0 1 2 1 1 0 0 1 0 2 2 0 1 1 0 2 1 1 1 0 0 0 2 0 0 0 1 1 1 2 0 0 1 1 1 1 0 0 0 0 2 0 1 1 0 1 2 1 2 2 1 0 1 0 1 0 0 0 1 0 2 1 0 1 1 0 0 0 1 0 1 2 0 0 0 0 0 1 0 0 0 2 2 0 0 0 0 0 0 2 0 1 1 0 2 2 1 2 1 0 1 0 0 2 1 2 0 0 0 0 0 0 0 0 0 0 0 0 0 0 0 0 2 0 0 0 2 0 2 0 0 0 0 0 0 0 1 0 0 0 1 0 0 0 2 2 1 1 1 2 1 2 0 2 0 1 2 0 1 1 0 1 0 0 0 1 0 1 2 0 2 0 0 1 0 0 2 2 2 0 0 0 2 2 2 2 0 0 0 0 0 0 1 0 1 0 2 0 0 1 0 1 1 0 0 0 1 1 1 0 1 0 0 0 0 0 0 0 0 0 0 0 0 0 2 0 1 0 0 0 1 0 2 0 1 0 0 1 1 1 0 0 2 2 2 0 2 0 0 0 1 2 2 1 0 0 0 0 1 0 1 0 0 1 0 1 0 0 1 1 0 1 2 2 2 0 0 0 2 2 0 1 1 1 0 1 0 1 2 1 1 1 1 1 0 0 0 2 0 0 0 1 0 0 0 1 1 1 2 0 0 1 0 0 2 0 2 1 0 0 1 1 0 0 0 1 1 1 0 0 0 0 1 1 0 0 1 0 0 1 1 0 2 0 0 0 1 2 0 2 2 0 0 2 0 1 0 0 0 0 1 0 0 0 0 0
58 0 0 0 0 0 2 1 0 0 0 0 1 1 1 0 0 0 1 1 1 1 0 0 0 0 2 0 0 0 1 0 2 1 0 1 1 0 0 0 0 2 0 0 1 0 1 0 0 0 0 1 2 2 0 0 0 0 0 1 1 2 0 0 0 0 0 0 1 0 0 1 2 2 1 2 0 0 2 1 0 2 1 1 2 0 0 1 1 2 0 1 1 0 1 2 1 0 0 2 0 0 1 0 0 0 2 1 0 0 0 1 0 1 2 2 0 0 2 0 1 0 2 2 0 1 0 0 1 0 2 0 0 0 0 0 0 1 0 0 2 0 0 0 0 0 0 0 1 2 0 2 0 0 0 1 1 0 0 1 0 1 2 2 0 1 0 0 1 2 0 0 1 2 1 0 2 1 1 1 1 0 1 1 2 2 1 2 1 0 2 0 1 0 1 2 1 0 0 0 0 1 1 1 1 0 0 0 2 0 1 1 1 1 0 0 0 0 1 0 2 1 0 0 0 0 1 1 1 1 0 0 1 0 2 1 0 2 0 0 0 1 2 0 0 1 0 0 2 0 0 0 0 0 0 2 1 2 0 2 2 2 2 2 2 0 0 0 0 0 0 2 1 1 0 0 0 2 2 0 1 0 2 2 0 0 0 1 1 2 0 1 0 1 1 0 0 0 0 0 1 2 0 0 0 2 0 2 1 1 0 1 2 0 1 1 2 0 1 0 0 2 2 1 1 0 2 1 1 1 0 1 0 0 0 0 0 1 0 1 1 1 2 2 1 0 2 1 2 0 0 0 2 1 0 0 1 0 0 0 0 0 1 0 1 0 0 2 2 0 0 2 1 1 1 1 0 1 1 1 1 1 2 0 1 1 0 0 0 1 0 0 0 0 2 0 0 0 0 0 0 0 0 2 2 0 0 1 0 1 0 0 1 1 1 1 1 1 1 0 0 1 0 1 0 0 2 1 1 0 0 1 0 0 0 1 0 1 0 0 1 1 0 2 0 2 0 1 2 1 0 0 0 2 2 1 2 0 1 0 0 0 1 0 0 1 0 1 0 0 0 1 2 0 1 0 1 0 0 0 2 0 0 0 0 1 0 1 1 1 0 1 1 1 0 1 1 1 1 2 0 0 2 0 0 0 0 0 1 0 1 1 1 1 0 0 0 0 2 2 2 0 0 0 0 1 1 0 2 1 1 0 0 0 0 0 2 1 1 1 1 0 0 0 0 0 2 1 1 1 0 1 0 0 1 0 0 0 0 1 0 0 0 0 0 0 1 1 1 0 0 0 1 0 1 1 1 1 1 2 0 0 1 0 1 0 0 1 1 2 0 0 0 1 1 0 2 0 0 0 0 0 1 1 0 0 2 0 0 1 0 0 0 0 0 0 0 0 0 0 0 0 0 0 0 2 0 1 0 0 1 1 0 0 0 1 1 0 2 2 0 2 0 1 1 1 1 0 1 1 0 1 0 1 2 0 0 0 1 0 0 0 0 0 2 2 0 1 0 2 1 1 0 0 0 2 0 0 0 0 1 0 2 1 2 2 1 1 0 0 2 2 2 0 1 0 2 0 0 0 0 0 0 0 1 0 2 2 0 0 0 0 0 2 1 1 1 1 0 0 1 0 0 0 0 1 0 0 0 0 0 0 0 2 1 0 0 0 0 2 1 2 0 0 0 0 0 1 0 1 1 0 0 0 1 0 0 1 0 1 1 1 1 0 1 0 0 2 2 2 0 0 0 1 0 0 0 1 0 1 0 1 0 0 0 1 0 1 1 2 1 1 2 0 1 1 1 1 0 0 0 1 0 2 1 0 0 2 0 0 0 0 1 1 1 0 1 0 1 1 1 2 0 1 0 1 0 0 1 0 1 0 0 0 0 2 0 0 1 1 1 0 0 0 0 0 0 1 0 0 1 0 0 0 1 0 1 1 0 0 2 0 0 0 0 0 1 0 2 0 2 0 0 1 1 2 0 1 1 2 2 0 2 0 0 0 0 1 0 1 1 1 1 0 1 0 1 0 0 1 0 1 1 0 2 0 0 2 0 0 0 0 1 0 2 2 0 2 0 2 0 2 1 1 0 1 2 2 0 0 0 1 0 1 0 1 0 0 0 1 0 2 1 0 0 0 0 0 0 0 2 0 1 0 1 0 1 2 1 1 1 0 0 0 0 1 1 1 0 0 1 0 1 0 0 0 0 1 1 1 1 2 0 1 0 0 0 0 1 2 1 0 0 1 1 0 0 0 0 0 0 0
59 1 1 0 0 0 1 1 0 0 1 1 0 0 0 0 0 0 1 1 1 1 0 1 0 0 1 0 0 0 1 0 1 1 0 1 1 0 0 1 0 1 0 0 1 1 0 0 2 2 0 1 1 1 1 0 0 0 0 1 1 2 0 1 1 1 2 1 2 0 0 2 2 2 2 2 0 0 2 0 2 2 2 2 2 0 0 0 0 2 0 0 1 1 0 1 0 0 0 1 0 2 1 0 1 1 2 1 0 0 1 1 1 2 2 2 1 0 0 0 2 0 2 1 1 0 0 2 2 2 1 0 1 0 0 0 1 0 1 0 0 0 0 0 0 0 0 0 0 0 0 1 0 0 0 0 0 1 1 1 0 0 0 2 2 1 1 1 0 2 0 0 0 2 0 0 2 2 1 2 1 1 1 1 2 1 2 1 0 0 1 0 2 0 2 2 1 0 0 1 1 0 0 0 0 0 1 1 1 0 2 1 2 0 0 1 1 0 2 1 1 1 1 0 0 2 2 0 0 0 0 0 0 0 1 0 0 2 0 0 0 0 1 0 0 1 1 0 0 0 0 1 0 0 0 2 2 0 1 1 1 1 0 0 1 0 1 0 1 1 0 0 1 1 1 0 0 0 1 0 0 1 2 2 0 0 2 2 1 2 0 2 0 0 1 0 0 2 0 1 1 0 1 1 1 0 1 1 2 2 0 2 2 0 0 0 2 0 1 0 0 1 2 1 1 0 2 2 0 0 0 2 0 0 0 0 0 2 0 1 0 0 2 2 0 0 1 0 2 1 1 0 2 0 0 0 1 0 0 1 0 1 2 0 1 0 2 0 2 0 0 2 2 2 0 1 0 0 1 1 2 1 0 0 0 0 0 0 0 0 1 0 0 0 2 0 0 1 1 1 0 0 0 0 0 0 1 0 0 1 1 0 0 1 1 0 2 1 0 1 1 1 1 1 0 1 1 0 0 0 1 0 1 2 2 1 0 0 0 0 1 1 0 0 2 2 0 0 1 1 0 0 0 1 0 0 1 1 1 1 1 1 0 0 1 0 0 1 0 1 1 1 1 1 1 1 0 1 1 0 0 0 0 0 0 0 0 1 0 0 0 2 0 0 0 0 0 1 2 1 1 0 2 0 0 1 1 0 0 0 0 2 0 1 0 0 0 0 0 1 1 1 2 0 0 1 1 1 1 1 1 1 1 1 1 0 1 2 0 2 0 1 0 0 0 2 1 0 0 2 0 0 1 1 1 0 0 0 0 0 0 0 0 0 0 1 1 2 1 1 0 1 0 0 0 0 0 2 1 2 1 0 1 0 1 1 1 1 1 2 0 1 0 0 0 0 0 0 0 0 0 1 0 2 0 1 0 0 1 1 1 0 0 0 0 0 1 0 1 0 1 0 0 0 1 0 2 1 0 0 2 2 1 0 0 1 0 0 2 2 1 0 0 2 0 0 0 1 1 1 0 1 1 0 1 0 0 0 2 0 0 0 2 0 2 2 0 1 0 0 0 0 0 0 1 1 1 1 1 1 2 0 2 2 2 2 0 1 2 0 1 0 1 0 0 0 1 0 2 2 1 0 0 0 1 0 1 2 0 0 0 0 0 1 0 1 1 0 0 0 0 1 0 1 0 2 1 0 0 0 0 0 0 2 1 0 1 0 0 1 1 1 1 1 0 0 2 0 0 0 0 0 0 0 0 1 0 1 1 1 1 1 2 0 0 1 1 2 1 1 0 0 0 0 0 1 1 1 0 1 2 2 2 1 1 2 0 0 0 2 2 0 0 1 0 0 0 0 1 0 0 0 1 2 1 0 1 0 1 0 0 0 2 2 2 0 0 0 1 2 1 1 0 1 0 1 0 0 1 0 0 1 0 1 1 1 0 0 1 0 1 1 0 0 1 0 1 2 1 0 0 1 0 0 1 0 1 0 0 0 1 0 0 0 0 1 1 0 2 1 0 0 1 1 1 2 0 1 1 2 1 1 1 0 0 1 0 1 1 0 0 0 0 0 1 0 1 0 1 0 1 1 0 0 1 2 0 1 0 0 0 0 0 0 1 1 0 1 2 1 1 1 0 1 1 1 2 0 1 0 1 0 1 2 0 0 0 1 1 1 0 1 0 1 1 0 1 1 0 0 1 0 1 0 1 0 1 0 0 0 0 0 1 0 2 2 2 0 2 1 2 0 0 1 1 0 2 0 1 0 0 1 1 1 0 1 0 0 0 2 0 0 0 2 2 1 0 1 1 0 0 1
60 1 1 0 0 0 1 2 0 0 1 1 1 2 0 1 0 0 0 0 0 0 1 1 0 0 1 1 1 1 2 0 1 2 0 0 2 2 0 1 1 0 0 1 2 1 0 0 0 1 0 0 1 1 1 0 1 0 1 2 0 1 0 2 0 0 1 0 1 0 0 1 2 2 1 2 1 0 2 0 1 1 1 0 0 0 0 0 0 1 0 0 2 1 0 0 0 1 0 1 0 2 1 0 0 0 2 1 0 0 0 1 1 2 2 2 0 0 0 0 2 0 2 1 1 1 0 0 1 1 0 0 0 0 1 1 0 0 0 0 1 0 2 0 0 0 0 0 1 2 0 0 0 0 1 0 0 2 1 0 1 1 0 2 0 2 0 0 2 2 0 0 1 0 1 0 2 1 0 2 1 1 1 1 2 1 2 1 0 0 1 0 2 2 2 1 1 0 0 0 0 0 0 1 1 0 0 0 1 0 2 1 2 0 0 1 0 0 0 0 2 1 0 0 0 1 1 0 0 0 0 1 0 0 2 0 0 1 1 1 0 1 2 0 0 2 0 0 0 0 0 0 1 0 0 1 1 1 0 0 0 0 0 0 0 0 0 0 1 1 1 2 2 2 1 0 0 1 1 0 0 1 2 1 0 1 0 2 1 2 0 0 2 0 2 0 2 1 1 1 1 1 0 0 0 1 0 1 1 1 0 2 1 0 2 1 2 0 1 0 1 2 1 0 1 0 1 2 0 0 0 1 1 0 0 0 0 2 1 1 0 1 2 1 1 0 0 1 2 1 1 0 0 0 0 2 1 0 0 2 0 2 2 0 2 1 1 2 1 0 1 1 0 0 0 0 0 0 0 2 1 0 1 1 1 0 0 0 0 0 1 1 2 0 2 0 0 1 0 0 0 0 0 2 2 0 0 1 0 2 0 0 0 0 0 2 0 1 0 1 0 1 1 1 0 0 2 1 1 1 0 2 1 1 1 0 0 1 0 0 2 0 1 0 2 2 1 1 2 2 0 0 0 2 2 1 2 0 1 1 0 1 0 0 0 1 0 2 0 1 1 1 0 2 0 1 0 0 0 0 0 0 0 0 0 0 0 0 0 2 0 1 0 2 0 0 0 0 0 2 0 1 1 1 0 1 2 0 0 0 0 2 0 0 1 0 0 1 1 2 2 0 2 2 0 2 0 0 2 0 2 0 2 1 2 0 1 1 0 2 0 0 0 1 1 0 2 0 0 2 0 0 0 0 2 1 0 0 0 0 1 0 0 1 1 0 2 1 1 0 0 1 0 0 0 0 0 1 1 1 0 0 2 1 1 1 1 0 0 0 0 0 0 0 0 0 0 0 0 0 0 1 0 1 0 1 1 0 0 0 2 0 0 0 0 1 1 0 0 0 1 0 0 0 0 1 2 1 0 0 1 2 0 0 0 1 1 0 2 2 1 1 0 1 1 2 2 0 0 0 0 1 1 0 1 0 0 1 1 0 0 0 1 1 1 2 0 1 0 2 1 1 0 0 0 1 1 0 0 0 0 0 1 1 1 0 1 1 2 0 1 0 0 0 1 0 2 0 0 1 0 0 0 0 2 0 1 1 0 0 1 1 0 1 0 1 0 1 1 0 0 0 0 0 1 2 0 2 1 0 2 2 0 2 0 0 1 0 0 1 0 1 0 0 0 2 2 1 0 0 0 0 0 0 0 0 1 2 0 1 1 1 2 0 0 2 1 1 2 2 1 0 2 1 1 0 1 2 2 2 1 1 0 1 1 1 0 1 0 2 1 0 1 1 0 0 0 0 0 0 0 1 0 2 1 0 1 0 0 2 0 0 1 1 1 0 0 1 1 1 0 1 0 0 0 0 0 0 1 0 0 1 1 1 1 1 0 1 2 1 2 1 1 0 1 0 1 1 1 1 0 0 0 0 0 0 0 0 0 0 1 1 0 0 0 0 2 0 2 1 1 0 0 2 0 1 0 0 2 2 2 0 1 0 0 1 0 0 0 2 0 1 0 0 2 1 1 0 0 0 0 2 0 0 0 1 1 2 0 0 0 0 1 0 1 1 0 1 2 0 0 2 0 0 0 0 1 1 0 1 0 0 0 0 0 0 1 0 0 0 1 0 1 0 1 1 1 1 0 0 2 0 2 0 0 0 0 2 1 0 1 1 1 1 1 1 1 0 0 0 0 0 0 0 0 0 2 2 0 0 0 2 0 0 0 0 0 0 0 2 0 0 0 0 0 0 0 0 0 0 1 1
61 1 2 0 0 0 0 1 1 1 0 0 0 1 0 0 0 1 1 1 1 1 1 0 0 0 1 0 0 0 2 0 0 1 1 1 1 2 0 1 0 1 1 1 2 1 1 0 0 2 0 2 0 0 2 2 0 1 1 1 1 1 0 1 0 0 1 0 1 0 1 2 2 2 2 2 0 0 2 1 0 1 2 1 1 0 0 0 0 2 0 0 1 0 0 1 0 1 0 1 1 0 0 0 1 0 2 1 1 0 1 2 1 2 2 2 1 0 1 0 1 0 1 0 1 0 0 1 2 2 1 0 0 0 2 2 0 0 0 0 1 0 0 0 0 0 0 1 1 1 1 0 0 0 0 1 1 2 0 1 2 1 1 2 1 2 0 0 0 2 0 0 1 0 0 0 1 1 1 1 1 0 2 2 2 2 2 1 0 0 2 0 1 1 1 1 1 0 0 0 0 1 1 1 1 0 2 1 2 0 1 2 0 1 0 1 0 0 0 1 1 0 1 0 0 1 1 0 0 0 0 0 0 1 0 1 1 2 0 0 0 0 2 1 0 1 0 0 0 0 0 0 1 0 0 1 1 1 0 0 0 0 0 0 1 0 1 0 1 0 0 2 1 1 0 0 0 1 2 0 0 0 2 1 1 0 0 1 1 1 1 1 1 0 1 0 1 0 0 1 1 1 1 1 0 0 0 2 2 2 0 2 2 1 1 0 2 0 0 0 1 1 1 0 1 0 1 1 1 2 0 1 0 0 0 0 0 1 0 0 0 0 2 2 0 1 0 0 2 2 2 0 2 2 0 0 2 1 0 1 0 2 2 0 2 0 1 0 2 0 0 2 0 0 0 1 0 2 0 2 1 1 2 0 0 1 0 0 0 1 0 0 0 0 2 0 0 1 0 0 0 0 0 2 2 0 0 1 0 2 0 0 1 1 1 1 1 1 0 0 1 2 0 1 1 2 0 0 0 0 1 0 0 0 0 1 0 0 0 0 2 1 0 0 2 2 1 0 2 0 0 0 0 2 1 1 1 1 0 2 0 1 1 1 1 0 0 1 0 1 0 0 2 1 0 0 0 0 0 0 0 0 1 1 0 0 0 1 0 1 1 2 0 2 2 0 0 2 2 2 0 0 2 0 0 0 2 1 0 1 0 1 0 0 1 0 0 0 1 1 2 1 2 0 1 2 0 0 1 1 1 0 2 1 2 0 1 1 1 0 2 0 0 0 1 1 1 0 0 2 0 0 1 0 1 0 1 0 0 0 0 0 0 2 2 0 2 2 0 2 0 2 1 0 0 1 1 1 1 1 0 0 2 2 2 0 0 0 0 0 0 1 0 0 0 0 0 0 0 2 2 0 1 1 0 0 2 1 2 2 1 0 0 1 0 0 1 0 0 0 1 0 0 0 0 1 2 2 0 0 1 1 0 0 0 1 0 0 2 1 1 0 0 1 1 1 1 0 1 1 1 1 1 1 1 0 0 0 1 0 0 0 2 2 0 2 1 1 1 0 0 1 0 0 0 1 1 0 1 1 0 2 2 2 2 2 1 1 1 0 2 2 1 0 1 0 1 0 1 2 0 0 0 0 0 0 1 2 0 1 1 1 0 2 0 0 0 0 0 0 0 1 0 0 0 2 0 1 1 0 1 1 0 2 0 0 0 1 0 1 0 0 0 0 0 1 1 0 0 0 0 0 0 0 0 0 1 1 0 1 1 1 2 0 1 0 0 2 1 1 0 0 1 2 2 0 1 1 1 2 1 0 0 0 0 2 0 1 1 1 0 1 1 0 0 0 1 1 0 0 0 1 0 2 2 0 1 0 0 1 0 0 1 1 2 1 1 0 1 1 1 2 0 1 0 1 0 0 2 0 0 2 2 1 0 2 0 0 0 0 0 0 1 0 1 0 0 0 0 0 0 0 0 0 0 0 0 0 0 0 1 0 0 0 0 2 0 0 1 0 0 0 0 0 2 1 0 1 1 2 2 0 0 0 0 1 0 2 2 0 0 0 1 0 2 1 2 0 0 0 0 1 0 0 0 0 1 1 0 1 0 0 0 0 1 1 0 1 2 2 0 2 0 2 2 2 1 0 1 1 0 1 0 1 1 0 0 1 0 2 0 1 0 0 1 0 1 0 0 0 2 1 2 0 0 0 0 2 0 0 0 0 1 0 1 2 2 0 2 2 1 2 1 0 0 0 2 1 1 0 0 1 1 2 0 0 0 0 0 2 0 0 0 0 0 0 1 1 1 0 1 0
62 0 1 0 0 0 1 1 0 1 0 0 1 2 0 2 0 0 2 0 0 0 1 0 0 0 0 0 0 1 2 0 1 0 0 1 1 1 0 0 0 2 0 0 1 1 1 0 0 0 1 2 1 1 0 0 0 0 2 1 0 0 0 0 1 1 2 0 1 0 1 1 2 2 1 2 1 0 2 0 0 0 2 1 1 0 0 0 0 2 0 0 1 0 1 2 1 1 0 2 2 0 0 0 2 1 1 0 0 0 0 1 0 2 2 2 0 0 2 0 1 0 2 1 1 1 0 0 1 0 0 0 1 0 0 0 0 1 0 0 1 0 2 0 0 0 0 1 1 1 1 1 1 0 1 0 0 0 0 1 0 0 1 2 1 2 1 1 0 1 1 1 1 1 0 0 1 1 0 1 1 0 1 1 1 1 1 1 0 0 1 0 2 1 2 1 0 0 0 0 0 1 1 2 2 0 1 2 0 0 1 1 2 0 0 0 0 1 1 1 1 1 1 0 1 1 2 0 0 0 0 1 0 1 1 0 0 1 1 1 0 0 1 0 0 1 0 0 1 1 1 1 0 0 0 2 0 2 1 2 1 2 0 0 1 0 1 0 1 1 1 2 2 2 1 1 0 1 1 0 1 0 1 1 1 1 1 2 0 2 0 0 1 0 2 0 0 1 1 1 1 0 1 1 0 0 0 2 1 1 1 2 2 0 2 0 2 1 1 0 0 2 1 1 1 0 0 1 0 0 0 2 1 0 0 0 0 0 0 0 1 1 2 2 0 0 2 0 1 0 1 1 1 1 0 1 1 1 1 0 1 1 2 0 2 0 1 2 2 1 0 2 2 2 0 0 0 1 0 2 2 0 0 0 1 0 0 0 0 1 0 0 0 0 2 1 1 1 1 1 1 1 0 0 1 1 1 0 0 1 1 0 1 1 1 1 1 0 0 1 0 1 1 1 1 1 0 0 0 1 1 1 0 0 0 0 1 0 0 0 1 0 2 1 1 2 0 1 2 2 0 0 0 2 2 1 2 1 1 2 1 2 0 1 1 1 0 1 0 0 1 1 1 1 1 0 1 0 0 0 0 0 1 1 0 1 0 2 0 0 0 2 1 1 2 0 0 1 1 2 0 1 2 0 1 0 1 0 0 1 0 1 1 1 1 0 0 0 2 2 2 0 2 0 1 2 0 1 0 2 0 2 1 0 1 0 1 0 0 1 1 0 0 1 1 2 2 1 1 2 1 1 1 0 1 1 0 1 0 1 0 0 1 1 1 0 2 2 1 1 1 0 0 0 0 0 0 2 2 0 2 0 1 0 1 1 1 0 1 1 0 1 1 0 0 0 1 1 0 1 1 1 0 1 0 1 1 2 2 2 1 0 0 0 0 0 1 0 1 1 1 1 0 0 0 0 2 2 0 0 2 2 0 0 0 0 1 0 2 2 1 1 1 1 1 1 1 1 0 0 0 2 1 0 1 0 0 1 1 0 0 0 1 0 1 0 0 0 1 0 0 1 0 0 1 0 2 0 0 0 1 0 1 1 1 1 1 2 1 1 1 1 0 0 0 0 0 1 2 2 0 1 0 0 0 0 2 1 1 0 1 0 0 1 0 0 0 0 0 0 0 1 0 0 0 2 0 0 0 0 0 1 0 2 0 0 1 1 0 1 0 1 1 1 0 0 2 0 0 1 1 1 0 0 0 0 2 0 0 0 0 0 1 0 0 0 0 1 2 2 1 0 1 1 1 0 0 2 1 2 2 1 1 1 2 2 0 2 0 2 0 1 0 0 0 0 0 1 0 0 0 1 0 2 0 0 1 0 0 1 0 0 1 1 1 0 0 0 0 0 0 0 0 1 1 2 0 0 0 1 0 0 1 0 0 1 1 0 0 0 0 0 0 0 0 0 0 0 0 0 0 0 0 0 0 0 0 0 0 0 2 0 1 0 0 1 0 0 2 0 1 0 1 1 1 2 0 0 1 2 1 1 1 0 0 1 0 1 0 2 0 2 0 1 1 0 1 0 0 0 0 1 1 0 2 2 0 2 1 2 1 0 0 0 0 0 0 1 2 1 0 2 0 0 0 2 2 1 0 0 0 0 0 2 0 0 0 1 0 0 0 0 1 1 1 1 1 0 0 0 2 1 0 2 2 0 2 2 0 1 0 0 0 1 0 0 0 0 1 1 0 0 0 0 0 0 2 0 2 0 0 0 0 0 0 0 0 0 1 1 1 1 0 0 0 0 0 2 2 0 2 1
63 1 1 0 0 0 2 0 0 1 0 2 0 0 0 0 0 0 2 2 1 0 1 0 0 0 0 0 0 0 2 0 0 1 1 1 1 1 0 1 0 1 0 0 2 2 1 0 0 0 0 0 1 1 1 1 0 2 0 1 0 1 1 1 1 1 1 0 0 0 0 1 2 2 2 2 0 0 2 0 0 1 2 1 1 0 1 0 0 2 0 0 0 0 1 1 1 0 0 0 0 0 1 0 1 0 1 0 0 0 2 2 1 2 2 2 1 0 1 0 1 1 1 0 1 0 0 0 0 0 1 0 0 0 0 0 0 0 1 0 1 0 0 0 0 0 0 0 0 1 0 1 0 0 0 0 1 0 2 0 0 0 0 2 2 1 0 0 0 1 1 2 0 2 0 0 1 0 0 0 0 0 0 0 0 0 0 1 0 0 1 0 2 0 2 2 2 0 0 0 0 1 0 0 1 0 2 1 0 0 2 1 0 0 0 0 0 0 1 1 1 1 1 0 0 2 2 0 0 0 0 1 0 0 2 1 1 2 0 0 0 0 2 1 0 1 1 0 0 0 0 0 0 0 0 2 1 2 0 1 1 1 0 0 1 0 0 0 0 0 0 2 1 1 0 1 0 0 1 0 0 1 0 1 0 1 0 2 1 2 0 0 2 0 2 0 2 0 0 0 0 0 0 0 0 0 0 2 1 1 0 1 1 0 1 0 1 1 0 0 1 2 2 1 1 0 0 1 1 2 0 0 1 0 0 0 0 1 0 1 2 1 2 2 0 0 2 0 2 2 2 0 1 0 0 1 1 2 0 1 0 1 1 0 1 0 1 2 2 0 0 2 2 1 1 2 0 1 1 1 1 2 0 0 1 1 0 0 0 1 0 0 1 1 2 1 1 1 1 1 1 1 0 1 2 1 0 0 0 1 1 0 1 1 1 1 1 0 1 1 0 0 1 1 2 1 1 0 0 0 1 0 0 1 1 0 0 1 0 0 1 1 2 0 2 2 0 0 0 0 0 0 0 2 1 1 1 1 1 1 1 1 1 1 1 0 0 1 0 1 1 1 1 2 0 1 0 0 0 1 1 1 0 0 0 1 0 1 1 1 0 2 1 2 0 0 0 1 1 2 0 1 1 1 0 1 1 0 0 0 0 2 1 1 0 0 0 1 0 1 1 1 2 0 0 1 1 2 0 2 0 2 1 1 1 0 1 0 1 1 1 0 0 0 0 2 2 2 2 1 0 0 1 0 0 0 0 0 0 0 2 0 1 1 1 1 1 1 0 1 0 1 0 0 1 0 1 1 1 2 0 0 1 1 1 0 0 0 2 2 0 1 0 0 1 0 0 0 0 1 1 0 0 2 0 0 1 1 2 2 0 0 0 0 0 0 0 0 0 0 0 0 0 1 0 1 1 1 0 0 2 2 0 1 0 0 0 0 2 1 2 0 0 0 2 1 1 0 1 1 1 1 2 0 1 0 0 0 1 0 0 0 1 2 0 2 1 2 0 1 0 0 0 0 0 1 1 0 0 0 1 0 1 1 1 1 1 2 2 0 2 1 0 0 0 0 1 0 1 1 1 0 0 0 0 0 1 1 1 0 0 0 0 2 0 1 0 1 1 0 0 1 0 0 0 2 0 0 0 0 1 0 1 2 1 1 2 0 0 1 0 2 1 1 0 0 1 2 0 1 1 0 0 0 1 1 1 0 0 1 0 1 0 0 0 0 1 1 2 2 1 0 0 0 0 1 2 2 2 1 2 2 0 0 0 1 0 2 0 2 0 1 1 1 0 0 0 0 0 1 0 1 0 2 1 0 2 0 0 1 0 0 0 0 0 0 0 1 1 1 0 1 0 0 1 1 0 0 1 0 1 0 0 1 1 1 0 0 1 0 0 0 1 0 1 0 1 1 0 0 1 0 0 0 1 0 1 0 1 1 1 0 0 0 0 1 1 0 2 0 1 0 0 2 1 2 0 1 1 2 2 0 2 0 0 0 0 1 0 2 0 2 0 0 2 0 2 0 0 0 0 2 0 0 2 1 0 1 0 1 0 0 1 0 1 1 0 1 2 1 0 2 0 1 0 0 1 1 1 1 0 0 0 2 0 0 0 1 0 0 0 0 2 2 2 0 0 0 0 0 2 0 2 1 0 0 0 1 0 0 0 1 1 0 0 0 0 1 1 0 2 0 0 1 1 1 1 1 1 0 0 1 1 2 0 1 1 0 0 0 0 0 0 0 0 1 0 0 0 0 0 0
64 1 1 0 0 0 2 0 0 2 0 0 0 0 0 0 0 0 0 1 1 1 1 0 0 0 0 0 0 0 2 0 1 2 0 1 1 0 0 1 1 1 0 0 2 2 0 0 0 1 1 1 0 0 2 1 0 0 1 1 1 1 0 1 1 1 0 0 1 0 0 2 2 2 2 2 0 0 2 0 0 1 2 0 0 0 0 0 0 1 0 0 1 0 2 2 2 0 0 0 0 1 0 0 1 0 1 1 1 0 0 1 0 2 2 2 0 0 2 0 0 0 1 1 0 1 0 2 2 2 1 0 0 0 0 0 0 0 0 0 0 0 0 0 0 1 0 0 0 0 0 1 0 0 0 0 0 1 0 2 0 0 0 2 0 1 0 0 0 0 2 2 2 0 1 0 1 2 0 2 0 2 1 1 1 1 1 1 0 0 1 0 1 0 1 1 0 0 0 0 0 2 0 2 2 0 1 1 1 0 2 2 1 0 0 0 0 1 2 1 1 0 0 0 0 1 1 0 0 1 0 0 0 1 1 0 0 1 1 1 0 0 2 0 0 2 0 0 0 0 0 0 0 0 0 2 1 0 0 0 0 0 1 1 1 0 0 2 1 1 0 2 1 1 1 1 0 1 1 0 0 1 1 1 1 1 1 2 1 2 0 0 0 0 2 0 0 0 0 0 1 1 0 0 0 0 1 1 2 2 0 2 2 1 2 1 2 1 1 0 0 2 0 0 1 0 1 0 1 1 0 1 1 1 0 0 0 0 0 0 1 1 2 2 0 0 0 0 2 0 0 0 1 1 0 1 1 1 0 1 0 1 2 0 2 0 2 2 2 0 0 2 2 2 0 1 0 1 0 2 1 0 0 0 1 0 0 1 1 0 0 0 1 0 2 1 2 1 0 0 0 0 0 2 2 0 0 1 0 1 1 0 0 0 0 1 1 1 1 0 0 1 0 1 1 1 1 0 0 0 0 1 0 1 1 0 1 0 0 0 1 1 1 1 1 2 1 0 1 1 0 0 0 1 1 1 1 1 0 0 0 0 1 1 1 1 0 1 0 0 0 0 2 0 1 0 2 0 0 1 2 1 2 2 1 1 1 0 1 1 0 1 0 0 0 0 0 0 1 2 0 1 1 1 0 1 1 1 0 0 0 2 0 2 0 0 0 1 0 1 1 1 1 0 1 1 1 1 0 2 0 1 2 2 2 0 1 1 0 2 0 0 0 1 1 1 1 1 1 1 0 0 1 0 2 2 0 0 0 0 0 0 0 1 1 0 1 1 1 0 0 2 2 0 1 2 2 2 2 0 1 0 1 0 1 0 0 0 1 1 0 0 0 0 0 0 0 0 0 0 0 2 0 2 0 0 0 1 1 1 1 0 0 0 0 0 0 0 0 0 0 0 1 1 0 0 1 2 0 0 1 1 0 0 0 0 1 0 2 0 2 0 0 1 0 2 2 0 0 0 1 0 1 1 1 0 0 1 1 0 0 0 1 2 0 2 1 1 2 0 0 2 0 1 0 0 2 0 1 1 1 1 1 1 1 1 0 2 1 0 2 1 0 0 1 0 2 0 1 2 0 0 0 0 0 0 1 1 0 0 1 1 0 0 0 0 0 0 0 0 0 0 0 0 1 2 0 1 1 0 0 0 0 2 1 0 1 2 0 2 0 0 1 1 0 0 2 0 0 0 0 0 0 0 0 0 0 0 2 0 0 0 2 0 1 1 1 1 2 2 1 0 0 2 1 2 1 1 1 2 1 1 0 0 0 2 1 1 0 2 1 1 0 2 0 0 0 0 0 2 0 2 0 2 2 1 1 1 0 1 0 0 1 1 2 1 1 2 0 2 1 1 0 2 0 1 0 0 1 0 0 1 1 0 0 2 0 0 1 0 0 0 1 0 1 0 0 0 0 0 0 0 0 0 1 0 1 0 0 0 2 0 0 0 0 0 2 0 2 0 1 0 0 0 2 2 0 0 0 1 0 2 2 1 0 1 0 1 1 1 0 2 0 0 1 0 1 0 0 0 0 2 0 0 2 1 0 2 1 1 1 0 0 1 1 1 0 1 2 1 0 2 0 1 1 1 0 0 1 1 2 0 0 2 0 0 0 2 0 0 0 2 1 1 2 0 1 0 0 0 1 0 2 0 0 0 0 2 0 0 0 0 1 0 1 1 1 1 2 1 1 0 0 0 0 0 2 0 2 0 0 0 2 2 0 0 0 0 0 1 0 0 1 0 0 1 0 1 1 0 2 2
65 0 2 0 0 0 1 2 0 1 0 1 0 0 0 0 0 0 1 1 1 1 0 0 0 0 1 0 0 0 2 0 0 1 0 0 2 1 0 1 0 1 0 0 1 0 0 0 0 1 0 0 1 1 1 1 0 0 0 0 1 1 0 2 0 1 1 0 0 0 0 1 2 2 0 2 2 0 2 1 1 1 2 2 2 0 2 0 0 1 0 0 2 0 0 1 0 1 0 1 1 0 1 0 1 1 2 0 1 1 0 0 2 2 2 2 1 0 0 0 2 0 1 0 1 0 0 1 1 1 1 0 0 0 0 0 0 0 0 0 0 0 0 0 0 1 0 0 2 2 0 2 0 0 0 0 0 0 0 0 1 1 0 1 0 1 0 0 1 1 1 0 1 0 1 0 2 1 0 1 1 0 0 0 0 0 0 0 0 0 0 0 0 0 1 1 0 0 0 2 2 0 0 0 0 0 2 0 0 0 1 1 2 1 0 0 0 1 0 0 2 1 0 0 0 1 1 0 0 1 0 0 0 0 2 0 0 2 0 0 0 1 1 0 0 2 1 0 0 0 0 0 1 1 1 1 0 2 0 0 0 0 0 0 1 0 0 1 0 0 0 2 2 2 1 1 0 1 1 0 1 1 2 2 0 0 2 1 2 2 0 1 2 0 2 0 0 0 0 0 1 0 0 0 0 0 1 2 0 1 0 1 1 1 2 0 1 1 1 0 0 2 1 1 1 0 1 1 2 1 0 1 2 0 0 0 0 0 0 0 0 0 2 2 0 0 2 0 1 1 1 0 0 0 0 2 1 1 0 0 0 0 2 0 2 0 1 2 2 0 0 2 0 0 1 0 0 0 0 2 1 1 0 2 2 0 0 0 0 1 0 0 1 0 1 0 0 0 0 0 0 0 0 2 2 0 0 1 0 2 0 0 0 0 1 2 0 0 1 0 1 1 1 2 0 2 2 0 0 0 2 0 0 2 2 0 0 2 0 1 1 1 1 0 1 1 1 1 1 1 0 0 0 2 2 1 2 1 1 0 0 0 1 1 1 1 0 0 0 0 1 1 2 0 1 0 1 0 0 0 1 0 1 1 1 0 1 0 2 1 0 2 2 1 0 0 0 1 1 1 1 1 1 1 0 1 1 0 0 0 0 2 0 0 2 0 0 0 1 2 2 0 0 0 0 0 1 1 0 1 1 1 0 0 0 0 1 1 1 1 1 1 0 0 1 1 1 0 0 2 0 0 1 1 2 0 0 2 0 0 0 0 0 0 0 0 0 2 1 1 0 1 0 0 0 0 0 2 2 1 1 0 2 1 2 1 1 1 0 1 0 0 1 1 1 0 1 0 0 0 0 2 0 2 0 0 0 1 2 1 0 0 0 1 0 0 0 0 0 0 0 0 1 0 0 0 2 1 0 0 1 1 0 0 0 0 1 0 2 2 1 0 0 2 0 1 1 0 1 1 0 1 1 0 2 0 0 0 2 0 0 0 2 1 0 1 1 0 2 0 0 2 1 1 2 0 2 0 0 0 2 0 2 2 2 2 2 0 2 0 2 0 1 0 1 0 2 0 1 1 0 0 0 1 2 0 1 1 0 0 0 0 0 1 0 0 0 0 0 0 0 0 0 1 0 2 1 0 0 0 0 0 0 2 0 0 2 0 0 0 0 1 1 1 0 0 1 0 0 2 2 2 0 0 1 0 0 1 0 1 0 1 2 0 1 0 0 2 1 1 0 0 1 0 0 1 2 1 1 1 1 1 0 0 1 2 0 1 1 2 1 1 1 1 0 0 0 2 0 0 0 2 0 2 2 0 2 1 0 0 1 1 1 1 1 0 1 1 2 2 2 2 0 1 0 1 0 0 1 0 0 1 0 0 0 1 0 0 1 0 1 1 0 0 0 0 0 2 0 0 1 0 0 1 0 0 0 0 0 0 0 0 0 0 0 0 0 0 1 0 0 0 1 0 1 0 0 0 0 1 0 1 1 1 0 1 0 1 1 2 0 2 1 0 0 0 0 0 0 1 0 0 1 0 1 0 0 2 0 1 0 0 1 0 1 2 1 0 1 1 0 2 0 0 2 2 2 2 0 0 0 1 0 1 0 0 0 0 0 0 1 2 0 1 1 2 2 1 1 0 1 0 1 0 1 0 1 1 0 1 1 1 2 0 0 0 0 0 1 1 1 1 0 0 0 0 2 0 2 0 0 0 2 2 0 0 0 0 1 2 1 0 0 0 0 0 0 0 0 0 1 1
66 1 0 0 0 0 2 0 0 1 0 1 0 1 0 0 1 0 0 0 0 0 0 2 0 0 0 0 1 2 1 0 2 2 0 1 2 1 0 2 2 0 1 0 1 1 1 0 0 0 0 0 1 1 0 0 0 0 0 1 1 2 0 0 0 0 1 0 1 0 0 1 2 2 1 2 1 1 2 0 2 2 2 0 0 1 0 1 1 2 1 1 1 0 0 1 0 1 0 1 1 1 2 0 0 0 2 1 1 0 0 1 1 2 2 2 2 0 2 0 0 1 1 1 0 1 0 0 2 2 0 1 1 0 0 0 1 1 0 0 1 0 0 0 0 0 0 0 0 1 0 1 0 0 0 1 0 0 1 0 1 1 1 2 1 1 0 1 0 2 0 0 2 1 1 1 1 0 0 0 0 0 0 0 2 0 2 0 0 0 1 1 1 1 1 2 0 0 0 1 1 0 0 1 1 0 1 1 1 0 2 1 2 1 0 0 0 0 1 0 2 0 0 1 0 0 1 0 0 1 0 0 0 1 2 0 0 2 0 0 0 1 2 0 0 1 0 0 0 0 0 0 0 1 1 2 1 2 0 1 1 1 1 1 1 0 0 1 2 1 0 2 2 2 0 0 0 0 1 0 0 0 2 1 1 0 0 1 1 2 0 0 1 0 2 0 0 0 0 0 0 0 1 1 1 1 0 1 1 1 0 2 0 0 2 0 2 0 1 0 0 1 1 0 0 0 2 1 1 1 0 1 1 0 0 0 0 1 0 1 2 1 2 2 0 0 1 1 2 1 1 0 1 0 1 1 1 0 0 2 0 2 1 0 1 0 1 1 2 0 0 2 0 0 1 1 0 0 0 2 2 0 0 0 0 0 0 0 0 1 0 0 0 1 2 1 1 0 1 1 1 1 1 0 1 0 0 1 0 2 0 0 1 1 1 2 0 1 0 0 0 2 0 2 1 2 1 1 1 0 0 1 0 0 0 1 1 0 0 0 0 2 1 0 1 1 0 0 0 2 0 1 0 0 0 0 0 2 1 2 2 1 2 1 1 1 0 0 0 0 0 0 1 1 0 1 0 0 0 1 1 0 0 0 0 0 0 1 0 0 1 1 0 2 1 0 0 1 2 2 0 0 1 1 0 2 2 1 0 1 0 1 0 1 0 1 2 1 0 1 1 1 2 0 0 1 1 1 0 1 1 1 0 0 0 1 2 1 0 0 1 1 0 0 0 2 1 1 1 2 0 0 2 0 2 1 1 0 0 1 0 0 1 0 0 1 0 2 2 0 0 2 0 0 0 0 0 1 1 1 0 0 2 0 2 1 1 0 1 1 0 1 0 0 1 0 0 0 0 0 0 2 0 1 0 0 1 0 0 0 2 0 0 1 0 0 0 0 0 0 1 0 0 0 0 0 2 2 0 0 1 1 0 0 0 1 0 0 2 2 2 1 0 0 2 1 1 0 1 1 0 2 1 0 0 0 0 1 1 0 0 0 1 1 0 1 0 0 1 0 0 1 0 0 1 1 1 0 1 1 1 0 2 2 2 2 1 2 1 1 0 1 1 1 1 0 2 0 1 2 0 0 1 0 2 0 1 2 0 1 1 1 0 2 0 1 0 0 0 0 0 1 0 0 0 2 0 0 0 0 2 2 0 2 0 0 2 0 0 0 0 0 1 1 0 0 1 1 0 1 1 1 0 0 1 1 2 0 1 0 0 0 1 0 1 0 1 2 1 0 0 0 0 1 0 1 0 0 0 0 2 2 1 1 2 2 0 1 1 2 1 1 1 0 0 0 1 1 0 0 0 1 0 2 2 0 2 1 0 1 0 0 1 1 1 0 2 1 1 1 0 2 0 1 0 1 0 0 1 0 0 1 0 0 0 2 0 0 2 0 1 0 0 0 0 0 0 1 1 0 0 1 0 0 1 0 2 0 0 0 2 0 0 0 0 0 0 0 2 0 1 0 0 0 2 2 0 2 2 2 2 0 2 0 0 0 0 2 0 1 1 2 0 0 2 0 2 0 0 0 0 2 1 0 1 1 0 2 0 1 1 0 0 0 1 1 0 1 0 0 0 1 0 0 2 2 2 0 0 0 0 2 0 0 2 0 1 1 0 0 0 1 0 2 1 0 1 0 0 0 1 0 2 0 0 0 0 2 0 0 0 0 2 0 1 1 1 0 1 1 1 0 0 0 0 0 2 2 0 0 0 2 0 0 0 0 0 0 1 2 1 0 0 0 0 0 0 1 1 0 1 1
67 0 2 0 0 0 1 1 0 1 0 1 0 1 0 0 0 0 2 2 1 1 0 0 0 0 1 1 0 1 2 0 1 1 1 2 1 2 1 1 1 0 1 0 0 2 0 0 0 0 1 1 0 0 2 1 0 1 1 0 0 2 0 0 0 0 0 0 0 0 0 0 2 2 1 2 1 0 1 0 1 2 2 2 2 0 1 0 0 2 0 0 0 0 1 2 0 1 0 2 0 0 1 0 1 1 2 0 1 1 0 1 0 0 0 0 0 0 1 0 1 0 1 0 1 0 0 1 2 1 2 0 0 0 0 0 0 0 0 0 0 0 0 0 0 0 0 0 1 1 0 0 0 0 0 0 0 0 1 1 0 1 1 1 1 0 0 1 1 2 0 0 0 2 1 0 2 0 0 0 0 0 0 0 1 0 1 2 0 0 0 2 2 1 2 2 1 0 0 1 1 0 0 2 2 0 1 1 1 0 2 2 1 0 0 1 0 0 1 1 1 0 0 0 0 1 1 2 1 1 1 1 0 0 1 0 0 1 0 1 0 1 2 0 0 0 0 0 0 0 1 0 1 1 1 2 1 2 0 2 2 2 0 0 1 0 0 0 1 1 0 2 0 0 2 1 0 2 2 0 2 0 1 1 0 1 1 1 0 2 0 0 2 0 2 0 1 0 1 0 0 0 0 0 0 0 0 0 2 1 0 1 1 0 1 0 2 0 1 0 0 2 2 1 1 0 0 1 1 2 0 1 2 1 0 1 1 1 0 0 1 0 2 2 1 0 1 0 2 2 2 0 2 0 1 0 1 0 0 2 0 1 1 0 1 0 0 2 1 0 0 1 1 1 0 0 0 0 2 0 1 1 0 0 1 0 0 0 1 0 1 1 1 0 2 2 2 0 0 1 1 0 0 2 2 1 0 1 0 0 1 0 0 0 0 2 0 1 0 0 0 2 2 0 0 0 1 0 0 0 1 1 0 1 1 1 0 1 0 0 1 1 2 1 1 2 1 0 2 1 0 1 0 1 1 0 1 1 1 1 1 1 1 1 1 0 0 0 0 0 0 0 2 0 2 0 2 0 0 0 2 0 1 1 1 0 1 0 2 0 0 2 1 1 1 0 0 1 1 2 0 0 2 0 0 0 1 0 0 1 0 1 0 1 0 0 0 0 0 1 2 1 2 1 0 2 0 2 0 2 0 2 2 0 2 0 2 1 1 2 0 0 0 1 1 2 1 2 2 1 0 0 0 0 1 0 1 2 2 0 0 2 0 0 0 0 1 1 0 1 0 1 0 0 0 0 1 1 1 1 1 0 1 1 1 1 1 1 0 1 0 1 0 1 1 0 2 1 0 1 1 1 0 1 0 1 1 2 1 1 0 0 0 0 0 0 1 0 0 0 1 0 0 0 0 0 2 1 0 0 0 1 0 0 0 0 0 0 2 2 1 0 0 2 0 1 1 0 2 2 0 1 1 1 2 0 0 1 2 0 0 0 1 1 1 2 2 2 0 1 1 1 0 0 0 1 2 0 1 1 1 0 2 1 2 2 1 1 1 0 1 0 0 0 0 0 1 1 0 1 1 0 0 0 1 0 1 1 0 0 0 0 0 0 1 1 0 1 1 0 0 0 0 1 0 1 1 0 0 0 1 2 1 2 1 0 1 0 0 1 1 1 0 0 0 2 2 2 0 1 1 1 1 0 1 0 1 0 0 0 0 0 2 0 0 0 0 2 2 2 0 0 1 0 0 0 1 1 1 1 1 1 1 0 1 1 1 1 0 1 0 0 1 0 0 0 0 1 0 1 0 2 0 1 1 1 1 1 0 0 0 0 1 1 1 0 2 1 2 2 1 2 0 0 0 1 0 0 0 0 0 0 1 1 0 2 0 0 0 0 0 0 0 0 0 0 0 0 0 0 0 0 0 1 0 0 1 0 0 0 0 0 0 0 0 1 1 0 1 0 0 0 0 1 2 2 0 1 1 2 1 1 1 1 0 2 0 2 2 0 0 0 1 0 0 0 0 0 0 0 0 2 0 0 2 2 0 2 0 1 1 0 0 0 2 1 0 1 2 1 0 2 0 0 0 0 1 0 0 1 0 0 0 2 0 0 0 1 0 0 0 1 2 0 0 0 0 1 0 0 2 0 1 2 1 0 1 2 0 0 0 0 1 0 2 1 2 0 1 0 0 1 1 0 0 0 2 2 1 1 1 2 1 1 0 0 0 0 0 2 0 2 0 0 0 0 0 1 1 0 2 2
68 0 2 0 0 0 1 2 0 2 0 0 0 0 0 0 0 0 1 1 1 1 0 2 0 0 1 0 1 1 1 1 0 1 1 1 1 1 0 0 0 2 1 1 2 1 1 0 0 0 0 0 1 1 1 1 0 0 0 2 0 1 1 2 1 1 1 0 1 0 0 1 2 2 2 2 0 0 2 0 0 2 2 1 1 0 0 1 0 2 0 0 1 0 1 2 1 0 0 1 0 1 1 1 0 0 2 1 1 1 0 1 1 2 2 2 1 0 2 0 1 0 2 1 1 1 0 1 1 1 0 0 0 0 0 0 0 0 0 0 0 0 0 0 0 0 0 0 1 1 0 1 0 0 0 0 0 1 0 1 0 0 0 2 0 0 0 0 0 1 1 1 0 1 0 0 2 0 0 0 0 1 1 1 1 1 1 1 0 0 1 0 1 1 1 1 2 0 1 0 0 1 0 1 1 0 1 0 2 0 1 0 0 0 0 0 0 1 2 2 0 0 0 0 0 0 0 1 1 1 0 1 1 0 2 1 0 1 0 0 0 0 1 0 0 2 0 0 1 0 0 0 0 0 0 1 1 0 0 0 0 0 0 0 1 0 0 1 1 1 0 1 1 1 0 1 0 0 1 0 0 0 2 1 1 0 1 2 0 2 0 0 2 0 2 0 1 0 1 0 0 0 2 2 0 0 0 2 0 0 1 2 2 0 0 0 2 0 1 0 0 1 1 0 0 0 0 0 2 1 0 1 2 0 0 0 0 1 0 1 0 0 1 1 0 1 0 1 2 1 1 0 1 0 1 1 0 1 0 1 0 1 0 0 0 1 1 2 1 0 1 1 0 0 0 0 0 1 0 2 0 2 0 0 1 0 0 0 0 0 0 0 0 0 1 1 2 1 0 1 0 1 0 0 1 1 1 0 0 2 0 0 2 2 2 2 0 0 1 0 0 1 0 2 0 1 0 0 0 0 0 1 0 1 1 0 1 1 0 0 0 2 1 1 1 2 0 0 2 1 1 0 0 2 2 1 2 1 1 0 0 0 1 1 1 1 0 2 0 2 2 2 2 0 0 0 0 0 0 0 0 0 0 0 0 1 0 1 0 1 1 1 0 2 1 0 0 0 2 0 2 0 2 0 0 0 0 0 0 1 1 0 1 2 0 0 0 0 2 1 2 1 2 1 0 1 1 0 0 2 0 0 2 1 2 0 2 0 1 1 1 0 0 1 1 1 1 2 2 0 0 0 1 0 1 0 0 1 0 1 0 0 0 1 1 0 1 1 0 1 0 1 1 0 1 1 1 1 1 2 0 0 0 0 0 0 0 1 0 1 0 1 0 0 0 0 0 0 0 0 0 2 0 2 0 0 0 0 1 1 1 0 0 1 0 0 0 0 0 0 0 0 0 0 0 1 1 1 0 0 1 1 1 0 0 1 0 0 1 1 1 0 0 0 2 0 0 0 1 1 0 1 0 2 2 0 1 0 0 0 0 0 0 2 0 2 2 1 0 0 0 1 0 0 0 0 2 1 1 1 2 0 2 1 2 2 0 1 2 0 1 0 1 0 1 0 1 0 1 1 0 1 0 0 1 0 2 2 0 0 1 1 0 2 0 0 0 2 2 0 1 0 1 0 0 2 0 0 0 0 1 1 0 1 2 1 1 0 0 0 0 0 0 0 0 0 0 0 0 1 1 1 0 0 0 0 2 0 2 0 0 0 1 0 0 0 1 1 1 1 0 0 1 1 1 1 1 2 2 1 2 2 0 0 1 2 0 1 0 2 1 1 1 1 0 0 1 0 1 1 0 1 0 2 1 0 0 1 0 0 1 1 1 1 1 0 0 0 2 2 2 2 0 1 0 1 0 0 0 0 0 0 1 1 0 2 0 0 0 0 0 0 0 0 0 0 0 1 1 0 0 1 0 0 0 0 1 1 0 0 2 0 0 0 0 1 1 0 1 1 1 0 0 2 2 2 0 2 2 2 2 0 2 0 0 0 1 2 0 0 2 2 0 0 1 0 1 0 0 0 0 1 1 0 1 1 0 1 0 1 0 0 0 0 1 1 0 0 1 0 0 2 0 0 0 0 0 1 0 0 2 0 0 1 0 0 0 1 0 0 0 1 2 0 0 0 0 0 0 0 2 0 2 1 1 0 1 2 0 1 0 1 1 0 0 0 0 0 2 2 0 0 0 1 1 1 1 1 0 0 0 2 2 1 0 1 0 0 0 1 0 0 0 0 0 0 1 0 0 0 0 2
69 1 0 0 0 0 2 0 0 2 0 0 0 0 0 0 0 0 1 0 0 0 0 2 0 0 1 0 0 1 1 0 1 1 0 0 2 2 0 2 2 0 0 1 2 1 0 0 0 0 0 0 1 1 1 0 0 0 1 1 2 2 0 2 1 1 1 1 1 0 0 2 1 1 2 1 0 0 2 2 0 2 2 1 2 0 0 0 0 1 0 0 1 0 1 1 1 2 0 2 2 0 1 1 0 0 2 0 0 0 0 0 1 1 1 1 1 1 2 0 1 2 2 0 2 0 0 1 2 1 2 1 0 0 0 0 0 1 0 0 1 0 0 0 0 0 0 0 0 1 0 1 0 0 0 0 0 1 1 0 0 0 0 2 1 1 0 0 0 0 1 0 0 2 1 0 2 1 0 1 1 0 1 1 2 1 1 2 1 0 1 0 1 1 1 1 1 0 0 0 0 1 0 1 1 0 1 0 1 0 2 0 1 0 0 1 0 1 2 1 1 0 0 1 1 0 2 0 0 0 0 1 1 1 1 1 0 2 0 0 0 1 1 0 0 1 1 0 1 1 1 1 0 0 0 2 1 1 0 0 0 0 0 0 1 1 1 1 1 1 0 0 2 2 1 0 0 2 2 0 2 0 2 1 1 0 1 2 0 2 0 0 1 0 2 0 1 2 0 2 1 0 1 1 0 0 0 1 2 2 0 2 2 0 1 0 2 0 0 0 0 0 1 1 0 0 0 0 2 2 0 1 0 0 0 0 0 2 0 0 1 1 1 1 0 0 1 0 1 0 0 1 2 0 0 0 2 0 0 1 0 1 2 0 2 0 0 1 2 0 0 1 0 0 1 1 0 0 0 2 1 0 0 0 1 0 0 0 0 0 0 0 1 0 1 1 2 0 0 0 0 0 0 1 2 1 0 2 0 2 0 0 0 0 0 2 0 1 0 0 0 1 0 0 0 1 2 0 0 1 0 1 2 2 2 0 0 0 0 0 1 1 1 0 0 0 0 0 2 2 0 0 0 0 0 0 0 1 1 1 1 1 0 0 0 2 0 1 0 0 0 1 2 0 1 0 0 1 1 0 2 0 1 1 1 1 1 0 1 0 1 1 0 2 1 2 2 0 2 2 0 0 2 0 0 1 1 1 0 0 0 2 0 0 2 0 0 0 2 2 2 0 1 0 0 1 1 1 2 1 2 1 0 0 1 0 2 0 1 0 0 1 0 1 0 2 0 1 1 1 0 0 0 0 0 0 0 0 0 0 1 0 2 0 0 2 0 2 1 1 1 0 1 0 1 1 1 2 1 1 0 0 1 1 1 0 0 0 1 1 0 1 0 1 1 0 1 1 0 0 0 1 0 0 1 1 1 1 1 1 1 0 0 0 0 0 0 0 1 0 0 0 0 0 0 1 1 1 0 0 1 1 1 0 0 1 1 0 2 1 1 1 0 1 0 2 2 0 1 1 0 2 1 1 1 0 0 0 2 0 0 0 1 1 1 2 0 1 1 0 0 1 0 0 0 1 1 2 2 2 2 0 2 1 2 2 2 2 0 0 2 0 0 0 0 0 0 0 1 1 0 1 0 0 2 0 2 2 0 0 0 0 0 2 0 0 0 0 1 0 0 1 1 0 0 0 0 1 0 0 2 2 0 2 0 0 1 0 0 0 0 0 0 0 0 1 2 0 0 0 0 0 0 0 0 0 0 0 2 0 0 0 1 0 0 1 1 0 0 0 0 0 0 0 0 1 1 0 0 0 2 2 0 0 1 2 0 2 0 2 0 1 1 1 0 0 0 1 0 0 0 1 0 2 0 1 0 0 2 0 0 0 2 1 2 0 1 0 1 1 1 1 0 1 0 1 0 0 0 0 0 0 1 1 1 2 0 0 1 0 0 0 0 0 0 0 0 1 1 0 0 2 0 0 0 0 0 0 0 0 2 0 1 0 0 2 0 0 1 0 2 0 0 1 2 1 0 0 0 2 1 0 2 0 0 0 0 1 0 2 0 1 0 1 1 0 1 0 0 1 0 1 0 0 1 1 1 1 0 1 1 0 0 1 1 1 0 2 1 1 0 2 0 1 1 1 1 1 0 0 0 0 0 2 0 0 0 0 0 1 0 0 2 2 2 1 2 0 0 0 2 1 1 1 1 0 1 1 0 1 1 1 0 1 1 1 1 0 2 2 1 1 0 0 0 1 1 1 1 0 0 1 1 1 0 1 1 0 0 1 0 1 0 1 1 0 0 0 0 0 0 0
70 0 1 0 0 0 2 1 1 1 1 0 1 1 0 1 0 1 2 1 1 1 0 0 0 0 0 0 1 1 1 1 0 1 0 1 2 0 0 0 0 1 0 0 2 0 2 0 0 1 0 0 0 1 1 1 0 0 1 2 0 2 0 1 0 0 1 0 1 0 0 0 2 2 2 2 0 0 2 0 0 1 1 1 2 0 0 0 0 2 0 0 1 0 0 1 0 1 0 1 1 0 0 1 1 0 1 0 0 0 1 1 1 1 1 0 0 0 0 0 2 0 2 1 1 0 0 1 2 2 1 0 0 0 0 0 1 0 0 0 0 0 0 0 0 0 0 0 0 0 0 0 0 0 0 0 0 2 2 1 0 0 0 2 2 2 0 1 1 2 0 0 1 1 0 0 1 1 1 1 1 0 0 0 0 0 0 2 1 1 0 2 0 0 0 2 1 1 0 0 0 0 0 1 1 0 1 1 1 0 1 1 2 0 0 1 1 0 0 0 2 0 0 0 0 0 0 0 0 1 1 0 0 0 2 0 0 2 0 0 0 0 1 0 0 2 0 0 1 1 1 1 1 0 0 1 1 2 0 1 1 1 2 2 1 0 1 1 2 1 0 2 2 2 0 1 0 1 0 0 0 0 2 1 1 0 1 0 1 2 0 1 2 0 2 0 1 1 0 1 1 1 1 1 0 0 1 2 1 0 0 0 1 1 0 0 2 0 1 0 0 0 0 0 2 0 2 1 0 0 0 0 0 0 0 0 0 1 0 0 2 1 2 2 0 0 2 1 2 2 2 0 1 1 0 1 0 0 0 1 0 1 1 0 0 0 1 1 1 0 1 1 1 0 0 0 0 1 0 2 1 2 1 0 2 1 0 0 0 1 0 0 1 0 2 0 0 2 0 0 0 0 0 1 1 0 1 0 0 0 1 0 1 1 1 2 0 0 0 0 0 2 0 1 2 2 1 1 1 2 0 2 0 0 0 0 1 0 0 0 1 0 2 1 1 1 0 0 1 1 0 0 0 1 0 0 0 2 2 2 1 2 0 0 0 1 0 2 0 0 0 2 2 1 2 0 1 0 0 0 1 0 1 1 0 1 0 1 1 0 1 2 0 1 0 0 0 0 1 2 0 1 1 1 2 0 1 0 1 1 1 1 1 2 0 0 0 1 0 1 1 1 2 2 0 2 0 0 0 2 0 0 2 2 2 1 1 0 1 1 0 1 0 1 0 0 1 1 1 2 1 1 0 0 2 1 0 0 0 1 0 0 0 1 1 0 1 1 0 1 0 1 0 0 0 0 0 0 0 2 0 0 0 0 0 0 0 0 1 2 0 2 0 0 0 0 0 0 0 0 0 2 0 1 0 1 1 0 0 0 1 0 0 0 0 0 0 0 0 0 0 0 1 0 0 0 2 1 0 0 1 1 0 0 0 0 1 0 2 2 1 1 0 1 0 1 1 0 2 2 0 1 1 0 1 0 0 0 1 0 0 0 1 2 0 2 2 1 0 2 1 0 0 0 0 0 2 1 1 1 1 0 2 2 2 2 0 0 1 0 2 0 1 0 0 0 1 0 2 2 1 1 0 1 1 0 1 2 0 0 1 1 0 2 0 0 0 1 2 0 0 0 1 0 0 1 0 0 0 0 1 1 1 2 2 2 2 1 1 1 0 1 0 0 0 1 1 1 0 0 0 0 0 0 1 1 1 0 0 0 0 0 2 1 1 0 0 2 1 1 0 0 0 0 0 0 0 2 2 2 1 1 0 0 2 2 0 2 0 2 0 1 0 0 0 0 0 0 1 1 0 1 0 2 1 1 1 0 0 1 0 0 1 0 1 0 0 0 1 2 1 1 0 0 0 0 0 0 0 0 0 0 0 0 0 0 0 1 2 1 0 2 0 0 0 0 0 0 0 0 0 0 0 0 1 0 1 0 1 1 1 0 0 0 0 1 0 0 2 0 1 0 0 1 1 1 0 0 0 2 1 1 2 0 0 0 0 1 1 0 1 2 0 0 1 0 1 0 0 0 0 2 1 0 2 1 0 1 0 1 0 0 0 1 1 1 0 2 2 1 0 2 0 0 0 1 0 1 0 1 0 1 0 2 0 0 0 1 0 0 0 0 1 0 0 0 1 0 0 0 1 0 2 0 1 1 1 0 0 0 0 0 2 0 2 1 2 0 0 0 1 0 0 0 0 1 0 0 1 0 0 1 0 1 0 0 0 0 0 0 0 0 1 0 0 0 0 0 0 0 0 0
71 0 0 0 0 0 1 1 0 1 0 0 0 0 0 0 0 0 0 0 0 0 1 0 0 0 1 0 1 1 1 0 1 1 0 0 2 1 0 0 0 1 0 0 1 1 0 0 0 0 0 0 1 1 1 0 0 0 0 0 1 1 0 1 0 0 1 0 1 0 0 1 2 2 1 2 1 0 2 1 0 2 2 1 1 0 0 0 0 2 0 0 1 1 1 2 1 2 0 2 2 0 1 0 0 0 2 2 2 0 0 2 1 2 2 2 1 0 2 0 1 1 2 2 0 2 0 0 2 2 0 0 0 0 1 1 0 1 2 1 0 0 1 0 1 0 0 0 2 2 0 1 0 0 0 0 1 1 1 0 1 1 0 2 1 2 0 1 0 1 1 1 0 0 0 0 0 0 0 0 0 0 1 1 1 1 1 0 0 0 0 0 2 0 2 2 0 0 0 0 0 1 0 0 0 0 1 2 1 0 1 0 1 0 0 0 0 0 1 1 1 0 0 0 0 2 1 1 1 1 0 0 0 0 0 1 0 1 0 1 0 0 2 1 0 1 0 0 0 0 0 0 2 0 0 1 2 1 0 0 0 0 1 0 2 0 1 0 1 1 0 2 2 2 0 1 0 0 1 0 0 1 2 0 2 0 1 1 0 2 0 0 2 0 2 0 2 2 0 2 1 0 1 1 1 1 0 2 1 0 0 1 0 1 1 0 2 0 0 0 0 1 1 0 2 0 0 0 1 1 0 1 0 0 0 0 0 1 0 0 1 1 1 2 2 0 1 0 1 1 1 1 1 1 1 0 2 1 0 0 0 0 0 1 0 0 1 2 1 0 1 1 2 2 1 1 0 0 0 2 2 0 1 1 1 0 0 0 0 1 0 0 0 1 2 1 1 1 0 1 1 1 0 2 2 0 0 0 0 2 0 0 2 2 2 2 0 0 0 0 0 1 0 2 2 2 0 0 0 0 0 1 1 2 2 1 0 1 1 0 1 0 1 0 1 1 0 0 1 2 0 0 0 2 1 1 1 2 2 2 2 2 0 0 0 0 0 0 0 0 1 2 2 0 0 1 0 0 0 1 1 1 1 1 1 0 1 1 0 0 1 1 0 2 1 0 0 0 1 1 1 1 2 1 0 1 2 0 0 1 0 2 0 0 0 0 0 0 1 1 1 0 2 1 0 2 0 2 0 2 0 2 0 0 0 1 0 2 0 0 1 1 0 0 2 1 2 1 1 2 0 0 1 0 2 0 1 0 1 1 0 0 1 1 1 1 1 2 1 1 1 2 1 0 2 1 2 2 2 2 0 0 0 1 0 0 0 0 1 1 0 2 0 1 2 0 0 0 0 0 0 2 0 2 0 0 0 0 1 1 0 0 0 1 0 0 0 0 0 0 1 0 0 0 0 0 2 0 0 0 0 0 0 1 0 0 1 0 2 2 1 1 0 1 1 2 2 1 0 0 0 2 1 0 1 0 0 0 2 0 0 0 0 2 0 2 1 0 0 1 1 0 0 0 0 0 2 0 0 0 1 0 2 1 2 2 2 1 1 0 2 0 0 0 0 0 2 0 1 1 0 1 0 0 0 0 1 2 0 0 1 1 0 1 0 0 0 1 1 0 0 1 1 0 0 2 0 0 0 0 1 0 0 2 0 1 0 1 1 1 0 1 0 0 0 0 1 0 0 1 1 0 0 0 0 0 0 1 1 1 1 1 1 0 1 0 0 1 2 2 1 0 1 0 0 2 1 2 1 1 1 0 1 1 2 2 0 2 0 2 0 1 0 1 0 0 0 1 1 0 0 0 0 2 1 0 0 1 0 0 0 0 1 1 1 0 1 1 1 1 1 1 0 1 0 2 0 0 2 0 0 1 1 0 0 2 0 0 1 0 0 1 1 0 1 0 1 0 0 0 0 0 0 0 1 0 1 1 0 0 2 0 1 0 0 0 0 0 2 0 1 0 1 1 1 1 0 0 0 2 1 1 0 0 0 2 0 0 0 2 1 2 1 1 0 0 0 0 0 0 0 1 1 0 1 1 1 1 0 2 1 0 0 0 1 1 0 1 2 2 0 2 0 2 0 2 1 0 0 0 0 0 0 2 0 0 0 1 0 0 0 1 1 1 1 1 1 0 0 0 2 2 2 1 1 0 0 2 0 0 0 1 2 0 0 0 0 0 1 1 1 0 0 0 0 2 0 2 0 0 0 2 0 0 0 0 0 0 0 2 0 0 0 1 1 0 0 1 1 0 0 0
72 0 1 0 0 0 1 0 0 1 0 1 0 1 0 0 0 0 2 2 2 1 1 0 0 0 2 0 1 1 2 0 0 1 1 0 2 0 0 1 0 1 0 0 2 1 0 0 0 1 1 2 0 0 0 0 0 0 1 1 1 1 0 0 0 0 1 0 0 0 0 0 2 2 1 2 1 1 0 0 0 2 2 2 2 0 0 0 0 2 0 1 0 0 0 1 0 1 1 1 1 0 2 0 0 0 2 1 1 0 0 2 1 2 2 2 2 0 1 0 1 0 2 1 1 1 0 0 2 1 1 1 1 0 0 0 1 0 0 0 1 0 0 0 0 0 0 0 0 0 0 0 0 0 0 0 0 0 1 0 0 0 0 2 2 2 0 0 2 2 0 0 1 1 1 0 2 0 0 0 0 0 1 1 2 2 1 0 0 0 2 0 2 0 2 2 1 0 0 0 0 2 1 0 0 0 1 1 0 0 1 2 2 0 0 1 0 0 0 0 2 2 0 0 0 0 0 0 0 0 0 0 1 0 1 0 0 1 0 0 0 1 2 0 0 1 0 0 0 0 0 0 0 0 0 1 1 1 1 1 0 1 1 1 1 0 0 0 1 1 0 2 1 1 0 0 0 1 1 0 0 1 0 2 0 0 0 0 1 2 0 2 2 0 2 0 2 0 0 0 1 0 1 1 1 0 0 2 0 0 1 1 1 0 1 0 1 1 1 0 1 2 0 0 2 0 1 1 0 1 0 2 0 0 0 0 0 0 0 1 1 1 1 1 0 0 2 0 2 1 1 0 1 0 0 1 2 2 0 0 0 0 0 1 0 0 0 1 1 0 1 1 1 1 1 0 0 1 0 2 0 1 0 0 1 0 0 0 0 1 0 0 0 0 2 0 0 1 0 0 0 0 0 1 1 0 1 1 0 1 0 0 1 1 1 2 0 2 0 0 0 2 1 0 0 1 2 0 0 1 0 1 1 0 0 0 1 1 0 0 1 0 2 2 0 2 0 0 0 2 0 2 0 1 1 1 1 2 2 2 2 2 0 0 0 2 1 0 0 0 0 1 2 1 1 0 0 0 0 0 0 0 1 1 1 0 1 1 0 0 2 1 1 1 0 1 1 1 1 2 0 0 2 1 0 1 1 1 0 0 0 2 0 0 1 0 0 0 2 2 2 0 2 0 1 2 0 0 0 2 0 0 1 0 1 1 2 1 0 0 1 0 0 1 1 0 2 1 1 1 0 0 0 0 2 1 0 0 0 1 0 0 0 1 1 0 1 2 2 0 0 1 1 0 0 1 2 2 2 0 1 0 1 1 0 0 0 1 1 2 0 2 0 0 0 0 0 1 0 2 2 0 0 1 0 1 1 2 2 2 1 0 0 0 0 1 0 0 0 0 1 0 0 0 0 0 2 2 0 0 0 1 1 0 0 1 0 0 2 0 2 1 0 1 0 1 1 2 0 0 0 1 1 0 1 0 0 0 1 0 0 0 0 2 0 2 2 1 0 0 0 1 0 0 0 1 1 0 1 1 0 0 2 2 0 2 0 1 1 1 0 1 0 0 0 0 0 0 1 1 0 1 1 1 0 1 1 1 0 0 0 0 0 1 0 1 0 1 1 0 0 1 0 0 0 2 0 1 1 0 1 1 0 2 0 0 1 0 0 2 1 2 0 0 0 0 2 1 1 1 0 1 0 0 0 0 1 0 1 0 0 0 2 0 0 2 2 0 1 1 1 0 2 1 1 0 1 0 0 0 1 2 2 1 2 2 0 2 0 2 0 1 1 1 0 0 0 0 0 0 1 1 0 2 2 0 1 1 0 1 0 1 0 0 0 0 2 1 0 0 0 0 0 2 0 2 0 0 1 0 0 1 0 1 1 0 0 0 0 0 0 0 1 1 1 0 1 0 0 0 0 0 0 0 1 0 1 0 1 1 1 0 0 0 0 1 1 1 1 2 0 0 0 0 2 2 1 0 1 1 1 0 2 0 0 0 0 2 0 1 1 2 0 0 2 1 1 0 1 0 0 1 1 0 1 1 0 1 0 0 0 0 1 0 2 1 0 1 2 1 0 2 0 0 1 1 0 1 1 1 0 0 0 0 1 0 1 1 1 0 0 0 2 1 0 1 2 1 0 0 2 0 1 1 2 1 2 2 0 0 0 0 1 0 1 1 1 0 2 1 1 0 0 0 0 1 1 0 1 0 0 1 0 0 0 0 0 0 1 2 1 0 1 0 0 0 0 0 0 0 0 0
73 1 2 0 0 0 0 1 1 0 0 0 0 0 0 0 0 0 2 1 1 1 1 0 0 0 2 0 1 2 1 0 2 1 0 1 1 1 0 1 1 1 0 0 2 0 1 0 0 0 0 1 0 1 1 1 0 0 0 0 1 1 0 1 1 1 1 0 1 0 0 0 2 2 1 2 1 0 2 0 2 2 1 1 2 0 1 0 0 2 0 0 2 0 0 2 0 0 0 2 0 0 1 0 1 1 2 1 0 0 0 1 1 2 2 2 1 0 1 0 1 0 2 2 0 2 0 0 2 1 0 0 0 0 0 0 0 0 0 0 0 0 0 0 0 0 0 0 1 2 0 2 0 0 0 0 1 1 1 0 0 0 0 2 1 1 0 0 2 2 0 0 0 0 0 0 1 1 1 1 1 0 1 1 1 1 1 1 1 0 1 0 0 0 0 1 0 0 0 0 0 1 0 0 0 0 2 2 1 0 2 0 0 1 0 0 0 0 1 1 1 1 0 0 0 0 0 0 0 1 0 0 0 0 1 0 0 2 0 0 0 0 2 0 0 1 0 0 0 0 0 0 1 1 1 2 0 2 0 2 2 2 0 0 0 0 0 1 1 1 0 1 0 0 0 0 0 1 2 0 1 0 2 2 0 0 2 1 1 2 0 2 0 1 0 0 0 1 0 1 0 0 1 1 0 1 0 2 1 1 0 1 2 1 2 1 2 0 0 0 1 1 2 2 2 0 2 1 1 1 0 2 0 0 0 0 0 1 1 2 1 1 2 1 0 0 1 0 1 0 1 1 2 0 0 0 1 0 1 1 1 2 1 0 0 0 1 1 2 0 0 1 1 1 1 1 0 1 1 1 1 1 0 1 2 0 0 0 0 1 0 0 2 0 2 1 2 1 0 0 0 0 0 1 1 0 1 0 1 2 0 0 1 1 1 1 1 0 0 0 0 1 0 1 0 0 0 0 0 0 2 0 0 0 0 0 1 2 2 0 1 1 2 0 2 2 0 0 0 0 1 1 0 2 0 0 0 2 1 1 1 1 1 1 1 1 0 1 0 0 0 0 1 1 2 0 2 0 0 0 1 0 1 1 0 0 0 0 2 0 0 2 1 2 1 1 1 0 1 2 0 1 2 0 0 1 1 0 0 1 0 1 0 1 0 0 0 1 0 1 1 1 2 1 0 2 0 1 0 2 0 1 0 0 0 0 2 1 1 1 1 0 0 1 0 0 0 0 0 2 0 0 0 0 2 0 2 0 0 1 1 0 0 0 0 0 1 0 0 0 0 1 1 0 1 1 2 1 1 1 0 0 2 1 1 0 0 0 2 2 0 1 0 0 0 0 0 1 0 1 1 1 0 1 0 1 1 1 2 2 0 0 0 1 0 0 0 0 0 0 1 0 1 1 0 1 1 1 0 0 0 1 0 0 0 0 0 1 2 2 0 0 0 0 2 0 0 0 1 1 0 1 1 0 2 0 0 0 1 0 0 0 1 1 0 1 1 1 1 0 0 1 0 0 0 1 1 0 0 0 1 0 2 1 0 1 1 1 1 0 2 0 1 0 0 0 1 0 0 1 0 1 0 0 0 0 0 2 0 0 1 1 0 2 0 1 0 0 0 0 0 0 0 0 2 2 0 0 0 0 1 1 1 1 2 2 2 1 1 2 0 2 0 0 0 0 0 0 0 1 1 0 1 1 1 1 0 0 2 0 0 0 0 0 0 1 2 1 2 2 1 0 0 1 1 0 2 2 2 2 1 1 0 0 1 2 0 1 0 2 1 0 1 0 0 0 0 1 0 0 0 1 0 2 1 0 1 0 0 1 0 0 2 2 2 0 0 2 2 2 2 2 0 1 0 2 0 0 0 0 0 0 1 0 0 1 1 0 0 0 0 0 0 0 0 0 1 2 2 1 0 0 0 0 0 0 0 0 1 1 0 1 1 1 0 1 0 0 1 1 1 0 2 2 2 2 0 0 1 2 2 0 2 0 0 0 0 1 0 2 0 2 0 0 2 0 2 0 0 0 0 1 1 0 1 1 0 0 0 1 0 0 0 0 0 0 0 0 2 2 0 2 0 1 2 1 1 0 1 1 2 0 1 1 0 0 1 1 0 0 0 1 2 2 2 0 0 1 1 0 2 0 1 0 1 0 1 2 0 0 0 1 1 1 0 0 0 0 1 1 1 1 0 0 0 0 2 0 2 0 0 0 1 1 0 1 1 0 0 2 0 0 1 0 0 0 1 1 1 0 0 1
74 0 0 0 0 0 1 1 0 1 0 1 0 0 0 0 0 0 0 0 1 1 1 0 0 0 1 0 0 2 0 0 1 2 1 1 2 1 0 0 0 0 1 1 2 1 1 0 0 1 1 1 1 1 1 1 0 0 0 1 0 1 1 1 0 0 1 0 1 0 0 1 2 2 1 2 1 0 2 0 0 1 2 1 1 0 0 0 0 2 0 0 1 0 0 2 0 0 0 0 0 0 2 0 0 0 2 2 2 0 0 2 0 1 2 2 0 1 1 0 2 1 2 1 1 1 0 1 1 1 1 0 0 0 0 0 0 1 0 0 0 0 2 0 0 0 1 0 1 2 0 2 0 1 0 0 0 0 1 1 1 0 0 2 1 2 1 2 0 2 0 2 0 2 0 1 1 1 0 1 0 1 1 1 1 1 1 1 0 0 1 1 1 0 2 2 0 0 0 0 0 0 0 2 2 0 0 0 1 0 2 0 1 0 1 0 0 0 1 0 2 0 1 0 0 1 2 0 0 1 0 0 0 1 1 1 1 1 1 1 0 0 2 0 0 2 0 0 0 0 0 0 0 0 0 2 1 1 0 0 0 0 0 0 0 0 0 0 2 0 1 1 0 0 0 1 0 0 1 0 0 0 1 2 0 0 0 2 1 2 0 0 0 0 0 0 0 1 0 1 0 1 1 1 0 0 1 2 0 0 0 1 2 2 0 0 1 0 1 0 0 2 1 0 1 0 0 2 0 0 0 1 1 1 0 0 0 1 0 1 1 0 1 2 0 0 1 0 1 1 1 0 1 0 0 1 0 1 1 1 1 2 0 0 0 1 0 2 2 0 0 2 1 1 1 1 0 1 0 2 2 0 2 0 1 0 0 0 0 0 0 0 0 0 2 0 0 0 1 2 2 2 0 0 0 0 0 1 1 1 0 0 1 1 1 2 0 1 0 0 1 1 1 1 1 1 1 0 0 0 2 0 0 1 1 0 1 0 0 0 0 2 1 0 1 1 0 0 2 2 1 0 0 2 2 1 2 1 1 2 2 2 1 1 1 1 1 0 0 0 0 1 1 2 1 0 0 0 0 2 1 1 2 2 2 0 2 1 0 0 1 1 0 0 0 0 0 1 1 2 0 1 2 0 0 0 0 0 1 0 1 1 0 0 0 0 0 1 0 1 1 1 1 0 0 2 1 0 2 0 2 0 2 1 2 1 1 1 0 2 0 0 0 1 1 2 1 0 0 2 0 1 0 0 2 2 0 0 0 1 0 0 0 0 0 0 0 1 0 1 0 1 0 0 0 0 0 2 1 1 0 0 1 1 0 1 1 0 2 2 0 2 1 0 0 0 1 0 0 0 0 1 1 1 0 1 2 2 2 2 1 0 0 1 0 0 0 0 1 1 1 1 0 1 0 0 1 0 0 0 1 1 0 0 0 0 1 0 2 2 2 1 0 1 0 1 2 0 1 1 0 2 1 0 1 0 0 0 2 0 0 0 1 0 0 0 1 2 0 1 1 1 0 0 0 0 2 0 1 1 0 0 2 0 1 1 1 0 2 0 2 0 1 0 0 0 1 1 2 2 0 0 0 0 0 0 1 2 1 0 0 0 0 1 0 0 0 1 1 0 0 0 1 0 0 1 0 0 0 0 0 0 0 2 0 1 1 0 0 0 0 0 0 0 0 0 1 0 0 0 0 0 0 0 0 0 0 0 0 0 0 0 2 0 0 1 1 1 0 0 0 1 1 2 2 0 2 0 0 0 2 2 0 0 1 2 0 1 1 2 1 1 2 0 1 1 0 1 1 0 0 0 0 2 1 0 1 0 1 1 0 0 0 0 0 0 0 0 1 1 0 1 0 1 0 1 0 0 0 1 0 0 1 0 0 2 0 1 1 0 0 0 1 0 1 1 1 1 1 1 0 0 0 1 1 0 1 0 1 1 0 0 0 0 0 0 0 0 1 1 0 0 0 0 2 2 0 0 0 1 0 2 2 0 0 0 1 0 1 1 1 1 0 0 2 1 2 0 2 0 1 0 0 0 2 2 0 2 0 0 0 0 0 0 2 2 0 1 1 1 1 1 1 1 1 1 2 1 0 0 1 0 1 2 0 0 0 1 0 0 0 1 1 0 0 0 1 1 0 0 2 0 2 0 0 0 0 2 0 0 0 1 1 1 0 0 0 0 2 1 1 0 0 0 0 0 1 2 1 1 0 1 0 0 0 0 0 0 0 1 0 1 0 0 0 0 1 0 0 0 0 0
75 0 0 0 0 0 2 2 0 1 0 0 0 0 0 0 0 0 1 0 0 0 1 0 0 0 0 0 0 0 2 1 2 2 0 1 1 1 1 0 0 1 0 0 1 0 1 1 0 2 0 1 1 1 1 1 0 1 1 0 1 2 1 2 1 0 0 0 2 0 1 2 2 2 2 2 0 0 1 0 0 1 2 2 2 0 0 1 1 1 0 1 1 0 1 1 0 0 0 1 0 0 1 0 1 1 2 0 1 1 0 2 1 1 1 1 1 0 1 0 2 0 1 0 0 1 0 0 1 1 1 0 0 0 0 0 0 1 0 0 0 0 0 0 0 0 0 0 0 2 0 1 0 0 0 0 0 0 0 1 0 0 0 2 0 1 0 0 0 0 1 0 1 1 0 0 1 0 0 0 0 0 0 0 1 0 1 2 1 0 1 0 1 1 2 2 1 1 0 0 0 0 0 1 1 0 1 0 1 0 1 1 1 0 0 1 1 1 2 1 1 0 2 0 0 2 2 0 0 2 1 0 0 0 0 0 0 2 0 0 0 1 2 0 0 1 0 0 0 0 0 0 0 0 0 1 1 1 0 1 1 1 0 0 0 0 1 0 2 2 0 1 1 1 0 0 0 0 2 0 0 0 2 2 0 0 0 2 0 2 0 0 0 1 1 1 0 1 0 0 1 0 1 1 1 0 1 2 1 1 0 1 2 0 1 0 2 0 1 0 0 1 0 0 2 0 1 1 1 1 0 0 1 0 0 0 0 0 0 1 1 1 2 1 0 0 2 0 2 1 1 0 2 0 2 0 1 1 0 1 0 1 1 0 0 0 1 2 2 0 0 2 2 2 1 1 0 0 1 1 1 1 1 0 1 1 0 0 0 0 0 0 1 0 2 1 1 1 0 1 1 1 0 1 1 0 0 1 0 1 1 0 0 0 0 2 0 0 1 0 0 0 1 0 0 0 0 0 0 1 0 1 0 1 0 0 1 1 0 0 2 0 1 0 1 1 1 0 2 0 0 1 0 2 1 0 1 1 1 1 1 1 0 0 0 0 0 2 0 1 0 0 2 0 0 1 0 0 0 1 0 0 0 0 0 0 0 2 0 1 1 2 0 1 0 0 0 1 1 2 0 1 2 0 1 1 1 0 0 1 0 1 0 0 1 0 0 0 0 1 2 1 1 0 0 1 1 0 1 1 1 0 1 0 0 0 1 1 0 1 1 0 0 2 2 1 2 0 0 2 0 0 0 0 2 1 1 2 2 0 0 2 0 0 0 0 1 1 0 1 0 0 0 0 0 0 0 1 1 2 0 0 1 1 0 0 0 0 0 1 0 2 1 0 1 0 0 1 0 2 2 0 1 0 0 2 2 1 1 1 1 0 0 1 0 0 0 0 0 0 0 0 0 0 0 1 2 2 0 0 0 0 0 0 0 1 1 0 1 1 0 0 0 2 0 0 1 0 1 0 0 0 0 1 1 0 0 0 1 0 0 0 0 0 1 1 1 2 1 1 1 1 0 1 1 0 2 1 2 2 1 1 2 1 2 2 0 2 1 0 2 0 0 0 0 0 1 0 1 1 0 0 0 0 1 0 2 2 0 0 0 0 0 2 0 0 0 1 1 0 0 0 0 0 1 2 0 0 0 0 1 0 1 2 1 1 1 1 0 2 1 2 1 1 0 0 1 0 0 0 0 0 0 0 0 0 0 0 1 0 0 0 2 1 1 0 0 1 2 2 1 0 2 1 1 0 1 1 1 1 1 1 0 0 2 0 2 1 1 2 1 1 2 0 1 0 0 0 0 0 0 1 0 2 0 0 1 0 0 2 0 0 1 1 1 0 1 2 2 2 0 2 0 1 0 1 0 0 0 0 0 0 0 0 0 1 0 1 2 1 1 0 2 0 2 0 2 0 0 0 0 0 0 0 0 0 0 0 0 0 2 0 1 0 0 1 0 0 2 0 1 0 1 1 0 0 0 0 0 1 1 0 2 0 0 0 1 2 1 1 0 1 0 0 1 0 1 0 1 0 0 1 0 0 1 0 1 1 0 1 0 0 0 1 1 1 0 0 1 0 1 0 0 1 1 1 1 1 1 1 0 0 0 2 0 0 0 1 0 0 0 0 1 0 2 1 2 1 0 0 2 1 1 1 1 0 1 0 0 0 0 0 1 1 1 1 1 0 2 1 1 0 0 1 1 0 2 2 0 0 0 2 2 1 0 1 0 0 0 2 0 0 1 0 0 0 0 0 0 0 0 0
76 0 1 1 1 1 1 2 0 1 0 0 0 1 0 0 1 0 2 2 1 1 1 0 0 0 0 0 0 1 1 0 0 0 0 0 2 1 0 0 0 1 0 0 2 0 0 0 0 2 1 1 0 0 1 0 0 0 1 1 1 2 0 0 0 0 1 0 2 0 1 1 2 2 1 2 1 0 2 0 1 1 2 2 2 0 0 1 1 2 1 1 2 1 1 2 1 0 0 1 0 0 0 0 1 0 2 1 1 0 1 2 0 2 2 2 2 0 1 0 1 1 2 0 2 0 0 0 2 1 0 0 0 0 0 0 0 0 1 0 1 0 0 0 0 0 0 0 0 1 0 1 0 0 1 0 0 0 1 0 1 1 0 2 1 2 1 1 0 2 0 1 1 2 1 1 1 1 0 1 0 1 1 1 2 1 2 1 0 0 1 1 2 2 2 0 0 0 0 0 0 0 1 1 1 0 0 0 2 0 1 1 1 0 1 0 1 1 1 1 1 1 0 0 0 1 1 0 0 2 0 0 0 1 1 0 0 2 0 0 0 0 2 0 0 2 0 0 0 0 0 0 0 0 0 2 0 2 0 1 1 1 1 1 1 0 0 0 1 0 0 1 1 1 0 0 1 1 1 0 1 1 0 1 0 1 0 2 0 2 0 0 2 0 2 0 1 0 0 0 1 0 1 1 1 0 0 1 1 1 0 1 1 1 1 0 1 0 0 0 0 0 1 1 1 0 1 1 0 0 0 0 0 0 0 0 0 2 1 1 0 1 2 2 0 0 1 0 1 1 1 1 0 0 0 2 0 0 0 2 0 2 2 0 2 1 0 0 2 0 0 2 1 1 1 1 0 0 1 1 0 1 1 0 1 1 0 0 0 1 0 0 0 0 1 0 1 0 0 1 0 1 0 1 1 0 0 2 1 2 0 0 1 1 1 1 1 0 0 0 0 2 1 1 0 0 2 0 0 1 1 1 0 0 0 1 0 0 0 0 2 0 2 1 0 1 0 0 2 1 0 1 0 2 2 2 2 2 1 2 0 0 1 1 1 1 1 1 0 1 1 1 2 1 1 1 1 0 0 0 0 0 2 2 1 0 1 1 1 0 0 2 0 1 1 1 1 1 1 2 0 0 1 1 0 2 2 0 0 1 0 1 1 1 1 0 0 0 0 0 0 2 1 1 0 1 0 1 0 1 1 1 0 0 0 0 2 1 0 1 0 0 0 0 0 2 0 1 1 1 0 0 0 0 2 0 1 0 0 1 0 0 0 2 2 0 2 1 1 0 1 1 0 0 0 0 1 1 1 2 0 0 1 1 1 0 0 1 1 2 1 0 0 0 0 0 1 0 0 1 1 1 1 1 0 0 0 1 1 1 0 0 0 0 0 0 0 0 0 0 0 0 1 1 0 0 1 2 0 0 1 1 1 0 0 1 1 0 2 1 2 1 0 0 0 2 2 0 1 1 0 2 0 0 1 0 0 0 0 0 0 0 2 2 0 2 2 0 2 0 0 1 0 0 1 1 1 0 0 0 2 0 2 2 2 2 1 0 2 0 2 1 0 1 1 0 2 1 2 2 0 1 0 0 0 0 2 1 0 0 1 0 0 2 0 1 0 1 1 0 0 0 0 1 0 2 0 1 1 0 0 1 0 2 1 1 2 0 0 2 1 2 1 1 0 0 1 0 0 0 1 1 1 0 1 1 0 0 0 0 0 0 2 0 1 1 1 0 1 1 1 0 0 1 1 1 2 2 1 1 1 2 0 0 2 1 1 2 1 2 0 1 0 1 0 0 0 1 0 1 0 2 0 2 1 0 0 0 0 1 1 1 2 2 2 0 0 0 2 2 1 2 0 1 0 2 0 0 1 0 1 0 0 0 0 1 1 0 1 0 0 1 1 0 1 0 1 1 1 1 0 0 0 0 0 0 0 0 0 0 1 0 0 0 0 0 0 1 1 1 0 0 1 0 1 2 0 1 1 2 2 0 1 0 0 1 0 0 0 2 0 2 1 0 2 0 2 0 2 0 1 0 0 0 2 2 0 1 1 1 1 0 0 1 1 0 0 2 2 2 0 2 0 1 2 2 2 1 1 1 0 0 1 2 0 0 1 1 1 0 0 0 1 1 0 0 2 1 0 0 2 0 1 2 2 0 2 2 0 0 0 1 2 0 1 0 1 0 1 1 1 1 0 1 1 0 1 1 0 0 0 2 1 1 1 2 2 0 0 2 0 0 1 0 0 0 0 0 0 0 1 2
77 0 1 0 0 0 1 1 0 1 1 1 0 1 0 1 0 0 0 0 0 0 0 0 0 0 1 0 0 0 2 1 1 1 1 0 2 1 0 0 0 1 0 0 2 1 1 0 0 0 0 0 1 1 1 0 0 0 0 1 1 2 0 2 1 1 2 0 1 0 0 1 2 2 1 2 1 0 1 0 0 2 1 0 1 1 0 0 0 2 0 0 1 0 2 2 2 1 0 2 0 1 2 0 0 0 2 1 1 0 1 2 1 1 1 1 1 0 0 0 2 0 2 1 1 1 0 0 2 1 0 1 0 0 0 0 0 0 0 0 1 0 2 0 0 0 1 0 0 1 0 0 0 0 0 0 1 2 0 0 2 0 0 2 1 1 1 0 1 2 0 0 1 2 0 0 2 1 1 1 1 1 0 0 1 0 0 1 0 0 1 1 2 2 2 2 1 1 0 0 0 0 0 2 2 0 0 1 0 0 0 2 2 1 0 2 2 2 2 1 1 1 0 0 1 0 1 0 0 0 0 0 0 0 1 0 0 2 0 0 0 1 2 1 0 2 0 0 0 0 0 0 1 0 0 0 0 1 1 1 0 1 0 0 2 0 0 1 1 1 0 2 1 1 1 0 0 0 1 0 0 0 2 2 0 0 2 2 0 2 0 0 1 1 1 1 1 0 0 0 0 0 0 0 0 0 1 2 0 0 1 1 2 1 2 1 1 0 0 0 2 2 1 0 1 0 2 0 0 0 0 1 1 0 0 0 0 0 0 1 1 1 1 1 0 1 0 0 1 0 0 0 2 0 0 0 0 1 0 1 0 1 0 0 0 0 0 2 1 0 1 1 1 1 1 0 0 1 0 2 2 1 0 0 0 0 0 0 0 0 0 0 1 0 2 1 1 0 0 0 0 0 0 1 1 0 1 1 0 1 0 0 0 0 0 1 1 1 1 0 0 1 1 1 1 1 1 0 0 1 0 2 1 0 0 0 1 0 0 0 1 1 1 1 0 1 0 0 2 1 0 0 0 2 1 0 1 1 1 2 1 2 0 0 0 1 1 1 0 0 0 1 2 0 1 0 1 0 0 0 1 1 0 0 0 0 0 0 0 0 2 0 1 0 1 0 0 1 2 2 0 0 2 1 1 1 1 0 1 1 1 2 0 1 0 0 1 1 1 1 1 1 2 0 1 2 0 1 0 2 0 1 2 1 2 1 2 2 1 1 0 1 0 0 0 1 1 0 0 2 0 1 0 0 1 0 0 1 0 0 2 0 1 0 0 1 0 2 2 0 0 0 1 0 1 1 2 2 2 1 0 0 1 0 1 0 0 0 2 2 0 2 1 0 1 1 1 0 0 0 0 2 0 2 0 0 1 1 2 1 0 0 0 1 0 0 0 0 0 0 1 0 1 1 0 0 1 2 0 0 1 1 0 0 0 2 0 0 2 2 1 0 0 1 0 1 1 0 2 2 0 1 0 0 0 1 0 0 1 0 0 0 1 0 1 1 1 1 0 2 2 0 1 0 0 0 1 0 0 0 2 0 1 1 2 2 0 2 1 0 1 0 0 1 1 0 2 0 0 1 0 0 0 0 0 0 0 2 0 1 1 1 1 1 0 1 0 0 0 0 0 2 0 0 0 1 0 1 1 0 1 1 0 2 1 1 1 0 0 0 0 0 1 1 1 0 1 1 0 0 0 0 0 0 0 0 1 0 1 0 0 0 2 0 0 0 0 2 2 2 0 0 0 0 0 0 1 1 1 1 2 2 0 1 1 1 1 1 1 2 1 1 1 1 0 0 0 0 0 0 0 2 1 2 1 1 1 0 0 1 1 0 0 0 0 0 0 0 0 0 0 0 0 0 0 0 0 0 0 1 0 0 0 0 0 0 1 0 1 0 1 0 1 0 1 0 1 1 1 0 0 0 0 0 1 0 2 0 0 0 1 0 0 0 0 0 1 0 1 2 0 0 1 1 2 2 0 1 1 2 1 1 2 0 0 0 0 2 0 2 0 1 1 0 1 0 1 0 1 0 1 1 1 0 1 1 0 2 0 1 1 0 1 0 1 0 0 1 2 0 0 2 0 0 2 2 2 0 0 0 0 0 0 1 0 0 0 0 0 1 0 1 1 1 1 0 1 1 0 1 2 1 0 2 2 0 2 2 1 0 0 0 2 0 1 1 1 0 0 0 2 0 1 0 0 0 1 2 0 0 0 2 1 1 0 1 1 0 1 2 1 1 0 0 0 0 0 1 1 0 1 1
78 1 1 0 0 0 1 0 0 2 0 0 0 1 0 0 1 0 1 1 1 1 1 0 0 0 1 0 2 2 2 0 1 0 0 1 1 0 0 0 0 1 1 1 1 1 0 0 0 2 0 2 0 1 1 0 0 1 0 2 0 1 0 0 1 1 0 0 1 0 1 0 2 2 1 2 1 0 1 1 0 2 1 0 1 0 0 1 1 2 0 0 1 0 2 2 2 1 0 2 1 0 1 0 1 1 2 0 0 0 1 2 2 2 2 2 1 0 1 0 1 0 2 2 0 1 0 0 2 2 0 1 0 0 0 0 1 0 0 0 0 0 2 0 0 0 0 0 0 1 0 1 0 0 1 1 0 2 1 0 1 1 0 1 2 1 1 0 1 1 1 1 1 1 0 0 0 0 0 0 0 0 1 1 1 1 1 1 0 0 1 1 1 0 1 2 0 0 0 2 2 0 0 1 1 0 1 1 1 0 1 2 1 0 0 0 0 0 1 0 2 0 1 0 0 1 1 0 0 1 1 0 1 1 1 2 1 2 0 0 0 1 1 0 0 2 0 0 0 0 0 0 0 0 0 1 1 2 1 1 0 1 0 0 2 0 0 0 1 0 0 1 2 2 0 0 0 1 1 0 0 0 1 2 0 0 0 1 0 2 0 1 0 0 0 0 0 0 1 0 0 0 2 2 2 0 1 2 2 2 0 2 1 1 0 0 2 0 0 0 0 2 1 0 2 0 1 0 0 0 0 0 0 0 0 0 0 1 0 1 1 1 2 0 0 0 1 0 1 1 1 1 1 0 1 1 1 0 0 1 0 1 1 0 1 0 0 2 1 0 1 1 0 0 0 0 0 0 0 2 0 1 0 0 1 0 0 0 0 0 1 0 1 0 1 1 2 2 1 1 1 1 0 1 2 1 0 0 0 1 0 0 1 1 1 2 0 2 0 0 0 2 1 0 1 1 0 0 0 0 2 1 0 0 0 0 1 2 0 1 1 1 1 0 2 2 0 1 1 2 0 0 0 2 1 1 1 0 0 1 0 1 0 0 0 2 0 1 0 0 0 0 1 2 0 0 0 0 0 0 1 0 2 1 1 0 1 0 2 1 0 2 1 1 0 1 1 0 1 2 0 1 1 0 0 1 1 0 1 0 1 1 0 0 0 0 0 1 1 2 2 0 2 2 0 2 0 0 2 1 1 0 2 1 2 1 2 1 0 2 0 1 0 0 1 0 2 1 1 1 0 0 1 1 1 0 0 2 2 0 0 2 0 1 1 0 2 2 2 0 0 0 0 0 0 0 0 2 2 2 0 0 1 1 1 0 0 1 0 1 0 0 1 0 0 0 0 0 0 0 0 0 0 1 0 1 1 0 1 1 1 0 0 1 0 0 0 0 0 0 1 0 0 0 0 0 2 1 0 0 0 1 0 0 0 1 0 0 2 2 2 1 0 2 0 0 0 0 2 2 0 1 2 0 1 0 0 1 1 0 0 0 1 1 1 2 0 1 1 1 0 1 0 0 0 1 1 1 0 1 0 0 1 0 0 0 1 2 0 2 0 2 0 0 0 1 2 0 1 0 0 1 0 0 1 0 1 2 0 1 1 1 0 0 0 0 0 2 2 0 0 0 0 1 0 2 1 1 1 0 2 2 0 2 0 0 2 2 1 2 0 0 0 0 0 1 1 1 0 0 0 0 0 0 0 0 1 2 0 2 2 1 1 0 0 0 1 1 2 2 1 2 0 1 1 0 2 1 1 2 1 0 1 1 1 2 0 2 1 2 0 2 1 1 0 0 0 0 0 0 0 2 0 0 2 0 1 1 0 0 0 0 1 0 0 0 0 0 2 2 2 2 0 1 0 1 0 0 0 1 0 0 0 0 0 1 0 0 1 0 1 1 2 0 2 0 1 0 0 0 0 0 0 0 0 2 2 0 2 2 0 0 1 1 1 0 2 0 2 0 1 0 0 1 2 2 0 1 1 2 2 0 2 1 0 1 1 0 1 2 0 1 1 0 2 0 2 0 0 1 1 0 0 0 0 0 2 2 1 1 1 0 0 0 0 0 0 0 1 0 0 1 0 1 2 2 2 0 0 0 0 1 0 1 1 0 0 0 1 0 0 0 1 0 1 0 0 2 0 1 2 0 2 1 0 0 0 1 1 1 1 0 0 0 0 0 0 0 1 1 1 1 1 0 0 0 1 1 1 0 0 1 0 0 0 0 0 0 1 2 1 0 0 1 1 0 0 1 1 0 1 1
79 1 2 0 0 0 1 2 1 0 0 0 1 1 0 1 0 0 2 1 1 1 1 0 0 0 2 0 0 0 2 0 1 1 0 0 2 1 0 0 0 0 1 1 1 1 2 0 0 1 0 0 0 1 1 1 0 0 1 1 1 2 1 2 0 1 1 0 1 0 2 0 2 2 0 2 2 0 2 0 0 2 1 0 1 0 0 0 0 1 0 0 1 0 0 2 0 2 0 2 0 0 1 0 1 1 1 2 1 0 0 1 1 1 1 1 1 0 2 0 0 0 2 0 2 0 0 0 2 1 1 1 0 0 0 0 0 0 0 0 0 0 0 0 0 0 1 0 1 1 0 0 0 0 0 0 0 2 1 0 1 1 2 2 1 2 1 0 1 1 1 0 1 1 0 0 0 1 0 1 0 1 0 0 1 0 0 1 1 0 1 0 1 0 1 1 0 0 0 0 0 1 0 1 1 0 1 2 0 0 1 1 1 0 0 0 0 1 2 0 2 1 0 0 0 0 0 0 0 1 1 0 1 1 1 2 1 2 0 0 0 0 1 0 0 2 0 0 0 0 0 0 1 0 0 2 1 0 1 1 0 1 0 0 0 0 2 0 1 0 0 2 1 0 0 0 0 1 2 0 1 0 2 1 0 1 1 2 1 2 0 1 1 0 2 0 1 1 1 0 1 1 0 0 0 0 0 2 1 0 0 1 2 1 1 0 2 0 1 0 0 1 1 0 2 0 1 1 0 0 0 0 0 0 0 1 1 1 0 2 1 1 2 0 0 0 0 0 1 0 0 2 2 0 0 0 0 1 0 1 0 1 2 0 1 0 1 2 1 0 1 1 1 1 1 1 0 0 1 1 1 1 0 0 0 1 0 0 0 0 0 0 1 0 2 2 2 2 1 1 1 1 0 0 0 0 1 1 1 2 0 1 1 1 1 2 0 0 1 0 0 0 0 0 1 1 0 1 1 0 0 0 1 0 0 0 0 1 1 0 0 2 1 0 2 2 0 0 1 2 0 0 0 2 1 1 1 2 1 1 1 1 0 0 0 1 0 0 0 0 0 0 2 2 2 0 2 0 0 0 0 0 0 0 0 1 0 0 0 1 1 0 1 0 0 0 0 0 2 1 1 0 1 1 0 2 2 1 0 0 0 2 0 1 0 0 0 0 1 2 2 0 2 1 1 2 0 1 0 1 1 1 2 0 1 0 2 0 0 1 1 0 0 1 1 1 2 1 1 1 0 0 0 0 2 1 1 0 0 0 0 0 1 1 1 0 2 2 1 1 0 1 1 0 1 1 1 1 1 1 0 0 0 0 0 0 0 0 0 0 0 1 0 0 0 0 0 0 0 0 0 1 0 2 0 0 1 1 1 1 1 0 0 0 0 0 0 0 0 0 1 0 0 0 0 1 1 2 0 0 0 0 1 0 0 0 2 0 2 1 2 1 0 2 0 0 1 0 0 0 0 2 1 1 1 0 0 1 2 0 0 0 2 1 1 1 1 1 0 1 1 1 1 0 0 1 1 1 1 1 2 0 2 1 2 2 1 2 1 1 1 1 0 1 1 1 2 1 2 2 0 2 0 0 0 0 1 2 0 0 0 0 0 0 0 1 0 0 0 0 0 0 0 0 1 2 0 1 1 0 2 2 1 1 1 1 1 0 0 1 1 1 1 1 0 0 2 0 0 0 0 0 0 0 1 0 0 0 1 0 0 0 1 0 0 1 1 2 0 0 0 0 0 0 0 0 1 0 0 1 1 1 0 0 1 2 0 2 0 2 0 0 1 0 0 0 0 0 0 0 0 2 0 1 1 0 2 1 0 0 0 0 2 1 2 0 0 1 2 2 2 2 0 1 0 1 0 0 1 1 0 1 1 0 0 2 0 0 1 0 1 1 0 0 0 0 0 1 1 1 0 0 0 0 0 0 0 0 0 0 2 0 1 0 0 2 1 0 0 0 0 0 0 2 1 1 0 1 1 2 2 0 2 1 0 1 1 0 0 2 0 0 1 0 2 1 1 0 0 1 0 1 0 0 1 1 0 1 0 0 0 0 0 0 2 2 0 1 2 1 0 2 0 0 1 1 1 2 0 0 1 0 1 2 0 0 1 2 0 0 0 1 2 0 1 0 1 1 0 0 2 0 2 0 0 0 0 1 0 1 1 1 2 0 2 1 2 0 1 0 1 0 0 0 0 0 2 1 1 0 0 1 2 2 0 1 1 0 1 2 1 0 0 0 0 0 0 1 1 0 0 1
80 1 1 0 0 0 1 2 0 0 0 1 0 2 1 0 1 0 0 0 0 0 1 0 0 0 0 0 0 0 2 1 0 1 1 0 2 1 0 1 1 1 0 0 2 0 2 0 0 2 0 1 0 0 1 1 0 1 0 1 1 2 0 1 1 0 1 0 2 1 0 2 2 2 1 2 1 0 2 0 0 2 2 1 1 0 0 0 0 1 0 0 1 0 1 2 1 1 0 1 1 0 1 0 1 0 1 1 1 0 0 1 1 2 2 2 1 0 2 1 0 1 2 2 0 2 0 0 2 1 0 0 1 0 1 1 0 0 0 0 1 0 1 0 0 0 1 0 0 0 0 0 1 0 0 0 1 0 1 0 1 1 0 2 0 0 0 0 1 1 1 0 0 0 0 0 1 0 0 0 0 0 1 1 2 1 2 1 1 1 1 1 2 0 2 2 0 0 0 0 0 1 0 2 1 0 0 0 1 0 1 0 1 0 0 1 0 0 1 0 2 1 1 0 1 1 2 0 0 1 0 0 0 0 1 0 0 1 0 1 0 0 1 1 0 1 0 0 0 0 0 0 1 1 1 1 0 2 1 1 0 1 0 0 1 0 0 0 1 0 0 2 0 0 0 0 0 0 1 0 0 1 2 2 0 0 1 1 0 2 0 0 2 0 2 0 2 1 1 0 2 0 1 1 1 0 1 2 1 0 0 1 1 0 1 0 2 1 0 0 1 2 0 0 2 0 1 2 0 0 0 1 0 0 0 0 0 0 0 0 0 0 1 1 0 0 2 1 2 1 2 0 2 0 0 0 1 0 0 1 0 1 1 0 0 1 0 1 2 0 0 2 0 0 1 1 0 0 1 1 2 0 1 0 1 2 0 0 0 0 0 0 1 0 2 2 2 1 1 1 1 1 0 1 1 0 0 1 0 1 1 0 0 0 0 2 0 0 0 0 0 0 0 1 1 1 0 0 0 0 0 0 0 0 0 1 1 1 1 0 2 0 1 2 0 2 0 0 2 1 0 1 0 2 1 0 1 1 1 0 0 0 0 0 0 1 0 1 0 1 1 1 2 0 1 1 1 0 0 0 0 0 1 1 0 1 0 0 2 1 0 2 1 2 1 0 0 0 2 1 1 0 2 0 0 0 1 0 0 1 0 0 0 0 1 0 0 0 0 0 1 1 2 0 1 2 0 2 0 2 0 2 1 0 1 2 2 0 0 0 2 0 0 1 1 2 2 1 1 1 0 1 0 0 2 2 0 0 0 1 0 0 1 0 1 0 1 1 1 0 1 0 1 0 1 1 2 0 0 2 0 0 1 1 0 0 0 0 0 0 0 0 1 0 0 0 0 0 0 1 2 0 0 2 0 0 1 1 1 2 1 0 1 1 1 1 0 0 0 0 0 0 0 0 0 0 2 2 0 0 0 0 0 0 0 1 0 0 1 1 1 1 0 0 1 1 1 0 1 0 0 2 0 0 0 1 0 0 2 0 0 0 1 1 1 2 1 0 1 1 1 0 0 0 1 0 2 0 1 1 0 2 1 1 1 1 1 2 1 1 1 2 0 0 0 0 0 0 1 1 0 0 0 0 1 0 2 2 0 0 0 0 0 2 0 1 0 0 0 0 0 1 0 0 0 2 0 0 0 0 1 1 1 2 2 2 2 0 0 0 0 0 0 0 0 1 1 0 0 1 1 1 0 0 0 0 0 0 0 0 0 0 2 1 0 1 1 0 1 1 1 0 1 0 0 0 1 0 0 1 0 0 0 0 2 0 2 1 0 2 1 0 0 1 0 0 0 1 0 0 0 2 0 2 0 0 1 0 0 2 0 1 1 1 1 0 0 1 1 2 1 1 0 0 0 0 0 0 1 0 0 1 1 0 0 2 0 0 1 0 0 1 1 0 1 0 1 1 1 1 0 0 0 0 0 0 0 0 0 0 0 1 0 0 1 0 0 1 1 2 0 0 0 1 2 2 0 0 0 2 1 1 2 0 0 0 0 0 2 1 0 1 0 0 2 1 1 0 0 0 0 1 0 1 1 1 1 1 0 1 0 0 1 0 1 0 0 0 1 0 0 1 0 1 1 1 2 0 0 0 0 0 0 1 0 0 1 1 0 1 0 0 1 0 0 1 1 0 0 0 2 1 2 0 1 0 1 2 0 1 0 0 0 0 1 2 2 1 2 1 1 0 0 0 0 0 2 2 0 0 0 1 0 0 0 0 0 0 0 1 0 0 0 0 0 0 0 1 1 0 0 1
81 1 2 0 0 0 0 0 0 2 0 0 0 0 0 0 0 0 0 0 1 1 0 0 0 0 0 0 0 1 0 0 1 1 1 0 2 0 0 0 0 1 1 1 1 1 1 0 0 2 1 0 0 0 2 0 0 1 0 1 0 1 0 1 1 1 2 0 1 0 1 2 2 2 2 2 0 0 2 0 1 1 1 0 1 0 0 0 0 2 0 0 1 0 1 1 1 0 0 1 0 0 1 0 2 1 1 1 1 0 1 2 0 1 1 1 0 0 1 0 1 0 1 2 0 1 0 1 2 1 1 1 0 0 0 0 0 0 1 0 1 0 0 0 0 0 2 0 1 1 0 0 0 0 1 0 0 2 0 1 0 0 0 2 1 1 0 0 1 1 1 2 1 2 1 0 1 0 0 0 0 0 0 0 1 0 0 1 0 0 0 1 2 1 2 1 1 0 0 1 0 0 0 2 1 1 1 1 2 0 1 2 1 0 0 1 1 0 1 1 1 0 0 1 0 0 1 0 0 0 1 1 0 0 1 0 1 1 1 1 0 0 2 0 1 2 1 0 0 0 0 0 1 0 0 1 0 1 0 0 0 0 0 0 1 0 0 0 2 0 0 2 0 0 0 0 0 1 2 0 1 0 2 1 1 0 0 2 0 2 0 0 2 0 2 0 1 0 0 0 1 0 2 2 1 0 1 2 0 0 1 1 1 0 1 0 0 1 1 0 0 2 1 0 0 0 2 1 1 1 0 0 0 0 0 0 0 0 0 1 0 0 2 1 0 0 1 0 2 1 1 1 0 0 0 2 0 0 0 1 0 1 1 1 0 1 1 1 1 0 1 1 1 0 0 0 0 0 0 2 2 0 2 0 1 1 0 1 1 0 0 1 0 0 2 0 0 1 1 1 1 1 1 0 0 0 1 0 0 1 1 0 0 0 1 1 1 1 0 0 0 2 0 0 0 1 1 0 0 0 1 0 0 0 0 0 1 2 0 2 2 0 2 0 2 2 0 0 1 1 0 1 0 1 0 0 1 2 2 2 2 2 0 0 0 2 0 1 0 1 0 2 1 1 0 0 0 0 0 0 1 1 2 2 2 0 2 1 1 0 0 2 1 0 1 1 1 0 2 2 0 0 1 1 0 1 1 0 0 1 0 1 1 1 1 0 0 0 0 0 1 2 2 0 1 2 0 1 0 2 0 1 1 0 0 0 2 0 2 2 0 1 0 1 1 1 1 2 2 0 0 0 0 0 2 0 1 1 0 1 0 0 1 1 1 0 2 2 2 0 0 1 0 0 1 0 1 2 2 2 0 0 2 1 2 1 1 1 1 1 1 1 0 0 0 0 0 1 0 2 2 0 0 0 0 2 0 1 0 0 1 0 0 0 1 1 0 0 0 0 0 0 1 1 0 0 2 1 0 0 0 1 1 0 0 0 0 0 2 2 1 0 0 0 1 1 1 0 2 1 0 1 1 1 1 0 0 0 2 0 0 0 1 0 1 1 0 2 1 0 0 1 1 0 0 0 1 0 0 0 1 2 2 2 1 2 1 0 1 0 1 0 0 1 2 0 2 0 1 2 0 0 0 0 0 0 2 2 0 0 0 0 0 0 1 1 0 2 1 0 1 0 1 0 1 1 0 1 1 0 0 0 0 2 1 1 1 1 0 1 0 0 1 1 0 0 2 0 0 1 1 1 0 0 0 1 0 0 0 0 0 0 2 0 1 0 0 1 1 1 0 0 0 1 1 0 2 1 1 1 1 1 1 1 2 2 0 2 1 2 0 2 1 1 0 0 1 0 1 1 0 0 0 2 0 1 2 0 1 1 0 0 1 1 1 0 0 0 2 1 2 1 0 1 0 1 0 0 1 0 0 1 1 0 0 1 0 0 0 0 0 0 1 0 1 1 1 1 0 0 1 0 1 0 0 0 1 0 0 0 0 0 0 0 0 2 0 0 1 2 0 0 0 2 0 1 0 1 1 2 1 0 2 0 0 0 0 2 2 0 0 0 1 0 2 0 2 0 0 0 0 2 2 0 2 1 0 1 0 0 0 0 0 0 1 1 0 2 2 2 0 2 0 1 1 0 0 1 0 0 0 1 0 2 0 0 0 1 1 1 0 0 2 0 2 0 0 2 1 0 2 0 2 0 1 0 1 0 0 1 1 0 1 0 1 2 2 0 2 1 0 0 0 0 0 0 1 0 2 0 0 0 0 0 1 1 1 0 0 2 0 0 1 0 0 0 0 0 0 0 0 1
82 0 1 0 0 0 2 0 0 1 0 1 0 1 0 0 1 0 0 0 1 1 1 0 0 0 0 0 0 0 1 0 1 1 2 1 2 1 0 1 1 1 0 0 1 0 0 0 0 1 0 0 0 0 1 1 0 1 1 0 2 2 0 1 1 1 2 0 0 0 0 0 2 2 2 2 0 0 2 0 1 1 2 0 0 0 0 1 1 1 0 0 2 0 0 0 0 0 0 2 0 0 1 0 1 1 2 1 1 0 1 2 0 2 2 2 0 0 2 0 0 0 2 1 0 2 0 1 1 1 0 0 0 0 0 0 0 0 0 0 1 0 0 0 0 0 0 0 0 0 1 0 0 0 0 0 0 0 1 0 0 0 0 2 2 1 0 0 1 1 1 1 2 0 0 0 1 1 0 1 0 0 1 1 2 1 1 2 1 0 1 1 2 0 2 1 2 0 0 0 0 0 0 1 1 0 1 0 0 0 0 2 1 0 0 0 0 0 1 1 1 0 0 0 0 0 0 2 1 1 0 0 0 0 1 0 0 2 0 0 0 1 1 0 0 1 0 0 1 0 0 0 2 0 0 1 2 0 0 0 0 0 0 0 1 0 0 0 1 0 0 2 1 1 0 0 0 0 2 0 0 0 2 1 0 1 1 1 0 2 0 1 1 0 2 0 0 1 0 1 2 2 1 1 1 0 0 1 1 1 0 1 2 0 1 0 1 0 1 0 0 2 2 1 2 0 1 1 0 0 0 0 1 0 0 1 0 1 1 2 1 0 1 0 1 0 1 0 1 1 1 1 2 0 1 0 0 1 0 0 0 0 1 0 1 0 0 1 2 0 0 2 2 2 2 1 0 1 1 1 2 1 0 0 2 1 0 0 0 1 0 1 0 0 1 0 1 1 1 0 0 0 0 1 2 1 0 1 0 0 0 1 1 1 1 1 1 0 0 0 0 1 0 0 1 2 0 0 0 2 0 2 0 2 2 0 0 0 0 0 2 0 2 1 0 0 0 1 2 2 0 0 0 2 2 2 2 1 1 1 1 1 0 0 1 1 1 0 0 0 1 2 1 1 2 0 1 0 0 0 1 0 1 1 1 0 1 0 0 1 1 2 0 1 0 0 0 0 1 2 0 0 2 0 1 1 1 0 1 2 0 0 0 1 1 0 1 0 1 2 2 0 2 0 1 2 0 2 0 2 0 2 1 1 1 1 1 1 1 0 1 1 0 0 0 2 0 2 2 0 0 0 0 0 1 1 0 0 0 0 1 0 0 1 1 0 1 0 0 0 0 2 0 0 0 0 0 2 2 2 0 0 0 0 0 0 0 1 0 1 0 0 0 0 0 0 0 0 0 1 1 1 0 2 0 0 1 2 2 2 1 0 0 1 0 0 0 0 0 0 1 0 1 1 0 0 1 1 0 0 1 1 1 0 0 2 0 0 1 0 1 0 0 0 2 0 0 0 1 1 0 2 1 1 1 0 0 1 2 0 0 0 0 1 1 1 1 1 1 0 0 1 0 0 1 0 2 0 0 0 0 0 2 0 0 1 1 2 1 1 1 1 0 0 0 0 0 0 0 1 0 0 0 0 1 0 2 1 0 0 0 0 0 2 0 0 0 1 1 0 0 0 1 0 0 1 1 0 0 0 0 0 0 2 1 1 2 0 0 1 1 1 0 0 0 1 2 1 0 0 0 0 0 0 0 0 1 0 1 0 0 0 2 0 0 1 1 1 1 1 0 0 0 0 0 2 0 1 1 1 2 2 0 0 1 2 0 1 1 2 1 1 1 1 1 1 0 1 0 1 0 2 0 2 0 1 1 0 1 0 0 0 0 0 0 0 0 0 0 0 0 0 0 1 0 0 0 0 0 0 0 0 1 1 0 1 0 0 2 0 0 2 0 0 0 0 0 0 0 0 0 0 0 0 0 2 2 0 0 0 0 0 1 1 0 0 0 0 1 1 1 0 0 1 1 2 0 1 2 2 2 0 2 0 0 0 1 0 0 2 0 2 0 0 2 0 2 0 1 0 2 0 1 0 1 1 1 0 0 1 0 0 0 0 1 1 0 1 0 0 0 0 0 2 1 1 1 1 0 1 0 0 0 2 0 0 1 0 0 0 0 1 1 1 1 1 1 0 0 0 2 1 2 1 2 0 1 2 0 0 0 0 2 0 1 1 1 0 1 1 1 1 0 0 0 2 0 0 1 1 0 1 1 1 0 0 0 0 1 2 1 1 0 0 0 0 0 0 1 0 1 1
83 1 0 0 0 0 2 1 0 2 0 0 0 1 0 1 0 0 1 0 0 0 0 1 0 0 0 0 0 1 0 0 0 1 1 2 1 2 0 0 0 0 0 0 1 0 0 0 0 1 1 0 2 2 0 0 0 1 0 1 0 1 0 1 1 1 0 0 1 0 0 1 2 2 2 2 0 0 2 2 0 2 1 1 2 0 0 1 1 1 0 1 2 2 0 0 0 0 0 2 0 0 1 0 0 0 2 0 0 0 2 2 0 2 2 2 1 1 1 0 2 0 2 1 1 0 0 0 1 1 1 1 1 0 0 0 0 0 0 0 0 0 0 0 0 0 0 0 0 1 0 1 0 0 0 1 0 1 0 0 0 0 0 2 1 0 0 0 1 2 0 1 0 2 0 0 2 0 0 0 0 0 0 0 1 0 0 1 1 0 2 0 2 0 2 1 0 0 0 1 1 0 0 2 1 1 1 1 1 0 0 1 1 0 0 0 0 0 2 0 2 2 1 0 0 1 1 0 0 1 0 0 0 0 0 0 0 2 0 0 0 0 2 1 0 2 0 0 1 0 0 0 1 1 1 1 0 2 0 0 0 0 1 1 1 0 0 0 0 0 0 2 2 2 0 1 0 1 1 0 1 1 1 1 0 1 0 2 0 2 0 0 2 0 2 0 0 0 0 0 1 0 0 0 0 0 1 2 1 1 0 1 1 1 1 1 2 2 0 0 0 2 0 0 1 0 2 2 0 1 0 0 0 0 0 0 0 1 1 0 0 0 1 0 0 0 1 0 2 2 2 0 1 0 0 1 0 1 0 0 0 0 0 0 0 1 0 1 2 0 0 2 0 0 0 0 0 1 1 1 1 1 0 0 1 0 0 0 0 1 0 0 0 1 2 1 1 0 0 0 0 1 0 2 2 0 0 1 0 1 1 0 1 1 1 2 0 1 0 0 0 2 1 1 1 1 2 0 0 0 0 0 1 0 0 0 1 1 0 0 1 1 1 2 0 2 0 1 2 2 0 0 0 2 1 0 1 1 1 1 1 1 1 0 0 2 0 2 0 0 0 2 2 1 0 0 0 0 0 2 1 0 0 0 0 2 0 0 1 1 0 2 1 1 1 0 0 2 2 2 0 0 1 1 0 0 1 0 1 1 1 2 0 1 0 0 0 1 0 1 1 0 2 1 0 2 0 1 1 2 0 1 1 0 0 0 2 1 1 0 2 0 0 0 1 2 1 1 1 1 0 0 1 0 1 0 1 2 0 1 0 0 0 0 0 0 1 1 1 0 0 0 1 0 1 1 1 1 1 2 0 0 1 1 1 0 0 0 0 0 0 1 0 0 0 0 0 0 1 0 1 2 0 1 1 0 0 1 2 1 0 0 0 1 0 0 1 0 0 1 1 1 0 0 0 2 0 2 0 0 0 1 0 0 0 0 1 0 2 1 1 0 0 1 1 1 0 0 1 1 0 0 1 1 1 1 0 0 2 0 0 0 2 2 0 2 1 1 1 0 0 2 1 0 0 1 1 0 0 0 2 0 1 1 1 1 0 1 2 0 2 0 0 0 0 0 2 0 2 2 1 0 0 0 2 0 2 2 0 0 1 1 0 1 0 0 0 2 2 0 0 0 1 0 0 1 0 1 1 0 1 1 0 2 1 1 1 0 0 2 0 2 0 0 0 0 0 1 0 1 1 1 0 0 0 0 0 0 1 0 0 0 1 0 1 0 0 0 1 1 1 0 0 0 0 1 1 2 1 2 2 1 2 1 1 2 0 1 0 1 0 0 2 0 0 0 0 1 0 0 0 1 0 2 1 0 0 1 0 1 0 1 2 1 2 0 0 1 1 1 1 1 0 1 0 1 0 0 0 0 0 0 0 0 0 1 0 0 0 0 0 0 2 0 2 0 2 0 0 0 0 0 0 0 0 1 2 0 0 0 0 1 0 0 0 0 0 0 2 0 1 0 2 1 1 1 0 1 1 2 1 1 2 0 0 0 0 2 1 0 1 1 1 1 2 0 2 0 1 0 1 1 1 0 2 2 0 2 1 2 1 0 1 0 1 0 0 1 0 0 0 0 0 1 1 2 2 0 0 0 0 1 0 2 0 0 0 1 0 1 0 2 2 1 1 0 0 1 0 1 2 0 2 1 2 0 1 1 1 1 1 0 1 1 0 1 1 0 0 1 2 0 0 0 0 2 0 1 0 0 0 2 1 1 0 0 0 0 0 1 0 0 1 0 0 0 1 0 0 0 0 0
84 0 1 0 0 0 2 1 0 2 0 0 0 0 0 0 0 0 1 1 1 1 0 0 0 0 1 0 1 1 0 1 0 1 1 1 1 2 0 2 1 0 0 0 0 0 0 0 1 2 1 0 1 1 0 1 0 0 0 2 0 1 0 2 1 1 2 0 2 1 0 0 2 2 0 2 2 0 1 0 1 2 2 1 1 0 0 0 0 2 0 0 1 0 1 1 1 1 0 2 1 0 0 0 2 1 2 1 1 0 0 1 0 1 1 1 0 0 1 0 2 0 2 0 2 0 0 1 2 2 1 0 0 0 1 1 0 0 0 0 0 0 0 0 0 0 0 0 0 0 0 0 0 1 0 0 0 2 1 0 0 1 0 2 0 0 0 2 0 2 0 2 1 1 1 0 2 1 0 1 0 0 0 0 0 0 0 2 1 0 1 1 1 0 1 1 1 0 0 0 0 0 0 0 0 1 2 0 2 0 2 0 2 0 0 1 0 1 1 1 1 1 0 0 0 0 0 0 0 1 0 1 0 0 1 0 0 2 0 0 0 0 1 0 0 2 0 0 0 0 0 0 1 0 0 1 1 1 0 0 0 0 0 0 0 0 0 1 2 2 0 0 1 1 0 1 0 2 1 0 1 0 1 2 0 0 1 2 1 2 0 1 0 0 1 0 0 0 0 0 1 1 0 0 0 0 1 2 0 1 0 1 2 0 1 0 2 1 1 0 0 2 1 0 1 0 1 1 1 1 0 1 1 0 0 0 0 2 1 1 1 1 2 2 0 0 2 0 2 1 0 0 2 1 0 0 2 2 0 1 0 1 2 0 2 0 0 1 2 1 0 2 0 0 1 0 0 1 0 2 1 2 0 0 2 2 0 0 0 0 0 0 1 0 1 0 0 0 1 1 1 1 0 1 1 0 1 0 1 2 0 0 1 1 2 2 0 0 0 0 0 2 1 0 0 1 1 0 0 0 0 0 0 0 0 0 0 2 1 1 1 1 1 1 0 1 0 1 2 1 0 1 0 1 0 0 0 0 1 2 1 2 0 1 0 1 0 1 0 0 0 1 2 0 0 0 0 1 1 0 1 1 1 1 0 0 0 0 0 1 1 1 1 1 0 1 1 1 2 1 1 0 1 0 1 1 2 0 0 0 0 2 0 0 1 1 1 0 2 2 2 0 2 1 1 2 0 2 0 2 1 1 1 0 1 1 2 0 2 0 1 1 0 0 0 2 1 0 0 2 0 1 0 0 2 1 0 1 0 2 0 0 0 1 1 0 2 1 1 0 0 1 0 0 0 0 0 2 2 1 0 0 1 1 1 0 0 0 1 1 0 0 1 0 0 0 0 1 0 1 1 1 0 2 0 0 1 1 2 2 0 0 1 1 1 1 0 0 0 0 1 0 0 0 0 0 2 1 0 0 0 0 0 0 0 0 0 0 2 0 2 1 0 1 0 2 2 0 1 1 0 1 1 2 2 0 0 1 1 0 0 0 0 1 1 1 1 1 0 1 1 0 0 1 0 1 1 0 0 0 0 0 2 2 2 2 2 1 1 2 0 2 0 1 0 0 1 0 1 1 0 0 0 0 2 0 2 2 0 0 0 0 1 1 0 2 0 0 0 0 0 1 1 0 0 0 0 1 1 0 1 1 0 2 0 0 0 0 0 0 0 0 0 0 0 0 2 1 0 0 0 0 0 0 0 1 0 1 0 1 0 1 2 0 0 1 1 1 1 1 0 0 0 0 0 1 1 1 1 1 1 1 0 0 1 1 1 2 0 2 0 0 1 1 1 1 0 0 0 0 0 0 0 2 1 1 0 0 0 1 0 0 0 0 0 0 0 0 1 1 1 2 0 0 0 0 0 0 0 0 0 0 0 0 0 0 1 0 1 0 1 0 1 1 1 0 0 1 1 0 0 1 0 0 0 0 1 0 0 0 2 0 0 0 0 1 0 1 1 1 0 0 1 1 2 1 0 0 0 0 0 0 1 0 0 1 0 2 1 2 0 0 1 0 1 0 1 0 1 0 0 1 0 0 2 1 1 1 0 0 0 0 0 0 1 1 0 1 2 1 0 2 2 2 2 2 1 0 0 0 0 0 0 1 0 0 0 1 1 1 0 1 2 0 1 1 2 0 0 0 2 0 2 2 0 0 2 2 0 1 0 1 0 0 1 2 2 0 1 0 1 0 1 0 0 0 2 1 1 1 1 1 2 2 0 0 0 0 0 2 0 0 0 0 0 0 1 0 1 1 0 1
85 0 1 0 0 0 1 2 0 0 1 2 0 1 0 0 1 0 0 1 2 1 0 0 0 0 1 0 0 0 2 0 0 0 0 0 2 2 0 1 1 1 0 0 2 0 0 0 1 1 0 1 1 1 1 1 0 0 0 1 0 0 0 2 1 2 2 0 2 0 0 0 2 2 1 2 1 0 2 0 1 1 2 1 1 0 0 0 0 2 0 0 2 1 1 0 0 1 0 2 1 0 1 1 0 0 2 0 1 1 1 2 0 2 2 2 1 1 1 0 2 0 2 1 1 0 0 1 2 1 1 0 0 0 0 0 1 1 0 0 1 0 0 0 0 0 0 0 1 2 0 2 1 0 0 0 0 1 0 0 0 0 1 2 2 2 0 1 0 2 0 1 1 2 1 0 2 0 0 0 0 0 0 0 1 0 1 0 0 0 0 0 0 0 0 1 1 0 0 0 0 1 1 1 1 0 1 2 1 0 1 1 2 0 1 0 1 1 0 0 2 2 0 0 0 0 0 0 0 1 0 1 0 0 1 0 0 1 1 1 0 0 2 0 0 1 0 0 0 0 0 0 2 0 0 0 0 2 0 0 0 0 0 0 1 0 0 0 1 1 0 1 1 1 1 0 0 2 2 0 2 0 0 2 0 0 0 0 0 1 1 0 1 0 2 0 1 0 0 0 0 0 1 1 0 0 1 2 2 2 0 2 1 1 2 1 1 1 0 0 0 2 2 0 0 0 1 0 1 0 0 1 0 0 0 0 0 2 0 1 1 1 1 1 0 0 1 0 2 0 0 0 2 0 1 0 0 0 0 1 0 1 1 0 0 1 0 2 2 0 0 2 1 1 0 0 0 1 1 1 1 0 0 0 1 0 0 0 0 1 0 0 1 0 2 0 0 1 1 1 1 1 0 1 2 1 0 0 1 2 0 0 1 1 1 2 0 0 2 0 0 0 0 2 1 1 1 0 0 0 0 1 0 0 0 1 0 1 1 0 1 0 0 0 2 2 0 1 1 0 0 1 0 2 2 1 2 1 1 2 1 2 0 0 0 1 0 0 0 0 1 1 2 2 2 0 2 0 0 1 0 0 0 0 0 0 0 0 0 0 2 0 0 2 0 2 2 1 2 2 0 0 2 0 0 0 0 0 0 2 0 0 0 2 0 0 0 1 0 1 1 1 2 0 0 1 1 1 0 2 0 1 0 0 0 0 2 0 1 1 0 1 1 1 1 1 2 1 1 1 0 1 0 0 2 1 0 2 0 2 0 0 0 0 0 0 0 2 1 1 1 1 1 0 1 1 1 2 2 1 0 0 0 1 1 0 0 0 1 1 0 0 1 0 0 0 0 1 0 1 1 1 0 1 0 2 1 2 2 2 0 0 0 2 1 2 0 0 0 1 0 1 0 1 0 1 1 1 0 0 1 1 0 0 0 0 1 0 1 0 1 0 0 1 0 2 2 0 2 2 0 1 1 1 1 0 1 0 2 0 0 0 1 1 0 1 2 1 1 0 0 1 1 0 0 1 0 0 0 1 0 1 2 2 2 2 1 2 1 0 2 0 0 0 0 0 0 0 1 1 0 1 0 0 1 0 2 2 0 0 1 0 0 1 0 1 0 1 1 0 0 1 1 1 0 2 1 0 0 0 0 0 0 2 2 1 1 0 0 1 0 1 0 0 0 0 1 1 0 0 0 0 0 0 1 0 0 0 1 1 0 1 1 0 1 0 0 1 1 1 0 0 1 1 1 1 1 0 0 0 2 2 0 0 0 1 0 1 0 2 1 0 2 0 1 1 1 1 0 1 0 2 0 1 1 1 2 0 0 2 0 0 1 0 1 0 0 1 1 1 0 2 0 0 0 0 0 0 0 0 0 0 1 1 1 1 0 0 1 0 0 0 1 0 1 0 0 1 1 1 0 0 0 0 0 0 1 0 0 0 2 0 0 0 1 1 0 0 1 1 0 0 0 2 1 1 0 0 0 2 2 0 1 0 0 1 0 1 1 0 0 2 0 0 2 0 2 0 0 0 0 1 0 1 0 0 2 2 0 1 1 0 0 0 1 1 0 1 2 0 0 2 0 2 0 1 1 1 0 0 0 0 0 0 2 0 0 2 0 0 0 0 1 0 0 1 1 0 0 0 2 0 1 1 1 0 1 2 0 0 0 1 0 0 1 2 2 0 1 0 0 0 0 0 0 1 0 0 2 0 0 0 0 0 0 0 0 0 0 2 0 1 0 1 1 0 0 0 0 0 0 1
86 1 1 0 0 0 1 2 1 0 0 1 1 1 0 0 0 0 1 1 1 1 1 0 0 0 0 0 2 2 0 1 0 0 1 0 2 1 1 1 1 0 0 0 0 2 2 0 0 0 0 0 0 0 2 2 0 0 1 2 0 1 0 1 1 1 1 1 2 0 0 1 2 2 1 2 1 0 2 0 0 1 2 1 2 0 0 0 0 2 0 0 2 1 1 1 1 2 1 2 0 1 1 0 0 0 2 0 0 0 1 2 0 1 1 1 1 0 1 0 0 2 2 1 1 1 0 0 1 1 0 0 1 0 1 1 2 1 0 0 1 0 0 0 0 0 0 0 1 1 0 1 0 0 0 0 0 2 0 0 1 1 0 2 2 2 0 0 1 1 1 0 0 2 1 0 2 1 0 1 1 0 1 1 1 1 1 2 0 0 2 2 1 0 1 1 0 0 0 0 0 1 0 1 1 0 1 0 0 0 1 1 2 0 0 0 1 0 0 0 2 0 0 0 0 1 1 1 1 1 1 0 0 0 2 0 0 1 1 1 0 0 2 0 0 1 0 0 0 0 0 0 1 0 0 2 1 0 0 0 0 0 0 0 1 0 0 0 1 1 2 1 1 1 1 2 0 1 1 0 1 0 0 0 0 2 0 1 0 2 0 0 2 0 2 0 0 1 1 0 0 0 1 1 0 1 0 2 1 0 0 0 1 0 1 0 1 0 0 0 1 2 0 0 2 0 2 0 2 2 0 0 1 1 0 1 0 2 1 0 2 1 1 0 0 0 1 1 1 0 0 1 2 0 1 0 1 0 0 0 0 0 0 1 0 0 0 1 2 0 0 2 0 0 0 0 0 0 0 2 1 0 0 0 1 0 0 1 1 0 0 0 2 0 2 2 2 0 0 1 0 1 0 0 2 2 0 0 0 0 1 0 1 1 1 1 1 1 1 0 0 1 0 1 0 0 1 0 0 0 0 0 0 1 1 0 0 0 0 0 1 1 1 1 0 2 0 0 1 2 0 0 0 2 1 0 1 0 0 0 0 0 1 1 1 1 0 1 0 0 0 0 1 1 1 0 0 0 0 0 1 0 0 0 0 0 0 0 1 0 1 1 1 2 2 0 0 1 1 2 0 1 1 0 0 1 2 1 0 0 0 1 0 1 1 0 1 0 1 2 2 0 2 1 0 2 0 1 1 1 1 1 0 0 0 1 2 0 0 0 0 1 0 2 2 2 2 0 0 2 0 0 0 0 0 0 0 2 0 0 0 0 1 0 0 0 2 2 2 0 0 0 0 0 0 0 0 1 1 2 0 0 2 2 2 0 0 0 1 1 0 2 1 0 1 0 0 1 0 2 2 0 0 2 0 0 0 0 1 1 1 0 0 0 0 0 0 0 2 1 0 1 0 0 0 0 2 1 0 0 1 1 0 0 0 0 1 1 2 1 1 1 0 0 2 1 1 0 0 1 0 1 1 1 1 0 0 1 1 0 0 0 0 0 1 1 1 1 1 0 0 0 0 0 0 1 1 1 1 1 1 0 2 2 2 2 2 1 1 0 2 0 1 0 1 0 1 0 2 1 0 1 0 0 0 0 2 1 0 1 2 1 0 2 0 0 0 1 1 0 0 0 1 0 0 2 0 1 0 0 1 1 1 1 2 2 2 1 1 2 0 2 1 1 0 0 2 0 0 0 0 0 0 0 0 1 0 0 0 0 0 1 1 0 0 0 0 1 0 0 0 0 0 1 1 0 2 2 1 1 2 2 0 0 1 2 0 2 1 2 0 2 0 0 0 0 1 2 0 0 0 2 0 1 1 0 1 0 0 2 0 0 2 2 2 0 0 1 1 1 1 1 0 2 0 2 0 0 0 1 0 0 1 0 0 1 0 0 0 0 0 1 1 0 1 1 1 0 0 0 1 0 0 0 0 0 0 0 0 0 2 0 1 0 0 2 0 0 1 0 1 0 0 1 1 1 0 1 1 1 0 2 2 1 0 1 1 1 0 1 2 2 1 0 1 0 1 0 1 0 0 2 0 1 2 1 0 1 0 2 1 0 0 1 1 1 0 1 0 0 0 0 0 0 0 0 1 2 0 0 1 0 1 2 0 0 0 0 0 0 0 1 0 0 0 1 2 0 0 0 2 0 2 1 1 0 0 1 1 1 1 0 1 1 0 0 0 0 1 1 1 1 0 0 0 2 0 2 0 0 0 2 0 0 0 0 0 0 1 2 1 0 0 0 0 0 0 0 0 0 1 1
87 1 1 0 0 0 1 2 1 0 0 0 0 1 0 0 1 0 1 0 0 0 0 1 0 0 1 0 1 0 0 1 0 1 1 0 2 1 0 0 0 1 0 0 2 0 0 0 2 2 0 0 0 1 1 1 0 0 1 0 1 2 0 2 0 0 0 0 2 1 0 1 2 2 0 2 2 0 1 1 0 2 1 1 1 0 0 2 1 2 1 2 1 0 0 1 0 1 0 1 1 0 2 0 0 0 2 0 1 1 0 1 1 2 2 2 2 0 1 0 2 0 1 1 0 0 0 1 1 0 2 0 0 0 0 0 1 0 0 0 1 0 0 0 0 0 0 0 0 1 0 1 0 0 0 0 0 0 1 1 1 1 0 2 2 2 0 1 0 1 1 1 2 2 1 0 1 1 0 1 0 1 1 1 1 1 1 0 0 0 1 0 1 1 1 0 0 0 0 0 0 1 1 1 1 0 0 0 2 0 1 1 1 0 1 2 1 0 1 0 2 0 0 0 0 1 1 0 0 0 0 0 0 0 1 0 0 2 0 0 0 1 2 1 0 2 0 0 1 1 1 1 1 0 0 0 0 1 1 1 0 1 0 0 2 0 0 0 2 0 0 2 1 1 0 0 0 2 2 0 1 0 2 2 0 0 1 1 1 2 0 1 1 1 1 1 0 0 1 0 1 0 0 0 0 1 0 1 1 1 0 1 2 1 2 1 2 0 1 0 0 2 1 1 1 0 1 2 1 1 0 1 2 0 0 0 0 0 0 2 0 0 1 1 1 0 1 0 1 0 0 1 2 1 0 0 1 0 0 1 0 1 1 0 0 0 1 2 1 0 1 1 1 1 0 0 0 1 1 1 1 1 1 0 2 0 0 0 0 0 0 0 1 0 1 0 1 1 0 0 0 0 0 1 1 0 0 0 0 1 1 0 1 1 1 1 1 0 1 0 1 1 2 0 0 0 1 1 1 0 0 1 0 0 0 1 1 2 0 0 1 0 2 2 0 2 0 0 1 1 0 0 0 2 1 1 1 1 0 1 1 1 0 0 0 1 1 1 0 1 1 1 0 2 0 2 0 0 0 0 2 0 1 1 1 0 1 1 0 0 2 1 0 0 0 0 0 1 2 0 2 0 2 0 0 0 0 1 0 1 0 1 0 1 1 0 0 1 0 1 1 1 2 0 1 2 0 1 1 2 0 1 2 2 2 0 1 0 0 0 2 0 0 2 2 1 2 0 0 2 0 0 0 0 2 1 0 0 1 1 0 0 1 1 1 1 1 1 1 0 0 0 1 0 1 1 2 1 1 2 0 0 0 1 1 0 0 0 0 0 0 2 0 0 2 0 0 0 0 0 0 1 0 2 0 0 1 1 2 2 0 0 0 1 0 0 0 0 0 0 2 0 0 0 0 1 1 2 0 0 1 1 0 0 0 0 0 1 2 2 2 0 0 0 1 0 0 0 1 1 0 0 2 0 1 0 0 0 2 0 0 0 1 0 0 0 2 1 0 0 0 2 0 0 0 0 2 1 1 1 2 0 2 2 2 2 1 2 1 0 2 0 0 1 1 0 1 1 0 1 1 0 0 1 1 0 1 1 0 0 1 1 0 1 0 0 0 0 0 0 0 0 2 0 0 0 0 2 1 0 2 2 0 2 1 1 1 0 0 0 0 1 1 1 0 1 2 1 0 0 0 0 0 1 0 0 0 1 0 0 0 0 2 0 1 1 1 0 1 1 1 0 0 1 1 1 1 1 1 2 1 1 2 1 2 1 1 1 1 2 1 1 1 1 0 0 0 0 1 0 0 2 0 1 1 0 2 1 0 1 0 0 1 1 1 0 0 2 0 1 1 1 0 1 1 2 0 0 1 0 0 1 1 0 0 2 0 0 0 0 0 0 1 0 1 0 1 0 0 0 0 0 0 0 1 0 1 0 0 0 2 0 0 0 0 0 0 0 2 1 0 0 0 1 2 2 0 0 0 1 0 1 1 1 0 2 0 2 0 2 0 2 1 1 2 0 2 0 0 0 0 2 0 0 2 2 1 0 0 0 0 0 1 0 1 0 0 1 2 1 0 2 0 1 1 1 0 1 0 0 2 0 0 1 0 0 0 1 0 1 1 0 1 1 0 0 2 1 0 0 2 0 2 1 0 1 2 2 1 1 1 1 0 0 2 1 1 0 0 1 1 1 1 0 0 0 2 0 2 0 0 0 0 0 0 0 0 0 0 1 0 1 1 0 0 0 0 2 2 0 0 0
88 1 1 0 0 0 1 2 1 0 0 0 1 1 0 1 0 0 1 1 1 0 0 1 0 0 1 0 0 0 2 1 0 1 0 0 2 1 0 0 0 0 0 0 2 0 0 1 0 2 0 1 1 1 1 0 0 0 0 1 1 2 0 0 1 0 1 0 2 0 0 2 2 2 2 2 0 0 2 1 0 1 1 0 1 0 1 1 1 2 0 1 1 0 0 1 0 1 0 1 1 0 1 0 1 0 1 0 0 0 1 0 1 1 1 1 1 0 0 0 2 0 2 0 0 1 0 1 1 1 0 0 0 0 0 0 1 0 0 0 1 0 1 0 0 0 1 0 2 2 0 2 0 0 0 0 1 0 1 0 1 1 0 1 1 1 0 0 1 2 0 0 0 0 1 0 1 0 1 0 0 0 0 0 0 0 0 0 0 0 1 0 2 0 2 1 1 0 0 0 0 0 0 1 1 0 1 1 1 0 2 1 2 0 0 1 0 0 0 0 2 0 1 0 0 1 1 0 0 1 0 1 0 0 1 0 0 2 0 0 0 0 2 0 0 1 0 0 0 0 0 0 1 0 0 2 2 2 1 1 0 1 0 0 1 0 1 1 1 1 0 1 2 2 0 0 0 1 2 0 0 0 1 1 0 1 0 2 1 2 0 0 1 0 2 0 1 0 0 0 1 0 1 1 1 1 0 2 1 1 1 2 2 1 2 2 2 0 0 1 1 1 2 0 1 0 1 2 1 1 0 2 0 0 0 1 0 1 1 0 0 0 2 1 1 0 1 0 1 0 0 1 2 0 1 0 1 0 0 2 0 2 1 0 1 0 1 1 2 0 0 2 0 0 0 0 0 0 1 1 2 1 2 0 0 1 0 0 0 1 0 0 0 0 2 0 0 0 0 1 1 1 0 2 2 0 0 0 0 1 1 0 1 1 1 2 0 0 0 1 0 1 0 0 0 1 2 0 0 2 0 2 1 0 0 0 0 0 0 0 1 1 2 1 0 1 0 0 1 1 0 0 0 2 1 1 1 1 0 1 1 1 0 0 0 2 0 0 0 0 0 0 1 1 2 0 2 0 0 0 0 0 0 0 0 1 0 0 0 2 0 2 1 2 2 1 1 0 0 2 0 0 1 1 0 1 2 0 0 0 0 2 0 0 1 0 0 0 1 2 2 0 1 0 1 1 1 0 1 1 1 0 0 0 0 0 1 0 0 0 1 0 0 0 1 2 0 1 1 1 0 0 0 0 1 0 1 2 1 0 0 1 1 0 0 1 0 2 1 1 1 1 0 0 1 0 1 2 2 2 0 0 0 0 0 0 0 0 1 1 0 1 0 1 2 0 0 0 0 1 1 1 0 2 0 1 0 2 2 2 0 0 0 0 0 0 0 0 0 1 0 1 1 1 0 0 1 0 0 0 0 0 1 0 0 0 0 1 2 1 1 1 0 2 0 0 0 0 1 1 0 0 1 0 1 0 0 0 1 0 0 0 1 1 1 2 1 2 0 0 0 1 0 0 0 0 2 1 1 1 1 0 2 2 2 2 2 1 2 0 2 1 0 1 1 0 2 0 1 2 0 1 0 0 1 0 1 2 0 0 0 0 0 2 0 1 0 0 0 0 0 0 2 0 0 0 0 1 1 0 2 2 0 2 0 0 0 1 0 0 0 1 0 0 0 1 2 1 0 0 0 0 0 0 0 0 0 0 2 0 0 0 1 0 1 1 1 1 2 2 1 0 2 1 1 0 1 1 2 2 0 0 0 0 1 2 0 2 1 2 0 2 1 0 0 0 0 0 0 1 0 2 0 2 1 0 2 0 2 0 0 0 1 1 1 0 1 1 0 0 0 0 0 0 1 1 0 0 1 0 0 1 0 0 0 2 0 0 1 0 0 1 0 1 1 0 1 1 0 0 0 0 0 0 1 0 1 0 0 0 1 0 1 0 0 2 0 0 2 0 1 0 0 1 1 2 0 0 0 1 0 1 1 1 0 2 0 1 1 1 0 1 1 0 2 0 2 0 0 0 0 2 0 0 1 1 0 1 0 0 0 0 1 0 1 1 0 1 2 1 0 2 0 1 2 0 0 2 1 1 0 0 1 2 0 0 1 1 0 0 0 1 1 1 2 1 1 0 0 0 2 0 0 2 2 0 2 2 0 0 0 0 1 0 0 0 0 0 2 2 0 1 0 1 1 1 1 0 1 0 0 1 1 1 1 2 2 1 0 2 0 0 0 0 0 0 0 0 0 0 0 1
89 1 1 0 0 0 1 1 1 1 0 0 1 2 0 1 0 0 1 1 0 0 0 1 1 1 2 0 1 2 0 0 1 1 2 1 1 1 0 0 0 2 0 0 0 0 1 0 0 1 0 0 0 0 2 2 0 0 0 0 1 1 2 2 0 0 1 1 1 0 1 1 1 1 1 1 1 0 2 1 1 2 2 1 1 0 0 0 0 2 0 0 2 1 1 2 1 2 0 2 2 0 1 0 1 1 2 0 0 0 0 2 0 1 1 1 0 0 1 0 2 0 1 0 1 0 0 0 2 0 2 0 0 0 0 0 1 0 0 0 0 0 0 0 0 0 0 1 1 0 1 0 1 1 0 1 0 2 1 0 0 1 0 2 2 2 0 1 0 2 0 0 1 2 1 1 1 2 0 1 1 1 0 0 2 2 0 1 0 0 1 0 2 1 2 1 0 1 0 1 1 0 0 1 1 0 0 1 1 0 2 2 1 0 0 0 0 0 1 1 1 1 1 0 0 0 0 0 0 1 0 0 0 0 1 0 0 2 0 0 0 0 2 0 0 2 0 0 0 0 0 0 1 0 0 0 0 0 0 0 0 0 0 0 0 0 0 1 1 1 1 2 1 0 0 0 0 1 1 0 0 0 2 1 0 1 1 2 1 2 0 0 2 0 2 0 2 1 0 1 2 0 0 0 0 0 1 0 1 1 1 2 1 0 1 0 2 1 0 0 1 2 0 0 2 0 1 2 0 1 0 2 1 0 0 0 0 2 0 0 0 0 2 2 0 0 1 0 1 0 0 1 1 1 0 0 1 2 0 0 0 0 1 0 1 1 0 1 2 0 0 2 1 1 0 0 0 0 1 1 1 0 1 0 1 0 0 0 0 1 1 2 0 0 2 0 0 2 0 0 0 1 0 1 2 1 0 1 0 2 0 0 1 1 1 1 1 0 1 0 1 1 1 1 0 0 0 0 0 1 0 0 0 1 1 0 0 2 1 0 1 1 2 1 0 1 0 0 2 1 0 1 1 2 1 1 1 0 1 1 1 1 0 0 0 2 0 1 0 1 1 2 2 1 1 1 1 0 0 0 0 0 1 1 1 0 1 0 2 0 0 2 0 2 1 0 0 0 2 1 1 0 0 2 0 2 2 0 1 1 1 0 0 0 1 0 0 1 1 1 1 1 2 0 1 2 0 0 1 1 1 0 0 0 0 0 2 1 0 0 0 2 0 1 1 0 1 2 2 1 0 0 1 0 1 1 0 2 1 0 0 1 0 0 0 0 0 1 0 1 0 1 0 0 0 0 0 2 1 1 0 0 1 0 1 1 1 0 0 0 0 1 2 0 1 0 0 0 0 0 0 2 0 1 1 0 0 0 1 1 1 0 0 0 0 0 0 0 0 0 2 0 0 1 0 0 2 2 0 0 1 1 1 0 0 0 0 0 2 2 2 1 0 1 0 1 1 0 0 0 0 2 1 2 2 0 0 0 2 0 0 0 1 1 1 2 1 2 0 0 0 1 0 0 0 0 2 0 0 0 1 0 2 1 2 2 1 1 0 0 2 1 0 0 1 0 1 0 2 2 0 2 0 0 1 0 2 1 1 0 1 1 0 0 0 0 0 0 0 0 0 0 0 1 0 2 1 1 1 0 1 1 0 2 0 0 0 0 0 1 0 1 1 1 0 0 2 1 0 1 1 1 0 0 1 1 0 1 1 1 1 1 1 0 0 1 2 1 2 2 1 0 0 0 0 0 0 2 2 2 0 0 0 0 1 2 1 1 1 2 1 1 1 1 1 1 0 1 0 0 0 1 0 1 1 0 1 0 1 1 0 0 2 2 2 0 0 1 1 1 1 1 0 0 0 0 0 0 0 1 0 0 1 0 0 1 0 0 1 0 0 0 0 0 0 0 0 0 0 0 0 0 0 0 0 1 2 1 1 1 0 0 0 0 0 1 1 0 2 2 0 0 1 0 2 2 0 1 1 2 1 0 2 0 0 0 0 2 0 2 0 2 0 0 1 0 1 0 0 0 0 0 1 0 2 2 1 1 0 0 0 0 0 1 2 2 0 2 2 2 0 2 0 0 2 2 2 1 1 1 0 1 0 1 1 0 0 2 0 0 0 0 2 0 1 0 1 1 0 0 2 0 2 1 0 0 1 2 0 0 0 0 2 0 1 2 2 0 2 1 0 0 0 0 0 2 0 2 0 0 0 1 0 0 0 0 0 0 1 2 1 0 0 0 0 0 0 0 0 0 0 0
90 1 1 0 0 0 1 1 0 1 0 0 0 0 0 0 0 0 0 0 0 0 0 0 0 0 1 0 0 0 2 1 0 2 0 2 1 1 0 0 0 1 0 0 2 0 0 0 0 1 1 1 1 1 1 0 0 1 0 1 0 0 0 1 0 0 1 1 2 0 0 2 2 2 2 2 0 0 2 0 1 2 2 0 0 1 0 0 0 1 0 0 0 0 1 1 1 2 1 2 0 1 1 0 1 1 2 0 0 0 1 2 1 2 2 2 2 0 0 0 2 0 2 1 1 1 0 1 1 1 2 0 0 0 0 0 0 0 0 0 1 0 1 0 0 0 0 0 0 0 0 1 0 1 0 0 0 1 1 0 0 0 0 1 1 1 0 0 0 0 2 0 2 1 0 0 1 1 0 1 0 1 0 0 1 0 0 1 0 0 1 0 2 2 2 2 1 1 0 1 1 0 0 0 0 0 2 1 1 0 2 1 1 0 0 0 0 0 1 1 1 1 0 0 0 0 0 1 1 0 0 0 1 0 2 1 1 2 0 0 0 0 1 0 1 2 2 0 0 0 0 0 2 1 1 1 0 2 1 1 0 1 0 0 0 0 0 0 1 1 0 0 0 0 0 1 0 1 2 0 2 0 1 1 0 1 0 2 0 2 0 0 1 1 1 1 0 2 0 2 1 0 1 1 0 0 0 1 2 2 0 2 1 0 2 1 2 0 0 0 0 2 1 0 2 0 0 2 0 1 0 0 1 0 0 0 0 1 1 2 1 2 2 2 0 0 1 0 1 0 0 0 2 0 1 0 0 1 0 1 0 2 2 0 1 0 0 2 1 0 1 1 1 0 0 1 0 0 0 2 2 0 0 0 2 2 0 0 0 0 0 0 1 0 2 0 0 1 1 1 1 1 0 2 2 0 0 1 0 1 0 0 0 0 0 2 0 0 0 0 1 1 1 1 1 1 1 0 0 1 0 2 1 1 1 0 0 1 0 0 1 1 1 0 1 1 0 1 1 1 0 0 0 2 1 1 1 2 2 2 2 2 0 0 1 1 1 1 0 0 0 0 1 2 1 1 0 0 0 0 0 0 1 1 1 0 1 0 2 0 0 2 1 2 2 0 0 0 2 2 0 1 2 1 0 1 1 0 2 1 2 1 1 0 0 1 1 0 1 0 0 2 2 1 0 2 0 1 0 1 1 1 0 0 0 0 2 0 0 1 0 0 0 0 0 1 0 2 2 1 1 1 0 0 1 1 0 1 2 0 0 2 1 0 1 0 1 1 0 1 0 2 0 1 1 1 2 2 2 1 0 0 2 1 2 1 1 0 0 0 0 0 1 1 1 0 0 0 0 1 1 1 0 2 0 0 0 2 2 2 0 0 1 1 1 1 0 0 0 0 1 0 0 0 0 1 2 1 0 0 2 2 0 0 0 1 1 0 2 0 2 1 0 1 0 1 1 0 1 1 0 2 0 1 2 0 0 0 2 0 0 0 0 0 1 1 1 0 1 1 1 1 1 0 0 1 1 1 1 1 1 0 2 2 1 2 1 1 2 0 1 0 0 0 0 0 1 0 1 2 1 1 1 2 1 1 0 1 0 0 0 0 0 2 0 1 1 1 1 0 0 0 1 0 1 1 0 1 0 0 2 2 0 2 1 1 0 0 0 1 0 1 0 0 0 0 0 2 0 0 0 0 0 0 1 0 1 1 0 1 1 0 1 0 0 0 1 1 1 1 0 0 0 1 1 1 2 0 0 1 2 2 0 0 1 2 1 1 1 2 1 1 2 0 0 0 0 0 0 0 0 0 0 1 2 1 1 0 2 0 0 0 2 2 2 0 0 1 2 2 1 2 0 1 0 1 0 0 1 0 0 1 1 1 1 2 0 1 2 1 1 0 0 0 0 0 0 1 0 0 1 0 0 0 0 0 0 0 0 0 1 0 0 0 0 1 1 0 1 0 1 0 0 1 1 0 0 0 0 2 1 1 0 1 0 2 0 1 1 1 0 0 0 1 1 0 1 0 0 0 1 1 0 0 1 0 1 1 0 1 1 0 0 0 1 1 0 0 1 0 0 2 0 0 1 1 0 1 0 0 0 1 0 0 1 0 0 1 1 1 0 0 1 1 1 1 1 1 1 1 1 0 2 0 0 0 0 1 0 0 0 1 0 2 0 0 0 0 1 1 0 0 0 1 1 0 1 1 1 0 0 1 0 0 1 1 2 0 0 2 0 1 1 0 0 0 0 0 0 0 0 0
91 1 2 0 0 0 1 1 1 0 0 0 0 2 0 1 1 0 1 1 1 1 0 1 0 0 0 0 1 1 1 1 1 1 0 0 2 1 0 0 0 1 0 0 2 0 0 1 1 2 0 1 2 2 0 0 0 0 0 0 1 1 0 2 1 1 2 0 1 0 0 1 2 2 1 2 1 0 2 0 2 2 2 0 0 0 0 0 0 2 0 0 1 0 0 1 0 2 0 2 1 0 0 0 1 1 2 0 0 0 1 1 0 1 0 0 0 1 2 0 2 1 2 1 1 1 0 1 2 2 1 0 1 0 0 0 1 1 1 0 1 0 1 0 0 0 1 0 1 1 0 1 0 0 0 1 0 1 0 0 2 1 0 2 0 1 0 0 0 0 2 0 0 2 0 1 1 2 2 1 2 0 0 0 0 0 0 2 0 0 0 1 2 0 2 2 1 1 0 0 0 0 0 0 0 0 2 2 1 0 1 1 1 1 0 0 0 1 0 0 2 1 0 0 1 0 1 0 0 1 0 0 1 1 0 0 0 2 0 0 0 0 2 1 0 1 0 0 0 0 0 0 1 0 0 1 0 1 0 1 1 1 0 0 1 0 0 1 0 0 0 2 1 1 0 0 0 2 1 0 1 0 1 1 0 1 1 1 1 2 0 2 1 0 1 1 0 0 0 0 1 1 1 1 0 0 0 2 1 1 1 2 1 1 2 0 2 0 1 0 0 1 2 1 1 0 1 1 1 1 0 1 2 2 0 0 0 2 0 0 0 0 2 1 1 0 1 1 2 2 2 0 0 0 0 2 1 0 0 2 0 1 1 0 1 1 1 2 0 0 2 0 0 0 0 0 0 1 0 2 1 0 1 0 1 0 0 1 1 0 0 0 1 0 2 2 2 1 1 1 1 1 0 0 0 0 1 0 0 1 0 0 1 1 1 2 0 0 0 0 0 1 0 1 0 0 0 0 0 0 0 0 0 0 0 0 1 0 0 0 1 1 0 1 1 2 1 0 2 0 0 1 0 2 2 2 2 1 1 0 1 1 0 0 0 2 0 2 0 1 1 1 2 0 0 0 0 0 0 0 0 0 0 0 0 1 0 1 1 1 0 2 2 1 2 0 0 1 1 2 0 1 1 1 1 0 1 0 0 0 0 2 0 1 0 0 0 0 1 1 1 1 2 0 1 2 0 0 0 1 1 0 0 0 1 1 1 1 0 0 2 0 0 0 0 1 1 0 0 2 0 0 1 0 1 0 0 0 2 0 0 0 1 0 1 0 1 1 1 0 0 2 0 0 0 0 0 1 1 2 0 0 2 1 2 1 1 0 0 0 0 1 1 0 0 0 0 0 0 0 0 2 0 0 1 1 1 1 2 2 1 0 0 0 0 1 1 0 0 0 1 0 0 0 0 0 2 0 0 0 0 0 0 0 0 0 1 0 1 0 1 0 0 1 0 1 1 1 2 2 1 1 0 1 1 1 0 1 2 0 0 0 1 2 0 2 2 1 0 0 0 1 0 0 0 0 2 0 2 2 0 1 2 1 1 2 0 1 1 1 2 0 1 0 0 0 2 0 0 1 0 0 0 0 0 0 0 1 1 0 1 1 0 1 1 2 0 0 0 0 0 1 1 0 0 0 0 0 0 0 1 0 1 2 0 0 0 1 1 2 1 2 1 1 0 0 2 0 0 1 1 1 0 0 0 0 2 0 1 0 0 0 2 0 0 1 1 1 2 2 1 0 1 2 2 2 0 0 0 0 2 2 0 0 1 1 1 1 0 2 1 1 2 0 1 0 0 1 0 0 0 1 0 1 1 0 2 0 0 1 0 0 2 1 2 0 0 0 2 2 2 2 0 2 0 2 0 0 1 0 1 0 0 0 0 1 0 0 1 0 0 0 0 0 0 0 1 0 0 0 0 0 0 0 0 0 0 0 0 0 1 0 0 0 0 1 0 0 1 0 1 0 1 1 2 1 0 1 2 2 1 0 1 1 0 2 0 1 0 2 0 1 0 0 2 1 1 0 0 0 0 2 1 0 1 1 0 2 0 0 0 0 1 0 1 1 0 1 1 1 0 1 0 2 2 1 0 1 1 1 0 0 0 2 0 0 0 0 1 1 0 0 2 1 1 0 0 0 0 0 2 2 0 0 2 0 2 2 0 0 0 0 2 0 1 1 1 0 1 1 1 0 0 0 0 1 1 1 1 0 0 1 0 0 0 0 0 0 0 1 0 0 0 0 0 0 0 2 2 0 0 0
92 0 0 0 0 0 2 1 0 1 1 1 0 1 0 0 0 0 1 2 2 1 1 1 1 1 0 0 0 0 2 2 2 1 0 1 1 1 0 2 2 0 2 2 2 1 1 0 0 0 0 0 2 2 0 0 0 1 0 0 1 1 0 2 0 0 1 0 2 1 0 1 2 2 2 2 0 0 1 1 0 2 2 0 0 0 1 2 2 2 1 1 2 1 2 2 1 1 0 2 0 0 2 0 0 0 2 1 1 0 1 2 1 2 2 2 1 0 0 0 2 0 2 1 1 1 0 1 1 1 0 0 0 0 0 0 0 0 0 0 1 0 0 0 0 0 0 0 0 0 0 0 0 0 0 0 0 1 1 1 1 1 0 2 2 2 1 0 1 2 1 2 0 2 0 0 1 1 1 0 1 0 0 0 1 1 0 1 0 0 0 1 2 1 2 1 0 0 0 1 1 0 0 1 1 0 1 1 1 0 2 1 0 0 0 1 1 0 2 0 2 2 0 0 0 1 2 1 1 1 1 0 0 0 1 0 0 2 0 0 0 2 1 0 0 2 0 0 0 0 0 0 1 1 1 2 0 0 0 0 0 0 1 1 1 0 1 0 2 2 1 2 0 0 0 0 0 1 0 0 0 0 2 2 0 1 0 0 0 1 1 0 2 0 2 0 2 1 1 0 0 0 1 1 0 1 1 1 1 1 0 1 0 0 2 0 2 0 1 0 0 1 1 1 0 0 0 2 0 0 0 0 1 0 0 0 0 0 0 0 0 0 2 2 0 0 2 1 2 1 1 0 2 1 1 0 2 2 0 0 0 0 2 0 2 1 0 2 2 1 0 2 0 0 0 1 0 0 1 1 2 0 0 0 2 1 0 0 0 1 0 1 1 0 2 2 2 1 0 0 0 0 0 0 1 1 1 1 0 1 1 0 1 1 1 2 0 0 0 0 0 1 1 1 1 1 0 1 1 1 1 0 0 0 0 1 1 1 0 0 0 2 0 0 2 2 2 0 1 0 0 0 0 2 2 2 2 1 0 1 1 1 1 1 2 0 0 1 0 1 0 0 2 2 1 1 1 1 1 1 2 1 0 0 0 1 0 0 0 1 0 1 0 2 2 0 0 0 2 2 0 0 2 0 0 0 0 1 0 0 0 2 1 0 0 0 0 1 0 1 1 1 2 1 0 2 0 1 0 1 1 1 2 1 2 1 2 0 1 1 1 0 0 0 0 2 0 2 2 1 0 0 0 0 1 0 1 0 1 0 0 0 0 1 1 0 2 1 1 0 0 0 1 0 1 1 1 2 2 1 1 0 1 0 1 1 1 0 2 2 1 1 1 0 1 0 0 0 0 0 0 2 1 1 0 0 1 0 1 1 0 0 0 1 0 0 1 0 0 0 0 0 1 1 0 0 1 0 0 0 2 2 0 0 0 0 1 0 2 0 2 0 0 0 1 0 0 0 1 1 1 2 2 0 1 0 0 1 0 1 1 1 0 2 0 2 1 1 1 0 0 1 0 0 1 0 2 0 0 0 1 1 2 1 2 2 2 1 1 0 1 0 0 1 1 0 1 0 2 2 1 0 0 0 1 0 1 1 0 0 0 1 0 1 0 1 0 1 1 0 0 0 0 0 0 2 0 0 0 0 0 0 1 2 1 1 1 1 0 2 1 2 0 0 0 0 1 1 0 0 0 0 0 0 0 0 0 0 1 0 0 0 2 0 1 1 1 1 0 0 0 1 1 0 0 0 1 2 1 2 1 0 0 0 2 1 1 1 0 2 1 1 1 1 0 0 0 0 0 0 0 2 0 1 2 0 1 0 0 0 1 1 0 0 0 0 0 0 1 1 1 2 0 1 0 1 0 0 1 0 1 0 1 0 0 2 0 1 1 0 0 1 0 0 0 0 1 1 0 0 1 0 0 0 1 0 1 0 0 0 1 0 1 0 0 0 1 0 0 1 0 0 0 2 2 2 0 1 2 2 2 0 2 0 0 0 0 1 0 2 1 2 0 0 1 0 1 0 1 0 0 0 0 1 2 1 0 0 0 0 0 0 0 0 0 0 0 1 1 1 0 2 0 1 1 1 1 2 0 0 2 0 0 1 0 0 0 1 0 0 0 2 1 0 0 1 2 0 0 0 2 0 2 1 1 1 1 2 0 0 0 0 1 0 2 1 2 0 1 1 0 0 0 0 0 0 1 0 1 1 0 1 0 1 0 1 1 0 0 2 0 0 1 0 0 0 0 0 0 0 0 0
93 1 1 0 0 0 0 1 0 1 1 1 0 0 0 0 0 0 2 2 2 1 0 0 0 0 0 0 0 1 0 0 0 2 1 2 2 2 0 2 1 0 0 0 0 0 1 0 0 1 1 1 0 0 1 1 0 1 0 1 0 1 0 0 1 1 1 0 1 0 0 0 1 1 2 1 0 0 1 0 0 2 2 2 2 0 0 0 0 1 0 0 1 0 0 1 0 2 1 2 0 0 0 0 1 1 2 0 1 1 1 1 0 1 1 1 0 0 1 0 1 0 2 1 1 1 0 0 1 1 0 0 1 0 1 1 1 0 1 0 1 0 0 0 0 0 0 0 0 0 1 0 0 0 0 1 0 0 1 0 1 1 0 2 0 1 0 0 1 2 0 0 1 2 1 0 2 0 0 0 0 1 0 0 2 0 2 1 1 0 2 0 2 1 2 1 0 1 0 0 0 1 0 2 2 0 1 1 0 0 1 1 1 0 0 0 0 1 1 1 1 1 0 0 0 1 0 0 0 0 0 0 0 0 2 0 0 2 0 0 0 0 2 0 0 2 0 0 0 0 0 0 1 1 1 1 0 1 0 0 0 0 0 0 0 0 0 0 1 1 0 2 2 2 0 1 0 0 2 0 0 0 2 1 1 0 0 2 0 2 0 0 1 0 2 0 0 1 0 1 1 0 1 1 0 0 0 1 1 1 0 2 1 0 2 0 1 0 0 0 2 2 0 1 1 0 1 2 1 1 0 0 0 0 0 0 0 1 0 0 1 0 2 0 0 0 0 0 1 0 0 1 2 1 0 0 1 1 0 1 0 1 1 1 1 0 0 2 1 0 1 1 0 0 0 0 0 1 0 2 2 1 0 0 0 0 0 0 0 0 0 0 0 0 2 0 0 1 0 0 0 0 0 2 2 0 0 0 1 1 1 1 0 0 0 2 0 0 0 0 0 1 0 1 2 2 1 1 1 0 0 2 1 1 1 0 0 1 0 1 2 0 1 0 1 1 0 0 1 0 0 0 0 2 2 1 2 1 0 1 1 1 0 0 0 0 0 2 0 2 1 1 1 1 1 1 1 0 0 0 1 1 0 0 0 0 0 0 0 1 0 1 0 0 0 0 0 1 2 2 0 0 1 1 0 1 1 0 0 1 0 1 0 0 1 0 0 0 0 0 0 1 0 0 0 1 1 0 0 2 0 0 1 1 1 0 1 1 0 1 2 0 0 0 0 2 1 2 2 0 0 0 0 0 2 2 0 0 0 1 0 0 0 1 1 0 1 1 1 0 1 0 1 0 1 1 1 2 2 1 0 0 0 0 0 0 0 0 0 1 0 2 0 0 0 0 0 0 0 0 0 2 0 0 1 1 1 1 2 2 0 0 0 0 0 1 0 0 0 0 1 0 0 0 0 0 2 0 0 0 0 0 0 0 0 1 1 0 2 2 1 1 0 1 0 1 1 0 1 1 0 1 1 1 2 0 0 0 0 1 1 0 2 0 0 0 2 1 0 1 1 0 0 0 0 0 2 1 1 1 1 1 2 1 2 2 2 1 2 0 2 1 0 1 1 0 1 0 0 1 0 0 0 1 1 0 1 0 0 0 1 1 0 2 0 0 0 0 0 0 0 1 0 0 1 2 0 1 0 0 2 2 0 2 0 0 1 0 0 1 0 1 1 1 0 0 1 0 0 0 0 0 0 0 0 1 0 0 1 1 0 1 2 0 2 0 0 2 2 2 0 0 0 0 0 2 0 1 1 1 1 1 0 0 1 2 1 1 0 2 1 0 1 0 0 0 0 1 0 0 0 1 0 2 0 1 2 0 0 0 1 1 1 1 1 0 0 1 1 1 1 2 0 0 0 2 0 0 1 0 0 1 1 0 0 1 1 0 1 0 0 0 1 1 1 0 1 0 0 0 0 0 0 0 1 0 1 0 0 0 0 0 0 0 0 0 1 0 1 0 0 0 0 2 0 1 0 0 0 2 1 1 1 0 0 1 1 0 2 1 0 1 1 0 2 0 2 0 0 0 0 1 0 0 1 1 0 1 0 0 0 0 0 1 1 1 0 0 2 1 1 1 0 1 0 1 1 2 0 0 0 1 0 1 1 0 0 1 0 0 0 1 1 1 1 1 1 0 0 0 1 0 2 2 0 0 2 2 1 1 1 0 1 0 1 1 1 0 0 1 0 0 0 0 0 2 0 1 1 0 0 1 0 0 0 0 0 1 0 1 0 0 0 0 0 0 1 1 1 0 0 0
94 0 1 0 0 0 1 1 1 1 0 0 1 2 0 1 1 0 0 0 0 0 0 0 0 0 0 0 0 0 1 0 1 1 0 0 2 1 0 0 0 1 0 0 2 0 1 0 0 1 0 1 1 1 1 0 0 0 0 2 0 1 1 1 0 0 2 0 0 0 0 1 1 1 2 1 0 0 1 0 0 1 2 1 1 0 0 0 0 2 0 0 1 1 0 1 0 1 0 1 1 0 1 0 0 0 2 0 2 2 0 0 0 1 1 1 1 2 2 0 2 0 1 2 0 1 0 0 0 0 1 0 0 0 0 0 1 0 0 0 0 0 2 0 0 0 1 0 1 1 0 1 1 0 0 0 1 0 0 0 1 1 0 2 0 2 0 0 1 1 1 1 0 2 0 0 2 1 1 1 1 0 1 1 2 1 1 2 2 2 0 2 2 1 2 1 0 0 0 1 1 0 0 1 1 0 1 0 1 0 0 2 2 0 0 1 1 0 1 2 0 0 1 0 0 1 1 0 0 1 0 0 0 0 2 0 0 2 0 0 0 0 2 0 1 2 1 0 0 0 0 0 2 0 0 0 0 2 0 1 1 1 0 0 0 0 0 0 1 1 0 0 1 1 0 0 1 1 1 0 1 1 2 2 0 0 2 1 1 2 0 1 0 1 1 2 0 0 0 0 0 0 0 0 0 1 0 2 0 0 0 0 2 0 2 0 2 2 0 0 0 2 1 0 0 0 1 2 0 0 0 0 0 0 0 0 0 2 1 1 2 2 2 2 0 0 1 2 2 2 2 0 2 0 1 0 1 0 1 1 1 2 1 0 1 0 1 1 2 0 0 2 0 0 0 0 0 0 2 0 0 2 1 0 1 0 0 0 0 1 0 0 0 0 1 0 1 0 1 1 1 1 0 1 2 1 0 1 0 2 0 0 0 0 0 1 1 0 1 0 0 1 0 0 0 0 0 1 1 2 0 1 0 1 0 1 0 0 0 0 2 0 2 1 1 2 0 0 0 2 0 2 0 0 0 0 0 2 1 1 0 1 0 1 1 0 0 1 0 1 1 1 2 0 1 0 1 1 1 1 1 1 1 1 1 0 1 0 0 2 0 2 0 1 0 1 1 1 1 2 0 0 1 1 1 0 2 0 0 1 0 1 0 1 1 1 0 1 1 1 1 1 1 0 0 1 1 0 0 1 0 0 2 1 2 1 1 1 1 1 1 0 0 1 1 2 1 1 1 2 0 0 0 0 2 0 0 1 0 1 0 0 2 0 0 1 1 1 1 0 0 1 0 0 0 0 0 2 2 1 1 1 1 0 1 1 1 0 0 1 0 1 1 0 2 0 0 0 0 1 2 0 0 2 0 0 2 0 1 0 0 0 0 1 1 1 0 0 0 0 0 0 0 0 0 2 0 0 0 0 0 0 1 0 0 0 0 0 2 2 1 1 0 2 0 1 1 0 0 0 0 1 0 0 1 0 0 1 1 0 0 0 0 0 1 1 1 1 1 0 0 2 1 0 0 0 1 0 0 0 2 0 2 2 2 2 1 1 1 1 1 1 0 1 0 0 1 0 1 2 1 0 0 1 1 0 1 2 0 0 0 0 0 1 0 1 0 2 2 0 0 0 1 0 0 2 0 0 0 0 1 1 0 2 1 0 0 1 0 1 0 1 0 0 0 1 1 0 0 1 1 1 0 0 0 0 1 0 0 0 0 0 2 1 0 0 0 1 1 1 0 0 1 2 1 1 0 0 0 0 2 2 0 0 1 1 1 2 0 2 0 0 1 0 0 0 1 0 0 2 0 2 0 1 2 0 2 0 0 1 0 0 0 0 0 0 0 1 1 2 0 1 0 1 0 1 0 0 2 0 1 1 2 0 0 2 0 1 2 2 2 0 1 0 1 1 1 0 0 0 0 0 0 0 0 1 1 0 0 0 1 0 1 0 0 2 0 0 0 2 0 0 0 1 1 2 0 0 1 2 2 0 2 1 0 1 0 1 0 2 0 1 0 0 0 0 0 0 1 1 0 0 0 0 1 1 1 0 0 1 1 1 0 0 1 0 0 1 2 2 0 2 0 0 1 2 1 1 0 0 0 0 1 1 0 0 2 1 0 0 0 1 1 1 1 1 1 1 0 1 1 0 1 2 2 0 1 2 0 0 0 0 0 0 0 0 0 0 1 1 1 0 0 0 0 0 1 0 0 1 0 2 1 1 0 1 1 0 0 1 0 0 0 1 1 0 1 0 0 0 0 0
95 0 2 0 0 0 0 0 0 1 0 0 0 0 0 0 0 0 0 0 0 0 0 0 0 0 0 0 0 1 1 0 0 1 1 1 1 2 0 1 1 1 0 0 1 0 1 0 0 0 0 0 2 2 0 2 1 0 0 1 0 1 2 2 0 0 1 0 2 0 0 0 2 2 1 2 1 0 2 0 2 2 2 2 2 0 1 2 1 2 0 1 1 1 1 1 1 2 0 2 2 0 1 0 1 1 2 0 0 0 1 2 0 2 2 2 0 0 1 0 1 0 2 0 2 0 0 1 1 1 2 0 0 0 0 0 0 1 0 0 1 0 0 0 0 0 0 0 1 1 0 1 0 0 0 0 1 0 1 1 0 1 0 2 1 2 1 1 1 2 0 0 1 0 1 0 2 0 0 0 0 0 0 0 2 2 0 2 1 1 0 2 1 1 1 1 2 1 0 1 1 1 0 1 1 0 0 2 1 0 0 2 1 0 0 0 0 1 0 0 2 2 0 0 0 0 0 0 0 0 0 0 0 1 1 1 1 2 0 0 0 0 1 0 0 2 0 0 0 0 0 0 1 0 0 0 0 1 0 0 0 0 0 0 1 0 0 0 2 1 0 0 2 2 0 0 0 2 2 0 2 0 1 2 0 0 1 1 1 2 0 0 1 0 2 0 0 0 0 0 1 0 1 1 1 0 0 1 1 1 0 1 1 0 1 0 2 0 1 0 0 1 2 1 1 0 0 2 1 1 0 1 2 0 0 0 0 0 0 0 1 0 2 2 0 0 1 0 1 1 1 1 1 0 0 1 0 0 1 0 1 1 1 0 0 1 0 2 2 1 0 2 0 0 1 1 0 1 0 2 0 1 1 0 1 1 0 0 0 0 0 0 1 1 2 2 2 1 1 1 1 1 0 1 1 0 0 0 0 1 1 0 1 1 1 2 0 0 0 0 1 2 0 1 1 1 1 0 0 0 0 1 1 1 1 0 1 1 0 0 1 0 1 0 1 1 0 0 1 0 0 0 0 2 2 1 2 1 0 1 1 1 0 0 0 2 0 1 0 1 1 2 0 2 0 1 0 0 0 1 1 0 1 1 1 0 1 0 0 1 1 1 0 2 1 0 0 0 1 2 0 0 2 1 1 0 1 0 0 2 0 0 0 0 0 0 0 0 0 1 1 1 1 0 0 1 1 0 1 1 1 0 2 1 2 0 1 2 0 1 0 1 0 1 1 0 2 2 2 0 0 0 0 0 1 0 1 1 0 1 0 0 0 0 0 0 2 1 1 0 1 0 1 0 0 1 1 2 2 2 0 0 2 2 0 0 0 0 0 0 1 0 1 2 1 0 1 1 0 1 1 0 0 0 1 1 1 2 2 2 0 0 0 0 0 0 0 0 1 1 1 1 1 1 0 0 1 1 0 0 1 2 0 0 0 1 0 0 2 2 0 1 0 1 1 2 2 0 0 0 0 2 0 1 2 0 0 0 0 1 1 0 0 1 0 1 1 2 0 0 0 1 0 0 0 1 1 0 1 1 1 1 2 1 1 1 2 2 1 1 1 1 0 1 1 0 1 0 0 0 0 0 0 0 0 0 1 2 0 0 1 1 0 1 0 0 0 0 0 0 0 0 0 1 0 2 1 1 1 0 0 0 1 2 2 2 2 0 0 1 0 1 1 1 0 0 2 0 0 0 0 0 0 0 0 1 0 0 1 0 0 0 2 0 0 1 1 1 1 1 0 0 0 1 1 1 2 1 1 0 2 2 0 0 0 1 0 1 0 2 1 1 1 1 1 0 0 1 0 1 0 2 0 2 2 0 1 1 0 0 0 0 0 1 2 1 1 1 1 1 0 2 0 1 0 1 0 0 1 0 0 1 0 0 0 1 0 0 0 0 0 0 1 0 1 0 1 1 1 1 0 0 0 0 1 0 1 0 1 1 1 0 0 0 0 0 0 0 2 1 0 0 0 2 0 1 0 1 1 1 1 1 2 0 0 0 0 2 0 1 0 0 1 0 0 0 0 0 0 0 0 2 0 0 2 2 0 2 0 1 1 0 0 0 1 1 0 2 1 1 0 2 0 0 0 1 2 0 0 1 1 0 0 0 0 1 1 0 0 1 0 1 1 0 2 1 2 2 1 0 2 0 1 0 2 1 2 1 0 0 0 1 1 0 0 0 0 0 0 0 1 0 0 0 0 2 0 0 1 2 1 2 1 1 0 0 0 0 1 2 1 0 0 0 0 0 1 1 1 0 0 1
96 1 1 0 0 0 2 0 0 2 0 0 0 2 0 1 0 0 1 1 0 0 1 0 0 0 2 0 0 0 1 0 1 0 0 0 2 2 0 1 1 1 0 0 2 1 0 0 0 2 1 0 0 0 1 0 0 0 1 0 1 1 0 2 0 0 1 0 2 0 0 1 2 2 2 2 0 0 2 1 0 1 2 0 0 0 0 1 1 2 0 1 0 0 0 0 0 1 1 1 0 0 1 1 0 0 2 0 0 0 2 2 1 1 1 1 1 0 2 0 0 0 1 0 1 0 0 0 1 0 1 1 0 0 0 0 0 0 1 1 0 0 0 0 0 0 0 0 1 1 0 1 0 0 1 1 0 0 0 1 0 0 0 2 1 1 0 0 1 1 0 0 1 2 1 0 2 1 1 1 1 1 0 0 1 0 0 0 0 0 0 0 2 0 2 1 1 1 0 1 1 0 1 1 1 0 1 0 2 0 2 0 1 0 0 1 1 0 0 0 2 0 0 0 0 0 1 0 0 2 0 0 0 0 2 0 0 1 1 1 0 1 2 0 0 1 0 0 0 0 0 0 1 0 0 1 0 1 1 1 0 1 0 0 1 0 1 0 2 2 0 2 1 1 0 1 0 1 1 0 0 1 0 1 0 1 0 2 1 2 0 1 1 1 1 0 1 1 0 1 2 1 0 0 0 0 2 2 0 0 0 0 1 0 0 0 2 0 1 0 1 2 1 0 2 0 1 0 2 2 0 2 1 0 0 0 0 2 1 0 2 1 1 1 0 0 1 0 1 0 0 1 2 1 0 0 1 1 0 2 0 2 1 0 1 1 1 1 2 0 0 2 0 0 0 0 0 0 1 1 2 0 2 0 0 1 0 1 1 0 0 1 2 0 1 1 2 0 0 0 0 0 0 1 1 0 0 1 0 2 0 0 0 0 0 2 0 0 0 0 0 0 1 2 0 0 1 0 0 0 0 1 0 0 0 1 1 1 0 0 1 1 2 0 1 1 0 0 0 2 0 0 0 2 2 1 2 1 1 2 1 2 2 1 2 0 0 1 0 0 0 1 2 0 2 0 0 0 0 0 1 0 0 0 0 0 0 0 0 1 1 1 1 1 1 0 1 0 1 2 0 1 2 0 0 0 0 0 0 1 0 1 0 1 1 0 1 0 0 0 0 2 2 1 1 2 0 0 1 1 1 0 0 0 0 0 1 1 1 1 0 1 0 0 0 0 2 0 0 2 0 0 1 1 2 2 1 0 0 1 1 0 0 0 0 0 0 0 0 0 0 0 0 0 0 0 0 2 2 2 0 0 1 1 0 1 1 0 1 1 0 1 0 0 1 0 0 0 1 0 1 2 1 1 0 1 1 1 2 2 1 0 1 1 1 2 1 0 0 0 1 0 1 0 0 0 2 1 0 0 1 1 0 0 0 0 2 0 2 2 2 1 0 0 2 0 0 0 1 1 0 2 1 2 2 0 0 0 2 0 0 0 1 0 0 0 2 0 0 0 0 0 0 0 1 0 2 0 1 1 1 0 2 2 2 2 1 2 1 0 0 0 1 1 0 0 1 0 1 1 0 0 0 0 2 0 2 1 0 1 2 1 0 1 0 1 0 1 1 0 0 0 1 0 0 2 0 0 0 0 1 0 0 2 0 0 1 1 0 1 0 1 0 0 0 1 1 1 0 0 0 0 0 0 0 1 0 0 0 0 0 0 0 0 0 0 1 0 1 1 1 0 1 0 0 1 2 1 1 1 1 1 1 1 2 1 1 2 1 2 0 1 0 1 0 0 0 1 0 0 0 1 0 2 1 0 2 1 1 0 0 0 1 0 1 0 0 1 1 1 1 1 0 0 0 0 0 0 1 0 0 1 0 0 0 2 0 1 2 0 1 1 1 0 1 0 1 0 0 0 0 0 0 0 0 0 0 0 1 1 0 0 0 0 0 1 0 0 2 0 1 0 1 0 2 2 0 1 1 2 1 1 2 0 0 0 1 2 0 2 0 1 0 0 2 0 2 0 0 0 0 1 0 0 1 0 1 2 0 1 0 0 0 0 1 1 0 0 1 1 0 1 0 0 1 1 1 0 1 2 0 0 0 2 0 0 0 0 0 0 0 0 2 0 0 0 1 1 0 0 2 0 2 1 0 0 0 1 0 0 0 0 1 0 0 1 1 0 1 1 0 0 1 0 0 0 1 1 1 0 0 1 0 0 0 0 0 0 0 1 0 0 0 0 0 0 0 0 0 0 0 0
97 1 1 0 0 0 1 2 1 0 0 0 1 1 0 1 0 0 2 2 1 1 0 0 0 0 2 0 1 2 1 0 1 2 0 1 1 2 0 0 0 1 0 0 1 0 0 0 0 0 0 0 0 0 2 1 0 1 0 0 1 1 0 1 0 0 2 1 1 0 0 2 2 2 1 2 1 0 2 0 0 1 1 0 1 0 0 0 0 2 0 0 0 0 2 2 2 1 0 1 0 1 0 1 0 0 2 0 0 0 2 2 0 1 2 2 0 0 1 0 1 0 2 1 1 0 0 0 1 1 1 1 1 0 0 0 1 0 0 0 0 0 0 0 0 0 0 0 2 2 0 0 0 0 0 0 0 2 0 0 0 1 0 2 1 1 1 1 0 2 0 0 0 2 0 0 2 2 1 2 1 1 1 1 1 1 1 1 0 0 2 0 2 0 2 2 1 0 0 0 0 0 0 2 2 0 0 0 2 0 2 0 1 0 0 0 0 1 1 0 2 1 1 0 0 0 1 0 0 1 1 0 1 1 0 0 0 2 0 0 0 0 2 1 0 1 1 0 0 1 1 1 1 1 1 1 1 1 0 1 1 1 0 0 0 0 0 0 1 0 0 2 1 1 0 0 0 0 1 0 0 1 1 1 0 1 1 1 1 2 0 1 1 0 2 0 1 1 1 0 1 0 0 0 0 0 0 2 1 1 1 2 2 0 1 0 2 0 0 0 1 1 1 0 1 0 0 1 1 1 0 1 0 0 0 0 0 2 0 0 0 0 2 0 1 0 1 0 2 2 2 0 1 1 0 1 0 1 0 2 0 2 1 0 0 0 0 1 2 0 0 2 1 1 1 2 0 0 1 1 1 1 1 0 1 0 0 1 1 1 1 1 1 0 1 1 2 1 0 0 0 0 0 0 0 0 1 0 0 2 0 0 2 1 1 2 0 1 0 0 0 2 0 2 1 1 1 0 0 0 1 0 1 1 1 0 0 0 0 0 2 0 1 2 0 2 0 0 1 0 0 0 0 2 2 2 2 2 2 1 1 1 0 0 0 2 0 0 0 0 0 1 0 2 0 1 0 1 1 0 1 0 0 0 0 2 0 0 1 1 0 1 1 1 0 1 1 0 2 2 0 0 2 0 0 1 1 0 1 1 1 2 0 0 1 0 0 0 2 1 1 2 2 0 0 2 0 1 0 2 0 1 0 0 0 0 1 0 1 0 2 0 0 0 2 1 2 2 2 1 1 1 0 0 2 0 2 0 0 1 1 0 0 0 0 0 0 1 1 0 0 2 0 0 0 0 0 2 2 2 0 0 0 0 0 0 0 0 0 0 0 2 1 0 1 0 0 0 0 0 0 2 0 2 0 1 1 0 1 1 0 0 0 0 0 0 0 0 0 0 0 0 0 0 0 1 1 0 0 0 1 1 1 0 0 1 0 0 1 0 1 0 0 0 1 1 1 0 1 1 1 1 1 1 1 0 0 1 1 0 0 0 0 0 1 1 2 1 0 0 0 0 1 0 0 0 1 1 2 2 1 1 2 2 2 2 2 0 2 0 2 1 0 0 1 0 1 0 1 2 1 1 0 0 1 0 1 2 0 0 0 0 0 1 0 0 1 2 2 0 0 0 2 0 0 0 0 0 0 0 2 2 0 2 0 0 0 0 0 2 1 2 1 1 0 0 1 0 0 1 1 1 0 0 1 1 2 0 1 0 0 0 2 0 2 0 0 0 1 1 1 1 0 0 0 1 1 1 1 1 0 0 0 0 2 1 1 1 0 2 1 0 0 1 0 0 1 0 0 1 0 2 0 1 2 1 1 0 0 2 0 0 1 1 1 0 0 1 0 0 0 0 0 2 0 2 0 0 1 0 1 0 0 0 0 1 0 0 1 0 0 0 0 0 0 0 0 1 1 0 0 0 0 0 0 0 0 0 0 0 2 0 0 0 1 0 1 0 1 1 0 0 0 2 2 2 0 0 0 2 2 0 0 0 0 2 0 0 0 2 0 1 0 0 2 0 2 0 0 1 0 0 1 0 2 0 0 1 1 2 1 0 0 1 2 1 0 2 1 0 1 1 0 1 1 0 0 2 0 0 1 0 0 0 0 1 1 1 0 0 0 0 1 1 1 1 1 1 0 0 2 0 1 2 2 0 2 1 0 0 0 0 1 1 0 0 0 0 0 0 2 0 0 0 0 1 1 1 1 0 0 1 1 1 0 0 0 0 2 2 1 0 0 0 0 0 1 0 0 0 1 2
98 1 2 0 0 0 1 0 0 2 0 0 0 2 0 2 0 0 1 1 1 1 1 0 0 0 0 0 0 0 2 0 1 1 0 2 2 2 0 1 0 0 0 1 2 1 0 0 0 1 1 1 0 1 1 1 0 0 0 1 1 1 0 2 0 0 1 0 0 0 0 1 2 2 1 2 1 0 2 1 0 1 2 1 1 0 0 0 0 2 0 0 0 0 1 1 1 0 0 0 0 0 2 0 0 0 2 0 0 0 1 1 0 2 2 2 0 0 1 0 2 0 1 0 1 0 0 0 0 0 1 0 0 0 0 0 1 0 0 0 0 0 0 0 0 0 0 0 0 1 0 1 0 1 1 0 1 1 0 1 0 1 0 1 2 1 1 0 0 1 1 1 2 1 0 0 1 1 0 1 0 1 0 0 0 0 0 1 0 0 2 1 0 1 1 1 1 0 0 2 2 0 0 1 1 0 1 0 2 0 2 1 1 0 0 0 0 0 0 1 1 0 0 0 0 1 1 0 0 1 0 0 0 0 2 0 0 2 0 0 0 0 1 0 1 2 1 0 0 0 0 0 2 0 0 1 0 2 0 2 2 2 0 0 0 0 2 0 1 1 0 2 2 2 0 0 0 0 2 0 0 0 0 1 0 1 0 1 0 1 1 0 2 0 2 0 0 1 0 1 1 0 0 0 0 0 1 2 1 2 0 2 0 0 1 1 2 0 0 1 0 1 1 0 2 0 0 1 0 1 0 0 0 0 0 0 0 1 0 0 0 0 2 1 0 0 1 0 1 0 0 1 2 1 0 0 1 0 0 2 0 2 1 0 1 0 1 2 2 0 0 2 1 1 0 0 0 0 1 1 2 0 0 0 0 0 0 0 0 1 0 0 0 0 1 0 1 1 0 0 0 0 0 1 1 0 1 0 0 1 1 0 2 2 2 2 0 0 0 1 0 1 2 2 0 0 1 0 0 1 0 0 0 1 1 0 1 1 0 0 1 1 2 1 1 2 0 0 0 2 0 1 0 2 2 1 2 2 1 1 1 1 0 0 0 1 0 0 0 0 1 1 2 0 1 1 1 0 0 1 1 0 1 1 1 1 1 0 0 0 2 0 1 1 1 1 1 1 2 1 1 0 2 1 0 1 1 1 0 1 1 0 0 0 1 0 0 0 1 1 1 2 2 0 0 2 0 0 2 0 1 1 0 0 0 1 2 1 0 0 1 0 0 1 1 1 2 0 0 2 0 0 1 0 1 0 0 0 0 2 0 0 0 0 0 0 2 1 1 0 0 2 0 0 0 0 0 1 1 1 0 0 2 0 1 0 0 0 2 2 0 2 0 0 1 0 0 0 0 1 1 1 0 2 0 0 1 2 2 2 0 0 0 0 0 1 0 0 1 1 0 1 0 0 0 0 2 1 1 1 0 0 0 0 0 0 0 0 2 1 2 0 0 0 2 1 1 0 1 1 0 1 1 2 2 0 0 0 2 0 0 0 1 1 0 1 0 0 1 1 1 1 0 0 0 0 2 1 2 2 1 1 2 2 1 2 1 1 1 0 2 0 0 0 1 0 1 0 1 1 0 1 0 0 1 0 2 1 0 0 0 0 0 2 0 0 0 2 2 0 0 0 0 1 0 2 1 2 1 0 2 2 0 2 0 0 2 0 0 1 1 1 0 0 0 0 0 0 0 1 0 1 0 0 0 1 1 0 0 0 0 0 2 0 0 1 0 1 0 0 0 0 1 2 2 0 1 1 0 1 2 1 1 1 1 2 1 2 1 2 0 1 1 0 0 0 0 0 0 1 0 1 0 1 2 0 2 1 0 0 1 1 1 1 1 0 0 0 2 1 0 2 0 0 0 1 0 0 2 0 2 0 1 0 0 2 0 0 0 0 0 0 1 0 1 0 0 2 2 1 0 1 0 0 0 0 0 0 0 0 2 0 0 0 0 0 0 0 2 1 1 0 1 1 1 1 0 2 2 2 2 0 2 0 0 0 1 2 1 1 1 1 1 0 2 0 2 0 0 0 0 2 1 0 1 0 1 0 1 1 1 0 0 0 1 0 0 1 2 2 0 2 1 1 0 1 2 1 0 0 1 0 0 1 0 0 0 1 0 0 0 0 1 1 1 1 1 1 0 1 2 1 1 1 1 0 1 2 0 2 0 0 1 1 0 0 0 1 1 0 1 0 0 0 0 0 1 1 1 0 0 1 1 1 0 1 1 0 1 2 1 0 1 0 0 0 0 0 0 0 1 2
99 1 1 0 0 0 1 2 0 1 0 1 1 1 0 1 0 0 2 1 1 1 1 0 0 0 1 0 1 2 0 0 1 1 1 1 1 1 0 1 1 1 1 1 2 2 0 0 0 1 0 0 1 1 1 0 0 0 0 1 1 1 1 2 0 0 1 0 1 0 0 0 2 2 0 2 1 0 2 1 1 1 2 1 1 0 0 0 0 1 0 0 1 0 0 1 0 0 0 1 0 0 0 0 2 2 1 2 1 0 0 1 0 2 2 2 0 0 2 0 2 0 2 1 1 1 0 0 1 1 0 0 0 0 0 0 1 0 0 0 0 0 0 0 0 0 0 0 1 1 0 1 1 1 1 1 0 1 1 0 1 1 1 1 0 1 0 1 0 2 0 0 0 1 0 0 1 1 0 0 0 1 1 1 1 1 1 1 0 0 2 1 1 0 1 1 1 1 0 0 0 0 0 1 1 0 1 1 0 0 1 2 2 0 0 0 0 0 2 1 1 0 0 0 0 1 1 0 0 0 0 0 1 0 1 0 0 2 0 0 0 1 2 0 0 2 0 0 0 0 0 0 1 0 0 1 2 2 0 0 0 0 0 0 0 0 0 0 2 2 0 2 1 1 0 0 0 1 1 0 1 1 2 1 0 1 1 2 1 2 0 0 0 0 1 0 0 0 0 0 0 0 1 1 0 0 0 1 1 1 0 0 1 1 1 1 2 0 1 0 0 1 2 1 1 0 1 0 1 1 0 1 1 1 0 1 0 2 0 0 0 0 1 1 0 1 0 0 1 0 0 1 2 0 1 0 1 0 1 1 1 2 0 0 0 0 1 1 2 0 0 2 1 1 1 0 0 1 1 1 1 1 1 0 2 2 0 0 0 0 0 0 1 0 2 0 0 0 0 0 0 0 0 0 2 2 0 0 1 1 0 1 0 0 0 1 0 1 0 1 0 1 0 1 0 0 0 1 1 1 0 1 0 1 0 1 0 1 0 0 0 1 0 0 1 1 0 0 1 0 0 0 0 2 2 2 2 2 2 2 2 2 0 0 0 2 1 0 0 0 0 0 2 0 1 0 1 0 0 0 1 1 0 0 0 1 0 0 2 1 0 2 2 1 2 0 0 1 2 2 0 0 0 2 0 2 2 0 1 0 0 2 0 0 0 0 1 0 2 2 2 0 2 0 1 2 0 0 1 1 1 0 1 0 0 0 1 1 0 0 0 2 0 0 0 1 2 2 2 0 0 0 1 0 0 0 0 1 1 0 1 1 1 1 1 1 1 1 1 0 0 1 0 0 0 0 0 1 1 2 0 0 2 0 2 1 1 2 0 2 0 0 1 0 0 0 0 2 0 2 2 0 1 1 1 0 0 0 0 0 1 0 0 0 0 0 1 0 1 1 0 1 0 0 0 0 2 1 0 0 1 1 0 0 0 0 0 0 2 2 1 1 0 1 1 1 1 0 2 2 0 2 1 2 2 0 0 0 2 0 0 0 1 1 0 1 1 1 1 0 0 1 0 0 0 0 2 0 0 0 0 0 2 2 1 2 1 1 1 0 1 0 0 0 1 0 1 0 2 2 1 0 0 0 2 0 2 2 0 0 0 0 0 1 1 1 0 2 2 0 0 0 1 0 0 0 0 1 1 0 1 1 0 2 1 1 0 0 0 1 0 1 1 1 0 0 1 0 0 0 0 0 1 0 1 0 0 0 2 0 0 0 2 1 0 0 0 2 0 0 0 0 0 2 2 0 1 0 0 0 2 2 1 1 2 2 0 0 0 2 2 0 1 0 0 0 1 0 0 1 0 2 0 2 0 1 2 1 0 2 0 0 1 1 1 0 0 0 1 2 1 1 0 1 0 2 0 0 1 0 1 0 0 0 0 2 0 0 1 0 1 1 2 0 2 0 1 1 1 1 0 0 0 0 0 0 0 0 0 0 2 0 0 0 0 0 2 0 2 1 0 0 0 2 0 2 0 2 2 2 1 0 2 0 0 0 0 1 1 1 0 0 1 1 2 1 2 0 0 1 0 0 0 0 1 0 1 1 0 1 1 0 1 0 1 0 0 0 2 1 0 2 2 2 2 2 2 1 1 1 0 0 0 2 0 0 1 1 0 0 0 1 2 1 1 0 2 0 0 0 2 0 1 1 1 0 1 1 0 0 0 1 1 0 2 2 2 0 2 1 1 0 0 0 0 1 1 1 0 0 0 2 1 1 0 1 1 0 0 2 0 0 0 1 0 0 0 0 0 0 0 0
100 1 1 0 0 0 1 0 0 1 0 1 1 1 0 1 0 0 1 0 0 0 0 0 0 0 1 0 1 1 1 1 1 1 1 1 2 2 0 0 0 1 0 0 2 0 0 0 0 1 0 0 0 0 1 1 0 0 0 1 1 1 0 0 0 0 1 0 1 0 0 0 2 2 1 2 1 0 2 1 1 2 2 0 0 0 0 0 0 2 0 0 1 0 0 1 0 2 1 2 1 0 1 0 0 0 2 0 0 0 0 0 1 2 2 2 1 1 2 0 1 0 2 1 1 1 0 1 2 2 0 1 1 0 0 0 2 0 0 0 1 0 0 0 0 0 1 0 0 2 0 2 0 1 1 0 1 2 2 0 0 0 0 2 1 2 0 1 0 1 1 1 1 2 0 0 2 0 0 0 0 0 1 1 1 1 1 1 0 0 0 0 0 0 1 1 0 0 0 0 0 0 0 1 1 0 2 1 1 0 0 2 2 1 0 0 0 1 1 0 2 1 1 0 0 1 1 0 0 0 0 1 0 0 1 0 0 2 0 0 0 1 2 0 0 1 0 0 0 0 0 0 1 0 0 1 2 0 0 0 0 0 0 0 0 0 1 0 1 1 0 1 1 1 1 1 0 1 1 0 1 0 2 2 0 0 0 1 0 2 0 0 2 0 2 0 0 1 0 1 1 1 1 1 1 0 0 0 2 2 0 2 1 0 1 0 2 0 1 0 1 2 1 0 2 1 1 0 1 1 0 0 0 0 0 0 0 2 0 0 0 0 2 1 0 0 1 0 2 1 0 0 2 0 1 0 0 0 0 1 0 1 1 0 1 0 0 1 2 1 0 2 1 1 1 1 0 0 1 1 2 0 1 0 2 0 0 0 0 1 0 0 1 1 2 2 2 0 0 1 1 1 0 0 0 0 1 0 0 2 0 0 2 2 2 2 0 0 1 0 0 0 0 1 1 1 0 0 0 1 1 1 0 1 1 1 0 1 0 0 2 0 1 1 1 1 1 1 2 2 0 0 0 1 0 0 0 1 2 1 0 0 0 1 1 1 0 0 0 0 0 0 1 1 0 1 0 0 0 0 1 0 0 0 0 0 0 0 1 1 0 2 1 0 1 0 0 1 1 2 0 1 1 1 0 1 1 0 0 1 0 2 0 0 0 0 0 0 0 1 1 1 1 0 0 2 0 1 0 2 0 2 0 0 0 1 2 1 0 1 1 0 0 0 0 1 0 1 1 2 0 0 1 0 2 1 0 1 1 1 0 1 1 0 0 1 0 1 0 1 0 1 1 0 1 0 0 2 2 2 0 0 1 1 0 0 0 0 1 1 0 1 0 0 0 0 0 0 0 0 0 2 0 1 0 2 2 1 1 1 0 0 0 1 0 0 0 0 0 0 1 0 0 0 0 0 2 1 0 0 1 1 1 0 0 1 0 0 2 1 1 1 0 2 0 1 1 0 2 2 0 1 1 0 1 1 0 1 1 0 0 0 2 0 2 1 0 1 0 1 1 0 0 1 0 0 2 1 1 1 2 1 2 2 2 2 1 2 1 1 1 1 0 0 0 0 2 0 2 2 1 0 1 1 0 1 1 2 0 0 1 0 0 2 0 0 0 1 1 0 0 1 0 0 0 2 0 1 0 0 0 1 0 2 1 1 2 1 0 1 0 1 0 0 0 1 1 1 1 1 0 1 0 0 1 0 0 1 2 1 0 0 2 0 1 0 0 0 0 0 0 0 1 0 0 0 0 1 1 1 1 1 1 1 2 2 0 1 0 2 1 0 2 0 1 0 0 0 1 1 0 1 0 2 1 0 1 1 0 1 0 0 0 0 0 0 1 0 0 0 0 0 0 1 0 1 0 0 2 0 2 0 1 0 0 1 1 0 1 0 0 0 1 0 1 0 1 0 0 0 0 0 0 0 0 0 1 0 0 0 1 0 0 0 0 2 1 0 2 0 0 0 1 2 1 2 0 0 1 2 2 0 2 0 0 0 0 1 0 1 2 2 1 0 2 0 2 0 0 0 0 1 0 0 1 1 1 1 0 1 0 0 0 0 1 0 0 1 1 1 0 1 0 0 1 1 1 1 1 1 0 1 0 0 1 0 1 1 0 0 0 1 1 0 1 1 1 0 0 0 2 0 1 1 1 0 1 2 0 0 0 0 0 2 0 1 1 0 1 1 0 0 0 0 0 0 2 1 1 0 0 1 0 0 2 2 2 0 0 1 0 0 0 0 0 0 1 0 0 0 0 0
101 0 0 0 0 0 2 1 0 1 1 2 0 0 0 0 0 0 1 1 1 0 0 0 0 0 0 0 1 1 2 0 1 1 0 0 2 2 0 2 1 0 0 0 2 1 1 0 0 1 0 1 2 2 0 1 0 1 0 0 0 1 0 2 1 1 2 0 1 0 0 0 2 2 1 2 1 0 2 0 0 1 1 0 1 0 0 1 1 1 0 1 0 0 0 1 0 2 2 1 0 0 1 0 2 1 2 1 1 0 1 2 0 0 0 0 0 0 1 0 2 0 2 1 1 0 0 0 1 1 0 0 1 0 1 1 1 0 0 0 0 0 0 0 0 0 0 0 0 1 0 1 0 1 0 0 0 2 0 0 1 1 0 2 0 2 0 1 0 1 1 1 0 2 0 0 1 0 0 0 0 1 1 1 1 1 1 2 2 1 1 1 1 1 1 2 1 0 0 1 1 1 0 2 1 1 1 1 1 0 1 1 1 1 0 0 0 0 1 1 1 1 0 0 0 1 0 0 0 2 0 0 0 0 1 0 0 2 0 0 0 0 1 0 0 1 1 0 0 0 0 0 0 0 0 2 0 1 0 1 0 1 0 0 0 0 0 1 2 0 1 2 1 1 0 0 0 2 1 0 1 1 1 1 1 1 1 2 2 2 0 2 1 0 1 0 1 2 2 0 0 0 1 1 0 0 0 2 1 1 0 1 0 1 1 0 2 0 2 0 0 2 1 0 1 0 0 2 0 1 0 0 0 0 0 0 0 2 0 1 1 1 1 1 0 0 1 0 2 2 2 0 1 0 0 1 0 0 0 2 0 2 1 0 1 0 0 2 1 0 1 1 0 0 1 0 0 0 1 1 1 1 0 0 0 1 0 0 0 1 0 0 0 1 2 1 1 1 0 0 0 0 0 0 1 1 1 2 0 1 0 0 2 2 2 2 0 0 0 0 0 1 1 1 0 1 1 0 0 1 0 0 0 0 0 1 1 1 1 0 2 0 1 0 2 2 0 1 1 2 0 0 0 2 1 1 1 2 1 2 0 0 1 1 2 0 0 1 0 0 0 1 1 1 1 0 1 0 0 0 1 1 0 0 0 0 0 0 1 0 1 1 1 2 0 0 0 0 0 2 0 0 2 0 0 0 1 0 1 1 0 1 0 0 2 0 0 0 0 0 0 2 2 2 0 2 0 1 0 2 0 1 1 0 1 0 1 0 0 2 1 0 0 0 0 0 1 1 1 1 0 0 1 0 1 0 0 0 0 0 2 0 1 1 1 1 1 2 0 2 0 0 0 0 0 0 0 2 1 2 1 0 1 1 1 1 1 0 1 1 0 1 1 0 0 0 0 1 0 1 1 1 1 2 0 0 1 1 2 2 1 0 0 1 0 0 0 0 0 0 0 0 0 0 0 0 2 0 0 0 1 1 0 0 0 0 1 0 2 0 2 0 0 0 1 1 1 0 1 0 0 1 1 0 1 0 0 0 2 0 0 0 0 0 1 1 0 0 1 0 0 1 0 0 0 0 2 0 0 0 2 0 2 2 2 2 1 0 2 0 1 0 0 1 0 0 2 1 1 1 0 1 0 0 1 1 1 1 0 0 1 1 0 1 0 0 0 1 1 0 0 0 1 0 0 0 0 0 0 0 0 0 0 2 0 0 2 0 0 1 0 1 1 1 0 0 1 0 0 0 0 0 1 0 0 0 0 0 1 0 0 0 2 0 1 1 1 0 1 1 1 0 1 0 0 1 0 2 2 2 0 0 0 0 1 2 0 2 0 2 0 1 2 0 1 1 0 0 0 1 0 1 0 1 2 0 1 1 0 1 0 1 1 0 1 0 1 0 0 1 0 1 0 2 0 2 0 0 0 1 0 0 2 0 0 1 0 0 1 0 1 1 1 0 1 1 1 0 0 0 0 0 0 0 0 0 0 0 0 0 0 1 1 0 0 2 0 0 2 0 1 0 0 2 1 1 0 1 1 2 2 0 1 1 0 2 0 1 1 0 1 1 1 1 1 0 1 0 0 0 0 2 0 0 1 2 0 1 0 0 0 0 0 0 2 2 0 1 1 1 0 1 0 0 1 1 0 1 0 0 0 0 0 1 0 1 0 1 0 0 0 1 0 0 0 0 2 0 0 1 2 1 1 1 2 0 1 2 0 0 0 0 0 0 1 1 1 0 1 1 1 0 0 0 0 1 1 0 1 1 0 1 1 1 0 0 0 0 1 2 1 2 0 0 0 0 0 0 0 0 0 0
102 0 1 0 0 0 1 1 1 1 0 0 0 1 1 0 0 0 1 1 1 1 0 1 0 0 2 0 0 0 2 1 1 0 0 0 2 2 0 0 0 1 0 0 1 0 0 0 0 1 0 0 0 1 1 1 0 1 1 0 0 0 0 1 0 0 1 0 1 0 0 0 2 2 1 2 1 0 2 0 0 1 2 2 2 0 1 0 0 2 0 0 2 1 1 1 1 2 0 2 1 0 1 0 1 1 2 1 1 0 0 2 0 2 2 2 0 0 0 0 2 0 2 0 2 0 0 2 2 2 0 1 1 0 0 0 1 1 0 0 1 0 0 0 0 0 1 0 0 1 0 0 1 0 0 0 0 1 1 1 1 1 0 2 1 1 0 0 0 1 1 2 0 1 1 0 2 0 0 0 0 1 1 1 2 2 1 2 1 1 1 2 0 1 1 1 1 0 0 0 0 0 0 1 1 0 1 1 0 0 2 0 1 0 1 1 1 0 1 1 1 0 0 0 0 1 1 0 0 1 0 0 0 0 2 0 0 2 0 0 0 1 1 0 0 2 0 0 0 0 0 0 2 0 0 1 0 2 0 1 1 1 1 1 0 1 0 0 2 1 0 0 0 0 0 0 0 2 2 0 2 0 2 2 1 0 1 2 0 2 0 0 0 0 0 0 0 0 1 0 0 0 1 1 1 1 0 2 2 2 0 2 2 2 2 2 2 1 0 0 0 1 1 0 2 0 1 0 0 0 0 1 0 0 0 0 0 2 0 1 0 0 2 2 0 0 1 0 2 1 1 0 1 1 0 1 1 0 0 1 0 1 1 0 1 0 0 1 1 0 1 1 1 1 2 2 0 1 1 1 0 2 0 0 1 0 0 0 1 1 1 1 0 1 2 1 1 1 0 0 0 1 0 1 1 0 1 0 1 1 1 1 1 1 1 2 0 1 0 0 0 2 0 0 0 0 1 0 0 2 0 1 1 2 2 1 0 0 0 0 2 0 1 0 1 1 1 0 1 2 0 0 0 2 1 1 1 2 1 0 0 0 1 1 1 1 1 0 0 0 0 1 0 2 1 1 0 0 0 0 2 1 0 0 0 0 0 1 1 1 0 1 1 1 0 1 1 0 1 2 0 1 0 2 0 2 2 1 0 2 0 0 0 1 0 1 1 0 1 2 2 0 2 1 0 2 0 0 0 2 0 0 2 1 2 1 2 1 0 0 1 1 0 0 0 1 1 1 1 1 0 1 0 0 1 1 0 1 0 1 0 0 0 2 2 0 2 2 1 1 0 1 1 0 0 1 1 2 2 1 0 0 0 0 0 0 0 1 1 2 0 1 2 0 0 0 0 0 0 1 1 1 0 1 0 1 1 2 2 2 0 0 0 0 0 0 0 0 0 0 0 0 0 0 0 1 1 2 0 0 1 1 0 1 1 0 1 0 2 1 1 0 0 1 1 0 0 0 0 0 0 2 1 0 1 0 0 0 2 0 0 0 2 2 0 2 1 1 1 1 0 1 0 0 0 1 1 0 2 2 0 0 2 1 2 2 0 1 1 0 2 0 0 1 1 0 2 0 2 2 1 1 1 1 0 1 1 2 0 0 0 0 0 0 1 1 0 0 0 0 0 0 1 0 0 1 1 0 0 0 1 1 0 1 1 1 0 0 0 1 1 1 1 1 0 0 1 1 0 1 1 0 0 0 0 0 2 1 0 0 0 0 1 0 1 1 1 2 1 0 0 0 0 2 1 1 2 0 1 2 0 0 1 0 2 1 1 2 1 2 0 1 1 0 0 0 0 0 0 0 0 0 0 2 1 1 0 0 1 1 0 1 1 1 1 0 0 2 1 2 2 2 0 1 0 1 0 0 0 1 0 0 0 1 1 2 0 0 1 0 0 0 1 1 1 0 1 2 1 1 1 0 0 0 0 0 1 0 1 1 1 0 0 0 0 1 0 0 2 1 0 0 0 2 0 1 0 2 2 2 2 0 2 1 0 1 0 2 0 1 1 2 0 0 2 0 2 0 0 0 0 0 0 0 0 1 1 1 0 0 0 0 0 0 0 0 0 2 1 1 0 2 0 1 1 0 2 2 0 0 0 1 0 2 0 0 1 1 0 0 0 2 0 2 1 2 2 0 0 0 2 0 1 1 1 0 1 0 0 0 0 0 0 0 0 0 0 0 0 0 2 0 0 0 0 0 1 0 2 0 0 0 0 0 0 0 0 0 1 2 1 0 0 0 0 0 1 0 0 0 0 0
103 0 0 0 0 0 2 0 0 1 0 0 2 2 0 2 0 0 0 0 1 1 1 0 0 0 2 0 0 0 1 1 1 1 0 2 1 2 0 2 1 0 1 1 1 1 0 0 0 0 0 0 0 0 2 1 0 0 0 1 0 1 0 1 1 0 1 0 1 0 1 2 2 2 1 2 1 0 2 0 1 1 2 0 0 0 0 0 0 2 0 0 1 0 0 0 0 0 0 2 0 0 0 0 2 2 2 1 1 0 1 2 0 1 1 1 0 0 0 0 2 0 2 2 0 1 0 2 2 2 0 1 0 0 1 1 1 1 0 0 1 0 0 0 0 0 0 0 0 2 0 2 0 0 0 0 0 2 0 0 1 0 0 2 1 2 1 1 0 1 1 1 0 2 1 0 2 1 1 1 1 1 1 1 1 1 1 2 0 0 1 1 2 0 2 2 2 0 0 0 0 0 1 0 0 0 1 2 0 0 1 0 2 0 0 1 1 0 1 0 2 0 0 0 0 1 1 0 0 0 0 0 0 0 1 0 0 1 0 0 0 0 2 1 0 2 0 0 0 0 0 0 1 0 0 0 0 0 0 0 0 0 0 0 1 0 1 0 2 2 0 1 0 0 0 2 1 2 2 0 2 0 2 1 1 1 0 1 0 2 0 1 0 2 0 1 0 0 1 0 0 0 2 2 2 0 0 2 2 2 0 2 2 0 1 0 2 0 1 0 0 2 2 1 1 0 1 1 1 1 0 0 1 1 0 0 0 1 0 0 0 0 2 2 0 0 1 0 2 1 1 0 2 2 0 0 2 1 0 0 0 0 0 0 0 0 1 2 2 1 0 2 1 1 0 1 0 0 0 2 1 2 0 1 1 0 0 0 0 0 0 0 1 0 2 1 1 1 1 0 0 0 0 0 0 0 1 0 0 2 0 0 1 1 1 2 0 0 1 1 0 0 0 2 2 2 1 0 0 0 1 0 0 0 0 0 1 1 0 0 1 1 2 0 1 1 0 0 0 0 0 0 0 1 0 0 0 2 2 2 1 2 1 1 1 0 0 1 0 0 0 0 2 1 0 2 0 0 0 0 0 0 1 1 1 0 1 0 2 0 0 2 1 1 0 1 1 1 1 2 0 1 2 0 0 0 1 1 0 0 0 2 0 1 0 0 0 0 0 1 0 2 1 0 1 1 1 1 1 2 0 1 0 0 0 1 1 0 1 0 0 2 0 1 1 2 1 1 1 1 0 0 1 0 2 2 0 1 0 1 0 0 1 0 0 1 1 1 0 1 0 0 1 0 0 0 0 2 2 0 1 0 2 1 2 0 0 0 0 1 0 1 1 0 0 0 0 0 0 0 0 1 1 0 0 2 2 1 1 1 0 0 0 0 0 0 1 0 0 0 1 0 0 1 0 1 2 1 0 0 1 1 0 0 0 0 0 0 2 1 1 1 0 0 1 1 1 0 2 1 0 2 0 1 1 1 0 0 1 1 1 0 2 0 0 0 2 0 2 0 0 1 0 1 0 0 2 0 1 1 0 2 1 1 1 1 1 0 2 0 2 0 0 0 0 0 0 0 1 2 0 1 1 1 1 1 1 1 1 0 1 0 0 2 1 2 0 2 2 0 0 0 1 1 0 1 1 2 1 0 2 2 0 2 0 0 0 1 0 1 0 1 0 0 0 0 0 0 0 0 0 0 0 0 0 1 1 0 0 0 0 0 1 1 0 0 1 2 2 2 0 0 0 0 0 1 0 0 0 1 1 1 0 0 2 2 0 1 0 2 1 1 2 0 1 1 1 1 0 1 0 2 0 2 0 0 1 0 1 1 0 0 0 0 0 0 1 0 0 0 0 0 0 0 0 0 0 0 0 0 0 0 1 0 0 1 0 0 0 0 0 0 0 0 0 0 0 1 0 0 1 0 0 0 1 0 1 0 0 0 1 0 0 0 0 0 1 0 0 1 0 0 0 1 1 1 0 0 0 1 0 2 2 0 0 0 0 2 0 1 0 1 0 1 0 0 0 0 1 0 1 1 0 1 2 2 0 2 0 0 1 0 0 0 0 0 0 1 2 2 0 2 0 1 1 2 2 1 0 0 0 0 0 1 0 0 0 1 1 0 0 0 1 2 2 0 0 1 0 0 2 0 1 0 1 0 1 1 0 0 0 1 0 0 0 0 0 0 0 0 2 0 1 0 0 0 1 2 0 0 0 2 2 2 0 0 0 0 1 1 1 0 0 0 0 0 0 0 0 0 0 0
104 0 2 1 0 0 2 1 1 1 0 0 0 1 0 0 1 0 1 1 1 1 1 1 0 0 1 0 0 0 2 0 0 1 0 0 2 0 0 0 0 1 0 0 2 2 1 0 1 1 0 2 0 0 2 2 0 0 0 0 2 2 0 1 0 0 0 0 1 0 0 1 2 2 2 2 0 0 2 0 2 2 2 1 1 0 0 1 1 2 1 1 2 0 0 1 0 1 0 2 1 0 0 0 1 1 2 1 1 0 0 1 1 1 1 1 1 1 2 0 2 1 2 1 1 1 0 1 2 2 1 0 0 0 0 0 0 1 1 0 0 0 0 0 0 0 0 0 0 0 0 0 0 0 0 0 1 1 0 0 1 1 0 1 0 1 0 1 0 2 0 1 1 2 1 0 2 1 0 1 1 2 1 1 1 1 1 0 0 0 0 0 0 0 0 1 1 0 1 1 1 0 0 0 0 0 1 2 1 0 1 0 1 0 0 1 1 0 1 1 1 1 1 1 0 1 2 0 0 1 0 0 1 1 1 1 0 1 0 0 0 0 2 1 0 1 0 0 1 1 1 1 1 0 0 0 0 0 1 1 1 1 0 0 0 0 1 0 1 1 0 1 1 1 1 0 0 1 1 0 1 0 2 1 1 0 1 1 1 2 0 2 1 0 1 0 2 0 0 0 1 0 1 1 1 0 0 2 2 2 0 2 2 0 2 0 2 0 0 0 0 2 1 0 1 0 1 1 1 1 0 1 2 0 0 0 0 1 0 2 0 0 1 0 0 0 0 0 1 1 1 1 1 0 1 1 1 2 0 1 0 1 1 0 1 0 1 2 2 0 0 2 0 0 0 0 0 1 0 2 2 0 2 1 2 0 0 0 0 0 0 0 0 1 1 1 2 0 1 1 1 1 0 2 2 0 0 0 0 1 1 0 0 0 0 1 1 0 0 1 0 1 0 1 0 1 2 0 0 0 1 0 0 0 0 0 1 0 0 0 1 1 1 0 2 2 2 0 1 2 0 0 0 2 1 1 1 2 2 2 0 1 0 0 1 1 1 1 0 0 1 1 2 0 0 2 0 0 0 0 0 0 0 0 0 0 0 1 1 1 0 1 2 1 2 0 0 0 1 1 1 1 2 1 1 0 1 0 1 0 1 1 0 1 0 0 0 0 1 1 1 1 2 0 1 2 0 0 0 1 1 0 2 1 2 1 1 1 1 0 0 2 0 0 0 2 0 0 0 2 0 0 0 0 2 1 0 1 0 1 0 0 0 0 0 0 2 2 1 1 1 2 0 0 0 0 1 1 1 1 1 0 1 1 0 1 1 1 1 1 1 1 0 0 0 0 0 0 0 0 0 2 1 1 0 1 2 2 2 2 1 0 0 0 0 0 0 0 0 0 0 0 1 1 0 0 1 1 0 0 1 1 0 0 0 0 0 0 1 1 0 0 0 0 1 1 1 0 1 1 1 1 2 0 2 0 0 0 1 0 0 0 0 2 0 2 1 1 0 2 1 0 0 0 0 0 1 0 1 1 1 0 2 2 2 2 1 1 1 0 2 0 0 0 1 0 2 1 0 1 1 0 0 0 1 0 2 1 1 0 0 0 1 1 0 1 0 0 0 1 0 1 1 0 0 1 0 0 0 0 1 1 0 2 0 0 2 1 0 1 0 1 0 0 0 1 1 0 0 0 0 0 0 0 0 0 1 0 1 0 0 0 2 0 1 1 1 0 0 0 0 0 1 2 1 1 0 1 1 1 2 2 1 2 2 2 0 2 0 2 0 1 2 0 1 0 0 1 0 0 1 1 0 2 1 0 0 0 1 1 0 0 2 2 2 0 0 1 0 0 0 0 0 1 0 1 0 0 0 1 0 0 1 0 0 2 0 1 1 0 0 0 0 0 0 0 0 1 0 0 1 0 0 0 0 1 1 0 0 0 0 0 1 0 0 1 1 0 2 1 1 0 0 2 0 1 0 0 1 1 1 0 2 0 0 0 0 2 0 1 1 2 1 0 2 0 2 0 0 0 0 0 1 0 2 2 0 1 0 1 0 0 0 0 1 2 0 0 1 0 1 0 0 0 2 2 2 1 0 0 1 1 0 1 0 0 0 1 0 0 0 1 1 2 2 1 2 0 0 0 2 1 2 2 1 0 1 1 0 1 1 0 0 0 0 0 0 0 2 2 1 0 1 0 0 0 2 2 1 0 0 1 0 1 0 1 0 0 0 2 0 0 0 0 0 0 0 0 0 0 0 0
105 1 2 0 0 0 0 1 0 0 0 0 1 2 0 2 0 0 1 1 1 1 0 0 0 0 2 0 0 0 0 0 2 1 0 0 2 1 0 0 0 2 0 0 2 0 1 0 0 0 0 1 1 1 1 1 0 0 0 0 0 0 1 1 1 1 0 0 0 0 0 1 2 2 2 2 0 0 2 0 2 2 2 0 0 0 0 0 0 2 0 0 2 0 1 1 1 2 0 2 2 0 1 0 0 0 2 1 1 0 0 2 0 1 1 1 0 0 1 0 2 0 1 0 0 0 0 1 1 1 0 1 0 0 1 0 0 0 1 0 1 0 0 0 0 0 0 0 0 1 0 1 0 0 0 0 0 1 0 0 0 1 0 2 0 1 0 1 0 1 1 0 1 0 0 0 1 2 2 2 2 0 1 1 2 2 1 1 1 0 2 0 2 0 2 1 0 1 0 0 0 0 0 1 1 0 1 1 1 0 2 1 1 0 1 1 0 0 0 1 1 1 0 0 0 2 1 0 0 1 1 0 0 0 2 0 0 2 0 0 0 0 2 0 0 2 0 0 0 0 0 0 0 0 0 2 1 2 0 2 2 2 0 0 0 0 0 0 0 0 1 2 0 0 0 0 0 1 1 0 0 0 2 2 0 0 0 1 0 2 0 1 1 0 1 0 1 2 0 2 2 0 0 0 0 1 0 2 1 1 0 1 2 0 2 0 2 0 1 0 0 2 1 0 0 0 0 0 2 2 0 0 0 0 0 0 0 1 0 1 1 0 2 1 0 0 0 0 1 1 1 1 1 0 0 1 1 1 0 0 0 0 1 0 0 0 1 2 1 0 1 1 0 0 0 0 0 0 1 1 2 0 0 0 0 0 0 0 0 0 0 0 1 0 2 0 0 0 1 1 0 1 0 2 2 0 0 0 1 2 0 0 0 0 0 2 0 0 1 0 0 1 2 2 0 0 2 0 0 1 1 1 1 1 1 0 0 1 0 0 2 0 2 1 1 2 0 1 2 2 0 0 0 2 1 0 1 2 2 2 1 2 0 0 0 1 0 1 0 1 1 1 2 0 1 0 1 0 0 0 0 0 0 0 0 0 0 0 2 1 0 2 1 2 1 0 0 1 2 1 1 0 1 1 0 1 1 1 0 0 0 1 0 0 1 0 0 2 0 2 2 0 2 2 0 2 0 0 2 1 1 0 2 0 1 1 2 1 1 2 0 0 0 2 2 1 2 1 1 1 0 0 0 0 1 1 0 1 0 1 0 0 1 0 0 0 2 0 0 0 0 0 1 0 1 1 1 1 1 2 0 0 1 1 0 0 0 0 1 1 1 0 1 0 0 1 0 0 0 0 0 2 1 0 0 2 2 1 1 1 0 0 0 0 1 1 1 0 0 0 1 0 0 0 0 1 1 0 0 0 1 1 0 0 0 0 0 0 2 2 2 1 0 0 2 0 0 0 1 1 0 2 1 1 1 0 0 1 1 0 0 0 0 2 0 2 2 1 1 1 0 0 0 0 0 1 1 1 2 2 1 1 2 0 2 2 0 2 0 1 1 1 0 1 0 0 2 0 2 2 1 0 0 0 1 0 2 2 0 0 0 0 0 2 0 1 0 2 1 0 1 0 0 0 0 2 0 1 1 0 1 1 0 2 0 0 1 1 1 1 0 1 0 0 0 1 1 1 0 0 0 0 0 0 1 0 1 0 1 0 0 0 1 1 0 0 0 1 1 1 0 0 1 0 0 0 1 0 0 0 2 2 0 0 1 1 1 1 0 1 0 1 1 1 0 0 0 0 0 1 0 1 0 1 2 0 2 1 1 0 0 0 2 2 2 0 0 1 2 2 0 2 0 2 0 2 0 0 1 0 0 1 1 1 1 2 0 0 0 0 0 0 0 0 0 0 0 1 0 0 1 0 0 0 0 0 0 1 0 0 1 0 1 1 0 1 0 0 1 1 0 0 1 0 2 2 0 0 0 1 0 1 2 0 0 1 0 2 0 1 2 2 0 1 2 0 2 0 0 0 0 1 0 0 1 1 1 1 1 1 0 0 1 0 2 2 0 1 2 1 0 2 1 1 0 0 1 0 0 0 0 0 1 2 0 0 1 0 0 1 0 2 1 0 0 1 1 0 0 0 2 1 1 1 1 0 1 1 0 0 0 0 0 1 0 1 1 0 0 0 2 0 0 0 0 0 1 1 2 0 0 0 0 0 0 0 0 0 0 1 0 0 1 0 0 1 0 0 0 0 1 1
106 0 2 0 0 0 2 1 0 0 0 0 0 0 0 0 0 0 1 0 0 0 1 1 1 1 0 0 1 1 1 0 0 1 1 2 0 0 0 0 0 1 2 2 2 2 1 0 0 1 0 0 1 1 1 0 0 0 0 0 1 2 0 2 1 0 0 0 1 1 0 1 2 2 1 2 1 0 2 2 0 2 2 1 1 0 0 0 0 2 0 1 1 0 0 1 0 0 0 0 0 0 2 0 0 0 2 1 1 0 1 2 0 2 2 2 2 0 1 0 2 0 2 1 1 1 0 1 2 2 0 1 1 0 0 0 0 0 0 0 1 0 1 0 0 0 1 0 0 1 0 1 0 0 0 0 0 0 1 0 0 0 0 1 0 1 0 0 0 0 2 0 0 2 1 0 2 0 0 0 0 0 2 2 2 2 2 2 1 2 0 2 2 1 2 2 1 0 0 1 0 1 0 2 2 0 1 0 0 0 1 1 1 0 0 0 0 1 2 0 2 1 1 0 0 2 2 0 0 2 0 0 0 0 2 0 0 1 0 0 0 0 2 0 0 2 0 0 0 0 0 0 1 1 1 1 0 2 0 0 0 0 1 1 1 0 0 0 1 0 1 1 1 2 0 1 0 0 1 0 0 1 2 2 0 0 2 1 0 2 0 1 2 0 2 0 1 1 0 0 1 0 0 0 0 0 0 2 2 1 0 1 1 0 2 0 2 0 0 0 0 1 1 1 2 0 0 1 0 1 0 1 1 1 0 0 0 0 0 1 0 0 2 1 0 0 1 0 2 0 0 0 2 0 0 0 1 0 1 1 1 1 0 0 0 0 1 0 2 0 0 2 0 0 0 0 0 1 0 2 2 0 1 0 1 1 0 0 0 0 1 0 1 0 2 0 0 0 0 1 0 1 0 0 0 0 0 1 1 2 0 0 2 2 2 2 0 1 0 0 0 2 1 2 1 1 1 0 0 1 0 1 0 2 2 0 0 0 0 0 1 1 1 1 1 2 0 0 1 1 0 1 0 2 2 1 2 1 0 1 1 1 0 0 1 0 0 2 0 1 1 1 2 1 1 0 0 0 0 1 0 0 1 1 1 0 1 0 1 0 1 1 0 1 1 0 0 1 2 1 1 0 1 1 0 2 2 0 2 1 2 1 0 0 0 0 0 0 1 1 1 2 2 0 1 1 1 1 0 2 0 2 0 0 0 0 1 2 1 1 0 1 0 0 1 2 1 1 1 2 1 1 0 0 2 2 0 0 0 0 0 0 0 0 0 0 0 0 0 0 0 1 0 0 0 0 2 0 0 2 0 0 1 0 0 0 0 1 0 2 0 1 0 0 1 0 0 0 0 1 1 1 0 2 0 0 0 1 1 1 0 0 0 0 0 0 1 0 1 0 0 0 0 0 0 1 2 1 0 0 1 1 0 0 0 1 0 0 2 2 0 1 0 1 1 0 0 1 0 0 0 2 1 1 2 0 0 0 1 1 1 1 1 0 1 1 2 1 0 0 0 0 0 0 1 0 2 0 1 1 1 0 0 0 0 0 0 2 2 0 2 1 1 0 0 0 1 1 1 2 1 1 0 0 1 0 2 1 0 0 0 0 0 2 0 1 0 1 1 0 0 0 0 0 1 2 0 2 1 0 2 2 0 2 0 0 1 1 0 1 0 0 0 0 0 0 1 0 0 1 1 1 0 0 0 0 2 1 0 0 0 0 2 1 1 0 0 0 0 0 0 0 1 1 1 0 1 1 2 2 0 1 0 0 0 2 0 2 0 2 0 1 2 0 0 0 0 1 0 1 0 2 0 1 2 0 1 1 0 0 0 0 1 1 1 0 0 1 1 2 1 1 0 0 0 1 0 0 0 0 0 0 0 2 2 1 0 0 1 0 0 1 0 0 0 0 0 1 0 0 1 0 0 0 0 0 1 0 2 2 0 0 0 0 0 1 0 0 0 1 0 0 0 0 2 1 0 1 1 2 2 0 1 1 0 1 0 1 0 1 2 2 0 0 1 0 1 0 0 1 0 0 1 0 1 0 1 1 0 1 1 0 1 0 1 1 0 0 2 1 0 2 0 2 2 1 1 1 1 1 0 0 0 2 0 0 1 1 0 0 0 2 1 2 1 0 0 1 0 1 1 0 1 0 1 0 1 2 0 0 0 1 1 0 1 1 1 0 2 0 1 0 0 0 0 0 2 1 1 1 1 1 1 1 0 1 1 0 0 2 0 0 1 0 0 0 0 0 0 0 0 1
107 0 0 0 0 0 0 1 0 1 1 1 0 1 0 1 0 0 0 0 0 0 0 0 0 0 2 0 0 0 1 0 1 1 1 1 2 1 0 0 0 2 0 0 2 0 2 0 0 0 1 1 0 0 2 0 0 1 0 1 1 2 0 2 0 0 1 0 0 0 0 1 2 2 0 2 2 0 2 0 2 2 2 0 0 0 0 1 0 1 0 0 0 0 1 2 1 1 0 2 1 0 0 0 1 1 2 0 1 1 0 1 1 2 2 2 1 0 1 0 2 0 1 1 0 2 0 0 2 2 1 0 0 0 0 0 0 0 0 0 0 0 1 0 0 0 0 0 0 0 0 0 0 0 0 0 0 1 0 0 1 1 0 1 1 1 0 0 0 0 2 1 0 2 0 0 2 1 0 1 1 0 1 1 1 1 1 0 0 0 2 0 1 0 1 2 0 0 0 0 0 0 1 2 2 0 0 1 0 0 0 2 2 0 0 0 0 0 1 0 2 0 0 0 0 1 0 0 0 1 0 1 0 0 1 0 0 2 0 0 0 1 2 1 0 2 0 0 0 0 0 0 1 0 0 0 0 2 0 2 2 1 0 0 1 0 0 0 0 1 0 2 1 1 0 1 0 1 2 0 1 0 1 2 0 0 1 2 0 2 0 0 2 0 2 0 0 0 0 0 0 0 0 0 0 0 0 0 1 1 1 2 1 1 2 1 1 0 0 0 0 2 0 0 0 0 0 1 1 2 0 2 0 0 0 1 1 1 0 0 1 0 2 1 0 0 1 0 2 2 2 0 1 2 0 0 2 1 0 2 0 2 2 0 1 2 0 2 2 0 0 2 0 0 0 0 0 0 0 2 1 0 1 1 2 1 0 0 0 0 1 0 0 0 2 0 1 1 0 0 0 0 0 1 1 0 1 1 0 1 0 0 1 1 1 2 0 1 0 1 0 1 0 2 1 1 2 0 0 1 0 0 0 0 0 0 0 1 0 0 2 0 2 0 1 1 0 0 1 1 0 0 0 2 1 0 1 0 0 0 1 1 0 0 0 1 0 1 0 0 0 0 2 0 0 0 0 0 0 0 0 0 1 1 0 1 0 0 1 1 0 2 0 2 2 0 0 0 2 0 2 0 1 1 0 2 2 0 0 2 0 0 0 0 0 0 0 1 1 1 1 1 2 0 2 2 0 1 0 2 0 1 1 1 1 1 1 0 1 1 0 0 0 0 0 2 0 2 2 0 0 0 0 0 1 0 0 2 0 0 1 0 0 0 0 0 2 2 2 0 0 1 0 0 0 0 1 0 0 2 0 0 2 2 2 1 1 1 0 1 0 0 0 0 0 0 0 0 0 1 1 1 0 1 1 0 0 1 1 1 0 0 0 1 1 0 0 0 2 1 0 1 0 2 0 0 2 2 0 0 1 1 2 0 0 0 1 1 2 1 2 0 0 0 1 1 1 1 1 1 0 2 0 1 2 0 0 0 2 0 0 0 1 2 0 2 2 1 0 1 1 0 0 1 1 0 2 0 1 1 0 0 2 1 2 2 1 2 1 1 1 1 0 1 0 0 2 0 1 1 0 0 0 0 1 0 1 2 0 0 0 0 0 1 0 0 0 1 1 0 0 0 2 0 0 2 0 0 0 1 1 1 0 2 0 0 2 1 0 1 0 0 1 1 0 0 1 2 0 1 1 0 0 0 1 2 0 0 0 0 0 0 2 0 1 1 0 2 1 1 0 0 0 2 2 0 2 0 0 0 2 2 0 0 2 1 1 1 1 2 1 1 1 1 0 0 0 2 0 0 0 2 0 2 0 1 2 0 0 0 2 2 1 1 1 0 0 1 0 1 1 1 0 0 0 1 0 0 1 0 1 0 1 0 0 1 0 2 2 0 0 0 0 0 0 0 0 1 1 1 0 0 0 0 1 0 1 0 0 0 0 0 2 1 0 0 1 1 1 1 1 0 0 0 2 2 1 0 1 1 1 0 0 0 0 2 0 2 0 2 0 1 0 0 2 0 2 0 0 0 1 1 0 1 1 1 1 2 0 1 1 0 0 0 1 1 0 0 0 0 0 0 0 1 1 1 2 1 1 1 0 0 0 1 0 0 0 0 1 1 0 0 1 1 1 0 1 0 0 0 1 0 1 2 1 0 1 0 0 2 2 0 1 0 0 1 1 0 1 1 1 0 0 0 0 1 1 0 2 0 0 0 0 0 0 0 0 0 0 2 0 1 0 0 0 1 0 0 0 0 0 1
108 0 1 0 0 0 2 0 0 2 0 0 1 1 0 1 0 0 0 1 1 1 1 0 0 0 1 0 0 0 2 1 0 0 0 1 1 0 0 1 1 1 0 0 2 1 0 0 0 0 0 0 1 1 1 0 0 0 0 2 0 0 0 1 2 2 0 0 2 0 0 0 2 2 1 2 1 0 2 0 1 2 1 0 1 0 0 0 0 2 0 1 1 0 0 1 0 0 0 2 0 0 0 0 1 1 2 1 1 0 1 2 0 2 2 2 1 0 1 0 1 0 1 0 0 1 0 0 1 1 0 0 0 0 0 0 0 0 0 0 1 0 0 1 0 0 0 0 0 0 0 1 0 0 0 2 1 0 1 1 1 1 0 1 0 1 0 0 1 1 1 1 1 1 1 0 2 1 1 1 1 0 0 0 1 1 0 2 1 0 1 2 1 1 1 2 0 0 0 0 0 1 0 1 1 0 0 1 2 0 1 1 2 0 0 1 1 1 0 0 2 1 0 0 1 0 2 0 0 2 0 0 1 1 1 1 0 2 0 0 0 0 1 0 0 2 0 0 0 0 0 0 0 0 0 1 1 2 0 0 0 0 0 0 1 0 1 1 2 2 0 0 0 1 0 1 0 0 1 0 0 1 2 2 0 0 1 1 1 2 0 2 2 0 2 0 0 1 0 1 1 0 1 1 0 1 0 2 2 2 0 2 1 1 1 1 2 0 0 0 1 2 0 0 1 0 1 2 0 0 0 2 0 0 1 1 1 1 0 0 1 2 1 2 0 0 2 0 1 1 1 0 2 0 0 0 1 1 0 2 0 2 2 0 2 0 1 1 2 0 0 2 0 0 0 0 0 0 1 1 1 1 0 0 0 0 0 0 0 1 1 1 1 0 2 1 1 0 0 0 0 0 0 1 2 2 0 2 0 2 0 0 1 1 1 1 1 0 0 0 0 1 1 1 0 1 1 0 0 0 0 0 0 0 0 0 1 0 0 0 1 1 2 0 1 1 0 0 1 1 0 0 0 1 1 0 1 1 1 0 1 1 0 0 0 2 1 1 0 0 0 0 2 0 2 0 1 0 0 2 2 1 1 1 0 1 0 0 1 1 0 1 0 0 0 0 0 0 2 2 0 0 2 0 0 1 2 0 0 0 0 2 0 1 0 1 2 0 0 0 0 2 2 1 0 2 0 1 0 2 1 1 1 1 1 0 2 1 0 2 0 0 0 0 0 2 1 1 1 2 0 0 1 1 1 0 0 2 1 0 0 1 1 0 0 1 1 1 1 0 0 1 0 0 0 0 0 2 1 2 0 0 2 2 1 0 0 0 1 1 0 0 0 0 0 0 1 1 0 1 1 0 1 1 0 1 2 2 2 2 1 0 1 1 1 1 0 0 0 0 1 0 0 0 0 0 2 0 0 0 0 0 0 0 0 1 0 0 1 1 0 0 0 1 1 1 1 0 1 1 0 2 0 0 0 1 0 0 0 0 0 0 1 0 1 1 1 2 0 1 1 1 0 0 0 1 1 0 0 0 1 0 1 1 1 1 1 2 0 1 1 1 0 1 0 0 2 0 1 1 0 1 1 0 1 0 2 1 0 0 0 0 0 0 0 1 1 1 1 0 0 0 1 0 1 2 0 0 0 0 1 1 0 2 0 0 1 1 0 1 0 0 0 0 0 1 1 0 0 0 0 0 0 0 1 0 1 0 1 0 0 0 1 1 0 0 1 2 2 2 0 0 0 1 1 1 2 1 1 1 2 2 0 0 0 2 0 2 1 2 0 1 1 1 1 1 0 1 0 0 0 2 0 2 1 0 0 0 0 1 0 0 0 0 0 0 2 2 1 1 0 1 0 0 0 1 0 0 0 1 0 0 1 0 0 1 0 1 2 1 1 1 1 0 1 1 1 2 1 1 1 0 0 0 1 0 1 0 1 1 2 0 0 0 0 0 0 1 1 1 0 0 0 1 2 1 0 1 1 2 2 0 2 2 0 2 0 1 0 1 0 1 1 0 2 0 2 0 1 0 0 2 0 0 0 1 1 1 0 1 0 0 2 0 2 1 0 2 1 2 0 2 0 0 2 1 1 2 0 1 0 0 1 1 0 0 2 1 1 1 0 0 1 0 0 1 1 0 0 0 2 0 0 0 2 0 2 1 0 0 0 1 1 0 1 1 1 0 1 1 1 1 0 0 0 1 1 1 1 0 0 1 0 0 0 0 0 0 0 1 0 0 1 0 0 0 1 0 0 0 1 1
109 0 2 0 0 0 1 1 0 0 0 2 0 0 0 0 0 0 0 0 1 0 1 0 0 0 0 0 1 0 0 1 0 2 0 2 1 2 0 0 0 0 0 0 2 1 0 1 0 1 1 1 1 1 1 0 0 0 0 2 0 2 0 2 0 0 1 0 1 0 1 1 2 1 1 2 1 0 2 0 0 0 2 1 1 0 1 0 0 2 0 0 0 0 0 1 0 2 0 2 1 0 1 0 0 0 1 1 1 0 0 2 0 1 1 1 0 0 0 0 2 0 1 0 1 0 0 0 2 2 0 1 0 0 0 0 1 0 0 0 1 0 0 0 0 1 1 0 0 1 0 1 1 0 0 1 1 0 0 1 0 0 0 2 1 1 0 0 1 1 1 1 0 2 1 0 2 1 1 1 1 0 0 0 2 1 1 0 0 0 0 0 2 0 2 2 1 0 0 1 1 0 0 2 2 0 1 0 0 0 0 2 1 0 0 0 0 1 1 1 1 1 1 0 0 1 1 0 0 0 0 1 2 0 2 2 1 1 1 1 0 0 2 0 0 0 0 0 0 0 0 0 1 1 1 2 1 1 1 1 0 1 0 0 1 0 0 0 1 0 1 2 1 1 0 0 0 0 1 0 0 0 2 1 1 0 1 0 0 2 0 1 1 0 1 0 2 0 0 0 1 0 1 1 1 0 0 2 0 0 1 1 2 1 2 2 2 0 0 0 1 2 1 0 1 0 1 2 0 0 0 1 1 1 0 0 0 0 0 1 0 0 1 1 0 1 0 0 1 0 0 1 2 1 0 0 1 0 0 1 0 1 2 0 2 1 0 1 2 0 0 2 1 1 0 0 0 1 0 2 1 1 0 0 0 0 0 1 1 0 0 0 2 0 2 0 0 1 0 0 0 0 0 2 2 1 0 0 0 1 1 0 1 1 1 2 0 0 1 0 1 1 1 1 0 0 1 0 0 0 1 0 0 1 1 0 1 1 0 1 2 0 0 0 2 2 2 0 1 2 0 0 0 1 1 1 1 1 0 0 0 0 0 0 0 1 0 0 0 0 1 1 2 2 2 0 1 0 0 0 0 0 1 1 1 0 1 1 1 0 1 2 1 1 0 0 0 0 1 2 0 1 1 1 0 1 1 0 1 0 1 1 0 0 0 0 0 1 0 1 1 1 2 0 1 2 0 0 1 0 2 0 1 0 0 0 2 1 0 0 2 0 0 0 0 2 1 2 2 0 0 0 1 0 1 1 0 0 0 2 0 0 1 1 1 0 0 1 1 0 0 1 0 0 0 0 0 1 1 2 0 0 1 0 1 1 1 0 0 0 0 1 0 0 2 0 0 0 0 0 0 2 0 2 0 1 1 0 0 0 1 0 0 0 1 1 0 0 1 0 1 0 0 1 0 0 2 1 0 0 0 0 2 0 0 1 0 0 2 2 1 0 0 0 0 2 2 1 2 2 1 1 1 1 2 0 0 0 1 0 0 0 2 1 1 2 0 1 1 0 0 0 0 0 0 0 2 1 2 2 1 1 2 2 2 2 2 1 2 0 1 0 0 0 1 0 1 0 1 2 0 0 0 0 1 0 2 2 0 0 0 0 1 1 1 1 0 0 0 0 0 0 0 0 0 2 0 0 0 0 1 1 1 2 1 1 1 1 0 1 0 0 1 0 0 0 1 1 0 1 1 1 0 0 0 1 2 0 1 0 0 0 2 0 1 0 0 0 2 2 2 0 0 0 0 0 1 1 1 1 1 1 0 0 1 2 1 1 0 2 1 0 1 1 0 0 0 0 0 0 0 1 0 1 2 0 1 1 0 0 1 1 1 0 1 0 0 0 2 2 2 2 0 0 0 0 0 0 1 0 0 1 1 0 0 2 0 0 1 1 1 0 0 0 0 0 0 1 1 0 0 1 0 0 0 0 1 1 0 0 0 0 2 0 0 1 0 0 2 0 0 0 0 1 2 2 0 1 0 2 2 0 2 0 0 0 1 1 1 1 0 1 0 0 2 1 1 0 0 0 0 2 0 1 2 1 0 1 0 1 0 0 0 0 0 0 0 1 1 1 0 1 1 2 0 1 1 0 0 0 2 0 0 1 0 0 0 1 0 0 0 0 2 1 1 0 1 1 1 0 1 0 1 1 1 0 1 2 0 0 0 0 2 0 2 1 2 0 1 1 1 1 1 0 0 0 2 1 1 1 1 2 1 1 0 0 0 1 1 2 0 0 0 1 0 0 0 0 0 0 0 0
110 0 0 0 0 0 1 1 0 1 0 1 1 1 0 1 0 0 0 1 1 1 0 0 0 0 1 0 1 2 0 1 0 1 1 0 2 0 0 0 0 1 0 0 2 1 0 0 1 1 0 1 0 0 1 1 0 0 1 2 0 1 0 1 0 0 0 0 1 0 0 1 2 2 1 2 0 0 2 0 0 2 2 1 1 0 0 0 0 2 0 0 1 0 0 1 0 1 0 2 1 0 2 0 0 0 2 1 1 0 1 2 1 2 2 2 1 1 1 0 2 0 1 0 0 1 0 0 2 1 0 0 0 0 0 0 0 0 0 0 0 0 1 0 0 0 0 0 1 1 0 0 0 1 0 0 1 2 0 0 0 0 2 2 1 2 1 1 0 2 0 0 0 2 0 1 1 0 0 0 0 1 0 0 1 0 1 0 0 0 1 0 1 0 2 2 0 0 1 1 1 0 1 1 1 0 2 0 2 1 2 1 1 0 0 0 0 1 1 1 1 1 0 0 0 0 0 0 0 1 0 1 0 1 1 1 1 2 0 0 0 0 2 0 1 1 0 0 0 0 0 1 1 0 0 2 1 2 0 0 0 0 0 0 1 0 0 1 0 0 0 1 2 1 1 1 0 0 1 0 0 1 2 2 0 0 2 0 0 1 1 0 0 0 2 0 0 0 0 0 0 0 1 1 0 0 2 1 2 2 0 2 1 0 2 0 1 1 1 0 0 1 1 1 1 0 0 2 0 0 0 1 0 0 0 1 1 2 0 1 0 0 1 1 0 0 1 0 2 1 1 0 2 0 0 0 0 1 1 0 1 1 1 0 1 1 1 2 1 0 1 1 0 0 1 1 0 1 1 1 0 1 0 1 2 1 0 0 0 1 0 1 2 1 1 1 2 0 2 2 2 2 0 0 0 0 1 1 0 2 0 0 0 0 1 2 0 0 1 0 1 0 0 1 2 2 1 1 1 0 0 1 0 1 1 0 1 2 0 0 0 2 1 1 2 2 2 0 2 1 0 0 0 2 2 2 2 2 1 2 2 2 1 1 1 1 1 2 0 2 1 1 1 1 1 0 0 0 0 0 1 1 1 1 0 1 0 1 0 1 1 0 0 0 0 0 0 0 1 1 1 1 2 0 0 1 1 0 0 1 0 1 0 1 1 0 0 1 0 2 2 0 2 0 1 2 0 2 0 2 0 2 1 1 1 0 2 1 0 0 1 1 0 0 0 2 2 1 1 1 0 0 0 0 2 1 0 2 0 1 0 0 0 1 1 0 2 2 2 0 2 0 0 0 0 0 0 1 1 2 0 0 1 0 1 0 0 0 2 2 1 0 1 1 1 0 1 0 0 0 0 2 2 1 0 1 2 1 1 1 0 0 0 0 0 0 0 0 0 0 1 0 1 1 0 0 1 2 0 0 0 0 1 0 1 0 0 0 2 0 2 1 0 1 1 0 0 0 2 2 1 1 0 1 1 1 0 1 2 0 0 0 0 0 0 0 1 1 0 0 0 0 0 0 0 0 2 0 1 1 1 1 2 1 1 1 1 0 2 0 1 0 1 1 1 0 2 0 0 0 0 0 0 0 0 0 1 1 1 0 0 0 0 2 0 0 0 1 1 0 0 1 0 0 0 0 0 0 0 0 0 0 0 1 0 0 2 0 0 0 0 0 1 1 0 0 1 0 0 0 0 0 0 0 0 0 0 0 0 1 0 1 2 0 1 1 1 1 1 1 0 0 1 1 1 0 1 1 1 1 2 2 0 0 1 1 1 2 2 2 0 2 2 0 1 1 0 0 0 0 0 0 0 2 0 0 0 0 0 1 0 0 1 1 1 0 1 0 1 1 0 1 0 0 0 0 0 0 1 0 0 1 1 0 0 2 0 0 0 0 0 0 0 0 0 0 0 0 0 0 0 0 1 0 0 0 1 0 1 1 1 0 1 0 0 0 1 1 1 1 1 0 0 1 1 1 0 0 0 2 2 0 2 0 0 0 0 2 0 2 0 1 0 0 2 0 2 0 0 0 0 2 0 0 1 0 0 0 0 1 0 0 1 0 1 1 0 2 0 1 0 2 0 1 0 0 2 1 0 0 0 1 0 1 0 0 1 0 0 0 0 0 2 0 0 0 2 0 0 0 2 0 1 1 1 0 1 2 0 0 0 1 1 1 1 1 1 0 1 1 1 0 0 1 1 1 1 0 2 0 0 0 1 1 0 0 0 0 0 2 0 0 0 1 0 0 0 0 0 0 1 2
111 0 1 0 0 0 1 2 1 0 0 1 0 0 0 0 0 0 1 1 0 0 0 1 1 1 1 0 1 1 1 0 0 1 1 0 2 2 0 0 0 1 0 0 2 0 0 0 0 0 0 1 1 1 1 0 0 0 0 0 0 1 0 1 0 0 0 1 1 0 0 1 2 2 1 2 1 0 2 0 0 1 2 1 1 0 0 0 0 2 0 0 1 1 1 2 1 1 1 2 0 1 0 0 1 1 2 0 0 0 2 2 1 2 2 2 1 0 0 0 2 0 2 2 0 1 0 1 2 1 2 0 1 0 0 0 0 0 0 0 1 0 0 0 0 0 0 0 0 1 0 1 0 0 0 0 1 1 0 2 0 0 0 1 2 2 0 0 1 2 0 0 0 2 0 0 0 1 0 1 1 1 2 2 2 2 2 1 1 1 1 1 1 0 1 1 1 1 0 1 1 0 1 0 1 0 1 0 2 0 2 0 0 1 0 1 0 0 0 0 2 0 1 0 0 1 1 0 0 2 0 0 0 0 1 0 0 1 0 0 0 0 2 1 0 1 0 0 0 0 0 0 0 0 0 1 0 0 0 0 0 0 0 0 0 0 1 0 2 1 0 1 0 0 0 0 0 2 2 0 1 0 1 1 0 1 0 2 0 2 0 0 1 0 1 0 1 2 0 2 2 0 0 0 0 0 0 2 0 0 0 0 1 0 2 0 1 0 1 0 0 2 1 0 2 0 0 1 0 0 0 0 0 0 0 0 0 1 0 0 1 1 2 1 0 0 1 1 1 1 1 1 1 1 0 1 1 1 0 0 0 0 2 0 2 1 1 2 2 0 0 2 1 1 1 0 0 0 1 1 2 1 0 0 1 0 0 0 0 1 0 0 1 0 1 0 1 1 0 1 0 1 0 0 0 0 1 0 0 2 0 0 0 0 0 2 0 0 1 0 0 1 0 1 2 2 1 1 1 0 0 0 0 1 1 1 0 1 0 0 0 1 1 0 2 2 0 0 2 1 0 0 0 2 2 1 2 1 2 2 1 2 0 0 0 1 1 0 0 0 0 1 2 0 1 0 0 0 0 1 0 0 1 1 1 0 1 1 0 0 2 1 0 1 0 0 0 1 1 2 0 1 1 2 1 1 2 0 0 0 0 2 0 1 1 1 0 0 0 1 0 2 1 1 0 1 0 2 0 2 0 2 2 2 2 1 1 1 1 1 0 1 0 0 0 1 1 1 1 1 0 1 1 0 1 1 0 0 0 0 0 0 1 0 0 0 1 1 0 1 0 2 1 0 1 1 2 1 1 2 0 0 1 1 1 1 1 0 0 0 0 2 0 0 1 0 1 0 0 0 0 2 0 1 0 0 0 2 2 2 1 0 0 0 0 0 0 0 0 0 1 0 1 1 0 0 1 0 0 0 1 1 0 0 0 2 0 0 2 1 1 2 0 0 2 2 1 0 2 2 0 1 1 0 2 0 0 1 1 0 0 0 0 0 1 1 1 0 0 1 1 0 1 0 0 0 1 0 1 1 0 2 2 1 2 2 1 1 2 0 2 1 0 0 0 0 1 0 0 1 0 0 0 0 2 0 2 1 0 0 0 0 0 1 0 2 0 2 2 0 0 0 1 0 0 1 0 1 1 0 0 0 0 2 0 0 1 1 1 2 0 0 0 0 0 0 0 0 0 0 0 0 0 0 1 0 0 0 0 0 0 1 2 0 0 2 2 2 1 1 0 1 0 0 0 1 1 1 1 1 1 1 2 1 1 2 0 1 1 2 1 1 1 1 0 0 0 1 0 1 0 2 0 2 1 0 1 1 0 1 0 0 2 2 2 0 0 2 1 1 1 1 0 2 0 2 0 0 0 0 0 0 1 0 0 2 0 0 0 0 0 0 0 0 0 0 0 2 2 1 0 1 0 0 1 1 2 1 0 0 1 0 1 0 0 2 0 0 1 0 1 0 0 1 1 2 0 0 2 2 2 0 2 0 0 0 0 1 0 1 0 1 0 0 2 0 2 0 0 0 0 2 0 1 1 1 1 2 1 1 1 0 0 0 0 0 0 1 1 1 0 1 0 0 0 0 0 1 0 0 1 0 0 2 0 0 0 1 0 1 0 1 1 0 2 1 2 1 0 0 2 0 2 1 1 0 2 1 1 1 1 0 1 0 1 1 1 0 1 0 2 0 0 1 1 0 2 0 1 0 0 1 0 1 0 0 0 0 1 2 1 0 0 1 0 0 0 0 0 0 2 0
112 1 1 0 0 0 2 1 0 0 1 2 0 1 0 0 0 0 1 0 1 0 1 0 0 0 0 0 1 1 2 0 1 1 0 0 2 1 0 0 0 1 0 0 2 0 1 0 0 0 0 0 0 0 2 2 0 1 0 1 0 1 0 1 0 1 1 0 0 0 0 0 2 2 1 2 1 0 2 1 1 2 2 2 2 1 0 1 1 2 1 1 0 0 0 2 0 1 1 1 0 0 1 0 0 0 2 0 0 0 1 1 2 2 2 2 1 1 1 0 1 1 1 0 1 0 0 0 2 2 0 0 0 0 0 0 0 1 0 0 1 0 0 0 0 0 0 0 0 1 0 0 0 0 0 1 1 2 0 1 0 0 0 2 1 2 0 0 2 2 0 0 1 2 0 0 1 0 0 0 0 0 1 1 1 1 1 1 0 0 0 1 2 2 2 1 2 0 0 0 0 0 1 2 2 0 1 0 1 0 2 0 1 0 0 1 1 0 1 0 2 1 0 1 0 0 1 1 0 2 0 1 0 0 0 0 0 2 0 0 0 0 2 0 0 2 0 0 0 0 0 0 1 0 0 1 0 2 1 1 0 1 1 1 1 0 0 0 1 0 1 2 0 0 0 0 1 1 1 0 0 0 2 1 1 0 2 2 0 2 0 0 1 0 1 0 1 2 0 1 0 0 1 1 0 0 1 2 1 1 0 2 1 0 2 0 2 0 0 0 1 1 1 0 1 0 0 2 0 1 0 1 0 0 0 0 0 1 0 0 1 0 2 2 0 0 1 0 2 0 0 0 2 1 0 0 1 1 0 1 0 1 0 0 0 0 0 1 1 0 1 1 0 0 1 0 0 0 1 1 1 2 1 0 1 1 0 0 0 1 0 0 0 0 2 0 0 0 0 0 0 0 0 1 1 0 0 1 1 1 1 0 0 0 0 1 1 1 0 0 0 2 1 1 0 0 1 0 0 1 0 0 1 1 1 1 0 0 0 0 1 1 1 0 2 2 0 1 1 2 0 0 0 0 0 0 0 2 2 2 2 2 1 1 0 0 0 0 0 0 0 1 1 2 0 1 0 0 0 2 2 2 1 1 1 0 1 2 0 1 1 2 1 2 0 0 0 1 1 2 0 0 2 1 1 1 1 0 0 1 0 1 0 0 1 0 0 0 0 0 0 1 1 0 1 1 1 1 0 1 1 1 0 0 0 0 2 1 1 1 0 1 0 1 1 0 1 1 1 1 0 1 1 0 1 0 1 1 0 1 0 0 1 0 0 1 0 2 2 0 0 1 1 0 1 1 1 2 2 2 0 0 2 1 2 0 0 1 0 1 0 1 0 0 0 0 0 0 0 0 0 2 0 1 0 1 1 1 2 2 1 0 1 1 1 1 0 1 1 0 1 0 0 0 0 1 2 0 0 0 2 2 0 0 0 1 1 0 2 2 1 0 0 0 1 1 1 0 0 0 1 1 1 0 0 1 0 0 1 0 0 0 2 1 1 2 2 2 0 0 0 1 0 0 0 0 2 0 1 1 1 1 2 2 2 2 1 1 1 0 1 0 1 0 0 0 2 0 2 2 0 0 0 1 1 1 1 2 0 0 1 1 0 1 0 1 0 2 1 0 1 0 0 0 1 2 0 1 1 0 0 0 0 1 0 0 2 0 0 0 0 0 2 2 0 0 2 0 0 0 0 0 0 0 0 1 0 0 2 0 0 0 2 0 0 0 0 2 2 2 0 0 1 0 0 1 2 1 1 1 2 2 2 1 1 2 0 0 0 2 2 0 1 0 1 1 0 1 1 1 0 1 1 1 1 1 0 0 0 1 0 0 1 1 1 0 0 1 2 2 0 2 0 0 0 0 0 0 1 0 0 1 0 0 0 1 0 0 1 0 1 1 1 0 1 0 1 1 0 0 1 0 0 0 0 0 0 0 0 0 1 0 0 0 0 1 1 0 2 2 0 0 1 0 2 2 0 1 1 2 2 0 2 0 0 0 1 1 1 1 0 2 1 1 2 0 2 0 0 0 0 1 0 1 0 0 1 1 0 2 1 0 0 0 1 1 0 1 2 2 0 2 1 2 2 1 0 1 1 1 0 0 0 1 0 0 0 0 2 1 0 1 1 0 0 0 0 0 0 0 2 0 2 2 0 0 2 2 0 0 0 0 1 0 0 0 0 0 1 1 0 0 0 0 0 0 1 1 1 0 0 1 2 2 0 0 0 0 0 2 0 0 0 0 0 0 0 0 0 0 1 1
113 1 1 0 0 0 1 1 1 0 0 0 0 0 0 0 0 0 1 0 0 0 1 0 0 0 0 0 0 0 2 0 0 0 0 2 2 2 0 1 1 1 0 0 2 0 0 1 0 1 1 2 0 1 1 1 0 0 0 0 0 0 1 2 1 1 1 0 1 0 0 0 1 1 1 1 1 0 2 0 1 1 2 0 0 0 0 1 1 2 0 1 2 1 1 2 1 0 0 0 1 0 0 0 1 0 2 0 0 0 0 2 1 2 2 2 2 0 1 0 0 2 2 0 2 0 0 1 1 1 1 0 0 0 0 0 0 0 1 0 0 0 1 0 1 0 0 0 1 1 0 1 0 0 1 0 0 1 0 1 0 0 0 2 0 0 0 0 1 1 1 1 0 2 1 0 2 1 0 1 0 0 1 1 1 1 1 2 1 1 1 2 2 0 2 1 1 0 0 0 0 1 0 2 2 0 1 0 0 0 1 1 2 0 0 2 2 0 1 1 1 1 0 1 0 1 2 0 0 0 0 1 0 0 0 0 0 2 0 0 0 0 0 0 0 2 1 0 0 0 0 0 1 0 0 2 2 2 0 1 1 1 0 0 0 0 1 1 2 1 0 2 0 0 0 0 0 0 2 0 0 0 1 1 0 1 0 1 1 2 0 1 2 0 2 0 1 0 1 0 0 0 1 1 0 0 0 1 1 1 0 0 2 0 2 1 1 0 0 0 1 2 1 1 1 0 0 1 0 0 0 0 1 0 0 0 0 1 0 2 1 1 2 0 0 0 2 0 2 1 1 0 0 0 0 2 0 0 0 2 0 2 1 0 0 1 0 1 2 0 0 2 0 0 0 0 0 1 0 2 0 0 0 0 2 0 0 0 0 0 0 0 1 1 2 2 2 1 0 0 0 0 0 2 2 0 0 0 0 1 1 0 0 0 0 1 1 1 0 1 1 1 0 1 0 0 0 1 1 1 0 0 0 1 1 1 0 1 0 0 1 1 0 0 2 2 1 0 1 1 0 0 0 1 1 1 1 0 0 1 0 1 1 0 1 1 0 2 0 0 0 2 2 0 1 0 1 1 1 0 2 1 1 1 1 0 1 0 0 1 1 1 1 1 1 0 1 1 2 1 1 0 2 0 0 1 0 0 0 1 0 1 0 0 0 1 1 0 0 2 2 0 2 0 2 2 0 0 2 0 1 1 1 1 1 1 1 0 0 0 1 1 0 1 1 1 1 1 1 2 0 0 1 0 2 1 0 1 0 0 2 0 0 1 1 0 1 1 0 1 0 2 0 0 0 0 0 1 1 1 0 0 0 0 0 0 0 1 0 1 0 1 0 0 0 0 0 0 0 0 0 1 0 1 0 1 1 0 0 0 0 0 0 1 0 0 1 0 0 0 1 0 0 0 0 1 2 2 0 0 1 1 0 0 0 1 0 0 1 0 1 0 0 0 2 1 1 0 2 2 0 2 1 1 1 0 0 0 1 0 0 0 0 0 2 2 1 1 1 0 0 1 0 0 0 0 2 0 1 1 1 0 1 0 0 0 1 2 1 1 1 2 1 0 1 0 1 0 1 1 0 1 0 0 2 0 2 2 0 0 1 1 0 1 1 1 1 0 0 0 0 0 0 0 0 2 0 0 0 0 1 1 0 2 1 1 0 0 0 1 0 2 1 1 0 1 2 1 0 0 0 0 0 0 0 0 0 0 1 0 0 0 2 0 1 1 1 0 2 2 2 0 0 0 0 0 1 1 1 1 1 1 1 1 2 1 1 1 0 2 1 0 1 0 0 0 1 1 0 0 0 1 0 2 0 0 0 0 0 1 0 0 2 2 2 0 0 0 0 0 0 1 0 0 0 0 0 0 0 0 0 0 0 1 1 1 1 1 2 0 0 0 0 0 0 0 0 2 0 0 1 0 0 0 0 0 0 1 0 0 2 0 2 1 0 1 0 0 1 2 0 0 0 0 2 2 0 0 0 1 0 1 2 1 0 1 0 1 1 1 0 1 0 0 2 1 1 0 1 0 1 1 1 0 2 1 1 0 1 1 1 0 2 0 2 1 0 1 1 1 0 2 1 1 0 1 2 0 1 1 0 1 0 1 1 0 0 0 0 1 0 0 1 1 1 1 1 0 0 0 2 0 2 0 1 0 1 2 0 0 0 1 2 0 0 1 1 0 0 0 2 0 0 0 0 1 1 0 2 0 0 0 1 2 0 1 1 0 0 0 0 0 0 0 0 0 0 1 1 0 1 1
114 0 1 0 0 0 2 0 0 1 0 1 1 1 0 1 0 0 1 0 0 0 0 0 0 0 1 0 0 0 2 0 0 0 0 0 2 0 0 0 0 1 1 1 2 1 0 0 0 1 1 1 1 1 0 2 0 0 0 1 0 1 0 2 0 0 0 1 1 0 0 2 2 2 0 2 1 0 2 0 1 2 2 0 0 0 0 0 0 2 0 0 1 1 0 0 0 1 0 1 1 0 1 0 1 1 2 1 1 0 0 1 0 1 0 0 0 0 1 0 0 1 1 0 1 0 0 1 1 0 2 0 0 0 0 0 0 0 0 0 0 0 2 0 0 0 0 0 1 2 0 2 0 0 0 0 2 0 1 0 0 0 1 2 1 1 1 1 1 2 1 1 1 2 2 0 2 0 0 0 0 0 0 0 2 2 0 1 0 0 1 1 2 0 2 2 2 1 0 1 1 0 0 1 1 0 1 1 0 0 1 2 2 0 0 1 1 0 1 0 2 2 0 0 0 0 0 0 0 2 0 0 0 0 0 0 0 1 0 0 0 0 0 0 0 1 0 0 0 0 0 0 1 0 0 2 0 1 1 1 0 1 0 0 0 0 0 0 0 0 0 2 0 0 0 1 0 1 1 0 1 1 1 2 0 0 1 1 1 2 0 1 0 0 2 0 0 1 0 0 0 0 0 0 0 0 0 2 1 2 0 2 2 2 0 0 2 0 1 0 1 2 0 0 2 0 0 1 0 0 0 1 0 0 0 0 0 1 0 1 1 1 0 1 0 0 1 0 1 0 0 1 1 1 0 1 1 0 0 1 0 1 2 0 2 1 1 2 1 0 1 1 2 2 1 1 0 1 0 2 0 0 0 0 2 0 0 0 0 0 0 0 2 1 2 2 2 0 0 1 0 2 0 1 2 1 0 1 0 1 0 0 0 0 0 1 1 1 0 0 0 2 1 1 1 1 0 0 0 0 0 0 0 0 0 1 0 2 0 1 1 1 1 0 2 2 0 1 1 2 0 0 0 1 0 0 0 1 1 0 1 1 1 0 0 1 0 0 1 0 1 1 1 1 1 0 1 0 0 0 2 1 0 0 0 1 0 0 1 1 0 2 2 1 1 0 0 0 2 0 2 0 1 1 2 0 1 0 0 0 0 2 0 1 0 0 0 0 1 1 1 1 2 1 1 2 0 0 2 0 2 0 0 0 0 0 2 1 1 2 0 0 0 0 0 2 1 1 1 1 0 0 0 0 2 1 0 0 0 1 1 0 0 0 0 0 1 1 1 0 0 1 1 0 0 0 1 2 2 2 0 0 2 1 2 1 1 1 0 1 0 0 1 0 0 0 1 0 0 0 0 2 0 1 0 1 1 1 2 1 0 0 0 1 0 0 0 0 1 0 1 0 0 1 0 0 2 1 0 0 1 1 0 0 0 0 1 0 2 2 1 0 0 0 1 1 1 0 0 0 0 1 1 1 1 0 0 0 2 0 0 0 2 0 1 1 1 0 0 1 1 0 0 0 0 1 1 0 1 1 0 1 2 2 1 2 1 1 2 0 2 0 1 1 0 0 1 0 2 2 0 2 0 0 1 0 2 2 0 0 0 0 0 1 0 0 0 0 0 0 0 0 1 0 1 1 0 1 1 0 0 0 0 2 1 1 1 0 0 1 0 1 0 0 0 0 1 0 0 0 0 0 1 0 0 0 0 0 2 0 0 0 2 0 0 2 2 1 1 1 0 1 0 0 0 0 1 1 1 1 1 1 1 1 2 2 0 0 0 2 2 0 2 0 1 1 1 0 0 0 0 1 0 2 2 0 1 1 0 1 0 1 1 1 0 0 1 1 1 2 1 1 0 1 0 1 0 0 1 0 1 0 1 0 0 1 1 1 2 1 1 1 0 0 0 0 0 1 1 0 0 0 0 0 1 0 1 0 0 0 1 1 0 0 0 0 0 0 1 0 1 0 0 2 0 1 0 0 0 2 0 1 2 1 0 1 0 2 0 1 1 2 2 0 2 0 2 0 0 0 0 2 0 2 2 1 0 1 0 1 0 0 0 0 1 0 0 1 0 0 0 1 0 1 1 0 1 1 0 0 0 1 0 2 0 0 1 1 1 1 0 0 1 1 2 1 1 1 1 0 2 0 1 1 1 0 1 2 0 1 0 1 1 0 0 1 1 0 0 0 1 0 0 1 1 0 2 2 1 1 1 1 0 1 0 0 0 0 0 2 0 0 0 0 0 1 0 0 0 0 0 0
115 0 1 1 0 1 1 2 0 0 0 2 1 0 0 0 0 0 1 1 1 1 1 0 0 0 0 0 0 0 1 0 0 1 0 0 2 1 0 1 1 1 0 1 1 1 0 0 0 2 1 0 1 1 1 1 0 1 0 1 1 2 0 0 0 0 2 1 2 0 0 0 2 2 1 2 1 1 2 0 1 2 2 1 1 0 0 1 1 2 0 0 0 0 1 1 1 1 0 2 2 0 1 0 1 1 2 0 0 0 0 0 1 1 2 2 2 0 0 0 1 0 2 2 0 2 0 1 2 1 1 2 0 0 0 0 0 2 0 0 1 0 0 0 0 0 0 0 0 0 0 0 0 0 0 0 1 1 0 0 0 0 0 2 1 2 0 1 1 2 0 0 2 1 0 0 1 1 0 1 1 0 1 2 1 1 1 1 0 0 1 1 1 1 1 2 1 0 0 1 0 1 0 1 1 0 1 2 1 0 2 0 0 0 0 1 1 0 1 1 1 1 1 0 0 0 0 0 0 0 0 0 0 0 2 0 0 0 1 1 0 0 2 0 0 2 0 0 0 0 0 0 1 0 0 2 1 1 0 1 0 1 0 0 1 0 0 0 2 2 0 1 2 1 1 1 0 0 1 0 1 2 0 1 0 0 0 1 1 2 0 0 2 0 2 0 2 0 0 0 0 0 1 1 0 1 0 1 1 1 1 2 1 0 0 0 2 0 0 0 1 1 1 0 1 0 1 2 0 0 0 0 0 0 0 0 0 1 0 0 0 0 1 1 0 0 2 0 2 2 1 0 2 0 0 0 0 1 0 1 0 1 1 1 1 0 0 1 2 0 0 2 1 1 1 1 0 0 1 1 2 1 0 0 1 0 0 0 0 2 0 0 1 0 1 0 1 1 1 1 1 1 0 0 1 1 1 1 0 1 0 0 2 2 2 2 0 0 1 1 0 0 0 2 1 0 2 0 0 1 0 1 1 1 1 0 0 0 0 0 1 1 2 1 1 2 1 0 0 0 0 0 0 2 2 1 2 1 1 0 0 0 0 0 0 1 0 0 0 0 0 0 2 0 0 1 0 0 0 1 1 0 0 0 0 0 0 0 0 1 0 2 0 0 0 0 0 1 1 2 0 0 2 1 1 0 1 1 0 0 0 2 0 1 0 0 0 1 1 1 1 1 0 0 0 1 1 0 1 1 1 1 0 0 0 0 2 1 0 0 2 0 0 1 1 2 2 1 1 1 0 0 1 0 1 0 0 0 0 0 1 0 0 1 1 0 2 2 2 0 0 0 2 0 2 2 2 0 0 2 0 0 0 0 0 0 0 0 2 2 0 0 0 0 0 0 0 0 0 0 0 2 0 1 0 1 0 0 0 1 0 0 0 0 0 0 0 0 1 1 0 1 0 0 0 0 2 2 0 0 0 0 0 0 0 0 1 1 1 0 1 1 0 0 1 1 1 0 2 2 0 1 1 0 2 0 0 0 2 0 0 0 1 2 0 2 1 0 1 0 0 1 0 0 0 0 2 0 0 0 2 0 1 1 1 1 0 1 1 1 1 1 0 1 1 0 1 0 1 1 0 0 0 0 0 0 2 2 0 1 1 1 0 2 0 0 0 0 0 0 0 0 1 0 0 2 0 0 0 0 1 0 1 2 1 1 2 0 0 2 2 2 0 0 0 0 1 1 0 0 0 0 0 0 0 0 1 0 0 0 0 0 2 0 1 1 1 0 0 0 0 0 0 2 2 0 2 0 0 1 0 1 0 0 1 0 1 1 0 2 1 0 1 2 0 0 0 0 1 0 0 0 0 1 2 0 2 0 1 0 0 0 1 0 0 0 1 2 2 2 2 2 0 0 0 1 0 0 0 0 0 0 1 0 0 1 0 0 1 0 0 1 1 0 1 0 1 1 1 1 0 0 0 0 0 0 0 0 1 1 0 0 1 1 0 1 1 0 1 1 0 0 0 2 1 1 0 0 0 2 2 0 2 0 0 0 1 1 1 1 1 1 0 0 2 0 2 0 0 0 0 1 0 0 0 1 1 1 0 1 1 1 0 0 1 1 0 0 1 0 0 1 0 0 1 1 1 0 1 1 0 1 0 1 1 0 0 2 0 0 0 0 1 0 0 0 1 1 0 1 1 0 2 0 0 2 2 2 1 1 1 0 1 0 0 0 0 0 2 2 0 1 0 1 1 0 1 2 0 0 0 2 2 1 0 1 0 0 0 1 0 0 0 0 0 0 0 1 1 0 1 1
116 0 2 0 0 0 0 1 0 2 0 0 0 1 0 0 1 1 1 1 1 0 1 1 1 1 0 0 1 1 1 0 0 0 1 1 1 1 0 1 1 1 0 0 2 0 2 0 0 1 0 0 0 1 1 1 0 1 0 0 1 1 0 1 0 0 0 0 2 0 0 2 2 2 2 2 0 0 2 0 2 2 2 2 2 0 0 0 0 2 0 0 2 0 0 0 0 0 0 1 0 0 1 1 0 0 2 0 1 1 1 2 0 1 2 2 0 0 2 1 0 1 1 0 0 1 0 0 0 0 1 1 0 0 1 1 0 0 0 0 1 0 1 0 0 0 1 0 0 0 0 1 0 0 0 0 0 0 0 0 0 0 0 2 0 2 1 1 0 2 0 0 0 1 0 0 1 1 1 1 1 0 0 0 1 0 1 1 0 0 1 0 2 1 2 2 1 0 0 0 0 0 0 1 1 0 1 1 1 0 1 2 0 0 0 0 0 0 1 0 2 0 0 0 1 0 2 0 0 1 0 0 0 0 2 0 0 2 0 0 0 1 2 0 0 1 0 0 0 0 0 0 1 0 0 2 1 2 1 2 1 2 0 0 0 0 0 0 1 1 1 2 1 1 0 0 0 1 2 0 2 0 2 1 1 0 0 1 0 2 0 0 0 1 1 1 0 0 1 0 0 0 0 0 0 0 0 2 0 1 0 2 2 0 2 0 2 0 1 0 0 1 2 1 1 0 0 2 1 1 0 1 0 0 0 1 0 1 0 1 1 0 2 1 0 0 1 0 2 0 0 0 2 0 0 0 1 0 0 1 0 1 2 0 1 0 0 1 2 0 0 2 0 0 0 1 0 0 2 0 1 1 1 1 1 0 0 1 1 0 0 0 1 0 1 0 1 1 0 0 0 0 0 1 1 0 1 0 1 1 1 1 0 0 0 2 0 0 0 0 0 2 0 2 2 2 1 0 0 0 1 0 0 0 0 0 0 1 0 0 1 1 2 1 0 1 0 0 2 0 0 1 0 2 2 2 2 1 2 2 1 2 1 0 0 1 1 0 0 0 0 0 2 1 1 1 1 0 0 1 0 0 2 2 0 2 0 1 0 1 0 2 1 2 2 1 1 0 0 2 0 0 1 1 1 1 2 0 1 1 0 1 0 1 0 0 0 0 1 1 1 1 2 0 1 2 0 0 2 0 2 0 0 0 0 0 2 1 0 0 1 1 0 0 0 2 1 0 0 2 0 0 1 1 2 2 1 1 0 1 0 0 0 1 1 0 2 1 0 1 0 0 0 0 0 0 0 2 1 2 1 0 1 1 1 0 0 0 1 1 0 1 0 0 0 0 0 0 0 0 0 1 1 0 0 2 2 0 0 0 1 0 0 1 0 0 0 0 0 0 1 0 0 0 0 0 2 1 0 0 0 1 2 0 0 1 0 1 2 2 0 0 0 1 0 2 2 0 1 1 0 1 2 0 2 0 0 1 1 0 0 0 1 2 0 2 1 2 0 1 0 0 0 0 0 0 2 0 0 0 1 0 2 2 1 2 0 2 1 1 1 1 0 1 1 0 1 0 1 1 0 1 0 1 1 0 1 1 1 0 1 1 0 1 0 0 0 0 0 0 0 2 1 0 1 1 0 1 1 0 2 2 2 2 2 1 1 0 0 1 0 0 0 0 0 0 1 0 0 0 0 0 1 0 1 0 0 0 0 0 0 0 1 0 0 1 2 2 1 1 0 0 0 2 1 2 1 0 0 1 0 0 0 0 1 2 0 2 1 2 0 2 2 0 1 1 0 1 0 1 0 2 0 1 2 1 1 1 0 0 1 1 1 1 1 0 0 2 1 1 1 1 0 0 0 1 0 0 0 0 0 0 1 0 0 2 0 0 1 0 0 0 1 1 1 0 0 0 0 0 0 0 0 0 1 0 1 0 0 0 1 0 0 0 0 1 0 0 1 1 0 0 1 0 2 2 0 0 1 2 2 0 2 0 0 1 0 1 0 2 1 2 1 0 1 1 0 0 1 0 1 1 0 0 0 0 1 2 1 1 1 0 1 0 2 1 0 2 1 1 0 2 0 1 1 1 1 0 0 0 1 0 0 1 0 0 0 1 0 0 0 0 2 1 1 0 0 0 0 0 1 0 1 2 1 0 1 0 0 0 0 1 1 1 0 0 0 0 1 0 0 1 0 0 0 0 2 0 2 0 0 0 0 1 0 1 0 0 0 2 0 0 0 1 1 0 0 2 2 0 2 1
117 0 1 1 1 1 2 2 0 0 0 2 0 0 0 0 0 0 1 0 0 0 0 0 0 0 0 0 2 2 1 1 0 2 0 1 2 2 0 1 1 1 0 0 2 0 0 0 0 0 0 1 1 2 0 2 0 0 1 1 1 1 0 0 2 2 1 1 2 0 0 2 2 2 2 2 0 0 2 1 0 1 1 0 1 1 0 1 1 2 1 1 1 0 0 1 0 1 0 1 1 0 1 0 1 1 2 0 0 0 2 2 0 1 2 2 1 0 2 1 0 1 2 0 2 0 0 0 2 2 0 0 0 0 1 1 0 0 1 0 1 0 0 0 0 1 1 0 0 0 0 0 1 0 0 0 0 1 2 1 1 1 0 2 2 1 0 1 0 2 0 0 0 2 0 1 1 0 0 0 0 0 1 1 1 1 1 0 0 0 0 0 1 1 1 0 0 0 0 0 0 2 0 2 2 0 1 0 1 0 2 0 2 0 0 1 1 1 2 1 1 0 1 0 0 1 1 2 1 1 0 0 0 0 1 0 0 2 0 0 0 0 0 0 0 1 0 0 1 0 0 0 1 1 1 2 0 1 0 0 0 0 0 0 0 0 0 0 2 2 0 2 1 1 0 0 0 0 1 0 1 0 2 1 1 0 2 2 1 2 0 2 2 0 2 0 1 1 1 0 2 0 1 1 0 1 0 1 2 2 0 2 1 0 2 1 2 1 1 0 0 2 1 1 1 0 1 2 1 2 0 1 1 1 0 1 1 0 0 1 1 1 2 2 0 0 1 1 2 1 1 0 1 0 1 1 0 0 0 2 0 2 1 0 0 0 1 2 0 0 2 0 0 0 0 0 0 1 0 2 2 0 1 1 1 1 0 0 0 0 0 0 0 0 2 0 0 1 1 2 2 2 0 1 1 0 0 0 1 2 0 0 0 0 0 2 0 0 0 0 1 1 0 2 1 0 2 0 0 0 0 0 0 0 0 2 0 0 0 0 1 1 1 0 1 1 0 0 1 2 0 1 0 2 1 1 1 0 1 1 0 1 0 0 0 1 0 0 0 0 0 1 1 1 1 1 1 1 1 1 2 1 2 2 1 1 1 0 1 1 0 2 0 1 2 1 1 1 2 2 0 0 2 1 1 0 2 1 0 0 0 2 0 0 2 0 0 0 2 1 1 2 2 1 1 2 0 0 0 1 1 0 1 0 1 1 2 1 0 1 2 0 0 0 0 1 2 1 1 2 0 0 0 0 2 2 0 1 0 1 0 0 0 0 0 0 0 1 1 0 0 1 1 0 0 0 0 1 1 2 0 0 2 0 2 1 1 0 0 0 1 0 0 0 1 0 0 0 0 0 0 2 0 2 0 0 1 1 1 2 1 0 0 0 0 1 0 0 0 0 2 0 1 1 0 0 1 1 0 0 0 0 0 0 0 1 0 0 2 2 1 1 0 1 1 1 1 0 1 1 0 1 2 1 2 0 0 0 1 0 0 0 0 1 1 2 1 1 2 0 0 2 0 0 0 0 2 1 2 2 1 1 2 2 2 2 1 0 2 0 0 0 0 0 1 0 2 1 1 1 0 0 0 0 0 0 2 1 1 0 0 0 0 0 0 1 1 1 0 1 0 0 0 1 1 1 2 1 1 0 1 1 1 2 1 1 1 0 0 0 0 0 0 0 0 1 1 1 0 0 0 0 0 0 0 0 2 0 1 0 0 0 2 0 1 0 0 2 1 1 0 0 0 1 1 1 2 0 0 0 1 2 0 0 2 0 2 2 0 2 0 1 1 0 0 0 0 1 0 0 0 1 0 2 1 1 1 0 0 1 0 0 1 1 1 0 0 0 0 1 0 0 0 0 0 1 0 0 1 0 0 1 1 1 1 2 0 0 1 1 0 0 0 0 0 0 0 1 1 1 0 0 0 0 0 0 0 0 1 1 0 0 1 1 0 1 1 0 2 0 2 0 0 2 1 1 0 0 0 2 2 0 1 0 0 1 0 1 0 2 0 2 0 0 2 1 1 0 0 1 0 1 1 0 2 2 0 1 0 0 0 0 0 0 1 0 0 2 1 2 0 2 0 1 1 1 0 0 2 2 0 0 0 0 0 0 1 0 0 0 0 1 2 1 1 0 0 1 1 0 1 0 1 2 2 0 1 2 0 0 0 1 1 0 1 1 1 0 2 2 1 2 0 0 0 2 0 2 0 0 0 2 0 0 0 0 0 0 0 1 0 0 1 0 0 0 0 0 0 0 0 1
118 0 2 0 0 0 1 2 0 0 0 2 0 0 0 0 0 0 1 1 1 1 0 0 0 0 1 0 0 1 1 1 0 1 1 1 2 1 0 0 0 1 0 0 2 0 0 0 0 1 0 0 0 1 1 1 0 0 1 0 1 1 0 0 1 1 0 1 1 0 0 2 1 1 2 1 0 0 2 0 1 1 2 0 0 0 0 1 1 1 0 1 0 0 1 2 1 0 0 1 0 0 0 1 1 1 2 0 0 0 1 1 0 0 0 0 0 1 1 0 2 0 2 1 1 1 0 0 2 2 0 0 0 0 0 0 0 0 0 0 1 0 1 0 0 1 0 0 0 1 0 1 0 0 0 0 1 0 1 1 1 1 0 2 2 1 1 0 1 1 1 0 0 1 0 0 0 0 0 0 0 0 1 1 2 2 1 1 1 0 1 0 2 2 1 1 1 0 0 0 0 1 1 0 0 0 1 1 2 0 1 2 1 1 0 0 0 1 0 0 2 1 0 0 0 0 0 0 0 2 0 0 0 0 2 0 0 2 0 0 0 1 2 0 1 2 1 0 0 0 0 0 1 1 1 1 0 1 0 0 0 0 0 0 0 0 1 0 1 1 0 1 1 0 0 0 0 2 1 0 1 1 2 2 0 0 1 0 0 2 0 1 2 0 2 0 2 0 0 1 1 1 0 0 0 1 0 2 1 1 0 1 2 0 2 0 1 1 0 0 0 2 0 0 2 0 2 1 0 0 0 2 1 0 0 0 0 0 0 1 1 1 1 1 0 0 2 1 2 0 1 0 2 1 0 0 2 1 0 0 0 0 0 1 0 0 0 2 1 0 1 1 0 0 0 0 0 0 1 1 1 1 1 1 1 1 0 0 0 0 0 0 0 1 1 1 2 0 1 1 1 1 0 1 2 1 0 0 0 2 0 0 0 0 1 1 1 0 1 0 0 0 0 1 1 2 1 0 0 0 1 1 0 2 2 0 0 1 0 0 2 0 1 2 0 2 0 1 2 1 0 0 0 1 0 0 0 0 1 1 0 1 1 0 0 2 0 1 0 1 1 1 2 0 1 0 0 1 1 0 1 1 1 1 1 0 1 2 0 0 0 2 0 1 1 0 0 0 1 2 0 1 1 0 1 1 2 0 0 0 0 2 0 0 0 0 1 1 0 1 1 1 2 2 0 2 0 1 0 1 1 1 0 0 0 0 0 1 0 1 1 0 0 1 1 0 1 2 2 0 0 0 1 0 1 0 0 0 1 0 1 1 0 2 2 0 2 2 1 1 0 1 0 0 0 0 0 2 2 1 0 0 1 1 0 0 0 0 1 2 0 2 0 0 1 0 0 0 0 1 1 1 0 1 0 1 1 2 2 2 0 0 0 1 0 0 0 0 0 0 1 0 0 1 0 1 1 2 0 0 1 1 0 0 0 1 1 0 2 0 2 0 0 0 2 0 0 0 2 2 0 0 1 1 2 0 0 0 2 0 0 0 2 2 0 2 1 0 2 0 0 2 0 0 0 0 1 0 0 0 1 1 2 1 1 1 1 1 1 0 2 1 0 1 1 0 1 0 1 1 0 1 0 0 1 0 2 2 0 0 0 0 0 1 0 0 0 0 0 0 0 1 0 0 0 2 0 1 1 0 2 2 0 1 1 0 0 0 0 1 1 1 0 0 0 1 1 0 0 1 1 1 1 0 1 1 0 0 1 0 0 0 2 0 0 2 2 2 2 2 0 0 1 0 0 1 0 0 0 2 0 0 0 0 1 2 0 2 1 2 0 1 1 1 1 1 0 1 0 1 0 2 0 2 1 0 1 0 0 2 0 0 1 1 1 1 1 0 2 2 2 2 0 0 0 0 0 0 1 0 1 0 0 1 1 2 0 0 0 0 0 0 2 0 2 1 2 1 0 0 1 0 0 0 2 0 1 0 1 1 1 0 1 0 0 1 1 0 1 0 1 0 0 1 1 1 0 1 1 2 0 1 2 0 0 0 0 2 0 2 0 2 0 1 2 0 2 0 0 0 0 2 1 0 2 2 0 1 0 1 0 0 0 1 1 1 0 0 1 0 0 1 0 0 2 2 2 0 0 1 1 0 0 0 2 0 0 0 1 1 0 1 2 1 0 1 1 1 0 1 2 0 1 0 1 0 1 1 0 0 0 1 2 0 1 1 1 0 0 0 2 0 0 2 2 0 1 2 0 0 0 2 0 0 1 1 1 0 0 1 0 0 0 0 0 1 0 1 1 0 1 1
119 1 2 1 0 0 1 1 0 1 0 0 1 1 0 1 0 0 1 0 1 0 0 0 0 0 1 0 1 1 2 0 0 0 0 0 2 1 0 1 0 1 0 0 2 0 1 1 1 2 0 2 0 1 1 1 1 0 0 2 0 2 1 2 0 0 1 0 1 0 0 0 2 2 1 2 1 0 1 1 0 2 2 1 1 0 1 1 1 1 0 0 0 0 1 1 1 2 0 1 0 0 1 0 0 0 2 0 0 0 1 0 0 2 2 2 0 0 0 0 2 0 2 0 2 0 0 0 0 0 0 0 0 0 0 0 1 0 0 0 0 0 0 0 0 0 0 0 1 1 0 0 0 0 0 0 0 2 0 1 0 0 0 2 1 1 0 0 0 1 1 0 0 0 1 0 1 0 0 0 0 0 1 1 1 1 1 1 1 0 2 0 1 0 1 1 1 0 0 0 0 1 0 2 2 0 0 1 1 0 1 1 0 0 0 0 0 0 1 0 2 0 0 1 0 1 2 0 0 0 0 0 2 1 1 1 1 2 0 0 0 0 2 0 0 2 0 0 0 0 0 1 1 0 0 2 1 1 1 1 0 1 0 0 0 1 0 0 1 0 0 2 0 1 0 0 0 1 2 0 1 0 2 2 0 1 0 1 1 1 1 1 0 1 1 1 0 1 0 0 0 0 1 1 0 0 0 1 2 2 0 2 1 1 0 1 2 0 0 0 2 2 0 0 2 0 0 1 0 1 0 1 2 0 0 0 0 2 1 1 2 2 2 2 0 0 1 0 2 0 0 0 2 1 0 0 1 1 0 2 0 2 0 0 0 0 1 2 2 0 0 2 1 1 1 1 0 0 0 2 1 1 2 0 1 2 0 0 0 1 0 0 0 1 2 1 1 0 0 0 0 0 0 1 1 0 1 0 0 1 1 0 1 1 1 1 1 0 0 0 0 2 0 2 2 2 0 0 0 0 0 1 0 1 1 0 1 1 0 0 1 1 1 0 2 2 0 0 0 1 0 0 0 2 1 1 1 1 0 1 1 1 1 1 1 0 0 1 0 1 1 2 1 1 0 1 0 0 0 1 1 0 1 1 1 0 1 1 0 0 0 2 0 1 0 0 0 1 2 1 1 0 1 1 0 1 1 1 0 1 0 1 0 0 1 0 0 0 2 1 2 1 2 0 0 2 0 0 1 1 1 0 1 0 0 0 1 0 0 1 0 0 0 2 1 2 2 2 2 1 1 1 0 0 2 0 1 0 0 0 2 0 1 0 0 1 0 1 1 0 0 0 1 0 1 1 1 2 2 1 0 0 0 0 0 0 0 1 0 2 0 1 0 0 2 0 0 0 0 0 0 2 0 1 0 0 0 0 0 0 0 0 0 1 0 0 0 0 0 0 0 0 0 0 0 0 2 2 0 0 1 1 0 0 0 0 1 0 2 2 0 0 1 1 1 0 0 1 1 1 0 1 1 1 2 0 0 1 2 0 0 0 0 1 0 1 2 1 0 0 0 1 0 0 0 0 2 0 0 0 1 1 2 2 1 2 1 0 2 0 2 1 0 2 1 0 2 0 0 2 1 0 0 0 1 0 1 2 0 0 0 0 0 1 0 0 0 1 1 0 0 0 1 1 0 1 1 1 1 0 0 0 0 2 1 1 1 0 0 0 0 0 1 1 0 0 2 1 0 0 0 0 0 0 0 0 2 0 0 0 0 0 2 0 0 0 0 1 2 2 1 0 0 1 0 2 2 2 2 2 0 0 1 1 2 2 0 2 1 2 0 2 1 1 1 1 0 0 0 1 0 1 0 2 0 0 2 0 0 1 1 1 0 0 0 0 0 0 1 1 1 1 0 1 0 0 0 0 0 0 0 0 2 0 0 2 0 1 2 0 0 0 1 0 1 0 1 1 1 0 0 0 0 0 1 0 1 0 0 0 1 0 0 0 0 2 0 0 2 1 1 0 0 1 2 2 0 1 2 2 2 0 2 0 0 1 0 0 0 0 2 2 0 0 2 0 2 0 0 1 0 2 0 0 2 1 1 1 0 0 0 0 0 0 2 2 0 2 1 2 0 2 0 2 2 2 2 0 0 0 0 1 0 0 0 0 1 0 0 0 0 0 2 0 0 0 2 1 0 0 2 1 2 0 0 0 0 2 0 1 0 1 0 0 0 0 0 0 0 0 1 0 0 0 0 1 1 1 1 0 0 1 1 1 0 0 0 0 0 1 0 0 0 0 0 0 1 0 0 0 0 0
120 0 0 0 0 0 1 2 1 0 0 0 0 0 0 0 0 0 0 0 0 0 1 1 1 1 0 0 0 1 1 0 2 1 0 0 2 0 0 0 0 1 1 1 1 0 1 0 0 1 0 0 2 2 0 1 0 0 0 0 2 2 0 0 0 0 0 0 1 0 0 0 2 2 2 2 0 0 1 0 1 2 2 2 2 0 1 1 1 2 1 1 2 0 1 2 1 1 0 2 1 0 2 0 0 0 2 1 1 0 1 2 0 1 1 1 0 0 1 0 1 0 2 0 2 0 0 2 2 2 0 2 1 0 0 0 1 0 0 0 1 0 0 0 0 0 0 0 0 0 0 0 0 1 1 0 2 1 0 0 0 0 0 2 1 2 1 0 0 0 1 0 1 1 0 0 1 1 1 1 1 0 1 1 1 1 1 2 2 1 1 1 0 0 0 1 0 0 0 0 0 1 0 1 1 0 1 1 1 0 1 1 1 0 1 0 0 0 1 0 2 0 1 1 0 2 2 0 0 1 0 0 0 1 1 0 0 2 0 0 0 0 2 0 0 2 0 0 0 0 0 0 1 0 0 1 1 1 1 1 0 1 0 0 1 0 1 1 1 1 0 2 0 0 0 0 0 1 1 0 0 1 2 2 0 1 0 0 0 2 0 1 2 0 2 0 1 1 1 1 1 0 1 1 1 0 0 2 1 1 0 2 1 0 2 0 1 0 0 0 1 1 1 0 0 0 2 1 1 2 0 1 0 0 0 0 0 0 0 0 1 1 2 2 0 0 2 0 1 1 1 1 2 0 0 0 0 1 0 0 0 0 1 1 1 0 0 2 2 1 0 2 1 1 0 0 0 1 0 2 0 0 0 0 2 1 0 0 0 0 0 0 1 0 2 0 0 1 0 0 1 1 0 0 0 0 1 1 0 1 1 0 0 0 0 1 1 0 0 0 1 2 1 1 1 1 1 0 0 0 2 1 0 0 0 0 1 0 0 0 2 0 2 1 1 2 0 0 2 0 0 0 0 1 1 1 1 1 1 1 1 1 0 0 0 2 1 0 0 0 1 1 1 1 1 0 1 1 1 0 0 0 0 0 0 1 0 1 1 0 1 2 0 1 0 0 0 1 2 0 2 0 0 2 0 2 2 1 0 0 0 2 0 0 1 0 0 0 0 0 0 1 1 0 1 1 1 1 0 1 1 1 1 1 1 0 0 1 0 1 1 0 0 0 0 0 1 0 0 2 0 0 1 1 1 0 0 1 2 0 0 2 1 0 0 1 0 1 0 1 0 0 0 0 0 0 1 1 1 1 0 0 1 1 0 0 0 0 0 1 0 0 1 0 0 0 1 0 0 0 0 2 0 2 0 0 0 2 2 2 1 0 0 1 0 0 1 0 0 0 0 0 0 0 0 0 2 0 0 0 0 0 0 0 0 0 0 0 2 2 1 1 0 2 0 1 2 0 1 2 1 0 0 0 1 0 0 0 2 0 0 0 2 1 1 1 1 1 1 0 0 1 0 1 0 0 2 0 1 1 0 1 2 1 2 2 1 1 1 1 2 0 0 1 2 0 2 0 1 1 0 1 0 0 1 0 1 2 0 0 0 0 0 2 0 0 0 1 1 0 0 0 0 0 0 2 0 0 0 0 1 1 1 2 1 1 1 1 0 2 1 2 0 0 0 1 2 0 0 0 0 0 0 0 0 1 1 1 0 1 1 0 2 0 2 1 1 1 2 2 1 0 0 0 0 1 1 0 0 0 1 2 0 0 1 1 1 2 1 2 0 1 2 0 1 0 0 1 0 0 0 1 0 2 2 0 2 1 1 0 0 0 1 0 1 0 1 0 2 2 2 2 0 1 0 1 0 0 1 0 1 0 0 0 0 2 0 0 0 0 0 0 1 0 1 0 0 2 2 1 0 1 0 0 0 0 0 0 0 0 1 0 0 0 0 2 0 0 1 1 1 0 0 1 2 1 0 0 0 1 0 1 2 0 0 1 0 0 1 2 0 0 0 0 2 0 2 0 0 0 0 2 0 0 1 1 1 1 1 2 1 0 0 0 0 0 0 0 1 0 0 1 1 1 1 1 1 0 0 0 0 0 0 2 0 0 1 0 0 0 0 1 2 1 0 0 0 0 0 1 2 0 0 2 2 0 2 1 0 0 0 1 2 0 1 2 2 0 0 0 0 0 0 0 0 0 2 1 1 0 0 1 0 0 1 1 1 1 0 1 0 1 0 0 0 0 0 0 1 1 0 1
121 0 1 0 0 0 1 2 0 0 0 0 0 0 0 0 0 0 1 2 2 1 0 0 0 0 1 1 2 2 1 1 1 1 1 0 2 2 1 1 1 0 0 0 1 0 0 0 0 2 0 1 1 1 1 0 0 2 0 2 0 0 0 1 0 0 0 0 2 0 0 1 2 2 2 2 0 0 2 0 0 1 1 0 1 0 0 0 0 1 0 0 2 1 1 1 1 1 0 2 0 0 1 0 1 0 1 1 1 0 1 2 1 2 2 2 1 0 1 0 1 0 2 2 0 2 0 1 2 2 0 1 0 0 0 0 0 2 1 1 1 0 0 0 0 0 0 0 1 2 0 2 0 0 0 0 0 0 1 1 0 0 0 2 0 2 0 0 1 1 1 0 1 1 0 0 2 1 0 1 0 1 0 0 0 0 0 2 0 0 2 2 2 0 2 2 1 0 0 0 0 0 0 2 2 0 0 0 1 0 1 2 1 0 0 0 0 0 1 1 1 0 0 0 1 1 2 0 0 0 0 0 0 0 1 0 0 2 0 0 0 0 2 1 1 2 1 0 0 0 0 0 2 0 0 1 0 1 0 0 0 0 0 0 1 0 0 0 1 1 0 0 1 1 0 0 0 0 2 0 0 0 2 1 1 0 1 2 1 2 0 1 0 1 0 0 0 0 0 1 2 1 2 2 1 0 0 2 1 2 0 2 2 0 2 1 2 0 1 0 1 2 1 0 1 0 0 1 0 0 0 2 2 0 0 0 0 0 0 0 1 1 2 1 0 0 1 1 1 0 0 1 2 0 1 0 1 2 0 1 0 1 2 0 1 0 0 2 2 0 0 2 1 1 0 0 0 0 0 2 0 1 0 1 1 0 0 0 0 0 1 0 2 0 2 1 1 2 1 2 1 1 0 1 1 0 1 0 0 2 0 0 1 1 1 1 1 1 0 0 0 1 0 1 1 2 2 2 2 2 0 1 0 1 1 0 0 0 0 0 2 1 1 0 1 1 0 0 0 1 0 0 0 2 1 1 1 1 2 1 0 1 1 1 0 2 0 1 0 0 0 1 2 0 1 0 1 0 0 1 1 0 0 0 0 0 0 1 0 0 1 1 0 0 0 0 0 2 2 2 0 0 2 0 0 0 1 0 0 1 0 2 0 1 0 0 1 1 1 2 2 0 1 0 0 1 0 1 1 1 1 1 1 1 1 0 0 1 0 0 0 2 0 1 1 1 1 0 0 2 0 0 2 0 1 0 0 0 0 1 1 0 2 0 0 1 1 1 1 0 1 1 1 0 1 1 1 2 2 0 0 0 1 1 0 0 0 1 1 2 0 2 0 0 0 0 0 0 0 0 0 1 0 2 0 0 0 0 0 0 1 0 0 0 0 0 0 0 0 0 1 0 1 1 0 0 1 1 0 0 1 1 0 0 0 0 1 0 2 1 2 0 0 1 0 2 2 0 2 2 2 0 0 0 0 1 0 1 0 1 1 0 2 1 0 1 1 2 0 0 0 1 1 0 0 1 0 0 0 0 1 0 0 0 0 0 0 1 2 0 2 0 0 0 0 0 2 0 1 1 0 0 0 0 1 0 0 2 0 0 0 0 0 2 0 0 0 1 2 0 0 0 1 0 0 1 0 1 1 0 1 2 0 2 0 0 0 0 0 1 0 1 0 0 1 1 1 1 0 2 2 1 0 0 1 0 1 0 0 0 0 0 1 0 0 0 0 1 0 0 0 1 0 1 1 2 0 1 1 1 1 1 1 1 2 2 0 2 0 2 0 2 2 0 0 0 0 0 0 2 0 2 0 1 2 0 0 0 1 1 0 0 0 0 1 1 0 2 0 2 1 1 0 0 0 2 0 0 1 1 0 1 0 1 0 2 0 0 2 0 0 2 1 0 1 0 1 2 1 1 0 0 0 0 0 0 0 0 1 1 0 1 0 0 0 0 0 0 2 1 0 0 0 2 0 1 0 0 2 1 1 0 2 0 0 0 0 2 0 1 1 2 0 0 1 0 1 0 0 0 0 1 0 1 1 1 1 1 0 0 0 0 0 1 1 1 0 0 0 0 0 0 0 1 1 2 2 1 0 1 0 0 1 1 0 0 1 1 0 1 0 1 1 1 0 1 1 1 0 0 2 0 2 2 0 0 2 2 0 0 0 1 0 0 0 1 1 0 2 2 0 1 1 0 0 1 1 2 0 0 0 1 2 2 0 0 0 0 0 2 0 2 0 0 0 0 1 1 0 0 0 2
122 0 2 1 0 0 1 2 1 0 0 0 0 0 0 0 0 0 2 2 2 0 1 1 1 1 1 0 0 1 1 1 0 0 0 2 2 0 0 0 0 2 0 0 2 0 2 0 0 2 1 1 1 1 0 0 0 0 0 0 2 2 0 1 0 0 1 0 2 0 0 1 2 2 1 2 1 0 1 0 0 2 1 0 1 0 0 2 2 2 2 2 1 0 0 0 0 1 0 2 1 0 0 1 1 0 1 0 0 0 1 1 2 2 2 2 2 0 0 0 2 0 2 2 0 0 0 0 1 1 0 0 1 0 0 0 0 0 0 0 1 0 0 0 0 0 0 0 1 2 0 2 0 0 1 0 0 1 0 0 1 0 0 1 1 2 0 1 0 1 1 1 1 0 0 0 2 1 0 1 1 1 0 0 2 1 1 2 1 1 1 1 2 0 2 2 1 0 0 1 1 0 0 1 1 1 1 2 1 0 0 1 1 0 0 0 0 0 0 0 2 1 0 0 0 1 0 0 0 2 0 0 0 0 0 0 0 2 0 0 0 0 2 0 0 1 0 0 0 0 0 0 2 0 0 2 1 1 0 0 0 0 0 0 1 0 0 1 1 1 0 2 0 0 0 0 0 1 2 0 1 0 1 1 0 1 1 1 0 1 1 0 1 0 2 0 1 1 0 1 1 0 0 0 0 0 1 2 1 1 0 1 2 0 1 0 1 1 0 0 0 2 0 0 2 0 2 0 0 0 0 1 0 0 0 0 0 2 0 1 0 0 0 2 1 0 2 1 1 0 0 1 1 0 1 1 1 0 1 1 1 1 1 1 1 0 1 1 2 0 0 2 1 1 1 0 0 1 1 1 1 1 1 0 1 0 0 0 0 2 0 0 1 0 2 1 1 1 0 0 0 0 0 2 2 0 0 0 0 2 0 0 0 0 0 2 0 1 0 0 0 1 1 2 1 1 0 0 0 0 1 0 1 1 1 1 0 1 0 1 0 0 2 0 1 1 1 1 2 2 0 0 0 0 0 0 0 1 1 1 1 1 0 0 0 2 1 0 0 0 0 1 2 1 1 1 1 1 1 1 1 0 1 1 1 0 1 0 1 0 1 1 1 1 0 0 0 1 2 2 0 0 2 0 0 1 1 0 0 1 0 1 0 0 0 1 1 0 1 1 1 1 2 2 0 2 0 0 0 2 0 1 1 0 1 1 1 0 0 2 0 0 0 1 0 0 0 1 1 1 0 0 0 1 2 0 0 0 0 1 0 0 0 0 0 0 1 2 2 0 1 1 0 0 0 0 0 2 2 2 0 0 0 0 0 0 0 1 0 2 0 0 1 0 0 0 2 0 0 0 0 2 0 2 0 0 0 1 1 1 0 0 0 1 0 0 0 0 0 0 1 0 0 0 0 1 2 1 0 0 1 1 0 0 0 0 0 1 2 1 2 0 0 1 0 2 2 0 1 1 0 1 0 1 1 0 0 0 2 0 0 0 0 0 1 1 0 1 1 0 0 1 1 0 0 0 1 0 0 0 1 0 2 2 2 2 2 0 2 0 2 0 0 0 2 0 2 0 0 0 0 0 0 1 1 0 1 1 1 1 2 2 0 1 0 0 0 2 2 0 0 0 1 0 0 1 0 0 0 0 0 0 2 2 2 1 1 1 0 1 0 1 0 0 0 0 1 0 0 1 1 1 0 0 0 0 0 0 0 0 0 0 2 0 0 1 1 1 1 2 0 0 0 1 1 1 2 2 2 2 0 1 0 0 1 2 0 2 0 2 0 1 1 1 0 0 0 0 2 0 0 0 0 1 2 0 1 0 0 1 1 1 0 0 0 0 2 0 2 2 1 2 0 2 0 1 0 0 2 0 1 1 0 0 0 2 0 0 1 0 0 0 0 0 0 0 0 1 0 0 1 0 0 0 1 1 2 0 0 0 0 0 1 1 0 1 0 0 2 1 0 0 0 2 0 0 0 2 2 2 2 0 2 0 0 0 1 1 0 1 1 1 2 2 2 1 2 0 0 0 0 1 1 0 1 1 1 2 0 0 1 0 1 0 1 1 0 0 1 0 1 0 1 2 1 1 2 0 0 0 1 0 0 1 0 0 1 2 0 0 0 1 2 1 1 1 2 0 0 0 2 0 2 2 1 0 2 2 0 1 0 1 2 0 2 1 2 0 1 0 0 0 0 1 1 1 1 0 1 0 0 1 0 0 1 1 1 1 0 2 0 0 0 0 0 0 0 0 0 0 1 1
123 1 0 0 0 0 1 1 1 0 0 0 0 1 0 0 1 0 1 1 1 1 1 0 0 0 0 0 0 0 1 0 0 1 0 1 1 2 1 0 0 0 2 2 2 1 1 0 0 1 1 2 0 0 2 0 0 0 0 0 0 1 0 1 0 0 0 0 2 1 0 1 2 2 1 2 1 0 2 1 1 2 2 2 2 0 0 0 0 2 0 0 1 0 1 1 1 2 1 2 0 0 1 0 1 1 2 1 1 0 0 2 0 2 2 2 0 0 0 0 2 0 2 1 1 1 0 1 1 1 1 0 1 0 1 1 1 0 0 0 0 0 0 0 0 0 0 0 0 1 0 1 0 0 0 1 0 1 0 0 1 1 0 2 0 1 0 0 0 0 2 1 1 0 0 0 2 1 0 1 1 1 1 1 2 2 1 1 1 0 2 0 2 1 2 2 2 0 0 0 0 0 0 2 2 0 0 1 1 0 0 1 2 0 0 2 0 2 0 0 2 2 0 0 0 0 0 1 0 1 1 0 0 0 1 0 0 1 1 1 0 0 1 0 0 2 0 0 1 0 0 0 1 0 0 1 1 2 0 2 2 2 0 0 0 0 0 2 0 0 0 1 2 2 0 1 1 1 0 0 0 1 2 2 0 0 0 1 1 2 0 1 1 0 1 0 1 0 0 0 2 0 1 1 0 0 1 2 1 1 0 1 2 0 1 0 2 1 0 0 0 1 1 1 0 0 1 0 2 2 0 1 0 0 0 0 0 0 0 1 1 1 1 2 0 0 1 0 1 1 1 1 1 0 1 1 1 1 0 2 0 2 1 0 1 1 1 2 2 0 0 2 0 0 0 0 0 1 1 1 2 1 0 0 1 0 0 1 1 0 0 0 0 0 2 1 1 1 0 0 0 0 0 2 2 0 0 2 0 1 0 0 1 1 1 2 0 0 0 2 0 0 0 1 0 0 1 0 0 0 1 0 0 1 1 0 0 0 0 0 1 1 1 0 1 1 0 0 1 2 0 0 0 1 1 1 1 2 1 1 1 1 0 0 0 0 0 1 0 0 0 0 2 1 1 0 1 0 0 2 0 0 2 2 2 0 2 0 2 0 0 2 0 2 1 0 0 2 2 2 0 0 0 2 0 2 2 1 0 1 0 1 1 1 0 0 1 0 0 1 1 1 2 0 1 2 0 1 0 1 1 1 1 0 1 1 2 0 1 2 1 1 0 1 0 1 2 2 2 0 0 0 0 0 1 0 0 0 0 0 1 0 0 1 1 0 1 0 0 0 0 2 1 0 1 1 1 2 2 0 1 0 1 1 1 0 0 0 2 2 0 0 0 0 0 0 0 0 0 0 0 2 1 2 0 1 0 0 0 1 0 0 1 1 1 1 0 0 0 0 2 0 0 1 0 0 2 2 0 0 1 1 1 0 0 0 2 0 2 2 2 1 0 1 1 1 1 0 1 1 0 1 0 1 1 1 0 0 0 1 1 0 0 2 0 2 1 0 2 0 0 2 0 0 0 1 1 0 0 0 2 0 1 0 1 1 1 2 1 0 2 1 0 0 1 0 1 0 0 0 0 0 0 0 1 0 1 2 0 0 0 0 0 2 0 1 1 0 0 0 0 2 1 0 1 1 0 0 0 0 0 0 1 1 1 1 1 0 0 1 1 1 0 0 1 1 1 0 0 0 0 0 0 0 0 0 1 1 1 1 1 0 1 0 0 1 2 1 1 1 0 0 0 0 0 0 2 0 0 0 2 2 0 0 0 1 0 2 0 2 0 0 1 2 0 0 0 0 0 1 0 1 0 2 1 0 1 0 0 2 0 0 1 1 1 0 1 1 2 2 0 2 0 0 1 1 0 0 2 0 1 1 1 0 0 1 0 0 2 0 0 2 1 0 1 0 1 1 1 0 0 0 0 0 0 1 1 0 0 0 1 0 0 0 0 0 0 0 2 1 1 0 0 1 2 2 0 0 0 2 1 1 0 0 0 2 0 1 0 2 0 1 2 0 2 0 2 0 0 1 0 1 0 0 1 1 1 2 0 1 1 0 0 0 1 1 0 1 1 1 0 1 0 2 2 1 0 1 1 1 0 1 0 1 1 0 0 1 1 1 0 1 2 2 2 0 0 1 1 0 2 0 0 1 2 0 2 2 0 0 0 0 1 0 0 0 0 0 1 1 0 0 0 0 0 0 2 2 0 0 0 2 1 1 0 0 0 0 1 1 1 0 0 0 0 0 1 1 1 0 0 0
124 0 1 0 0 0 0 2 0 0 0 1 0 2 0 2 0 0 2 2 2 2 0 0 0 0 2 0 0 0 2 1 0 1 0 0 2 0 0 0 0 2 0 0 2 2 0 0 0 0 0 0 0 1 1 0 0 0 0 1 0 1 0 1 0 0 0 0 2 0 0 0 2 2 2 2 0 0 2 0 1 2 2 1 1 0 0 0 0 1 0 0 2 1 1 1 1 2 1 2 1 0 2 0 0 0 2 0 1 1 1 2 1 1 1 1 1 0 2 0 0 0 2 1 1 0 0 0 1 1 0 0 0 0 0 0 0 0 0 0 1 0 0 0 0 1 1 0 0 0 0 0 0 0 1 0 0 0 0 0 1 1 0 2 1 1 1 0 1 1 1 2 0 2 1 0 2 1 2 2 2 0 0 0 1 0 1 0 0 0 1 0 2 0 2 2 2 0 0 0 0 0 0 1 1 0 2 0 1 0 1 1 1 0 1 1 1 0 2 1 1 1 0 0 0 1 1 0 0 1 0 0 1 0 1 0 0 1 0 1 0 0 2 1 0 2 0 0 0 0 0 0 1 1 1 1 0 1 0 0 0 0 0 0 0 0 0 0 2 2 0 1 1 1 0 0 0 0 1 0 0 0 2 1 1 0 1 2 2 2 0 2 1 0 1 0 1 2 0 0 0 0 0 0 0 0 1 1 1 1 0 2 1 0 0 0 2 0 0 0 1 0 1 0 2 0 0 1 0 1 0 1 2 0 0 0 0 1 0 1 0 0 2 2 0 0 1 1 2 2 2 0 1 0 1 1 1 0 0 2 0 2 0 1 0 2 0 2 2 1 0 2 1 1 1 1 0 0 0 2 1 0 0 0 1 1 0 1 1 0 0 0 1 2 2 2 2 0 0 1 1 0 1 0 1 0 0 0 0 0 2 0 0 0 0 1 1 0 1 0 0 1 0 1 1 1 1 0 0 1 1 2 0 0 0 0 0 0 0 0 2 0 1 1 1 2 0 1 2 1 0 0 0 2 2 0 2 1 1 1 1 1 1 1 2 0 0 1 0 0 0 1 2 1 1 0 1 0 0 1 2 0 0 0 0 0 0 0 1 0 1 0 0 1 0 1 1 2 2 1 1 0 2 0 0 0 1 1 0 0 0 2 1 1 0 0 0 0 0 1 1 0 2 0 1 2 0 0 1 1 1 0 1 1 1 0 1 1 0 0 1 1 0 0 0 1 0 0 0 2 0 0 0 0 1 1 0 0 0 0 1 0 0 0 0 0 1 2 2 0 0 0 0 0 0 0 0 1 1 2 0 0 1 0 1 1 1 0 0 0 0 1 0 0 1 0 0 0 0 0 0 2 0 2 0 0 1 0 1 1 1 0 0 1 0 0 1 0 1 0 0 0 1 1 0 0 1 1 0 0 1 1 2 0 0 1 0 0 1 1 0 0 0 0 1 1 1 0 1 2 0 1 1 1 1 1 0 0 0 1 1 0 1 1 0 1 1 0 0 1 1 0 0 0 0 0 2 0 1 1 1 1 2 0 2 2 0 0 1 0 2 0 0 0 0 0 1 1 0 1 1 0 0 0 0 0 1 1 0 0 0 0 1 1 1 2 0 0 0 0 0 0 0 1 0 2 1 1 0 0 1 1 0 2 0 0 1 0 0 1 0 2 0 0 0 1 1 1 0 0 0 0 0 0 0 0 0 0 0 0 0 0 2 1 0 0 0 2 2 2 0 0 1 1 1 1 1 1 1 2 1 0 0 0 1 1 1 1 1 2 1 1 2 0 0 0 0 1 0 0 0 1 0 1 1 0 1 1 1 0 0 0 0 0 0 0 0 1 0 0 0 0 0 1 0 1 0 0 0 1 0 0 1 1 0 2 0 0 0 0 0 0 0 0 0 0 0 1 1 0 0 0 0 0 0 0 0 0 1 1 1 0 1 0 0 0 1 0 2 0 0 0 1 1 1 1 0 1 0 2 1 0 2 0 0 0 0 1 1 1 0 1 0 0 2 0 2 0 0 1 0 1 0 0 1 1 0 2 1 1 1 0 1 0 1 0 0 1 1 1 1 1 0 0 1 0 0 0 1 1 0 1 0 2 0 0 0 1 0 0 0 1 2 1 2 0 0 1 0 0 2 0 2 2 1 0 1 1 0 0 0 0 1 0 2 2 2 0 1 1 1 1 0 0 0 1 1 0 2 0 0 0 1 1 0 1 1 0 0 2 0 0 0 0 0 0 0 1 1 0 0 1
125 1 1 0 0 0 1 2 1 0 0 1 0 2 0 2 0 0 0 0 1 1 0 0 0 0 0 0 0 1 1 0 0 1 1 1 1 2 1 1 0 0 0 0 2 0 0 0 0 2 1 1 0 1 1 1 0 0 1 2 0 1 0 1 0 0 2 1 2 0 0 1 2 2 1 2 1 0 2 0 2 2 2 1 1 0 0 0 0 2 0 0 1 0 1 1 1 1 0 1 1 0 0 0 1 0 1 0 1 1 0 1 0 2 2 2 0 0 1 0 1 0 2 0 2 0 0 0 0 0 1 0 1 0 1 1 1 0 0 0 1 0 1 0 0 0 0 0 0 1 0 1 0 0 0 0 0 1 0 0 1 0 1 2 2 2 0 1 1 2 0 0 0 2 1 0 2 0 0 0 0 0 0 0 0 0 0 1 0 0 0 1 2 1 2 1 0 0 0 0 0 1 0 1 1 0 2 2 0 0 1 0 1 0 0 0 0 2 2 1 1 1 1 0 0 2 2 0 0 2 0 0 0 1 2 0 0 2 0 0 0 1 1 0 0 1 0 0 0 0 0 0 1 0 0 2 0 0 0 0 0 0 1 0 0 0 0 1 1 1 0 2 1 1 1 1 0 2 2 0 2 0 1 1 0 1 0 2 0 2 0 0 0 0 2 0 0 2 0 1 0 0 2 2 2 0 1 1 1 1 1 2 2 0 2 0 1 1 1 0 0 2 2 1 2 0 2 0 0 0 0 1 2 0 0 0 0 2 0 2 1 1 1 2 0 0 1 1 2 2 2 0 1 1 0 1 1 0 0 2 0 1 2 0 1 0 1 0 2 0 0 2 1 1 1 1 0 0 0 2 1 2 0 0 1 0 0 0 0 0 1 1 0 0 2 0 0 1 0 0 0 0 0 0 1 1 1 1 0 1 0 0 0 0 0 0 2 1 0 0 0 2 0 2 1 1 0 1 1 0 0 2 0 1 0 1 0 1 1 0 0 2 2 1 0 1 0 0 2 1 0 1 0 1 1 1 1 1 0 0 0 0 0 1 1 0 0 1 0 1 1 1 1 2 0 1 0 0 0 2 2 1 1 1 0 0 0 1 1 1 0 1 0 0 1 1 1 2 2 2 0 0 1 1 1 1 2 1 0 1 0 1 0 0 0 0 0 2 0 2 2 0 2 0 0 2 0 0 1 1 1 0 1 0 0 0 2 0 0 1 1 1 0 1 1 2 0 1 1 1 0 0 1 0 2 1 0 1 0 1 0 0 0 0 0 0 2 1 0 1 0 0 1 0 1 1 2 1 1 1 1 0 1 0 1 0 0 0 0 0 0 1 1 0 0 0 1 1 0 1 1 1 0 2 0 0 2 0 0 0 0 0 0 0 0 0 0 0 1 0 0 0 0 0 0 0 2 1 0 0 1 1 0 0 0 0 1 1 2 1 2 0 0 1 1 0 0 0 1 1 0 2 1 1 1 0 0 0 0 2 2 1 2 1 0 1 2 0 1 0 0 1 0 0 0 0 2 1 1 1 2 0 2 2 2 2 1 1 1 1 1 1 0 0 0 0 1 0 2 2 1 0 0 0 1 0 2 1 0 0 0 0 0 2 0 0 0 1 1 0 0 0 0 0 0 2 0 1 1 0 1 1 0 2 0 0 1 0 0 1 0 1 0 0 0 0 0 0 0 1 1 1 0 0 0 0 2 0 1 0 0 0 1 0 1 0 0 1 0 0 0 0 1 1 1 1 1 0 0 2 0 0 0 0 2 0 2 1 1 2 1 1 0 0 0 0 0 1 0 0 0 2 0 1 2 1 1 2 0 0 0 0 0 0 0 0 2 0 2 2 2 2 0 1 0 1 0 0 0 1 0 0 1 0 0 2 0 0 1 0 1 0 1 0 1 1 1 2 2 1 0 0 0 0 0 1 2 1 1 1 1 0 0 0 0 0 1 0 1 1 1 0 0 0 2 2 1 0 0 2 2 0 2 0 0 0 1 1 1 1 0 0 0 0 2 1 1 0 1 0 1 1 0 1 2 1 0 2 0 1 0 0 0 0 1 0 0 2 2 2 0 2 0 0 1 2 1 1 0 0 0 0 0 2 0 0 0 0 2 2 0 0 2 1 1 0 2 2 1 0 2 0 2 1 1 0 1 2 1 1 1 1 1 0 1 1 2 1 2 0 1 0 0 0 0 0 1 1 1 0 0 1 1 1 1 2 2 0 1 2 1 1 1 0 0 0 0 0 0 0 1 1
126 0 2 0 0 0 0 1 1 0 0 0 1 1 1 0 0 0 1 0 0 0 1 1 0 0 0 0 0 0 1 1 1 1 1 0 2 0 0 0 0 2 2 1 2 1 0 0 0 0 1 1 0 0 1 0 0 1 0 1 1 2 0 0 1 1 2 0 2 0 0 1 2 2 1 2 1 0 2 0 2 2 2 1 1 0 0 1 1 2 1 1 1 0 0 1 0 0 0 0 0 0 2 0 0 0 2 1 1 0 1 2 1 2 2 2 1 0 1 0 1 0 1 1 0 0 0 2 2 2 2 0 1 0 1 1 1 0 0 0 1 0 0 0 0 0 0 0 0 0 0 0 0 0 0 0 1 1 0 0 0 0 0 0 0 1 0 0 1 2 0 0 0 2 0 0 2 1 0 1 1 1 1 1 1 1 1 0 0 0 1 0 2 1 2 2 1 0 0 1 1 1 1 1 1 0 1 0 0 0 1 1 1 0 0 1 1 0 1 0 2 2 0 0 1 0 2 0 0 1 1 0 0 0 1 0 0 2 0 0 0 0 1 0 0 2 0 0 0 0 0 0 1 1 1 0 0 1 0 0 0 0 0 0 0 0 0 0 1 1 0 1 1 1 1 1 0 1 2 0 1 0 2 2 0 0 2 1 1 2 0 1 2 0 2 0 2 1 0 0 1 1 1 1 0 0 0 2 1 2 0 2 2 0 2 1 2 0 0 0 0 1 1 1 2 0 2 0 2 2 0 1 0 0 0 0 0 1 0 1 2 1 1 2 0 0 1 1 2 1 2 0 2 1 1 0 2 1 0 0 0 0 2 0 2 0 1 2 1 0 1 1 0 0 1 1 0 0 0 2 1 1 1 1 2 1 0 0 0 1 0 0 0 0 1 0 1 0 1 1 1 1 0 1 1 0 1 0 1 2 0 1 0 0 1 2 0 0 0 0 0 0 0 2 1 1 1 0 0 0 0 0 0 1 1 1 0 1 0 1 2 0 1 1 1 2 0 1 1 1 0 0 0 1 1 1 1 1 1 0 0 0 1 1 1 0 0 0 0 0 1 1 2 0 1 1 0 0 0 1 1 0 1 1 1 0 1 1 1 1 0 2 0 2 1 0 0 0 1 2 0 1 2 0 0 0 1 0 0 2 0 0 1 2 0 0 0 0 1 1 1 2 1 0 0 1 0 1 0 2 0 1 2 1 1 1 2 1 0 0 0 1 0 1 1 1 1 2 2 0 0 0 0 0 1 1 0 0 0 2 0 0 0 1 1 0 1 1 1 0 0 1 0 0 0 0 0 1 1 2 0 0 2 2 0 0 0 1 0 1 0 0 0 0 0 0 0 0 0 1 1 1 1 1 0 1 1 0 0 0 1 0 1 1 1 2 1 0 0 0 0 0 0 0 0 0 2 2 0 0 0 0 1 0 0 1 0 0 2 2 2 1 0 1 1 1 1 0 2 2 0 1 0 0 0 1 0 0 2 0 0 0 1 2 0 2 1 2 0 1 0 0 0 0 0 1 1 0 1 1 1 1 2 2 2 2 1 2 1 1 1 1 0 0 0 0 2 0 1 2 0 0 0 0 2 0 2 1 1 0 1 1 0 0 0 1 0 1 1 0 0 1 0 0 1 2 0 1 1 0 1 1 0 2 1 1 2 0 0 1 0 1 1 1 0 1 2 0 0 0 0 0 0 0 1 1 1 0 1 1 0 1 1 0 0 1 1 1 2 2 1 0 1 1 1 0 2 1 1 1 2 2 0 0 1 2 0 2 0 2 0 1 0 2 0 0 0 1 0 1 0 2 0 1 2 0 2 2 0 0 0 0 1 1 1 0 0 1 0 0 0 1 0 2 0 2 0 0 2 0 1 1 2 0 0 1 0 0 1 0 1 1 1 0 1 0 0 1 0 0 1 0 0 0 0 0 1 1 0 0 0 0 0 0 0 0 0 0 2 1 0 0 0 1 1 1 0 0 0 2 2 0 1 0 0 1 0 2 0 1 1 2 2 0 1 0 1 0 0 0 0 1 0 0 1 0 2 1 1 2 1 0 2 0 2 1 0 2 2 1 0 1 0 1 0 0 1 1 0 0 1 1 0 2 0 0 1 2 0 0 0 1 1 0 0 1 1 1 1 0 1 1 2 1 0 0 1 1 0 0 0 1 1 0 0 0 0 0 1 0 0 0 0 0 0 1 0 1 1 1 1 1 1 1 0 0 0 0 0 2 0 0 0 0 0 0 0 0 1 1 0 0
127 1 0 0 0 0 2 1 0 1 0 0 0 1 0 0 0 1 2 0 0 0 1 1 1 1 0 0 0 0 1 0 0 1 1 0 2 1 0 0 0 2 0 0 0 0 0 1 0 1 0 0 1 1 1 0 0 0 0 1 0 1 0 2 1 0 1 0 1 0 0 1 2 2 2 2 0 0 2 2 0 2 2 1 1 0 0 0 0 2 0 0 1 1 1 2 1 1 1 0 0 1 2 0 0 0 2 1 1 0 0 1 0 1 2 2 0 0 0 0 2 0 1 0 1 0 0 0 1 1 0 0 0 0 0 0 0 0 0 0 0 0 0 0 0 0 0 0 0 0 0 0 0 0 0 0 2 2 0 0 1 0 0 2 2 2 0 1 1 2 0 0 0 2 0 0 2 0 0 0 0 0 1 1 2 2 1 0 0 0 1 0 2 0 2 2 0 0 0 1 1 1 0 1 1 0 0 2 0 0 0 1 2 0 1 0 1 0 1 1 1 1 0 0 1 0 1 1 0 2 1 0 0 1 1 0 0 2 0 0 0 0 1 0 0 1 0 0 0 0 0 1 1 0 0 2 0 1 0 0 0 0 0 0 1 0 0 1 2 2 0 2 2 2 0 0 0 1 2 0 1 0 2 1 1 1 1 1 0 2 0 0 1 0 1 1 0 1 1 1 1 1 0 0 0 0 0 1 2 2 0 2 2 0 1 0 1 1 0 0 0 2 2 1 1 0 2 0 0 0 0 2 0 0 0 0 0 0 0 1 1 1 2 2 0 0 1 1 2 1 1 0 2 0 1 0 1 2 1 0 1 1 2 0 2 1 1 2 2 0 0 2 1 1 2 1 0 1 0 2 1 2 0 0 2 1 0 0 0 0 0 0 1 0 2 1 1 0 0 0 0 0 0 1 2 2 0 0 0 1 1 0 0 0 0 1 1 2 0 0 0 2 1 1 1 1 1 0 0 1 0 1 1 1 1 1 1 1 0 0 2 0 1 0 2 2 1 0 2 1 0 0 0 1 0 0 0 2 2 1 1 1 2 2 2 0 0 1 0 0 0 1 2 0 0 1 0 0 0 1 2 0 1 1 1 0 1 1 1 0 1 2 0 2 1 0 0 0 1 2 0 1 1 1 0 1 1 0 1 1 0 1 0 0 1 0 0 1 0 1 1 1 2 0 0 1 1 1 0 2 0 0 0 0 0 1 0 0 1 2 0 0 0 1 1 0 1 1 1 1 0 0 0 0 0 0 0 2 1 0 0 1 1 1 1 1 1 2 1 1 0 0 0 0 0 0 1 2 2 2 0 0 2 0 2 1 1 0 1 1 0 0 1 0 0 0 1 0 0 0 0 2 0 2 0 0 1 0 1 0 0 0 0 2 1 0 0 0 0 0 1 0 1 1 0 0 1 0 0 0 1 1 0 1 1 0 1 0 2 0 2 0 0 2 0 0 0 1 0 0 0 0 2 0 2 0 0 0 2 0 0 0 1 1 0 1 0 1 1 1 0 0 1 0 0 0 1 0 0 2 0 1 2 2 2 2 1 1 2 0 1 1 0 1 1 0 1 0 0 0 0 0 0 0 2 0 2 2 0 1 1 1 0 2 0 0 0 1 1 0 0 0 0 0 1 2 0 1 0 1 2 2 0 2 0 0 0 1 0 1 0 0 0 0 1 1 1 0 1 1 0 1 0 0 1 0 2 0 1 0 0 0 2 0 1 1 0 1 0 0 0 0 1 2 2 2 1 1 1 1 0 0 0 0 1 1 0 1 1 2 1 1 1 2 0 0 0 0 1 1 0 1 0 2 2 0 1 0 1 1 0 0 2 2 2 0 0 1 2 2 0 2 0 1 0 1 0 0 2 0 1 1 1 0 0 1 1 0 0 0 0 0 0 0 0 0 0 0 0 0 0 0 0 0 1 1 2 0 0 0 2 0 0 0 1 0 1 0 1 0 1 0 0 2 1 1 0 0 0 1 0 1 1 0 0 1 1 2 0 1 1 2 0 1 1 0 2 0 0 0 0 2 0 0 1 1 0 0 0 2 0 0 0 0 1 1 0 1 0 0 0 1 0 0 0 0 0 0 0 0 0 0 0 2 0 0 0 2 0 0 0 1 2 0 1 0 1 2 1 0 2 0 2 1 0 0 1 1 0 0 0 1 0 1 1 1 1 1 2 1 1 0 0 2 2 0 1 1 1 0 0 1 1 1 0 0 0 0 0 2 0 2 0 0 0 0 0 0 0 0 0 1
128 0 2 0 0 0 1 0 0 2 0 0 0 0 0 0 0 0 2 0 0 0 0 0 0 0 1 0 1 1 1 1 0 1 0 1 1 0 0 1 1 0 0 0 2 0 2 0 0 0 0 0 0 1 1 1 0 0 0 2 0 1 0 2 0 0 1 1 2 0 0 1 2 2 1 2 1 0 2 0 1 2 2 1 1 0 0 0 0 2 0 0 1 0 0 1 0 1 0 2 1 0 1 0 0 0 2 0 1 1 0 1 1 2 2 2 1 0 1 0 1 1 1 0 1 0 0 0 1 0 2 0 0 0 0 0 0 1 0 0 1 0 0 0 0 0 0 0 0 0 0 0 0 0 0 0 1 1 1 0 1 1 0 2 0 2 0 0 1 2 0 0 1 1 0 1 1 0 0 0 0 0 1 1 1 1 1 1 0 0 0 1 2 1 2 2 2 0 0 0 0 1 0 1 1 0 1 1 1 0 2 2 2 0 0 1 0 0 1 1 1 1 1 0 0 1 1 1 1 1 1 0 0 0 2 0 0 2 0 0 0 1 2 0 0 1 0 0 0 0 0 0 1 0 0 0 1 1 0 0 0 0 0 0 0 1 0 1 2 2 0 2 2 2 0 0 0 1 2 0 1 0 1 0 2 0 1 1 1 1 1 1 2 0 2 0 0 1 0 1 1 0 0 0 0 1 0 2 1 1 0 1 1 0 2 0 1 0 0 0 0 1 1 0 0 0 2 1 0 0 0 0 0 0 0 0 0 2 0 1 2 1 2 2 0 0 1 0 1 1 1 1 1 0 0 1 0 2 0 0 0 0 2 0 2 0 1 2 2 0 0 2 1 1 2 0 0 0 1 1 2 1 0 0 0 0 0 0 0 0 0 0 0 0 2 0 0 0 1 1 1 1 0 0 0 0 2 0 0 0 2 0 1 1 1 1 1 0 0 0 1 1 0 1 0 0 1 0 0 2 0 2 0 0 0 0 1 1 0 0 0 2 1 0 1 1 0 2 2 2 0 0 0 1 0 0 0 2 1 2 2 1 0 0 0 2 0 2 0 0 0 1 1 2 0 1 0 1 1 0 1 1 2 2 1 0 1 0 2 0 0 2 0 1 1 1 1 0 2 1 1 0 1 1 0 1 1 1 0 1 1 0 0 2 0 0 0 1 1 2 2 0 1 0 0 1 1 0 0 1 1 0 2 2 2 0 2 1 1 1 0 1 0 0 1 1 1 1 1 1 0 0 1 0 2 1 0 0 0 0 2 0 1 1 1 0 2 2 1 1 0 0 0 0 0 0 0 1 1 2 0 0 2 1 2 1 1 1 1 2 1 1 0 0 0 0 0 0 0 0 0 2 0 1 0 0 0 1 2 2 0 0 0 1 0 0 0 0 1 0 1 0 0 0 0 0 2 1 0 0 1 1 1 0 0 0 2 0 2 0 2 1 0 1 1 0 0 0 1 0 0 0 1 1 2 0 0 0 1 0 0 0 0 0 1 1 1 1 0 1 1 0 0 1 0 0 2 0 0 0 1 1 1 1 2 2 2 0 2 0 2 0 0 0 0 1 1 0 1 2 1 0 0 0 0 0 0 2 0 0 0 0 0 0 0 0 0 1 1 0 0 0 0 0 1 2 0 2 1 0 1 1 0 2 1 0 1 0 0 1 0 2 0 0 0 0 1 1 0 1 1 1 1 0 1 0 0 0 1 0 0 0 1 0 1 1 1 2 2 2 0 0 0 2 2 0 1 0 1 1 2 2 1 1 1 2 0 1 0 2 1 0 2 0 1 1 1 1 0 0 0 1 0 2 0 0 0 0 1 1 0 0 2 2 2 0 0 0 1 2 1 1 0 2 0 2 0 0 0 1 0 0 0 2 1 1 0 0 0 0 0 0 0 0 0 0 0 1 1 0 0 1 0 0 0 0 0 0 0 0 1 0 0 0 0 0 1 0 2 1 1 0 0 2 1 1 0 1 1 2 2 0 2 0 0 0 0 1 1 2 0 1 0 1 1 0 1 0 0 0 0 1 0 0 1 1 0 1 0 2 1 0 0 0 1 1 0 1 1 1 0 1 0 0 1 2 1 1 0 0 0 0 0 0 1 0 0 0 0 1 0 0 0 2 1 0 0 0 0 0 1 0 1 0 1 0 1 2 0 0 0 0 1 0 1 0 1 0 1 1 0 1 0 0 0 1 1 2 0 0 0 2 1 1 0 1 1 0 0 1 0 0 0 1 0 0 0 1 1 0 2 2
129 0 2 0 0 0 2 2 0 0 0 2 1 1 1 0 0 0 0 0 0 0 0 1 0 0 2 0 0 0 2 1 2 2 0 0 2 1 0 0 0 1 2 2 2 1 1 0 0 0 0 0 1 1 0 1 0 1 0 1 1 2 0 2 0 0 1 0 1 1 0 1 1 1 1 1 1 0 2 0 1 2 2 0 0 1 0 0 0 2 0 0 1 0 0 0 0 1 0 1 0 0 1 0 1 1 2 0 0 0 0 0 2 2 2 2 2 0 1 0 1 1 2 1 1 1 0 1 2 2 0 0 0 0 0 0 1 0 1 0 0 0 0 0 0 0 0 0 0 0 0 0 0 0 0 0 1 2 0 0 1 1 1 2 2 1 0 1 1 2 0 0 0 2 0 0 2 0 0 0 0 0 1 1 2 2 2 1 0 0 0 1 2 1 2 1 0 0 1 0 0 0 0 0 0 0 1 0 1 0 2 1 2 1 0 0 0 0 0 1 1 1 0 0 0 1 2 0 0 2 0 0 0 0 0 0 0 0 1 1 0 0 1 0 0 0 0 0 1 1 1 1 0 1 1 1 0 0 0 0 0 0 0 0 0 0 0 0 1 1 1 1 0 0 0 0 0 1 2 0 0 0 2 2 0 0 0 2 0 2 0 1 0 0 0 0 0 1 0 1 1 0 1 1 0 1 1 2 1 1 0 1 1 0 2 0 1 0 2 0 0 2 2 1 1 0 0 1 1 1 0 2 0 0 0 0 0 0 0 0 1 0 1 2 0 0 2 0 1 0 0 1 2 0 1 0 1 1 0 1 0 1 1 0 1 0 0 2 1 0 1 1 0 0 1 1 0 1 0 2 2 1 0 0 0 0 0 0 0 1 0 1 0 0 2 0 0 0 0 1 1 1 0 0 1 1 0 1 0 1 1 0 2 2 2 2 0 1 0 0 0 2 0 1 0 1 2 0 0 1 1 1 1 1 1 0 1 1 0 1 0 2 2 0 0 0 0 0 2 0 0 1 0 2 2 1 2 0 1 1 0 1 0 0 1 1 0 1 0 0 1 1 2 1 1 0 0 1 1 1 2 1 1 1 0 1 0 0 0 2 0 1 0 1 0 0 0 0 2 2 0 0 2 0 0 0 0 0 0 2 0 2 0 1 0 0 0 1 0 1 1 1 2 1 0 2 0 0 0 1 1 0 2 1 1 0 2 1 1 1 1 0 0 1 1 2 1 1 1 2 1 1 0 0 0 0 0 1 0 1 1 0 0 2 1 0 2 2 1 1 1 2 1 0 0 1 1 1 1 1 0 0 0 0 0 1 1 0 1 1 0 0 0 0 0 0 0 1 0 0 0 2 0 0 1 1 1 1 1 1 1 0 1 2 1 0 0 0 0 0 0 0 0 0 0 0 1 2 0 0 0 1 1 0 0 1 0 0 2 1 2 0 0 0 1 1 1 0 1 2 1 0 0 1 1 0 0 1 1 0 0 0 1 1 1 2 0 2 0 0 0 0 0 0 0 0 2 0 1 1 0 1 2 1 2 2 0 2 1 0 0 0 0 0 0 0 2 0 0 0 0 0 0 0 1 0 2 1 0 0 0 0 0 1 0 1 0 0 0 0 0 1 0 0 1 2 0 1 1 1 1 1 1 2 1 1 1 0 0 1 0 1 0 0 0 0 1 1 0 0 0 0 0 0 0 0 0 0 1 0 0 0 1 0 0 0 0 2 2 2 0 0 0 0 0 2 0 1 1 1 2 2 0 1 2 1 1 2 0 2 0 1 1 1 0 0 0 1 0 0 1 1 0 2 1 2 1 0 0 1 0 0 0 0 0 0 0 1 1 1 1 2 0 2 0 2 0 0 0 2 0 0 0 0 0 0 2 0 1 0 0 1 0 0 0 0 0 2 1 0 0 0 0 1 0 0 1 0 0 0 0 0 1 0 0 2 0 0 2 1 1 0 2 2 1 1 0 1 1 2 0 1 2 0 0 0 1 1 0 2 0 2 1 1 2 0 2 0 0 0 0 2 0 0 2 2 0 1 0 0 0 0 0 0 0 0 0 1 1 1 0 2 0 1 1 1 1 2 0 0 2 0 0 2 0 0 0 2 0 0 0 1 1 0 1 1 1 1 0 0 2 0 1 2 1 0 2 2 0 0 0 1 0 1 0 1 1 0 2 2 0 1 0 0 0 0 2 0 2 0 0 0 1 1 0 0 0 0 0 0 0 0 0 0 0 0 1 0 1 1 1 0
130 1 1 2 0 1 0 0 0 2 0 0 0 0 0 0 0 0 1 1 1 0 2 1 1 1 1 0 0 0 1 0 0 2 0 1 2 1 0 2 2 0 0 0 1 0 0 0 0 0 0 0 1 2 0 1 0 0 0 0 0 1 0 1 0 0 0 0 0 0 0 1 2 2 0 2 2 0 2 0 0 2 2 0 0 0 0 1 1 1 0 1 2 0 1 2 1 1 0 2 2 0 1 0 1 1 2 1 1 0 0 2 0 2 2 2 0 0 0 0 2 0 2 0 2 0 0 0 1 0 1 1 0 0 0 0 0 0 0 0 2 0 1 0 0 0 0 0 0 1 0 1 1 1 1 1 0 0 0 0 0 0 1 2 1 2 0 0 1 1 1 2 0 2 1 0 2 0 0 0 0 0 0 0 0 0 0 1 0 0 0 1 2 1 2 1 1 0 0 0 0 0 0 1 1 0 1 0 2 0 2 0 2 0 0 1 0 0 1 0 2 1 0 0 0 0 0 0 0 1 0 0 0 0 2 0 0 2 0 0 0 1 2 0 0 1 0 0 0 0 0 1 0 0 0 2 0 1 0 0 0 0 0 0 0 0 1 0 1 0 0 2 0 0 0 0 0 1 2 0 2 0 1 0 1 1 0 2 1 2 0 1 2 0 2 0 2 0 1 0 1 0 1 1 2 0 0 2 0 1 0 1 2 0 1 0 1 1 1 0 0 2 1 1 2 0 2 2 0 1 0 0 0 0 0 0 0 2 0 1 2 0 2 2 0 0 1 1 1 1 1 0 1 0 1 1 1 2 0 0 0 0 2 0 2 1 0 2 2 0 0 2 1 1 0 1 0 0 2 0 0 2 2 0 2 1 0 0 0 0 0 0 0 0 1 0 1 0 1 1 1 2 0 0 1 1 1 0 0 2 0 0 1 1 1 2 0 0 0 0 1 2 1 2 1 1 1 1 1 1 1 1 0 0 0 1 1 0 0 0 1 1 2 1 1 2 0 0 1 1 0 0 0 1 0 0 0 0 1 1 0 1 0 0 0 1 0 2 0 0 0 2 1 1 1 1 1 0 0 0 2 0 0 0 0 1 0 0 0 0 2 0 1 1 0 0 0 1 2 2 0 0 2 1 1 0 1 0 0 1 0 1 0 1 0 0 0 1 1 2 2 0 0 0 0 0 1 0 1 1 1 0 0 0 0 1 2 1 1 1 1 0 0 0 0 0 1 1 1 1 0 0 0 0 2 2 0 1 1 1 0 0 1 0 1 0 1 2 2 0 1 0 1 0 1 1 1 0 0 2 0 0 0 0 0 0 0 0 1 2 1 0 0 0 0 0 0 0 0 1 1 1 1 2 0 0 1 1 1 1 0 0 0 0 0 0 0 0 0 0 1 0 0 0 0 1 1 1 0 0 0 0 0 0 0 0 0 0 2 1 2 0 0 1 0 1 1 0 1 1 0 1 1 0 1 0 0 0 2 0 0 0 1 0 0 0 1 2 0 0 0 2 2 0 0 0 0 1 1 1 2 0 2 1 2 2 2 2 1 0 0 0 0 0 0 0 2 0 1 1 0 0 0 0 1 0 1 2 0 0 1 1 0 2 0 0 0 2 2 0 0 0 1 0 0 2 0 1 1 0 1 1 0 2 1 1 1 0 0 1 1 1 1 1 0 0 2 0 0 0 0 0 0 0 0 0 0 0 1 0 0 0 1 0 0 0 1 1 1 1 0 0 0 1 1 0 2 1 1 1 2 2 0 0 2 2 0 2 0 2 0 2 1 0 0 0 1 1 0 0 0 1 1 2 1 0 1 0 0 1 0 0 1 1 1 0 0 0 1 1 1 2 0 0 0 1 0 1 0 0 0 1 2 0 0 2 0 0 1 0 0 0 0 0 0 0 0 2 2 1 0 1 0 0 0 0 0 0 0 0 1 1 1 1 0 0 1 0 1 1 0 0 0 2 0 0 0 0 0 2 1 1 2 0 0 0 0 1 1 1 0 1 1 0 2 0 2 0 1 0 1 0 0 0 1 1 1 1 0 0 0 0 0 0 1 1 0 1 1 1 0 1 0 1 1 2 2 1 0 0 0 0 1 2 0 0 0 0 0 0 0 0 1 0 0 1 1 0 0 0 1 0 1 0 1 0 1 1 0 0 0 0 1 0 2 2 2 0 2 2 0 1 0 0 0 1 1 2 0 0 0 2 0 1 0 0 0 0 0 2 0 1 0 1 0 0 0 0 0 0 0 0
131 1 1 0 0 0 2 1 0 1 0 1 1 1 0 1 0 0 1 2 2 1 1 0 0 0 0 0 1 2 0 1 0 0 0 0 1 2 0 2 2 0 1 0 0 1 0 0 1 0 0 0 1 1 0 0 0 0 0 1 1 2 0 2 0 0 0 0 1 0 0 0 2 2 0 2 2 0 1 1 0 2 2 0 0 0 0 1 1 2 1 1 1 0 0 2 0 1 1 2 0 0 1 0 0 0 2 1 1 0 0 1 1 1 1 1 1 0 1 0 1 0 2 1 1 0 0 0 2 1 1 1 0 0 0 0 0 0 0 0 1 0 1 0 0 0 0 0 0 0 0 0 0 0 0 0 0 0 1 0 0 0 0 2 1 2 1 1 0 0 2 0 2 0 1 0 1 2 2 2 2 0 0 0 0 0 0 2 2 1 1 1 1 0 2 2 1 0 0 0 0 1 0 1 1 0 2 0 2 0 1 1 1 0 0 0 0 0 1 0 2 2 1 0 0 1 1 0 0 1 0 0 0 0 1 0 0 2 0 0 0 0 2 0 0 1 0 0 0 0 0 0 2 0 0 1 0 2 0 0 0 0 0 0 1 0 1 0 1 0 0 2 1 0 0 0 0 1 2 0 1 0 2 2 0 0 0 0 0 2 0 1 2 0 2 0 2 2 1 1 1 0 1 1 0 0 0 2 2 2 0 2 0 0 1 0 2 0 0 1 0 1 2 2 2 0 1 1 2 2 0 2 0 0 0 0 0 1 1 1 1 1 2 1 1 0 0 1 2 1 0 0 2 1 0 0 1 1 0 0 0 0 0 0 0 1 0 0 2 0 0 2 0 0 1 1 0 0 0 2 2 0 2 0 2 1 0 0 0 0 0 0 0 0 0 0 2 0 0 0 0 0 0 1 1 0 0 1 0 2 0 0 0 0 0 0 2 1 0 0 0 0 1 2 0 0 2 1 1 1 0 2 0 0 0 0 0 2 1 0 1 1 2 1 1 1 0 0 1 1 1 1 0 1 2 0 1 1 1 1 1 1 0 0 0 2 0 1 0 0 0 0 2 0 0 2 0 0 0 0 1 0 1 1 1 0 1 0 2 0 0 2 0 2 0 0 0 0 1 2 0 1 0 2 0 2 2 0 1 1 1 0 0 2 0 0 0 0 2 2 2 0 1 1 0 1 1 0 0 1 0 0 0 0 0 0 2 2 1 1 1 0 0 1 1 2 0 1 1 1 0 0 0 0 2 1 1 1 0 0 0 0 1 0 0 1 1 0 0 0 0 1 1 0 1 1 1 2 2 1 0 0 1 1 1 0 0 2 0 2 0 0 0 0 0 0 0 0 0 0 0 2 0 1 1 0 1 1 1 1 0 0 0 0 0 0 0 0 1 1 0 0 2 2 0 0 0 2 0 0 1 1 0 0 0 0 0 0 2 0 2 0 0 1 1 0 0 2 1 1 1 1 1 0 0 1 0 1 1 0 0 0 0 1 0 1 0 1 1 0 0 2 1 0 1 1 1 1 1 1 1 0 1 1 1 1 0 1 1 1 1 1 0 0 0 1 1 1 1 2 1 0 0 0 0 0 2 1 1 0 0 0 0 2 0 0 0 1 1 0 0 0 0 0 0 1 0 1 1 0 1 1 0 1 1 1 0 0 0 0 0 0 0 0 0 1 1 1 0 0 0 0 0 0 0 0 1 0 1 0 0 0 2 0 0 1 1 1 1 1 0 0 0 1 1 2 1 2 2 2 1 1 0 0 2 1 1 2 0 2 0 0 1 1 0 0 1 0 0 1 0 1 0 1 2 0 1 0 0 1 0 0 2 1 2 0 1 0 2 1 2 1 0 2 0 2 0 0 2 0 2 0 1 1 1 1 0 0 0 0 0 0 0 0 0 0 0 1 1 0 0 1 0 0 0 0 1 0 0 0 2 0 1 0 0 1 1 0 0 2 0 0 0 1 2 2 0 2 2 2 2 0 2 0 0 0 0 2 0 2 0 1 1 1 0 0 1 0 1 0 0 1 0 0 1 0 2 1 0 1 1 0 1 0 1 0 0 0 0 0 0 0 0 1 1 0 0 1 0 0 1 0 0 2 0 0 0 1 1 1 0 1 1 0 0 0 0 1 0 1 2 1 1 2 1 0 1 1 1 2 1 0 2 0 0 1 1 0 1 1 1 1 0 1 1 0 2 0 2 0 0 0 2 2 0 0 0 0 0 1 0 0 0 0 0 1 0 0 0 0 0 0
132 0 1 0 0 0 2 1 1 1 0 0 0 0 0 0 0 0 1 1 1 1 1 0 0 0 0 0 1 1 2 0 1 1 2 2 1 2 0 2 2 0 1 1 2 0 0 1 0 2 0 1 0 0 2 2 0 0 0 0 1 1 0 0 0 0 2 0 2 1 0 1 2 2 1 2 0 0 2 2 0 2 2 1 1 0 0 0 0 2 0 0 2 1 0 0 0 2 0 2 1 0 0 1 1 0 2 1 1 0 0 2 0 1 2 2 0 0 1 0 2 0 2 1 1 1 0 2 2 2 1 1 0 0 0 0 1 0 1 1 0 0 0 0 0 0 1 0 2 2 0 0 0 0 0 1 0 1 0 0 0 0 0 2 1 1 0 0 1 1 1 0 0 1 0 0 2 1 1 1 1 1 1 1 1 1 1 1 1 1 1 1 2 1 2 1 0 0 0 0 0 0 0 1 1 0 1 2 0 0 0 2 1 0 0 0 0 0 1 2 0 0 1 0 0 1 1 0 0 0 0 1 0 0 2 0 0 1 0 0 0 0 0 0 0 0 0 0 0 0 0 0 0 0 0 2 0 2 0 1 1 1 1 0 0 0 0 0 1 0 0 2 1 1 0 0 0 2 2 0 2 0 1 2 0 0 1 1 2 2 0 1 0 1 0 1 0 1 1 0 2 1 1 1 0 0 0 2 0 1 1 2 1 0 2 0 0 0 0 0 0 2 1 1 1 0 1 1 1 1 0 0 0 0 0 0 0 2 0 0 0 0 1 2 0 0 2 0 1 0 0 1 2 0 0 0 1 1 0 2 0 2 1 0 1 0 1 1 2 0 0 2 1 0 1 1 0 0 2 0 2 0 1 0 1 0 0 0 0 1 0 1 0 0 2 1 1 1 0 0 0 1 0 2 2 0 0 1 0 2 0 0 0 0 1 2 0 1 0 0 0 1 1 2 0 0 1 0 0 0 2 0 0 2 2 0 0 1 1 0 0 2 2 1 1 2 0 0 1 0 0 0 0 2 1 1 1 0 1 1 1 2 2 1 1 1 0 1 0 0 1 1 1 1 1 0 0 0 0 0 1 1 2 2 1 0 1 0 1 0 1 1 1 1 2 1 1 0 1 1 1 1 2 0 0 1 1 0 0 1 0 1 0 0 2 0 0 0 1 1 1 0 2 0 1 1 1 0 0 2 0 0 1 0 1 1 1 0 1 1 0 1 0 1 0 1 1 0 0 2 0 1 0 0 2 1 0 1 0 1 1 0 0 0 0 0 0 1 1 0 0 2 0 0 0 0 1 2 2 1 1 0 1 1 1 1 1 2 0 2 0 1 1 0 0 0 0 0 0 0 0 2 1 1 0 0 1 1 1 1 0 0 0 1 0 0 0 0 0 0 1 0 0 0 0 0 2 0 0 0 0 0 0 0 0 1 0 0 1 0 1 0 0 1 1 1 1 0 0 0 0 1 2 0 2 0 0 1 1 0 0 0 0 1 1 2 0 0 1 1 1 1 0 0 1 0 2 0 1 1 0 1 2 2 1 1 0 2 2 1 1 2 1 1 1 0 1 0 2 2 0 0 0 0 0 0 1 2 0 0 1 0 0 1 0 0 0 1 0 1 0 0 2 0 0 0 0 1 1 0 1 1 0 1 2 1 1 0 0 0 0 1 1 0 0 0 1 1 0 2 2 2 1 0 1 0 0 0 1 0 0 0 1 0 1 0 0 1 1 1 0 0 0 0 0 1 1 1 1 2 1 0 2 1 2 1 1 1 1 2 1 1 1 1 0 0 0 1 0 0 0 1 0 2 1 0 1 0 0 2 0 0 0 0 0 0 2 1 1 2 0 1 0 0 0 0 0 0 1 0 0 1 1 1 1 1 0 0 0 0 0 0 1 0 1 0 1 0 0 0 0 0 0 0 0 0 0 0 0 0 1 1 0 0 0 1 1 0 2 1 1 0 0 1 1 2 0 0 1 2 1 1 1 1 0 1 0 0 0 2 0 2 1 0 2 1 1 0 0 0 0 2 1 0 1 1 1 1 0 1 0 0 0 0 2 2 0 2 2 2 0 2 0 0 0 0 1 1 0 0 1 0 0 2 0 0 0 2 0 0 0 1 1 0 0 1 2 2 0 1 2 0 1 0 1 0 1 2 0 0 0 1 1 0 0 0 0 0 2 2 0 0 1 0 0 0 2 0 2 1 1 0 1 1 0 1 1 0 0 2 0 0 0 0 0 0 0 0 0 0 0 1
133 1 2 0 0 0 1 1 0 2 0 0 0 1 0 0 1 0 2 2 2 0 1 1 0 0 1 0 0 1 1 0 0 1 0 0 2 0 0 0 0 1 0 0 2 1 0 0 0 1 1 1 0 0 2 1 0 1 0 0 2 2 0 2 0 0 1 0 0 0 0 0 2 2 0 2 2 0 2 0 1 2 2 0 1 0 0 0 0 2 0 0 1 0 2 2 2 1 0 2 1 0 0 0 1 0 2 1 1 0 1 2 1 1 1 1 1 0 0 0 2 0 2 2 0 1 0 1 2 2 0 1 0 0 0 0 0 1 0 0 1 0 0 0 0 0 0 0 0 1 0 1 0 0 0 1 1 0 0 1 0 0 0 2 1 1 1 1 0 1 1 1 0 0 1 0 1 1 1 1 1 0 0 0 1 0 1 2 1 1 0 2 1 0 1 2 0 0 0 1 1 0 0 2 1 1 1 0 1 0 1 1 1 0 0 1 0 1 1 0 2 1 0 0 0 0 1 0 0 1 0 1 0 0 1 0 0 2 0 0 0 0 2 0 0 1 1 0 0 0 0 0 1 0 0 2 0 2 0 1 1 1 0 0 0 0 0 0 0 0 0 1 1 1 0 1 0 1 2 0 1 0 1 1 0 1 0 2 1 2 0 0 1 0 1 0 1 1 0 1 1 0 1 1 0 0 1 2 1 1 0 1 1 0 1 0 1 0 0 0 0 1 1 0 1 0 1 1 1 1 0 1 0 0 0 0 0 2 0 0 0 0 2 1 0 0 0 0 2 1 2 0 2 1 0 0 1 1 0 1 0 1 2 0 2 1 0 2 2 0 0 2 1 0 1 1 0 1 0 2 1 0 1 0 2 0 0 0 0 1 0 0 0 0 2 1 1 0 0 1 1 0 0 1 2 1 0 1 1 2 0 1 2 2 2 2 0 0 0 0 0 0 0 1 2 2 0 0 0 0 0 0 0 0 0 2 0 2 0 1 1 1 1 0 2 2 0 1 2 0 0 0 0 2 2 2 2 1 1 2 1 2 1 1 1 1 0 2 0 2 2 2 1 1 1 0 1 0 0 0 0 0 2 2 1 0 1 0 1 1 0 2 1 2 0 0 0 0 0 2 0 1 2 1 1 1 2 1 0 0 0 2 1 1 1 0 0 0 0 2 2 0 2 1 0 2 0 1 0 2 0 2 0 0 0 0 2 2 1 0 2 0 0 1 0 0 0 1 1 1 0 0 1 0 2 1 0 1 0 1 0 0 0 1 1 0 1 1 1 0 1 1 0 0 0 0 0 1 1 2 0 0 1 2 1 0 0 0 1 1 0 2 0 0 1 0 1 0 0 0 0 2 0 2 0 1 1 0 2 2 0 0 2 2 2 2 1 0 0 0 1 0 0 0 0 1 1 1 0 0 1 2 0 1 0 0 0 0 2 2 1 0 0 0 2 1 1 0 2 2 0 2 1 0 1 0 0 1 2 0 0 0 1 1 0 1 0 1 1 0 0 1 0 0 0 1 1 0 1 1 1 2 2 1 2 2 1 1 1 0 1 0 0 0 1 0 2 0 1 1 0 0 0 1 2 0 1 0 0 1 1 1 0 2 1 1 0 0 0 1 0 1 0 0 0 1 0 0 0 0 0 0 0 2 0 0 1 0 0 2 1 2 0 0 0 0 0 1 0 0 0 0 0 0 0 0 2 0 1 0 0 0 2 0 1 1 1 2 2 2 0 0 2 0 0 0 2 1 1 1 1 1 0 1 2 1 0 1 0 2 1 0 1 0 1 1 0 0 0 1 1 1 0 2 1 0 2 1 0 1 0 0 1 1 1 0 0 1 1 1 1 2 0 0 0 1 0 0 1 0 0 1 0 2 1 1 0 0 1 1 1 0 2 1 2 1 2 0 0 0 0 0 0 0 0 0 1 0 0 0 0 1 0 0 0 2 0 0 2 1 1 0 0 1 0 0 0 0 0 2 2 0 2 0 0 1 0 1 0 2 0 2 1 1 2 0 2 0 1 0 0 1 0 0 2 1 0 1 0 1 0 0 0 0 2 2 0 0 1 0 0 1 1 1 0 0 1 0 0 0 0 0 0 2 0 0 0 1 0 0 0 1 1 2 2 0 1 1 0 0 2 0 2 1 0 0 0 1 0 0 0 1 1 0 0 0 0 0 0 1 2 0 0 0 0 0 2 0 0 1 0 2 1 1 0 0 0 0 0 2 0 0 0 0 0 0 0 0 0 0 1 2
134 1 2 1 0 0 0 1 1 1 0 1 1 1 0 1 0 0 1 2 1 1 0 0 0 0 1 0 0 1 0 0 1 1 0 1 1 1 0 0 0 2 2 2 2 2 0 0 0 0 0 0 1 1 1 0 0 0 0 1 0 1 0 1 1 1 1 0 1 0 0 0 2 2 2 2 0 1 2 0 2 2 2 1 1 0 0 0 0 1 0 0 2 0 0 0 0 0 0 1 0 0 1 0 0 0 2 1 0 0 1 1 1 1 1 1 1 0 0 0 2 0 1 1 0 2 0 2 2 2 0 1 0 0 0 0 1 0 1 0 1 0 0 0 0 0 0 0 0 2 0 2 0 0 0 0 0 1 0 1 0 0 0 1 2 2 1 1 0 1 1 0 0 0 0 0 1 1 1 1 1 0 0 0 0 0 0 1 1 0 2 0 2 1 2 1 1 0 0 0 0 0 0 1 1 0 2 2 0 0 2 1 0 0 0 1 1 2 2 2 0 0 0 0 0 1 0 0 0 0 0 0 0 0 1 0 0 2 0 0 0 0 2 0 0 1 0 0 1 0 0 0 0 1 1 2 1 2 0 1 1 1 0 0 0 0 0 1 0 0 0 2 1 1 0 0 0 2 2 0 2 0 2 2 0 1 0 2 0 2 0 0 1 0 2 0 1 1 0 1 1 0 0 0 0 0 0 2 1 1 0 1 1 0 2 0 1 1 0 0 1 2 1 1 1 0 1 0 0 0 0 0 1 1 0 0 0 0 0 1 0 0 2 2 0 0 2 1 2 2 2 0 2 0 0 0 1 0 1 1 1 2 2 0 2 0 1 2 1 0 1 1 0 0 0 0 0 0 1 1 1 0 1 1 2 1 0 0 0 1 0 0 1 1 2 1 1 1 1 1 1 1 0 0 1 1 1 0 0 2 0 0 0 0 0 1 1 1 0 1 0 1 0 1 0 0 1 0 0 0 1 0 2 2 2 0 0 1 0 0 2 0 2 1 1 2 0 0 1 0 0 1 0 2 2 1 2 1 0 1 1 1 0 0 0 1 0 1 0 0 1 1 2 0 0 1 0 0 0 0 1 1 1 1 1 0 1 0 1 1 0 2 0 1 1 0 0 0 1 1 1 1 1 1 0 1 1 0 0 0 1 1 0 0 0 1 1 0 2 2 2 0 2 1 0 1 1 1 1 1 1 1 0 0 0 0 1 1 1 0 2 0 0 0 0 2 0 1 1 1 0 0 1 0 1 0 0 1 0 1 0 0 0 2 2 0 2 1 0 1 0 1 1 1 2 2 2 1 1 2 0 0 2 0 2 1 1 0 2 2 0 0 1 0 1 1 0 0 0 1 1 1 0 1 0 1 2 0 0 0 2 0 1 2 1 1 0 0 0 0 0 0 2 2 0 0 0 2 0 0 0 0 0 0 0 1 1 0 2 1 1 0 0 2 0 2 2 1 0 1 0 1 1 1 1 0 0 0 2 0 0 0 1 1 0 1 1 0 1 0 0 0 0 0 1 0 2 0 0 2 0 1 2 2 2 2 1 2 1 1 1 1 0 2 2 0 2 0 2 2 0 1 0 1 2 0 1 1 0 0 1 1 1 1 1 2 0 0 0 0 0 0 0 0 0 2 0 1 1 0 1 1 1 2 0 0 1 0 0 2 1 2 0 0 0 0 0 0 0 0 0 0 0 0 0 0 0 0 1 0 0 0 1 0 1 0 0 0 1 1 1 0 0 1 1 0 0 1 1 2 0 0 0 0 2 2 0 2 1 2 0 1 0 0 0 0 1 1 1 1 0 1 0 1 2 0 1 0 1 1 0 0 2 1 1 0 0 1 1 2 1 1 0 1 0 2 0 0 1 0 0 0 0 1 1 1 0 0 1 0 1 0 0 0 0 0 1 0 0 0 0 0 0 0 0 0 1 0 0 0 0 1 0 0 0 0 0 0 2 1 0 0 0 1 1 2 0 0 0 2 2 0 2 0 0 0 0 1 0 2 0 1 1 0 2 0 2 0 0 0 0 2 0 0 1 1 1 0 0 1 0 0 0 0 0 0 0 1 1 1 0 1 0 1 2 2 1 0 0 0 1 0 0 1 0 0 0 0 0 0 0 1 2 1 1 0 0 0 0 0 1 0 1 2 2 0 1 2 0 0 0 0 1 0 0 0 0 0 2 2 0 0 0 0 0 0 2 0 2 1 1 0 0 1 0 0 0 0 1 2 1 0 0 0 0 0 1 0 0 0 2 2
135 0 2 0 0 0 1 0 0 1 0 0 0 1 0 1 0 1 2 1 1 1 1 0 0 0 1 0 0 0 2 1 2 1 1 0 2 1 0 1 1 1 1 1 1 0 0 0 0 0 0 0 1 1 1 1 0 0 1 0 2 2 1 2 0 0 1 0 0 0 0 1 2 2 1 2 1 0 2 0 1 2 1 0 1 0 0 0 0 2 0 0 1 0 1 1 1 0 0 0 0 0 1 0 0 0 2 0 1 1 0 1 0 2 2 2 0 0 2 0 1 0 1 0 1 0 0 0 2 0 0 0 0 0 0 0 0 1 0 0 1 0 0 0 0 0 0 0 1 1 0 0 0 0 1 1 1 1 1 0 0 0 0 2 2 0 0 0 0 0 2 1 1 1 0 0 0 1 0 1 0 1 0 0 1 0 0 1 1 0 1 0 1 0 1 2 1 0 0 1 1 1 0 2 0 1 1 0 0 0 1 1 1 0 1 0 0 0 0 0 2 0 0 0 0 1 1 0 0 1 0 0 0 0 1 0 0 2 0 0 0 0 2 1 0 2 0 0 1 0 0 0 1 1 1 1 0 1 0 0 0 0 0 0 0 0 0 0 1 1 0 0 1 1 0 0 0 0 2 0 0 0 2 2 0 0 0 2 1 2 0 2 1 0 1 0 1 0 0 0 1 0 0 0 0 0 2 1 2 2 0 2 1 0 1 0 2 1 1 0 0 2 2 1 2 0 2 1 0 0 0 0 1 0 0 0 0 2 1 2 1 1 2 1 0 0 1 0 1 1 1 1 2 1 0 0 2 0 0 1 0 2 0 0 0 0 0 2 2 1 0 2 0 0 0 1 0 1 0 2 0 1 1 0 2 1 0 0 0 0 0 0 0 1 2 2 2 1 0 1 1 1 0 1 1 0 0 1 0 1 1 0 1 1 1 2 0 2 0 0 0 2 2 0 0 0 1 1 1 0 2 0 1 2 2 0 0 2 2 0 1 1 2 0 2 2 0 0 2 0 0 0 0 2 2 2 2 1 1 1 1 1 0 0 0 1 0 1 0 0 0 1 2 1 0 0 0 0 0 2 2 0 2 2 0 2 0 0 0 2 0 1 0 0 1 1 1 0 0 2 0 0 2 0 1 1 1 0 1 1 1 0 0 2 0 0 0 0 0 1 1 1 1 1 0 1 0 0 0 1 1 0 1 0 0 0 2 1 0 2 0 0 0 0 1 1 1 1 1 1 0 0 1 0 1 0 0 0 0 2 0 0 0 0 0 0 0 2 2 0 2 0 0 0 0 0 2 2 2 2 0 0 1 0 1 0 0 0 1 1 1 1 1 1 1 0 1 0 0 0 0 2 1 0 0 2 2 0 1 0 1 0 0 1 0 0 0 0 0 1 0 1 1 1 0 0 1 1 0 0 1 1 0 0 0 0 1 0 2 1 2 0 0 1 0 2 2 0 1 1 1 1 2 0 1 0 0 0 2 0 0 0 2 1 0 1 1 0 2 0 0 1 0 0 0 1 1 0 0 0 1 1 2 2 2 2 0 2 2 0 2 1 0 1 1 0 2 1 1 1 0 1 0 0 1 0 2 2 0 0 0 0 1 1 0 0 0 2 1 0 1 0 0 1 0 1 1 0 0 0 1 1 0 2 1 0 0 1 1 1 0 1 0 0 0 0 0 0 0 0 0 0 0 0 0 0 1 2 0 2 2 1 2 1 0 0 0 1 1 1 1 0 0 1 1 0 0 0 0 1 2 1 1 1 1 1 0 1 1 2 1 1 0 1 0 0 0 0 0 0 0 2 0 1 1 0 1 0 0 1 0 0 1 1 1 0 0 2 1 1 1 1 0 0 1 2 0 0 1 0 0 1 1 1 1 2 0 0 1 0 1 1 1 0 1 1 1 1 0 0 0 0 0 0 0 0 1 0 0 0 1 0 0 0 0 0 1 0 2 0 1 0 0 1 2 2 0 1 1 2 2 0 0 0 0 2 0 1 1 0 1 1 1 1 2 1 1 0 1 0 0 1 0 0 0 0 2 1 0 1 1 0 1 0 2 2 0 2 2 2 0 2 0 1 1 0 1 1 1 1 1 0 0 0 0 1 1 0 1 0 0 0 2 1 2 0 0 0 0 0 2 1 2 0 0 1 1 0 0 0 0 0 1 0 1 0 1 0 1 1 0 1 1 0 0 0 2 1 1 1 1 2 0 1 0 0 0 0 1 2 1 0 0 0 0 0 0 0 0 0 0 0
136 0 2 0 0 0 1 1 0 0 0 1 0 2 1 0 1 0 1 1 1 1 1 1 0 0 1 0 1 1 1 1 0 1 1 0 2 1 0 0 0 1 1 1 2 1 0 0 0 0 1 1 0 1 1 1 0 0 1 0 1 1 0 1 0 0 1 0 1 0 1 1 2 2 1 2 1 1 1 0 1 2 2 2 2 0 1 1 1 2 1 1 1 0 0 1 0 0 0 1 0 1 0 0 1 1 2 0 0 0 2 2 0 2 2 2 0 0 2 0 0 0 2 2 0 1 0 0 2 0 1 0 0 0 0 0 1 1 0 0 2 0 0 0 0 0 0 0 0 2 0 2 0 2 0 0 0 0 0 0 1 1 0 2 2 1 0 1 0 1 1 1 1 1 1 0 2 1 1 1 1 0 1 1 2 1 1 0 0 0 1 0 2 0 2 2 1 0 0 0 0 1 0 1 1 0 1 2 0 0 1 1 1 0 0 1 1 0 2 1 1 1 0 0 0 0 1 1 0 1 0 1 1 0 2 0 0 2 0 0 0 0 2 0 0 2 0 0 0 0 0 0 2 0 0 0 0 2 0 0 0 0 0 0 0 0 2 1 2 2 0 2 1 1 1 0 0 1 1 0 1 1 2 2 1 0 1 2 1 2 0 1 1 0 1 0 0 0 0 0 0 0 1 1 1 0 1 1 2 2 0 2 1 0 1 0 1 0 0 0 0 0 2 0 2 0 1 1 1 1 0 0 1 1 0 0 0 2 0 0 0 0 1 1 0 0 2 0 1 1 1 1 1 1 0 0 1 0 0 2 0 1 1 0 1 1 1 1 2 0 0 2 0 0 0 0 0 0 2 0 1 2 1 1 2 0 0 0 0 1 0 0 0 0 2 0 0 1 1 0 0 2 0 0 0 0 1 1 0 1 1 0 0 0 0 2 0 0 0 0 1 1 1 2 0 1 1 0 0 0 0 0 1 1 1 0 1 0 0 0 0 2 1 1 1 2 1 1 2 0 0 0 0 1 0 0 0 0 1 1 0 1 0 0 0 2 0 1 0 0 0 1 2 1 1 0 0 1 1 0 1 1 1 1 1 0 1 1 0 1 0 2 0 0 1 1 1 0 0 2 0 2 1 1 0 1 1 1 0 1 0 1 0 1 0 0 0 0 1 1 1 0 2 0 1 2 0 0 0 1 1 0 0 0 0 0 2 1 1 2 0 1 0 0 0 2 0 1 1 2 0 0 0 1 2 1 0 1 0 1 0 0 0 0 0 0 1 1 0 1 0 2 1 0 1 1 1 1 1 1 0 0 2 0 1 0 0 0 1 1 0 2 0 0 0 0 0 0 0 0 0 1 1 1 0 1 1 2 2 2 0 0 0 0 0 0 1 0 0 0 0 0 0 0 0 2 0 2 0 0 0 1 1 0 0 1 1 0 2 2 1 0 0 0 2 0 0 0 1 1 0 1 0 2 2 0 0 0 2 0 0 0 1 1 1 2 0 1 0 0 0 2 0 0 0 0 1 0 0 0 0 0 2 2 1 1 0 1 1 1 1 1 0 0 1 1 2 1 0 1 1 0 0 0 0 0 2 2 0 1 1 1 0 2 0 1 0 1 1 0 0 0 0 0 0 2 0 1 1 0 0 0 0 2 0 0 1 0 0 1 0 1 0 0 0 0 0 0 0 0 0 0 1 0 1 0 0 0 0 0 0 0 1 0 0 0 0 2 1 1 0 0 1 0 0 0 1 1 1 1 2 2 0 0 1 1 1 1 1 2 1 1 0 0 0 0 0 2 0 0 0 2 0 1 1 0 1 0 0 1 0 0 0 0 1 1 1 1 1 1 1 1 0 2 0 2 0 0 1 0 0 1 1 1 1 1 0 0 1 0 1 0 0 0 1 0 1 0 0 0 0 0 0 0 1 0 1 0 0 0 2 0 1 1 0 0 1 0 0 1 0 0 0 1 2 2 0 0 0 0 0 0 2 1 0 1 0 1 0 1 0 1 0 0 2 0 2 0 0 0 1 1 2 0 2 1 1 1 1 1 0 0 0 0 0 0 0 0 2 2 0 2 0 0 0 1 1 0 0 0 1 1 0 1 0 0 0 0 0 0 0 0 2 1 0 1 1 1 0 1 2 1 2 0 0 0 0 2 0 0 0 0 0 1 0 1 1 0 0 0 2 0 1 1 1 1 0 0 2 0 0 0 0 2 0 1 0 0 0 2 0 0 0 0 0 0 0 0 0 0 1 1
137 0 1 0 0 0 1 1 1 1 0 0 0 1 0 0 1 0 0 0 0 0 0 1 0 0 2 1 1 1 2 0 1 2 0 1 2 1 1 0 0 0 0 0 1 0 0 0 0 1 0 1 0 0 2 0 0 0 0 1 0 1 0 0 1 1 2 0 1 0 0 0 2 2 1 2 0 0 2 1 1 2 2 2 2 0 0 0 0 2 0 0 0 0 0 1 0 2 1 2 0 0 1 0 1 1 2 2 2 0 0 2 0 1 2 2 0 0 0 0 2 0 2 2 0 0 0 1 2 2 0 0 1 0 1 1 2 0 1 0 0 0 0 0 0 0 0 0 0 0 1 0 0 0 0 0 0 0 1 0 0 0 0 2 1 1 0 1 1 2 0 0 0 1 0 0 1 1 0 1 0 0 0 0 2 1 0 1 0 0 0 1 2 2 2 2 1 0 0 0 0 0 0 2 1 1 2 1 0 0 1 1 1 0 0 0 0 2 0 0 2 2 0 0 0 0 0 0 0 1 0 0 1 1 0 0 0 2 0 0 0 0 2 0 0 1 0 0 0 0 0 0 2 0 0 1 0 0 0 0 0 0 2 1 1 1 1 1 2 1 0 1 1 1 2 2 0 1 2 0 0 0 1 1 1 1 1 2 0 2 0 1 2 0 2 0 0 0 0 0 1 1 0 0 0 0 0 2 0 0 0 0 1 0 1 0 1 1 0 0 0 2 0 0 1 0 1 1 1 2 0 1 1 0 0 0 0 1 0 0 0 0 1 2 0 0 0 0 2 1 1 0 1 0 0 1 1 0 1 0 1 1 2 0 2 0 1 2 1 0 1 1 1 1 1 1 0 0 1 1 0 2 1 1 2 1 0 0 0 2 0 1 0 0 2 0 0 0 1 1 1 1 0 2 2 0 0 0 0 1 0 0 0 0 1 1 1 0 1 0 0 0 0 1 0 1 0 0 0 1 1 1 0 0 0 0 0 1 1 0 1 1 2 1 0 1 0 0 2 0 0 0 0 1 1 1 1 1 1 0 0 0 1 1 1 1 1 0 0 0 0 0 2 1 1 0 0 0 0 0 0 0 2 2 0 1 0 0 0 1 1 1 1 2 1 0 0 0 1 1 1 1 1 1 0 2 2 0 0 0 0 2 0 1 0 0 1 0 1 1 1 1 1 0 1 1 1 0 1 1 1 0 2 0 1 1 1 2 1 1 0 1 0 1 1 1 1 0 0 2 0 1 1 0 2 1 0 0 0 0 1 0 1 0 0 1 0 1 1 0 1 1 1 0 1 1 1 2 2 1 0 0 1 0 1 1 1 1 1 2 1 1 0 0 0 0 0 0 0 0 0 2 0 0 2 0 0 1 1 1 0 0 0 0 0 0 0 0 0 0 2 0 0 0 0 1 1 1 0 0 0 0 0 0 0 1 1 0 2 2 1 1 0 2 0 0 1 0 1 1 0 1 0 2 2 0 0 1 0 1 1 1 0 0 1 1 1 1 1 0 0 2 1 0 1 0 1 0 0 0 1 0 1 1 0 1 0 1 1 0 2 0 0 0 0 0 0 0 1 1 0 0 1 1 0 1 1 2 0 0 1 1 0 1 0 1 0 1 1 0 0 1 0 1 0 1 0 1 1 0 1 0 0 2 1 1 2 0 0 0 0 0 0 0 1 1 1 0 0 0 0 0 1 0 1 0 0 0 0 0 0 0 0 0 0 0 0 2 1 1 0 0 1 2 2 0 2 0 0 0 1 1 0 0 1 2 1 2 0 2 0 0 0 0 0 0 0 1 1 0 0 1 0 1 0 1 1 0 0 1 0 0 2 2 2 0 0 1 0 1 0 0 0 0 0 0 0 0 0 0 0 0 0 0 0 0 1 0 1 1 1 0 1 0 1 1 1 1 1 0 0 0 0 0 1 0 1 0 1 1 0 0 0 0 0 1 1 0 2 0 1 0 0 2 2 2 0 1 1 1 1 0 2 1 0 1 0 0 0 0 0 0 0 1 1 0 1 0 0 0 0 2 0 1 1 0 0 0 0 1 0 0 0 1 2 1 0 1 0 0 0 0 0 2 2 1 0 1 0 0 1 0 1 2 0 0 1 1 0 0 0 0 1 0 1 0 1 1 0 0 2 1 2 0 0 0 0 0 0 0 0 1 0 0 2 1 2 1 2 1 1 0 1 1 1 1 0 1 1 0 0 1 0 2 0 1 0 0 0 2 0 1 1 0 0 0 0 0 0 0 2 1
138 0 2 1 0 0 2 1 1 0 0 0 0 1 0 0 1 0 0 0 0 0 1 1 0 0 1 0 1 1 2 0 0 0 0 0 2 0 0 0 0 2 1 1 1 0 0 0 0 0 1 2 1 1 1 1 0 0 1 0 1 1 0 1 1 1 0 0 1 0 0 0 2 2 0 2 2 0 1 1 0 2 2 1 1 0 0 0 0 2 0 0 1 0 0 0 0 1 0 1 0 0 0 0 2 2 1 1 1 0 1 2 2 2 2 2 2 0 1 0 2 0 2 2 0 2 0 0 1 1 0 0 0 0 0 0 2 0 0 0 0 0 0 0 0 0 1 0 0 1 0 1 0 0 1 0 0 0 1 0 0 0 0 2 0 2 0 1 0 2 0 0 0 1 0 0 2 1 0 1 0 1 0 0 0 0 0 0 0 0 1 0 2 0 2 2 2 0 0 0 0 0 0 0 0 0 2 0 1 0 0 1 1 0 0 0 0 0 2 0 2 1 0 0 0 1 0 0 0 1 1 0 0 1 0 1 1 0 2 2 0 0 1 1 0 2 0 0 0 0 0 0 1 1 1 1 0 2 0 1 1 1 0 0 0 0 0 0 0 0 0 2 2 2 1 0 0 0 1 0 0 1 2 1 1 0 0 1 0 2 0 1 2 0 2 0 0 1 0 1 1 0 0 0 0 0 0 0 2 2 0 2 1 0 2 0 1 0 0 0 0 1 0 0 2 0 1 1 0 0 0 0 0 0 0 0 0 1 0 2 0 0 2 2 0 0 2 0 2 1 1 0 2 1 1 0 2 1 0 1 0 2 2 0 1 0 0 2 2 0 0 2 0 0 0 0 0 0 1 1 0 1 0 0 1 1 0 0 0 0 1 1 0 0 2 0 0 1 1 1 1 1 0 2 2 0 0 0 0 1 1 0 0 0 0 2 0 1 0 0 0 2 0 2 1 1 1 0 0 0 1 0 0 1 1 1 0 0 0 0 2 0 1 0 2 2 0 0 1 0 0 1 0 2 1 0 1 1 1 2 1 2 1 0 0 1 0 2 0 1 1 2 2 0 2 0 1 1 1 1 1 1 1 1 1 0 1 0 1 0 1 1 1 1 2 0 0 0 2 1 1 0 2 0 0 0 1 0 0 1 0 1 1 1 0 0 0 0 1 0 1 2 1 0 0 1 1 0 1 2 0 0 2 1 2 1 1 0 0 0 2 0 0 1 1 1 1 1 1 1 0 1 1 0 2 0 1 2 0 1 0 0 1 0 0 1 1 2 1 1 0 1 0 0 0 0 0 1 1 1 0 0 1 0 1 0 0 1 1 2 1 1 1 0 1 0 0 0 0 0 0 2 0 1 0 0 0 1 2 2 1 0 2 2 2 2 0 0 0 0 0 0 0 0 1 0 2 2 0 0 2 2 0 0 0 1 0 0 2 2 0 1 0 1 1 0 0 0 1 1 1 0 1 0 1 0 0 0 1 0 0 0 0 2 0 2 1 2 1 1 0 1 0 0 0 0 2 0 0 0 2 0 1 1 1 1 0 2 1 1 1 2 0 0 2 0 2 0 1 2 0 2 0 0 0 0 2 2 0 0 0 0 1 0 0 0 0 0 0 0 0 1 1 0 0 0 0 0 0 0 1 1 0 2 1 1 1 1 0 2 0 1 0 0 0 1 1 0 0 0 0 0 0 0 0 1 0 0 0 0 0 0 1 0 1 0 0 2 1 1 0 0 0 0 0 0 1 0 0 2 0 0 1 1 1 2 0 2 0 2 0 1 2 0 0 0 0 1 0 0 0 1 0 2 0 1 2 0 0 1 0 0 2 2 2 0 0 0 2 2 2 2 0 0 0 1 0 0 0 0 0 0 1 0 0 1 1 0 2 0 0 1 1 0 1 0 1 0 0 0 0 0 0 0 0 0 1 0 0 0 0 0 0 0 0 1 1 0 2 0 0 0 0 0 2 2 0 1 2 2 2 0 2 0 0 0 0 1 0 1 1 2 0 0 2 0 2 0 0 0 0 1 0 0 0 1 0 1 0 1 0 0 0 0 1 1 0 0 2 2 0 2 1 1 1 1 1 1 0 0 1 1 0 2 0 0 1 1 0 0 1 2 0 1 2 0 0 2 0 1 2 0 0 1 2 0 2 1 0 0 0 0 1 1 0 0 0 0 0 0 1 0 0 1 1 1 1 1 1 1 1 2 0 0 0 0 1 0 0 1 0 0 0 0 0 1 0 0 0 0 0 0
139 1 1 0 0 0 1 2 0 0 0 0 0 0 0 0 0 0 0 0 1 0 0 2 0 0 0 1 0 0 0 0 1 2 0 1 1 0 0 0 0 2 0 0 1 0 0 0 0 0 0 1 0 0 2 2 1 0 0 1 0 1 0 1 0 0 0 0 0 0 0 1 1 1 2 1 0 0 1 0 1 2 2 0 0 0 0 0 0 2 0 0 2 1 1 1 1 1 0 1 0 2 1 0 0 0 2 0 1 1 1 1 0 1 1 1 0 1 2 0 1 0 2 1 1 0 0 1 2 1 1 2 0 0 0 0 0 1 1 0 2 0 0 0 0 1 1 0 1 2 0 2 0 0 0 0 0 1 1 0 0 0 0 2 1 2 1 0 2 2 0 0 1 2 0 0 2 1 0 1 1 1 0 0 0 0 0 2 1 0 2 1 2 1 2 2 1 0 0 1 1 0 1 2 2 0 0 0 1 0 1 1 1 0 0 0 0 0 0 0 2 0 1 0 0 1 2 0 0 1 0 0 0 1 1 2 2 2 0 0 0 0 2 1 0 2 0 0 0 0 0 0 2 0 0 1 2 1 0 0 0 0 0 0 0 0 0 0 0 0 0 1 1 1 0 2 0 2 1 0 1 0 1 1 1 0 0 2 0 2 0 1 0 1 0 1 0 0 0 0 1 1 1 1 1 0 0 2 0 1 0 0 2 0 1 0 2 1 0 0 0 2 2 2 1 0 0 2 1 2 0 1 0 0 0 1 0 2 0 2 1 1 2 1 0 0 0 1 2 0 0 0 1 0 0 1 1 0 0 2 0 2 2 0 2 0 0 2 1 0 1 1 1 1 0 0 0 0 2 0 1 1 1 0 1 1 0 0 0 0 0 0 1 0 2 2 2 1 0 1 0 1 0 1 2 1 0 1 1 2 0 1 0 0 0 0 2 0 1 0 0 1 2 2 0 0 2 1 1 1 0 1 0 0 0 1 0 0 0 0 1 1 1 1 2 2 2 1 2 1 0 1 0 2 2 2 2 2 1 1 1 1 1 0 0 2 0 2 0 1 0 0 1 2 0 2 0 1 1 0 0 0 1 1 1 0 1 0 1 1 0 2 0 1 1 0 0 2 2 1 1 0 1 1 0 1 1 0 0 1 0 1 1 2 0 0 1 0 2 2 2 0 0 0 0 1 1 0 1 1 1 0 0 0 1 1 1 1 1 0 0 2 0 1 1 1 1 1 1 1 0 0 1 0 2 2 0 0 1 1 0 0 2 0 0 2 0 2 2 0 1 0 0 0 0 0 1 2 2 1 1 0 0 0 0 0 0 0 1 1 0 0 0 0 0 0 0 0 0 0 0 2 1 2 0 1 0 0 1 0 1 0 0 0 0 0 0 0 0 0 1 0 0 0 0 0 2 1 0 0 1 1 0 1 1 0 0 0 2 2 0 1 0 0 1 1 1 0 2 2 0 2 1 1 1 0 0 0 2 0 0 0 1 0 2 2 1 0 0 1 1 0 0 0 1 0 2 0 0 0 2 0 2 2 2 2 1 1 0 0 1 0 0 0 0 0 2 0 2 2 0 0 0 0 1 0 1 1 1 0 1 1 0 0 0 0 0 1 1 0 0 0 2 0 0 1 1 1 1 0 1 2 0 2 1 0 1 1 0 2 1 1 0 0 0 0 2 0 0 1 1 1 0 0 1 0 0 0 0 0 0 0 2 0 0 1 1 1 1 1 0 0 1 2 2 0 0 1 1 1 1 1 0 0 2 2 0 1 1 2 1 1 0 1 0 0 0 1 0 1 0 2 0 0 2 0 1 0 0 2 0 0 1 0 1 0 0 1 1 1 1 1 0 1 0 1 0 0 2 0 1 1 1 0 0 2 0 2 2 0 0 0 0 0 1 0 1 0 0 0 0 0 0 0 0 0 1 0 0 0 2 0 0 0 0 0 1 0 2 0 0 0 0 1 2 2 0 2 1 2 1 0 2 1 0 1 0 2 0 1 1 2 0 0 2 0 2 0 0 0 0 2 0 1 2 1 0 2 0 2 1 0 0 0 0 0 0 1 1 0 1 0 0 1 1 1 2 1 1 1 0 0 0 1 0 0 0 0 1 1 0 0 0 1 1 0 1 0 0 0 2 1 2 1 1 0 0 2 0 0 0 0 2 0 0 1 1 0 2 2 1 1 0 0 0 1 1 2 0 0 0 2 1 1 0 1 1 0 0 2 0 0 0 0 0 1 0 0 0 0 1 1
140 0 1 0 0 0 0 2 0 1 0 1 0 1 0 1 0 1 2 2 2 2 0 0 0 0 2 0 0 2 0 0 1 1 2 1 1 1 1 1 1 0 0 0 1 0 0 0 0 0 0 0 1 2 0 1 0 0 1 2 0 1 1 1 0 0 1 0 1 0 0 0 1 1 2 1 0 0 2 0 0 0 2 1 1 0 0 0 0 2 0 0 0 0 0 0 0 1 0 1 0 0 0 1 0 0 2 0 1 1 0 1 1 2 2 2 1 0 0 0 2 0 1 1 0 0 0 0 1 1 0 1 0 0 0 0 1 0 0 0 0 0 1 0 0 0 0 0 0 0 0 0 0 0 0 1 1 0 0 1 0 0 0 1 0 0 0 0 0 1 1 1 2 0 0 0 0 1 0 2 1 1 1 1 1 1 1 0 0 0 0 0 2 1 2 2 1 0 0 0 0 1 0 0 0 0 1 1 2 0 1 2 1 0 0 0 0 0 1 0 2 1 1 0 0 1 1 2 2 0 0 0 0 0 1 0 0 2 0 0 0 1 1 0 0 0 0 0 0 0 0 0 1 0 0 0 0 2 1 2 1 2 0 0 0 1 0 1 2 2 0 2 2 2 0 0 1 1 0 0 0 1 1 1 0 2 0 1 0 2 0 1 0 0 0 0 0 1 0 0 0 0 0 0 0 0 0 2 2 1 1 2 1 0 1 0 1 0 1 0 0 2 1 1 1 0 2 1 2 2 0 2 1 1 0 1 1 1 0 0 0 0 2 2 0 0 2 0 1 2 2 0 1 2 0 0 1 0 0 1 0 1 1 1 1 1 0 0 2 0 0 2 0 0 0 0 0 0 1 1 2 1 2 0 0 1 0 0 0 2 1 1 0 0 2 0 0 0 0 1 1 1 0 1 1 0 1 1 0 2 0 0 0 0 0 1 1 1 0 1 0 1 0 1 1 1 1 0 0 0 0 1 1 1 1 1 0 2 1 0 1 1 1 2 0 2 0 0 2 0 0 0 0 1 0 0 0 2 2 2 2 2 0 0 0 1 0 0 0 0 0 0 2 0 1 0 1 0 0 1 1 0 2 2 1 1 1 0 0 0 2 0 1 0 0 0 0 0 0 2 0 1 2 0 0 0 1 0 0 0 0 2 0 0 0 1 1 0 2 2 2 0 2 2 0 2 0 0 2 1 1 0 2 2 2 0 1 1 1 1 1 1 0 0 0 1 2 2 2 0 0 0 0 0 1 1 0 0 0 0 1 0 1 1 1 1 1 2 2 0 0 1 0 0 0 0 1 2 2 2 0 0 1 0 1 1 1 1 1 2 0 0 1 0 2 0 0 0 0 0 0 2 1 2 0 0 1 1 1 1 0 0 0 1 0 0 1 0 0 0 0 0 0 0 0 0 2 2 0 0 1 1 0 0 0 1 0 1 2 1 1 1 0 1 0 1 1 0 2 2 1 0 1 0 1 1 0 1 0 0 0 0 0 0 1 1 0 1 1 0 0 1 0 1 0 0 2 0 0 0 1 0 2 2 2 2 1 1 2 0 2 0 0 0 1 0 2 0 0 1 0 0 0 0 1 0 2 2 0 0 0 0 0 0 0 0 0 2 2 0 0 0 0 1 0 2 0 2 2 0 1 1 0 2 1 1 2 0 0 0 0 0 0 0 0 1 1 0 0 0 0 0 0 0 0 0 0 0 1 0 0 0 2 0 1 0 0 0 1 1 1 0 0 0 0 0 1 0 0 0 2 2 1 1 2 2 0 2 0 2 0 0 2 0 1 0 1 0 0 0 0 1 0 1 2 0 1 0 0 2 0 0 1 1 1 0 1 0 1 2 1 1 0 2 0 2 0 0 1 0 1 0 0 0 0 2 0 0 1 0 0 1 1 0 1 0 1 0 0 0 0 0 0 0 0 0 0 0 0 0 1 0 1 0 0 2 0 0 1 2 0 0 0 0 2 2 1 1 1 2 1 0 1 0 0 1 0 0 1 1 0 1 1 1 2 1 2 1 0 0 0 2 0 0 1 1 0 1 0 1 0 0 0 0 1 0 0 1 2 1 1 1 0 1 1 1 1 0 0 0 0 0 0 2 0 0 1 1 0 2 0 2 2 2 2 1 2 1 0 0 2 0 0 2 2 0 2 2 0 1 0 0 2 1 1 1 1 0 1 0 1 0 0 1 1 1 1 0 2 0 0 0 1 1 0 1 1 1 0 1 0 0 0 0 0 0 0 0 0 0 0 0
141 0 1 0 0 0 1 1 1 1 0 0 0 0 0 0 0 0 2 0 0 0 1 0 0 0 0 0 0 1 1 1 0 0 0 0 2 0 0 0 0 2 1 1 2 1 0 0 0 0 0 0 0 0 1 0 0 2 0 1 0 0 0 1 1 1 0 1 1 0 0 1 2 2 0 2 2 0 1 0 0 1 2 2 2 0 0 0 0 2 0 0 0 0 0 0 0 0 0 2 0 0 0 0 1 0 2 0 0 0 0 2 1 2 2 2 1 0 2 0 1 1 2 1 1 1 0 0 0 0 0 0 0 0 0 0 0 0 0 0 0 0 0 0 0 0 0 0 0 0 0 0 0 0 1 0 0 0 0 1 2 2 0 2 0 2 0 1 1 2 0 0 0 1 0 0 1 2 0 2 0 2 0 0 0 0 0 0 0 0 2 0 2 0 2 2 2 0 0 0 0 1 1 1 1 0 1 0 1 0 2 0 0 0 0 0 1 0 0 0 2 1 0 0 0 1 1 0 0 1 0 0 0 1 1 0 0 1 0 1 0 0 1 0 1 2 1 0 0 0 0 0 2 0 1 1 0 2 0 1 1 1 0 0 1 1 1 0 1 1 0 2 0 0 1 0 1 1 2 0 1 0 2 2 1 0 2 1 2 2 0 2 1 0 1 0 0 0 0 0 1 1 0 0 0 0 1 2 1 1 1 2 2 0 2 0 2 0 1 0 0 2 1 1 2 0 1 2 0 0 0 2 1 0 0 0 0 0 0 1 1 1 2 1 0 0 1 1 2 2 2 0 2 0 0 0 0 1 0 0 0 0 0 0 0 0 0 2 0 0 2 0 1 1 0 0 0 0 1 1 0 1 0 0 1 0 0 0 0 0 0 0 1 0 2 1 1 1 0 1 1 2 0 1 1 0 0 0 1 1 1 1 0 0 0 2 0 1 0 1 0 1 0 1 1 0 1 1 1 1 0 2 0 0 0 1 0 0 0 0 2 0 1 1 0 2 0 0 0 1 0 1 0 2 1 0 1 1 1 1 1 1 0 0 0 2 0 1 0 0 1 1 2 1 1 1 1 1 1 1 0 0 1 1 1 0 1 1 0 1 0 1 1 1 1 0 0 0 1 2 0 1 2 0 0 0 0 0 0 2 0 0 0 1 1 1 0 0 2 2 2 0 1 0 1 1 1 0 1 0 2 0 0 0 0 0 2 0 0 1 0 0 0 0 1 1 1 2 2 0 0 0 0 0 1 1 0 1 0 0 1 0 1 0 0 0 2 2 1 1 0 1 0 0 0 0 1 1 1 2 0 0 0 0 0 0 0 0 2 2 1 0 1 0 1 0 0 1 0 1 1 1 0 1 1 0 1 0 0 1 0 0 0 0 0 0 1 0 0 0 1 0 0 0 0 0 2 2 0 0 1 1 0 0 0 0 2 0 1 1 0 0 0 0 1 2 2 0 1 1 0 2 0 1 2 0 0 1 0 0 0 0 2 2 0 2 0 1 1 1 1 0 0 1 1 0 2 0 0 0 1 0 2 2 2 2 1 1 2 0 1 1 0 0 0 0 2 0 2 2 0 0 0 0 1 0 1 2 0 0 1 1 0 2 0 0 0 1 1 0 0 0 2 0 0 1 1 2 2 0 0 0 0 2 1 1 2 0 0 0 0 1 1 1 0 0 1 1 0 0 0 0 0 0 0 0 0 0 2 0 0 0 2 0 1 1 1 2 1 1 0 0 0 1 1 1 0 0 0 0 2 2 1 1 2 2 0 2 0 2 0 0 1 2 0 0 0 0 0 0 0 1 0 1 1 0 2 0 2 0 0 0 2 2 2 0 0 0 1 2 1 1 0 0 0 0 0 0 2 0 0 2 0 0 0 1 0 0 1 1 1 0 1 1 1 0 1 0 0 0 0 0 0 1 0 0 0 0 0 0 2 0 0 0 1 0 1 0 1 1 0 0 0 2 1 1 0 1 1 2 1 0 2 0 0 0 0 2 0 2 0 2 1 0 2 0 2 0 1 0 0 1 1 0 2 1 0 1 0 1 0 0 1 1 2 1 0 2 2 2 0 2 0 1 2 1 1 1 0 0 1 1 1 2 0 0 1 2 0 0 0 2 1 0 2 1 2 1 1 0 2 0 1 0 1 0 1 1 0 0 0 1 2 0 2 1 2 0 1 1 1 0 0 0 0 0 2 1 1 0 0 2 0 0 1 1 0 0 0 2 0 0 0 1 0 0 0 1 1 0 0 2
142 0 2 0 0 0 1 1 0 0 0 0 0 0 0 0 0 1 2 1 1 1 2 1 1 1 1 0 1 1 2 0 0 1 1 1 1 0 0 0 0 1 0 0 2 0 0 0 0 0 0 1 2 2 0 1 0 0 1 0 2 2 0 1 0 0 1 0 2 0 1 1 2 2 1 2 1 0 1 1 0 2 2 2 2 1 0 1 1 1 0 1 1 0 0 0 0 1 0 2 0 0 0 0 0 0 2 1 2 1 0 1 1 2 2 2 1 1 1 0 2 0 2 1 1 1 0 0 2 0 1 0 0 0 1 1 0 0 0 0 0 0 0 1 0 0 1 0 1 1 0 1 0 1 0 1 0 2 1 0 1 1 0 2 0 2 0 0 1 1 1 0 0 2 0 1 1 2 2 1 2 0 0 0 0 0 0 1 0 0 0 1 2 1 2 1 1 0 0 0 0 0 0 1 0 1 2 0 0 0 1 0 2 1 0 2 2 0 2 0 2 2 0 0 0 0 0 0 0 2 0 0 0 1 0 0 0 2 0 0 0 0 1 1 0 1 0 0 0 0 0 0 2 0 0 1 2 0 0 0 0 0 0 0 1 0 0 0 1 2 0 2 0 0 1 1 0 1 1 0 0 1 0 0 0 2 0 2 1 2 0 2 1 1 1 1 1 2 0 1 1 0 1 1 1 0 1 1 2 2 0 2 1 1 1 1 2 0 1 0 0 2 2 1 1 0 0 1 1 1 0 1 1 0 0 0 0 0 0 0 0 0 2 0 0 0 1 0 1 0 0 1 1 0 0 1 0 2 0 0 0 0 0 1 0 0 1 1 1 0 1 1 1 1 0 1 0 1 0 2 0 0 0 0 2 1 0 1 1 0 0 0 1 0 2 2 2 2 1 1 1 1 0 0 1 1 0 0 0 2 1 0 1 1 1 1 1 0 1 0 0 1 1 2 0 0 2 0 0 0 1 0 0 1 0 0 0 0 0 0 1 0 2 0 0 0 0 0 1 1 1 0 0 1 1 0 1 2 2 2 2 2 0 0 0 2 0 1 0 1 2 2 2 1 0 0 0 0 0 0 1 0 1 1 0 0 0 1 0 0 1 1 0 1 1 0 0 0 0 2 0 2 0 2 0 2 2 0 0 2 0 1 0 1 0 0 0 0 1 1 1 1 2 1 0 2 0 0 1 0 2 0 0 0 0 0 1 0 0 1 1 0 0 2 2 1 2 1 1 1 0 0 2 0 1 1 0 1 0 1 1 0 0 0 0 0 1 2 2 0 1 0 0 0 1 0 1 1 1 2 0 0 1 2 1 0 0 0 2 2 0 2 0 0 0 0 0 0 0 0 0 2 0 2 0 0 0 1 2 2 1 0 1 1 1 1 0 0 0 0 0 0 0 0 0 0 1 1 0 0 1 1 0 0 0 1 1 0 2 1 0 1 0 1 0 1 1 0 0 0 0 2 0 1 2 0 0 1 0 1 1 1 0 0 1 1 1 0 0 1 1 0 0 1 0 1 1 0 0 0 1 0 1 1 1 1 0 2 1 0 2 0 0 1 1 0 1 0 0 2 0 0 1 0 1 0 1 0 0 0 0 0 0 2 0 1 0 0 1 0 0 0 0 0 0 2 0 0 0 0 1 1 0 2 0 0 1 1 0 2 0 1 0 0 0 2 2 0 0 0 0 0 0 0 1 0 0 0 0 0 0 0 1 0 0 0 1 2 2 2 0 0 0 1 1 0 1 1 2 2 1 1 0 0 2 1 1 2 1 2 0 1 1 2 0 0 0 1 0 0 1 1 0 1 1 0 2 1 0 1 0 0 2 2 1 0 0 1 0 1 1 1 0 0 0 1 0 0 0 0 0 0 0 0 0 1 1 0 1 0 0 0 0 0 0 0 0 1 1 0 0 0 0 0 1 0 1 0 0 0 2 0 2 1 1 1 0 0 2 0 0 0 0 0 2 2 0 1 1 2 1 0 0 0 0 2 0 2 1 1 0 1 0 1 1 0 1 0 0 0 0 2 0 0 2 1 0 2 0 0 0 0 0 0 1 1 0 1 2 2 0 2 1 1 0 0 1 0 0 0 0 0 0 2 0 0 0 1 0 0 0 0 2 0 1 1 1 0 0 1 2 0 1 1 1 0 1 1 0 0 0 1 1 0 2 2 2 0 1 0 1 0 0 0 0 1 1 1 1 1 1 2 1 1 0 0 0 0 0 2 0 2 1 0 0 0 0 0 0 0 0 0
143 0 2 1 0 0 2 1 0 1 0 1 1 2 1 1 0 0 2 1 1 0 0 0 0 0 0 0 0 1 0 0 0 1 1 2 0 0 0 0 0 2 0 0 1 0 0 0 0 1 1 1 1 1 1 1 0 1 0 1 1 2 0 1 0 0 0 0 1 0 1 1 2 2 1 2 1 0 2 1 0 1 1 0 1 0 0 0 0 2 0 0 1 0 0 2 0 2 1 2 1 0 1 0 1 1 2 1 0 0 0 0 0 2 2 2 0 0 1 0 1 0 2 0 2 0 0 0 1 1 0 0 0 0 0 0 0 0 0 0 1 0 0 0 0 0 0 0 0 2 0 2 0 0 0 0 0 2 0 1 2 1 0 2 1 1 0 2 0 2 0 1 1 1 1 0 2 1 1 1 1 1 2 2 2 2 2 0 0 0 1 0 1 1 1 2 1 0 0 1 1 0 1 1 1 0 2 1 2 0 1 1 1 0 0 0 0 0 2 1 1 0 0 0 0 0 1 1 0 2 0 0 0 1 1 0 0 1 0 1 0 0 1 0 1 2 2 0 0 0 0 0 1 0 0 2 1 1 0 1 1 1 0 0 1 0 0 0 2 2 0 1 0 0 1 1 0 1 2 0 0 0 1 2 0 0 1 2 1 2 0 0 1 1 1 1 1 0 1 0 0 0 1 1 1 0 0 2 0 0 1 1 1 1 1 1 2 0 0 0 0 1 0 0 2 0 2 0 1 1 0 1 0 0 0 0 0 1 0 1 1 1 2 1 0 0 1 0 2 1 0 0 0 0 0 1 1 1 1 1 1 2 1 0 1 1 0 2 2 1 0 2 0 0 0 0 0 0 1 1 1 1 1 0 2 0 1 0 0 0 0 0 1 1 1 1 2 0 1 2 2 2 0 1 1 0 0 2 0 1 1 0 1 1 1 2 0 0 0 1 0 1 0 2 0 0 2 0 0 0 0 0 0 0 0 1 0 0 0 0 2 0 1 2 0 2 0 1 2 2 0 0 0 0 0 0 0 2 1 2 0 0 2 2 2 0 0 0 0 0 0 0 1 1 1 0 0 0 0 1 2 1 2 2 1 0 1 0 1 0 1 1 1 2 1 1 1 0 1 2 0 1 1 1 2 0 1 0 0 0 0 2 0 0 0 0 0 0 2 1 1 1 0 0 0 1 1 1 0 1 1 1 2 2 2 0 1 2 1 1 0 1 1 0 0 1 1 0 0 2 0 1 0 0 1 1 0 0 0 2 0 0 0 0 0 0 1 1 1 0 1 2 0 0 0 0 0 2 2 0 0 0 2 1 1 1 1 1 0 1 0 0 0 0 0 0 0 0 0 0 0 2 0 1 0 1 1 1 1 2 1 0 0 0 1 1 1 0 0 0 1 0 0 0 0 0 2 0 0 0 1 2 0 0 0 1 0 1 2 2 0 1 0 1 0 1 1 0 1 1 0 0 1 0 1 1 0 1 2 0 0 0 1 1 1 2 1 1 1 0 0 0 0 0 0 0 2 0 0 0 1 0 2 2 2 2 1 0 2 1 1 1 0 0 0 0 1 0 1 2 1 0 0 0 0 0 2 2 0 0 0 0 0 2 0 0 0 2 1 1 0 0 0 1 0 1 1 0 0 1 1 1 0 1 1 0 1 1 1 1 0 1 1 1 0 1 2 1 0 0 0 0 1 0 0 0 0 0 0 0 0 0 1 0 0 0 0 2 2 2 0 0 0 1 0 1 2 0 0 0 2 2 1 1 2 1 1 2 0 2 0 0 1 1 1 1 0 0 0 0 0 0 0 1 2 1 1 2 0 0 0 0 1 1 1 0 0 0 1 1 1 1 0 1 0 1 0 0 0 0 0 0 0 0 0 1 0 0 1 0 1 1 1 0 1 1 1 1 0 0 1 0 0 0 0 1 1 0 0 0 1 0 1 0 0 2 0 0 1 0 0 0 0 2 1 1 0 1 2 2 2 0 2 1 0 1 0 0 0 2 1 2 1 0 2 0 2 0 0 1 0 1 0 0 1 1 1 2 0 1 1 0 0 0 2 2 0 0 1 0 0 1 0 2 2 2 1 0 1 0 1 0 1 1 0 0 1 0 0 0 0 2 2 2 2 0 0 0 0 0 2 1 1 2 1 0 2 2 0 0 0 1 1 0 1 1 1 0 1 0 0 1 0 0 0 0 2 0 2 1 1 1 1 1 0 0 0 0 0 0 0 1 1 0 0 0 1 0 0 0 0 1
144 1 2 0 0 0 0 2 0 0 0 0 0 1 0 1 0 0 0 0 0 0 0 1 0 0 1 0 0 0 2 0 0 0 0 1 1 1 0 0 0 2 1 1 2 0 1 0 0 0 0 0 0 0 2 1 0 0 1 0 1 1 0 0 1 1 1 0 1 0 0 1 2 2 2 2 0 0 2 1 1 1 2 1 1 0 0 1 1 2 1 1 1 1 0 0 0 2 1 2 1 0 1 0 1 1 2 0 0 0 0 2 0 1 1 1 0 1 1 0 2 1 2 2 0 1 0 0 1 1 1 0 0 0 0 0 0 0 0 0 0 0 0 0 0 1 1 0 0 0 0 1 2 0 1 0 0 1 1 0 0 0 1 2 0 2 0 0 0 0 2 0 0 1 1 0 2 0 0 0 0 0 0 0 2 1 1 0 0 0 2 0 0 0 0 1 2 0 0 0 0 1 0 0 0 0 2 0 0 0 1 1 1 0 0 0 0 0 2 0 2 2 1 0 0 2 2 2 1 1 1 1 1 1 1 2 0 1 1 1 0 0 2 0 0 2 0 0 0 0 0 0 2 1 1 2 2 2 1 1 0 1 1 1 1 0 0 0 0 0 0 2 1 1 0 1 0 1 1 0 0 0 2 2 0 0 0 2 1 2 0 1 0 0 1 0 0 2 0 2 2 0 0 0 0 0 0 1 1 1 0 1 1 0 1 0 2 1 0 0 0 1 0 0 1 0 1 1 1 0 0 1 0 0 0 0 0 1 0 0 1 1 2 2 0 0 1 1 2 1 0 0 1 0 0 1 1 1 0 1 0 2 1 1 1 0 1 1 2 0 0 2 1 1 0 1 0 0 1 1 2 0 0 1 1 0 0 0 0 0 0 0 0 0 2 0 0 1 1 1 1 1 0 0 1 1 0 1 0 1 1 0 0 0 0 1 1 1 1 0 0 1 0 0 0 0 1 1 1 0 0 0 0 2 2 0 0 2 0 1 2 0 1 0 2 2 1 1 2 2 0 0 0 2 1 0 1 1 1 2 2 2 0 0 0 2 1 2 0 1 1 2 2 0 0 2 0 0 0 1 1 0 0 0 0 0 0 0 0 0 1 0 1 1 1 1 1 1 1 2 0 1 1 1 0 1 1 1 0 0 0 2 0 0 1 0 0 1 0 1 1 1 2 2 0 2 0 0 1 1 1 1 0 0 0 1 1 1 0 2 0 0 0 0 0 1 2 1 1 2 0 0 0 0 2 0 0 1 1 0 0 0 0 1 0 0 2 1 0 1 0 1 0 0 0 0 0 1 1 2 0 0 2 2 2 1 1 0 0 0 0 0 0 0 0 0 1 2 0 2 2 0 0 2 0 0 1 1 2 2 1 0 0 0 0 0 1 0 0 0 1 0 0 1 0 1 1 1 0 0 1 1 0 0 0 0 1 0 1 0 1 0 0 0 1 1 1 0 1 1 0 0 2 1 2 0 0 0 1 0 0 0 1 1 0 1 0 1 1 1 1 0 1 0 1 0 2 0 2 2 0 0 2 2 1 2 1 2 0 1 1 1 1 1 0 1 2 0 1 1 0 1 0 1 0 0 1 2 1 0 0 0 0 1 0 1 0 1 1 0 0 0 0 0 0 2 0 0 0 0 0 0 0 1 1 0 0 1 0 2 1 2 0 0 0 1 1 0 0 1 1 1 0 0 0 1 1 0 0 0 0 0 0 0 0 1 2 0 0 0 0 0 1 1 1 0 0 1 0 0 2 2 1 1 2 2 0 2 1 2 0 2 0 1 0 0 0 0 0 0 0 2 0 1 1 1 1 1 0 1 0 0 2 2 2 0 0 0 1 2 1 1 0 0 0 0 0 0 2 0 0 2 1 0 0 1 1 0 0 0 0 0 0 0 0 0 0 0 0 0 0 0 0 1 0 0 1 0 0 0 0 0 1 0 0 1 0 0 1 0 1 0 0 0 2 2 1 0 0 1 0 1 1 0 0 1 0 1 0 2 0 1 1 1 2 1 2 0 0 0 0 2 1 1 2 0 0 0 1 1 0 0 0 0 0 1 0 1 1 0 0 1 1 1 1 1 0 1 1 0 1 0 1 2 0 0 0 0 0 1 0 1 0 0 0 0 1 0 0 0 2 0 1 0 1 0 1 2 0 0 0 2 0 1 1 1 1 0 1 1 1 0 0 0 0 0 1 1 1 0 0 2 1 1 0 0 0 0 1 2 1 0 1 0 0 0 1 0 0 0 0 0
145 0 0 0 0 0 2 1 1 0 0 0 0 2 0 0 1 0 0 0 0 0 0 0 0 0 1 1 0 0 1 0 1 0 0 1 1 2 0 2 1 0 0 0 1 0 1 0 1 2 0 1 1 2 0 2 0 2 0 1 0 0 0 1 0 0 2 0 1 0 0 1 2 2 1 2 1 0 2 2 0 2 1 0 1 0 0 1 1 2 0 1 1 0 1 2 1 1 0 1 1 0 2 0 0 0 2 0 1 1 0 1 0 1 1 1 0 0 0 0 2 0 1 1 0 0 0 1 2 1 1 2 0 0 1 1 0 0 0 0 0 0 0 0 0 0 2 0 0 0 0 0 1 0 0 0 1 1 0 2 1 1 0 2 0 1 0 0 1 1 0 0 0 1 0 0 1 0 0 0 0 0 0 1 1 0 1 2 0 1 1 1 1 1 2 2 1 1 0 0 0 1 0 2 1 1 2 1 2 0 1 1 2 0 0 2 2 0 1 1 1 0 0 0 0 1 0 0 0 1 0 1 0 0 1 0 0 2 0 0 0 0 2 0 0 2 0 0 1 0 0 0 1 0 0 2 1 1 0 1 1 1 1 1 1 0 1 0 1 1 1 2 1 1 0 1 0 1 1 0 0 0 2 2 0 0 0 2 0 2 0 0 2 0 2 0 1 1 1 0 1 1 1 1 1 0 2 1 1 1 0 1 0 0 0 0 1 0 0 0 1 1 2 2 2 0 1 2 0 1 0 0 0 0 0 0 0 0 0 0 1 1 1 2 0 0 2 0 2 1 1 0 2 1 0 0 1 1 0 1 0 2 0 0 0 1 0 2 1 1 1 1 0 0 1 0 0 1 1 1 1 0 2 0 0 2 0 0 0 0 0 0 0 0 2 0 0 1 1 1 1 1 0 1 1 0 1 2 0 1 0 0 1 1 1 2 0 1 0 1 0 1 1 1 1 1 1 0 0 0 2 0 0 0 0 0 1 0 0 0 0 2 2 0 1 1 1 1 2 1 0 0 0 2 2 1 2 1 2 2 1 2 1 1 1 1 1 2 0 1 1 2 2 1 1 0 0 0 0 1 2 1 1 1 0 0 0 0 0 2 0 2 0 1 1 1 1 1 2 1 1 0 1 1 1 0 2 0 0 2 0 1 0 0 1 0 0 0 0 1 1 1 1 0 0 1 1 0 1 1 1 0 0 0 0 0 2 0 0 0 2 0 0 1 1 1 1 2 2 1 0 0 0 0 2 1 0 0 0 0 0 0 0 1 1 0 2 2 0 2 0 0 0 0 0 0 0 0 0 2 0 0 0 0 0 0 0 0 0 0 0 1 1 0 0 0 1 0 0 0 0 2 0 0 0 1 2 2 2 2 0 0 0 0 0 1 0 0 0 0 1 0 0 0 0 0 2 1 0 0 1 2 0 0 0 0 0 0 2 2 0 1 0 1 1 0 0 1 1 1 0 2 0 1 1 0 0 0 1 0 0 0 2 1 1 2 1 0 2 0 0 1 0 0 0 0 2 0 0 0 1 1 2 2 1 2 1 0 2 0 1 0 0 0 2 0 2 0 2 2 0 1 0 0 2 0 2 2 0 0 1 1 0 2 0 0 0 0 0 0 0 0 0 0 0 2 0 0 0 0 0 0 0 2 2 1 1 0 0 0 0 1 0 0 0 0 1 1 0 1 1 1 0 0 0 1 0 0 2 0 0 0 2 0 0 1 1 2 2 2 0 0 0 0 0 0 1 1 1 1 1 2 1 0 1 1 1 2 1 2 0 1 0 1 0 0 0 1 0 0 0 2 0 1 2 0 1 0 1 1 0 0 1 1 1 0 0 0 2 2 2 2 0 1 0 0 0 0 1 0 1 0 0 0 0 0 2 0 1 0 1 0 0 0 0 0 0 0 0 0 0 0 0 0 1 0 1 1 1 1 1 0 0 0 0 1 1 0 0 1 0 0 0 1 2 2 0 0 1 2 2 0 2 1 0 1 0 1 1 1 0 1 1 1 1 1 0 0 0 0 0 2 1 0 1 0 0 1 0 1 0 0 0 0 1 1 0 2 2 2 0 2 0 1 1 1 1 1 0 0 1 0 0 1 0 0 1 0 0 1 0 1 2 0 1 0 0 0 0 0 1 0 1 0 1 0 1 1 0 0 0 0 0 1 0 1 1 0 1 1 1 1 0 0 0 1 1 1 1 0 0 1 1 1 0 1 1 0 1 2 1 0 0 1 0 1 0 0 0 0 1 1
146 0 1 0 0 0 2 0 0 1 0 0 1 2 0 2 0 0 0 0 0 0 0 1 1 1 1 0 1 1 1 2 0 1 1 1 1 2 0 0 0 1 0 1 1 1 0 0 0 0 0 0 2 2 0 0 0 1 0 0 1 1 0 2 1 1 2 0 0 0 0 0 2 2 2 2 0 0 2 0 0 2 2 1 1 0 1 0 0 2 0 0 2 0 0 2 0 2 0 2 2 0 0 0 1 1 2 1 1 0 1 2 1 1 2 2 1 0 1 0 1 1 2 1 1 1 0 2 2 2 0 2 0 0 0 0 0 0 0 0 0 0 1 0 0 0 0 0 0 1 0 1 0 0 0 2 1 2 0 0 0 1 0 2 1 1 0 1 1 2 0 1 0 0 0 0 1 1 1 1 1 0 0 0 1 0 0 0 0 0 2 0 2 1 2 1 0 0 0 1 1 0 0 1 1 0 1 1 1 0 1 2 1 0 0 1 0 0 1 1 1 0 0 1 0 0 1 1 1 0 0 1 0 0 2 0 0 1 0 0 0 0 1 1 0 2 0 0 1 0 0 0 1 0 0 2 0 1 0 0 0 0 0 0 0 0 0 0 2 1 0 2 1 1 0 0 0 1 1 0 1 1 1 1 0 1 0 0 0 1 1 0 0 1 1 2 0 2 0 1 1 0 0 0 0 0 0 1 1 1 0 2 0 1 1 0 2 0 0 0 0 1 1 0 0 0 0 1 0 0 0 0 0 0 0 1 1 1 0 0 1 1 2 2 0 0 1 0 2 1 1 0 1 1 0 1 1 0 0 1 0 1 1 0 1 1 1 2 1 0 1 1 1 0 1 1 0 0 0 2 1 1 1 0 2 1 0 0 0 0 0 0 1 0 1 0 1 1 0 0 0 0 0 1 2 1 0 1 0 2 0 0 0 0 0 2 0 0 0 0 0 1 1 1 1 1 1 0 0 0 1 0 1 0 0 0 0 0 0 0 0 0 1 1 1 2 1 0 1 2 0 0 0 1 1 0 1 1 1 0 0 0 0 0 0 1 0 1 0 0 0 1 2 0 2 0 2 0 0 1 0 0 0 0 0 1 0 0 1 1 0 2 0 0 0 0 0 1 2 1 1 0 1 1 0 1 1 0 0 2 0 0 0 0 0 0 0 1 0 1 1 0 2 2 0 2 0 1 1 1 1 0 0 0 0 1 2 0 2 1 1 0 0 1 0 1 1 2 2 0 0 0 0 0 2 1 0 0 0 0 0 0 1 0 0 1 1 1 0 1 0 1 0 0 0 0 0 2 2 0 0 0 2 1 0 0 0 0 1 1 0 1 1 1 1 0 1 0 0 0 0 1 1 0 1 0 0 0 1 1 2 0 0 0 0 1 0 0 0 0 0 0 0 0 0 1 1 0 0 0 2 2 0 0 0 0 1 1 2 1 2 0 0 1 1 1 1 0 1 0 0 2 1 0 2 0 0 0 2 0 0 0 0 0 1 1 1 0 1 0 0 1 0 1 1 0 2 0 1 1 0 1 2 1 2 1 0 1 1 0 1 0 0 0 0 0 1 0 1 1 0 0 0 0 2 0 2 2 0 0 0 0 1 1 0 0 0 0 0 0 0 1 1 0 0 1 0 1 1 0 1 1 0 2 1 1 1 1 0 1 0 1 1 1 0 0 1 0 0 0 0 0 0 0 0 0 0 0 1 0 0 0 2 0 0 1 1 1 2 2 1 0 0 0 0 1 1 0 0 0 1 2 1 1 2 2 0 1 1 2 1 1 1 1 1 1 0 1 0 0 0 2 0 0 2 0 1 1 1 0 0 0 2 2 2 0 0 0 2 2 2 2 0 0 0 1 0 0 0 1 0 0 1 1 1 1 1 1 1 0 1 0 2 0 2 1 1 1 0 0 1 0 0 0 0 1 1 0 0 0 0 1 0 0 0 1 0 0 1 1 0 0 0 0 2 2 1 1 1 2 2 0 2 0 0 0 1 2 0 1 1 1 0 0 1 0 1 0 1 0 0 2 1 0 2 1 1 1 0 0 0 0 0 0 0 0 0 0 1 0 1 0 0 1 2 0 0 0 1 1 0 0 1 0 1 0 1 2 0 1 0 1 1 1 1 1 1 1 1 0 2 0 2 1 1 0 1 2 0 0 0 1 1 1 1 1 1 0 0 0 0 0 0 0 0 0 2 0 2 1 1 0 1 1 0 0 0 0 0 0 0 0 1 1 0 0 1 1 1 0 1 1
147 0 2 0 0 0 1 1 0 0 0 1 1 1 0 1 0 0 0 0 0 0 1 0 0 0 0 0 0 1 2 0 0 0 2 1 1 2 0 1 1 1 1 0 0 2 0 1 0 1 0 1 1 1 1 1 0 0 0 0 0 1 0 2 0 0 0 0 1 0 1 2 2 2 2 2 0 0 1 0 0 2 2 0 0 0 0 1 1 2 1 1 1 1 0 1 0 0 0 1 0 1 0 1 0 0 2 0 1 1 1 1 0 1 0 0 0 0 1 0 1 0 1 2 0 1 0 1 1 1 0 0 0 0 1 1 1 0 1 0 1 0 0 0 0 0 0 0 0 0 0 0 0 0 0 0 0 0 1 0 1 1 0 2 0 2 0 1 1 2 0 0 2 1 0 0 1 1 0 1 1 0 1 1 1 1 1 1 0 0 1 0 2 2 2 2 2 0 0 1 1 0 0 1 1 0 1 1 2 0 1 1 2 0 0 1 1 0 2 1 1 0 1 0 0 1 1 0 0 1 0 0 0 0 2 0 0 2 0 0 0 0 2 0 1 2 1 0 0 0 0 0 0 1 1 2 1 2 1 1 0 1 0 0 0 0 2 1 1 1 0 2 0 0 1 1 0 0 2 0 0 1 1 1 0 1 0 0 1 1 1 1 2 0 2 0 1 2 0 1 2 0 1 1 0 0 1 2 2 2 0 1 2 0 1 0 2 0 0 0 1 1 1 0 1 0 1 1 1 1 0 1 1 1 0 0 0 1 0 1 0 0 2 2 0 0 2 0 1 0 0 0 1 0 0 1 1 2 1 0 1 1 1 1 1 2 0 1 2 0 0 2 0 0 0 0 0 0 1 1 2 0 0 0 1 0 0 0 0 0 0 0 0 0 2 0 0 0 1 1 1 1 0 1 1 0 1 0 0 2 0 0 1 1 1 2 0 0 1 0 0 1 0 2 1 1 1 0 0 0 1 0 1 0 0 0 0 0 0 0 1 1 0 0 1 1 0 0 2 0 0 1 0 1 0 0 0 0 1 1 0 1 1 1 1 1 0 1 0 0 0 1 1 1 1 0 1 1 1 1 0 0 2 2 1 1 1 0 0 0 2 0 0 2 1 0 0 1 2 1 1 1 2 0 0 0 0 0 0 0 1 1 0 0 1 0 0 1 0 1 1 0 1 0 0 1 1 0 0 1 1 0 1 1 1 0 1 1 0 1 1 0 1 1 1 1 2 0 0 2 0 0 1 0 2 1 0 1 0 1 0 0 1 1 1 0 2 2 2 0 0 1 0 0 0 0 1 2 2 1 1 0 2 0 2 1 1 0 0 0 0 0 0 0 1 0 2 1 0 1 1 0 0 1 0 1 1 1 1 1 0 0 2 2 1 1 0 0 1 0 0 0 0 0 0 0 2 2 0 0 0 1 1 0 0 0 0 0 2 2 1 0 0 2 0 2 1 0 1 1 1 1 1 0 2 0 0 0 2 0 0 0 0 1 0 0 1 2 0 2 2 0 0 0 0 1 1 0 0 0 2 0 2 1 1 1 2 1 1 1 1 1 0 1 2 0 2 0 1 2 1 0 0 0 1 0 1 2 0 0 0 0 0 2 0 0 0 0 0 0 0 0 0 0 1 2 0 0 0 0 0 0 0 2 1 1 1 0 0 1 0 0 0 0 0 0 0 0 0 1 1 1 0 0 0 2 0 0 1 0 0 0 0 0 0 1 1 2 2 2 0 0 1 0 0 0 0 1 2 2 0 0 0 0 0 2 0 2 2 2 0 2 0 1 0 0 0 0 0 0 0 1 0 2 2 0 0 1 0 1 0 0 2 2 2 0 0 0 2 2 2 2 0 0 0 2 0 0 0 0 0 0 2 0 0 2 0 0 1 0 0 0 1 0 1 0 0 1 0 0 1 0 0 0 0 0 0 2 0 0 0 0 0 0 0 1 0 0 1 1 0 0 0 2 1 1 0 1 1 2 2 0 1 0 0 2 0 2 0 1 1 1 2 0 2 0 2 0 1 0 0 1 1 1 1 0 1 0 0 1 0 0 0 0 1 0 0 1 2 1 1 1 0 1 1 1 1 2 0 0 1 0 1 1 1 1 0 1 0 0 0 0 1 1 1 0 2 1 1 0 2 0 1 0 1 0 2 2 1 1 1 1 2 0 0 0 0 0 0 0 2 0 0 0 0 1 1 2 0 0 0 2 1 0 0 1 0 0 0 2 0 0 0 0 0 0 0 0 1 1 1 0
148 1 1 0 0 0 1 0 0 0 0 1 1 2 0 1 1 0 2 0 1 0 0 1 0 0 1 0 0 0 2 0 2 2 0 0 2 1 0 2 2 0 1 0 1 1 2 0 2 2 0 2 0 0 2 2 1 0 1 0 1 1 0 0 0 0 1 0 0 0 0 0 2 2 1 2 1 0 2 0 0 2 2 0 0 1 0 1 1 1 1 1 2 1 0 0 0 1 0 1 1 0 1 0 1 1 2 0 1 1 0 1 1 2 2 2 1 0 2 0 1 0 2 0 2 0 0 1 2 1 1 0 0 0 0 0 1 1 0 0 2 0 0 0 0 0 0 0 1 1 0 1 0 0 0 0 0 0 0 0 1 1 0 1 0 0 0 0 1 1 1 1 2 2 2 0 2 0 0 0 0 1 1 1 2 2 1 2 0 0 2 2 2 0 2 2 0 0 0 1 1 0 0 2 2 0 0 1 1 0 1 1 1 0 0 0 0 0 1 1 1 1 0 0 0 1 1 0 0 1 0 0 0 0 1 0 0 1 0 0 0 0 1 1 0 1 1 0 0 0 0 0 1 1 1 2 0 2 1 1 0 1 1 0 1 0 0 0 2 2 1 1 2 2 0 0 1 1 2 0 1 0 2 1 0 1 0 2 1 2 0 1 2 0 2 0 2 1 1 0 2 0 0 0 0 0 1 2 1 0 1 1 2 1 0 0 2 0 0 0 1 1 1 0 1 0 1 1 1 1 1 1 2 1 0 0 0 0 0 1 0 0 2 1 1 0 0 0 1 1 1 1 2 0 0 0 0 0 2 0 2 2 2 0 2 1 0 2 1 0 1 1 2 2 0 0 0 0 2 0 1 1 1 0 2 1 0 1 1 0 0 0 2 0 2 0 0 0 1 1 1 1 0 1 1 0 0 2 0 1 0 0 0 0 0 2 0 0 0 1 0 1 0 0 0 1 1 0 0 1 0 1 1 2 2 1 0 2 0 1 1 1 0 0 2 2 0 0 1 0 0 0 0 1 0 0 0 0 2 2 0 2 0 1 1 1 0 0 0 0 1 0 2 0 0 1 0 0 0 1 2 0 2 2 2 0 2 0 0 2 0 1 1 0 1 0 0 0 1 1 1 1 1 1 1 1 2 0 0 1 0 1 0 1 0 0 0 0 2 2 2 0 2 0 2 1 1 2 0 2 0 2 1 1 1 0 1 0 0 0 1 0 0 0 0 2 1 2 2 1 0 0 1 0 0 0 0 0 0 0 0 0 1 0 0 0 0 1 1 0 1 1 0 0 0 0 2 0 0 2 0 0 1 1 0 0 0 0 1 1 0 1 0 0 1 0 0 0 0 0 0 2 0 0 0 1 2 2 2 2 1 0 0 1 1 0 0 0 1 1 0 1 0 0 0 1 1 1 0 0 2 2 0 0 0 0 2 0 2 2 1 0 1 1 1 1 1 0 1 1 1 2 0 0 0 1 0 0 2 0 0 0 0 1 1 1 0 1 0 1 1 0 0 1 1 0 2 0 0 0 0 0 2 1 1 1 2 1 1 0 2 0 0 0 1 1 2 1 0 1 1 0 1 1 0 1 1 2 0 1 1 1 0 0 0 1 0 0 0 0 0 1 1 0 0 1 0 0 0 0 0 1 0 1 1 1 1 0 0 1 0 0 0 0 1 1 1 0 0 0 0 0 0 0 0 0 0 0 0 0 0 0 2 0 0 1 1 1 1 1 1 0 0 0 0 1 1 1 1 1 1 1 0 0 0 2 0 1 0 1 0 0 0 2 0 0 0 0 1 1 0 1 0 2 2 1 1 1 0 0 0 0 1 1 1 0 0 2 1 2 1 2 0 1 0 1 0 0 0 0 0 0 1 0 0 2 0 0 1 0 0 0 1 0 1 0 0 1 0 0 1 0 0 0 0 0 0 0 0 0 2 0 0 0 0 0 1 0 0 2 0 0 0 2 1 1 0 1 2 2 1 0 2 0 0 0 0 1 0 1 1 2 0 0 1 0 1 0 0 0 1 1 0 0 1 1 0 2 0 2 0 0 1 1 2 2 0 0 2 2 0 2 1 1 2 2 2 1 0 0 0 2 0 2 0 0 0 1 0 1 0 1 0 1 1 0 0 0 0 0 2 2 1 1 2 1 2 1 1 0 0 0 1 0 2 2 2 0 1 1 1 1 0 0 0 1 1 2 1 0 0 2 1 1 0 0 0 0 0 2 0 1 0 1 0 0 1 0 0 0 1 1
149 0 2 0 0 0 0 2 0 0 0 2 1 2 0 1 0 0 1 1 1 0 1 0 0 0 0 0 0 0 1 0 1 0 1 1 2 2 0 1 1 1 0 0 1 0 0 0 0 1 0 0 1 1 1 1 0 0 0 1 0 0 0 1 0 0 0 0 1 0 0 1 2 2 1 2 1 0 2 1 1 2 2 2 2 1 0 1 1 1 0 0 1 0 0 1 0 2 0 2 0 0 1 0 1 1 2 0 0 0 1 2 1 2 2 2 1 0 2 0 0 0 2 1 1 1 0 1 2 1 2 0 0 0 0 0 0 0 0 0 1 0 0 0 0 1 1 0 1 1 0 0 0 0 1 0 0 2 0 1 0 0 0 1 1 1 0 1 0 1 1 1 0 2 0 0 2 1 1 0 1 1 0 0 0 0 0 0 0 0 0 0 1 0 1 1 0 0 0 1 1 0 0 1 1 0 2 2 1 0 1 1 1 0 0 0 0 0 2 1 1 0 0 1 0 1 2 1 1 0 0 1 0 0 2 0 0 1 1 1 0 0 1 0 0 2 0 0 0 0 0 0 0 0 0 1 1 0 0 0 0 0 0 0 1 0 0 0 2 2 0 1 1 1 0 0 0 0 2 0 0 0 2 2 0 1 0 1 2 2 0 2 1 0 2 0 1 0 0 1 0 0 1 1 0 0 2 0 1 1 0 1 2 1 0 0 1 0 0 0 1 2 1 1 1 0 1 1 0 0 0 0 1 0 0 0 0 1 0 0 1 0 2 0 0 0 1 0 1 1 1 1 2 0 1 0 0 0 1 1 1 2 2 0 2 1 0 2 1 1 1 1 1 1 1 0 0 1 1 1 2 0 1 0 1 0 0 0 0 0 1 1 1 0 2 0 0 1 0 0 0 0 0 1 1 0 1 1 0 2 0 0 0 0 0 1 1 0 1 0 0 1 0 0 1 2 0 0 0 0 1 0 1 1 1 0 0 0 0 0 1 0 0 2 1 2 1 1 2 1 0 0 0 2 2 2 2 1 1 2 2 2 0 0 0 1 0 1 0 0 0 1 2 1 1 0 0 0 0 0 1 0 1 1 0 1 0 0 1 1 0 2 0 1 0 1 1 0 1 1 1 1 2 0 0 1 0 1 0 1 0 1 0 1 0 1 1 0 1 1 1 1 2 1 0 2 0 1 1 1 1 1 2 1 1 0 2 0 0 0 1 1 0 0 1 0 0 2 2 2 0 0 0 0 2 2 0 0 0 1 0 0 0 0 0 0 0 1 1 0 1 1 1 0 1 1 1 0 1 2 0 0 1 1 1 0 0 0 0 1 0 2 0 0 0 0 0 0 0 0 0 2 1 0 0 2 2 1 0 0 0 0 0 0 0 0 1 0 0 0 1 0 1 1 0 0 2 2 0 0 1 1 0 0 0 0 0 0 2 2 1 1 0 1 1 1 1 0 0 0 0 2 2 1 2 0 0 0 0 0 0 0 1 1 0 1 0 1 1 0 0 0 0 0 1 1 1 2 2 2 2 1 1 1 1 1 1 0 2 1 0 1 0 0 1 0 2 0 1 2 1 0 0 0 1 0 1 1 0 0 1 1 0 2 0 0 0 1 0 1 0 0 2 0 0 1 0 1 1 0 2 2 0 2 0 0 0 0 0 0 0 0 0 0 0 1 1 1 0 1 1 1 0 0 1 0 0 0 2 0 0 0 1 0 1 0 1 1 1 1 0 0 0 0 0 0 1 0 0 0 2 2 0 0 1 2 0 1 0 2 1 0 1 1 0 0 0 0 1 1 0 1 0 2 1 0 1 0 1 1 0 0 1 1 1 1 1 1 2 2 1 2 0 1 0 2 0 0 2 0 0 2 0 0 0 1 0 0 0 0 0 0 1 0 1 0 1 1 1 0 0 0 0 0 0 0 0 0 1 1 0 1 0 0 1 0 1 0 2 1 1 0 0 1 1 2 0 0 0 1 0 2 2 0 0 0 1 1 1 1 0 1 1 1 2 2 1 0 0 0 0 1 0 1 2 1 0 1 1 2 1 0 1 0 1 0 0 2 2 2 0 2 0 1 1 1 0 1 0 0 1 0 0 2 0 0 1 1 0 0 0 0 0 0 0 0 1 0 0 0 1 0 2 0 1 1 1 1 0 1 1 0 1 0 1 0 1 0 2 1 1 0 0 0 0 2 0 0 1 0 0 1 1 1 0 1 1 0 1 2 1 0 0 0 0 0 0 0 0 0 1 2
150 1 2 0 0 0 0 2 0 0 0 0 2 1 0 1 0 1 2 2 2 2 1 0 0 0 0 0 0 0 1 0 0 0 1 0 2 2 0 1 0 0 0 0 1 0 1 0 0 0 0 1 1 2 0 1 0 1 0 1 1 1 1 1 0 0 1 0 2 0 0 2 2 2 1 2 1 0 2 0 2 2 2 0 0 0 0 1 1 1 0 1 1 0 1 1 1 1 0 2 1 0 0 1 1 0 2 1 1 0 1 2 2 2 2 2 2 0 2 0 0 0 1 0 1 0 0 1 1 1 1 0 0 0 1 1 0 0 0 0 1 0 1 0 0 0 0 0 1 1 0 0 0 1 0 0 1 2 0 0 1 0 1 2 0 2 0 1 0 2 0 2 0 2 1 0 2 0 0 0 0 0 1 1 2 1 2 1 0 0 1 1 2 2 1 1 1 0 0 0 0 0 0 1 1 0 2 0 1 0 1 1 2 0 0 0 0 0 1 1 1 0 0 0 0 0 0 0 0 2 1 0 1 1 1 0 0 2 0 0 0 0 1 0 0 2 0 0 0 0 0 0 2 0 0 1 0 2 1 1 0 1 0 0 1 0 0 0 0 0 0 2 0 0 0 1 1 0 2 0 0 0 0 2 0 0 0 1 1 2 0 2 2 0 2 0 2 0 0 0 1 1 1 1 1 0 0 1 1 2 0 2 2 1 1 0 2 0 0 0 0 2 0 0 2 0 2 1 0 0 0 0 0 0 0 0 0 2 0 1 2 1 2 2 0 0 1 1 1 0 0 2 1 0 1 1 0 1 0 0 0 0 2 0 2 0 1 2 1 0 1 1 0 0 0 0 0 0 0 2 1 1 1 0 1 1 0 0 0 1 0 1 1 0 2 1 1 2 0 0 0 0 0 1 1 0 1 1 0 2 0 0 1 1 1 2 0 1 0 0 0 1 0 2 0 1 1 0 0 0 0 0 0 0 0 1 1 0 0 0 1 1 2 0 2 2 0 0 0 0 0 0 1 1 0 0 0 1 0 0 0 0 2 2 2 0 0 1 0 1 1 1 2 0 2 0 2 0 0 1 1 0 2 2 2 0 2 0 2 0 0 2 0 2 1 1 1 1 1 2 0 1 2 0 1 0 1 0 0 0 0 2 1 1 0 1 1 0 0 1 2 1 2 1 0 2 0 2 0 2 0 2 1 0 1 1 1 0 1 1 0 1 0 1 1 1 1 1 1 1 0 0 1 0 2 1 0 0 0 1 1 0 0 0 0 1 1 1 1 0 1 1 0 0 0 0 0 2 1 1 0 0 0 0 0 0 0 0 1 1 0 0 1 0 1 0 1 1 0 1 1 0 0 1 0 1 1 1 1 1 0 0 0 1 1 1 0 0 1 0 1 0 1 1 0 0 1 2 0 0 0 1 1 0 0 0 1 0 1 0 1 0 0 0 1 1 1 0 1 1 0 2 1 0 1 0 0 0 1 1 1 1 2 0 1 1 1 1 1 0 0 1 1 0 1 0 1 0 2 2 0 0 1 1 1 1 1 0 2 0 1 0 0 0 1 0 2 0 0 0 0 0 0 0 1 0 1 0 1 0 1 1 0 2 0 0 0 0 0 0 0 0 0 0 1 2 0 1 1 0 1 1 0 2 0 0 0 1 1 2 0 2 1 1 0 0 1 0 0 1 1 1 0 0 0 0 2 0 0 0 0 0 2 0 0 0 0 1 1 1 0 1 1 1 1 0 0 0 0 0 1 2 0 0 1 2 0 2 0 2 0 1 2 0 2 2 0 0 1 1 0 1 0 1 1 1 0 0 1 1 0 0 2 2 2 0 0 2 1 2 2 2 0 1 0 1 0 0 0 1 0 0 2 0 0 1 0 1 2 1 1 0 1 0 1 0 1 0 0 0 0 0 0 0 0 0 0 0 0 0 0 0 0 0 0 0 0 0 0 2 0 0 1 0 2 2 0 1 1 2 1 0 2 0 0 0 1 0 0 1 1 2 1 0 2 0 2 0 0 1 0 0 0 0 0 0 1 1 0 1 0 0 1 0 1 0 0 1 1 1 0 1 0 1 1 1 0 1 0 0 0 0 0 1 0 0 1 1 0 0 0 2 0 0 0 0 0 1 1 0 2 0 2 1 0 1 1 2 0 1 0 0 2 0 1 1 1 0 0 0 1 0 0 0 0 0 2 1 1 1 1 1 0 1 0 0 0 0 0 2 0 0 0 0 0 0 1 0 0 0 0 0
151 1 0 0 0 0 2 1 0 1 0 0 0 0 0 0 0 0 0 1 2 1 0 0 0 0 2 0 0 0 1 1 0 1 1 0 2 1 0 1 1 1 0 0 1 0 1 0 0 1 2 1 0 0 1 0 0 2 0 1 0 1 1 2 1 0 0 1 1 0 1 1 2 2 2 2 0 1 2 0 1 2 2 0 0 0 0 0 0 1 0 0 0 0 1 1 1 2 0 2 1 0 0 0 1 0 2 1 1 0 1 2 2 2 2 2 2 0 0 0 2 0 2 0 1 1 0 2 2 2 2 0 0 0 0 0 0 1 0 0 1 0 1 0 0 0 0 0 0 0 0 1 0 0 0 0 1 0 0 0 1 1 1 2 2 2 0 1 0 1 1 1 2 1 0 0 1 0 0 0 0 0 1 1 2 2 1 0 0 0 1 0 2 1 2 2 0 0 0 0 0 1 0 1 1 0 1 1 1 1 2 0 1 0 1 2 1 0 1 0 2 1 1 1 0 2 2 1 1 0 1 0 0 0 0 0 0 1 0 0 0 1 1 0 1 2 1 0 1 1 1 1 0 1 1 2 0 1 0 0 0 0 0 0 1 0 1 0 0 0 0 1 1 0 0 0 0 0 1 0 0 1 2 2 0 0 1 2 0 2 0 0 0 0 1 0 0 1 1 0 1 0 0 0 0 0 0 1 0 0 1 1 2 0 2 0 2 1 0 0 0 2 2 0 0 0 1 2 0 0 0 1 0 0 0 0 0 2 0 2 1 1 1 1 0 0 1 0 2 1 1 0 2 0 0 0 1 1 0 1 0 1 2 0 2 1 0 2 2 0 0 2 1 1 2 1 0 0 1 1 2 0 1 0 2 1 0 0 0 1 0 0 2 0 2 2 2 2 0 0 0 0 0 2 2 0 0 0 0 2 0 0 1 1 1 2 0 0 0 1 0 1 0 2 2 2 1 0 0 0 0 0 1 1 1 2 0 1 0 0 1 1 2 0 1 1 0 1 2 0 0 0 0 2 1 1 1 2 0 2 2 1 1 1 1 1 1 2 0 1 1 2 1 1 1 0 0 0 0 1 0 0 1 1 1 0 1 2 0 1 1 2 1 1 1 0 0 0 0 2 0 2 1 1 0 1 1 1 0 0 0 2 1 0 0 1 1 1 1 1 1 1 2 1 0 2 0 0 0 1 1 0 1 1 1 1 2 1 0 1 1 0 0 0 1 1 1 1 1 2 0 0 0 0 2 2 0 0 0 1 0 0 0 0 0 0 2 1 1 0 0 2 0 0 0 0 0 2 2 0 0 0 2 1 2 1 1 0 0 0 1 1 2 0 0 0 0 0 0 1 1 0 0 2 0 0 1 0 1 1 1 0 0 0 0 0 0 0 0 0 2 0 0 0 0 1 1 2 0 0 1 1 1 0 0 2 0 0 2 1 1 1 0 2 0 1 1 0 1 1 0 2 0 1 2 0 0 0 2 0 0 0 1 1 0 1 0 1 1 1 0 1 0 1 1 0 2 0 0 0 1 0 2 1 2 2 0 1 1 1 1 1 0 0 0 0 1 1 1 1 0 1 0 0 0 0 1 1 1 0 1 0 0 1 0 0 0 1 1 0 0 1 0 0 0 2 0 1 0 0 2 2 1 2 1 1 2 0 0 1 0 1 0 0 0 1 1 0 0 1 1 1 0 0 0 2 0 0 0 0 0 0 1 1 0 0 0 2 2 2 0 0 1 2 2 2 1 0 0 0 2 2 0 0 2 0 2 1 0 2 1 0 1 0 0 0 1 1 0 1 0 2 0 2 1 0 1 0 1 0 0 0 1 1 1 0 0 1 0 0 0 0 0 0 0 0 0 0 1 0 0 1 0 0 0 1 0 0 0 0 0 0 0 0 0 0 0 1 1 1 0 0 0 0 1 0 1 0 1 1 0 0 0 0 0 0 2 0 1 1 0 0 1 2 1 2 0 0 1 2 1 1 2 0 0 1 0 2 0 0 0 0 1 0 2 0 2 0 0 0 0 2 1 0 1 0 1 1 0 1 1 1 1 0 2 2 0 2 1 1 0 2 0 0 0 1 0 0 0 0 0 0 2 2 0 0 1 0 0 0 0 0 2 1 1 1 1 2 0 0 2 0 1 2 2 0 1 2 0 0 0 0 1 0 0 1 1 1 2 1 0 0 0 1 1 0 2 1 2 1 1 1 0 1 0 0 0 0 0 0 0 0 0 0 0 0 0 0 0 0 0 1
152 0 1 0 0 0 1 1 0 1 0 1 1 1 0 0 0 0 2 2 2 0 1 0 0 0 1 0 1 2 0 1 0 1 1 2 1 1 0 1 1 1 0 0 2 1 0 0 0 1 2 1 1 1 1 1 0 0 0 2 0 2 1 2 0 0 0 0 2 0 1 1 2 2 2 2 0 0 2 1 0 2 2 0 0 1 0 1 1 2 1 1 1 1 1 1 1 1 0 2 2 0 2 0 0 0 2 0 1 1 0 1 0 0 0 0 0 0 1 0 1 0 2 0 2 0 0 0 1 1 0 0 0 0 0 0 0 0 0 0 0 0 1 0 0 0 0 0 1 1 0 1 0 0 1 0 0 2 1 1 0 0 0 2 1 0 0 1 0 2 0 0 0 1 1 0 2 1 1 1 1 0 0 0 1 1 0 1 1 0 1 0 1 1 1 1 1 1 0 0 0 0 0 1 1 0 1 2 1 0 0 2 1 0 0 0 0 1 0 0 2 2 1 1 0 1 2 2 1 0 0 0 0 0 2 1 1 2 0 0 0 1 1 1 0 2 0 0 0 0 0 0 1 1 1 1 0 2 1 1 0 1 0 0 0 0 1 0 2 2 1 1 1 1 0 0 0 1 1 0 0 1 1 1 0 1 0 1 1 2 0 1 0 0 1 0 0 1 1 0 2 1 1 1 1 0 0 2 1 1 2 2 1 0 1 0 2 0 0 0 1 1 1 0 1 0 1 1 0 1 0 1 1 0 0 0 0 2 0 0 0 0 2 2 0 0 1 0 2 1 1 0 2 0 0 0 0 2 0 1 0 1 2 0 2 2 0 2 1 0 1 1 0 0 1 0 0 1 0 2 1 2 0 0 0 0 0 0 0 0 0 1 0 0 2 0 0 0 1 1 1 1 0 1 1 0 0 2 1 2 0 0 1 1 1 2 0 0 0 0 0 0 0 2 1 1 0 0 0 0 2 1 0 1 0 0 0 0 0 0 2 0 1 1 1 2 1 1 1 1 0 0 0 2 2 1 2 1 1 1 1 1 1 1 1 1 0 1 0 1 1 1 1 1 2 0 2 0 0 0 1 0 2 2 1 0 1 1 0 2 0 1 1 2 0 0 0 1 1 2 0 1 1 1 0 1 1 1 0 1 0 2 1 2 0 0 0 1 0 1 1 0 2 0 1 2 0 1 0 2 0 1 0 0 0 1 1 1 0 1 0 0 0 0 1 2 0 1 1 2 0 0 1 0 2 1 0 0 0 1 0 0 0 0 0 0 2 2 1 1 1 2 0 0 0 0 0 1 1 2 0 0 1 1 1 0 0 0 0 0 0 1 0 0 1 0 0 0 0 0 0 2 0 0 0 2 2 1 1 1 0 0 0 0 1 1 0 0 0 1 0 1 1 1 0 0 1 0 0 0 2 2 0 1 1 0 1 1 2 1 1 1 0 1 1 1 0 0 1 1 0 1 0 0 0 1 0 0 2 0 0 0 0 2 0 1 1 1 1 0 0 2 1 0 0 0 1 1 1 1 2 0 2 2 2 2 1 1 1 0 2 1 0 0 2 0 2 0 0 1 0 0 0 0 1 0 2 1 0 0 1 1 0 1 0 1 0 0 1 0 0 0 2 0 0 1 0 0 0 0 1 2 0 2 1 1 0 1 0 1 0 1 0 0 0 0 0 0 0 0 0 0 0 0 1 0 0 0 0 0 0 0 2 0 0 0 0 2 1 1 0 1 0 0 0 0 1 1 1 0 2 2 0 0 1 1 1 1 1 2 1 1 0 2 0 0 0 0 0 0 0 1 0 2 2 0 1 1 0 0 1 1 0 0 0 0 0 0 2 2 2 2 0 0 1 2 0 0 0 0 0 0 0 0 0 1 0 0 1 0 0 0 0 0 0 0 0 0 0 0 0 0 0 0 1 0 2 1 0 0 2 0 0 0 0 1 2 0 1 2 0 0 0 1 2 2 0 1 1 1 1 0 2 1 0 0 0 1 0 2 0 0 2 0 0 0 0 0 1 0 0 2 0 0 1 0 1 2 0 0 0 0 1 0 2 2 0 2 1 1 0 2 0 1 1 0 1 1 1 1 0 0 1 2 0 0 1 1 0 1 0 2 1 2 2 0 1 0 0 0 2 1 2 0 0 0 0 2 0 0 0 1 2 0 0 1 1 0 2 1 0 1 0 0 0 0 1 0 1 0 0 1 0 0 0 0 0 0 0 1 0 0 0 0 0 0 0 0 0 0 2 0
153 1 1 1 0 0 1 1 0 1 0 1 0 0 0 0 0 0 1 1 1 0 0 0 0 0 1 0 1 1 1 1 0 1 1 0 2 1 0 1 1 1 1 0 0 1 0 0 0 1 1 1 1 1 1 1 0 0 0 1 1 2 0 2 0 0 1 1 1 0 0 0 2 2 2 2 0 0 2 0 0 2 2 1 1 0 0 1 1 2 1 1 1 1 0 1 0 0 0 1 0 0 1 0 0 0 2 0 0 0 0 0 1 2 2 2 0 0 1 0 1 0 2 0 2 0 0 1 2 1 2 0 0 0 0 0 2 0 0 0 0 0 0 0 0 0 1 0 0 1 0 1 0 0 0 0 1 1 0 1 0 0 0 2 2 2 0 1 0 2 0 0 0 0 1 0 1 2 0 2 2 0 0 0 1 0 0 2 1 1 1 2 1 1 1 2 1 0 0 0 0 1 0 2 2 0 0 0 1 0 1 1 0 0 0 0 1 0 1 0 2 1 2 0 0 2 2 2 1 1 0 0 0 0 1 0 0 2 0 0 0 1 2 0 0 2 0 0 0 0 0 0 1 0 0 0 0 1 0 1 1 1 0 0 0 0 1 0 1 1 0 0 1 1 0 1 0 0 2 0 0 1 1 1 0 1 0 2 0 2 0 1 2 0 2 0 1 1 0 0 0 0 2 2 2 0 1 2 1 1 0 2 1 0 2 0 2 0 0 0 1 2 2 0 0 0 1 2 1 1 0 1 0 0 0 0 0 1 0 0 0 0 2 2 0 0 0 0 1 0 0 0 2 0 0 0 1 1 1 0 1 1 1 0 0 1 1 1 2 0 0 1 0 0 0 0 0 0 2 0 1 0 1 0 0 0 0 1 1 0 0 0 1 0 1 1 2 0 1 1 0 1 0 1 2 1 0 0 1 0 1 0 1 1 1 1 1 1 0 1 0 1 0 2 0 0 2 0 0 1 0 0 2 1 1 0 0 0 0 0 1 1 1 1 1 2 1 1 1 2 0 0 0 2 2 2 2 1 0 2 0 1 1 0 0 2 0 1 0 0 0 1 2 1 1 0 0 1 1 0 1 0 2 2 1 1 1 0 0 0 1 0 1 0 1 0 0 1 2 2 0 0 2 0 0 0 1 1 0 1 0 2 0 1 1 0 0 1 0 1 1 1 2 1 1 2 0 1 1 1 1 1 0 0 0 0 2 1 1 2 0 1 0 2 2 2 1 1 1 1 0 0 0 0 2 0 0 0 0 0 2 0 1 1 1 0 2 2 2 0 0 1 0 0 0 0 0 1 1 2 0 0 1 1 1 0 0 0 1 1 0 2 0 0 1 0 0 1 0 1 1 1 0 1 1 0 0 1 1 0 0 0 0 1 0 0 0 0 1 0 1 0 2 1 0 0 1 1 0 0 1 1 0 0 0 1 1 0 2 2 1 0 0 0 2 1 1 0 1 0 1 2 1 2 2 0 0 1 1 0 0 0 2 1 1 2 0 2 0 2 2 0 0 0 0 0 2 0 1 1 0 1 2 2 2 2 1 0 2 0 2 0 0 1 0 0 1 0 0 0 0 0 0 0 0 0 1 2 0 0 1 1 0 0 0 0 0 0 0 0 0 0 2 0 0 1 0 1 1 0 1 1 1 1 2 2 2 0 0 1 0 1 1 1 0 1 2 0 0 1 1 1 0 0 0 0 0 0 0 0 0 0 2 0 0 1 1 1 2 2 1 0 0 1 1 2 1 2 2 2 1 1 0 0 0 2 0 1 0 2 1 1 0 1 0 0 0 0 0 2 0 2 0 0 2 0 1 0 0 1 0 0 0 0 0 0 0 1 1 1 1 2 0 0 0 1 0 0 1 0 0 0 1 0 0 2 0 1 1 0 0 0 1 0 1 0 0 0 0 0 0 0 0 0 0 0 0 0 0 0 1 0 0 0 0 1 0 0 2 0 0 0 0 1 1 2 0 1 1 1 1 0 2 1 0 1 0 1 0 1 0 1 0 0 2 1 1 0 1 0 1 1 1 0 1 1 1 1 1 1 1 0 0 1 1 1 0 1 1 1 0 1 0 1 2 2 1 1 1 1 1 0 0 1 1 0 0 2 0 0 0 0 1 0 1 0 1 1 0 1 1 0 2 0 1 0 1 1 0 1 1 0 2 0 1 1 1 0 0 0 1 0 0 0 0 0 1 1 1 0 0 1 1 1 0 0 0 0 0 1 1 0 0 0 0 0 0 1 1 0 1 1
154 0 2 0 0 0 0 2 1 0 0 1 0 1 0 0 0 0 1 1 1 1 0 0 0 0 1 0 1 1 1 1 0 1 0 0 2 2 0 2 2 0 1 1 1 1 2 0 0 1 1 1 0 1 1 0 0 0 0 0 1 1 0 0 1 1 1 0 1 0 1 1 2 2 1 2 1 0 2 0 1 2 1 0 1 0 0 0 0 2 0 1 1 0 1 1 1 2 0 2 0 0 0 0 1 0 2 0 0 0 0 1 1 2 2 2 2 0 0 0 2 0 2 2 0 1 0 0 0 0 1 0 0 0 0 0 0 0 0 0 0 0 1 1 1 0 0 0 0 0 0 0 0 0 1 0 0 2 0 0 1 0 1 2 1 2 0 0 0 1 1 1 0 2 0 0 2 1 0 1 0 1 0 0 1 0 1 0 0 0 1 0 2 1 2 1 1 0 0 1 1 0 0 0 1 0 2 0 2 0 2 0 1 0 0 0 0 1 1 1 1 0 1 0 0 2 1 1 1 0 0 0 0 0 1 0 0 1 0 0 0 0 1 0 0 1 0 0 0 0 0 0 0 0 0 2 2 1 1 1 0 1 0 0 1 0 2 0 0 0 0 2 1 1 2 2 0 1 2 0 1 0 1 1 0 1 1 0 0 1 1 1 1 0 2 0 0 1 0 1 2 2 1 1 1 1 0 2 1 2 0 2 2 1 1 1 2 0 1 0 1 2 1 0 2 0 1 1 0 0 0 0 0 0 0 0 0 1 0 0 1 1 2 1 1 1 1 0 1 1 1 1 2 0 0 0 2 1 0 1 0 1 0 0 0 1 0 1 2 0 0 2 1 1 2 2 0 1 0 2 1 1 0 0 1 1 0 0 0 1 0 1 1 0 2 0 0 1 1 0 0 0 0 0 0 0 1 0 0 1 0 0 0 0 0 2 0 0 0 0 0 1 1 2 0 0 1 0 0 0 0 0 0 1 1 0 0 0 0 0 2 0 0 0 2 2 1 0 2 1 0 0 0 2 1 1 1 1 1 1 1 1 1 1 1 1 1 0 0 0 0 1 2 2 1 0 0 0 0 0 1 0 1 1 1 0 1 1 0 2 0 1 0 2 1 0 0 1 2 2 0 0 2 0 0 1 1 0 0 0 0 2 0 0 1 0 0 1 0 1 1 1 2 0 0 2 0 2 0 2 0 2 0 0 0 0 2 0 0 0 0 2 0 0 0 2 0 2 2 0 0 0 1 0 1 1 0 1 1 1 0 0 0 1 1 0 1 2 2 0 1 0 0 0 0 0 0 2 2 2 0 0 1 0 1 0 0 0 0 0 0 2 0 0 0 0 0 0 0 1 1 1 1 2 0 1 2 1 2 2 1 0 0 0 0 0 0 0 0 0 1 0 0 0 0 2 0 2 0 0 1 1 0 0 0 1 0 0 2 1 1 0 0 2 0 1 0 0 0 0 1 1 1 2 2 0 0 0 1 0 0 0 2 1 1 2 1 1 0 0 0 0 0 0 0 1 1 0 1 2 0 1 2 2 1 2 1 1 2 0 1 1 0 2 2 0 2 0 1 1 0 0 0 0 1 0 1 1 0 0 0 0 0 2 0 1 0 0 0 0 0 1 1 0 0 0 0 0 0 0 0 0 0 2 0 0 1 1 0 1 0 0 0 0 0 0 0 0 0 0 0 0 0 0 1 0 2 0 0 0 0 0 1 0 0 0 1 1 2 2 1 0 1 1 1 2 0 0 0 0 2 2 0 0 2 2 0 1 1 2 1 1 2 0 0 0 0 1 0 0 0 1 0 2 1 2 1 0 0 1 0 0 1 0 0 0 0 0 1 1 1 2 0 1 0 1 0 0 0 0 0 0 1 0 0 1 0 0 0 0 0 0 1 0 1 0 1 1 1 0 0 1 0 0 0 0 0 0 0 0 1 0 1 0 1 0 1 0 2 1 1 0 0 1 2 2 0 1 1 2 1 1 2 1 0 1 0 2 0 2 0 1 0 0 2 0 2 0 0 0 0 1 0 1 2 1 0 2 1 1 1 0 0 0 1 1 0 1 2 2 0 2 0 0 1 0 1 1 0 0 1 0 0 2 0 0 0 0 0 0 0 0 1 0 0 0 0 1 0 0 1 0 1 1 2 0 2 2 0 0 0 0 0 1 0 0 0 0 2 1 0 0 0 0 0 0 2 0 1 0 0 1 0 0 1 1 0 1 0 1 0 0 0 0 0 0 0 0 0 0 1 1
155 0 2 0 0 0 0 0 0 0 0 1 0 1 0 0 1 0 1 0 1 0 0 0 0 0 1 0 0 1 1 0 1 1 0 0 2 2 1 0 0 0 1 0 0 1 0 0 0 0 0 0 0 0 2 0 0 1 0 0 1 1 0 2 0 0 0 0 0 0 0 1 2 2 0 2 2 0 2 0 1 2 2 0 0 0 0 1 1 2 1 1 0 0 1 1 1 1 0 2 0 0 1 0 0 0 2 1 1 0 1 2 0 1 1 1 0 0 1 0 1 0 2 1 1 0 0 0 1 0 1 1 0 0 0 0 0 0 1 0 1 0 0 0 0 1 1 0 1 2 0 2 0 1 0 0 0 1 0 0 0 0 0 2 1 2 0 0 0 1 1 0 0 0 0 0 1 1 1 1 1 0 1 1 2 1 2 1 0 0 2 0 2 1 2 1 1 0 0 1 1 0 0 1 1 0 1 1 1 0 1 1 0 0 0 0 0 0 1 0 2 1 0 0 0 1 1 0 0 0 0 0 1 1 0 0 0 2 0 0 0 1 2 1 0 1 0 0 1 1 1 1 1 0 0 2 1 1 0 0 0 0 0 0 1 0 0 1 1 1 1 0 1 1 0 0 0 0 1 0 0 1 2 1 1 0 0 2 1 2 0 0 1 0 2 0 0 0 0 0 0 0 0 0 0 1 0 2 1 1 0 1 0 0 1 0 2 1 0 0 0 2 1 0 2 0 2 1 0 0 0 1 0 0 0 0 0 1 0 0 0 0 1 2 0 0 1 0 1 1 1 1 1 1 0 1 1 1 0 2 0 2 2 0 2 0 0 2 2 0 0 2 1 1 2 2 0 0 0 2 1 1 0 0 0 0 0 0 0 1 0 1 0 0 1 0 1 0 2 2 2 1 0 1 1 0 1 0 1 0 0 0 2 1 1 2 0 0 1 0 0 1 1 2 1 1 1 0 0 0 0 0 1 1 1 0 0 0 0 0 1 0 1 0 1 1 0 1 2 1 0 0 0 2 1 0 1 2 2 2 2 2 0 0 1 0 0 1 0 0 0 1 2 0 1 1 1 0 0 0 1 0 1 1 1 0 1 0 1 1 1 0 1 2 0 0 0 0 0 2 0 2 2 1 1 0 1 0 0 1 0 1 1 1 1 0 0 1 0 1 1 0 2 0 0 2 0 1 0 2 0 1 1 1 1 0 1 0 1 2 0 0 0 0 1 1 1 1 1 1 0 0 0 0 2 2 0 0 0 0 2 0 1 0 0 1 1 1 1 0 0 0 0 0 0 0 0 2 2 1 1 0 2 2 1 0 0 1 1 2 0 1 0 0 0 0 0 0 0 0 0 2 0 1 1 0 1 1 1 1 0 0 1 1 1 1 0 0 2 1 0 1 0 1 1 0 2 2 0 0 1 1 1 0 0 1 0 0 2 2 1 1 1 1 1 0 0 0 2 2 2 1 1 1 1 0 1 1 2 0 0 0 1 1 1 1 1 0 1 0 0 1 0 0 0 0 1 0 0 0 0 1 2 1 0 1 1 2 1 0 2 0 0 0 0 0 2 0 0 1 1 0 0 0 1 0 0 1 1 0 0 0 0 2 0 1 1 1 1 0 0 0 0 1 1 1 2 2 1 0 2 2 0 2 2 2 0 0 0 2 1 2 0 0 0 1 1 0 0 1 1 1 0 0 0 1 0 0 0 0 0 0 2 0 2 0 0 1 1 2 1 0 1 1 1 0 2 0 0 0 1 2 1 1 1 2 0 2 0 2 0 1 2 0 1 0 1 2 0 0 0 2 0 2 1 0 2 1 0 1 0 0 2 1 2 0 0 1 1 1 1 2 0 0 0 0 0 0 1 0 0 1 1 1 0 2 0 0 0 1 1 0 0 0 0 0 1 0 0 0 0 0 0 0 1 0 1 0 0 0 0 0 1 1 0 0 1 0 2 0 1 0 0 2 1 2 0 0 0 1 0 2 1 0 0 1 1 1 1 1 0 2 0 0 1 0 1 0 0 1 0 2 0 1 1 1 1 2 1 2 2 0 0 0 0 0 0 1 0 0 0 0 0 1 1 1 1 0 0 0 0 0 1 1 0 0 2 1 0 0 0 1 0 1 1 0 1 0 0 1 2 0 2 0 0 0 0 2 0 0 0 0 0 0 0 1 1 0 1 1 0 1 0 1 1 0 0 2 0 0 0 2 0 0 0 0 0 0 0 2 0 0 0 0 0 1 0 1 1 0 0 0
156 1 2 0 0 0 0 2 1 0 0 1 0 2 0 0 1 0 1 0 0 0 1 0 0 0 1 0 0 0 1 1 2 1 0 0 2 1 0 0 0 1 1 1 2 0 1 0 0 1 1 1 1 1 1 2 1 0 1 2 0 1 1 2 1 1 1 0 2 0 0 0 1 1 2 1 0 0 2 1 0 2 2 0 0 0 0 0 0 2 0 0 1 1 1 2 1 2 1 1 1 0 0 1 1 1 2 1 2 1 0 2 1 2 2 2 1 0 1 0 2 0 2 2 1 1 0 1 1 1 2 0 0 0 0 0 1 0 0 0 0 0 1 0 0 1 0 0 0 0 0 0 0 1 0 0 1 0 1 0 0 0 0 2 1 2 0 0 1 0 2 0 0 2 0 0 1 1 1 1 1 0 1 1 2 2 1 2 1 0 2 0 1 1 1 1 1 0 0 1 1 1 0 2 2 0 1 1 1 0 0 2 1 0 0 0 1 1 1 0 2 0 0 0 0 1 0 0 0 1 0 1 0 0 2 0 0 2 0 0 0 1 2 0 0 2 0 0 1 1 1 1 0 1 1 2 0 0 0 0 0 0 0 0 1 1 1 0 2 2 0 1 0 0 0 0 0 1 1 0 0 0 0 1 0 1 0 1 1 2 0 1 1 0 2 0 1 1 0 1 1 0 1 1 0 0 0 2 0 0 0 0 2 0 1 0 1 1 0 0 0 0 1 0 2 0 0 0 0 0 0 0 0 0 0 1 0 2 0 2 1 1 2 0 1 0 1 2 2 0 0 0 2 2 0 0 1 1 0 1 0 2 1 0 1 0 0 2 0 0 2 0 1 1 1 2 0 0 1 1 0 1 0 0 2 2 0 0 0 1 0 0 1 0 2 1 1 0 1 1 1 1 0 1 1 0 1 0 0 2 0 0 0 0 0 2 0 0 1 0 1 1 1 1 0 2 2 0 0 0 0 0 1 2 2 0 0 1 0 0 1 0 1 2 0 2 0 0 1 2 0 0 0 2 1 1 1 1 1 1 1 1 1 1 2 0 0 2 0 1 1 1 1 1 2 0 1 0 0 0 1 0 1 1 0 1 0 0 0 2 0 1 0 2 0 0 0 2 2 2 0 0 1 1 0 1 1 0 0 0 0 2 1 1 1 0 0 0 1 1 1 0 2 0 1 2 0 1 0 2 0 1 0 0 0 1 2 1 0 0 1 0 0 0 1 2 0 2 2 0 0 0 1 0 2 0 1 0 0 1 0 0 0 1 0 0 2 2 2 0 0 1 0 0 0 0 1 1 1 2 0 0 1 1 1 0 0 0 0 1 1 1 0 0 1 0 0 0 0 0 0 2 0 1 0 1 2 1 2 2 0 0 0 2 1 1 0 0 0 0 1 0 0 0 0 0 2 2 0 0 1 1 1 0 0 1 0 0 2 1 1 1 0 1 0 2 2 1 2 2 0 1 0 0 0 1 0 0 2 0 0 0 1 1 1 2 0 2 0 0 0 0 0 0 1 1 1 0 1 1 1 0 1 1 1 1 1 1 1 0 2 0 0 0 0 1 2 0 1 2 0 0 0 0 1 0 1 2 0 0 1 1 0 2 1 2 1 2 2 0 0 0 0 0 0 2 0 1 1 0 1 1 0 2 1 0 1 0 0 0 0 1 1 1 0 0 1 0 0 0 0 0 1 0 0 0 1 0 0 0 0 0 1 1 0 0 1 0 0 0 0 0 1 2 1 1 0 1 1 1 1 1 0 0 1 2 0 2 1 2 0 2 2 0 1 1 1 0 1 1 0 1 0 2 2 0 2 0 0 1 0 0 0 0 0 0 0 0 1 2 1 1 0 1 0 1 0 0 1 0 0 0 1 0 0 2 0 0 0 0 0 0 1 0 1 0 1 2 1 1 1 0 0 0 1 0 1 0 0 0 2 0 0 0 0 2 0 1 1 2 0 0 0 1 1 1 0 0 0 1 1 0 1 1 0 2 0 1 0 1 1 1 1 0 1 1 0 0 0 0 0 2 0 0 0 1 1 1 0 1 1 0 1 0 2 1 0 1 1 1 0 1 0 0 1 1 1 1 0 0 0 1 0 1 0 0 1 0 1 0 0 1 1 1 1 0 0 1 1 0 2 1 1 1 1 0 1 2 1 1 1 1 1 0 0 0 0 0 2 2 0 0 0 1 1 0 1 0 2 0 0 0 0 0 0 1 1 0 0 1 0 0 0 0 0 2 0 0 0 0 1 1
157 0 2 0 0 0 1 1 0 0 0 0 0 1 0 0 1 1 0 1 1 1 1 0 0 0 1 0 0 0 2 0 1 1 0 2 1 1 0 0 0 2 1 1 1 1 1 0 0 0 1 2 2 2 0 0 0 0 0 1 1 1 0 2 0 0 1 0 0 0 0 1 1 1 2 1 0 0 2 1 1 2 2 1 1 0 1 2 1 2 1 2 1 0 0 1 0 0 0 2 0 0 1 0 1 1 2 1 1 0 1 2 1 2 2 2 1 0 2 0 1 0 1 0 2 0 0 1 1 1 0 0 0 0 0 0 1 1 1 1 1 0 1 0 0 0 1 0 1 2 0 1 0 0 0 1 0 0 0 0 0 0 0 2 2 1 0 0 1 1 1 0 0 2 1 0 2 0 0 0 0 0 0 0 2 2 0 2 1 0 2 0 1 1 1 1 1 1 0 0 0 0 0 1 1 0 1 1 1 0 2 1 1 0 0 0 0 0 1 0 2 1 0 1 0 0 1 0 0 1 0 0 1 1 1 0 0 2 0 0 0 0 1 0 0 1 0 0 0 0 0 0 0 0 0 2 1 1 0 1 1 1 0 0 0 0 1 1 1 1 0 2 2 2 1 0 0 0 1 0 0 1 1 2 0 0 0 2 1 1 1 1 0 0 2 0 0 1 0 1 1 0 1 1 0 0 0 1 1 0 2 2 1 0 1 0 2 0 0 0 1 2 1 0 1 0 1 1 0 0 0 0 1 0 0 0 0 1 0 0 0 0 2 0 0 0 1 0 1 0 0 0 2 2 0 0 1 1 0 0 0 0 2 0 1 0 0 2 2 0 0 2 0 0 1 1 0 2 0 2 1 0 1 1 2 1 0 0 0 0 0 0 1 0 1 0 0 0 1 1 0 2 0 0 1 1 1 0 0 2 0 0 0 0 0 0 2 0 0 1 0 1 0 1 0 0 1 0 0 0 0 0 0 1 1 1 0 1 1 0 1 1 2 0 0 0 0 1 2 0 0 0 0 2 2 0 2 1 0 1 1 1 0 0 0 1 0 0 0 0 0 0 2 1 1 0 1 0 0 0 1 0 1 1 1 1 1 1 1 0 1 1 0 2 1 1 1 0 2 1 1 0 1 1 1 1 2 1 0 1 0 0 0 0 0 1 1 1 0 1 1 1 1 0 0 1 1 2 0 2 0 2 1 0 1 0 1 0 0 2 0 0 0 0 0 1 0 0 0 2 0 0 0 0 2 2 0 0 0 0 2 0 0 0 0 0 0 0 0 0 0 2 1 0 0 0 0 1 1 1 1 0 2 1 2 1 1 0 0 0 0 0 0 0 0 0 0 0 0 0 0 2 1 1 0 1 0 0 1 1 1 0 1 2 1 0 0 0 0 0 0 0 0 0 0 0 2 1 0 0 0 0 0 0 0 1 0 0 2 2 1 1 0 1 1 1 1 0 1 1 1 0 2 0 2 0 0 1 1 0 0 0 1 1 0 1 1 1 0 2 1 0 0 1 1 0 2 0 0 0 1 1 1 1 1 2 1 2 2 0 2 1 0 1 1 0 2 0 1 1 0 1 0 0 2 0 1 2 1 0 0 0 0 1 0 0 0 1 0 1 0 0 1 0 0 1 0 1 1 0 1 1 0 2 1 1 0 0 0 1 1 1 1 0 0 0 1 0 0 1 1 1 0 0 0 1 0 0 2 0 0 0 1 0 1 1 1 1 2 2 1 0 1 1 0 1 2 2 1 1 1 2 1 1 2 2 0 1 0 2 1 0 1 1 1 1 0 0 0 0 0 2 0 1 2 0 1 0 0 2 0 0 0 0 0 0 1 0 0 1 0 1 0 1 0 1 0 0 2 0 0 2 2 0 0 2 0 0 1 0 0 1 1 0 1 1 1 1 1 0 0 0 0 0 0 0 0 0 0 0 1 0 0 0 1 0 0 0 2 0 0 0 0 2 1 2 1 0 0 0 0 0 2 0 0 0 1 1 1 0 1 1 2 1 1 0 1 0 0 0 0 1 0 0 0 0 1 1 0 2 1 0 0 1 2 1 0 1 1 1 0 1 0 0 0 0 0 0 0 0 0 1 0 2 0 0 0 1 0 0 0 1 2 2 2 0 0 1 0 1 2 0 2 0 0 0 0 2 1 1 1 0 0 2 0 1 1 0 0 0 1 0 0 1 1 1 0 0 2 0 0 0 0 0 2 2 2 0 0 1 0 0 0 0 0 0 0 0 0 0 0 0
158 0 2 0 0 0 0 1 0 0 0 1 0 1 0 0 0 0 0 0 0 0 1 1 1 1 1 0 0 0 1 1 0 1 0 1 1 2 0 0 1 1 1 0 1 1 2 0 0 2 1 1 0 0 2 1 0 0 0 0 1 2 0 0 1 1 2 1 1 0 0 0 1 1 2 1 0 0 1 1 0 2 1 0 1 1 0 2 2 2 1 2 1 0 1 2 1 0 0 2 0 0 1 0 1 0 1 0 1 1 0 1 0 2 2 2 0 0 1 0 1 0 2 1 1 0 0 0 1 1 0 0 0 0 0 0 0 0 0 0 0 0 0 0 0 0 0 0 0 0 1 0 0 1 0 0 1 1 0 0 1 1 0 2 0 2 0 1 0 1 1 1 0 2 0 0 1 0 0 0 0 1 1 1 1 1 1 2 0 0 2 1 1 1 1 0 0 0 0 0 0 1 0 1 0 1 2 0 0 0 1 1 1 0 0 1 2 1 2 1 1 2 1 1 0 2 2 1 1 2 1 0 0 1 1 1 1 2 0 0 0 1 2 0 0 1 1 0 0 0 0 0 1 0 0 2 1 0 0 0 0 0 0 0 1 0 0 0 2 1 0 0 1 1 1 1 0 0 1 0 0 1 1 2 0 0 0 0 0 1 1 0 1 0 1 0 2 1 0 0 1 0 0 0 0 0 1 2 1 1 0 1 1 0 1 0 1 0 0 1 0 1 2 1 0 0 0 0 0 1 0 1 1 1 0 0 0 1 1 1 0 0 2 2 0 0 1 0 1 1 1 1 1 1 0 1 1 0 0 2 0 2 2 0 1 0 1 1 1 0 1 1 0 0 0 0 0 1 1 1 1 1 0 1 1 1 0 0 1 0 1 2 0 0 2 0 0 0 1 1 1 1 0 1 1 0 0 0 0 1 0 0 1 1 1 1 1 1 0 0 0 1 1 2 1 1 1 0 0 0 1 1 0 1 1 0 1 0 0 0 1 1 2 0 1 1 0 1 2 1 0 1 0 2 2 1 2 2 1 1 0 1 0 0 0 1 0 2 0 0 0 2 1 1 2 0 2 0 0 0 1 0 2 2 1 1 1 0 0 1 0 2 0 0 0 0 0 0 0 2 0 2 2 0 0 1 1 0 0 1 0 2 1 1 0 0 1 0 1 2 1 2 2 0 0 2 0 2 0 2 0 2 0 0 0 1 2 0 1 1 0 1 0 0 0 1 1 0 0 2 0 1 0 0 2 1 1 1 0 1 0 0 1 1 1 1 1 1 1 0 0 0 0 0 0 0 0 1 1 1 0 0 1 1 1 0 0 1 1 2 1 1 1 0 1 0 0 0 0 0 0 1 0 1 0 1 1 2 2 2 0 0 0 1 1 1 0 0 0 0 0 0 1 1 0 0 1 2 0 0 1 1 0 0 0 0 1 0 2 2 0 1 0 0 1 2 2 1 0 0 0 0 2 0 1 0 0 1 2 0 0 0 0 0 1 1 1 1 0 0 0 2 0 0 0 1 2 0 1 1 0 2 1 1 1 1 1 2 1 1 1 1 0 0 0 0 0 0 1 2 0 1 0 0 2 0 2 2 0 0 0 1 0 2 0 0 0 1 1 0 0 0 1 0 1 1 0 0 0 0 0 0 0 2 1 0 0 1 0 1 0 1 0 0 0 0 0 1 0 1 1 0 0 0 0 0 1 1 1 1 1 1 2 0 2 0 0 1 2 2 1 0 1 0 0 1 0 1 1 1 1 1 0 0 1 2 0 2 0 2 0 0 1 1 1 1 0 0 0 0 0 1 0 2 2 0 1 0 0 1 1 0 1 1 1 0 1 0 1 1 1 1 0 0 1 1 0 0 0 1 0 0 1 1 1 2 0 0 1 1 1 0 1 0 1 1 1 1 1 1 0 0 0 0 1 0 1 0 0 0 2 0 1 1 0 0 0 0 1 0 1 0 1 1 1 1 0 0 0 2 1 1 2 0 0 0 0 2 0 2 0 1 2 0 2 0 2 0 0 0 0 2 0 1 1 1 1 1 0 0 0 0 0 0 0 1 1 0 2 1 1 1 0 1 1 1 2 1 0 0 1 0 0 1 1 0 1 0 0 0 0 0 2 1 1 0 2 0 0 0 1 1 1 0 1 0 1 1 0 1 1 1 1 0 0 0 0 0 0 0 1 0 0 0 0 2 0 1 1 1 1 2 0 0 0 0 0 0 1 2 1 1 1 0 0 0 0 0 1 1 1 0
159 0 1 0 0 0 2 2 1 0 0 1 0 0 0 1 0 0 0 0 0 0 0 0 0 0 2 0 0 1 0 0 1 1 0 1 1 2 0 0 1 1 0 0 2 1 0 1 0 1 0 1 1 1 1 1 0 0 0 2 0 1 0 2 1 0 2 1 1 0 0 2 2 2 1 2 0 0 2 2 0 2 1 0 1 0 0 0 0 2 0 0 1 1 0 1 0 0 0 1 0 0 0 0 0 0 2 1 1 0 0 1 0 1 2 2 0 0 1 0 1 0 1 0 1 0 0 0 1 1 0 0 0 0 0 0 1 0 0 0 0 0 1 0 0 1 0 0 1 2 0 2 0 0 1 1 1 2 0 0 2 0 0 1 1 2 0 1 0 2 0 1 0 1 0 0 2 0 0 0 0 1 1 1 1 1 1 2 1 1 1 1 1 0 2 2 0 0 0 0 0 1 0 1 1 0 1 1 1 0 2 1 2 0 0 2 2 0 1 0 2 1 0 1 0 0 1 0 0 1 0 1 0 0 1 0 0 1 1 1 0 0 2 0 0 1 0 0 0 0 0 0 1 0 0 0 0 1 0 0 0 0 1 1 0 0 1 0 1 1 0 1 1 1 0 0 0 0 1 0 1 1 2 2 1 0 1 1 1 2 0 0 0 1 0 1 0 1 1 0 1 0 1 1 1 1 0 1 1 1 0 1 1 0 1 1 1 1 1 0 0 2 2 0 1 0 0 1 2 1 0 1 1 0 0 0 0 1 0 1 1 0 2 2 0 0 2 0 2 2 2 0 2 0 0 0 1 1 0 2 0 2 1 0 0 0 1 1 1 0 1 1 1 0 1 1 0 0 1 1 1 2 1 0 1 2 0 0 0 0 1 0 0 1 2 1 1 0 0 0 0 0 0 1 2 1 0 0 1 1 1 1 0 0 0 0 2 0 2 0 0 0 0 1 1 1 0 0 0 1 1 0 0 0 0 0 0 0 0 0 1 1 2 1 0 1 0 0 1 1 1 0 0 2 1 0 1 2 1 2 1 2 1 1 0 1 0 2 0 1 0 1 0 2 1 0 0 0 0 0 2 0 2 2 1 0 1 1 0 0 2 1 0 1 1 2 2 1 2 0 2 0 1 1 0 2 2 0 0 1 0 1 0 0 1 0 0 0 1 1 1 1 2 2 0 2 0 1 1 2 1 1 0 0 0 0 2 2 1 1 1 0 0 1 1 0 1 2 2 2 0 0 1 0 1 0 1 0 0 1 1 0 0 0 0 0 1 2 2 0 1 0 1 0 1 1 1 2 2 2 0 0 0 0 0 0 0 1 1 2 0 2 0 0 1 0 2 1 0 1 1 1 1 0 0 1 2 2 2 2 0 0 0 0 0 0 0 0 0 0 1 0 0 0 0 1 1 0 0 0 1 1 0 0 0 0 0 0 2 1 2 1 0 0 2 0 0 0 1 1 0 1 1 0 1 0 0 1 2 0 0 0 1 1 1 2 1 0 0 0 0 0 0 0 1 0 2 0 1 2 0 1 2 1 2 2 1 1 1 1 1 1 0 0 0 0 1 0 0 1 0 0 0 0 1 0 2 1 0 0 0 0 0 2 0 0 0 1 1 0 0 0 0 0 0 1 1 2 2 0 0 0 0 2 1 1 1 0 0 1 0 1 1 1 0 0 1 0 0 0 0 0 0 0 0 0 0 1 1 1 1 1 2 0 2 0 0 1 1 1 0 1 0 1 1 1 0 1 1 1 2 2 0 0 2 1 1 2 1 2 0 1 1 0 0 0 0 2 0 0 0 2 0 2 1 0 2 0 0 2 0 0 1 1 1 0 0 0 1 1 0 2 0 0 0 0 0 0 1 0 0 1 1 0 0 2 0 0 0 0 0 0 1 0 1 0 1 0 0 0 0 0 0 0 0 0 0 0 0 0 1 0 0 0 0 0 1 0 1 1 0 0 0 0 2 2 0 1 1 2 2 0 1 0 0 1 1 0 0 2 1 2 0 0 1 1 1 0 0 0 0 2 0 0 2 2 0 1 0 1 0 0 0 0 0 0 0 0 2 0 2 0 0 1 2 2 0 0 1 1 1 1 0 1 0 0 1 0 0 0 0 0 1 1 2 0 0 0 0 0 1 0 2 1 0 1 1 1 0 0 0 0 1 1 1 1 1 0 2 1 0 0 0 1 1 1 1 1 1 0 0 1 0 1 0 1 0 0 0 2 0 0 0 0 0 1 0 1 1 0 0 1
160 0 2 0 0 0 1 2 1 0 0 0 1 1 0 1 0 0 2 2 1 0 1 0 0 0 1 0 1 2 0 1 0 1 1 0 2 2 0 2 2 1 0 0 2 1 0 0 0 0 0 0 0 1 1 1 0 1 0 1 1 1 0 1 1 0 2 0 2 0 1 0 2 2 1 2 0 0 2 0 1 2 2 0 0 0 0 0 0 2 0 0 1 0 0 1 0 2 0 2 2 0 1 0 0 0 2 2 1 0 0 1 0 2 2 2 2 0 0 0 2 0 2 1 1 1 0 0 1 1 1 0 0 0 1 1 0 0 0 0 1 0 0 0 0 0 0 0 0 1 0 1 0 0 0 0 1 1 0 0 1 2 0 2 0 2 0 0 1 1 1 0 1 2 2 0 2 2 0 2 0 2 2 2 2 2 2 1 0 0 1 0 2 0 2 2 2 1 0 0 0 0 1 1 1 0 0 1 1 0 0 2 1 0 0 0 0 1 1 2 0 0 0 0 0 1 0 0 0 1 0 0 1 1 1 1 0 1 0 1 0 0 1 0 0 1 0 0 2 0 0 0 0 0 0 2 1 0 0 0 0 0 1 1 1 0 1 1 1 1 0 1 2 2 0 0 0 1 0 0 0 1 0 2 0 0 0 2 1 2 0 0 1 0 2 0 0 1 0 0 1 0 1 1 1 0 0 2 0 0 1 1 1 0 2 0 2 1 1 0 0 2 2 1 0 0 0 1 0 0 0 0 0 0 0 1 1 1 0 1 2 1 2 2 0 0 2 1 2 1 0 0 2 0 2 0 1 1 1 1 1 2 1 0 1 0 0 2 2 0 0 2 0 0 1 1 0 0 0 2 1 0 0 0 0 1 0 0 0 0 0 0 1 0 2 1 1 0 0 1 1 1 0 1 2 1 0 0 0 1 0 0 1 1 1 1 1 0 1 0 0 1 1 2 0 0 1 0 0 0 2 0 0 1 0 0 0 0 0 0 1 1 2 0 0 0 0 0 1 0 0 1 0 0 0 0 0 2 2 1 2 1 1 1 1 1 0 0 0 0 0 0 2 0 1 0 1 0 0 0 0 0 2 2 1 1 1 0 1 0 1 1 1 0 0 0 0 1 2 2 0 0 0 2 0 2 2 0 0 0 0 2 0 1 0 0 0 0 0 1 1 1 2 1 0 2 0 1 0 1 1 0 1 1 1 0 1 1 0 0 1 1 0 1 1 1 2 2 2 1 0 0 1 0 2 2 0 1 0 1 0 0 0 0 0 0 1 1 0 1 0 0 1 0 1 1 1 2 2 1 1 0 1 0 1 0 0 0 1 1 0 1 0 0 1 0 0 0 0 0 0 1 0 2 0 0 1 0 1 0 0 0 0 0 0 0 0 0 1 0 1 0 0 1 0 0 2 1 0 0 1 1 0 0 0 1 1 0 2 2 1 0 0 2 0 0 0 0 2 2 1 1 1 0 2 0 0 1 1 0 0 0 1 1 1 2 0 0 1 1 1 2 0 0 0 1 1 1 1 1 2 0 2 1 2 2 1 0 1 0 0 0 1 0 0 0 1 1 1 1 0 0 0 0 1 0 1 1 0 0 0 0 0 0 0 1 1 1 0 1 0 0 0 0 0 2 0 1 1 0 1 1 2 2 2 1 2 0 0 0 0 0 1 1 0 0 1 1 0 1 1 1 0 0 0 0 0 0 1 0 0 0 2 0 2 0 0 0 0 0 0 0 0 1 1 1 1 2 2 2 1 1 0 1 1 1 1 2 0 2 0 2 1 1 0 0 0 0 0 1 0 2 0 2 1 1 0 0 0 1 0 0 0 0 0 0 1 0 1 1 1 1 0 1 0 1 0 0 0 1 0 0 1 0 0 2 0 0 1 0 1 0 1 0 1 0 1 0 0 0 0 0 0 0 0 0 0 0 0 0 1 0 0 0 0 1 0 0 1 1 1 0 0 2 0 0 0 0 0 2 0 1 2 0 0 0 1 2 0 2 1 1 0 0 1 0 1 0 0 0 0 2 0 0 1 1 1 2 1 2 1 0 0 0 1 1 0 0 1 1 0 1 1 1 0 0 1 1 1 1 0 1 1 2 0 0 1 1 0 0 0 1 1 1 1 1 1 0 0 0 2 0 1 1 2 0 2 1 1 1 1 0 0 0 0 1 1 0 0 0 1 0 0 0 0 1 1 0 2 0 0 0 0 1 0 0 0 0 0 2 0 0 0 0 0 0 1 0 0 0 1 2
161 0 1 0 0 0 1 1 1 1 0 0 0 1 0 0 0 0 2 1 1 1 1 0 0 0 2 0 0 0 1 0 1 1 2 1 1 2 0 1 1 0 0 0 2 0 1 1 0 1 0 1 1 1 1 0 0 1 0 0 1 1 0 0 0 0 2 0 0 0 0 1 2 2 1 2 1 0 2 0 1 2 1 1 2 0 0 0 0 1 0 0 1 0 2 2 2 1 0 1 0 0 0 0 1 1 2 1 1 0 0 2 0 1 1 1 0 0 1 0 2 0 2 1 1 1 0 1 2 2 0 0 1 0 0 0 0 0 0 0 0 0 2 0 0 0 0 0 1 1 0 0 0 0 0 0 0 0 1 0 1 0 0 2 2 1 0 1 0 2 0 0 1 2 1 0 2 0 0 0 0 0 0 0 1 0 1 2 1 1 1 2 2 0 2 2 2 0 0 0 0 0 0 1 1 0 1 1 1 0 0 1 1 0 0 0 0 0 0 1 1 1 0 0 0 0 0 0 0 0 0 1 0 0 0 0 0 2 0 0 0 0 2 0 0 2 0 0 0 0 0 0 1 1 1 2 0 2 1 2 0 2 0 0 0 0 0 0 2 2 0 0 0 0 0 1 0 0 2 0 0 0 2 2 0 0 0 1 0 1 1 1 1 0 1 0 0 1 1 0 0 0 0 0 0 0 0 2 1 1 0 1 2 1 2 2 2 0 1 1 0 1 2 2 2 0 1 1 1 1 0 0 1 1 0 0 0 1 0 0 1 2 1 2 0 0 1 0 1 1 1 1 2 0 1 0 1 1 0 2 0 2 1 0 1 0 0 1 1 0 1 1 1 1 1 2 1 1 0 2 0 0 1 0 0 0 0 0 0 2 0 1 1 0 2 0 0 0 0 0 0 1 0 1 1 0 1 0 0 2 0 0 1 1 1 2 0 0 1 0 0 1 1 1 1 1 1 1 1 1 1 0 1 1 1 0 0 2 0 0 2 0 2 0 1 1 0 0 1 1 0 0 0 1 1 1 1 1 2 2 1 2 0 0 0 2 1 0 1 0 1 1 2 0 1 1 1 1 1 0 0 0 1 1 0 1 0 0 0 1 1 2 0 0 0 0 0 1 1 2 0 1 1 1 1 1 2 0 0 1 0 1 0 1 0 1 1 0 1 1 1 1 0 0 0 0 2 0 0 1 1 0 1 1 1 0 2 0 0 1 0 0 0 0 0 2 0 1 1 2 1 1 0 1 2 1 0 1 1 1 0 0 0 0 0 0 1 1 0 1 0 1 0 0 0 0 1 2 2 2 0 0 1 1 0 0 0 1 1 2 1 1 1 0 0 0 1 0 0 0 0 0 0 1 0 1 0 0 0 0 0 0 0 1 0 0 0 0 0 0 0 0 0 0 0 1 2 1 0 0 1 2 0 0 0 1 1 1 2 1 1 1 0 2 0 1 0 0 2 2 1 1 2 0 1 0 0 0 2 0 0 0 0 1 1 2 0 0 1 0 0 1 0 0 2 0 2 0 1 2 0 0 2 2 2 2 1 2 1 1 1 1 0 0 1 0 1 1 2 2 1 0 0 0 1 0 1 1 0 0 0 0 0 1 0 2 1 0 0 0 0 0 0 0 0 1 0 0 0 0 1 1 0 2 0 0 2 1 0 2 1 1 0 0 0 0 0 0 0 0 0 0 0 0 0 1 1 0 0 0 0 0 0 0 0 1 2 0 1 1 1 0 0 0 0 0 1 1 1 1 0 1 0 0 2 0 2 1 1 2 1 1 2 0 2 2 0 0 0 1 0 1 0 0 2 0 2 1 1 0 0 0 1 1 1 0 0 2 0 1 1 1 0 1 0 2 0 0 1 0 0 1 1 0 0 0 0 0 0 0 0 0 1 0 1 0 0 2 2 0 0 0 1 0 0 0 1 0 1 1 0 0 1 0 0 1 1 0 2 1 2 0 0 2 2 1 0 1 1 2 1 1 2 0 0 0 1 2 0 2 0 1 1 0 1 0 1 0 0 0 0 1 1 0 1 1 0 1 0 0 0 0 0 0 2 1 0 1 2 2 0 2 0 2 1 1 1 1 1 1 0 0 0 0 0 0 1 1 0 0 0 2 2 0 1 0 1 0 0 0 2 0 1 2 2 0 1 0 0 0 0 0 0 1 1 1 1 0 1 1 0 0 1 0 1 1 0 1 1 0 0 1 0 1 1 1 0 0 0 0 0 0 0 0 0 0 0 0 0 0 0 0
162 1 2 1 0 0 0 1 0 0 0 1 0 0 0 0 0 0 0 0 0 0 1 0 0 0 2 0 0 0 1 1 1 1 2 1 1 0 0 1 1 1 1 0 1 1 1 1 0 1 0 0 1 1 1 0 0 0 0 2 0 0 0 1 0 0 2 0 2 1 0 2 2 2 2 2 0 0 1 0 1 2 2 1 2 0 0 0 0 2 0 0 1 0 2 2 2 0 0 2 1 0 2 0 1 1 2 1 1 0 0 1 0 1 1 1 0 0 0 0 2 0 2 1 1 1 0 1 2 2 0 1 0 0 1 1 0 1 0 0 1 0 0 0 0 0 1 0 1 1 0 0 0 0 0 0 0 0 1 0 0 0 0 2 1 1 0 0 0 1 1 0 0 2 0 0 2 0 0 0 0 0 2 2 2 2 2 0 0 0 0 1 2 0 2 1 1 0 0 0 0 1 0 1 1 0 2 0 1 0 2 1 0 1 0 1 1 0 2 1 1 1 0 0 0 1 1 0 0 1 1 0 0 0 2 0 0 2 0 0 0 0 2 0 0 2 0 0 1 1 1 1 1 0 0 1 0 1 0 1 1 1 0 0 0 0 0 0 1 0 0 2 1 1 0 2 0 2 2 0 2 0 2 2 0 1 0 1 0 2 0 0 0 0 0 0 0 1 1 0 0 0 0 0 0 0 2 1 1 1 0 1 2 0 1 0 2 1 0 0 0 2 1 1 1 0 1 1 0 0 0 0 0 0 0 1 0 2 1 1 1 1 2 2 0 0 1 0 2 0 0 0 1 1 0 0 2 2 0 0 0 0 2 0 1 0 2 2 1 0 1 1 1 1 1 1 0 0 1 1 0 1 1 0 1 1 0 0 0 0 0 0 2 0 2 1 1 1 1 1 0 1 0 2 2 0 0 1 0 2 0 0 2 2 2 2 0 0 0 0 0 1 0 0 0 1 0 1 1 0 0 0 0 0 0 1 0 1 0 0 0 2 1 0 1 1 0 0 1 1 1 0 0 2 2 2 2 1 1 1 1 1 1 0 1 1 0 1 0 1 0 1 1 2 0 0 0 1 1 0 0 0 1 1 0 0 0 1 0 1 1 0 2 1 2 0 0 0 0 2 0 1 1 1 0 1 1 0 0 2 0 1 0 0 0 0 0 1 0 1 0 2 1 0 0 1 1 1 0 1 1 1 1 0 1 0 1 0 0 0 1 1 0 0 0 2 1 0 0 2 0 0 0 0 2 0 0 0 0 0 2 0 0 0 0 0 0 2 2 0 0 2 0 0 0 0 1 0 0 2 0 0 1 1 1 0 0 0 0 0 0 1 1 0 0 0 0 0 0 1 1 1 0 2 0 0 1 1 1 1 0 0 0 0 0 0 1 0 0 0 0 0 0 0 0 0 2 1 0 0 1 1 0 0 0 0 1 2 1 1 1 1 0 2 0 2 2 0 2 2 2 1 1 0 1 1 0 0 2 0 0 0 2 1 1 2 0 2 0 0 0 1 0 0 2 0 2 1 1 1 2 1 1 1 1 1 0 1 2 1 1 1 0 0 1 0 1 0 1 1 0 1 0 0 0 0 2 2 0 0 0 0 0 2 0 0 0 1 1 0 0 0 0 0 0 2 0 1 1 0 1 1 0 2 0 0 2 1 0 2 1 1 0 0 0 1 1 0 0 0 0 0 0 0 0 1 0 0 0 0 0 0 2 1 0 0 0 1 1 1 0 0 1 0 0 1 1 1 0 0 2 2 1 1 2 2 0 1 0 1 0 1 2 0 0 0 0 0 0 1 0 2 0 2 2 0 1 0 0 1 0 1 1 1 1 0 0 1 1 1 1 1 0 2 0 2 0 0 0 0 0 0 0 0 0 1 0 0 2 0 0 1 0 0 1 0 1 1 1 0 0 1 0 0 0 0 0 0 0 0 1 0 0 0 0 2 0 0 1 1 1 0 1 2 1 2 0 1 1 2 2 0 1 0 0 1 0 2 0 2 0 0 1 0 1 0 1 0 0 0 0 1 1 0 2 2 0 0 0 1 0 0 0 1 1 1 0 1 2 1 0 1 1 1 0 0 1 2 0 0 2 0 0 2 0 0 1 1 1 1 0 1 0 1 1 1 1 0 0 0 2 1 2 0 0 0 0 2 0 0 0 1 0 0 2 1 2 1 2 1 1 0 0 0 0 0 2 1 1 0 0 1 0 0 0 1 0 1 0 2 1 0 0 1 1 0 0 1 2 0 1 2
163 0 1 0 0 0 1 0 0 2 0 0 0 1 0 0 1 0 0 0 0 0 0 0 0 0 1 0 0 0 2 0 0 2 0 0 2 1 0 0 0 2 1 1 2 1 0 0 0 0 0 0 0 0 2 0 0 1 1 0 0 0 1 1 0 0 0 0 1 0 1 1 2 2 1 2 1 0 2 1 1 2 1 0 1 0 1 1 1 2 1 1 1 0 0 1 0 2 0 2 2 0 1 0 0 0 2 1 1 0 0 1 1 2 2 2 2 0 1 0 1 0 2 0 0 1 0 1 2 1 1 0 1 0 0 0 1 0 0 0 1 0 0 0 0 1 1 0 0 1 0 1 0 0 0 0 1 0 0 1 0 0 1 1 0 1 0 0 2 2 0 0 0 2 0 0 1 1 0 0 0 1 1 1 1 1 1 1 0 0 0 1 1 0 2 2 0 0 0 0 0 1 0 1 1 0 1 1 0 0 2 1 2 1 0 2 2 0 1 0 2 1 0 0 0 1 2 1 0 2 1 0 1 0 2 1 0 2 0 0 0 0 2 1 0 2 0 0 1 0 0 0 0 0 0 1 1 2 0 1 1 1 0 0 0 0 0 0 2 1 0 1 2 2 0 1 1 0 1 0 0 1 2 2 1 0 2 2 1 2 0 1 0 1 1 0 0 0 1 0 0 0 0 0 0 0 0 2 1 2 0 2 2 0 2 0 0 1 1 0 0 2 2 1 2 0 1 0 0 0 0 1 2 0 0 0 0 0 0 0 0 0 1 1 0 0 2 1 1 2 1 0 2 0 0 0 1 1 0 0 0 0 2 0 2 1 0 1 1 0 1 1 1 1 1 1 0 1 1 1 0 1 0 0 2 0 0 0 0 2 0 0 0 1 2 0 1 1 0 0 0 0 0 2 2 0 0 0 0 1 0 0 0 0 1 2 0 0 0 0 0 2 0 2 1 1 0 1 1 0 0 2 1 1 1 0 0 2 0 0 1 1 1 2 0 2 0 1 1 1 0 1 0 2 1 1 1 2 1 2 1 2 0 0 0 2 0 1 0 0 0 1 2 2 1 1 1 2 2 0 1 1 0 0 0 0 0 0 0 1 1 1 2 2 2 1 1 1 1 2 0 1 2 1 0 1 2 1 0 0 0 2 0 0 0 0 0 0 0 0 0 1 2 0 1 2 0 1 0 2 0 1 1 0 1 0 2 1 0 1 0 1 0 1 1 1 0 1 1 1 0 0 1 1 1 0 0 1 0 0 1 0 0 1 1 1 1 1 0 1 0 1 0 0 0 0 0 2 2 1 0 0 1 1 1 0 0 0 1 1 0 0 1 1 1 0 1 0 0 1 1 1 1 0 1 0 0 1 1 1 0 0 0 0 0 0 0 0 0 0 1 0 0 0 0 1 1 2 0 0 0 0 0 1 1 1 0 0 2 2 1 0 0 1 0 1 1 0 2 2 0 1 1 1 2 0 0 0 2 0 0 0 2 2 0 2 1 0 0 1 1 0 0 0 0 2 0 0 1 1 0 1 2 2 1 1 0 2 0 0 2 1 0 0 0 0 0 0 2 2 1 1 0 0 1 0 1 1 0 0 1 1 0 2 0 0 0 1 1 0 0 0 1 0 0 1 0 1 1 0 1 2 0 2 0 0 1 0 0 1 1 1 0 0 0 0 2 1 0 0 0 0 0 0 1 0 2 1 0 0 0 0 2 1 0 0 0 1 2 2 1 0 1 0 0 1 2 1 1 1 0 1 0 0 1 2 0 2 0 2 0 1 1 1 0 0 0 1 0 0 0 1 0 1 1 1 0 1 0 0 0 0 1 0 1 1 0 0 2 1 0 2 0 0 0 0 0 0 1 1 0 1 0 1 1 0 0 0 0 0 0 0 1 0 1 1 1 0 0 0 0 0 0 0 1 0 1 0 0 0 1 0 1 0 0 1 1 0 1 1 1 0 1 1 2 1 0 2 2 2 2 0 2 0 0 0 1 0 1 1 0 1 1 0 1 0 1 0 1 0 0 1 0 1 1 1 1 1 0 0 0 0 0 1 2 1 0 0 1 0 0 1 0 2 2 1 0 1 1 1 0 0 0 1 0 0 1 1 0 1 0 0 2 0 0 0 2 1 0 0 2 0 2 0 0 0 0 2 0 0 0 0 2 0 2 1 2 0 2 1 0 0 0 0 0 0 1 0 1 0 0 1 0 0 1 1 0 0 0 2 0 0 0 0 0 0 0 0 1 0 0 1
164 0 1 0 0 0 1 1 0 1 0 1 1 1 0 1 0 0 0 0 0 0 0 0 0 0 1 0 1 2 0 1 1 0 2 1 2 1 0 2 2 0 0 0 1 0 1 0 0 0 0 0 0 0 2 1 0 0 0 2 0 2 0 2 1 1 2 1 2 0 0 0 2 2 2 2 0 0 2 0 0 2 2 2 2 1 0 1 0 1 0 0 0 0 0 2 0 1 0 1 0 0 1 0 0 0 2 0 0 0 2 1 0 1 1 1 0 0 1 0 1 1 2 2 0 2 0 0 1 1 0 0 0 0 0 0 0 0 0 0 1 0 0 0 0 0 0 0 0 1 0 1 0 1 0 0 1 1 0 1 1 1 0 2 1 2 0 0 0 0 2 0 0 2 0 0 1 1 1 1 1 0 1 1 1 1 1 2 0 0 1 1 1 1 2 1 0 0 0 1 1 0 1 0 0 0 1 1 1 0 0 2 1 1 0 0 0 2 1 0 2 1 0 0 0 1 1 1 1 0 0 1 0 0 1 0 0 2 0 0 0 1 1 0 0 2 0 0 0 0 0 1 2 1 1 2 1 0 0 0 0 0 0 0 1 1 1 1 1 1 1 0 1 1 1 0 0 1 1 0 0 1 1 2 0 0 1 1 0 2 0 0 1 0 1 0 1 1 0 0 0 0 0 0 0 0 0 1 0 1 0 1 2 1 2 0 2 0 1 0 0 2 1 1 1 0 0 2 1 1 0 0 0 0 0 0 0 2 1 1 0 0 2 2 0 0 1 1 2 0 0 1 0 0 0 2 0 0 0 1 0 1 1 0 1 1 0 2 1 0 1 1 0 0 0 0 0 0 0 2 2 0 1 0 1 0 0 0 0 1 0 0 0 0 2 1 1 0 1 1 1 1 0 1 2 1 0 1 0 1 0 0 1 1 1 1 1 1 0 0 0 1 1 2 0 0 2 0 0 0 1 0 0 1 1 1 0 0 0 0 1 1 1 0 1 1 0 1 1 0 0 0 0 1 1 0 1 2 1 1 1 1 0 0 0 2 0 1 0 0 0 1 2 0 0 0 0 0 0 0 1 1 0 0 0 1 0 0 1 1 0 2 0 0 1 0 0 1 1 2 0 1 1 1 0 2 2 0 0 2 0 1 0 2 0 0 0 0 0 1 1 1 2 0 1 2 0 0 1 1 1 0 2 1 1 1 2 0 0 1 1 0 0 1 1 1 2 0 0 2 0 0 0 0 2 1 1 0 0 0 1 1 0 1 1 0 2 2 2 0 1 0 0 0 0 0 0 0 0 2 0 0 1 0 1 0 0 0 1 1 1 0 0 0 0 0 0 0 0 0 0 2 0 1 1 1 1 1 2 2 1 0 0 0 0 0 1 0 0 0 0 0 0 0 0 0 2 1 0 0 1 1 0 0 0 1 0 0 2 1 1 2 0 0 0 2 2 0 1 1 0 2 1 0 1 0 0 0 1 1 1 0 1 2 0 2 1 1 1 0 0 2 0 0 0 0 2 1 1 1 1 1 2 1 2 2 2 1 0 0 2 2 0 1 2 0 2 0 0 0 0 0 1 0 1 0 0 2 0 0 0 0 0 1 0 1 0 1 0 1 0 0 1 0 0 0 1 1 0 0 1 1 1 2 1 0 0 2 0 1 0 0 1 1 1 0 1 0 0 0 0 0 0 0 0 0 1 0 0 0 0 0 1 1 0 0 0 1 1 1 0 0 0 0 0 0 1 2 2 2 1 2 2 1 2 1 1 1 0 2 1 0 1 0 0 0 0 1 0 1 0 2 0 1 1 0 2 0 1 0 0 0 0 0 0 0 2 2 2 2 0 2 0 1 0 2 0 0 0 0 0 0 0 1 1 2 0 0 0 0 0 0 0 0 0 0 0 1 0 0 0 0 0 0 0 0 1 0 0 0 2 0 0 0 0 1 0 0 2 0 1 0 0 1 1 1 0 2 2 2 1 0 2 0 0 0 1 2 0 1 1 2 1 0 1 0 1 1 0 0 0 1 0 0 2 2 0 2 0 1 0 1 1 0 2 2 0 1 1 0 0 1 0 1 1 1 1 1 0 0 1 0 0 0 0 0 0 1 0 0 0 1 0 0 1 1 2 0 0 0 0 0 2 1 1 0 2 1 0 0 0 0 0 0 0 0 0 0 1 2 0 1 0 0 0 1 1 2 0 1 0 2 0 0 0 0 0 1 0 2 1 0 0 0 0 0 0 0 0 0 1 1
165 0 2 1 0 0 1 2 1 0 1 1 0 0 0 0 0 0 0 0 0 0 0 0 0 0 2 0 0 1 1 0 1 1 1 1 2 1 0 1 1 1 0 0 2 0 0 0 0 1 0 0 2 2 0 2 1 0 1 1 0 1 1 1 0 0 1 0 1 0 0 1 2 2 0 2 2 1 2 0 1 2 2 1 1 0 0 0 0 2 0 0 2 2 1 1 1 1 0 2 1 0 2 0 0 0 2 0 0 0 0 1 1 2 2 2 1 0 1 0 1 0 2 1 1 0 0 0 2 1 1 1 0 0 0 0 0 0 0 0 0 0 0 0 0 0 0 0 0 0 0 0 0 1 1 0 2 2 1 0 0 0 0 1 0 2 0 2 0 2 0 0 0 2 1 0 2 1 0 1 1 0 0 0 1 0 1 2 0 1 1 1 1 1 2 1 0 1 0 1 1 1 0 0 0 0 2 1 2 0 1 2 0 1 0 0 1 0 1 2 0 0 1 0 0 1 1 0 0 2 0 0 0 0 1 0 0 2 0 0 0 0 1 0 0 0 0 0 1 0 0 0 0 0 0 2 0 2 0 2 2 2 0 0 1 0 0 1 0 1 1 1 1 1 0 0 0 2 2 0 1 0 0 2 0 0 0 2 0 2 0 0 0 0 1 0 0 0 0 0 1 0 1 1 0 1 1 1 1 1 0 1 1 0 1 0 1 0 1 0 0 2 1 1 2 0 0 1 0 1 0 0 0 0 0 1 1 2 0 0 0 0 1 2 0 1 1 1 2 2 2 0 0 0 0 2 0 1 0 1 0 1 1 0 0 0 0 1 1 0 1 1 0 0 1 1 0 1 0 2 2 1 1 0 0 1 0 1 1 0 0 0 1 0 2 2 2 1 0 0 0 0 0 1 2 1 1 0 1 2 0 1 1 1 2 2 0 0 0 0 1 2 0 1 0 1 0 0 0 0 0 1 1 1 1 0 0 0 0 0 1 1 1 0 1 1 0 0 1 0 0 0 0 1 0 0 0 1 2 1 0 1 0 0 0 0 0 1 0 0 0 1 2 0 1 0 1 0 0 0 0 0 1 1 0 1 0 1 0 1 1 2 0 1 1 0 0 1 2 2 0 0 1 1 0 1 1 0 1 0 2 0 0 0 1 0 0 0 2 2 2 0 2 0 0 1 1 1 2 1 2 1 2 1 2 0 2 2 1 1 0 1 0 0 0 1 1 2 2 0 0 0 0 0 2 1 1 0 0 0 2 0 0 1 1 0 1 1 1 0 0 1 0 0 0 0 0 2 2 1 0 0 2 1 2 0 0 0 1 1 1 0 0 0 0 0 1 0 0 0 0 2 1 1 0 0 2 0 0 0 0 0 0 0 0 0 0 0 1 1 1 1 0 0 0 1 1 2 0 0 1 1 0 0 0 0 1 0 2 2 1 1 0 0 2 2 1 0 1 1 0 1 0 0 0 1 0 1 2 0 0 0 2 1 1 2 0 1 0 2 2 0 0 0 2 0 2 0 1 1 1 0 2 2 2 2 2 1 1 0 2 0 0 0 1 0 1 1 2 2 0 0 0 1 2 0 1 1 0 0 1 1 0 1 0 1 0 1 1 0 0 0 1 0 0 1 0 0 0 0 1 1 0 2 1 1 2 0 0 1 0 1 2 2 0 0 2 2 0 1 1 1 0 0 0 1 0 0 0 0 0 0 1 0 0 1 2 2 1 1 0 1 0 0 0 1 1 0 1 0 2 2 1 1 2 2 0 2 1 2 0 1 0 1 0 0 0 0 0 0 0 2 0 1 2 0 2 0 1 1 0 0 2 2 2 0 0 1 1 2 2 2 0 0 1 1 0 0 0 0 0 0 1 0 0 1 0 0 1 0 0 1 0 0 0 0 0 0 0 0 0 0 0 0 2 0 1 1 0 0 1 0 2 1 0 0 1 0 2 1 1 0 0 0 2 2 0 0 2 2 2 0 1 1 0 2 0 1 0 2 0 2 0 1 1 0 1 0 0 0 1 1 0 0 2 2 0 1 0 1 1 0 1 1 2 1 0 1 1 1 0 1 0 0 0 0 1 0 1 1 0 1 0 0 1 0 0 0 0 0 0 2 2 2 1 0 1 0 0 0 2 0 2 1 0 0 0 2 0 0 0 1 1 0 1 1 1 0 1 1 1 1 0 1 1 0 2 1 1 0 0 1 0 0 1 1 1 0 0 0 0 0 0 1 1 0 0 1 1 0 1 1
166 0 1 0 0 0 2 2 0 1 0 0 0 0 0 1 0 0 1 2 2 1 1 1 1 1 1 0 0 1 1 0 2 1 0 1 1 1 0 1 1 1 0 0 1 1 1 0 0 1 0 0 0 1 1 1 0 0 0 0 1 1 0 2 0 0 2 0 0 0 0 1 2 2 2 2 0 0 2 0 1 1 2 2 2 0 0 0 0 2 0 1 2 1 1 1 1 1 0 2 0 0 1 0 0 0 2 0 0 0 1 1 0 2 2 2 1 1 1 0 1 1 1 0 1 0 0 0 0 0 2 0 0 0 1 0 0 1 0 0 0 0 1 0 0 0 0 0 0 0 1 0 0 1 0 0 2 2 0 0 0 0 1 2 2 2 0 1 0 1 1 2 1 1 1 0 1 1 1 1 1 0 0 0 2 2 0 2 1 1 1 1 0 0 1 2 1 0 0 1 1 0 0 0 0 1 2 1 1 0 1 1 1 0 0 1 0 0 1 1 1 0 0 0 0 1 1 1 0 1 0 1 1 1 1 1 0 1 0 0 0 0 2 0 0 2 0 0 0 0 0 0 1 0 0 2 0 2 0 0 0 0 0 0 0 0 1 0 0 0 0 2 1 1 0 1 0 0 1 0 0 0 1 1 0 0 1 2 0 1 1 1 0 0 1 0 0 1 1 0 1 1 0 0 0 0 0 2 1 1 0 1 2 1 2 1 2 1 0 0 0 1 2 1 1 0 0 0 1 1 0 1 1 0 0 0 0 2 0 1 2 1 2 2 0 0 1 0 2 1 1 0 2 1 0 0 1 1 0 1 0 1 2 0 2 1 0 2 1 0 1 1 0 0 0 0 0 0 1 1 1 0 1 0 1 0 0 0 0 0 0 0 1 0 2 1 1 0 0 0 0 0 0 1 1 0 0 0 0 1 1 0 0 0 0 1 1 0 1 0 0 1 1 2 1 1 1 0 0 1 0 1 0 0 0 0 0 1 0 0 0 2 2 1 0 1 0 0 1 1 1 0 0 2 2 0 2 1 0 0 0 0 2 2 2 0 0 1 0 0 0 1 2 1 2 0 2 0 0 1 2 0 0 0 0 1 0 1 1 0 0 2 1 1 0 1 0 0 0 2 0 1 2 0 0 0 1 0 0 2 0 0 0 1 0 0 0 1 1 1 1 1 1 0 0 1 1 0 0 2 1 0 1 1 1 0 2 0 0 1 0 0 0 0 0 1 2 2 2 0 0 0 0 0 1 0 0 2 0 0 1 0 0 0 0 0 1 1 1 0 1 0 1 0 1 0 0 1 1 2 0 0 1 1 1 0 0 1 1 2 0 1 1 0 0 0 0 0 0 0 0 2 0 2 0 0 0 0 1 0 1 0 0 0 0 0 1 0 0 0 0 0 0 0 0 1 1 0 0 0 1 1 0 0 0 1 0 1 1 0 1 1 0 1 1 1 1 0 1 1 0 1 1 2 2 0 1 0 1 1 1 1 1 2 0 2 0 1 1 1 1 0 0 1 1 0 2 0 0 0 2 0 2 1 2 2 0 0 2 0 2 1 0 0 0 0 0 0 0 2 0 2 1 1 0 1 1 2 0 0 2 2 0 0 0 0 0 1 1 0 0 1 1 0 1 1 0 2 2 0 1 1 0 2 0 0 1 0 0 0 0 1 1 1 0 0 1 1 0 1 1 1 0 0 1 0 1 0 0 0 0 0 0 0 0 2 2 2 2 2 0 0 1 0 0 2 1 0 0 2 0 0 0 0 1 2 0 2 2 2 0 2 0 1 0 0 0 0 0 0 0 0 0 2 2 0 2 0 0 2 0 0 2 2 2 0 0 0 1 1 1 2 0 0 0 0 0 0 0 1 0 0 1 0 0 1 0 0 2 0 0 2 2 0 2 1 2 1 1 0 0 0 0 0 1 0 1 0 0 0 0 1 0 0 1 0 1 0 1 1 0 0 0 1 2 2 0 0 1 2 1 1 1 0 0 1 0 1 0 2 0 1 0 0 1 0 1 0 0 1 0 1 1 0 1 1 1 2 0 1 0 0 0 1 1 1 0 0 1 0 1 0 0 1 1 1 1 1 0 0 1 0 1 2 0 0 0 1 0 0 0 0 0 1 1 0 1 1 0 1 1 0 2 1 1 0 1 2 0 0 0 1 1 0 0 0 0 0 1 1 0 0 0 0 0 1 1 1 1 0 0 1 1 2 0 0 0 0 0 1 0 0 0 1 1 0 1 0 0 0 0 0
167 1 1 0 0 0 1 0 0 2 0 0 0 0 0 0 0 0 0 0 1 0 0 0 0 0 1 0 1 2 0 0 2 2 0 2 0 1 0 0 0 1 0 0 2 0 1 0 0 1 0 1 0 0 2 2 0 0 0 0 1 1 0 2 1 0 2 1 2 0 0 2 2 2 1 2 1 0 2 0 1 2 2 1 1 0 0 0 0 2 0 0 2 0 1 1 0 2 0 2 2 0 1 0 1 1 2 1 1 0 1 2 1 2 2 2 1 1 1 0 2 0 2 2 0 1 0 0 1 1 0 0 0 0 1 1 0 0 0 0 1 0 1 0 0 0 0 0 0 0 0 1 0 0 1 1 0 0 0 0 0 0 0 2 1 0 0 1 0 1 1 1 1 1 0 0 1 1 1 1 1 0 0 0 1 1 0 1 0 0 1 0 1 0 1 1 1 0 0 1 1 1 0 1 1 0 1 0 1 0 1 1 1 0 0 0 0 0 1 0 2 0 1 0 0 0 0 0 0 1 0 0 1 1 0 1 0 1 0 1 0 0 1 0 0 1 0 0 0 0 0 0 2 0 0 1 0 0 0 0 0 0 0 0 0 0 1 0 2 1 0 2 1 1 0 0 0 1 2 0 1 0 2 2 0 0 1 2 0 2 0 0 0 0 1 0 0 1 0 1 1 1 1 1 1 0 1 1 1 1 0 1 2 0 2 0 2 0 0 0 1 2 1 0 1 0 1 2 2 2 0 2 0 0 0 0 0 2 0 0 0 0 2 0 0 0 1 0 1 0 0 0 1 1 0 1 1 0 0 1 0 1 1 0 1 0 1 2 2 0 0 2 0 0 1 1 0 1 0 2 0 1 0 0 2 0 0 0 0 0 0 0 0 0 2 1 1 1 1 1 1 1 0 0 0 0 1 1 1 2 0 1 0 0 0 2 0 0 0 0 0 1 1 1 1 1 1 0 0 1 0 1 0 1 1 1 0 1 0 0 2 0 0 0 2 2 1 0 0 1 1 0 0 2 1 1 1 2 1 2 0 0 1 1 1 1 0 2 0 1 1 1 0 2 1 0 0 0 0 0 0 0 0 0 0 0 0 0 2 1 0 2 0 0 1 1 1 1 2 2 0 0 2 0 0 0 1 0 1 1 1 0 0 0 1 0 0 0 0 0 0 2 2 0 1 2 0 1 0 2 0 1 1 0 0 0 1 1 1 1 1 0 0 0 0 2 1 1 1 1 0 0 0 0 2 2 0 0 0 0 1 0 0 0 0 0 2 2 1 1 1 2 0 0 0 0 0 0 0 2 0 0 2 1 1 1 1 0 1 1 0 0 0 0 0 0 0 1 0 1 1 1 0 1 0 1 0 0 0 1 1 0 0 0 0 0 0 0 1 0 0 0 0 1 1 0 2 0 0 0 1 1 0 0 0 0 1 0 2 2 1 0 0 1 1 1 1 0 1 1 0 2 2 0 2 0 0 1 2 0 0 0 0 0 1 1 0 2 0 1 0 0 0 0 0 2 0 0 0 1 1 0 2 2 2 2 2 1 2 0 2 1 0 0 0 0 0 0 0 1 0 0 0 0 0 0 2 1 0 0 0 0 0 2 0 0 0 1 1 0 0 0 0 0 0 2 0 1 1 0 1 1 0 1 1 1 1 0 0 0 0 0 0 0 0 0 1 0 0 0 0 0 0 1 0 0 0 0 0 0 0 0 1 0 0 1 1 1 1 1 0 1 0 1 1 0 0 1 1 1 1 2 1 1 2 2 0 1 0 2 1 0 0 1 0 0 1 0 0 0 0 2 0 2 2 0 1 0 0 2 0 0 1 2 2 0 0 0 2 2 2 2 0 1 0 2 0 0 1 0 1 0 0 0 0 2 0 1 1 0 1 0 0 0 0 0 0 0 0 0 0 0 0 0 0 0 1 0 0 0 2 0 1 1 0 1 0 0 1 0 1 0 0 1 2 2 0 1 1 2 2 0 1 1 0 2 0 2 1 1 0 1 1 1 1 0 1 0 1 1 0 0 0 0 2 0 0 1 0 2 0 0 0 0 2 1 0 1 2 2 0 2 0 1 0 2 0 1 0 1 0 0 1 2 0 0 0 2 0 0 0 0 0 1 1 0 0 0 0 0 2 0 2 1 0 0 0 1 0 0 0 0 1 1 0 0 0 0 0 0 1 0 0 0 0 2 0 2 0 0 0 2 1 1 0 0 1 0 1 1 1 0 0 0 0 0 1 0 0 0 0 0
168 1 1 0 0 0 1 1 0 2 0 0 0 0 0 0 0 0 2 0 0 0 0 0 0 0 1 0 0 0 1 0 0 0 1 1 1 2 0 2 1 0 0 0 1 0 0 0 0 0 0 0 1 1 1 1 0 1 0 0 1 1 0 2 1 1 2 0 1 0 0 2 2 2 1 2 1 0 1 0 1 2 2 0 0 1 0 1 1 2 0 1 0 0 1 1 1 2 1 2 1 0 2 0 0 0 2 0 1 1 0 1 0 2 2 2 0 0 1 0 1 0 2 1 1 0 0 0 0 0 0 0 0 0 0 0 0 0 0 0 0 0 1 0 0 0 1 0 0 0 1 0 0 0 0 0 0 0 0 1 0 0 0 1 1 2 1 0 0 0 2 1 1 0 1 0 2 2 0 2 2 1 1 1 1 1 1 1 0 0 1 1 2 1 2 1 1 1 0 1 1 1 1 1 1 0 1 0 2 0 2 0 2 0 0 1 0 0 0 1 1 0 0 0 0 2 0 0 0 0 0 0 0 0 1 0 0 1 0 0 0 0 2 0 0 2 0 0 0 0 0 0 0 0 0 1 1 1 0 1 0 1 0 0 1 0 0 1 0 0 0 2 1 1 0 0 0 1 1 0 2 0 2 1 1 1 0 1 0 2 0 0 0 0 0 0 1 1 0 2 2 0 1 1 1 0 1 1 1 1 0 2 2 0 2 0 1 0 0 1 0 2 1 0 0 0 1 0 1 0 0 0 0 0 0 1 1 1 0 1 1 1 2 0 0 0 1 0 2 1 1 0 0 0 0 2 0 1 0 1 0 1 0 1 0 0 0 2 1 0 1 1 1 1 0 0 0 0 1 1 0 1 1 0 2 1 0 1 1 1 0 2 2 0 2 1 1 0 1 1 1 1 0 1 1 0 0 1 0 2 0 0 0 0 1 2 0 1 0 0 0 1 0 1 1 1 1 0 0 0 2 1 0 0 0 1 0 1 0 0 2 0 1 2 0 2 0 1 1 2 0 0 0 0 0 0 0 1 2 2 1 2 2 2 2 0 0 1 0 1 1 2 2 0 1 0 1 0 0 1 1 1 1 1 0 0 0 0 1 1 0 1 0 1 0 0 0 0 0 2 0 1 2 0 0 0 1 0 0 1 0 1 0 0 0 0 0 1 0 1 1 1 1 0 0 1 1 1 0 1 1 1 0 0 0 0 1 1 0 1 1 0 0 1 0 2 0 2 2 1 1 1 1 0 2 2 0 0 0 2 0 0 0 0 0 0 1 2 1 1 1 1 1 0 1 1 1 2 2 1 0 0 2 1 2 1 1 0 0 0 1 1 0 1 1 0 1 0 0 0 0 2 1 1 0 0 1 1 1 1 0 0 0 1 0 0 1 0 1 0 1 0 0 0 0 0 2 1 0 0 0 1 0 0 0 1 0 0 2 1 2 0 0 1 0 1 2 0 2 2 0 0 2 0 1 0 0 1 2 0 0 0 1 1 1 2 0 0 1 0 0 1 0 0 1 1 1 2 2 2 2 0 2 2 2 2 2 1 2 0 1 1 0 1 1 0 2 0 0 1 0 0 1 1 1 1 1 1 0 0 1 1 0 2 0 1 0 1 1 0 0 0 0 1 0 2 1 1 1 0 0 0 0 2 0 0 2 1 0 2 1 1 0 0 0 0 0 0 0 1 0 1 0 0 0 0 0 0 1 0 0 1 1 0 0 2 2 2 1 0 0 0 2 0 0 0 2 1 1 1 1 2 0 0 2 1 1 0 0 1 1 0 2 0 0 0 1 1 0 1 0 2 0 1 1 0 1 0 0 2 0 0 1 1 1 0 1 1 1 1 0 2 0 1 0 1 0 0 1 0 0 1 1 0 0 2 0 2 2 0 0 0 2 0 2 1 1 1 1 1 0 0 0 0 1 0 1 0 1 1 1 0 1 0 0 2 0 0 1 1 1 0 1 1 2 1 0 1 1 2 1 1 2 1 0 1 0 2 1 1 0 1 0 0 1 0 1 0 1 0 1 1 2 0 1 2 0 2 0 0 0 0 0 1 1 1 0 0 2 1 0 2 0 2 1 1 0 0 0 0 0 2 0 2 0 0 0 1 0 2 0 1 2 1 2 0 1 2 0 0 2 0 1 1 2 1 2 1 0 0 0 0 2 0 1 1 1 0 1 1 0 1 1 0 0 0 0 0 2 0 0 1 1 1 0 0 0 0 0 2 0 0 1 1 0 0 1 0 0 0 1 1
169 1 1 0 0 0 1 1 0 1 0 0 1 1 0 1 0 0 1 1 1 1 0 0 0 0 1 0 0 2 0 0 0 0 0 2 1 1 0 0 0 2 1 1 1 1 1 1 0 2 0 1 0 0 2 0 0 0 0 1 1 2 0 1 0 0 0 0 1 0 0 1 2 2 1 2 1 0 2 0 0 1 1 0 1 0 0 1 1 2 1 1 0 0 0 1 0 2 0 2 2 0 1 0 0 0 2 1 0 0 1 1 2 2 2 2 2 0 1 0 0 1 2 0 2 0 0 0 1 1 0 0 1 0 1 1 1 0 0 0 1 0 0 0 0 0 2 0 1 1 0 0 0 0 0 1 1 1 0 0 0 0 2 2 1 2 1 2 0 2 0 0 0 2 0 0 2 0 0 0 0 0 1 1 1 1 1 2 2 1 1 1 1 0 1 1 1 0 0 1 1 1 0 2 2 0 0 1 0 0 1 1 2 0 0 1 0 2 1 0 2 1 1 0 0 1 1 1 1 0 0 1 0 0 2 0 0 2 0 0 0 0 1 0 0 2 0 0 0 0 0 0 1 0 0 0 2 1 1 1 0 1 0 0 1 1 0 0 1 1 0 1 0 0 1 1 0 1 0 0 0 1 2 1 1 1 0 0 0 2 0 0 1 0 1 0 0 0 0 0 1 0 1 1 0 0 0 2 1 1 0 2 2 1 2 0 0 0 1 0 0 1 2 1 1 0 1 1 1 1 0 1 0 0 0 0 0 0 0 2 1 2 2 2 0 0 1 2 2 1 1 0 2 1 0 0 2 1 0 1 0 1 0 0 0 0 2 2 1 0 1 1 0 0 0 1 0 0 0 2 1 0 2 0 0 1 0 0 0 1 0 1 0 0 2 0 0 1 0 0 0 0 0 1 1 0 1 0 1 2 0 1 1 1 1 1 1 1 0 1 0 1 1 1 1 1 1 0 0 0 1 0 1 1 1 0 1 0 0 0 1 0 2 0 2 2 0 0 2 1 0 0 0 2 2 0 2 1 1 1 1 0 0 0 0 2 0 1 0 0 1 1 1 2 0 2 0 0 0 0 0 0 0 0 0 2 0 1 0 0 2 1 0 1 0 0 0 1 1 2 0 1 1 1 1 1 2 0 0 0 0 2 1 0 0 0 0 1 1 2 2 1 2 1 0 2 0 1 0 1 1 1 0 0 0 0 2 0 0 1 1 0 0 0 0 1 2 2 2 1 0 0 1 0 1 0 1 1 1 1 0 0 0 0 0 0 1 0 0 0 0 0 0 0 0 0 1 2 2 0 0 0 2 2 2 0 0 0 0 0 0 1 1 0 0 0 2 0 0 1 1 0 0 0 0 0 0 0 0 0 2 0 0 0 0 0 0 0 0 0 0 0 0 1 0 0 2 1 0 0 1 1 0 0 0 0 1 0 2 1 2 0 0 1 1 0 0 0 1 0 1 2 0 1 2 0 0 0 0 0 0 0 1 2 0 2 1 2 0 0 0 1 0 0 0 0 2 0 1 1 0 2 2 2 2 2 1 2 2 0 2 0 1 1 1 0 2 1 0 1 0 1 0 1 1 0 1 2 0 0 0 0 0 2 0 0 0 0 0 0 0 0 1 0 0 1 0 1 0 0 1 1 0 2 0 0 1 0 0 0 0 0 0 0 0 0 0 0 0 1 1 1 0 0 0 0 0 0 0 1 0 1 2 0 2 0 0 2 1 1 0 0 0 1 1 0 1 1 1 1 1 1 0 0 0 2 0 2 2 2 0 2 1 0 0 0 0 0 0 0 0 0 0 2 1 0 2 0 0 1 0 0 1 1 1 0 0 1 0 0 0 0 0 0 0 0 0 0 1 0 0 0 1 0 0 2 0 0 1 0 1 1 2 1 2 1 2 0 0 0 0 0 0 0 1 0 1 0 1 1 1 0 0 0 0 0 1 0 0 1 0 0 0 0 2 1 0 1 1 2 1 1 1 1 0 2 0 2 0 1 1 2 0 0 2 0 2 0 1 0 1 0 0 0 1 1 0 2 0 0 0 0 0 0 2 1 0 2 1 1 0 2 0 1 0 0 2 0 0 0 0 0 0 1 0 0 0 0 0 0 0 0 2 1 1 0 2 2 1 0 2 0 1 0 2 1 2 2 1 1 1 0 2 0 1 1 1 0 0 0 1 0 0 0 0 0 2 1 1 1 1 2 0 0 0 0 0 0 0 1 0 0 0 0 0 0 0 0 0 0 0 0
170 1 2 0 0 0 1 2 1 0 0 0 0 1 0 1 0 0 0 0 0 0 1 2 1 1 1 0 0 0 1 0 0 0 2 0 2 2 1 0 0 1 0 0 2 1 0 0 0 0 0 2 0 0 2 0 0 1 0 1 0 0 1 2 0 0 1 1 2 0 0 0 2 2 1 2 1 0 2 0 2 2 1 1 2 0 1 0 0 2 0 0 2 0 0 1 0 0 0 2 0 0 1 0 0 0 2 0 1 1 0 1 0 1 2 2 1 0 2 0 2 0 2 2 0 1 0 0 2 1 1 1 0 0 0 0 1 0 0 0 1 0 0 0 0 1 1 0 0 1 0 0 0 1 1 0 1 1 1 0 1 1 0 2 2 2 0 0 1 1 1 1 0 2 0 0 1 0 0 0 0 1 1 1 2 2 1 0 0 0 1 0 2 0 2 1 1 0 0 0 0 0 0 1 1 0 0 0 1 0 1 1 1 0 0 1 0 1 0 0 2 0 0 0 0 1 1 0 0 0 0 1 0 0 1 0 0 2 0 0 0 0 1 0 0 2 0 0 1 1 1 1 1 0 0 1 2 2 0 1 1 1 0 0 0 0 1 0 1 1 0 2 1 1 0 0 0 1 0 0 0 1 2 2 0 1 0 1 0 1 1 0 1 0 2 0 1 1 0 1 1 0 1 1 0 0 0 2 0 1 1 2 2 1 2 2 2 0 1 2 0 1 1 1 1 0 2 0 1 1 0 0 1 0 0 0 0 1 0 0 1 0 1 2 0 0 2 0 2 1 1 0 1 0 0 1 0 0 0 0 0 0 2 0 2 1 1 1 2 1 0 2 0 0 0 0 0 0 2 0 0 2 1 1 1 1 0 0 0 2 1 1 1 0 2 1 1 0 1 1 1 1 0 2 2 0 0 0 0 2 0 0 2 2 2 2 0 1 0 0 0 1 0 1 0 0 1 1 1 1 0 2 1 2 2 1 0 0 0 0 2 0 2 1 1 2 1 0 1 1 0 0 0 2 1 0 1 1 0 1 0 0 1 1 1 1 0 1 0 1 2 2 1 1 1 0 1 1 1 0 0 0 2 2 1 1 1 0 1 1 0 1 0 2 0 0 0 1 1 2 0 0 2 0 0 0 0 0 0 1 0 1 0 1 0 0 0 0 0 1 1 2 2 0 0 1 1 1 1 1 1 1 0 0 0 0 1 2 0 1 0 1 0 1 1 1 1 1 1 1 0 1 0 0 2 2 0 1 0 0 0 0 0 0 0 0 1 2 2 0 1 0 0 0 0 0 0 2 2 2 0 0 0 0 0 0 0 0 1 1 0 2 0 1 1 0 1 0 0 0 0 2 1 1 0 0 0 1 1 2 0 0 0 0 0 0 0 0 0 0 0 0 1 1 0 0 2 0 0 0 2 2 0 0 0 1 1 0 1 1 1 0 0 1 2 1 1 0 0 0 0 1 0 1 1 0 0 1 1 0 0 0 0 1 1 2 0 1 0 0 0 1 0 0 0 1 1 0 1 1 1 0 1 2 0 1 0 2 0 0 2 1 0 1 2 0 2 0 0 1 0 0 0 0 1 0 2 0 1 0 0 0 0 2 0 0 0 1 1 0 0 0 1 0 1 1 0 1 1 0 2 2 0 2 0 0 2 0 0 1 0 1 0 0 0 2 2 0 0 1 1 1 0 0 0 1 0 0 2 0 0 0 2 1 1 0 0 1 0 0 0 0 0 1 1 0 1 1 1 2 1 1 0 0 2 2 0 1 1 2 1 1 2 0 0 0 0 0 0 0 0 1 0 2 1 0 1 0 0 1 1 0 1 0 1 0 0 0 2 2 2 2 0 0 0 1 0 0 1 0 1 0 0 0 0 1 1 1 1 0 0 1 1 0 1 0 0 1 1 0 0 1 0 0 0 1 1 0 0 0 0 0 0 0 2 0 0 0 1 2 0 0 0 2 1 2 0 1 1 2 2 0 1 0 0 1 0 2 0 1 2 2 0 0 2 0 2 0 0 0 0 2 2 0 2 1 1 1 0 0 0 0 0 1 1 1 0 2 2 2 0 2 0 2 2 1 1 1 0 0 0 0 0 1 0 0 1 1 0 0 0 0 1 2 1 0 0 0 0 0 2 1 2 1 1 0 1 2 0 0 0 1 2 0 0 0 0 0 0 0 0 0 0 0 0 2 0 0 2 0 0 0 0 1 0 0 0 0 0 0 0 0 1 0 0 0 1 1 1 0 1 0
171 0 1 1 0 1 1 0 0 1 0 0 0 0 0 0 0 0 0 0 0 0 1 0 0 0 1 0 0 2 0 0 1 1 2 1 2 2 0 0 0 2 1 1 1 1 0 0 0 0 0 0 0 1 1 0 0 0 0 0 0 0 0 1 0 1 1 0 0 0 0 2 2 2 2 2 0 0 2 2 0 2 2 1 2 0 0 0 0 2 0 0 0 0 1 2 1 0 0 1 0 0 0 0 2 2 1 2 2 0 0 2 0 2 2 2 0 0 1 0 1 0 2 2 0 2 0 1 1 1 1 0 0 0 0 0 0 0 0 0 0 0 2 0 0 0 0 0 0 2 0 2 0 0 0 0 0 2 0 1 2 1 0 2 0 1 0 0 0 0 2 1 1 1 0 0 2 1 0 1 1 2 0 0 1 1 0 2 2 1 1 1 2 0 2 2 1 0 0 1 1 0 0 0 0 0 1 1 0 0 1 1 1 1 0 0 0 0 0 0 2 2 0 0 0 1 0 0 0 1 0 0 0 0 2 0 0 2 0 0 0 0 2 0 0 2 0 0 0 0 0 1 2 0 0 1 0 2 0 0 0 0 0 0 1 0 0 0 2 2 0 2 1 1 0 1 0 1 2 0 0 0 2 1 1 0 1 1 0 2 0 0 1 0 2 0 1 1 1 0 0 0 1 1 1 0 0 1 1 1 0 1 1 1 1 1 2 0 0 0 0 1 1 1 2 0 1 0 1 1 0 1 0 0 0 0 0 0 0 0 0 1 2 1 1 0 1 2 2 0 0 0 2 1 0 0 1 0 0 2 0 2 1 0 1 0 1 2 1 0 1 1 1 1 2 2 0 0 1 1 1 1 1 0 1 0 0 0 0 1 0 0 1 0 2 1 1 2 1 2 1 1 0 1 1 0 0 0 0 1 1 0 2 2 2 2 0 0 0 1 0 1 0 2 1 1 0 0 0 0 0 0 2 1 1 0 0 0 0 0 2 0 2 1 1 2 0 1 2 2 0 0 0 1 1 1 1 0 1 1 0 1 0 0 0 1 1 1 0 0 0 0 1 1 2 0 1 0 0 0 0 0 0 0 0 1 0 0 2 1 0 2 0 1 0 0 0 0 2 2 0 0 2 0 0 1 1 1 0 1 0 1 0 0 0 1 1 0 0 2 2 0 1 1 0 1 1 1 0 2 0 2 2 1 1 0 2 1 2 1 1 0 0 0 0 2 1 2 2 0 0 0 0 0 2 1 0 1 1 0 1 1 1 1 1 0 2 2 2 0 1 1 0 0 0 0 0 1 1 2 0 0 1 1 0 0 0 0 0 0 0 1 0 0 0 0 0 0 0 0 0 2 1 2 0 0 1 0 0 0 0 0 0 0 0 0 1 0 0 0 1 0 0 0 0 1 1 1 0 0 1 1 1 0 0 2 0 1 1 1 1 0 0 1 1 1 1 0 1 2 0 1 1 0 1 0 0 1 2 0 0 0 2 1 1 2 2 1 0 2 2 0 0 0 0 1 1 0 0 0 1 0 1 1 1 1 0 2 1 1 1 2 0 0 0 0 0 0 1 1 1 0 0 1 1 0 1 2 0 0 1 1 0 1 0 0 0 1 0 0 1 0 1 0 0 1 0 1 1 0 1 2 0 2 0 0 1 0 0 2 0 1 0 0 0 1 1 0 0 0 0 0 0 0 0 1 1 0 0 0 0 0 1 1 0 0 0 2 1 1 0 0 1 0 0 1 2 0 0 0 2 2 0 0 0 2 0 2 0 2 0 0 1 0 0 0 1 0 1 0 0 0 0 1 1 0 1 0 0 1 0 0 0 0 0 0 1 1 1 1 0 1 0 0 0 1 0 0 0 0 0 0 1 0 0 2 0 0 1 0 1 1 2 0 2 0 1 1 1 0 0 1 0 0 0 0 0 1 1 1 1 0 1 1 0 1 0 0 0 2 0 0 0 2 0 0 0 0 0 2 1 1 1 0 0 1 0 1 0 2 0 0 1 0 1 0 1 0 0 1 0 1 0 0 0 0 2 1 0 1 0 0 0 0 1 1 0 1 2 1 0 2 1 1 0 0 1 1 0 1 0 0 0 1 1 0 1 0 0 0 0 0 2 0 1 0 1 1 0 1 2 1 2 1 0 1 1 2 0 1 0 0 2 0 1 1 1 0 1 1 0 0 0 0 0 0 2 1 1 0 0 1 1 1 1 1 1 1 0 2 1 0 0 0 0 1 0 0 0 0 0 0
172 1 1 0 0 0 2 1 0 1 0 0 0 1 0 1 0 0 0 0 0 0 1 1 1 1 1 0 0 1 1 0 0 1 1 0 2 1 0 1 1 1 1 1 1 0 1 1 0 1 0 0 0 1 1 1 0 0 0 0 0 1 0 1 0 0 2 0 1 0 0 2 2 1 1 2 1 0 1 0 1 2 2 1 2 0 0 0 0 2 0 0 1 0 1 2 1 1 0 2 0 0 1 0 1 1 2 0 1 1 0 1 1 1 1 1 1 0 1 0 1 0 1 0 1 0 0 0 1 1 0 0 0 0 1 1 1 0 0 0 0 0 0 0 0 1 0 0 1 0 0 1 1 0 0 0 0 2 0 1 0 0 0 2 0 2 1 0 0 2 0 0 0 2 0 0 1 0 0 0 0 0 1 1 1 1 1 2 1 0 2 1 1 1 2 2 0 0 0 1 1 0 0 0 0 0 1 1 0 0 1 2 2 1 0 0 0 1 1 2 0 0 0 0 0 1 1 0 0 2 0 0 0 0 2 0 0 2 0 0 0 0 1 0 0 1 1 0 0 0 0 0 1 0 0 0 0 1 1 1 0 1 0 0 2 0 1 0 0 0 0 2 0 0 0 0 0 2 2 0 2 0 1 2 0 0 0 1 2 2 0 1 1 0 1 0 0 0 1 0 0 0 0 0 0 0 0 2 1 1 0 1 2 1 2 2 2 0 0 0 1 2 2 1 0 0 0 0 1 1 0 1 1 0 0 0 0 2 0 1 1 1 0 2 0 0 1 0 2 1 1 0 2 1 0 0 2 2 0 0 0 0 2 0 2 1 0 1 1 0 1 1 0 0 1 0 0 0 1 1 1 1 1 0 2 1 0 0 0 0 0 0 1 0 2 1 1 2 0 0 0 0 1 0 0 0 1 0 1 2 0 0 1 1 1 2 0 0 0 1 0 0 0 1 1 2 1 0 0 0 0 0 0 0 0 1 1 0 0 0 1 1 1 1 1 2 0 0 0 1 0 0 0 1 0 0 0 0 1 1 0 1 2 1 1 1 0 1 0 1 1 1 2 1 1 0 1 0 0 0 1 1 1 1 0 1 0 0 0 0 2 0 0 1 0 1 1 1 1 1 1 0 1 1 0 1 1 0 1 2 0 0 0 1 0 0 0 0 2 1 1 1 2 0 1 2 0 0 1 0 2 0 0 0 0 0 1 1 0 0 2 0 0 1 1 2 0 1 1 2 0 1 0 0 2 2 0 0 1 1 0 0 0 0 0 0 0 1 0 1 0 1 1 0 0 1 1 1 1 2 0 0 0 0 0 0 0 1 1 2 0 1 1 0 1 0 0 0 0 0 0 2 1 2 0 0 0 1 1 1 0 0 1 1 1 1 0 0 0 0 0 0 0 0 0 0 2 1 0 0 1 1 0 0 0 1 0 0 2 1 1 1 0 0 2 1 1 0 1 1 1 0 2 1 2 0 0 1 2 0 0 0 1 2 0 2 2 1 2 0 0 2 0 0 1 1 1 1 1 1 2 0 2 2 1 2 0 2 1 1 1 2 1 0 0 0 0 0 1 2 0 2 0 0 1 0 2 2 0 0 1 1 0 2 0 1 0 1 1 0 0 0 1 0 0 1 0 1 1 0 1 1 0 1 1 1 1 0 0 1 1 1 0 0 1 1 1 0 0 0 0 0 0 0 0 0 1 0 1 0 0 0 0 0 0 0 0 1 1 1 0 0 0 1 0 1 2 2 2 2 1 1 0 0 0 2 0 1 0 1 0 1 2 0 1 1 0 0 0 0 0 1 0 2 1 0 1 1 0 1 0 0 1 0 1 0 1 2 1 2 1 2 0 0 0 0 0 0 1 0 0 1 1 1 1 1 0 0 0 0 0 0 1 0 1 0 1 0 0 0 0 0 0 0 0 0 0 0 0 0 0 0 1 1 0 1 0 0 1 0 1 0 0 2 0 0 0 0 2 2 2 0 2 0 0 0 0 2 1 0 1 1 0 0 2 0 2 0 0 0 0 1 0 0 1 0 1 1 0 2 2 0 0 1 2 1 0 1 2 1 1 1 0 2 1 2 1 2 0 0 1 0 0 1 0 0 1 1 1 1 0 1 2 1 2 0 0 0 0 0 2 0 1 2 2 0 2 2 0 2 0 0 1 0 0 0 0 0 0 0 1 0 1 0 0 0 1 0 1 1 0 1 0 0 0 0 0 0 1 2 1 0 0 0 0 0 1 0 0 0 0 0
173 0 1 0 0 0 1 0 0 2 0 0 0 0 0 0 0 0 1 0 0 0 0 0 0 0 0 1 0 0 1 1 0 1 2 2 2 2 0 0 0 1 0 0 2 0 1 0 0 0 0 1 1 1 1 0 1 0 1 1 1 1 0 1 1 1 1 1 2 0 0 2 2 2 1 2 1 0 1 0 1 2 2 0 0 0 0 0 0 2 0 0 0 0 0 1 0 1 0 2 0 0 1 0 0 0 2 1 2 1 0 1 1 2 2 2 0 0 2 0 1 0 2 2 0 2 0 0 1 0 1 0 0 0 1 1 0 0 1 0 1 0 1 0 0 0 0 0 0 0 0 0 1 0 0 1 1 0 0 1 0 0 0 1 1 1 0 2 0 2 0 0 0 2 0 0 2 1 1 1 1 0 0 0 0 0 0 1 0 0 1 1 1 0 1 1 1 1 0 0 0 0 1 1 1 0 0 1 0 0 1 2 1 0 1 0 0 0 1 2 0 1 0 0 0 0 0 0 0 2 0 0 0 0 1 0 0 2 0 0 0 0 2 1 0 2 0 0 0 0 0 0 2 0 0 0 0 2 1 1 0 1 1 1 1 1 0 1 0 0 0 0 1 2 0 2 1 0 1 0 1 0 2 1 0 1 1 0 0 2 0 1 0 0 0 0 0 1 0 1 1 0 0 0 0 1 0 2 0 1 0 1 2 2 2 2 2 1 0 0 0 2 2 2 2 0 1 1 0 1 0 1 1 0 0 0 0 1 1 0 1 1 2 1 0 0 1 1 1 0 0 2 2 1 0 0 1 0 0 2 0 2 1 0 1 1 1 2 2 0 0 2 0 0 0 0 0 0 1 1 2 0 1 0 1 0 0 0 0 0 0 0 1 0 2 0 0 2 1 0 0 0 0 2 2 0 0 2 0 2 0 0 0 0 1 2 0 1 1 0 0 1 1 1 0 2 2 0 0 1 1 1 0 1 1 0 0 1 1 0 1 1 2 2 0 2 0 0 2 1 0 0 0 2 1 0 1 1 1 1 1 1 0 0 0 2 0 1 0 1 1 2 1 2 0 1 0 0 0 0 1 0 1 1 0 1 0 1 1 0 0 2 1 2 0 0 0 1 1 2 0 1 1 1 0 1 1 0 0 2 0 0 0 0 0 1 1 0 0 0 1 2 1 0 0 1 1 0 0 1 1 0 1 1 1 0 0 1 1 0 0 2 0 1 1 2 0 1 1 1 0 0 1 0 2 2 0 0 0 0 0 0 1 1 1 0 2 1 1 0 1 0 1 0 1 1 2 1 1 1 0 0 1 1 0 0 0 1 0 1 1 0 1 0 1 0 0 1 0 1 1 1 1 2 0 0 1 2 2 2 0 0 0 0 0 0 0 0 1 0 0 1 0 1 0 0 1 2 0 0 1 1 1 0 0 0 0 0 2 1 1 0 0 0 2 1 1 0 1 1 1 2 1 2 2 0 0 1 1 0 0 0 0 0 1 1 1 1 0 2 1 0 0 0 0 0 2 0 1 1 0 2 1 1 1 1 1 1 2 0 1 1 0 0 0 0 0 0 1 2 0 2 0 0 0 0 2 1 1 0 0 0 0 2 1 1 1 2 2 0 0 0 1 0 1 0 1 0 0 0 2 2 0 2 0 0 2 0 0 1 0 1 0 0 0 0 0 0 0 0 1 1 0 0 1 1 1 0 1 0 0 0 2 1 0 0 0 2 1 1 0 0 0 1 1 0 2 1 1 1 1 2 1 1 1 2 1 2 0 2 0 1 2 0 0 0 0 1 0 0 0 2 0 1 2 0 1 0 1 1 0 0 1 0 0 0 0 0 2 2 2 2 0 1 0 2 0 0 0 0 0 0 1 0 0 2 0 1 2 0 0 0 1 0 1 0 1 1 1 1 0 0 0 0 1 0 2 1 0 0 1 0 0 0 0 0 1 0 1 1 0 0 0 1 2 2 0 0 1 1 0 0 2 0 0 0 0 2 1 0 0 0 1 0 2 0 2 0 0 0 0 1 0 0 2 2 1 1 0 1 1 0 0 0 2 2 0 0 1 0 0 1 0 0 2 0 2 2 0 0 0 0 0 2 0 0 1 1 1 0 0 0 1 2 2 0 0 0 0 0 1 0 2 0 1 1 1 2 0 0 0 1 1 0 1 2 2 0 2 1 1 0 1 0 0 0 1 0 1 1 0 1 0 0 0 0 0 0 0 2 0 0 1 0 0 0 1 0 0 0 0 0
174 1 1 0 0 0 2 2 1 0 0 1 0 0 0 0 0 0 0 0 0 0 2 1 1 1 1 0 0 0 1 0 0 2 0 1 2 2 0 2 2 0 0 0 0 0 0 0 0 0 0 0 0 0 2 1 0 0 0 2 0 0 0 1 1 1 1 0 1 0 0 1 2 2 1 2 1 0 1 0 0 2 1 0 1 0 0 1 1 2 1 1 1 0 1 1 1 0 0 1 0 1 2 0 0 0 2 0 1 1 0 1 0 1 2 2 0 0 0 0 2 0 1 1 0 1 0 0 1 1 0 0 0 0 0 0 0 0 0 0 0 0 0 0 0 0 0 0 0 0 0 1 0 1 0 0 0 1 0 0 0 0 0 1 1 1 0 0 1 2 0 0 2 1 1 1 1 1 1 1 1 1 0 0 1 0 1 2 0 0 2 2 1 1 2 2 1 0 0 1 1 1 0 0 0 0 2 1 1 0 2 2 1 0 0 1 0 0 0 1 1 1 0 0 0 1 1 0 0 2 0 0 0 0 1 1 0 2 0 0 0 1 1 0 0 2 0 0 0 0 0 0 1 1 1 1 0 0 0 0 0 0 1 1 1 0 0 0 1 1 0 1 2 1 1 1 0 0 1 0 0 0 1 2 0 0 0 1 0 2 0 0 1 0 1 0 1 1 0 1 1 0 1 1 0 0 0 1 1 2 0 2 0 0 0 0 1 0 1 0 0 1 0 0 2 0 1 2 0 1 0 0 0 0 0 0 0 1 0 1 0 1 2 0 0 0 1 0 2 1 1 0 2 0 1 0 1 0 1 1 1 2 1 1 1 0 1 1 1 0 1 1 0 0 1 1 0 0 1 1 2 1 2 0 0 2 0 1 1 1 0 0 0 0 2 0 0 0 2 2 2 1 0 1 2 1 0 0 0 2 0 0 2 2 2 2 0 1 0 0 0 1 0 0 0 0 2 2 2 1 0 1 0 2 1 0 0 2 0 1 1 1 1 0 2 2 1 2 2 2 0 0 0 1 1 1 1 2 1 2 2 2 2 1 1 1 0 2 0 1 2 2 1 1 1 0 0 0 0 0 0 0 0 0 0 1 0 1 1 1 0 1 0 2 1 1 1 0 0 2 0 1 1 1 0 1 1 1 0 0 0 2 0 0 1 0 0 0 1 1 1 2 1 0 1 1 1 0 0 2 0 0 0 0 0 1 1 0 0 0 0 2 0 1 1 2 1 1 1 1 0 0 0 0 1 0 0 1 1 1 0 0 0 1 1 0 2 2 2 0 2 1 0 0 0 0 0 2 2 2 0 0 1 1 0 1 1 1 0 1 0 0 0 0 0 0 0 0 0 0 0 1 0 2 0 0 0 1 1 1 1 0 0 0 0 0 0 0 0 0 1 0 1 1 0 0 1 1 0 0 1 2 0 0 0 1 0 0 2 1 2 0 0 2 0 1 1 0 1 1 1 1 1 1 1 0 0 0 1 0 0 0 0 0 2 0 0 2 0 0 0 0 1 0 0 1 0 0 0 1 1 0 2 1 2 1 0 1 1 0 2 0 0 0 0 0 0 0 0 1 1 0 0 0 1 0 1 2 0 0 0 0 0 1 1 1 1 2 2 0 1 0 1 0 1 0 1 1 1 0 1 1 0 1 1 1 1 1 0 0 0 1 0 0 0 0 2 1 0 2 2 1 0 0 1 1 0 0 1 0 0 0 0 0 0 1 1 2 1 1 0 0 0 0 0 0 0 1 1 1 2 2 0 0 1 1 1 2 0 2 0 0 1 0 0 0 0 1 0 0 0 1 0 2 2 0 1 0 0 1 0 0 0 0 0 0 1 0 1 2 1 1 0 0 0 1 0 0 0 0 0 0 1 0 0 2 0 0 0 0 0 1 1 0 1 0 0 1 1 1 0 0 0 0 0 0 1 0 1 0 1 0 0 0 0 0 2 0 0 1 0 0 0 1 1 2 0 0 0 2 2 0 2 0 0 0 0 2 0 2 1 1 0 0 2 0 2 0 0 1 0 1 1 0 1 2 0 2 1 2 2 0 1 0 1 0 0 1 1 1 1 1 0 0 1 1 1 2 0 0 0 0 0 2 0 0 0 2 0 0 0 1 1 0 1 1 1 0 0 1 2 0 1 0 1 0 1 2 0 0 0 0 0 0 1 1 1 0 2 1 1 0 0 0 0 2 0 0 2 0 0 0 1 1 0 1 1 0 0 2 0 0 0 0 0 0 0 1 1 0 0 0
175 1 1 0 0 0 0 1 0 1 0 1 1 1 1 0 0 0 0 0 1 0 0 1 1 1 2 0 0 0 2 1 0 1 0 0 2 2 0 1 1 0 2 2 2 2 1 0 0 2 0 1 0 1 0 0 0 0 1 2 0 1 0 2 1 2 2 0 1 0 1 1 2 2 1 2 1 0 2 0 1 1 2 0 0 1 0 1 1 1 0 0 2 0 1 2 1 1 0 2 1 0 1 0 0 0 2 0 0 0 1 2 0 0 0 0 0 0 0 0 2 0 1 1 0 0 0 1 1 1 1 1 0 0 1 0 2 0 0 0 0 0 1 0 0 0 1 0 0 0 0 0 0 0 0 2 1 0 1 1 1 1 0 2 1 2 0 0 1 2 0 0 2 2 2 0 2 0 0 0 0 0 0 0 1 0 1 1 0 0 0 1 1 0 1 1 2 0 0 0 0 0 1 2 2 0 1 1 1 0 1 1 1 0 0 1 1 0 0 0 2 2 1 0 0 0 1 0 0 1 0 0 0 0 0 0 0 1 0 1 0 1 2 0 0 2 1 0 0 0 0 0 1 0 0 2 2 1 0 0 0 0 0 0 0 0 0 0 1 1 0 1 2 2 1 1 0 2 2 0 2 0 1 1 0 1 0 0 0 1 1 0 1 0 2 0 1 1 1 1 0 0 2 2 1 0 1 2 1 1 0 1 2 1 0 0 1 1 0 0 1 2 1 1 1 0 1 0 1 1 0 1 1 1 0 0 0 2 1 1 0 2 2 2 0 0 2 2 2 1 1 0 2 0 0 0 1 0 0 0 0 0 1 0 0 0 1 2 0 0 2 0 0 0 0 0 0 1 0 2 2 2 2 0 0 1 0 0 0 0 1 0 0 1 2 1 1 0 1 1 1 1 0 1 1 0 1 1 0 0 0 1 0 0 0 0 2 0 0 1 0 1 0 2 1 1 1 0 0 0 1 0 0 0 0 2 0 1 0 0 0 0 2 1 0 1 0 0 0 0 0 0 0 2 2 1 2 1 2 2 1 2 0 0 0 1 0 1 0 0 0 1 1 2 0 2 0 0 0 0 1 0 1 1 0 0 0 0 1 1 0 2 0 2 1 0 0 2 2 2 0 0 2 0 0 1 1 0 0 0 0 2 0 0 0 1 1 0 1 0 0 2 2 0 1 2 0 0 0 2 0 0 2 0 1 0 2 1 1 1 1 1 0 0 0 2 2 2 2 1 1 1 1 0 2 1 0 1 0 0 0 0 1 0 1 0 1 0 0 0 0 1 1 0 1 1 2 2 2 1 1 0 1 0 1 1 1 0 0 1 0 1 1 0 0 0 0 1 0 1 1 1 0 2 0 0 0 0 0 1 1 0 0 0 0 0 0 0 0 0 2 0 1 1 0 1 1 2 0 0 1 1 0 0 0 2 1 0 2 1 2 0 0 0 0 2 2 0 2 2 0 2 1 1 1 0 0 1 1 1 1 1 1 2 0 2 1 1 0 0 0 1 0 0 0 0 2 0 1 1 1 1 2 0 2 2 0 0 1 0 1 0 0 1 1 0 2 0 0 0 0 0 0 0 0 0 1 1 1 0 1 0 0 1 0 0 0 0 0 0 0 0 0 0 0 1 0 2 2 0 2 2 0 2 0 1 1 0 0 0 0 0 0 0 0 1 1 1 0 0 0 0 0 0 0 0 1 0 2 0 0 0 2 0 0 1 1 2 2 2 0 0 0 1 1 2 1 0 1 0 1 1 0 0 1 1 2 2 0 2 0 1 1 1 1 1 0 0 1 1 0 1 0 2 1 0 2 0 0 0 1 1 0 0 1 1 1 0 1 1 1 2 0 1 0 1 0 0 0 0 0 0 0 0 0 0 1 0 0 0 0 0 1 0 1 0 0 1 1 0 0 1 0 0 0 0 1 0 0 0 2 0 0 0 0 0 0 0 1 1 0 0 1 1 2 2 0 0 1 2 1 1 1 0 0 1 0 1 0 2 1 2 0 0 1 0 1 0 0 0 0 2 2 0 2 1 1 1 0 0 0 0 0 0 1 0 0 2 2 2 0 2 0 2 2 2 2 0 1 1 0 0 0 1 1 0 0 1 0 0 1 1 2 1 0 0 0 1 0 0 2 0 2 1 0 0 0 1 0 0 0 0 2 0 1 1 1 0 1 2 1 0 0 1 1 2 0 1 1 0 0 1 1 1 0 0 0 0 1 2 1 0 0 1 1 0 0 0 0 0 0 1
176 1 2 0 0 0 2 1 0 1 0 1 0 1 0 0 0 0 1 2 2 2 1 0 0 0 0 0 0 0 2 0 0 1 0 0 2 1 0 0 0 0 0 0 2 0 0 0 0 0 0 1 1 1 1 0 0 1 0 1 1 2 0 1 0 0 0 1 1 0 0 2 2 2 2 2 0 1 2 0 1 2 2 0 0 0 0 1 1 2 0 1 2 2 0 0 0 2 0 2 2 0 1 0 1 0 2 1 1 0 0 2 0 1 1 1 0 0 0 0 2 0 2 1 1 1 0 0 2 2 0 0 1 0 0 0 0 0 1 0 2 0 0 0 0 0 0 0 0 0 0 0 1 0 1 0 0 0 0 1 0 0 0 2 1 1 0 2 0 2 0 2 1 0 0 0 2 1 0 1 1 1 1 1 1 1 1 1 0 0 1 0 2 1 2 1 1 0 0 1 1 1 0 1 1 0 0 1 1 0 2 0 1 0 1 0 0 0 2 1 1 0 1 0 0 2 2 0 0 1 0 0 1 0 2 1 0 2 0 0 0 0 2 0 0 2 1 0 1 1 1 1 1 0 0 2 1 1 1 1 0 1 1 0 1 0 0 1 2 2 0 2 2 2 1 2 1 0 1 0 1 2 2 2 1 0 2 2 1 2 0 2 1 0 2 0 1 1 0 0 0 0 2 2 1 0 1 2 1 0 0 0 1 0 2 0 2 0 0 0 1 1 1 0 2 0 1 1 0 1 0 0 0 0 0 0 0 2 0 2 1 1 2 2 0 0 1 1 2 1 1 0 1 1 0 1 1 1 1 1 1 2 2 0 2 0 1 1 2 1 0 2 1 1 1 1 0 0 1 1 1 1 1 0 1 0 0 0 0 1 0 0 1 0 0 0 2 1 0 0 0 0 1 0 1 0 0 0 0 1 1 0 1 1 1 1 1 0 1 1 0 0 0 1 1 2 0 0 0 0 1 0 1 2 2 1 0 0 0 0 2 0 2 0 2 2 0 0 1 0 0 1 0 2 2 1 2 1 0 0 0 0 0 0 0 2 0 1 0 0 0 1 2 1 0 0 0 0 0 0 1 1 1 1 0 2 0 1 0 0 1 1 0 1 1 1 1 2 2 2 0 0 2 0 0 0 1 1 0 0 0 2 0 0 1 0 0 0 0 1 1 1 2 0 2 2 0 1 0 1 1 1 2 1 1 1 2 1 2 1 1 0 0 0 0 1 2 1 1 1 0 0 1 0 1 0 1 1 0 0 1 0 0 0 1 0 1 2 1 1 1 2 0 0 0 0 0 1 1 2 0 0 1 0 1 0 0 0 1 1 0 0 1 0 1 0 0 0 0 0 0 1 1 1 0 1 2 1 1 1 0 0 0 0 0 0 0 0 0 0 1 0 0 0 0 0 2 0 0 0 1 1 0 0 0 1 0 0 2 1 2 0 0 0 1 1 1 1 1 1 0 1 0 1 2 0 0 0 1 0 0 0 2 2 0 2 2 2 0 1 0 1 0 0 0 0 2 0 1 1 1 0 1 1 1 1 0 2 1 1 1 1 0 0 0 0 2 0 1 1 0 0 1 1 0 1 1 2 0 0 0 0 0 1 0 0 0 1 2 0 0 0 1 0 1 2 0 1 1 0 1 1 0 1 1 0 1 1 0 1 0 0 0 0 0 0 2 0 0 1 1 0 0 0 0 0 1 0 1 0 0 0 1 1 0 0 1 1 1 1 0 0 0 1 1 1 2 0 0 0 2 2 1 1 2 2 0 2 0 2 0 2 2 0 1 1 0 1 0 0 0 1 0 1 2 1 1 0 0 0 2 2 0 0 0 0 0 0 2 2 2 2 0 0 0 1 0 0 0 0 0 0 0 0 0 2 0 0 0 0 0 0 1 1 1 0 1 1 0 0 1 0 0 0 1 0 2 0 0 0 0 0 2 2 0 0 1 0 1 1 0 0 0 0 2 2 0 0 2 2 2 0 2 0 0 0 0 1 0 2 0 2 1 0 2 0 2 0 0 0 0 2 0 0 1 0 2 1 0 1 0 0 1 0 1 2 1 2 0 2 0 2 0 1 1 0 1 1 0 0 0 0 0 1 1 0 0 1 0 0 0 0 2 1 0 1 2 0 0 1 2 0 1 1 2 1 2 1 1 1 1 0 1 0 1 1 1 0 2 1 0 0 0 0 0 1 0 0 2 0 0 0 2 2 0 0 0 0 0 2 0 1 0 2 1 0 0 0 0 0 1 1
177 0 1 0 0 0 2 1 1 1 0 0 0 0 0 0 0 0 0 0 0 0 1 0 0 0 0 0 0 0 1 0 0 0 0 0 2 1 0 0 0 0 1 1 2 0 1 0 0 1 0 0 0 0 2 0 0 1 0 0 2 2 0 2 1 1 1 0 1 0 0 0 2 2 1 2 1 0 2 0 2 2 1 1 2 0 0 1 1 2 1 1 0 0 0 2 0 1 0 1 1 1 1 0 1 1 2 0 1 0 0 1 1 2 2 2 1 0 0 0 2 0 2 1 1 0 0 1 2 2 0 1 0 0 0 0 1 0 1 0 1 0 0 0 0 0 2 0 0 0 0 0 0 0 1 0 0 1 2 1 1 1 0 1 1 2 0 0 1 2 0 0 1 1 0 0 2 1 0 1 1 1 0 0 1 0 1 1 1 0 2 0 2 1 2 0 1 0 0 0 0 0 0 2 2 0 0 1 1 0 1 0 1 0 0 0 0 2 0 0 2 2 0 0 0 0 0 0 0 1 0 0 0 0 1 0 0 2 0 0 0 0 2 0 0 2 0 0 0 0 0 0 1 1 1 2 0 1 0 0 0 0 0 0 0 0 0 0 0 1 0 2 1 1 1 0 0 2 2 0 2 0 2 1 1 0 0 2 1 2 0 1 2 0 2 0 1 1 0 1 1 1 2 2 1 0 1 1 1 1 1 2 2 1 1 1 2 0 2 0 0 2 1 1 2 0 1 0 0 0 0 0 0 0 0 0 0 2 0 1 1 0 2 2 0 0 1 1 1 1 1 1 1 1 0 1 1 1 1 1 1 2 0 1 0 0 1 1 2 1 0 2 1 1 1 1 0 1 0 2 0 0 1 0 1 1 0 0 0 0 1 1 1 0 2 0 0 1 1 1 1 1 0 2 2 0 0 2 0 2 1 0 2 2 2 2 0 1 0 0 0 1 0 0 2 2 1 0 0 0 1 0 1 1 1 0 0 1 0 1 2 0 2 1 1 2 0 2 2 2 0 0 0 2 1 0 1 1 0 1 1 1 1 1 1 1 0 0 0 0 0 1 2 0 2 0 1 0 0 0 1 0 2 2 0 2 0 0 1 0 1 0 0 2 1 1 1 1 2 1 1 0 2 0 0 1 1 1 0 0 0 1 0 1 0 0 0 1 0 1 1 1 1 0 1 1 1 2 0 2 0 2 0 0 0 0 1 1 0 0 2 0 0 0 0 0 2 1 1 1 0 0 0 0 1 1 0 2 0 0 1 0 1 0 1 0 2 0 0 0 0 0 0 0 0 0 1 2 2 1 1 0 1 1 1 0 0 0 0 0 0 2 0 0 0 0 0 0 0 0 0 2 0 2 0 0 1 0 1 0 0 0 1 1 1 1 0 0 0 0 1 0 0 0 0 0 2 2 0 0 1 1 1 0 0 2 0 0 1 0 1 0 0 2 1 2 2 0 2 2 0 1 1 1 1 1 0 1 2 0 0 0 0 1 1 2 0 1 0 1 1 0 0 1 0 0 2 0 2 2 0 0 2 2 2 2 1 0 2 0 2 0 0 0 0 0 2 1 0 1 1 0 0 0 1 0 0 2 0 0 1 1 0 2 0 1 0 0 0 0 0 0 1 0 1 2 0 1 0 0 2 2 0 0 2 1 1 1 0 1 0 0 0 0 0 0 1 0 0 0 0 0 0 1 0 0 0 0 1 0 0 0 1 0 0 1 1 2 1 1 0 1 1 1 1 0 2 1 0 1 2 1 0 0 2 2 0 2 0 2 0 0 1 1 1 1 0 0 0 1 1 0 0 2 1 0 1 1 0 1 0 0 1 1 1 0 0 0 2 2 1 2 0 1 0 1 0 0 1 0 0 1 1 0 0 2 0 2 2 0 0 0 0 0 0 0 0 1 1 1 0 0 0 0 0 0 0 1 1 1 0 0 0 0 1 1 0 0 2 1 1 0 0 1 0 0 0 1 2 2 2 0 2 0 0 0 0 2 0 2 0 2 0 0 1 0 1 0 1 0 0 1 0 0 2 1 1 2 0 1 1 0 0 0 1 1 0 1 2 1 0 2 0 0 0 0 0 1 0 0 1 0 0 1 0 0 1 1 0 0 0 0 1 1 1 1 1 0 0 0 2 0 2 1 1 0 0 2 0 1 0 1 2 0 1 1 1 1 1 1 2 0 0 0 0 0 2 1 1 0 0 1 1 1 0 0 0 0 1 2 1 0 0 0 0 0 1 0 0 0 0 1
178 0 2 0 0 0 1 2 0 0 0 1 1 0 0 0 0 0 0 0 0 0 0 0 0 0 2 0 0 0 1 0 1 1 1 2 0 2 0 0 0 0 0 0 2 1 0 0 0 1 1 1 0 0 2 1 0 0 0 1 0 0 0 0 0 0 0 0 1 0 0 1 1 1 2 1 0 0 1 0 1 2 2 1 1 0 0 0 0 2 0 0 0 0 0 0 0 1 0 1 1 0 1 0 0 0 2 0 1 1 0 1 0 0 0 0 0 0 2 0 0 0 1 0 1 0 0 0 2 1 0 0 1 0 1 1 1 0 0 0 1 0 1 0 0 0 1 0 1 1 0 0 0 0 0 0 1 1 1 0 1 1 0 2 1 0 0 0 0 1 1 1 0 1 0 1 1 1 1 1 1 1 0 0 1 0 1 2 2 1 1 1 2 1 2 2 1 0 0 1 1 0 0 2 2 0 0 1 1 0 1 0 1 1 0 0 0 0 2 1 1 0 1 0 0 1 1 1 1 0 0 1 0 1 1 0 0 0 2 2 0 0 2 0 0 0 0 0 0 0 0 0 1 1 1 2 1 1 0 0 0 0 0 0 1 1 1 0 2 2 0 2 1 1 1 1 0 2 2 0 2 0 2 2 0 0 0 2 0 1 1 1 1 0 2 0 1 2 0 1 2 0 1 1 0 0 1 2 1 1 0 1 2 0 2 1 2 0 2 0 0 2 2 1 0 0 0 1 1 1 0 2 0 0 0 0 0 2 0 1 0 0 1 1 0 1 0 0 2 1 1 0 2 0 1 0 0 0 0 1 0 1 2 0 1 0 0 1 2 1 0 2 1 1 1 1 0 1 1 1 2 0 1 1 2 0 0 1 1 1 1 1 1 1 2 1 1 1 0 0 0 0 0 0 1 1 1 0 0 1 1 0 0 0 0 1 1 0 0 2 0 0 0 1 1 0 1 0 0 0 1 0 0 1 1 0 0 0 0 0 1 1 2 0 0 1 1 0 2 0 0 1 0 1 1 1 1 2 0 2 2 1 1 0 0 1 1 2 0 2 2 2 2 1 1 1 1 0 0 0 1 0 2 2 1 0 1 1 0 1 0 1 0 2 1 0 0 1 2 2 0 0 2 1 1 0 1 0 0 0 0 2 0 1 0 0 0 1 0 1 1 1 2 1 0 1 1 1 0 1 1 1 0 0 0 0 2 0 1 1 1 0 0 2 2 1 2 0 0 2 0 0 1 0 2 1 0 1 0 0 1 0 0 1 1 0 1 2 2 0 1 2 1 0 1 1 1 2 2 0 1 0 2 2 2 1 1 0 2 2 0 0 1 0 0 1 0 1 0 1 1 0 0 2 0 0 1 1 2 1 0 0 0 0 0 0 1 0 0 0 1 0 0 0 0 0 2 0 0 0 0 0 0 1 0 0 1 0 2 2 1 1 0 2 0 1 1 0 2 2 0 1 1 0 1 0 0 1 0 0 0 0 1 1 0 1 0 1 0 0 0 0 1 1 1 0 1 0 0 0 1 0 2 2 2 2 1 1 1 2 0 2 0 1 2 0 2 1 1 2 0 0 0 0 0 0 0 1 1 0 0 0 0 2 0 0 0 1 2 0 0 0 0 0 1 2 0 0 0 0 0 1 1 2 1 1 2 0 0 2 1 2 1 1 0 0 2 1 0 1 1 1 0 0 1 1 1 0 0 0 0 0 1 0 0 0 1 2 2 2 0 0 0 1 0 0 2 1 1 1 0 1 0 0 0 2 0 1 0 1 0 0 2 0 1 1 0 1 1 0 0 1 0 2 0 0 2 0 0 1 0 0 2 2 2 0 0 0 1 1 1 2 0 2 0 2 0 0 0 0 0 0 1 1 1 2 0 0 1 1 1 0 2 0 2 1 2 0 0 0 0 0 0 0 0 0 0 0 0 0 2 0 1 0 0 1 0 0 2 1 1 0 0 1 1 0 0 1 1 2 1 0 2 0 0 0 0 1 0 1 0 1 1 0 1 0 1 0 0 1 0 0 1 0 1 1 1 1 0 0 0 0 0 0 1 0 0 0 2 0 2 0 0 2 1 1 1 1 0 0 1 1 0 2 0 0 1 1 0 0 0 0 0 0 0 0 2 0 0 0 2 0 1 0 1 0 1 1 0 0 0 0 0 1 1 1 1 0 2 2 0 0 1 0 0 0 2 2 0 0 0 2 2 2 0 0 0 0 0 2 0 0 0 1 1 0 0 0 0 0 0 0
179 0 1 0 0 0 1 1 0 0 0 0 0 0 0 0 0 0 1 0 1 0 0 0 0 0 1 0 0 0 1 0 0 2 0 0 2 1 1 0 0 0 1 1 2 1 1 1 0 2 0 1 2 2 0 0 0 1 0 1 1 1 0 2 1 1 2 0 1 0 0 1 1 1 1 1 1 0 2 0 0 1 2 1 2 0 0 1 1 2 1 1 1 0 0 1 0 1 0 2 0 0 1 0 0 0 2 0 0 0 1 2 1 1 1 1 1 1 1 0 2 1 1 1 1 1 0 0 1 1 1 0 1 0 0 0 0 0 0 0 0 0 0 0 0 0 0 0 1 1 0 0 0 0 0 0 0 1 1 0 1 1 0 2 1 2 1 0 1 1 1 1 0 2 0 0 2 1 0 1 1 1 1 1 2 1 1 2 1 1 1 1 2 2 2 1 1 0 0 1 1 0 0 1 1 0 1 1 1 0 1 1 0 0 0 0 0 0 1 1 1 0 0 0 0 0 1 0 0 0 0 1 0 1 1 1 1 2 0 0 0 1 2 1 0 2 0 0 0 0 0 0 1 0 0 1 0 1 0 0 0 0 0 0 1 0 1 0 1 1 0 2 0 0 2 1 0 0 2 0 1 0 1 2 0 1 0 0 0 1 1 1 2 0 2 0 0 1 1 0 1 0 1 1 1 0 1 1 1 1 1 2 2 0 2 0 2 1 1 0 0 2 1 1 1 0 1 0 2 2 0 1 0 0 0 0 0 0 0 0 1 1 2 1 1 0 2 0 2 1 1 0 1 0 0 1 1 0 0 2 0 2 2 0 2 2 0 2 1 0 1 1 1 0 0 0 0 0 0 2 0 1 0 0 1 1 0 0 0 0 0 0 1 0 2 0 0 2 0 0 0 1 0 2 2 0 0 1 0 1 1 0 1 1 1 2 0 1 0 1 0 1 0 0 0 0 1 1 1 0 0 0 1 1 1 1 1 1 0 0 2 0 2 1 0 1 0 0 1 2 0 0 0 2 1 0 1 1 1 1 1 1 2 0 0 2 0 0 0 0 0 0 2 1 1 1 1 0 0 0 1 0 1 1 0 1 0 0 0 1 0 1 1 1 1 2 2 0 2 1 1 0 2 0 0 1 1 0 0 1 0 1 0 1 1 0 0 0 1 1 1 1 1 0 0 1 1 1 1 1 1 1 1 0 1 0 1 0 2 1 1 0 0 1 1 1 2 1 1 1 0 0 1 1 2 0 0 0 1 0 0 1 0 0 0 0 0 1 1 0 0 1 1 0 0 1 1 2 2 1 1 0 2 2 2 0 0 0 1 2 0 2 1 1 1 0 1 0 0 0 0 2 1 1 0 0 0 1 1 1 0 0 0 0 0 0 0 0 0 0 0 0 1 1 0 0 1 0 0 0 0 0 0 0 0 1 0 0 2 2 2 1 0 1 0 1 2 0 2 2 0 0 0 1 2 0 0 0 0 1 1 0 2 1 1 1 0 0 2 0 0 1 0 0 1 0 2 0 0 0 1 0 2 1 2 2 0 2 0 1 1 1 0 0 0 0 1 1 1 1 0 1 0 0 1 0 1 2 0 0 0 0 0 1 0 1 0 0 0 0 0 0 2 0 0 0 0 2 1 0 2 1 0 2 1 1 1 1 0 1 0 1 0 0 0 0 0 0 0 0 0 0 0 0 0 1 1 0 0 0 0 0 1 0 0 0 0 2 2 2 0 0 1 2 1 2 2 2 2 2 1 1 1 1 1 1 0 2 2 2 0 2 1 1 0 0 0 1 0 0 0 2 1 2 0 0 0 1 0 0 0 0 1 1 1 0 1 0 1 1 1 1 0 2 0 1 0 0 1 0 0 1 1 0 0 1 0 1 1 0 0 0 0 0 0 0 0 1 0 0 1 0 0 0 0 0 0 0 0 0 2 0 2 1 0 0 1 0 2 1 2 0 0 1 1 2 0 1 1 2 0 1 2 0 0 0 1 1 0 2 0 2 0 0 2 1 1 0 0 0 0 2 0 1 2 1 0 1 0 0 0 0 0 0 2 2 0 1 0 0 0 1 0 0 2 2 2 2 0 0 2 0 0 1 1 0 0 0 0 0 0 0 0 0 1 0 1 0 0 0 0 0 1 0 1 0 1 1 0 0 0 0 0 2 0 1 1 0 1 1 1 0 0 0 0 1 1 0 1 1 0 2 1 1 1 1 1 0 0 1 0 0 1 0 0 1 0 0 0 0 0 0
180 0 1 0 0 0 1 1 0 1 1 1 0 0 0 0 0 1 0 1 1 1 0 0 0 0 1 0 1 1 1 0 1 1 0 1 1 2 0 0 0 0 1 1 2 1 1 0 0 2 1 1 0 0 1 1 0 1 0 0 0 2 0 2 0 0 0 0 1 0 0 0 2 2 0 2 2 0 2 0 1 1 2 0 0 0 1 1 0 2 0 1 1 0 0 2 0 2 0 2 0 0 0 1 1 0 2 0 0 0 0 0 0 1 1 1 0 0 0 0 1 1 2 0 2 0 0 1 2 2 0 0 0 0 0 0 1 0 1 0 1 0 0 0 0 1 1 0 1 1 0 1 0 0 0 0 0 2 1 0 1 1 0 2 2 1 1 0 1 2 1 2 2 1 0 0 1 2 0 1 1 1 1 1 1 1 1 0 0 0 1 0 2 1 2 2 2 0 0 1 1 1 0 0 0 0 1 1 1 0 2 2 1 0 0 0 0 0 1 1 1 1 0 0 0 1 1 0 0 1 0 0 0 1 1 0 0 0 1 1 0 0 1 0 0 1 1 0 0 0 0 0 1 1 1 1 0 0 0 0 0 0 0 0 1 1 0 1 1 1 0 2 0 0 1 1 0 1 2 0 2 0 2 1 1 1 0 0 1 2 0 1 1 0 1 0 0 1 1 0 1 0 0 0 0 0 1 1 2 2 0 2 1 1 1 1 2 0 1 0 0 2 2 0 1 0 1 0 2 2 0 2 0 0 0 0 0 2 0 0 0 0 1 0 1 0 1 0 1 1 1 1 2 1 1 0 2 0 0 1 0 1 2 0 1 0 0 2 2 1 0 2 0 0 1 1 0 0 1 1 1 1 1 0 2 1 0 0 0 0 1 1 0 0 2 0 0 0 1 2 2 2 0 1 2 1 0 1 0 1 1 0 0 0 0 2 0 1 1 0 0 1 0 2 1 1 0 0 0 0 1 1 0 0 0 1 0 2 0 2 0 1 2 1 1 1 0 1 1 0 0 0 0 2 1 0 1 2 0 2 1 1 1 1 1 0 0 1 0 0 0 2 1 1 1 0 1 0 0 2 2 2 0 0 0 0 0 0 0 2 0 1 0 2 2 1 1 1 2 2 0 0 0 2 0 2 1 0 0 1 0 1 0 0 0 0 0 0 0 0 0 2 2 1 1 2 1 0 1 1 1 0 1 1 1 0 0 0 0 2 0 0 0 0 0 1 0 0 0 2 0 0 0 0 2 2 0 0 0 1 1 0 0 0 0 0 2 2 2 0 0 1 1 0 1 1 1 2 2 1 1 0 1 1 1 1 1 0 0 0 0 2 1 0 0 0 0 1 0 1 1 1 0 2 0 0 0 1 1 2 0 0 0 0 0 0 2 0 0 0 1 0 0 0 0 1 1 2 0 0 1 1 1 0 0 0 0 0 2 2 2 1 0 1 0 1 1 0 0 0 0 1 0 0 0 1 0 0 0 0 0 0 1 1 1 1 0 0 1 0 0 1 1 0 0 1 0 0 1 1 0 2 2 2 2 2 1 2 1 0 0 0 1 1 0 0 1 1 0 1 1 0 0 1 1 0 1 1 0 0 1 1 0 2 0 1 0 0 0 0 0 0 1 0 0 0 0 0 0 0 1 2 0 2 1 1 2 0 0 0 0 1 0 0 0 0 0 0 0 0 0 0 0 0 0 1 1 0 0 0 0 0 0 0 0 2 2 2 1 2 0 0 1 1 1 0 2 1 0 1 2 1 0 0 1 2 0 2 0 2 0 2 2 0 0 0 1 1 1 0 0 0 0 2 0 1 0 0 0 1 0 0 1 1 2 1 0 1 1 1 1 2 0 0 0 1 0 0 1 0 1 0 1 0 0 2 0 0 1 0 1 1 1 0 1 0 0 1 1 1 0 0 0 0 1 1 2 0 0 0 2 0 0 0 0 1 1 0 1 1 0 0 0 1 2 2 0 1 1 2 2 0 2 0 0 0 0 2 0 1 1 1 1 0 2 0 2 0 0 0 1 1 1 0 2 2 0 2 0 2 0 0 0 0 1 1 0 2 1 1 0 2 0 0 0 0 0 1 0 1 0 0 0 1 1 0 0 1 0 0 0 0 1 2 2 1 1 1 0 0 2 0 2 0 0 0 0 2 1 1 1 0 2 0 1 1 1 1 1 1 2 0 0 0 0 1 1 0 2 0 0 1 0 0 0 0 0 0 1 1 1 1 0 0 0 0 0 1 1 0 0 1
181 0 1 0 0 0 1 0 0 2 0 0 0 0 0 0 0 0 1 1 1 1 2 0 0 0 0 0 0 1 1 0 0 1 0 1 1 1 0 1 1 1 0 0 1 0 0 1 0 2 1 2 1 1 1 1 0 0 1 0 2 2 0 1 0 0 1 0 0 0 0 1 2 2 0 2 2 0 2 1 0 1 0 0 2 0 1 1 0 2 0 0 1 0 2 2 2 1 0 2 1 0 1 0 0 0 1 1 1 0 1 2 0 2 2 2 0 0 1 0 1 0 2 0 0 2 0 0 2 1 1 0 0 0 1 1 0 1 0 0 1 0 0 0 0 0 0 0 0 0 0 0 0 0 0 0 0 1 0 0 1 0 0 2 2 2 1 0 1 1 1 0 0 1 1 0 1 1 1 1 1 0 0 0 2 0 2 1 0 0 1 1 2 0 2 1 1 0 1 1 1 0 0 1 1 0 1 0 0 0 1 1 0 0 0 0 0 0 1 1 1 1 1 0 0 1 1 0 0 2 0 0 1 0 2 1 0 2 0 0 0 1 2 1 1 2 1 0 0 0 0 0 0 1 1 2 0 1 0 1 1 1 0 0 0 0 1 0 1 0 0 1 1 1 0 0 0 0 2 0 0 0 2 2 0 0 0 1 1 2 0 2 2 0 2 0 0 0 1 0 0 0 0 0 0 0 0 0 2 1 0 1 2 1 1 0 2 1 0 0 0 0 1 0 1 0 0 1 1 2 0 1 0 0 0 0 0 2 0 1 1 1 1 2 0 0 1 0 1 1 1 1 0 0 0 2 0 2 0 0 0 0 1 0 1 0 0 2 2 0 0 2 0 0 0 0 0 1 1 1 1 2 0 0 0 0 0 0 0 0 0 0 1 1 2 1 1 1 0 0 0 0 0 0 1 1 0 0 0 1 0 0 1 1 1 2 0 0 0 1 0 0 0 2 0 1 1 0 0 0 1 0 0 1 0 2 0 2 2 0 1 1 1 0 1 1 0 0 1 1 0 1 0 2 2 2 2 1 1 2 0 2 0 0 0 1 0 1 0 0 0 1 0 2 0 2 0 0 0 0 1 0 0 0 1 0 1 1 0 1 1 0 1 2 2 0 0 1 1 2 0 1 2 0 0 1 1 1 0 1 0 1 0 1 0 0 0 0 2 2 2 0 1 0 0 1 1 1 0 2 0 1 1 0 1 0 1 2 1 1 0 1 0 0 0 1 1 2 2 0 0 0 0 0 0 0 0 0 0 0 1 1 1 0 0 1 1 2 1 1 1 2 0 0 1 0 1 1 2 1 0 0 1 1 0 1 0 0 2 2 0 0 0 0 0 1 0 0 0 0 0 2 0 2 0 1 1 1 2 2 0 0 0 0 0 0 1 0 0 0 0 0 0 0 0 1 1 2 0 0 0 0 0 0 0 1 0 1 2 2 0 1 0 1 0 2 2 0 1 1 0 1 1 1 2 0 0 0 2 0 0 0 2 1 1 2 1 0 0 0 0 0 0 1 1 0 2 0 0 0 2 0 2 1 2 2 0 2 0 2 0 2 0 0 0 0 0 0 2 2 1 1 0 0 1 0 1 2 0 0 0 0 0 2 0 0 0 0 0 0 0 0 1 0 0 1 0 1 0 0 1 1 0 2 1 1 2 0 0 0 0 0 0 0 0 0 1 0 0 0 0 0 0 0 0 0 1 0 0 0 0 0 2 0 0 1 1 1 2 2 1 0 2 1 1 0 1 0 0 0 2 2 0 0 0 2 0 2 1 2 0 2 1 0 0 0 0 1 0 0 1 1 0 2 2 1 1 1 0 1 0 0 2 2 2 0 0 0 0 0 0 0 0 0 1 1 0 0 0 1 0 0 2 0 0 2 0 0 1 0 0 1 1 0 1 0 1 0 0 0 0 0 0 1 0 0 1 0 0 0 0 0 1 0 1 1 1 0 1 2 0 0 0 0 2 2 0 1 1 1 0 0 2 0 0 1 0 2 1 1 0 1 0 0 2 0 2 0 1 0 1 0 0 1 2 1 0 0 0 1 0 0 0 0 1 0 0 1 1 0 1 0 0 1 1 1 2 1 0 0 1 0 0 1 1 0 0 0 0 1 0 0 2 1 1 0 2 0 0 0 2 0 1 0 1 0 1 1 1 1 1 0 1 0 1 1 1 0 0 0 2 0 0 0 0 1 1 1 1 1 1 2 0 0 0 0 0 0 0 0 0 1 0 0 0 0 0 1 1 0 0 1
182 1 0 0 0 0 1 1 1 0 0 0 0 1 0 0 1 0 2 2 1 0 2 0 0 0 0 0 0 0 2 0 1 1 2 2 1 2 0 0 0 1 1 0 1 0 1 0 0 1 1 1 0 1 1 0 0 1 0 0 2 2 0 2 0 0 2 0 1 0 0 2 2 2 1 2 1 0 2 1 1 2 1 0 1 1 0 1 1 2 1 1 1 1 1 1 1 1 0 2 1 0 0 0 1 1 2 0 1 1 1 2 0 1 1 1 0 0 1 0 1 0 2 1 1 1 0 2 2 2 1 0 1 0 0 0 0 0 0 0 1 0 1 0 0 0 0 0 0 0 0 0 0 0 0 0 0 1 0 0 0 0 0 2 1 1 1 0 1 1 1 2 1 0 0 0 2 0 0 0 0 0 0 0 2 2 0 0 0 0 0 0 2 0 2 2 2 0 0 0 0 0 0 0 0 0 2 2 1 0 1 0 0 0 0 0 1 1 1 1 1 2 0 0 0 0 0 0 0 2 1 0 0 0 0 0 0 2 0 0 0 0 2 1 0 1 0 0 0 0 0 0 1 0 0 0 0 0 0 0 0 0 0 0 0 0 0 0 2 2 0 1 2 2 0 0 1 1 2 0 0 0 2 1 1 1 1 1 0 2 0 0 1 1 1 0 1 1 1 0 1 1 2 2 0 0 2 2 1 1 0 1 1 0 1 0 2 1 1 0 0 2 1 1 2 0 1 2 0 0 0 1 0 0 0 0 0 2 0 1 0 0 2 2 0 0 2 0 1 1 1 1 1 0 1 1 1 1 0 0 0 0 1 0 1 0 0 1 1 0 1 1 0 0 0 0 0 0 1 1 1 1 0 0 2 1 0 0 0 1 0 0 0 0 2 0 0 0 0 0 0 0 0 1 1 0 0 0 0 1 1 0 0 0 0 0 2 1 0 0 0 2 0 2 1 1 1 0 0 1 1 1 0 2 2 1 0 1 0 0 2 0 1 0 1 1 0 2 2 2 0 0 0 2 2 1 2 1 1 2 1 2 1 1 0 2 0 0 0 0 0 0 2 0 2 0 2 0 0 0 0 0 1 1 0 0 0 0 2 0 0 2 1 1 1 2 2 1 1 2 0 1 1 1 0 1 2 0 0 2 0 0 0 0 1 0 0 1 0 1 1 1 2 2 0 2 0 0 0 0 0 1 1 0 1 0 1 0 0 2 0 0 0 1 1 1 2 0 0 2 0 1 0 0 1 0 0 0 1 1 0 0 0 1 1 1 0 2 1 1 0 1 0 0 0 0 0 2 2 2 0 0 2 1 1 1 1 0 0 0 0 0 1 0 0 0 0 1 0 1 1 1 1 2 0 0 1 0 0 0 0 0 0 0 0 0 1 0 0 0 2 0 1 1 0 0 1 1 0 0 1 1 1 0 0 0 2 0 2 2 1 1 0 2 0 2 1 0 0 0 1 0 1 0 1 0 0 0 2 0 0 0 0 1 1 2 1 0 1 0 0 1 0 0 0 0 2 1 2 2 1 1 2 1 1 1 1 2 0 1 1 1 0 0 0 0 0 0 2 2 1 0 0 0 1 0 1 2 0 0 0 0 0 1 0 0 0 1 1 0 0 0 0 0 1 0 1 1 1 1 2 2 1 2 0 1 1 1 0 1 0 1 0 0 0 0 0 1 0 1 1 1 0 0 0 0 0 0 0 0 0 0 1 0 1 0 0 0 1 1 1 0 1 1 0 2 2 2 2 2 0 0 0 0 1 2 0 2 0 2 0 1 1 1 0 0 0 1 0 1 0 2 0 2 2 0 1 1 0 1 0 0 1 0 1 0 1 0 2 2 2 2 0 1 0 1 0 0 1 1 1 0 0 0 0 2 0 1 2 1 1 1 1 0 1 0 1 0 0 0 0 0 0 0 0 0 1 1 0 0 2 0 0 0 1 0 2 0 0 1 0 0 0 0 2 1 0 0 0 2 2 0 1 0 0 1 1 0 2 1 0 1 0 0 2 0 2 0 2 0 0 0 1 0 1 1 1 1 0 2 0 0 0 0 1 1 0 1 2 1 0 2 0 1 1 0 0 0 0 0 0 0 0 1 1 0 0 1 0 1 0 0 2 0 0 0 1 2 0 1 2 0 1 0 1 0 1 2 0 1 0 1 2 0 2 1 2 0 0 0 1 0 0 1 1 0 1 1 1 0 0 1 1 1 0 0 0 0 0 2 0 0 0 1 1 0 1 0 0 0 1 1
183 0 0 0 0 0 2 0 0 2 0 0 0 0 0 0 0 0 1 0 1 0 0 0 0 0 1 0 1 1 2 0 1 1 1 0 2 2 0 1 1 1 1 1 1 1 1 0 0 1 1 2 2 2 0 1 0 0 0 1 0 1 0 1 1 1 1 0 2 0 0 2 1 1 1 1 1 0 2 0 2 2 2 1 1 0 1 0 0 2 0 0 1 1 1 2 1 2 0 2 1 0 1 0 1 0 1 0 0 0 1 1 0 1 1 1 0 0 1 0 1 0 2 1 1 1 0 0 2 1 0 0 2 0 0 0 2 0 0 0 0 0 0 1 0 0 1 0 0 0 0 1 0 1 0 0 0 2 0 1 1 1 0 2 0 1 0 0 1 1 1 0 0 2 1 0 2 1 0 1 1 1 1 1 2 1 2 0 0 0 0 1 1 0 1 0 0 0 0 0 0 1 0 1 1 0 1 0 0 0 1 1 1 0 1 1 0 1 1 1 1 0 1 0 0 2 2 0 0 2 0 0 2 1 1 2 0 2 0 0 0 1 0 0 0 2 2 0 0 0 0 0 1 0 0 1 1 0 0 0 0 0 0 0 0 0 0 0 0 0 0 2 1 1 1 0 0 1 2 0 2 0 0 2 0 0 0 2 1 2 0 1 0 1 1 0 0 1 1 1 1 0 2 2 0 0 0 2 2 2 0 2 1 0 2 0 2 1 0 0 0 2 1 1 2 0 0 1 1 1 0 0 1 1 0 0 0 1 0 1 0 0 1 2 0 0 0 1 1 0 0 1 2 1 1 0 1 0 1 0 1 1 2 0 1 0 0 1 2 0 0 2 0 0 1 1 0 1 0 2 2 1 1 0 1 1 0 0 0 2 0 1 0 0 1 0 1 2 0 0 0 1 0 1 2 1 0 1 0 2 0 0 1 1 1 2 0 0 1 0 0 1 1 1 1 1 2 0 0 1 1 1 0 0 0 0 1 1 0 0 0 0 2 2 0 2 0 1 2 2 0 0 0 0 0 0 0 0 1 1 0 1 2 2 2 0 0 0 0 0 0 1 2 0 1 0 1 0 0 1 2 1 2 2 0 1 0 1 0 0 1 1 1 2 2 0 0 1 2 1 1 1 2 0 0 0 1 1 0 0 0 1 0 2 0 0 0 1 1 2 2 0 2 0 1 2 0 1 0 1 1 1 2 1 1 1 2 0 0 0 1 1 0 0 1 1 1 0 0 2 0 0 1 0 1 1 0 0 1 0 0 1 0 0 0 0 0 2 2 0 1 1 1 0 1 1 1 1 1 2 0 0 1 1 1 0 0 0 0 0 0 0 1 0 1 0 0 0 0 0 0 2 0 0 1 1 1 1 1 1 1 0 0 2 0 0 0 0 0 0 0 0 0 1 0 0 2 2 0 0 1 1 0 1 1 0 1 0 2 2 0 1 0 1 1 0 0 0 0 0 0 2 0 1 1 0 0 0 1 0 0 0 0 0 2 1 1 0 1 1 1 0 1 0 0 1 0 0 0 0 2 0 2 2 1 2 0 0 2 0 1 0 0 0 0 0 0 0 2 2 1 1 0 0 0 0 1 1 0 0 0 0 0 2 0 1 0 1 1 0 0 0 0 0 1 2 0 1 1 0 1 2 0 2 1 0 1 0 0 1 1 1 0 0 0 1 1 1 0 1 1 1 0 0 0 0 0 1 1 1 1 1 1 0 0 1 1 1 0 0 0 0 0 0 0 0 1 0 0 0 1 2 0 0 0 1 0 1 0 1 0 0 1 0 0 0 0 0 0 0 0 1 0 0 2 0 2 0 0 1 0 0 1 2 2 0 0 0 2 2 1 2 0 0 0 0 0 0 1 0 1 0 0 1 1 2 0 1 1 0 0 0 2 0 2 0 2 0 0 0 0 0 0 0 0 0 0 0 1 1 0 0 0 0 0 1 2 0 0 2 0 0 0 1 1 1 0 1 1 2 1 0 1 0 0 0 1 0 0 2 0 1 0 0 2 0 2 0 1 0 1 1 0 1 2 1 0 2 0 1 1 0 0 1 0 0 0 1 1 1 0 1 0 1 2 1 1 0 0 0 0 0 0 1 0 1 0 0 0 0 0 2 2 0 1 1 2 0 0 0 2 1 1 1 1 0 1 0 0 0 0 0 1 1 1 1 1 0 1 1 1 0 0 1 1 1 0 2 0 0 0 2 1 1 0 1 1 0 0 1 0 0 0 1 0 0 0 1 1 0 1 2
184 0 1 0 0 0 1 1 0 0 0 0 0 0 0 0 0 0 1 0 0 0 1 1 0 0 0 0 0 0 2 1 2 1 0 1 1 2 0 2 1 0 1 1 2 1 0 0 1 1 0 1 0 0 2 2 0 0 0 0 0 0 0 2 1 1 2 0 0 0 1 0 2 2 2 2 0 1 1 0 1 2 2 1 1 0 0 1 1 2 1 1 2 0 0 1 0 1 0 2 1 0 1 0 1 1 2 1 1 0 1 2 1 2 2 2 1 0 2 0 2 0 1 1 0 1 0 1 2 1 1 0 0 0 1 1 0 0 0 0 0 0 0 0 0 0 0 0 0 0 0 0 0 1 0 0 0 1 0 0 0 0 0 2 1 1 0 1 0 1 1 1 0 2 0 0 1 2 1 2 1 1 1 1 1 1 1 1 1 0 1 0 2 0 2 2 2 0 0 0 0 1 1 2 2 0 1 1 0 0 2 0 1 0 0 0 0 0 1 0 2 1 0 0 0 0 0 0 0 2 0 0 0 1 1 1 1 1 0 0 0 0 2 0 0 1 0 0 0 0 0 0 0 0 0 2 1 2 1 1 0 1 0 0 1 0 1 0 1 1 0 0 1 1 0 0 0 2 2 0 1 0 2 2 0 1 0 2 0 2 0 0 1 0 2 0 1 0 1 0 0 0 0 0 0 1 0 2 1 1 0 1 1 0 2 0 0 0 1 0 0 2 1 0 1 0 1 0 1 1 0 1 1 0 0 0 0 1 0 1 0 0 1 1 0 0 2 0 1 1 1 1 2 0 0 0 2 1 0 0 0 0 1 0 0 0 2 1 2 1 0 2 0 0 0 0 0 0 1 1 0 2 0 0 1 0 0 0 0 0 1 0 0 0 2 0 0 1 0 0 0 0 0 1 1 0 0 0 0 1 0 0 0 0 1 2 0 0 1 0 0 1 0 2 1 1 1 0 0 0 2 0 0 1 1 1 0 0 0 0 1 1 2 0 1 1 0 0 1 2 0 0 0 2 2 1 2 2 2 1 1 1 1 2 1 1 0 0 0 0 0 1 0 2 0 2 0 0 0 0 1 0 1 1 0 1 0 0 2 1 0 2 1 1 0 0 0 0 2 0 2 0 2 0 0 1 2 0 0 0 1 1 0 1 0 0 0 0 1 1 1 1 2 1 0 2 0 0 1 1 1 0 1 0 1 0 1 2 0 0 1 1 0 0 0 0 1 1 1 1 0 0 0 0 2 2 0 0 0 1 0 0 1 0 0 1 1 1 1 0 1 0 0 0 0 0 1 2 2 1 0 0 1 0 1 1 1 0 0 0 0 1 0 0 2 0 0 1 0 2 2 0 0 1 0 1 1 1 1 1 1 0 0 1 0 1 0 0 1 1 0 1 1 1 0 0 1 1 0 0 1 1 0 0 0 1 0 0 2 1 1 1 0 0 0 2 2 0 1 1 0 1 0 2 2 0 1 2 1 0 0 0 0 1 1 2 2 1 0 0 1 0 0 0 1 0 2 0 0 0 0 0 2 2 1 2 1 1 1 0 2 0 0 1 0 0 1 0 2 2 1 0 0 0 1 0 1 2 0 0 1 0 0 1 0 1 0 1 0 1 0 1 1 0 2 2 0 0 0 0 1 1 0 2 1 1 2 1 0 2 1 1 0 0 0 0 1 0 0 0 0 0 0 0 0 0 0 0 1 1 0 1 1 0 1 0 1 0 1 1 1 0 0 0 0 0 0 2 2 2 0 0 0 0 2 2 0 2 0 2 0 0 0 1 0 0 0 0 1 1 0 0 0 2 1 0 0 0 0 1 0 0 0 0 0 0 0 0 2 2 2 2 0 1 0 1 0 0 0 0 0 0 0 2 1 1 0 0 1 0 1 1 0 0 0 0 0 0 0 0 0 0 0 0 0 0 1 0 0 0 1 1 1 1 0 0 0 0 0 1 0 0 1 0 1 0 0 1 1 2 1 1 2 0 0 0 1 1 0 2 0 0 0 0 0 0 0 0 1 0 1 1 0 2 2 0 0 1 0 1 0 0 0 0 1 1 0 1 1 1 0 1 0 1 1 1 1 2 0 0 0 0 0 1 0 0 0 0 0 0 0 0 0 0 0 0 0 1 0 0 2 0 1 1 1 0 1 1 0 1 1 0 1 0 0 0 0 0 0 0 1 0 0 1 1 1 1 0 2 1 1 0 0 0 0 0 0 0 0 2 0 0 0 0 0 0 0 0 0 0 1 1
185 1 2 1 0 0 1 2 1 0 0 1 0 0 0 0 0 0 2 1 1 0 0 0 0 0 2 0 0 1 1 0 0 1 0 1 1 1 1 0 0 1 0 0 0 0 0 0 0 0 1 2 0 1 1 1 0 1 0 1 0 0 0 2 0 0 1 0 2 0 0 0 2 2 2 2 0 0 1 1 0 2 2 2 2 0 1 1 1 2 1 1 1 1 0 1 0 1 1 2 0 0 0 1 1 1 2 0 1 1 0 2 0 2 2 2 0 0 0 0 2 0 2 1 1 1 0 0 2 2 0 1 0 0 0 0 1 0 0 0 1 0 0 0 0 0 0 0 0 0 0 0 0 0 0 1 1 1 0 0 0 1 2 2 1 2 0 0 0 1 1 1 2 1 0 0 0 2 2 2 2 0 0 0 1 1 0 1 0 0 1 1 2 0 2 2 2 0 0 1 1 1 0 1 1 0 2 0 0 0 1 1 1 0 0 0 0 0 2 0 2 2 0 0 0 0 0 1 1 0 0 1 1 1 1 1 0 2 0 0 0 1 2 0 1 2 1 0 0 0 0 0 1 0 0 1 1 2 0 2 2 2 0 0 1 0 1 0 2 2 0 1 0 0 0 0 0 0 2 0 0 0 0 2 0 0 0 1 2 2 0 1 0 1 1 1 0 1 1 1 1 1 1 1 1 0 1 2 1 1 0 1 1 0 0 0 2 0 0 0 1 2 0 0 2 0 2 0 1 1 0 0 1 1 0 0 0 1 1 1 1 1 2 2 0 0 2 0 1 1 1 0 2 0 0 0 2 1 0 0 0 0 2 0 2 1 1 2 2 1 0 2 2 2 1 2 0 0 0 2 1 0 1 1 2 1 0 0 0 1 0 1 0 0 2 0 0 0 0 1 0 1 0 1 1 0 1 1 0 2 0 0 1 1 1 1 1 1 0 0 0 2 0 2 1 1 0 0 0 0 0 0 0 1 0 0 0 2 0 0 2 0 1 2 0 2 0 0 2 0 0 1 0 2 1 1 1 0 0 1 0 1 1 2 1 1 0 2 0 1 1 2 2 0 0 0 0 0 0 0 1 0 1 1 0 0 0 1 0 1 1 0 2 1 2 0 0 0 1 1 1 1 1 1 0 2 2 0 0 1 0 1 0 0 1 0 0 0 1 1 1 1 2 0 1 2 0 0 0 2 0 0 0 0 0 0 2 1 0 0 1 0 0 0 0 1 0 1 1 1 0 0 1 0 1 0 1 0 0 0 2 0 0 0 0 0 1 1 1 0 0 1 1 0 0 0 0 2 2 2 0 0 0 0 0 0 0 0 0 0 0 2 0 1 1 0 1 1 0 1 1 1 0 1 1 0 1 0 2 1 0 0 0 0 0 0 0 0 0 0 0 0 0 0 0 0 2 0 0 0 1 1 0 1 1 0 1 0 2 2 0 2 0 1 1 0 0 0 1 1 0 2 1 1 2 0 0 0 2 0 0 0 1 0 1 1 1 0 1 1 1 1 0 0 1 0 2 0 0 0 0 1 1 1 2 2 0 1 2 0 2 0 0 0 1 0 1 0 1 1 1 0 1 1 1 1 1 2 0 0 0 0 0 2 1 1 0 2 2 0 0 0 1 1 0 1 1 1 1 0 1 1 0 1 1 0 0 1 0 2 1 1 0 0 0 0 0 0 0 1 1 0 0 0 0 0 1 0 1 0 0 0 1 1 0 0 0 1 1 1 0 0 1 0 0 0 1 1 1 2 0 0 0 0 0 2 0 2 0 2 0 1 0 1 0 0 0 2 0 0 0 2 0 2 0 0 0 1 1 0 0 0 0 0 0 0 0 0 0 1 0 0 0 1 0 1 0 0 0 0 0 0 2 0 0 2 0 1 0 0 0 0 2 0 2 0 1 0 0 0 0 0 0 0 0 0 0 0 0 0 0 0 0 0 0 0 1 0 0 1 0 0 1 1 2 1 0 2 2 2 1 0 2 1 0 1 0 0 2 1 0 1 0 0 2 0 2 0 0 0 0 2 0 0 1 1 1 2 0 1 1 1 1 0 1 1 1 1 1 1 0 1 0 1 1 1 0 0 1 1 0 1 0 2 0 0 0 1 0 0 0 0 1 0 0 0 1 0 0 1 2 0 2 0 0 0 0 1 1 2 1 0 2 0 1 1 1 0 1 1 1 1 1 0 0 0 2 0 2 0 0 0 2 2 0 0 0 0 0 2 0 0 0 0 0 0 0 0 0 0 1 0
186 1 0 0 0 0 1 1 1 1 0 0 0 0 0 0 0 0 2 2 2 0 0 0 0 0 1 0 0 0 1 0 0 1 0 0 2 2 0 1 1 0 1 1 1 0 0 0 0 0 0 0 0 1 1 0 0 0 0 0 0 0 0 2 0 0 1 0 2 0 0 1 2 2 1 2 1 0 2 0 1 2 2 1 1 0 1 0 0 2 0 0 1 0 0 1 0 1 0 2 0 0 0 0 2 2 2 1 1 0 0 1 1 2 2 2 1 0 0 0 2 0 1 1 0 1 0 2 2 2 0 2 0 0 0 0 1 0 0 0 1 0 1 0 0 1 0 1 1 0 1 0 0 0 0 0 1 2 1 0 1 1 0 2 1 0 0 0 1 1 1 0 0 2 0 0 2 1 0 1 1 1 1 1 1 1 1 0 0 0 0 0 1 1 1 2 0 0 0 0 0 0 0 2 1 1 1 0 2 0 2 1 1 1 0 0 0 0 1 0 2 0 0 0 0 1 0 1 1 1 1 0 0 0 1 0 0 2 0 0 0 0 2 0 0 2 1 0 0 0 0 0 1 1 1 1 0 2 0 0 0 0 1 1 1 0 0 0 1 2 0 2 2 2 0 1 0 0 2 0 0 0 1 2 0 0 0 1 0 1 1 0 1 0 2 0 1 1 0 1 1 1 1 1 0 0 2 2 0 1 0 2 2 0 0 0 1 0 0 0 1 1 1 1 1 0 1 1 1 1 0 1 0 0 0 0 0 2 0 2 1 1 2 2 0 0 2 0 1 1 1 1 1 0 0 0 1 0 0 1 0 1 0 1 0 0 0 2 1 0 1 1 0 0 0 0 0 0 1 1 2 0 1 1 1 1 0 0 0 0 0 0 1 0 1 1 2 1 0 0 0 0 0 1 1 0 0 1 0 2 0 0 1 1 1 2 0 0 0 0 1 2 0 2 1 0 2 0 0 0 0 1 1 1 1 2 0 1 0 0 1 1 1 0 1 1 0 0 1 1 1 0 0 2 1 1 1 1 0 1 0 0 0 0 0 1 0 0 0 0 1 1 2 0 2 0 0 0 0 0 1 1 1 1 0 1 0 0 0 2 0 1 2 1 0 0 0 0 0 2 0 1 2 0 0 0 0 1 0 1 0 1 0 2 0 0 0 2 0 2 2 0 2 1 0 2 0 0 1 1 1 0 0 0 0 1 2 0 1 1 1 0 1 1 1 1 2 1 1 1 0 0 0 0 2 2 0 0 0 0 0 0 0 0 0 0 0 1 1 0 1 0 1 0 1 1 0 2 2 2 0 0 0 0 0 0 0 0 0 0 1 1 0 0 0 0 0 0 0 0 0 2 0 1 0 1 2 0 0 0 1 0 0 2 1 0 0 0 0 0 0 0 0 0 0 0 2 2 0 0 0 1 0 0 0 0 1 0 2 2 1 0 0 1 0 1 1 0 0 0 0 2 1 1 1 0 0 0 2 0 0 0 0 1 0 1 2 0 0 1 1 0 1 0 0 0 1 1 1 1 2 0 2 2 2 2 1 1 2 0 1 0 1 0 0 0 1 1 0 0 0 0 0 0 1 0 2 2 0 0 0 0 0 2 0 0 0 0 0 0 0 0 0 0 1 1 1 1 0 0 1 1 0 2 0 1 1 1 0 1 0 1 0 0 0 0 0 1 0 1 1 1 0 0 0 1 0 0 1 0 0 0 1 0 0 1 1 1 0 0 0 0 1 0 0 0 1 2 2 2 0 0 0 0 1 1 1 2 0 2 0 1 1 1 0 0 0 0 0 0 0 1 0 2 1 0 1 0 0 2 0 0 2 2 2 0 0 0 0 0 0 1 0 0 0 1 0 0 0 0 0 0 1 0 0 2 0 0 1 0 0 0 1 1 1 0 1 2 2 0 0 1 0 0 0 0 1 0 0 0 1 1 0 0 1 0 0 0 0 2 0 0 0 1 1 1 0 2 2 2 2 0 2 1 0 1 0 2 1 1 1 1 0 1 1 0 1 0 1 0 0 0 0 0 1 1 0 0 0 1 1 1 0 0 2 1 0 2 2 2 0 2 0 1 1 1 1 0 0 0 0 0 0 1 0 0 1 1 0 0 0 0 1 2 1 0 2 2 1 0 2 0 1 1 1 0 1 2 0 0 0 0 1 1 0 0 0 1 1 0 1 0 0 1 1 0 2 1 1 1 1 2 2 2 0 1 0 0 0 1 0 0 1 2 1 0 0 0 0 0 0 0
187 0 0 0 0 0 2 0 0 1 0 1 1 2 0 1 0 0 1 1 1 1 1 1 1 1 1 0 2 2 1 1 0 1 1 1 2 2 0 1 0 1 0 0 1 1 1 1 0 1 1 2 1 1 1 0 0 0 0 0 2 2 0 2 1 1 1 0 1 0 0 1 2 2 0 2 2 0 2 0 0 1 1 0 1 0 0 0 0 2 0 0 1 0 1 2 1 0 0 0 0 0 2 0 0 0 2 0 1 1 0 0 0 1 1 1 0 0 1 0 2 0 2 0 2 0 0 0 2 2 0 1 0 0 0 0 0 0 0 0 2 0 0 0 0 0 1 0 1 1 0 0 0 0 0 1 2 1 1 0 1 1 0 2 1 1 0 2 0 2 0 1 0 1 2 0 2 1 0 1 1 0 1 1 1 1 1 2 1 0 1 0 1 1 1 1 1 0 0 1 1 1 0 1 1 0 0 1 0 0 2 1 2 0 0 0 0 0 2 0 2 2 0 0 1 0 1 0 0 1 0 0 0 0 2 1 1 1 0 0 0 0 2 0 1 2 1 0 0 0 0 0 2 0 0 1 0 1 0 0 0 0 0 0 2 0 0 0 2 1 0 0 1 0 0 0 0 0 2 0 0 1 1 1 0 1 1 2 0 2 0 1 0 0 2 0 0 0 0 0 1 1 1 1 0 0 1 2 1 1 0 1 1 0 2 0 1 1 0 0 0 2 2 1 2 0 1 1 1 1 0 2 2 0 0 0 0 1 0 0 1 0 0 1 0 0 1 2 2 2 2 0 1 0 0 1 1 1 0 1 0 1 1 0 1 1 0 1 2 1 0 2 0 0 0 0 0 0 1 1 2 0 0 0 1 0 0 0 0 1 0 1 0 0 2 0 0 0 1 1 0 2 0 0 0 0 0 1 0 1 1 0 1 1 1 1 1 0 0 1 0 1 0 1 1 1 1 0 0 1 0 2 0 0 0 0 1 1 0 0 1 1 2 1 1 1 0 0 1 1 1 0 0 2 1 0 1 0 2 2 0 2 0 0 0 1 1 1 0 0 0 0 2 0 2 0 0 0 0 0 0 0 2 2 1 1 1 1 0 1 1 1 0 2 1 1 1 1 1 2 0 0 2 0 0 0 1 0 0 2 0 0 0 0 1 0 0 0 1 1 1 1 2 0 1 2 0 2 0 2 0 2 0 0 0 0 2 0 1 2 0 0 0 1 1 2 1 1 1 2 0 0 0 0 2 1 0 0 0 0 0 0 1 0 0 1 0 0 0 0 0 0 0 0 0 0 1 2 2 1 1 0 2 2 1 0 0 1 0 1 1 1 0 0 0 0 0 0 0 0 0 1 0 2 0 1 0 0 0 0 1 0 1 1 1 1 0 0 0 0 0 0 0 0 0 0 2 2 0 0 1 1 1 0 0 1 0 0 1 1 0 0 0 1 0 2 2 2 0 0 0 1 1 1 1 0 0 0 2 0 0 0 2 2 0 2 1 2 0 1 0 1 0 0 1 1 1 1 2 2 1 2 2 0 2 2 1 1 2 0 1 0 0 1 0 0 2 1 1 1 0 1 1 0 0 0 0 1 1 0 0 0 0 2 1 1 0 1 1 0 0 0 1 0 0 2 0 0 0 1 1 1 0 2 0 0 1 0 0 0 0 0 0 0 0 0 0 0 0 0 0 0 0 1 0 0 1 0 2 0 0 0 1 0 1 1 1 0 2 2 2 0 0 1 1 0 1 0 0 1 1 1 1 1 2 2 0 1 0 2 1 1 0 1 0 0 0 1 0 0 1 2 0 2 1 0 2 1 0 0 1 1 2 2 2 0 0 0 2 2 2 2 0 1 0 1 0 0 0 0 0 0 1 0 0 2 0 0 1 0 1 0 1 0 1 0 1 1 0 0 0 0 0 0 0 0 0 0 0 0 2 0 1 1 0 1 1 0 1 1 1 0 2 1 1 1 0 0 1 2 2 0 1 0 0 1 1 2 0 2 0 1 0 0 2 0 2 0 1 0 1 1 1 0 1 1 1 2 0 1 1 0 0 0 1 2 0 0 1 1 0 1 0 0 1 1 1 1 1 1 0 0 0 1 0 1 0 2 0 0 0 0 1 0 0 1 2 0 0 0 2 0 1 1 2 1 2 1 0 0 0 1 0 0 0 1 1 0 0 0 2 0 0 0 0 1 1 2 1 0 0 1 0 0 0 0 0 0 1 2 0 0 0 0 0 0 1 0 0 0 0 0
188 0 2 0 0 0 1 1 0 0 1 1 1 1 0 1 0 0 1 2 1 1 1 1 1 1 0 0 0 1 1 0 0 0 0 0 2 1 0 1 1 1 0 0 2 1 0 0 0 1 1 1 1 1 1 0 0 2 0 1 0 1 1 1 0 0 0 0 1 0 0 0 1 1 1 1 1 0 1 0 1 2 1 1 2 0 0 0 0 2 0 0 0 0 0 0 0 0 0 1 0 1 2 0 0 0 2 0 0 0 0 1 0 1 1 1 1 1 1 0 2 0 2 0 2 0 0 1 1 1 1 0 0 0 0 0 0 0 0 0 0 0 0 0 0 0 2 0 0 1 0 1 0 0 0 0 0 0 1 0 0 0 0 2 2 2 0 0 1 2 1 0 2 2 2 0 2 0 0 0 0 0 1 1 1 1 1 0 0 0 1 0 2 0 2 2 2 0 0 1 1 0 0 2 2 0 1 0 1 0 0 2 2 0 0 0 0 1 0 0 2 1 1 0 0 1 1 0 0 1 0 0 0 0 1 0 0 1 0 1 0 1 2 2 0 2 0 0 0 0 0 0 2 0 0 2 0 1 0 0 0 0 0 0 2 1 0 1 1 1 0 1 1 0 0 0 0 0 2 0 0 0 1 1 0 0 1 2 2 2 0 1 1 0 2 0 0 1 0 1 1 1 2 2 0 0 0 2 1 1 1 2 1 0 1 1 2 0 0 0 1 1 0 0 2 0 1 1 1 1 0 1 2 0 0 0 0 0 0 0 1 0 2 1 0 0 2 1 2 2 2 0 1 0 0 1 0 0 1 0 1 1 1 0 0 1 0 0 2 0 0 2 0 0 0 1 0 0 0 2 2 0 1 0 2 2 0 0 0 2 1 1 0 0 2 0 1 0 1 1 1 1 0 2 2 0 0 1 0 2 0 0 1 1 1 1 1 1 0 0 0 1 0 1 1 1 0 0 0 0 1 0 0 1 1 0 0 1 1 0 0 2 2 0 0 0 0 0 1 1 0 1 0 1 1 0 1 0 1 1 0 1 1 1 1 1 0 1 0 1 1 1 2 1 1 0 0 0 0 2 1 1 1 1 1 1 1 0 1 0 1 1 0 2 1 0 0 1 2 2 0 0 1 1 0 1 1 0 1 0 1 1 1 1 0 1 1 1 1 1 1 1 2 1 0 2 0 1 2 1 2 1 0 0 0 0 2 1 0 0 2 0 0 1 0 2 0 1 1 2 0 0 0 0 2 2 0 1 2 0 0 2 1 0 0 1 0 2 1 1 1 2 0 0 0 0 0 2 2 2 0 0 2 1 1 1 1 0 2 2 0 0 0 0 0 0 2 0 0 0 0 1 1 0 0 2 2 0 1 0 0 0 0 0 0 0 0 0 0 0 1 0 0 0 0 1 1 0 0 0 2 2 0 1 1 0 1 0 2 2 1 1 0 1 1 0 0 0 2 2 0 1 0 1 1 0 0 0 0 0 0 0 1 1 0 1 1 2 0 1 1 0 0 0 0 0 2 0 0 0 1 0 2 1 2 2 1 1 1 1 1 1 0 0 0 0 0 0 1 2 0 0 0 0 1 0 2 1 0 0 0 1 0 1 0 0 0 2 2 0 0 0 2 0 0 1 0 2 1 0 2 2 0 2 0 0 1 1 0 2 1 1 0 0 0 0 1 1 0 2 2 1 0 0 0 0 0 0 1 0 0 0 2 1 0 0 0 1 2 2 1 0 0 1 0 0 1 0 1 1 1 1 0 0 1 1 1 1 1 2 1 1 2 0 1 1 0 0 0 0 1 1 0 2 1 1 0 0 0 2 0 2 0 0 2 2 1 0 1 2 0 1 0 1 1 2 0 0 0 1 0 0 1 0 0 2 0 0 0 0 0 0 1 0 1 1 1 1 1 1 0 0 0 0 0 0 0 1 0 0 2 0 1 0 0 2 0 0 1 1 0 0 0 1 1 2 0 1 1 1 1 0 2 0 0 0 0 1 1 1 0 0 0 1 1 0 1 0 0 1 0 0 0 0 1 0 0 1 1 1 1 0 0 0 0 0 0 1 0 0 0 0 0 1 1 1 2 2 1 0 0 0 1 0 1 0 1 0 0 0 0 0 1 0 0 1 1 0 0 0 2 0 2 0 0 0 0 2 1 1 1 1 1 0 1 2 2 1 2 1 1 0 0 0 0 0 2 1 1 0 0 1 1 1 1 1 1 0 0 0 0 0 0 0 0 0 0 0 0 0 1 1
189 1 2 0 0 0 1 2 1 0 0 0 1 2 0 1 0 0 1 1 1 0 0 0 0 0 0 0 0 2 0 0 1 0 1 1 2 0 0 0 0 1 0 0 2 0 0 0 0 0 0 0 0 0 2 1 0 0 0 1 0 1 0 2 1 1 1 0 2 0 0 1 2 2 1 2 1 0 2 0 2 2 2 0 0 0 0 0 0 2 0 0 1 1 0 1 0 1 0 1 0 2 2 0 0 0 2 1 1 0 1 2 1 1 1 1 1 0 1 0 1 0 2 1 1 1 0 1 2 2 0 0 0 0 0 0 0 1 1 0 1 0 1 0 0 0 0 0 0 0 0 0 0 0 0 1 0 0 0 1 0 0 1 2 1 2 1 0 0 0 2 0 0 2 0 0 1 0 0 0 0 0 1 1 2 2 1 1 0 0 2 1 2 1 2 1 2 0 0 0 0 0 0 1 1 0 1 0 2 0 2 1 2 0 0 1 1 1 1 0 2 1 0 1 0 0 1 0 0 0 0 0 0 0 2 0 0 0 1 1 0 0 1 0 1 2 1 0 1 1 1 1 1 1 1 2 0 2 1 2 1 2 0 0 0 0 0 1 2 2 0 1 2 2 0 1 1 1 2 0 1 0 1 1 0 1 1 0 0 2 0 2 0 2 0 1 0 1 0 0 0 1 1 1 0 0 0 2 0 1 0 0 2 0 2 0 2 0 1 0 0 1 0 0 2 0 2 2 1 1 0 2 1 1 0 0 0 2 0 0 0 1 2 1 0 0 0 1 2 1 1 0 1 0 0 1 1 1 0 0 0 0 2 0 2 1 0 2 1 1 1 1 0 0 0 0 0 0 1 1 1 1 2 0 1 1 0 0 0 1 0 0 1 0 2 0 0 0 0 0 0 0 0 2 2 1 0 0 0 2 0 0 0 0 0 2 0 0 1 0 0 1 1 2 0 1 1 0 0 2 0 0 0 2 2 0 0 2 0 1 1 1 0 2 0 2 0 0 1 2 0 0 0 2 1 1 2 0 0 0 0 0 0 0 0 1 1 0 0 0 0 0 1 2 0 1 0 0 0 1 2 0 1 1 0 1 0 1 0 0 1 1 0 2 1 0 0 0 0 2 0 2 1 1 0 1 1 0 0 1 0 2 1 1 1 0 0 0 1 2 2 0 0 0 0 1 1 1 1 1 1 1 0 0 0 1 2 0 1 1 1 0 0 1 0 2 1 0 0 2 0 0 1 0 2 2 0 1 0 0 1 0 0 0 0 0 0 2 2 0 0 2 1 0 1 1 2 2 2 2 0 0 2 2 2 1 1 0 0 1 0 1 1 0 0 0 0 1 0 2 2 0 1 1 1 0 0 2 2 2 0 0 0 1 1 1 0 0 1 1 1 1 0 0 0 0 2 1 0 0 1 1 1 0 0 1 0 0 2 2 2 1 0 0 0 2 2 0 1 1 0 2 1 0 1 0 0 1 2 0 0 0 1 0 2 2 1 1 0 0 0 0 0 0 0 0 2 0 1 1 1 1 1 1 1 1 0 2 1 1 0 1 0 0 1 0 1 0 1 1 0 0 0 0 0 0 1 2 0 0 1 0 0 1 0 0 0 0 0 0 0 2 0 0 0 2 0 0 0 0 1 1 0 2 0 0 1 1 1 1 0 1 0 0 0 1 2 0 0 0 0 0 1 0 1 1 0 0 1 0 0 0 2 0 2 0 0 2 1 1 0 0 0 0 0 0 1 1 1 1 1 1 1 0 1 1 1 1 0 1 0 0 1 0 0 0 1 1 0 0 1 1 0 2 0 1 0 1 0 0 0 0 1 1 1 0 1 0 2 2 2 2 0 0 1 1 0 0 2 0 1 0 1 0 0 1 0 0 0 0 0 0 1 0 1 0 1 1 1 0 0 0 0 0 0 0 0 1 1 1 1 0 0 0 0 0 0 0 1 2 0 0 1 1 2 2 0 1 1 1 1 0 2 0 0 0 0 2 1 1 1 1 0 1 1 0 1 0 0 0 0 0 1 0 1 1 1 0 0 1 0 0 1 0 1 1 0 1 2 2 0 2 0 1 1 1 2 0 0 0 0 1 0 1 1 0 0 1 0 0 0 0 1 1 0 0 2 0 0 0 2 0 1 1 1 0 1 2 0 0 0 0 0 1 0 1 1 0 1 1 1 0 0 0 0 2 0 1 2 1 1 1 0 1 0 0 0 0 0 1 0 1 0 0 0 0 0 0 0 0 0 0
190 1 1 2 0 1 0 1 0 0 0 1 0 1 0 0 1 0 1 1 1 0 0 1 0 0 1 0 1 1 1 0 1 0 0 1 1 2 0 2 2 0 1 1 2 2 2 0 0 0 0 1 0 0 1 0 0 0 0 0 2 2 0 0 0 0 1 0 1 0 0 1 2 2 1 2 1 0 1 0 0 1 2 1 1 0 0 0 0 2 0 0 0 0 2 2 1 2 1 2 0 0 1 0 1 0 2 1 1 0 1 2 1 1 1 1 1 0 1 0 2 0 1 0 1 0 0 0 1 1 1 0 0 0 0 0 0 0 0 0 0 0 2 0 0 0 1 0 0 1 0 1 0 0 0 0 0 2 0 0 2 0 0 1 1 0 0 0 2 2 0 0 2 0 0 0 2 1 0 2 1 1 2 2 2 2 2 1 1 0 1 0 1 1 1 2 0 0 0 0 0 1 1 2 2 0 0 1 0 0 0 2 1 1 0 0 0 0 0 1 1 2 0 0 0 1 1 1 0 2 0 1 1 1 1 1 0 1 1 1 0 0 2 0 0 2 0 0 0 0 0 0 2 1 1 1 0 1 1 0 0 1 1 1 1 0 0 0 1 1 1 2 1 1 0 0 1 0 1 0 1 0 2 1 1 0 1 1 2 2 0 1 0 0 1 0 0 0 0 2 2 0 2 2 2 0 0 2 1 1 1 2 1 0 0 0 2 0 1 0 0 2 1 0 1 0 1 2 0 0 0 2 0 0 0 0 0 1 0 1 0 0 2 1 0 0 0 1 1 0 0 1 2 1 0 0 2 0 1 1 1 2 2 0 2 0 1 2 1 0 1 1 2 2 0 0 0 0 0 2 1 1 0 2 2 0 0 0 0 0 0 0 0 0 2 0 0 0 0 0 0 0 0 0 1 1 1 1 0 1 0 0 0 0 0 1 1 0 0 0 1 2 0 1 2 2 0 0 0 0 0 0 0 0 0 2 0 1 0 0 1 1 1 1 1 2 0 1 1 1 0 0 0 2 2 1 2 1 2 2 1 2 0 0 0 2 0 2 0 1 1 1 1 1 2 0 0 0 0 1 1 0 1 1 1 1 1 0 1 1 0 1 1 1 0 1 1 1 2 1 1 0 1 1 0 1 2 0 0 2 0 1 1 0 0 1 1 1 0 1 1 1 2 1 1 2 0 0 1 2 0 0 2 1 2 1 1 1 1 1 1 0 0 1 1 1 1 2 2 2 0 0 1 1 2 1 0 0 0 2 0 0 0 0 0 1 1 1 1 0 0 1 0 0 0 0 1 0 0 2 0 0 0 0 0 0 0 0 2 2 0 0 1 0 0 0 1 1 0 1 1 1 0 2 0 0 2 1 2 1 1 0 0 1 0 0 0 0 0 0 0 0 1 1 0 0 1 2 0 0 0 1 1 0 0 1 0 0 2 2 2 0 0 1 0 2 2 0 1 2 1 0 0 0 1 1 0 0 1 0 0 0 1 1 1 2 0 1 0 1 1 0 0 0 0 0 2 0 0 2 0 1 2 2 2 2 1 1 1 0 2 0 0 2 1 0 2 0 1 2 1 0 0 0 0 0 2 0 1 0 0 0 0 0 0 1 0 0 0 0 0 0 1 0 0 1 0 1 1 0 1 1 0 2 0 0 2 1 0 1 0 1 0 0 0 1 1 0 0 0 0 0 0 0 0 0 0 0 0 0 0 0 1 0 0 0 0 0 0 0 0 0 1 0 0 1 2 1 2 1 1 1 0 0 2 2 0 1 1 2 1 1 2 0 0 0 0 0 0 1 0 2 0 2 1 0 1 0 0 1 1 1 1 1 1 0 0 1 1 1 1 2 0 1 0 1 0 0 1 0 0 1 0 1 0 1 0 0 0 0 0 0 0 0 0 0 0 0 0 0 0 0 0 0 2 0 2 0 1 1 0 0 1 0 0 0 1 0 2 0 0 0 1 1 1 1 0 0 0 1 1 0 1 1 0 2 0 2 0 1 1 2 0 0 2 1 1 0 0 0 0 1 0 0 2 2 0 1 1 1 1 0 1 0 1 1 0 0 2 2 0 2 0 1 2 2 2 0 0 0 1 1 0 1 0 0 0 1 0 0 0 1 0 0 1 2 2 0 0 0 2 2 2 2 0 0 2 2 0 0 0 1 1 0 1 1 1 0 2 2 1 1 0 1 1 0 1 1 0 0 0 2 0 0 0 0 0 0 0 1 0 0 0 0 0 0 0 1 1 0 1 1
191 1 1 0 0 0 2 1 0 0 0 1 2 2 1 1 0 0 0 0 0 0 1 0 0 0 0 0 0 0 1 1 0 1 0 0 2 1 1 0 0 1 0 0 1 1 1 0 0 1 1 2 1 1 0 2 0 1 0 0 1 2 1 1 0 0 1 0 0 0 0 1 2 2 2 2 0 0 2 1 1 1 2 1 1 0 0 0 0 2 0 0 2 2 0 1 0 1 0 2 1 0 0 1 1 0 2 1 1 0 1 2 1 2 2 2 1 0 1 0 2 0 1 1 0 1 0 1 2 1 1 0 1 0 0 0 1 0 0 0 1 0 1 1 0 0 0 0 0 0 0 0 0 0 0 0 0 1 0 0 0 0 0 2 1 1 0 0 0 0 2 2 0 2 0 0 2 0 0 0 0 0 0 0 2 2 0 2 1 0 1 0 1 0 1 2 0 0 0 0 0 1 0 2 2 0 0 0 1 0 1 1 1 0 0 1 2 0 1 0 2 1 0 0 0 0 0 0 0 0 0 0 0 0 1 0 0 2 0 0 0 1 2 0 0 2 0 0 1 0 0 0 1 1 1 2 0 2 1 2 1 2 0 0 1 0 1 0 1 1 0 2 1 1 1 1 0 2 2 0 1 0 2 2 1 0 2 1 0 2 0 0 1 0 1 0 1 0 0 0 1 0 0 0 0 0 0 2 0 0 0 0 1 1 1 1 2 0 1 0 1 2 1 0 1 0 1 2 1 2 0 1 0 0 0 0 0 0 0 0 0 0 1 2 2 0 1 0 1 0 0 1 2 0 1 0 1 1 1 1 1 2 1 0 1 1 1 2 1 0 1 1 0 0 0 1 0 0 1 1 1 2 0 0 1 0 0 0 0 1 0 0 1 0 2 0 0 0 1 0 0 0 0 0 1 1 0 0 0 1 0 0 0 0 0 1 1 1 0 1 0 1 1 1 1 1 2 0 0 0 0 1 0 0 0 0 1 0 0 0 1 1 1 0 1 1 0 0 1 0 0 0 0 2 0 0 1 2 1 2 0 0 1 0 1 1 0 1 0 0 1 1 2 1 1 1 0 0 0 0 0 0 2 2 1 0 1 0 1 0 1 1 0 2 1 0 0 0 2 1 1 0 1 1 2 0 1 0 0 1 0 1 0 0 2 0 0 1 0 1 1 0 1 0 0 1 1 0 0 1 1 0 1 1 1 0 0 1 0 1 0 1 0 1 1 1 1 1 1 2 0 0 0 0 1 1 0 0 0 1 0 0 0 2 2 0 2 2 2 0 1 0 1 0 1 1 1 1 1 1 1 0 1 1 0 0 0 0 1 1 1 0 0 0 0 0 0 0 0 0 0 2 0 1 1 1 0 1 2 2 1 0 1 2 2 2 0 0 0 1 1 1 0 0 0 0 2 2 0 0 0 0 1 0 0 1 0 0 2 1 1 0 0 1 1 1 1 0 1 0 1 2 0 0 1 1 0 0 2 1 1 0 1 1 0 1 0 0 0 1 1 0 0 0 0 0 1 0 1 1 0 1 2 0 2 2 0 2 0 2 1 1 0 0 0 0 1 0 1 2 0 1 0 0 0 0 2 2 0 0 0 0 0 2 0 1 0 1 1 0 0 0 1 0 1 1 0 1 1 0 1 1 0 2 1 1 0 0 0 1 0 1 0 0 0 1 1 1 0 1 1 1 0 0 0 1 2 0 1 0 0 0 1 0 0 1 1 2 1 1 0 0 0 1 1 0 2 2 2 2 1 1 0 0 0 2 0 2 0 2 0 1 0 0 0 0 0 1 0 0 0 2 0 2 2 0 1 0 0 1 0 0 2 2 2 0 0 1 0 1 1 2 0 1 0 1 0 0 0 0 0 0 2 0 0 2 0 0 1 0 0 1 0 0 0 0 0 0 0 0 0 0 0 0 0 1 1 0 1 1 0 0 0 0 0 1 1 0 1 1 0 0 2 2 2 2 0 1 1 1 1 1 1 1 0 2 0 2 0 2 0 1 0 0 2 0 2 0 1 0 0 1 1 0 2 0 0 2 0 0 0 0 0 0 0 0 0 1 2 1 1 1 0 1 2 0 0 0 0 0 0 0 0 1 1 0 1 1 0 1 0 1 1 2 2 1 2 0 0 0 2 1 1 1 1 0 1 1 0 0 0 0 0 0 2 1 2 0 2 1 1 1 0 0 0 2 0 0 1 0 0 1 0 0 0 0 0 0 0 2 0 0 0 1 1 0 1 0 0 0 0 0
192 0 0 1 0 1 1 1 0 2 0 0 0 0 0 0 0 0 1 0 0 0 1 1 1 1 1 0 0 0 2 0 0 1 1 1 1 2 0 2 1 0 2 2 2 2 0 0 0 2 1 1 0 1 1 0 1 0 0 1 1 2 0 2 1 1 1 1 2 0 0 2 2 2 0 2 1 0 2 0 1 2 2 1 1 0 0 1 1 2 1 1 1 1 1 1 1 1 1 1 1 0 0 0 2 0 1 1 1 0 0 1 0 1 2 2 1 0 2 0 0 0 1 0 1 0 0 1 2 2 1 0 0 0 0 0 0 0 1 0 0 0 0 0 0 1 1 0 0 1 0 1 0 0 0 0 0 2 1 1 1 1 0 1 0 0 0 0 1 2 0 0 1 1 0 0 0 1 1 1 1 0 0 0 1 0 1 1 0 0 0 1 2 1 2 1 1 0 0 0 0 0 1 2 2 0 0 0 2 0 2 0 0 0 0 0 0 0 1 0 2 0 1 0 0 1 1 0 0 1 0 1 1 1 1 0 0 1 0 1 0 0 2 1 0 2 0 0 0 0 0 0 0 0 0 1 0 1 0 0 0 0 0 0 1 0 0 1 2 1 0 1 2 2 0 0 0 0 1 0 0 1 1 1 1 1 1 1 1 2 0 0 0 0 1 0 0 0 0 0 1 1 2 2 1 1 0 2 1 1 0 1 1 0 2 1 2 0 0 0 0 0 2 1 1 0 0 1 0 0 0 0 1 1 0 0 0 2 1 1 0 0 0 0 0 2 0 1 1 1 1 1 2 0 1 0 0 0 0 2 0 2 1 0 0 0 1 2 1 0 1 1 2 2 0 0 0 0 1 1 2 1 1 0 1 0 0 0 0 1 0 0 1 1 2 1 1 0 0 1 0 1 0 1 1 0 1 2 0 1 0 0 1 1 1 2 0 0 0 0 0 1 0 1 1 1 0 0 0 1 0 1 0 0 0 0 1 1 0 0 2 0 1 1 2 2 1 0 1 0 1 0 0 2 2 1 2 2 1 2 2 2 0 0 0 2 1 1 0 0 0 0 1 1 0 1 0 1 1 1 2 0 1 1 1 0 1 0 1 0 1 1 1 1 0 0 0 0 1 2 0 1 2 0 0 1 1 1 0 0 0 2 0 1 0 0 1 0 1 2 2 0 1 0 1 1 1 0 1 1 1 0 1 1 1 0 0 0 1 1 0 1 0 2 2 2 2 0 0 2 0 0 0 0 2 1 0 1 0 0 0 0 2 0 0 1 1 2 2 0 0 1 0 0 0 0 1 1 1 2 0 0 1 1 1 1 1 0 1 1 0 2 1 0 0 0 0 1 0 1 1 1 0 1 0 1 1 2 2 2 1 0 0 0 0 0 0 0 1 0 0 0 1 1 0 0 2 1 0 0 1 1 0 0 0 0 1 1 2 1 1 1 0 1 1 1 1 0 2 2 2 0 1 1 2 0 0 0 1 1 0 0 0 0 1 1 1 2 0 1 1 0 1 0 1 1 1 0 1 1 1 1 1 1 1 1 0 0 2 0 2 0 0 0 2 0 2 1 1 1 0 1 0 0 0 0 2 2 0 0 0 0 0 0 0 1 0 1 0 0 1 0 1 1 1 2 1 1 1 0 1 1 0 2 0 0 1 1 1 1 0 1 0 0 0 0 1 1 0 0 0 0 0 0 0 0 1 0 0 0 0 0 0 0 0 0 2 2 0 0 0 0 0 0 0 0 1 0 0 0 2 2 1 1 1 2 0 1 0 2 1 0 1 0 0 0 0 0 0 0 1 0 0 2 0 1 0 0 2 0 0 0 1 1 1 0 1 1 2 2 0 2 0 1 1 2 0 0 1 0 0 1 0 0 0 2 0 0 1 0 1 0 0 0 0 0 0 1 1 0 0 1 0 0 0 0 0 1 0 0 1 0 0 0 0 1 0 0 2 0 0 0 1 1 1 0 0 0 0 1 0 1 2 0 0 1 1 1 1 1 0 2 1 0 2 0 2 0 0 1 0 0 0 0 1 1 1 1 1 2 1 0 0 1 1 1 0 1 2 1 0 2 0 0 0 0 1 1 0 0 2 0 0 1 1 0 0 1 0 0 0 0 1 0 2 1 2 0 0 0 2 0 2 0 0 0 0 2 0 1 0 0 0 0 0 2 2 0 0 0 1 0 0 1 1 0 1 2 0 0 0 2 0 0 0 0 0 1 0 1 0 1 0 0 0 0 1 0 0 0 1 1
193 1 0 0 0 0 2 0 0 2 0 0 0 1 0 1 0 0 1 1 0 0 0 0 0 0 2 0 0 0 2 1 1 2 0 2 0 1 1 0 0 1 0 0 2 0 1 0 0 1 1 1 0 1 1 1 0 0 1 0 1 2 0 0 1 0 1 0 0 0 0 2 2 2 2 2 0 1 2 0 0 1 2 1 2 0 0 0 0 1 0 0 1 0 1 2 1 0 0 1 0 0 0 1 1 1 2 0 0 0 2 2 1 2 2 2 0 0 1 0 0 1 2 1 1 0 0 1 2 1 2 1 0 0 0 0 0 0 1 0 1 0 2 0 0 0 1 0 1 2 0 2 0 0 0 1 0 0 1 2 0 0 0 2 1 1 0 0 1 1 1 1 1 1 0 2 1 1 1 1 1 1 1 2 1 1 1 2 0 0 2 1 2 0 2 2 0 0 0 0 0 0 0 2 2 0 0 1 1 0 1 1 1 0 1 0 0 1 0 0 2 2 1 0 0 1 2 0 0 1 0 0 0 0 0 0 0 2 0 0 0 0 2 0 0 1 0 0 0 0 0 0 0 0 0 1 0 2 2 2 0 2 0 0 2 0 0 0 2 2 0 1 1 1 0 1 0 2 1 0 1 0 2 2 0 0 2 2 0 2 0 0 0 1 1 0 0 0 0 0 1 1 2 2 0 0 1 1 1 2 1 2 1 0 2 0 2 1 0 0 0 1 1 0 2 0 0 1 0 0 0 1 0 0 0 0 0 0 0 1 0 0 1 1 0 0 0 0 1 1 1 0 2 1 0 0 2 0 0 2 0 2 1 0 1 0 0 2 2 0 0 2 0 0 0 0 0 2 0 2 0 1 1 0 2 0 0 0 0 0 0 0 0 0 2 1 1 0 0 0 0 0 0 0 1 1 0 0 0 1 1 0 1 1 1 2 0 0 0 1 1 1 1 1 0 1 1 0 0 0 0 0 0 0 0 1 1 1 0 0 1 1 0 2 1 2 1 0 0 1 1 0 0 2 2 2 2 1 1 0 0 0 0 0 0 2 0 1 0 0 0 1 2 0 1 1 1 0 0 0 1 0 1 1 1 1 1 0 1 1 0 2 2 1 0 0 0 0 2 1 1 1 1 1 0 2 2 1 0 0 0 2 0 0 0 0 0 0 0 1 1 1 2 1 0 1 1 1 1 1 0 1 1 1 1 0 2 1 1 0 1 0 0 1 1 1 1 1 1 1 0 0 0 0 1 0 1 1 0 1 0 0 1 0 0 1 1 0 0 0 0 2 2 0 2 2 2 1 1 2 0 0 2 1 2 2 2 0 1 1 0 1 1 0 1 0 0 0 1 0 1 2 0 1 1 0 1 0 1 1 0 0 0 0 0 1 1 0 0 0 0 0 1 1 0 0 1 1 0 0 1 2 0 0 0 1 0 0 2 1 1 1 0 0 1 2 2 0 1 1 0 2 1 0 1 1 0 1 1 0 0 0 0 0 2 2 1 0 1 0 0 1 1 0 1 0 1 1 1 1 1 0 2 2 2 2 1 1 1 0 2 1 0 0 0 0 2 1 2 2 0 0 0 0 1 0 2 2 0 0 0 0 0 2 0 2 0 0 0 0 0 0 0 0 1 1 1 0 0 0 1 1 0 2 0 0 1 0 0 0 0 0 2 2 0 0 2 1 0 0 0 0 0 0 1 0 2 0 0 0 0 0 2 0 2 0 0 2 2 2 0 0 0 0 0 0 1 0 0 0 2 2 0 0 1 2 0 2 1 2 0 2 0 0 0 0 1 0 0 1 0 2 0 2 1 1 0 0 0 2 0 0 1 1 1 0 1 1 2 2 1 2 0 0 0 0 0 0 2 0 1 1 0 0 0 1 0 0 2 0 0 1 1 0 1 0 1 1 0 0 1 0 0 1 1 0 2 1 1 1 1 0 1 0 0 1 0 0 2 1 0 0 0 1 1 1 0 0 0 0 0 0 2 1 0 1 0 2 0 2 0 1 0 0 2 1 2 0 1 0 1 1 0 0 0 0 1 0 0 1 0 0 0 0 1 1 0 1 2 1 1 1 0 1 1 1 1 1 0 0 0 1 0 2 0 0 0 1 0 0 0 2 1 1 1 0 0 0 0 1 2 1 1 0 2 1 2 2 0 0 0 0 1 0 1 1 1 0 0 1 1 1 0 0 0 1 0 0 2 0 0 0 1 1 0 0 0 0 0 2 0 0 1 0 0 0 0 0 0 0 2 0
194 1 1 0 0 0 1 2 0 0 0 0 1 2 0 1 0 0 0 1 1 1 1 1 1 1 1 0 0 1 1 0 0 1 1 1 1 2 0 1 0 1 0 0 2 1 0 0 0 1 0 0 0 0 1 0 0 1 1 1 1 1 0 1 0 0 1 0 2 1 0 1 2 2 1 2 1 0 2 0 1 2 2 2 2 1 0 1 1 2 1 1 1 0 0 0 0 0 0 1 0 0 2 0 0 0 2 2 2 0 0 2 0 0 2 2 1 0 0 0 2 0 1 0 1 0 0 1 2 1 1 0 0 0 0 0 0 0 0 0 0 0 0 0 0 0 0 0 0 1 0 1 0 0 0 1 1 2 1 0 1 1 0 2 0 2 1 1 1 2 0 0 0 2 0 0 2 0 1 0 0 0 1 1 2 2 1 2 1 0 1 1 2 2 2 0 0 0 0 0 0 0 0 1 1 0 1 0 0 0 2 1 2 0 0 0 0 0 1 0 2 1 0 0 0 2 1 0 0 0 0 1 0 0 1 1 1 1 1 1 0 0 2 0 0 1 0 0 0 0 0 0 1 1 1 1 0 2 0 0 0 0 0 0 1 0 0 0 2 2 0 1 1 1 0 1 0 1 1 0 1 0 0 1 0 1 0 2 0 2 0 0 1 0 2 0 0 1 0 1 1 0 0 0 0 0 0 2 1 1 0 1 1 0 1 0 1 0 0 0 1 2 2 1 2 0 1 1 2 2 1 1 0 0 0 0 0 1 1 0 1 1 2 2 0 0 1 0 1 0 0 1 1 0 0 1 1 0 0 2 0 2 1 0 0 1 0 2 2 1 0 2 0 0 1 1 0 1 1 1 1 1 0 0 1 0 0 0 0 1 0 1 1 0 2 0 0 0 0 0 0 0 0 0 0 0 1 0 0 2 0 0 1 1 1 2 0 0 1 1 0 0 0 0 0 0 0 0 0 1 1 2 1 1 1 1 0 0 0 0 2 0 2 1 0 1 0 1 2 1 0 0 0 1 0 0 0 2 2 2 0 1 1 0 0 2 1 0 0 0 0 0 1 2 1 1 0 0 0 1 2 0 0 0 0 1 0 0 1 1 1 0 0 2 1 0 0 1 2 1 1 0 1 1 2 0 1 1 0 0 0 2 0 0 0 0 0 1 0 1 1 1 1 0 0 1 1 1 1 1 1 1 0 0 0 0 2 0 1 2 0 0 0 0 0 0 1 2 2 1 0 0 0 0 2 1 0 0 1 1 0 0 0 1 1 0 1 0 0 0 0 2 1 0 1 0 0 2 2 1 1 0 2 2 2 0 0 0 1 1 0 1 0 0 1 0 0 0 0 0 0 1 0 1 1 0 0 2 2 2 1 0 0 0 0 0 1 0 0 0 0 0 1 1 0 0 1 0 0 0 1 1 0 0 0 0 0 0 2 2 0 1 0 2 0 2 2 0 1 1 0 0 1 0 1 1 0 0 2 0 0 0 2 0 2 1 0 0 1 1 1 0 0 0 0 1 1 1 1 1 1 0 1 0 1 1 1 1 2 0 2 0 1 0 1 0 2 0 2 2 1 0 2 0 1 0 1 1 1 0 0 0 0 1 0 0 0 0 0 0 0 0 0 1 0 1 1 1 1 0 0 0 0 2 0 0 0 1 0 2 0 0 1 1 0 0 2 0 0 0 0 0 1 0 0 0 0 0 1 0 0 0 2 0 1 0 0 1 2 2 1 0 0 0 0 0 0 0 0 1 2 1 0 0 0 1 0 2 0 2 0 2 2 0 1 1 1 1 0 1 0 2 0 2 1 1 0 0 0 0 0 0 0 0 0 0 0 0 1 2 1 1 0 0 0 0 0 0 1 0 0 1 0 0 0 2 0 0 0 0 0 0 0 0 0 0 0 0 0 0 0 0 1 0 0 0 1 1 1 1 0 0 0 0 0 0 0 0 0 0 0 0 1 2 1 1 0 2 2 2 2 0 0 0 0 2 0 2 1 1 1 1 1 0 1 0 1 0 0 1 0 0 0 0 1 0 1 2 0 2 0 0 0 0 1 1 0 1 1 0 0 1 0 0 1 1 1 0 1 1 1 0 1 2 0 0 1 0 0 1 0 2 1 1 1 0 1 0 0 0 2 0 2 0 0 0 0 2 0 0 0 1 0 1 0 0 0 0 1 0 1 0 1 0 0 1 1 1 1 0 0 1 1 1 0 1 1 0 0 0 0 0 0 1 1 1 0 0 0 0 1 2
195 1 1 0 0 0 2 1 1 1 0 0 0 0 0 0 0 0 1 1 1 0 0 0 0 0 1 1 1 1 1 0 1 1 0 0 2 2 0 1 1 0 0 0 2 0 1 0 0 2 1 1 0 0 2 1 0 0 0 1 0 0 0 1 0 0 1 0 1 0 0 1 2 2 1 2 1 0 2 0 0 1 2 2 2 1 0 1 1 1 0 1 1 1 1 1 1 0 0 1 1 0 1 0 1 1 2 0 0 0 2 2 0 0 0 0 0 0 1 0 1 0 1 0 1 0 0 0 0 0 1 1 0 0 0 0 1 0 0 0 1 0 0 0 0 1 1 0 0 1 0 1 0 0 0 1 0 0 0 0 0 0 0 2 1 2 0 1 0 1 1 0 1 1 0 0 1 1 0 1 1 0 1 1 1 1 1 0 0 0 1 0 2 1 2 2 2 1 0 1 1 1 0 1 1 0 0 1 0 0 0 2 2 0 0 0 0 0 0 1 1 1 0 0 0 1 1 1 1 0 0 1 0 0 2 0 0 2 0 0 0 0 1 0 0 2 1 0 0 0 0 0 1 0 0 0 0 1 0 0 0 0 0 0 1 0 0 0 1 1 0 0 1 1 0 0 1 0 1 0 1 0 2 2 0 0 0 1 1 1 1 0 2 0 2 0 1 2 0 1 1 0 1 1 1 0 1 2 2 2 0 2 1 1 2 0 1 0 0 0 2 2 0 0 1 0 1 1 0 0 0 1 0 0 0 1 1 0 0 0 0 0 2 2 0 0 2 0 2 1 1 0 1 1 0 1 1 0 0 1 0 1 1 0 0 0 1 2 1 0 1 1 0 0 0 0 0 0 1 1 2 1 0 0 2 0 0 0 0 0 0 0 1 1 2 1 1 0 0 0 0 0 0 0 0 0 1 0 0 1 1 0 1 1 2 2 0 0 1 0 1 1 0 2 1 1 1 0 0 1 0 0 1 1 1 2 0 1 0 0 1 1 2 1 0 1 0 0 0 0 0 1 0 2 1 0 1 0 0 0 0 0 0 0 0 2 0 1 0 1 1 0 2 0 1 1 1 0 0 1 2 1 1 1 0 1 0 1 0 1 1 0 1 1 2 1 1 1 1 2 0 1 2 0 1 0 1 0 0 1 0 1 0 0 1 0 0 1 1 1 1 1 1 0 1 1 1 0 1 1 1 0 2 1 2 1 2 1 1 1 1 1 0 0 0 1 0 0 0 2 0 1 0 0 0 0 0 1 0 0 0 0 0 0 0 0 0 2 2 0 1 0 1 0 1 1 1 2 2 2 0 0 1 1 1 0 0 1 0 1 0 0 0 0 0 0 0 0 0 0 0 2 0 1 0 0 1 0 0 0 2 0 1 1 1 1 0 0 0 0 0 0 1 1 0 0 1 1 0 0 0 0 0 1 1 1 1 0 2 0 2 0 0 2 0 1 0 0 1 1 1 1 1 0 1 0 0 1 0 0 0 0 0 2 0 2 1 1 0 0 0 1 0 0 0 0 2 0 1 1 0 1 2 1 2 2 0 2 2 0 1 0 0 1 1 0 2 1 0 1 1 0 0 0 1 0 2 1 0 1 1 1 0 2 0 0 0 0 0 0 0 0 1 0 1 1 0 0 0 0 1 2 0 1 1 1 1 0 0 1 0 1 0 0 0 0 1 0 0 1 1 0 0 1 0 0 0 0 2 0 0 0 0 0 0 1 1 1 0 0 0 0 1 2 1 2 2 2 2 2 1 1 0 0 1 2 0 2 1 2 0 1 1 1 0 0 0 0 0 1 0 1 0 2 1 0 1 0 1 1 0 0 1 1 1 0 0 0 0 1 0 0 0 0 0 0 0 0 0 0 0 0 0 0 0 0 2 0 2 1 1 0 1 1 1 0 1 2 2 2 0 0 0 0 1 0 1 1 1 1 1 0 0 0 0 1 0 0 2 1 0 1 0 2 0 1 0 1 1 2 2 0 2 0 0 0 0 0 1 2 0 1 1 2 2 1 2 0 0 0 1 1 1 0 1 1 1 1 0 0 0 0 0 0 1 1 0 2 2 2 0 2 0 1 2 1 1 1 0 1 1 0 0 2 0 0 0 1 0 0 0 0 0 0 1 0 1 1 1 0 2 0 2 1 2 0 1 2 1 1 1 0 2 0 0 0 0 0 2 2 0 1 0 0 0 0 2 1 1 0 0 1 1 1 1 1 0 0 0 1 0 0 0 1 0 1 0 0 0 0 1 1
196 0 2 0 0 0 2 2 1 0 1 1 1 1 0 1 0 0 0 1 1 1 1 0 0 0 1 0 0 1 1 0 1 1 1 1 1 2 0 0 0 2 0 0 2 0 1 1 0 1 0 1 0 0 2 2 0 0 1 1 2 2 0 1 0 0 0 0 1 0 0 0 2 2 2 2 0 0 1 1 0 2 2 1 1 0 0 1 1 2 1 1 1 0 0 0 0 2 1 2 1 0 0 1 1 1 2 1 1 0 1 2 1 2 2 2 1 0 1 0 0 2 2 1 1 0 0 0 2 0 1 1 0 0 0 0 0 1 1 1 1 0 0 0 0 0 0 0 1 1 0 1 1 1 0 1 1 0 0 1 0 0 0 2 0 1 0 0 0 1 1 0 0 1 0 0 2 2 2 2 2 0 1 2 1 1 2 1 1 0 1 0 1 0 1 2 1 0 0 0 0 0 0 1 1 0 1 1 1 0 2 0 1 0 0 0 0 1 0 0 2 1 0 1 0 1 1 0 0 0 0 1 0 0 1 0 0 1 0 0 0 0 2 0 0 1 0 0 1 1 1 1 0 0 0 2 1 1 0 1 1 1 0 0 1 1 1 0 1 2 0 1 2 2 0 0 0 2 2 0 2 0 2 1 1 1 1 2 2 2 0 2 0 0 1 0 0 0 0 0 1 1 0 0 0 0 0 2 2 2 0 2 2 0 1 0 1 0 1 0 0 1 1 1 2 0 2 1 1 1 0 1 0 0 0 0 0 2 0 1 0 1 2 2 0 0 1 0 1 1 1 1 1 0 0 1 0 0 0 1 0 1 2 0 2 1 0 2 2 0 0 2 0 0 0 0 0 0 1 1 0 2 2 1 1 0 0 1 1 0 0 0 1 0 2 1 1 2 1 1 1 1 0 0 0 0 1 0 0 2 0 0 1 1 1 1 1 0 1 1 0 0 1 1 0 0 0 0 0 0 1 0 0 1 1 0 0 0 0 0 1 0 0 1 1 2 1 0 1 0 0 1 0 2 2 1 2 0 2 2 0 2 0 0 0 1 0 0 0 0 0 0 2 0 0 0 0 0 0 0 0 0 1 1 1 1 1 0 1 0 1 1 0 2 1 1 1 0 0 2 0 1 1 1 1 1 2 0 1 0 0 2 0 0 1 0 0 0 1 2 2 0 2 1 0 2 0 0 0 1 1 0 2 1 2 1 1 1 0 2 1 1 0 2 2 1 2 1 1 1 0 0 0 0 2 1 1 1 1 0 0 0 1 0 0 0 2 1 1 0 1 1 0 0 0 0 1 2 2 2 0 0 1 0 1 0 0 0 1 1 1 0 0 0 0 0 0 0 0 0 0 2 0 1 0 1 1 2 2 2 1 0 1 2 1 1 0 0 0 0 1 0 0 0 0 0 1 1 0 0 2 2 0 1 1 0 1 0 2 1 1 1 0 1 1 2 2 0 1 1 0 1 1 1 2 0 1 0 1 0 0 0 1 0 2 2 0 1 0 0 1 0 0 0 1 0 2 1 1 1 2 0 2 2 1 1 0 1 2 1 1 1 0 0 0 0 0 1 0 2 1 1 0 0 1 0 2 2 0 1 1 1 0 0 0 1 0 0 0 0 0 0 1 0 1 1 0 1 1 0 1 1 0 2 1 1 2 1 0 1 0 0 0 0 0 0 2 0 0 0 1 1 0 0 0 0 2 0 1 1 0 1 1 0 0 0 0 1 1 1 0 0 0 1 1 0 1 0 0 0 2 2 0 0 1 2 0 2 0 2 0 1 0 0 0 0 0 1 0 0 0 1 0 2 1 1 1 0 0 1 0 0 1 0 0 0 0 1 1 2 2 2 0 1 0 0 0 0 0 0 0 0 1 0 0 1 0 0 1 0 0 0 2 0 2 1 2 0 0 0 0 0 0 0 0 0 1 0 0 0 1 0 0 0 0 0 1 0 1 1 1 0 0 0 2 1 1 0 1 2 2 0 2 0 0 0 0 2 0 2 0 2 0 0 2 0 2 1 1 0 0 0 2 0 2 1 0 2 0 0 0 0 0 0 1 1 0 0 1 0 1 1 0 0 0 1 0 2 0 0 0 1 0 2 0 0 0 2 0 0 0 1 1 1 2 1 1 1 0 0 2 0 2 0 1 1 1 0 0 0 0 0 0 0 0 1 1 0 2 1 0 0 0 0 0 0 2 0 1 1 0 2 2 2 0 0 0 0 1 2 1 1 0 1 1 0 0 0 0 0 2 1
197 0 1 0 0 0 1 2 1 0 0 1 0 2 0 1 1 0 2 2 1 0 0 0 0 0 1 0 1 2 0 1 1 1 0 0 2 1 0 1 1 1 0 0 1 0 1 0 0 1 1 1 1 1 1 1 0 0 0 2 0 1 0 0 0 0 2 0 1 0 2 2 1 1 2 1 0 0 2 2 0 2 2 1 1 0 0 2 1 2 1 1 0 0 0 2 0 1 0 1 1 1 0 1 1 0 1 2 2 0 0 2 0 2 2 2 0 0 1 0 1 0 1 1 0 1 0 0 2 1 0 0 0 0 0 0 1 0 0 0 0 0 0 0 0 0 0 0 0 1 0 1 0 1 1 1 0 0 0 0 0 0 0 2 1 1 0 0 1 1 1 1 0 1 1 0 1 0 0 0 0 1 1 1 2 2 1 2 2 1 1 1 1 0 2 2 1 0 0 0 0 1 0 2 2 0 0 0 0 0 1 1 1 0 1 1 0 0 2 1 1 0 0 0 0 1 0 0 0 1 0 0 0 0 2 0 0 2 0 0 0 0 2 0 0 1 0 0 0 0 0 0 1 0 0 1 0 1 1 1 0 1 1 1 1 0 0 1 2 1 0 1 0 0 0 0 0 0 2 0 0 0 2 2 1 0 2 1 0 2 0 0 1 1 1 1 1 0 0 0 0 0 1 1 1 0 0 2 1 1 0 2 1 0 1 0 2 0 1 0 1 2 1 1 2 0 1 1 1 0 0 1 1 1 0 0 0 2 0 1 0 1 2 2 0 0 2 0 1 0 0 1 2 0 1 0 1 0 1 0 1 1 2 0 2 0 1 1 2 1 0 2 0 0 0 1 0 0 1 1 2 0 1 0 2 1 0 0 0 0 0 0 1 0 2 1 1 0 0 0 0 0 0 1 1 0 0 0 0 0 1 0 0 0 0 2 0 1 0 0 0 2 0 2 1 2 0 0 0 1 1 1 0 0 0 1 1 2 0 1 1 1 1 1 1 1 1 0 2 1 0 1 1 2 1 1 1 1 1 2 1 2 1 1 0 2 0 0 0 0 0 0 1 1 0 2 0 0 0 0 1 0 0 0 0 0 0 0 0 1 1 1 1 2 2 1 1 1 2 2 0 0 2 0 0 0 0 0 0 1 0 1 0 0 1 0 0 0 2 0 1 2 2 1 0 2 0 1 0 2 0 1 0 0 0 1 0 0 0 2 0 0 0 1 1 2 0 0 0 2 0 0 0 0 1 0 0 0 1 0 0 0 0 1 1 0 1 1 1 0 0 1 0 0 0 0 0 2 2 0 2 0 1 1 1 0 0 0 0 0 0 2 0 0 1 0 0 0 0 0 0 2 0 1 0 0 1 1 2 1 1 0 0 0 0 0 0 0 0 0 1 0 1 1 0 1 1 2 0 0 0 2 0 0 0 0 2 1 2 2 1 0 0 0 1 1 1 0 1 1 0 1 1 0 2 0 0 0 1 1 1 1 1 0 1 0 0 0 1 0 0 1 0 0 0 0 2 1 1 1 2 0 2 1 1 2 0 1 1 1 1 1 0 0 0 0 1 0 0 0 0 0 1 1 1 1 1 1 1 0 0 0 0 1 0 0 0 2 1 0 1 0 0 0 0 2 0 1 1 0 1 1 0 2 2 1 2 0 0 1 0 1 1 1 0 0 1 1 0 1 1 1 0 0 0 1 0 0 1 0 0 0 1 0 0 2 1 1 0 0 0 0 0 1 1 1 1 0 0 1 2 2 1 1 1 2 0 2 0 2 0 0 0 0 0 0 0 0 0 0 1 0 0 2 0 0 0 1 0 0 0 0 2 2 2 0 0 1 1 2 2 2 0 1 0 1 0 0 2 0 1 1 0 0 0 2 0 0 2 1 1 0 0 0 0 0 0 2 0 0 1 0 0 0 0 0 0 1 0 0 1 0 0 0 0 1 1 0 2 0 0 0 1 1 1 1 0 0 1 2 1 1 2 0 0 0 1 1 0 2 0 2 1 1 0 0 1 0 0 0 0 2 0 0 1 1 1 0 0 0 0 0 1 0 1 0 0 1 2 2 0 2 1 1 1 1 1 2 1 1 0 0 0 1 0 0 0 1 0 0 0 1 2 1 1 0 1 2 0 1 2 0 2 0 0 0 0 2 0 0 0 0 2 0 0 1 1 0 2 1 0 0 0 0 0 0 2 0 1 1 0 1 1 1 0 1 1 0 0 2 0 0 0 1 1 0 0 0 0 0 0 0
198 0 0 0 0 0 2 1 1 1 0 0 0 0 0 0 0 0 1 1 1 1 0 0 0 0 0 0 0 1 0 0 0 0 1 0 2 2 0 1 1 1 0 0 1 0 1 0 0 0 0 1 2 2 0 0 1 0 1 0 1 2 0 1 1 1 2 0 1 0 2 1 2 2 1 2 1 0 2 0 0 1 1 0 1 0 1 1 1 1 0 0 1 0 1 1 1 1 0 2 1 0 2 0 0 0 2 2 2 0 0 2 0 1 1 1 0 0 1 0 1 0 2 1 1 1 0 1 1 1 0 0 0 0 0 0 0 0 0 0 0 0 0 0 0 0 1 0 0 0 0 0 0 0 0 0 1 1 0 0 0 0 0 2 0 1 0 1 0 1 1 1 1 0 0 0 2 1 0 1 1 1 0 0 1 1 0 1 1 0 1 0 2 1 2 2 1 1 0 1 1 1 0 2 1 0 0 1 1 0 1 1 1 0 0 1 0 0 2 0 2 2 2 0 0 2 2 1 0 0 0 0 1 1 1 2 1 2 0 0 0 0 1 0 0 2 0 0 0 0 0 0 0 0 0 1 1 2 0 2 1 2 0 0 1 0 0 0 2 1 0 2 1 1 0 1 0 1 1 0 1 1 2 2 0 1 0 2 0 2 0 0 0 1 0 1 0 0 0 0 0 0 1 1 0 0 0 2 1 1 0 1 1 1 0 0 2 0 0 1 1 1 1 0 1 0 0 1 0 1 0 1 0 0 0 0 0 2 0 0 0 0 2 2 0 0 2 0 1 0 0 1 1 0 1 1 1 1 0 0 0 0 2 0 2 0 2 1 2 0 0 2 1 1 1 2 0 1 0 2 1 0 1 0 1 0 0 1 1 0 0 0 1 1 1 1 2 1 0 0 0 0 0 2 2 0 0 1 0 2 0 0 0 0 0 2 0 0 0 1 0 0 1 2 1 1 1 0 0 1 0 0 0 1 1 0 0 1 0 0 1 1 2 0 0 0 0 0 2 0 0 0 0 0 0 0 0 2 2 0 0 0 0 0 0 1 0 0 0 0 0 0 2 1 0 0 0 1 1 1 1 0 2 2 1 0 1 0 0 0 2 0 0 1 1 1 1 1 1 2 0 0 1 1 0 1 1 0 0 0 0 2 0 1 1 0 0 0 1 1 1 1 2 0 1 2 0 0 1 0 2 0 1 1 0 1 1 1 1 0 1 1 0 1 1 2 1 0 0 2 0 0 0 0 1 0 0 1 0 0 1 0 1 0 0 0 0 1 1 0 1 1 0 0 0 0 0 1 1 2 0 0 2 2 0 0 0 0 1 1 0 0 1 0 0 1 0 0 0 1 1 1 1 1 0 1 1 0 1 0 1 0 0 1 0 0 1 0 0 0 0 0 0 0 1 0 1 0 0 0 1 1 0 0 0 0 0 0 2 1 1 0 0 2 0 1 1 1 2 2 1 1 2 0 2 0 0 0 1 0 0 0 1 1 1 2 0 0 1 1 1 1 0 1 1 0 2 0 0 0 1 0 2 2 1 2 1 1 2 0 1 0 0 0 2 0 2 0 1 2 0 2 0 0 1 0 2 2 0 0 0 0 1 1 0 0 0 2 2 0 0 0 1 0 1 1 1 1 1 0 1 1 0 2 0 0 1 1 0 1 0 1 0 0 0 0 0 0 0 0 0 0 1 0 1 2 0 0 0 0 0 0 2 0 2 0 0 0 0 0 0 0 0 1 1 1 0 2 1 1 2 2 2 2 2 2 0 1 0 2 1 0 2 0 0 0 1 1 0 0 0 2 0 2 0 1 1 0 0 2 0 1 2 2 2 0 0 1 0 0 0 1 0 1 0 1 0 0 0 0 0 0 0 1 1 0 0 0 1 0 0 1 0 0 0 0 0 1 1 1 0 0 0 0 0 0 0 0 1 1 0 0 0 0 0 1 0 0 1 0 1 0 0 1 2 2 0 0 0 1 0 1 1 1 0 1 0 2 1 1 0 1 0 0 2 1 1 0 0 0 0 2 0 1 1 1 0 2 0 1 1 0 0 0 0 0 0 2 2 2 0 2 0 0 1 2 1 0 0 0 0 0 0 1 1 0 1 2 0 0 0 1 1 1 1 0 0 0 0 0 2 0 1 1 1 0 1 0 0 1 1 0 0 2 0 1 1 0 0 0 0 0 0 1 1 2 0 1 1 1 1 1 0 0 0 1 1 0 1 2 0 0 0 0 0 0 0 0 1 1 0 0
199 1 1 0 0 0 1 1 0 1 0 1 0 1 0 1 0 0 1 1 0 1 0 0 0 0 0 0 1 2 0 1 1 1 0 0 2 1 0 1 1 1 0 0 2 1 0 0 0 1 0 0 1 1 1 0 0 0 0 0 0 1 0 2 0 0 1 0 2 0 0 1 2 2 2 2 0 0 2 2 0 2 1 1 2 0 0 1 0 2 0 1 2 1 1 2 1 0 0 0 0 0 1 0 0 0 2 0 0 0 1 1 0 0 0 0 0 0 1 0 1 0 2 0 2 0 0 0 2 1 1 1 0 0 0 0 0 0 0 0 1 0 0 0 0 0 0 0 2 2 0 0 0 0 0 0 0 2 2 0 0 0 0 1 1 2 0 1 0 2 0 0 0 0 0 0 2 1 1 1 1 0 0 0 0 0 0 1 0 0 2 0 1 0 2 2 0 0 0 0 0 0 0 0 0 0 2 1 1 0 0 1 1 0 0 0 0 0 1 0 2 2 0 0 0 0 0 0 0 1 0 1 0 0 2 0 0 1 0 0 0 0 1 1 0 1 0 0 0 0 0 0 1 0 0 0 0 2 0 0 0 0 1 0 2 0 1 1 1 1 0 2 1 1 1 1 0 1 1 0 0 0 2 1 0 1 0 2 0 2 0 0 0 0 1 0 0 0 0 0 2 1 0 0 0 0 2 2 1 1 0 2 1 0 1 0 1 2 0 0 0 2 0 0 1 0 1 1 1 1 1 1 1 0 0 0 0 0 0 1 0 0 1 2 0 0 1 0 2 0 0 0 1 1 0 0 1 1 1 0 1 1 2 0 2 1 0 2 1 0 1 1 1 1 1 1 0 0 1 1 2 1 0 1 1 0 0 0 0 0 0 0 0 0 2 0 0 0 0 1 0 1 0 1 2 1 0 0 0 2 0 0 1 1 1 1 1 1 0 0 1 2 1 1 0 1 2 0 0 1 1 1 0 0 0 1 1 0 0 0 0 2 0 0 2 2 1 1 2 1 0 0 0 2 1 0 1 2 2 1 1 1 1 2 1 1 0 2 0 1 2 2 2 1 0 2 0 0 0 0 0 0 0 0 0 0 0 1 0 0 1 1 1 0 1 1 1 0 1 2 0 2 1 1 0 1 1 1 0 0 1 1 0 0 0 0 1 1 0 1 1 1 2 1 1 2 0 1 0 2 0 1 2 1 2 1 1 0 1 2 0 1 0 1 1 1 1 2 2 0 0 0 0 0 1 1 0 1 0 1 0 0 0 0 0 0 1 1 1 0 1 1 2 0 1 2 2 1 1 1 0 0 0 1 0 0 0 0 1 1 0 0 0 0 0 0 0 0 0 0 0 2 0 1 1 1 1 0 2 1 0 0 0 1 0 1 1 0 0 0 1 0 1 1 0 0 1 1 0 0 0 0 0 0 0 1 1 0 2 1 1 0 0 0 1 2 2 0 1 0 0 2 0 1 2 0 0 1 1 0 0 0 2 2 0 2 1 0 0 1 1 0 0 0 1 0 2 2 2 2 2 1 2 2 1 2 1 0 1 0 1 0 0 0 0 1 1 0 0 2 0 2 0 0 1 0 2 1 1 0 1 1 0 1 0 1 0 2 2 0 0 0 0 0 0 1 0 0 0 0 1 1 0 2 1 1 1 1 1 1 0 1 0 0 0 1 1 1 0 0 0 0 0 1 0 0 1 0 1 0 0 0 2 0 1 1 1 1 1 1 0 0 1 1 1 1 2 0 0 0 2 2 0 0 1 2 1 2 2 2 0 2 1 1 0 0 1 0 0 0 0 1 0 1 1 1 1 1 0 0 0 0 1 1 2 1 1 1 1 2 2 2 0 1 0 1 0 0 1 0 0 1 1 0 0 1 0 0 0 0 0 0 0 0 0 0 0 2 0 0 1 0 0 0 0 0 0 0 0 0 0 1 2 0 0 1 0 1 2 0 0 0 0 1 1 1 0 1 1 2 2 0 2 0 0 0 1 2 1 1 1 1 1 0 2 0 2 0 0 0 0 2 0 0 2 2 0 2 0 0 0 0 1 0 1 1 0 0 0 0 0 0 0 1 2 1 1 1 0 1 0 0 0 0 1 0 0 1 1 1 0 1 0 1 1 0 1 0 0 0 2 0 2 0 1 1 1 2 0 0 0 0 1 0 2 2 2 0 1 1 0 1 0 0 0 1 1 2 0 0 0 2 1 1 0 1 1 0 0 1 0 0 1 0 0 0 0 1 1 0 1 1
[truncated: 1,606,808 more chars]
