# Supplementary material for: KNN-MDR: a learning approach for improving interactions mapping performances in genome wide association studies
Source: BMC Bioinformatics. 2017 Mar 21;18:184. doi: 10.1186/s12859-017-1599-7 (PMC5361736; doi:10.1186/s12859-017-1599-7)
Supplement: Supplementary file 3 — The data set(s) supporting the results of Table 2. (ZIP 28603 kb) [file 12859_2017_1599_MOESM3_ESM.zip › 3/SINAN/S54/mkallsimul.dat]

1 0 1 2 0 0 2 1 1 2 1 0 0 0 0 0 0 2 0 0 2 0 0 2 2 0 1 1 0 0 1 2 0 2 0 0 1 1 0 0 0 0 1 0 0 1 0 0 0 1 1 1 0 0 2 1 1 0 1 1 0 0 0 1 1 0 1 1 0 0 0 1 2 2 1 2 1 1 1 0 0 0 2 1 1 0 0 0 2 2 0 0 1 2 1 2 1 2 1 1 1 2 0 0 2 2 0 0 0 2 0 0 0 0 0 0 0 0 0 0 0 0 1 1 0 1 0 1 2 1 1 0 0 0 0 0 0 0 1 0 1 1 0 0 0 0 0 0 0 1 0 1 0 0 1 1 1 0 0 1 1 0 0 2 1 2 2 1 1 2 1 0 1 0 1 0 0 1 0 1 0 0 0 1 1 1 1 0 0 0 0 0 1 1 1 2 1 1 0 2 2 0 0 1 2 1 1 0 2 0 2 0 1 1 1 2 0 0 0 0 2 2 1 2 0 0 2 0 0 0 1 1 0 0 1 0 0 2 0 1 0 1 2 2 0 0 0 0 0 0 0 0 1 0 0 2 2 0 0 0 0 0 0 0 0 1 1 1 1 0 0 1 0 0 1 1 0 2 2 1 1 2 1 2 0 2 2 2 1 2 0 1 1 0 2 0 1 1 0 2 2 2 2 0 1 0 1 2 2 2 0 2 0 1 2 1 2 1 1 0 0 2 1 1 1 0 0 1 0 1 0 1 0 2 0 0 0 2 0 2 1 1 0 0 0 0 1 0 2 0 0 0 2 2 0 0 1 2 0 2 0 1 1 0 1 1 0 2 2 0 0 2 1 1 0 0 1 2 1 0 1 2 0 1 1 1 0 0 0 0 0 0 0 1 2 0 1 0 1 0 0 1 0 1 1 0 1 1 0 0 0 0 0 0 0 0 2 0 1 0 0 1 0 2 2 2 0 0 1 1 2 1 0 2 0 0 0 0 0 0 1 1 1 0 0 0 2 1 1 2 0 1 1 2 1 1 1 2 0 2 1 0 0 0 0 1 1 2 0 1 1 1 1 1 1 1 1 0 0 0 1 0 1 1 1 0 1 0 2 1 1 2 0 1 0 0 0 1 1 1 1 1 1 1 1 1 2 2 1 0 0 1 0 1 1 1 0 2 0 1 0 2 1 1 1 2 0 1 0 1 1 1 0 0 0 0 1 0 0 0 1 1 0 2 2 0 2 1 1 1 0 0 0 2 2 0 2 0 1 0 1 0 0 1 1 0 1 0 0 1 0 1 1 0 0 1 0 1 0 1 2 0 0 0 1 0 0 1 0 1 0 2 2 1 0 0 0 0 0 0 0 1 2 1 0 1 0 1 0 0 0 0 0 0 1 1 1 1 0 0 0 0 0 1 1 0 0 2 0 0 0 1 0 1 0 1 2 1 2 0 1 1 2 2 0 0 0 0 1 0 0 1 0 0 2 1 0 2 2 0 0 0 1 1 1 1 0 2 0 1 0 1 0 0 0 1 1 0 0 0 1 0 0 0 2 1 2 1 2 0 0 0 0 2 0 0 0 2 0 1 0 1 0 1 2 0 1 2 0 0 0 0 0 1 0 1 0 1 2 2 0 0 1 0 0 1 1 0 0 0 0 0 0 0 0 0 0 0 1 2 0 1 0 0 0 0 0 1 0 0 0 0 0 0 0 1 0 0 2 1 0 1 2 0 0 1 1 0 0 2 0 0 2 0 0 1 0 1 0 1 2 0 0 0 0 1 0 2 2 1 1 2 2 0 1 0 0 1 0 1 0 0 2 0 2 0 1 0 1 2 2 0 0 1 2 1 0 0 2 0 0 2 0 2 0 2 0 0 0 1 0 1 1 1 0 2 0 0 1 0 0 0 1 1 1 1 1 0 0 0 2 2 0 2 2 0 0 0 0 0 1 0 0 0 0 0 1 0 0 0 0 0 1 0 0 2 0 1 2 2 2 2 0 0 0 0 1 0 0 0 2 0 0 0 2 0 2 2 0 0 0 1 0 1 2 1 1 0 0 0 0 0 0 0 1 1 0 2 2 1 0 2 1 2 1 0 2 1 1 0 2 0 1 1 2 1 1 0 0 1 0 1 0 1 1 1 1 1 0 0 2 0 1 0 1 0 1 2 0 2 0 2 0 0 0 0 0 0 0 0 0 0 1 0 0 0 0 2 1 0 0 2 0 2 0 1 2 1 1 2 1 0 0 0 0 0 0 1 1 0 2 2
2 1 2 0 0 0 0 2 2 0 0 0 1 2 2 0 0 1 1 1 1 0 0 2 2 0 1 1 0 0 1 1 0 1 2 1 1 1 1 1 0 0 0 0 2 1 1 0 1 2 0 1 0 0 2 0 0 0 0 0 1 1 1 2 0 0 0 0 1 1 0 0 2 2 1 2 1 2 2 0 2 0 2 0 0 1 0 0 2 2 0 0 1 1 0 1 0 2 2 2 0 2 0 1 2 1 1 1 1 1 0 1 2 2 2 2 2 0 1 0 1 0 2 0 0 0 0 0 1 1 1 1 0 0 0 0 0 0 1 0 0 2 0 0 1 2 0 1 1 2 1 1 0 0 0 0 1 0 1 1 0 1 0 1 2 2 2 0 0 1 0 1 1 1 0 2 1 1 0 1 0 1 1 0 1 0 0 2 0 0 1 2 0 0 2 2 1 2 1 1 1 1 0 1 2 0 0 1 0 0 1 0 1 0 1 2 0 0 1 1 1 1 2 2 0 0 2 0 0 0 0 0 0 0 2 0 0 2 0 2 0 0 2 1 0 0 0 1 1 0 0 1 2 0 0 0 2 1 0 0 0 0 1 1 1 0 1 0 1 0 1 0 0 0 0 0 0 0 1 0 0 0 1 1 0 0 0 1 0 2 0 0 1 1 2 1 1 1 1 0 1 1 1 1 1 0 0 0 1 1 0 1 0 1 1 0 2 0 1 0 0 2 1 0 1 0 1 0 0 2 0 0 1 2 0 0 0 0 2 0 1 1 1 0 0 1 1 0 1 0 0 0 2 2 0 0 1 0 0 1 0 1 2 0 1 0 2 2 2 0 0 2 0 0 0 0 1 1 1 0 2 1 0 0 1 0 0 0 0 0 0 0 0 1 2 0 1 1 1 1 1 1 0 1 1 0 0 1 0 0 0 0 0 0 1 0 0 0 0 0 1 1 1 1 1 2 1 2 0 1 2 0 1 0 2 1 0 1 1 1 1 0 1 0 1 1 1 1 0 0 0 1 1 1 1 0 1 1 1 1 1 0 1 0 0 1 1 2 0 2 1 1 2 2 1 0 1 1 1 0 0 0 2 2 1 1 0 0 2 1 1 2 2 1 0 0 0 0 0 1 1 1 1 1 1 1 2 2 1 1 0 1 0 1 1 0 0 2 0 1 1 2 0 0 1 2 1 0 0 2 0 0 1 1 1 1 1 1 1 1 0 0 0 0 1 0 0 2 0 1 0 0 1 2 2 0 0 0 0 0 0 0 0 0 0 0 1 1 1 0 0 1 1 0 0 1 2 0 0 2 1 1 2 0 0 0 2 2 1 2 2 0 1 0 0 0 0 0 0 0 0 2 2 0 0 0 2 1 0 1 0 0 0 1 0 0 0 2 2 0 0 0 0 1 1 0 1 1 0 0 1 2 1 1 0 1 2 2 1 1 1 1 0 1 1 1 2 0 0 0 0 2 0 0 1 0 0 1 1 0 0 0 1 0 1 1 0 2 0 0 1 0 1 1 0 0 0 0 0 0 2 0 0 1 2 2 1 1 2 0 1 1 0 1 0 0 0 2 0 2 1 1 0 1 1 0 0 1 0 0 1 0 0 2 0 0 0 0 1 1 0 0 0 0 1 2 0 0 0 0 1 0 0 0 0 1 0 0 0 1 0 1 0 1 1 0 1 0 0 0 0 0 0 0 0 0 0 0 2 0 0 1 2 0 2 1 1 0 1 0 1 0 2 0 1 1 1 0 2 2 0 0 2 2 2 2 2 2 1 1 1 1 2 0 0 0 0 1 0 0 1 1 0 0 0 0 1 0 0 2 2 1 1 1 1 1 0 1 2 1 1 1 0 2 1 1 0 0 0 2 0 2 0 0 0 1 0 0 0 0 0 0 1 1 1 1 1 0 1 0 1 0 0 2 2 0 0 1 0 0 1 0 0 0 0 0 1 0 1 0 0 0 2 0 0 2 0 0 1 0 1 1 0 0 0 0 0 1 2 0 1 0 2 0 2 0 2 2 0 0 0 2 0 0 2 2 0 1 0 0 0 0 0 0 0 2 0 2 2 1 0 2 0 0 0 0 1 0 1 0 2 0 1 1 2 1 1 1 0 0 0 0 0 0 0 0 1 1 0 0 2 0 0 1 2 1 2 1 0 1 0 1 0 0 0 0 1 0 0 0 0 0 0 0 1 2 0 0 0 0 1 1 0 2 0 0 1 0 0 1 0 0 0 1 1 0 0 0 0 0 1 1
3 0 0 2 0 0 1 0 0 2 2 0 1 1 0 1 1 2 2 2 0 1 0 1 1 1 1 1 0 1 2 0 0 1 1 1 1 2 0 0 0 0 2 2 2 2 1 0 0 1 1 1 0 1 0 2 2 0 2 1 1 1 0 2 0 2 0 0 0 0 1 2 2 2 0 2 2 2 2 0 1 0 2 0 0 0 0 1 1 1 0 1 0 0 1 2 1 0 0 2 0 1 0 0 2 0 2 0 0 2 1 1 0 1 0 2 0 0 1 0 0 0 0 2 0 0 0 0 2 1 1 1 0 0 0 0 0 1 0 0 1 1 1 1 0 0 0 0 0 0 0 0 1 0 0 0 0 0 2 1 0 2 1 0 1 2 2 2 0 2 2 0 0 1 2 1 1 1 0 1 0 0 0 1 2 2 1 0 0 0 1 1 0 0 2 2 0 2 0 1 0 0 0 1 2 0 0 0 0 0 1 0 1 0 2 2 1 0 1 1 1 0 0 2 0 0 1 0 0 0 0 1 0 0 2 0 0 2 0 1 0 0 2 2 0 0 0 0 0 0 0 0 2 0 0 0 1 0 0 0 0 0 0 0 0 0 0 0 2 1 1 0 1 1 0 0 0 1 2 1 1 0 1 2 0 2 1 1 0 2 0 0 2 0 2 0 2 0 0 2 2 1 0 0 0 0 0 0 1 2 0 2 0 0 2 0 2 0 1 0 0 2 0 0 2 0 0 1 1 2 0 1 0 1 0 0 0 2 0 1 0 1 1 1 2 0 0 0 2 0 1 1 1 1 0 1 1 0 0 1 0 1 2 0 2 0 2 2 2 1 1 1 2 1 0 0 2 1 1 0 1 1 1 1 1 1 0 0 0 0 0 0 0 0 2 1 1 1 1 0 0 1 0 2 1 1 1 1 1 0 0 0 1 1 0 0 0 0 0 0 0 2 0 1 0 2 2 2 0 2 1 0 0 0 2 0 1 2 2 0 2 1 1 0 1 1 1 0 1 1 0 0 0 2 0 0 0 2 1 0 0 0 0 0 0 2 0 2 0 0 0 1 1 1 1 0 0 0 0 1 0 0 1 1 1 0 1 1 2 1 0 2 0 1 1 0 0 0 0 1 1 1 1 1 1 2 1 0 0 1 0 0 1 0 0 0 0 2 0 0 0 2 2 2 0 2 1 0 1 1 1 0 1 0 0 0 0 2 2 1 1 1 0 1 0 0 0 0 2 2 0 0 0 1 2 0 0 1 1 0 1 0 0 1 0 0 1 1 1 0 0 1 1 0 0 1 2 0 0 1 1 1 0 0 0 0 0 1 0 1 0 1 0 0 1 0 0 0 0 0 0 1 0 1 1 2 0 0 0 1 0 0 0 1 1 1 0 0 0 0 0 0 0 1 1 1 0 0 0 0 0 1 0 1 1 0 2 1 2 0 2 0 1 1 1 0 0 0 0 1 1 1 0 1 1 2 0 2 2 0 0 0 1 0 1 1 0 1 1 1 0 1 0 0 0 0 0 0 0 0 0 1 0 1 2 1 1 1 1 0 0 0 0 1 0 0 0 2 0 1 0 1 0 1 1 0 1 1 0 1 0 0 0 2 0 1 0 2 1 1 0 1 0 1 0 2 0 0 0 0 1 0 0 0 0 0 0 0 1 1 0 1 0 1 1 0 1 1 1 1 1 1 1 0 1 0 0 0 2 1 0 1 2 0 2 0 0 1 0 2 0 1 2 0 1 0 0 0 2 2 1 0 1 1 0 2 0 2 2 2 0 2 2 0 0 0 0 2 0 0 0 1 0 1 0 0 1 0 0 1 1 0 1 1 1 1 1 1 2 0 2 1 0 2 0 1 0 0 0 1 0 1 0 1 1 2 0 1 0 0 0 0 0 0 0 0 0 0 0 1 1 0 0 1 1 0 1 0 0 0 2 0 0 0 0 0 1 0 0 0 0 0 1 0 0 1 0 1 2 2 2 2 0 0 0 0 0 1 0 0 2 0 1 0 1 0 2 2 0 0 0 1 0 1 2 2 0 1 0 0 0 0 0 0 1 1 0 1 1 0 0 1 0 1 1 1 1 2 0 1 2 0 0 1 0 0 0 1 0 2 0 2 1 1 0 1 0 0 1 0 1 0 0 2 1 0 1 1 0 0 0 0 0 0 1 1 2 0 1 0 1 0 0 0 1 1 0 0 1 0 1 1 0 0 0 0 0 0 0 0 0 0 0 1 1 0 0 1 1 0 0 0
4 0 1 2 0 0 2 2 2 2 2 0 0 2 0 0 0 1 0 0 2 0 0 2 2 0 0 1 0 1 2 0 0 2 0 0 2 1 1 0 0 0 1 1 1 1 0 0 0 0 0 2 2 0 0 0 1 0 0 0 1 2 0 0 0 0 0 0 0 0 1 1 2 2 0 2 1 2 2 0 2 0 1 1 2 0 0 0 0 2 0 0 2 1 1 2 0 0 0 2 0 2 0 0 2 0 2 1 1 1 1 2 1 2 1 2 0 0 0 0 2 0 1 1 0 1 0 1 2 2 0 1 0 0 0 0 0 0 0 0 0 2 0 0 1 0 0 0 0 1 1 0 0 1 0 2 0 0 0 0 0 1 0 1 2 0 0 1 1 2 0 1 0 2 2 2 0 1 0 1 0 0 0 2 2 2 2 0 0 0 2 2 0 0 2 2 2 1 0 1 1 0 0 2 2 0 0 0 2 0 1 1 0 0 1 2 1 0 1 0 2 0 0 1 0 0 0 1 1 1 1 1 0 0 1 0 0 2 0 1 0 1 2 1 0 0 0 0 0 0 0 0 1 0 0 0 2 0 0 0 0 0 0 0 0 0 1 0 1 1 0 1 1 2 0 2 1 2 2 1 0 0 1 2 0 2 1 2 1 2 0 0 1 1 2 1 1 0 0 1 1 1 0 1 0 1 0 1 2 2 0 1 0 0 1 0 2 0 2 0 0 2 1 0 0 0 0 1 0 0 0 2 0 1 0 0 0 1 1 0 0 0 1 0 0 0 2 0 0 0 0 0 1 1 0 1 1 2 1 1 1 1 1 0 1 0 1 1 1 0 0 2 1 1 0 0 1 2 0 0 1 2 1 0 2 2 0 0 0 0 0 0 0 0 1 0 0 0 0 0 0 0 0 2 2 1 0 0 0 0 0 0 0 1 1 0 0 0 1 0 0 1 1 2 0 2 2 1 0 0 2 0 0 0 1 0 0 1 1 1 2 0 1 1 0 1 2 0 0 0 0 1 1 2 1 1 1 1 1 0 1 0 0 1 0 1 1 2 0 1 1 1 1 1 1 1 0 1 1 1 2 0 1 1 2 0 0 0 2 0 2 2 2 1 2 0 0 1 1 0 1 1 1 1 1 1 2 2 1 1 0 0 0 1 1 0 0 2 0 1 1 2 1 1 0 2 0 0 1 1 1 0 1 0 1 1 1 0 0 1 0 0 0 1 0 0 0 2 1 1 1 1 0 0 2 0 0 1 2 1 0 0 2 0 1 1 1 2 2 0 0 2 0 0 0 0 1 1 0 1 2 0 0 0 1 0 0 1 0 1 0 1 1 0 0 0 0 0 0 0 0 2 1 2 0 2 1 1 1 1 1 0 0 1 0 0 1 2 0 0 0 0 0 1 1 0 0 1 0 0 0 1 0 1 0 1 2 1 2 0 0 1 0 0 1 1 2 0 1 0 1 2 0 1 1 2 0 1 1 0 0 0 1 0 1 1 1 2 1 0 1 0 0 0 0 0 0 1 1 1 0 0 0 1 2 1 0 1 1 0 0 0 1 2 1 0 0 1 0 0 0 0 1 1 1 1 1 1 1 1 0 0 0 2 0 1 0 1 2 2 0 0 0 0 0 2 0 0 0 0 1 0 0 0 0 0 0 0 0 0 0 0 0 0 0 0 0 0 0 0 0 1 1 0 0 1 0 0 1 0 0 1 1 1 0 1 1 1 0 2 0 0 2 0 0 0 0 0 1 1 1 1 1 1 1 1 1 1 1 1 1 2 2 0 0 0 1 0 0 1 0 2 1 0 1 0 2 0 0 2 2 0 0 0 2 2 0 0 2 0 1 1 0 2 0 1 0 0 1 1 0 0 1 1 1 1 0 2 1 0 0 1 0 1 1 0 1 0 0 0 1 0 0 2 1 1 0 0 0 0 2 0 0 0 0 0 0 0 0 0 0 0 1 1 0 2 0 2 2 0 0 0 0 0 0 0 1 0 2 0 1 0 0 0 2 0 2 1 0 0 0 0 0 0 1 1 0 0 1 1 1 0 0 0 0 2 0 1 2 0 0 2 0 0 1 1 2 1 1 0 1 0 1 1 0 1 1 1 1 0 0 0 0 0 0 2 0 0 1 0 2 0 0 1 2 0 2 2 0 1 0 0 0 0 0 0 1 2 0 0 0 0 0 0 0 1 1 1 1 0 0 1 0 2 0 0 1 1 0 1 0 0 0 2 1 0 0 0 0 0 1 1
5 1 2 1 0 0 1 1 1 1 1 1 0 0 0 0 0 2 1 1 1 0 0 2 2 0 2 1 0 1 2 1 1 2 0 0 2 0 0 0 2 0 0 0 1 0 0 1 0 0 0 1 1 0 1 1 0 1 1 0 1 1 0 2 0 0 1 0 0 0 1 1 1 1 1 1 0 1 1 0 0 0 2 1 1 0 0 0 2 2 0 0 1 0 1 1 0 0 0 2 0 2 0 0 2 2 2 0 1 1 0 1 1 1 1 1 1 0 1 0 1 0 0 2 0 2 0 1 2 2 0 1 1 1 0 0 1 1 0 0 1 1 0 0 1 0 0 0 0 1 1 0 0 1 0 0 0 1 1 0 0 2 1 1 1 2 1 0 1 2 0 0 0 2 1 0 0 1 0 1 0 1 1 1 2 1 1 2 1 1 0 2 0 0 2 2 1 1 0 1 1 0 0 0 2 2 2 0 0 0 2 0 1 1 1 2 0 0 1 1 1 1 0 2 0 0 1 1 1 0 0 1 0 0 2 0 0 2 0 1 0 1 1 2 0 0 0 0 0 0 0 1 2 0 0 0 1 0 0 0 0 0 0 0 1 0 1 1 1 1 0 2 0 0 0 1 0 2 2 2 2 1 1 1 0 1 0 0 1 2 0 2 2 0 2 0 2 1 0 1 0 0 1 1 0 0 0 2 1 1 0 0 0 1 2 1 1 1 1 0 0 2 1 1 1 0 0 1 1 0 0 0 1 2 0 0 0 2 0 0 0 0 1 0 2 0 0 0 2 2 0 0 2 2 1 0 1 1 0 1 0 2 0 0 0 1 0 1 1 1 1 1 1 1 1 1 1 1 1 0 2 1 1 1 0 0 0 0 0 0 0 0 1 1 2 1 1 1 0 0 0 0 0 1 1 1 1 2 1 0 0 0 0 2 0 1 0 0 1 0 0 1 1 0 0 2 2 0 1 1 2 0 0 0 1 0 0 1 1 0 2 0 1 0 1 1 1 2 0 0 0 2 1 2 2 1 2 0 1 0 0 0 1 0 0 1 1 1 0 0 0 0 0 0 0 1 0 0 0 1 1 0 1 1 1 0 1 0 1 0 0 0 0 2 0 1 1 0 1 1 1 0 2 0 2 0 2 0 0 0 0 1 1 1 1 0 0 2 0 1 0 2 0 0 0 1 0 0 1 2 1 0 1 0 1 1 2 1 0 1 0 0 0 1 2 0 2 0 2 2 0 1 1 2 1 1 0 2 0 0 0 2 2 0 0 2 2 2 2 0 0 0 2 0 0 1 1 1 0 1 2 1 0 0 0 0 0 2 1 2 0 1 0 1 0 0 0 0 0 0 0 2 0 2 0 2 0 1 0 2 1 0 0 0 0 0 0 1 1 0 0 0 0 1 1 0 0 1 0 0 1 0 0 0 0 2 2 1 2 0 0 0 1 1 0 1 2 0 0 0 1 2 2 2 0 2 0 1 1 0 0 0 1 1 0 1 1 2 0 0 0 1 1 0 0 1 1 1 1 1 0 1 0 0 2 2 1 1 2 0 0 0 0 2 0 0 0 2 0 0 0 1 0 1 1 0 0 2 0 0 1 0 0 2 0 0 0 1 0 0 0 0 0 0 1 2 0 0 1 1 0 0 0 0 0 0 0 0 0 0 0 0 0 0 1 0 0 0 0 0 0 0 0 0 0 0 0 0 1 0 0 0 1 0 1 0 0 1 0 2 0 0 2 0 0 1 1 0 2 2 1 0 1 1 0 0 0 2 1 2 0 1 2 1 0 1 0 1 0 1 0 2 1 0 1 0 1 0 0 2 2 1 0 0 2 2 0 0 1 0 1 0 0 2 1 1 0 0 0 2 0 2 0 0 0 1 0 2 0 0 1 1 0 0 1 0 1 0 0 1 1 1 0 2 2 0 0 0 0 0 0 0 0 0 0 0 0 0 0 0 0 0 0 0 0 2 0 1 2 2 2 2 0 0 0 1 0 0 0 0 1 0 0 1 1 0 1 2 0 0 0 2 0 0 2 1 2 0 1 1 1 0 0 0 1 1 0 1 1 1 0 1 1 1 2 2 2 1 0 0 2 0 1 2 1 1 0 0 1 1 0 0 1 0 1 2 0 0 1 0 2 0 0 2 1 0 1 1 0 1 0 0 0 0 1 1 1 0 1 0 1 0 0 1 0 1 0 1 1 0 0 1 0 0 0 0 0 0 0 1 0 1 0 1 1 0 0 0 0 0 0 0
6 0 1 2 0 0 1 1 1 1 1 1 0 1 0 0 0 1 2 2 0 2 0 2 2 0 0 2 0 0 1 1 2 2 0 1 2 2 0 0 0 1 1 1 1 1 0 0 0 0 0 1 0 2 0 1 0 0 0 0 0 1 1 1 0 0 0 0 0 0 0 1 2 2 2 2 0 1 1 0 0 0 2 1 1 0 0 0 2 2 0 0 1 1 0 1 0 0 0 1 0 2 0 0 2 1 2 1 1 1 0 1 0 0 1 2 1 0 0 0 0 0 0 2 0 1 0 2 2 2 0 1 0 0 0 0 1 1 0 1 0 2 0 0 2 2 0 0 0 0 0 0 0 1 0 0 0 0 1 1 0 1 0 1 0 1 2 1 0 1 0 1 2 1 1 2 0 2 0 2 0 0 0 2 2 2 2 2 1 0 2 2 0 0 2 2 1 2 1 1 1 1 0 1 2 0 0 0 1 0 0 0 1 0 1 2 1 0 0 0 2 2 1 2 0 0 1 0 0 0 0 0 0 0 2 0 0 1 0 0 0 0 2 2 0 0 1 0 1 1 1 0 0 0 0 0 0 0 0 0 0 0 1 1 1 1 0 0 2 1 1 1 1 1 0 0 0 2 1 0 0 1 1 1 1 1 2 1 2 2 0 2 1 0 2 1 1 1 1 2 1 0 0 1 0 0 1 2 2 2 0 0 0 0 1 0 2 0 0 1 1 1 2 2 2 0 1 1 1 1 0 2 0 0 0 0 0 1 1 0 1 1 0 0 1 0 0 0 2 2 0 0 1 1 0 1 0 0 1 1 1 1 1 0 1 0 0 1 1 0 0 2 0 0 0 0 1 2 0 0 1 1 0 1 1 0 0 1 1 1 1 0 0 0 1 1 1 0 0 0 0 0 0 2 2 1 0 0 0 0 0 0 0 1 1 0 0 0 1 0 0 1 1 0 1 2 1 0 2 0 1 1 0 1 0 0 0 2 1 1 2 1 1 2 0 2 2 0 2 2 0 0 1 1 2 1 2 2 2 1 2 0 1 0 0 1 1 1 0 0 0 0 0 0 0 1 0 0 0 1 1 0 1 1 2 1 0 0 2 1 1 2 1 1 1 0 0 0 1 0 1 1 1 1 1 1 2 2 2 0 0 0 2 1 1 0 0 2 0 1 0 2 1 1 1 2 0 0 0 0 2 0 0 0 0 1 0 2 1 1 0 0 0 2 2 0 2 1 1 2 0 0 1 2 2 0 0 0 1 1 0 0 0 2 0 0 2 1 1 0 0 0 1 0 0 0 1 2 0 2 2 0 0 0 2 1 2 1 0 1 0 0 0 0 0 1 2 0 0 0 0 1 1 1 0 1 0 0 0 0 2 0 0 1 0 1 2 2 0 0 0 0 0 0 1 2 2 0 0 0 1 0 0 2 0 0 2 1 2 0 2 1 0 1 0 1 2 0 0 0 1 2 1 1 1 2 0 1 1 0 0 0 1 1 1 2 1 2 1 0 0 0 0 0 1 1 1 0 0 1 1 0 0 0 1 1 1 2 1 1 1 1 0 1 0 0 0 1 0 0 0 0 0 0 1 0 0 1 0 1 0 0 0 2 0 0 0 1 0 0 0 1 0 1 1 2 1 0 1 1 2 1 1 0 0 0 2 0 0 1 0 1 0 1 1 0 1 0 0 0 0 0 0 0 0 0 0 0 2 0 0 2 2 0 0 0 0 0 0 1 0 0 1 1 1 1 0 0 1 2 0 0 0 0 0 2 0 1 0 2 0 1 2 0 0 0 0 1 0 0 0 1 0 0 0 0 0 0 1 1 1 0 0 0 2 1 1 0 2 1 1 2 0 2 0 1 0 0 1 2 1 2 2 1 0 1 0 0 0 0 0 0 0 0 0 0 0 0 0 0 2 1 0 2 1 1 0 1 1 1 0 0 0 0 0 0 1 0 1 0 1 0 1 1 0 2 1 0 1 0 1 1 0 0 0 0 1 0 0 0 1 0 1 0 1 0 2 2 0 0 0 1 0 0 2 1 1 0 0 0 0 0 0 0 1 1 0 1 2 1 0 2 0 0 0 1 1 0 0 0 2 0 0 1 0 0 0 1 0 0 0 1 2 1 0 1 0 0 0 0 2 0 1 1 1 0 1 2 0 0 0 0 0 0 2 2 2 0 0 0 0 0 0 0 0 1 0 0 0 0 0 0 0 1 0 0 0 1 0 2 0 1 0 0 0 0 0 0 0 0 1 0
7 1 1 1 0 0 1 0 0 2 2 0 0 0 0 0 0 1 1 0 1 0 0 2 2 0 0 1 0 0 1 1 0 0 0 0 2 2 0 0 1 0 0 0 2 1 0 0 0 1 0 0 1 1 0 0 1 0 1 0 1 1 0 2 0 0 1 1 0 0 0 1 2 2 1 2 1 2 2 0 2 0 2 1 1 0 0 0 2 2 0 0 1 0 1 1 0 1 1 2 1 2 1 0 2 1 2 1 1 1 0 1 1 2 1 2 1 0 1 0 1 0 2 0 1 1 0 1 1 0 1 0 0 0 0 0 0 1 0 0 0 2 0 0 2 2 1 1 1 1 0 0 0 0 2 1 0 0 1 2 1 1 0 1 1 1 0 0 0 1 0 1 0 2 2 0 0 1 0 1 0 0 0 0 0 0 0 1 1 0 1 1 1 1 1 2 1 2 0 1 1 1 0 2 2 0 1 0 1 0 2 0 1 1 2 2 0 1 2 1 1 0 0 1 1 0 1 0 0 0 0 0 1 1 2 1 0 2 1 1 1 0 2 1 0 0 1 0 0 0 0 0 2 0 0 0 2 1 2 2 2 2 0 0 1 0 0 0 2 2 0 0 1 0 0 0 0 2 1 0 1 0 0 1 0 1 0 2 1 2 0 0 1 0 2 1 2 1 1 1 1 0 0 0 0 0 1 1 2 2 0 2 0 0 1 0 1 2 0 0 0 2 1 0 1 0 0 2 2 1 0 0 0 0 0 0 0 2 0 0 0 0 2 0 0 0 1 0 1 0 0 0 2 2 0 0 0 1 0 1 0 1 0 1 0 0 1 1 2 1 1 1 1 1 0 0 0 1 1 1 1 1 1 1 2 1 0 0 0 0 0 0 1 0 2 1 1 0 1 1 1 1 0 2 2 2 0 2 0 0 0 0 1 0 0 0 1 1 1 1 0 1 1 1 0 2 1 1 0 0 1 0 1 0 1 1 1 1 1 0 2 0 1 1 0 1 2 1 1 1 0 1 2 2 2 1 2 1 1 1 1 0 0 1 0 0 2 1 0 0 0 0 1 1 2 0 1 1 1 1 0 0 1 1 1 0 1 2 2 0 2 2 0 0 0 0 0 0 1 0 1 1 2 0 1 1 1 2 2 0 0 0 0 2 1 0 1 2 0 1 1 2 0 1 1 2 0 2 0 2 0 2 1 0 1 1 0 0 1 2 0 0 1 0 1 0 2 1 1 1 0 0 0 2 1 1 0 0 1 1 0 0 1 1 0 1 2 0 0 1 1 2 1 0 0 1 1 1 0 2 1 0 0 0 2 1 2 1 0 1 0 1 1 0 0 0 0 0 1 0 1 2 0 1 1 2 0 1 0 1 0 0 2 2 2 2 2 0 0 0 0 0 0 1 1 1 1 0 1 1 0 0 1 1 0 0 1 1 2 0 1 0 0 1 1 1 2 0 0 0 0 1 0 1 2 2 0 2 2 0 0 0 1 2 0 2 1 1 0 0 1 1 0 0 0 0 1 0 1 2 0 1 0 1 2 1 1 1 1 0 0 0 1 1 0 0 0 2 0 1 0 1 1 0 2 0 2 2 0 0 0 0 0 1 0 0 0 0 0 0 0 1 0 1 0 2 1 0 0 0 0 0 0 0 0 1 0 0 0 1 0 0 0 0 1 0 0 0 1 1 1 1 1 0 1 0 1 0 2 1 1 2 0 0 0 1 1 2 0 2 0 0 2 1 0 0 0 0 0 1 2 1 0 0 1 2 1 2 1 2 0 1 2 0 1 0 0 0 0 0 0 2 0 0 0 0 0 0 0 2 2 1 0 0 1 2 1 0 2 0 1 2 0 2 0 0 0 0 0 2 0 2 0 1 0 2 0 0 1 0 0 0 0 0 0 0 0 0 0 2 1 1 0 2 0 2 0 0 2 2 0 0 0 0 0 2 2 0 2 0 2 0 1 0 0 1 1 1 2 1 1 1 0 0 0 0 0 1 1 0 0 1 0 1 1 0 1 2 0 0 0 1 1 0 2 2 1 0 0 0 0 0 0 0 1 1 0 2 2 0 0 2 0 1 2 1 1 0 1 1 2 1 1 1 1 1 0 1 1 1 0 1 1 1 1 0 1 0 1 0 2 0 0 1 2 0 2 2 0 2 0 1 0 1 1 2 1 0 0 0 0 0 0 0 0 0 1 1 1 0 0 2 0 1 0 1 1 1 0 2 0 0 0 1 1 0 0 0 0 0 1 1
8 1 2 1 0 0 0 1 1 2 2 0 0 1 0 0 0 0 2 0 2 0 0 2 2 0 1 1 1 1 2 0 1 1 1 2 2 1 0 0 2 0 0 0 1 0 0 0 0 1 0 1 1 1 0 1 0 0 1 1 0 0 0 1 0 0 0 0 0 0 0 1 2 2 1 2 1 1 1 1 1 0 2 1 2 0 0 0 2 2 0 0 1 2 1 2 0 0 0 1 0 2 0 0 2 0 2 0 0 2 1 1 1 2 1 2 1 0 0 0 2 0 2 0 0 0 0 1 1 1 2 1 1 1 0 0 1 0 0 0 2 1 0 0 1 1 0 0 0 0 0 0 1 0 0 0 0 0 0 2 0 1 0 0 1 2 2 0 0 2 0 0 0 2 1 0 0 1 0 2 0 1 0 0 1 1 0 1 1 0 2 2 1 1 2 1 1 2 0 1 1 0 0 0 2 2 2 1 1 0 1 0 0 0 1 2 2 0 1 1 1 0 0 2 0 0 1 0 0 0 0 1 1 1 1 0 1 2 0 1 0 0 2 2 0 0 0 0 0 0 0 0 1 1 1 0 1 1 0 0 0 0 0 0 1 0 0 1 2 0 0 1 0 0 0 0 0 2 2 0 0 0 0 2 0 1 0 1 1 2 0 0 2 0 2 0 2 1 0 2 1 0 1 1 0 1 0 1 2 1 0 1 0 0 1 0 2 1 0 0 1 1 0 0 1 0 0 2 1 0 0 2 0 0 0 0 1 2 1 0 0 1 1 0 1 0 1 0 2 1 0 0 2 2 0 0 1 0 0 2 0 2 1 1 1 2 0 1 2 1 1 1 0 0 0 0 2 2 1 0 1 2 0 0 0 0 0 0 0 0 0 0 0 0 2 0 1 1 1 1 1 1 0 2 2 0 0 2 0 0 0 0 0 2 0 0 0 0 0 0 0 1 1 0 1 2 1 0 0 1 1 1 0 0 2 0 0 1 0 0 2 0 0 2 1 2 2 0 1 2 0 1 1 2 1 0 1 1 0 0 0 0 1 0 0 1 1 1 0 0 0 0 0 0 0 2 0 1 1 1 0 1 1 1 1 0 1 1 2 0 1 2 2 2 1 1 1 0 0 0 1 1 2 0 2 1 2 2 1 1 0 0 1 1 1 0 0 2 0 1 1 2 0 0 0 2 1 0 0 1 0 0 2 1 2 1 2 0 1 0 0 0 0 1 1 0 2 2 0 0 0 1 0 2 2 0 0 1 2 0 1 0 0 0 1 0 0 1 1 1 1 1 0 0 0 0 2 0 0 0 2 0 0 0 1 1 1 2 1 2 1 1 0 0 1 1 1 0 0 0 0 2 0 1 1 2 0 0 1 0 0 0 0 0 0 0 0 0 0 0 0 0 0 1 1 1 1 1 0 0 0 1 0 1 0 1 2 0 1 1 1 1 0 0 1 1 1 0 0 0 0 1 1 1 2 1 0 1 0 0 0 0 1 1 0 1 0 2 0 0 0 1 0 1 0 0 0 0 0 1 1 0 1 0 1 2 1 1 0 0 0 0 1 2 1 0 0 0 0 1 0 1 0 0 0 0 1 1 1 0 0 0 0 2 0 1 0 1 0 0 0 0 0 0 0 2 0 0 1 0 1 0 0 0 0 0 1 0 0 1 0 1 0 0 0 0 0 0 0 0 0 0 1 0 1 0 1 0 1 0 0 1 2 0 1 1 1 0 0 0 2 0 2 2 2 1 0 0 0 1 2 1 0 0 0 1 0 1 1 2 0 2 2 1 0 1 0 2 0 0 0 2 1 0 1 1 2 0 1 2 2 1 1 1 0 2 1 0 2 1 2 1 0 2 0 1 0 0 1 2 0 1 0 0 0 1 0 0 1 0 0 0 0 0 1 0 0 1 0 0 2 2 0 2 2 0 0 0 1 1 1 0 1 0 1 0 0 0 2 0 1 1 1 0 0 1 0 0 1 1 2 2 0 0 0 0 0 0 0 1 1 0 1 0 2 0 2 2 0 0 0 1 0 0 2 2 0 1 0 1 0 0 0 0 0 2 0 1 2 0 0 2 0 0 1 1 0 1 0 0 2 0 0 2 0 0 0 0 0 1 0 0 1 0 0 1 0 1 0 0 2 0 0 1 2 0 1 2 0 2 0 1 0 0 1 1 1 0 0 0 0 0 0 0 1 2 0 1 1 0 0 1 0 1 0 0 1 0 0 1 0 0 0 1 0 0 0 0 0 0 2 2
9 1 1 1 0 0 1 1 2 2 1 0 1 1 0 1 1 0 1 1 1 0 1 0 1 0 0 2 0 0 2 1 1 2 0 0 2 0 0 0 0 0 1 1 2 1 0 0 0 0 0 1 0 1 1 1 0 0 2 0 1 1 0 2 1 0 1 0 1 1 0 1 2 2 2 2 0 1 1 0 0 0 1 1 2 0 0 2 2 2 2 2 0 2 0 2 1 1 1 1 1 2 0 0 2 1 2 1 1 0 0 2 0 2 0 2 0 0 0 0 1 0 1 1 0 2 0 0 2 1 0 0 0 0 0 0 0 0 0 1 0 2 0 0 2 0 0 1 1 1 0 2 0 0 0 0 1 2 0 2 2 1 0 0 1 1 1 0 2 2 0 0 0 2 2 1 0 0 0 0 0 1 0 0 0 0 0 1 1 0 1 1 2 2 2 2 2 0 0 0 0 0 1 1 2 1 1 1 1 0 2 0 2 0 0 2 2 0 1 1 1 0 0 2 0 0 1 0 0 0 0 0 1 2 1 1 1 2 0 2 0 0 2 1 0 0 1 0 0 0 0 1 1 1 1 0 0 1 0 0 0 0 0 0 1 1 0 1 2 1 0 0 2 2 0 0 0 1 2 0 0 1 1 2 0 2 1 2 0 2 0 0 1 0 2 1 2 1 0 1 0 0 1 0 1 0 1 1 1 1 0 1 0 1 1 0 2 0 0 0 2 1 2 1 1 0 1 1 1 0 0 1 0 1 0 0 0 1 1 0 0 0 2 0 0 0 2 0 1 1 1 1 2 2 1 0 1 0 0 2 0 2 1 1 1 0 0 1 1 0 0 2 1 1 0 0 1 1 0 0 2 1 1 1 1 1 0 0 0 1 0 1 0 0 1 1 1 0 0 0 0 0 0 2 1 1 1 0 0 0 0 0 0 0 2 0 0 0 0 0 0 1 0 2 0 2 1 0 0 1 1 1 0 2 0 1 1 1 0 0 2 0 2 0 2 0 0 1 0 0 0 1 0 2 2 0 1 2 2 2 2 0 0 0 0 2 0 2 0 1 1 1 0 0 0 2 0 0 0 2 0 0 1 1 1 1 0 2 2 2 2 0 1 2 1 0 0 0 1 1 1 1 2 0 2 0 2 1 1 1 0 0 1 1 1 1 0 1 0 2 1 1 0 0 0 0 0 0 1 2 1 0 1 1 1 1 1 1 1 1 1 1 0 0 2 1 0 1 1 2 0 1 0 1 1 2 1 0 2 0 1 0 0 1 0 0 1 0 0 1 2 2 1 0 0 1 1 1 0 1 2 0 1 0 0 0 1 0 0 0 0 0 2 0 1 1 0 1 1 0 1 1 0 1 1 2 1 1 0 2 1 0 0 0 0 0 0 1 0 0 0 0 0 0 0 0 0 1 0 0 0 1 2 1 0 0 1 0 2 0 2 1 0 2 0 1 2 1 0 0 2 1 0 0 2 2 0 2 2 0 0 0 2 1 1 2 0 2 1 0 1 0 0 0 1 1 2 0 0 0 1 0 0 0 1 1 1 2 1 0 1 1 0 2 1 0 0 2 0 1 0 1 0 1 1 0 0 1 1 1 0 0 0 1 0 0 0 2 0 0 0 1 0 0 2 2 0 0 0 0 0 0 0 0 0 1 0 0 1 2 0 0 0 0 1 0 0 2 0 0 1 1 0 0 1 0 1 0 2 0 0 0 2 0 2 0 0 0 0 2 0 0 2 1 1 0 0 0 2 2 0 0 0 0 0 1 0 2 1 1 1 1 2 0 0 0 0 2 0 0 0 2 0 0 0 0 2 0 0 2 2 0 1 1 0 2 1 0 2 0 2 1 0 1 0 1 0 0 0 1 0 1 1 1 1 2 0 1 2 0 0 0 0 0 0 0 0 0 0 0 2 2 0 2 1 1 1 0 0 0 1 1 0 0 0 0 0 0 2 0 1 0 1 1 0 0 0 0 1 1 2 2 1 0 0 1 0 2 0 0 2 0 1 0 2 0 2 2 0 1 0 0 0 0 2 1 1 2 0 0 0 0 0 0 1 1 1 2 1 0 0 1 0 1 0 0 0 1 0 0 2 1 0 2 0 0 0 2 0 0 0 2 2 1 1 0 1 0 1 0 1 0 1 0 1 0 1 2 0 1 0 1 0 0 1 1 0 0 1 1 0 0 0 1 0 0 1 0 1 0 0 2 0 1 0 0 0 0 0 1 0 0 0 0 0 0 0 0 0 0 2 0
10 0 2 1 0 0 1 1 1 1 1 0 1 1 1 0 0 0 1 2 0 1 0 2 2 1 1 1 0 0 2 0 0 0 0 0 2 2 0 1 1 1 0 0 1 0 1 0 0 1 0 1 1 0 1 1 0 0 1 1 0 1 0 2 0 1 0 0 0 0 1 1 2 2 1 2 1 1 1 0 0 0 2 0 0 0 0 0 1 2 0 0 2 2 1 2 0 1 1 1 1 2 0 0 2 0 2 0 1 1 1 1 0 1 0 1 0 0 1 0 0 0 2 0 0 0 0 0 1 0 1 1 0 0 0 0 0 0 0 1 0 2 0 0 0 2 0 0 0 0 0 0 0 0 0 0 1 0 0 2 1 1 0 1 2 2 2 1 0 1 0 2 0 1 1 0 0 0 0 0 0 0 1 0 1 0 1 2 0 0 1 2 2 2 2 2 2 1 0 0 0 0 0 1 2 1 1 0 2 0 2 0 1 0 0 2 0 0 0 0 2 2 1 2 0 0 1 0 0 0 0 0 0 0 1 0 1 2 0 2 0 0 2 2 0 0 0 0 0 0 0 0 0 0 0 1 1 1 1 1 1 1 0 0 0 0 0 0 1 0 0 2 0 0 0 0 0 0 1 0 0 0 1 1 0 1 0 1 2 2 0 1 1 0 2 1 2 1 0 2 0 0 1 1 1 0 1 0 2 1 0 1 0 0 1 0 2 1 0 0 0 2 1 1 2 0 0 1 1 2 0 0 0 2 0 0 0 0 2 1 1 1 1 1 1 0 0 0 2 1 0 0 1 0 0 2 1 0 1 1 1 2 1 0 1 1 1 1 2 0 0 2 1 1 0 0 2 1 0 0 1 0 1 1 2 1 0 1 1 2 1 2 2 0 1 1 1 0 1 1 1 1 0 1 1 0 0 0 1 0 0 0 0 0 1 0 1 0 0 0 0 0 1 1 1 2 2 1 0 0 1 0 0 1 1 0 1 0 1 0 2 1 0 1 1 1 1 1 1 2 0 1 0 2 0 0 0 1 1 1 1 0 0 0 0 2 0 2 0 0 1 1 1 1 2 0 0 1 1 1 0 0 1 1 1 1 1 0 2 1 1 1 1 1 0 0 0 0 0 1 2 2 1 1 1 1 1 1 1 1 0 1 1 1 1 0 0 2 0 1 0 2 1 1 0 2 1 1 0 2 0 1 2 1 2 1 0 0 1 0 1 1 0 1 2 2 0 1 1 1 0 1 1 1 2 0 0 0 1 1 0 0 1 0 1 1 1 1 1 1 0 0 0 0 1 0 1 2 0 2 2 1 0 0 1 1 1 0 0 1 0 1 1 1 0 0 0 1 1 0 2 1 0 2 0 2 1 0 0 1 0 0 0 0 0 0 0 1 1 0 0 0 0 0 0 1 2 0 0 0 0 0 0 2 0 1 2 1 1 1 1 2 1 1 1 0 1 0 0 0 1 1 0 1 2 1 0 1 1 0 0 0 1 0 2 1 0 2 0 0 2 0 1 0 1 0 1 1 1 1 0 0 0 1 1 1 0 1 1 0 0 0 0 0 0 0 0 2 0 1 0 0 0 1 1 0 0 1 0 0 1 0 0 0 0 0 0 1 1 1 0 0 0 0 0 2 1 0 1 1 1 0 0 0 0 0 0 0 1 2 1 1 0 1 1 0 0 1 1 1 1 1 0 0 1 0 0 0 2 0 0 0 2 0 0 1 1 2 0 2 0 0 2 1 0 0 0 1 0 1 2 1 0 0 0 1 0 2 1 1 1 1 2 0 0 1 1 0 0 1 0 2 0 0 0 1 0 0 0 2 2 1 0 0 0 2 2 0 2 0 2 2 0 2 0 1 0 0 0 1 0 1 1 1 1 2 0 1 0 0 0 0 0 0 0 0 0 0 0 0 1 1 0 1 1 0 0 0 0 0 0 1 0 0 0 1 1 0 2 0 1 0 0 0 0 2 0 1 2 1 1 1 0 0 0 0 0 1 0 1 1 0 2 0 2 0 2 2 0 0 0 0 0 0 1 2 0 1 0 0 0 0 0 0 1 1 0 1 2 2 0 2 0 0 1 0 1 1 1 0 1 0 1 2 1 0 0 0 1 1 0 0 2 0 0 0 1 1 0 0 1 0 0 1 2 0 2 1 0 0 0 0 0 0 2 2 2 0 0 0 0 0 0 0 1 1 0 1 1 0 0 1 0 2 0 0 1 1 0 1 0 0 1 0 0 0 0 0 0 0 0 0
11 1 2 0 0 0 0 2 2 0 0 2 0 1 0 0 1 1 0 0 2 0 0 2 2 0 1 2 0 0 1 1 1 2 0 1 2 1 0 0 2 0 0 0 1 0 0 0 0 0 0 0 1 1 0 0 1 0 1 0 1 1 0 2 0 1 0 1 0 0 0 0 2 2 2 2 0 1 1 1 0 0 2 2 2 0 0 0 2 2 0 0 1 1 0 0 0 0 0 1 0 1 0 0 2 0 2 0 0 2 1 1 1 1 1 1 1 0 0 0 2 0 1 1 0 0 0 1 2 1 0 0 1 1 0 0 1 0 0 1 2 0 0 0 2 1 0 1 1 1 0 0 1 0 0 0 0 0 0 1 0 1 0 1 1 2 2 0 0 2 0 0 1 1 1 1 1 1 0 1 0 0 1 0 1 0 0 1 0 0 2 2 0 0 2 0 1 2 1 1 1 1 0 1 2 1 1 2 1 0 1 0 2 0 2 2 0 0 1 1 1 0 0 1 1 0 2 0 0 1 0 0 0 0 0 0 0 2 0 2 0 0 2 1 1 1 1 1 1 1 1 1 2 0 0 0 2 0 1 1 1 1 0 0 1 1 0 0 1 1 1 1 0 0 0 0 0 1 0 0 0 1 1 2 0 1 0 1 1 2 0 1 0 0 1 1 0 1 0 1 2 0 2 0 1 1 0 1 1 1 0 2 0 1 2 0 2 0 2 0 0 2 1 0 1 0 0 1 1 2 0 0 1 1 0 0 0 2 0 0 0 0 2 0 0 0 2 0 1 0 0 0 1 1 0 1 1 0 0 0 0 1 1 1 1 0 1 0 1 1 1 1 2 1 2 2 2 1 0 0 1 0 1 0 2 2 0 1 1 0 0 0 0 0 1 1 1 1 0 0 0 0 0 2 1 0 1 1 0 0 0 0 0 0 2 0 0 0 0 0 0 0 1 0 0 1 1 1 0 0 1 0 0 1 0 1 0 0 1 0 0 1 2 0 1 1 1 1 1 2 0 1 1 2 1 1 1 1 0 1 1 0 1 0 0 1 1 2 0 1 1 1 0 0 2 0 1 1 1 0 1 0 1 1 1 0 1 0 0 0 0 0 0 0 0 0 0 0 0 1 1 0 1 1 1 2 1 0 1 1 1 0 0 0 0 0 0 2 0 1 1 2 1 1 0 2 0 0 0 1 1 0 1 1 1 0 1 0 0 1 1 0 0 1 2 2 0 1 1 2 1 1 0 1 1 1 0 1 2 0 1 0 0 0 1 0 1 2 2 0 0 1 0 0 1 0 1 0 0 0 2 0 0 0 0 0 0 0 0 0 0 1 0 0 1 0 1 0 0 0 1 1 0 2 0 2 1 1 0 1 0 0 0 0 0 0 0 1 1 0 0 0 0 0 0 1 1 1 0 0 0 1 1 2 0 1 2 1 2 0 1 1 0 1 0 2 2 0 0 0 1 0 0 0 0 1 0 2 2 1 1 1 2 1 1 2 1 2 0 0 1 0 0 0 0 0 1 0 1 1 0 0 0 0 1 1 0 1 2 0 0 0 0 2 0 0 1 0 0 0 0 0 0 1 1 0 0 2 0 0 0 0 0 2 1 1 1 0 0 0 0 0 0 0 1 2 0 0 1 0 1 0 1 0 0 0 0 0 0 1 0 1 0 0 0 2 0 0 0 0 0 1 0 0 1 0 0 0 1 1 1 1 1 0 0 1 1 0 0 1 0 0 1 1 0 0 0 0 1 2 0 0 0 0 0 2 0 1 1 2 0 2 2 0 1 0 0 1 0 0 0 1 1 0 1 0 1 0 0 0 0 0 0 0 0 2 2 0 2 0 2 2 0 2 0 1 0 0 1 2 1 2 1 0 0 2 0 1 0 0 0 0 0 0 0 0 0 0 1 0 0 0 0 2 1 0 1 0 1 1 1 0 0 0 0 0 1 0 1 0 0 1 0 1 0 0 0 1 1 0 0 0 0 0 0 0 0 0 0 0 2 0 0 1 2 0 2 2 0 0 0 0 0 0 2 1 0 0 0 1 0 0 1 1 1 2 0 0 1 1 0 1 0 1 1 1 0 1 1 1 2 0 1 1 0 1 0 1 0 0 0 0 1 2 2 0 1 0 0 0 2 0 0 2 2 0 2 2 0 0 0 0 0 0 1 1 1 0 0 0 0 1 0 0 0 0 0 1 1 0 0 1 0 2 0 1 1 1 1 2 1 0 0 0 0 1 0 1 1 0 0 0
12 1 1 1 0 0 1 1 0 2 1 0 0 0 0 0 0 0 0 0 2 0 0 2 2 0 0 1 0 0 2 1 0 0 0 0 2 0 0 0 2 0 0 0 0 1 1 0 1 1 0 1 0 1 1 1 1 1 1 1 1 1 0 0 0 0 0 1 0 0 0 0 2 2 2 2 0 2 2 0 1 0 2 1 1 0 0 1 2 2 1 1 1 1 2 2 0 1 1 2 1 1 0 0 2 1 2 1 1 1 1 2 0 2 0 2 0 0 0 0 2 0 1 1 0 0 0 0 2 1 1 0 0 1 1 0 0 1 0 1 1 1 0 0 0 1 0 0 0 2 1 0 1 0 0 0 0 1 0 1 0 1 0 1 1 2 1 0 0 0 0 1 0 2 1 0 0 0 0 0 0 0 1 0 1 0 0 1 0 1 1 2 0 0 2 2 1 2 0 0 0 0 0 2 2 1 1 0 1 0 0 0 2 0 1 2 1 0 2 1 1 0 1 2 0 0 2 0 0 0 0 1 0 0 2 0 0 2 0 2 0 0 1 1 0 1 1 0 0 0 0 0 1 0 0 1 1 0 0 0 0 0 1 1 0 0 1 0 1 0 2 0 1 2 0 2 1 2 1 0 0 1 0 2 1 1 1 2 1 2 0 0 2 0 2 0 2 1 0 1 1 0 2 0 1 1 0 2 0 0 0 0 0 0 0 0 2 0 1 0 1 2 0 0 1 0 1 2 1 2 1 1 1 1 0 1 1 2 0 1 1 0 1 0 0 0 1 0 2 2 0 0 2 2 2 0 1 1 0 1 0 2 2 0 2 0 0 1 1 0 0 2 1 1 0 0 1 1 1 0 1 1 1 1 2 0 0 0 0 1 1 1 0 0 1 0 0 2 0 0 0 0 0 0 0 0 0 0 1 0 0 0 0 0 1 0 1 0 0 0 2 1 0 1 0 1 0 1 0 1 0 0 0 0 1 0 0 0 0 0 2 1 1 0 1 0 1 1 0 1 0 2 1 2 1 1 1 0 1 0 1 0 0 0 0 2 0 1 0 0 0 0 2 2 2 0 2 0 0 0 2 0 1 1 1 1 0 1 2 0 2 2 0 1 0 0 0 0 0 0 2 1 0 2 0 2 0 1 0 1 0 1 1 1 1 0 1 0 0 2 2 0 0 0 0 1 0 0 0 0 2 0 1 1 1 1 1 1 1 0 1 0 0 0 2 1 0 2 0 2 0 0 0 2 2 0 0 1 1 0 1 0 0 0 0 2 2 1 1 1 0 0 1 0 0 1 1 1 0 1 2 0 0 0 0 0 0 1 1 1 1 0 1 0 1 0 0 0 0 0 0 2 2 0 0 0 0 1 0 1 0 0 0 0 0 0 0 0 0 0 0 0 0 0 0 0 0 1 0 0 0 2 1 1 0 1 2 0 1 1 1 0 0 0 1 2 2 0 0 0 1 2 1 2 0 2 0 1 1 0 0 0 1 1 0 1 1 2 1 0 0 1 0 0 1 0 0 0 1 1 1 1 1 0 2 1 1 0 2 0 0 0 0 2 0 0 0 1 0 1 0 1 0 0 1 0 1 2 0 0 0 0 0 2 0 0 0 2 1 1 0 0 1 1 0 1 2 1 0 0 1 0 1 0 0 1 1 0 0 1 0 1 0 0 1 0 0 0 1 1 1 1 0 0 0 1 1 0 2 0 0 0 2 0 2 0 0 0 0 1 1 0 2 1 0 0 0 0 0 1 1 1 0 0 0 2 0 2 2 1 1 2 2 0 1 0 0 0 0 0 0 1 0 0 0 0 2 0 0 2 2 1 0 0 0 2 2 0 2 0 2 2 0 1 0 1 0 0 1 1 0 0 1 1 0 1 1 0 1 1 1 1 1 1 2 1 2 1 0 0 2 1 0 1 1 0 1 0 0 0 1 1 1 0 1 0 0 0 1 0 0 0 1 0 0 1 0 1 1 1 1 1 0 0 0 0 0 0 0 1 2 0 1 0 2 0 2 2 0 0 2 0 1 0 2 1 1 1 0 1 1 1 1 1 1 1 0 1 2 1 0 2 0 0 2 2 0 0 0 1 2 0 1 2 1 1 0 2 0 0 0 2 0 0 0 1 0 0 2 0 2 0 1 1 0 1 1 1 0 0 0 0 1 0 1 1 2 0 0 0 0 0 0 0 0 0 0 0 1 0 0 1 0 2 0 0 2 0 0 1 0 0 0 1 1 0 1 0 0 0 2 2
13 1 1 0 0 0 1 1 1 1 0 1 0 0 0 0 0 1 0 0 2 0 0 0 1 1 1 1 0 0 2 0 1 2 2 0 1 1 0 1 2 1 0 0 2 1 1 0 1 2 0 1 1 0 0 0 0 0 0 2 0 1 1 1 0 0 0 0 0 0 0 0 2 2 1 2 1 0 0 1 0 0 2 1 1 0 0 1 2 2 0 1 2 1 0 1 0 2 2 2 1 2 0 0 2 1 2 0 1 1 0 0 1 1 1 1 1 1 0 0 2 1 1 1 0 1 0 1 1 1 0 0 0 0 0 0 0 0 0 0 2 1 1 0 1 2 1 0 0 0 0 0 1 0 1 1 0 0 1 1 0 1 1 0 0 1 0 0 1 1 1 1 1 1 0 1 0 0 0 0 0 0 0 1 1 1 1 2 1 0 1 2 1 1 1 1 1 2 1 0 0 1 0 2 2 0 0 0 0 0 1 0 1 0 2 2 2 0 2 1 1 0 0 2 0 0 1 1 1 1 0 1 0 1 1 0 1 2 0 1 0 0 2 1 0 0 0 1 1 0 0 0 0 0 0 0 0 0 0 0 0 0 0 0 0 0 1 0 2 1 1 0 1 1 0 0 1 1 1 1 1 2 0 1 1 1 0 2 0 2 0 0 1 0 2 1 1 1 0 2 1 0 2 0 0 1 0 2 2 2 0 2 0 1 2 0 2 0 1 0 0 2 2 1 1 0 0 1 0 0 0 2 0 1 0 0 0 0 2 0 0 0 0 0 0 0 2 0 1 0 0 0 2 2 0 0 1 0 0 2 0 2 1 0 1 0 0 2 2 0 0 2 1 1 2 2 1 1 1 0 0 0 0 0 2 1 0 0 0 0 0 0 1 0 1 0 2 1 1 0 0 1 0 1 0 0 1 1 0 0 0 0 0 1 0 0 1 1 0 1 0 1 0 2 0 0 0 0 0 0 1 0 0 2 1 0 0 1 1 1 2 1 1 0 2 0 0 1 0 2 0 1 1 2 1 1 1 2 2 1 2 0 0 1 0 1 1 1 0 0 0 0 1 1 1 0 1 0 0 1 2 0 2 2 1 1 1 0 1 0 0 0 1 1 0 1 1 1 1 0 1 1 1 1 1 2 1 1 1 0 0 0 0 0 0 0 0 2 0 1 1 2 0 0 2 2 0 0 0 0 2 0 2 1 2 1 0 0 0 0 2 2 0 0 1 0 2 1 2 2 0 1 1 1 2 1 1 0 1 1 0 0 0 1 0 0 2 0 0 0 0 0 0 0 0 0 1 2 0 2 2 1 0 0 0 0 0 0 0 0 1 1 0 0 0 0 0 0 0 0 0 2 0 2 0 2 0 1 0 1 0 0 0 1 0 0 0 1 0 1 1 1 0 0 0 0 1 1 0 0 0 1 1 2 0 1 2 0 2 0 0 1 0 1 1 2 2 0 0 0 0 2 0 2 1 2 1 2 1 0 0 0 1 1 0 1 1 2 0 0 1 0 0 0 1 1 1 0 1 1 0 2 0 1 1 1 2 1 2 0 0 0 0 1 0 0 1 2 0 1 1 0 0 2 2 0 0 2 0 0 0 0 0 1 0 0 0 1 0 0 0 0 0 0 0 1 1 1 1 1 1 0 0 0 0 0 1 0 1 1 0 1 0 0 0 1 0 1 0 0 0 0 1 0 0 0 0 0 1 0 0 1 1 1 0 0 1 0 0 2 0 0 1 1 1 0 0 0 2 1 1 1 1 1 1 1 0 2 2 0 2 2 2 0 0 0 0 1 0 0 0 2 0 0 0 0 1 0 0 2 2 2 0 0 2 2 0 0 2 0 1 1 0 1 0 1 0 0 2 2 1 1 1 2 0 2 0 0 0 0 0 0 0 0 1 0 1 0 0 0 1 1 0 1 1 0 2 1 0 0 2 0 0 0 0 0 1 0 2 0 2 0 0 1 0 1 0 1 2 1 2 2 0 0 0 0 1 0 1 0 0 0 1 0 0 0 2 2 0 0 0 2 1 0 2 1 1 0 0 1 0 0 1 1 2 0 0 1 1 0 0 1 1 1 1 1 0 0 0 1 2 0 0 2 0 0 0 1 1 1 0 0 0 1 0 1 1 1 0 0 2 0 2 0 0 0 0 2 0 1 0 0 0 0 0 0 0 0 0 0 0 0 0 0 0 1 0 1 1 0 1 1 0 0 0 0 0 0 0 1 0 0 0 0 0 0 0 0 0 0 1 1
14 0 1 1 0 0 2 1 2 0 0 1 1 1 1 0 0 2 1 1 1 1 0 0 0 0 0 2 0 1 1 1 0 2 1 1 2 0 0 0 2 0 0 0 2 0 0 0 0 1 0 0 1 0 1 0 0 0 1 0 0 2 0 1 1 0 1 0 0 0 0 2 2 2 1 2 1 1 1 1 1 0 2 0 0 0 0 0 1 1 0 0 2 0 0 0 0 1 0 2 0 1 0 0 1 2 1 0 0 2 0 0 1 2 1 2 1 0 2 0 0 0 0 2 0 1 0 1 2 2 1 0 1 1 0 0 1 0 0 2 1 1 0 0 2 2 1 0 0 0 0 0 0 1 0 0 0 0 1 1 1 1 0 0 1 2 2 0 1 1 0 2 1 1 1 1 0 0 0 0 0 0 0 1 1 1 1 0 0 0 2 2 0 2 2 0 2 1 0 1 1 0 0 0 2 2 2 2 1 0 0 0 1 0 2 2 2 0 1 0 2 0 0 2 0 0 0 0 0 0 0 1 0 0 2 0 0 2 0 2 0 0 2 0 0 0 0 0 0 1 1 1 0 1 1 0 1 0 0 0 0 0 2 2 1 0 0 1 2 1 0 0 0 0 0 2 1 2 1 0 0 1 1 2 0 1 1 2 2 2 0 1 1 0 1 0 2 1 1 2 2 0 0 0 0 0 0 2 0 2 0 2 0 1 1 0 1 0 1 0 1 1 1 0 1 0 0 1 1 2 0 1 0 0 0 0 0 1 1 0 0 0 2 0 0 0 1 0 1 0 0 0 2 2 0 0 0 1 0 0 0 0 2 0 2 0 1 1 2 1 1 1 1 1 0 0 2 2 0 0 1 0 2 2 1 0 0 0 0 0 0 0 1 0 2 1 1 0 0 0 0 0 0 1 0 0 1 0 0 0 0 0 0 1 0 1 0 0 0 0 1 1 1 1 0 2 2 0 0 1 1 0 0 2 0 1 1 2 1 0 1 1 1 0 2 1 1 1 1 2 0 1 0 2 1 1 1 2 2 2 0 0 0 0 0 1 1 1 0 1 1 0 2 2 0 1 0 1 1 0 1 0 0 0 2 0 0 1 1 1 1 1 2 1 0 0 0 1 2 0 0 0 2 1 1 0 1 2 0 1 0 1 1 0 0 0 0 2 0 0 0 2 2 2 0 2 0 1 0 2 1 1 1 0 1 1 1 1 2 1 1 1 0 0 2 1 1 1 1 2 0 1 1 2 2 0 0 1 0 2 0 0 0 0 0 0 0 1 1 0 0 1 0 0 1 0 1 1 0 1 2 0 0 0 1 0 0 2 1 2 0 1 0 0 0 1 0 0 0 0 2 2 0 2 0 2 1 1 0 1 2 0 0 1 0 0 0 0 0 0 0 0 0 0 0 1 1 2 0 0 0 1 0 1 0 1 2 0 2 0 1 1 0 0 1 1 2 0 1 0 1 2 0 0 2 1 0 2 2 0 0 0 1 1 0 1 0 2 0 0 1 0 0 0 0 1 1 1 2 2 0 1 0 0 1 1 1 0 2 0 0 0 0 2 0 0 0 0 0 1 0 1 1 2 2 1 1 2 0 0 1 0 0 2 0 0 0 1 1 1 0 0 2 0 0 0 2 0 1 1 2 1 0 0 0 0 0 0 2 2 1 2 0 0 0 1 0 0 0 0 0 0 0 0 0 0 1 0 1 0 0 0 2 0 0 2 2 0 0 1 1 0 2 1 2 1 1 0 1 1 1 1 1 1 1 1 1 0 0 2 0 2 2 2 0 2 0 1 0 0 0 0 2 0 2 0 1 1 1 1 0 0 1 1 1 1 0 2 2 0 0 1 0 2 0 0 0 0 0 2 0 2 1 1 0 1 1 0 1 1 1 1 0 0 0 0 0 1 0 0 2 2 0 1 1 0 1 0 0 0 1 0 0 0 0 0 1 0 2 0 2 0 1 0 0 2 0 0 2 2 2 2 1 0 0 1 0 0 1 1 1 0 1 0 2 0 2 2 0 0 1 1 1 0 1 2 0 0 1 2 2 0 0 0 2 0 0 2 2 0 0 2 0 1 1 1 2 1 0 1 2 1 0 1 0 0 0 1 0 0 0 1 2 0 0 0 0 1 1 0 2 0 1 0 1 2 2 2 0 1 0 1 0 0 0 0 1 0 0 0 0 0 0 1 0 0 1 1 1 0 0 2 0 2 0 0 1 1 0 1 0 0 0 0 0 0 1 0 0 0 2 1
15 1 1 2 0 0 2 2 2 0 0 2 0 1 0 0 0 2 0 0 2 0 1 2 2 0 2 2 0 0 2 1 1 1 1 1 2 1 0 0 0 0 1 0 1 2 0 0 0 2 1 1 0 0 1 0 0 1 1 1 1 1 1 1 0 0 0 0 0 0 0 0 1 1 1 1 0 1 1 0 0 0 0 0 2 0 1 0 2 2 0 0 2 2 0 2 0 1 1 2 1 2 0 0 2 0 2 2 2 0 0 2 1 2 1 2 2 0 0 0 2 0 1 1 0 0 0 1 2 2 0 1 0 0 0 0 0 0 1 1 1 1 0 0 0 1 0 0 0 1 0 0 0 1 0 1 1 0 0 1 1 1 0 2 1 1 1 0 0 2 0 0 1 0 1 1 0 0 0 0 0 0 0 0 0 0 0 1 0 0 2 2 0 0 2 2 1 2 0 1 1 1 0 0 2 2 2 1 2 0 1 0 1 0 1 2 0 0 2 1 1 0 1 2 0 0 1 0 0 0 0 0 0 1 1 1 0 2 0 1 0 1 1 1 0 0 0 0 0 0 0 1 1 0 0 1 1 0 0 0 0 0 1 1 1 0 1 1 2 2 1 0 2 2 1 1 0 2 2 1 1 1 1 2 0 2 1 1 0 2 0 0 0 1 2 1 0 1 0 2 1 0 1 1 0 0 1 2 0 0 0 0 0 1 2 0 2 0 1 0 1 2 1 0 1 0 1 1 1 1 0 1 2 2 0 1 0 2 0 1 1 1 2 2 1 0 1 0 2 2 0 0 1 1 0 1 2 0 0 1 0 1 1 0 1 1 1 1 1 0 0 2 0 0 0 0 1 2 0 0 1 1 0 0 0 0 0 1 1 0 0 0 0 0 1 0 1 1 0 0 0 0 0 1 1 1 1 1 0 0 0 0 0 0 1 0 1 0 1 0 0 1 0 1 1 2 1 1 2 2 2 1 0 2 2 0 0 1 1 1 2 0 2 0 1 1 1 1 0 1 0 1 1 2 1 1 1 1 1 0 0 0 1 0 0 2 0 1 0 0 0 0 0 0 1 0 1 1 1 0 1 0 2 2 0 0 2 0 1 1 1 0 0 2 1 0 0 0 1 0 1 0 2 1 1 1 1 0 1 0 1 0 2 2 2 0 0 2 0 1 1 2 0 1 0 2 1 2 0 2 0 2 1 1 1 1 1 0 0 0 2 2 0 2 2 2 0 1 1 1 0 1 0 0 2 0 0 0 2 0 2 0 0 1 0 0 1 1 1 0 1 2 0 0 1 0 1 1 0 1 2 0 0 0 1 1 1 0 0 0 0 1 1 2 0 1 0 0 0 0 0 2 0 2 0 2 1 1 0 1 2 0 0 1 0 0 0 1 1 1 0 0 0 0 0 0 1 1 0 0 1 2 0 2 0 0 2 0 1 1 1 0 2 2 0 0 0 0 0 0 0 1 0 1 0 2 0 1 1 0 0 0 1 0 0 0 0 2 0 0 1 0 0 0 1 0 1 0 0 0 0 1 0 0 0 0 1 0 1 0 0 0 1 1 0 0 0 2 0 1 1 0 1 1 0 0 0 2 0 0 0 0 0 1 0 0 0 0 0 0 0 0 1 1 0 1 2 0 1 1 1 1 0 0 0 0 1 0 0 1 0 1 0 0 0 0 0 1 0 0 0 0 1 0 0 1 1 0 0 0 0 0 1 0 0 1 1 0 0 0 2 0 1 1 1 0 0 0 1 2 1 0 0 0 0 2 0 2 2 0 2 2 2 1 0 0 0 1 0 1 0 1 0 0 0 0 2 0 0 2 2 0 0 0 2 1 0 0 2 0 1 1 0 2 1 1 0 0 0 2 0 2 0 1 1 2 0 0 2 1 2 2 0 0 0 0 0 0 0 0 2 2 0 2 2 0 0 0 1 1 2 0 0 0 0 0 0 0 0 0 0 0 2 0 0 2 0 1 2 2 2 2 0 0 0 0 0 0 0 0 1 0 0 0 1 0 1 2 0 0 0 2 0 0 2 1 1 0 0 1 0 1 2 2 2 0 0 1 2 0 0 2 0 2 0 2 1 1 1 0 1 0 1 2 1 1 0 0 2 2 0 0 2 0 1 2 0 0 1 0 1 0 1 1 0 0 1 2 0 2 0 0 1 0 2 2 2 0 0 0 0 0 0 1 0 0 1 2 2 0 0 2 0 0 0 0 0 0 0 2 0 0 1 0 0 0 0 1 2 0 1 1
16 0 1 1 0 0 1 0 0 2 2 0 0 0 0 0 0 0 2 0 2 0 0 2 2 0 0 1 0 1 2 1 1 2 0 0 2 2 0 0 0 0 0 1 2 1 0 0 0 1 0 1 0 2 0 1 0 0 1 0 0 2 0 1 0 1 0 0 0 0 0 0 1 1 1 1 0 1 1 0 0 0 1 1 2 0 0 0 1 2 0 0 1 2 1 2 1 0 0 1 0 2 0 0 1 1 1 1 0 2 1 1 0 0 2 2 2 0 0 0 0 0 1 1 0 0 0 1 2 2 0 0 0 0 0 0 0 0 0 0 1 2 0 0 1 1 1 0 0 0 0 0 1 0 1 1 1 0 0 0 0 0 0 1 1 0 0 1 1 2 0 0 0 0 1 0 0 1 0 1 1 1 0 0 2 2 0 2 2 2 0 2 0 0 0 0 1 2 0 0 0 0 0 1 2 2 1 0 2 0 2 0 2 0 2 2 2 0 2 0 2 2 1 1 1 0 2 0 0 0 0 0 0 0 1 0 0 2 0 0 0 2 2 2 0 0 0 1 1 0 0 0 1 0 0 0 1 0 0 0 0 0 0 0 0 0 0 2 0 0 0 2 1 1 0 0 0 1 2 0 0 1 1 1 0 1 1 0 1 1 1 1 0 1 1 1 1 0 0 2 2 0 1 0 0 1 0 2 1 2 0 1 0 0 2 0 1 0 1 0 0 2 1 0 1 0 0 0 1 1 0 1 1 1 0 1 1 1 1 1 1 1 1 1 1 0 1 1 2 1 0 0 1 1 0 1 1 0 1 0 1 1 2 0 2 1 1 2 2 0 0 2 0 0 0 0 2 2 2 0 2 1 2 2 1 2 0 0 0 0 0 0 0 1 2 1 1 1 1 0 0 2 0 1 1 0 0 1 0 0 0 0 0 0 0 0 2 1 0 0 0 1 0 0 1 1 0 1 0 0 1 0 0 2 0 1 1 2 0 0 1 1 1 0 2 2 2 1 0 2 0 1 2 2 2 1 2 2 2 2 0 0 1 0 0 2 0 2 0 1 1 1 1 1 0 1 2 0 0 0 2 1 1 1 1 0 1 1 1 0 1 1 0 2 1 1 1 1 1 0 1 1 2 0 2 1 2 2 0 2 0 0 2 0 0 0 1 2 0 1 1 2 2 2 0 2 0 0 0 1 1 0 0 0 1 1 0 0 0 2 0 0 0 0 2 0 1 0 2 2 0 1 1 2 2 0 1 0 1 1 0 0 0 0 1 0 1 0 0 0 1 1 1 0 0 1 1 1 0 2 2 0 0 0 1 1 1 0 0 0 0 1 1 0 1 0 1 1 1 0 1 1 1 1 0 1 1 1 1 1 0 0 0 0 0 0 0 0 0 0 0 0 0 0 0 1 2 0 0 0 0 0 2 1 0 0 1 1 1 1 1 1 0 1 1 1 2 0 1 1 0 1 0 0 1 1 0 2 2 1 1 0 1 2 0 2 1 2 1 1 1 1 1 0 0 0 0 0 0 0 0 0 0 0 2 2 0 1 2 0 0 0 0 0 0 0 0 2 0 1 1 1 0 0 2 0 0 2 0 0 0 0 0 1 0 0 0 2 2 2 0 0 0 0 1 0 2 0 0 0 0 0 0 0 1 0 1 0 0 1 0 0 0 0 0 1 0 0 1 1 1 1 0 0 1 1 0 0 1 0 0 0 1 0 0 1 1 0 0 2 0 1 0 2 2 0 0 0 0 0 2 2 1 1 1 1 1 2 2 1 1 2 2 1 0 1 0 0 0 0 0 1 0 0 1 0 1 0 2 2 2 0 0 0 2 1 0 0 2 0 2 1 0 2 1 1 0 0 0 2 0 2 0 0 1 1 0 1 0 0 0 0 0 0 1 0 0 0 0 0 2 2 0 2 2 0 0 0 1 1 1 0 0 0 0 2 2 0 1 0 1 0 2 0 0 2 0 0 1 1 1 1 1 0 0 0 0 0 0 1 1 0 2 0 2 1 1 2 0 0 0 1 0 1 2 0 1 1 0 1 0 0 0 0 0 1 0 1 0 0 0 0 0 1 2 0 2 1 1 0 1 0 0 2 0 0 0 0 2 1 0 1 2 1 1 1 0 0 0 0 2 0 0 1 1 0 2 1 1 0 1 0 0 0 1 1 1 0 0 0 0 0 0 0 0 1 1 2 2 0 0 2 0 1 0 0 1 1 0 2 0 2 0 0 0 1 0 0 0 0 1 0
17 0 1 2 0 0 2 0 1 2 1 0 1 2 1 0 0 1 0 0 2 0 0 1 1 1 0 2 0 0 2 0 0 0 1 1 1 1 0 0 0 0 0 0 1 0 1 0 0 0 0 0 0 0 1 1 0 0 0 0 1 2 0 0 0 2 0 0 0 0 0 0 2 2 1 2 0 1 1 0 0 0 2 1 1 0 0 1 1 2 1 1 0 1 0 2 1 0 0 1 0 1 1 0 2 0 2 0 0 2 0 0 0 1 0 1 0 0 1 0 1 0 2 0 0 0 0 1 1 1 1 0 1 1 0 0 1 1 1 0 1 1 0 0 1 1 0 0 0 1 0 0 1 0 0 0 0 0 0 2 1 2 0 0 2 1 1 1 0 2 0 0 1 1 1 1 0 2 0 2 0 1 0 1 1 1 1 1 0 0 1 1 0 0 2 1 2 2 0 2 2 0 0 0 2 1 1 0 1 0 1 0 0 0 1 2 0 0 2 0 2 2 0 1 1 0 1 1 1 1 1 2 0 0 1 0 0 2 0 2 0 0 2 1 1 1 1 0 0 0 0 0 0 1 1 0 1 0 0 0 0 0 1 0 0 0 0 1 2 2 0 1 1 1 0 0 0 2 1 1 1 2 1 2 0 2 1 1 0 2 0 0 0 0 2 1 0 1 0 1 1 0 1 0 1 1 1 1 0 1 0 0 0 0 2 0 2 0 1 0 0 2 2 1 1 0 0 2 1 1 0 1 0 1 0 0 0 0 2 0 0 0 2 1 0 0 1 0 1 0 0 0 2 2 2 0 1 1 0 0 0 0 2 0 2 0 1 1 2 1 0 1 1 0 0 0 2 1 1 0 0 1 0 0 1 0 0 0 0 0 0 0 0 1 1 0 1 0 1 1 1 1 0 2 2 0 0 1 0 0 0 0 0 1 0 0 1 1 1 1 0 0 1 1 0 1 1 0 0 0 2 0 0 2 0 1 1 0 0 0 2 0 2 0 2 2 0 2 0 0 0 1 0 2 1 0 1 1 1 1 1 0 0 0 0 2 0 2 0 2 2 2 2 2 1 1 0 0 0 1 1 0 0 0 2 0 0 1 2 0 1 1 0 0 0 0 0 0 0 2 2 1 2 0 2 0 2 1 1 1 0 0 1 1 1 1 1 2 0 1 0 2 1 2 0 2 0 1 0 1 1 1 2 1 1 1 1 0 0 2 1 1 0 1 0 1 1 1 1 1 0 1 0 1 1 2 1 0 1 0 1 0 0 0 0 1 2 1 1 0 1 0 0 0 0 0 1 0 0 0 2 0 0 0 2 0 2 1 0 1 0 2 1 1 0 1 0 1 1 0 1 1 0 2 0 2 0 1 0 1 0 0 0 1 0 0 0 0 0 0 0 0 0 0 0 1 2 1 0 0 0 2 1 1 0 0 2 1 2 0 0 0 0 0 2 0 2 0 0 0 1 2 0 1 1 1 0 2 2 0 0 0 0 0 1 1 0 2 0 0 1 1 0 1 1 0 0 0 1 1 0 1 1 1 1 1 0 2 0 0 0 0 0 1 1 0 0 2 0 1 0 1 1 1 2 1 1 2 0 0 1 1 0 1 1 1 0 1 0 0 0 0 0 0 0 1 1 1 0 0 1 0 1 0 0 0 0 0 1 2 0 0 0 0 1 0 0 1 0 0 0 0 0 0 0 0 0 0 2 1 0 2 1 1 0 0 0 1 0 2 0 1 2 0 0 1 0 0 0 0 2 2 1 1 1 2 1 0 0 2 0 2 2 1 0 1 0 1 0 1 0 2 2 0 2 0 1 0 1 2 2 0 0 0 2 2 0 1 1 0 1 1 0 2 0 1 0 0 0 2 0 2 1 1 0 1 0 1 1 0 0 1 0 0 1 0 1 0 0 0 1 1 0 2 2 0 0 0 0 0 1 1 1 0 1 2 0 0 2 0 0 0 1 0 0 2 0 2 2 0 1 1 0 0 0 0 0 0 0 1 2 0 1 1 1 0 2 2 0 0 0 1 1 0 2 2 1 1 0 0 0 0 0 0 1 1 0 1 2 0 1 1 0 0 0 1 1 1 0 0 1 0 0 1 0 0 0 0 0 0 0 0 0 0 1 1 0 1 1 0 2 0 0 2 2 0 2 1 0 1 1 0 0 1 1 2 1 0 0 0 0 0 0 0 0 1 0 0 0 0 0 1 0 1 0 0 0 0 0 2 0 0 0 0 0 2 0 0 0 0 2 2
18 0 0 1 0 0 1 0 0 2 2 0 1 1 1 0 0 2 0 0 2 0 0 2 2 1 1 1 0 0 2 0 1 2 0 0 2 2 0 1 1 1 0 0 1 0 1 0 0 2 0 0 0 1 1 0 1 1 1 0 1 2 0 2 0 1 0 1 0 0 0 1 2 2 2 2 0 2 2 0 2 0 2 0 0 0 0 0 1 2 0 0 2 0 0 1 0 1 1 2 1 2 1 0 2 0 2 2 2 0 0 2 1 2 0 2 0 0 1 0 0 0 2 0 0 0 0 0 0 0 0 0 0 0 0 0 0 0 0 0 1 1 0 0 0 0 0 0 0 0 0 1 0 0 0 0 1 0 2 0 0 1 0 2 0 2 0 0 1 2 0 0 0 0 1 1 0 1 0 1 0 0 0 0 1 1 0 0 0 0 0 1 0 0 2 2 1 2 0 1 1 0 1 1 2 2 2 0 1 0 1 0 2 0 2 2 2 0 1 1 1 0 0 2 0 0 0 0 0 0 0 0 0 0 0 0 0 2 0 2 0 0 1 2 0 0 0 0 0 0 0 1 0 0 0 0 1 0 0 0 0 0 0 0 1 0 0 0 2 2 0 1 2 2 0 0 0 2 1 0 0 1 1 2 1 1 2 0 1 1 1 1 2 0 2 0 0 0 1 1 0 0 0 0 0 0 1 2 1 1 0 0 0 0 2 1 2 0 0 0 1 1 0 0 0 0 0 1 0 1 0 1 0 2 0 0 0 1 1 0 1 0 1 0 0 0 2 0 2 0 0 0 2 2 2 0 1 1 0 0 1 0 1 1 1 2 0 1 2 1 1 1 1 1 0 0 2 2 2 0 1 1 2 2 0 1 0 0 0 0 0 0 0 0 1 0 0 1 0 0 0 0 0 2 1 1 1 0 0 0 0 0 0 0 2 0 0 1 1 1 0 1 1 1 1 2 2 1 0 1 1 1 0 2 0 0 1 1 0 0 1 1 1 1 1 2 2 2 0 0 0 2 1 2 1 1 1 1 2 1 1 0 0 0 0 1 1 1 0 1 2 0 2 2 0 1 0 0 0 1 2 0 0 0 2 1 0 0 2 1 1 2 0 2 1 1 1 0 0 2 2 2 2 0 2 0 2 0 1 1 1 0 1 1 1 0 0 2 1 2 1 2 0 0 0 1 0 1 1 2 0 1 2 0 1 0 2 1 0 1 1 1 0 1 1 0 1 1 1 2 0 1 0 2 2 0 1 2 0 1 0 1 0 0 1 1 1 1 1 1 0 0 0 0 1 0 1 1 0 2 2 1 0 0 1 0 0 1 0 1 0 1 2 1 0 0 0 0 0 0 0 2 1 2 0 2 1 1 1 1 0 0 0 0 0 1 1 1 1 0 0 0 0 0 0 1 1 1 0 0 0 0 0 2 0 1 2 0 2 0 1 1 0 1 0 1 2 0 0 0 1 1 0 0 1 1 0 1 1 0 0 0 0 1 1 2 0 1 1 1 0 2 0 0 1 0 0 0 0 0 0 1 0 1 2 0 2 1 1 0 0 0 1 2 1 0 0 2 0 1 0 2 0 0 1 0 1 2 0 0 2 0 0 2 0 0 0 1 1 1 0 0 0 0 0 2 0 0 0 0 1 0 0 0 0 0 1 0 0 2 0 2 0 0 0 1 0 0 0 0 0 0 0 0 0 0 0 0 1 0 0 0 2 1 0 0 0 0 0 1 1 0 2 0 0 1 0 0 1 1 1 1 1 1 1 2 1 2 1 1 0 0 2 0 1 0 0 1 0 0 0 1 0 0 0 0 1 0 1 2 2 0 2 2 0 2 0 0 2 0 2 2 0 1 0 1 0 0 0 2 0 2 0 1 0 2 0 0 0 0 0 0 0 1 1 0 1 0 0 0 2 2 0 2 2 0 0 0 0 0 2 0 0 0 0 0 0 0 2 0 2 0 1 0 0 2 0 1 1 0 1 1 0 0 0 0 0 1 0 0 1 0 0 0 1 0 2 2 0 0 0 1 0 0 2 2 0 1 0 0 0 0 0 0 0 1 0 1 0 0 0 0 1 1 0 0 1 1 0 0 1 0 0 1 0 0 0 1 1 0 0 0 1 0 0 2 0 0 0 0 2 0 1 0 0 0 0 1 0 1 1 0 1 0 0 0 1 0 0 0 0 0 0 0 0 0 0 1 2 0 1 2 0 2 0 0 0 1 0 1 0 0 1 0 0 0 0 0 0 0 2 1
19 1 1 1 0 0 2 2 2 0 0 1 1 1 1 0 0 1 1 1 1 1 0 1 1 1 0 1 0 1 2 0 0 2 1 1 1 1 0 0 1 0 1 1 2 1 1 0 0 1 0 0 2 0 0 0 1 0 0 1 0 1 0 2 0 1 0 0 0 0 1 1 1 1 0 1 1 1 1 0 0 0 2 0 0 0 0 0 1 1 0 0 1 2 0 2 0 1 1 1 1 2 1 0 2 0 2 0 0 2 2 2 0 0 2 2 2 0 1 0 1 0 0 2 0 1 0 1 2 1 2 1 0 0 0 0 1 0 0 2 1 1 0 0 0 0 0 0 0 1 0 0 0 1 0 0 0 1 1 1 1 0 0 1 0 2 0 1 0 2 2 0 1 2 1 0 0 1 0 0 0 1 1 0 1 0 0 1 0 0 1 2 0 0 2 2 2 1 0 0 0 0 0 2 2 0 0 0 2 0 1 0 2 0 2 2 2 1 2 1 1 0 1 1 1 0 2 1 1 1 1 2 0 0 2 0 0 2 0 1 0 0 1 2 0 0 0 0 0 0 0 0 1 0 0 0 1 0 0 0 0 0 0 0 1 0 1 1 1 0 0 1 0 0 0 1 1 0 1 0 0 0 1 1 0 1 1 1 0 2 0 2 1 1 2 1 1 1 1 1 2 0 0 0 0 0 1 1 1 1 0 2 0 0 2 0 1 0 0 0 1 2 2 1 2 0 1 1 1 1 0 2 0 1 0 0 0 1 1 1 1 1 1 0 0 0 2 0 2 2 0 0 1 1 0 1 2 0 0 1 0 1 2 0 2 0 1 0 0 0 0 2 1 1 1 1 1 2 0 0 1 0 1 1 2 0 0 1 1 0 0 0 0 0 2 1 1 1 1 0 0 1 0 2 1 0 1 0 0 0 0 0 0 1 1 0 0 0 1 0 1 1 0 0 1 2 1 1 0 1 1 0 0 1 1 1 0 0 0 0 2 1 2 0 1 0 1 1 0 0 0 1 1 2 1 1 1 1 1 1 1 0 0 1 0 1 1 1 0 0 0 0 2 2 0 1 0 0 0 1 1 1 2 2 1 1 0 1 2 1 2 1 1 2 1 0 0 0 1 1 1 1 1 2 0 1 1 1 2 0 1 1 1 1 1 0 0 1 0 1 1 1 1 1 1 2 0 1 0 2 1 2 1 0 1 1 1 0 2 0 1 1 0 0 2 1 0 1 1 2 1 2 0 2 1 1 0 0 1 1 1 0 0 1 0 0 1 0 0 0 0 0 1 0 0 1 1 0 0 1 2 1 0 0 0 0 0 1 0 1 0 0 1 0 0 0 0 0 0 0 1 2 0 1 0 2 1 0 1 0 0 0 0 0 0 0 0 1 0 1 1 1 0 2 2 0 0 2 0 0 0 0 0 2 0 1 2 1 2 0 2 1 0 0 1 1 2 0 1 0 1 2 0 1 2 2 0 1 0 0 0 0 1 0 1 0 0 2 1 1 1 1 0 0 0 0 0 0 0 0 0 0 0 1 2 2 0 1 1 1 0 0 0 2 0 0 0 2 0 2 2 0 0 2 2 0 0 1 0 0 1 0 0 2 0 0 0 1 0 0 0 0 1 0 1 1 1 0 0 0 1 0 0 0 0 0 0 0 0 0 0 1 1 1 0 1 0 0 0 0 0 0 0 0 0 0 0 0 2 0 0 1 2 0 0 1 1 0 0 2 0 1 2 1 1 0 0 0 0 0 2 2 1 1 1 2 1 2 1 1 1 1 2 1 0 1 0 1 0 0 0 2 0 0 0 0 1 0 0 2 2 1 0 0 2 2 0 0 2 0 2 1 0 2 0 0 0 0 0 2 0 2 0 1 0 2 0 0 2 1 1 1 0 0 0 0 0 0 0 0 1 1 0 0 0 0 1 0 0 0 1 0 0 0 0 1 1 0 1 0 0 0 1 1 0 2 0 0 1 1 2 2 0 0 0 0 1 0 0 0 2 0 0 0 2 0 2 2 0 1 0 0 1 0 2 2 0 2 0 1 0 0 0 0 0 1 0 0 2 0 1 1 1 1 0 1 0 2 0 0 2 0 0 0 0 1 1 1 0 0 1 2 0 2 1 1 1 2 0 1 2 0 1 1 1 0 1 0 0 0 0 0 0 0 0 0 0 0 1 0 1 0 0 0 0 1 0 0 1 0 0 2 0 1 0 0 1 0 0 2 0 0 0 0 0 1 0 0 0 0 0 0
20 0 0 2 0 0 2 1 2 1 0 0 0 1 0 0 0 0 2 1 0 0 0 1 1 0 2 1 1 1 0 2 1 2 0 0 2 2 0 0 1 0 0 0 2 0 1 0 0 1 0 0 0 1 1 2 0 0 1 2 0 0 0 1 1 0 1 1 0 0 0 0 2 2 1 2 1 0 0 0 0 0 2 1 2 0 0 0 2 2 0 0 1 2 0 2 0 0 0 1 0 2 1 0 2 0 2 1 2 0 0 2 0 1 0 1 0 0 0 0 1 0 1 1 0 1 0 0 1 1 0 0 0 0 0 0 1 0 0 0 0 2 0 0 1 0 0 0 0 1 0 0 0 0 0 0 0 0 1 1 0 1 0 2 1 2 1 0 0 0 0 0 0 2 1 0 0 1 0 0 0 1 1 1 2 1 1 1 0 0 0 2 0 1 1 1 1 2 0 1 1 1 0 2 2 0 0 1 1 0 1 0 2 1 1 2 0 0 2 1 1 1 0 1 1 1 0 0 0 0 0 0 0 0 2 0 0 2 0 2 0 0 1 0 0 0 0 0 0 0 0 0 1 0 0 0 0 0 0 0 0 0 1 1 1 0 0 0 1 1 0 2 1 1 0 0 0 2 1 1 1 2 2 2 0 2 2 2 0 2 0 0 0 1 2 1 2 1 0 0 0 0 1 1 0 0 0 2 0 0 0 0 0 1 1 0 1 0 0 1 0 1 1 0 1 0 1 0 0 1 0 1 0 1 0 0 0 1 1 1 1 1 2 0 1 0 1 0 0 0 0 0 2 2 0 0 2 0 1 1 1 2 1 0 0 2 0 2 2 0 0 2 1 1 0 0 1 2 0 0 1 0 1 2 1 0 0 0 0 0 0 0 1 0 2 1 1 1 0 0 0 0 0 2 1 0 1 1 0 0 0 0 0 0 1 0 1 0 0 0 1 2 0 1 1 1 1 0 0 0 0 0 0 2 0 1 0 2 0 0 2 0 2 1 1 1 1 1 0 1 0 0 1 1 2 1 2 1 2 0 0 0 0 0 1 2 0 1 0 0 0 0 2 2 1 0 1 0 0 0 2 0 1 1 2 1 0 1 2 1 0 2 0 1 1 0 0 1 1 1 1 1 2 1 1 0 1 0 0 2 0 0 1 0 0 0 0 1 1 1 1 2 1 1 0 2 1 0 1 1 1 0 1 1 1 0 2 0 0 0 2 2 0 2 2 1 1 2 1 1 1 1 0 2 2 0 0 1 0 1 0 0 1 1 1 0 1 0 0 1 0 2 1 0 0 1 2 2 0 2 2 2 2 0 0 0 1 0 0 0 1 1 0 0 0 0 0 0 0 0 0 2 0 1 1 2 1 2 0 2 1 0 0 0 0 0 0 1 0 1 1 1 0 0 1 1 1 1 0 0 1 0 0 1 0 1 1 0 2 0 1 0 0 0 1 2 2 0 0 0 0 1 0 1 0 2 0 2 2 0 0 0 1 1 0 1 0 1 1 1 0 1 1 0 1 0 1 0 1 1 0 0 0 1 1 0 0 0 2 0 0 0 0 1 0 0 0 1 0 0 0 0 0 1 2 0 0 1 0 1 1 0 1 1 0 1 0 1 0 0 0 2 1 0 0 0 2 0 1 0 1 0 0 0 0 2 0 0 1 2 0 1 1 2 2 0 1 1 0 1 1 1 0 0 0 0 0 0 2 0 0 0 1 0 0 1 1 0 0 2 0 1 1 1 1 1 0 1 1 2 1 0 2 2 1 1 0 2 1 2 0 1 2 1 1 1 0 1 0 1 0 2 1 0 1 1 0 1 1 2 1 0 1 1 1 1 1 1 2 0 1 1 0 1 0 2 0 0 0 2 0 2 0 1 0 0 1 0 0 0 1 1 0 0 0 0 0 0 1 1 0 0 0 2 2 0 0 0 0 0 2 0 0 0 0 1 0 0 1 0 1 0 0 0 0 2 0 0 1 1 2 2 0 0 0 0 0 1 0 0 2 0 2 0 2 0 2 2 0 0 0 1 0 1 2 1 0 0 0 0 0 0 0 1 1 1 0 1 2 0 0 2 0 0 1 1 2 2 1 0 0 0 1 1 0 0 0 2 0 0 0 1 0 1 1 2 1 1 1 0 2 0 1 1 1 0 0 2 1 1 1 0 0 0 0 0 0 0 0 0 0 1 0 1 0 0 0 0 0 0 0 0 0 0 0 0 0 0 0 2 0 1 1 0 0 0 0 1 1 0 1 0
21 0 2 0 0 0 0 2 2 1 1 0 1 2 1 0 0 1 1 1 1 0 0 2 2 0 0 2 0 0 2 1 0 1 1 1 2 2 0 0 1 0 1 1 2 1 1 0 0 1 1 1 0 0 1 1 0 0 0 0 1 2 0 2 0 1 0 0 0 0 0 0 2 2 2 2 0 1 1 1 1 0 2 1 1 0 0 2 2 2 1 2 1 1 0 1 1 0 0 0 0 2 0 0 2 1 2 0 0 1 1 2 0 2 0 2 0 0 0 0 0 0 0 2 0 1 0 1 1 1 2 1 0 0 0 0 0 1 0 1 1 1 0 0 0 0 0 0 0 1 0 0 0 0 0 0 0 1 0 1 1 0 0 1 2 2 2 0 2 2 0 0 1 2 1 2 0 2 1 1 0 2 0 2 1 1 1 2 1 0 2 2 1 0 2 2 2 1 0 0 0 0 0 1 2 1 1 1 1 0 0 0 0 0 1 2 1 0 2 0 2 1 0 2 0 0 1 1 1 1 1 1 0 0 2 1 0 2 0 2 0 0 2 2 0 0 0 0 1 1 1 1 0 0 0 1 1 0 0 0 0 0 0 0 0 0 0 1 1 1 0 0 2 2 1 1 0 1 1 0 0 1 0 2 0 1 0 2 1 2 0 0 1 1 2 1 2 0 0 2 1 1 1 0 0 1 0 2 1 1 0 0 0 0 0 0 2 0 1 0 1 2 0 0 2 0 0 2 1 2 0 1 0 2 0 0 0 2 0 0 0 0 2 0 1 0 0 1 2 1 1 1 2 2 1 0 1 0 0 1 0 1 2 0 2 1 0 1 2 1 1 1 0 0 0 0 1 0 0 0 1 1 2 2 0 2 0 1 1 1 1 1 0 0 2 1 1 0 0 0 0 0 0 2 2 1 0 1 1 0 0 0 0 1 1 2 0 0 0 0 0 1 0 0 1 2 1 0 2 1 2 1 1 1 1 1 0 0 1 0 1 0 0 0 1 2 1 2 0 0 0 2 0 2 0 0 1 0 0 0 0 0 1 0 0 1 1 2 0 0 0 0 1 1 1 1 1 1 1 0 1 0 1 1 1 0 0 0 1 1 1 0 1 1 0 0 0 1 1 0 1 0 1 1 1 1 1 0 0 1 0 0 0 0 0 1 1 2 0 1 1 2 1 1 0 2 0 1 0 1 1 1 0 0 0 0 2 1 1 0 1 1 0 0 0 0 1 1 1 2 0 1 1 2 2 1 1 1 0 1 1 0 0 0 1 0 0 1 1 0 0 0 0 0 1 0 1 1 0 2 2 0 1 0 0 0 1 0 0 0 0 0 1 1 1 1 1 0 0 0 1 2 0 0 2 2 0 1 0 1 2 0 1 1 1 2 2 2 0 1 0 1 0 0 0 0 1 1 0 0 0 0 2 0 0 1 2 0 2 0 2 1 0 0 2 1 1 0 1 0 1 1 1 2 0 2 0 2 2 0 0 0 2 1 0 1 1 2 0 0 1 1 0 0 0 0 0 0 0 0 1 0 0 2 2 1 1 2 2 0 1 1 0 1 1 0 0 1 0 1 1 0 0 1 1 0 1 1 1 0 1 0 0 1 0 0 0 2 0 0 0 0 2 0 0 0 2 0 1 1 2 1 0 0 0 0 0 0 1 1 0 1 0 0 0 0 0 1 0 0 0 0 2 1 0 0 0 0 2 0 0 0 1 0 0 1 1 2 0 2 0 0 1 1 0 1 1 1 1 1 1 1 0 0 1 2 1 2 1 1 1 1 2 1 0 1 0 1 0 0 0 2 1 0 1 0 0 0 1 2 1 0 1 1 0 2 1 1 2 0 1 1 0 2 0 1 0 0 1 2 1 2 1 1 0 1 0 0 0 0 1 1 0 0 0 0 0 0 0 0 1 1 0 2 2 0 0 0 1 1 1 0 1 0 1 2 0 0 1 0 0 0 2 0 0 2 0 1 2 1 2 2 1 0 0 1 1 0 0 1 0 0 2 0 2 0 2 1 0 0 0 1 0 1 2 2 0 0 1 1 1 0 0 0 0 1 0 0 2 0 2 0 0 0 1 1 1 0 1 0 0 0 0 2 0 0 0 1 0 0 0 2 2 0 0 0 0 2 0 1 2 0 0 1 1 0 1 2 0 1 0 1 0 0 0 0 0 0 0 0 0 0 0 1 0 0 0 0 0 0 0 0 0 1 0 0 0 1 0 2 0 1 1 0 0 0 0 0 0 0 1 1
22 1 1 1 0 1 1 1 1 0 0 2 1 2 1 0 0 1 0 0 2 0 0 1 1 1 1 1 1 2 2 0 1 2 2 0 2 1 1 0 0 0 1 0 1 1 1 0 0 1 1 1 0 0 1 0 0 1 0 1 0 1 0 2 1 0 1 0 0 0 0 0 2 2 1 2 1 2 2 0 1 0 1 1 2 0 0 0 2 2 0 0 1 1 0 0 0 2 2 2 2 2 0 0 2 2 2 0 1 1 1 1 0 0 1 2 1 0 1 0 1 1 1 1 1 0 0 1 2 2 1 0 0 1 0 0 0 0 0 1 1 2 0 0 0 1 0 0 0 1 0 0 0 0 0 0 0 0 1 1 0 1 0 1 0 1 1 0 0 1 0 1 0 2 0 0 1 0 0 0 0 0 0 1 1 1 1 2 2 1 1 2 1 1 1 1 2 2 0 1 1 0 0 1 2 2 1 1 2 0 1 0 1 0 2 2 1 0 1 0 2 0 1 1 1 0 2 0 0 0 0 0 0 0 2 0 0 2 0 1 0 0 1 2 0 0 0 0 0 0 0 1 2 0 0 0 0 1 0 0 0 0 1 1 2 0 1 1 1 1 0 1 1 1 1 0 0 1 2 0 0 1 0 1 1 0 1 2 1 2 0 1 2 0 2 0 1 1 0 2 2 1 1 1 0 0 1 1 1 1 0 2 0 1 1 0 2 0 0 0 0 2 1 1 2 0 1 0 0 1 0 2 0 1 0 1 1 0 2 0 0 0 1 0 0 0 2 0 2 2 0 0 1 1 0 1 1 1 0 1 0 0 2 0 2 1 0 1 1 0 0 1 2 2 0 0 2 0 0 0 1 0 0 0 0 0 0 0 0 0 0 0 0 0 1 0 1 1 1 1 1 1 0 2 2 1 0 1 0 0 0 0 0 0 2 0 0 0 0 0 0 2 0 2 0 0 0 0 0 0 0 0 1 1 1 0 1 1 0 0 2 0 2 2 0 2 1 2 0 0 0 2 1 2 1 1 1 2 2 2 2 0 0 0 0 0 2 1 0 0 0 0 1 1 2 0 0 0 0 1 2 0 0 0 2 0 0 0 2 1 2 1 1 2 1 1 1 1 2 0 0 0 1 1 1 1 2 1 0 2 0 0 1 0 0 0 0 2 0 1 0 2 1 0 0 1 0 0 0 0 2 0 2 0 1 1 1 0 0 1 0 0 0 1 1 0 1 1 1 2 0 0 1 2 2 0 0 1 0 0 0 1 0 0 0 1 2 1 1 0 0 0 0 0 0 0 1 2 0 2 2 0 1 0 0 0 1 1 1 1 0 2 2 0 1 1 0 0 0 0 0 2 1 1 0 1 0 0 1 1 0 0 1 1 1 2 2 0 0 0 0 0 0 1 1 0 1 0 0 0 0 1 0 2 0 1 2 0 2 0 2 1 1 2 0 1 2 1 0 0 0 1 0 1 2 2 1 2 2 0 0 0 1 1 0 1 0 2 1 0 0 2 0 0 0 0 0 0 1 1 0 2 0 0 0 0 1 1 1 0 0 0 0 1 0 0 0 2 0 0 0 1 0 1 1 0 1 2 1 2 0 0 0 1 0 0 0 1 2 2 0 0 1 0 0 2 0 0 0 0 1 0 0 1 0 1 1 0 0 2 0 2 0 1 1 1 0 0 0 0 0 0 0 0 0 0 0 0 2 1 1 1 1 0 1 0 0 1 0 2 0 0 1 0 0 1 0 0 2 2 0 0 0 0 0 0 0 2 1 2 0 1 2 0 0 0 0 0 1 0 0 1 2 0 2 1 2 0 0 1 1 0 0 0 1 1 1 1 1 0 1 0 0 2 1 1 0 0 0 1 0 1 0 1 0 2 0 1 0 0 1 1 0 0 1 0 0 0 0 0 2 2 0 1 1 0 0 0 0 0 0 0 0 0 0 0 2 0 1 0 0 0 1 0 0 1 0 2 2 1 1 1 0 0 0 0 0 1 0 0 2 0 0 0 1 0 2 2 0 0 0 0 0 0 1 2 0 0 0 1 1 0 0 0 0 2 0 0 1 0 1 0 0 2 1 1 0 1 0 1 2 0 0 1 0 1 0 1 0 0 0 0 2 1 1 0 0 1 0 0 1 0 1 0 1 0 1 2 0 2 0 0 1 0 0 1 0 0 1 0 1 1 0 0 0 0 1 1 1 0 0 1 0 2 0 1 2 0 1 2 1 0 0 0 0 0 0 0 0 0 1 0
23 0 1 1 0 0 2 1 2 1 0 0 0 1 0 0 0 0 1 1 1 1 0 1 1 1 1 1 1 2 2 1 0 1 0 0 1 2 0 0 1 0 0 0 1 1 1 0 0 1 0 1 0 1 1 1 0 0 0 1 0 1 0 2 1 1 1 0 0 0 1 2 2 2 2 2 0 1 1 0 0 0 2 1 1 0 0 0 1 2 0 0 1 0 0 1 0 0 0 2 1 2 0 0 1 1 2 2 2 0 0 2 1 2 1 2 1 0 1 0 1 0 2 0 0 0 0 1 1 1 2 1 0 0 0 0 0 1 1 0 1 1 0 0 0 1 0 0 0 0 0 0 0 0 0 0 0 0 1 0 0 2 0 2 2 1 1 0 1 1 0 0 1 2 2 2 0 0 0 0 0 0 0 1 1 1 1 2 1 2 0 2 0 0 1 1 2 1 1 0 0 0 0 2 2 1 1 1 1 1 2 1 0 0 1 2 1 0 1 0 2 0 1 2 0 0 1 1 0 0 1 0 0 0 1 0 1 2 0 1 0 0 2 2 0 0 0 0 0 0 0 0 2 0 0 0 1 0 0 0 0 0 0 0 1 0 2 0 1 0 0 1 2 2 0 0 0 2 2 0 0 0 1 2 0 2 1 1 0 2 0 0 0 1 1 1 0 0 0 2 0 0 1 0 1 0 1 2 1 2 0 1 0 0 1 0 1 2 0 0 0 2 2 1 2 0 1 0 1 2 0 2 0 2 0 0 0 1 1 0 0 0 1 0 1 0 0 0 0 0 0 0 2 2 0 0 1 0 0 2 0 2 1 1 1 0 1 2 2 0 0 2 1 1 0 0 1 1 1 0 2 2 2 2 1 0 0 0 0 1 0 1 0 0 2 0 0 1 1 1 1 1 0 2 1 0 1 0 0 0 0 0 0 1 1 2 0 0 0 0 2 1 0 0 0 2 1 0 0 1 2 0 0 2 0 1 0 0 0 0 1 2 1 0 0 0 2 1 0 2 0 1 1 1 2 1 2 2 1 2 2 0 0 1 0 0 2 2 0 2 2 2 1 1 1 1 0 0 0 0 2 0 1 1 2 1 0 1 2 1 1 2 1 0 0 0 0 0 0 1 1 1 2 0 2 0 2 2 1 1 0 0 0 1 1 1 0 2 0 1 0 2 1 1 0 1 0 0 0 1 1 0 1 0 1 0 0 0 0 2 0 0 0 1 1 1 1 0 2 2 0 0 1 1 2 0 0 1 1 1 0 0 0 1 0 0 1 0 0 0 1 1 0 0 0 0 1 1 0 2 2 0 1 0 1 1 2 0 0 0 0 1 0 2 0 2 2 1 1 0 1 1 1 1 0 1 1 2 0 2 0 0 1 0 0 1 1 1 1 0 0 0 0 1 1 1 1 1 0 0 1 0 1 2 0 1 2 0 2 0 2 2 0 2 0 1 2 1 0 0 1 1 0 2 2 2 0 2 2 0 0 0 0 1 1 2 1 2 1 0 1 0 0 0 0 0 0 1 2 2 1 1 0 0 1 1 1 1 2 0 1 1 0 1 0 0 0 2 0 1 0 1 0 1 1 0 0 0 1 1 0 0 0 1 0 1 0 1 0 0 0 0 1 0 0 2 1 0 1 1 2 1 0 0 0 1 0 0 1 1 0 1 0 0 1 0 0 0 1 1 1 1 0 0 0 0 1 1 2 0 0 1 2 1 0 0 0 0 0 2 0 1 2 0 1 1 1 0 2 2 1 0 2 1 2 2 2 2 1 2 0 1 2 0 1 0 0 1 0 0 0 2 0 0 0 0 1 0 0 1 1 0 2 2 0 2 0 0 2 0 2 1 0 2 0 2 0 0 1 2 0 2 1 1 0 2 0 1 1 0 0 1 2 2 2 2 2 0 0 1 1 1 0 1 1 0 1 0 0 0 1 0 0 0 0 1 0 0 0 0 1 0 1 0 0 1 0 1 2 2 2 2 0 0 0 0 2 0 0 0 0 0 1 0 1 1 1 2 0 0 0 1 0 0 2 2 0 1 0 1 1 0 1 1 1 1 0 2 2 2 0 2 0 1 1 0 2 1 1 0 1 0 1 2 1 1 0 1 0 0 0 0 2 2 2 0 2 0 2 0 2 0 0 1 1 0 0 2 0 1 0 0 0 0 1 1 1 0 0 0 0 0 0 0 0 0 1 0 0 0 0 0 0 2 0 1 1 1 0 1 0 0 0 1 1 0 0 0 1 0 0 0
24 0 1 2 0 0 1 0 0 2 2 0 0 1 0 0 0 1 1 0 1 0 0 0 1 1 1 1 1 1 2 0 0 1 1 0 2 2 0 0 0 0 0 0 2 0 2 0 0 2 0 1 1 0 0 0 0 0 0 0 1 1 1 1 0 0 0 0 0 0 1 1 2 2 2 2 0 1 1 1 1 0 2 0 0 0 1 0 0 2 0 0 1 0 1 1 0 1 1 1 1 2 0 0 2 1 1 2 2 0 0 2 1 2 1 2 1 0 0 0 2 0 1 1 0 2 0 2 2 2 2 0 0 1 1 0 0 0 0 0 2 0 0 0 1 1 0 0 0 1 1 0 0 0 0 1 0 1 0 2 2 0 0 0 0 2 2 0 1 1 0 0 1 1 2 2 1 1 0 1 0 0 0 0 1 1 0 1 1 0 2 2 0 0 2 2 2 2 0 0 0 1 0 1 2 1 1 0 1 0 1 0 2 1 1 2 1 0 1 1 1 1 0 2 0 0 1 0 0 0 1 0 0 0 0 0 0 2 1 1 1 0 2 1 0 0 0 0 0 0 0 1 2 0 0 0 1 0 0 0 0 0 2 1 1 0 0 0 1 0 0 1 2 2 0 1 0 2 2 1 1 2 0 2 0 1 0 1 0 2 0 1 1 0 2 1 1 0 0 1 0 0 1 0 1 1 0 2 1 1 1 1 0 0 2 0 2 1 0 0 1 1 1 0 1 0 1 0 0 1 0 1 0 2 0 0 0 2 0 0 0 0 1 0 1 0 0 0 2 0 0 0 2 2 1 0 0 1 0 0 0 0 2 0 2 0 1 2 2 0 0 2 0 0 0 0 0 2 1 0 2 0 2 2 2 2 0 0 0 0 1 1 0 0 1 0 1 1 1 1 1 1 0 2 1 0 1 0 1 0 0 0 0 0 1 0 1 1 0 1 0 0 0 1 0 2 2 1 0 1 0 0 1 1 1 0 0 1 0 0 2 0 2 2 0 2 2 2 0 1 0 2 1 1 1 0 1 2 1 2 2 0 0 0 0 1 1 1 0 1 1 1 1 1 2 0 2 0 0 1 1 0 1 1 1 0 0 1 2 1 1 2 0 2 0 0 0 1 1 1 1 0 0 2 0 2 1 2 0 1 0 0 0 0 0 0 0 0 0 2 2 0 0 0 0 1 1 0 1 2 0 0 1 1 2 0 1 0 0 1 0 0 0 0 1 2 0 1 1 1 0 1 0 2 1 1 0 0 1 0 1 1 0 1 0 0 1 0 0 0 0 0 0 0 0 0 2 1 1 2 2 1 1 0 1 1 2 1 0 0 0 2 0 2 0 1 0 1 1 0 2 1 0 1 1 2 0 1 0 1 1 0 0 0 0 1 1 1 1 0 0 0 0 2 2 0 0 0 0 0 2 0 0 2 0 1 2 0 2 0 1 0 0 0 2 0 2 0 0 0 1 0 1 2 0 2 0 1 1 0 0 0 1 0 0 0 0 1 2 1 0 1 0 0 1 1 1 0 1 1 0 0 1 0 1 0 1 1 1 1 0 0 0 2 1 0 0 2 0 0 0 2 0 1 2 0 1 2 0 0 1 0 0 1 0 0 0 2 0 0 0 2 1 0 0 1 1 1 1 1 2 1 0 0 0 0 1 0 1 1 0 1 1 1 1 0 0 0 1 1 1 1 0 1 0 0 0 0 2 0 0 0 1 0 0 0 1 1 0 2 0 0 2 0 1 1 1 1 0 1 2 1 0 0 0 0 0 1 0 2 0 1 1 1 0 0 0 2 0 0 0 1 2 0 2 0 1 0 2 2 2 0 2 2 0 2 0 0 2 0 1 1 0 2 0 2 0 0 0 2 0 2 1 1 1 1 0 2 0 0 1 1 0 0 0 0 0 0 0 0 2 2 0 1 0 1 1 0 0 0 1 0 0 0 0 0 0 0 2 0 1 0 1 1 0 0 0 0 2 1 1 1 0 0 0 0 1 1 1 0 0 1 1 0 2 0 2 1 0 0 0 1 0 0 1 2 0 0 0 1 0 0 0 0 1 1 0 1 1 0 0 1 0 0 0 1 1 1 0 0 2 1 0 2 0 0 0 0 2 2 0 0 2 1 1 0 1 2 0 1 1 0 1 0 0 1 2 1 1 0 1 0 1 0 0 0 0 0 2 1 1 0 0 0 2 0 0 0 0 0 0 0 0 1 0 1 1 1 0 1 0 0 0 0 0 0 1 0 1 0 0 0
25 0 2 1 0 0 2 0 1 2 1 0 1 1 1 0 0 0 0 1 1 1 0 1 2 0 1 2 0 1 2 1 1 1 0 0 2 0 0 0 1 0 1 0 0 2 1 0 0 0 0 1 0 1 1 1 0 0 2 1 1 1 0 2 0 2 0 0 0 0 0 1 2 2 2 2 0 0 0 1 0 0 2 1 1 0 0 0 2 2 0 0 1 2 0 2 0 1 0 1 0 2 1 0 2 0 2 1 1 1 1 2 1 1 0 1 0 0 0 0 2 0 2 0 1 0 0 0 2 1 0 0 0 0 0 0 0 1 0 0 2 0 0 0 0 2 0 0 0 1 0 0 0 0 0 0 1 1 1 1 1 0 0 0 0 1 1 0 0 1 0 0 1 1 2 2 1 0 0 0 0 0 0 0 0 0 1 2 1 0 2 2 1 0 2 2 1 1 1 0 0 1 1 1 1 1 1 1 1 0 0 0 1 0 2 2 1 0 0 0 2 2 0 2 0 0 0 0 0 0 0 0 0 0 0 0 0 2 0 0 1 1 1 2 0 0 0 1 1 0 0 2 0 0 0 0 0 0 0 0 0 0 0 0 1 0 0 0 2 0 0 2 1 1 1 0 0 1 2 1 1 1 0 1 0 0 0 2 1 1 1 1 2 0 2 0 2 1 0 1 0 0 0 1 0 0 1 2 1 2 0 2 0 0 2 0 1 0 1 0 1 2 2 1 2 0 0 1 1 0 0 1 0 1 0 0 0 1 1 1 1 1 1 0 0 0 2 0 1 1 0 0 1 1 0 1 1 0 0 1 0 1 2 0 2 1 0 1 2 1 1 1 0 0 1 1 1 2 1 0 0 1 0 0 1 1 0 0 0 0 0 1 0 1 2 0 0 1 1 1 1 1 0 2 2 1 0 0 0 1 0 0 0 1 1 0 0 0 1 0 1 1 1 1 0 2 2 1 0 0 1 0 0 2 0 1 0 0 1 0 1 0 2 2 0 2 2 2 0 2 0 1 1 2 1 1 1 2 2 1 2 0 1 1 0 0 2 1 0 0 0 0 2 2 1 0 1 0 0 0 2 0 1 1 1 0 1 0 2 1 1 2 1 2 0 0 0 1 1 0 0 0 2 0 2 0 2 0 0 1 0 0 1 1 1 0 0 1 0 2 1 1 0 0 0 2 0 1 0 2 0 2 1 0 1 1 2 1 0 1 0 0 0 1 1 0 1 1 1 1 0 0 0 1 1 1 0 0 2 1 1 0 1 1 0 0 0 1 1 0 0 1 0 0 0 0 1 0 0 2 1 0 0 0 0 0 0 0 0 0 0 0 2 0 0 0 1 1 1 0 1 1 0 2 0 2 1 0 0 1 0 0 0 0 0 0 0 1 0 0 0 0 0 0 0 1 1 1 0 0 0 0 1 1 0 0 2 2 2 0 2 1 0 0 2 1 2 0 0 1 0 1 0 1 2 2 0 2 1 0 0 0 1 0 2 1 0 2 1 0 1 0 0 0 1 0 1 0 0 0 0 0 1 1 2 0 2 1 1 1 0 0 0 1 0 0 0 2 0 2 0 2 0 0 0 0 1 1 0 0 1 0 0 2 0 1 0 0 0 0 0 1 1 0 1 1 1 0 1 1 0 0 1 1 0 2 1 0 0 0 0 0 0 0 0 0 0 0 0 0 0 0 1 0 0 0 1 0 1 0 0 0 2 0 0 2 2 0 0 1 1 1 1 1 0 0 0 0 0 1 1 1 1 1 1 1 1 2 2 2 0 2 2 0 1 0 1 0 1 0 0 2 2 0 2 0 1 0 0 2 2 0 0 0 2 1 0 1 2 1 0 2 0 2 0 1 0 0 1 2 1 2 1 1 0 0 0 1 1 0 0 1 1 1 1 1 1 0 1 0 2 2 0 2 2 0 0 0 0 0 1 0 1 0 1 0 2 0 1 0 0 0 1 0 0 2 1 1 1 2 2 2 0 0 0 0 0 1 1 0 1 0 0 1 1 0 1 1 0 0 0 2 0 0 2 1 0 1 0 0 0 0 0 0 1 2 0 1 2 2 0 2 0 0 2 2 0 1 0 0 2 1 0 0 2 1 1 1 0 1 0 1 2 1 2 1 0 0 0 0 2 0 1 1 1 0 1 2 0 0 0 0 1 0 0 1 1 0 1 1 0 0 0 0 0 1 0 1 1 0 0 2 0 0 0 0 0 0 0 2 0 0 0 0 0 0 1 0 0 0 1 1
26 1 1 1 0 1 0 1 2 1 0 0 2 2 1 1 1 1 1 0 1 0 0 2 2 0 0 2 0 0 2 1 0 0 0 0 1 2 1 1 0 0 1 1 1 1 1 0 0 2 1 1 1 0 1 0 1 0 1 0 2 2 1 1 0 1 1 0 0 0 0 0 2 2 1 2 1 1 1 1 1 0 1 1 2 0 0 0 2 2 0 0 1 1 0 1 0 1 1 2 1 2 1 0 2 0 2 0 1 1 1 2 0 0 0 1 1 0 0 0 2 0 2 0 1 0 0 0 2 1 1 1 0 2 1 1 0 0 0 0 0 2 0 0 2 2 1 0 0 2 1 0 0 0 2 1 0 1 1 0 0 1 0 2 0 0 0 0 1 1 0 0 0 2 2 1 1 1 0 1 0 0 0 1 2 2 1 2 2 1 1 2 1 1 2 1 1 2 1 0 0 1 0 2 2 1 0 1 1 0 1 0 1 1 1 2 1 0 1 0 2 1 1 1 0 0 2 1 1 1 0 0 0 0 0 1 0 2 0 2 0 0 2 0 0 0 0 0 0 0 0 0 1 1 1 0 0 0 0 0 0 0 0 0 2 0 0 1 2 2 1 0 1 1 1 2 0 2 2 1 1 1 1 2 0 1 1 1 1 2 0 1 1 0 2 1 1 0 1 1 0 0 0 2 0 0 0 1 2 2 0 2 0 0 2 0 1 0 1 0 1 1 1 0 2 0 1 0 0 1 0 1 0 2 0 0 0 2 0 1 2 0 1 0 1 0 1 0 1 1 0 0 1 0 0 2 1 0 1 1 1 2 2 0 2 0 0 2 2 0 0 2 1 1 1 0 2 1 1 0 1 1 1 1 1 0 0 1 1 0 0 0 1 0 2 0 1 1 0 0 0 0 0 2 1 0 1 0 0 0 0 0 0 0 2 0 0 2 0 2 0 0 0 0 1 2 0 1 0 0 2 0 1 1 1 0 0 0 0 0 2 0 1 0 1 1 1 0 1 2 0 0 0 2 1 1 1 1 0 0 0 0 1 0 0 0 2 2 0 2 2 2 1 1 1 0 1 0 0 2 0 0 2 2 2 2 0 0 2 1 1 2 1 1 1 0 0 1 1 0 1 1 1 1 1 1 1 2 1 0 0 1 2 1 1 1 0 2 0 0 0 2 0 0 1 1 0 0 0 0 2 0 2 1 2 1 0 0 0 2 0 0 0 1 2 0 2 1 1 1 0 1 0 1 2 0 0 0 1 0 0 0 0 0 0 0 1 0 0 1 0 0 0 0 0 0 2 1 0 2 1 0 0 0 1 0 0 2 1 2 0 0 1 0 1 0 1 0 0 0 0 2 1 1 0 2 1 1 0 2 1 0 0 0 0 0 0 1 1 0 0 0 0 0 0 2 2 2 0 0 0 1 1 2 0 1 1 0 2 0 1 1 0 1 1 1 2 1 0 0 2 0 1 1 2 0 0 2 2 1 0 0 2 0 2 1 0 2 0 0 2 0 0 1 0 0 1 0 1 1 0 0 0 0 0 0 0 2 1 1 0 0 2 2 1 0 0 2 0 1 1 0 0 1 2 0 0 1 0 0 1 0 0 1 0 1 1 2 1 1 0 0 0 1 0 2 0 0 1 1 0 0 0 0 0 0 1 0 1 2 0 2 0 0 2 0 0 1 2 1 0 2 2 0 2 1 1 0 1 0 0 0 2 0 1 1 1 0 0 2 0 0 2 1 0 0 0 0 1 1 1 1 1 1 2 2 2 2 2 2 0 2 2 1 0 1 0 0 0 1 0 1 0 0 0 1 2 1 1 1 0 0 0 0 2 2 0 1 2 0 1 2 0 2 0 0 0 0 1 1 1 1 1 1 1 1 1 0 0 0 0 0 0 0 2 0 2 0 0 0 2 2 0 1 1 0 1 0 0 0 0 0 0 0 0 1 0 0 1 0 1 0 1 0 0 2 0 0 0 0 0 0 0 0 0 0 1 0 0 0 2 0 0 0 1 1 2 1 0 0 0 2 0 0 1 1 1 1 0 1 1 0 0 0 2 0 0 2 2 1 0 2 0 0 1 1 1 0 1 0 2 0 0 2 0 0 0 1 1 1 0 1 1 0 0 1 0 0 0 1 1 0 2 0 0 0 0 1 0 1 1 0 0 1 0 0 1 0 0 0 0 0 0 0 1 1 0 2 2 0 0 1 0 1 0 0 1 2 1 1 1 0 0 0 0 1 0 0 0 0 1 0
27 1 1 2 0 0 2 1 1 1 1 1 0 1 0 0 0 0 1 2 0 1 0 1 1 0 1 1 0 0 1 1 0 2 1 2 2 2 0 0 1 0 0 0 2 1 0 0 0 2 1 2 1 0 0 0 0 0 1 0 0 1 0 0 0 1 0 0 0 0 0 2 2 2 1 2 1 2 2 0 2 0 1 0 1 0 0 0 2 2 0 0 1 2 0 2 0 0 0 2 0 0 2 0 2 0 2 2 2 0 0 2 1 1 1 1 1 0 0 0 0 0 0 2 0 2 0 1 2 1 1 0 0 0 0 0 0 0 0 0 0 2 0 0 0 0 0 0 0 1 1 0 1 1 0 0 0 1 1 0 0 1 0 1 1 2 2 1 0 0 0 0 0 1 1 2 1 1 0 1 0 1 0 1 1 1 1 1 0 0 0 1 0 0 1 2 1 2 0 0 0 0 0 1 2 1 1 1 0 1 2 1 1 0 1 2 1 0 1 1 1 0 2 2 0 0 2 0 0 0 0 0 0 0 2 0 0 2 0 2 0 0 2 1 0 0 0 1 1 0 0 0 1 1 1 0 1 1 1 1 1 1 1 0 0 0 0 1 2 2 1 0 1 0 0 0 0 2 1 1 1 2 0 1 0 1 1 1 0 1 1 1 1 1 2 0 2 0 0 2 0 0 2 0 0 0 0 2 1 1 0 0 0 0 0 0 2 1 0 0 1 2 0 0 2 0 1 0 0 0 0 1 1 2 0 0 0 1 1 1 2 1 0 0 0 0 1 0 2 2 0 0 1 1 0 1 1 2 0 1 0 1 0 0 0 0 2 2 2 0 0 2 0 0 0 0 1 1 0 0 2 1 0 0 2 1 0 0 0 1 1 1 1 0 2 1 1 1 1 0 0 1 0 2 0 0 2 1 0 0 0 0 0 1 0 0 1 0 1 0 0 0 0 0 1 2 1 1 0 0 0 0 0 2 0 0 0 1 0 0 1 0 2 2 0 2 1 1 0 0 0 1 1 2 2 1 2 2 2 2 2 0 1 1 0 0 2 2 0 0 0 0 1 1 1 1 0 0 0 2 0 0 2 2 0 0 1 0 2 0 2 2 0 2 2 0 0 0 1 1 1 1 2 0 2 0 2 0 0 1 0 0 1 0 1 0 0 2 0 1 0 2 1 1 0 1 0 0 1 1 1 0 1 0 1 0 0 0 1 2 0 0 0 1 2 1 1 1 1 1 0 1 2 0 2 0 0 1 1 0 1 0 0 1 1 0 1 1 1 1 1 2 0 0 1 0 1 0 0 2 2 0 0 0 1 0 1 1 1 1 1 0 0 0 2 0 1 0 0 0 0 2 2 1 0 1 1 1 0 1 0 0 1 1 1 1 1 0 0 0 0 0 0 0 0 2 2 1 0 0 0 1 1 1 0 1 2 1 2 0 1 1 1 1 1 0 1 0 0 0 1 1 0 0 1 1 0 2 2 1 1 0 2 0 1 1 0 2 1 0 1 0 0 0 1 1 2 1 1 1 0 0 1 1 1 2 0 1 1 1 0 0 0 2 1 0 0 1 0 2 0 1 0 2 2 0 0 2 0 1 0 0 0 2 0 0 0 1 0 0 0 1 0 0 0 2 0 0 1 1 0 0 0 1 0 1 1 0 0 2 0 0 0 1 1 0 1 0 0 0 0 0 1 0 0 0 0 0 1 0 0 0 2 0 2 0 0 0 0 2 0 1 2 1 1 0 0 0 0 1 0 0 1 1 1 1 1 2 2 2 0 2 2 1 0 1 0 0 0 1 0 2 0 0 0 0 0 1 1 2 1 0 1 1 0 1 0 2 2 0 2 0 0 2 0 2 0 0 1 2 0 1 1 1 0 1 1 1 0 1 1 1 1 1 1 1 1 0 0 0 1 1 0 1 1 0 0 0 0 0 1 0 0 0 0 0 1 1 1 0 0 0 1 0 0 2 1 0 1 1 1 2 0 0 0 0 0 0 0 1 2 1 2 0 1 0 2 2 0 0 0 1 0 0 2 1 1 1 0 0 0 0 0 0 1 1 0 1 2 0 1 1 0 0 1 0 2 1 1 0 1 1 0 0 2 1 1 0 1 1 0 0 1 0 1 1 0 1 1 0 2 0 1 0 1 0 1 0 0 0 0 0 2 0 2 2 2 0 0 0 0 0 0 0 0 2 0 0 0 0 0 0 0 1 0 0 0 1 0 2 0 2 0 0 0 0 0 0 0 0 2 1
28 1 0 2 0 0 2 2 2 1 0 0 0 1 0 1 1 2 0 0 2 0 0 2 2 1 2 1 1 1 2 2 1 2 0 0 2 1 1 1 1 0 0 0 1 0 0 0 0 1 0 0 1 0 1 0 1 0 2 1 1 1 1 2 0 0 0 0 0 0 0 1 2 2 2 2 0 2 2 0 2 0 2 0 0 0 0 1 1 1 0 0 1 0 0 2 0 1 1 1 1 2 1 0 2 0 2 1 2 0 0 2 1 1 1 1 1 0 0 0 2 0 1 1 0 1 0 0 1 1 0 0 0 0 0 0 0 0 0 1 1 1 1 0 1 2 1 0 0 0 0 0 0 1 1 0 2 1 0 0 0 1 0 0 0 1 1 2 0 1 0 0 0 2 1 1 1 0 0 0 0 0 0 1 1 1 1 2 0 0 0 2 1 1 2 1 1 1 0 0 0 1 0 1 2 1 1 0 2 0 1 0 1 0 1 2 1 0 1 0 2 0 0 1 1 1 0 0 0 0 0 0 0 0 1 0 1 2 0 2 0 0 1 2 0 0 0 0 0 0 0 0 2 0 0 0 1 0 0 0 0 0 1 1 1 0 0 0 1 1 0 1 1 1 0 0 0 2 2 1 0 0 1 2 0 2 0 0 0 2 0 2 0 0 1 1 2 2 1 1 0 0 1 0 0 0 0 1 1 1 0 2 0 0 2 0 1 0 1 0 1 2 2 0 2 0 0 0 0 1 0 2 0 0 0 0 0 2 0 2 1 1 2 0 0 0 2 0 1 0 0 0 1 1 0 1 1 0 1 0 1 1 2 0 2 0 1 1 2 1 1 1 0 0 0 0 2 2 1 1 1 2 1 2 0 0 0 0 0 0 0 1 1 0 2 1 1 1 0 0 0 0 0 2 2 1 0 0 0 0 0 0 0 2 0 1 0 0 0 0 0 2 0 0 1 1 0 1 0 0 1 0 0 2 0 0 1 1 1 0 2 1 2 2 0 2 2 1 1 1 0 1 0 2 0 0 1 1 1 0 1 0 0 0 0 1 1 2 0 2 1 1 2 2 0 2 1 0 0 1 0 0 1 1 2 0 0 0 2 1 1 2 1 0 0 0 0 2 2 0 0 0 1 1 1 1 2 1 0 1 0 0 1 0 0 0 1 2 0 2 0 2 1 0 1 2 1 0 0 2 0 0 2 1 1 0 0 1 0 1 1 1 0 0 1 0 2 0 2 2 0 0 1 2 2 0 0 1 1 1 1 0 1 0 0 0 1 1 1 1 0 0 0 0 0 0 0 0 0 1 1 0 1 0 0 0 0 1 0 1 0 2 0 0 1 1 2 0 0 0 1 2 0 2 0 2 0 2 0 2 0 0 0 0 0 0 0 1 0 1 1 1 0 1 1 0 0 2 0 0 0 1 1 0 0 2 2 0 2 0 2 2 1 2 0 1 2 0 0 1 0 1 1 2 1 2 0 2 2 0 0 0 2 0 2 2 0 2 0 0 1 0 0 0 1 0 0 0 0 0 0 0 0 1 2 1 2 1 1 1 0 0 1 2 0 0 0 1 0 1 0 1 1 1 2 0 1 0 0 0 1 1 0 1 0 1 0 2 1 1 0 0 0 0 0 1 1 0 1 1 1 1 0 0 0 0 0 0 1 1 0 2 1 1 1 0 1 0 1 1 1 1 0 0 0 1 1 0 2 0 0 0 1 0 0 1 1 0 0 2 0 0 2 1 0 0 0 0 2 2 1 0 1 1 1 2 1 2 2 0 2 2 2 1 1 1 0 0 0 1 0 1 1 0 1 0 1 0 0 1 1 0 0 0 1 2 1 1 2 1 1 2 0 2 0 0 0 0 1 1 1 1 1 1 0 2 0 0 1 0 0 0 0 0 0 0 0 0 0 0 2 1 1 1 1 0 0 0 0 0 2 0 0 0 0 0 1 0 2 0 1 0 1 0 0 2 0 2 2 0 1 1 0 0 0 0 1 0 1 0 1 1 1 1 2 0 2 1 0 0 0 1 0 0 2 2 0 1 0 0 0 0 0 1 2 0 0 0 1 1 0 1 0 0 0 0 0 1 0 0 2 1 0 1 1 1 1 2 0 0 0 1 1 1 1 1 0 0 0 0 2 0 2 0 0 0 0 1 0 1 0 1 0 1 0 1 1 0 0 0 0 0 0 0 0 0 1 1 1 0 0 2 0 2 0 0 2 1 0 1 0 1 0 1 0 0 0 0 0 0 0 0
29 1 0 2 0 0 2 1 0 2 1 0 0 0 0 0 0 0 1 0 1 0 0 2 2 0 1 1 1 2 2 0 0 0 0 0 2 2 0 0 1 0 0 0 2 0 1 0 0 1 1 1 1 0 0 1 0 1 1 0 1 2 0 2 0 2 0 0 0 1 0 0 2 2 0 2 2 1 1 0 1 0 0 0 2 0 0 0 1 1 0 0 1 1 2 2 0 0 0 1 0 2 0 0 2 1 2 0 0 2 2 2 0 2 0 2 0 1 0 0 1 1 1 1 0 1 0 0 2 1 1 1 0 0 0 0 0 0 1 0 0 2 0 0 2 2 1 0 0 2 0 0 1 0 1 0 0 1 0 1 0 1 1 1 2 2 2 0 1 2 0 0 0 2 1 0 0 1 0 1 0 0 0 1 2 2 1 0 0 0 1 1 0 0 0 1 1 1 1 0 0 0 0 2 2 0 0 2 1 0 0 0 2 0 2 2 1 1 1 0 2 1 1 1 1 0 2 0 0 0 0 0 0 0 2 0 0 2 0 2 0 0 2 1 0 0 0 0 0 0 0 0 0 1 1 0 1 0 0 0 0 0 2 2 1 0 0 1 1 1 0 0 0 0 0 0 0 2 1 1 1 2 2 2 0 2 2 1 1 2 0 0 2 0 2 0 2 2 0 1 1 0 0 0 0 0 0 2 1 1 1 2 0 0 2 0 1 0 1 0 1 2 0 0 2 0 0 1 1 0 0 2 0 2 0 1 0 2 0 0 0 0 0 0 0 0 2 0 2 1 1 1 1 1 0 1 0 0 1 1 1 2 1 0 1 1 1 1 2 0 0 2 0 0 1 1 1 1 1 0 0 0 1 1 1 1 0 0 0 0 0 1 1 0 1 1 2 0 1 1 1 1 0 2 2 2 0 0 0 0 0 0 0 0 1 0 1 0 0 0 0 2 0 0 0 0 0 0 1 1 1 0 0 2 0 1 0 1 2 1 1 1 1 1 2 2 2 0 2 1 0 0 2 2 2 2 2 1 1 1 1 0 1 0 0 1 1 1 0 0 0 0 2 2 1 0 0 0 0 2 1 1 1 1 2 1 0 1 1 1 1 0 0 2 0 2 2 0 1 0 0 0 1 1 1 1 1 1 1 0 0 0 1 2 2 0 0 2 0 1 0 2 1 1 1 2 0 0 2 2 0 0 1 1 1 0 2 1 1 1 0 0 1 0 1 0 1 0 2 2 0 1 0 2 2 0 0 0 0 1 0 1 1 0 0 1 2 0 0 2 0 1 1 0 0 1 1 0 0 2 0 0 0 0 1 0 1 1 1 1 1 0 1 0 0 0 0 0 0 0 0 2 2 0 0 0 2 1 0 2 2 0 0 0 0 0 0 0 0 0 0 0 0 1 1 0 0 2 0 0 0 1 1 1 0 0 1 0 2 0 2 1 0 0 2 0 2 0 0 0 0 1 0 0 2 2 0 2 2 0 0 0 2 2 0 2 1 2 1 0 0 0 1 0 1 0 0 0 0 0 0 1 1 0 2 1 2 1 2 0 0 0 0 2 1 0 0 1 0 1 0 1 0 0 1 0 0 1 0 0 0 0 0 2 0 1 0 0 1 1 0 0 0 1 0 2 1 0 0 0 1 0 0 0 0 1 0 0 1 2 0 2 0 0 2 0 0 1 1 0 1 1 0 0 1 1 1 0 1 0 0 1 2 1 0 0 0 0 0 2 0 0 1 1 1 0 0 0 2 2 1 0 0 0 1 1 1 2 2 1 1 2 2 1 0 1 0 1 0 0 0 2 0 1 0 0 1 1 1 1 0 0 0 0 1 2 1 1 2 0 1 2 0 2 0 1 0 0 0 2 0 2 0 1 0 2 0 0 0 0 0 0 0 0 1 0 1 0 0 1 1 1 1 2 1 0 1 0 1 0 1 0 0 0 0 1 0 0 2 1 1 0 1 0 0 0 0 0 2 2 1 2 1 0 0 1 0 0 0 0 1 0 1 1 2 0 2 2 0 0 1 0 0 0 2 0 2 1 0 1 0 0 0 0 0 2 0 2 2 1 0 2 0 0 2 2 0 1 0 1 2 0 1 1 1 1 1 2 0 0 0 1 1 2 1 0 0 0 0 0 2 0 1 1 1 0 1 2 0 0 0 0 1 0 0 0 0 0 0 0 0 0 0 1 0 0 2 2 2 0 0 2 0 0 0 0 0 1 0 2 0 1 0 1 0 0 0 0 0 0 1 1
30 1 1 2 0 0 1 2 2 1 1 1 0 0 0 0 0 2 1 0 2 0 0 2 2 0 0 0 1 2 1 1 1 2 2 0 2 1 0 0 2 0 0 0 1 1 0 0 1 1 0 1 0 0 1 1 0 0 2 0 0 1 0 2 0 1 0 1 0 0 0 1 2 2 2 2 0 1 1 1 0 0 2 1 1 0 0 0 2 2 0 0 0 1 0 1 0 0 0 0 0 1 0 0 2 0 2 0 0 2 0 0 1 1 1 1 1 0 1 0 1 0 0 2 0 2 0 0 1 1 0 0 0 0 0 0 0 0 0 0 1 1 0 0 1 0 0 0 0 1 1 0 1 0 0 0 0 2 0 2 2 2 1 0 0 0 0 0 1 1 0 0 0 2 1 0 0 1 0 1 0 0 0 1 1 1 1 0 0 0 1 1 0 1 2 2 1 2 0 0 0 1 0 1 2 1 1 0 0 0 1 0 1 0 0 1 1 1 2 2 0 0 0 2 0 0 0 1 0 0 0 1 0 0 0 0 0 2 0 2 0 0 1 2 0 0 0 0 0 0 0 0 1 0 0 0 0 0 1 1 1 1 0 0 1 0 2 0 2 0 0 1 0 0 0 1 0 2 0 0 0 1 1 1 0 1 1 1 1 2 0 2 1 0 2 1 2 0 1 2 1 1 1 1 0 1 1 2 1 2 0 1 0 1 1 0 1 0 0 0 1 2 0 0 1 0 0 2 0 0 0 1 0 2 0 1 0 2 0 0 0 0 2 0 1 1 2 0 2 1 1 0 2 2 0 0 1 1 0 2 0 2 0 1 0 0 1 1 2 1 1 1 0 0 1 1 1 2 1 0 1 0 2 1 1 2 0 0 0 0 0 0 1 0 2 2 2 1 0 0 1 1 0 2 2 0 0 0 0 0 0 0 0 0 2 0 0 0 0 0 0 1 1 1 0 2 2 1 0 0 1 0 0 1 1 1 0 2 2 0 2 1 2 0 1 1 1 1 0 2 0 1 0 1 1 0 1 2 2 1 1 0 0 0 0 2 0 1 0 0 0 0 2 2 2 0 2 0 0 0 2 0 2 2 0 0 2 0 1 0 1 1 1 2 0 0 0 0 0 1 2 0 0 2 0 2 0 0 1 1 0 0 2 0 0 0 1 2 0 2 0 2 1 1 0 1 0 0 0 1 1 0 0 0 0 0 0 0 0 1 0 0 0 0 1 0 2 2 1 0 0 0 1 2 2 1 1 1 1 1 1 0 0 1 1 0 1 1 1 0 0 2 1 0 0 1 1 0 0 0 2 0 0 0 1 1 1 1 0 1 0 1 0 0 0 0 0 0 0 0 0 1 1 2 0 2 1 2 0 2 1 0 0 0 0 0 0 0 0 0 0 0 0 0 0 1 1 1 0 0 1 1 1 2 0 0 2 2 2 0 2 1 1 1 1 0 2 0 0 0 2 1 2 2 0 2 0 2 2 0 0 0 1 1 0 1 1 1 1 1 1 1 1 0 0 0 0 0 1 1 0 0 1 0 1 0 1 1 1 0 0 0 1 2 2 0 0 1 0 2 0 2 0 1 1 0 0 2 0 0 1 0 0 2 0 1 0 2 1 0 0 1 1 0 0 0 2 0 0 1 1 1 0 1 0 2 1 0 1 2 1 1 1 2 2 0 0 0 0 0 0 0 0 0 0 0 0 0 2 0 0 0 2 1 0 1 1 0 0 1 1 1 2 0 0 0 0 0 2 2 0 0 0 0 0 1 0 2 1 1 1 1 2 1 0 1 0 1 0 0 0 1 0 0 0 0 2 0 0 0 0 0 1 1 1 1 0 0 2 0 2 2 0 2 0 1 0 0 0 2 0 2 1 1 0 1 1 1 0 0 0 0 0 0 0 0 0 0 0 1 1 1 0 1 1 0 1 0 0 0 0 0 0 0 0 0 2 0 1 0 0 0 2 0 0 2 0 1 2 1 2 2 0 0 0 0 1 2 0 0 2 0 1 0 2 1 1 2 0 0 0 2 0 0 2 0 1 0 0 1 0 0 0 0 1 1 0 1 1 0 0 1 0 1 1 1 0 0 0 0 2 0 0 2 0 1 1 1 0 0 0 2 1 0 0 1 0 0 0 0 2 0 2 0 1 0 1 2 0 2 0 0 0 0 0 0 1 0 1 1 0 0 1 0 1 0 0 1 1 0 0 1 0 1 0 1 1 1 0 0 0 0 0 0 0 0 0 0 0 0 0 0
31 0 1 1 0 0 1 2 2 1 0 1 0 1 0 0 0 2 0 1 1 1 0 0 0 1 0 2 1 1 2 1 1 1 0 0 1 2 0 0 0 0 2 2 2 2 0 0 1 1 0 1 1 0 2 0 1 0 1 0 0 1 0 1 0 0 0 1 0 0 0 1 2 2 1 2 1 0 0 2 0 0 2 1 1 0 0 0 0 2 0 0 1 1 0 2 0 1 1 2 1 2 0 0 2 0 2 0 1 1 0 0 1 1 1 1 1 0 1 0 0 0 0 2 0 1 0 0 2 1 1 0 0 0 0 0 0 1 0 1 2 1 0 0 1 1 0 0 0 0 0 0 0 0 0 0 0 0 1 1 0 1 0 0 0 2 2 0 2 2 0 0 1 0 1 1 1 1 0 0 0 0 1 0 1 0 1 2 0 0 2 2 1 1 2 2 1 1 0 0 0 1 0 1 2 1 1 1 1 0 0 0 1 1 2 2 1 1 1 2 0 0 1 1 0 0 1 0 0 0 0 1 1 1 0 0 2 2 1 1 1 0 2 2 0 0 0 0 0 0 0 0 2 0 0 0 0 0 0 0 0 0 0 0 1 0 1 0 1 0 0 0 0 0 0 0 0 2 1 0 0 1 1 2 0 2 1 1 1 2 0 1 0 1 2 2 0 1 1 2 1 0 1 1 0 1 0 2 1 1 0 0 0 0 1 0 2 0 1 0 0 1 1 1 2 0 0 0 1 1 0 1 0 2 0 0 0 2 0 1 1 1 1 1 1 0 1 0 1 0 0 0 2 2 1 0 0 1 0 1 0 1 2 0 1 0 0 1 1 0 0 2 1 1 1 1 1 1 0 0 1 1 1 1 0 1 0 0 0 0 0 0 0 0 2 1 1 1 0 0 0 0 0 2 2 1 0 0 0 1 1 1 0 1 1 0 0 0 0 0 0 1 1 1 1 1 1 1 0 0 0 0 0 1 1 1 0 0 1 0 2 0 2 0 0 1 2 0 0 0 0 0 0 2 0 0 0 1 1 1 1 0 0 1 0 0 2 2 0 0 0 0 1 1 1 1 0 1 1 0 0 0 0 0 2 0 0 1 2 1 0 2 2 0 0 0 0 1 2 0 1 0 1 1 1 1 1 1 0 1 0 0 1 0 0 1 1 1 0 2 1 1 0 0 0 2 2 0 0 1 1 0 0 0 0 0 1 1 0 2 0 0 0 0 2 0 2 0 2 2 0 0 1 2 2 0 0 1 1 1 1 0 1 0 0 1 1 0 0 0 1 1 1 1 0 2 2 1 0 2 2 0 0 0 1 0 0 2 0 2 1 1 1 0 0 0 0 0 0 0 0 1 2 0 0 2 0 0 0 2 1 0 0 0 0 0 0 0 0 0 0 0 0 0 0 1 1 0 0 0 0 2 0 0 0 1 2 0 2 0 2 1 0 1 1 0 1 0 0 0 0 0 0 1 2 2 0 2 2 0 0 0 1 0 2 2 0 2 0 0 0 0 0 0 0 0 0 1 1 1 0 0 0 0 2 2 0 1 0 0 0 0 1 1 1 0 0 2 0 2 0 1 0 1 0 0 1 2 0 0 1 0 0 1 0 0 0 2 2 2 0 0 0 1 0 2 1 1 0 0 2 0 0 0 0 0 0 0 1 2 0 2 1 1 2 0 0 0 1 1 1 1 1 0 0 0 1 0 2 1 0 1 1 0 1 1 1 1 0 2 0 0 0 0 0 0 0 0 0 0 2 2 2 2 0 1 0 1 0 2 0 1 2 1 0 1 0 1 0 0 0 1 1 0 1 1 0 0 2 2 2 0 1 1 0 1 0 1 2 0 0 0 0 2 0 1 0 0 1 2 1 2 0 0 0 1 0 0 0 1 1 1 0 0 0 0 0 0 0 0 2 2 0 2 2 0 0 0 0 0 1 0 1 0 1 0 0 0 2 0 1 0 2 0 0 2 0 1 2 1 1 1 0 0 0 0 0 0 0 0 2 0 1 1 2 1 2 1 0 0 0 1 1 1 2 2 0 0 0 0 0 0 0 0 1 1 0 1 2 1 0 2 0 1 1 1 0 1 0 0 2 0 0 2 0 0 0 2 0 0 0 2 1 0 0 1 0 2 0 1 2 0 1 1 1 0 1 0 0 0 2 0 0 0 1 1 1 0 0 0 0 0 0 0 0 0 0 2 2 0 0 2 0 2 0 0 0 0 0 0 0 0 1 0 0 0 0 1 1 0 1 1
32 0 0 2 0 0 2 1 1 0 0 1 0 0 0 0 0 0 0 0 2 0 0 2 1 1 1 2 0 0 2 1 1 1 0 0 1 1 0 0 1 0 0 0 1 0 0 0 0 1 0 0 0 1 1 1 1 0 0 0 1 2 0 1 0 1 0 0 0 0 0 2 2 2 1 2 1 2 2 0 2 0 1 0 1 0 1 0 1 1 0 0 1 1 0 1 0 1 0 1 0 2 1 0 2 0 2 0 0 2 1 1 1 2 2 2 1 0 1 0 1 0 1 1 1 0 0 2 2 2 0 1 0 0 0 0 0 0 0 1 0 2 1 0 1 2 0 0 0 2 0 0 1 1 1 0 1 1 0 1 1 1 0 1 1 1 1 0 1 2 0 0 1 2 2 1 0 1 1 1 0 1 0 0 0 0 0 2 2 1 1 2 0 0 1 1 0 2 1 0 0 0 0 0 2 2 2 1 1 0 1 0 1 0 2 2 2 1 1 2 0 0 0 1 1 0 2 0 0 1 0 0 0 0 2 0 0 2 0 2 0 0 1 1 0 0 0 1 1 0 0 0 1 0 0 0 1 1 0 0 0 0 0 0 0 0 1 0 1 1 0 0 1 1 0 1 0 1 2 1 1 1 0 2 0 2 0 1 0 1 1 0 2 0 2 0 2 0 0 2 0 0 0 1 0 1 0 2 0 0 1 0 0 0 1 0 1 0 0 0 1 1 1 0 2 0 0 1 1 1 0 1 0 0 0 0 0 1 1 0 0 0 1 0 1 0 1 0 1 0 0 0 2 2 0 0 0 1 0 1 0 1 1 0 1 1 0 1 2 1 1 1 1 1 0 0 2 1 2 0 0 0 1 1 2 0 0 1 1 0 0 0 1 0 2 0 0 1 1 1 1 1 0 2 1 1 1 0 0 0 0 0 0 0 1 0 1 0 1 0 1 0 0 1 2 1 0 0 0 0 0 0 0 2 0 0 0 1 1 0 2 0 2 0 0 1 2 1 0 0 0 1 1 2 1 1 1 2 2 2 2 0 0 0 0 2 0 0 0 0 0 1 0 0 0 0 0 0 0 1 2 0 0 0 1 1 0 0 2 1 1 2 1 0 0 0 0 1 1 1 1 1 2 0 2 1 2 1 1 0 0 0 1 1 1 0 0 2 0 2 1 2 0 0 1 1 0 2 0 2 0 2 1 0 1 1 0 2 1 0 0 0 0 1 0 0 0 2 0 0 0 0 1 2 1 1 0 2 0 1 0 1 1 0 0 1 1 2 2 0 0 0 0 0 0 0 2 0 0 1 1 1 0 0 0 0 0 1 1 1 0 2 1 0 0 0 0 0 0 0 1 2 1 0 1 1 1 1 0 1 1 0 0 1 0 0 0 0 0 0 0 0 0 0 1 1 1 1 0 0 2 1 1 1 1 1 1 1 2 0 0 1 0 0 0 2 2 0 0 0 1 1 1 1 1 2 0 1 1 0 0 0 1 2 0 2 0 2 0 0 1 0 0 0 1 1 1 0 0 0 0 1 0 0 2 2 1 2 0 1 0 0 0 1 1 0 0 2 0 1 1 1 0 1 1 0 0 2 0 0 0 0 0 1 0 0 0 1 1 1 1 0 1 0 0 0 2 0 0 0 0 0 0 0 0 0 0 0 1 1 0 1 1 1 1 0 0 0 0 0 1 1 0 0 0 0 0 0 0 0 0 0 1 1 0 0 0 1 0 2 0 1 1 1 1 0 0 0 0 1 0 0 1 1 1 2 1 2 1 2 0 1 2 0 1 0 0 0 0 1 0 1 1 0 1 0 0 0 0 0 0 0 1 1 0 1 0 1 2 0 1 2 0 1 0 1 0 0 1 1 1 1 1 1 0 2 0 1 0 0 0 1 0 0 1 0 1 0 0 0 1 1 0 2 0 2 1 0 0 0 1 0 0 0 0 2 0 0 2 0 0 0 1 0 0 0 0 0 0 0 1 1 0 0 0 0 1 0 1 0 1 0 1 0 2 1 1 2 0 0 0 2 0 0 2 0 1 0 0 0 0 0 0 0 2 1 0 0 1 1 0 1 0 2 0 2 1 1 0 1 2 0 1 2 1 0 0 1 0 0 0 2 2 1 2 0 1 0 0 0 2 0 2 0 0 0 0 2 0 0 0 0 0 0 1 1 1 0 0 0 0 0 0 0 0 1 1 1 1 0 0 2 0 1 0 1 1 2 0 2 0 0 0 0 0 0 0 1 1 0 1 0
33 0 1 1 0 0 1 2 2 0 0 0 1 1 1 0 0 1 2 0 1 1 0 2 2 0 1 0 0 0 1 2 0 2 1 1 2 2 0 1 1 1 1 0 0 2 1 0 0 0 0 1 1 0 1 1 1 0 1 0 2 2 0 1 0 1 0 0 0 1 0 1 2 2 1 2 1 0 0 1 0 0 2 1 1 0 0 0 1 1 0 0 0 1 0 2 1 1 0 1 0 2 0 0 2 1 2 0 0 2 1 1 0 1 0 1 0 0 0 0 1 0 1 1 1 1 0 0 1 1 1 0 0 0 0 0 0 0 0 2 1 1 0 0 2 2 1 0 0 2 0 0 0 2 0 0 0 0 1 1 1 2 0 0 1 2 1 1 0 2 1 0 0 2 2 0 0 1 1 1 0 1 0 0 0 0 0 1 0 0 0 1 1 0 2 2 2 1 0 1 1 0 1 1 2 1 1 1 1 0 1 0 2 0 1 2 0 0 1 1 1 0 0 2 0 0 0 0 0 0 0 0 0 1 2 1 1 2 0 2 0 0 2 2 0 0 0 0 0 0 0 1 1 0 0 0 1 0 0 0 0 0 0 0 1 0 0 0 2 2 0 1 0 0 0 2 1 2 2 1 1 1 0 1 1 0 0 2 1 2 0 1 1 1 2 1 1 1 0 1 0 0 0 1 0 1 0 2 1 1 1 2 0 0 2 0 2 0 0 0 1 1 1 1 0 0 1 1 1 1 0 2 0 2 0 0 0 2 0 0 0 0 2 0 1 1 0 0 1 1 0 0 2 2 1 0 0 1 0 1 0 1 0 0 0 0 1 1 2 1 1 1 2 2 1 1 2 1 1 0 1 1 2 2 2 1 0 0 0 0 0 0 2 1 1 1 2 0 1 1 1 1 0 1 1 0 0 0 0 0 0 0 0 0 2 0 0 1 0 1 0 1 0 1 1 1 0 0 0 1 1 0 1 0 2 0 1 0 0 0 2 0 1 1 0 2 1 2 0 1 0 2 0 2 1 0 1 1 1 1 1 0 0 0 0 1 1 2 0 0 0 0 0 0 1 1 1 0 0 1 1 0 2 2 0 0 0 0 2 1 2 2 0 0 1 0 0 0 0 1 1 1 1 1 1 1 1 2 1 0 0 1 0 1 1 0 1 1 0 2 1 1 2 0 0 2 0 1 0 1 1 1 2 1 1 0 0 1 1 1 1 1 0 0 2 0 1 2 0 1 0 0 1 2 1 1 0 0 1 1 1 0 0 0 0 0 1 0 0 2 1 1 2 0 0 2 2 0 0 0 2 0 0 0 0 0 0 1 0 0 0 2 1 0 1 0 1 0 0 0 0 1 2 1 0 1 1 0 0 0 1 0 0 0 0 0 0 1 0 0 0 0 0 0 0 2 2 1 0 0 0 2 0 0 1 0 0 2 2 0 2 2 1 1 1 0 1 0 0 0 0 2 0 0 1 1 0 2 2 0 0 0 1 0 2 0 0 2 1 1 1 1 0 1 0 1 1 0 1 1 0 0 0 0 0 1 1 0 2 0 0 0 0 2 2 0 0 2 0 0 0 1 0 1 2 0 1 1 0 0 1 0 0 1 0 0 0 1 1 1 0 0 1 0 1 1 1 1 0 0 2 0 0 0 0 0 0 0 1 1 0 0 1 1 2 0 0 0 1 1 1 1 1 0 0 0 0 0 1 0 0 1 1 0 1 1 1 1 0 1 1 1 2 0 1 1 1 0 1 2 0 0 0 0 0 1 0 2 2 2 0 2 2 1 0 1 0 1 0 0 1 1 1 0 1 0 1 1 1 2 1 0 1 1 1 2 0 0 1 0 1 0 0 2 0 2 0 0 1 2 0 1 1 2 0 2 0 1 0 0 1 1 0 0 0 0 0 0 0 0 2 2 0 2 1 0 1 0 0 0 0 0 1 0 1 1 0 0 2 0 1 0 1 0 0 0 0 0 2 1 1 1 0 0 0 0 0 0 1 0 1 0 1 0 2 1 1 2 0 0 0 2 0 0 1 2 0 0 1 1 1 0 0 0 0 2 0 1 2 0 1 1 0 1 1 0 0 1 0 0 2 0 0 1 0 0 0 2 0 0 0 1 1 1 0 2 1 0 1 1 2 0 1 0 1 1 1 2 0 1 0 1 0 0 1 1 1 0 0 0 0 0 0 0 0 1 0 0 0 1 1 0 0 1 0 0 1 0 0 1 0 1 0 1 1 0 0 1 1 0 1 2
34 1 1 2 0 0 1 1 1 1 1 0 1 1 1 0 0 0 1 1 1 0 0 2 2 0 0 1 2 2 1 1 0 2 0 0 2 1 1 0 0 0 0 0 0 2 2 0 0 0 0 0 1 0 2 1 0 0 1 0 1 2 0 2 1 1 1 0 0 0 1 1 2 2 1 2 1 2 2 0 1 0 2 0 0 0 0 0 0 2 0 0 1 1 1 1 0 0 0 2 0 2 0 1 2 0 2 0 0 2 0 0 0 1 1 1 1 0 1 0 1 0 1 1 1 0 0 0 2 1 1 0 0 0 0 0 0 1 1 0 1 2 1 0 1 0 0 0 0 1 0 0 0 0 0 0 0 1 0 1 0 0 1 1 0 1 0 1 0 2 1 0 1 2 2 1 0 0 0 0 0 0 1 0 1 0 0 1 0 0 2 2 1 0 1 1 1 2 0 0 0 0 0 2 2 1 0 0 2 0 2 0 0 0 0 1 1 0 2 0 2 2 0 2 0 0 1 0 0 0 0 0 0 0 2 0 1 2 0 2 0 0 2 2 0 0 0 1 1 0 0 1 1 0 0 0 1 0 0 0 0 0 1 1 1 0 0 0 2 0 0 1 1 1 0 0 0 2 2 1 1 0 1 2 0 1 1 2 2 2 0 2 1 0 2 1 2 0 1 2 1 1 0 1 0 0 1 0 1 1 0 0 0 1 1 0 2 0 1 0 1 2 2 1 1 0 1 0 0 0 0 1 0 1 0 0 0 0 2 0 0 0 2 0 0 1 1 1 2 1 1 1 1 1 0 1 1 1 0 0 0 0 2 0 2 0 0 1 2 1 1 1 0 0 0 0 1 1 1 0 0 0 0 0 1 1 0 1 1 0 0 0 0 0 2 1 1 1 1 1 1 1 0 1 1 0 0 0 0 0 0 0 0 0 2 0 0 0 0 0 0 2 1 1 0 2 1 1 0 0 0 0 0 1 1 0 1 1 0 0 1 1 1 1 1 0 1 1 0 0 0 0 0 2 0 0 0 2 2 2 2 0 0 2 0 1 1 1 0 0 0 0 0 0 1 0 1 1 1 0 1 0 2 2 0 0 1 1 2 0 2 2 1 2 0 1 1 1 1 1 2 1 0 2 0 2 1 1 1 1 0 0 0 1 1 1 0 1 0 1 1 1 2 2 0 2 0 0 2 2 0 0 1 0 1 0 1 0 1 2 1 1 0 2 2 1 1 0 2 2 0 2 1 1 1 1 0 1 0 0 0 0 0 2 0 0 2 1 1 0 0 1 0 0 1 0 1 1 0 2 1 1 0 0 2 2 2 1 0 0 0 1 0 0 1 0 1 0 0 0 0 1 0 2 0 2 1 0 0 1 0 0 1 2 1 1 1 0 0 0 0 0 0 0 0 2 2 1 0 0 1 2 0 1 0 2 2 1 2 0 1 0 0 1 1 2 2 0 0 0 0 2 1 2 2 2 0 2 2 0 0 0 1 1 0 1 0 1 1 1 0 1 0 0 0 0 0 0 1 1 1 0 1 0 2 1 2 2 1 1 0 0 1 2 0 0 0 2 0 2 1 1 1 2 2 1 1 2 0 0 1 0 0 2 0 0 0 0 0 0 0 2 1 0 1 2 0 1 1 1 1 0 0 0 0 0 1 0 0 0 0 1 0 1 1 1 1 2 0 0 0 0 0 0 0 0 0 0 0 0 0 0 1 0 1 0 0 0 0 2 0 0 1 1 0 1 0 0 1 1 1 1 0 0 0 2 0 2 1 1 1 1 1 1 0 1 0 2 0 0 0 1 1 0 2 0 2 0 0 1 1 0 1 1 1 2 0 1 1 1 0 1 1 2 0 0 1 0 1 2 0 1 1 2 1 2 0 0 0 0 0 0 1 1 1 1 1 0 0 0 2 2 0 1 1 0 1 0 0 0 0 0 0 0 0 1 1 0 1 0 1 0 1 0 0 2 0 0 0 0 1 1 0 0 0 0 0 0 0 1 2 1 1 0 0 0 2 1 0 0 0 1 0 1 1 2 0 0 0 2 0 0 0 0 0 2 0 0 2 1 0 2 0 1 1 1 1 0 1 1 1 0 0 2 0 0 0 0 0 0 0 0 0 1 2 2 1 1 1 0 2 0 0 2 2 0 1 2 0 0 0 0 0 1 0 1 1 0 0 0 0 0 0 1 0 1 0 1 1 0 0 1 0 2 0 0 0 1 0 2 0 0 0 0 0 1 0 1 1 0 0 0
35 0 1 2 0 0 1 1 1 2 2 0 0 0 0 0 0 2 1 1 1 1 0 2 2 1 0 1 1 1 2 0 1 0 0 0 2 2 0 0 0 0 0 0 2 0 0 0 0 0 0 0 0 0 2 0 0 0 1 0 1 2 0 1 1 1 1 0 0 0 1 1 2 2 0 2 1 1 1 0 1 0 2 2 2 0 0 0 2 2 0 0 1 2 0 2 0 2 2 2 1 2 1 0 2 1 2 0 0 2 0 1 1 1 1 1 1 1 0 0 1 1 1 1 0 0 0 0 1 1 0 0 1 1 0 0 0 0 0 0 0 2 0 0 1 1 1 0 0 1 0 0 1 0 0 1 1 0 1 0 0 2 0 2 0 1 0 0 1 1 0 0 0 0 1 1 0 1 1 1 0 1 0 1 1 1 1 0 0 0 2 2 1 1 2 2 1 1 0 0 0 0 1 0 2 1 0 0 1 0 2 0 1 0 2 2 1 0 2 1 1 0 0 2 0 0 0 0 0 0 0 1 0 0 1 0 0 2 0 2 0 0 2 2 0 0 0 1 0 0 0 1 1 0 0 0 1 0 0 0 0 0 0 0 0 0 0 0 1 1 0 0 0 0 0 2 0 1 2 1 0 0 0 1 1 0 0 1 1 2 0 2 1 0 2 0 2 2 0 2 1 1 2 0 0 1 2 2 0 0 1 2 0 1 2 1 2 0 0 0 1 1 0 0 2 0 0 1 1 0 0 2 1 2 0 0 0 1 1 2 1 2 1 0 1 0 1 1 2 1 1 1 1 1 0 1 2 1 0 2 0 1 0 1 0 0 1 2 2 0 0 2 2 1 1 1 2 1 0 0 0 2 2 2 1 0 0 0 0 0 0 0 0 0 2 1 1 2 0 0 0 0 0 2 2 2 0 0 1 0 0 0 0 2 0 1 0 0 0 0 0 1 0 0 1 2 0 0 2 1 1 2 2 0 2 0 0 1 0 0 1 1 2 0 0 1 0 1 0 0 0 1 1 2 1 1 1 1 0 0 1 0 1 0 0 2 0 0 0 2 0 0 0 0 1 0 1 0 0 2 1 0 1 1 2 0 0 1 2 0 1 2 0 2 1 0 0 2 2 0 0 0 2 0 1 1 1 1 1 1 0 0 1 1 1 0 0 2 0 1 0 2 1 1 0 2 1 1 0 2 0 1 2 0 2 0 1 1 0 2 0 0 0 0 1 1 0 2 0 1 1 1 0 2 2 0 0 1 0 1 0 0 1 0 0 1 1 1 1 0 1 2 0 0 0 0 1 0 1 2 1 0 0 0 2 1 2 0 0 0 0 1 1 1 1 0 0 1 1 0 1 1 0 2 0 2 0 1 0 1 1 0 0 1 0 0 0 1 1 0 0 0 0 1 1 0 1 0 0 0 0 1 1 2 0 0 2 1 2 0 1 1 1 1 1 1 2 0 1 0 0 2 0 0 2 2 0 2 1 1 1 0 1 1 1 2 0 2 0 0 2 0 1 0 0 1 1 1 1 1 0 0 0 2 2 1 1 2 2 0 0 0 0 2 1 0 0 1 0 1 1 0 1 1 2 0 1 0 0 1 0 0 0 1 0 0 0 2 0 0 0 0 1 1 1 2 1 2 0 0 2 0 0 1 0 1 1 0 0 1 0 1 0 0 1 0 0 1 0 0 0 0 1 0 0 1 1 0 1 0 0 1 2 0 0 1 1 1 0 2 0 0 2 1 1 0 0 1 0 2 0 0 1 1 1 1 0 2 2 1 1 2 2 1 0 1 0 1 0 0 0 2 1 0 1 0 2 1 1 2 1 0 0 0 0 2 2 1 1 0 0 1 0 2 0 2 0 0 2 2 1 1 0 0 0 1 0 2 1 0 0 1 1 1 1 1 1 0 1 0 1 1 0 1 1 0 1 0 0 0 2 0 0 0 0 1 0 0 1 0 0 0 2 0 0 2 0 0 1 1 1 2 0 0 0 0 0 0 1 0 1 1 0 0 2 0 2 1 0 0 0 1 0 0 2 1 2 0 1 2 2 0 0 0 0 2 0 1 2 2 0 2 0 1 0 1 1 2 0 0 2 0 0 1 1 0 0 0 0 0 0 1 2 1 1 0 1 1 1 0 2 0 0 2 2 0 1 2 0 1 0 1 0 0 1 1 2 0 1 1 0 0 0 0 0 0 0 0 0 0 0 1 0 2 0 0 0 0 0 0 0 0 0 0 0 1 0 0 0 0 2 1
36 0 0 1 0 0 1 0 1 2 2 0 0 0 0 0 0 1 0 1 1 1 0 2 2 0 0 1 0 2 2 0 1 1 1 1 1 2 0 0 1 0 0 0 2 0 0 0 0 0 0 0 0 1 1 1 0 1 2 1 1 1 0 2 0 1 0 0 0 0 0 2 1 1 0 1 1 2 2 0 2 0 2 1 1 1 0 0 1 2 0 0 0 1 0 1 0 2 2 2 2 2 1 0 2 0 2 1 2 0 0 1 0 1 0 2 0 0 1 0 1 0 1 1 0 0 0 0 2 1 0 1 0 0 0 0 0 0 0 2 0 2 0 0 0 0 0 0 0 0 0 0 0 0 1 0 0 0 0 0 0 1 1 1 1 1 0 1 0 2 1 1 1 1 1 1 0 1 1 1 0 1 0 1 0 0 0 2 1 0 1 1 0 0 1 2 1 0 0 1 1 0 0 2 2 0 0 0 1 0 0 0 0 0 1 2 0 1 2 1 1 2 0 1 1 0 1 0 0 0 1 0 0 0 1 0 1 2 0 1 0 0 2 2 0 0 0 0 0 0 0 0 1 2 2 0 0 1 1 1 1 1 0 0 0 1 0 0 2 1 1 0 0 0 0 0 0 1 2 0 0 1 2 2 0 1 1 1 1 2 0 1 0 0 2 0 2 0 0 1 0 0 0 1 0 0 0 2 0 0 1 0 0 1 2 0 2 1 1 0 0 0 2 0 2 0 1 2 1 2 0 1 0 0 0 0 0 2 0 0 0 0 2 0 1 0 1 1 2 1 1 1 1 0 0 2 1 1 1 0 1 1 0 0 0 0 1 0 0 0 0 2 0 0 0 0 2 1 0 0 1 0 0 0 2 1 0 1 1 0 0 0 0 0 2 1 1 0 2 1 2 2 0 2 2 1 0 1 0 0 0 0 0 0 1 0 1 0 0 0 0 2 0 0 1 2 1 1 0 1 1 0 1 0 2 1 0 1 1 0 1 0 2 0 1 2 2 2 0 0 0 2 1 2 1 1 1 1 2 1 1 0 0 0 0 2 0 1 0 0 0 0 1 1 1 0 1 0 0 0 1 0 2 2 0 0 1 0 1 0 1 1 0 2 0 2 2 1 1 0 1 1 2 0 1 1 1 2 2 0 0 0 1 2 2 0 0 2 0 2 0 2 0 0 0 1 1 1 0 1 1 1 2 1 2 0 1 1 1 1 0 0 0 0 2 0 0 1 1 1 0 1 0 1 2 0 0 0 1 2 0 0 0 1 0 0 1 0 0 2 1 1 2 0 0 2 2 0 0 2 1 1 0 0 1 0 1 2 0 2 1 1 0 2 0 0 0 0 0 0 0 1 0 2 0 2 1 1 0 1 1 0 0 0 0 0 0 0 0 0 0 0 0 0 0 1 1 0 0 0 0 1 1 2 0 1 2 1 2 0 0 2 1 2 0 1 1 0 0 0 1 0 0 1 1 2 0 1 1 0 0 0 2 0 2 2 0 2 0 0 0 0 1 0 1 0 0 0 0 0 1 0 0 1 2 1 0 1 1 1 0 0 0 2 1 0 0 1 0 1 0 1 0 1 1 0 0 2 0 0 0 0 0 1 0 2 0 1 1 1 0 0 1 0 0 2 1 0 1 1 1 1 0 0 0 0 1 0 0 0 0 0 0 1 1 1 1 1 0 0 0 0 0 0 0 1 1 0 1 0 0 0 1 1 0 0 0 1 0 1 1 0 0 1 0 0 0 0 1 1 2 1 0 0 0 1 0 2 2 2 0 2 2 1 0 1 0 1 0 0 0 2 1 0 1 1 0 0 0 0 0 0 0 0 2 2 0 0 2 0 2 1 0 2 0 0 0 0 1 2 1 2 1 1 1 1 1 0 0 0 0 0 0 0 1 0 1 1 0 0 2 1 0 2 2 0 0 0 0 0 1 0 0 0 0 1 0 0 2 0 1 0 2 0 0 2 0 2 1 0 2 0 0 0 0 0 0 0 0 1 2 0 1 0 2 0 2 2 0 0 0 1 1 0 1 2 1 0 1 1 1 0 0 0 1 1 0 2 2 1 0 2 0 1 2 1 1 1 1 0 1 0 0 1 0 0 0 0 0 0 0 1 1 1 0 1 0 0 0 0 2 0 1 1 0 1 2 1 1 0 1 0 1 0 1 2 1 1 0 0 0 0 0 0 0 1 0 0 1 0 0 0 0 2 0 0 2 1 1 2 1 0 0 0 0 0 1 1 1 0 1 2
37 1 1 1 0 0 1 1 2 2 1 0 0 0 0 0 0 1 0 1 1 1 1 2 2 0 0 2 0 0 2 0 1 1 0 0 1 2 0 0 0 0 1 1 2 0 0 0 0 0 0 1 0 1 1 1 0 0 1 1 1 1 0 2 0 1 0 0 0 0 0 2 2 2 0 2 1 1 1 0 1 0 2 1 1 0 0 1 2 2 0 1 0 1 0 1 0 1 0 1 0 2 2 0 2 0 2 1 1 1 0 1 1 2 0 2 0 0 1 0 1 0 1 1 0 1 0 0 1 1 0 0 0 1 1 0 0 0 0 0 0 2 1 0 1 2 0 0 0 1 0 1 0 0 1 0 0 1 1 2 1 0 0 1 1 2 1 0 1 2 0 0 0 0 1 1 0 1 0 1 0 2 1 0 1 0 2 2 1 1 1 2 1 1 1 0 2 2 0 0 0 0 0 2 2 0 0 0 1 0 2 0 1 0 2 1 1 0 0 0 2 2 0 2 0 0 0 2 2 2 0 0 2 2 0 0 1 2 0 1 0 0 1 1 0 0 0 0 0 0 0 0 2 0 0 0 0 0 1 1 1 1 0 0 2 0 1 0 2 0 0 2 0 0 0 1 0 2 2 2 2 2 1 1 0 0 0 2 1 2 0 1 0 0 1 1 2 0 0 0 0 0 1 0 0 2 1 2 0 0 1 0 0 0 2 0 1 0 0 0 1 1 1 0 2 0 0 1 0 1 0 0 1 1 0 0 0 2 0 1 1 0 2 0 0 0 2 0 2 1 0 0 2 2 0 0 2 1 0 2 0 2 1 0 1 0 0 1 1 0 0 2 0 0 0 0 2 2 1 0 2 0 1 1 0 1 0 2 2 0 0 0 1 0 2 1 2 0 0 0 0 0 0 1 1 1 0 1 0 1 0 0 0 1 1 0 0 0 0 0 0 2 0 1 0 2 0 1 0 1 0 0 0 1 0 1 1 2 1 1 2 2 1 0 1 2 2 1 1 1 0 1 1 2 1 1 1 0 1 0 0 0 0 0 0 1 1 2 0 1 1 1 1 1 0 1 0 1 1 0 1 0 2 2 0 0 2 1 1 0 1 1 2 2 1 0 0 0 1 1 1 1 2 0 2 1 2 1 0 0 0 0 1 1 1 0 1 2 0 2 1 2 1 1 0 1 0 1 1 2 0 1 1 0 1 1 2 1 0 1 2 2 0 0 2 0 0 0 2 2 0 1 0 1 2 1 2 2 1 0 1 0 0 1 0 0 1 1 1 1 0 1 0 0 0 0 1 1 0 2 1 0 0 0 0 0 0 2 2 2 1 0 0 1 1 0 1 1 1 0 1 1 0 1 1 2 0 0 0 0 0 0 0 0 1 1 1 2 0 0 0 0 0 0 0 0 0 2 0 0 0 2 0 2 0 1 2 1 2 0 0 1 1 2 0 1 1 0 0 1 1 1 0 1 1 1 0 1 1 0 0 0 0 1 1 2 0 2 0 0 1 0 0 0 1 1 1 1 1 1 0 0 0 1 2 0 1 2 1 2 0 0 0 0 0 0 0 2 0 2 0 2 1 2 2 1 1 0 0 0 1 0 0 2 0 1 0 2 1 1 0 0 1 0 0 2 0 1 1 1 1 0 0 0 0 0 0 0 1 1 0 1 0 1 2 0 1 0 0 0 0 0 0 0 1 0 0 0 1 0 0 2 2 0 1 0 0 1 0 2 0 0 1 1 0 0 0 0 0 0 2 2 0 0 0 2 1 2 2 2 0 2 2 0 1 0 0 1 0 0 0 1 0 0 0 1 0 0 0 0 0 0 0 0 2 1 0 1 1 0 1 1 0 2 0 1 0 0 0 2 0 2 1 1 0 1 0 2 0 0 0 1 0 0 0 0 0 0 1 0 1 1 0 2 2 0 1 0 0 0 1 0 1 0 1 0 1 0 2 0 1 0 2 0 0 2 0 0 0 0 2 2 0 0 0 0 0 1 0 0 2 0 0 0 1 0 2 1 0 0 0 2 1 0 1 2 0 0 0 0 0 0 0 0 2 1 0 2 2 1 0 2 0 0 1 1 2 2 2 0 0 0 0 2 0 0 0 1 1 1 0 0 0 2 1 1 0 1 0 2 2 0 1 0 1 1 1 2 1 1 1 0 0 0 0 0 0 0 0 0 0 0 0 0 0 1 1 0 0 0 0 0 0 2 0 0 2 1 1 1 1 0 0 1 1 0 0 0 0 0 0 0
38 0 1 2 0 0 2 1 1 1 0 0 2 2 2 0 0 2 0 0 2 0 0 2 2 0 1 2 0 0 2 1 0 2 2 2 2 1 0 0 1 0 0 0 2 0 1 0 0 1 1 1 0 0 2 1 1 0 1 1 0 0 0 1 1 0 0 0 1 1 0 0 2 2 2 2 0 1 1 0 0 0 2 1 1 0 1 2 2 2 1 2 1 1 1 1 0 2 2 2 2 2 1 0 2 1 2 0 1 1 1 2 0 1 0 1 0 1 0 0 1 1 2 0 1 0 0 0 2 1 1 1 0 1 1 1 0 0 0 0 0 2 1 0 0 0 0 0 0 1 1 0 0 0 0 0 1 0 0 0 0 2 1 1 0 1 1 0 1 1 0 1 0 2 0 1 0 0 0 0 0 1 0 2 2 2 2 1 1 1 1 2 1 1 2 2 2 1 0 0 0 0 0 1 2 1 1 0 1 0 1 0 2 0 2 2 1 0 1 0 2 1 0 2 0 0 1 0 0 0 0 0 0 0 2 0 0 2 0 0 0 0 0 1 0 0 1 0 0 0 0 1 1 0 0 0 1 0 0 0 0 0 0 0 0 0 0 0 1 0 0 2 0 0 0 0 0 2 2 1 0 0 0 1 2 0 2 1 2 2 0 1 1 0 2 1 1 0 0 1 1 1 0 1 0 0 0 1 1 0 1 0 0 0 1 0 1 1 1 0 0 2 2 0 2 0 0 2 2 2 0 0 0 0 0 1 1 2 0 1 0 2 0 0 0 0 2 0 2 0 0 0 2 2 0 0 1 2 0 1 0 2 1 0 1 1 0 1 2 1 1 1 0 0 0 0 0 1 0 0 2 0 1 1 2 0 0 0 0 0 0 0 0 0 1 0 0 1 1 0 0 1 0 2 2 1 1 0 0 0 0 0 0 0 0 0 2 0 1 0 0 1 1 1 0 2 2 0 0 0 0 0 0 0 2 1 0 1 0 0 2 0 1 0 2 0 0 2 0 0 0 2 0 1 1 0 1 0 1 0 0 0 1 0 0 1 1 1 0 1 1 1 0 0 1 1 1 0 0 0 0 0 2 2 0 0 1 0 1 1 1 0 2 1 0 0 0 1 1 0 0 0 2 0 2 0 2 1 1 0 0 0 1 0 1 0 0 2 0 1 1 2 0 0 1 2 1 1 0 1 1 1 0 0 0 1 2 0 0 0 2 2 0 0 1 1 0 1 1 1 0 0 0 2 2 0 0 1 1 1 1 0 1 1 0 0 2 1 1 0 0 0 0 0 1 0 2 1 0 1 2 1 1 0 0 0 0 1 0 1 0 1 0 1 0 2 0 0 0 0 0 1 1 1 1 2 0 1 0 1 2 0 0 0 0 0 0 0 0 0 0 0 0 0 0 1 2 2 0 0 0 1 0 2 0 1 2 0 2 0 2 1 0 0 2 1 2 0 0 0 1 1 1 1 1 2 0 2 2 0 0 0 0 1 1 2 0 1 1 1 1 1 1 0 0 0 0 0 1 1 1 1 0 1 1 1 0 1 2 0 1 1 0 2 1 0 1 1 0 1 0 1 0 2 2 0 0 2 0 1 0 0 0 1 0 0 0 2 1 1 0 0 0 0 0 2 2 0 0 0 1 0 0 0 0 0 1 0 0 0 0 0 0 1 1 1 0 0 0 0 0 0 1 0 0 0 2 0 1 0 0 1 1 0 0 0 0 1 0 2 0 0 2 1 1 0 0 0 2 2 0 0 0 0 0 0 0 2 2 2 0 2 2 2 0 2 0 0 0 0 0 1 0 0 0 0 1 1 1 2 1 0 0 0 1 2 1 0 1 0 1 1 0 2 0 1 0 0 1 2 1 2 1 1 0 2 0 1 0 0 0 0 0 1 1 0 1 0 1 0 1 1 0 1 1 0 0 0 0 0 1 0 0 0 0 0 0 0 1 0 0 0 1 0 0 2 0 1 2 2 2 2 0 0 0 0 0 0 1 0 1 0 1 1 1 0 2 1 0 0 0 2 0 0 1 1 1 0 1 2 2 0 0 0 1 1 0 1 1 0 0 1 0 0 0 1 2 0 0 0 2 1 1 1 2 1 0 1 0 0 0 1 1 2 2 1 0 1 0 0 2 0 2 0 1 0 1 2 1 1 1 1 1 0 0 1 0 0 0 0 0 0 0 1 0 1 0 2 2 1 1 1 0 1 0 0 1 2 0 2 0 0 0 0 0 1 0 0 0 0 1 2
39 1 1 2 0 0 2 1 1 2 2 0 0 1 0 0 0 1 0 0 2 0 0 2 2 0 0 2 0 0 2 0 0 0 1 0 2 1 0 0 1 0 0 0 2 2 1 0 0 1 1 1 1 0 0 0 0 0 1 1 0 1 0 2 0 2 0 0 0 0 0 0 1 1 1 1 0 2 2 0 2 0 2 1 1 0 0 1 1 1 0 0 2 1 0 1 0 1 1 1 1 2 0 0 2 1 1 2 2 0 0 2 1 2 1 2 1 1 0 0 1 1 2 0 0 0 0 1 2 2 0 1 0 0 0 0 1 0 0 1 1 2 0 0 0 0 0 0 0 0 0 0 2 0 0 0 1 1 0 2 1 1 0 2 1 1 0 0 1 1 0 0 1 1 0 1 0 1 0 1 0 0 0 1 2 2 1 0 0 0 0 0 0 2 2 0 1 1 0 0 0 0 1 2 2 0 0 0 0 0 0 0 1 0 1 2 0 0 2 1 1 0 1 2 0 0 1 0 0 0 0 1 0 0 2 0 0 2 0 1 0 1 1 2 0 0 0 0 0 0 0 0 2 0 0 0 1 0 0 0 0 0 0 0 1 1 0 0 0 0 0 2 1 1 1 1 0 2 1 0 0 1 0 1 1 1 1 1 1 1 1 0 1 1 2 1 1 1 1 2 0 0 1 1 1 0 0 2 0 0 1 0 0 0 1 0 2 0 0 0 1 1 1 1 1 0 0 1 1 0 0 2 0 2 0 0 0 2 0 2 2 2 1 0 1 0 0 1 2 1 2 2 0 0 0 2 1 0 1 1 1 2 2 0 2 0 1 2 2 0 0 2 0 0 0 0 1 1 0 0 2 1 2 2 1 0 0 0 0 1 0 1 0 0 1 0 0 0 2 2 2 2 0 2 2 1 0 0 0 1 0 0 0 0 1 0 1 0 0 0 0 1 0 2 0 0 0 1 0 0 0 0 0 2 1 0 0 1 1 1 2 0 1 2 0 2 2 2 0 0 0 2 1 1 2 1 2 1 1 1 0 0 0 1 0 1 1 2 0 0 0 0 1 1 1 0 2 1 1 1 2 0 1 1 1 0 1 0 1 1 0 1 0 1 1 0 0 1 1 0 1 1 1 1 1 2 1 1 1 0 0 0 2 0 0 0 1 2 0 2 0 2 1 1 0 2 0 0 1 1 1 0 0 0 1 1 0 0 2 0 1 1 0 0 2 0 1 0 2 2 0 1 0 0 2 0 0 0 0 2 0 0 0 1 0 0 1 0 0 1 0 0 0 0 0 0 1 1 0 2 1 0 1 0 1 1 2 1 0 1 0 0 2 1 1 0 1 0 0 0 1 2 0 1 1 2 0 0 0 1 1 0 1 2 1 1 1 0 0 0 0 0 0 0 0 0 0 1 0 0 0 2 0 1 0 1 2 0 2 0 1 0 0 1 0 2 2 0 0 0 0 2 0 2 2 2 0 1 1 0 0 0 1 2 0 2 0 2 0 0 2 0 0 0 1 1 1 0 0 0 1 1 1 0 1 2 0 1 2 0 0 0 0 1 0 0 0 2 0 0 0 1 0 0 2 0 0 2 0 1 0 0 0 1 0 1 0 2 1 1 0 0 0 0 0 2 0 0 0 0 1 0 0 0 0 2 0 0 1 1 1 1 1 0 1 0 0 0 0 0 0 0 1 0 0 0 0 0 2 0 0 1 1 0 0 1 1 0 0 1 0 0 0 2 2 0 0 0 0 0 2 1 0 0 0 1 0 1 0 2 0 1 2 0 1 0 0 0 1 1 0 1 1 0 1 0 0 0 0 1 1 1 2 2 0 2 0 2 2 0 0 2 0 1 0 2 0 0 2 2 1 2 0 0 0 1 0 1 1 0 1 1 1 1 1 1 1 0 0 0 1 1 0 2 2 0 0 0 0 0 1 1 0 0 0 1 0 0 2 0 0 0 2 0 0 2 0 1 2 2 2 2 0 0 0 0 0 0 1 0 1 1 0 1 1 0 1 2 0 0 0 2 0 0 1 1 1 1 0 0 0 0 0 0 1 1 0 1 2 0 0 2 0 0 2 2 1 1 1 0 2 0 0 1 0 0 0 1 0 1 0 2 1 2 2 1 0 0 0 0 2 0 1 0 2 1 2 2 0 1 0 1 0 0 2 1 2 0 0 0 0 0 0 0 1 0 0 1 1 0 0 1 0 1 0 0 1 2 1 1 1 0 0 0 0 0 1 0 0 0 1 1
40 1 1 1 0 0 0 1 1 2 2 0 0 0 0 0 0 1 2 1 0 0 0 2 2 0 0 1 1 2 2 0 0 1 1 0 1 2 0 0 1 0 1 1 1 1 1 0 0 1 0 1 0 0 1 1 0 0 2 1 2 2 0 1 0 1 0 0 0 0 0 2 2 2 1 2 1 1 1 0 0 0 2 1 1 0 0 1 2 2 0 1 1 1 0 0 0 1 1 2 0 2 1 0 2 0 2 0 0 2 2 2 0 2 0 2 0 0 1 0 1 0 2 0 0 0 0 0 1 0 2 1 0 0 0 0 0 0 0 1 1 1 0 0 2 2 0 0 0 0 0 0 2 0 1 1 0 1 1 0 0 1 0 2 0 1 0 0 1 2 0 0 0 2 1 0 0 0 0 0 0 0 0 0 1 1 0 1 0 0 0 1 1 1 2 2 1 1 0 1 1 0 1 2 2 0 0 2 0 0 0 0 1 0 2 2 0 0 0 0 2 1 0 2 0 0 1 0 0 0 1 0 1 1 1 1 0 2 0 2 0 0 1 0 0 0 0 0 0 0 0 0 2 0 0 0 1 1 1 1 1 1 0 0 1 1 1 0 1 1 1 0 1 1 1 1 0 2 1 0 1 2 0 1 1 0 0 2 0 2 0 1 1 0 1 0 1 1 1 0 1 1 1 0 0 0 0 1 2 2 0 2 0 0 1 0 2 1 1 0 0 2 2 1 1 0 1 1 0 1 0 1 1 2 0 0 0 1 1 0 0 0 2 0 1 0 1 0 2 0 1 1 2 2 0 0 1 1 1 0 1 1 1 0 1 2 0 0 1 1 1 1 0 0 0 0 2 0 1 0 1 1 1 2 0 2 0 0 0 0 0 0 0 0 2 0 0 2 1 0 0 1 0 1 1 1 0 1 1 0 0 1 0 2 0 0 0 0 0 0 1 2 1 1 1 1 1 0 2 0 1 1 0 1 1 0 0 2 0 0 0 2 1 1 1 0 1 0 1 2 0 1 1 2 1 1 1 1 2 0 1 0 0 0 1 2 0 1 0 1 0 0 0 0 1 0 2 0 0 1 1 0 1 1 1 0 1 0 2 1 1 2 0 1 0 0 0 0 1 0 0 0 1 1 1 1 1 1 1 1 0 0 0 0 1 0 0 1 1 2 2 1 1 0 0 1 1 1 1 1 1 0 2 2 2 0 2 1 0 1 0 0 0 1 1 0 2 1 1 1 0 0 0 2 2 0 0 2 1 0 0 1 1 0 0 1 0 1 1 0 0 1 0 0 1 0 1 1 0 1 2 1 0 0 1 0 0 0 0 0 1 1 0 1 0 0 0 0 0 0 0 2 1 0 0 2 1 1 0 1 2 0 0 1 0 0 1 2 1 1 1 1 0 0 0 0 2 1 0 0 1 0 2 1 0 1 2 1 2 0 2 1 0 1 1 1 2 0 0 0 0 2 0 0 2 2 0 2 2 0 0 0 0 1 1 2 0 1 1 1 0 2 1 0 0 1 1 0 1 1 0 0 0 1 1 1 1 1 2 0 0 0 0 2 2 0 0 2 0 2 0 1 0 1 1 0 0 0 1 1 0 0 1 1 0 0 0 2 0 0 0 0 0 0 0 2 0 0 1 0 1 0 0 1 0 1 2 0 1 2 0 1 1 1 1 0 0 1 1 0 1 1 1 0 1 1 0 0 0 0 0 0 0 0 0 1 1 2 0 2 0 0 2 2 2 0 0 0 1 2 1 0 0 0 0 1 0 2 1 2 0 1 1 0 1 0 0 1 0 0 0 0 0 0 0 0 1 0 0 2 2 0 1 1 1 2 0 1 1 0 1 1 0 0 0 2 0 0 1 2 1 2 0 0 0 1 0 1 1 0 0 1 0 0 1 0 1 1 1 0 1 1 0 2 1 1 0 0 0 0 1 0 0 0 0 0 2 0 2 1 2 0 1 0 0 2 0 1 2 0 1 0 0 0 0 0 1 1 0 0 2 0 2 0 2 1 1 1 0 0 0 2 1 1 2 1 0 0 0 1 1 0 0 0 1 1 0 0 0 0 0 0 1 1 1 1 1 2 2 0 1 0 0 2 0 0 0 1 1 1 0 1 1 1 2 2 0 0 2 0 0 0 2 0 0 0 0 2 1 0 1 0 0 0 0 0 0 0 0 0 0 0 0 0 0 2 0 0 0 0 0 0 0 2 0 0 1 1 0 2 0 1 0 0 0 0 1 2 2 0 0 0
41 1 0 2 0 1 1 1 2 1 0 0 0 0 0 0 0 1 1 2 0 1 0 1 1 1 0 1 1 0 1 2 1 2 0 1 1 1 0 0 1 0 0 0 0 0 1 0 0 0 0 0 0 0 2 1 0 1 1 0 1 2 0 1 1 0 1 0 0 0 1 2 2 2 1 2 1 2 2 0 2 0 2 1 1 0 0 1 1 2 1 1 1 1 0 1 0 0 0 1 1 2 0 1 2 0 2 2 1 1 0 1 1 1 1 1 1 0 0 0 2 0 2 0 0 0 0 2 2 2 1 0 0 0 0 0 0 0 0 1 0 2 0 0 2 2 1 0 0 0 0 0 2 0 0 1 0 2 0 1 0 0 0 0 1 2 2 0 1 2 0 1 1 0 1 1 1 0 0 0 0 1 0 1 1 1 1 2 1 1 0 2 0 0 2 2 1 2 0 0 0 2 1 2 2 1 1 1 1 0 2 0 1 0 1 2 1 0 0 0 2 2 1 2 0 0 1 1 1 1 0 1 0 0 2 0 0 2 0 0 0 2 1 2 0 0 0 0 0 0 0 1 1 1 1 0 1 0 0 0 0 0 2 2 1 0 0 0 1 0 1 1 0 0 0 1 0 1 1 0 0 1 1 2 0 2 1 0 1 2 0 2 0 0 1 1 2 1 0 2 1 1 1 1 1 0 0 2 2 2 0 1 0 1 1 0 2 0 2 0 0 2 0 0 1 0 1 1 0 0 0 2 0 2 0 0 0 2 0 0 0 0 2 0 1 0 1 0 1 1 0 0 1 1 0 1 2 2 0 2 0 2 1 0 0 0 0 0 2 2 2 1 0 0 0 0 2 0 1 0 0 0 0 0 1 1 0 0 0 0 0 0 2 0 2 2 2 1 1 0 0 1 1 1 0 0 1 0 0 0 0 0 0 0 1 0 1 0 0 0 1 2 1 0 1 2 1 0 0 0 1 0 0 2 0 0 1 0 0 0 2 1 2 0 1 1 1 1 0 0 1 0 0 2 0 0 0 1 0 0 1 0 0 1 0 1 2 2 0 0 0 0 0 0 1 1 0 0 0 0 2 0 1 1 1 0 0 0 1 0 1 1 2 1 2 0 0 1 2 0 0 0 0 2 0 2 1 1 1 1 0 0 1 0 0 0 1 2 0 2 0 2 1 1 1 2 0 1 0 2 0 2 2 1 2 0 0 0 1 0 0 0 0 1 2 1 1 1 1 2 0 0 0 2 1 1 0 0 2 0 2 0 1 0 0 2 2 1 1 1 0 1 0 0 0 0 1 1 0 2 2 1 0 0 0 0 0 2 0 2 1 1 0 0 0 0 0 0 0 0 0 2 0 2 0 2 0 1 1 1 1 0 0 0 0 0 0 0 0 0 0 0 0 1 1 1 1 2 0 0 2 1 0 1 0 1 1 1 2 0 2 1 2 2 0 0 0 0 0 1 0 1 0 0 2 2 0 1 1 0 0 0 2 1 0 1 0 2 0 0 1 0 0 0 1 0 1 0 1 1 0 2 0 2 2 2 0 2 1 0 0 0 0 1 0 0 0 0 0 0 0 0 0 1 1 0 1 2 0 0 0 0 0 2 0 0 0 0 1 1 0 1 0 1 1 2 1 0 0 0 0 0 0 0 0 0 0 0 0 1 0 0 0 1 1 0 1 0 1 1 0 1 0 0 0 0 0 0 2 0 0 0 2 0 0 1 1 1 0 2 0 0 1 2 0 0 0 0 2 2 1 0 0 0 0 2 0 2 1 1 1 1 2 2 0 1 0 2 0 0 0 1 0 0 0 0 0 0 0 1 1 0 0 0 2 2 0 1 1 0 1 0 0 2 0 1 0 0 2 2 1 1 2 2 0 2 0 0 0 0 0 0 0 0 0 0 0 1 0 0 2 2 0 2 2 0 0 0 0 0 1 0 1 0 1 0 1 0 2 1 0 1 2 1 0 1 0 1 1 0 0 0 0 0 0 0 0 0 1 0 1 0 1 0 2 0 2 1 0 0 0 2 0 0 1 1 1 0 0 1 0 0 2 2 2 0 0 2 2 1 0 2 0 2 0 2 1 1 0 0 1 0 0 1 0 0 0 1 0 0 0 2 0 0 0 2 0 1 0 1 2 0 0 1 2 0 2 1 0 1 1 0 1 0 1 1 1 1 0 0 0 0 0 0 0 1 0 1 1 0 0 1 0 2 0 2 2 1 0 2 0 0 0 0 0 1 1 0 0 0 1 0
42 0 2 0 0 0 0 1 1 1 1 1 0 1 0 0 0 2 1 1 1 1 0 2 2 0 1 2 1 1 2 1 1 1 2 0 2 2 0 0 1 0 0 0 1 0 0 0 0 1 1 1 1 1 0 1 1 0 1 0 0 1 0 0 0 0 0 0 0 0 0 0 1 1 1 1 0 0 0 1 0 0 2 1 1 0 0 0 2 2 0 0 1 1 0 1 0 1 1 1 2 2 1 0 2 0 2 1 1 1 0 1 0 2 1 2 1 0 0 0 1 0 1 1 0 0 1 1 1 0 1 0 0 1 0 0 0 0 0 1 1 1 0 0 2 1 1 0 0 0 0 0 1 0 1 0 1 0 1 1 0 1 0 1 1 1 1 1 1 2 1 0 0 2 2 1 0 0 0 0 0 0 0 1 1 1 1 2 1 0 2 2 0 1 2 2 1 1 0 0 0 0 0 0 1 1 1 0 1 0 2 0 0 0 1 2 0 0 1 0 2 2 0 0 1 1 1 0 0 0 1 0 0 0 1 0 0 2 0 1 0 1 2 1 0 0 1 0 0 0 0 1 0 0 0 0 0 0 0 0 0 0 0 0 1 0 1 0 1 1 0 1 1 2 0 1 0 1 2 0 0 0 0 1 1 1 0 1 1 1 1 0 1 0 2 0 2 2 0 2 2 0 0 0 0 1 0 0 2 1 0 1 0 0 2 0 2 0 2 0 0 2 0 0 2 0 0 2 1 1 0 0 1 2 0 0 0 1 1 0 0 0 2 0 0 0 1 0 2 2 0 0 2 2 1 0 1 1 1 0 1 1 1 0 1 0 0 2 2 0 0 2 1 1 1 1 2 1 2 0 1 0 1 1 0 0 0 1 1 1 1 1 0 1 1 0 0 1 0 0 0 0 0 2 2 1 0 0 0 0 0 0 0 2 0 0 0 0 0 0 0 2 1 0 1 2 1 1 0 0 1 0 0 1 0 0 0 0 0 0 2 0 2 1 0 2 2 1 0 1 0 1 1 2 1 1 1 1 1 1 0 0 0 0 0 2 0 2 0 1 1 1 0 0 0 0 0 0 0 2 0 2 0 0 1 0 0 0 2 1 1 2 0 0 0 0 0 1 1 0 1 1 1 2 0 1 2 1 1 0 1 1 1 1 1 0 0 2 0 1 0 2 2 2 0 2 0 0 1 1 1 0 1 0 1 0 1 1 0 0 0 0 0 0 2 1 1 0 2 2 0 1 0 1 2 0 0 0 1 1 1 0 0 0 0 0 0 0 0 0 1 1 0 0 1 0 1 0 0 0 2 1 0 0 1 1 1 1 0 0 0 2 0 0 0 0 1 1 1 0 2 1 0 1 1 2 0 2 0 2 0 0 0 0 0 1 1 1 0 0 0 0 0 0 0 0 0 1 0 0 0 0 1 0 0 1 1 1 2 0 1 1 1 1 0 2 2 0 0 0 1 1 0 1 2 2 0 1 1 1 1 0 1 1 1 1 0 1 0 1 0 1 1 0 1 0 0 0 0 1 1 0 0 0 0 0 1 1 1 1 0 0 0 1 0 0 0 2 0 0 0 1 0 2 2 0 0 2 0 0 1 1 0 2 0 0 0 1 0 0 0 0 1 0 0 1 1 0 0 0 0 0 0 0 0 1 0 0 0 1 0 1 0 0 0 0 0 0 0 0 0 0 0 0 0 0 0 0 1 0 0 1 2 0 0 0 0 1 0 2 0 0 2 0 0 0 0 0 0 0 2 2 2 2 2 2 2 0 0 2 0 2 2 1 0 1 0 0 0 0 0 2 0 1 0 0 2 0 0 1 1 1 1 1 1 2 0 0 1 0 0 0 0 2 0 1 0 0 1 2 0 1 0 1 0 2 0 1 0 0 1 1 0 0 0 0 0 0 0 1 1 1 0 2 2 0 0 0 0 0 2 0 0 0 0 0 0 0 2 0 0 0 1 0 0 1 0 0 1 1 2 2 0 0 0 0 1 0 0 1 0 0 0 0 2 0 2 1 1 0 2 0 1 0 2 1 0 1 0 1 0 0 0 0 1 1 0 1 0 0 0 0 2 2 2 2 0 1 0 1 2 0 0 1 0 1 0 1 1 1 0 0 1 1 0 2 1 0 1 0 2 0 1 1 1 0 1 1 1 0 1 0 1 0 0 0 1 0 1 1 0 0 0 0 0 0 1 2 2 0 0 2 0 0 0 0 0 1 0 1 0 0 0 1 1 1 0 0 0 0 0 0
43 0 1 1 0 0 2 2 2 0 0 1 0 0 0 0 0 0 0 1 1 1 0 2 2 0 1 1 0 2 2 0 0 1 1 0 2 2 0 0 1 0 0 0 2 0 1 0 0 0 0 0 0 1 1 1 0 0 2 0 1 1 0 1 0 2 0 0 0 0 0 1 2 2 1 2 1 2 2 0 2 0 2 1 1 2 0 2 2 2 1 2 2 1 0 1 0 1 0 1 0 2 0 0 2 1 2 0 0 2 0 0 1 1 1 1 1 0 1 0 1 0 2 0 0 1 0 0 0 0 1 0 0 0 0 0 0 0 1 0 1 1 0 0 0 0 0 1 1 1 0 0 0 0 0 0 0 1 0 1 0 0 2 0 1 2 1 0 0 1 0 1 1 2 1 0 0 2 0 2 0 0 0 1 2 2 1 1 0 0 1 1 0 0 1 1 0 2 0 0 0 0 0 0 2 1 1 0 0 0 1 0 2 1 1 2 1 0 1 0 2 1 0 2 0 0 0 0 0 0 1 0 1 1 1 0 0 2 0 2 0 0 1 1 0 1 1 0 0 0 0 0 1 0 0 0 2 1 1 0 0 0 0 0 0 1 0 1 2 2 0 0 2 2 1 1 0 2 2 1 1 2 0 2 0 1 0 1 1 2 0 0 2 0 2 0 2 2 0 2 2 0 2 0 1 0 1 1 1 1 1 1 0 0 2 0 1 0 1 0 1 2 1 0 1 0 0 2 2 0 0 0 0 2 0 0 0 1 1 0 0 0 1 1 1 0 1 0 2 1 0 0 2 2 1 0 0 1 0 2 0 1 2 0 2 1 0 2 2 0 0 2 1 1 1 1 2 2 1 0 1 0 1 1 1 0 0 0 0 0 0 1 1 0 2 1 1 1 1 0 0 2 0 0 0 0 0 1 0 0 0 0 0 0 1 0 1 0 1 0 1 1 0 0 1 2 1 0 0 1 1 1 0 2 0 0 1 2 1 1 2 1 1 0 1 0 1 2 0 1 0 1 2 2 2 2 2 2 2 2 1 0 0 0 0 2 0 1 0 0 0 0 1 1 1 1 1 1 1 0 1 0 1 1 2 1 0 1 1 1 1 0 1 1 1 0 0 1 2 1 0 0 1 1 1 1 1 1 1 0 0 1 1 1 1 0 0 2 1 2 2 2 0 0 0 1 0 0 0 0 0 1 2 1 1 0 0 0 0 2 0 0 0 1 0 1 1 1 1 1 0 0 1 2 1 1 0 0 1 0 1 0 0 0 1 1 1 1 1 1 0 1 0 0 0 0 1 0 0 1 2 1 0 0 1 1 1 0 0 0 1 1 1 1 0 0 0 1 1 0 0 2 1 1 1 2 1 1 0 0 0 0 0 1 0 0 0 1 1 0 0 0 0 0 0 0 2 2 0 0 0 1 0 1 0 0 2 0 2 0 1 0 0 0 2 1 2 0 0 0 1 0 0 0 1 1 0 2 2 0 0 0 1 1 0 1 1 0 2 2 0 2 0 0 1 0 2 0 2 2 0 1 1 1 1 1 1 2 0 2 0 0 0 1 0 0 0 2 0 1 1 1 1 1 2 0 1 0 0 1 1 0 0 2 0 2 0 1 1 1 0 0 0 0 0 1 1 0 1 1 1 1 1 0 0 0 0 0 1 2 0 2 1 1 2 0 0 0 0 0 0 0 1 0 1 0 0 0 1 0 0 1 1 1 0 1 1 0 0 2 0 0 1 1 0 0 0 0 1 1 1 1 0 0 0 0 0 2 1 2 0 0 2 1 0 1 0 0 0 0 0 1 0 0 1 0 1 0 0 1 1 1 0 0 1 2 1 0 2 0 2 2 0 2 0 1 0 0 1 2 0 1 1 2 1 2 0 0 0 0 0 0 0 0 1 0 1 0 0 0 2 2 0 2 2 0 0 1 0 0 2 0 0 0 0 1 0 0 1 0 0 0 1 0 0 1 0 1 2 0 1 1 0 0 0 0 0 2 0 0 2 0 1 0 2 0 2 0 0 1 0 1 0 0 1 2 0 0 0 1 1 0 0 0 1 1 0 1 2 1 0 2 1 1 1 1 1 0 0 0 2 1 0 2 0 0 0 1 1 0 0 1 1 1 1 1 1 0 0 1 2 0 0 2 2 0 1 2 0 0 0 0 0 0 1 1 1 0 0 0 0 0 0 0 0 0 0 0 0 1 1 0 0 1 0 0 0 0 0 2 0 0 0 0 0 0 0 0 0 0 1 0
44 0 2 1 0 0 1 1 1 2 1 0 0 0 0 0 0 2 2 0 1 0 1 2 2 0 1 2 0 0 2 0 0 2 2 2 2 1 1 1 1 0 0 0 2 0 1 0 0 0 0 0 0 0 2 1 1 0 1 0 1 1 0 1 0 0 0 0 0 0 0 1 2 2 2 2 0 1 1 0 1 0 1 1 2 1 0 1 2 2 1 1 1 2 0 2 0 1 1 2 1 2 0 0 2 1 2 2 2 0 0 2 1 1 1 1 1 0 0 0 1 0 1 1 0 1 0 1 2 1 2 1 1 1 0 0 1 2 0 2 1 1 0 1 2 2 0 0 0 0 0 0 1 0 0 0 0 1 0 1 0 0 0 0 0 1 1 0 0 0 0 1 0 2 1 0 0 0 0 0 0 0 0 0 1 1 0 1 1 1 0 1 0 0 2 2 1 1 0 0 0 0 1 1 2 2 1 1 1 0 1 0 2 1 1 2 1 0 1 1 1 1 1 2 0 0 2 0 0 0 0 0 0 0 2 0 1 2 0 1 0 0 1 0 1 2 2 0 0 0 0 0 1 0 0 0 0 0 1 1 1 1 0 0 1 0 2 0 2 1 0 1 1 1 0 0 0 1 2 1 1 2 0 1 0 1 0 1 0 2 0 0 2 0 2 0 1 1 1 2 2 0 0 0 0 1 0 1 1 2 1 2 0 1 1 0 2 0 0 0 0 2 1 1 1 0 0 1 1 1 0 2 0 0 0 0 0 2 0 2 2 2 0 0 1 0 1 0 2 1 0 0 0 0 0 1 1 1 0 1 0 1 1 0 1 0 0 0 2 2 2 0 0 0 0 0 1 1 0 0 2 1 0 0 1 0 0 0 0 0 0 0 0 0 2 1 1 1 1 1 1 1 0 1 1 0 0 0 0 0 0 0 0 1 0 0 2 0 0 0 1 2 0 0 0 1 0 0 0 0 0 0 0 2 0 0 1 0 0 0 1 0 0 1 1 1 1 1 1 1 0 1 1 1 2 1 2 1 1 1 1 0 0 0 0 2 0 1 0 0 0 0 2 2 1 0 0 0 0 2 0 0 1 1 2 1 0 1 2 1 1 2 0 1 1 1 1 2 2 0 0 0 1 1 1 2 1 1 1 1 1 0 1 0 0 0 1 2 0 2 2 2 1 1 0 1 0 1 1 2 0 1 1 1 1 0 1 2 1 1 0 0 0 0 0 0 0 1 1 2 0 0 1 2 2 0 0 0 1 0 1 0 1 1 0 1 2 2 2 0 0 0 1 0 0 1 1 1 0 1 2 0 1 0 0 0 1 1 0 1 1 0 0 1 0 2 0 0 0 0 0 2 2 2 0 2 2 1 0 1 1 0 1 0 0 1 1 1 0 0 0 0 0 0 0 1 1 1 0 0 1 0 1 2 0 1 2 0 2 0 0 1 1 2 0 1 2 0 0 1 1 1 0 1 1 1 0 2 1 0 0 0 2 0 2 2 0 2 1 0 1 1 1 0 1 0 1 0 1 1 0 2 0 2 2 0 2 0 2 0 1 1 1 1 0 0 0 1 0 0 0 1 0 1 1 0 0 1 1 1 0 0 0 1 1 1 0 1 0 0 0 1 1 0 0 1 1 0 0 0 1 0 0 0 0 0 0 0 1 2 0 2 0 1 1 0 0 0 0 0 0 0 0 0 0 2 1 1 2 1 1 0 2 0 0 1 1 0 0 2 0 0 2 2 2 1 0 0 0 1 1 1 2 2 2 2 2 2 2 2 0 2 2 1 0 1 0 2 0 0 0 1 0 1 0 0 1 0 0 1 1 0 0 0 2 2 0 0 1 1 1 1 0 2 0 1 0 0 1 2 1 2 0 1 0 2 0 1 2 1 1 1 0 0 0 0 0 0 0 1 1 1 0 2 2 0 0 0 0 0 1 0 0 0 0 1 0 0 0 0 0 0 0 1 0 1 0 1 2 2 2 2 0 0 0 0 0 0 0 1 0 0 0 1 1 0 2 0 0 0 1 0 0 0 2 0 2 1 0 0 0 0 0 0 1 1 0 2 2 1 0 2 0 1 2 1 1 1 0 0 2 0 0 2 0 0 0 0 2 1 0 1 1 2 2 0 1 0 1 0 1 0 0 1 1 1 1 2 0 1 0 1 0 1 1 2 1 0 0 0 0 0 1 0 1 0 0 2 2 0 0 2 0 1 0 1 2 0 0 0 0 0 0 0 0 0 0 0 0 0 0 0
45 1 1 2 0 0 2 1 2 1 0 1 0 0 1 0 0 1 1 1 1 1 0 2 2 0 1 2 0 0 2 0 0 2 1 0 2 1 0 0 2 1 1 1 1 1 1 0 0 1 0 0 0 1 1 1 0 0 1 1 0 1 0 2 0 1 1 0 0 0 0 0 2 2 0 2 2 2 2 0 1 0 2 1 1 0 0 0 1 2 0 0 2 2 0 2 0 1 1 2 1 2 1 0 2 0 2 1 1 1 0 1 0 2 0 2 0 1 0 0 1 1 0 2 0 0 0 1 2 2 1 1 0 1 0 0 0 0 0 0 1 2 0 0 0 1 0 0 0 1 1 0 0 0 1 1 0 0 1 0 0 1 0 1 1 2 2 0 0 1 0 1 0 2 2 1 0 0 0 0 0 0 0 0 0 0 0 2 1 1 0 2 0 0 2 2 2 1 0 1 1 0 0 2 2 0 0 0 1 0 0 0 2 0 1 1 1 0 1 1 1 0 0 2 0 0 0 0 0 0 0 0 1 1 1 1 0 2 0 2 0 0 2 2 0 0 0 0 0 0 0 0 2 0 0 0 1 0 0 0 0 0 0 0 1 0 0 0 2 0 0 1 1 1 0 0 0 0 2 0 0 2 0 0 2 0 1 2 1 2 0 1 1 0 2 1 2 0 0 0 0 0 1 0 0 0 2 2 1 1 0 0 0 1 2 0 0 0 1 0 1 1 0 0 2 0 1 0 0 0 0 2 0 0 0 1 2 1 1 0 0 0 1 0 1 0 1 0 2 1 0 0 1 1 0 1 0 0 1 0 1 1 1 0 1 0 0 1 1 0 0 2 2 2 1 1 2 1 0 0 1 0 0 0 0 0 0 0 0 0 0 0 1 0 1 0 0 0 1 1 1 1 0 2 2 1 0 0 0 0 0 0 0 2 0 0 0 1 0 0 0 1 0 1 0 2 0 1 0 1 2 0 0 2 1 0 1 0 0 0 2 0 0 0 1 2 2 1 0 1 0 1 1 2 0 0 0 1 2 1 1 0 0 1 0 1 1 2 0 0 0 0 1 1 2 0 1 0 0 1 1 0 1 1 1 0 1 1 2 1 0 2 2 0 0 0 0 1 1 1 1 0 1 1 1 0 2 2 2 0 0 0 1 0 1 0 0 2 0 1 0 2 1 1 0 1 0 1 1 2 1 1 0 0 0 1 0 1 0 0 2 1 0 0 1 0 1 0 2 2 0 1 0 2 1 1 1 2 0 0 1 0 1 0 0 1 0 1 1 1 0 0 1 0 1 0 1 1 0 2 2 0 1 0 0 0 1 1 1 1 0 2 0 0 0 1 2 1 1 1 0 2 0 1 1 2 1 1 0 2 1 0 0 0 0 1 0 1 1 0 0 0 0 1 1 0 0 2 0 0 1 1 0 1 0 0 1 2 2 0 2 2 0 0 2 1 2 1 0 0 1 1 0 0 1 1 0 2 2 0 0 0 1 1 0 1 0 2 0 0 1 0 0 1 1 0 0 1 1 1 0 0 1 1 1 1 0 2 1 1 0 0 1 2 1 0 0 2 0 1 0 1 0 1 1 0 0 2 1 1 0 0 0 2 0 0 0 0 1 1 0 0 0 0 0 2 0 0 0 0 2 0 0 0 0 1 1 0 1 1 0 1 0 0 0 1 0 1 0 1 1 1 1 0 0 1 1 0 2 0 0 1 1 0 0 0 0 2 0 2 0 0 2 0 0 1 0 0 0 0 2 2 0 0 0 2 0 2 2 2 0 2 2 2 0 2 0 1 0 0 0 1 0 0 0 1 1 0 0 1 1 0 2 2 0 2 0 0 2 0 2 1 0 2 0 0 0 0 1 2 0 1 0 1 1 1 0 1 0 0 0 0 0 0 1 0 0 0 0 0 2 2 0 2 2 0 0 0 0 0 2 0 1 0 1 1 0 0 1 0 1 0 0 0 0 0 0 1 2 2 2 2 0 0 0 0 0 1 0 0 2 0 1 1 0 0 2 2 0 0 0 2 1 0 2 1 0 1 0 1 0 0 0 0 1 1 0 0 2 1 1 1 1 2 2 1 1 0 0 0 2 0 1 2 1 0 0 1 0 0 0 1 1 1 1 2 0 0 0 1 2 0 1 0 1 0 1 2 1 1 1 0 0 0 1 1 1 0 1 1 0 0 1 0 0 0 0 0 0 0 0 0 0 0 0 1 1 0 0 1 0 0 0 1 0 0 1 1 1 0 1 1
46 0 1 1 0 0 1 2 2 0 0 0 0 1 0 0 0 1 1 0 1 0 0 2 2 0 1 2 0 0 2 1 0 1 1 0 2 0 0 0 1 0 1 1 2 1 0 0 0 0 1 2 0 0 2 1 1 1 1 1 0 1 0 2 1 0 1 0 0 1 0 0 2 2 1 2 1 2 2 0 1 0 2 1 1 1 0 0 2 2 0 0 1 2 0 1 0 2 2 2 2 2 0 0 2 1 2 1 1 1 0 1 2 2 2 2 2 1 1 0 1 1 2 0 0 1 0 2 2 2 0 2 0 0 0 0 0 1 0 1 2 1 0 0 0 1 0 0 0 0 0 0 0 0 0 0 0 1 1 2 1 0 0 0 0 2 1 0 1 1 0 1 0 1 1 0 0 1 0 1 0 1 0 1 1 1 1 2 0 1 0 1 0 0 1 1 1 2 0 1 1 0 0 2 2 1 1 0 2 0 1 0 0 0 1 2 1 1 2 1 1 0 0 2 0 0 1 0 0 1 0 0 1 1 1 0 0 2 0 1 0 0 2 2 0 0 0 1 0 1 1 1 1 0 0 1 1 1 1 0 0 0 0 0 1 0 0 0 2 0 0 2 0 0 1 1 0 1 1 1 1 1 0 2 0 1 0 2 2 2 0 2 0 1 2 1 1 2 0 2 2 0 0 1 0 0 0 2 1 1 0 2 0 0 0 0 2 1 1 0 0 2 1 0 1 0 0 0 0 0 0 1 0 1 0 0 0 1 1 0 1 0 1 0 2 0 0 1 2 0 1 1 0 0 0 2 1 0 0 1 0 1 0 1 0 0 1 2 2 0 0 2 0 0 0 0 2 2 0 1 1 1 0 0 1 1 0 0 0 0 0 0 0 1 2 0 0 0 1 1 1 1 0 1 1 0 0 1 0 0 0 0 0 1 1 0 0 0 0 0 0 2 2 0 0 2 2 1 0 0 1 0 0 2 0 0 1 2 1 0 2 0 0 1 1 1 1 0 0 0 0 1 1 1 2 1 2 1 1 0 0 0 0 0 0 1 1 2 0 1 1 1 1 1 1 0 1 0 0 0 2 0 1 1 1 0 1 1 2 1 2 2 2 1 1 0 0 0 1 0 1 0 1 1 1 1 1 1 1 0 0 0 0 0 0 0 0 2 0 1 1 2 0 0 1 2 0 0 1 1 1 0 0 0 0 0 0 0 1 1 1 1 0 0 1 1 0 1 1 2 0 2 1 2 2 1 1 1 1 0 0 0 1 0 0 2 1 2 2 0 0 0 0 0 1 0 1 1 0 2 1 0 0 0 1 0 1 2 0 2 1 1 1 0 0 0 1 1 1 0 1 1 1 2 0 2 0 2 0 2 1 0 0 1 1 1 0 1 1 0 0 0 0 1 1 0 0 2 0 0 0 1 0 1 0 0 2 2 2 0 0 0 0 1 1 1 2 2 0 0 1 1 0 0 1 1 0 1 1 0 0 0 1 1 1 2 2 2 1 0 1 1 0 0 0 0 0 0 0 0 0 0 1 0 0 1 1 2 1 0 0 0 0 1 0 0 1 1 0 1 1 0 0 0 2 0 1 1 0 1 0 0 1 1 1 1 0 1 1 1 0 0 1 0 0 1 1 0 0 0 0 0 0 0 0 0 1 0 0 1 0 0 0 0 0 1 0 1 0 0 0 0 1 0 0 0 1 0 1 1 0 1 1 0 0 0 0 0 1 1 0 0 2 1 2 1 1 0 1 1 1 1 1 1 0 2 0 2 1 1 1 1 1 0 0 0 0 1 0 1 0 2 1 0 1 0 1 0 0 2 2 1 1 1 1 2 0 0 2 0 2 2 0 2 0 1 0 0 1 2 1 2 1 1 0 1 0 0 0 0 1 1 0 1 1 1 2 0 0 0 2 2 0 2 1 1 0 0 0 0 1 0 1 0 1 1 0 0 1 0 1 0 1 0 0 1 0 0 0 0 2 2 0 0 0 0 0 1 1 0 0 1 2 0 0 0 2 2 0 0 0 2 0 0 2 0 2 1 0 0 0 0 1 2 2 0 0 2 2 1 0 2 0 2 1 1 0 1 0 1 2 1 1 2 1 0 0 0 0 0 0 2 2 1 1 1 0 0 2 0 2 0 1 1 1 0 0 2 0 1 0 1 0 0 1 1 0 0 0 0 0 0 0 0 0 0 0 1 1 0 0 2 0 2 0 0 1 0 0 1 0 0 0 1 1 1 0 0 0 0 0 0
47 0 2 0 0 0 0 1 1 1 1 0 1 1 1 0 0 1 1 0 1 0 0 1 1 0 1 1 2 2 2 0 1 1 0 1 1 0 0 0 1 0 0 0 2 1 0 0 0 0 0 0 0 1 1 1 0 0 0 0 1 2 0 2 0 0 0 1 0 0 0 0 2 2 0 2 2 1 1 1 1 0 2 1 1 0 0 0 2 2 0 0 2 2 0 1 0 0 0 1 0 2 1 0 2 0 2 1 1 1 1 2 1 2 0 2 1 0 0 0 0 0 1 1 0 0 0 1 2 2 1 0 1 1 0 0 1 1 0 2 2 0 0 0 1 1 1 1 1 1 0 2 0 0 0 0 0 0 1 1 0 1 0 2 1 2 2 1 0 1 1 1 1 1 0 2 1 1 0 1 0 0 1 0 1 0 1 1 0 0 1 2 1 1 2 2 1 1 0 0 0 0 0 0 2 1 1 1 1 0 2 0 1 0 1 2 1 0 2 1 1 0 0 1 1 0 1 1 1 0 0 1 0 0 2 0 0 2 0 1 0 0 2 2 0 0 0 0 0 0 0 0 0 0 0 0 1 0 0 0 0 0 0 0 0 0 0 0 2 1 0 1 1 1 0 0 0 0 1 0 0 1 1 1 1 1 1 1 0 2 0 1 1 0 2 0 2 2 2 2 0 0 1 0 0 0 0 2 0 1 0 1 0 0 1 0 0 1 0 0 0 1 0 0 2 0 0 0 0 0 0 1 0 1 0 0 0 2 0 2 2 2 1 0 0 0 1 1 1 0 1 1 1 1 0 1 1 1 0 1 0 1 1 0 1 1 1 0 1 1 1 1 0 0 0 1 1 1 0 0 0 0 2 2 0 1 0 1 1 0 0 0 2 0 2 2 2 1 0 0 0 0 0 1 1 0 0 0 0 0 0 0 0 0 1 0 1 1 0 0 0 1 0 0 1 2 1 0 2 1 1 2 0 2 0 1 0 1 0 0 1 0 1 0 2 1 1 1 0 0 0 1 1 2 1 1 1 2 1 0 0 0 0 0 0 1 1 1 0 0 0 0 0 0 1 0 1 0 0 1 0 0 1 1 2 0 0 1 1 0 1 1 0 0 0 0 0 0 0 0 1 1 1 1 1 1 1 1 0 2 0 0 1 1 1 0 0 2 0 1 1 2 1 0 0 0 0 1 0 2 0 2 0 0 0 0 1 1 1 1 1 1 0 1 1 0 0 2 0 0 0 0 0 2 1 1 1 1 1 0 0 0 1 0 0 1 1 0 0 2 1 1 1 0 0 1 2 1 0 2 1 0 0 0 1 1 1 1 0 1 0 0 0 0 1 1 1 1 1 0 1 1 2 1 0 1 1 0 0 0 2 0 0 1 0 0 0 1 0 0 0 0 0 1 1 0 1 0 0 0 0 1 1 1 0 2 2 0 2 0 0 1 1 1 0 1 2 0 0 0 0 2 0 1 1 2 0 1 0 0 0 0 0 1 0 1 0 2 0 0 2 0 0 1 0 0 0 0 1 1 0 0 0 1 2 1 1 2 2 0 0 0 0 2 0 1 1 1 0 1 1 0 0 0 1 0 1 2 0 1 0 0 1 1 0 0 0 1 0 0 0 0 1 0 0 0 2 0 2 2 2 1 0 0 0 1 0 0 1 2 1 1 1 0 0 0 0 1 1 0 1 1 1 0 1 0 0 0 1 0 0 0 2 1 1 0 0 1 0 2 0 0 1 0 0 1 0 0 2 2 1 0 0 0 1 2 1 1 1 1 1 2 2 0 1 0 1 1 0 0 0 2 1 0 1 0 1 2 2 2 0 0 1 1 1 1 0 1 2 1 1 1 0 1 0 1 0 0 2 2 2 2 0 0 0 2 0 1 0 0 1 1 0 0 1 0 1 0 1 0 0 0 0 1 1 0 0 1 1 1 0 0 1 0 1 1 0 0 1 0 0 1 1 0 0 1 0 0 2 2 2 2 0 0 0 0 1 0 1 0 1 0 0 0 2 0 2 2 0 0 0 2 1 0 2 1 0 1 0 1 1 0 0 0 1 0 0 2 2 1 0 1 0 2 1 2 1 0 1 1 2 1 0 1 0 0 0 1 1 0 0 0 2 0 0 0 1 0 0 0 1 0 0 1 2 0 2 2 1 0 1 0 0 0 0 0 1 0 0 0 0 0 1 0 0 1 0 1 2 0 0 2 0 2 0 0 2 0 0 1 0 0 1 0 0 0 0 1 1 0 0 0
48 0 2 0 0 0 0 0 1 2 1 1 0 0 0 0 0 0 0 1 1 1 0 1 1 0 2 2 0 0 1 0 2 2 0 0 1 1 0 0 2 0 0 0 1 1 0 0 1 1 0 1 1 1 0 0 1 0 0 0 1 2 0 1 1 0 1 1 0 0 0 1 2 2 1 2 0 1 1 1 0 0 2 1 1 0 0 0 2 2 0 0 1 0 0 0 0 0 0 2 0 1 0 0 2 1 2 1 2 0 0 1 1 2 1 2 1 0 2 0 0 0 2 0 0 0 0 0 2 2 0 0 0 0 0 0 0 0 1 1 1 1 0 0 1 1 1 0 0 1 0 1 0 1 1 0 1 1 1 1 1 1 0 0 0 2 1 0 0 1 0 1 2 1 2 1 1 2 0 2 0 1 0 1 1 1 1 2 1 1 0 2 1 1 1 1 1 1 0 0 0 0 0 2 2 2 1 0 2 0 2 0 1 0 0 2 1 1 0 0 2 1 0 1 1 1 1 0 0 0 1 1 0 0 1 0 0 2 0 2 0 0 2 1 1 1 1 0 0 0 0 1 1 0 0 0 2 0 0 0 0 0 0 0 1 0 1 0 2 1 0 1 0 1 0 0 0 1 1 1 1 1 1 1 0 1 1 2 0 2 0 0 2 0 2 0 2 1 0 2 0 0 2 0 0 2 0 0 1 1 0 0 0 0 1 0 1 1 0 0 1 2 1 0 1 0 0 1 1 0 0 1 0 0 0 0 0 1 1 0 0 0 2 0 1 0 1 0 1 1 0 0 2 2 1 0 1 1 0 1 0 2 2 0 2 0 1 2 2 0 0 2 0 0 0 0 1 2 0 0 1 0 1 1 2 1 0 0 0 0 0 0 0 0 2 0 0 1 0 0 0 0 0 2 1 0 1 0 0 0 0 0 0 1 1 1 0 0 1 0 0 1 0 1 0 1 1 0 1 1 1 0 0 1 1 0 0 0 0 0 0 1 1 1 1 2 2 0 1 1 0 0 1 2 1 1 1 2 1 2 2 0 0 1 0 0 2 2 0 0 0 0 1 1 1 1 0 1 1 1 1 1 2 2 0 0 1 0 1 1 0 1 0 1 1 1 1 0 1 1 1 1 1 1 1 1 1 2 0 1 0 1 1 0 0 0 1 2 0 1 0 2 0 0 1 2 1 1 1 2 0 1 2 1 1 0 1 1 2 1 1 1 0 1 0 0 0 0 2 2 1 2 1 1 2 1 1 0 1 1 0 0 0 1 1 0 1 1 1 0 1 1 0 0 1 0 2 0 0 2 0 0 0 0 1 0 0 1 0 1 1 1 0 0 0 0 1 1 1 1 0 2 0 2 0 2 0 0 0 0 0 0 0 0 0 0 0 0 0 0 0 0 0 0 0 0 2 1 0 0 1 2 0 2 0 1 2 0 2 0 2 0 0 0 1 0 0 1 0 0 1 1 1 1 1 1 0 1 1 0 0 0 2 0 1 1 0 1 1 1 0 1 0 0 1 1 1 0 2 2 1 1 0 0 2 1 2 2 1 0 0 0 0 2 1 0 0 2 0 2 0 2 0 0 1 0 1 2 0 0 0 0 0 0 0 0 0 0 2 2 0 0 1 0 0 1 1 0 0 0 1 0 0 0 0 0 1 0 2 2 1 2 1 0 1 0 0 1 0 0 0 0 0 0 0 0 0 0 1 0 0 1 1 0 0 0 0 0 1 1 0 0 2 1 1 0 0 0 1 1 2 1 0 0 0 1 0 2 2 0 2 2 2 0 1 0 0 1 0 1 0 1 0 0 0 0 0 0 1 1 1 0 1 1 0 2 1 0 2 0 2 2 0 2 1 1 0 0 1 2 1 2 0 1 0 2 0 0 0 1 1 1 1 1 2 1 2 0 0 0 1 1 0 1 1 0 1 0 0 0 1 0 0 0 0 0 0 0 1 0 1 0 2 0 0 1 0 0 0 0 2 2 1 0 0 1 0 0 1 1 1 0 0 1 2 0 2 1 1 0 1 0 0 0 2 0 1 0 0 1 0 0 0 0 1 1 0 2 2 2 0 2 0 1 1 1 1 1 0 0 1 0 0 1 0 1 0 1 0 0 0 0 2 1 1 0 0 0 2 0 0 0 0 2 2 0 2 2 1 1 1 0 0 0 2 2 2 0 1 0 1 0 0 0 0 0 1 2 2 0 0 2 0 2 0 0 2 0 0 2 0 1 0 0 0 0 0 1 1 0 1 1
49 0 1 1 0 0 2 1 1 1 1 0 1 1 1 0 0 1 0 0 2 0 0 2 2 0 0 1 1 0 1 1 1 2 0 0 1 1 0 0 1 0 0 0 2 1 0 0 1 1 0 1 1 0 1 0 1 0 1 0 1 2 0 2 1 0 1 0 0 0 1 1 1 1 0 1 1 1 1 1 1 0 1 2 2 0 0 1 1 2 0 1 1 1 1 2 1 0 0 1 0 2 2 0 2 0 2 2 2 0 0 2 1 2 1 2 1 0 0 0 2 0 2 0 0 0 0 0 0 0 0 0 1 1 0 0 0 0 0 2 1 1 0 0 0 0 0 0 0 0 0 1 0 0 0 0 0 0 0 0 0 1 0 1 0 1 0 0 1 2 0 0 0 2 2 1 0 1 1 1 0 1 1 0 2 1 1 2 0 0 0 1 0 0 1 2 1 2 0 1 1 0 0 1 2 1 1 2 1 0 1 0 2 0 2 2 1 1 0 0 2 1 1 2 0 0 1 0 0 0 0 0 0 0 1 0 0 2 0 2 0 0 2 2 0 0 0 0 0 0 0 1 1 1 1 0 0 1 1 1 1 1 0 0 0 0 1 1 2 1 0 2 0 0 0 0 0 2 2 2 2 2 1 1 1 1 1 2 0 2 0 0 1 0 2 1 2 1 0 1 2 0 1 0 1 1 0 2 0 0 0 1 0 0 0 0 1 0 0 0 1 1 1 1 2 0 1 0 0 1 0 1 0 1 0 0 0 2 0 0 0 0 0 0 1 0 1 0 2 2 0 0 2 2 0 0 2 1 0 2 0 2 2 0 2 1 0 0 1 1 1 1 2 2 0 0 2 0 0 0 1 1 1 1 1 1 0 1 1 0 0 0 1 0 2 0 0 1 1 0 0 0 0 1 1 1 0 0 0 0 0 0 0 0 2 0 0 1 1 1 0 0 1 0 0 2 2 1 0 0 1 0 1 0 2 1 0 1 1 1 2 0 1 1 1 1 1 1 1 1 0 1 0 2 0 0 0 1 0 1 1 0 0 0 0 2 0 1 0 1 2 1 0 0 2 0 2 0 0 0 2 1 1 1 2 0 0 0 2 1 1 2 1 1 1 1 1 0 0 0 1 1 1 1 1 1 2 0 0 2 0 0 1 0 0 0 1 2 0 1 0 2 1 1 0 2 0 1 0 1 1 1 1 1 1 1 1 1 0 2 0 0 0 1 1 0 2 0 2 2 0 0 0 1 2 1 1 2 0 0 1 0 0 0 1 0 0 2 2 0 1 1 0 0 1 0 1 1 0 1 2 0 0 0 1 0 1 1 1 1 0 1 1 1 0 1 0 0 0 0 0 2 0 1 0 2 2 1 0 1 0 0 0 0 0 0 0 2 0 0 0 0 0 0 0 2 2 1 0 0 0 1 1 1 0 0 2 1 2 0 0 1 0 0 1 0 1 1 0 0 2 0 2 2 0 2 0 2 2 0 0 0 1 1 1 2 1 2 0 0 1 0 0 0 0 0 0 2 2 2 0 0 0 0 2 2 1 1 2 0 0 0 0 1 0 0 0 0 0 0 0 0 0 0 1 0 1 1 0 0 1 0 0 2 0 1 0 1 0 0 0 0 1 0 0 1 1 0 2 1 1 0 0 1 0 1 1 0 0 1 0 0 0 0 0 1 0 1 0 0 0 0 2 0 2 1 1 0 1 1 0 1 2 2 0 0 0 1 0 2 0 0 2 0 0 0 0 0 1 1 1 1 2 1 2 2 2 2 1 2 0 1 2 1 0 1 1 0 0 2 0 2 0 0 0 0 0 0 0 1 1 0 0 0 2 1 1 2 2 0 0 1 0 2 1 2 0 0 1 2 0 1 1 1 1 1 0 1 1 0 0 1 0 0 0 0 0 0 0 0 2 2 0 1 1 0 2 1 2 2 0 0 0 0 0 0 1 0 2 0 0 0 1 1 0 2 0 1 2 1 1 1 0 0 0 0 0 0 1 0 1 0 0 1 2 0 2 2 0 0 1 0 0 0 2 1 2 2 0 1 0 0 0 0 0 2 0 2 2 1 0 2 1 0 1 2 0 0 0 2 2 0 1 2 0 0 0 0 0 1 0 2 1 0 1 2 0 0 0 1 2 0 1 1 0 0 1 1 0 0 0 0 0 0 0 0 0 0 0 0 0 0 0 0 0 0 0 2 2 0 0 2 0 1 0 0 0 1 0 2 0 0 0 0 0 0 0 0 0 0 0 0
50 1 2 1 0 0 1 2 2 1 1 0 1 1 1 0 0 0 1 1 1 1 0 2 2 1 1 1 0 0 1 0 0 2 0 0 2 0 0 0 2 0 0 0 2 0 1 0 0 1 0 0 0 0 2 1 1 1 0 0 0 1 0 2 0 1 1 0 0 0 0 1 2 2 1 2 1 1 1 0 1 0 1 1 2 0 1 0 1 1 0 0 2 2 0 0 0 1 1 2 2 2 0 0 2 0 2 0 1 1 1 1 1 2 0 2 1 1 0 0 2 1 1 1 0 0 0 1 2 1 2 1 0 0 0 0 0 0 0 1 0 2 0 0 0 0 0 0 0 0 0 0 0 1 1 0 1 1 0 1 0 1 0 1 0 2 2 0 2 2 1 0 0 2 1 1 0 0 0 0 0 1 0 1 1 1 1 1 0 0 1 1 0 2 2 0 2 2 1 0 0 0 0 2 2 2 0 0 1 0 0 0 2 0 2 2 0 0 1 1 1 1 0 2 0 0 1 0 0 0 1 0 0 0 1 0 0 2 0 2 0 0 1 2 0 0 0 0 0 0 0 1 1 0 0 1 1 0 1 1 1 1 0 0 1 0 0 0 2 2 0 1 0 0 1 1 0 2 2 0 0 0 0 2 0 2 1 1 2 2 0 2 0 0 2 0 2 1 0 1 2 0 0 0 0 0 0 1 2 2 0 0 0 1 1 0 1 0 0 0 2 1 1 0 1 0 0 1 0 1 0 2 0 1 0 0 0 1 1 1 2 1 0 0 0 0 1 0 2 0 0 0 2 2 1 0 1 1 0 1 0 1 1 0 1 1 0 1 2 1 1 1 1 1 1 1 2 2 2 0 1 1 0 1 1 0 0 0 0 0 0 0 0 0 1 0 1 1 0 0 1 1 0 0 0 0 0 0 0 0 0 0 0 0 2 0 0 1 0 1 0 1 0 1 1 1 0 0 1 1 1 0 1 1 1 0 1 2 1 1 0 2 2 1 0 2 2 1 1 1 0 1 0 2 0 0 0 1 1 1 1 0 0 1 0 1 1 1 0 0 0 0 1 1 1 1 1 0 0 1 2 0 1 1 1 0 0 1 1 1 0 1 0 0 0 0 0 1 2 0 1 0 1 1 1 2 2 1 1 2 1 0 0 0 0 0 0 2 0 1 1 2 0 0 0 1 1 0 0 1 1 0 2 1 1 0 1 1 0 2 0 0 0 0 2 0 1 1 1 2 1 2 0 0 2 0 0 0 0 1 0 1 0 2 0 0 2 0 0 1 2 2 0 0 0 0 1 1 0 1 2 0 0 0 0 0 0 1 0 1 0 0 1 0 0 0 0 1 1 0 1 1 1 1 1 2 0 2 0 2 0 0 0 0 0 0 0 1 0 0 0 0 0 1 1 0 2 1 0 0 2 1 0 1 0 1 1 0 2 0 0 1 0 0 0 2 2 0 0 0 1 1 1 1 1 1 0 1 1 0 0 0 1 1 0 1 0 2 1 0 0 1 0 0 0 0 0 1 1 1 1 0 0 0 1 1 0 1 1 0 0 0 0 1 0 1 1 2 0 1 0 1 0 0 0 0 1 1 0 0 0 0 0 1 0 0 0 2 1 1 0 0 1 0 1 1 1 0 0 0 0 0 1 0 0 2 1 0 0 1 0 1 1 1 2 0 0 0 0 0 0 0 0 0 0 0 0 0 1 0 0 0 2 0 0 1 1 0 0 2 0 0 2 1 1 0 0 0 0 0 2 2 1 1 1 2 1 2 2 2 0 2 2 1 0 1 0 1 0 0 1 1 1 0 1 1 0 1 1 2 1 0 0 0 2 2 0 1 2 0 2 1 0 1 0 1 0 0 2 2 1 1 0 0 0 2 0 0 0 0 0 0 1 1 2 1 2 0 0 0 2 2 0 2 2 0 1 0 1 1 1 0 0 0 0 0 1 0 0 0 0 0 2 0 0 2 0 2 1 0 1 0 0 0 0 0 0 0 2 0 0 0 0 0 2 0 2 2 0 0 0 2 1 0 2 1 1 2 0 0 0 0 0 0 1 2 0 0 0 0 0 0 1 2 1 1 0 1 0 0 2 1 0 0 1 1 1 1 0 2 0 2 2 2 2 1 0 0 1 0 1 1 0 2 1 0 1 2 1 1 1 0 0 0 0 1 1 1 0 0 0 0 0 0 0 0 0 1 2 0 1 2 0 1 0 0 1 1 0 2 0 1 0 0 0 1 0 0 0 0 2 1
51 1 1 1 0 0 1 0 0 2 2 0 0 1 0 0 1 0 2 2 0 0 0 2 2 0 1 1 1 2 2 1 0 0 0 0 2 0 0 0 2 0 0 0 1 0 1 0 0 2 0 0 0 0 2 1 1 1 0 0 1 2 2 2 0 0 0 0 0 0 0 1 2 2 1 2 1 1 1 0 1 0 2 2 2 0 0 0 0 2 0 0 1 1 0 2 0 1 1 1 1 2 1 1 2 0 2 1 0 2 0 0 0 0 0 0 0 0 1 0 1 0 1 1 0 1 0 2 2 2 1 0 0 0 0 0 1 0 0 0 2 0 0 0 2 2 0 0 0 2 2 0 1 0 0 0 0 0 0 1 0 2 0 0 0 2 2 0 1 2 0 1 2 2 2 1 0 0 0 0 0 0 0 0 0 0 0 1 0 0 2 2 0 0 2 2 2 2 0 0 0 1 0 1 2 1 2 1 0 0 1 0 2 0 2 2 0 1 2 0 2 1 1 1 2 1 1 0 0 0 0 0 0 0 2 1 0 2 0 1 0 0 2 1 1 1 1 0 0 0 0 0 0 0 0 0 0 1 1 1 1 1 0 0 1 0 1 1 0 1 0 1 0 0 1 1 0 1 1 1 1 2 1 2 0 1 0 0 0 2 0 1 1 0 2 0 1 0 1 0 0 0 2 0 1 0 0 2 0 0 1 0 0 0 2 0 2 0 1 0 1 2 1 1 1 0 0 0 0 0 0 2 0 0 0 0 0 1 1 1 2 1 1 0 0 0 2 0 0 0 1 1 2 2 0 0 1 0 1 1 1 1 2 0 1 0 0 2 2 0 0 2 1 1 1 1 1 1 1 0 2 1 0 0 1 0 0 2 2 1 1 1 0 0 1 1 1 1 0 0 0 0 0 2 2 0 0 2 0 0 0 0 0 0 2 0 0 0 0 0 0 2 0 2 0 0 0 1 1 2 2 1 0 2 0 1 0 1 0 0 1 1 1 0 1 1 1 0 1 1 0 0 1 2 1 1 1 1 0 0 1 0 0 0 0 2 0 1 0 0 0 0 0 0 2 0 1 0 0 0 2 0 1 1 2 0 0 0 2 0 2 2 0 2 1 0 0 0 0 0 1 1 1 1 1 2 1 2 2 0 0 0 1 0 0 0 0 2 0 1 0 2 0 0 1 2 0 1 1 2 0 1 1 1 1 1 1 1 0 0 2 2 0 0 1 0 2 1 1 1 0 1 0 1 1 1 0 0 2 0 2 0 0 0 0 0 0 0 0 1 0 0 0 0 0 0 0 1 0 2 2 0 0 0 2 1 1 0 0 0 1 1 2 0 0 0 0 0 1 0 1 2 0 1 1 2 0 0 0 2 2 0 1 1 1 1 1 0 0 0 0 0 0 1 1 1 1 0 0 0 0 2 1 1 0 1 2 0 1 1 1 0 1 1 1 0 1 2 0 0 2 1 1 2 1 2 0 2 1 0 0 0 0 1 0 1 0 2 0 0 1 1 0 0 2 0 0 1 1 1 1 0 0 0 1 2 2 0 2 0 0 0 1 2 0 0 0 0 0 1 1 1 1 1 2 0 1 1 0 0 0 0 0 2 0 0 0 2 2 2 0 0 0 1 0 2 1 0 1 1 0 0 0 0 0 0 0 0 0 1 0 0 0 0 0 1 0 0 1 1 1 1 1 0 1 0 0 0 2 0 0 2 0 0 0 1 1 2 0 2 0 1 1 0 0 1 1 0 1 1 1 1 2 2 2 2 2 1 0 2 0 1 2 1 1 0 0 1 1 0 0 1 1 0 1 0 1 0 0 2 2 1 0 0 2 1 1 0 1 0 1 1 0 2 0 1 0 0 0 2 0 2 0 1 0 2 0 2 0 0 0 1 0 0 1 0 0 0 0 0 2 2 0 2 2 0 0 0 0 0 1 0 0 0 0 0 0 0 1 0 1 0 2 1 0 1 0 2 2 1 1 1 0 0 0 0 0 0 0 0 2 0 0 0 2 0 2 2 0 0 1 0 0 1 2 2 0 1 0 1 1 0 0 0 1 1 0 1 1 0 0 1 0 0 0 0 1 1 1 0 1 0 0 1 0 0 0 1 0 0 0 2 1 1 1 1 0 1 1 0 1 0 1 1 1 0 1 1 0 1 0 1 0 0 0 0 1 0 0 0 0 0 1 0 0 0 0 0 1 0 0 0 1 1 0 0 0 0 0 2 1 0 0 0 0 1 0 0 0 0 0 0
52 0 0 2 0 0 2 1 2 2 0 0 1 1 0 1 1 1 1 1 1 1 0 2 2 0 0 1 1 1 2 0 0 2 2 1 2 1 0 0 1 0 1 1 2 2 2 0 0 1 1 1 0 1 1 1 0 0 2 0 1 2 0 1 0 0 1 0 0 0 0 0 2 2 1 2 1 1 1 0 0 0 1 0 1 0 0 2 2 2 0 1 1 1 0 1 1 0 0 2 1 2 0 0 2 1 2 2 2 0 0 2 0 0 0 0 0 0 0 0 2 0 1 1 1 0 0 1 1 1 0 0 0 0 0 0 0 0 0 0 1 1 0 0 0 0 0 0 0 0 0 0 0 0 0 0 0 1 1 0 1 1 0 2 0 1 1 0 0 1 0 1 1 1 0 1 0 0 0 0 0 0 0 1 2 2 1 2 0 0 1 2 1 1 1 1 1 2 1 1 0 1 0 1 2 1 2 2 1 0 1 0 1 0 2 2 0 1 1 0 2 1 0 2 0 0 1 0 0 0 1 1 0 0 2 0 0 2 0 1 0 1 2 2 0 0 0 0 0 0 0 0 1 0 0 0 0 0 0 0 0 0 1 1 1 0 1 0 2 1 2 0 1 1 0 1 0 1 1 1 1 2 1 2 0 2 1 2 0 2 0 0 2 0 2 0 1 1 0 2 0 0 1 1 0 1 1 2 1 1 0 1 0 1 1 0 2 1 0 0 1 1 1 0 1 0 0 1 0 0 0 2 1 1 0 0 0 1 1 1 1 1 1 1 0 0 1 0 2 1 1 1 2 2 0 0 1 2 0 0 0 0 2 0 2 1 0 0 2 2 2 0 0 0 0 0 0 2 0 1 1 1 0 1 1 1 0 0 0 0 0 0 0 2 2 0 0 1 0 0 0 0 0 2 2 1 0 0 1 0 0 0 0 1 1 0 0 0 0 0 0 2 0 2 0 0 0 0 0 0 2 0 0 1 1 0 0 1 2 0 1 0 1 0 1 1 1 0 0 0 0 1 0 1 1 0 1 1 1 1 1 0 0 0 0 1 1 1 0 0 0 0 1 1 2 0 1 0 0 1 2 0 1 1 2 1 0 1 2 1 2 2 0 1 0 0 0 0 0 0 0 0 2 1 1 0 1 2 1 0 0 1 0 2 2 0 0 2 0 1 1 2 2 2 0 2 0 0 0 1 1 0 0 0 0 0 0 2 1 0 0 0 0 0 1 0 2 2 0 0 0 0 0 1 2 0 0 2 0 0 0 2 0 0 0 0 1 0 0 2 1 1 0 0 1 0 1 0 0 1 1 0 1 0 0 1 1 1 0 1 0 1 1 1 0 1 0 1 1 1 0 2 1 2 0 2 1 1 0 1 0 0 0 0 1 1 0 1 1 0 0 0 0 0 0 1 1 1 0 0 1 0 0 2 0 0 2 0 2 0 2 1 0 0 2 0 2 0 0 1 0 1 0 1 2 2 0 0 0 0 0 0 1 2 0 2 0 2 0 0 1 1 1 0 1 0 0 0 0 0 1 0 2 0 0 2 0 2 2 0 1 1 0 1 0 0 0 2 0 2 1 1 0 0 0 0 1 2 0 0 1 0 0 0 0 0 0 1 0 0 0 2 0 0 0 1 1 0 1 1 1 0 0 0 0 0 0 0 0 0 0 0 0 1 1 0 0 1 0 0 0 0 1 0 1 1 0 0 1 0 0 0 1 1 0 0 0 0 1 1 0 0 0 1 1 0 0 0 0 0 2 2 0 0 0 2 0 2 2 1 1 2 2 0 0 0 1 0 0 0 0 2 2 0 2 1 1 0 0 1 1 0 0 0 0 2 2 1 1 0 1 2 0 2 0 1 0 0 2 2 0 0 1 2 0 1 0 0 0 0 1 1 1 1 2 1 1 0 1 0 1 1 0 0 0 0 1 1 1 1 1 0 1 0 1 0 0 0 1 0 0 1 1 0 0 2 0 0 2 1 1 1 0 0 0 0 0 0 1 1 1 0 0 0 2 0 2 2 0 0 0 2 0 0 1 1 0 1 0 1 0 0 1 1 2 0 0 2 2 1 0 2 0 0 2 2 0 2 0 0 2 0 0 1 1 0 0 0 2 1 0 1 1 0 0 0 0 1 0 0 2 0 1 0 1 0 1 2 0 2 0 1 1 0 2 2 1 0 0 0 0 1 0 0 0 0 0 0 1 0 0 1 0 1 0 1 1 1 0 1 0 0 0 0 0 0 1 1 1 0 2 2
53 1 1 1 0 0 1 0 1 2 1 0 0 1 0 0 0 0 2 0 1 0 0 2 2 0 1 2 0 0 2 2 1 1 0 0 2 1 0 0 1 0 0 1 1 1 0 0 0 0 0 1 1 1 0 1 0 0 1 0 1 2 0 2 0 0 0 0 0 0 0 0 2 2 1 2 1 2 2 0 1 0 0 0 2 0 0 0 1 1 0 0 1 1 0 1 0 0 0 1 0 2 0 0 2 1 2 0 1 1 1 2 0 0 0 0 1 0 0 0 2 0 1 1 0 0 0 1 2 2 0 0 1 1 0 0 1 0 0 0 0 2 0 0 0 1 0 0 0 1 0 0 0 0 0 0 0 1 2 0 1 0 2 0 1 2 1 0 1 2 0 0 2 1 1 1 1 1 0 1 0 1 0 0 0 0 0 0 0 0 0 1 1 1 2 2 2 2 0 0 0 2 0 1 2 0 0 1 1 0 1 0 1 0 0 1 1 1 1 2 0 0 0 2 0 0 1 0 0 0 0 0 0 0 0 0 0 2 1 1 1 0 2 2 0 0 0 1 1 0 0 0 1 1 1 0 0 0 0 0 0 0 0 0 0 0 0 0 2 1 0 1 0 0 0 0 0 2 1 0 1 2 0 2 0 0 0 2 1 2 0 2 0 0 2 2 1 0 0 1 1 1 1 0 0 0 0 1 1 1 0 0 0 0 1 0 2 1 2 0 0 2 1 0 2 0 1 2 2 1 0 0 1 2 0 0 0 1 1 0 1 0 1 0 0 0 1 0 1 0 0 0 1 1 0 1 0 0 0 1 0 1 2 0 0 0 0 1 1 0 0 2 0 1 0 0 1 1 1 0 1 0 1 1 1 1 0 0 0 1 1 0 0 0 1 1 2 0 1 1 1 1 0 1 0 0 1 1 1 0 0 1 0 0 1 0 1 1 0 1 0 1 0 0 0 2 1 2 0 1 2 0 0 2 0 0 1 0 1 0 0 2 1 0 1 1 1 2 0 0 0 2 1 2 2 1 2 1 1 1 1 0 0 0 0 2 0 1 0 0 0 0 0 0 2 0 2 0 0 0 1 0 1 1 1 1 1 1 2 0 2 1 1 2 2 1 1 0 0 0 2 1 1 1 1 1 1 1 0 0 0 1 0 1 1 0 0 2 0 2 1 2 1 0 1 1 0 2 0 2 0 2 0 0 0 0 0 0 0 2 1 0 0 0 2 0 0 1 1 2 1 2 1 2 1 1 0 0 2 0 1 0 1 0 0 0 1 0 0 1 0 0 0 0 0 0 1 1 0 1 2 1 0 0 1 0 0 0 0 0 0 2 0 0 0 0 0 1 1 0 1 2 0 2 0 2 0 0 1 0 0 0 1 1 1 1 1 1 0 0 0 0 0 0 0 1 1 2 0 0 1 1 0 0 1 0 1 1 2 0 1 1 0 0 1 1 2 0 0 0 1 1 0 1 2 2 0 2 2 0 0 0 2 1 1 2 0 2 0 0 0 1 0 0 0 1 1 1 1 1 0 0 0 1 1 1 2 1 1 0 0 0 0 1 0 0 0 2 0 1 0 1 1 2 2 1 1 2 0 0 0 0 0 1 0 1 0 2 0 0 0 1 1 1 1 2 1 0 1 0 0 0 0 0 0 0 1 0 1 1 0 1 1 1 1 0 0 1 0 0 0 0 1 0 0 0 0 0 0 0 0 0 1 0 0 0 0 0 0 2 0 0 2 0 0 1 0 0 2 1 0 0 1 1 1 2 1 1 1 2 0 2 2 1 0 1 0 1 0 0 0 1 0 0 0 1 1 0 0 2 2 0 1 1 1 1 0 1 2 0 2 2 0 2 0 1 0 0 0 2 0 2 1 1 0 1 1 0 0 0 1 1 0 1 2 1 1 0 1 0 1 1 0 2 2 0 0 0 0 0 2 0 1 0 1 1 0 0 0 0 0 0 1 0 0 1 0 0 2 2 2 2 0 0 0 0 0 0 1 0 0 0 1 0 2 0 2 2 0 0 0 1 0 0 2 2 0 0 0 1 0 0 0 0 1 2 0 1 1 0 1 1 0 0 0 1 2 1 1 0 1 0 0 2 0 0 0 0 0 1 0 1 1 1 2 0 1 0 2 0 2 0 2 0 0 0 0 2 0 2 0 1 0 0 1 1 1 0 0 0 0 0 0 0 0 2 0 2 2 0 0 2 0 1 0 0 1 0 1 2 0 0 0 0 0 0 1 0 0 0 1 1
54 1 1 2 0 0 1 1 1 2 2 0 1 2 2 0 0 1 1 1 1 1 0 1 1 1 1 2 1 1 2 2 0 1 1 1 1 1 0 0 2 0 0 0 2 0 2 0 0 2 0 1 0 0 2 0 0 0 1 2 0 0 0 1 0 0 1 1 0 0 0 1 2 2 1 2 1 0 0 1 0 0 1 1 2 0 0 1 1 1 0 0 1 1 0 1 0 0 0 1 0 2 1 0 2 0 2 0 0 2 0 0 0 0 0 0 0 0 0 0 2 0 2 0 0 1 0 0 1 1 1 1 0 0 0 0 0 0 0 0 0 2 0 0 1 2 0 0 0 1 1 0 1 1 2 0 1 1 1 1 1 1 2 0 1 2 1 0 2 2 0 0 0 1 0 1 0 1 0 1 0 0 0 0 0 0 0 0 0 0 1 2 0 0 1 1 2 1 0 0 0 1 0 0 2 1 1 1 1 0 1 0 1 0 1 2 1 0 1 1 1 1 0 2 0 0 1 0 0 0 0 0 0 0 1 0 0 2 0 1 0 1 2 0 0 1 1 1 0 1 1 1 1 0 0 0 0 2 2 2 2 2 1 1 2 0 0 0 2 1 0 1 2 2 1 1 0 2 2 2 2 2 0 0 2 0 1 0 0 1 1 0 2 0 2 0 0 0 0 0 1 0 1 0 0 1 0 2 1 1 0 1 0 0 0 0 1 1 0 0 1 2 1 1 1 0 0 1 1 0 0 0 0 0 0 0 0 1 1 2 1 2 1 0 1 0 1 0 2 1 0 0 2 2 0 0 2 0 1 1 1 2 1 0 1 0 0 1 2 1 1 1 0 0 1 1 0 2 1 0 2 0 2 2 0 2 0 0 0 0 0 1 0 0 2 0 0 1 0 0 0 0 0 1 1 0 0 0 0 0 0 0 0 2 0 2 0 1 0 1 0 1 0 1 1 2 1 1 0 0 1 0 0 0 0 0 0 1 0 0 1 1 1 1 1 2 2 2 0 0 0 1 1 1 2 1 2 1 0 0 1 0 1 0 0 1 1 2 0 0 1 0 1 1 1 0 0 0 0 2 1 0 2 2 0 0 1 2 2 2 2 0 0 1 1 1 1 2 2 0 2 0 2 0 2 0 2 2 1 1 0 0 1 1 1 0 0 2 0 1 0 2 0 0 0 2 0 0 1 2 0 0 0 0 0 0 0 1 1 0 1 0 0 1 1 0 1 1 1 2 0 1 1 1 2 0 0 0 0 1 0 0 0 1 1 0 1 1 1 1 0 1 1 0 0 0 0 0 0 1 2 1 1 0 0 0 1 0 0 0 0 2 0 0 1 0 0 0 0 0 0 1 1 1 0 1 1 1 0 1 1 0 0 1 1 1 1 2 2 0 0 0 0 1 1 1 1 2 0 0 0 1 1 1 0 2 2 2 2 0 1 0 0 1 0 2 2 0 1 0 0 1 0 1 1 2 0 2 2 0 0 0 0 2 0 2 1 2 1 0 0 1 0 0 0 2 2 0 0 1 1 0 0 2 2 1 1 0 2 0 0 0 0 1 0 0 0 2 0 2 1 1 0 1 1 0 0 2 0 0 0 0 0 0 0 1 0 2 1 1 0 0 0 0 0 2 0 0 0 0 0 0 1 0 0 0 0 0 2 2 2 2 0 1 1 0 0 2 0 0 0 0 0 0 1 1 0 0 2 0 0 2 1 0 0 1 1 1 0 2 0 0 2 1 0 0 0 0 2 2 0 0 0 0 0 2 1 1 1 2 0 2 2 1 0 1 0 0 0 0 0 1 0 1 0 0 1 0 0 0 0 0 1 1 1 2 0 1 2 0 2 1 0 2 0 0 0 0 1 2 1 2 1 1 0 2 0 1 0 0 0 1 1 1 1 1 1 0 0 0 2 2 0 2 1 1 0 0 0 0 2 0 0 0 0 0 0 0 1 0 1 0 0 1 0 2 0 0 1 1 2 2 1 0 0 1 0 0 0 0 2 0 0 0 1 1 1 2 0 0 0 2 0 1 2 1 1 1 1 1 1 0 0 0 0 2 0 0 1 1 0 1 0 2 1 1 0 2 0 0 2 2 0 1 0 0 0 2 0 0 0 2 1 1 1 1 0 0 0 0 2 0 0 2 1 0 2 0 0 0 0 0 0 0 1 1 0 0 0 0 0 0 0 0 0 0 0 0 1 0 0 1 0 2 0 0 1 2 1 2 1 0 1 0 0 0 1 0 0 0 0 0
55 0 0 2 0 0 2 1 2 2 1 0 0 0 0 0 0 2 1 0 2 0 0 2 2 0 1 1 0 1 2 1 1 2 0 0 1 0 0 0 0 0 0 0 2 0 1 0 1 1 0 1 0 0 2 0 0 0 2 0 0 2 0 2 1 0 0 0 1 1 0 0 2 2 2 2 0 2 2 0 2 0 1 0 1 0 0 0 1 1 0 0 0 2 1 2 1 0 0 1 0 2 0 0 2 1 2 1 1 1 1 2 1 1 1 1 1 0 2 0 0 0 1 1 0 1 0 1 2 1 1 2 0 0 0 0 0 0 0 0 0 2 0 0 0 0 1 0 0 2 0 0 0 1 0 0 0 0 0 0 0 2 0 1 1 1 1 1 0 1 0 1 0 1 1 1 0 0 0 0 0 0 0 0 1 1 0 2 1 1 1 2 1 1 1 1 2 2 0 1 1 1 0 2 2 0 0 1 1 0 1 0 0 0 1 2 1 0 2 2 0 0 1 1 1 1 1 0 0 0 0 0 1 1 0 1 0 2 0 2 0 0 1 1 0 0 0 1 0 0 0 1 0 0 0 0 1 0 0 0 0 0 0 0 1 0 0 1 1 0 1 1 1 1 0 0 1 1 0 0 0 1 1 1 0 1 0 1 0 2 0 1 1 0 2 1 1 1 0 2 2 1 1 0 0 1 0 1 2 2 0 0 0 0 1 0 2 0 2 0 0 2 2 1 1 0 0 1 1 0 0 1 0 1 0 0 0 2 0 1 1 1 1 0 0 0 2 0 1 0 0 0 1 1 0 1 2 1 0 1 0 1 0 0 0 0 0 1 2 1 1 1 1 1 1 1 1 1 0 1 2 2 0 0 0 0 0 0 0 0 0 0 1 0 2 1 1 0 1 1 1 1 0 2 2 0 0 1 0 0 0 0 0 0 1 0 1 1 0 1 1 1 1 0 1 2 1 0 1 0 1 0 0 2 0 0 1 1 1 0 1 0 2 1 0 1 2 1 0 1 0 0 0 2 1 0 1 2 2 2 1 0 1 0 0 0 2 1 0 0 1 0 0 0 1 0 1 0 0 0 2 0 0 0 1 0 0 1 1 0 1 1 0 1 1 0 0 1 1 0 1 1 1 1 1 1 1 2 0 2 0 0 1 0 0 0 1 1 0 1 1 1 1 1 0 1 0 1 1 2 0 1 1 0 1 0 0 1 1 0 2 2 0 1 1 0 2 0 2 2 0 1 2 1 1 1 0 1 1 0 1 0 0 0 1 0 0 1 1 0 1 1 1 0 0 1 2 1 0 1 1 0 0 0 0 0 0 1 0 1 0 2 0 1 0 0 1 0 0 0 0 2 1 2 0 2 0 1 0 2 0 0 0 0 0 0 0 1 0 0 0 0 0 0 0 2 2 1 0 0 0 2 0 0 0 0 2 0 2 0 0 1 0 0 2 0 2 0 0 0 2 2 0 1 2 2 1 2 1 1 1 0 1 1 0 1 0 2 0 0 2 0 0 0 0 1 2 0 0 0 0 1 0 1 1 1 2 2 1 1 0 0 0 2 2 1 1 2 0 2 0 2 0 0 1 0 1 1 1 1 0 0 0 0 0 1 0 2 1 1 0 0 1 0 1 2 0 1 1 1 2 1 0 0 1 0 1 0 1 2 1 2 0 1 1 0 1 1 0 0 0 0 1 0 1 0 0 0 2 0 0 2 1 1 0 0 1 0 0 2 0 0 2 0 0 0 0 0 1 2 0 0 1 1 1 2 1 1 1 2 0 2 2 0 2 0 0 2 0 0 0 1 1 0 1 1 0 0 0 2 2 0 0 0 2 0 0 1 2 0 1 1 0 2 0 1 0 0 0 2 0 2 2 2 0 2 0 0 0 0 0 0 0 0 0 0 0 0 0 0 2 2 0 2 1 1 0 1 0 0 0 0 0 0 0 0 2 0 2 0 1 0 1 0 0 1 1 1 2 2 2 2 0 0 0 0 1 0 1 0 1 0 1 0 2 0 2 0 1 0 1 0 1 0 2 2 0 1 0 0 0 0 0 0 1 1 0 1 1 1 0 1 0 1 2 2 1 0 0 0 2 0 0 2 0 0 0 1 0 0 0 0 1 1 0 0 0 0 1 0 1 0 1 1 0 1 2 0 0 0 0 1 0 0 1 1 1 0 0 0 0 0 0 0 0 2 0 0 1 0 0 0 0 1 0 1 1 0 0 2 0 0 0 0 0 0 0 0 0 0 0 0
56 0 1 0 0 0 1 0 0 2 2 0 0 1 1 0 0 0 1 1 1 1 0 2 2 0 1 1 1 1 1 1 0 2 0 0 1 0 0 0 2 1 1 1 2 1 0 0 0 1 0 1 0 0 2 0 0 0 1 1 0 0 1 1 0 0 2 0 0 0 1 1 2 2 1 2 1 2 2 0 2 0 2 1 1 0 1 2 2 2 1 1 0 1 1 1 0 0 0 2 0 1 0 0 2 1 1 0 0 2 1 2 0 1 0 1 0 0 1 0 1 0 1 1 0 0 0 0 2 1 1 1 1 1 0 0 0 0 0 1 1 2 0 0 0 0 0 0 0 1 0 0 0 1 0 1 1 0 1 1 1 0 1 0 2 2 2 0 0 1 1 1 0 2 0 0 0 0 0 0 0 0 0 0 1 1 0 0 0 0 0 0 0 1 2 1 1 2 0 0 0 0 1 1 2 0 0 2 0 0 1 0 1 0 0 2 1 0 1 0 2 1 1 2 0 0 1 0 0 0 0 0 0 0 0 0 0 2 0 1 0 0 1 1 0 0 0 0 0 0 0 1 2 0 0 0 0 0 0 0 0 0 0 0 0 0 2 1 0 0 0 2 1 1 0 0 0 2 2 1 0 0 1 1 0 2 1 2 0 2 0 0 0 0 1 1 1 0 1 2 1 1 0 1 0 0 1 1 1 1 0 1 0 0 1 0 2 0 0 0 1 0 2 1 2 0 0 0 0 1 0 0 0 2 0 0 0 1 1 0 0 0 1 0 1 0 1 0 1 1 0 0 2 2 0 0 0 0 0 0 0 0 2 0 1 1 1 1 2 0 0 2 1 1 0 0 1 1 0 1 0 0 2 2 0 1 0 0 0 2 1 2 0 0 1 1 2 2 1 1 1 1 0 2 2 1 1 1 0 1 1 1 0 1 0 0 1 1 1 0 0 1 1 0 0 2 2 1 0 0 1 0 0 2 0 1 0 0 0 0 2 0 2 1 1 0 1 2 0 0 0 2 2 2 2 1 2 1 2 1 0 0 0 0 0 1 1 2 0 2 2 2 0 0 1 1 1 1 1 1 1 1 1 1 2 0 0 0 0 0 0 0 0 1 1 0 0 0 2 0 0 0 1 1 1 1 2 1 1 0 0 0 0 1 1 0 0 2 0 1 1 2 0 0 0 1 0 1 0 1 1 1 2 1 1 1 0 0 1 1 1 0 0 0 2 0 1 1 1 2 1 1 0 2 2 0 0 1 1 0 1 0 0 1 0 0 1 0 0 0 0 2 1 0 1 1 2 0 0 1 1 0 0 0 0 0 0 0 0 0 0 0 0 2 0 0 0 0 0 0 0 2 2 1 0 1 2 0 0 1 0 0 0 0 0 0 0 1 1 0 0 0 0 1 2 1 1 2 0 0 0 1 1 2 0 0 2 1 2 0 1 1 1 1 2 1 2 0 0 1 0 1 0 1 0 2 0 2 2 0 0 0 1 0 1 1 0 2 0 0 1 1 0 0 0 0 1 0 0 0 0 0 1 1 1 1 0 1 2 1 0 0 1 1 0 0 0 1 0 1 1 0 1 1 2 0 1 1 0 0 0 0 0 1 0 0 0 1 1 1 1 0 0 0 0 0 2 0 1 1 2 1 0 0 0 0 0 0 0 1 0 1 0 0 0 1 0 1 0 0 0 0 1 0 0 0 0 0 1 1 0 1 1 0 0 2 2 0 0 1 1 0 1 0 0 1 1 0 1 0 2 2 0 0 1 2 1 2 1 2 0 0 2 0 0 0 0 0 0 1 0 2 0 0 0 0 0 0 0 2 2 2 0 0 0 2 2 0 2 0 1 1 0 2 0 1 0 0 1 2 0 1 0 1 1 1 0 1 0 0 0 0 0 0 0 0 0 0 0 0 2 2 0 1 1 0 1 0 0 0 0 0 0 0 0 1 0 0 0 0 1 0 2 0 0 1 0 1 1 0 1 1 1 0 0 1 0 0 0 0 1 0 1 0 1 0 2 1 0 0 0 1 0 0 2 2 0 0 0 1 0 0 0 0 2 1 0 1 2 1 0 2 0 0 1 1 1 2 1 1 2 0 0 2 0 0 0 0 1 1 0 0 1 1 0 2 1 0 1 0 2 0 1 0 0 0 0 2 0 0 0 0 0 0 0 1 1 0 0 0 0 0 1 0 1 0 0 1 1 0 0 1 0 2 0 0 1 0 1 2 1 0 0 0 0 1 0 1 1 0 1 0
57 0 2 0 0 0 0 1 1 1 1 1 1 2 1 0 0 1 0 0 2 0 0 2 2 0 2 1 0 1 2 0 0 0 0 0 2 0 0 0 2 0 0 0 1 0 2 0 0 1 0 1 0 0 2 0 0 0 2 0 2 2 0 1 0 1 1 0 0 0 1 1 2 2 2 2 0 1 1 0 1 0 2 1 1 0 0 0 1 2 0 0 2 2 0 1 0 1 1 2 1 1 1 0 2 0 2 2 2 0 0 2 0 1 0 1 0 0 0 0 2 0 1 1 1 1 0 0 0 0 1 0 0 0 0 0 0 0 0 1 1 1 0 0 1 1 0 0 0 0 0 0 1 0 0 0 0 1 1 0 1 1 0 1 0 0 0 0 1 1 1 1 0 1 2 1 1 0 0 0 0 0 2 0 2 0 2 1 1 0 1 1 0 0 1 1 1 2 0 1 1 0 0 1 2 1 1 0 0 0 1 0 0 0 1 2 1 0 1 1 1 1 0 2 0 0 1 0 0 0 0 0 1 2 1 2 0 2 0 1 0 1 2 1 0 0 0 0 0 0 0 0 1 0 0 0 1 0 0 0 0 0 0 0 0 0 1 0 1 1 0 1 1 1 1 1 0 1 1 1 1 2 0 2 0 1 0 1 0 1 1 0 1 0 2 1 2 0 0 1 0 0 2 0 1 0 0 0 2 1 0 1 1 0 0 0 2 0 0 0 1 2 0 0 0 0 0 0 0 1 0 1 0 1 0 0 0 0 2 0 0 0 1 0 0 0 2 0 2 1 1 1 2 2 1 0 1 1 0 1 0 1 1 1 0 0 1 1 2 1 1 1 0 0 0 0 1 2 2 0 1 1 1 1 2 2 0 0 0 0 0 0 0 0 2 1 1 1 0 0 0 0 0 2 2 1 1 0 0 0 0 0 0 1 1 1 0 1 0 1 0 1 0 2 0 0 0 2 0 0 2 0 0 1 1 0 1 1 1 0 1 1 1 0 2 0 1 2 0 0 0 2 1 1 2 1 2 1 0 0 1 0 1 1 0 0 2 2 0 1 1 1 1 1 1 0 1 0 0 0 2 0 0 0 2 0 0 1 2 0 2 2 0 0 0 0 0 0 0 0 2 2 1 1 1 1 2 1 0 0 0 1 0 1 1 0 0 2 0 1 1 2 1 1 0 1 1 1 0 2 0 2 0 0 0 1 0 1 2 1 1 1 0 0 2 0 1 1 1 1 0 1 0 2 0 2 0 1 0 1 0 0 1 0 0 1 1 1 1 0 0 1 2 0 0 1 1 1 0 2 2 1 0 0 0 0 0 1 0 1 0 1 1 0 0 0 0 1 1 0 0 2 0 2 0 2 1 1 0 1 0 0 0 0 0 0 0 2 1 1 0 1 0 1 1 1 1 0 0 0 2 0 2 2 0 1 2 2 2 0 0 0 0 0 1 1 2 1 0 0 2 1 0 2 1 2 0 2 2 0 0 0 1 2 0 2 0 2 0 0 2 0 0 0 1 0 0 0 2 2 0 1 0 1 1 0 1 1 0 0 0 0 1 2 2 0 0 2 0 2 2 0 1 0 1 0 2 1 1 0 2 1 0 1 0 0 0 1 0 0 0 2 0 0 1 1 1 0 1 1 2 1 0 1 0 1 2 0 1 0 0 1 0 0 0 0 0 1 1 0 1 1 0 0 0 0 1 0 1 0 0 0 2 1 0 0 0 1 0 2 0 0 2 0 2 0 0 0 0 0 2 2 2 1 2 2 2 2 0 2 0 0 2 1 0 1 0 2 0 0 0 1 1 0 0 0 1 2 2 2 0 0 0 0 2 2 0 0 2 0 0 1 0 2 0 2 0 0 0 2 0 2 1 2 0 2 0 0 0 0 0 0 0 0 0 0 0 0 0 1 1 1 0 2 2 0 0 0 0 0 0 0 0 0 0 1 0 0 1 0 1 0 0 0 0 1 0 2 2 0 1 1 1 0 0 0 0 1 0 0 2 0 0 0 2 0 2 2 0 1 1 0 0 1 2 2 0 0 1 2 1 0 0 0 1 1 0 0 2 0 0 2 1 1 2 2 2 1 0 0 2 0 0 0 2 1 1 0 0 0 0 0 1 2 2 2 0 0 1 0 1 1 0 2 2 0 2 0 0 0 0 0 0 0 1 1 1 0 0 0 0 0 0 0 1 0 0 0 0 0 0 0 0 2 0 0 0 0 0 2 0 1 0 0 0 1 0 0 1 0 0 0
58 0 1 1 0 0 2 2 2 0 0 1 1 2 1 0 0 1 1 2 0 1 0 2 2 0 0 1 1 2 2 0 0 1 0 0 2 1 0 0 2 1 1 1 2 0 1 0 0 0 0 0 2 0 0 0 1 0 1 0 0 1 0 0 0 0 2 1 0 1 0 0 2 2 2 2 0 2 2 0 0 0 2 2 2 0 0 1 1 1 0 1 2 1 1 1 0 1 1 1 1 2 0 0 2 0 1 0 0 2 0 1 0 1 0 1 0 1 1 0 1 1 2 0 0 0 0 1 2 1 2 0 0 0 0 0 0 0 1 2 2 0 0 0 2 2 0 0 0 1 1 0 0 1 1 0 1 0 1 1 1 0 0 1 1 2 1 1 0 1 1 1 0 2 1 1 1 2 0 1 0 1 1 1 2 1 1 0 0 0 0 1 0 1 2 1 0 2 0 0 0 1 1 0 2 1 0 1 1 0 2 0 1 0 2 1 0 0 1 1 1 0 1 2 0 0 0 0 0 0 0 0 0 0 1 0 0 2 0 1 1 0 2 2 0 0 0 0 0 0 0 0 2 0 0 0 0 0 0 0 0 0 0 0 2 0 1 1 1 1 0 2 0 0 0 0 0 1 1 1 1 2 1 2 0 0 0 2 1 2 0 1 0 1 2 1 2 1 0 0 1 0 2 0 1 0 0 2 0 1 0 2 0 2 2 0 2 0 1 0 1 1 0 0 2 0 0 1 0 1 0 2 0 1 0 1 0 1 1 0 1 0 0 0 0 0 1 1 2 0 0 0 2 2 0 0 1 0 1 1 1 2 0 0 0 0 0 0 1 1 1 1 0 0 0 0 2 2 0 0 1 1 1 1 2 1 0 1 1 1 0 1 1 0 2 2 2 2 2 1 1 2 0 1 1 1 0 0 0 0 0 0 0 0 1 0 1 0 0 0 0 2 1 2 0 1 1 2 0 2 2 0 0 2 0 1 0 1 1 0 2 1 2 0 0 1 2 0 1 1 0 1 1 1 2 1 2 1 2 0 0 0 1 1 0 0 2 2 0 0 0 0 1 1 0 1 1 0 0 0 1 0 1 1 1 1 0 0 2 1 1 2 1 1 1 1 1 1 1 0 1 1 2 0 2 0 2 2 0 2 0 0 0 2 2 0 0 2 0 0 0 2 0 0 1 2 0 1 0 2 0 1 1 0 1 1 0 1 0 0 1 0 0 1 2 0 1 1 1 1 0 1 1 1 1 1 0 0 1 0 1 0 1 1 1 0 1 0 0 2 0 1 0 0 0 0 1 2 0 2 2 0 0 0 0 0 1 0 0 0 0 2 1 1 1 0 0 1 1 0 1 1 1 1 0 1 1 2 0 2 0 0 0 0 0 0 0 1 1 0 0 0 0 0 0 1 2 1 0 0 0 0 0 2 0 1 2 1 2 0 1 1 0 2 0 2 2 0 0 0 0 2 0 0 2 2 0 1 1 0 0 0 1 1 1 2 1 2 0 0 0 0 1 0 0 0 0 1 1 1 0 0 0 1 2 1 1 0 1 0 0 0 0 2 0 1 1 1 0 1 0 1 0 0 0 0 0 1 0 0 0 0 0 1 0 0 0 1 0 0 0 0 0 1 1 2 1 0 1 0 0 0 0 0 0 1 0 0 1 2 0 2 0 0 0 1 0 1 0 0 0 0 0 0 1 1 0 0 1 0 0 1 1 0 0 0 1 0 0 2 0 0 2 0 0 0 0 1 0 1 2 1 0 0 0 2 0 1 1 2 0 2 2 0 0 0 0 0 0 0 1 1 1 0 1 1 2 0 1 2 1 0 0 0 2 2 0 2 1 0 1 1 0 2 0 0 0 0 1 2 0 1 0 0 0 2 0 1 2 1 0 2 0 0 0 0 0 0 0 0 1 1 0 1 1 0 1 1 0 0 1 0 1 0 1 1 0 0 1 0 0 0 0 1 0 1 0 0 2 2 2 2 0 0 0 0 0 0 0 1 2 0 2 0 2 0 2 2 0 0 0 0 0 1 1 2 0 0 0 1 1 0 0 0 0 2 0 2 1 0 0 1 0 1 2 2 0 0 0 0 2 1 0 1 1 1 1 0 0 1 0 2 1 1 1 2 0 1 0 0 2 0 1 0 1 0 1 2 0 2 0 0 0 0 2 2 2 0 0 0 0 0 0 0 1 1 0 0 0 0 0 0 0 2 0 0 1 0 0 1 0 0 0 1 1 0 0 0 0 0 1 1
59 0 2 0 0 0 0 2 2 1 1 0 0 0 0 0 0 1 1 1 1 0 0 2 2 0 1 1 1 1 1 1 1 1 0 0 2 1 0 0 2 1 0 0 2 1 0 0 1 2 0 2 0 0 2 0 0 0 2 0 1 1 0 2 0 1 1 0 1 1 0 1 2 2 2 2 0 1 1 1 1 0 1 0 1 0 0 1 1 1 0 1 1 1 1 1 0 1 1 2 1 1 1 0 2 0 2 1 1 1 1 2 0 1 0 2 0 0 0 0 0 0 1 1 0 0 0 0 2 1 0 0 1 1 0 0 0 0 0 1 1 1 0 0 2 2 1 1 1 2 0 0 0 0 0 0 0 0 0 1 1 2 0 2 0 0 0 0 1 1 0 1 0 1 1 0 0 1 0 1 0 1 0 2 1 1 1 2 0 0 0 2 1 1 2 2 2 1 0 0 0 0 0 0 2 2 2 0 2 0 2 0 2 0 2 2 1 0 2 1 1 0 0 2 0 0 1 0 0 0 0 1 0 0 0 0 0 2 0 1 0 1 1 2 0 0 0 1 1 1 1 1 1 0 0 1 0 0 0 0 0 0 1 1 1 0 0 0 2 1 1 0 1 1 0 1 0 2 0 0 0 1 0 2 0 2 1 0 0 2 0 2 2 0 2 0 2 2 1 1 0 0 0 1 0 0 1 1 1 1 0 1 0 0 0 0 1 0 1 0 1 0 2 1 2 0 0 2 1 1 0 1 1 1 0 0 0 2 0 0 0 0 1 0 0 0 2 0 1 2 0 0 0 0 0 2 0 2 0 1 0 1 0 1 0 0 1 0 2 2 2 0 1 1 0 0 2 2 1 0 1 2 0 0 1 1 0 0 0 0 0 0 1 0 2 0 0 2 1 1 1 1 0 2 2 1 0 0 0 0 0 0 0 1 1 1 0 0 0 0 0 1 1 0 0 2 1 1 0 0 1 0 1 0 2 0 0 0 1 0 1 1 1 1 1 1 1 2 0 0 0 1 2 2 2 2 2 1 1 1 1 0 0 0 0 2 0 2 0 1 1 1 1 1 0 1 0 0 0 2 0 0 0 0 2 0 0 1 2 0 1 2 0 1 0 2 2 2 2 0 0 0 1 0 2 1 2 1 1 0 0 0 0 2 2 0 0 2 0 2 0 2 1 0 1 1 0 1 1 2 0 1 1 0 0 0 0 1 0 0 1 1 0 0 2 0 1 1 1 1 0 0 1 1 2 0 0 0 2 0 2 0 0 1 0 0 1 1 1 1 1 1 1 0 0 0 0 1 0 2 2 1 1 0 0 0 1 2 0 2 1 0 1 0 0 0 1 1 1 0 1 1 0 2 0 2 1 2 0 2 0 0 0 0 0 1 1 1 1 0 0 0 0 0 0 0 0 1 0 0 0 0 0 0 0 0 2 1 2 0 1 1 1 2 0 1 1 0 0 1 0 1 1 2 2 2 0 2 2 0 0 0 2 0 2 2 0 1 1 1 1 1 0 0 0 1 2 0 1 1 0 0 0 0 0 0 0 1 2 0 1 1 0 0 1 0 0 2 0 0 0 2 1 1 2 1 1 2 0 0 0 0 0 2 0 0 0 2 0 0 0 0 1 1 0 1 2 1 1 1 1 0 1 0 0 0 0 0 0 2 1 2 0 0 0 0 0 0 0 0 0 0 1 0 1 0 0 0 1 0 0 1 2 0 0 0 0 0 0 0 1 1 2 0 0 0 0 1 0 1 2 0 1 1 0 1 0 2 2 1 1 2 2 1 0 1 0 1 0 0 0 1 2 0 2 1 2 0 0 0 0 0 0 0 2 1 0 1 1 0 1 1 0 2 0 0 0 0 0 1 0 1 1 1 0 2 0 0 1 1 1 1 0 0 1 0 0 0 0 0 1 1 0 1 1 0 2 0 0 0 1 0 0 0 0 1 0 0 2 0 0 0 2 1 0 2 0 1 2 2 2 2 0 0 0 1 0 0 1 0 1 0 1 0 2 1 2 1 0 0 0 1 0 1 1 2 0 1 0 0 0 0 0 0 1 2 0 0 1 1 0 1 0 1 1 1 1 1 0 0 2 0 0 2 0 0 0 1 0 0 0 0 1 0 0 1 0 1 0 1 2 0 0 2 2 0 2 2 0 1 0 0 1 0 0 0 0 0 1 1 0 0 0 0 1 0 0 0 0 0 0 0 0 1 0 1 0 1 0 2 0 0 1 0 0 0 0 0 0 0 1 1
60 1 2 0 0 0 0 2 2 1 1 0 0 0 0 0 0 2 0 0 2 0 1 1 2 1 0 2 0 0 2 2 0 0 0 1 2 0 0 0 1 0 0 0 2 0 1 0 0 2 1 0 0 0 2 2 0 0 1 2 0 0 0 2 0 0 0 0 0 0 0 1 2 2 1 2 1 2 2 0 1 0 2 2 2 1 0 1 2 2 1 1 2 1 0 1 0 2 2 2 0 2 0 0 2 0 2 0 2 0 0 1 0 0 2 2 2 0 0 0 2 0 1 1 0 0 0 0 1 1 1 0 0 0 0 0 0 1 0 2 1 2 0 0 2 1 0 0 0 1 0 0 0 0 1 1 0 0 0 1 0 2 1 0 1 2 1 1 1 2 0 0 0 0 1 0 0 1 0 1 0 1 0 1 1 1 1 2 1 1 0 2 1 1 1 2 0 2 0 0 0 0 0 2 2 0 0 1 0 0 1 0 0 0 0 2 1 0 0 1 1 0 1 1 0 0 1 1 0 0 0 1 0 0 2 0 0 2 0 1 0 0 1 0 0 0 0 1 1 0 0 1 0 0 0 0 0 0 0 0 0 0 0 0 1 1 0 0 2 1 1 0 1 1 0 0 0 1 1 0 0 1 1 2 0 2 1 0 0 2 0 1 2 0 2 0 2 0 0 1 1 1 0 0 0 1 0 1 0 0 0 1 0 0 1 0 2 1 0 0 2 1 1 0 2 0 0 1 1 1 0 0 0 1 0 0 0 2 0 2 1 1 1 0 0 0 2 0 1 0 1 0 1 1 0 1 0 2 0 1 0 1 0 0 0 0 0 1 1 0 0 2 1 0 1 1 1 2 0 0 0 0 0 0 1 0 0 0 0 0 0 0 1 0 1 1 2 0 0 0 0 0 0 1 1 0 0 0 0 0 0 0 0 2 0 1 0 0 0 0 0 2 1 0 0 2 2 1 0 0 1 0 0 2 1 1 0 0 0 0 1 1 0 0 1 1 1 1 0 2 0 1 0 1 1 0 1 2 2 1 1 0 0 0 0 2 0 1 0 0 1 0 1 1 1 0 1 0 0 0 2 0 1 1 1 1 1 0 2 1 1 1 0 1 1 1 1 0 0 1 2 2 0 2 0 2 2 1 1 0 0 0 1 0 0 0 1 2 0 1 0 2 1 0 0 1 0 0 0 0 2 0 1 0 0 0 1 0 0 0 2 2 0 0 1 0 0 1 1 1 0 0 1 2 2 1 1 0 2 0 2 0 0 0 1 1 1 0 0 1 0 0 0 0 0 0 1 2 0 2 2 1 0 0 0 0 0 0 0 0 0 0 0 2 0 2 0 1 1 0 2 1 0 1 1 2 1 1 0 1 0 0 1 1 1 1 1 0 1 0 0 0 0 0 0 1 1 2 0 0 1 1 1 2 0 2 2 0 1 1 0 1 1 2 1 1 1 0 0 0 1 2 0 0 1 2 0 2 2 0 0 0 1 1 1 2 0 2 0 0 1 0 0 0 1 0 1 0 1 1 0 2 0 0 2 2 0 2 2 0 2 2 0 1 0 0 0 2 0 2 1 1 0 1 1 0 0 1 1 0 1 0 0 1 0 1 0 2 0 0 0 0 1 0 0 1 1 0 0 0 1 0 0 0 0 0 0 0 0 1 0 0 0 0 1 0 0 1 1 1 1 1 1 0 1 1 0 0 1 0 0 0 2 1 0 1 0 0 0 1 0 1 1 0 1 0 0 0 2 2 0 0 0 0 0 1 0 0 0 2 0 2 2 2 0 2 0 2 0 0 0 1 1 1 1 1 1 0 0 2 2 0 0 0 2 2 0 1 2 1 0 2 0 0 0 2 0 0 2 2 0 1 0 0 0 1 0 1 0 0 0 1 0 0 1 0 0 1 0 0 2 2 0 2 2 0 0 0 0 0 0 0 0 0 0 0 2 0 2 0 1 0 0 0 0 2 0 0 2 2 2 2 0 0 0 0 0 2 0 0 2 0 1 0 1 1 1 2 0 0 0 1 0 0 2 1 1 0 0 1 0 0 0 0 2 1 0 1 1 0 0 1 0 0 1 1 0 1 1 1 1 0 0 1 0 0 0 0 1 1 0 1 1 0 0 0 0 0 1 0 2 0 0 1 2 0 2 2 1 1 1 0 0 0 1 1 1 1 1 1 0 0 0 0 1 0 0 2 2 0 0 2 0 0 0 0 1 1 0 1 1 0 1 0 0 0 0 0 0 0 2 1
61 1 1 1 0 0 1 2 2 1 1 0 0 0 0 0 0 0 1 2 0 1 0 1 1 0 1 2 0 1 2 0 0 1 0 0 1 1 0 0 0 0 1 0 1 1 0 0 0 1 0 1 1 1 0 2 0 0 2 0 1 2 0 1 0 2 0 1 0 0 0 1 2 2 2 2 0 1 1 1 1 0 1 0 1 1 0 0 2 2 0 0 1 2 0 2 0 2 2 2 2 2 0 0 2 1 2 0 0 2 1 1 0 0 0 0 0 0 1 0 1 0 2 0 0 2 0 0 1 1 0 0 0 0 0 0 0 0 0 1 1 1 1 0 1 1 0 0 0 1 0 0 1 1 0 0 0 2 1 0 1 1 0 1 1 2 2 0 1 1 0 1 0 2 0 0 0 1 1 1 0 1 0 0 0 0 0 1 1 0 2 2 1 1 2 1 1 1 0 0 0 0 1 1 2 2 2 1 1 0 2 0 1 0 1 1 0 0 2 0 2 0 0 1 1 0 2 0 0 0 1 1 1 0 1 0 0 2 0 0 2 0 2 0 0 0 0 0 0 0 0 1 1 1 1 0 0 0 0 0 0 0 1 0 0 0 0 0 1 0 2 0 2 2 1 0 0 2 1 1 1 1 0 2 0 1 1 2 1 2 0 2 0 1 2 2 1 1 1 2 1 1 1 0 1 0 1 2 1 2 0 1 0 0 2 0 2 0 1 0 1 1 1 0 2 0 1 2 2 1 0 1 0 0 0 0 0 1 1 1 1 1 1 0 1 1 1 1 1 0 0 0 2 2 1 0 1 0 0 2 0 1 2 0 1 0 2 1 1 0 0 2 1 1 0 0 2 0 0 0 2 1 1 2 2 1 0 0 0 0 0 0 2 0 2 2 2 0 0 0 0 0 0 2 2 2 0 0 0 0 0 0 0 2 0 1 0 0 1 0 0 1 1 1 1 2 0 1 0 1 1 2 0 2 0 0 1 1 1 0 2 1 2 2 0 2 2 1 0 0 0 1 0 2 0 0 0 1 2 0 1 0 0 0 0 1 1 2 0 0 0 0 2 2 2 0 2 0 0 0 1 0 1 1 1 0 0 1 2 1 0 2 1 1 1 0 0 1 1 0 1 1 2 0 2 0 2 1 1 0 1 1 1 1 1 0 0 1 0 2 1 1 0 0 0 1 0 1 0 1 0 1 2 1 2 0 1 0 2 1 0 0 0 0 1 0 2 2 0 0 0 0 0 2 2 0 0 0 1 1 1 0 1 0 1 1 1 1 1 1 1 1 0 0 0 0 0 0 0 2 1 2 0 0 0 0 0 1 0 1 0 1 1 0 0 0 2 1 1 0 1 1 0 1 1 2 0 1 0 2 0 0 0 0 0 0 0 2 2 0 0 0 0 0 0 2 2 2 0 0 0 2 0 2 0 1 2 1 2 0 1 2 0 1 1 2 2 1 0 0 2 1 1 1 1 1 0 2 2 1 1 0 1 0 1 0 0 2 0 0 1 0 1 0 0 0 1 0 1 1 1 2 0 1 1 1 0 1 2 0 1 1 0 2 1 0 0 2 0 1 1 1 1 1 1 1 1 1 0 0 0 0 0 0 0 1 0 1 1 1 1 0 0 1 0 1 2 0 1 1 2 1 0 0 0 1 0 0 0 2 1 1 0 0 1 1 0 0 1 0 1 1 0 0 0 1 0 0 1 0 0 0 2 0 1 0 0 1 0 2 0 0 1 1 1 0 0 0 0 2 1 1 0 0 0 0 0 2 2 1 1 2 2 0 1 0 0 2 0 0 0 1 0 0 1 0 0 1 1 2 1 0 0 0 1 2 1 1 2 0 1 1 0 2 0 1 0 0 0 2 0 2 0 1 0 2 0 1 1 0 0 1 1 1 1 1 1 0 0 0 2 2 0 1 1 0 0 0 0 0 2 0 0 0 0 0 1 0 2 0 0 0 0 1 0 1 0 1 2 2 2 2 0 0 0 0 0 0 0 1 1 1 0 0 2 0 2 2 0 0 0 2 0 0 1 1 1 1 0 0 0 0 0 1 2 0 0 1 2 1 1 1 1 1 1 1 1 1 0 0 2 1 0 1 0 0 0 1 0 0 0 1 2 0 0 0 0 1 0 1 2 0 2 0 0 0 0 1 0 1 0 1 0 0 1 1 1 0 0 0 0 0 0 0 2 0 1 0 0 0 0 0 0 1 0 1 1 1 1 1 1 0 0 0 0 0 0 0 1 1 1 0
62 1 2 0 0 0 1 1 2 2 0 0 0 1 0 0 0 1 1 1 1 1 0 1 1 1 0 1 1 1 1 1 0 2 0 0 2 2 0 0 0 0 0 0 2 0 1 0 0 1 1 1 1 0 1 0 0 0 1 0 0 1 0 1 0 0 0 0 0 0 0 1 2 2 1 2 1 1 1 0 1 0 2 0 0 0 0 1 1 2 0 1 1 1 2 2 0 0 0 0 0 1 1 1 2 0 2 1 2 0 0 1 1 2 2 2 1 0 2 0 0 0 1 1 1 1 0 0 2 1 0 0 0 0 0 0 1 0 0 2 0 2 0 0 0 0 0 0 0 0 0 0 0 0 0 0 1 1 0 2 1 1 0 0 1 1 0 1 0 2 0 0 2 2 2 1 0 0 0 0 0 0 1 0 1 0 0 2 0 1 1 2 0 0 2 2 1 1 0 0 0 0 0 1 2 1 2 1 0 0 1 0 2 0 1 2 1 0 1 0 2 1 2 2 0 0 2 0 0 1 1 0 0 1 0 0 1 2 0 2 0 0 2 1 0 0 1 0 0 0 0 0 2 0 0 0 1 0 0 0 0 0 0 0 1 0 0 0 0 0 1 1 0 0 0 0 0 1 2 0 0 0 0 2 0 1 0 1 1 2 0 2 1 0 2 0 1 0 0 0 0 0 1 1 0 0 0 2 1 1 0 1 0 0 2 0 2 0 0 0 2 1 1 1 0 0 0 0 0 0 0 2 0 2 0 0 0 2 0 0 0 0 0 0 0 0 1 0 2 2 0 0 2 2 0 0 0 0 1 1 1 2 0 1 0 0 0 0 1 1 1 1 0 0 0 0 1 1 0 0 2 1 2 2 1 0 0 0 0 0 0 0 0 0 1 0 1 0 0 0 0 0 0 2 2 1 0 1 0 0 0 0 0 1 1 0 0 0 1 0 0 0 1 1 0 2 2 1 0 1 1 1 0 2 0 2 0 0 1 0 1 1 1 2 1 2 2 0 0 1 0 1 0 2 0 0 1 1 2 1 0 0 0 0 0 1 1 2 0 1 1 1 2 2 0 1 0 1 1 0 0 0 1 1 1 0 1 0 2 1 1 2 0 1 1 1 1 2 2 0 0 0 2 0 2 1 2 1 1 0 0 0 0 1 1 0 0 1 0 2 2 1 0 0 1 1 0 1 1 2 0 1 0 0 0 1 1 2 0 2 1 1 0 0 1 1 0 0 2 2 0 1 0 1 1 1 0 0 1 1 1 0 0 1 0 1 2 0 0 2 1 1 0 0 0 0 1 0 0 1 2 1 1 0 1 0 1 1 1 1 0 0 0 0 0 0 0 0 0 0 1 2 0 2 0 2 0 0 1 0 0 0 0 0 0 0 0 0 0 0 0 0 0 1 1 0 0 1 0 0 0 0 1 1 1 0 1 0 2 0 1 2 0 1 0 1 1 0 0 0 2 2 1 2 1 2 0 1 0 0 0 0 1 1 0 1 1 1 1 1 0 2 1 0 1 0 1 0 1 1 0 1 0 1 2 2 0 1 1 1 0 0 0 2 0 0 0 1 0 0 0 0 0 1 1 0 0 2 0 0 1 0 0 1 0 0 0 2 1 1 0 0 0 0 0 2 0 0 0 0 0 0 0 0 0 1 1 0 1 1 1 1 0 1 1 0 0 1 1 1 1 1 0 0 0 0 0 0 1 0 0 0 1 1 0 0 0 0 0 2 0 1 1 0 0 0 0 0 1 1 1 1 0 0 0 1 0 2 2 2 0 2 2 1 1 1 0 1 0 0 0 1 0 0 0 0 1 0 0 2 2 0 1 1 1 2 0 1 2 0 1 2 0 1 0 1 0 0 2 2 0 1 1 1 0 0 0 0 0 0 1 1 0 1 1 1 2 0 0 0 2 2 0 1 1 0 0 0 0 0 2 0 1 0 1 2 0 0 1 0 0 0 1 0 0 0 0 1 2 2 2 2 0 0 0 1 0 0 1 0 1 0 2 0 2 1 2 1 1 1 1 0 1 0 2 2 0 0 0 1 0 0 0 0 1 1 0 0 2 0 0 2 0 0 1 1 1 1 1 0 2 0 0 1 0 0 0 0 0 1 0 1 1 0 0 1 0 1 1 0 2 0 1 0 2 1 2 2 0 2 0 1 0 0 0 0 0 0 0 0 0 0 0 0 0 1 0 2 2 0 0 2 0 0 0 0 0 0 1 1 1 0 0 0 0 0 1 0 0 0 1 1
63 1 2 1 0 0 1 2 2 1 1 1 0 0 0 0 0 1 1 0 2 0 0 2 2 1 0 2 0 0 2 0 0 1 1 0 2 2 1 1 1 0 2 2 2 1 1 0 2 2 0 0 0 0 2 1 0 0 1 0 1 2 0 1 0 0 0 0 0 0 0 0 2 2 1 2 0 2 2 0 2 0 1 0 1 0 0 0 2 2 0 0 0 1 0 1 1 0 0 2 0 1 0 0 2 2 2 1 0 1 0 1 0 1 0 1 0 0 0 0 0 0 1 1 0 1 0 0 0 0 1 1 1 2 0 0 0 1 1 0 1 2 0 0 0 0 0 0 0 1 0 0 0 0 0 0 2 1 1 1 0 0 1 0 1 2 1 1 0 2 0 0 0 0 2 1 1 1 0 1 0 0 1 0 1 0 1 2 0 1 0 1 1 1 1 1 1 2 1 1 1 0 0 2 2 1 1 0 1 0 1 0 1 0 1 2 0 0 2 0 2 2 0 1 1 0 1 0 0 0 1 1 0 0 2 0 1 2 0 1 1 0 2 1 0 0 0 1 0 0 0 1 1 1 1 0 2 0 0 0 0 0 0 0 1 0 1 0 1 0 0 1 0 0 0 0 1 2 0 0 0 1 0 1 0 0 0 2 0 2 0 0 2 0 2 0 2 2 0 2 2 0 1 0 0 1 0 1 0 0 0 1 0 1 2 0 1 0 1 0 1 0 2 1 1 0 1 1 0 0 0 2 0 1 0 0 0 1 1 0 0 0 2 0 1 0 1 0 1 1 0 0 1 1 0 1 1 0 1 1 1 2 2 0 0 1 0 1 1 0 0 2 0 0 1 1 0 0 1 0 1 1 0 1 2 0 0 0 0 1 0 0 0 0 1 1 2 0 1 1 1 1 0 2 2 0 0 2 0 0 0 0 0 1 1 1 0 0 0 0 0 1 0 2 2 2 0 0 0 0 0 0 1 1 1 1 0 0 1 0 2 0 1 1 1 1 1 2 0 1 0 2 0 1 1 0 1 2 1 1 2 1 0 0 0 1 1 2 0 1 1 1 1 1 1 1 1 0 0 0 2 0 1 1 2 1 0 1 2 1 2 2 2 1 0 0 0 2 2 0 0 0 0 2 0 2 1 1 1 1 0 0 0 2 2 0 0 2 0 2 1 2 0 0 1 2 1 0 1 2 0 0 1 0 1 1 1 1 1 1 0 0 1 1 2 0 2 0 2 2 0 1 0 2 1 1 0 1 2 0 1 0 2 0 1 1 1 0 0 0 1 1 0 0 0 0 1 1 0 1 2 1 0 0 1 0 0 2 0 2 1 0 0 0 0 1 2 0 0 0 0 2 2 1 0 1 1 2 0 2 0 0 1 1 1 2 2 2 0 0 0 0 0 0 0 0 1 1 0 0 1 2 1 2 0 1 2 2 1 1 1 1 0 1 1 1 2 0 0 1 0 2 0 0 2 2 0 2 2 0 0 0 1 0 1 1 1 2 0 0 1 0 0 1 1 0 1 0 1 1 0 0 0 0 2 2 1 1 2 0 1 1 1 1 0 0 0 2 0 2 0 2 0 0 2 0 1 2 0 1 0 0 0 1 0 1 1 0 1 1 0 0 1 0 0 0 2 0 1 1 1 1 0 0 0 1 1 0 1 2 1 2 1 1 0 2 0 0 0 0 0 0 1 0 1 1 0 0 1 0 0 1 2 0 0 1 1 1 0 2 0 1 1 1 0 0 0 0 1 2 1 1 0 0 0 0 0 1 1 2 0 2 2 0 0 0 1 0 1 0 0 0 1 0 1 1 0 0 1 1 1 0 0 0 1 2 1 1 0 0 0 0 0 2 0 1 0 0 1 2 0 1 1 1 0 2 0 0 0 1 1 1 0 0 0 0 0 1 0 0 1 1 0 2 2 0 0 0 0 0 1 0 0 0 0 1 0 0 1 0 0 0 1 0 0 0 0 1 1 2 2 2 0 0 0 0 0 1 0 0 1 0 0 0 2 0 2 2 0 0 1 1 0 0 1 2 0 0 0 1 1 0 0 0 1 1 0 1 2 1 1 1 0 1 0 1 0 1 0 0 2 1 0 1 0 0 0 1 0 0 0 2 0 1 1 2 0 0 0 0 2 0 1 1 1 1 1 1 0 0 0 0 0 0 0 0 0 0 1 0 0 0 0 0 0 2 0 1 1 0 0 1 0 2 0 0 1 0 0 2 0 0 0 0 0 0 0 0 0 0 2 2
64 0 0 2 0 0 1 1 1 1 1 1 1 0 0 0 0 1 1 1 1 1 1 2 2 0 2 2 0 0 2 1 2 2 0 0 1 0 0 0 1 0 1 1 2 1 0 0 0 2 1 1 0 0 2 2 0 0 2 0 1 2 0 2 1 0 1 0 0 0 0 0 2 2 1 2 1 0 0 0 0 0 1 1 2 0 0 1 2 2 0 1 2 2 0 0 0 0 0 2 0 1 1 1 2 1 1 0 0 2 1 2 1 1 1 1 1 0 0 0 2 1 1 1 0 1 0 0 2 1 0 0 0 0 0 0 0 0 0 0 0 2 0 0 1 1 1 1 1 2 0 0 0 0 0 1 0 0 0 0 0 0 0 1 1 1 0 0 1 1 0 1 1 0 0 1 0 0 0 0 0 0 0 1 2 2 1 0 0 0 1 2 0 0 2 2 1 2 0 1 1 0 0 1 2 1 1 2 0 0 1 0 0 0 1 2 1 0 0 0 2 1 1 2 0 0 1 0 0 0 0 0 0 0 1 0 0 2 0 1 0 0 1 1 0 0 1 1 0 0 0 1 1 0 0 0 2 1 1 0 0 0 0 0 0 0 0 0 2 0 0 1 1 0 0 0 0 2 0 0 0 2 0 2 0 1 0 1 1 2 0 2 1 0 1 0 2 0 0 0 1 1 0 2 0 0 0 0 1 1 0 0 0 0 2 1 1 0 0 0 1 2 0 0 1 0 0 0 1 2 0 2 0 2 0 0 0 0 2 0 0 1 0 0 1 0 1 0 0 0 0 0 2 2 0 0 1 2 0 1 0 1 0 1 0 0 1 0 0 0 0 2 1 1 1 1 2 2 0 0 0 0 0 0 0 0 0 0 0 0 0 0 1 0 2 0 1 1 2 2 2 2 0 2 1 1 1 1 0 0 0 0 0 1 0 1 1 0 1 0 0 1 0 0 1 2 0 1 0 1 2 0 0 2 0 1 0 1 1 1 2 0 1 0 2 1 0 1 0 2 0 1 1 2 2 1 2 1 1 1 1 0 0 0 0 2 0 1 0 0 0 0 2 2 1 0 1 0 0 1 0 0 1 1 2 1 0 0 2 1 1 2 1 0 0 0 0 1 1 0 0 0 2 0 2 1 2 1 0 1 0 2 2 1 1 0 0 2 0 1 0 2 1 1 0 2 1 1 1 2 0 1 1 0 1 0 0 0 0 0 1 1 0 0 1 0 2 0 2 2 0 0 0 1 1 1 0 1 0 0 0 1 0 0 0 0 0 0 0 2 1 1 0 0 1 0 1 2 0 2 2 0 0 0 2 1 1 2 0 2 0 1 1 0 0 0 0 1 0 0 0 2 1 1 0 1 1 0 0 1 1 0 1 1 1 1 2 0 0 0 0 0 0 2 2 0 0 2 0 0 2 2 1 0 0 2 2 0 2 0 1 1 0 1 0 2 2 0 1 0 1 2 1 1 1 1 0 2 1 0 0 0 1 1 1 1 1 1 1 1 1 1 0 0 1 0 0 0 0 1 1 0 0 0 1 1 1 1 2 0 1 1 0 0 0 0 0 2 0 1 1 0 1 2 2 1 1 1 1 0 0 0 0 2 0 0 0 1 1 1 0 0 0 0 0 1 1 0 0 0 0 0 0 0 0 0 0 0 0 0 0 0 0 0 1 0 0 0 0 0 0 0 1 0 0 0 2 0 1 0 0 0 1 0 0 1 1 1 0 2 0 0 0 0 0 0 0 0 0 1 2 1 0 0 0 1 0 2 1 2 0 1 2 1 0 1 0 0 0 1 0 2 1 0 1 0 1 2 2 2 0 0 0 0 2 2 0 0 2 0 2 2 0 1 0 1 0 0 1 2 0 1 1 0 0 1 1 0 1 0 1 1 0 0 0 0 0 0 0 0 1 1 0 2 1 0 0 0 0 0 1 0 0 0 0 0 2 0 1 0 0 1 0 0 0 1 0 2 2 1 1 1 0 0 0 0 0 1 0 0 2 0 0 0 2 0 2 1 0 0 0 1 0 0 1 1 1 0 0 1 1 0 0 0 2 0 0 0 2 0 0 2 1 1 2 2 1 1 0 1 2 0 0 1 0 0 0 1 0 0 0 1 1 0 0 1 0 0 1 0 2 0 1 1 1 0 1 0 0 0 0 0 0 0 1 1 1 0 1 0 1 0 0 0 0 0 0 2 2 0 0 2 0 0 1 0 0 1 0 1 0 0 0 1 1 0 1 0 0 0 0 0
65 0 1 2 0 0 2 1 2 0 0 1 0 0 0 0 0 0 2 1 0 1 1 2 2 0 0 1 1 1 0 1 1 2 1 0 1 1 0 0 2 0 0 0 1 1 1 0 0 0 0 1 0 1 1 1 0 1 1 1 1 1 0 1 0 1 0 0 0 0 0 1 2 2 1 2 1 2 2 0 1 0 2 2 2 0 0 0 2 2 0 0 1 1 0 2 0 1 1 2 1 2 0 0 2 2 2 0 1 1 0 0 0 1 0 1 0 0 1 0 1 0 2 0 0 0 0 2 2 2 1 2 0 0 0 0 0 1 0 1 1 1 0 0 1 1 0 0 0 1 1 0 2 0 1 1 0 0 0 0 0 0 0 0 0 1 1 0 1 1 0 0 2 1 2 2 1 1 1 1 0 1 0 0 1 1 0 1 0 0 2 2 1 1 2 2 2 2 0 0 0 0 1 0 1 1 1 0 0 0 2 0 1 0 0 2 1 1 2 0 2 1 0 1 1 1 1 0 0 0 0 0 0 0 1 0 0 2 0 2 0 0 1 2 0 0 0 0 0 0 0 0 2 0 0 0 1 0 1 1 1 1 0 0 0 0 1 1 2 0 0 1 1 1 0 1 0 2 1 0 0 1 1 2 0 0 0 1 0 2 0 0 0 0 2 1 1 1 0 2 1 1 0 0 0 2 0 2 1 1 0 1 0 0 1 0 1 1 0 0 1 2 2 2 2 0 0 1 1 0 0 0 0 2 0 0 0 1 1 1 2 1 2 0 1 0 0 1 2 1 1 1 2 2 0 0 1 1 0 1 0 1 1 1 1 0 1 2 2 0 0 2 0 0 1 1 1 2 1 1 1 1 0 0 1 0 0 0 0 0 0 0 1 0 2 1 1 1 0 0 0 0 0 2 2 1 0 1 0 0 0 0 0 1 1 0 0 0 1 0 0 1 0 1 0 1 1 1 0 0 1 0 0 2 0 1 0 1 1 0 1 1 1 0 1 2 2 2 0 2 0 2 0 1 1 0 1 2 2 1 1 0 0 0 0 2 0 1 0 0 0 0 2 2 1 0 0 0 0 1 1 0 0 0 2 0 0 0 2 1 1 2 0 2 0 0 0 2 2 0 0 0 0 2 0 2 1 1 1 1 0 0 2 0 0 0 1 1 0 1 0 2 2 2 0 2 0 1 0 1 1 1 1 0 1 1 1 1 1 1 1 1 0 1 2 0 1 1 1 1 0 0 0 1 2 0 0 0 1 1 0 0 0 0 0 1 2 1 1 0 0 0 0 0 0 0 2 2 0 2 2 0 1 0 0 0 1 1 1 1 0 2 1 0 0 0 0 0 0 0 1 2 0 1 1 2 0 1 0 1 0 0 0 0 0 1 1 0 0 0 0 0 0 1 1 1 1 1 0 0 1 2 0 1 0 1 2 1 2 0 1 1 0 2 0 1 1 0 0 0 2 1 0 0 1 2 0 2 2 0 0 0 1 1 1 2 1 2 1 0 1 1 0 0 0 0 2 2 2 2 0 0 1 0 1 2 0 1 1 1 0 0 0 1 0 0 1 1 0 1 0 1 1 0 1 1 0 1 1 1 0 0 0 0 0 1 0 1 2 2 0 0 1 0 1 1 1 0 0 0 1 0 0 0 0 0 2 0 1 1 0 1 0 0 2 0 0 1 1 0 1 1 1 0 0 0 1 0 1 0 0 1 1 0 0 0 0 0 0 2 0 1 1 1 0 0 0 1 1 2 1 0 0 0 0 1 0 2 1 1 1 1 2 2 0 1 0 1 0 0 0 0 2 0 2 0 0 0 0 1 1 0 0 0 1 0 0 0 2 2 1 2 0 2 0 0 0 0 0 2 0 2 0 1 1 2 0 1 2 1 1 2 1 1 2 1 1 0 1 1 0 0 1 1 1 0 0 0 0 0 1 0 1 0 1 1 1 0 0 0 0 0 0 0 0 1 0 1 1 1 2 2 0 0 0 0 0 1 0 0 2 0 2 1 2 0 2 2 0 0 0 2 1 0 2 2 1 0 0 0 0 0 0 0 1 2 0 2 2 2 0 2 0 0 1 0 1 0 0 0 1 1 0 1 0 0 0 1 1 1 0 0 0 0 0 1 0 0 0 0 1 0 0 2 2 0 2 1 0 1 0 1 0 0 0 0 1 0 2 1 1 0 0 0 0 1 0 1 1 0 0 1 0 1 0 0 1 1 0 2 0 0 0 0 0 1 0 1 1 0 1 1
66 0 1 1 0 0 1 1 1 1 1 0 1 1 1 0 0 2 1 1 1 1 0 1 1 1 0 2 1 1 2 1 1 2 0 0 2 2 0 0 0 0 0 0 2 1 0 0 0 2 1 1 0 1 1 2 0 0 1 0 2 2 0 0 0 0 0 0 0 0 0 1 2 2 1 2 1 1 1 1 1 0 2 1 1 0 0 0 2 2 0 0 0 2 0 0 0 1 1 1 1 2 1 0 2 0 2 0 1 1 1 1 1 2 1 2 0 0 1 0 1 0 1 1 1 0 0 1 2 1 2 0 0 0 0 0 0 0 0 2 1 1 0 0 1 1 0 0 0 0 0 0 1 0 0 0 0 0 0 0 0 0 0 0 1 2 1 1 0 1 1 2 0 1 1 0 0 1 0 1 1 2 0 0 0 0 0 1 0 0 1 2 0 0 2 1 1 2 2 0 0 2 0 1 2 1 1 0 1 0 0 0 2 0 2 2 0 0 2 1 1 1 0 2 0 0 0 0 0 0 1 1 1 1 1 0 1 2 0 1 0 0 1 1 0 1 1 0 0 0 0 0 2 0 0 0 0 0 0 0 0 0 0 0 1 0 1 2 2 1 0 1 0 0 0 0 1 1 1 0 1 1 1 1 0 1 0 1 1 1 1 1 1 0 2 0 1 2 0 2 2 1 0 1 0 0 0 1 1 0 1 0 0 0 2 0 1 0 2 0 0 2 2 0 2 0 0 1 1 2 0 1 1 1 0 0 0 1 1 0 1 0 1 0 2 0 0 0 1 1 0 0 1 1 0 1 0 1 0 2 0 2 2 0 2 1 0 1 2 0 0 2 0 0 1 1 1 2 0 0 1 0 1 1 2 1 0 2 2 0 0 0 0 0 1 1 1 1 0 0 0 0 0 1 1 0 0 1 0 0 0 0 0 0 2 0 0 0 0 0 0 1 1 1 0 1 1 1 0 0 2 0 0 2 0 1 0 0 1 0 1 1 1 2 0 2 2 2 0 0 0 2 2 2 2 2 2 2 1 0 2 0 0 1 0 1 1 1 0 0 0 0 2 2 1 0 1 1 1 0 1 0 1 1 2 1 0 1 1 0 1 1 1 1 0 1 1 1 1 1 1 1 1 1 1 1 2 1 2 0 1 0 1 1 1 0 1 1 0 2 1 1 0 0 1 1 0 1 0 1 1 1 1 0 1 0 0 0 0 0 2 2 0 0 0 1 0 0 2 2 0 1 1 2 2 0 1 0 2 0 2 0 1 0 0 1 1 2 2 0 1 1 0 0 1 0 1 0 0 1 1 1 2 0 0 0 1 1 0 1 0 1 1 0 1 0 0 0 0 0 1 2 1 1 0 1 1 1 1 1 0 0 0 0 1 1 0 0 0 0 0 0 0 1 1 1 1 0 0 0 2 0 0 2 0 0 2 1 2 0 1 1 0 0 2 1 1 0 0 0 0 0 0 0 1 2 0 2 2 1 1 0 0 1 1 2 0 2 0 1 0 1 0 0 0 0 0 1 1 2 0 0 0 0 2 2 1 2 1 0 1 1 1 1 1 0 0 2 0 2 0 1 0 1 1 0 1 1 1 0 0 0 0 0 0 1 0 2 2 2 0 0 1 0 1 1 1 0 0 0 0 0 0 0 0 0 1 0 1 1 1 1 0 0 1 0 0 0 0 0 0 0 0 0 0 0 0 0 2 0 0 0 2 1 0 0 0 0 0 2 0 0 0 1 0 0 0 0 2 2 0 0 1 1 0 1 0 0 0 2 0 2 1 0 0 0 1 1 1 0 0 0 1 1 1 1 0 0 1 1 1 0 0 0 2 0 1 0 2 0 2 2 0 1 0 1 0 0 0 1 0 1 1 1 0 1 0 0 1 1 1 1 2 2 2 2 2 0 0 0 2 2 0 1 1 0 1 0 0 0 1 1 1 0 1 0 1 0 2 0 1 0 0 0 0 2 0 0 1 1 1 1 0 0 0 0 1 0 0 0 2 0 0 0 2 0 2 2 0 0 0 1 1 0 2 1 1 0 0 1 0 0 0 0 1 1 0 1 2 0 1 1 1 1 2 2 2 0 0 0 2 1 1 1 2 1 1 1 0 0 0 0 2 1 1 1 1 0 0 1 2 0 1 0 1 0 1 2 0 2 0 0 0 0 2 2 2 0 1 0 1 0 0 0 0 2 0 1 2 0 1 2 0 0 0 0 0 0 1 2 1 0 0 0 0 1 0 0 1 1 2 0
67 0 1 2 0 0 1 1 1 1 1 1 0 1 0 0 0 2 1 1 1 1 0 2 2 0 0 1 2 2 1 1 0 1 1 1 1 0 0 0 1 0 1 1 2 1 2 0 0 1 1 1 0 1 1 0 0 0 0 1 1 1 0 1 0 1 0 0 0 0 0 0 2 2 1 2 1 2 2 0 2 0 2 1 1 0 0 0 2 2 0 0 2 1 0 0 0 0 0 1 0 2 0 0 2 2 2 2 2 0 0 2 1 2 1 2 2 0 1 0 1 0 0 2 0 1 0 1 1 1 0 0 0 1 1 1 0 0 0 0 0 2 0 0 2 1 0 0 0 2 0 0 0 0 0 0 1 2 0 1 0 0 0 0 1 1 1 0 1 2 0 0 0 1 2 0 0 1 0 0 0 1 0 1 1 1 1 0 0 0 1 2 0 1 2 1 1 1 0 0 0 0 0 1 2 0 0 0 2 0 2 0 1 0 0 2 0 0 1 0 2 0 0 2 0 1 0 0 0 0 0 0 1 1 1 1 0 2 1 1 0 0 2 1 0 0 0 1 1 0 0 0 1 0 0 0 0 0 0 0 0 0 0 0 2 0 2 0 1 1 0 0 2 2 0 0 0 2 2 2 2 2 1 1 1 1 0 2 1 2 0 0 1 0 2 1 2 1 0 0 0 1 1 0 1 0 0 2 1 1 0 1 0 0 2 1 2 0 1 0 1 1 0 0 2 0 0 2 2 1 0 0 0 2 0 0 0 0 2 0 0 0 1 0 1 0 1 0 1 1 0 0 2 2 0 0 0 1 0 1 0 1 1 1 1 0 0 1 2 0 1 2 1 1 1 0 2 2 1 0 1 1 0 0 2 1 0 0 0 0 0 0 1 0 2 0 0 1 0 0 0 0 0 2 1 0 1 1 0 0 0 0 0 0 2 0 0 0 0 0 0 1 0 1 1 2 1 0 0 0 2 0 0 2 0 1 0 1 1 0 1 1 2 0 1 1 2 0 0 0 0 0 0 1 2 0 2 0 1 0 0 0 0 0 0 1 1 2 0 1 2 2 0 0 0 0 0 0 0 1 1 1 1 1 2 0 0 1 1 0 1 1 0 1 0 0 0 1 2 0 0 0 2 1 2 2 2 2 2 0 0 0 1 1 1 0 0 2 0 2 0 2 1 1 1 1 0 1 0 1 1 1 1 0 0 0 0 1 0 0 2 1 0 0 1 0 2 1 1 1 0 0 1 1 1 1 0 0 1 1 0 0 1 0 0 1 1 0 0 1 0 0 2 0 0 1 1 0 0 0 2 0 0 0 1 1 1 1 0 1 0 0 2 0 2 1 1 0 0 0 0 1 0 2 0 2 1 0 0 1 0 0 0 0 1 1 1 0 0 1 0 0 0 1 1 1 1 2 0 0 0 1 0 2 0 0 2 0 2 0 1 1 0 1 1 1 2 0 0 0 0 2 1 2 0 2 0 1 1 0 0 0 1 0 2 2 1 2 0 0 2 0 1 0 0 1 1 0 1 1 1 1 0 0 1 1 1 2 1 0 0 0 0 0 0 0 0 2 0 2 0 2 1 0 1 0 1 1 0 1 0 0 0 2 0 1 0 2 1 0 0 0 1 0 0 0 2 0 0 0 0 0 0 0 0 0 1 0 1 2 0 1 1 1 0 1 0 0 0 0 0 0 0 0 1 1 0 0 1 0 0 1 1 0 1 0 1 1 1 1 0 0 1 0 0 0 0 0 0 0 2 2 0 0 1 2 1 2 2 1 1 2 2 0 0 0 0 0 1 0 0 0 1 0 1 1 0 1 1 2 1 0 1 1 1 1 1 0 2 0 1 1 0 2 0 1 0 0 1 2 1 2 0 1 0 2 0 1 1 0 0 0 0 0 1 0 0 0 0 0 2 2 0 1 1 0 0 0 0 0 1 0 0 0 0 1 0 0 1 0 0 0 2 0 0 1 0 0 1 1 1 1 0 0 0 0 0 0 0 0 2 0 0 0 1 0 2 2 0 1 0 1 0 2 2 2 0 0 0 0 0 0 0 0 1 2 0 1 2 0 0 2 0 1 0 2 2 1 0 0 2 1 1 1 2 1 1 1 0 0 0 2 1 1 2 2 0 0 0 0 1 1 1 1 2 0 1 2 0 1 0 0 0 0 1 2 2 0 0 0 0 0 0 0 0 0 1 1 1 0 0 1 0 2 0 0 1 0 0 2 0 0 1 0 0 0 0 1 1 0 1 1
68 1 2 0 0 0 0 0 1 2 0 0 1 2 1 0 1 1 0 0 2 0 0 0 1 1 1 2 1 1 2 2 1 2 0 1 1 2 0 0 1 0 0 0 2 1 0 0 0 2 2 2 1 0 1 0 0 0 1 1 0 1 0 2 0 1 1 1 0 0 0 0 2 2 2 2 0 0 0 0 0 0 1 1 2 0 0 0 1 1 0 0 1 1 1 1 0 0 0 1 0 2 0 1 1 1 1 0 1 1 0 1 0 0 0 0 0 0 2 0 0 0 1 1 0 2 0 2 2 2 1 0 0 0 0 0 0 0 0 0 1 1 0 0 1 1 1 0 0 1 0 0 0 0 0 0 0 0 1 2 0 0 0 0 0 2 1 2 0 2 2 0 1 0 1 1 0 1 0 1 0 0 0 1 2 2 1 1 0 0 2 2 1 1 2 2 0 1 0 0 0 0 0 1 2 1 1 0 1 0 2 0 2 0 1 1 1 0 2 0 2 2 1 1 1 1 1 0 0 0 1 0 0 0 1 0 0 2 0 2 0 0 2 2 0 0 0 1 1 0 0 0 1 0 0 0 1 1 1 0 0 0 0 0 0 0 0 0 1 0 2 0 2 1 1 0 1 2 2 1 1 1 1 2 0 0 0 0 0 2 0 1 1 0 2 0 2 1 0 2 2 2 0 0 0 0 1 2 2 2 0 2 0 1 2 0 2 0 0 0 1 2 1 1 1 0 0 2 1 2 0 1 0 1 0 0 0 0 2 0 0 0 2 0 1 0 0 0 2 2 1 0 2 2 1 0 0 1 0 0 0 0 2 0 1 0 0 1 1 0 0 2 0 0 1 1 1 2 0 1 2 1 1 1 1 1 0 1 1 1 1 1 0 0 1 0 1 0 0 0 0 0 0 2 2 1 0 0 0 0 0 0 0 1 0 0 1 0 1 0 0 1 1 1 0 2 2 0 0 0 0 0 0 1 1 0 1 1 1 0 1 0 2 0 0 1 2 2 0 0 0 1 0 2 0 0 0 1 2 1 1 0 1 0 0 1 1 1 0 0 0 0 0 0 1 1 1 0 0 1 2 0 1 1 1 0 1 2 2 1 0 2 0 0 0 0 0 0 0 2 2 1 0 2 0 2 1 1 0 2 0 0 0 1 1 0 0 2 0 2 1 2 1 1 0 2 0 2 0 2 0 2 2 0 1 0 2 1 0 1 1 0 0 1 2 0 1 0 2 2 0 0 0 2 1 1 0 0 2 0 1 0 0 0 0 0 0 1 1 1 1 1 2 0 0 1 2 1 0 1 2 0 0 0 0 0 0 1 1 1 0 1 1 0 0 0 0 1 1 0 0 1 1 2 0 2 1 1 0 1 0 0 0 1 1 1 1 2 0 1 1 1 0 0 0 0 0 1 0 0 0 0 0 2 0 1 2 2 1 1 1 0 0 0 1 1 2 0 0 0 0 2 0 1 2 2 0 1 0 0 0 0 1 2 0 2 1 2 0 0 0 1 0 1 1 0 1 1 1 1 0 0 0 1 2 1 2 2 1 0 1 1 0 1 0 0 0 0 0 0 0 0 0 0 0 0 1 2 0 0 0 0 0 2 0 0 0 1 1 1 0 0 2 0 0 0 2 0 1 1 1 1 0 0 0 0 1 0 0 1 0 0 0 0 0 0 0 1 1 1 1 1 0 0 0 0 1 0 2 0 0 0 2 0 0 1 1 0 0 1 1 1 2 0 1 2 1 0 1 1 1 1 0 0 0 2 0 2 2 0 1 1 2 1 0 1 0 1 0 0 0 2 2 0 2 0 1 0 0 1 1 1 1 1 0 1 0 0 2 0 2 2 0 2 0 0 0 0 0 2 0 2 2 0 0 1 0 0 0 0 0 0 0 1 1 0 1 0 0 0 1 1 0 2 1 1 0 0 1 1 0 1 2 0 2 0 1 1 1 0 0 0 1 0 0 1 0 1 1 1 2 2 0 0 0 0 1 0 0 0 2 0 0 0 1 1 2 1 0 1 0 1 1 0 1 2 1 0 0 0 0 0 0 0 1 1 0 2 2 0 0 2 0 0 1 1 1 1 0 0 1 0 0 2 0 0 0 1 1 0 0 0 2 1 0 1 0 1 0 1 2 0 1 0 1 0 1 1 0 1 1 0 0 0 2 2 2 0 0 0 0 0 0 1 0 1 0 0 0 0 0 0 0 2 0 0 1 0 0 2 0 1 0 0 0 0 0 1 0 0 0 0
69 1 1 2 0 0 2 2 2 1 1 1 0 1 0 0 0 1 2 0 0 0 0 2 2 0 0 0 0 0 1 2 0 0 0 1 2 2 0 1 2 1 1 1 2 1 0 0 1 1 0 0 0 0 1 0 1 0 0 0 2 2 0 2 0 1 1 0 0 0 0 1 2 2 2 2 0 2 2 0 1 0 2 2 2 0 1 1 1 2 0 1 0 2 0 1 0 1 1 1 0 1 1 0 2 0 2 0 0 2 0 0 1 2 1 2 1 0 1 0 1 0 1 1 0 1 0 0 0 0 0 0 0 0 0 0 1 0 0 0 0 2 0 0 0 0 0 0 0 1 1 0 0 2 2 0 2 1 1 1 1 0 0 1 2 1 1 1 0 1 1 1 2 1 1 2 1 1 1 1 0 1 1 0 1 0 0 1 0 0 1 1 0 0 1 2 1 2 1 1 0 1 0 1 2 2 1 1 2 0 2 0 1 0 2 2 0 0 1 0 2 1 0 2 0 0 0 0 0 0 0 1 1 0 1 0 0 2 0 2 0 0 2 2 0 0 0 0 0 0 0 0 2 0 0 0 0 1 1 0 0 0 1 1 1 0 1 1 2 2 1 0 0 0 0 0 0 1 1 0 0 1 1 2 0 1 1 1 0 2 0 0 1 0 2 1 2 1 0 1 0 1 0 1 0 0 0 2 0 0 2 1 0 0 1 0 2 0 1 0 1 2 1 0 2 0 1 1 2 1 0 1 0 2 0 0 0 0 2 0 0 0 1 0 0 0 2 0 2 2 0 0 1 1 0 1 0 1 0 0 0 0 0 0 0 1 0 1 2 0 0 2 0 0 0 0 2 2 2 0 2 2 1 1 2 0 1 0 0 0 0 0 1 0 2 1 1 0 0 0 0 0 0 2 2 1 0 0 0 0 0 0 0 0 2 0 0 1 0 1 0 1 1 1 1 2 1 1 0 0 1 0 2 0 2 1 0 0 0 0 1 1 2 0 1 1 2 1 0 1 0 1 0 2 0 0 0 2 1 1 1 0 0 0 1 2 0 2 0 1 2 1 0 0 1 0 1 1 0 2 0 0 2 2 1 2 0 0 2 1 1 2 1 1 1 0 1 1 1 1 1 0 2 0 2 0 2 2 1 1 0 1 1 0 0 1 1 2 0 0 0 2 0 0 0 1 0 0 0 0 2 0 2 0 2 1 0 0 0 0 0 0 0 0 1 1 1 2 0 0 0 0 0 0 2 1 1 0 1 0 1 0 1 1 1 0 1 1 1 1 0 2 2 0 0 1 2 1 0 2 2 0 1 0 0 0 1 1 0 1 0 0 0 0 0 0 0 1 1 0 1 1 1 1 0 1 1 1 0 2 1 0 0 0 0 0 0 1 0 0 0 0 0 0 0 2 2 0 0 0 1 2 0 2 0 0 2 1 2 0 2 1 1 1 0 1 1 0 0 0 0 1 0 1 1 2 0 1 1 0 0 0 2 1 1 2 0 2 0 0 1 1 0 0 1 1 2 0 1 1 0 1 0 0 2 1 2 0 2 0 0 0 0 1 0 1 1 1 0 1 1 0 0 1 2 0 1 1 1 1 0 0 0 2 1 1 0 0 0 0 0 0 2 0 0 1 2 0 1 0 1 0 0 0 0 1 0 0 1 2 0 1 0 0 1 1 0 0 0 0 0 0 0 0 1 1 1 0 1 0 0 0 2 1 0 1 1 0 0 2 0 0 2 0 0 0 0 0 2 2 1 0 0 0 1 2 1 2 1 2 0 1 2 2 0 2 0 1 0 0 0 2 0 0 0 0 0 0 0 0 0 0 0 0 2 2 0 0 2 0 2 2 0 2 1 2 0 0 2 2 1 1 1 2 1 2 0 0 1 1 1 1 1 0 1 0 0 0 0 0 1 1 0 2 1 1 0 0 1 1 1 0 0 0 0 0 2 0 1 0 1 1 1 0 0 1 0 1 2 1 2 2 1 0 0 1 0 0 0 0 2 0 0 1 1 1 1 2 0 0 0 2 0 1 1 2 0 1 0 0 0 0 1 1 1 1 0 1 1 0 0 1 0 0 1 1 1 1 1 0 2 0 0 1 0 0 0 2 0 0 0 1 2 0 0 0 0 0 1 0 1 0 1 0 1 0 2 1 0 1 1 0 1 0 0 1 1 0 0 0 0 0 0 1 0 1 0 0 0 0 0 1 0 1 0 0 1 0 0 1 0 1 0 1 0 0 0 0 0 0 1 1
70 0 0 2 0 0 2 0 1 1 1 1 0 0 0 0 0 1 2 1 1 0 0 2 2 0 1 1 1 1 1 2 2 2 0 0 2 1 0 0 0 0 0 0 2 0 1 0 0 1 0 1 0 0 1 1 1 0 1 1 0 0 0 0 0 0 0 1 0 0 0 1 2 2 2 2 0 2 2 0 2 0 1 1 2 0 0 1 2 2 0 1 1 1 1 1 0 1 1 1 1 2 1 0 2 0 2 1 1 1 0 2 1 2 1 2 1 0 0 0 2 1 2 0 1 1 0 1 2 2 1 1 0 1 1 1 0 0 0 0 0 2 0 0 2 2 2 0 0 1 1 1 1 0 0 0 0 1 0 1 0 1 0 1 1 2 2 1 1 2 0 0 2 2 2 2 1 0 0 1 0 0 1 1 2 1 2 2 1 0 1 2 0 0 1 1 1 2 1 1 1 1 0 1 2 1 2 1 1 0 2 0 1 0 2 2 0 1 1 1 1 1 0 2 1 0 1 0 0 1 0 0 0 2 2 2 0 2 1 1 1 0 2 2 0 0 0 0 0 0 0 0 1 0 0 0 0 1 1 0 0 0 0 0 0 0 0 1 1 0 1 1 1 2 0 1 1 2 2 2 2 1 2 2 0 2 2 0 1 2 0 1 1 0 2 1 2 0 0 1 1 0 1 0 0 0 2 1 1 1 0 1 0 1 2 0 1 0 0 0 1 2 1 0 0 0 0 2 1 0 0 2 0 1 0 0 0 2 0 2 1 1 2 1 1 1 0 0 2 1 0 0 2 2 2 0 1 1 1 0 1 1 1 0 1 0 0 1 1 0 0 2 1 1 0 0 2 1 0 0 0 0 0 0 0 0 0 0 0 0 0 0 0 0 1 0 0 0 1 1 1 1 0 2 1 1 1 0 0 0 0 0 0 0 2 0 0 0 1 0 0 1 0 0 0 1 1 1 0 1 2 1 0 2 0 0 1 0 0 0 2 1 2 0 0 2 2 1 1 2 0 1 0 2 1 0 1 0 1 0 0 0 0 0 0 0 1 1 0 0 0 0 1 1 1 0 2 0 0 0 1 0 0 0 2 0 0 0 1 0 1 1 1 1 2 0 0 0 0 1 1 1 1 1 1 1 1 1 0 1 0 0 1 0 0 0 0 2 0 2 1 2 2 1 0 1 0 2 0 2 0 2 1 0 1 1 1 0 2 0 1 1 0 0 1 0 1 1 1 1 0 0 0 1 2 0 0 0 2 2 0 0 0 0 1 0 0 0 0 0 0 1 0 0 0 0 2 0 0 0 2 0 0 0 1 0 0 1 0 1 0 1 1 0 1 1 2 0 1 0 1 2 1 1 0 1 1 2 0 2 0 0 0 1 0 0 1 1 0 1 1 1 0 0 0 0 0 2 0 0 0 1 0 1 0 0 2 0 1 1 1 2 1 1 1 2 2 0 1 0 1 2 0 1 2 1 0 2 1 0 0 0 1 2 0 2 0 2 1 1 1 1 1 0 1 0 0 0 1 1 1 1 0 1 2 1 0 1 1 0 0 0 0 1 0 0 1 2 0 2 0 1 0 1 2 0 1 2 0 1 0 0 0 1 1 1 0 2 2 2 0 0 0 0 0 2 0 1 0 0 2 0 1 0 0 2 1 0 0 0 0 1 0 0 0 0 0 0 0 0 0 0 1 0 1 0 0 0 1 0 0 0 2 0 1 0 0 0 0 1 1 0 1 2 0 0 0 0 1 2 0 0 0 0 1 2 1 2 2 2 0 1 2 1 0 1 0 1 0 0 0 2 1 0 1 0 2 0 0 2 2 0 1 1 1 1 1 1 1 0 0 1 0 2 0 1 0 0 1 2 0 1 0 0 0 0 1 0 0 0 0 0 0 0 1 0 1 0 0 0 2 2 0 1 1 0 1 0 0 0 0 1 0 0 0 0 1 1 1 0 0 0 0 2 0 2 0 0 1 1 1 2 0 0 0 0 1 2 1 0 2 0 1 1 2 1 1 2 0 0 0 1 0 0 2 1 2 2 1 1 1 0 0 0 2 0 0 0 2 1 0 2 0 1 0 0 1 1 0 1 2 0 1 1 1 1 1 0 0 0 0 2 0 0 0 1 1 0 2 0 0 0 0 1 1 1 1 1 0 1 1 0 0 0 0 0 0 0 0 0 0 0 0 0 0 1 1 2 2 0 0 2 1 1 0 0 0 0 0 2 0 1 0 1 1 0 0 0 0 0 2 2
71 1 0 2 0 1 1 2 2 1 0 1 1 2 2 0 1 1 2 0 0 0 0 2 2 0 0 2 1 1 2 1 1 2 0 0 1 1 0 0 0 0 1 1 1 1 1 0 0 0 0 0 1 0 0 1 0 0 1 0 1 2 0 1 0 0 0 0 0 0 0 0 2 2 0 2 2 0 0 0 0 0 1 1 2 0 0 0 0 2 0 0 2 2 0 1 0 0 0 2 0 1 1 0 2 0 2 1 1 1 0 2 1 1 1 1 1 0 2 0 0 0 2 0 0 0 0 1 2 2 1 1 0 1 1 1 1 1 0 1 1 1 1 0 0 1 0 0 0 0 0 0 0 0 0 1 1 1 0 0 0 1 1 0 1 1 1 1 1 2 0 0 0 1 0 0 0 0 0 0 0 0 1 0 1 0 1 1 0 0 1 1 0 0 1 2 0 2 1 1 0 1 0 2 2 1 1 0 0 0 1 0 1 0 2 2 2 0 0 1 1 1 0 1 1 0 2 0 0 0 1 1 0 0 1 0 0 2 0 1 0 0 1 0 1 2 2 0 1 1 1 0 1 0 0 0 2 0 0 0 0 0 0 0 0 0 0 0 2 1 0 1 0 0 0 1 0 2 2 2 1 1 1 2 0 2 0 2 0 2 0 0 1 0 2 1 2 0 0 1 1 1 1 0 0 0 0 2 2 2 0 2 0 1 1 0 1 0 0 0 0 2 1 1 2 0 0 1 1 2 0 0 0 2 0 0 0 1 1 0 0 0 2 0 1 0 1 0 2 1 1 0 2 2 1 0 1 2 0 1 0 1 0 1 0 0 1 0 2 2 2 0 0 0 1 1 0 0 0 0 0 1 0 0 1 0 0 0 0 0 0 0 0 0 2 0 0 0 1 1 1 1 0 2 2 2 0 1 0 0 0 0 0 0 2 0 0 0 2 0 0 0 0 0 1 2 0 1 0 1 0 0 0 0 2 0 0 1 1 0 0 2 2 1 0 2 2 1 0 0 0 1 0 1 1 0 1 2 1 1 1 0 1 0 0 2 0 2 0 1 1 1 0 0 0 2 0 0 0 2 0 1 2 2 0 0 1 1 1 0 1 1 0 1 0 2 2 0 0 0 1 1 2 0 2 1 2 1 1 1 0 0 0 2 2 0 0 2 0 2 1 2 1 0 0 1 1 1 0 2 0 1 1 0 1 0 0 0 0 1 1 0 0 2 2 0 1 1 1 2 1 2 0 2 2 0 0 0 2 0 2 0 0 0 1 0 0 1 1 0 0 1 1 0 0 1 1 0 0 2 1 2 0 0 1 0 0 1 0 1 0 1 2 0 2 0 2 0 0 0 0 2 0 1 1 2 0 1 0 1 0 0 0 0 0 0 0 2 0 1 1 1 0 0 0 1 2 1 0 0 0 2 0 1 0 0 2 0 1 1 0 0 1 2 0 1 1 1 0 0 1 1 0 1 1 1 0 2 2 1 1 0 2 0 2 2 0 2 0 0 1 1 0 0 0 2 2 0 1 1 1 1 0 0 0 0 1 0 2 0 0 0 0 2 0 0 0 2 0 1 0 1 0 2 2 0 0 1 0 2 0 0 0 1 0 0 0 1 1 1 0 0 1 0 0 2 0 1 1 1 1 0 0 0 0 0 0 0 1 2 0 1 0 0 0 0 0 2 0 0 1 1 1 0 0 0 1 0 2 0 0 2 2 0 0 0 0 1 0 2 0 0 2 0 0 0 0 0 0 2 0 0 1 1 1 1 1 2 0 2 0 0 2 0 1 0 0 0 0 0 0 0 1 0 1 0 1 0 1 2 2 0 0 0 1 2 1 0 2 0 1 2 0 2 0 1 0 0 0 2 0 2 0 1 0 2 0 2 2 0 0 2 0 0 0 0 0 0 0 0 2 2 0 2 2 0 0 0 0 0 1 0 0 0 0 2 1 0 2 0 2 0 2 0 0 1 0 2 2 1 0 0 0 0 0 0 0 0 1 0 1 1 1 1 1 0 2 1 0 0 0 1 0 1 2 1 0 2 0 0 0 0 0 0 0 1 0 1 2 0 0 2 0 0 1 1 0 0 0 0 2 0 0 1 0 0 0 0 1 0 0 0 1 0 0 0 0 0 0 0 2 0 2 0 0 0 0 1 0 1 0 0 0 0 0 0 1 0 0 0 0 0 0 0 0 1 1 2 2 0 0 2 0 0 0 0 0 1 1 2 1 0 1 0 0 0 0 0 0 0 1 1
72 1 0 2 0 0 2 0 1 2 1 0 1 2 1 0 0 1 1 1 1 0 0 2 2 0 2 1 0 1 2 0 1 2 0 0 1 1 0 0 2 0 1 1 2 1 0 0 0 0 1 1 2 0 0 0 0 0 0 0 1 2 0 2 0 1 1 0 0 0 0 2 1 1 1 1 0 1 1 0 1 0 2 0 0 0 0 1 2 2 0 0 1 2 0 0 0 1 1 2 0 1 0 0 2 1 2 1 1 1 0 1 0 1 0 2 0 1 0 0 1 1 2 0 1 0 0 1 1 1 0 1 0 1 1 0 0 0 0 0 0 2 1 0 2 2 1 0 0 1 0 0 0 1 0 0 0 0 0 2 1 1 0 2 0 1 1 0 1 1 0 0 0 1 2 0 0 1 0 2 1 1 1 0 2 1 1 1 0 0 1 2 0 0 1 1 1 0 1 0 0 1 0 1 2 1 1 0 0 0 1 0 1 0 1 2 1 0 1 1 1 1 1 1 0 0 1 0 0 0 0 1 0 0 2 0 0 2 0 1 0 0 2 2 0 0 0 0 0 0 0 0 1 1 1 1 1 2 1 0 0 0 1 0 1 1 0 0 2 0 0 2 2 2 1 1 0 2 1 0 0 1 0 1 0 0 0 1 1 2 0 0 1 0 1 0 2 0 0 0 2 0 2 0 1 0 0 2 1 1 0 1 0 0 2 0 1 1 1 0 0 2 2 2 2 0 0 0 0 0 0 2 0 0 0 0 0 0 2 0 1 0 1 0 1 0 1 0 1 1 0 0 2 2 0 0 0 0 1 1 1 2 0 0 0 0 0 0 2 2 2 0 1 0 0 0 2 1 1 0 1 0 1 1 1 0 0 0 0 1 1 0 1 2 2 2 2 0 0 0 0 0 1 2 2 1 0 0 0 1 0 0 0 0 0 0 2 0 1 0 0 1 0 1 0 1 1 1 0 0 1 0 0 1 1 1 0 0 1 0 1 0 1 0 2 0 0 1 0 1 0 1 1 2 1 1 1 1 0 1 2 0 0 1 0 1 1 2 0 2 1 1 0 0 2 0 1 0 0 2 0 0 1 1 2 2 0 1 2 0 2 2 1 1 1 0 0 0 0 0 1 1 1 1 1 1 1 2 1 0 0 1 1 0 0 0 1 2 0 2 1 2 0 0 0 1 0 0 0 0 2 0 2 0 2 1 0 1 0 1 2 2 0 0 1 0 2 2 0 0 0 0 0 2 2 0 0 1 0 1 0 0 0 0 1 0 0 1 1 1 1 2 0 0 0 0 2 1 0 1 2 0 0 0 0 0 0 1 0 1 1 0 0 0 1 1 1 0 0 0 0 2 1 0 1 1 1 1 0 1 1 0 0 0 0 0 1 1 1 0 0 0 0 0 0 0 1 2 0 0 0 1 0 0 0 1 2 0 2 0 2 0 0 2 0 2 2 0 0 0 0 2 0 0 0 1 0 0 0 0 0 0 1 1 0 1 0 2 0 0 1 0 0 1 1 0 1 0 0 0 1 0 0 2 2 1 1 1 2 0 0 0 0 2 0 0 1 1 0 1 0 1 0 1 2 0 0 1 1 1 1 0 0 1 0 0 0 2 0 0 0 1 1 0 0 0 2 0 0 0 2 0 0 0 0 1 0 0 1 1 0 1 1 2 1 1 1 0 0 0 0 0 1 0 0 1 0 0 2 0 0 0 1 0 1 0 0 1 0 2 0 0 1 1 1 1 0 0 0 1 1 1 0 0 0 1 0 2 1 2 0 1 2 1 1 0 0 0 1 0 0 1 1 0 1 1 0 0 1 2 2 0 0 0 1 2 1 0 2 0 1 2 0 2 0 0 0 0 0 1 0 1 0 1 1 1 0 0 1 0 0 0 0 0 0 0 0 0 0 1 1 1 0 1 1 0 1 0 0 0 2 0 0 0 0 0 0 0 1 0 0 0 2 0 0 2 0 1 2 2 2 2 0 0 0 0 0 2 0 0 2 0 0 1 1 0 1 2 0 0 1 0 0 0 1 1 1 1 0 0 0 0 0 0 1 1 0 1 2 1 0 2 1 1 1 1 2 1 0 0 2 0 0 2 0 0 0 0 0 0 0 2 1 2 2 1 0 1 1 0 2 0 1 1 1 0 0 2 0 2 0 1 1 0 0 1 1 0 0 0 0 0 0 0 0 2 0 0 1 0 0 1 0 1 0 0 0 0 1 2 0 0 0 0 0 0 0 0 0 0 1 1
73 0 1 2 0 0 2 0 1 2 1 0 0 0 0 0 0 0 2 1 0 0 0 2 2 0 2 0 1 2 2 1 1 2 2 0 2 0 0 0 1 0 0 0 1 0 0 0 1 1 0 1 0 1 1 1 0 0 1 1 0 0 0 1 0 0 1 0 0 0 0 1 1 1 0 1 1 0 0 0 0 0 2 1 1 0 1 1 1 2 1 1 0 0 1 2 1 0 0 0 0 2 1 0 2 0 2 2 2 0 0 2 0 0 0 0 0 0 1 0 1 0 2 0 1 0 0 2 2 2 1 0 0 0 0 0 0 0 0 2 1 1 0 0 1 2 0 0 0 0 0 0 1 0 0 0 1 0 0 1 0 2 1 0 1 2 1 1 0 1 1 0 0 2 1 1 0 0 0 0 0 0 1 0 1 0 2 2 1 1 1 2 0 0 1 1 2 2 0 2 2 0 1 0 2 1 0 0 1 0 1 0 1 1 1 2 0 0 1 0 2 0 0 0 2 1 1 0 0 1 0 0 1 1 0 0 1 2 1 1 1 0 2 0 0 0 0 1 0 0 0 1 1 0 0 0 0 1 2 2 1 1 0 0 0 0 0 0 2 0 0 1 1 0 0 0 0 1 1 0 0 1 1 1 0 1 1 1 0 2 0 1 0 0 1 1 2 1 1 2 2 0 1 0 1 1 1 2 2 2 0 1 0 1 2 0 2 0 2 0 0 2 1 0 2 0 0 1 1 0 0 2 0 0 0 1 1 1 1 0 1 0 1 0 0 0 2 0 1 0 1 1 1 1 1 1 0 1 0 1 0 1 2 0 2 1 1 1 2 1 1 1 0 0 0 0 1 2 0 0 1 0 1 1 1 1 0 0 0 0 0 0 0 0 2 1 2 1 1 0 0 1 0 2 2 1 0 0 0 0 0 0 0 1 1 0 0 0 0 0 0 1 0 1 0 0 0 0 1 1 1 1 0 2 0 0 0 0 0 0 2 0 1 0 0 1 2 0 0 0 0 0 1 2 1 1 1 2 0 0 2 0 0 0 0 1 1 1 0 1 1 1 2 2 2 0 2 0 0 1 0 0 0 0 2 1 0 1 2 0 1 2 0 1 1 0 0 1 1 1 1 1 2 0 2 0 2 2 1 1 0 0 1 1 1 0 0 2 0 1 1 2 1 0 0 1 1 1 0 1 1 1 1 0 1 0 1 1 1 0 1 0 0 1 2 0 2 1 1 1 0 1 0 1 2 0 0 0 1 0 0 0 1 0 0 2 2 1 1 0 1 2 0 0 0 0 1 0 0 1 1 0 0 0 0 0 0 1 1 1 0 2 0 1 0 0 1 0 0 0 0 2 0 2 0 2 1 0 0 0 1 0 0 1 0 0 0 0 0 0 0 0 0 1 1 1 1 0 0 0 1 2 0 2 0 0 2 0 2 0 2 1 0 0 1 2 2 1 0 0 1 1 0 0 2 1 0 2 1 0 0 0 0 0 1 1 0 1 0 0 2 0 0 0 1 0 2 1 2 2 1 1 0 1 1 1 0 1 1 0 0 0 0 2 0 0 0 2 0 1 1 0 0 0 0 0 0 1 1 0 1 0 0 0 0 0 0 1 0 0 0 2 1 0 0 1 1 0 0 0 0 0 0 0 0 0 0 0 0 2 0 2 0 0 1 1 0 2 0 0 0 0 1 0 1 0 0 0 2 0 0 1 0 0 0 0 1 0 0 2 0 0 2 0 0 0 0 0 1 1 1 1 2 2 1 1 0 2 2 2 0 2 2 2 0 2 0 0 0 0 1 0 0 0 1 1 1 0 0 1 1 1 0 0 2 2 0 1 1 0 1 1 0 2 0 1 0 0 0 2 0 2 0 0 0 2 0 1 0 0 1 1 1 1 1 1 1 0 0 1 1 1 0 2 2 0 0 0 1 1 1 0 2 0 2 1 1 0 2 1 1 0 0 0 0 2 0 0 1 1 2 2 0 0 0 0 0 1 0 0 1 0 1 0 2 0 2 2 0 0 0 2 0 0 1 1 1 0 0 1 1 0 0 0 0 1 0 1 1 0 0 1 0 1 2 1 2 0 0 0 2 0 0 1 0 0 0 1 0 0 0 0 0 0 0 0 1 0 0 0 2 0 1 1 0 1 1 0 0 0 0 0 0 1 0 2 1 0 1 0 1 0 0 0 0 0 0 1 1 0 0 1 0 1 0 1 2 0 0 0 0 0 1 0 0 0 0 0 1 0 0 0
74 0 1 2 0 0 2 2 2 0 0 0 0 0 0 0 0 2 2 1 1 1 1 1 2 0 1 0 0 0 1 1 1 1 0 0 2 1 0 0 1 0 0 0 2 0 0 0 0 0 0 0 1 1 0 0 0 0 2 0 1 2 1 1 0 0 0 0 0 0 2 2 2 2 0 2 1 2 2 0 2 0 1 0 0 0 0 0 1 2 0 1 0 0 0 1 0 0 0 0 0 1 1 0 2 1 2 0 0 2 2 2 0 1 0 1 0 1 1 0 1 1 0 2 0 1 0 0 1 1 0 1 0 0 0 0 0 0 0 0 0 2 0 0 1 1 1 0 0 2 1 1 0 0 0 1 1 0 1 0 0 2 0 1 1 2 2 0 0 1 0 1 0 2 1 0 0 1 0 1 0 1 0 0 0 0 0 1 0 0 0 1 1 1 2 2 1 2 0 1 1 1 1 1 2 2 2 2 1 0 1 0 2 1 1 2 0 0 1 1 1 0 0 1 1 0 2 0 0 0 0 0 0 0 1 0 0 2 0 1 0 0 1 2 0 0 0 0 0 0 0 0 1 1 1 0 0 0 0 0 0 0 1 1 1 0 0 0 2 2 0 1 0 0 0 1 0 2 1 1 1 1 1 1 0 1 2 1 1 2 0 1 1 0 2 1 0 1 0 2 1 1 0 1 0 0 0 2 1 1 0 1 0 0 1 0 2 0 0 0 0 2 2 1 1 0 1 0 0 1 0 1 0 1 0 0 0 2 1 0 0 1 2 0 1 0 0 0 2 1 0 0 2 2 0 0 1 0 0 0 0 0 2 0 2 1 0 0 1 1 1 2 1 1 1 1 2 2 2 0 2 1 1 1 1 1 0 0 0 0 0 0 1 0 2 1 1 0 0 0 0 0 1 1 0 0 1 0 0 0 0 0 0 0 0 0 2 0 0 0 0 0 1 0 2 1 1 1 1 2 2 1 0 2 0 1 1 0 0 0 1 2 2 0 1 1 1 1 0 2 0 1 0 2 0 0 1 0 0 0 0 0 1 0 0 1 1 2 0 0 0 0 1 1 1 1 0 0 1 1 1 0 0 0 2 0 0 0 1 1 0 1 1 1 0 0 0 0 0 1 2 0 2 0 2 1 2 0 0 1 0 0 1 1 2 0 0 2 0 0 0 2 1 0 0 1 1 0 1 1 1 0 0 0 0 0 2 1 1 0 1 0 0 0 0 0 1 1 1 1 0 1 1 2 1 1 0 1 1 1 0 0 0 0 1 0 0 1 1 0 1 1 0 0 0 0 2 1 0 1 2 0 0 0 1 0 1 0 0 0 0 1 0 0 0 0 1 1 1 0 1 1 1 1 0 2 0 1 0 1 0 0 0 0 0 0 0 1 1 0 0 0 0 0 0 0 0 0 0 0 0 1 1 2 0 0 2 0 2 0 1 1 0 1 1 1 2 0 0 0 1 1 1 2 1 2 0 2 2 0 0 0 0 2 0 2 1 1 2 1 0 1 0 0 0 1 1 0 0 0 1 1 0 0 1 1 1 1 1 0 0 0 0 1 0 0 0 2 0 1 1 0 0 0 1 0 2 2 0 0 0 0 0 2 0 1 0 1 1 1 0 0 1 1 0 1 2 0 1 1 1 1 0 0 0 0 0 0 0 0 0 0 0 0 0 0 0 1 0 0 0 0 0 0 0 0 0 0 2 0 0 0 1 1 0 1 1 1 0 1 1 0 2 0 0 0 0 0 0 0 2 2 1 1 1 1 1 2 1 2 0 1 2 1 0 1 1 0 1 1 1 0 2 0 2 1 2 0 0 2 2 0 0 0 2 1 1 1 2 0 0 0 0 1 0 2 0 0 1 2 1 2 1 1 0 1 0 0 0 0 0 0 2 2 2 2 2 0 0 0 1 0 0 1 1 0 1 2 0 0 0 0 0 0 0 1 1 0 1 0 1 0 2 0 0 2 0 0 2 2 2 2 1 0 0 1 0 0 0 0 0 0 1 0 0 0 2 2 0 0 0 1 1 0 2 0 1 1 0 1 1 0 0 0 0 2 0 1 1 0 0 1 0 2 1 2 1 1 0 1 2 0 0 2 0 0 0 1 0 0 0 1 2 0 1 1 0 0 0 0 2 0 2 0 0 1 1 1 0 0 0 0 0 0 0 0 0 0 1 0 1 0 0 0 0 0 0 1 1 0 0 1 0 1 0 0 1 1 0 2 0 1 0 0 0 0 0 0 0 0 1 0
75 1 2 0 0 0 1 1 2 2 1 0 1 1 0 1 1 0 0 1 1 1 0 2 2 0 1 1 1 1 2 0 1 1 0 0 2 0 0 0 1 1 1 1 2 0 0 0 1 0 0 0 1 1 0 0 1 0 1 1 1 1 1 2 0 0 0 0 0 0 0 0 2 2 1 2 1 2 2 0 1 0 1 1 1 0 0 0 1 2 0 0 0 0 1 2 1 0 0 2 0 2 0 0 2 2 0 2 2 0 0 2 2 2 2 2 2 0 0 0 2 0 0 2 0 1 0 0 1 1 0 0 0 1 1 1 1 0 0 1 2 1 1 0 1 2 0 0 0 1 1 0 0 0 0 0 0 0 0 1 1 0 0 1 1 2 2 0 0 0 0 2 1 2 2 2 0 0 0 0 0 0 0 0 0 0 0 1 0 0 1 1 0 0 1 1 1 2 0 0 0 2 1 1 2 1 0 0 1 0 2 0 0 0 1 2 1 0 0 1 1 1 0 2 0 0 0 0 0 0 1 0 0 0 2 0 0 2 0 1 1 0 1 0 0 0 0 0 1 1 1 1 1 0 0 0 0 2 2 1 2 1 1 1 1 0 0 0 1 1 0 1 0 0 0 0 0 2 2 2 2 2 0 2 0 1 1 1 1 1 1 0 1 0 2 1 1 1 1 1 1 0 1 0 0 0 0 2 1 1 0 1 0 1 1 0 1 0 1 0 1 1 2 1 1 0 1 0 0 0 0 1 0 0 0 0 0 1 1 0 0 0 2 0 0 0 1 1 2 0 1 1 2 2 0 0 1 2 0 0 0 1 2 0 1 0 0 1 2 1 1 1 0 0 0 0 0 2 1 0 1 0 0 0 0 0 0 0 0 0 0 0 1 0 1 0 1 0 0 0 0 0 0 2 2 1 0 1 0 0 0 0 0 0 2 0 0 0 0 0 0 2 0 0 1 2 0 1 0 0 0 0 0 1 0 0 0 1 0 0 1 1 0 0 2 1 1 1 0 1 0 2 2 2 2 2 2 0 0 0 0 0 0 1 0 0 2 2 0 0 0 0 0 0 1 0 1 0 0 1 1 0 0 0 2 0 0 1 2 0 2 2 0 1 0 0 0 0 1 0 1 1 1 1 1 1 2 1 1 0 0 0 1 1 2 0 0 2 0 2 1 2 0 0 0 0 0 1 0 2 0 1 1 1 1 1 0 1 1 1 0 0 0 1 1 0 1 2 1 1 0 0 1 2 2 0 0 1 0 1 0 0 1 1 0 0 2 0 0 1 0 0 0 0 0 0 1 0 0 1 2 0 1 0 1 1 2 1 0 1 2 0 1 2 0 0 0 0 0 0 0 1 0 2 0 2 2 1 0 1 1 0 0 1 0 0 0 1 1 0 0 0 0 1 1 1 1 1 0 0 0 2 0 2 0 0 2 1 2 0 2 1 0 0 0 2 2 0 0 0 1 2 0 2 1 2 0 2 2 0 0 0 0 1 1 2 1 2 1 0 1 0 0 0 0 2 2 1 1 1 0 0 0 1 2 2 1 1 0 0 0 0 0 1 0 0 0 1 0 1 0 1 0 0 1 0 1 2 0 0 1 0 0 2 0 0 0 0 0 0 0 0 1 0 0 1 1 0 1 1 0 0 0 1 0 1 1 0 0 0 0 0 0 0 0 1 0 0 1 1 1 1 1 0 0 1 1 0 1 0 0 1 1 0 0 0 0 1 0 2 0 0 2 0 0 0 0 0 2 2 1 0 0 0 0 1 0 1 1 2 0 2 2 1 0 1 0 1 0 1 0 2 0 0 0 0 0 0 0 1 1 1 0 0 2 2 0 0 0 0 0 0 0 2 0 0 0 0 1 2 0 1 0 1 0 2 0 2 0 1 1 1 0 0 2 0 1 0 0 1 1 1 0 2 1 1 1 0 1 1 0 0 0 0 0 2 0 0 1 0 0 0 1 1 0 2 0 2 2 1 1 1 0 0 0 0 0 1 0 0 2 0 0 0 2 1 1 2 0 0 0 2 0 0 0 2 0 0 1 1 1 0 1 1 1 1 0 2 2 0 0 2 0 1 0 0 1 1 1 0 2 1 0 1 0 0 0 0 1 0 0 0 2 1 1 2 0 0 0 0 2 0 1 1 1 0 1 2 0 0 0 0 0 0 0 0 1 0 0 0 0 0 0 0 1 1 0 2 2 0 0 2 0 2 0 0 0 0 0 1 0 1 0 0 0 0 0 0 0 0 1 1
76 0 1 2 0 0 0 2 2 1 0 0 0 0 0 0 0 2 0 0 1 0 0 2 2 0 2 2 1 1 2 2 0 1 0 0 2 2 0 0 0 0 0 0 1 0 0 0 0 0 0 0 1 0 1 1 0 0 1 1 0 0 0 2 1 0 1 1 0 0 0 0 1 1 0 1 1 2 2 0 2 0 1 1 2 0 0 1 1 1 1 1 2 2 0 1 0 0 0 2 0 1 1 1 2 0 2 1 1 1 1 2 2 1 2 2 1 0 0 0 2 0 0 2 0 2 0 1 1 1 1 1 0 0 0 0 0 0 1 0 1 2 1 0 0 1 0 0 0 2 0 0 0 0 0 1 1 0 1 1 0 1 0 0 1 2 1 0 1 2 0 0 0 0 0 0 0 2 1 2 0 1 0 0 2 2 0 1 0 0 2 2 0 1 2 1 1 1 0 1 0 0 0 2 2 1 1 0 2 0 2 1 2 0 1 2 0 1 0 0 2 1 1 1 0 0 1 0 0 0 1 1 0 0 0 0 0 2 0 2 0 0 1 1 0 1 1 0 0 0 0 1 2 0 0 0 2 0 0 0 0 0 0 0 1 0 1 0 2 0 2 0 2 1 1 1 0 2 1 1 1 2 0 2 0 0 0 1 0 2 0 1 2 0 2 1 2 1 0 1 1 0 1 0 0 0 0 2 0 1 1 1 0 0 2 0 0 0 0 0 2 2 0 0 2 0 1 1 1 0 0 1 0 1 0 0 0 0 2 1 1 1 0 0 0 0 1 0 1 0 0 0 1 1 0 1 1 0 0 0 1 1 1 1 1 0 0 1 2 1 1 1 0 0 0 0 1 2 2 0 2 1 2 2 2 2 0 1 1 0 0 0 1 0 2 1 1 0 0 0 0 0 0 2 1 0 1 1 0 0 0 0 0 0 1 0 1 0 1 0 0 1 2 2 0 1 1 1 0 0 1 0 1 1 1 1 0 0 0 0 2 0 2 1 1 2 2 1 1 1 0 1 0 2 0 0 0 0 1 0 0 0 1 0 0 1 2 2 0 0 0 0 1 1 0 1 2 0 0 1 1 1 0 0 2 1 0 0 1 1 0 1 1 1 1 0 0 1 2 0 1 0 0 1 0 2 1 0 0 0 0 2 1 0 0 0 0 1 0 1 0 2 1 1 0 1 0 1 0 1 1 1 0 0 0 0 1 0 0 1 0 0 0 0 2 0 1 1 1 1 0 0 0 1 2 0 0 0 0 2 0 0 0 2 0 0 2 1 1 0 0 1 0 0 1 0 1 0 0 1 1 1 0 0 2 0 0 1 0 1 0 0 2 1 0 0 0 0 0 0 1 1 2 1 0 1 2 2 0 2 0 0 0 0 0 0 0 1 1 0 0 0 0 1 1 0 1 1 0 0 0 0 0 0 1 1 1 0 2 0 0 1 0 1 1 0 2 0 1 0 1 1 0 1 2 2 0 2 1 1 1 0 1 1 0 1 0 2 0 0 1 0 0 0 1 0 0 1 2 2 0 1 0 0 2 2 1 1 2 1 1 1 0 2 0 0 0 1 0 1 0 1 0 0 0 0 1 1 1 0 0 0 0 0 0 0 0 1 1 1 0 1 0 1 0 2 0 0 0 0 0 0 0 0 0 1 2 0 0 1 1 1 0 0 1 0 0 1 0 0 0 0 0 0 0 1 1 0 2 1 1 2 2 0 1 1 1 1 0 2 0 0 2 0 0 0 0 0 1 1 1 1 0 0 0 0 0 1 1 1 1 2 2 1 0 1 0 1 0 0 0 2 0 0 0 0 1 0 0 1 1 1 1 1 1 2 0 1 2 0 0 2 0 2 0 1 0 0 1 2 1 2 1 1 0 2 0 0 0 0 0 0 0 0 0 0 0 0 0 0 2 2 0 1 1 0 1 0 0 0 1 1 1 0 1 1 0 0 2 0 1 1 0 0 0 1 0 1 1 0 0 0 0 0 0 0 1 0 0 1 2 0 0 1 1 0 1 0 0 0 1 1 1 0 2 1 1 1 0 1 1 0 0 0 0 2 0 2 2 1 0 2 0 1 1 1 1 1 1 0 2 0 1 2 1 2 0 1 0 0 0 1 1 0 0 0 0 2 0 0 1 0 0 2 1 0 1 2 0 2 0 0 0 0 0 0 1 0 0 0 0 0 0 0 1 0 1 0 0 0 0 0 0 0 0 0 0 1 1 2 1 0 0 1 1 0 0 1 1 0 1 1
77 1 2 1 0 0 0 0 0 2 2 0 0 0 0 0 0 1 1 0 1 0 0 2 2 1 2 2 0 0 1 0 2 1 1 1 2 1 1 1 1 0 1 1 1 1 1 0 0 0 0 0 1 0 2 1 0 1 0 1 0 1 0 2 0 0 1 0 0 0 0 2 2 2 1 2 1 1 1 1 0 0 1 0 1 1 0 0 2 2 0 0 1 1 0 2 0 1 1 2 0 1 0 0 1 2 1 0 1 1 0 0 0 1 0 1 0 0 2 0 0 0 1 1 0 2 0 2 2 2 1 2 1 1 0 0 0 0 0 1 0 2 0 0 0 2 0 0 0 1 0 0 0 1 0 2 0 0 1 1 1 1 0 1 1 2 2 2 0 2 1 1 1 1 1 1 0 1 0 1 0 1 0 2 2 2 2 2 1 2 0 2 0 0 2 2 1 2 0 1 1 0 0 0 2 2 2 0 1 0 2 0 1 0 2 2 0 1 1 1 1 0 0 2 0 0 2 0 0 0 1 0 0 0 1 0 0 2 0 0 0 0 2 2 0 0 0 0 0 0 0 0 1 1 1 0 0 0 0 0 0 0 0 0 0 0 0 0 2 1 0 1 1 1 0 0 0 1 2 1 0 0 1 2 0 2 1 2 0 2 0 1 0 1 2 1 2 0 0 0 1 0 1 0 1 0 1 2 1 1 0 1 0 0 1 0 2 0 1 0 0 2 1 1 1 0 1 0 1 2 0 2 0 1 0 0 0 1 1 0 0 0 1 0 1 1 1 0 1 1 0 0 2 2 0 0 0 1 0 2 0 2 1 0 0 1 0 2 2 0 0 2 0 0 0 1 2 1 1 0 1 0 1 1 1 0 0 0 0 0 0 0 0 0 2 1 1 1 2 2 2 2 0 2 2 0 0 1 0 0 0 0 1 0 0 0 1 1 0 0 0 0 0 0 2 1 0 0 0 0 0 0 0 2 0 1 1 0 0 0 0 2 1 0 2 0 0 2 0 0 0 1 1 2 1 0 1 2 0 1 1 0 0 0 0 2 0 2 0 2 1 1 2 2 0 0 0 0 0 1 1 0 1 1 1 0 1 1 1 0 0 1 0 1 0 0 0 0 0 1 2 2 2 0 2 1 2 0 0 1 0 0 1 0 0 0 0 2 0 1 1 2 0 0 2 2 0 2 0 2 1 1 2 1 2 1 2 1 0 2 0 0 0 1 2 0 2 1 2 1 0 0 0 0 2 0 0 1 2 0 1 0 1 0 0 0 0 1 1 0 0 2 1 0 0 1 2 1 0 1 2 0 1 0 1 1 1 2 1 2 0 1 1 1 0 1 0 1 1 0 0 2 1 1 0 1 1 1 0 2 0 0 0 2 0 0 1 0 0 0 0 0 0 0 0 2 2 1 0 0 1 1 0 1 0 1 2 0 1 1 0 1 0 1 1 0 2 0 0 0 1 1 0 1 0 1 0 1 1 1 1 0 1 2 0 1 0 1 1 1 0 1 0 0 1 0 1 0 1 2 0 1 0 0 2 2 2 1 0 2 0 0 0 1 0 0 0 2 0 2 0 2 0 1 2 0 0 1 0 0 0 0 0 0 0 0 0 0 1 1 0 0 0 0 0 2 0 1 1 1 2 1 0 0 0 0 1 0 1 1 0 1 0 0 0 0 0 0 0 0 0 0 0 0 0 0 0 0 1 0 0 0 1 0 0 0 1 1 0 1 1 0 1 2 2 0 0 0 1 1 1 1 0 0 0 2 0 2 1 1 1 1 2 0 1 0 1 1 0 0 0 1 0 0 0 1 1 0 0 2 2 0 1 1 1 2 0 0 2 0 2 2 0 2 0 1 0 0 0 1 0 2 0 0 1 1 0 0 1 1 1 1 0 0 0 0 0 0 0 0 2 1 0 2 2 0 0 0 0 0 1 0 0 1 0 0 0 0 1 0 1 1 1 1 0 2 0 0 1 1 2 2 0 0 0 0 1 0 0 0 2 0 0 0 1 0 1 2 0 0 0 1 0 0 1 2 0 0 0 0 0 0 0 1 1 1 0 1 1 1 0 1 0 1 1 1 1 1 0 1 2 0 0 1 0 0 0 0 1 0 0 1 2 1 1 0 0 2 0 0 2 0 1 1 1 0 1 2 0 0 0 0 1 0 0 0 0 0 1 1 0 0 0 0 0 2 0 2 2 0 0 2 0 1 0 0 0 0 1 2 1 1 2 0 0 0 0 0 0 0 1 1
78 0 1 2 0 0 2 1 2 2 1 0 0 1 0 0 0 1 1 0 2 0 0 2 2 1 0 1 1 2 2 1 1 1 2 1 2 1 0 0 1 0 1 1 2 0 1 0 0 1 0 0 0 1 1 0 0 0 2 0 1 1 0 0 0 0 0 0 0 0 0 1 2 2 1 2 1 0 0 1 0 0 2 2 2 0 1 1 1 2 0 1 0 1 0 1 0 0 0 1 0 2 1 0 2 0 2 0 0 2 1 1 0 1 0 1 0 0 1 0 1 0 2 0 1 0 0 0 2 1 1 1 0 0 0 0 1 0 1 0 2 1 0 0 1 0 0 0 0 0 0 0 0 0 0 0 1 0 1 1 0 1 0 1 2 1 1 0 0 0 0 1 0 2 0 0 0 1 0 1 0 1 2 0 2 0 1 1 1 0 2 2 0 0 2 2 2 2 1 1 1 0 1 2 2 0 0 0 2 0 2 0 1 0 1 2 0 0 2 1 1 1 0 2 0 0 0 0 0 0 0 0 0 0 2 0 0 2 0 2 0 0 1 2 0 0 0 0 0 0 0 0 0 0 0 1 1 1 1 1 1 1 0 0 0 0 1 1 2 2 0 1 0 0 0 1 0 1 2 1 1 1 2 2 0 2 2 2 1 2 0 0 0 0 1 1 1 1 1 1 1 0 1 0 0 0 0 1 1 1 0 1 0 1 2 0 0 0 0 0 1 2 1 1 2 0 0 2 2 1 0 2 0 1 0 0 0 1 1 1 1 1 2 0 1 0 0 0 1 1 0 0 2 2 0 0 1 2 0 1 0 1 2 0 2 1 0 1 1 0 0 2 0 0 0 0 1 1 0 0 2 1 0 0 1 0 0 0 0 0 0 0 1 0 1 1 2 0 0 0 0 0 0 1 0 0 1 1 0 0 0 0 0 1 1 1 0 0 0 0 0 2 1 1 1 2 1 0 1 1 0 1 0 2 0 0 1 1 0 0 1 1 2 1 0 2 2 0 0 0 0 0 1 2 2 1 2 1 2 0 1 0 0 1 0 1 1 1 0 1 1 1 0 0 2 0 2 1 1 1 1 0 2 2 0 0 1 2 2 0 2 2 1 1 0 1 0 1 1 1 1 1 1 1 1 0 2 1 0 2 0 0 1 0 0 0 1 2 0 1 1 2 1 1 0 2 1 1 0 1 1 1 1 1 1 1 2 1 1 1 0 0 0 1 0 0 0 2 1 0 0 0 0 0 2 1 1 0 2 0 1 0 0 0 1 0 0 0 0 1 0 1 1 0 0 1 1 0 0 0 2 1 1 0 0 0 0 0 0 0 0 2 0 1 0 0 1 0 0 0 0 2 1 1 0 1 0 0 0 1 0 0 0 1 0 0 0 1 0 0 0 0 0 0 1 2 2 2 0 0 1 1 1 0 0 1 1 0 1 1 1 0 0 1 0 1 2 0 0 0 0 1 0 0 1 0 0 2 2 0 0 0 1 2 0 2 1 1 1 1 0 1 0 1 0 1 1 2 2 2 0 1 1 1 2 0 2 1 1 0 0 0 0 1 0 0 1 2 0 1 0 1 0 2 2 0 0 1 0 0 0 0 0 1 1 1 0 2 1 1 0 0 0 0 0 2 0 0 0 0 1 0 0 0 0 0 1 0 1 2 1 1 0 0 0 1 0 0 1 1 1 1 1 0 0 1 0 0 1 0 0 1 2 1 1 0 0 0 0 1 1 1 2 1 0 0 0 1 1 2 1 0 0 0 1 1 0 2 2 2 0 2 2 0 1 0 0 1 0 1 0 2 0 0 0 0 2 0 0 1 1 1 0 0 1 2 1 1 2 0 2 1 0 2 0 0 0 0 0 2 0 2 1 0 0 2 1 0 0 0 1 1 0 0 1 0 1 0 0 0 1 1 0 1 1 0 1 0 0 0 0 0 0 0 0 2 1 0 1 0 1 0 1 0 0 1 0 0 1 1 2 2 0 0 0 0 0 0 0 0 2 0 1 0 2 1 1 1 0 0 0 1 0 0 1 1 0 1 0 2 1 0 0 0 1 1 0 1 1 0 0 1 1 0 1 2 0 1 0 0 2 0 0 1 0 0 0 1 1 1 0 0 1 0 1 1 0 1 0 1 2 0 0 1 1 0 2 0 0 0 0 0 0 0 0 1 1 0 0 0 0 0 0 0 0 1 0 0 2 0 0 0 0 1 0 0 0 1 0 2 0 0 0 0 0 0 0 1 1 0 1 1
79 1 0 2 0 0 2 1 1 1 1 0 0 1 0 0 0 1 0 0 2 0 0 1 1 0 1 1 0 0 2 0 0 2 0 0 1 1 1 1 1 0 1 1 2 1 2 0 0 1 0 0 0 0 1 0 1 0 0 0 0 1 0 1 0 0 1 0 0 0 0 1 2 2 2 2 0 0 0 1 0 0 2 1 1 0 0 0 1 2 0 0 2 0 0 0 0 2 1 2 0 0 1 0 1 1 1 0 0 2 1 1 1 1 2 2 1 0 1 0 1 0 1 1 1 1 0 0 2 0 0 0 0 0 0 0 0 0 0 0 1 2 0 0 2 2 1 0 0 1 1 1 0 0 0 0 1 1 0 1 2 2 0 0 2 2 2 0 0 0 0 0 1 2 1 0 0 1 0 1 0 1 1 0 1 0 1 1 1 1 0 2 2 2 2 1 1 2 0 0 0 2 1 1 2 2 2 1 1 0 2 0 1 0 1 2 0 0 1 0 2 1 1 2 0 0 1 0 0 0 0 1 1 1 1 1 0 2 0 1 0 1 2 1 0 0 0 0 0 0 0 0 0 1 1 0 0 0 0 0 0 0 0 0 1 0 1 0 1 1 1 0 1 1 1 0 0 2 2 2 2 1 1 2 0 2 0 1 1 1 1 1 2 0 2 0 2 1 1 1 0 0 2 0 2 0 1 2 0 0 1 2 0 0 1 0 1 0 2 0 0 2 0 0 2 0 1 2 2 1 0 2 0 0 0 0 0 2 1 0 0 1 1 0 0 0 2 0 2 1 0 0 1 1 0 1 2 0 1 1 1 2 1 0 1 0 1 1 1 1 1 1 0 0 1 1 1 2 2 0 1 2 0 0 1 0 0 1 1 0 0 0 1 0 2 2 2 0 0 0 0 0 0 2 2 0 0 1 0 0 0 0 0 1 1 0 0 0 1 0 1 1 0 0 1 1 0 1 0 1 1 1 1 0 2 1 0 0 0 0 1 2 1 0 1 1 1 0 1 2 0 1 0 1 1 0 1 2 2 2 2 0 0 0 0 2 0 2 0 0 0 0 0 0 1 1 1 0 0 0 2 0 2 2 0 0 1 1 2 0 2 2 0 2 1 0 0 0 1 0 1 1 1 1 1 1 1 1 1 0 0 2 0 0 1 0 0 2 0 1 1 2 1 0 1 1 0 1 0 1 1 1 2 1 2 1 1 1 1 1 1 1 0 1 2 2 0 1 1 2 1 2 1 2 2 0 0 2 0 0 0 1 1 0 0 1 0 0 0 0 0 2 0 0 0 0 0 1 0 2 2 0 1 0 0 0 0 2 0 2 1 1 2 0 0 1 0 0 0 0 0 2 0 1 0 2 0 0 1 0 0 0 0 0 0 0 0 0 0 0 0 0 0 0 0 1 1 1 0 0 0 2 1 1 0 0 2 0 2 0 0 1 1 1 1 2 2 0 0 1 1 2 1 2 1 2 0 2 2 0 0 0 1 1 1 2 0 2 0 0 0 1 0 0 2 0 0 0 2 2 0 1 0 0 1 1 2 1 2 0 0 0 2 2 1 0 0 2 0 1 0 1 0 1 1 0 0 1 0 0 0 0 0 2 0 1 0 1 1 1 0 0 0 0 0 0 2 0 1 1 1 1 0 0 0 0 1 0 0 0 0 0 0 0 0 0 0 0 1 1 1 1 1 0 1 1 0 0 0 0 0 0 1 0 0 1 2 0 1 1 0 0 2 1 0 0 0 0 1 1 1 1 1 1 1 2 1 2 0 2 0 0 2 2 0 2 0 0 0 1 0 2 1 0 1 0 2 1 1 2 1 0 2 2 0 2 0 1 2 0 1 2 0 2 0 1 0 0 0 2 0 2 0 0 0 2 0 1 0 0 1 1 1 1 1 1 1 0 0 0 1 1 0 2 2 0 0 0 0 0 0 0 1 0 1 0 1 0 1 0 0 0 1 1 0 2 0 1 2 1 1 1 0 0 0 0 0 0 0 0 1 0 0 0 1 0 2 1 1 1 1 0 1 0 1 2 1 0 0 0 0 0 0 0 0 1 0 0 1 1 0 1 0 1 1 0 0 0 0 1 2 1 0 2 0 0 0 1 0 0 0 0 0 1 2 0 1 2 0 0 2 0 1 1 0 1 1 1 0 0 0 0 0 0 0 0 1 0 0 0 0 0 0 1 0 0 1 0 0 1 1 0 0 1 0 0 0 0 0 2 0 0 0 0 0 0 0 0 0 0 2 2
80 1 1 2 0 0 2 2 2 1 0 0 0 1 0 0 1 2 0 0 2 0 0 2 2 0 2 0 2 2 1 2 0 2 0 0 1 2 0 0 1 0 0 0 1 0 0 0 1 1 0 0 0 1 1 1 0 0 0 1 0 1 0 2 0 1 0 1 0 0 0 1 1 1 0 1 1 1 1 1 0 0 2 1 1 0 0 0 1 2 0 0 0 2 0 2 1 1 0 1 0 2 1 0 1 1 1 0 0 2 0 0 1 2 1 2 1 0 1 0 1 0 0 2 0 1 0 2 2 2 1 0 0 0 0 0 0 1 1 1 2 1 0 0 1 1 0 0 0 2 0 0 0 0 1 0 1 1 2 1 1 2 0 1 1 2 0 1 0 1 1 1 2 1 0 1 0 0 0 0 0 0 0 0 0 0 0 1 1 0 2 2 0 0 1 1 1 2 0 0 0 0 1 1 2 0 0 0 1 0 2 0 1 0 0 2 1 0 2 1 1 1 0 2 0 0 0 1 1 1 0 0 0 1 2 1 0 2 0 2 0 0 2 1 0 1 1 0 0 0 0 0 1 1 1 0 0 0 0 0 0 0 0 0 0 0 1 0 2 1 0 1 0 0 0 1 1 2 1 0 0 1 1 2 0 1 1 2 2 2 0 1 0 0 1 0 1 1 1 2 1 1 0 1 0 0 1 2 1 1 0 0 0 0 2 0 1 0 0 0 1 1 1 2 0 0 0 1 0 1 0 2 0 2 0 0 0 0 2 0 1 0 1 0 0 0 1 0 1 0 0 0 2 2 0 0 1 0 0 2 0 2 1 0 0 0 0 1 2 1 1 1 0 0 0 1 2 2 0 1 2 1 1 1 2 1 0 0 0 0 0 0 1 0 2 1 1 0 0 0 0 0 0 2 2 1 0 1 0 1 1 1 1 0 0 0 1 0 0 0 0 2 1 1 1 2 1 0 1 0 1 0 0 2 1 1 0 1 0 0 1 0 0 0 2 1 1 1 0 0 0 1 1 2 1 1 1 0 1 0 2 0 1 0 0 0 2 2 0 1 1 1 1 1 0 0 2 0 0 1 0 0 1 1 1 0 1 0 1 0 0 1 0 1 0 2 2 1 1 0 1 1 2 0 2 0 2 1 0 1 0 1 1 1 1 0 0 2 0 2 2 2 1 1 0 2 1 0 1 1 1 0 1 0 1 0 1 0 0 1 0 0 0 0 2 0 1 2 1 0 0 0 1 2 2 0 1 1 1 1 0 0 0 1 1 0 1 1 1 0 1 1 0 0 0 0 0 2 0 2 2 1 0 0 1 1 1 2 1 2 1 1 0 1 0 2 0 1 1 0 1 1 0 2 0 2 0 0 0 1 1 0 0 0 0 0 0 0 0 0 0 0 0 0 0 0 1 1 0 0 0 0 0 1 1 1 1 0 1 1 1 0 1 1 0 1 2 0 0 0 1 1 0 1 1 1 0 2 2 0 0 0 0 1 0 1 0 2 1 0 0 2 0 0 0 1 2 0 0 0 2 0 2 0 0 2 0 2 1 0 0 0 0 1 0 0 0 2 0 0 0 1 1 2 1 1 2 1 0 0 0 0 1 1 1 1 0 2 0 0 0 2 0 1 0 2 1 1 0 0 1 0 0 1 1 1 2 0 2 2 1 2 0 1 1 0 0 0 1 1 1 1 0 0 0 0 0 0 2 0 0 1 1 0 0 1 2 0 0 1 1 0 0 1 0 0 0 0 0 0 2 1 0 0 1 2 1 2 1 1 0 0 1 0 1 0 1 1 0 0 0 0 1 0 1 0 0 0 0 0 0 0 0 0 2 1 0 0 2 1 0 2 0 1 0 2 0 0 2 2 1 1 1 1 0 1 0 0 0 0 0 0 0 0 0 0 1 0 0 0 2 2 0 1 1 0 1 0 0 0 1 0 0 0 0 1 1 0 0 0 0 0 1 0 0 1 0 1 0 0 1 0 1 0 0 1 0 0 1 0 1 0 0 0 2 1 2 0 0 0 0 2 1 1 2 2 0 0 1 2 2 0 0 0 1 1 0 1 1 0 1 1 0 0 2 1 1 1 0 0 2 1 0 1 0 0 0 0 0 0 0 2 1 2 2 0 1 0 0 0 2 0 1 0 1 0 1 2 0 2 0 1 0 0 0 0 0 0 0 0 0 0 0 0 1 1 0 1 1 0 0 2 0 1 0 0 1 0 0 0 0 0 0 2 1 0 0 0 0 0 0 0
81 1 0 2 0 0 1 0 1 2 1 0 0 1 0 0 0 1 1 0 1 0 1 2 2 0 1 1 1 1 2 2 2 1 0 0 1 1 0 0 1 0 1 0 1 1 0 0 0 1 0 0 0 1 1 1 0 0 1 0 1 2 0 1 0 0 2 0 1 1 0 0 2 2 2 2 0 0 0 0 0 0 2 1 1 0 0 1 1 1 1 1 1 1 2 2 0 0 0 1 0 2 1 0 2 0 2 1 0 2 0 0 1 2 1 2 1 0 1 0 0 0 2 0 0 0 0 0 0 0 2 1 0 0 0 0 0 1 1 1 1 1 0 0 1 1 0 0 0 0 0 0 1 0 1 1 0 0 0 0 0 0 0 0 1 2 1 0 2 2 0 0 1 1 0 1 0 0 0 0 0 0 1 0 1 0 1 2 1 1 0 2 0 1 1 0 0 2 0 0 0 0 0 1 2 1 1 0 2 0 1 0 1 0 1 2 0 1 1 2 0 0 1 2 0 0 2 0 0 0 0 1 0 0 2 0 0 1 0 1 0 0 2 2 0 0 0 1 1 0 0 0 0 0 0 0 0 0 0 0 0 0 0 0 1 0 0 0 2 1 1 1 1 1 0 0 0 1 2 0 0 1 0 1 1 0 1 2 2 2 0 1 1 1 2 1 1 1 0 0 1 0 0 1 0 1 1 1 2 2 0 1 0 1 2 0 2 0 1 0 1 2 1 1 2 0 1 1 1 0 0 2 0 1 0 0 0 1 1 0 1 0 1 0 1 0 1 0 1 0 1 1 1 1 0 1 1 0 0 1 0 1 1 1 1 0 1 1 1 0 0 2 1 1 0 0 2 2 1 0 2 0 2 1 1 0 0 0 0 0 0 0 0 0 0 0 0 1 0 0 0 0 0 1 1 0 1 0 0 0 0 0 0 1 1 0 0 0 1 0 0 1 1 2 1 0 0 0 0 0 0 0 0 1 1 0 0 0 0 0 1 1 2 1 1 1 1 0 0 0 0 0 1 2 2 1 2 2 1 1 2 1 0 0 0 2 0 2 0 1 1 1 1 1 1 1 0 0 0 0 1 0 0 0 2 0 0 0 2 2 0 2 1 2 0 1 1 2 2 0 2 2 0 2 0 1 2 1 1 1 0 0 0 0 0 0 0 2 0 1 0 2 0 1 0 2 1 2 0 2 0 2 1 0 0 0 1 1 0 1 1 1 0 0 2 1 0 1 1 1 0 0 1 2 2 0 0 0 1 1 0 0 0 0 0 0 0 0 0 2 1 1 0 0 0 0 1 0 0 2 2 0 1 0 0 0 1 0 0 0 0 1 1 1 0 1 1 0 0 0 0 2 1 1 0 1 1 0 0 0 0 0 0 1 0 0 0 2 2 0 0 0 0 0 0 1 2 1 0 0 1 0 0 2 0 0 2 0 2 0 1 2 1 1 1 0 1 0 0 1 0 1 1 1 1 2 0 2 2 1 1 1 2 2 0 2 0 2 0 0 1 0 1 0 0 0 0 0 1 1 0 0 0 0 2 2 1 0 2 1 0 0 0 1 0 0 1 2 0 1 0 1 0 0 1 0 2 0 0 1 0 0 0 2 0 0 0 1 2 2 0 0 1 0 0 1 1 0 0 0 0 0 0 0 0 1 0 0 0 1 0 0 0 1 1 0 0 0 0 0 0 0 0 0 0 0 0 0 2 0 0 0 2 0 2 0 0 1 0 2 0 0 2 1 1 1 0 0 2 2 1 0 1 1 0 0 0 2 1 1 1 1 2 1 0 1 0 1 0 0 0 2 0 0 0 1 1 0 0 2 2 0 1 1 1 2 0 0 2 0 2 2 0 2 0 0 0 0 2 2 1 2 1 1 1 1 0 0 0 0 0 1 1 1 2 1 2 0 0 0 2 1 0 1 0 0 2 0 1 1 0 0 0 0 0 0 2 0 2 0 1 0 2 1 0 2 0 1 0 0 1 1 0 0 0 0 0 0 0 0 2 0 0 0 2 0 2 1 0 0 0 1 0 0 2 2 0 2 0 1 0 0 0 0 1 1 0 2 2 1 0 2 0 1 1 1 1 1 0 0 2 0 0 1 0 0 0 0 1 1 0 0 2 0 1 2 0 0 0 0 2 0 1 1 1 0 1 2 1 1 1 0 1 1 0 1 0 0 0 0 0 0 0 0 0 1 0 2 2 0 0 2 0 0 0 0 0 0 1 1 1 1 0 0 0 1 0 0 0 0 2 1
82 1 1 1 0 0 1 1 2 1 0 0 0 1 0 0 0 1 0 1 1 1 0 2 2 1 1 2 0 0 2 1 0 1 0 0 2 0 0 0 2 0 1 0 1 1 2 0 0 1 1 1 0 1 1 1 1 0 2 0 1 1 0 0 0 1 0 0 0 0 1 2 1 1 0 1 1 2 2 0 2 0 2 1 1 0 0 1 2 2 0 1 2 1 0 1 0 1 1 2 1 2 2 0 2 0 2 0 1 1 0 1 2 2 2 2 2 0 0 0 2 0 1 1 0 1 0 0 1 0 1 1 0 0 0 0 0 0 0 2 0 2 0 0 1 0 1 0 0 0 0 0 0 1 1 0 0 0 1 1 1 1 0 1 2 1 1 1 1 2 1 0 2 0 0 1 0 1 0 2 0 0 1 0 1 0 0 1 0 0 1 1 0 0 2 2 1 1 0 0 0 0 0 2 2 1 1 2 0 0 0 0 1 1 1 2 0 0 0 0 2 0 0 1 1 1 1 0 0 0 0 0 0 0 1 0 0 2 0 2 0 0 2 1 0 0 0 0 0 0 0 1 1 0 0 0 0 2 1 0 0 0 1 1 1 0 1 0 0 0 1 1 1 1 2 2 0 2 1 0 1 0 2 2 0 2 1 2 1 2 0 2 0 0 2 1 1 1 1 2 2 1 2 0 1 0 1 2 1 0 0 0 0 2 2 0 2 0 1 0 1 2 2 1 1 0 1 0 0 0 0 1 1 2 0 0 1 0 2 0 1 1 1 0 0 0 2 0 1 0 1 0 1 1 0 1 1 2 0 1 0 1 1 0 1 0 0 1 1 0 0 2 0 0 0 0 0 1 1 0 0 0 1 1 1 0 0 0 0 0 0 0 1 0 2 1 2 1 1 1 1 1 0 2 2 1 0 1 1 0 1 1 0 0 2 0 0 1 0 0 1 1 0 0 0 1 1 1 0 0 1 0 1 1 1 0 1 1 1 0 2 1 1 0 2 1 1 2 0 1 0 2 0 2 1 0 1 1 1 0 0 0 1 1 0 0 2 0 0 0 0 0 1 1 0 2 0 0 0 1 1 0 0 0 2 1 0 1 2 0 2 1 2 1 0 0 0 0 0 2 2 1 1 1 1 1 1 2 2 0 0 0 0 2 2 0 0 2 0 1 2 2 1 1 0 2 0 2 0 2 0 2 0 0 0 1 0 0 0 0 1 1 0 0 2 0 2 1 1 1 0 0 1 2 2 0 0 1 0 1 0 0 0 0 0 0 0 2 2 0 0 0 1 0 0 1 1 0 0 1 1 1 0 0 2 0 2 0 0 0 0 1 0 0 1 0 0 0 0 0 0 2 2 1 0 2 1 1 0 2 1 0 1 2 1 1 2 2 0 1 1 1 0 1 1 1 1 1 0 0 0 1 0 1 0 0 1 0 2 0 2 0 0 1 1 1 2 1 0 0 2 0 1 2 0 2 0 2 2 0 0 0 1 0 1 1 0 1 1 1 0 2 1 0 1 0 0 0 0 1 0 0 0 0 1 1 1 1 2 0 0 0 0 2 1 0 0 2 0 1 1 0 0 1 1 0 1 1 0 0 0 0 0 2 0 0 0 2 1 1 0 0 0 1 0 1 1 0 1 1 1 1 0 0 0 1 0 0 0 0 0 0 0 0 0 1 0 1 1 1 1 1 0 0 0 0 0 0 2 1 0 1 1 1 0 0 0 1 0 2 0 0 2 0 0 0 0 0 1 1 1 1 1 1 2 2 2 2 1 1 1 1 2 1 1 1 0 1 0 0 0 1 2 0 2 0 1 0 0 2 2 1 2 2 0 2 0 1 2 0 0 0 0 2 0 0 0 0 0 1 0 1 0 0 0 1 0 1 2 1 1 2 0 0 1 1 1 0 0 0 2 1 0 2 2 0 0 0 0 0 1 0 0 0 0 0 2 0 1 0 0 0 1 0 0 2 0 0 0 0 2 2 0 0 0 0 0 2 0 0 2 0 1 1 2 0 2 2 0 0 0 2 0 0 2 1 1 1 0 0 0 0 0 0 1 1 0 1 2 0 0 2 0 0 1 1 0 0 0 0 2 0 0 2 0 0 0 1 0 0 0 1 0 0 0 1 1 0 0 0 2 0 0 2 2 0 2 2 0 1 0 1 0 0 0 0 0 0 1 0 1 0 0 0 0 2 0 0 0 0 0 0 0 1 0 1 1 0 0 2 0 0 0 0 0 0 0 0 0 0 2 0
83 1 0 2 0 0 2 0 0 2 1 1 0 0 0 0 0 2 1 0 2 0 0 2 2 0 0 0 1 1 2 1 0 1 1 0 2 2 0 0 0 0 0 0 1 0 0 0 1 2 0 1 0 0 2 2 0 0 0 0 0 2 1 1 0 1 1 0 0 0 0 0 2 2 0 2 2 1 1 0 1 0 2 1 1 0 0 0 1 1 0 0 1 1 0 0 0 1 1 1 1 1 0 0 2 1 2 1 1 1 1 2 0 2 0 2 0 0 0 0 2 0 1 1 0 0 0 0 0 0 0 0 0 0 0 0 0 0 0 0 1 1 0 0 0 1 0 0 0 0 0 0 0 0 0 0 0 0 0 1 0 1 0 0 0 2 2 0 0 1 1 0 0 0 2 2 2 1 1 1 0 1 0 2 2 2 2 1 0 0 0 2 1 1 2 1 0 2 0 1 1 0 0 0 2 2 2 1 2 0 2 0 1 0 1 2 0 0 0 0 2 0 0 1 1 0 1 0 0 0 0 0 0 0 1 0 0 2 0 1 0 1 2 1 0 0 0 0 0 0 0 0 2 0 0 0 1 2 1 0 0 0 1 1 1 0 1 0 2 1 1 0 1 1 1 1 0 2 2 2 2 2 0 2 0 1 0 2 1 2 0 1 1 0 2 1 0 0 0 0 1 1 2 0 2 2 0 2 0 1 0 1 0 0 0 0 2 0 1 0 2 1 1 0 2 0 1 1 0 0 0 2 0 1 0 0 0 2 0 1 2 1 2 1 0 0 1 1 2 1 1 1 2 2 0 0 1 1 1 1 0 1 1 0 0 0 1 1 1 0 0 2 1 1 0 0 2 2 1 1 1 1 0 0 2 1 0 0 0 0 0 0 2 0 2 2 2 0 0 0 0 0 0 2 1 0 1 1 0 0 0 0 0 2 0 1 0 0 1 0 1 1 1 1 0 2 2 1 0 1 1 1 0 2 0 0 2 2 0 0 0 2 1 1 0 1 2 2 0 0 0 1 2 2 2 2 2 2 1 0 0 0 0 0 0 1 1 1 0 1 1 1 1 1 0 1 2 0 0 0 2 0 2 2 1 0 1 1 2 1 0 2 1 1 1 1 1 0 0 0 1 1 2 0 2 1 2 1 0 1 0 0 0 0 0 0 0 2 0 2 0 2 2 2 0 2 1 0 0 1 1 0 2 0 1 1 1 0 1 2 1 0 0 2 2 1 1 0 2 2 0 1 0 1 2 0 0 2 0 1 0 1 0 2 0 0 2 1 1 1 0 0 0 0 0 0 2 1 0 2 1 0 0 0 1 0 1 0 0 0 0 2 1 0 0 0 0 0 0 0 0 2 0 2 0 2 0 2 0 2 1 0 2 2 2 2 2 0 0 0 0 0 0 1 1 1 1 1 0 0 0 2 1 0 0 2 2 0 1 1 0 1 1 2 0 1 1 0 0 1 0 1 0 1 1 2 0 1 1 0 0 0 1 1 1 1 0 2 0 0 0 0 0 1 0 1 1 1 1 2 0 0 2 0 1 1 1 2 1 0 1 1 1 2 1 0 0 2 0 1 1 1 1 2 2 1 1 2 0 0 1 0 0 2 0 1 0 2 1 1 0 1 0 0 0 1 1 0 0 0 2 0 0 0 0 0 1 0 1 1 0 1 0 0 0 0 0 1 0 0 0 0 0 0 0 1 0 0 1 0 0 0 1 0 0 1 2 0 1 1 0 0 1 2 2 0 0 0 0 1 0 0 2 2 1 2 1 1 1 1 1 2 2 1 0 1 0 1 0 0 0 2 2 0 2 1 1 0 0 0 0 0 1 1 1 2 0 1 1 0 1 2 0 2 0 1 0 0 1 2 0 1 1 1 0 2 0 0 1 0 0 0 0 0 0 0 0 0 0 0 2 2 0 2 2 0 0 0 0 0 1 0 0 0 0 0 1 0 2 0 0 0 2 1 0 2 0 2 2 1 1 1 2 0 0 0 0 0 1 0 1 0 2 0 2 0 2 2 0 0 0 1 0 0 1 1 1 1 0 0 0 0 0 0 1 1 0 0 0 0 0 0 1 1 0 0 1 0 0 1 2 1 0 2 0 0 0 1 1 1 0 1 2 1 2 1 0 0 0 0 2 0 0 1 1 0 1 1 0 0 1 0 0 0 0 0 1 0 0 0 0 0 0 0 0 2 0 0 1 1 1 0 0 1 0 0 0 0 0 1 0 0 0 0 0 0 0 0 0 0 1 1
84 1 1 2 0 0 1 0 1 2 1 0 0 0 0 0 0 0 1 1 1 0 0 2 2 0 0 1 0 1 2 0 1 2 0 0 0 2 0 0 0 1 0 0 2 0 0 0 0 1 0 0 1 0 0 1 1 0 1 1 0 0 0 1 0 0 0 0 0 0 0 2 2 2 2 2 0 1 1 0 1 0 2 1 1 0 0 1 2 2 0 1 1 1 0 1 0 0 0 2 0 2 1 0 2 0 2 0 0 2 2 2 1 2 1 2 2 0 0 0 2 0 2 0 0 0 0 0 2 2 0 0 0 0 0 0 0 0 0 1 2 0 1 0 0 1 0 0 0 1 1 0 1 2 1 0 1 1 1 0 0 0 0 0 0 1 0 0 1 1 0 2 2 1 1 1 1 1 0 1 0 2 0 1 1 1 1 0 0 0 0 0 0 0 0 2 1 1 1 0 0 1 0 1 2 2 1 0 2 0 2 0 1 0 1 2 2 1 0 0 2 0 2 2 0 0 1 0 0 0 0 1 0 2 2 2 0 2 0 2 0 0 2 1 0 0 0 1 1 1 1 0 0 0 0 0 0 0 0 0 0 0 0 0 1 0 2 1 1 0 1 1 2 2 0 1 1 2 2 0 0 2 0 2 0 2 0 2 0 2 0 0 1 1 2 0 2 0 0 1 1 1 1 0 0 1 0 2 1 2 0 2 0 0 2 0 1 1 0 0 1 2 1 0 2 0 1 1 0 1 0 1 0 0 0 0 0 1 1 1 2 1 1 1 0 0 1 0 1 0 0 0 2 2 0 0 1 2 0 0 0 0 2 0 2 0 1 2 2 0 0 2 0 0 0 0 2 2 1 0 1 0 1 1 1 0 0 1 1 1 1 1 0 0 2 1 2 0 0 0 0 0 0 1 1 1 0 0 0 0 0 0 0 0 1 0 0 1 0 1 1 0 0 1 0 2 1 1 0 0 0 0 0 2 0 0 1 0 0 0 1 1 2 0 1 2 2 0 1 1 0 0 1 2 1 1 1 0 1 0 0 0 1 0 0 1 1 2 0 1 1 1 1 1 1 0 1 0 0 0 2 1 1 1 1 0 1 1 2 0 2 2 1 1 0 1 1 0 0 0 2 2 2 0 2 1 2 0 0 1 0 1 1 0 0 0 0 2 0 1 1 2 0 0 2 2 0 2 0 2 0 2 1 1 1 0 1 0 0 1 0 0 0 0 2 0 1 2 0 0 0 0 0 1 2 0 0 0 2 0 2 0 0 0 1 0 0 0 0 0 1 2 1 0 0 1 2 1 0 2 1 0 0 0 1 1 1 1 0 1 0 0 0 1 1 1 1 0 0 0 0 1 1 2 0 2 2 1 0 2 0 0 0 2 0 0 1 2 0 0 0 0 0 0 0 2 2 1 0 0 0 2 0 0 0 2 2 0 2 0 1 2 2 2 0 0 1 1 0 0 0 1 0 0 1 0 0 2 2 0 0 0 1 2 0 2 0 2 0 0 1 0 0 0 1 0 2 0 0 0 0 1 1 0 2 1 1 0 2 0 0 0 1 2 0 0 0 2 0 2 1 1 0 1 1 0 0 1 0 0 1 0 0 0 0 1 1 1 2 2 0 0 1 0 0 1 1 0 0 0 1 0 0 0 0 0 2 0 0 0 0 1 0 1 0 0 0 1 1 0 1 1 1 0 1 0 1 0 1 1 0 0 1 0 1 0 1 1 0 2 0 0 2 1 1 0 0 0 1 1 1 0 0 0 0 1 0 2 1 1 1 1 2 0 1 0 0 1 0 0 0 0 1 0 1 0 1 1 1 2 1 0 1 1 1 1 1 1 1 0 1 1 0 2 0 1 0 0 1 1 0 0 1 1 0 0 0 1 0 0 0 0 0 0 1 0 0 0 0 0 2 2 0 2 1 0 1 0 1 1 1 0 1 0 1 0 1 0 1 0 1 0 2 1 0 2 1 0 1 1 2 2 0 0 0 0 0 1 1 0 1 0 2 0 1 0 2 2 0 1 0 2 0 0 2 0 2 0 0 1 1 0 2 2 2 0 0 1 2 1 1 1 1 2 1 1 1 2 0 0 2 0 0 0 0 1 0 0 0 0 0 1 1 1 1 1 1 0 1 0 2 0 1 0 1 0 1 1 0 0 0 0 0 1 1 2 1 0 0 0 0 0 0 1 0 1 0 2 2 0 0 2 0 1 0 0 0 0 1 1 1 1 0 0 0 1 0 0 0 0 1 0
85 1 1 1 0 0 1 1 2 2 0 0 1 1 1 0 0 1 0 0 2 0 1 1 2 0 1 1 0 1 2 0 0 1 1 0 1 2 0 0 0 0 1 1 2 1 0 0 0 1 0 1 0 1 1 2 0 0 2 1 2 2 0 2 0 1 1 0 1 1 0 1 2 2 0 2 2 2 2 0 2 0 2 2 2 0 0 1 1 2 0 1 0 2 0 1 0 1 1 2 1 1 0 0 1 2 1 1 1 1 0 2 0 0 0 1 1 0 0 0 2 0 2 0 1 1 0 0 1 1 1 0 1 1 0 0 1 0 0 1 1 1 0 0 0 0 0 0 0 1 1 0 0 1 0 0 0 1 0 1 0 1 2 0 1 2 1 0 1 1 0 0 1 1 1 1 0 1 0 1 0 0 1 0 1 0 1 0 0 0 1 2 0 0 2 2 1 0 0 0 0 1 1 1 2 0 1 1 1 0 2 0 0 0 2 2 0 1 2 1 1 0 0 1 1 0 1 0 0 0 0 1 0 0 2 0 0 2 0 2 0 0 2 1 0 0 0 0 0 0 0 1 1 0 0 1 1 1 1 1 1 1 0 0 1 0 0 0 2 1 0 1 0 0 0 0 0 1 1 0 0 2 2 2 0 2 2 0 0 2 0 1 0 0 2 2 2 0 0 1 0 0 1 0 1 0 1 2 1 1 0 0 0 0 0 0 2 0 0 0 1 1 2 1 2 0 0 2 1 0 0 2 0 1 0 0 0 1 1 0 0 0 1 0 2 0 0 0 0 0 0 0 2 2 1 0 0 1 0 2 0 2 2 0 2 1 0 2 2 0 0 2 1 1 0 0 1 1 1 0 1 1 0 0 1 0 0 1 1 1 1 1 0 0 2 0 0 0 1 1 1 1 0 2 2 1 0 0 0 0 0 0 0 1 0 0 0 1 0 0 0 0 0 0 2 2 1 1 0 1 1 1 1 1 1 1 0 0 0 0 1 1 2 1 1 2 2 0 1 2 0 0 0 1 1 0 1 1 0 1 0 0 0 1 0 1 1 2 0 2 2 2 0 0 2 0 1 0 0 1 1 1 1 1 1 0 1 1 2 2 1 1 2 1 0 0 0 0 1 0 0 0 2 0 2 0 2 1 1 1 0 0 0 0 0 0 0 2 0 1 1 2 0 1 0 2 1 1 0 1 1 1 1 0 1 0 1 1 1 1 1 1 0 1 2 1 0 0 2 2 0 1 0 2 2 0 0 0 1 0 0 0 0 0 0 1 2 0 0 1 0 0 0 0 0 0 2 0 0 0 2 0 0 0 2 0 2 1 0 1 0 0 0 0 1 1 1 0 0 0 0 2 1 2 0 2 1 1 0 0 0 0 1 1 1 1 1 1 0 0 0 0 0 1 1 1 1 2 0 0 1 1 0 1 0 0 0 1 2 0 1 0 0 0 2 1 2 0 0 0 0 0 0 0 2 1 0 2 2 0 0 0 2 1 1 1 0 2 0 0 1 1 0 0 0 0 1 0 0 0 0 0 0 1 2 1 1 1 1 1 0 0 0 1 0 0 0 2 0 2 0 1 0 1 1 0 0 2 0 0 0 0 0 1 0 0 0 2 1 1 0 0 0 1 1 1 2 0 0 0 1 0 0 1 0 1 1 0 1 2 1 1 0 1 2 0 1 0 1 1 1 1 0 0 1 0 0 0 1 0 0 0 1 0 0 1 1 0 0 2 0 0 1 1 0 0 0 0 0 2 1 1 1 1 1 2 1 2 1 1 1 1 2 0 0 0 0 1 0 0 0 2 0 0 0 0 1 1 1 2 1 0 0 0 2 1 0 0 2 0 1 0 0 2 0 1 0 0 0 1 0 1 0 0 0 0 2 1 1 0 1 1 0 0 0 0 0 0 0 0 2 1 0 2 2 0 0 0 0 0 0 0 1 0 1 0 1 0 2 0 1 0 1 0 0 2 0 0 2 2 2 2 2 0 0 1 0 1 0 0 1 0 1 0 2 1 1 1 0 0 0 1 0 0 1 1 0 0 0 1 0 0 0 0 1 1 0 1 2 1 0 2 1 1 1 1 1 1 2 0 1 1 0 0 0 0 0 1 0 1 0 1 1 0 2 1 0 0 0 0 2 0 0 1 1 0 1 1 1 1 0 0 0 1 2 1 0 0 2 2 0 0 0 0 0 1 0 2 2 0 0 2 0 1 0 0 0 1 0 2 0 0 1 0 0 0 0 0 0 0 1 1
86 0 0 1 0 0 0 0 1 2 1 0 0 2 1 0 1 1 0 1 1 1 0 2 2 1 0 2 0 0 2 0 0 1 0 0 1 1 0 0 2 0 1 1 2 2 1 0 2 2 0 0 0 0 1 1 0 1 1 1 0 1 0 2 0 1 1 0 0 0 1 1 1 1 0 1 1 1 1 1 0 0 1 0 1 0 0 1 1 1 0 0 1 1 1 1 0 1 1 2 0 2 0 0 2 1 2 0 0 2 0 1 0 1 0 1 0 0 2 0 0 0 1 1 0 1 0 0 1 1 0 0 0 0 0 0 0 0 2 0 2 0 0 0 0 1 0 0 0 0 0 0 0 0 1 1 0 1 0 0 0 2 1 0 0 1 0 0 1 1 0 1 2 2 2 1 0 1 0 1 0 1 0 1 1 1 1 2 1 2 0 2 0 0 0 2 1 2 0 0 0 0 1 1 2 1 0 1 0 0 1 0 1 0 2 2 1 0 1 0 2 0 0 1 1 0 2 1 1 1 1 2 0 0 1 0 0 2 0 2 0 0 2 1 1 1 1 0 0 0 0 1 0 0 0 1 1 0 0 0 0 0 0 0 0 0 0 0 1 0 0 0 0 0 0 0 0 1 2 1 1 1 0 1 1 1 1 1 0 2 0 1 2 0 2 0 2 1 0 1 0 1 2 0 2 2 0 2 0 1 0 1 0 0 1 0 1 0 0 0 2 1 2 1 1 0 0 2 2 0 0 1 0 2 0 0 0 2 0 2 1 1 2 2 1 0 1 1 2 1 0 0 2 2 0 0 1 0 2 0 2 2 0 0 0 0 1 2 2 0 0 2 0 0 0 0 2 1 0 0 2 1 0 0 1 0 0 1 1 1 1 1 0 0 2 1 1 1 0 0 0 0 0 2 2 1 0 0 0 0 0 0 0 0 2 0 0 0 1 0 1 1 0 1 2 2 1 1 0 0 1 0 1 0 2 0 0 1 0 0 0 2 1 1 1 1 1 0 1 2 0 0 0 1 1 0 1 2 2 2 2 0 1 0 0 1 1 1 0 1 1 1 2 2 1 0 1 0 0 1 1 1 2 2 1 0 1 0 2 1 0 2 1 1 0 0 0 1 1 1 1 0 2 0 2 0 2 1 0 2 0 0 1 0 0 0 0 2 0 1 0 2 1 1 0 2 1 2 0 2 0 2 2 1 2 0 1 1 0 0 2 2 0 0 1 1 0 2 0 0 0 0 0 1 1 1 0 0 1 1 0 0 1 1 0 1 2 0 0 1 1 1 1 0 0 1 2 0 0 2 1 1 0 0 1 0 1 1 0 1 0 1 2 0 1 0 0 1 1 0 2 1 1 1 0 1 1 2 0 2 0 0 1 1 1 1 1 0 0 0 0 0 0 1 1 0 1 1 0 0 0 2 0 2 0 0 2 0 1 1 1 1 0 1 1 1 2 1 0 0 1 0 0 0 2 2 0 2 2 0 0 0 2 1 1 2 0 2 1 0 1 0 0 0 1 1 1 1 1 1 0 1 1 1 2 0 2 1 2 0 0 0 1 2 1 0 0 2 0 2 0 2 0 0 1 0 1 2 0 0 0 0 0 1 0 0 0 1 2 2 0 0 0 0 1 2 0 0 0 0 1 0 0 0 0 0 1 0 1 2 1 1 1 0 1 0 0 0 0 0 0 0 0 0 0 1 0 0 2 1 0 1 1 0 1 0 0 0 0 1 0 0 2 1 2 1 1 0 1 1 1 1 0 0 0 0 0 1 1 2 0 2 2 0 0 1 0 2 0 1 0 2 0 0 0 0 2 0 0 2 2 1 1 1 0 2 1 1 2 1 1 1 0 2 0 1 0 0 1 2 0 1 2 1 0 0 0 0 0 0 0 0 0 0 0 0 0 0 0 0 2 2 0 1 0 1 0 0 0 0 2 0 0 0 0 1 1 0 1 0 0 0 1 0 0 1 0 0 0 0 2 2 0 0 0 0 2 0 0 1 2 0 2 1 2 0 2 1 0 0 0 2 0 0 2 0 1 0 1 1 1 0 0 0 1 1 0 1 2 1 1 1 1 1 0 0 0 1 2 0 1 1 0 2 0 0 0 1 2 2 0 0 1 1 1 2 0 1 0 1 1 1 1 1 1 0 1 1 0 1 0 1 0 0 1 1 1 1 0 0 0 0 0 0 1 1 0 2 2 0 0 2 0 2 0 1 1 1 0 2 0 0 0 1 0 0 0 0 0 0 1 1
87 0 2 1 0 0 0 2 2 1 1 0 0 0 0 0 0 2 0 0 2 0 0 2 2 0 0 2 0 0 1 1 0 2 0 0 2 2 0 0 2 0 0 0 0 0 0 0 0 1 0 1 1 0 0 0 0 0 0 1 0 0 0 2 0 1 1 0 0 0 0 0 2 2 1 2 1 1 1 1 1 0 2 1 1 0 0 1 2 2 1 1 0 2 0 2 1 1 0 2 0 1 0 0 2 1 2 0 0 2 1 1 0 1 0 1 0 0 0 0 2 0 2 0 1 0 0 0 0 0 1 1 0 0 0 0 0 2 0 2 1 1 0 0 0 0 0 0 0 0 0 0 0 0 0 0 0 2 1 2 1 0 0 0 1 1 1 0 1 2 0 0 1 1 2 2 2 1 1 1 0 1 1 0 2 1 1 1 0 0 1 1 0 1 2 2 1 2 0 0 0 2 0 2 2 0 0 0 0 0 1 0 0 0 0 2 0 0 1 0 2 2 0 2 0 0 1 0 0 0 0 0 0 1 2 1 1 2 0 1 0 0 1 1 0 0 0 0 0 0 0 0 1 0 0 1 1 1 1 1 1 1 0 0 1 0 0 0 2 2 0 0 0 0 0 0 0 1 1 1 1 2 0 1 0 1 0 0 0 2 0 1 1 0 2 0 2 1 0 1 1 0 1 0 1 0 0 2 2 2 0 1 0 0 1 0 2 0 1 0 0 2 1 1 1 0 0 2 2 0 0 0 0 1 0 0 0 1 1 0 1 0 1 0 0 0 2 0 1 1 1 0 1 1 1 1 1 1 0 2 0 2 1 0 0 1 0 0 0 0 0 2 1 1 1 0 1 2 0 0 2 2 0 0 2 1 0 0 0 0 0 0 1 0 2 0 0 1 1 0 0 1 0 1 1 0 0 0 0 0 0 0 0 1 1 1 0 0 1 0 0 1 0 0 0 2 2 0 1 1 0 1 0 2 0 2 0 2 1 1 0 2 1 2 0 2 2 2 0 1 0 2 1 2 1 1 1 1 2 0 1 0 0 0 0 1 1 1 0 1 1 1 0 0 1 1 2 0 0 0 2 2 0 0 2 0 0 1 2 0 2 2 2 2 1 1 1 1 1 0 1 1 2 1 1 0 1 1 0 1 0 1 0 2 2 0 0 2 1 2 1 2 1 1 0 1 0 0 2 2 0 0 0 0 0 0 0 0 1 1 0 0 1 0 2 0 1 1 1 1 0 1 0 1 1 2 1 0 1 0 1 0 0 1 0 0 2 0 0 1 0 0 0 0 0 0 1 2 0 2 2 0 0 0 2 0 0 1 0 1 0 1 1 0 0 0 0 0 0 0 0 1 1 0 0 1 2 2 0 2 0 0 0 0 0 0 0 0 0 0 1 1 0 0 1 1 1 1 0 0 0 0 1 2 0 0 2 0 2 0 2 2 0 2 0 1 2 0 1 0 1 2 0 1 2 1 0 2 2 0 0 0 2 1 1 2 0 2 0 0 1 0 0 0 0 1 1 0 1 1 1 0 0 1 1 1 0 2 2 0 0 0 0 0 0 1 1 2 0 1 0 2 0 0 1 0 1 2 0 1 1 0 0 1 2 2 1 1 1 1 0 0 0 0 0 2 0 0 0 0 1 0 0 1 0 1 1 0 0 0 0 1 0 1 1 0 1 0 1 1 1 1 1 0 0 1 0 0 1 1 0 1 1 0 0 0 1 1 0 1 0 0 2 0 0 0 0 1 1 1 1 1 1 1 1 2 1 2 2 0 2 2 2 0 0 0 0 0 0 0 1 0 1 1 1 0 2 0 0 1 1 1 0 0 1 2 1 0 1 0 1 1 0 2 0 1 0 0 1 1 1 1 1 1 0 1 1 0 0 0 0 0 0 0 0 0 0 0 0 0 2 2 0 2 2 0 0 0 1 1 2 0 0 0 0 2 0 1 1 0 0 0 0 1 0 2 0 1 2 1 1 1 0 0 0 0 1 0 1 0 1 1 0 0 2 0 2 2 0 0 0 2 0 0 2 1 0 1 0 1 0 0 0 0 0 2 0 1 1 0 0 1 0 0 2 2 0 0 0 1 2 0 0 0 0 1 1 2 0 1 0 1 0 2 1 1 0 0 1 0 0 1 2 0 0 0 0 1 0 1 0 0 0 0 1 1 2 0 1 1 0 0 1 0 0 1 0 1 1 0 0 2 0 1 0 0 1 0 0 2 0 1 0 1 0 0 0 0 0 0 2 2
88 0 1 1 0 0 1 1 2 1 1 0 1 1 1 0 0 2 1 1 1 1 0 1 1 1 1 1 0 1 2 0 1 1 1 0 0 1 0 0 1 0 0 0 1 1 1 0 0 1 0 0 1 0 1 0 1 0 0 1 0 1 0 1 0 2 0 1 0 0 0 0 2 2 2 2 0 1 1 0 0 0 2 1 1 1 0 2 2 2 1 1 1 2 0 1 0 0 0 1 0 2 0 0 2 2 2 1 1 1 0 2 2 2 2 2 2 0 1 0 1 0 2 0 0 0 0 0 1 1 1 1 0 0 0 0 0 0 0 2 0 2 0 0 1 2 0 0 0 1 1 0 2 0 1 1 0 1 0 1 1 1 0 1 1 1 1 0 2 2 0 0 2 1 1 0 0 0 0 0 0 0 0 2 1 1 1 2 0 0 2 2 0 1 2 1 1 2 0 2 2 0 1 2 2 1 1 0 2 0 2 1 0 0 1 2 0 0 0 0 2 1 0 1 1 0 2 1 0 0 0 1 0 0 1 0 0 2 0 1 0 0 1 0 1 2 2 0 0 0 0 0 0 1 1 0 1 0 0 0 0 0 0 0 1 0 0 0 1 1 0 0 1 1 2 2 1 1 2 1 0 0 0 2 0 0 0 2 1 2 0 1 0 1 1 1 0 1 0 1 1 0 0 0 0 0 1 1 1 2 0 2 0 0 2 1 2 0 1 0 1 2 2 2 2 0 0 2 1 0 0 1 0 2 0 0 0 0 2 0 0 0 2 0 0 0 1 1 1 0 1 1 1 1 0 1 0 1 0 1 0 1 1 0 0 0 1 2 2 0 0 2 0 0 0 0 0 2 0 0 1 1 1 1 1 0 0 0 0 0 0 0 2 0 2 2 2 1 0 0 0 0 0 2 2 0 0 0 0 0 0 0 0 2 0 1 0 0 1 0 0 1 1 2 0 2 1 1 0 0 1 0 1 1 1 1 0 2 1 1 2 1 1 2 0 2 1 1 0 1 0 1 2 2 2 2 2 0 1 0 1 0 1 0 0 1 1 2 0 1 1 1 1 1 2 0 0 0 1 1 1 0 1 1 1 0 1 0 1 0 0 1 0 1 0 2 2 0 0 0 1 1 2 1 1 1 1 1 0 2 0 0 1 1 1 0 1 2 0 0 0 2 0 0 1 2 1 0 1 1 1 0 0 0 0 0 1 1 0 2 0 0 0 1 1 1 1 1 1 1 0 0 1 2 2 0 0 0 1 0 1 1 0 0 1 0 0 1 1 1 0 1 1 0 0 1 1 0 1 2 1 0 0 0 2 1 1 1 0 1 1 1 0 0 0 0 1 0 0 0 0 2 1 2 0 2 1 2 0 2 2 0 0 1 1 1 0 1 0 0 0 0 0 1 1 1 1 2 0 0 2 2 0 0 0 1 2 0 2 0 2 1 0 1 1 2 2 0 0 1 1 2 0 0 2 2 0 1 1 1 1 0 0 0 1 1 0 1 1 1 0 1 0 0 0 1 1 1 2 2 1 1 0 2 1 1 1 1 1 2 0 0 0 1 0 0 0 1 0 1 1 0 0 0 1 0 1 2 0 0 0 0 0 0 0 0 0 2 1 1 0 0 0 0 1 2 0 1 1 1 1 0 0 0 0 0 0 0 1 2 0 2 1 0 1 0 0 0 0 0 0 0 0 0 0 0 0 0 1 0 0 0 0 0 0 1 1 0 0 2 0 0 2 1 0 1 1 0 2 2 1 1 0 0 0 2 0 2 2 1 0 1 2 0 0 0 0 0 0 1 1 1 1 0 1 0 2 0 0 2 2 0 0 0 1 2 1 2 1 0 0 1 0 2 0 2 0 0 0 1 0 1 1 1 1 1 0 0 0 0 0 0 0 0 0 0 0 0 0 0 1 1 0 2 0 2 0 0 0 0 1 0 0 1 0 1 2 0 1 0 0 0 1 0 0 1 0 0 2 2 1 2 1 0 0 1 1 0 1 0 1 0 1 1 2 0 2 1 0 1 0 0 0 0 2 2 0 1 0 0 0 0 0 0 1 1 0 1 1 0 0 1 1 1 0 0 0 1 0 0 2 1 1 1 1 2 1 1 0 0 0 1 0 1 1 0 1 0 1 0 2 0 0 2 2 0 1 1 0 1 1 0 0 0 1 2 1 1 1 0 1 0 0 0 0 1 0 2 2 0 0 2 1 0 0 0 0 0 0 1 0 0 0 0 0 0 0 0 0 0 2 2
89 1 2 0 0 0 1 0 0 2 2 0 0 2 0 1 1 1 1 1 1 1 1 2 2 0 2 2 0 0 2 1 1 1 0 0 2 2 0 0 0 0 0 0 1 0 1 0 0 0 0 0 0 0 2 0 0 0 2 0 2 2 0 2 1 1 1 0 0 1 0 1 2 2 2 2 0 2 2 0 0 0 2 1 1 0 0 0 2 2 0 0 1 2 0 2 0 1 1 1 1 2 0 0 2 2 0 0 0 2 0 0 2 2 2 2 2 0 0 0 1 0 0 2 0 2 0 2 2 2 1 1 0 0 0 0 0 0 1 0 1 2 0 0 1 0 0 0 0 1 0 1 0 0 1 1 0 0 0 0 0 1 0 0 1 2 2 0 1 2 0 0 0 1 2 0 0 1 0 2 0 0 1 1 2 1 1 2 2 1 1 2 0 1 2 2 1 1 0 0 0 1 0 0 2 0 0 0 2 0 1 0 1 0 0 2 1 1 1 0 2 1 0 2 0 0 1 0 0 0 0 0 0 0 1 0 1 2 0 1 0 0 1 1 0 0 0 0 0 0 0 0 1 1 1 0 0 2 2 2 2 2 0 0 1 0 0 1 2 1 1 1 2 1 1 1 0 1 1 0 0 0 0 2 0 2 0 1 0 2 0 1 0 1 2 2 0 0 0 1 0 0 2 0 1 0 1 0 1 2 0 2 0 0 2 0 2 0 0 0 1 2 1 0 1 0 0 2 2 0 0 1 1 1 0 0 0 2 0 0 0 0 0 0 1 0 1 0 2 0 0 0 2 2 0 0 1 1 0 1 0 1 2 0 2 1 0 1 2 1 1 1 0 0 1 0 2 1 0 0 2 2 1 1 2 0 0 0 0 0 0 0 2 0 2 2 2 1 0 0 0 0 0 2 2 1 0 0 1 0 0 0 0 1 0 0 1 0 0 0 0 2 0 0 0 1 0 1 0 0 1 0 1 1 1 1 0 1 1 0 2 0 2 0 2 0 0 1 0 0 0 0 2 2 2 2 2 2 2 2 1 0 1 0 0 1 1 2 0 1 1 1 0 0 1 0 1 0 0 2 1 0 1 1 2 0 0 1 1 1 1 1 1 1 1 0 0 1 1 0 0 0 0 2 0 2 0 1 1 1 0 0 1 0 0 0 1 2 0 1 1 2 2 0 0 1 1 1 0 1 1 1 0 0 0 1 0 1 1 1 0 0 0 0 1 0 0 0 2 2 0 1 0 2 1 1 0 1 0 1 0 0 0 0 1 0 0 0 0 1 1 0 0 0 0 0 1 1 0 2 2 0 0 0 0 0 0 0 0 0 1 1 1 0 1 1 1 0 0 0 1 2 0 0 2 2 0 1 1 1 0 0 1 1 1 1 1 2 1 0 0 0 0 0 0 1 1 2 0 0 0 1 1 2 0 0 2 0 0 2 1 0 0 1 0 2 2 0 0 0 1 1 1 1 1 2 0 1 1 1 1 1 2 0 1 1 0 1 1 1 1 1 1 0 0 0 0 1 2 2 0 0 0 1 2 1 0 0 1 0 0 0 1 1 0 0 0 2 0 2 0 2 0 0 0 0 0 1 0 1 0 0 0 2 0 0 0 2 1 1 0 0 0 0 0 2 0 0 0 0 0 0 0 0 0 1 1 0 0 1 0 0 0 0 0 0 0 0 2 1 1 1 1 0 0 0 1 0 2 1 1 2 2 0 2 0 0 0 0 2 0 0 2 0 0 0 0 0 2 1 1 1 0 0 0 0 0 2 2 1 1 2 2 1 0 1 0 1 0 0 0 2 1 0 1 0 1 0 1 1 1 0 0 1 2 1 0 0 1 0 1 1 0 2 0 2 0 0 2 2 0 1 1 1 1 2 0 1 1 1 1 1 0 0 1 0 1 0 1 0 1 1 0 1 1 0 1 0 0 0 1 0 0 0 0 0 2 0 2 0 1 0 2 0 0 2 0 1 2 2 2 2 0 0 0 0 0 1 0 0 2 0 1 0 1 0 2 2 0 0 0 2 0 0 2 2 0 0 0 1 1 0 0 0 1 1 0 0 0 0 0 0 1 1 0 0 0 1 0 0 2 0 0 2 0 1 1 0 0 0 1 0 1 0 0 2 0 0 1 0 2 0 2 0 0 0 0 2 0 2 0 1 0 0 1 1 1 0 0 0 0 0 0 0 0 1 0 0 2 0 0 0 0 2 0 0 1 1 0 2 0 1 0 1 0 0 0 1 1 0 1 1
90 0 2 0 0 0 0 2 2 1 1 0 0 0 0 0 0 0 0 0 2 0 0 2 2 0 0 0 1 2 1 1 1 1 1 1 2 2 0 0 1 0 1 1 1 1 1 0 0 0 0 0 1 1 0 0 1 0 1 1 0 1 1 2 0 2 0 0 0 0 0 0 2 2 1 2 1 0 0 2 0 0 2 2 2 0 1 0 0 2 0 0 0 1 1 1 0 0 0 0 0 2 0 0 2 1 2 1 1 1 1 2 1 2 1 2 1 0 1 0 1 0 2 0 1 0 0 1 2 2 0 0 1 1 0 0 1 1 1 0 1 1 0 0 0 0 0 0 0 1 0 0 0 0 1 1 0 1 1 2 1 0 2 0 1 2 1 0 0 0 0 1 1 1 2 2 1 2 1 2 0 1 0 1 2 2 1 1 1 0 1 2 0 0 2 2 1 2 1 1 1 1 1 0 2 1 1 0 1 0 2 0 1 0 1 2 0 0 0 0 2 0 0 2 0 0 0 1 1 1 0 0 0 0 2 0 0 2 0 1 0 0 0 1 0 0 1 1 1 0 0 0 2 0 0 0 1 0 1 1 1 1 0 0 0 0 1 1 1 1 0 1 0 0 0 0 0 2 0 0 0 1 0 2 0 1 0 1 1 2 0 0 1 0 2 0 2 0 0 1 1 1 1 0 1 1 0 2 1 1 0 1 0 0 1 0 1 0 1 0 1 1 1 1 2 0 1 1 1 0 0 1 0 1 0 0 0 1 1 0 0 0 1 1 2 0 0 0 2 2 0 0 2 2 0 0 2 2 0 1 0 1 1 0 1 1 0 1 2 1 1 1 0 0 1 1 0 2 1 0 2 2 1 0 2 1 0 1 1 2 1 2 0 1 1 0 0 1 1 0 0 1 0 2 2 0 0 1 0 0 0 0 0 1 0 0 1 0 1 0 0 1 1 1 1 1 1 0 0 0 2 1 0 1 0 1 0 0 0 0 1 1 1 1 1 2 2 0 1 2 0 1 0 2 0 0 0 2 1 1 1 0 0 0 0 2 0 1 0 0 0 0 0 0 0 1 0 1 1 0 1 1 0 0 2 1 0 0 2 1 1 2 1 0 0 0 0 2 2 0 0 0 1 1 1 1 2 1 0 2 0 0 2 1 1 0 0 2 0 1 1 2 2 2 0 2 0 1 0 2 0 1 1 0 1 0 1 1 1 0 1 0 0 0 2 0 1 1 1 1 0 0 0 2 0 2 0 0 1 0 1 0 1 0 0 1 1 0 0 1 1 0 0 0 0 0 1 0 0 1 1 1 1 0 0 0 1 0 0 0 0 1 0 0 1 0 1 0 0 0 0 1 2 0 0 0 2 1 0 1 0 0 1 1 1 1 1 0 0 0 0 0 0 0 0 1 2 1 0 0 0 1 0 2 0 1 2 1 2 0 0 0 0 1 1 1 2 0 0 0 1 1 1 2 1 2 0 0 0 0 0 0 0 1 0 1 0 2 0 0 1 1 0 0 0 1 1 0 0 1 1 0 0 1 2 1 2 0 2 0 0 0 1 1 0 0 0 0 0 0 0 0 0 0 1 0 1 1 1 1 0 0 0 2 0 0 0 1 0 0 0 2 1 0 1 2 0 1 0 0 1 0 1 0 0 0 0 0 0 1 0 1 0 0 1 1 0 0 0 0 0 0 0 0 0 1 1 0 1 0 0 1 1 0 0 1 2 0 0 1 1 0 1 1 0 0 0 0 0 0 2 2 1 1 0 1 0 2 2 2 0 2 2 0 1 0 0 1 0 0 0 1 0 1 0 0 0 0 1 2 2 0 1 1 1 1 1 0 2 0 2 2 0 2 0 1 0 1 0 2 0 1 1 2 1 1 0 1 0 0 0 1 0 0 0 0 0 0 0 0 2 1 0 2 2 0 0 1 0 0 2 0 0 0 0 2 1 0 1 0 2 0 1 0 0 1 0 2 2 1 1 1 1 0 0 1 0 1 0 0 2 0 1 0 2 0 2 2 0 1 0 2 0 1 2 1 0 2 1 1 1 0 0 0 1 1 0 1 1 0 0 1 0 0 0 1 0 1 0 0 2 0 0 2 0 0 0 1 0 2 0 1 0 0 0 2 0 0 0 0 2 0 2 0 0 0 0 1 0 0 0 0 0 0 0 0 0 0 0 0 0 0 1 0 0 1 0 0 0 0 0 1 0 0 0 0 0 2 1 2 1 0 0 0 0 0 0 2 2 0 0 0
91 0 1 1 0 0 1 0 1 2 2 0 0 1 1 0 0 1 1 2 0 1 0 2 2 1 1 1 0 1 2 1 0 1 1 1 2 1 0 0 2 0 0 0 1 1 0 0 0 1 0 0 1 0 0 1 1 0 0 0 0 1 0 1 0 0 2 0 0 0 0 0 2 2 0 2 1 2 2 0 0 0 2 1 1 0 0 0 2 2 0 0 1 1 0 1 0 1 1 1 2 2 1 0 2 0 2 0 1 1 0 0 0 2 1 2 0 0 1 0 1 0 0 2 0 0 0 1 1 1 0 1 0 0 0 0 0 1 0 2 1 1 0 0 2 2 1 0 0 1 0 0 0 0 0 0 0 0 0 1 1 1 0 0 2 0 0 1 0 2 0 0 0 1 1 0 0 1 0 1 0 0 1 0 1 0 1 1 1 0 2 2 0 0 1 1 1 1 0 0 0 1 0 1 2 0 0 0 0 0 1 0 1 1 2 2 0 1 1 2 0 0 0 1 1 0 1 1 0 0 0 1 1 1 0 1 0 2 1 1 1 0 2 1 0 0 0 0 0 0 0 1 1 0 0 1 1 0 0 0 0 0 0 0 1 0 1 0 1 0 2 0 1 1 0 0 0 1 0 0 0 1 0 1 1 0 1 1 0 2 0 1 1 1 2 1 2 2 0 2 2 1 0 1 0 1 0 2 0 1 0 2 0 0 0 0 1 1 0 0 2 1 2 0 2 0 0 2 2 1 0 2 0 1 0 0 0 2 0 1 2 2 1 0 2 0 0 0 1 0 0 0 2 2 1 0 1 2 0 1 0 1 2 0 2 1 0 1 1 0 0 2 0 1 0 0 1 2 1 0 2 0 0 0 1 0 0 1 1 1 0 1 0 0 2 0 0 1 1 0 0 1 0 2 2 0 0 0 0 0 0 0 1 1 0 0 0 0 0 0 0 1 0 1 0 2 1 0 0 1 1 0 2 0 2 1 0 1 0 0 2 0 2 1 1 0 1 1 1 2 0 1 1 1 2 1 2 1 1 1 1 0 0 0 0 0 2 2 0 0 1 1 1 1 0 2 0 0 0 1 1 0 0 0 2 2 0 1 2 0 1 2 2 2 1 1 1 0 0 1 1 1 1 1 1 1 1 1 0 1 0 0 1 2 2 0 0 2 0 0 1 2 0 0 1 2 1 0 1 1 1 0 0 0 0 0 1 0 0 0 1 1 0 1 2 0 1 1 1 1 0 1 1 2 1 1 0 1 1 0 0 0 1 0 1 1 1 2 2 0 1 1 0 0 0 0 0 1 0 1 2 0 1 0 0 0 1 1 1 1 1 0 2 0 1 1 0 0 0 0 0 2 1 0 1 1 2 0 0 1 0 0 0 1 0 0 0 0 0 1 1 1 1 0 0 2 2 1 0 0 0 2 0 2 0 0 1 0 2 0 0 1 0 1 1 1 2 0 0 0 1 1 0 0 2 2 0 0 0 0 0 0 0 2 0 2 1 1 0 1 0 1 1 1 0 0 0 0 0 0 1 0 0 0 2 2 1 1 2 0 1 1 0 1 1 0 0 2 0 1 0 1 0 1 1 0 1 1 0 0 0 0 0 0 0 0 0 2 2 1 0 0 0 1 0 2 0 1 1 1 1 0 0 1 0 1 1 0 1 2 0 2 0 0 0 0 0 0 0 0 0 0 1 0 1 0 1 0 1 1 0 1 0 0 0 0 0 1 0 2 0 0 1 1 1 1 0 0 0 0 2 2 0 0 1 2 1 2 1 1 1 1 2 0 1 0 0 1 0 0 0 1 1 0 2 0 2 0 1 2 2 0 1 1 1 1 0 1 2 0 1 2 0 2 0 1 0 0 1 2 1 2 1 0 0 2 0 1 0 0 1 1 0 0 0 0 0 0 0 1 1 1 0 2 2 0 0 0 0 0 0 0 0 1 0 1 2 0 2 0 1 0 0 0 0 2 0 1 0 0 1 1 0 0 0 0 0 0 1 0 1 1 2 0 2 0 2 0 0 0 0 2 1 0 2 1 1 0 0 0 0 0 0 0 1 0 0 0 2 1 0 2 0 1 1 1 1 1 1 0 2 1 0 2 0 0 0 1 0 0 0 1 1 1 1 1 0 1 0 1 2 0 2 0 0 0 0 1 0 0 0 0 1 0 0 0 0 0 0 0 0 0 0 0 0 1 0 1 1 0 0 1 0 0 0 0 0 1 0 2 0 1 0 0 0 0 0 1 1 0 0 0
92 0 1 1 0 0 1 1 1 2 2 0 1 1 1 0 0 1 0 1 1 0 0 2 2 0 1 2 0 1 2 1 0 1 0 0 2 1 1 1 0 0 0 0 2 0 1 0 0 0 0 0 1 0 0 0 0 0 0 0 1 1 0 0 0 0 1 0 0 0 1 2 1 1 0 1 1 1 1 1 0 0 2 1 1 0 1 0 2 2 0 0 1 1 1 2 0 1 1 2 1 2 0 0 1 1 1 2 1 1 0 1 1 1 2 2 1 0 0 0 0 0 1 1 0 1 0 0 0 0 2 1 1 1 0 0 1 0 0 0 0 2 0 0 0 1 0 0 0 2 0 0 0 0 0 0 0 0 1 1 0 1 1 1 0 1 1 0 1 2 0 0 0 2 2 0 0 0 0 0 0 1 0 0 2 2 0 1 0 0 0 2 1 1 2 2 0 1 0 0 0 0 0 2 2 1 0 0 1 0 2 0 0 0 1 2 1 1 0 0 2 1 0 2 0 0 1 0 0 0 0 0 0 0 1 0 0 2 1 1 0 0 1 2 0 0 0 0 0 0 0 0 0 1 1 0 1 0 0 0 0 0 1 1 1 0 0 0 2 1 0 0 0 0 0 0 0 2 1 1 1 2 0 1 0 1 0 2 1 2 0 1 0 0 2 2 2 1 1 2 1 1 0 0 0 0 0 1 1 1 0 1 0 1 1 0 1 1 1 0 0 2 1 1 2 0 0 0 1 1 0 1 0 1 0 0 0 2 0 2 2 2 1 0 0 0 2 0 2 2 0 0 2 2 0 0 1 2 0 1 0 1 2 0 2 0 0 2 2 0 0 2 1 1 0 0 2 2 0 0 1 0 1 1 1 0 0 1 1 0 0 0 0 0 1 0 0 1 0 0 0 0 0 1 1 0 0 0 0 0 0 0 0 0 0 0 2 0 0 0 0 1 1 1 0 2 2 0 0 0 0 0 0 2 0 2 0 2 1 0 2 0 1 0 2 0 0 1 0 1 0 1 0 2 0 0 1 2 1 1 1 0 0 0 0 2 0 1 0 0 0 0 1 1 1 1 1 0 0 1 1 0 1 1 1 0 1 0 2 0 2 2 1 1 0 1 1 0 0 0 1 1 1 1 1 1 1 1 0 1 0 1 1 1 1 0 0 2 0 0 0 2 0 0 1 2 1 0 1 2 0 0 2 1 1 1 1 0 0 2 1 0 0 0 1 1 0 1 2 2 0 0 0 2 2 0 0 1 0 0 0 0 0 1 1 0 1 1 1 1 1 2 2 0 0 1 1 0 1 1 2 0 1 0 0 0 1 1 0 1 1 1 1 1 1 0 0 0 0 0 0 2 0 2 0 2 0 1 0 1 0 0 0 0 0 0 0 0 0 0 0 0 0 0 0 1 1 1 0 0 0 0 1 1 0 1 2 0 2 0 1 1 0 1 0 2 2 0 0 0 2 2 0 1 2 2 0 1 1 0 0 0 1 2 0 2 0 2 0 0 1 1 0 0 1 1 2 1 1 1 0 1 0 0 2 2 0 2 0 1 0 0 0 1 0 0 0 2 0 1 0 1 0 0 2 0 1 2 0 0 0 0 0 2 0 1 0 2 0 0 0 0 1 1 0 1 2 0 1 1 2 1 0 0 0 1 0 0 0 1 0 0 0 0 0 0 0 1 1 1 1 1 0 0 1 1 1 0 1 0 0 0 1 0 0 2 1 1 0 2 0 0 2 0 0 0 0 0 1 1 2 1 1 1 1 2 1 2 1 1 1 1 2 0 0 0 1 0 0 1 0 2 1 0 1 1 1 1 1 2 1 0 1 2 0 2 1 1 1 0 1 1 0 2 0 1 0 0 1 2 0 1 0 0 0 0 1 0 1 1 1 1 0 0 0 0 0 0 0 1 1 1 0 1 1 0 0 0 1 1 0 0 1 0 0 0 1 0 0 0 0 0 1 0 0 1 0 1 2 2 2 2 0 0 0 0 0 0 0 0 2 0 0 1 2 2 1 2 0 1 0 2 2 0 2 1 0 0 0 0 0 0 0 0 1 1 0 1 2 2 0 2 0 1 1 1 1 0 0 0 2 0 0 1 1 1 1 1 0 0 0 0 2 0 1 1 0 0 1 0 1 1 1 1 0 0 0 1 0 1 0 1 0 0 1 1 1 0 1 0 0 0 0 0 1 1 0 2 2 0 0 2 0 0 0 0 2 1 0 1 0 0 0 0 0 0 0 0 0 0 1 1
93 0 1 2 0 0 1 1 2 2 1 0 0 0 0 0 0 2 2 1 1 1 0 1 1 0 1 1 2 2 2 0 0 2 0 0 2 1 0 0 2 0 0 0 2 0 1 0 0 0 0 0 0 0 1 1 1 0 1 0 1 2 0 2 0 0 0 1 0 0 0 0 2 2 2 2 0 1 1 0 1 0 2 1 1 1 0 1 2 2 1 1 2 0 0 0 0 0 0 2 0 1 0 0 2 0 2 1 1 1 0 2 1 1 1 1 1 0 1 0 1 0 1 1 0 1 0 0 1 1 0 0 0 0 0 0 0 1 0 0 1 1 0 0 0 0 0 0 0 0 0 0 0 0 0 0 0 0 1 0 0 2 0 2 0 1 1 1 1 2 1 0 2 1 2 2 0 1 1 1 1 1 0 0 0 0 0 1 0 0 1 2 0 0 2 2 1 2 0 0 0 0 0 2 2 1 1 0 0 0 1 0 2 0 1 2 0 0 0 0 2 2 0 2 0 0 1 0 0 1 0 0 0 0 1 0 0 2 0 1 0 1 2 2 0 0 0 0 0 0 0 1 1 0 0 1 0 1 1 1 1 1 1 1 0 0 1 0 1 0 0 0 2 1 0 1 0 2 1 1 1 2 2 2 0 1 1 0 0 1 1 0 2 0 2 0 2 1 0 1 1 1 1 0 1 1 0 1 2 1 0 0 0 0 1 0 2 0 1 0 1 2 1 1 1 0 0 1 1 0 0 2 0 2 0 0 0 0 2 2 1 1 1 0 0 0 2 0 2 2 0 0 2 2 0 0 1 1 0 1 0 1 2 0 2 1 0 0 2 2 2 0 0 0 0 0 1 1 0 1 1 0 1 1 1 1 0 0 0 0 0 0 0 0 1 0 1 1 0 0 0 0 0 2 2 2 0 1 0 0 0 0 0 1 1 0 0 1 0 0 0 0 0 0 1 2 0 1 0 0 2 0 0 1 1 0 1 0 1 0 1 1 1 0 2 1 0 1 0 0 0 1 1 2 0 0 0 1 1 2 1 0 0 1 0 1 1 1 0 0 1 0 0 0 0 2 0 1 1 0 1 1 1 1 1 0 1 1 2 1 2 1 2 1 0 0 0 0 0 0 2 2 2 0 1 1 1 1 0 0 0 2 1 1 1 0 1 2 0 2 1 2 0 0 1 2 1 1 0 1 1 1 1 0 1 1 2 1 1 0 0 0 0 1 2 1 1 0 2 2 0 1 0 1 2 0 0 0 0 1 0 0 0 0 1 0 0 0 0 1 0 0 1 0 0 1 1 0 0 1 1 1 0 0 2 0 0 2 0 2 1 0 2 0 0 0 1 0 0 0 0 1 2 0 0 0 2 0 1 0 0 0 0 0 0 0 0 0 0 0 0 0 0 0 0 0 0 1 0 0 0 2 1 1 0 1 2 0 2 0 1 1 0 1 0 1 2 0 0 1 0 1 0 1 1 2 0 2 2 0 0 0 2 0 1 1 0 2 1 1 1 1 1 0 0 1 1 0 0 0 2 0 0 0 2 2 2 1 1 1 0 0 0 2 1 0 1 1 0 1 1 0 0 0 0 0 1 2 0 0 1 0 0 0 0 1 0 1 0 0 0 0 0 0 0 2 0 1 1 1 1 0 1 0 0 1 1 0 1 2 0 2 0 0 1 0 0 0 1 1 1 1 1 0 1 0 1 0 1 0 0 0 2 0 1 1 1 1 0 2 0 0 1 0 1 0 0 0 0 0 2 2 0 0 0 0 0 2 2 2 0 2 2 2 0 1 0 0 0 2 0 2 0 0 0 0 1 0 0 1 1 0 0 0 2 1 0 0 2 0 2 2 0 2 0 1 0 0 0 1 0 1 1 1 0 2 0 1 0 0 0 0 1 1 1 1 1 0 0 0 2 2 0 1 1 0 1 0 0 0 1 0 1 0 1 1 1 0 0 0 0 1 1 0 0 0 0 0 1 1 2 2 0 0 0 0 0 2 0 0 2 0 1 1 1 0 2 2 0 1 0 1 0 0 2 0 2 1 0 1 0 0 0 0 1 1 0 1 1 1 0 1 1 0 1 2 0 0 0 1 2 1 0 2 0 0 0 0 1 1 0 0 2 2 1 0 1 0 1 1 2 0 1 1 0 0 0 2 1 1 1 0 0 0 0 1 1 0 0 0 0 0 0 0 1 2 0 1 1 0 0 1 0 1 0 0 0 2 1 2 1 0 0 1 1 0 0 0 0 0 2 1
94 1 2 1 0 0 1 2 2 2 2 0 1 1 1 0 0 0 0 1 1 1 0 1 1 1 1 1 1 2 2 1 1 1 1 1 2 0 0 0 1 0 1 1 1 1 1 0 0 1 0 0 1 1 0 1 1 0 1 0 1 2 0 2 1 1 1 1 0 0 0 1 2 2 1 2 1 0 0 0 0 0 1 0 1 0 0 0 2 2 0 0 1 1 0 1 0 1 0 1 0 2 0 0 2 1 2 1 1 1 0 1 1 2 1 2 0 0 1 0 0 0 2 0 0 0 0 0 1 1 1 1 0 2 1 1 1 0 0 2 1 1 0 0 1 2 0 0 0 2 1 1 0 0 0 0 1 2 0 2 1 1 0 2 0 2 0 1 0 1 1 1 0 1 1 0 0 1 0 1 0 0 1 0 1 0 0 1 1 0 2 2 0 1 2 1 2 2 1 0 0 1 0 2 2 1 2 1 2 0 1 0 1 0 2 1 1 1 2 2 0 0 0 2 0 0 1 0 0 0 0 0 0 0 1 0 1 2 0 0 0 1 2 2 0 0 0 0 0 0 0 0 0 1 1 0 0 0 0 0 0 0 0 0 1 0 0 0 2 1 0 1 1 1 1 1 0 2 1 1 1 2 0 1 0 2 1 1 0 2 0 1 1 1 2 1 1 0 1 1 1 1 0 1 0 0 0 2 1 1 1 0 0 0 2 0 1 1 0 0 1 1 0 0 2 0 0 2 2 1 0 0 0 1 0 0 0 2 0 0 0 0 2 1 1 0 2 0 1 0 0 0 2 2 0 0 1 0 1 1 1 2 1 0 1 2 0 2 2 0 0 2 1 1 0 0 2 1 0 0 2 1 1 2 2 1 0 0 0 0 0 0 0 0 2 0 0 1 1 1 1 1 0 2 2 2 0 2 0 0 0 0 0 0 1 0 1 1 0 0 0 0 0 1 1 2 1 1 1 0 1 1 0 2 0 1 0 2 1 1 2 1 1 0 1 1 1 1 0 1 0 0 0 1 1 0 1 2 1 2 2 0 0 1 0 1 1 2 0 0 0 0 0 0 1 1 1 0 0 1 1 0 1 1 1 1 1 1 1 0 0 1 0 1 1 1 1 0 0 2 2 0 1 1 1 1 1 1 0 0 0 1 1 0 0 0 1 2 0 2 0 2 1 1 0 2 1 0 0 1 1 0 0 0 0 0 0 1 1 1 0 0 0 1 1 0 2 2 0 0 0 0 0 1 2 1 1 0 1 1 0 0 0 2 0 0 2 1 1 0 0 0 1 0 1 1 2 0 0 2 1 1 2 0 0 0 1 1 1 1 1 0 1 0 0 0 0 1 1 0 1 2 1 1 0 1 1 2 0 2 1 0 0 2 0 0 1 1 0 1 1 1 0 0 0 1 1 1 0 0 0 0 0 2 0 0 2 0 2 0 0 1 0 1 1 0 1 0 1 0 2 1 1 1 2 0 0 2 1 0 0 0 1 2 0 2 0 2 0 0 0 1 0 0 0 0 0 0 0 0 0 0 0 1 2 0 2 1 2 0 0 0 0 1 0 0 1 2 0 0 0 1 0 0 0 0 0 2 0 0 1 0 0 1 0 1 0 1 1 1 0 1 0 1 1 2 1 0 0 0 0 0 0 0 0 1 1 0 0 1 0 0 0 0 0 1 0 1 0 0 0 0 0 0 0 1 2 0 1 0 0 1 1 0 1 0 0 0 0 2 0 0 1 1 1 1 0 0 2 2 1 0 0 1 0 1 0 2 1 1 1 1 2 1 0 1 0 1 0 0 0 1 0 0 0 0 1 1 1 1 0 0 0 0 1 2 1 1 2 0 1 0 0 1 0 2 0 0 1 1 1 1 1 1 0 2 0 0 1 1 1 1 0 0 2 0 2 0 0 0 1 1 0 2 1 1 0 0 0 0 1 0 0 0 0 1 0 0 1 0 1 0 0 0 0 0 0 1 2 1 1 1 0 0 0 0 0 0 0 1 2 0 0 0 2 1 1 2 0 1 1 0 0 0 1 2 0 0 0 1 1 0 0 0 0 1 0 2 2 1 0 1 0 0 1 1 0 1 1 0 1 0 0 2 0 0 0 2 0 0 0 2 2 1 1 2 1 1 0 0 2 0 1 1 1 0 1 1 0 1 0 1 0 0 1 1 1 0 0 0 0 0 0 0 0 0 0 1 1 1 0 0 0 2 0 0 2 2 0 2 0 0 1 0 0 1 1 1 1 0 2 2
95 1 1 1 0 0 1 0 0 2 2 0 1 2 1 1 1 1 0 1 1 1 0 2 2 0 2 1 0 0 2 2 1 1 1 2 2 0 0 0 1 0 2 2 2 2 1 0 0 1 0 0 0 0 2 1 0 1 0 0 1 1 0 2 0 0 0 0 0 0 0 0 2 2 0 2 2 2 2 0 2 0 2 1 1 0 0 0 0 2 0 0 1 1 1 1 0 1 1 1 1 2 0 0 2 1 2 1 1 1 0 1 1 1 0 2 0 0 1 0 1 0 0 2 0 1 0 0 1 0 1 0 0 0 0 0 0 0 0 1 1 1 0 0 0 1 0 0 0 1 0 1 1 0 1 0 1 1 0 1 1 1 1 1 0 1 0 0 1 1 0 1 0 2 1 0 0 1 0 1 0 0 0 0 1 1 0 1 0 0 1 1 1 1 2 2 0 2 0 0 0 1 0 0 2 1 2 2 0 0 2 0 0 0 2 2 1 0 1 1 1 1 1 2 0 0 2 0 0 0 0 1 0 1 2 0 1 2 0 2 0 0 0 1 0 0 0 1 1 0 0 0 1 1 1 0 1 1 1 1 1 1 0 0 0 0 0 2 2 2 0 1 1 1 1 1 0 1 1 0 0 2 1 2 0 2 1 1 0 2 0 0 2 0 2 0 2 0 0 1 0 0 1 0 1 0 1 2 1 1 0 1 0 1 2 0 2 1 1 0 0 0 2 1 2 0 0 1 1 1 0 1 0 1 0 0 0 1 1 1 1 1 0 0 0 0 0 0 0 0 0 0 2 2 1 0 0 1 0 0 0 0 1 0 1 1 0 0 1 1 1 1 0 0 0 0 2 2 1 0 1 2 1 1 2 2 0 0 0 0 0 0 1 0 1 0 2 2 2 2 1 1 0 2 2 0 0 0 1 0 0 0 0 1 1 0 0 0 0 0 2 1 0 1 1 1 0 1 0 0 2 0 0 2 0 2 0 0 1 0 1 1 1 0 1 1 1 0 2 1 1 1 0 2 0 0 0 1 0 1 2 0 1 0 0 2 0 2 0 1 1 2 1 1 1 0 0 0 0 1 0 0 1 1 2 0 0 1 2 1 0 2 1 2 1 0 0 0 1 0 0 0 2 0 2 1 2 1 1 1 0 0 1 1 1 0 1 2 0 1 1 2 0 0 0 2 1 0 0 1 1 0 1 1 1 0 0 1 0 2 1 1 0 1 2 0 2 1 2 1 0 0 0 2 2 0 0 2 0 0 1 0 0 0 1 1 1 1 1 1 1 1 1 0 0 1 2 1 0 1 2 0 0 0 0 0 0 2 0 2 1 0 2 1 0 0 1 0 0 0 0 2 2 1 0 2 1 1 0 1 0 0 0 2 1 0 0 1 0 0 0 0 0 1 1 1 2 1 0 0 0 0 1 2 0 1 2 1 2 0 0 0 1 1 1 0 1 0 0 0 1 2 0 1 1 1 0 1 1 0 0 0 2 0 2 2 0 2 1 0 1 0 0 2 0 0 0 0 0 0 1 0 0 0 2 2 0 0 1 0 0 0 0 1 0 0 0 2 0 1 1 1 0 1 1 0 1 1 1 1 0 0 0 2 0 0 0 0 1 1 0 0 1 0 0 2 1 0 0 0 0 0 0 1 0 1 1 0 1 2 1 1 0 0 0 1 0 1 1 1 1 1 1 0 0 0 1 0 1 0 0 1 1 0 1 0 0 1 0 2 0 0 2 0 0 0 0 0 1 1 2 1 0 0 1 2 1 2 2 1 0 1 2 1 1 1 0 0 1 0 0 1 0 0 1 1 2 0 0 2 2 1 0 0 2 1 1 0 1 0 1 1 0 2 0 1 0 0 0 1 0 1 0 0 0 1 0 0 1 0 1 1 0 0 0 0 0 0 0 0 1 1 0 2 2 0 0 0 0 0 1 0 0 0 0 1 0 0 2 0 1 0 0 0 0 2 0 1 1 1 2 1 1 0 0 1 0 0 0 1 1 0 0 0 2 0 2 0 0 0 0 2 0 0 2 2 1 0 0 1 1 0 0 0 2 1 0 0 0 0 0 0 1 1 2 2 2 1 0 0 1 0 1 2 1 1 1 1 0 0 0 1 2 1 1 1 1 0 0 0 1 1 2 0 0 0 0 2 1 0 1 0 0 0 0 0 0 0 1 1 0 0 0 0 0 0 0 2 2 0 0 2 0 2 0 0 2 2 1 2 1 0 0 0 0 0 0 0 0 0 2 2
96 0 2 1 0 0 2 1 2 1 0 0 0 1 0 0 0 1 2 2 0 2 1 2 2 1 1 1 0 1 2 1 1 1 0 1 1 1 0 0 1 0 0 0 0 0 0 0 0 1 0 1 0 0 2 0 0 0 2 0 0 2 0 2 0 0 1 1 0 0 0 0 1 1 0 1 1 0 0 1 0 0 1 1 1 0 0 2 2 2 1 1 2 2 0 1 0 0 0 1 0 2 0 0 2 0 2 1 2 0 0 1 1 1 1 1 1 0 1 0 1 0 1 1 0 1 0 1 2 2 0 1 1 1 0 0 0 0 0 0 1 1 0 0 1 0 0 0 0 1 1 0 0 1 0 0 0 1 0 1 1 0 0 1 2 2 1 1 0 1 0 0 1 1 1 1 1 0 0 0 0 0 0 1 1 1 1 0 0 0 2 2 0 0 1 0 1 2 0 2 2 0 0 0 2 2 2 0 1 0 2 0 1 0 1 2 2 0 2 1 1 0 0 2 0 0 0 1 1 0 0 0 0 0 2 0 0 2 1 0 1 0 2 1 0 0 0 0 0 0 0 0 1 1 1 1 0 2 1 1 1 1 0 0 1 0 0 0 1 1 0 0 1 0 0 0 0 2 1 0 0 0 2 2 0 2 2 1 1 1 1 0 2 0 2 0 1 0 0 1 1 0 0 1 0 0 1 0 1 1 0 0 0 0 0 0 2 1 1 0 0 2 0 0 2 0 0 1 0 0 0 1 0 1 0 0 0 1 1 1 1 1 2 0 1 0 1 0 1 1 0 0 2 2 0 0 0 2 0 1 0 1 2 0 2 0 0 0 1 0 0 2 2 2 1 1 2 2 1 0 1 2 1 1 0 0 0 0 0 0 0 0 0 0 1 1 1 0 0 0 0 0 0 2 1 0 1 0 0 0 0 0 0 0 1 0 1 0 0 0 0 2 0 0 0 2 1 1 0 0 2 0 0 1 1 0 0 0 0 0 2 0 1 0 1 2 2 1 1 0 1 2 1 1 1 0 1 0 2 0 0 0 1 0 0 2 0 1 0 1 1 1 1 1 0 2 0 0 0 2 2 0 2 2 0 0 1 1 2 0 2 2 0 1 1 1 1 1 1 1 1 1 0 2 0 2 0 1 1 1 0 0 0 1 2 0 0 2 0 0 0 2 2 1 0 1 0 0 0 1 1 0 0 0 0 0 1 0 1 0 2 2 0 1 2 0 2 0 2 2 0 1 0 1 2 0 1 1 1 0 1 0 2 0 0 1 2 1 1 0 0 1 2 0 0 2 2 1 0 1 2 1 0 0 1 0 2 2 0 2 1 1 1 0 2 0 0 0 0 0 0 2 1 2 0 2 1 1 0 1 1 0 0 0 0 0 0 1 1 0 0 0 0 0 0 1 1 2 0 0 1 1 1 0 0 1 2 1 2 0 0 1 0 1 1 1 2 0 1 0 2 1 0 0 2 1 0 2 2 0 0 0 1 2 0 2 1 2 0 0 0 1 0 0 0 1 2 0 0 0 2 0 0 0 1 1 1 1 1 0 0 0 0 0 0 0 0 2 0 2 1 1 0 1 1 0 0 2 0 0 0 0 0 1 1 1 1 0 1 1 0 0 1 0 0 0 2 0 1 1 2 1 0 0 1 0 2 0 0 0 0 0 0 0 0 0 0 1 2 1 0 1 1 0 0 1 0 0 2 0 0 0 1 0 0 0 1 0 0 2 0 0 2 0 1 0 0 0 0 1 0 0 0 0 1 2 1 2 2 0 2 2 2 1 1 1 0 0 0 0 0 1 2 0 2 1 1 1 1 2 1 0 0 0 0 2 2 0 2 1 1 2 0 1 0 1 0 0 2 2 2 2 1 1 0 1 1 0 0 0 1 1 0 0 0 0 0 1 0 0 2 2 0 1 0 0 2 0 0 0 1 0 0 0 0 1 1 0 1 0 1 0 1 0 0 1 0 0 2 2 1 2 0 0 0 0 0 0 1 0 0 0 2 0 1 0 2 2 0 1 0 1 0 1 1 2 0 0 0 1 0 0 0 0 1 1 0 0 1 1 0 1 0 2 1 1 0 0 1 0 2 1 0 0 1 1 1 1 0 1 0 2 1 2 2 1 1 0 1 0 1 1 0 2 1 0 2 1 0 1 0 1 0 0 1 1 2 0 0 0 0 0 0 1 0 1 0 2 2 0 1 2 1 1 0 0 0 0 1 2 1 0 0 1 1 0 1 0 0 0 1 1
97 1 1 2 0 0 2 2 2 0 0 1 0 1 1 0 0 2 0 0 2 0 0 2 2 2 1 2 2 2 2 1 1 2 0 0 2 1 0 0 0 0 0 0 2 0 0 0 0 1 1 2 1 0 0 1 1 0 1 0 1 1 0 0 0 0 0 0 0 0 0 1 2 2 0 2 1 1 1 0 1 0 2 1 1 0 0 0 2 2 0 0 2 1 0 0 0 1 1 1 1 2 1 0 2 0 2 0 0 2 1 1 0 1 0 1 0 0 1 0 1 0 2 0 0 0 0 1 1 1 1 1 0 0 0 0 0 0 0 1 1 2 0 0 0 1 0 0 0 1 1 0 0 0 0 0 0 1 2 1 1 1 0 1 2 2 2 0 1 1 0 0 0 1 1 1 1 1 0 1 0 0 0 1 1 1 1 2 2 1 1 2 2 2 2 1 1 1 0 1 1 0 1 2 2 0 0 1 1 0 2 0 1 0 2 1 1 0 1 1 1 0 0 2 0 0 0 2 1 1 1 2 0 1 1 0 0 2 0 1 0 1 1 1 0 0 0 0 0 0 0 1 1 1 1 0 0 0 0 0 0 0 0 0 0 0 1 1 2 2 0 1 1 2 0 0 0 2 0 0 0 1 0 1 0 1 0 2 1 2 0 0 1 0 1 0 1 1 0 0 1 1 0 0 0 1 1 2 2 2 0 1 0 0 0 0 2 0 0 0 2 2 1 0 2 0 1 1 1 2 0 0 0 1 0 0 0 0 2 0 0 0 1 0 1 0 1 0 2 1 0 0 2 2 0 0 0 2 0 0 0 0 2 0 2 0 1 1 2 1 1 1 1 1 0 0 2 0 0 0 2 1 0 0 1 0 0 0 0 0 0 0 0 0 2 0 0 1 0 0 0 0 0 2 1 0 1 2 0 0 0 0 0 1 1 0 0 0 2 0 0 0 0 0 0 2 2 0 0 0 1 0 0 1 1 0 1 0 1 0 1 0 1 0 0 1 2 1 0 0 0 1 1 1 2 1 2 1 2 1 1 0 0 1 0 1 1 2 0 0 0 0 0 0 2 0 1 0 0 0 1 0 2 2 1 1 1 0 1 0 1 1 1 2 1 0 0 0 0 0 1 1 2 1 2 2 2 2 0 2 0 0 1 1 1 0 1 2 0 1 1 2 0 0 0 1 0 0 1 1 1 0 1 0 1 1 2 1 1 0 1 0 0 1 1 0 2 2 0 1 0 0 0 1 1 1 0 1 0 0 1 0 0 0 0 0 0 2 2 0 1 1 0 0 0 0 1 0 0 2 1 2 1 0 0 0 1 2 1 2 0 0 1 1 0 0 0 0 0 0 2 2 0 2 0 2 0 0 0 1 0 0 0 1 0 0 1 0 0 0 0 0 0 0 0 1 1 2 0 0 1 1 1 0 0 1 2 1 2 0 0 0 1 2 0 1 1 0 0 0 2 2 1 1 1 2 0 1 1 1 1 0 2 1 1 2 0 2 0 0 0 0 0 0 0 1 1 0 0 0 0 0 0 1 1 1 0 1 1 0 0 0 0 0 0 0 0 2 0 2 1 1 1 2 2 1 1 2 0 1 0 0 0 2 0 0 0 1 1 1 0 0 0 0 0 2 0 0 0 0 0 0 0 1 0 1 1 0 1 1 0 2 0 1 1 1 1 0 0 0 0 0 0 0 0 0 0 0 1 1 0 1 1 1 0 1 1 1 0 2 0 0 1 0 0 1 1 0 2 1 0 0 1 1 1 2 1 2 2 1 1 2 2 1 0 1 0 0 1 0 0 0 0 0 0 0 2 1 1 2 1 0 0 0 2 2 0 1 1 0 1 1 0 2 0 0 0 0 0 2 0 2 0 0 0 1 0 0 2 0 1 1 1 1 1 1 1 0 0 1 1 1 0 2 2 0 0 1 1 1 0 0 1 0 1 0 1 1 1 0 0 0 1 1 0 2 0 1 2 1 1 1 0 0 0 0 0 0 0 0 2 0 0 1 0 0 1 2 0 0 1 1 0 0 2 0 1 0 0 0 0 0 1 1 1 1 0 0 2 0 1 1 0 1 1 1 1 1 1 0 1 0 1 2 1 0 0 1 1 1 0 1 1 0 1 1 0 0 2 0 0 0 1 1 0 1 1 1 1 0 1 0 0 0 1 1 1 0 0 0 0 0 0 0 1 1 1 0 0 1 0 1 0 1 0 1 0 1 0 2 0 0 1 0 0 0 0 0 0 0 1 1
98 0 1 2 0 0 1 1 2 1 1 0 0 0 0 0 0 0 2 0 2 0 0 1 2 0 2 0 1 2 1 1 1 2 0 0 2 2 0 0 1 0 0 0 0 0 1 0 0 1 1 2 0 0 2 2 0 0 1 0 1 2 0 1 0 1 0 0 0 0 0 2 2 2 1 2 1 1 1 0 1 0 2 1 1 0 0 1 2 2 1 1 1 2 1 2 0 1 1 2 1 2 0 0 2 0 1 0 0 2 1 1 0 1 0 2 0 0 1 0 0 0 1 1 0 1 0 0 1 1 0 0 0 0 0 0 1 0 0 2 1 1 0 0 0 0 0 0 0 1 0 0 1 0 1 0 1 2 1 2 0 1 0 0 0 1 0 0 1 2 0 0 0 1 2 0 0 1 0 1 0 0 0 0 0 0 1 0 0 0 2 2 0 0 2 2 2 1 1 0 0 1 0 2 2 1 1 0 1 0 2 0 0 0 2 2 0 0 2 1 1 0 1 2 0 0 1 1 0 0 0 1 0 0 2 0 0 2 0 1 0 1 2 1 0 0 0 0 1 1 1 1 1 0 0 0 0 0 0 0 0 0 0 0 0 0 1 0 2 1 1 1 0 0 0 0 0 2 1 0 0 1 0 1 1 1 0 1 1 2 0 1 1 1 2 0 1 0 0 1 0 0 1 0 0 1 0 2 1 1 0 0 0 1 0 0 1 0 1 0 1 1 1 0 2 0 1 2 2 1 0 0 0 2 0 0 0 1 1 1 1 1 0 0 1 0 1 0 2 1 0 0 1 1 0 1 2 0 0 1 0 0 1 1 1 2 0 2 2 1 1 1 0 0 0 0 2 2 0 0 1 0 1 1 1 1 0 0 0 0 0 0 0 0 1 0 0 0 0 0 0 0 0 2 2 1 0 1 0 0 0 0 0 0 1 0 1 1 1 1 0 0 1 0 1 2 1 1 1 2 2 1 0 0 0 0 0 1 0 0 1 1 0 0 2 2 2 0 2 2 0 0 1 1 2 1 2 1 1 1 1 0 0 1 0 1 1 2 0 0 0 1 1 1 2 0 2 1 1 1 0 1 1 1 2 2 0 1 2 2 1 1 1 2 1 0 0 0 0 0 1 1 2 1 1 0 1 2 2 0 0 0 2 1 1 0 0 2 0 1 0 2 1 0 1 2 1 1 0 1 1 1 1 0 0 0 0 1 0 1 0 0 0 0 1 1 1 2 0 0 0 0 0 0 2 0 0 0 1 0 0 0 0 0 0 0 1 1 1 0 0 0 1 0 1 0 1 1 0 1 2 0 0 0 0 0 0 2 0 2 0 2 2 1 1 1 0 0 0 0 0 2 0 2 0 2 2 1 0 1 0 0 0 2 1 0 0 0 0 0 0 0 0 0 0 1 2 0 0 0 0 1 0 2 0 2 2 0 1 1 0 0 0 0 1 0 0 1 0 0 1 1 0 0 2 1 0 2 2 0 0 0 2 1 1 2 0 2 1 0 1 0 0 0 1 0 2 0 1 1 1 1 1 0 2 1 2 0 1 0 0 0 0 1 0 0 0 0 0 1 0 1 0 1 1 0 1 2 0 0 1 0 0 0 0 2 0 2 2 2 0 0 0 0 0 2 0 0 1 1 2 1 0 1 0 1 1 0 1 1 1 1 0 1 1 0 1 1 0 0 0 0 2 0 0 1 2 0 2 0 0 1 0 0 0 0 0 1 0 1 1 0 1 1 1 0 0 0 0 1 0 0 0 0 0 2 0 2 2 1 1 2 2 1 0 1 0 2 0 0 0 2 0 1 0 0 0 0 0 0 0 0 0 0 2 2 0 1 2 0 2 1 0 2 0 1 0 0 1 2 1 2 0 1 2 1 0 1 0 0 1 1 0 0 1 1 2 1 0 0 2 2 0 1 0 0 2 0 0 0 2 0 1 0 1 1 1 0 2 0 0 0 2 1 0 2 0 1 1 1 1 1 0 0 0 0 1 0 0 0 2 0 0 1 2 0 2 2 0 0 0 1 0 0 2 2 0 1 0 1 0 0 0 0 1 0 0 2 2 2 0 2 0 0 0 0 0 1 0 1 2 0 0 2 0 0 0 1 0 0 0 1 2 2 2 1 0 0 0 0 1 1 0 2 1 0 1 2 0 1 0 1 0 0 0 0 1 0 1 0 1 1 1 0 0 1 0 1 1 0 0 1 0 2 0 0 2 1 1 2 1 0 0 0 0 0 0 0 0 0 1 0
99 1 1 0 0 0 1 1 1 1 1 1 0 0 0 0 0 0 0 1 1 1 0 2 2 0 0 1 1 1 1 2 0 1 0 0 1 1 0 0 1 0 0 0 1 0 0 0 0 0 0 0 0 0 2 1 1 0 1 0 0 1 0 2 1 1 1 0 0 0 0 0 1 1 1 1 0 1 1 1 0 0 2 1 1 0 1 0 1 2 0 0 1 2 0 1 0 1 1 2 1 2 1 0 2 0 2 0 1 1 0 2 0 1 0 1 0 0 1 0 1 0 2 0 0 0 0 0 0 0 1 0 0 0 0 0 1 0 0 0 0 2 0 0 0 0 0 0 0 2 0 0 1 1 1 1 1 0 1 1 0 1 0 1 1 2 2 0 0 1 0 1 1 0 0 1 0 0 0 0 0 1 1 0 2 1 1 1 0 0 1 2 0 0 2 2 2 2 1 1 1 1 0 1 2 0 1 0 1 0 0 0 0 0 2 2 0 0 1 0 2 1 1 2 0 0 1 0 0 0 0 0 0 0 1 0 0 2 0 2 0 0 2 1 0 0 0 2 2 0 0 1 1 0 0 0 1 0 0 0 0 0 0 0 0 0 1 0 2 1 1 0 0 0 0 0 1 2 2 2 2 0 1 2 0 2 2 2 0 2 0 1 1 0 2 0 2 0 0 0 1 0 2 0 2 0 0 1 1 2 0 2 0 0 2 0 1 0 0 0 2 1 0 0 2 0 2 1 1 1 0 0 1 1 0 1 0 1 1 0 0 0 1 0 0 0 2 1 2 0 1 1 0 0 0 2 1 1 0 1 0 1 1 0 1 1 1 1 2 0 0 2 0 0 0 0 2 1 1 0 1 0 0 0 0 0 0 1 1 1 0 1 0 0 1 0 0 2 0 1 1 0 0 2 2 1 0 0 0 0 0 0 0 1 0 0 2 1 0 1 0 1 0 1 2 2 1 1 0 0 1 0 2 0 2 0 0 0 0 0 2 1 1 1 2 1 1 1 0 1 0 1 0 1 1 0 1 0 1 0 0 0 1 0 0 2 0 2 0 1 1 1 2 2 0 2 1 1 1 0 0 0 1 1 2 1 0 1 2 0 2 1 0 1 0 1 1 0 0 1 1 1 2 1 1 1 1 0 0 2 0 1 1 1 1 0 0 2 0 1 0 2 0 0 2 2 0 1 0 1 2 1 1 0 0 0 1 1 0 0 2 2 0 1 1 0 2 2 0 0 0 0 1 2 1 1 0 1 1 1 0 0 0 0 1 0 0 1 1 0 0 0 1 0 0 1 2 0 0 1 1 0 0 0 2 1 1 1 0 1 1 0 0 0 0 0 0 1 1 0 1 1 2 1 0 1 1 0 0 1 2 0 1 1 1 1 2 1 0 1 1 1 0 0 0 2 2 0 0 0 2 0 0 0 1 0 1 0 1 1 0 1 0 0 2 1 2 0 0 0 0 1 0 1 1 2 0 1 1 0 0 0 1 0 1 0 0 2 1 0 0 0 1 1 0 0 0 1 1 1 0 0 0 1 2 2 1 0 1 0 0 0 0 1 0 0 0 2 0 1 0 1 0 0 2 0 1 2 0 1 0 0 0 2 0 1 0 1 0 0 0 1 1 0 0 0 2 0 0 0 0 0 0 1 0 1 1 0 1 1 1 1 1 2 1 1 1 1 1 1 1 1 1 0 0 2 0 0 2 0 0 1 1 0 1 0 0 1 0 1 1 1 1 0 0 1 0 1 1 2 1 0 0 0 0 1 0 1 1 1 1 2 2 1 0 1 0 0 1 0 0 0 1 0 1 0 0 0 0 1 1 1 0 0 2 2 0 0 2 0 2 2 0 2 0 0 0 0 1 1 1 1 1 1 0 2 0 0 0 0 0 0 0 0 1 0 1 0 0 0 2 1 0 2 0 2 0 0 0 0 0 0 0 0 0 0 0 0 1 0 0 0 2 1 0 2 0 1 2 2 2 2 0 0 0 0 1 0 1 0 0 0 0 0 1 0 2 2 0 0 0 2 0 0 2 2 0 0 0 1 0 0 0 0 1 1 0 2 2 1 1 1 0 1 2 0 1 1 0 2 2 0 0 1 0 0 0 1 0 0 0 1 2 0 0 0 0 1 0 0 1 0 1 1 1 0 1 1 0 0 0 0 0 0 0 0 1 0 0 0 0 1 0 0 1 2 0 1 2 0 1 2 0 1 0 0 2 0 0 1 0 0 0 0 0 1 1 1 1 0 0 0
100 0 0 2 0 0 2 1 1 1 1 0 0 0 0 0 0 2 1 1 1 1 0 1 1 1 1 0 0 1 2 1 0 1 1 0 0 1 0 0 1 0 0 0 1 0 0 0 0 1 1 1 2 0 0 0 0 0 1 0 0 1 0 2 0 2 0 0 0 0 0 1 2 2 1 2 1 0 0 1 0 0 2 2 2 1 0 0 2 2 0 0 1 0 0 0 0 2 1 2 0 0 0 0 2 2 2 2 2 0 0 2 0 0 0 1 1 1 0 0 2 1 1 1 0 0 0 0 2 1 1 0 1 1 0 0 1 0 0 1 0 2 0 0 0 0 0 0 0 2 1 0 0 1 0 1 0 0 0 0 0 2 1 0 2 0 0 0 0 2 0 0 1 2 2 1 0 2 0 1 0 1 1 0 1 0 1 1 0 0 1 2 0 1 2 2 1 2 1 1 1 1 1 2 2 0 0 1 1 0 1 0 0 0 2 2 0 0 2 1 1 0 0 2 0 0 1 0 0 0 0 1 0 0 2 0 0 2 0 1 0 0 2 1 0 0 0 0 1 1 1 0 0 0 0 1 1 1 1 1 1 1 1 0 0 0 0 0 0 0 2 0 1 1 0 1 0 1 2 1 1 1 0 1 1 0 0 0 1 2 0 2 0 0 2 1 2 0 0 2 1 0 1 0 0 0 2 2 2 2 0 2 0 0 2 0 1 0 1 0 0 2 2 0 1 0 0 2 0 1 0 2 0 0 0 0 0 0 2 0 1 1 2 0 0 0 1 1 1 0 1 1 2 2 0 0 1 1 0 1 0 1 1 0 1 1 0 0 2 2 2 0 0 0 0 0 2 2 2 0 1 1 0 1 1 1 0 0 0 0 0 0 1 0 2 2 2 0 0 0 0 1 0 2 2 0 0 1 0 0 0 0 0 0 1 0 1 0 0 0 0 0 1 0 1 2 1 0 0 0 0 0 0 1 1 0 1 0 0 0 0 2 1 0 2 2 2 0 2 2 0 0 0 1 1 0 1 2 1 1 2 0 1 0 0 1 1 1 0 1 0 0 0 0 0 0 0 0 0 1 1 0 0 0 2 1 0 0 2 1 1 2 1 1 1 0 0 1 1 1 1 0 1 1 1 0 2 1 1 1 0 0 0 0 0 0 0 2 0 0 1 2 1 1 1 2 0 2 0 2 0 2 1 0 1 1 2 1 1 1 0 0 0 1 1 0 2 2 0 2 0 0 0 1 2 0 0 0 1 0 1 0 1 0 0 2 1 0 0 1 1 2 0 0 0 0 2 1 0 1 2 0 0 0 1 0 0 0 0 0 0 2 1 0 0 0 0 1 1 0 1 1 0 1 1 2 0 1 0 1 0 0 0 1 0 0 0 2 1 1 0 1 0 1 1 1 1 1 0 0 1 0 0 2 0 0 2 2 2 0 1 2 0 2 0 2 2 0 0 1 1 1 0 0 2 2 0 2 1 0 0 0 1 0 1 1 0 2 0 0 0 0 0 0 0 0 1 1 1 1 1 0 0 0 1 1 0 1 2 0 0 0 0 2 2 0 0 2 0 0 0 1 0 0 1 0 0 2 0 1 0 0 0 1 0 0 0 2 1 1 0 0 0 0 0 2 0 0 0 0 0 0 0 0 0 1 0 0 1 2 0 2 0 0 0 1 0 0 0 0 0 0 0 0 0 0 1 0 1 1 0 1 1 1 0 0 1 0 0 1 0 0 1 1 1 1 0 0 2 2 2 0 0 0 0 0 0 2 2 0 1 1 2 1 0 1 0 1 0 0 0 1 0 0 0 0 1 1 2 2 1 0 2 2 0 2 0 0 2 0 2 2 0 2 1 1 0 0 0 2 0 2 1 1 0 1 0 1 0 0 0 0 0 0 0 0 0 1 0 0 2 1 0 2 2 0 0 0 0 0 0 1 0 0 0 1 1 0 2 0 1 1 1 0 0 2 0 1 2 1 1 1 0 0 0 0 2 0 0 0 2 0 2 0 2 0 2 1 0 0 0 2 1 0 2 0 0 0 0 2 0 0 0 0 0 2 0 0 0 0 0 0 0 0 0 0 0 1 0 1 2 0 0 1 0 1 0 0 0 0 0 1 1 2 2 0 1 0 1 0 1 0 1 1 1 0 1 1 0 1 0 1 0 0 2 2 2 0 1 0 1 0 0 2 0 0 0 0 0 0 0 0 0 1 0 0 1 0 0 2 0 1 0 0 0 0 0 0 0 0 1 1
101 1 1 1 0 0 0 1 2 1 0 1 0 0 0 0 0 2 0 0 2 0 0 1 1 1 1 0 2 2 0 2 1 2 0 0 2 1 0 0 2 0 0 0 0 0 0 0 0 0 0 0 1 1 0 0 1 0 1 0 0 1 0 2 0 1 0 0 1 1 0 0 2 2 1 2 1 1 1 0 0 0 1 2 2 0 0 0 0 2 0 0 1 1 0 1 1 1 1 2 2 2 1 0 2 1 2 0 1 1 0 1 0 0 0 0 0 0 0 0 1 0 1 1 1 0 0 1 1 1 1 1 1 1 0 0 1 0 0 1 1 2 0 0 0 0 0 0 0 1 0 0 0 1 0 0 0 0 1 2 1 1 0 2 0 0 0 0 0 2 1 0 0 1 1 0 0 1 1 1 0 1 0 1 1 1 1 1 0 0 1 1 0 0 2 2 0 2 0 0 0 0 0 1 2 0 0 2 1 0 0 0 1 0 1 2 1 0 0 1 1 1 1 1 1 0 1 0 0 0 0 0 0 1 1 0 1 2 0 0 2 0 1 0 0 0 0 1 1 1 1 1 1 0 0 0 0 0 0 0 0 0 0 0 0 0 0 0 2 2 0 1 2 2 0 0 1 1 0 0 0 1 0 1 1 0 0 0 0 1 1 0 0 0 1 0 1 0 0 0 1 0 1 0 1 0 1 2 2 1 0 0 0 1 1 0 2 0 2 0 0 2 1 0 2 1 1 2 2 0 0 0 0 0 0 1 1 0 2 0 1 1 1 0 0 0 2 0 1 1 0 0 2 2 0 0 0 0 0 1 0 1 2 0 2 0 0 2 2 0 0 2 1 1 0 0 2 2 1 0 2 1 0 0 2 1 0 0 0 0 0 0 1 0 2 1 2 0 0 0 0 0 0 1 1 0 0 1 0 0 0 0 0 0 1 0 0 0 0 0 0 1 1 0 0 2 2 1 0 1 1 0 2 0 2 0 0 2 1 1 1 1 2 0 1 0 1 1 0 1 0 1 1 1 2 1 2 1 2 0 0 0 0 0 1 2 0 1 0 0 0 0 0 0 0 2 0 0 0 1 2 0 2 2 0 0 1 1 2 0 2 2 1 2 2 1 1 0 1 1 1 1 0 2 0 2 0 0 1 1 0 0 1 0 0 0 0 2 0 1 0 2 0 0 1 2 1 0 0 0 2 0 0 0 1 0 0 0 0 0 1 1 0 0 1 1 1 1 2 1 0 1 0 2 2 0 0 0 1 0 1 0 0 2 0 0 2 1 1 1 0 2 1 0 0 0 1 0 0 0 2 0 0 0 2 1 1 1 0 1 2 1 0 0 0 0 0 0 0 0 0 2 1 1 0 1 2 1 0 2 2 0 0 1 0 1 1 1 0 1 1 1 1 0 0 2 2 1 0 0 0 1 1 2 0 1 1 0 2 0 1 1 0 2 0 1 2 0 0 0 2 2 0 1 1 2 0 1 1 0 0 0 0 0 0 0 0 2 0 0 2 0 0 0 1 0 2 1 2 2 0 1 0 1 2 2 0 0 2 0 0 0 0 1 0 0 0 0 0 0 0 0 0 1 2 0 1 1 0 1 0 0 0 1 1 1 0 2 0 0 0 0 0 0 0 2 0 0 1 1 1 1 0 0 0 1 0 0 1 1 1 1 0 0 1 1 0 0 0 0 0 0 0 0 0 0 0 0 2 1 1 2 2 0 0 0 0 0 0 2 0 1 0 2 2 0 0 0 1 2 0 0 2 2 2 2 2 2 2 2 0 2 1 1 0 1 0 0 0 0 0 1 0 0 0 0 0 0 2 2 2 0 0 0 2 2 0 1 2 1 1 2 0 2 1 1 0 0 1 2 0 1 1 1 0 2 0 1 0 0 0 1 0 0 1 0 1 0 0 1 0 0 0 0 0 0 1 0 0 0 0 0 0 0 1 0 0 0 1 0 0 0 1 0 0 0 0 0 1 1 2 2 1 0 0 1 1 0 0 1 1 1 0 0 2 0 2 2 0 0 0 1 0 0 1 2 0 0 0 1 1 0 0 0 1 0 1 1 2 0 1 1 0 1 1 1 1 2 0 1 2 0 0 2 0 0 0 0 1 0 0 1 1 0 0 1 0 0 1 0 1 0 2 0 0 1 1 0 0 0 2 0 1 0 1 1 1 0 0 0 0 1 0 0 0 1 0 1 1 0 0 2 0 2 0 0 2 0 0 2 0 0 0 0 0 0 0 0 0 0 1 0
102 1 1 2 0 0 2 1 1 1 1 1 1 2 1 0 0 0 1 1 1 1 2 0 2 0 1 1 0 0 2 0 0 1 0 0 2 0 0 0 1 0 0 0 1 0 1 0 1 2 0 0 0 0 2 1 2 1 1 0 1 2 0 1 0 2 0 1 0 0 0 0 2 2 1 2 1 1 1 1 1 0 1 0 1 1 0 1 1 1 0 0 2 2 0 2 0 2 2 2 0 2 0 0 2 1 1 1 0 2 1 1 1 1 0 1 0 0 0 0 1 0 1 1 0 1 0 0 1 1 0 0 1 1 0 0 2 1 0 0 1 1 0 0 0 2 0 0 0 0 0 0 0 0 1 0 1 2 1 2 1 0 0 1 1 2 0 0 0 0 0 2 1 1 1 0 0 0 0 0 0 0 0 2 2 2 2 0 0 0 0 0 0 1 2 1 1 1 0 0 0 0 1 0 2 1 1 0 1 0 2 0 1 0 1 2 0 0 0 1 1 1 1 2 1 0 2 0 0 0 1 0 0 0 2 0 0 2 0 1 0 1 2 2 0 0 0 0 0 0 0 0 1 0 0 0 0 0 0 0 0 0 0 0 1 0 1 0 1 1 1 0 0 0 0 0 0 2 1 0 0 1 0 1 1 0 0 2 1 2 0 1 2 0 2 0 2 1 1 1 2 0 1 1 1 0 0 2 0 0 0 0 0 0 2 0 1 0 0 0 1 2 0 0 2 0 0 0 0 0 0 2 0 2 0 0 0 1 1 0 1 0 2 0 2 1 0 0 2 1 1 0 1 1 0 1 0 0 0 2 0 2 1 0 1 0 0 2 2 0 0 2 0 0 0 0 2 2 0 0 1 1 1 1 1 1 0 0 0 0 0 0 1 0 2 0 0 0 0 0 0 0 0 1 1 0 0 0 1 0 0 0 0 1 1 0 0 1 1 1 0 0 1 1 1 2 1 1 1 1 2 0 1 1 1 0 0 0 0 0 2 0 0 0 1 0 1 2 0 1 0 2 0 1 1 0 1 0 0 0 0 0 0 0 0 2 0 2 0 0 0 0 0 0 0 1 0 0 0 1 0 0 2 2 2 1 0 2 2 0 2 2 1 1 0 1 1 1 1 1 1 1 1 1 1 1 1 2 2 0 0 1 0 2 2 0 0 2 0 1 1 2 1 0 1 2 2 0 1 1 1 0 2 1 2 1 2 2 2 0 2 2 0 1 1 0 1 0 2 2 0 1 0 1 2 0 1 1 1 0 0 0 0 1 0 0 1 0 1 0 0 0 0 0 0 0 1 1 0 2 2 0 0 0 2 0 0 0 0 0 1 1 1 0 1 0 0 0 0 0 0 2 1 1 1 2 1 1 0 1 1 0 1 2 1 1 2 2 0 1 1 1 0 1 1 1 1 1 0 0 1 2 0 2 0 1 2 1 2 0 1 0 1 1 0 2 2 0 1 0 1 1 1 2 1 2 0 2 2 0 0 0 0 1 0 1 0 2 2 1 0 2 0 0 1 0 0 0 1 1 1 2 0 0 1 1 1 1 2 0 0 0 0 0 0 0 0 1 0 0 0 0 1 1 1 0 0 2 0 0 1 0 1 1 0 0 0 1 1 1 0 0 0 0 1 2 0 0 0 0 1 0 0 0 0 0 0 0 0 1 1 1 0 0 0 0 0 2 0 0 1 1 0 0 0 0 0 0 1 0 0 0 2 0 0 0 0 0 0 1 1 1 1 2 0 0 0 0 0 0 1 1 1 1 0 1 0 1 0 2 0 1 2 1 0 1 0 0 0 0 0 1 0 0 0 0 1 1 1 2 1 0 1 1 2 1 0 0 2 0 2 1 0 1 0 1 0 0 1 2 0 1 0 0 0 2 0 2 0 1 1 1 0 0 0 0 0 0 0 0 1 1 0 1 1 0 1 1 0 0 2 0 0 0 0 1 1 0 2 0 1 0 1 0 0 2 0 0 1 2 2 2 0 0 0 0 1 2 0 0 2 0 1 0 1 1 1 1 1 0 1 1 0 0 2 2 1 0 0 1 1 0 0 0 2 1 0 1 1 0 0 1 1 1 1 1 1 0 0 0 1 1 0 1 1 0 0 1 0 2 0 0 1 1 1 1 1 0 0 0 2 0 2 0 0 0 0 1 0 1 1 0 1 0 0 1 1 0 1 1 0 0 0 0 0 1 0 1 1 0 1 1 0 1 0 0 1 1 0 1 0 0 0 0 0 1 0 0 1 0 1 1
103 0 2 1 0 0 1 1 1 2 2 0 0 0 0 0 0 0 0 0 2 0 0 2 2 0 0 2 0 0 2 2 0 0 1 0 2 0 0 0 2 0 0 0 1 0 1 0 0 0 0 0 0 0 2 1 0 2 0 1 0 0 0 2 0 0 1 0 0 1 0 1 2 2 2 2 0 1 1 1 0 0 2 1 1 0 0 2 2 2 1 2 0 2 0 2 0 1 1 2 0 1 0 0 2 1 2 2 2 0 0 2 0 0 1 2 1 0 2 0 0 0 2 0 0 0 0 1 2 2 2 1 0 0 0 0 0 0 0 2 1 1 0 0 0 1 0 0 0 0 0 0 0 1 0 1 0 0 0 1 1 0 1 0 1 2 1 1 0 2 1 1 1 0 0 1 0 1 0 1 0 1 0 1 2 2 1 2 1 0 2 2 0 0 1 1 1 2 0 1 1 0 0 0 2 1 1 2 0 0 1 0 1 0 2 1 1 0 1 0 2 2 0 1 1 0 0 0 0 0 0 0 0 0 2 1 0 2 0 1 0 1 2 2 0 0 0 1 1 0 0 0 1 0 0 0 0 0 0 0 0 0 0 0 1 0 0 1 2 2 0 0 0 0 1 1 0 2 1 0 1 0 2 2 0 1 1 2 0 2 0 0 0 0 1 1 2 0 0 1 0 0 0 1 0 1 0 2 1 1 0 2 0 1 1 0 2 0 0 0 2 2 1 0 1 0 0 1 1 1 0 2 0 1 0 0 0 2 0 2 1 1 1 0 1 1 1 0 2 2 0 0 0 0 0 2 0 0 1 1 1 2 1 1 0 1 1 2 2 0 0 2 1 1 0 0 2 1 0 0 1 1 0 0 1 1 0 0 0 0 0 0 2 0 2 2 2 0 1 0 1 1 0 2 2 0 0 0 0 0 0 0 0 0 2 0 0 0 0 0 0 2 0 1 0 0 0 1 0 0 0 0 0 2 0 1 0 2 1 1 2 1 1 0 0 1 2 0 0 2 0 0 1 1 2 1 2 1 0 1 1 0 0 0 0 1 1 1 0 0 0 0 0 0 1 0 0 0 0 1 2 0 2 2 1 1 1 0 2 1 0 2 1 1 2 0 0 0 0 1 2 2 2 0 2 0 2 1 2 0 0 0 1 0 0 1 0 2 0 1 1 2 1 1 1 2 0 1 1 2 0 1 1 0 1 1 0 1 0 1 1 1 0 1 2 0 1 2 1 1 1 1 0 2 0 2 0 0 0 2 0 0 0 2 0 0 2 0 0 2 2 1 1 0 0 1 1 0 0 0 2 0 0 0 1 0 2 1 0 1 0 0 0 0 1 1 1 0 1 0 1 2 1 2 0 2 1 0 0 1 0 0 1 1 1 1 1 1 0 1 1 1 0 1 1 0 1 2 0 0 1 1 1 2 0 1 2 1 2 0 1 1 1 1 0 1 1 0 0 0 0 2 1 2 1 2 0 1 0 0 0 0 0 0 1 1 0 2 0 0 1 0 0 0 1 0 1 0 0 1 1 1 0 1 1 0 1 1 2 0 1 1 1 1 1 0 0 2 0 2 0 2 0 0 0 0 0 2 0 0 0 0 0 0 1 1 0 1 1 1 0 0 0 0 0 2 0 0 0 0 1 0 0 0 0 0 0 0 1 2 1 2 0 0 0 0 0 0 0 0 0 0 0 1 0 0 1 0 2 1 0 1 1 0 0 0 0 1 0 2 0 0 2 2 1 2 1 0 0 1 0 0 1 1 1 2 1 2 1 1 1 1 2 1 0 1 0 0 0 0 1 1 1 0 1 0 0 0 0 1 1 0 0 0 0 2 2 0 2 0 2 2 0 2 1 2 0 0 0 2 0 2 0 0 0 1 1 1 1 0 0 0 0 0 0 0 0 0 0 0 2 2 0 0 0 0 1 0 0 0 2 0 0 0 0 1 0 0 2 0 1 0 1 1 0 1 0 1 0 0 1 0 0 0 0 0 0 0 1 0 1 1 2 0 2 0 2 1 0 0 0 1 1 0 1 1 0 1 0 1 0 0 0 0 2 0 0 2 2 1 1 1 0 1 2 2 2 2 1 1 2 0 0 2 0 0 0 1 0 0 0 0 1 0 1 2 0 0 0 0 2 0 1 1 0 1 2 1 0 0 0 0 1 0 0 0 0 0 0 0 0 0 1 0 0 1 0 2 2 0 0 2 0 1 0 0 2 0 0 0 0 0 0 0 0 0 0 0 0 0 2 2
104 1 1 1 0 0 1 2 2 0 0 1 1 1 1 0 0 1 1 1 1 0 0 2 2 0 1 2 0 0 1 1 1 1 1 1 1 0 0 0 2 0 0 0 2 1 0 0 0 2 1 2 1 0 1 0 1 0 1 0 1 1 1 2 0 0 0 0 0 0 0 0 2 2 0 2 2 1 1 0 0 0 2 0 0 0 0 0 2 2 0 0 1 2 0 2 0 1 1 1 1 2 1 0 2 0 2 1 1 1 0 1 1 2 1 2 1 0 1 0 1 0 1 1 0 1 0 1 2 2 1 0 0 2 1 0 0 0 0 0 0 2 0 0 1 1 0 0 0 2 1 0 0 0 0 1 1 2 2 1 0 1 0 0 1 1 1 1 0 1 1 1 0 1 2 0 0 1 0 1 0 0 0 0 1 1 0 1 0 0 0 1 1 0 2 2 2 1 0 0 0 0 1 1 2 2 2 1 2 0 1 0 2 1 1 2 0 0 1 0 2 1 0 1 1 0 1 1 0 0 0 2 0 0 1 0 0 2 0 0 0 1 2 2 0 0 1 0 0 0 0 1 1 0 0 0 1 1 0 0 0 0 2 1 1 0 0 0 2 2 0 1 1 1 1 1 0 0 1 0 0 1 1 2 0 1 1 2 1 2 0 0 1 0 2 0 2 1 0 1 1 0 0 0 0 1 1 2 1 1 0 1 0 1 1 0 2 0 0 0 1 1 2 1 1 0 0 1 1 1 0 2 0 0 0 0 0 2 0 0 0 0 1 1 0 0 2 0 1 1 0 0 2 2 0 0 1 1 0 1 0 1 1 0 0 1 0 2 2 1 1 1 1 1 1 1 2 2 0 0 1 0 0 0 1 0 0 0 0 0 0 0 1 0 1 1 1 1 0 0 0 0 0 2 1 0 1 2 0 0 0 0 0 0 2 0 0 0 1 0 0 1 0 0 1 2 2 0 2 1 1 2 0 0 2 1 0 1 1 0 2 0 0 0 2 1 2 1 0 1 0 1 0 2 0 0 0 1 0 0 1 0 0 0 0 2 0 2 0 2 2 2 0 0 0 1 0 0 0 0 2 1 2 2 0 0 2 1 2 0 2 2 0 1 1 1 1 0 0 1 2 1 2 0 2 0 2 2 2 0 0 0 0 0 0 0 0 2 0 1 1 2 1 0 1 1 0 0 1 1 1 0 2 2 2 0 1 1 0 0 1 1 0 1 1 0 1 1 1 1 0 1 0 2 1 1 1 0 1 0 1 0 0 1 1 0 1 0 0 0 0 0 2 0 0 2 2 1 0 2 2 0 0 0 1 0 0 2 1 2 0 0 1 2 0 1 1 1 1 0 2 1 0 1 1 2 0 0 0 0 1 0 1 2 1 1 1 1 1 0 0 0 0 0 0 0 0 1 0 0 0 2 0 0 0 0 1 1 2 0 1 0 0 1 1 2 2 1 0 1 1 2 0 0 2 2 0 2 2 0 0 0 0 2 0 2 1 2 0 0 2 0 1 0 0 1 1 0 0 0 0 0 0 0 2 2 1 0 1 0 0 0 0 1 0 0 0 1 0 1 1 1 0 0 0 0 0 2 0 0 1 0 0 1 1 1 0 2 2 2 0 0 1 0 0 1 1 0 1 1 1 1 0 0 0 0 1 0 0 0 0 0 0 0 0 0 0 1 0 0 1 1 0 0 1 0 1 0 2 0 0 0 2 0 0 0 0 0 0 2 0 1 2 1 2 1 1 0 0 0 2 2 0 0 0 1 0 1 1 2 0 2 2 0 0 0 0 1 0 1 0 0 1 0 1 0 1 0 0 0 0 0 0 0 2 1 0 1 0 0 0 0 0 2 0 2 0 0 0 2 0 2 1 2 1 2 0 1 0 0 0 0 0 1 1 1 1 0 0 1 0 0 0 1 1 0 1 0 0 0 1 0 1 0 1 1 2 0 0 0 0 0 1 0 0 2 0 0 2 2 2 2 0 0 0 0 1 2 0 0 2 0 1 1 2 0 2 2 0 0 0 1 0 0 2 0 2 1 1 2 1 0 1 1 2 1 0 1 2 1 0 2 0 0 1 0 2 1 2 0 0 0 0 0 1 1 1 2 0 1 0 0 1 0 2 0 0 0 1 0 1 1 1 1 0 0 1 2 0 2 0 0 0 0 0 0 0 0 0 0 0 0 0 0 0 1 1 0 0 0 0 0 0 1 0 0 0 0 0 1 0 0 1 1 0 0 0 0 0 0 0 0
105 0 0 2 0 0 2 2 2 1 1 0 0 0 0 0 0 0 0 1 1 1 0 2 2 1 1 1 1 1 1 1 2 2 0 0 0 1 0 0 1 1 1 1 1 1 2 0 0 1 0 0 0 0 2 1 1 0 2 0 1 2 0 0 0 0 1 0 0 0 0 1 1 1 1 1 0 2 2 0 0 0 2 2 2 1 0 0 1 1 0 0 2 1 0 1 0 0 0 1 0 1 1 0 2 1 2 0 0 2 0 1 0 0 1 1 1 0 0 0 2 0 2 0 0 1 0 1 2 2 0 1 0 0 0 0 1 0 0 1 1 1 1 0 0 1 0 0 0 0 0 0 1 0 1 1 1 1 0 1 0 0 0 1 2 2 2 0 2 2 1 0 2 2 2 2 0 0 0 0 0 0 0 1 1 1 1 2 1 0 2 2 0 1 1 2 1 0 0 0 0 0 0 1 2 1 1 1 1 0 0 0 2 0 2 2 1 0 1 0 2 0 1 2 0 0 1 0 0 0 0 1 0 0 0 0 0 2 1 1 1 0 2 2 0 0 0 1 1 1 1 0 0 0 0 0 1 1 1 1 1 1 0 0 0 0 1 0 2 1 1 0 1 2 0 0 0 1 1 1 1 2 0 2 0 0 0 0 1 2 0 2 0 1 1 1 0 1 0 1 0 0 0 0 0 2 0 2 0 0 0 1 0 0 2 0 1 0 0 0 2 2 1 1 1 0 0 1 1 2 0 1 0 1 0 0 0 1 1 0 2 1 2 0 1 0 1 0 1 0 0 0 2 2 0 0 1 0 0 2 0 2 1 0 0 1 0 1 1 0 0 2 0 0 0 0 1 1 1 0 0 0 2 1 1 1 0 1 1 1 1 1 0 0 2 1 1 0 0 0 0 0 0 1 1 0 1 0 0 0 0 0 0 1 1 0 0 0 0 0 0 1 1 0 1 2 1 0 0 0 1 0 0 2 0 1 0 0 1 0 0 1 1 1 1 1 2 1 0 2 0 1 0 1 1 0 1 0 0 1 1 0 0 1 0 1 1 2 0 0 0 0 0 0 1 0 0 0 0 2 0 0 1 1 2 1 0 0 2 2 0 2 1 0 0 0 0 0 1 0 0 0 2 0 2 1 2 1 0 2 0 0 1 1 1 0 0 2 0 1 0 2 2 1 0 2 1 0 1 1 1 0 1 0 1 0 1 1 0 2 0 0 0 0 2 0 2 0 2 2 0 1 0 0 2 0 0 1 0 1 0 0 0 0 1 0 0 1 1 0 0 0 0 0 1 0 2 1 0 1 1 0 0 0 2 1 2 0 0 0 2 0 2 1 0 0 1 0 0 0 0 2 1 0 0 1 2 0 0 1 1 0 0 0 0 0 0 0 0 0 0 0 0 0 0 0 1 1 0 0 0 1 2 1 0 1 2 1 2 0 0 0 1 1 0 1 1 0 0 0 2 2 0 1 1 2 0 1 1 0 0 0 1 0 2 2 0 2 1 0 1 1 0 0 1 0 1 1 1 1 0 0 0 0 1 1 1 1 1 1 0 0 0 1 2 0 0 1 0 0 0 0 1 1 2 0 1 2 0 0 0 0 0 0 0 0 0 1 1 1 0 1 1 0 1 1 1 0 0 0 0 0 0 0 0 0 0 0 1 1 1 1 0 0 0 1 0 1 0 0 0 0 1 0 0 0 0 0 2 0 0 0 1 1 0 0 1 1 0 2 0 0 2 2 0 0 0 0 0 0 2 2 0 0 0 2 0 2 2 1 1 2 1 0 0 0 0 1 1 0 0 1 0 0 0 0 0 0 0 1 1 0 0 0 1 2 1 0 2 1 1 2 0 1 0 2 0 0 0 1 0 1 1 1 0 2 0 1 2 1 1 2 0 0 0 0 0 0 0 1 1 1 0 2 2 0 0 0 1 1 0 0 0 0 0 1 0 0 1 0 2 0 1 1 0 2 0 1 1 2 2 2 0 0 0 0 0 0 0 0 2 0 0 0 2 1 1 2 0 1 0 0 2 0 2 1 0 0 0 0 0 0 0 0 1 2 0 2 2 1 0 2 2 2 2 2 1 0 1 0 2 0 1 1 0 1 0 1 0 0 0 0 1 0 1 2 0 2 0 0 2 0 0 0 2 1 2 1 0 1 0 1 0 0 0 1 1 0 1 1 0 0 1 0 0 1 0 0 0 0 0 0 0 1 0 1 2 1 0 2 0 1 0 0 0 0 0 1 1 0 0 0
106 1 1 1 0 0 1 0 0 2 2 0 0 1 1 0 1 0 2 2 0 1 0 1 1 1 2 2 2 2 2 0 0 1 1 1 2 1 0 0 2 0 1 0 1 1 0 0 0 0 0 1 2 0 1 0 2 1 0 0 2 2 0 0 0 0 1 0 0 0 0 0 2 2 1 2 1 1 1 1 0 0 2 1 1 0 0 1 2 2 1 1 1 0 0 1 0 0 0 1 0 2 1 0 2 0 2 1 0 2 1 1 0 1 1 1 1 0 0 0 2 0 1 1 0 2 0 0 2 0 0 0 0 0 0 0 1 1 0 1 1 2 0 0 2 2 0 0 0 1 1 0 2 0 1 1 0 0 1 1 0 1 1 1 1 2 1 0 1 2 0 0 0 2 2 2 0 0 0 0 0 1 1 0 1 0 1 1 1 0 2 2 0 0 2 2 1 2 0 0 0 0 0 0 2 2 2 1 0 0 1 0 0 0 1 2 2 1 1 0 2 1 1 1 1 0 2 1 0 0 0 1 0 0 2 0 0 2 0 1 1 0 1 1 0 0 0 0 0 0 0 0 1 0 0 1 1 0 0 0 0 0 1 1 2 0 1 0 1 1 0 0 2 2 0 1 1 2 1 1 1 1 0 0 2 0 1 1 1 2 0 0 1 0 2 1 2 1 0 1 0 0 1 0 1 1 0 2 0 1 0 1 0 0 2 1 2 0 1 0 1 0 1 0 1 0 0 1 0 1 0 1 0 2 0 1 0 0 2 0 0 0 1 0 1 1 1 0 2 1 0 0 2 2 1 0 1 1 1 1 1 2 1 0 1 0 1 0 1 1 1 1 1 1 0 0 2 2 0 0 1 1 0 0 1 1 0 0 0 1 0 1 0 0 2 0 0 2 0 0 0 0 0 2 2 0 0 0 0 0 0 0 0 0 1 0 1 1 0 1 0 1 1 0 0 2 2 1 0 0 0 0 0 1 1 1 0 2 1 0 2 0 2 0 1 2 1 1 0 0 0 0 1 2 2 1 2 1 1 0 0 0 1 0 0 2 0 2 0 0 0 0 1 1 1 1 1 0 0 1 1 0 1 1 2 0 0 0 1 1 0 1 0 1 1 0 0 1 1 0 1 1 2 0 2 1 2 1 0 1 0 1 2 0 0 0 0 2 0 1 0 2 1 0 0 1 1 0 0 1 1 0 2 1 2 0 0 1 1 0 1 1 0 0 0 1 0 2 1 1 0 0 1 2 1 1 1 0 1 1 1 0 1 0 1 0 0 0 0 1 1 0 0 0 0 0 1 2 0 2 2 0 1 0 1 1 2 1 0 1 1 0 1 2 0 1 0 0 0 0 2 2 0 1 0 2 2 1 0 2 1 0 0 0 0 0 0 1 0 0 0 0 0 0 0 2 2 2 0 0 1 2 1 1 0 1 2 2 1 1 1 0 0 0 2 0 2 0 0 0 1 2 0 0 2 2 1 2 2 0 0 0 1 2 0 2 1 2 0 0 1 0 0 1 0 1 1 0 1 1 1 1 0 1 2 1 2 1 1 0 0 0 0 0 0 0 0 1 0 0 0 0 0 0 1 0 0 1 0 0 2 1 1 0 0 1 0 1 2 2 0 0 0 1 0 2 1 0 1 1 1 1 0 0 0 1 0 0 0 1 0 0 0 0 1 0 0 0 1 1 1 1 0 0 1 1 1 0 0 0 0 0 0 0 0 1 1 0 0 1 1 0 0 2 1 1 1 0 0 0 2 2 0 0 1 2 1 2 2 0 2 2 1 0 0 0 1 0 0 0 1 1 0 0 0 0 1 0 0 2 2 2 0 0 1 1 1 1 1 0 0 0 0 2 1 1 0 0 0 2 0 2 0 1 0 0 0 2 1 0 0 1 0 0 0 0 0 0 0 0 2 2 0 1 1 0 1 0 0 0 1 0 0 0 0 2 1 0 1 0 1 0 0 2 0 2 0 1 2 1 1 1 0 0 0 0 0 2 0 0 2 0 0 0 2 0 2 2 0 0 1 1 1 0 1 1 0 1 0 1 0 0 0 0 1 1 0 1 1 0 0 1 0 0 1 1 1 0 0 1 2 0 1 2 1 0 0 1 0 0 0 0 1 1 1 1 0 1 0 0 2 0 2 0 0 0 0 2 0 2 0 1 0 0 1 1 1 0 2 0 2 0 1 1 0 1 0 1 1 0 0 2 0 1 0 0 1 0 0 0 0 0 0 2 1 0 0 1 1 0 2 2
107 1 1 2 0 0 2 0 1 2 1 0 0 0 0 0 0 1 1 1 1 1 0 1 2 0 1 2 0 0 1 0 0 1 1 1 2 1 0 0 1 0 0 0 0 0 0 0 0 0 0 0 1 1 0 1 1 0 0 1 0 1 0 1 0 0 1 0 0 0 1 1 2 2 1 2 1 0 0 0 0 0 2 0 0 0 0 0 1 2 0 0 1 2 0 2 0 0 0 1 0 2 0 0 2 0 2 0 0 2 1 1 2 2 2 2 2 0 0 0 2 0 2 0 0 0 0 0 1 1 0 0 0 0 0 0 0 0 0 1 1 2 0 0 0 0 0 0 0 0 0 0 0 0 0 0 0 2 0 0 1 1 0 2 1 1 1 1 0 1 0 1 2 0 0 1 0 1 0 1 1 2 0 0 2 2 0 0 0 0 2 2 1 1 2 1 1 2 1 0 0 1 0 2 2 0 1 2 0 0 0 0 1 0 1 2 0 0 2 2 0 0 0 2 0 0 1 0 0 0 0 0 0 0 2 0 0 2 0 1 0 0 2 2 0 0 0 0 0 0 0 1 2 0 0 0 1 0 0 0 0 0 1 1 1 0 1 1 2 1 0 2 0 0 0 0 0 2 2 1 1 2 2 2 0 2 2 1 0 2 0 0 0 1 2 1 2 0 0 0 1 0 1 0 0 0 0 1 1 1 0 1 0 1 2 0 1 0 0 0 1 2 2 0 2 1 1 2 2 1 0 0 0 1 0 1 1 2 0 1 2 2 2 0 1 0 1 0 1 0 0 0 1 1 0 1 0 1 0 0 0 0 1 0 1 1 0 1 2 0 0 2 1 1 0 0 1 1 0 0 0 0 2 2 1 0 0 1 1 1 1 1 1 0 2 2 2 1 0 0 0 0 0 1 1 0 0 1 0 0 0 0 0 1 0 0 1 0 0 0 0 1 0 1 0 1 1 1 0 0 1 0 0 2 0 1 0 1 1 0 2 1 2 2 0 1 1 0 1 2 0 0 0 2 0 0 0 0 0 0 0 0 0 0 0 2 0 0 0 1 1 0 1 1 0 0 0 0 0 0 1 0 2 2 1 1 1 1 2 1 0 2 1 2 2 1 1 0 0 2 2 1 1 1 1 1 1 1 1 1 0 0 0 0 1 0 0 2 0 0 0 2 2 2 0 2 0 1 1 2 0 1 0 0 0 0 0 2 2 0 2 2 0 2 2 1 1 1 1 1 0 1 1 2 2 0 0 0 0 2 0 0 0 0 1 0 0 0 0 0 0 0 0 0 1 0 1 1 0 1 2 2 0 0 1 1 1 1 1 1 0 0 2 0 2 1 0 0 0 0 0 1 1 1 1 2 1 1 0 1 1 0 1 0 0 0 0 1 1 0 0 0 0 0 0 1 1 2 0 0 0 2 1 2 0 1 2 2 2 0 2 2 0 1 0 2 2 0 0 0 0 0 0 0 2 1 0 2 1 0 0 0 1 2 0 2 0 2 0 0 1 0 0 0 0 2 2 0 1 1 1 0 1 0 1 0 2 1 2 0 0 0 1 2 0 0 0 1 0 1 0 1 0 0 2 0 1 2 0 0 0 0 0 2 0 0 0 1 0 0 0 0 1 0 1 2 0 1 1 1 2 1 1 0 0 1 1 0 0 1 0 0 0 1 1 1 1 0 1 1 0 1 1 0 1 1 1 0 2 1 1 2 2 0 0 1 1 1 0 2 0 1 0 1 1 0 0 1 1 1 2 2 0 0 1 1 1 2 1 1 1 1 2 2 0 2 0 1 0 1 0 2 1 0 1 0 0 0 0 2 2 1 1 1 1 1 0 0 2 1 1 2 0 2 0 1 0 0 1 2 0 1 1 2 0 2 0 1 1 0 0 0 0 0 1 0 0 0 0 0 2 2 0 2 2 0 0 0 0 0 0 1 0 0 0 1 0 0 2 0 1 0 0 1 0 2 0 2 1 0 1 0 0 0 0 0 0 0 1 0 0 0 0 0 1 1 1 1 0 0 0 1 0 0 2 0 2 1 0 2 2 0 0 0 2 1 0 1 2 0 0 2 0 1 1 2 0 0 1 1 1 1 0 1 1 1 1 1 0 0 0 0 0 2 1 2 0 0 2 0 2 0 1 1 0 1 1 2 1 0 1 0 0 0 1 1 1 0 1 0 1 0 1 0 0 1 0 1 1 0 0 1 0 1 0 0 1 0 0 0 0 0 0 1 1 0 1 2 2 0 0 0
108 1 1 2 0 0 2 1 2 2 1 0 0 0 0 0 0 2 1 1 1 1 0 1 1 1 1 2 1 1 1 1 1 1 0 1 1 1 0 0 1 1 1 0 1 2 0 0 0 2 1 2 0 1 0 0 0 0 0 0 1 2 0 1 0 1 0 0 0 0 0 1 2 2 1 2 1 1 1 0 0 0 2 1 1 0 0 0 2 2 0 0 1 1 0 2 2 1 1 1 2 2 0 0 2 1 2 1 1 1 1 2 1 2 0 2 0 0 0 0 2 0 0 2 0 2 0 1 1 0 1 0 0 1 1 0 0 0 0 0 0 2 0 0 1 1 0 0 0 1 1 0 0 0 0 1 1 0 0 0 0 0 0 0 2 1 1 1 0 2 0 0 0 2 2 1 0 2 0 2 0 1 0 0 0 0 0 1 1 0 1 1 1 1 2 2 0 2 0 1 1 1 0 1 2 1 1 1 2 0 2 0 2 0 2 2 0 1 0 1 1 1 1 2 1 0 2 0 0 0 0 0 0 0 1 0 0 2 0 1 0 1 1 2 0 0 0 0 1 1 1 0 1 0 0 0 0 1 0 0 0 0 0 0 1 0 0 0 1 1 0 1 1 1 0 0 0 2 2 0 0 0 0 1 1 1 1 1 1 2 0 1 0 0 2 0 2 0 0 0 2 0 2 0 0 2 0 1 2 1 0 1 0 1 0 0 2 0 0 0 2 1 2 0 2 0 1 0 0 1 0 1 0 1 0 0 0 1 1 0 1 1 2 0 1 0 1 0 1 1 0 0 2 2 0 0 2 0 0 1 0 1 2 0 1 0 0 2 2 0 0 2 1 1 0 0 1 2 0 0 1 0 0 1 2 0 0 0 0 0 0 0 2 1 1 1 2 1 0 0 0 0 0 2 2 0 0 1 1 0 0 1 0 0 0 0 2 1 1 1 0 0 1 0 1 2 1 0 0 2 2 0 0 1 0 0 1 0 0 0 1 0 2 1 1 1 1 1 0 1 0 1 0 2 1 0 1 1 1 0 1 0 1 0 0 1 1 2 0 0 1 0 2 2 1 0 1 0 0 0 1 0 1 1 2 0 0 1 2 1 0 2 0 2 1 0 0 1 2 1 1 1 0 2 0 2 0 1 0 2 0 0 0 0 0 0 2 2 0 1 0 2 0 0 0 2 1 0 0 0 2 0 1 0 0 0 1 1 0 0 0 0 0 1 1 1 1 2 0 1 0 0 0 1 1 2 1 0 1 0 1 1 0 0 0 1 1 2 2 0 0 0 0 0 0 0 0 0 0 1 2 0 0 0 0 0 0 0 0 0 0 1 1 1 0 1 0 1 1 0 2 1 0 1 1 2 1 1 0 1 1 0 0 0 0 0 0 1 1 0 0 0 0 0 0 2 2 2 0 0 1 1 0 2 0 1 2 1 2 0 1 1 1 1 0 2 2 0 1 0 1 1 0 1 1 2 0 1 1 0 0 0 1 0 0 0 0 2 1 0 1 0 0 0 0 0 0 0 0 0 1 0 0 1 2 2 0 1 1 1 0 0 1 2 1 1 0 1 0 0 0 0 0 1 2 0 1 1 0 1 0 0 0 1 0 0 0 0 0 0 0 0 1 0 0 1 1 0 0 0 0 0 1 0 0 0 0 0 1 2 1 2 0 0 0 1 0 0 1 1 1 1 0 0 1 1 1 0 2 0 0 2 0 0 0 1 1 0 1 1 0 0 1 1 1 0 0 0 1 1 1 0 1 1 1 2 1 2 2 2 0 2 2 2 0 1 0 1 0 0 0 2 1 0 1 1 0 0 0 1 1 0 1 1 1 2 0 1 1 1 1 1 0 2 0 1 0 0 2 2 1 1 0 1 0 2 0 0 0 0 0 0 0 1 2 1 1 0 1 0 0 0 0 1 1 0 1 0 1 1 0 0 0 0 0 0 0 0 2 0 1 0 1 0 0 1 0 2 2 2 2 2 0 0 0 0 0 1 0 0 1 0 2 0 2 0 2 2 0 0 0 2 0 0 2 2 0 0 0 1 1 0 0 0 0 2 0 0 2 0 0 2 0 1 2 2 2 1 0 0 2 0 0 1 1 1 1 0 0 0 0 1 2 0 2 0 0 0 0 1 2 0 1 1 1 0 1 2 0 1 0 1 0 1 2 1 0 0 0 0 0 0 0 0 0 0 0 0 1 0 1 1 0 2 0 0 1 0 0 1 0 1 0 0 0 0 0 0 0 0 0 0
109 1 1 1 0 0 1 1 1 1 1 1 0 1 2 0 0 1 1 1 1 0 0 2 2 0 1 2 0 0 1 1 1 2 0 0 2 0 0 0 2 0 1 0 1 1 1 0 0 0 0 1 1 0 1 0 1 0 0 0 1 2 0 0 0 0 1 1 1 1 0 1 2 2 0 2 2 2 2 0 2 0 1 0 1 1 0 0 2 2 0 0 2 1 0 2 0 2 0 1 0 2 2 0 2 0 2 2 2 0 0 2 1 2 1 2 1 0 1 0 1 0 2 0 1 0 0 2 2 2 0 1 1 2 0 0 0 1 0 2 2 0 0 0 0 1 1 0 0 0 0 0 0 0 1 0 1 1 0 0 0 1 1 1 1 2 1 1 0 1 0 2 1 0 0 1 0 1 0 1 0 0 0 1 1 1 1 2 0 0 1 2 0 1 1 2 1 2 0 1 1 1 0 0 2 2 2 0 1 0 2 0 1 0 2 2 0 0 2 1 1 0 0 0 2 2 0 0 0 0 0 0 0 0 2 0 0 2 0 2 0 0 2 2 0 0 0 0 0 0 0 1 1 1 1 0 0 1 1 2 1 1 1 0 0 0 0 0 1 1 0 1 1 1 0 0 0 1 2 0 0 0 0 2 0 1 0 2 1 2 0 1 2 0 2 0 2 1 0 1 0 1 0 1 0 1 0 2 0 1 0 1 0 0 1 0 2 1 1 0 0 1 1 0 1 0 0 2 2 0 0 1 0 2 0 0 0 1 1 1 1 1 2 0 0 0 1 0 1 0 0 0 2 2 0 0 0 0 0 2 0 2 2 0 2 1 0 2 2 0 0 2 0 0 0 0 2 1 1 0 2 0 1 1 1 1 0 0 0 1 0 1 0 0 2 0 1 1 1 0 0 1 0 1 1 1 0 0 1 0 0 0 0 2 0 1 0 0 0 0 0 2 1 1 1 2 1 1 0 0 0 0 0 1 1 1 0 0 0 0 2 0 2 1 0 2 2 1 1 1 0 1 0 1 1 0 1 2 1 2 2 0 0 1 0 1 1 2 0 2 2 2 1 1 0 2 0 1 1 0 1 0 1 1 1 0 1 1 2 1 1 0 1 0 0 1 1 0 0 1 2 2 1 1 2 2 2 1 0 0 0 1 0 1 1 0 0 1 1 1 1 2 0 0 1 2 0 1 1 2 0 1 1 1 1 0 0 0 0 1 1 0 0 1 1 1 1 2 0 0 0 0 0 0 2 0 0 0 1 1 1 0 0 0 0 0 0 1 1 0 1 1 0 0 0 0 1 2 0 2 2 0 0 0 1 0 1 1 1 1 0 0 1 0 0 0 0 0 0 0 0 2 0 1 0 2 2 1 0 0 1 0 0 0 0 0 0 0 0 0 0 0 0 0 1 0 1 2 0 0 1 2 0 2 0 0 2 1 2 0 1 1 0 2 0 2 2 0 0 0 1 1 0 1 2 2 0 2 2 0 0 0 0 0 1 1 0 2 0 0 1 0 0 0 0 0 1 0 0 0 1 0 0 1 1 0 1 0 2 0 1 1 1 1 0 0 0 2 0 1 0 1 1 2 2 1 1 1 0 0 0 0 0 1 0 0 0 1 0 0 0 1 0 0 1 2 0 0 0 0 1 0 0 0 0 0 0 0 0 0 0 1 1 1 1 0 0 1 1 0 1 1 1 0 0 0 0 0 2 2 2 1 1 1 0 0 1 0 1 1 0 0 0 0 0 1 0 0 1 1 1 1 1 1 1 2 0 0 0 2 0 2 2 0 0 0 0 1 0 1 0 2 0 0 0 0 2 1 1 2 1 0 1 1 0 2 1 1 0 0 0 0 0 2 0 0 0 0 0 2 0 2 1 2 1 1 0 1 1 0 0 1 0 0 2 0 1 0 0 0 2 2 0 2 2 0 1 1 2 2 0 0 1 0 1 0 0 0 1 0 1 0 1 0 0 2 0 2 2 1 1 1 0 0 0 0 0 1 0 0 2 0 0 1 2 2 1 1 0 0 0 1 0 0 1 2 0 1 0 1 1 1 0 0 1 1 0 1 2 0 0 1 0 1 2 2 0 1 1 0 2 0 2 2 2 1 1 1 0 0 0 2 1 0 1 0 1 1 0 2 2 0 0 2 1 0 1 0 0 0 0 0 1 0 0 0 0 0 1 1 0 0 0 0 0 2 0 0 0 0 0 0 0 1 0 0 0 0 0 1 0 0 0 0 0 0 0 1 1 0 1 1
110 1 1 1 0 0 1 1 1 2 2 0 0 1 0 0 1 2 0 0 1 0 0 1 1 1 1 1 0 0 1 2 0 2 2 1 2 1 0 1 2 1 0 0 2 0 1 0 0 1 1 2 0 1 1 0 0 0 0 1 0 2 0 0 1 1 1 0 0 0 0 1 2 2 1 2 1 1 1 0 1 0 1 0 1 0 0 1 1 1 0 0 1 2 1 2 1 0 0 1 0 1 0 0 2 1 2 0 1 1 0 2 0 1 0 1 0 0 1 0 0 0 1 1 1 1 0 0 1 0 2 1 2 2 0 0 2 0 0 0 2 1 1 0 1 2 1 0 0 1 0 0 2 0 1 1 0 0 0 0 1 0 0 1 0 2 1 0 1 1 0 1 0 2 2 0 0 1 0 1 1 1 0 0 1 1 0 2 2 2 0 2 0 0 1 2 1 2 0 0 0 0 1 0 2 1 0 1 0 0 1 0 1 0 1 2 1 1 0 0 2 1 1 2 0 0 2 0 0 0 0 0 0 1 2 1 1 2 0 1 0 1 2 2 0 0 0 0 1 1 1 0 1 1 1 0 0 0 0 0 0 0 1 1 1 0 0 0 1 0 2 0 1 1 0 0 0 1 0 0 0 1 2 2 0 2 2 2 1 2 0 1 1 0 2 0 1 0 1 1 0 0 1 0 1 0 0 1 1 1 0 1 0 1 2 0 2 0 0 0 1 1 2 1 0 0 0 2 2 1 0 1 0 0 0 0 0 2 0 1 1 2 2 0 1 1 0 1 2 1 1 1 1 1 0 1 0 0 0 1 0 0 2 0 2 1 0 1 2 1 0 2 0 0 0 0 2 1 0 0 1 1 1 1 1 0 0 1 1 0 0 0 0 0 2 1 1 1 1 1 1 1 0 2 1 0 1 1 0 1 0 0 0 0 2 0 0 0 0 0 1 2 0 0 1 1 1 0 2 1 1 0 0 2 0 1 0 1 1 0 2 0 1 1 1 1 1 2 0 0 1 1 1 1 2 1 2 0 1 0 0 0 1 1 0 0 2 1 0 0 0 0 1 1 0 2 0 0 0 1 0 0 1 1 1 0 1 1 2 0 1 1 0 1 0 0 0 0 1 0 1 1 1 1 1 1 1 1 0 2 0 0 1 1 1 0 0 2 0 2 0 2 0 0 0 1 0 1 0 1 1 1 1 1 1 0 0 1 1 2 1 1 0 0 2 0 0 1 1 1 0 0 1 1 2 0 0 1 0 0 0 0 1 0 0 2 1 0 0 1 0 1 0 0 0 0 2 1 0 2 2 1 0 0 2 1 1 1 0 1 0 0 0 2 0 1 0 0 0 0 0 2 1 0 1 1 1 2 0 2 0 0 0 1 0 0 0 0 0 0 0 0 0 0 0 0 0 1 0 0 1 1 0 2 0 1 2 0 2 0 1 1 0 1 1 1 2 0 1 0 0 1 0 0 2 2 0 2 2 0 0 0 0 0 1 1 0 1 0 0 0 0 0 0 0 0 0 1 2 2 0 0 0 0 1 1 2 2 1 0 2 2 0 1 0 0 0 2 0 1 0 1 1 1 2 0 1 2 0 1 0 0 0 2 0 1 1 0 0 0 1 0 1 0 0 1 2 1 0 0 1 0 0 0 0 1 0 1 0 2 0 0 0 0 0 1 0 0 1 0 1 1 0 0 0 0 0 0 2 0 0 0 2 1 1 0 0 1 0 2 0 0 2 0 0 0 0 0 1 1 1 1 0 0 0 1 0 2 1 1 1 1 2 0 1 0 0 2 0 0 0 0 1 0 1 0 2 0 0 0 0 0 1 1 1 2 0 0 2 0 2 2 0 2 0 0 0 0 2 2 2 2 1 1 0 2 0 1 0 0 1 1 0 0 0 0 0 0 0 0 2 2 0 1 1 0 1 0 0 0 2 0 0 0 0 1 1 0 1 0 0 0 0 1 0 1 0 2 2 1 1 1 0 0 0 0 0 0 1 0 1 0 1 0 2 0 2 2 0 0 1 1 0 0 1 1 1 1 0 2 1 0 0 0 0 2 0 1 0 0 0 0 0 0 2 2 0 0 0 0 2 0 0 2 0 0 0 0 0 1 0 0 2 1 1 0 0 1 0 0 2 0 0 1 2 0 2 2 1 1 1 1 2 0 0 1 1 1 0 0 0 0 0 0 0 0 0 0 1 0 0 1 0 0 0 0 0 1 0 0 0 0 0 0 0 0 0 0 0 0 0 0
111 1 1 2 0 0 2 1 2 1 0 1 0 0 0 0 0 2 0 0 2 0 0 2 2 0 2 2 0 0 1 1 1 1 1 1 2 1 0 0 0 0 0 1 2 1 0 0 0 1 0 0 0 1 1 1 0 0 1 0 0 1 0 2 0 2 0 0 0 0 2 2 2 2 0 2 1 2 2 0 2 0 2 1 2 0 0 1 2 2 0 1 2 1 0 1 0 1 1 2 1 2 1 0 1 1 1 0 1 1 1 2 2 2 1 2 1 0 0 0 2 0 1 1 0 1 0 1 2 2 0 0 0 0 0 0 0 0 0 0 1 1 0 0 2 2 1 0 0 1 0 0 0 1 0 0 0 0 0 0 0 2 0 0 0 1 1 1 0 1 1 1 0 2 2 1 1 1 0 1 0 1 1 1 2 1 2 1 0 0 0 1 1 1 2 2 1 2 0 1 1 0 0 0 2 2 2 0 2 0 1 0 1 0 0 2 1 0 1 0 2 0 1 2 0 0 1 0 0 0 1 1 1 1 1 1 0 2 0 1 0 1 1 0 0 0 0 0 0 0 0 1 0 0 0 0 1 0 0 0 0 0 0 0 1 0 1 0 2 1 1 0 1 0 0 0 0 2 2 2 2 1 0 2 0 1 0 1 1 2 0 0 0 0 2 1 2 0 1 1 0 0 1 0 1 0 1 2 2 2 0 1 0 0 1 0 1 0 1 0 0 2 2 0 0 0 0 2 2 0 0 0 0 1 0 0 0 2 0 1 1 1 2 0 1 0 1 0 1 1 0 0 1 1 0 1 1 0 0 2 0 2 1 0 0 1 0 1 2 1 1 1 0 0 0 0 2 1 0 1 2 0 0 0 1 1 0 0 0 0 0 0 1 0 1 1 1 0 0 0 0 0 0 2 2 2 0 1 0 0 0 0 0 0 2 0 0 1 1 1 0 0 1 0 1 2 2 1 0 0 1 0 1 1 1 0 0 0 0 0 2 1 2 0 1 0 1 0 1 0 1 0 1 2 1 1 1 0 1 0 0 0 0 2 0 0 2 1 0 0 0 0 1 1 0 0 1 0 0 0 1 0 0 0 2 1 0 0 2 1 1 2 1 2 0 0 0 1 2 0 0 0 1 1 1 2 1 1 0 0 0 2 2 0 0 0 1 2 0 1 0 2 0 0 0 1 1 0 0 1 1 0 1 0 0 0 0 1 0 0 0 0 0 1 1 0 1 0 2 2 0 2 0 1 2 0 0 2 1 0 1 0 2 0 0 1 2 1 1 1 1 2 0 0 0 0 0 2 0 2 2 0 0 0 0 0 0 1 0 1 0 2 2 0 0 0 0 0 0 0 1 1 0 2 0 2 1 1 0 1 0 0 0 1 0 0 1 0 0 0 0 0 0 1 1 0 1 0 0 0 0 1 1 2 0 1 1 2 2 0 1 2 2 2 0 0 0 0 0 0 0 2 0 1 1 1 0 2 1 0 0 0 0 1 0 1 0 2 0 1 1 0 0 0 0 0 1 0 0 0 0 1 0 0 1 1 1 1 1 0 0 0 0 1 0 0 0 2 0 2 0 2 0 0 1 0 1 2 0 0 1 0 0 2 0 1 0 2 2 2 0 0 0 1 0 1 2 1 1 1 1 0 1 0 0 0 1 0 2 2 1 2 0 1 1 0 1 1 0 0 0 0 0 0 0 0 0 0 1 0 0 1 2 0 1 0 0 1 0 2 0 0 2 1 0 0 0 0 0 0 2 2 0 0 0 1 0 2 1 2 0 1 1 0 0 0 1 1 0 0 0 1 1 0 1 0 1 0 0 2 2 1 1 1 0 2 1 1 1 0 1 1 0 2 0 1 0 0 1 2 0 1 1 1 0 1 0 1 0 0 1 1 0 1 1 1 1 0 1 0 2 2 0 1 1 0 0 0 1 1 0 1 0 0 0 0 1 1 2 0 0 0 1 0 0 1 0 2 2 2 2 2 0 0 0 0 1 1 0 0 2 0 2 1 2 0 2 2 0 0 0 1 1 0 2 1 0 0 0 1 0 0 0 0 1 1 0 0 1 0 1 0 0 1 2 1 1 0 0 1 2 0 1 1 2 1 1 1 0 0 0 1 2 1 1 0 2 0 1 0 2 0 1 1 0 0 0 2 0 2 0 2 1 0 1 1 1 0 1 0 1 0 0 0 0 1 1 0 0 0 0 0 0 2 0 0 2 1 2 2 1 1 0 1 0 0 0 1 1 0 1 1
112 0 1 1 0 0 2 1 1 2 2 0 0 1 0 0 0 0 1 1 1 1 0 1 1 0 1 1 0 1 2 1 1 2 2 0 1 2 0 0 1 0 1 1 2 0 1 0 0 2 1 1 0 0 2 0 0 0 1 1 0 0 0 0 0 0 2 1 0 0 0 1 2 2 1 2 1 2 2 0 2 0 2 1 1 0 1 0 1 2 0 0 2 2 0 1 0 0 0 1 0 2 1 0 1 1 1 0 0 2 2 2 1 1 1 1 1 1 1 0 1 1 1 1 1 1 0 0 2 2 0 0 0 0 0 0 0 0 0 1 1 1 0 0 1 1 0 0 0 1 1 0 0 0 1 1 0 0 0 0 1 0 1 0 0 0 0 0 0 1 0 0 1 0 1 1 1 1 0 1 0 0 0 1 2 2 1 2 1 1 1 2 1 1 2 1 1 2 0 1 1 0 0 2 2 1 1 0 1 0 0 0 1 0 1 2 1 2 0 0 2 2 0 0 2 2 0 0 0 0 0 0 0 1 2 1 0 2 0 2 0 0 2 1 0 0 0 0 1 1 1 0 1 0 0 0 0 1 1 1 1 1 0 0 1 0 0 1 2 1 0 1 1 1 2 2 0 1 2 0 0 1 0 1 0 2 2 2 0 2 0 1 1 0 2 0 1 1 0 1 1 1 1 0 1 0 1 2 0 1 0 1 0 0 2 0 2 1 2 0 0 2 2 0 1 0 0 0 0 1 0 1 0 1 0 1 1 2 0 0 0 0 1 0 0 0 2 0 2 1 1 0 0 0 0 2 1 1 0 1 0 2 1 0 1 0 1 1 2 1 1 1 1 1 0 0 1 2 1 0 2 1 0 1 1 1 0 0 0 0 0 0 1 0 1 0 0 1 1 0 0 1 0 1 1 0 0 1 0 0 0 0 0 0 1 0 1 0 0 0 0 1 0 0 1 2 0 1 0 1 2 0 1 0 2 0 0 1 0 0 2 0 1 1 1 1 1 0 0 1 0 0 1 2 1 1 1 0 1 0 1 0 0 1 0 1 1 2 0 0 0 0 0 0 1 0 0 0 0 1 2 0 0 0 2 0 0 1 2 2 1 1 0 0 0 0 0 1 1 1 1 1 1 1 1 2 1 1 0 2 0 0 1 0 0 0 0 2 0 2 2 2 0 0 1 2 1 0 0 1 0 0 1 1 1 0 2 1 1 0 0 0 0 1 1 1 1 1 1 1 0 0 0 2 2 0 1 0 1 0 0 1 2 0 1 1 1 1 1 0 0 1 0 0 0 0 0 1 0 2 1 0 0 0 1 0 2 1 0 1 0 0 0 1 0 1 1 1 1 0 0 2 1 2 0 2 0 0 1 0 1 0 0 0 0 0 0 0 0 0 0 0 0 0 0 0 1 1 0 0 0 1 1 0 0 1 1 1 2 0 1 1 0 0 2 0 2 1 0 0 1 1 0 1 1 1 0 1 1 0 0 0 0 0 0 0 0 0 2 2 0 2 0 0 0 0 0 0 0 1 1 1 0 1 2 2 0 0 2 0 0 0 0 1 0 0 0 2 0 1 0 2 0 1 0 0 1 2 0 1 0 0 1 1 0 0 0 1 0 0 0 0 1 0 0 1 1 0 0 0 2 0 0 1 0 1 1 0 0 0 0 0 0 1 1 1 1 0 0 0 1 1 0 0 1 0 0 0 2 0 0 0 2 1 0 1 1 0 0 1 1 0 0 1 1 0 0 0 1 0 1 1 1 1 0 1 1 2 1 1 1 1 2 0 0 0 1 1 0 0 0 1 0 0 0 0 2 0 0 0 0 0 0 0 2 1 1 0 2 0 0 2 0 1 0 1 0 0 2 2 1 1 0 1 2 1 0 0 0 0 0 0 0 0 2 0 0 0 0 0 2 2 0 2 1 1 0 1 0 0 2 0 1 0 1 1 1 0 1 0 1 0 0 0 0 1 0 2 2 1 2 1 0 0 0 0 0 2 0 0 2 0 0 0 2 0 2 2 0 0 0 1 0 0 2 1 1 2 0 1 0 0 1 1 2 0 0 2 2 0 0 2 0 1 2 2 0 1 0 1 2 0 1 2 1 0 0 1 0 0 0 0 2 0 1 1 0 0 0 0 2 0 1 1 1 0 1 1 0 0 0 0 0 0 1 1 1 0 1 2 0 0 0 0 1 1 0 1 1 0 0 2 0 1 0 0 0 0 0 1 0 0 1 0 0 0 1 0 0 0 1 1
113 1 1 1 1 1 1 2 2 1 1 0 1 1 2 0 0 0 2 0 1 0 0 1 1 1 1 2 1 1 2 1 2 2 0 1 2 1 0 0 0 0 0 0 2 0 0 1 0 0 0 1 0 1 1 0 2 0 1 0 1 2 0 0 0 1 0 2 0 0 0 1 2 2 1 2 1 0 0 0 0 0 2 2 2 0 0 1 2 2 1 1 2 2 0 2 0 0 0 1 0 2 0 0 2 1 2 0 0 2 2 2 0 0 2 2 2 0 2 0 0 0 2 0 1 0 0 1 1 1 1 0 1 1 0 0 1 0 0 1 0 2 0 0 0 0 0 0 0 1 1 0 2 0 1 1 0 0 1 2 0 0 0 0 1 1 1 0 0 0 0 2 0 0 1 0 0 0 0 0 0 1 1 0 1 0 1 2 2 2 0 2 0 0 2 2 1 2 0 1 1 0 0 0 2 2 2 1 1 0 2 1 0 0 2 2 0 0 2 0 2 2 0 2 0 0 2 0 0 0 0 0 0 0 1 0 1 2 0 1 0 0 2 2 0 0 0 1 1 0 0 0 1 1 1 0 1 0 0 0 0 0 1 0 1 0 0 1 2 0 0 1 0 0 0 1 1 2 2 0 0 0 0 0 1 0 0 2 0 2 0 0 2 0 2 0 2 0 0 0 1 0 0 0 0 1 0 2 0 1 0 1 0 1 0 0 2 0 0 0 0 2 1 1 2 0 0 2 1 2 0 1 0 0 0 0 0 2 0 0 0 0 1 1 0 0 1 0 1 0 0 0 2 2 0 0 0 1 0 2 0 2 1 0 0 0 0 2 2 0 0 2 1 1 0 0 2 2 2 0 1 2 0 1 1 0 0 0 0 0 0 0 0 0 2 0 1 1 0 0 0 0 0 2 1 1 1 2 0 0 0 0 1 0 1 0 0 0 1 0 0 1 0 1 1 2 1 1 0 0 1 0 0 1 1 0 0 0 1 0 2 0 1 2 0 2 2 1 1 1 0 1 1 1 2 1 2 0 0 0 0 0 0 0 1 2 0 2 0 0 0 0 0 0 0 0 0 1 1 0 1 1 2 2 1 1 1 0 2 1 1 2 1 1 1 0 0 0 1 1 1 1 2 0 2 1 2 2 1 0 0 1 1 1 1 0 1 2 0 1 1 2 2 1 0 1 0 1 0 1 1 1 1 0 1 1 1 0 0 2 0 0 0 1 1 1 1 2 0 0 0 0 0 1 2 0 0 1 0 1 0 0 2 0 0 2 2 0 0 2 1 1 0 0 1 0 1 0 0 1 1 0 1 0 0 0 0 2 1 2 0 2 2 0 2 1 0 1 1 0 1 1 0 2 0 2 1 1 1 1 0 0 0 1 0 0 0 0 0 0 0 0 0 0 0 1 1 1 0 0 1 0 0 2 0 0 2 0 1 1 1 0 1 2 0 2 2 0 1 1 0 2 0 0 2 2 0 1 1 0 0 0 0 1 1 2 1 0 2 2 0 2 1 0 0 0 0 0 0 2 1 1 0 1 1 0 1 2 1 0 1 1 0 0 0 0 0 1 0 0 0 1 0 1 1 0 0 1 0 1 0 0 0 2 0 0 0 1 1 1 0 1 0 0 0 2 0 0 0 0 1 0 0 0 0 1 2 0 2 2 0 2 0 1 1 0 1 1 0 1 1 1 2 1 0 0 0 0 2 0 0 0 1 1 0 0 0 0 0 0 2 0 1 1 2 1 0 0 0 1 1 0 0 0 0 2 0 2 2 1 1 2 2 0 1 0 0 1 0 0 0 0 0 0 0 0 2 0 0 2 2 0 1 1 0 2 1 0 2 0 2 1 0 2 0 2 0 0 0 2 0 2 1 1 0 1 0 1 0 0 0 1 1 1 1 1 1 0 0 1 1 0 0 1 1 0 1 0 0 0 1 0 0 0 0 1 1 0 1 0 0 0 1 1 0 1 0 1 1 1 2 2 0 0 0 0 0 1 0 0 2 0 0 1 1 0 2 2 0 1 0 0 1 0 2 1 1 2 0 0 0 0 0 0 2 0 0 2 1 0 0 1 0 0 1 1 1 1 0 0 1 1 0 1 0 0 0 1 0 0 0 1 1 2 2 0 1 1 0 1 2 0 2 0 0 0 0 0 0 0 0 0 0 0 2 2 2 0 0 0 0 0 0 0 0 1 0 0 1 0 1 1 0 2 0 0 0 0 2 2 2 0 0 0 0 0 0 0 0 0 2 1
114 0 2 1 0 0 1 1 2 1 0 0 0 1 1 0 1 1 1 1 1 1 0 2 2 0 1 1 0 1 2 0 0 2 0 0 2 1 0 1 2 1 1 1 2 2 1 0 0 0 0 0 0 1 1 0 0 0 0 0 1 2 0 1 0 1 0 1 0 0 0 1 2 2 1 2 1 2 2 0 1 0 2 1 2 0 0 0 2 2 0 0 0 2 0 1 1 0 0 2 0 2 0 1 2 1 2 1 1 1 0 1 1 1 1 1 1 0 0 0 1 0 1 1 0 1 0 0 2 2 0 2 0 1 0 0 0 0 0 0 0 2 0 0 1 0 0 0 0 1 1 0 1 0 0 0 0 0 0 2 0 1 2 0 0 2 0 1 0 1 1 0 0 2 1 2 0 0 0 0 0 0 0 1 1 1 1 0 0 0 1 1 1 2 2 2 1 2 0 0 0 1 0 0 2 2 2 0 0 0 1 0 0 0 2 2 0 0 1 0 2 0 0 1 0 0 1 0 0 0 0 0 0 0 1 0 0 2 0 0 0 1 1 1 0 0 0 0 0 0 0 1 2 0 0 1 1 1 1 1 1 1 0 0 0 1 0 0 2 1 0 2 1 1 0 0 0 1 2 1 1 2 0 1 0 1 1 2 0 2 0 0 2 0 2 0 0 0 0 0 1 0 1 1 0 0 1 1 0 0 0 0 0 1 2 0 2 0 0 0 1 1 2 1 2 0 0 0 0 0 0 2 0 0 0 0 0 1 1 1 2 2 1 0 0 0 1 0 1 0 0 0 2 2 1 0 1 1 0 2 0 2 2 0 1 1 1 2 2 0 0 2 2 1 2 2 2 0 1 0 0 0 0 0 2 2 0 0 0 0 0 0 1 0 1 1 1 1 1 1 1 1 0 2 2 1 0 2 0 0 0 0 0 1 1 0 0 0 0 0 0 2 1 0 1 2 1 0 1 0 1 0 0 2 0 1 0 0 1 0 1 1 1 1 0 1 2 1 0 1 0 1 0 2 0 0 0 1 2 0 1 0 0 0 0 2 0 1 0 0 0 0 1 1 0 0 1 0 0 0 2 0 1 1 1 0 0 0 2 1 1 2 1 1 1 1 1 0 0 0 1 1 1 1 1 1 2 1 1 1 0 0 1 0 0 1 0 2 0 1 1 2 0 0 1 1 0 1 1 2 0 1 1 1 1 0 0 1 1 1 0 0 0 1 2 1 0 1 1 1 0 1 0 2 2 0 1 1 0 1 0 0 0 1 0 0 1 0 0 1 2 2 1 0 1 0 2 1 0 2 2 0 0 0 0 0 0 2 1 2 0 1 1 0 0 0 0 0 0 0 0 2 0 2 0 2 1 0 0 1 1 0 1 2 1 1 2 0 0 0 0 0 0 0 0 1 1 2 0 0 1 1 0 2 0 1 2 1 2 0 2 1 0 0 2 0 2 0 0 0 1 2 0 1 2 2 0 2 2 0 0 0 1 1 1 2 0 2 0 0 1 1 0 0 0 1 1 0 1 1 0 2 0 1 2 2 1 2 2 0 1 1 0 0 0 0 0 2 0 2 0 1 0 0 1 0 0 1 1 0 1 0 0 1 1 1 0 0 0 0 0 1 0 1 0 2 1 0 0 0 1 0 0 0 0 0 1 0 1 2 1 1 0 0 1 0 0 1 0 0 0 0 2 0 0 1 2 0 1 0 0 0 1 0 1 1 1 0 0 2 0 0 1 0 0 1 0 0 2 2 1 0 0 0 1 2 1 2 1 2 0 1 2 1 0 1 0 0 1 0 0 0 2 0 2 1 1 1 1 2 1 0 0 0 1 2 0 0 2 0 2 1 0 2 0 1 0 0 1 2 0 1 0 1 1 2 0 0 0 0 1 1 1 1 1 1 1 0 0 0 2 2 0 2 2 0 0 0 0 0 0 0 0 0 0 1 0 0 1 0 0 0 2 1 0 1 0 0 2 2 2 2 0 0 0 0 0 0 1 0 1 0 2 1 2 1 1 1 0 0 2 0 0 0 2 1 1 0 0 1 1 0 0 0 1 1 0 1 2 0 1 1 0 1 2 2 1 1 0 0 2 0 0 2 0 0 0 2 0 0 0 2 0 0 0 1 1 0 0 0 2 0 0 2 1 0 1 2 1 0 1 0 0 0 1 1 0 0 1 0 1 0 0 1 0 1 0 1 2 0 1 2 0 2 0 0 2 1 0 2 0 0 0 1 1 0 0 1 1 0 0 0
115 0 0 2 0 0 1 1 1 1 1 0 0 0 0 0 0 1 1 1 1 1 1 2 2 0 0 1 0 1 2 0 0 1 1 0 2 0 0 0 1 0 0 0 2 1 1 0 0 1 0 1 0 1 1 1 0 0 2 0 1 1 0 2 1 0 1 1 0 0 0 0 2 2 1 2 1 0 0 2 0 0 1 0 1 0 1 0 2 2 0 0 1 1 0 2 0 1 1 1 1 2 0 0 2 0 2 1 2 0 0 1 1 2 1 2 1 0 0 0 1 0 1 1 0 1 0 0 1 1 1 0 0 0 0 0 0 0 0 1 1 2 0 0 1 0 0 1 1 1 0 0 1 0 0 0 1 2 0 0 0 0 0 2 1 2 0 0 1 1 0 1 1 2 1 1 1 1 0 1 0 0 0 0 1 1 0 1 0 0 2 2 2 2 2 1 2 2 0 1 1 0 0 2 2 0 0 1 0 0 1 0 1 0 1 2 1 2 2 2 0 0 0 2 0 0 1 1 0 0 1 1 1 2 1 2 0 2 1 1 1 0 2 2 0 0 0 1 2 2 2 0 1 0 0 0 0 1 1 1 1 1 0 0 0 0 0 0 2 2 0 1 2 2 1 1 0 2 1 1 1 1 1 2 0 2 1 2 1 2 0 0 1 0 2 1 2 1 1 2 2 0 1 0 0 0 0 2 0 1 0 2 0 0 1 0 1 1 1 0 0 2 1 0 2 0 0 2 1 2 0 1 0 0 0 0 0 0 2 0 1 0 1 0 0 0 1 0 1 0 0 0 1 1 0 1 1 1 0 1 0 1 0 0 0 0 0 2 2 0 0 2 0 0 1 1 1 0 1 0 0 0 1 1 1 1 0 1 1 0 0 0 0 1 2 0 0 1 1 0 0 1 0 2 1 0 1 0 0 0 0 0 0 1 1 0 1 0 2 0 0 0 1 1 1 2 2 0 0 0 0 0 0 2 0 0 1 0 0 0 1 0 1 1 1 2 1 1 0 0 0 1 1 1 2 1 2 0 2 0 0 0 0 1 0 1 1 2 0 1 1 1 2 2 0 0 0 1 1 0 1 1 2 2 1 1 1 0 2 1 1 2 1 2 1 1 1 0 0 0 1 1 2 0 2 0 2 1 1 1 0 0 2 0 0 0 2 2 0 1 0 2 1 1 0 2 0 1 0 1 0 1 1 0 0 0 1 0 2 0 1 1 0 1 2 0 2 1 1 1 0 1 1 2 2 0 0 2 0 0 0 2 0 0 1 0 0 0 0 1 0 1 2 0 0 2 2 1 0 1 2 0 0 0 0 0 0 0 0 0 0 2 1 0 0 0 0 1 1 0 1 1 1 1 0 2 0 0 0 1 0 0 0 0 0 0 0 1 0 0 0 0 0 0 0 0 1 0 0 0 2 0 0 2 0 1 2 1 2 0 2 0 0 0 1 1 2 0 0 0 0 1 0 0 1 2 0 2 2 0 0 0 1 0 2 2 0 2 0 0 0 2 0 0 0 2 2 0 0 0 0 0 1 0 2 1 1 2 1 0 0 0 0 2 2 0 0 2 0 2 0 1 0 1 1 1 1 1 1 0 1 0 1 1 0 0 0 1 1 1 0 1 1 1 0 1 2 0 1 1 2 1 0 0 0 0 1 0 1 0 0 1 0 1 2 0 0 0 1 1 1 1 0 0 0 0 0 0 1 1 1 1 2 1 0 1 1 1 0 2 0 0 0 1 1 0 0 0 1 1 2 1 0 0 0 2 0 2 2 1 1 2 2 0 0 0 0 0 0 0 0 1 2 0 2 1 2 0 0 1 1 1 0 0 2 2 0 1 2 0 1 1 0 1 0 1 0 0 1 1 0 0 0 1 0 2 0 2 0 0 0 1 0 0 0 0 0 0 0 0 1 1 0 2 2 0 0 0 1 1 0 0 0 0 0 0 0 0 2 0 1 0 0 1 0 1 0 2 2 2 2 2 0 0 0 0 0 1 0 0 2 0 0 1 1 0 2 2 0 0 0 2 0 0 2 0 1 2 0 0 0 0 0 0 1 1 0 2 2 0 0 2 0 1 1 1 0 1 0 1 2 0 0 0 0 0 0 2 0 0 0 0 1 0 0 0 0 1 1 0 1 0 1 1 1 0 1 2 0 0 0 0 0 0 2 1 2 0 0 0 0 0 1 0 1 0 0 2 2 0 0 2 0 2 0 0 1 1 0 2 0 0 0 0 0 1 0 0 0 0 1 1
116 1 2 1 0 0 1 0 1 1 1 1 1 1 1 0 0 1 0 1 1 1 1 1 1 0 1 1 0 0 2 1 0 1 0 0 1 1 1 1 1 0 0 1 1 1 1 0 0 1 1 1 0 1 1 1 0 0 0 0 2 2 0 1 0 0 1 0 0 0 0 0 2 2 1 2 1 1 1 0 1 0 0 0 2 0 1 1 1 1 0 1 2 2 0 1 0 2 2 2 2 2 0 0 2 1 2 0 0 2 2 2 0 1 1 2 1 0 0 0 2 0 2 1 0 1 0 1 1 1 0 1 0 0 0 0 0 0 0 1 2 1 0 0 0 1 0 0 0 0 0 0 2 0 0 0 0 0 0 0 0 0 0 1 0 2 2 0 1 1 0 0 0 2 1 1 0 1 0 1 1 1 1 0 1 0 0 2 1 1 0 2 0 0 1 2 0 0 0 1 1 0 0 1 2 0 1 1 1 0 1 0 1 0 0 2 1 0 1 0 2 1 0 2 0 0 0 0 0 0 0 0 0 0 2 0 0 2 0 1 0 0 2 1 1 1 1 0 0 0 0 1 1 0 0 0 1 1 1 0 0 0 0 0 0 0 0 0 0 0 1 1 0 0 1 1 0 2 1 0 0 1 1 2 0 1 0 1 1 2 0 2 1 1 2 1 1 1 0 1 1 0 1 0 1 0 1 2 1 1 0 1 0 0 1 0 1 0 2 0 0 2 1 0 0 0 0 2 1 0 0 1 1 2 0 0 0 2 0 1 2 1 2 1 1 0 1 1 2 1 1 1 2 2 0 0 2 2 0 1 0 1 1 0 1 0 0 1 1 0 0 2 0 0 0 0 1 0 0 0 1 0 0 0 2 1 0 0 0 0 0 0 0 0 1 0 0 1 0 0 0 0 0 1 1 0 0 1 0 0 0 0 1 1 0 0 0 0 0 0 1 2 2 0 2 2 0 0 0 0 0 0 0 1 1 1 0 2 1 1 2 1 2 0 0 1 2 0 1 1 0 0 1 2 1 1 1 1 2 1 1 0 0 1 0 1 1 2 0 0 0 0 2 2 0 2 0 0 0 2 0 0 2 2 0 0 1 0 1 0 1 1 1 2 1 0 0 0 0 1 1 1 1 1 1 1 1 0 0 0 0 1 1 1 1 0 0 2 0 1 1 2 1 1 0 2 0 0 0 1 1 0 0 0 0 0 1 2 1 0 0 0 1 1 2 0 2 0 2 2 0 0 2 2 2 0 0 0 1 0 1 1 0 1 0 0 1 1 1 0 0 1 1 0 0 0 0 2 0 2 2 0 1 0 1 0 2 1 0 1 0 1 0 0 1 0 0 0 0 0 0 1 2 1 0 1 2 1 0 1 1 0 0 1 0 0 0 0 0 0 0 0 0 0 0 1 1 1 0 0 0 0 0 2 0 0 2 1 2 0 2 1 0 1 1 1 2 0 0 0 0 2 0 1 1 1 0 2 2 0 0 0 1 1 0 1 0 1 1 1 1 1 1 0 1 0 0 0 0 2 1 1 1 0 1 2 1 1 1 0 0 0 1 2 1 0 0 2 0 1 1 1 0 2 2 0 0 2 1 2 0 0 0 0 0 0 0 1 0 0 0 0 0 0 0 2 0 0 1 1 1 0 0 1 0 1 1 0 0 1 0 0 0 0 0 1 0 1 1 0 1 1 1 0 0 1 1 0 2 0 0 1 2 0 0 1 1 0 0 1 1 1 2 0 0 0 0 0 0 0 1 0 0 0 0 1 0 2 2 2 0 2 2 1 0 0 0 0 1 0 0 1 0 0 0 0 1 0 1 1 1 0 0 0 2 2 0 1 0 0 0 0 0 1 0 1 0 0 1 2 0 1 0 0 0 1 0 0 1 1 1 1 0 0 1 0 1 0 0 0 2 2 0 2 1 1 0 0 0 0 1 0 0 1 0 1 2 0 2 0 1 0 1 0 0 2 0 2 2 2 2 2 0 0 0 0 0 0 0 0 1 0 0 1 1 0 1 2 0 0 0 2 1 0 2 1 1 1 0 2 1 0 0 0 1 2 0 1 2 0 0 2 1 1 1 1 1 2 0 0 2 1 1 1 2 1 1 0 0 0 0 1 0 0 0 0 0 0 1 0 1 0 1 1 0 1 2 1 0 1 0 0 2 0 2 1 1 0 0 0 0 0 0 0 0 0 0 0 0 0 0 0 0 1 0 0 0 0 0 0 0 0 0 0 0 0 0 0 0 0 2 2
117 0 1 1 0 0 0 0 0 2 2 0 0 0 0 0 0 0 0 0 2 0 0 2 2 0 0 1 0 0 1 0 0 1 0 0 2 0 0 0 1 0 0 0 1 0 1 0 0 1 0 0 1 0 1 0 0 1 2 0 1 2 0 1 0 1 1 0 0 0 0 1 2 2 2 2 0 1 1 1 1 0 0 0 2 0 1 1 2 2 0 1 1 0 0 2 0 0 0 0 0 2 0 0 2 1 2 0 0 2 2 2 0 2 0 2 0 0 0 0 2 0 1 1 0 2 0 1 1 0 1 0 0 0 0 0 0 0 0 1 1 1 1 0 1 2 0 0 0 2 0 0 1 0 0 0 0 1 0 2 1 1 0 0 0 1 1 0 0 0 0 2 0 2 2 1 0 1 0 1 0 0 1 0 1 0 0 2 1 0 2 2 2 2 2 1 1 2 0 0 0 0 0 1 2 1 1 1 0 0 1 0 2 0 1 2 1 0 0 0 2 0 0 2 0 0 0 0 0 0 0 0 0 0 2 0 0 2 0 0 1 0 1 0 0 0 0 0 1 1 1 0 0 0 0 0 1 0 0 0 0 0 0 0 0 0 0 0 1 1 0 0 0 0 0 2 0 1 1 1 1 2 0 2 1 1 1 2 1 2 0 1 1 0 2 1 2 1 1 2 2 1 0 0 0 0 0 2 1 1 0 1 0 0 1 0 2 0 1 0 2 1 1 0 2 0 0 1 0 1 0 0 0 1 0 0 0 2 0 0 0 0 2 0 0 0 1 0 1 1 0 0 1 1 0 1 0 0 1 1 1 2 1 0 1 1 0 0 1 1 1 1 1 1 0 0 2 1 1 0 1 1 0 0 1 1 0 0 0 1 1 1 0 0 2 0 0 0 1 1 1 1 0 2 0 0 2 0 0 0 0 0 0 1 1 0 0 0 1 0 0 1 0 0 1 2 1 0 0 1 1 0 0 2 0 0 0 0 0 0 1 0 1 1 1 2 2 2 0 2 0 1 0 1 2 1 2 1 1 0 0 0 0 2 0 0 2 1 0 0 0 0 1 1 1 0 0 0 0 0 2 1 2 2 1 1 1 0 2 2 0 2 1 1 0 1 1 1 2 0 1 0 2 1 1 1 1 1 0 2 0 0 1 1 2 0 0 2 0 1 1 2 1 1 0 1 0 0 0 0 2 0 0 0 0 0 0 0 1 1 2 0 1 1 2 0 2 2 0 2 0 0 1 1 2 0 1 1 0 1 0 0 0 0 1 0 0 1 1 0 0 1 1 0 0 1 1 0 0 1 1 0 0 0 1 0 0 1 0 1 0 2 2 0 1 0 1 0 0 0 0 2 1 1 0 1 0 0 0 1 0 0 0 1 0 0 1 1 0 1 1 1 0 0 0 0 0 1 0 0 0 2 1 1 0 1 2 1 2 0 1 1 0 0 2 0 2 0 0 1 0 1 0 2 2 2 0 2 2 0 0 0 1 2 0 2 1 2 1 0 0 1 0 0 2 0 0 0 0 0 0 1 0 0 0 1 1 2 1 0 2 2 0 0 0 0 0 2 0 2 0 2 1 1 1 1 1 1 0 0 0 0 0 2 0 0 0 1 1 1 0 1 1 0 0 2 1 1 0 0 1 0 0 0 0 1 0 0 0 1 0 1 0 0 0 1 0 0 0 0 0 0 0 0 0 0 1 0 2 1 1 2 2 0 0 0 0 0 0 1 0 0 1 0 0 0 0 0 0 0 2 2 1 1 1 2 0 1 1 1 0 1 2 0 0 0 0 1 0 1 0 2 1 0 1 1 0 1 1 1 0 0 1 1 1 1 0 0 2 0 2 1 0 2 0 1 0 0 1 2 0 0 1 0 0 2 1 2 0 0 0 1 0 0 0 0 0 0 0 0 2 2 0 1 0 1 1 0 1 1 1 0 1 0 1 1 0 0 2 0 0 0 2 0 0 2 0 1 1 2 2 2 0 0 0 0 2 0 0 1 2 0 1 0 2 0 2 1 0 1 0 1 0 1 2 2 0 1 0 1 0 0 0 0 2 2 0 1 1 1 0 1 0 1 1 1 1 1 0 0 2 1 0 1 0 0 0 2 0 0 0 2 1 0 1 1 0 1 1 1 2 0 0 2 2 0 1 1 0 1 0 0 0 2 0 2 0 0 0 0 0 0 0 1 0 1 0 0 0 1 1 0 0 0 0 1 1 1 0 2 0 2 0 1 0 0 0 0 0 0 1 1
118 1 1 1 0 0 0 2 2 2 1 0 0 0 0 0 0 1 1 1 1 0 0 2 2 0 0 1 0 1 2 1 0 2 0 0 2 0 0 0 2 0 1 1 2 0 1 0 0 1 1 2 0 0 2 1 0 0 0 0 0 1 0 1 0 0 0 0 0 0 0 0 1 1 1 1 0 0 0 2 0 0 2 1 1 0 0 0 2 2 0 0 1 1 1 1 0 0 0 2 0 2 0 0 2 0 2 0 1 1 1 1 1 2 2 2 1 0 0 0 0 0 1 1 0 0 0 2 2 2 2 0 0 0 0 0 0 0 0 0 0 2 0 0 1 0 1 0 0 1 0 0 0 0 0 0 1 0 0 0 0 1 0 1 2 2 2 1 0 1 1 1 1 1 0 1 0 0 0 0 0 1 0 0 0 0 0 1 0 0 0 1 1 0 2 2 2 1 0 1 1 0 0 1 2 1 1 2 1 0 1 0 1 0 2 2 0 0 1 1 1 1 0 2 0 0 0 0 0 0 0 1 1 1 2 1 0 2 0 2 0 0 2 2 0 0 0 0 0 0 0 0 1 1 1 0 0 0 0 0 0 0 0 0 1 0 1 0 1 1 1 1 0 0 1 1 0 1 2 1 1 2 0 1 0 0 0 2 0 2 0 0 1 1 2 0 2 2 0 0 0 0 1 1 0 0 0 2 1 1 0 0 0 0 1 0 2 0 1 0 1 1 0 0 2 0 0 0 0 0 0 2 0 1 0 0 0 2 0 2 1 1 1 0 1 0 1 0 2 0 1 1 2 2 0 0 1 1 0 0 0 0 2 0 1 1 0 1 2 1 1 1 1 1 1 1 2 0 0 1 1 1 2 1 1 2 0 1 1 1 1 0 1 0 1 1 2 0 2 1 1 2 0 2 2 1 0 0 0 0 0 0 0 2 0 0 1 0 0 0 0 2 0 0 0 1 1 1 0 0 1 0 0 1 1 0 1 0 0 0 1 1 1 0 2 1 0 1 1 0 1 2 0 2 2 0 1 2 1 0 1 0 1 1 0 0 2 0 0 2 0 0 1 1 2 0 1 0 0 1 0 0 1 1 1 0 0 0 2 2 0 2 0 2 1 1 1 0 0 1 2 2 2 0 2 1 2 2 2 0 0 1 1 1 1 0 1 2 0 1 0 2 1 1 0 2 0 0 1 1 1 0 1 1 0 1 0 0 0 1 0 0 0 0 1 0 1 1 1 2 0 0 1 2 2 0 0 2 0 0 1 0 2 0 0 2 2 2 2 0 0 2 0 0 0 0 1 1 0 2 2 0 0 0 1 1 1 0 0 0 1 1 2 1 0 0 0 0 0 0 0 2 0 2 0 2 0 1 0 2 1 0 0 0 0 0 0 1 0 1 1 1 0 1 1 0 1 2 0 0 0 1 1 1 0 1 2 1 2 0 2 0 1 2 1 1 1 0 0 0 0 2 0 2 1 1 0 2 1 0 0 0 0 0 1 1 0 2 1 0 0 1 1 0 0 0 0 0 1 1 0 2 0 2 2 2 0 1 1 1 0 0 1 1 1 0 0 2 0 1 0 1 0 1 1 0 1 2 0 1 1 1 0 1 0 1 1 0 0 0 1 0 0 0 0 2 0 0 1 1 1 1 0 0 0 0 1 0 1 2 0 1 0 0 1 0 0 1 0 0 0 0 2 0 1 0 1 0 0 0 0 0 0 0 0 2 2 0 0 2 0 0 0 1 1 0 0 0 1 1 1 0 0 0 1 2 1 1 1 2 0 2 2 1 1 1 0 2 0 0 0 0 0 0 0 2 1 1 1 2 1 0 0 0 2 1 1 2 1 0 1 0 0 2 0 1 0 0 1 2 0 2 2 2 0 2 0 0 2 1 2 2 2 2 2 2 2 0 0 0 2 2 0 2 1 1 0 0 0 0 2 0 1 0 1 1 1 0 2 0 2 0 2 1 0 2 0 0 1 1 2 2 0 0 0 0 1 0 0 0 2 0 2 0 2 0 2 2 0 0 1 0 0 0 2 1 1 0 0 1 0 0 0 0 2 1 0 0 2 0 2 0 0 0 0 0 1 2 1 0 2 1 0 1 0 0 0 1 0 0 0 1 1 1 1 1 0 0 2 0 1 0 0 0 2 1 2 2 0 2 0 1 1 0 0 0 0 0 0 0 0 0 1 0 0 1 0 0 1 0 0 1 0 1 0 0 1 0 0 2 0 1 0 1 1 0 0 0 0 0 1 1
119 0 0 2 0 0 2 1 1 2 2 0 0 0 0 0 0 1 2 2 0 1 0 2 2 0 1 2 0 0 2 1 2 2 0 0 1 1 0 0 0 0 0 0 2 0 2 0 0 1 1 1 0 0 2 2 0 0 0 0 0 1 0 1 0 0 0 1 0 0 0 0 2 2 2 2 0 2 2 0 1 0 2 2 2 0 0 1 1 1 0 0 2 2 0 1 0 0 0 1 0 2 0 0 2 1 2 0 0 2 1 2 0 0 1 1 1 0 1 0 1 0 1 1 0 0 0 1 1 1 1 0 0 0 0 0 0 0 0 1 1 2 0 0 0 1 0 0 0 0 0 1 0 0 0 0 1 1 0 1 1 0 0 0 0 2 1 0 1 2 1 0 1 1 1 0 0 1 0 1 1 1 1 0 1 0 1 0 0 0 1 1 0 1 2 2 1 2 0 1 1 0 1 0 2 1 0 1 1 0 1 0 0 0 0 1 1 0 1 1 1 1 0 1 2 1 1 0 0 0 0 0 0 0 2 0 0 2 0 2 0 0 2 0 0 0 0 0 0 0 0 0 0 0 0 0 2 0 0 0 0 0 0 0 1 1 1 0 1 0 1 0 1 1 0 0 1 2 2 1 1 0 1 2 0 1 0 2 2 2 0 2 1 0 2 0 2 0 1 2 1 1 0 1 0 0 0 1 2 2 0 0 0 0 1 0 2 0 0 0 2 0 1 0 1 0 0 0 0 0 0 1 0 1 0 0 0 2 0 0 0 0 1 0 1 0 1 0 2 1 1 1 2 2 0 0 0 1 1 0 1 1 2 0 2 0 1 2 2 0 0 1 0 0 0 0 2 2 1 0 2 1 0 1 1 1 0 1 1 0 0 0 1 0 2 1 1 2 0 0 0 0 0 2 1 0 1 0 0 0 0 0 0 1 0 0 1 0 1 0 0 1 1 1 0 2 2 1 0 1 1 2 0 1 0 1 0 0 0 0 2 0 1 0 1 2 1 1 0 1 0 1 0 2 0 0 1 2 1 1 2 1 0 0 0 2 0 1 0 1 0 0 0 0 1 1 1 0 0 0 2 1 2 2 0 0 1 0 2 0 2 2 1 2 0 0 0 0 0 0 1 1 2 0 2 0 1 1 0 1 0 2 0 2 2 0 0 2 0 2 1 2 1 1 1 1 0 1 0 1 1 1 0 0 0 1 1 0 1 1 0 0 0 1 2 0 1 2 0 0 0 0 0 1 2 0 0 2 0 2 0 0 1 0 0 1 2 0 0 0 0 0 0 0 0 0 2 0 0 0 2 0 0 0 0 0 0 2 1 2 1 1 1 0 0 0 1 0 0 0 0 0 1 1 0 2 1 1 0 2 1 0 0 0 0 0 0 1 1 0 0 0 0 1 1 1 1 1 0 0 0 1 0 0 0 0 2 2 2 0 2 2 0 0 2 0 2 0 0 0 0 2 0 1 0 1 0 1 1 0 0 0 0 0 1 1 0 2 0 0 1 0 1 0 0 1 1 0 1 1 2 1 0 1 1 0 1 1 1 1 0 0 0 2 2 0 0 2 0 0 0 1 0 0 1 0 1 2 0 1 0 0 0 1 0 1 0 2 1 1 0 1 2 0 0 0 2 0 1 1 2 1 1 0 0 1 1 0 1 1 0 1 0 1 1 1 0 0 0 0 0 0 1 0 0 0 1 0 1 0 0 1 1 0 0 0 0 1 0 2 0 0 2 2 2 1 0 1 0 1 2 1 0 0 0 1 0 1 1 1 0 1 1 1 0 1 0 1 0 0 0 1 0 1 0 0 2 0 0 0 0 0 2 2 0 2 0 2 2 0 0 1 0 0 0 2 0 0 2 2 0 1 0 1 1 1 0 1 1 0 0 1 0 0 0 0 0 0 0 1 1 1 0 1 0 1 0 2 0 0 2 0 1 0 1 0 0 0 1 0 0 0 2 0 0 1 0 1 1 0 1 1 0 0 0 0 0 1 0 0 2 0 1 0 2 1 1 2 0 0 0 1 0 1 2 1 0 0 0 0 0 0 0 0 1 1 0 0 1 2 0 2 0 0 1 1 0 0 0 1 2 0 1 1 0 0 0 1 0 0 0 2 1 1 0 1 0 1 0 1 1 1 2 0 0 0 0 2 1 1 1 1 0 0 0 0 0 0 1 0 1 0 0 1 0 0 0 2 2 0 0 2 0 1 0 0 2 1 0 1 0 0 0 0 0 1 0 0 0 0 0 0
120 0 2 1 0 0 1 0 0 2 2 0 1 1 1 0 0 1 1 1 1 0 0 2 2 0 2 2 1 1 2 1 0 2 0 0 1 1 0 0 0 0 1 1 1 1 0 0 0 1 1 0 2 0 0 0 1 0 1 1 1 2 0 1 0 0 0 0 0 0 0 1 2 2 2 2 0 2 2 0 1 0 2 1 1 0 1 0 2 2 0 1 1 1 0 1 0 2 2 2 1 2 1 0 2 0 2 0 1 1 0 1 0 1 0 1 0 0 1 0 0 0 2 0 0 0 0 2 2 2 0 1 0 1 1 1 0 0 1 1 1 1 0 0 1 2 1 0 0 2 2 0 0 0 0 0 1 1 0 2 1 0 0 1 1 1 1 1 0 2 1 1 0 2 2 1 0 1 1 1 0 1 0 0 0 0 0 0 0 0 0 0 0 0 1 1 1 2 0 0 0 0 0 0 2 0 0 1 0 0 1 0 1 0 1 2 1 2 2 1 1 1 0 1 1 0 1 0 0 0 0 0 1 1 1 1 1 2 0 0 1 1 2 2 0 0 0 0 0 0 0 1 0 0 0 0 0 2 1 0 0 0 1 0 0 0 0 0 2 1 0 1 0 0 1 1 0 2 1 1 1 2 1 2 0 2 1 2 1 2 0 1 1 0 2 0 2 2 1 1 0 0 1 0 1 1 0 1 1 1 1 1 0 0 2 0 2 1 1 0 0 2 2 0 2 0 0 1 1 0 0 1 1 1 0 0 1 1 1 1 1 1 1 0 1 0 1 0 1 0 0 0 1 1 0 1 1 0 0 2 0 2 1 0 1 0 0 1 2 1 1 1 0 0 0 0 2 0 0 0 1 1 0 0 0 0 0 1 1 0 0 0 0 1 2 1 1 1 1 1 1 1 0 1 0 0 1 1 0 0 0 0 0 0 1 0 1 0 0 0 0 1 1 1 1 2 2 1 0 0 1 0 0 0 2 1 0 1 2 1 0 0 2 1 1 2 1 0 1 2 0 0 1 2 1 1 1 1 1 2 1 0 0 0 0 0 2 1 0 1 0 0 2 2 0 0 0 0 0 0 1 0 2 2 0 0 2 1 1 0 1 1 1 1 0 1 1 1 1 1 1 0 2 0 2 1 2 0 0 1 0 1 1 0 0 1 0 2 0 1 1 1 1 0 1 2 1 2 0 2 0 2 1 0 1 0 0 0 1 1 0 0 0 0 1 1 0 0 2 2 0 1 0 1 2 0 0 0 1 0 0 0 1 0 0 1 2 1 1 0 0 2 1 0 0 0 0 0 0 1 1 0 0 0 0 0 0 2 1 2 0 1 0 0 1 1 2 0 0 0 0 2 1 1 0 1 2 2 0 2 1 0 0 0 0 0 0 1 0 0 0 0 0 1 1 0 0 2 0 0 0 1 0 2 0 1 2 1 2 0 1 1 0 1 0 2 2 0 0 0 1 1 0 1 1 2 0 2 2 0 0 0 1 0 1 1 0 2 0 0 1 0 1 0 0 0 0 0 0 0 0 0 0 0 2 2 1 2 2 0 0 0 1 2 1 0 0 2 0 0 0 1 2 1 1 0 1 1 0 0 0 0 0 1 0 0 0 0 1 1 0 0 2 0 0 2 0 0 0 0 1 0 0 0 0 0 0 0 1 2 1 2 0 0 0 0 0 0 0 0 0 0 0 0 0 1 0 0 1 0 0 1 2 0 0 0 0 0 0 1 1 0 2 0 0 1 0 0 0 1 1 0 1 1 1 1 1 2 2 2 0 2 2 1 0 1 0 0 0 2 0 2 0 0 0 0 0 1 2 2 1 0 1 1 1 2 0 0 2 1 2 1 0 2 0 0 0 0 1 2 0 1 0 1 1 1 1 0 0 1 1 1 0 0 2 0 0 0 0 0 0 0 0 1 1 0 1 0 0 0 1 0 1 0 1 1 2 0 1 0 0 0 2 1 0 1 0 0 1 1 2 2 0 0 0 0 1 0 0 0 1 0 2 0 1 0 2 2 0 0 0 2 0 0 2 1 0 1 0 1 1 1 0 0 1 1 0 1 1 0 0 1 0 1 1 1 1 1 0 0 2 0 0 1 0 0 0 1 0 0 0 0 0 0 0 2 0 0 0 0 2 0 0 2 1 0 2 2 1 1 1 0 0 0 1 1 1 0 0 0 0 0 0 0 0 1 1 1 1 0 0 1 0 1 0 1 1 0 1 2 0 1 0 0 0 0 0 1 1 0 0 0
121 1 1 1 0 0 2 1 1 2 2 0 1 1 0 0 0 1 1 0 2 0 0 2 2 0 0 2 1 1 2 1 0 2 2 2 2 2 0 0 0 0 1 1 1 1 0 0 1 2 0 2 1 0 1 0 0 0 2 0 1 1 0 1 0 0 1 1 0 0 0 0 2 2 2 2 0 2 1 0 0 0 2 1 1 0 1 1 2 2 1 1 1 1 1 2 0 1 0 1 0 2 0 0 2 0 2 1 0 2 1 1 0 1 0 2 0 0 1 0 1 0 2 0 0 0 0 1 1 1 0 0 0 0 0 0 0 0 1 0 1 1 1 0 0 1 0 0 0 1 0 0 1 2 1 0 1 2 0 2 2 2 0 1 0 0 0 0 1 2 0 0 0 2 1 0 0 2 0 2 0 1 0 0 0 0 0 1 0 0 0 1 0 0 2 2 1 1 0 0 0 0 0 2 2 0 0 0 0 0 1 0 1 0 1 2 0 0 2 1 1 1 0 1 0 0 0 2 2 2 0 0 0 0 0 0 0 2 0 1 0 1 2 1 0 0 0 2 2 0 0 0 1 0 0 0 0 0 0 0 0 0 0 0 0 0 0 1 1 1 0 1 1 1 1 1 0 2 2 2 2 2 0 2 1 0 1 2 1 2 0 0 2 0 2 0 0 1 0 0 0 0 1 0 0 0 2 2 0 2 0 2 0 1 2 1 1 1 1 0 0 2 0 0 2 0 0 0 0 0 0 1 0 2 0 0 0 0 2 0 0 0 2 0 1 1 2 1 2 0 0 0 1 1 0 1 1 2 0 1 0 1 2 0 1 0 0 2 2 0 0 2 0 0 0 0 1 0 0 0 1 0 1 1 0 0 0 0 0 0 0 0 1 0 2 0 0 1 0 0 0 0 0 2 2 0 1 0 0 0 0 0 0 0 1 0 1 0 0 0 0 2 0 2 0 0 0 1 0 0 1 0 0 1 1 0 0 0 0 0 0 2 2 1 1 0 1 0 1 1 0 1 2 2 2 2 2 1 2 1 1 0 0 1 0 1 1 2 0 0 1 1 0 0 1 0 1 0 0 0 1 1 2 2 0 0 1 0 1 0 1 1 1 0 0 0 0 1 2 0 1 0 1 1 1 1 2 0 0 1 0 0 0 1 1 0 0 2 0 1 0 2 0 1 1 2 0 0 1 1 1 0 2 1 2 1 2 1 1 0 2 2 0 0 2 0 2 1 2 2 0 0 1 1 1 1 0 2 0 0 1 0 1 1 0 0 2 0 0 2 0 0 1 0 0 1 1 0 0 0 2 0 1 0 1 0 2 0 0 0 0 0 1 1 1 0 0 0 0 0 0 2 2 0 0 0 2 0 0 1 0 0 0 0 0 0 0 1 0 1 0 1 0 0 0 1 1 1 0 0 0 2 0 0 0 1 2 1 2 0 1 0 0 1 1 1 2 0 0 0 2 1 0 1 1 2 0 2 2 1 0 0 1 2 0 1 0 1 1 1 0 1 0 0 0 1 1 0 1 1 0 2 0 0 2 1 2 2 1 1 0 0 0 2 0 0 0 0 0 0 0 0 1 2 2 0 1 1 1 0 1 0 0 1 0 0 0 1 0 0 0 0 1 0 1 2 0 1 2 2 2 1 0 0 0 1 0 0 1 2 1 2 0 0 0 0 0 0 1 1 1 1 1 0 0 1 0 0 2 0 0 1 0 0 0 1 2 1 0 2 0 0 2 1 0 0 0 2 0 1 2 1 1 1 1 2 1 1 1 1 1 2 2 0 1 0 1 0 0 1 0 1 1 0 1 0 1 0 0 2 2 1 2 2 0 2 0 0 2 0 1 1 0 2 0 1 0 0 0 2 0 2 1 1 0 2 0 1 1 0 0 1 0 0 2 0 1 0 0 0 2 2 0 1 0 0 2 0 0 0 1 0 0 0 0 1 0 0 0 0 0 0 1 0 0 2 0 2 1 0 0 0 0 0 0 0 0 1 0 0 1 0 1 1 2 1 1 0 1 0 1 0 0 0 2 2 0 1 1 1 1 0 0 0 1 2 0 1 2 0 0 1 0 1 2 1 1 0 0 1 2 0 1 1 2 1 0 1 0 0 0 1 2 2 2 2 0 0 1 0 2 0 0 2 2 0 2 0 0 0 0 0 0 0 2 1 2 0 1 1 0 0 0 1 0 0 0 0 0 1 1 0 1 1 0 0 0 0 0 0 0 0 0 0 0 0 1 0 0 0 1 0
122 0 0 2 0 0 2 0 0 2 2 0 0 1 0 0 0 1 0 1 1 1 1 1 2 0 1 0 0 1 2 1 0 1 1 0 1 1 0 0 1 0 0 0 0 1 1 0 0 0 0 1 0 0 2 2 0 0 1 0 1 2 0 1 0 2 0 0 0 0 1 2 2 2 2 2 0 0 0 1 0 0 2 2 2 0 1 0 2 2 0 0 1 2 0 1 0 0 0 1 0 2 1 0 2 0 2 0 0 2 1 1 1 1 2 2 2 1 0 0 1 1 1 1 0 1 0 2 2 2 0 1 0 0 0 0 0 1 0 1 1 1 0 0 0 1 0 0 0 0 0 0 0 0 1 1 0 0 1 1 0 1 0 1 1 0 0 0 1 1 0 2 1 2 1 0 0 1 0 1 0 0 0 0 0 0 0 1 0 0 2 2 0 1 2 1 1 1 0 0 0 0 0 1 2 1 1 0 2 0 2 0 2 0 2 2 0 1 1 0 2 1 0 2 0 0 1 0 0 0 0 0 0 0 1 0 1 2 0 2 0 0 2 1 0 0 1 0 0 0 0 0 1 0 0 0 1 0 0 0 0 0 0 0 0 0 1 0 1 1 0 1 2 2 0 0 1 2 1 1 1 2 1 2 0 0 0 0 0 2 0 1 1 0 2 0 2 0 0 1 0 0 2 0 0 0 1 2 1 1 1 1 0 1 1 0 2 0 1 0 0 2 0 0 0 0 0 2 0 0 0 1 0 1 0 0 0 2 0 0 0 0 1 0 1 0 0 1 2 0 1 1 1 1 1 1 1 1 1 1 1 2 0 1 0 0 1 2 2 0 0 2 0 0 0 0 1 1 0 0 2 1 1 1 0 1 0 0 0 0 0 0 0 0 2 0 0 0 1 1 1 1 0 2 1 1 1 0 2 0 0 0 1 0 1 0 0 0 0 0 0 1 0 0 2 2 0 0 0 0 1 0 0 1 0 0 1 1 1 0 1 1 1 1 0 1 2 1 0 1 0 1 1 2 1 0 1 1 1 1 1 0 0 0 0 1 1 2 0 1 1 1 0 0 1 1 1 1 1 0 1 1 1 1 1 0 1 1 2 1 2 2 1 2 1 1 1 1 2 0 0 0 2 0 2 0 2 1 1 0 0 0 2 0 0 0 1 2 0 1 0 2 0 0 0 0 0 2 0 2 0 2 2 1 2 1 2 1 2 2 0 0 0 0 1 1 1 1 2 1 0 0 1 1 2 0 0 1 1 1 0 0 0 0 1 0 0 1 1 1 0 0 1 0 0 1 2 1 0 2 2 0 0 0 0 0 0 2 1 2 1 1 0 1 0 2 0 0 0 0 0 2 1 1 0 1 1 2 0 2 0 0 0 0 0 0 0 1 0 0 0 0 0 0 1 0 2 2 0 0 0 0 0 1 0 0 1 0 1 1 1 2 0 0 1 1 2 0 1 0 1 2 0 1 2 2 0 1 1 0 0 0 2 1 1 2 0 2 0 0 1 1 0 0 1 1 2 0 1 1 0 0 0 0 1 0 1 1 0 0 0 0 0 2 1 1 1 2 0 1 0 1 0 1 1 0 0 1 1 1 0 0 0 1 0 0 0 1 0 0 0 1 0 0 0 2 0 0 1 1 2 1 0 0 0 0 1 0 0 1 0 0 0 0 0 0 0 0 0 0 0 0 1 0 0 0 0 0 2 0 0 0 1 0 1 0 1 0 0 1 0 0 2 1 2 1 1 0 1 1 1 1 0 0 0 1 0 1 0 2 0 1 2 1 0 1 0 0 0 2 0 2 1 0 1 0 0 1 1 2 1 0 1 1 1 2 0 1 2 0 1 2 0 2 0 0 0 0 2 2 0 0 0 1 0 1 0 1 0 0 0 0 1 1 1 1 1 0 0 0 2 1 0 1 1 0 0 0 0 0 0 0 1 0 1 2 1 0 2 0 0 0 0 2 0 2 0 1 1 0 0 0 0 0 0 0 1 1 0 0 2 0 0 0 2 0 2 1 0 0 1 1 1 0 2 1 0 1 0 1 0 0 0 0 1 1 0 1 2 1 0 2 0 1 1 1 1 0 1 0 0 0 0 2 0 0 0 0 0 0 0 0 1 0 1 1 0 1 0 0 2 0 0 1 1 0 1 1 0 1 0 1 0 0 1 1 1 0 0 0 0 0 0 0 0 1 0 0 0 0 0 0 0 1 0 1 2 0 0 1 0 1 0 0 0 0 0 0 1 1 2 0
123 0 1 1 0 0 1 0 0 2 2 0 0 0 0 0 0 1 1 0 1 0 0 2 2 0 1 2 0 0 1 0 1 2 0 0 1 2 1 1 1 0 0 0 2 2 1 0 0 1 1 1 1 0 1 0 1 0 0 1 0 1 0 1 0 1 1 0 0 0 1 1 2 2 2 2 0 2 1 0 0 0 2 0 0 0 0 1 1 1 0 1 1 2 0 1 0 0 0 1 0 2 0 0 2 1 2 1 1 1 1 2 1 2 1 2 1 0 1 0 1 0 1 1 0 1 0 1 1 0 2 0 0 0 0 0 0 1 0 0 1 1 0 0 0 1 0 0 0 1 1 0 2 0 0 0 0 1 0 0 0 1 0 1 2 0 0 1 1 2 0 0 1 0 0 1 0 1 0 1 0 0 0 1 1 1 1 2 1 1 1 2 0 0 0 0 0 2 1 0 0 1 0 2 2 1 1 1 1 0 1 0 1 0 1 2 0 0 2 1 1 0 1 1 1 0 2 0 0 0 0 0 0 0 1 0 0 2 0 1 0 1 2 1 1 1 1 1 1 0 0 0 1 0 0 0 2 0 0 0 0 0 0 0 1 0 0 2 2 2 0 0 0 0 0 0 0 1 2 1 1 1 0 0 1 0 0 0 1 2 0 1 1 0 1 0 2 2 0 2 2 0 1 0 1 0 1 2 0 0 0 0 0 0 0 0 2 0 1 0 1 2 2 0 2 0 0 1 0 1 0 1 0 0 0 0 0 2 0 0 0 0 1 0 1 0 1 1 2 1 1 1 2 2 0 0 1 1 0 0 0 0 0 0 0 2 0 1 1 0 0 2 0 0 0 0 0 2 2 0 0 0 1 1 1 1 0 0 0 0 0 0 1 0 1 1 2 0 2 2 2 2 0 2 1 1 1 2 0 0 0 0 0 1 1 1 0 1 0 0 0 0 2 1 0 1 1 1 2 2 2 1 0 2 0 0 0 1 0 0 1 2 2 0 1 2 1 1 0 0 0 0 0 2 1 0 1 2 2 1 2 0 0 0 0 2 0 2 0 1 1 0 2 2 1 0 1 0 0 0 2 0 1 1 1 0 1 0 1 1 0 1 1 1 2 0 0 0 0 0 1 1 1 1 1 1 2 2 1 1 0 0 0 1 1 0 1 2 0 1 1 2 0 1 1 2 0 0 1 2 0 1 1 1 1 1 1 0 0 0 1 0 0 0 2 1 0 2 0 0 0 0 1 2 2 0 0 0 1 0 1 1 1 0 0 1 0 0 0 1 0 0 2 0 0 1 2 0 0 0 2 0 0 0 1 1 1 0 0 0 1 1 1 1 0 0 0 0 0 0 0 2 0 1 1 2 0 1 0 1 0 0 1 1 1 1 1 1 0 0 0 0 0 1 1 0 1 0 0 0 0 1 0 0 0 0 2 2 2 0 1 2 0 0 1 0 1 0 1 1 0 1 0 1 2 2 0 2 1 1 1 0 1 0 1 1 1 2 0 0 2 0 0 1 0 0 0 0 1 2 0 1 1 1 1 1 0 1 1 0 0 0 1 1 0 0 0 1 0 0 0 1 0 1 1 0 0 1 0 2 0 0 0 1 0 0 0 1 1 1 0 0 1 0 2 2 0 0 0 0 1 0 0 0 0 1 0 0 1 1 0 1 0 0 2 0 0 0 0 0 1 1 0 0 0 0 1 0 2 0 0 2 1 0 0 0 0 0 0 2 0 0 1 1 0 0 0 1 0 1 2 2 0 0 0 2 0 2 1 2 0 1 2 0 0 0 1 0 0 1 0 2 0 0 1 0 1 0 1 1 1 0 1 1 0 2 1 0 2 0 2 2 0 1 0 1 0 0 1 2 1 2 2 1 0 0 0 0 1 1 1 1 1 1 1 1 1 0 0 0 1 1 0 2 1 1 0 0 1 1 1 0 0 0 0 1 1 0 1 0 0 0 1 0 0 1 0 2 2 1 1 1 0 0 0 0 0 1 0 0 2 0 2 0 0 0 2 2 0 0 0 1 0 0 1 2 0 1 0 0 0 0 1 1 1 1 0 1 2 1 0 2 0 1 1 1 1 1 0 0 2 0 0 1 0 1 0 0 0 0 0 1 1 1 2 2 0 0 0 0 2 0 0 2 1 0 1 1 1 0 1 0 0 0 1 1 2 0 0 0 0 0 0 0 0 0 0 1 2 0 0 1 0 2 0 0 2 1 1 1 1 0 0 1 0 0 0 1 1 0 1 0
124 0 1 1 0 0 0 2 2 0 0 1 0 0 0 0 0 1 2 1 1 0 0 1 1 1 1 2 0 1 1 1 0 1 0 0 1 1 0 0 1 0 0 0 2 0 2 0 1 1 0 2 1 0 1 0 0 0 2 0 1 1 0 1 0 0 0 0 0 0 1 2 2 2 1 2 1 1 1 0 1 0 1 0 0 0 0 1 1 2 1 1 0 0 2 2 0 0 0 0 0 2 0 0 1 2 1 0 1 1 0 0 0 0 0 0 0 1 1 0 1 1 2 0 0 0 0 0 2 2 0 0 0 0 0 0 0 0 0 0 1 1 0 0 1 1 0 0 0 0 0 0 1 0 0 0 0 2 0 1 1 1 0 1 0 1 2 0 1 1 0 0 0 1 1 0 0 1 0 1 0 2 1 1 2 1 1 0 0 0 1 1 2 2 2 2 2 1 0 0 0 0 1 0 2 2 2 1 1 0 2 0 2 0 2 2 1 1 1 2 0 0 1 1 1 1 1 0 0 0 0 0 1 1 1 1 1 2 0 2 0 0 1 2 0 0 0 0 0 0 0 0 2 0 0 0 0 0 0 0 0 0 0 0 0 0 1 0 2 2 0 1 1 1 0 0 0 2 1 1 1 1 0 1 0 2 1 1 2 2 0 2 0 0 1 0 1 1 1 1 2 0 0 0 0 2 0 1 2 2 0 0 0 0 1 0 1 1 0 0 1 1 1 0 0 0 0 0 0 2 0 0 0 2 0 0 1 2 0 1 0 1 2 1 0 0 2 0 0 0 0 0 1 1 0 1 1 0 0 2 0 2 2 0 2 1 0 2 2 0 0 2 1 1 0 0 1 2 2 0 1 1 2 2 2 0 0 0 0 0 0 1 1 0 2 1 1 1 0 0 0 0 0 1 1 0 0 0 0 0 0 0 0 2 0 0 1 0 0 0 0 2 1 0 1 2 2 1 0 0 1 0 0 2 1 0 1 0 0 0 1 1 1 0 1 0 1 1 1 1 0 1 0 1 1 0 1 0 1 1 1 0 0 0 0 2 0 2 0 0 0 0 2 2 1 0 0 0 0 1 1 0 1 1 1 0 1 1 2 1 0 2 1 2 2 1 1 0 2 0 0 0 1 1 1 1 1 2 1 1 0 0 0 1 1 1 0 2 0 0 0 2 1 0 1 1 0 0 1 1 1 0 1 1 1 1 1 2 1 0 0 0 0 0 1 1 0 1 1 1 0 1 0 1 1 2 1 1 0 1 0 0 0 0 1 0 0 1 1 0 0 1 0 0 1 0 1 1 0 1 2 0 0 0 2 0 1 2 1 2 0 1 1 2 0 1 0 0 0 0 0 2 0 2 0 2 0 2 0 2 1 0 0 0 0 0 0 0 0 0 0 0 0 0 0 0 2 2 0 0 0 1 0 1 0 0 1 2 2 0 2 2 0 0 2 1 2 0 0 0 1 1 0 1 2 2 0 2 2 0 0 0 1 0 0 0 0 2 0 0 0 0 1 0 1 0 0 0 0 0 1 0 1 1 1 1 0 2 1 1 0 0 0 0 0 0 0 2 0 1 0 1 0 2 2 0 0 1 0 0 0 0 0 2 0 0 0 1 0 0 0 0 1 0 0 1 1 0 0 0 0 0 0 0 0 0 1 0 0 1 0 1 0 0 0 0 0 1 0 0 0 0 0 0 0 0 0 0 1 1 1 1 2 0 1 1 1 0 0 2 0 0 2 0 1 2 1 0 2 2 1 1 1 1 1 2 1 1 0 2 0 1 2 1 0 1 0 1 1 0 0 1 0 0 1 1 1 0 0 2 2 1 1 1 1 2 0 1 2 0 2 2 0 2 0 0 0 0 1 2 1 2 2 2 0 2 0 0 0 0 0 0 0 0 0 0 0 0 0 0 2 2 0 2 0 2 0 0 0 1 0 0 0 0 0 0 0 0 1 0 0 1 1 0 0 1 0 1 1 1 2 2 0 0 0 0 1 1 0 0 2 0 0 0 2 1 2 2 0 1 0 1 0 0 2 0 1 0 1 1 0 0 0 0 0 2 0 1 1 0 0 1 0 1 2 2 1 1 0 0 2 0 0 1 1 1 1 0 1 1 0 0 2 2 2 2 0 1 1 0 1 0 0 1 0 0 0 2 0 1 0 0 0 1 0 2 1 0 0 0 0 0 0 1 0 1 0 0 0 0 0 0 0 2 0 0 1 0 0 1 0 0 0 0 0 0 0 0 0 0 2 1
125 1 1 1 0 0 1 1 2 2 1 0 1 1 1 0 0 2 0 0 2 0 0 2 2 0 1 2 0 0 2 1 2 2 0 0 0 1 0 0 0 1 0 0 1 1 1 0 0 1 0 0 2 1 0 1 0 1 0 0 0 0 0 1 0 1 0 1 0 0 0 0 2 2 2 2 0 2 2 0 2 0 1 0 1 0 0 1 2 2 1 1 1 1 1 1 0 0 0 2 1 2 0 0 2 0 2 0 1 1 0 2 0 1 0 2 0 0 1 0 1 0 2 0 0 1 0 0 2 2 0 0 0 0 0 0 0 0 0 1 2 0 0 0 1 1 1 0 0 0 0 0 0 1 0 1 1 0 1 1 0 1 1 0 0 1 0 1 0 1 0 0 0 1 2 2 1 2 0 2 0 1 0 1 1 1 1 0 0 0 2 2 0 0 1 1 1 2 0 0 0 1 0 2 2 0 0 0 2 0 2 0 0 0 1 2 1 2 0 0 2 1 1 2 0 0 1 0 0 0 0 0 0 0 1 0 0 2 0 1 0 0 2 1 0 0 0 0 0 0 0 1 1 0 0 0 1 0 0 0 0 0 0 0 0 0 1 1 2 1 0 0 1 1 1 1 0 1 1 1 1 2 1 1 0 1 1 1 1 2 0 2 2 0 2 0 1 2 0 1 1 0 2 0 1 0 1 2 1 1 1 0 0 0 1 0 2 1 0 0 0 2 1 0 1 0 0 1 0 0 0 1 0 0 0 0 0 0 2 0 0 0 2 1 1 0 1 0 2 0 1 1 2 2 0 0 1 1 0 1 0 1 1 1 0 1 0 1 1 0 0 2 0 0 0 0 0 0 0 0 1 1 0 0 1 1 0 0 0 0 0 0 0 0 2 1 1 2 2 2 1 1 0 1 1 0 0 0 1 1 1 1 1 1 0 0 0 0 0 0 0 2 1 0 0 2 2 0 0 0 0 0 0 2 0 0 0 1 1 0 2 1 1 1 1 1 1 0 1 1 0 0 2 2 2 2 2 1 1 0 1 0 1 1 0 1 1 2 0 0 0 0 1 1 0 2 0 1 1 1 1 1 1 1 1 0 1 1 2 0 1 2 2 0 0 0 0 1 1 1 1 0 1 1 1 1 2 2 2 0 0 0 1 0 0 0 1 2 0 2 1 2 1 0 1 2 1 1 0 1 1 1 0 0 0 0 0 1 1 0 2 2 0 0 2 0 1 1 2 1 0 1 0 2 1 2 1 0 2 0 2 0 0 0 1 0 0 1 1 1 0 0 1 0 0 1 2 1 0 2 2 1 0 0 2 1 1 1 0 1 0 1 0 0 1 1 1 1 1 0 0 2 1 1 0 1 2 0 0 0 2 0 0 0 0 0 0 0 0 0 0 0 0 0 0 0 0 1 0 0 0 2 0 2 0 0 2 0 2 0 2 1 0 1 1 1 2 0 0 0 0 2 0 1 2 2 0 2 2 0 0 0 1 2 0 2 1 2 0 0 1 1 0 0 0 1 2 0 0 0 0 1 1 0 0 1 1 0 1 0 0 0 0 2 1 0 0 2 0 2 1 1 1 1 0 0 0 1 0 0 1 0 0 2 0 1 0 1 1 1 0 0 0 0 0 2 1 0 0 0 1 0 0 0 0 0 1 0 1 1 0 1 0 0 0 1 0 2 0 0 1 1 0 0 0 1 1 0 2 0 0 1 2 0 1 1 1 0 0 2 0 1 2 0 1 1 1 0 2 1 2 1 0 0 0 2 0 1 1 1 1 2 2 0 0 0 0 0 0 1 0 2 0 0 0 1 0 1 1 2 1 1 1 1 1 2 0 0 2 1 1 2 0 2 0 2 0 0 2 2 1 1 1 2 0 1 0 1 1 0 0 1 0 0 0 0 0 0 0 0 2 2 0 2 2 0 0 0 0 0 1 0 1 0 1 0 1 0 1 0 0 1 2 0 0 2 0 0 1 1 1 1 1 0 0 1 1 0 1 0 1 1 2 0 2 0 2 2 0 0 0 0 0 0 1 2 0 0 0 1 1 0 0 0 1 1 0 0 1 1 0 1 0 0 2 1 1 1 0 1 2 0 0 2 0 0 0 1 0 0 0 1 2 1 1 2 0 1 0 0 2 0 2 0 1 0 1 1 0 1 1 0 0 0 0 0 0 0 0 0 0 0 0 0 0 1 0 2 2 0 0 2 1 1 0 0 0 0 0 2 0 0 0 0 0 0 0 0 0 0 1 1
126 1 0 2 0 0 2 0 0 2 2 0 0 1 1 0 0 1 0 0 2 0 0 2 2 0 2 1 0 2 2 0 0 0 1 0 2 2 1 1 0 0 0 0 0 2 2 0 0 0 0 0 1 0 1 0 1 0 2 0 1 2 0 1 0 0 0 0 0 0 0 0 2 2 1 2 1 0 0 1 0 0 1 0 1 0 0 1 2 2 1 1 1 2 1 2 0 1 1 1 2 2 0 0 2 1 2 0 0 2 1 1 1 2 1 2 1 0 0 0 2 0 0 2 0 1 0 2 2 2 0 1 0 0 0 0 0 0 0 0 0 2 0 0 0 0 0 0 0 1 1 0 0 0 1 0 0 2 1 1 0 0 0 1 1 1 0 2 0 2 1 0 0 2 1 0 0 0 0 0 0 0 1 1 2 1 2 1 0 0 1 1 0 0 0 0 2 1 0 2 2 0 0 0 2 2 2 2 1 0 0 0 1 1 1 2 0 1 2 2 0 0 0 1 1 0 1 0 0 0 0 0 0 0 1 0 2 2 0 1 0 0 2 1 0 0 0 0 0 0 0 0 2 0 0 0 1 1 1 1 1 1 0 0 0 0 1 2 0 0 0 2 1 0 0 0 0 2 1 0 1 0 0 2 0 0 0 0 0 2 0 0 0 1 2 1 1 0 0 1 1 1 1 0 1 0 0 2 1 1 0 0 0 1 2 0 0 0 1 0 1 2 1 0 1 0 0 1 1 0 0 2 1 1 0 0 1 2 0 1 1 1 1 0 1 0 1 0 0 0 0 0 1 1 0 1 1 1 0 1 0 1 1 0 0 0 1 1 2 1 1 1 1 1 0 0 0 1 1 0 1 0 1 1 1 1 0 0 0 0 0 0 0 1 2 1 1 1 1 1 1 1 0 0 0 0 0 0 0 0 0 0 1 0 2 0 0 1 0 0 0 0 1 1 1 2 1 1 0 0 1 0 0 2 0 0 1 1 0 0 1 2 1 1 1 0 1 1 0 1 0 1 1 1 2 1 2 2 1 1 2 0 1 0 0 1 1 2 0 0 0 0 1 1 1 1 1 0 0 1 1 1 1 1 2 1 0 0 2 0 2 2 1 1 0 2 2 2 2 0 0 0 1 1 1 1 1 2 0 1 0 0 2 0 0 0 1 2 0 1 1 2 0 1 1 2 0 1 0 2 0 1 0 0 0 1 1 0 0 2 1 0 0 0 0 0 1 1 1 1 0 1 1 2 1 1 1 0 0 1 0 0 0 0 0 0 0 0 0 0 1 2 1 0 0 1 2 2 0 2 2 0 0 0 0 0 0 0 0 0 0 1 0 0 0 0 0 1 1 0 1 1 0 2 0 2 0 2 0 2 1 0 0 0 0 0 0 0 0 0 1 1 0 1 1 0 0 1 0 0 1 2 0 0 0 1 2 0 1 1 1 0 0 2 0 2 2 0 0 1 0 1 0 2 2 2 0 1 1 0 0 0 1 0 2 1 0 2 0 0 2 0 0 0 1 0 0 0 1 2 0 0 0 2 2 1 1 1 2 0 0 0 0 1 0 0 0 2 0 2 0 2 1 1 1 1 1 1 0 0 0 0 0 1 0 0 0 2 1 1 0 0 1 0 1 1 1 0 2 1 1 1 0 0 1 1 0 0 0 2 1 2 0 0 1 0 0 1 0 0 0 0 2 0 1 0 0 0 1 0 0 0 0 0 0 1 2 0 0 1 0 0 2 1 0 0 0 0 0 1 0 0 0 1 0 1 0 2 1 1 1 1 2 1 0 1 1 0 0 0 0 0 1 0 1 1 2 0 0 2 2 2 0 0 1 2 1 2 1 0 1 1 0 2 0 1 0 0 0 2 0 2 0 1 1 2 0 1 0 0 1 1 0 0 0 1 1 0 0 0 1 1 0 2 2 0 0 0 0 0 2 0 0 0 0 0 0 0 1 0 0 0 2 0 0 2 0 0 0 0 2 2 0 0 0 0 0 0 1 0 0 0 2 0 2 1 2 2 0 0 0 1 0 0 1 1 0 1 0 0 0 0 0 0 0 2 0 2 2 0 0 2 0 1 1 1 0 0 0 1 2 0 0 2 0 1 0 0 1 2 0 1 0 0 0 1 0 0 1 0 2 0 1 1 1 0 0 1 0 1 1 0 1 0 1 1 1 0 1 0 1 0 0 0 0 0 0 1 1 0 0 1 0 2 0 0 1 0 0 2 0 0 0 1 0 0 0 1 1 0 1 1
127 1 1 2 0 0 2 2 2 2 2 0 1 2 0 1 1 1 0 0 2 0 0 0 1 0 1 0 2 2 1 2 0 2 1 1 1 2 0 0 2 1 0 0 2 0 0 0 0 0 0 0 0 0 1 0 1 0 1 0 1 2 0 1 0 0 0 0 0 0 0 1 2 2 0 2 2 0 0 1 0 0 2 2 2 0 0 0 0 2 0 0 1 2 0 2 1 1 1 2 1 2 1 1 2 1 1 2 1 1 0 1 0 2 0 2 0 0 0 0 2 0 1 1 0 0 0 0 2 2 0 0 0 1 0 0 0 0 0 1 2 2 0 0 1 1 0 0 0 2 1 0 0 0 0 0 0 1 0 1 0 1 0 0 0 1 0 0 0 0 0 1 2 1 2 1 1 1 0 1 0 2 0 1 2 2 1 0 0 0 1 2 1 2 2 2 1 2 0 1 1 0 0 1 2 1 1 2 1 0 0 0 2 0 0 1 1 0 1 0 2 1 0 2 0 0 0 1 1 1 1 2 1 1 1 1 0 2 0 1 0 1 1 1 0 0 0 0 0 0 0 0 1 1 1 0 0 1 0 0 0 0 1 1 0 1 0 1 2 2 0 0 1 1 1 1 0 2 2 2 2 2 1 1 1 1 2 1 2 2 0 1 1 1 2 1 1 1 0 2 1 1 0 0 0 0 1 2 1 2 0 2 0 0 1 0 2 0 0 0 1 1 1 1 2 0 0 2 2 0 0 1 1 2 0 1 0 1 1 1 1 1 1 0 1 0 1 1 2 1 1 1 2 2 0 0 0 2 0 1 0 1 2 0 2 1 0 0 1 1 1 1 0 0 0 0 2 1 0 0 0 1 1 1 1 1 0 1 1 1 1 0 0 0 1 0 0 1 0 0 0 0 0 2 2 0 0 1 0 0 0 0 1 1 0 0 0 0 1 0 0 1 0 1 1 1 0 1 0 0 1 0 0 2 0 0 1 2 1 1 1 1 2 2 0 2 2 2 0 2 0 1 1 1 1 0 1 1 1 2 1 0 1 0 0 0 2 2 0 0 0 1 2 2 0 0 0 1 1 1 1 1 0 0 2 0 0 0 1 1 0 1 1 1 0 1 1 0 1 1 1 0 2 0 2 0 2 0 0 1 0 1 1 0 0 0 0 2 0 1 0 2 0 0 1 2 0 0 0 0 2 0 2 1 2 0 1 1 0 1 0 0 0 1 1 0 2 0 2 2 0 1 1 1 2 0 0 1 1 1 1 0 1 0 0 2 1 0 0 0 0 0 0 0 0 0 0 1 0 1 2 0 0 0 0 0 0 2 1 2 0 1 2 1 0 0 0 0 0 0 0 2 1 2 0 2 1 0 0 1 0 0 1 1 1 1 1 0 0 0 0 0 0 0 0 1 1 0 0 0 0 1 0 1 0 1 2 1 2 0 2 1 0 1 0 2 2 2 0 0 1 1 0 0 1 1 0 1 1 0 0 0 1 2 0 2 0 2 0 0 0 1 0 0 0 0 1 0 0 0 0 0 0 0 1 1 1 1 2 0 0 0 0 1 0 1 1 1 0 0 0 1 0 1 2 0 1 2 0 0 1 0 0 1 0 0 0 2 1 1 0 0 1 1 0 1 2 0 1 1 1 1 0 0 0 0 0 0 1 1 0 1 0 0 1 0 0 0 0 0 0 0 0 0 0 1 0 0 1 0 0 1 2 0 1 1 1 0 0 1 1 1 2 1 0 0 0 0 0 0 2 2 1 1 2 2 2 2 1 2 0 1 2 2 0 1 0 0 0 1 0 1 1 0 2 1 1 1 1 2 1 0 0 0 2 1 0 1 2 0 2 1 0 2 0 2 0 0 1 2 1 2 1 1 0 1 0 2 0 0 0 0 0 0 0 0 0 0 0 0 1 1 0 2 2 0 0 1 0 0 2 0 0 1 0 1 2 1 1 0 0 0 1 1 0 2 0 0 1 1 1 1 0 0 0 0 1 0 1 1 1 0 1 0 2 1 1 2 0 1 0 1 0 0 1 1 1 0 0 1 0 0 1 1 1 1 0 1 2 1 0 2 1 1 0 0 0 1 0 0 2 1 0 1 0 0 0 1 0 0 0 1 1 2 2 0 1 2 0 1 2 0 0 1 2 0 2 1 0 1 0 1 0 1 0 2 1 0 0 0 0 0 1 0 0 1 0 2 2 0 0 1 0 1 0 0 1 1 1 1 1 0 0 0 0 0 1 0 0 0 0 0
128 0 2 0 0 0 0 1 1 2 1 0 1 2 2 0 0 1 1 0 1 0 0 2 2 0 1 1 1 1 1 1 1 1 1 0 1 2 0 0 1 0 0 0 2 0 0 0 1 1 0 1 1 1 0 1 1 0 1 2 0 0 0 1 0 1 0 0 0 0 0 0 2 2 2 2 0 2 2 0 2 0 2 2 2 0 0 1 2 2 0 0 0 2 0 1 0 1 1 1 2 2 1 0 2 0 2 0 0 2 1 1 1 2 1 2 1 0 0 0 2 0 2 0 1 0 0 1 2 1 1 0 1 1 0 0 1 1 0 1 1 1 0 0 0 0 0 0 0 2 0 0 0 0 0 0 0 0 0 2 0 1 1 0 1 1 1 1 0 1 1 2 1 2 2 0 0 2 0 2 0 0 0 1 1 1 1 2 0 0 1 1 2 2 2 2 2 2 0 0 0 0 0 1 2 0 1 1 1 0 1 0 2 0 2 2 1 0 2 0 2 2 0 1 1 0 1 0 0 0 0 0 0 0 1 0 0 2 0 2 0 0 1 1 0 1 1 1 0 0 0 1 0 0 0 0 1 0 0 0 0 0 0 0 0 0 0 0 2 1 1 2 1 2 0 1 0 2 1 1 1 2 0 1 1 1 1 1 1 2 0 1 0 1 2 2 1 1 0 0 1 1 0 0 0 1 0 2 0 0 0 0 0 1 2 0 1 0 0 0 0 2 1 0 1 0 0 1 1 2 0 1 0 2 0 0 0 2 0 1 1 1 2 0 0 1 1 0 2 0 1 1 1 1 0 1 0 1 0 0 0 0 1 1 1 2 0 0 2 1 1 1 1 1 1 1 2 1 0 0 1 1 0 0 1 0 0 0 0 0 0 0 0 0 2 1 1 0 1 0 0 1 0 1 0 0 1 0 1 1 1 1 0 1 0 0 0 0 0 0 0 1 1 1 0 1 0 0 1 0 1 0 0 1 1 1 0 2 1 1 0 2 1 1 0 2 1 2 0 0 0 2 0 1 1 0 1 0 1 0 0 0 0 1 1 1 1 2 0 0 1 0 0 0 1 1 2 0 0 0 1 1 1 1 2 0 0 2 2 1 0 2 0 1 1 0 0 1 1 1 1 1 1 1 1 1 1 1 0 2 0 0 1 1 1 0 0 2 0 1 0 1 2 2 0 2 0 0 0 2 0 0 1 1 0 1 1 1 1 1 0 0 0 1 1 0 2 2 0 0 0 0 0 2 1 1 0 1 0 1 0 0 0 0 1 1 0 1 1 0 0 0 1 0 0 1 2 2 0 2 2 0 1 0 0 1 2 0 0 0 0 0 0 0 0 0 0 0 0 0 0 2 1 2 0 2 1 1 0 1 0 0 1 1 1 1 1 0 0 1 1 1 0 0 0 1 1 1 0 0 0 0 1 1 0 0 2 0 1 1 1 2 0 1 1 2 2 0 0 0 0 0 1 1 1 1 0 2 2 0 0 0 1 0 2 0 0 1 1 1 0 2 0 0 0 0 1 1 2 2 0 1 0 0 2 2 1 2 0 0 0 0 0 2 0 0 0 1 0 1 0 1 0 0 0 0 0 1 0 1 0 0 1 1 0 0 0 2 2 2 0 0 0 1 1 2 1 1 0 0 1 0 1 0 0 1 1 0 1 1 0 1 0 0 2 0 0 1 0 0 0 0 2 0 1 1 1 0 1 0 0 1 2 1 0 0 0 2 0 2 0 0 2 1 1 0 0 0 2 2 1 0 0 0 0 0 0 2 2 0 2 2 2 1 1 1 0 1 0 0 0 2 0 0 0 0 1 0 0 0 0 0 1 1 1 2 0 1 1 1 0 1 0 1 0 1 0 0 0 1 0 2 1 1 0 0 0 2 0 1 1 1 0 0 1 0 0 0 0 1 1 1 0 2 1 1 0 0 0 0 1 0 2 0 2 2 0 0 2 0 2 0 1 0 0 1 0 0 1 0 0 0 0 0 0 0 0 0 0 0 2 0 1 1 0 0 2 2 0 0 0 1 0 0 1 1 0 1 0 1 1 0 0 0 1 1 0 1 1 0 0 1 1 1 1 2 1 1 0 0 1 0 1 2 1 1 0 1 0 0 0 0 1 2 1 0 1 0 0 0 1 1 1 1 2 0 1 2 0 1 0 1 0 0 0 1 1 0 0 0 0 0 0 0 0 1 0 0 2 0 0 0 0 2 0 1 1 0 1 2 1 0 0 0 0 0 0 0 0 0 2 1
129 0 0 2 0 0 1 0 1 1 1 1 1 2 1 0 0 1 1 1 1 1 0 2 2 0 2 2 0 0 2 2 0 2 1 2 2 2 1 1 1 0 0 0 0 0 1 0 0 1 0 0 0 0 2 0 2 0 1 0 2 2 0 2 0 1 0 0 0 0 1 1 2 2 2 2 0 0 0 0 0 0 2 0 0 0 0 0 1 2 0 0 1 2 0 1 0 0 0 1 0 2 1 0 2 1 2 1 0 1 0 1 0 2 0 2 0 0 2 0 0 0 2 0 1 0 0 0 1 1 0 0 2 2 0 0 2 0 1 0 1 1 0 0 1 0 0 0 0 2 1 0 0 0 0 0 1 2 0 1 0 1 0 1 1 1 1 1 0 1 1 2 1 0 1 0 0 1 0 1 0 0 0 0 0 0 0 2 2 1 1 2 0 1 2 1 1 1 1 0 0 0 0 1 2 1 1 0 2 0 1 0 1 0 2 2 1 0 0 0 2 0 0 1 1 1 0 0 0 0 0 0 0 0 1 0 0 2 0 2 0 0 1 2 0 0 0 0 0 0 0 0 1 2 2 0 0 0 0 0 0 0 0 0 0 0 1 0 1 0 2 0 0 0 0 1 1 1 1 1 1 2 1 1 1 1 1 2 1 2 0 1 0 0 1 1 1 2 0 2 2 0 1 0 1 1 0 1 2 1 0 0 0 1 2 0 1 1 0 0 1 1 1 0 1 0 0 1 1 0 0 1 0 1 0 0 0 2 0 1 1 1 1 0 0 0 1 0 2 2 0 0 0 1 0 1 1 2 0 2 0 2 1 0 1 0 1 1 2 0 0 2 1 1 0 0 0 2 1 0 2 1 1 1 2 2 0 0 0 0 0 0 1 0 2 1 1 1 0 0 0 0 0 1 1 1 1 0 0 0 0 0 0 1 1 1 0 1 0 0 1 1 1 1 0 1 0 1 0 0 0 0 0 2 0 2 0 1 1 0 2 2 1 0 1 2 1 2 0 0 0 2 0 2 0 0 0 2 2 2 2 0 1 0 0 1 1 1 0 1 1 1 1 1 1 0 0 0 0 1 1 1 0 0 2 0 0 1 2 0 2 2 0 2 1 0 0 1 1 1 1 1 1 1 1 1 1 1 0 2 0 0 1 0 0 0 1 2 0 1 0 2 0 0 0 1 0 1 0 1 1 1 0 0 0 0 1 1 0 1 0 0 0 1 1 0 2 1 1 1 0 1 1 2 2 0 0 1 0 1 0 0 1 1 0 1 1 1 1 1 1 1 1 0 0 1 1 1 0 2 2 0 0 0 2 1 2 1 0 1 0 1 0 0 1 0 1 1 1 0 1 1 0 2 0 2 1 0 1 0 0 0 0 2 1 0 0 0 0 0 1 1 0 1 1 0 0 0 0 0 0 0 0 1 0 1 2 0 2 0 2 1 0 0 2 0 2 0 1 0 1 2 0 1 1 2 0 2 2 0 0 0 0 1 0 1 1 1 1 1 1 1 0 1 0 1 1 0 0 0 0 1 0 0 1 1 1 1 1 0 0 0 1 1 0 0 0 1 0 1 0 1 1 1 1 0 1 2 0 0 0 0 0 0 0 0 0 0 1 1 0 0 0 0 0 2 0 0 2 1 0 0 0 0 0 1 0 0 1 2 0 0 0 0 0 0 0 0 0 0 0 0 1 1 1 1 0 0 2 1 0 2 0 0 0 1 1 1 0 2 0 1 1 1 0 0 0 0 1 1 1 1 0 0 1 2 1 2 2 2 0 2 2 1 0 1 0 1 0 0 0 1 0 0 0 0 1 0 1 2 2 0 2 2 0 2 0 0 2 0 2 2 0 2 0 0 0 0 1 2 1 2 0 0 0 2 0 1 0 0 0 0 0 0 1 0 0 0 0 0 2 2 0 1 1 0 1 0 1 0 1 0 1 0 1 0 0 0 1 0 1 0 1 0 0 2 0 1 2 0 1 1 0 0 0 0 0 1 0 0 2 0 1 0 2 0 2 2 0 1 0 1 0 0 2 0 1 1 0 0 1 0 1 1 2 0 0 0 0 0 0 0 1 1 1 1 2 1 0 0 2 0 0 0 0 0 0 0 2 1 0 1 0 0 0 1 0 0 1 1 2 0 1 0 1 1 1 2 0 0 0 0 0 1 0 1 0 0 1 0 0 0 0 0 0 0 1 1 1 0 0 2 0 0 0 0 1 0 0 2 0 1 0 0 0 0 0 0 1 0 1 1
130 1 2 0 0 0 0 1 1 0 0 1 0 0 0 0 0 2 1 1 1 0 0 2 2 0 2 1 0 0 2 0 1 2 1 1 2 2 0 0 1 0 0 0 1 0 0 0 1 2 0 1 0 0 2 0 1 0 1 0 0 1 1 1 0 0 0 0 0 0 1 1 2 2 2 2 0 1 1 0 0 0 2 2 2 0 0 0 1 2 0 0 2 0 0 0 0 0 0 2 0 1 0 0 2 0 2 1 0 2 1 1 0 2 0 2 0 0 0 0 2 0 1 1 0 2 0 1 2 1 1 1 0 0 0 0 0 0 0 2 0 2 0 0 0 1 0 0 0 1 1 0 0 0 1 0 0 1 1 1 1 1 0 1 2 2 2 0 1 1 0 0 0 1 1 0 0 1 0 1 0 0 0 1 1 1 1 2 0 0 2 2 0 0 1 1 1 2 0 0 0 0 1 2 2 1 1 0 2 0 2 0 2 0 2 2 1 0 1 1 1 0 0 2 0 0 0 0 0 0 0 0 0 0 2 0 0 2 0 2 0 0 1 2 0 0 0 0 0 0 0 0 1 1 1 0 0 1 0 0 0 0 0 0 1 0 0 0 1 0 2 0 1 1 1 1 0 1 1 0 0 1 1 2 0 2 0 2 2 2 0 2 1 0 2 0 2 1 1 1 1 1 0 1 0 0 0 2 0 1 0 0 0 0 2 0 1 0 0 0 2 1 2 1 1 0 0 1 1 1 0 1 1 2 0 0 0 1 1 1 1 1 1 0 0 0 2 0 1 1 0 0 0 0 0 2 0 0 1 1 1 2 2 0 2 0 0 1 1 0 0 2 2 2 0 0 2 2 2 0 1 0 1 1 1 1 0 0 0 0 0 0 0 0 2 0 0 2 0 0 0 0 0 1 0 0 1 1 0 0 0 0 0 1 1 0 0 0 1 0 0 1 1 1 0 2 2 1 0 1 1 0 1 1 1 1 0 1 1 1 2 1 1 1 1 1 1 1 0 2 0 1 1 2 1 1 1 2 2 2 1 0 1 0 0 1 1 2 0 0 0 0 1 1 1 1 1 0 0 0 1 0 0 0 2 1 0 0 2 1 2 2 1 2 1 1 1 1 1 0 1 1 2 0 2 0 2 1 1 0 0 0 0 2 2 0 0 2 0 1 0 2 0 0 1 2 1 0 0 0 2 0 1 0 1 1 1 0 1 1 1 1 0 0 0 1 1 0 2 2 0 0 1 2 2 0 0 0 0 2 0 0 1 0 0 2 1 0 0 0 1 2 0 0 0 0 2 0 0 0 2 0 0 0 1 0 1 2 0 2 1 1 2 0 0 0 0 0 0 0 0 1 0 1 0 2 1 0 0 0 0 0 0 0 1 1 1 2 2 0 0 0 0 0 1 1 1 1 0 0 1 1 0 2 0 0 2 0 1 1 1 1 2 2 0 0 0 0 0 0 2 2 0 0 2 2 0 1 1 0 0 0 2 1 1 2 0 1 1 1 0 2 0 1 1 0 0 0 1 1 0 0 0 1 1 1 0 2 0 0 0 0 0 2 0 0 0 2 0 2 0 1 0 0 0 0 0 2 0 0 1 1 0 1 0 0 0 1 0 0 0 0 1 0 0 0 2 0 0 0 1 0 0 0 0 0 0 0 2 2 1 2 1 0 1 0 0 0 0 0 0 0 1 0 0 1 0 0 1 0 0 1 1 0 0 0 0 1 0 2 0 0 2 0 0 1 0 0 2 2 1 0 1 1 1 2 1 2 1 1 0 0 2 1 0 1 0 0 0 0 1 1 0 1 0 0 0 1 2 2 1 0 0 0 1 2 1 1 2 0 1 2 0 2 0 0 0 0 0 2 0 2 1 1 0 1 1 0 1 0 0 0 0 0 1 0 0 0 0 0 2 2 0 2 2 0 0 0 0 0 1 0 2 0 2 1 0 0 1 0 0 2 0 0 0 2 1 0 1 2 2 2 0 0 0 0 0 1 2 0 1 0 1 1 2 0 2 1 0 0 0 2 0 1 1 2 0 2 0 1 0 0 1 1 2 0 1 0 1 2 0 2 0 0 1 1 1 1 0 1 2 0 0 1 0 0 0 0 0 1 0 0 1 1 0 1 0 1 0 0 2 0 1 1 0 1 2 2 0 0 0 0 0 0 1 1 2 0 0 0 0 0 0 0 0 0 1 2 2 1 0 1 0 1 0 0 1 0 0 0 0 0 0 0 0 0 0 1 1 0 1 1
131 1 0 2 0 0 1 1 1 1 1 0 1 1 1 0 0 0 2 1 0 0 0 1 1 0 1 1 1 0 1 2 0 0 1 0 2 2 0 0 1 0 0 0 1 0 0 0 0 0 0 0 1 0 1 1 1 0 0 0 0 0 0 0 0 0 1 0 0 0 0 0 1 1 1 1 0 1 1 1 0 0 2 1 1 1 0 1 2 2 0 0 2 2 0 2 0 0 0 1 0 2 1 0 2 0 2 0 1 1 1 2 1 2 1 2 1 0 0 0 1 0 1 1 0 1 0 1 2 1 1 1 0 0 0 0 0 0 0 2 0 2 0 0 0 0 0 0 0 1 0 0 0 1 1 0 1 0 0 1 0 0 1 1 1 2 1 0 0 0 0 1 0 2 1 0 0 0 0 0 0 0 0 1 1 1 1 2 0 0 1 1 1 1 1 1 2 1 0 0 0 0 0 1 2 1 1 1 1 0 2 0 2 0 0 2 2 0 0 0 2 0 0 1 1 0 1 1 0 0 0 1 1 2 1 1 1 2 0 1 0 0 2 2 0 0 0 0 0 0 0 0 1 0 0 1 1 1 0 0 0 0 0 0 0 0 0 0 2 0 2 0 1 2 0 1 0 2 2 2 2 2 1 2 0 2 1 1 0 2 0 1 1 0 2 1 2 1 1 2 1 0 2 0 0 0 0 2 0 0 1 1 0 0 2 0 1 0 1 0 0 2 1 0 1 0 1 2 1 0 0 1 1 1 0 0 0 1 1 0 1 1 2 0 1 0 1 1 2 1 1 1 2 2 0 0 1 1 0 2 0 2 2 0 0 1 0 1 1 0 0 2 0 0 0 0 1 1 1 1 1 1 0 1 1 0 0 0 0 0 0 0 0 0 2 0 0 2 0 0 0 0 0 2 1 1 1 0 0 1 1 1 0 0 0 0 2 0 1 0 0 1 1 0 0 2 2 1 0 1 2 0 0 1 1 0 0 1 1 0 1 1 2 1 0 1 1 1 1 2 0 1 1 1 2 1 2 1 1 0 0 0 0 0 0 1 1 2 0 1 1 1 0 0 2 0 2 0 0 0 1 0 1 1 1 0 1 1 1 0 1 1 0 1 0 1 1 0 2 0 1 1 1 1 1 1 2 2 1 1 0 0 1 1 1 0 0 2 0 0 0 2 2 2 0 2 0 0 0 0 2 0 0 0 1 0 1 1 0 2 0 0 0 2 2 1 1 2 0 0 0 0 1 2 1 1 0 0 0 1 0 0 1 1 0 0 2 1 1 1 1 1 2 0 0 2 2 0 0 0 2 0 0 0 1 0 1 2 0 2 0 2 0 0 0 1 0 0 0 0 0 2 0 2 0 2 0 1 0 2 0 0 0 0 0 1 0 0 0 0 1 1 0 0 0 1 1 2 0 0 0 1 1 1 0 0 1 0 2 0 2 2 1 1 0 2 2 0 1 0 0 1 0 1 2 2 0 1 1 1 1 0 1 1 0 1 1 2 0 0 1 0 0 1 1 0 1 0 0 0 2 0 1 0 2 1 1 0 2 0 0 0 0 1 1 0 0 2 0 1 1 1 0 2 2 0 0 0 0 1 1 0 0 1 0 1 0 1 1 1 0 0 0 0 1 1 1 0 1 0 1 0 0 0 0 0 2 0 0 1 0 0 1 0 2 0 0 1 0 0 0 0 0 0 1 0 0 0 1 1 1 0 1 0 0 2 2 0 0 1 1 2 2 0 0 1 0 0 0 1 2 1 0 0 0 2 0 2 2 0 2 2 1 0 0 0 0 0 1 0 0 1 1 0 1 0 1 0 0 1 1 0 1 1 1 1 1 1 1 0 0 0 0 2 0 0 0 0 1 2 1 2 0 1 0 2 0 1 0 1 1 1 1 1 1 1 1 0 0 1 1 0 0 2 1 1 1 1 0 0 2 0 1 0 1 0 1 0 1 0 0 0 1 0 0 1 0 1 1 2 2 2 0 0 0 0 0 0 0 1 0 0 2 0 0 0 2 1 0 0 0 0 0 1 1 2 0 1 0 0 0 0 0 0 1 1 0 1 2 0 1 1 0 1 1 1 2 1 0 0 2 1 0 0 0 0 0 0 0 1 0 0 1 1 2 2 0 0 1 0 2 0 2 0 0 0 0 1 0 1 0 0 0 0 0 0 1 0 0 0 0 0 0 0 0 1 1 0 0 0 0 1 0 1 0 0 2 1 0 2 0 0 0 0 0 0 0 0 0 0 2 2
132 1 0 2 0 0 2 1 2 1 1 0 0 0 0 0 0 1 1 0 1 0 0 0 1 1 1 2 0 0 2 1 2 2 0 0 1 1 0 0 0 0 1 1 1 0 0 0 0 1 0 1 1 0 1 0 1 0 1 1 1 1 0 2 1 0 0 0 0 0 1 1 2 2 1 2 1 1 1 0 1 0 2 1 2 0 0 1 1 2 1 1 1 2 1 2 1 0 0 1 0 2 0 1 2 1 1 0 0 2 0 0 0 2 0 2 0 0 0 0 2 0 2 0 0 0 0 0 1 1 0 0 0 0 0 0 0 1 0 2 1 1 0 0 0 0 0 0 0 0 0 0 0 0 1 0 1 1 1 1 0 1 0 0 0 1 1 0 1 2 1 0 2 1 2 1 1 1 0 2 0 0 0 0 0 0 0 1 0 0 0 1 0 0 2 2 1 1 0 1 1 0 1 0 0 1 1 1 0 0 1 0 1 0 1 2 0 0 1 1 1 1 1 2 0 0 1 0 0 0 0 1 0 0 1 0 1 2 0 0 0 0 1 0 0 0 0 0 0 0 0 0 1 0 0 0 2 0 0 0 0 0 1 1 1 0 0 1 2 2 0 1 1 1 0 0 0 0 2 0 0 2 1 2 0 2 1 1 0 2 0 0 2 0 2 0 0 0 1 1 1 1 1 1 0 0 0 2 0 1 1 1 0 0 1 0 2 0 1 0 1 2 1 1 2 0 0 1 1 1 0 1 0 0 0 1 1 2 0 0 1 0 2 2 1 0 1 2 2 0 2 2 2 2 0 0 1 2 0 1 0 0 0 0 0 0 1 1 1 0 0 2 0 0 0 0 1 2 0 1 1 1 1 1 1 1 0 0 0 0 0 0 1 0 2 0 0 0 0 0 0 0 0 2 2 0 0 1 0 0 0 0 0 1 1 2 0 0 0 0 0 2 0 1 0 2 2 0 0 0 0 0 1 0 2 0 0 0 0 0 1 1 0 0 2 1 1 1 0 1 0 1 0 2 0 0 1 1 0 1 1 0 1 0 0 1 1 2 0 1 1 1 0 0 1 0 2 0 0 2 0 1 1 1 1 1 1 1 1 1 1 0 0 0 0 0 0 0 0 0 1 1 2 0 1 1 1 1 0 2 0 0 1 1 1 0 0 2 0 2 2 2 1 0 0 1 0 1 1 2 0 1 0 0 0 0 0 1 0 1 0 0 0 0 2 1 1 2 0 0 0 0 0 1 2 0 0 0 0 0 0 0 0 0 1 1 1 2 2 0 1 1 1 0 0 1 2 0 0 1 1 0 0 0 2 0 0 2 1 2 0 1 1 1 1 1 1 0 0 0 0 1 0 2 0 2 1 1 1 1 0 0 0 0 0 0 0 0 0 0 0 0 0 0 0 0 0 0 0 0 2 0 0 2 0 1 2 0 2 0 2 0 0 1 0 2 2 0 0 0 2 1 0 1 1 1 0 1 1 0 0 0 1 1 0 1 0 2 0 0 0 1 0 0 1 1 2 0 0 0 0 0 0 2 2 1 1 1 1 0 0 0 0 2 1 0 0 2 0 1 1 1 0 1 2 0 1 1 1 1 0 0 0 0 0 1 0 2 2 2 0 0 1 0 0 1 1 1 1 1 1 0 0 1 0 1 1 0 0 0 0 1 1 1 0 1 0 1 1 0 0 1 1 1 0 0 0 0 0 0 0 0 2 0 0 2 2 2 0 2 0 0 0 0 0 0 0 0 0 0 2 2 0 0 0 2 0 0 0 2 0 2 2 1 0 1 1 1 0 0 0 2 0 0 0 0 1 0 0 0 0 0 1 1 1 2 0 0 2 0 0 1 0 2 0 1 0 0 1 2 0 2 0 0 0 1 0 0 1 1 1 1 1 1 2 1 2 0 0 0 1 1 0 2 2 0 0 0 1 0 0 0 0 0 0 2 0 0 1 0 1 0 1 0 0 1 1 0 1 1 2 2 0 0 0 0 0 0 1 0 0 0 1 0 2 0 2 0 0 1 0 1 0 0 2 1 1 0 0 0 0 0 0 0 0 1 0 2 2 0 0 2 0 0 1 1 2 1 1 0 2 1 0 0 0 1 0 0 1 1 0 1 2 1 2 1 0 1 1 0 2 0 0 1 2 1 1 0 0 0 0 0 0 0 1 1 1 0 0 0 0 0 0 0 0 0 0 1 1 0 0 1 0 0 0 0 0 1 0 1 0 0 0 0 0 0 0 0 1 1 0 0
133 1 1 1 0 0 0 2 2 1 0 1 0 2 0 0 0 2 0 0 2 0 1 2 2 0 2 2 1 1 2 1 1 2 1 0 2 0 0 0 1 0 0 0 0 0 1 0 0 1 0 1 0 0 1 1 1 0 1 0 2 2 0 1 0 2 0 0 0 0 1 1 2 2 2 2 0 1 1 0 0 0 2 1 1 1 0 0 2 2 0 0 1 2 0 2 0 2 0 2 0 0 0 0 2 0 2 0 0 2 0 0 0 2 1 2 2 0 0 0 0 0 0 2 0 2 0 0 1 1 0 0 0 0 0 0 0 0 0 2 0 2 1 0 1 2 1 0 0 0 0 0 0 0 0 0 0 2 1 2 1 1 0 0 1 1 1 0 1 1 0 0 0 2 1 0 0 0 0 1 0 0 0 0 1 1 0 2 1 1 1 2 1 1 2 1 1 0 0 0 0 0 0 2 2 1 1 1 1 0 2 0 0 0 1 2 0 0 1 2 0 0 0 2 0 0 1 0 0 0 1 0 0 0 0 0 0 2 0 1 0 1 2 1 1 1 1 0 0 0 0 0 0 1 1 0 1 0 0 0 0 0 0 0 0 0 0 0 2 1 1 0 2 2 0 0 1 2 2 2 2 2 0 1 1 0 1 2 1 2 0 0 1 0 1 0 1 1 0 1 2 0 2 0 1 1 0 2 1 1 1 0 0 0 1 0 1 0 0 0 2 1 2 1 1 0 1 2 0 2 0 1 0 1 0 0 0 2 0 1 0 1 1 0 0 1 2 0 1 1 0 0 1 1 0 1 1 1 0 1 0 2 2 0 2 0 0 1 1 0 0 2 1 0 1 1 1 2 1 0 0 1 0 0 2 1 0 0 0 0 0 0 1 1 2 2 2 0 1 1 1 1 0 1 1 0 0 0 0 0 0 0 0 0 1 0 0 0 0 0 2 1 1 0 0 2 2 1 0 1 2 0 1 1 1 2 0 0 1 0 0 2 2 1 0 1 2 0 1 1 0 0 0 1 1 0 1 2 0 0 2 0 1 0 0 1 1 1 0 0 0 0 1 1 0 2 0 0 0 2 0 1 2 2 0 0 1 1 2 1 0 2 0 0 1 1 1 1 1 0 1 0 1 1 1 1 2 1 2 0 1 1 1 0 0 1 0 2 0 0 0 2 1 1 1 2 0 1 0 1 1 1 2 2 2 0 0 1 0 0 1 0 0 0 0 0 1 1 1 1 0 1 0 2 1 1 0 0 1 1 1 0 0 1 1 0 1 1 1 0 0 0 2 0 0 0 0 1 0 2 2 0 0 0 2 1 1 1 0 0 0 2 0 1 1 0 1 0 0 0 0 2 1 2 0 2 1 1 0 1 2 0 0 0 0 0 0 1 0 0 0 0 0 1 1 0 0 1 0 0 0 1 0 1 0 1 1 0 1 1 0 1 0 0 1 1 2 0 0 0 0 1 0 2 1 2 0 2 2 0 0 0 2 0 2 2 0 1 1 1 1 1 0 0 0 1 1 0 0 1 0 0 0 2 2 1 1 0 2 0 0 0 1 2 1 0 0 2 0 1 0 1 1 2 1 1 2 2 0 1 0 0 0 2 0 1 0 2 1 1 0 0 1 0 0 1 1 0 0 0 1 0 1 0 0 0 0 0 0 1 0 0 0 0 0 1 0 1 1 0 1 1 0 0 0 0 0 0 1 0 0 1 2 0 0 1 0 1 0 1 1 0 1 0 0 1 0 0 0 0 2 1 1 1 2 2 2 1 1 1 1 2 2 1 0 1 1 2 0 0 0 1 1 0 1 0 0 0 0 1 1 1 0 0 1 2 1 0 1 0 0 0 0 2 0 2 0 0 1 2 0 1 0 1 0 2 0 0 0 0 1 1 1 1 1 1 1 0 1 1 1 1 0 1 0 1 0 0 0 0 1 0 1 0 1 0 0 0 1 1 0 0 1 0 0 2 0 1 1 0 1 1 1 0 0 0 0 1 0 0 1 0 0 0 2 0 2 2 0 0 0 1 1 0 1 2 0 2 1 2 2 1 0 0 2 0 0 1 2 1 0 2 0 2 2 2 1 1 0 1 2 1 0 1 0 0 0 1 0 0 1 0 1 1 1 2 0 1 0 0 2 0 1 0 1 1 1 0 0 0 0 0 0 0 2 2 2 0 0 0 0 0 0 0 0 0 0 1 1 1 0 2 0 2 0 0 0 1 1 1 1 0 0 0 0 1 0 0 0 0 2 1
134 1 1 2 0 0 1 1 2 1 0 1 0 0 1 0 0 1 0 0 2 0 0 2 2 0 1 2 0 0 2 1 0 2 1 1 1 1 1 1 1 0 0 0 1 1 1 0 0 1 0 0 1 1 0 1 1 0 1 0 1 1 0 2 0 1 1 1 0 0 0 1 1 1 0 1 1 1 1 0 0 0 2 2 2 0 0 1 1 2 0 0 2 2 0 0 0 1 0 1 0 2 0 0 1 1 1 0 0 2 1 2 0 2 1 2 1 0 1 0 1 0 1 1 0 1 0 1 1 0 2 0 0 1 0 0 0 0 0 2 1 1 0 0 0 0 0 0 0 2 2 0 1 0 0 0 1 0 1 1 0 1 0 1 0 1 0 1 0 1 2 0 1 1 1 1 0 0 0 0 0 0 0 1 1 1 1 1 0 0 2 2 0 0 0 2 1 1 0 0 0 0 0 1 2 0 0 1 1 0 1 0 0 0 1 2 2 0 0 0 2 0 0 2 0 0 0 0 0 0 0 0 0 0 2 0 0 2 0 1 0 1 2 2 0 0 0 0 0 0 0 0 1 1 1 0 0 1 1 1 1 1 0 0 1 1 0 2 2 1 0 1 1 1 1 1 0 1 1 0 0 2 1 1 1 1 1 2 1 2 0 0 1 1 2 1 1 1 1 1 1 0 1 0 0 1 1 1 2 1 0 0 0 0 1 0 1 0 0 0 2 1 2 0 1 0 0 1 1 0 0 1 0 1 0 0 0 1 1 0 2 1 1 1 1 0 1 0 1 1 0 0 0 0 0 1 1 2 0 1 0 1 1 1 1 0 0 2 2 0 0 2 0 0 0 0 1 2 1 0 0 0 1 1 2 1 0 0 0 0 0 0 1 0 2 2 2 0 1 1 0 1 0 2 2 1 0 1 0 0 0 0 1 0 1 0 1 0 0 0 1 2 0 1 2 2 1 0 1 1 2 1 0 2 0 1 0 0 1 0 1 1 0 0 2 1 1 1 0 2 0 1 1 2 1 1 1 2 1 1 2 0 1 0 0 0 2 1 0 0 0 0 1 1 1 0 0 0 0 2 1 0 1 1 1 0 1 0 2 1 1 2 1 1 0 0 1 1 1 0 1 1 0 2 0 2 0 0 0 1 0 0 1 0 0 0 0 1 0 2 2 1 1 1 1 2 0 2 0 2 0 2 2 1 2 2 1 1 0 2 0 0 0 1 1 0 1 1 1 1 0 1 0 2 2 0 0 1 0 1 0 0 1 0 0 1 1 1 1 0 0 2 0 0 0 0 1 0 0 2 2 1 0 0 0 0 0 1 0 1 0 1 1 2 0 1 0 1 1 0 0 1 0 0 2 2 0 1 0 2 0 0 0 1 1 0 1 0 0 0 0 0 0 0 0 2 2 0 0 0 0 1 0 2 0 2 2 0 0 2 1 0 0 0 2 2 2 0 0 0 0 0 0 0 2 2 0 1 1 1 1 0 2 1 1 2 1 1 1 1 1 1 1 0 0 1 1 1 1 1 0 0 0 2 2 1 1 1 1 0 0 0 0 0 0 0 0 1 0 1 0 1 0 1 1 0 0 1 0 0 1 0 0 1 1 1 0 2 1 1 0 1 0 1 0 1 2 1 1 1 1 1 1 0 0 0 0 0 1 2 1 1 0 0 0 0 0 1 0 0 0 0 1 0 0 1 0 0 1 0 0 0 2 0 1 1 1 1 0 2 0 0 2 0 0 0 0 0 1 1 2 1 1 1 1 1 1 2 1 1 1 1 2 1 1 1 0 1 0 0 0 0 1 0 1 0 2 0 0 2 2 1 0 0 2 1 1 0 2 2 1 2 0 1 0 1 0 0 2 2 2 2 0 0 0 0 1 1 0 0 0 0 0 0 0 0 0 0 0 0 2 2 0 2 2 0 0 0 0 0 2 0 1 0 1 0 0 0 0 0 0 1 1 0 0 1 0 1 2 1 1 1 0 0 0 0 1 0 0 0 2 0 0 1 1 0 1 2 0 0 0 2 1 0 1 2 0 0 0 0 0 0 0 0 0 1 0 1 1 1 0 1 0 0 0 1 0 2 0 1 2 0 0 1 1 0 0 1 0 0 0 1 2 0 2 0 0 0 0 0 2 0 1 1 2 0 1 1 0 1 0 1 0 0 0 0 0 0 0 0 0 0 0 0 0 2 0 2 2 0 0 2 0 1 0 0 1 1 1 2 1 0 0 1 1 0 0 0 0 0 0 0
135 0 1 2 0 0 2 0 0 1 1 1 1 1 1 0 0 0 1 1 1 1 0 2 2 0 1 1 1 2 2 1 1 2 1 1 2 1 0 0 1 0 0 0 2 0 1 0 0 1 0 0 0 1 1 1 1 1 1 1 1 1 0 2 2 0 1 0 0 0 0 1 2 2 1 2 1 0 0 0 0 0 2 2 2 0 0 0 2 2 0 0 1 2 1 2 0 2 1 1 1 2 0 0 2 1 2 0 0 2 2 1 0 0 0 1 0 0 1 0 1 0 1 1 0 1 0 1 1 1 1 1 0 1 1 1 0 0 0 1 2 0 0 0 1 1 1 0 0 1 1 0 1 0 0 0 0 1 1 1 1 1 1 0 2 1 1 0 1 1 0 2 1 1 1 1 1 1 0 1 0 0 0 1 1 1 1 0 0 0 2 2 0 0 1 2 1 2 0 0 0 0 0 1 2 1 1 1 1 0 0 0 1 0 1 2 2 0 0 1 1 1 0 0 2 0 2 1 0 0 0 0 0 0 2 0 0 2 0 0 0 1 1 2 0 0 0 1 1 0 0 0 1 0 0 0 1 0 0 0 0 0 0 0 1 0 2 1 2 1 1 1 0 0 0 0 0 2 1 0 0 1 0 2 0 1 0 1 0 2 0 0 1 0 2 1 2 0 0 0 2 0 2 0 0 0 1 1 1 1 0 2 0 0 1 0 2 0 1 1 0 1 1 1 2 0 1 1 1 0 0 2 0 2 0 0 0 1 1 0 1 1 1 0 1 0 1 0 1 1 0 0 2 2 0 0 1 0 1 1 1 2 1 0 0 0 0 2 2 0 0 2 1 0 1 1 1 2 0 0 0 0 2 2 1 0 0 1 1 1 0 2 0 0 2 1 1 0 1 1 1 1 0 1 0 0 1 1 0 0 0 0 1 0 0 0 1 0 1 0 0 0 1 1 1 2 1 0 2 1 1 2 0 1 0 1 0 1 1 0 0 2 0 0 1 1 1 2 0 1 0 2 1 2 1 1 1 1 1 1 0 0 0 2 0 0 2 2 0 1 1 1 1 1 0 2 0 0 0 1 1 0 1 1 1 0 0 1 1 0 0 1 0 2 1 0 0 0 0 1 2 0 2 0 2 1 2 1 1 1 1 0 1 0 0 1 0 2 0 0 0 2 1 1 0 1 0 1 0 1 1 1 1 1 1 1 0 0 1 1 1 0 0 0 2 0 1 2 0 0 0 0 1 1 2 0 0 0 0 2 0 0 0 0 0 0 1 1 1 1 1 1 0 0 0 0 1 1 0 1 2 0 1 0 0 0 1 2 1 2 0 1 2 0 0 0 0 0 0 0 1 2 0 2 0 2 1 2 0 2 0 0 0 0 0 0 0 2 0 1 0 1 1 0 0 2 2 2 0 0 0 0 1 2 0 0 2 1 2 0 1 1 2 2 0 0 1 0 0 1 1 0 0 2 2 2 0 2 1 1 1 0 2 2 0 2 2 2 0 0 2 0 0 1 0 1 1 0 1 1 1 0 0 1 2 1 1 1 2 0 1 1 0 2 0 0 0 1 0 1 0 1 1 1 1 1 1 2 0 0 0 0 0 1 0 0 0 0 0 0 0 2 0 0 1 2 0 0 0 0 1 0 0 1 0 1 1 0 1 0 0 1 0 0 0 1 0 0 0 0 0 0 1 0 1 0 1 0 2 1 0 1 2 0 1 1 1 1 0 2 0 0 2 1 0 0 0 0 0 1 1 1 0 0 2 2 2 2 2 2 0 2 2 0 0 0 1 0 0 1 0 2 2 0 2 1 1 0 0 2 2 2 0 0 2 1 0 1 2 0 2 2 0 2 0 1 0 0 0 1 0 1 1 1 0 2 0 0 0 1 1 1 1 1 1 1 1 1 1 0 1 1 0 1 1 0 1 0 1 1 1 0 0 0 0 0 0 0 1 0 0 0 1 0 0 1 0 0 1 1 2 2 0 0 0 0 0 0 0 0 2 0 0 0 2 0 2 0 0 0 0 2 0 0 2 1 0 2 0 0 0 0 0 0 1 0 0 0 0 0 0 0 0 1 0 0 0 0 1 0 2 2 0 1 1 2 2 1 0 0 0 0 0 1 1 0 1 0 1 0 1 0 0 1 2 1 1 1 0 1 1 0 2 0 2 1 1 0 1 1 0 0 0 0 0 2 0 1 1 0 0 1 0 1 0 0 0 0 0 1 0 1 0 0 0 0 0 0 0 0 1 1
136 1 0 1 0 0 1 1 1 2 1 0 0 0 0 0 0 2 1 0 2 0 0 2 2 0 0 0 0 1 1 0 0 2 1 1 1 2 0 1 1 1 0 0 1 0 0 0 0 1 0 0 0 1 1 0 1 0 2 0 0 1 0 2 1 0 1 0 0 0 0 0 2 2 2 2 0 1 1 0 0 0 1 0 1 0 1 1 2 2 0 1 0 2 1 1 0 2 2 2 2 2 1 0 2 0 2 2 2 0 0 2 1 2 1 2 1 0 1 0 1 0 0 2 0 1 0 0 2 1 0 1 0 1 1 1 0 0 0 1 0 2 0 0 1 2 0 0 0 2 1 0 1 0 0 0 0 0 0 1 0 1 0 2 0 1 0 0 0 0 0 0 0 2 0 0 0 1 0 1 0 1 1 0 2 1 1 0 0 0 1 1 0 1 2 1 0 1 0 1 1 0 1 1 2 1 1 2 0 0 1 1 1 0 1 2 0 1 2 1 1 0 1 2 0 0 1 0 0 0 0 1 0 1 2 1 0 2 0 1 0 0 2 1 0 0 0 0 0 0 0 1 0 0 0 0 1 0 0 0 0 0 0 0 1 0 0 0 2 1 2 0 0 0 0 0 0 2 1 0 0 2 1 2 0 2 0 1 0 2 0 1 0 0 2 1 2 0 0 2 0 0 1 0 1 1 0 2 1 1 0 2 0 0 2 1 2 1 0 1 0 1 2 1 1 0 1 1 0 1 0 2 0 1 0 0 0 2 0 0 1 2 1 1 0 0 1 0 1 1 0 0 2 2 0 0 0 1 0 1 0 2 2 0 0 0 1 2 2 0 0 2 0 0 0 0 1 2 0 0 1 1 1 1 1 0 0 0 0 0 0 0 1 0 2 1 1 1 1 1 1 1 0 2 2 1 0 0 1 0 0 0 1 1 0 0 0 0 0 0 0 1 1 1 0 1 1 0 0 0 0 0 0 2 0 2 0 0 0 0 2 1 1 1 1 2 2 1 1 2 0 1 0 2 0 0 0 0 0 0 0 0 0 1 0 1 1 1 0 0 0 0 1 1 1 0 1 1 1 1 0 1 1 1 1 0 1 1 1 1 0 1 0 1 1 1 1 0 0 0 1 1 1 1 1 1 1 0 0 1 1 0 1 0 0 0 0 2 0 2 2 2 0 0 0 1 1 2 0 2 0 2 1 1 1 0 1 0 0 1 0 0 0 1 2 0 1 0 2 2 0 2 1 2 2 0 1 1 1 1 1 0 0 0 1 0 1 0 0 0 0 0 1 0 0 1 1 1 0 2 1 0 0 0 0 0 0 1 1 1 0 1 1 0 1 0 1 1 1 0 0 1 0 2 0 2 1 1 0 1 0 0 0 0 0 0 0 2 2 0 0 0 0 1 1 0 1 0 0 0 0 2 0 1 0 1 1 0 2 0 1 1 1 1 0 2 2 0 0 1 0 1 1 2 1 2 0 2 1 0 0 0 1 1 0 1 0 2 1 0 1 0 0 0 1 0 1 0 0 0 0 0 0 2 2 1 1 2 0 0 0 0 0 2 1 0 0 2 0 1 1 1 0 0 0 0 1 1 0 0 0 0 0 2 0 0 0 1 1 1 0 0 0 0 0 2 0 0 1 0 1 0 0 0 0 1 0 0 0 0 0 0 0 0 0 1 0 2 0 0 0 0 0 1 0 0 0 1 2 0 0 2 1 0 1 0 0 1 0 1 1 0 1 1 0 1 0 0 1 2 1 1 0 0 0 2 0 1 1 2 0 2 2 1 1 1 0 2 0 0 0 1 1 0 1 0 0 0 1 2 2 0 0 0 2 0 1 0 1 0 1 1 0 1 0 1 0 0 1 2 1 2 0 1 0 2 0 2 0 0 1 1 0 0 1 0 1 0 0 0 1 1 0 1 1 0 1 0 1 1 0 0 2 0 2 0 1 0 0 0 0 0 0 0 0 1 0 1 1 2 2 2 0 1 0 1 0 1 0 0 2 0 1 0 2 0 2 2 0 0 0 2 0 0 1 2 0 0 0 1 0 0 0 0 1 0 0 2 2 0 0 2 0 0 0 0 1 1 1 0 1 0 1 2 1 1 1 0 1 1 0 0 1 0 0 1 0 1 1 0 2 0 1 0 1 1 1 1 0 0 0 0 1 0 0 0 0 0 0 0 0 0 0 1 0 0 0 1 1 0 0 2 0 1 0 0 0 0 1 2 0 0 0 0 0 0 0 0 0 0 1 1
137 0 1 1 0 0 1 0 0 2 2 0 0 0 0 0 0 1 1 1 1 0 0 2 2 0 1 0 0 1 2 0 2 2 0 0 1 1 0 0 1 0 1 1 2 0 0 0 0 2 2 2 0 1 1 1 0 0 1 1 1 1 0 2 0 1 0 0 0 0 0 1 2 2 2 2 0 1 1 0 1 0 2 0 0 0 0 1 1 2 0 1 1 1 0 2 0 0 0 0 0 1 0 0 2 1 1 0 0 2 1 1 0 1 0 2 0 0 0 0 2 0 1 1 0 0 0 0 1 1 1 1 0 1 0 0 0 0 0 2 0 2 0 0 0 0 0 0 0 1 1 0 0 1 1 0 1 2 2 1 0 1 0 1 1 1 1 0 1 1 1 0 1 1 1 2 1 2 1 2 0 1 0 1 2 2 1 0 0 0 2 2 0 0 2 2 0 2 0 1 1 0 0 1 2 1 1 0 0 0 1 0 1 0 2 1 1 0 1 0 2 1 0 0 2 0 2 1 0 0 0 1 0 0 1 0 0 2 0 1 0 1 2 1 0 0 0 0 1 1 1 1 0 0 0 1 1 1 0 0 0 0 0 0 2 0 0 0 2 1 0 1 0 0 0 0 0 2 2 2 2 2 0 1 0 0 0 1 0 2 0 1 1 1 2 1 1 1 0 1 1 0 1 0 1 0 1 2 1 1 0 1 0 0 2 0 1 0 1 0 1 2 1 0 1 0 1 0 0 0 0 1 0 1 0 0 1 2 0 2 1 1 1 0 1 0 0 0 2 1 0 0 2 2 2 0 1 1 1 1 1 2 1 1 1 0 1 1 1 0 0 2 0 0 0 0 1 2 1 0 1 0 0 0 1 0 0 0 0 0 0 0 0 0 2 1 1 0 0 0 0 0 0 2 2 1 0 2 1 0 0 0 0 0 2 0 0 0 0 0 0 1 0 1 1 2 1 1 0 0 1 0 0 1 1 0 0 1 1 0 2 0 1 2 0 2 2 1 1 2 0 1 1 2 1 1 1 2 2 2 1 0 0 1 0 1 1 2 0 0 0 0 0 0 0 0 0 1 1 1 1 1 2 2 0 0 2 0 2 2 0 2 0 2 0 0 0 0 1 1 1 1 2 0 2 1 2 0 0 1 0 0 1 0 0 0 1 2 0 1 0 2 0 0 1 2 1 0 0 0 1 1 1 1 1 1 1 0 0 1 0 0 0 0 2 0 1 2 0 0 0 0 1 2 1 1 0 0 1 0 0 0 0 0 1 0 0 0 0 2 1 1 0 0 1 0 1 1 0 1 2 0 0 0 2 1 1 2 0 2 0 0 0 0 0 0 2 0 0 0 0 1 1 1 0 1 1 1 1 1 1 0 0 0 1 1 0 1 0 1 1 1 0 0 0 0 1 2 0 0 0 2 0 1 0 0 2 2 1 1 1 1 1 1 0 1 1 0 0 0 0 1 0 0 2 2 0 1 1 0 0 0 1 2 0 2 1 1 1 1 1 1 1 0 1 0 0 0 1 1 0 1 1 0 2 1 1 1 2 1 0 0 0 2 2 0 0 2 0 2 1 1 0 1 0 0 1 1 1 1 1 0 0 2 0 0 0 1 1 1 0 1 1 0 1 1 1 0 1 0 1 0 0 0 0 0 1 0 2 2 0 2 0 1 1 0 0 0 0 0 0 0 1 0 1 1 1 0 2 0 0 1 0 0 0 0 1 0 0 2 0 0 2 0 1 1 1 0 1 1 1 1 0 0 1 1 1 0 0 2 0 2 1 0 1 0 0 1 0 0 0 1 2 0 2 1 1 1 1 2 1 0 0 0 2 1 0 1 2 1 1 2 0 2 0 1 0 0 0 2 0 2 1 1 0 1 0 1 2 1 1 2 0 0 1 0 0 1 0 0 2 2 0 1 1 0 1 0 1 1 0 0 0 0 0 1 1 0 1 0 0 0 1 0 0 2 0 1 1 1 2 2 0 0 0 0 1 0 1 0 2 0 1 0 2 0 2 2 0 0 0 1 0 0 2 1 1 0 0 2 0 0 0 0 1 1 0 0 2 0 1 1 1 1 1 1 1 1 0 0 2 0 1 1 0 0 0 0 0 1 0 1 2 1 0 0 1 1 0 0 2 0 0 2 2 0 1 0 0 0 0 0 0 0 1 1 1 0 0 0 0 1 0 1 0 0 1 2 2 0 1 2 0 0 0 0 0 0 0 0 0 0 1 0 0 0 0 1 2 0 0 0
138 1 0 2 0 1 1 0 0 2 2 0 1 2 1 0 1 0 1 1 1 1 0 1 1 1 1 1 0 1 2 0 1 2 0 0 0 0 0 0 2 0 0 0 1 1 1 0 0 1 0 0 0 0 1 1 0 1 0 1 0 1 0 0 0 0 0 0 0 0 0 1 2 2 1 2 1 1 1 0 0 0 1 0 1 0 0 1 2 2 1 1 2 0 0 0 0 1 1 1 1 2 0 0 2 1 2 0 0 2 1 1 0 2 0 2 0 0 0 0 2 0 2 0 0 0 0 2 2 2 2 0 0 0 0 0 0 0 0 2 0 2 0 0 1 1 0 0 0 0 0 0 0 1 0 0 0 1 1 2 1 0 1 1 0 2 0 1 0 1 0 0 1 1 0 1 0 0 0 0 0 0 0 1 2 2 1 0 0 0 0 0 0 0 1 1 1 0 0 0 0 0 0 2 2 2 1 0 2 0 2 0 1 0 2 2 1 0 0 1 1 0 0 1 1 0 1 0 0 0 0 0 0 0 2 0 0 2 0 2 0 0 2 2 0 0 1 0 0 0 0 0 1 0 0 0 0 0 1 1 1 1 0 0 0 0 0 0 1 0 2 0 0 0 0 0 0 2 1 1 1 2 2 2 0 1 1 0 0 1 1 0 1 0 2 0 2 0 0 2 0 0 0 0 0 2 0 1 0 0 0 0 0 0 0 0 1 0 0 0 1 2 1 0 1 0 0 2 1 1 0 2 1 1 0 0 0 1 1 0 1 1 1 0 0 0 1 0 2 1 0 0 1 1 0 1 0 1 0 1 0 2 2 0 2 0 1 0 2 2 2 1 1 0 1 1 1 1 0 0 1 0 1 1 1 0 0 0 0 0 0 0 0 0 2 1 1 1 0 0 0 0 0 2 1 0 1 0 0 0 0 0 0 1 0 0 1 1 1 1 0 0 0 0 1 2 1 1 0 0 1 0 0 2 0 1 0 0 1 0 1 1 1 1 1 2 2 1 0 1 0 1 1 2 2 1 2 2 1 1 1 0 0 0 0 2 0 1 0 0 0 0 0 0 0 2 0 1 1 1 1 1 1 1 1 0 1 0 2 2 1 1 1 1 1 1 1 0 1 1 1 1 1 1 1 0 2 2 1 1 0 0 0 1 1 0 0 2 0 1 0 2 1 1 1 2 0 0 1 2 0 0 2 1 1 0 1 0 0 0 0 0 0 1 1 0 2 2 0 0 0 0 1 2 1 1 1 1 0 1 0 0 0 1 0 0 1 1 1 0 0 1 1 0 1 1 2 0 0 0 2 0 0 0 0 0 0 0 0 0 0 1 0 1 0 1 1 0 0 0 1 2 0 1 1 2 0 0 1 0 1 0 0 2 1 2 2 1 1 0 0 0 0 1 1 0 1 1 0 0 0 1 0 2 0 2 2 0 2 0 2 2 0 0 2 0 2 0 0 0 2 2 0 1 2 2 0 2 2 0 0 0 1 1 0 1 0 2 1 1 0 1 0 0 0 1 2 1 1 1 0 0 1 1 1 1 1 1 1 1 0 0 1 2 2 0 0 1 0 0 0 1 1 1 1 1 1 2 0 0 1 0 0 1 0 0 0 1 1 1 1 0 0 1 1 2 1 0 0 0 0 0 0 1 0 1 1 0 1 1 1 1 1 0 0 1 0 0 0 0 1 1 0 0 0 0 0 0 1 0 0 1 1 0 0 0 0 1 0 2 0 1 1 0 0 0 0 0 1 1 2 1 0 0 0 2 0 2 2 2 0 2 2 0 0 0 0 0 0 0 0 1 0 0 0 0 2 0 1 2 2 0 0 0 2 1 0 0 1 0 1 1 0 2 0 2 0 0 1 2 1 2 1 1 0 1 1 1 0 0 0 1 0 0 0 0 0 0 0 1 1 1 0 2 1 1 0 0 0 0 1 0 0 0 0 1 1 0 2 0 0 0 1 1 0 2 0 0 1 1 1 1 0 0 0 0 1 0 0 0 2 0 0 1 0 0 1 2 0 0 0 2 0 0 1 1 1 0 1 2 1 0 0 0 2 0 0 2 2 0 0 2 0 0 1 1 0 2 1 0 2 1 0 2 0 0 0 1 0 0 0 1 0 2 1 1 0 1 1 0 2 0 1 1 1 0 0 2 0 1 0 0 0 0 0 0 0 1 0 0 0 0 1 0 1 0 0 0 0 0 0 0 0 1 0 1 2 0 0 2 0 0 0 1 1 0 0 0 0 0 0 0
139 1 0 2 0 0 1 2 2 0 0 0 0 1 0 0 0 1 2 1 0 1 1 2 2 0 0 2 1 1 2 2 0 2 2 2 2 1 1 0 1 0 0 0 1 1 0 0 0 1 0 0 1 0 1 0 1 0 0 1 1 1 0 1 0 1 1 0 1 1 0 0 2 2 2 2 0 1 1 1 0 0 2 2 2 0 1 0 2 2 0 0 1 1 0 2 0 0 0 1 0 2 1 0 2 0 2 0 0 2 1 1 0 1 0 2 0 0 0 0 0 0 2 0 2 0 0 0 2 2 0 0 0 2 1 0 0 0 0 0 0 2 1 0 0 1 0 0 0 1 0 0 1 1 0 1 1 2 1 0 1 1 0 1 1 1 0 0 1 1 0 0 1 1 1 1 1 2 0 2 0 0 0 2 2 2 2 2 0 0 1 2 0 0 1 2 0 2 1 0 0 1 1 0 2 1 1 0 0 0 1 0 2 0 1 2 0 0 0 0 2 0 0 1 1 1 1 0 0 0 0 0 0 0 0 0 0 2 0 1 0 1 1 2 0 0 0 0 1 1 1 0 1 0 0 0 1 0 0 0 0 0 0 0 1 0 0 0 1 1 0 1 2 2 0 0 1 2 2 1 1 1 0 2 0 0 0 0 0 1 1 0 1 0 2 1 0 0 0 2 0 0 1 0 1 0 1 2 0 0 0 0 0 1 2 0 2 1 1 0 0 2 0 0 2 0 0 0 0 1 0 1 0 2 0 0 0 0 2 1 0 2 1 0 2 0 0 1 1 0 1 1 0 0 0 2 0 0 1 0 1 1 1 0 0 0 1 0 0 0 0 2 1 1 0 0 2 1 0 0 2 0 0 1 1 0 0 0 0 0 0 0 0 0 2 0 0 0 0 0 0 0 0 2 2 2 0 1 1 0 0 1 1 0 0 0 0 0 0 0 1 2 1 0 2 2 1 1 1 1 2 0 0 0 1 0 0 0 0 0 0 1 2 0 1 2 2 1 1 2 0 1 0 2 0 0 0 1 2 0 0 0 0 0 0 1 1 2 0 1 1 1 1 1 1 0 1 0 0 2 0 0 1 1 1 1 1 1 2 0 1 2 0 1 0 0 0 2 2 0 0 0 2 0 2 0 2 0 0 2 0 0 1 1 1 0 1 1 0 2 1 1 1 0 1 2 0 0 1 1 1 0 2 1 2 1 1 0 0 2 1 1 0 1 2 0 2 0 2 2 0 1 0 1 2 0 0 0 0 0 0 0 1 0 1 1 1 1 1 0 0 1 0 0 1 0 1 1 0 2 1 0 1 0 1 1 1 1 1 1 0 1 1 0 1 0 1 1 1 0 1 1 0 2 0 2 1 1 1 1 0 0 0 1 0 0 0 1 1 0 0 0 0 0 0 2 2 1 0 0 1 1 1 1 0 0 2 0 2 0 1 1 1 1 0 1 1 0 1 0 0 1 0 1 2 2 0 2 1 1 1 0 1 1 0 1 0 2 0 0 1 0 0 1 1 0 1 0 1 1 0 0 0 0 2 2 1 1 0 0 0 0 0 0 0 0 0 1 0 0 0 1 0 1 1 0 0 1 0 0 0 0 0 2 1 2 0 1 1 1 0 0 1 0 0 0 2 1 0 0 2 0 1 0 0 1 1 0 0 0 0 0 0 1 1 0 1 1 0 0 1 1 1 0 0 0 0 0 2 0 0 0 2 0 0 1 1 1 0 2 0 0 1 1 1 0 0 0 0 1 1 1 0 0 0 2 0 2 2 1 0 1 2 1 0 1 0 1 0 0 0 1 1 0 1 0 1 0 0 2 2 1 0 0 1 2 1 0 1 1 1 1 0 2 0 2 0 0 1 2 0 1 1 2 1 2 0 0 0 0 0 0 1 1 1 1 1 0 0 1 1 1 0 1 1 0 1 0 0 0 1 0 0 0 0 0 1 0 2 1 2 0 1 0 0 1 0 1 2 2 2 2 0 0 0 0 0 0 0 0 2 0 0 0 2 0 1 2 0 0 1 1 2 0 1 1 0 1 0 1 1 0 1 1 1 1 0 0 1 1 0 1 1 2 0 1 0 1 0 1 2 0 0 2 0 0 0 0 0 0 0 0 2 0 0 0 1 1 1 0 2 0 0 2 2 0 2 2 0 1 0 1 1 0 0 0 0 1 1 0 1 0 0 0 0 1 0 1 1 0 0 1 0 2 0 0 0 1 0 2 0 1 1 0 0 0 0 0 0 0 0 0
140 0 1 1 0 0 1 1 1 1 1 1 1 1 1 0 0 1 0 1 1 1 0 1 1 0 0 1 1 1 1 2 2 2 0 0 1 1 1 1 1 0 0 0 2 0 0 0 0 2 0 1 2 0 1 0 2 0 1 1 1 1 0 2 0 1 1 0 0 0 0 0 2 2 0 2 2 0 0 0 0 0 1 0 1 0 1 0 1 1 0 0 1 1 0 2 0 0 0 0 0 2 0 1 2 0 2 0 1 1 0 1 0 1 0 1 0 0 1 0 1 0 1 1 0 1 0 0 1 0 0 0 0 1 1 1 0 0 0 0 1 1 0 0 1 1 0 0 0 0 0 0 0 1 1 0 1 2 0 0 0 0 1 1 1 1 1 0 1 1 0 2 0 2 1 1 0 0 0 0 0 0 1 0 1 0 1 1 0 0 0 1 1 0 2 1 2 2 0 1 1 1 1 1 2 2 1 0 2 0 2 0 0 0 2 2 1 1 0 0 2 1 1 2 0 0 1 1 0 0 1 1 1 1 1 1 0 2 1 1 1 0 2 1 1 1 1 0 0 1 1 1 1 0 0 0 0 2 1 0 0 0 0 0 1 0 0 0 0 0 0 1 0 0 1 0 0 2 0 0 0 1 1 1 0 1 2 1 0 2 0 1 1 0 2 1 2 1 0 1 0 0 2 0 1 0 1 1 1 1 0 1 0 0 1 0 1 0 0 0 1 1 1 1 0 0 0 1 1 1 0 0 0 0 0 0 0 1 1 1 2 1 1 0 0 0 1 0 1 0 0 0 2 2 0 0 2 1 0 2 0 2 2 0 2 0 0 1 1 0 0 2 0 0 0 0 2 1 1 0 1 2 0 1 1 1 0 0 0 1 0 1 0 0 2 0 0 1 1 0 1 1 0 2 1 1 1 1 0 0 0 0 1 1 1 1 0 2 0 2 0 0 2 0 1 2 0 1 0 0 1 0 0 1 1 0 1 2 1 0 2 0 1 0 1 2 1 2 0 2 0 1 2 2 1 1 1 1 1 0 1 0 0 1 0 1 1 2 0 1 1 1 0 0 1 1 0 0 0 0 2 1 0 0 2 0 0 0 2 0 2 2 1 2 1 0 0 0 1 1 1 1 2 1 1 0 1 0 0 1 0 0 2 0 0 0 1 2 0 1 1 2 0 0 1 2 1 0 1 1 1 0 1 0 1 0 1 0 1 1 0 0 0 1 1 0 0 1 1 1 0 1 0 1 2 0 0 0 1 0 1 1 1 0 1 1 1 0 0 1 0 1 2 0 0 2 2 1 0 1 2 0 0 0 1 1 1 1 0 1 1 1 0 0 0 0 0 0 0 0 0 2 1 1 0 2 0 0 0 2 0 0 0 1 0 1 1 2 0 1 0 1 0 1 1 1 1 1 0 0 1 0 0 2 0 1 2 0 1 1 1 2 0 0 2 0 2 0 0 0 2 2 1 2 0 2 0 1 1 0 0 0 1 1 0 1 1 2 0 0 1 1 0 1 1 0 1 0 1 1 1 1 1 0 1 2 1 2 0 0 0 0 0 1 1 0 0 2 0 2 0 2 0 0 0 0 0 1 0 0 0 0 0 1 0 1 0 1 1 1 0 1 0 1 0 2 1 0 0 0 1 0 1 0 0 1 1 0 1 1 0 1 0 0 1 0 0 0 0 0 1 1 2 0 0 0 0 0 1 0 0 0 2 1 0 1 1 1 0 2 0 0 2 0 0 0 0 0 0 1 1 1 1 1 2 2 2 1 1 2 0 2 2 1 0 1 1 0 0 0 0 2 0 0 1 0 0 0 0 2 2 1 2 2 0 2 0 1 1 0 1 0 0 2 0 1 0 0 1 2 1 2 0 0 0 2 0 1 0 0 1 1 1 1 1 1 1 0 0 0 2 2 0 2 1 1 0 0 0 0 1 0 0 0 0 0 1 0 0 0 0 1 1 0 0 1 0 1 2 1 1 1 0 0 0 0 1 0 1 0 1 0 0 0 2 0 2 2 0 0 0 2 0 1 2 2 0 2 0 0 0 0 0 0 1 1 0 1 2 0 1 1 0 2 2 2 1 1 2 0 2 1 0 1 1 1 1 1 0 0 0 0 1 0 0 1 0 1 1 0 1 0 1 1 1 0 0 2 0 1 0 1 0 0 0 0 0 0 0 0 0 0 1 0 0 1 0 1 2 0 0 1 0 1 0 0 1 1 1 2 1 0 0 0 0 0 0 0 0 0 1 0
141 1 1 1 0 0 1 1 1 1 0 0 0 0 0 0 0 1 1 1 1 0 0 2 2 0 1 1 1 1 2 1 0 1 0 0 2 2 0 0 1 0 0 0 2 1 1 0 0 1 1 1 0 0 2 2 0 0 1 0 0 2 0 1 0 1 0 0 0 0 1 1 2 2 2 2 0 1 1 1 0 0 1 0 1 0 1 0 2 2 0 0 0 1 0 1 1 1 1 2 1 2 1 0 2 1 2 1 1 1 1 2 0 2 0 2 0 0 0 0 2 1 0 2 0 1 0 0 1 0 1 1 0 0 0 0 0 0 1 0 1 1 0 0 0 1 0 0 0 1 1 0 0 1 1 0 0 0 2 0 0 1 0 1 0 2 1 1 0 2 1 0 0 2 2 1 0 2 1 2 0 1 0 2 2 2 2 2 1 1 0 2 1 0 2 2 2 2 0 1 1 0 0 0 2 2 2 1 1 0 2 0 2 0 2 2 1 0 1 2 0 1 0 2 0 0 0 0 0 0 0 0 2 2 1 2 0 2 0 0 1 0 2 1 0 0 0 0 0 0 0 0 0 0 0 0 1 1 1 2 1 1 2 2 1 0 0 0 1 0 1 1 0 0 1 1 0 0 1 0 0 1 1 1 0 1 1 1 1 2 0 1 1 0 2 0 1 0 0 1 0 0 1 0 1 1 0 2 1 1 0 1 0 1 0 0 2 0 0 0 2 1 0 0 2 0 1 1 1 1 0 1 0 1 0 0 0 1 1 0 1 0 1 0 0 0 2 0 1 0 0 0 2 2 0 0 1 1 0 1 0 1 0 0 0 2 0 0 0 0 0 2 1 1 0 0 2 1 0 1 2 2 1 1 2 2 0 0 0 0 0 0 0 1 2 0 0 1 1 0 0 1 0 2 1 0 1 0 0 0 0 0 0 1 0 1 1 0 0 0 0 1 0 0 1 2 0 1 0 1 2 0 2 0 2 0 0 0 1 0 1 1 2 1 0 1 2 1 0 1 0 1 1 1 2 1 2 1 0 1 1 0 1 0 0 0 2 1 0 0 0 0 1 1 1 0 1 0 0 2 1 1 2 2 0 0 2 0 2 2 2 1 0 1 0 0 0 0 1 1 1 1 1 1 1 1 2 1 0 0 0 1 2 1 1 0 0 2 0 2 0 2 1 1 0 1 0 0 1 1 1 0 0 0 0 0 0 0 1 1 0 0 0 0 1 0 0 1 1 1 0 1 0 2 0 2 0 0 0 1 0 0 1 1 0 1 2 0 1 0 0 0 0 0 0 0 2 2 0 2 2 0 0 0 1 0 2 1 0 0 0 1 1 1 1 1 1 1 1 0 0 2 1 1 0 1 1 1 0 2 1 0 0 0 0 0 0 1 0 0 0 0 0 0 1 2 2 1 0 0 0 2 0 1 0 0 1 1 2 0 0 0 1 2 0 0 0 0 1 0 0 1 1 2 1 2 0 2 1 0 0 0 1 1 1 2 0 2 0 0 1 1 0 0 0 0 1 0 0 0 2 0 1 1 1 2 1 2 0 0 0 0 1 2 2 0 0 2 0 1 0 2 0 2 2 0 0 1 0 1 1 0 0 0 0 0 0 2 0 0 0 1 1 0 0 0 2 1 0 0 1 0 0 1 0 1 2 0 1 1 0 1 0 0 0 1 0 0 0 0 0 0 1 0 0 0 1 0 1 0 0 1 2 0 0 1 1 1 0 1 1 0 1 0 0 1 0 0 2 2 1 0 0 0 0 2 0 0 0 2 0 2 2 1 0 0 0 1 0 1 0 1 0 0 0 0 0 0 0 2 2 0 1 1 1 1 1 0 2 0 2 2 0 2 0 1 0 0 0 2 0 2 0 1 0 1 0 1 1 0 0 1 1 1 1 1 1 1 0 0 2 2 0 2 2 0 1 0 0 0 1 1 0 0 0 0 0 0 2 0 1 0 1 0 0 1 0 1 2 1 1 1 0 0 0 0 0 1 0 0 1 0 0 0 2 0 2 2 0 1 0 0 0 0 1 1 1 1 0 0 0 0 1 1 1 1 0 2 1 0 0 1 0 1 0 0 2 1 1 0 1 0 0 1 0 0 0 1 0 0 0 0 2 1 1 0 1 0 0 0 2 0 0 0 1 1 1 1 0 1 0 1 0 0 0 0 0 0 2 1 1 0 1 0 0 0 1 1 1 0 0 1 0 1 0 0 1 0 0 1 0 1 0 2 1 0 0 0 0 0 1 1
142 0 1 2 0 0 0 2 2 0 0 0 0 0 0 0 0 1 0 1 1 0 0 2 2 0 1 2 0 1 2 0 0 0 0 0 1 1 0 0 1 1 0 0 0 0 0 0 2 2 0 1 1 0 1 0 0 0 2 0 0 2 0 2 1 0 1 0 0 0 0 0 1 1 1 1 0 1 1 0 1 0 2 0 0 0 0 0 2 2 0 0 1 1 0 1 0 0 0 1 0 2 0 0 2 1 2 2 2 1 0 2 0 2 0 2 0 0 0 0 2 0 1 1 0 1 0 1 2 2 1 0 0 1 1 1 0 0 0 1 0 2 0 0 1 2 1 0 0 0 0 0 2 0 0 0 1 2 2 1 0 1 1 0 2 1 1 1 1 2 1 1 1 0 2 2 2 0 0 0 0 1 0 0 0 0 0 1 1 0 1 1 0 1 2 2 1 2 0 0 0 0 1 1 2 1 1 1 1 0 1 0 0 0 1 2 1 0 1 1 1 1 0 2 0 0 0 0 0 0 1 0 0 1 2 1 0 2 0 2 0 0 1 2 0 0 0 0 0 0 0 1 1 0 0 1 1 0 0 0 0 0 2 2 2 0 0 0 2 0 0 2 1 2 0 1 0 1 2 2 2 2 1 1 1 1 0 0 0 1 1 1 2 0 2 0 2 1 1 2 1 1 1 0 0 0 0 2 0 1 0 1 0 0 2 0 2 0 2 0 0 2 1 1 1 0 0 2 1 2 0 1 0 2 0 0 0 1 1 1 2 1 1 0 1 0 2 1 2 0 0 0 1 2 0 0 1 1 0 2 0 2 2 0 1 0 2 1 1 0 0 2 1 0 2 2 2 2 1 0 1 0 0 1 2 1 0 0 0 0 0 0 0 0 1 0 1 1 0 0 0 0 0 2 2 1 0 1 0 0 0 0 0 1 0 0 0 0 0 0 0 1 0 0 1 2 1 1 0 1 0 0 2 0 2 0 0 0 1 0 1 0 1 1 1 2 2 2 0 0 0 1 0 2 0 0 1 2 2 2 1 0 0 0 1 2 0 1 0 1 0 0 1 1 0 0 0 1 0 2 0 0 2 2 0 0 1 0 2 2 1 1 0 2 1 0 0 0 0 0 1 1 1 1 1 1 1 1 1 0 0 1 1 1 1 0 0 2 1 2 1 2 1 1 0 1 0 0 1 1 1 1 2 2 2 0 1 1 1 0 1 1 1 1 2 0 2 1 1 1 0 0 0 2 2 0 0 2 0 0 1 0 0 0 0 0 1 1 1 0 1 2 2 0 0 2 2 1 0 2 1 1 0 0 1 0 2 1 0 1 1 0 0 1 0 0 0 0 0 0 0 2 0 2 0 2 1 0 1 1 0 0 0 0 0 0 1 0 0 0 0 0 0 1 1 0 1 1 0 0 0 0 0 1 0 0 2 0 2 0 1 1 1 1 1 0 2 0 0 0 0 0 0 1 2 2 0 2 2 1 1 1 0 1 1 2 1 2 0 0 1 0 1 0 0 1 1 0 0 0 0 0 0 0 0 0 0 1 1 1 0 0 0 2 0 1 1 1 0 0 0 0 1 1 2 1 1 2 0 0 2 0 0 1 1 1 0 1 1 1 0 0 0 0 1 2 0 0 0 0 1 0 0 1 0 1 2 0 0 0 0 1 0 0 1 0 0 0 0 0 0 0 0 0 0 0 1 0 1 0 0 1 2 0 0 1 1 0 0 1 1 0 2 1 0 0 0 0 0 0 2 1 0 0 0 2 0 1 1 2 0 2 2 1 1 1 0 1 0 0 0 2 1 0 2 1 1 0 0 1 1 0 1 1 1 1 1 1 2 1 1 1 0 2 0 1 0 0 0 2 0 2 1 2 0 2 0 2 0 0 0 0 0 0 0 0 0 1 0 0 2 2 0 2 1 1 0 0 0 0 1 0 0 0 0 0 0 0 2 0 0 0 2 0 0 2 0 0 2 2 2 2 1 0 0 1 1 0 0 0 2 0 1 0 2 0 2 2 0 0 0 2 1 0 2 2 0 1 0 0 0 0 0 0 0 2 0 1 2 1 0 2 0 1 1 0 1 1 0 1 2 0 0 0 0 0 0 0 1 0 0 1 0 0 0 2 0 1 0 0 2 0 1 1 1 0 1 2 0 1 0 0 1 0 2 2 1 0 0 0 0 0 1 0 0 1 0 0 0 0 0 0 0 1 0 0 1 0 0 2 0 1 0 0 0 1 0 0 0 0 1 0
143 0 1 2 0 0 2 0 1 1 0 1 0 2 1 0 0 2 2 1 1 0 0 1 1 1 1 0 0 1 1 0 1 1 2 1 1 1 0 0 0 0 0 0 1 0 1 0 0 0 1 1 0 0 2 1 0 0 1 1 1 1 0 2 0 0 0 0 0 0 0 0 2 2 2 2 0 1 1 0 1 0 2 1 1 0 0 1 2 2 0 1 1 1 0 1 0 1 1 1 1 2 0 0 2 0 2 0 1 1 0 1 1 2 1 2 1 0 0 0 1 0 0 2 0 2 0 2 2 2 1 0 0 0 0 0 0 1 0 1 1 1 0 0 1 1 1 0 0 0 0 0 0 0 0 0 0 1 1 1 0 0 0 0 1 2 2 0 0 0 0 2 1 1 2 1 1 2 0 2 0 0 0 0 0 0 0 2 2 1 1 2 0 0 2 1 1 1 0 0 0 0 0 1 2 0 0 0 2 0 2 0 0 0 1 2 1 2 0 0 2 2 1 1 1 1 1 0 0 0 0 0 0 0 1 0 0 2 0 0 2 0 2 2 0 0 0 0 0 0 0 2 1 1 1 0 1 0 1 1 1 1 0 0 1 1 1 1 2 2 0 2 1 1 0 0 0 2 1 1 1 1 1 1 0 1 1 1 0 1 1 0 2 0 2 0 1 1 1 1 1 0 1 0 1 0 1 2 0 1 1 2 0 1 2 1 1 1 0 0 1 2 1 0 1 0 1 1 1 2 1 1 1 2 0 0 1 0 2 0 1 0 1 0 1 1 1 0 2 1 0 0 2 2 0 0 0 1 0 1 0 1 2 0 2 0 1 2 2 0 0 2 1 1 0 0 2 2 1 0 0 0 0 0 1 0 0 1 1 1 1 0 2 0 2 1 1 0 1 0 0 1 0 1 1 0 0 0 0 0 0 0 0 2 0 1 0 0 1 0 0 0 0 1 0 1 1 0 0 1 2 0 0 1 1 1 0 2 0 0 0 2 1 2 0 2 2 2 0 0 0 1 1 2 1 1 1 0 1 0 0 0 1 0 0 1 1 1 0 0 0 0 2 2 2 0 2 1 1 1 1 1 2 2 2 2 0 0 0 0 0 0 0 2 1 0 0 0 1 0 0 0 2 0 2 1 2 2 0 2 0 0 1 2 2 0 0 2 0 1 1 2 0 0 1 2 1 0 0 0 2 0 1 0 1 0 0 0 0 1 1 1 0 0 1 1 1 2 1 0 0 0 0 1 1 2 1 0 0 0 0 0 0 0 1 0 0 1 1 1 1 1 0 0 0 0 0 0 0 0 2 0 0 0 0 0 0 2 0 2 0 2 2 0 0 0 1 1 1 0 1 1 0 1 1 2 0 1 0 1 0 0 1 0 0 0 0 1 0 0 0 0 0 0 0 2 2 0 0 0 0 2 0 1 0 1 2 1 2 0 1 1 0 1 1 1 2 0 0 0 1 0 0 0 1 1 0 2 2 0 0 0 2 1 1 2 0 2 0 0 2 0 0 0 0 0 0 1 1 1 0 1 0 0 2 1 2 1 1 1 0 0 0 1 1 0 0 1 0 1 0 1 1 0 0 0 1 2 0 0 0 0 0 2 0 0 0 1 0 0 0 0 2 0 0 0 2 0 2 1 0 0 0 0 0 0 1 0 1 1 0 1 0 0 0 0 0 0 0 0 0 0 2 0 2 1 1 0 1 0 0 0 2 0 0 1 1 0 0 2 0 1 1 1 1 0 0 0 2 2 1 0 0 0 0 2 0 2 1 1 1 1 2 1 0 0 0 0 0 1 0 2 0 0 0 0 1 0 0 2 2 2 2 2 0 2 0 2 1 0 1 0 0 2 0 0 0 0 1 1 1 1 2 0 0 2 0 1 1 0 0 1 0 0 0 0 0 0 0 0 1 1 0 2 2 0 0 1 1 1 1 0 0 0 0 0 0 0 1 0 0 0 1 0 0 0 0 0 2 2 1 2 1 0 0 1 0 0 0 0 1 0 0 0 1 0 2 2 0 0 0 1 1 0 2 2 0 1 0 0 0 0 0 0 1 0 0 0 1 0 1 0 0 0 2 2 0 0 1 0 2 0 0 2 0 0 0 0 0 1 0 0 1 0 0 1 0 0 1 0 2 0 0 1 1 0 2 1 0 1 1 1 0 0 0 0 0 1 0 0 0 0 0 0 0 1 0 0 0 1 1 0 0 0 0 1 1 1 1 2 1 0 0 0 0 0 0 1 1 0 1 1
144 0 2 0 0 0 0 2 2 1 1 1 1 1 1 0 0 1 1 1 1 1 0 2 2 0 1 2 0 1 2 0 0 1 1 0 2 2 0 0 1 0 1 1 2 2 0 0 0 1 0 0 0 1 0 0 0 0 1 1 1 1 1 2 0 1 0 1 0 0 0 1 2 2 2 2 0 2 2 0 2 0 2 0 0 0 1 0 2 2 0 0 0 1 0 2 1 0 0 2 0 2 0 0 2 1 1 1 1 1 0 1 1 1 0 1 0 0 0 0 2 0 2 0 0 0 0 0 2 2 0 0 0 1 1 1 1 0 0 0 0 2 0 0 1 2 0 0 0 0 0 0 0 0 0 0 0 2 0 2 2 0 1 1 0 2 0 1 0 2 0 0 2 1 1 1 1 0 0 0 0 0 0 1 0 0 0 1 0 0 0 1 0 0 1 1 2 2 0 1 1 0 0 1 2 2 1 0 1 0 1 0 1 0 0 2 1 1 1 1 1 0 0 1 1 0 2 0 0 1 0 0 1 1 1 1 0 2 0 1 0 0 2 1 0 0 0 0 0 0 0 0 1 0 0 0 0 1 1 1 1 1 0 0 0 0 0 0 0 0 0 1 0 0 0 1 1 2 2 2 2 1 2 2 0 1 1 1 1 1 1 2 0 0 2 1 2 2 0 0 0 0 1 0 0 0 2 2 1 1 0 1 0 1 2 0 0 0 1 0 0 2 1 1 0 0 0 1 1 2 1 1 0 0 0 1 1 2 0 0 0 0 0 0 1 0 1 0 2 2 0 0 0 0 0 2 0 0 0 2 0 2 1 0 0 0 2 1 2 1 1 1 0 0 1 1 1 0 0 0 1 1 1 2 2 1 0 1 1 0 0 0 1 0 2 2 2 2 0 1 1 0 0 1 1 1 0 0 0 0 0 0 0 0 1 0 1 1 1 1 0 0 2 0 1 2 0 1 0 0 1 0 1 1 1 0 1 2 1 1 2 2 2 0 0 2 2 2 0 1 0 2 0 2 1 0 1 0 0 0 1 0 0 1 0 1 1 1 0 0 0 0 2 2 1 0 2 1 1 1 0 1 2 2 0 0 1 1 1 1 1 1 2 1 0 0 0 0 0 0 1 1 1 1 1 1 1 1 0 1 0 0 0 1 1 0 0 2 0 0 1 2 1 1 1 2 0 2 0 2 0 2 0 0 0 0 1 0 1 1 1 1 0 1 1 0 2 1 1 1 0 0 0 1 2 0 0 0 1 0 1 1 0 2 0 0 2 1 1 0 1 1 0 0 0 0 1 1 0 1 2 0 1 0 1 1 2 2 0 2 0 0 2 0 2 0 2 1 1 0 1 1 0 0 2 2 0 0 0 1 0 0 1 1 1 1 1 1 0 1 1 1 0 0 0 1 1 0 0 0 1 1 0 2 0 1 2 0 2 0 2 0 1 1 0 1 2 0 0 0 0 2 0 1 1 2 0 1 1 0 0 0 2 1 1 2 0 2 0 0 2 0 0 0 0 0 1 0 0 0 0 0 0 1 2 1 1 1 2 0 0 0 0 1 0 0 1 2 0 2 1 1 0 0 1 0 1 2 0 1 0 0 0 1 0 1 0 0 1 1 0 0 0 0 0 2 0 0 1 1 2 1 0 0 0 0 0 0 0 1 0 0 0 0 1 0 0 0 0 0 0 0 1 0 0 0 0 1 2 0 0 2 2 0 1 1 0 0 0 1 1 1 0 1 0 1 0 0 1 1 2 1 0 0 0 2 0 2 1 2 0 1 2 1 0 1 0 0 1 0 0 0 0 0 0 0 2 0 0 1 1 1 0 0 1 2 1 1 1 0 0 1 0 2 0 1 0 0 0 1 0 1 0 1 1 2 0 0 1 1 1 1 0 0 0 0 0 0 0 0 2 2 0 2 2 0 0 0 0 0 1 0 0 0 0 0 1 0 2 0 2 0 0 1 0 2 0 0 2 1 1 1 0 0 0 0 0 0 0 1 1 0 0 1 2 1 2 2 0 0 0 0 1 0 1 1 0 0 1 2 1 0 0 0 1 1 0 2 2 1 0 2 0 2 1 1 1 1 0 1 2 0 0 1 0 0 0 2 0 1 0 1 1 1 2 2 0 0 0 1 2 0 1 1 1 0 1 2 0 2 0 0 0 0 1 0 0 0 0 0 0 0 0 1 0 0 1 1 2 0 2 2 0 0 0 0 0 1 0 1 0 0 0 0 0 0 0 0 0 0 1 1
145 0 2 1 1 1 1 1 2 2 1 0 1 2 0 1 1 1 1 1 0 0 1 2 2 0 2 1 0 0 2 0 0 0 0 0 2 0 0 0 2 0 0 0 2 0 1 0 0 2 0 1 0 0 1 0 0 0 0 0 2 2 0 2 1 1 1 0 0 0 0 1 2 2 1 2 1 0 0 0 0 0 2 1 1 0 0 1 2 2 0 1 1 1 1 2 1 0 0 0 0 2 1 0 2 1 2 1 1 1 0 1 1 2 1 2 1 0 0 0 1 0 1 1 0 0 0 0 1 1 0 0 1 1 0 0 1 0 0 1 1 1 0 0 1 1 0 1 1 2 1 0 1 0 0 1 0 1 0 1 1 0 0 1 1 1 1 0 0 1 0 1 0 2 2 1 0 0 0 0 0 0 1 1 2 1 1 0 0 0 1 2 1 1 1 1 1 2 1 1 0 1 0 1 2 0 1 0 2 0 2 0 1 0 2 2 0 0 2 2 0 1 1 1 1 0 2 0 0 0 0 1 0 0 1 0 0 2 0 2 0 0 2 1 1 1 1 0 1 1 1 0 1 0 0 0 1 1 0 0 0 0 0 0 2 0 0 1 1 1 0 1 0 0 0 0 0 1 1 0 0 1 0 1 0 1 0 2 0 2 0 0 1 0 2 0 2 0 0 1 1 1 1 0 0 0 1 2 1 1 0 1 0 0 1 0 1 0 1 0 2 2 1 0 1 0 0 2 2 1 0 0 0 2 0 0 0 0 2 0 0 0 1 0 0 0 1 2 2 0 2 2 2 2 0 0 1 1 1 0 1 1 2 0 0 0 0 0 1 0 0 2 0 0 0 0 2 1 0 0 0 1 1 1 1 0 0 0 0 0 0 0 1 0 2 1 2 1 0 0 0 0 0 1 1 1 1 1 0 1 1 1 0 1 0 0 1 0 0 0 0 1 0 0 2 2 1 1 0 1 0 0 0 0 1 0 1 0 0 0 1 2 1 1 1 1 1 2 0 1 0 2 2 2 1 1 1 1 1 0 0 0 1 0 0 1 1 2 0 0 0 0 0 0 0 1 0 0 0 0 2 2 2 2 0 0 2 0 1 0 0 0 1 1 1 0 0 0 1 0 1 1 2 0 2 0 1 1 1 0 0 0 2 0 0 0 1 2 0 0 0 2 1 0 1 1 0 0 0 0 2 0 0 0 0 1 1 1 1 1 1 1 0 0 1 0 0 1 1 2 1 1 1 2 1 1 0 0 1 0 1 0 0 0 0 0 1 0 0 1 0 1 0 0 1 0 1 2 0 2 2 1 0 0 2 0 2 1 1 1 0 2 0 0 1 0 0 0 0 0 0 2 1 1 0 1 1 1 0 1 1 0 0 1 0 0 0 1 1 0 0 0 0 1 1 1 1 1 0 0 0 0 0 2 0 1 2 2 2 0 2 2 0 1 1 1 2 0 1 0 2 1 0 1 1 1 0 2 2 0 0 0 2 0 2 2 0 2 0 0 1 0 0 0 1 0 0 0 0 0 2 0 0 0 1 0 1 2 2 0 1 1 0 1 0 0 0 2 0 2 1 1 0 1 1 0 1 1 0 1 1 0 0 1 0 1 0 1 1 1 0 1 0 0 2 2 0 1 0 0 2 0 0 0 0 0 0 0 0 1 0 0 0 0 0 0 0 0 0 0 1 1 2 0 2 0 0 0 2 0 0 0 1 0 0 1 1 0 0 2 0 1 1 1 0 1 0 0 0 0 2 2 1 1 1 2 1 2 2 2 0 2 2 1 0 1 0 2 0 0 0 2 0 0 0 1 1 0 0 0 0 0 0 0 2 1 0 0 2 0 2 2 0 2 0 1 0 0 0 1 0 1 0 0 0 0 0 0 0 0 0 0 1 1 2 1 2 0 1 0 1 1 0 2 2 0 0 0 0 0 1 0 0 0 0 0 1 0 1 0 0 1 1 0 0 2 0 1 2 2 2 2 0 0 0 0 0 0 0 0 1 0 0 0 2 1 2 2 0 0 0 1 0 1 2 1 1 1 0 1 0 0 0 0 1 2 0 1 2 0 0 2 0 1 2 2 2 1 0 0 2 1 0 0 1 1 1 1 0 1 0 0 0 0 0 1 0 0 2 0 0 0 2 0 0 0 0 2 0 1 0 0 0 1 2 1 0 0 1 2 0 0 0 0 1 1 0 1 1 0 0 1 0 2 0 0 1 1 0 1 0 0 0 0 0 0 0 0 0 1 0 0
146 1 1 1 0 0 0 1 1 1 1 0 0 0 0 0 0 1 2 1 0 1 0 2 2 0 0 2 0 0 2 1 0 2 1 1 1 1 0 0 1 0 1 0 1 2 1 0 0 1 0 0 0 0 2 1 2 0 1 0 1 1 0 1 1 0 1 0 0 0 0 1 2 2 1 2 1 1 1 0 0 0 0 0 2 0 1 0 2 2 0 0 2 1 0 2 0 1 0 2 1 1 1 0 2 0 2 1 1 1 0 1 1 1 1 2 0 0 1 0 1 0 0 2 0 1 0 1 1 1 1 1 0 1 0 0 0 0 0 0 1 1 0 0 0 0 0 0 0 1 0 0 2 0 1 1 0 2 0 0 0 0 1 1 1 1 0 0 1 2 1 0 1 1 2 1 0 0 0 0 0 0 0 0 1 1 0 2 2 2 0 2 0 0 2 2 2 2 0 1 1 0 1 2 2 0 0 0 1 0 1 0 2 0 1 2 0 1 1 1 1 2 0 1 0 0 1 0 0 0 0 0 0 0 2 0 0 2 0 1 0 1 2 2 0 0 1 0 0 0 0 0 0 1 1 0 1 1 1 1 1 1 0 0 0 0 1 0 1 0 1 0 1 1 0 0 0 1 2 1 0 0 1 1 0 1 2 2 1 2 0 1 1 0 2 1 2 1 0 0 1 0 1 0 0 0 0 2 1 1 0 0 0 0 1 0 2 0 1 0 1 1 1 0 0 0 0 1 1 1 0 0 0 1 0 0 0 2 0 2 2 1 2 0 1 0 1 0 1 1 0 0 2 2 0 0 1 1 0 2 0 2 0 0 0 0 1 0 1 1 1 1 0 0 1 1 2 2 0 0 1 0 0 0 2 1 0 0 0 1 1 0 1 0 2 0 0 2 0 0 0 0 0 2 2 0 0 0 0 0 0 0 1 0 1 0 0 0 0 0 0 1 1 1 0 1 1 0 0 0 0 0 0 1 0 1 0 1 0 0 1 2 1 0 1 0 1 1 1 1 0 1 0 1 1 0 1 2 2 2 2 0 0 0 0 2 0 1 0 0 0 0 0 0 1 0 0 0 0 0 2 1 0 0 1 1 0 1 2 0 2 2 0 2 1 1 1 0 0 1 2 0 2 0 2 0 2 1 0 2 1 0 1 0 0 0 0 2 0 2 1 2 1 1 0 1 1 0 0 0 2 0 1 1 1 0 0 1 0 0 1 0 0 0 1 0 1 1 1 1 0 1 0 1 2 0 0 2 0 0 0 2 1 0 0 1 1 0 0 1 0 1 0 0 0 0 2 1 0 1 2 0 0 0 1 0 0 1 0 1 0 1 2 0 0 0 1 0 0 0 0 2 0 2 0 2 0 0 0 0 0 0 1 1 1 1 2 1 1 0 0 0 0 0 0 1 1 2 0 0 1 1 0 1 0 0 2 0 1 1 0 0 1 2 0 1 1 0 0 0 2 2 0 1 2 2 0 2 2 0 0 0 1 0 1 0 0 2 0 0 1 1 0 0 1 0 2 0 0 0 0 0 0 1 2 1 2 1 2 0 0 0 0 1 0 0 1 2 0 1 0 2 1 2 2 1 1 2 0 0 0 0 0 1 0 1 1 1 0 0 1 0 1 1 0 2 1 0 1 1 2 1 1 0 0 2 1 0 2 2 0 2 0 0 0 0 0 1 1 0 1 1 2 0 1 0 1 0 2 1 1 1 1 1 0 1 1 1 0 1 0 0 2 0 0 1 0 0 0 0 2 2 1 1 0 2 0 0 0 2 0 2 2 1 1 1 0 1 0 0 0 1 1 0 1 0 1 0 0 1 1 1 0 0 1 1 1 0 2 0 2 2 0 2 0 1 0 0 2 2 2 2 1 2 1 2 0 0 2 1 1 1 0 0 0 0 1 0 0 0 0 0 0 1 0 1 1 0 1 1 1 0 0 0 0 1 0 0 2 0 0 0 1 1 0 2 0 0 1 1 2 2 1 0 0 0 0 0 1 0 1 0 0 0 2 0 2 2 0 0 0 1 0 0 2 2 1 0 0 1 1 1 1 1 1 1 1 2 2 1 0 1 0 0 1 1 0 0 1 1 2 0 0 1 1 0 0 0 1 1 0 0 1 0 0 1 0 1 1 0 2 0 1 0 1 0 1 2 0 2 0 1 1 0 0 0 1 0 0 0 0 0 0 1 0 1 0 0 0 0 0 1 0 1 0 0 0 1 2 2 1 0 0 0 0 0 0 0 0 0 2 1
147 1 1 1 1 1 1 1 2 1 0 0 0 2 2 0 0 2 0 0 2 0 0 2 2 0 1 0 1 2 1 1 0 0 0 0 2 2 0 0 0 0 0 0 2 1 0 0 0 2 1 1 1 0 1 0 1 0 1 1 1 1 0 1 0 1 1 0 0 0 0 1 2 2 1 2 1 1 1 0 1 0 2 0 0 0 1 0 0 2 0 0 1 1 1 1 0 1 1 1 1 1 0 0 2 1 2 1 2 0 0 1 0 0 2 2 2 0 1 0 1 0 2 0 0 0 0 0 0 0 1 0 0 0 0 0 0 0 0 0 1 1 0 0 1 2 1 0 0 0 0 0 1 1 0 0 1 2 0 0 1 1 0 1 0 2 1 0 0 1 0 1 0 1 1 1 0 0 0 0 0 1 0 0 2 2 0 0 0 0 1 2 0 0 1 2 1 1 1 0 0 0 1 1 2 1 1 0 2 0 1 0 1 0 1 2 0 0 1 0 2 0 2 2 0 0 1 0 0 0 1 0 0 0 2 0 0 2 0 0 0 1 2 1 0 0 0 0 1 0 0 2 1 0 0 0 0 1 1 1 1 1 0 0 2 0 0 0 1 1 0 0 1 1 1 1 0 2 1 1 1 1 0 2 0 2 1 2 1 2 0 0 0 1 2 0 2 2 0 0 0 0 0 1 0 0 0 2 1 1 0 1 0 2 0 0 1 1 0 0 1 2 2 1 1 0 0 2 2 2 0 0 0 1 0 0 0 1 1 1 1 1 1 0 0 0 2 0 1 1 1 1 1 1 0 1 0 0 0 2 0 2 2 0 2 1 0 1 1 0 0 2 1 1 1 1 1 2 1 0 1 2 1 2 0 2 0 1 1 0 0 0 0 0 2 0 0 0 1 1 1 1 0 2 2 0 0 1 0 0 0 0 1 0 1 0 0 0 0 0 1 2 1 0 0 2 1 0 0 0 0 1 0 2 0 0 0 1 1 0 1 1 2 2 1 2 2 0 1 2 0 0 1 1 2 0 2 0 1 0 0 0 0 1 0 1 1 1 0 0 0 0 1 1 0 2 0 0 0 2 1 0 1 1 2 0 0 0 0 0 0 0 0 1 0 0 0 0 1 0 0 0 1 1 1 2 1 1 1 1 0 0 0 0 0 0 0 2 0 0 0 2 1 1 0 1 0 2 0 2 0 2 1 0 1 1 1 0 0 1 0 0 0 1 1 0 0 0 2 2 0 1 1 2 2 0 0 1 1 0 1 1 0 0 0 0 1 2 2 0 1 1 1 0 0 1 2 0 0 0 2 0 0 0 0 0 0 0 0 0 1 1 0 1 1 1 1 0 0 0 0 2 0 2 0 2 2 0 1 0 0 0 0 1 0 0 0 1 1 0 0 0 0 0 1 1 1 0 0 0 1 0 0 1 1 0 1 1 2 0 0 1 0 0 2 0 2 0 0 0 1 2 0 1 2 1 0 2 1 0 0 0 2 1 1 2 0 2 0 0 0 1 0 0 0 1 1 0 1 1 1 1 0 2 2 2 0 1 1 1 0 0 0 0 0 0 0 2 0 1 0 1 1 1 2 0 1 2 0 0 1 0 0 2 0 0 0 1 2 1 0 0 1 1 0 1 2 0 0 1 1 0 0 0 0 0 0 0 2 2 0 2 0 1 1 1 1 0 0 0 0 0 0 0 0 0 0 0 1 0 0 0 1 0 0 1 1 0 0 2 0 1 1 0 0 0 0 0 1 1 1 1 0 0 0 2 0 0 0 2 0 2 1 0 0 0 1 0 0 1 0 2 1 0 1 0 0 0 0 2 2 1 0 0 2 1 0 0 2 0 2 1 0 2 0 0 0 0 1 2 0 1 0 0 0 1 0 1 1 0 0 0 2 2 2 2 2 0 0 0 2 2 0 2 2 0 0 0 0 0 0 0 0 0 0 0 1 0 1 0 0 1 2 1 0 1 0 0 1 2 2 2 0 0 0 0 0 0 0 0 2 0 0 0 2 0 2 2 0 0 0 2 1 1 2 1 0 1 0 1 1 0 0 0 1 1 0 1 2 0 1 1 0 2 1 1 2 1 0 0 2 0 0 1 0 0 0 1 0 0 0 0 0 0 0 1 1 0 2 0 1 0 0 2 1 0 1 0 0 0 0 0 1 0 2 1 0 0 0 0 0 0 0 1 0 0 0 0 0 0 0 0 0 1 0 1 1 0 0 1 0 0 0 0 0 0 0 1 1 0 2 1
148 1 0 2 0 0 2 1 1 2 2 0 0 1 1 0 0 0 2 1 1 1 0 2 2 1 1 1 0 1 2 0 0 2 1 0 2 1 0 0 1 0 0 0 1 0 1 0 0 1 0 0 0 0 2 0 0 0 1 0 0 2 0 1 0 0 0 0 0 0 0 0 2 2 1 2 1 2 2 0 2 0 2 0 0 0 0 1 2 2 0 0 1 2 1 2 1 1 0 1 0 2 0 0 2 2 2 0 0 2 2 2 1 1 1 1 1 0 1 0 0 0 1 1 0 1 0 1 1 1 0 1 0 0 0 0 0 0 0 0 2 1 0 0 2 2 1 0 0 0 0 1 0 0 0 0 0 2 1 1 0 1 0 1 0 1 1 0 0 0 0 0 0 2 1 0 0 0 0 0 0 0 0 1 2 2 1 2 0 0 0 2 0 1 2 2 1 0 0 0 0 1 0 2 2 2 0 2 0 0 0 0 0 0 2 2 1 0 1 1 1 1 0 2 0 0 0 1 1 0 0 1 1 1 0 0 1 2 0 0 1 1 1 2 0 0 0 0 0 0 0 0 0 0 0 1 2 1 0 0 0 0 1 1 1 0 0 0 2 1 0 2 2 2 1 0 0 2 1 1 0 0 1 2 0 2 1 2 2 2 0 1 1 0 2 0 2 0 0 1 1 1 1 1 1 0 0 2 1 1 1 0 0 0 1 0 1 0 1 0 1 1 1 0 1 0 1 2 2 0 0 1 0 0 0 0 0 1 1 1 1 1 1 0 0 0 2 0 2 2 0 0 1 1 0 1 1 0 0 0 0 1 1 0 0 0 1 0 1 1 1 1 0 0 1 1 1 2 2 0 1 1 0 0 1 0 0 0 0 0 0 0 1 0 2 1 1 0 0 0 0 0 0 2 2 2 0 0 0 1 1 1 0 0 1 0 1 0 0 0 0 2 0 0 0 2 2 2 0 0 2 0 0 0 0 1 0 0 1 0 1 1 2 1 0 1 2 2 0 0 1 1 1 2 1 1 1 2 1 1 2 0 1 0 0 2 0 1 0 0 1 0 1 1 0 1 1 0 0 1 2 0 1 1 2 2 0 0 1 0 0 0 0 1 1 1 1 2 2 0 0 0 2 1 2 1 1 1 1 0 0 0 1 0 0 0 1 2 0 0 0 2 1 0 0 1 1 1 0 2 1 1 1 0 1 1 1 0 0 0 1 1 0 0 0 1 1 1 1 1 0 0 1 2 1 1 0 2 1 0 1 0 0 0 0 0 0 1 1 1 0 0 0 0 1 1 1 1 0 1 2 2 0 0 1 0 0 0 0 0 1 0 0 1 0 0 0 1 1 0 1 1 0 2 0 2 1 2 0 1 0 0 0 0 0 0 0 0 0 0 0 0 0 0 0 0 2 1 0 0 0 2 0 1 1 0 1 1 2 0 2 2 1 1 0 1 1 0 1 0 0 1 0 1 1 1 0 2 1 0 0 0 1 2 0 2 0 2 1 0 1 1 0 0 0 0 0 0 1 1 1 1 0 0 2 2 2 2 1 1 0 0 0 0 0 0 0 2 0 2 1 1 0 1 1 0 1 1 0 0 1 0 0 0 0 1 0 2 1 1 0 0 1 0 0 0 2 0 1 1 2 1 0 0 0 1 0 0 0 0 0 0 1 1 1 1 0 1 0 0 0 0 0 0 0 0 0 0 2 0 0 1 2 0 0 1 1 1 1 1 0 0 2 0 0 0 0 0 1 1 1 1 1 1 1 2 1 0 0 2 0 2 2 0 0 0 0 0 1 0 0 0 0 0 0 0 1 0 0 1 1 1 0 0 1 1 0 0 2 0 2 2 0 2 0 1 0 0 0 2 0 2 1 2 0 2 0 1 0 0 1 1 0 0 0 0 0 1 0 0 2 2 0 1 0 1 1 0 1 1 1 0 1 0 1 0 1 0 1 0 0 0 1 0 0 2 0 2 2 1 1 1 0 0 0 0 0 0 0 0 1 0 2 1 1 0 1 0 0 1 0 0 0 0 2 1 1 0 1 1 1 0 0 0 1 1 0 1 1 1 0 1 0 0 1 1 2 1 2 0 1 1 0 1 0 0 0 0 1 0 0 1 2 1 1 1 0 0 0 0 2 0 1 1 1 0 1 2 0 2 0 0 1 0 0 0 1 0 0 0 0 0 0 0 0 0 1 1 1 0 0 1 0 1 0 0 1 2 1 2 1 0 0 0 0 0 1 0 0 0 0 0
149 1 2 0 0 0 1 1 1 1 1 1 0 1 0 0 0 1 0 0 1 0 1 1 2 0 1 2 0 0 2 0 0 1 1 0 2 1 0 0 1 1 0 0 1 1 1 0 0 0 0 1 0 0 2 0 0 0 1 0 0 1 0 1 0 0 0 0 0 0 0 1 2 2 2 2 0 1 1 0 1 0 2 1 1 0 0 0 0 2 0 0 1 2 0 1 0 1 1 2 1 1 0 0 2 2 2 1 1 1 1 2 0 1 0 2 0 0 0 0 2 0 2 0 0 0 0 0 1 1 0 0 0 0 0 0 0 0 0 1 1 1 0 0 0 0 0 0 0 1 1 0 0 0 0 0 1 1 1 1 0 0 0 1 1 0 0 0 1 1 0 0 0 2 2 1 1 1 0 1 0 0 0 2 2 2 2 1 1 0 2 2 0 0 1 2 0 1 0 1 1 0 0 0 1 1 1 1 1 0 2 0 0 0 1 2 2 0 1 2 0 0 1 2 0 0 2 0 0 0 0 0 0 0 1 0 0 2 0 2 0 0 1 1 0 0 0 0 0 0 0 0 2 0 0 0 1 2 1 1 1 1 0 0 0 0 1 0 2 2 0 1 0 0 0 0 0 2 1 0 0 1 0 2 0 1 0 1 0 2 0 0 2 0 2 0 2 2 0 1 1 0 0 1 0 0 0 2 1 1 0 1 0 0 2 0 0 0 1 0 2 2 2 1 0 0 0 1 0 1 0 1 1 2 0 1 1 1 1 0 1 0 1 0 0 0 2 0 2 0 0 0 2 2 0 0 1 2 0 0 0 0 1 0 1 1 0 2 2 0 0 2 1 1 2 2 1 2 0 1 2 1 0 0 0 0 0 0 0 0 0 0 1 0 2 1 1 2 1 1 1 1 0 2 2 1 0 1 0 1 1 1 0 1 1 0 0 0 2 0 0 0 1 0 2 2 1 0 2 2 1 1 0 2 0 1 0 0 1 0 1 0 2 0 1 0 1 1 0 2 0 1 1 2 1 1 1 0 0 0 0 0 0 1 0 1 1 2 0 0 0 0 2 2 0 2 0 0 0 1 1 0 2 2 0 0 1 1 1 0 1 1 0 0 0 0 0 0 1 0 0 0 1 1 1 1 1 2 1 1 0 1 1 1 1 0 0 2 0 2 0 2 0 0 1 2 1 1 0 1 1 0 0 0 0 0 1 0 0 1 1 0 0 1 2 0 1 1 1 1 0 0 1 2 1 1 0 0 1 0 1 0 0 2 0 0 2 1 1 0 1 1 0 0 0 0 1 1 0 1 2 0 0 0 0 0 0 2 1 2 0 0 0 1 0 2 0 0 0 0 0 2 0 2 0 2 0 1 0 1 1 0 0 0 0 0 0 0 0 0 0 0 0 0 0 1 1 2 0 0 0 1 0 1 0 1 2 1 1 1 0 0 0 0 2 1 2 0 1 0 2 1 1 2 1 2 0 2 2 0 0 0 0 0 0 0 0 1 2 1 0 1 0 0 1 1 1 1 2 2 0 1 0 0 2 2 0 1 1 0 0 0 0 2 0 0 1 2 0 0 0 0 0 2 2 0 0 2 0 0 1 0 0 0 0 0 0 1 1 1 0 0 1 0 0 0 2 0 1 0 1 0 1 0 0 1 0 0 1 1 1 1 0 0 1 0 0 1 0 0 0 0 0 0 0 0 1 0 2 1 0 1 2 0 0 0 0 1 0 1 1 0 1 1 1 0 0 0 1 1 1 0 0 0 1 2 1 1 0 2 0 1 2 1 0 1 0 0 0 1 0 2 0 0 0 0 1 1 1 2 1 0 1 1 1 2 0 1 2 1 1 2 0 2 0 0 0 0 1 2 1 2 1 1 1 1 0 0 1 0 0 0 1 1 1 1 1 0 0 0 2 2 0 1 0 0 2 0 0 0 0 0 1 0 1 1 1 0 2 1 1 0 1 0 0 0 0 1 1 1 2 2 0 0 0 0 2 0 1 0 1 0 1 1 2 2 1 1 0 0 0 1 1 0 2 0 1 0 0 0 0 0 0 0 2 0 0 2 2 2 0 2 0 0 0 0 1 1 0 1 2 1 1 1 1 1 0 1 0 0 0 0 1 2 2 1 1 0 0 0 2 0 0 1 1 1 1 2 0 2 0 1 0 0 1 1 2 0 0 0 0 0 0 1 0 0 1 1 2 0 1 2 0 2 0 0 0 0 0 2 0 0 1 0 0 0 0 0 0 0 2 2
150 1 2 1 0 0 1 0 0 2 2 0 1 2 2 0 0 1 0 1 1 1 0 1 1 1 2 0 1 2 1 1 1 0 0 0 2 0 0 0 1 0 0 0 2 2 0 0 0 0 0 0 0 0 2 0 0 0 0 1 1 1 0 0 0 1 0 1 0 0 0 1 2 2 1 2 1 0 0 0 0 0 1 0 1 1 0 1 2 2 1 1 0 1 0 0 0 1 0 0 0 2 1 0 2 0 2 0 0 2 1 2 0 2 0 2 0 0 2 0 0 0 2 0 0 0 0 1 2 2 0 1 0 0 0 0 0 2 0 1 2 1 0 0 0 0 0 0 0 1 0 0 0 1 1 0 1 1 1 1 0 1 0 1 1 2 0 0 1 2 0 0 0 1 1 1 1 1 0 0 0 0 0 1 1 1 1 1 0 1 1 2 0 1 2 2 1 2 0 1 1 0 1 2 2 0 0 1 1 0 1 0 1 0 0 2 1 0 0 0 2 2 0 2 0 0 1 0 0 0 0 0 0 0 1 0 1 0 0 0 0 0 2 1 0 0 0 0 0 0 0 1 2 0 0 0 1 0 0 0 0 0 0 0 1 0 0 0 2 2 0 0 0 0 0 0 0 2 2 0 0 0 1 2 0 2 1 1 0 1 1 0 2 0 2 0 2 0 1 2 2 2 1 0 0 0 1 1 1 1 1 1 0 0 2 0 1 1 0 0 0 1 0 0 0 0 0 1 1 1 0 1 0 1 0 0 0 1 1 1 2 1 2 0 1 0 1 0 1 2 0 0 0 0 0 2 0 2 0 1 0 1 0 0 0 1 0 2 2 0 0 2 0 0 0 0 2 2 1 0 1 1 0 0 0 0 0 0 0 0 0 0 0 1 2 0 0 1 0 0 0 0 0 2 1 1 1 2 1 0 0 0 0 0 1 0 0 0 0 0 0 1 0 1 1 2 0 1 0 1 1 1 0 1 1 1 0 1 2 0 1 0 2 1 1 2 2 1 0 2 0 1 0 0 2 0 2 1 1 0 0 0 0 0 0 1 1 1 0 0 0 0 1 1 1 1 0 0 0 0 2 1 0 0 2 0 0 2 2 0 2 2 2 1 0 0 0 1 1 0 0 0 1 1 1 2 1 1 0 2 1 0 0 1 1 0 0 2 0 1 1 2 0 1 1 2 0 0 0 1 1 0 1 1 1 0 1 1 2 1 1 1 0 1 2 1 1 1 1 1 0 1 0 2 2 0 1 1 1 0 0 0 1 0 0 1 2 1 1 0 0 0 0 0 2 0 2 1 0 2 1 0 1 0 0 0 1 1 0 1 0 1 1 1 0 0 0 1 1 0 1 0 2 1 0 2 1 0 1 0 0 0 1 1 1 1 1 1 0 0 0 0 0 1 1 1 1 0 0 0 0 1 0 1 0 0 0 0 1 1 1 1 0 0 1 2 2 0 0 0 0 1 0 0 2 2 1 1 0 0 0 0 1 1 0 1 1 2 0 0 2 0 0 0 0 0 0 1 1 1 1 0 0 1 1 0 1 0 2 0 0 0 0 1 0 0 0 2 0 1 0 1 1 1 2 1 1 1 0 0 1 0 0 1 0 1 0 0 1 1 0 1 0 0 1 1 1 1 1 1 1 0 0 0 0 0 0 0 1 2 0 2 0 0 0 1 0 0 0 0 1 1 0 0 0 1 0 0 2 0 0 1 1 0 0 1 1 1 0 2 0 0 1 1 0 0 0 0 1 1 1 0 1 1 1 2 1 2 2 0 1 1 2 0 2 0 0 0 0 1 0 2 2 0 2 0 1 0 0 0 0 0 1 1 1 2 0 1 1 0 1 1 0 2 0 0 0 0 0 2 0 2 1 2 1 1 0 1 2 0 1 2 1 1 1 1 1 1 0 0 2 2 0 1 1 0 1 0 1 1 1 0 0 0 0 1 0 0 1 0 1 0 0 0 0 0 0 1 1 0 1 1 0 0 0 0 1 0 1 1 1 0 0 0 2 1 1 2 0 0 0 1 0 1 2 1 1 1 0 2 1 0 1 1 1 0 0 0 1 0 1 0 1 1 1 1 1 1 0 0 2 1 0 1 0 0 0 0 0 0 0 1 0 0 0 2 0 0 0 0 2 0 2 0 0 0 0 1 0 1 1 0 0 0 1 1 1 0 1 0 1 0 0 0 1 1 0 1 2 0 0 1 0 1 0 0 0 0 0 2 0 0 0 0 0 0 0 0 0 0 0 0
151 0 1 1 0 0 1 0 1 1 0 1 0 0 0 0 0 0 2 2 0 1 0 1 1 1 1 1 1 1 2 2 0 1 0 0 2 2 0 1 2 2 0 0 1 1 1 0 1 2 0 1 1 0 1 1 0 0 0 1 0 0 0 0 0 0 0 0 0 0 0 1 2 2 1 2 0 1 1 0 1 0 2 2 2 0 0 1 1 1 0 1 2 2 1 2 0 0 0 2 0 1 0 0 2 0 2 0 0 2 0 0 0 0 0 0 0 1 0 0 1 1 1 1 0 1 0 0 0 0 1 0 0 0 0 0 0 0 0 0 0 2 0 1 0 0 0 0 0 2 1 1 0 0 1 0 1 1 0 1 1 1 0 1 0 1 0 0 0 0 0 1 0 2 0 0 0 0 0 0 0 0 0 1 1 1 1 1 1 0 2 2 1 0 2 2 2 1 0 0 0 0 0 2 2 0 0 1 1 0 2 0 1 0 1 2 0 0 1 1 1 1 0 2 0 0 1 1 0 0 1 0 0 0 1 0 0 2 0 1 0 1 1 1 0 0 0 0 0 0 0 0 1 0 0 0 0 0 0 0 0 0 0 0 1 0 0 0 2 0 0 2 1 2 0 0 0 1 1 0 0 1 1 1 0 1 1 2 1 2 0 0 1 1 2 1 1 0 1 1 0 0 0 0 0 0 0 2 1 1 0 1 0 0 1 0 2 0 1 0 1 2 1 0 1 0 0 2 1 1 0 1 0 2 0 1 0 1 1 1 1 1 2 0 0 1 1 0 2 2 0 0 1 1 0 1 1 0 0 1 0 1 1 1 1 0 1 1 1 0 0 2 0 0 0 0 2 1 1 0 1 0 1 1 2 0 0 1 1 0 0 0 1 0 2 2 2 0 1 1 1 1 0 1 1 1 0 1 0 0 0 0 0 0 2 0 0 0 0 0 0 1 1 1 1 1 0 0 0 1 2 0 1 1 1 1 0 1 0 0 2 0 1 0 1 0 1 2 0 0 0 2 1 2 1 1 1 1 1 1 1 0 0 1 0 0 2 2 0 1 1 1 1 1 2 0 2 0 0 0 2 0 1 1 1 0 1 0 2 1 2 1 0 0 0 0 0 0 0 2 2 0 1 1 1 1 2 1 1 0 0 1 1 1 1 0 0 2 0 1 1 2 1 0 0 1 1 0 1 2 0 1 2 1 2 0 1 1 0 2 1 1 0 0 0 0 1 2 0 1 1 1 0 1 2 0 1 1 0 1 0 0 0 0 1 0 1 0 0 2 2 2 0 0 0 0 1 1 0 1 2 0 0 0 1 0 0 1 0 1 0 0 0 0 1 1 1 0 0 0 0 2 0 1 0 2 1 1 0 1 0 0 0 0 0 0 0 1 0 0 0 0 0 0 1 2 2 2 0 0 0 1 0 1 0 1 2 0 0 2 1 0 0 1 1 0 1 0 0 0 2 1 0 2 2 1 0 1 1 1 1 0 2 1 0 1 0 2 0 0 0 1 0 0 0 1 1 0 0 0 1 0 1 0 1 2 1 1 1 1 0 0 0 0 0 0 0 2 0 1 0 2 1 1 1 1 1 2 0 0 0 0 0 1 0 0 0 1 1 1 0 0 0 0 1 2 0 0 1 1 0 0 0 0 1 0 2 0 1 1 1 1 0 0 0 0 0 1 0 0 0 0 1 1 0 0 0 0 1 0 0 0 2 0 1 1 1 1 0 2 0 0 2 1 0 0 0 0 2 2 1 0 0 0 0 2 0 2 0 2 0 0 2 0 1 0 0 0 0 0 0 1 0 0 1 1 2 0 0 2 2 0 1 1 1 1 1 1 2 0 2 2 0 1 0 2 0 0 1 2 0 2 0 1 0 1 0 0 0 0 0 0 1 1 1 1 1 0 0 0 2 2 0 2 2 0 0 1 0 0 0 0 0 1 0 0 0 0 1 0 0 0 1 1 0 2 0 1 2 1 1 1 1 0 0 1 0 0 1 0 1 1 1 0 1 0 2 2 0 0 1 1 1 0 2 1 0 0 0 0 0 0 0 0 2 0 0 0 2 0 1 1 0 0 0 0 0 0 0 0 2 1 1 1 2 1 1 1 0 1 0 2 1 1 1 1 0 0 0 0 1 1 1 0 1 0 1 2 0 1 0 1 1 0 1 1 2 0 0 0 0 0 1 0 0 1 0 1 1 1 0 2 0 0 0 0 0 2 0 2 0 1 0 0 0 0 0 0 0 0 2 2
152 0 1 1 0 0 1 1 1 2 2 0 0 0 0 0 0 1 0 1 1 1 0 1 1 1 2 2 0 0 2 0 1 2 0 0 1 0 0 0 2 0 0 0 2 0 0 0 0 1 0 1 1 1 0 0 1 0 1 2 0 0 0 1 0 0 0 0 0 0 1 1 2 2 1 2 1 2 2 0 1 0 2 1 1 0 1 0 2 2 0 0 0 1 0 2 0 0 0 2 1 2 0 0 2 1 2 0 0 2 1 1 0 2 0 2 0 0 0 0 1 0 2 0 0 0 0 1 2 2 0 1 0 0 0 0 0 0 0 0 0 2 0 0 2 2 0 0 0 1 1 0 0 0 0 0 0 0 0 0 0 1 0 1 2 1 1 0 0 0 0 1 0 2 2 1 0 1 1 1 0 1 0 1 1 1 1 0 0 0 2 2 1 1 1 2 2 1 0 0 0 0 1 1 2 0 0 0 1 0 0 0 1 0 2 2 2 0 1 2 0 1 0 2 0 0 0 1 1 1 0 1 0 0 0 0 0 2 0 2 0 0 2 1 0 0 0 0 0 0 0 1 1 1 1 0 0 0 0 0 0 0 0 0 0 0 0 0 1 1 1 0 0 0 1 1 0 2 2 1 1 1 0 1 1 0 1 1 1 1 1 1 1 0 2 0 1 1 0 0 0 1 1 1 0 1 1 2 2 2 0 2 0 0 1 0 1 0 1 0 0 2 2 2 2 0 0 0 0 1 0 1 0 2 0 1 1 2 0 0 0 0 0 0 0 0 1 0 1 1 0 0 2 2 1 0 0 1 0 1 0 1 1 0 0 1 0 1 2 0 0 2 1 1 0 0 0 1 1 0 2 2 2 1 0 0 0 0 0 0 0 0 1 0 2 1 1 0 0 0 0 0 0 1 1 1 1 0 0 0 0 0 0 0 1 0 1 0 0 0 1 2 0 0 1 2 0 1 0 0 1 0 1 1 1 0 1 0 1 0 2 1 1 0 2 2 1 1 0 0 0 1 1 2 0 0 0 1 1 1 1 0 0 0 0 2 0 1 0 0 0 0 1 1 1 0 0 0 0 2 0 0 1 1 1 0 1 0 1 0 1 1 1 1 1 1 1 1 1 1 1 1 1 1 1 2 1 1 1 0 0 1 0 1 1 0 0 2 0 1 1 2 1 1 1 2 0 2 0 2 0 2 1 0 1 0 1 0 0 1 0 0 0 2 2 0 2 2 1 1 0 0 0 2 2 0 0 0 1 1 1 0 0 0 1 0 0 1 1 1 1 1 0 0 0 0 1 0 0 1 1 0 1 0 1 1 2 0 0 0 0 2 1 2 0 0 0 0 0 0 1 2 1 1 0 2 0 0 0 1 0 0 0 0 0 0 0 1 0 0 0 0 0 0 0 1 1 1 0 0 0 2 0 1 0 0 1 1 2 0 2 1 0 0 1 0 2 1 0 0 1 1 0 1 1 1 0 1 1 0 0 0 1 2 0 2 0 2 0 0 1 0 0 0 1 0 2 0 1 1 0 0 1 1 2 1 1 2 1 0 0 0 0 2 0 0 0 1 0 0 0 0 0 1 2 0 1 2 0 0 1 0 0 1 0 0 0 1 1 1 0 0 1 0 0 1 1 0 1 1 1 1 0 1 0 1 2 0 0 2 0 2 0 0 1 0 0 1 1 1 1 1 1 0 0 1 0 0 2 1 1 1 2 0 0 2 2 0 0 2 0 1 2 2 2 0 0 0 1 1 2 1 1 1 0 1 0 2 1 2 0 1 2 1 0 1 0 0 0 1 0 2 1 0 1 0 0 0 0 2 2 0 1 1 1 2 0 1 2 1 1 1 0 2 0 0 0 0 0 2 0 2 1 1 0 2 0 1 1 1 1 2 0 0 1 0 0 0 0 1 1 1 0 2 2 0 0 0 0 0 0 0 0 0 0 0 0 0 0 0 0 0 1 0 0 1 0 2 2 2 2 2 1 0 0 1 0 0 0 0 2 0 2 0 2 0 2 2 0 0 0 2 1 0 2 1 1 1 0 2 0 0 0 0 0 1 0 0 1 1 0 1 0 2 0 2 1 2 0 1 2 0 0 2 0 0 0 0 0 0 0 1 1 2 2 2 0 1 1 1 2 0 0 2 2 0 1 1 0 1 1 0 0 0 1 1 1 0 2 2 0 0 0 0 0 0 0 1 2 0 1 2 0 2 0 1 2 0 1 2 1 0 0 0 0 0 0 0 0 0 1 0
153 0 1 1 0 0 1 2 2 1 0 1 1 1 1 0 0 0 2 1 1 1 0 2 2 0 0 1 0 0 1 2 1 2 0 0 2 1 0 0 1 0 1 1 1 1 1 0 1 1 0 1 0 0 2 0 0 0 1 0 1 1 0 2 0 0 0 0 0 0 0 1 2 2 2 2 0 2 2 0 2 0 2 1 1 0 0 2 2 2 1 2 2 2 0 2 0 2 2 2 2 2 0 0 2 0 2 0 1 1 1 2 0 1 0 1 0 0 2 0 0 0 1 1 0 1 0 1 2 1 0 0 0 0 0 0 0 0 0 1 2 0 0 0 1 0 0 0 0 1 0 0 0 0 0 0 0 1 1 1 1 0 1 0 0 1 0 0 1 1 0 0 0 2 2 2 0 0 0 0 0 1 0 1 1 1 1 1 0 0 0 1 0 0 1 2 0 1 0 0 0 0 0 2 2 0 0 1 1 0 2 0 1 0 2 2 1 1 1 0 2 1 0 2 0 0 2 1 0 0 0 2 0 1 1 0 0 2 0 2 0 0 2 1 0 0 0 1 1 0 0 0 2 0 0 0 0 0 0 0 0 0 0 0 1 0 0 1 2 1 1 0 1 1 1 1 0 2 2 2 1 1 0 2 0 1 0 2 0 2 0 0 1 0 2 0 2 2 0 2 1 0 1 1 0 1 0 2 1 1 0 1 0 0 0 0 2 1 1 0 0 2 2 1 1 0 1 1 1 1 0 2 0 2 0 0 0 2 0 0 0 0 1 0 1 0 1 0 2 1 0 0 2 2 1 0 2 0 0 2 0 1 1 0 1 0 1 1 1 0 0 2 1 0 1 1 0 1 1 0 1 0 2 2 1 1 0 0 0 0 0 0 1 0 2 1 1 0 1 1 1 1 0 1 0 0 1 0 0 1 1 1 0 0 1 0 1 0 0 0 0 1 0 0 0 2 2 0 0 0 2 0 1 1 1 0 1 0 0 0 2 0 2 0 1 1 1 2 0 0 0 2 1 2 1 1 1 0 0 0 0 0 0 2 0 0 2 1 0 0 0 0 1 1 2 0 2 0 0 2 0 1 2 2 2 1 0 1 1 0 1 1 1 1 0 1 1 0 1 1 1 1 2 0 2 0 2 1 1 1 1 0 1 2 2 0 0 2 0 1 1 2 2 2 0 2 0 1 0 2 0 2 1 1 1 1 0 2 0 1 1 1 0 0 0 1 1 2 0 0 0 0 0 2 0 2 0 0 1 0 1 1 1 0 0 2 2 1 1 0 0 0 1 0 0 1 2 1 0 1 2 0 1 0 1 0 0 1 1 1 0 1 1 0 0 0 0 0 0 0 0 2 1 1 2 2 0 1 0 0 1 0 0 0 0 0 0 0 0 0 0 0 0 0 0 1 1 2 0 0 1 1 0 1 0 0 2 0 2 0 1 0 1 1 0 1 1 0 0 0 1 2 0 0 2 2 0 2 2 0 0 0 2 1 1 1 0 1 1 1 0 2 1 0 0 1 1 1 1 1 0 0 0 1 2 2 2 1 1 1 0 0 1 1 0 0 0 2 0 2 0 2 0 0 2 0 2 2 0 2 0 0 0 2 0 0 0 1 1 1 0 0 0 0 1 2 0 0 1 1 2 0 0 0 0 0 0 0 1 0 0 1 0 0 0 0 0 1 1 0 1 1 0 0 0 0 0 0 2 1 1 2 2 0 1 1 0 0 0 1 1 1 2 0 0 1 0 0 0 1 1 1 1 1 0 1 0 1 0 2 0 1 2 2 0 2 0 1 0 0 0 2 0 0 0 1 0 0 2 2 2 0 0 0 0 1 1 0 2 0 1 2 0 2 0 0 0 0 0 2 0 2 1 1 1 1 0 0 0 0 0 0 0 0 0 0 0 0 1 0 1 1 0 2 2 0 1 0 0 0 1 0 1 0 1 0 0 0 1 0 1 0 2 0 0 2 0 0 0 0 2 2 0 0 0 0 1 1 0 0 2 0 1 0 1 0 2 1 0 0 0 1 1 0 2 0 1 0 0 1 0 0 1 1 1 1 0 0 1 0 1 0 0 1 2 1 1 0 0 1 2 0 0 1 0 1 0 2 0 0 0 1 2 0 0 0 0 0 2 0 2 0 0 1 2 0 2 2 1 1 1 0 0 0 1 1 1 0 1 0 1 0 0 0 0 2 0 1 1 0 0 1 0 2 0 0 1 1 0 1 0 0 1 0 0 1 1 1 1 0 2 2
154 0 1 0 0 0 1 1 2 2 1 0 1 1 1 0 0 2 0 0 2 0 0 1 1 0 1 2 0 0 2 0 1 0 0 0 1 1 0 0 2 0 0 0 2 0 0 0 0 1 1 1 1 1 0 0 0 0 1 0 1 1 0 2 0 2 0 1 0 0 0 1 2 2 0 2 2 0 0 1 0 0 1 0 1 0 0 0 2 2 0 0 2 2 0 1 0 0 0 1 0 2 0 0 2 1 2 0 0 2 1 1 0 0 1 1 1 0 1 0 2 0 1 1 0 1 0 0 1 0 2 1 0 0 0 0 0 0 1 0 0 2 0 0 0 1 0 0 0 0 0 0 0 1 0 1 1 0 0 0 1 0 0 0 0 2 2 1 0 2 0 0 1 2 2 1 0 0 0 0 0 0 1 0 1 0 0 2 1 1 1 2 0 1 2 2 1 1 0 0 0 0 0 1 2 1 1 0 1 0 2 0 2 0 1 2 1 0 1 1 1 0 1 2 0 0 1 0 0 0 0 1 0 0 1 0 0 2 0 1 0 1 2 2 0 0 0 0 0 0 0 0 2 0 0 1 2 1 1 0 0 0 1 1 1 0 0 0 2 1 1 0 2 2 0 0 0 2 2 1 1 1 0 1 0 1 0 1 2 2 0 1 0 0 2 1 2 1 0 2 2 0 0 0 0 0 0 1 1 1 0 1 0 0 2 0 2 0 0 0 2 2 2 1 1 0 0 1 1 1 0 2 0 1 0 0 0 1 1 1 2 1 1 0 1 0 1 0 2 2 0 0 2 2 1 0 1 1 0 1 0 1 1 0 1 1 1 1 2 1 1 1 0 0 0 0 1 1 0 0 1 2 1 1 2 2 0 1 1 0 0 0 0 0 2 1 1 1 1 1 1 1 0 2 2 1 0 2 0 0 0 0 0 0 2 0 0 0 1 0 0 1 1 1 1 2 2 1 0 2 2 1 0 2 0 1 0 2 1 1 2 1 1 0 2 0 0 2 0 1 0 2 1 2 1 1 1 1 2 1 1 0 0 2 0 0 2 1 0 0 0 0 0 0 1 1 0 0 0 0 2 0 0 0 2 1 0 1 2 1 1 2 0 1 0 0 0 0 0 2 2 1 1 1 1 2 1 1 1 0 0 1 1 0 0 0 0 2 0 2 1 2 0 0 0 0 0 0 1 1 1 0 2 1 2 0 0 1 0 1 0 0 0 1 2 0 1 1 1 2 0 0 0 1 2 0 0 1 0 1 0 0 0 1 1 0 1 1 1 0 0 1 0 0 1 0 2 0 0 0 2 0 0 0 0 0 0 2 1 2 0 2 0 0 0 2 1 0 0 0 0 2 0 1 0 2 1 1 1 1 1 0 0 0 0 0 0 0 0 0 0 0 0 1 1 0 1 1 0 0 0 0 1 2 0 0 2 0 2 0 2 2 0 0 2 0 1 0 0 0 1 2 0 1 2 2 0 1 1 1 1 0 2 1 1 2 0 2 1 1 0 1 0 1 1 0 1 0 1 1 1 1 0 0 0 1 1 0 1 0 0 0 0 1 0 0 1 1 0 0 0 0 0 1 1 0 0 1 0 0 0 0 0 1 1 1 0 1 0 0 1 0 0 0 0 1 1 0 2 1 1 0 0 0 0 1 0 0 1 2 1 1 0 0 0 0 0 0 1 1 1 1 1 0 0 0 1 0 2 0 0 1 2 1 0 0 0 1 0 2 0 1 2 0 0 1 1 0 0 1 2 1 1 1 1 2 1 2 2 1 1 2 2 0 0 1 1 2 0 0 0 1 0 0 0 0 1 1 1 2 1 0 1 1 0 2 1 1 2 0 1 1 0 1 0 0 0 0 1 2 0 2 1 1 0 1 0 0 0 0 0 0 0 0 0 0 0 0 0 0 1 1 0 2 2 0 0 2 0 0 1 0 0 0 0 2 0 0 2 1 2 0 2 0 0 2 0 2 1 0 0 0 0 0 0 0 1 1 0 0 2 0 1 0 1 0 2 2 0 0 0 0 0 0 2 1 1 1 0 2 1 0 0 0 2 1 0 2 2 0 0 1 0 1 1 1 1 1 0 1 2 0 0 1 0 0 0 1 1 0 0 0 2 1 1 2 0 1 1 0 2 0 1 1 1 1 2 1 0 0 0 0 0 0 1 1 1 0 0 0 0 0 0 0 0 0 0 0 0 0 0 0 0 1 0 1 2 0 0 0 0 0 1 0 0 0 0 0 0 0 1 1
155 0 1 2 0 0 2 1 2 1 0 1 0 1 0 0 0 0 2 2 0 0 0 2 2 0 0 2 1 1 2 1 0 2 1 1 1 1 0 0 2 0 0 0 1 0 1 0 0 1 0 0 0 0 2 1 0 0 0 1 0 0 1 2 0 0 0 1 0 0 0 1 2 2 0 2 2 2 2 0 2 0 2 1 2 0 0 0 2 2 0 0 0 1 0 0 0 0 0 1 0 2 0 1 2 0 2 0 0 2 1 1 1 2 1 2 1 0 1 0 1 0 2 0 0 0 0 1 2 1 1 0 0 0 0 0 0 0 1 0 1 2 0 0 2 2 1 0 0 1 0 0 0 0 0 0 0 2 0 2 1 0 0 1 1 2 2 1 1 2 0 0 0 2 2 1 0 0 0 0 0 0 0 0 0 0 0 1 0 0 1 1 0 1 2 1 1 1 0 0 0 0 0 1 2 1 1 1 2 0 1 0 0 0 1 2 2 0 1 0 2 2 1 2 0 0 1 1 1 1 0 0 0 0 1 0 0 2 0 2 0 0 2 1 0 0 0 0 0 0 0 0 2 0 0 0 0 1 0 0 0 0 1 1 0 0 1 0 2 1 0 1 0 0 0 0 0 1 2 0 0 1 0 2 0 1 0 2 1 2 0 0 1 0 1 0 1 1 1 1 2 0 2 0 0 0 0 2 0 0 1 0 0 0 2 0 2 0 1 0 0 2 1 0 1 0 1 2 1 1 0 1 1 2 0 0 0 0 2 1 1 1 0 0 0 0 2 0 1 1 0 0 1 1 0 1 1 0 1 1 1 2 1 0 0 0 1 1 1 0 0 2 0 0 0 0 0 2 0 0 1 1 1 1 0 1 0 0 0 0 0 0 1 0 2 1 1 1 0 0 0 0 0 2 2 0 0 1 0 0 0 0 0 0 2 0 0 0 1 0 0 1 0 2 0 1 0 0 1 1 2 1 2 0 2 0 0 1 1 1 2 0 2 1 1 2 2 1 0 1 0 1 1 2 1 1 1 2 2 2 1 0 0 0 0 2 0 1 0 1 2 1 1 1 2 0 1 0 0 0 2 1 2 2 1 1 0 1 2 2 1 1 1 0 0 0 0 0 1 1 1 0 2 1 1 0 2 0 0 2 0 0 1 0 0 0 0 2 0 0 0 2 2 2 0 2 0 0 0 0 2 0 2 0 2 0 1 1 1 0 2 2 0 0 2 1 0 0 2 2 0 1 1 2 2 0 0 2 0 1 0 0 1 1 0 0 2 1 1 1 0 1 0 0 0 0 1 1 0 1 2 0 0 0 0 0 1 0 0 0 1 1 0 1 0 0 0 0 0 0 0 2 0 2 0 2 0 0 0 1 1 0 0 0 0 1 1 1 0 0 0 0 0 0 0 2 2 0 0 0 0 0 0 2 0 2 2 0 2 0 1 2 0 1 0 2 2 0 0 0 2 1 0 1 2 2 0 1 1 1 1 0 2 0 2 2 0 2 0 0 1 0 0 1 1 0 0 1 2 2 0 1 1 0 2 1 1 2 1 1 0 0 0 2 1 0 0 2 0 0 0 2 1 0 0 0 1 1 1 0 1 0 0 0 0 1 0 1 1 1 0 0 0 0 1 2 0 0 2 2 2 2 0 1 0 1 1 0 0 1 0 0 0 0 0 1 0 1 0 0 0 0 1 0 0 0 0 0 2 0 0 0 2 0 0 1 1 1 0 1 1 1 2 2 1 0 0 0 2 2 1 0 0 0 0 1 0 2 1 2 0 1 2 1 0 1 0 1 0 1 0 2 0 0 1 0 1 0 1 2 2 0 0 0 2 2 0 0 2 0 2 1 0 2 0 1 0 0 1 2 0 2 1 1 1 1 0 1 0 0 0 0 0 0 0 0 0 0 0 0 2 2 0 2 2 0 0 2 0 0 1 0 0 0 0 1 0 0 2 0 0 0 1 1 0 2 0 1 2 1 1 1 2 0 0 0 0 0 0 1 2 0 0 0 2 1 1 2 0 0 0 2 0 0 2 0 1 1 0 1 0 0 0 0 1 0 0 1 2 0 1 1 0 1 1 1 0 2 0 0 2 0 1 1 2 1 1 2 0 0 0 1 0 1 2 0 1 0 0 0 2 0 0 2 2 0 1 1 0 1 0 1 0 0 1 1 0 1 0 0 0 0 0 1 0 2 0 1 1 0 0 1 0 1 0 0 0 0 0 2 0 1 0 1 0 0 0 0 1 0 1 1
156 0 1 2 0 0 2 1 2 2 1 0 1 1 1 0 0 0 1 1 1 1 0 2 2 0 1 2 0 0 2 1 0 0 0 0 1 2 1 1 0 0 0 0 2 0 1 0 0 1 0 0 2 0 0 0 1 0 0 0 0 2 0 2 0 1 0 0 0 0 1 1 2 2 2 2 0 1 1 0 1 0 2 1 1 0 0 1 2 2 1 1 1 2 1 2 0 1 1 2 1 2 0 0 2 2 2 2 2 0 0 2 1 1 1 1 1 1 0 0 2 1 0 2 0 2 0 1 2 2 0 1 0 0 0 0 0 0 0 1 2 0 0 0 0 0 0 0 0 0 0 0 1 1 1 0 1 0 0 0 0 2 0 1 1 2 2 1 0 1 0 1 0 2 2 1 0 0 0 0 0 0 0 0 0 0 0 1 1 0 1 1 1 1 2 2 2 2 0 1 1 0 0 1 2 1 2 0 1 0 2 0 1 0 2 2 1 1 1 1 1 1 0 1 1 1 1 0 0 0 0 0 1 1 0 1 0 2 0 2 0 0 2 1 0 0 0 0 0 0 0 1 0 0 0 0 1 0 1 1 1 1 0 0 1 0 0 0 1 0 1 0 1 2 0 0 0 2 0 0 0 1 1 1 0 2 1 2 0 2 0 1 1 0 2 0 2 0 0 0 1 0 0 2 0 0 0 2 1 1 0 0 0 1 1 0 2 1 1 0 0 2 2 1 1 0 0 2 2 1 0 1 0 1 0 0 0 2 0 0 0 0 1 0 0 0 1 1 2 1 1 1 2 2 0 0 1 0 1 0 1 1 0 0 0 2 0 1 1 0 0 2 0 0 0 0 1 2 1 0 0 1 1 1 1 1 0 0 0 0 0 0 0 0 2 1 1 0 0 0 0 0 0 1 0 0 1 0 0 0 0 0 0 1 0 0 1 1 0 1 0 1 1 1 1 2 1 2 0 0 2 0 0 2 0 1 1 1 1 1 0 2 1 0 1 1 1 1 0 1 0 1 0 2 0 0 0 1 2 1 1 0 1 1 0 0 2 2 0 1 1 1 1 1 1 0 1 1 1 0 0 1 2 2 0 0 2 0 2 2 0 2 0 1 1 1 1 0 1 1 2 2 2 0 2 0 2 1 1 0 0 0 1 0 1 0 0 2 0 1 0 2 0 1 1 2 0 0 0 1 1 0 0 0 0 0 1 0 0 1 0 0 0 1 1 0 1 2 0 0 0 0 1 2 1 1 0 0 1 1 0 0 1 0 0 1 2 0 0 0 1 1 0 0 1 0 1 1 0 1 2 0 0 0 0 0 0 2 1 2 0 1 1 0 1 0 0 0 0 0 0 1 1 2 0 2 1 0 1 0 0 0 0 0 0 0 0 1 0 1 1 1 0 1 1 0 0 0 0 0 0 2 0 2 0 1 2 1 0 2 0 0 0 1 1 1 2 0 0 0 0 2 0 1 2 2 0 2 2 0 0 0 1 1 1 2 1 2 1 1 1 1 0 0 1 1 1 0 1 1 0 2 0 0 2 2 1 1 0 0 0 0 0 0 0 1 1 2 0 1 0 1 0 0 1 0 1 1 0 0 0 0 0 2 0 1 0 0 1 1 0 0 0 0 0 2 0 1 0 0 2 0 0 0 0 0 1 0 1 2 0 2 0 1 1 0 0 0 0 0 0 0 0 0 0 0 0 0 2 0 0 0 1 0 0 0 0 0 0 2 0 0 2 2 0 0 0 0 0 0 2 1 0 0 1 2 1 1 1 1 1 2 1 1 0 1 0 0 0 1 0 1 0 0 0 0 1 0 0 1 1 0 0 0 2 1 0 0 2 0 1 1 0 2 0 0 0 0 0 2 0 2 1 2 0 2 0 1 1 0 0 1 0 0 1 0 1 0 0 1 1 1 0 2 2 0 0 0 1 1 0 0 0 0 0 0 1 0 1 0 1 0 1 0 0 1 0 1 1 2 2 2 0 0 0 0 0 0 0 0 2 0 1 0 2 0 2 1 0 0 0 1 0 1 1 2 0 0 1 1 1 0 0 0 1 1 0 0 0 0 0 0 0 0 1 0 1 0 0 1 2 0 0 1 0 0 0 1 0 0 0 0 2 0 1 1 0 0 1 0 0 1 2 0 0 0 0 2 0 0 0 0 0 0 1 1 1 0 0 0 0 0 0 0 0 0 0 1 1 0 0 1 0 0 0 0 0 0 0 1 0 0 0 0 0 1 0 0 0 0 1 0
157 1 2 0 0 0 1 1 1 2 2 0 1 1 0 1 1 1 1 0 1 0 0 2 2 0 0 2 0 0 2 1 0 1 0 0 2 2 0 0 0 0 0 0 0 0 1 0 0 2 0 1 0 1 1 1 0 0 0 0 2 2 0 1 0 1 0 0 0 0 0 2 2 2 2 2 0 2 2 0 2 0 1 0 1 0 0 0 1 1 0 0 0 1 0 1 0 0 0 1 0 2 0 0 1 1 1 1 1 1 0 1 1 2 1 2 2 1 0 0 2 1 2 0 1 0 0 1 1 1 0 0 0 1 1 0 1 0 0 0 1 1 0 0 1 1 0 0 0 0 0 0 1 0 0 1 0 0 1 1 0 1 1 1 0 1 1 1 0 2 1 0 0 2 1 0 0 0 0 0 0 0 1 0 0 0 0 0 0 0 1 1 0 1 1 2 1 1 0 1 1 1 1 1 2 2 2 0 1 0 1 0 2 0 2 2 0 1 1 1 1 1 0 2 0 0 1 0 0 0 0 0 1 1 1 0 1 2 1 1 0 0 1 0 0 0 0 0 0 0 0 1 1 1 1 0 0 0 0 0 0 0 0 0 0 0 1 0 2 2 0 1 1 1 0 0 0 0 2 0 0 2 1 2 0 1 1 2 0 2 0 0 0 0 2 2 1 1 0 2 2 1 0 1 0 1 0 2 1 1 0 1 0 0 1 0 1 0 1 0 1 2 2 1 1 0 0 2 1 2 0 1 0 1 0 0 0 2 0 1 1 1 1 0 0 1 2 0 2 2 0 0 2 2 2 0 1 0 2 0 2 2 2 0 2 0 1 0 1 0 0 2 0 0 1 1 1 2 1 0 1 0 0 0 0 0 0 0 0 0 0 0 0 0 1 0 1 0 2 1 1 2 0 2 2 1 0 0 0 0 0 0 0 0 1 0 1 0 1 0 0 1 0 0 0 1 0 1 2 2 2 1 0 2 0 2 0 0 0 0 2 0 2 1 0 1 2 1 0 0 0 1 1 1 2 1 2 1 1 1 1 0 0 2 0 0 2 1 0 0 1 0 1 1 1 0 1 0 0 0 2 0 0 0 2 1 0 1 2 0 2 2 2 1 1 1 1 1 1 1 1 1 1 1 1 1 1 2 1 0 0 1 0 0 0 0 0 2 0 2 0 2 1 1 0 1 0 0 0 1 1 0 1 1 1 0 0 0 0 2 0 0 0 0 2 0 0 1 1 1 0 0 0 2 2 0 0 0 2 1 0 0 1 1 0 1 2 0 0 0 1 1 1 0 1 0 2 1 0 2 1 1 0 0 0 0 0 1 1 1 0 1 0 1 0 1 0 1 1 0 1 2 0 1 0 2 1 2 0 1 0 0 0 1 0 0 0 0 0 0 0 0 0 0 0 2 2 0 0 0 0 2 0 2 0 1 2 0 2 0 0 1 0 1 0 1 1 0 0 1 0 1 0 0 1 1 0 2 2 0 0 0 1 0 1 1 0 2 0 0 0 1 0 0 0 0 1 0 0 1 1 0 0 0 2 2 0 0 2 0 0 0 1 2 2 0 0 2 0 1 0 1 0 1 1 0 0 1 1 0 1 0 0 2 0 1 0 1 0 0 0 0 0 0 0 0 2 0 0 0 0 0 0 0 0 0 0 0 0 0 0 0 0 0 1 0 0 0 0 0 0 0 1 0 2 1 0 0 1 0 0 0 1 0 0 1 1 0 0 1 1 0 0 1 1 0 0 0 1 1 1 1 0 0 1 2 1 2 1 2 0 1 1 0 0 0 0 0 1 0 0 0 1 0 1 0 0 0 1 1 1 0 0 0 1 2 1 0 2 0 2 2 0 1 0 2 0 0 1 2 0 1 1 1 1 1 1 0 0 0 0 0 0 0 1 0 0 0 0 0 2 2 0 2 1 1 0 1 1 1 0 0 0 0 0 0 1 0 2 0 1 0 1 1 0 2 0 0 1 1 2 2 1 0 0 1 0 0 0 0 2 0 1 1 2 0 2 2 0 0 0 1 0 1 2 1 1 1 0 2 0 0 0 0 0 1 0 0 2 0 0 2 0 1 1 2 0 1 0 1 2 0 1 2 1 1 0 0 0 1 0 0 1 0 1 0 0 0 1 0 1 0 0 2 1 0 1 1 0 1 0 1 1 0 0 1 0 0 0 0 0 0 0 0 0 2 0 2 2 0 0 2 0 0 0 0 0 0 0 1 0 0 1 0 0 0 0 0 0 0 1 0
158 1 1 2 0 0 1 2 2 0 0 1 1 2 1 0 0 2 0 0 1 0 1 2 2 0 0 2 0 0 2 0 2 2 0 0 0 1 1 0 0 0 1 1 2 2 1 0 0 2 0 1 1 1 0 1 1 0 0 0 0 1 0 0 0 0 0 0 0 0 0 0 2 2 2 2 0 1 1 1 0 0 2 1 1 0 0 0 1 1 0 0 1 2 0 1 0 1 1 1 1 2 0 0 2 0 2 0 0 2 0 0 1 1 1 1 0 1 0 0 2 1 1 1 0 1 0 1 2 1 2 1 0 2 2 2 0 0 0 0 1 1 0 0 2 2 1 0 0 1 1 0 1 0 0 0 0 1 1 2 1 0 0 0 0 2 1 0 0 1 1 0 1 1 2 1 1 2 1 2 1 1 1 0 1 0 1 0 0 0 2 2 0 0 2 1 1 2 0 0 0 0 0 0 2 2 2 1 1 0 2 0 2 0 2 2 1 1 0 0 2 1 0 1 1 0 1 0 0 0 0 1 0 0 1 0 0 2 0 2 0 0 2 2 0 0 0 1 1 0 0 0 1 1 1 0 0 1 1 1 1 1 0 0 0 0 0 0 2 1 2 0 1 1 0 0 0 1 2 0 0 0 1 2 0 1 1 0 0 2 0 2 2 0 2 0 2 0 0 0 1 0 0 0 0 0 0 1 1 1 1 2 0 0 1 0 1 1 0 0 0 2 1 1 1 0 0 2 1 2 1 1 0 1 0 1 1 2 0 0 0 0 2 0 0 0 1 0 1 0 1 1 0 0 0 2 0 1 0 2 0 1 1 0 0 0 1 2 2 0 0 2 1 1 0 0 2 2 0 0 0 0 0 0 2 2 0 0 0 0 0 0 1 1 2 1 1 1 0 0 0 0 0 2 0 0 2 0 0 0 0 0 0 0 2 0 0 0 1 0 0 1 0 0 1 2 1 0 0 1 1 0 1 1 0 0 1 1 0 0 1 1 1 0 1 1 1 2 0 1 0 2 0 2 0 0 0 1 1 1 1 0 0 0 0 2 0 1 0 0 0 0 1 1 1 1 1 0 0 0 0 0 0 0 2 1 0 0 1 0 1 1 1 2 2 1 1 1 1 0 0 0 2 0 2 0 2 2 1 0 0 1 0 0 1 0 0 2 0 1 0 2 1 1 0 2 0 1 0 1 1 1 0 0 0 1 0 1 1 1 0 0 1 0 1 0 0 0 2 2 0 0 0 0 2 1 1 0 2 1 0 0 1 0 0 2 2 1 1 0 0 1 1 0 0 1 1 1 0 1 2 0 0 0 0 0 0 2 1 2 0 0 0 0 0 0 0 1 1 0 2 1 0 2 0 2 2 0 0 0 0 0 0 0 1 1 1 1 0 1 1 1 0 0 0 1 2 2 0 0 1 0 0 2 0 0 2 1 2 0 1 0 0 0 2 0 2 0 0 0 0 0 0 0 1 2 0 2 2 1 1 0 1 1 0 1 1 2 0 0 1 0 0 0 0 0 1 0 1 1 1 1 0 1 2 1 2 1 1 1 0 0 0 0 0 0 0 1 0 1 1 1 0 0 0 0 1 1 1 0 1 0 0 1 1 1 0 1 2 2 0 0 1 0 0 0 2 0 0 0 0 0 0 0 0 0 0 0 1 2 0 1 1 2 2 0 1 0 0 0 0 0 1 0 1 0 0 0 2 0 0 0 1 1 0 1 1 0 1 1 0 0 1 1 1 1 0 0 0 0 2 2 2 2 2 2 2 2 1 2 0 1 2 0 1 0 0 1 0 0 0 1 0 0 0 0 1 0 0 0 0 0 1 1 1 2 0 0 2 0 2 1 0 1 0 0 0 0 1 1 1 1 0 0 0 1 0 1 0 0 0 0 0 0 0 0 0 0 0 0 1 1 0 2 2 0 0 0 0 0 0 0 1 0 1 1 1 0 1 0 0 0 2 1 0 2 1 0 1 1 0 0 1 0 0 0 1 0 0 1 2 0 1 0 2 0 2 1 1 1 1 0 0 1 1 2 0 2 1 1 1 0 0 0 1 1 0 2 2 0 0 1 0 1 1 1 1 1 0 1 2 0 0 2 0 0 0 1 0 0 0 0 1 2 2 1 0 0 2 1 2 0 2 0 0 0 0 1 0 1 0 0 0 0 1 1 1 0 0 0 0 0 0 0 1 1 0 0 0 1 1 0 1 0 0 0 0 1 0 2 0 0 1 0 0 0 0 1 1 0 1 1
159 1 1 2 0 0 2 2 2 1 1 1 1 2 1 0 0 1 1 1 1 1 1 1 1 0 1 1 0 1 2 0 0 0 0 1 2 2 0 0 1 0 2 2 2 2 1 0 0 1 0 0 0 1 1 1 0 1 2 1 1 1 0 1 1 0 1 0 0 0 0 1 1 1 0 1 1 1 1 0 0 0 1 0 1 0 0 0 1 2 0 0 1 2 1 1 0 0 0 1 0 2 1 0 2 0 2 2 2 0 0 2 1 1 1 1 1 1 0 0 1 1 1 1 0 1 0 1 2 2 0 0 0 0 0 0 0 0 0 2 1 1 0 0 1 1 0 0 0 0 0 0 0 0 1 0 1 1 0 0 0 0 1 0 1 1 1 1 1 2 0 0 0 1 1 0 0 1 0 1 0 0 1 1 2 1 1 1 0 0 1 2 1 1 2 0 1 2 0 1 1 1 0 1 2 1 1 0 2 0 1 0 1 0 1 2 0 1 0 0 2 1 0 1 1 0 0 0 0 0 0 1 0 0 1 0 0 2 0 1 0 0 1 2 0 0 0 1 1 0 0 0 2 0 0 0 1 1 0 0 0 0 0 0 0 0 1 0 2 1 0 2 0 0 0 0 0 2 2 2 1 1 0 1 1 0 0 1 1 1 1 0 2 0 2 0 2 1 0 0 0 0 0 1 0 0 2 2 1 2 0 1 0 1 2 0 1 0 0 0 0 2 1 0 2 1 1 2 0 0 0 0 0 0 0 1 1 2 0 2 1 1 1 1 0 0 2 1 2 1 1 1 2 2 0 0 1 0 0 2 0 2 1 0 1 0 1 0 1 1 1 1 1 1 1 1 1 1 1 0 1 1 1 1 1 2 0 0 0 0 0 0 0 0 2 1 1 0 2 2 2 2 0 2 1 0 1 0 0 0 0 0 0 0 2 0 0 0 0 0 0 1 0 1 1 2 1 1 0 1 1 1 1 1 1 0 0 0 0 0 1 2 1 0 1 1 2 0 0 2 0 0 0 2 0 0 0 2 1 1 2 1 1 1 0 0 2 2 0 0 0 0 1 1 0 1 0 0 0 0 1 0 1 1 1 0 1 0 0 0 0 0 1 0 1 1 1 1 1 0 1 1 1 1 1 1 2 1 1 1 1 0 0 1 1 0 0 2 0 1 0 2 0 0 1 2 1 2 0 2 0 2 1 1 0 1 0 0 2 0 1 1 0 2 2 0 2 1 1 1 0 0 1 2 1 1 0 0 1 1 1 0 0 1 0 0 1 1 1 1 1 2 1 0 1 1 2 1 0 1 2 2 0 0 0 0 0 2 0 2 1 1 1 0 0 0 0 2 2 0 2 0 1 0 0 0 2 0 1 0 0 0 0 1 0 0 0 1 0 0 0 0 0 1 1 1 1 1 0 0 0 2 0 2 0 0 2 2 2 0 1 0 0 1 0 2 2 0 0 1 0 1 1 1 1 2 0 1 1 1 1 0 0 1 1 2 0 2 0 1 0 1 0 0 0 1 1 1 1 1 0 1 1 0 2 1 2 1 1 1 0 0 0 1 0 0 0 2 0 2 1 1 0 2 1 0 1 2 0 0 1 0 0 2 0 0 0 1 0 0 0 0 0 0 1 1 1 0 1 1 1 1 0 0 0 1 0 0 0 1 0 0 0 0 1 0 0 2 0 0 1 1 0 0 0 0 0 0 0 0 0 0 2 0 0 1 1 0 0 1 1 1 2 1 2 1 1 0 0 0 2 1 0 0 0 2 0 1 1 2 0 2 2 0 0 0 0 0 0 1 0 1 0 0 0 0 1 0 0 2 2 0 0 0 1 1 1 0 2 0 2 2 0 2 0 0 0 0 0 2 0 2 0 0 0 1 0 0 1 0 1 1 0 0 0 0 0 0 0 0 2 2 0 1 1 0 0 0 0 0 0 0 0 0 0 1 0 0 2 0 0 0 2 0 0 2 0 0 2 2 2 2 0 0 0 0 1 0 0 0 2 0 1 0 2 1 1 2 0 0 0 1 0 0 1 1 1 0 0 1 1 0 0 0 0 2 0 2 2 0 0 2 0 2 2 2 1 2 1 0 2 0 1 1 1 1 1 1 0 0 1 2 2 0 0 0 0 0 0 0 2 0 2 0 0 0 0 1 0 0 0 0 0 0 0 0 1 0 1 1 0 0 0 0 0 1 1 0 1 0 1 1 0 1 0 0 1 1 0 1 0 0 1 0 0 0 0 0 0 0 0 0
160 1 1 1 0 0 2 1 1 1 1 1 0 0 0 0 0 1 2 1 0 1 0 2 2 0 1 1 0 0 1 0 1 2 1 0 2 0 0 0 1 0 0 0 1 0 0 0 0 2 0 1 1 0 1 0 1 0 1 1 1 1 1 2 0 0 0 0 0 1 0 1 2 2 1 2 1 1 1 0 1 0 2 0 0 0 0 0 0 1 0 0 0 2 1 1 0 0 0 0 0 2 1 0 2 0 2 1 1 1 0 2 0 2 1 2 0 0 0 0 1 0 1 1 0 0 0 0 2 1 0 1 0 0 0 0 0 1 0 1 1 1 0 0 1 0 0 0 0 0 0 0 0 1 0 0 1 2 0 0 0 0 1 0 1 2 1 1 0 2 1 1 1 1 0 1 0 2 1 2 0 1 0 0 0 0 0 1 0 0 0 1 1 1 2 0 1 0 0 1 1 0 0 2 2 0 0 0 0 0 2 0 1 0 2 2 0 0 2 1 1 0 0 1 1 0 2 0 0 0 0 1 0 0 1 0 0 2 1 0 1 1 2 0 0 0 0 0 0 0 0 0 1 1 1 0 0 0 0 0 0 0 0 0 0 0 0 0 1 1 1 0 1 1 0 0 0 1 2 1 1 2 1 2 0 2 0 2 1 2 0 0 1 0 2 1 2 0 0 1 1 1 1 0 0 0 0 0 2 2 0 2 0 0 0 0 2 0 2 0 0 2 2 1 0 0 0 1 0 0 0 2 0 2 0 0 0 1 1 0 1 1 0 0 1 0 1 0 0 0 0 0 2 2 0 0 1 2 0 1 0 0 1 0 1 0 1 2 2 0 0 2 0 0 0 0 1 1 1 0 0 0 1 1 1 0 0 2 2 1 1 1 0 0 2 0 1 0 0 0 0 0 0 2 2 1 0 1 1 0 0 0 1 0 1 0 0 0 1 0 1 1 1 2 0 1 1 0 0 1 2 1 0 1 0 1 0 0 1 0 2 1 1 0 2 1 1 2 0 1 0 2 1 2 1 1 1 2 2 2 2 0 1 0 0 1 1 0 0 0 0 0 1 1 1 0 0 0 0 1 2 0 1 1 1 0 1 0 2 1 1 2 1 1 1 0 0 1 1 0 1 0 1 1 1 2 0 2 0 1 0 0 0 1 1 1 0 2 0 2 0 2 1 1 0 2 1 0 1 2 0 0 0 0 0 0 1 0 0 1 0 0 0 1 2 1 1 2 0 0 0 0 1 1 2 1 1 0 0 0 0 0 0 0 1 1 1 2 2 0 0 0 1 0 0 1 2 1 0 2 2 1 0 0 1 0 1 1 0 1 0 1 1 1 1 0 0 0 0 0 1 2 0 2 0 2 2 0 0 0 2 0 0 1 0 0 0 0 0 0 0 0 0 0 0 0 0 2 0 0 1 1 0 2 0 1 2 0 2 0 1 1 2 2 0 0 0 0 0 0 1 1 1 1 2 1 0 0 0 0 0 0 1 0 1 1 0 2 0 0 1 0 0 0 0 1 2 0 1 2 0 1 0 0 1 0 1 0 2 0 0 0 0 1 1 1 1 2 0 2 1 0 1 2 2 1 1 1 0 0 2 1 0 1 0 0 0 2 0 0 0 0 0 0 0 2 0 0 1 1 1 0 0 0 0 0 0 0 1 1 0 1 0 0 1 0 0 0 0 0 0 0 0 0 0 0 0 0 1 0 0 0 2 0 0 1 0 1 0 2 0 0 1 0 0 0 0 0 2 2 2 0 0 0 0 1 0 2 2 1 1 2 2 0 0 0 0 0 0 1 0 2 0 0 0 0 1 0 1 2 2 1 0 0 2 0 0 1 2 0 1 1 0 2 0 0 0 0 1 2 0 1 0 1 1 2 0 1 2 1 1 1 0 0 1 0 0 0 0 1 1 1 0 2 2 0 0 0 0 0 2 0 0 0 0 0 1 0 2 0 1 0 2 0 0 0 0 1 1 0 0 0 0 0 0 0 0 0 0 0 2 0 0 0 2 0 2 1 0 0 0 1 1 0 2 1 1 1 0 0 0 0 0 0 1 1 0 2 1 1 0 2 2 2 2 2 0 1 1 1 1 0 1 2 1 1 0 2 0 0 0 1 2 0 0 1 0 1 0 0 2 0 1 1 1 0 1 1 0 0 1 0 0 0 1 1 1 0 1 0 1 0 0 0 0 0 0 2 2 0 0 2 0 0 0 0 0 0 0 1 0 0 0 0 0 0 0 2 2 0 2 1
161 0 1 2 0 0 0 1 1 2 2 0 0 0 0 0 0 1 1 1 1 1 1 2 2 0 2 0 1 2 1 1 0 2 0 0 2 0 0 0 2 0 1 0 1 1 1 0 0 1 0 0 0 1 1 0 1 0 1 0 1 2 0 2 0 1 1 0 0 1 0 1 1 1 1 1 0 1 1 0 1 0 2 0 0 0 0 1 1 1 0 0 0 0 0 1 0 1 1 2 1 2 0 0 2 1 2 0 0 2 0 0 1 1 1 1 1 0 1 0 1 0 1 1 0 1 0 0 2 2 0 0 1 1 0 0 1 0 1 0 0 2 0 0 1 2 0 0 0 0 0 0 1 0 0 0 0 0 0 0 0 0 0 1 2 1 1 0 2 2 0 0 1 1 1 0 0 1 0 1 0 0 1 1 2 1 2 1 0 0 2 2 0 0 2 2 1 2 1 0 0 0 0 2 2 1 1 0 1 0 1 0 1 0 2 2 1 1 1 2 0 0 0 1 1 1 1 1 0 0 0 1 0 0 1 0 0 1 0 1 0 0 2 1 0 0 0 1 1 0 0 0 2 0 0 0 1 0 0 0 0 0 0 0 2 0 0 1 1 0 1 2 1 0 0 0 0 1 1 1 1 2 1 1 0 1 1 1 2 2 0 1 1 0 2 0 2 1 0 2 0 0 2 0 1 0 0 1 2 2 0 0 0 1 2 0 1 0 1 0 0 2 0 0 2 0 0 0 0 0 0 1 1 1 0 0 0 0 2 0 0 0 1 0 1 0 1 0 1 0 0 0 2 2 0 0 0 0 0 1 0 1 2 0 0 0 0 1 1 0 0 2 0 0 0 0 1 2 0 0 1 0 1 1 1 0 0 0 0 0 0 0 0 0 2 1 1 0 1 1 1 1 0 2 2 1 1 1 0 0 0 0 0 1 1 0 0 0 1 0 0 1 1 1 0 1 1 0 0 0 2 1 0 2 0 1 0 2 2 2 0 1 1 0 1 0 1 1 0 1 0 2 0 1 1 0 1 0 1 0 1 0 0 1 0 1 1 2 0 0 0 0 0 0 1 0 1 0 0 2 1 0 0 0 2 1 0 1 2 1 1 1 1 0 0 0 0 0 0 2 2 2 1 1 1 0 2 1 1 0 1 0 1 0 0 0 0 2 0 2 1 2 0 0 0 1 0 1 0 1 1 1 0 0 0 0 0 1 0 0 1 1 0 0 1 0 1 1 1 1 0 0 1 2 2 0 0 0 0 1 0 0 0 1 0 0 1 0 0 0 0 1 0 0 0 0 0 1 0 2 2 1 1 0 1 1 1 0 0 0 1 0 1 0 0 0 0 0 0 0 1 2 2 0 0 0 2 2 0 2 1 0 0 0 0 0 0 1 0 0 0 0 0 0 0 1 2 2 0 0 0 1 0 1 0 0 2 1 2 0 1 1 1 1 1 0 2 1 0 0 2 0 0 1 2 2 0 1 1 1 1 0 2 1 1 2 0 2 0 0 1 0 0 0 1 0 2 1 1 1 0 0 0 0 2 2 0 1 1 0 1 1 0 1 0 0 1 1 0 1 0 1 1 0 0 0 1 1 1 0 1 0 0 2 0 1 0 1 1 1 0 0 0 0 0 1 1 0 2 1 1 1 1 0 0 2 1 0 0 1 0 1 0 0 0 0 0 1 1 0 1 1 1 0 0 1 0 0 2 0 0 2 1 0 1 0 0 0 0 2 0 0 2 0 0 1 0 0 1 2 0 0 1 1 2 2 1 1 1 1 0 1 2 1 0 1 0 1 0 0 0 1 0 0 0 0 1 0 1 1 1 0 0 0 1 2 1 0 2 0 2 2 0 2 0 1 0 0 2 2 0 0 1 1 0 2 0 0 0 0 1 1 0 0 0 0 0 0 0 0 1 1 0 2 2 0 0 1 0 0 1 0 0 0 0 0 1 0 2 0 0 0 1 1 0 0 0 2 2 1 1 1 0 0 0 0 0 0 0 0 2 0 0 1 2 0 2 1 0 0 0 1 0 1 2 2 0 0 0 2 0 0 0 0 1 2 0 1 1 0 0 1 0 0 1 1 2 2 0 1 2 0 1 2 1 1 1 1 0 0 0 1 1 0 0 1 0 0 1 0 1 0 0 2 2 0 1 1 0 1 0 0 2 0 2 2 2 1 1 1 0 0 0 0 0 0 0 0 1 0 0 2 0 1 0 0 0 2 0 2 0 2 0 0 0 0 0 0 0 0 2 2
162 1 1 2 0 0 1 0 1 2 1 0 0 0 0 0 0 1 0 0 1 0 0 2 2 0 0 1 1 0 1 1 2 1 0 1 2 1 0 0 1 0 0 0 1 1 1 0 0 0 0 0 1 0 1 0 1 0 1 1 0 0 0 2 0 0 1 1 0 1 0 0 2 2 1 2 1 1 1 1 1 0 2 0 0 0 0 0 2 2 0 0 0 2 0 2 0 0 0 2 0 2 0 0 1 1 2 0 0 2 1 1 0 1 0 1 0 0 1 0 1 0 1 1 0 1 0 0 2 1 0 0 0 0 0 0 0 0 1 0 2 0 0 0 0 2 0 0 0 0 0 0 1 0 1 0 0 0 1 2 1 1 1 0 1 2 1 0 1 0 0 0 0 2 1 1 1 1 1 1 0 1 1 0 1 0 0 2 1 1 1 2 0 0 2 2 1 1 0 1 1 0 0 1 2 0 0 1 2 0 1 0 2 0 2 2 1 1 1 0 2 0 1 1 1 1 1 1 0 0 1 0 1 1 0 1 0 2 0 1 0 0 1 0 0 0 0 0 0 0 0 0 0 0 0 1 1 1 2 2 2 2 0 0 1 1 1 0 1 0 0 2 0 0 1 1 0 2 1 0 0 1 1 2 0 2 1 0 0 1 1 0 0 0 1 1 2 1 0 1 1 0 1 0 0 0 0 2 1 1 0 0 0 1 2 0 2 0 0 0 1 1 1 0 2 0 0 2 2 0 0 1 0 2 0 0 0 1 1 0 0 0 1 0 1 0 1 0 1 0 0 0 1 1 0 1 1 1 0 0 0 0 2 0 2 0 0 2 2 0 0 2 0 0 0 0 1 2 0 0 1 1 1 1 1 0 0 0 0 0 0 0 0 0 0 0 2 0 0 0 0 0 0 1 0 0 2 2 0 0 0 0 0 0 1 0 1 0 0 0 1 2 1 1 1 2 0 0 0 0 0 0 0 2 1 0 1 1 0 0 2 0 1 0 1 1 1 1 0 0 0 1 0 2 0 0 0 1 1 1 1 0 0 2 0 0 2 1 0 1 2 1 1 1 1 0 0 1 1 0 1 1 1 1 1 0 1 1 2 0 1 2 0 0 0 0 0 0 0 1 2 1 2 1 2 1 2 0 0 1 0 0 1 0 0 0 0 2 0 1 1 2 0 0 0 1 0 2 0 2 0 2 1 0 1 1 0 0 0 1 0 0 0 1 0 1 1 2 1 1 0 0 0 2 1 1 0 1 1 0 0 0 0 1 0 0 2 1 1 0 0 1 2 0 0 2 2 2 0 2 2 0 0 0 1 0 1 1 0 1 1 1 2 0 2 0 2 0 0 0 0 1 2 2 0 2 2 0 1 0 1 0 0 2 0 0 1 2 2 1 1 1 0 0 0 0 0 0 0 0 0 1 0 2 0 0 2 0 2 0 2 2 1 1 0 1 1 0 0 0 0 1 1 2 1 2 0 2 2 0 0 0 1 0 0 0 0 1 1 1 1 1 0 1 0 0 1 0 0 0 0 0 0 1 2 1 1 0 2 0 0 0 0 2 0 0 0 2 0 1 1 1 0 0 0 0 0 1 0 0 1 0 0 1 0 1 0 0 0 0 0 0 0 0 1 2 0 0 1 1 2 1 0 0 0 0 0 0 1 2 1 1 0 0 0 1 0 1 0 0 0 0 0 0 1 1 0 0 2 0 0 1 1 0 0 0 0 1 0 2 0 0 1 0 0 1 0 0 0 0 2 1 0 0 0 2 0 2 1 1 1 1 2 1 0 1 0 1 0 0 0 2 0 0 0 0 1 0 0 0 0 0 0 0 1 2 1 0 2 0 2 2 0 2 0 1 0 0 0 2 0 2 1 1 0 1 0 0 1 0 0 0 1 1 1 1 1 0 0 0 1 1 0 1 1 0 1 0 0 0 0 0 0 0 0 2 0 0 2 0 0 0 1 0 0 2 0 0 2 2 2 2 0 1 0 1 0 1 0 0 2 0 0 1 1 1 1 2 0 0 0 2 0 0 2 2 1 0 0 1 1 0 0 0 2 0 0 2 2 0 0 2 1 1 1 1 0 1 0 0 2 0 0 2 0 0 0 1 0 0 0 2 1 0 0 1 0 2 0 0 2 0 1 0 1 0 1 2 0 2 0 0 0 0 1 0 2 0 2 1 1 0 0 0 0 0 1 2 1 0 0 2 0 2 0 0 0 1 0 1 0 0 1 0 0 0 0 0 0 0 1 1
163 0 1 2 0 0 1 1 1 2 2 0 0 0 0 0 0 0 1 0 2 0 0 2 2 0 1 2 0 0 2 0 1 2 1 0 2 2 0 0 2 0 1 1 1 1 0 0 0 0 0 0 1 0 1 0 0 0 1 2 0 0 1 2 0 0 0 0 0 0 1 1 2 2 2 2 0 1 1 0 1 0 2 0 1 0 0 0 2 2 0 0 1 2 0 1 0 0 0 2 0 2 1 0 2 0 2 1 1 1 1 2 1 2 1 2 1 0 0 0 1 0 0 2 0 1 0 0 2 0 1 0 0 2 1 1 0 0 0 1 2 1 1 0 0 1 0 0 0 0 0 0 0 0 1 0 0 0 1 2 1 1 0 1 0 1 1 0 0 1 0 0 1 1 1 0 0 0 0 0 0 0 1 0 1 0 1 2 2 2 0 2 1 1 1 1 2 2 0 2 2 0 0 2 2 0 1 0 1 0 1 0 1 0 1 2 0 0 1 0 2 0 0 2 0 0 1 0 0 0 1 0 0 0 2 0 0 2 0 1 0 1 2 2 0 0 0 0 0 0 0 1 2 0 0 0 1 0 0 0 0 0 0 0 0 0 1 0 1 0 0 2 1 1 0 0 0 2 2 2 2 1 1 1 0 1 1 2 2 2 0 1 2 0 2 0 2 0 1 1 0 0 1 0 1 0 1 2 0 0 1 1 0 0 2 0 1 0 0 0 0 2 1 0 2 0 1 1 0 2 0 2 0 1 1 1 0 1 1 0 2 1 0 0 1 0 0 0 1 0 0 0 2 2 0 0 1 0 1 0 1 1 1 0 0 1 0 1 2 0 0 2 0 0 0 0 1 2 1 0 2 0 0 0 0 0 0 1 1 1 1 1 1 0 1 1 1 2 1 0 0 1 0 1 1 0 0 0 0 0 0 0 0 0 0 0 2 1 0 1 0 1 0 1 0 1 1 0 0 0 0 0 2 0 2 0 0 1 1 0 2 1 2 1 1 2 2 2 0 1 0 1 2 2 2 2 2 1 0 1 0 0 0 0 1 2 0 1 0 0 0 0 0 0 0 0 0 0 0 1 2 0 2 2 1 0 1 1 2 1 0 2 1 1 0 0 0 0 1 1 1 0 2 0 2 0 2 1 1 1 0 0 1 0 0 0 0 2 0 1 0 2 0 1 0 1 0 1 0 1 1 1 1 1 1 0 1 1 1 1 1 1 0 0 1 0 1 2 0 0 0 0 1 2 2 0 0 1 1 0 1 0 0 0 0 1 2 1 1 0 0 1 1 0 0 1 2 2 0 2 2 0 0 0 1 0 1 0 0 0 0 0 0 1 0 0 0 0 0 0 0 2 0 2 0 2 0 1 0 2 1 0 0 1 0 0 0 0 0 0 0 0 0 0 1 0 1 1 0 0 0 2 0 2 0 1 2 1 2 0 2 1 0 1 0 1 2 0 0 0 2 2 0 0 2 2 0 2 1 0 0 0 2 1 0 1 0 2 0 0 2 0 0 0 0 0 0 0 2 2 0 1 0 1 2 1 1 0 2 1 0 0 0 0 0 0 0 0 0 1 0 1 0 1 1 0 1 1 1 0 1 0 0 2 0 1 0 1 1 1 1 0 0 0 0 1 1 0 0 0 1 0 0 0 0 1 0 0 1 2 1 1 0 0 0 0 0 1 0 1 1 1 0 0 0 1 0 0 2 0 0 1 1 0 0 2 2 0 0 1 1 1 1 0 1 1 1 0 0 0 1 1 2 1 2 2 2 2 1 1 1 1 2 2 0 1 0 1 0 1 0 2 1 0 2 1 1 0 0 2 2 0 0 0 2 1 0 1 1 0 0 1 0 0 0 2 0 0 1 2 0 1 0 0 0 1 0 0 1 2 2 2 0 0 0 0 0 1 0 0 2 1 0 1 0 1 1 0 0 0 1 0 0 0 0 1 1 0 2 0 1 0 1 1 0 2 0 2 1 1 2 1 1 1 0 2 0 0 0 0 2 0 1 0 2 0 2 2 0 1 1 0 0 0 2 1 1 0 0 1 1 0 0 0 0 2 0 2 1 1 0 2 0 2 1 2 1 1 1 1 2 0 0 2 0 0 0 0 0 0 0 0 2 0 1 0 0 1 0 1 2 0 1 0 1 0 1 2 0 2 0 2 1 0 0 0 0 0 1 1 0 0 0 0 1 0 1 1 1 0 0 1 0 2 0 0 1 0 0 1 0 0 0 0 0 0 0 1 1 0 0 0
164 0 0 2 0 0 1 2 2 0 0 0 1 2 2 0 0 0 2 0 1 0 0 2 2 0 1 1 1 1 0 2 1 2 1 0 2 0 0 0 1 0 0 0 1 0 1 0 0 0 0 0 0 0 1 0 0 0 0 0 2 2 0 1 1 1 1 0 0 0 0 1 2 2 1 2 1 2 2 0 1 0 1 0 1 0 0 0 2 2 0 0 0 2 0 1 0 0 0 1 0 2 1 0 2 0 2 1 1 1 0 1 0 2 0 2 0 0 0 0 1 0 2 0 0 0 0 0 2 2 0 0 0 0 0 0 0 0 1 2 2 0 0 0 0 1 0 0 0 0 0 0 0 0 1 0 0 0 0 1 1 0 0 1 1 1 0 0 0 0 0 0 0 0 1 1 0 1 1 1 0 1 0 2 2 2 2 2 0 1 0 1 0 0 1 2 0 2 1 1 1 1 0 0 2 1 1 1 1 0 2 0 1 0 2 2 0 1 0 0 2 1 1 2 0 0 2 1 0 0 0 1 0 0 2 0 0 2 1 0 1 0 1 2 0 0 0 0 0 0 0 0 1 0 0 0 0 0 0 0 0 0 0 0 1 0 1 0 2 1 1 0 1 1 0 1 0 2 1 1 1 1 0 2 0 2 0 2 1 2 0 0 1 0 2 0 2 1 0 0 1 0 1 1 0 0 0 1 0 0 0 1 0 0 0 0 2 1 1 0 0 2 1 0 2 0 0 0 0 0 0 1 0 1 0 0 0 2 0 0 0 0 2 0 1 0 1 1 2 1 1 1 2 2 0 0 1 1 0 0 0 0 2 0 2 0 0 1 2 1 1 1 1 1 0 0 1 1 1 0 1 1 2 2 1 1 0 0 0 0 0 0 2 0 2 1 1 2 0 0 0 0 0 1 1 1 0 0 0 0 0 0 0 2 0 0 0 0 0 0 0 1 1 1 1 2 1 1 0 0 0 0 0 0 0 0 0 0 0 0 0 2 2 0 1 1 1 1 1 1 0 1 0 1 1 0 1 1 2 1 1 0 0 1 0 1 1 0 0 0 0 0 2 2 1 0 0 0 0 1 2 0 2 2 1 1 1 0 2 1 2 2 0 1 1 0 0 0 1 0 0 0 2 0 2 1 2 1 1 0 0 0 2 0 0 0 1 2 0 1 1 2 0 0 2 2 0 1 0 1 1 1 1 0 1 1 1 1 1 1 0 0 0 1 1 0 1 0 2 2 0 1 0 1 2 0 1 1 1 0 0 0 0 0 1 1 0 0 0 1 0 0 0 0 0 0 1 1 0 2 1 0 0 0 2 0 2 0 0 0 0 0 0 0 1 0 0 0 0 0 0 1 0 0 2 2 0 1 1 1 0 0 0 0 1 1 0 1 0 0 0 0 0 0 0 0 1 2 0 0 0 2 0 0 0 0 2 2 2 0 2 2 0 2 0 2 2 0 0 0 1 1 0 2 2 1 0 1 1 0 0 0 1 0 1 1 0 1 1 1 1 1 0 0 0 1 1 0 0 0 1 0 0 0 0 0 1 2 1 0 1 1 0 1 0 0 0 1 0 0 0 0 0 0 1 0 0 1 1 0 1 0 0 2 0 0 0 0 0 0 0 0 1 1 0 1 2 0 0 0 0 0 0 0 0 0 1 0 0 0 0 0 0 0 0 0 0 0 1 1 0 1 0 0 0 0 0 0 2 1 0 1 2 0 0 0 0 1 0 2 0 0 1 1 0 0 0 0 1 1 1 1 1 1 1 1 1 2 2 2 0 2 2 1 0 0 0 1 0 0 0 1 0 0 0 0 2 0 1 1 1 0 0 0 2 1 0 1 1 0 0 1 0 2 0 2 0 0 2 2 0 0 1 2 1 1 0 2 1 0 1 2 1 1 1 1 1 0 0 0 1 1 0 1 1 0 1 0 1 1 0 1 0 0 0 0 2 0 1 0 1 0 1 0 0 2 0 1 2 2 2 2 1 0 0 1 0 0 0 0 2 0 0 0 2 0 2 2 0 0 0 2 0 0 2 1 1 1 0 1 0 0 0 0 1 1 0 1 1 0 0 1 0 2 2 2 1 0 0 0 1 1 1 2 1 2 0 1 0 0 0 1 1 0 1 2 0 2 1 0 2 0 0 2 2 0 2 1 0 1 0 0 0 0 1 1 1 0 0 0 0 0 1 0 0 1 0 1 1 0 0 2 0 1 0 1 1 0 0 1 0 0 0 1 0 0 0 0 0 0 1 1
165 0 2 1 0 0 1 2 2 1 1 0 0 1 0 0 1 0 0 0 2 0 0 1 1 0 1 2 2 2 2 1 1 1 0 1 2 1 1 0 0 0 0 0 2 0 0 0 0 1 1 0 0 0 1 0 1 0 0 0 0 2 0 0 0 0 0 0 0 0 1 1 1 1 0 1 1 2 2 0 1 0 2 1 1 0 0 0 0 2 0 0 2 0 0 2 0 0 0 2 0 2 0 0 2 0 2 1 1 1 0 2 1 0 2 2 1 0 0 0 2 0 1 1 0 2 0 2 2 2 0 1 0 0 0 0 0 0 2 0 1 1 1 0 0 1 0 0 0 1 0 0 0 0 1 1 0 0 1 1 1 0 1 0 0 1 0 0 0 0 0 1 0 0 1 0 0 1 1 1 0 1 0 2 2 2 2 2 0 0 1 1 1 1 1 1 2 2 0 1 1 0 0 2 2 0 1 2 0 0 1 0 2 0 2 2 0 0 2 1 1 0 0 1 1 1 1 0 0 0 0 1 0 0 2 0 0 2 0 1 0 1 2 1 0 0 0 0 1 1 1 1 2 1 1 1 1 1 1 1 1 1 1 1 1 0 0 0 1 1 0 0 1 1 0 0 0 1 2 0 0 0 2 2 0 2 2 0 1 2 0 1 2 0 2 0 2 0 1 2 1 1 1 0 1 0 1 1 0 0 0 0 0 0 1 0 1 1 0 0 1 1 1 1 0 0 0 1 1 0 0 2 0 2 0 0 0 2 0 1 2 1 0 0 1 0 1 1 2 1 1 1 2 2 0 0 2 1 0 0 0 0 0 0 0 2 0 2 2 0 0 2 1 1 0 0 1 2 2 0 2 2 1 1 1 1 0 1 1 0 0 0 0 0 2 0 0 0 0 0 0 0 0 2 2 1 0 0 0 1 1 1 0 1 0 0 1 1 0 1 0 1 0 1 0 2 2 1 1 1 1 2 0 1 1 1 0 1 1 0 1 1 1 1 0 2 2 0 1 2 0 0 1 2 2 1 2 1 2 0 0 0 0 1 0 1 1 2 0 0 0 0 1 1 1 1 1 0 0 0 2 0 2 2 1 2 0 1 1 1 1 1 0 2 1 0 0 0 0 1 2 2 1 1 1 1 2 1 2 0 1 1 1 1 1 1 0 2 0 1 0 2 1 1 0 2 0 0 1 1 1 0 0 0 0 0 0 1 0 1 1 1 0 1 1 0 1 2 1 0 0 0 1 2 2 0 0 2 0 0 0 2 1 0 0 1 1 1 1 0 0 1 1 0 0 1 2 1 0 1 2 2 2 0 1 0 1 0 0 0 0 2 1 0 1 0 0 0 0 0 0 1 1 1 0 1 1 0 0 1 0 0 0 0 0 1 0 0 0 0 0 0 0 0 0 0 0 1 0 0 0 1 0 2 0 0 2 1 2 0 1 1 0 0 2 0 1 0 0 0 2 1 0 1 1 2 0 2 2 0 0 0 1 0 1 1 0 2 0 0 1 0 0 0 1 0 0 0 0 0 1 1 0 1 1 1 1 2 0 2 0 0 0 1 0 0 0 2 0 1 0 2 0 0 2 1 2 2 0 0 1 1 0 2 0 0 0 1 1 1 0 0 0 0 0 1 1 0 1 1 2 1 0 1 0 1 1 0 1 1 0 1 0 0 0 0 0 0 0 0 0 0 0 1 0 0 1 0 1 0 0 0 2 0 2 0 0 0 0 2 0 1 2 0 0 0 0 0 2 2 2 0 0 0 0 1 0 2 2 2 0 2 2 0 1 0 1 2 0 0 0 1 0 0 0 0 1 0 0 0 0 0 1 1 1 1 1 1 2 0 2 1 0 2 0 2 0 0 1 2 0 1 1 1 1 1 1 1 0 0 0 0 0 0 0 0 0 1 0 0 2 2 0 1 1 0 0 0 0 0 0 0 0 0 0 1 0 0 1 0 1 0 0 1 0 1 0 2 2 0 0 0 0 0 0 0 0 0 0 0 1 0 0 0 2 1 1 1 0 0 0 2 0 0 2 1 1 0 1 1 1 0 0 0 1 1 0 0 2 0 1 1 1 1 0 0 1 1 0 1 2 1 1 1 0 1 1 0 1 1 0 0 2 1 1 0 0 2 0 0 2 0 0 2 2 0 1 2 0 0 0 0 0 0 1 1 1 0 0 0 0 0 1 0 0 1 0 1 1 0 0 1 0 2 0 1 1 1 0 1 0 0 0 1 0 0 0 0 0 0 2 0
166 0 1 1 0 0 2 1 1 2 2 0 1 1 1 0 0 0 2 1 0 1 0 2 2 0 1 1 0 0 2 2 0 2 1 1 1 1 1 0 1 0 1 1 2 1 1 0 0 2 1 1 0 2 0 0 0 0 2 0 1 1 0 1 0 1 1 1 0 0 0 1 2 2 2 2 0 1 1 0 0 0 2 0 0 0 1 0 2 2 0 0 1 0 1 1 0 0 0 2 0 1 1 0 2 0 2 1 1 1 0 1 0 0 0 0 0 0 2 0 0 0 2 0 0 0 0 0 1 1 0 1 0 1 0 0 0 0 0 0 1 1 0 0 0 1 0 0 0 2 1 0 0 0 0 0 2 2 2 1 0 1 0 1 0 1 1 0 2 2 0 0 2 1 2 2 1 1 0 1 0 0 0 1 1 1 1 2 1 1 0 2 0 0 2 1 1 1 0 1 1 0 0 0 2 2 2 0 1 0 2 0 2 0 2 2 0 2 0 0 2 2 0 1 1 1 0 0 0 0 0 0 0 1 2 1 1 2 0 2 0 0 2 2 0 0 1 0 0 0 0 0 1 0 0 0 1 0 0 0 0 0 0 0 1 0 0 0 2 2 0 1 1 1 0 0 0 2 1 0 0 1 2 2 0 2 2 1 0 2 0 1 1 0 2 0 1 2 0 1 1 0 0 0 0 1 1 2 1 1 1 0 0 1 1 0 2 0 2 0 0 2 1 1 1 0 0 1 1 1 0 1 0 2 0 0 0 1 1 1 2 1 1 1 0 0 2 0 1 1 0 0 2 2 0 0 2 0 0 2 0 2 0 0 0 0 0 1 2 1 1 1 1 1 0 0 2 1 0 0 1 1 1 1 2 0 0 0 0 0 0 0 1 0 2 2 2 1 0 0 0 0 0 2 2 0 0 1 0 0 0 0 0 1 1 1 0 0 0 0 1 1 2 0 0 2 2 1 1 0 2 0 0 0 0 0 1 2 1 0 2 0 2 1 1 1 1 1 0 0 0 1 0 2 0 0 1 1 1 1 1 0 1 0 0 2 0 2 0 0 0 0 2 2 0 2 1 0 0 0 1 0 0 0 2 0 0 0 1 1 0 1 0 2 0 0 0 1 2 0 0 0 1 1 1 2 2 2 1 1 0 1 0 0 0 0 0 2 0 1 0 2 0 0 1 1 0 1 0 1 1 1 0 0 0 0 1 1 0 0 0 0 0 1 1 0 2 1 2 2 0 0 0 2 1 1 0 1 1 1 1 0 1 1 0 0 2 1 1 1 1 1 1 0 0 1 2 0 0 1 2 1 1 0 1 0 0 1 0 1 0 1 0 1 0 1 0 1 1 0 2 0 2 1 0 1 1 1 0 2 0 0 0 0 0 0 0 0 0 0 0 0 0 0 0 1 1 2 0 0 0 1 1 1 0 1 2 1 1 1 1 0 0 1 0 2 2 0 0 0 1 0 1 2 1 2 0 2 1 0 0 0 2 1 0 1 1 1 1 1 0 1 0 0 0 2 2 0 0 0 1 0 0 0 1 1 1 1 2 0 0 0 1 2 1 0 0 2 0 2 1 2 0 1 1 0 0 2 0 0 1 1 0 1 0 1 0 1 1 1 0 0 1 0 0 2 0 0 1 1 0 0 0 0 0 0 1 0 0 1 0 1 1 0 2 0 0 1 0 0 0 0 2 0 0 0 0 0 1 0 0 0 0 0 0 1 1 2 0 2 0 1 0 0 0 0 0 0 0 1 1 1 1 1 1 2 1 1 1 2 0 2 2 0 0 0 0 1 0 1 0 1 1 0 1 0 1 0 1 2 2 0 0 0 1 2 1 1 2 0 1 2 0 1 0 1 0 0 1 2 0 1 1 1 0 2 0 0 0 0 0 0 1 1 1 1 1 0 0 0 1 0 0 2 1 1 1 0 0 0 1 0 1 0 1 0 0 0 1 0 0 0 1 0 0 2 0 1 1 0 1 1 0 0 0 0 1 1 0 0 2 0 0 1 1 1 1 2 0 0 0 2 0 1 2 1 1 0 1 1 1 0 0 0 1 1 0 2 2 0 0 2 0 0 1 1 2 1 0 0 2 1 1 1 0 0 0 2 0 0 0 2 0 1 1 1 1 0 1 0 2 0 1 1 1 0 1 1 1 0 2 0 0 0 1 1 1 0 2 1 1 0 0 0 0 1 0 2 2 0 0 2 0 1 0 0 1 0 0 2 0 0 0 1 1 0 0 1 1 0 2 2
167 1 2 0 0 0 0 1 2 1 0 0 1 1 1 0 0 2 0 0 2 0 0 1 1 0 1 1 0 1 2 1 1 1 1 1 1 2 0 0 1 1 0 0 1 0 0 0 0 0 0 0 0 1 1 1 0 0 0 0 2 2 0 1 0 1 0 0 0 0 0 0 2 2 2 2 0 1 1 0 0 0 2 0 0 0 0 0 2 2 0 0 1 1 0 0 0 1 0 2 0 1 0 0 2 1 1 1 1 1 0 1 1 1 0 1 0 0 2 0 0 0 2 0 1 0 0 0 2 1 1 1 0 0 0 0 0 0 0 2 0 2 0 0 1 0 0 0 0 0 0 0 0 0 0 0 0 1 1 0 1 1 0 1 1 1 1 1 1 2 1 0 2 1 2 1 1 0 0 0 0 0 0 1 1 1 1 2 1 0 2 2 1 1 2 1 1 1 0 0 0 0 0 2 2 1 1 1 0 1 2 1 2 1 1 2 0 1 1 0 2 1 0 1 1 1 0 0 0 0 1 0 0 1 2 0 1 2 0 1 0 0 2 1 0 0 0 0 0 0 0 0 2 0 0 0 0 0 1 1 1 1 1 0 1 1 0 1 1 0 1 1 1 1 1 0 0 1 2 1 0 0 2 2 0 0 0 0 0 2 0 2 2 0 2 1 1 0 0 1 1 0 1 0 1 1 0 2 2 2 0 1 0 0 1 0 2 0 1 0 0 1 0 0 2 0 1 0 1 1 0 1 0 1 0 1 1 1 1 1 1 1 1 0 2 0 0 0 2 1 0 0 1 1 0 1 0 2 0 1 0 1 2 0 2 0 0 0 2 2 2 0 0 0 0 0 2 2 2 0 1 1 0 0 2 1 0 2 2 1 1 1 0 1 1 0 1 1 0 0 0 0 0 2 2 1 0 2 1 0 0 0 0 1 0 0 2 0 0 0 0 2 1 0 1 2 1 1 0 1 1 1 0 2 0 0 0 0 1 0 1 0 1 0 2 0 0 1 0 1 0 1 0 2 0 0 0 1 1 1 0 0 1 0 0 0 2 2 0 0 0 0 2 2 2 0 2 0 0 1 1 1 0 0 2 0 0 1 1 1 1 0 0 1 0 0 0 0 0 2 2 1 1 1 1 1 1 1 2 0 1 0 1 0 0 0 1 2 0 0 0 2 0 0 0 2 2 1 0 1 0 1 2 2 2 0 2 1 0 1 1 0 0 0 1 0 1 1 1 1 0 0 1 2 1 1 0 1 0 1 0 0 0 1 0 0 2 1 1 0 0 2 0 0 1 0 1 0 0 0 2 1 0 0 1 0 0 1 0 1 0 0 1 1 0 1 0 1 1 0 2 1 1 2 0 2 1 1 0 0 0 0 0 1 0 0 1 0 0 1 0 0 0 1 1 0 0 2 0 0 0 0 0 2 0 0 2 1 1 1 0 1 0 2 0 2 2 0 0 0 1 2 0 1 1 2 0 2 1 0 0 0 0 1 1 2 0 2 0 0 1 0 0 0 1 0 0 0 1 1 0 0 0 1 1 1 1 2 1 0 1 1 0 2 1 0 0 2 0 1 0 1 0 1 2 1 1 1 0 1 1 0 0 2 0 1 0 1 1 1 1 0 0 0 0 0 2 0 1 1 2 1 0 0 0 0 0 0 0 0 0 0 0 2 2 0 1 1 0 0 0 0 1 0 1 0 0 0 1 0 0 0 2 0 0 1 0 1 0 2 0 0 2 0 0 0 0 0 1 0 2 2 0 0 1 2 1 0 0 2 0 2 2 2 0 1 0 0 1 1 0 1 1 0 1 0 0 1 2 2 1 0 1 1 1 2 0 0 2 0 2 2 0 2 0 1 0 0 0 1 0 1 0 1 1 2 0 1 0 0 0 0 0 0 0 0 0 0 0 0 2 1 0 1 1 0 1 2 0 0 2 0 0 0 0 1 1 0 1 0 0 0 1 1 0 2 0 2 1 1 2 1 0 0 0 0 0 0 0 0 2 0 0 0 1 1 2 2 0 0 1 1 0 1 1 2 0 0 0 1 1 0 1 1 2 0 0 1 1 1 0 1 0 1 1 2 0 1 0 0 2 1 0 1 0 0 0 1 1 1 0 1 1 0 1 1 0 0 0 1 1 0 1 0 1 1 1 2 0 0 0 0 1 0 1 1 1 0 0 0 0 1 0 0 0 0 0 1 1 0 0 1 0 1 0 0 1 0 0 1 0 0 0 0 0 0 1 0 0 0 1 1
168 1 0 2 0 0 2 1 1 1 1 2 0 1 1 0 1 2 0 0 2 0 0 1 1 1 0 1 0 0 2 0 0 0 1 0 2 2 0 0 1 0 0 0 1 0 1 0 1 2 0 1 0 1 1 1 0 0 0 1 0 2 0 2 1 1 1 1 0 0 0 0 2 2 2 2 0 0 0 1 0 0 2 0 0 0 0 0 2 2 0 0 1 1 0 1 0 2 0 1 0 1 1 0 2 1 2 0 0 2 1 1 1 1 2 2 2 0 0 0 2 0 0 2 0 1 0 1 2 1 1 0 0 1 1 0 1 0 0 0 0 2 1 0 1 1 0 0 0 0 0 0 1 1 2 0 1 0 0 2 1 1 0 2 1 2 1 1 1 2 0 0 0 2 2 1 1 1 0 1 0 0 0 0 0 0 0 2 1 0 1 2 0 1 2 1 1 2 0 0 0 0 1 1 1 1 1 0 1 0 2 0 1 0 2 2 0 0 2 1 1 0 1 2 0 0 0 0 0 0 0 0 0 0 1 0 0 2 0 2 0 0 1 2 0 0 0 0 0 0 0 1 1 1 1 0 1 0 0 0 0 0 1 0 1 0 1 0 2 1 0 0 1 0 0 0 0 2 1 1 1 2 0 1 0 0 0 1 0 2 0 1 2 0 2 0 2 1 0 1 0 1 1 0 1 2 0 2 2 1 0 0 0 0 1 0 2 0 0 1 0 1 1 0 0 0 0 1 0 1 0 0 0 0 0 0 0 1 1 0 0 0 1 0 1 0 0 0 0 0 0 0 2 2 1 0 0 2 0 1 0 2 1 0 1 1 0 1 1 0 0 2 0 0 0 0 1 2 0 0 1 2 1 1 1 0 0 0 0 0 0 0 2 0 2 2 2 1 0 0 0 0 0 2 2 1 0 2 1 0 0 0 0 0 2 0 0 1 0 1 0 1 0 1 0 2 2 1 0 0 2 0 0 2 1 0 1 1 1 1 1 1 1 1 0 1 2 0 0 1 0 1 2 2 2 2 2 1 1 1 1 0 0 2 0 0 2 1 0 0 0 0 1 1 1 0 1 0 0 1 1 0 1 1 1 0 1 0 2 1 1 2 0 0 0 0 0 0 1 0 0 0 1 1 1 2 2 1 1 0 1 1 0 0 0 1 1 2 0 1 0 2 1 1 1 2 0 0 1 1 1 0 2 1 2 1 0 2 1 1 1 1 0 1 1 2 1 1 1 1 0 0 0 2 2 0 0 0 1 2 0 0 0 0 0 1 1 1 1 0 1 1 1 0 1 1 2 1 0 1 2 0 1 0 1 0 2 1 0 1 0 0 2 1 1 0 1 0 0 0 1 1 1 1 0 1 0 1 0 1 0 0 1 2 2 2 2 2 0 0 0 0 0 0 1 0 2 2 0 0 0 0 1 1 0 2 2 1 2 0 2 0 0 1 1 1 2 0 1 0 1 1 1 2 0 2 0 2 2 0 0 0 1 2 0 2 1 2 0 0 1 1 0 0 0 0 0 0 0 0 1 0 0 1 2 2 0 2 0 1 0 0 0 0 0 0 0 1 0 1 0 1 0 0 1 0 1 2 0 0 1 0 0 1 0 0 0 1 1 1 1 0 1 0 0 1 1 0 0 0 2 0 0 0 0 0 0 0 0 1 0 0 0 0 1 0 0 0 0 0 0 0 1 0 0 0 0 0 1 0 0 0 1 1 0 0 1 1 0 2 0 0 2 1 1 0 0 0 1 1 1 1 1 1 1 2 1 1 1 1 1 2 2 1 1 1 0 0 1 1 0 1 0 0 0 0 2 0 0 1 1 0 1 1 0 2 1 0 2 0 0 0 0 1 0 1 0 0 1 2 1 2 1 1 0 1 0 1 2 0 1 2 1 1 1 1 1 1 0 0 1 1 0 2 1 1 0 0 0 0 1 0 1 0 1 1 0 0 2 0 0 2 1 1 0 1 0 0 1 2 2 2 0 0 0 0 1 0 0 1 2 0 0 1 2 0 2 2 0 0 0 1 0 0 1 1 1 0 1 1 1 0 0 0 0 2 0 1 2 0 0 2 0 2 2 1 1 0 0 0 2 0 0 2 0 0 0 2 0 0 0 2 2 0 0 0 0 2 0 0 1 0 1 0 1 0 1 2 0 1 0 0 0 0 1 1 1 0 0 0 0 0 0 0 0 0 0 0 0 0 0 0 0 2 0 1 1 1 0 1 0 0 0 0 0 0 2 0 0 0 1 1
169 1 1 1 0 0 1 2 2 2 1 0 1 2 1 1 1 2 0 0 2 0 0 2 2 0 1 0 0 0 1 1 1 2 0 0 1 2 1 1 0 0 0 0 1 1 1 0 0 1 1 1 1 0 1 0 1 0 1 0 2 2 0 1 0 0 1 1 0 0 0 1 2 2 2 2 0 1 1 0 1 0 2 1 1 0 0 0 1 1 0 0 2 2 0 2 2 2 0 1 0 1 0 0 2 1 2 2 2 0 0 2 0 0 2 2 2 0 0 0 2 0 2 0 1 1 0 1 1 1 0 0 0 0 0 0 0 0 0 1 0 2 0 0 1 1 0 0 0 2 0 0 0 2 0 1 0 0 1 2 2 0 0 1 1 2 2 1 1 2 1 0 0 1 1 0 0 1 0 1 0 0 0 2 1 1 1 1 0 0 0 1 0 2 2 0 2 1 0 0 0 0 1 1 2 0 0 0 1 0 1 0 1 0 0 2 0 1 0 0 2 1 1 2 0 0 2 2 2 2 0 0 1 0 1 0 0 2 0 2 0 0 2 2 0 0 0 0 0 0 0 0 2 0 0 0 0 0 0 0 0 0 0 0 0 0 0 0 2 1 2 0 1 1 0 0 0 2 2 1 1 0 1 2 0 2 1 2 1 2 0 1 2 0 2 0 2 0 0 1 1 1 0 1 0 0 0 2 0 0 1 0 0 2 2 0 1 0 0 0 1 1 1 0 2 0 0 0 0 0 0 1 0 0 0 0 0 2 0 2 2 1 0 0 1 0 1 0 2 1 0 0 2 2 1 0 1 1 0 2 0 1 1 0 0 0 1 1 2 1 1 1 2 2 1 1 1 1 0 0 2 1 1 1 1 1 0 0 0 0 0 0 0 0 1 0 0 0 1 0 0 1 0 2 1 0 1 0 0 0 0 0 0 0 2 0 0 0 0 0 0 2 1 0 0 2 2 0 0 0 0 0 1 1 0 0 1 2 0 0 2 0 1 0 1 0 1 1 1 2 0 1 1 2 1 1 1 2 1 2 2 0 0 2 0 0 2 2 0 0 0 0 1 1 0 1 0 1 1 1 1 0 0 0 2 0 0 0 2 1 0 1 1 1 1 1 1 0 0 0 1 1 2 0 2 1 2 0 0 1 0 0 1 0 1 0 0 2 0 1 1 2 1 1 1 2 0 0 0 0 2 0 0 0 0 0 0 0 0 0 1 1 0 0 0 0 0 2 0 0 0 0 1 2 2 0 0 0 0 2 0 0 0 0 0 0 0 2 2 0 0 0 0 0 0 0 1 1 0 1 2 0 0 0 2 1 2 0 0 0 1 1 0 1 0 0 0 1 1 0 1 1 0 2 0 2 2 0 0 0 1 0 0 1 0 0 0 2 0 0 0 0 0 0 0 0 0 2 0 0 1 1 0 1 0 0 2 0 2 0 1 2 0 1 0 2 2 0 0 0 1 2 0 1 2 2 0 2 2 0 0 0 1 0 1 1 0 2 1 0 0 0 1 0 0 1 1 0 0 0 1 0 0 1 2 2 1 1 2 0 0 0 0 2 1 0 0 2 0 1 0 1 0 2 1 0 1 2 0 0 1 0 0 0 0 1 0 0 0 0 0 0 1 0 1 1 1 1 0 0 2 0 0 0 0 0 0 0 2 2 1 2 0 0 0 0 0 0 0 0 0 0 0 0 0 0 1 0 2 0 0 1 2 0 1 1 1 0 0 2 0 1 2 1 0 0 0 0 1 1 1 1 1 1 1 2 1 1 1 1 0 1 2 0 1 0 0 0 0 0 0 1 0 0 0 0 1 1 1 2 1 0 2 2 0 2 0 1 2 0 1 2 0 2 0 1 0 0 1 1 0 0 0 1 1 2 0 0 2 0 1 1 0 1 1 0 1 0 0 0 2 1 0 1 0 1 1 0 0 0 0 0 0 0 0 0 0 0 1 0 1 0 1 0 0 2 0 1 2 2 2 2 0 0 0 0 1 1 0 0 2 0 2 0 1 0 2 1 1 1 1 0 0 0 2 1 1 1 0 0 0 0 1 1 1 1 0 1 0 0 0 0 1 1 1 1 2 0 1 1 2 0 0 2 0 0 0 1 0 0 0 1 1 1 1 2 0 0 0 1 2 0 1 0 1 1 1 0 0 0 0 0 1 0 0 1 0 0 0 0 0 0 0 1 0 1 0 1 2 0 1 2 0 2 0 0 1 0 0 1 0 0 0 0 0 0 0 0 1 0 2 2
170 1 1 1 0 0 0 0 0 2 2 0 0 0 0 0 0 1 1 1 1 1 1 1 1 0 1 2 0 0 2 0 0 2 2 2 2 0 0 0 1 0 0 0 2 0 0 0 0 0 0 0 2 0 0 0 1 0 2 0 0 1 0 2 0 0 1 0 0 0 1 2 2 2 1 2 1 1 1 0 0 0 2 1 1 0 1 0 2 2 0 1 1 1 0 1 0 2 2 2 2 2 0 0 2 0 2 1 1 1 0 1 1 2 1 2 1 0 1 0 0 0 1 1 0 1 0 0 2 1 0 0 0 1 1 1 0 0 0 2 0 2 0 0 0 1 0 0 0 0 0 0 0 0 1 0 0 0 0 0 0 1 0 1 0 1 1 0 0 1 1 1 1 1 1 2 0 1 0 1 0 1 1 1 2 1 2 1 1 0 2 2 0 1 2 1 1 2 1 1 1 1 0 1 2 1 1 1 1 0 0 0 2 0 2 2 1 0 1 1 1 0 0 2 0 0 0 0 0 0 1 1 0 0 1 0 0 2 0 2 0 0 2 2 0 0 0 0 0 0 0 2 1 1 1 0 0 0 0 0 0 0 0 0 1 1 0 0 2 1 1 0 2 2 0 0 0 2 1 1 1 1 0 1 0 1 1 2 0 2 0 0 2 0 2 0 2 1 0 0 0 0 0 1 0 0 0 2 1 0 0 1 0 1 1 0 2 1 0 0 1 2 2 0 2 0 1 1 0 1 0 0 0 0 0 0 0 1 1 0 2 1 1 0 0 0 1 1 2 0 0 0 2 2 0 0 0 1 0 2 0 2 0 1 0 0 1 1 2 1 1 1 0 0 1 1 1 1 1 0 1 1 0 0 0 0 0 0 0 0 0 0 0 0 2 0 0 0 1 0 0 1 0 2 2 1 0 2 0 0 0 0 1 0 0 0 1 0 0 0 1 2 0 1 1 2 1 1 0 1 2 0 0 0 2 0 1 1 1 0 2 1 1 0 1 0 1 0 1 2 0 0 0 2 0 0 0 2 1 0 2 0 0 0 0 2 0 2 0 1 1 1 1 1 0 0 0 1 1 0 1 1 0 0 2 0 0 0 2 2 1 1 1 2 0 0 0 1 1 0 1 0 2 0 2 0 2 1 1 0 0 0 2 0 0 0 1 2 0 0 0 2 2 2 0 2 0 1 1 2 0 1 0 0 0 1 0 1 0 0 1 1 0 0 0 1 0 0 2 2 0 1 0 1 1 2 1 0 2 0 2 0 0 0 0 0 0 1 1 0 0 0 2 0 0 2 2 0 0 2 1 1 0 0 1 0 0 1 0 1 0 1 0 1 0 0 0 1 1 0 1 1 2 0 0 0 2 0 1 0 1 0 0 0 0 0 0 1 1 0 0 0 0 2 2 0 0 1 0 0 1 0 0 1 0 1 2 0 2 0 1 0 0 0 1 1 2 0 1 0 1 1 1 1 2 1 0 2 2 0 0 0 0 0 1 1 0 2 1 0 0 1 0 0 0 0 0 0 0 0 0 1 0 1 2 2 0 1 1 0 0 0 0 2 0 0 0 2 0 2 0 1 0 1 1 0 0 1 1 1 1 0 0 2 0 1 0 1 1 1 0 0 1 0 0 0 2 1 1 1 1 1 0 0 0 1 0 0 1 1 0 1 1 1 2 0 0 0 1 1 1 1 0 0 0 0 1 0 1 0 0 0 2 0 0 1 0 1 0 2 0 0 1 2 2 0 0 0 0 1 2 1 0 0 1 2 1 1 1 1 0 1 2 1 0 1 0 1 0 0 0 1 1 0 1 0 1 0 1 2 2 0 0 0 1 1 2 0 1 0 0 1 0 2 0 2 0 0 1 2 1 2 0 1 1 2 0 1 0 0 1 1 0 0 1 0 1 1 0 0 2 2 0 2 1 1 0 0 1 1 1 0 0 0 0 1 0 0 1 0 0 1 0 0 0 2 0 0 1 1 2 2 1 0 0 1 0 0 0 1 2 0 0 1 0 0 1 2 0 0 0 1 0 0 2 1 1 0 0 2 2 0 0 0 1 2 0 1 2 0 1 1 0 0 1 1 2 0 0 0 2 1 0 2 0 0 0 0 1 1 0 0 2 0 1 1 0 1 0 0 2 0 2 0 0 0 0 2 0 1 0 1 0 0 0 0 1 0 0 0 0 0 1 1 0 1 0 1 1 1 0 1 0 1 0 1 1 1 0 2 0 0 0 0 0 0 0 1 1 0 1 2
171 0 1 1 0 0 2 2 2 0 0 1 1 1 1 0 0 1 2 1 0 1 0 1 1 0 0 2 0 0 1 0 1 2 0 0 1 1 0 0 1 0 0 0 1 0 1 0 0 1 2 2 0 0 2 0 2 0 1 0 1 2 0 1 1 0 1 1 0 0 0 0 1 1 0 1 1 1 1 1 0 0 2 1 2 0 0 0 2 2 0 0 2 2 0 2 0 1 1 1 0 2 1 0 2 1 2 1 1 1 1 2 2 2 1 2 1 1 0 0 2 1 1 1 0 1 0 0 2 0 0 0 0 0 0 0 0 1 0 1 0 2 0 0 1 1 1 0 0 1 0 0 0 1 1 0 1 2 0 2 0 0 0 2 0 0 0 0 1 2 0 0 1 1 0 2 1 0 0 0 0 0 0 2 2 2 2 1 0 0 0 1 0 0 1 2 1 2 0 1 1 0 0 0 2 2 2 1 0 0 0 0 1 0 0 2 1 1 2 2 0 0 0 1 1 0 1 0 0 0 0 0 0 1 2 1 0 2 1 1 1 0 2 1 0 0 0 0 1 1 1 0 1 0 0 0 0 0 1 1 1 1 0 0 0 0 0 2 2 2 0 0 1 1 0 0 0 2 1 0 0 1 0 1 1 0 1 2 0 2 0 0 1 0 2 1 2 0 0 1 1 0 0 1 0 1 0 2 2 2 0 2 0 0 2 0 1 1 0 0 2 1 1 0 1 0 1 0 0 0 0 2 1 1 0 0 0 2 0 0 0 0 0 0 1 0 1 0 1 0 0 0 2 2 0 0 1 0 2 0 2 2 2 0 2 0 1 0 1 1 1 1 0 0 1 1 1 2 1 0 1 2 1 1 1 0 0 0 0 0 0 0 1 0 2 1 1 1 0 0 0 0 0 2 1 0 1 0 0 1 1 1 0 1 1 0 0 1 0 0 0 0 1 1 1 2 1 1 0 0 1 0 0 0 0 0 0 1 0 0 2 0 2 2 0 1 2 0 1 1 0 0 0 1 1 0 1 2 2 1 2 1 0 0 0 2 0 2 0 0 0 0 2 2 1 0 1 0 0 0 2 1 0 0 2 2 0 0 0 0 0 0 1 0 0 0 0 1 1 0 1 0 1 1 1 1 2 0 1 1 1 0 0 2 2 0 0 2 0 2 1 2 1 0 1 1 0 2 0 2 0 2 0 0 0 1 0 0 0 0 0 0 0 0 2 1 0 0 2 2 0 0 1 1 2 0 1 0 2 1 1 0 0 0 1 0 1 1 1 1 0 1 0 0 0 0 2 0 0 1 1 1 0 0 2 0 2 2 2 2 0 0 1 0 1 0 2 0 0 0 0 1 0 2 0 2 0 1 0 1 1 0 1 1 1 1 1 1 0 1 1 1 0 0 0 2 2 0 0 0 0 2 1 0 0 2 2 1 2 0 0 1 0 1 1 0 2 0 0 0 1 1 0 0 2 2 0 2 2 1 1 1 2 2 0 2 0 2 1 1 1 1 0 0 1 0 1 0 0 0 2 0 0 1 2 2 1 1 1 1 0 0 1 2 1 0 0 2 0 2 0 1 0 1 1 0 2 2 0 1 0 0 0 2 0 0 0 2 1 1 0 0 0 0 1 2 0 0 0 0 1 0 0 0 0 1 1 0 1 1 0 1 0 1 1 0 1 2 0 0 1 1 1 0 0 0 2 0 0 0 0 0 1 1 0 0 0 0 0 2 0 0 0 1 1 0 0 0 0 0 2 2 1 1 1 1 1 2 2 0 2 2 2 0 2 0 0 0 0 2 0 2 0 0 0 0 2 1 1 2 1 0 2 2 0 2 0 0 2 0 1 1 0 2 0 1 0 0 1 2 0 2 1 1 0 0 0 1 1 0 0 1 0 0 0 0 0 1 0 0 2 2 0 1 1 0 1 0 0 0 1 0 0 0 0 0 1 0 1 0 1 0 2 1 0 2 0 1 2 1 1 1 0 0 0 0 1 0 0 1 1 0 1 1 1 0 2 2 0 0 0 1 0 0 2 1 0 0 0 1 1 0 2 2 2 0 0 1 1 0 1 0 0 0 0 0 1 1 1 0 1 0 1 2 1 1 0 1 0 0 0 0 0 0 1 0 0 0 1 0 2 0 0 2 1 0 1 2 0 1 0 0 0 0 0 0 0 1 0 0 0 0 0 2 0 0 0 1 1 0 0 1 0 1 0 1 2 0 0 1 0 0 0 0 0 1 0 0 0 0 0 0
172 0 1 2 0 0 2 0 2 2 0 1 0 2 1 0 0 1 1 0 1 0 0 1 1 1 1 2 0 0 2 1 0 0 0 1 2 2 0 0 1 0 1 1 2 1 0 0 0 0 0 1 0 1 1 0 1 0 0 0 1 2 0 2 0 1 1 0 0 0 0 1 2 2 2 2 0 0 0 1 0 0 2 1 1 0 0 0 1 1 0 0 1 1 0 2 0 0 0 2 0 0 0 0 2 0 2 2 2 0 0 2 0 2 0 2 0 0 1 0 1 0 0 2 0 2 0 0 0 0 0 0 0 1 1 1 0 0 0 0 0 2 0 0 0 0 0 1 1 2 1 1 0 0 0 1 0 1 1 1 1 0 0 1 2 2 2 1 1 2 0 0 0 0 0 0 0 0 0 0 0 0 1 1 2 1 1 0 0 0 2 2 0 0 2 2 1 2 1 0 0 0 0 1 2 1 1 1 1 0 1 0 0 0 2 2 0 0 2 0 2 1 2 2 0 0 2 0 0 0 0 1 1 1 1 1 0 2 0 2 0 0 2 1 0 0 0 0 0 0 0 1 0 0 0 1 2 0 0 0 0 0 0 0 0 0 0 0 2 1 1 1 2 2 1 0 0 2 2 1 1 2 0 1 1 0 1 2 1 2 0 0 0 1 2 2 1 0 0 1 2 2 1 0 0 0 0 2 1 1 0 2 0 1 2 0 2 0 1 0 0 2 0 0 2 0 0 2 1 1 0 1 1 2 0 0 0 2 0 0 0 0 0 0 1 0 0 0 2 2 0 0 1 1 1 1 1 1 0 1 0 1 2 0 0 0 1 1 1 1 1 1 0 0 0 0 0 1 1 0 1 1 0 0 1 1 0 0 0 0 0 0 0 0 1 1 2 0 1 1 1 1 0 2 1 0 1 0 0 0 0 0 0 1 1 1 0 1 1 1 0 0 0 2 0 0 0 1 0 1 0 0 0 1 0 1 0 1 1 0 0 0 1 0 2 1 0 0 0 0 0 0 2 2 2 2 2 2 2 1 1 1 1 0 0 1 1 2 0 0 1 0 1 1 0 1 1 1 1 0 1 0 0 0 2 2 0 0 1 0 0 0 0 1 0 1 1 0 0 1 1 0 2 0 2 1 1 2 2 1 0 0 1 1 1 0 0 2 0 2 1 2 0 0 0 2 1 1 0 1 1 1 2 0 2 0 1 1 1 1 1 1 0 1 2 0 1 2 0 0 0 0 0 0 2 1 1 2 1 0 1 0 1 0 0 1 0 1 1 1 0 1 0 0 1 0 1 0 0 1 2 0 0 0 0 0 0 0 0 0 0 2 1 0 0 0 1 0 0 0 1 1 1 0 0 1 2 1 0 1 0 0 0 1 0 0 0 0 0 0 0 0 0 0 0 1 1 1 0 0 0 2 0 2 0 1 2 0 2 0 1 0 1 1 1 0 1 0 1 1 0 1 0 0 1 2 0 1 1 0 0 0 1 2 0 1 0 2 0 0 0 0 0 1 0 0 0 0 0 0 0 0 0 2 2 2 1 2 0 1 0 0 0 2 1 0 0 2 0 1 1 1 1 1 1 1 1 2 0 0 1 1 1 1 0 0 0 2 1 1 0 1 1 0 0 0 2 0 0 1 1 1 0 0 0 0 1 0 1 1 0 1 1 1 1 1 0 1 0 0 0 0 1 0 1 2 0 0 2 1 0 2 0 0 0 1 2 0 0 2 0 0 1 1 0 0 0 0 1 1 1 1 0 0 1 1 1 1 1 2 0 2 2 2 0 2 0 1 0 1 0 2 1 0 1 0 0 0 0 1 1 0 0 0 1 0 1 1 0 0 0 0 0 2 0 2 0 0 1 2 0 2 1 1 0 1 0 1 0 0 0 1 0 0 2 0 2 0 0 0 2 2 0 2 2 0 0 0 1 1 1 0 0 0 0 0 1 0 2 0 1 0 2 0 0 2 0 0 2 2 2 2 0 0 0 0 0 0 0 0 1 0 1 0 2 0 2 1 0 0 0 2 0 0 2 1 1 1 1 2 1 0 0 0 0 1 0 1 2 0 0 2 1 2 2 1 1 1 0 1 2 1 1 2 1 1 0 2 0 1 0 0 1 1 2 1 0 0 0 0 2 0 1 1 1 0 1 2 0 1 0 1 0 0 1 1 1 0 0 0 0 0 0 0 1 1 1 1 2 0 1 2 0 2 0 1 2 0 0 2 0 0 0 0 0 0 1 0 0 0 2 1
173 0 2 1 0 0 1 1 1 2 1 0 0 2 1 0 1 1 1 1 1 1 0 2 1 1 1 1 2 2 1 1 0 2 2 0 1 0 0 0 1 0 0 0 1 1 0 0 0 1 0 0 1 0 1 1 1 0 0 1 0 0 1 1 0 0 0 0 0 0 0 0 2 2 2 2 0 2 2 0 0 0 2 0 0 0 0 0 1 2 0 0 0 1 1 1 0 0 0 1 0 2 0 0 2 2 2 0 1 1 1 2 0 1 0 1 0 0 0 0 2 0 1 1 0 1 0 1 2 2 1 0 0 0 0 0 0 0 0 0 1 1 0 0 1 1 1 0 0 1 0 0 2 0 1 1 0 2 0 2 1 1 0 2 0 1 0 0 1 1 0 1 0 2 1 1 1 1 1 1 1 1 0 1 0 0 0 1 0 0 1 2 0 1 2 2 1 2 1 0 0 0 0 1 1 1 1 1 1 0 2 0 1 0 1 1 1 0 2 0 2 2 1 2 0 0 2 0 0 0 0 1 1 1 0 1 0 2 0 1 0 0 1 2 0 0 0 0 0 0 0 0 2 0 0 0 1 1 0 0 0 0 2 2 2 0 0 0 0 0 1 1 0 0 0 0 0 2 1 1 1 2 1 1 0 1 0 0 1 2 0 2 2 0 2 0 0 2 0 1 1 1 1 0 0 0 0 2 1 2 0 2 0 0 0 0 1 0 0 0 0 2 2 2 2 0 0 2 2 1 0 0 0 1 0 0 0 1 1 0 2 1 1 0 0 0 2 0 1 2 0 0 1 1 0 1 0 1 0 1 0 0 1 1 0 0 1 1 1 0 0 2 1 1 0 0 2 1 1 0 2 1 1 1 1 0 0 0 0 0 0 0 1 0 2 1 1 0 0 0 0 0 0 2 2 0 0 0 0 0 0 0 0 0 1 0 0 0 2 0 0 0 1 1 1 2 1 2 0 1 1 0 0 2 0 1 0 1 1 0 2 1 0 0 2 1 1 1 1 1 0 1 1 1 2 1 2 1 1 1 1 0 1 0 0 1 1 2 0 0 0 0 1 1 1 1 0 1 1 0 1 0 1 1 2 2 0 0 2 1 1 2 1 1 1 0 1 1 1 0 0 0 1 1 1 0 2 1 0 1 0 0 0 0 0 0 0 2 0 2 0 2 0 0 0 1 1 0 0 1 1 1 0 0 0 1 1 1 1 0 0 0 0 1 2 2 0 2 0 0 0 0 1 2 1 1 0 1 1 1 1 0 0 0 0 1 1 1 1 1 1 1 0 0 0 0 1 0 0 1 1 1 0 0 2 0 2 0 0 0 1 1 0 0 0 0 1 0 0 0 0 2 0 2 0 2 1 1 0 2 0 0 1 1 1 1 1 0 0 0 0 0 0 0 0 1 1 1 0 0 1 2 0 0 0 0 2 0 2 0 0 1 0 1 1 1 2 0 0 0 2 2 1 1 1 2 0 2 1 0 0 0 1 0 2 2 0 2 0 0 2 0 0 1 0 0 0 0 0 0 1 0 1 0 1 2 0 0 2 0 0 0 0 0 0 0 0 0 0 1 0 1 0 0 1 0 1 2 0 0 1 0 0 1 0 0 0 1 1 1 0 0 0 0 0 2 0 1 1 1 2 1 0 0 0 0 0 0 1 2 1 2 0 0 0 1 0 0 0 0 0 0 1 0 1 2 0 0 2 0 0 2 1 1 0 1 1 0 0 1 1 1 0 1 0 1 1 0 0 0 2 2 0 0 0 2 0 1 1 2 0 2 1 0 0 0 0 1 0 0 0 1 1 0 1 0 1 0 1 2 2 1 0 0 2 1 0 1 2 0 1 1 0 1 0 1 0 0 0 2 0 2 1 1 0 1 0 1 0 0 1 1 0 0 0 0 0 0 0 1 1 0 0 2 2 0 1 0 0 0 1 0 0 0 0 1 0 0 2 0 1 1 1 1 0 2 0 0 0 0 0 0 0 0 0 0 0 1 0 1 1 0 0 0 2 1 1 2 0 0 0 1 0 0 1 1 0 0 0 1 0 0 1 1 1 1 1 0 2 0 1 1 1 2 2 1 2 2 0 0 2 2 0 1 0 0 0 0 0 0 0 1 2 1 1 1 0 0 0 0 2 0 0 1 0 0 0 2 0 2 0 1 1 0 2 1 0 0 0 0 0 0 0 0 0 2 0 1 1 0 0 1 0 0 0 0 1 1 0 2 0 1 0 1 0 0 0 0 1 0 1 1
174 1 2 1 0 0 1 2 2 1 1 0 0 0 0 0 0 1 1 0 1 0 0 2 2 0 2 1 0 1 2 0 0 1 2 1 1 1 0 0 1 0 1 0 0 1 0 0 0 1 0 0 1 0 1 0 0 0 1 1 0 1 0 2 0 1 0 0 0 0 0 1 2 2 1 2 1 0 0 1 0 0 2 2 2 0 0 0 0 2 0 0 1 2 1 2 0 0 0 2 0 2 0 0 2 1 2 1 1 1 0 2 0 0 1 2 1 0 0 0 2 0 1 1 0 1 0 0 2 0 2 0 0 0 0 0 0 0 0 0 1 1 0 0 1 1 1 0 0 0 0 0 0 0 1 1 0 0 1 1 1 1 0 1 1 1 0 1 1 2 1 0 0 1 2 1 1 1 0 0 0 1 0 1 1 1 1 2 2 2 0 2 1 1 2 2 0 2 0 0 0 0 0 1 2 2 2 1 1 0 0 0 0 0 2 2 0 0 1 1 1 0 1 1 1 0 2 0 0 0 0 0 0 0 1 0 0 2 0 2 0 0 2 1 1 1 1 0 1 1 1 0 2 1 0 0 0 0 0 0 0 0 0 0 0 0 0 0 2 1 0 2 1 1 0 1 0 2 2 1 1 1 0 2 0 1 0 2 0 2 0 1 0 0 1 1 1 2 0 1 1 0 0 1 0 0 0 1 1 0 1 0 0 0 0 0 2 0 1 0 1 2 2 1 1 0 1 2 2 1 0 2 0 2 0 0 0 0 2 0 0 0 0 0 0 0 2 1 1 0 0 0 2 2 0 0 0 1 1 0 1 1 2 0 0 1 0 1 2 1 1 1 0 0 1 1 0 2 1 1 2 1 0 0 2 1 0 0 0 0 0 0 0 0 2 1 1 0 1 1 1 1 0 1 0 0 1 1 0 0 0 0 0 2 0 0 0 1 0 1 1 1 1 1 0 2 2 1 0 1 1 0 1 0 2 0 0 0 0 0 2 0 2 2 0 2 2 2 0 1 0 2 0 2 0 0 0 2 2 2 2 0 0 1 0 1 1 2 0 1 1 1 0 0 0 2 0 0 0 0 2 0 0 0 2 0 0 1 1 1 1 0 1 1 0 1 1 1 1 0 0 0 2 0 2 0 2 2 1 0 0 1 2 1 1 0 0 1 0 1 1 2 0 0 0 1 0 1 1 1 1 0 0 0 1 0 1 1 1 2 1 0 0 0 1 0 1 1 2 1 0 0 1 1 2 0 0 0 2 0 2 0 0 0 0 0 0 1 1 0 1 1 0 0 0 0 1 0 0 1 1 0 1 0 1 0 2 0 0 0 0 1 0 0 2 0 0 2 2 0 2 1 1 1 0 1 2 1 0 1 0 0 0 0 1 1 0 0 0 0 0 0 0 1 1 1 1 2 0 0 1 1 0 2 0 1 2 0 1 1 1 0 0 1 1 1 2 0 0 0 0 1 1 1 2 2 0 2 2 0 0 0 0 1 1 2 0 2 0 0 0 1 0 0 1 0 0 0 1 1 0 1 0 0 1 1 1 2 0 2 0 0 0 1 0 0 0 2 0 2 1 1 0 1 1 0 0 2 0 0 0 0 0 1 0 0 0 1 0 0 0 2 0 0 0 1 1 1 0 0 2 0 0 0 0 0 0 0 1 1 0 1 0 1 2 0 0 0 0 0 0 0 0 0 0 0 0 0 2 0 0 1 1 1 0 1 1 0 0 2 0 1 2 2 1 0 0 0 0 0 2 2 0 0 0 2 0 1 0 2 0 1 2 0 0 0 0 2 0 0 0 2 0 0 0 0 1 0 0 1 1 1 1 1 1 1 1 1 2 0 1 0 0 2 0 0 0 0 0 2 0 2 1 1 0 1 0 0 1 1 1 1 0 0 1 0 1 0 0 1 1 1 0 1 1 0 1 1 0 0 1 0 1 0 0 0 1 0 1 0 0 0 1 0 0 1 0 1 1 1 2 2 0 0 0 0 1 0 0 0 2 0 2 1 2 1 2 2 0 0 0 1 0 0 1 1 1 0 1 2 1 0 0 0 0 1 0 1 2 1 1 1 1 1 1 1 0 0 0 0 1 0 0 2 0 0 0 1 0 0 0 0 0 0 0 2 0 0 1 0 0 1 0 1 1 0 1 1 1 0 1 0 0 0 1 1 2 0 0 0 0 0 0 0 1 0 0 0 1 1 2 1 0 2 0 0 1 0 0 0 0 0 0 0 0 1 1 0 0 0 0 0
175 0 1 1 0 0 1 2 2 0 0 2 1 0 0 0 0 0 1 0 1 0 0 2 2 0 1 1 0 0 2 0 0 2 0 0 2 1 0 0 1 0 1 0 0 2 0 0 0 2 1 2 2 0 0 0 1 0 2 1 1 1 0 1 0 0 0 0 1 1 0 0 2 2 2 2 0 2 2 0 0 0 2 1 1 0 0 1 1 1 0 1 1 1 1 1 0 1 1 2 1 2 0 0 2 1 1 1 1 1 0 1 1 1 1 1 1 0 2 0 0 0 2 0 0 0 0 1 2 1 2 1 1 1 0 0 1 0 0 1 0 2 0 0 0 1 0 0 0 1 0 0 0 2 2 0 1 1 2 1 1 2 0 1 1 2 1 1 0 1 0 0 2 1 2 2 1 0 0 0 0 0 0 1 2 2 1 0 0 0 1 2 0 1 2 1 1 1 0 0 0 1 0 1 2 2 1 1 1 0 1 0 1 0 2 2 1 0 1 0 2 0 0 1 1 1 0 2 1 1 0 0 1 1 1 0 1 2 0 2 0 0 2 1 0 0 0 0 0 0 0 0 1 0 0 0 0 0 0 0 0 0 0 0 1 0 1 0 1 0 2 0 1 1 0 1 0 2 1 1 1 1 0 1 0 0 0 2 0 2 0 0 0 0 2 1 2 0 0 1 1 0 1 0 1 0 1 1 1 1 0 0 0 0 1 0 1 1 0 0 0 2 0 0 2 0 0 1 1 1 0 1 0 1 0 0 0 0 2 2 1 2 1 0 0 0 2 0 2 2 0 0 2 2 1 0 2 2 0 1 0 1 2 0 2 0 1 2 2 0 0 2 1 1 0 0 2 2 2 0 1 1 0 1 1 0 0 0 0 0 0 0 0 0 2 0 1 1 1 0 0 1 0 1 1 0 0 1 0 0 0 0 1 0 0 0 0 0 0 0 0 1 1 1 1 1 1 0 1 1 1 2 0 1 0 1 0 2 2 1 2 1 0 0 1 1 1 2 0 0 1 1 1 2 1 1 1 1 1 0 0 0 0 0 0 2 0 1 0 1 2 2 0 0 0 0 0 0 0 1 2 0 0 0 2 0 0 0 2 1 1 2 1 1 0 0 0 1 1 0 0 0 1 1 1 2 0 0 0 0 0 0 0 0 1 0 0 2 0 0 0 2 1 1 1 2 0 0 1 1 1 0 0 0 0 1 0 0 0 2 1 0 0 0 1 0 1 1 1 1 0 1 0 2 0 2 0 0 1 0 0 1 0 0 1 0 0 1 1 0 0 1 0 0 0 0 1 1 0 1 2 0 0 0 1 0 0 2 0 2 1 1 1 0 0 0 0 0 0 0 0 1 0 2 0 2 0 1 0 2 1 0 0 0 0 0 0 0 0 0 0 0 0 1 1 0 1 1 0 0 0 1 0 1 0 0 1 0 1 1 0 0 0 1 0 1 1 0 0 0 1 1 0 1 2 2 0 1 1 0 0 0 0 1 0 1 1 2 0 0 2 0 0 0 1 0 0 0 1 1 2 1 1 0 0 1 1 2 1 1 0 0 0 1 0 0 0 1 0 1 1 0 1 2 2 1 1 1 0 1 0 0 0 2 0 0 0 2 1 1 0 0 1 0 0 0 2 1 0 0 2 0 0 0 0 1 0 0 0 2 0 2 0 0 0 0 0 0 0 0 0 0 0 0 0 0 1 1 2 0 0 0 1 0 1 1 1 1 0 2 0 0 1 2 0 0 0 0 1 1 1 1 0 0 0 2 0 1 1 2 0 2 2 0 1 0 0 0 0 1 0 1 0 0 0 0 1 0 0 2 2 2 1 1 0 2 1 0 2 1 1 2 0 2 0 1 0 0 0 2 0 2 1 1 0 1 0 2 1 0 0 2 0 1 1 0 1 0 0 0 2 2 0 1 1 0 0 0 0 0 0 0 1 0 1 0 0 0 1 0 0 1 0 1 0 2 0 2 2 0 1 1 1 0 0 1 1 0 0 0 1 0 2 0 2 0 2 2 0 0 0 1 0 1 2 1 1 0 0 1 0 0 0 0 1 2 0 0 2 0 0 2 1 1 1 1 1 2 0 0 2 0 0 2 0 0 0 0 0 0 0 1 2 0 0 0 1 0 1 0 1 0 1 0 1 0 1 1 0 0 0 0 0 0 0 1 2 0 0 1 0 0 0 0 0 0 0 1 2 0 1 2 0 2 0 0 1 0 0 1 0 1 0 1 1 0 0 0 0 0 1 0
176 0 2 0 0 0 1 2 2 1 0 1 0 1 0 0 0 1 2 1 1 0 0 1 1 0 1 2 0 0 2 0 2 2 0 0 1 1 2 1 1 1 1 0 1 0 1 0 1 1 0 0 0 0 2 2 0 2 0 1 0 0 0 1 0 0 0 0 0 1 0 1 2 2 2 2 0 1 1 0 1 0 2 1 1 0 1 2 2 2 0 1 0 0 0 1 0 1 1 1 1 2 0 1 2 0 2 0 1 1 0 1 0 0 0 1 0 0 0 0 2 0 0 2 0 1 0 0 0 0 1 0 0 0 0 0 0 0 0 0 2 2 0 0 1 1 0 0 0 1 0 0 0 0 0 0 0 0 0 1 1 0 0 1 0 1 1 0 1 2 0 0 0 1 2 1 1 0 0 0 0 0 0 0 1 1 0 0 0 0 0 0 0 0 0 0 0 1 0 1 1 0 0 1 1 1 1 0 0 0 2 0 0 0 2 2 0 0 1 0 2 2 1 2 0 0 0 0 0 0 0 1 0 0 2 0 0 2 0 0 1 0 2 2 0 0 0 0 0 0 0 1 0 0 0 0 1 1 1 0 0 0 1 1 2 0 1 0 2 1 1 1 2 2 0 1 1 2 2 1 1 1 0 2 0 1 0 1 0 1 1 0 1 0 2 0 2 0 0 2 2 0 1 0 1 0 1 2 2 1 0 0 0 1 1 0 2 1 0 0 0 2 1 1 1 0 0 0 1 1 0 1 0 1 0 0 0 1 1 0 1 0 1 0 0 1 2 0 1 0 0 0 1 1 0 1 1 0 0 1 0 0 1 0 1 0 1 2 2 0 0 2 1 0 0 0 2 2 1 0 2 1 1 1 1 0 0 0 0 0 0 0 0 0 2 0 0 1 1 1 1 1 0 2 1 0 1 0 0 0 0 0 1 1 0 0 0 0 0 0 0 2 0 2 1 2 0 0 0 2 2 1 0 1 1 0 0 1 1 0 1 0 1 0 1 0 1 0 1 2 0 1 1 1 2 1 2 1 2 0 0 0 0 1 0 1 1 2 0 1 1 1 0 0 1 1 1 0 0 0 2 0 1 1 1 0 1 1 1 1 1 1 0 0 0 0 0 0 0 0 1 1 1 1 1 2 1 1 1 1 0 0 1 0 0 0 1 2 0 1 0 2 0 0 0 2 0 0 0 0 2 0 1 0 1 1 0 2 2 0 2 2 0 1 2 0 1 1 1 2 0 1 0 1 2 0 0 0 1 0 1 1 2 0 0 1 1 1 1 0 0 0 0 0 0 0 2 1 0 1 2 0 0 0 2 1 1 1 0 1 0 0 0 2 0 2 2 1 1 0 2 1 1 1 0 1 1 0 1 1 1 0 0 2 0 0 0 0 0 0 0 0 0 1 1 1 1 1 0 0 1 2 0 2 0 0 2 0 2 0 2 1 1 1 0 1 1 0 0 0 1 1 0 0 1 1 0 1 1 0 0 0 0 0 1 1 0 2 0 0 2 0 0 0 0 1 1 0 1 1 0 1 0 2 1 1 1 2 1 1 0 0 1 1 0 0 0 2 0 2 0 2 0 1 2 0 0 1 1 1 0 0 0 0 0 1 0 2 0 0 0 0 1 0 0 0 2 1 0 0 2 0 0 0 0 1 0 0 2 2 1 2 0 0 0 1 0 0 0 0 0 0 0 0 0 0 0 0 2 1 0 1 1 1 0 0 0 1 0 2 0 0 1 0 0 0 0 0 2 2 1 0 1 1 1 2 1 1 1 2 0 2 2 0 1 0 0 0 0 1 0 2 1 0 1 0 1 0 0 2 2 0 0 0 1 2 1 0 1 0 1 1 0 2 0 0 0 0 0 2 0 2 1 2 1 2 0 0 0 0 0 0 0 0 0 0 0 0 0 0 2 2 0 2 2 0 0 0 1 0 1 0 1 0 1 1 1 0 2 1 0 1 1 0 0 0 0 1 1 0 0 0 0 0 0 0 1 0 2 0 0 0 0 0 1 0 2 2 0 1 0 1 1 0 2 1 0 1 0 2 1 0 0 0 1 1 0 0 1 1 0 1 1 2 2 1 1 1 0 0 1 0 1 1 0 0 0 1 0 0 0 0 2 0 1 1 0 0 1 0 2 0 1 1 1 0 1 2 1 1 1 0 0 0 1 1 2 0 0 0 0 0 1 0 1 0 0 0 1 0 1 1 0 2 0 0 2 0 0 1 0 0 1 0 0 0 0 0 0 0 0 0
177 1 0 2 0 0 1 1 1 1 1 1 0 0 0 0 0 1 1 1 1 0 0 1 2 0 0 0 1 0 0 2 1 1 0 0 2 1 0 0 0 1 0 1 2 1 0 0 0 0 0 0 1 0 1 0 1 1 0 1 0 1 0 2 0 2 0 0 1 1 1 1 2 2 2 2 0 1 1 0 0 0 1 1 2 0 0 0 2 2 0 0 2 1 1 2 0 0 0 2 0 2 1 0 2 0 2 0 0 1 1 1 0 0 0 1 0 0 0 0 2 0 0 2 0 2 0 0 0 0 0 0 0 0 0 0 0 0 1 0 0 2 0 0 0 1 0 0 0 1 1 0 0 0 0 0 0 0 0 0 0 0 0 2 0 1 0 1 0 1 0 1 0 2 1 0 0 2 0 2 0 1 1 0 1 0 0 1 0 0 1 2 0 0 1 1 1 2 0 0 0 0 0 2 2 0 0 1 1 0 1 0 0 0 2 2 0 1 1 1 1 2 1 2 0 0 2 0 0 0 0 0 1 1 1 0 1 2 1 1 1 0 2 2 0 0 0 0 0 0 0 0 1 0 0 0 1 1 0 0 0 0 1 1 1 0 1 1 2 2 1 0 2 2 0 0 0 1 1 0 0 1 1 1 0 1 1 1 2 2 0 2 0 0 2 1 2 2 0 2 2 1 1 1 0 0 0 2 1 1 0 0 0 0 2 1 2 0 1 0 1 1 2 0 2 0 1 1 0 1 0 1 0 2 0 0 0 1 1 0 1 1 1 0 0 0 1 0 1 0 0 0 2 2 0 0 2 0 1 0 1 1 1 0 1 0 1 1 2 1 1 1 0 0 0 0 1 0 0 0 2 1 0 0 0 0 0 0 0 0 0 0 0 0 2 1 1 1 0 0 0 0 0 1 1 1 0 0 1 0 0 0 0 0 1 0 1 1 0 1 0 1 1 0 0 2 2 1 0 0 1 0 0 2 0 0 1 0 0 0 1 2 1 1 1 1 1 1 0 0 0 1 0 1 1 0 1 2 2 2 2 0 1 0 0 1 1 2 0 1 1 0 0 0 2 0 2 1 1 0 1 1 1 1 1 0 1 0 1 1 0 1 1 2 2 0 0 1 1 1 1 0 1 1 1 2 2 1 1 1 0 0 1 0 1 1 0 2 0 2 0 2 0 0 1 2 1 0 1 1 1 0 1 0 0 1 0 0 0 1 1 0 0 0 0 1 0 0 2 2 0 1 1 2 2 0 0 0 1 1 0 0 0 0 2 0 0 0 0 0 0 1 0 0 1 0 1 2 0 2 2 0 0 0 1 0 0 0 0 0 0 2 1 0 0 0 0 0 0 0 0 1 1 2 0 2 1 1 1 1 0 0 1 1 1 1 1 1 0 1 1 1 0 1 1 0 0 2 0 0 1 1 1 1 0 1 2 1 2 0 2 0 1 1 1 2 2 0 0 0 1 1 0 0 1 1 0 2 1 0 0 0 1 2 0 2 1 2 0 0 0 0 1 0 0 0 0 0 1 1 0 1 1 0 1 1 1 1 2 0 0 0 0 0 0 0 0 2 0 1 0 2 0 1 1 0 1 2 0 0 1 0 0 0 1 1 0 1 1 1 0 0 0 1 0 2 1 0 1 0 1 0 0 0 0 0 0 0 1 1 1 1 0 0 0 0 0 0 0 0 0 0 0 0 0 1 0 0 1 0 0 1 1 0 0 0 0 1 0 2 0 2 2 0 0 0 0 0 1 1 2 1 0 0 1 2 0 2 2 1 1 2 2 2 0 0 0 0 0 1 0 2 0 0 0 0 0 0 0 1 1 0 0 0 1 2 1 0 1 0 1 1 0 2 0 1 0 0 0 2 0 2 1 1 0 1 1 0 1 0 0 0 1 1 2 1 2 0 0 0 2 2 0 2 1 1 1 0 1 1 0 0 0 0 0 1 0 0 1 0 0 0 1 0 0 2 0 1 1 1 1 1 0 1 0 1 0 0 0 0 1 0 1 1 2 0 2 0 0 0 1 1 0 0 2 0 2 1 1 1 1 0 1 1 1 0 0 2 2 0 0 1 0 1 2 2 0 1 1 0 1 0 0 1 0 0 0 1 0 1 0 0 2 1 1 1 0 1 1 0 2 0 2 0 1 0 1 1 0 1 0 1 0 0 1 0 0 0 0 0 0 0 0 0 0 1 0 1 1 0 0 1 0 0 0 0 0 2 1 2 1 0 0 0 0 1 0 1 1 0 1 0
178 1 1 1 0 0 1 1 1 0 0 1 1 1 1 0 0 1 1 1 0 1 0 2 2 0 1 2 0 0 1 1 0 1 1 1 2 1 0 0 1 0 1 1 2 1 0 0 0 0 0 0 1 0 1 1 1 1 0 0 1 1 0 1 0 0 0 0 1 1 0 0 2 2 2 2 0 1 1 1 0 0 2 0 0 0 0 0 2 2 0 0 0 2 0 1 0 2 1 2 1 1 0 0 1 2 1 1 1 1 1 2 2 2 1 2 1 0 0 0 2 0 1 1 0 1 0 0 2 0 0 0 0 0 0 0 0 0 0 0 1 1 0 0 0 0 0 0 0 1 0 1 0 0 0 0 0 0 0 0 1 0 0 1 0 1 1 2 0 2 2 0 1 2 1 0 0 1 0 1 0 0 1 0 1 0 1 1 1 0 2 2 1 0 2 1 2 2 1 0 0 1 0 2 2 1 1 1 0 0 2 0 0 0 1 2 0 0 1 1 1 0 0 1 1 0 1 0 0 0 0 1 0 0 2 0 1 2 0 2 0 0 1 2 0 0 0 1 0 0 0 1 1 0 0 0 1 1 1 1 1 1 0 0 0 0 0 0 2 1 0 2 0 0 0 0 0 1 2 0 0 0 1 2 0 0 0 2 1 1 1 1 1 0 2 1 2 0 0 0 0 0 1 0 0 0 1 1 1 1 1 1 0 0 0 0 2 0 1 0 0 2 1 2 0 0 0 1 0 1 0 1 0 2 0 1 0 0 2 0 0 0 1 0 1 0 1 0 2 1 0 0 2 2 0 0 0 0 1 1 1 2 2 0 2 1 0 0 2 1 1 1 1 1 1 1 2 1 1 0 2 0 0 1 1 1 0 0 0 1 1 1 1 0 2 2 2 0 1 1 1 1 0 2 1 0 1 2 1 0 0 0 0 1 1 0 0 0 0 0 0 2 0 2 0 0 0 2 0 1 1 0 1 1 1 1 0 0 0 0 2 0 2 0 1 0 1 1 1 2 0 1 1 1 2 1 2 2 2 2 1 0 0 1 0 1 1 2 0 0 0 0 0 0 2 0 1 0 0 0 2 0 1 1 1 0 1 1 2 0 2 2 1 0 1 1 1 1 1 0 1 1 2 0 2 1 2 1 0 1 0 0 0 2 2 0 0 0 0 2 2 0 2 2 0 2 0 2 0 2 0 2 1 0 0 0 0 0 1 2 0 0 0 0 0 0 1 0 2 2 0 0 0 2 1 1 0 0 2 0 1 0 0 1 1 0 1 0 0 0 0 0 2 0 0 2 2 1 0 2 2 0 1 0 0 0 1 0 0 0 1 1 0 0 0 0 0 0 0 0 1 2 2 1 0 2 1 1 0 1 1 0 1 1 1 1 2 1 0 0 0 0 0 0 0 1 2 2 0 0 0 2 0 2 0 1 2 1 2 0 1 1 1 1 1 2 2 0 0 0 0 0 0 1 2 2 0 2 2 0 0 0 1 1 0 0 0 1 0 0 2 0 0 1 0 0 1 0 0 0 0 1 0 1 2 0 2 1 2 0 1 1 1 2 2 0 0 1 0 1 0 2 0 0 1 0 2 0 0 0 0 0 0 1 0 0 0 1 0 0 0 0 2 0 0 1 2 0 1 1 1 1 0 0 0 0 0 0 1 1 0 1 0 0 0 0 0 0 0 0 0 0 1 0 0 0 0 0 2 0 0 1 1 0 0 0 0 1 0 2 0 0 0 1 1 0 0 0 1 2 0 0 0 0 0 2 0 1 1 1 0 1 2 0 0 0 0 0 0 0 1 0 0 0 0 0 1 1 1 2 1 0 0 0 2 2 0 1 2 0 1 1 0 2 1 1 0 0 2 2 0 1 1 2 1 2 0 1 0 0 0 0 0 0 1 0 1 0 0 0 2 2 0 2 1 1 0 0 0 0 1 0 0 0 0 1 0 0 1 0 1 0 1 0 0 2 0 2 2 2 2 2 0 0 0 0 1 0 2 0 1 0 0 0 2 0 2 2 0 0 0 1 1 1 1 2 0 0 1 1 1 0 0 0 0 2 0 1 2 0 0 1 0 2 1 1 2 1 0 0 2 0 1 1 2 2 2 1 0 0 0 0 1 0 1 1 0 0 0 0 2 0 2 0 0 0 0 2 0 1 0 1 1 0 1 2 1 1 0 0 0 0 1 1 0 0 0 1 1 0 0 1 0 1 0 0 0 0 1 2 1 1 0 0 0 0 0 1 1 0 1 1
179 1 0 1 0 0 1 0 2 2 0 1 0 0 0 0 0 1 1 1 1 1 0 0 1 1 1 2 0 0 1 1 2 2 0 0 1 2 0 0 0 0 0 0 2 0 0 0 0 1 1 1 0 1 1 0 0 0 1 0 1 1 0 2 0 1 0 0 0 0 1 2 2 2 1 2 1 1 1 0 0 0 2 0 0 0 0 2 2 2 1 1 2 2 1 2 0 0 0 0 0 2 1 0 2 1 2 1 1 1 0 1 0 2 1 2 0 0 2 0 0 0 2 0 1 0 0 0 1 1 1 0 0 1 1 0 0 1 0 1 0 2 0 0 1 1 1 0 0 0 0 0 0 0 0 1 0 0 1 2 2 1 0 1 1 2 2 1 0 1 1 0 0 2 2 1 0 0 0 0 0 0 0 0 1 1 0 1 0 0 0 1 0 0 2 2 2 2 0 1 1 1 0 2 2 0 1 1 0 0 2 0 1 1 2 2 0 1 0 1 1 1 0 2 0 0 0 0 0 0 0 1 1 1 1 0 0 2 0 1 0 0 2 2 0 0 0 0 0 0 0 0 2 0 0 0 0 1 1 0 0 0 0 0 0 0 1 0 1 1 0 0 1 1 0 0 0 2 2 1 1 1 0 1 0 0 0 2 0 2 0 0 0 0 1 0 2 1 0 1 1 0 1 0 0 1 0 2 0 1 0 1 0 0 1 0 2 2 0 0 1 2 2 1 2 0 0 2 2 1 0 1 1 1 0 0 0 2 0 1 1 1 1 0 1 0 1 0 0 0 0 0 1 1 0 1 0 1 0 2 0 2 2 0 2 1 0 1 1 0 0 2 1 1 0 0 1 1 1 0 1 1 2 2 0 2 0 1 1 0 0 0 1 0 2 1 1 0 1 1 1 1 0 0 0 0 0 2 1 0 0 0 0 0 2 0 0 0 1 0 0 1 0 0 1 2 0 0 1 1 1 2 1 0 1 0 0 0 0 0 1 2 2 1 0 1 2 0 0 1 0 0 1 1 2 1 2 1 1 1 1 0 0 1 0 1 1 2 0 0 0 0 1 1 0 2 0 0 0 1 1 0 2 2 0 0 2 0 2 1 1 2 0 2 0 0 0 1 1 1 1 1 1 1 1 1 2 2 2 0 0 1 0 1 1 0 0 2 0 1 0 2 1 1 1 1 0 1 1 2 0 1 1 1 1 0 1 1 1 1 0 0 0 0 0 1 0 2 0 0 0 0 1 2 0 2 0 1 1 0 0 0 0 1 0 0 2 2 2 0 0 0 0 0 1 0 1 1 0 1 2 0 0 0 1 0 1 1 0 1 1 1 0 1 0 1 0 0 0 0 0 2 1 1 0 1 1 0 0 2 0 0 1 1 1 1 1 1 1 0 0 0 0 0 0 1 1 0 0 0 0 0 0 1 0 0 2 1 0 2 0 0 0 1 1 0 2 0 1 0 2 1 0 0 1 1 0 0 0 0 0 0 1 0 1 0 0 1 1 1 1 1 0 1 0 0 1 0 0 0 1 0 0 1 1 0 1 1 0 0 0 0 0 1 0 0 0 2 0 1 0 1 0 1 2 0 0 1 0 1 0 0 0 1 0 1 0 1 0 0 1 0 0 0 0 1 1 1 0 0 1 0 0 0 0 1 1 0 1 2 0 2 0 0 1 0 0 0 2 2 2 2 1 0 0 1 0 0 2 0 0 1 1 1 0 1 1 0 0 2 0 0 2 0 2 0 0 0 1 1 1 1 0 0 0 2 0 2 2 1 1 2 2 0 0 0 0 2 0 0 0 1 0 0 0 0 0 0 0 1 1 1 1 1 1 1 1 0 0 0 0 0 0 2 0 2 0 0 0 1 0 1 0 1 0 2 0 0 0 0 0 0 0 0 1 0 1 0 1 0 1 0 0 2 1 0 0 0 0 0 1 0 0 0 0 1 0 0 0 0 0 0 1 0 0 1 0 1 2 1 2 2 0 0 0 0 0 1 1 0 1 1 2 0 2 1 2 2 0 0 0 1 0 1 1 2 0 0 0 1 0 0 1 1 2 1 0 1 2 0 1 1 0 0 0 0 1 0 1 0 2 0 0 2 0 0 0 1 1 0 0 1 2 2 2 0 1 0 1 0 1 1 1 0 1 1 1 2 0 2 0 0 0 0 0 0 1 1 0 0 0 0 0 0 0 2 0 0 0 0 0 1 0 2 0 0 1 0 0 1 0 1 1 0 0 0 0 0 1 0 1 1
180 0 1 1 0 0 1 1 1 1 1 1 0 1 0 0 0 1 0 0 2 0 0 2 2 0 1 1 0 0 1 1 0 0 0 0 1 2 0 0 2 1 0 0 2 1 0 0 0 0 0 0 0 0 2 0 1 0 1 0 0 1 2 2 0 0 0 0 0 0 0 1 2 2 0 2 2 2 2 0 2 0 2 1 1 2 0 0 2 2 0 0 2 2 0 2 0 1 1 2 1 2 0 0 2 1 1 2 1 1 0 1 0 0 0 0 0 0 1 0 1 0 1 1 0 1 0 1 1 0 2 0 0 1 1 0 1 0 0 1 2 0 0 0 1 0 0 0 0 0 0 0 0 1 0 1 0 1 1 1 0 1 0 0 0 2 2 1 1 2 0 0 1 1 2 1 0 1 0 1 0 0 0 1 1 1 1 1 0 0 0 1 0 1 2 1 1 2 1 1 1 1 0 2 2 0 0 1 1 1 2 1 1 0 1 2 0 0 2 1 1 0 0 0 0 0 0 0 0 0 0 0 0 0 2 0 0 2 0 2 0 0 2 1 0 0 0 0 1 1 1 1 0 0 0 0 2 1 0 0 0 0 0 0 1 0 0 0 2 2 0 2 1 1 0 0 1 2 1 1 1 1 0 2 0 1 1 2 2 2 0 1 0 0 1 1 2 0 0 0 0 0 0 2 0 0 0 2 1 2 0 2 0 0 1 0 2 1 1 0 0 2 0 0 2 0 0 2 2 1 0 0 0 2 0 0 0 2 0 1 1 1 2 0 1 0 0 0 2 1 0 0 2 2 0 0 1 1 0 0 0 0 2 0 2 1 0 0 0 0 0 2 2 2 0 0 2 2 0 0 2 0 0 0 1 1 0 0 0 0 0 0 1 0 0 0 2 0 1 1 1 1 0 2 1 1 1 1 0 0 0 0 0 0 1 0 1 1 0 1 0 1 0 1 1 2 0 0 0 0 0 0 0 1 1 1 0 1 1 0 2 1 1 1 1 1 1 2 0 1 0 1 1 2 1 1 1 1 1 0 1 0 0 0 0 2 0 2 0 1 1 1 0 0 1 0 1 0 0 0 2 1 1 1 1 0 1 0 1 0 0 0 0 1 1 0 0 2 2 0 2 0 2 0 2 1 2 2 1 0 0 1 1 1 1 0 0 2 0 1 1 2 0 0 1 2 0 0 0 1 1 0 2 2 2 0 1 0 0 0 1 1 0 0 2 0 0 1 1 1 0 1 0 2 2 0 0 0 1 1 1 0 0 0 0 1 1 1 1 0 1 2 1 0 0 1 2 1 0 1 2 0 0 0 1 0 0 1 1 1 1 0 1 0 2 1 1 0 0 0 0 2 1 1 0 1 1 2 0 2 0 0 0 0 0 0 0 0 0 0 0 0 0 1 1 0 1 1 0 0 0 1 2 2 0 1 2 1 1 1 0 0 0 1 0 2 2 0 0 0 1 1 0 0 2 2 0 2 2 0 0 0 0 0 0 0 0 2 1 0 0 1 0 0 0 1 2 0 0 0 1 0 0 0 1 1 1 1 2 0 0 0 0 2 1 0 0 2 0 2 1 1 0 0 1 0 1 2 0 0 1 0 0 2 0 0 0 1 0 0 0 0 1 0 0 1 1 1 0 0 2 0 1 0 0 1 1 0 1 0 0 1 0 1 1 1 1 0 0 0 0 0 0 0 0 0 0 0 2 1 1 2 1 0 1 1 1 2 0 2 0 0 2 1 0 0 0 0 1 1 1 1 0 0 0 2 0 2 2 1 1 2 2 1 0 1 0 1 0 0 0 1 1 0 0 0 1 0 1 2 2 0 0 0 2 2 0 0 2 0 2 2 0 1 0 1 0 0 1 2 0 1 1 2 0 2 0 1 1 0 0 1 0 0 0 0 0 0 0 0 2 2 0 2 2 0 0 0 0 0 1 0 1 0 1 0 1 0 2 0 1 0 1 2 0 2 0 0 1 1 2 2 0 0 0 0 1 0 0 0 1 0 1 0 1 1 1 2 0 0 0 1 0 0 2 0 1 1 0 0 1 0 0 0 1 1 0 1 1 0 0 1 0 2 0 1 0 2 1 0 1 0 0 1 1 1 1 1 0 0 0 1 2 1 2 2 0 0 1 0 1 1 0 2 0 0 2 2 0 2 0 1 0 2 0 2 0 0 0 0 0 0 0 0 0 1 1 0 0 0 0 0 0 0 0 0 0 0 0 1 0 1 0 0 0 0 0 1 1 0 1 1
181 0 0 2 0 0 1 2 2 1 1 1 1 2 1 0 0 1 1 1 1 1 0 2 2 1 2 1 1 1 1 1 0 2 2 2 2 1 0 0 1 0 0 0 2 1 0 0 0 1 1 2 1 0 1 0 1 0 1 1 1 2 0 0 0 0 0 0 0 0 0 2 2 2 2 2 0 2 2 0 0 0 2 1 1 0 1 1 2 2 0 1 1 2 1 2 0 0 0 2 0 1 1 0 2 1 1 1 1 1 0 2 1 2 1 2 1 1 0 0 1 1 1 1 1 1 0 1 1 1 0 0 0 0 0 0 0 0 0 0 1 1 0 0 1 2 0 0 0 1 0 0 1 0 2 0 0 2 1 0 0 2 0 0 0 2 2 0 1 1 0 0 0 1 2 0 0 1 0 1 1 1 0 2 2 2 2 2 0 1 0 1 0 0 2 0 2 2 1 0 0 1 0 2 2 0 0 2 0 0 1 0 1 0 0 2 1 1 0 0 2 1 0 1 1 1 0 0 0 0 0 0 0 0 2 0 0 2 0 2 0 0 1 1 0 1 1 0 0 0 0 0 1 0 1 0 1 0 0 0 0 0 1 1 1 0 1 0 2 2 0 1 1 1 0 0 0 2 2 1 1 1 0 1 1 0 1 0 0 2 0 2 0 1 2 2 0 0 1 2 2 2 1 1 0 0 1 2 1 1 0 0 0 0 2 0 1 2 0 0 0 2 1 0 1 0 0 1 1 1 0 1 0 0 0 1 1 0 2 0 0 0 0 0 2 0 0 0 1 1 0 0 1 1 0 1 1 0 0 1 0 1 1 0 1 1 0 0 1 1 1 1 1 1 1 1 2 1 0 0 1 1 1 1 1 1 0 0 0 0 0 1 0 0 2 0 1 0 0 0 0 0 0 2 2 1 0 0 0 0 0 0 0 2 0 1 0 0 0 0 1 2 1 1 1 2 2 1 0 1 2 0 0 0 1 1 0 1 0 0 2 0 2 1 0 2 2 2 0 0 0 2 1 2 1 1 1 2 1 0 0 0 0 0 0 1 1 2 0 0 0 0 0 0 0 2 0 0 0 1 1 0 0 0 1 0 1 1 2 1 2 1 1 1 0 0 0 0 1 1 1 0 2 0 2 0 2 2 1 1 0 0 1 0 1 0 0 2 0 1 0 2 0 0 0 2 0 1 1 2 0 1 1 0 1 0 0 1 0 1 0 0 0 2 2 1 1 0 2 2 0 1 0 2 1 1 0 0 0 1 0 0 0 0 0 0 1 1 1 1 0 1 0 0 1 0 1 0 0 2 2 1 1 0 1 0 1 0 0 0 0 0 1 1 0 0 0 0 0 0 0 2 2 1 0 1 1 0 0 0 2 0 1 1 1 1 1 1 1 0 0 0 0 0 0 1 1 1 0 0 2 1 0 2 0 1 2 1 2 0 1 1 0 1 1 1 2 0 0 0 1 2 0 2 2 1 0 2 2 0 0 0 0 0 1 1 0 2 0 0 2 0 0 1 0 0 0 0 0 0 0 1 0 1 2 1 2 1 0 0 0 0 0 2 2 1 1 1 0 0 0 0 0 1 2 0 1 1 1 1 0 0 0 1 0 0 0 1 2 2 0 0 1 0 0 1 1 0 1 1 1 1 0 0 0 0 1 1 0 2 0 0 1 1 1 0 0 0 0 0 0 0 1 0 0 0 1 0 1 1 1 1 2 0 0 2 2 1 0 2 0 1 2 0 0 0 0 0 0 0 2 2 0 0 0 2 0 2 2 2 0 2 2 0 2 0 0 1 0 0 1 1 0 0 0 1 1 0 1 2 2 0 2 2 0 2 0 2 2 0 0 1 0 2 0 1 0 0 1 2 0 1 0 0 0 1 0 1 0 0 1 1 1 1 1 1 1 0 1 0 1 1 0 2 0 2 0 2 0 0 0 0 0 0 0 0 0 0 1 0 0 0 0 0 0 1 0 2 2 0 1 1 0 0 0 0 0 0 0 0 2 0 0 0 1 1 2 1 0 0 0 1 0 1 2 2 0 0 0 1 1 0 0 0 2 1 0 2 2 2 0 2 0 0 1 1 0 0 0 0 2 0 1 1 0 0 0 0 0 0 0 0 1 0 0 2 0 0 0 0 2 0 2 0 0 0 0 2 0 2 0 2 0 0 0 0 0 0 1 0 1 0 0 0 0 1 0 1 1 0 0 2 0 2 0 1 1 0 0 0 0 0 0 0 0 1 0 0 0 0 1 1
182 0 2 1 0 0 1 0 1 2 1 0 1 1 1 0 0 2 1 0 2 0 0 2 2 0 0 2 0 0 2 0 0 2 0 0 2 2 0 0 2 1 0 0 0 0 0 0 0 1 0 0 1 0 1 0 1 0 0 1 0 2 0 1 0 0 0 0 0 0 0 0 2 2 0 2 1 0 0 0 0 0 2 0 0 0 1 0 0 1 0 0 1 0 1 1 0 0 0 2 0 2 1 0 2 0 2 0 0 2 0 0 2 2 2 2 2 0 2 0 0 0 1 1 0 0 0 0 0 0 1 0 0 0 0 0 0 0 0 1 1 1 0 0 1 0 0 1 1 2 1 1 1 0 0 0 0 0 0 0 0 0 0 1 1 2 2 1 1 2 0 0 0 1 1 1 1 1 0 1 0 0 0 0 1 1 0 0 0 0 1 1 0 0 1 1 0 2 0 0 0 0 0 1 2 1 1 1 2 0 1 0 2 0 2 2 1 0 2 0 2 2 0 2 0 0 0 0 0 0 0 0 0 0 2 0 0 2 0 0 2 0 2 1 0 0 0 0 0 0 0 0 1 0 0 2 2 0 0 0 0 0 0 0 0 0 0 0 2 0 1 0 0 0 0 1 0 2 1 0 1 2 0 2 0 2 0 1 1 2 0 2 2 0 2 0 1 0 0 1 1 1 1 0 0 0 0 2 2 1 0 0 0 0 1 0 2 1 1 0 0 2 1 1 1 0 1 1 1 0 0 2 0 0 0 1 1 2 0 1 0 1 1 0 1 0 1 0 1 0 0 0 1 2 0 0 1 0 0 2 0 2 1 0 0 0 1 1 1 0 0 2 0 1 0 0 1 0 0 1 1 1 0 0 1 0 0 0 0 1 0 1 0 0 2 0 0 0 1 1 0 1 0 1 1 1 0 1 1 0 0 0 0 1 1 0 1 0 0 0 0 1 0 0 1 2 0 0 1 0 0 0 0 1 1 0 0 0 1 0 1 0 2 0 1 0 1 0 1 2 0 1 0 2 0 0 0 1 1 0 0 0 0 0 1 2 0 0 0 1 1 0 0 0 0 1 0 0 0 1 2 0 1 1 2 0 0 2 2 1 0 2 1 1 0 0 0 1 2 0 0 0 2 0 2 0 2 1 0 2 0 0 1 0 0 0 1 2 0 2 0 2 2 2 0 2 0 0 1 1 1 0 0 0 0 0 0 2 0 1 1 1 0 0 1 0 1 2 1 1 1 1 1 2 1 1 0 1 0 1 0 1 0 0 2 0 0 0 0 1 1 2 2 0 0 2 2 0 0 2 0 0 2 0 0 0 2 1 0 1 0 1 0 0 1 1 1 1 0 0 0 2 1 0 1 2 0 1 0 2 1 0 0 0 1 1 0 0 1 0 0 0 0 1 1 1 1 1 0 0 0 0 0 1 0 1 2 0 2 0 1 1 0 2 0 2 2 0 0 0 0 2 1 2 1 2 0 2 2 0 0 0 1 0 1 1 0 1 2 2 0 2 1 0 0 1 1 1 1 1 0 1 0 0 1 1 1 1 1 1 0 0 0 0 0 0 0 2 0 1 0 1 1 1 1 0 1 2 0 0 1 0 0 0 0 1 0 1 1 1 0 1 0 0 0 2 0 0 0 0 0 0 0 0 0 0 0 0 0 0 0 0 0 0 0 0 0 1 0 0 0 0 0 0 0 0 0 0 2 1 0 0 2 0 0 1 1 2 0 2 0 0 1 0 1 1 0 0 1 2 0 0 0 0 0 1 0 2 1 2 0 2 2 0 1 0 0 1 0 1 0 1 1 0 1 0 0 0 0 1 1 0 1 1 1 1 0 1 2 1 1 1 0 2 0 1 0 0 1 2 1 2 1 1 0 2 0 1 2 0 0 1 0 0 0 0 0 0 0 1 1 0 0 1 1 0 1 0 0 0 1 0 1 0 1 0 1 0 0 0 0 0 2 0 0 2 0 0 1 1 2 2 0 0 0 0 1 0 1 0 1 0 0 0 2 1 1 2 0 1 0 1 0 1 2 1 1 0 0 0 0 0 0 0 1 1 0 1 2 1 0 2 2 2 2 2 1 2 0 0 2 1 1 1 2 2 2 1 0 0 0 1 1 1 1 1 1 0 0 0 2 0 0 1 2 0 2 2 0 2 0 2 0 0 1 1 0 0 1 0 1 0 0 0 0 1 1 1 1 1 0 1 0 1 0 0 0 0 0 1 0 0 0 0 0 0 0 1 1 0 0 0
183 0 1 1 0 0 2 1 1 2 1 0 0 0 0 0 0 2 1 1 1 1 0 2 2 0 1 1 1 1 0 1 2 2 0 0 0 2 0 0 0 0 0 0 2 1 1 0 0 1 0 0 1 0 1 0 1 0 2 0 0 1 2 2 0 0 0 0 0 0 0 0 2 2 1 2 1 2 2 0 2 0 0 0 2 0 1 1 2 2 0 1 1 0 0 1 0 1 1 2 1 2 0 0 2 0 2 1 0 1 0 1 1 2 1 2 1 0 0 0 1 0 1 1 0 1 0 0 1 1 0 0 0 0 0 0 1 0 0 0 1 1 0 0 0 0 0 0 0 1 1 1 0 1 0 0 1 0 0 2 1 0 0 1 1 1 0 0 1 1 0 0 0 1 1 2 1 1 1 1 0 1 0 0 0 0 0 1 0 0 1 2 0 0 2 1 1 2 1 0 0 1 0 2 2 0 0 1 1 0 0 0 2 0 1 2 2 1 0 0 2 1 1 2 0 0 1 0 0 0 0 0 0 0 0 0 0 2 0 1 0 1 0 1 0 0 1 1 1 1 1 1 2 0 0 0 0 0 0 0 0 0 0 0 0 0 0 0 0 0 1 1 1 1 2 2 1 2 2 1 1 2 0 0 2 0 1 0 0 1 1 0 0 1 2 2 1 0 1 2 1 1 2 0 0 1 0 2 1 2 0 2 0 0 1 0 1 1 0 0 1 2 1 0 0 0 0 1 1 1 0 0 0 1 0 0 0 0 2 0 0 0 2 0 0 0 2 2 2 0 2 2 1 2 0 0 2 0 0 1 0 1 1 0 1 0 0 1 1 0 0 2 0 0 0 0 1 2 0 0 1 0 0 0 1 0 0 0 0 1 0 1 2 0 2 1 1 0 1 1 1 1 0 2 2 0 0 2 0 0 0 0 0 1 0 0 1 1 0 0 1 1 1 0 1 1 0 0 0 0 0 0 1 1 1 0 0 1 0 0 1 1 1 2 0 2 2 1 1 1 0 1 0 1 1 0 1 1 1 1 1 0 0 0 0 0 2 2 0 0 0 0 2 2 0 1 0 0 0 1 0 0 2 2 0 0 1 0 1 0 0 1 1 2 0 0 0 0 0 0 0 0 0 2 0 2 1 0 1 0 1 0 0 1 1 1 0 2 0 2 1 2 1 1 1 2 0 1 0 1 1 1 0 0 0 1 0 1 0 1 0 0 0 0 1 2 1 1 1 2 0 0 1 2 2 0 0 0 1 0 1 0 1 0 0 2 1 0 0 0 0 2 0 0 0 0 1 0 0 1 2 2 0 0 1 0 0 2 1 2 0 1 1 1 1 0 0 1 1 0 1 1 0 2 0 2 1 0 0 1 1 0 0 0 0 0 0 1 0 1 1 1 0 1 1 1 1 2 0 0 1 1 0 1 0 0 2 1 0 2 0 0 1 1 1 0 2 0 0 0 0 2 1 1 1 2 0 2 2 0 0 0 1 2 0 2 0 2 1 1 0 1 1 0 0 1 1 0 0 0 0 1 0 0 2 1 2 1 1 0 0 0 0 2 1 0 0 1 0 1 0 1 1 1 1 0 1 2 0 0 1 0 0 1 0 0 0 1 0 0 0 0 0 0 1 2 0 0 1 1 2 1 0 0 0 1 0 0 1 0 0 1 0 0 0 0 0 1 1 0 1 1 1 0 0 1 0 0 2 0 0 1 1 0 0 0 0 0 0 2 0 1 2 0 1 1 1 0 1 0 1 1 0 0 0 1 0 2 2 1 1 2 2 1 1 0 0 1 0 0 0 1 1 0 1 1 0 0 0 1 1 0 1 1 1 2 0 0 2 1 1 1 0 2 0 1 0 0 1 2 0 1 1 1 0 2 0 1 1 0 0 0 0 0 0 0 0 1 0 0 2 2 0 0 0 0 1 0 0 0 1 0 0 0 0 1 0 0 2 0 1 0 1 1 0 2 0 0 2 1 1 1 1 0 0 1 0 2 1 0 2 0 0 1 1 0 1 2 0 0 0 1 2 0 2 2 0 0 0 0 0 0 0 0 1 1 0 2 2 1 0 2 0 1 0 0 2 0 0 0 2 0 0 1 1 1 1 0 0 1 0 1 1 2 2 2 0 1 0 0 2 0 1 1 1 0 1 0 0 0 0 0 0 1 0 1 0 1 0 0 0 0 0 0 0 2 0 0 1 0 1 1 0 1 0 0 1 1 0 2 0 2 0 0 0 0 0 0 0 0 2 2
184 1 1 1 0 0 2 2 2 1 1 1 0 2 0 0 0 1 1 0 1 0 0 2 2 0 2 2 0 1 2 1 1 2 1 0 2 1 0 0 2 1 0 0 0 0 1 0 0 0 0 0 1 1 0 0 1 0 1 1 1 1 0 0 0 0 0 0 0 0 1 1 2 2 0 2 2 0 0 2 0 0 2 2 2 0 1 1 2 2 1 1 0 1 0 2 1 1 1 1 1 2 0 0 2 0 2 1 1 1 1 2 1 1 1 1 1 0 0 0 0 0 2 0 0 0 0 0 2 1 1 1 0 0 0 0 1 1 1 1 1 1 0 1 0 0 0 1 1 1 0 1 0 0 1 0 0 0 1 0 0 2 0 0 1 1 1 0 1 1 0 0 0 2 1 0 0 0 0 0 0 0 1 0 2 1 1 0 0 0 2 2 0 0 1 1 1 2 0 0 0 1 0 1 2 0 0 0 2 0 2 0 1 0 0 1 1 2 0 0 2 2 0 2 0 0 1 0 0 0 0 0 0 1 1 0 1 2 1 1 1 0 1 0 0 0 0 1 1 1 1 0 1 1 1 0 0 1 1 1 1 1 0 0 0 0 1 1 2 1 1 0 1 1 0 1 0 2 1 1 1 1 0 1 0 1 0 2 0 2 0 1 1 0 2 1 1 0 0 1 1 0 0 1 0 0 0 2 1 1 0 0 0 1 1 0 2 0 1 0 0 2 1 0 1 0 1 1 0 2 0 2 0 1 0 0 0 2 0 0 0 0 1 0 0 0 2 0 1 1 0 0 1 2 0 0 2 0 1 0 1 1 0 0 0 0 0 1 1 0 0 2 1 1 0 0 1 2 2 0 1 0 2 2 1 2 0 0 0 0 0 1 1 1 2 1 1 1 0 0 0 0 0 2 0 0 2 0 0 1 1 1 0 1 1 0 0 0 1 0 0 0 0 1 1 1 0 2 0 2 2 0 0 2 0 1 1 1 2 0 1 0 2 0 0 1 2 0 1 2 0 0 1 1 2 1 2 2 2 2 1 0 0 0 0 2 0 1 0 0 0 0 1 1 0 1 0 1 0 2 0 0 1 1 2 0 0 0 0 0 0 0 1 2 1 1 1 0 2 0 0 0 1 1 1 1 1 0 1 1 1 0 1 1 1 0 0 2 0 1 0 2 1 0 0 1 0 1 0 2 0 1 0 0 1 0 1 0 0 2 1 1 0 0 1 0 1 0 2 2 0 1 0 2 2 1 1 0 1 0 1 0 0 0 2 0 0 0 0 0 0 2 1 0 0 0 1 1 0 2 1 0 0 0 1 0 1 1 0 1 0 0 1 0 1 0 1 0 0 0 0 2 0 1 1 2 0 1 0 1 0 0 0 2 0 0 0 1 0 1 1 1 0 1 1 0 1 0 0 0 0 0 0 1 0 0 2 1 2 0 1 0 0 1 1 1 2 0 0 0 1 1 0 2 1 1 0 2 2 0 0 0 2 0 2 1 0 2 0 0 1 0 0 0 0 0 1 0 0 0 0 0 0 0 1 1 1 1 2 0 0 0 0 1 0 0 0 1 0 1 0 1 1 2 2 1 1 2 0 0 1 0 0 1 0 0 0 1 1 1 0 1 2 0 0 1 1 0 1 1 1 1 0 0 0 1 0 0 0 0 0 1 0 1 2 0 1 1 0 0 0 0 0 0 0 1 1 0 2 1 1 1 2 0 0 0 0 0 0 1 0 0 2 0 0 1 0 0 2 2 1 0 1 1 1 2 1 2 1 1 1 1 2 1 0 1 0 0 0 1 0 2 0 0 0 0 0 0 0 2 2 1 2 2 0 2 0 0 2 0 2 2 0 2 0 1 0 0 1 2 0 1 1 1 0 2 0 1 0 0 0 1 0 0 1 0 1 0 0 0 1 1 0 1 1 0 0 0 0 0 1 0 1 0 1 0 2 0 0 0 0 0 0 1 0 2 0 0 0 0 2 2 0 0 0 0 1 0 0 0 2 0 2 0 2 1 2 2 0 0 0 1 0 1 2 2 0 0 1 1 0 0 0 0 1 1 1 2 2 1 0 1 0 0 1 2 1 0 0 1 2 0 0 1 0 0 0 0 0 0 0 0 2 2 1 0 1 0 0 0 1 1 1 1 1 0 1 2 0 1 0 1 0 0 1 0 0 0 1 1 0 0 0 1 0 1 0 1 1 0 0 1 0 0 0 0 0 0 0 1 0 0 0 0 0 1 0 0 0 0 2 1
185 0 2 1 0 0 1 1 1 1 1 1 0 1 0 0 0 1 0 1 1 1 0 2 2 0 1 2 1 1 2 1 1 1 0 0 2 1 0 0 2 0 1 0 0 1 0 0 0 1 1 1 0 0 2 1 0 1 0 1 0 1 0 0 0 0 0 0 0 0 0 1 1 1 1 1 0 1 1 1 0 0 1 0 1 0 0 0 2 2 0 0 0 1 0 2 0 1 1 1 1 2 1 0 2 0 2 1 1 1 1 2 1 1 2 2 2 1 0 0 2 1 1 1 0 2 0 0 1 0 1 1 0 0 0 0 0 0 1 0 2 0 0 0 0 0 0 0 0 1 0 0 0 1 0 1 1 1 0 0 0 2 1 0 1 2 1 1 1 2 0 0 1 1 2 0 0 1 0 1 0 1 1 0 2 1 1 2 1 0 2 2 1 2 2 1 2 0 0 0 0 0 1 1 2 1 1 0 1 0 0 0 1 0 1 1 0 0 2 0 2 2 0 2 0 0 2 0 0 0 0 0 1 1 1 1 0 2 1 1 1 0 2 2 0 0 0 0 0 0 0 0 0 0 0 0 2 1 0 0 0 0 0 0 1 0 0 0 2 0 0 1 0 0 0 0 0 2 0 0 0 1 0 1 0 1 0 1 1 1 1 1 1 0 2 0 1 0 0 1 1 0 1 0 0 0 2 1 1 2 0 2 0 1 1 0 2 0 0 0 0 2 1 1 1 0 0 0 0 0 0 1 1 1 0 0 0 2 0 0 0 0 1 0 0 0 2 0 1 0 1 1 1 1 0 1 0 2 0 0 0 0 1 0 1 0 0 0 2 2 2 0 0 0 0 0 0 1 0 0 2 1 2 2 2 2 0 0 0 0 0 0 0 0 2 0 1 0 0 0 0 0 0 2 1 0 1 0 0 0 0 0 0 1 1 2 0 1 0 1 0 1 1 0 0 2 2 0 0 0 0 0 0 1 1 0 0 1 0 0 0 2 1 1 0 2 1 0 1 1 0 0 1 2 0 0 0 1 1 1 1 0 1 1 0 1 1 1 0 1 1 1 2 2 1 0 1 0 0 1 1 0 1 1 1 1 1 0 2 0 2 2 0 1 0 1 1 1 1 1 1 1 1 1 1 0 2 1 1 1 1 0 0 1 1 0 1 2 0 2 0 2 1 0 1 1 0 1 0 1 1 1 0 0 0 0 0 1 1 0 1 1 0 1 1 0 2 1 1 1 0 0 1 2 2 0 0 1 1 1 0 0 1 1 0 1 1 2 2 0 0 0 0 0 0 0 0 1 0 1 2 2 0 0 2 0 1 2 1 1 1 1 0 1 1 1 1 0 0 0 0 2 0 0 2 2 0 1 0 1 0 0 1 0 0 0 0 1 0 0 0 0 0 1 1 0 0 0 0 0 0 1 0 1 0 0 2 1 2 0 0 1 1 1 0 2 2 0 1 0 0 2 0 0 1 1 0 2 2 0 0 0 2 2 0 2 0 2 1 0 1 0 1 0 0 1 1 0 0 1 1 0 0 2 2 1 1 1 1 0 0 0 0 2 0 0 0 1 0 1 0 1 0 1 1 0 1 1 1 1 0 0 0 2 0 1 0 1 1 1 1 0 0 0 0 2 0 1 1 1 2 1 0 1 0 1 1 0 0 2 0 2 0 1 2 0 0 0 0 0 0 0 1 0 0 1 0 0 1 0 0 1 1 0 1 0 1 0 0 2 0 1 2 1 0 0 0 0 2 2 0 0 0 0 0 2 0 1 1 2 0 2 1 1 0 0 0 0 0 0 0 1 1 0 1 1 0 0 0 2 2 1 1 1 1 2 0 1 2 0 2 2 0 2 0 2 0 0 1 2 0 1 1 1 0 2 0 0 1 1 1 1 0 0 1 0 1 1 0 0 2 2 0 2 2 0 0 0 1 1 1 0 0 0 0 0 1 0 1 0 0 1 0 0 0 2 1 1 2 2 2 2 0 0 0 0 0 0 0 0 2 0 1 0 2 0 2 2 0 0 0 2 0 0 2 2 1 0 1 1 1 0 0 0 1 1 0 0 1 1 0 1 0 0 1 2 1 1 0 0 2 0 0 1 1 1 1 1 0 0 0 2 1 0 0 1 0 1 1 1 2 0 0 1 2 0 2 1 0 0 0 0 0 1 0 1 1 0 1 0 1 0 0 0 2 0 0 0 0 0 0 0 0 0 0 0 0 1 1 2 1 0 0 0 0 1 0 0 0 0 2 2
186 0 1 2 0 0 1 1 2 1 1 0 0 1 1 0 1 2 0 0 2 0 0 1 1 1 0 0 0 0 1 1 0 0 0 0 2 2 0 0 0 0 0 0 1 0 0 0 0 2 1 1 1 0 1 0 1 0 1 1 0 1 0 2 0 1 0 0 0 0 0 1 1 2 1 2 1 1 1 1 0 0 2 1 1 0 0 1 2 2 1 1 0 2 0 1 0 1 1 2 1 2 0 1 2 0 2 1 1 1 0 2 0 2 0 2 0 0 1 0 1 0 1 1 1 1 0 2 2 2 2 0 1 1 0 0 1 0 0 1 1 1 0 0 0 0 1 0 0 0 0 0 1 0 0 0 0 1 1 0 0 1 0 1 1 2 1 1 0 1 1 1 2 0 2 1 2 1 0 1 0 0 0 0 0 0 0 2 1 2 0 2 0 0 1 1 1 1 0 0 0 0 0 2 2 1 1 0 0 0 1 0 1 0 2 2 0 0 2 2 0 0 0 1 1 0 2 0 0 0 0 1 1 1 1 1 0 2 0 1 0 0 1 1 0 0 0 0 0 0 0 0 0 0 0 0 1 0 0 0 0 0 0 0 0 0 2 1 2 0 0 1 1 1 0 1 0 2 2 1 1 1 1 2 0 2 0 1 0 2 0 0 0 0 2 1 2 1 0 0 0 0 0 2 0 0 0 2 0 0 0 0 0 0 1 0 1 0 1 0 0 2 1 0 1 0 0 1 1 1 0 1 1 1 0 0 1 1 1 0 1 0 0 0 0 0 2 0 2 1 0 0 1 1 0 1 0 1 1 1 1 2 1 0 1 0 0 1 1 0 0 2 1 1 1 1 1 2 1 0 2 0 0 0 0 0 0 0 0 0 0 0 0 0 1 1 1 2 1 0 0 1 0 2 2 1 0 0 0 0 0 0 0 1 1 1 0 0 2 0 0 0 0 0 0 0 0 1 0 0 1 0 0 2 0 1 1 1 1 0 2 0 1 2 0 2 2 0 0 0 2 1 1 2 1 0 1 2 2 2 1 0 0 2 0 0 2 2 0 0 0 0 1 1 1 0 1 1 1 0 0 0 1 1 1 0 1 1 2 0 1 2 1 2 2 0 0 1 2 1 1 1 1 1 1 1 2 2 2 0 0 0 0 2 2 0 0 2 0 0 0 2 1 1 1 2 0 2 0 2 0 2 0 0 1 1 0 1 1 1 0 0 0 1 2 0 1 1 1 2 1 2 0 1 2 0 0 1 0 1 0 0 0 2 0 1 2 1 1 0 1 0 0 0 0 0 1 1 0 2 2 0 0 0 1 1 1 1 0 1 0 1 0 2 0 2 2 0 0 0 0 1 1 2 0 2 0 0 0 1 0 0 0 0 0 0 0 0 0 0 0 0 0 1 1 0 1 1 0 0 0 2 1 0 0 1 1 0 1 1 1 0 2 2 0 1 2 0 0 0 1 1 0 1 2 2 0 2 2 0 0 0 2 1 1 2 1 2 1 0 1 0 0 0 0 1 2 0 1 1 0 2 0 1 2 2 0 2 1 0 0 0 0 2 1 0 0 2 0 2 2 0 0 2 2 0 0 2 0 0 2 0 0 1 0 2 1 2 1 1 0 1 1 1 0 1 2 0 0 0 1 0 0 0 0 0 0 0 1 2 1 2 1 1 1 0 1 1 0 0 0 0 1 0 1 2 0 0 2 1 0 2 2 1 1 0 0 0 0 2 0 1 1 1 1 0 0 0 2 2 1 0 0 0 0 2 0 1 0 2 0 1 2 0 0 0 0 1 0 1 0 1 1 1 1 0 2 1 1 2 1 0 0 0 2 0 1 0 2 1 0 2 0 2 0 1 0 0 2 2 1 1 1 1 0 2 0 0 1 0 0 0 0 0 0 0 0 0 0 0 2 2 0 2 2 0 0 0 2 2 0 0 0 0 0 1 1 1 2 0 1 1 1 0 0 2 0 0 1 1 2 2 0 0 0 0 1 1 0 0 2 0 1 1 2 0 2 2 0 0 0 1 0 0 1 1 1 1 0 1 0 0 0 0 1 1 0 1 2 0 0 2 0 0 1 0 1 1 0 0 2 0 0 1 1 1 1 1 0 0 0 1 1 0 1 0 0 0 0 0 2 0 2 0 0 0 0 2 1 0 1 0 0 0 1 1 0 0 0 0 0 0 0 0 0 1 1 1 1 1 0 1 0 2 0 0 1 1 0 1 0 0 0 0 0 0 0 2 2 0 0 0
187 1 2 0 0 0 0 0 1 2 1 0 1 1 1 0 0 1 0 1 1 1 0 2 2 0 0 2 0 0 1 1 1 2 0 0 0 2 0 0 2 1 0 0 1 1 1 0 0 1 0 0 0 0 0 0 0 0 1 2 0 0 0 2 0 1 0 0 0 0 0 1 2 2 1 2 1 2 2 0 1 0 1 0 1 1 0 1 2 2 0 1 1 2 0 2 0 1 0 2 1 1 1 0 1 1 1 1 1 1 0 1 1 0 2 2 1 1 0 0 2 1 2 0 0 0 0 2 2 2 0 1 0 0 0 0 0 0 0 2 1 1 0 0 1 0 0 0 0 2 1 1 0 1 0 2 0 0 0 1 0 1 0 1 0 1 0 0 1 1 0 0 0 2 2 1 0 0 0 0 0 1 0 0 2 2 0 1 0 0 2 2 0 0 1 2 2 1 0 0 0 1 0 1 2 1 1 2 0 0 1 0 2 0 1 2 1 0 1 2 0 1 0 1 1 0 2 1 0 0 0 1 0 0 2 0 0 2 0 2 0 0 1 1 0 0 0 0 0 0 0 0 1 1 1 0 0 0 1 1 1 1 1 1 0 0 1 1 1 0 1 2 1 1 0 1 0 1 2 0 0 0 0 1 1 0 1 2 1 2 0 1 2 0 2 1 2 1 0 2 2 0 0 0 0 0 1 1 2 2 0 2 0 1 1 0 2 0 0 0 2 1 0 0 0 0 0 0 0 2 0 0 0 2 0 0 0 0 2 0 0 0 1 0 0 0 2 0 2 0 0 0 1 1 0 1 1 1 0 1 0 1 1 0 1 1 1 0 1 1 1 1 1 0 1 1 1 1 1 0 2 1 1 1 1 0 0 1 1 0 0 0 0 0 1 0 0 1 1 1 1 1 0 2 1 0 1 0 1 0 0 0 0 0 0 0 2 0 0 0 2 1 0 1 1 1 0 0 1 2 2 1 1 1 1 0 0 1 1 1 0 2 1 1 1 1 1 0 1 1 0 0 1 2 1 1 1 1 2 1 2 1 0 0 0 2 0 0 0 0 0 0 1 1 0 2 0 1 1 1 1 0 0 0 2 1 0 1 1 0 1 1 0 2 0 0 0 0 1 0 1 1 1 1 1 1 1 1 0 2 0 0 1 1 1 0 0 2 0 1 0 2 0 0 0 0 0 1 0 1 1 1 1 0 0 0 1 1 0 2 1 1 0 2 2 0 1 2 0 0 0 1 0 2 0 2 0 1 0 0 1 0 0 0 0 0 0 1 1 0 1 1 1 0 0 1 1 1 0 2 1 0 0 0 2 1 1 1 0 1 0 0 2 0 0 0 1 0 0 0 0 2 0 2 0 2 1 1 0 1 1 0 0 0 0 0 0 1 0 1 1 1 0 0 0 2 2 1 0 0 0 1 0 2 0 0 2 1 2 0 2 1 0 1 1 1 2 0 0 0 2 1 0 0 2 2 0 0 0 0 0 0 2 0 2 2 0 2 1 0 0 0 0 0 1 0 2 0 1 1 1 0 0 0 1 0 1 1 1 0 0 0 0 1 0 0 0 2 0 1 0 1 0 0 2 0 2 1 1 0 2 0 0 1 0 0 0 1 2 2 0 0 1 0 2 2 0 0 0 0 1 0 0 1 0 1 1 0 1 2 0 1 1 1 1 0 0 0 1 1 0 1 1 0 0 1 0 0 2 0 0 0 2 0 0 0 0 1 0 2 0 0 2 1 2 1 1 0 1 0 2 2 0 0 0 2 0 0 0 2 0 2 2 1 0 1 0 1 1 0 0 1 2 0 2 0 1 0 0 2 2 0 1 1 1 2 0 0 2 2 1 2 0 2 0 0 0 0 0 1 0 1 0 1 1 1 0 1 0 0 1 1 1 0 1 0 0 0 0 0 2 1 0 1 1 0 1 0 0 0 1 0 0 0 0 0 2 0 1 0 1 0 0 2 0 2 0 2 1 0 0 0 0 0 0 0 1 0 0 1 2 0 1 0 2 0 2 2 0 1 0 1 0 0 2 1 1 2 1 1 1 0 0 0 1 1 0 1 2 1 0 2 0 0 0 0 1 1 1 0 1 0 0 2 0 0 0 1 0 0 0 0 2 2 2 0 2 0 1 0 2 0 0 1 2 1 2 2 0 1 0 0 1 1 0 1 0 0 0 0 0 0 0 0 0 0 0 2 2 0 0 1 0 1 0 1 2 0 0 1 0 1 0 0 0 0 0 0 0 0 2 1
188 1 2 0 0 0 1 0 2 2 0 1 0 0 0 0 0 2 0 0 1 0 0 2 2 0 0 1 0 1 2 0 1 1 0 0 2 2 0 0 0 0 0 0 1 0 1 0 2 2 0 0 2 0 1 0 0 0 1 2 0 0 0 2 0 1 1 0 0 0 0 0 2 2 1 2 1 0 0 2 0 0 2 0 0 0 0 1 1 2 1 1 1 0 1 1 0 1 0 0 0 2 0 0 2 1 2 0 0 2 1 1 0 1 0 1 0 0 1 0 1 0 1 1 0 1 0 1 2 1 1 1 0 0 0 0 0 1 0 2 1 1 0 0 1 0 0 0 0 0 0 0 0 1 0 2 0 1 1 1 1 0 0 1 1 1 0 0 1 1 0 1 0 1 1 0 0 0 0 0 0 0 0 1 1 1 1 1 0 0 1 2 0 0 1 1 2 2 0 0 0 1 0 0 2 1 1 1 0 0 2 0 1 0 1 1 0 1 1 1 1 0 0 1 1 0 2 1 0 0 0 1 0 0 2 0 0 2 0 1 0 0 1 2 0 0 1 0 0 1 1 0 0 1 1 0 1 0 0 0 0 0 1 1 2 0 0 0 2 2 0 1 0 0 0 1 0 1 2 0 0 0 1 2 0 0 0 1 0 2 0 0 1 0 1 0 2 0 1 2 0 0 1 0 0 1 0 1 0 0 0 0 0 0 1 0 2 1 1 0 0 2 0 0 2 0 0 1 0 2 0 2 1 2 0 0 0 2 0 0 0 0 2 0 1 2 0 0 0 0 0 0 2 2 0 0 2 0 0 1 0 1 2 0 1 0 0 2 2 0 0 2 1 1 1 1 1 1 0 0 2 1 0 0 1 0 0 1 1 1 1 1 1 0 2 1 1 0 1 1 1 1 0 1 1 1 0 0 0 0 0 0 0 2 0 1 0 0 1 0 0 1 1 0 1 1 0 1 0 0 0 0 0 1 1 0 0 2 1 1 2 1 2 1 1 2 1 2 0 0 0 1 1 2 1 1 1 1 1 1 1 0 0 1 0 1 1 2 0 0 0 0 2 2 1 0 2 0 0 0 1 0 0 0 2 1 0 0 2 1 2 1 1 2 1 1 1 1 1 1 1 1 1 1 1 1 1 2 0 1 0 1 0 0 0 0 0 2 0 1 1 2 1 1 0 2 1 0 1 1 1 0 1 0 1 0 0 0 0 0 2 2 0 0 1 0 2 1 1 2 0 1 1 1 2 1 1 1 1 1 0 0 0 0 0 0 0 1 1 1 0 2 1 0 0 1 1 1 0 1 2 0 1 0 0 0 0 2 0 2 0 1 0 0 1 0 1 1 1 0 1 1 1 1 0 1 1 0 0 0 1 0 2 2 2 2 2 0 0 0 0 0 0 0 0 1 1 1 0 0 1 1 1 0 0 1 2 0 2 0 2 1 0 0 2 0 2 0 0 0 0 2 0 1 1 1 0 1 1 0 0 0 1 1 1 1 1 1 1 1 1 1 1 0 1 0 0 0 0 0 0 0 0 1 1 1 0 2 1 1 0 0 0 0 0 0 0 2 0 2 1 1 0 1 2 0 0 1 0 0 0 0 0 2 0 1 0 0 2 2 0 0 1 0 1 2 0 0 1 1 2 1 1 0 0 1 1 0 2 2 0 2 0 0 0 0 0 1 0 0 0 0 1 0 0 0 0 0 2 0 0 0 2 0 1 1 1 0 0 2 0 1 2 1 0 0 0 0 1 1 2 1 1 1 0 0 0 2 2 1 1 2 2 0 0 0 0 1 0 0 0 2 0 0 0 1 1 1 1 1 0 0 0 0 1 1 0 0 2 0 1 1 0 2 0 1 0 0 1 2 0 1 0 1 1 1 0 0 0 0 0 0 0 0 0 0 0 0 0 0 0 0 0 2 0 2 0 0 0 0 0 0 1 0 1 0 0 0 2 0 1 0 1 0 0 1 1 1 0 0 1 1 0 0 0 0 0 2 0 0 2 0 1 1 1 0 2 0 0 0 2 0 0 1 2 1 1 1 0 1 1 0 0 0 1 2 0 0 1 1 0 1 0 1 2 2 0 1 0 0 2 0 0 1 1 2 1 0 0 1 0 1 0 1 1 0 1 0 1 0 1 0 0 2 2 0 1 1 0 0 0 0 1 0 0 0 0 0 0 0 0 0 0 1 0 0 2 2 2 1 0 2 0 2 0 0 1 0 0 1 0 1 0 0 0 1 1 0 0 0 2 1
189 1 0 2 0 0 2 0 0 1 1 1 0 2 0 0 0 2 0 0 2 0 0 2 2 0 1 1 0 1 2 1 2 2 0 0 1 1 0 0 2 0 0 0 2 0 0 0 0 1 1 2 1 0 1 0 0 0 2 0 1 1 0 1 0 0 1 0 0 0 1 1 2 2 1 2 1 1 1 0 1 0 2 1 1 0 1 0 1 2 0 0 1 0 1 1 0 0 0 1 0 2 0 0 2 0 2 0 1 1 1 2 0 0 0 0 0 0 1 0 1 0 2 0 0 0 0 0 1 1 1 0 0 0 0 0 0 0 0 0 2 2 0 0 0 1 0 0 0 2 2 0 0 0 0 0 0 0 1 1 1 0 0 1 1 2 2 0 1 2 0 0 0 2 1 0 0 1 0 1 0 0 1 0 1 0 0 2 0 0 2 2 0 0 2 2 1 1 0 0 0 0 0 1 2 0 0 0 1 0 1 0 1 0 1 2 1 0 1 1 1 1 1 1 1 0 2 0 0 1 0 1 0 0 2 0 0 2 0 2 0 0 1 1 0 0 0 0 0 0 0 0 2 0 0 0 0 0 0 0 0 0 0 0 1 0 0 0 2 0 1 0 1 1 0 0 1 2 2 1 1 2 0 1 0 1 0 2 1 2 0 2 0 1 1 1 0 0 2 2 0 0 0 1 0 0 0 2 2 1 1 1 0 1 1 0 2 0 0 0 1 2 2 1 1 0 0 1 0 1 0 1 0 1 0 0 0 2 0 0 0 0 0 0 1 0 1 0 2 2 0 0 1 1 0 1 0 1 0 1 0 0 0 0 0 0 1 1 2 1 1 1 0 0 0 0 1 1 0 0 2 1 1 1 2 0 0 0 0 0 0 0 1 0 2 2 2 1 0 0 0 0 0 2 1 1 1 1 1 0 0 0 0 0 1 0 1 0 0 0 1 1 0 0 2 2 1 0 1 0 0 2 0 2 1 0 1 1 1 0 1 2 2 0 1 0 1 0 1 2 0 0 1 2 1 1 1 1 1 0 1 0 0 1 0 0 2 2 0 0 0 0 0 0 1 1 1 0 0 1 2 0 1 1 1 0 1 0 1 0 1 0 0 1 0 0 0 0 1 0 1 1 2 0 2 0 2 1 0 1 0 1 1 0 0 0 1 2 0 0 0 2 1 0 1 2 1 2 0 2 0 2 2 0 2 0 1 1 0 1 0 0 0 1 2 0 1 2 1 1 0 0 0 1 2 0 0 1 2 1 0 0 0 0 1 0 0 0 0 1 0 1 0 0 0 0 0 1 0 2 1 1 1 0 0 0 1 0 0 0 0 2 1 2 0 0 0 0 0 0 0 2 2 1 0 1 2 0 0 1 0 0 0 0 0 0 0 1 0 0 0 0 0 1 1 1 1 1 0 0 0 1 0 1 0 2 2 0 1 1 2 1 1 2 0 1 1 0 0 0 0 2 1 1 1 1 0 2 2 0 0 0 1 2 0 2 1 2 1 1 0 1 2 0 0 0 0 0 1 1 0 2 0 0 1 1 1 2 2 0 0 0 0 0 0 0 0 2 0 2 2 0 0 1 1 0 0 2 0 0 0 0 0 1 0 0 0 1 1 1 0 0 0 1 0 1 2 0 1 1 2 1 0 0 0 0 2 0 1 2 0 1 0 0 0 0 0 0 0 0 0 0 1 0 0 1 0 0 0 0 0 0 2 0 1 1 1 0 0 1 1 0 2 1 0 1 1 0 0 0 2 2 0 0 0 0 0 1 1 1 1 2 2 0 1 0 0 1 0 0 0 1 0 0 0 0 1 0 0 2 2 1 1 2 0 2 1 0 2 0 0 2 0 2 0 1 0 0 0 2 0 2 0 0 0 1 0 1 0 0 0 0 1 1 1 1 1 0 0 0 2 2 0 2 2 0 0 0 0 0 0 0 1 0 1 2 0 0 1 0 1 0 0 0 0 2 1 2 2 2 2 2 1 0 0 1 0 2 0 0 1 0 2 0 2 1 2 2 0 0 0 2 1 0 1 1 0 0 0 0 0 0 1 1 2 0 0 1 2 0 1 1 1 1 2 2 0 2 0 1 2 0 0 2 0 0 0 2 0 0 0 2 1 2 2 2 0 1 0 1 1 0 2 0 0 0 0 1 0 1 0 1 1 0 0 1 1 0 2 1 1 0 0 0 1 0 1 0 1 0 0 0 0 1 0 0 1 1 0 2 0 0 0 2 2 0 0 0 0 0 2 0
190 1 0 2 0 1 1 1 2 1 0 1 1 1 0 0 0 2 0 0 2 1 0 1 1 0 1 1 0 1 2 0 0 2 0 0 2 0 0 0 1 0 0 0 2 1 0 0 1 1 0 1 1 0 1 0 1 0 0 0 0 0 0 2 1 1 1 0 1 1 0 1 2 2 1 2 1 0 0 1 0 0 2 1 1 0 0 0 1 1 0 0 1 1 0 2 0 1 1 2 1 1 1 0 2 0 2 0 0 2 2 2 1 2 0 2 0 0 2 0 0 0 2 0 1 0 0 0 0 0 0 0 0 1 1 0 0 0 0 1 1 1 0 0 1 1 0 0 0 0 0 0 0 1 1 0 1 1 0 1 1 0 0 0 0 1 0 0 1 1 0 0 0 2 2 1 0 0 0 0 0 0 0 1 1 1 0 0 0 0 1 1 1 1 2 2 1 1 1 0 0 1 0 1 2 2 1 1 0 0 0 0 1 0 2 2 0 0 1 0 2 1 0 1 1 1 0 0 0 0 0 0 0 0 2 0 0 2 0 1 0 1 2 1 0 0 0 0 0 0 0 0 1 0 0 0 1 0 0 0 0 0 0 0 0 0 1 1 2 1 0 1 2 2 0 0 1 1 2 1 0 0 1 2 0 2 1 2 1 2 0 1 1 0 2 1 0 0 0 0 1 0 1 0 1 2 0 1 0 1 0 1 0 1 1 0 2 0 0 0 2 1 1 0 2 0 1 1 0 1 0 1 0 1 0 0 0 1 1 0 0 0 1 0 1 0 1 0 2 2 0 0 1 1 0 1 0 0 0 0 0 0 1 0 1 1 0 0 1 1 1 1 0 0 0 0 1 2 0 0 1 0 2 2 0 0 0 0 0 0 0 0 0 0 2 0 0 0 1 1 1 1 0 1 1 0 0 0 0 0 0 0 0 0 1 0 1 0 1 0 0 1 0 0 0 1 0 1 0 0 1 0 0 1 1 0 1 1 1 0 2 1 2 0 0 1 2 1 0 2 0 1 1 2 1 1 1 0 0 0 0 0 0 0 1 2 0 2 0 0 0 0 0 0 1 0 1 0 0 1 0 0 1 1 2 1 0 1 1 1 0 1 0 0 1 0 0 2 2 0 0 0 2 0 2 0 2 2 1 0 0 1 1 1 1 0 1 2 0 1 0 2 0 0 0 1 0 1 1 2 0 1 1 0 1 1 1 1 0 0 1 1 0 0 2 1 0 0 2 2 0 1 0 1 1 2 1 1 0 1 0 0 0 1 0 1 2 0 0 1 0 0 2 0 0 2 2 2 0 2 2 1 0 0 1 0 1 2 1 2 0 1 1 1 0 1 0 0 0 0 1 2 1 0 0 1 2 1 0 1 1 0 0 0 0 1 0 0 0 0 0 0 0 0 0 0 1 1 0 0 1 1 0 1 0 0 2 1 2 0 2 2 0 0 0 2 2 0 0 0 1 0 1 2 1 2 0 2 1 0 0 0 2 2 0 2 1 2 1 0 0 0 0 0 0 1 1 0 0 0 1 0 0 1 2 2 1 1 1 1 0 0 1 2 2 0 0 2 0 2 0 2 0 0 0 0 0 2 1 2 0 0 0 1 0 1 0 1 1 1 0 1 1 0 0 1 1 0 0 0 1 0 0 0 0 0 0 0 1 1 1 1 0 0 1 0 0 1 0 0 0 0 0 0 1 0 1 0 2 0 0 2 2 0 0 1 1 1 0 2 0 0 1 2 0 0 0 0 2 2 1 0 1 1 1 2 1 2 1 1 0 0 2 0 1 0 0 1 1 0 0 1 2 0 2 0 2 1 1 2 1 0 0 0 0 2 2 0 2 0 0 1 0 2 0 2 0 0 1 2 0 1 0 0 0 1 0 0 1 1 1 1 1 1 1 1 1 0 0 0 2 2 0 2 1 1 0 0 0 0 1 0 0 0 0 1 0 1 1 0 0 0 0 1 0 2 0 0 0 0 1 1 1 0 0 1 0 0 1 0 0 0 2 0 2 0 2 2 0 0 0 1 1 0 2 2 1 1 0 0 0 0 1 1 2 0 1 0 2 2 0 2 1 2 1 1 2 0 1 0 0 0 0 1 1 1 1 1 0 0 0 0 0 1 1 1 1 0 0 0 2 0 1 2 0 0 1 2 0 2 0 1 0 0 1 1 2 0 2 0 2 0 0 0 0 2 0 0 0 0 0 0 0 2 0 0 0 0 1 1 1 1 0 1 0 0 0 0 0 0 2 2
191 0 1 1 0 0 1 1 1 1 1 1 2 1 1 0 0 1 0 2 0 1 0 2 2 0 1 2 1 1 1 2 1 2 0 0 1 2 0 0 1 0 0 0 0 0 0 0 0 0 0 0 0 0 2 1 2 0 0 1 0 1 0 2 0 0 0 1 0 0 0 1 2 2 2 2 0 1 1 0 0 0 2 1 1 0 0 1 1 2 1 1 2 1 0 1 0 1 1 1 1 2 0 0 2 2 2 0 0 2 2 2 0 2 0 2 0 0 1 0 1 0 1 2 0 1 0 0 2 2 0 0 0 0 0 0 0 0 2 0 0 2 0 0 2 1 0 0 0 1 0 0 2 0 1 1 0 1 0 0 0 0 0 0 0 1 1 0 1 1 0 0 0 2 2 1 0 1 0 1 0 1 0 1 2 2 1 2 1 2 0 2 0 0 1 2 1 1 0 1 1 1 0 0 2 2 2 1 1 0 1 0 1 0 1 2 2 1 1 1 1 1 0 1 1 1 0 0 0 0 0 0 0 0 2 0 0 2 1 1 1 0 1 1 0 1 1 0 0 0 0 0 1 0 0 0 2 0 0 0 0 0 2 2 1 0 0 2 0 0 0 2 1 1 0 1 0 0 0 0 0 2 0 1 0 0 0 1 2 2 0 2 1 0 2 1 2 0 0 1 0 0 1 0 1 0 1 1 2 2 0 1 0 0 2 0 1 1 0 0 1 2 0 0 1 0 1 2 0 0 0 0 0 2 0 0 0 1 1 1 1 1 2 1 0 0 1 0 2 0 0 0 2 2 1 0 0 1 0 0 1 0 2 0 2 0 1 0 1 1 1 1 0 0 0 0 2 2 0 0 1 0 0 0 0 1 0 0 0 1 0 1 1 0 1 1 2 1 0 0 0 0 1 2 2 1 0 1 0 1 1 1 0 0 2 0 0 0 0 0 0 2 0 1 2 2 0 0 0 0 0 0 0 2 0 0 1 0 0 0 2 0 2 1 1 2 2 1 0 1 0 0 0 1 1 0 1 1 0 1 0 0 0 0 0 2 0 1 0 0 0 0 1 1 0 1 0 1 1 0 1 0 0 0 2 1 0 1 2 1 1 2 1 0 0 0 0 1 1 1 1 1 2 0 2 1 2 2 2 0 0 0 0 1 1 0 0 2 0 2 1 2 1 0 0 0 0 0 0 0 2 0 1 0 0 0 0 1 0 2 0 0 0 0 1 0 2 0 2 2 0 1 0 2 1 1 0 0 1 0 1 1 0 1 0 0 2 1 1 0 0 0 1 0 0 1 2 1 0 1 1 0 1 0 1 1 1 1 1 1 0 0 1 0 0 0 2 0 0 0 1 2 2 0 1 1 1 0 0 0 1 0 0 0 0 0 0 2 2 0 0 0 0 0 0 1 2 1 0 0 0 1 0 0 0 0 2 1 2 0 1 1 0 0 2 1 2 0 0 0 0 2 0 1 2 1 0 2 2 0 0 0 0 1 0 1 0 1 1 1 0 1 0 0 0 0 0 1 1 1 0 0 1 1 1 1 1 0 2 0 0 0 0 0 0 0 0 1 0 0 0 0 0 0 1 0 1 1 0 0 2 1 0 1 0 0 0 1 1 1 0 0 1 0 0 2 1 0 0 0 2 0 0 0 0 0 1 0 1 1 0 1 0 0 0 0 0 0 0 0 0 0 1 0 0 0 0 0 0 0 0 0 2 0 0 2 2 0 0 1 0 0 2 1 1 0 0 0 0 0 1 1 1 1 1 2 1 2 1 2 0 1 2 0 1 0 0 2 0 0 0 1 1 0 1 0 1 1 2 2 1 0 1 1 1 1 0 0 2 0 1 1 0 2 0 1 0 0 0 2 0 2 1 2 0 1 1 0 1 0 0 0 0 0 0 0 0 0 0 0 2 2 0 2 1 0 1 0 0 0 0 0 0 0 0 1 0 0 2 0 0 0 0 1 0 2 0 1 2 2 1 1 0 0 0 0 0 0 0 0 2 0 2 0 1 0 2 2 0 0 0 2 0 0 1 2 0 2 1 1 0 0 0 0 1 1 0 0 2 1 1 1 0 1 1 0 2 1 1 1 1 0 0 2 0 0 0 0 0 0 0 0 1 1 1 1 1 0 1 0 1 0 0 1 1 1 1 0 0 0 2 0 0 0 2 2 0 0 1 0 1 0 0 0 0 1 0 2 2 0 1 2 0 1 0 0 0 1 0 2 0 0 0 0 0 0 0 0 0 0 1 1
192 0 1 1 0 0 1 1 1 1 1 0 0 1 0 0 0 0 0 0 2 1 0 2 2 0 1 1 1 2 2 1 1 2 0 1 2 1 0 0 2 0 0 0 2 1 0 0 0 1 0 0 1 0 1 0 0 0 0 1 0 1 0 2 0 0 1 0 0 0 0 0 2 2 1 2 1 1 1 1 0 0 2 2 2 0 1 1 2 2 1 1 1 0 0 2 0 1 0 0 0 2 0 0 2 2 2 0 0 2 1 1 1 2 1 2 1 0 0 0 2 0 2 0 1 0 0 1 1 1 1 0 0 0 0 0 0 1 1 1 1 1 1 0 1 1 0 0 0 0 0 0 0 0 0 1 1 1 0 1 1 1 0 1 2 0 0 2 0 2 2 0 0 1 1 0 0 0 0 0 0 1 0 1 1 1 1 0 0 0 2 2 1 1 1 1 1 1 0 0 0 0 0 1 2 1 1 0 2 0 2 1 1 0 0 2 2 1 2 1 1 0 1 2 0 0 1 0 0 0 1 0 0 0 2 0 0 2 0 2 0 0 1 1 0 0 0 0 1 1 1 1 1 1 1 0 2 0 0 0 0 0 0 0 0 0 0 0 0 0 1 1 1 1 1 1 0 2 2 1 1 1 0 0 2 0 1 1 2 2 0 1 2 0 2 1 1 1 0 2 1 0 1 0 0 1 0 1 1 1 0 1 0 1 2 0 1 1 0 1 0 2 1 1 1 0 0 1 1 1 0 1 0 1 0 0 1 0 2 0 0 0 1 0 0 0 1 0 1 0 0 0 2 2 0 0 0 0 1 1 1 2 1 0 0 0 1 1 1 0 0 2 1 1 0 0 0 2 2 0 0 1 1 1 2 1 0 0 0 1 1 0 1 0 2 0 0 0 2 2 2 2 0 2 2 0 1 1 1 0 0 0 0 1 0 0 1 0 0 0 0 0 0 1 0 0 0 1 0 0 0 0 0 1 0 0 1 1 1 0 2 1 2 0 0 1 2 2 0 2 0 1 0 2 0 0 0 1 1 1 1 0 1 0 0 1 1 1 0 0 0 0 0 0 2 0 1 0 0 2 1 0 0 0 2 0 0 0 2 1 2 2 1 2 1 0 0 0 0 1 2 1 1 1 1 1 2 1 1 1 0 0 1 0 0 0 0 2 0 1 0 2 1 1 0 2 1 2 0 2 0 2 2 1 2 0 0 0 0 0 1 0 0 1 1 1 1 0 2 2 0 1 0 2 0 2 0 0 1 1 1 0 1 0 0 0 1 1 1 0 0 0 1 0 0 1 1 1 0 1 1 0 1 0 1 1 2 1 0 1 0 1 0 0 0 1 0 0 0 0 0 2 1 1 0 2 1 1 0 1 1 0 0 0 0 0 0 1 0 1 1 1 0 1 1 0 0 2 0 0 0 0 0 0 0 1 2 0 2 0 2 2 0 0 2 1 2 1 0 0 1 0 0 1 1 2 0 2 2 0 0 0 0 1 1 2 0 2 1 0 1 1 0 0 0 0 2 0 2 2 0 1 0 1 2 2 2 2 0 0 0 0 0 0 0 0 0 2 0 2 1 1 0 0 0 0 0 0 0 0 1 0 0 2 0 0 0 1 1 1 0 0 0 0 0 1 2 0 1 1 1 1 0 0 0 0 0 0 1 2 0 2 0 1 1 0 1 1 1 1 1 1 1 0 1 0 0 0 1 0 0 0 0 0 0 1 2 1 0 2 0 1 1 0 0 0 0 1 1 2 1 0 1 1 1 2 1 1 0 2 0 1 2 1 0 0 0 0 1 0 0 1 1 0 1 1 1 0 2 2 2 0 1 1 1 2 0 1 2 1 1 2 0 2 1 1 0 0 0 1 0 1 1 2 1 2 0 0 0 0 0 0 0 0 1 0 1 1 0 0 1 1 0 1 0 1 0 2 0 0 1 0 0 0 0 1 0 0 0 0 0 0 2 0 0 2 0 0 2 2 2 2 1 0 0 1 1 0 1 0 1 0 2 0 1 0 2 2 0 0 0 1 0 0 2 1 1 1 0 1 1 0 1 1 2 0 0 0 2 0 1 1 1 1 0 0 0 1 0 0 1 0 0 2 0 0 0 0 0 0 0 1 0 2 1 1 0 1 1 1 2 0 1 0 1 0 2 2 0 2 0 0 0 0 1 1 1 0 0 0 0 0 1 0 1 0 0 0 1 0 0 0 0 1 0 0 1 1 0 1 0 0 0 0 0 0 0 0 1 0 0 0
193 1 1 2 0 0 2 1 1 2 1 0 0 0 0 0 0 1 1 1 1 0 0 1 1 0 1 1 2 2 2 1 0 1 0 0 2 1 0 0 2 0 0 0 2 1 0 0 0 0 0 0 0 0 1 0 0 0 1 0 1 1 0 2 0 1 0 0 0 0 0 1 2 2 1 2 1 1 1 1 1 0 2 0 1 1 0 1 2 2 0 1 0 0 0 1 1 1 0 1 0 1 0 0 2 1 2 2 2 0 0 2 0 1 0 2 0 0 0 0 0 0 2 0 0 0 0 0 1 0 1 0 1 1 0 0 0 1 0 1 1 1 1 0 0 1 0 0 0 2 1 0 0 0 1 1 0 2 0 0 0 0 0 1 0 1 1 1 0 2 1 1 0 2 1 0 0 1 0 1 0 0 1 1 2 1 1 1 0 0 1 1 0 1 1 1 1 2 0 0 0 0 0 1 2 1 1 0 1 0 1 0 1 0 1 2 0 1 1 0 2 1 0 1 0 0 0 0 0 0 0 1 1 1 1 1 0 2 0 2 0 0 1 1 1 1 1 1 1 0 0 0 1 1 1 0 1 1 0 0 0 0 0 0 1 0 1 0 2 1 0 1 1 1 0 0 0 1 2 0 0 0 1 2 0 1 0 1 0 2 0 1 1 0 2 0 2 0 1 2 0 0 0 0 0 0 1 2 1 1 0 0 0 0 1 0 1 0 2 0 0 2 1 1 1 0 0 1 1 1 0 0 1 1 0 0 0 1 1 0 1 0 2 0 1 0 0 0 1 1 0 0 2 2 0 0 1 1 1 1 1 2 1 0 0 1 0 0 0 0 0 2 1 1 0 0 0 1 2 0 0 0 0 0 0 0 0 0 0 0 0 0 1 1 1 1 1 0 1 1 1 1 0 2 1 1 1 0 1 0 0 0 0 0 1 0 1 0 0 0 0 2 0 1 0 1 1 0 1 1 2 0 0 2 2 0 0 2 2 0 2 1 1 1 1 0 1 1 0 2 0 1 0 1 1 0 1 0 0 1 1 0 1 0 0 1 1 1 0 1 1 1 0 0 1 0 1 0 0 0 1 1 2 2 1 1 1 0 1 0 1 0 1 2 1 0 0 1 1 0 0 0 1 1 1 1 1 1 0 1 0 1 1 0 0 0 1 2 0 1 1 2 0 0 2 2 0 1 1 2 0 1 1 0 1 1 1 1 1 1 2 1 0 1 2 0 1 0 2 2 0 2 0 1 1 1 0 2 0 0 0 1 1 1 0 1 2 0 0 0 0 1 0 0 0 0 1 0 0 2 1 2 0 0 1 1 1 1 0 1 0 2 2 0 2 2 0 0 0 0 0 2 0 1 1 2 0 1 0 2 1 0 0 0 0 0 0 0 0 0 0 0 0 0 0 0 2 0 0 0 0 1 0 2 0 1 2 0 1 1 1 2 0 1 0 2 2 0 1 0 2 1 0 1 1 2 0 2 2 0 0 0 1 0 2 1 0 2 0 0 1 0 0 0 1 1 1 0 1 1 1 1 1 0 1 0 2 1 1 0 0 0 0 2 0 0 0 1 0 1 0 1 1 0 1 0 2 2 0 1 0 0 0 0 1 1 0 1 0 0 0 0 1 1 0 1 2 0 1 1 0 0 0 0 0 0 0 0 0 0 0 0 0 1 1 1 1 0 0 0 0 0 0 0 0 1 0 0 1 0 0 0 1 0 0 1 1 0 0 1 1 0 2 0 1 1 1 0 0 0 2 2 1 1 1 2 1 1 1 2 0 2 2 0 0 0 1 1 0 0 0 0 1 0 1 0 1 1 1 2 1 0 1 1 0 2 1 0 1 0 1 1 0 2 0 1 0 0 0 2 0 2 1 2 1 2 0 0 0 0 1 1 0 0 1 0 0 0 1 0 1 1 0 1 1 0 1 1 1 1 1 0 1 0 1 0 0 0 2 0 2 0 1 0 0 2 0 1 2 2 2 2 1 0 0 1 0 0 0 0 1 0 0 1 2 0 2 2 0 1 1 0 1 0 2 1 1 0 0 1 0 0 0 1 2 0 0 1 1 0 0 1 0 1 2 1 1 1 1 0 1 0 0 1 0 1 0 0 0 0 0 1 2 0 1 2 0 0 2 0 1 0 1 1 1 0 1 2 1 1 1 0 0 1 0 1 1 0 0 0 0 0 0 1 0 0 0 1 1 0 0 1 0 0 0 0 0 1 0 2 0 2 0 0 0 0 0 0 0 0 0 0
194 0 1 1 0 0 1 2 2 0 0 1 0 0 0 0 0 2 1 0 2 1 0 1 1 0 0 2 0 0 2 1 0 1 0 0 1 0 0 0 1 0 0 0 2 0 0 0 0 1 1 1 0 0 1 0 1 1 1 0 1 1 0 0 0 0 0 0 0 0 0 0 1 1 0 1 1 1 1 0 0 0 1 1 2 0 0 0 1 2 0 0 1 2 0 1 0 1 1 2 1 2 0 0 2 1 1 1 0 2 0 0 0 0 0 0 0 0 0 0 0 0 2 0 0 1 0 2 2 2 0 1 0 1 1 1 0 0 0 2 2 0 0 0 2 2 1 0 0 2 1 0 0 0 0 0 0 2 0 2 2 1 1 0 0 2 1 0 0 0 0 1 1 1 1 1 0 0 0 0 0 0 1 1 2 1 1 0 0 0 1 2 0 0 2 2 2 2 0 1 1 0 0 0 2 1 1 0 1 0 2 0 2 0 0 2 2 0 0 0 2 0 1 2 0 0 1 0 0 0 1 0 0 0 0 0 0 2 0 2 0 0 2 0 0 0 0 1 0 0 0 1 1 1 1 0 0 0 0 0 0 0 0 0 0 0 1 0 2 1 1 1 1 1 0 0 0 1 2 1 0 0 1 1 0 0 0 2 0 2 0 0 2 0 2 0 2 2 0 2 1 0 1 0 1 1 0 1 1 0 2 1 1 0 0 0 2 1 1 0 0 2 1 1 2 0 1 1 1 1 0 2 0 0 0 0 0 1 1 0 1 1 2 0 0 0 2 0 1 0 0 0 2 2 0 0 1 1 0 0 0 0 1 0 0 0 2 1 1 0 0 2 0 0 0 0 2 2 2 0 2 1 0 0 1 0 0 0 0 0 0 0 1 1 1 1 1 1 1 1 1 1 0 2 1 0 1 0 0 1 1 1 0 1 0 1 1 1 0 1 0 1 0 0 1 1 0 1 0 0 1 0 0 2 0 0 1 1 0 0 2 1 1 1 1 1 1 0 1 1 0 1 1 2 2 2 2 1 1 1 1 0 1 0 0 1 1 1 0 0 0 0 0 0 0 2 0 0 0 0 2 1 0 0 1 0 0 0 1 1 0 1 1 0 1 1 1 2 2 0 1 0 2 0 2 0 2 1 1 0 0 1 1 1 1 0 0 2 0 1 0 2 0 0 1 2 1 0 2 2 0 0 1 0 0 0 0 1 1 0 1 1 0 0 2 0 1 1 1 1 0 0 0 2 2 1 2 1 0 0 0 0 1 0 0 1 1 1 1 1 0 0 0 0 0 0 0 1 0 2 2 0 0 0 1 0 1 1 1 1 0 0 1 1 0 0 0 0 0 0 0 1 1 1 0 1 1 0 0 1 0 0 0 0 0 0 1 0 0 0 0 0 0 0 0 1 1 1 0 0 1 1 1 1 0 1 2 0 2 0 1 0 0 1 0 1 1 1 0 0 1 1 0 0 2 1 0 1 0 0 0 0 1 2 0 2 0 2 0 0 1 0 0 1 1 0 1 1 1 1 0 1 2 0 0 2 0 2 1 1 1 1 0 2 1 0 0 2 0 1 0 1 0 1 1 0 0 1 0 0 0 0 0 2 0 0 0 0 0 0 1 0 1 1 0 1 2 0 0 0 0 0 0 0 0 1 0 0 0 1 0 1 0 1 1 0 1 0 0 0 0 0 0 0 0 0 0 0 2 0 0 0 1 0 1 0 1 1 0 2 0 0 1 0 0 1 0 0 1 1 1 1 0 0 1 2 1 2 2 2 0 2 1 0 0 0 1 0 1 1 0 1 1 0 1 0 2 2 2 2 0 0 0 0 0 2 2 1 2 0 2 1 0 2 0 0 0 0 0 2 0 2 1 1 0 2 0 2 0 0 2 2 0 0 0 0 0 0 0 0 2 2 0 2 2 0 0 0 0 0 1 0 0 0 0 0 0 1 1 0 0 0 0 0 0 1 0 2 2 2 2 2 0 0 0 0 0 0 0 0 2 0 0 0 1 1 2 2 0 0 0 1 1 0 2 1 0 1 0 1 0 0 1 1 2 1 0 2 2 1 0 2 0 2 0 0 1 0 0 2 2 0 0 0 0 0 0 2 0 0 0 2 2 0 0 0 0 0 1 0 0 1 1 0 1 0 2 2 0 1 0 1 0 1 0 1 1 0 0 0 0 0 0 0 0 2 0 1 2 0 0 2 0 2 0 2 2 1 0 1 0 1 0 0 0 1 0 1 2 0 0 0
195 1 2 1 0 0 1 2 2 2 2 0 0 1 0 0 0 0 0 0 2 0 0 1 2 0 1 2 0 0 2 1 1 2 0 0 2 1 0 0 2 0 1 0 0 1 0 0 0 1 0 0 0 0 2 2 1 1 0 2 0 0 1 2 0 0 0 0 0 0 0 1 2 2 0 2 2 0 0 0 0 0 2 1 1 0 0 0 2 2 0 1 2 1 0 1 0 0 0 1 0 2 1 0 2 0 2 0 0 2 2 2 0 1 0 1 0 0 1 0 1 0 0 2 0 1 0 1 2 2 1 1 0 0 0 0 0 0 0 1 0 2 0 0 0 1 0 0 0 0 0 0 1 0 1 0 1 2 1 1 0 0 0 1 1 1 0 0 0 0 0 0 0 1 1 0 0 1 0 1 0 1 1 1 2 1 2 2 2 1 1 2 1 2 2 1 1 2 0 2 2 0 0 0 2 2 2 0 1 0 0 0 2 0 2 2 1 1 0 0 2 1 0 1 1 0 1 0 0 0 0 1 0 0 2 0 0 2 0 2 0 0 2 2 0 0 0 0 0 0 0 1 2 0 0 0 0 0 0 0 0 0 1 1 1 0 0 1 1 1 0 2 1 1 1 1 0 2 0 0 0 1 1 1 0 1 1 1 1 2 0 1 2 0 2 0 1 1 1 1 0 0 1 0 1 0 0 1 0 0 0 0 0 0 2 0 1 0 2 0 0 2 2 2 2 0 1 1 1 0 0 1 0 0 0 0 1 2 0 0 2 1 1 0 1 0 0 0 1 1 0 0 1 1 0 1 1 0 0 1 0 1 2 0 2 0 2 1 1 0 0 2 1 1 0 0 2 0 0 0 1 1 2 2 2 0 0 0 0 0 0 0 0 0 2 0 1 0 1 0 0 1 0 2 2 0 0 1 1 0 1 1 0 1 1 0 0 1 1 1 0 0 1 1 1 2 1 0 0 0 0 0 2 0 2 0 0 0 0 0 2 0 1 1 0 1 2 2 0 0 0 2 0 1 1 0 1 2 1 2 2 0 0 1 0 1 1 2 0 1 1 2 2 2 0 1 0 0 0 0 2 0 2 2 0 0 2 0 1 0 0 0 0 1 0 1 1 0 2 0 1 1 1 1 1 2 1 1 0 1 0 0 1 1 1 0 1 2 0 1 0 2 2 2 0 2 0 0 0 1 1 0 0 0 0 1 0 1 0 1 0 0 0 1 1 0 1 2 0 1 0 0 0 2 1 1 0 1 0 0 0 0 0 1 0 0 1 0 0 0 0 1 0 0 0 0 2 1 0 2 1 0 1 0 1 0 1 2 1 2 0 2 0 0 0 0 0 1 1 0 2 1 1 1 0 1 1 1 0 0 0 0 1 1 1 1 2 0 0 0 0 0 0 0 0 2 2 0 0 0 0 1 0 2 0 0 2 0 2 0 2 2 1 1 0 2 2 0 1 0 1 2 0 0 2 2 0 2 2 0 0 0 2 2 0 2 0 2 0 0 1 0 1 0 0 1 1 1 1 1 1 2 1 0 0 1 1 1 1 0 0 0 0 2 0 0 0 2 0 2 1 0 0 0 0 0 0 1 0 1 1 0 0 2 0 1 0 0 0 0 0 0 2 0 0 0 2 0 1 1 1 1 0 0 0 1 0 0 1 1 1 1 0 0 0 1 0 0 0 0 0 0 1 0 1 1 0 0 1 0 0 1 1 0 0 1 1 0 0 2 0 0 2 0 0 0 0 0 1 0 2 2 0 0 0 1 0 2 2 2 0 2 2 2 0 2 0 0 0 1 0 2 1 1 1 0 2 0 0 2 2 1 0 0 1 0 0 1 0 0 0 0 0 2 0 1 0 0 1 2 1 2 0 2 1 1 1 0 0 0 0 0 0 0 1 0 1 0 0 0 2 2 0 2 1 1 0 0 0 0 0 0 0 0 0 2 1 0 2 0 2 0 0 1 0 1 0 1 2 0 0 0 0 0 0 0 1 0 0 0 2 0 0 1 2 0 2 2 0 1 0 0 0 1 2 2 0 2 0 0 0 0 0 0 0 2 0 1 2 1 0 2 0 0 0 1 1 1 0 1 2 0 1 2 1 0 0 1 0 0 0 1 2 0 1 1 0 0 0 0 1 0 0 2 2 0 2 2 0 2 0 1 0 0 0 0 0 1 1 0 1 0 0 0 0 2 0 1 1 1 0 1 0 1 0 0 0 0 0 1 0 0 0 0 0 1 0 0 0 0 1 0
196 0 1 1 0 0 0 2 2 2 1 0 0 0 0 0 0 2 0 0 2 0 0 2 2 0 1 1 0 1 2 1 2 2 0 0 1 1 0 0 1 1 0 0 2 1 2 0 0 1 0 0 0 0 2 0 2 0 0 0 0 0 0 2 0 1 0 0 0 0 0 1 1 1 0 1 1 1 1 0 1 0 2 1 1 1 0 1 2 2 0 0 0 1 0 1 1 1 1 2 1 2 0 0 2 0 2 0 0 2 2 2 1 1 1 1 1 0 0 0 2 0 1 1 0 0 0 1 2 1 1 1 1 1 0 0 1 0 0 0 0 2 0 0 1 0 0 0 0 2 2 1 0 0 1 0 0 0 0 1 0 0 0 1 1 2 0 1 0 1 0 1 0 1 2 0 0 1 0 1 0 0 0 1 1 1 1 2 2 1 1 2 0 0 1 1 1 1 0 0 0 1 0 2 2 2 1 0 2 0 2 0 2 0 1 2 1 1 1 1 1 0 0 2 0 0 0 0 0 0 0 0 0 0 2 0 1 2 0 1 0 1 2 2 0 0 0 0 0 0 0 0 1 0 0 0 1 0 0 0 0 0 0 0 1 0 1 0 1 1 0 0 2 1 1 0 1 1 1 0 0 0 0 2 0 0 0 2 0 2 0 0 2 0 2 0 1 0 0 1 1 1 2 0 0 2 0 2 0 2 0 2 0 1 1 0 2 0 0 0 2 1 0 0 2 0 0 2 2 1 0 0 0 0 0 0 0 1 1 0 0 0 2 0 0 0 1 0 2 1 0 0 2 2 1 0 1 1 0 1 0 1 2 0 2 0 1 1 2 1 1 1 1 1 0 0 0 2 1 0 2 1 0 0 1 0 0 0 0 0 0 1 1 0 1 0 2 1 0 0 0 0 0 2 2 1 0 0 0 0 0 0 0 1 1 0 0 0 1 0 0 1 0 2 0 0 0 0 0 0 0 1 0 1 1 0 1 0 0 0 0 1 2 0 0 1 2 1 1 1 0 1 0 2 0 0 0 2 1 0 2 0 0 2 0 0 2 2 0 1 1 1 1 1 1 1 2 0 0 0 2 1 0 0 2 0 0 0 1 1 0 2 1 2 1 1 1 1 1 0 0 0 1 1 1 1 2 1 1 1 0 0 1 1 1 0 1 1 0 2 2 1 0 0 1 2 0 1 0 2 1 1 0 0 1 0 1 0 0 1 0 0 0 1 1 1 1 0 2 2 0 1 0 1 2 0 1 0 1 0 0 1 2 0 1 1 1 1 1 0 0 0 1 0 0 1 1 1 0 2 1 0 0 1 1 0 1 1 0 1 0 1 1 0 0 0 1 0 0 0 0 2 0 1 1 2 1 0 0 1 0 0 1 2 2 2 2 0 0 0 0 0 0 1 1 0 0 1 0 0 1 1 0 0 0 1 1 1 0 2 0 0 0 1 1 0 1 2 0 0 1 1 0 1 1 1 0 2 2 0 0 0 0 0 1 1 0 2 1 0 1 1 0 0 1 1 2 0 1 1 0 1 0 0 1 1 1 1 1 0 0 0 0 1 0 0 0 1 0 1 0 2 1 0 1 0 2 2 0 0 0 0 0 1 0 0 0 0 1 1 0 0 1 0 0 2 1 0 0 1 1 0 0 0 0 0 0 0 1 2 1 2 1 1 0 1 0 0 0 0 0 0 1 0 0 0 0 0 1 0 0 1 2 0 1 1 0 1 0 2 0 0 2 1 1 0 0 0 0 0 1 1 0 0 0 1 0 2 2 1 1 2 1 0 1 0 0 1 0 0 0 0 0 0 0 0 0 0 1 1 1 0 0 0 2 0 1 0 1 1 1 1 0 1 0 1 0 0 2 2 1 2 1 2 0 1 0 0 2 1 2 2 2 2 2 2 2 0 0 0 2 2 0 2 2 0 0 0 0 0 0 0 0 0 0 1 0 0 1 0 0 0 1 0 0 2 0 2 2 1 1 1 1 0 0 1 0 0 0 0 1 0 0 1 1 0 1 2 0 0 0 2 1 0 1 1 0 2 0 2 1 0 0 0 1 1 0 2 2 1 0 2 0 0 1 2 1 0 0 0 2 1 1 2 1 1 0 1 1 1 0 1 2 1 1 0 0 0 2 0 1 0 1 0 2 0 2 1 0 1 1 1 0 0 2 2 2 0 2 1 0 0 1 0 0 0 1 0 0 1 0 1 0 2 0 0 2 0 0 2 0 0 0 1 1 0 0 1 1 0 1 0
197 0 2 1 0 0 2 2 2 1 1 1 0 1 0 0 0 2 1 1 1 1 0 2 2 0 0 2 0 0 2 2 0 2 0 0 2 2 0 0 1 0 0 0 1 1 0 0 0 1 1 1 0 1 1 0 0 0 0 0 0 2 0 1 0 0 0 1 0 0 0 1 2 2 1 2 1 0 0 1 0 0 2 0 0 0 0 1 2 2 0 1 1 0 0 1 0 1 0 2 0 2 1 0 2 0 2 2 2 0 0 2 0 1 0 2 0 0 1 0 1 0 1 1 0 1 0 0 1 1 0 0 0 0 0 0 0 0 0 0 2 0 0 0 1 0 0 1 1 1 0 0 1 0 0 0 0 0 0 1 0 1 0 1 0 1 1 0 1 2 0 0 0 1 1 1 0 0 0 0 0 0 0 1 1 1 1 0 0 0 2 2 0 1 1 1 2 0 0 0 0 0 0 2 2 1 1 1 1 0 1 0 1 0 1 2 1 0 2 2 0 0 1 2 0 0 2 0 0 0 0 0 0 1 1 1 0 2 0 2 0 0 2 2 0 0 0 0 0 0 0 0 1 0 0 0 1 1 0 0 0 0 0 0 1 0 1 0 2 1 0 1 1 1 0 0 0 2 1 1 1 2 2 2 0 2 2 1 1 2 0 1 1 0 2 0 1 0 0 2 1 1 1 0 1 0 1 0 1 1 0 0 0 2 2 0 2 1 0 0 1 2 1 0 1 0 0 1 0 2 0 2 0 2 0 0 0 0 2 0 0 0 2 0 2 1 0 0 2 2 0 0 2 2 0 0 1 0 0 1 0 2 2 0 1 1 1 0 2 2 2 0 0 0 0 0 1 1 1 0 2 1 1 1 1 1 0 0 0 0 0 0 0 0 2 1 1 0 0 0 0 0 0 2 2 2 0 1 0 0 0 0 0 0 0 0 2 0 0 0 0 2 1 0 1 2 1 2 0 0 2 0 0 1 0 0 2 2 1 0 1 1 1 1 1 1 1 1 1 1 0 1 0 2 0 0 0 0 1 0 0 0 1 0 0 1 1 2 0 1 1 1 2 2 0 0 0 0 0 0 2 0 0 0 2 0 0 0 1 1 0 1 1 0 0 1 1 0 0 0 1 1 2 0 2 0 2 1 0 1 0 2 1 1 1 0 1 2 0 1 2 2 0 0 0 1 0 0 0 1 1 0 1 1 1 0 2 0 0 1 0 0 1 0 1 0 0 0 2 2 1 2 0 2 2 0 0 2 0 1 0 0 1 0 0 2 1 0 1 0 0 0 0 0 0 0 2 0 0 1 1 0 1 0 1 1 2 0 0 0 0 1 1 0 1 0 2 0 0 0 0 1 1 1 1 2 0 1 0 1 0 0 0 0 0 0 0 1 0 1 1 1 0 1 1 1 1 0 0 0 0 0 1 1 0 0 1 1 2 0 0 2 1 1 1 0 2 0 0 0 0 2 0 1 2 2 0 1 1 0 0 0 1 2 0 2 0 1 1 1 0 1 0 0 0 0 0 1 1 1 1 2 0 1 2 1 1 1 1 1 0 0 0 0 0 0 0 2 0 2 0 2 0 0 1 0 1 2 0 0 1 1 0 1 0 0 0 1 0 0 0 1 2 0 0 1 2 0 0 0 2 0 0 0 0 1 0 0 0 2 0 0 0 0 0 1 0 0 0 0 0 0 2 0 1 0 0 0 1 0 0 0 2 1 0 1 1 0 0 2 0 1 0 1 0 0 0 0 1 2 1 0 1 1 1 2 1 2 2 1 1 2 2 0 0 0 1 1 0 0 0 1 0 0 0 0 2 0 0 2 2 0 0 0 2 2 0 1 2 0 2 2 0 2 0 1 0 0 1 2 0 2 0 1 1 1 1 1 2 1 1 2 0 1 1 1 1 0 0 0 2 2 1 1 1 0 0 0 1 1 0 0 0 0 0 0 0 0 2 0 1 0 1 0 0 1 0 1 1 0 1 1 0 0 0 0 0 0 0 0 1 0 1 0 1 0 2 2 0 0 0 0 1 0 2 1 0 2 1 1 1 0 0 0 2 1 0 1 1 0 0 1 1 1 1 1 1 1 1 0 2 1 0 1 0 0 0 0 0 0 0 2 1 1 0 1 0 0 0 0 1 1 0 1 2 0 2 2 0 1 0 1 0 0 0 0 0 0 0 0 0 0 0 0 0 0 0 1 1 0 1 2 0 1 0 0 0 1 0 2 0 2 0 0 0 1 0 0 0 0 0 0
198 0 2 0 0 0 0 1 1 1 1 1 0 0 0 0 0 0 1 2 0 1 0 2 2 0 0 2 0 0 1 0 0 1 0 0 1 1 0 0 1 0 0 0 2 0 0 0 0 0 0 1 1 0 1 0 1 0 1 0 1 1 0 2 0 1 1 0 0 0 0 2 2 2 1 2 1 1 1 0 1 0 1 1 1 0 0 0 2 2 0 0 1 1 1 2 0 0 0 1 0 2 0 0 2 0 2 0 0 2 0 0 0 2 0 2 0 0 0 0 2 0 1 1 0 1 0 0 0 0 1 0 0 1 1 1 0 0 0 1 1 2 1 0 1 1 1 0 0 1 0 0 0 0 1 1 0 0 1 1 0 1 0 2 1 1 0 1 0 2 1 2 1 1 2 1 1 0 0 0 0 0 0 0 2 2 0 1 0 0 1 1 0 0 0 1 2 2 1 1 1 1 0 1 2 1 1 1 1 0 0 0 2 0 2 2 1 0 0 1 1 0 0 2 0 0 2 2 1 1 0 0 0 0 0 0 1 2 0 2 0 0 2 1 0 0 0 0 0 0 0 0 2 0 0 0 0 0 0 0 0 0 0 0 0 0 1 0 2 0 0 1 0 0 0 0 0 2 2 2 2 1 1 2 0 1 1 1 1 1 1 1 0 0 2 2 2 0 0 1 1 1 0 2 0 0 0 2 1 1 1 1 0 0 1 0 2 1 0 0 0 2 1 1 1 0 0 2 2 1 0 0 1 2 0 0 1 0 2 0 0 0 1 0 1 0 1 0 1 1 0 0 2 2 0 0 1 1 0 2 0 2 1 0 1 1 0 2 2 0 0 2 1 1 0 0 1 1 0 0 2 1 0 0 1 0 0 2 2 0 0 0 0 0 1 0 0 2 0 0 0 0 0 2 2 0 0 0 2 0 0 0 0 0 2 0 0 1 0 1 0 1 1 0 0 2 2 0 0 0 1 0 0 0 2 1 0 1 1 0 2 1 2 2 0 0 2 2 0 0 0 2 1 2 1 1 1 1 1 0 1 0 0 0 0 2 0 0 0 2 0 0 0 0 1 0 1 0 0 2 1 1 2 2 1 0 0 0 1 1 0 1 0 0 0 0 0 0 0 0 1 1 1 1 1 1 2 2 1 0 0 0 1 0 0 1 0 2 0 2 2 2 0 0 0 2 1 1 0 2 0 2 0 0 0 0 1 1 1 0 0 0 0 0 1 0 0 0 2 2 0 1 0 0 2 0 0 0 1 1 1 0 0 0 0 0 0 1 1 1 0 0 1 0 0 1 0 1 0 2 1 1 0 0 2 1 1 1 0 1 0 1 0 0 0 0 0 1 1 0 1 1 0 1 1 2 0 1 0 2 0 0 0 0 1 1 0 0 0 0 0 0 0 0 0 1 2 0 0 0 0 0 0 2 0 1 2 0 0 2 1 0 0 0 2 0 2 0 0 0 1 2 0 1 1 1 0 1 1 0 0 0 1 0 2 1 0 1 1 1 1 1 0 1 0 0 1 0 1 1 0 0 0 1 2 1 1 2 0 2 0 0 1 2 1 0 0 2 0 1 1 0 0 0 1 0 1 1 0 2 0 0 0 2 0 0 0 2 1 1 0 1 2 0 0 1 1 0 1 1 2 1 0 0 0 0 2 0 0 0 0 0 0 1 1 0 0 0 0 0 0 0 1 0 0 0 0 0 2 1 1 2 2 0 1 0 0 2 0 2 0 0 1 0 0 0 0 0 0 0 1 1 0 0 0 2 0 2 2 2 0 2 2 2 0 2 0 1 0 1 0 1 1 0 1 0 2 0 1 1 1 0 1 1 1 2 0 0 2 0 2 2 0 2 0 0 0 0 0 2 0 2 2 2 0 2 0 0 0 0 0 0 1 2 2 2 2 1 0 0 2 2 0 1 1 0 1 0 0 0 1 1 1 0 1 1 0 0 2 0 1 0 0 1 0 2 0 0 1 1 1 1 0 0 0 0 0 0 0 0 1 0 1 0 2 1 1 2 1 0 2 0 1 0 2 1 1 2 0 1 1 0 0 0 1 1 0 2 2 1 0 2 0 2 1 1 0 0 0 1 2 1 0 1 0 0 0 0 1 1 0 0 2 0 0 0 1 1 0 0 2 0 1 1 1 0 0 2 0 0 0 0 1 0 1 1 1 0 1 0 1 0 0 0 0 0 0 1 1 0 0 1 0 0 0 0 0 0 0 0 0 0 0 0 0 0 0 0 0 0 0 0
199 0 1 1 0 0 1 1 1 2 1 0 0 0 0 0 0 0 0 0 2 0 1 2 2 0 2 1 0 0 1 1 0 2 1 0 2 2 0 0 1 0 1 1 2 1 1 0 0 1 0 0 0 0 1 1 0 1 0 0 0 1 1 2 0 1 0 1 0 0 0 0 2 2 0 2 1 0 0 0 0 0 2 0 0 0 0 1 1 2 0 1 1 0 0 0 0 0 0 1 0 2 1 0 2 0 2 0 0 2 0 0 1 1 1 1 0 0 1 0 1 0 1 1 0 1 0 1 2 2 0 1 1 1 0 0 1 0 1 0 2 0 0 0 0 2 0 0 0 1 1 0 1 1 0 0 0 0 1 1 0 1 0 1 1 0 0 1 1 2 0 1 0 2 1 1 0 2 0 2 0 0 0 2 2 2 2 1 0 0 2 2 1 1 2 2 1 2 0 0 0 1 0 0 2 2 1 1 0 0 1 0 1 0 1 2 0 1 1 1 1 0 0 2 0 0 0 0 0 0 0 0 0 0 1 0 0 2 0 1 0 0 2 2 0 0 0 0 1 1 1 0 0 0 0 1 2 1 1 1 1 1 0 0 1 0 0 0 1 0 1 0 0 0 1 1 0 2 2 0 0 0 0 1 0 1 0 2 1 2 0 1 0 0 1 1 0 2 0 1 1 0 2 0 0 1 2 2 2 2 0 2 0 0 2 0 2 0 1 0 1 1 1 0 2 0 1 2 2 1 0 2 0 1 0 0 0 2 0 0 0 0 2 0 1 0 1 1 2 0 0 0 1 1 0 1 1 1 1 1 1 2 2 0 2 2 0 2 2 0 0 2 0 0 0 1 2 1 1 0 1 1 0 0 2 0 0 0 0 0 0 0 1 0 2 1 1 1 1 1 1 1 0 1 1 1 0 0 0 0 0 0 0 0 1 0 0 0 0 0 0 1 0 0 0 2 2 1 0 0 0 0 2 0 1 0 0 1 1 1 2 1 1 0 2 0 0 0 1 2 0 0 1 1 2 1 2 2 1 1 2 0 1 0 0 2 0 2 0 0 0 0 0 0 2 0 2 0 0 2 0 0 2 2 1 0 0 0 0 0 0 0 1 0 1 1 1 0 1 0 0 0 2 0 2 1 2 2 1 1 0 0 1 1 1 0 1 2 0 1 1 2 0 0 1 1 0 2 0 2 0 2 2 0 1 1 1 2 0 1 1 1 0 0 0 0 1 0 2 2 0 2 0 1 1 1 0 1 0 0 1 0 0 1 1 0 1 0 0 1 2 2 0 0 1 0 1 1 0 2 2 1 1 0 0 1 2 0 0 0 0 1 0 0 2 0 1 1 1 1 0 1 0 1 1 2 0 0 0 1 1 0 0 2 1 2 2 1 0 1 1 1 0 0 0 1 2 2 0 0 1 1 0 1 0 0 2 1 2 0 1 1 0 1 1 1 2 0 1 1 0 2 0 0 2 1 0 2 2 0 0 0 0 1 1 2 1 2 0 0 0 0 0 1 1 0 0 1 1 1 1 0 0 2 2 0 1 2 1 0 1 1 1 1 1 0 0 2 0 1 0 1 1 1 2 0 0 0 0 0 0 0 0 1 0 0 0 2 0 0 0 0 2 0 0 1 2 0 0 0 0 0 1 0 0 2 1 1 0 2 0 0 0 0 0 0 0 0 1 1 0 0 0 0 0 1 1 0 2 0 0 1 1 0 0 1 1 0 0 2 0 0 2 0 0 0 0 0 1 1 1 1 1 1 0 1 0 2 1 1 1 1 2 1 1 1 0 1 1 0 0 1 0 0 1 0 1 1 2 2 1 0 1 1 0 2 1 0 1 0 1 1 0 2 0 1 0 0 1 2 0 1 0 0 0 2 0 0 1 1 1 1 0 1 2 0 1 0 1 0 1 1 0 2 2 0 0 0 0 0 0 0 0 0 0 1 0 0 1 0 0 0 0 1 0 2 0 2 2 0 1 1 0 0 0 0 0 0 0 0 1 0 2 0 2 0 2 2 0 0 0 1 1 0 1 1 0 0 0 0 0 0 1 1 2 0 0 1 2 0 0 2 0 1 0 0 1 1 0 0 1 0 0 2 0 0 0 0 0 0 0 0 1 0 0 2 0 1 1 0 2 0 0 1 2 0 2 0 0 0 0 0 0 1 2 1 0 0 0 0 0 0 0 0 0 0 0 1 1 0 0 1 0 1 0 0 0 1 0 2 0 1 0 1 0 0 0 0 0 0 1 0
[truncated: 1,606,808 more chars]
