# Supplementary material for: KNN-MDR: a learning approach for improving interactions mapping performances in genome wide association studies
Source: BMC Bioinformatics. 2017 Mar 21;18:184. doi: 10.1186/s12859-017-1599-7 (PMC5361736; doi:10.1186/s12859-017-1599-7)
Supplement: Supplementary file 3 — The data set(s) supporting the results of Table 2. (ZIP 28603 kb) [file 12859_2017_1599_MOESM3_ESM.zip › 3/SINAN/S55/mkallsimul.dat]

1 1 0 0 0 0 1 2 1 0 0 0 0 1 0 0 0 1 1 1 1 1 1 1 1 1 1 0 0 1 0 0 0 0 1 0 2 1 0 0 0 0 0 0 1 0 1 0 0 0 0 0 0 1 1 0 0 0 0 1 0 1 0 2 0 0 0 0 1 1 0 0 2 2 1 2 2 0 2 0 2 2 0 0 1 0 0 0 0 1 0 0 1 0 2 2 0 1 1 2 1 0 0 0 2 0 2 0 0 0 0 1 2 2 2 2 2 0 1 1 1 0 2 0 0 1 0 1 2 1 1 1 0 0 2 2 0 1 0 2 0 0 0 0 0 0 0 0 0 0 0 0 0 0 0 1 0 0 1 0 1 0 1 1 0 0 0 0 0 2 0 0 1 0 0 0 0 2 2 2 0 2 2 2 0 2 2 0 0 0 1 0 0 0 1 1 1 1 0 1 0 0 0 0 2 0 2 0 1 0 0 2 1 0 0 2 0 0 2 1 1 0 2 2 0 0 1 1 0 0 0 0 0 0 2 0 1 2 0 0 0 0 2 1 1 1 0 0 1 1 1 1 0 0 0 2 1 0 0 0 0 0 0 0 1 0 0 0 0 0 0 2 1 1 0 0 0 0 1 0 1 0 2 2 0 2 2 1 0 1 0 0 0 2 2 0 0 0 0 1 0 0 0 0 0 1 1 0 1 0 1 1 1 0 2 0 1 0 0 1 0 1 1 0 2 0 2 2 0 0 2 1 0 2 0 0 0 2 0 2 0 2 2 1 0 1 0 1 1 2 1 0 0 2 2 0 1 0 0 1 1 1 2 1 2 1 0 2 2 0 0 0 0 0 0 0 0 1 0 2 0 0 0 0 2 2 0 1 1 0 0 0 2 1 2 0 2 0 1 1 0 1 0 2 0 0 0 0 1 1 1 1 2 0 0 2 0 0 0 0 0 0 0 2 0 2 0 0 2 1 1 0 0 0 0 0 0 0 0 0 2 0 0 0 1 2 1 0 1 0 1 0 1 1 1 1 0 2 0 2 1 1 1 0 0 1 1 2 1 0 1 0 0 0 1 0 0 0 2 2 2 1 1 1 2 0 0 2 1 0 0 0 0 1 0 0 1 1 1 0 0 0 1 0 1 1 2 0 0 2 0 1 0 1 1 0 1 0 1 2 2 1 0 1 0 1 1 0 0 0 0 1 0 0 2 1 1 0 1 0 2 1 0 1 2 1 0 1 2 0 0 0 0 1 1 1 1 0 1 0 0 0 1 0 0 1 0 0 0 0 0 2 2 0 2 2 2 2 0 2 2 0 1 1 1 0 1 1 0 0 0 0 0 0 0 0 0 0 0 1 0 2 0 1 0 2 0 0 0 0 0 0 0 1 1 1 0 1 1 0 0 0 0 1 1 0 2 2 0 0 1 1 1 2 0 0 0 1 0 0 1 1 0 2 2 1 1 0 0 0 0 1 0 1 0 0 1 1 1 0 0 0 1 1 1 2 1 1 0 0 1 0 1 0 0 0 1 0 1 1 1 1 1 0 0 1 0 0 0 1 0 0 1 2 0 0 1 1 0 0 0 0 0 1 1 2 0 2 2 1 0 0 0 0 0 1 0 2 2 0 0 0 0 2 0 1 1 1 1 0 0 0 0 0 0 1 0 0 0 0 0 0 0 0 0 0 0 1 0 0 0 0 0 0 0 1 1 0 1 0 0 0 2 0 1 0 2 2 1 2 0 0 2 1 1 0 0 0 0 0 0 1 1 0 0 2 0 2 0 1 1 2 1 0 2 1 0 1 0 1 1 1 0 0 1 0 1 0 0 1 2 1 1 1 1 2 1 1 2 1 1 1 0 0 0 0 0 0 0 0 0 2 2 0 0 0 0 0 1 0 0 0 0 0 0 0 0 0 0 0 0 1 1 0 1 0 1 0 0 0 1 0 0 0 0 1 1 0 0 1 0 0 0 0 0 0 0 0 0 0 2 0 2 0 0 0 1 1 1 1 1 2 1 0 1 1 2 0 0 0 0 1 0 2 2 0 1 2 0 1 0 2 0 0 0 2 2 0 0 0 0 0 2 1 2 0 2 1 0 0 0 0 0 1 0 0 0 0 0 0 0 2 1 1 1 0 1 0 0 1 1 1 2 1 0 0 0 2 0 0 0 1 1 1 0 0 0 0 1 0 1 0 0 0 0 0 2 1 1 0 0 1 0 0 0 0 0 0 0 1 0 1 0 1 0 1 0 0 0 0 1 1
2 0 1 0 0 0 1 1 0 1 0 0 1 1 0 0 0 2 0 2 2 1 1 2 2 0 0 0 0 0 2 0 1 2 1 2 2 1 0 0 1 0 0 1 2 0 1 0 0 0 0 1 1 1 0 1 0 0 1 0 0 1 0 2 1 2 1 0 0 0 1 1 2 2 1 2 1 0 2 0 1 2 0 1 2 0 0 0 0 2 0 1 0 2 0 1 0 1 1 2 1 0 0 0 2 0 2 0 0 0 0 2 0 0 2 2 2 0 2 0 0 0 0 2 0 0 0 1 1 0 0 0 0 0 0 0 0 0 0 1 0 0 0 0 0 0 0 0 1 1 1 1 0 0 0 0 0 0 0 2 1 0 1 1 2 2 0 0 1 1 0 1 1 1 1 0 0 1 1 1 0 1 0 0 0 0 1 1 1 0 1 1 2 0 2 2 1 0 0 1 0 1 0 0 2 0 2 1 0 1 0 1 1 0 0 2 0 0 2 1 1 0 1 1 0 1 1 1 0 0 1 1 1 0 1 0 0 1 0 0 0 0 2 2 2 2 0 0 0 0 0 0 0 0 0 1 0 0 0 0 0 0 0 0 0 0 0 0 1 0 0 1 0 0 0 0 0 1 1 0 0 2 0 0 0 1 0 2 0 2 1 1 0 2 1 0 2 1 0 1 0 1 0 0 0 0 0 0 2 1 1 2 1 0 0 0 1 1 1 0 0 1 1 0 1 0 2 1 1 0 2 2 0 0 0 0 0 2 0 0 0 1 2 2 0 0 1 0 1 1 1 1 0 1 1 0 0 0 0 0 0 0 2 0 2 0 1 2 2 0 0 0 1 1 1 0 0 0 0 2 1 1 0 0 0 0 1 1 1 0 0 0 0 1 2 0 1 0 1 1 0 1 0 1 0 0 1 0 1 1 1 1 0 0 2 0 1 0 1 0 0 1 0 2 2 2 1 1 0 0 1 0 2 2 2 0 0 0 0 0 1 0 1 0 1 0 0 2 0 0 0 0 1 1 1 1 0 2 2 1 1 2 0 1 2 2 2 1 1 0 1 0 1 1 0 0 0 0 2 0 2 2 1 1 1 1 1 1 1 0 0 0 0 0 1 0 2 2 1 0 1 1 1 1 0 1 1 0 1 2 2 2 1 1 1 0 0 0 2 1 1 2 1 2 1 2 0 2 2 0 2 0 0 0 1 0 0 0 0 1 1 1 0 1 1 0 2 1 1 1 0 1 0 1 1 0 0 1 0 1 0 0 1 0 0 0 1 1 0 1 0 0 0 0 0 0 2 1 0 1 1 0 1 0 1 0 1 1 1 1 1 0 1 0 0 0 1 0 1 1 0 2 1 0 0 2 1 1 1 1 1 1 0 2 0 1 0 0 0 0 0 0 0 0 0 0 2 1 0 0 1 1 0 2 0 0 2 1 0 0 1 0 0 0 1 1 1 0 0 0 0 1 0 0 0 0 0 2 2 0 0 0 1 1 0 1 0 1 1 1 0 2 0 0 1 0 0 0 0 0 1 0 1 0 0 0 1 1 0 0 1 1 1 1 1 0 0 1 0 2 0 1 0 0 2 2 0 2 2 1 0 0 0 0 0 1 0 0 0 0 0 0 2 2 0 2 1 0 0 1 1 0 2 0 0 1 0 0 0 0 0 0 0 0 0 0 0 0 0 1 0 1 1 0 0 0 0 0 2 2 0 0 2 0 1 0 2 2 0 1 0 1 1 1 0 1 0 0 0 0 0 1 1 1 2 0 2 2 0 2 0 2 0 2 2 2 0 1 0 0 1 1 0 0 1 0 0 1 1 1 1 1 1 0 0 1 0 0 2 1 1 2 0 0 0 0 0 0 1 0 1 2 1 0 0 2 1 0 0 0 0 0 0 0 1 1 0 0 1 0 0 1 0 0 2 0 0 0 1 1 1 0 0 0 1 1 0 0 1 1 1 0 0 0 0 1 0 1 1 1 1 1 1 1 1 1 0 0 0 1 0 0 0 1 1 1 1 0 0 0 1 2 0 1 1 1 0 0 0 1 1 1 1 0 1 0 0 0 0 1 0 1 1 0 2 0 0 1 1 1 0 0 1 1 0 1 2 1 0 0 0 0 2 1 1 1 0 0 0 0 1 0 2 0 0 0 0 1 0 0 0 0 1 0 1 1 1 1 1 0 0 0 1 0 0 0 1 0 2 0 0 0 2 2 0 0 0 0 0 2 0 2 0 1 0 0 0 0 2 0 0 0
3 1 1 0 0 0 2 2 1 0 0 0 0 0 0 0 0 2 0 2 2 0 0 2 2 1 1 0 0 1 0 0 1 0 2 1 1 0 0 0 1 0 0 0 1 0 0 0 0 1 1 1 1 1 0 1 0 0 0 2 0 0 0 1 0 0 0 1 0 1 0 0 2 2 1 2 2 0 2 0 0 1 0 1 2 0 0 1 1 2 0 2 0 2 1 1 1 0 0 2 0 0 1 0 2 0 2 0 0 0 0 2 0 1 1 1 1 0 1 1 1 0 1 1 0 1 0 2 2 1 1 1 0 0 0 0 0 0 0 0 1 0 0 0 0 0 0 0 0 0 0 1 0 0 0 0 0 0 1 0 1 0 2 0 1 2 0 0 1 1 0 1 1 1 1 0 0 1 1 1 0 2 1 1 0 1 1 0 0 0 1 0 2 0 2 1 1 0 0 0 0 1 0 1 1 0 2 1 1 0 2 2 0 1 0 2 0 0 2 0 2 1 1 1 0 0 0 2 0 0 0 0 0 0 0 0 0 1 0 1 0 1 2 2 2 2 0 0 1 1 1 1 0 0 1 1 0 0 0 0 0 0 0 1 1 0 0 0 2 1 0 1 0 0 0 0 0 0 1 0 1 1 0 0 0 1 0 0 0 1 1 0 0 1 2 0 2 1 0 1 0 1 1 1 0 0 1 0 2 0 0 2 2 0 2 0 2 0 2 0 0 1 2 1 0 0 0 1 1 2 2 2 1 0 0 0 0 1 0 1 1 1 2 2 0 1 1 1 0 0 0 1 0 1 1 0 0 0 0 0 0 0 0 0 0 1 0 2 0 0 2 2 1 1 1 0 0 2 1 1 0 0 0 0 0 1 1 0 0 0 0 0 1 0 2 0 0 0 1 1 0 1 0 0 0 0 2 0 1 0 0 0 1 0 1 0 1 1 0 0 0 2 0 1 0 2 0 0 1 0 1 0 1 1 1 0 1 1 0 0 2 0 2 0 0 1 0 1 0 0 1 0 2 2 2 2 0 0 0 0 1 1 0 0 0 0 0 1 2 1 1 1 1 1 0 0 0 0 2 0 0 2 2 2 0 2 2 1 0 1 1 0 0 1 0 0 2 1 1 0 1 1 1 1 0 1 1 0 1 0 1 1 1 1 2 0 0 0 1 1 1 2 0 2 0 1 0 0 0 2 0 2 1 0 1 0 1 0 1 1 1 1 0 1 1 1 0 1 1 0 0 0 1 0 2 2 2 0 0 1 0 0 0 1 1 0 1 0 0 0 0 1 0 0 0 0 1 1 0 0 2 0 1 2 1 1 2 1 0 0 0 1 2 0 1 0 0 0 0 0 0 2 1 0 0 1 1 0 0 1 1 0 0 1 1 1 0 1 0 0 0 0 0 1 1 1 2 2 0 0 1 1 0 0 0 1 1 0 0 0 0 1 0 0 1 1 1 0 0 0 0 2 0 1 0 0 0 2 2 0 0 0 2 2 0 2 0 0 1 0 1 0 0 1 0 0 0 0 0 0 1 0 2 1 1 1 1 1 0 1 0 0 0 2 1 1 0 2 0 1 0 1 0 0 1 1 1 2 2 1 0 0 0 1 0 1 0 1 1 0 0 0 0 2 0 2 0 0 0 0 0 0 0 1 0 1 1 0 0 0 0 0 0 1 0 1 0 1 0 0 0 0 1 1 0 2 0 0 0 1 0 0 1 0 1 0 2 1 0 1 0 1 2 0 0 0 0 0 1 1 0 2 0 0 2 0 2 2 0 1 1 2 2 0 1 0 0 1 0 1 2 2 0 0 0 0 0 0 0 1 1 0 1 1 1 1 1 0 2 2 2 2 0 0 0 0 0 0 0 0 0 2 1 0 0 0 0 0 2 0 0 1 0 0 1 0 0 0 1 0 0 2 1 1 1 1 0 0 1 1 0 0 1 0 0 1 0 0 1 1 0 0 0 1 0 1 0 0 0 0 0 0 2 0 0 0 0 0 1 2 0 1 0 1 1 1 2 1 0 1 0 1 0 1 1 1 0 2 0 0 0 1 1 1 1 0 0 0 1 1 0 0 2 0 0 0 2 2 0 0 0 1 0 0 0 0 0 0 0 2 0 0 1 1 1 1 1 1 0 1 1 0 1 2 2 0 1 1 0 0 0 0 1 0 1 1 1 1 2 0 1 0 1 0 0 0 1 2 0 0 0 2 1 2 1 0 1 0 0 2 0 0 0 2 0 1 0 0 2 0 0 0
4 1 1 0 1 0 2 2 0 1 0 1 0 1 0 0 1 1 2 0 1 1 1 2 2 0 0 0 1 1 2 0 1 1 0 2 1 1 0 0 1 0 0 1 1 1 2 0 0 0 0 0 1 1 0 1 0 0 1 1 0 0 0 1 0 0 0 0 0 0 1 1 2 2 2 2 2 0 1 0 1 2 1 1 1 0 0 0 0 2 0 0 0 0 0 2 1 0 0 1 1 0 1 0 2 0 2 0 1 1 0 1 0 1 1 1 1 0 1 1 1 0 2 0 0 1 0 2 2 1 0 0 0 0 0 0 0 0 0 1 1 0 0 0 0 0 0 0 0 0 0 1 1 0 0 0 0 1 0 1 1 1 0 2 1 1 0 1 0 1 0 1 0 1 0 0 1 1 0 1 0 1 1 1 0 1 1 2 0 0 0 2 2 1 2 1 0 1 0 0 0 0 0 1 2 0 2 1 1 2 0 1 1 0 0 2 0 1 2 0 2 0 2 1 0 2 1 1 1 1 0 1 0 0 2 0 0 2 0 0 0 0 2 1 2 1 1 1 1 1 0 0 0 0 0 1 0 0 1 1 1 1 0 2 1 0 0 0 1 0 0 1 0 1 1 0 0 0 1 0 1 0 0 0 0 0 0 1 0 1 0 0 0 1 1 0 1 0 0 1 0 0 0 0 0 0 0 0 2 0 1 1 2 1 1 0 2 1 1 0 0 2 0 2 0 0 0 2 1 2 2 2 1 1 0 0 0 1 0 2 0 0 1 2 0 1 1 1 0 1 1 1 0 0 0 0 0 1 0 2 2 2 2 1 2 0 1 1 2 1 0 0 2 2 1 0 0 2 1 1 1 2 0 0 0 1 0 0 0 0 0 0 1 0 2 0 0 0 1 0 0 1 0 1 1 0 0 0 0 0 0 0 1 0 0 0 0 0 0 1 1 1 1 1 1 2 0 0 1 1 0 0 0 0 0 0 0 1 0 1 1 0 1 1 1 2 1 1 0 0 0 1 0 0 0 0 0 1 0 1 1 1 1 0 0 2 2 1 2 1 1 1 0 0 2 0 2 0 2 1 1 0 0 0 2 0 0 1 1 0 0 0 0 1 0 0 2 2 2 0 0 0 2 2 0 0 1 0 1 0 0 2 1 1 1 0 0 1 1 1 2 2 0 1 0 1 1 1 1 1 1 0 1 0 1 0 1 0 0 1 1 1 0 1 1 2 1 0 2 0 0 0 0 1 1 1 1 0 2 1 0 0 0 1 1 0 1 1 1 0 1 2 0 0 0 1 1 1 0 1 1 0 0 0 0 0 0 2 0 0 1 0 1 0 1 0 0 0 0 1 0 2 1 1 0 2 0 2 2 2 0 0 0 0 2 0 0 0 0 0 0 0 0 1 1 1 2 1 0 0 1 1 1 1 1 0 1 0 0 0 0 0 0 0 1 1 1 0 1 0 0 1 0 1 1 1 0 1 1 0 0 0 0 1 1 1 0 0 0 0 0 0 0 0 1 0 1 0 1 1 1 1 2 0 0 1 2 1 0 0 0 0 1 2 1 1 0 1 0 0 0 0 0 1 1 2 0 2 2 0 2 1 0 0 0 0 0 0 0 0 0 0 0 2 0 0 0 1 1 0 1 1 1 0 0 2 1 0 0 0 0 0 0 0 0 1 0 1 0 1 1 1 0 1 0 0 0 0 1 0 0 0 2 0 0 0 2 1 0 2 1 0 1 1 1 0 0 0 0 0 1 2 1 0 0 0 1 2 0 1 1 2 1 1 1 1 0 0 0 2 2 2 0 0 1 0 1 0 0 0 0 0 2 2 2 2 0 0 2 2 2 2 0 0 0 0 0 0 0 0 0 2 2 2 0 0 0 1 2 1 2 1 0 1 0 1 1 1 0 0 0 2 0 0 2 0 0 0 0 0 1 0 1 0 0 1 0 0 2 0 1 0 1 1 0 1 0 1 1 1 2 0 2 0 0 0 1 1 0 2 0 1 0 1 2 2 2 0 0 1 0 1 0 2 2 0 0 0 0 0 0 0 0 0 1 1 1 0 2 2 0 0 2 0 0 0 1 2 0 0 0 1 1 1 1 1 0 0 1 0 0 1 1 0 2 0 0 0 0 0 1 0 2 0 0 0 0 2 0 0 0 1 1 0 0 1 1 0 2 1 1 0 0 0 0 0 2 2 0 0 0 2 1 2 0 0 0 0 0 1 0 0 0 2 0 1 0 0 0 0 2 1
5 0 1 1 0 1 2 2 0 1 0 0 0 1 0 0 0 1 1 1 1 1 1 2 2 0 0 0 1 1 1 1 1 1 0 1 2 1 0 0 0 0 0 1 1 1 2 0 0 0 0 0 0 2 0 1 0 0 0 0 2 2 0 1 0 0 0 1 0 0 0 1 1 2 1 2 2 0 2 0 1 1 0 0 2 0 0 0 0 1 0 1 1 2 0 0 0 0 0 1 0 1 0 0 1 1 1 0 0 0 0 0 1 2 2 2 2 0 1 1 1 0 1 1 0 1 0 0 2 1 1 1 0 0 0 0 0 0 0 1 0 0 0 0 0 0 0 1 1 0 0 0 1 0 1 0 0 0 0 1 0 0 2 0 1 2 0 0 1 1 0 0 0 2 0 0 1 1 0 0 0 1 1 1 0 1 1 2 1 0 1 0 0 0 1 1 1 0 0 1 0 1 0 0 2 0 1 0 0 0 1 1 1 0 0 2 0 0 1 0 2 0 2 1 0 0 0 2 0 0 0 0 0 0 1 0 0 0 1 1 0 1 2 2 1 2 0 0 0 0 0 0 0 1 0 1 2 0 0 0 0 0 0 2 2 0 0 1 2 2 0 1 2 0 0 0 0 0 1 0 0 1 1 1 0 1 1 0 0 1 1 1 0 1 2 0 1 2 2 2 1 0 0 0 0 0 0 0 1 0 0 1 2 0 0 0 1 0 0 0 0 1 1 0 1 0 1 2 0 0 2 1 1 1 0 0 0 2 0 2 1 1 2 1 0 1 1 1 1 0 0 0 0 2 0 2 2 0 0 1 2 2 0 0 0 2 0 2 2 1 0 0 1 1 1 1 0 1 1 1 1 0 0 0 0 0 0 0 0 1 0 1 1 0 2 0 0 1 1 1 0 1 0 2 2 0 0 1 0 0 0 0 1 0 0 1 0 0 0 1 1 0 0 1 1 1 1 1 1 0 1 0 0 0 0 1 0 1 0 0 2 0 2 0 0 2 0 1 0 0 0 0 2 2 2 2 0 2 0 2 1 1 0 1 2 2 2 1 2 1 0 0 1 1 0 0 0 0 2 0 1 2 2 2 0 2 1 1 0 0 1 1 0 1 0 0 2 2 2 0 0 0 2 1 0 1 0 1 0 1 0 1 1 0 0 0 0 0 1 2 2 1 0 2 1 2 1 0 0 2 0 2 1 1 0 1 1 0 0 2 0 1 0 2 2 1 2 0 2 0 0 0 0 2 1 0 0 1 0 0 0 0 0 1 1 0 2 1 0 1 0 1 1 0 1 1 1 2 1 1 2 0 1 0 1 0 0 2 0 0 0 0 0 0 1 0 0 0 0 0 0 2 1 0 1 2 0 2 2 2 0 0 0 0 1 1 1 0 0 0 0 0 0 0 0 1 1 2 0 0 2 2 0 1 0 1 1 0 1 1 1 0 0 1 2 1 2 0 0 0 0 2 1 2 2 1 0 1 1 0 0 0 2 1 0 1 0 0 1 0 1 2 1 0 1 0 1 0 0 0 0 0 2 2 1 1 1 0 0 0 0 0 1 2 0 1 0 1 0 1 0 1 0 0 1 1 1 2 2 0 1 0 0 0 0 0 0 1 1 0 0 0 0 1 1 2 0 0 0 0 1 0 0 1 0 0 2 0 0 2 1 1 1 0 0 0 0 1 0 1 1 1 1 0 0 0 0 0 0 0 0 0 1 0 0 1 1 2 0 0 0 0 1 0 0 1 0 0 0 1 0 0 2 0 0 1 0 1 0 1 1 2 0 0 0 0 0 1 0 0 1 2 0 0 1 0 0 0 0 1 1 1 0 0 0 2 1 0 2 2 2 2 0 1 0 0 0 0 0 0 0 2 2 1 0 1 1 0 1 0 0 0 0 0 1 0 0 0 0 0 0 2 1 0 1 0 1 0 1 1 1 0 1 0 0 1 0 0 2 1 0 0 0 1 0 1 0 1 1 2 2 0 2 0 1 1 0 1 0 2 0 1 1 1 2 1 1 0 0 0 0 2 1 1 2 1 0 0 0 2 1 1 1 0 1 1 1 1 1 0 0 1 2 1 1 0 0 1 0 0 1 1 1 2 0 1 1 0 2 0 1 0 2 1 2 2 0 0 0 1 1 0 1 0 1 0 1 2 0 1 0 0 2 0 1 2 2 0 1 0 0 0 0 0 0 0 2 2 0 1 0 1 2 2 0 0 1 0 0 1 0 0 0 2 1 0 0 0 0 0 0 0
6 1 2 0 0 0 1 2 0 1 0 0 1 2 0 0 0 2 0 2 2 0 0 2 2 0 0 0 1 2 0 1 1 1 0 1 2 1 0 0 0 0 0 1 2 1 0 0 0 1 1 2 1 2 0 1 0 0 1 0 1 1 0 1 0 1 1 0 1 1 0 1 2 2 0 2 2 0 1 0 1 2 0 0 1 0 0 0 0 1 0 0 1 0 0 2 0 0 0 2 0 0 0 0 2 0 2 0 1 1 0 2 1 2 2 2 2 0 0 1 2 0 1 1 0 1 0 1 1 0 0 0 0 0 0 0 0 0 0 0 0 0 0 0 0 0 1 0 0 0 0 0 0 1 0 0 0 0 0 0 1 0 2 0 1 1 1 0 0 1 0 0 0 1 1 0 0 0 0 1 0 0 1 1 0 1 1 1 0 0 1 1 2 0 2 0 2 0 0 0 0 0 0 1 2 0 2 0 0 1 0 1 0 2 0 2 1 0 1 0 2 1 2 2 0 1 1 0 0 0 0 0 0 0 2 0 0 1 1 1 0 2 2 1 2 2 0 0 1 1 1 1 0 0 1 2 1 1 1 1 1 1 0 0 0 0 0 1 0 1 1 1 0 0 1 1 0 1 1 0 0 1 0 0 0 0 0 1 0 1 0 0 0 1 2 0 1 0 1 1 0 0 2 2 0 0 0 0 2 0 2 2 1 1 0 0 1 0 1 0 0 2 0 1 1 0 1 0 0 0 2 1 1 1 0 0 0 2 0 0 0 0 1 2 0 1 1 0 2 1 1 0 1 1 0 0 0 0 0 2 2 2 0 0 0 0 1 2 1 1 1 1 0 0 1 0 0 2 0 2 0 0 0 1 0 0 1 0 0 1 0 1 0 1 2 0 2 0 0 0 0 0 0 1 0 0 0 1 1 0 0 0 0 0 1 0 1 0 1 0 1 1 1 1 1 1 0 1 1 0 1 0 0 0 0 0 0 0 0 1 1 0 1 1 1 1 0 0 0 0 0 0 1 1 1 1 0 1 0 0 2 1 0 1 1 1 1 1 2 1 1 1 1 1 0 1 0 0 2 0 0 1 0 0 1 2 0 1 0 0 1 1 0 2 1 0 1 1 1 1 1 0 1 1 0 1 1 0 0 0 0 2 1 0 0 1 0 1 0 1 0 2 0 1 0 1 0 0 0 2 0 1 0 0 0 1 0 0 0 1 0 1 0 0 1 1 2 1 1 0 0 0 1 2 1 0 0 0 1 1 1 0 1 1 1 0 1 1 1 1 0 1 1 0 1 1 1 2 0 2 2 0 2 0 1 0 0 0 0 0 1 0 0 0 0 0 0 0 0 0 0 2 0 1 0 2 2 1 1 1 0 0 0 0 2 0 0 1 0 1 1 1 2 2 2 0 0 1 0 0 2 2 0 1 0 0 1 0 0 0 0 1 0 1 2 2 2 0 1 0 0 1 0 2 0 0 0 1 1 0 0 0 0 2 0 1 0 2 0 0 2 0 0 0 0 0 0 1 1 2 1 0 1 1 1 1 0 2 0 1 0 0 2 2 0 1 0 1 0 1 0 1 0 2 0 2 0 0 0 0 1 1 0 1 0 0 0 0 0 0 0 0 0 2 0 1 0 1 1 0 1 0 1 0 0 1 0 0 1 0 0 0 0 0 0 1 0 0 0 0 0 0 0 1 0 0 0 0 0 1 0 0 2 0 0 0 2 2 0 2 0 0 1 1 1 0 0 0 0 0 1 2 1 0 0 1 0 2 0 0 2 2 2 0 1 0 0 0 0 1 1 2 0 0 1 0 0 0 0 1 1 0 0 0 0 2 0 0 2 1 1 1 0 0 0 0 0 0 0 0 0 2 2 1 0 0 0 0 0 0 0 0 0 0 0 0 0 0 0 0 0 2 0 0 2 0 0 0 0 0 2 0 0 0 1 1 1 0 2 1 0 0 0 0 0 0 0 1 1 1 1 0 2 0 0 0 0 0 0 1 0 1 2 1 2 2 2 0 0 0 0 1 0 2 1 2 0 0 0 2 1 1 1 1 2 0 0 2 2 1 1 0 2 0 0 0 1 0 0 0 0 0 0 2 0 0 0 0 0 0 0 0 2 1 1 1 0 1 1 1 0 0 2 1 1 0 0 2 0 0 0 1 1 0 1 1 1 0 2 1 0 0 0 0 0 0 2 1 1 0 0 1 2 2 0 1 1 0 0 2 0 1 0 1 0 0 1 1 2 0 1 0
7 1 2 0 0 0 1 1 0 1 1 1 1 1 0 0 0 2 0 2 2 0 0 0 2 0 0 0 0 0 2 0 1 1 1 2 0 1 0 0 2 0 2 0 2 1 0 0 0 0 0 0 1 1 0 1 0 0 0 1 0 1 0 1 0 0 0 1 0 0 0 1 2 2 2 2 2 0 2 0 1 2 1 1 0 0 0 0 0 2 0 0 1 0 0 1 0 1 1 2 1 0 0 0 1 2 1 2 2 0 0 2 1 2 2 2 2 0 1 1 1 0 1 1 0 1 0 2 2 1 1 1 0 0 0 0 0 0 0 1 2 0 0 0 0 1 0 0 0 0 0 0 0 1 0 1 1 1 0 1 1 0 2 0 1 2 1 0 2 1 0 2 0 0 0 0 0 1 0 0 1 1 0 0 0 0 1 2 1 0 1 1 0 0 0 1 2 0 0 0 0 0 0 1 2 0 2 0 0 0 1 1 2 0 0 2 2 0 1 0 2 2 1 1 0 1 1 2 1 1 1 2 0 1 1 1 0 1 1 1 0 1 2 2 2 2 0 0 0 0 0 0 0 1 0 1 1 0 0 0 0 0 0 2 2 0 1 0 2 2 0 1 1 0 0 0 0 1 1 0 0 2 1 1 1 1 1 2 0 2 1 0 0 1 2 1 0 1 0 1 0 0 2 2 1 0 1 0 2 0 1 2 2 0 0 0 2 1 1 1 0 2 1 2 1 0 1 2 0 1 1 0 0 1 1 0 0 2 0 2 0 1 2 2 0 1 1 0 1 2 2 0 2 2 1 1 1 1 1 1 2 2 1 1 0 1 0 1 2 0 0 0 0 0 1 0 0 1 1 1 0 1 0 0 1 2 1 0 0 1 0 1 1 0 2 0 2 0 1 1 0 1 0 2 1 0 0 0 0 0 0 0 2 0 0 2 0 0 1 0 0 1 0 1 0 0 0 1 0 0 0 0 0 1 1 1 0 2 0 0 0 0 0 1 1 1 0 1 1 0 0 1 1 2 1 1 0 1 1 1 0 2 0 0 0 1 1 0 2 0 1 1 0 0 1 0 1 0 1 0 1 0 1 1 1 1 1 2 1 0 0 0 1 1 2 0 2 1 1 0 1 0 2 2 0 0 1 1 0 1 1 0 0 1 1 1 0 0 1 1 1 2 1 2 2 2 0 1 1 1 1 1 1 0 1 0 0 0 0 1 0 0 0 2 2 2 2 1 1 0 0 0 0 2 1 0 0 0 1 1 0 0 0 1 1 1 0 1 1 0 1 1 1 0 0 0 1 2 0 1 2 0 2 2 1 1 2 1 0 0 0 1 0 0 0 0 0 1 1 2 0 1 0 2 0 2 1 2 2 2 2 0 1 1 1 1 0 0 0 0 0 0 0 0 0 2 2 1 0 0 0 0 1 1 0 1 1 1 2 0 2 0 0 2 2 1 1 1 0 0 0 2 1 2 1 1 0 2 2 0 0 0 2 2 0 2 1 1 0 0 0 0 2 0 0 0 1 1 1 1 1 0 2 1 1 2 1 1 1 0 0 0 0 1 1 0 0 1 0 0 0 1 0 1 1 2 0 1 2 0 1 0 0 0 0 1 0 0 0 0 0 0 0 2 0 1 0 1 1 0 1 0 0 0 0 0 1 1 0 2 1 1 1 0 0 0 0 1 0 2 2 1 0 1 0 1 1 0 0 1 0 1 2 0 1 0 2 1 0 2 1 0 2 1 1 0 0 0 0 0 1 1 1 0 0 0 0 2 1 2 0 1 2 0 2 0 0 0 0 0 0 0 0 0 0 0 1 0 0 0 1 1 0 0 0 2 1 1 2 0 0 0 0 0 0 0 0 0 0 0 1 1 1 0 0 0 0 0 1 0 1 0 1 1 0 1 1 0 0 0 1 1 1 0 1 0 0 0 1 1 0 0 1 0 0 0 0 0 1 1 0 0 2 0 0 1 0 0 2 1 2 0 1 1 0 2 0 0 0 1 1 1 2 2 2 2 2 0 0 0 1 2 0 2 2 1 1 1 0 1 0 1 0 0 0 2 2 0 1 0 0 1 1 1 2 0 1 2 0 0 0 0 0 1 0 1 1 1 0 0 0 1 1 1 0 1 0 1 0 1 0 0 1 0 1 0 1 2 0 0 0 0 0 0 0 1 1 0 0 0 0 0 0 0 1 1 0 2 0 0 0 2 0 0 0 0 0 0 0 1 0 1 0 1 0 0 1 0 1 0 0 0
8 0 2 0 0 0 0 2 0 1 0 1 0 1 0 0 0 0 1 1 1 0 0 1 2 0 0 0 0 0 2 0 2 2 0 2 1 1 0 0 0 0 0 0 1 0 0 0 0 0 0 0 1 1 0 0 0 1 0 0 1 1 1 1 0 0 0 1 0 0 1 1 2 2 2 2 2 0 2 0 0 1 0 0 2 0 0 0 0 1 0 0 0 0 0 2 1 1 1 2 1 0 0 0 2 1 2 0 0 0 0 0 1 1 1 1 1 1 0 1 2 0 1 1 0 1 0 0 0 0 0 0 0 0 1 0 0 0 0 2 1 0 0 0 0 0 0 0 0 0 0 1 1 0 1 0 0 1 1 2 1 0 0 2 1 1 1 1 0 1 1 1 0 0 0 0 2 0 0 0 0 0 0 0 1 1 1 0 0 0 2 0 2 1 2 2 2 0 0 0 0 0 0 1 1 0 2 0 0 0 2 2 0 0 0 2 1 0 1 1 1 1 2 2 0 0 0 0 0 0 0 0 0 0 1 0 0 1 0 0 0 0 2 0 1 1 0 0 0 0 0 0 0 0 0 2 0 0 0 0 0 0 0 0 1 0 1 1 2 1 1 1 0 1 0 0 0 1 1 0 0 0 0 0 1 0 0 1 1 2 0 1 0 2 2 0 2 2 1 1 1 0 1 1 0 0 0 0 1 0 1 2 1 0 0 0 2 0 0 2 0 2 1 0 1 0 1 0 1 1 2 0 0 0 0 0 0 2 1 1 0 2 1 2 0 1 1 0 1 1 1 0 0 2 2 0 0 0 0 2 2 2 2 1 2 1 0 2 2 0 0 0 0 0 0 0 0 1 1 1 0 1 0 0 0 0 0 0 0 0 0 0 1 1 2 0 1 0 0 1 0 0 0 0 0 0 1 2 0 0 0 0 0 0 1 0 1 0 0 0 0 1 0 0 1 2 2 0 0 0 0 0 0 0 0 1 0 0 0 0 1 0 1 0 2 1 1 1 0 0 0 0 1 2 2 1 1 2 2 1 0 1 1 1 1 2 2 1 2 1 2 1 1 1 1 1 0 0 1 0 0 1 1 1 2 2 0 0 0 1 1 1 0 2 1 0 1 0 0 1 2 1 1 1 0 1 2 0 0 1 0 1 1 0 0 0 0 1 0 1 1 2 0 1 0 1 1 0 0 2 0 2 0 0 0 0 1 0 2 1 0 1 0 0 2 0 1 2 1 0 1 1 0 1 1 1 1 0 0 0 0 0 1 0 0 1 0 2 0 2 0 0 1 0 0 0 2 1 0 1 1 0 1 1 1 0 1 0 0 0 0 0 0 0 0 0 0 0 0 0 0 2 0 0 1 2 1 1 1 0 0 0 0 0 0 0 0 1 0 0 0 0 0 0 0 0 1 1 0 0 1 1 0 1 0 1 1 0 1 0 0 1 0 1 1 1 1 1 0 0 1 1 0 1 0 0 0 2 2 0 0 0 1 0 1 1 0 0 0 0 0 0 0 0 0 1 1 0 0 0 1 0 1 0 0 1 1 1 0 1 0 0 2 2 0 1 1 2 0 2 0 1 0 1 0 2 1 1 2 1 0 0 1 1 0 1 0 1 1 0 1 0 2 2 1 1 1 0 0 1 2 0 0 0 0 0 0 0 2 2 0 0 1 0 0 0 0 0 0 1 1 0 1 0 0 1 0 0 1 1 0 1 2 0 0 0 2 2 0 2 0 0 2 0 0 0 0 0 1 1 0 2 2 0 0 2 0 2 0 0 2 2 0 1 1 1 0 0 0 0 1 1 0 0 1 0 1 0 0 2 2 2 2 1 1 1 0 1 1 1 1 2 0 0 1 0 0 0 0 0 0 2 2 2 0 0 0 0 2 0 0 1 0 0 0 0 0 1 0 1 0 1 0 0 2 0 0 0 0 0 0 0 1 0 0 0 1 0 1 1 0 0 1 0 0 0 0 1 1 1 2 0 2 0 1 1 0 0 2 1 1 2 0 1 2 2 2 0 0 0 0 2 0 2 2 0 2 1 0 2 1 1 1 0 1 1 2 1 2 2 0 0 2 1 1 0 0 1 0 0 1 0 0 1 1 0 0 1 0 0 0 0 1 0 1 2 0 0 0 1 1 0 2 1 0 0 0 2 0 0 0 0 2 0 0 0 0 0 2 0 1 0 1 0 0 0 1 1 1 0 0 1 1 2 0 1 1 0 0 2 0 0 1 1 0 0 0 0 0 0 0 0
9 0 2 1 1 0 1 1 0 1 0 1 0 0 0 0 0 1 1 1 0 1 1 1 1 1 1 0 1 1 1 1 0 0 1 0 2 2 0 1 1 1 0 1 1 1 2 0 0 0 0 0 0 0 0 1 0 0 2 1 1 1 0 1 0 2 2 0 0 0 0 1 2 2 1 2 2 0 1 0 2 2 0 0 2 0 0 0 0 2 0 0 1 1 0 1 0 1 0 1 0 1 0 0 1 1 1 1 1 0 0 1 1 1 1 1 1 1 1 0 1 0 0 2 0 0 0 0 0 0 0 0 0 0 1 0 0 0 0 0 1 0 0 0 0 0 0 0 0 0 0 2 0 0 0 1 1 1 1 1 1 0 1 1 0 2 0 0 1 1 0 1 1 1 0 0 0 1 1 1 0 0 0 0 0 0 0 1 0 0 1 1 1 0 1 1 0 0 0 0 0 1 0 0 2 0 1 1 1 0 0 1 0 1 0 2 0 1 2 0 2 0 2 2 0 1 1 1 0 0 0 0 1 1 1 1 1 1 1 1 0 1 2 2 2 2 0 0 0 0 0 0 0 0 1 2 0 0 1 1 1 1 0 2 1 1 1 1 1 1 0 2 2 0 0 0 1 1 0 0 1 1 1 1 1 1 2 2 0 2 0 0 1 2 2 1 2 2 0 2 0 0 0 0 0 1 1 0 2 0 2 2 1 1 0 0 1 0 1 0 0 2 2 2 0 0 1 0 0 0 1 0 1 0 0 0 0 1 0 1 1 2 2 1 0 1 1 0 2 2 2 0 0 2 1 1 1 0 0 2 2 2 1 1 1 0 1 2 1 0 1 1 0 0 0 0 0 2 0 2 0 0 1 1 0 0 0 0 0 0 0 0 1 1 1 1 0 0 0 1 0 1 0 2 1 0 0 0 0 0 0 0 2 0 0 1 0 1 1 0 0 1 0 1 2 1 0 0 2 0 0 1 0 0 0 1 0 1 0 0 1 0 2 1 1 2 0 1 0 0 0 0 2 2 2 2 0 2 1 1 1 1 1 0 1 2 2 0 2 0 1 1 1 1 1 1 1 1 2 1 1 2 0 0 2 1 0 0 0 0 1 1 0 2 0 0 0 1 1 1 1 1 1 1 0 1 1 1 0 0 1 1 1 0 0 0 1 0 1 2 2 1 1 2 1 2 0 0 0 2 0 1 2 1 1 0 1 1 1 2 0 1 0 1 2 2 0 1 1 0 0 0 1 2 0 0 0 0 1 1 1 0 0 0 1 0 2 2 0 2 0 1 1 0 0 0 2 2 0 1 2 0 1 0 2 0 0 0 0 0 0 0 0 1 1 0 1 0 0 1 0 2 1 1 0 2 0 1 1 1 0 0 0 0 2 0 0 2 2 0 0 0 0 0 0 2 2 1 0 0 1 1 0 2 0 1 0 1 1 1 0 1 0 1 2 2 2 0 1 0 0 1 0 1 0 0 0 1 1 0 0 0 2 1 0 1 0 0 1 1 0 1 0 0 1 1 1 0 0 1 1 0 2 0 0 1 2 1 1 0 1 1 0 2 2 0 0 2 0 2 1 1 0 0 2 2 1 2 2 0 1 0 1 1 1 1 0 2 2 0 0 0 0 2 0 1 0 1 0 0 2 0 0 0 0 0 1 0 1 1 0 0 0 0 0 0 0 1 0 0 0 0 0 0 0 1 1 0 1 1 0 1 1 0 0 0 2 2 0 1 0 0 1 1 0 0 0 0 1 1 0 2 0 1 0 1 0 2 0 2 0 2 2 1 1 0 1 0 1 0 0 1 0 1 0 0 1 0 1 0 1 0 1 0 0 1 0 0 2 2 2 2 0 1 0 0 0 0 1 0 1 2 2 1 0 0 0 0 2 1 1 0 0 0 0 0 0 0 0 0 0 2 2 0 1 0 1 0 0 0 2 0 1 0 0 0 0 0 2 1 2 0 1 0 0 0 0 1 1 1 2 0 2 0 0 0 1 0 1 1 2 2 0 1 2 1 2 0 0 1 1 1 0 2 2 0 2 1 0 1 0 1 0 1 1 1 1 0 1 1 0 0 2 1 2 1 1 0 0 0 0 0 0 1 0 0 0 0 0 1 0 1 2 1 1 2 0 0 0 0 1 0 2 0 0 0 0 2 0 0 0 0 0 0 0 2 2 0 1 0 1 0 0 1 0 1 1 1 1 0 1 2 0 1 0 0 0 0 1 1 1 0 1 2 0 0 0 0 0 0 0 0
10 0 2 0 0 0 0 1 0 0 0 2 0 0 0 0 0 1 0 2 2 0 1 2 2 0 0 0 1 1 2 1 1 1 1 2 0 2 0 0 1 0 1 1 2 1 0 0 0 0 0 1 1 1 1 1 0 0 0 1 0 1 0 2 0 0 0 1 0 0 1 1 2 2 1 2 2 0 2 1 0 2 1 1 1 0 1 0 0 2 0 0 0 1 2 2 0 1 0 1 0 2 0 0 2 0 2 0 0 2 0 0 0 1 1 1 1 0 0 2 2 1 2 0 1 1 0 1 2 0 1 1 0 0 1 1 0 0 0 1 0 0 0 0 0 0 0 0 0 0 0 1 1 1 0 0 0 0 0 0 0 0 1 1 1 2 0 1 0 1 1 0 0 1 0 0 0 0 0 0 0 0 1 1 0 1 2 1 1 0 2 0 2 0 2 2 2 0 0 1 0 0 1 0 2 0 2 0 1 0 0 0 0 0 0 2 0 0 1 1 1 0 1 2 1 1 1 2 0 0 0 0 0 0 1 0 0 2 0 0 0 0 2 2 2 2 1 0 0 0 0 0 0 0 0 1 0 1 1 1 1 1 0 1 1 0 0 0 2 1 1 2 0 0 0 0 0 1 1 0 1 0 1 1 0 1 1 2 0 2 1 0 0 2 2 0 0 0 0 1 0 0 0 0 0 0 0 0 1 0 1 1 1 0 2 0 2 0 0 1 1 2 1 1 1 0 0 2 1 1 2 1 1 1 0 0 0 2 0 0 0 1 2 0 0 0 1 0 0 1 1 1 1 2 0 1 1 0 0 0 0 0 1 0 1 1 0 2 2 0 0 0 1 1 1 0 0 2 1 1 0 2 0 0 0 1 1 1 1 0 0 0 1 0 1 1 0 0 1 1 0 1 0 1 0 0 1 0 0 0 0 0 2 0 0 1 0 0 1 0 0 1 0 0 0 0 0 0 1 1 0 0 0 0 0 1 0 0 0 0 2 0 1 1 1 1 1 0 0 1 0 0 0 1 1 0 1 1 1 1 0 2 0 0 0 0 0 1 1 0 1 0 0 0 0 1 0 1 2 0 1 1 1 1 2 0 0 1 0 0 0 0 1 0 0 0 1 1 1 1 1 0 1 1 0 1 2 0 1 1 1 2 0 2 2 0 0 0 0 0 0 2 1 2 0 2 0 0 0 2 0 2 1 0 2 1 0 0 1 0 1 2 0 1 2 2 1 2 0 0 0 0 0 2 0 0 0 1 0 0 0 1 0 1 1 0 1 1 2 0 1 2 1 0 0 0 1 1 0 1 1 0 2 2 0 2 1 1 0 0 0 0 0 0 1 0 0 0 0 0 0 2 0 0 1 2 0 2 2 2 0 0 1 1 1 1 1 1 0 0 0 0 0 1 1 1 2 0 0 0 1 1 0 2 0 0 2 0 0 0 0 0 0 2 2 0 0 0 0 0 0 2 0 0 0 0 0 2 2 0 0 0 1 1 1 2 0 0 0 1 2 1 0 2 0 0 0 0 0 0 1 0 2 1 0 1 1 1 1 0 0 0 0 1 1 0 0 2 0 1 0 1 0 1 1 2 0 1 1 0 1 0 0 0 0 0 0 1 2 0 1 0 0 2 0 1 1 1 0 0 2 0 1 0 0 1 0 0 0 1 1 1 0 0 0 0 0 1 0 0 0 0 0 0 0 0 0 0 2 1 0 0 1 0 0 1 1 1 0 2 1 0 1 1 0 1 0 0 0 0 1 2 1 1 1 2 0 1 0 2 0 2 1 1 1 0 1 0 1 0 1 2 0 0 2 0 1 1 1 0 0 0 0 0 0 1 2 1 2 2 1 2 0 1 0 0 0 0 0 1 0 2 1 0 0 2 0 0 1 0 0 0 0 0 0 0 0 1 1 0 0 2 2 0 0 1 1 1 0 0 0 0 0 0 0 0 0 1 1 1 1 0 1 1 0 0 0 0 0 1 2 0 2 0 0 0 1 2 0 2 0 2 0 1 2 2 2 0 1 1 0 1 0 2 2 2 1 2 1 1 1 1 1 0 1 1 1 0 2 2 0 0 1 2 2 0 1 1 0 0 0 1 0 2 0 0 0 1 0 1 0 1 1 2 2 2 0 1 0 1 1 0 1 1 1 0 1 0 0 0 0 0 1 1 1 1 1 0 0 0 0 0 0 0 0 1 1 2 0 0 0 2 1 2 0 1 1 0 0 2 0 1 0 2 1 0 0 0 1 1 1 0
11 1 2 0 0 0 0 2 0 2 0 0 0 2 0 0 0 1 1 1 1 0 0 1 1 0 0 0 1 1 2 1 1 1 0 0 2 1 0 0 1 0 0 0 1 0 0 0 1 0 1 1 1 1 0 1 0 0 0 0 1 2 0 1 0 0 0 1 0 0 0 1 2 2 1 2 2 0 2 0 0 1 1 1 0 0 0 1 1 2 2 1 1 2 0 0 0 2 1 1 1 0 0 0 2 1 1 0 1 0 0 1 2 2 2 2 2 0 0 1 1 1 1 1 0 1 0 1 2 1 2 2 0 0 0 0 0 0 0 0 1 0 0 0 0 0 1 0 1 1 1 1 0 0 1 0 0 1 0 2 2 1 1 1 0 1 0 1 0 1 0 1 0 1 0 0 1 0 0 0 0 2 2 2 0 2 2 1 0 0 0 0 2 2 2 2 0 0 0 0 0 0 0 0 2 0 0 0 0 0 0 1 0 0 0 2 0 0 0 1 1 0 2 2 0 0 0 1 1 1 1 1 0 0 2 0 0 2 0 0 0 0 2 2 2 2 0 0 1 1 1 1 0 0 0 1 1 0 0 0 0 0 0 1 1 0 0 0 2 1 0 1 0 2 0 0 0 0 0 0 0 1 0 0 0 1 0 2 0 2 1 0 0 2 2 1 1 0 0 2 0 0 1 1 1 0 0 0 1 0 1 2 1 1 0 0 2 0 0 2 0 2 2 2 1 0 1 1 0 0 1 0 1 1 0 0 0 1 0 0 0 1 2 1 0 1 1 0 0 1 1 1 1 1 0 1 1 0 0 0 0 0 0 0 0 2 0 2 2 0 0 0 1 1 0 1 0 1 0 2 1 0 1 1 1 1 0 0 0 0 0 0 1 0 1 1 0 1 0 0 0 0 0 1 1 0 0 0 0 0 0 0 1 0 1 0 0 0 1 1 1 0 0 0 0 2 1 2 1 1 0 0 0 2 2 2 1 1 0 0 1 0 1 1 1 1 0 2 0 0 0 0 0 2 1 1 0 1 0 2 0 2 0 0 0 1 1 0 2 0 0 0 0 0 1 1 1 0 2 0 1 2 1 1 1 1 1 1 1 0 0 0 0 1 1 0 1 1 1 0 1 1 1 0 1 1 1 1 0 1 0 1 1 1 1 0 0 0 1 1 1 2 0 1 1 1 0 0 0 1 0 0 2 2 2 0 0 0 1 2 0 2 0 1 1 2 2 1 1 0 0 0 0 1 1 1 1 1 0 1 1 0 0 0 0 0 1 1 2 0 1 1 1 0 0 0 1 1 0 1 2 0 2 1 2 1 0 0 0 0 0 0 0 1 1 0 1 0 0 1 0 2 1 1 0 2 1 1 1 1 0 0 0 2 0 2 0 1 1 0 0 0 1 1 1 0 1 2 0 0 0 0 0 2 0 2 0 0 1 0 1 1 0 1 2 2 2 0 1 0 0 1 0 0 0 0 0 1 1 0 0 0 0 0 1 1 1 2 0 0 0 0 0 1 0 0 0 0 0 0 0 0 2 2 0 0 2 1 0 1 0 0 0 1 1 0 0 2 0 1 0 2 0 0 0 1 1 1 1 0 1 0 0 0 0 0 0 0 0 0 0 0 0 1 1 2 1 1 1 0 1 1 1 0 0 1 0 0 0 1 1 1 0 0 0 0 0 0 1 1 0 1 1 0 0 0 1 0 0 0 0 0 2 0 0 0 2 2 0 2 0 1 2 1 1 0 0 0 0 0 0 0 1 0 1 1 1 2 0 1 1 2 2 1 2 0 0 0 1 0 0 0 0 0 1 0 0 1 1 1 1 0 1 1 1 2 0 2 2 2 2 2 0 1 0 0 0 0 0 0 1 1 2 1 0 0 0 2 1 0 0 0 0 0 1 0 0 0 0 1 1 1 1 0 1 0 1 0 1 1 1 0 1 0 0 1 0 0 1 1 0 0 1 0 0 0 0 0 1 0 0 0 1 0 1 2 0 0 0 2 0 1 1 1 2 2 2 0 0 0 0 1 1 1 2 2 0 0 0 0 0 0 1 0 1 1 1 1 1 0 0 1 1 0 2 0 0 1 0 1 0 0 1 1 0 2 2 1 0 0 0 1 1 2 1 0 1 0 0 0 1 0 1 1 1 0 1 0 0 0 0 0 0 1 0 0 0 0 0 0 0 0 0 0 1 2 0 1 1 0 0 1 0 1 0 0 0 0 0 2 0 0 0 2 0 1 0 0 2 0 1 0
12 0 0 0 0 0 1 2 0 1 0 0 0 0 0 0 0 0 1 1 1 0 0 1 1 1 1 1 1 1 0 0 1 1 0 1 1 0 0 0 0 0 0 1 2 1 0 0 0 1 1 0 1 1 0 0 0 1 0 1 0 1 0 2 0 0 0 1 0 0 0 1 1 1 1 1 1 0 1 0 2 1 0 0 2 0 0 1 1 2 1 2 1 1 1 2 0 2 0 2 0 0 2 0 2 0 2 0 1 1 0 2 0 1 1 1 1 0 0 2 2 0 1 1 0 1 0 1 1 1 0 0 0 0 0 0 0 0 1 0 0 0 0 0 0 0 0 0 0 1 1 1 0 0 0 0 0 0 2 1 1 0 2 0 0 1 0 1 0 1 0 1 0 2 1 0 0 1 0 0 0 1 0 0 0 0 1 2 0 1 0 2 1 1 1 1 1 0 0 1 0 0 0 1 2 0 0 0 0 0 0 1 2 0 0 2 1 0 2 2 0 0 2 1 0 0 0 2 1 1 0 0 0 0 1 0 0 2 0 0 0 1 2 2 1 2 0 0 0 0 0 0 0 0 1 2 1 1 0 0 0 0 0 1 1 0 1 0 2 2 0 0 0 0 0 1 0 1 2 0 0 0 0 0 0 1 0 2 0 2 1 1 0 2 2 1 1 0 0 1 0 0 0 0 0 0 0 0 2 0 2 2 2 1 1 0 2 0 0 1 1 2 2 1 0 0 0 2 1 1 2 1 0 0 0 0 0 1 0 2 1 1 2 1 0 1 1 0 0 0 0 1 0 2 2 0 0 0 0 2 2 2 1 1 0 0 1 1 2 0 0 0 0 1 0 0 0 0 0 2 2 2 0 0 0 0 0 0 0 0 1 1 1 1 2 0 1 0 2 1 0 2 0 2 0 0 0 1 0 0 0 0 1 1 0 0 1 1 0 1 1 1 1 1 1 1 1 0 0 0 0 0 0 0 0 0 0 0 0 0 1 0 2 0 0 2 0 1 0 0 0 0 1 1 1 1 0 2 1 1 1 1 0 0 0 1 0 0 2 0 2 0 2 2 0 0 0 0 1 1 1 1 1 1 1 2 1 1 1 0 1 1 0 2 1 0 0 2 2 0 0 0 2 2 0 0 1 0 0 1 0 2 0 0 0 0 2 0 2 2 2 2 0 2 0 2 1 0 0 2 0 0 1 0 0 1 0 0 1 1 0 1 0 0 2 2 0 0 2 0 1 1 0 0 1 1 1 0 1 2 0 0 0 1 1 0 1 0 1 0 0 1 0 0 0 0 2 1 0 1 1 0 0 0 0 0 0 0 0 0 0 0 0 0 0 0 0 0 0 0 0 2 0 0 0 2 0 1 1 2 2 0 1 1 0 1 1 1 0 0 0 0 0 0 0 1 1 2 0 0 1 1 0 1 0 0 1 0 0 1 0 1 0 1 2 1 1 0 0 0 1 0 0 0 0 0 0 1 1 0 0 0 1 1 1 2 0 0 0 0 0 0 2 0 0 0 1 1 2 2 1 0 2 0 0 1 2 1 0 1 0 0 0 0 0 0 0 1 0 1 1 0 0 1 1 2 1 1 1 0 0 0 0 0 0 0 0 1 1 0 0 0 0 1 1 1 0 0 0 0 1 0 0 0 0 0 0 0 2 2 0 0 0 1 0 0 1 0 0 1 1 0 0 0 0 0 2 0 0 0 0 0 2 0 1 0 2 2 0 1 0 1 2 0 0 1 0 0 0 0 0 1 1 1 1 0 1 1 0 2 0 2 1 1 2 1 1 1 0 0 1 1 0 0 0 0 0 0 0 0 0 0 0 0 0 2 0 1 1 1 1 1 0 0 0 0 0 0 0 0 0 2 2 0 0 1 1 0 1 0 1 1 0 0 0 0 0 0 2 0 0 1 0 0 2 0 0 0 0 0 1 0 0 0 0 2 1 0 2 0 1 0 2 0 0 0 0 0 0 0 1 0 2 0 0 1 1 0 0 1 0 1 0 1 1 1 1 0 0 0 1 2 2 0 1 1 0 2 0 0 0 0 0 0 0 0 1 0 2 2 0 0 2 2 2 0 1 0 0 0 1 0 0 0 1 1 0 0 0 0 0 0 2 0 0 1 1 1 0 1 1 0 2 1 0 0 1 2 0 0 0 0 2 0 0 0 0 0 1 0 0 0 0 0 0 0 2 2 0 0 0 2 1 2 0 1 1 0 0 0 0 0 0 1 0 0 1 0 2 0 0 0
13 0 2 0 0 0 0 1 0 1 0 0 0 0 0 0 0 2 2 1 1 1 1 0 1 1 1 0 2 1 1 1 0 0 1 0 2 1 0 0 1 0 0 0 1 0 1 0 1 0 0 1 1 1 0 0 0 0 2 0 2 2 0 2 0 0 0 1 0 0 1 0 2 2 2 2 2 0 1 0 2 2 0 0 1 0 0 0 0 2 0 1 0 2 0 2 1 1 1 2 0 0 1 0 2 0 2 0 0 0 0 1 1 1 2 2 2 0 1 1 1 1 2 0 0 0 0 1 2 0 0 0 0 0 0 0 0 0 0 0 1 0 0 0 0 0 0 0 0 0 0 1 1 0 1 0 0 1 0 0 0 0 2 0 0 1 0 0 2 0 0 2 0 2 0 1 0 0 0 0 0 0 0 0 1 1 0 1 0 0 0 1 1 1 1 2 1 0 0 1 0 0 0 0 2 0 1 0 1 0 0 0 0 0 0 2 1 1 1 1 1 0 2 2 0 0 0 1 0 0 0 0 0 1 1 0 1 2 0 0 0 1 1 1 1 1 0 0 0 0 0 0 0 0 0 2 1 0 0 0 0 0 0 1 0 0 0 0 0 0 0 2 0 1 0 0 0 0 1 0 0 2 0 0 1 0 1 0 1 1 0 1 0 2 2 0 0 0 0 1 0 0 1 1 0 0 0 0 0 0 0 1 1 1 2 0 0 1 0 0 1 2 0 1 1 0 1 2 2 1 0 0 0 1 0 0 0 0 0 2 0 1 2 1 0 2 0 1 0 0 0 1 0 2 2 0 0 0 0 1 1 1 1 1 0 0 1 2 1 0 1 1 0 0 0 1 0 1 1 1 1 1 0 0 0 0 0 0 0 0 0 0 0 0 2 0 1 0 0 0 0 1 0 0 0 0 1 1 0 0 0 0 1 0 0 0 0 1 0 0 0 1 0 2 1 2 1 1 1 0 0 0 0 0 0 0 0 1 0 0 1 0 2 1 1 0 0 1 0 0 1 0 1 1 1 1 0 1 1 0 2 1 1 0 0 1 1 1 2 1 1 1 0 0 2 0 2 0 1 0 1 2 2 2 0 2 2 1 1 0 0 0 0 1 0 0 1 2 2 1 1 1 2 1 0 1 2 0 0 0 0 2 1 1 1 0 0 1 0 1 1 2 1 2 1 1 0 1 1 2 0 1 2 1 1 0 1 0 2 1 1 1 0 0 2 1 1 0 2 0 0 0 1 2 2 0 0 1 0 0 0 0 0 1 1 0 1 0 1 0 0 0 1 0 1 2 2 1 0 1 1 0 2 1 2 1 1 0 0 0 0 0 1 0 0 0 0 0 0 1 0 1 1 0 2 2 0 1 1 1 0 0 0 0 1 2 1 0 0 1 0 0 0 1 1 0 2 1 0 0 1 1 0 2 0 0 0 2 2 0 2 0 0 2 2 1 1 0 1 0 0 1 1 2 1 0 0 1 0 0 0 0 1 0 1 1 0 2 0 0 1 0 0 1 1 0 0 1 1 1 1 0 1 0 0 1 1 2 0 0 0 0 0 1 1 0 0 2 0 2 1 1 0 1 0 1 0 1 1 0 0 0 0 0 0 1 0 1 1 0 0 0 1 2 0 1 1 1 1 0 0 0 0 0 0 0 0 0 1 2 1 1 1 0 1 0 0 0 0 0 0 0 0 0 0 1 0 0 0 0 0 0 1 0 0 1 1 1 0 1 1 0 2 0 0 0 0 0 2 2 0 2 0 0 0 2 0 1 0 1 1 2 0 1 1 1 0 1 0 0 1 1 0 0 0 0 1 0 1 1 2 0 0 0 0 1 1 1 2 2 1 1 0 0 0 0 0 0 0 1 0 2 2 1 0 0 0 0 1 0 0 1 0 1 0 1 1 0 0 0 0 2 0 0 2 0 0 0 0 0 0 0 0 0 0 0 0 1 1 1 1 0 1 0 0 0 0 1 1 1 2 0 1 1 1 2 0 2 0 2 0 2 0 2 2 2 2 0 0 0 0 1 0 1 2 1 1 2 0 0 0 0 1 0 1 0 0 1 1 1 0 1 2 1 1 0 0 0 0 0 0 0 0 1 0 0 0 0 0 1 0 0 1 0 0 1 0 0 0 1 0 0 1 2 1 0 1 0 0 1 1 0 1 1 0 0 0 1 1 0 0 0 0 0 0 2 0 1 1 1 0 1 0 0 0 0 0 0 0 2 0 0 0 2 0 1 0 0 2 0 1 1
14 0 1 0 1 0 2 2 0 0 1 1 0 0 0 0 0 1 1 1 1 0 0 2 2 0 0 0 0 1 1 1 1 1 1 1 2 1 0 0 0 0 1 0 2 0 0 0 0 0 0 0 1 1 1 1 0 0 2 0 1 2 1 2 0 0 0 0 0 0 0 0 2 2 1 2 1 0 2 1 1 2 0 0 2 0 0 0 0 2 0 1 2 1 0 1 0 1 1 1 1 0 1 0 2 0 2 1 1 0 0 2 1 1 2 2 1 0 0 2 2 1 2 0 2 0 0 1 1 1 0 0 0 0 0 0 0 0 0 1 0 0 0 0 0 0 1 1 1 0 1 1 0 0 0 1 1 2 0 1 1 1 2 0 1 2 0 1 1 1 1 0 2 1 0 0 0 0 0 0 0 1 2 2 0 2 2 1 0 0 1 1 2 0 2 1 1 1 0 0 0 0 0 0 2 0 2 0 1 0 0 1 0 1 0 2 0 0 0 2 0 0 1 2 0 1 1 1 0 0 0 0 1 1 1 1 0 2 0 0 0 0 1 1 1 1 0 0 0 0 0 0 0 0 1 2 2 1 1 1 1 1 0 2 2 0 0 1 2 1 0 1 1 1 1 1 0 0 1 0 1 0 0 0 0 0 0 1 0 1 1 2 0 2 2 0 2 1 1 1 1 1 0 0 0 0 1 1 2 1 0 2 2 0 1 1 2 1 1 0 0 2 1 1 0 0 1 2 0 0 2 2 0 0 0 1 2 2 1 2 2 1 2 1 0 1 0 0 2 1 1 0 0 1 1 1 1 0 0 1 1 1 2 0 2 2 0 1 1 0 1 1 0 0 0 0 0 1 0 2 1 0 0 0 0 0 0 0 0 0 0 1 0 0 2 0 1 1 1 0 0 2 0 2 1 0 0 0 0 0 0 0 0 0 1 0 1 0 1 1 1 0 1 1 1 1 0 0 1 0 0 0 0 2 2 2 0 0 0 1 2 0 1 1 1 0 0 1 0 0 0 1 1 1 1 1 0 2 2 1 1 2 0 0 1 1 1 0 2 0 0 0 1 1 2 0 2 0 2 0 0 1 2 2 0 2 1 2 1 0 0 0 0 1 1 0 2 1 1 0 1 1 1 1 0 1 1 0 0 1 0 2 1 1 1 0 0 0 1 1 1 2 1 2 1 2 0 0 0 1 0 1 1 1 0 1 0 1 0 1 0 1 0 0 1 2 1 1 1 1 0 1 0 2 0 0 0 1 0 0 0 1 1 0 0 1 1 1 1 0 1 0 1 0 1 1 1 1 0 1 2 0 1 1 0 0 1 1 1 1 0 0 1 1 1 0 1 0 0 0 0 1 2 1 0 2 1 2 2 2 0 0 0 0 1 2 1 1 0 1 0 1 0 1 1 0 1 1 0 0 0 0 0 0 0 0 0 0 0 0 0 0 0 1 1 1 1 0 0 0 0 2 0 1 0 0 0 2 2 0 0 0 0 1 1 2 0 2 0 0 0 1 0 0 0 1 1 0 0 0 2 0 2 0 1 2 1 2 0 0 0 0 0 0 0 0 0 1 0 0 0 0 0 1 1 2 1 1 1 1 0 0 0 0 0 0 0 0 0 0 0 0 0 1 1 2 0 2 1 0 1 1 0 0 0 0 2 0 1 1 0 0 0 1 0 0 0 0 0 1 1 0 1 0 0 0 1 0 1 1 0 0 2 0 1 0 2 2 0 0 0 0 1 0 0 0 0 0 1 1 0 0 0 0 0 2 0 2 1 2 0 1 0 1 1 1 0 2 0 0 2 2 0 0 2 0 2 0 0 1 1 0 0 0 0 1 0 1 2 2 1 2 0 0 0 0 0 0 0 0 0 2 1 2 0 0 0 1 1 1 1 0 0 0 1 1 1 0 0 0 0 1 2 1 0 2 0 0 0 0 0 0 1 0 0 1 1 1 1 1 1 0 1 1 0 1 0 1 0 1 1 0 1 1 1 1 0 0 1 0 0 0 0 1 2 2 2 0 0 0 0 2 0 2 2 1 1 1 0 0 0 1 0 0 0 2 2 1 2 1 0 1 2 1 1 0 1 0 0 0 0 0 1 1 0 0 1 0 1 0 0 1 0 1 1 1 0 0 0 0 1 0 1 0 1 0 1 2 0 1 0 0 1 0 0 0 0 0 1 0 0 0 0 1 0 1 0 1 1 0 1 2 1 1 0 1 1 0 0 2 0 1 1 2 0 0 0 0 1 0 0 0
15 1 1 0 1 0 1 2 0 1 0 1 1 1 0 0 0 2 1 1 1 0 1 1 2 0 0 0 0 1 0 0 1 1 1 1 1 1 0 0 0 1 0 0 1 0 0 0 0 0 0 0 0 1 0 1 0 0 1 1 1 1 0 0 0 0 0 1 1 1 0 1 2 2 2 2 2 1 1 1 1 2 0 0 1 0 0 1 1 2 2 2 1 2 0 0 0 1 1 1 1 0 0 0 2 1 1 0 0 0 1 2 1 1 2 2 2 1 1 0 1 0 1 1 0 1 0 1 1 0 0 0 0 1 0 0 1 0 0 0 0 0 0 0 0 0 0 0 1 1 0 0 1 0 1 0 0 0 0 2 1 1 1 1 1 2 0 0 1 1 0 1 2 2 1 0 1 0 0 0 0 0 1 1 0 1 1 1 0 1 0 1 2 1 2 1 0 0 0 2 0 0 0 1 2 0 2 0 0 0 0 0 0 0 0 2 0 2 2 0 2 1 2 2 0 1 1 1 1 1 0 0 0 0 1 0 0 2 0 0 0 1 2 0 2 2 2 0 0 0 0 0 0 2 0 0 1 2 2 1 2 1 0 1 0 1 0 0 2 1 0 1 0 0 0 1 0 2 2 0 0 0 0 0 0 1 0 1 0 2 2 0 0 2 2 1 2 0 0 2 0 1 0 0 0 1 1 2 2 0 1 2 1 0 0 0 2 0 0 1 0 0 1 1 1 0 1 2 1 1 2 1 0 0 0 0 0 2 1 2 2 2 2 2 1 0 2 0 2 2 2 0 0 1 0 1 1 0 0 2 2 2 2 2 2 1 0 1 2 0 0 0 0 0 0 1 0 1 1 1 0 0 0 0 0 1 1 0 0 0 0 0 1 0 2 0 1 0 0 0 0 0 0 1 1 0 1 1 0 0 0 0 1 0 1 1 1 1 0 1 1 1 1 2 1 2 2 1 1 1 0 0 0 0 0 0 0 2 0 0 0 0 2 2 0 2 0 2 0 0 0 1 2 2 2 2 0 0 0 0 2 1 0 0 0 1 1 0 2 0 0 1 0 0 2 0 1 0 0 0 1 1 1 1 1 2 1 2 2 0 0 0 0 1 1 0 2 2 2 0 1 1 2 2 0 0 0 0 0 1 0 1 1 1 1 0 0 1 0 1 1 2 2 2 1 2 1 0 1 2 0 0 0 0 2 0 0 0 1 1 0 1 0 1 1 1 1 0 2 0 0 0 0 0 2 1 1 0 2 0 0 0 1 0 0 0 2 1 0 1 0 1 1 0 1 2 2 1 0 1 2 0 2 1 2 1 0 0 0 0 0 0 0 0 0 0 0 0 0 1 0 2 1 0 0 1 1 1 2 2 0 0 0 0 0 0 1 1 1 0 0 0 0 0 0 2 2 1 0 0 1 1 0 1 0 0 0 1 0 0 1 1 0 1 1 0 0 0 1 0 1 2 0 1 0 0 0 2 2 0 0 0 0 0 1 1 0 1 1 1 0 1 0 0 0 0 0 0 1 1 1 0 2 0 0 2 0 2 0 1 0 0 1 1 0 1 0 2 0 1 1 0 0 1 1 2 0 2 2 0 1 0 0 0 0 0 0 0 0 0 0 0 1 2 0 2 0 0 0 0 1 0 0 0 0 0 0 0 0 2 2 2 1 0 0 0 0 0 0 0 0 0 0 1 0 0 1 0 1 0 0 0 1 0 0 1 2 2 0 1 0 0 2 0 0 0 0 0 0 0 1 1 0 1 1 1 1 1 1 2 0 1 2 1 2 0 1 1 0 0 1 1 0 1 1 0 1 0 0 1 2 1 2 2 1 1 0 0 1 1 1 1 0 0 0 0 0 0 0 0 0 2 2 0 0 0 0 0 0 0 0 0 1 0 0 0 0 0 0 1 0 1 0 0 2 0 0 0 0 0 0 0 0 0 0 0 2 0 0 2 0 0 0 1 0 0 0 0 0 0 0 1 2 0 0 0 0 2 0 2 0 2 2 1 1 1 2 0 0 1 0 2 0 1 2 1 1 0 0 0 0 1 0 0 1 1 1 0 0 0 0 0 2 1 1 0 2 1 0 0 1 0 1 2 0 0 0 0 0 0 0 1 2 1 1 1 0 0 0 1 1 0 2 0 1 1 1 0 0 0 0 0 1 1 0 0 0 0 2 0 0 0 0 1 0 1 1 0 2 0 0 0 1 1 1 0 0 0 0 0 0 0 0 1 0 0 0 0 1 0 0 0
16 0 0 0 0 0 1 2 0 0 0 0 1 1 0 0 0 1 1 1 1 0 0 0 0 0 1 0 0 2 0 0 0 0 0 0 2 1 0 0 2 0 0 0 1 0 1 0 0 0 0 1 1 1 1 1 0 0 2 0 1 2 0 1 1 1 1 1 0 1 0 0 1 1 1 1 1 0 2 0 0 2 0 1 2 0 0 1 1 1 1 1 0 2 1 1 0 1 1 2 1 0 1 0 2 0 2 0 0 1 0 1 1 2 2 2 2 0 1 1 1 0 0 2 0 0 0 1 2 0 1 1 1 0 0 0 0 0 0 0 0 0 0 0 0 0 0 0 1 1 0 0 0 0 1 0 0 2 1 1 0 0 2 0 0 2 0 1 1 1 1 0 0 0 0 0 2 2 1 2 0 2 0 0 0 0 0 2 1 0 2 0 2 1 2 1 2 0 0 1 0 0 0 1 2 0 2 0 2 1 1 0 1 0 0 2 2 0 1 2 0 0 2 2 0 2 2 1 0 0 1 1 1 1 1 1 1 0 0 1 0 1 1 2 2 2 1 0 0 0 0 0 0 0 0 2 1 1 1 1 1 1 0 1 2 0 1 1 2 1 1 1 0 0 0 0 0 2 2 0 0 0 1 1 1 0 0 1 0 1 1 1 1 2 2 1 2 0 2 2 2 0 0 0 0 1 1 0 1 0 1 1 2 0 1 0 1 1 0 0 0 2 2 2 1 0 1 1 0 1 1 0 2 2 0 0 0 2 0 0 0 0 2 2 0 0 2 0 2 2 2 0 0 2 1 1 1 0 0 1 1 2 1 0 1 0 0 1 2 0 0 0 0 0 1 0 0 1 0 2 2 0 0 0 0 0 0 0 0 0 0 0 1 1 2 0 1 0 1 2 0 2 0 1 0 1 1 1 0 0 0 0 1 0 0 1 0 1 0 0 0 2 1 1 2 2 0 0 2 1 1 0 0 1 1 0 0 2 0 0 1 0 2 0 2 1 1 1 0 0 0 0 2 2 2 2 0 2 0 2 0 2 0 1 1 1 1 1 2 0 1 0 0 0 2 0 2 0 1 0 0 2 1 1 1 1 1 1 1 0 0 0 0 2 2 0 2 1 1 1 1 1 1 1 0 1 1 0 0 1 1 0 1 0 1 0 0 1 0 1 1 2 0 1 0 2 0 1 1 1 1 1 0 0 2 1 1 0 1 0 1 0 0 2 2 2 2 0 2 0 0 0 1 2 1 0 0 1 1 1 1 0 1 0 0 1 0 2 2 0 2 0 2 1 2 2 2 0 0 0 0 0 2 2 2 1 1 2 0 0 0 1 1 0 0 0 1 0 1 1 0 2 1 0 0 1 1 0 1 0 2 1 0 1 0 1 0 1 0 0 0 0 1 0 1 2 2 2 0 0 1 1 0 2 0 0 2 2 1 0 1 0 0 2 2 1 1 0 0 0 0 0 0 1 0 0 0 2 2 0 0 0 0 2 0 1 0 1 1 0 0 0 1 0 1 0 1 0 0 1 1 0 2 0 1 1 1 2 0 1 0 0 0 0 0 0 0 2 0 2 0 2 0 1 0 1 1 2 1 1 0 0 0 0 0 0 0 2 2 0 0 0 0 2 1 2 0 1 1 0 0 0 1 0 0 1 0 0 1 1 0 0 0 0 0 0 0 0 0 1 1 1 0 0 0 0 0 0 1 0 0 0 2 0 1 0 2 2 1 2 0 0 2 0 0 0 0 0 1 1 0 1 0 1 0 2 0 2 0 1 1 2 1 0 0 0 0 1 0 0 1 1 0 0 0 0 0 0 0 2 2 0 1 0 0 1 1 0 2 0 0 1 0 0 0 0 0 0 0 0 1 1 2 0 0 0 0 0 1 0 1 1 0 0 1 0 0 0 0 0 0 2 2 1 0 2 0 0 0 0 2 0 1 0 0 2 0 0 0 1 0 0 1 0 0 0 0 0 2 1 1 0 2 1 1 1 1 0 0 1 1 1 1 2 2 2 2 0 0 0 1 2 0 0 0 2 0 1 0 0 0 0 0 0 0 2 2 0 2 2 0 0 1 1 1 0 1 2 1 1 1 0 0 1 1 0 0 0 0 2 0 0 2 0 0 0 0 0 0 1 1 0 0 2 2 0 2 2 0 0 0 0 0 2 0 0 0 0 1 0 0 0 0 0 0 0 1 0 2 1 2 1 0 2 0 0 0 0 0 1 0 1 0 0 0 0 0 0 1 1 0 0
17 1 1 0 0 0 1 2 1 0 0 0 0 0 0 0 0 2 2 0 0 2 1 2 2 0 0 0 1 2 1 0 0 0 0 0 2 1 0 0 0 0 0 0 2 0 1 0 0 0 0 0 0 0 0 0 0 0 1 1 0 1 0 2 0 0 0 1 0 0 1 1 2 2 2 2 2 0 1 1 1 2 0 0 2 0 0 1 1 2 0 1 1 1 0 1 0 1 1 2 0 0 1 0 2 1 2 1 1 0 0 1 0 1 1 1 1 0 0 1 2 0 2 0 0 2 0 1 1 0 0 0 0 0 0 0 0 0 0 1 1 0 0 0 0 0 0 0 0 0 0 0 0 1 0 0 0 1 1 0 2 1 1 1 2 2 0 0 1 0 0 0 2 0 0 0 0 2 2 2 0 2 0 0 0 0 1 1 0 0 2 0 1 2 2 2 0 0 0 0 0 1 0 1 2 0 1 0 0 0 2 2 1 0 0 2 0 1 1 1 1 1 1 1 0 1 1 1 0 0 0 1 1 1 1 2 0 2 0 0 0 0 2 1 1 1 0 0 0 0 0 1 0 0 1 2 2 0 0 0 0 0 0 0 0 0 0 0 1 0 0 2 0 1 1 1 0 1 2 0 0 1 0 0 1 0 1 1 0 2 0 0 0 2 2 1 2 1 0 0 0 0 0 0 0 0 0 1 1 0 0 1 1 0 0 0 2 0 1 0 0 1 0 1 1 0 2 1 0 1 0 0 1 0 0 0 0 2 1 0 0 0 0 1 0 2 0 0 1 0 0 0 1 2 1 0 0 0 0 0 0 0 2 0 2 0 1 2 2 0 0 0 1 1 0 1 0 1 1 1 2 1 0 0 0 1 1 0 0 0 0 0 2 1 2 0 2 0 0 0 0 0 0 1 0 0 1 1 1 0 0 0 0 0 1 1 0 0 0 0 0 1 0 0 0 1 0 0 1 1 0 1 0 0 0 1 0 1 0 0 0 0 1 0 2 0 0 2 0 0 0 1 2 2 2 2 0 2 0 2 1 1 1 0 0 0 0 1 1 0 1 0 0 0 0 1 0 0 2 1 2 2 1 1 2 0 0 1 1 0 0 0 0 1 1 0 0 2 2 0 0 0 1 0 0 2 2 0 0 1 0 1 1 1 1 0 0 0 2 1 1 2 0 2 1 2 1 1 1 1 1 0 2 1 0 1 0 0 0 2 0 1 0 0 1 1 1 0 2 0 0 0 1 2 0 0 0 2 0 0 0 0 1 0 0 1 1 2 1 1 1 2 1 0 1 1 1 2 0 0 2 0 0 0 0 0 0 2 1 1 0 0 0 0 1 0 0 0 0 0 0 2 1 0 0 2 1 0 1 0 0 0 0 0 0 0 0 1 0 0 0 0 0 1 1 0 1 0 0 0 2 2 0 1 0 0 1 2 0 0 0 1 0 1 1 1 1 0 0 0 0 2 1 2 2 1 0 1 1 1 1 0 0 2 0 2 1 1 1 1 0 1 0 0 1 0 0 0 1 1 1 0 1 0 0 1 0 0 0 0 0 0 0 2 1 0 0 2 0 1 0 1 0 0 2 1 1 2 2 0 1 0 0 0 0 0 0 0 0 0 0 0 1 2 0 2 0 1 1 0 1 1 0 0 0 0 2 0 1 1 0 0 1 0 0 0 0 0 0 0 0 0 0 0 0 0 0 0 0 0 0 1 1 0 1 1 1 1 0 1 0 0 1 1 0 0 0 1 1 2 0 1 1 0 1 1 1 2 1 1 0 0 1 1 2 1 1 1 0 0 1 2 0 0 1 0 0 1 2 0 1 0 1 0 0 1 0 0 2 1 1 2 0 1 0 1 0 0 0 1 1 0 2 0 0 0 0 1 1 1 1 0 0 0 0 0 0 0 0 1 0 1 0 0 2 0 0 0 1 1 0 0 0 0 0 0 0 0 1 1 0 0 0 2 0 2 0 0 0 0 2 0 1 0 0 1 0 0 1 1 2 2 1 1 2 2 2 0 0 0 0 1 0 2 2 1 1 2 0 1 0 0 1 0 2 1 1 0 2 2 0 0 2 0 1 0 1 1 0 0 0 1 0 2 0 0 0 1 0 1 0 1 2 1 2 1 0 1 0 0 2 0 2 1 0 0 2 2 0 0 0 0 1 0 0 0 0 0 2 0 0 0 0 0 1 0 2 0 2 0 0 0 2 2 0 0 0 0 0 1 0 0 0 2 0 0 0 0 2 1 2 1
18 1 1 0 0 0 1 2 0 1 0 0 1 2 0 0 0 1 1 1 1 0 0 2 2 0 0 1 0 0 1 1 1 1 0 1 1 0 0 0 1 0 0 0 0 2 2 1 0 1 0 1 1 1 0 0 0 0 2 0 1 1 0 2 0 1 0 0 0 0 1 1 2 2 1 2 2 0 1 0 1 1 1 1 1 0 0 0 0 1 0 0 1 1 1 2 0 1 0 1 0 0 1 0 2 0 2 2 2 0 0 2 2 2 2 2 2 1 0 1 2 0 2 0 0 1 0 0 2 0 0 0 0 0 0 0 0 0 0 0 0 0 1 1 0 0 0 1 1 0 1 1 1 0 0 0 0 1 0 2 2 1 2 0 1 2 1 1 0 1 1 0 0 1 0 0 1 0 0 0 0 1 1 1 1 2 1 1 0 0 1 1 2 1 2 2 1 0 0 0 0 1 0 2 2 0 1 0 0 1 1 2 1 0 0 2 0 0 1 1 1 1 2 2 0 1 1 0 0 0 0 0 1 1 1 0 1 2 0 0 0 0 2 1 1 1 0 0 0 0 0 0 0 0 0 2 0 1 0 0 0 0 0 0 0 0 0 0 2 2 0 1 0 1 1 1 0 1 2 0 1 0 1 1 1 1 1 2 0 2 1 1 0 1 2 1 0 0 0 1 1 0 1 1 1 0 1 0 1 0 0 1 1 0 2 0 1 0 0 1 1 2 1 0 0 0 1 2 2 1 1 1 2 2 0 0 0 2 0 1 0 2 2 1 0 0 2 0 1 1 1 0 1 2 1 0 0 0 0 1 2 2 1 0 1 1 0 1 2 0 0 0 1 1 1 0 0 1 1 1 0 1 0 0 0 1 0 0 0 0 0 0 0 0 2 0 0 1 0 0 0 0 0 0 0 1 2 0 0 0 0 0 0 0 1 0 0 0 0 0 0 1 0 2 1 1 1 1 1 0 0 0 0 2 1 1 0 0 0 1 2 0 1 0 1 1 0 1 1 0 0 0 1 2 1 1 0 1 0 0 2 1 0 0 0 0 0 1 1 0 1 0 1 1 1 1 1 1 1 0 0 1 1 1 2 0 0 2 1 0 0 0 1 1 0 0 0 1 1 1 1 0 2 1 1 0 1 0 0 1 0 1 0 1 1 1 0 1 0 1 1 2 1 2 1 2 1 0 0 1 0 0 1 1 0 0 1 0 1 1 0 1 0 1 2 2 2 1 1 1 0 1 0 2 2 0 0 0 1 0 0 1 0 2 2 0 2 1 0 1 0 0 2 0 1 1 2 1 0 1 1 0 1 1 0 1 1 2 2 2 0 0 1 0 1 0 0 0 0 0 0 2 1 0 0 1 1 1 2 2 0 0 1 2 0 1 1 1 1 0 0 0 0 0 0 0 1 1 0 0 1 2 0 2 0 1 0 0 0 1 1 0 0 1 1 1 1 0 0 0 0 2 0 1 0 0 0 2 2 0 0 0 1 0 1 1 0 1 0 0 0 0 0 1 0 0 0 1 2 2 1 0 2 1 1 2 0 2 0 1 0 0 2 2 0 1 1 2 0 1 0 1 0 1 1 2 0 0 1 1 0 0 0 1 0 0 0 0 0 0 0 0 0 2 0 1 0 1 1 0 1 1 0 0 0 0 0 0 0 1 1 1 1 0 0 0 0 1 0 0 0 0 0 0 0 0 1 0 0 0 0 1 1 0 1 1 1 1 0 0 0 0 0 1 1 1 1 0 1 1 0 1 0 1 0 1 0 2 0 1 1 2 2 0 2 0 0 0 1 0 1 2 0 0 1 0 1 0 0 1 2 1 0 0 0 1 1 0 1 1 0 1 0 1 1 0 0 0 0 1 0 1 1 1 0 0 1 0 1 1 1 0 0 0 0 0 0 0 0 1 1 1 2 0 0 0 2 0 0 0 0 0 0 0 0 2 0 1 1 1 1 0 0 1 0 1 0 1 1 2 2 0 1 1 1 2 0 0 1 1 1 1 1 2 2 2 2 0 0 0 0 2 0 2 2 0 2 2 0 1 0 1 1 1 2 0 1 1 2 2 0 0 2 0 0 0 1 1 1 1 1 0 1 2 0 1 1 0 2 0 0 0 2 0 0 1 0 0 0 1 1 0 2 1 0 0 0 2 0 0 0 0 1 0 1 1 1 0 1 1 0 0 0 0 2 0 2 1 1 0 0 1 0 0 0 0 0 1 0 0 0 0 0 0 0 0 0 0 0 0 1 0
19 0 0 1 0 0 2 1 1 1 0 0 0 2 0 0 1 2 0 2 2 0 0 1 1 0 0 0 0 0 0 0 1 1 1 0 2 1 0 0 1 0 0 0 1 0 0 0 0 0 0 0 2 2 0 1 0 0 0 0 0 1 1 2 0 0 0 2 0 0 0 1 2 2 1 2 2 0 1 0 1 2 0 0 2 0 0 0 0 2 0 0 0 1 1 2 1 0 0 2 1 0 1 1 2 0 2 0 0 0 0 1 1 1 2 2 2 0 0 2 2 0 2 0 0 0 0 1 1 0 0 0 0 0 1 1 0 0 0 2 0 0 0 0 0 1 0 0 0 0 0 0 0 0 0 0 0 1 1 1 1 1 2 0 1 2 0 0 1 0 1 1 1 2 1 0 0 0 0 0 0 0 1 1 0 1 1 1 0 0 1 0 2 1 2 1 1 0 0 2 0 0 0 0 2 0 2 0 1 0 0 1 2 0 0 2 1 0 0 1 1 0 2 2 0 2 2 1 1 0 1 1 0 0 1 0 1 2 0 0 0 0 2 0 0 0 0 0 0 0 0 0 0 0 0 0 0 0 0 0 0 0 0 1 1 0 1 0 2 2 0 0 1 0 0 0 0 0 2 0 0 0 1 1 1 2 0 1 0 1 0 0 0 2 2 0 1 1 0 0 0 0 0 0 0 0 0 0 0 0 0 0 2 1 1 0 2 0 0 0 2 2 1 2 2 0 2 1 1 1 2 2 0 2 0 0 1 1 0 1 0 1 1 1 1 1 1 0 1 1 1 1 0 2 1 1 1 0 0 1 2 2 0 0 0 0 0 2 1 0 1 1 1 1 1 1 0 1 0 2 2 0 0 0 0 2 2 0 0 0 0 0 0 0 2 0 1 0 0 0 0 0 0 1 1 1 1 1 0 0 0 0 2 0 0 1 0 1 0 0 0 2 0 2 2 2 2 1 1 1 0 0 0 0 0 1 0 0 0 0 1 0 0 1 1 1 0 1 0 0 0 0 1 2 2 1 1 2 2 0 1 2 1 1 1 2 2 1 2 0 1 0 1 1 1 0 1 0 2 1 1 2 0 0 1 1 0 0 0 0 1 1 1 1 0 0 1 1 1 1 1 0 1 1 0 1 1 1 0 1 0 2 0 2 2 0 0 1 1 1 1 2 2 2 2 2 0 1 1 2 0 1 2 2 2 0 1 0 0 0 2 2 0 1 2 1 1 0 2 0 0 0 0 2 0 0 0 0 1 1 1 0 1 0 0 0 1 1 1 1 0 1 0 0 0 0 0 2 0 2 2 0 1 0 1 0 0 1 0 0 0 0 0 0 1 0 0 0 0 0 0 1 0 0 0 2 2 0 0 0 0 0 0 1 0 1 0 1 1 0 0 0 0 0 0 1 2 1 0 0 1 1 0 2 0 1 0 2 1 0 0 1 0 0 1 1 1 0 0 1 0 1 0 0 0 0 1 2 2 0 0 0 1 1 0 1 1 2 0 0 1 0 0 0 0 0 0 0 0 0 1 0 2 0 0 1 2 1 0 0 0 0 0 0 0 0 0 1 0 0 0 1 0 0 2 2 1 2 2 1 0 0 0 0 0 0 0 1 1 0 0 0 0 2 0 0 0 0 0 0 1 0 0 0 0 1 0 0 1 1 0 0 1 0 0 0 0 0 0 2 2 1 1 0 0 1 1 0 0 0 0 0 0 0 0 1 2 1 0 2 1 0 1 2 2 0 0 0 1 1 0 2 0 1 1 1 1 2 0 2 0 2 2 0 2 0 0 1 0 1 2 2 0 0 1 1 0 1 1 0 0 0 2 2 2 2 0 0 2 2 2 2 0 1 0 0 0 0 0 0 0 2 2 2 0 0 0 0 0 0 0 0 0 1 0 0 1 0 0 0 0 2 2 0 0 0 2 2 0 0 1 0 1 0 0 1 0 0 1 0 0 0 1 1 0 0 0 0 2 2 2 0 2 0 0 0 0 0 1 1 1 1 1 2 1 1 2 0 0 1 0 0 0 1 2 2 0 1 0 1 0 1 0 0 0 2 2 0 1 1 0 0 2 1 0 0 1 0 0 0 0 0 0 2 0 0 0 0 0 1 0 0 1 1 1 0 0 0 0 0 1 0 2 1 1 0 1 1 0 1 1 1 2 0 0 0 0 0 1 0 0 0 0 0 2 0 1 0 2 0 0 0 1 1 0 0 0 0 0 2 0 2 1 2 0 0 0 1 1 0 1 0
20 0 2 0 0 0 1 2 0 2 0 0 0 0 0 0 0 0 1 1 1 0 0 2 2 2 2 0 0 1 1 0 1 1 0 2 1 1 0 0 1 0 0 0 1 0 0 0 0 0 0 1 1 2 0 0 0 0 0 0 0 0 0 2 0 0 0 1 0 0 1 1 2 2 2 2 2 1 2 0 1 2 2 2 0 0 1 0 0 2 0 0 1 1 1 1 0 2 2 2 1 0 1 0 2 0 2 0 0 0 0 1 0 0 0 0 0 0 0 2 2 0 2 0 0 1 0 1 1 0 0 0 0 0 2 2 0 0 0 2 0 0 0 0 0 0 0 0 0 1 1 1 0 0 0 0 0 1 1 2 1 0 1 1 2 2 0 1 0 0 1 1 0 1 0 0 0 1 1 1 0 1 0 0 0 0 1 1 1 0 1 0 1 1 2 2 1 0 0 0 0 1 0 1 2 0 2 0 1 0 1 0 0 0 0 2 0 1 2 1 1 0 1 1 0 0 0 1 0 0 0 0 0 0 1 0 0 2 0 0 0 0 2 0 0 0 0 0 1 1 1 1 0 0 0 2 1 0 0 0 0 0 0 1 1 0 0 0 1 1 0 1 0 1 0 0 0 2 2 0 0 0 1 1 1 1 2 2 0 2 1 0 1 2 2 2 1 0 1 2 1 0 1 1 0 0 2 0 2 0 1 2 1 1 1 1 2 0 1 1 0 2 1 2 0 0 0 2 1 2 2 2 1 0 0 0 0 0 0 0 0 1 2 1 0 0 2 0 0 0 0 0 1 2 0 1 1 0 0 2 2 2 1 1 0 0 2 2 1 0 1 1 1 1 2 1 0 0 0 2 2 0 0 0 1 1 1 0 0 2 1 2 1 1 1 1 1 0 0 1 0 2 0 1 0 1 1 1 0 0 0 0 1 0 1 0 1 1 0 0 0 0 0 2 0 2 1 1 1 1 0 0 0 1 0 0 0 0 0 1 1 0 0 0 2 1 2 0 1 0 0 0 1 2 2 1 1 1 1 0 2 1 0 1 1 1 1 1 1 0 1 0 0 0 2 0 2 0 1 0 1 2 1 1 2 1 0 1 1 0 0 0 0 2 2 0 0 1 1 1 1 1 2 2 0 1 1 1 0 0 0 2 1 0 0 1 0 1 1 2 2 2 0 1 1 1 0 0 0 2 0 1 1 1 1 0 1 0 0 1 2 1 0 1 1 2 1 2 0 0 0 0 0 0 1 1 1 0 1 0 0 0 0 1 1 0 1 1 2 0 1 1 1 0 0 0 1 2 0 2 2 0 2 1 2 1 1 0 0 0 0 0 0 0 0 0 0 0 1 1 0 2 0 1 0 2 1 0 0 0 0 0 1 1 0 1 1 2 0 1 0 1 0 1 1 0 2 2 0 0 1 1 1 0 1 0 1 1 1 0 0 2 0 0 1 1 1 0 0 1 0 1 0 2 0 0 0 2 2 0 0 0 1 0 2 2 0 0 2 1 0 1 0 0 0 1 1 0 1 1 0 1 1 0 0 1 1 1 0 0 0 0 1 1 0 0 0 2 0 2 0 2 0 1 1 2 0 1 2 0 0 0 0 0 0 1 0 0 0 0 0 0 1 2 0 1 0 2 2 0 1 1 1 0 0 0 1 0 0 0 0 0 1 0 0 0 0 1 0 1 1 1 0 0 0 0 1 0 1 0 0 0 2 0 0 0 2 2 0 2 0 0 2 0 0 0 0 0 0 0 0 1 0 0 0 1 0 2 0 0 1 1 1 0 1 0 0 0 0 0 0 0 0 0 1 0 2 1 1 1 1 0 1 1 1 1 0 0 2 2 1 2 0 1 1 0 0 0 0 0 0 2 2 1 0 1 0 1 2 0 1 1 0 0 0 0 0 1 1 0 0 2 0 0 2 0 0 0 0 0 2 0 0 0 0 2 1 0 2 0 0 0 0 1 0 1 0 0 0 0 0 1 2 0 1 1 0 1 0 2 0 0 0 2 1 0 2 0 0 1 0 1 0 2 2 1 1 1 0 0 0 0 1 0 1 1 1 0 0 0 0 0 1 1 1 0 0 2 0 0 0 2 0 2 0 1 1 0 1 1 0 0 1 2 2 1 1 0 0 0 2 0 1 1 1 0 1 0 0 0 0 0 0 1 0 1 1 0 1 0 0 1 0 0 0 1 1 0 1 0 0 1 1 2 0 0 0 0 0 2 0 0 0 0 0 0 0 1 1 0 0 0
21 0 1 0 0 0 1 2 0 1 0 1 0 0 0 0 0 1 1 1 1 1 1 1 2 0 0 0 0 1 1 0 1 1 1 2 0 1 0 0 0 0 0 1 2 1 1 0 0 0 0 0 2 2 0 1 0 0 1 1 0 1 0 1 1 1 1 0 0 0 0 1 2 2 1 2 2 0 1 0 1 2 0 0 2 0 0 2 2 2 2 1 2 1 1 2 0 1 1 1 1 1 0 0 2 1 2 0 0 0 0 0 1 2 2 2 2 0 1 1 1 0 1 1 1 0 0 0 0 0 0 0 0 0 1 0 0 0 0 0 0 0 0 0 0 0 0 0 1 1 1 1 0 1 0 0 0 1 1 1 0 0 1 0 0 0 0 1 0 0 1 1 1 1 0 0 0 0 0 0 0 0 0 0 0 0 0 2 0 1 0 2 2 1 2 1 0 0 0 0 0 0 0 0 2 0 1 0 0 0 0 1 2 0 0 2 1 0 1 1 1 1 1 2 0 1 1 2 0 0 0 0 0 0 2 0 1 1 1 1 0 1 1 1 1 1 0 0 0 0 0 0 0 0 0 1 0 1 0 0 0 0 0 1 1 0 0 1 2 1 0 2 1 0 1 1 0 1 1 0 0 0 1 1 0 1 1 0 0 2 1 1 0 1 2 0 2 1 0 0 0 0 0 0 0 0 0 1 1 0 1 1 2 0 2 0 2 0 0 1 1 2 1 1 0 0 0 0 0 0 2 0 1 1 0 0 0 1 0 0 1 2 2 2 0 0 2 0 0 2 2 0 1 2 1 0 0 0 0 0 0 0 0 0 0 1 0 2 1 0 1 1 1 0 1 0 0 0 0 2 0 0 0 0 0 0 0 0 0 0 0 0 0 0 1 1 0 1 0 0 0 0 0 2 0 0 0 1 0 0 0 0 1 0 0 0 0 1 0 0 0 2 0 2 1 2 1 0 0 0 0 0 0 1 0 1 0 2 0 0 1 0 1 2 0 2 0 1 0 0 0 0 0 1 0 0 0 2 1 1 1 2 1 0 1 1 1 0 2 0 2 1 1 1 1 0 0 0 2 0 2 2 0 0 2 0 0 0 0 1 2 1 1 0 0 0 0 1 1 0 1 1 2 1 0 0 1 0 0 1 0 1 0 2 2 0 0 0 1 1 1 2 0 1 1 1 0 1 1 1 1 0 1 1 1 0 0 0 1 0 2 2 0 1 2 1 0 1 1 0 0 0 1 0 2 2 2 1 2 1 0 0 0 0 0 0 1 1 0 1 0 1 1 0 1 1 1 1 0 1 2 0 2 1 1 1 2 1 0 0 0 0 1 1 1 0 0 0 0 1 0 2 1 1 0 1 2 0 1 1 0 0 0 0 1 0 0 1 0 0 1 0 0 1 1 0 2 1 0 0 1 2 0 2 0 0 1 0 0 0 0 0 0 1 2 2 2 1 0 0 0 1 0 1 0 0 0 1 1 0 0 0 0 0 1 1 0 1 1 0 0 0 0 0 2 0 0 0 0 0 0 0 2 1 0 0 2 0 0 0 0 0 1 2 2 0 1 2 0 1 0 1 0 0 2 2 0 2 2 0 0 0 1 0 1 2 0 1 1 0 0 0 0 2 0 1 0 0 0 0 1 0 0 0 0 0 0 0 0 1 1 1 0 1 0 2 0 0 1 1 0 1 2 1 0 0 0 0 1 1 0 1 2 0 0 0 2 1 0 1 0 0 1 1 1 0 0 0 1 1 0 1 0 1 1 1 1 2 0 1 1 2 0 1 1 1 0 1 0 1 1 1 1 0 1 0 1 0 0 0 0 0 0 0 0 0 1 1 2 2 1 2 0 2 0 0 0 0 0 0 1 1 2 0 0 0 0 0 1 0 0 1 1 1 0 1 1 0 1 1 0 0 0 0 2 0 1 1 0 0 0 0 0 0 0 0 0 0 2 1 1 0 2 0 0 1 0 0 0 2 2 0 2 0 0 0 1 0 1 1 1 1 1 2 2 1 2 1 0 0 0 2 0 2 1 1 0 1 0 2 0 2 0 0 0 2 2 0 1 1 0 0 1 1 2 0 1 1 0 0 0 0 0 1 1 0 0 1 0 0 0 1 0 0 0 1 0 1 0 0 2 0 2 1 1 0 0 1 0 0 0 0 1 0 0 0 0 0 1 0 0 0 0 0 0 1 1 1 1 0 0 1 1 2 0 0 0 0 0 1 0 0 0 1 0 0 0 1 1 0 2 1
22 1 0 1 1 1 1 2 0 1 0 2 0 0 0 0 0 2 1 1 1 0 1 2 2 0 0 0 1 1 1 1 0 1 0 0 2 2 0 0 2 0 0 0 2 0 0 0 0 0 0 0 1 1 0 1 0 0 2 1 1 1 0 2 0 0 0 0 0 0 0 0 2 2 2 2 1 0 2 0 2 2 1 1 1 0 1 1 1 2 0 1 1 0 1 1 0 2 2 2 2 0 1 0 2 0 2 0 0 1 0 0 0 1 1 1 1 0 1 2 2 0 1 1 1 0 0 0 2 0 0 0 0 0 0 0 0 0 0 1 1 0 0 0 0 0 0 0 1 1 0 0 0 0 0 0 0 0 0 1 1 1 0 2 1 2 1 0 1 2 0 0 0 1 0 0 1 1 0 1 0 1 1 1 1 2 1 2 1 0 1 0 1 0 1 1 0 0 0 0 0 0 0 0 2 0 0 1 1 0 1 1 1 0 0 2 0 1 1 1 1 0 1 1 0 1 1 1 0 0 0 0 0 0 2 0 0 2 0 0 0 1 1 1 2 2 1 1 1 1 1 1 0 0 0 1 1 0 0 0 0 0 0 2 2 2 0 0 2 1 1 2 0 1 1 1 0 1 1 0 0 1 1 1 0 0 0 0 1 1 0 1 0 1 2 0 2 0 0 1 0 0 1 1 0 1 2 0 1 0 1 1 2 0 0 0 2 0 1 1 0 2 2 1 2 0 2 0 0 1 1 1 1 0 0 1 1 0 0 0 0 0 2 2 1 0 2 2 1 1 1 0 0 2 1 1 1 0 0 2 2 2 0 0 0 0 1 2 2 0 0 0 1 1 0 0 0 2 0 2 0 1 0 0 0 1 1 0 0 0 0 0 2 0 2 0 0 0 0 0 0 0 0 1 0 1 1 0 0 0 0 0 1 0 1 0 1 0 0 0 0 1 0 2 2 2 1 2 2 0 1 0 1 1 1 0 1 1 0 1 1 0 2 1 0 2 0 1 0 0 0 1 1 2 2 0 2 2 0 1 1 1 0 1 0 1 1 0 2 0 0 0 0 0 1 1 0 0 2 1 2 0 0 0 2 1 0 2 2 0 0 0 0 1 0 0 0 2 2 0 0 0 1 0 1 1 2 1 0 1 0 2 0 2 2 0 0 0 1 2 2 1 0 1 1 1 0 0 0 2 0 1 2 0 1 0 2 0 0 1 2 0 0 1 2 2 0 1 1 0 0 0 0 1 1 1 1 0 0 1 1 0 1 1 1 0 2 1 0 1 0 0 1 0 1 2 2 0 0 0 1 0 2 2 1 1 2 0 0 0 0 0 1 0 0 0 1 0 0 0 0 2 2 0 1 1 0 0 1 1 2 0 0 0 1 1 0 1 1 0 0 0 0 0 0 1 1 2 0 0 1 1 0 1 0 0 0 0 0 1 0 2 1 1 2 0 0 0 0 0 0 2 0 1 0 0 0 2 2 1 0 1 0 2 0 2 0 0 0 0 1 0 1 0 0 0 2 0 1 1 1 0 2 0 0 2 1 2 1 0 1 1 0 0 0 0 0 2 0 1 1 0 0 1 1 2 2 1 1 0 0 0 0 0 0 0 0 0 0 0 0 0 1 2 0 2 1 0 0 0 1 0 0 0 0 1 1 0 1 1 0 0 1 1 0 0 0 0 0 0 0 0 1 1 0 2 0 0 2 2 0 0 1 0 1 1 1 1 0 1 0 1 1 1 0 1 0 0 1 1 1 2 1 1 1 1 1 2 0 2 0 2 1 0 1 0 1 0 1 0 0 1 0 0 1 0 2 0 0 2 2 0 1 1 1 2 0 1 2 2 1 2 0 0 0 0 0 0 0 0 1 1 2 2 0 0 0 1 1 1 1 0 0 0 0 0 0 0 1 0 0 1 0 0 2 0 0 0 0 0 2 0 0 0 0 1 0 0 1 0 0 0 1 0 0 0 0 1 1 1 1 1 2 0 0 0 1 0 1 2 0 1 0 2 2 2 2 1 0 0 1 2 0 2 2 2 0 1 0 0 0 0 1 0 1 1 1 1 1 0 0 2 2 2 1 0 1 0 0 0 1 0 0 2 0 0 0 1 0 1 0 1 1 0 1 1 0 0 0 0 2 0 1 1 1 0 1 1 0 0 0 0 0 0 1 2 2 0 2 0 1 0 0 0 1 1 1 1 1 0 0 1 0 1 0 0 0 0 1 2 1 1 0 1 0 0 1 0 2 0 1 0
23 1 0 0 0 0 1 2 0 0 0 1 0 1 0 0 0 2 0 2 2 0 1 0 1 1 1 0 1 1 1 2 0 0 0 0 2 1 1 1 0 0 0 0 1 1 1 0 1 0 0 1 2 2 0 1 0 0 0 1 0 2 1 1 0 0 0 0 0 0 1 0 2 2 1 2 2 0 2 0 2 2 1 2 1 0 0 1 1 1 1 1 2 2 1 1 0 0 0 1 0 0 0 0 2 0 2 0 0 0 0 1 2 2 2 2 1 1 0 0 1 0 1 1 0 1 0 1 1 0 0 0 0 0 0 0 0 0 0 2 1 0 1 0 0 0 0 0 0 0 0 0 0 1 0 0 0 1 0 0 0 0 0 2 2 2 0 1 1 1 0 1 1 2 1 1 0 1 1 1 0 1 0 0 0 0 0 0 0 0 2 0 1 0 1 0 0 0 0 1 0 1 0 1 2 0 2 0 0 1 0 1 1 0 0 2 0 1 0 2 0 0 2 2 0 2 2 0 0 0 0 0 0 0 2 0 1 2 0 0 0 0 2 1 2 2 1 0 0 0 0 0 0 1 0 2 1 0 0 0 0 0 0 1 0 0 0 0 1 0 0 2 0 2 0 0 1 0 2 0 0 0 0 0 1 0 1 2 0 2 1 1 0 1 2 0 2 2 0 2 0 1 2 2 0 0 2 0 2 0 2 2 2 0 0 0 1 0 1 0 0 1 2 2 0 0 0 1 0 1 2 1 1 1 0 0 0 0 0 0 0 1 2 1 0 0 1 0 1 0 0 0 0 1 0 1 1 0 0 0 0 0 1 0 1 1 0 2 2 0 0 0 1 1 1 0 0 2 1 1 1 0 0 0 0 1 1 1 1 0 0 0 0 0 2 0 0 1 1 1 0 1 0 0 0 0 2 0 0 0 0 0 1 0 1 0 0 0 1 0 0 1 0 1 1 2 1 0 2 1 1 0 1 1 1 0 1 1 0 0 2 0 1 2 0 2 0 0 0 0 0 1 0 2 1 0 1 2 1 1 0 2 1 0 0 2 2 1 2 2 1 1 0 0 1 0 0 0 1 0 1 2 2 2 0 2 2 1 1 0 0 0 1 1 2 0 2 1 1 1 1 0 2 1 0 1 0 0 0 1 0 2 0 2 2 0 0 1 1 1 1 2 1 2 1 1 0 0 0 2 0 1 1 1 0 0 1 0 1 2 0 1 0 1 1 1 1 2 0 0 0 0 2 1 1 1 1 1 1 1 0 0 0 0 0 0 1 0 1 0 1 0 0 0 0 0 1 1 0 0 1 0 1 1 1 0 1 1 0 0 0 0 0 0 0 0 0 0 0 1 0 2 0 0 1 2 0 0 1 0 0 0 0 0 0 0 0 0 0 0 0 0 0 0 0 2 2 1 0 0 1 2 1 1 1 1 0 0 0 0 0 1 0 1 1 0 0 0 0 0 0 1 0 1 1 0 0 1 1 0 0 0 1 2 0 2 0 0 0 0 1 0 0 0 0 1 1 0 0 0 2 0 2 0 0 1 2 1 1 1 0 0 1 1 0 1 0 1 0 1 0 1 0 1 0 2 0 1 1 0 0 0 0 1 0 1 0 1 0 0 0 0 1 2 1 1 2 2 2 0 2 1 0 0 0 0 0 0 0 0 0 0 0 1 0 0 0 1 0 1 1 0 0 0 0 1 1 0 0 0 1 0 1 0 0 0 2 2 0 0 0 1 2 0 0 0 0 0 0 0 0 0 1 1 1 1 1 1 0 2 0 2 1 1 1 1 0 0 0 0 0 1 0 0 0 0 0 0 0 2 2 0 1 1 0 1 1 1 1 1 1 1 0 0 0 0 0 0 0 0 0 2 1 2 0 1 0 0 1 0 1 0 0 0 0 0 1 0 0 1 1 1 1 0 1 0 1 0 0 0 1 0 0 0 0 1 1 0 1 0 0 0 0 1 0 0 0 1 1 1 1 0 1 1 1 1 0 2 0 2 0 1 2 1 2 1 2 0 0 0 0 2 0 2 2 2 0 2 1 2 1 1 0 0 0 2 2 1 1 0 1 0 2 1 1 0 1 1 0 0 0 0 0 2 0 0 0 2 0 0 0 1 1 1 0 1 0 0 0 1 1 0 2 1 2 0 1 1 0 1 0 0 0 1 0 0 0 0 0 0 0 0 0 1 0 0 1 1 1 0 0 1 0 2 1 0 1 0 0 0 0 0 0 1 1 0 0 0 1 0 0 0
24 1 1 0 0 0 1 2 1 1 0 0 0 1 0 0 0 1 1 1 1 1 1 1 1 1 1 0 0 1 1 0 0 0 0 0 2 2 0 0 2 0 0 0 2 1 1 0 1 0 0 1 0 0 1 2 0 0 1 0 0 2 0 2 0 1 1 0 0 0 1 1 2 2 1 2 2 1 2 2 0 2 0 0 2 0 0 0 0 2 0 1 1 1 0 1 0 0 0 1 0 0 0 0 2 1 2 0 0 0 0 1 1 2 2 2 2 0 0 0 0 0 0 2 0 0 0 1 2 0 0 0 0 0 0 0 0 0 0 2 1 0 0 0 0 0 0 0 0 0 0 1 0 0 0 0 0 2 1 1 2 1 1 1 1 1 0 1 0 0 0 1 0 2 1 0 0 0 0 0 0 0 0 1 1 0 1 1 0 0 0 1 1 1 1 1 1 0 0 1 0 0 1 0 2 0 2 1 0 0 0 1 0 0 0 2 1 1 2 0 2 1 2 1 0 0 0 2 0 0 0 0 0 0 2 0 0 1 1 1 0 1 2 2 2 2 0 0 0 0 0 0 0 0 0 2 1 0 0 0 1 1 0 1 1 1 0 1 2 1 0 0 1 1 0 0 0 1 2 0 0 0 0 1 0 2 1 2 0 2 1 2 0 2 2 0 1 1 1 2 0 0 0 0 0 0 0 0 1 0 0 2 2 0 1 0 2 1 0 0 1 2 0 2 0 0 1 1 1 0 2 1 0 2 0 1 0 1 0 0 0 1 1 2 0 0 2 2 0 2 2 0 1 1 0 0 0 0 0 0 1 1 2 0 2 1 0 2 2 0 0 0 0 0 1 1 0 2 0 2 1 0 0 0 0 0 1 1 1 0 0 0 1 0 1 1 1 0 1 0 0 0 0 0 0 0 2 0 1 1 1 1 2 0 0 0 0 0 1 0 0 0 0 1 0 2 0 0 1 0 0 1 0 1 1 1 0 0 0 1 1 0 2 0 0 2 1 0 1 0 0 1 1 1 1 1 0 1 0 1 1 1 1 0 0 1 1 1 2 1 1 0 1 1 1 0 0 1 2 0 0 2 2 2 1 1 1 2 2 0 0 0 0 1 0 0 0 2 2 0 1 0 1 1 0 1 2 0 0 1 0 0 1 0 0 0 0 0 1 2 2 2 1 1 0 1 0 0 0 1 0 1 1 1 1 1 1 0 1 1 0 1 0 0 2 1 0 0 2 0 0 0 1 2 0 1 0 1 0 1 0 0 0 0 0 0 1 1 1 0 1 0 0 0 0 0 1 2 0 0 2 0 0 1 0 0 0 1 0 0 0 0 0 0 1 0 0 0 0 0 0 2 1 0 2 2 0 1 2 1 0 0 0 1 1 1 0 1 1 0 0 0 0 0 0 1 2 1 0 0 1 1 0 1 0 0 0 2 1 0 0 1 0 1 2 1 1 0 0 0 0 1 1 1 1 1 0 1 1 0 0 0 0 1 1 2 0 0 0 1 2 1 0 0 0 1 1 0 0 0 1 0 1 1 1 1 0 0 0 0 0 0 0 1 1 0 0 2 0 2 0 2 0 0 1 1 2 1 2 0 0 0 0 0 0 0 0 0 0 0 0 0 1 2 1 1 1 1 0 1 2 0 0 0 0 0 0 0 0 2 0 0 0 1 0 0 0 0 0 0 0 0 0 0 0 1 0 0 0 2 0 0 2 0 2 0 2 1 0 2 1 0 0 0 0 0 0 0 0 0 1 1 1 0 2 0 1 2 1 1 1 1 0 1 1 1 0 0 1 1 1 1 0 0 0 0 1 0 0 1 2 1 0 0 0 2 0 0 2 2 2 2 0 0 1 0 0 0 0 0 0 2 2 1 0 0 0 1 1 1 1 0 0 0 0 0 1 0 1 0 0 1 1 1 1 0 0 0 0 0 1 0 0 0 0 1 0 0 0 2 1 0 1 0 0 0 0 0 0 0 1 0 2 0 1 1 0 1 0 2 0 1 1 2 0 0 2 0 0 0 1 2 0 2 1 1 1 2 0 0 0 1 0 0 1 1 1 1 2 1 0 1 2 1 1 0 1 2 0 0 1 1 1 2 0 0 1 0 2 0 0 0 1 0 1 2 0 0 0 0 1 0 2 0 0 0 0 0 0 0 0 0 0 0 0 1 1 0 1 0 0 0 0 0 2 0 2 1 1 0 0 1 0 1 1 0 1 0 1 2 0 0 0 2 0 1 0 0 1 0 0 0
25 1 2 1 1 1 1 1 1 0 0 1 1 1 0 0 0 1 1 2 2 0 0 2 2 0 0 0 0 1 1 0 2 2 0 2 1 1 0 0 2 0 0 1 1 1 1 0 0 1 1 2 0 0 1 2 0 0 1 1 0 1 0 1 0 1 1 1 0 0 0 1 2 2 1 2 2 0 1 0 2 2 0 0 1 0 0 0 0 1 0 0 1 1 1 2 0 0 0 1 0 0 1 0 2 1 2 1 1 0 0 2 0 1 1 1 1 0 1 1 1 0 1 1 0 1 0 0 2 0 0 0 0 0 0 0 0 0 0 1 0 0 0 0 0 1 0 0 0 0 0 0 1 1 0 0 0 1 0 0 1 0 1 1 1 2 0 0 1 1 0 1 0 2 0 1 0 1 1 1 0 2 1 1 1 2 1 2 0 0 1 1 2 2 1 1 0 0 0 1 0 0 0 0 2 0 2 1 0 1 1 1 2 0 0 2 0 0 0 2 0 0 1 1 0 0 0 2 1 1 0 0 0 0 2 0 0 1 0 0 0 0 2 2 2 2 0 0 0 0 0 0 0 0 0 0 0 0 0 0 0 0 0 1 1 0 0 0 1 1 0 1 0 2 0 0 1 1 0 0 1 1 0 1 0 1 0 2 0 2 2 2 0 2 2 1 1 1 1 1 1 0 1 1 0 0 1 0 1 0 0 1 2 0 1 1 1 1 0 0 1 2 1 1 2 0 2 1 1 0 2 0 0 1 0 0 0 1 0 1 1 1 2 0 0 2 0 0 2 1 1 0 0 2 2 0 0 0 0 0 1 1 1 0 1 0 0 1 2 0 0 0 1 1 1 1 0 1 1 1 1 1 0 0 0 1 1 2 2 0 0 0 2 0 2 0 1 1 0 0 0 0 0 2 0 0 0 2 0 0 0 0 1 0 1 0 1 0 1 1 1 0 1 1 1 1 0 1 1 0 1 0 0 1 1 1 0 1 0 1 0 0 0 1 1 2 1 0 0 0 1 0 1 2 2 0 1 1 0 0 2 0 1 0 0 1 1 1 1 0 1 0 0 0 1 1 1 0 1 1 2 1 0 0 2 1 0 1 0 0 0 0 1 1 0 0 0 0 0 2 2 2 0 0 0 2 2 0 0 2 0 0 0 1 1 0 0 0 2 0 1 2 0 2 0 2 1 1 1 1 0 0 2 1 0 1 1 0 0 0 1 2 0 0 2 2 0 0 2 0 1 1 2 1 1 1 1 1 1 0 0 0 0 0 0 0 2 0 1 0 0 0 1 0 0 0 1 2 0 1 2 0 2 2 2 0 1 2 0 0 0 0 0 0 0 0 0 1 1 0 0 2 0 1 0 2 1 1 2 2 0 0 0 0 1 0 0 1 1 0 0 0 0 0 0 1 2 1 0 0 1 2 0 0 0 2 0 0 0 0 0 1 0 0 1 1 1 0 1 0 0 1 0 1 0 0 0 1 1 0 0 0 0 1 1 2 0 1 0 0 1 0 1 0 1 0 1 1 2 2 1 1 2 1 1 1 0 2 0 2 0 0 0 0 0 0 0 2 0 2 1 0 0 1 0 1 1 2 2 0 1 0 0 0 1 2 1 1 1 0 0 0 0 2 0 1 0 0 0 0 1 0 0 0 0 0 1 0 1 2 0 0 0 0 0 0 0 0 0 0 0 0 1 1 0 1 0 0 2 2 0 0 1 0 0 1 1 1 0 2 0 0 2 0 0 0 0 0 1 1 0 2 1 0 0 0 1 2 0 2 0 2 2 0 1 0 0 0 0 0 0 1 0 0 0 0 0 1 1 1 1 1 1 0 0 1 0 1 2 2 2 2 0 1 0 0 0 0 0 0 2 1 1 0 0 0 0 0 1 0 0 1 0 0 0 0 0 0 1 0 0 1 0 0 2 0 0 0 0 0 1 0 0 0 0 0 1 0 1 1 0 0 1 1 0 0 0 0 1 1 1 1 2 1 1 1 0 1 0 2 0 1 1 2 2 2 2 0 0 0 0 1 0 2 2 1 1 1 0 0 0 0 0 0 0 1 1 2 2 2 0 0 2 0 0 0 1 2 0 0 0 1 1 1 0 1 2 1 0 0 1 0 2 0 0 0 0 0 0 0 1 0 2 2 0 0 1 2 0 0 0 1 0 2 0 0 0 1 0 0 0 0 0 0 0 1 0 1 1 1 1 1 1 1 0 1 1 0 0 1 0 1 0 1 0 0 1 1 2 0 1 0
26 1 2 0 0 0 1 2 0 1 0 0 0 0 0 0 0 1 1 1 1 0 0 2 2 1 1 0 1 1 1 1 1 1 1 0 2 1 0 0 0 0 0 0 2 1 2 0 0 0 1 1 0 0 1 0 0 0 1 0 1 2 0 1 0 0 0 0 0 0 0 1 2 2 1 2 2 0 2 0 1 1 0 0 2 0 0 2 1 2 0 1 1 1 0 1 0 0 0 1 0 0 0 0 2 0 2 0 1 1 0 2 1 2 2 2 2 0 1 1 1 0 1 1 0 1 0 0 1 0 0 0 0 0 0 0 0 0 0 0 0 0 0 0 0 0 0 0 0 0 0 1 0 1 0 1 1 1 0 0 1 0 0 2 0 1 0 0 1 1 0 2 1 0 0 0 0 0 0 0 0 0 0 0 1 1 0 0 0 0 0 0 0 0 0 1 1 0 0 1 0 1 0 0 2 0 2 0 1 0 1 2 1 0 0 2 0 1 1 2 0 0 1 1 0 0 0 1 0 0 0 0 0 0 1 0 0 2 0 0 0 0 2 1 1 1 0 0 0 0 0 0 0 0 0 2 2 0 0 0 0 0 0 1 1 0 0 0 1 0 1 2 0 0 0 0 0 1 2 0 1 0 0 0 0 1 1 2 0 2 2 0 1 2 2 1 1 2 0 1 0 0 1 1 1 0 0 0 1 0 0 1 1 0 1 0 1 1 0 1 0 2 1 1 2 1 1 2 1 2 2 1 0 1 0 0 0 2 0 0 0 2 2 2 0 1 0 0 0 0 0 1 1 2 1 0 0 0 0 1 1 1 1 0 1 0 0 2 2 1 0 0 0 0 0 0 0 2 1 1 0 2 0 0 0 0 0 0 0 0 0 0 1 0 2 0 1 1 0 1 0 2 0 0 0 0 2 0 0 0 0 0 1 0 1 1 1 0 0 0 0 2 1 1 0 1 0 2 2 0 1 1 0 0 0 1 0 0 1 2 1 0 1 0 1 0 0 1 0 0 0 0 0 0 0 0 0 2 0 1 1 2 1 1 0 2 2 0 2 0 0 0 0 0 1 1 1 1 1 0 2 2 1 1 1 1 1 2 1 0 0 0 0 2 0 1 0 1 1 1 1 1 1 0 0 2 2 0 0 1 0 1 1 1 2 0 0 0 1 1 1 1 1 1 0 1 0 1 1 1 1 0 1 1 0 1 1 0 0 1 1 1 0 0 1 1 0 2 0 0 0 0 0 2 1 0 0 0 2 0 0 0 0 0 0 0 1 0 1 0 0 1 1 0 1 0 0 1 0 1 2 0 2 2 1 1 1 2 0 0 0 0 0 0 1 0 0 1 1 2 0 1 0 0 0 2 1 1 1 1 1 0 0 1 0 0 2 0 0 0 0 0 0 0 0 1 0 1 0 0 0 0 0 0 0 1 0 0 0 1 0 2 0 0 1 1 1 0 1 1 0 1 0 0 0 0 0 2 2 0 0 0 2 2 0 2 1 1 0 0 0 0 0 0 1 0 0 1 2 2 1 1 2 0 0 2 2 2 0 0 2 2 0 1 0 0 0 2 0 1 0 1 0 1 1 2 0 1 2 2 0 0 0 1 0 1 0 1 1 0 0 0 0 1 1 2 1 1 1 0 1 1 0 1 1 0 2 0 0 1 1 1 0 1 0 0 0 0 0 1 1 0 1 0 0 0 0 0 0 0 0 0 2 0 0 0 2 1 0 0 0 0 1 0 0 2 2 0 1 1 1 2 0 1 1 1 1 2 0 2 0 2 2 0 2 0 1 0 0 1 0 1 0 0 1 0 1 0 1 1 2 0 1 1 1 2 1 1 2 2 2 2 0 1 0 0 0 0 1 0 1 2 1 2 0 1 1 0 0 0 0 0 0 0 0 0 0 0 0 0 0 2 2 1 0 1 0 0 0 0 1 0 0 0 2 0 0 0 1 1 1 0 2 0 0 0 0 1 1 2 2 0 2 0 0 0 0 1 0 2 0 0 0 2 2 2 2 0 0 1 0 1 0 2 2 0 1 1 0 2 0 2 0 0 1 2 2 0 1 1 0 0 0 1 0 0 0 1 0 0 1 0 0 1 1 1 0 0 0 2 0 0 0 0 0 1 0 1 1 1 0 0 2 1 0 0 1 1 0 0 0 0 1 0 1 1 1 0 1 0 0 0 1 0 0 1 0 2 0 1 0 2 1 1 0 0 0 0 0 2 0 1 0 0 0 0 1 1 1 0 1 1
27 1 0 0 2 0 2 2 1 0 0 1 0 0 0 0 0 1 0 2 1 1 0 2 2 1 1 0 0 0 2 0 2 1 1 1 1 1 0 0 1 0 0 0 1 0 1 0 2 0 0 2 0 0 2 0 0 0 2 1 1 1 0 2 0 0 0 1 1 1 0 1 2 2 2 2 2 1 2 1 0 1 0 0 1 0 0 0 0 2 0 0 1 1 1 2 0 0 0 0 0 0 1 0 2 0 2 2 2 0 0 2 1 1 2 2 2 1 0 1 2 0 0 2 0 0 0 2 2 0 0 0 0 0 0 0 0 0 0 0 1 0 0 0 0 0 0 0 0 0 0 1 0 0 1 0 0 0 1 1 2 1 1 1 1 1 0 0 0 1 0 0 1 2 0 0 0 0 0 0 0 2 0 0 0 0 0 2 1 0 2 0 1 0 1 1 1 0 1 0 0 1 0 1 1 0 2 2 1 0 1 1 1 0 0 2 0 0 0 1 1 1 2 2 0 1 1 2 0 0 0 0 0 0 1 0 0 2 0 0 0 0 2 2 2 2 0 1 1 1 0 0 0 0 1 2 1 0 0 0 0 0 0 0 0 0 1 0 2 1 0 1 0 1 0 0 0 2 2 0 0 0 1 1 0 1 1 2 0 2 0 0 0 2 2 1 1 0 0 1 0 0 0 0 0 0 0 0 1 0 0 1 1 0 0 0 2 1 1 0 0 2 0 1 1 0 2 1 1 0 1 0 1 1 0 0 0 1 0 0 0 0 1 2 0 2 0 0 1 1 1 1 0 2 2 0 0 0 0 1 1 1 1 1 0 0 1 0 2 0 0 0 1 1 1 0 0 1 1 1 0 1 0 0 0 0 0 0 0 0 0 0 1 0 2 0 1 1 0 0 0 0 0 1 0 2 2 1 1 0 0 0 1 0 1 0 1 0 1 0 0 1 1 1 0 2 0 0 1 0 2 0 0 1 1 1 0 0 0 1 1 0 1 1 1 2 0 1 0 0 0 0 0 1 0 0 0 1 1 1 1 2 1 0 1 2 2 1 2 1 2 0 2 2 1 0 1 0 2 2 2 1 1 1 1 1 1 1 0 1 1 0 0 1 0 0 1 2 2 0 0 0 1 1 0 1 1 1 0 1 0 1 0 0 0 0 0 1 1 2 2 2 0 1 0 1 1 1 1 2 0 0 2 1 0 1 0 0 1 0 1 2 0 0 1 1 0 2 1 0 0 0 0 2 0 0 0 1 0 1 1 0 1 1 1 0 2 0 1 0 0 1 1 0 1 2 2 0 0 0 1 0 0 0 0 0 0 1 0 0 0 0 1 1 1 0 0 0 0 0 0 2 0 1 0 2 0 1 2 2 1 0 0 0 2 0 0 1 0 0 0 0 0 1 1 0 1 1 0 0 0 0 0 2 0 1 0 2 1 0 1 0 0 1 1 1 0 0 0 0 0 1 1 1 0 0 0 0 0 0 0 0 1 2 0 2 1 0 2 1 0 1 1 0 0 1 1 0 0 0 2 0 2 1 0 1 1 1 0 1 1 1 0 1 1 0 0 2 0 2 0 1 0 1 0 1 0 2 2 0 1 0 0 1 0 0 0 1 1 0 0 0 1 2 0 1 0 1 0 0 0 0 0 0 0 1 0 0 1 1 0 0 0 1 0 0 0 1 0 0 0 0 0 0 0 0 0 0 0 1 0 0 2 0 0 0 2 2 1 2 0 0 1 2 2 0 0 0 1 1 0 2 0 2 2 0 2 1 0 1 1 2 1 0 2 1 0 1 0 1 1 1 0 0 0 0 1 1 1 1 1 0 0 0 0 2 2 2 1 1 1 1 0 0 1 0 0 0 0 0 1 1 2 0 0 1 1 0 2 0 2 0 0 0 0 0 0 0 0 0 1 1 1 0 1 0 1 0 1 1 0 0 1 0 0 1 2 0 2 0 0 0 0 0 0 0 0 0 0 1 0 0 1 0 0 1 0 0 0 1 0 1 0 2 2 1 2 0 0 0 0 1 0 2 2 2 0 1 0 1 0 1 0 1 2 1 1 1 2 1 0 1 2 1 2 0 1 1 0 0 1 1 0 1 0 0 0 1 1 0 0 1 0 1 1 1 0 1 1 0 1 0 1 0 1 0 1 2 0 0 0 0 1 0 1 1 1 0 0 0 0 0 0 0 0 2 0 0 2 0 0 0 0 1 0 0 0 0 0 2 0 2 1 2 0 0 0 0 0 0 1 0
28 0 1 1 1 0 2 2 0 2 0 0 0 0 0 0 0 0 2 0 0 0 0 2 2 0 0 0 0 0 2 0 1 1 0 0 2 2 0 0 1 0 0 0 2 0 1 0 1 1 1 1 1 1 0 1 0 0 2 0 2 2 0 1 0 0 0 1 1 1 0 1 2 2 1 2 2 0 1 0 1 2 0 0 2 0 0 0 0 1 0 0 1 2 0 0 0 0 0 2 0 0 1 0 2 0 2 1 0 0 0 1 2 2 2 2 2 0 1 1 1 0 0 2 0 0 0 1 2 0 0 0 0 0 0 0 0 0 0 0 0 0 0 0 0 0 1 0 0 0 0 1 0 0 1 0 0 0 1 0 0 0 1 1 2 2 0 0 0 2 0 0 1 2 1 1 0 0 0 0 0 0 0 0 0 0 0 2 1 0 2 1 2 0 2 0 2 1 0 0 0 0 0 1 2 0 1 1 1 0 2 2 1 1 0 2 1 1 0 2 0 0 1 1 0 0 0 1 0 0 0 0 0 0 1 0 0 2 0 0 0 0 2 0 1 1 0 2 2 2 0 0 0 0 0 0 0 0 0 0 0 0 0 1 0 1 0 1 0 0 0 2 1 0 0 0 1 1 2 0 1 0 2 2 0 2 2 2 0 2 1 0 0 2 2 0 2 0 0 2 0 1 0 0 0 0 0 0 1 0 0 1 2 1 2 0 2 0 0 2 0 2 1 0 2 0 2 2 2 2 2 1 1 0 0 1 1 1 0 1 0 1 2 1 1 1 0 1 2 0 0 0 0 2 2 0 1 0 0 1 1 2 0 0 0 1 0 2 2 0 0 0 1 1 0 0 0 1 1 1 0 0 0 0 0 1 0 0 0 0 0 1 1 0 1 1 1 0 1 1 0 1 0 2 2 0 0 0 1 1 1 1 0 1 0 0 0 0 1 0 0 1 1 1 1 2 0 0 1 0 0 0 0 0 0 1 0 0 0 1 2 0 1 0 2 1 1 1 1 0 0 0 0 2 1 0 1 1 1 1 1 1 1 0 1 2 2 0 2 0 0 0 2 2 2 0 2 0 2 0 0 1 2 2 0 2 1 2 1 0 0 0 0 2 0 0 0 0 0 1 2 0 2 2 0 0 1 1 0 1 0 2 0 1 1 0 0 0 2 2 2 2 0 1 0 2 0 1 0 1 0 1 1 1 0 1 2 1 0 0 1 1 0 0 2 2 1 1 1 0 1 1 0 1 1 0 0 0 0 1 0 0 0 1 1 1 1 0 1 0 0 1 0 0 0 0 1 1 0 0 1 0 0 0 0 0 0 0 0 0 0 0 0 0 0 0 0 0 0 0 0 1 0 1 0 2 1 1 1 1 1 0 2 2 0 1 1 0 0 0 0 0 0 0 0 1 1 1 0 0 1 1 0 1 0 1 0 1 1 0 0 1 0 1 2 2 2 0 1 0 0 2 0 0 0 0 0 1 1 1 1 0 1 0 2 1 0 0 1 1 0 1 0 0 1 0 1 0 0 1 1 0 2 0 0 1 2 1 0 0 0 0 0 1 1 0 0 1 0 1 1 1 0 1 1 2 1 2 2 0 1 0 0 0 1 1 0 0 0 0 0 0 1 2 0 1 1 1 0 0 2 0 0 0 0 1 0 0 0 1 1 1 0 0 0 1 0 0 0 1 1 0 0 0 0 0 0 0 0 0 0 0 1 0 0 1 2 0 0 0 0 0 1 0 0 0 0 0 0 0 2 2 1 0 0 2 0 0 0 2 0 2 1 1 2 1 0 2 0 0 2 2 0 0 1 0 2 0 0 2 2 0 0 0 0 2 0 2 2 2 2 1 0 0 0 0 0 0 0 0 1 1 1 1 0 1 2 1 1 1 1 0 0 0 0 0 0 0 1 0 0 2 1 0 1 0 1 0 0 0 1 1 0 0 0 1 0 0 2 1 1 0 1 0 0 0 0 1 1 1 1 0 2 0 0 0 0 0 1 0 0 0 0 2 2 1 1 0 0 1 0 1 1 1 1 2 1 1 1 2 1 2 1 1 1 0 0 1 2 2 0 0 2 0 0 0 0 2 0 0 1 0 2 2 0 1 1 0 0 0 0 2 2 1 1 0 0 1 0 0 2 0 1 2 1 0 2 2 0 0 0 1 0 1 0 1 1 0 0 0 0 0 0 0 1 0 2 1 1 0 0 1 1 2 0 0 0 0 0 2 0 0 0 2 0 1 1 0 1 0 1 1
29 0 2 0 0 0 0 2 0 1 0 1 1 1 1 1 1 1 1 1 1 0 0 1 1 0 0 0 1 1 1 1 1 1 0 1 0 1 0 0 0 0 0 1 2 1 0 0 0 0 0 1 0 0 0 1 0 0 0 1 1 1 0 2 0 0 0 1 0 0 0 1 2 2 2 2 2 0 1 0 2 2 1 2 2 0 0 0 0 2 0 0 1 2 2 2 0 0 0 0 0 1 1 0 2 0 2 0 0 0 1 2 0 0 1 1 1 1 0 0 1 0 1 1 0 1 0 2 2 0 0 0 1 0 0 0 0 0 0 0 1 0 0 0 0 0 1 0 0 0 0 1 1 1 0 0 0 1 0 0 1 0 1 1 0 1 0 1 1 1 0 1 1 1 0 0 1 1 0 0 1 1 0 0 2 2 0 1 0 0 1 1 2 2 2 2 2 0 0 0 0 0 0 1 2 0 2 2 1 0 1 1 1 0 0 2 0 0 1 0 2 1 2 1 0 1 0 1 0 0 0 0 0 0 2 0 0 2 0 0 0 0 2 2 2 2 0 0 1 1 1 1 0 0 1 2 1 0 0 0 0 0 0 0 0 0 1 1 1 1 0 2 0 2 0 0 0 0 2 0 2 0 2 2 0 2 2 2 0 2 2 0 2 2 2 2 1 0 0 1 0 0 1 1 1 0 0 0 2 0 2 2 1 1 1 1 2 0 0 0 0 2 0 2 1 0 1 0 0 0 2 0 1 0 0 0 0 2 0 0 0 0 2 2 0 1 1 0 0 1 1 1 0 2 1 1 1 0 0 0 0 0 2 1 2 0 1 1 2 0 0 0 1 1 0 0 0 1 1 1 1 1 0 0 0 0 0 0 0 0 0 0 1 0 2 0 1 1 0 1 0 2 0 0 0 1 1 0 0 0 0 0 1 0 1 0 1 0 0 0 0 0 0 1 1 1 1 0 2 0 0 2 0 1 1 2 0 0 0 0 1 0 1 0 2 0 0 1 0 0 0 1 1 2 2 1 1 0 0 0 2 1 0 1 1 1 1 2 1 1 2 2 1 1 1 0 0 0 2 0 0 2 2 1 1 2 1 1 1 0 1 1 0 2 2 0 2 0 0 1 2 0 2 1 0 0 1 0 0 1 0 1 0 2 2 0 0 0 2 1 2 2 0 1 0 1 0 1 1 1 1 1 0 0 0 0 0 0 1 1 0 1 0 1 1 1 1 1 1 0 0 0 0 1 1 2 1 1 1 1 1 0 1 1 1 1 1 1 1 0 1 1 1 0 1 1 2 2 0 1 2 0 0 0 0 0 0 1 1 1 0 0 0 0 0 0 0 1 1 1 1 1 0 1 0 2 0 2 2 2 1 1 0 0 1 0 0 1 1 0 0 0 0 0 0 1 2 0 0 0 2 2 1 2 0 0 0 0 0 0 0 1 0 0 2 2 2 0 0 0 0 0 0 2 1 1 0 2 2 0 0 0 1 0 1 1 0 1 1 1 1 1 0 0 0 1 2 0 1 2 0 1 1 0 0 1 0 1 0 0 0 0 0 0 0 0 0 1 0 1 1 0 0 1 1 2 1 2 2 0 0 0 0 1 0 0 0 0 0 0 0 0 0 2 0 2 1 2 2 0 1 1 0 0 0 1 0 0 1 2 0 0 0 1 0 1 1 1 0 0 0 0 0 0 0 1 0 0 1 0 1 1 2 1 0 0 2 0 0 1 1 0 2 0 0 0 0 0 1 2 0 1 2 0 0 2 0 1 0 2 0 2 0 1 1 1 0 0 1 1 1 1 1 0 0 1 0 0 0 2 2 0 1 1 1 2 1 0 2 2 2 2 0 0 0 0 0 0 1 0 0 2 1 1 0 1 0 1 1 0 0 0 0 0 0 0 0 0 0 0 0 2 2 1 0 2 1 0 0 0 0 0 0 0 0 0 1 0 2 1 1 0 0 0 0 0 0 1 0 1 1 0 2 0 0 0 0 1 0 2 0 1 0 1 2 2 2 0 0 0 0 2 0 1 2 1 0 0 0 2 0 1 0 0 0 1 1 0 1 1 0 0 2 0 2 0 0 2 1 1 1 1 0 1 0 0 0 1 0 0 0 0 2 0 0 0 1 0 0 0 2 0 2 1 1 0 1 2 0 0 0 1 1 1 0 0 0 0 1 0 0 0 0 0 0 1 1 0 2 0 0 0 1 1 0 1 1 0 0 1 0 0 0 1 0 0 0 0 0 0 0 0
30 0 1 0 2 0 2 2 0 1 0 1 0 0 0 0 0 0 1 1 1 1 1 0 0 1 1 0 0 1 0 0 2 1 0 0 2 1 0 0 0 0 0 1 1 1 0 1 0 1 0 1 0 0 0 0 0 0 2 0 2 2 0 0 0 0 0 1 0 0 0 1 2 2 2 2 2 0 2 1 0 1 0 0 1 0 0 2 1 2 0 1 2 2 1 1 0 1 1 2 2 0 0 0 2 0 2 0 0 0 0 0 0 2 2 2 2 0 1 1 1 0 2 0 0 2 0 0 1 0 0 0 0 0 2 2 0 0 0 1 2 0 1 0 0 0 1 0 0 0 1 2 0 0 0 0 0 1 2 1 1 1 1 1 2 2 0 0 0 2 0 0 2 0 0 0 0 0 0 0 0 0 1 1 1 2 1 1 0 0 1 0 1 0 1 2 2 0 0 0 0 0 1 0 2 0 2 0 1 0 0 2 2 0 0 2 0 0 1 0 2 1 2 2 0 0 0 1 1 1 0 0 0 0 2 0 0 2 0 0 0 0 2 2 2 2 0 1 1 1 0 0 0 0 1 2 1 0 0 0 0 0 0 1 1 0 0 0 1 0 1 1 0 0 0 0 0 1 1 0 1 0 0 0 1 0 0 2 0 2 2 0 1 2 2 1 1 0 0 2 1 0 1 1 1 0 0 0 0 0 0 0 1 1 1 0 1 0 1 0 0 2 1 2 0 0 0 0 0 1 2 2 1 2 0 0 0 2 0 0 0 2 1 2 0 0 1 1 1 0 0 1 0 1 0 1 1 0 0 1 1 1 0 0 0 0 0 2 1 0 1 1 0 0 0 0 0 2 1 1 0 1 0 0 0 1 1 0 0 0 0 0 2 1 2 0 1 0 2 1 0 1 0 1 0 1 1 1 0 0 0 0 1 1 0 0 0 1 0 0 0 2 0 0 1 1 1 1 2 0 2 0 1 1 1 0 1 0 0 0 0 0 1 0 1 0 0 1 0 0 0 0 0 1 1 0 1 1 0 0 2 1 0 0 0 1 0 2 2 2 2 2 0 0 2 0 2 0 2 0 0 2 0 0 2 1 0 2 1 0 0 0 1 1 2 0 2 1 1 0 1 1 2 1 0 1 0 0 0 0 0 2 1 1 1 0 1 0 1 0 0 2 2 2 2 2 0 1 1 1 1 0 2 2 0 0 0 0 1 1 1 2 0 2 2 1 2 0 2 0 0 0 0 2 2 0 0 0 1 1 0 0 0 1 1 0 1 1 2 0 1 1 1 0 1 1 2 2 0 0 2 0 2 1 1 1 2 1 0 0 0 0 0 0 0 0 0 1 1 1 1 1 0 1 0 2 0 1 1 1 0 0 1 2 0 1 1 0 0 0 0 0 0 1 1 1 2 2 0 0 0 0 0 2 0 0 0 1 1 0 0 0 0 1 1 0 1 0 0 0 0 2 0 2 0 0 0 1 1 1 0 1 2 1 1 2 0 0 2 1 0 1 0 1 0 0 0 0 1 1 1 0 2 0 0 2 1 2 0 0 2 2 0 2 2 0 0 2 0 2 1 1 0 0 2 2 0 1 1 0 1 0 0 1 0 0 0 1 1 0 1 0 0 2 0 1 0 0 0 0 0 0 0 0 0 0 0 0 1 1 0 0 0 0 0 0 0 0 0 0 0 0 0 0 0 0 0 0 0 0 0 1 0 0 0 1 1 0 0 2 2 0 1 0 0 0 0 0 2 2 0 2 0 0 1 1 1 2 0 1 1 2 1 1 2 1 1 0 1 1 1 1 0 0 0 0 1 0 1 1 2 0 1 1 1 2 0 0 2 2 2 2 0 1 0 0 0 0 0 0 1 1 1 0 0 0 0 0 0 0 0 0 1 1 0 1 1 1 0 1 0 1 1 0 1 0 1 0 0 0 1 0 0 0 0 1 0 0 2 1 1 0 0 1 0 0 0 1 1 1 2 0 1 1 1 2 0 0 1 2 0 2 1 1 1 1 2 0 0 0 0 1 0 2 2 1 1 2 1 1 0 2 0 1 1 2 2 1 1 2 0 1 1 0 0 0 1 1 0 0 1 0 1 1 0 2 2 0 1 0 0 0 0 1 2 0 1 0 0 0 1 0 0 1 2 0 2 2 1 1 1 1 1 1 0 0 0 0 1 0 1 0 0 0 0 2 0 2 0 0 0 2 1 1 0 0 0 0 1 1 1 0 1 2 0 0 0 1 1 0 1 0
31 0 0 0 0 0 1 1 0 0 0 1 0 1 0 0 1 2 0 2 2 0 0 2 2 0 0 0 0 0 2 1 0 0 0 0 2 1 0 0 0 0 0 0 2 0 1 0 1 0 0 2 0 0 1 1 0 0 2 0 1 1 0 0 1 1 1 0 0 0 0 0 2 2 1 2 2 0 2 1 0 1 0 0 1 0 0 1 1 2 0 1 1 2 0 1 0 1 0 0 0 1 0 0 2 0 2 1 1 0 1 2 0 0 1 1 0 0 0 2 2 0 1 1 0 1 0 1 1 0 0 0 0 0 1 0 0 0 0 0 0 0 0 0 0 0 0 0 1 1 0 0 0 0 1 1 1 2 1 2 1 1 0 2 0 1 0 1 0 0 1 1 0 2 1 0 0 1 1 1 0 1 0 0 0 0 0 1 0 0 0 1 2 1 2 2 1 0 0 0 0 1 0 0 2 1 2 0 1 0 0 2 0 0 0 2 0 0 1 1 1 0 2 2 0 0 0 1 1 1 0 0 0 0 2 0 0 1 0 0 0 0 2 2 2 2 1 0 1 1 1 1 0 1 0 0 1 0 0 0 0 0 0 1 1 0 0 2 1 1 0 2 1 0 0 0 0 0 1 0 1 0 0 0 1 1 0 1 2 2 0 2 1 2 2 1 2 1 0 1 1 0 0 0 0 1 1 0 2 0 0 2 2 2 2 0 1 0 1 0 0 1 1 1 0 0 0 2 2 0 2 2 0 1 0 0 0 2 0 0 0 1 2 1 0 2 0 0 1 0 0 2 0 2 2 0 1 0 0 0 0 0 2 1 2 1 0 2 2 0 0 0 1 1 1 0 0 1 1 1 2 1 1 1 0 0 0 1 1 0 0 0 1 1 1 1 1 1 1 0 0 0 0 1 1 0 1 0 0 0 0 0 1 0 1 0 1 1 0 0 0 2 1 1 1 2 0 1 1 1 0 0 0 0 0 1 0 2 0 0 0 0 2 0 0 1 0 2 0 0 0 0 1 2 1 0 1 0 0 0 2 1 1 1 1 1 1 1 2 1 1 1 2 2 2 0 0 0 0 0 2 2 0 0 1 1 1 1 1 0 0 0 0 2 0 0 2 2 2 0 1 1 2 1 0 0 2 1 0 0 1 1 0 1 1 0 0 2 0 2 2 2 0 1 0 2 1 0 0 2 0 1 0 0 1 0 1 0 0 0 1 2 0 0 1 2 1 0 2 0 0 0 0 2 0 0 0 1 1 0 0 1 0 0 0 0 0 0 1 0 0 1 1 0 0 0 2 1 0 0 1 0 1 0 1 0 0 0 0 0 0 0 1 0 1 0 1 1 1 0 0 1 1 0 0 2 2 0 0 0 0 0 0 1 0 0 1 0 0 0 0 0 0 0 0 0 1 1 0 0 1 1 0 2 0 1 0 2 1 0 2 0 0 0 2 2 2 0 0 1 0 1 1 1 1 0 0 2 1 1 1 0 2 0 2 1 0 1 1 0 0 0 0 0 1 0 0 1 2 2 1 0 2 0 0 2 2 2 0 1 0 0 0 2 1 0 0 1 0 1 0 1 0 0 2 2 0 1 1 0 1 0 0 0 0 0 0 1 1 0 0 0 0 1 0 1 0 1 0 0 2 0 0 0 0 0 0 0 0 1 0 0 1 0 0 0 0 1 0 0 0 0 0 0 0 0 1 0 0 0 0 1 2 0 1 0 2 2 0 2 0 0 2 0 0 0 0 0 2 2 0 2 1 0 0 2 0 2 1 2 0 1 0 1 1 1 0 0 0 1 1 2 0 0 0 0 2 0 1 1 2 0 1 1 1 2 0 1 1 1 1 2 0 1 0 0 0 0 0 1 0 2 1 0 0 2 1 0 0 0 0 0 0 1 1 0 1 0 0 0 0 1 0 0 2 0 0 0 0 0 0 0 0 0 1 1 1 0 1 1 0 0 0 1 0 0 0 0 1 1 1 1 1 0 0 0 0 0 0 0 1 1 0 2 2 2 2 0 0 0 1 2 0 2 2 1 1 2 1 1 1 1 0 0 0 1 1 0 2 2 0 0 2 0 0 0 1 2 2 2 0 0 0 1 0 0 0 2 0 0 0 0 1 2 2 1 0 1 0 0 2 0 2 1 0 0 1 2 1 1 1 0 1 0 0 0 0 0 1 0 0 0 0 0 0 0 1 0 2 0 0 0 1 2 0 0 0 0 2 2 2 0 0 0 0 0 0 0 1 0 0 0
32 1 1 0 1 0 2 2 0 0 0 0 0 0 0 0 0 1 1 0 0 2 1 1 1 1 1 0 1 1 0 1 2 2 0 1 1 2 0 0 0 1 1 0 2 1 1 0 0 0 0 1 0 1 1 0 0 1 1 0 1 1 0 1 0 1 1 0 0 0 0 0 2 2 2 2 1 0 2 1 0 2 0 0 2 0 0 1 1 2 1 1 0 0 1 2 0 2 2 2 2 0 0 0 2 1 1 1 1 0 0 1 1 1 1 1 1 0 0 0 0 0 1 1 0 1 0 2 2 1 0 0 0 0 0 0 0 0 0 0 1 0 0 0 0 0 0 0 0 0 0 1 1 0 1 0 0 0 0 0 1 0 1 1 1 2 1 2 0 1 0 1 0 1 1 0 0 0 0 0 0 0 2 2 0 2 2 0 0 0 1 0 1 0 1 1 2 0 0 0 0 1 0 0 2 0 2 1 2 0 0 0 1 0 0 2 0 2 1 2 0 0 2 2 0 2 2 2 1 1 0 0 0 0 2 0 0 1 1 1 0 1 1 1 2 2 1 0 0 0 0 0 1 0 0 1 2 1 1 1 1 1 0 1 1 0 0 0 2 1 1 2 0 1 0 0 0 0 1 0 0 1 0 0 0 0 0 2 0 2 1 1 0 2 2 1 1 1 0 1 0 0 1 1 0 1 1 0 0 0 0 1 2 1 2 0 2 2 0 0 0 2 1 1 0 0 0 2 2 0 2 2 0 2 0 0 0 2 0 0 0 0 1 1 1 0 1 0 0 1 1 1 0 2 0 2 2 0 0 0 0 0 1 0 1 0 0 2 1 0 1 1 2 2 1 0 0 1 1 1 0 0 0 1 0 1 1 0 0 0 0 0 1 0 1 1 0 1 0 0 0 0 0 2 0 0 0 0 0 0 0 0 0 1 1 0 0 0 0 1 1 0 1 1 0 1 0 1 0 0 0 1 1 1 1 1 0 2 0 0 1 0 0 0 1 2 0 0 0 0 1 1 2 2 2 2 0 1 0 1 2 0 1 0 0 1 1 0 2 0 2 0 1 1 1 1 1 0 2 0 1 2 0 0 2 1 0 2 1 0 0 0 0 2 0 0 0 2 2 0 0 0 2 2 0 0 0 1 0 0 0 2 1 1 2 0 0 1 1 2 2 2 0 1 0 1 0 0 0 1 0 0 2 1 0 1 0 0 1 1 1 1 0 1 2 1 1 0 2 0 0 0 0 1 2 1 1 0 1 0 0 1 1 0 1 0 1 1 0 1 0 2 1 0 0 0 1 1 0 1 1 0 1 0 1 0 1 2 0 0 0 1 0 1 1 0 1 0 0 0 0 2 1 0 0 1 1 0 0 1 1 0 0 0 2 0 0 1 0 1 1 1 0 0 0 0 2 2 0 0 1 1 0 0 0 1 1 0 0 0 0 0 0 1 2 2 2 0 0 0 1 1 0 0 0 0 0 2 2 1 0 1 0 1 1 2 1 0 1 1 0 1 0 1 0 1 1 0 0 0 2 0 2 1 1 1 0 1 0 1 0 0 2 2 0 1 0 1 0 1 0 1 0 0 2 2 1 1 1 1 0 0 0 1 0 1 0 1 1 0 0 0 0 1 1 2 1 1 1 0 1 1 0 1 0 0 1 0 1 1 0 0 0 0 0 0 0 0 0 0 0 0 0 0 0 0 1 0 0 0 0 0 1 1 0 0 2 1 0 1 0 0 0 2 1 0 0 1 0 1 1 1 0 1 1 0 1 2 0 2 0 2 2 0 1 0 0 1 0 0 1 1 0 0 1 0 1 0 0 2 2 0 1 1 1 2 1 1 1 1 1 1 0 1 0 0 0 0 0 0 0 2 2 1 0 1 1 0 0 0 0 0 0 1 0 1 2 0 1 0 1 0 1 1 1 1 1 0 0 0 0 0 0 0 0 0 0 0 2 1 1 0 1 0 0 0 0 1 1 1 1 0 0 0 0 2 0 0 1 2 1 2 2 1 1 0 1 0 0 1 0 2 0 1 2 1 0 2 1 1 1 1 0 1 1 1 1 1 2 1 1 0 2 1 1 0 1 1 1 1 1 0 0 1 0 0 0 0 0 0 0 0 0 0 0 1 0 0 0 1 1 0 2 0 0 0 0 2 0 0 0 1 0 0 0 0 0 0 1 0 0 0 0 1 0 1 1 1 1 0 0 1 0 1 1 0 0 0 0 2 0 1 1 2 0 0 0 0 1 0 0 0
33 1 1 0 1 0 1 2 0 0 0 0 1 2 1 1 1 1 1 2 2 0 0 1 1 0 0 0 1 1 1 1 2 1 0 0 2 1 2 1 0 1 2 0 2 0 0 0 0 0 0 0 1 1 0 1 0 0 2 0 0 0 0 1 0 0 0 0 0 0 1 0 2 2 2 2 2 0 2 0 0 2 0 1 2 0 0 1 1 2 0 0 0 2 0 2 1 0 0 2 0 0 0 0 2 0 2 1 1 0 0 2 0 2 2 2 2 0 1 1 1 0 1 1 1 0 0 1 1 0 1 1 0 0 0 0 0 0 0 0 0 0 0 0 0 1 0 0 0 0 0 0 0 0 0 0 0 0 2 0 0 0 1 1 1 1 0 0 1 1 0 2 0 1 0 0 1 1 1 1 0 1 1 1 1 2 1 2 0 1 0 2 0 0 0 0 2 0 0 0 0 0 0 0 2 0 2 1 1 0 0 0 2 0 0 2 2 1 1 0 2 1 1 2 0 0 0 2 0 0 0 0 0 0 1 0 0 0 1 1 0 1 2 2 2 2 0 0 0 0 0 0 0 0 1 2 1 1 1 1 1 1 0 1 0 0 1 1 2 1 0 1 0 1 0 0 0 1 1 0 0 1 1 1 1 1 0 0 0 2 1 1 0 1 2 0 1 0 0 2 0 0 2 2 1 0 1 1 1 0 0 1 2 0 1 0 0 0 1 1 0 2 1 0 1 0 2 1 1 0 1 0 1 0 0 0 0 1 0 1 1 1 2 1 0 2 0 1 1 0 0 2 0 2 2 0 0 0 0 1 2 2 2 2 2 1 0 2 2 0 0 0 1 0 0 1 0 2 1 1 1 2 0 0 0 1 0 0 0 0 0 0 1 0 1 1 0 1 0 0 0 1 0 1 0 0 2 1 0 0 0 0 0 0 1 0 1 0 1 0 0 0 0 2 2 2 1 0 1 0 0 0 1 1 1 0 0 0 0 1 1 0 1 1 1 2 1 0 1 0 0 0 1 2 1 1 0 1 0 0 2 0 0 0 0 1 1 1 1 0 1 0 1 1 1 1 1 0 2 0 0 2 2 2 1 1 1 2 1 0 0 0 0 2 1 0 1 2 2 0 0 0 2 1 0 1 0 0 0 1 0 2 1 0 0 0 0 1 1 2 2 2 1 2 1 2 1 0 0 1 0 1 0 0 1 0 1 0 1 1 0 1 0 1 2 0 1 1 1 0 0 0 1 2 1 1 0 0 1 1 1 0 1 1 1 1 1 2 1 1 1 2 0 0 0 0 1 1 0 0 1 0 2 2 1 1 2 1 0 0 1 0 2 0 0 0 0 0 0 0 0 1 0 0 1 2 0 1 1 1 0 0 0 0 0 0 0 1 1 0 0 0 1 1 1 0 0 0 0 0 1 1 0 2 0 0 0 0 1 0 0 0 0 1 2 2 2 0 0 1 0 2 0 1 0 0 0 2 2 1 0 0 0 1 0 1 0 1 1 0 1 0 1 0 1 0 0 0 0 0 2 0 2 0 0 2 2 1 0 0 1 1 1 2 1 1 0 2 0 2 0 2 0 2 1 2 1 1 1 0 0 0 0 0 0 1 0 1 1 0 1 0 0 2 0 1 0 1 1 0 2 1 0 0 0 0 0 0 1 1 0 0 0 0 0 0 0 0 0 0 0 0 0 0 0 0 1 0 1 0 0 0 2 0 0 0 2 1 0 2 1 0 1 0 0 0 0 0 1 1 0 1 0 1 0 1 0 1 1 2 0 1 1 1 1 1 0 0 0 1 1 1 0 0 1 0 1 0 0 1 1 0 1 0 0 1 0 1 2 2 2 2 0 1 0 0 0 0 0 1 0 1 1 2 0 0 0 0 1 0 0 0 0 0 0 0 0 0 1 0 0 1 0 0 2 0 0 1 0 0 2 0 1 0 0 1 0 0 1 0 1 0 0 0 0 0 0 2 2 2 2 0 2 0 0 0 0 0 0 2 0 1 0 1 2 1 1 0 0 0 1 2 0 1 0 2 0 0 0 0 0 0 0 0 0 1 2 0 1 1 0 0 1 1 2 0 1 0 0 0 0 1 0 2 0 0 0 0 0 1 0 0 2 1 2 2 0 0 0 1 1 0 2 1 1 1 1 0 0 0 0 0 2 0 0 1 1 0 1 0 0 1 0 0 0 1 1 1 1 1 1 1 1 1 0 0 0 0 1 1 1 0 0 2 0 0 0 0 0 0 1 0
34 1 1 0 0 0 0 2 0 1 0 0 0 1 0 0 0 1 2 0 0 2 0 2 2 0 0 0 2 2 1 2 0 1 1 1 2 1 0 0 2 0 0 0 2 0 0 0 0 0 0 1 2 2 0 1 0 0 0 1 1 1 0 2 0 0 0 1 0 0 1 2 2 2 0 2 1 0 2 2 0 2 1 1 1 0 0 0 0 2 0 0 1 1 0 0 0 0 0 1 0 0 0 0 2 0 2 1 1 0 1 2 0 0 0 0 0 0 0 2 2 0 1 1 0 1 0 2 2 2 2 2 0 0 1 0 0 1 0 0 0 0 0 0 0 1 1 0 1 1 1 2 1 0 0 1 1 1 0 1 1 1 2 0 1 1 1 0 0 2 0 1 0 1 0 0 0 0 0 0 0 0 1 1 0 1 1 1 0 0 1 0 0 0 0 2 2 0 0 0 0 2 1 0 2 0 2 0 0 0 1 1 1 0 0 2 0 1 1 1 1 1 2 2 0 0 0 2 0 0 0 1 0 0 0 0 0 2 0 0 0 0 2 1 1 1 0 1 1 1 0 0 0 0 1 2 1 0 0 0 0 0 0 1 1 0 0 1 0 0 0 1 0 1 0 0 0 0 1 0 1 1 0 0 0 0 0 2 0 2 0 1 2 2 2 2 1 1 0 0 0 0 1 1 1 0 0 0 2 0 0 2 2 0 2 0 2 2 0 0 0 2 1 1 2 0 1 1 0 1 2 2 0 1 0 0 0 1 0 1 1 1 2 1 1 0 1 1 1 1 1 0 0 2 1 1 1 0 0 1 1 2 1 1 1 0 1 1 2 1 0 0 0 0 0 0 0 1 1 1 0 1 0 0 0 2 1 0 0 0 0 0 0 1 2 0 2 2 0 0 0 0 0 2 0 0 0 0 0 0 0 0 2 0 0 1 0 0 2 0 0 0 1 1 0 2 1 0 2 0 0 1 0 0 0 0 0 0 0 1 2 0 1 0 1 2 0 1 0 0 0 0 0 2 1 0 1 2 1 1 0 2 1 0 0 1 1 1 1 0 1 0 0 0 2 0 1 0 2 1 1 2 2 2 1 1 1 2 1 0 0 0 1 2 1 0 2 1 1 1 2 2 1 0 0 2 2 1 0 0 0 2 1 0 1 0 0 1 0 1 1 2 1 1 0 1 1 1 1 1 0 2 1 1 1 0 0 0 0 2 0 2 0 1 1 2 1 1 1 0 0 0 1 2 0 1 0 0 1 0 0 0 0 0 0 0 1 0 0 0 0 1 1 0 1 1 2 2 0 2 2 0 1 1 1 1 1 1 0 0 0 0 0 0 1 0 0 0 0 1 0 2 2 1 0 2 1 1 2 1 0 0 0 1 1 0 1 1 1 0 0 0 0 0 0 0 1 2 0 0 1 1 0 1 0 1 0 0 1 0 0 1 0 1 1 1 1 0 0 0 0 1 0 1 0 0 0 2 2 0 0 0 2 1 0 1 0 0 1 1 0 1 0 0 2 0 0 0 1 1 1 1 2 2 1 1 1 1 0 0 0 0 0 0 0 0 0 2 0 1 1 0 0 0 2 2 1 1 1 0 0 0 1 0 1 2 0 2 2 0 0 0 0 2 1 2 0 0 0 0 0 0 1 0 0 1 1 0 0 2 2 2 0 0 0 1 0 1 0 0 0 0 2 1 0 0 1 0 1 0 0 0 1 0 0 1 2 1 0 1 1 0 1 1 0 0 0 0 0 0 1 1 2 1 1 0 1 2 0 2 0 2 0 2 2 2 0 1 0 0 1 2 0 0 1 0 2 0 0 2 2 0 0 0 0 2 0 1 1 1 1 1 0 0 0 0 0 0 0 1 0 1 1 0 0 0 0 0 0 0 0 0 0 0 0 0 0 0 1 0 0 1 1 0 1 1 0 0 1 1 1 0 1 0 0 2 0 1 1 1 0 0 1 0 0 0 0 0 0 0 0 0 1 1 1 2 0 0 1 0 1 1 0 1 2 2 2 0 0 0 1 2 1 1 1 2 0 2 0 1 0 0 1 0 0 2 2 0 2 2 0 0 2 1 2 0 0 1 1 1 1 0 0 1 1 0 0 2 0 0 0 2 2 0 1 1 0 1 0 1 1 0 1 0 1 0 1 1 0 0 0 0 1 0 1 1 1 0 1 0 1 0 0 0 1 0 2 1 1 0 1 2 0 2 1 0 1 0 0 2 0 1 0 0 0 0 0 1 2 0 1 0
35 0 2 0 0 0 1 0 0 1 0 1 0 0 0 0 0 2 1 1 1 1 0 2 2 0 0 0 0 2 0 0 1 1 1 1 1 2 0 0 1 0 0 1 2 1 0 0 0 0 0 0 1 1 0 0 0 0 2 1 2 2 0 2 0 0 1 0 0 0 0 0 2 2 2 2 2 0 2 0 0 1 0 1 2 0 0 0 0 2 0 0 0 2 0 0 0 0 0 0 0 0 0 0 2 1 2 0 0 0 0 2 0 2 2 2 2 0 0 2 2 1 1 1 0 1 0 0 1 0 0 0 1 0 0 0 1 1 0 0 1 0 2 0 0 0 1 0 0 0 0 0 0 0 0 0 0 1 1 1 1 1 1 1 1 2 0 1 0 1 0 1 1 1 1 0 0 0 0 0 0 0 2 2 0 2 2 1 0 0 0 0 1 0 1 2 1 0 0 1 0 0 0 0 2 0 0 0 0 0 0 1 1 0 1 1 0 0 1 1 1 1 0 1 1 0 0 2 0 0 0 0 0 0 1 0 0 2 0 0 0 1 1 0 0 0 0 0 0 0 0 0 0 0 0 2 1 0 0 0 0 0 0 1 1 0 1 0 2 2 0 1 0 1 0 1 0 0 2 0 0 0 1 1 0 2 1 1 0 1 0 0 0 2 2 0 1 1 0 0 0 1 1 1 0 0 1 0 1 0 1 1 1 0 0 0 1 1 0 1 0 2 1 0 1 0 1 0 0 0 2 2 2 2 0 0 0 0 0 1 1 1 1 0 0 1 0 0 1 2 2 0 0 0 0 0 1 0 0 1 2 2 2 0 2 1 0 1 2 0 0 0 2 1 1 1 1 2 0 2 1 0 0 0 0 1 1 1 1 0 0 0 0 1 2 0 1 0 1 1 0 1 0 1 1 0 1 1 0 0 0 0 2 0 0 0 0 1 0 0 0 0 0 0 1 1 0 0 1 0 0 1 0 1 1 1 0 0 0 0 0 0 1 0 1 2 0 1 0 0 0 0 2 2 2 2 0 0 0 0 2 1 0 0 0 1 1 1 1 0 1 0 0 0 0 1 0 0 2 0 0 2 2 2 1 1 1 1 0 0 0 0 0 2 0 0 1 2 2 0 0 0 2 2 0 0 1 0 1 0 1 1 0 0 0 1 1 1 0 1 1 2 0 2 1 2 0 0 0 2 0 0 0 0 1 0 1 0 0 2 0 0 0 0 1 2 2 1 1 0 0 0 1 2 1 1 0 0 0 1 1 1 0 0 0 0 1 1 0 1 0 2 0 0 0 0 0 2 0 2 2 0 0 0 0 0 0 1 1 1 0 0 0 0 0 0 0 0 0 0 0 2 0 0 0 2 0 0 1 1 0 0 0 1 1 0 0 0 0 0 0 0 0 0 0 1 1 0 0 0 0 0 1 2 0 1 0 1 0 1 0 2 0 1 1 0 0 0 0 0 0 2 0 1 1 1 0 1 0 0 0 0 1 1 1 1 1 1 1 1 0 1 0 1 0 0 0 0 1 2 0 0 2 1 0 0 2 1 1 0 0 0 0 0 0 0 0 1 0 0 0 0 0 1 0 1 2 1 2 0 1 0 0 1 0 1 0 0 0 0 0 0 0 2 0 1 1 0 0 0 0 0 1 1 0 0 2 0 0 1 0 0 0 0 0 0 0 0 0 1 1 0 1 0 0 0 1 0 0 0 0 0 2 0 0 0 2 1 0 1 1 0 1 1 1 0 0 0 2 2 0 2 1 0 0 2 0 2 0 2 0 2 2 0 0 0 0 1 0 0 1 1 0 0 0 0 2 0 0 1 1 0 1 2 1 1 0 1 2 2 1 2 0 1 1 0 0 0 0 0 1 1 2 1 0 0 0 0 0 1 1 0 0 0 0 0 0 0 0 0 0 1 2 0 0 0 1 0 1 1 1 0 0 0 0 2 1 0 1 0 1 0 1 0 0 0 0 0 2 2 2 0 2 0 0 0 0 0 1 0 1 2 0 2 1 1 2 0 0 0 0 1 1 0 2 1 1 1 1 2 1 2 1 0 1 1 1 1 2 2 0 0 2 1 2 0 0 1 1 2 0 0 0 1 0 1 1 1 0 0 0 1 2 1 1 1 1 1 0 2 0 0 1 1 1 0 1 2 0 1 0 0 0 0 0 0 0 0 1 0 0 0 0 0 0 1 1 1 1 0 0 1 1 2 1 1 2 0 0 1 0 1 0 1 0 0 1 0 1 0 0 0
36 1 0 0 1 0 2 2 0 1 0 0 0 1 0 0 0 0 1 1 1 0 0 0 0 0 0 0 1 1 1 0 1 1 0 0 2 1 0 0 1 0 0 1 1 1 1 0 1 0 0 2 2 2 0 1 0 1 2 1 1 1 0 0 0 0 1 1 0 0 0 0 2 2 2 2 1 0 2 0 0 2 0 0 2 0 0 0 0 2 0 0 1 1 0 0 0 1 1 1 1 0 1 0 1 1 1 0 0 0 0 2 0 1 2 2 1 0 0 2 2 0 1 1 0 1 0 1 1 0 0 0 0 0 1 1 0 0 0 0 0 0 0 0 0 0 0 0 0 0 0 1 1 0 1 0 0 2 1 1 2 1 2 0 1 1 0 0 1 1 0 0 1 2 0 0 0 1 1 1 0 1 0 0 0 0 0 1 0 1 0 1 0 0 0 0 1 0 0 2 0 0 0 0 2 0 2 0 0 0 0 1 1 0 0 2 1 0 1 1 1 0 2 2 0 0 0 2 2 2 0 0 0 0 2 0 0 2 0 0 0 0 2 2 2 2 0 0 0 0 0 0 0 0 0 2 1 1 1 1 1 1 0 0 0 0 0 0 2 0 1 2 0 0 1 1 0 0 2 0 2 0 0 0 0 0 0 0 0 2 1 1 0 2 2 0 1 0 0 1 0 0 1 1 1 0 0 0 1 0 1 2 2 0 1 0 2 0 0 2 0 2 1 1 0 0 0 1 0 0 2 0 0 2 0 0 0 1 0 1 1 2 2 1 0 1 1 0 0 1 1 0 0 1 1 0 0 0 0 0 0 0 0 0 0 0 1 2 1 0 1 1 0 0 2 0 0 1 0 2 2 0 0 0 1 0 0 0 0 0 0 0 0 0 2 0 1 1 0 0 0 1 0 0 0 0 0 1 0 0 0 0 0 1 1 0 1 1 0 0 0 2 0 0 1 1 1 1 2 2 0 0 1 1 1 1 0 1 0 0 1 0 1 1 1 1 0 0 1 0 0 0 1 1 1 1 0 2 1 1 1 1 0 0 0 0 0 1 2 2 1 1 1 1 1 0 1 0 1 0 1 1 2 2 0 2 1 1 0 0 1 1 0 2 1 0 1 1 1 1 2 2 2 2 0 0 1 0 1 1 0 1 1 2 2 0 0 0 2 1 1 2 0 2 1 2 1 0 0 1 0 1 2 2 2 0 1 0 0 2 0 1 0 1 1 1 2 2 0 0 0 0 0 1 1 2 1 0 2 0 0 0 0 0 0 0 1 2 1 1 1 2 0 0 0 0 2 2 0 1 2 0 2 0 2 0 1 2 0 0 0 0 0 0 0 0 0 0 0 0 0 2 0 0 0 2 0 1 1 1 2 2 1 1 0 1 1 1 0 1 1 1 1 1 1 1 1 2 0 0 1 1 0 1 0 0 1 1 1 0 0 1 0 1 1 1 1 1 0 0 1 1 0 1 0 0 0 2 2 0 0 0 1 0 1 1 0 1 1 0 0 0 1 0 0 1 2 0 0 1 1 0 2 0 0 1 1 1 0 1 0 0 0 2 2 0 0 2 0 2 0 1 0 1 1 2 1 2 2 0 1 1 0 0 0 0 0 1 1 0 0 0 0 2 0 1 0 0 0 0 1 0 0 1 0 0 1 0 1 1 0 0 1 1 0 0 0 1 0 0 0 0 0 0 0 0 0 0 0 0 0 0 2 0 1 0 2 2 0 0 0 0 1 1 0 1 0 0 0 0 0 0 2 0 0 0 0 2 1 2 0 1 0 0 0 0 0 0 0 0 0 0 0 0 0 0 2 0 1 1 2 0 2 2 1 1 0 0 2 2 2 2 0 0 0 0 0 0 0 0 0 2 2 2 0 0 1 0 1 0 0 1 1 1 1 1 1 0 0 1 1 1 1 0 2 0 0 0 0 0 0 0 1 0 0 1 0 0 2 0 0 0 2 1 0 1 0 1 1 1 1 0 1 1 1 1 0 0 0 2 0 2 0 1 1 1 1 0 0 0 0 1 0 1 0 2 0 1 0 1 0 0 1 0 1 1 1 0 2 2 0 0 2 1 0 1 1 0 0 0 0 0 0 1 0 0 0 2 0 0 0 2 1 1 1 1 0 0 0 0 2 0 1 0 1 0 1 2 0 0 0 0 1 0 0 1 1 0 1 1 0 0 0 0 0 1 0 1 1 0 0 1 0 1 0 0 0 0 0 2 0 1 0 2 1 0 0 0 1 0 0 0
37 1 2 0 0 0 1 2 0 2 0 0 1 1 0 0 0 1 0 2 2 0 0 2 2 0 0 0 1 1 1 0 2 2 0 1 1 1 0 0 2 0 0 1 1 0 1 0 0 0 1 1 0 0 2 0 0 0 2 0 0 2 1 1 0 0 1 0 1 1 0 0 2 2 2 2 2 0 2 0 1 1 0 0 0 0 1 0 0 1 0 0 1 1 1 2 0 1 0 0 0 1 0 0 2 1 2 0 0 1 0 1 1 2 2 2 2 0 1 2 2 0 1 1 1 0 0 0 0 0 0 0 0 0 1 1 0 0 0 1 0 0 0 0 0 0 1 0 2 2 0 0 0 0 0 0 0 0 0 1 1 0 0 2 0 0 0 0 0 1 0 0 0 1 0 0 0 0 0 0 0 0 0 0 0 0 1 2 0 0 1 2 1 0 1 2 1 0 0 0 0 0 0 1 2 0 1 0 0 0 0 0 1 1 0 2 0 0 1 2 0 1 1 2 1 0 0 2 0 0 0 1 0 0 1 0 0 2 0 0 0 0 2 2 2 2 0 1 1 1 0 0 0 0 0 2 0 0 0 0 0 0 0 1 1 0 1 0 1 1 0 1 0 0 0 0 0 1 2 0 0 0 1 1 0 1 1 1 1 2 0 1 1 2 2 1 0 0 0 1 0 0 1 1 1 0 0 0 2 1 0 2 1 1 1 0 2 1 0 1 0 2 1 1 0 0 0 0 1 0 2 0 1 0 0 0 0 1 0 0 0 0 2 2 0 0 1 0 2 1 1 0 1 2 1 0 0 0 0 0 0 0 1 1 0 0 1 2 1 0 1 1 0 0 1 0 0 2 1 1 0 2 0 0 0 1 0 1 1 0 0 0 0 0 1 1 0 1 2 2 0 2 0 1 1 0 0 0 0 0 0 0 0 0 1 0 1 0 0 0 0 1 1 0 1 1 0 1 1 0 1 0 0 0 0 1 0 1 0 0 1 0 2 0 2 0 0 0 1 0 0 1 1 2 2 0 1 1 0 1 1 0 0 0 1 2 2 2 1 1 2 1 2 2 1 1 1 0 1 0 1 2 1 1 2 1 0 1 1 0 1 1 1 1 0 0 1 2 2 0 0 0 2 0 1 1 2 0 0 1 0 1 1 0 0 0 0 0 2 1 1 2 0 2 0 2 1 1 1 1 1 1 2 0 1 0 1 0 1 1 0 1 0 2 2 1 2 0 2 0 0 0 1 2 0 1 1 0 1 1 0 0 0 0 0 0 2 2 1 1 1 1 0 0 0 0 2 2 0 0 2 0 1 1 0 1 1 1 1 1 0 1 0 0 0 0 0 0 0 0 0 1 0 0 0 2 0 1 1 1 0 0 1 1 0 1 1 0 0 0 1 1 0 0 0 1 2 1 0 0 0 0 1 2 0 1 0 0 0 0 1 1 0 1 1 1 1 1 0 0 0 1 1 2 1 1 0 2 2 0 0 0 2 1 1 2 1 1 0 0 0 0 1 1 0 0 0 2 2 2 2 1 0 0 0 0 1 2 1 0 1 1 0 2 1 0 0 1 0 2 0 2 0 0 1 1 2 2 2 0 0 0 0 1 0 1 0 2 2 0 0 0 1 2 0 1 0 0 0 1 1 0 1 0 0 1 0 0 1 2 1 1 0 0 0 1 0 0 0 1 1 0 0 0 0 0 0 0 0 0 0 0 2 0 0 0 2 0 0 1 1 0 2 1 1 1 1 0 1 1 0 1 0 0 1 1 0 1 0 1 1 2 1 1 2 1 0 1 0 0 1 1 0 0 0 0 0 0 1 1 2 0 1 1 1 2 0 0 1 1 1 1 0 2 0 0 0 0 0 0 0 2 2 1 0 0 0 0 0 0 0 0 0 1 0 1 1 0 0 0 0 2 1 0 1 1 0 0 0 0 0 0 0 0 0 1 0 0 2 0 1 0 1 0 0 1 0 0 0 0 0 1 2 0 0 0 0 0 0 2 0 1 0 1 1 1 2 0 0 1 0 1 1 0 2 2 0 2 2 2 2 1 0 0 1 1 1 1 1 1 0 0 2 1 2 0 0 1 1 1 0 0 0 2 0 0 0 2 0 0 0 0 1 0 1 2 0 2 1 1 0 0 0 2 2 0 2 1 0 0 0 1 2 0 0 0 0 0 1 0 0 0 0 0 0 1 1 1 2 1 2 1 0 0 2 0 2 0 0 1 0 0 0 2 0 0 1 0 2 0 1 0
38 1 0 0 1 0 2 2 0 0 0 0 0 0 0 0 0 2 0 2 1 1 0 2 2 1 1 0 0 0 2 0 0 0 1 0 2 0 0 0 1 0 0 0 1 0 0 0 1 0 0 0 1 2 1 0 0 0 2 0 1 2 0 2 0 0 1 1 0 0 1 1 2 2 2 2 2 0 2 2 0 2 0 1 2 0 0 0 0 2 1 1 1 1 2 2 0 1 1 1 1 0 0 0 2 1 2 1 1 0 1 2 0 2 2 2 2 0 1 1 1 0 1 1 0 0 0 1 2 0 0 0 0 0 1 2 0 0 0 0 1 0 0 0 0 0 0 1 1 0 0 0 0 0 0 0 0 1 1 0 1 0 2 0 0 1 0 0 0 2 0 1 1 1 1 0 0 0 0 0 0 0 1 1 1 2 1 1 0 0 1 1 2 1 2 2 0 0 0 0 0 0 0 0 2 0 1 0 0 0 1 1 1 0 0 2 1 1 2 0 2 1 2 2 0 1 1 1 0 0 0 0 0 0 1 0 0 2 0 0 0 0 2 0 2 2 2 1 0 0 0 0 1 0 0 2 2 0 0 0 0 0 0 0 1 1 0 1 2 1 1 1 0 0 0 0 0 0 1 0 0 0 0 0 0 2 0 2 0 2 0 0 0 2 2 0 2 1 1 1 1 0 1 1 0 0 0 1 1 0 1 1 1 1 1 0 1 0 0 0 2 2 1 1 0 0 0 0 1 1 1 1 2 0 0 0 0 0 0 0 0 1 2 2 0 0 1 1 1 0 0 1 0 2 1 1 1 0 0 2 2 1 2 1 2 1 0 2 0 0 2 2 0 0 0 0 0 2 0 2 0 0 0 0 0 1 1 0 0 0 0 0 2 0 2 0 0 0 1 1 0 1 0 1 0 0 0 2 0 0 0 0 1 0 1 0 0 0 0 1 1 1 1 1 1 1 0 0 2 1 0 0 0 0 0 1 0 1 0 1 1 0 2 1 0 2 0 1 0 0 0 1 1 2 2 1 1 2 1 1 0 2 1 1 0 2 2 1 2 0 1 0 1 1 1 1 1 0 2 0 1 1 1 1 1 1 1 2 1 0 0 0 2 0 1 0 1 2 2 0 0 0 2 1 0 1 1 0 0 0 0 2 1 0 0 0 1 0 1 2 2 1 0 2 1 2 0 0 0 2 0 1 1 0 0 1 1 0 0 1 0 0 0 0 2 1 1 2 0 0 0 0 0 2 1 0 0 0 0 1 1 0 0 1 1 0 1 0 0 0 0 0 1 0 0 0 1 1 0 1 1 0 1 0 1 0 1 0 0 0 1 0 0 1 1 0 1 0 0 0 0 2 0 1 0 2 1 1 1 1 2 2 1 2 0 2 2 1 1 0 0 0 0 0 0 1 2 1 0 0 1 1 0 2 0 1 1 2 1 0 1 0 0 2 2 1 1 0 0 1 0 1 0 0 0 0 0 2 1 1 1 0 0 2 0 2 0 0 1 1 0 1 1 0 0 0 1 1 1 1 2 0 2 0 0 1 2 0 0 0 0 0 1 2 1 1 0 1 0 1 0 2 0 1 0 1 0 2 2 0 2 1 1 0 0 0 0 1 1 0 0 0 0 2 1 1 2 0 0 0 0 0 0 0 0 1 0 0 0 1 1 1 1 0 0 0 0 1 0 0 0 0 0 1 0 2 1 0 0 1 0 0 1 0 0 0 2 2 0 2 0 1 2 0 0 0 0 0 0 0 1 1 1 1 1 0 1 1 0 2 0 2 1 1 2 1 0 1 0 0 1 1 0 0 0 0 2 0 0 2 2 0 0 0 0 2 2 0 2 2 1 1 0 0 0 0 0 0 0 0 0 2 2 1 0 1 1 1 2 1 2 0 0 0 0 0 0 0 0 1 0 1 1 0 1 1 0 0 0 0 0 0 0 0 0 1 1 0 1 1 0 0 2 0 0 1 0 1 2 2 2 0 0 1 1 2 0 2 0 2 0 2 0 1 1 0 1 0 0 0 0 2 1 0 1 2 0 1 0 0 0 0 0 0 1 1 2 1 2 1 0 1 1 0 1 0 0 0 0 0 0 0 1 1 0 0 1 2 0 1 0 0 1 0 1 0 0 0 0 0 1 0 2 0 0 0 0 0 0 0 0 0 0 1 0 0 0 0 1 0 0 0 0 0 0 0 2 2 0 0 0 2 0 1 0 0 0 0 1 2 1 0 0 2 0 1 0 1 2 0 1 0
39 1 0 0 0 0 2 2 0 2 0 0 0 1 0 0 0 1 1 1 1 0 0 2 2 0 0 0 0 0 2 1 1 1 0 0 2 1 0 0 0 0 0 2 2 1 1 0 0 0 0 0 1 1 1 0 0 1 1 1 1 1 0 2 0 0 1 1 0 0 0 1 2 2 1 2 2 0 2 0 1 2 2 2 0 0 0 0 0 2 0 1 2 2 0 2 2 1 1 1 1 0 1 0 2 0 2 0 1 1 0 1 0 1 1 1 1 1 0 0 1 0 1 1 0 1 0 1 2 0 0 0 0 0 1 1 1 0 1 0 2 0 0 1 0 1 0 0 0 0 0 1 0 0 0 0 0 0 0 2 1 1 0 2 1 2 1 0 0 2 0 1 1 1 0 0 0 0 0 0 0 0 2 2 0 2 2 2 1 1 1 1 1 1 1 1 0 0 0 0 0 2 1 0 2 0 1 0 0 0 1 1 0 0 0 2 0 1 2 0 2 1 2 1 0 0 0 1 0 0 0 0 0 1 0 0 1 1 0 1 0 1 2 2 2 2 0 0 0 0 0 0 0 0 0 0 0 0 0 0 0 0 0 1 1 0 0 0 0 0 0 2 0 2 1 1 0 0 2 0 2 0 0 1 0 1 0 1 1 2 0 1 0 1 2 0 2 1 0 0 0 0 1 1 0 0 0 0 1 0 1 1 1 1 2 0 2 0 0 1 0 2 0 1 0 0 0 1 0 1 2 2 1 1 0 0 0 0 0 0 0 1 1 2 0 1 1 0 0 0 0 0 0 2 1 1 1 0 0 1 1 1 2 0 2 0 0 2 2 0 0 0 1 1 1 0 0 1 1 1 1 1 0 0 1 2 1 0 0 0 0 0 0 0 1 1 0 2 1 0 0 0 0 1 0 0 0 1 0 0 0 0 0 1 0 0 0 0 0 0 2 0 1 1 0 2 0 2 2 0 1 0 0 1 0 0 0 0 0 0 1 0 2 0 1 0 0 0 0 2 0 0 1 2 2 1 1 1 0 0 2 0 0 2 2 2 2 1 1 0 0 0 0 0 1 1 0 1 2 0 1 2 2 2 0 2 1 1 0 1 1 0 0 2 1 0 2 0 0 1 2 2 2 1 1 0 2 0 0 1 0 0 0 0 1 0 0 1 0 1 1 2 2 2 2 2 0 0 0 0 0 1 1 0 0 1 2 0 1 0 0 2 0 1 2 2 2 2 0 0 0 0 1 2 0 1 0 0 2 0 0 0 1 1 1 1 1 1 2 0 1 1 1 0 1 1 1 0 0 0 1 0 1 1 0 1 1 1 0 0 0 0 0 0 0 0 1 0 0 1 0 2 1 0 0 2 0 2 2 2 1 0 0 0 2 0 0 1 0 0 0 0 0 1 1 0 2 1 0 0 1 1 0 1 0 0 1 1 1 0 0 0 0 2 2 1 1 0 0 0 0 1 1 1 1 0 0 2 2 0 0 0 2 2 0 2 1 1 0 0 0 0 0 0 0 1 1 0 0 0 1 0 2 1 1 2 1 2 1 0 0 0 0 0 0 0 0 2 0 2 1 1 0 1 1 2 0 1 2 1 1 0 0 2 0 0 0 1 0 0 0 0 2 2 0 2 0 0 0 0 0 0 0 1 0 0 1 0 1 1 0 0 1 0 0 0 0 0 0 1 1 0 0 0 0 0 0 0 0 0 1 1 2 0 1 0 2 1 0 1 0 0 2 2 0 1 0 0 0 0 2 2 0 1 1 1 1 1 0 1 0 1 1 0 1 0 1 0 0 1 0 0 0 0 0 0 1 0 0 1 1 0 0 0 0 2 2 0 2 2 2 2 0 0 0 0 0 0 0 0 1 1 1 2 0 1 1 1 2 1 1 0 0 0 0 0 1 0 1 0 0 1 2 0 0 0 2 0 0 0 2 0 0 0 1 0 1 0 2 1 1 0 2 0 0 0 0 1 1 1 0 1 2 1 1 1 0 0 0 1 0 1 2 1 2 2 2 0 0 0 0 1 0 2 1 2 0 2 1 1 0 2 0 2 2 0 0 1 2 1 0 2 2 2 0 0 0 2 0 0 0 2 1 1 0 1 2 0 2 0 0 1 0 1 1 2 1 0 0 0 1 0 1 2 2 0 1 1 0 0 0 0 2 0 0 0 0 0 1 0 0 0 0 0 0 0 1 2 1 0 0 2 0 0 1 0 1 0 0 2 0 2 0 1 0 0 0 0 1 0 1 1
40 0 1 0 1 0 1 1 0 1 1 2 1 1 0 0 0 1 1 0 0 1 0 2 2 0 0 0 0 0 1 0 2 1 1 1 1 0 0 0 0 0 0 0 2 1 1 0 0 1 1 2 1 2 0 1 0 2 0 1 0 0 0 1 0 0 0 1 0 0 0 0 2 2 1 2 2 0 1 0 1 2 0 0 2 0 0 1 1 1 0 1 1 1 1 2 0 0 0 0 0 1 1 0 2 1 2 0 0 0 0 2 0 1 1 1 1 0 0 2 2 0 0 2 0 1 0 1 2 0 1 1 0 0 1 1 0 0 0 0 0 0 0 0 0 0 0 0 1 1 0 0 0 0 0 0 0 1 0 0 0 0 2 0 0 2 0 0 0 1 0 0 1 1 0 0 1 2 1 2 0 2 1 1 0 1 2 1 1 0 2 0 1 0 1 1 0 0 0 1 0 0 0 1 2 0 2 0 1 0 0 1 1 0 0 2 1 0 0 0 2 2 1 2 0 1 1 2 0 0 0 0 0 0 2 0 0 0 2 2 0 2 2 1 1 1 0 0 1 1 1 1 0 0 0 2 1 1 1 1 1 1 0 0 0 0 0 0 2 2 0 1 1 0 0 0 0 2 2 0 0 0 1 1 0 1 1 1 0 1 1 1 0 2 2 0 2 0 0 0 0 0 0 0 0 0 0 0 0 0 0 1 1 1 1 0 2 0 0 1 0 1 1 2 0 0 0 0 0 1 1 1 0 1 0 0 0 2 0 1 1 1 1 2 0 1 2 1 1 1 1 0 0 2 0 1 1 0 0 0 0 0 1 1 0 0 2 0 2 0 0 0 0 0 0 0 0 0 0 2 2 0 0 0 0 0 0 0 0 0 0 0 1 0 1 1 1 0 1 1 0 2 0 1 0 0 0 0 1 1 0 0 0 0 2 0 2 0 1 0 1 0 0 2 0 2 0 0 1 0 1 0 0 0 0 1 0 2 0 0 2 0 1 1 1 2 1 0 1 0 0 0 1 2 1 1 0 1 0 1 1 1 1 0 0 1 1 0 2 0 0 0 2 2 2 0 0 0 2 1 2 1 0 0 2 1 0 1 1 0 0 0 0 1 0 0 2 1 1 1 1 1 2 1 1 0 1 1 1 0 0 1 2 0 0 0 1 0 0 1 1 1 2 2 2 1 0 0 0 2 0 2 2 2 1 1 0 0 0 2 1 0 0 1 2 1 1 1 1 0 0 0 1 2 0 1 0 0 2 1 0 0 0 0 0 0 0 0 1 0 0 1 0 0 0 0 1 1 0 0 1 0 2 1 1 1 2 1 1 1 0 0 0 0 0 0 0 1 1 1 1 1 0 0 1 2 0 1 0 0 0 0 1 0 1 1 1 0 0 0 0 0 0 0 0 0 1 2 0 0 2 2 0 2 0 0 1 0 1 0 0 2 0 0 2 2 1 0 1 0 0 2 1 1 1 0 0 2 2 0 0 0 1 0 1 1 0 0 1 0 0 0 0 0 0 0 0 0 0 0 1 0 2 1 0 1 1 2 0 0 0 0 1 2 0 2 0 2 0 1 1 0 0 0 0 0 2 2 2 0 0 0 0 1 0 1 0 1 1 0 0 0 0 2 0 1 1 1 0 0 2 0 0 0 0 1 0 0 0 1 0 0 0 2 0 0 1 0 0 0 0 0 0 0 0 0 2 0 0 0 0 0 1 0 1 1 2 2 0 1 0 0 2 1 1 0 0 0 2 2 0 2 0 0 1 1 1 2 1 2 0 1 1 1 2 1 1 0 0 1 1 1 0 0 0 0 1 1 1 1 1 0 2 2 2 2 0 0 2 2 2 2 0 0 0 0 0 0 0 0 1 1 2 1 0 1 0 0 1 1 0 0 0 0 0 0 0 0 0 0 0 2 1 0 1 1 0 0 0 0 2 0 0 0 0 1 0 0 1 2 0 0 2 0 0 0 0 1 1 0 1 0 2 0 0 0 1 0 0 1 0 1 1 1 1 1 1 0 0 1 1 2 1 1 2 1 1 2 1 1 1 0 0 1 1 0 1 1 1 1 0 1 2 1 0 0 0 1 1 1 0 0 0 1 0 0 0 2 0 0 0 0 2 0 0 0 0 0 0 0 2 0 2 0 0 0 0 0 0 1 1 0 2 0 0 0 0 0 2 1 1 0 0 0 0 1 1 1 1 0 0 1 1 1 0 0 0 0 0 1 0 1 0 0 0 0 1 0 1 0 0 0
41 1 2 0 1 0 1 2 0 0 0 0 1 2 0 0 0 1 0 2 2 0 1 2 2 1 1 0 0 1 1 0 1 1 0 2 1 0 0 0 0 0 0 0 2 0 1 0 0 0 0 0 0 0 2 0 0 0 2 0 1 2 0 2 0 0 0 0 0 0 0 1 2 2 0 2 2 0 2 0 1 2 0 0 2 0 1 1 1 2 1 2 1 0 0 1 0 2 1 1 1 0 0 0 2 1 2 0 0 0 0 2 2 2 2 2 2 0 0 2 2 0 1 1 0 1 0 0 1 0 0 0 0 0 1 0 1 0 1 0 2 0 0 0 0 0 0 0 0 0 0 0 0 1 1 2 0 0 0 2 2 2 2 0 1 2 0 0 1 1 0 1 2 1 0 0 1 0 0 0 0 0 1 1 0 1 1 1 0 0 0 1 2 1 2 1 2 0 0 0 0 0 0 0 2 1 2 0 0 1 1 1 2 0 0 2 0 0 2 0 2 1 2 2 0 0 0 1 0 0 0 0 0 1 2 0 1 2 0 0 0 0 2 2 2 2 0 0 0 0 0 0 1 0 0 0 0 0 0 0 0 0 0 0 1 0 0 1 1 1 0 1 0 1 1 1 0 0 1 0 1 0 0 0 0 1 0 0 0 1 0 0 0 1 2 1 0 1 1 2 0 0 0 0 0 0 1 0 1 0 1 1 1 0 2 0 2 0 1 0 1 2 0 2 1 0 0 2 2 2 2 2 1 1 0 0 0 1 0 0 0 0 1 1 0 2 0 0 0 0 0 0 0 2 0 2 2 0 0 1 1 1 1 0 1 0 1 1 2 0 0 0 1 1 0 1 0 1 1 1 0 1 0 0 0 0 0 0 0 0 0 0 1 0 2 0 1 0 0 0 0 0 0 2 1 0 0 1 0 0 0 0 1 0 1 0 0 0 0 1 1 1 0 1 1 2 1 0 1 0 1 0 0 1 0 1 0 0 0 0 2 0 1 0 2 2 2 0 1 0 0 1 1 2 2 0 1 2 0 0 2 0 1 0 0 1 1 0 2 0 0 0 0 0 2 0 0 0 0 0 1 0 1 1 2 1 0 1 1 0 0 0 0 1 0 0 1 1 1 0 1 1 1 1 0 1 1 0 0 0 0 2 2 1 1 0 0 1 0 1 1 2 0 1 0 1 1 0 1 2 0 0 2 2 0 0 0 0 0 1 0 1 0 0 1 2 0 0 2 0 0 0 0 2 0 1 0 0 2 0 0 0 0 0 0 0 1 1 1 0 0 1 0 0 0 0 0 1 0 0 1 0 1 0 1 0 1 1 0 0 0 0 0 0 1 0 0 0 0 1 0 1 1 1 0 2 0 1 0 0 0 0 0 0 2 0 0 0 0 0 0 0 0 0 0 0 2 0 0 0 2 2 0 0 0 2 0 2 0 1 0 0 0 1 2 2 2 0 0 0 0 2 0 1 0 0 0 1 0 0 0 0 2 2 0 2 0 2 1 0 0 1 1 0 0 0 1 0 1 1 1 0 1 1 1 1 0 1 1 0 0 0 1 1 0 0 0 2 0 1 0 1 0 1 1 2 1 0 1 0 0 0 0 1 0 0 0 1 0 0 0 0 0 1 1 2 1 1 1 0 0 0 1 0 0 0 1 0 1 1 0 0 0 0 0 1 0 1 0 1 1 1 1 0 0 0 1 0 1 1 0 1 2 0 0 0 2 2 0 2 0 0 1 0 0 1 1 0 0 0 0 0 1 0 0 2 0 1 0 2 0 2 1 1 2 1 1 0 0 0 0 1 0 0 1 1 1 0 0 1 1 0 2 1 1 1 0 0 2 2 2 1 0 1 0 0 0 0 0 1 0 1 2 0 0 2 2 0 0 0 0 0 0 0 0 0 0 0 0 1 0 1 0 0 2 0 0 1 0 0 1 0 0 0 0 1 1 0 2 0 0 0 1 1 0 0 0 1 1 2 2 0 2 0 0 0 1 0 0 1 1 1 1 2 2 2 2 0 0 0 0 2 0 0 2 2 0 1 1 2 1 2 1 0 1 1 1 0 2 2 0 0 1 1 0 0 1 1 1 1 1 0 1 1 0 0 1 1 0 0 1 1 2 0 1 1 0 1 0 1 0 0 2 0 0 0 2 2 0 0 0 0 2 0 1 1 1 0 1 0 0 0 0 0 0 1 1 0 1 0 0 1 1 1 0 0 0 0 0 1 0 1 0 0 0 0 0 1 2 0 0 0
42 1 1 0 0 0 0 2 0 1 0 0 0 0 0 0 0 0 2 0 0 0 0 2 2 0 0 0 0 0 2 1 0 0 0 1 1 1 0 0 0 0 0 1 1 1 0 0 0 1 1 1 0 0 0 1 0 1 2 1 1 1 0 2 1 1 1 1 0 0 0 0 2 2 1 2 2 0 2 0 1 2 0 0 2 0 0 0 0 2 0 0 1 1 0 1 0 0 0 2 0 0 0 0 2 1 2 1 1 0 0 1 0 1 1 1 1 0 0 2 2 0 2 0 0 2 0 1 1 0 0 0 0 0 0 0 0 0 0 2 0 0 0 0 0 0 0 0 0 0 0 0 0 1 1 1 0 1 1 1 1 1 1 1 1 2 1 0 0 2 0 0 0 2 1 0 0 1 1 1 0 2 1 1 0 1 1 1 0 0 1 0 2 1 2 1 1 0 0 0 0 1 0 0 2 0 1 1 1 1 0 0 2 0 0 2 1 0 2 0 2 0 2 2 0 1 1 1 1 1 0 0 0 0 2 0 0 1 0 0 0 1 1 0 0 0 0 0 0 0 0 0 0 0 0 0 0 1 0 0 0 0 0 1 1 0 0 0 1 1 0 1 0 1 1 1 0 1 0 0 1 0 0 0 0 0 0 2 0 2 2 1 0 1 1 0 1 1 1 1 1 1 0 0 0 0 0 0 1 0 1 2 2 0 0 0 1 1 0 1 0 1 0 2 0 0 0 1 1 2 2 2 0 1 0 0 0 0 0 1 0 2 2 2 1 0 2 0 1 1 1 0 0 2 2 0 0 0 0 0 0 1 1 0 1 0 1 2 2 0 0 0 2 2 2 0 0 2 1 1 0 0 0 0 0 1 1 1 1 1 1 1 2 0 1 1 1 0 0 0 0 0 1 0 0 0 1 0 0 0 0 0 1 0 0 1 0 1 0 0 0 1 0 1 1 2 1 1 1 0 1 0 0 0 0 0 0 0 0 0 0 0 2 0 1 1 0 1 0 0 0 0 1 2 2 2 0 2 0 1 1 2 0 1 1 1 1 2 2 2 2 2 1 1 1 0 0 0 1 1 2 0 1 1 1 2 1 1 1 0 0 0 0 0 0 0 1 1 1 0 1 1 2 2 0 0 0 0 0 1 0 1 1 0 0 1 0 1 0 1 1 2 0 2 0 2 0 0 0 2 0 2 1 1 0 0 0 0 1 1 1 1 0 0 2 1 0 2 0 0 0 0 1 2 0 0 0 0 1 1 0 0 1 0 0 1 0 0 1 0 0 2 0 0 0 0 0 1 0 1 1 0 2 0 2 0 2 1 1 1 1 0 1 1 1 0 1 0 0 0 0 2 1 0 0 2 1 1 1 1 1 0 1 2 0 2 2 1 1 0 0 0 1 1 1 0 1 2 0 0 1 1 0 2 0 0 0 1 1 0 0 1 0 1 1 1 1 0 0 0 0 1 0 0 0 0 0 2 2 0 0 0 0 1 1 1 1 2 1 1 0 1 0 0 2 0 0 0 1 1 1 0 2 0 0 2 0 1 0 0 1 1 0 0 0 0 0 2 0 2 0 1 0 1 0 1 1 1 2 0 1 1 0 1 0 1 0 1 1 0 0 0 0 1 1 2 0 1 1 0 1 1 0 0 0 0 1 0 2 2 0 0 0 2 0 1 1 1 0 1 1 1 1 0 0 0 1 0 0 0 0 0 2 0 1 0 2 1 0 1 0 0 0 0 0 1 0 0 1 1 0 2 0 0 0 2 0 1 0 1 0 2 2 0 2 0 0 0 0 0 0 1 0 0 1 0 0 0 0 2 2 0 1 1 1 2 0 1 2 1 1 0 0 1 1 0 0 0 1 1 1 1 2 2 0 0 0 0 1 0 0 1 0 1 0 1 1 0 1 0 0 0 2 0 1 0 1 0 1 1 1 0 0 0 1 0 2 0 1 1 0 0 2 0 0 0 0 0 1 1 2 0 0 1 0 0 0 2 0 2 0 2 0 2 2 2 2 0 0 0 1 2 1 1 2 0 1 1 0 1 0 1 0 1 1 1 1 0 1 1 0 0 2 1 1 0 0 1 0 0 0 0 0 1 1 1 1 0 0 1 0 1 0 0 0 1 1 1 0 0 1 0 1 1 1 0 0 2 0 0 0 0 1 0 0 1 1 1 1 0 0 0 0 0 1 1 1 1 1 1 0 1 0 1 0 0 0 0 2 2 2 0 0 2 1 1 0 0 0 0 2 2
43 0 1 2 0 1 0 2 0 1 0 0 1 1 0 0 0 2 0 2 2 0 0 2 2 0 0 0 0 0 2 0 0 0 0 0 2 1 0 0 2 0 0 0 2 0 0 0 0 0 0 0 0 0 2 0 0 0 0 2 0 1 0 1 0 0 0 0 0 0 1 0 2 2 1 2 2 0 2 0 1 2 0 0 2 0 1 0 0 2 0 0 0 1 0 0 0 0 0 2 0 0 0 0 2 0 1 2 2 0 0 2 0 1 1 1 1 0 1 1 1 0 1 1 0 1 0 1 1 0 0 0 0 0 0 0 0 0 0 0 1 0 0 0 0 0 0 0 1 1 0 1 0 0 0 0 0 1 1 1 1 1 2 0 1 2 1 1 1 0 0 2 1 1 0 0 0 0 0 0 0 0 0 0 0 0 0 2 0 0 0 2 0 0 1 1 1 0 0 0 0 0 0 0 2 0 2 1 1 0 0 1 1 0 0 2 0 0 2 0 2 1 2 1 0 2 1 1 0 0 1 2 0 0 2 0 0 1 0 1 1 1 2 2 2 2 0 0 1 1 1 1 0 0 0 0 0 1 1 1 1 1 0 1 0 0 0 0 1 1 0 2 0 0 0 0 0 1 1 0 0 0 2 2 0 1 1 1 0 2 1 1 1 2 2 1 2 0 0 1 1 0 1 1 1 0 0 0 1 0 0 1 1 0 1 0 2 0 1 1 0 2 1 2 0 0 0 0 0 0 2 0 0 0 0 0 0 1 1 2 0 2 2 2 0 0 2 0 2 0 0 0 0 1 1 0 1 0 0 0 0 0 1 1 1 2 0 2 1 0 1 1 0 0 0 1 0 2 2 0 0 0 0 0 0 0 0 0 0 0 1 1 1 0 2 1 0 2 1 2 0 1 0 2 1 1 1 0 1 1 1 1 2 0 0 0 0 0 0 1 1 0 0 2 1 2 1 2 1 1 0 0 0 0 0 0 0 1 0 1 0 0 1 0 2 2 2 1 0 0 0 0 0 2 1 0 1 2 1 0 2 0 0 0 0 0 0 1 2 0 0 0 1 1 2 0 1 1 2 0 1 1 2 2 1 1 0 1 1 0 1 1 1 1 0 0 0 2 2 0 0 0 1 1 0 1 1 1 0 0 0 2 0 1 1 0 0 1 0 1 1 2 2 2 2 2 0 1 1 0 1 0 0 0 0 0 1 0 0 0 0 1 0 0 1 2 0 1 1 1 0 1 1 2 1 1 1 0 0 1 1 0 0 0 0 0 1 0 1 0 0 2 0 0 0 0 2 1 0 0 1 0 0 0 0 0 0 1 0 0 0 0 0 0 0 0 0 0 0 1 0 2 1 0 0 2 1 0 1 1 0 0 0 1 1 1 0 2 0 0 0 0 0 0 0 0 2 1 0 0 1 1 1 2 0 1 1 0 0 0 1 0 0 2 1 1 0 0 0 0 1 0 0 0 0 0 0 2 2 1 0 1 0 1 1 2 0 2 0 0 1 0 0 1 0 0 0 0 1 1 1 1 1 0 0 0 1 1 0 1 0 0 0 2 0 1 0 2 0 0 0 1 0 1 1 2 1 1 1 0 0 0 0 0 0 0 0 1 1 0 0 0 0 2 0 2 0 1 1 0 1 1 1 0 0 2 1 0 1 1 0 0 0 0 0 1 0 0 0 1 1 1 0 0 0 0 0 0 1 1 0 1 2 1 0 0 2 2 0 2 0 0 1 0 0 1 0 0 1 1 0 1 0 0 0 1 0 1 1 2 0 1 1 0 0 0 0 1 0 0 1 1 0 0 0 0 1 0 2 0 2 0 0 0 0 2 2 1 2 1 1 1 0 0 0 0 0 0 1 0 0 2 2 1 0 1 1 1 1 0 1 0 0 0 0 0 0 0 0 1 1 1 2 1 0 2 1 1 2 2 0 0 1 0 0 1 1 0 2 1 1 0 2 0 0 0 0 0 0 0 0 2 2 0 0 0 0 0 0 1 0 1 0 1 1 0 2 0 0 1 0 2 0 2 2 0 1 1 0 1 0 1 0 0 0 2 2 0 1 1 0 0 1 0 1 0 1 2 0 0 1 0 0 2 0 0 1 2 0 0 0 1 2 0 1 0 0 0 0 0 1 0 1 2 2 0 1 1 0 0 0 0 0 1 0 1 1 0 1 0 0 0 1 0 0 0 0 0 2 0 0 0 0 0 0 0 0 0 0 2 0 0 0 2 0 0 0 0 0 0 1 0
44 1 1 0 1 0 2 2 1 1 0 0 0 0 0 0 0 1 0 1 2 0 0 2 2 0 0 0 2 2 0 1 1 1 2 2 1 2 0 0 1 0 0 0 2 1 1 0 0 0 0 0 0 0 0 2 1 1 1 0 1 2 0 1 0 1 0 0 0 0 1 0 2 2 1 2 2 0 2 1 0 1 1 2 2 0 0 1 1 2 1 1 0 2 0 0 0 1 0 2 0 0 2 0 2 0 2 0 1 0 0 1 0 0 2 2 1 0 1 1 1 0 1 1 0 1 0 1 2 0 1 1 0 0 0 0 0 0 0 1 0 0 0 0 0 0 0 0 0 0 0 1 1 0 1 0 0 0 1 1 0 0 1 1 0 1 0 0 1 2 0 1 0 1 0 1 0 1 0 0 0 1 1 1 0 1 1 2 1 0 1 0 2 0 2 1 2 0 0 0 0 0 0 0 2 0 1 1 0 0 0 1 1 0 0 2 0 0 1 0 2 2 2 2 0 0 0 1 0 0 0 0 0 0 2 0 0 2 0 0 0 1 2 2 2 2 0 0 0 0 0 0 0 0 0 2 1 1 0 0 0 0 0 1 1 1 0 0 1 0 1 1 0 0 0 0 0 0 1 0 0 0 0 0 0 0 0 0 2 2 0 1 1 2 2 1 2 0 0 2 1 0 1 1 0 0 0 0 0 0 0 1 2 0 0 0 1 1 0 0 1 2 1 1 2 0 2 2 2 0 2 2 0 2 0 0 0 1 1 1 0 1 2 0 0 0 2 0 2 1 1 0 1 2 1 1 1 0 0 0 0 0 1 1 0 1 1 2 1 0 1 1 0 0 1 1 0 0 1 1 0 2 0 1 0 0 1 0 0 0 0 0 1 0 1 1 0 0 0 0 0 0 0 2 2 0 0 0 0 0 0 0 0 0 0 0 0 1 0 0 0 2 0 2 1 1 0 0 0 0 0 0 0 0 0 0 1 0 0 0 2 0 2 0 1 0 0 0 0 0 0 0 2 2 2 0 0 1 1 0 2 1 0 1 1 1 1 1 2 0 1 0 0 0 2 0 1 0 2 0 0 1 2 2 1 1 1 2 2 0 0 0 1 1 0 0 1 0 0 2 2 1 1 1 0 0 0 0 0 1 0 1 0 1 1 0 0 2 0 2 2 2 1 1 0 1 1 1 1 1 1 0 2 1 1 0 1 0 0 0 0 2 0 1 1 2 1 0 2 0 0 0 1 2 1 0 0 1 0 0 0 1 1 0 0 1 0 1 1 0 1 1 0 0 0 1 1 2 0 2 2 0 1 1 1 1 0 0 0 0 0 0 0 0 2 0 0 2 2 2 2 0 0 0 0 2 1 1 1 1 1 1 0 0 2 0 0 1 0 1 1 1 1 1 1 0 1 2 0 0 1 1 0 1 0 0 1 2 1 0 0 1 0 0 1 1 1 0 0 0 1 2 0 1 0 0 0 2 2 0 0 0 1 2 0 2 1 1 1 0 0 1 1 0 0 0 1 1 2 2 1 0 2 1 1 1 1 0 0 0 0 0 0 1 1 0 0 1 0 1 0 2 0 0 2 2 0 2 2 0 1 0 0 2 0 1 0 0 1 0 0 0 0 2 0 0 0 1 1 0 1 0 0 0 0 0 1 0 1 0 0 0 0 1 0 0 1 1 0 2 2 1 0 0 1 0 1 0 1 1 0 0 1 1 0 1 2 2 0 2 0 1 0 2 1 0 0 1 1 2 0 1 2 0 0 1 0 2 2 2 0 0 0 2 2 2 0 1 0 1 1 1 0 0 1 1 1 0 1 0 1 0 1 1 1 2 0 1 2 1 1 1 0 2 0 0 0 0 0 0 2 0 1 2 0 1 1 1 1 0 0 0 0 0 0 0 0 1 0 0 0 2 1 0 1 1 0 1 0 0 1 0 0 0 0 1 1 0 2 0 1 0 2 0 0 0 0 1 1 1 2 0 2 0 0 0 1 2 0 2 0 1 0 1 2 1 2 0 0 0 1 2 0 2 2 1 0 1 1 1 1 1 1 0 1 1 1 0 1 1 0 0 2 0 0 0 1 0 0 0 0 1 0 1 1 0 0 1 0 0 0 1 2 0 1 0 0 1 0 0 2 0 1 2 1 0 1 1 0 0 0 0 1 0 1 1 1 0 2 0 0 0 0 1 0 0 1 0 2 0 0 0 0 1 0 0 0 0 0 2 0 0 0 0 0 0 0 1 2 0 1 0
45 0 1 0 0 0 1 2 0 2 0 0 1 1 0 0 0 2 2 0 1 1 1 2 2 0 0 0 1 1 2 0 1 1 1 1 2 1 1 1 0 0 0 0 2 0 1 0 0 0 0 1 0 1 0 1 0 0 0 0 1 2 1 2 0 1 0 2 0 0 0 0 2 2 0 2 2 0 1 0 1 1 2 2 0 0 1 0 0 2 0 1 1 1 0 0 0 1 1 1 1 1 0 0 2 2 2 0 2 1 0 2 0 1 2 2 2 0 1 1 1 0 1 1 0 1 0 1 1 1 1 1 0 0 1 0 0 0 0 0 0 0 0 0 0 0 1 1 2 1 1 1 0 0 0 0 0 1 2 1 1 1 0 2 2 2 0 0 2 1 0 1 1 1 0 0 0 0 0 0 0 1 2 2 0 2 2 1 0 0 0 1 2 2 2 2 1 0 0 0 0 0 1 0 2 1 2 0 1 0 2 2 0 0 0 2 1 0 1 1 1 0 2 1 0 2 1 1 0 0 0 0 0 0 1 0 1 1 0 1 0 1 2 1 2 1 1 0 1 1 1 1 0 1 0 1 0 0 0 0 0 0 0 1 1 1 0 0 1 0 0 1 1 0 0 0 0 2 2 0 0 0 0 0 0 1 1 2 0 2 1 0 0 2 2 1 1 1 0 1 0 0 0 0 0 0 0 0 0 0 0 0 1 0 1 0 1 1 1 0 0 2 1 2 0 0 0 0 0 1 2 1 1 2 0 0 1 1 0 1 1 1 2 1 0 2 1 0 1 1 1 0 1 1 0 1 1 0 0 0 0 0 2 0 2 0 1 2 1 0 1 1 2 2 1 0 0 2 1 1 0 1 0 0 0 0 0 0 0 0 0 0 0 0 1 1 1 0 1 0 1 0 0 1 1 1 0 0 0 0 0 0 1 0 1 1 1 0 1 1 1 0 1 1 0 2 1 1 1 0 1 0 0 2 2 2 0 0 0 0 2 0 1 0 1 1 0 2 0 0 0 1 1 2 2 1 1 2 2 0 1 2 0 1 0 1 1 2 1 1 2 1 2 2 2 0 2 0 1 0 2 1 1 1 2 1 0 1 1 0 0 0 0 1 0 0 2 1 1 0 1 0 1 1 0 1 1 1 0 0 0 1 1 1 1 0 1 0 2 1 1 2 2 2 2 2 0 0 0 2 0 2 0 0 1 0 1 0 2 1 0 1 0 1 2 2 2 1 1 0 1 1 0 2 0 2 0 1 1 1 1 0 0 0 0 0 2 1 0 1 0 1 0 0 0 1 1 1 0 1 1 0 1 0 1 0 0 1 0 0 0 1 0 0 0 0 0 0 0 0 0 2 1 1 0 2 0 1 2 1 0 0 0 0 1 0 0 0 0 0 0 0 1 1 1 1 0 2 0 0 1 1 0 2 0 0 2 1 0 0 1 0 0 0 1 1 1 0 0 0 0 1 0 0 0 0 0 2 2 0 0 0 1 1 0 1 1 1 0 0 0 2 1 0 0 0 2 0 0 0 2 0 1 1 0 0 2 1 0 0 0 0 2 2 0 1 0 1 0 0 0 0 0 1 2 2 1 0 0 1 0 0 0 0 0 0 0 0 0 0 0 0 0 1 1 2 1 1 1 1 2 0 0 1 0 0 1 0 1 2 1 1 1 1 0 0 1 0 0 1 0 1 1 0 0 1 1 0 1 0 0 0 2 0 2 0 2 0 0 1 1 0 2 1 0 0 0 0 1 1 0 1 0 1 1 0 1 2 1 2 0 1 1 1 2 1 0 1 0 0 1 1 0 0 0 1 1 0 0 1 1 0 0 0 0 2 1 0 2 1 1 0 0 0 0 0 0 0 0 0 0 2 2 0 0 1 1 0 0 0 0 0 1 1 0 1 1 0 1 0 0 1 1 0 2 0 0 0 0 0 1 1 0 0 0 2 1 0 1 1 0 0 0 0 0 0 0 1 1 1 1 1 2 0 0 0 0 0 0 1 1 2 2 1 2 1 2 0 0 0 1 2 0 2 1 1 1 1 0 0 0 1 1 0 1 2 2 1 1 0 0 2 2 1 1 0 1 2 0 1 0 0 0 2 0 0 0 2 0 0 0 0 1 2 2 1 0 0 0 1 1 0 1 2 2 0 1 2 0 0 0 0 1 0 0 0 0 0 1 0 0 0 0 0 1 1 1 1 1 1 1 1 0 1 1 0 0 0 0 2 0 2 0 0 0 0 0 0 2 0 1 0
46 1 1 0 1 0 1 1 1 0 0 1 0 0 0 0 0 1 0 2 1 1 1 2 2 0 0 0 0 0 2 0 2 1 0 2 2 1 0 0 0 0 0 1 2 1 1 0 0 0 0 0 1 1 1 0 0 0 1 0 0 1 0 2 0 0 0 1 0 0 1 1 2 2 1 2 2 0 2 0 0 2 0 0 2 0 0 0 0 2 0 0 1 2 2 2 0 2 1 2 0 0 0 0 2 1 2 1 2 1 0 1 0 1 1 1 1 0 0 2 2 0 2 0 0 1 0 2 2 2 1 1 1 0 0 0 0 0 0 1 0 0 0 0 0 0 0 0 0 0 0 0 0 1 0 0 0 2 0 1 0 0 2 0 1 2 0 0 0 1 0 0 0 2 1 0 0 1 0 0 0 1 1 1 0 1 1 1 0 1 1 1 0 0 0 1 1 0 0 0 0 0 0 0 2 1 2 1 2 1 1 0 1 0 0 2 0 0 2 0 2 0 2 1 0 1 0 1 0 0 1 1 0 0 1 0 0 1 1 1 0 0 2 2 2 2 0 0 0 0 0 0 0 0 0 1 2 1 0 1 0 0 0 2 0 0 1 0 1 1 0 1 0 2 1 0 0 0 1 0 1 0 1 1 0 2 0 2 0 2 2 0 0 2 2 0 2 0 0 2 1 0 1 1 0 0 0 1 1 0 0 2 1 0 0 0 1 1 0 0 0 2 1 0 0 0 0 1 0 1 1 1 2 1 0 0 0 1 0 0 1 2 1 2 0 1 1 1 1 1 0 0 0 1 1 0 0 0 0 2 2 2 0 0 0 1 0 1 2 1 0 0 0 0 1 0 0 1 0 2 0 0 0 0 0 1 1 0 0 0 0 0 1 0 2 0 1 0 1 1 0 1 0 1 0 0 0 1 0 0 0 0 0 0 1 0 0 1 0 0 0 2 1 2 0 2 0 1 1 0 1 0 0 0 0 1 0 0 0 0 1 0 2 2 0 1 0 1 0 0 0 1 2 2 2 2 0 1 1 0 2 2 1 0 0 1 1 0 2 0 0 0 1 1 1 0 1 0 2 1 2 1 1 1 1 1 0 0 0 0 1 1 0 1 1 0 1 1 1 1 2 0 2 2 0 0 1 1 0 1 0 0 1 0 0 0 1 1 0 1 1 2 0 0 0 0 0 1 1 1 1 1 2 1 0 1 1 0 1 1 1 1 0 0 1 0 1 1 2 0 0 0 0 1 1 0 0 0 2 0 0 0 1 0 0 1 0 1 0 1 0 0 2 0 0 0 2 2 0 1 1 0 0 0 0 0 0 0 0 0 0 1 0 0 0 0 0 0 0 0 0 2 2 0 0 1 2 0 0 1 1 0 1 2 0 0 1 1 1 0 0 0 0 0 0 0 2 0 0 0 2 2 1 1 0 1 0 2 0 1 0 0 0 0 1 1 1 0 0 0 0 2 0 2 1 0 0 1 1 0 0 0 2 0 2 2 0 0 1 0 0 0 0 0 1 0 1 0 0 0 2 0 2 0 0 2 0 2 0 1 0 0 0 1 1 0 0 2 0 0 0 1 0 1 1 2 0 0 0 0 1 1 0 0 0 0 0 1 2 0 0 0 0 1 1 2 0 1 1 0 1 1 0 1 0 0 1 0 0 1 1 1 0 0 1 0 0 1 0 0 0 0 0 0 0 1 1 0 0 0 1 1 2 0 0 0 2 2 0 0 0 0 2 0 0 1 0 0 1 1 0 1 0 0 1 1 1 1 1 2 0 1 0 1 1 1 0 0 0 1 1 2 0 1 0 0 0 0 0 0 0 0 2 1 1 1 0 0 2 2 2 2 0 1 0 0 0 0 0 0 1 1 2 2 0 1 1 0 1 0 1 0 1 1 0 1 1 0 1 0 0 2 2 1 0 1 0 0 1 1 1 0 0 0 0 1 1 0 1 1 1 0 1 0 0 0 1 0 1 1 1 1 2 0 0 0 0 0 0 1 0 1 0 1 1 0 2 0 0 0 0 2 0 2 2 1 0 2 0 1 0 0 0 0 1 1 1 1 2 1 0 1 2 1 1 0 0 1 0 1 0 0 0 1 1 0 0 0 0 1 0 1 2 0 1 1 0 0 0 0 1 0 2 1 1 1 1 0 0 0 0 0 0 0 0 1 1 0 1 0 0 0 0 0 0 0 2 0 2 0 1 1 0 1 0 0 0 0 0 2 0 0 1 2 0 1 0 0 0 0 1 1
47 1 1 0 1 0 2 2 0 1 0 1 1 1 0 0 0 0 1 1 1 1 1 2 2 0 0 0 2 2 2 0 0 0 0 0 2 1 0 0 0 0 0 0 1 0 1 0 0 0 0 0 0 0 0 1 0 0 1 1 0 1 0 2 0 0 0 1 0 0 0 1 2 2 1 2 2 0 2 1 0 2 0 0 2 0 0 2 2 2 2 1 1 1 1 2 0 2 2 2 0 0 0 0 2 0 2 2 2 0 0 2 0 1 1 1 1 0 0 2 2 0 0 2 0 0 0 0 1 0 0 0 0 0 0 0 0 0 0 2 1 0 0 0 0 0 0 0 1 1 0 0 0 1 0 0 0 1 0 1 2 1 1 1 1 2 1 0 0 2 0 1 0 1 0 0 0 2 2 2 0 2 0 1 1 0 1 1 1 0 2 0 2 1 2 1 1 0 0 0 0 0 1 1 1 0 1 0 0 0 2 2 1 1 0 2 0 0 1 1 1 1 2 2 0 0 0 0 0 0 0 0 0 0 1 0 0 2 0 0 0 0 2 2 1 1 0 0 1 1 1 1 0 0 0 2 1 1 1 0 0 0 0 0 0 0 1 0 2 0 0 1 0 1 0 0 0 1 2 0 1 0 2 2 0 2 1 1 1 2 1 2 1 2 2 2 1 0 0 1 0 0 2 2 1 0 0 0 1 0 1 2 2 0 1 0 2 1 0 1 0 2 0 1 1 0 1 2 1 0 1 0 0 1 0 1 1 0 0 2 1 2 2 2 0 1 0 0 2 1 1 0 0 2 2 0 0 0 0 1 1 1 1 1 0 1 0 2 2 1 0 0 0 0 2 0 0 2 0 2 0 0 0 0 1 0 0 0 0 1 0 1 2 0 2 0 1 0 1 1 0 1 0 0 0 1 1 0 0 0 0 0 0 0 2 0 2 0 1 0 0 1 0 1 2 2 2 0 2 0 0 1 0 0 0 1 0 0 0 1 1 0 1 1 2 1 1 2 0 0 0 1 0 1 0 0 0 2 1 0 1 0 0 0 0 0 0 2 2 2 2 2 1 1 0 1 0 0 1 0 0 1 0 0 2 1 0 0 0 1 2 1 0 1 0 0 2 1 1 0 1 1 2 2 0 1 1 0 1 1 1 2 0 2 2 0 0 1 1 1 1 2 0 2 0 2 0 1 1 1 1 0 1 1 1 0 0 0 0 0 1 2 0 1 2 1 1 1 2 0 0 0 0 2 0 1 0 0 2 1 0 0 0 2 2 0 2 0 1 0 0 2 1 0 1 1 1 2 0 0 2 0 0 0 0 0 0 1 0 0 0 0 1 0 0 0 0 1 1 2 1 1 2 1 0 2 1 1 1 1 1 1 0 0 2 0 0 0 0 0 0 0 1 1 1 0 1 1 0 0 1 1 1 2 0 1 1 2 0 0 0 0 0 1 2 1 2 0 0 0 0 1 0 0 1 1 0 2 2 2 2 0 1 0 2 2 0 0 0 0 1 0 1 0 0 1 1 0 0 1 0 0 2 0 0 1 2 1 0 1 0 0 0 0 0 0 0 1 0 1 1 1 0 1 0 1 1 1 2 0 0 0 0 0 0 0 0 1 1 0 1 0 1 2 0 1 0 1 1 0 2 1 0 0 0 0 0 0 0 1 1 1 1 0 0 1 0 2 0 1 1 1 0 0 0 2 0 0 0 0 0 1 1 0 0 1 1 1 0 0 0 0 1 1 1 0 0 0 1 2 0 1 1 0 0 1 0 0 0 2 0 2 1 0 0 0 0 1 0 0 1 1 0 0 0 0 1 0 0 0 1 1 0 0 0 2 0 0 2 2 2 2 0 1 0 0 0 0 0 1 0 1 2 0 0 1 0 0 1 0 1 1 0 0 0 0 0 1 1 0 0 1 2 0 2 0 0 0 0 0 1 0 0 0 0 0 1 0 2 0 0 0 0 0 0 1 0 1 1 2 2 0 2 0 0 0 0 0 1 0 1 1 1 2 2 2 2 0 0 1 0 1 0 1 2 1 1 1 1 1 1 1 1 0 1 1 1 1 1 1 0 1 2 1 2 0 0 1 0 1 0 0 0 1 0 1 1 0 0 0 0 0 2 0 1 1 0 1 0 0 1 0 2 2 1 0 1 1 1 2 1 0 1 1 0 0 0 0 2 0 1 0 0 0 0 1 0 0 1 0 1 1 0 0 0 0 0 0 0 1 0 0 0 2 1 0 0 0 1 0 0 0
48 1 1 1 0 1 2 2 0 2 0 0 0 0 0 0 0 1 1 1 1 0 1 1 2 0 0 0 0 0 2 1 0 0 0 0 1 1 0 0 0 0 0 0 2 0 1 0 2 0 0 2 1 2 0 1 0 0 1 0 1 1 0 2 0 0 0 0 0 0 1 2 2 2 2 2 1 0 2 2 0 2 0 0 2 0 0 0 0 2 0 1 0 0 0 1 1 1 1 2 1 0 0 0 2 2 2 0 0 2 0 0 1 1 1 1 1 0 0 2 2 0 2 0 0 2 0 1 1 0 0 0 1 0 0 0 0 0 0 0 1 0 0 0 0 0 0 1 2 1 1 1 0 0 0 0 0 0 2 0 0 0 1 1 0 1 0 0 0 1 1 0 0 2 0 0 0 1 1 1 0 1 1 1 0 2 2 2 1 0 1 0 2 1 2 1 2 0 0 1 0 0 0 0 2 0 2 0 0 1 0 1 2 0 0 2 1 0 0 1 1 0 2 1 1 0 0 2 0 0 1 1 0 0 1 0 0 2 0 0 0 0 2 1 2 2 1 0 0 0 0 0 1 0 0 1 0 0 0 0 0 0 0 1 0 0 0 0 2 1 0 1 0 0 0 1 0 1 1 0 0 1 0 0 1 0 0 1 0 2 1 0 0 2 2 0 2 0 0 1 0 0 2 2 0 0 2 1 1 0 0 1 2 1 1 0 2 1 0 1 0 2 0 1 1 0 2 0 0 1 1 1 1 1 0 1 1 1 0 0 0 0 2 1 0 0 1 0 0 2 2 0 0 2 2 0 0 0 0 2 2 2 1 0 1 0 0 2 0 0 2 2 1 0 0 2 0 2 0 2 1 0 0 0 1 1 1 0 0 1 1 1 0 1 2 0 1 0 0 1 0 1 0 1 1 0 1 0 0 0 0 0 0 0 1 1 0 0 0 1 1 1 1 1 0 2 1 2 2 0 2 0 0 0 0 0 0 1 0 0 1 0 0 0 2 1 2 1 0 0 0 0 1 2 2 1 1 0 0 0 2 1 0 1 0 1 1 0 2 0 1 0 2 2 1 0 0 0 2 0 1 0 1 1 2 0 0 0 0 1 2 1 2 0 1 0 1 2 2 0 0 0 0 0 0 2 2 0 0 2 0 0 1 1 1 0 1 0 0 2 2 1 0 2 0 2 0 0 0 0 0 1 0 0 0 0 2 0 1 1 1 1 0 1 1 2 1 2 0 0 1 1 1 2 0 1 0 1 0 1 1 0 0 1 1 0 2 0 1 0 0 1 0 0 0 0 1 2 0 1 2 0 1 2 2 0 2 0 0 0 0 0 0 0 1 0 0 1 1 0 0 1 0 1 0 2 0 2 2 2 1 0 0 0 1 0 0 0 0 0 0 0 0 0 0 0 1 1 0 0 1 1 0 1 0 1 0 2 0 0 0 1 0 1 2 1 0 1 0 0 0 1 0 1 0 0 0 2 2 1 0 1 1 0 1 1 0 2 0 0 0 0 0 0 1 1 1 0 0 1 0 0 2 1 0 1 2 1 0 1 0 0 1 1 0 0 0 2 0 0 0 1 0 1 0 1 0 2 2 0 1 0 0 0 0 0 0 0 0 0 0 0 0 2 0 0 0 1 0 0 2 0 0 0 0 0 0 0 2 2 0 0 0 0 0 1 0 0 0 0 0 0 0 1 0 0 2 0 0 1 0 0 0 0 0 1 2 1 0 0 0 1 2 0 0 0 0 0 1 1 0 1 1 0 0 1 0 2 0 1 1 2 0 1 1 1 0 0 1 1 1 1 0 0 0 0 1 1 1 0 0 0 0 0 0 2 0 1 2 1 1 2 0 1 0 0 0 0 0 0 0 2 1 0 0 0 0 0 0 0 0 0 0 0 0 0 0 0 0 0 0 2 0 0 2 0 0 1 0 0 2 0 0 0 0 0 1 0 0 1 0 0 2 0 0 1 0 2 2 2 2 0 2 1 0 1 0 1 0 0 1 2 1 1 2 2 2 0 0 0 1 2 2 0 1 1 0 0 1 1 1 1 0 0 0 1 1 0 1 1 0 0 2 1 0 0 1 1 0 0 0 1 1 1 0 1 1 1 0 0 0 0 2 0 0 0 1 2 1 1 0 0 1 2 1 0 2 1 0 0 0 0 1 1 0 1 1 0 2 1 1 0 0 0 1 1 1 0 2 0 0 0 1 2 0 0 0 0 0 1 0 0 0 1 1 0 0 0 0 0 2 1
49 0 2 1 1 0 1 2 0 0 0 1 0 0 0 0 0 1 2 1 1 0 1 1 1 1 1 0 1 1 1 0 1 1 0 0 2 0 0 0 1 0 0 0 1 0 1 0 0 0 0 0 0 0 1 0 0 0 1 0 0 2 0 1 0 0 0 1 0 0 0 0 1 1 2 1 1 0 1 0 2 2 0 0 2 0 0 0 0 2 0 0 0 2 0 1 0 2 0 1 0 1 1 0 2 0 2 2 2 0 0 2 2 2 2 2 2 0 0 2 2 1 2 0 0 1 0 0 2 0 1 1 0 0 1 0 0 0 0 1 0 0 0 0 0 0 1 0 0 0 0 1 0 0 0 0 0 0 2 1 1 0 1 1 1 1 1 1 0 0 1 1 0 1 0 0 0 2 1 2 0 2 1 1 0 1 1 1 0 0 2 0 1 0 1 1 1 0 0 1 0 1 1 0 1 0 2 0 0 0 0 1 1 0 0 2 0 0 1 0 2 1 1 0 0 0 0 1 0 0 0 0 0 0 1 0 0 2 0 0 0 0 1 1 1 1 0 0 0 0 0 0 1 0 0 0 1 1 1 1 1 1 0 1 1 0 1 0 2 1 1 2 0 1 0 0 0 1 2 0 1 0 1 1 0 1 0 1 0 1 0 0 0 2 1 0 2 1 0 2 0 0 0 0 0 0 0 0 0 0 0 0 0 0 1 0 2 0 1 0 0 1 0 1 1 0 1 1 0 1 2 2 0 2 0 0 0 0 0 0 0 0 2 2 0 0 1 1 0 1 1 1 0 2 2 0 1 0 0 2 2 1 1 0 1 0 0 2 0 0 2 2 0 0 0 0 0 1 1 1 0 0 0 0 1 0 0 0 0 0 0 0 1 0 2 0 1 1 0 0 0 0 0 2 1 0 0 0 0 0 0 0 1 0 1 0 0 0 0 0 0 0 0 1 1 1 1 0 1 0 0 0 0 1 1 1 0 0 0 0 1 0 2 0 1 1 0 2 0 0 0 1 1 2 1 1 0 0 0 0 2 0 0 1 1 1 1 1 1 0 0 0 2 2 1 1 1 1 1 0 0 1 0 0 2 0 0 2 1 0 0 0 0 1 1 0 2 1 1 0 1 0 2 1 0 1 1 0 0 1 0 2 1 1 1 0 0 0 0 1 1 1 0 2 0 1 0 0 0 1 0 0 1 0 0 1 2 0 0 1 1 1 0 0 1 2 1 0 2 0 0 0 1 2 1 1 0 1 1 0 0 0 0 0 0 0 1 0 1 0 0 0 0 0 0 0 0 1 0 1 1 0 2 2 0 2 2 2 1 1 0 1 0 1 1 0 1 0 0 0 0 0 0 0 1 2 0 1 2 2 1 0 0 0 1 0 0 1 1 0 0 0 1 1 1 1 2 2 0 0 1 1 0 2 0 1 0 2 1 0 0 0 0 1 2 1 1 0 0 0 0 2 0 1 1 0 0 2 2 1 0 0 0 0 1 1 1 1 1 0 0 0 0 0 2 0 0 0 0 0 1 0 1 0 0 1 0 1 1 0 0 0 0 1 1 0 0 2 0 2 1 1 0 1 1 2 0 2 2 0 1 0 0 0 0 0 0 0 0 0 0 0 0 1 1 2 0 0 0 0 0 0 1 0 0 1 0 0 1 1 0 0 0 0 1 1 0 0 0 0 0 0 0 0 0 1 1 0 1 1 0 0 2 0 1 0 2 0 0 0 0 0 1 0 0 0 0 0 1 1 0 1 1 0 0 1 0 1 0 2 0 2 2 0 1 0 0 1 0 0 1 1 0 0 0 0 1 1 1 1 1 0 2 1 1 1 0 1 2 1 1 1 0 1 0 0 0 0 0 0 0 2 2 1 0 0 0 0 0 0 0 0 0 0 0 0 0 0 0 1 1 1 2 0 0 1 1 0 0 0 0 0 0 0 0 0 1 0 2 0 1 0 2 1 0 2 0 1 1 1 2 0 2 0 0 0 0 0 1 0 1 1 0 1 2 1 2 0 0 1 0 2 0 0 0 2 0 2 0 1 0 0 0 0 0 2 2 0 2 2 0 1 1 0 0 0 1 0 0 0 0 0 0 1 1 0 0 0 0 1 0 0 2 1 1 0 0 0 0 0 2 0 2 0 0 0 0 2 1 1 1 0 1 1 0 0 0 0 2 0 1 0 0 1 0 1 1 1 1 0 0 1 0 2 0 0 1 0 2 2 1 1 0 2 0 0 0 0 0 0 2 0
50 0 2 0 0 0 0 2 0 1 0 2 0 0 0 0 0 1 0 2 1 1 0 2 2 0 0 0 0 1 1 0 2 2 0 2 0 2 0 0 1 0 0 1 2 2 0 0 0 0 0 0 2 2 0 0 0 0 0 1 0 1 0 1 0 0 0 1 0 0 1 1 1 1 1 1 1 0 2 1 0 1 0 0 2 0 1 0 0 2 0 1 1 2 0 1 0 1 1 2 1 0 2 0 2 0 2 2 1 0 0 1 0 1 2 2 2 1 0 0 1 0 2 0 0 0 0 1 2 0 1 1 0 0 0 0 1 0 1 0 0 0 0 0 0 0 0 0 0 0 0 1 0 0 0 0 0 1 1 0 0 0 2 0 0 2 0 0 1 2 0 0 0 1 1 0 0 0 0 0 0 1 1 1 0 1 2 1 0 0 1 1 2 1 2 1 2 0 0 0 0 2 0 0 2 0 1 0 0 1 1 2 2 0 0 2 0 0 1 1 1 1 2 2 0 1 1 1 0 0 1 1 0 0 1 0 0 2 0 0 0 0 2 0 2 2 2 1 1 1 0 0 0 0 0 1 1 1 2 2 1 1 0 0 0 0 0 1 1 1 0 2 0 2 0 0 1 1 1 0 0 1 1 1 1 1 2 2 0 2 0 0 0 2 1 0 2 0 0 0 1 0 0 0 0 0 0 0 0 0 0 2 1 0 2 0 1 0 1 0 1 1 1 2 1 0 0 2 1 2 2 1 1 1 1 0 0 1 0 1 0 0 2 2 0 1 0 0 1 1 1 0 0 1 1 0 0 0 0 2 2 1 2 0 1 0 0 1 2 0 0 0 0 0 1 1 0 2 2 0 1 0 0 0 0 1 2 0 0 1 0 1 2 1 1 1 1 1 0 0 0 1 0 0 0 1 1 1 0 0 0 0 0 0 2 0 1 0 0 0 0 1 0 1 0 2 1 2 2 2 0 0 2 1 1 0 1 1 0 0 0 0 2 2 0 0 0 2 0 0 0 0 2 2 2 2 0 1 0 1 1 1 0 1 1 1 1 1 1 0 1 0 1 1 1 0 0 0 1 0 0 2 1 1 2 1 0 1 1 0 1 1 0 1 0 0 1 1 1 0 1 0 2 1 0 1 1 0 0 1 0 1 1 1 1 1 0 2 0 2 2 2 2 1 0 1 0 0 0 2 0 2 0 0 0 0 1 0 0 2 0 0 0 0 2 2 0 1 1 0 0 0 0 1 1 1 1 1 0 1 1 0 1 0 0 0 2 1 1 0 1 1 1 0 1 1 0 2 0 2 2 0 1 1 0 1 0 2 1 1 0 0 1 0 0 0 0 0 1 1 0 2 1 0 0 1 2 1 1 1 2 1 0 1 0 1 0 2 1 0 0 0 0 1 1 1 2 0 0 0 0 0 0 2 0 1 0 0 0 1 0 0 0 1 2 2 2 0 0 0 0 2 0 0 0 0 1 1 1 0 0 0 1 2 0 2 1 0 0 0 1 0 0 0 0 0 1 0 1 1 0 2 2 0 0 2 0 1 0 0 0 0 0 2 1 0 0 2 0 1 1 1 0 0 2 2 1 1 1 0 1 0 0 1 0 0 0 1 1 0 0 0 1 2 0 2 1 0 0 0 1 0 0 0 0 0 1 0 0 2 2 2 0 0 0 1 0 1 0 0 0 0 0 0 0 0 0 0 1 0 0 0 1 0 0 1 1 0 0 0 0 0 1 1 1 0 0 0 1 1 0 2 0 0 1 1 1 1 0 2 0 2 2 0 1 0 0 0 0 0 0 1 0 0 1 1 2 1 1 0 0 0 1 1 1 2 0 1 0 0 0 0 0 2 0 0 0 0 0 0 0 2 0 0 1 0 0 1 2 1 0 2 0 0 0 0 0 0 1 0 0 1 1 0 1 0 0 0 0 0 2 0 0 0 0 0 0 0 1 1 0 0 1 1 0 0 0 0 1 1 1 1 0 0 0 2 0 0 0 1 1 1 0 2 1 1 2 0 0 1 0 2 0 1 2 2 0 2 1 1 1 0 1 0 1 1 1 0 1 1 0 0 2 2 2 0 0 0 0 0 0 0 0 1 0 1 1 0 0 1 0 1 1 0 1 1 0 0 0 1 0 1 2 2 0 0 1 1 0 1 0 0 0 1 0 0 0 0 0 0 0 0 0 1 0 1 1 1 1 0 0 1 2 2 0 0 0 0 0 0 0 0 1 2 0 0 0 0 0 0 2 1
51 0 0 0 0 0 2 2 0 0 0 1 0 1 0 0 0 0 2 0 0 1 1 0 1 1 1 0 2 2 1 0 2 2 0 0 2 1 0 0 0 1 0 0 1 0 0 1 0 0 0 2 1 2 0 0 0 0 1 1 1 1 0 1 0 0 0 0 0 0 0 0 2 2 1 2 2 0 2 0 2 2 0 0 2 0 0 0 0 2 0 0 0 2 1 1 0 1 1 2 1 0 0 0 2 2 2 2 2 0 0 2 1 1 1 0 0 0 1 1 1 0 0 2 0 0 0 1 1 1 0 0 0 0 0 0 0 0 0 2 0 0 0 0 0 0 0 0 1 1 1 2 0 2 0 1 1 2 0 1 0 0 2 0 1 2 1 1 0 0 0 0 2 1 0 0 0 1 0 0 0 2 0 0 0 0 0 2 0 1 0 1 1 1 1 2 2 1 0 1 0 0 1 0 2 0 2 0 1 0 0 1 1 0 0 2 0 1 1 1 1 0 2 2 0 0 1 0 0 0 0 0 0 1 2 0 1 2 0 0 0 0 2 1 1 1 0 0 1 1 1 1 0 0 0 1 0 0 0 0 0 0 0 0 1 0 1 1 2 1 0 1 0 1 0 0 0 0 2 0 1 0 0 1 0 1 0 2 0 2 2 0 1 2 2 1 1 1 0 1 0 0 2 2 2 0 1 0 2 0 1 2 2 1 1 1 1 1 0 0 1 2 1 2 1 0 1 1 0 0 2 1 1 1 0 0 0 1 0 0 0 1 1 1 0 1 0 1 1 1 0 0 0 0 0 0 0 0 0 0 1 2 1 0 1 0 1 1 2 0 0 0 0 0 0 0 0 2 1 1 0 1 0 0 1 2 1 0 0 1 1 1 0 0 2 0 1 0 2 1 0 1 0 0 0 1 2 0 0 0 0 0 1 0 0 0 0 0 0 0 2 0 0 1 0 0 0 1 1 0 1 0 0 0 0 2 0 1 0 0 1 0 1 1 2 1 1 2 0 0 0 1 1 2 2 1 1 2 1 1 1 1 1 0 1 2 2 1 2 1 2 1 0 0 0 0 0 1 2 0 1 2 2 2 0 2 1 2 1 0 0 0 2 0 1 0 1 1 1 0 1 1 2 2 0 2 2 0 0 1 0 1 0 1 1 0 0 0 1 2 2 1 0 2 0 2 1 2 2 0 1 1 1 0 0 0 1 0 0 1 1 1 0 1 1 1 2 1 1 0 0 0 1 2 1 1 0 2 0 0 0 0 0 1 1 0 1 0 1 0 0 2 2 0 1 1 2 0 0 0 0 0 1 1 0 1 1 1 0 0 0 0 0 0 0 0 0 0 0 1 0 1 1 0 0 1 0 0 1 1 0 0 0 1 0 1 0 1 0 1 1 1 0 0 0 1 1 1 0 0 1 1 0 2 0 1 0 0 0 0 1 1 0 1 1 0 0 1 0 0 1 1 2 2 1 1 0 2 1 0 0 0 1 0 2 2 0 2 0 0 0 1 1 0 1 0 1 1 1 1 1 0 2 1 0 1 1 1 0 0 0 0 0 1 0 0 0 2 0 2 0 2 0 0 1 1 1 1 2 1 0 0 1 0 0 0 0 0 0 0 0 0 1 2 1 1 1 0 0 0 0 0 1 0 0 1 0 0 0 0 0 0 0 0 0 0 0 0 0 0 0 0 0 0 0 0 0 0 1 1 0 0 0 0 0 2 0 2 1 2 0 0 2 1 0 1 1 1 0 1 1 1 0 1 1 1 1 2 1 1 1 1 2 0 2 0 0 0 1 1 1 1 0 0 1 0 1 0 0 1 2 1 1 0 0 1 0 1 1 1 1 1 0 1 0 0 0 0 1 0 1 2 1 1 0 0 0 0 1 0 0 0 0 0 1 0 0 0 0 0 0 2 0 0 2 0 0 1 1 1 0 0 0 0 0 0 1 0 2 1 0 0 1 0 0 0 0 1 1 0 1 0 2 0 0 0 0 0 0 1 0 1 1 2 2 2 2 0 0 0 0 1 0 2 2 1 1 2 0 0 0 0 1 0 1 1 1 1 1 2 0 1 1 1 0 1 1 1 0 0 0 0 0 1 1 0 0 1 0 0 0 0 2 0 0 1 0 1 0 2 0 1 1 2 1 0 1 2 0 0 0 0 1 1 0 0 0 0 2 0 0 0 0 0 0 0 2 0 2 0 0 0 1 2 0 0 0 0 0 2 0 0 0 1 0 0 0 0 2 0 1 0
52 1 1 0 0 0 1 1 0 0 0 1 0 1 0 0 0 1 1 1 1 0 0 2 2 0 0 0 0 0 2 0 1 1 1 0 2 1 0 0 0 0 0 1 2 2 2 0 1 0 0 1 1 1 0 1 0 0 1 1 1 1 0 1 0 0 0 2 0 0 0 0 1 1 2 1 1 0 2 1 1 2 0 1 2 0 0 0 0 2 0 0 1 2 1 2 0 0 0 0 1 0 0 0 2 0 2 0 0 0 0 1 1 2 2 2 2 0 1 1 1 1 0 2 0 0 0 1 1 0 0 0 1 0 0 0 1 1 0 1 1 0 1 0 0 0 0 0 1 1 1 2 0 1 1 0 0 1 0 2 1 1 2 0 1 2 0 0 2 0 1 1 0 1 1 0 0 1 0 1 0 2 2 2 0 2 2 0 0 0 0 0 2 2 1 1 0 0 0 0 0 0 0 0 2 1 2 1 1 0 1 0 1 0 0 2 1 0 0 2 0 1 1 1 1 0 0 2 0 0 0 0 0 0 1 0 0 2 0 0 0 0 2 2 2 2 0 1 1 1 1 1 0 1 0 0 0 0 0 0 0 0 0 1 0 0 0 0 1 1 0 1 1 0 0 0 0 1 2 0 0 0 0 0 0 0 0 0 0 1 1 1 0 2 1 0 2 1 1 2 1 0 0 0 0 0 1 0 1 0 0 1 1 0 1 0 1 1 0 0 0 2 0 1 0 0 1 0 0 1 2 1 1 0 0 0 0 1 0 1 0 1 2 2 0 0 1 0 0 2 1 0 0 1 0 1 1 0 0 2 2 2 2 1 2 1 0 2 2 0 0 0 1 1 1 1 0 1 1 1 0 0 0 0 0 1 1 0 0 0 0 0 0 0 2 0 0 0 0 0 0 0 0 1 1 0 0 0 0 0 0 0 1 0 1 0 1 0 1 0 0 1 1 2 0 1 1 1 2 0 2 0 0 0 0 0 0 0 0 1 1 0 2 1 1 1 0 1 1 0 0 0 1 2 1 1 0 1 1 0 2 0 0 2 2 2 2 1 2 1 1 1 1 1 2 0 2 0 1 0 2 2 2 2 1 1 1 1 0 1 1 0 0 2 1 0 2 1 1 0 1 1 2 1 1 0 2 0 1 0 1 1 0 1 1 0 0 0 0 1 1 1 0 0 0 0 0 1 1 1 1 1 1 1 0 1 1 0 1 1 1 1 0 1 1 2 1 1 1 0 0 0 1 2 0 2 0 0 1 1 1 0 1 0 0 1 0 0 0 0 0 1 0 0 0 0 2 2 0 2 2 0 0 0 0 0 0 1 0 0 0 0 0 0 0 0 0 0 0 1 0 2 1 0 0 2 2 0 1 0 0 0 0 1 1 0 1 0 0 0 0 0 1 1 1 0 1 0 0 0 2 2 1 2 0 1 1 0 0 0 1 0 0 1 2 1 2 0 0 0 0 1 0 1 0 0 0 2 1 0 0 0 1 0 1 1 0 1 0 1 0 0 0 0 1 1 1 0 0 1 1 0 1 1 1 1 0 1 0 0 0 0 1 2 0 0 1 2 0 0 0 1 0 0 0 0 1 1 1 0 0 0 0 0 1 1 1 2 1 0 0 0 0 2 0 1 1 0 0 0 1 0 1 0 0 2 1 0 0 1 1 1 0 2 0 0 0 0 0 0 0 0 0 0 0 0 0 0 0 0 0 0 2 1 0 0 2 2 0 2 0 0 2 1 1 0 0 0 2 2 0 2 0 1 1 1 1 2 0 1 1 2 1 0 0 0 0 0 1 0 0 0 0 0 0 2 1 0 1 0 1 0 1 1 1 2 0 2 1 1 1 1 0 1 0 0 0 0 0 0 1 2 1 1 0 0 0 0 1 0 1 1 0 1 0 0 1 1 0 1 0 1 2 0 1 0 1 1 0 0 2 0 0 0 1 0 1 1 1 1 1 0 0 0 0 0 0 1 2 2 2 0 1 0 0 1 1 1 0 2 0 0 2 1 2 2 2 0 0 0 0 1 0 1 2 1 1 2 0 1 0 1 0 1 1 0 1 0 2 2 0 0 1 1 1 0 2 2 2 2 0 0 0 1 1 0 0 1 1 0 1 1 1 1 1 2 0 0 0 0 2 0 2 1 1 0 0 1 1 1 1 0 2 0 1 1 1 0 1 0 0 0 0 0 0 2 0 0 1 0 0 1 1 2 1 1 2 0 0 1 0 0 0 2 1 0 1 0 2 0 1 1
53 0 1 0 1 0 1 2 0 2 0 0 1 2 0 0 0 0 1 2 1 1 1 0 1 1 1 0 0 0 1 0 2 1 1 1 1 2 1 1 1 0 0 1 1 1 1 0 0 0 0 0 0 0 2 0 0 0 1 1 0 1 0 0 0 0 0 0 0 0 0 0 2 2 1 2 2 0 2 0 2 2 1 1 0 0 1 2 2 2 1 2 0 2 0 0 0 0 0 0 0 1 1 0 2 0 2 1 2 1 0 1 1 1 2 2 2 0 0 2 2 0 1 1 0 2 0 0 1 0 0 0 0 0 0 0 0 0 0 0 1 0 0 0 0 0 1 0 1 1 1 1 0 0 0 0 0 1 1 0 1 0 2 0 1 1 1 1 1 0 0 2 0 2 1 0 0 0 0 1 0 0 0 0 0 0 0 2 2 0 2 0 2 2 2 2 0 0 0 0 0 1 0 1 2 0 2 0 2 0 1 1 2 0 1 1 0 0 1 1 1 0 2 2 0 1 1 1 0 0 0 0 0 0 1 0 1 2 0 0 0 0 2 1 1 1 0 0 1 1 1 1 0 0 0 2 1 1 1 1 1 1 0 2 2 0 0 0 2 2 0 1 0 0 0 0 0 1 1 0 0 0 0 0 1 1 0 1 0 1 0 1 1 2 2 1 1 1 0 2 0 0 1 1 0 0 1 2 2 0 1 2 1 0 1 0 1 0 0 1 0 1 2 0 1 0 1 1 1 1 1 0 0 1 0 1 1 1 0 0 0 1 2 2 0 1 2 0 0 0 0 2 0 2 2 0 0 0 0 2 2 2 1 1 1 0 1 1 2 0 0 0 1 1 0 1 0 1 1 1 1 1 1 1 1 1 0 0 0 1 1 1 1 0 1 1 0 1 1 1 0 1 0 1 0 0 0 0 0 0 0 0 1 0 0 1 0 0 1 1 1 0 0 0 0 0 0 0 0 0 0 0 1 1 1 1 0 0 1 2 1 0 2 0 1 1 0 0 1 0 0 1 1 1 1 1 0 2 0 0 1 1 1 0 0 1 1 0 2 0 1 0 1 1 1 0 0 0 1 0 1 2 0 0 2 2 0 1 0 0 0 0 0 2 1 0 1 0 0 2 2 1 1 1 0 1 1 0 1 0 2 0 0 1 1 0 0 1 1 2 2 2 1 1 0 1 0 1 1 0 1 0 1 1 1 0 0 1 1 1 0 1 0 0 1 1 1 1 1 1 0 1 2 1 1 1 1 0 0 1 1 0 1 0 0 1 1 0 2 0 0 1 0 0 0 0 1 1 0 1 2 0 0 0 0 0 0 2 0 0 0 1 1 1 1 0 1 0 0 1 0 2 1 1 0 1 2 1 1 1 1 1 0 1 0 1 0 1 1 0 0 0 0 0 0 1 2 2 0 0 0 2 1 1 0 1 1 2 0 1 0 0 0 0 0 0 0 0 0 0 0 1 0 0 0 0 0 2 2 0 0 0 1 1 1 2 0 1 0 0 1 0 0 0 0 0 0 0 0 0 0 0 1 0 0 0 1 0 0 0 0 0 0 1 2 0 0 1 0 1 1 0 0 0 0 1 1 1 2 0 1 0 0 0 0 0 0 1 1 0 0 0 0 2 0 1 1 2 2 0 2 1 0 0 0 0 1 0 1 2 1 1 0 1 0 0 0 1 0 0 0 0 0 0 0 0 0 0 1 1 0 0 0 0 0 2 2 0 0 1 1 0 2 1 0 1 0 0 0 0 1 1 0 1 1 1 1 2 0 2 0 2 1 1 1 1 0 1 0 0 1 1 0 0 0 0 1 0 0 2 2 1 1 1 1 2 0 0 1 1 0 1 0 0 0 0 0 0 0 1 1 0 1 0 0 1 0 0 2 0 0 1 0 0 0 0 0 0 2 0 0 1 1 0 1 1 0 0 0 0 2 0 1 0 0 2 0 0 1 0 1 0 1 0 0 1 0 1 1 1 2 0 1 0 0 1 1 1 0 2 0 2 1 1 2 2 2 0 0 1 0 2 0 2 1 2 0 2 1 1 1 1 0 1 1 1 1 0 1 1 0 1 2 0 1 0 1 1 0 0 0 0 1 1 0 2 2 1 0 0 0 1 1 0 0 1 0 1 0 0 1 0 1 2 1 0 2 2 0 0 0 1 2 1 0 1 1 0 2 0 0 0 1 0 0 1 0 1 1 1 1 1 0 1 0 0 0 0 0 1 0 0 1 1 0 0 0 0 0 0 2 2
54 0 0 0 1 0 2 1 1 0 0 1 0 0 0 0 0 1 2 1 1 0 0 2 2 0 0 0 1 1 1 1 1 1 1 0 2 0 0 0 1 0 0 0 1 0 0 0 0 0 0 0 0 2 0 1 0 0 0 1 0 0 1 2 0 1 0 0 0 0 0 0 2 2 2 2 2 0 1 0 1 2 1 1 1 0 0 1 1 2 0 1 1 2 0 1 0 1 1 2 1 0 0 0 2 0 2 0 0 1 0 1 1 1 1 1 1 0 0 2 2 0 2 0 0 2 0 1 1 0 0 0 0 0 1 0 1 0 0 2 1 0 0 0 0 0 1 0 1 1 0 0 0 1 0 0 0 1 0 1 0 0 2 0 1 2 1 1 1 1 1 2 2 2 2 0 0 0 0 0 0 0 1 1 0 1 2 0 0 0 1 0 1 1 1 2 0 1 0 0 0 0 0 0 2 0 1 0 0 0 1 0 2 0 1 1 1 0 0 0 2 2 1 1 0 0 0 1 0 0 0 0 0 0 1 0 0 2 0 0 0 0 2 1 1 1 0 1 1 1 0 0 0 0 0 2 2 0 0 0 0 0 0 2 1 0 1 1 1 0 1 1 0 0 0 1 0 1 1 0 0 0 1 1 0 1 1 1 0 2 1 2 0 2 2 0 2 0 0 0 0 0 0 0 0 0 0 0 0 0 0 0 2 0 0 0 2 1 0 1 0 2 0 1 1 0 2 1 1 1 1 2 0 2 0 0 0 1 0 1 1 1 2 1 1 0 2 1 0 1 1 1 0 2 2 0 0 0 0 2 2 2 2 2 1 1 0 1 2 0 0 0 1 1 0 0 0 1 0 2 0 1 0 0 1 0 1 0 0 0 0 0 1 0 1 1 0 0 1 1 0 1 0 0 0 0 1 0 0 0 0 0 1 1 1 0 0 1 0 0 0 0 0 1 1 2 1 1 0 0 0 0 0 0 0 1 0 2 0 0 1 0 2 1 0 2 0 0 0 0 0 0 1 1 1 1 0 1 1 0 1 1 1 0 0 2 1 1 2 1 1 1 0 0 2 0 1 1 2 1 1 0 0 0 2 1 0 1 1 1 1 0 1 1 2 0 2 1 1 1 1 1 1 0 0 2 2 0 0 0 0 2 0 1 1 1 0 0 1 0 0 2 1 1 0 0 0 0 0 2 0 2 1 0 0 1 0 0 0 1 1 1 0 0 2 2 0 2 0 0 0 0 0 2 0 2 0 2 0 0 0 1 0 1 1 0 1 0 1 0 0 1 0 0 0 0 1 2 0 0 2 0 1 1 1 0 1 0 0 0 0 0 2 0 1 0 0 1 1 1 1 1 1 1 0 1 2 1 1 1 0 0 0 2 0 1 1 0 0 0 0 0 0 0 0 0 2 1 0 0 0 0 0 1 0 0 1 2 1 0 0 1 0 1 2 2 2 0 0 0 1 1 0 0 0 0 0 1 1 0 0 0 0 1 0 1 0 2 0 0 1 0 0 1 0 0 0 0 0 1 0 0 2 0 0 2 0 1 0 1 0 0 1 1 0 0 0 2 0 0 0 1 0 0 2 2 0 1 1 0 1 0 0 1 0 1 0 1 1 0 0 0 1 2 1 1 2 1 1 0 1 1 1 0 0 1 0 0 0 2 0 0 1 1 0 0 0 1 0 0 0 0 1 0 0 1 1 0 1 1 0 0 2 0 0 0 2 0 0 2 1 0 2 1 1 1 1 0 0 0 0 0 1 0 0 2 0 1 0 2 0 2 1 0 1 0 0 1 1 0 0 0 0 1 1 1 2 1 1 1 1 0 2 2 2 2 0 0 2 2 2 2 0 1 0 0 0 0 0 1 0 1 2 0 0 1 1 0 0 0 0 0 0 1 0 0 1 0 1 0 0 1 0 0 2 0 0 0 1 1 1 0 1 0 1 0 2 0 1 0 1 0 1 0 0 0 0 1 2 2 2 0 2 0 0 1 0 0 0 2 0 1 2 2 2 1 1 0 0 0 0 2 0 2 2 1 1 1 0 0 0 1 0 0 2 0 2 0 2 2 0 0 1 0 0 0 1 1 0 0 0 1 0 1 0 1 1 1 0 0 0 0 1 0 0 2 0 0 0 0 2 0 0 2 2 0 2 1 0 1 0 0 2 0 1 2 2 1 0 0 0 0 0 0 0 0 1 1 1 0 0 1 0 1 0 0 0 0 0 1 0 1 0 1 0 0 0 0 2 1 0 0
55 1 1 0 0 0 1 2 0 1 0 0 0 0 0 0 0 2 0 2 2 0 1 2 2 0 0 0 0 0 1 0 1 1 0 1 2 2 0 0 1 0 0 1 2 1 0 0 0 1 1 1 0 0 0 1 0 0 0 1 0 1 0 1 0 1 0 0 1 1 0 0 2 2 2 2 2 0 2 0 1 2 1 1 0 0 0 1 1 2 0 2 2 1 1 2 0 0 0 2 0 0 0 0 2 1 2 2 1 0 0 1 2 2 2 2 2 0 0 2 2 0 0 2 0 0 0 1 1 0 1 1 0 0 0 0 0 1 0 1 0 0 0 0 0 0 0 0 1 1 1 2 0 1 0 0 0 2 2 1 0 0 0 2 1 2 1 0 2 1 0 2 1 1 1 0 0 2 2 2 0 2 0 0 2 2 0 1 0 0 1 0 2 2 2 2 0 0 0 0 0 0 0 0 2 0 1 0 1 1 0 0 2 0 0 2 1 0 2 0 2 0 2 2 0 0 0 0 0 0 1 1 1 1 2 1 0 1 0 0 0 0 2 2 2 2 0 0 0 0 0 0 0 0 0 1 0 0 0 0 1 1 0 1 1 1 0 1 1 1 0 1 0 1 0 0 0 1 2 0 0 0 0 0 1 1 1 2 0 2 1 2 1 2 2 1 2 0 0 1 0 0 0 0 0 0 0 0 2 0 2 2 1 0 0 0 2 0 0 0 1 1 1 2 1 0 1 1 0 0 2 0 0 2 0 0 0 1 1 1 1 1 2 1 0 2 1 2 2 1 1 0 0 0 0 0 0 0 0 0 1 1 1 1 1 2 0 1 1 0 1 1 2 2 1 1 0 2 2 0 0 1 0 1 0 0 1 0 0 1 0 1 1 0 1 1 1 1 0 1 0 2 0 0 0 0 1 0 0 0 0 0 0 1 1 0 1 1 0 0 0 2 0 2 2 2 1 0 0 0 0 0 0 1 0 0 0 2 0 0 2 0 2 0 2 0 0 0 1 0 0 0 1 2 1 0 1 2 1 1 1 2 1 0 0 1 1 1 1 0 1 0 0 0 0 1 0 0 2 0 1 1 2 2 1 1 1 0 0 1 1 1 0 1 0 0 0 0 0 1 2 2 1 1 1 0 2 0 0 0 0 2 2 0 0 0 0 1 1 2 2 2 1 1 0 1 0 1 1 1 1 0 0 0 0 0 2 0 0 0 1 2 0 1 2 2 2 0 2 1 0 1 1 2 2 0 0 1 1 0 0 0 1 0 0 1 1 0 1 0 0 2 2 0 1 1 2 2 0 1 2 0 2 2 2 0 2 2 1 1 0 0 0 0 0 0 1 0 0 0 0 2 0 1 0 2 1 1 1 1 0 0 0 0 2 0 0 0 0 0 0 0 1 1 1 1 0 1 0 0 0 0 0 1 0 1 0 0 0 0 0 1 0 2 2 1 1 0 0 0 1 1 0 2 0 0 1 2 2 1 1 0 1 0 1 0 0 0 1 1 1 1 0 0 0 0 0 0 1 1 1 0 2 1 0 1 2 2 1 0 0 0 2 2 0 2 0 2 0 0 0 1 0 1 0 1 1 1 1 1 0 0 0 0 0 1 0 2 2 0 0 0 0 1 1 1 0 0 0 1 1 0 0 1 0 0 1 1 0 1 0 0 1 0 0 0 0 1 0 1 1 0 0 0 0 0 1 0 1 1 1 1 2 0 0 0 2 2 1 2 0 0 1 1 0 1 0 0 1 1 1 2 0 0 0 2 0 2 1 2 0 1 1 1 2 1 1 0 0 1 0 0 0 0 1 1 0 1 1 1 1 0 0 0 0 2 1 1 2 2 1 2 0 1 1 0 0 0 0 0 0 2 2 2 0 0 0 0 1 0 0 0 0 1 0 1 1 1 0 0 0 1 0 0 2 0 0 1 0 0 0 0 0 0 1 1 1 0 2 1 1 0 2 0 0 0 0 0 0 1 2 0 1 1 1 1 0 0 0 1 0 1 0 1 2 2 2 0 0 0 1 2 0 1 1 1 1 2 1 2 2 0 0 0 1 1 2 0 1 1 0 0 1 0 1 0 0 0 1 1 0 0 0 1 0 1 1 0 2 0 0 0 1 1 1 1 0 0 0 0 2 0 1 1 1 0 1 2 1 1 1 0 0 1 1 1 1 0 1 0 0 0 0 0 0 1 1 2 0 0 0 2 2 2 0 0 0 0 0 2 0 1 0 2 0 1 0 0 1 0 0 0
56 0 2 0 0 0 0 2 0 1 0 1 0 0 0 0 0 1 1 1 2 0 0 2 2 0 0 0 1 1 1 1 1 1 0 1 0 1 1 1 0 0 0 0 2 0 2 0 1 0 0 2 1 1 1 0 1 0 1 1 0 0 0 2 1 1 1 0 0 0 0 1 2 2 1 2 2 0 2 1 1 2 1 1 1 0 0 1 1 2 2 1 2 2 1 2 0 0 0 1 0 0 1 0 2 0 2 1 1 0 0 1 0 2 2 2 2 0 1 1 1 0 0 2 0 0 0 1 2 1 0 0 0 0 0 0 0 0 0 0 0 0 0 1 0 0 1 0 1 1 1 1 0 2 0 1 1 1 0 0 0 0 1 1 1 2 0 1 0 1 0 0 0 1 0 0 0 0 0 0 0 1 0 0 1 1 0 1 0 0 0 1 2 1 2 1 0 0 0 1 0 1 0 0 2 0 2 1 0 0 1 0 1 0 0 2 2 0 1 1 1 0 2 1 0 2 1 2 1 1 0 0 0 0 0 1 0 2 0 0 0 0 2 1 2 2 1 1 1 1 0 0 0 0 0 2 0 0 0 0 0 0 0 2 2 0 0 0 2 2 0 1 0 0 0 0 0 2 2 0 1 0 0 0 0 1 0 2 0 2 0 0 0 2 1 0 2 1 0 1 0 0 1 1 0 0 1 0 2 0 2 2 2 0 1 0 2 0 0 2 0 1 1 1 1 0 1 2 0 0 1 0 0 1 0 0 0 1 0 0 0 0 1 2 0 0 2 0 0 0 0 1 0 1 0 1 1 0 0 2 2 2 0 0 0 0 0 2 1 0 1 1 0 0 0 0 0 2 0 2 0 0 0 0 0 2 1 0 0 1 0 1 1 0 2 0 1 0 2 1 1 1 0 0 0 2 2 0 0 0 0 0 0 1 0 0 0 0 0 0 0 2 1 2 1 2 2 0 1 0 0 1 0 1 1 1 0 2 0 0 2 0 1 0 2 1 1 0 0 0 0 1 2 2 0 0 0 2 1 1 1 2 0 0 0 0 0 1 2 1 1 1 1 1 0 0 0 1 2 0 0 2 0 0 2 1 0 1 0 1 1 0 0 1 0 0 1 0 0 1 2 0 2 0 1 1 2 1 0 1 0 1 1 1 2 0 0 1 0 1 1 2 2 1 1 2 0 0 0 1 0 0 2 1 0 1 0 0 0 0 2 2 0 0 2 2 1 2 0 0 0 0 0 2 0 0 0 1 0 1 1 0 0 0 0 0 1 0 1 0 0 1 0 0 0 0 0 2 0 2 2 0 1 0 1 0 0 1 0 0 0 1 1 0 0 0 0 0 1 1 0 2 0 0 1 2 0 2 2 2 1 0 1 2 0 1 2 2 1 1 0 1 0 0 0 1 1 1 0 0 1 1 0 1 0 1 0 0 0 0 0 1 0 2 2 1 1 0 0 0 0 1 1 1 1 1 0 2 1 0 0 0 1 1 1 2 0 1 1 0 1 0 0 0 2 0 0 0 0 0 2 0 1 0 0 1 0 1 0 0 1 1 0 0 0 0 0 2 0 2 0 2 0 1 1 2 0 2 2 0 0 0 0 1 0 0 0 2 2 0 0 0 1 2 0 2 0 2 2 0 2 2 0 0 0 0 0 0 0 1 1 1 0 0 0 2 0 1 0 1 1 1 0 0 0 0 1 0 1 0 0 1 2 0 0 0 2 2 0 1 0 1 1 2 1 0 0 0 0 0 0 1 1 0 0 2 0 1 0 1 0 1 1 1 1 1 0 0 0 1 1 2 0 0 1 0 2 1 1 1 1 0 1 1 1 2 0 1 2 1 1 1 0 1 0 0 0 0 0 0 1 1 2 2 0 0 0 1 2 1 2 0 0 0 0 0 0 0 1 0 0 1 1 0 1 0 1 1 1 1 1 0 0 0 0 1 1 0 1 1 0 0 1 0 0 1 1 1 1 1 1 1 2 0 0 0 1 0 1 1 1 2 1 1 2 1 2 0 0 1 0 1 0 1 2 1 1 2 0 0 1 1 0 2 2 0 0 1 1 0 0 1 2 1 1 0 2 2 0 0 0 1 0 2 0 0 0 2 0 0 0 0 1 0 0 1 0 0 0 0 1 0 1 1 1 0 1 2 0 0 0 0 1 1 0 0 0 0 2 0 0 0 0 0 0 0 2 0 2 0 0 0 0 1 0 0 1 0 0 2 0 0 0 1 0 0 0 1 2 0 2 0
57 0 0 0 0 0 0 2 0 2 0 0 2 2 0 0 0 1 2 0 0 1 0 2 2 0 0 0 1 2 0 1 1 1 1 1 2 2 0 0 2 1 0 1 1 1 1 0 0 0 0 0 0 0 1 0 0 0 1 1 0 1 1 2 0 0 0 1 0 0 0 1 2 2 2 2 2 0 2 0 1 1 0 0 2 0 0 0 0 2 0 1 1 1 1 1 0 1 1 2 1 0 0 0 2 0 2 1 0 0 0 0 0 1 1 1 1 0 0 2 2 0 0 2 0 0 0 0 0 0 0 0 1 0 0 0 1 0 2 0 0 0 0 0 0 0 0 0 1 0 0 1 1 1 1 1 0 1 0 1 1 1 2 0 0 1 1 0 1 0 0 1 0 1 0 0 0 1 1 1 0 2 1 1 0 1 1 2 0 0 2 2 1 1 1 1 1 0 0 0 0 0 0 0 2 1 2 0 0 0 0 0 1 0 0 2 2 1 2 0 2 1 1 2 1 1 1 0 0 0 0 0 0 0 1 0 0 1 0 0 0 0 2 1 1 1 0 1 1 1 0 0 0 1 0 2 1 0 0 0 0 0 1 0 0 0 0 0 2 1 1 2 0 2 1 0 0 1 1 0 0 1 0 0 1 1 1 1 0 1 0 1 0 2 2 0 1 0 0 1 0 0 2 2 2 0 0 0 2 0 2 2 1 0 0 0 1 0 1 0 1 2 1 1 0 0 0 1 1 1 2 1 0 2 0 0 0 2 0 0 0 0 1 1 0 2 0 0 1 2 2 0 0 1 1 0 0 1 0 2 2 2 1 1 1 0 1 2 0 0 2 2 0 0 1 0 0 1 1 1 1 0 0 0 0 1 1 0 0 1 0 1 2 0 2 0 0 0 1 1 0 1 0 0 0 0 2 0 0 0 0 0 1 0 0 1 0 2 0 0 0 2 0 2 1 2 2 1 1 0 1 0 0 0 0 0 0 0 0 0 1 0 2 1 1 2 1 1 0 0 0 0 0 1 0 0 0 2 1 1 1 1 0 1 1 1 1 1 1 0 1 0 2 2 2 0 2 0 2 1 1 2 2 2 0 2 1 2 1 0 0 0 0 2 0 0 1 1 1 1 1 1 1 1 0 1 1 1 0 1 0 2 1 1 1 1 0 0 2 2 2 2 0 1 0 1 1 0 0 2 0 2 2 1 1 0 1 0 1 1 1 1 0 1 2 1 1 2 0 0 0 0 1 2 1 0 0 1 0 1 1 0 0 1 1 0 1 0 1 0 0 2 0 0 0 0 2 2 0 2 2 0 2 1 1 1 2 0 0 0 1 0 0 0 0 0 0 0 0 0 0 2 0 0 0 2 0 0 0 1 1 0 0 1 1 2 1 1 0 1 1 1 0 1 1 0 2 2 0 0 0 0 0 1 0 1 0 0 0 0 2 0 0 1 1 1 1 0 1 0 0 1 0 1 0 0 0 2 1 0 0 0 1 1 1 2 0 1 0 0 0 1 1 0 1 0 0 0 0 0 0 1 2 0 0 2 2 2 1 0 1 1 0 0 0 0 0 2 0 1 0 1 0 2 0 2 1 1 1 0 1 0 0 1 1 1 0 1 1 0 0 0 1 2 0 1 0 0 0 0 1 0 1 0 0 1 0 0 0 1 1 1 0 0 0 1 0 0 0 0 0 0 1 1 0 0 0 0 0 0 0 0 2 0 1 0 2 1 0 1 0 0 0 2 1 0 0 0 1 1 0 0 1 0 1 1 1 2 0 2 0 2 0 1 1 1 1 1 1 0 0 0 0 1 0 0 1 0 1 1 2 0 1 1 1 1 1 0 2 1 0 1 0 0 0 0 0 0 0 1 0 1 2 1 0 1 1 0 2 0 0 1 0 1 1 1 1 0 2 0 0 1 1 0 1 0 0 0 0 0 1 0 1 0 0 1 0 0 1 0 1 0 1 1 0 0 0 2 2 2 2 0 2 1 0 1 0 0 0 2 0 1 1 1 1 1 2 0 0 0 0 2 0 2 2 0 0 1 0 0 0 1 0 1 1 1 1 0 2 2 0 1 2 1 2 0 2 1 0 0 1 0 0 1 0 1 1 2 0 0 0 2 2 2 2 1 1 1 1 2 0 0 2 0 0 0 0 0 0 0 0 0 0 0 1 2 2 0 1 0 0 0 0 0 0 1 1 0 2 0 0 0 1 2 0 1 1 0 0 2 0 1 1 2 1 0 0 0 0 0 1 1
58 1 2 0 0 0 0 1 0 0 0 1 1 1 0 0 0 2 1 1 1 1 1 1 2 0 0 0 2 2 2 0 1 0 2 1 2 2 0 0 0 0 1 0 1 0 1 0 0 1 1 1 1 1 0 1 0 1 0 1 0 1 0 1 0 0 0 1 1 0 0 0 1 1 1 1 1 0 1 0 1 2 1 1 1 0 0 0 0 2 0 1 1 2 0 2 0 1 1 2 0 0 0 0 2 1 2 0 0 0 0 0 0 2 2 2 2 1 0 0 1 0 2 0 0 1 0 0 2 0 0 0 0 0 0 0 0 0 0 1 2 0 0 0 0 0 0 0 0 0 0 1 0 0 0 1 0 1 0 2 2 2 1 1 1 2 0 2 0 0 2 0 0 1 1 0 1 1 1 1 0 1 0 0 1 1 1 1 0 0 1 1 0 0 1 1 1 0 0 1 0 1 0 0 2 0 2 0 1 0 0 1 1 0 0 1 0 0 1 1 1 1 2 1 0 1 0 0 0 0 0 0 0 0 1 0 0 2 0 0 0 0 2 1 1 1 0 0 0 0 0 0 0 1 0 1 2 0 0 0 0 0 0 0 1 0 0 1 1 1 0 2 0 1 1 1 0 0 1 0 1 0 0 0 0 1 0 1 0 2 1 1 0 1 2 0 2 1 0 1 0 1 0 0 0 0 1 0 1 0 0 2 1 1 2 0 2 1 0 0 0 2 1 0 0 0 0 1 0 1 2 1 1 2 0 0 0 2 0 1 1 1 1 1 0 0 2 1 1 1 1 0 0 1 1 0 0 0 0 0 0 1 0 0 0 0 0 1 2 0 0 0 0 0 0 0 0 0 0 2 1 1 0 2 0 0 1 0 0 0 1 1 0 0 2 1 0 0 1 0 0 0 0 1 0 1 2 0 0 0 0 0 0 0 1 0 1 1 0 0 0 2 0 1 2 2 1 1 0 0 1 0 0 0 0 0 0 0 0 0 2 0 1 0 0 0 0 0 0 0 0 1 1 2 1 1 0 1 0 0 2 1 1 0 0 1 1 2 1 1 2 0 0 0 1 0 1 0 2 1 1 2 0 0 2 0 0 1 0 1 0 0 0 1 0 0 1 1 1 0 1 1 2 2 0 0 1 1 0 0 0 2 0 0 0 0 0 1 1 2 2 2 0 2 0 2 1 0 0 2 0 1 1 0 0 0 1 0 1 1 1 1 0 0 1 2 0 2 0 0 0 0 1 2 0 1 0 2 1 0 0 1 0 1 1 0 2 0 1 0 0 0 0 0 0 0 0 1 0 0 1 0 2 1 2 0 1 1 1 1 0 1 0 0 0 0 0 0 0 0 0 2 1 1 0 2 1 0 1 1 0 0 0 1 0 2 0 1 0 0 0 0 0 0 0 0 0 1 0 0 1 1 0 2 0 1 1 2 1 0 0 1 0 2 2 1 1 0 1 0 0 1 0 1 0 0 0 1 1 0 0 0 1 1 1 2 1 0 0 1 2 1 0 0 0 1 1 0 1 1 1 1 2 1 1 1 0 1 0 0 0 0 0 1 1 0 0 2 0 1 0 1 0 1 1 2 0 1 1 0 0 0 0 0 0 0 0 1 1 0 0 0 0 2 0 0 1 0 0 1 1 0 0 0 0 1 0 0 0 1 0 0 0 0 0 0 0 0 0 0 0 0 0 1 0 0 0 0 1 0 0 0 1 0 1 1 1 1 0 0 0 0 2 1 1 0 0 0 1 1 1 2 1 0 0 1 0 1 0 2 0 2 2 0 2 0 2 1 0 0 1 2 0 0 2 1 1 0 0 0 1 1 1 1 1 2 0 1 1 1 1 1 0 1 0 0 0 0 0 0 1 1 2 2 0 0 0 0 0 0 0 0 1 1 0 1 1 0 0 0 0 2 1 0 1 0 1 0 0 0 2 0 1 0 0 2 0 0 1 1 1 0 1 0 0 0 0 1 1 2 1 0 0 0 0 2 0 0 0 2 0 0 1 2 1 0 2 0 1 1 1 1 0 0 2 2 0 1 0 1 1 1 0 0 0 1 1 0 2 2 0 0 1 0 1 0 0 1 0 0 0 0 0 1 0 0 0 1 0 1 0 1 1 0 0 1 0 0 0 0 2 0 2 2 0 0 1 1 0 0 0 1 2 0 0 0 0 0 1 0 0 0 1 0 0 0 1 0 2 0 0 0 0 1 0 0 0 0 0 2 0 2 0 0 0 0 1 0 1 0 1 1
59 0 2 1 1 0 1 2 0 1 0 0 0 1 0 0 0 1 0 2 1 1 0 2 2 0 0 0 0 1 1 0 2 2 1 1 2 1 0 0 1 0 0 0 1 0 0 0 1 0 0 0 1 1 0 1 0 0 0 0 0 2 0 1 0 1 0 0 0 0 0 0 2 2 2 2 2 0 2 0 0 1 0 0 2 0 0 0 0 2 0 0 0 1 1 1 0 0 0 1 0 0 1 0 2 0 2 1 1 0 0 2 0 1 1 1 1 0 0 1 1 0 0 2 0 0 0 1 1 0 0 0 0 0 1 0 1 1 0 2 1 0 0 0 0 0 0 0 0 0 1 1 0 1 1 1 1 0 0 0 1 0 1 1 1 2 0 0 1 2 0 0 1 2 1 0 0 1 0 1 0 1 1 1 1 2 1 2 0 0 0 2 2 1 2 1 1 0 0 1 0 1 1 0 2 0 2 1 2 0 0 1 0 0 0 2 0 1 1 2 0 0 1 2 0 1 1 1 0 0 0 0 0 0 2 0 1 2 0 0 0 0 2 2 2 2 0 0 0 0 0 0 0 0 0 2 2 1 2 2 1 1 0 0 0 0 0 1 2 0 0 2 0 1 0 0 0 2 2 0 0 0 1 1 0 2 1 1 0 2 2 2 0 1 2 0 2 0 0 1 0 0 1 1 1 0 0 0 1 0 0 0 1 0 0 0 2 0 0 0 1 1 1 1 1 0 1 2 2 2 2 1 0 1 0 0 0 1 0 1 0 0 2 2 0 2 0 0 2 2 2 0 0 1 1 0 0 1 0 2 2 2 2 1 2 0 0 1 1 0 1 1 1 1 0 0 0 2 2 0 1 1 0 0 0 0 0 0 0 1 1 0 0 0 1 1 0 0 1 1 0 1 0 1 0 0 0 1 0 0 0 0 0 0 2 0 1 0 0 0 0 1 1 1 0 2 1 1 1 0 1 0 0 0 0 1 0 1 0 0 1 0 1 0 1 1 1 1 0 0 0 0 1 2 1 0 0 2 0 2 0 2 0 2 2 2 2 1 2 1 2 1 1 1 1 0 0 0 2 1 1 2 2 2 1 1 1 2 1 0 0 0 0 1 1 0 2 2 2 0 1 1 2 2 0 0 0 0 0 1 0 2 1 0 0 0 0 0 1 1 2 2 0 2 0 2 1 1 1 1 1 1 0 0 2 0 0 0 1 2 0 2 0 0 1 1 0 0 2 0 0 0 1 1 1 1 1 0 1 1 1 0 0 0 0 0 1 1 1 1 0 1 1 0 1 0 2 1 0 1 2 0 2 2 2 1 1 1 0 0 0 1 0 0 0 0 0 0 0 0 0 0 0 2 0 2 1 1 1 0 0 0 1 1 0 1 1 1 1 0 0 0 0 0 0 1 2 2 0 0 1 1 0 1 0 0 1 1 0 0 1 0 0 0 1 1 1 0 0 0 1 1 0 1 0 0 0 1 1 0 0 0 2 1 1 2 0 1 0 0 0 0 1 0 1 0 0 0 1 1 0 0 2 1 1 2 1 1 0 0 0 0 0 1 1 0 0 2 0 2 0 1 0 0 2 2 0 2 2 0 1 0 0 0 2 1 1 0 0 0 0 0 0 1 1 2 1 1 1 0 1 0 0 0 0 1 1 0 0 1 0 0 1 0 0 0 0 1 0 1 1 1 0 0 0 0 0 0 1 0 0 0 2 0 1 0 2 1 0 1 0 0 1 0 0 1 0 0 0 1 0 2 0 1 2 0 2 2 0 1 1 2 2 0 2 0 1 1 0 0 1 1 0 0 1 0 1 1 2 0 1 0 0 0 0 2 0 0 2 2 2 2 0 1 0 0 0 0 0 0 0 2 2 1 0 0 0 1 1 0 0 0 0 0 0 0 0 0 1 0 0 1 0 0 2 0 0 0 0 0 1 0 1 0 0 0 1 0 2 0 0 0 1 0 0 1 0 1 1 1 0 0 2 0 0 0 0 0 0 1 0 1 1 1 2 2 2 0 1 2 0 2 0 1 2 1 1 1 0 0 0 0 0 0 1 0 1 0 1 1 0 1 1 2 1 0 1 2 0 0 0 0 0 1 0 0 0 0 0 0 0 1 1 0 0 0 0 1 0 1 1 0 1 2 2 0 2 2 1 1 1 1 0 2 0 0 0 0 1 0 0 0 0 1 0 0 2 0 2 0 1 1 0 1 0 0 0 0 0 2 0 1 1 2 0 1 0 0 0 0 2 0
60 0 1 0 0 0 2 2 0 2 0 0 1 2 0 0 0 1 0 1 2 0 0 2 2 0 0 0 1 1 2 0 1 1 2 1 2 0 0 0 1 0 1 0 2 0 0 0 0 1 1 0 2 2 0 1 0 0 2 0 1 1 0 2 0 0 0 2 0 0 0 1 2 2 2 2 2 0 2 1 1 2 1 1 0 0 0 0 0 2 0 0 1 1 1 1 0 0 0 0 0 0 1 0 2 0 2 2 1 0 0 1 2 2 2 2 2 0 1 1 1 0 1 1 0 1 0 0 1 0 0 0 0 0 1 1 0 0 0 2 1 0 1 1 0 1 0 0 1 1 0 0 0 0 0 0 0 1 0 2 2 1 1 1 1 1 0 1 1 0 1 0 0 2 1 0 0 0 0 0 0 0 1 1 0 1 1 0 0 0 1 0 2 2 2 2 2 0 0 0 0 0 0 0 2 0 2 0 1 0 0 1 1 0 0 2 1 0 2 0 2 1 2 1 1 0 0 2 1 1 1 1 0 1 2 0 1 1 1 1 0 1 2 1 1 1 0 1 1 1 0 0 0 0 1 2 1 0 0 0 0 0 0 1 1 0 0 0 2 2 0 2 0 1 0 0 0 0 2 0 2 0 1 1 0 0 0 1 0 1 1 0 1 1 2 1 2 0 0 1 0 0 2 2 0 0 1 0 2 0 1 2 2 0 0 0 1 0 0 2 0 2 1 2 0 0 0 1 1 0 2 2 0 2 0 0 1 1 0 0 0 0 0 2 0 1 1 0 0 0 0 2 0 0 0 0 0 0 0 2 2 2 0 0 0 0 0 2 1 0 1 1 1 1 0 1 0 1 1 1 0 0 0 0 0 1 1 0 0 0 0 0 1 0 2 0 1 0 0 0 0 1 0 2 1 0 1 1 0 0 0 0 0 0 2 0 1 0 0 0 0 2 2 2 0 2 1 1 1 0 1 0 0 0 0 1 0 0 0 0 1 0 1 0 1 1 0 0 0 1 0 0 0 1 0 0 0 1 0 1 1 0 0 0 0 0 0 2 2 1 1 0 1 1 1 0 0 1 2 0 0 2 0 0 2 0 0 0 0 0 1 1 0 1 1 0 2 2 2 0 0 0 1 1 0 1 1 0 0 0 0 2 1 1 1 0 0 0 1 1 1 2 0 1 0 1 0 0 0 1 0 0 0 0 0 1 0 1 1 1 1 1 0 1 2 0 1 0 2 0 0 0 0 1 1 1 1 1 1 0 0 0 0 0 0 0 0 1 1 1 0 1 1 0 1 1 1 1 0 1 2 0 1 1 0 1 1 1 0 0 0 1 1 0 0 0 1 1 1 0 0 2 1 0 1 2 1 1 2 2 0 0 0 0 0 0 0 1 1 0 0 0 0 0 0 0 2 1 0 0 0 0 0 0 0 2 0 0 0 0 0 0 0 0 2 2 2 0 0 0 1 1 0 1 0 0 0 2 2 2 2 0 1 0 2 2 0 0 1 1 0 1 1 0 1 0 1 1 1 1 2 0 2 1 2 2 0 1 0 0 1 1 0 1 0 1 0 1 0 1 1 0 0 1 0 2 1 0 1 0 1 0 0 0 0 0 0 1 1 0 0 0 1 2 0 2 0 0 0 0 0 0 1 0 0 1 0 0 0 2 2 2 1 0 0 0 0 1 0 0 0 0 0 1 0 0 1 0 0 0 0 0 2 1 0 0 2 1 0 0 0 0 1 1 0 1 0 1 1 2 0 1 2 0 0 1 0 2 2 2 0 0 1 0 1 0 1 1 0 0 1 1 1 0 1 1 1 0 0 2 2 0 1 1 0 1 0 0 1 1 1 1 0 1 0 0 0 0 0 1 0 1 2 0 0 0 0 0 0 0 0 0 2 2 0 2 2 0 0 0 0 2 0 0 2 0 0 0 0 0 2 0 0 0 1 0 2 0 2 0 0 0 2 0 0 0 0 0 0 0 0 1 2 0 0 0 0 0 0 1 1 2 1 1 1 1 2 0 0 2 0 2 1 0 2 2 0 1 0 0 0 0 1 0 1 1 1 0 0 0 0 1 2 1 1 0 2 1 0 0 1 1 0 1 0 0 0 1 0 0 0 1 1 1 1 1 0 0 0 0 1 0 2 1 1 0 2 2 0 0 0 1 1 0 0 0 0 1 1 0 0 0 1 0 0 0 0 1 1 0 1 2 0 1 0 1 2 0 0 1 0 0 0 2 0 0 0 0 2 0 1 0
61 1 2 0 0 0 0 2 1 0 0 1 0 0 0 0 0 1 1 1 1 0 0 2 2 1 1 0 0 1 2 0 0 1 0 1 2 0 0 0 0 0 0 1 1 1 1 0 0 0 0 0 0 0 0 1 0 0 0 1 1 1 0 1 0 0 0 1 0 0 1 2 2 2 1 2 2 0 2 1 1 2 1 1 0 0 1 1 1 2 1 1 2 0 0 0 0 2 2 2 1 0 0 1 2 0 2 0 1 1 0 1 1 2 2 2 2 0 1 1 1 0 0 2 0 0 0 0 0 0 0 0 0 0 1 2 0 0 0 2 0 0 0 0 0 0 0 0 0 0 0 0 0 0 0 0 0 1 0 1 2 0 1 1 1 2 0 0 0 1 0 1 2 0 1 0 2 1 1 1 0 1 0 0 0 0 0 0 0 0 2 0 2 2 1 1 0 0 0 0 0 0 0 1 2 0 2 0 1 0 0 1 0 0 0 2 0 0 0 1 1 1 1 1 0 1 1 0 0 0 1 1 0 0 1 0 0 2 0 0 0 0 1 1 1 1 0 0 1 1 1 1 0 0 0 1 0 0 0 0 0 0 0 2 1 0 0 0 2 2 0 2 1 1 0 0 0 1 1 0 0 1 0 0 1 1 0 2 0 2 2 0 0 2 2 0 1 1 0 2 0 1 1 1 0 0 1 1 1 0 0 2 2 0 0 0 2 1 0 0 1 2 2 0 0 0 2 1 1 1 2 1 0 2 0 0 0 1 0 1 0 1 1 2 0 0 2 0 0 0 0 1 0 1 1 0 0 0 0 1 1 1 1 1 1 0 1 2 2 0 0 0 0 0 0 0 0 1 1 1 2 0 0 0 1 0 0 0 0 0 0 0 2 1 2 0 2 0 1 1 0 2 0 0 0 0 0 0 0 0 0 0 1 0 1 0 1 0 0 0 0 2 0 2 2 2 1 0 2 0 0 1 0 0 0 2 0 2 0 0 1 0 2 1 0 2 0 1 0 0 0 0 1 2 2 1 1 0 0 0 2 1 0 1 1 1 1 2 1 1 0 0 1 1 1 0 1 0 2 2 2 1 1 1 1 2 1 2 2 0 0 0 0 2 0 0 2 1 1 0 0 0 1 1 0 1 1 0 0 0 0 2 1 1 1 0 1 1 1 1 1 2 1 2 2 2 0 1 1 1 1 0 0 0 1 0 1 1 1 1 0 1 0 1 2 1 0 1 1 0 0 0 0 1 1 1 1 1 1 1 1 0 1 0 0 1 0 0 1 0 0 1 1 0 1 1 1 0 0 1 2 0 2 1 1 1 1 2 2 2 0 0 1 0 0 0 0 0 1 1 0 2 1 0 2 2 0 0 0 1 1 0 0 0 0 1 0 0 0 0 0 0 1 1 1 1 1 2 0 0 2 2 0 0 0 0 0 0 0 1 1 0 0 1 2 2 2 0 0 0 0 2 0 0 0 0 0 1 1 0 0 0 1 1 1 2 0 1 1 1 0 2 0 0 1 0 1 0 0 0 1 1 2 2 0 1 1 1 0 0 0 0 1 1 0 1 0 1 0 1 0 1 0 2 0 2 1 1 1 0 2 0 0 0 0 1 0 1 0 1 0 1 0 2 0 1 0 1 1 0 0 0 0 0 0 0 1 0 0 0 0 0 0 0 0 1 0 1 0 1 1 1 1 0 0 1 0 0 0 0 0 0 2 0 1 0 2 2 1 0 0 0 1 1 1 0 0 0 0 0 1 1 0 0 0 2 0 2 1 1 1 1 1 1 2 1 0 1 0 0 1 2 0 0 1 0 1 0 1 1 2 0 0 0 0 2 0 0 1 0 0 0 0 1 0 0 0 0 0 1 0 1 2 0 0 2 2 0 0 0 0 0 0 0 0 0 0 1 1 0 0 2 0 0 2 0 0 0 0 0 0 0 1 0 0 1 0 0 1 1 0 0 2 0 0 0 0 1 1 1 1 0 0 0 0 1 0 0 0 2 0 1 1 2 2 2 2 0 0 0 0 2 0 2 2 0 2 0 0 2 0 1 0 0 0 2 2 1 2 0 0 2 2 1 2 0 0 1 0 0 0 1 0 2 0 1 1 0 0 1 0 0 2 0 1 1 0 0 0 0 1 0 2 0 0 0 0 2 0 0 0 1 1 0 0 0 0 0 0 0 0 0 0 1 0 0 2 0 1 0 0 1 2 2 0 1 1 0 1 2 1 0 0 2 0 0 0 0 1 0 1 1
62 0 0 0 0 0 2 2 0 2 0 0 0 0 0 0 0 1 1 1 1 0 0 1 1 2 2 0 1 1 1 1 1 1 1 1 1 0 0 0 0 0 0 0 2 0 0 0 0 1 1 1 1 1 0 2 1 0 0 1 0 1 0 1 0 0 0 1 0 0 0 1 2 2 1 2 1 0 2 0 2 2 1 2 2 0 0 0 0 2 0 0 0 1 1 2 1 2 2 2 2 0 0 0 2 1 2 2 2 0 0 2 1 1 2 2 1 0 0 2 2 1 2 0 0 2 0 1 1 0 1 1 0 0 1 0 1 0 0 2 0 0 0 0 0 0 0 0 0 0 0 0 0 0 0 0 0 0 0 0 0 0 2 0 1 2 1 0 1 0 0 0 1 1 0 0 1 1 1 1 0 2 1 1 0 2 2 2 0 0 1 2 1 0 1 1 2 0 0 0 0 1 0 1 1 0 2 1 0 0 1 2 1 0 0 1 0 1 2 0 2 1 2 2 0 0 0 0 0 0 0 0 2 2 1 1 1 1 0 1 0 1 1 1 1 1 0 1 1 1 0 0 0 0 1 1 0 1 0 1 0 0 0 1 1 0 0 0 1 0 0 2 0 2 1 0 0 0 2 0 2 1 1 1 0 1 1 1 0 1 1 1 0 2 2 1 2 1 1 1 0 0 1 1 1 0 0 0 1 0 0 1 1 0 2 0 1 1 0 1 0 2 1 1 0 0 0 0 0 0 2 0 0 2 0 0 0 2 1 2 2 1 1 1 1 0 1 0 1 2 2 0 0 1 1 0 0 0 0 0 1 1 1 0 1 0 1 2 1 0 1 1 0 0 0 0 0 1 0 2 0 0 0 0 1 1 0 0 0 0 0 1 1 0 2 0 1 2 1 1 0 1 0 2 0 0 0 0 0 0 0 0 1 1 1 0 0 0 1 0 0 1 1 1 1 1 0 1 0 0 0 0 1 1 1 2 1 0 0 0 1 0 1 0 0 1 0 2 0 0 0 1 1 2 2 1 1 2 2 0 2 2 0 0 1 1 1 2 2 0 1 0 0 0 1 0 1 0 2 0 0 2 0 0 2 2 0 0 0 0 2 2 0 2 1 0 1 1 1 1 1 1 0 0 0 2 1 0 0 1 0 1 0 0 0 0 0 0 2 1 1 2 0 1 0 1 0 1 1 1 0 0 1 0 2 1 0 0 1 1 1 1 0 1 1 2 1 0 2 0 0 0 0 0 2 2 2 0 1 0 0 1 0 1 1 0 1 1 2 0 1 1 0 0 0 0 2 1 0 1 1 0 1 0 1 0 1 1 0 0 0 0 0 0 0 0 1 1 1 1 1 2 1 2 0 2 0 1 1 1 0 0 0 0 2 0 0 1 1 0 0 0 0 1 1 0 2 1 0 0 1 1 0 1 1 0 0 1 1 0 0 0 0 1 1 1 0 0 1 0 0 1 0 0 0 0 0 2 2 1 0 1 1 1 0 1 0 1 0 0 0 0 0 1 1 0 0 1 1 1 2 0 2 1 1 1 0 0 0 0 0 0 0 1 0 1 0 2 0 2 0 1 0 1 2 2 1 0 1 1 1 1 0 0 0 1 0 1 1 0 0 0 0 2 0 0 0 2 2 0 0 0 1 0 0 1 0 0 0 1 1 1 0 0 1 0 0 1 0 0 0 0 1 1 0 2 0 0 2 2 0 0 2 0 1 0 2 1 0 2 1 1 1 0 0 1 1 0 1 1 0 1 2 0 0 0 0 2 0 0 1 1 0 1 1 1 0 1 0 0 1 1 0 0 1 1 2 0 1 1 2 0 2 2 2 2 0 0 2 2 2 2 0 0 0 0 0 0 0 0 1 1 2 0 0 0 0 1 2 1 2 1 0 0 0 0 0 0 1 0 0 2 0 0 2 0 0 0 0 0 1 0 1 0 0 0 1 0 1 1 0 0 2 0 0 1 0 0 0 0 1 1 2 0 0 0 1 0 0 2 1 2 1 1 2 2 2 0 1 1 1 2 0 2 2 2 1 2 0 0 0 0 1 0 0 2 2 0 2 2 0 0 2 0 1 0 1 2 0 0 0 0 0 1 0 0 0 0 0 0 0 1 1 0 1 1 0 1 0 0 2 0 2 2 1 0 1 0 0 0 0 0 2 0 2 2 2 0 2 1 0 0 0 0 0 1 1 2 0 0 0 2 0 1 0 0 0 1 1 2 0 0 0 2 0 1 1 0 0 0 1 1
63 0 1 0 1 0 1 2 1 0 0 0 0 0 0 0 0 1 1 1 1 0 1 2 2 0 0 1 0 0 1 0 2 2 0 2 1 2 0 0 1 0 0 0 1 0 0 0 0 0 0 1 0 0 0 0 0 1 1 1 1 1 0 0 0 0 0 1 0 0 0 0 2 2 0 2 1 0 2 0 1 1 1 1 1 0 0 1 1 2 1 1 0 2 2 2 0 1 1 2 1 0 0 0 2 1 2 1 1 0 0 2 0 2 2 2 2 0 0 2 2 0 0 2 0 0 0 2 2 0 0 0 0 0 0 0 0 0 0 2 0 0 1 0 0 0 0 0 0 0 0 1 0 0 0 0 0 0 1 0 1 0 1 1 0 2 0 0 0 1 0 0 0 1 1 0 0 1 0 1 0 1 0 0 0 0 0 1 1 0 1 0 1 1 1 1 1 0 0 0 0 1 0 0 2 0 2 0 1 0 0 0 2 0 0 2 0 0 2 0 2 0 0 1 0 1 0 2 0 0 0 0 0 0 2 0 0 2 0 0 0 1 2 2 2 2 0 0 0 0 0 0 0 0 0 1 1 0 0 0 0 0 0 1 1 0 0 1 0 0 0 2 1 0 0 0 0 0 2 0 0 0 1 1 0 1 1 1 0 2 1 2 1 1 2 1 2 0 0 1 0 0 1 1 1 0 0 0 2 1 1 2 1 0 0 0 2 0 0 0 1 1 2 1 1 0 2 0 0 0 1 1 0 1 0 0 0 1 0 1 1 2 1 2 0 0 2 0 1 1 1 1 1 1 0 1 1 0 0 0 0 0 0 0 0 0 0 2 2 0 0 0 0 0 0 0 0 1 0 2 0 1 0 1 0 1 1 0 0 0 0 0 1 0 2 0 0 1 1 0 1 0 0 0 0 0 1 2 0 0 0 0 1 0 1 0 0 1 1 0 0 1 0 2 2 2 1 1 2 1 1 0 0 0 0 1 1 2 0 0 1 0 1 1 0 2 0 1 0 0 0 0 2 2 2 1 0 2 0 2 0 2 0 0 0 1 0 0 2 0 2 0 2 2 1 0 0 0 1 1 2 0 1 1 2 1 0 0 0 0 0 0 0 0 0 0 1 1 1 0 1 1 2 2 0 0 2 0 0 2 0 0 0 1 1 0 0 0 0 1 1 1 1 2 1 2 0 0 0 2 0 1 1 1 1 1 0 0 1 1 1 2 0 1 2 1 2 1 1 0 0 0 1 2 1 0 0 0 1 1 0 0 0 1 1 0 1 1 1 0 1 1 1 0 1 1 2 1 0 1 2 0 1 0 1 0 0 0 0 0 0 0 0 0 0 0 1 0 0 0 0 2 0 0 0 2 0 0 1 0 0 0 0 0 2 0 0 1 0 0 0 0 0 0 0 1 1 1 0 0 1 1 0 2 0 1 0 0 0 0 0 0 0 1 1 1 1 0 0 0 0 1 0 1 0 0 0 1 0 0 0 0 0 0 1 1 0 1 1 0 1 1 0 1 0 0 0 0 0 0 2 0 2 0 0 2 1 2 0 1 0 0 0 0 0 0 1 1 0 0 0 0 0 1 0 1 1 2 2 0 1 1 0 0 0 2 0 0 0 0 0 0 1 2 0 1 1 0 0 0 1 0 0 0 0 0 1 1 0 1 0 0 0 2 0 0 0 2 0 0 0 0 1 0 0 0 1 0 0 0 0 0 1 0 0 1 1 1 0 0 0 0 0 0 0 0 0 0 0 0 1 2 0 0 0 1 0 0 0 2 0 2 0 1 1 1 0 1 0 0 1 1 0 0 1 0 1 2 2 0 0 0 1 1 1 2 0 1 2 2 2 2 0 1 0 0 0 0 0 1 1 0 1 1 0 0 0 1 1 0 0 0 0 0 1 0 0 0 1 0 0 0 1 0 1 1 1 1 0 0 2 0 0 0 0 0 0 0 1 1 1 0 0 1 0 1 0 1 1 0 0 2 2 0 0 0 0 0 0 2 0 2 1 1 2 1 1 0 0 0 0 1 0 1 2 2 0 0 0 0 0 0 0 1 1 1 1 2 2 0 1 1 2 1 1 0 1 1 1 2 0 0 0 0 1 2 1 1 0 1 0 1 2 0 0 0 0 0 0 0 1 0 2 0 0 0 0 2 0 2 0 0 1 1 1 1 1 0 1 0 0 0 0 0 0 1 1 0 1 0 0 1 0 2 0 0 1 0 0 1 0 0 0 1 0 0 1 0 2 0 0 0
64 1 1 1 1 0 2 1 0 2 0 0 0 1 0 0 0 1 1 1 1 0 0 1 2 1 1 0 1 1 2 0 0 1 1 1 2 2 0 1 0 1 0 0 2 1 0 0 0 0 1 1 2 2 0 0 0 0 1 0 1 2 0 2 0 0 0 1 0 0 0 0 2 2 1 2 2 0 2 0 0 0 0 1 2 0 0 0 0 2 0 0 0 2 0 0 0 1 1 2 1 0 1 0 2 0 2 1 1 0 1 2 0 0 1 1 0 1 0 1 2 0 2 0 0 0 0 1 1 1 0 0 0 0 1 0 0 0 0 0 0 0 0 0 0 0 0 0 0 0 0 0 0 1 0 1 1 0 1 0 1 0 0 2 1 2 1 0 2 0 1 1 0 0 1 0 1 0 0 1 0 1 0 0 0 0 1 1 0 0 0 1 1 0 1 1 1 1 0 2 0 0 0 0 2 0 2 0 2 0 0 0 1 0 0 2 2 1 2 0 2 0 2 2 0 2 2 2 0 0 0 0 0 0 2 0 0 2 0 0 0 1 2 2 2 2 0 0 0 0 0 0 0 0 0 1 1 0 0 0 0 0 0 0 0 0 0 0 2 2 0 2 1 1 0 0 0 0 1 0 1 1 1 1 0 1 1 1 0 1 1 1 0 1 2 1 2 1 0 2 0 0 1 1 1 0 0 0 1 0 0 2 2 0 2 0 2 1 1 0 0 2 1 0 0 0 0 0 0 1 1 0 0 2 0 0 0 0 0 0 0 0 1 2 0 1 2 1 1 1 1 1 0 1 1 0 1 0 0 1 1 1 1 0 1 1 0 2 2 0 0 0 0 0 0 0 0 1 1 1 0 0 0 0 1 1 1 1 1 0 0 0 2 1 1 1 1 0 0 0 0 0 0 0 0 1 2 0 0 0 0 0 1 1 0 0 0 0 0 0 0 1 1 1 0 2 1 1 1 0 0 0 0 1 0 0 0 1 0 0 1 0 0 0 2 1 2 1 1 0 0 1 0 1 0 0 0 1 1 0 2 0 0 0 1 1 1 2 1 0 1 0 1 1 0 0 0 0 2 1 2 2 1 1 1 1 1 1 1 0 0 0 0 1 1 0 1 1 1 1 1 1 2 1 0 1 1 0 0 0 0 2 1 0 0 0 0 1 1 2 2 2 1 2 1 1 0 1 1 1 1 0 2 1 1 0 0 0 0 0 0 2 0 1 2 2 1 1 2 0 0 0 0 1 1 2 1 1 0 1 1 0 1 0 0 0 2 0 1 0 0 1 0 0 0 0 0 1 0 0 1 0 2 2 1 1 1 1 0 0 1 0 0 0 0 0 0 0 0 0 0 2 0 0 0 2 0 1 2 2 0 0 0 1 0 1 0 0 0 0 0 0 1 1 1 0 1 0 0 0 0 0 0 2 0 1 0 1 1 0 0 0 0 1 1 1 1 0 0 0 1 1 1 1 0 0 0 2 2 0 0 0 0 1 0 1 0 2 1 0 0 1 1 1 0 0 0 0 0 0 2 0 1 0 0 0 1 1 0 1 0 0 1 2 1 0 1 2 0 0 0 1 0 1 2 2 2 1 1 1 1 0 0 0 0 0 0 1 1 0 0 0 0 1 1 2 0 1 1 0 2 1 1 0 0 0 1 0 0 0 0 0 0 0 0 0 0 1 1 1 0 1 1 1 0 0 0 0 0 0 0 0 2 1 1 0 2 2 0 1 0 0 2 1 1 0 0 0 0 0 0 0 0 1 1 1 1 2 0 1 1 2 2 0 2 0 1 0 0 0 1 2 0 0 1 0 1 0 0 0 0 0 1 1 1 2 0 0 1 0 0 0 0 0 1 0 0 0 0 1 0 1 1 0 0 0 0 0 0 0 0 0 0 0 0 0 0 0 0 0 0 2 0 0 2 0 0 0 0 0 0 0 1 0 0 1 1 0 1 1 0 0 1 0 0 0 0 0 1 0 0 0 2 1 1 1 1 0 0 0 0 0 0 2 2 2 2 0 0 1 1 2 0 2 2 1 0 1 0 1 0 0 0 1 1 1 2 1 2 1 0 2 2 1 2 1 1 1 0 0 0 2 1 1 0 0 1 2 0 1 0 1 2 1 1 1 0 0 0 0 1 0 1 1 1 0 1 2 1 1 1 0 1 1 1 1 1 0 1 0 1 0 0 0 0 1 0 1 2 0 1 2 0 0 0 0 0 0 0 2 0 0 0 2 1 0 0 0 2 0 0 0
65 1 2 0 0 0 0 2 0 2 0 0 0 1 0 0 0 0 1 1 1 0 0 1 1 0 0 0 1 1 1 1 1 1 0 0 2 2 0 1 0 2 0 0 2 1 0 0 0 0 0 1 0 0 1 1 0 0 2 0 1 1 0 1 0 1 1 0 0 0 0 0 2 2 2 2 0 0 2 0 0 2 0 0 2 0 0 2 2 2 2 1 1 2 1 2 0 2 0 1 0 1 0 0 2 1 2 1 1 0 0 2 0 2 2 2 2 1 0 1 2 0 2 0 0 2 0 2 2 0 1 1 0 0 1 0 0 0 1 0 1 0 1 0 0 0 0 0 1 1 1 2 1 0 0 0 0 1 0 2 2 1 2 0 0 2 0 1 0 1 0 0 1 2 0 0 1 0 0 0 0 1 1 1 0 1 1 2 0 1 1 1 1 0 1 2 0 0 0 0 0 0 0 1 2 0 1 0 1 0 0 0 1 0 0 2 0 1 2 0 2 1 1 1 0 1 1 0 0 0 0 0 0 0 2 0 0 2 0 0 0 0 2 1 1 1 0 0 0 0 0 0 1 0 0 2 2 1 0 0 0 0 0 1 0 0 0 0 1 1 0 1 0 1 0 0 0 1 1 0 1 0 1 1 0 1 1 1 0 2 0 0 0 2 2 0 2 2 2 2 1 0 2 2 1 0 0 0 1 0 0 2 1 0 1 0 2 0 0 0 1 1 1 0 1 0 2 1 0 0 1 1 0 1 0 0 0 1 0 0 0 1 1 2 0 1 1 0 0 0 0 2 0 2 0 1 1 1 0 1 1 1 1 1 1 0 1 2 2 0 0 0 1 1 0 1 0 2 0 2 0 0 0 1 1 1 1 1 1 0 0 0 1 0 1 1 0 1 0 0 0 0 0 0 0 0 1 2 0 0 0 0 2 0 0 1 0 1 0 1 1 1 0 0 0 2 1 0 0 0 0 0 0 1 1 0 0 1 0 1 0 0 1 0 2 1 0 1 0 0 0 0 0 2 1 0 1 2 2 0 1 2 0 0 0 0 0 1 2 0 1 0 1 1 1 1 1 0 2 0 2 2 1 1 1 1 1 1 0 1 1 0 0 2 1 0 1 2 2 0 1 1 1 1 0 1 1 1 0 1 0 1 1 0 0 0 0 0 2 1 1 2 0 2 0 2 1 2 2 0 1 0 0 0 1 1 1 0 1 1 0 1 0 0 2 1 1 1 1 0 0 0 1 2 0 1 0 0 1 1 0 0 1 0 0 1 0 1 2 0 1 0 2 0 0 0 2 2 0 2 2 1 1 1 0 1 1 1 0 0 0 0 1 0 0 0 0 0 0 0 0 1 0 1 0 2 0 0 2 2 2 0 0 0 1 0 0 0 0 0 0 0 0 0 0 0 2 2 0 0 0 0 0 1 0 0 0 2 0 0 1 0 0 1 2 2 2 0 1 1 0 2 0 1 0 0 0 1 1 1 0 1 2 0 1 1 0 1 1 1 0 2 1 0 0 0 0 0 0 0 1 1 2 0 0 1 1 0 0 0 0 0 2 2 0 1 1 0 0 0 0 0 0 1 1 2 1 1 1 1 1 0 0 1 0 1 0 2 2 0 0 0 0 2 0 2 0 0 0 0 0 0 1 0 0 2 1 0 0 2 1 1 0 0 0 1 0 0 0 0 0 0 1 1 0 2 0 0 0 0 0 1 2 0 1 0 2 0 0 1 1 0 0 0 0 0 0 0 0 0 1 2 1 1 1 0 1 2 1 1 1 1 1 1 1 1 0 1 0 0 0 1 0 1 1 1 2 0 1 1 2 0 1 1 1 2 0 1 1 1 1 1 0 1 0 0 0 0 0 0 1 1 2 1 0 1 0 1 2 1 1 1 0 0 0 0 0 0 0 0 0 2 1 1 1 0 0 1 2 2 0 0 0 0 0 0 0 0 1 1 0 0 1 0 0 0 0 1 1 1 1 1 1 0 1 2 0 1 1 1 1 1 0 2 2 1 2 0 1 2 0 1 0 1 2 1 1 1 0 0 0 0 0 2 2 0 0 0 0 1 0 1 2 1 0 0 0 2 0 0 1 1 0 2 0 1 1 0 0 1 0 0 1 0 2 0 0 0 0 0 2 0 1 0 1 0 1 2 0 0 0 1 2 0 0 0 0 0 0 0 0 0 1 0 1 0 1 1 1 1 0 1 1 2 0 0 0 0 0 2 0 0 0 1 0 1 0 0 1 0 0 0
66 0 2 0 0 0 1 2 0 1 0 0 0 1 0 0 0 1 1 1 1 0 2 0 1 1 1 0 0 0 2 0 0 0 0 0 2 2 0 0 2 0 2 0 2 0 0 0 0 1 1 2 1 1 1 1 0 0 0 0 2 2 0 1 0 0 0 0 0 0 1 1 2 2 2 2 2 0 2 0 2 2 0 1 2 0 0 0 0 2 0 0 2 1 0 2 0 1 1 2 1 0 1 0 2 0 2 2 2 0 0 2 1 1 1 1 0 1 0 1 2 0 1 1 0 1 0 0 0 0 0 0 0 0 1 0 0 0 1 0 2 0 0 0 0 0 0 0 0 0 0 1 0 1 0 1 1 1 1 2 1 1 1 1 1 1 0 0 0 2 0 0 2 1 0 0 1 0 0 0 0 1 1 1 1 2 1 1 0 0 1 1 0 0 1 2 1 1 0 2 0 0 0 1 2 0 0 0 1 0 0 2 0 1 0 2 0 0 2 0 2 0 1 1 0 0 0 0 0 0 1 1 1 1 1 1 0 2 0 0 0 0 2 1 1 1 0 0 0 0 0 0 0 0 0 1 0 0 0 0 0 0 0 1 1 0 0 0 1 1 0 2 1 1 0 0 0 1 2 0 1 0 0 0 0 1 1 1 0 2 1 1 0 2 2 0 1 0 1 2 1 0 1 1 0 0 0 0 1 0 1 2 1 0 0 0 2 0 0 0 1 2 0 1 1 0 1 2 2 1 0 0 2 1 0 0 0 0 0 1 0 2 1 2 0 1 1 0 2 0 0 0 0 2 1 1 1 0 0 0 0 0 0 0 0 2 0 2 2 1 0 0 2 2 1 0 0 0 0 2 2 0 0 0 0 0 0 0 0 0 0 0 1 0 1 1 0 1 1 0 0 1 0 2 2 0 0 1 0 0 0 0 2 0 0 0 0 1 0 0 0 2 1 1 1 2 0 1 2 1 1 0 0 0 0 1 0 2 0 0 2 0 1 0 1 1 0 1 0 0 0 0 0 2 1 0 1 2 0 2 1 1 0 1 1 2 2 1 1 0 1 0 2 2 1 0 1 2 2 0 0 2 1 1 1 1 1 2 1 0 0 0 0 1 1 0 1 1 1 0 1 1 1 0 0 2 2 1 0 1 0 2 1 0 0 1 0 0 2 2 2 2 1 2 1 1 1 1 1 1 0 1 1 1 2 1 1 0 0 2 0 0 0 1 2 1 1 1 1 0 0 0 1 2 1 0 0 0 2 0 0 0 0 0 0 0 0 1 1 0 1 1 0 0 0 0 1 0 0 0 1 0 2 1 1 1 2 0 0 0 0 0 0 0 0 0 0 0 0 0 0 2 1 1 0 1 2 0 2 2 1 0 0 0 1 1 0 1 1 0 0 0 0 0 0 1 2 2 0 0 0 1 0 2 0 0 1 1 2 0 1 1 0 0 2 2 2 0 0 1 0 1 1 2 1 1 0 2 1 0 0 0 2 1 1 2 0 0 1 0 0 0 0 0 0 0 0 0 0 0 1 0 2 0 0 1 2 1 0 0 0 0 0 2 0 1 0 2 0 1 0 1 0 0 2 2 1 2 2 0 0 0 0 1 0 1 0 1 1 0 0 0 0 2 0 2 0 1 1 0 1 1 0 1 0 0 1 0 0 1 0 0 1 1 0 0 0 1 0 0 0 0 0 0 0 0 1 1 1 1 0 0 2 0 0 0 2 1 0 1 1 1 2 0 0 0 0 0 1 1 1 2 0 0 0 2 0 1 0 1 0 1 1 2 2 1 1 0 0 1 1 1 0 0 0 1 1 0 1 0 1 0 1 1 0 1 0 0 2 2 1 2 0 0 0 0 0 0 1 0 2 1 2 2 0 0 1 0 0 0 0 0 0 0 0 0 0 0 0 1 1 0 2 1 0 2 1 1 1 1 1 0 0 0 0 1 0 0 1 1 1 0 1 0 0 0 0 1 1 1 2 0 2 1 1 1 0 2 0 2 0 1 1 2 1 1 2 0 0 1 0 2 0 1 2 2 0 1 0 1 0 0 2 0 1 1 1 1 0 0 0 1 1 2 2 1 2 1 1 1 0 0 1 2 0 1 1 0 1 2 0 0 2 0 1 1 0 1 1 0 1 0 2 1 0 0 0 2 0 1 0 0 1 1 0 0 0 0 0 0 0 0 0 0 0 0 2 0 2 0 0 1 1 2 0 0 0 0 1 2 1 0 0 1 1 0 1 1 2 0 1 0
67 1 2 1 0 0 0 2 0 0 0 0 0 1 1 0 0 2 0 1 2 0 1 1 1 1 1 0 1 1 1 0 0 0 0 0 2 2 0 0 1 1 0 0 2 0 1 0 0 0 0 0 0 1 1 0 0 0 1 1 0 0 0 2 1 1 1 0 1 1 1 1 2 2 2 2 1 0 2 0 0 2 0 1 2 0 0 1 1 2 1 1 1 1 0 1 0 0 0 0 0 0 0 0 2 1 2 0 0 0 0 2 1 2 2 2 2 0 0 1 0 0 1 1 1 0 0 1 2 1 2 2 0 0 0 0 0 0 0 1 1 0 0 0 0 0 0 0 0 0 0 0 0 0 0 0 0 2 0 0 1 0 1 1 0 2 0 0 0 1 1 1 2 0 1 0 2 1 0 0 1 1 1 1 0 1 1 0 0 0 1 0 0 0 1 2 1 0 0 0 0 0 0 0 2 0 1 0 1 0 0 0 2 0 1 1 2 2 2 0 2 2 2 1 0 1 0 1 1 1 0 1 0 0 0 0 1 2 0 0 0 1 2 2 2 2 0 0 0 0 0 0 1 0 0 0 0 0 0 0 0 0 0 0 1 0 0 1 2 1 0 2 1 1 0 0 0 1 2 0 0 0 0 1 0 1 0 2 0 2 1 0 0 2 2 0 2 1 1 2 0 0 0 0 0 0 1 0 1 0 0 2 2 1 2 0 2 0 1 1 0 2 1 1 2 0 2 1 1 1 2 1 0 2 0 0 0 0 0 1 0 1 2 2 1 1 0 1 2 1 0 0 1 2 0 2 2 0 0 0 0 1 1 0 1 1 1 1 1 0 1 1 1 1 1 0 0 1 0 2 0 0 0 0 0 2 2 0 0 0 0 0 1 0 1 1 0 0 0 0 0 0 0 2 1 0 0 0 0 0 0 0 0 0 2 0 2 0 1 0 0 1 0 1 0 2 0 0 1 1 0 0 0 1 1 1 0 0 0 0 1 0 0 2 1 2 1 1 0 0 1 0 0 0 0 0 0 1 1 1 1 2 0 0 1 2 1 1 2 1 2 1 1 1 0 0 0 0 2 1 1 2 1 1 1 2 1 1 1 0 1 1 0 0 0 0 1 2 2 0 1 1 1 1 1 0 2 0 1 1 1 0 1 0 0 0 0 0 2 1 2 2 0 2 1 2 0 1 1 1 1 0 0 0 1 0 1 0 0 0 0 2 0 0 1 2 1 2 0 0 0 0 0 1 2 1 1 0 2 0 0 0 0 2 2 0 2 0 1 0 0 1 0 0 0 0 2 2 0 0 2 0 1 1 0 1 1 2 0 0 0 0 0 0 0 0 2 1 1 1 1 1 1 0 0 1 1 0 1 0 0 0 0 1 2 1 0 1 1 0 0 0 0 1 1 0 2 2 0 0 0 1 0 1 0 1 0 1 1 1 1 0 0 0 2 2 2 0 1 0 0 2 1 2 1 1 0 2 2 0 0 0 0 2 0 2 0 1 0 0 1 1 1 0 0 0 1 0 2 2 0 0 1 1 0 0 2 2 0 0 2 2 0 1 1 0 0 2 0 1 1 1 0 1 0 1 0 2 2 0 1 0 0 1 0 1 0 1 1 0 0 0 1 2 0 2 1 1 1 0 1 1 0 0 0 0 0 0 0 1 0 0 1 0 0 1 0 0 0 0 0 0 0 0 0 0 1 0 1 0 0 0 1 0 0 1 1 2 0 1 0 0 2 0 0 1 1 0 1 1 0 2 0 2 1 1 1 1 0 2 0 2 2 0 1 0 0 0 0 0 0 0 0 0 0 0 2 1 1 0 1 1 2 2 2 2 0 0 1 1 0 1 0 1 0 0 0 0 0 0 0 2 1 2 0 0 0 0 1 0 0 0 1 1 0 1 1 0 0 0 0 2 2 0 0 0 2 1 2 2 0 0 2 0 1 1 0 0 2 1 1 0 1 1 0 0 0 0 1 1 2 0 2 0 0 0 0 1 0 1 0 1 1 1 1 0 1 0 0 1 0 2 0 2 1 1 1 1 1 1 1 1 0 0 1 1 2 2 1 0 0 1 2 1 1 0 1 1 1 1 0 0 0 1 0 0 0 0 0 0 0 0 2 0 1 1 0 1 0 0 1 0 2 1 1 0 0 2 0 0 0 1 1 0 0 1 1 0 1 0 0 0 0 0 0 2 0 0 2 0 0 0 0 1 0 1 2 0 0 1 0 0 0 1 0 0 1 0 2 1 0 0
68 0 2 0 0 0 1 2 0 0 0 1 0 0 0 0 0 2 0 2 2 0 0 2 2 0 0 0 0 0 1 1 1 1 0 1 1 2 0 0 1 0 1 0 2 0 0 0 0 0 0 0 1 1 1 0 1 0 1 0 1 2 0 1 0 0 0 1 0 0 0 1 2 2 1 2 1 0 1 0 2 2 0 0 1 0 0 0 0 2 1 2 1 1 1 1 0 1 0 1 0 0 0 0 2 1 2 1 1 0 0 2 0 2 2 2 2 0 0 2 2 0 0 2 0 0 0 1 1 0 1 1 0 0 0 0 0 0 1 0 2 0 0 0 0 0 1 0 0 0 0 0 1 0 0 0 0 0 0 1 1 1 1 1 1 1 0 0 0 2 0 1 1 1 1 0 0 1 1 1 0 1 0 0 0 0 0 2 1 1 1 1 1 1 1 2 2 0 0 1 0 1 0 1 2 0 1 0 0 0 0 1 1 0 1 1 1 1 2 0 2 1 2 2 0 0 0 2 0 0 0 0 1 1 1 1 0 1 0 0 0 0 2 1 1 1 1 0 0 0 0 0 0 0 0 1 1 2 2 1 2 1 1 1 1 0 0 0 2 1 1 2 1 1 0 0 0 0 1 0 1 0 0 0 1 1 0 1 0 2 1 0 0 2 2 0 2 0 0 1 1 0 1 1 1 0 0 0 0 0 1 1 2 1 0 0 0 0 1 1 0 2 2 0 1 0 1 0 0 1 1 1 0 2 1 0 0 2 0 1 0 2 2 0 0 0 1 0 1 0 0 1 0 0 0 0 0 0 0 1 2 2 2 2 1 0 0 2 1 0 1 1 1 0 0 1 0 1 0 2 0 0 0 0 0 1 1 0 0 0 0 0 1 0 2 0 1 1 0 0 0 0 0 1 1 0 1 1 0 0 0 0 1 1 0 0 1 1 0 0 0 1 0 0 0 2 0 0 2 0 0 1 0 0 0 0 0 0 0 1 1 0 2 1 1 0 0 0 1 0 0 0 0 0 0 0 0 2 2 1 1 2 0 0 0 1 0 0 2 0 1 0 0 0 1 1 0 1 2 0 0 2 0 0 2 0 0 1 0 0 0 0 0 1 0 0 1 1 1 1 1 0 1 1 0 1 1 1 0 1 0 1 1 0 0 0 1 0 2 2 2 2 0 2 0 2 1 1 1 1 1 0 0 0 0 0 1 0 1 2 0 1 0 1 2 2 2 1 1 0 1 1 1 2 0 1 0 0 2 1 0 0 1 0 0 1 1 1 2 0 1 0 1 0 1 1 2 2 0 0 2 0 2 2 2 0 2 1 0 0 0 0 1 0 0 0 2 0 0 0 0 2 1 2 0 2 1 1 1 1 0 0 0 1 0 1 1 1 1 0 0 0 0 1 1 1 2 1 0 0 1 1 0 0 0 0 0 0 0 0 1 0 0 1 1 1 1 0 1 0 0 1 1 1 1 1 0 2 2 0 0 0 2 2 0 2 1 1 0 0 0 1 0 1 0 0 0 0 1 1 0 1 2 0 0 2 2 1 0 1 0 0 0 1 0 0 0 1 0 0 0 0 0 0 2 2 1 2 2 0 0 0 0 0 1 1 0 1 0 1 0 1 1 2 0 2 0 1 1 0 2 1 0 0 0 0 1 0 1 1 0 0 0 0 0 1 0 0 0 1 1 1 1 1 0 0 1 0 0 0 0 0 2 1 1 0 2 2 0 0 0 1 2 2 2 0 0 1 0 1 0 0 1 0 0 2 0 2 0 2 0 2 1 1 1 0 1 0 0 0 0 1 0 0 0 0 1 0 0 1 1 0 1 1 1 1 2 1 2 1 1 1 0 1 0 0 0 0 0 0 0 2 1 1 0 0 0 0 0 0 0 0 0 0 0 0 0 0 0 0 0 2 2 1 1 0 1 0 1 1 2 0 0 0 0 2 1 0 1 0 0 0 1 1 0 1 0 0 0 1 2 0 1 0 0 1 1 0 0 2 0 2 0 1 1 1 1 0 0 1 0 0 0 2 1 1 1 1 0 0 1 0 1 0 2 0 1 1 2 2 0 0 1 1 0 1 1 0 0 0 1 0 0 1 1 0 0 0 0 0 0 0 2 0 0 0 0 1 1 1 0 0 2 1 0 0 1 1 0 0 0 0 0 1 0 0 0 0 1 0 1 0 0 0 0 0 1 0 2 0 1 1 1 1 0 0 0 0 1 2 1 0 0 1 0 0 1 0 1 0 1 1
69 0 1 0 0 0 1 1 0 2 0 0 1 1 0 0 0 1 1 1 1 0 2 0 1 1 1 0 0 1 1 1 1 2 0 0 2 2 0 0 1 0 0 0 2 0 0 0 0 0 0 1 1 1 1 0 1 0 1 0 1 1 0 2 0 0 0 0 0 0 0 0 2 2 2 2 2 0 2 0 0 0 1 1 1 0 0 0 0 2 0 0 2 2 1 1 0 1 1 2 1 0 1 0 2 1 2 1 0 0 0 1 1 1 1 1 1 0 0 2 2 1 2 0 0 2 0 0 1 0 0 0 0 0 0 0 0 0 0 1 0 0 0 0 0 0 0 0 1 1 0 0 1 0 0 0 0 0 0 1 1 1 2 0 1 2 0 0 0 2 0 1 1 0 0 0 0 1 0 0 1 1 0 0 0 0 0 0 0 0 1 0 2 0 2 1 2 0 0 0 0 0 1 0 1 0 2 0 0 0 1 0 1 0 0 2 1 0 1 1 1 0 2 2 0 1 1 2 0 0 0 0 0 0 1 0 1 2 0 0 0 0 2 1 1 1 0 0 0 0 0 0 0 0 0 2 0 0 0 0 0 0 0 0 0 0 1 1 2 2 0 2 0 1 0 0 0 1 2 0 1 0 1 1 0 2 1 1 0 1 0 0 0 2 2 0 1 0 0 1 0 0 0 0 0 1 1 0 0 0 0 1 1 0 2 0 1 0 1 0 1 2 0 1 2 0 1 1 0 2 2 2 0 2 0 0 0 1 0 0 0 0 1 2 0 0 2 0 0 2 2 0 2 2 1 1 1 1 0 1 1 1 0 0 0 0 0 2 1 0 1 1 0 0 1 0 0 1 0 2 0 2 0 1 0 0 0 0 0 0 0 0 1 0 1 1 1 0 1 1 0 1 0 0 0 1 2 0 0 0 0 0 1 0 1 1 1 1 0 0 0 2 1 1 0 2 1 0 2 1 0 0 0 0 0 0 0 0 1 1 1 0 2 1 1 2 1 1 0 0 0 1 1 2 1 0 1 1 1 0 1 2 1 0 0 1 2 0 2 0 1 1 2 2 0 1 0 0 2 0 0 0 1 1 2 0 0 1 1 1 1 0 0 1 0 0 0 1 1 0 1 1 2 2 0 0 0 0 0 1 0 1 1 1 1 0 0 0 1 0 1 2 2 2 2 2 0 1 1 1 1 0 1 1 1 1 1 0 1 0 2 2 0 0 2 1 1 2 0 0 0 0 0 1 1 0 0 1 1 1 1 0 0 0 0 0 0 1 0 1 0 0 1 0 1 1 1 0 0 0 0 0 1 1 1 0 1 2 0 0 0 0 1 0 0 0 0 1 1 0 0 2 0 0 0 2 2 0 1 1 0 0 0 0 2 0 0 1 1 0 0 0 0 0 0 2 2 0 0 0 1 1 0 2 0 0 1 0 0 1 0 1 0 1 2 1 1 0 0 0 0 2 0 0 0 0 0 2 2 1 0 1 1 0 1 1 0 0 1 1 0 1 0 1 1 0 0 0 1 1 1 1 2 0 0 1 2 2 1 0 1 1 0 1 1 0 0 1 0 1 0 1 0 1 0 1 0 2 2 0 2 0 0 0 0 0 0 0 0 0 0 0 1 2 0 1 0 0 0 0 0 0 0 1 0 0 1 0 0 0 0 0 0 0 0 1 0 2 0 1 1 1 0 0 0 1 1 0 0 0 0 0 0 0 0 1 1 1 0 0 0 0 2 1 1 1 1 0 1 1 1 2 0 0 0 1 0 2 0 0 2 2 1 0 1 0 0 1 0 0 1 2 0 1 0 0 0 0 1 0 1 0 1 1 1 2 0 1 2 2 1 2 0 0 0 0 0 0 0 0 0 2 2 1 0 0 0 0 1 0 0 0 0 0 0 0 0 1 0 0 0 2 2 0 1 0 1 0 0 0 0 0 1 1 0 1 0 0 1 2 0 0 2 0 0 0 0 0 0 1 1 0 2 0 0 1 0 1 0 1 0 1 1 0 2 2 2 0 0 0 1 2 1 1 2 1 1 0 0 2 0 0 0 0 0 2 2 1 2 2 0 0 2 0 2 0 1 2 0 0 0 2 0 2 0 0 0 1 0 0 0 1 2 0 1 2 0 0 0 0 1 0 2 1 2 0 1 1 0 1 1 0 1 1 0 0 0 0 0 0 0 0 0 0 0 1 1 0 1 0 0 1 0 0 0 0 0 0 0 1 0 0 0 0 0 0 0 0 0 0 2 1
70 1 1 0 0 0 0 2 1 1 0 0 1 0 0 0 0 2 1 1 1 0 0 2 2 1 1 0 1 1 1 0 2 1 1 0 2 2 0 0 1 0 0 1 2 1 2 0 0 0 0 1 0 0 2 2 0 0 2 0 0 1 0 2 0 1 0 0 1 1 0 0 2 2 0 2 2 0 1 0 1 2 0 0 2 0 1 0 0 1 0 1 1 1 0 0 0 1 1 2 1 0 0 0 2 1 2 2 2 0 0 2 0 0 1 1 0 0 1 1 1 0 2 0 0 2 0 1 1 0 0 0 0 0 0 0 0 0 0 1 2 0 0 0 0 1 0 0 0 0 1 1 0 0 0 0 0 2 1 2 1 1 0 2 1 1 1 0 1 2 0 2 0 2 0 0 0 1 1 1 0 0 0 0 0 0 2 0 0 0 1 2 2 2 2 1 2 0 0 1 0 0 0 0 2 0 2 0 0 0 0 1 1 0 0 2 0 0 2 0 2 0 1 2 1 1 1 1 0 0 1 1 0 1 2 0 1 2 0 0 0 0 2 1 2 1 1 1 0 1 1 1 0 0 0 1 0 0 0 0 0 0 0 1 1 0 0 0 2 2 0 1 0 1 2 2 1 1 1 0 1 0 0 1 0 1 0 1 1 2 0 1 0 2 2 0 1 0 0 1 0 0 1 1 0 0 0 0 2 0 0 2 2 0 2 0 2 1 0 1 1 2 0 2 1 0 1 1 1 1 2 0 2 0 0 0 0 0 1 2 1 1 2 1 1 1 1 0 1 2 2 0 0 0 0 0 1 1 0 1 1 1 1 0 1 0 1 2 2 1 0 0 0 0 0 0 0 1 1 1 1 1 0 0 0 1 1 0 0 1 1 0 2 1 2 0 2 1 1 0 0 2 0 1 0 1 1 0 1 1 0 1 0 0 2 0 2 0 1 0 0 1 0 2 2 2 0 2 1 0 2 0 0 0 0 0 0 0 0 0 1 0 1 1 0 1 0 2 0 0 0 1 2 2 1 1 0 0 0 0 2 1 0 0 0 0 0 0 2 0 1 1 1 1 2 0 2 1 2 1 1 2 1 1 1 1 1 1 1 0 0 0 0 2 1 0 1 1 1 0 1 1 2 1 0 1 1 1 0 0 0 2 1 0 0 0 2 0 2 2 2 2 1 1 0 1 0 1 1 1 1 0 0 0 0 1 0 0 0 0 0 2 0 0 1 2 2 1 1 0 0 0 0 1 1 0 0 2 1 0 0 0 1 0 1 0 2 2 0 2 0 2 0 0 0 0 1 2 0 0 2 0 2 0 2 0 1 1 0 0 0 1 1 0 0 0 1 1 1 2 1 1 0 0 1 2 0 0 0 1 1 0 0 0 2 0 0 0 0 0 0 0 1 1 1 0 0 2 0 0 0 0 0 1 0 2 0 1 1 0 1 1 0 1 2 1 1 1 0 0 0 2 1 2 1 1 0 1 0 0 0 0 2 1 1 2 1 0 2 2 0 2 0 0 0 1 1 0 0 0 1 0 1 0 0 0 1 2 1 1 0 0 0 1 1 0 0 2 0 2 1 1 0 1 0 1 1 0 2 1 0 0 0 0 0 0 0 0 0 0 0 0 0 2 0 2 1 1 1 0 1 0 0 0 0 0 2 0 1 1 0 0 0 0 0 0 0 1 0 0 0 0 2 0 0 1 0 0 2 0 0 0 0 0 0 1 1 1 0 1 0 0 2 0 0 0 0 0 2 2 0 1 1 0 0 2 0 2 0 2 0 2 2 0 2 0 0 0 0 1 1 2 0 0 0 0 0 0 0 1 1 0 2 2 0 0 0 0 1 1 1 1 0 0 0 0 0 0 0 0 0 2 2 1 0 1 1 0 2 1 1 0 1 1 0 1 1 1 0 0 1 1 1 1 1 1 0 0 1 1 0 1 0 0 0 0 0 0 0 2 1 0 0 0 0 1 0 1 1 2 2 0 2 1 0 0 0 0 0 2 1 2 1 1 0 0 2 0 0 1 1 1 0 1 2 1 1 2 0 0 0 0 0 0 0 1 2 1 2 1 1 0 2 1 2 1 1 1 0 0 0 0 0 0 2 0 0 0 2 0 0 1 0 1 2 2 1 0 0 1 1 0 1 2 2 0 2 2 0 0 0 1 2 0 2 1 2 0 0 0 0 0 0 0 0 2 0 0 0 0 0 2 0 0 0 0 1 0 0 2 0 0 0 2 0 0 0 0 2 0 1 1
71 1 1 0 0 0 0 2 0 2 0 0 0 1 0 0 0 2 1 1 1 1 0 2 2 1 1 0 0 1 1 0 1 2 0 0 2 0 0 0 1 0 1 0 1 1 0 0 0 0 0 0 0 0 1 0 0 1 1 1 0 1 0 2 0 1 1 1 0 0 0 0 2 2 2 2 1 0 1 0 2 2 0 1 2 0 0 1 1 2 1 1 0 2 0 2 1 1 0 2 0 0 0 0 2 0 2 0 0 1 1 1 0 1 1 1 1 1 0 1 2 0 2 0 1 1 0 0 1 0 1 1 0 0 0 0 0 0 0 2 0 0 0 0 0 0 0 0 0 0 0 1 0 0 0 1 1 2 0 2 2 2 1 1 2 2 1 0 0 2 0 1 1 1 0 0 0 0 0 0 0 1 0 0 0 0 0 2 0 0 1 1 1 0 1 0 1 0 0 0 0 1 0 1 2 0 2 0 0 0 0 0 0 1 0 2 0 0 1 1 1 1 2 2 0 1 1 1 1 1 1 1 0 0 1 0 1 2 0 0 0 0 2 2 2 2 0 0 0 0 0 0 0 0 0 0 0 0 0 0 0 0 0 0 0 1 0 1 2 1 0 2 0 1 1 1 0 1 2 0 1 0 1 1 0 1 1 2 0 2 0 0 0 2 2 0 2 1 0 2 0 0 1 1 1 1 1 0 0 0 0 1 2 0 2 0 2 1 0 0 0 1 1 1 0 0 0 1 1 1 2 2 0 0 0 0 0 2 0 1 1 1 1 2 0 1 1 0 1 1 1 0 0 1 0 1 1 0 0 1 1 1 1 0 1 0 0 2 1 0 1 1 1 1 1 0 0 1 1 1 0 0 1 1 1 0 0 0 0 0 0 0 0 0 2 0 0 2 1 0 0 0 0 1 0 0 0 1 0 0 0 0 2 0 0 1 0 0 0 0 0 1 1 1 0 2 1 0 1 0 0 0 1 1 1 1 0 2 0 1 1 0 1 2 0 1 0 1 0 2 0 0 1 2 2 1 1 1 1 1 1 1 1 0 0 1 1 2 1 0 1 0 2 2 2 0 0 1 1 0 2 2 1 1 1 1 1 1 1 0 0 0 0 1 1 0 1 0 0 1 2 2 2 1 1 0 1 1 0 1 1 0 1 0 0 0 0 0 1 1 1 2 0 2 0 2 0 2 2 0 2 0 2 1 0 1 0 0 0 1 0 0 0 1 2 2 2 2 0 0 0 0 0 2 0 1 0 0 2 0 0 0 1 0 0 0 1 1 1 0 1 0 1 0 1 1 1 1 0 1 1 0 1 0 1 0 0 1 0 0 0 0 0 0 0 0 1 0 0 1 0 2 2 0 0 1 2 2 2 2 1 1 0 2 0 1 1 1 1 0 0 0 0 0 0 0 2 1 0 0 1 1 0 2 0 0 2 0 0 0 1 1 0 2 2 1 1 0 0 1 0 1 0 1 0 0 0 1 0 0 0 0 1 1 0 1 0 0 1 1 1 2 0 0 0 1 1 1 1 1 1 1 2 1 1 2 0 1 0 0 0 0 1 2 1 0 0 2 0 1 0 1 0 0 0 0 2 2 2 1 0 0 0 2 0 2 0 1 1 0 0 0 0 1 1 1 0 0 0 0 0 0 0 0 0 1 1 0 0 0 0 0 0 0 0 0 0 0 0 1 1 1 1 1 0 0 1 0 0 0 0 0 2 0 0 0 2 0 0 0 0 0 2 0 0 0 0 0 0 0 0 1 1 0 0 2 0 0 0 2 0 2 2 0 1 0 0 0 0 0 1 2 0 0 1 1 0 0 1 1 2 0 2 2 2 2 0 1 2 2 1 2 0 1 0 0 0 0 0 0 0 2 1 1 0 0 0 0 1 0 0 0 1 1 0 1 1 0 1 0 0 1 2 0 0 0 2 0 0 0 1 1 0 0 0 2 1 0 2 1 0 0 0 1 0 1 0 0 1 1 1 0 1 0 0 0 0 0 0 2 0 0 0 0 2 2 2 0 0 0 0 1 0 1 1 2 0 2 0 1 0 1 1 1 2 0 0 0 2 2 0 0 2 0 0 0 1 1 0 0 1 0 0 1 0 1 1 2 0 0 0 1 2 1 1 0 2 0 0 0 1 0 2 0 1 0 0 1 0 0 0 0 1 0 2 2 2 0 2 0 0 1 0 1 0 0 1 1 1 0 0 1 0 0 0 0 0 0 1 2 1 0 0 0 0 0 0 0 1 0 1 0
72 0 1 0 0 0 2 2 0 1 0 0 1 1 0 0 0 0 1 1 1 0 0 2 2 0 0 1 0 1 2 0 2 2 0 1 1 1 0 0 1 0 0 0 2 0 1 0 0 0 0 0 1 1 0 1 0 0 1 0 1 1 0 2 0 0 0 1 0 0 0 1 2 2 2 2 1 0 1 0 1 2 0 0 2 0 0 1 1 1 0 0 0 2 2 2 0 0 0 2 0 0 1 0 2 0 2 1 1 0 0 2 0 1 1 1 1 0 0 1 2 0 1 1 0 1 0 1 2 1 1 1 0 0 0 0 0 0 0 0 1 0 0 0 0 1 0 0 1 1 0 1 0 0 0 0 0 2 0 0 0 0 2 0 2 2 0 2 0 0 2 0 1 1 0 0 0 2 1 1 0 2 1 1 1 2 1 2 0 0 1 2 2 0 2 0 1 0 0 0 0 0 0 0 1 0 2 1 2 0 0 0 1 0 0 2 0 0 1 1 1 0 1 1 0 1 1 2 0 0 0 0 0 0 0 0 0 1 0 1 0 1 1 0 0 0 0 0 0 0 0 0 0 1 0 1 2 1 1 1 1 1 0 0 1 0 1 1 2 2 0 2 0 1 0 0 0 1 2 0 1 0 1 1 0 2 1 1 1 2 1 2 0 2 2 0 2 1 0 1 0 1 0 0 0 0 0 1 1 0 0 2 1 0 0 0 1 1 0 0 1 2 0 2 1 0 1 2 2 0 2 2 0 2 0 0 0 0 0 0 0 0 1 2 0 1 2 1 0 2 2 0 0 1 1 0 0 0 0 1 1 1 1 0 1 1 1 2 1 0 1 1 0 0 0 0 0 1 1 1 1 1 0 0 0 0 1 0 0 0 0 0 1 1 2 0 1 0 0 0 0 1 0 1 1 1 1 1 0 0 0 0 1 0 0 0 0 1 0 0 0 0 0 2 1 1 0 1 1 0 1 0 0 0 0 1 0 2 0 0 2 0 1 2 0 1 0 1 0 0 0 0 0 2 1 0 1 2 1 1 1 2 0 1 1 1 1 1 2 1 1 1 1 1 2 0 1 0 2 2 2 2 2 2 0 2 1 1 0 1 1 0 0 1 1 0 1 1 1 1 1 0 2 2 0 0 1 0 0 2 0 0 0 0 0 0 0 0 1 2 2 1 2 1 0 1 0 1 1 1 1 0 2 2 0 0 0 0 0 0 0 2 0 1 2 2 2 1 1 0 0 0 1 2 1 1 0 0 1 0 0 0 1 1 1 0 0 0 0 0 0 1 0 0 0 1 2 1 0 1 2 0 0 0 0 0 1 1 0 0 0 1 1 1 1 0 1 0 0 0 0 2 2 0 0 1 2 1 1 1 2 0 1 1 1 1 1 1 1 0 0 0 0 1 1 1 2 0 0 0 1 1 0 0 0 2 0 1 0 0 0 1 0 0 1 0 0 0 0 0 0 2 1 1 0 0 0 2 1 0 0 0 0 1 0 1 1 1 1 1 1 1 2 0 0 0 0 0 1 1 1 0 2 0 0 2 1 0 0 0 0 0 1 2 1 1 0 1 0 1 0 1 0 1 0 1 1 1 1 0 0 0 0 0 0 0 0 1 1 0 0 0 0 1 1 2 1 0 0 0 0 0 0 0 0 1 0 0 0 0 0 0 1 0 0 0 0 1 0 0 0 0 1 0 0 0 0 0 0 0 1 1 2 0 1 0 2 1 0 2 1 2 1 2 2 0 0 0 0 0 0 0 2 0 0 1 1 2 2 2 0 0 0 1 1 1 0 1 0 0 1 1 1 0 1 0 1 1 1 0 1 1 1 1 1 1 1 0 1 1 0 1 0 0 0 0 0 0 0 0 0 2 2 0 0 1 0 0 0 0 0 0 0 0 0 0 0 1 1 0 0 2 1 0 2 0 0 0 1 1 0 1 0 0 0 1 0 0 1 1 0 0 2 0 0 1 0 0 0 2 2 0 1 0 0 1 0 0 0 2 0 2 0 2 2 2 2 0 0 0 0 2 1 0 2 1 0 2 0 2 0 1 0 0 0 2 2 1 2 1 0 0 2 0 0 0 1 0 0 0 1 0 0 2 0 0 0 0 0 2 0 0 0 1 0 1 1 0 0 1 1 0 1 1 1 0 0 1 0 1 1 1 2 0 1 1 1 0 2 0 0 0 1 1 0 0 1 1 0 0 0 2 0 0 0 0 0 0 0 1 0 0 0 0 0 0 0 1 1 0 0 0
73 1 2 0 0 0 0 1 0 0 1 2 0 0 0 0 0 0 0 2 2 1 0 2 2 0 0 0 1 2 0 0 2 1 0 2 2 1 0 0 1 0 1 0 1 1 1 0 0 1 1 2 1 1 0 1 0 1 1 0 1 2 0 1 1 1 1 0 0 0 0 0 2 2 1 2 2 0 2 0 2 2 0 1 2 0 0 1 1 2 0 1 0 1 2 2 0 1 1 2 0 0 1 0 2 1 2 2 1 0 0 1 0 1 1 1 1 0 0 2 2 0 1 1 0 1 0 0 1 0 0 0 0 0 1 1 0 0 0 0 1 0 0 0 0 0 0 0 1 1 0 0 0 1 1 0 0 0 0 0 1 0 0 1 0 0 0 0 1 1 0 1 0 1 0 0 0 1 1 1 0 1 1 1 1 2 1 2 0 0 2 1 1 1 1 1 1 0 0 0 0 1 1 0 2 0 1 0 1 0 0 1 1 0 0 2 0 0 2 0 2 0 1 1 0 0 0 0 0 0 0 0 0 1 1 0 1 1 1 1 0 0 2 1 2 2 1 0 0 0 0 0 1 0 0 1 1 1 1 1 1 1 0 1 2 0 0 0 1 0 1 2 0 0 0 0 0 1 1 0 1 0 0 0 1 0 0 2 0 2 2 0 0 2 2 1 1 0 0 1 0 0 1 1 1 0 0 0 1 0 0 2 2 0 0 0 1 1 0 0 1 2 2 0 2 1 1 1 1 0 2 2 0 0 0 0 0 2 0 0 0 0 2 2 0 1 1 1 1 1 0 0 1 2 1 0 0 0 0 2 2 1 2 2 2 1 0 2 0 0 2 2 1 1 1 1 0 1 1 1 0 0 0 0 1 2 1 1 1 0 0 0 1 0 1 1 1 0 0 0 0 0 0 1 0 1 0 0 0 0 0 0 1 0 1 0 0 0 0 0 0 1 0 2 1 1 0 0 1 0 0 2 1 1 1 0 0 1 0 1 1 0 1 1 2 1 1 1 0 0 0 1 2 2 2 2 0 2 0 2 0 2 0 1 1 1 1 2 1 1 2 0 1 1 1 1 1 0 2 0 0 1 1 1 2 1 0 1 1 0 0 0 0 1 0 0 2 1 2 1 1 1 0 0 1 1 2 0 0 1 0 2 2 2 2 0 0 0 0 0 0 2 0 2 0 2 0 0 0 1 0 1 0 0 0 0 1 0 0 0 0 2 0 0 1 1 2 0 2 0 0 0 0 0 2 1 1 1 0 1 1 0 0 0 0 0 1 2 1 1 1 0 0 0 0 0 0 2 0 0 2 0 2 1 1 1 2 1 0 0 0 0 2 0 0 0 0 1 1 1 1 1 1 0 0 2 1 2 2 2 1 1 1 1 0 1 1 1 0 0 0 0 1 1 1 0 1 1 0 0 2 2 0 1 0 1 0 1 0 0 0 1 0 1 1 1 1 0 0 1 0 2 0 2 0 0 1 1 0 0 0 0 0 0 1 1 0 1 0 0 1 0 0 0 0 2 2 1 2 2 1 1 2 1 1 2 0 1 0 0 0 0 0 1 0 0 0 2 0 2 1 1 0 1 1 2 0 2 2 0 1 0 0 0 0 0 0 0 0 0 0 0 2 2 0 1 0 1 1 0 1 1 0 0 0 0 0 0 0 1 0 0 1 0 0 0 0 0 0 0 0 0 0 0 0 1 1 1 1 1 0 0 1 0 0 1 1 2 0 2 0 0 2 0 0 0 0 1 0 1 0 0 0 0 1 0 1 1 0 1 1 2 1 1 1 1 0 0 1 0 0 0 0 0 1 0 0 0 0 1 2 1 1 0 0 1 1 0 1 1 1 1 0 1 0 0 0 0 0 1 1 0 1 1 0 1 0 0 0 0 0 0 0 0 0 0 0 0 0 0 0 2 1 0 1 1 0 0 0 0 1 0 0 0 0 1 0 0 0 2 0 0 2 0 0 0 0 1 1 1 1 1 2 0 0 0 1 0 0 1 0 1 1 2 2 2 2 0 0 0 0 2 1 1 2 2 0 0 0 1 0 1 0 0 0 2 2 1 2 1 0 1 1 1 1 0 1 0 1 0 1 0 0 0 2 1 0 0 1 1 0 0 2 0 1 2 0 1 0 2 0 0 2 1 2 1 1 1 1 1 1 0 0 1 0 0 0 0 2 0 0 1 0 1 0 0 2 2 0 0 0 2 0 1 0 0 0 0 0 1 0 1 0 1 0 0 0 0 1 0 0 0
74 0 1 0 1 0 1 2 0 0 0 0 0 0 0 0 0 2 0 2 2 0 0 2 2 1 1 0 0 0 1 1 1 2 0 1 2 1 1 1 0 0 0 0 1 0 1 0 0 1 1 1 0 0 1 0 0 0 1 1 0 0 0 1 1 0 1 0 1 1 0 0 2 2 1 2 2 0 2 0 1 1 0 0 2 0 0 0 0 2 0 0 2 0 0 0 0 0 0 1 0 1 0 0 2 2 2 0 0 0 0 2 0 1 1 1 1 1 0 1 2 0 2 0 0 0 0 1 1 1 1 1 0 0 1 0 0 0 0 0 0 0 0 0 0 0 0 0 0 0 1 2 0 1 1 0 0 0 0 0 0 0 1 1 1 2 0 0 1 0 0 0 0 1 0 0 0 0 0 0 0 0 1 1 0 1 1 2 0 1 1 2 1 1 1 1 1 0 0 0 0 1 0 0 2 0 1 0 1 0 1 2 1 0 0 2 0 2 1 0 2 1 1 0 0 0 0 2 0 0 0 0 0 0 2 1 0 0 2 2 0 2 2 2 2 2 0 0 0 0 0 0 0 0 1 1 1 0 0 0 0 0 0 1 1 0 1 1 2 2 0 0 0 0 0 1 0 0 1 0 1 1 0 0 0 1 0 1 0 1 0 0 0 1 2 0 2 0 0 1 0 0 1 1 0 0 0 0 1 0 0 0 2 0 0 0 1 0 1 1 0 2 1 1 1 0 1 1 1 0 2 2 1 0 0 0 0 1 0 0 0 0 1 2 0 0 2 0 0 0 0 1 1 1 0 0 0 0 0 2 2 2 1 1 0 0 2 1 2 0 0 0 1 0 0 1 0 1 1 1 0 2 0 0 0 0 0 0 0 1 1 1 1 0 1 1 1 0 0 0 0 0 0 0 0 1 2 0 1 1 1 1 1 1 0 0 0 1 1 0 0 1 0 2 0 2 0 0 0 1 0 0 1 2 2 1 0 0 0 1 0 0 2 0 1 1 0 0 2 0 0 0 1 2 1 1 0 1 0 1 2 1 1 0 0 2 2 1 2 1 1 1 1 1 2 0 0 1 2 0 0 2 0 0 1 1 0 1 1 0 0 0 0 1 1 0 1 1 1 0 1 1 1 1 0 1 1 0 0 0 0 2 1 0 0 1 0 1 1 1 1 2 1 2 1 2 1 0 0 2 0 2 1 1 0 1 1 0 0 2 0 1 0 2 2 1 0 2 0 0 0 0 0 1 1 1 0 2 1 0 0 1 0 0 0 0 1 0 0 0 0 1 0 0 0 0 1 2 0 2 2 0 1 1 1 0 1 1 1 1 0 0 0 0 0 0 0 1 1 0 0 1 2 0 1 1 1 0 0 1 1 0 0 0 0 0 0 0 0 0 1 1 0 0 0 1 2 2 0 0 1 1 1 0 1 1 1 0 1 0 0 1 0 0 0 0 0 0 0 0 0 2 0 1 0 0 0 1 1 0 0 0 1 0 2 2 0 1 1 1 0 1 0 0 1 0 0 0 0 2 0 1 2 0 0 2 1 1 0 0 1 1 0 1 1 0 0 1 0 0 0 0 0 2 0 2 1 2 2 0 1 0 0 0 0 1 0 0 1 0 0 0 0 1 1 2 0 0 0 0 0 0 0 0 0 0 1 0 2 2 0 0 0 0 0 1 0 0 0 1 0 1 1 1 0 0 1 0 0 0 2 1 1 0 0 1 1 2 0 0 0 1 0 0 0 0 0 0 0 0 1 2 1 0 1 0 1 2 0 2 0 2 1 1 2 1 1 1 0 0 1 2 0 0 0 0 1 0 0 1 1 0 0 0 0 1 1 0 2 2 1 2 0 0 0 0 0 0 0 1 0 1 2 0 0 1 0 0 0 0 0 0 0 0 0 0 0 0 2 0 0 1 2 1 0 2 1 1 0 0 2 0 0 0 1 1 0 0 2 1 1 0 1 0 0 0 0 0 0 0 1 1 2 0 0 1 0 0 0 2 0 2 1 2 2 2 2 0 1 1 0 1 1 1 1 2 0 1 0 0 0 0 0 0 1 2 2 0 1 1 0 0 0 2 1 0 1 2 0 0 0 1 0 1 0 1 1 1 0 0 0 2 1 0 1 1 0 0 0 0 2 0 2 0 1 1 1 0 0 0 0 0 1 0 1 1 1 0 1 0 0 0 0 0 0 0 1 0 2 0 0 0 1 2 1 0 1 1 1 2 0 0 0 2 0 1 0 0 1 0 0 0
75 1 1 0 1 0 1 2 0 1 0 0 0 0 0 0 0 1 0 2 2 0 0 2 2 0 0 1 0 1 2 0 0 1 0 1 2 2 0 0 1 0 0 1 1 1 0 0 0 1 1 1 0 0 1 1 0 0 1 1 0 1 0 0 0 0 0 1 0 0 1 1 2 2 1 2 2 0 0 0 2 2 0 0 2 0 0 0 0 2 0 1 1 2 1 1 0 1 1 2 1 0 0 0 2 0 2 0 0 0 0 1 0 0 1 1 1 0 0 2 2 0 1 2 0 0 0 1 2 0 0 0 0 0 0 0 0 0 0 2 0 0 0 0 0 0 1 0 0 0 0 0 1 0 1 0 0 0 2 0 0 0 1 1 0 1 0 2 0 1 0 1 1 1 1 0 0 0 0 0 0 1 2 2 0 2 2 1 1 0 1 0 1 1 1 1 2 0 0 0 0 1 0 0 2 0 1 1 2 0 0 1 2 0 0 2 1 1 2 0 2 0 2 2 1 0 0 2 0 0 0 0 0 0 1 1 0 2 0 0 0 1 1 1 1 1 0 1 1 1 0 0 0 0 0 1 0 0 0 0 0 0 0 0 0 0 1 0 2 1 0 1 0 0 1 0 0 0 1 0 1 1 1 1 0 2 0 0 0 1 0 0 0 2 2 1 1 1 1 1 0 0 0 0 0 0 0 0 0 0 0 1 2 1 1 0 2 1 1 0 0 2 1 1 2 0 2 1 1 0 1 0 0 2 0 0 0 1 0 1 1 1 1 2 0 0 2 1 2 0 0 0 0 1 0 1 1 0 0 1 1 2 1 0 1 0 0 2 1 0 1 1 1 1 1 0 0 1 0 2 0 0 0 0 0 1 2 0 0 0 0 0 0 1 2 0 1 1 1 1 0 1 0 1 1 0 1 0 0 0 0 0 0 0 0 0 0 0 1 0 0 1 2 1 1 2 1 0 0 0 0 1 0 0 0 1 0 1 0 0 1 0 2 0 2 0 0 1 0 0 1 0 0 1 0 0 0 2 1 1 1 2 1 0 0 1 1 2 1 1 1 0 2 2 0 0 0 0 1 0 1 1 1 1 1 2 0 1 1 0 1 1 0 2 1 0 2 1 1 1 2 2 2 2 0 1 1 2 0 0 0 2 1 0 0 0 1 0 0 1 2 1 1 1 0 1 0 1 1 1 1 1 1 1 1 0 0 0 0 1 0 1 0 2 2 1 2 1 1 0 0 0 0 2 0 1 0 1 1 0 0 0 1 0 0 1 1 0 0 0 0 0 0 0 0 1 2 2 0 2 2 0 1 0 1 0 1 1 1 1 0 0 0 0 0 0 0 0 1 1 0 2 1 1 0 2 1 0 1 1 1 0 0 0 2 0 0 2 0 1 1 1 1 1 1 1 1 1 0 0 2 2 1 1 0 1 1 1 1 0 0 1 0 1 1 1 1 0 1 1 0 2 0 1 0 0 0 1 1 0 0 0 0 2 0 1 0 1 0 0 2 0 0 0 0 0 1 1 1 1 2 1 2 0 0 2 0 2 1 0 0 0 0 2 2 0 0 2 0 1 0 1 0 1 1 2 0 2 2 0 1 1 0 0 0 1 0 1 1 0 0 0 1 2 0 1 1 0 0 0 0 0 0 0 0 1 0 0 0 1 1 1 0 1 0 0 1 1 0 0 0 0 1 1 0 0 1 0 0 0 0 0 2 0 0 0 2 0 0 0 0 0 2 2 2 2 1 0 1 1 0 1 0 1 1 1 1 1 0 2 0 2 1 0 1 0 0 0 1 1 1 1 0 0 0 0 1 0 0 2 2 0 1 1 1 2 0 0 1 1 1 1 0 0 1 0 0 0 0 0 1 1 1 1 0 1 0 0 1 0 1 0 1 1 0 1 1 0 1 0 0 0 0 0 2 0 0 0 0 0 1 0 2 0 0 1 1 0 2 1 0 0 0 0 0 0 0 2 1 1 1 0 1 0 0 1 1 2 0 2 0 2 0 1 1 1 2 0 0 1 0 2 0 1 1 1 1 2 1 1 1 0 0 0 1 2 2 2 1 2 0 1 2 2 1 0 0 0 0 1 0 0 1 2 0 1 0 0 1 2 0 0 1 1 1 1 0 0 0 1 1 0 0 1 1 0 2 2 0 1 0 0 2 0 1 1 1 0 0 0 0 0 0 0 0 0 2 0 2 0 1 1 1 2 0 0 0 0 1 2 1 1 0 2 0 0 0 0 1 0 2 0
76 1 0 0 0 0 1 2 0 0 0 0 0 0 0 0 0 1 1 1 1 1 1 2 2 0 0 0 0 0 1 1 1 1 1 0 2 1 0 0 0 0 0 1 2 0 0 0 0 1 1 1 0 0 2 0 0 0 0 2 0 0 0 2 0 0 1 0 0 0 0 1 2 2 1 2 2 0 2 0 1 1 0 0 2 0 1 0 0 2 0 0 1 1 1 2 0 2 1 2 0 0 1 0 2 0 2 0 0 0 0 0 1 2 2 2 2 0 0 2 2 0 1 1 0 1 0 1 1 1 0 0 0 0 0 0 0 0 1 0 0 0 0 0 0 0 1 0 0 0 0 0 0 0 0 0 0 1 0 1 2 2 2 0 1 2 1 1 0 1 1 0 0 1 0 0 0 0 0 0 0 0 0 0 0 0 0 0 0 0 1 0 2 2 2 1 1 0 0 0 0 2 0 0 2 0 0 0 0 0 1 1 0 0 0 2 1 0 1 0 2 1 2 2 0 0 0 1 0 0 0 1 0 0 1 0 0 2 0 0 0 0 2 2 2 2 0 1 0 0 0 0 0 0 0 0 1 0 0 0 0 0 0 0 0 0 1 0 2 0 0 1 0 0 0 0 0 1 1 0 2 0 0 0 0 2 0 2 0 2 0 0 0 1 2 0 1 1 0 1 0 0 2 2 2 0 0 1 2 1 0 2 2 0 0 0 1 1 0 0 0 1 0 1 1 0 1 0 0 0 1 0 2 1 0 0 0 0 0 0 1 1 2 2 0 1 1 0 0 1 0 0 1 2 1 0 0 0 0 2 2 2 1 0 1 0 1 1 1 0 1 1 2 2 0 0 0 2 1 1 0 1 0 0 0 0 0 0 0 0 0 0 0 0 2 0 0 0 1 2 0 2 0 2 1 0 0 0 0 0 0 0 1 1 1 0 0 1 0 0 0 1 1 1 1 2 0 0 2 0 0 0 0 0 0 1 1 2 0 0 2 0 2 0 0 1 0 1 0 0 1 1 1 2 2 1 1 2 1 1 1 2 1 0 0 1 1 1 1 0 0 0 0 0 2 0 2 1 2 0 1 2 0 0 2 1 0 1 0 0 1 1 0 1 0 0 1 0 0 1 2 1 2 2 0 0 0 1 0 0 0 2 1 1 2 0 0 0 1 1 1 2 0 1 0 2 0 0 0 2 0 1 0 0 0 0 0 0 0 1 0 1 0 1 1 1 1 1 1 0 0 0 1 2 0 1 0 1 1 1 0 0 1 1 1 1 1 2 0 2 0 1 0 0 0 1 1 2 0 2 2 0 1 1 1 1 2 1 0 0 0 1 0 0 0 0 0 1 1 1 1 1 2 1 0 2 1 0 1 1 0 0 1 1 0 1 1 2 1 0 0 0 1 1 1 1 0 1 0 0 1 1 0 0 0 2 0 0 0 0 0 0 0 1 1 0 1 1 0 0 1 1 1 1 0 0 0 0 0 0 0 0 2 1 1 1 0 1 1 1 0 1 1 0 0 1 1 0 1 1 1 0 2 1 0 1 2 1 0 1 0 0 0 1 0 0 0 2 0 1 1 1 0 2 0 2 0 2 2 0 1 0 0 1 0 0 0 1 1 0 0 0 0 2 0 0 0 1 1 0 1 0 0 0 0 0 1 0 0 2 2 2 2 0 0 0 0 0 0 0 0 0 0 1 0 0 1 0 0 1 1 1 2 0 1 0 2 2 0 2 0 0 2 0 0 0 0 1 1 2 0 1 2 0 0 1 0 2 1 1 0 0 1 0 1 0 0 1 0 1 1 1 0 0 2 1 1 0 0 2 2 2 1 1 1 2 0 1 1 1 1 1 0 0 0 0 0 0 0 0 0 2 2 2 0 0 0 0 0 0 0 0 0 0 0 0 1 0 0 1 0 1 1 0 1 1 0 0 0 0 0 0 1 0 0 1 1 0 1 1 1 0 1 0 0 1 0 2 2 2 2 0 2 0 1 1 0 0 0 1 0 2 0 0 2 0 1 0 0 0 0 1 0 1 2 1 1 2 1 1 1 1 0 1 1 1 1 1 2 0 0 2 2 0 0 0 1 1 1 1 0 0 0 2 0 0 0 0 2 0 0 0 0 1 1 2 0 0 0 0 2 0 1 2 1 0 2 2 0 0 0 0 1 1 0 0 0 0 1 0 0 0 1 0 0 0 1 2 0 0 0 2 1 1 0 1 1 0 0 2 0 0 0 2 1 0 1 0 0 0 2 1
77 0 2 0 0 0 0 2 1 0 0 0 0 0 0 0 0 1 1 0 0 2 0 2 2 1 1 0 1 1 2 0 2 1 0 1 1 1 0 0 0 1 1 0 1 1 0 0 1 0 0 0 0 0 0 2 0 0 1 1 0 1 1 2 0 0 0 1 0 0 0 1 2 2 2 2 2 0 2 0 2 2 0 0 2 0 1 1 1 1 1 0 1 2 0 2 1 1 1 1 2 0 0 0 2 1 2 0 0 0 0 2 1 2 2 2 2 1 0 1 2 0 1 1 1 0 0 2 2 1 0 0 0 0 0 0 0 0 1 0 0 0 0 0 0 0 0 0 1 0 0 1 0 0 0 0 0 1 1 0 1 0 0 2 0 1 0 0 1 0 0 0 1 2 1 0 1 1 1 1 0 1 0 1 1 0 0 2 0 0 2 1 2 2 2 2 1 0 0 1 0 1 0 0 2 0 2 0 0 0 0 1 1 0 0 2 0 0 1 1 1 1 2 2 0 2 2 2 1 1 1 1 0 0 2 0 0 1 0 0 0 0 2 2 2 2 0 0 0 0 0 0 0 2 0 1 0 0 0 0 0 0 0 1 0 0 0 1 2 1 0 1 0 0 0 0 0 0 1 0 0 0 1 1 0 2 1 2 0 2 0 0 1 2 2 1 2 0 0 1 0 0 0 0 0 0 0 1 2 0 1 2 1 1 1 0 2 2 0 0 0 2 0 1 1 0 1 1 0 0 1 0 0 1 1 0 0 1 0 1 1 1 2 2 0 1 1 1 1 0 0 1 0 2 1 1 1 0 0 1 1 1 1 0 1 1 0 2 1 0 1 1 1 1 1 0 0 1 1 1 2 1 0 0 0 0 1 0 0 0 0 0 1 0 1 1 0 1 0 0 0 0 0 0 0 0 1 2 0 0 0 0 0 0 0 0 0 0 0 0 0 1 1 1 1 2 0 0 2 0 2 0 0 1 1 0 0 0 0 1 0 0 2 0 0 2 1 2 0 0 0 1 1 1 1 1 0 1 1 0 1 1 0 0 1 1 1 1 1 0 1 0 0 0 1 1 1 0 2 2 2 1 1 1 2 0 0 1 1 1 1 0 1 0 0 0 1 1 1 0 1 1 2 2 0 0 1 0 1 1 1 2 0 1 1 0 0 1 0 1 1 2 0 2 0 2 2 1 1 1 1 1 1 1 0 2 2 0 0 1 0 1 0 0 1 1 0 1 2 0 0 0 0 2 0 0 0 0 2 0 0 0 0 0 0 0 1 0 0 0 0 0 1 0 1 1 2 0 0 0 1 0 1 0 1 0 0 2 1 1 0 0 1 0 0 0 0 0 0 0 0 2 1 0 0 2 1 1 1 1 1 1 1 0 1 0 0 1 0 0 0 0 0 0 0 1 1 1 0 0 1 2 0 0 0 1 0 2 1 0 0 1 0 1 1 1 1 0 0 1 0 2 0 0 0 0 0 2 2 0 0 0 2 2 0 2 1 1 1 1 0 1 1 0 0 1 1 0 1 2 0 1 2 0 0 2 2 2 0 0 0 0 1 1 0 0 0 1 0 1 0 1 0 0 1 1 0 1 1 1 0 0 0 0 0 0 0 1 1 0 0 0 1 2 0 2 0 2 2 0 1 1 0 0 0 0 0 0 1 1 0 0 0 0 0 0 0 0 0 1 1 0 1 1 0 0 0 0 2 1 0 0 2 1 0 0 2 2 0 1 0 0 2 1 1 0 0 0 1 1 1 2 1 1 0 2 0 2 1 1 1 1 2 0 2 0 1 1 0 1 2 2 0 0 0 0 0 0 0 2 2 0 1 1 1 2 0 0 1 0 0 1 0 1 0 0 0 0 0 0 0 2 2 1 0 1 0 0 1 0 0 0 0 0 1 0 0 0 0 0 0 2 0 0 2 0 0 0 0 0 1 0 1 0 0 1 1 0 2 1 0 0 1 1 0 2 0 0 0 0 1 0 2 1 0 1 0 1 1 1 1 2 0 2 1 0 2 1 0 0 0 1 0 2 2 0 1 1 1 2 1 2 0 0 0 1 1 0 0 0 0 0 1 2 2 0 1 0 0 0 1 0 0 0 0 1 1 2 0 0 0 2 2 1 1 0 0 1 1 0 1 0 2 1 1 0 1 2 1 1 1 1 2 0 1 1 1 0 2 0 1 0 0 0 1 2 0 2 0 0 0 2 0 0 1 0 1 0 0 2 0 2 0 2 0 2 0 0 0 0 1 0
78 1 1 0 1 0 1 2 0 2 0 0 0 0 0 0 0 1 1 1 1 0 0 1 2 0 0 1 0 1 0 0 2 2 0 1 1 1 0 0 0 0 0 0 1 0 0 0 0 0 0 0 0 1 0 1 0 0 2 0 1 2 0 1 0 0 0 1 0 0 0 1 2 2 2 2 2 0 2 0 1 1 0 0 2 0 0 0 0 2 0 1 2 2 1 2 0 1 1 2 1 0 0 0 2 1 2 2 2 0 0 2 1 2 2 2 2 0 1 2 2 0 1 1 0 1 0 1 2 0 0 0 0 0 0 0 0 0 0 0 1 0 0 0 0 0 0 0 1 1 1 1 1 0 0 0 0 2 0 1 1 0 0 2 2 2 0 0 1 2 0 1 1 1 0 0 0 1 1 1 0 1 1 1 0 1 1 2 2 0 2 0 1 1 1 1 1 0 0 0 0 0 0 0 2 0 1 0 0 0 0 1 0 2 0 2 1 0 1 1 1 1 2 2 0 0 0 2 0 0 0 0 0 0 1 0 0 2 0 0 0 0 2 0 1 1 0 0 0 0 0 0 0 0 0 1 1 1 1 1 1 1 0 1 1 0 0 1 0 0 0 2 0 1 0 0 0 2 2 0 0 0 0 0 1 1 1 1 0 2 1 1 1 2 2 1 2 0 1 2 1 0 0 0 0 0 0 0 1 0 0 1 1 1 1 0 1 1 1 0 0 2 1 1 0 0 0 1 1 0 1 0 0 1 0 1 1 1 0 0 0 1 1 0 0 0 1 0 1 0 1 0 0 2 1 1 1 0 0 1 2 2 0 0 0 0 0 2 1 1 1 1 0 0 0 0 0 1 1 1 0 1 0 0 0 1 1 0 0 0 0 0 2 0 2 0 2 0 1 1 0 1 0 2 1 0 0 0 0 0 0 0 0 0 1 0 1 1 1 0 0 1 0 1 1 2 1 1 2 0 1 0 0 0 0 1 1 1 0 1 2 0 2 2 0 2 0 1 0 0 1 0 1 2 2 1 1 1 0 1 1 1 1 0 1 2 2 0 2 0 1 1 2 2 2 0 0 0 2 0 0 0 2 2 0 2 2 1 0 1 1 0 0 0 0 0 1 1 1 0 1 1 0 0 0 2 2 0 1 1 1 2 0 1 1 0 0 1 0 1 1 2 1 1 1 1 0 0 0 2 0 2 1 0 1 0 0 0 0 1 1 1 0 1 2 1 2 2 0 0 0 0 1 2 1 0 0 0 1 1 0 0 0 0 0 0 2 0 1 0 0 1 1 0 0 0 1 1 0 1 2 0 2 2 2 0 1 1 0 0 0 0 1 1 1 0 1 1 1 1 0 0 1 1 0 2 0 0 0 1 1 0 1 1 0 1 1 0 0 0 0 0 0 0 0 0 2 1 0 0 2 2 0 1 0 1 0 0 1 1 0 0 0 2 1 1 1 0 0 1 0 2 0 1 0 0 0 2 2 0 0 0 1 2 0 2 1 0 2 1 1 2 0 1 0 0 0 1 2 2 1 1 1 0 0 1 0 1 1 0 1 1 0 1 1 0 0 2 0 0 0 1 0 1 1 2 1 2 2 1 0 0 0 0 0 0 0 2 1 1 0 1 1 2 0 1 1 1 1 0 2 1 0 0 0 0 0 0 0 2 1 1 0 0 0 0 0 0 0 0 0 0 1 0 1 0 0 0 0 0 0 0 2 0 1 0 2 2 0 2 0 1 2 0 0 1 0 0 0 0 0 0 0 0 0 2 0 1 1 2 0 1 2 0 2 0 0 0 0 0 0 1 0 0 1 1 2 0 1 1 2 0 0 0 0 1 0 0 2 2 2 1 0 1 0 0 0 0 0 0 0 2 1 1 0 1 1 0 0 0 0 0 0 0 0 0 0 0 0 1 0 1 1 0 2 0 0 0 0 0 2 0 0 0 0 0 1 0 1 0 0 0 1 0 0 0 0 2 2 2 2 0 1 1 1 2 0 1 0 1 1 2 0 2 2 2 2 0 1 1 0 1 0 2 2 0 1 2 0 0 0 1 0 0 1 1 1 0 1 1 0 1 2 0 1 1 2 2 0 0 2 0 0 0 0 1 1 0 0 0 0 0 0 0 0 1 0 0 0 0 1 0 2 1 1 0 1 1 1 1 1 0 1 0 0 0 0 0 0 0 0 0 0 1 1 1 1 1 1 0 0 1 1 1 0 0 0 0 1 2 1 0 0 1 0 0 0 1 2 0 1 0
79 1 1 0 1 0 1 2 0 2 0 0 0 1 0 0 1 1 1 1 1 1 1 0 0 1 1 0 0 0 2 0 2 1 1 1 1 1 0 0 0 0 2 0 2 0 0 0 0 0 0 0 0 0 2 0 0 1 0 0 2 2 0 2 0 0 0 1 0 0 0 0 2 2 0 2 2 0 2 0 2 2 0 0 2 0 0 1 1 2 1 1 0 1 0 0 0 1 0 2 0 0 0 0 2 0 2 0 1 1 0 1 1 1 1 0 0 0 0 2 2 0 1 1 0 1 0 1 2 0 0 0 0 0 0 0 0 1 0 2 0 0 0 0 0 0 1 0 0 0 0 0 0 1 0 0 0 1 2 1 1 1 0 1 0 0 0 0 0 2 0 1 0 1 0 0 0 0 0 0 0 1 0 0 0 0 0 0 0 0 2 0 1 1 1 1 2 0 0 1 0 1 0 0 2 0 1 0 1 0 0 0 1 1 0 2 0 0 1 1 1 0 0 0 0 0 0 1 0 0 0 0 0 0 0 0 0 0 0 0 0 0 2 1 2 1 1 0 0 0 0 0 0 0 0 1 0 1 1 1 1 1 0 0 1 1 0 1 2 2 1 2 0 1 0 0 0 1 1 0 0 1 2 2 0 2 2 1 0 2 1 2 1 2 2 1 2 1 0 0 0 0 1 1 1 0 0 0 1 0 0 1 0 0 1 0 1 0 0 1 0 1 1 2 0 0 0 1 1 1 2 2 0 1 0 0 0 0 0 0 0 0 2 1 0 0 1 0 1 2 2 0 0 1 1 0 0 0 0 1 1 1 1 0 1 2 0 1 2 1 0 0 1 0 0 0 0 0 0 2 2 0 0 0 0 0 1 0 0 0 0 0 0 0 1 1 0 0 1 1 0 1 0 1 1 0 0 1 0 0 0 0 1 0 1 1 1 0 1 0 0 1 0 1 0 2 1 1 0 0 0 0 0 0 0 1 1 0 0 0 0 0 2 0 1 1 0 1 0 0 0 0 0 1 0 0 0 1 0 1 1 1 1 0 0 1 1 1 1 0 1 0 0 0 1 0 1 0 2 0 1 1 1 1 2 1 0 0 0 1 2 1 0 2 0 0 0 2 2 0 0 0 1 1 0 1 1 0 1 0 0 2 1 1 1 0 0 0 2 1 1 2 0 2 0 2 2 0 0 2 0 2 0 0 1 0 1 0 1 0 2 1 0 1 1 0 2 1 1 0 0 0 0 1 2 0 0 1 0 1 1 0 1 0 0 1 0 1 1 1 0 1 0 0 0 1 1 2 0 0 2 0 1 1 0 1 1 1 1 1 0 0 0 0 0 0 0 0 0 0 0 2 0 0 0 2 0 0 1 1 1 0 0 0 2 0 0 1 0 1 1 1 0 0 0 1 2 0 0 0 2 2 1 1 0 0 2 2 1 0 0 0 0 1 2 2 2 0 1 0 0 1 0 1 0 0 0 2 1 0 0 0 1 1 0 1 0 1 0 0 0 1 0 1 0 0 0 0 0 0 2 0 1 0 0 2 2 1 0 0 0 0 0 1 2 0 0 2 0 1 0 1 0 2 1 2 1 2 2 0 2 0 0 0 0 1 0 0 0 0 0 0 1 2 0 1 0 1 0 0 2 0 0 0 0 0 0 0 1 2 1 1 0 1 0 0 1 1 0 1 1 1 0 2 0 0 0 0 1 1 0 0 1 0 1 1 2 2 0 1 0 1 2 0 0 0 0 0 0 0 1 1 0 0 0 2 0 2 1 2 0 1 1 1 2 1 0 1 0 0 1 1 0 0 0 0 2 0 0 2 2 0 1 1 1 2 0 1 1 1 0 1 0 1 0 0 0 0 0 0 1 1 1 0 0 0 0 0 2 1 1 0 1 1 0 1 1 0 0 0 0 2 1 0 1 1 0 0 0 0 0 0 2 0 0 2 0 0 1 1 0 0 2 0 0 0 0 0 2 2 2 0 2 0 0 0 0 1 0 2 1 2 0 2 2 2 2 0 0 0 1 2 0 1 1 1 1 2 0 0 0 0 1 1 1 1 1 0 1 1 0 0 1 1 1 0 1 0 0 0 0 0 1 2 0 1 1 2 0 0 0 1 2 0 1 1 0 0 0 1 2 0 1 1 1 0 1 2 0 0 0 2 2 0 2 2 2 0 1 0 0 0 0 1 0 0 2 1 0 0 0 2 0 0 1 0 1 1 0 2 1 0 0 1 0 0 0 1 1 0 1 1
80 1 2 0 1 0 1 1 0 1 0 1 0 0 0 0 0 0 0 2 2 0 0 2 2 0 0 0 1 2 0 1 0 0 0 0 2 2 0 0 1 0 0 0 0 0 0 0 0 0 0 1 0 0 0 1 0 0 1 0 0 1 0 2 0 0 0 1 0 0 0 0 2 2 2 2 2 0 2 0 0 0 0 0 2 0 1 0 0 1 0 0 0 1 1 2 0 1 1 2 1 0 0 0 1 1 1 0 0 1 0 1 0 2 2 2 2 0 0 2 2 0 1 1 0 1 0 2 2 1 0 0 0 0 1 0 0 0 0 2 1 0 0 0 0 0 1 0 2 2 2 2 1 0 2 0 0 0 0 0 0 0 1 1 0 1 0 1 1 0 0 2 1 2 1 0 0 1 0 0 1 1 0 0 0 0 0 0 0 0 1 0 1 1 1 1 2 0 0 0 0 1 0 1 2 0 0 0 0 0 1 2 1 0 0 2 1 0 0 0 2 2 2 2 0 2 2 0 0 0 0 0 2 1 0 0 1 2 0 0 0 0 2 0 0 0 0 0 0 0 0 0 0 0 0 2 2 0 0 0 0 0 0 0 1 0 1 0 2 1 1 2 1 0 0 0 0 0 2 0 0 0 1 1 0 1 1 1 0 1 1 1 1 2 2 1 2 0 0 1 0 0 0 0 0 1 1 0 0 0 0 0 2 0 2 0 2 1 1 0 0 2 1 1 2 0 2 0 0 1 2 1 0 1 0 0 0 1 0 0 0 1 2 1 1 1 1 0 0 1 1 1 0 1 1 0 0 1 1 1 2 2 1 1 1 1 0 1 1 0 1 1 0 0 0 0 0 1 0 2 0 0 0 0 0 1 1 0 0 0 0 1 1 0 1 1 0 0 0 0 0 2 0 0 0 1 1 0 0 1 1 1 0 0 0 0 0 0 1 0 0 1 1 1 0 2 1 1 1 0 1 0 1 2 2 1 0 1 0 1 1 0 1 1 1 1 0 1 0 0 0 1 1 2 2 1 1 2 0 2 1 1 0 1 1 1 1 1 2 1 0 0 0 0 1 0 0 0 2 0 0 2 2 2 2 0 0 2 1 0 0 0 0 1 0 0 1 1 1 1 1 0 2 2 0 0 0 0 0 0 0 2 1 0 0 0 1 0 0 2 2 1 0 2 0 2 0 1 1 2 0 1 1 1 1 0 1 0 0 2 0 0 0 1 1 1 1 0 2 0 0 0 1 1 2 1 1 1 0 0 0 1 2 0 0 1 1 0 1 0 0 1 1 0 0 0 1 1 0 1 1 0 0 0 0 0 0 1 0 0 0 1 0 0 0 1 0 0 0 0 0 1 0 1 0 2 2 1 1 1 1 1 0 1 1 1 0 1 1 0 0 0 0 0 0 1 1 1 0 0 0 0 0 2 0 0 0 1 1 0 0 0 0 0 2 2 1 1 0 0 0 1 0 0 0 0 0 2 2 1 0 1 1 1 1 1 0 1 0 0 0 0 1 1 0 0 1 1 1 1 1 1 2 0 0 1 2 2 0 0 2 2 0 1 1 0 0 2 0 2 2 0 0 0 0 0 2 2 2 0 0 0 0 0 1 2 0 1 1 0 0 0 0 2 0 0 0 0 0 0 0 0 0 0 0 0 0 0 1 2 1 1 0 0 0 0 0 0 0 0 0 0 2 0 0 1 0 0 0 0 0 0 1 0 0 0 2 2 0 1 0 1 0 1 1 1 1 0 1 1 0 1 0 1 1 0 1 2 0 2 0 2 0 1 1 1 0 0 0 1 1 1 0 0 2 1 1 1 1 0 0 0 1 1 1 2 0 0 2 2 2 2 0 0 0 0 0 0 0 0 1 1 1 2 0 1 1 0 2 0 0 1 0 0 0 0 1 0 0 0 0 2 1 0 2 0 0 0 0 0 0 0 0 0 1 1 1 0 2 0 2 0 1 1 0 1 0 1 1 1 1 0 2 2 2 1 0 0 0 1 0 1 2 1 2 1 1 0 0 1 0 2 0 0 2 2 0 1 0 0 0 0 0 0 1 2 2 2 1 0 0 1 2 0 0 0 0 2 0 0 0 1 0 2 0 0 0 1 0 1 0 0 2 1 1 1 0 0 0 0 1 0 2 0 0 0 0 2 0 1 0 1 0 0 1 1 1 0 1 0 0 0 0 0 1 1 1 2 0 0 0 2 0 1 0 1 1 0 2 2 1 0 0 1 0 0 1 1 1 0 1 0
81 0 1 0 1 0 1 2 0 0 0 0 0 1 0 0 0 2 1 1 1 1 1 2 2 0 0 0 0 0 2 2 1 1 1 2 1 1 0 0 0 0 0 0 0 1 1 0 0 1 1 2 1 1 0 0 0 0 1 1 0 1 0 1 0 0 0 2 0 0 0 0 2 2 2 2 2 0 2 0 1 2 0 0 1 0 0 2 2 2 1 2 2 0 0 0 0 1 1 1 1 0 2 0 2 0 2 2 2 0 0 2 1 1 2 2 1 0 1 1 1 0 0 2 0 0 0 1 1 0 1 1 0 0 0 0 0 0 0 0 1 0 0 0 0 0 0 0 0 0 0 1 1 0 1 1 0 1 1 0 0 0 2 0 1 2 0 1 0 0 1 1 0 2 1 0 0 0 0 0 0 1 0 0 0 0 0 0 0 0 1 2 2 2 2 2 1 0 0 1 0 0 0 1 2 0 2 1 1 0 1 1 1 0 0 2 1 0 2 0 2 0 2 1 0 1 0 2 0 0 0 0 1 1 1 0 0 1 0 0 0 0 2 2 2 2 0 0 0 0 0 0 0 1 0 2 1 0 0 0 0 0 0 0 1 0 1 1 2 1 0 2 0 2 0 0 0 0 1 0 1 0 1 1 0 1 1 0 0 2 1 1 0 2 1 0 2 0 0 1 0 0 0 0 0 0 0 0 1 1 0 2 2 0 1 0 1 1 1 0 0 1 1 1 1 0 1 1 1 1 1 1 1 1 0 0 0 2 1 0 0 0 2 1 0 0 1 0 0 2 2 0 0 2 2 0 1 0 0 0 0 0 1 0 1 1 0 1 2 1 0 0 1 1 0 2 0 1 1 1 2 1 0 0 1 1 1 0 0 0 0 0 1 0 2 0 1 1 1 0 0 1 0 2 1 0 0 1 0 0 0 0 0 0 1 0 1 1 0 0 0 2 1 0 1 1 1 1 1 0 0 0 0 0 0 1 0 1 0 1 0 0 2 0 0 1 0 1 0 0 0 0 1 2 1 0 1 1 1 1 1 2 1 0 0 1 1 0 2 0 1 0 1 1 2 0 2 1 2 0 1 2 1 1 1 2 1 1 0 1 1 0 1 0 1 0 2 2 2 0 0 0 1 1 0 1 1 0 1 1 1 1 1 0 0 0 1 0 2 0 1 2 0 1 0 0 0 0 0 2 0 2 2 1 0 0 0 0 1 1 1 1 1 0 2 0 1 2 0 0 0 0 1 1 1 2 1 1 1 1 1 0 0 0 0 0 2 0 0 0 0 2 1 0 1 1 1 2 0 2 2 0 0 0 0 0 0 0 0 0 0 0 1 0 1 1 1 1 1 1 1 1 0 1 0 2 0 2 2 2 1 0 1 1 0 1 1 1 0 1 0 1 0 0 0 0 2 2 0 0 2 2 0 1 0 1 0 1 1 0 1 0 0 2 1 1 0 0 0 0 0 2 1 2 0 0 0 1 1 1 1 0 2 2 0 2 0 1 1 1 1 1 0 0 0 1 1 0 0 0 1 0 1 0 0 0 1 0 0 0 1 1 0 1 2 0 0 0 0 0 0 0 0 1 0 1 1 1 1 0 0 0 0 0 0 0 0 1 0 1 0 1 0 2 1 2 1 1 1 0 1 1 0 0 0 0 1 0 1 2 0 0 0 0 0 0 0 1 0 0 0 0 0 0 0 0 0 0 0 0 0 0 0 0 0 2 0 0 0 0 0 0 0 1 0 0 0 0 0 0 0 0 0 0 0 2 0 2 1 2 0 1 1 0 0 0 0 0 0 0 0 1 0 0 1 1 0 0 0 1 1 0 1 1 1 2 0 0 2 2 2 1 0 1 0 0 0 0 0 0 0 2 2 1 0 0 0 0 1 0 1 1 0 0 1 0 0 1 1 0 0 2 1 1 1 1 1 0 0 0 1 0 0 0 1 0 2 0 2 1 1 0 2 1 0 2 0 1 1 1 1 0 1 1 1 2 0 0 0 2 0 1 1 1 2 2 2 0 0 0 0 2 1 1 2 2 0 0 0 0 0 0 0 0 1 2 2 1 2 2 0 0 2 2 0 0 2 1 0 0 0 0 0 0 0 0 0 1 0 1 0 1 1 0 1 2 0 1 0 0 2 0 0 2 2 0 2 1 0 0 0 0 1 0 1 1 1 0 1 0 0 0 1 0 0 0 1 0 2 0 0 0 1 2 0 0 0 0 0 1 0 1 0 2 1 0 0 2 1 0 0 0
82 1 1 0 0 0 0 1 0 0 0 1 0 2 0 0 1 1 0 2 2 0 0 2 2 0 0 0 0 0 1 1 1 1 1 0 2 0 1 1 0 0 1 0 2 0 0 0 0 0 0 0 1 1 0 1 0 0 1 0 0 1 0 1 0 0 0 0 0 0 0 0 2 2 2 2 2 0 2 0 2 2 0 0 1 0 0 1 1 2 1 1 1 1 0 0 0 1 1 2 1 0 0 0 2 0 2 1 1 1 0 1 1 2 2 2 2 2 0 0 2 0 1 1 0 1 0 1 2 0 1 1 0 0 0 0 0 1 0 1 0 0 0 0 0 0 0 0 0 0 0 0 0 1 0 1 1 1 0 1 1 1 2 0 1 2 0 1 1 0 1 1 1 2 0 0 0 0 0 0 0 2 1 1 0 1 1 2 0 0 1 1 1 1 1 2 1 0 0 0 0 1 1 0 2 0 1 0 1 0 1 2 1 0 0 1 0 1 0 2 0 0 1 1 0 0 0 2 0 1 0 0 1 1 1 2 0 2 0 0 0 0 2 2 2 2 0 0 0 0 0 0 0 0 0 2 1 0 0 0 0 0 0 1 1 1 0 0 2 2 0 2 0 1 0 0 0 1 2 0 0 0 0 0 0 1 0 2 0 2 2 0 0 2 2 0 1 0 0 2 1 0 0 0 0 0 0 0 0 0 0 0 2 0 2 0 2 0 0 1 1 2 0 1 1 0 1 2 1 0 2 1 1 1 0 1 1 2 0 1 0 0 2 2 0 0 1 0 2 1 1 0 0 2 1 1 1 0 1 0 0 0 2 0 2 0 0 2 0 0 2 2 1 1 0 1 0 2 0 2 1 0 0 0 0 1 1 0 0 0 0 0 0 0 2 0 0 0 1 1 0 1 0 1 0 0 1 0 0 0 0 0 0 0 1 1 0 0 1 0 0 1 0 2 0 2 0 0 1 0 0 0 1 1 1 2 1 1 0 0 1 0 1 2 0 2 0 0 1 0 0 0 0 2 0 0 0 0 0 0 1 0 0 1 0 1 0 1 1 0 1 0 0 0 0 0 0 0 2 0 2 2 2 2 1 1 0 0 0 1 2 1 1 0 1 0 1 2 2 1 1 1 2 2 0 2 2 0 0 1 0 1 1 0 0 0 1 1 1 1 1 2 1 2 1 2 1 0 0 2 0 2 1 1 0 0 0 0 0 1 0 1 0 1 2 0 1 0 2 0 0 0 0 2 1 0 0 2 1 0 0 0 0 0 0 0 0 0 0 0 0 0 0 0 0 0 1 2 0 2 2 0 1 0 1 0 1 0 0 0 1 0 0 0 0 0 1 1 1 0 0 2 2 1 0 2 0 1 1 1 0 0 0 0 2 0 0 2 0 0 0 0 1 1 1 0 2 0 0 0 2 2 1 2 0 0 0 0 1 0 0 1 0 1 2 2 2 0 0 0 0 2 0 1 0 0 0 2 1 0 0 0 2 1 0 1 0 1 0 0 0 0 1 1 0 0 0 1 1 1 1 2 2 0 0 2 0 0 0 0 0 0 1 1 0 1 0 2 0 1 0 1 0 0 2 2 1 0 1 0 0 0 0 0 0 0 0 2 2 0 0 0 0 2 0 1 0 1 1 1 1 0 0 0 0 0 2 0 1 2 0 0 0 0 0 0 0 0 0 0 0 0 0 0 0 1 1 0 2 2 0 0 2 0 0 0 2 0 0 2 1 0 2 0 0 0 0 0 2 2 0 2 0 1 0 1 0 2 1 1 0 0 1 0 0 0 0 2 0 0 2 2 0 0 0 1 1 0 1 1 2 0 0 0 0 2 1 1 2 2 2 2 0 0 0 0 0 0 0 1 0 1 1 0 0 2 1 0 1 0 1 0 1 1 0 1 1 1 1 0 0 2 1 0 1 1 0 0 1 1 0 0 0 0 1 0 1 0 2 0 1 0 0 2 0 2 0 0 0 0 1 0 1 0 0 1 0 0 0 2 0 1 0 0 0 0 2 0 0 0 0 2 0 1 2 0 2 1 1 1 1 0 0 0 0 2 2 0 2 2 0 0 2 0 0 0 0 1 0 0 2 0 0 0 1 0 0 2 0 0 0 2 1 2 2 1 0 0 0 0 1 0 2 0 1 0 0 2 0 0 0 0 1 0 2 2 2 0 1 0 0 0 0 0 0 0 2 1 1 1 1 1 0 0 0 0 0 0 0 0 0 0 0 1 0 0 0 0 0 0 1 1
83 1 1 0 1 0 2 2 0 1 0 1 1 1 0 0 0 0 1 1 1 0 0 2 2 1 1 0 0 0 1 0 1 2 1 2 2 1 1 1 0 0 0 0 1 0 0 0 1 0 0 1 1 1 0 1 0 1 0 1 0 1 0 2 0 0 1 1 1 1 0 1 2 2 2 2 1 0 2 0 0 1 0 1 2 0 1 1 1 2 1 2 1 2 1 1 0 1 0 1 0 0 0 1 1 1 1 1 0 0 0 1 0 1 1 1 1 0 0 2 2 0 2 0 1 1 0 1 2 0 0 0 1 0 0 0 0 0 0 1 1 0 0 0 0 0 0 0 1 1 1 1 0 0 0 0 0 1 0 2 2 2 1 1 2 2 0 1 1 1 0 1 0 2 0 0 0 2 0 0 0 2 0 0 0 0 1 0 0 0 0 1 2 2 2 2 1 0 0 1 0 1 0 0 2 0 1 0 0 1 1 0 0 0 0 2 1 1 1 2 0 0 2 1 0 1 0 2 1 1 0 0 0 0 2 0 0 1 0 0 0 0 2 2 2 2 0 0 0 0 0 0 0 0 0 2 1 1 2 2 1 1 1 0 0 0 0 1 1 2 0 2 0 1 0 0 0 1 1 0 1 0 0 0 0 1 0 2 0 2 0 0 0 2 2 0 1 0 0 1 0 0 2 2 0 1 1 0 0 0 0 1 1 1 2 0 2 1 1 0 0 1 0 1 1 0 1 0 1 1 1 1 0 2 0 1 1 2 0 1 1 1 2 1 1 0 2 0 1 1 0 0 0 2 1 1 2 0 0 2 2 2 1 0 1 2 0 2 1 0 1 1 0 0 1 0 0 0 0 2 1 1 1 1 1 0 0 0 0 0 0 0 1 0 1 1 0 1 0 0 0 0 0 1 0 0 1 0 0 0 0 0 1 0 1 0 1 2 0 0 0 2 0 0 0 1 0 2 1 0 0 0 0 0 0 1 0 0 0 1 1 0 1 1 0 2 0 0 2 2 0 0 1 1 1 1 0 2 1 2 0 2 1 0 0 1 1 1 2 1 1 1 0 0 1 1 1 0 2 0 2 2 2 2 1 1 1 0 0 0 2 2 0 0 0 0 1 1 1 1 1 1 1 1 0 1 1 0 0 1 0 1 1 1 1 1 0 0 1 1 1 2 1 2 1 2 0 1 1 1 1 1 0 0 1 0 1 0 0 0 2 1 0 2 2 2 2 0 2 1 0 1 0 2 1 0 0 0 0 1 1 0 0 0 0 0 0 1 1 0 1 0 0 0 0 0 1 2 0 2 2 0 2 1 2 0 2 1 0 0 0 1 1 0 0 0 0 0 0 0 0 2 0 0 0 2 1 2 2 2 0 0 0 0 2 0 0 0 0 0 0 0 0 0 0 1 1 1 0 0 0 0 0 1 0 1 0 1 1 0 0 1 0 0 0 0 0 0 0 1 0 1 0 1 0 0 0 2 1 0 0 0 1 1 0 1 0 0 0 0 2 0 0 0 0 1 1 0 0 0 2 0 1 0 0 1 0 2 1 1 0 0 0 1 1 0 0 2 0 2 0 2 0 1 1 2 0 1 1 0 2 0 0 0 0 0 0 0 0 0 0 0 1 1 1 2 0 0 0 1 1 0 0 0 0 1 1 0 0 1 0 0 0 2 0 1 1 1 0 0 0 0 1 1 0 0 0 0 0 0 0 0 2 0 0 0 2 2 0 1 0 0 2 1 1 0 0 0 0 0 1 2 1 0 0 2 0 2 1 1 0 0 1 0 1 0 1 2 0 0 2 2 0 0 0 0 2 0 0 1 1 0 2 2 2 2 0 1 2 1 1 1 0 1 0 0 0 0 0 0 1 1 2 0 0 1 0 0 0 0 0 0 0 0 0 0 0 0 0 1 1 1 0 0 2 0 0 1 0 0 1 1 0 0 0 1 1 0 2 1 0 0 2 0 0 0 0 0 0 0 1 1 2 0 2 2 0 0 0 0 0 2 1 2 2 2 2 0 0 0 1 2 0 1 2 2 0 0 1 1 1 1 1 0 1 1 1 2 2 2 0 0 1 2 1 0 1 1 0 0 0 1 0 2 0 0 0 2 0 0 0 2 0 1 1 1 0 0 0 1 0 1 2 0 0 0 2 0 0 1 1 0 1 0 0 0 0 0 1 0 0 0 0 0 0 0 2 0 2 1 1 0 1 1 0 0 0 0 0 2 0 0 0 1 0 1 0 0 0 0 2 1
84 0 0 1 1 1 1 2 0 2 0 0 0 2 0 0 0 1 1 1 1 1 0 2 2 0 0 0 0 1 1 1 2 1 1 1 1 1 0 0 1 0 0 0 2 1 1 0 0 0 0 0 0 1 0 1 0 0 1 0 1 2 0 2 1 1 1 1 0 0 1 1 2 2 0 2 1 0 2 2 0 2 0 0 2 0 0 1 1 2 1 1 1 1 0 1 0 1 1 1 0 1 0 0 2 1 2 1 1 0 1 2 0 2 2 2 2 0 1 1 1 0 0 2 0 0 0 0 0 0 0 0 1 0 0 0 1 0 0 1 0 0 0 0 0 1 0 0 0 0 1 1 1 0 0 0 0 1 0 1 1 0 1 1 1 2 0 0 2 0 0 2 1 1 0 0 0 0 0 0 0 0 1 1 0 1 1 1 0 0 1 1 0 0 1 2 1 0 0 0 0 0 0 0 2 0 2 0 1 1 1 1 1 0 0 2 0 1 1 2 0 0 2 2 0 0 0 1 1 1 1 1 0 0 1 0 0 2 0 0 0 0 2 1 1 1 0 0 0 0 0 0 0 0 0 1 1 0 1 1 1 1 1 1 1 0 0 0 2 2 0 2 0 1 0 0 1 0 1 0 0 1 0 0 0 2 0 1 0 1 0 1 0 2 2 0 1 0 2 2 2 0 1 1 1 1 1 0 1 0 1 1 1 0 0 0 2 2 0 0 0 2 0 1 1 0 2 1 1 1 2 1 0 2 0 0 0 1 0 1 0 1 1 1 0 1 2 0 0 1 1 1 0 2 1 1 1 0 0 1 1 1 2 2 1 1 0 1 2 0 0 0 0 0 0 0 0 2 0 2 0 1 0 0 1 1 1 1 1 0 0 0 0 0 2 0 1 2 0 0 0 1 0 1 1 0 1 1 0 0 0 0 1 0 1 1 1 0 1 1 1 0 1 0 1 1 0 1 0 0 1 0 0 0 0 2 0 1 0 0 1 0 1 2 0 2 0 2 0 0 0 0 1 2 1 1 0 0 0 0 2 0 0 0 1 1 1 2 1 1 2 1 0 0 2 0 2 1 2 1 1 1 1 1 2 0 0 2 0 0 0 0 2 0 1 0 0 0 0 1 2 1 1 0 2 0 1 0 1 2 0 0 1 1 1 0 1 0 0 0 0 2 1 1 0 0 0 0 0 1 0 1 2 1 0 0 1 0 0 0 0 2 0 1 2 1 2 0 2 0 0 0 1 1 1 1 1 0 1 1 1 0 1 1 1 1 1 0 2 0 0 0 0 0 0 0 1 2 0 2 2 0 0 1 1 0 1 2 0 0 0 1 0 0 0 0 2 1 1 0 0 2 1 1 0 1 2 0 0 1 1 0 0 2 0 2 1 0 0 0 0 0 0 0 0 0 1 0 0 0 0 0 0 2 0 1 0 2 0 0 0 1 0 2 2 0 1 0 0 0 0 2 1 2 1 1 0 2 2 0 0 0 1 0 1 1 0 1 0 0 0 0 0 0 1 1 1 0 0 0 1 0 2 1 1 1 0 1 0 0 0 0 0 0 0 0 0 2 0 2 0 2 0 0 2 2 1 1 1 0 1 0 0 0 0 1 0 1 1 0 1 0 0 2 0 1 0 0 0 1 2 0 0 1 0 1 1 0 0 1 1 1 0 1 0 0 1 0 0 0 1 1 0 0 0 1 1 0 1 0 0 0 2 0 1 0 2 0 0 1 1 0 1 1 1 0 0 0 1 1 0 1 2 0 0 0 0 2 1 1 1 1 1 1 2 1 1 0 0 1 0 1 0 0 1 0 0 1 1 0 0 0 0 0 0 0 1 0 2 1 1 1 0 0 0 0 0 0 0 0 0 2 2 0 0 0 0 0 2 0 0 2 0 1 1 1 1 0 0 0 0 2 0 0 2 0 0 1 0 0 2 0 1 0 0 1 0 0 1 1 0 0 1 0 0 1 0 1 1 0 0 2 2 0 0 0 0 2 1 1 1 2 2 1 2 2 2 0 0 1 0 1 1 1 2 1 1 1 0 0 0 1 1 0 1 1 1 1 2 0 0 2 2 1 0 1 1 2 0 0 0 2 1 1 0 1 1 1 1 0 0 0 2 1 2 2 0 2 1 1 0 0 1 1 1 0 1 2 0 0 0 0 1 0 0 0 0 0 0 0 0 0 0 0 0 1 1 0 2 0 1 1 0 2 1 0 1 0 1 2 0 1 0 2 0 1 0 0 1 0 1 0
85 1 2 0 0 0 1 2 0 1 0 1 0 1 0 0 0 0 1 1 1 1 0 2 2 0 0 0 2 2 1 0 1 1 0 0 2 2 0 0 2 1 0 0 1 1 2 0 1 1 1 1 2 2 0 1 2 0 1 2 0 0 0 2 0 0 0 1 0 0 0 1 2 2 0 2 2 0 2 0 2 2 0 0 2 0 0 0 0 1 0 1 2 2 1 2 0 2 1 1 1 0 1 0 2 0 2 1 1 0 0 2 1 2 2 2 1 0 0 1 1 0 1 1 0 1 0 1 2 0 0 0 0 0 0 0 0 0 0 0 0 0 1 1 0 0 0 0 2 2 2 2 1 0 1 1 0 0 1 2 1 1 2 0 1 2 1 1 0 0 0 0 1 0 0 0 0 0 0 0 0 0 1 1 0 2 2 2 0 0 1 1 1 0 1 0 1 0 0 0 0 1 0 1 2 0 2 0 1 0 0 0 2 0 0 2 0 0 0 1 1 1 2 1 0 1 1 1 0 0 1 1 0 0 2 0 0 1 0 0 0 0 2 2 2 2 0 0 0 0 0 0 0 0 0 1 0 1 1 1 1 1 0 1 1 0 0 1 1 1 0 2 0 0 0 0 0 0 2 0 0 0 1 1 0 1 1 1 0 2 1 1 0 2 2 0 2 0 0 2 0 0 1 1 0 0 0 0 1 0 1 1 1 1 1 0 2 0 2 0 0 2 1 2 1 0 2 2 2 1 1 1 0 2 0 0 1 1 0 2 0 2 2 1 0 0 0 0 1 0 0 1 0 2 2 0 0 0 0 1 1 1 2 0 2 0 1 2 2 0 0 0 2 2 0 1 0 1 1 1 1 1 0 1 0 1 1 0 0 0 0 0 1 0 1 1 0 0 0 0 0 1 0 1 1 0 0 2 0 0 0 0 0 0 2 0 2 2 0 0 0 2 1 1 0 2 0 0 1 0 0 0 0 1 1 2 0 1 0 0 1 0 0 0 1 2 1 0 0 0 1 1 1 2 2 0 2 2 2 1 1 1 0 0 0 1 0 0 2 0 1 1 2 2 2 0 0 0 2 0 2 2 2 2 1 1 1 1 1 0 0 0 0 1 0 0 1 1 1 1 1 1 2 2 0 0 1 0 0 2 0 0 1 2 2 0 0 0 2 0 1 2 0 2 0 2 0 1 1 0 1 0 0 0 0 0 0 0 1 1 0 1 0 1 1 2 1 1 1 0 0 0 1 2 0 1 0 0 2 0 0 0 1 0 0 0 2 0 0 0 0 1 0 0 0 0 1 1 1 0 1 0 1 1 1 1 0 2 0 0 0 1 0 0 1 0 0 0 0 0 0 2 1 0 0 2 2 0 1 0 1 0 0 1 0 1 0 1 1 0 0 0 0 0 0 1 2 0 0 0 1 1 0 1 0 2 0 0 0 0 0 1 0 2 2 2 2 0 0 0 1 1 0 1 0 0 0 1 1 0 0 0 2 2 0 2 0 2 1 0 0 1 1 0 1 0 0 0 0 0 1 0 2 1 0 1 2 1 0 1 0 0 0 1 1 0 0 1 0 1 0 1 0 0 2 2 0 1 1 0 2 0 0 0 0 1 0 1 0 1 0 1 0 1 1 1 0 1 0 0 1 0 0 0 0 1 1 0 1 0 0 0 0 1 0 0 0 1 1 1 0 1 0 0 0 1 1 0 1 0 0 0 2 0 0 0 2 1 0 1 0 0 1 0 0 0 0 0 0 0 1 1 1 0 0 1 0 2 0 1 1 2 1 0 0 0 0 1 1 1 1 1 0 0 1 0 2 0 0 2 2 0 1 1 1 1 1 1 1 0 0 0 0 0 0 0 0 0 1 0 1 2 1 0 0 0 0 1 1 0 0 0 0 0 0 0 0 0 0 0 0 2 1 0 1 0 1 1 0 0 2 0 0 0 0 0 1 0 1 1 1 0 1 0 0 0 0 1 0 1 1 0 1 0 0 1 0 1 1 1 1 2 1 2 2 2 2 0 0 0 0 1 0 2 2 0 2 1 1 0 0 1 0 1 1 1 2 0 2 2 0 0 2 0 2 0 0 1 0 0 0 0 1 2 0 1 1 1 0 0 0 1 2 0 1 1 0 0 0 1 0 0 1 2 2 0 1 2 0 0 0 0 0 2 0 1 1 0 1 0 1 0 0 0 0 2 0 0 2 0 1 1 1 2 0 1 1 0 0 2 0 1 0 0 0 0 0 0 0 0 1 1
86 0 2 0 0 0 1 2 0 0 1 1 1 1 0 0 0 1 2 0 0 0 0 2 2 0 0 0 1 1 1 2 1 1 0 2 0 1 1 0 0 0 0 1 1 1 0 0 1 0 0 1 1 1 1 0 0 0 0 1 0 1 1 1 0 0 0 1 0 0 0 0 2 2 1 2 2 0 2 0 2 2 0 0 2 0 0 1 1 2 1 2 2 2 1 1 0 0 0 0 0 0 0 0 2 0 2 0 0 0 0 1 1 1 1 0 0 0 2 0 0 0 2 0 0 1 0 1 1 1 0 0 0 0 1 0 0 0 1 0 1 0 0 1 0 0 1 0 0 0 0 1 0 2 1 0 0 0 0 0 1 0 1 1 2 2 0 1 1 1 1 0 1 2 1 0 1 1 1 1 0 1 1 1 0 1 1 1 1 0 2 0 2 2 2 2 2 0 0 0 0 1 0 0 2 0 0 0 1 1 0 1 1 1 0 2 0 1 1 2 0 0 2 2 0 0 0 0 0 0 0 0 1 1 1 2 0 1 1 1 0 1 2 1 1 2 0 0 0 0 0 0 0 0 0 2 1 0 1 1 1 1 0 1 1 0 1 0 2 1 1 0 0 1 0 0 1 0 1 0 0 0 1 1 0 1 1 2 0 2 2 0 2 2 2 2 0 1 0 1 0 0 1 1 0 0 0 0 2 1 0 2 2 0 2 0 2 1 0 1 0 2 1 2 0 0 0 2 1 1 1 1 0 0 0 0 0 2 0 2 1 1 2 2 0 0 2 0 0 0 0 0 0 1 1 0 0 0 0 2 2 2 1 1 0 0 1 1 2 0 0 0 1 0 0 0 0 2 0 2 0 1 0 0 0 2 2 0 0 0 0 0 2 1 2 0 2 1 1 0 0 2 0 2 1 0 0 1 0 0 0 0 0 0 1 0 0 0 1 1 1 0 0 1 0 0 0 0 0 1 0 0 0 0 0 1 0 0 0 1 0 0 1 1 0 1 0 1 1 0 0 0 0 1 1 0 1 0 0 1 1 1 0 1 1 1 1 1 1 0 1 0 1 1 2 0 0 0 2 0 2 2 2 2 1 2 1 2 2 0 0 0 0 1 0 0 1 1 1 1 1 1 1 0 2 0 1 0 0 2 0 2 0 1 1 0 1 1 0 1 1 2 2 1 1 2 0 0 0 1 0 1 1 0 0 0 0 0 1 1 1 1 0 1 1 2 0 1 1 0 0 0 0 1 1 1 1 2 0 0 0 2 1 0 0 1 1 0 1 0 0 2 1 0 0 0 1 1 0 0 1 0 1 1 1 1 1 2 1 1 0 0 1 0 1 0 0 0 0 1 0 2 0 0 0 2 1 1 1 1 0 0 0 0 0 1 0 1 0 0 0 0 1 1 1 1 1 1 0 0 1 1 0 2 0 0 2 1 1 0 1 0 0 2 2 1 1 0 0 0 0 0 0 1 0 0 0 1 0 0 0 0 1 2 0 2 2 0 0 0 1 0 0 2 0 0 0 0 1 1 0 2 2 1 1 1 1 2 0 1 0 0 0 1 1 0 0 1 0 0 0 0 0 1 0 1 0 2 2 0 1 1 0 0 0 0 0 1 1 0 0 0 1 2 0 1 0 1 1 0 2 1 0 0 0 1 0 0 1 2 1 1 1 0 0 0 0 1 0 0 0 0 1 0 1 0 0 0 1 0 1 1 1 0 1 1 2 2 0 2 0 0 2 0 0 0 0 0 0 0 1 2 0 1 1 0 1 1 0 2 0 2 1 1 1 0 1 1 0 1 2 2 0 0 1 0 2 0 1 1 2 0 1 0 0 1 0 1 1 0 0 0 0 0 0 0 0 0 0 1 0 1 2 2 0 0 0 0 2 0 0 1 0 0 0 0 0 0 0 1 1 1 1 0 1 0 1 0 0 0 1 0 0 0 0 1 0 0 1 1 1 0 1 1 0 1 0 2 2 2 1 0 2 0 0 0 1 0 0 2 0 0 1 1 1 1 2 0 0 0 0 1 0 0 1 2 0 1 0 1 0 0 0 0 0 2 2 0 1 1 0 0 2 1 2 0 1 2 1 1 0 1 0 0 2 1 0 1 0 0 0 0 2 1 1 0 1 1 0 2 0 0 1 1 1 0 1 2 1 1 1 0 1 0 0 0 0 0 1 0 0 0 0 0 0 1 1 0 2 0 0 0 2 2 0 0 1 0 0 2 0 1 0 0 0 0 0 0 0 0 2 0
87 1 1 0 0 0 1 1 0 0 0 1 1 1 0 0 0 1 0 2 2 0 0 2 2 0 0 0 1 0 1 2 1 1 0 1 1 2 1 1 0 1 0 1 2 1 1 0 1 0 0 0 0 1 0 1 0 2 0 1 0 0 0 1 0 0 0 1 0 0 0 1 2 2 1 2 2 0 2 0 0 1 0 0 2 0 0 0 0 2 0 1 1 2 1 2 0 0 0 1 0 0 1 0 2 0 2 0 0 0 0 1 1 2 2 2 2 0 0 1 1 0 1 1 0 1 0 1 2 0 0 0 0 0 0 0 0 1 0 2 0 0 1 0 0 0 0 0 0 0 0 0 0 1 0 1 1 1 0 1 1 0 2 0 0 2 0 1 0 1 0 1 0 2 0 0 0 0 0 0 0 0 0 1 1 0 0 1 0 0 2 1 2 1 2 2 1 0 0 1 0 0 1 0 1 0 2 1 0 0 0 1 2 0 0 2 1 1 1 1 1 1 2 2 0 2 2 1 0 0 0 0 0 0 2 1 0 2 0 0 0 0 2 1 2 2 1 0 0 0 0 0 0 0 0 1 0 0 0 0 0 0 0 1 1 0 1 2 1 1 0 2 1 1 0 0 0 1 1 0 0 1 0 0 0 1 1 1 0 1 0 0 0 2 2 0 1 1 0 1 0 0 0 0 0 0 1 0 1 0 0 1 1 1 1 0 2 1 1 0 0 2 2 1 0 0 0 1 0 1 1 1 1 0 0 0 0 1 0 0 0 1 2 1 0 1 1 1 1 0 0 1 0 2 2 0 0 0 0 2 2 2 1 0 1 0 0 1 2 0 0 0 0 0 1 1 0 1 0 2 0 0 0 0 0 1 0 2 2 0 0 0 1 0 1 2 0 0 0 0 0 0 0 2 0 0 0 1 0 0 0 0 0 0 1 0 1 0 0 0 0 2 0 1 2 1 0 2 1 0 2 0 0 1 1 1 0 1 1 1 1 0 2 1 1 2 0 0 0 0 0 1 0 0 0 0 0 2 1 1 1 2 1 0 0 1 1 1 2 1 1 1 0 0 2 0 2 1 2 0 1 2 1 1 1 1 1 2 1 0 0 0 0 1 1 0 2 1 1 1 1 1 2 1 0 1 1 0 1 0 2 0 2 0 1 1 0 0 1 1 1 2 0 2 0 2 1 1 0 2 0 1 0 0 2 1 2 0 0 1 0 0 0 1 2 0 2 0 2 0 0 0 0 1 1 2 1 0 1 1 1 0 1 1 1 1 1 0 2 0 0 1 1 0 0 0 2 1 0 0 1 0 0 0 0 0 0 0 0 0 0 0 0 0 0 0 0 0 0 0 0 2 1 0 0 2 1 2 2 2 0 0 0 1 1 0 1 1 1 0 0 0 0 0 0 2 2 1 0 0 2 2 0 1 0 1 0 1 0 0 0 1 0 0 1 1 1 0 0 0 0 2 0 1 0 0 0 2 1 1 1 0 0 1 0 1 1 1 1 0 0 0 1 1 0 0 1 0 1 1 0 2 1 1 0 0 2 2 0 1 0 0 1 1 0 0 1 2 0 1 0 1 0 0 2 2 0 1 1 0 0 0 0 0 0 1 0 0 1 0 0 0 0 2 0 1 0 0 0 0 1 0 0 1 0 1 1 0 0 1 1 1 0 0 0 1 0 1 0 1 1 1 1 0 0 1 0 0 2 2 0 0 2 0 0 0 2 1 0 1 0 0 0 1 1 0 0 0 1 1 0 1 1 0 1 0 1 1 1 2 0 1 1 0 0 0 0 0 0 1 1 1 0 0 1 0 2 0 0 0 1 1 1 1 1 2 0 0 1 0 0 0 0 1 0 0 0 0 0 0 1 1 1 2 0 1 0 1 1 0 0 0 0 0 1 0 0 0 1 0 0 1 0 0 2 0 1 0 0 0 1 0 0 0 0 2 2 0 1 1 0 0 1 1 0 2 0 1 1 0 0 0 2 1 0 1 0 0 0 1 0 1 1 2 2 2 2 0 0 0 0 2 0 2 2 1 1 1 0 1 0 0 1 0 2 0 1 0 1 1 0 0 2 1 2 0 0 2 0 1 0 1 1 2 0 0 0 0 1 1 0 0 2 0 1 2 0 0 0 0 1 0 1 0 1 0 1 2 1 2 1 0 0 1 0 0 0 0 1 0 0 0 0 0 1 0 2 1 0 0 0 2 0 1 0 0 0 0 2 2 2 0 0 1 0 0 0 0 1 0 1 1
88 1 1 1 0 1 1 2 0 1 0 0 0 2 0 0 1 1 0 2 2 0 0 2 2 0 0 0 2 2 0 0 0 0 0 0 2 1 0 0 1 0 0 0 1 0 0 0 1 0 0 0 1 2 0 2 0 0 2 1 2 2 1 1 0 1 1 0 0 0 0 1 2 2 1 2 2 0 1 0 2 1 0 1 2 0 1 1 1 2 2 1 0 0 0 1 1 1 1 1 1 0 1 0 2 0 2 0 0 0 0 2 1 2 2 2 1 0 0 2 2 0 0 2 0 0 0 0 0 0 0 0 1 0 0 0 1 0 0 0 1 0 0 0 0 0 0 0 1 1 1 1 0 0 0 0 0 2 0 1 0 0 2 0 0 2 0 1 0 1 0 1 0 2 0 0 1 0 0 0 0 0 1 1 0 1 2 1 0 0 2 0 2 1 2 1 1 0 0 1 0 0 1 0 2 0 1 0 0 0 2 2 0 0 0 2 1 0 2 0 2 0 2 2 0 0 0 1 1 1 1 2 0 1 1 2 0 1 0 0 0 0 2 1 1 1 0 0 0 0 0 0 0 1 1 1 1 1 0 0 0 0 0 1 1 0 1 0 2 1 0 2 0 1 1 0 0 1 1 0 1 1 1 1 0 2 1 2 0 2 1 2 0 1 2 0 2 1 0 1 0 1 1 1 0 1 2 0 2 0 0 2 2 0 1 0 2 0 1 0 1 2 0 1 1 0 2 2 1 1 2 1 1 0 0 0 0 1 0 0 0 1 1 1 1 0 1 0 0 0 0 1 0 2 1 1 1 0 0 0 0 0 0 0 0 2 0 1 2 0 0 0 1 1 0 0 0 2 2 0 1 1 0 1 0 0 1 0 0 0 0 0 1 1 2 0 2 1 0 0 0 1 0 1 0 1 0 0 0 0 0 0 2 1 0 0 0 0 1 0 0 1 0 2 1 1 0 1 1 0 1 0 0 1 1 0 0 0 0 1 0 0 2 1 0 1 0 1 1 0 0 0 1 2 1 0 1 2 0 2 0 2 1 0 0 2 2 2 2 2 1 0 2 2 0 0 0 0 1 0 1 2 1 1 2 1 0 0 0 1 1 0 0 2 1 0 2 2 2 1 1 1 2 2 0 0 1 0 0 2 0 1 0 1 1 0 0 1 0 1 1 2 2 2 2 2 0 0 0 1 0 1 0 0 0 0 1 0 1 2 0 1 0 0 1 0 0 0 2 0 0 0 1 2 0 0 0 0 1 1 0 0 0 0 1 0 1 0 1 0 0 2 0 0 0 1 2 1 0 0 1 0 2 2 1 1 1 0 0 0 0 0 0 0 0 0 0 0 0 0 0 1 0 1 0 2 0 1 2 2 0 0 0 1 0 2 0 1 1 0 0 0 0 0 0 2 2 0 0 0 1 1 0 2 0 0 0 0 1 0 1 1 0 1 2 2 2 1 0 0 1 1 2 2 0 0 0 2 2 0 0 0 1 2 0 2 1 1 0 0 0 0 1 0 0 1 1 1 2 2 1 1 1 0 0 0 1 1 0 2 0 0 0 0 0 0 0 1 0 0 0 1 0 0 0 0 2 2 2 0 1 0 0 0 0 1 0 0 0 0 0 0 1 2 0 2 0 1 1 0 1 1 0 0 0 0 0 0 1 1 0 0 0 1 0 0 0 0 0 1 1 1 1 0 0 0 0 0 0 0 0 0 2 1 0 0 2 2 0 2 0 0 1 0 0 1 1 0 1 1 0 2 1 0 1 1 1 1 0 2 0 2 2 1 2 0 1 0 0 1 1 1 0 0 1 0 2 1 1 0 0 0 1 1 1 2 1 0 1 1 1 1 0 0 0 0 0 0 0 0 1 1 2 2 0 0 0 1 2 0 0 1 0 0 0 0 1 0 0 0 0 2 0 0 2 0 0 0 0 0 2 0 1 0 0 1 0 1 1 1 0 0 1 1 0 1 0 0 0 0 0 1 2 0 0 0 0 0 0 2 0 0 0 2 1 1 1 0 1 1 0 2 0 2 1 2 0 2 0 0 0 1 0 0 0 1 1 1 1 1 0 1 2 1 1 0 1 2 0 0 0 1 0 1 0 1 1 0 1 2 0 0 1 1 2 1 0 0 0 0 2 0 0 2 2 0 2 2 0 0 0 0 1 0 0 0 0 0 0 0 0 0 0 0 0 0 1 0 2 0 0 0 1 1 0 0 0 0 0 2 0 0 0 2 0 0 0 0 1 0 1 1
89 1 0 0 1 0 2 2 0 1 0 1 1 1 0 0 0 1 1 1 0 1 0 2 2 0 0 1 0 0 1 0 1 1 0 2 0 2 0 0 1 0 0 0 1 0 0 0 0 1 1 1 0 0 1 1 0 0 0 1 0 1 1 1 0 0 0 1 0 0 0 0 2 2 1 2 2 0 2 0 2 2 0 0 1 0 0 0 0 1 0 0 1 1 0 1 0 2 2 2 0 0 0 1 2 1 2 1 1 0 0 1 0 1 2 2 1 0 1 1 1 0 2 0 0 2 0 1 2 0 0 0 1 0 0 0 1 0 0 1 0 0 1 0 0 0 0 0 0 0 0 0 0 0 1 0 0 0 0 0 1 0 2 0 1 2 0 0 1 1 0 1 1 1 1 0 0 1 1 1 0 2 1 1 0 1 1 2 0 0 0 2 1 0 1 2 2 0 0 1 0 1 0 0 2 0 2 0 0 0 2 2 1 0 0 2 0 1 2 0 2 1 2 1 0 1 0 1 0 0 0 0 0 0 1 0 0 2 0 0 0 0 2 2 2 2 0 0 1 1 1 1 0 0 0 0 0 1 1 1 1 1 0 1 2 0 0 0 0 0 0 2 0 0 0 0 1 0 2 0 1 0 1 1 1 2 0 1 0 1 0 0 0 2 2 0 2 0 0 1 1 0 0 0 0 0 0 0 1 0 0 2 2 1 1 0 2 0 0 0 2 2 2 0 0 0 0 0 0 0 2 0 0 1 0 0 0 1 0 1 0 0 2 1 0 2 0 0 0 1 1 1 0 1 1 0 0 0 0 0 0 0 0 0 0 2 0 2 2 0 0 0 2 1 1 2 0 2 1 1 0 1 0 0 0 0 0 1 1 0 0 0 1 0 1 1 1 2 1 1 0 1 0 0 0 0 2 1 1 1 1 1 1 1 1 0 0 0 1 0 0 1 0 1 1 2 1 1 0 0 0 0 0 0 0 0 0 0 0 1 2 0 1 0 2 1 0 1 0 0 1 0 2 2 2 1 0 1 0 1 1 1 1 0 1 2 2 1 1 0 1 0 1 1 1 0 1 1 2 0 0 2 0 0 2 1 0 1 0 0 1 0 1 1 1 0 1 1 1 0 0 0 1 1 0 1 2 1 0 0 0 2 2 0 1 1 0 0 1 1 1 2 1 2 0 2 1 0 0 1 0 1 1 0 2 0 1 0 1 1 0 1 0 1 2 1 0 0 2 0 0 0 0 0 2 2 2 0 1 2 1 0 0 0 0 0 0 1 1 0 1 0 1 0 0 0 1 2 0 1 2 0 1 1 1 0 0 1 1 1 0 0 0 0 0 0 0 1 1 0 0 1 1 0 0 1 1 0 0 0 1 1 0 0 1 1 0 1 1 0 0 0 1 1 1 0 1 1 0 0 0 0 0 2 0 2 0 0 0 0 1 1 1 1 2 0 0 0 1 0 0 1 1 2 1 1 0 1 1 0 0 0 1 1 0 1 0 2 1 1 0 1 0 1 0 1 1 0 1 1 1 0 2 1 0 0 2 0 0 0 1 1 0 2 2 0 0 0 0 0 0 0 0 1 2 2 1 1 1 0 0 0 0 2 0 2 0 0 0 0 0 0 0 1 1 2 0 0 0 0 1 0 1 0 0 2 0 0 0 0 0 0 0 0 0 2 0 1 0 0 0 0 1 0 0 0 0 0 0 0 0 0 2 0 0 0 2 2 0 1 0 0 2 0 0 0 0 0 1 1 1 2 0 1 1 1 1 1 0 2 0 2 1 0 1 0 0 0 0 1 1 2 0 1 0 1 1 0 0 2 2 1 1 1 1 2 0 2 2 2 0 2 0 1 0 0 0 0 0 0 1 1 1 1 1 0 0 0 1 0 0 1 0 0 0 0 0 0 0 0 0 1 2 0 0 1 1 0 0 0 2 0 0 0 1 0 1 0 1 1 0 0 1 0 0 0 0 0 0 0 0 2 1 0 0 1 1 0 0 1 0 1 2 2 2 2 2 0 0 2 0 2 0 2 2 1 0 1 1 2 1 1 0 0 0 2 2 0 2 2 0 0 2 0 2 0 1 2 0 0 0 0 0 2 0 0 0 0 0 1 0 1 2 0 1 0 1 0 0 1 0 0 2 0 0 0 0 2 1 1 1 0 1 0 0 1 1 1 1 0 0 0 0 0 0 2 0 1 1 0 0 1 0 0 0 0 0 0 0 2 0 0 1 2 1 0 0 0 2 0 1 0
90 0 0 0 1 0 2 2 1 0 0 1 1 1 0 0 0 1 0 2 2 0 0 2 2 0 0 0 0 0 1 0 0 0 0 1 1 1 0 0 0 1 0 0 1 1 1 0 0 1 1 2 2 2 1 0 1 0 1 2 0 0 0 2 1 1 1 1 0 0 0 1 2 2 1 2 2 0 2 0 2 2 1 1 0 0 0 1 1 2 1 1 0 2 1 1 0 0 0 1 0 0 1 0 1 1 1 1 1 0 0 1 0 2 2 2 2 1 0 1 2 0 0 2 0 0 0 0 1 0 0 0 0 0 0 0 0 0 0 0 1 0 0 0 0 0 0 0 0 0 1 1 1 0 1 0 0 0 0 2 2 2 1 2 1 1 0 1 0 1 0 0 1 1 0 0 1 0 0 0 0 0 1 2 1 1 1 2 1 1 1 1 2 2 2 2 0 0 0 0 0 0 0 1 2 0 0 0 0 1 1 1 0 1 0 2 0 0 1 2 0 0 1 2 0 0 0 1 0 0 0 0 0 0 2 0 0 1 1 1 0 1 2 2 2 2 0 0 0 1 1 1 0 0 0 1 0 0 0 0 0 0 0 2 2 0 0 0 1 0 1 1 0 0 0 0 0 1 2 0 0 0 0 0 0 2 1 2 0 2 1 0 1 2 2 1 2 1 0 1 0 1 2 2 0 0 1 0 1 0 0 2 2 0 2 0 2 1 0 1 0 2 1 0 0 0 0 2 0 2 2 1 0 2 0 0 0 2 0 0 0 1 2 2 0 0 2 0 1 1 1 0 0 2 2 0 1 0 0 1 2 2 2 0 2 0 2 2 2 1 0 0 1 1 1 0 0 2 2 0 0 0 0 0 0 0 0 1 1 0 0 0 1 0 2 0 1 1 1 0 1 0 0 2 0 0 0 0 0 0 0 0 0 0 1 0 0 1 0 0 0 1 0 2 1 2 1 2 2 0 2 0 0 1 0 0 0 2 0 0 0 0 1 0 2 0 0 1 0 0 0 0 0 2 1 0 1 1 0 2 0 2 0 0 0 0 0 1 2 0 0 0 1 1 1 1 1 0 2 1 2 0 1 1 2 1 0 2 1 0 0 0 0 2 2 0 2 0 0 1 2 1 1 1 0 1 2 1 0 2 0 1 1 1 1 0 0 1 1 1 1 2 2 2 2 2 0 0 0 1 0 1 1 0 0 0 1 0 0 1 1 1 0 1 1 1 2 1 1 1 0 1 1 2 1 0 0 2 1 0 0 0 0 0 0 0 0 1 2 0 1 1 1 0 1 1 2 1 0 1 1 0 1 1 1 1 0 2 0 0 0 0 2 0 1 0 0 0 0 0 0 2 0 1 0 2 0 2 2 2 1 0 2 2 0 2 2 1 1 0 0 0 0 0 1 0 1 2 0 0 1 1 1 1 1 0 1 1 0 0 0 0 0 1 1 1 1 0 1 0 0 2 0 1 1 1 0 2 1 0 0 0 1 2 0 2 1 1 0 1 0 0 0 1 0 0 0 0 1 1 0 1 1 0 1 1 0 1 1 0 0 0 0 2 1 1 0 2 0 1 1 0 0 0 1 2 0 1 1 0 0 0 0 0 0 1 0 2 2 0 0 0 1 2 0 2 1 0 0 0 1 0 0 0 0 0 0 0 0 1 1 1 0 0 0 1 0 1 0 1 1 1 0 0 0 0 0 0 2 2 0 0 1 0 1 0 2 1 0 2 1 0 1 0 0 1 0 1 1 2 0 1 1 0 0 1 0 2 1 1 1 1 1 0 1 0 1 1 0 0 1 1 0 0 1 0 0 0 0 0 0 0 2 1 0 0 0 0 2 2 1 1 0 0 0 0 0 0 0 0 0 2 1 0 0 2 0 2 2 0 0 0 0 0 0 0 0 0 0 1 0 2 1 0 1 0 1 0 1 1 1 0 0 0 0 0 1 0 2 0 1 0 1 0 0 0 0 1 1 2 2 0 0 1 1 2 0 0 0 2 0 0 2 1 1 1 2 0 0 0 0 2 0 2 2 0 1 1 1 2 1 2 0 0 0 1 2 0 0 0 0 0 2 0 0 0 2 1 0 0 0 0 0 1 0 0 0 0 0 1 0 1 0 0 0 1 0 0 0 1 1 0 1 0 1 0 1 2 0 0 0 0 0 0 0 1 1 1 1 0 0 0 1 0 1 0 0 0 2 0 0 0 1 2 0 0 0 0 0 1 0 0 0 1 0 0 0 1 1 0 1 1
91 1 1 0 0 0 1 2 0 1 0 1 0 1 0 0 1 1 0 2 1 1 1 2 2 0 0 0 0 1 0 0 1 0 0 1 2 2 0 0 2 0 0 1 1 0 1 0 0 0 0 1 0 0 1 0 0 1 0 1 0 1 0 2 0 0 0 0 0 0 0 0 2 2 2 2 1 0 2 2 0 2 1 1 1 0 0 1 0 2 0 2 1 2 0 1 0 0 0 1 0 0 1 0 2 0 2 1 1 0 0 2 1 2 2 2 2 0 0 2 2 1 0 2 0 0 0 2 2 1 0 0 1 0 1 1 0 1 1 1 1 0 0 0 0 0 0 0 1 1 0 0 0 1 0 0 0 2 0 2 1 1 2 0 1 1 1 2 0 0 1 1 0 1 0 0 0 0 0 1 0 0 1 1 0 1 2 2 0 2 0 2 1 0 1 1 2 0 0 0 0 0 0 0 2 0 1 0 1 0 0 0 2 0 0 2 2 0 1 0 2 0 2 1 0 1 1 1 0 0 0 0 0 1 1 2 0 2 0 0 0 0 2 2 2 2 0 0 1 1 1 1 0 0 0 2 1 2 1 1 1 1 0 2 2 0 0 1 0 0 0 2 0 0 0 0 0 0 1 0 0 0 0 0 1 0 0 2 0 2 1 1 0 1 2 0 2 1 0 2 0 1 1 1 1 0 0 0 0 1 0 1 2 0 1 0 2 0 0 0 0 0 1 2 1 0 0 1 1 0 2 2 1 0 0 0 0 1 1 1 1 1 2 1 0 1 0 0 0 1 1 1 0 1 1 0 0 0 0 2 2 2 1 1 1 0 0 2 1 0 1 1 2 1 1 0 0 0 0 2 1 1 0 0 0 1 2 0 0 0 0 0 0 0 2 0 1 1 0 0 0 1 0 0 0 0 2 1 0 0 0 0 1 0 0 0 0 2 0 0 0 2 0 1 0 1 0 0 1 0 1 0 0 0 0 0 0 0 0 1 1 0 2 0 1 2 1 1 0 0 0 0 0 1 1 1 0 2 1 2 0 2 0 1 0 1 1 0 2 0 1 0 0 0 1 0 1 0 1 0 1 2 2 2 2 1 0 2 0 0 0 0 0 0 2 0 2 1 1 0 1 1 2 1 1 0 1 0 0 1 0 1 0 1 1 0 0 1 0 1 1 2 0 2 1 2 1 0 0 2 0 0 1 1 1 0 1 0 2 1 1 1 0 1 1 1 0 1 2 0 0 0 0 1 1 1 1 1 0 1 1 0 1 1 1 0 2 1 0 1 0 1 0 0 0 0 1 1 0 1 1 0 0 0 0 0 1 1 0 0 0 1 1 0 0 0 1 0 0 0 0 2 1 0 1 2 1 1 1 2 2 0 0 0 1 0 0 1 0 0 0 0 0 0 0 1 2 2 0 0 1 1 0 1 0 1 0 1 1 1 1 0 0 0 2 1 1 0 0 0 1 2 0 0 0 0 0 1 0 0 0 0 0 1 1 2 0 0 0 0 0 0 0 1 0 0 0 0 0 0 1 1 2 0 1 1 1 0 0 0 0 0 0 1 0 1 0 2 0 1 0 2 1 0 1 2 0 1 1 0 0 0 0 0 0 1 0 0 0 0 0 0 0 1 1 1 0 0 0 1 1 0 0 0 0 0 0 0 0 1 0 0 0 0 0 1 0 2 0 0 0 0 0 0 0 0 2 0 2 2 0 0 2 0 0 0 2 1 0 1 0 0 2 0 0 0 0 0 0 0 1 2 0 0 0 2 0 0 0 2 0 2 1 0 0 0 0 0 1 1 1 1 0 0 1 0 1 0 0 2 2 0 2 2 2 2 0 1 2 2 2 2 0 1 0 0 0 0 0 0 0 2 1 1 0 0 0 0 1 0 0 1 1 1 0 1 1 0 0 0 0 2 1 1 1 1 0 0 0 0 1 0 0 0 0 2 1 0 1 1 0 0 1 0 0 0 0 0 0 0 1 0 1 1 0 1 0 0 0 1 1 1 0 2 2 2 2 0 0 0 0 2 0 1 1 2 0 1 1 1 1 1 0 1 1 1 1 1 2 1 1 1 2 1 1 0 1 1 0 1 0 0 2 2 0 1 1 2 0 0 0 0 2 1 2 1 0 0 0 1 0 0 2 1 0 0 2 1 0 1 0 0 0 1 1 1 1 0 2 0 1 0 0 0 0 2 0 1 1 1 0 1 0 1 0 1 2 0 0 0 0 0 0 1 1 0 0 0 1 1 1 1
92 1 1 0 0 0 1 2 1 0 0 0 0 0 0 0 0 2 1 2 1 1 0 2 2 0 0 0 0 0 2 1 1 0 1 0 2 2 1 1 1 0 0 1 1 1 1 0 0 0 0 0 2 2 0 0 0 0 0 0 1 2 0 2 0 0 0 1 0 0 0 1 2 2 2 2 2 0 1 1 1 2 0 1 2 0 0 0 0 2 0 1 2 0 1 1 0 0 0 0 0 0 0 0 2 1 2 1 1 0 0 2 1 1 1 1 1 0 0 2 2 0 2 0 0 1 0 0 2 0 0 0 0 0 1 0 0 1 0 1 0 0 0 0 0 0 0 0 1 1 0 1 0 0 0 0 0 0 0 0 1 0 1 1 1 2 1 0 1 1 0 1 1 1 1 0 0 2 1 1 0 2 1 1 0 1 1 1 0 0 1 1 1 0 1 2 2 0 0 0 0 1 0 0 2 0 2 0 2 0 1 1 2 0 0 2 2 0 2 0 2 0 2 2 0 2 2 1 1 1 0 0 0 0 0 0 0 2 0 0 0 1 2 2 1 2 0 0 0 0 0 0 1 0 0 2 0 1 0 0 0 0 0 0 1 0 1 0 2 1 0 1 0 2 1 1 0 1 1 0 1 0 0 0 1 0 0 2 0 2 1 2 0 2 1 0 2 1 0 1 1 0 1 1 1 0 0 1 1 0 0 2 2 1 1 0 2 0 0 1 1 2 1 1 0 0 0 0 0 2 2 2 0 1 0 0 0 1 1 2 1 1 2 2 0 0 2 0 0 1 1 1 0 1 0 2 2 0 0 1 1 1 1 1 1 1 0 0 2 0 0 0 1 1 1 0 0 1 1 1 0 1 0 1 0 0 2 0 0 1 0 1 0 0 2 0 0 0 0 1 0 0 0 1 0 1 0 0 0 0 0 0 1 0 1 0 1 1 0 1 1 1 0 1 2 2 2 1 2 2 0 0 0 0 0 2 0 2 0 0 1 0 1 0 1 1 0 1 0 0 0 1 1 1 1 1 0 1 0 0 1 1 1 0 0 0 0 1 1 0 1 0 1 1 2 0 0 0 1 0 0 2 2 2 1 0 0 1 0 0 1 1 0 2 1 0 1 2 2 0 0 0 2 2 0 0 1 1 0 2 0 1 1 0 0 0 1 0 2 1 1 2 2 2 1 2 0 0 0 2 0 0 1 0 1 0 0 0 0 0 0 2 0 0 2 2 1 2 0 0 0 0 1 2 0 0 0 1 1 1 0 0 1 1 1 1 1 1 1 0 1 1 2 0 1 0 1 1 0 1 1 0 0 0 0 0 0 0 0 0 0 0 0 0 0 0 0 1 1 0 0 1 0 0 0 2 0 0 1 0 1 1 0 0 1 0 0 1 0 1 1 1 0 1 1 0 2 1 0 0 2 2 0 2 0 1 0 0 0 0 2 0 0 2 1 1 1 0 1 0 0 1 2 2 1 1 0 2 1 0 0 0 0 2 0 2 1 1 0 0 1 1 1 0 0 1 1 0 0 0 1 0 2 1 0 1 2 1 0 1 0 0 0 1 1 0 0 2 0 0 0 1 0 0 0 0 2 1 1 1 1 0 1 0 0 1 1 1 1 0 0 0 0 2 0 2 0 2 2 0 2 2 0 0 0 0 0 0 0 1 1 1 2 0 0 0 0 0 0 0 0 0 1 0 0 1 2 0 1 0 0 0 2 0 0 0 2 2 0 0 0 0 2 0 0 0 0 0 1 1 0 1 0 0 0 1 0 2 0 1 1 2 1 1 2 1 0 1 0 0 1 2 1 0 1 1 1 0 0 2 2 0 1 1 1 1 1 0 1 0 0 0 0 1 0 0 0 0 1 0 2 1 2 0 0 0 0 0 1 0 0 0 0 1 0 1 1 0 2 0 0 1 2 0 0 1 0 0 0 0 1 0 1 0 0 0 1 0 1 1 1 0 0 1 0 1 0 1 1 1 2 0 1 0 0 0 0 1 1 1 1 2 0 0 2 1 2 0 1 2 0 1 1 1 1 2 0 2 0 1 0 0 0 1 1 1 1 0 2 2 0 0 2 0 1 0 1 2 0 0 0 0 0 1 0 0 0 0 2 0 0 0 0 1 0 1 1 1 0 1 0 0 1 0 1 0 1 1 0 1 1 0 0 1 0 0 0 0 1 0 0 0 0 0 0 1 1 1 0 1 0 2 0 2 0 0 0 0 0 2 0 1 1 2 0 0 1 0 1 0 2 0
93 0 2 0 0 0 0 1 0 2 0 0 0 0 0 0 0 0 2 1 2 0 1 2 2 0 0 0 0 0 2 0 2 1 1 0 2 2 0 1 0 1 0 2 2 1 1 0 0 1 1 1 0 0 0 0 0 1 0 0 1 1 0 2 0 1 1 0 0 0 0 0 2 2 1 2 2 0 2 0 0 1 0 0 1 0 1 0 0 2 0 0 0 2 2 2 0 0 0 0 0 1 0 0 2 1 2 1 2 1 0 1 0 2 2 2 2 1 1 0 1 0 1 1 0 0 0 1 1 0 0 0 0 0 0 0 0 0 0 0 0 0 0 0 0 0 0 0 0 0 0 1 1 2 0 1 0 2 0 1 0 0 1 1 1 1 1 0 1 1 0 1 0 2 0 0 0 1 1 1 0 1 1 1 0 1 2 1 0 1 1 1 0 0 0 1 1 0 0 0 0 0 0 1 2 0 2 0 0 0 0 0 1 0 1 1 0 0 1 1 1 1 2 1 0 1 0 0 0 0 0 0 0 0 2 0 0 2 0 0 0 1 2 1 2 2 0 1 0 0 0 0 0 1 0 1 2 1 0 0 0 0 0 1 0 0 0 0 2 1 0 0 1 0 0 0 0 1 1 0 0 1 0 0 1 0 1 0 0 1 0 0 0 2 1 0 2 0 0 2 1 0 1 1 0 0 1 0 1 0 0 0 2 1 2 1 1 0 0 1 0 1 2 1 2 0 1 2 2 1 1 1 2 1 0 0 1 1 0 1 1 1 2 2 0 0 2 1 0 1 1 1 0 2 1 1 1 0 0 1 2 2 2 1 2 1 0 1 2 1 0 0 1 1 1 0 0 1 1 1 1 1 0 0 0 1 1 0 0 0 0 0 1 0 1 1 0 1 2 2 0 2 0 1 0 0 0 1 0 0 0 0 0 0 1 0 0 0 1 0 0 1 0 2 0 2 1 1 1 0 1 0 0 0 0 0 0 0 0 0 1 0 1 0 1 0 0 2 0 0 0 1 1 2 1 1 0 2 0 2 0 2 0 1 1 1 1 0 2 0 1 0 1 1 0 0 0 1 1 0 0 2 2 2 0 2 2 1 0 0 1 1 0 2 0 0 0 2 2 0 0 0 1 0 0 2 2 1 0 1 0 2 1 0 0 0 2 0 2 2 2 2 0 0 0 0 0 0 0 1 0 0 0 0 1 0 0 1 1 2 0 1 0 1 1 1 1 1 1 0 0 0 0 1 1 1 1 0 2 0 0 0 1 1 1 0 2 0 0 0 0 1 0 0 0 0 1 2 0 2 2 0 1 0 0 0 0 0 0 0 1 0 1 0 0 0 0 0 0 0 0 2 0 0 0 2 1 1 2 2 0 0 0 0 1 0 0 0 0 0 0 0 1 1 1 0 1 1 0 0 2 2 0 2 0 1 0 0 1 0 0 0 0 1 1 1 1 0 0 0 1 0 0 1 0 0 0 1 1 1 1 0 0 0 1 1 0 0 1 0 1 0 1 1 0 0 0 0 1 1 0 2 2 1 0 1 1 2 1 2 0 0 2 2 0 1 1 2 0 2 2 0 0 1 1 2 1 1 1 0 2 0 0 0 0 0 0 1 1 0 0 0 1 2 0 2 0 0 0 0 1 0 1 0 0 1 1 0 0 0 0 0 0 0 0 0 0 1 0 2 2 1 0 0 0 0 0 0 0 0 1 1 2 0 2 0 2 2 0 2 0 0 2 0 0 0 0 0 0 0 1 1 1 0 0 2 0 2 0 0 2 2 1 0 1 0 1 1 0 0 1 1 0 0 0 0 0 1 2 0 1 0 1 0 0 0 0 0 1 1 1 1 0 0 0 0 0 0 0 0 1 1 1 1 0 0 1 0 1 0 0 0 0 0 0 0 0 0 0 1 1 1 1 1 1 1 1 0 0 0 1 0 2 0 1 1 0 0 2 0 1 0 1 1 0 1 0 0 0 0 1 1 0 0 0 2 0 0 0 2 0 2 0 0 1 0 1 1 0 0 1 2 0 2 2 0 1 2 0 0 0 0 0 0 1 2 2 1 1 1 0 1 1 0 0 0 1 1 0 0 0 2 0 1 1 0 0 1 0 0 0 0 0 1 1 0 1 2 1 1 0 0 1 2 2 0 1 1 1 2 1 0 1 0 0 0 0 0 0 0 0 0 0 0 1 0 2 1 1 0 0 1 1 1 0 0 0 0 0 1 0 0 0 1 1 0 0 0 2 0 0 0
94 1 0 0 0 0 1 1 0 1 0 0 1 1 0 0 0 1 2 0 0 1 0 2 2 0 0 0 0 1 1 0 1 1 2 1 1 1 0 0 1 1 1 0 1 1 0 0 0 0 0 1 0 0 0 2 0 0 1 0 0 1 0 2 0 0 0 0 0 0 1 0 2 2 2 2 1 0 2 0 1 2 0 1 1 0 0 0 0 2 0 1 2 0 0 0 0 1 0 2 0 0 1 0 2 0 2 1 1 0 0 1 1 1 1 1 1 0 2 0 0 0 1 1 0 1 0 1 1 1 0 0 0 0 1 0 0 0 0 1 2 0 0 0 0 0 0 0 0 0 0 0 1 0 0 0 0 1 0 1 1 1 1 1 2 2 0 0 1 0 0 1 1 1 0 0 0 1 1 1 0 2 1 1 1 2 1 2 0 0 1 1 1 1 2 2 1 1 0 0 0 0 0 0 1 0 1 0 1 0 1 1 1 0 0 2 0 0 1 1 1 0 2 2 0 1 1 2 1 1 0 0 0 0 2 0 0 2 0 0 0 0 2 0 2 2 2 0 0 0 0 0 0 0 0 2 2 0 0 0 0 0 0 2 1 0 1 0 2 1 1 2 0 1 0 0 0 1 1 0 0 1 1 1 1 1 0 2 0 2 1 1 0 2 2 0 0 2 1 2 0 0 2 2 1 0 0 0 2 1 0 2 2 0 1 0 2 0 1 0 1 2 0 1 1 0 2 1 0 2 2 2 0 1 1 0 0 1 0 1 1 1 1 1 0 0 2 0 2 1 1 0 0 2 2 0 0 0 0 2 2 2 0 0 0 0 1 0 2 0 0 0 0 0 1 0 0 2 1 1 0 0 0 0 0 1 1 0 0 0 0 0 0 0 2 0 1 1 0 0 0 0 0 0 0 0 1 0 0 0 0 0 0 0 1 0 1 0 0 1 1 1 0 2 1 2 1 1 2 1 0 1 0 1 1 1 0 0 0 1 0 0 1 2 0 2 0 2 0 0 0 1 1 1 1 1 0 1 1 1 2 0 1 0 0 1 1 1 1 0 1 0 2 2 0 2 0 1 2 0 0 2 1 1 2 1 0 0 0 0 1 1 1 1 0 0 1 2 2 1 1 0 1 1 0 1 1 0 0 1 0 2 0 0 0 0 0 1 1 2 2 2 1 2 1 2 0 0 0 1 0 1 2 1 0 2 1 0 0 2 0 0 0 1 2 1 1 2 0 0 0 0 0 1 1 2 1 0 1 0 0 1 0 1 1 0 2 0 1 0 0 1 1 0 1 1 2 2 0 1 2 0 0 0 1 0 0 2 0 0 0 0 0 0 0 0 0 0 0 1 0 1 0 0 0 2 1 1 2 2 1 0 1 0 1 0 0 1 1 0 0 0 0 1 1 0 2 1 0 0 0 1 1 2 0 0 2 1 0 0 0 2 0 0 1 1 1 0 0 0 0 2 1 2 1 1 0 2 2 0 0 0 1 2 0 2 1 1 1 1 0 1 1 0 1 0 0 0 0 0 1 0 2 0 0 2 1 2 2 0 0 0 0 0 0 0 0 2 0 1 1 0 0 1 1 2 0 1 1 0 1 0 0 0 0 1 0 2 1 0 0 0 0 2 0 0 0 1 1 0 1 0 1 0 0 2 1 0 0 1 0 0 0 1 0 0 0 1 0 1 1 1 1 0 0 1 0 0 0 0 0 1 1 0 0 1 2 1 0 1 1 1 1 0 0 0 0 0 0 0 1 1 2 0 0 1 0 2 0 0 2 2 1 1 2 1 0 1 0 0 1 1 0 0 0 0 1 0 0 1 1 0 2 0 0 0 0 0 2 2 1 2 0 0 0 0 0 0 0 0 1 1 1 1 0 0 0 0 1 0 0 0 0 0 0 0 0 0 1 0 0 1 0 0 2 0 0 0 0 0 1 0 0 0 0 1 1 0 1 1 0 0 0 0 0 0 0 0 0 0 1 1 2 0 0 0 0 0 0 2 0 1 1 1 2 2 2 0 0 0 0 2 0 1 2 2 0 2 1 1 1 0 0 0 1 1 2 0 0 0 0 0 2 2 0 0 0 2 0 1 1 0 1 2 0 1 0 1 0 0 0 0 2 1 1 1 1 1 0 0 1 0 2 1 1 0 0 2 0 0 0 1 2 0 2 2 2 0 1 0 0 0 1 0 0 1 0 0 2 0 0 0 1 2 0 0 0 0 0 0 0 0 0 1 1 0 0 1 1 0 2 1
95 0 0 1 0 1 1 2 1 0 0 0 0 0 0 0 0 1 0 2 2 0 0 2 2 0 0 0 0 0 1 1 1 2 0 0 2 1 0 0 1 0 1 0 2 0 1 0 1 0 0 1 0 0 0 1 0 0 0 0 1 1 0 1 0 0 0 2 0 0 0 2 2 2 1 2 2 0 1 0 2 2 1 1 1 0 0 0 0 2 0 0 0 1 0 1 0 0 0 0 0 1 0 0 1 2 1 1 1 0 0 2 0 1 2 2 2 0 0 2 2 0 1 1 0 0 0 1 1 0 0 0 0 0 1 0 0 0 0 0 0 0 0 0 0 0 0 0 0 0 0 0 0 0 0 0 0 0 0 0 1 0 1 1 1 2 0 0 1 1 1 1 1 1 0 0 0 1 0 0 0 1 1 1 0 1 1 1 0 0 2 1 2 2 2 2 1 0 0 0 0 0 0 1 1 0 2 1 2 0 0 1 0 0 0 2 0 0 2 0 2 0 1 1 0 2 2 1 0 0 0 0 1 1 1 2 0 1 0 1 0 1 2 2 2 2 0 0 0 0 0 0 0 0 0 0 0 0 0 0 0 0 1 1 1 0 0 0 2 1 1 0 0 1 0 0 0 0 1 0 0 1 1 1 0 2 0 1 1 2 0 1 0 2 2 0 2 0 0 1 0 0 2 2 1 0 1 0 1 0 0 0 2 0 1 0 0 1 0 0 0 1 2 1 1 0 1 1 1 0 2 1 0 1 0 0 0 0 1 2 1 1 2 0 0 0 2 0 0 0 0 2 0 2 1 1 2 0 0 1 1 1 2 0 2 1 0 1 1 0 1 1 0 0 0 0 0 1 0 2 2 1 0 0 1 0 1 0 0 0 0 0 2 1 1 1 1 0 1 1 0 1 0 1 1 0 1 0 0 0 0 0 2 0 0 2 0 0 1 0 0 1 0 1 1 2 0 0 0 0 0 0 1 0 0 0 0 0 0 1 2 0 2 1 0 1 0 1 0 0 0 1 2 2 2 2 0 2 2 0 1 2 1 0 0 1 1 2 1 1 2 1 0 0 2 0 0 0 2 0 0 2 0 0 2 0 0 1 0 1 1 0 0 1 2 0 1 1 1 1 1 0 1 1 0 1 1 0 0 1 1 0 1 2 2 0 0 0 0 0 1 2 2 2 2 2 0 2 2 0 2 0 1 0 1 1 1 0 1 1 0 1 0 0 1 2 1 1 1 0 0 0 0 2 0 0 0 0 1 0 0 0 0 0 0 0 2 2 1 1 1 0 0 0 0 0 1 1 0 1 2 0 2 2 2 1 1 0 0 0 0 0 0 0 0 0 0 0 0 0 0 1 2 0 0 1 1 1 1 1 1 0 1 1 0 1 1 0 0 0 1 1 0 0 0 0 2 0 0 0 0 0 1 0 0 0 1 0 0 0 1 1 0 0 1 0 0 0 1 0 0 1 0 0 0 0 0 2 2 1 1 0 0 0 1 1 0 0 0 0 0 0 0 1 0 0 0 0 0 0 0 0 2 0 0 1 2 1 1 0 0 0 1 1 0 1 0 1 0 2 0 1 0 0 1 1 1 2 2 0 0 0 0 0 0 1 0 0 0 0 0 0 1 2 0 1 0 1 1 1 2 1 1 0 0 1 0 0 0 1 0 0 1 0 0 0 0 0 0 1 1 0 1 0 0 2 0 0 2 2 0 0 2 0 0 0 2 2 0 1 0 0 2 0 0 0 0 0 1 1 0 0 1 0 0 2 0 1 0 1 1 2 1 0 0 0 0 1 0 0 0 0 0 1 0 0 1 0 1 0 1 0 0 0 0 2 0 0 2 2 2 2 0 0 0 0 0 0 0 0 0 2 2 2 0 0 0 0 1 0 1 1 2 2 0 2 2 0 0 1 1 1 0 0 2 0 0 1 1 1 1 0 0 0 1 1 1 0 1 1 1 0 2 0 0 0 0 2 1 1 1 0 2 0 0 0 1 0 1 2 1 2 1 0 1 1 2 0 0 0 0 2 1 1 2 1 0 1 0 1 0 1 0 0 0 1 1 0 2 2 0 0 2 1 1 0 1 1 0 0 0 0 1 2 0 1 0 0 0 0 0 0 0 1 1 0 1 0 0 1 1 0 2 1 0 0 1 2 0 1 0 0 1 0 1 1 1 0 0 0 0 0 0 0 0 0 2 1 1 0 0 1 0 1 0 0 0 0 1 2 1 0 1 2 0 0 1 1 1 0 2 1
96 1 1 1 1 0 2 2 0 2 0 0 0 1 0 0 0 2 0 2 2 0 1 0 1 0 0 0 0 1 1 0 0 0 1 0 2 1 0 0 0 0 0 0 1 0 0 0 1 0 0 1 0 0 1 1 0 0 1 0 1 2 0 0 0 0 0 1 0 0 0 0 2 2 1 2 2 0 2 0 2 2 1 1 0 0 0 1 1 2 1 1 2 0 0 2 0 1 1 1 1 0 0 0 2 1 2 2 1 0 0 1 1 2 2 2 2 0 0 2 2 0 1 1 0 1 0 1 2 0 1 1 0 0 1 1 0 0 0 0 1 0 0 0 0 0 1 0 1 1 0 0 0 1 0 0 0 2 0 1 1 0 1 1 1 1 0 0 1 1 0 1 0 2 0 1 0 1 1 1 0 1 1 1 1 2 1 1 1 0 1 0 2 2 2 2 0 0 0 1 0 1 1 1 2 0 2 0 1 0 0 1 1 0 0 2 0 0 1 1 1 1 2 2 0 1 1 1 0 0 0 0 1 1 1 1 0 2 0 0 0 0 2 2 2 2 0 0 0 0 0 0 0 0 0 2 0 0 0 0 0 0 0 1 2 0 0 1 2 1 1 1 0 1 1 1 0 0 2 0 0 0 0 0 0 2 0 1 0 1 1 1 1 2 2 1 2 1 0 2 0 0 0 0 0 0 0 0 0 0 0 1 1 1 1 0 1 0 0 1 0 1 1 2 0 0 0 1 1 1 2 1 1 1 0 0 0 2 0 0 0 1 1 1 0 1 0 0 1 1 1 0 1 2 1 0 0 0 0 2 2 2 0 0 0 0 0 2 1 0 1 1 1 1 1 0 0 1 0 2 0 2 0 0 0 0 0 0 0 0 0 0 0 0 2 1 0 0 1 1 0 1 0 1 1 0 0 0 0 0 0 0 1 0 0 1 0 1 0 0 0 2 0 2 2 2 0 0 1 0 0 1 0 0 0 0 0 0 0 1 1 0 1 0 1 0 0 1 0 0 0 0 1 2 2 1 1 2 1 1 1 2 0 0 0 1 1 1 1 0 1 0 0 0 0 1 0 0 2 0 0 2 0 0 2 1 0 1 1 0 2 2 0 1 1 0 1 1 1 1 1 1 2 1 0 0 1 0 0 2 0 1 1 1 1 0 1 0 0 1 1 1 0 2 0 2 1 0 0 1 0 0 1 0 1 0 0 0 1 0 0 1 0 1 2 1 1 0 2 0 0 0 0 0 2 1 1 0 1 2 0 0 0 0 0 0 1 1 0 1 0 0 0 0 0 0 1 1 0 1 2 0 0 0 0 0 0 0 0 0 0 0 1 0 0 1 0 0 0 0 0 2 0 0 0 2 2 1 1 1 0 0 0 0 2 0 0 1 1 0 0 0 1 1 1 0 1 2 0 0 1 1 0 0 0 2 0 1 0 0 0 1 0 1 1 0 1 0 0 1 0 1 1 2 0 0 0 1 0 0 0 0 1 1 1 2 1 1 1 1 0 2 1 0 1 0 1 1 2 2 1 2 2 1 0 1 1 1 0 1 0 0 1 2 1 1 0 2 0 0 0 0 0 1 1 2 1 2 2 0 1 0 0 0 0 1 0 1 0 1 0 1 0 2 0 0 0 0 0 0 1 0 0 0 1 1 0 0 0 1 1 1 0 1 0 0 1 1 0 1 1 1 1 0 0 0 0 0 0 0 0 1 2 0 0 0 2 2 0 2 0 0 1 1 1 0 0 0 1 1 0 1 1 0 0 1 0 2 0 2 0 2 2 0 1 0 0 0 0 0 0 2 0 0 0 0 1 0 0 1 1 0 1 1 1 2 1 0 2 2 2 2 0 0 0 0 0 0 0 0 0 2 1 1 0 1 1 1 1 0 0 0 0 0 0 0 0 0 0 0 0 2 0 0 2 0 0 1 0 0 2 0 0 0 1 1 1 1 1 2 0 0 0 1 0 1 0 1 1 1 2 0 1 0 0 1 0 0 1 1 1 1 0 1 2 2 2 0 0 0 0 1 1 1 2 1 0 1 1 1 1 1 0 0 0 2 2 1 2 2 0 0 1 1 1 0 1 0 0 0 1 0 0 1 1 0 0 0 0 0 0 1 2 0 1 1 0 0 0 1 1 0 1 1 1 0 1 2 0 1 0 0 0 0 0 0 0 0 1 0 0 0 0 0 0 2 0 0 2 0 0 0 0 0 1 0 0 0 0 0 0 0 0 1 0 1 0 0 0 0 1 0
97 0 1 0 1 0 1 2 0 2 0 0 1 1 0 0 0 2 1 2 2 1 2 0 1 1 1 0 0 1 0 0 1 1 0 1 1 1 1 1 0 0 0 0 0 0 1 0 0 0 0 1 1 1 1 1 0 0 1 0 0 2 0 0 1 1 1 1 0 0 0 1 2 1 1 2 1 0 2 1 0 1 1 1 1 0 1 1 1 2 1 1 1 0 0 0 0 2 2 2 2 0 1 0 2 0 2 0 1 1 0 1 1 1 2 2 2 0 1 1 1 0 2 0 1 1 0 0 1 0 1 1 0 0 0 0 0 0 1 0 0 0 0 0 0 0 1 0 1 1 0 0 0 0 0 0 0 0 0 2 1 1 2 0 1 2 1 1 0 0 0 0 0 1 0 0 0 0 0 0 0 0 0 0 0 0 0 0 0 0 1 0 2 0 2 2 2 0 0 1 0 0 0 1 2 0 2 0 0 1 0 2 0 0 0 2 0 0 1 1 1 1 1 1 1 0 0 1 0 0 0 0 0 0 2 0 0 2 0 0 0 1 2 2 2 2 0 0 0 0 0 0 0 0 0 2 1 1 1 0 0 0 0 1 1 1 0 1 2 1 1 1 1 0 0 0 0 1 2 0 0 0 0 0 0 0 0 2 0 2 0 0 2 2 2 2 1 0 0 1 1 0 0 0 0 0 0 0 2 0 0 1 1 1 1 0 1 0 1 1 0 2 2 1 0 0 0 1 0 1 2 2 1 1 0 0 0 1 0 1 1 1 1 1 0 2 0 1 1 0 0 1 0 2 1 1 1 0 0 1 1 1 2 1 2 0 0 2 1 1 1 1 0 0 0 0 0 0 0 2 1 1 0 0 0 1 1 1 1 0 0 0 1 0 2 0 2 0 1 0 0 1 0 1 0 0 1 2 0 0 0 0 1 1 0 0 0 0 0 0 1 0 0 0 1 1 1 0 2 2 0 0 0 0 0 0 0 0 0 0 1 0 2 1 1 0 0 1 1 1 0 0 1 1 1 1 0 2 1 1 1 2 1 0 0 1 1 2 0 0 2 0 1 1 2 0 1 1 2 0 0 2 2 2 1 1 1 2 2 0 0 0 1 1 0 0 2 1 1 0 1 1 2 2 0 0 1 0 1 0 1 1 1 0 0 0 0 0 1 0 1 2 1 2 1 2 1 0 0 2 0 1 2 0 0 1 1 0 1 1 1 1 0 0 2 1 1 0 2 0 0 0 1 2 0 0 0 0 1 1 0 0 1 0 0 1 1 1 1 0 1 2 1 0 0 0 2 2 0 1 2 0 1 1 1 0 1 1 0 0 0 0 1 0 1 0 0 0 0 0 0 2 2 0 1 1 0 1 2 2 1 0 0 1 0 1 1 2 0 0 0 0 0 0 0 0 0 1 0 0 0 1 0 2 0 0 1 2 1 0 0 0 0 1 1 0 0 0 0 0 0 2 0 0 0 0 0 1 1 0 0 0 0 1 1 2 0 0 2 1 0 1 1 0 0 0 1 0 0 0 2 0 1 0 0 1 0 1 1 0 0 0 0 0 1 0 0 1 0 0 0 1 0 0 2 2 1 2 2 0 0 0 0 0 0 1 0 1 1 0 0 0 1 2 0 2 0 1 1 0 2 0 0 0 0 0 1 0 1 0 0 0 0 0 0 1 0 1 0 1 1 1 2 1 0 0 1 0 0 0 1 1 1 0 0 1 1 1 0 0 0 0 1 0 0 1 0 0 2 2 0 2 0 1 0 1 0 1 1 2 0 1 1 1 2 1 1 1 0 0 1 2 0 0 1 0 0 0 0 1 2 1 1 1 1 2 0 0 0 0 0 0 0 1 0 0 0 0 0 0 0 2 2 1 0 1 0 0 1 0 1 1 0 0 0 0 0 0 1 0 0 2 2 1 1 1 0 0 0 0 0 0 0 0 0 2 0 0 1 1 0 0 0 1 0 1 0 0 0 0 0 1 1 0 1 2 0 0 2 1 2 2 1 1 2 1 2 0 0 0 0 1 0 1 2 1 1 1 0 1 0 1 0 0 1 0 1 0 2 2 0 0 2 1 0 0 0 0 0 1 0 0 0 2 0 0 0 0 0 0 0 1 0 1 1 1 0 0 0 0 1 0 2 0 0 0 2 2 0 0 0 2 2 0 1 0 1 1 1 0 0 0 0 1 1 1 1 1 1 0 0 1 0 0 0 0 0 0 1 2 1 0 1 2 0 0 0 0 2 0 1 0
98 0 1 0 0 0 0 1 1 0 0 1 0 1 0 0 0 0 0 2 2 0 0 2 2 0 0 0 0 0 2 0 1 1 2 1 2 2 0 1 0 1 0 0 2 0 0 0 0 0 0 0 0 0 1 1 0 0 1 0 1 2 0 2 0 1 0 1 0 0 0 1 2 2 0 2 1 0 2 1 1 2 0 0 2 0 0 0 0 2 0 0 0 2 0 1 0 1 0 2 0 1 0 1 2 1 1 1 1 0 0 2 0 2 2 2 2 0 0 2 2 1 2 0 0 1 0 1 1 0 0 0 0 0 1 0 0 0 0 0 0 0 0 0 0 0 1 0 0 0 0 0 0 0 0 1 1 0 0 2 2 1 2 0 2 2 0 0 1 1 0 1 1 2 1 0 0 0 0 0 0 0 0 0 0 0 0 1 0 0 0 1 1 1 1 1 1 0 0 1 0 1 0 0 2 0 2 0 2 0 0 1 0 0 0 2 0 0 1 1 1 1 2 2 0 1 1 1 0 0 1 1 1 2 0 0 2 1 0 0 0 0 2 2 2 2 0 1 1 1 0 0 0 0 0 2 1 0 0 0 0 0 0 0 1 0 0 0 2 1 0 0 0 1 0 1 0 1 1 0 0 1 1 1 0 1 1 2 0 2 2 0 0 1 1 0 1 1 0 1 0 0 0 0 0 0 0 1 2 0 2 2 1 0 1 0 1 1 1 0 0 2 1 1 2 0 2 0 0 1 2 1 0 0 0 0 0 1 0 1 0 0 1 1 0 0 2 0 2 1 1 0 0 2 1 1 1 0 0 0 0 0 0 0 0 0 2 2 2 0 0 0 0 0 1 0 0 0 0 2 2 1 0 0 0 1 1 1 1 0 0 0 1 0 2 0 0 1 0 0 0 0 0 1 0 1 1 0 0 0 0 0 0 0 1 0 1 1 1 0 0 1 0 2 1 2 1 2 2 1 1 0 0 1 1 1 0 1 0 0 1 0 1 0 1 2 0 0 1 1 0 0 1 1 0 0 0 2 0 1 2 1 0 0 0 0 0 1 2 1 2 1 0 0 1 1 1 0 1 1 2 1 0 0 2 1 0 1 1 0 1 1 0 1 0 0 2 2 2 1 1 1 2 2 0 0 2 0 1 0 1 1 1 1 1 0 0 2 0 2 2 2 2 2 2 2 0 0 0 1 0 0 1 0 0 1 1 0 1 2 1 0 0 0 2 1 1 2 0 0 0 0 1 2 0 0 0 0 1 1 1 0 0 0 0 0 0 1 0 1 0 1 0 0 0 1 2 0 0 0 0 0 2 1 1 1 2 1 0 0 1 0 0 0 0 0 1 1 1 1 1 1 2 0 0 1 1 0 1 0 0 0 0 2 0 1 1 0 0 0 1 1 1 1 1 0 0 0 0 0 1 1 0 2 0 0 0 0 0 0 2 0 0 0 1 1 1 0 0 0 0 2 0 1 0 0 0 2 1 0 0 0 2 1 0 1 0 1 1 0 1 0 0 1 0 0 0 1 2 2 1 0 1 0 0 1 0 2 0 1 0 0 0 1 1 0 1 2 0 2 1 1 0 1 1 2 0 1 1 0 0 0 0 0 0 0 0 0 0 0 0 0 0 2 0 1 1 0 0 0 1 0 0 1 0 0 1 0 1 1 0 0 0 1 0 1 0 0 0 0 0 0 1 0 1 0 0 0 2 1 0 0 2 1 0 0 2 1 0 2 1 0 2 0 0 0 0 0 2 2 0 2 0 0 0 2 0 2 1 1 1 1 2 0 0 0 0 0 0 0 0 2 1 0 1 0 1 0 0 1 1 0 1 1 0 1 0 0 2 1 1 2 0 1 0 0 0 0 0 0 0 2 2 2 0 1 1 0 2 0 0 1 0 1 0 0 1 0 1 0 0 1 1 0 1 0 0 1 1 1 1 0 0 0 0 1 0 0 1 1 0 0 1 0 0 0 0 2 2 1 1 0 2 0 0 0 0 0 0 2 0 1 1 2 2 2 2 0 1 1 0 2 0 2 2 2 0 1 0 0 0 1 1 1 2 0 0 1 2 2 0 0 2 0 0 0 1 1 0 0 1 1 0 1 1 0 1 1 0 1 0 1 2 0 0 1 0 0 0 1 1 0 1 0 1 0 1 1 0 0 0 0 0 0 0 2 2 0 2 1 0 0 0 0 0 1 1 1 1 0 0 1 1 1 0 0 0 0 1 2 1 1 0 1 0 0 0 0 1 0 2 0
99 1 2 0 0 0 0 2 1 1 0 0 0 0 0 0 0 2 0 2 2 1 0 2 2 0 0 0 0 1 1 0 1 1 0 2 1 1 0 1 0 1 0 0 2 0 1 0 1 0 0 1 1 1 0 0 0 0 0 1 0 0 0 2 0 0 0 0 0 0 1 1 2 2 1 2 2 0 1 0 2 2 0 0 2 0 0 0 0 2 0 0 1 0 0 1 0 2 1 1 1 0 1 0 1 1 1 1 1 0 0 1 0 1 1 1 1 0 0 2 2 0 2 0 0 1 0 2 2 1 0 0 1 0 1 0 1 0 0 0 0 0 0 0 0 0 0 0 0 0 0 1 0 0 0 0 0 0 0 0 1 0 0 2 0 2 0 0 0 1 0 1 0 2 1 0 0 0 0 0 0 1 1 1 0 1 1 1 0 0 0 0 1 1 2 2 1 1 0 0 0 0 0 0 2 0 2 0 1 0 0 2 2 0 0 2 1 1 1 1 1 1 2 1 0 1 1 0 0 0 0 0 0 0 1 0 0 2 0 0 0 0 2 1 1 1 0 0 0 0 0 0 0 0 0 0 0 0 0 0 0 0 0 0 1 0 1 0 2 2 0 2 0 1 1 1 0 1 1 0 1 0 0 0 0 1 0 0 1 1 0 2 0 1 1 0 1 0 0 1 0 0 1 1 1 0 0 2 2 0 1 2 2 0 1 0 0 1 1 0 0 2 2 1 0 0 1 1 1 1 2 2 0 2 0 0 0 1 0 0 1 1 2 2 0 1 1 0 1 0 0 0 0 1 0 1 1 0 0 2 2 2 1 1 1 0 1 2 1 0 1 1 1 0 0 1 0 1 1 1 0 1 0 0 0 1 0 0 0 0 0 0 1 0 2 0 0 1 1 0 0 2 0 2 1 0 0 1 0 0 0 0 1 0 1 1 1 0 1 0 1 0 1 0 1 1 1 0 1 0 0 2 1 1 1 0 0 1 0 0 2 0 1 0 2 2 2 0 1 0 0 0 0 2 1 0 1 2 2 0 1 2 0 2 2 2 2 2 2 1 2 2 2 2 1 1 0 1 2 1 1 2 0 0 2 1 0 2 1 0 1 1 0 2 2 0 2 2 2 0 0 0 1 0 0 2 2 0 0 1 0 1 1 1 1 0 1 0 2 1 1 2 0 2 1 2 1 0 0 1 0 0 0 0 1 0 1 0 1 2 0 1 0 0 1 2 1 1 1 0 0 0 1 2 1 0 0 0 1 1 1 0 0 1 1 0 1 1 1 0 0 1 0 0 0 0 0 1 0 0 1 0 1 0 1 0 0 1 0 0 0 0 1 0 0 0 0 1 1 0 0 1 0 0 0 2 1 1 0 0 0 0 0 1 0 1 0 1 0 1 1 1 0 0 0 2 1 0 0 0 0 0 1 0 1 1 1 1 0 0 0 2 0 2 1 1 1 0 0 0 2 0 0 1 0 0 0 2 2 0 0 0 0 0 2 2 0 1 0 0 2 0 0 1 0 1 1 0 0 0 0 0 2 0 0 2 0 1 0 0 0 0 0 0 1 0 0 2 0 2 1 1 0 1 0 1 1 2 2 0 1 0 0 0 0 0 0 1 1 0 0 0 0 2 0 1 0 0 0 0 1 0 1 0 0 2 0 0 0 1 1 1 0 0 1 1 0 0 0 1 1 1 0 1 0 0 2 0 2 2 0 0 0 0 0 2 1 2 0 2 0 0 1 1 1 0 0 0 0 0 0 0 0 1 1 0 1 1 0 2 0 2 2 0 2 0 0 0 0 1 1 2 0 0 0 0 0 0 0 0 0 0 1 1 1 2 0 1 2 0 0 0 0 1 0 0 0 0 0 0 1 1 1 1 0 1 0 0 0 0 0 0 0 1 1 1 1 0 0 1 0 1 1 0 2 0 0 0 0 0 1 0 0 0 0 0 1 0 1 1 1 0 1 0 0 0 0 0 1 1 1 0 1 0 0 1 0 0 0 2 0 2 1 1 2 2 2 0 0 1 1 1 0 2 2 0 1 1 1 2 1 2 0 0 1 1 1 2 2 0 0 2 1 1 1 0 1 1 0 0 1 0 0 1 0 1 1 1 0 0 0 1 2 0 0 1 0 1 1 0 1 0 2 0 0 0 0 1 0 0 0 0 1 0 0 0 0 0 2 0 1 0 0 0 0 1 1 2 0 0 0 2 0 1 0 0 0 1 0 1 0 0 0 0 0 0 0 1 2 0 2 1
100 1 2 0 0 0 1 2 0 2 0 0 0 0 0 0 0 0 2 0 0 0 0 2 2 0 0 0 1 2 0 1 1 1 1 2 1 0 0 0 0 0 0 0 2 0 0 0 1 0 0 1 0 1 1 0 1 1 0 0 1 2 0 1 0 1 1 0 0 0 0 1 2 2 0 2 2 0 2 1 1 2 1 1 1 0 0 1 1 2 1 1 1 1 1 2 1 2 1 1 1 0 0 0 2 0 2 0 0 0 0 1 2 2 2 2 2 0 1 1 1 0 2 0 0 1 0 1 2 0 0 0 0 0 0 0 0 1 0 2 1 0 0 0 0 0 0 0 1 1 0 0 1 0 1 0 0 0 1 1 0 0 2 0 1 2 0 0 1 2 0 0 1 1 0 0 2 1 1 1 0 1 0 0 1 1 0 2 1 0 1 0 0 0 1 1 1 0 0 0 0 1 0 0 2 0 1 1 1 1 0 0 2 0 0 2 1 1 2 0 2 0 1 2 1 1 1 2 0 0 0 0 0 0 2 0 0 2 0 0 0 0 2 2 2 2 0 0 0 0 0 0 0 0 0 1 0 1 1 1 1 1 0 0 0 0 0 0 2 2 0 2 0 0 1 0 0 2 2 0 0 0 2 2 0 2 1 0 0 1 1 2 1 2 2 1 1 1 0 0 0 0 0 0 0 0 0 0 1 0 0 2 1 1 1 0 1 0 0 1 1 2 1 2 1 0 1 0 0 1 2 0 0 0 0 0 0 2 1 2 0 1 2 0 0 0 1 1 1 1 0 0 0 0 0 0 0 0 0 1 2 2 1 0 1 1 1 2 0 0 2 2 1 0 0 1 0 2 1 1 0 1 0 0 0 0 1 0 0 0 0 0 1 1 2 0 1 0 0 0 0 0 0 0 0 0 1 0 0 0 0 0 0 0 1 0 0 0 2 0 1 0 0 2 0 2 2 1 0 0 1 0 1 1 1 0 0 2 0 0 0 0 2 0 2 0 0 1 1 1 0 0 0 1 0 0 0 1 1 1 1 1 0 0 0 0 0 0 2 0 0 0 1 1 1 1 1 0 1 1 1 1 1 1 2 0 0 1 1 0 0 0 0 1 0 0 1 2 2 0 0 0 2 1 1 0 1 0 1 0 2 0 1 0 1 0 0 0 0 1 1 1 0 0 0 0 0 1 1 1 1 0 1 1 0 1 1 0 0 1 1 1 0 0 2 2 0 1 1 0 0 0 1 2 1 1 0 0 1 0 0 0 0 0 0 0 0 1 1 1 0 1 0 0 0 1 2 1 0 0 1 0 2 0 1 0 0 0 0 0 0 0 0 0 0 0 0 2 2 2 2 1 1 2 0 2 0 0 0 0 2 0 0 0 2 0 0 1 0 1 0 1 0 1 1 0 2 2 0 0 1 1 0 0 0 1 0 0 0 1 0 1 0 1 0 0 0 0 0 0 0 2 0 1 0 0 0 1 1 0 0 0 1 2 0 2 0 0 1 0 1 1 0 0 0 1 1 0 1 1 0 2 2 0 0 2 0 0 0 0 0 0 0 1 1 0 1 2 0 1 0 1 0 1 2 2 0 1 1 1 1 0 0 1 0 1 0 2 0 0 0 0 0 2 0 1 0 0 0 0 1 0 0 0 0 1 0 0 0 1 1 1 0 0 0 0 0 0 0 0 0 0 2 1 0 0 0 0 1 0 0 0 2 1 0 0 2 1 0 1 0 0 2 1 1 0 0 0 0 0 1 2 1 1 1 0 1 2 1 2 0 1 2 0 0 0 0 0 0 0 0 1 0 0 0 0 1 0 0 1 1 0 1 0 0 1 1 1 2 1 1 1 0 1 0 0 0 0 0 0 1 1 2 1 0 0 0 1 2 1 1 0 0 0 0 0 0 0 0 0 0 2 0 0 2 0 0 0 0 0 1 0 1 0 0 0 1 0 2 0 1 0 1 1 0 0 0 0 0 1 2 0 2 0 1 1 0 1 1 1 1 2 2 1 2 1 2 0 0 1 1 1 2 0 2 0 2 0 1 2 2 1 0 1 2 1 1 1 2 1 1 0 2 1 2 1 1 2 0 0 0 0 0 1 0 0 0 2 0 0 0 1 0 0 1 0 0 0 0 0 1 0 2 0 0 0 0 2 1 2 1 0 1 1 0 0 0 0 2 1 1 0 0 0 0 2 0 1 1 0 0 1 0 1 0 0 0 0 0 0 0 0 0 2 0 0 0 0 0 0 2 2
101 1 0 0 1 0 2 2 0 0 0 0 0 0 0 0 0 2 1 1 1 1 0 2 2 0 0 0 0 1 1 0 1 1 1 0 2 1 0 0 1 0 0 0 2 0 1 0 1 0 0 1 1 1 1 0 0 0 1 0 0 2 0 2 0 0 0 2 0 1 0 1 2 2 2 2 2 0 2 0 0 0 1 1 1 0 0 1 1 2 0 2 2 2 0 1 0 0 0 1 0 0 2 0 2 0 2 0 0 2 0 0 1 2 2 2 2 0 1 1 1 0 1 1 1 0 0 1 2 1 0 0 0 0 1 0 0 0 0 1 0 0 0 0 0 1 1 0 0 0 0 0 0 1 1 1 0 1 0 0 1 0 1 1 0 0 0 0 1 0 0 1 1 1 0 0 0 0 0 0 0 1 2 2 0 2 2 2 1 0 2 0 0 0 1 1 1 1 0 0 0 0 0 0 2 0 2 0 0 1 1 1 2 0 0 2 0 0 2 0 2 0 2 2 0 1 1 2 0 1 0 0 0 0 2 0 0 2 0 0 0 1 1 1 1 1 0 0 0 0 0 0 0 0 0 1 1 1 1 0 0 0 0 2 2 0 1 0 1 0 0 2 0 0 0 0 0 2 1 0 0 0 0 1 1 0 1 2 0 2 1 0 0 2 1 0 2 0 0 1 0 0 2 2 2 0 1 0 0 0 0 1 2 0 1 1 1 0 0 2 0 2 0 1 1 0 1 1 0 1 1 0 1 0 0 0 0 2 0 0 0 1 2 2 0 0 1 0 0 0 0 1 1 2 1 0 0 0 0 1 1 1 0 0 0 1 0 2 2 0 0 0 0 0 2 0 0 1 1 1 1 1 0 0 0 0 0 0 0 0 0 0 0 0 2 0 0 1 1 1 0 1 0 1 0 0 1 1 1 1 1 1 1 0 0 1 0 0 0 0 0 0 0 0 0 2 0 1 1 0 1 0 0 0 0 0 0 0 0 1 2 0 1 1 1 1 0 0 1 0 0 0 0 0 0 0 0 2 1 1 1 2 1 0 1 2 2 1 1 0 1 0 0 0 1 0 1 0 1 0 1 2 2 2 0 2 1 2 1 0 0 0 1 2 1 0 2 0 0 1 2 2 2 2 0 0 2 1 0 0 0 2 0 1 1 0 1 0 1 1 1 2 0 1 0 1 0 0 0 1 0 1 1 1 0 0 1 0 2 2 0 1 0 0 2 1 1 2 0 0 1 1 0 1 1 1 1 0 1 1 0 0 0 1 1 0 1 0 1 0 0 1 1 0 1 2 2 1 0 1 1 0 2 1 2 0 2 1 0 0 0 0 0 1 1 0 1 0 0 1 0 2 1 0 0 2 1 1 2 1 1 0 0 1 0 1 0 0 0 0 0 0 0 0 0 0 1 2 0 0 0 0 0 0 0 1 1 0 0 0 1 1 0 1 2 2 2 0 0 0 0 0 0 1 0 0 0 2 2 0 0 0 0 0 1 1 0 2 1 0 0 1 0 1 0 0 1 1 2 2 1 2 2 1 0 0 2 0 0 0 0 0 1 1 1 0 1 1 0 1 0 2 0 0 0 2 0 1 2 0 0 0 1 1 1 1 0 0 0 0 0 0 0 2 1 2 0 1 0 0 1 0 0 1 0 0 1 0 1 2 1 1 0 1 0 0 1 0 0 2 2 1 1 0 0 0 0 0 1 0 0 0 2 0 0 0 2 1 0 1 0 0 1 0 0 0 0 0 0 1 0 0 1 0 1 0 1 2 1 1 0 0 2 0 1 0 0 0 1 0 0 0 0 0 2 0 2 0 0 2 2 2 0 0 0 2 1 0 2 2 2 1 0 1 0 0 0 0 0 1 0 1 1 1 0 0 0 0 1 1 1 0 0 1 0 1 1 0 0 0 0 2 1 0 1 1 0 0 1 0 0 0 0 0 2 0 0 0 2 0 2 0 1 0 0 0 0 0 0 1 2 0 2 0 1 1 0 0 0 1 0 1 1 1 2 2 2 0 0 0 0 2 0 2 2 0 2 2 1 1 1 0 0 1 2 1 1 0 0 0 0 0 1 0 0 0 1 1 1 1 1 0 1 2 0 0 0 1 0 0 0 0 1 1 2 2 0 0 0 0 1 0 2 1 0 0 0 0 0 0 0 1 2 0 1 2 2 0 2 0 0 1 0 0 0 2 0 1 1 0 0 1 0 2 0 0 1 0 0 2 0 0 0 1 0 0 0 0 0 0 1 0
102 0 1 0 1 0 1 1 0 2 0 0 0 1 0 0 0 1 1 2 2 0 0 2 2 0 0 0 1 1 2 0 1 1 0 1 2 1 0 0 0 0 1 0 2 1 0 1 0 0 0 2 0 0 0 0 0 0 1 0 1 2 0 1 0 0 0 0 0 0 1 1 2 2 0 2 2 0 2 0 2 2 1 1 0 0 0 0 0 1 0 0 1 0 0 2 0 2 0 2 0 0 1 0 2 0 2 0 0 0 0 2 0 1 1 1 1 0 1 0 0 0 1 1 0 1 0 0 2 0 0 0 0 0 0 0 0 0 0 0 1 0 0 0 0 0 0 0 2 2 2 2 1 0 1 0 0 2 1 2 1 1 2 0 1 2 1 0 2 1 0 1 0 1 1 0 0 2 0 0 0 2 1 1 1 2 1 1 0 0 0 1 2 2 2 2 1 0 0 0 0 0 0 0 2 0 1 0 1 0 1 1 1 1 0 2 0 2 1 2 0 0 2 1 0 1 0 0 0 0 0 0 1 1 1 1 1 2 0 0 0 0 1 1 2 2 1 0 1 1 1 1 0 0 0 2 1 1 0 0 0 0 1 0 0 0 0 1 2 1 0 0 0 0 0 0 0 0 1 0 1 1 0 0 0 1 0 1 0 2 1 1 0 2 2 0 2 1 0 0 0 0 0 0 0 0 0 0 2 0 0 2 2 0 1 0 2 0 0 1 1 2 1 0 2 0 2 2 0 0 2 1 2 2 0 0 0 0 0 1 0 0 2 2 1 0 2 0 0 2 1 0 0 2 0 2 2 0 0 2 2 1 0 0 0 0 1 2 1 0 1 1 1 0 0 1 0 2 1 1 1 0 0 0 0 1 1 0 0 0 0 0 0 0 2 0 0 0 0 0 0 0 1 0 0 0 1 1 0 0 0 0 0 0 2 0 2 0 2 0 0 0 1 2 2 2 1 1 1 0 1 0 0 0 0 1 0 1 0 0 0 0 2 0 1 0 0 2 0 0 0 0 1 2 1 0 1 2 1 2 1 2 0 1 1 1 1 1 1 0 0 0 2 2 2 0 2 0 2 0 1 2 0 0 2 1 0 1 1 0 0 0 1 1 1 0 1 1 1 0 1 1 0 0 0 2 1 1 0 1 0 1 0 2 1 0 1 0 0 0 1 2 0 1 1 1 0 1 1 1 1 1 1 0 0 1 0 0 0 1 2 1 0 0 2 2 1 0 2 0 0 0 0 0 2 2 2 2 0 1 1 0 1 1 1 1 1 1 1 1 0 1 1 0 1 1 0 1 0 1 2 0 1 1 1 1 0 0 0 0 0 0 0 0 1 0 0 0 0 0 0 1 1 0 1 2 0 2 2 2 1 0 0 1 0 0 0 0 0 0 0 0 0 0 0 0 1 1 0 0 1 1 1 2 0 0 1 1 1 0 1 0 0 2 2 1 1 0 0 0 2 0 0 0 0 0 0 1 1 1 0 1 1 1 1 1 1 1 0 0 1 0 1 0 0 0 1 0 0 1 0 0 2 0 0 1 2 2 1 0 1 1 0 2 0 0 0 1 0 1 1 0 0 0 1 1 0 1 1 0 0 0 0 0 0 0 0 0 0 0 0 0 1 2 0 2 0 0 0 0 1 0 0 0 0 0 0 0 0 1 0 0 0 0 1 1 0 0 0 0 0 0 2 1 0 0 0 0 0 0 0 0 1 1 0 0 2 1 0 1 0 0 0 1 1 0 0 1 0 1 1 1 1 1 0 1 0 1 0 1 1 2 2 1 2 0 2 0 0 0 0 2 0 0 0 0 2 0 0 0 0 0 1 1 1 2 1 0 1 1 1 1 0 0 0 0 0 0 0 0 0 2 2 1 0 1 1 0 2 0 0 1 0 0 0 0 0 0 1 0 0 0 1 1 1 1 1 0 0 0 1 0 0 0 0 0 1 1 1 1 0 0 0 0 0 0 0 1 1 2 1 0 2 0 0 0 0 0 0 2 0 0 0 1 1 1 1 0 0 1 0 2 1 1 1 2 0 1 1 2 1 1 0 0 1 1 1 1 2 1 0 1 2 0 1 0 0 0 0 1 0 0 1 2 0 1 1 2 0 0 0 1 2 1 1 0 0 1 0 0 2 0 2 0 0 0 0 0 0 1 1 0 0 0 0 1 1 0 1 0 0 0 0 0 0 1 0 1 1 0 0 1 1 2 0 0 0 0 0 1 0 0 1 2 0 0 0 1 2 0 0 0
103 1 0 0 1 0 2 2 0 2 0 0 0 0 0 0 0 0 0 1 1 1 0 2 2 1 1 1 0 0 1 0 1 1 1 1 1 1 0 0 1 0 2 0 2 0 0 0 0 1 1 2 0 1 0 1 0 1 0 0 2 2 0 2 1 1 1 0 0 0 1 0 2 2 1 2 2 0 2 0 0 1 1 1 1 0 0 2 2 2 2 1 1 1 0 1 0 1 0 1 0 0 1 0 2 0 2 0 1 1 0 1 2 2 2 2 1 0 0 2 2 0 1 1 0 1 0 1 2 0 0 0 0 0 1 0 0 0 1 1 1 0 1 0 0 0 1 0 0 0 0 2 0 1 0 0 0 0 0 1 1 0 2 0 1 2 0 1 1 0 1 1 0 2 0 0 0 0 0 1 0 1 1 1 0 1 1 1 0 0 1 1 2 2 2 2 2 0 0 0 0 1 1 0 2 1 2 0 0 0 1 2 2 0 0 2 1 0 1 0 2 0 2 2 0 1 1 1 0 0 0 0 0 0 2 1 0 1 1 1 0 1 1 1 1 1 0 0 0 0 0 0 0 0 0 2 1 0 0 0 0 0 0 0 0 0 0 0 1 0 0 2 0 1 0 0 0 2 2 0 0 0 0 0 0 1 0 2 0 2 1 1 0 2 2 0 2 0 0 0 0 0 1 1 1 0 0 0 1 0 0 2 1 0 0 0 1 0 1 1 0 2 2 1 1 0 1 1 1 0 2 2 0 1 0 0 0 2 0 1 0 0 2 2 0 1 1 1 1 1 0 0 1 1 0 1 1 0 0 1 1 1 1 0 1 0 0 2 2 0 0 0 0 0 1 1 0 1 1 1 0 1 0 1 0 0 1 0 0 0 0 0 0 0 2 0 0 2 1 2 0 1 0 0 0 2 2 0 0 0 0 0 1 0 1 1 1 2 0 0 0 2 0 0 0 0 0 1 1 0 1 0 0 1 1 1 0 1 0 0 2 0 2 1 1 2 1 1 1 0 0 1 1 2 1 0 1 2 2 0 1 2 0 1 1 1 1 1 2 1 1 0 1 1 1 1 1 0 1 0 1 2 2 2 2 1 0 1 0 0 1 1 0 2 0 0 1 1 1 1 2 1 1 1 0 1 1 0 0 0 0 2 1 1 1 0 1 0 1 2 2 1 2 2 2 1 0 1 1 0 1 0 1 0 1 0 1 0 1 0 1 1 0 0 1 2 1 2 1 0 0 0 1 2 0 1 0 0 2 0 0 0 0 2 2 0 2 0 0 0 0 1 0 0 0 0 2 1 0 0 2 0 2 1 1 1 2 0 0 0 0 0 1 0 1 0 1 0 0 0 0 1 1 0 1 2 1 1 2 1 1 1 1 1 0 1 1 1 0 0 0 0 2 1 2 1 1 1 1 1 0 0 0 2 0 0 1 0 0 1 0 1 0 2 2 1 1 0 0 1 0 1 1 2 1 1 0 2 2 0 0 0 1 1 1 2 0 2 0 0 0 0 0 1 0 0 1 0 0 1 0 0 2 0 0 2 0 1 0 1 0 0 1 1 0 1 0 2 0 1 1 0 0 0 1 1 1 0 2 1 0 0 0 0 0 2 0 1 1 0 0 0 0 2 0 1 0 1 1 0 0 0 0 0 0 0 0 0 1 2 0 0 0 1 0 0 0 0 0 0 0 0 0 0 0 1 0 0 0 0 0 0 2 0 1 0 2 2 0 2 0 0 1 0 0 0 0 2 0 2 0 1 1 0 0 2 0 1 0 2 0 2 1 1 2 1 1 1 0 0 0 1 0 0 2 0 0 0 0 0 1 1 1 1 1 2 0 2 2 2 0 2 0 0 0 0 0 0 1 0 1 2 2 0 0 0 0 0 0 0 0 0 1 1 0 1 1 0 1 0 0 1 2 1 0 1 1 0 0 0 2 0 1 0 0 1 0 0 1 1 0 0 1 0 0 1 0 2 2 2 1 0 1 0 1 2 0 0 0 2 0 1 2 1 2 1 2 0 0 0 0 2 0 1 1 1 1 1 0 0 0 1 1 0 1 2 2 1 2 1 0 1 2 1 2 0 1 2 0 0 0 0 0 2 0 0 0 1 1 0 0 0 1 0 1 1 0 0 0 1 1 1 2 0 0 0 0 2 0 0 0 0 0 2 0 1 1 0 0 0 0 0 0 0 0 0 2 1 1 0 0 1 0 2 1 0 1 0 0 1 0 0 0 1 0 0 0 0 1 0 0 0
104 1 1 0 1 0 2 1 0 0 0 1 0 1 0 0 0 1 1 1 1 0 0 2 2 0 0 0 0 0 2 0 1 1 0 1 2 2 0 0 1 0 0 1 2 1 0 0 1 0 0 1 1 1 0 1 0 0 0 1 0 2 0 1 1 1 1 0 0 0 1 1 2 2 2 2 2 0 2 0 1 2 0 0 2 0 0 0 0 2 0 1 2 2 1 2 0 1 0 1 0 0 1 0 2 0 2 1 1 0 0 2 1 1 2 2 1 0 0 1 1 0 1 1 0 1 0 1 1 0 0 0 0 0 0 0 0 1 1 1 2 0 0 0 0 0 0 0 2 2 2 2 0 0 1 0 0 1 0 0 0 0 1 1 0 1 0 0 1 1 0 0 0 0 0 0 0 1 0 0 1 1 0 0 1 1 0 2 1 0 2 0 2 1 2 1 1 0 0 0 0 1 0 0 2 0 1 0 0 1 0 1 2 0 0 2 1 1 1 1 1 1 2 2 0 0 0 1 1 1 1 1 0 0 2 0 0 1 0 1 0 0 2 2 2 2 0 0 0 0 0 0 0 0 0 1 0 1 1 0 0 0 0 1 0 0 2 0 1 1 0 1 0 0 0 0 0 0 2 0 0 0 0 0 0 1 0 2 0 2 1 1 1 2 1 1 0 2 0 2 0 1 1 1 1 0 0 1 1 0 0 2 2 0 0 0 2 0 1 0 1 2 0 2 2 0 2 1 1 0 1 0 0 2 0 0 0 1 0 0 0 0 1 2 0 2 0 0 0 1 1 0 0 1 0 1 1 0 0 1 1 1 1 1 1 0 1 2 2 0 0 0 0 0 0 0 0 2 0 2 1 1 0 0 0 1 2 0 0 1 1 0 1 0 2 0 0 0 1 2 0 2 0 1 0 0 1 1 0 0 0 0 0 0 2 0 1 1 0 1 0 1 0 0 1 1 1 1 1 0 1 0 0 2 2 2 0 1 1 1 0 0 2 1 1 0 0 0 0 0 0 0 1 2 1 0 1 1 1 0 1 1 1 0 0 0 0 2 1 1 2 1 2 2 0 2 0 0 2 1 1 1 0 0 2 2 0 1 1 1 1 0 0 2 0 0 0 2 2 0 0 0 1 0 1 1 2 0 0 0 0 2 0 1 1 1 0 0 1 1 1 2 0 0 0 0 0 0 0 2 0 1 0 0 0 0 0 0 0 1 1 1 0 1 1 0 1 2 1 0 0 0 0 2 0 1 0 0 1 1 1 0 0 2 2 0 2 1 2 0 1 1 0 0 0 0 1 2 0 2 2 0 0 0 0 0 0 2 0 0 0 1 1 0 1 0 0 0 0 1 0 2 0 0 0 2 1 0 0 1 1 0 0 2 0 1 1 1 1 0 0 0 0 1 1 0 1 2 0 0 1 1 0 1 0 2 0 0 0 0 1 1 0 1 1 1 1 0 0 0 0 2 0 1 0 0 0 2 2 0 0 0 2 2 0 2 0 1 0 0 0 0 0 0 1 0 0 0 0 0 1 0 1 0 0 0 1 1 0 1 1 1 1 1 0 0 1 1 0 0 0 0 0 1 1 2 0 2 2 0 1 0 0 1 1 1 1 1 1 0 0 0 0 2 1 2 0 0 0 0 1 0 0 0 0 0 0 0 0 0 0 0 0 1 0 1 0 1 1 1 0 1 1 0 0 1 0 0 0 0 0 0 1 0 0 0 2 1 0 1 0 0 2 0 0 0 0 0 1 1 0 1 1 0 0 1 0 2 1 1 1 1 0 1 1 1 0 1 0 0 1 1 1 0 1 1 2 0 0 2 2 0 1 1 1 2 1 0 1 1 1 0 0 1 0 0 0 0 0 0 0 2 2 2 0 0 0 0 1 0 0 1 0 0 0 0 0 0 0 1 0 1 1 0 2 0 0 0 0 0 1 0 0 0 0 2 1 0 0 1 0 0 2 0 0 1 0 2 2 2 2 0 2 1 1 1 0 1 0 2 0 1 2 2 2 1 1 0 1 1 0 2 0 2 2 1 1 1 0 0 0 0 1 0 1 1 1 1 2 1 1 0 2 0 0 0 1 1 0 0 0 0 0 2 0 0 0 1 0 0 0 1 1 1 1 1 1 0 0 0 1 0 1 1 1 0 1 2 0 0 0 0 0 2 0 0 0 0 2 1 1 0 0 0 0 2 0 0 2 0 0 0 0 1 0 0 0 0 0 2 0 1 0 2 0 0 1 1 1 0 1 0
105 0 1 0 0 0 0 2 0 1 0 0 1 1 0 0 0 1 1 1 1 1 0 2 2 0 0 0 1 2 0 1 1 0 1 0 2 1 0 1 0 1 0 1 2 0 1 0 0 1 1 1 0 1 0 1 0 0 1 0 1 2 0 1 0 1 1 1 0 0 0 1 2 2 1 2 2 0 2 0 0 1 0 1 2 0 0 1 1 2 2 2 1 1 1 2 0 1 1 2 1 0 1 0 2 0 2 2 1 0 0 1 1 1 2 2 1 0 0 2 2 0 1 1 0 1 0 1 1 0 0 0 1 0 0 0 1 0 0 0 1 0 0 0 0 0 0 0 1 1 0 0 0 0 0 0 0 2 0 0 1 0 2 0 2 2 0 0 1 1 0 1 1 1 1 0 0 0 0 0 0 0 0 0 0 0 0 2 1 0 1 1 1 0 1 1 1 0 0 1 0 0 0 0 2 0 1 0 0 0 1 1 0 1 0 2 0 0 1 0 2 1 1 2 1 0 0 1 0 0 0 1 0 0 2 0 0 2 0 0 0 0 2 2 2 2 0 1 1 1 0 0 1 0 0 2 1 0 0 0 0 0 0 0 1 0 1 0 0 0 1 2 0 1 0 0 1 2 2 0 0 0 0 0 0 1 0 2 0 2 1 1 0 2 2 0 0 0 0 1 0 0 0 0 0 0 0 0 1 0 1 2 2 0 1 0 2 0 1 0 1 1 0 1 1 0 1 1 0 1 2 2 0 2 0 0 0 1 0 0 0 1 2 1 1 1 1 0 1 1 1 0 0 1 1 0 0 0 0 1 1 1 2 1 2 1 1 2 2 0 0 0 0 0 1 0 0 2 1 1 0 1 0 0 1 1 1 1 1 0 0 0 1 0 2 0 1 1 0 0 0 1 0 2 1 0 1 1 0 0 0 0 0 0 1 0 0 1 0 0 0 2 1 0 0 2 0 0 2 2 0 1 1 1 1 0 0 1 1 1 1 0 1 0 0 1 0 1 0 0 0 0 1 2 1 1 0 1 0 1 1 1 1 0 0 1 1 1 1 0 1 0 0 0 2 0 2 0 1 0 2 2 0 0 2 1 0 1 1 0 1 1 0 2 1 0 1 2 2 0 0 0 1 1 1 0 2 1 0 1 0 1 1 0 0 0 0 0 0 2 2 1 0 2 0 2 0 0 0 2 0 2 2 2 0 0 1 0 0 0 1 2 0 0 2 2 1 2 0 0 0 0 0 1 1 0 0 1 0 1 0 0 1 1 1 0 1 1 1 0 0 1 0 0 0 0 2 2 0 2 2 0 1 0 1 0 1 0 0 0 0 0 0 0 0 0 0 0 0 2 0 2 0 0 0 2 2 1 2 2 0 0 0 0 2 0 0 1 1 0 0 0 0 0 0 1 2 0 0 0 1 1 0 2 0 1 1 1 0 0 1 0 0 1 2 2 2 0 0 0 1 1 0 0 0 0 0 2 1 0 0 0 1 1 0 1 0 1 0 0 0 1 1 0 0 0 1 0 1 1 0 0 2 0 0 2 0 2 1 0 1 1 0 0 0 0 0 1 0 1 0 1 0 0 0 0 2 1 1 0 0 0 0 0 0 0 0 0 0 0 0 0 0 1 1 1 0 0 0 0 0 0 0 0 0 1 0 0 0 0 0 0 0 2 0 0 0 1 0 0 0 0 0 1 0 0 2 0 0 0 0 1 2 1 0 0 2 1 0 2 0 1 2 0 0 1 0 0 2 2 0 2 2 0 0 1 0 1 0 2 0 2 2 0 1 0 0 0 0 0 0 0 0 0 1 0 1 0 0 1 1 0 0 0 0 1 1 1 2 1 1 1 0 1 1 0 0 0 1 0 1 2 2 1 0 1 1 0 0 0 0 0 0 0 1 1 1 0 0 0 0 2 0 0 2 0 0 0 0 1 0 0 0 0 0 1 1 0 0 2 0 0 2 1 0 2 1 0 1 2 2 0 2 0 1 1 1 0 0 2 0 1 1 1 1 1 2 0 0 0 0 2 0 1 2 2 0 0 0 0 0 0 0 0 2 2 2 0 1 0 1 0 2 1 1 0 1 2 0 0 1 0 0 1 0 0 0 1 0 0 0 1 1 2 1 0 0 1 0 1 1 0 1 2 1 0 1 2 0 0 0 0 0 0 2 2 2 0 2 1 0 0 0 0 0 1 1 1 1 1 1 1 0 1 0 1 2 0 0 2 0 0 0 1 0 0 0 1 1 0 2 1
106 0 1 0 0 0 1 2 0 2 0 0 0 1 0 0 1 1 1 1 1 0 0 2 2 1 1 0 1 1 1 2 2 2 0 2 0 2 0 0 1 0 0 0 2 0 2 0 0 0 0 1 1 1 0 1 0 0 0 0 0 1 0 0 0 0 0 0 0 0 1 0 2 2 1 2 2 0 2 1 1 2 0 0 2 0 1 1 1 2 1 1 0 2 0 2 1 0 0 1 0 0 0 1 2 1 2 1 1 0 0 1 0 2 2 2 2 0 2 0 0 0 0 2 0 0 0 1 1 0 0 0 0 0 0 0 0 0 1 0 0 0 1 0 0 0 0 0 0 0 0 0 1 0 1 0 0 2 1 2 1 1 1 1 0 1 0 1 0 1 1 1 0 2 2 0 0 2 1 1 0 2 0 0 0 0 1 2 0 1 0 2 2 2 2 2 2 0 0 0 0 0 0 0 2 0 2 0 0 0 0 1 2 0 1 1 2 0 1 1 1 0 2 2 0 2 2 2 0 0 0 0 0 0 0 0 0 2 0 0 0 0 1 1 1 1 0 0 0 0 0 0 0 0 0 1 0 0 1 1 1 1 0 0 0 0 0 0 1 0 0 2 1 1 1 0 0 1 1 0 0 0 1 1 1 1 0 2 0 2 1 0 0 2 2 0 2 0 0 0 0 0 0 0 0 0 0 1 1 1 0 1 2 0 0 0 2 1 0 0 1 2 0 2 1 0 0 2 1 2 1 1 0 0 0 0 0 0 0 1 0 0 2 0 0 1 2 1 1 0 0 2 0 2 2 0 0 0 0 2 2 2 1 1 0 0 1 1 2 0 0 0 1 1 0 1 0 2 1 1 0 0 0 0 1 1 1 0 1 1 1 1 0 0 0 2 0 0 1 1 0 1 0 2 0 1 1 2 0 0 0 0 2 0 0 2 0 0 0 0 0 2 0 1 2 2 2 1 1 0 1 0 1 1 1 0 0 1 0 1 1 0 0 0 2 2 2 1 0 0 1 0 1 1 0 0 0 2 0 2 1 1 1 0 0 1 1 1 1 1 2 1 1 1 1 0 1 0 2 2 2 2 2 2 1 1 1 2 1 0 0 0 1 1 1 0 1 1 1 0 1 1 2 2 0 0 0 0 0 0 0 2 0 1 1 0 1 0 1 1 1 1 0 2 0 2 1 1 1 1 1 1 0 0 0 0 0 0 1 1 0 1 0 1 2 0 1 0 2 1 0 1 1 2 2 0 0 2 0 1 1 1 0 1 1 0 1 2 2 0 2 0 0 0 0 0 2 0 0 0 2 0 1 1 0 1 1 0 0 0 1 0 1 0 0 0 0 0 0 0 0 2 0 0 0 2 0 2 2 2 0 0 0 0 2 0 0 0 0 0 0 0 0 0 0 0 2 1 0 0 2 2 0 2 0 0 0 1 0 0 1 1 0 0 2 2 2 0 0 1 0 1 2 2 1 1 0 1 1 0 0 0 2 2 0 2 1 1 0 0 0 1 0 0 0 1 2 0 0 0 1 0 2 2 1 1 1 2 2 0 0 0 0 1 1 0 1 2 0 2 0 1 0 0 1 1 1 1 1 1 1 0 0 1 0 1 0 2 2 0 0 0 0 1 0 1 0 0 0 0 0 0 0 1 0 1 1 0 1 1 0 0 0 1 0 0 0 0 0 0 1 1 1 0 1 1 0 0 1 1 0 0 1 0 1 1 1 1 0 1 0 0 2 0 0 0 0 0 1 1 0 2 0 0 1 1 1 2 1 2 0 1 1 1 2 1 1 1 0 1 2 2 0 0 1 1 0 0 0 2 2 0 0 1 0 0 1 2 1 1 1 1 0 1 0 1 0 0 0 0 1 1 1 1 0 0 0 1 2 1 0 2 0 0 0 0 0 0 0 1 1 1 1 0 1 1 0 0 1 1 0 1 1 0 0 0 1 0 2 1 1 0 1 0 0 1 0 1 1 2 1 0 1 0 0 1 1 0 0 1 0 0 0 2 2 1 2 0 0 0 0 1 0 2 2 0 2 1 0 2 0 1 0 0 0 1 1 0 2 2 0 0 2 2 0 0 2 2 0 0 1 1 1 2 0 0 0 0 0 2 0 2 2 1 0 1 0 1 1 2 0 0 2 1 1 0 0 1 1 1 1 0 1 0 0 0 0 0 1 1 0 0 1 0 0 0 0 1 1 0 0 1 0 1 0 0 0 0 0 2 0 0 1 2 1 0 0 1 2 0 0 0
107 1 2 1 1 0 1 2 0 2 0 0 0 0 0 0 0 1 1 1 1 0 1 1 2 0 0 0 0 0 1 1 1 1 0 0 2 1 1 0 1 0 0 0 2 0 0 0 0 0 0 0 0 0 0 2 0 0 1 0 1 2 0 1 1 1 1 1 0 0 0 1 1 1 2 1 1 0 2 0 0 1 0 0 1 0 0 1 0 2 0 1 0 1 1 2 0 0 0 1 0 0 0 0 2 0 2 0 0 0 1 2 0 0 0 0 1 1 0 1 2 0 1 1 1 0 0 1 2 0 0 0 1 0 0 0 1 0 0 1 1 0 0 0 0 0 0 0 0 0 0 0 1 0 0 1 0 0 1 2 1 1 1 2 1 1 0 1 0 0 1 1 0 2 0 0 1 0 0 0 0 0 1 1 0 1 1 0 0 0 1 0 2 0 2 0 2 0 0 0 0 0 0 0 1 0 2 1 0 0 1 0 0 0 0 2 1 0 1 1 1 0 2 2 0 0 0 1 0 0 0 0 0 0 2 0 0 2 0 0 0 0 2 1 2 2 1 0 0 0 0 0 0 0 0 1 0 1 2 2 2 2 0 1 1 0 1 1 1 0 0 0 1 0 0 0 0 0 2 0 2 0 1 1 0 1 1 2 0 2 1 0 1 2 2 1 2 0 0 0 1 0 2 2 2 0 0 1 1 0 0 2 0 0 2 0 2 0 1 0 1 2 0 1 0 0 1 1 1 1 2 2 2 0 0 0 0 2 0 1 0 0 2 1 0 1 1 1 1 0 0 0 0 1 1 0 0 0 0 2 2 2 2 0 2 0 1 2 1 0 1 1 2 2 1 0 0 1 1 1 0 2 0 0 1 1 1 1 1 0 0 0 1 0 2 0 1 0 0 0 0 0 0 1 1 0 1 1 0 0 0 0 1 0 1 1 1 0 1 0 0 0 0 0 1 2 0 0 0 0 0 0 0 0 0 1 0 2 0 0 1 0 1 1 0 2 0 1 0 0 0 0 0 2 1 0 1 2 2 0 1 1 0 1 1 1 1 2 2 2 2 2 0 0 1 1 1 1 2 1 1 2 0 0 2 0 0 2 1 0 0 0 1 0 0 0 1 1 1 1 1 1 1 1 0 1 1 1 0 1 0 2 1 1 1 0 1 0 1 2 2 2 2 2 2 2 0 0 0 2 0 1 1 0 0 1 1 0 2 1 0 1 0 0 0 2 1 2 0 0 0 0 0 2 1 0 0 0 0 1 1 0 0 0 0 0 1 2 2 0 2 0 0 0 0 0 1 2 0 0 2 0 0 0 0 0 0 1 0 0 0 0 0 0 0 0 0 0 0 0 0 1 1 1 0 2 1 1 1 1 0 0 0 0 2 0 0 2 1 0 0 0 0 1 1 0 2 1 0 0 1 2 0 0 0 1 1 1 0 0 0 1 0 1 1 1 1 0 0 1 0 1 0 1 0 0 0 2 2 0 0 0 1 1 0 1 1 0 1 1 0 1 0 1 0 0 0 0 1 1 0 1 1 1 1 1 0 1 0 0 0 0 1 1 0 0 0 1 0 1 0 1 0 1 0 1 1 1 1 1 1 0 0 1 0 1 0 1 1 0 0 0 1 2 0 1 1 1 1 0 2 1 0 0 0 1 0 0 2 2 0 0 0 0 0 0 0 0 0 0 0 0 1 0 0 1 1 0 0 0 1 1 1 1 0 1 2 1 0 1 1 1 1 2 1 0 0 1 1 2 0 1 1 0 0 2 0 2 0 2 0 2 2 0 2 0 0 0 0 0 0 1 0 0 1 1 1 1 1 1 1 0 1 1 1 2 0 0 2 2 2 2 0 1 0 0 0 0 0 0 0 2 1 2 0 0 0 1 1 1 1 0 0 0 0 0 0 0 0 0 0 2 1 0 1 0 0 0 0 0 1 0 0 1 0 1 2 0 1 1 1 0 1 0 0 0 0 2 2 2 2 0 2 0 0 0 1 0 1 1 0 1 0 2 2 1 2 0 1 1 0 1 0 0 2 2 0 2 0 0 0 0 0 0 1 2 2 1 2 1 0 1 1 0 1 0 0 0 0 0 0 0 0 1 0 0 1 1 0 1 0 2 2 1 1 0 1 0 0 0 1 0 2 0 0 0 0 2 0 0 0 0 1 0 0 0 0 0 1 0 0 0 0 0 0 1 1 1 1 0 0 1 0 0 0 0 0 0 0 2 0 0 0 1 0 0 0 0 0 0 1 0
108 0 2 0 0 0 1 2 0 2 0 0 0 2 0 0 1 0 2 0 1 1 0 2 2 0 0 0 0 0 0 0 2 2 0 2 0 1 0 0 0 0 0 0 1 0 1 0 1 0 0 1 0 1 0 1 0 0 0 1 0 2 0 2 1 0 1 1 0 0 0 0 2 1 1 2 1 0 2 1 0 2 0 0 1 0 0 0 0 1 0 0 0 2 1 2 1 0 0 0 1 0 0 0 1 1 1 1 1 0 0 2 1 2 2 2 2 0 0 2 2 0 2 0 1 1 0 1 1 0 0 0 1 0 0 0 1 0 0 2 0 0 0 0 0 0 0 0 0 0 0 0 0 0 0 1 1 0 0 1 1 1 1 1 1 2 1 0 0 1 0 0 0 2 0 1 0 1 0 0 0 1 0 0 0 0 1 0 0 0 2 0 1 0 1 1 2 0 0 0 0 1 0 0 2 0 2 2 2 0 2 2 2 0 1 1 2 0 1 1 1 1 2 2 0 2 2 2 0 0 0 0 0 0 1 0 0 2 0 0 0 0 2 1 2 2 0 2 2 2 0 0 0 0 1 2 0 0 0 0 0 0 0 0 0 0 1 1 1 0 0 0 0 1 1 0 1 0 1 0 0 1 0 0 0 1 0 2 0 2 2 0 0 2 1 0 2 0 0 1 0 0 1 1 0 0 1 0 0 0 0 0 2 1 1 0 2 0 0 2 0 2 1 1 0 0 0 1 0 2 1 1 1 1 0 0 1 1 0 1 0 0 2 2 0 1 1 0 0 2 2 0 1 1 0 0 0 0 0 0 0 0 1 1 1 1 0 2 2 1 0 0 0 0 0 0 0 1 1 1 0 0 0 0 1 1 0 0 0 0 0 0 1 0 1 1 0 1 0 0 0 1 0 1 0 0 1 1 0 0 0 0 1 0 1 1 1 0 1 0 0 1 1 1 0 2 1 0 2 1 0 1 1 1 1 0 0 0 1 2 1 0 2 1 1 0 0 0 0 0 0 0 0 2 1 0 1 2 2 0 0 0 1 0 0 1 1 0 2 0 1 0 2 2 1 0 1 1 2 1 1 1 0 0 2 1 0 1 0 0 1 1 0 1 0 0 1 2 2 0 2 0 2 2 0 0 0 1 0 1 0 2 2 1 1 0 0 0 1 1 1 2 0 1 0 2 0 0 0 1 0 1 1 1 0 1 1 0 0 1 1 1 0 0 1 1 1 0 2 0 0 0 0 0 2 2 2 2 0 1 1 1 0 2 2 0 2 1 1 0 1 1 0 0 0 0 2 1 0 0 1 0 0 0 0 0 0 0 0 0 0 0 1 0 0 0 0 0 0 0 0 2 0 0 0 2 2 0 0 1 1 0 0 1 1 1 1 0 0 0 0 0 0 1 1 0 1 1 0 0 1 1 1 1 0 1 0 2 0 1 0 0 0 1 2 2 2 1 0 0 0 2 0 0 0 0 0 2 2 1 0 1 2 1 1 2 0 0 1 0 1 0 0 0 1 0 1 0 1 1 1 0 1 0 0 1 0 2 2 0 0 0 1 1 0 1 0 2 0 2 0 2 0 0 2 2 1 2 2 1 0 0 0 1 0 1 0 1 1 0 0 0 0 2 0 1 0 1 1 0 2 1 0 0 0 0 0 0 1 1 0 0 0 0 0 0 0 0 0 0 0 0 1 0 0 1 0 0 0 0 0 1 1 0 1 0 2 1 0 0 0 0 1 0 0 0 0 0 1 1 0 1 0 1 0 2 0 1 0 1 1 2 1 1 2 1 1 0 1 1 1 1 0 0 0 0 1 1 1 1 1 0 2 1 1 1 0 1 2 1 1 1 0 2 0 0 0 0 0 0 0 2 1 2 0 1 0 0 0 0 0 0 0 0 0 0 0 0 0 0 0 1 1 0 1 0 1 0 1 1 1 0 1 0 0 0 1 0 2 0 1 0 1 0 0 0 0 0 0 0 0 2 1 0 0 0 0 0 0 1 1 2 1 2 2 2 2 0 0 1 0 1 0 1 2 2 0 2 1 2 1 1 1 1 2 0 0 1 2 1 0 1 2 1 1 0 0 1 0 0 0 1 0 1 1 0 0 1 2 0 0 0 1 2 2 1 0 1 0 1 1 0 2 1 1 0 1 2 0 0 0 1 0 0 1 2 2 0 2 1 0 0 0 0 0 1 0 0 2 0 0 0 1 2 0 1 1 0 0 0 0 0 0 2 1 0 0 0 1 0 2 0
109 1 1 0 0 0 1 2 0 1 0 0 1 1 0 0 0 1 0 2 2 0 1 2 2 0 0 0 0 1 1 0 1 0 1 1 2 2 0 0 1 0 0 0 1 0 1 0 1 0 0 1 0 0 0 1 0 0 0 2 0 1 0 2 0 1 0 1 0 0 0 1 2 2 1 2 2 0 2 1 1 2 0 0 1 0 0 0 0 2 0 0 1 1 0 0 0 1 1 2 0 0 0 0 2 0 2 0 0 0 0 2 0 0 1 1 0 1 0 1 2 0 1 1 0 1 0 0 1 0 0 0 0 0 1 0 0 0 0 0 0 0 0 0 0 0 0 0 0 0 1 1 1 1 0 0 0 0 0 1 1 1 1 1 1 1 0 1 1 1 0 1 0 2 0 1 0 0 0 0 0 1 0 0 0 0 0 2 1 1 1 1 1 1 1 1 0 0 0 0 0 1 0 0 2 0 2 0 1 0 1 1 2 0 0 2 1 0 2 1 1 0 2 1 0 0 0 0 0 0 0 0 0 0 2 0 0 2 0 0 0 0 1 1 1 1 0 0 0 0 0 0 0 0 0 2 2 0 1 1 1 1 0 1 1 0 1 1 2 2 0 1 1 1 0 0 0 0 1 0 1 1 1 1 0 2 1 0 0 1 1 1 0 1 2 0 1 0 0 2 0 0 1 1 1 0 0 0 0 0 0 1 1 0 1 0 1 0 1 0 0 2 0 2 1 0 0 1 0 1 2 2 1 0 0 0 0 2 0 0 0 0 2 1 0 0 1 1 0 1 1 1 0 1 1 0 0 0 0 2 2 2 2 1 1 0 1 2 1 0 1 1 1 1 1 0 0 1 1 1 1 1 0 0 0 1 0 0 0 0 0 0 1 0 1 1 0 1 1 1 0 1 0 1 0 0 0 0 1 1 1 1 0 0 1 0 1 1 0 0 0 1 1 2 1 2 1 0 2 1 1 1 0 0 0 0 0 1 0 0 1 1 1 1 0 1 0 2 0 0 0 0 1 2 1 1 0 2 1 0 2 0 0 0 0 0 0 1 1 0 1 0 1 1 2 0 0 2 2 0 0 2 1 1 1 1 1 2 2 0 0 0 0 1 0 0 2 1 1 1 1 0 2 2 0 0 1 1 0 1 0 2 1 0 0 0 0 1 1 2 2 2 1 2 1 2 1 1 1 1 1 0 1 1 0 0 1 0 1 1 0 1 0 1 1 0 1 1 1 0 0 0 1 2 0 1 0 1 0 1 1 0 2 0 0 1 1 0 0 0 0 1 2 0 1 1 2 2 0 1 2 0 1 1 1 1 0 1 0 0 0 0 1 0 0 1 0 0 0 0 0 2 1 1 0 0 2 1 1 2 2 0 0 1 0 1 0 0 0 0 0 0 0 0 0 2 2 1 0 0 0 0 0 1 0 0 1 0 1 0 1 1 0 1 2 1 2 0 1 0 0 2 0 1 0 0 0 2 2 1 1 0 1 1 1 2 1 1 1 0 1 0 1 0 1 0 0 1 2 2 1 1 1 0 0 1 0 1 0 0 0 0 1 1 0 0 0 2 0 1 0 2 0 2 0 2 0 2 2 0 0 0 0 1 0 0 0 0 0 0 0 0 0 1 1 1 0 0 0 0 1 0 0 1 0 0 1 0 1 1 0 0 0 1 0 0 1 1 0 0 0 0 0 2 0 0 0 0 0 0 0 0 2 1 0 0 2 2 0 0 0 0 1 1 0 1 0 0 1 1 0 2 0 0 0 1 0 2 1 2 0 1 2 0 2 0 0 0 0 1 1 1 0 0 0 0 1 1 1 1 1 0 0 0 0 2 0 1 2 2 2 2 0 0 0 0 0 0 0 1 1 0 2 0 0 0 0 0 0 0 0 0 0 0 0 0 1 0 1 0 0 1 2 1 0 1 1 0 1 1 1 0 0 0 0 0 1 0 1 0 0 0 1 0 0 1 0 1 1 2 2 0 2 0 0 0 1 0 1 2 1 2 0 1 1 1 1 0 0 1 0 1 0 2 2 1 1 0 1 2 2 1 0 0 1 2 2 1 1 0 0 1 2 0 2 0 0 2 0 0 0 1 0 2 0 0 0 0 0 2 0 2 2 0 0 1 0 0 0 0 1 0 2 1 0 0 1 2 0 0 0 1 0 0 0 0 0 0 2 0 0 0 0 1 0 2 0 1 1 0 0 1 1 2 0 1 1 0 0 2 0 1 1 2 1 0 0 0 0 0 1 1
110 1 1 0 0 0 2 2 1 0 0 0 0 1 0 0 1 1 2 1 1 0 0 2 2 0 0 0 1 0 1 1 1 2 0 1 2 0 0 0 1 0 0 1 2 0 1 0 0 0 0 0 2 2 0 1 1 0 0 0 0 1 0 0 0 0 0 0 0 0 1 1 2 1 1 2 1 0 2 0 1 1 0 0 2 0 0 0 0 2 0 0 1 1 1 1 0 1 1 1 1 0 1 0 2 0 2 1 1 0 0 1 0 2 2 2 2 0 0 2 2 0 2 0 1 1 0 0 2 0 0 0 0 0 1 1 0 2 0 2 1 0 0 0 0 0 0 0 0 0 1 1 0 1 0 1 1 1 0 1 1 1 2 0 0 2 0 0 0 2 0 0 1 2 0 0 0 0 0 0 0 0 2 2 0 2 2 1 0 0 0 1 1 1 1 0 1 0 0 0 0 1 0 0 2 0 2 0 1 0 0 0 1 0 0 2 0 1 0 2 0 0 2 2 0 0 0 2 1 1 0 0 0 0 1 0 0 1 0 0 0 0 2 1 1 1 0 0 0 0 0 0 0 0 0 2 1 0 0 0 0 0 0 2 2 0 0 0 2 2 0 2 0 0 0 0 0 1 2 0 1 0 0 0 0 2 0 0 1 1 0 1 0 2 2 0 1 1 0 1 0 0 0 0 0 0 0 0 2 0 0 2 1 0 0 0 1 0 0 0 2 2 2 1 0 0 0 1 1 0 2 0 2 2 0 0 0 1 0 0 1 2 2 2 0 1 2 0 1 1 1 1 0 1 0 1 1 0 0 2 2 2 2 0 2 1 0 2 1 0 1 1 0 0 1 0 0 1 1 1 1 2 0 0 0 1 0 0 0 0 0 0 2 0 2 0 2 0 1 0 0 1 0 0 0 0 0 1 1 0 0 0 1 0 0 0 0 1 0 0 0 2 1 1 1 2 0 2 2 2 0 0 0 0 0 0 0 0 0 0 2 0 2 0 1 1 0 0 1 0 1 0 0 2 0 0 0 2 1 2 0 2 0 1 0 1 1 0 2 0 1 0 2 2 1 1 0 1 1 0 1 2 2 2 2 1 0 1 1 0 1 1 0 2 0 0 1 1 1 0 1 1 1 1 0 1 1 1 0 0 0 2 0 1 1 1 0 1 1 2 2 2 2 2 2 2 0 0 0 2 0 2 2 1 1 1 0 0 1 1 0 0 0 0 0 0 1 0 2 0 0 0 1 2 1 1 0 1 1 1 1 0 0 0 0 0 2 1 0 1 0 2 0 0 0 0 2 2 0 2 2 0 0 0 0 0 0 1 0 0 0 0 0 0 0 0 0 1 1 1 1 1 1 1 0 2 0 1 1 1 0 0 1 1 0 1 1 0 0 0 0 0 0 1 1 0 2 1 0 0 1 1 0 2 0 0 0 1 0 0 0 2 0 0 2 2 2 1 0 1 0 1 0 0 0 0 0 2 2 0 0 0 2 2 0 2 1 1 0 0 2 0 0 2 0 0 0 0 1 1 0 0 2 0 0 2 0 2 0 1 0 0 0 1 1 0 1 2 0 2 1 1 0 0 0 0 1 1 1 0 1 0 0 0 0 0 0 2 2 0 0 0 0 2 1 2 0 1 1 0 0 0 0 0 0 1 0 0 2 2 0 0 0 0 0 0 0 0 0 0 0 0 1 1 0 0 0 0 1 0 0 0 2 0 2 0 2 1 0 0 0 0 1 1 0 0 0 0 0 1 0 2 0 1 0 2 0 2 1 2 0 1 1 0 0 0 0 1 0 0 1 2 0 0 0 0 1 0 0 2 2 0 1 1 1 2 1 1 2 2 1 1 0 1 0 0 0 0 0 1 1 0 2 0 0 0 0 0 1 0 0 0 0 0 0 0 0 0 0 0 0 1 1 0 1 1 0 1 1 1 0 0 1 0 0 2 0 1 1 1 0 0 1 0 0 0 0 0 0 1 2 0 1 0 0 1 0 0 0 1 0 0 1 2 2 2 2 0 0 1 0 1 0 2 2 1 1 1 0 0 0 0 1 1 2 0 0 1 2 1 1 0 1 1 2 0 1 2 0 1 1 0 0 1 0 0 0 2 0 0 0 1 0 1 2 1 0 0 0 0 1 0 1 1 1 0 1 1 1 1 1 0 0 0 0 1 1 0 1 0 0 0 1 0 0 1 1 2 0 0 0 2 0 0 0 0 0 0 0 1 0 0 1 2 0 0 1 0 0 0 1 0
111 0 1 1 1 0 2 1 0 0 0 1 0 0 0 0 0 1 2 0 0 1 1 1 1 1 1 0 0 0 2 0 0 0 0 0 2 1 0 0 0 0 0 1 2 0 0 0 0 0 0 0 1 1 0 1 0 0 0 0 1 1 0 0 0 1 1 0 0 0 0 2 2 2 1 2 2 0 2 0 0 1 0 0 1 0 0 1 1 2 2 2 1 2 0 2 0 1 1 1 1 0 1 0 2 0 2 0 0 1 0 1 1 2 2 2 2 0 0 1 1 1 2 0 0 2 0 0 1 0 0 0 0 0 1 0 0 1 0 1 1 0 0 0 0 0 0 0 0 0 0 0 0 0 0 0 0 2 2 1 1 0 2 0 1 2 0 0 1 1 0 1 1 2 0 0 0 1 1 1 0 1 1 1 0 1 1 2 1 0 2 0 1 1 2 2 1 0 0 0 0 1 0 0 2 0 2 0 0 0 0 1 1 0 0 2 0 0 1 1 1 0 2 2 0 1 1 1 1 1 0 0 1 1 1 1 1 1 0 0 0 0 2 2 2 2 0 0 0 0 0 0 0 0 0 0 0 0 0 0 0 0 0 1 1 0 0 1 2 2 0 1 0 1 0 0 0 0 1 0 0 0 1 1 0 1 0 2 0 2 2 1 0 2 2 0 0 0 0 1 0 0 0 0 0 0 0 0 2 0 1 2 1 0 0 0 2 0 0 1 1 2 0 2 0 0 0 1 1 0 2 1 0 2 0 0 0 1 0 0 0 0 2 2 0 1 1 0 1 1 1 0 0 0 0 0 0 0 0 0 1 1 1 1 1 0 1 2 2 0 0 0 0 0 0 1 0 2 2 0 0 2 0 0 0 2 2 0 0 0 0 0 1 0 1 1 1 0 0 0 0 0 0 1 0 0 1 0 0 0 0 0 1 1 0 0 1 0 0 0 0 0 0 1 0 0 0 1 0 0 0 1 1 1 1 1 0 2 0 0 1 0 0 0 1 1 0 0 0 0 0 0 1 2 2 1 1 2 1 2 1 2 1 0 0 1 1 1 2 1 2 1 2 2 2 0 0 0 1 0 2 1 0 0 1 1 1 0 0 0 2 2 0 1 1 0 2 1 1 1 1 1 2 1 0 1 1 0 0 1 0 1 1 1 1 1 0 0 0 1 1 1 1 2 1 2 0 1 1 1 1 0 1 1 2 0 1 0 2 2 0 0 0 1 2 1 0 2 0 0 1 1 0 1 1 0 0 1 0 1 1 0 0 0 0 0 0 0 1 0 0 1 1 0 0 0 1 0 0 0 0 0 1 1 1 0 1 1 0 0 0 0 1 0 0 0 0 1 1 1 0 1 0 0 1 2 1 0 1 1 0 0 1 1 0 1 1 0 0 0 0 0 1 1 1 1 1 0 0 0 0 0 0 1 0 0 1 0 0 1 1 0 0 1 1 1 1 0 1 1 0 2 0 1 0 0 0 2 1 0 0 0 1 1 2 1 0 1 0 0 0 0 1 0 0 0 0 0 1 1 0 0 1 1 1 1 0 0 0 0 0 0 0 1 1 0 0 2 0 1 0 1 0 0 1 1 2 1 1 0 0 0 0 0 0 0 0 1 1 0 0 0 0 2 0 2 0 0 0 0 1 0 0 0 0 0 0 0 0 1 0 0 0 0 0 0 0 1 0 0 0 0 0 1 0 0 0 0 1 1 1 0 0 0 0 2 1 1 0 2 1 0 1 0 0 1 0 0 2 2 0 2 1 1 1 0 1 2 0 0 2 2 1 1 1 1 0 1 0 0 1 1 0 0 1 0 1 1 1 1 1 0 1 1 1 2 1 0 2 1 1 0 0 0 1 0 0 0 0 1 1 0 1 1 0 0 0 0 1 0 0 0 0 0 0 0 0 0 0 0 0 2 1 0 1 0 1 0 0 0 1 0 0 0 0 0 0 0 2 0 1 0 1 0 0 0 0 0 0 1 1 0 2 0 0 0 0 0 0 1 1 2 0 0 1 1 2 0 0 0 0 2 1 1 2 1 1 0 0 0 0 1 2 0 1 1 1 1 1 0 1 0 2 0 0 0 0 1 0 0 0 0 0 1 1 0 0 0 1 0 0 0 2 0 0 0 0 0 0 0 1 0 1 0 1 0 1 2 1 1 1 0 0 2 0 0 0 0 1 0 0 0 0 0 0 2 0 0 2 0 0 0 2 2 0 1 1 0 1 2 1 0 0 1 0 0 0 0 0 0 2 0
112 1 2 1 1 1 1 2 1 0 0 0 0 0 0 0 0 1 1 1 1 0 0 2 2 0 0 0 1 2 0 1 1 1 0 0 2 2 0 0 2 0 1 0 2 1 0 0 0 0 0 0 0 0 0 1 0 0 0 1 0 1 0 2 0 0 0 1 0 0 0 0 2 2 1 2 2 0 1 0 2 2 0 1 2 0 0 2 1 2 1 2 1 1 0 1 0 0 0 1 0 1 1 0 2 0 2 1 1 0 0 2 1 1 2 2 2 0 0 2 2 0 1 1 0 1 0 2 2 0 0 0 0 0 0 0 0 0 0 2 1 0 0 0 0 0 0 0 1 1 1 1 1 0 1 0 0 1 0 0 0 0 1 1 0 1 0 2 0 0 2 0 1 1 0 0 0 1 1 1 0 2 0 0 0 0 0 1 0 0 1 1 1 0 1 2 1 0 0 0 0 0 0 1 2 1 2 0 1 0 0 0 0 0 0 2 0 0 2 0 2 0 2 1 0 2 1 0 0 0 0 0 1 1 1 0 1 2 0 0 0 0 2 2 2 2 0 0 0 0 0 0 0 1 0 1 0 1 2 2 1 1 0 0 0 0 1 0 0 0 0 2 0 1 0 0 0 0 1 0 1 1 0 1 0 1 0 1 0 1 1 1 0 2 2 1 2 0 0 0 0 0 2 2 0 0 0 1 1 0 0 2 1 0 2 0 2 0 1 0 0 2 1 2 1 0 1 0 0 0 2 1 1 1 0 0 0 1 0 1 0 0 1 2 0 0 2 1 0 1 1 1 1 1 0 0 0 0 0 2 2 2 1 1 0 0 2 1 1 0 1 1 1 1 1 0 0 2 0 2 0 1 0 0 0 1 1 1 1 0 0 0 2 0 2 0 1 0 2 2 0 1 0 2 1 0 0 2 0 0 0 0 1 1 1 0 0 0 0 1 1 0 0 1 2 2 1 1 2 0 2 0 0 1 1 1 0 0 0 0 1 0 2 1 1 2 0 2 0 0 0 1 0 2 0 0 0 2 0 1 2 1 0 1 1 2 2 1 1 0 1 0 1 1 1 1 1 0 2 1 2 1 1 1 2 0 0 1 1 0 1 1 1 1 1 0 2 0 0 1 2 2 2 2 0 0 0 1 0 1 0 1 1 1 1 0 0 0 0 2 2 2 2 2 1 2 1 0 0 1 0 1 0 0 0 1 0 0 0 1 0 2 0 0 1 2 1 1 1 0 1 1 0 1 1 1 1 0 0 1 1 0 0 0 0 0 0 1 0 1 0 0 1 0 0 0 1 0 0 0 1 0 0 0 0 0 0 1 0 0 0 1 1 0 2 0 1 0 0 0 0 1 0 0 1 2 0 0 0 1 1 0 0 1 0 0 1 0 0 0 0 0 1 1 1 1 2 0 0 0 1 1 1 1 0 0 0 0 1 0 1 1 0 0 0 0 0 0 0 0 0 2 0 0 0 0 0 1 1 0 0 0 0 0 1 0 0 0 1 1 0 1 0 1 0 1 1 0 1 1 0 0 2 2 0 0 2 1 0 1 0 0 0 1 1 0 0 2 0 1 0 1 0 2 0 1 0 2 2 0 1 0 0 0 0 1 0 1 0 0 0 0 1 2 0 2 1 1 0 0 2 0 0 1 0 0 1 0 0 0 0 0 0 0 0 1 0 0 0 0 0 0 0 0 0 1 0 0 0 0 1 1 2 0 0 0 2 1 0 2 1 0 1 1 0 0 0 0 1 1 0 1 2 0 0 1 1 1 0 1 1 2 1 2 2 1 1 0 0 0 1 1 0 0 0 0 1 0 0 1 1 0 1 1 1 2 1 0 2 2 1 2 0 2 0 0 0 0 0 0 0 2 1 1 0 0 0 0 0 0 0 0 0 0 0 1 1 0 1 0 0 1 0 0 2 0 0 0 0 0 2 0 0 0 0 1 1 1 2 0 0 0 1 1 0 0 0 1 1 1 0 1 2 0 0 0 1 0 0 2 0 1 0 1 1 1 1 0 0 0 1 1 0 2 2 0 1 2 0 0 0 0 0 0 0 2 2 0 1 1 0 0 2 0 1 0 1 1 1 1 0 0 1 2 0 1 0 2 0 0 0 1 1 0 0 0 0 0 0 0 2 0 1 0 1 0 1 1 1 2 1 0 1 0 0 0 0 0 1 0 0 0 0 0 2 0 1 2 0 1 0 1 1 1 0 0 0 0 0 2 0 2 0 2 1 0 0 0 0 0 0 0
113 0 0 0 0 0 1 0 0 1 1 1 1 1 0 0 0 1 1 0 0 1 1 2 2 0 0 0 1 1 1 0 1 1 2 2 2 1 0 0 0 0 0 0 2 0 0 0 0 0 0 0 0 1 1 0 0 0 1 0 1 1 0 1 0 0 0 0 0 0 1 1 2 2 1 2 2 0 1 0 2 2 1 2 1 0 0 0 0 2 0 0 1 1 1 1 0 1 1 1 2 0 0 0 2 1 2 1 1 0 0 2 0 1 2 2 2 0 1 1 1 1 1 1 1 0 0 2 2 1 0 0 0 0 0 0 0 0 0 2 1 0 0 0 0 1 0 0 0 0 0 0 1 0 0 0 0 0 0 1 0 0 0 2 1 2 0 1 1 0 1 1 1 2 1 0 0 1 1 1 0 1 1 1 0 1 1 1 0 0 2 1 2 1 2 0 1 0 0 0 0 2 0 0 2 0 1 0 0 0 0 1 1 0 0 2 0 0 2 0 2 0 1 1 0 0 0 2 0 0 1 1 1 1 1 0 0 1 1 1 0 1 1 2 2 2 1 0 0 0 0 0 0 0 0 2 0 0 0 0 0 0 0 0 0 0 1 1 2 1 1 1 0 1 0 0 0 1 1 0 0 1 1 1 0 1 1 1 0 2 1 1 2 2 2 2 2 0 0 2 0 0 0 0 0 0 0 0 2 0 1 2 2 0 1 0 2 0 0 0 0 2 2 0 0 0 2 0 0 1 2 1 0 2 0 0 0 2 1 1 0 2 1 1 0 0 1 0 0 0 0 1 0 2 2 0 0 0 0 1 2 2 2 1 2 0 0 2 2 0 0 0 1 1 0 0 0 2 1 1 0 2 0 0 0 1 1 0 0 0 0 0 0 0 2 0 1 0 0 0 0 0 0 1 0 0 1 0 0 0 0 0 1 0 0 0 0 1 1 0 0 1 0 1 1 2 1 1 0 0 0 1 0 0 0 0 0 0 0 0 2 0 1 0 1 0 0 1 0 0 0 1 1 2 1 0 1 2 1 1 1 2 0 0 1 1 1 1 2 0 0 0 1 1 1 0 1 0 2 0 1 2 1 1 1 1 1 0 0 1 1 1 0 2 0 0 1 2 2 0 1 1 1 1 0 1 1 0 1 1 0 1 1 1 1 1 0 0 2 2 2 2 1 2 2 2 0 2 2 0 2 0 1 1 1 0 2 0 0 0 2 2 0 0 2 2 1 1 1 0 0 0 1 2 0 1 0 1 0 1 1 0 0 1 1 1 0 0 0 0 0 0 1 0 1 1 1 1 0 1 1 0 0 0 0 0 0 0 0 0 0 1 1 1 1 0 1 1 1 1 1 1 0 0 1 2 0 1 2 2 1 0 0 0 1 0 0 0 1 0 0 0 1 0 1 2 2 1 0 0 2 2 0 0 0 1 1 1 0 1 0 0 0 1 1 1 0 0 0 0 0 1 0 0 0 0 0 2 2 0 0 0 2 1 1 2 0 0 0 0 1 0 0 0 1 0 0 0 1 1 1 0 2 0 0 2 1 2 0 1 0 0 0 2 2 0 0 2 0 1 0 1 0 0 1 1 2 2 2 1 1 0 0 0 0 1 0 0 0 0 0 0 1 2 0 2 0 0 0 0 0 0 0 0 0 0 0 0 0 0 0 0 0 0 0 0 0 0 0 0 0 0 0 0 0 1 0 0 0 0 0 0 2 0 0 0 2 1 0 1 0 0 1 0 0 1 1 0 0 0 0 1 0 1 0 1 0 2 1 2 0 1 0 1 1 1 0 0 1 0 0 0 0 0 0 0 2 0 0 2 2 0 1 1 1 2 0 0 2 2 1 2 0 0 0 0 0 0 1 0 2 0 2 1 0 0 0 0 1 0 0 0 0 0 0 0 0 1 1 0 0 1 2 0 0 1 0 0 1 1 1 0 0 0 0 1 0 0 2 1 2 0 2 1 0 1 1 0 0 1 2 0 2 0 0 0 0 0 0 1 0 1 0 2 2 2 2 0 0 0 1 2 0 1 1 1 1 1 0 1 0 0 0 1 1 1 1 0 2 2 0 0 2 0 0 0 1 1 0 0 0 0 0 0 2 1 1 0 1 0 0 0 1 0 0 1 0 0 0 1 0 0 1 1 1 0 1 2 0 0 0 0 0 0 0 2 2 0 1 0 0 0 0 0 0 1 1 1 1 0 0 1 0 0 0 0 0 0 0 2 0 2 0 1 0 0 0 0 0 0 2 0
114 1 1 0 0 0 0 1 1 0 1 1 0 1 0 0 1 1 0 1 1 1 0 2 2 1 1 0 0 1 1 0 2 2 0 2 1 1 0 0 0 0 0 0 2 0 0 0 0 1 1 1 0 0 1 1 0 0 1 0 1 2 0 0 0 0 0 1 0 0 0 1 2 2 1 2 2 0 1 0 2 1 0 0 2 0 0 1 1 2 1 1 1 2 0 1 0 0 0 1 0 1 0 0 1 1 1 1 1 0 0 2 0 1 1 1 2 0 1 1 1 0 1 1 0 1 0 0 1 0 0 0 1 0 0 0 1 0 0 2 0 0 0 0 0 0 0 0 0 0 0 1 0 0 0 0 0 0 0 1 1 1 1 1 0 1 0 0 1 1 0 1 1 2 1 1 0 0 0 0 0 0 1 1 0 1 1 2 1 1 1 1 2 2 2 2 2 0 1 0 0 1 0 0 2 0 1 0 0 0 1 2 1 0 0 2 0 0 2 0 2 0 0 0 0 0 0 2 0 1 0 0 1 1 1 1 2 2 0 0 0 0 2 1 2 2 1 0 0 0 0 0 0 0 0 2 2 1 1 0 0 0 0 2 2 0 1 0 2 1 0 0 0 2 0 0 1 1 1 0 1 0 0 0 1 0 1 1 0 1 0 0 1 2 1 1 1 1 0 1 0 1 1 1 1 0 0 0 0 0 0 0 2 2 1 0 1 0 0 0 1 1 1 1 1 0 0 2 2 2 2 2 1 0 0 0 0 1 0 0 0 0 1 1 0 2 0 0 1 1 1 1 2 2 1 1 1 1 0 2 2 2 1 1 1 0 0 1 2 0 0 0 2 2 1 0 0 1 0 2 2 1 0 0 0 1 0 0 0 0 0 0 0 0 1 1 0 0 0 0 0 0 0 0 0 1 0 0 0 0 0 0 1 0 1 0 1 1 1 0 0 1 1 0 1 1 0 0 2 2 0 1 0 0 0 0 0 0 0 0 1 0 2 0 1 1 1 1 0 0 0 1 1 1 1 1 0 2 0 2 0 2 0 0 0 2 0 1 2 1 1 1 1 1 1 0 0 0 2 0 0 1 1 1 1 2 1 1 0 1 1 0 0 2 0 0 2 1 1 1 1 1 1 0 1 1 2 1 0 1 0 0 1 1 1 0 0 0 0 0 0 2 1 2 1 2 1 1 1 1 1 0 1 0 2 1 0 0 0 0 2 2 0 1 2 1 2 0 2 1 0 1 1 2 0 1 1 2 0 1 1 0 1 0 1 0 1 1 1 0 1 2 0 0 0 1 1 2 0 2 2 0 2 1 0 1 1 1 1 1 0 0 1 0 0 0 0 0 1 1 1 0 0 0 0 2 1 2 2 2 1 0 0 0 2 0 0 1 0 0 0 0 0 0 0 1 2 0 0 0 1 1 1 2 0 1 0 1 0 0 1 0 0 0 1 1 1 0 0 1 0 1 0 0 0 0 0 2 2 0 0 0 1 1 1 1 1 1 1 0 1 1 0 1 0 1 1 1 1 1 2 0 1 1 1 1 0 1 1 0 0 0 0 1 1 0 0 2 0 0 0 1 0 0 0 0 1 1 1 0 0 0 0 1 0 0 0 1 1 0 0 0 0 2 0 2 0 1 0 0 1 0 1 0 0 1 1 0 1 2 0 0 1 0 0 0 0 1 0 1 1 1 0 0 0 0 1 0 1 1 0 0 1 0 0 1 2 2 0 2 0 0 1 0 0 1 0 0 1 1 0 1 1 0 0 1 0 2 0 2 0 2 1 1 2 1 0 1 0 0 1 2 0 0 0 0 1 0 1 0 1 0 1 0 0 1 1 0 1 1 1 1 0 1 0 0 0 0 0 0 0 2 1 2 0 0 1 0 0 0 0 0 0 0 0 0 0 0 0 0 0 2 2 0 1 0 1 0 0 0 1 0 1 0 0 1 0 0 2 1 1 0 1 0 0 0 0 1 0 1 1 0 1 0 0 1 0 0 1 0 1 1 0 1 2 2 2 0 0 0 2 2 1 1 1 2 0 1 1 1 1 0 0 0 1 2 2 0 2 2 0 0 2 1 0 1 2 1 0 0 1 0 1 2 0 1 1 0 0 1 0 0 1 0 0 1 0 2 1 1 0 0 1 0 1 0 1 1 0 0 0 0 0 2 0 1 1 0 1 0 0 0 0 2 0 0 1 1 1 0 0 1 0 0 1 0 1 0 0 2 0 1 1 2 0 0 0 0 0 0 2 1
115 1 1 0 1 0 2 2 1 0 0 0 1 1 0 0 0 1 2 0 0 1 0 2 2 0 0 0 0 0 2 0 0 0 1 0 2 2 0 0 1 0 1 1 2 1 0 0 0 1 1 1 1 1 0 2 0 0 0 1 1 1 0 1 0 0 0 1 1 1 0 1 2 2 0 2 2 0 2 0 1 2 0 0 1 0 0 0 0 1 0 0 0 2 0 1 0 0 0 2 0 0 0 0 2 1 2 0 0 0 0 2 0 1 1 1 1 0 0 2 2 0 0 2 0 0 0 2 2 1 0 0 0 0 0 0 0 0 1 0 0 0 0 0 0 0 0 0 0 0 0 1 0 0 0 0 0 2 0 1 0 0 2 0 0 2 0 2 0 0 2 0 0 2 0 0 0 0 0 1 0 0 0 0 0 0 0 1 0 0 1 0 2 1 2 1 2 0 0 0 0 1 0 0 2 0 2 0 1 0 1 1 1 0 0 2 0 0 2 0 2 0 2 2 0 0 0 0 0 0 0 0 0 0 2 0 0 2 0 0 0 0 0 0 0 0 0 0 0 0 0 0 0 0 1 2 1 0 0 0 0 0 0 2 1 0 1 0 1 1 0 2 0 0 1 0 1 0 2 0 2 0 0 0 0 1 0 1 0 2 2 1 1 1 2 1 1 0 0 1 1 0 0 0 0 1 2 0 2 0 1 1 1 0 1 0 0 1 1 0 0 2 2 2 0 0 1 0 0 2 2 1 1 1 0 0 0 1 0 0 0 0 0 0 0 2 0 0 1 0 1 0 0 2 0 2 2 0 0 1 2 2 1 1 0 0 1 2 1 0 1 1 1 1 0 0 0 2 1 1 2 1 0 0 0 1 1 0 0 0 0 0 1 0 1 1 1 1 1 1 0 1 0 2 1 0 0 2 0 0 0 0 0 0 1 0 0 0 1 0 0 1 1 1 1 2 1 0 0 0 0 1 0 0 0 1 0 2 0 0 2 0 1 0 1 0 0 1 0 0 1 0 1 2 1 1 0 1 1 1 2 0 1 0 1 2 2 2 1 1 2 2 0 0 2 0 2 0 2 1 2 2 1 1 2 0 0 0 0 0 2 2 0 1 1 0 1 1 1 1 2 1 1 0 0 2 2 0 1 0 1 1 1 1 1 0 0 0 1 2 2 2 0 0 0 0 0 0 0 2 0 2 1 0 0 0 1 0 0 0 0 2 0 1 2 2 2 2 0 0 0 0 0 2 0 0 0 1 1 0 0 0 0 0 0 0 1 1 2 0 1 0 1 0 0 0 2 2 0 2 2 0 2 2 2 0 2 1 0 0 0 1 0 0 0 0 0 0 0 1 0 2 1 0 0 1 1 1 2 2 0 0 0 0 2 0 0 1 1 0 0 0 0 0 0 1 2 0 0 0 0 0 0 2 0 0 0 2 0 0 0 0 0 0 1 0 0 0 0 0 0 2 0 0 0 0 0 2 2 0 0 0 0 0 1 1 0 1 1 1 0 1 0 0 0 1 1 0 0 0 0 1 2 0 1 2 1 0 0 0 0 0 1 1 0 0 1 2 0 2 1 1 0 1 0 1 1 1 1 0 1 0 0 2 0 1 0 0 0 0 0 0 0 1 1 1 0 1 1 0 1 0 0 0 0 0 0 0 0 1 1 1 0 1 0 0 1 2 0 0 0 0 0 0 0 0 0 0 0 0 0 0 0 0 0 1 1 2 0 1 0 0 1 1 1 0 0 0 0 0 1 2 0 2 1 1 0 2 0 0 2 2 2 0 1 0 0 0 1 0 0 0 0 0 2 0 0 0 2 0 2 0 0 0 0 1 1 0 2 2 1 1 0 1 0 0 0 0 0 1 0 1 1 1 0 1 0 0 0 0 0 0 0 0 0 0 0 0 1 0 0 1 2 0 0 2 0 0 0 0 0 0 1 0 0 2 0 1 1 1 0 0 0 0 0 0 0 0 0 1 1 0 2 0 0 0 0 1 0 2 0 2 0 0 1 1 2 1 0 0 0 2 1 1 2 1 0 0 0 1 1 1 0 0 1 2 2 0 1 0 1 1 0 2 2 0 0 0 0 0 1 0 0 0 0 1 1 0 0 2 0 0 1 0 1 2 0 0 0 1 1 0 0 2 2 0 2 1 0 0 0 0 1 1 0 0 0 0 2 2 0 0 0 0 0 1 1 1 1 0 1 2 0 1 1 0 1 0 0 1 0 0 0 2 1 0 0 0 0 0 1 1
116 0 1 0 0 0 2 2 0 2 0 0 0 2 1 1 1 2 1 1 1 1 0 1 1 1 1 0 1 1 1 1 0 0 0 0 2 1 0 0 1 0 0 1 1 1 1 0 0 0 0 0 0 1 1 0 0 0 1 0 0 0 0 0 0 0 0 1 0 0 0 0 2 2 2 2 2 0 1 0 1 1 1 1 0 0 0 0 0 2 0 0 1 1 1 2 0 1 1 2 1 0 1 0 2 0 2 0 0 0 0 1 1 2 2 2 1 0 1 1 1 0 2 0 0 2 0 1 1 0 0 0 0 0 1 0 1 0 0 1 0 0 0 0 0 0 0 0 1 1 0 0 0 0 0 0 0 2 0 2 2 2 2 0 1 1 0 0 0 1 0 0 0 1 0 0 0 0 0 0 0 0 0 0 2 2 0 2 0 1 0 2 2 2 2 2 2 0 0 0 0 1 0 1 2 0 2 2 1 0 1 1 1 0 0 2 0 1 1 1 1 0 2 2 0 1 1 1 0 0 0 0 0 0 1 0 0 1 1 1 0 1 2 1 2 2 0 0 0 0 0 0 0 0 0 0 0 1 0 0 0 0 0 0 0 0 1 0 2 1 0 0 0 2 0 1 0 0 1 0 1 0 1 1 0 1 1 2 0 2 1 1 0 2 2 0 2 0 0 0 0 0 0 0 0 0 0 0 0 0 0 1 1 0 1 0 2 0 0 1 0 1 0 2 0 0 0 2 2 0 2 2 0 1 0 0 0 1 0 1 0 1 1 2 0 2 0 0 0 1 1 0 0 1 0 1 1 0 0 1 1 1 2 1 1 0 0 1 1 0 1 1 0 0 1 1 0 1 0 2 1 0 0 0 0 1 1 0 0 0 0 0 0 0 2 0 1 0 1 1 0 1 0 2 2 0 0 1 0 0 0 0 1 0 1 0 1 0 1 0 0 1 2 0 2 2 2 1 1 1 0 0 0 2 2 2 0 1 0 1 1 0 2 2 1 2 1 0 1 0 0 2 0 2 0 0 0 2 1 1 0 2 1 0 1 2 2 1 1 0 1 0 0 0 1 0 0 0 2 1 1 0 1 1 2 0 0 2 1 0 1 1 1 1 2 0 2 1 1 1 1 1 2 1 1 0 1 0 0 2 0 0 1 0 0 0 0 0 0 1 1 2 0 1 0 2 1 1 1 0 1 0 0 0 2 1 1 0 0 2 0 0 1 0 1 1 1 0 2 0 0 0 0 2 2 0 0 1 1 0 0 0 0 2 2 0 2 0 0 0 0 0 1 0 1 1 1 2 0 1 2 0 0 0 0 0 0 1 0 0 0 0 0 0 0 0 0 0 0 0 0 2 2 0 0 2 1 0 1 1 0 0 0 1 1 1 1 1 1 0 0 0 0 1 1 0 1 1 0 0 2 2 0 1 0 1 0 0 0 1 1 0 0 1 1 0 1 0 0 0 0 1 1 1 1 1 0 0 0 0 0 0 2 1 1 2 0 1 0 0 1 0 0 0 0 1 1 0 0 0 1 0 2 0 0 0 2 1 0 0 1 1 0 1 0 0 0 1 0 2 0 1 0 1 1 1 2 1 1 0 2 0 0 0 0 1 0 1 1 0 0 0 0 2 0 2 0 0 0 0 1 0 0 0 0 0 0 0 0 0 0 0 0 0 0 1 0 0 0 0 0 0 1 0 0 0 0 0 1 0 0 0 1 0 1 0 2 2 0 1 0 0 2 2 2 0 0 0 0 0 1 1 0 0 1 1 1 2 0 1 1 2 1 1 2 1 1 0 0 1 1 2 0 0 1 1 2 0 0 2 2 0 1 1 1 2 1 0 2 0 0 1 0 1 0 0 0 0 0 0 0 2 2 0 0 1 1 1 1 0 1 0 0 1 0 0 1 0 0 0 0 2 1 0 1 1 0 1 0 0 2 0 0 0 0 0 0 0 2 1 0 0 0 2 0 2 0 0 0 0 1 1 2 0 0 0 0 1 0 2 0 1 2 1 2 1 1 0 0 0 0 2 0 2 2 0 1 1 0 1 0 1 1 0 1 1 1 0 0 0 0 0 2 1 1 0 1 2 0 1 1 0 0 1 0 1 1 2 0 0 0 0 1 1 1 1 0 0 0 1 1 0 0 1 2 0 2 2 0 1 0 0 0 1 0 0 0 0 2 1 0 0 0 1 0 0 2 0 0 0 0 2 1 1 0 0 0 0 1 1 1 0 0 0 0 0 1 0 1 0 0 0
117 0 0 1 0 1 1 2 0 1 0 0 0 0 0 0 0 1 1 1 1 0 0 2 2 0 0 0 0 1 0 0 1 1 2 1 1 0 0 0 0 0 0 0 1 0 0 0 0 0 0 0 1 1 1 1 0 0 0 0 1 1 1 2 0 0 0 1 0 0 0 1 2 2 2 2 2 0 2 1 0 1 0 0 2 0 0 1 1 2 0 2 2 1 1 2 0 0 0 1 0 1 0 1 1 1 1 0 1 1 0 2 1 2 2 2 2 0 1 1 1 0 1 1 0 1 0 2 2 1 0 0 0 0 0 0 0 1 0 1 0 0 0 0 0 0 0 0 0 0 0 0 0 0 1 0 0 2 0 1 0 0 1 1 1 2 0 0 0 1 0 1 0 0 0 0 0 0 0 0 0 0 1 1 0 1 1 1 0 0 1 1 2 1 2 0 1 0 0 1 0 1 1 1 2 0 2 0 0 0 0 0 2 0 1 1 1 0 1 0 2 1 2 2 0 1 1 2 0 0 0 0 0 0 2 0 0 2 0 0 0 0 2 2 2 2 0 0 0 0 0 0 0 0 0 1 0 0 0 0 0 0 0 0 1 0 1 0 1 0 0 2 1 1 0 0 1 2 2 0 1 0 0 0 0 1 0 1 0 2 1 0 0 2 2 0 2 0 0 0 1 0 0 0 0 0 1 0 2 0 1 1 1 0 0 0 1 1 0 0 0 1 1 2 1 0 1 0 0 2 2 2 2 0 0 0 0 1 0 0 0 1 1 1 0 0 1 0 0 0 0 1 0 2 0 2 2 0 1 0 0 0 1 0 1 0 1 2 1 0 1 1 0 0 1 0 0 2 2 0 0 1 0 0 1 0 0 0 0 0 0 0 0 0 2 0 0 0 0 1 0 1 0 0 0 0 2 0 0 0 0 0 1 0 1 1 1 1 0 0 1 1 0 1 0 0 0 0 0 0 0 0 1 1 1 1 0 0 0 0 1 0 2 1 1 1 0 2 0 0 0 1 2 2 2 0 0 1 1 0 1 1 0 1 1 1 1 1 1 0 0 0 1 1 0 1 0 0 1 1 2 1 0 0 2 1 0 1 1 0 0 0 0 2 2 0 2 1 1 1 1 1 1 0 2 0 1 0 0 1 0 1 1 1 1 0 0 1 0 1 1 2 1 2 1 2 0 1 1 1 1 0 1 0 2 1 0 0 0 2 0 1 0 1 2 1 2 2 0 0 0 0 1 1 1 1 1 1 1 0 0 0 1 0 0 0 1 0 1 0 0 1 1 0 1 1 2 2 0 2 2 0 0 0 0 0 0 1 0 0 0 0 0 0 0 0 1 0 0 1 0 2 1 0 0 2 2 2 2 2 1 0 0 1 0 1 0 2 0 1 0 0 0 0 0 2 2 2 0 0 1 1 0 2 0 1 0 1 1 0 0 0 0 1 1 0 0 0 0 1 0 1 0 0 0 0 0 1 1 0 0 0 1 0 1 1 0 2 0 0 0 0 0 0 1 0 1 1 1 1 1 0 2 1 0 1 1 0 0 0 1 1 1 1 0 1 0 1 0 1 0 1 0 1 0 1 1 1 2 1 1 0 0 0 0 0 1 2 2 0 0 0 2 2 0 1 0 1 1 0 1 0 1 0 0 1 0 0 1 1 0 0 0 1 0 0 1 0 0 0 0 0 0 0 0 0 2 0 1 1 0 0 2 0 2 0 2 1 0 2 1 0 1 1 1 0 0 0 1 1 0 1 0 1 1 0 1 1 0 2 0 2 2 0 1 0 0 0 0 2 2 2 0 0 1 0 1 0 0 0 0 0 1 1 1 1 1 0 2 1 1 2 0 1 0 0 0 0 0 0 0 2 2 0 0 0 1 0 1 0 0 1 0 0 0 0 0 0 0 1 0 1 1 0 1 0 1 1 0 0 1 0 0 0 1 0 1 0 1 2 1 0 2 0 0 0 0 0 0 0 1 0 2 0 0 0 0 0 1 0 1 1 0 1 2 2 2 0 0 0 2 2 0 2 2 0 1 1 0 0 0 0 0 0 2 1 2 1 2 1 1 0 2 1 2 0 1 1 1 0 0 0 0 2 0 0 0 1 0 0 0 0 2 0 1 0 0 0 0 1 0 1 2 0 0 0 0 0 0 1 1 0 2 0 2 1 2 0 2 1 0 0 0 0 0 1 1 0 2 0 0 0 0 0 1 0 1 0 0 2 0 2 0 2 0 1 0 0 1 0 0 0
118 1 1 0 0 0 1 0 0 1 1 1 1 0 0 0 0 0 0 2 2 0 0 1 1 1 1 0 1 1 1 2 1 1 0 0 2 1 1 0 1 0 0 1 2 2 2 0 1 0 0 1 0 0 0 1 0 0 0 0 0 1 0 0 0 0 0 2 0 0 0 0 2 2 2 2 2 0 2 0 2 2 2 2 0 0 0 0 0 2 0 1 1 2 0 2 1 1 1 1 1 0 0 0 2 1 2 0 0 0 1 2 1 1 1 1 1 1 0 0 1 0 2 0 0 2 0 1 2 0 1 1 0 0 0 0 0 1 0 2 2 0 1 0 0 0 0 0 0 0 0 0 1 1 0 0 0 1 0 2 2 2 1 1 0 1 0 1 0 1 1 0 0 1 0 0 0 1 0 1 0 2 1 1 0 1 1 2 1 1 1 1 2 2 1 1 0 0 0 1 0 1 0 0 2 0 1 0 0 0 0 1 0 1 0 2 0 2 2 0 2 2 2 2 0 1 1 2 0 0 0 0 0 0 2 0 0 1 1 1 0 1 2 0 2 2 2 0 0 0 0 0 0 0 1 2 2 1 0 0 0 0 0 1 1 0 0 1 2 1 0 1 1 0 0 0 0 1 2 0 0 1 1 1 0 1 0 1 0 2 1 1 1 2 2 1 1 1 1 1 1 1 0 0 0 0 0 0 0 0 0 1 1 0 1 0 0 0 0 0 1 1 0 2 1 0 0 1 0 0 0 0 0 2 0 0 0 1 0 1 1 1 2 1 1 1 0 1 0 2 2 0 1 2 1 0 0 0 0 2 2 1 1 1 1 1 1 2 1 0 1 1 0 0 0 0 0 1 1 1 0 0 0 0 0 1 1 0 0 0 0 0 0 0 2 0 0 0 0 0 0 0 0 1 1 1 0 0 0 0 0 0 0 0 2 0 2 1 0 0 0 2 1 1 0 2 1 2 1 0 2 0 0 1 1 2 0 1 0 0 1 0 1 2 0 2 0 0 1 0 0 0 2 2 2 2 0 2 2 0 1 1 0 1 1 1 1 1 2 1 1 1 0 0 2 0 1 0 1 0 0 1 0 0 1 1 0 1 1 1 1 0 0 1 1 0 2 2 2 0 0 0 2 1 1 0 1 0 0 2 0 1 1 0 0 1 0 1 1 2 2 2 1 1 0 0 0 1 1 2 0 1 1 0 0 1 0 1 0 0 1 1 0 1 2 1 0 1 1 0 0 0 0 1 1 1 1 1 1 1 0 0 0 0 0 0 1 0 0 0 0 2 1 0 1 0 1 2 0 1 2 0 1 1 0 1 1 1 0 0 0 1 1 1 1 0 1 0 0 0 0 1 0 0 0 2 1 1 1 1 0 0 0 1 1 1 0 2 1 1 1 1 0 0 0 2 2 2 0 0 1 1 0 0 0 1 0 1 2 0 1 1 0 1 2 1 1 1 0 0 1 1 0 1 0 0 0 1 1 0 0 0 2 1 0 1 0 0 2 1 0 1 0 2 0 0 0 0 1 1 0 1 0 0 0 0 1 1 0 1 0 0 1 1 0 1 0 1 0 0 0 0 0 2 1 2 1 2 2 0 0 0 0 0 0 0 0 1 1 0 0 0 1 2 0 2 0 0 0 1 1 0 2 0 0 1 0 0 0 2 1 1 1 0 0 0 0 1 0 0 0 0 2 1 0 0 0 0 0 0 0 0 2 0 1 0 2 1 0 1 1 0 2 1 1 0 0 0 0 0 1 1 0 0 0 1 0 2 1 1 1 1 1 1 1 1 0 0 0 0 0 2 0 0 0 0 2 0 1 1 2 0 2 1 1 1 1 1 2 2 1 2 0 1 0 0 0 0 0 1 0 1 2 2 0 0 1 1 1 1 1 0 0 0 0 0 0 0 1 0 0 2 0 0 2 0 0 0 1 0 0 0 0 0 0 0 1 0 1 1 1 0 2 0 0 0 0 0 0 1 2 0 1 0 0 1 1 0 0 2 0 2 1 1 2 1 1 0 0 0 0 2 0 0 1 2 0 0 1 1 1 0 0 0 0 2 2 1 0 0 0 1 2 0 0 0 0 1 1 1 0 0 1 1 1 1 0 1 0 1 0 2 1 1 0 0 0 1 1 0 2 0 2 2 0 0 2 1 0 1 1 0 2 0 2 1 2 0 1 0 0 0 0 0 1 0 2 0 2 0 0 0 1 2 0 0 0 0 0 2 0 1 0 2 1 0 1 0 0 0 2 2
119 1 2 0 0 0 0 2 0 0 0 0 0 1 0 0 0 1 1 1 0 1 0 2 2 1 1 0 0 0 1 1 2 1 1 0 2 2 0 0 1 1 0 0 1 0 0 0 0 0 0 0 1 1 1 1 0 1 0 0 1 2 0 1 0 0 0 0 0 0 1 1 2 2 1 2 2 0 2 1 1 2 1 1 1 0 0 0 0 1 0 1 0 1 0 0 0 0 0 2 0 0 0 0 1 1 1 0 1 1 0 2 1 1 2 2 2 0 1 1 1 0 2 0 0 2 0 1 2 0 0 0 0 0 0 0 0 0 0 2 2 0 1 0 0 0 0 0 0 0 0 0 1 0 0 0 0 1 0 0 0 0 1 1 0 1 0 1 0 0 1 0 1 2 0 0 0 1 0 0 1 1 0 1 2 1 0 1 0 0 1 1 1 0 1 2 1 0 0 1 0 0 0 1 2 0 2 0 1 0 2 2 1 0 0 2 0 1 0 2 0 0 1 2 1 0 0 2 0 0 0 0 0 0 2 0 0 1 0 0 0 0 0 0 0 0 0 0 0 0 0 0 0 0 1 2 2 1 0 1 0 0 0 2 1 0 1 0 2 2 0 1 0 0 0 0 0 0 2 0 0 0 0 0 0 0 0 2 0 2 2 1 0 2 2 0 2 0 0 0 0 0 1 1 0 0 0 0 1 0 0 2 2 0 0 0 1 0 0 1 0 1 1 0 0 0 0 2 2 1 2 2 1 2 0 0 0 2 0 0 0 0 2 2 1 0 2 0 0 1 1 0 0 1 1 0 0 0 0 0 0 0 1 1 1 1 1 1 2 0 0 0 0 0 1 0 0 2 2 0 0 0 0 0 1 1 1 0 0 0 0 0 0 1 2 0 1 1 0 0 0 0 0 1 1 1 1 1 0 0 0 0 1 0 1 0 1 0 0 1 0 0 1 1 0 1 0 0 1 1 0 1 1 1 1 0 0 0 1 2 1 0 2 1 1 2 0 1 1 0 0 0 2 2 2 2 0 2 1 2 1 2 0 0 1 2 1 0 2 0 0 0 2 2 1 0 0 0 2 0 1 2 1 1 2 0 0 1 1 0 0 0 0 2 0 0 1 1 1 1 1 1 1 1 0 1 1 0 0 0 0 2 1 0 1 0 0 1 0 1 1 2 0 2 0 2 1 1 1 1 1 1 2 1 0 0 1 0 0 1 0 1 0 0 2 0 2 0 2 0 0 0 0 2 1 0 0 0 0 2 1 0 1 0 0 1 0 1 2 0 1 0 1 0 1 0 1 2 0 2 2 0 0 0 0 0 0 1 1 1 0 0 0 0 0 0 1 1 1 0 0 2 2 0 0 1 1 0 0 1 1 0 0 1 1 0 0 0 0 0 0 0 0 0 0 0 2 0 0 0 0 0 0 0 0 0 0 0 1 1 0 1 0 1 2 1 2 1 0 0 1 1 0 1 1 1 0 2 1 0 0 0 2 1 0 1 1 1 0 0 0 0 0 1 0 1 1 0 0 0 2 0 2 0 0 2 1 1 0 0 1 1 0 1 1 0 0 1 0 1 0 1 0 0 2 2 1 1 1 1 1 0 1 0 0 1 0 0 0 0 0 0 1 2 1 1 1 1 1 0 2 1 0 0 0 0 1 0 1 1 0 0 1 1 0 0 1 0 0 0 0 0 1 0 0 0 1 1 1 1 0 0 1 0 1 0 2 0 0 1 1 0 2 1 0 0 0 1 1 2 0 1 0 1 1 0 1 2 0 1 1 2 1 1 1 1 0 0 0 0 0 1 0 1 0 0 2 0 1 1 2 0 0 0 0 2 0 0 2 2 2 2 0 0 0 0 0 0 0 1 0 1 1 1 0 1 0 0 1 0 0 0 0 0 0 0 0 0 0 1 1 1 1 0 1 1 1 0 0 0 2 0 0 0 0 0 2 0 0 2 0 0 1 1 0 1 0 1 2 2 2 0 2 0 1 1 1 0 1 1 1 1 0 2 2 2 2 0 0 0 0 2 0 1 2 2 1 2 0 0 0 0 0 0 0 0 1 1 0 0 0 1 2 0 0 0 1 1 0 0 0 0 1 2 0 1 1 0 0 1 0 0 1 0 0 1 0 1 0 0 1 0 1 0 1 0 1 2 0 0 0 0 1 0 0 0 0 0 1 0 1 0 0 0 0 1 1 1 0 1 0 2 1 1 1 1 2 0 0 2 0 0 0 1 0 0 0 1 1 0 1 0
120 1 2 0 0 0 1 2 0 1 0 2 1 1 0 0 0 2 0 2 2 0 1 2 2 0 0 0 1 1 1 0 1 1 0 0 2 2 0 1 1 1 0 0 0 0 1 0 0 0 0 0 0 0 2 2 0 0 1 0 1 2 0 2 1 0 0 0 1 1 0 0 1 1 1 1 1 0 1 0 2 2 1 1 1 0 0 0 0 2 0 0 0 1 0 0 0 1 1 1 1 0 0 0 2 1 2 0 2 1 0 2 1 1 1 1 1 0 0 2 2 1 1 1 0 1 0 1 1 1 0 0 0 0 0 0 0 0 0 0 2 0 0 0 0 0 0 0 0 0 0 1 0 0 0 0 0 0 0 0 1 0 1 1 0 1 0 0 2 0 0 2 0 1 0 0 0 0 0 0 0 0 2 2 0 2 2 1 0 0 1 1 1 2 2 2 0 0 0 0 0 0 0 0 2 1 2 0 2 0 0 2 0 0 0 2 0 0 0 0 2 2 2 2 0 0 0 1 0 1 0 0 2 2 1 1 1 2 0 0 0 0 1 1 1 1 0 1 1 1 0 0 0 0 0 1 0 0 0 0 0 0 0 2 2 0 0 0 2 2 0 2 0 1 1 1 0 0 1 0 0 0 0 0 0 1 0 2 0 2 1 1 1 2 2 1 2 2 0 1 0 0 1 1 0 1 2 0 0 0 0 1 1 0 0 0 1 0 1 1 0 2 2 0 0 0 0 0 0 1 2 0 2 1 0 0 0 1 0 1 1 1 2 1 0 0 2 0 0 1 0 0 0 1 1 0 0 0 0 1 1 2 1 0 1 0 1 2 2 0 0 0 1 1 0 1 0 2 1 1 0 0 0 0 0 0 0 0 0 1 0 1 1 1 2 0 1 1 0 0 0 0 0 0 0 0 2 0 0 0 0 0 0 1 0 0 0 1 0 0 0 2 0 0 0 1 0 0 1 0 1 0 0 0 0 1 0 2 0 0 2 0 1 1 1 1 0 0 1 0 0 0 1 2 2 1 1 1 1 0 2 1 0 0 0 0 0 1 2 0 1 0 1 1 1 0 1 1 1 0 0 1 0 0 2 1 0 2 1 0 0 0 1 0 1 0 1 0 0 1 2 2 1 1 0 1 2 0 0 1 0 1 1 0 0 1 0 0 0 0 0 2 1 2 2 2 0 0 0 1 0 1 0 0 0 0 1 1 0 2 0 0 0 0 0 2 1 1 1 0 0 0 1 1 1 1 0 0 2 1 0 0 0 1 1 0 1 1 1 0 1 1 2 1 2 2 2 2 0 0 2 0 2 1 2 0 2 1 0 0 0 0 0 0 0 1 0 0 0 0 0 1 0 0 2 2 0 1 2 2 1 0 0 1 1 0 1 1 0 0 0 0 0 2 2 0 2 0 0 0 0 0 1 1 0 0 2 1 0 0 0 1 0 1 2 1 1 1 0 0 0 1 0 1 0 0 0 1 0 0 0 0 1 0 1 1 0 2 1 1 0 1 1 0 0 0 1 0 1 1 1 0 2 2 1 1 1 2 0 1 0 0 0 1 1 0 0 1 0 1 0 1 0 0 2 2 1 0 1 2 0 0 0 1 0 1 0 1 0 1 0 0 1 2 0 2 0 1 1 0 0 0 1 0 0 1 1 0 1 1 0 0 0 1 0 1 1 1 0 0 0 0 1 1 0 1 0 0 1 1 0 0 2 0 1 0 2 2 0 2 0 0 2 1 1 0 0 0 1 1 0 2 0 1 2 0 2 1 0 2 0 2 0 2 2 2 0 0 1 0 0 2 0 0 2 0 2 0 1 1 2 1 1 0 0 1 1 1 0 0 0 0 0 1 0 0 0 0 0 0 0 2 2 2 0 0 0 0 1 0 0 0 0 0 1 1 1 0 0 0 0 1 0 0 2 0 0 1 0 0 2 0 1 0 0 0 1 0 1 1 0 0 0 1 0 1 0 0 0 0 0 1 1 1 1 1 0 0 1 0 1 1 2 1 2 1 2 0 0 0 0 1 0 2 2 0 1 2 1 1 1 0 1 1 2 0 1 0 1 1 0 0 1 1 1 0 1 1 0 0 1 1 1 2 0 1 0 1 0 0 0 0 1 0 0 2 0 0 0 0 2 0 0 2 2 0 2 1 0 1 1 0 1 1 1 1 1 0 2 0 0 0 0 0 0 1 1 1 1 0 0 1 1 1 0 1 1 0 0 1 0 0 0 1 0 0 1 1 1 0 1 0
121 1 0 0 0 0 2 0 0 1 1 1 1 1 0 0 0 2 0 2 2 0 1 2 2 0 0 2 1 1 0 1 1 0 0 2 1 2 1 0 0 0 0 0 1 0 1 0 0 0 0 0 2 2 0 0 0 0 2 0 2 2 0 2 0 0 0 2 0 1 0 1 2 2 0 2 2 0 2 0 1 1 1 1 0 0 0 1 1 2 1 1 2 2 0 1 0 1 1 1 1 0 1 0 2 0 2 0 0 0 0 0 0 0 0 0 0 0 1 1 1 1 1 1 0 1 0 0 1 0 0 0 0 0 0 0 0 0 0 1 0 0 0 0 0 0 0 0 1 1 1 1 0 0 0 0 0 1 0 2 2 2 1 1 1 2 0 2 0 0 2 0 0 1 0 0 0 1 0 1 0 1 0 0 0 0 0 1 0 0 1 1 0 0 0 0 2 0 0 0 0 0 1 1 1 0 1 0 0 0 0 1 1 0 0 2 0 0 0 0 2 2 1 1 0 0 0 2 0 0 0 0 0 0 1 0 0 2 0 0 0 0 2 1 1 1 0 0 1 1 1 1 0 0 0 1 1 0 1 1 1 1 0 2 2 0 0 0 1 1 0 2 1 1 0 0 0 1 1 0 1 1 0 0 0 1 0 2 0 2 0 1 0 0 2 0 2 1 0 1 0 1 1 1 1 0 0 0 1 0 0 2 2 0 0 0 1 0 1 1 0 2 0 2 1 0 1 1 1 1 1 1 1 0 0 0 0 2 0 2 0 2 2 2 0 1 1 0 1 0 0 0 1 1 0 0 0 1 0 1 1 2 1 1 1 0 1 2 1 0 1 1 1 1 0 2 0 2 0 2 0 0 0 0 0 1 1 0 0 1 1 1 0 0 2 0 0 0 1 1 0 1 0 0 0 0 1 0 0 0 0 0 2 0 0 2 0 0 0 1 1 1 0 2 0 2 0 0 2 0 0 1 0 1 0 2 0 0 0 1 1 0 1 2 0 1 0 1 1 0 0 0 1 2 2 2 0 2 1 1 1 2 0 1 0 1 0 2 0 0 2 0 1 1 1 0 1 0 1 0 0 2 1 1 1 2 0 1 0 1 0 0 0 1 1 0 1 2 2 0 0 0 0 0 0 2 2 0 0 1 0 2 0 0 0 0 0 0 2 2 2 2 1 2 2 2 0 2 2 0 2 0 2 1 0 1 2 0 1 1 1 1 1 0 2 1 0 1 2 0 0 0 1 2 1 0 0 0 1 1 1 0 0 0 0 0 2 1 1 1 0 1 1 0 1 1 2 2 0 1 2 0 1 0 1 0 1 0 0 0 0 0 0 0 0 0 1 1 1 1 1 1 1 0 1 2 1 1 1 1 0 0 0 0 0 0 0 1 0 0 0 0 0 1 1 0 2 1 0 0 1 1 0 2 0 0 1 1 0 1 1 0 0 1 2 2 2 0 0 0 0 0 1 2 1 1 0 2 2 0 0 0 2 1 0 1 1 2 0 0 1 1 0 0 0 0 2 0 1 1 0 0 1 0 0 1 0 2 1 0 0 0 0 1 1 0 0 1 0 1 0 1 0 1 0 1 1 2 2 1 0 0 0 0 0 1 0 0 0 0 0 0 0 2 0 1 0 0 0 0 0 0 0 0 0 0 1 0 1 1 0 0 1 0 0 0 0 0 0 0 0 0 0 1 0 0 0 0 0 0 0 0 2 0 2 0 2 2 0 1 0 0 2 1 0 0 0 0 2 2 0 2 0 0 1 1 1 2 1 2 0 1 1 1 2 1 1 0 0 0 0 0 0 0 1 0 0 0 0 1 1 0 1 0 0 1 1 0 2 2 2 2 0 1 0 0 0 0 0 1 1 0 0 0 1 0 0 0 1 0 1 1 0 1 0 0 1 0 0 1 0 1 2 1 0 1 1 0 0 0 1 0 1 0 0 2 0 0 2 1 0 0 0 0 0 0 0 1 1 2 1 0 2 0 0 0 1 0 0 1 0 0 0 1 1 1 2 0 0 0 0 1 0 2 1 1 1 1 0 0 0 0 0 0 1 1 1 1 1 0 1 0 2 0 0 0 1 2 0 0 2 0 0 2 0 0 0 0 1 1 0 0 0 1 1 0 1 1 0 0 2 0 2 1 1 0 1 2 1 1 1 0 0 0 1 1 1 0 2 0 1 0 0 0 0 0 2 0 2 0 0 0 1 1 0 1 1 0 1 2 1 0 0 2 0 0 0 0 0 0 0 0
122 0 2 0 0 0 1 1 0 1 0 1 0 2 0 0 1 2 0 2 2 0 0 2 2 1 1 0 1 1 1 1 1 2 0 0 2 1 0 0 1 1 0 0 1 0 0 0 0 0 0 0 0 0 1 0 0 0 1 0 0 2 0 1 0 0 0 2 0 0 0 2 1 1 1 1 1 0 1 1 1 2 0 0 1 0 0 1 1 1 1 1 2 2 1 2 0 0 0 1 0 0 0 0 2 1 2 2 2 0 0 2 1 2 2 2 1 0 0 2 2 0 1 1 0 1 0 1 2 2 0 0 0 0 1 0 0 1 0 1 1 0 1 0 0 0 1 0 0 0 1 1 0 1 0 0 0 2 0 1 2 1 2 0 1 2 0 2 0 0 1 0 0 2 1 0 0 0 0 0 0 1 1 1 1 2 1 1 0 0 2 1 0 0 0 2 2 0 0 0 0 0 0 0 2 0 1 0 0 0 1 1 1 0 0 2 0 0 1 0 2 2 2 1 0 1 0 1 0 0 0 0 0 0 2 0 1 2 0 0 0 1 2 2 2 2 0 1 0 1 0 0 0 0 1 2 1 1 1 1 1 1 0 0 0 0 0 0 2 2 0 0 0 1 1 1 0 1 1 0 1 1 1 1 0 2 0 2 0 2 1 1 0 2 2 0 2 1 0 2 0 0 1 1 1 0 0 1 1 0 1 2 2 1 2 0 2 1 0 0 0 1 0 2 2 0 2 1 1 0 1 0 0 1 0 0 0 0 0 1 0 0 2 1 0 1 0 0 1 1 1 0 0 2 2 0 1 0 0 1 1 1 2 1 1 0 2 2 2 0 0 0 2 2 1 0 0 2 1 1 0 1 0 0 1 0 0 0 0 0 0 0 1 0 1 1 1 1 0 0 0 1 0 0 0 0 1 0 1 1 1 1 1 0 1 1 1 0 0 0 0 1 0 1 0 2 1 0 1 0 2 0 1 1 1 2 1 0 0 1 2 0 2 0 0 2 0 0 1 0 0 0 0 1 0 0 0 1 1 0 1 1 0 0 1 1 1 0 2 1 1 1 1 1 2 0 1 1 1 0 1 1 1 1 1 1 0 0 0 1 2 1 0 2 0 0 1 1 1 1 2 2 1 0 0 2 2 1 0 0 0 2 1 0 0 0 0 0 0 2 2 1 1 1 0 1 0 1 1 1 1 1 2 1 1 1 1 0 0 0 1 2 0 1 2 0 2 0 2 0 0 0 0 2 1 0 0 1 0 1 1 0 0 0 0 0 1 1 0 1 0 2 0 0 0 0 1 1 0 0 2 0 2 1 2 0 2 2 1 1 1 0 0 0 0 0 0 0 0 0 0 2 0 1 0 2 0 0 1 1 1 0 0 1 1 1 0 2 1 0 0 0 0 0 0 1 2 1 0 0 0 0 0 2 0 1 0 0 1 1 1 0 0 1 1 1 0 0 0 0 0 2 0 1 0 0 0 1 1 0 0 0 0 0 1 1 0 2 1 1 0 1 0 0 0 1 2 0 0 0 1 0 1 1 0 0 1 1 0 1 0 0 0 1 1 0 0 1 0 0 0 0 0 1 0 1 1 1 1 0 0 0 0 0 0 0 0 0 0 0 0 0 0 2 0 1 0 1 1 0 1 1 0 0 0 1 0 0 0 1 0 0 0 2 0 0 0 0 0 0 0 0 1 1 0 0 0 0 0 0 0 0 2 1 0 0 2 2 0 2 0 0 2 0 0 0 0 1 0 1 1 1 0 2 2 0 2 2 1 2 0 1 1 1 1 1 0 2 0 0 1 1 0 0 0 0 1 1 1 1 1 0 0 1 0 0 1 0 2 1 1 1 0 0 0 0 0 0 0 0 1 2 1 0 0 0 0 0 0 0 0 0 0 0 0 0 0 0 0 0 0 1 1 1 0 1 1 0 0 0 0 0 0 0 0 0 1 0 1 1 1 0 0 0 0 0 0 1 1 2 1 0 2 0 0 0 1 0 1 2 0 2 1 2 2 2 2 0 0 0 0 1 0 2 2 1 0 2 0 2 0 1 0 0 0 2 2 1 2 2 0 0 1 1 2 0 0 0 0 0 0 0 1 2 0 1 0 0 0 1 1 0 1 2 2 2 0 0 0 0 2 0 1 1 2 1 2 1 0 0 0 0 1 1 0 0 0 0 0 0 0 0 1 0 0 0 2 0 2 0 0 0 1 1 0 0 0 0 0 2 0 1 0 1 0 0 0 0 1 0 0 0
123 0 1 0 0 0 1 1 0 0 0 0 0 0 0 0 0 1 0 2 2 0 1 2 2 0 0 0 0 0 1 1 1 1 0 0 2 1 0 0 1 0 1 0 2 1 0 0 0 1 1 1 0 0 1 0 0 1 1 1 0 1 0 2 0 0 1 2 0 1 0 1 2 2 1 2 2 0 1 0 1 1 1 1 0 0 0 0 0 2 0 1 1 2 1 2 0 2 2 2 2 0 1 0 2 0 2 1 1 0 0 2 1 1 1 1 1 0 1 1 1 0 1 1 0 1 0 1 2 0 1 1 0 0 2 1 0 0 2 0 2 0 1 0 0 0 0 0 1 1 1 2 0 0 0 0 0 1 0 1 2 0 1 1 2 2 0 1 0 1 0 1 0 0 0 0 0 1 0 1 0 1 0 0 0 0 1 0 0 0 2 0 2 2 2 2 2 0 0 0 0 0 0 2 2 0 2 0 1 0 1 0 1 0 0 2 0 0 2 0 2 0 2 1 0 0 0 2 0 1 0 0 0 0 2 0 0 1 1 1 0 1 2 2 2 2 0 1 0 0 0 0 1 0 0 1 1 0 0 0 0 0 0 0 1 0 1 1 2 1 0 1 0 2 0 0 1 2 2 0 0 0 1 1 0 1 0 1 0 2 1 1 0 1 1 0 1 0 0 2 0 0 1 1 1 0 0 0 0 0 0 0 2 0 1 0 1 0 0 0 1 1 1 2 2 0 1 1 0 1 2 2 1 1 0 0 0 0 0 1 0 1 2 2 1 0 2 0 0 2 2 0 0 2 1 1 1 1 0 2 2 2 0 0 0 0 1 2 1 0 1 1 0 0 1 2 0 1 1 1 1 0 0 1 0 2 2 0 0 1 0 1 0 0 2 0 0 1 1 1 0 2 0 1 0 0 0 0 0 0 0 0 0 0 1 0 0 0 1 0 0 1 0 1 1 2 1 0 2 0 0 2 1 2 2 1 0 0 0 0 2 0 1 1 1 1 0 1 1 0 0 1 0 1 1 0 1 1 0 1 1 1 0 1 0 1 1 1 2 0 1 0 1 1 1 0 1 0 2 0 0 2 1 1 1 1 1 1 0 1 1 0 1 1 0 0 0 1 1 0 0 0 2 1 1 0 1 0 0 1 0 2 1 0 0 0 0 1 0 1 1 2 0 2 0 2 0 0 0 2 0 0 0 0 0 0 2 0 1 1 0 1 0 1 1 1 2 1 2 0 0 0 1 1 1 2 1 2 1 0 0 0 0 1 1 1 0 0 2 0 0 0 1 0 0 0 1 2 0 1 2 0 1 0 1 0 0 2 0 0 0 0 2 0 0 2 0 0 0 0 0 2 1 1 0 2 1 1 2 2 0 0 0 1 1 1 0 1 1 0 0 0 0 0 0 2 2 0 0 0 2 2 0 1 0 0 0 0 0 0 0 0 0 0 0 0 0 0 1 0 0 1 0 0 0 0 0 2 2 1 1 0 0 0 1 1 1 1 1 1 0 1 1 0 0 0 1 0 0 0 2 0 2 0 1 1 1 0 0 1 0 0 0 1 0 1 0 2 0 2 1 1 0 1 1 2 0 1 1 1 1 0 0 0 0 1 0 1 1 0 0 0 1 2 0 2 0 0 0 0 0 0 0 0 0 0 0 0 1 1 0 0 0 0 0 1 0 1 0 0 0 0 1 0 0 1 0 0 2 2 0 0 1 0 0 1 1 2 0 1 0 0 2 0 0 0 0 0 0 0 1 2 1 0 0 2 0 1 0 2 0 2 2 0 2 0 1 0 0 0 0 1 0 0 0 0 1 0 0 1 1 0 2 2 2 2 0 0 2 2 2 1 0 0 0 0 0 0 0 0 1 1 2 1 0 1 1 0 1 0 0 1 2 2 0 2 2 0 0 0 0 2 0 0 2 0 0 2 0 0 0 0 0 0 1 0 0 0 2 0 1 0 2 1 0 1 0 1 2 2 2 0 2 0 0 0 0 0 0 2 0 2 0 2 1 1 2 0 0 0 0 1 0 2 2 1 1 2 0 0 0 0 0 0 1 1 2 0 0 0 0 0 2 1 1 0 1 2 0 1 0 0 1 2 0 1 0 1 0 1 0 0 2 0 0 0 0 1 0 1 1 0 2 1 1 0 1 2 0 0 0 1 1 1 0 0 0 1 0 0 0 0 0 0 0 1 1 1 2 1 2 1 1 2 1 1 2 0 0 1 0 0 0 0 0 0 0 0 2 0 2 1
124 1 0 0 0 0 1 2 0 1 0 1 1 2 0 0 0 1 1 1 1 0 1 2 2 0 0 0 0 0 1 1 1 1 0 0 2 1 0 0 0 0 0 0 2 0 1 0 1 0 0 0 0 0 1 2 0 0 2 0 1 1 1 1 0 0 0 0 0 0 0 2 1 1 1 1 1 0 2 0 0 2 0 0 2 0 0 1 1 2 1 1 1 1 1 2 0 1 0 2 0 1 1 0 2 0 2 1 1 0 0 1 0 2 2 2 2 0 0 2 2 0 2 0 1 1 0 1 2 0 0 0 1 0 0 0 1 0 2 0 2 0 1 0 0 0 0 0 1 1 1 1 0 0 1 0 0 1 0 2 2 1 1 1 1 2 0 0 1 1 1 1 1 1 0 0 1 0 1 0 0 0 0 0 1 1 0 1 0 1 1 1 1 1 1 2 0 0 0 0 0 1 1 0 2 1 2 0 0 0 0 1 0 1 0 2 0 0 1 1 1 0 0 0 0 0 0 0 0 0 0 0 0 0 2 0 0 2 0 0 0 0 2 1 2 2 0 1 1 1 0 0 0 0 0 2 0 0 0 0 0 0 0 1 1 0 1 0 1 1 0 2 1 0 1 1 0 2 2 0 0 0 1 1 0 0 0 1 0 1 0 0 1 2 2 1 2 0 1 1 0 0 1 1 1 0 0 0 2 0 0 2 1 0 2 0 2 1 1 0 0 2 0 1 1 0 1 1 1 0 2 1 1 1 0 0 0 1 0 0 0 0 1 1 0 0 1 2 1 1 1 0 0 2 2 0 0 0 0 1 1 2 0 0 0 0 1 2 2 0 0 0 0 0 0 0 0 1 0 2 1 0 0 0 1 1 1 1 1 0 0 0 0 0 2 0 0 0 0 0 0 0 0 2 1 0 0 0 0 0 0 0 2 0 0 1 0 1 0 0 0 2 0 2 1 2 0 1 0 0 0 0 0 1 1 1 0 2 0 0 2 0 1 1 2 2 2 0 1 0 0 0 0 1 0 0 0 2 0 2 1 1 0 0 0 0 0 0 2 0 0 0 0 0 1 0 0 0 1 0 1 2 0 0 2 1 0 1 0 1 1 0 0 2 0 0 0 2 2 0 0 0 1 1 0 2 2 0 0 2 0 1 2 0 0 0 1 0 1 1 1 1 1 2 2 2 0 0 0 1 0 0 1 1 1 0 0 0 1 0 2 2 0 0 0 0 1 1 1 0 0 0 2 2 1 0 0 1 0 1 1 0 2 0 0 2 0 1 2 0 1 1 1 0 1 1 2 1 0 1 1 0 1 1 0 0 1 2 1 1 0 0 0 0 0 0 0 1 1 1 0 1 1 0 0 2 1 2 2 2 1 1 0 0 0 0 0 0 0 1 1 1 1 1 1 0 2 1 0 0 0 0 0 0 0 1 0 1 0 0 0 1 0 0 1 1 1 0 0 0 0 1 0 1 0 0 0 1 1 0 0 0 2 1 1 1 0 0 1 1 1 1 1 1 0 0 0 0 1 1 1 1 1 0 0 2 2 1 1 0 0 0 0 1 1 0 0 1 0 1 1 0 0 1 0 1 1 0 1 2 0 0 0 0 0 0 0 2 2 0 0 0 2 2 0 1 0 0 0 1 1 0 0 0 0 0 1 0 0 0 0 0 0 0 0 0 0 1 0 0 0 0 0 0 0 1 0 0 0 0 0 0 2 0 0 0 2 2 1 2 0 0 1 0 0 0 0 1 0 1 1 1 1 0 0 1 0 1 0 2 0 2 0 1 1 1 0 0 0 2 2 2 0 0 0 0 2 0 0 2 2 2 1 2 1 1 0 1 2 1 1 1 0 0 0 0 0 0 0 0 1 1 1 1 0 0 0 0 1 0 0 0 0 0 0 0 1 1 0 0 0 2 1 0 1 0 1 0 0 0 0 0 1 0 0 1 0 0 1 2 0 0 1 0 0 0 0 0 1 2 2 0 0 0 0 1 0 0 0 2 0 2 0 2 2 2 2 0 0 0 0 2 0 2 2 1 1 1 0 0 0 1 0 1 1 0 1 1 2 1 1 0 2 1 1 0 0 2 0 1 0 1 0 2 0 0 0 0 0 1 0 1 2 0 1 0 1 0 0 0 1 0 1 1 2 1 2 2 0 0 0 1 1 1 1 1 1 1 1 0 0 0 0 0 0 0 2 0 2 0 0 0 0 0 0 0 1 0 0 2 0 0 0 1 0 0 0 0 1 0 0 0
125 1 1 0 0 0 0 2 0 0 0 1 0 0 0 0 0 1 0 1 1 1 0 2 2 0 0 0 0 0 2 0 2 1 1 0 2 0 0 0 0 0 0 1 1 1 0 0 0 1 1 1 0 0 2 0 0 0 1 0 0 2 0 1 1 1 1 0 0 0 0 0 2 2 1 2 2 0 2 1 1 2 1 1 1 0 0 0 0 2 0 0 2 2 1 1 0 0 0 0 0 1 0 0 2 1 2 0 1 1 0 1 0 1 1 1 1 0 0 2 2 0 0 2 0 0 0 1 2 0 0 0 0 0 0 0 0 1 0 1 1 0 0 0 0 0 0 0 0 0 0 0 0 0 1 0 0 0 0 1 0 0 0 2 2 2 0 1 0 0 1 0 1 1 0 0 0 1 1 1 0 2 1 1 0 1 1 0 0 0 1 0 2 1 2 2 0 0 0 0 0 0 0 1 2 0 1 0 1 1 0 0 0 0 0 2 0 0 2 0 2 1 2 2 0 1 1 1 0 0 1 1 1 1 1 1 2 2 0 0 0 0 2 2 2 2 0 0 0 0 0 0 0 0 1 2 2 0 0 0 0 0 0 1 1 0 0 1 1 1 0 1 0 1 0 0 0 1 2 0 0 0 1 1 0 1 1 2 0 2 1 2 2 2 2 2 2 1 1 1 0 0 1 1 0 0 2 0 1 0 1 1 1 0 1 0 2 0 0 0 1 1 1 0 0 0 0 2 1 0 2 1 1 2 0 0 0 1 0 0 2 1 1 0 0 0 1 0 1 1 1 1 0 2 2 0 0 0 0 2 2 2 1 1 0 1 1 2 1 1 1 1 1 1 0 1 0 1 1 1 0 0 0 0 0 0 0 0 0 0 0 0 0 0 1 1 0 0 0 1 0 0 0 1 1 0 0 0 0 0 0 0 0 0 1 0 0 1 1 0 0 1 0 1 0 2 0 1 1 0 0 0 2 2 2 1 0 2 0 0 1 0 1 2 1 2 1 1 0 0 1 0 2 2 2 2 0 1 0 1 2 0 0 0 1 1 1 1 2 0 1 0 2 2 1 0 0 0 1 0 0 1 1 1 2 0 0 1 0 0 0 0 0 2 1 0 1 1 1 1 1 0 2 0 1 2 2 0 1 0 1 1 0 2 2 0 0 0 0 2 2 2 0 2 0 2 1 0 0 2 0 2 1 1 1 1 0 0 2 1 0 1 0 1 2 1 1 2 0 0 0 0 0 1 1 0 0 1 0 1 1 0 1 0 1 0 2 0 0 0 0 1 0 0 0 0 0 2 0 1 2 0 1 1 1 1 0 2 0 0 0 0 1 0 0 0 1 0 0 0 0 1 1 0 0 1 1 1 2 2 0 0 0 0 2 0 0 1 0 0 0 0 0 0 0 1 1 1 0 0 2 2 1 1 0 0 0 1 2 0 1 1 0 2 1 1 1 0 1 0 0 1 1 2 1 1 0 1 1 0 0 0 0 1 0 1 0 0 0 0 0 0 1 0 0 1 1 0 0 0 2 0 1 1 1 1 0 1 0 1 0 0 0 1 1 0 0 2 1 1 0 1 0 0 1 1 1 2 2 0 1 0 0 1 0 0 0 1 0 1 0 0 1 2 0 2 0 0 0 0 1 0 0 0 0 0 1 0 0 1 1 1 0 2 0 0 0 0 0 0 0 0 1 1 0 2 0 0 1 1 0 0 1 0 1 1 1 2 0 0 0 0 2 1 1 0 0 0 0 0 0 1 0 0 2 0 2 1 0 2 0 2 2 0 2 0 1 1 0 0 0 1 0 0 0 0 2 1 1 1 1 0 1 1 1 2 0 0 2 2 2 2 0 1 0 0 0 0 0 0 0 2 2 0 0 0 0 0 0 0 0 0 0 0 0 0 0 0 1 0 0 1 2 0 0 0 1 0 0 0 0 0 0 0 0 1 0 0 1 1 0 0 0 0 0 0 0 0 0 1 1 0 2 0 0 0 0 0 1 2 0 1 0 1 2 2 2 0 0 0 0 2 0 2 2 0 2 2 0 0 0 1 1 1 2 0 0 0 0 0 0 0 2 0 1 0 0 1 0 0 0 0 0 2 0 1 1 1 0 0 0 0 1 0 1 0 0 0 0 1 1 1 1 1 1 0 1 1 0 1 1 1 0 0 1 2 2 0 1 0 1 0 0 0 1 1 1 2 0 0 0 2 1 2 0 0 0 0 0 1 0 1 0 2 0 1 0 1 1 0 0 0
126 0 2 0 0 0 0 2 0 1 0 1 1 1 0 0 0 1 1 1 1 1 0 1 1 1 1 1 0 0 1 0 1 1 0 1 1 2 0 0 0 1 0 0 1 0 0 1 0 0 0 1 1 1 0 0 0 0 1 1 0 1 0 2 1 1 1 1 0 0 0 0 2 2 2 2 2 0 2 0 1 1 0 0 2 0 0 0 0 1 0 0 0 0 0 1 1 1 1 1 1 0 0 0 2 0 2 1 1 0 0 2 1 2 2 2 2 0 1 0 0 0 2 0 0 2 0 0 1 0 0 0 0 0 0 0 0 0 0 1 2 0 0 0 0 0 0 1 1 0 0 0 2 0 0 1 1 1 0 1 1 1 0 2 1 2 1 1 0 2 0 1 0 2 1 0 0 1 1 1 0 1 0 0 0 0 0 1 0 0 0 1 1 0 1 1 1 0 0 1 0 0 0 1 2 1 2 0 1 0 1 2 1 0 1 1 1 0 2 0 2 1 2 2 0 0 0 1 0 0 1 1 0 0 1 0 0 1 0 0 0 0 2 2 2 2 0 0 0 0 0 0 0 0 0 2 0 0 0 0 0 0 0 1 1 0 1 0 2 0 0 2 0 0 0 1 0 0 2 0 1 0 0 0 0 1 0 1 0 1 1 1 1 2 2 1 2 0 0 1 1 0 0 0 0 0 0 0 0 0 0 2 1 1 1 1 2 0 0 1 0 1 0 1 1 0 1 1 1 1 2 1 0 0 0 0 0 2 1 1 0 2 2 2 1 0 2 1 1 1 1 0 0 2 1 1 1 0 0 0 0 0 1 0 1 1 0 2 2 0 0 0 2 1 1 0 0 1 1 1 0 0 0 0 0 1 1 0 0 1 0 1 0 0 2 0 0 0 0 0 0 0 0 2 1 0 0 0 0 0 0 0 0 0 1 0 1 0 0 0 0 1 0 1 0 2 0 0 1 1 0 0 0 0 0 1 0 2 0 0 1 0 2 1 1 2 0 2 0 0 0 0 1 2 2 2 0 2 2 0 1 0 0 1 1 1 1 2 1 1 2 0 1 1 2 0 0 0 2 1 1 2 1 1 1 2 1 1 1 0 0 0 0 0 1 0 2 2 2 0 0 0 2 2 0 0 0 0 1 0 1 1 2 0 0 0 2 0 1 1 1 2 0 2 0 2 1 1 1 1 1 0 1 1 1 0 0 0 0 0 2 2 0 1 2 2 2 1 1 0 0 0 0 1 1 1 1 0 1 1 0 0 1 1 1 0 2 2 1 1 1 2 0 0 0 0 0 1 0 1 2 0 1 0 1 0 1 1 0 0 0 1 1 1 1 0 1 1 1 0 0 1 1 0 0 1 1 1 1 1 1 0 0 0 0 0 0 0 0 0 0 0 0 0 0 1 1 0 0 0 1 1 0 0 0 0 0 1 1 0 0 1 0 1 1 1 1 0 1 0 1 1 1 2 1 1 0 2 2 0 0 0 2 2 0 2 1 1 0 0 0 0 1 0 1 1 1 0 0 0 2 0 2 0 0 2 1 1 0 0 0 0 0 1 1 0 0 2 0 0 0 0 0 1 0 1 1 1 2 1 0 0 0 1 0 0 0 0 0 0 0 0 0 2 0 1 0 0 0 0 0 0 0 0 0 1 2 1 0 2 1 1 0 1 0 0 0 1 0 0 0 0 1 1 0 0 0 0 0 0 0 0 2 0 0 0 2 2 1 2 0 0 1 1 1 0 0 1 0 1 1 1 1 0 0 2 0 1 0 1 1 2 0 1 1 1 0 0 1 1 1 1 0 0 1 0 1 0 0 1 2 1 0 0 0 2 1 1 2 2 2 2 0 2 0 0 0 0 0 0 0 2 2 0 0 0 0 0 1 1 0 0 0 0 0 0 1 0 2 0 0 1 1 0 2 0 0 0 0 0 1 0 0 0 0 1 0 0 0 1 0 0 1 0 0 0 0 0 0 0 0 0 1 0 0 1 0 2 0 2 0 2 1 1 2 2 2 0 0 0 0 2 0 1 2 1 0 2 1 1 1 0 1 1 2 0 0 1 2 1 0 1 2 0 2 0 1 2 0 0 1 1 1 1 1 0 0 0 0 0 0 0 1 2 2 0 1 2 0 1 0 0 1 2 1 0 1 1 1 1 1 0 0 1 0 1 1 0 1 0 0 0 0 0 0 1 1 2 0 1 0 1 0 0 0 0 0 1 0 0 0 0 1 2 0 0 0 0 0 0 2 2
127 1 1 0 0 0 0 1 0 1 0 1 0 1 0 0 1 1 0 2 2 0 0 1 1 2 2 0 1 1 1 2 1 1 0 0 2 2 1 1 1 0 0 0 1 2 1 0 0 0 0 0 2 2 0 1 0 1 0 0 2 2 0 1 0 0 0 0 0 0 0 0 2 2 1 2 2 1 2 0 1 2 0 0 2 0 0 2 2 2 2 2 0 2 0 0 0 0 0 1 0 1 1 0 2 0 2 2 2 0 0 2 1 2 2 2 2 0 1 1 1 0 1 1 0 0 0 1 2 0 1 1 0 0 0 0 0 0 0 0 1 0 0 0 0 0 0 0 0 0 0 1 1 0 2 0 0 1 0 0 1 0 2 0 1 2 0 0 0 2 0 0 0 2 0 0 0 0 0 0 0 0 0 0 0 0 1 2 1 0 1 0 2 1 2 1 2 0 0 1 0 0 0 1 2 0 2 0 1 0 2 2 1 0 1 1 0 0 2 1 1 1 1 1 0 1 1 2 2 2 0 0 1 1 0 1 0 2 0 0 0 0 2 2 2 2 0 0 0 0 0 0 0 0 0 0 1 0 0 0 0 0 0 1 0 0 0 0 1 0 0 2 0 1 0 0 0 0 1 0 0 0 1 1 0 1 1 2 0 2 2 1 0 1 2 0 2 0 0 1 0 0 1 1 1 1 1 0 1 0 0 0 2 0 1 0 2 0 0 1 1 2 0 1 1 0 1 2 2 2 2 2 1 1 0 0 0 2 0 0 0 1 2 2 0 1 1 1 1 2 1 0 1 1 0 1 1 0 0 1 1 2 0 0 0 0 0 1 2 0 0 0 1 1 1 0 0 2 1 1 0 0 0 0 0 0 0 0 0 1 0 1 2 0 2 0 2 1 0 0 0 1 0 0 0 0 0 1 1 0 0 0 1 0 0 0 0 1 0 0 0 2 1 1 2 1 1 1 2 0 2 0 0 1 1 1 0 0 0 0 2 0 2 2 0 1 0 2 0 0 0 1 1 2 1 1 0 1 0 1 1 1 1 0 0 0 0 0 2 0 1 0 0 0 2 0 1 0 1 0 1 1 2 2 1 1 1 2 1 0 0 0 1 1 1 0 1 2 2 0 0 0 1 1 0 1 1 0 0 2 0 0 1 0 0 1 0 1 1 1 1 2 0 0 0 0 0 0 0 2 0 1 0 0 0 1 1 0 0 1 0 1 0 0 2 1 1 1 1 0 0 0 1 1 2 1 1 0 0 1 1 0 0 0 0 0 1 1 1 0 1 2 2 0 0 0 2 0 0 0 2 0 1 1 1 0 0 0 0 0 0 1 0 0 0 0 0 0 0 0 0 1 0 0 0 2 2 2 2 2 0 0 0 0 2 0 0 1 0 0 0 0 0 1 1 1 2 1 0 0 1 1 0 2 0 0 1 1 0 0 1 0 0 0 1 1 1 0 0 0 0 1 0 0 0 0 0 1 0 0 0 0 1 1 1 2 1 1 2 2 0 2 1 1 0 0 0 0 1 1 1 0 1 1 0 0 1 2 0 1 0 0 1 0 0 1 0 2 0 0 0 1 0 2 0 2 1 2 2 0 0 0 0 1 0 0 0 1 1 0 0 0 0 2 0 0 0 1 1 0 1 1 0 0 0 0 0 0 0 1 1 1 0 0 0 0 0 0 0 0 0 0 1 0 0 1 2 0 0 0 0 0 1 0 1 0 2 2 0 2 0 0 1 1 0 1 0 0 0 0 0 1 1 1 1 0 1 1 1 2 0 1 1 0 0 0 0 2 0 1 2 2 0 0 2 1 1 0 0 1 2 1 1 1 1 2 0 0 2 1 1 1 0 1 0 0 0 0 0 1 1 0 2 0 0 2 2 1 1 1 1 0 0 0 0 0 0 0 0 0 0 1 0 0 2 0 0 0 1 1 0 1 0 1 0 0 0 0 2 0 1 0 1 1 0 1 0 0 1 1 2 0 2 0 1 1 0 0 1 1 1 2 1 1 2 2 2 0 0 0 0 2 1 2 2 0 1 2 1 1 1 1 1 0 1 2 2 0 1 1 0 0 1 2 2 0 1 1 1 1 0 0 0 2 0 0 0 2 0 0 0 2 1 0 0 1 0 1 1 2 0 0 1 2 1 0 1 2 0 0 0 0 2 0 1 1 1 0 1 0 0 0 0 0 0 1 1 2 0 0 0 2 2 2 0 0 0 0 1 1 1 1 0 1 1 0 0 0 1 0 0 0
128 1 1 0 1 0 2 1 0 0 1 1 0 0 0 0 0 1 1 1 1 0 0 1 1 0 0 0 0 1 1 1 2 1 0 2 2 2 0 0 0 0 0 0 1 0 1 0 1 0 0 0 1 1 0 1 0 0 1 1 0 1 0 2 0 0 0 0 0 0 2 1 1 1 2 1 1 0 2 0 1 2 0 0 2 0 0 1 1 2 1 2 1 1 0 1 0 0 0 2 0 0 2 0 2 0 2 1 1 0 0 2 2 2 2 2 1 0 0 2 2 0 1 1 1 0 0 1 2 0 1 1 0 0 0 0 0 0 0 0 1 0 1 0 0 0 1 0 0 0 0 0 0 1 0 0 0 0 0 1 1 1 1 1 1 2 0 2 0 0 2 0 1 1 1 0 0 1 0 1 0 1 2 2 0 2 2 1 0 1 1 1 0 0 1 1 1 0 0 0 0 0 1 0 2 0 2 0 1 0 0 2 1 0 0 2 0 0 2 1 1 0 2 2 0 1 1 1 1 1 0 1 0 0 2 0 0 2 0 0 0 0 2 2 2 2 0 0 0 0 0 0 0 0 0 2 0 1 0 0 0 0 0 2 2 0 1 0 2 1 0 1 0 1 1 0 0 1 1 0 1 0 1 1 0 2 1 1 0 2 2 2 0 2 2 0 2 0 0 1 0 0 0 0 0 0 0 1 1 0 0 1 2 0 1 0 2 1 0 1 1 2 1 1 0 0 0 1 0 1 1 0 0 1 1 0 0 1 1 1 0 1 2 2 0 1 1 0 0 0 1 0 1 1 0 0 0 0 0 0 0 0 0 0 0 2 0 2 2 1 0 0 1 1 1 0 0 1 0 2 1 1 0 0 1 1 1 0 0 0 0 0 1 0 1 1 0 0 0 0 0 0 0 2 1 0 0 0 1 1 1 1 2 0 0 2 0 1 0 0 0 1 1 0 0 2 0 1 1 0 0 2 0 0 0 1 0 0 0 1 1 0 2 1 1 2 1 1 1 0 0 0 0 1 0 0 0 2 0 1 0 1 0 1 0 1 1 1 1 0 1 0 1 1 2 0 1 0 2 0 1 1 2 2 0 2 2 1 0 1 0 0 0 1 1 0 1 1 1 1 1 0 2 1 1 0 1 0 0 1 0 1 1 0 0 1 0 0 0 1 1 2 1 2 0 1 0 0 0 2 0 1 2 1 0 1 1 0 0 1 1 1 0 1 2 1 1 1 1 0 0 0 1 2 0 1 0 0 1 0 0 0 1 1 1 1 1 1 1 0 1 1 1 0 1 1 2 2 0 1 1 0 1 1 1 1 1 0 0 0 0 0 1 0 1 0 0 0 0 0 0 1 1 0 0 2 1 0 1 1 1 0 0 1 0 1 1 0 0 0 0 0 0 0 0 0 1 0 0 0 1 1 0 0 0 2 1 2 1 0 1 0 0 0 2 0 2 0 0 0 0 1 0 1 0 0 0 2 2 0 0 0 1 0 1 1 0 1 1 0 0 0 0 1 0 0 0 0 0 0 1 1 2 0 0 1 1 1 1 0 0 0 1 2 0 1 0 1 0 0 0 0 0 1 1 2 1 1 1 0 1 0 0 0 1 1 0 2 2 0 0 0 1 2 0 2 0 2 2 0 0 0 0 0 0 2 0 0 0 0 0 0 0 0 0 1 0 0 0 0 0 0 1 1 0 2 0 0 0 2 0 0 2 1 1 0 2 1 0 0 0 0 2 0 0 0 0 0 1 1 0 1 1 1 1 1 0 2 0 2 0 2 1 0 1 0 0 1 0 0 1 2 0 1 0 0 1 0 1 2 2 0 0 0 0 1 0 0 2 2 2 1 0 1 0 0 0 0 0 0 1 1 2 0 0 1 0 0 2 0 0 2 1 1 1 1 1 0 0 0 0 2 1 0 1 1 0 0 0 0 1 0 0 0 0 1 1 0 0 2 1 0 0 1 0 1 0 1 2 2 2 0 1 0 0 1 0 0 1 1 1 1 0 1 2 2 2 0 0 0 0 2 0 1 2 0 1 2 1 2 1 1 0 1 1 1 2 1 2 2 0 0 1 2 0 0 1 1 0 0 0 1 1 2 0 1 0 1 0 0 0 0 1 0 0 0 0 0 0 0 2 0 2 1 0 0 0 1 0 0 0 0 1 1 0 0 0 0 2 0 1 0 0 0 0 1 0 0 2 0 0 0 1 1 0 0 0 0 0 1 0 0 0 1 0 0 0 0 1 0 1 1
129 1 0 0 0 0 2 1 0 1 1 1 0 0 0 0 0 1 1 1 1 0 2 2 2 0 0 0 1 2 0 1 0 0 0 0 2 2 0 0 0 0 0 0 2 0 1 0 1 1 1 1 0 0 1 1 0 0 1 2 0 0 0 2 0 0 0 1 0 0 1 2 1 1 2 1 1 0 1 0 1 2 1 2 1 0 0 0 0 2 0 0 0 2 0 1 1 0 0 1 0 0 0 0 2 1 2 1 1 0 0 2 0 2 2 2 2 0 0 0 1 0 0 2 0 0 0 1 1 0 1 1 0 0 1 0 0 1 0 1 1 0 0 0 0 0 0 0 0 0 0 0 0 2 0 0 0 0 0 1 1 0 1 1 2 2 1 1 0 1 0 1 0 1 2 0 0 1 1 1 0 2 2 2 0 2 2 1 0 0 2 1 2 2 2 1 2 0 0 1 0 1 0 1 2 0 2 0 1 0 0 0 1 1 0 2 0 0 1 1 1 0 2 2 0 2 2 2 0 0 0 0 0 1 2 0 1 2 0 0 0 0 2 2 2 2 0 0 1 1 1 2 0 0 0 2 2 0 0 0 0 0 0 2 1 0 1 1 2 1 1 0 0 0 0 0 0 0 0 0 0 1 0 0 1 1 1 2 0 2 1 2 0 1 2 0 1 1 0 2 0 0 0 0 0 0 0 0 1 0 0 1 1 0 1 0 1 0 0 2 0 2 1 0 1 0 1 0 0 1 2 2 1 1 0 0 0 0 0 0 0 1 1 1 0 2 0 0 1 0 0 1 0 0 0 0 0 0 0 1 1 1 1 0 1 1 0 2 2 0 0 0 0 0 0 0 0 0 1 1 1 1 0 1 0 1 1 1 1 0 0 0 1 0 2 1 0 0 1 1 0 1 0 1 0 0 1 1 0 0 0 0 1 0 0 1 0 0 0 0 0 2 0 1 1 2 1 0 1 0 1 0 0 1 1 1 0 0 0 0 2 0 2 0 0 2 0 1 0 0 0 1 1 1 1 1 0 2 1 1 1 2 0 1 1 1 1 1 2 1 2 1 1 1 2 0 2 0 1 1 2 1 0 0 2 0 0 1 1 0 1 0 2 0 1 0 0 2 2 0 0 0 1 1 1 0 2 0 0 1 0 1 1 1 1 0 0 1 0 1 1 2 0 1 0 1 1 1 1 1 1 1 1 1 0 0 0 0 1 0 1 2 0 0 1 1 0 1 1 0 0 0 1 2 1 0 0 1 0 1 0 1 1 0 0 1 0 1 1 0 1 1 1 0 1 1 2 2 0 2 2 0 2 2 1 1 2 1 1 1 0 0 1 0 1 0 0 1 1 2 1 1 2 0 0 1 1 1 2 2 0 0 0 1 1 1 0 0 0 0 0 0 0 0 0 0 1 2 0 0 1 1 0 0 0 1 1 0 0 0 0 0 0 1 1 0 0 0 1 0 1 1 0 1 0 0 0 1 1 0 0 0 1 0 2 1 0 1 0 0 1 0 0 0 0 2 2 0 0 0 2 0 1 1 1 1 0 2 0 0 2 2 1 1 1 0 1 1 0 0 0 0 0 0 2 2 1 2 2 1 0 0 0 0 0 0 0 1 1 0 0 0 0 2 0 2 0 1 1 0 1 1 0 0 0 0 1 0 1 1 0 0 1 0 0 0 0 0 0 0 0 0 0 1 0 0 1 0 0 0 0 0 2 0 1 0 2 0 0 1 1 0 2 0 0 0 0 0 1 1 0 1 1 0 0 2 0 2 1 1 1 1 1 1 1 1 1 1 0 0 0 1 0 0 0 0 1 0 1 0 1 0 0 0 0 2 0 0 2 1 1 1 0 1 0 0 0 0 0 0 1 1 1 1 0 0 0 0 0 0 0 0 0 0 0 0 0 1 0 0 0 2 0 0 2 0 1 0 0 0 0 0 0 0 0 1 0 0 1 0 1 0 1 0 0 0 0 0 0 1 2 0 2 0 0 0 0 0 2 1 2 2 1 2 2 2 2 0 0 0 0 2 1 1 2 0 1 1 0 1 0 0 0 0 0 2 2 2 0 2 0 2 1 0 1 0 0 2 1 1 0 1 0 2 0 1 1 2 0 0 0 0 0 0 1 2 0 1 0 1 1 0 0 1 1 0 2 2 0 0 0 1 0 0 2 1 1 0 2 0 1 0 1 0 1 0 1 1 1 0 0 1 2 2 0 1 1 0 0 2 0 0 0 1 0 0 0 0 0 0 2 2
130 0 1 0 1 0 1 2 0 1 0 0 0 1 0 0 0 2 2 0 0 1 1 2 2 0 0 0 0 1 1 0 1 1 2 2 2 1 0 0 0 0 1 0 2 1 0 0 1 0 0 2 0 0 0 1 0 0 1 0 0 2 2 2 0 0 0 0 0 0 0 0 2 2 2 2 2 0 1 0 1 2 1 1 1 0 0 1 1 2 0 1 2 1 1 2 0 0 0 2 1 0 1 0 2 0 2 0 0 0 0 2 0 1 2 2 1 0 1 1 1 0 2 0 0 2 0 1 1 1 1 1 0 0 0 0 0 1 0 0 1 0 0 0 0 0 0 0 1 1 0 0 0 0 1 1 1 1 0 0 1 0 2 0 0 2 0 1 1 1 0 1 0 2 1 0 0 1 1 1 0 2 1 1 0 1 1 0 0 0 1 0 2 1 2 2 1 0 0 0 0 1 1 0 2 0 2 1 1 1 0 1 1 0 0 2 0 0 1 1 1 0 2 2 1 0 0 2 0 1 0 0 0 0 2 0 0 2 0 0 0 0 2 1 2 2 0 1 1 1 0 0 0 0 0 0 0 1 1 1 1 1 0 1 0 0 1 1 0 0 0 1 1 0 0 0 1 1 2 0 1 0 2 2 0 2 2 2 0 2 1 0 1 2 1 1 1 0 0 2 0 0 0 0 0 0 1 0 1 0 1 1 1 0 1 0 2 0 0 0 1 1 0 2 1 0 1 1 0 0 1 0 1 1 0 0 0 2 0 0 0 0 1 2 0 1 1 0 0 0 0 2 1 2 0 2 2 0 0 2 2 2 0 0 0 1 0 2 2 0 0 0 1 1 0 0 0 2 2 0 0 1 0 1 2 0 1 0 0 0 0 0 0 0 2 0 0 0 1 1 0 2 0 1 0 1 0 0 0 0 0 0 2 0 0 1 0 0 1 0 0 0 1 1 2 2 0 0 2 0 0 1 0 1 1 2 0 0 0 0 2 0 1 0 1 2 0 0 1 0 0 1 1 1 1 1 0 2 1 0 1 2 1 0 0 1 2 0 2 0 0 0 0 0 1 0 0 0 2 2 2 2 2 2 0 2 2 1 0 0 1 1 1 1 2 0 2 2 1 0 1 1 1 1 0 1 2 1 0 1 0 1 1 0 1 0 0 2 0 2 2 2 1 1 0 1 0 0 0 2 0 1 1 1 0 0 0 0 0 1 1 1 0 0 1 1 1 1 2 0 0 0 1 2 1 0 0 0 2 0 0 0 1 0 0 1 0 0 1 0 0 1 0 0 0 0 1 0 0 0 1 0 1 0 1 0 1 0 0 0 0 0 0 0 0 0 0 1 2 2 0 0 0 0 0 2 1 0 1 1 1 0 0 0 1 0 1 0 0 0 0 0 2 2 2 0 0 2 0 0 0 1 0 1 0 0 1 1 0 1 0 0 0 0 0 0 0 0 0 0 0 0 0 0 0 0 0 1 0 0 0 0 2 2 0 2 0 2 0 0 0 0 1 0 0 0 2 0 0 0 0 0 2 0 0 2 0 1 0 1 0 0 1 2 1 0 0 2 0 0 0 1 0 1 0 1 1 1 2 1 1 0 0 1 0 0 0 0 0 0 0 0 1 2 0 1 0 0 0 0 0 0 0 0 0 0 0 0 1 1 0 0 0 0 0 1 0 0 0 0 0 0 0 0 0 0 2 0 1 0 0 0 1 1 0 1 1 2 0 1 0 0 2 0 0 1 1 0 1 1 1 2 0 1 1 1 1 2 1 2 0 1 1 1 2 1 1 1 0 0 1 1 0 0 0 0 1 0 1 1 2 0 1 1 1 1 1 0 2 1 1 2 0 0 0 0 0 0 0 0 2 0 2 2 0 0 0 0 0 0 0 0 0 0 1 0 0 0 0 0 0 2 1 0 1 1 0 0 0 0 1 0 1 0 0 0 1 0 2 1 1 0 1 0 0 1 0 1 1 1 2 0 2 0 0 0 1 0 1 1 1 2 1 1 2 1 2 0 0 0 1 1 0 2 1 1 1 2 1 2 2 0 1 1 2 0 0 1 1 0 0 1 2 0 0 0 1 2 0 0 0 0 0 1 0 1 1 0 0 0 0 0 1 2 2 2 0 0 0 1 1 0 1 0 1 0 2 1 0 0 0 0 0 2 0 1 1 0 1 1 0 0 0 0 0 0 1 1 1 0 0 1 0 1 0 0 0 0 0 2 0 0 0 1 1 0 0 0 2 1 2 1
131 0 1 1 0 0 2 1 0 1 0 1 0 1 0 0 1 0 1 1 1 0 1 2 2 0 0 0 1 1 1 0 2 1 2 1 2 1 0 0 1 0 0 0 2 0 0 0 0 0 0 1 0 1 0 1 0 0 1 0 0 2 0 0 0 2 2 1 0 0 0 0 2 2 2 2 2 0 2 0 0 1 0 0 2 0 1 1 1 2 0 1 1 2 1 2 0 1 1 1 1 0 2 0 2 0 2 0 0 0 0 1 1 2 2 2 2 0 0 2 2 0 2 0 2 0 0 0 1 0 0 0 0 0 0 0 0 0 0 0 1 0 0 0 0 0 0 0 0 0 0 0 0 0 0 0 0 0 0 2 2 2 2 0 2 2 1 0 0 2 0 0 1 1 1 0 0 2 2 2 0 2 1 1 0 1 1 0 0 0 0 0 1 1 2 2 1 0 1 1 0 0 1 0 2 0 2 0 0 1 0 2 1 0 0 2 0 0 2 0 2 0 1 2 0 1 1 0 0 0 0 1 1 0 1 0 0 1 1 1 0 1 2 2 2 2 0 1 1 1 1 1 1 1 0 2 0 1 1 0 0 0 0 1 1 0 0 0 2 1 1 0 1 0 0 0 0 0 2 0 2 0 1 1 0 1 1 1 0 2 2 2 1 2 2 1 2 1 1 2 0 0 2 2 0 1 1 0 0 0 0 2 2 0 1 0 2 1 1 0 0 2 2 1 2 0 1 2 1 1 1 0 1 0 0 0 1 0 0 1 1 1 1 2 0 1 1 1 1 0 0 0 1 2 1 0 1 0 0 0 0 1 1 1 0 1 1 2 1 0 1 1 2 2 1 0 0 2 1 1 0 2 0 0 0 0 0 0 0 0 0 0 0 0 0 2 0 0 0 0 0 0 0 0 0 1 0 0 0 0 0 0 0 1 1 0 1 0 1 0 0 1 0 1 0 0 0 1 2 0 0 1 1 1 1 0 0 2 0 1 1 0 1 0 2 0 0 1 0 0 0 0 1 1 1 1 0 2 1 1 1 1 0 0 0 1 1 1 1 0 2 0 1 1 1 0 0 0 2 0 0 1 1 1 1 1 1 2 1 0 0 0 0 2 2 0 0 2 2 0 1 0 1 1 0 1 1 0 0 1 0 1 1 1 1 0 0 1 0 1 1 2 1 2 1 2 1 0 0 2 0 2 1 0 0 1 0 0 0 1 1 1 0 0 2 2 0 2 0 0 0 0 1 2 0 1 0 1 1 1 1 0 0 0 0 0 1 0 0 0 0 0 0 0 0 1 1 1 0 1 1 0 1 1 1 0 1 0 0 0 0 0 1 0 0 0 1 1 1 0 0 2 1 0 0 1 0 0 1 1 0 0 0 0 1 0 0 1 1 0 0 0 0 1 1 0 1 1 0 0 0 0 0 1 0 0 0 0 0 0 0 1 0 2 2 1 2 0 1 0 0 2 0 1 0 0 0 1 0 0 0 0 0 1 1 2 0 1 1 1 0 1 0 0 1 0 0 0 2 2 0 0 1 1 2 2 0 0 0 0 0 0 0 1 1 0 1 2 0 1 0 1 0 1 2 2 1 2 2 0 1 0 0 0 0 1 0 0 0 0 0 0 0 1 0 1 0 2 2 0 1 1 0 0 0 0 0 0 1 1 0 0 0 1 0 1 0 1 0 2 2 1 0 0 0 0 2 0 1 1 0 1 1 0 1 0 2 1 0 2 0 0 2 0 0 0 0 0 1 1 1 2 1 0 0 1 0 0 0 2 0 2 2 0 2 0 0 1 0 0 1 1 0 0 0 0 0 1 2 0 1 0 1 1 1 2 0 0 2 1 1 2 0 0 0 0 0 0 0 0 0 2 2 1 0 1 0 0 1 0 0 1 0 0 0 0 0 0 0 0 0 2 0 0 2 0 0 0 0 0 2 0 1 0 1 0 2 0 2 0 2 0 2 1 0 2 1 0 0 0 1 1 2 0 0 0 1 0 1 0 2 2 0 1 2 1 1 0 0 0 0 2 0 2 2 1 1 0 0 2 0 1 1 0 1 1 2 1 1 1 0 1 1 2 0 0 1 2 0 0 0 0 1 1 0 2 2 1 2 0 0 0 0 0 1 2 0 0 0 0 2 0 2 1 2 0 1 1 0 0 0 0 1 1 0 0 0 0 0 1 0 0 0 0 0 1 0 0 2 0 0 0 1 2 0 0 0 0 0 1 0 0 0 0 0 0 0 0 2 0 1 0
132 1 2 0 0 0 1 2 0 0 0 1 0 2 0 0 0 0 1 1 1 0 0 2 2 1 1 0 0 0 1 0 1 1 0 1 1 1 0 0 0 0 1 0 1 1 0 0 0 0 0 1 1 2 0 0 0 0 2 0 1 2 0 0 0 0 0 0 1 1 0 0 2 2 2 2 2 0 2 2 0 2 0 0 1 0 0 0 0 2 0 0 1 1 0 1 0 2 2 2 2 0 0 0 2 0 2 1 1 0 0 2 0 0 1 1 0 0 0 2 2 0 2 0 0 1 0 0 2 0 1 1 0 0 0 0 0 0 0 1 0 0 0 0 0 0 0 0 0 0 0 1 0 0 0 1 1 0 0 2 1 1 2 0 0 2 0 0 1 0 1 1 1 2 0 0 1 0 0 0 0 0 1 1 1 2 1 1 0 0 1 1 2 2 2 2 1 0 0 1 0 0 0 0 2 0 2 1 0 0 2 2 2 0 0 2 0 0 1 1 1 0 2 2 0 2 2 2 0 0 0 1 0 0 2 0 0 2 0 0 0 0 2 2 2 2 0 0 0 0 0 0 0 0 1 2 2 0 0 0 0 0 0 2 1 0 0 1 2 2 0 1 1 0 0 0 0 1 2 0 0 0 0 0 0 0 0 1 0 2 1 0 1 2 2 1 2 0 0 2 0 1 0 0 0 0 1 0 1 1 0 2 2 0 0 0 2 0 0 1 0 2 1 1 1 0 0 1 1 1 2 1 1 0 0 1 1 1 0 1 0 1 1 2 1 1 1 1 1 0 0 2 0 2 1 1 1 0 0 0 1 1 1 1 1 0 0 2 2 0 0 0 2 1 1 1 1 2 1 1 0 2 0 0 2 1 0 0 0 0 0 0 0 0 2 0 0 0 0 1 0 2 0 0 0 0 1 1 0 0 0 0 1 0 0 0 0 0 0 0 0 2 0 0 0 2 0 0 0 0 0 0 0 1 1 1 0 0 0 0 1 0 2 2 1 2 1 0 0 0 0 0 1 1 1 1 0 2 0 2 0 2 0 1 0 1 1 1 1 0 1 0 2 2 2 0 2 0 2 0 1 2 0 0 2 1 0 0 0 0 2 2 0 1 0 0 1 1 1 0 1 1 2 1 0 0 1 0 0 2 0 0 0 0 0 0 0 0 0 2 2 1 1 1 1 1 1 0 0 1 0 1 2 1 2 0 1 0 1 2 0 0 0 1 2 1 1 1 1 0 0 0 0 2 0 0 0 0 2 0 0 0 1 0 0 1 0 0 1 0 0 1 1 0 1 1 2 1 0 0 1 0 0 0 0 0 1 0 0 0 0 1 1 0 0 0 1 0 0 0 0 2 2 0 0 1 2 1 2 2 1 0 0 1 1 1 0 2 1 1 0 0 2 2 2 0 0 0 0 0 1 2 0 2 0 0 0 1 1 1 0 1 0 1 1 0 1 0 0 0 0 2 1 1 1 0 0 1 1 0 0 0 2 1 1 2 0 1 0 0 1 0 0 0 1 0 0 0 1 1 1 1 2 0 0 2 0 0 0 0 0 0 1 2 1 0 0 2 0 1 0 1 0 1 1 2 1 0 1 1 1 0 1 0 0 0 0 1 1 0 0 0 0 2 0 0 0 1 1 0 1 1 0 0 0 0 1 0 0 1 0 0 0 0 0 1 0 1 0 0 0 0 0 0 0 0 0 0 0 0 2 1 1 0 0 1 1 0 0 1 1 0 2 0 0 1 0 1 0 1 0 0 1 0 0 1 0 2 2 2 0 0 1 1 2 1 1 1 0 0 1 2 0 1 0 0 1 0 1 1 2 0 1 1 1 2 0 0 2 2 2 2 0 1 0 0 0 0 0 0 0 2 1 1 0 0 0 0 0 0 0 0 0 0 1 0 0 1 1 0 0 2 1 0 1 0 1 1 0 0 2 0 0 0 0 0 1 1 1 2 0 0 0 2 0 2 0 1 1 1 1 1 2 0 0 0 0 1 0 2 0 2 1 2 2 1 2 0 0 0 0 2 0 2 1 1 0 2 2 1 1 2 1 0 1 1 1 1 2 1 0 1 2 1 0 0 2 1 0 1 0 0 1 1 0 1 2 1 0 0 0 0 2 0 0 1 0 0 0 0 0 0 1 1 2 0 1 2 0 0 0 0 0 0 1 2 2 0 2 0 0 0 0 0 1 0 1 0 2 0 0 0 1 1 0 1 1 0 0 1 0 1 1 2 0 1 0 0 0 0 2 1
133 0 2 0 0 0 1 1 2 0 0 0 0 1 0 0 0 2 1 2 1 1 1 0 1 1 1 0 0 1 0 0 1 2 0 1 2 1 0 1 0 1 0 0 1 0 0 0 0 0 0 1 0 0 1 1 0 0 0 2 0 0 0 1 0 1 0 0 0 0 0 1 2 2 1 2 2 0 1 0 2 2 0 0 1 0 0 0 0 1 0 0 1 2 1 1 0 1 1 1 1 0 0 0 2 0 2 2 2 0 0 2 0 0 2 2 1 0 2 0 0 0 0 2 0 0 0 0 2 0 1 1 0 0 0 0 0 0 0 0 1 0 0 1 0 0 0 0 1 1 0 0 0 0 0 0 0 1 1 1 1 1 1 1 1 1 0 0 1 1 1 1 1 1 1 0 0 2 2 2 0 2 1 1 0 1 1 0 0 0 1 0 2 1 2 2 0 0 0 0 0 0 0 0 2 0 2 1 1 0 0 1 1 0 0 2 0 0 2 0 2 0 2 1 0 2 1 1 0 0 0 0 0 1 1 0 1 2 0 0 0 0 2 2 2 2 0 0 0 0 0 0 0 0 0 1 0 1 0 0 0 0 0 1 1 0 0 1 2 2 0 2 0 0 0 0 0 1 1 0 0 1 0 0 0 1 0 1 0 1 1 1 2 2 2 2 2 0 0 2 0 0 0 0 0 0 1 0 0 0 0 1 1 1 0 0 1 1 1 0 0 2 0 2 0 0 0 1 0 0 1 0 0 1 0 0 0 2 0 0 0 0 0 1 0 1 1 0 0 2 2 0 0 2 1 1 1 0 0 1 1 1 2 0 2 0 1 2 0 0 2 2 1 1 0 0 0 2 0 2 0 0 0 0 1 2 1 0 0 0 0 0 2 0 2 0 0 1 1 0 0 1 0 2 2 0 0 1 0 0 0 0 0 0 2 0 2 0 0 0 2 0 0 1 0 0 0 1 0 0 0 0 1 2 2 0 0 2 0 0 1 0 2 0 1 1 0 0 0 2 0 0 0 2 0 0 0 1 0 1 1 1 1 1 1 1 1 0 2 0 0 0 1 1 0 1 0 0 2 1 1 0 1 1 1 1 1 1 1 0 1 1 0 1 0 0 0 1 1 0 1 1 1 1 0 1 1 1 0 1 1 1 1 1 1 0 0 0 0 1 1 1 2 1 0 1 1 1 1 2 0 1 0 0 0 0 1 0 1 1 1 1 0 0 0 1 0 2 0 0 0 0 0 1 2 1 1 1 1 0 0 0 0 2 2 0 2 1 1 0 1 0 0 0 0 1 1 0 0 0 0 0 0 0 0 0 0 1 0 0 0 0 0 0 0 0 0 0 0 0 0 0 0 1 0 2 0 2 2 2 1 0 0 1 1 1 1 0 0 0 0 0 0 2 2 0 2 0 0 0 1 1 0 2 0 0 1 1 0 1 0 0 0 1 1 1 1 0 1 0 0 2 1 1 1 1 0 1 0 0 0 0 0 0 1 1 0 2 0 0 0 1 1 0 0 1 1 0 0 0 1 0 1 1 1 1 0 2 0 1 0 0 0 1 1 0 0 2 0 1 0 1 0 1 0 2 1 1 1 0 0 0 0 0 0 1 0 1 1 0 0 0 0 2 0 1 0 0 0 0 1 0 0 1 0 0 1 0 0 2 1 1 0 1 0 1 1 1 0 1 1 1 1 0 1 0 0 0 0 0 0 0 2 1 0 0 2 1 0 2 1 1 1 2 1 0 0 1 0 1 0 0 2 0 0 0 0 2 0 2 0 2 2 0 1 0 1 0 0 0 0 1 0 1 1 1 0 1 1 1 1 0 1 1 1 2 0 0 2 2 2 1 0 0 0 0 0 0 0 1 0 1 2 1 0 1 2 0 1 0 0 0 0 1 0 1 1 0 0 0 0 2 0 0 2 0 0 0 0 0 1 0 1 0 0 1 1 0 2 0 0 0 0 1 0 1 0 0 0 0 1 1 2 0 0 0 0 0 0 2 0 1 1 1 1 1 2 0 1 2 0 1 1 1 2 2 1 1 0 0 0 0 0 1 1 1 1 0 1 1 0 0 1 1 2 0 1 1 1 1 0 0 0 2 0 0 0 0 0 0 0 1 1 0 0 0 0 0 0 1 0 0 1 1 1 0 1 1 1 2 1 0 1 0 1 1 2 0 2 0 0 0 0 1 0 0 1 1 1 0 0 1 1 2 1 0 1 0 0 2 0 0 0 1 0 0 0 0 1 0 0 0
134 0 2 0 0 0 0 2 1 0 0 0 0 0 0 0 0 1 1 1 1 0 1 2 2 0 0 1 0 0 0 0 1 1 0 1 1 0 0 0 0 0 0 0 1 0 0 0 0 0 0 1 0 1 0 0 1 0 1 0 1 2 0 1 1 1 1 0 1 1 0 0 1 1 2 1 1 0 2 0 0 2 0 1 1 0 0 0 0 2 0 0 1 2 1 2 0 1 1 1 1 0 0 0 2 0 2 2 2 0 0 2 0 0 1 1 0 0 1 1 1 1 1 1 0 0 0 1 1 0 0 0 0 0 1 0 0 0 0 1 0 0 0 0 0 0 0 0 2 2 1 1 1 0 0 0 0 0 0 0 0 0 1 1 0 0 0 0 0 1 0 1 0 1 1 0 0 0 0 1 0 1 2 2 0 2 2 1 1 0 1 0 2 2 2 2 0 0 0 1 0 0 0 2 2 0 1 0 0 1 1 0 2 0 0 2 1 0 2 0 2 0 1 1 0 1 1 1 0 1 0 0 0 1 1 0 0 2 0 0 0 0 2 2 2 2 0 0 0 0 0 0 1 0 0 1 1 0 0 0 0 0 0 1 1 0 0 0 1 0 1 2 1 1 1 1 0 0 1 0 0 1 0 0 0 1 0 1 1 2 1 2 1 2 2 1 2 1 1 2 0 0 1 1 0 0 2 0 2 0 1 2 2 0 0 0 1 0 0 1 0 1 1 0 0 0 0 2 2 1 2 0 1 0 0 0 0 1 0 1 0 0 0 2 1 0 2 0 2 1 1 0 1 1 0 0 0 0 0 1 1 1 2 1 1 0 0 2 2 0 0 0 0 0 0 0 0 2 1 1 1 1 0 0 0 1 1 1 1 0 0 0 0 0 2 1 0 0 0 1 0 1 0 0 0 0 1 1 1 1 0 0 1 1 1 0 0 0 2 0 0 0 1 1 0 1 0 0 2 0 2 0 2 2 2 1 0 0 0 1 1 0 1 1 1 1 0 1 0 0 0 0 1 2 1 1 0 1 0 1 1 1 0 1 1 1 1 1 2 0 1 0 2 2 2 0 0 0 2 2 2 1 1 1 1 1 0 1 0 0 0 0 0 1 1 0 2 2 2 0 0 0 1 1 0 1 2 0 1 0 1 1 0 1 1 0 0 1 1 1 1 2 0 2 0 2 1 1 1 0 1 0 2 1 0 0 1 0 0 0 0 2 0 0 2 2 1 1 1 0 0 0 0 2 0 0 0 1 1 1 1 0 2 1 1 1 1 1 1 0 1 1 0 0 0 0 0 1 1 0 1 0 1 1 1 0 1 0 0 0 0 0 0 0 0 0 0 0 0 0 0 1 0 1 0 2 1 1 2 2 1 0 0 0 2 0 0 0 0 0 0 0 1 1 1 1 1 0 0 0 1 1 0 1 0 1 0 0 1 0 0 1 0 1 2 1 2 1 0 0 0 2 1 2 1 1 0 1 1 0 0 0 1 1 1 2 0 1 1 0 0 0 0 0 0 2 2 0 0 0 0 0 1 0 0 1 1 1 0 0 0 0 1 1 0 0 0 2 0 2 0 2 0 1 1 2 0 2 1 2 0 0 0 0 0 1 0 0 0 0 0 0 0 2 0 0 1 0 0 0 0 0 0 0 0 1 1 0 0 1 1 1 0 0 0 0 0 0 0 1 1 1 0 1 0 1 1 0 0 0 0 0 2 0 1 0 2 2 0 1 0 0 2 0 0 0 0 0 1 1 0 1 0 2 2 0 2 1 1 2 0 1 2 0 1 0 0 0 0 0 0 1 0 0 0 0 1 0 0 2 2 1 1 1 1 1 1 1 1 0 0 0 0 1 1 0 0 0 1 0 2 1 1 1 0 1 0 1 2 0 0 0 0 0 0 0 0 0 0 1 0 1 1 0 2 0 0 0 0 0 1 0 0 0 0 0 1 0 2 0 1 0 2 1 0 1 0 1 1 1 1 1 2 1 0 1 0 0 0 1 0 0 1 1 2 2 2 0 0 0 0 1 0 1 1 1 1 2 1 1 0 2 0 0 0 2 2 1 2 1 1 0 2 1 1 0 1 1 0 0 0 2 1 1 1 1 1 1 1 0 0 0 2 0 1 1 0 1 0 1 1 0 2 1 1 0 0 1 0 0 0 0 2 0 0 0 0 0 0 0 0 0 0 0 0 0 2 1 0 0 0 2 1 1 1 1 2 0 0 2 0 1 0 1 0 0 0 0 1 0 2 0
135 0 2 0 0 0 2 1 0 0 0 1 1 2 0 0 1 1 0 2 2 0 1 2 2 0 0 0 1 1 2 0 1 1 0 1 1 0 0 0 0 0 0 0 0 1 1 0 0 0 0 0 1 1 0 1 0 1 0 0 0 1 0 1 0 0 0 1 0 0 0 1 2 2 0 2 2 1 2 1 1 2 2 2 0 0 1 0 0 2 0 1 2 1 0 1 0 0 0 2 0 0 0 0 2 1 2 0 1 1 0 1 0 1 1 0 1 1 0 1 2 0 1 1 0 1 0 1 2 1 1 1 0 0 1 1 0 1 0 0 0 0 2 0 0 0 1 0 0 0 0 0 0 2 1 0 0 0 1 2 1 1 1 1 2 2 1 0 1 0 1 1 0 0 0 0 0 2 1 2 0 2 1 1 0 1 2 1 0 0 2 1 1 0 1 2 0 0 0 0 0 0 0 0 2 0 1 0 1 0 1 1 0 0 0 2 0 0 0 1 1 1 2 0 0 2 0 1 0 0 0 0 1 1 1 0 1 1 1 1 0 1 2 2 1 1 0 0 0 0 0 0 1 0 0 2 2 0 0 0 0 0 0 1 1 0 0 0 0 0 0 2 1 1 0 1 0 0 2 0 1 0 0 0 0 1 0 0 0 2 1 1 2 2 2 2 2 2 0 2 0 1 1 1 0 0 0 2 1 0 1 1 2 1 2 0 2 0 0 0 1 1 1 1 1 0 1 0 0 1 2 1 1 1 0 0 0 1 0 0 0 0 1 2 0 1 1 0 0 0 1 0 0 2 2 0 0 0 0 0 0 0 1 0 1 0 0 1 2 0 0 0 0 0 0 0 0 2 1 1 0 2 0 0 0 0 0 0 0 0 0 0 0 0 2 0 0 2 0 0 0 1 0 1 1 0 0 1 0 0 0 0 0 0 1 0 1 0 1 0 0 0 1 1 2 2 1 1 1 0 1 0 0 1 1 2 0 0 0 0 1 0 2 2 0 1 0 0 0 0 1 0 1 1 1 1 0 2 1 0 1 2 1 1 0 1 1 2 2 1 2 2 0 0 2 0 0 0 1 0 1 2 0 0 2 1 0 0 0 1 1 0 0 1 1 0 1 2 2 0 0 0 1 1 0 2 2 0 0 0 0 2 1 0 0 1 0 0 0 1 1 1 0 1 0 2 1 0 0 2 0 2 1 0 1 0 0 0 1 2 0 0 0 1 1 2 1 0 2 0 0 0 0 1 1 1 1 0 1 2 0 0 0 2 2 0 2 1 1 0 1 2 0 0 0 0 2 2 0 1 2 0 1 1 1 0 1 1 1 1 0 0 2 0 1 0 0 0 0 0 0 2 0 1 0 2 1 1 1 1 1 1 0 1 1 1 0 1 1 0 0 0 1 1 1 1 1 2 0 0 0 0 0 1 0 2 0 0 0 1 0 0 0 1 1 1 0 0 0 0 1 1 0 2 0 0 0 2 2 0 0 0 1 0 2 1 1 1 0 0 0 1 0 1 1 0 0 0 0 0 0 1 2 1 0 1 1 0 0 0 0 0 0 0 0 0 0 2 0 1 0 2 0 1 1 2 0 2 2 0 1 0 1 0 1 2 0 2 2 0 1 0 1 2 0 2 0 0 0 0 1 0 0 0 0 0 1 0 0 1 0 0 1 0 0 0 0 0 0 0 0 0 2 0 0 1 0 0 0 0 0 0 1 0 1 1 1 1 0 1 1 0 1 2 1 0 0 0 0 0 1 0 0 0 0 2 0 2 1 2 0 1 1 0 0 0 0 1 1 0 0 1 0 0 1 0 0 1 1 1 1 0 1 1 1 2 0 1 2 2 2 2 0 0 0 0 0 0 0 0 0 2 2 0 0 0 0 0 1 0 0 1 1 1 1 1 1 0 0 0 0 2 2 1 0 2 0 0 0 0 2 0 1 0 0 0 1 0 1 2 1 0 2 0 0 0 0 0 0 0 2 0 1 0 0 1 1 0 2 2 1 2 1 2 2 2 2 0 0 1 0 2 0 0 1 2 0 1 0 0 0 0 0 0 0 2 2 0 2 2 0 0 2 0 1 0 0 1 0 0 0 1 0 2 0 0 0 0 0 0 0 1 2 2 2 2 0 2 0 2 0 0 0 2 2 0 2 2 0 0 0 1 1 0 1 1 1 0 1 0 0 1 0 0 0 2 0 0 2 0 0 0 1 2 0 1 1 0 0 0 0 0 0 1 1 0 0 0 1 0 1 0
136 1 0 0 0 0 1 2 0 2 0 0 1 2 0 0 1 2 0 1 1 0 0 2 2 1 1 0 0 0 1 1 2 2 0 2 1 1 0 0 0 0 0 2 2 1 0 0 0 0 0 0 0 0 1 2 0 0 2 0 1 1 0 2 0 0 0 1 1 0 0 0 2 2 0 2 2 0 1 0 1 2 1 1 1 0 0 0 0 2 0 0 0 1 0 1 0 0 0 1 0 0 1 0 2 0 2 0 1 1 0 2 0 1 2 2 2 0 1 1 1 1 1 1 0 0 0 0 1 0 1 1 0 0 1 1 0 1 0 1 1 0 0 0 0 0 1 0 0 0 0 0 0 0 1 0 0 1 0 0 0 0 0 2 0 1 0 1 0 1 0 1 0 2 0 1 0 0 0 0 0 1 0 0 0 0 1 1 0 0 1 1 2 2 2 2 2 0 0 1 0 0 1 0 2 0 1 1 1 0 0 1 2 0 0 2 2 0 2 0 2 0 2 2 0 1 1 2 0 1 0 0 0 0 1 0 0 2 0 0 0 0 2 1 1 1 0 0 0 0 0 0 0 0 1 2 2 1 0 1 0 0 0 2 2 0 1 0 2 1 0 0 0 1 0 0 0 1 1 0 1 1 0 0 1 0 0 2 0 2 1 2 1 2 2 2 0 0 0 0 1 0 0 0 0 0 0 2 1 0 1 1 1 0 1 0 2 0 0 2 0 2 1 0 0 0 0 1 1 0 2 2 0 1 0 0 0 0 0 2 0 1 1 0 0 1 0 0 1 2 2 0 0 2 2 0 1 0 0 1 1 1 2 1 1 0 2 2 2 0 0 0 0 0 1 0 0 2 2 0 0 0 0 0 0 1 1 1 1 0 0 0 0 1 2 0 1 1 0 0 0 0 0 1 0 1 0 0 0 0 0 0 1 0 1 0 1 0 1 1 1 0 1 1 0 2 1 0 1 0 0 0 0 0 0 1 0 0 0 2 1 0 1 0 1 0 0 0 1 0 0 0 1 2 1 0 0 2 1 1 1 1 1 0 0 1 1 1 2 1 1 1 0 0 0 0 0 0 1 0 1 1 0 0 2 2 0 0 0 0 1 1 0 1 0 0 1 1 1 1 1 1 1 0 1 1 2 1 0 1 0 1 1 0 0 0 0 0 1 1 1 2 1 1 0 0 0 1 1 1 1 1 1 1 1 0 1 0 0 0 1 2 0 1 0 2 0 0 2 0 0 0 0 2 1 0 0 0 1 1 0 0 0 1 1 0 1 1 1 0 1 1 0 0 0 0 2 1 0 1 1 0 0 0 0 0 0 0 0 0 1 0 1 0 1 1 1 0 0 1 0 1 1 0 0 1 1 1 2 2 2 0 1 1 0 1 1 0 0 0 0 0 0 1 1 0 2 1 0 0 0 1 0 0 0 2 0 0 0 0 0 1 0 1 2 1 1 0 1 0 0 1 0 2 0 0 1 2 2 0 0 0 1 1 1 2 1 0 1 1 0 1 1 0 0 0 2 0 0 0 2 0 2 1 0 1 1 1 0 0 0 0 1 1 0 1 0 2 0 0 0 2 0 1 1 2 1 1 1 1 1 0 0 0 0 1 0 1 0 0 0 0 1 2 0 2 0 1 1 0 2 1 1 0 0 2 0 0 1 1 0 0 1 1 0 0 0 1 0 1 1 1 0 0 0 0 0 0 2 2 0 0 0 0 0 0 2 2 0 2 0 0 2 0 0 0 0 0 0 0 0 0 0 0 0 2 0 2 0 1 1 2 2 0 1 0 1 0 1 1 1 1 0 0 1 0 0 0 0 1 2 1 1 1 1 2 1 1 2 2 2 2 0 1 0 0 0 0 0 0 2 0 1 1 0 0 0 0 2 0 2 0 0 0 1 1 0 0 1 0 0 1 0 0 2 0 0 0 0 0 0 1 1 0 0 1 0 0 1 1 1 0 1 0 0 1 0 2 2 2 2 0 1 0 0 0 0 0 0 1 1 1 0 2 2 1 1 0 0 0 1 2 1 1 1 2 1 2 1 1 1 1 1 0 1 1 1 1 2 1 0 1 1 1 2 0 1 1 0 0 1 0 1 1 1 2 1 1 0 1 0 1 1 0 0 1 0 0 0 0 2 0 1 1 1 0 1 2 0 0 0 1 1 0 1 1 1 0 1 0 1 0 0 0 1 0 2 1 2 0 1 2 1 2 0 0 0 0 0 1 0 0 0 2 0 1 0 1 1 0 2 1
137 1 2 0 1 0 1 2 1 0 0 0 0 0 0 0 0 2 1 1 2 0 1 2 2 0 0 0 0 0 1 0 2 2 0 1 1 1 0 0 1 0 1 0 2 2 0 0 0 0 0 0 0 0 0 0 0 0 0 0 2 2 0 1 0 0 0 0 1 1 0 0 2 2 0 2 2 0 2 0 0 1 1 1 1 0 1 1 1 2 0 1 1 2 0 2 1 0 0 0 0 0 1 0 2 1 2 0 1 0 0 2 1 2 2 2 2 2 0 0 2 0 1 1 0 1 0 0 1 0 0 0 0 0 0 0 0 1 0 1 1 0 0 0 0 0 0 0 0 0 1 2 0 0 0 0 0 1 0 1 2 1 1 1 2 2 1 0 1 2 0 2 1 1 0 0 1 1 0 0 0 1 0 0 1 1 1 2 1 0 2 0 2 2 2 0 2 0 0 1 0 1 0 0 2 0 2 0 0 1 0 1 0 1 0 2 0 0 1 1 1 0 2 2 0 2 2 1 0 0 0 0 0 0 2 0 0 2 0 0 0 0 2 2 2 2 0 0 1 1 1 1 0 0 1 2 0 0 1 1 1 1 0 1 1 0 0 0 2 2 0 2 0 0 0 0 1 1 1 0 0 0 1 1 1 1 0 0 0 1 0 0 0 1 2 0 2 0 0 1 0 0 0 0 0 0 0 0 1 0 0 1 1 0 2 0 2 0 0 0 1 1 0 2 0 0 0 2 0 1 2 2 1 1 0 0 0 1 0 1 1 1 1 2 0 0 2 0 1 1 1 0 0 2 1 1 1 0 0 2 2 2 0 0 0 1 0 1 2 0 0 0 0 0 0 0 0 2 2 0 0 2 0 0 0 1 1 0 0 0 1 1 0 0 2 0 0 2 1 1 0 1 0 1 0 1 1 0 0 0 0 0 2 0 0 0 0 0 0 1 0 0 0 1 0 2 2 0 0 0 0 0 0 0 0 1 1 1 0 1 1 1 2 0 0 2 0 0 1 0 0 0 1 1 1 1 0 2 0 2 1 1 1 0 0 0 0 1 2 0 0 0 1 1 1 1 1 0 2 0 1 2 2 2 1 0 0 2 2 0 0 0 0 1 0 0 1 1 1 1 1 1 1 0 0 2 2 0 0 2 0 0 1 0 0 1 0 0 0 2 2 1 2 2 1 2 1 1 1 1 1 1 2 1 0 1 0 0 0 0 0 2 0 2 2 2 1 0 2 1 0 1 1 2 1 1 0 1 1 0 0 0 0 0 0 0 2 2 1 1 1 1 0 0 0 0 1 2 0 0 2 0 1 1 0 1 1 2 0 0 0 0 1 0 0 0 0 0 0 0 0 2 0 0 1 2 0 0 0 1 1 0 0 0 1 1 1 2 1 0 0 0 1 0 1 1 1 2 0 0 0 1 0 2 0 0 1 1 0 0 0 1 0 1 2 1 1 1 0 1 0 2 1 1 0 0 0 2 2 0 0 0 1 0 2 2 0 2 0 0 0 0 2 0 0 0 1 0 1 1 0 1 1 1 1 1 0 2 1 0 0 0 0 1 1 0 0 1 0 1 0 1 0 1 1 2 1 1 2 0 0 0 0 1 0 1 0 0 0 0 0 0 0 2 0 2 0 1 0 0 2 0 0 0 0 1 0 0 0 1 1 1 0 0 0 0 0 0 0 0 0 0 0 0 0 1 0 0 2 0 0 0 1 0 1 1 1 1 0 1 1 0 1 2 2 0 0 0 0 0 1 1 0 1 1 1 0 1 0 2 0 2 1 1 2 1 0 0 1 1 1 1 0 0 1 0 0 0 0 2 2 0 2 2 2 2 0 0 0 0 0 0 0 0 0 0 0 0 1 0 2 1 2 1 0 0 0 0 1 0 0 0 0 0 1 0 0 0 0 2 0 0 1 0 1 0 0 0 0 0 1 0 0 0 0 1 1 0 2 0 1 0 0 0 0 0 0 0 1 1 1 1 0 0 0 2 0 0 0 2 0 0 1 2 2 2 2 0 0 0 0 1 0 1 1 1 0 1 0 0 0 0 0 1 2 0 1 0 0 0 0 0 2 1 1 0 1 0 0 0 0 0 0 2 0 0 0 2 0 0 0 0 1 0 0 2 0 2 0 0 1 0 1 1 1 0 1 0 0 0 0 0 1 1 0 0 0 0 1 0 0 0 0 0 0 1 0 1 1 1 0 1 1 2 0 0 0 0 0 2 0 0 0 0 0 0 1 1 2 0 1 0
138 1 0 0 0 0 2 1 1 0 0 1 0 1 0 0 0 1 1 1 1 0 0 1 1 0 0 0 1 1 0 0 2 2 0 0 2 1 0 0 1 0 0 0 1 0 0 0 0 0 0 0 0 0 0 1 0 0 1 1 2 1 1 2 0 0 0 0 0 0 0 0 2 2 1 2 2 0 2 0 1 1 0 0 2 0 1 0 0 2 0 0 1 2 1 2 0 0 0 1 0 0 0 0 2 1 2 0 1 1 0 2 0 1 1 1 0 0 0 2 2 0 2 0 1 1 0 1 2 2 0 0 0 0 2 2 0 0 0 1 0 0 0 0 1 0 0 0 1 1 0 0 2 0 2 0 0 1 0 1 1 1 0 2 0 0 0 0 1 1 0 0 1 1 1 0 1 0 0 0 0 1 0 0 0 0 0 1 0 0 2 1 2 2 2 2 1 0 0 0 0 2 1 0 2 0 1 0 1 0 2 2 1 0 0 2 0 0 0 2 0 0 2 2 0 1 1 1 0 0 0 0 0 0 2 0 0 1 0 1 0 1 2 1 2 2 1 0 1 1 1 1 0 1 0 1 2 1 1 0 0 0 0 1 1 0 0 0 2 2 0 2 0 1 1 1 0 1 1 0 0 1 0 0 0 1 0 2 0 2 1 0 0 2 2 0 2 2 2 2 1 0 2 2 1 0 0 0 0 0 0 0 2 0 1 0 2 0 0 0 0 1 1 1 1 0 1 1 0 1 1 0 1 0 0 0 0 1 0 0 0 0 2 1 0 0 1 0 0 0 0 1 0 0 0 0 0 0 0 0 1 1 2 1 1 0 0 2 2 0 0 0 0 0 0 0 0 1 0 2 0 1 0 1 0 1 1 0 0 0 0 0 0 0 1 1 0 1 0 0 0 0 0 1 0 1 1 1 0 0 0 0 2 0 0 0 0 1 1 0 1 0 0 2 1 1 1 0 1 0 0 0 0 2 2 0 0 0 0 0 2 0 2 0 2 0 0 0 0 1 1 0 1 2 1 1 0 2 0 2 1 1 1 0 1 2 2 1 1 0 0 0 2 2 2 0 0 0 1 0 1 2 0 0 2 1 0 1 1 0 0 0 1 1 1 0 1 1 1 0 1 1 1 0 1 1 2 0 1 0 1 1 1 1 1 1 0 0 1 1 1 2 0 1 0 1 0 0 0 2 0 1 2 1 0 1 1 1 1 1 0 1 0 1 2 1 0 1 1 0 0 0 0 0 2 2 2 0 1 0 0 1 0 1 1 0 2 0 1 0 0 2 0 0 0 1 2 0 0 0 0 0 1 1 0 1 1 1 0 0 0 0 0 0 0 0 0 1 1 1 1 1 1 0 0 2 2 1 1 1 0 0 0 1 1 0 1 0 0 0 0 0 0 0 0 1 2 2 0 0 1 1 0 1 0 0 1 0 1 0 0 0 0 0 1 1 1 0 0 0 0 2 0 0 0 0 0 1 1 1 1 0 2 1 1 2 0 1 1 0 0 2 0 1 0 0 0 0 1 1 1 0 2 1 0 1 1 2 0 0 1 1 0 2 1 1 0 1 0 0 0 0 0 0 1 2 1 1 1 0 0 0 0 0 0 1 0 2 1 0 0 0 0 2 0 1 1 0 0 0 1 0 0 0 0 1 0 0 0 1 1 1 0 1 0 0 0 1 0 1 1 1 0 1 0 0 1 0 0 0 0 0 2 0 0 0 2 1 0 2 1 2 2 0 0 0 0 0 0 0 0 1 1 0 0 2 0 0 0 2 0 2 0 0 0 0 0 1 0 0 1 1 0 0 0 0 0 0 1 1 2 0 2 1 1 1 0 0 0 0 0 0 0 1 0 0 0 0 0 0 0 2 1 1 1 0 0 1 1 0 0 0 0 0 0 0 0 0 0 1 0 1 2 0 0 0 2 0 0 0 1 1 0 0 0 0 0 0 2 0 1 0 1 0 0 0 0 1 1 0 0 0 0 0 0 2 0 0 0 1 1 1 0 2 2 2 2 0 0 0 0 2 0 1 1 1 1 2 0 1 0 0 1 0 1 1 1 1 1 0 0 1 2 0 2 0 1 1 0 1 0 0 2 2 0 1 1 0 0 1 0 0 2 0 0 1 0 0 0 1 1 1 0 1 2 0 2 2 0 0 0 0 1 0 1 1 1 1 1 0 0 0 0 0 0 1 1 0 1 0 0 2 0 0 0 1 1 0 0 1 0 1 1 1 0 0 1 0 1 0 2 0
139 1 0 0 0 0 2 2 1 0 0 0 0 0 0 0 0 1 0 2 1 1 0 1 1 0 0 0 0 0 2 1 1 1 0 1 1 2 0 0 1 1 0 1 2 1 0 0 0 0 0 0 1 2 0 2 0 0 2 0 0 2 1 2 0 0 0 2 0 0 0 2 2 2 2 2 2 0 2 2 0 2 0 1 2 0 1 0 0 2 0 0 2 1 1 1 0 0 0 2 0 0 0 0 2 1 2 2 2 0 0 2 1 2 2 2 2 0 2 0 0 0 1 1 0 1 0 1 2 1 0 0 0 0 1 1 0 0 0 1 1 0 0 0 0 0 0 0 0 0 0 0 1 1 0 0 0 2 0 2 2 2 2 0 0 2 0 1 0 1 1 0 0 1 0 1 0 1 1 1 0 1 0 0 1 1 1 2 0 2 0 2 1 1 1 1 1 0 0 0 0 0 0 1 2 1 2 1 2 0 0 0 1 0 0 2 1 1 2 0 2 0 1 1 0 0 0 1 0 0 0 0 0 0 1 1 0 1 1 1 0 1 2 2 2 2 0 0 0 0 0 0 0 1 1 2 1 0 0 0 0 0 0 2 2 0 0 1 1 1 0 2 1 0 0 0 0 1 2 0 0 0 0 1 0 1 0 0 0 1 0 1 0 2 2 0 2 1 0 1 0 0 0 0 0 0 0 0 0 0 0 1 1 1 2 0 2 1 0 0 1 2 0 0 0 0 0 0 0 1 2 0 0 1 0 0 0 1 0 1 1 1 2 2 0 0 2 0 1 0 0 1 0 2 2 0 0 0 0 1 2 2 1 1 0 0 0 2 1 0 1 1 1 0 0 1 0 1 0 2 1 1 0 1 1 0 1 0 0 0 1 1 0 0 2 0 0 0 0 0 0 0 0 2 0 0 1 1 0 0 1 1 1 0 0 0 0 1 1 0 0 1 0 0 1 2 0 1 0 0 1 0 0 0 0 0 0 0 0 0 1 0 1 1 0 2 0 0 1 0 0 0 1 2 2 0 1 2 1 1 1 1 0 0 0 0 0 1 2 1 1 0 1 1 0 0 0 0 2 1 1 1 1 1 1 1 1 2 1 0 0 0 0 1 0 0 2 2 2 0 0 0 2 2 0 0 2 0 1 0 0 2 1 0 0 0 0 1 0 1 1 2 0 1 0 2 0 0 0 2 0 2 0 0 1 0 1 0 0 1 0 1 0 2 2 0 2 2 0 0 0 0 1 2 1 1 0 1 1 1 1 0 0 0 0 0 1 1 1 0 1 1 0 0 0 1 1 2 0 1 2 0 1 1 1 0 1 1 0 0 0 0 0 0 1 0 0 2 2 0 0 2 2 0 0 0 2 1 1 1 2 2 1 1 1 1 1 0 0 0 0 0 2 2 2 0 0 1 0 0 2 2 1 1 0 0 1 0 0 0 0 1 0 1 1 1 1 0 0 0 1 1 0 1 1 0 0 1 1 0 0 0 2 1 1 2 0 1 1 0 1 2 0 0 0 0 2 0 0 0 1 1 2 2 1 2 1 1 0 1 0 0 1 2 1 1 0 1 0 0 0 1 0 1 1 2 0 1 2 0 0 0 0 1 0 0 0 1 1 0 0 0 0 2 0 1 0 0 0 0 1 0 0 0 0 0 0 0 1 1 1 1 1 1 0 0 1 0 0 0 0 0 1 0 1 0 0 0 1 0 0 1 2 0 1 0 2 2 0 1 0 0 2 0 0 0 0 0 0 0 0 0 1 1 1 1 0 2 0 2 0 2 1 1 2 1 0 0 0 0 1 1 0 0 1 1 1 0 0 1 2 1 0 0 0 2 1 0 2 2 0 2 0 0 0 0 0 0 0 1 0 2 2 0 0 0 0 0 0 0 0 0 0 1 0 1 1 0 0 0 0 2 1 1 1 1 1 0 0 0 0 0 1 0 1 1 1 0 0 2 0 0 0 1 0 1 0 1 1 1 1 1 2 1 1 1 0 1 1 2 0 1 1 1 1 1 2 0 1 1 0 2 0 2 2 1 1 1 0 1 0 2 0 0 0 2 2 1 2 2 0 0 2 0 1 0 1 1 0 0 0 1 0 0 1 0 0 1 0 0 0 1 1 1 1 1 1 0 0 0 1 0 2 0 0 0 1 2 0 0 0 0 0 2 0 1 1 0 1 0 1 0 0 0 1 2 0 0 1 0 0 1 1 1 0 1 1 0 1 2 0 0 0 1 0 0 0 0 0 0 1 0
140 1 2 0 0 0 0 1 0 0 0 1 1 1 0 0 0 1 1 1 1 0 0 2 2 0 0 0 1 2 0 1 1 1 0 2 1 2 0 0 0 0 1 0 1 1 1 0 0 1 1 1 1 1 1 1 0 0 1 1 0 0 0 0 0 0 0 1 0 0 1 1 2 2 1 2 2 0 2 0 2 2 0 1 2 0 0 2 2 2 2 2 1 2 1 1 0 0 0 2 1 0 1 0 1 1 1 0 0 0 1 2 1 2 2 2 2 1 0 1 2 0 0 2 0 1 0 1 2 1 0 0 0 0 0 0 0 0 1 0 0 0 0 0 0 0 0 0 1 1 0 0 1 0 0 0 0 1 0 1 0 0 1 1 0 2 0 0 1 1 0 1 1 1 0 0 0 0 0 1 0 0 1 1 0 1 2 2 0 0 1 2 2 1 2 1 2 0 0 1 0 0 0 1 2 0 2 0 0 0 0 1 1 1 0 2 1 0 1 0 2 1 2 1 0 1 1 2 1 1 1 1 0 0 2 0 0 1 1 1 0 1 1 1 1 1 0 0 0 0 0 0 0 0 1 2 1 1 1 0 0 0 0 1 1 1 0 0 2 1 0 1 1 0 1 1 0 1 2 0 1 0 1 1 1 1 0 0 0 1 1 1 1 2 2 1 2 2 0 0 0 0 1 1 0 1 1 0 1 0 0 1 2 0 2 0 2 0 0 2 0 2 0 0 0 0 0 1 1 1 1 0 1 1 0 0 0 1 1 1 0 1 1 2 0 1 1 1 1 1 1 0 0 1 1 0 0 0 0 0 0 1 2 0 2 0 1 2 2 0 0 0 1 1 1 0 0 1 1 1 0 1 0 0 0 0 0 1 1 1 0 1 1 0 2 0 1 1 0 0 0 0 0 2 1 0 0 1 0 0 0 0 1 0 0 0 0 0 1 1 1 0 1 0 1 1 0 1 1 0 1 0 0 0 0 1 0 1 0 0 0 0 2 0 2 2 0 0 0 1 0 0 1 1 1 1 0 2 1 0 2 1 0 0 0 0 0 1 1 0 1 0 0 0 1 0 1 1 2 0 1 1 2 2 0 2 2 2 0 0 0 0 0 0 0 0 1 1 1 0 0 0 1 1 0 1 1 0 0 0 1 1 0 1 1 1 0 2 0 2 2 2 1 2 1 2 0 0 0 2 0 0 0 0 1 0 1 1 0 0 0 2 0 1 2 1 2 1 1 0 0 0 1 0 2 2 2 0 2 1 0 0 0 0 0 0 0 0 0 0 0 2 1 0 0 0 1 2 0 2 2 0 1 1 1 0 1 1 0 0 0 0 0 0 0 0 0 0 0 0 0 2 2 0 0 1 1 2 2 2 1 0 0 0 2 0 0 1 0 1 1 1 0 0 0 1 1 1 0 0 0 0 1 1 0 1 1 0 0 0 1 0 0 1 2 2 2 0 1 0 1 2 0 0 0 0 0 2 2 1 1 0 1 1 1 2 1 1 1 0 0 0 0 1 0 0 0 0 0 0 1 0 1 0 0 0 1 2 1 0 0 0 1 1 0 0 0 1 0 1 0 1 0 1 0 1 0 1 1 1 0 0 0 0 0 0 0 2 2 0 0 0 1 2 0 2 0 1 1 0 1 1 0 0 0 1 1 0 0 0 0 0 0 0 0 1 0 0 0 0 0 0 1 0 0 0 2 0 1 1 0 0 2 0 1 0 2 2 0 1 0 0 2 0 0 0 0 0 0 0 1 1 1 0 0 1 0 1 0 2 0 2 1 0 0 0 0 1 0 1 2 2 0 0 0 1 1 1 1 0 0 0 1 1 1 2 0 0 2 2 2 2 0 2 0 0 0 0 0 0 0 2 2 1 0 0 0 0 1 0 1 1 0 1 0 1 2 0 2 0 0 1 0 0 2 0 0 0 0 0 1 0 0 0 0 1 0 0 1 0 1 0 1 1 0 0 1 1 1 1 1 0 2 1 1 1 0 0 0 0 1 1 2 1 2 1 2 0 1 2 0 2 0 2 2 1 1 2 0 0 0 0 1 0 1 1 2 1 1 1 0 0 2 1 0 1 1 1 1 1 0 0 0 2 0 0 0 0 1 0 0 1 0 1 1 0 1 0 0 0 2 0 2 0 1 0 1 2 0 0 0 0 1 0 2 2 2 0 1 0 0 0 0 0 1 1 1 1 0 0 0 2 1 1 1 0 0 0 0 1 0 0 0 1 0 0 0 0 2 0 0 0
141 1 2 1 1 0 1 1 0 2 0 0 0 1 1 0 0 0 2 0 1 0 0 1 1 1 1 1 2 2 1 1 1 1 1 0 2 2 0 0 1 0 0 0 2 0 1 0 0 0 0 0 1 1 0 0 0 1 1 1 0 1 0 2 0 0 0 1 0 0 0 1 2 2 1 2 2 1 2 2 0 2 0 1 2 0 0 0 0 1 0 0 1 2 1 1 0 0 0 2 0 0 0 0 2 1 2 0 1 1 0 1 0 0 1 1 1 0 0 0 1 0 2 0 0 1 0 1 2 1 1 1 0 0 0 0 0 1 0 1 1 0 0 0 0 0 1 0 0 0 1 1 2 0 1 0 0 0 1 0 0 0 1 1 1 2 0 1 1 1 1 0 1 0 0 0 1 0 0 0 0 0 0 0 0 0 1 0 0 0 2 0 2 0 2 2 2 0 0 0 0 1 0 1 1 0 2 1 1 0 0 1 1 0 0 1 0 0 1 1 1 1 2 1 0 1 1 2 0 1 0 0 0 0 1 0 0 2 0 0 0 0 2 2 2 2 0 1 1 1 0 0 0 0 1 2 2 1 1 1 1 1 0 1 2 1 0 0 1 1 0 1 1 1 0 0 0 1 2 0 1 0 1 1 0 1 1 1 0 2 0 0 0 1 2 0 2 1 0 2 0 0 1 1 1 1 1 1 1 0 0 2 2 2 2 0 2 0 0 0 1 1 0 1 2 0 2 0 0 0 2 0 1 1 0 1 1 0 0 1 1 1 2 1 0 2 1 1 1 0 0 1 0 2 1 1 1 0 0 0 0 0 2 2 1 1 0 2 2 0 0 0 1 1 1 0 0 2 0 2 0 0 1 1 1 1 0 1 1 0 0 0 1 1 2 0 1 0 0 0 0 2 0 0 0 0 1 0 0 0 0 0 0 1 1 0 1 1 0 0 0 2 0 0 2 2 1 2 2 0 2 0 0 0 0 1 0 1 0 0 1 0 2 1 0 1 0 1 0 0 1 0 1 1 1 1 0 2 2 0 2 2 0 1 1 1 1 1 2 0 1 0 1 1 1 0 0 0 2 1 1 1 1 1 1 2 1 2 1 0 0 0 0 1 0 0 2 1 1 0 0 0 1 1 0 1 1 0 0 0 0 2 0 2 2 0 0 1 0 1 2 2 0 1 0 1 0 0 0 1 0 1 1 0 0 0 1 0 0 0 0 2 0 1 0 1 1 0 2 0 0 0 1 2 1 1 0 0 1 0 0 0 0 1 1 0 1 0 2 0 0 0 0 0 0 1 2 2 0 0 2 0 1 0 1 0 0 1 1 1 0 0 1 0 2 0 0 1 1 0 0 2 1 0 0 1 1 0 2 1 1 0 0 1 0 1 0 0 0 0 0 0 1 1 1 1 1 1 0 0 2 2 0 1 0 1 0 0 0 0 1 0 0 1 2 2 2 1 0 0 1 1 0 0 0 0 0 2 2 0 0 0 1 1 0 1 1 1 0 0 2 0 0 0 0 1 2 0 2 2 0 0 2 0 0 2 2 0 0 0 0 0 0 2 1 1 0 2 0 1 1 0 0 0 0 0 1 2 2 0 0 0 0 0 0 1 0 2 2 0 0 0 0 2 0 0 0 1 1 0 1 1 0 1 0 0 1 0 0 1 1 1 0 1 0 1 1 2 0 0 0 0 1 0 0 0 0 0 0 0 0 0 2 0 1 0 2 1 1 2 1 0 1 0 0 0 0 0 2 2 0 2 1 0 0 1 0 2 0 2 0 2 1 1 1 1 0 0 0 0 0 2 0 0 2 0 1 1 1 0 1 1 1 1 1 2 0 2 1 1 0 1 0 1 0 0 0 0 0 0 1 1 0 1 0 1 0 0 1 0 0 0 1 1 0 1 1 0 1 0 0 2 1 0 1 0 1 0 0 0 1 0 0 0 0 1 0 1 1 1 0 0 0 0 0 2 0 1 0 1 1 0 2 0 0 0 0 0 1 1 1 2 2 1 1 1 2 0 1 1 1 1 0 0 1 2 0 2 1 1 1 0 0 0 0 2 2 2 2 0 2 0 2 0 1 0 1 1 0 0 1 1 0 2 0 0 0 1 0 0 0 0 0 1 1 1 1 0 1 1 0 0 1 2 1 0 1 1 0 0 0 0 1 0 0 0 0 1 2 0 0 0 0 0 0 0 2 1 1 0 0 1 0 1 0 0 0 0 1 2 0 0 0 1 1 0 1 1 1 0 0 0
142 0 1 0 0 0 1 2 0 1 0 0 0 0 0 0 0 2 0 2 2 0 0 1 1 0 0 0 1 0 1 1 1 1 0 0 2 1 0 1 0 1 0 0 2 1 1 0 0 0 0 0 0 0 2 1 0 0 1 0 1 1 0 1 0 1 0 0 0 0 0 1 1 1 2 1 1 0 2 0 0 1 0 0 2 0 0 2 1 2 1 1 1 2 1 1 0 0 0 0 0 0 0 0 2 0 2 1 1 0 0 1 1 2 2 2 2 0 1 1 1 0 2 0 0 0 0 0 0 0 0 0 0 0 0 0 0 1 0 2 1 0 0 0 0 0 1 0 0 0 1 1 0 0 1 0 0 0 0 0 0 0 2 0 2 2 1 1 0 1 1 1 1 1 1 0 0 0 0 0 0 0 2 2 0 2 2 1 0 1 0 1 1 1 1 1 0 0 0 1 0 0 0 0 1 0 1 0 0 0 1 1 1 0 0 2 1 0 1 1 1 0 1 2 1 0 0 1 0 0 0 0 0 0 1 0 0 2 0 0 0 0 2 2 2 2 0 0 0 0 0 0 0 0 0 0 0 0 0 0 0 0 0 0 0 1 0 0 1 0 0 1 1 0 0 0 0 1 0 0 0 1 1 1 0 1 1 2 0 2 2 0 0 1 2 0 2 1 0 1 0 0 2 2 1 0 1 0 1 0 0 1 2 0 1 1 2 0 1 1 0 2 1 2 1 0 1 1 0 1 2 2 2 0 0 0 0 1 0 1 1 1 2 1 0 0 1 1 1 1 0 0 0 1 1 0 0 0 0 2 2 1 2 0 2 2 0 1 2 0 0 0 0 0 0 0 0 1 1 1 0 1 0 1 0 1 1 1 1 0 0 0 1 0 1 1 0 1 1 0 0 0 0 1 0 0 1 0 0 0 0 0 0 0 2 0 2 0 0 0 0 1 1 0 0 2 0 2 2 2 0 0 0 1 0 0 0 0 0 0 2 0 1 1 1 2 0 2 0 1 0 0 0 1 0 0 0 2 0 2 0 2 0 0 0 0 0 1 2 0 1 0 1 1 1 0 1 0 2 1 2 1 2 2 1 2 1 2 1 0 0 0 1 1 0 0 0 2 2 0 0 0 1 1 1 0 2 1 0 0 0 2 0 0 0 0 0 0 2 2 2 2 0 2 1 2 1 1 1 1 1 0 2 1 0 1 1 0 1 1 0 2 1 1 2 2 2 0 2 0 0 0 1 2 1 0 0 0 2 0 0 0 0 0 0 0 1 0 0 0 0 2 0 0 0 0 0 2 0 2 2 0 1 1 1 1 1 0 0 0 0 0 1 0 0 0 1 0 0 0 0 2 0 0 1 2 0 1 1 1 0 0 0 0 2 0 0 2 1 1 0 1 0 0 0 1 1 1 0 0 2 2 0 2 0 1 0 1 0 0 1 0 0 1 1 1 1 1 0 1 0 2 0 0 0 0 0 2 2 0 0 0 1 1 1 1 1 1 1 0 0 1 0 0 1 1 1 0 1 1 1 1 2 0 1 2 1 1 0 1 0 0 0 1 0 1 0 2 0 0 0 1 0 0 1 2 0 0 1 2 0 0 0 0 0 0 0 2 2 0 0 0 1 2 1 1 0 1 1 0 1 1 1 0 0 1 0 0 0 2 1 1 0 0 0 2 0 0 0 1 1 1 1 0 0 0 2 0 1 0 0 0 2 0 1 0 2 2 0 2 0 0 2 1 1 0 0 0 0 0 1 1 1 0 0 1 1 1 0 1 1 2 2 0 2 0 1 1 0 0 1 2 0 0 0 0 1 1 1 1 1 0 1 0 0 0 1 0 2 1 1 0 0 1 0 0 0 0 0 0 1 1 2 2 0 1 1 0 0 0 0 0 0 0 0 0 0 0 1 0 0 1 1 0 1 0 0 0 0 0 0 0 0 0 0 0 0 0 1 0 1 0 0 1 0 1 0 0 0 1 2 0 2 1 1 1 0 0 1 1 1 2 1 1 2 1 1 0 0 2 0 2 0 1 2 1 0 2 2 1 1 2 0 0 0 1 1 1 1 0 0 1 1 2 1 0 1 1 1 1 0 0 1 2 0 0 0 0 0 0 0 0 0 0 1 0 0 0 0 1 2 0 2 1 1 0 0 2 0 0 0 0 2 0 1 0 1 0 1 0 0 0 0 0 0 1 1 0 2 0 0 0 1 2 0 1 1 0 0 2 0 0 0 2 0 0 1 1 2 0 1 0
143 0 2 0 0 0 0 2 0 0 0 1 0 0 0 0 0 1 2 0 1 1 0 2 2 0 0 0 0 0 1 0 2 2 0 2 0 1 1 0 0 0 0 0 2 0 2 0 0 0 0 0 0 1 0 1 0 0 0 0 0 1 0 1 0 1 1 0 0 0 0 0 1 1 2 1 1 0 2 0 0 2 0 0 2 0 1 0 0 1 0 0 1 1 0 1 0 0 0 0 0 0 0 1 2 0 2 1 2 1 0 1 1 2 2 2 2 0 1 1 1 0 0 2 0 0 0 2 2 0 0 0 1 0 0 0 1 0 0 2 0 0 1 0 0 0 1 0 0 0 0 1 2 0 0 1 1 1 0 2 0 0 2 0 1 2 0 0 0 2 0 0 1 1 0 0 0 0 0 0 0 0 1 1 0 1 1 2 0 1 1 2 1 1 1 0 1 1 0 1 0 0 1 0 2 0 1 0 1 0 1 2 0 0 0 2 1 1 0 2 0 0 2 2 0 0 0 2 2 2 0 0 1 1 1 1 2 1 1 1 0 1 2 1 1 1 0 0 0 0 0 1 1 0 0 0 0 1 0 0 0 0 0 0 0 0 1 0 1 0 0 2 1 0 0 0 0 0 2 0 2 0 0 0 0 0 0 2 0 2 1 1 1 2 2 1 2 0 0 0 0 0 1 1 0 0 2 0 0 0 0 1 2 0 2 0 2 1 0 1 0 2 1 2 1 0 0 0 0 0 2 0 2 1 0 0 0 1 0 0 0 1 1 1 0 2 0 0 0 2 2 0 0 1 0 1 1 0 0 1 1 1 0 0 0 0 2 2 2 0 0 0 1 1 1 0 0 1 0 2 1 1 0 0 0 2 1 0 0 0 0 0 0 0 2 0 0 0 1 1 0 1 0 1 0 1 1 0 0 0 0 0 0 0 1 0 1 0 0 1 1 1 0 2 1 2 0 1 0 0 0 0 0 1 1 1 0 1 0 0 1 1 2 1 1 1 0 1 1 0 0 0 0 1 0 0 0 2 0 2 0 2 0 0 1 1 1 2 1 0 2 0 1 1 1 1 1 1 1 0 1 1 2 2 1 1 1 1 1 0 0 0 0 1 0 0 1 1 1 0 1 1 2 2 0 0 1 0 1 1 0 1 1 1 1 1 1 0 1 1 1 2 0 2 0 2 1 1 0 2 0 1 0 0 0 0 1 0 1 1 1 1 0 2 2 1 1 2 0 0 0 0 0 1 2 1 1 0 0 1 1 0 2 1 1 1 1 1 1 1 0 1 1 0 1 1 2 2 0 0 2 0 0 0 0 0 0 1 0 0 0 0 0 1 1 0 1 1 1 2 0 1 0 1 0 2 2 0 1 1 2 1 0 0 0 0 0 0 0 0 0 0 1 1 1 0 1 0 0 0 1 2 0 2 0 1 1 0 0 0 0 1 0 1 1 1 1 0 1 0 1 1 0 1 0 0 0 2 2 0 0 0 0 1 1 2 0 1 1 1 0 2 1 1 0 0 1 0 0 0 1 0 1 1 1 1 0 1 1 0 0 0 1 1 0 1 0 2 0 1 0 1 0 0 1 2 0 1 1 0 0 0 0 0 0 1 0 1 1 0 0 0 0 2 0 2 0 0 0 0 0 0 0 1 0 0 1 0 1 2 1 1 0 1 0 0 0 0 0 1 1 1 0 0 0 0 1 0 1 1 0 0 1 0 0 1 1 1 0 1 0 0 1 1 1 0 0 0 0 0 0 1 0 1 1 1 1 2 1 1 1 1 2 0 2 0 1 0 0 0 0 0 0 1 0 1 1 0 1 1 2 0 0 0 0 2 0 0 2 2 1 2 0 1 0 0 0 0 0 0 0 2 2 0 0 1 1 0 1 0 0 1 0 0 0 0 0 0 0 1 1 1 1 1 1 1 1 0 0 0 1 0 1 0 0 0 1 0 1 1 1 0 0 1 0 1 0 1 1 1 2 0 1 0 0 1 0 0 0 1 0 1 2 1 2 2 2 0 0 0 0 2 0 0 2 2 0 1 1 2 1 1 0 1 1 1 1 1 1 0 1 0 2 1 2 0 1 1 1 1 0 1 0 1 1 0 0 0 0 1 0 0 2 0 1 1 0 0 0 0 1 0 2 0 0 0 0 2 0 0 0 1 1 1 1 1 1 0 2 0 1 0 0 0 0 1 1 2 1 0 0 1 0 0 0 0 0 0 2 2 1 0 1 1 0 0 0 0 0 0 2 1
144 1 2 0 0 0 1 2 0 0 0 0 0 0 0 0 0 2 0 2 2 0 1 2 2 1 1 0 0 1 0 0 0 0 1 0 2 2 0 0 1 0 0 0 2 0 0 0 0 0 0 1 2 2 0 1 0 0 0 0 1 2 0 1 0 0 0 2 0 0 0 2 2 2 1 2 2 0 2 0 2 2 0 0 2 0 1 1 1 2 0 2 2 1 0 1 0 2 2 2 2 0 0 0 2 2 2 2 2 0 0 2 1 1 1 1 1 0 1 1 1 0 2 0 0 2 0 1 2 2 0 1 0 0 0 0 0 0 1 0 0 0 0 0 0 0 0 0 0 0 1 1 0 0 1 0 0 1 0 1 2 0 2 0 0 2 0 0 1 1 0 2 2 1 0 0 1 1 0 0 0 1 0 0 2 2 0 2 0 0 0 2 1 1 1 1 2 1 0 2 0 0 0 2 2 0 1 0 0 1 1 1 1 1 0 2 0 0 2 0 2 1 2 1 0 2 1 1 1 1 0 0 0 0 2 0 0 2 0 0 0 0 2 2 2 2 0 0 0 0 0 0 0 0 0 1 0 0 0 0 0 0 0 1 1 0 0 0 1 0 1 1 0 2 0 0 0 1 2 0 1 1 0 0 0 0 0 0 0 1 0 0 1 1 2 1 2 0 0 1 0 0 1 1 1 0 0 0 0 0 0 0 2 1 1 0 1 1 1 0 0 2 2 0 1 0 1 2 0 0 1 0 1 1 0 0 0 0 0 2 0 1 2 1 1 0 1 1 1 0 0 1 1 2 1 1 1 0 0 0 0 0 2 1 2 0 0 2 2 1 0 0 1 1 1 0 0 2 0 2 0 1 0 0 0 0 1 0 0 0 0 0 2 0 2 0 0 0 0 0 0 0 0 2 1 0 0 0 0 0 0 0 0 0 0 0 0 0 0 0 0 2 0 1 0 1 0 1 1 0 0 0 0 0 0 1 0 1 0 0 2 0 2 1 0 1 0 1 1 0 0 0 1 2 1 1 0 1 0 1 1 1 1 0 0 1 1 0 2 0 0 0 2 2 2 0 2 0 2 1 1 1 0 0 2 0 0 1 1 0 1 1 1 1 1 0 1 2 2 0 0 0 1 0 1 1 2 1 0 1 0 1 2 0 0 0 1 1 0 1 1 2 0 0 0 0 0 0 0 2 0 2 0 0 1 0 1 0 0 2 0 1 0 0 1 1 0 1 2 0 0 0 1 1 2 1 1 1 0 1 0 0 0 0 0 0 0 0 2 0 0 0 0 0 0 0 2 1 0 0 1 0 2 2 0 2 2 0 0 0 0 0 1 0 0 0 0 1 1 1 1 1 1 0 0 1 1 1 2 2 0 0 0 0 0 0 0 1 1 0 0 0 0 0 0 2 2 0 0 0 1 1 1 0 1 0 1 1 1 0 1 1 0 1 1 1 1 0 0 1 0 0 0 1 0 0 0 1 1 0 0 0 0 1 1 2 1 1 1 0 0 0 0 1 0 1 1 0 1 1 1 0 2 1 1 1 1 1 0 1 0 0 1 2 1 1 0 1 0 1 0 1 0 1 0 2 1 2 2 0 0 0 0 0 0 0 0 2 2 0 0 0 1 2 0 1 0 1 0 0 2 0 0 0 0 2 0 0 0 1 0 0 0 0 0 0 0 0 0 1 1 0 1 1 0 0 0 0 0 0 2 1 1 1 0 1 1 1 0 2 1 0 1 1 1 0 0 0 0 0 0 0 1 0 1 1 1 2 1 1 1 1 1 0 0 0 0 0 0 1 1 1 0 0 0 0 1 0 0 1 1 0 0 0 0 2 2 0 2 2 1 2 0 1 0 0 0 0 0 0 1 1 1 1 0 0 1 0 1 0 0 1 2 2 0 2 2 0 1 0 0 1 1 1 1 1 1 0 0 0 2 0 1 0 0 0 0 0 1 1 0 0 0 0 0 0 0 0 0 1 1 0 2 1 0 1 0 0 1 1 1 2 2 1 1 1 2 0 0 1 0 1 1 0 1 2 0 1 1 1 1 0 0 0 0 1 1 0 1 1 0 0 1 1 2 0 0 1 0 0 1 1 0 1 0 0 0 0 0 0 0 2 2 0 2 0 0 0 0 0 0 0 2 1 1 0 1 2 0 1 0 0 1 1 1 1 1 0 1 0 0 0 0 0 0 0 2 2 0 0 0 2 0 0 2 0 2 0 1 2 1 0 1 2 0 0 0 1 2 0 2 1
145 1 0 0 0 0 1 2 0 2 0 0 0 1 0 0 0 1 2 0 0 1 1 2 2 0 0 0 1 1 1 1 2 1 1 0 2 1 0 0 0 0 0 0 2 0 1 0 0 2 2 2 0 0 1 1 0 0 0 0 2 2 0 2 0 0 0 1 0 0 0 1 2 2 1 2 2 0 2 1 0 2 0 0 1 0 0 1 1 2 1 1 2 1 0 1 0 2 0 2 0 0 1 0 2 0 2 0 0 1 1 1 0 1 2 2 1 0 1 1 1 0 2 0 1 1 0 1 1 0 0 0 0 0 1 0 0 0 0 0 2 0 0 0 0 0 0 0 2 1 0 0 0 0 0 0 0 0 0 0 1 0 1 1 0 1 0 0 0 2 0 0 1 0 0 1 0 0 0 0 0 1 1 1 1 2 1 0 0 0 0 0 1 1 2 2 2 0 0 0 0 0 0 0 2 0 1 0 1 0 0 1 1 1 0 2 0 0 1 1 1 1 2 1 0 1 0 0 0 0 0 0 0 0 2 0 0 2 0 0 0 0 2 2 2 2 0 0 0 0 0 0 0 0 0 1 0 0 0 0 0 0 0 0 0 0 0 0 2 2 0 1 0 1 0 0 0 2 1 0 0 1 0 0 0 1 0 2 0 2 1 0 2 2 2 2 2 1 0 2 0 0 2 2 2 0 1 0 1 0 0 1 1 1 1 0 1 1 0 0 0 1 0 2 1 0 1 0 0 0 2 0 1 0 0 0 0 1 0 1 1 1 2 1 0 1 1 1 0 1 1 1 0 1 0 1 1 0 0 0 0 0 1 1 1 0 0 1 2 0 0 0 0 0 0 0 0 1 1 1 1 1 0 0 0 0 0 0 0 0 0 0 1 0 2 0 1 0 1 1 0 1 0 2 2 0 0 2 0 0 0 0 1 1 1 0 0 0 0 0 0 2 1 1 1 2 0 1 1 1 0 1 0 2 2 0 0 0 0 1 1 0 1 1 0 1 0 0 0 0 1 0 0 1 0 0 0 2 2 0 0 1 1 0 0 1 1 1 2 1 1 1 1 1 2 0 2 0 1 0 2 0 1 1 1 1 1 2 2 0 0 0 1 1 0 0 1 2 2 0 1 0 2 2 0 1 2 1 0 1 0 2 1 1 1 1 0 1 1 2 2 2 0 2 0 2 1 0 0 2 0 1 1 1 0 1 0 0 1 0 1 1 0 1 1 2 0 2 1 0 0 0 1 2 0 0 0 1 2 0 0 0 0 1 1 0 1 1 1 1 0 2 2 1 1 1 2 1 0 0 1 0 0 0 0 0 0 1 0 0 0 1 0 0 0 0 0 1 1 1 1 0 0 0 0 2 1 1 2 1 0 0 0 0 2 0 0 1 0 1 0 0 0 0 0 1 2 1 0 0 1 2 0 0 0 0 0 0 0 1 1 0 0 2 2 1 2 0 1 0 0 1 0 0 0 0 0 2 2 0 0 0 2 2 0 2 1 0 2 1 0 1 1 0 1 0 0 0 0 0 0 1 2 1 0 1 1 1 1 0 0 0 0 0 0 0 0 2 0 1 1 0 0 1 0 1 1 2 2 0 1 0 0 0 0 0 0 2 2 0 0 0 0 2 1 1 2 1 1 0 1 0 0 1 0 0 1 0 1 2 1 1 0 1 0 0 1 0 0 1 1 1 2 1 0 0 0 0 2 2 0 0 2 1 1 0 2 2 0 2 0 0 2 1 1 0 0 0 1 1 0 0 0 0 1 1 1 1 0 2 0 2 1 1 1 1 0 1 0 0 1 1 0 0 1 0 0 0 0 1 1 0 0 0 0 2 0 1 2 1 1 1 0 0 0 0 0 0 0 0 0 2 2 2 0 0 0 0 0 0 0 0 0 0 0 0 0 0 1 0 0 0 1 0 2 0 0 0 0 0 1 0 0 0 1 0 0 0 1 1 0 0 1 0 0 0 0 0 0 1 0 2 2 0 0 0 0 0 0 2 0 1 0 2 2 2 2 0 0 0 0 2 0 0 1 2 0 0 0 0 0 1 1 0 1 1 1 2 1 0 1 1 2 0 2 0 0 2 0 0 1 0 0 2 0 0 0 1 0 0 0 1 1 1 1 1 1 1 0 1 1 0 1 0 1 0 1 0 0 0 0 0 0 1 0 0 0 0 0 0 0 0 0 0 0 1 1 0 2 0 0 0 0 2 0 0 0 0 0 0 0 0 0 2 0 1 0 0 1 0 2 1
146 1 1 0 0 0 1 1 0 1 0 1 0 0 0 0 0 0 1 1 1 0 0 1 1 1 1 0 1 1 1 2 2 1 0 1 1 1 0 1 0 1 0 0 1 0 1 0 0 0 0 0 1 2 1 0 0 0 0 1 0 1 1 2 0 0 0 0 0 0 0 1 2 2 2 2 2 0 1 0 2 2 0 0 2 0 0 0 0 2 0 0 1 1 0 1 0 1 1 2 1 0 1 0 2 0 2 0 1 1 0 1 0 1 1 1 2 0 0 2 2 0 0 2 0 0 0 0 0 0 0 0 0 0 1 1 0 0 1 0 0 0 0 0 0 1 0 0 1 1 1 1 0 0 0 0 0 1 1 0 2 1 0 2 2 2 0 0 0 2 0 0 1 1 0 0 0 2 1 1 0 2 0 0 0 0 0 1 0 0 2 1 1 1 2 2 1 0 0 0 0 0 0 1 2 0 2 0 0 1 0 1 0 0 0 2 0 0 2 0 2 0 1 1 0 1 1 1 0 0 0 0 0 0 2 0 0 1 0 0 0 0 2 2 2 2 0 0 0 0 0 0 1 0 0 1 1 0 0 0 0 0 0 0 0 0 0 0 2 1 0 2 0 0 0 0 0 0 1 0 0 0 1 1 0 1 1 2 0 2 2 0 0 2 2 0 2 0 0 1 0 0 1 1 0 0 0 1 2 0 2 2 1 0 2 0 2 0 0 1 0 1 0 2 1 0 1 2 1 0 0 0 1 2 0 0 0 1 0 0 0 0 2 0 0 0 2 1 1 0 0 1 1 1 0 0 0 0 0 2 2 2 0 0 0 0 1 2 2 1 0 0 1 1 1 0 0 1 0 2 0 0 0 0 0 1 1 0 0 0 0 0 0 0 1 1 0 1 0 0 0 1 0 2 1 0 0 1 1 1 1 1 2 0 0 0 0 1 1 0 1 0 0 1 1 2 1 2 2 0 2 0 1 1 1 0 1 1 0 0 1 0 1 1 1 1 0 1 0 0 0 0 1 2 2 1 1 0 0 0 2 0 1 1 1 1 1 1 2 1 0 0 1 1 1 0 0 1 2 0 1 2 1 1 2 0 0 2 1 0 0 0 0 2 0 0 1 1 1 0 1 1 2 2 0 0 0 0 0 2 0 2 1 0 0 0 1 0 2 2 2 2 0 2 1 2 0 0 0 2 0 2 1 1 0 0 1 0 1 2 0 2 0 1 1 1 2 1 1 0 0 0 0 2 1 0 0 2 0 1 1 0 0 0 0 0 1 0 1 0 0 0 0 0 0 0 1 2 0 1 2 0 0 0 0 0 0 0 0 0 0 0 0 0 0 0 0 1 1 1 1 1 1 1 0 2 0 1 2 2 0 0 0 0 1 0 0 0 0 0 0 0 0 0 0 0 0 1 0 0 1 1 0 1 0 0 1 0 0 0 0 0 0 1 2 1 1 0 1 0 0 2 1 1 1 0 0 1 1 0 0 0 1 1 1 2 0 0 2 2 0 2 0 1 0 0 0 0 0 0 0 0 1 0 0 1 0 0 0 0 1 1 0 1 1 0 0 1 0 1 0 1 0 0 0 0 1 1 2 0 2 1 0 1 0 1 0 2 1 1 0 1 1 2 0 2 0 1 0 0 1 0 1 0 0 1 1 0 0 1 1 1 0 0 1 1 0 1 0 0 0 0 0 0 0 2 0 0 0 0 0 0 1 1 0 0 2 1 0 1 0 0 1 0 0 0 0 0 1 1 0 1 1 1 1 1 1 1 0 1 1 2 1 0 0 0 0 1 0 0 1 1 0 0 1 0 1 1 1 1 1 0 0 1 0 0 1 0 2 1 0 1 0 0 0 0 0 0 0 1 0 1 2 1 0 0 0 0 1 0 0 1 0 0 0 0 0 0 0 0 0 2 0 0 2 0 0 0 1 1 1 0 0 0 0 0 1 0 0 2 0 0 1 0 0 0 0 0 0 0 1 1 2 0 0 0 0 2 1 1 1 2 0 1 1 1 2 0 0 0 0 2 1 1 1 2 1 1 0 0 0 1 0 0 1 1 1 1 1 1 0 1 2 1 0 0 0 1 0 0 0 0 1 1 1 1 1 2 0 0 0 0 0 0 1 2 0 0 0 0 0 0 2 0 1 0 1 1 0 1 1 0 2 0 0 0 0 1 2 0 1 0 0 0 0 1 1 1 1 0 0 1 0 0 2 0 2 0 1 2 0 0 0 2 0 0 0 2 1 0 0 0
147 0 2 0 0 0 0 2 1 0 0 0 1 1 0 0 0 1 0 2 2 0 0 2 2 1 1 0 1 1 1 2 0 0 1 0 2 2 0 0 1 0 1 0 1 1 1 0 0 1 1 1 0 0 0 2 0 0 1 2 0 0 0 2 0 0 0 1 0 0 1 2 2 2 0 2 2 0 2 0 0 2 0 0 2 0 1 1 1 2 1 1 0 1 2 2 0 1 1 2 0 1 0 0 1 1 1 0 0 0 0 2 1 2 2 2 2 0 0 2 2 0 1 1 0 1 0 2 2 1 0 0 0 0 1 0 0 0 1 2 2 0 0 0 0 0 0 0 1 0 0 1 0 0 0 0 0 1 0 1 0 0 1 1 0 1 0 0 1 2 0 1 1 1 0 0 0 2 0 0 1 1 1 1 0 1 2 1 1 0 1 0 1 0 1 1 2 0 0 0 0 1 0 0 2 0 2 0 1 0 1 1 1 0 1 1 0 0 2 0 2 1 1 2 1 1 1 2 0 0 0 0 0 0 1 0 0 1 0 1 0 0 2 2 2 2 0 1 1 1 1 1 1 1 0 0 0 0 1 1 1 1 0 1 1 0 0 2 1 1 0 2 1 0 1 0 0 0 1 0 1 0 1 1 0 1 1 2 0 2 1 1 0 2 2 0 2 0 0 1 0 0 1 1 1 0 0 1 0 0 0 1 0 0 1 0 2 1 1 0 0 2 1 1 2 0 2 0 0 2 2 2 0 1 0 0 0 1 0 0 0 0 2 2 0 1 1 1 1 1 1 0 0 1 0 1 1 0 0 1 2 2 2 1 2 0 0 2 1 0 1 1 0 0 0 1 0 0 0 2 1 1 0 0 0 0 1 1 1 0 0 0 1 0 1 1 1 1 1 2 0 1 0 0 0 0 2 2 0 0 0 0 1 0 1 1 1 1 0 0 0 1 1 1 0 2 0 0 1 0 0 2 0 0 0 1 0 1 0 0 1 0 1 1 1 1 0 1 0 0 0 0 1 1 1 1 0 1 1 1 2 0 0 0 0 0 0 1 2 0 0 0 1 1 2 0 1 1 2 0 1 2 2 2 0 2 1 1 1 0 1 1 1 1 1 0 1 1 1 0 1 1 1 0 1 1 2 0 0 1 0 1 0 1 1 0 0 0 0 1 1 1 1 1 0 1 0 2 2 0 1 0 2 1 1 0 1 0 0 2 0 1 0 0 2 1 1 0 2 0 0 0 2 1 1 1 1 0 0 1 0 0 0 2 2 0 2 1 1 0 1 1 0 0 0 0 0 2 0 0 1 0 1 0 1 0 0 2 1 1 1 0 1 0 0 0 1 0 0 0 0 2 0 1 0 2 2 1 2 1 0 0 0 1 0 1 0 1 0 0 1 0 0 0 0 0 2 0 0 0 2 2 1 2 0 1 1 0 1 0 0 1 0 1 1 1 1 1 0 0 1 1 0 0 0 0 0 1 0 0 0 0 1 2 0 2 0 1 1 0 0 1 1 0 0 0 0 0 1 1 0 1 2 0 0 2 1 1 0 0 0 0 0 0 0 0 0 2 0 2 1 1 0 0 1 1 1 1 1 0 0 0 0 0 0 1 1 0 0 0 0 0 1 2 0 0 0 1 1 0 1 1 0 1 0 0 1 0 0 0 0 0 0 0 0 0 0 0 0 0 0 0 2 0 0 1 0 0 1 0 0 1 1 0 0 1 2 1 0 1 0 0 1 1 1 0 0 0 0 0 1 2 1 0 1 0 1 2 1 2 0 1 1 1 1 1 1 0 0 0 0 1 0 0 0 0 1 0 0 1 1 0 1 1 1 2 0 1 1 0 0 0 0 0 0 0 0 0 1 0 2 1 1 2 0 0 0 0 1 1 1 0 0 0 0 0 0 0 1 0 0 1 1 0 1 0 1 0 0 0 2 0 1 0 0 0 0 0 1 1 0 0 0 1 0 0 0 0 0 0 1 0 0 0 0 2 0 0 0 0 0 0 1 1 1 1 2 0 0 0 0 1 0 1 1 1 1 0 1 1 1 0 0 0 1 1 1 0 0 0 0 0 1 2 0 0 1 1 0 0 1 0 0 1 0 0 0 0 0 2 0 1 2 0 1 1 0 0 0 0 2 0 2 0 1 1 2 2 0 0 0 0 0 2 0 0 0 0 0 0 0 0 0 0 0 0 2 2 0 0 0 1 0 1 0 0 0 0 0 2 0 1 0 2 0 1 1 0 0 0 2 0
148 1 2 0 0 0 1 1 0 0 0 1 0 0 0 0 0 1 0 2 2 0 1 1 1 1 1 0 1 2 1 0 2 1 1 0 2 1 0 0 1 0 0 1 2 1 0 0 0 1 1 1 0 0 1 1 0 0 1 2 0 0 0 2 1 0 0 0 1 1 0 0 2 2 2 2 1 0 2 0 2 2 0 0 1 0 0 2 2 2 2 2 2 2 1 1 0 1 1 2 2 0 1 0 2 0 2 1 0 0 1 1 0 0 0 0 1 0 0 2 2 0 1 1 0 1 0 1 2 0 0 0 0 0 0 0 0 0 0 2 0 0 0 0 0 1 1 0 0 0 0 0 0 0 1 1 0 0 0 0 1 0 1 1 1 2 0 1 0 1 0 1 0 1 0 0 0 0 0 0 0 0 0 0 0 0 0 1 0 0 0 1 2 2 2 2 0 0 0 0 0 0 0 1 2 0 2 0 1 0 1 1 1 1 0 2 0 0 0 2 0 0 2 1 1 0 0 2 0 0 0 0 1 1 1 2 0 1 0 1 0 0 2 2 2 2 0 0 0 1 1 1 1 0 0 1 1 1 1 0 0 0 0 0 1 0 1 0 1 1 0 2 0 1 0 0 0 0 2 0 1 0 1 1 0 1 1 2 0 2 2 0 0 2 2 1 1 0 0 0 0 1 1 1 0 0 1 0 1 0 1 1 1 1 1 0 1 1 1 1 0 2 1 1 1 0 2 1 0 1 1 0 1 2 0 0 0 2 1 1 0 2 2 2 1 1 0 1 1 0 0 1 1 2 1 1 1 0 0 0 0 0 2 1 2 0 1 1 1 0 1 1 1 1 0 1 0 2 0 2 0 0 0 0 1 1 0 0 0 1 0 1 2 1 2 0 2 0 0 0 0 0 0 0 0 0 2 0 0 0 0 0 1 0 0 0 0 0 0 0 0 2 1 1 0 2 0 0 1 0 1 0 1 1 1 1 0 0 0 0 2 0 1 1 1 0 0 1 0 0 0 1 0 1 0 0 0 1 1 0 2 1 1 0 1 2 2 1 2 1 1 1 1 1 0 2 0 0 2 0 0 2 0 0 2 0 0 1 1 0 1 1 1 0 0 0 1 2 2 0 0 0 2 2 0 0 1 1 0 0 1 1 0 2 2 0 0 0 1 2 2 1 0 2 0 1 0 2 2 0 2 0 0 0 1 1 1 0 0 0 0 1 0 0 0 2 0 2 0 0 0 0 0 2 1 1 0 0 1 1 0 0 0 0 1 0 2 0 1 0 1 0 0 0 0 0 0 2 0 0 2 0 1 2 1 1 2 1 1 1 0 0 0 0 2 0 0 0 0 1 0 1 0 1 0 2 2 1 1 1 0 0 0 2 0 2 2 0 0 0 0 0 0 0 0 1 2 0 0 0 0 0 1 2 0 1 0 0 1 0 0 1 0 1 1 1 1 0 0 0 0 1 1 2 1 1 0 1 1 0 0 0 0 1 0 1 0 1 0 0 1 1 1 0 1 0 0 0 1 2 0 1 2 1 1 1 1 1 0 0 0 0 0 1 0 1 0 2 0 1 0 1 0 1 1 2 0 2 2 1 0 0 0 0 0 1 0 0 0 0 0 0 0 2 0 1 1 1 1 0 1 1 1 0 0 1 1 0 0 1 1 1 0 1 0 0 1 1 0 1 1 0 0 0 0 0 1 0 0 0 0 0 0 0 0 1 2 0 0 1 1 0 2 0 0 1 0 1 0 1 0 1 0 1 0 1 0 2 1 2 0 1 0 0 0 0 0 0 0 0 1 1 0 0 2 0 1 0 0 1 1 1 2 1 1 1 1 0 2 2 2 2 0 0 0 0 0 0 0 0 0 2 1 1 0 1 0 0 0 1 1 0 0 0 0 0 0 0 0 1 0 1 1 0 1 0 0 0 0 0 1 0 0 0 0 0 0 0 1 2 0 0 0 0 0 0 0 0 0 0 2 0 2 1 0 1 0 0 1 1 1 1 1 2 2 2 2 0 0 1 0 2 0 1 1 1 1 2 1 2 1 1 1 0 2 1 1 2 2 0 1 1 1 2 1 1 2 2 0 0 0 2 0 0 1 2 2 1 1 1 0 0 1 1 1 2 0 1 0 0 2 0 2 0 1 0 1 1 0 0 0 1 1 0 0 0 0 0 2 0 0 0 0 0 0 2 0 1 1 0 0 1 1 1 0 0 0 0 0 2 0 1 0 1 0 1 0 0 2 0 1 0
149 1 2 0 0 0 0 1 0 1 1 2 0 0 0 0 0 0 1 1 1 0 1 2 2 0 0 1 1 1 1 0 1 1 2 1 1 1 0 0 1 0 0 0 1 0 1 0 0 0 0 0 1 1 1 1 0 1 1 1 1 1 0 2 0 0 0 0 0 0 1 0 2 2 1 2 2 0 2 0 1 1 0 0 2 0 0 1 1 2 0 1 1 1 1 1 0 1 1 1 0 0 0 0 2 0 2 0 0 0 0 1 0 1 1 1 1 0 0 1 1 0 1 1 0 1 0 1 2 0 1 1 0 0 1 0 0 0 0 0 0 0 0 0 0 0 0 0 1 1 2 2 1 1 0 0 0 0 0 0 0 0 2 0 2 2 0 1 0 1 0 1 0 1 1 0 1 1 1 1 0 2 1 1 0 1 1 1 1 0 2 0 2 1 2 1 0 0 0 0 0 0 0 1 2 0 1 0 0 2 0 1 0 0 0 2 0 0 1 1 1 0 1 2 0 0 0 2 0 0 0 0 1 1 1 1 1 2 0 0 0 0 1 2 2 2 1 0 0 0 0 0 0 0 0 1 1 2 1 1 1 1 0 1 1 0 0 0 2 2 0 2 0 1 0 0 0 0 1 0 0 0 2 2 0 2 2 0 1 1 0 2 1 1 2 1 2 1 1 1 1 0 1 1 1 1 1 2 2 0 1 2 2 1 1 1 1 1 0 1 0 2 1 0 0 0 0 2 1 1 1 0 2 2 0 0 0 2 0 0 0 0 2 2 0 0 2 0 2 2 2 0 1 2 1 0 0 0 0 1 1 1 2 0 2 1 1 2 0 0 2 2 0 0 1 0 0 1 0 2 0 1 0 0 1 1 1 0 0 0 0 0 1 0 2 0 2 0 1 0 0 1 0 2 0 0 0 0 0 0 0 0 0 0 0 0 0 1 0 0 0 2 1 1 1 2 0 1 1 0 0 0 0 0 0 0 0 0 1 2 1 0 2 1 1 2 0 1 1 1 0 0 1 2 2 1 1 2 1 1 1 2 0 1 1 1 1 1 2 0 1 0 2 2 1 0 0 0 2 0 1 2 2 2 0 2 2 1 0 0 1 0 0 2 0 0 2 2 2 0 2 2 1 1 0 1 2 1 0 2 0 0 1 1 1 0 1 0 1 1 2 2 0 1 0 1 1 0 0 2 0 2 1 1 0 1 1 0 1 1 1 1 0 1 2 2 1 0 2 0 0 0 0 2 0 0 0 0 0 2 2 0 1 0 0 1 0 0 1 0 0 2 0 0 0 0 0 2 0 1 2 0 0 0 0 0 0 1 0 0 1 1 0 0 2 0 0 1 1 1 1 1 1 0 0 2 1 0 0 0 0 0 1 1 0 1 1 2 0 0 0 0 1 1 1 0 1 1 0 0 0 0 0 2 0 1 0 1 0 0 0 2 0 1 1 0 0 0 0 1 1 1 2 2 0 0 0 2 1 0 0 0 0 0 1 1 0 0 1 0 1 2 0 0 1 0 1 0 1 1 0 0 1 0 0 0 1 1 1 0 0 0 0 1 1 0 0 2 0 2 0 2 0 0 2 2 0 2 2 1 0 0 0 0 0 1 0 1 1 0 0 0 1 2 0 1 0 1 1 0 1 1 0 1 0 0 1 0 0 1 0 0 0 0 0 1 0 0 0 0 0 0 0 0 0 0 1 0 0 0 0 0 2 0 1 0 2 1 0 1 0 0 1 1 0 0 0 0 0 0 0 0 0 1 2 0 2 2 0 2 0 2 2 0 2 0 2 0 0 1 1 1 0 0 1 0 0 2 2 0 0 0 2 1 0 0 1 0 2 2 0 2 0 1 0 0 0 0 0 0 1 1 2 1 0 1 0 0 0 0 0 0 1 0 0 0 0 0 1 0 0 1 1 0 1 0 1 0 1 1 1 0 0 0 0 1 0 0 2 0 1 0 0 0 0 0 0 1 1 2 2 0 2 0 0 0 1 1 1 1 1 1 2 1 2 2 2 0 0 0 0 0 0 1 2 2 0 0 1 1 1 1 1 0 1 1 1 1 1 0 1 0 0 2 1 0 1 0 0 1 0 0 1 1 1 1 1 0 0 0 0 1 0 0 0 1 0 0 0 1 2 0 1 0 2 0 2 1 0 0 0 0 1 0 0 0 0 0 0 0 0 0 0 1 0 0 1 0 2 0 0 0 1 1 0 1 1 0 0 1 0 0 0 2 0 0 0 0 0 0 2 1
150 0 0 0 0 0 1 2 1 0 0 0 0 0 0 0 0 2 0 2 2 0 0 2 2 0 0 0 0 0 2 0 1 2 0 0 2 1 0 0 0 0 2 0 2 0 0 0 0 0 0 0 1 2 0 2 0 0 1 0 0 1 1 2 0 0 0 1 0 0 0 1 2 2 1 2 2 0 2 1 0 1 1 1 1 0 1 0 0 2 0 0 1 1 0 1 1 0 0 1 0 1 0 0 2 0 2 1 1 0 0 1 1 2 2 2 2 0 0 2 2 0 1 1 0 1 0 1 2 0 1 1 1 0 1 1 0 1 0 1 0 0 0 0 0 0 1 0 1 1 1 1 0 0 1 0 0 1 0 1 1 1 1 1 1 2 1 0 1 1 0 1 2 2 1 0 1 1 1 1 0 1 1 1 0 1 1 1 0 0 1 1 2 0 1 1 2 0 0 0 0 0 0 0 2 0 2 0 2 0 0 1 1 0 0 2 0 0 2 0 2 1 2 2 0 1 1 2 2 2 0 0 1 1 1 1 0 2 0 0 0 0 1 1 1 1 0 0 0 0 0 0 0 0 0 2 1 0 0 0 0 0 0 0 0 0 0 1 1 0 0 1 0 1 0 0 0 0 2 0 1 0 0 0 1 0 0 1 0 1 0 0 1 1 2 1 1 1 1 2 0 0 2 2 1 0 1 0 0 0 0 0 1 0 1 0 2 0 0 2 0 2 1 1 0 0 2 1 1 1 2 1 0 2 0 0 0 1 0 1 1 1 1 2 0 0 2 0 1 0 1 0 0 2 1 1 1 0 0 0 0 0 1 1 0 0 1 1 1 0 1 1 0 0 0 0 0 2 1 1 0 2 0 0 0 1 1 0 0 0 0 0 1 1 1 1 1 0 0 1 0 1 0 1 0 0 1 1 0 0 0 0 0 0 1 0 0 0 0 1 1 1 0 0 1 2 0 2 2 0 1 1 0 0 0 1 0 0 0 0 1 0 1 1 1 1 0 1 0 0 0 1 1 1 1 1 0 2 1 1 0 2 0 1 0 1 1 1 2 0 1 1 2 2 1 1 0 1 1 0 1 1 1 1 1 1 1 2 2 0 0 0 0 1 0 0 1 0 0 2 2 2 1 1 0 1 1 1 0 0 1 1 0 2 2 0 0 0 1 2 2 2 1 2 1 1 0 1 1 2 0 1 0 0 0 0 1 1 0 2 0 0 0 0 1 2 0 0 2 0 0 0 1 2 1 0 0 0 1 2 1 0 1 0 0 1 1 0 1 0 0 1 1 0 1 1 1 2 1 1 2 0 2 1 2 0 2 1 0 0 0 0 1 0 0 0 1 0 0 1 0 2 1 1 0 1 1 0 0 1 2 0 0 0 2 0 0 0 0 0 0 0 0 0 0 0 2 1 0 0 1 2 0 1 0 1 0 0 1 0 0 1 0 0 2 2 2 0 0 0 0 1 1 2 1 1 0 2 2 0 0 0 0 0 0 0 0 0 0 0 0 0 1 0 1 0 0 0 0 0 1 0 1 0 0 1 1 0 0 0 0 0 0 1 2 0 0 1 0 1 1 0 0 1 1 2 0 2 2 0 0 0 0 1 0 1 0 0 1 0 1 0 0 2 0 1 0 0 0 0 1 0 0 0 0 1 0 0 1 1 0 0 0 0 0 0 0 1 0 0 0 0 0 0 0 0 0 1 1 1 0 0 2 1 0 0 2 1 0 1 1 0 2 0 0 0 0 0 0 0 0 0 0 0 0 1 0 1 0 2 0 2 1 2 2 1 1 2 0 0 2 2 0 0 0 0 2 1 1 1 1 0 1 0 0 1 0 1 2 1 1 2 0 1 0 0 0 0 0 0 1 2 1 1 0 0 0 0 1 0 0 0 0 0 0 0 0 0 0 0 0 2 0 0 2 0 0 0 1 0 0 0 0 0 0 2 0 0 2 0 1 0 2 0 0 1 0 0 1 0 0 0 2 0 0 0 1 0 0 2 0 2 1 2 0 0 2 0 0 0 1 2 0 1 2 1 1 2 1 1 1 2 0 0 1 1 2 0 2 2 0 0 2 0 0 0 0 2 1 1 0 0 0 2 0 0 0 1 0 1 0 1 1 1 1 2 0 0 0 0 1 0 2 1 0 0 2 2 0 0 0 1 2 0 0 0 0 0 2 0 0 0 0 0 0 0 2 1 1 0 1 2 1 1 0 1 1 0 0 2 0 1 0 1 0 0 0 0 2 0 1 0
151 1 2 1 1 0 1 2 0 1 0 1 0 0 0 0 0 1 2 0 0 1 0 2 2 0 0 0 1 1 1 0 0 1 1 1 2 1 0 0 0 0 0 1 1 1 0 0 0 0 0 0 2 2 0 1 0 0 2 1 2 2 0 1 0 0 0 0 0 0 0 0 2 2 0 2 2 0 1 0 1 1 0 0 2 0 0 1 1 1 1 0 1 1 1 2 0 1 0 0 0 1 1 0 2 0 2 0 0 0 0 0 0 1 1 1 1 0 1 1 1 0 2 0 0 1 0 1 2 0 1 1 1 0 0 0 1 0 0 1 0 0 1 0 0 0 0 0 2 2 2 2 1 1 0 0 0 1 0 1 2 2 1 1 0 1 0 0 1 2 0 1 1 1 1 0 0 1 0 0 0 1 1 1 0 1 1 0 0 0 1 0 1 1 1 2 0 1 0 0 0 1 1 1 2 1 2 0 0 0 0 0 2 0 0 2 0 1 0 1 1 0 1 1 0 1 1 1 0 0 0 0 0 0 1 0 0 2 0 0 0 0 2 1 1 1 0 0 1 1 1 1 0 1 0 1 0 0 0 0 0 0 0 1 1 0 1 1 0 0 0 2 0 2 0 1 0 0 2 0 1 0 0 0 0 1 0 2 0 2 2 2 0 2 2 1 2 1 1 1 1 0 1 1 0 0 1 0 1 0 0 1 2 0 1 0 0 1 0 1 0 2 0 1 1 0 1 1 1 1 1 1 0 1 0 0 0 1 0 1 0 0 2 2 0 0 2 1 1 2 2 0 0 1 0 1 1 0 0 1 2 2 2 1 2 0 1 2 2 0 0 0 0 0 0 0 0 0 0 2 0 1 0 0 0 0 0 2 2 1 1 1 1 1 2 0 2 1 0 0 0 0 0 1 0 2 2 0 0 0 0 0 1 0 0 0 0 0 0 0 0 0 0 2 2 2 0 1 1 1 0 0 0 1 1 2 0 1 0 0 2 0 1 0 2 0 0 1 0 0 0 1 1 1 1 1 0 2 0 1 1 1 0 0 0 1 1 1 2 1 1 1 0 0 0 0 0 0 2 1 2 2 0 0 2 1 0 1 1 0 0 0 0 1 0 0 1 2 2 0 1 0 1 0 0 2 2 0 0 1 1 0 0 2 2 0 0 0 1 1 1 2 2 2 2 1 0 0 0 1 0 0 1 0 1 0 0 0 0 1 1 1 0 1 2 1 2 1 1 0 0 0 2 1 1 1 1 1 0 1 1 0 0 0 0 0 2 1 2 0 1 1 1 0 0 0 1 2 0 1 2 0 1 1 1 0 1 2 0 0 0 0 1 0 0 0 0 1 1 0 0 1 1 0 1 2 1 1 1 1 0 0 0 1 1 1 0 0 0 0 0 0 1 1 1 1 1 2 0 0 0 1 0 1 0 0 0 0 0 1 0 0 0 1 2 2 2 0 0 0 0 2 1 2 1 1 0 2 2 0 0 0 1 1 1 2 0 1 1 1 0 2 1 0 1 0 0 0 2 2 0 1 2 1 0 1 2 1 1 0 0 0 1 0 0 1 0 1 0 1 0 1 0 1 1 2 1 2 2 1 0 0 0 1 0 2 0 1 1 0 0 0 2 2 0 2 0 0 0 0 1 0 0 0 0 0 0 0 0 0 0 0 0 0 0 1 0 1 0 0 0 0 0 0 0 1 1 0 1 1 1 1 2 0 0 0 2 0 0 0 0 0 2 0 0 0 0 0 2 2 0 2 2 0 0 2 0 1 0 2 0 2 1 0 1 0 0 0 0 0 0 0 0 0 1 1 1 0 1 1 2 0 1 0 0 0 0 0 1 0 0 0 0 0 0 0 0 0 1 0 1 2 2 0 0 0 0 0 1 0 0 0 1 1 0 1 1 0 0 1 0 2 1 0 1 0 0 0 0 0 0 0 0 0 0 1 1 0 2 0 0 0 0 0 0 1 0 0 0 0 1 1 2 0 0 0 0 1 0 2 0 0 0 1 2 2 2 0 0 0 0 1 0 2 2 1 1 1 1 1 1 1 1 0 2 0 1 1 0 0 0 1 1 2 2 0 2 1 0 0 0 0 0 1 1 0 0 1 0 0 0 1 0 1 1 2 0 0 0 0 0 0 1 0 1 0 1 1 0 0 0 0 0 1 0 1 1 0 0 0 0 0 0 1 0 0 2 1 1 0 0 1 1 1 0 0 0 0 1 2 1 0 1 1 0 0 1 0 2 0 2 1
152 1 1 0 1 0 1 2 0 1 0 0 0 1 0 0 0 1 1 1 0 1 0 2 2 0 0 0 0 1 0 0 1 1 0 0 2 1 0 0 1 0 2 0 2 0 0 0 0 0 0 0 0 0 0 1 0 0 1 1 0 0 0 1 0 0 0 1 1 0 0 0 1 1 1 1 1 0 2 0 2 2 0 0 2 0 0 1 1 2 1 2 1 2 0 2 1 2 2 2 0 0 0 0 2 1 2 0 1 1 0 2 1 1 1 1 1 0 1 1 1 0 2 0 0 2 0 2 2 2 1 1 0 0 1 0 0 0 0 0 0 0 0 0 0 0 0 0 0 0 0 0 0 1 0 0 0 0 0 0 0 0 2 0 1 2 0 1 1 0 1 0 1 0 1 0 0 0 0 0 0 0 1 1 0 1 1 2 0 1 1 2 1 1 1 2 2 0 0 0 0 2 0 0 2 0 2 0 1 0 1 1 1 0 0 2 0 2 2 0 2 1 2 2 0 2 2 1 0 0 0 1 0 0 1 0 0 2 0 0 0 0 2 1 1 1 0 0 0 0 0 0 0 1 0 2 1 1 1 1 1 1 0 0 0 1 0 1 2 1 0 1 0 1 1 0 1 1 2 0 0 1 1 1 1 1 2 2 0 2 2 2 0 2 2 0 2 0 1 2 0 0 0 0 0 0 0 0 0 0 0 0 1 0 2 0 2 0 0 1 1 2 1 1 0 0 0 1 1 1 1 1 0 2 0 0 0 1 0 1 0 1 1 1 0 0 2 0 1 0 1 0 0 2 2 0 0 0 0 2 2 2 2 0 2 0 1 2 2 0 0 0 0 0 0 0 0 2 1 1 0 1 0 0 0 0 0 0 0 0 0 0 2 0 2 0 1 1 0 0 0 0 0 2 0 0 0 1 0 0 0 0 1 0 0 0 0 0 0 1 0 0 1 2 2 2 0 0 1 0 1 0 0 1 0 0 0 1 0 1 2 0 1 1 1 1 0 1 0 0 0 1 1 2 2 0 1 2 1 1 1 1 0 0 0 0 0 1 2 1 1 1 0 0 0 1 0 1 1 0 0 2 2 2 0 2 2 2 2 0 0 0 0 0 1 0 1 0 0 2 2 1 2 2 0 2 2 0 0 1 0 1 0 2 2 0 0 0 1 2 2 2 2 1 0 1 1 1 1 1 1 0 0 0 2 1 1 0 1 1 0 1 0 1 2 1 1 1 1 0 0 0 0 1 1 2 1 1 0 2 2 0 1 1 1 1 1 0 1 0 0 0 1 0 1 1 2 1 0 1 1 0 1 0 1 0 1 1 0 0 0 1 1 0 2 0 0 1 1 1 0 1 0 0 1 2 0 2 2 2 1 0 0 2 0 1 0 0 0 0 0 0 0 0 0 2 2 2 0 0 2 2 1 2 0 1 0 1 0 0 0 1 0 1 0 0 0 0 0 0 0 1 0 0 0 0 0 1 1 0 0 0 0 1 1 1 0 1 1 0 0 0 1 0 0 1 1 0 0 0 2 0 2 0 1 2 1 0 0 0 0 0 1 2 1 1 0 2 0 2 1 1 0 1 0 2 0 1 1 1 0 0 0 0 0 1 0 0 0 0 0 0 2 2 1 1 1 1 1 1 2 0 0 0 0 0 0 0 0 1 1 1 0 1 0 1 1 1 0 0 0 0 0 0 0 0 0 0 1 1 0 0 2 0 2 0 2 1 0 2 1 0 2 1 1 0 0 0 1 1 0 1 0 0 0 1 0 0 0 2 0 2 1 1 1 1 0 0 0 0 0 1 0 0 1 0 1 1 1 1 1 0 1 1 1 2 1 0 2 2 2 1 0 1 0 0 0 0 0 1 0 1 1 1 0 0 0 0 1 0 0 0 0 0 0 0 0 0 0 0 0 2 1 1 1 1 1 0 0 0 0 0 0 0 0 2 1 0 1 1 0 0 1 1 0 2 0 1 1 1 1 1 1 0 0 1 0 2 0 2 0 2 1 2 2 2 2 0 0 0 0 2 0 2 1 2 0 1 1 1 1 1 0 0 0 1 1 1 2 1 1 0 1 2 2 0 2 2 0 0 2 0 0 1 0 1 1 2 0 0 0 2 2 1 1 0 0 0 0 0 1 0 2 0 0 0 0 1 0 0 0 0 0 0 1 2 2 0 1 0 0 0 1 0 0 0 2 1 1 0 0 1 1 2 1 0 1 0 1 1 1 0 0 1 0 0 0 0 2 0 1 0
153 1 1 0 1 0 1 2 0 0 0 1 0 1 0 0 0 1 0 2 2 0 0 2 2 2 2 0 1 1 1 0 1 1 0 0 2 2 0 0 0 1 0 0 1 1 1 0 0 0 0 0 0 0 1 0 0 0 1 1 0 1 0 1 0 0 0 1 0 0 1 2 1 1 2 1 1 0 2 0 1 1 0 0 2 0 0 0 0 2 0 0 1 1 0 1 0 1 0 1 0 0 2 0 2 0 2 0 0 0 0 1 1 1 1 1 1 0 0 1 1 0 1 1 1 0 0 0 2 0 0 0 0 0 0 0 0 0 0 0 0 0 1 0 0 0 0 0 1 1 2 2 0 0 0 0 0 2 0 2 0 0 0 2 1 2 0 2 0 0 1 1 0 2 0 0 1 1 0 1 0 2 2 2 0 2 2 2 0 2 0 2 1 1 1 1 1 0 0 0 0 0 0 0 2 0 2 1 1 0 1 1 1 0 0 2 1 0 1 0 2 2 2 2 0 0 0 0 0 0 0 0 0 0 0 0 0 1 0 0 0 0 2 1 1 1 0 0 0 1 1 1 0 0 0 2 1 0 0 0 0 0 0 0 1 0 1 0 2 2 0 2 0 2 0 0 1 0 1 0 1 0 1 1 0 1 1 2 0 2 0 1 1 2 2 1 2 1 0 2 0 1 0 0 0 0 0 0 2 0 2 2 1 1 2 0 2 0 1 1 0 1 2 2 0 0 0 1 1 0 1 0 1 1 0 0 0 2 1 1 0 1 2 1 0 1 0 1 1 1 1 0 2 2 1 1 1 0 0 2 2 1 1 0 1 0 1 2 1 0 1 1 1 1 1 0 0 2 1 1 0 2 0 1 0 0 1 0 0 0 0 0 0 0 2 0 1 2 1 1 0 1 0 0 0 0 1 0 1 1 1 1 1 0 1 0 1 0 0 0 0 2 2 0 2 2 2 0 0 0 0 0 0 1 0 0 0 1 0 0 2 0 1 1 1 1 0 1 0 0 0 0 1 2 1 1 0 1 1 1 0 2 0 0 0 0 0 1 1 0 1 0 1 1 2 0 2 1 2 0 0 1 1 1 1 2 0 0 0 0 0 0 0 1 0 0 1 2 2 0 0 0 2 2 0 1 1 0 1 1 1 2 0 1 1 0 0 0 2 0 1 2 0 2 1 2 1 0 0 2 0 2 0 0 0 0 1 0 1 1 1 1 0 1 2 1 2 1 2 0 0 0 1 1 2 0 0 0 1 1 1 0 0 0 0 0 0 0 1 0 0 1 0 0 0 0 0 2 0 2 2 0 1 1 1 0 0 0 0 0 0 0 1 0 1 0 0 1 1 1 1 1 0 0 1 2 0 1 1 1 1 1 0 0 2 0 0 0 0 0 0 0 0 0 0 0 2 0 0 0 1 1 1 1 0 1 0 1 0 1 1 0 0 0 1 0 0 0 0 0 1 2 0 0 0 0 0 2 2 1 0 0 2 0 1 1 0 0 0 0 1 0 0 0 1 0 0 0 0 0 2 0 2 1 1 1 1 1 1 0 0 0 2 2 0 1 0 0 0 0 0 0 0 0 1 1 1 1 1 1 1 0 0 1 0 1 0 0 0 0 0 0 0 2 0 0 0 1 1 1 1 0 0 1 0 0 1 0 1 2 1 1 1 0 0 0 0 0 0 0 0 0 1 0 0 1 0 0 0 0 0 0 2 0 1 0 2 1 0 1 0 0 1 0 0 0 0 0 0 0 0 0 1 0 0 0 0 2 0 2 0 2 0 1 1 1 0 1 0 0 1 1 0 0 0 0 2 0 0 1 1 0 1 1 1 2 0 1 1 1 1 1 0 1 0 0 0 0 0 0 1 1 2 0 0 1 0 0 0 0 0 0 0 0 0 0 0 0 1 0 0 0 1 0 1 0 1 0 1 1 0 0 0 0 0 1 0 0 1 2 1 0 1 1 0 2 0 1 1 0 0 0 2 0 0 1 0 0 2 1 2 2 2 2 2 2 2 1 0 1 0 1 0 2 1 1 1 0 0 1 0 1 1 0 0 2 2 0 1 1 0 0 2 1 1 0 1 2 0 0 1 1 0 2 0 0 0 1 0 0 0 1 2 1 1 1 0 0 0 0 0 0 2 1 0 0 1 1 0 0 0 0 1 0 2 2 2 0 0 0 0 0 0 1 0 0 2 0 2 0 1 1 1 2 0 0 0 0 0 1 0 0 0 1 0 0 0 0 1 0 0 0
154 1 2 1 0 1 1 2 0 0 0 0 1 2 0 0 0 1 0 2 1 1 1 2 2 0 0 0 1 2 0 1 2 1 0 1 1 1 0 0 1 1 0 0 1 0 1 0 0 0 0 0 1 1 0 0 0 1 0 2 0 0 0 2 0 0 1 1 0 0 1 1 2 2 2 2 1 0 0 0 2 2 0 0 2 0 0 0 0 2 0 2 1 2 0 1 0 1 1 1 1 1 0 0 2 0 2 0 1 1 0 1 0 2 2 2 1 0 1 1 1 0 1 1 0 1 0 1 2 0 1 1 0 0 0 0 0 1 1 0 0 0 0 0 0 1 0 0 1 1 1 1 1 0 0 1 0 2 0 0 1 0 1 1 1 2 0 0 1 1 0 1 1 1 0 0 0 1 2 2 0 1 1 1 0 1 1 1 0 0 2 1 2 2 2 2 2 0 0 1 0 1 0 0 2 0 1 1 0 0 0 1 1 1 0 2 1 0 2 1 1 1 2 2 0 0 0 1 0 0 0 0 0 0 1 0 0 2 0 0 0 0 2 1 2 2 1 0 0 0 0 0 0 0 0 0 0 2 1 1 1 1 0 1 1 0 0 0 2 0 0 2 0 2 0 0 0 1 2 0 0 0 0 1 0 1 0 1 2 2 0 1 0 1 2 1 1 2 0 2 0 1 0 0 0 0 0 0 1 0 1 1 1 0 2 0 2 0 1 0 1 2 1 0 2 0 1 1 0 1 1 0 0 2 1 0 0 0 0 1 0 0 2 2 0 0 2 0 1 0 1 1 0 1 0 1 1 1 0 1 1 1 0 0 0 1 0 2 1 1 1 1 0 0 0 0 0 0 0 2 1 1 0 0 1 2 1 0 0 0 0 0 2 1 2 0 1 1 0 0 0 0 0 0 0 1 1 1 0 0 0 0 0 1 1 0 1 0 0 0 1 1 1 1 1 2 0 1 1 1 0 0 0 0 0 0 0 1 0 0 1 0 2 0 1 1 0 1 0 0 0 0 1 1 1 1 0 2 2 0 1 1 0 0 0 0 0 0 2 0 1 1 1 1 0 0 0 1 1 0 0 2 0 0 2 0 0 1 0 1 1 0 0 2 0 1 0 1 1 1 1 1 1 1 0 1 2 0 0 1 0 1 1 1 1 0 0 0 0 0 0 2 1 2 1 2 0 1 1 0 1 0 0 0 2 1 1 0 0 1 0 1 0 0 2 1 1 0 2 1 0 1 0 2 1 0 0 1 0 1 0 1 1 0 0 0 2 1 1 1 0 1 0 0 0 0 1 2 0 2 2 0 2 2 0 2 2 1 1 1 0 0 2 0 0 0 0 0 0 0 0 2 1 1 0 2 0 2 2 2 1 0 0 0 1 0 0 1 0 1 1 1 1 1 1 0 1 1 0 0 0 0 0 2 0 0 0 1 0 0 1 0 0 0 2 2 2 0 0 0 1 2 1 1 1 1 0 1 1 0 0 0 0 1 1 2 0 1 1 0 0 1 0 0 1 0 1 0 0 2 0 1 1 0 0 1 0 1 0 0 0 0 1 1 0 0 0 2 0 1 1 0 1 0 0 1 2 1 1 0 0 0 0 0 0 1 0 1 1 0 0 0 0 1 1 2 1 1 1 0 1 0 1 0 0 1 1 0 0 0 0 0 0 2 0 0 1 0 0 0 0 0 1 0 0 0 0 0 2 2 0 0 2 0 2 0 2 1 0 2 1 0 1 1 1 0 0 0 0 0 1 2 1 1 1 1 0 2 1 1 1 1 1 1 2 1 0 0 0 0 0 1 0 0 0 0 2 0 0 2 2 0 2 2 2 2 0 0 2 2 2 1 0 1 0 0 0 0 1 0 1 2 2 1 0 0 0 1 1 0 1 0 0 0 0 0 0 0 1 0 0 1 0 0 2 0 0 0 1 1 1 0 0 0 0 1 0 0 2 1 1 0 1 1 0 1 0 0 0 0 2 0 2 0 1 1 0 2 0 2 0 2 1 1 2 2 2 0 0 1 0 1 0 2 2 2 0 2 1 1 1 1 0 0 0 1 1 1 2 1 1 0 2 0 1 0 1 1 1 1 0 0 1 2 0 0 0 2 0 0 0 2 2 0 0 0 0 2 1 1 0 0 1 0 1 0 1 2 0 0 0 1 0 1 1 1 1 0 1 0 0 0 0 0 0 1 1 1 0 0 0 2 1 2 1 0 1 0 0 2 0 0 0 2 1 0 0 0 1 0 0 0
155 1 2 0 2 0 2 1 1 0 0 1 0 0 0 0 0 1 0 2 2 0 1 2 2 1 1 0 0 0 2 2 1 1 0 0 2 1 1 1 0 0 0 0 1 0 0 0 0 0 0 0 0 0 0 1 0 0 1 0 1 1 0 2 0 0 0 0 0 0 0 1 2 2 1 2 2 0 1 0 1 1 0 0 2 0 0 1 1 2 1 2 1 2 2 2 0 1 0 2 0 0 0 0 2 0 2 0 0 0 0 2 1 1 1 1 0 0 2 0 0 0 1 1 1 0 0 1 2 1 0 0 0 0 1 1 1 0 0 0 1 0 1 0 0 0 1 0 1 1 0 0 1 0 0 0 0 1 0 1 0 0 1 1 0 1 0 0 0 1 0 0 2 1 0 0 1 1 1 1 0 1 1 1 0 1 1 1 1 0 1 0 1 1 1 1 2 0 0 0 0 0 0 0 2 0 2 0 0 0 0 0 2 0 0 2 0 0 1 1 1 1 2 2 0 1 1 2 1 1 1 2 0 0 1 0 0 2 0 0 0 0 2 2 2 2 0 1 1 1 0 0 0 0 0 2 1 0 0 0 0 0 0 2 2 0 0 0 0 0 0 2 0 2 0 0 0 1 2 0 0 0 0 0 0 1 0 1 0 1 1 1 1 2 2 1 2 0 0 1 0 0 0 0 0 0 1 0 0 0 0 0 1 1 1 0 1 0 1 1 0 1 1 2 1 0 1 2 1 1 2 2 1 1 0 0 0 1 1 1 0 1 1 1 0 1 0 0 0 0 0 1 0 1 1 0 0 0 0 0 0 0 2 1 1 0 0 2 2 0 0 0 2 1 1 2 0 0 1 1 1 0 0 0 0 0 0 0 0 1 1 0 1 2 2 0 2 0 1 1 0 1 0 1 0 1 2 1 0 0 0 0 1 0 0 1 0 0 2 0 0 0 1 1 1 2 2 0 1 0 1 0 1 1 1 0 0 0 0 0 2 0 1 0 1 2 0 2 0 0 0 0 1 2 2 0 2 2 1 1 1 1 1 1 1 2 2 0 2 0 0 0 1 1 0 1 0 0 1 0 1 2 2 2 1 2 1 1 0 0 1 1 0 1 0 0 2 2 2 0 0 0 2 1 0 0 1 0 1 0 1 1 1 1 1 0 0 1 0 1 0 2 1 1 1 1 0 1 1 1 0 0 1 0 1 0 0 0 0 0 0 1 0 1 1 1 1 2 0 0 0 0 0 2 0 1 0 1 0 0 0 1 0 0 0 0 1 1 2 0 1 1 2 1 1 1 2 1 0 0 2 0 0 0 0 0 0 2 0 0 0 1 0 1 1 0 1 0 0 0 0 1 2 0 0 2 2 2 2 2 0 0 0 0 1 0 0 1 1 0 0 0 1 1 1 0 0 1 0 0 2 2 0 1 0 0 1 1 2 0 1 1 0 2 1 1 0 1 0 0 0 0 1 2 1 1 0 0 0 0 0 0 0 0 1 1 0 2 1 1 0 1 0 0 0 2 2 0 0 0 2 0 2 1 0 0 2 2 0 1 0 0 0 0 0 0 0 2 0 1 0 1 0 0 2 2 1 1 2 1 0 0 0 0 0 0 0 2 1 1 0 0 0 2 0 1 0 0 0 0 1 0 1 0 0 0 1 0 0 0 0 0 0 0 0 2 0 1 0 0 0 0 1 1 0 2 0 0 1 1 0 0 2 0 1 0 2 0 0 0 0 0 2 0 0 0 0 0 2 2 0 2 0 1 1 0 1 2 0 0 1 1 1 1 2 1 1 0 0 1 1 2 0 0 2 1 1 0 0 1 1 0 1 1 1 2 1 0 2 1 0 2 0 0 0 0 0 0 0 0 0 2 2 2 0 0 0 0 0 0 0 0 0 0 0 0 0 0 1 0 0 1 1 0 1 0 1 0 0 0 2 0 0 0 0 0 2 0 2 1 1 0 0 1 0 1 0 1 1 1 1 0 1 1 0 2 0 0 1 1 1 2 0 1 1 0 1 0 0 0 1 2 0 1 2 2 0 2 0 0 0 0 0 0 0 2 2 0 1 1 0 0 2 1 0 1 2 1 0 0 0 1 1 0 1 1 1 1 1 0 0 0 2 0 0 1 0 1 0 0 2 0 2 1 2 1 1 2 0 0 0 0 0 0 1 2 2 0 1 0 0 0 0 1 0 0 2 1 0 0 0 2 0 0 0 0 0 0 0 2 0 2 0 1 1 0 1 1 2 0 0 0
156 1 1 0 1 0 2 1 1 0 0 1 2 2 0 0 0 0 2 0 0 0 0 1 1 1 1 0 1 1 2 0 2 2 0 0 2 2 0 0 0 1 2 0 2 0 0 0 0 2 2 2 1 1 0 1 1 0 2 0 0 2 0 1 0 0 0 1 0 0 0 1 2 2 1 2 1 0 2 0 0 1 2 2 0 0 1 1 1 2 1 1 1 1 1 2 0 2 2 2 2 0 0 0 2 1 2 0 0 1 0 0 0 2 2 2 1 0 0 2 2 0 2 0 0 2 0 2 2 1 1 1 0 0 1 1 0 0 0 0 1 0 0 0 0 0 0 0 0 0 0 1 1 1 0 0 0 1 0 1 2 1 2 0 1 2 0 0 1 1 1 1 1 1 1 0 0 0 0 0 0 0 2 2 0 2 2 1 0 0 2 0 1 0 1 1 2 0 0 2 0 0 0 1 2 0 1 0 0 0 2 2 0 0 0 2 0 0 1 1 1 1 2 2 0 1 1 2 0 0 1 1 0 0 1 0 0 2 0 0 0 1 1 1 1 1 0 0 0 0 0 0 0 0 0 1 1 0 0 0 0 0 0 2 2 0 0 0 0 0 0 2 2 0 0 0 0 1 0 0 0 1 0 0 0 1 0 0 1 1 0 1 0 2 2 0 2 1 0 2 0 1 2 2 1 1 1 0 1 0 0 0 2 0 1 1 2 0 0 1 0 0 2 1 1 0 2 0 0 2 2 2 0 0 0 1 2 0 0 0 0 0 1 1 0 2 0 0 0 0 0 1 1 2 0 2 2 0 0 1 1 1 0 0 0 1 0 2 2 0 0 0 0 0 0 0 0 0 0 2 1 1 0 0 0 2 1 0 0 0 0 0 1 0 1 1 0 2 2 1 0 2 0 2 0 1 1 1 0 0 0 0 1 0 1 0 1 0 0 0 0 2 1 1 2 2 1 1 1 0 1 0 0 1 0 1 0 1 0 0 0 0 2 0 1 1 0 1 0 0 0 1 2 2 2 1 0 2 1 0 2 0 0 1 1 2 2 0 2 0 1 0 1 1 2 0 2 0 2 1 2 1 1 1 1 2 1 1 1 0 1 1 0 2 2 0 2 1 1 0 1 0 2 0 1 1 2 0 0 2 0 0 0 2 2 0 0 1 1 2 2 2 1 1 1 1 0 1 1 1 1 0 1 1 0 0 1 1 0 2 0 0 0 0 1 2 0 1 1 0 1 1 1 2 0 0 0 0 0 1 1 0 1 0 0 0 1 1 1 0 0 1 2 1 2 2 2 1 0 0 2 0 0 0 0 0 0 0 0 0 0 0 0 0 0 0 1 2 2 2 1 1 0 0 1 2 1 1 1 1 2 2 0 0 2 0 0 2 0 0 0 0 0 0 1 1 1 0 0 0 2 2 0 1 0 1 0 1 0 0 1 1 0 2 2 1 1 0 0 0 0 2 1 1 1 0 0 2 1 0 0 0 1 2 0 2 1 0 2 1 0 1 1 0 0 1 1 0 1 1 1 0 1 0 0 1 1 2 1 2 0 0 0 1 1 0 0 2 0 0 0 1 0 0 1 1 2 1 2 0 1 0 0 0 0 1 0 1 1 0 0 0 0 2 0 1 0 2 2 0 2 2 0 0 0 0 1 0 1 2 1 1 0 0 0 2 0 0 0 0 0 0 0 1 0 1 1 0 1 0 0 0 2 0 0 0 2 1 0 1 1 0 1 1 1 0 0 0 0 0 1 1 1 0 0 1 0 2 0 1 1 2 1 1 2 1 0 0 0 0 1 1 0 0 0 0 1 0 1 1 2 0 1 1 1 2 1 1 0 0 0 0 0 0 0 0 0 0 0 1 0 1 2 2 0 0 0 0 0 0 0 0 0 0 0 0 0 0 0 1 1 1 0 0 2 0 0 0 0 0 2 0 1 0 1 0 1 0 1 1 0 0 2 0 0 0 0 0 0 0 0 1 2 0 0 0 1 0 0 1 1 1 2 2 2 2 2 0 0 0 0 0 0 1 0 2 0 1 0 0 0 1 0 1 1 1 1 1 1 1 0 1 1 1 2 0 1 1 0 0 0 0 1 2 0 1 0 1 0 0 1 0 1 0 0 2 0 0 0 0 1 0 1 1 1 0 1 1 0 0 0 0 0 1 0 0 0 1 0 0 0 0 0 0 0 2 0 2 1 0 0 2 0 0 0 0 0 0 0 1 0 0 0 1 1 0 0 0 0 0 1 1
157 0 1 0 0 0 1 1 0 1 0 1 1 1 0 0 0 2 0 1 1 0 0 2 2 0 0 1 0 0 1 0 1 1 1 0 2 2 0 0 1 0 1 0 2 0 0 0 0 0 0 1 0 0 1 1 0 0 1 0 1 2 0 1 0 0 0 1 0 0 0 0 2 2 2 2 2 0 2 0 1 2 0 1 2 0 0 0 0 1 0 0 2 2 2 2 0 1 1 1 1 0 1 0 1 1 1 2 1 0 0 1 1 1 1 1 1 0 1 1 1 0 1 1 0 1 0 1 1 1 0 0 0 0 1 0 0 0 0 1 1 0 0 0 0 0 0 0 1 1 1 2 0 1 0 0 0 2 0 1 0 0 2 0 0 1 0 0 0 1 1 0 1 0 1 0 1 1 1 1 0 2 1 1 0 1 2 2 1 0 1 0 1 0 1 1 1 0 0 2 0 0 0 0 2 0 2 1 1 0 0 1 2 0 0 2 0 1 2 0 2 0 1 1 0 0 0 2 1 1 1 1 0 1 1 1 0 1 1 1 0 1 2 2 2 2 0 0 0 0 0 0 0 0 0 1 0 1 1 0 0 0 0 1 1 0 0 1 1 1 0 2 1 0 1 0 0 0 2 0 0 0 1 1 1 1 0 0 0 1 1 1 0 2 1 0 2 1 1 1 1 0 1 1 0 0 0 0 1 0 1 1 2 0 2 0 2 1 0 0 0 2 1 2 1 0 0 2 1 1 1 1 0 2 0 0 0 1 0 1 0 0 2 1 0 0 1 0 2 1 1 1 0 2 1 1 1 0 0 2 2 2 2 1 2 0 1 2 0 0 2 2 0 0 1 0 0 1 1 1 1 0 0 0 0 1 1 0 0 0 0 0 0 0 1 1 0 0 1 1 0 2 0 1 0 1 1 2 0 0 0 0 0 1 0 0 0 0 0 2 1 0 1 0 1 1 0 1 2 0 1 0 1 0 0 0 0 1 0 0 2 0 2 0 1 1 0 1 1 0 0 0 0 1 1 0 1 1 0 1 2 1 0 0 1 1 1 1 1 0 1 0 0 0 1 0 1 0 2 2 2 1 1 1 1 1 1 2 1 0 0 0 0 1 0 0 1 0 0 2 2 2 1 1 0 1 1 1 0 1 0 0 0 0 0 0 0 2 0 2 2 2 2 1 1 2 0 0 0 2 0 0 2 1 1 0 1 0 0 0 2 2 0 1 1 1 1 1 1 1 0 1 1 2 0 1 0 0 1 1 1 0 2 0 0 1 1 1 0 1 0 1 1 0 1 2 2 2 0 2 2 0 0 0 0 0 0 1 0 0 0 1 0 0 0 0 0 1 2 2 0 0 0 0 1 2 0 1 2 1 1 0 0 0 2 0 0 0 0 0 0 0 0 0 0 0 2 1 0 0 1 1 0 1 0 2 0 2 0 0 0 0 0 0 1 0 0 0 0 0 0 1 1 2 1 0 0 1 1 0 0 0 2 1 1 1 0 2 0 0 0 1 0 0 1 0 0 0 1 1 0 1 2 2 1 1 1 0 0 0 0 0 0 1 2 0 0 2 0 2 2 0 0 1 0 1 1 1 2 1 1 0 0 0 0 0 0 0 0 0 0 0 1 2 0 2 1 2 2 0 1 1 0 0 0 0 1 0 1 1 0 0 0 1 0 0 0 1 0 0 0 0 0 0 0 1 1 0 0 0 0 0 2 0 0 0 2 1 0 1 0 0 1 1 1 1 1 0 0 0 1 1 0 2 2 0 2 2 1 2 0 1 1 0 0 0 0 0 0 0 0 1 0 0 1 0 0 1 1 1 1 0 0 0 0 1 1 0 2 1 1 1 0 0 1 0 0 0 0 0 1 1 2 1 0 0 0 0 2 0 0 2 0 0 0 0 0 0 2 0 0 1 0 0 2 0 0 0 1 1 1 0 0 0 1 1 1 0 2 0 0 0 0 1 0 1 0 0 0 0 0 0 1 0 0 1 0 1 0 1 0 1 0 1 2 2 2 0 0 0 1 2 1 1 1 2 1 1 0 0 0 1 0 0 1 1 2 0 1 1 0 0 1 1 1 0 1 0 0 1 0 0 1 2 0 1 0 2 0 0 0 0 2 1 1 1 0 1 0 0 2 0 2 0 0 0 0 1 0 0 0 0 0 1 0 0 0 1 0 0 0 0 0 1 0 1 1 1 1 0 0 1 1 1 0 1 0 1 0 2 1 0 0 1 0 0 0 1 1 0 1 1
158 1 1 0 0 0 1 2 0 0 0 0 0 0 0 0 0 0 2 0 1 1 0 1 2 0 0 0 1 1 2 0 1 1 1 2 1 1 0 0 0 0 0 1 2 0 1 0 0 0 0 1 1 2 0 0 0 0 0 1 0 1 0 2 0 1 0 1 0 0 0 0 2 2 1 2 2 0 1 0 2 2 0 0 1 0 0 1 1 2 1 1 1 1 1 2 0 1 1 2 1 0 0 0 2 1 2 1 1 0 0 1 1 2 2 2 2 0 2 0 0 0 1 1 0 1 0 1 1 1 0 0 0 0 1 0 1 0 0 0 1 0 1 0 0 0 1 0 1 1 0 1 1 0 0 0 0 0 0 2 2 0 2 0 1 2 0 2 0 1 0 1 0 1 0 0 1 1 1 1 0 1 0 1 1 0 1 2 0 0 1 2 2 2 2 2 1 0 0 2 0 0 0 1 2 0 2 1 0 1 1 1 1 0 0 2 1 0 2 0 2 1 0 2 0 0 0 2 0 0 0 0 0 0 2 0 0 1 0 0 0 0 2 2 2 2 0 0 1 1 1 1 0 0 0 0 0 0 0 0 0 0 0 0 0 0 0 0 1 1 2 1 0 0 0 0 0 2 2 0 0 0 1 1 0 1 0 0 0 1 0 0 1 2 2 1 2 2 0 2 0 1 0 0 0 0 0 0 1 0 0 1 2 0 1 0 2 1 0 1 0 2 1 1 1 0 2 1 0 1 1 0 0 2 0 0 0 2 0 0 0 1 2 0 0 0 1 0 1 0 0 1 0 2 2 0 0 0 1 0 0 0 2 0 2 0 1 1 2 0 0 0 1 1 0 0 0 1 0 2 1 0 0 0 0 0 1 0 0 1 1 0 0 0 2 0 1 1 1 1 0 1 0 2 1 0 0 0 0 0 0 0 1 0 0 0 0 0 0 1 1 1 1 0 0 2 0 1 1 0 1 0 0 0 0 1 0 2 0 0 0 0 2 1 0 0 0 1 1 1 0 0 0 2 1 0 1 1 0 1 1 1 0 0 0 0 0 0 2 0 2 0 0 0 1 1 0 0 1 1 2 1 1 1 1 2 1 0 0 0 0 0 1 0 0 0 0 2 2 0 0 0 2 2 0 0 2 0 1 1 1 1 0 0 0 0 2 0 1 1 1 2 1 2 1 2 1 0 0 2 0 1 2 1 1 0 1 0 1 0 1 1 0 0 1 1 1 1 1 0 0 0 0 2 2 0 0 2 0 1 1 1 1 0 0 1 1 1 1 1 0 0 0 0 0 0 0 1 0 1 2 0 1 1 0 1 0 0 0 0 0 0 1 0 0 0 1 1 1 0 0 1 0 1 1 2 0 1 1 1 0 0 0 1 0 1 0 0 0 0 0 0 0 1 1 0 1 2 0 0 1 1 1 1 0 0 1 1 0 0 1 0 0 1 2 1 1 0 0 0 0 1 0 0 0 0 0 2 2 0 0 0 1 0 1 1 0 0 1 1 0 1 0 0 2 0 0 0 0 0 2 0 1 0 0 1 0 1 1 0 0 0 1 2 1 1 0 1 0 0 0 0 0 2 0 1 0 2 2 0 0 0 0 0 0 1 0 0 0 0 0 0 0 2 0 1 0 1 0 0 1 0 1 0 0 1 0 0 0 1 0 0 0 0 0 0 0 1 0 1 1 1 2 0 0 1 0 0 0 0 0 0 2 0 0 0 2 1 0 1 0 0 1 1 0 0 0 0 0 0 0 0 0 0 1 1 1 2 1 2 0 1 2 0 2 0 2 1 1 0 1 1 0 1 0 1 1 1 2 0 1 0 1 1 0 1 0 1 2 1 1 1 0 0 0 0 0 0 0 0 1 1 2 0 0 1 1 1 2 0 0 1 0 0 0 0 0 0 0 0 0 2 2 0 0 1 1 0 0 0 1 0 1 0 0 0 0 0 1 1 1 0 2 0 0 0 0 0 0 2 2 0 2 0 1 1 0 0 0 2 0 2 0 1 2 2 2 0 0 0 0 2 0 1 2 1 0 2 1 1 1 2 1 0 1 1 1 2 2 0 2 0 1 2 0 0 1 1 0 0 1 0 0 0 1 1 1 1 1 1 0 1 2 0 0 0 0 0 0 0 1 0 2 1 0 0 2 2 0 0 0 1 0 0 2 1 1 0 2 0 0 0 0 0 1 2 0 2 1 0 0 1 2 2 0 1 1 0 0 1 0 0 0 2 0 1 0 0 0 0 2 0
159 1 1 0 0 0 2 1 0 0 0 2 0 2 0 0 1 1 1 1 1 0 1 2 2 0 0 0 1 1 1 0 0 0 0 0 2 0 0 0 0 0 1 0 1 1 0 0 0 1 1 1 0 1 0 0 0 0 2 0 1 1 0 1 0 0 0 1 0 0 0 1 2 2 0 2 2 0 2 0 1 2 0 0 1 0 0 2 1 2 0 1 1 1 0 1 0 2 2 2 2 0 0 1 2 0 2 0 1 1 0 2 1 1 2 2 2 0 1 1 1 0 2 0 0 1 0 1 2 1 0 0 0 0 1 0 0 0 0 2 0 0 0 0 0 0 0 0 1 1 1 1 0 0 1 0 0 1 0 0 0 0 1 1 0 1 0 1 0 1 0 1 2 1 1 0 1 1 1 1 0 1 1 1 0 1 2 2 1 1 1 1 2 2 2 2 1 0 0 0 0 0 0 0 2 0 0 0 0 0 1 1 1 0 0 2 0 0 0 2 0 0 1 2 0 0 0 1 0 0 0 1 0 0 1 0 0 2 0 0 0 1 1 0 0 0 0 0 0 1 1 1 0 0 0 1 0 0 0 0 0 0 0 1 1 0 1 0 2 1 0 0 0 1 1 1 0 1 0 0 1 0 0 0 0 1 0 2 0 2 1 2 0 2 2 0 2 0 0 0 0 0 0 0 0 1 1 0 0 0 0 1 1 1 1 0 1 0 0 1 0 0 1 0 1 0 1 0 1 1 2 0 0 1 0 0 0 2 0 0 0 0 1 2 0 1 1 1 1 1 0 0 0 1 0 1 1 0 0 1 1 1 1 0 1 0 1 2 2 0 0 0 1 1 0 0 0 1 1 1 0 1 0 0 1 1 0 0 0 0 0 0 1 0 2 0 1 0 1 1 0 2 0 2 0 0 1 0 0 0 0 0 1 0 1 0 0 0 0 1 1 1 0 0 1 1 1 0 1 0 0 0 1 1 1 2 1 2 0 0 2 0 1 0 1 1 1 1 1 0 0 1 1 1 1 1 0 1 0 1 1 1 0 2 2 2 2 1 2 1 1 1 2 2 2 0 2 0 2 0 1 2 0 0 2 1 0 0 0 0 1 1 0 0 0 0 1 1 1 1 1 1 1 1 0 1 1 1 0 1 1 0 1 1 1 0 1 1 0 1 2 2 1 2 0 2 1 0 0 1 0 1 0 0 0 1 0 0 0 1 0 1 0 0 1 0 1 1 2 0 0 0 1 1 1 1 1 0 1 1 0 0 0 0 0 0 1 0 2 0 0 2 0 0 0 0 1 1 0 0 1 0 1 0 1 0 0 2 0 0 0 1 1 0 0 0 0 0 0 0 0 2 1 0 1 2 1 1 1 1 1 1 0 0 1 0 0 1 1 0 0 0 1 1 1 1 1 1 0 0 2 2 0 1 0 1 0 0 0 1 0 0 0 0 1 1 1 0 0 0 1 0 0 2 0 0 0 2 2 0 0 0 2 1 1 2 0 1 0 0 0 0 1 0 0 0 2 0 0 0 2 0 2 1 1 2 0 2 0 2 0 0 0 1 0 0 0 2 0 2 0 1 0 1 1 2 0 1 1 0 0 0 0 0 2 1 1 2 2 0 1 0 0 2 0 1 0 0 0 0 1 0 0 1 0 0 1 0 1 2 2 2 0 0 0 0 0 1 0 0 0 0 0 1 0 0 0 0 1 0 0 0 2 0 0 0 2 1 0 1 0 1 1 1 1 0 0 0 1 1 1 2 0 0 1 1 1 1 0 2 0 2 0 1 1 1 0 0 0 1 1 2 0 0 0 0 2 0 0 1 1 0 2 2 2 2 0 0 1 1 1 1 0 1 0 0 0 0 1 0 1 2 2 1 0 0 0 0 1 0 0 1 1 1 0 1 1 0 0 0 0 2 1 0 1 0 0 0 1 1 0 1 0 0 0 0 0 0 0 1 0 0 1 0 0 0 0 0 1 1 2 0 2 0 0 0 1 0 0 2 0 0 0 2 1 1 2 0 0 0 1 2 0 2 1 1 0 1 1 1 1 0 1 0 1 1 2 0 1 1 0 0 1 1 1 0 1 1 1 1 0 0 1 2 0 1 1 2 0 0 0 0 1 0 0 2 0 0 0 0 1 0 0 2 2 0 2 2 0 0 0 1 1 0 0 0 0 0 1 0 0 0 0 0 0 1 1 0 2 0 0 0 0 0 1 0 1 0 0 2 0 1 0 2 0 0 0 0 0 0 1 0
160 0 1 0 0 0 2 2 0 2 0 0 0 0 0 0 0 1 0 2 2 0 0 2 2 1 1 0 2 2 2 0 2 2 0 1 1 2 0 0 0 1 0 0 2 1 1 0 0 1 1 1 0 0 0 1 0 0 0 1 1 1 0 0 0 0 0 1 0 0 0 1 2 2 1 2 2 0 2 0 1 1 0 0 1 0 0 0 0 1 0 0 2 1 0 1 0 1 1 2 0 1 1 0 2 0 2 1 1 0 0 2 1 1 1 1 0 0 0 2 2 0 0 2 0 0 0 1 2 1 1 1 0 0 0 0 1 0 0 0 0 0 0 0 0 0 0 0 1 1 1 2 0 0 0 0 0 0 0 0 1 0 1 1 1 2 0 2 0 0 2 0 1 0 0 0 0 0 0 0 0 1 1 1 0 1 1 0 0 0 1 2 2 2 2 2 2 0 0 0 0 1 0 0 2 0 1 0 1 0 1 0 1 0 0 2 0 0 1 1 1 2 0 1 0 1 0 1 0 0 0 0 0 0 1 0 0 1 0 1 0 0 2 1 1 1 0 0 1 1 1 1 0 0 0 2 1 0 0 0 0 0 0 0 0 0 0 0 1 1 0 2 0 1 0 0 0 0 2 0 1 0 0 0 0 1 0 2 0 2 0 0 0 2 2 1 1 2 0 2 0 2 1 1 0 0 2 1 2 0 1 2 2 0 2 0 1 2 0 0 0 2 0 1 1 0 1 2 2 1 1 0 0 2 0 0 0 2 0 0 0 0 1 1 0 2 0 0 1 1 1 0 1 2 1 0 0 0 0 0 1 1 2 1 1 1 0 2 0 0 2 2 0 0 1 0 0 2 0 2 0 0 1 1 0 0 0 0 0 1 1 1 0 0 1 1 0 1 1 1 0 1 0 1 0 0 0 1 0 0 0 0 1 0 1 0 0 1 0 0 0 1 0 1 1 2 0 0 1 0 1 0 0 1 1 0 0 2 0 1 2 0 0 0 1 2 0 2 0 0 0 0 1 2 1 1 0 2 1 1 1 1 0 1 1 1 1 0 2 0 0 0 2 2 1 0 1 1 2 0 1 1 1 1 1 1 1 0 0 1 1 1 1 1 0 0 0 1 1 1 1 0 2 1 1 0 1 0 1 1 0 1 1 1 1 0 0 1 0 1 1 2 2 1 1 1 0 0 0 2 0 2 0 0 0 0 1 1 0 0 1 2 0 0 2 1 2 2 0 0 0 0 0 1 1 1 1 1 1 0 0 0 1 0 0 0 2 0 1 0 0 0 0 0 0 0 1 1 0 1 1 0 2 1 1 1 2 2 0 0 0 0 1 0 0 0 0 0 0 0 0 1 1 2 0 2 0 1 1 1 1 0 0 1 0 1 0 2 0 1 1 1 0 0 0 0 2 1 0 0 1 1 0 0 0 0 0 1 0 0 0 0 0 2 2 1 2 0 0 0 0 1 0 1 0 0 0 1 1 1 0 0 1 0 1 1 0 1 0 0 1 0 0 0 2 0 0 1 1 1 1 0 2 0 0 2 1 2 0 1 0 0 0 2 0 1 0 2 0 1 1 0 0 1 1 2 0 2 2 1 0 0 0 0 1 1 0 2 2 0 0 0 0 1 1 2 0 1 1 0 2 1 1 0 0 1 0 0 1 1 0 0 0 0 0 1 0 0 0 0 0 0 0 0 0 0 0 0 1 0 0 0 2 1 0 0 2 1 0 2 1 0 2 1 1 0 0 0 0 0 0 1 0 1 1 1 1 2 1 2 0 1 1 1 2 1 0 1 0 0 1 1 0 0 2 0 1 0 0 2 2 0 2 1 1 1 0 0 2 2 1 2 0 0 0 0 0 0 0 0 0 2 2 0 0 0 0 1 1 0 1 1 0 0 0 0 0 1 0 0 0 2 1 0 1 1 0 1 0 0 2 0 1 0 0 1 0 0 1 2 0 0 2 0 0 0 0 0 1 1 1 1 2 0 0 0 0 1 0 2 0 1 1 1 2 2 2 0 0 0 0 1 0 2 2 1 1 0 0 1 0 1 1 0 1 1 2 1 2 1 0 1 2 0 1 0 1 2 1 1 0 0 0 2 0 1 1 1 1 0 0 0 1 1 2 1 0 1 0 1 0 0 2 1 1 0 0 2 0 0 0 1 2 1 1 1 1 0 1 0 0 0 0 0 0 1 1 1 1 0 0 1 1 2 0 0 0 0 0 1 0 1 0 1 0 0 0 1 1 0 2 1
161 0 2 0 0 0 1 1 0 2 0 0 1 1 0 0 0 1 0 2 2 0 0 2 2 1 1 0 2 2 2 0 0 0 2 1 2 1 0 0 1 0 1 0 1 1 0 0 1 0 0 1 0 0 2 0 0 0 2 0 0 0 0 1 0 0 0 1 0 0 0 1 2 2 1 2 1 0 2 1 1 2 0 1 2 0 1 0 0 2 0 0 2 2 1 2 1 2 2 2 2 0 0 1 2 0 2 0 0 0 0 1 1 2 2 2 2 0 2 0 0 0 2 0 0 0 0 1 2 1 1 1 0 0 0 0 0 0 1 0 0 0 0 0 0 0 0 0 0 0 0 1 1 0 0 1 0 0 0 1 1 1 2 0 2 2 1 0 1 2 0 1 1 0 0 0 0 1 0 1 0 1 0 0 0 0 0 1 0 0 1 1 2 0 2 0 2 1 0 1 0 0 0 0 2 0 1 0 0 0 1 1 0 0 0 2 1 0 0 1 1 0 2 2 0 0 0 1 0 0 0 0 0 0 2 1 0 2 0 0 0 0 2 2 2 2 0 0 0 1 1 1 1 0 0 1 2 1 1 0 0 0 0 0 0 0 0 0 0 0 0 2 0 0 0 0 0 2 2 0 0 0 0 0 1 1 1 1 1 2 0 1 1 2 2 1 2 1 0 2 0 0 1 1 0 0 0 1 2 0 0 1 1 0 2 0 2 0 1 0 0 1 2 0 1 0 1 1 0 1 2 1 1 0 0 0 0 0 0 0 0 1 2 1 0 0 1 0 2 2 2 0 1 1 0 1 1 0 0 2 2 2 1 1 1 0 0 1 2 0 0 0 1 1 2 0 0 1 0 2 0 1 0 0 1 1 1 0 0 1 0 1 0 0 2 1 0 0 1 0 0 1 0 2 1 0 0 0 0 0 0 0 0 0 1 0 0 0 1 0 0 1 0 1 1 2 2 1 0 0 0 1 0 1 1 1 0 2 0 0 1 0 1 1 1 1 0 1 0 0 0 1 0 1 1 0 1 1 1 0 2 0 1 0 0 1 1 0 2 0 0 0 2 2 0 0 0 0 2 2 2 2 2 2 1 1 1 2 1 0 0 0 1 0 0 0 1 1 1 0 1 0 2 2 0 0 1 0 0 1 1 0 1 0 0 0 0 0 2 2 2 2 1 2 1 2 0 1 2 1 1 0 2 1 0 1 2 0 0 1 0 0 0 1 2 1 2 0 2 0 0 0 1 2 0 0 0 0 2 1 0 0 2 0 0 2 0 1 1 1 0 1 0 0 0 0 2 2 0 2 2 0 2 1 1 1 2 1 1 1 1 0 0 0 0 0 0 1 1 1 1 1 0 0 0 2 1 0 0 0 0 0 1 2 0 2 2 1 1 0 0 0 0 0 0 0 2 1 0 0 2 2 0 2 0 0 0 0 0 1 0 2 0 1 2 1 1 1 0 0 1 1 0 0 0 0 1 2 1 0 0 0 1 0 1 1 0 1 0 0 0 1 0 1 0 1 1 1 1 1 1 0 2 1 1 2 1 2 0 1 0 0 1 1 0 0 1 2 0 2 0 2 0 0 2 2 1 1 1 0 0 0 1 0 0 0 0 2 2 0 0 0 0 2 0 2 0 0 0 1 2 0 0 0 0 1 0 0 0 0 0 0 1 0 0 0 0 1 0 1 1 1 0 0 0 0 2 0 0 0 0 0 2 0 0 0 2 2 0 1 0 0 2 1 0 0 0 0 2 2 0 1 2 1 1 0 1 1 0 1 1 2 2 1 2 0 1 1 0 1 2 2 0 0 1 1 0 0 0 0 1 1 2 1 1 1 0 0 2 1 1 1 0 1 0 0 0 0 0 0 0 2 2 0 0 2 2 1 1 0 1 0 0 0 0 0 0 0 0 0 0 2 1 0 2 0 0 0 0 0 0 0 0 0 0 2 1 0 2 1 0 0 0 1 0 1 0 1 1 0 1 0 0 0 0 2 0 0 0 2 0 1 2 1 2 1 2 0 0 0 0 2 0 2 2 0 1 1 0 0 0 0 1 0 1 1 1 1 2 1 0 0 1 2 2 0 1 1 0 0 2 0 0 1 1 0 0 2 0 0 0 0 1 0 2 0 0 1 0 1 1 0 2 0 1 0 0 1 0 1 1 1 0 0 1 2 2 0 0 0 0 0 0 0 0 1 1 2 0 0 0 2 1 1 0 0 0 0 0 1 0 1 1 2 0 0 0 1 2 0 0 0
162 1 2 0 0 0 1 1 1 0 0 1 1 2 0 0 0 2 1 1 1 0 0 1 1 0 0 0 0 1 1 0 1 1 0 1 2 0 0 0 1 0 0 1 1 1 0 0 1 0 0 0 0 0 0 1 0 0 1 0 2 2 0 2 0 0 1 1 0 0 0 1 2 2 1 2 2 1 1 1 1 2 0 0 1 0 0 0 0 1 0 0 1 1 1 1 0 0 0 2 0 0 0 0 1 2 1 1 1 0 1 2 0 1 1 1 1 1 0 1 2 0 0 2 0 0 0 1 1 1 0 0 0 0 1 0 0 0 0 2 1 0 0 0 0 0 0 1 1 0 0 1 0 0 0 0 0 2 0 0 1 1 1 1 1 2 0 1 0 1 1 1 1 2 1 0 0 1 1 1 0 0 0 0 0 0 1 1 1 0 1 0 2 2 2 2 2 0 0 1 0 0 0 1 2 0 2 1 1 0 1 1 2 0 0 2 1 0 1 2 0 0 1 2 1 0 0 1 1 1 1 1 0 0 2 0 0 1 1 1 0 1 2 1 1 1 0 0 0 0 0 0 0 0 0 1 1 1 1 0 0 0 0 0 1 0 1 0 2 2 0 2 0 0 0 0 1 0 1 0 0 0 1 1 0 2 1 1 0 2 1 1 0 2 1 0 2 2 0 2 0 2 1 1 1 0 1 0 1 0 1 1 2 1 1 1 1 0 0 1 0 1 1 1 0 0 0 2 1 1 2 1 2 2 1 0 0 1 0 0 0 1 1 2 0 1 1 0 1 1 1 0 1 1 0 1 1 0 0 1 1 1 1 0 1 0 1 1 2 0 0 0 1 1 0 1 0 1 1 1 0 0 0 1 0 1 1 1 1 1 1 1 0 0 2 0 0 0 1 1 0 1 0 2 1 0 0 0 1 0 0 0 0 0 1 0 1 1 0 0 0 1 0 0 0 0 0 1 1 0 1 0 0 0 0 2 0 0 0 1 1 0 2 1 1 1 0 1 0 0 0 1 2 2 1 1 0 1 1 1 1 0 0 0 0 0 0 2 1 1 2 2 1 1 2 0 1 0 1 0 1 1 1 1 2 1 0 1 1 0 1 0 0 1 1 0 1 1 1 0 1 1 1 1 0 1 1 1 0 1 0 2 1 0 0 0 0 0 1 2 2 1 1 2 1 2 1 0 0 2 0 1 2 1 1 0 0 0 1 1 1 0 0 0 1 2 1 0 2 1 0 1 0 2 0 0 0 1 1 0 0 0 0 1 1 0 2 1 0 1 0 1 0 0 0 0 1 1 0 1 2 0 2 2 1 1 1 1 0 0 0 0 1 0 0 0 0 0 0 1 0 2 2 0 0 0 2 0 0 0 0 0 0 0 0 0 0 1 0 0 0 0 0 0 0 1 2 1 0 0 1 1 0 2 0 1 1 0 1 0 0 1 0 0 1 1 1 1 0 1 0 2 0 1 0 0 0 2 2 0 0 0 0 1 0 1 0 1 0 0 0 1 0 0 0 1 2 0 1 1 0 2 2 1 0 1 2 2 0 0 2 2 0 0 0 0 1 1 0 1 0 1 0 2 0 2 1 1 2 0 1 1 0 0 0 0 0 1 1 0 0 0 1 2 0 1 0 2 2 0 2 1 1 0 0 1 0 0 0 0 0 0 0 1 0 0 0 1 0 1 1 1 0 0 0 0 0 0 2 2 0 0 2 1 0 0 2 1 0 2 1 0 1 1 0 1 0 0 1 1 0 1 1 0 0 1 0 2 0 2 0 2 1 0 1 0 0 2 0 0 2 2 0 0 0 0 1 0 0 2 2 0 0 0 0 0 1 0 2 2 2 1 0 0 0 0 0 0 0 0 0 2 2 0 0 0 0 1 2 0 0 0 0 0 0 0 0 0 1 0 0 1 1 0 1 1 0 0 1 1 2 0 1 0 0 0 0 0 0 0 0 0 1 0 0 0 0 1 1 2 2 0 2 0 0 0 1 0 0 1 0 1 0 1 2 2 2 0 0 0 0 1 1 1 2 1 0 2 1 1 1 1 1 0 1 1 1 0 1 1 0 1 2 1 2 0 1 2 1 2 0 0 1 1 0 2 2 1 0 1 0 2 1 1 1 1 0 1 0 0 2 0 1 1 1 0 1 1 1 2 2 0 1 1 0 0 0 1 0 0 0 0 0 0 0 0 2 1 1 0 0 1 0 0 0 1 1 0 0 2 0 0 0 1 0 1 0 0 0 0 1 1
163 1 0 0 0 0 1 0 0 0 1 2 0 1 0 0 1 0 2 1 1 0 2 2 2 0 0 0 0 2 0 0 1 2 0 1 2 2 0 0 1 0 1 0 2 1 0 0 0 1 1 1 1 1 0 2 1 0 1 1 0 0 0 2 0 0 1 1 0 0 0 0 2 2 0 2 2 0 2 0 1 2 1 1 0 0 0 0 0 2 0 1 0 1 1 1 0 0 0 1 0 1 1 0 1 1 1 1 1 0 0 2 0 1 1 1 1 0 1 1 1 0 1 1 1 0 0 1 2 0 0 0 1 0 0 0 1 0 0 0 0 0 0 0 0 0 2 0 0 0 0 1 1 1 0 0 0 0 0 0 1 0 1 1 1 1 0 0 2 0 0 2 1 1 0 0 1 1 0 1 0 2 1 1 1 2 1 0 0 0 2 0 2 0 2 1 1 1 0 1 0 0 0 0 2 0 2 1 1 0 0 1 0 1 0 2 0 0 2 0 2 0 2 2 0 2 2 1 1 1 1 1 0 0 1 0 0 2 0 0 0 0 2 1 1 1 0 0 0 0 0 0 0 0 0 2 1 1 1 0 0 0 0 1 1 0 0 0 1 0 0 2 0 0 0 1 0 1 1 0 0 2 1 1 0 1 2 2 0 2 1 0 0 1 2 0 2 2 0 2 0 1 0 0 0 0 0 0 2 0 0 2 2 0 0 0 0 0 1 0 0 2 0 1 1 0 1 0 0 1 2 0 0 1 0 0 0 2 0 2 0 1 2 2 1 0 1 0 1 1 1 1 1 2 1 1 1 0 0 1 1 1 1 1 0 0 1 2 1 0 1 1 0 0 1 0 0 2 0 2 0 2 0 0 0 2 1 0 0 0 0 0 1 0 1 1 0 0 2 1 0 1 0 0 0 1 2 0 0 0 0 0 1 0 0 1 0 0 0 0 0 2 0 2 2 2 2 0 2 0 0 2 1 1 1 0 0 1 0 0 1 0 1 1 1 1 0 1 0 0 0 1 2 2 2 2 0 2 2 0 2 2 1 1 0 2 2 1 1 0 1 0 2 2 1 0 1 1 2 0 0 2 0 0 2 1 0 2 1 0 0 0 0 2 0 1 0 0 0 1 2 0 0 0 0 2 2 0 0 1 0 1 2 0 1 1 0 1 0 1 1 2 0 2 0 2 1 1 1 1 1 1 1 0 0 0 1 0 1 2 1 0 0 0 2 2 0 1 1 0 0 0 1 1 2 1 1 0 0 1 0 0 0 0 0 0 1 1 1 1 0 1 0 0 0 0 1 1 0 0 1 0 1 1 1 0 1 1 0 0 0 0 1 0 0 0 0 1 1 0 0 1 2 0 0 0 2 0 0 0 0 0 0 1 1 1 1 1 0 0 0 0 0 0 0 0 0 1 0 0 0 0 0 2 0 0 1 1 1 0 1 1 0 1 1 1 1 0 0 0 0 1 0 1 0 0 0 1 1 0 0 0 2 1 1 1 0 0 0 0 0 0 1 0 1 0 1 0 0 0 1 0 2 0 1 2 1 0 0 0 0 0 1 1 0 1 0 2 0 1 0 1 0 0 2 1 1 2 2 0 1 0 0 0 0 0 0 0 0 0 0 0 0 2 0 0 0 1 1 0 2 1 0 0 0 1 0 0 0 1 0 0 0 0 0 1 0 1 0 1 1 1 1 0 0 0 0 0 0 0 0 0 1 0 0 1 2 1 0 0 0 0 1 1 0 0 0 0 2 2 0 2 2 0 1 0 1 2 0 2 0 2 0 1 1 1 1 1 0 0 1 2 0 0 0 0 0 0 0 1 1 0 1 1 1 2 1 2 2 2 0 2 0 0 0 0 0 0 0 0 1 1 2 1 0 0 0 0 1 0 0 1 0 0 1 0 0 0 1 0 0 1 2 1 1 1 0 0 1 1 1 0 0 0 0 0 1 0 1 1 1 0 1 0 0 0 0 0 0 0 1 1 2 0 0 1 0 0 1 1 2 2 0 1 1 0 1 0 0 0 1 2 0 2 2 1 1 1 0 2 0 2 0 0 2 1 1 2 2 0 2 0 2 1 0 0 2 1 0 0 0 0 0 1 0 0 0 1 0 0 0 0 2 1 2 2 0 0 0 0 2 0 2 1 0 0 2 2 0 0 0 0 2 0 0 0 0 0 2 0 0 0 0 0 0 2 0 1 1 0 0 2 1 2 1 0 1 0 0 1 0 0 0 1 0 0 0 0 1 0 1 0
164 0 1 0 1 0 1 2 0 1 0 0 1 1 0 0 0 1 1 1 1 0 0 1 1 0 0 0 0 0 2 2 1 1 0 0 2 1 1 1 0 0 0 0 2 0 1 0 0 2 2 2 1 1 1 1 0 1 0 0 0 1 0 1 0 0 0 0 0 0 0 0 2 2 2 2 2 0 2 0 0 1 0 0 1 0 0 0 0 1 0 0 0 1 2 2 0 1 1 1 0 1 1 0 2 0 2 1 1 0 0 2 0 1 1 1 1 1 0 1 2 0 2 0 0 2 0 1 1 1 0 0 0 0 0 0 0 0 0 0 1 0 0 0 0 1 1 0 1 1 0 0 1 0 1 0 0 2 1 1 0 1 2 0 1 2 0 1 0 1 2 0 1 1 1 0 0 1 1 1 0 2 0 0 0 0 0 1 1 0 2 0 1 0 1 2 1 1 0 1 0 0 0 0 2 0 1 0 0 0 0 1 1 0 0 2 1 0 0 1 1 0 0 1 1 0 0 2 0 1 0 0 0 0 1 0 0 2 0 0 0 0 2 2 2 2 0 0 0 0 0 0 0 0 1 1 1 1 1 1 1 1 0 1 1 0 0 0 1 1 0 1 1 1 0 0 0 1 2 0 1 0 0 0 0 0 0 1 1 2 1 1 1 2 2 2 1 1 0 1 0 0 1 1 1 1 1 0 0 0 0 1 2 0 1 0 2 0 1 1 0 2 2 1 0 0 0 2 2 0 1 1 1 1 0 0 1 2 0 1 1 1 2 1 1 0 2 0 0 0 0 1 1 2 1 0 0 1 1 1 2 2 1 0 1 0 1 2 1 0 1 1 0 0 0 1 0 0 0 2 2 2 0 0 0 1 1 0 0 0 0 0 2 1 2 0 2 0 1 1 0 1 0 1 1 1 1 0 0 0 0 0 1 0 0 0 0 0 0 1 1 1 0 2 1 2 1 1 0 0 0 0 0 0 0 1 0 1 0 1 1 0 0 2 1 2 1 0 0 0 1 1 2 2 2 2 0 2 0 2 0 2 1 0 0 0 0 0 2 0 1 1 1 1 0 0 0 0 2 2 2 2 0 0 2 1 0 0 0 1 2 1 0 2 1 0 2 2 2 0 1 1 2 1 0 1 1 0 1 0 1 1 1 0 0 0 0 0 0 0 0 2 0 2 0 2 2 1 1 1 1 0 2 2 0 0 0 0 1 0 1 2 0 0 1 1 1 2 0 0 0 0 0 2 1 1 0 0 1 1 1 0 1 0 0 0 2 0 0 0 0 2 1 0 1 0 0 2 0 1 2 0 2 2 0 2 1 1 1 1 1 0 1 0 0 0 1 0 0 1 0 2 1 1 0 2 0 1 2 1 1 1 1 1 1 1 1 0 0 0 0 0 0 1 1 0 2 2 0 0 0 0 0 1 0 0 0 0 1 0 0 0 0 1 2 2 2 0 0 1 0 0 1 2 1 1 0 2 2 1 1 0 1 2 0 2 1 2 0 0 0 2 0 0 0 1 2 2 2 2 2 1 2 1 0 1 2 2 0 1 1 1 0 1 1 0 0 0 0 0 0 0 0 1 0 2 0 1 2 0 1 0 0 0 0 0 0 0 0 0 0 0 1 2 1 1 1 1 1 0 1 0 0 0 0 0 1 0 0 2 0 0 1 0 0 0 0 1 0 1 1 1 0 0 0 0 0 0 0 0 0 0 1 0 0 1 1 2 0 1 0 0 1 1 1 0 0 1 0 1 1 1 1 0 0 1 0 2 1 1 1 1 0 2 2 2 0 1 1 0 1 1 0 0 1 0 0 0 0 1 2 1 2 1 1 1 0 0 2 2 2 2 0 1 0 0 0 0 0 0 0 2 1 1 0 0 0 0 0 0 0 0 0 0 1 0 0 1 0 0 0 2 2 0 1 0 1 0 0 0 1 1 1 0 0 1 1 0 0 2 0 0 1 0 0 0 0 1 1 1 1 1 2 0 0 0 0 0 0 0 0 0 2 2 1 1 2 0 0 0 1 2 0 1 2 2 0 1 0 1 0 2 1 0 1 0 0 1 1 0 1 0 1 0 1 0 0 0 0 0 1 0 0 2 0 1 1 1 1 0 0 0 2 2 2 1 1 0 0 1 1 0 1 0 2 0 2 1 0 0 0 0 1 0 2 2 2 0 2 0 0 0 0 1 0 1 1 1 2 0 2 2 2 2 0 0 0 0 1 2 0 1 0 2 0 0 1 1 2 0 1 0
165 0 0 0 1 0 2 2 1 0 0 0 0 0 0 0 0 1 1 1 1 1 0 2 2 1 1 0 0 0 1 0 2 2 0 1 1 1 1 1 0 0 0 0 2 1 1 0 1 0 0 1 1 1 1 0 1 0 1 0 1 1 0 2 1 1 1 1 0 0 0 1 2 2 2 2 2 0 2 2 0 2 0 0 1 0 0 0 0 1 0 0 1 0 2 2 0 0 0 1 0 1 0 0 2 0 2 2 2 0 0 2 0 0 1 1 1 1 0 0 1 0 1 1 1 0 0 1 1 0 1 1 0 0 1 0 0 0 1 0 0 0 0 0 0 0 0 0 0 0 0 1 0 1 1 0 0 2 1 0 1 0 1 1 1 2 1 0 2 0 1 1 2 1 0 0 1 1 0 0 0 2 1 1 0 1 1 1 0 0 1 0 2 1 2 1 2 0 0 1 0 0 1 0 2 0 2 0 1 0 2 2 1 0 0 2 0 0 1 1 1 1 2 2 0 1 1 1 0 0 1 1 0 0 2 0 0 2 0 0 0 1 2 1 1 1 0 0 0 0 0 0 0 0 0 1 0 0 0 0 0 0 0 0 0 0 0 0 1 0 1 2 0 1 0 0 0 0 1 0 0 1 1 1 0 1 0 2 0 2 0 0 1 2 2 1 1 0 0 1 1 0 1 1 0 0 0 0 0 0 0 1 2 0 2 0 2 0 0 2 0 2 2 2 0 0 2 1 1 0 1 0 2 2 0 0 0 1 0 1 0 0 2 2 0 0 1 1 1 1 1 0 0 2 2 0 0 0 0 1 1 1 0 0 0 0 0 2 0 0 0 2 1 1 1 0 0 1 1 1 1 1 0 0 1 1 0 0 0 0 0 0 0 1 2 0 1 0 1 1 0 1 0 1 0 1 0 2 0 0 0 0 0 0 1 0 1 1 0 1 1 1 0 0 1 1 1 1 1 0 0 0 0 1 1 1 1 0 1 1 0 0 1 1 0 1 0 1 0 0 0 0 1 1 1 1 0 2 1 1 1 1 0 1 1 1 1 1 2 1 1 1 1 1 0 0 0 0 1 0 2 2 0 0 2 1 0 0 0 1 2 1 0 0 0 0 2 0 0 2 2 1 2 0 2 0 2 0 0 1 0 1 1 0 0 1 1 1 1 1 2 2 1 2 1 2 1 1 1 2 0 1 1 0 0 0 1 0 0 1 1 1 0 1 2 1 0 2 0 0 0 0 0 0 2 2 2 0 1 0 0 0 0 0 0 0 0 2 1 1 1 1 1 0 1 1 2 2 0 2 2 0 0 0 1 0 0 1 0 0 0 0 1 0 0 0 0 0 0 0 0 1 1 1 0 1 1 0 1 0 1 0 1 1 1 2 1 0 0 0 0 0 0 0 0 0 2 1 0 0 1 1 0 2 0 1 0 0 0 0 1 1 0 1 2 2 2 0 0 1 0 2 1 1 1 0 0 1 0 0 0 0 2 0 0 0 0 1 1 1 0 1 1 0 0 0 1 0 0 0 1 0 1 0 0 1 1 1 0 1 0 0 0 1 1 0 0 1 0 1 0 1 0 1 0 1 1 2 2 2 0 0 0 1 1 1 0 1 1 0 0 0 2 2 0 2 0 0 0 0 1 0 0 0 0 1 0 0 2 2 0 0 1 0 0 0 0 0 0 0 0 0 0 0 0 0 1 0 0 0 0 0 1 0 0 1 1 0 0 1 1 1 1 1 1 1 1 0 2 2 0 2 0 0 0 1 0 1 0 1 1 2 2 0 2 0 0 0 0 1 1 1 0 0 0 1 1 0 0 2 2 0 0 0 0 1 0 1 1 1 0 1 0 0 0 0 0 0 1 0 2 1 2 0 0 2 2 1 2 1 1 0 0 0 0 0 0 0 0 0 0 1 1 0 1 1 0 0 0 0 1 0 0 0 0 1 0 0 1 1 0 0 1 0 0 0 0 0 0 0 0 2 2 0 0 0 0 0 1 0 1 1 1 1 2 2 2 0 0 1 0 1 0 1 1 1 1 2 1 1 1 1 0 0 2 1 2 0 1 1 0 0 2 0 0 0 2 1 0 0 0 0 0 0 0 0 0 1 0 0 0 0 0 1 2 2 1 0 0 0 1 0 1 1 2 0 2 2 0 0 0 0 2 0 1 1 1 0 1 0 0 0 0 2 0 0 1 1 0 0 0 2 1 1 0 0 0 0 0 2 0 0 0 1 0 0 1 0 0 0 0 0
166 1 2 0 0 0 0 2 0 1 0 1 0 1 0 0 0 1 1 1 1 0 0 2 2 0 0 0 0 0 2 1 1 0 1 1 1 0 0 0 1 0 0 0 2 1 0 0 0 0 0 0 0 0 0 2 1 0 0 1 1 1 0 2 0 1 0 0 0 0 0 0 2 2 1 2 2 0 2 0 1 1 0 0 2 0 0 1 1 2 1 1 2 2 2 2 0 0 0 0 0 0 0 0 2 0 2 1 2 1 0 1 1 2 2 2 2 0 1 1 1 0 0 2 0 0 0 1 1 0 0 0 0 0 1 0 0 1 0 1 0 0 0 0 0 0 0 0 0 0 0 1 0 2 0 0 0 1 0 0 0 0 0 2 0 2 0 0 1 1 0 1 1 2 0 0 1 0 0 0 0 1 0 0 2 2 0 1 0 0 1 1 1 1 1 1 1 0 0 2 0 0 1 0 2 0 2 1 0 1 1 1 0 0 0 2 0 0 1 2 0 1 1 1 0 1 1 2 0 0 0 0 0 0 0 0 0 2 0 0 0 0 2 2 2 2 0 0 0 0 0 0 0 0 0 2 1 0 0 0 0 0 0 1 1 0 1 2 2 0 0 1 0 0 0 0 1 1 2 0 0 0 1 1 0 1 0 2 0 2 0 1 1 2 2 1 2 0 0 0 0 0 1 1 0 1 2 0 1 1 0 2 1 1 1 1 2 0 0 1 0 0 1 1 0 0 1 0 0 0 2 1 0 1 0 0 0 1 0 0 0 1 2 1 0 1 1 1 1 1 2 0 0 0 0 0 0 0 0 0 1 1 1 1 1 0 1 1 2 1 0 0 1 1 0 1 0 2 1 1 1 0 0 0 1 1 1 0 0 0 0 0 1 0 2 0 1 1 1 1 0 0 0 1 0 1 1 2 0 0 0 0 0 0 0 0 0 0 0 0 0 2 1 1 0 2 1 0 2 0 0 2 0 1 1 1 0 2 0 0 1 0 2 1 0 2 0 1 0 0 0 0 0 2 1 0 1 2 1 2 0 2 1 0 1 2 2 2 2 2 2 2 1 1 0 1 0 0 1 0 2 1 1 1 1 1 1 1 0 0 0 0 1 1 2 0 2 1 1 0 1 1 2 1 0 1 2 1 0 1 0 2 1 1 1 0 0 0 1 0 1 2 1 2 1 2 0 0 0 2 0 2 1 1 0 1 1 0 1 0 1 1 0 1 2 1 1 0 2 0 1 1 0 2 1 0 0 0 2 1 0 0 0 0 0 0 1 2 1 1 1 1 0 0 0 0 1 1 0 1 2 0 2 0 2 0 2 1 1 1 1 0 1 0 0 0 0 0 0 0 0 2 1 0 1 2 1 1 1 1 1 0 0 2 0 1 0 1 0 1 1 1 0 0 0 0 0 1 0 0 1 1 1 1 0 0 1 1 1 0 0 0 0 1 2 2 2 1 0 0 1 1 0 0 0 0 0 2 1 0 0 0 2 1 0 1 0 2 0 0 0 1 0 0 0 1 1 0 1 1 1 1 2 1 1 1 0 1 0 1 1 1 0 2 1 1 0 2 0 0 0 2 0 1 0 1 1 2 2 0 0 0 0 0 0 0 0 0 0 0 0 0 0 1 1 2 1 1 1 0 0 0 0 1 0 0 1 0 1 1 0 0 1 0 0 0 0 2 0 1 1 1 1 0 0 0 0 0 0 0 0 1 1 0 0 0 2 1 0 0 0 0 2 0 0 1 0 0 1 1 0 2 1 0 0 2 0 2 0 2 0 2 0 0 0 0 0 0 0 0 1 2 0 0 1 0 0 0 0 1 1 0 1 0 0 1 0 1 1 1 1 1 0 0 0 0 0 0 0 1 0 1 1 1 0 0 0 1 1 0 1 1 2 2 0 2 2 0 0 0 0 2 0 0 2 0 0 0 0 0 0 1 1 0 0 1 0 0 2 0 1 0 1 1 0 1 0 0 2 1 1 0 2 1 1 1 0 0 0 2 0 0 1 0 2 2 2 0 0 0 1 1 0 1 1 1 1 1 0 2 0 1 0 0 0 1 1 1 2 1 0 0 1 0 1 0 0 0 0 0 0 0 0 1 0 2 1 1 0 0 0 0 0 1 0 1 1 0 0 0 1 0 2 1 0 0 1 1 0 1 0 1 2 0 1 1 1 0 2 0 0 0 0 0 0 0 2 1 1 0 1 2 0 1 0 0 0 0 0 0 0 0 0 2 0 1 0 1 1 0 2 0
167 0 1 0 1 0 1 2 1 0 0 0 1 1 0 0 0 1 2 0 1 1 0 0 0 0 1 0 1 2 0 0 1 1 0 0 2 1 0 0 0 0 0 0 2 0 0 0 0 0 0 1 0 1 1 0 0 0 1 0 1 2 0 1 1 1 1 1 0 0 1 2 2 2 1 2 2 0 2 2 0 2 0 0 1 0 0 1 1 2 1 2 0 1 2 2 0 2 2 2 1 0 0 0 2 1 2 2 2 0 0 2 1 2 2 2 2 0 0 2 2 0 2 0 1 1 0 0 0 0 0 0 0 0 0 0 0 0 0 0 1 0 0 0 0 1 0 0 1 1 1 2 0 1 0 0 0 1 0 1 2 1 2 0 1 2 0 0 0 2 0 1 0 1 0 1 0 2 1 1 0 1 1 1 0 1 1 0 0 0 1 0 1 1 1 2 1 0 0 0 0 0 0 2 2 0 1 0 1 0 1 2 1 0 0 2 0 1 2 1 1 0 2 2 0 1 1 1 0 0 0 0 0 0 1 0 1 1 0 0 0 0 2 1 1 1 0 0 0 0 0 0 0 0 0 2 1 0 0 0 0 0 0 0 1 0 0 1 2 2 0 2 1 1 0 0 0 1 1 0 0 0 2 2 0 2 2 2 0 2 1 1 0 2 2 0 1 0 0 1 0 0 1 1 1 1 1 0 1 0 0 2 0 0 1 0 2 0 1 1 0 2 0 1 1 0 1 1 0 0 1 0 0 1 1 0 0 1 0 2 1 1 2 1 0 0 1 0 0 1 1 1 0 1 1 0 0 0 0 0 0 0 1 1 1 1 1 2 0 0 2 2 1 1 2 0 0 1 1 1 1 0 1 1 1 1 0 1 1 0 0 0 0 1 1 1 1 0 1 1 0 1 0 1 1 0 0 1 0 0 0 0 1 0 1 0 1 0 1 0 0 0 1 2 1 2 2 0 0 0 0 0 0 0 0 2 0 1 0 0 1 0 2 2 0 2 0 0 0 0 1 0 0 0 0 0 0 2 2 0 2 2 0 0 0 0 0 1 1 0 1 0 1 1 0 1 0 1 1 0 0 0 0 0 2 1 0 1 1 0 1 1 0 0 2 0 2 2 2 0 0 0 2 2 0 0 0 0 1 2 2 2 1 0 1 0 0 2 0 2 2 2 0 2 1 2 1 0 0 1 0 1 2 1 0 1 2 0 1 0 1 1 0 0 1 1 0 1 1 0 0 0 0 2 1 0 0 0 2 0 0 0 0 1 1 0 2 2 1 1 1 0 1 0 0 0 2 1 0 0 1 0 1 0 1 0 1 1 0 0 0 1 0 0 0 0 0 0 0 0 0 2 1 1 0 2 0 1 1 1 1 0 0 1 0 1 0 1 0 0 0 0 0 0 0 0 2 2 0 0 1 1 0 2 0 0 2 0 1 0 0 1 0 2 2 1 2 0 0 1 0 2 0 1 0 0 0 2 2 0 0 0 2 0 2 2 0 1 1 1 0 2 1 1 0 0 1 0 1 1 0 1 2 1 2 2 0 1 1 0 0 0 0 0 0 0 0 2 0 1 0 1 0 1 1 2 1 1 1 0 1 0 0 0 0 1 0 0 0 0 0 0 1 2 0 0 0 1 0 0 1 0 0 1 0 0 1 0 0 0 0 0 1 0 0 0 0 1 0 1 1 1 0 1 0 0 0 1 1 1 0 0 2 0 1 0 2 1 0 1 0 0 2 0 0 0 0 1 0 1 0 0 0 1 1 1 1 1 0 1 1 2 2 0 1 0 1 1 1 0 1 1 0 0 2 0 0 0 0 1 1 0 1 1 1 1 1 1 2 2 2 2 0 0 0 0 0 0 0 1 0 1 2 1 0 0 0 0 0 1 1 0 0 0 0 0 0 0 0 0 0 2 0 0 2 0 0 0 0 0 2 0 1 0 1 1 1 1 1 2 0 0 1 1 0 0 0 0 0 1 0 0 0 0 0 2 0 0 2 2 1 2 0 2 1 1 2 0 0 0 1 2 0 2 2 1 1 1 0 1 0 1 0 0 1 1 1 0 1 0 0 1 2 0 0 0 1 2 1 1 0 0 0 1 0 1 1 2 0 0 0 1 0 0 0 2 0 0 0 0 2 0 2 1 1 0 1 1 1 1 1 0 1 0 1 1 1 0 0 0 0 0 0 0 1 0 2 1 1 0 0 1 1 1 0 0 0 0 0 1 0 0 0 0 0 0 0 0 0 0 1 1
168 1 1 0 1 0 2 2 0 1 0 0 1 1 0 0 0 0 0 2 2 0 0 1 1 0 0 0 0 0 1 1 1 1 0 0 2 2 0 0 1 0 0 0 0 0 1 0 0 0 0 0 0 0 2 0 0 0 2 0 1 2 0 2 0 0 0 0 1 1 0 0 2 2 2 2 2 0 2 0 1 1 0 0 2 0 0 0 0 2 0 0 1 2 0 1 0 2 2 2 0 0 1 0 2 0 2 0 0 1 0 1 0 1 1 1 1 2 0 0 2 0 2 1 0 0 0 1 1 0 1 1 0 0 0 0 0 0 0 1 1 0 0 0 0 0 0 0 1 1 1 2 0 1 1 2 0 1 0 1 2 0 0 2 0 1 0 0 1 1 0 0 0 1 1 0 0 1 0 0 1 1 0 0 1 1 1 1 0 1 1 1 1 0 1 2 2 0 0 0 0 0 0 1 2 0 1 1 0 0 1 1 1 0 1 1 0 0 1 0 2 1 1 1 0 1 1 1 0 0 0 0 0 0 2 0 1 1 0 0 0 0 2 2 2 2 0 0 0 0 0 0 0 0 0 2 0 1 1 0 0 0 0 1 1 0 0 1 2 2 0 2 0 2 0 0 1 0 1 0 0 0 0 0 1 0 1 1 0 2 2 2 0 2 2 1 1 0 0 0 1 0 0 0 0 0 0 0 1 0 1 1 1 0 0 0 1 0 0 0 1 2 2 1 1 0 1 1 0 0 0 0 0 1 0 0 0 1 0 0 0 0 2 2 0 1 1 0 0 0 0 0 0 2 1 1 1 0 0 1 1 1 2 0 2 0 0 1 1 0 1 1 0 0 1 1 0 0 0 2 1 1 0 1 0 1 1 0 1 1 1 1 1 0 1 1 0 1 0 0 0 0 0 0 0 1 0 1 0 0 0 0 0 0 1 0 1 1 0 1 0 1 0 2 0 1 1 0 2 0 0 1 1 1 1 0 0 1 0 0 1 0 1 0 1 0 0 2 0 0 0 0 1 2 2 1 1 0 0 1 1 1 1 0 0 1 2 2 1 1 2 0 1 1 1 0 1 0 2 0 1 2 0 0 2 2 0 2 0 0 0 0 0 1 0 0 0 2 2 1 0 0 2 1 1 0 2 0 0 1 0 1 1 1 1 0 1 0 2 1 1 2 1 2 2 2 0 0 0 1 0 1 1 0 1 0 0 0 2 0 1 2 0 1 2 2 2 1 1 0 0 0 1 2 0 2 0 0 0 2 1 0 0 0 0 0 0 1 0 1 0 1 1 0 1 1 2 2 0 2 2 0 1 2 1 1 0 1 1 1 0 0 0 0 0 0 0 0 0 0 0 1 0 0 1 2 1 1 2 2 2 0 0 2 0 1 0 1 0 0 1 0 0 0 0 1 2 0 0 0 1 2 2 2 0 1 1 1 0 1 0 2 0 1 1 1 1 1 0 0 1 1 0 1 0 0 0 2 2 2 2 0 0 1 1 2 0 1 1 0 0 0 0 0 0 0 1 2 2 2 2 1 1 0 0 1 0 2 0 1 1 1 1 2 1 1 0 1 0 1 0 1 0 1 1 2 0 0 0 1 1 0 0 1 0 0 0 0 0 0 0 0 0 1 1 2 0 1 1 0 1 0 0 0 0 0 0 0 0 1 1 1 0 1 0 0 0 0 0 0 0 0 2 0 0 0 1 0 1 0 0 1 1 0 1 0 2 2 1 2 0 0 2 1 1 0 0 1 1 2 0 1 2 0 0 2 0 1 0 2 0 2 1 1 1 1 0 1 0 0 1 1 0 0 1 0 0 1 1 1 1 0 1 1 1 2 0 1 2 1 1 1 0 0 0 0 0 0 0 0 1 1 2 0 0 0 0 0 0 0 0 0 0 1 1 1 1 0 0 0 0 2 1 1 1 1 1 0 1 1 1 0 0 0 1 0 2 1 1 1 1 0 1 1 0 2 0 2 1 1 1 0 2 0 0 0 1 0 0 2 0 0 1 2 2 2 2 0 1 1 0 2 0 2 2 1 1 1 1 1 0 0 1 0 1 0 0 1 1 0 0 1 1 1 1 0 2 1 0 0 0 0 1 1 0 1 1 1 0 0 0 1 1 0 2 1 0 1 1 0 0 0 2 0 0 0 0 2 0 0 0 1 0 0 0 0 0 0 2 0 0 1 0 0 0 0 2 0 2 0 0 0 0 2 0 0 1 0 0 0 0 0 0 2 0 0 0 0 1 1 0 0
169 0 0 0 1 0 2 1 0 0 1 1 1 2 0 0 1 0 1 1 1 0 0 2 2 0 0 0 2 2 1 2 2 2 0 1 1 1 1 1 0 0 0 0 1 0 1 0 0 1 1 2 0 0 2 0 0 0 1 0 1 2 0 1 0 0 0 0 0 0 2 1 2 2 1 2 2 0 1 0 2 2 0 0 1 0 0 0 0 2 0 1 1 2 1 2 0 0 0 1 0 0 0 0 2 0 2 0 1 1 0 2 0 0 0 0 0 1 0 1 2 0 2 0 0 2 0 2 2 2 1 1 0 0 0 0 0 0 0 1 0 0 0 0 0 0 0 0 1 1 0 0 0 0 0 0 0 2 0 2 1 1 1 0 0 1 0 0 1 2 0 1 1 0 0 0 1 0 0 0 0 0 1 1 0 1 1 2 1 1 1 1 1 1 1 1 1 0 0 0 0 1 0 1 2 0 1 0 1 0 0 1 1 0 0 2 0 1 1 0 2 1 2 2 0 1 1 0 0 0 0 0 0 1 2 1 1 1 1 1 0 1 2 2 2 2 0 1 0 0 0 0 0 0 0 1 0 2 1 1 1 1 1 0 0 0 0 0 2 1 0 1 0 0 0 0 0 2 2 0 0 0 0 0 0 1 0 1 0 2 2 1 1 2 1 1 0 1 0 1 0 0 1 1 0 0 1 0 0 0 0 1 2 1 1 0 2 0 0 0 2 2 1 1 0 0 0 2 2 1 2 2 1 0 0 1 1 2 0 2 0 1 2 2 0 0 2 0 1 0 0 1 0 2 2 0 0 0 0 2 2 1 1 1 0 0 1 1 1 0 1 1 0 0 0 0 0 1 1 1 0 1 0 0 0 1 2 0 0 0 0 0 0 0 2 0 0 1 0 0 0 0 0 1 0 0 0 1 0 0 0 0 0 1 1 0 1 0 0 0 0 1 0 2 1 2 2 0 2 0 0 1 0 1 1 1 0 1 0 0 2 0 1 0 1 1 0 1 1 0 0 0 1 1 1 1 0 2 1 1 0 2 0 1 1 1 1 2 0 0 2 0 1 1 1 1 1 1 2 0 1 1 0 0 2 0 0 1 0 0 0 0 0 2 0 0 1 1 1 0 1 1 1 1 0 1 1 1 0 1 0 1 1 0 0 1 0 0 0 1 1 2 0 0 0 0 0 2 2 0 1 0 0 0 1 0 0 1 0 2 0 0 1 0 2 1 1 0 2 1 0 1 0 2 1 0 0 2 0 1 1 1 0 0 0 0 1 1 1 0 1 1 0 0 0 0 1 2 0 2 2 0 1 0 1 0 1 1 0 0 0 0 1 0 0 0 1 0 0 0 0 2 1 0 1 2 1 1 1 1 0 0 0 0 0 0 0 1 0 1 0 1 0 0 0 0 1 1 0 0 2 2 0 1 0 1 0 1 1 0 0 0 0 1 1 1 1 1 0 0 0 1 0 0 0 0 0 2 2 1 0 1 2 0 2 1 0 0 0 0 1 0 0 1 0 1 1 0 1 2 0 1 2 1 1 1 1 0 0 0 0 0 0 0 0 0 0 2 0 2 2 0 1 0 1 2 0 1 1 0 1 0 0 1 0 1 0 1 1 0 0 0 1 2 0 1 0 0 0 0 1 0 1 0 0 1 1 0 0 1 1 1 0 0 1 0 0 1 0 0 0 0 0 0 1 0 1 0 0 0 0 0 1 0 0 1 2 2 1 2 0 0 2 0 0 0 0 0 1 1 0 0 1 0 0 0 0 1 0 1 1 2 2 0 1 0 1 1 0 0 1 1 0 0 1 0 0 1 0 2 2 0 2 2 0 0 0 0 1 0 0 0 0 0 0 0 0 0 1 0 0 2 2 0 0 0 0 0 1 0 1 1 0 0 0 0 1 0 0 1 1 0 2 0 1 0 1 0 1 0 1 0 0 0 0 1 0 1 1 1 1 0 0 0 0 0 0 0 0 0 0 2 2 0 0 0 2 1 1 1 1 2 2 1 1 1 2 0 0 0 1 2 0 2 2 0 1 1 1 1 1 0 1 0 1 1 2 1 1 1 0 1 2 0 1 0 1 2 0 1 0 1 0 1 1 1 1 1 0 1 0 0 2 1 0 1 0 1 1 1 0 0 1 2 2 0 1 2 0 0 0 1 1 1 1 0 1 1 1 0 0 0 0 0 0 0 2 1 1 0 0 1 1 1 0 0 0 0 0 0 0 0 0 1 0 0 0 1 2 0 1 0
170 1 2 1 1 0 1 1 0 0 0 1 1 1 0 0 0 0 2 0 1 1 1 1 1 1 1 0 0 0 2 0 2 2 0 1 1 1 0 0 1 0 0 0 2 0 1 0 1 0 0 0 0 0 1 1 0 0 0 0 1 2 0 1 0 0 0 1 0 0 0 1 2 2 2 2 2 0 2 1 0 1 1 1 1 0 0 1 1 2 1 1 1 1 0 1 0 1 1 1 1 0 0 0 2 2 0 1 1 0 0 1 1 2 2 2 1 0 1 1 1 0 1 1 0 1 0 2 2 1 0 0 0 0 1 1 0 0 0 1 1 0 1 0 0 0 0 0 1 1 0 0 0 0 0 0 0 1 0 1 1 0 2 0 0 2 0 0 0 2 0 0 2 1 0 0 0 0 0 1 0 0 0 0 0 0 0 2 1 0 2 0 2 0 2 2 2 0 0 2 0 0 0 1 1 0 1 0 2 0 1 1 1 0 0 2 1 0 1 1 1 0 2 2 0 0 0 0 0 0 0 1 1 1 1 1 0 1 1 1 0 1 1 1 1 1 0 0 0 0 0 0 0 1 1 2 1 0 0 0 0 0 0 1 1 0 0 0 2 2 0 1 1 1 0 0 0 1 2 0 0 0 1 1 0 2 1 1 0 2 0 0 0 2 2 1 2 0 0 1 0 0 1 1 0 0 0 0 2 0 2 2 2 1 0 0 0 0 1 0 0 1 0 2 2 0 2 1 1 2 2 2 1 1 0 0 0 1 0 1 1 1 2 1 0 0 2 0 0 1 1 1 0 1 1 1 1 0 0 1 1 1 1 0 1 1 1 1 1 0 1 1 1 1 2 0 0 1 0 2 2 1 0 0 0 1 1 0 0 0 1 1 1 0 2 0 1 1 1 0 0 1 0 0 0 0 2 1 0 0 0 0 0 0 2 0 2 0 0 0 0 1 0 2 2 2 1 1 2 0 0 1 1 1 1 0 0 0 0 1 1 0 0 0 1 2 1 1 0 0 0 0 1 1 2 1 1 0 0 0 2 1 0 0 0 0 0 1 1 0 1 0 0 0 1 1 1 0 1 1 2 0 1 1 2 0 0 0 0 0 1 1 0 2 1 0 2 0 0 2 2 2 1 1 0 1 2 0 1 1 0 1 0 0 0 0 0 1 0 1 1 2 0 0 0 1 0 0 0 1 0 0 1 1 0 1 0 0 0 1 0 1 0 1 1 2 0 1 1 0 0 0 0 1 2 1 1 0 2 0 0 0 0 1 2 0 2 0 2 0 0 2 0 0 0 0 2 1 0 0 1 0 2 2 1 2 1 1 0 0 0 0 0 0 0 0 1 1 1 1 1 1 1 0 0 1 1 0 0 1 2 0 0 0 0 0 0 1 1 0 0 0 0 0 0 0 2 2 0 0 0 1 1 2 0 1 0 1 2 0 0 0 0 1 1 0 0 1 0 0 0 1 0 2 0 0 1 2 2 0 0 0 1 1 0 1 0 2 0 0 0 0 0 0 1 0 0 0 0 0 1 1 2 1 0 0 2 1 0 0 0 0 1 1 0 0 0 2 0 2 1 2 0 0 1 0 2 2 2 0 1 0 0 0 0 1 0 0 0 0 0 0 2 2 0 2 0 0 0 0 1 0 0 0 0 0 0 0 0 1 1 1 1 0 0 0 0 1 0 0 0 0 0 0 0 0 0 1 1 1 0 0 0 0 0 1 2 2 0 2 0 1 2 1 0 1 1 0 0 0 0 1 1 0 0 0 0 1 1 2 0 1 2 0 2 0 0 0 0 0 0 1 0 0 0 1 1 0 0 1 1 0 1 1 1 2 0 1 2 2 0 2 0 0 1 0 0 0 0 1 0 1 2 0 0 0 0 0 1 0 0 1 0 0 0 0 0 0 0 1 0 1 1 0 1 0 0 1 0 0 2 0 1 0 1 0 1 0 1 2 0 0 1 0 0 0 0 1 1 1 1 0 2 0 0 0 0 1 0 2 0 0 1 0 0 0 2 0 1 1 0 2 1 0 0 2 0 2 0 0 1 2 0 0 1 1 1 0 1 1 0 0 1 1 0 0 0 2 1 2 0 0 1 1 0 1 1 1 0 1 0 1 0 0 0 1 0 1 1 0 0 0 1 2 1 0 1 0 0 0 0 0 0 1 1 1 1 0 2 1 1 0 0 1 0 0 1 2 0 0 0 2 0 1 0 0 0 0 0 2 0 0 0 1 0 0 0 0 1 1 1 1
171 0 1 0 1 0 2 2 0 1 0 2 0 1 1 0 0 0 1 1 1 1 0 1 1 1 1 0 0 0 2 1 0 0 0 0 2 1 0 0 0 0 0 0 0 1 0 1 0 1 0 1 2 2 0 0 0 0 2 0 1 2 0 2 1 1 1 2 0 0 0 2 2 2 1 2 2 1 1 1 1 2 1 1 1 0 0 1 1 2 1 1 1 1 0 1 0 0 0 2 0 0 0 1 2 0 2 0 0 0 0 2 0 1 2 2 2 0 0 1 1 1 1 1 1 0 0 0 2 0 0 0 0 0 1 0 1 0 0 1 0 0 0 0 0 0 1 0 0 0 1 1 0 0 0 0 0 1 0 0 1 0 2 0 1 2 1 0 1 0 0 0 1 1 0 0 1 1 1 1 0 2 0 0 0 0 0 1 0 0 1 0 1 0 1 1 1 0 0 2 0 0 0 1 1 0 2 1 2 1 0 0 1 0 0 2 1 0 2 0 2 1 2 1 0 1 0 2 0 0 0 0 0 0 1 0 1 2 0 0 0 0 2 1 2 2 1 1 1 1 0 0 0 0 0 1 0 0 0 0 0 0 0 1 1 0 1 0 1 1 0 2 0 1 0 0 0 1 2 0 1 0 1 1 0 2 1 0 0 1 1 1 0 1 2 0 2 0 0 1 0 0 1 1 0 0 2 0 1 0 0 2 1 0 0 0 2 1 0 1 0 2 0 2 0 0 0 2 2 1 1 1 0 2 1 0 0 0 0 1 1 1 2 2 0 0 2 0 1 1 1 1 0 1 1 0 0 1 1 1 1 1 1 1 1 1 0 1 2 0 0 0 1 1 1 0 0 1 1 1 2 0 0 0 0 1 1 0 0 0 0 0 1 1 1 1 0 1 0 0 0 0 0 2 2 0 0 1 0 0 0 0 1 0 1 0 1 0 1 0 0 1 0 2 2 2 2 0 2 1 1 1 2 2 2 0 0 0 1 1 0 0 1 1 1 0 0 1 0 0 1 0 1 2 2 1 1 2 1 0 2 0 0 1 1 2 2 0 2 0 0 0 0 0 0 0 0 1 1 0 0 0 1 1 1 2 1 1 0 0 1 1 0 2 1 0 1 2 2 1 0 0 1 1 0 1 1 0 1 1 0 1 0 1 1 0 0 1 0 1 1 2 1 2 1 1 0 0 0 1 0 0 1 0 0 0 0 0 0 1 1 1 0 1 1 1 1 1 1 0 0 0 0 1 1 2 1 2 1 0 0 0 0 1 1 0 1 1 1 1 0 1 0 0 0 0 1 0 0 0 0 0 1 1 0 1 0 1 0 0 0 0 1 0 0 0 0 0 0 0 0 1 0 0 0 2 0 1 2 2 0 0 1 1 1 1 1 1 0 0 0 0 0 0 0 1 1 1 0 0 0 0 1 2 0 1 0 0 1 0 0 1 0 2 2 1 1 0 0 0 0 2 0 0 0 0 0 2 2 0 0 0 0 2 0 2 0 1 0 0 0 0 0 0 2 0 0 0 0 0 0 1 2 0 0 2 1 0 0 0 0 0 0 1 1 0 1 2 0 1 1 1 0 0 0 0 2 2 2 1 1 0 0 1 1 1 0 1 1 0 0 0 1 2 0 1 1 0 0 0 1 0 0 0 0 0 1 0 0 2 1 1 0 0 0 0 0 0 0 0 0 0 1 0 0 1 0 0 0 0 0 0 0 0 0 2 1 1 0 2 1 0 2 0 0 0 0 0 0 1 0 0 1 0 0 2 0 2 0 0 2 2 2 0 2 0 2 1 0 0 1 1 1 0 0 1 0 1 1 0 0 0 1 0 0 1 1 0 2 1 1 2 0 0 0 0 0 0 1 0 0 2 2 1 0 1 0 0 1 0 1 0 1 1 0 1 1 1 1 0 0 1 1 0 2 0 0 0 0 0 1 0 1 0 0 0 1 0 2 1 0 0 1 0 0 0 0 1 1 2 2 0 1 0 0 1 1 0 0 2 0 0 0 2 2 2 2 0 0 0 1 2 0 0 1 2 0 2 1 1 1 1 0 1 2 0 0 0 1 1 0 0 2 1 1 0 1 2 0 0 1 1 0 1 0 0 0 1 0 0 0 1 2 2 2 1 1 1 0 1 0 0 2 2 1 0 1 1 0 0 0 0 1 0 2 1 2 0 2 1 0 0 0 0 1 2 0 0 2 0 0 0 2 2 0 0 1 0 0 2 0 0 0 1 1 0 0 0 1 0 1 1
172 1 2 0 0 0 1 1 0 0 0 2 0 1 0 0 0 0 2 0 0 0 1 1 1 1 1 0 0 0 2 2 1 1 1 1 1 0 0 0 1 0 0 0 1 0 1 0 0 0 0 0 1 1 0 1 0 0 1 1 0 0 0 1 1 1 1 2 0 1 0 1 2 2 1 2 2 0 1 0 2 2 1 1 2 0 0 1 1 2 1 1 0 2 0 1 0 0 0 0 0 0 0 0 2 1 2 1 2 1 0 1 0 0 0 0 0 0 0 2 2 0 0 2 0 0 0 2 2 0 0 0 0 0 1 1 0 0 0 1 0 0 1 0 0 0 0 0 0 0 0 0 1 1 1 0 0 0 1 1 2 0 2 0 1 1 0 0 0 2 0 1 2 1 1 0 0 0 0 0 0 0 0 0 0 0 0 0 0 0 0 0 2 0 2 2 1 0 0 0 1 0 1 1 1 0 2 1 2 1 1 0 1 0 1 1 0 1 1 1 1 1 2 2 0 0 0 1 1 1 1 1 0 0 2 1 0 1 1 1 0 1 1 1 2 2 1 0 0 0 0 0 0 0 0 1 0 0 0 0 0 0 0 1 2 1 0 0 1 0 0 1 0 0 0 1 0 1 2 0 1 0 1 1 0 0 0 2 0 2 2 2 0 2 2 0 1 2 0 1 0 0 2 2 0 1 1 0 0 0 0 0 2 0 1 0 2 0 0 2 0 1 2 0 0 0 0 0 0 1 1 1 0 2 1 0 0 1 0 0 1 1 1 2 0 1 1 0 1 1 2 0 0 0 0 0 0 0 0 2 2 2 2 1 2 0 1 2 1 0 1 1 0 0 1 0 0 2 1 1 1 1 0 0 0 0 0 0 0 0 0 0 0 1 2 0 1 0 0 0 0 0 0 1 0 0 1 1 0 0 1 1 0 1 1 0 1 0 1 1 1 0 0 1 1 2 0 0 1 1 0 0 0 0 0 0 0 1 0 1 1 0 1 1 0 2 0 1 0 0 1 1 1 2 1 0 1 2 1 1 0 2 0 2 0 2 2 0 2 0 1 1 1 1 0 1 0 0 2 0 1 1 0 0 2 1 0 0 0 1 2 1 1 2 1 0 1 1 1 1 1 0 0 0 0 2 2 0 1 1 1 0 0 2 2 0 0 0 1 2 2 2 1 1 0 1 0 0 0 2 0 2 2 2 0 0 1 0 0 1 1 1 0 0 2 1 2 1 1 0 0 0 0 1 2 1 1 1 1 1 1 0 0 0 0 0 2 1 1 1 0 1 0 0 0 0 2 2 0 0 2 0 2 2 1 1 2 0 0 0 0 0 1 0 2 0 1 0 0 0 0 2 0 0 2 2 0 0 1 0 1 0 1 1 1 1 1 1 1 0 0 0 0 0 0 1 2 0 0 0 0 0 0 1 0 1 0 2 0 0 0 0 0 2 2 1 1 0 0 0 0 1 0 0 1 1 0 2 2 1 0 1 0 0 1 1 0 1 0 0 1 1 1 0 1 0 0 0 1 1 1 1 2 0 0 1 2 0 0 0 0 0 1 1 0 0 1 1 0 1 0 1 0 0 2 2 1 0 0 1 0 0 0 1 0 0 0 0 0 0 0 0 0 2 0 2 1 1 1 0 1 1 0 0 0 1 1 0 0 1 1 1 0 0 0 1 0 2 0 0 0 0 1 1 0 0 0 0 0 0 1 1 0 0 0 0 2 1 0 1 0 1 2 1 1 0 0 0 2 2 0 2 1 0 0 1 0 2 1 1 1 1 2 0 1 0 1 2 0 0 1 1 0 0 1 1 1 1 2 0 1 0 1 1 1 2 1 1 2 2 2 2 0 1 0 0 0 0 0 1 0 1 1 0 0 1 2 0 1 0 0 0 0 0 0 0 0 0 2 0 0 0 1 0 1 0 1 0 1 1 0 0 0 0 1 1 1 0 2 0 0 0 0 1 0 1 0 0 1 1 1 1 2 0 0 0 0 1 1 1 1 2 0 2 1 0 2 0 1 1 0 1 0 0 2 2 0 1 0 0 0 1 1 0 1 1 1 1 2 1 1 0 1 1 1 0 0 1 1 1 0 0 0 1 1 1 0 2 0 0 0 1 2 1 1 1 1 0 0 0 1 0 2 0 0 0 0 0 0 2 2 0 2 0 2 2 2 0 0 0 0 0 0 0 0 1 1 1 1 1 0 1 1 1 0 1 1 0 0 0 0 0 0 1 0 0 0 0 2 0 2 1
173 1 0 0 0 0 0 1 0 0 1 2 1 2 0 0 0 0 1 1 1 0 0 2 2 1 1 0 0 2 0 0 1 0 0 0 2 2 0 0 0 1 0 1 2 1 0 0 0 1 1 1 0 0 0 1 0 0 1 1 0 1 0 1 0 0 0 1 0 0 1 2 1 1 1 1 1 0 2 0 2 2 1 1 1 0 1 1 1 2 1 1 2 2 0 1 0 0 0 2 0 0 0 1 2 0 2 1 1 0 0 2 1 1 2 2 1 0 0 1 1 0 2 0 0 2 0 0 2 0 0 0 0 0 1 0 0 0 0 2 0 0 0 0 0 0 1 0 1 1 1 2 1 0 0 0 0 0 1 1 0 0 2 0 0 2 0 0 1 1 0 1 0 1 0 0 0 1 1 1 0 1 0 0 0 0 1 2 0 0 2 2 2 1 2 0 1 0 0 0 0 0 0 0 2 0 2 1 1 0 0 1 0 0 0 2 0 1 1 1 1 2 1 2 1 0 0 1 0 0 0 0 0 0 2 0 0 2 0 0 0 1 2 1 1 1 1 0 1 1 1 1 1 0 0 1 0 0 0 0 0 0 0 1 1 0 0 0 2 1 0 1 0 0 0 0 0 0 1 0 0 0 2 2 0 1 1 1 0 2 1 1 0 1 1 0 1 1 0 1 0 0 2 2 1 0 2 0 2 0 0 2 2 0 1 0 2 0 0 2 0 2 0 1 1 0 1 1 0 1 2 0 0 1 1 0 0 1 0 0 1 1 2 1 0 1 1 0 0 0 0 1 0 0 0 0 0 0 0 1 2 2 2 1 2 0 1 2 1 0 1 1 0 0 1 0 0 1 0 2 0 2 0 0 0 2 2 1 1 0 0 0 1 0 1 1 1 1 1 1 0 0 0 2 1 0 0 1 0 0 0 0 2 0 0 1 0 0 1 0 1 0 0 1 0 1 0 2 1 1 0 0 0 0 0 1 0 1 0 1 1 0 1 0 1 1 0 0 2 1 0 0 1 2 1 1 0 1 1 0 2 1 0 1 1 2 1 2 2 1 1 1 2 2 2 0 0 0 2 0 1 1 2 2 1 1 0 0 0 2 0 0 0 1 0 0 1 0 0 1 2 1 1 1 0 1 1 0 0 1 0 1 1 0 0 1 0 1 0 1 1 2 2 2 2 2 0 1 1 1 1 1 1 0 0 0 0 0 0 1 2 1 0 0 2 2 0 1 1 0 0 0 0 2 0 1 0 1 0 0 0 1 0 0 0 0 1 1 0 1 0 1 0 0 0 0 2 2 0 0 2 0 1 1 0 1 1 0 0 0 0 0 0 1 1 0 1 0 0 0 0 2 1 0 0 2 1 0 1 0 1 1 0 1 0 1 0 0 0 0 0 0 1 1 1 0 1 1 0 0 1 1 1 2 0 0 0 0 0 0 0 1 0 0 2 2 2 0 0 0 0 2 0 0 0 0 0 2 2 1 1 0 2 1 1 2 1 2 1 0 0 1 0 1 0 0 0 0 1 1 1 1 2 0 0 2 0 2 0 0 0 0 0 1 1 0 0 2 0 2 1 1 0 1 0 1 1 2 2 1 0 0 0 0 0 0 0 0 0 0 0 0 0 2 0 2 0 0 0 0 0 0 0 1 0 0 1 0 0 0 0 0 0 1 0 0 0 2 0 0 0 0 1 1 0 0 0 0 0 0 0 0 1 0 0 1 1 0 0 1 1 0 2 0 0 0 0 0 1 1 1 2 0 0 0 2 0 2 0 1 1 2 1 1 2 1 1 0 0 0 1 2 0 0 0 0 1 0 0 2 2 2 2 2 2 2 0 1 1 0 0 0 0 1 0 0 0 0 0 0 0 2 1 1 0 0 0 1 2 1 1 1 0 0 0 0 0 0 0 1 1 1 1 0 1 1 0 0 1 1 1 0 0 0 0 1 1 0 2 1 1 0 1 1 0 1 0 1 1 2 2 0 2 0 0 0 0 0 1 1 1 1 2 1 2 2 2 0 1 1 1 1 0 2 2 1 1 1 0 0 0 0 0 0 1 2 2 1 1 2 0 1 1 1 1 0 1 1 1 1 0 0 0 1 0 0 0 1 0 1 1 0 0 2 1 0 1 0 0 0 2 0 1 2 1 0 2 2 0 0 0 1 1 0 0 0 0 0 2 0 0 0 1 0 1 0 1 0 2 1 1 0 1 1 0 0 0 0 0 1 0 0 0 1 0 0 0 0 0 0 2 1
174 0 1 1 1 0 1 0 0 1 0 1 1 1 0 0 0 1 0 2 2 0 1 2 2 0 0 0 0 0 2 0 1 1 1 2 1 1 0 0 1 0 0 1 2 1 1 1 0 0 0 1 0 0 1 1 0 0 1 0 1 2 1 1 0 1 1 1 1 1 0 1 2 2 0 2 1 0 1 0 1 2 2 2 0 0 1 0 0 2 0 0 2 2 0 1 0 1 1 2 0 0 1 0 2 1 2 1 1 0 1 2 2 2 2 2 2 0 0 1 1 0 0 2 0 0 0 2 2 0 0 0 0 0 1 0 0 0 0 1 0 0 0 0 0 0 0 0 0 0 0 0 0 1 0 0 0 0 1 2 1 1 0 2 1 1 0 0 1 1 0 1 0 2 0 0 0 0 0 0 0 0 0 0 1 1 1 1 0 1 1 1 0 0 0 1 1 0 0 1 0 0 0 1 2 0 2 1 0 0 2 2 1 0 0 2 1 0 0 0 2 2 2 2 0 1 1 0 0 0 1 1 1 1 1 1 0 2 0 0 0 0 2 1 1 1 0 0 0 0 0 0 0 0 0 0 0 0 0 0 0 0 0 1 1 0 1 0 2 2 1 1 1 1 0 0 0 1 1 0 0 1 0 0 0 1 0 2 0 2 2 0 0 2 2 0 2 1 0 1 0 0 0 0 0 0 0 0 2 0 1 2 1 0 1 0 2 1 0 1 0 1 1 2 0 0 0 0 0 1 2 1 0 1 0 0 0 1 0 1 1 1 1 1 0 2 0 0 0 1 1 0 0 2 2 0 0 1 0 1 1 1 2 1 1 0 2 2 2 0 0 0 1 1 0 0 0 1 1 1 1 0 0 0 0 1 1 0 0 0 0 0 1 0 1 1 0 0 1 1 0 1 0 1 0 0 0 1 0 0 0 0 2 0 0 1 0 0 0 0 1 0 0 1 2 2 2 1 1 0 1 0 1 1 1 1 0 1 1 1 0 0 1 2 0 2 0 0 1 0 0 2 1 1 1 1 0 2 1 1 1 1 1 0 0 1 1 0 2 0 1 0 0 0 0 1 0 0 2 2 2 1 2 2 0 2 2 1 1 0 0 0 0 1 0 0 1 0 0 1 2 2 1 0 0 2 2 0 0 1 0 1 1 0 0 0 1 0 0 1 1 1 0 2 0 2 1 0 0 0 0 1 0 0 0 0 1 1 1 2 0 1 0 0 1 1 0 1 1 0 0 0 0 1 1 1 1 0 0 1 1 0 0 0 0 0 1 0 0 0 0 0 0 0 0 0 2 2 0 1 2 0 1 1 0 1 1 1 0 0 0 0 0 0 2 0 0 0 0 0 0 2 1 0 0 2 1 0 1 0 1 0 1 0 1 1 1 0 0 0 0 0 0 0 0 1 1 2 0 0 1 1 0 1 0 0 1 0 0 1 1 0 0 2 2 2 2 0 0 0 0 2 0 0 0 0 0 1 1 0 0 0 1 1 1 2 1 1 0 0 0 2 1 0 0 0 2 0 1 1 1 0 2 2 0 0 2 1 0 0 0 0 1 1 0 0 1 2 0 2 0 2 0 2 0 2 0 2 2 0 0 0 0 1 1 1 0 2 2 0 1 0 0 2 0 1 0 1 1 0 2 1 0 0 0 0 1 0 1 2 1 1 1 0 0 0 0 2 0 0 0 0 0 0 0 0 1 0 0 0 0 0 1 0 1 1 1 1 0 1 1 0 1 1 0 0 0 0 2 2 0 1 1 1 1 1 1 2 1 2 0 1 1 0 0 0 0 0 0 1 1 2 0 0 0 1 1 0 0 2 2 1 0 0 0 2 1 0 1 1 1 1 0 1 0 0 0 0 0 0 0 2 1 1 0 0 0 0 0 0 0 0 0 0 1 0 0 0 0 0 0 2 1 0 1 0 1 0 0 0 1 0 0 0 0 0 0 0 2 1 1 0 2 0 0 1 0 0 1 1 1 0 1 1 1 1 0 0 1 2 0 2 2 2 2 2 2 0 0 0 0 2 0 2 2 2 0 2 1 2 2 0 0 0 1 1 2 0 1 1 0 0 1 0 2 0 0 2 0 0 0 2 0 1 0 0 1 0 2 0 1 0 2 0 1 0 0 1 1 0 1 0 2 0 1 1 1 1 0 0 0 0 2 0 1 2 2 1 1 0 0 0 1 0 0 1 0 2 0 0 0 2 0 1 0 0 0 0 0 2 0 0 0 1 0 0 0 0 0 0 1 1
175 1 2 0 0 0 0 1 1 1 0 1 1 1 0 0 0 0 2 0 1 0 0 2 2 0 0 0 2 2 0 1 1 0 1 0 2 1 0 0 1 0 0 0 1 0 1 0 0 0 0 0 1 1 0 1 0 0 0 1 0 1 1 1 0 0 0 0 0 0 0 0 2 2 2 2 2 0 1 1 1 2 0 0 1 0 0 0 0 2 0 0 2 1 0 1 0 0 0 1 0 0 0 1 2 1 1 2 2 0 0 2 1 1 1 1 1 0 0 2 2 0 1 1 0 0 0 0 2 0 0 0 0 0 0 0 1 2 0 1 1 0 0 0 0 0 1 0 1 1 1 2 1 1 0 0 0 0 0 1 1 1 1 1 1 1 0 1 1 1 1 0 1 0 1 0 0 1 0 0 0 1 2 2 0 2 2 2 0 1 0 2 1 0 1 1 2 0 0 0 0 1 0 0 2 0 2 0 1 0 0 1 1 0 1 1 0 0 2 0 2 0 2 2 0 0 0 1 0 0 0 0 0 0 2 0 0 1 0 0 0 1 2 1 1 1 0 0 0 0 0 0 0 0 1 1 1 0 0 0 0 0 1 0 0 0 0 0 2 2 1 1 2 0 0 0 0 0 2 0 0 1 0 0 1 1 1 2 0 2 0 0 0 2 2 0 2 1 0 1 0 0 0 0 0 0 0 1 2 1 1 2 1 0 0 0 1 0 0 2 0 2 1 1 1 0 1 2 2 1 2 2 0 1 1 0 0 1 1 2 1 1 1 2 0 1 1 1 2 0 0 0 0 1 0 1 1 0 0 0 0 1 1 1 1 1 0 2 1 0 1 1 1 1 1 0 0 0 1 1 0 2 0 0 0 1 1 0 0 0 0 0 1 1 2 0 2 1 1 0 0 2 0 1 0 0 0 0 0 0 0 0 0 0 2 0 2 0 2 0 0 0 2 2 1 2 1 0 1 0 2 0 0 2 1 1 1 1 0 1 0 0 2 1 0 1 0 2 0 0 0 0 2 2 2 2 0 2 1 1 1 1 1 0 0 1 1 2 1 1 1 0 0 0 1 0 1 0 1 1 2 1 0 0 2 1 0 0 0 0 1 1 0 1 0 0 1 2 2 0 0 0 0 0 1 1 2 0 2 1 2 1 0 2 2 0 0 0 1 1 1 2 0 1 1 1 0 0 0 2 0 1 0 0 0 0 1 0 1 1 0 1 0 1 1 1 2 1 1 0 0 0 1 2 0 1 0 1 0 1 1 0 0 0 0 0 2 1 0 1 0 2 1 0 0 0 2 2 1 1 2 0 1 2 1 1 2 0 0 0 0 1 1 0 0 0 1 0 0 0 0 2 1 0 0 1 2 0 0 0 0 0 0 0 2 0 0 1 0 0 0 0 1 0 1 2 2 1 0 0 0 0 1 1 0 0 1 0 0 0 0 0 0 1 1 1 1 0 0 0 0 1 0 1 0 0 0 2 1 1 1 0 0 0 1 1 0 1 0 0 1 0 0 0 1 0 1 0 0 0 1 0 2 0 0 1 2 1 1 0 0 0 2 2 0 0 1 1 0 0 0 1 0 1 1 2 0 2 2 0 0 0 0 0 0 1 0 0 0 0 0 0 0 1 1 2 0 0 0 0 0 0 0 0 0 1 0 0 0 1 1 1 1 1 0 0 1 1 0 0 0 0 0 0 0 0 1 0 2 1 0 0 2 0 0 0 2 2 0 2 0 1 1 1 1 0 0 0 1 1 0 2 0 0 0 2 0 2 0 2 0 2 0 1 1 1 0 1 0 1 2 2 0 0 2 1 1 0 2 0 2 0 2 1 1 1 1 0 1 1 1 1 0 0 0 0 0 0 1 1 1 1 0 1 0 2 1 0 1 0 0 1 1 1 0 1 1 1 1 0 0 2 0 0 2 0 0 0 2 2 0 0 0 0 0 0 2 0 2 0 1 0 1 0 0 1 0 0 0 0 0 1 2 0 0 0 1 0 0 1 0 0 1 1 2 2 2 0 0 0 0 2 0 2 2 0 1 2 0 1 0 2 0 0 0 2 2 0 1 1 0 1 2 0 2 0 0 0 0 0 1 0 0 1 1 0 0 1 0 1 0 1 1 1 1 1 0 1 0 0 1 0 1 1 1 0 1 2 0 0 0 1 1 1 1 1 1 0 1 0 0 0 0 0 1 1 0 1 1 0 0 1 0 1 0 0 0 0 0 1 0 0 0 0 0 0 0 0 2 0 1 0
176 1 2 0 1 0 1 2 0 0 0 0 0 1 0 0 0 2 0 2 2 0 1 2 2 0 0 0 0 1 1 1 1 1 1 0 2 1 0 0 0 0 0 0 0 0 1 0 1 0 0 2 1 2 0 0 0 0 0 0 1 2 0 2 1 1 1 0 0 0 0 0 2 2 2 2 2 0 1 0 1 1 0 0 1 0 0 1 1 2 1 2 0 2 0 1 0 0 0 2 0 0 1 0 2 0 2 0 0 1 0 1 0 0 1 1 0 0 1 1 1 0 1 1 0 1 0 1 2 0 0 0 0 0 0 0 0 0 0 0 0 0 0 0 0 0 1 0 0 0 0 0 0 0 0 1 1 0 0 2 2 2 1 1 1 2 0 1 0 0 1 1 0 1 2 0 0 0 0 0 0 0 0 1 1 0 1 0 0 0 0 0 1 1 1 1 0 0 0 0 0 1 0 2 2 0 2 0 0 1 0 1 1 1 0 2 0 0 1 0 2 2 1 1 0 1 1 1 0 1 0 0 0 0 0 0 0 2 0 0 0 0 2 1 2 2 0 0 0 0 0 0 0 0 0 2 1 0 0 0 0 0 0 2 1 0 0 1 2 1 1 1 0 2 0 0 1 0 1 0 1 0 1 1 0 2 0 1 0 1 0 0 0 2 2 0 2 0 0 2 0 0 1 1 1 1 1 0 1 1 0 2 0 1 1 0 2 1 1 1 0 2 0 1 1 0 1 1 0 2 1 1 0 2 0 0 0 1 1 1 0 1 2 1 0 0 0 1 1 2 2 0 0 2 2 0 0 0 0 1 1 2 2 1 2 1 0 0 2 0 0 0 1 1 0 0 0 1 1 1 1 0 0 0 0 1 1 1 1 0 0 0 0 0 2 0 0 1 1 1 0 2 0 0 0 0 1 0 0 0 0 0 1 1 0 0 0 0 0 0 0 0 0 1 0 2 0 1 1 1 0 0 1 1 1 0 0 0 0 1 1 0 1 1 1 1 0 2 0 0 0 0 1 1 1 1 0 0 0 0 2 1 0 0 0 0 0 2 2 0 2 0 1 1 2 0 0 0 2 0 1 1 2 2 0 1 1 1 0 1 1 0 0 2 0 0 1 1 1 1 1 0 1 1 0 1 1 0 0 0 1 1 0 1 1 0 0 1 1 1 1 2 1 2 1 2 0 1 1 1 1 1 2 1 1 0 1 0 0 1 1 1 0 1 2 1 1 1 1 0 0 0 1 2 0 0 0 1 1 1 0 0 0 0 0 0 1 1 1 1 0 1 0 0 0 0 0 0 0 0 2 0 2 1 2 0 2 0 0 0 1 1 0 1 1 0 1 1 1 2 0 1 2 0 0 0 2 0 0 0 1 0 1 1 1 1 1 0 1 0 0 0 2 2 2 0 0 2 0 0 0 0 0 1 0 1 0 0 0 0 0 0 0 0 1 1 1 0 1 0 0 1 0 0 0 0 0 2 2 0 0 0 1 1 1 2 0 0 0 0 2 0 0 1 0 1 1 0 1 2 0 0 2 2 2 2 1 1 0 0 0 0 1 1 0 1 0 2 0 1 1 0 0 2 0 2 0 1 1 0 1 0 0 0 0 0 0 1 1 0 0 0 0 2 0 0 1 1 0 0 1 0 1 0 0 2 0 0 1 1 0 0 1 1 0 0 0 0 0 0 0 0 0 0 0 0 0 0 1 0 0 0 1 0 0 1 1 2 0 2 0 1 2 0 0 0 0 0 1 1 0 1 1 1 1 1 1 1 0 2 0 2 1 0 2 1 0 0 1 0 1 2 0 0 0 1 1 0 0 1 1 0 0 0 0 2 2 0 2 2 2 1 0 0 0 0 0 0 0 0 1 1 1 0 0 0 0 1 2 1 1 0 0 1 0 1 1 1 0 1 0 1 0 0 2 0 0 1 0 0 1 0 0 0 0 0 1 0 2 1 1 0 2 0 0 0 0 1 1 1 2 0 2 1 1 1 0 0 1 0 2 2 1 0 2 1 2 0 0 2 0 1 0 2 2 1 1 2 1 2 2 0 1 1 2 0 0 1 1 0 1 0 1 1 1 0 1 1 1 1 0 0 0 2 0 0 0 0 1 2 0 1 1 2 2 1 0 0 0 1 1 0 1 1 1 0 1 2 0 1 0 0 1 1 0 1 1 0 2 1 0 0 0 0 0 2 0 1 1 1 1 1 1 2 0 0 0 0 0 2 0 1 1 1 0 0 0 0 1 0 1 0
177 0 0 0 2 0 2 0 0 0 0 1 0 0 0 0 0 1 1 0 0 1 0 2 2 1 1 0 0 0 1 0 2 1 2 1 1 1 0 1 0 1 1 0 1 1 1 0 0 0 0 1 0 0 1 1 0 0 1 0 0 1 0 1 0 0 0 1 0 0 0 1 2 2 1 2 2 0 2 1 1 2 0 0 1 0 1 1 1 2 1 1 0 2 1 1 0 1 0 2 0 1 1 1 2 0 2 1 1 0 0 2 1 2 2 2 2 0 0 2 2 0 1 1 0 0 0 1 2 0 1 1 0 0 1 0 0 1 1 0 0 0 0 0 0 0 1 0 1 1 1 1 0 0 0 0 0 0 0 2 1 1 2 0 1 2 0 1 0 0 0 1 0 1 0 0 0 0 0 0 0 1 0 0 0 0 0 0 0 0 0 0 2 0 2 2 2 0 0 0 0 0 0 0 2 1 2 0 0 0 0 1 2 0 0 2 0 0 1 1 1 0 2 2 0 2 2 1 1 0 1 1 0 0 2 0 0 2 0 0 0 0 2 2 2 2 0 1 2 2 2 2 0 0 0 1 0 0 0 0 0 0 0 1 1 0 0 0 1 1 0 2 1 1 0 0 0 1 2 0 1 0 1 1 1 1 2 2 0 2 0 1 0 2 1 1 0 0 0 2 0 0 0 0 0 0 0 0 1 0 0 1 1 1 2 0 2 1 1 0 0 1 1 0 1 0 2 1 1 2 2 1 1 0 0 0 0 0 0 0 0 0 1 1 1 0 2 0 2 2 2 0 0 2 2 0 1 0 0 2 2 2 1 1 0 0 1 2 0 0 2 2 0 0 1 0 0 2 0 2 0 1 0 1 0 1 1 0 0 1 1 0 0 0 1 1 0 1 1 1 0 2 0 1 0 0 1 0 0 0 0 0 0 0 1 0 0 0 0 0 0 2 1 1 0 2 1 0 1 1 0 1 2 2 2 1 0 1 0 0 2 0 1 0 2 1 0 1 1 0 0 1 1 1 1 1 0 1 1 1 1 0 0 1 1 1 1 1 1 0 0 0 1 1 0 0 0 0 2 0 0 0 1 1 2 0 0 1 1 0 0 0 0 2 0 0 0 1 1 0 1 1 1 1 0 1 1 0 0 1 0 1 1 0 1 0 0 1 0 1 1 2 1 2 0 1 0 0 0 2 0 0 0 0 0 0 2 0 0 1 0 1 0 0 0 2 1 0 2 0 1 1 1 2 0 0 0 0 2 0 0 0 0 0 0 0 1 0 2 0 0 1 0 0 0 0 1 2 0 2 2 0 2 1 2 1 0 1 0 0 0 0 0 1 1 0 2 0 0 0 0 2 2 0 0 1 1 0 0 0 0 0 0 0 2 0 0 0 0 0 0 0 0 0 0 0 2 0 0 0 1 1 0 1 0 0 0 2 0 0 0 1 0 1 1 1 1 0 0 1 0 1 0 1 0 0 0 1 1 0 0 0 1 1 1 2 0 2 0 0 0 2 1 0 0 0 1 0 1 1 1 1 2 1 0 1 1 0 0 0 1 1 1 2 0 0 1 1 0 1 0 1 0 1 1 2 1 1 1 0 1 0 0 1 1 1 0 1 0 0 0 0 0 1 2 2 0 2 1 0 1 0 0 0 0 1 0 0 1 2 1 1 0 0 0 1 0 0 0 0 0 0 1 0 0 0 2 0 0 0 1 1 2 0 0 0 2 1 0 2 1 0 2 0 0 0 0 0 2 2 0 2 1 0 0 1 0 1 0 1 1 2 2 0 2 0 1 1 0 0 1 2 0 0 1 0 0 0 0 2 2 0 1 0 0 2 1 0 1 1 0 1 0 1 0 0 0 0 0 1 0 1 2 1 0 0 0 0 0 0 0 0 0 0 0 0 0 0 2 0 0 1 1 0 2 0 0 0 1 1 0 0 0 0 0 1 1 0 2 1 1 0 2 0 0 0 0 0 1 1 1 1 2 0 0 0 1 0 0 1 1 1 1 1 0 0 2 0 0 2 0 2 0 1 1 1 1 1 1 1 1 1 0 2 2 0 0 0 1 1 0 0 1 0 1 0 0 0 0 0 1 0 0 1 0 0 0 1 0 1 0 2 2 2 2 2 0 0 0 0 2 0 1 2 2 0 2 1 0 1 1 1 1 1 1 1 1 0 1 0 0 0 0 0 0 2 0 2 0 0 0 2 1 1 0 0 0 0 1 2 1 2 0 1 1 0 0 0 1 0 0 0
178 1 2 0 0 0 1 2 1 1 0 0 1 2 0 0 1 1 2 0 0 1 0 2 2 0 0 0 0 2 0 0 0 1 0 1 2 1 1 1 0 0 0 0 2 0 1 0 1 0 0 1 0 1 0 0 0 0 2 0 1 2 0 1 0 0 0 1 0 0 0 0 1 1 1 1 1 0 2 2 0 2 0 0 2 0 0 1 1 2 2 1 2 0 0 2 0 0 0 1 0 0 2 0 2 0 2 0 0 1 0 1 1 1 1 1 1 0 0 0 0 0 1 1 0 1 0 1 2 0 0 0 0 0 0 0 0 0 2 0 0 0 0 0 0 0 0 0 1 1 0 0 0 0 0 1 0 2 0 1 0 0 2 0 1 2 0 0 1 1 0 1 1 2 1 0 1 2 0 0 0 2 1 1 1 2 1 1 0 0 1 1 2 1 2 1 0 0 0 0 0 1 0 0 2 0 1 0 0 0 1 1 2 0 0 2 0 1 1 0 2 1 2 2 0 2 2 1 0 0 0 0 1 1 1 1 0 2 0 0 0 1 2 1 1 1 0 0 0 0 0 0 0 0 1 1 1 0 0 0 0 0 0 1 1 0 0 0 2 0 0 2 0 0 0 0 0 0 2 0 0 1 1 1 0 2 0 2 0 2 2 1 0 2 2 1 1 1 0 0 0 0 1 1 0 0 0 0 0 0 1 1 2 0 1 0 0 1 1 0 0 2 2 0 1 0 1 1 1 1 2 1 0 2 0 0 1 1 0 2 0 0 2 1 0 1 0 0 1 0 0 0 0 2 0 2 2 0 0 2 2 2 2 1 2 2 0 2 2 0 0 0 0 0 0 0 0 1 1 1 0 1 0 0 1 0 0 1 1 1 0 1 1 0 1 1 0 0 1 1 0 1 0 2 1 0 0 2 0 0 0 0 1 0 0 0 0 0 0 0 0 2 0 1 0 2 0 1 2 0 0 1 0 0 0 0 1 0 0 0 1 0 1 0 2 2 1 1 0 0 0 1 0 0 0 0 0 2 0 1 1 1 0 0 0 0 0 0 2 0 2 0 1 1 1 0 1 0 2 0 0 1 1 1 1 2 0 1 0 1 1 0 1 0 1 0 2 0 0 2 2 1 1 0 2 0 1 0 0 0 0 2 1 0 0 1 1 0 1 2 2 1 0 2 0 2 1 1 1 1 1 1 0 0 0 1 1 0 1 0 1 1 0 0 2 2 1 0 2 0 0 0 1 2 1 1 0 0 0 1 0 0 1 1 1 1 1 1 1 0 1 1 0 0 0 0 2 2 0 1 2 0 1 1 1 0 1 0 0 0 0 0 0 0 0 0 0 0 0 0 0 2 1 0 0 1 1 1 2 1 0 0 0 0 1 0 0 0 0 0 0 0 0 0 0 0 1 1 0 0 1 1 0 2 0 0 2 1 2 0 1 1 0 2 2 1 1 0 1 0 0 1 1 1 1 1 0 1 0 0 0 0 1 2 0 2 2 1 1 1 1 1 0 0 0 1 1 0 1 1 1 0 2 1 0 1 2 2 1 1 0 0 0 1 1 0 0 2 0 1 1 1 0 0 0 0 1 2 2 0 1 0 0 0 0 0 0 0 0 0 0 0 1 2 0 2 1 2 2 0 0 0 1 0 0 1 0 0 2 2 0 0 1 0 0 0 0 1 0 1 1 1 1 0 0 1 1 0 1 1 0 0 1 0 1 1 1 2 0 2 0 0 1 0 0 1 1 0 0 0 0 1 0 1 2 0 2 1 1 2 0 1 1 1 2 1 1 0 0 1 0 0 0 1 0 0 2 0 1 0 1 0 1 2 1 1 0 1 2 2 1 2 0 1 0 0 0 0 0 0 2 1 1 1 0 0 0 0 2 1 1 1 0 0 0 0 0 0 1 0 0 1 2 1 1 1 0 0 0 0 1 0 1 0 0 0 1 0 0 1 0 0 2 0 0 0 0 0 0 1 2 0 2 0 0 0 0 0 1 2 1 2 1 1 2 1 2 0 1 2 0 2 0 0 2 2 0 2 0 0 0 0 1 0 2 0 1 1 0 0 0 1 2 1 1 0 1 2 0 0 0 1 0 1 0 1 1 1 0 0 0 0 1 1 1 1 1 0 0 1 0 0 2 1 1 0 0 2 1 2 1 0 1 0 1 1 1 0 1 0 1 0 0 2 0 0 1 1 1 0 0 1 0 1 0 0 0 0 1 1 1 1 0 2 1 0 0 0 0 0 1 0
179 0 0 0 0 0 1 2 0 1 0 0 0 0 0 0 0 2 1 1 1 1 0 1 2 0 0 0 0 1 1 0 2 1 1 0 2 1 1 0 0 0 0 0 2 1 0 0 1 0 0 0 1 1 0 1 0 0 1 1 0 1 0 1 0 0 0 0 1 1 0 0 2 2 2 2 2 0 2 0 2 2 0 0 1 0 0 0 0 1 0 0 1 1 0 2 0 1 0 1 0 1 0 0 2 1 2 1 2 1 0 1 0 1 1 1 1 0 0 1 1 0 2 0 0 1 0 1 2 1 1 1 0 0 0 0 0 0 1 0 1 0 0 0 0 0 0 0 0 0 0 0 2 0 1 0 0 0 1 1 1 0 2 0 1 2 1 1 0 1 1 0 0 0 1 0 1 1 0 0 1 2 0 0 2 2 0 2 0 2 0 2 2 2 2 1 1 0 0 1 0 0 1 0 2 0 1 0 0 0 1 1 1 0 0 2 0 2 1 2 0 0 1 1 0 1 1 2 0 0 0 0 0 0 2 0 0 2 0 0 0 0 1 1 1 1 1 0 0 0 0 0 0 0 1 1 1 1 1 1 1 1 0 1 1 0 0 2 1 1 0 1 0 0 0 0 0 1 2 0 0 0 1 1 0 1 1 1 0 1 0 0 1 1 2 1 2 1 0 1 0 0 1 1 0 1 2 0 0 0 0 0 2 0 1 0 1 1 0 1 0 1 0 2 1 0 1 1 1 1 2 1 0 0 0 0 0 1 1 0 0 2 2 2 1 0 2 0 2 2 2 0 0 2 1 1 1 0 0 2 2 1 1 0 1 0 1 2 2 0 0 0 0 0 1 1 0 2 1 1 1 0 0 0 0 0 0 2 2 1 1 1 1 0 1 1 0 0 1 1 0 1 0 0 0 0 1 1 1 1 1 1 1 0 1 0 1 1 0 0 0 2 1 0 1 1 0 0 0 0 0 0 1 1 1 0 0 0 0 0 2 0 1 1 1 0 0 0 1 0 0 0 0 1 0 0 0 2 1 1 1 2 0 0 0 0 0 1 1 0 1 0 1 1 1 0 0 0 0 0 2 2 1 1 1 1 1 1 1 1 0 0 0 1 1 0 1 1 1 1 1 1 2 0 1 1 2 1 0 1 0 1 1 0 0 1 0 0 2 2 2 2 0 2 0 1 1 0 0 1 0 1 0 0 0 1 0 0 0 1 1 1 0 0 2 2 1 0 2 0 0 0 0 2 1 1 0 0 1 0 0 1 1 0 1 0 2 0 0 0 0 0 1 0 1 1 1 2 0 0 2 0 1 0 1 0 0 1 0 0 0 0 1 0 0 0 1 0 0 1 0 2 2 1 0 2 1 2 2 2 0 0 0 0 1 0 0 0 0 0 0 0 0 0 0 0 2 1 0 0 1 1 0 0 0 2 1 0 0 0 0 0 0 2 2 0 1 0 1 0 0 2 0 2 0 0 1 2 2 0 0 0 0 0 1 1 0 1 0 0 1 0 0 1 0 1 1 1 2 2 1 1 2 1 1 2 0 2 1 1 0 0 0 1 0 1 0 1 0 1 0 1 0 1 1 2 0 0 0 1 0 0 0 0 1 1 0 1 0 1 0 0 0 2 0 1 0 1 1 0 0 0 0 0 0 1 0 0 1 1 0 0 0 1 0 1 1 0 0 1 1 1 0 0 0 1 0 0 1 1 0 1 2 0 1 0 2 2 0 2 0 0 1 0 0 1 0 0 0 0 0 1 1 0 1 1 1 2 2 2 0 0 1 0 0 0 0 0 0 0 1 2 0 1 1 0 2 0 0 2 2 0 1 1 1 1 1 1 2 0 0 0 0 1 0 0 0 0 0 1 0 1 1 1 0 0 1 0 1 0 1 1 0 0 0 0 0 0 1 0 0 0 1 0 1 1 0 0 1 0 1 0 1 0 0 1 0 0 0 1 0 0 1 0 0 1 0 0 2 2 2 0 0 0 0 1 0 1 0 2 0 2 1 1 1 1 2 0 0 0 2 2 0 1 2 1 1 0 0 1 0 1 0 0 0 2 2 0 1 1 0 0 1 0 0 0 1 2 0 0 0 0 0 0 1 1 0 1 0 0 0 1 1 1 1 0 1 1 0 0 1 0 0 0 2 0 2 2 0 0 0 1 1 0 1 2 2 0 2 2 0 0 0 1 0 0 2 0 0 0 0 2 2 2 0 0 0 0 0 2 0 0 0 1 0 1 1 0 0 0 2 0
180 0 0 0 0 0 1 1 0 0 0 1 1 2 0 0 0 1 2 0 0 1 0 2 2 0 0 0 0 1 1 1 1 1 0 0 2 2 0 0 1 1 0 0 2 0 1 0 0 0 0 1 0 1 2 0 0 0 0 1 0 1 0 0 0 0 1 0 1 1 0 1 1 1 1 1 1 0 2 1 0 1 0 1 2 0 0 0 0 2 0 0 1 1 0 1 0 1 1 1 0 0 0 1 2 0 2 1 1 1 0 1 0 1 1 1 1 0 1 1 1 0 1 1 0 1 0 1 2 1 0 0 1 0 0 0 0 0 1 1 1 0 0 0 0 0 1 0 0 0 0 1 0 0 1 0 0 1 1 2 1 0 2 0 1 2 0 1 1 0 1 1 0 2 0 1 0 1 1 1 0 1 0 0 0 0 1 2 1 0 2 0 1 1 1 1 2 0 0 0 0 1 0 0 2 0 1 0 0 1 1 1 1 0 0 2 1 0 0 1 1 0 2 2 0 1 1 1 0 0 0 0 0 0 1 0 0 2 0 0 0 0 2 1 2 2 1 0 0 0 0 0 0 0 0 1 0 1 1 1 1 1 1 1 1 0 0 0 1 1 0 2 1 1 0 0 0 2 2 0 0 0 0 1 0 1 0 2 0 2 2 2 1 2 2 1 2 1 0 1 0 0 0 0 0 0 0 0 1 0 0 2 2 0 0 0 2 1 0 1 0 2 1 0 1 0 1 2 2 1 1 1 1 1 0 0 0 1 0 1 0 0 2 1 1 1 0 1 0 1 1 1 0 1 1 1 1 0 0 2 2 2 2 2 1 1 1 2 1 0 1 1 1 1 1 0 0 0 0 2 1 1 0 0 1 2 1 0 0 1 0 1 0 1 2 0 1 1 0 0 0 0 0 0 0 1 1 0 1 1 0 0 0 1 1 0 0 0 1 0 0 1 0 1 0 0 0 1 2 2 0 0 0 1 1 2 0 2 0 0 0 0 1 1 1 1 0 2 0 0 0 1 0 1 1 0 1 1 0 1 1 1 0 2 2 2 2 0 2 0 1 0 2 2 0 1 0 0 2 0 0 0 0 0 2 1 0 2 1 0 0 0 0 2 1 0 2 1 1 0 1 1 2 2 0 0 1 1 0 1 0 2 0 1 1 0 0 0 1 1 1 2 1 2 1 2 1 1 2 1 2 1 2 1 0 2 1 0 0 0 1 2 0 1 1 1 2 2 0 0 0 0 0 1 2 1 1 0 1 2 0 0 0 0 0 0 0 0 1 0 0 1 1 0 1 1 2 0 0 0 1 0 1 2 1 1 2 2 1 1 0 0 1 0 1 0 1 0 0 0 0 2 0 0 0 2 2 0 1 0 1 0 0 0 0 0 1 0 0 0 0 0 0 1 1 0 1 1 0 0 0 0 1 2 0 1 0 0 0 0 0 1 0 0 0 0 0 0 0 0 0 1 0 0 0 0 0 2 2 1 0 0 1 1 1 2 1 1 1 0 0 0 0 0 0 1 2 2 2 2 2 0 2 0 1 2 1 1 1 0 0 0 2 2 0 1 1 1 0 2 1 0 0 0 2 2 0 2 2 1 0 0 0 0 0 1 1 1 1 0 0 0 0 2 0 0 0 1 1 0 0 0 0 0 0 0 1 0 0 0 0 0 0 0 0 0 0 1 0 0 0 0 1 0 0 0 1 0 1 0 1 1 2 0 2 0 2 2 0 2 0 0 2 2 2 0 0 0 0 0 0 0 1 0 0 1 0 1 0 2 0 2 2 0 0 0 0 0 0 0 0 2 0 0 1 0 1 0 1 0 1 0 1 1 1 1 2 1 2 2 2 2 0 2 0 0 0 0 1 0 0 2 2 1 0 1 1 0 0 0 0 0 1 1 0 1 1 0 0 0 0 2 2 2 0 2 0 0 0 0 2 0 1 0 0 1 0 0 1 0 1 0 1 1 0 1 0 2 2 1 1 0 0 1 0 1 0 1 0 0 1 2 1 2 2 2 2 1 0 0 0 2 0 1 1 1 1 2 0 1 1 1 0 0 1 1 2 1 1 1 0 1 2 0 1 0 1 1 1 0 1 0 1 1 0 1 1 0 0 1 1 2 0 0 1 1 0 1 0 1 1 0 2 1 1 0 1 2 0 2 0 0 0 2 0 0 0 0 0 0 0 0 0 0 1 0 1 0 2 0 1 1 0 1 0 0 0 0 1 2 1 0 1 1 0 0 0 0 0 0 2 0
181 0 0 0 0 0 1 1 0 0 0 2 0 0 0 0 0 1 1 1 1 1 1 1 2 0 0 0 1 2 1 0 2 2 0 2 1 1 1 0 1 0 0 0 2 0 0 0 0 0 0 2 1 2 0 0 0 0 0 0 1 1 0 0 0 1 2 0 0 0 1 0 2 2 2 2 2 0 2 0 0 1 0 0 2 0 0 0 0 2 0 2 1 1 2 2 0 1 0 0 0 1 0 0 2 1 1 1 0 0 1 1 1 2 2 2 2 0 0 2 2 0 1 1 0 1 1 0 1 0 0 0 0 0 0 0 0 0 0 2 1 0 0 1 0 0 1 0 0 0 0 1 0 1 0 0 0 2 0 0 0 0 1 1 0 2 0 1 1 1 0 2 1 1 1 0 0 0 0 0 0 1 0 0 0 0 0 2 1 0 1 1 2 0 2 0 2 0 0 0 0 0 0 0 2 0 2 1 1 1 1 1 1 0 0 2 0 1 1 1 1 1 2 2 0 2 2 2 1 1 0 0 1 1 0 1 0 2 0 0 0 0 2 0 1 1 0 0 0 0 0 0 1 0 0 1 1 0 0 0 0 0 0 0 0 0 0 1 2 1 0 2 0 1 0 0 0 1 1 0 0 0 0 0 1 0 0 1 0 1 0 0 0 2 2 0 1 1 0 0 1 0 1 1 0 0 0 0 1 0 0 2 2 0 0 0 2 1 0 0 1 0 0 2 2 0 2 2 1 2 2 1 0 1 1 0 0 1 0 0 0 1 2 0 0 0 1 1 1 1 1 0 0 0 0 0 0 0 0 1 1 1 2 1 1 0 0 1 2 0 0 0 1 1 1 0 0 1 1 1 1 0 0 0 1 0 0 1 1 1 0 1 0 0 2 0 0 1 0 0 0 0 0 1 1 0 0 0 0 0 0 0 1 0 1 0 1 0 0 0 1 0 0 1 0 1 0 1 0 0 1 0 0 0 0 1 0 1 0 1 0 0 1 2 0 2 0 0 1 0 0 2 2 2 2 2 0 2 1 1 1 2 0 1 1 1 1 1 2 1 1 1 1 1 0 0 0 0 2 0 0 1 1 1 1 1 1 0 0 1 1 1 0 1 0 0 1 2 2 0 0 0 2 0 1 1 2 0 0 0 0 2 1 0 0 1 0 0 1 1 2 2 0 2 0 2 1 0 0 2 0 2 0 0 1 1 0 0 0 2 0 0 0 0 2 1 1 2 0 0 0 0 1 1 1 2 1 2 1 0 0 1 1 1 1 1 1 0 2 0 0 0 0 0 0 0 1 2 0 0 2 0 1 1 1 1 2 2 1 1 0 0 1 1 1 0 0 0 0 0 0 2 2 0 0 0 2 0 1 0 0 0 0 1 0 1 0 1 0 1 1 1 0 1 1 0 2 0 0 0 1 1 0 1 0 0 1 0 0 0 1 0 0 0 0 0 0 0 0 1 0 1 1 1 1 0 0 2 2 0 0 0 0 0 2 2 0 1 0 0 0 1 1 0 0 1 1 0 0 0 0 0 1 1 1 1 0 0 0 0 0 0 2 2 0 2 0 1 0 2 0 1 0 0 2 2 1 1 2 1 0 0 0 2 0 0 0 0 0 0 0 0 0 2 0 0 0 0 0 0 1 0 0 0 0 0 0 0 0 1 0 0 0 0 0 1 0 0 0 0 0 0 0 0 0 1 0 0 0 0 0 0 1 1 0 1 2 2 0 1 0 0 0 1 1 0 0 0 0 0 0 0 1 0 1 1 1 2 1 1 1 1 1 1 2 1 1 1 0 1 2 2 0 0 0 0 1 0 1 0 1 0 0 0 0 2 0 2 1 1 1 1 0 0 0 0 0 0 0 0 0 2 2 1 0 1 1 0 0 1 1 0 0 0 0 0 0 0 1 0 0 1 2 0 2 0 0 1 2 2 0 0 0 0 0 1 0 0 1 1 0 0 1 0 0 0 0 1 1 0 1 0 2 0 0 0 0 0 1 1 1 2 1 1 2 2 2 0 0 0 1 2 1 1 2 1 0 1 1 1 1 1 0 2 2 0 0 0 1 0 1 0 2 0 1 0 1 2 0 0 1 0 0 0 0 1 1 0 0 2 0 2 2 1 1 0 0 0 0 0 2 0 1 2 2 0 2 0 0 0 0 0 1 0 0 0 0 0 2 0 0 0 0 1 0 0 0 1 1 0 0 1 2 2 0 0 0 0 0 2 0 0 0 2 0 0 0 0 0 0 2 1
182 1 2 1 0 0 0 2 0 1 0 0 0 0 0 0 0 1 0 2 2 0 1 2 2 0 0 0 0 0 2 0 2 1 0 2 2 1 0 0 0 0 0 1 1 0 0 0 0 0 0 0 1 1 1 0 1 0 0 0 2 2 0 2 0 0 0 1 0 0 1 1 2 2 1 2 2 0 2 0 1 2 0 0 2 0 0 0 0 2 0 1 2 2 0 2 0 0 0 2 0 0 0 0 2 1 2 0 0 0 1 2 0 2 2 2 2 0 0 1 1 0 1 1 0 1 0 0 1 0 0 1 0 0 0 0 0 0 0 0 0 0 0 0 0 0 0 0 0 0 0 1 0 1 0 0 0 2 0 1 2 1 1 1 0 1 0 0 0 1 0 0 1 1 0 0 0 0 0 0 0 0 1 1 1 2 1 2 0 1 0 2 1 0 1 0 2 0 0 1 0 0 1 1 1 0 1 0 0 0 1 0 1 0 1 1 1 0 2 0 2 1 1 1 0 0 0 1 1 0 1 1 0 0 1 0 0 2 0 0 0 0 1 1 2 2 1 0 0 0 0 0 0 0 0 2 1 0 1 1 1 1 0 0 0 0 0 1 1 0 0 0 1 1 0 0 0 1 2 0 1 0 1 1 1 1 0 1 0 2 1 1 0 1 2 1 2 1 0 0 0 0 1 1 1 0 0 0 1 0 0 1 2 2 2 0 2 1 0 0 1 2 2 1 0 0 1 0 0 1 1 0 1 1 0 0 0 2 0 0 0 0 2 2 0 1 1 0 1 2 2 0 0 2 2 0 0 1 0 1 1 2 2 1 1 1 1 2 2 0 0 0 0 0 0 0 0 1 0 2 0 0 0 0 0 1 1 0 0 0 0 0 0 0 2 0 1 0 1 1 0 1 0 1 1 0 0 0 1 1 0 0 1 0 1 0 1 1 0 0 0 2 0 1 1 2 0 0 1 0 0 1 0 0 0 0 0 1 0 0 0 0 1 2 0 2 0 1 0 0 1 0 0 1 1 0 1 1 1 0 2 0 0 1 1 1 1 0 2 0 0 0 1 1 1 0 1 0 1 0 1 2 1 1 2 0 0 2 2 0 0 0 0 1 0 0 1 2 1 0 1 1 1 0 0 2 2 0 0 1 0 2 1 0 0 1 0 0 1 1 1 2 2 2 2 2 0 1 1 1 1 0 0 0 0 1 0 0 0 2 0 0 0 0 2 0 1 2 0 0 0 0 0 0 2 2 2 1 0 0 0 0 0 0 1 0 1 0 1 0 0 2 0 0 0 0 2 2 0 2 2 1 1 0 1 0 1 1 0 0 1 0 1 1 1 0 1 1 1 1 1 1 0 0 0 2 1 0 0 1 2 0 0 0 1 0 1 2 0 0 0 0 0 0 0 0 2 1 0 0 2 2 0 2 0 2 0 0 0 0 0 1 0 1 1 0 1 0 0 0 0 2 0 0 0 0 0 1 1 0 0 0 1 1 0 1 0 2 0 0 1 1 0 0 2 0 0 0 0 0 0 1 2 1 0 1 1 1 0 0 0 0 0 2 0 0 0 1 0 1 0 1 0 0 2 2 0 1 1 0 2 0 0 0 0 1 0 2 0 0 0 0 0 2 1 2 1 1 0 0 2 0 0 0 0 1 1 0 1 1 0 0 1 0 0 0 0 0 0 0 0 0 0 0 0 0 0 0 0 0 0 0 0 0 0 0 2 2 0 2 0 0 2 1 0 1 1 0 0 0 1 1 1 0 1 1 1 2 0 2 0 2 1 1 2 1 0 1 0 0 1 2 0 0 0 0 2 1 1 1 1 0 0 0 0 2 0 0 2 2 2 1 0 1 0 0 0 0 0 0 1 1 2 1 0 1 1 1 2 2 2 0 1 1 1 1 1 0 0 0 0 2 0 0 2 0 0 1 0 0 2 0 0 1 0 1 2 0 1 0 1 0 1 0 0 1 0 0 0 0 0 1 2 1 1 1 0 1 1 2 0 1 0 2 2 2 2 0 0 1 0 1 0 2 2 2 0 2 1 1 1 1 0 0 0 2 2 1 2 1 1 1 2 0 2 0 1 1 0 0 0 0 0 0 1 0 1 1 0 1 1 0 1 0 1 1 0 0 0 0 1 0 2 2 1 0 2 1 0 1 1 1 1 1 1 1 1 0 1 0 0 0 0 0 2 0 2 0 2 0 0 0 2 2 0 0 0 0 0 1 0 0 0 1 1 0 0 0 2 0 0 0
183 0 0 0 0 0 1 2 0 1 0 1 0 0 0 0 0 1 0 2 2 0 0 2 2 1 1 1 1 1 1 0 2 2 0 1 1 1 0 0 1 0 0 1 1 1 1 0 0 0 0 0 1 1 0 0 0 0 1 0 1 2 0 2 0 0 0 0 1 1 0 0 2 2 2 2 2 0 2 1 0 2 0 0 1 0 1 0 0 2 0 0 1 1 0 0 0 1 1 1 1 0 0 0 2 1 2 0 1 1 0 2 1 2 2 2 2 0 2 0 0 0 0 2 0 0 0 1 2 1 1 1 1 0 0 0 1 0 1 0 1 0 1 0 0 0 0 0 1 1 1 2 1 2 0 1 0 1 0 0 1 0 2 0 1 2 0 0 1 2 0 0 2 1 0 0 0 2 2 2 0 2 1 1 0 1 2 2 1 0 2 0 2 1 2 1 1 1 0 0 0 0 1 1 2 0 2 0 0 0 0 2 0 2 0 2 1 0 1 1 1 1 2 2 0 0 0 2 0 0 0 0 0 0 2 0 1 1 1 1 0 1 2 2 2 2 0 0 0 0 0 0 0 1 0 1 2 0 0 0 0 0 0 1 1 0 0 0 2 1 1 0 0 0 0 0 0 1 2 0 1 0 1 1 0 2 1 2 0 2 1 1 0 2 1 0 2 2 0 2 0 0 0 0 0 0 0 1 1 0 1 2 1 0 0 0 1 0 1 0 0 2 1 1 0 0 0 0 0 1 1 0 0 1 1 0 0 2 0 0 0 1 1 1 0 0 1 0 1 1 2 0 0 2 1 1 1 0 0 1 1 1 1 1 0 1 0 1 1 0 1 1 0 0 0 0 0 2 0 2 0 0 0 0 1 2 1 0 0 0 0 0 0 1 2 0 1 1 0 0 0 0 0 2 0 0 0 0 0 0 0 0 1 0 0 0 0 1 0 0 0 2 0 1 1 1 0 0 2 0 0 1 1 0 0 0 0 0 0 1 2 0 2 1 1 2 1 0 0 1 0 0 1 2 2 1 1 1 0 1 1 0 0 1 1 1 1 2 1 1 2 1 0 0 0 2 0 0 2 1 1 2 1 1 1 1 0 2 0 0 0 0 1 0 0 0 1 2 2 0 0 0 1 0 1 1 2 0 1 0 1 1 1 1 1 0 0 0 2 0 1 2 0 2 0 2 0 1 1 1 1 0 2 2 0 0 1 0 1 1 1 1 0 0 1 2 1 1 2 0 0 0 0 1 1 1 0 0 1 0 0 1 0 0 0 0 0 1 0 1 0 1 0 0 0 0 1 1 0 1 2 0 0 0 0 0 0 2 1 1 0 0 0 0 0 0 0 0 0 0 0 2 0 1 0 2 1 1 1 1 1 1 1 0 1 1 1 1 0 0 0 0 1 1 1 1 1 0 0 0 1 1 0 1 0 0 1 1 0 0 0 1 0 2 2 0 0 1 0 0 0 2 0 1 0 0 0 1 1 0 0 0 0 0 0 0 0 1 0 0 1 0 1 0 1 1 1 1 1 1 1 1 2 0 0 2 1 1 1 0 0 0 0 0 0 0 0 2 0 1 0 1 0 0 0 0 2 2 2 0 1 0 0 0 0 0 0 1 1 0 0 0 0 2 0 0 0 1 1 0 1 0 1 0 0 1 1 0 0 1 0 0 0 1 0 1 0 0 0 1 0 1 0 0 0 0 0 0 1 1 0 1 1 1 0 0 2 1 0 1 0 0 2 1 0 0 0 0 1 1 0 1 1 0 0 0 0 2 1 1 1 1 1 0 0 0 0 0 0 1 1 1 1 0 1 0 1 0 0 0 1 1 2 1 1 1 1 0 2 2 2 2 0 0 0 0 0 0 1 0 1 2 2 0 0 0 0 0 0 0 0 0 0 0 0 0 1 0 0 0 0 2 0 0 2 0 0 0 0 0 1 0 1 0 0 0 0 0 2 1 1 0 0 1 0 0 0 1 1 0 0 1 2 2 0 2 0 2 1 1 1 2 0 2 2 2 2 0 0 0 0 2 0 0 2 2 0 2 1 1 1 2 0 0 1 1 2 0 2 2 0 0 2 1 0 0 0 2 0 0 2 0 1 2 0 0 0 1 0 1 0 0 2 0 0 1 0 0 0 0 2 0 2 2 1 0 1 1 0 0 0 1 0 0 1 1 1 0 1 0 0 0 0 0 1 0 1 1 1 0 0 1 0 0 0 1 1 0 0 0 0 1 0 2 0 1 0 0 0 0 0 0
184 0 0 0 0 0 1 2 0 0 0 1 0 0 0 0 0 2 0 2 2 0 0 1 1 1 1 0 0 0 2 1 1 1 0 2 1 0 0 0 0 0 0 1 2 0 1 0 0 0 0 0 2 2 0 1 0 0 1 0 1 2 0 2 0 0 1 0 1 1 0 0 2 2 2 2 2 0 2 0 1 1 1 1 0 1 1 0 0 1 0 1 2 2 0 0 0 0 0 0 0 0 0 0 2 1 2 1 0 0 1 1 0 0 0 0 0 0 1 1 1 0 0 2 0 0 0 1 1 0 0 0 0 0 0 0 0 0 0 0 1 0 0 0 0 0 0 0 1 1 0 0 0 0 1 0 0 2 0 0 1 0 1 1 1 2 1 0 2 0 1 1 0 2 0 0 2 1 0 0 0 1 1 1 0 1 1 1 0 0 0 1 1 1 1 2 1 0 0 0 0 2 0 1 2 0 1 0 1 0 0 1 1 0 0 2 0 0 1 1 1 1 2 2 0 2 2 2 0 0 1 1 0 0 2 0 0 2 0 0 0 0 2 2 2 2 0 0 1 1 1 1 1 0 0 1 0 1 1 1 1 1 0 1 0 0 1 1 0 0 0 1 0 0 0 0 0 2 2 0 0 0 1 1 0 2 1 1 0 1 1 1 0 2 2 0 2 0 0 1 0 0 2 2 0 0 1 1 1 0 0 2 1 0 0 0 1 0 0 1 0 2 1 1 1 0 0 2 2 1 0 0 0 1 0 0 0 1 0 0 0 1 2 2 0 1 1 0 2 1 1 0 0 0 0 0 0 0 0 0 0 0 1 0 1 1 1 2 2 0 0 0 1 0 0 2 0 2 0 2 1 0 0 1 0 1 1 0 0 0 0 0 0 1 2 0 1 2 0 0 0 0 0 0 0 0 2 0 0 0 0 0 1 0 0 1 0 0 2 0 0 0 1 2 1 2 2 0 0 0 0 0 0 1 1 1 1 1 0 1 0 0 1 0 1 0 0 0 1 0 0 0 0 2 1 0 1 1 1 1 2 1 1 0 1 2 2 2 2 2 0 0 0 0 1 1 1 1 1 0 1 1 0 0 2 0 0 0 0 0 0 0 0 2 0 0 0 2 2 0 0 0 1 0 0 2 2 0 1 0 1 1 1 0 0 1 0 0 0 0 0 2 0 2 0 2 1 0 0 1 0 1 1 0 0 0 1 0 0 0 1 1 0 1 2 1 1 0 2 0 0 0 0 2 0 2 0 0 1 1 1 0 1 1 1 1 1 0 1 0 1 0 1 0 1 1 1 1 0 1 1 0 1 1 0 1 1 1 0 0 0 0 1 0 1 0 0 1 1 1 1 1 1 0 0 1 1 0 1 0 0 0 0 0 2 0 0 0 0 0 1 1 0 0 0 1 1 1 0 0 1 1 0 2 0 1 0 1 0 2 0 0 0 2 2 1 1 0 1 0 0 1 0 0 0 0 0 2 2 1 1 0 1 1 1 2 0 0 1 1 1 1 1 0 0 1 1 0 1 2 0 2 2 0 0 2 1 1 1 0 0 0 0 0 0 0 0 2 0 2 2 0 0 1 0 1 0 1 1 0 1 0 0 1 0 0 0 0 0 0 0 0 0 2 0 1 1 0 0 0 0 0 0 0 0 0 0 0 2 2 0 0 0 1 0 0 0 0 0 1 1 1 0 0 0 0 0 0 0 0 1 0 2 0 1 0 2 1 0 0 0 0 2 0 0 0 0 0 1 1 0 2 0 0 1 1 1 2 0 0 1 1 1 0 1 0 0 0 0 0 0 2 0 0 1 0 0 0 0 1 2 1 1 1 1 2 0 0 2 1 1 1 0 0 0 0 0 0 0 0 0 2 2 1 1 0 0 0 1 0 1 1 0 0 0 0 0 0 2 0 0 0 1 0 1 1 0 0 0 0 0 0 0 0 0 2 1 0 2 0 1 0 1 1 0 1 0 1 2 2 2 0 2 0 0 0 0 2 0 2 0 1 1 2 2 2 2 0 0 0 0 2 0 2 1 2 0 1 0 1 0 1 0 0 0 0 1 0 2 2 0 0 2 0 0 0 0 1 1 1 0 0 0 2 0 0 0 0 0 1 1 0 1 1 1 1 1 0 0 0 1 0 1 1 1 0 1 2 0 0 0 0 1 0 2 2 2 0 1 0 0 0 1 0 0 0 1 0 2 1 2 1 1 2 0 1 1 0 0 1 0 0 0 1 0 1 0 0 0 0 1 1
185 0 2 1 1 0 1 1 0 1 0 0 0 0 0 0 0 0 1 1 1 1 0 2 2 0 0 0 0 2 0 0 1 1 0 0 2 1 0 0 1 0 0 0 2 0 2 0 0 0 0 0 1 1 0 1 0 0 1 0 1 1 0 0 0 0 0 1 1 1 0 1 2 2 1 2 2 0 2 1 0 2 0 0 1 0 0 0 0 1 0 0 2 1 0 1 0 1 1 1 1 1 0 0 1 1 1 0 0 0 0 0 0 1 1 1 1 0 0 2 2 0 0 2 0 0 0 1 1 0 0 0 1 0 0 0 0 0 0 0 0 0 0 0 0 0 0 0 0 0 0 0 1 1 0 0 0 1 0 2 1 1 1 1 0 2 0 1 0 1 0 0 2 1 1 0 0 1 1 1 0 1 1 1 1 2 1 1 0 0 0 1 2 2 2 2 1 0 0 0 0 1 0 2 2 0 1 0 1 0 1 2 1 1 0 2 0 1 1 2 0 0 2 2 0 1 1 1 0 0 0 0 1 1 1 1 0 1 0 0 0 0 2 1 2 2 1 0 0 0 0 0 0 0 0 1 1 1 1 1 1 1 0 1 0 0 0 1 2 2 0 2 0 0 0 0 0 0 1 0 1 0 0 0 0 1 0 2 0 2 1 1 0 1 2 0 2 2 1 2 0 0 0 0 0 0 0 0 1 0 1 2 1 1 2 0 2 0 0 0 1 1 1 1 0 0 0 0 0 0 2 0 0 2 0 0 0 1 0 1 0 1 2 0 0 0 2 0 0 0 0 0 0 0 0 0 0 0 0 1 1 1 1 1 0 0 0 2 2 0 0 0 1 0 1 1 0 1 0 2 0 2 0 0 1 0 0 0 0 0 0 0 0 0 2 1 0 0 0 0 0 1 0 2 1 0 1 0 0 0 0 0 1 0 1 1 0 1 0 0 1 1 1 1 2 2 0 0 0 0 0 0 0 1 1 1 0 2 0 0 1 0 1 1 1 1 0 1 0 0 0 0 0 0 0 0 0 1 0 0 1 1 0 2 2 2 2 1 2 1 1 1 0 0 2 0 2 0 1 0 0 1 1 1 2 1 0 1 1 0 1 1 0 1 0 0 1 0 0 2 2 1 2 1 0 1 0 0 0 0 0 2 1 0 0 1 0 0 0 1 2 1 2 2 2 2 0 0 0 1 0 1 2 1 1 1 1 0 1 0 1 1 0 1 1 1 1 2 0 0 0 0 0 1 2 1 1 1 1 1 1 0 1 0 1 0 1 2 1 1 1 0 0 0 0 0 1 2 0 2 2 0 1 0 1 0 0 1 0 0 0 0 0 0 0 0 0 1 1 1 1 2 2 1 0 2 1 2 1 1 0 0 0 0 2 0 0 1 0 1 0 1 0 0 0 1 2 1 0 0 1 1 0 0 0 1 0 1 1 0 1 0 0 2 2 2 2 1 0 0 0 2 1 1 1 0 0 1 1 0 0 0 0 0 0 0 0 1 0 0 1 0 0 1 0 0 0 0 0 0 1 0 2 0 0 2 2 2 0 2 0 0 1 1 0 0 0 2 0 2 1 1 0 0 2 2 1 2 2 1 0 0 0 1 0 0 0 1 0 0 0 0 1 2 0 2 0 1 1 0 1 1 0 1 0 0 1 0 0 1 1 1 0 0 0 0 0 0 0 0 0 0 1 0 0 1 1 0 0 0 0 0 1 0 0 1 2 1 0 2 1 0 2 1 1 0 0 0 1 1 1 2 1 0 0 1 1 1 0 1 1 2 2 1 2 0 2 1 0 1 2 2 0 0 1 0 0 0 1 0 1 0 1 1 1 2 1 0 2 2 2 1 0 0 0 0 0 0 0 0 0 2 2 1 0 0 1 0 1 0 0 0 0 0 0 0 0 0 1 0 0 2 1 1 1 1 0 1 1 1 1 0 1 0 0 0 1 0 1 0 1 0 1 0 0 0 0 0 0 0 0 1 2 0 0 0 0 0 0 1 0 1 1 2 1 1 2 0 0 0 1 1 0 0 1 2 0 2 0 1 0 0 0 1 1 1 1 1 1 0 1 0 2 1 2 0 1 2 1 1 0 0 0 2 0 0 0 1 1 0 0 1 0 1 1 1 0 0 0 0 1 0 1 1 1 0 1 1 0 0 0 0 2 0 1 1 1 0 2 2 0 0 0 1 0 1 0 1 1 0 0 1 1 1 0 0 0 0 1 2 1 0 0 1 0 0 1 0 1 0 0 0
186 0 0 0 0 0 2 2 0 0 0 1 1 0 0 0 0 2 1 1 1 1 0 2 2 0 0 0 0 0 1 1 1 0 0 2 1 2 0 0 1 0 0 1 1 0 0 0 0 0 0 1 0 2 0 0 0 0 1 2 0 0 0 1 0 0 0 0 0 0 0 0 2 2 1 2 2 0 2 0 1 2 0 0 2 0 0 0 0 2 0 0 0 1 0 0 0 0 0 0 0 0 1 0 2 1 2 1 0 0 0 1 1 1 1 1 1 0 1 1 1 0 2 0 0 2 0 2 2 0 0 0 1 0 0 0 0 0 0 0 0 0 1 0 0 0 0 0 0 0 1 1 1 0 0 1 0 0 0 1 1 1 2 0 0 2 0 0 0 1 0 0 1 1 0 0 0 0 0 0 0 0 1 1 0 1 1 2 1 0 1 1 2 1 2 2 0 0 0 0 0 0 0 2 2 0 2 0 1 0 0 0 1 0 0 2 0 0 1 1 1 0 2 2 0 1 1 2 1 1 0 0 0 0 1 0 0 1 1 1 0 1 1 1 2 2 1 0 0 0 0 0 0 0 0 0 0 0 0 0 0 0 0 2 1 0 1 0 2 1 0 1 0 2 0 0 0 1 2 0 1 0 0 0 0 1 0 0 0 1 0 0 1 1 2 1 2 1 0 1 0 0 0 0 0 1 1 0 1 0 0 2 1 0 2 0 2 0 1 0 1 2 1 1 1 0 1 2 0 1 2 2 0 1 0 0 0 0 0 2 1 1 2 2 0 1 1 0 1 1 1 0 0 1 1 0 0 0 0 1 1 1 2 2 1 0 0 1 1 0 1 1 1 1 1 1 0 1 1 1 0 1 0 0 0 0 1 1 1 0 0 0 0 0 2 0 0 1 0 0 0 0 0 1 1 1 0 1 0 0 0 0 1 0 0 1 0 1 0 0 0 2 0 2 0 2 1 1 2 0 2 0 1 1 1 0 0 1 0 0 2 0 2 0 0 1 0 2 0 0 0 1 0 0 0 0 0 1 0 1 1 0 0 0 1 1 1 1 1 0 1 0 0 0 1 1 1 1 2 0 1 2 1 1 1 2 1 1 0 1 1 0 1 0 0 0 0 2 2 0 0 0 2 1 0 1 2 0 0 1 0 1 1 1 1 0 0 2 0 2 2 2 0 2 0 2 0 1 1 1 1 1 2 1 0 1 2 0 0 2 1 1 0 2 2 2 2 2 0 0 0 0 1 2 0 0 0 1 1 1 0 0 0 2 2 0 2 1 0 1 0 2 1 0 0 0 1 2 0 1 2 0 2 1 2 0 2 1 1 1 0 0 0 0 2 1 0 0 0 1 0 1 1 0 0 1 2 0 0 0 0 0 0 2 0 1 0 1 1 0 0 0 0 0 0 2 2 2 0 0 0 0 1 0 0 0 1 0 0 0 0 1 0 0 2 2 2 0 1 0 1 1 0 0 0 0 0 2 2 0 0 0 0 0 1 1 0 1 1 1 0 2 1 0 0 0 1 0 0 0 1 0 1 0 0 1 1 0 0 1 0 0 0 1 0 1 0 2 0 1 0 1 0 1 0 1 1 1 2 0 1 0 1 1 1 1 0 0 0 0 0 0 0 2 0 2 1 1 1 0 1 1 0 0 0 0 1 0 0 0 0 0 1 1 0 0 0 0 0 0 0 0 1 0 1 0 0 0 1 1 0 0 1 0 0 1 1 1 0 1 0 0 2 1 1 0 0 0 1 1 0 1 1 1 1 0 1 1 1 2 0 1 1 1 2 1 1 0 0 0 0 0 0 1 0 1 1 0 0 1 1 0 2 1 1 1 1 0 2 2 2 1 0 1 0 0 0 0 0 0 0 2 2 2 0 1 1 1 2 1 2 0 1 1 0 1 1 1 0 0 1 1 1 0 2 0 0 0 0 0 1 0 0 0 0 1 1 0 2 1 0 0 0 1 0 1 0 1 1 1 1 1 1 1 1 2 0 0 1 2 0 1 1 0 2 2 2 0 0 0 1 2 1 0 2 2 0 1 0 1 0 0 0 1 1 0 1 0 2 2 0 0 2 0 0 0 0 2 0 0 2 1 0 1 0 0 1 1 0 0 0 0 2 2 2 0 2 0 0 0 1 0 2 1 1 1 1 2 1 1 1 1 1 0 2 1 2 1 2 0 0 0 0 0 0 0 2 0 1 0 1 1 2 2 0 0 0 0 0 2 0 0 1 1 0 0 1 0 0 0 1 1
187 1 1 0 0 0 0 2 0 0 0 1 0 1 0 0 1 0 1 1 1 1 1 2 2 0 0 0 0 0 2 1 1 1 0 1 1 1 0 0 1 0 0 1 1 0 0 0 0 1 1 2 1 1 0 0 0 0 2 0 1 2 0 2 1 1 1 0 0 0 1 1 2 2 1 2 2 1 1 1 1 2 1 1 1 0 0 0 0 2 0 0 2 1 1 1 0 0 0 2 0 0 0 0 2 1 2 0 0 0 0 0 0 2 2 2 2 0 1 1 1 0 1 1 0 1 0 1 1 1 0 0 0 0 0 0 0 0 0 1 0 0 0 0 0 1 0 0 0 0 0 0 0 1 0 0 0 2 1 0 1 1 1 1 0 1 0 0 1 1 0 1 2 1 0 0 0 1 0 0 1 1 0 0 1 1 0 1 1 0 2 0 0 0 0 1 0 0 0 1 0 0 0 1 2 1 2 0 2 0 1 1 1 0 0 2 0 1 2 0 2 1 0 2 0 0 0 2 0 0 0 0 0 0 2 0 0 2 0 1 0 1 2 2 2 2 0 1 0 0 0 0 0 0 1 2 1 0 0 0 0 0 0 2 0 0 0 0 2 0 1 2 0 1 0 0 0 2 1 0 0 1 0 0 0 0 0 1 0 2 2 1 0 2 2 1 2 1 0 1 0 0 0 0 0 0 0 0 0 0 0 2 2 1 2 1 1 0 0 0 1 0 0 2 0 0 0 1 0 2 1 1 0 2 0 0 1 2 0 0 0 0 1 1 0 0 2 1 1 0 0 1 0 2 2 0 0 0 0 2 2 2 1 0 1 0 0 2 1 0 1 1 1 1 1 0 0 2 0 2 0 0 0 0 0 1 1 0 0 0 0 0 0 0 1 1 0 1 0 2 0 2 0 2 2 0 0 0 1 1 0 0 0 0 1 0 1 0 1 0 1 0 0 1 1 2 2 1 1 0 1 0 0 1 0 1 0 0 0 1 1 0 1 0 1 0 0 2 0 0 0 0 1 1 1 1 0 1 0 1 2 0 0 0 0 1 0 1 2 1 1 1 1 1 2 0 0 0 2 2 2 2 1 1 1 2 0 2 2 0 0 0 0 2 0 0 1 1 1 0 1 1 1 1 0 1 1 0 0 1 0 1 1 0 0 0 0 0 2 2 2 2 0 2 0 2 1 1 1 1 0 0 1 0 1 0 1 0 0 1 0 0 0 1 2 1 1 0 2 0 0 0 0 2 0 1 0 1 1 0 0 0 2 0 0 2 0 0 1 0 0 0 0 0 0 0 1 0 0 0 1 0 1 1 1 0 1 2 0 0 1 0 1 0 0 0 0 0 0 0 0 2 1 0 0 1 1 2 2 2 1 0 1 1 1 1 0 1 0 0 0 0 0 0 0 1 1 1 0 0 1 1 1 1 1 0 0 1 0 0 0 1 0 0 2 2 2 0 0 0 0 2 0 0 0 0 0 2 2 0 0 0 1 0 1 0 0 0 1 1 1 1 0 1 0 1 1 0 1 1 0 1 2 1 0 0 2 1 0 1 0 0 1 2 1 0 0 2 0 1 0 2 0 0 0 0 1 1 1 1 1 0 0 0 0 1 0 1 1 0 0 0 0 2 1 2 1 1 1 0 1 1 1 0 0 0 1 0 0 0 0 0 1 0 0 0 0 1 0 1 1 1 0 0 0 1 0 0 0 1 0 1 0 0 0 0 2 2 0 0 0 0 2 2 2 0 0 0 0 0 0 0 1 1 1 1 1 2 0 2 0 2 2 0 2 0 1 2 0 0 2 2 0 0 1 0 1 0 0 1 1 1 1 1 1 2 1 0 2 1 1 1 1 0 0 0 1 0 0 0 1 1 2 1 0 1 1 0 0 0 0 0 0 0 0 0 0 0 0 0 0 2 0 0 2 0 0 0 1 1 1 0 1 0 0 1 1 0 1 1 0 0 0 1 0 1 0 0 0 0 0 0 1 0 0 1 1 0 1 2 0 1 0 0 0 0 2 0 0 0 0 1 0 0 2 2 0 2 1 1 1 1 0 0 0 1 1 0 2 2 0 0 1 0 1 0 1 1 1 1 0 0 0 2 0 0 0 2 0 0 0 0 2 0 1 1 0 0 0 0 2 0 2 0 0 0 0 1 0 0 0 0 1 0 1 0 1 1 1 0 0 0 0 0 0 0 2 0 2 0 0 0 2 2 0 0 0 0 0 0 0 0 0 1 1 0 1 1 1 0 2 1
188 0 2 0 1 0 1 2 1 1 0 0 0 1 0 0 0 2 0 1 1 0 1 1 1 1 1 0 0 1 1 0 0 0 0 0 1 1 0 0 0 0 0 0 2 1 0 0 0 0 0 0 0 0 2 0 0 0 0 0 0 0 0 0 0 0 0 1 0 0 1 1 2 2 2 2 2 0 2 1 1 2 1 1 1 0 0 1 1 2 1 1 2 1 0 1 0 1 1 2 1 0 1 0 2 0 2 1 1 0 0 2 1 1 1 1 1 0 1 1 1 0 2 0 0 2 0 2 2 1 1 1 1 0 0 0 0 0 0 0 1 0 0 0 0 0 0 0 0 0 0 0 0 0 0 0 0 1 0 0 0 0 2 0 2 2 1 0 1 1 1 1 1 1 1 0 1 1 1 1 0 2 0 0 0 0 0 2 0 0 1 1 1 0 1 1 2 0 0 0 0 1 0 0 2 0 2 0 0 0 1 0 0 0 0 2 0 0 1 1 1 1 2 2 0 0 0 2 0 0 0 0 1 0 1 0 0 2 0 0 0 0 2 1 1 1 0 0 1 1 1 1 0 0 1 1 1 0 0 0 0 0 0 1 0 0 0 1 0 0 2 1 0 1 2 2 1 1 1 0 0 1 0 0 0 0 0 1 0 2 1 2 1 2 2 1 2 1 0 1 0 0 0 0 0 0 0 0 0 0 0 1 1 0 0 0 1 0 0 0 0 0 0 1 1 0 1 1 0 0 2 1 1 1 0 0 0 1 0 1 0 1 1 2 2 1 1 1 1 1 1 0 0 1 1 0 0 0 0 0 1 1 2 0 1 0 0 2 2 0 0 0 1 1 0 1 0 1 0 2 1 0 0 0 0 0 0 0 0 0 0 0 1 0 1 1 0 0 0 0 0 0 0 1 0 0 0 1 0 0 0 0 0 0 2 0 1 0 0 1 1 1 0 2 1 2 1 1 1 0 1 0 0 1 1 1 0 2 0 0 1 0 0 0 2 2 2 1 1 0 0 0 0 1 0 0 0 1 0 1 1 1 1 0 0 1 1 1 2 1 1 1 0 0 0 1 0 0 2 1 1 2 2 2 0 2 2 0 0 1 1 0 0 1 0 0 1 0 0 0 1 1 1 1 0 1 1 0 0 1 0 1 2 0 0 0 1 0 1 2 2 1 1 1 0 1 0 0 0 2 0 0 1 0 0 0 1 1 0 2 0 0 0 0 1 1 1 1 1 0 1 1 0 1 1 1 1 0 1 0 0 0 1 0 0 1 0 1 0 1 0 1 0 0 0 1 2 1 0 1 1 0 2 1 2 0 2 1 1 1 0 0 0 0 0 0 0 0 0 0 0 2 0 0 0 2 0 0 0 0 0 0 0 0 2 0 0 1 1 0 0 0 0 1 1 0 1 0 0 0 0 0 0 2 0 0 2 1 0 0 0 1 0 1 2 2 2 1 0 1 0 2 1 2 1 1 0 2 2 1 1 0 1 1 0 1 0 0 1 1 1 1 0 0 0 1 1 0 2 2 0 1 1 1 0 0 1 2 0 0 1 1 1 1 0 0 0 2 0 1 1 0 0 0 1 1 0 0 1 0 1 0 0 0 0 0 0 2 2 0 0 0 1 2 0 2 0 1 1 0 0 0 0 0 0 1 0 0 0 0 0 0 1 0 0 0 0 0 0 1 1 1 1 0 1 0 0 0 0 0 0 0 1 0 1 1 1 0 0 1 1 0 1 1 1 0 0 0 1 1 0 1 0 1 1 0 1 2 2 2 0 0 1 0 1 0 0 0 2 0 0 0 0 0 1 0 1 0 1 1 2 0 1 1 1 2 1 0 2 2 2 1 0 0 0 0 0 0 0 1 0 2 2 0 0 0 0 0 0 0 0 0 0 0 0 0 0 0 0 1 0 1 1 0 1 0 1 1 0 0 1 0 1 0 0 0 0 0 0 2 0 0 2 0 0 0 0 2 2 1 1 0 2 0 0 0 1 0 1 0 2 2 0 1 2 2 2 0 0 1 0 1 0 0 1 2 0 2 0 2 0 1 1 0 1 1 1 0 1 1 0 0 1 1 2 0 1 1 0 0 1 0 0 2 0 0 0 0 1 1 0 0 2 0 0 0 1 0 0 0 1 0 2 1 0 0 1 1 0 0 0 1 1 1 0 1 1 0 0 0 0 0 0 0 1 2 0 2 0 0 0 2 0 2 0 0 0 0 0 2 0 1 0 2 0 0 0 0 2 0 1 1
189 1 1 0 0 0 0 1 0 0 1 1 1 2 0 0 0 0 2 0 1 0 0 2 2 0 0 0 0 2 0 0 0 0 0 1 1 1 0 0 0 0 0 0 1 0 1 0 0 1 1 1 0 1 1 0 0 0 0 0 1 2 0 2 0 0 0 1 0 0 0 1 2 2 2 2 2 0 2 0 1 2 0 0 1 0 0 0 0 2 0 0 2 0 0 0 0 2 2 2 2 0 1 0 2 1 2 1 1 0 0 1 0 0 2 2 1 0 1 1 1 0 1 1 0 1 0 0 0 0 0 0 0 0 1 0 0 0 0 0 0 0 0 0 0 0 0 0 1 1 0 0 0 0 0 0 0 1 0 0 0 0 1 1 2 2 0 0 1 1 0 2 1 2 1 0 0 2 2 2 0 2 1 1 0 1 1 1 0 0 0 1 2 1 2 1 0 1 0 0 0 0 0 0 2 0 0 0 0 1 0 1 1 0 0 2 1 1 0 1 1 0 1 2 0 0 0 2 0 0 0 0 0 0 2 0 0 1 1 1 0 1 2 2 2 2 0 0 0 0 0 0 0 0 0 2 1 0 0 0 0 0 0 0 1 0 1 0 2 1 0 1 1 1 0 0 0 2 1 0 0 1 1 1 0 0 0 1 0 1 0 0 0 2 2 0 2 1 1 2 1 0 1 1 0 0 1 0 1 0 1 2 0 0 2 0 2 0 1 0 1 2 2 1 1 0 2 2 0 1 1 0 0 2 0 0 0 2 0 0 0 0 1 1 0 0 1 0 1 1 1 1 0 2 1 1 1 0 0 2 2 2 2 1 2 0 0 2 2 1 0 0 1 1 1 1 0 2 0 2 1 0 0 0 0 2 2 0 0 0 0 0 0 0 2 0 1 0 1 1 0 1 0 1 1 1 1 1 0 0 0 0 1 0 0 0 0 0 0 0 0 2 0 2 1 2 1 1 1 0 0 0 1 1 1 1 0 2 0 0 2 0 1 0 1 1 0 1 0 0 0 0 0 1 0 0 0 1 0 1 1 1 0 0 1 1 1 1 1 0 1 0 0 0 1 1 0 0 2 1 2 1 1 1 2 0 0 0 0 1 2 1 1 1 0 0 1 2 2 0 0 0 2 1 0 1 1 0 0 1 0 1 0 1 1 1 0 0 0 1 1 1 0 1 1 1 0 1 1 0 1 0 1 0 0 0 0 1 0 0 2 2 0 0 1 2 0 2 0 0 0 0 0 1 2 1 1 2 0 2 2 0 1 0 1 0 2 1 2 0 1 0 0 0 0 1 2 1 0 1 2 0 2 1 2 0 2 1 0 0 0 0 0 0 0 0 0 0 0 0 0 2 0 0 1 2 0 0 1 1 1 1 0 0 1 0 0 1 1 0 0 0 0 0 0 0 1 1 0 0 1 2 1 1 1 1 0 1 0 1 0 0 0 1 1 1 1 0 0 0 0 2 0 1 0 0 0 2 2 0 0 0 2 0 1 1 0 1 0 0 1 1 0 1 0 0 0 0 1 1 0 2 2 1 1 1 1 2 0 0 0 0 0 1 0 0 0 1 0 1 0 1 0 1 1 2 1 0 2 1 0 0 0 0 0 2 0 0 0 0 0 0 0 1 0 1 0 1 0 0 1 0 0 0 0 1 0 0 0 1 1 1 0 0 0 1 0 1 0 1 1 1 0 1 0 0 1 0 0 0 0 0 1 1 0 1 1 1 0 1 0 0 0 1 1 1 0 0 0 0 1 2 0 0 0 1 0 2 0 2 0 2 2 0 1 0 1 0 0 1 0 1 0 0 1 1 0 0 1 1 2 0 2 2 2 2 0 1 0 0 0 0 0 2 0 0 0 0 0 0 1 1 2 1 0 0 0 0 1 0 0 0 0 0 0 0 0 0 0 1 0 1 1 0 1 0 1 1 0 0 1 0 1 0 0 0 1 0 2 0 2 0 2 0 0 0 0 0 0 1 1 0 2 0 0 1 1 0 0 2 0 0 0 1 2 2 2 0 0 0 0 2 1 0 1 2 0 1 1 1 1 0 1 0 1 1 2 1 2 1 0 1 2 2 1 0 2 1 1 0 0 0 0 2 0 0 0 0 2 0 1 0 2 0 1 2 0 0 0 0 2 0 2 0 0 0 0 2 0 0 0 0 2 0 0 0 0 0 0 0 0 0 0 0 0 0 2 0 2 0 0 0 0 1 0 0 1 0 0 2 0 0 0 1 1 0 0 0 1 0 0 0
190 0 1 0 1 0 2 2 1 0 0 0 0 0 0 0 0 1 0 2 1 1 1 2 2 1 1 0 0 0 1 0 1 1 1 0 2 0 0 0 0 0 0 0 1 0 1 0 0 0 0 0 0 0 0 1 0 0 1 0 1 1 0 2 0 0 0 1 0 0 0 2 2 2 1 2 2 0 2 1 0 2 0 0 2 0 0 0 0 1 0 0 1 1 0 0 0 0 0 2 0 0 0 0 2 1 2 0 1 1 0 1 2 2 2 2 1 0 1 1 1 0 2 0 0 2 0 1 1 0 0 0 0 0 0 0 0 0 0 0 0 0 0 0 0 0 0 1 1 0 0 0 0 0 0 0 0 0 0 0 0 0 1 1 1 2 1 1 1 0 1 1 1 2 0 0 1 0 0 1 0 0 0 0 0 0 1 2 0 0 1 1 1 1 1 2 0 0 0 1 0 1 1 0 1 0 2 0 2 0 0 1 1 0 0 2 1 0 1 1 1 1 2 2 0 1 1 2 0 0 0 0 0 0 2 0 0 2 0 0 0 1 2 1 1 1 0 0 0 0 0 0 0 1 0 1 0 1 0 0 0 0 0 0 1 0 0 0 1 0 0 1 0 1 1 0 0 1 2 0 0 0 0 0 1 1 0 0 0 1 0 1 1 2 2 1 1 2 0 2 0 1 0 0 0 0 1 0 1 0 1 1 1 1 2 0 2 0 1 1 0 2 0 2 0 0 0 2 1 0 1 1 2 1 0 0 1 1 0 1 1 1 2 2 0 0 1 1 0 2 2 0 0 0 0 0 0 0 0 2 2 2 1 1 0 1 1 2 2 0 0 0 0 0 0 0 0 1 1 1 1 1 1 1 1 1 1 0 0 0 0 1 0 1 2 0 2 0 2 2 0 1 0 1 0 0 0 0 0 0 0 0 1 0 1 0 0 0 1 1 1 0 0 0 0 0 0 1 2 0 1 0 1 1 1 0 0 0 0 0 1 0 1 0 1 1 0 0 1 0 0 1 0 0 0 0 0 2 1 1 0 2 0 0 0 0 0 1 2 1 2 1 1 1 2 0 1 0 2 2 2 1 1 1 1 1 1 2 1 0 0 0 1 1 0 0 2 1 1 1 1 1 2 2 0 0 0 1 0 1 0 1 1 0 0 0 0 0 2 2 2 2 0 2 0 2 1 0 0 1 0 0 0 0 1 0 1 0 1 2 0 1 0 1 2 1 1 1 1 0 0 0 1 2 2 0 0 0 1 1 1 0 1 1 1 1 1 1 0 1 0 0 1 0 0 0 1 2 0 0 2 0 1 1 1 1 0 0 0 0 0 0 0 1 1 0 1 0 0 0 0 2 0 0 0 2 2 1 2 2 0 0 0 0 1 0 1 1 0 0 0 0 1 0 1 2 2 0 0 0 1 1 1 1 0 1 0 0 0 0 0 1 0 2 2 0 0 0 1 0 1 2 1 1 1 1 0 2 2 0 0 0 1 2 0 2 1 2 0 0 1 0 0 1 0 1 1 0 0 0 2 0 2 1 0 0 2 1 0 2 0 0 0 2 2 0 0 2 0 1 1 0 0 1 1 1 2 2 2 0 1 0 0 0 1 2 0 1 1 0 0 0 0 0 1 2 0 0 0 1 1 0 0 0 0 0 1 0 1 1 0 0 1 0 0 0 0 0 0 0 0 0 1 0 0 0 0 0 0 0 0 0 1 0 0 1 1 1 0 2 1 0 1 2 1 0 0 0 0 0 0 0 0 1 1 1 1 2 1 2 0 1 0 1 1 1 0 0 0 0 0 1 0 0 0 0 1 0 0 1 1 1 2 2 0 0 0 0 1 0 0 0 0 0 0 0 0 0 1 0 1 2 1 0 0 0 0 0 2 0 0 1 0 0 0 0 0 0 0 0 0 1 1 0 1 0 0 0 0 0 1 0 0 0 0 1 0 0 1 1 0 0 2 1 0 1 1 1 0 0 0 1 2 0 0 0 0 0 0 1 0 1 1 2 2 1 2 0 0 2 0 2 0 1 2 1 1 0 0 1 0 2 1 0 1 0 0 0 1 1 0 0 2 0 0 0 1 1 0 0 0 1 0 2 0 0 0 1 0 0 1 1 1 1 1 1 1 1 0 0 2 0 1 0 1 0 1 1 0 0 0 1 1 1 0 0 0 1 2 0 0 0 0 0 0 0 2 2 0 0 0 2 1 2 0 0 0 0 1 2 1 0 0 1 1 0 0 0 1 0 0 0
191 1 2 0 1 0 1 1 0 1 0 0 0 0 0 0 0 2 1 1 1 0 0 2 2 1 1 0 0 0 2 1 0 1 1 1 2 1 1 1 0 0 0 0 1 1 1 0 0 0 0 0 0 0 0 2 0 0 0 1 0 1 0 2 1 0 0 0 0 0 1 1 2 2 1 2 2 0 2 0 2 2 1 1 0 0 0 0 0 1 0 0 1 1 0 0 0 0 0 0 0 1 0 0 1 1 2 0 0 0 0 0 1 1 1 1 1 1 1 0 1 0 2 0 1 1 0 1 2 1 1 1 1 0 1 1 0 0 0 1 2 0 1 0 0 0 0 0 1 1 0 0 0 1 0 0 0 1 0 1 1 1 1 1 2 2 1 0 1 2 0 1 2 1 0 0 1 0 0 1 0 1 0 0 0 0 0 2 0 0 0 1 2 1 2 1 0 0 0 0 0 0 0 0 2 0 2 0 1 0 1 2 1 0 0 2 1 1 1 1 1 1 0 1 1 0 0 1 1 1 1 1 0 1 0 0 1 2 0 0 0 0 2 2 2 2 0 0 0 0 0 0 0 0 0 1 1 0 0 0 0 0 0 0 0 1 0 0 2 1 0 0 0 1 0 0 0 1 2 0 0 0 0 1 0 1 0 0 0 1 1 2 0 2 2 0 0 0 0 1 0 0 1 1 0 0 0 1 2 0 0 1 1 1 1 0 1 0 1 0 0 2 1 1 2 0 2 1 1 0 2 0 1 1 0 0 0 2 0 1 1 0 2 2 0 1 1 1 0 2 1 0 0 2 2 0 1 0 0 1 2 2 2 1 1 0 1 2 1 0 1 1 1 1 1 0 0 2 0 2 1 1 0 1 1 0 0 0 0 0 0 0 1 1 2 0 1 1 1 1 0 1 0 1 0 0 1 1 0 0 0 0 0 0 0 0 0 0 0 0 0 0 0 1 0 2 0 2 2 0 2 0 0 1 1 1 0 1 0 0 2 0 1 0 1 0 0 1 0 0 0 0 1 1 1 0 0 2 1 1 1 2 1 0 0 1 2 0 2 0 0 0 0 0 0 1 0 0 2 1 2 1 2 2 1 1 1 2 1 0 0 0 0 2 0 0 1 2 2 0 0 0 1 1 0 1 2 1 0 0 0 2 0 0 0 0 0 0 0 1 1 1 0 2 1 2 0 2 2 0 2 0 0 0 1 0 0 0 1 1 1 1 0 1 0 2 0 1 1 0 0 0 0 1 1 1 1 0 1 1 0 0 0 0 0 0 1 1 2 0 1 0 1 0 1 0 0 1 0 1 2 0 0 0 0 0 0 0 0 0 0 0 1 0 0 0 0 0 0 0 0 2 0 0 0 2 2 1 2 2 0 1 0 0 1 0 0 0 0 0 0 0 0 0 0 1 1 2 0 0 1 1 0 0 0 0 0 1 1 0 1 1 0 2 1 1 0 0 0 0 0 2 0 0 0 0 0 2 2 0 0 0 0 0 1 1 0 0 1 1 1 1 2 0 0 0 1 0 0 1 1 0 2 0 0 2 1 2 1 1 0 0 1 1 0 0 0 2 0 2 0 1 0 1 1 1 1 2 2 0 1 0 0 0 0 0 0 1 1 0 0 0 1 2 0 2 0 1 1 0 0 0 0 0 0 0 0 0 0 1 1 1 0 0 0 1 0 1 0 0 0 0 1 0 1 1 0 0 0 0 0 0 2 1 1 0 2 2 0 1 0 1 2 0 0 0 0 0 1 1 0 1 2 0 0 0 0 2 0 1 1 2 1 0 0 0 0 1 0 0 1 1 0 0 1 0 2 0 0 1 1 0 0 0 0 1 1 2 2 1 0 1 0 1 1 0 0 0 0 2 0 2 2 2 0 0 0 0 0 0 0 0 0 0 0 0 0 0 0 0 0 1 2 0 0 1 1 0 0 0 1 0 0 0 0 0 1 0 1 1 0 0 0 0 0 1 0 1 1 1 1 0 2 1 1 1 0 0 2 1 2 2 1 2 2 1 2 0 0 0 0 2 0 1 2 1 1 2 1 1 1 2 0 0 0 1 1 1 0 0 0 1 1 0 0 0 1 1 0 0 0 0 1 2 0 0 1 1 0 0 0 0 0 0 0 1 0 0 1 1 0 0 2 0 0 0 0 1 0 0 0 1 2 0 0 0 0 0 2 0 0 0 0 0 2 0 2 1 2 1 2 1 0 1 0 0 0 0 1 2 1 0 0 1 1 0 0 0 2 0 1 1
192 1 1 1 0 1 2 1 0 1 1 1 1 2 0 0 0 2 2 0 1 1 1 2 2 0 0 0 0 0 2 1 0 1 1 1 2 2 0 0 2 0 0 1 2 1 1 0 0 0 0 1 1 1 0 1 0 0 0 0 1 2 0 1 0 1 1 2 0 0 0 2 2 2 2 2 2 0 1 0 2 2 1 1 1 0 0 1 1 1 0 0 1 2 2 2 0 1 0 2 0 0 0 0 2 1 2 1 1 0 0 2 0 2 2 2 2 0 1 1 1 0 2 0 0 2 0 0 1 0 0 0 1 0 0 0 1 0 0 1 1 0 0 0 0 0 0 0 1 1 0 0 1 0 0 1 1 1 0 1 1 0 1 1 0 2 0 0 1 1 0 0 0 0 0 0 0 1 2 2 0 1 1 1 0 1 1 1 0 0 1 1 1 1 1 2 1 0 0 0 0 1 0 0 2 0 2 0 0 0 0 0 2 0 0 2 0 0 1 0 2 1 2 2 0 1 1 2 0 0 0 1 0 0 2 0 1 0 2 2 0 2 2 2 2 2 0 0 0 1 1 1 0 0 0 1 0 0 0 0 0 0 0 0 1 0 0 1 1 1 0 1 0 2 0 0 0 1 2 0 1 0 0 0 0 1 0 1 1 2 0 1 1 2 2 1 2 0 0 1 0 0 1 1 1 0 1 1 1 0 1 2 2 2 2 0 1 1 0 1 0 2 2 0 2 1 1 1 1 0 1 0 0 1 0 0 0 1 0 0 0 0 2 1 0 1 0 0 1 0 0 0 0 1 1 0 0 0 0 1 1 1 2 1 1 0 2 2 1 0 1 1 0 0 0 0 0 1 1 1 1 1 0 0 1 0 0 0 0 0 0 0 1 0 2 0 1 0 0 0 0 0 0 2 0 0 0 1 0 0 0 0 0 0 1 0 1 1 0 0 0 2 0 1 0 0 0 0 1 0 0 0 0 0 0 1 0 1 0 0 1 0 0 0 2 1 2 2 0 0 0 0 0 1 0 0 0 1 1 0 1 1 0 0 1 1 1 1 1 0 1 0 1 1 2 0 2 0 1 0 1 2 1 1 1 2 1 1 1 0 0 0 0 1 1 0 2 1 1 0 1 1 2 1 1 0 1 0 0 0 0 2 1 1 1 0 0 0 1 1 1 2 1 1 0 1 0 0 0 2 0 1 2 0 1 0 2 0 1 1 1 1 0 1 1 1 1 2 1 0 0 0 2 2 2 0 0 1 1 0 0 0 0 1 1 0 1 1 2 0 1 1 1 0 1 2 2 1 0 1 2 0 1 1 1 0 1 0 0 0 0 0 0 1 1 0 1 0 0 0 0 2 1 0 0 1 1 0 1 1 1 1 0 1 0 0 0 0 0 0 0 0 0 0 0 0 2 1 0 0 1 1 0 0 0 1 1 1 0 0 0 2 0 2 2 0 0 0 0 1 0 2 0 0 0 0 0 2 1 0 0 0 1 1 1 2 0 0 0 0 1 0 0 0 1 0 1 1 1 1 1 0 1 0 0 1 1 1 0 0 1 1 0 1 1 0 0 2 0 2 0 2 0 1 1 2 0 1 1 0 1 0 0 0 0 0 0 1 1 0 0 0 0 2 0 2 0 1 1 0 1 1 0 0 0 0 0 0 1 1 0 0 1 0 0 0 0 1 0 0 0 0 1 0 0 1 0 0 0 0 0 0 1 0 1 1 2 1 0 0 0 0 1 0 0 0 0 1 1 2 0 1 1 1 0 2 0 2 0 2 0 1 0 1 1 1 0 0 0 0 0 1 0 0 0 0 0 0 1 1 2 0 1 1 1 2 1 0 2 2 2 2 0 0 0 0 0 0 0 0 1 1 2 1 0 1 1 0 0 0 0 1 0 0 0 0 0 0 0 1 1 1 1 1 1 0 0 0 0 0 1 0 1 0 0 1 0 0 1 2 0 0 0 0 0 0 0 1 2 2 2 0 2 1 1 1 0 0 0 2 0 0 1 2 2 2 2 0 0 0 2 2 1 1 2 1 1 2 1 2 1 1 0 0 1 1 2 0 1 1 0 1 1 1 1 0 2 2 0 0 1 1 0 1 1 0 0 0 0 2 0 0 2 0 0 0 0 0 0 0 1 0 2 0 0 0 0 1 0 1 1 0 1 1 0 0 0 0 0 0 0 0 0 0 1 1 1 2 0 0 0 2 1 1 0 0 1 0 0 0 0 1 0 2 0 0 1 1 1 0 1 0
193 0 1 0 0 0 0 2 0 0 0 0 0 0 0 0 0 2 0 2 2 0 0 2 2 0 0 0 1 1 1 1 1 1 2 1 2 2 0 0 0 0 2 0 2 0 0 0 0 1 1 1 0 0 1 0 0 0 0 2 0 0 0 2 0 1 1 2 0 0 0 2 2 2 2 2 2 0 2 1 0 2 1 1 1 0 0 1 1 2 1 1 0 2 0 1 0 1 1 2 1 0 1 0 2 0 2 1 1 0 0 2 0 0 2 2 2 0 1 1 1 0 1 1 0 1 0 1 1 0 1 1 0 0 0 0 0 0 0 0 1 0 0 0 0 0 0 0 1 1 1 1 0 1 0 0 0 1 1 1 1 0 1 1 2 2 1 1 0 0 0 0 0 2 2 0 0 1 0 0 0 0 1 1 1 2 1 2 1 0 2 0 2 1 2 1 0 0 0 0 0 0 0 0 2 0 1 0 2 1 0 1 0 1 0 2 0 1 2 1 1 0 2 2 0 1 1 2 0 0 0 1 0 0 0 0 1 0 1 1 0 1 2 2 2 2 0 1 1 1 0 0 0 0 0 2 1 1 0 0 0 0 0 1 2 0 0 1 1 0 0 0 0 0 0 0 0 1 1 0 1 0 1 1 0 0 0 0 0 1 1 1 1 2 2 2 1 0 2 2 2 0 1 1 1 0 0 0 1 0 1 2 1 0 0 0 0 0 1 0 1 2 1 1 1 0 1 0 0 1 2 2 1 2 0 0 0 2 1 0 0 2 2 2 0 1 1 1 1 1 0 0 0 1 1 0 0 1 1 1 2 2 2 0 2 1 0 2 1 0 1 1 1 0 0 1 0 1 1 1 0 1 0 1 0 0 1 0 0 0 0 0 1 0 2 0 0 1 2 2 0 1 0 1 1 1 0 0 0 0 0 0 0 0 1 0 1 0 0 0 0 0 0 1 1 2 1 0 0 0 0 0 0 0 0 0 0 0 0 1 1 0 1 1 1 1 0 2 0 0 0 1 1 1 1 0 1 2 1 1 1 2 0 1 1 1 1 0 2 0 0 0 0 0 2 0 2 0 2 0 0 1 2 2 0 2 2 1 0 1 1 0 0 0 1 0 2 0 0 2 2 0 2 1 1 0 1 1 0 1 0 1 1 0 0 0 0 0 1 1 1 2 1 2 1 2 1 0 0 2 0 2 2 2 0 0 1 0 1 1 1 1 0 0 2 2 0 1 1 0 0 0 1 2 0 2 0 2 0 0 0 1 0 0 0 0 2 1 1 1 0 1 0 0 0 0 1 0 0 1 2 0 2 1 2 0 2 1 1 1 0 0 1 1 1 0 1 0 0 0 0 1 0 1 0 2 1 0 2 1 0 0 0 1 1 1 0 1 0 1 1 1 0 0 0 0 2 2 0 0 0 0 1 1 0 0 2 1 0 1 1 0 0 2 2 1 1 1 0 0 0 0 0 0 0 0 0 2 2 1 1 0 2 1 1 2 0 0 0 0 1 0 0 1 0 0 0 0 0 1 0 0 2 0 0 1 1 1 1 1 0 0 1 1 0 0 0 2 0 1 0 0 0 0 1 1 1 2 2 0 1 0 0 0 0 0 0 1 1 0 0 0 1 2 0 2 0 1 1 0 1 0 0 0 0 0 1 0 1 1 0 0 0 1 0 1 0 0 0 0 0 0 1 0 0 0 1 0 1 1 0 0 1 0 0 1 2 1 0 2 1 0 1 1 1 0 0 0 1 1 0 1 0 1 1 0 1 2 1 2 0 1 0 0 0 0 0 1 0 0 1 1 0 0 2 0 1 1 1 0 0 0 1 1 1 2 1 1 2 2 2 2 0 1 0 0 0 0 0 0 0 2 1 1 0 0 0 0 0 0 0 0 1 1 0 1 1 0 2 0 0 1 0 0 2 0 0 0 0 0 0 1 1 0 0 1 1 0 2 0 1 0 1 1 0 1 0 0 0 0 0 0 1 0 0 1 1 0 0 2 0 1 1 2 2 2 2 0 0 1 0 0 0 2 2 1 2 2 1 1 1 0 0 1 1 1 1 2 2 0 1 1 2 0 2 1 1 1 0 0 0 0 0 2 0 0 0 2 0 0 0 1 2 1 1 1 0 0 0 0 2 0 2 1 0 0 0 2 1 1 1 0 2 0 1 2 2 0 2 1 1 0 1 0 0 0 1 1 1 0 0 1 0 0 0 0 0 0 0 2 0 1 0 1 0 0 1 1 1 0 2 1
194 1 0 0 0 0 1 1 0 1 1 1 1 2 0 0 0 1 0 2 1 1 0 1 1 1 1 0 0 0 2 0 1 0 2 1 2 1 0 0 0 0 0 1 1 1 1 0 0 0 0 1 0 0 0 2 0 0 0 0 0 1 0 0 0 0 0 0 1 1 0 0 2 2 2 2 2 0 2 1 1 2 0 0 1 0 0 0 0 2 0 0 2 2 1 1 0 1 1 2 1 0 0 0 2 0 2 0 0 0 0 1 0 0 1 1 1 0 0 2 2 0 2 0 0 0 0 0 1 0 1 1 1 0 0 0 1 0 0 1 0 0 0 0 0 0 0 1 1 0 1 1 0 1 1 0 0 1 1 0 0 0 2 0 0 1 0 0 1 1 1 1 0 2 0 0 0 0 0 0 0 0 0 0 1 1 1 1 0 0 0 1 2 1 2 1 1 0 0 0 0 0 0 2 2 0 2 1 1 0 1 1 1 0 0 2 0 0 1 0 2 2 2 1 0 2 1 1 0 0 0 0 2 1 1 2 0 2 0 0 0 1 2 1 1 1 0 0 1 1 1 1 0 0 0 2 1 1 1 1 1 1 0 0 0 0 2 0 1 0 0 2 0 1 0 0 0 1 0 0 1 1 1 1 0 1 0 1 0 1 1 1 0 2 2 0 1 0 0 1 0 0 0 0 0 0 0 0 2 0 0 2 2 0 0 0 2 1 0 0 0 1 1 2 0 0 0 1 1 1 1 1 2 0 0 0 1 2 0 0 0 0 2 1 0 0 1 0 2 1 1 0 0 2 1 1 1 0 0 1 1 1 1 1 0 0 0 2 1 0 1 1 1 1 0 0 0 2 0 2 0 0 0 0 0 0 0 0 0 1 0 1 0 0 1 1 0 0 0 0 0 0 1 1 1 0 0 0 0 0 0 0 0 0 2 0 1 0 1 0 0 1 1 0 1 2 2 0 2 0 0 1 0 0 0 0 0 0 0 0 2 0 1 0 1 2 1 1 1 0 0 1 1 1 0 0 0 2 1 1 1 2 1 1 1 2 2 2 1 1 2 1 2 2 1 0 0 0 0 0 0 1 1 1 1 1 1 2 1 0 0 0 0 1 1 0 1 0 0 0 2 1 2 2 0 0 0 0 0 2 0 1 1 1 1 0 0 0 0 1 1 1 1 2 1 1 0 0 0 2 0 2 0 0 2 0 0 0 2 1 0 1 0 1 1 2 1 1 1 0 0 0 1 2 1 1 1 0 1 1 0 0 1 0 0 1 0 1 1 1 0 1 2 0 1 0 1 1 0 0 2 0 1 2 1 1 2 2 1 1 0 1 1 0 0 0 2 1 1 2 1 1 2 0 1 1 0 1 2 1 1 0 0 1 1 1 0 1 0 0 0 0 0 0 0 1 1 1 0 0 0 0 1 2 0 1 1 0 0 0 0 1 0 1 2 2 2 0 0 0 0 0 0 0 0 0 0 2 2 0 0 0 1 1 0 1 0 1 0 0 1 0 0 1 0 0 1 0 0 0 1 0 2 0 0 1 2 2 0 0 0 0 0 1 1 0 1 1 0 1 0 1 0 2 1 2 1 1 1 0 0 0 0 0 0 0 1 1 1 0 0 0 0 2 0 1 1 0 0 0 0 0 0 0 0 1 1 0 1 2 1 1 0 0 0 1 0 0 0 0 0 0 1 0 0 1 1 0 0 0 0 0 2 0 0 0 2 1 0 0 0 0 2 0 0 1 1 0 0 0 1 0 1 0 1 0 0 2 0 2 0 2 2 0 0 0 0 1 0 0 1 1 0 0 1 1 1 0 0 0 0 0 0 0 0 2 1 0 2 0 0 1 0 0 0 0 0 0 0 0 0 2 1 1 0 1 0 0 0 0 0 0 1 1 0 1 1 1 0 1 0 1 2 2 0 2 0 0 1 1 0 0 0 0 0 0 2 0 2 1 2 0 1 1 0 1 0 0 0 0 0 2 2 1 1 1 1 0 0 1 0 1 0 1 2 1 2 0 0 1 0 2 0 1 2 2 0 2 1 1 1 2 0 0 0 2 2 0 1 1 0 0 1 0 1 0 0 2 1 0 0 1 0 1 0 0 0 0 0 1 0 1 2 0 0 0 0 2 0 0 1 0 1 0 1 0 1 1 0 0 0 0 1 0 1 0 1 0 2 0 0 0 0 0 0 1 1 0 1 0 0 1 1 1 0 1 1 0 0 1 0 0 0 1 0 0 0 0 1 0 0 0
195 0 1 1 1 1 2 1 0 0 0 1 0 1 0 0 1 0 1 0 0 1 1 2 2 0 0 0 1 2 0 1 0 1 0 0 2 2 0 0 1 0 0 1 1 1 1 0 0 2 2 2 0 1 0 0 1 0 0 1 1 1 0 0 0 0 0 0 0 0 0 1 1 1 2 1 1 0 2 1 1 2 0 0 2 0 1 0 0 2 0 0 2 1 0 1 0 1 0 2 0 0 1 0 2 0 2 2 2 0 0 2 0 0 1 1 1 0 0 1 1 0 1 1 1 0 0 1 2 0 0 0 1 0 0 0 1 0 0 2 0 0 0 0 0 0 0 0 0 0 1 2 2 0 0 0 0 1 0 2 1 1 2 0 0 2 0 0 0 2 0 0 0 2 1 0 0 2 2 2 0 2 0 0 0 0 0 0 0 0 1 0 2 0 2 2 2 0 0 0 0 1 1 0 2 0 1 0 0 0 0 1 1 0 0 2 1 0 1 1 1 1 2 2 0 0 0 1 0 0 1 1 0 0 1 0 0 1 0 0 0 0 2 2 2 2 0 0 1 1 1 1 0 1 1 1 2 0 0 0 0 0 0 1 0 0 0 1 2 2 0 1 0 1 0 0 0 1 2 0 1 0 1 1 0 1 1 1 0 1 1 1 0 2 2 0 1 0 0 1 0 0 0 0 0 0 0 0 1 0 0 1 1 0 1 0 1 0 0 1 0 1 2 1 2 0 2 1 0 0 1 0 0 2 0 1 0 2 0 0 0 0 2 2 1 0 1 0 1 1 1 1 0 1 1 0 0 0 0 2 2 2 0 0 0 0 0 1 2 0 0 0 0 0 0 0 0 1 0 2 1 0 0 0 0 1 1 1 1 1 1 1 0 0 1 1 1 1 0 0 0 0 0 0 0 0 0 1 0 0 0 0 1 1 0 0 0 0 1 0 0 1 1 1 0 2 1 1 1 0 1 0 0 1 1 1 0 0 0 0 1 0 2 0 1 1 0 1 1 0 0 0 2 2 2 1 0 1 1 0 2 2 0 1 0 1 1 2 2 0 1 0 0 0 2 0 2 0 0 0 2 2 1 1 1 1 1 2 2 0 0 0 0 0 0 0 2 2 2 0 0 0 1 1 0 1 1 0 0 0 0 2 2 0 0 0 1 0 0 0 0 2 0 1 0 1 1 1 1 1 1 0 1 1 0 0 1 0 1 1 1 1 0 0 1 0 1 1 1 0 0 0 1 2 0 0 0 1 0 0 0 0 0 0 0 0 0 0 2 0 0 2 0 0 0 0 0 2 0 1 1 0 1 0 1 0 1 0 0 0 1 0 1 0 0 0 0 0 0 0 0 2 0 1 0 2 2 0 1 1 1 0 1 1 0 1 2 1 0 0 0 0 1 0 1 1 1 2 0 0 2 2 0 1 0 1 0 1 0 0 0 0 0 0 1 1 1 0 0 1 0 2 0 1 0 0 1 1 1 0 0 0 1 2 0 2 1 1 0 0 1 0 1 0 0 0 1 2 2 2 2 1 1 0 0 1 0 1 0 0 1 1 1 1 1 0 1 2 0 1 0 1 0 2 1 2 1 1 1 0 0 0 0 0 0 0 0 2 2 0 1 0 0 2 0 2 0 0 0 1 2 0 0 0 0 1 0 1 0 2 1 1 1 0 0 1 0 2 0 0 0 0 0 0 0 1 1 0 0 2 0 0 1 1 0 0 2 2 0 0 0 0 2 0 0 0 0 0 0 0 0 0 0 0 1 1 1 0 0 2 0 2 2 0 2 0 1 1 0 0 1 1 0 0 1 0 1 0 0 0 0 0 1 1 1 1 1 0 2 2 2 2 0 2 0 0 0 0 0 0 1 1 1 0 0 1 0 0 1 0 0 0 0 0 0 0 0 0 0 0 0 2 1 0 1 1 0 0 0 0 2 0 0 0 0 1 1 1 1 1 0 0 1 2 0 2 0 1 1 0 0 2 2 0 0 0 1 0 0 2 0 0 1 2 1 1 2 0 0 0 0 2 0 1 2 0 1 1 1 1 1 1 0 0 1 2 2 0 1 1 0 0 1 1 0 1 1 0 0 0 1 0 0 0 0 1 1 0 0 1 1 2 1 1 2 2 0 0 0 0 1 0 2 1 0 0 1 2 0 0 0 2 0 0 0 0 0 0 1 0 1 0 1 0 0 1 0 0 1 0 0 1 0 0 0 0 0 0 1 2 0 1 1 1 0 0 0 0 1 0 0 0
196 0 0 0 0 0 2 2 0 0 0 1 0 1 0 0 1 0 2 0 0 0 1 1 1 1 1 0 0 0 2 2 2 1 1 0 2 2 0 0 2 0 0 0 1 0 0 0 0 0 0 0 0 0 1 1 0 1 0 0 2 2 0 1 1 0 1 1 0 0 0 0 2 2 2 2 2 0 1 0 1 2 0 0 1 0 0 0 0 2 0 2 1 1 1 2 0 0 0 0 0 0 1 0 2 0 2 0 1 1 0 2 1 1 1 1 1 0 0 1 1 1 0 2 0 0 0 1 1 1 1 1 0 0 1 0 0 0 0 1 2 0 0 0 0 0 0 0 1 0 0 1 0 0 1 0 0 1 0 0 0 0 1 1 1 1 1 1 0 1 0 0 1 2 2 0 0 0 0 0 0 0 2 2 0 2 2 1 1 0 1 0 2 2 2 1 1 0 0 0 0 1 0 1 2 0 1 1 1 0 0 2 1 0 0 2 1 1 2 0 2 1 1 2 1 1 1 0 0 0 0 0 0 0 0 0 1 2 0 0 0 0 1 1 2 2 1 1 0 1 1 1 0 1 0 1 2 0 0 0 0 0 0 1 0 0 0 0 1 1 0 2 0 0 0 0 0 1 0 0 1 1 1 1 0 1 1 1 0 2 2 1 1 2 2 1 1 0 0 1 0 0 1 1 1 0 1 0 2 0 1 2 2 0 2 0 2 2 0 0 0 2 0 2 0 0 0 1 1 0 2 2 0 2 1 0 0 1 1 1 0 1 1 1 0 0 1 0 0 0 0 1 0 0 0 0 0 0 0 1 1 1 2 0 2 2 0 2 1 0 1 1 0 0 0 0 0 1 1 1 1 1 0 0 0 0 0 0 0 0 0 0 0 0 2 0 1 0 0 0 0 0 0 1 1 1 1 0 1 1 0 0 1 0 1 0 0 0 1 1 1 0 0 0 1 2 0 0 0 0 1 0 0 1 1 2 0 0 1 2 1 0 2 0 1 1 0 1 0 0 0 1 0 1 2 0 2 1 1 2 0 2 0 1 1 1 1 1 2 0 1 0 0 0 0 2 0 0 1 0 1 1 0 0 2 1 0 1 0 0 0 0 0 2 1 0 1 2 2 0 0 0 0 0 0 2 2 0 0 0 0 2 1 1 1 0 0 1 0 1 1 2 1 2 1 2 1 2 2 0 2 0 1 0 1 0 1 0 1 0 0 2 0 1 1 2 0 2 0 0 0 0 0 0 2 2 2 0 2 1 0 0 0 1 1 1 0 1 0 1 0 1 1 0 1 1 1 2 0 2 2 0 1 0 1 0 1 2 0 0 0 0 0 0 1 0 0 0 0 1 0 2 1 0 0 2 1 0 2 2 2 0 0 0 2 0 0 1 0 1 0 1 1 1 1 0 1 2 0 0 2 2 1 1 0 0 2 0 0 0 0 0 0 0 1 1 1 0 0 0 1 1 0 0 0 0 0 2 2 0 0 0 2 1 1 2 0 0 0 0 1 0 0 1 0 1 1 0 0 0 2 0 2 0 0 2 0 1 1 0 0 0 0 0 0 0 0 0 0 0 0 0 0 1 2 2 0 1 2 1 1 0 0 1 0 1 0 0 0 0 0 0 0 2 0 0 0 1 1 0 2 1 0 0 0 1 0 0 1 1 0 0 0 0 0 0 0 0 0 1 1 1 1 0 0 2 0 0 2 1 0 0 0 0 0 1 1 2 0 2 0 0 1 1 1 0 0 0 0 0 0 1 0 0 0 2 0 1 1 2 0 1 1 1 1 0 1 0 0 0 0 0 0 0 2 1 1 0 0 1 1 0 0 0 0 2 1 0 2 1 0 1 0 1 0 0 0 0 0 0 1 1 2 0 0 0 0 0 0 0 0 0 0 1 0 1 1 0 0 2 0 0 0 0 2 0 0 0 0 0 0 0 0 0 0 1 1 0 2 0 1 0 1 0 0 1 0 0 0 0 1 1 2 0 0 0 1 0 1 0 1 1 2 2 2 2 2 0 0 1 0 2 0 0 2 1 1 2 1 1 1 1 1 0 1 1 1 1 1 1 0 1 2 0 1 1 2 0 0 0 0 1 0 2 0 0 0 0 1 1 0 0 0 0 0 1 0 1 1 0 0 0 2 0 0 0 0 2 0 0 0 1 1 0 0 1 1 0 1 0 0 0 0 0 0 2 0 1 1 0 0 1 1 1 0 1 1 0 0 2 0 0 0 2 0 1 0 0 0 0 1 1
197 0 0 1 0 1 1 1 0 0 0 0 0 1 0 0 0 0 0 1 1 1 0 1 1 0 0 0 0 1 1 0 1 1 0 1 2 1 0 0 2 0 0 0 1 0 0 0 0 0 0 0 2 2 0 1 0 0 1 1 0 0 0 2 0 0 0 0 0 0 2 1 2 2 2 2 2 1 1 1 1 2 0 1 1 0 0 1 0 2 0 2 1 1 0 0 0 0 0 1 0 0 1 0 2 1 2 2 1 0 0 1 2 2 2 2 2 2 0 0 2 0 2 0 1 1 0 1 1 0 0 0 1 0 0 0 0 0 0 1 2 0 0 0 0 0 0 0 0 0 0 1 1 0 0 0 0 1 0 0 0 0 1 1 1 1 0 2 0 0 2 0 1 1 0 0 1 1 1 1 0 1 1 1 0 1 1 1 0 0 2 0 2 2 2 2 2 0 0 0 0 0 0 0 2 0 2 0 0 0 1 1 1 0 0 2 1 0 1 0 2 1 1 1 0 0 0 2 1 1 1 1 0 0 0 0 0 1 0 1 0 1 2 1 2 2 1 0 0 0 0 0 0 0 0 1 0 0 0 0 0 0 0 1 1 0 0 1 2 1 0 1 0 1 0 0 0 1 1 0 1 1 2 2 0 1 1 0 1 1 0 2 0 2 1 0 2 0 0 2 0 0 1 1 1 0 0 0 1 0 0 1 0 0 1 0 2 0 1 0 0 1 2 1 0 0 0 1 1 0 2 0 0 0 0 0 0 1 0 0 0 1 2 2 0 1 1 1 1 1 1 0 0 2 1 1 1 0 0 1 2 2 0 0 0 2 0 2 0 0 2 2 0 0 0 0 0 1 1 1 1 0 0 0 1 1 0 0 0 0 0 0 0 1 1 1 1 1 0 0 0 0 0 1 0 0 0 0 0 0 0 0 1 0 1 0 0 1 0 0 0 2 1 1 0 2 1 1 1 1 0 0 0 1 1 1 0 1 0 0 1 0 1 0 2 2 2 0 0 0 1 0 2 2 2 2 0 1 1 0 2 1 0 1 1 2 2 1 2 1 1 1 1 1 2 0 0 0 2 2 2 2 0 0 1 1 0 1 1 0 1 1 0 1 0 0 2 1 1 0 1 1 2 1 0 1 1 0 0 1 0 2 1 0 1 0 0 1 0 1 1 2 0 1 0 1 0 1 1 1 1 1 2 1 0 2 1 0 1 1 1 1 0 1 1 0 2 0 2 0 0 0 1 2 0 1 0 1 1 0 0 0 0 0 0 0 0 2 1 1 1 1 1 0 1 1 1 1 0 0 1 0 1 2 2 0 2 2 1 1 0 0 0 0 1 0 0 0 0 0 0 1 1 1 1 2 0 1 2 2 0 0 1 1 0 1 1 1 0 0 0 0 0 1 1 0 1 1 0 0 1 1 0 1 0 1 0 0 0 0 1 1 0 1 0 0 0 0 0 0 0 2 1 1 1 1 0 2 2 1 1 0 1 0 1 1 0 2 0 0 0 2 0 0 1 1 1 0 1 1 0 1 2 0 0 1 1 1 1 0 0 0 0 1 1 0 0 2 0 1 0 1 0 1 0 1 0 1 2 1 0 0 0 0 0 0 0 0 0 0 0 0 1 2 0 2 0 1 1 0 1 0 0 0 0 0 1 0 0 0 0 0 0 0 0 1 0 0 0 1 1 1 1 0 0 0 1 0 1 0 0 0 1 0 0 1 2 1 0 1 1 0 2 1 1 0 0 0 2 2 0 2 0 2 1 1 0 2 1 2 0 1 1 0 1 0 1 0 0 0 1 2 1 0 1 1 1 0 0 1 1 0 0 0 0 2 0 1 2 2 2 2 0 1 0 1 0 0 0 0 0 2 2 1 0 1 1 0 2 0 0 1 0 0 0 0 0 0 0 0 0 2 1 0 1 0 1 0 0 0 1 0 0 0 0 0 1 0 2 1 1 0 2 0 0 0 0 1 2 2 2 0 2 0 0 0 1 0 0 2 0 0 1 2 2 2 2 0 0 0 1 2 0 2 1 2 0 1 0 0 0 0 0 1 1 1 1 1 2 1 1 0 1 2 0 1 1 1 0 0 1 0 1 2 0 1 0 0 0 1 0 1 2 0 1 1 0 0 0 0 2 0 1 0 1 0 1 1 0 1 1 0 1 0 0 1 1 1 2 0 1 0 0 0 0 0 2 0 2 1 1 0 0 0 0 0 0 0 0 2 0 1 0 2 0 0 0 1 1 0 1 0
198 0 1 0 0 0 1 2 0 2 0 0 0 0 0 0 0 1 1 1 1 1 0 1 1 0 0 0 1 2 0 1 2 2 0 0 2 1 0 0 1 0 0 1 2 1 0 0 0 2 2 2 1 1 0 1 0 0 2 0 0 2 0 2 0 0 0 1 1 0 0 0 2 2 1 2 2 0 2 2 0 2 0 0 1 0 0 0 0 2 0 0 2 2 1 2 0 0 0 1 0 1 1 0 2 0 2 1 1 0 0 2 1 1 1 1 1 1 0 0 2 0 0 2 0 0 0 0 0 0 0 0 1 0 0 0 1 0 0 0 0 0 0 0 0 0 1 0 0 0 0 0 0 1 0 1 1 2 0 2 1 1 2 0 1 2 1 0 0 2 0 0 1 2 1 1 0 1 1 1 0 2 0 0 0 0 0 1 1 0 1 0 2 1 1 2 1 0 0 0 0 0 1 0 1 0 2 0 1 0 0 2 1 0 0 2 1 1 0 1 1 0 2 2 0 1 1 2 0 0 0 1 0 0 2 0 0 1 0 0 0 0 2 2 1 1 0 0 0 0 0 0 0 0 0 2 1 1 0 0 0 0 0 0 1 0 0 0 2 2 0 1 2 0 0 0 0 2 1 0 0 0 1 1 0 1 1 2 0 2 0 0 0 2 2 0 2 0 0 0 0 0 0 0 0 0 1 0 1 0 1 1 1 1 2 0 2 1 0 0 0 2 2 2 0 0 0 1 0 0 1 1 0 1 0 0 0 1 0 1 1 1 2 1 1 0 2 0 1 0 0 1 0 2 1 1 1 0 0 0 0 0 0 0 0 1 0 2 1 0 1 1 0 0 0 0 0 1 0 2 1 1 0 1 0 0 0 0 0 0 0 0 1 0 2 0 2 1 0 1 0 1 0 0 0 1 2 0 0 0 0 0 1 0 1 0 1 0 2 0 0 0 1 1 0 2 1 1 1 0 0 0 0 0 0 0 0 1 0 0 2 0 2 0 1 1 0 2 0 0 0 0 0 2 1 0 1 1 1 0 1 2 1 0 0 1 1 1 2 1 1 0 1 1 0 0 0 0 1 0 1 1 2 2 0 2 1 1 1 0 0 0 0 1 1 0 1 2 2 0 0 0 1 1 0 1 1 0 0 1 0 2 1 0 1 0 0 0 1 2 2 1 0 2 0 2 0 0 0 2 0 2 0 0 0 1 1 1 0 1 1 1 0 0 1 1 0 0 2 1 0 1 1 2 0 1 1 2 0 1 1 1 0 1 1 0 2 0 1 0 0 2 1 0 1 1 1 2 0 2 2 0 1 1 0 1 1 0 0 0 1 0 1 0 0 0 0 0 1 1 0 2 0 1 0 2 0 0 2 2 2 0 0 1 0 1 0 1 1 0 0 0 0 1 1 0 1 2 0 0 1 1 0 1 0 0 1 0 1 1 0 0 0 1 1 1 1 0 0 0 0 2 0 0 0 0 0 2 1 1 1 0 1 1 1 2 0 2 1 1 0 1 0 1 1 0 0 0 0 0 1 0 1 1 1 1 0 1 0 0 0 0 0 0 0 0 0 1 0 1 0 1 0 1 1 2 0 2 2 1 0 0 0 0 0 0 0 0 0 0 0 0 0 1 0 2 0 0 0 0 0 0 0 0 0 0 0 0 1 1 0 0 0 0 0 0 0 0 0 1 1 1 1 0 0 1 0 0 0 0 0 0 1 0 0 1 2 2 0 1 0 1 1 0 0 0 0 0 0 0 0 1 1 0 0 0 0 1 1 2 0 1 2 1 1 0 1 0 0 0 0 1 0 1 0 0 2 0 0 2 2 0 1 1 1 1 1 1 1 1 1 1 0 0 0 0 0 0 0 1 0 1 1 1 0 1 0 0 1 0 0 1 0 0 1 1 0 0 1 0 0 1 1 0 1 1 0 0 0 0 0 0 0 0 0 0 0 0 2 0 0 0 2 0 0 1 0 0 1 2 2 0 2 0 1 1 0 0 0 2 0 1 0 2 2 2 2 0 0 0 0 1 0 2 2 0 2 1 1 2 1 2 1 0 1 1 1 1 1 1 0 1 2 1 0 0 1 2 0 0 0 0 1 1 0 1 1 2 0 0 0 1 2 1 2 0 0 0 0 0 1 0 1 1 1 0 1 1 0 0 0 1 1 0 0 1 1 0 2 1 0 0 0 0 0 0 2 2 1 0 0 2 0 1 0 0 0 0 0 1 0 0 0 2 1 0 0 0 1 0 0 0
199 1 1 0 0 0 0 2 1 1 0 0 0 0 0 0 0 2 0 2 2 0 1 1 2 0 0 0 0 0 2 0 1 1 1 2 1 1 0 0 0 0 0 0 2 0 2 0 0 0 0 0 1 1 0 0 0 0 1 0 2 2 2 2 0 0 0 1 0 0 0 0 2 2 0 2 2 0 1 0 2 2 1 1 1 0 0 0 0 2 0 0 1 2 1 1 0 1 1 2 1 0 0 0 2 1 2 1 1 0 0 2 1 1 1 1 1 0 1 1 1 1 1 1 0 1 0 0 2 0 1 1 0 0 0 0 0 0 0 1 0 0 0 0 0 0 0 0 1 1 1 1 0 0 0 0 0 1 1 0 1 0 1 1 1 1 0 0 1 1 0 2 2 1 0 0 0 1 1 1 0 1 1 1 0 1 1 1 1 0 2 0 1 1 1 1 2 0 0 0 0 1 1 0 2 0 2 0 0 0 0 1 1 0 1 1 1 0 2 0 2 1 1 1 0 1 1 1 0 0 0 0 0 0 1 0 0 2 0 0 0 0 2 2 2 2 0 0 0 0 0 0 0 0 0 1 1 0 0 0 0 0 0 0 0 0 1 0 1 0 1 2 1 1 0 1 0 1 0 0 0 0 0 1 0 2 1 1 0 2 1 0 0 2 1 0 1 0 0 0 0 0 2 2 1 0 0 0 2 0 2 2 2 0 2 0 2 0 1 0 0 2 1 2 0 0 0 0 0 1 1 1 0 1 0 0 0 0 0 0 0 0 2 1 0 0 1 0 1 1 1 0 0 0 0 0 0 0 0 0 0 0 0 0 0 0 0 1 2 0 0 0 0 0 1 1 0 1 0 2 1 0 0 0 1 1 0 1 1 0 0 0 0 0 2 0 0 0 0 0 0 0 0 1 0 0 0 0 1 1 0 0 1 1 0 0 0 1 0 0 1 1 0 1 1 2 1 1 2 1 1 0 0 0 0 1 0 0 0 1 1 0 2 2 0 2 0 1 0 0 0 1 1 1 1 1 0 1 1 0 2 1 1 0 0 1 1 0 2 0 0 0 2 2 1 0 1 0 1 1 1 1 1 1 2 0 0 1 1 0 0 0 0 1 2 0 2 1 1 1 1 1 0 0 0 2 2 0 0 0 0 2 1 1 1 0 0 0 1 2 2 2 1 0 0 1 0 2 2 0 2 0 1 1 1 0 2 0 2 1 1 1 0 0 2 1 1 1 1 0 0 0 0 2 1 0 0 1 1 0 0 0 0 1 1 0 2 2 0 2 0 0 1 0 1 1 1 1 0 0 1 0 2 2 0 2 2 0 0 0 0 0 0 0 0 0 0 1 1 1 1 1 0 1 0 2 0 0 0 0 0 0 0 0 0 0 0 2 1 1 1 1 0 1 1 0 2 1 0 0 1 1 2 2 0 0 1 1 1 1 1 0 0 0 1 0 0 0 1 0 0 1 0 1 0 0 0 2 2 0 0 0 1 2 0 2 1 2 0 0 1 1 0 0 0 0 0 0 1 1 1 0 2 1 1 1 1 0 0 0 0 0 1 1 0 1 0 1 0 0 0 1 0 1 1 2 0 2 2 0 1 0 0 0 0 1 0 1 1 0 0 0 0 2 0 0 0 0 0 0 0 0 1 0 0 2 1 0 0 1 1 1 1 1 0 0 1 1 0 1 1 1 0 0 0 0 1 1 1 1 1 0 2 0 0 0 2 2 0 2 0 0 1 2 1 0 0 0 0 0 1 1 0 1 1 1 1 2 0 2 0 2 1 1 2 1 1 0 0 0 0 2 0 1 1 1 0 0 0 1 1 0 0 0 0 2 1 1 2 2 2 1 0 1 0 0 0 0 0 0 0 2 1 1 0 2 0 0 0 0 0 0 0 0 0 0 0 1 0 0 0 2 1 0 2 0 0 0 0 0 1 1 0 0 0 0 1 0 1 1 1 0 1 0 0 0 0 2 2 1 1 0 2 0 0 0 0 1 1 1 1 1 0 2 2 2 2 0 0 0 1 2 0 2 2 0 1 2 1 1 1 1 1 0 1 1 1 1 2 1 1 0 2 0 1 0 1 1 0 0 1 1 0 0 2 1 0 0 1 1 0 0 1 1 1 0 0 1 1 1 0 0 1 1 1 0 1 2 0 0 0 1 1 0 0 1 1 0 1 0 0 0 0 0 1 1 0 1 1 0 0 1 1 2 0 0 0 0 0 1 0 0 1 2 1 0 0 0 1 0 2 2
[truncated: 1,606,808 more chars]
