# Supplementary material for: KNN-MDR: a learning approach for improving interactions mapping performances in genome wide association studies
Source: BMC Bioinformatics. 2017 Mar 21;18:184. doi: 10.1186/s12859-017-1599-7 (PMC5361736; doi:10.1186/s12859-017-1599-7)
Supplement: Supplementary file 3 — The data set(s) supporting the results of Table 2. (ZIP 28603 kb) [file 12859_2017_1599_MOESM3_ESM.zip › 3/SINAN/S56/mkallsimul.dat]

1 1 1 2 0 1 1 1 1 1 2 0 0 0 0 0 0 0 2 0 1 1 0 1 0 0 0 1 1 1 2 1 2 1 0 0 1 1 1 0 0 0 0 1 2 0 1 0 0 0 1 1 2 0 0 0 1 0 1 0 1 1 0 2 0 0 1 1 2 1 0 1 2 0 1 2 2 0 2 0 0 1 2 1 1 0 0 1 0 2 0 0 0 2 1 1 1 1 1 1 2 2 0 1 2 1 2 1 0 2 0 0 2 2 2 2 2 0 1 1 1 0 1 2 1 1 1 1 2 2 0 1 0 1 0 1 1 0 1 0 1 0 0 0 1 1 0 0 0 0 0 1 1 0 0 0 0 0 0 0 1 2 2 2 1 1 1 0 0 1 1 0 0 2 1 0 1 0 0 0 0 1 0 0 0 0 1 1 0 0 0 0 1 0 1 0 1 0 0 0 0 1 0 1 2 0 0 1 1 0 1 0 1 0 1 0 0 0 2 2 0 0 1 0 0 2 1 1 0 0 0 0 1 1 0 0 0 1 2 2 2 2 2 0 0 0 0 0 0 0 0 0 0 0 0 1 0 0 0 0 0 0 0 0 1 0 1 1 2 0 0 1 1 1 1 0 0 0 0 0 0 2 2 1 2 2 2 1 0 2 0 1 0 2 2 0 1 2 0 0 0 0 1 1 1 0 0 0 0 0 0 0 1 2 1 0 2 0 0 0 0 1 0 1 0 0 0 1 1 2 0 1 1 1 0 0 0 1 1 1 1 1 1 1 0 0 2 0 2 2 1 0 2 0 1 0 1 2 0 0 1 1 2 2 2 2 0 2 1 1 1 1 1 1 0 0 1 1 1 1 1 1 1 0 1 1 1 0 0 0 0 0 1 1 2 0 1 1 0 0 0 0 0 1 1 0 0 0 0 0 0 0 1 0 1 1 1 1 1 0 0 1 1 1 2 2 1 0 0 0 1 0 0 2 0 0 0 0 0 0 1 1 0 0 1 1 1 0 2 0 0 0 0 1 1 0 1 0 1 0 0 0 1 1 1 2 2 0 2 0 0 0 1 1 1 1 1 0 1 0 1 1 0 0 1 2 1 0 0 0 0 0 0 1 1 0 0 2 1 0 0 0 0 0 2 0 2 1 1 1 0 0 0 0 0 0 0 0 0 1 1 1 2 1 1 1 0 1 1 2 0 0 1 0 0 0 1 0 0 1 0 0 1 2 2 0 0 1 2 0 0 0 0 1 1 0 1 2 0 2 0 0 0 0 0 1 1 0 0 0 0 1 1 0 0 0 1 0 0 2 0 2 1 1 0 0 0 0 0 0 0 1 1 0 0 1 0 0 0 0 0 2 0 1 0 0 1 0 1 0 0 0 0 0 1 0 1 0 1 0 0 0 0 0 0 1 1 1 0 0 0 1 0 0 1 0 1 0 2 0 0 0 0 2 2 0 2 0 2 1 0 1 0 1 1 2 1 2 2 0 0 0 1 1 0 0 1 1 0 1 1 1 1 0 0 2 1 1 2 0 1 0 1 2 0 1 0 1 1 1 0 1 0 1 0 0 2 2 1 2 0 1 1 1 1 2 1 2 1 0 0 0 0 1 1 1 1 1 1 0 0 0 1 0 1 1 0 0 0 0 0 0 0 0 0 0 0 1 1 2 1 1 0 0 0 0 0 1 1 1 1 1 0 0 0 1 0 0 0 0 2 1 2 1 1 0 0 1 1 2 0 0 2 2 2 2 0 1 0 2 0 0 1 0 0 2 0 2 0 2 0 1 1 1 2 0 0 1 0 1 0 2 0 1 1 0 1 1 0 2 0 0 0 2 2 0 2 2 2 2 2 2 1 0 2 0 1 2 0 0 0 0 2 0 0 2 0 1 1 0 0 1 1 1 1 0 1 1 1 0 2 1 2 0 1 0 1 0 0 1 0 2 1 0 0 1 0 0 1 0 0 0 0 1 0 2 0 0 1 1 2 2 1 0 1 1 0 2 1 0 1 0 1 1 2 2 2 2 0 0 1 1 1 1 1 1 1 2 1 2 1 2 0 0 0 1 1 0 1 1 0 1 0 1 2 0 1 0 0 0 2 1 0 2 0 0 0 0 0 0 0 0 2 2 1 0 1 0 2 0 0 0 1 0 2 0 2 1 0 0 0 0 2 0 1 0 1 2 2 0 1 0 0 0 0 0 0 0 0 0 0 0 0 1 0 0 1 0 0 0 0 0 1 0 1 0 0 0 1 0 0 2
2 1 0 1 0 0 1 1 1 1 2 0 0 1 0 0 0 0 0 2 1 1 0 0 0 0 0 2 0 0 2 1 1 1 0 0 1 1 0 0 1 0 0 0 1 0 0 0 0 1 0 0 0 1 1 2 0 0 1 0 0 1 0 2 0 1 1 1 1 0 0 0 2 0 2 2 1 1 2 0 1 2 2 1 1 2 0 0 0 2 0 0 1 1 0 1 0 1 1 1 1 2 1 0 2 1 2 0 2 0 0 2 0 0 0 1 0 0 0 2 2 0 1 1 0 0 0 1 2 2 1 0 0 0 1 0 1 0 0 0 0 0 0 0 2 2 1 0 0 2 0 0 0 1 1 1 0 0 0 1 0 1 1 2 2 1 1 0 1 1 0 0 1 1 1 0 0 0 0 1 1 0 1 2 1 0 2 2 0 0 2 1 2 1 1 0 2 0 0 0 0 2 0 1 2 0 0 1 2 0 2 0 2 0 0 1 0 0 1 1 0 0 2 2 0 0 0 1 0 0 0 0 0 0 0 0 0 2 2 0 0 0 1 0 0 2 1 0 0 0 0 0 0 0 0 1 1 1 0 1 1 1 0 0 1 0 0 1 2 1 0 1 0 0 1 1 0 1 1 0 0 0 2 0 1 1 2 1 0 2 0 0 0 1 1 0 2 1 1 0 0 0 0 0 0 0 1 0 0 0 1 2 2 1 1 0 1 1 0 0 0 0 0 2 0 0 1 0 0 1 0 1 0 0 0 1 2 0 2 2 1 1 2 0 0 0 1 0 1 1 0 0 2 1 1 0 1 0 0 2 0 0 0 0 0 1 0 2 1 1 1 1 0 2 0 1 2 1 1 1 0 0 1 0 0 0 0 0 0 0 0 0 0 1 1 1 1 0 1 1 0 1 0 0 0 0 0 1 0 0 0 1 1 0 1 2 0 0 0 1 0 1 0 2 0 1 1 0 0 1 1 0 1 1 0 1 0 2 0 0 2 1 0 0 1 1 1 1 1 0 0 0 0 2 2 2 2 1 0 1 1 1 0 1 1 1 1 0 2 0 0 0 2 2 1 0 1 0 2 0 0 0 0 1 1 1 1 2 2 1 1 2 0 1 1 0 0 1 1 1 1 0 0 2 0 2 1 1 1 1 0 0 1 1 0 0 1 0 0 1 1 1 1 1 1 1 0 1 1 2 0 1 0 0 0 1 0 1 0 1 2 2 1 0 0 1 0 0 2 1 0 1 0 2 0 2 0 0 2 0 1 0 0 0 1 1 1 0 0 0 0 0 0 0 0 1 1 1 1 2 0 0 0 0 0 0 0 1 1 1 0 2 2 0 1 2 0 0 0 1 0 1 0 0 0 0 0 0 2 0 0 0 0 0 1 0 1 0 0 0 0 0 1 0 1 0 2 1 0 0 0 1 0 0 2 1 2 0 2 0 0 1 0 0 1 0 2 1 1 0 1 1 1 2 1 2 1 1 1 0 0 0 2 0 0 2 0 2 1 0 1 0 1 0 0 2 1 0 2 0 1 0 0 1 1 1 0 2 1 1 1 1 0 0 1 0 1 2 0 1 1 0 1 1 0 1 1 1 1 0 1 0 0 1 0 0 0 2 2 0 0 0 0 1 1 1 1 2 2 0 1 1 0 0 0 0 1 0 1 1 0 1 1 2 0 0 0 1 0 0 0 0 0 0 1 0 0 0 0 0 0 0 2 2 0 0 0 1 2 0 1 0 2 0 0 0 0 0 2 1 2 1 0 0 0 2 0 2 1 2 0 1 1 0 0 1 0 0 0 2 0 2 1 2 1 0 1 0 0 2 0 0 0 1 0 1 1 1 2 2 2 2 1 0 1 0 0 2 0 0 0 0 0 0 0 2 0 1 1 0 0 1 0 0 0 0 0 1 1 0 0 0 1 0 1 0 1 1 0 0 1 1 0 0 0 2 0 2 1 0 0 0 1 0 0 1 0 1 1 1 2 2 0 0 0 0 0 1 1 0 1 0 0 0 2 2 2 2 0 0 0 2 1 1 1 1 1 2 0 0 0 0 0 0 2 0 0 0 1 1 0 1 0 1 0 0 1 0 0 0 2 0 0 1 0 0 0 0 0 1 1 1 2 1 0 1 2 0 1 0 1 0 2 0 1 0 1 1 1 0 1 1 1 0 0 0 0 0 0 0 1 0 0 0 0 0 0 1 1 0 0 1 1 1 0 0 0 0 0 0 0 0 0 0 1 0 0 1 1 0 0 1
3 1 0 0 0 0 0 1 0 1 1 0 0 1 0 0 1 0 1 1 1 0 0 1 0 0 0 0 0 1 1 0 1 0 0 1 2 2 0 0 0 0 1 1 1 1 0 0 0 1 0 0 0 0 2 2 0 0 0 1 1 1 1 1 0 0 2 0 0 0 0 1 2 1 2 2 2 1 1 0 2 2 2 2 2 0 1 1 1 2 1 1 0 0 0 2 0 0 0 1 1 2 1 0 2 0 2 2 0 2 0 1 0 0 0 0 0 0 1 1 1 0 2 2 0 2 2 0 0 0 1 0 0 0 1 1 0 0 0 0 0 0 0 0 0 1 0 0 0 2 0 0 0 0 1 0 0 1 0 0 1 0 0 2 1 1 1 1 1 0 0 2 0 2 2 0 1 0 0 0 1 1 0 1 2 1 1 1 1 0 2 0 1 1 1 1 0 0 0 0 0 1 0 1 2 0 0 1 1 0 1 0 2 0 0 1 1 1 2 1 0 0 2 1 0 1 0 2 1 1 1 0 1 1 1 0 1 2 2 0 0 0 2 1 0 1 1 0 0 0 0 0 0 0 0 2 0 1 0 1 1 1 0 0 2 0 1 0 2 1 0 0 0 0 0 0 1 2 2 1 1 2 2 1 1 0 1 2 0 2 1 0 0 1 1 0 1 0 0 0 0 0 2 2 2 1 2 0 2 0 0 1 1 1 1 1 2 0 1 0 0 1 1 0 0 0 1 0 1 0 0 2 1 0 0 0 0 2 0 0 0 0 2 0 0 1 1 0 2 0 1 0 2 1 1 0 1 0 0 2 0 0 0 0 0 1 0 2 1 1 1 1 0 2 0 1 1 0 0 2 1 1 0 0 0 0 0 0 0 1 0 0 2 0 2 0 1 0 1 1 0 1 1 2 0 0 1 1 0 1 1 1 1 1 2 2 0 0 1 0 0 1 0 0 0 2 1 1 1 1 0 1 1 0 1 0 0 1 0 1 2 0 1 1 1 2 2 1 1 0 0 0 0 2 1 1 1 0 1 0 0 1 1 0 1 2 2 1 2 1 1 1 1 1 1 1 1 0 2 1 2 0 0 1 1 2 1 0 2 1 2 2 0 1 1 1 1 0 0 0 2 2 0 2 0 2 1 1 1 1 1 0 1 1 0 0 1 1 0 2 2 0 2 2 2 2 0 2 0 2 0 2 2 0 0 0 2 0 1 1 1 1 2 2 1 0 1 1 1 0 0 0 1 2 1 1 0 0 0 1 0 1 0 0 0 0 0 2 1 0 0 0 0 0 0 0 0 2 2 2 0 0 1 1 0 1 0 2 2 2 0 2 0 0 0 2 0 0 0 1 0 1 0 1 0 0 0 0 1 2 0 0 0 1 1 1 0 0 1 0 0 0 2 2 2 0 0 2 0 0 0 1 0 0 2 1 2 0 2 0 0 1 0 1 2 0 2 0 1 0 0 2 0 1 0 1 2 0 0 0 0 0 1 1 0 0 0 2 1 0 0 1 0 0 0 2 2 1 1 1 0 0 0 2 1 2 0 0 2 0 2 0 0 0 0 0 0 0 0 1 0 1 1 0 1 2 0 2 2 0 2 2 0 0 0 0 0 0 0 0 0 1 0 0 1 2 0 1 0 0 0 0 0 0 0 1 1 1 1 2 0 2 0 0 0 0 0 0 0 0 0 0 0 0 0 0 1 0 0 0 0 0 2 0 0 0 1 0 0 2 0 0 0 1 1 0 1 0 2 0 2 2 0 0 2 0 0 2 1 2 0 2 0 1 1 0 0 1 1 0 0 0 0 2 0 0 2 0 0 2 0 1 0 2 2 0 2 2 2 1 1 1 1 1 2 0 0 1 0 0 1 1 1 0 0 1 1 1 1 0 0 1 2 2 2 0 2 0 0 2 0 0 0 0 0 0 0 0 1 1 1 1 0 0 0 1 0 0 2 0 1 0 0 1 0 2 0 1 2 0 1 1 0 0 0 0 0 2 0 0 2 0 0 1 1 1 1 1 0 0 0 1 2 2 2 0 0 2 0 0 0 0 1 0 1 1 0 1 2 2 0 2 0 1 1 0 1 1 0 0 2 0 0 1 0 0 0 2 2 0 1 1 0 2 1 0 1 1 1 0 0 0 1 0 1 0 1 2 0 2 0 1 0 0 1 1 1 1 2 0 0 0 0 0 0 0 1 1 2 0 1 2 0 2 0 1 0 0 1 0 1 0 0 0 0 0 0 1 1 0 0 0
4 0 0 1 1 1 2 2 0 1 1 0 0 1 0 0 0 0 2 0 1 0 0 0 0 0 0 2 0 0 2 0 1 1 0 0 2 0 0 0 1 0 1 0 0 2 0 0 0 1 0 0 0 1 1 1 0 0 0 0 0 1 1 2 0 0 1 0 2 1 1 1 2 1 2 2 2 2 2 0 2 2 2 1 1 1 0 0 0 2 0 0 0 0 0 1 0 0 0 0 0 2 1 0 2 0 2 2 0 2 0 1 0 1 0 0 0 1 1 1 1 0 1 2 1 0 0 1 2 1 1 0 0 0 0 0 0 1 0 1 1 0 1 0 1 1 0 0 0 0 0 0 0 0 0 0 0 1 0 1 0 2 2 2 1 2 1 0 1 1 0 2 1 2 0 2 1 0 0 2 2 0 1 1 0 0 2 0 0 0 2 0 2 1 1 1 1 0 0 0 0 1 0 1 2 0 2 0 0 0 2 0 1 0 0 0 1 0 2 1 1 1 0 0 0 0 0 1 0 0 0 0 0 0 0 0 0 2 2 0 0 0 1 0 0 2 1 0 0 0 0 0 2 1 1 2 1 0 1 0 0 0 0 1 1 0 0 0 1 1 0 1 2 1 1 0 0 1 1 1 1 2 2 2 2 2 2 2 1 2 0 1 0 1 1 0 0 1 0 0 1 1 1 1 1 0 0 1 1 0 0 1 2 1 0 0 1 1 1 0 0 1 0 2 1 0 0 0 1 0 0 2 1 0 0 0 0 2 1 0 0 1 2 0 0 1 1 0 2 2 2 0 1 0 1 1 0 1 0 1 0 0 0 0 0 0 0 0 2 0 0 0 1 2 1 0 0 2 1 1 0 2 0 0 0 1 1 0 0 0 1 0 0 1 1 1 1 1 1 1 0 1 0 2 1 0 0 0 0 0 0 0 0 0 0 2 0 1 1 0 0 1 0 2 1 2 1 0 0 0 0 0 0 1 1 1 0 0 0 0 2 0 0 0 1 2 1 1 1 0 0 0 0 1 1 0 1 1 0 1 1 1 0 0 0 1 0 0 2 0 1 0 1 1 0 0 0 0 2 0 1 0 1 0 0 1 0 2 2 1 1 2 0 1 0 0 0 2 2 0 0 0 2 0 2 0 2 1 1 0 1 1 0 0 0 0 0 1 0 1 1 1 2 2 1 1 0 0 0 0 1 0 2 1 1 0 1 0 1 1 1 1 1 1 0 1 1 0 2 0 2 0 0 2 0 0 0 1 1 0 0 1 1 1 0 0 0 1 1 0 1 1 0 0 0 0 0 0 0 2 0 1 0 1 0 0 0 1 0 1 1 0 0 0 0 0 1 0 0 0 0 2 0 1 1 0 0 0 0 0 2 0 0 1 0 0 0 0 1 0 0 0 1 1 1 0 1 0 0 0 0 2 0 0 2 0 2 0 2 0 1 1 1 2 2 0 1 0 1 0 0 1 0 1 0 1 2 2 1 0 0 0 1 0 0 2 1 2 0 1 1 1 0 0 0 2 2 0 1 0 0 2 0 1 0 0 1 0 2 1 1 1 1 1 0 0 0 1 1 2 0 0 1 0 0 1 1 2 2 0 0 0 1 0 0 2 0 0 0 0 0 0 2 0 1 1 0 0 0 1 0 0 0 0 0 1 0 1 0 1 1 0 0 0 0 0 0 0 0 0 0 0 0 0 0 0 0 0 0 0 0 0 2 1 0 0 1 1 2 1 1 1 2 0 0 0 0 1 0 0 2 2 1 0 0 1 1 1 0 1 1 0 1 0 1 0 1 1 0 0 1 0 0 2 1 1 1 0 0 2 1 1 0 1 1 0 1 2 2 2 1 2 1 0 0 0 0 1 0 0 0 0 0 0 0 1 0 1 1 0 0 1 0 0 0 0 0 1 1 0 1 0 1 0 0 0 0 0 0 0 1 2 1 0 0 1 0 0 0 0 0 0 0 1 0 1 0 0 1 0 0 0 0 0 0 0 1 2 0 0 2 0 0 0 2 1 1 2 0 0 1 0 1 1 1 1 1 1 0 1 0 1 1 0 0 2 0 1 2 1 1 1 0 2 0 0 1 0 1 1 1 0 0 2 0 0 0 1 1 0 1 1 2 0 0 1 2 0 1 1 1 0 0 0 1 0 2 1 1 1 0 0 1 0 0 0 0 1 1 0 1 0 0 0 0 1 1 2 2 0 0 2 0 0 0 0 0 1 0 2 0 0 0 0 2 0 0 0 0 0 0 0
5 1 0 1 0 1 1 1 1 0 1 0 0 0 0 0 0 0 1 1 0 0 0 1 0 0 0 2 0 0 2 1 2 2 0 1 2 1 1 0 0 0 1 1 1 1 1 0 0 1 0 0 1 1 1 2 0 0 0 0 0 1 0 0 1 0 0 0 1 1 0 1 2 0 1 2 2 1 2 1 0 1 2 1 1 0 0 0 0 2 0 0 2 1 0 2 0 2 2 2 2 2 1 0 2 0 2 0 1 1 0 1 2 2 2 2 2 0 2 2 2 1 1 2 1 1 1 1 1 1 1 0 0 0 1 0 0 0 0 0 0 0 1 0 1 2 1 0 0 0 0 0 0 0 1 0 1 2 1 1 0 0 2 2 2 2 2 0 1 1 1 1 0 2 1 1 1 0 0 1 1 0 0 0 0 0 2 2 1 1 1 2 2 1 2 0 0 0 0 1 0 0 0 0 2 0 1 1 0 0 1 0 1 0 0 0 0 0 1 1 0 0 1 1 0 0 0 1 0 0 1 0 0 0 0 0 0 2 2 0 0 0 2 1 0 1 0 0 1 1 1 1 1 0 0 1 0 0 1 0 0 0 0 0 1 0 0 0 2 2 0 2 1 1 0 1 0 0 1 0 1 1 2 1 2 2 1 1 0 2 0 0 0 2 2 0 1 1 0 1 1 0 1 1 1 0 0 0 1 0 0 2 1 1 0 0 2 1 0 0 1 0 2 1 2 0 0 0 0 1 0 1 1 1 0 0 1 1 1 0 2 1 2 0 0 1 1 0 2 1 1 0 2 0 1 0 1 1 0 1 0 0 1 1 1 2 0 1 2 0 0 0 0 2 0 1 1 0 0 2 2 0 0 0 1 1 1 0 0 0 1 1 1 0 2 0 1 0 1 1 0 1 0 1 1 0 0 2 0 0 0 1 2 0 2 2 0 0 0 0 2 1 0 0 0 2 1 2 2 1 0 2 0 0 0 0 0 1 0 0 1 1 0 0 1 1 1 0 1 0 0 1 0 2 1 1 1 1 2 1 1 1 0 1 1 1 1 0 2 0 0 0 1 1 0 1 0 0 1 0 2 1 0 0 1 2 1 1 2 0 2 2 1 1 1 1 1 0 0 0 2 1 2 0 2 0 2 2 2 1 0 0 2 1 0 0 1 1 0 1 1 1 2 2 0 2 0 1 0 1 1 1 0 0 1 0 0 0 1 2 1 1 1 1 0 1 0 2 0 0 0 0 0 1 1 2 0 2 0 0 0 0 1 1 1 0 0 1 0 0 0 0 0 0 0 0 0 1 1 1 0 1 1 1 0 0 1 1 0 1 0 0 1 0 0 0 1 1 1 1 1 0 0 2 0 0 2 0 1 0 0 0 0 0 1 0 0 0 2 0 0 0 0 0 0 1 1 1 0 0 0 1 1 1 2 0 2 0 1 1 1 0 0 0 2 0 1 0 0 0 1 2 1 1 1 2 2 2 2 1 0 1 0 1 1 0 0 0 0 2 0 2 0 0 0 2 2 0 2 0 2 0 0 1 1 2 0 2 1 0 2 1 0 2 0 0 2 2 1 2 0 0 0 0 0 2 0 2 2 1 1 1 0 0 0 1 0 0 0 0 0 1 0 0 1 2 0 0 0 0 0 0 0 0 0 0 0 0 1 1 0 1 0 0 0 1 0 0 0 0 0 0 0 0 0 0 0 0 0 0 1 0 2 0 1 0 0 1 0 2 0 0 1 0 0 1 1 2 0 2 2 0 0 1 1 1 0 0 0 0 1 0 2 0 1 1 1 1 0 0 0 1 0 2 0 0 1 0 0 0 0 0 1 1 1 0 2 1 2 2 1 1 0 1 2 0 0 2 0 0 0 0 1 1 0 0 2 0 1 0 0 0 2 1 2 0 2 0 0 0 2 0 0 0 0 0 0 0 0 0 1 1 0 0 0 0 0 0 2 0 0 0 0 0 0 1 0 0 1 1 2 2 0 0 0 1 1 1 0 0 1 0 0 0 2 2 2 2 0 0 0 0 0 0 1 2 0 1 0 0 0 1 0 1 1 1 0 1 2 2 0 2 0 2 1 0 2 1 0 1 2 0 0 1 1 1 0 1 2 0 1 1 2 1 0 1 2 0 0 0 1 1 0 0 1 0 2 2 1 2 0 0 1 0 2 2 2 0 1 0 2 0 0 0 0 2 2 2 2 0 0 1 0 1 0 1 1 0 0 0 0 1 0 0 1 1 0 0 0 0 0 1
6 0 0 1 0 0 0 2 1 0 1 0 0 0 0 0 0 0 1 1 1 1 0 0 0 0 0 2 0 0 2 1 1 2 0 0 1 2 0 0 1 0 1 1 2 0 1 0 1 2 1 1 1 1 0 0 0 0 0 1 0 1 0 1 1 1 1 1 1 0 1 1 2 0 1 2 1 2 2 0 2 2 2 1 1 0 0 0 0 1 0 0 1 1 1 1 0 0 0 0 0 2 0 0 1 2 1 0 1 1 0 1 0 2 1 1 1 0 1 1 1 1 2 2 0 2 2 1 2 2 1 0 1 0 0 0 1 0 0 0 1 0 0 0 1 0 0 0 0 1 0 0 0 0 0 0 0 1 0 1 0 2 0 1 2 2 2 0 1 1 0 2 0 2 2 0 2 1 0 1 1 1 1 1 1 1 1 1 0 0 1 1 2 1 0 1 2 0 0 0 0 0 0 1 2 1 2 1 1 0 2 0 0 0 0 0 1 0 1 0 1 1 1 0 0 0 0 2 1 1 0 0 0 0 0 0 0 2 2 0 0 0 2 1 0 2 0 0 1 0 0 0 0 1 1 2 0 0 0 1 0 0 0 0 0 0 0 0 1 0 1 0 0 0 0 0 1 1 2 1 1 2 1 0 2 1 1 0 0 1 0 1 0 2 2 0 2 2 0 1 0 0 1 1 1 0 0 0 0 0 0 1 0 1 1 0 2 0 1 0 1 1 2 1 0 0 0 0 0 1 0 1 2 1 0 0 0 1 1 0 1 0 0 0 0 0 0 1 2 0 2 0 2 0 2 0 1 1 0 0 1 1 1 1 1 0 0 2 1 1 1 1 0 2 0 0 1 2 0 2 0 0 0 1 1 0 0 0 1 0 1 2 1 0 2 1 0 0 1 1 0 1 1 1 0 0 1 2 1 0 0 1 1 0 1 2 0 0 1 0 1 0 0 1 0 0 0 0 0 1 1 0 0 1 0 0 0 0 0 0 2 0 0 1 1 1 1 1 2 0 0 0 0 1 1 0 1 1 1 1 0 1 1 0 0 1 1 1 1 0 0 0 1 1 2 0 1 0 2 2 2 1 0 0 0 1 0 1 1 1 0 1 0 2 2 0 0 1 1 1 1 0 2 0 2 1 2 1 1 0 0 0 1 0 1 1 0 0 0 1 1 1 2 2 1 1 0 0 0 1 1 0 0 0 0 1 0 0 1 1 1 1 2 2 0 1 1 2 0 0 0 0 0 1 1 2 0 1 0 1 0 0 1 1 0 0 0 2 0 1 0 0 1 0 0 0 1 1 1 1 0 0 2 1 1 0 2 0 0 1 1 1 0 0 1 0 0 0 0 0 0 2 0 2 0 0 1 0 1 1 0 0 1 1 1 1 1 0 1 0 0 0 0 0 0 0 2 0 0 0 0 0 0 0 1 1 2 0 2 0 1 1 1 1 1 0 1 0 0 0 0 2 1 2 2 2 1 2 2 0 0 0 0 1 1 0 0 2 1 0 0 0 0 0 0 2 2 0 2 0 1 0 0 0 0 0 0 2 2 0 1 0 0 1 0 0 1 2 1 2 2 0 0 0 1 0 1 2 2 0 2 1 0 1 0 0 0 1 0 1 0 0 2 0 1 0 0 0 0 0 0 0 0 0 0 1 1 1 1 2 1 1 0 1 0 0 1 1 0 0 0 0 0 0 0 0 0 0 0 0 0 0 2 1 0 0 0 1 2 1 1 0 2 1 1 1 0 1 1 2 1 1 1 0 0 0 1 0 0 0 2 0 1 2 2 0 0 0 0 1 0 2 0 1 0 0 0 0 0 1 0 1 2 0 0 0 2 1 2 2 2 2 1 0 1 0 0 2 0 0 0 0 0 1 0 1 0 1 0 0 0 0 0 0 0 0 0 0 0 0 2 0 0 0 0 1 1 0 0 0 2 2 0 0 2 0 0 2 2 0 0 0 0 2 0 2 0 1 2 2 2 2 0 0 0 0 0 1 0 0 2 0 0 1 1 1 1 2 0 0 0 2 1 1 1 1 0 0 0 2 0 1 1 0 1 1 0 1 2 1 0 2 0 0 1 0 1 0 0 0 2 0 0 2 0 1 1 1 2 2 0 0 0 0 0 0 1 1 0 0 2 0 2 1 0 0 2 0 0 0 0 0 0 0 1 1 1 0 1 1 1 0 0 0 0 1 1 0 0 1 1 0 0 0 0 0 0 1 0 1 0 0 0 0 0 0 0 1 2 0 0 0
7 1 0 1 0 0 2 2 0 0 0 1 0 0 0 0 0 0 1 1 1 0 0 0 0 0 0 0 1 1 1 1 1 1 0 0 1 1 1 0 0 0 0 0 2 0 0 0 0 1 0 0 1 1 1 2 0 0 2 0 0 0 0 2 1 1 0 0 1 0 0 2 2 1 1 2 2 1 1 0 2 2 2 1 1 0 1 0 0 2 0 0 0 1 0 1 0 1 1 1 1 2 1 1 2 0 2 1 0 2 0 0 1 2 0 0 0 0 1 1 1 0 1 2 0 0 0 0 1 1 1 0 0 0 0 0 0 0 1 0 1 0 0 0 1 0 1 0 0 0 1 0 0 0 0 0 1 1 0 0 0 1 1 2 0 2 1 0 0 2 0 0 0 2 2 0 0 0 0 1 1 0 0 1 1 0 2 0 0 0 1 0 2 2 1 1 0 1 0 0 0 0 0 1 2 0 1 1 0 0 0 0 1 0 0 0 1 0 2 1 0 0 2 2 0 1 1 1 0 0 0 0 1 1 1 1 2 1 1 1 1 1 2 1 0 2 0 0 0 0 0 0 0 1 1 1 0 0 0 0 0 0 1 0 0 0 0 1 0 0 1 1 0 0 1 0 1 1 2 0 0 0 0 0 0 1 1 1 1 1 0 2 0 2 1 0 1 2 0 2 2 0 0 0 0 0 0 0 1 0 0 0 2 2 2 0 2 0 1 0 0 1 2 2 1 0 0 0 1 1 0 1 1 2 0 0 0 2 0 0 0 1 0 0 1 0 2 0 1 0 1 0 2 0 1 0 1 1 0 1 1 1 1 1 1 1 0 1 2 0 0 0 0 2 0 0 0 2 0 2 0 0 1 0 0 0 0 0 0 1 0 0 0 0 2 0 0 1 1 1 0 1 1 2 0 0 1 0 0 0 0 0 1 0 1 2 0 0 2 0 0 0 1 2 1 2 2 1 1 0 0 0 1 1 0 1 0 1 0 1 2 1 1 1 1 2 2 1 1 0 0 0 0 2 1 1 1 1 1 1 0 0 0 0 0 1 0 0 2 0 0 0 0 0 1 0 0 1 1 0 0 0 0 0 0 0 0 1 2 0 1 2 1 1 0 0 0 1 1 1 1 0 2 0 2 0 2 1 1 1 1 0 1 0 0 0 0 0 0 0 1 2 2 2 1 2 1 1 1 2 0 1 2 1 0 1 0 0 0 1 1 1 1 1 0 2 0 1 1 0 0 0 1 2 0 1 0 0 0 0 1 0 1 0 1 0 0 2 0 2 1 1 0 0 0 0 0 0 0 2 0 1 2 1 1 1 2 0 0 0 0 0 0 0 0 1 0 1 1 1 1 1 0 2 0 0 2 0 1 1 0 0 0 1 0 1 1 0 1 0 0 0 1 1 1 0 1 2 0 0 1 0 1 0 1 0 1 0 2 0 0 0 1 1 1 0 1 1 0 0 0 1 1 1 0 1 1 2 2 0 0 0 0 1 0 1 0 2 1 0 1 0 0 1 1 2 2 1 1 1 1 0 0 2 0 1 2 1 1 1 0 1 0 1 0 0 1 1 0 0 0 0 1 0 1 2 0 2 2 0 0 0 0 2 1 0 0 0 0 0 0 0 1 0 0 0 1 0 0 0 0 0 0 0 0 1 0 0 0 0 0 0 0 0 0 1 0 0 1 1 1 1 0 0 0 1 0 0 1 0 0 0 1 1 0 0 1 2 2 1 0 1 2 0 0 0 0 1 1 1 1 1 1 1 1 1 0 2 2 2 0 2 1 0 0 1 0 1 0 1 0 2 0 2 1 1 1 0 0 1 0 0 1 2 2 0 2 1 2 1 1 1 1 0 2 0 1 0 0 1 1 1 0 1 0 1 0 0 1 0 0 0 1 0 1 0 0 0 0 0 2 0 1 0 1 0 1 0 0 0 2 2 0 0 0 1 1 0 2 0 0 0 0 2 0 2 0 0 2 2 2 2 2 0 0 2 0 1 0 0 1 0 0 0 2 2 2 1 0 0 1 1 1 1 2 0 0 2 0 0 0 1 1 0 1 0 0 0 0 0 0 0 0 1 0 0 1 1 1 1 2 1 0 1 0 2 1 1 2 0 0 0 2 1 1 0 0 0 0 0 2 0 1 0 2 0 2 1 1 1 0 0 1 0 1 1 1 1 1 0 1 0 0 0 0 0 1 2 2 1 1 1 0 2 0 0 1 0 0 0 0 0 1 0 1 0 0 0 0 0 1 0
8 1 0 0 0 0 1 1 0 1 1 1 1 1 0 0 0 0 0 2 0 0 0 0 0 0 0 1 0 0 1 0 2 1 1 0 1 2 0 0 0 0 0 0 1 0 0 0 0 0 0 1 1 0 0 1 1 0 1 0 1 2 0 1 1 0 1 0 2 0 0 0 1 0 1 1 1 1 2 1 0 1 2 0 0 0 0 0 0 2 0 0 1 1 0 1 0 1 0 0 0 1 0 1 2 1 1 1 0 2 0 1 2 2 2 2 2 0 0 1 0 0 2 2 0 2 2 0 0 0 1 0 0 0 0 0 0 1 0 1 2 0 0 0 0 1 0 0 0 0 1 0 0 0 0 0 0 0 0 0 0 1 2 2 1 1 1 1 0 1 0 0 1 1 1 0 1 0 0 0 0 0 0 0 2 2 0 2 1 0 1 0 2 1 1 1 2 0 1 0 0 0 0 0 2 0 1 1 1 0 1 0 2 0 0 1 1 0 1 1 0 0 2 2 0 1 1 0 0 0 1 1 1 2 2 1 2 2 2 0 0 0 2 0 0 1 0 0 0 0 0 1 0 0 0 2 0 1 0 1 1 1 0 0 1 0 0 1 2 1 0 1 1 1 0 1 0 0 1 0 1 1 2 1 1 1 1 0 1 2 1 1 1 2 1 1 0 1 0 1 1 0 2 2 2 0 1 0 1 0 0 1 2 1 0 0 2 0 0 0 1 0 0 2 2 0 0 0 0 0 0 1 2 0 0 0 0 0 2 0 0 0 2 0 0 1 2 0 2 0 1 0 2 0 1 0 0 0 0 0 1 1 2 2 2 1 0 2 1 1 1 1 0 2 0 0 2 2 1 1 1 0 0 0 0 1 1 0 0 0 0 0 2 0 1 2 0 0 1 1 0 1 0 0 0 0 0 1 0 0 0 0 1 0 1 2 0 0 1 0 0 1 0 0 0 2 0 0 0 1 0 1 0 2 2 2 0 0 0 0 2 1 0 0 1 1 2 1 1 0 0 0 0 2 1 1 1 1 0 1 1 1 0 1 1 1 1 0 2 0 0 0 2 2 2 0 0 0 0 0 0 0 0 0 0 1 0 0 0 0 0 0 0 1 1 1 1 1 1 0 0 0 0 2 0 2 1 1 2 0 1 0 1 0 1 0 0 0 0 0 0 2 2 2 2 2 0 0 0 1 1 0 2 2 0 0 0 0 0 1 0 0 1 1 1 0 0 1 1 0 0 0 1 2 0 1 0 1 0 1 0 1 0 1 0 0 0 0 0 0 0 0 0 0 0 0 1 1 1 2 0 1 2 0 1 0 0 2 1 2 1 0 2 0 2 0 0 0 0 1 0 1 0 2 0 0 1 0 2 0 2 0 0 1 1 1 1 0 1 0 0 0 1 1 1 0 1 0 0 0 0 1 1 0 1 0 2 0 1 1 0 0 0 1 2 0 2 0 1 0 1 1 0 0 0 2 2 2 2 0 0 0 1 1 1 0 0 1 0 0 1 0 0 0 0 2 2 0 2 0 1 0 1 1 0 2 0 1 1 0 2 0 0 2 1 0 2 2 0 1 1 0 0 0 2 2 1 2 2 0 0 0 0 0 0 2 1 0 0 0 0 0 1 1 0 1 1 0 0 0 0 0 0 1 0 0 1 1 0 1 1 0 1 0 0 0 0 1 0 0 0 0 0 0 1 0 0 0 0 0 0 0 2 2 0 0 0 0 2 0 2 0 2 0 0 1 0 1 1 1 1 1 0 0 0 2 0 2 0 2 0 0 1 0 0 1 0 0 0 0 0 1 0 2 0 0 0 0 0 2 1 1 2 0 0 0 2 2 1 1 0 1 0 1 2 0 0 1 0 0 2 1 0 0 0 1 0 0 0 0 0 0 0 0 0 0 0 1 0 0 1 0 0 0 0 0 0 0 0 0 0 0 2 0 0 1 0 0 2 1 1 0 0 0 0 1 0 1 2 2 2 2 0 0 1 1 1 2 1 0 1 0 0 0 1 0 0 1 0 0 1 1 2 2 0 0 1 1 1 1 1 1 1 0 2 0 0 0 1 1 0 1 0 1 2 0 1 0 0 0 2 0 0 0 1 1 1 0 1 0 0 0 1 1 0 1 1 0 1 1 0 0 2 0 1 0 1 1 1 0 0 0 1 1 1 2 2 1 2 0 1 0 0 0 0 2 2 1 1 0 0 1 0 2 0 1 1 1 0 1 0 0 1 0 1 0 0 0 1 0 0 0
9 1 1 1 0 0 1 1 0 1 1 0 0 0 0 0 0 0 1 1 0 0 2 0 0 0 0 0 0 1 2 0 1 0 1 0 1 1 0 0 2 0 0 1 1 1 1 0 0 0 0 1 1 1 0 2 0 0 1 1 0 1 0 1 0 1 0 0 2 0 0 2 2 0 1 2 2 2 2 0 2 2 2 2 2 1 0 1 1 2 0 1 2 0 0 2 0 1 0 0 0 2 2 0 2 0 2 1 1 1 1 1 0 2 0 0 0 0 1 1 1 0 2 1 0 1 1 0 1 1 0 0 0 0 0 0 0 0 1 0 0 0 0 0 1 0 0 0 0 0 0 0 0 0 0 0 0 1 0 0 1 0 1 2 0 2 1 0 1 0 0 0 1 1 1 0 2 1 0 0 0 0 0 0 0 0 2 0 0 0 1 0 0 0 0 1 1 0 0 0 0 1 0 1 2 0 2 0 0 0 1 0 2 0 0 0 2 0 1 0 1 1 2 2 0 0 0 1 0 0 0 0 0 0 0 0 0 2 2 0 0 0 2 0 0 2 0 0 0 0 0 0 1 0 0 0 0 1 1 0 0 0 0 0 1 1 0 1 1 1 0 0 1 1 0 0 2 2 2 1 1 1 1 1 1 1 1 2 0 2 0 0 1 2 2 0 1 0 0 0 0 0 0 0 0 0 2 0 1 0 1 1 1 1 1 1 2 2 0 0 0 0 2 1 1 0 0 0 2 1 0 1 0 2 0 1 0 1 1 1 1 1 2 1 0 2 0 0 2 1 1 0 2 0 1 0 0 1 0 2 0 0 2 2 2 2 0 2 2 0 0 0 1 1 2 0 1 1 1 1 0 1 0 1 1 0 0 0 0 0 0 0 1 0 2 0 0 1 0 0 0 1 2 2 0 0 2 1 0 0 0 0 0 0 0 1 1 2 0 0 0 2 1 1 0 0 0 0 0 1 0 0 0 2 1 1 0 1 0 1 0 1 0 0 0 0 2 2 2 0 0 0 0 2 1 1 1 2 0 2 2 2 1 0 0 1 1 2 1 0 2 0 0 0 0 1 0 0 1 0 1 0 0 0 1 2 1 0 1 0 0 1 0 1 0 0 0 1 1 1 1 1 2 0 2 0 2 2 2 0 0 1 1 0 1 1 0 0 1 2 2 0 0 0 0 1 0 0 0 1 1 0 1 1 0 1 0 0 1 2 0 0 2 2 1 2 0 1 1 0 0 0 0 1 1 0 1 0 0 0 0 1 1 2 0 0 0 1 0 1 0 1 2 0 1 1 2 2 2 2 0 0 1 0 0 0 0 0 0 0 0 2 0 0 0 1 0 1 1 0 0 1 0 0 0 2 0 0 0 1 0 0 0 0 2 0 0 0 0 0 0 0 1 1 1 0 1 0 0 0 0 1 0 0 2 1 2 0 1 1 0 0 2 2 2 0 0 0 1 0 1 2 0 0 0 2 2 1 0 0 0 0 1 1 1 0 0 2 1 0 0 1 0 0 1 1 2 1 2 0 0 0 0 0 0 0 0 2 1 1 1 1 0 1 0 0 1 1 1 2 0 2 0 0 1 1 1 2 1 0 0 0 0 0 0 1 0 0 0 0 0 0 0 0 0 0 1 0 0 0 0 0 0 0 0 0 0 1 1 2 1 2 0 1 0 0 0 0 0 0 0 0 0 0 0 1 0 0 2 2 0 0 2 2 0 0 1 1 2 1 1 0 1 0 0 1 0 2 0 2 2 0 2 0 0 1 1 2 0 2 0 0 1 2 2 0 0 0 0 0 0 2 0 2 0 1 1 0 1 2 0 0 0 0 0 1 1 1 1 1 1 1 0 1 1 0 0 2 1 0 1 0 1 0 0 2 0 0 1 1 1 0 0 0 0 0 0 1 1 0 0 0 1 0 0 0 1 1 0 0 1 1 0 0 0 1 0 0 2 0 1 0 0 0 0 2 0 1 2 1 1 1 0 0 0 0 0 2 2 0 0 0 2 0 2 2 2 2 0 1 0 1 2 1 1 1 1 1 0 0 0 1 1 0 1 1 0 1 2 2 0 2 0 2 1 0 0 2 0 0 2 1 0 2 0 0 0 0 1 1 0 0 2 0 0 0 1 0 0 0 1 1 2 0 0 0 0 1 1 0 1 1 1 0 0 0 0 0 0 0 2 0 0 0 0 0 0 2 2 0 0 2 0 1 0 0 0 0 0 0 0 0 1 0 1 0 0 0 1 0 0 2
10 1 0 1 0 0 0 2 1 0 1 1 0 1 0 0 0 0 0 1 0 0 1 0 0 0 0 2 0 0 2 1 1 1 0 0 1 0 0 1 1 0 0 2 2 0 1 0 0 2 0 1 0 0 2 2 0 0 1 0 0 1 0 1 1 0 0 0 1 0 0 0 2 1 1 2 2 1 2 1 0 1 2 0 1 0 0 0 0 2 0 0 1 2 1 2 1 1 1 1 1 2 1 1 2 0 2 1 1 1 0 2 1 1 1 1 1 0 1 1 1 0 2 0 0 0 0 2 2 2 2 0 0 0 0 0 0 0 0 1 2 0 0 0 0 0 1 0 0 1 0 0 0 0 0 0 0 2 0 0 0 1 2 2 2 0 0 0 0 0 0 0 0 2 2 0 0 0 0 1 2 0 0 0 2 2 0 0 0 0 1 0 1 0 1 0 0 0 0 0 0 1 1 0 2 0 0 2 0 0 1 1 1 0 0 1 0 0 1 1 0 0 2 2 0 0 0 0 0 0 0 0 0 0 0 0 0 0 1 1 1 1 1 0 0 2 0 0 0 0 0 0 0 0 0 0 0 1 0 2 1 1 0 1 1 0 1 1 0 0 2 0 1 1 0 1 0 1 2 1 1 1 1 1 2 1 1 1 1 1 0 1 0 1 1 0 0 1 0 0 0 0 1 1 1 0 1 0 1 0 0 0 1 1 1 1 2 0 0 0 0 2 2 1 0 0 0 0 2 2 0 0 1 2 0 0 0 2 0 0 2 1 2 1 1 1 1 0 2 0 2 0 2 1 1 0 1 0 0 1 0 0 2 1 2 0 0 2 1 1 1 1 0 2 0 0 1 1 0 2 1 1 0 0 0 0 1 0 0 1 0 0 0 0 2 1 0 0 0 0 0 0 2 2 0 1 1 0 0 0 0 1 0 0 0 2 0 0 0 1 1 1 1 0 0 2 0 0 0 1 0 0 0 2 1 1 0 2 1 2 1 1 0 1 1 2 1 0 0 0 0 1 0 2 2 2 2 0 1 0 1 2 0 0 0 0 0 1 1 0 1 0 1 1 2 0 2 0 2 0 2 1 0 0 0 0 0 1 1 0 1 1 0 1 1 0 0 1 1 0 1 1 2 0 2 1 2 2 2 0 0 0 0 0 1 0 0 0 0 1 1 1 2 2 0 2 0 0 0 0 1 0 1 1 1 0 1 0 0 0 0 0 1 1 1 2 0 0 2 0 1 1 0 0 2 0 2 1 1 0 1 0 0 0 0 1 1 0 0 0 0 0 1 0 0 0 1 2 2 2 0 0 2 0 2 0 1 1 0 1 0 0 1 0 1 0 0 0 0 0 0 2 1 0 1 0 0 0 1 1 1 0 0 0 0 0 0 0 2 0 0 0 0 0 0 0 1 0 0 0 2 0 1 0 1 0 2 0 2 0 1 0 0 1 2 0 2 0 1 0 0 2 0 1 1 1 2 2 2 0 0 0 1 0 2 0 0 2 2 0 0 1 0 0 0 2 2 1 2 0 0 0 0 2 0 2 2 1 2 0 2 1 1 1 0 0 1 1 0 1 1 1 0 1 2 2 1 2 2 0 0 0 0 0 0 1 0 1 1 0 0 0 0 0 1 2 0 1 1 0 0 0 0 0 0 1 0 0 0 0 0 0 0 1 0 0 1 1 0 0 0 0 0 0 0 0 1 0 0 0 0 0 2 0 1 0 0 1 0 2 0 1 1 1 1 0 0 1 1 0 1 1 0 1 1 1 0 1 0 1 1 0 1 0 1 0 1 1 0 0 0 2 0 2 1 0 1 0 1 1 0 0 0 1 1 1 1 0 2 2 0 2 0 0 2 0 0 1 1 0 2 1 1 0 0 2 0 2 2 0 1 1 1 1 1 0 1 1 0 1 2 0 1 0 0 0 0 0 0 0 0 0 0 0 0 0 1 1 1 0 1 0 0 0 0 2 0 1 1 0 1 1 0 0 0 1 1 2 1 0 0 0 0 0 2 2 2 2 0 0 1 1 1 1 2 2 0 2 0 1 0 2 0 1 2 1 0 1 1 0 0 1 0 1 1 0 0 1 0 0 2 0 0 2 0 0 0 0 1 0 0 0 0 0 0 0 1 0 1 0 0 0 1 0 2 0 2 2 1 1 0 1 1 0 1 1 1 0 2 1 1 1 0 0 0 1 1 0 1 0 0 1 0 2 0 1 2 0 0 0 0 0 1 0 1 0 0 1 1 0 0 1
11 0 1 2 0 0 2 1 0 2 2 0 0 1 0 0 0 0 2 0 1 1 0 1 0 0 1 1 0 1 2 0 2 2 0 0 1 2 0 1 0 0 0 0 0 0 1 0 0 1 1 1 1 0 1 0 0 0 1 1 1 1 0 1 0 0 1 0 1 0 0 0 2 0 1 2 2 2 2 0 2 2 1 0 1 0 0 0 0 2 0 0 0 2 1 2 1 0 0 0 0 2 2 0 2 0 2 2 0 2 0 1 1 2 1 1 1 0 2 0 0 0 1 2 1 1 1 1 1 1 1 0 0 0 1 1 1 0 0 0 2 0 0 0 1 1 0 0 0 0 0 0 0 0 1 0 0 1 0 0 1 1 2 2 1 0 0 0 0 2 0 0 0 2 1 0 2 0 0 0 0 0 1 1 0 0 1 2 0 0 1 1 1 0 1 0 0 0 0 0 0 0 0 1 2 0 1 1 1 0 0 0 0 0 0 0 0 0 0 0 0 1 2 2 0 1 1 2 0 0 0 0 0 0 0 0 0 1 2 0 0 1 1 0 0 1 0 0 0 0 0 0 0 0 0 0 0 0 0 0 0 0 0 0 0 0 0 1 1 1 0 1 1 1 0 0 0 1 1 1 1 1 1 0 0 0 0 1 2 2 0 1 1 2 2 0 1 0 0 0 0 0 1 1 1 0 0 0 1 0 0 1 2 1 0 0 1 0 0 0 0 0 0 1 1 0 1 0 0 0 0 2 0 1 0 1 0 1 1 1 1 0 2 0 0 1 1 0 2 0 1 0 2 0 2 0 0 0 0 1 1 1 2 0 2 0 0 2 2 0 0 0 1 1 0 0 1 2 0 2 0 1 0 0 0 0 0 0 0 0 0 0 0 0 2 0 0 1 1 1 0 1 0 1 1 0 0 0 0 0 0 1 0 0 0 0 2 0 0 0 0 1 0 1 0 0 0 0 0 0 2 0 2 0 0 2 0 0 0 1 1 1 0 0 1 2 1 0 0 0 0 1 0 2 1 1 1 1 2 0 1 2 0 1 1 2 2 2 1 1 1 0 2 2 0 0 0 0 2 1 0 0 0 0 0 1 0 2 2 1 1 2 0 1 1 1 1 2 2 0 2 2 0 2 0 2 0 2 2 0 0 0 1 0 0 1 0 0 0 1 1 2 2 2 1 2 0 0 1 1 0 0 1 1 0 2 2 0 0 0 1 0 1 0 0 0 0 1 1 0 0 1 1 2 0 1 0 1 0 1 0 1 0 0 0 1 1 2 0 1 0 0 1 0 0 0 1 1 1 2 0 0 1 1 0 0 1 1 0 0 0 1 1 0 0 0 0 1 1 1 1 1 1 2 0 0 2 0 1 0 1 0 1 2 0 2 2 0 0 1 1 1 0 0 0 1 1 1 0 0 0 1 0 0 1 2 2 0 2 0 0 0 1 2 2 0 1 0 0 0 0 2 1 1 1 2 2 2 1 0 0 0 0 1 0 0 1 2 1 0 0 0 0 1 1 2 1 1 2 0 0 0 1 2 1 1 0 2 1 0 1 0 1 1 0 0 2 2 0 1 1 0 0 0 0 1 0 1 1 0 1 1 0 0 0 0 0 1 0 1 0 1 2 0 2 0 0 0 0 0 0 0 0 0 0 0 0 1 1 2 1 1 0 0 0 1 0 0 0 0 0 1 0 0 0 0 1 0 2 2 0 0 2 2 0 0 1 2 1 2 0 0 1 0 0 2 0 1 1 1 1 1 0 0 1 0 1 2 0 2 0 2 0 1 1 0 0 2 0 0 0 2 0 1 0 0 1 1 0 2 0 0 1 1 0 0 2 1 1 1 1 1 0 0 1 0 0 1 1 0 1 0 0 0 0 1 1 1 2 1 1 1 1 0 1 0 1 1 1 0 1 0 0 0 0 0 0 0 0 0 2 2 0 0 1 0 1 1 2 0 1 0 0 1 0 1 0 1 2 2 2 2 0 0 0 0 0 1 0 0 2 0 1 0 2 2 2 1 0 0 0 1 2 2 0 0 2 0 1 1 1 0 1 0 0 2 0 0 1 1 0 1 0 1 2 0 1 1 0 0 1 1 0 2 0 0 0 0 1 2 1 1 2 1 1 2 2 0 0 0 1 1 2 0 0 0 0 1 1 0 1 1 2 0 0 0 0 0 1 0 0 0 1 0 1 1 0 1 1 1 1 1 0 1 0 0 0 0 1 0 1 0 0 0 0 0 0 0 0 0 1 1
12 1 0 2 0 0 1 1 0 0 0 0 2 1 0 0 0 0 1 1 1 1 0 0 0 0 1 2 0 0 2 1 0 1 1 0 2 1 0 0 1 0 0 1 2 1 0 0 0 0 0 0 0 0 2 1 0 0 1 1 0 0 0 1 1 0 0 0 1 0 0 1 2 0 2 2 2 1 2 0 1 1 1 1 2 0 0 0 0 2 0 0 1 0 1 1 1 1 1 1 1 2 1 1 2 0 2 2 0 2 0 2 0 2 0 0 0 0 0 2 2 0 2 1 0 1 1 1 1 1 0 0 0 0 0 0 0 0 2 0 1 0 1 0 0 0 0 0 0 1 0 0 0 0 0 0 0 1 0 0 0 1 1 0 0 2 1 0 1 1 0 1 1 1 1 0 0 0 0 1 1 0 0 0 0 0 2 2 1 1 1 1 1 0 1 0 1 0 0 0 0 0 0 0 1 0 1 0 0 0 2 0 1 0 0 1 2 0 2 1 1 1 2 2 0 1 1 1 0 0 1 1 0 0 0 0 0 2 2 0 0 0 2 1 0 1 0 0 0 0 0 0 0 0 0 2 0 0 1 1 1 1 0 0 0 0 1 1 1 1 1 1 1 1 0 0 0 2 2 2 2 2 0 0 1 1 1 1 0 2 1 1 1 2 1 1 0 0 0 0 1 0 1 1 1 1 0 0 0 0 0 2 2 2 1 0 2 0 0 0 0 1 0 1 1 0 0 0 1 1 0 1 0 2 0 0 0 2 0 2 1 1 1 0 1 0 2 0 1 1 0 0 2 1 0 0 1 2 0 1 0 0 1 0 1 0 0 2 2 0 0 0 1 2 1 1 1 1 0 2 0 1 1 0 0 0 0 0 0 1 0 0 1 0 2 0 2 2 0 0 0 0 0 1 0 1 0 0 0 0 0 0 2 0 2 2 0 0 0 0 0 1 0 1 0 2 1 0 0 0 1 0 1 1 0 1 0 1 0 0 1 1 0 1 1 1 1 2 2 0 0 0 0 2 0 0 0 2 1 1 2 1 0 0 0 0 0 1 2 0 0 0 1 1 1 1 1 0 2 0 0 0 0 0 0 2 0 2 2 1 1 2 0 2 1 0 0 1 1 0 1 1 1 1 1 1 1 0 1 1 1 0 0 1 0 0 0 0 1 2 2 0 1 1 0 1 1 0 2 2 0 0 0 0 0 0 2 0 1 2 1 1 1 1 1 1 0 0 2 1 0 1 0 1 1 0 1 0 0 0 0 1 0 0 0 0 0 1 0 1 1 1 2 0 0 0 2 2 2 0 0 0 1 1 0 1 0 1 1 1 0 0 1 0 1 2 0 0 0 0 0 2 0 0 0 2 0 0 1 1 0 0 0 0 1 0 1 0 0 0 0 0 0 1 0 1 1 1 0 0 0 0 1 0 2 1 2 0 2 0 1 1 0 1 1 0 2 1 1 0 1 1 0 0 1 2 2 2 2 1 1 0 0 0 0 2 1 2 1 0 0 2 0 1 1 1 1 1 1 1 0 0 0 1 0 0 1 2 0 0 2 0 0 2 2 0 2 0 0 0 0 0 1 0 1 2 1 1 1 0 1 0 0 1 0 1 0 1 0 0 0 1 0 0 1 2 0 1 0 0 0 0 0 0 0 0 1 0 1 1 0 0 0 1 0 0 0 0 2 1 1 2 0 0 0 2 0 0 1 0 0 0 2 1 0 0 0 1 1 2 0 0 1 1 1 2 0 1 2 0 2 2 1 1 1 1 0 2 0 2 0 1 1 0 1 0 1 0 0 0 0 1 0 1 0 0 2 0 1 1 0 0 1 1 1 0 2 2 1 1 0 1 0 2 2 0 0 1 0 1 0 0 1 1 1 2 0 0 0 0 0 0 1 0 1 0 0 0 0 0 2 0 0 0 0 0 0 1 0 0 0 2 1 0 0 0 0 0 1 0 0 0 0 2 0 2 0 0 1 1 2 2 0 0 0 0 0 2 0 0 2 0 1 1 1 1 1 2 0 0 0 1 2 2 2 1 0 2 0 0 0 0 1 0 1 1 0 1 1 0 0 1 0 1 1 0 1 1 1 0 1 0 0 1 1 0 0 2 2 0 0 0 1 0 0 1 2 1 0 0 0 0 2 0 0 0 0 2 2 2 0 0 1 0 0 0 0 0 2 0 0 1 0 0 0 1 2 1 1 0 1 1 0 1 0 0 1 0 1 0 1 0 0 0 0 0 0 0 1 0 0 0
13 1 0 1 0 0 1 2 0 0 0 1 1 2 0 0 0 0 1 1 1 1 0 1 0 0 0 2 0 0 2 0 2 2 0 0 1 1 1 0 0 0 0 1 2 1 0 0 0 1 0 1 1 0 1 0 0 1 0 1 0 1 0 1 1 0 2 0 2 2 2 0 2 0 2 2 2 1 2 0 2 2 2 1 2 0 0 0 0 2 1 1 0 2 1 1 1 1 1 1 1 2 0 1 2 1 1 1 1 1 0 2 0 1 0 1 0 0 1 0 0 0 2 2 0 2 2 1 2 2 0 0 0 0 0 0 0 0 1 1 0 0 0 0 2 1 0 0 0 0 0 0 0 0 1 0 2 1 0 0 0 1 1 1 0 0 0 0 0 1 0 0 0 2 2 0 1 0 1 0 0 1 0 0 1 1 1 1 0 0 0 1 2 0 2 0 2 0 0 0 0 1 0 1 2 0 1 2 0 0 1 1 1 0 0 0 0 1 1 0 1 1 1 1 0 0 0 1 0 0 0 0 1 1 0 0 0 2 2 0 0 0 2 0 0 0 0 0 1 1 1 1 0 0 0 1 2 0 0 0 0 0 0 0 1 0 0 1 1 1 0 0 1 1 0 0 1 1 2 0 0 1 2 0 1 1 2 1 1 2 0 2 0 2 1 0 1 0 0 0 1 0 1 1 1 1 1 0 0 1 0 1 2 2 1 0 1 1 1 0 0 2 1 1 1 0 0 0 1 0 0 1 1 1 0 0 0 1 1 1 2 1 1 0 0 1 1 0 2 2 1 1 1 1 0 1 2 1 0 2 0 0 1 0 1 0 0 2 1 1 1 1 0 2 0 1 0 1 0 2 0 1 1 0 1 0 0 0 0 0 0 0 0 1 2 0 1 0 1 1 0 1 0 2 0 0 0 1 0 1 1 1 1 1 1 1 1 0 0 0 1 2 1 1 2 2 1 0 0 1 0 0 0 2 1 1 0 0 0 1 2 0 1 1 0 2 2 1 1 0 0 0 0 2 0 0 0 2 0 2 2 2 1 0 0 1 1 1 2 1 1 1 1 1 2 0 1 0 0 0 1 0 0 0 0 0 0 1 2 0 2 2 1 0 0 0 0 2 0 0 0 0 1 0 2 0 2 0 0 1 0 0 2 0 0 0 0 1 1 2 2 0 2 2 1 2 1 1 1 2 0 1 2 0 0 1 1 0 1 2 1 1 2 2 1 2 0 0 2 1 0 1 1 2 1 0 0 0 1 0 0 0 0 0 0 0 0 2 2 0 0 2 1 0 0 0 1 2 2 2 0 1 2 2 0 1 2 2 2 2 1 0 0 1 1 1 1 0 0 0 0 2 0 1 1 1 1 0 2 0 0 0 0 0 2 0 0 0 0 0 0 0 0 0 0 0 2 2 0 0 0 2 1 0 2 0 2 0 2 0 0 1 0 1 1 0 2 0 0 0 0 2 0 1 0 1 1 2 2 0 0 0 0 1 1 0 0 2 0 1 1 1 1 0 1 0 1 1 2 0 0 0 0 1 0 1 1 1 2 1 0 1 1 2 1 0 2 1 0 0 0 0 0 0 1 2 0 2 2 0 0 0 0 0 0 0 0 0 1 0 0 0 1 0 1 0 0 1 1 0 0 0 1 0 0 1 1 0 0 0 0 0 0 0 0 0 0 0 0 0 0 0 0 0 0 1 0 0 0 0 0 0 2 2 0 0 2 0 1 1 1 1 2 1 1 0 0 1 0 1 2 1 0 1 1 1 0 1 0 1 1 0 1 1 1 0 0 1 0 0 0 1 0 2 1 0 1 0 0 2 0 0 1 0 0 1 1 2 2 1 1 1 1 0 0 0 0 2 0 0 0 0 0 1 1 2 0 1 0 0 0 0 1 1 1 0 1 1 1 0 2 1 2 0 0 0 0 0 0 0 2 2 0 0 0 0 1 1 2 0 1 0 0 0 0 2 0 0 1 0 2 1 0 0 0 0 0 1 0 0 1 1 0 0 2 1 1 2 0 1 0 1 1 1 2 1 0 2 0 0 0 0 1 0 1 1 0 1 2 1 0 2 1 2 0 0 1 1 1 1 2 0 1 2 0 1 1 1 1 0 0 0 1 2 1 1 2 1 0 0 1 0 1 0 1 0 2 1 0 1 1 1 0 0 1 1 1 0 1 0 0 1 0 0 0 1 1 2 2 0 0 2 0 2 0 1 1 1 1 0 1 0 0 1 1 0 1 1 1 0 0 1
14 1 0 1 0 0 0 0 0 2 2 0 0 1 0 0 0 0 1 1 1 0 1 0 0 0 0 2 0 0 2 1 1 1 1 1 2 2 1 0 0 0 0 1 1 1 1 0 0 0 0 0 1 0 1 0 0 1 0 0 1 2 0 1 0 2 0 0 1 0 0 1 2 1 1 2 2 2 2 1 1 2 2 2 2 0 0 1 0 2 0 1 1 1 0 1 0 0 0 0 0 2 0 0 2 1 2 2 0 2 0 2 0 2 0 0 0 0 0 2 2 0 2 1 0 1 1 1 1 1 0 1 0 0 0 0 0 0 0 1 0 0 0 0 0 0 0 0 0 0 0 0 0 0 0 0 0 0 0 1 0 1 2 2 0 2 1 1 0 1 0 1 0 2 1 1 1 0 0 1 1 1 0 0 1 1 0 1 0 0 2 0 0 0 0 0 0 0 0 0 0 0 1 0 2 0 1 1 2 0 2 0 1 0 0 0 0 0 1 0 0 1 1 2 1 1 1 2 0 0 0 0 1 1 1 0 0 2 2 0 0 0 0 0 0 1 1 0 0 0 0 0 0 1 1 1 0 0 0 0 0 0 0 0 1 0 1 0 2 1 0 0 1 1 0 0 0 0 2 0 0 1 2 2 2 2 2 2 0 2 0 0 0 2 2 0 1 2 0 1 1 0 0 0 0 0 0 1 1 0 0 0 2 2 1 0 1 0 0 0 1 0 2 2 1 0 0 0 1 1 0 2 0 1 0 0 0 1 1 0 0 0 1 0 1 0 2 0 2 0 2 0 2 1 1 0 1 0 0 1 0 0 2 2 2 1 0 2 2 0 0 0 0 2 0 0 2 1 0 2 2 1 1 0 0 0 0 0 0 0 0 0 1 0 2 0 1 0 0 0 0 0 2 2 0 1 1 1 1 0 0 1 1 0 1 2 1 1 0 0 1 2 0 1 0 0 0 0 0 0 0 0 0 0 2 0 0 1 0 1 1 1 0 0 0 0 2 2 2 0 0 1 0 2 1 1 1 1 2 1 1 2 1 0 0 1 1 2 1 1 0 0 2 2 0 1 0 1 2 0 0 0 0 0 1 2 1 2 2 1 1 2 0 1 0 0 0 0 1 1 1 1 2 0 2 1 2 1 1 1 0 0 1 1 0 0 1 0 0 2 2 0 2 2 0 2 1 0 1 1 0 0 0 0 2 0 1 0 1 2 1 1 1 1 1 2 0 0 2 0 1 0 1 2 0 1 0 0 1 0 1 0 1 1 1 0 0 2 1 1 1 1 0 0 0 0 0 1 1 2 0 1 1 1 0 1 1 1 1 1 0 0 2 0 0 0 1 0 0 1 0 1 0 1 0 1 0 0 1 1 0 0 0 0 2 0 0 0 0 0 0 0 1 1 1 0 1 0 0 0 1 0 1 0 2 1 2 0 2 0 0 0 0 1 2 0 2 0 1 0 0 2 0 0 0 2 2 2 2 0 0 0 2 0 2 0 0 1 0 0 1 0 0 0 0 1 1 1 1 0 0 0 1 1 0 2 0 2 0 2 0 2 0 1 0 0 1 2 1 1 0 0 1 0 1 1 2 1 1 0 2 0 0 1 0 0 0 1 1 0 0 0 0 0 2 2 0 2 2 0 0 0 0 0 0 0 0 0 1 1 1 1 0 1 0 1 1 0 0 0 0 0 0 1 0 2 1 0 0 0 1 1 1 1 0 0 1 1 0 2 0 1 2 0 0 1 0 2 0 2 1 0 0 1 1 1 0 2 1 2 0 2 2 0 2 0 0 1 0 0 0 2 0 2 1 0 0 1 0 2 1 1 0 0 0 0 0 1 2 0 0 0 1 0 2 0 0 1 1 0 2 2 0 1 0 2 0 1 1 0 0 0 1 1 1 0 1 1 1 0 1 0 0 0 0 0 0 0 0 0 2 2 0 0 0 0 1 0 1 0 1 0 0 0 0 1 0 2 1 1 1 1 0 0 0 0 0 0 0 0 2 0 0 0 2 2 2 2 0 1 0 0 1 1 1 1 1 2 0 1 0 2 2 0 2 0 0 0 1 1 0 1 0 1 1 0 1 0 0 0 2 0 1 1 0 1 2 2 2 0 0 0 2 2 2 0 1 0 1 0 1 0 2 1 0 0 1 2 1 2 0 1 1 0 0 0 0 0 0 0 2 0 0 0 1 0 0 0 1 0 1 1 0 0 0 0 0 1 0 0 0 1 0 0 0 0 1 0 0 0 0 1
15 0 1 1 0 0 1 1 0 1 1 0 0 0 0 0 0 0 0 2 1 1 1 0 0 0 0 1 1 1 1 2 0 0 1 1 2 2 1 0 0 0 0 0 1 0 0 1 0 2 1 2 1 0 1 1 0 0 2 0 0 1 0 1 0 1 1 1 2 1 0 1 2 1 1 2 1 1 2 0 1 1 1 1 2 0 0 1 1 1 0 1 0 1 1 1 1 1 0 0 0 1 0 0 1 2 1 1 2 1 0 1 0 1 0 0 0 0 0 2 2 0 2 1 0 0 0 2 2 2 1 0 1 0 0 0 1 0 0 2 2 0 0 0 2 2 0 0 0 1 0 0 0 0 0 0 0 1 0 0 0 1 1 2 0 2 1 0 0 2 0 0 1 1 0 0 2 0 0 1 1 0 1 1 0 0 1 2 1 0 1 0 1 1 0 0 0 0 0 0 0 1 1 0 2 0 2 1 0 0 1 0 1 1 0 0 0 0 0 1 0 0 2 2 0 0 0 1 0 0 0 0 1 1 1 0 1 2 2 0 0 0 1 1 0 1 0 0 0 0 0 0 0 1 1 1 1 0 0 0 0 0 0 1 0 0 0 0 2 0 1 0 2 2 0 0 0 0 1 0 0 1 1 0 2 0 1 1 1 1 0 1 1 2 2 0 1 1 1 0 1 0 1 1 1 0 0 1 1 0 1 2 1 1 2 0 2 0 1 0 0 1 1 2 0 0 1 0 2 0 0 0 0 1 0 0 0 1 1 1 1 1 1 0 0 0 2 0 0 2 0 0 2 1 0 0 1 0 0 1 1 1 0 0 0 0 0 2 2 0 0 0 0 2 0 1 2 2 0 2 0 0 0 2 2 0 0 0 0 1 1 1 0 0 1 1 1 0 1 1 0 2 1 1 0 0 1 1 0 1 1 1 1 0 1 1 1 0 1 0 0 1 1 1 0 1 0 1 1 1 1 0 1 0 1 2 0 0 0 0 2 0 0 1 1 2 1 0 1 1 0 0 0 2 1 1 1 2 1 0 1 2 0 0 0 0 0 1 2 1 1 1 2 2 0 0 1 0 2 2 2 1 0 0 0 2 0 0 1 0 1 1 0 1 1 0 0 0 0 2 2 1 1 1 1 1 1 1 1 0 1 1 1 0 0 0 0 0 0 2 2 0 0 0 0 0 0 1 1 1 0 0 2 1 2 0 1 1 0 1 0 0 2 1 0 1 0 0 2 0 1 0 1 2 0 1 0 0 1 1 1 0 1 1 0 0 0 2 0 1 0 0 1 0 1 1 1 2 2 1 1 0 1 1 0 1 0 1 1 1 0 0 2 0 1 0 0 0 0 0 0 2 0 2 0 0 2 0 1 2 0 0 0 0 2 0 0 0 1 0 0 0 0 0 0 1 1 1 0 0 1 0 0 0 2 0 2 0 2 0 0 0 0 0 1 0 2 0 1 0 0 2 1 1 0 1 2 2 2 0 0 0 1 1 1 1 0 2 0 0 2 0 0 1 1 1 1 1 0 1 1 1 0 1 0 1 1 2 1 0 2 0 0 1 0 0 1 2 1 2 1 0 0 0 0 1 1 0 1 1 1 1 0 2 1 0 0 1 1 0 0 1 0 0 0 2 0 1 1 0 0 0 0 0 0 0 1 0 0 0 0 0 0 0 0 1 0 0 0 0 0 0 0 0 0 0 0 0 1 0 0 0 2 1 0 0 0 2 1 2 0 0 1 1 1 1 0 0 2 0 2 2 1 0 0 1 1 2 0 2 0 1 2 0 1 0 0 1 0 0 1 1 0 2 0 0 2 1 0 2 0 0 1 1 1 0 1 2 2 2 1 1 0 1 2 0 0 1 0 0 0 0 0 2 2 2 0 1 1 0 0 1 0 0 0 0 1 1 1 0 1 0 2 0 1 0 2 0 1 0 1 2 0 0 0 1 0 1 2 0 1 0 0 0 0 1 0 0 2 1 1 1 1 0 1 2 1 1 0 0 1 0 1 0 2 2 2 2 0 0 0 2 2 2 1 1 0 2 1 2 2 0 0 0 0 2 0 2 2 0 1 1 0 0 1 0 0 2 0 0 2 1 1 2 0 1 1 0 1 2 1 1 1 0 0 0 1 1 1 1 0 0 1 0 1 0 1 1 1 1 0 1 2 0 1 1 1 1 1 0 1 0 0 0 0 0 1 1 1 0 0 2 1 0 0 1 1 0 0 0 0 1 0 0 1 0 0 2 2 0 2 0
16 1 0 1 0 0 1 1 0 1 1 0 1 1 0 0 0 0 0 2 0 0 0 0 0 0 0 1 0 2 2 0 0 1 1 0 2 0 0 0 1 0 0 0 2 1 1 0 1 1 0 1 0 0 2 2 0 0 2 0 1 1 0 2 0 0 2 0 0 0 0 0 2 0 1 2 2 2 2 0 2 2 1 1 2 0 0 2 2 2 0 1 0 2 0 1 0 2 2 2 2 2 1 1 2 0 2 1 1 1 0 2 0 1 0 0 0 0 2 1 1 0 2 2 0 2 2 0 0 0 1 0 0 0 0 1 1 1 0 0 1 0 0 0 0 0 1 0 0 1 0 0 0 1 0 0 0 2 0 0 0 0 1 2 1 2 2 0 0 2 0 0 1 1 0 0 2 0 0 0 0 0 1 1 1 1 1 2 1 0 1 0 2 0 2 0 2 0 0 0 0 0 0 0 2 1 1 0 0 0 2 0 0 1 0 0 0 0 1 0 1 1 2 2 0 0 0 1 0 0 0 0 0 0 0 0 0 2 2 0 0 0 2 0 0 1 0 0 0 0 0 0 0 0 0 1 0 0 0 1 1 1 0 0 1 0 0 1 0 0 1 1 1 1 0 0 0 1 1 0 0 2 1 0 0 0 0 0 0 1 1 0 0 2 2 0 1 0 0 0 2 1 0 0 0 0 1 0 1 0 0 0 2 2 2 1 2 1 1 0 0 0 1 2 0 0 1 0 2 0 0 1 1 1 0 0 0 1 1 2 1 2 2 0 0 1 1 0 2 2 2 0 2 1 1 0 2 0 0 0 1 1 2 0 2 2 0 2 1 0 1 1 0 2 0 0 0 1 0 2 1 1 1 0 0 0 0 0 0 0 0 0 1 0 2 0 1 0 1 1 0 1 1 1 0 1 0 0 0 0 0 0 0 0 0 2 0 2 0 0 0 2 0 1 0 2 2 0 0 1 1 0 0 2 2 1 0 1 0 0 2 0 0 1 1 2 2 1 1 0 0 0 0 1 1 0 1 2 1 1 1 1 0 1 2 2 2 1 2 1 2 1 2 2 2 0 0 0 2 2 1 1 0 0 1 2 1 1 2 0 2 2 0 1 0 1 1 0 0 1 2 2 1 1 1 1 1 1 0 2 0 0 1 0 1 0 0 1 0 1 1 1 1 1 0 1 1 1 0 2 0 1 1 0 1 0 0 0 0 1 1 1 1 0 0 2 0 0 2 1 0 1 0 0 2 0 2 0 1 0 1 1 0 0 1 1 1 1 1 1 1 1 0 0 0 1 1 1 1 2 0 1 1 1 0 0 1 2 2 2 0 0 1 0 0 0 0 0 1 0 0 2 1 1 0 1 1 0 1 2 1 1 0 1 1 0 0 0 0 0 0 0 1 1 1 0 2 1 0 0 0 0 0 0 0 0 2 1 1 1 1 0 1 1 2 0 1 0 2 0 0 1 1 1 1 1 2 2 2 0 0 0 1 0 1 1 0 1 0 0 0 0 0 0 0 2 2 2 1 1 0 0 2 2 0 2 0 1 1 1 0 1 0 0 0 0 0 2 1 1 0 1 1 0 1 1 1 1 1 0 1 1 0 1 0 0 0 1 1 0 0 0 2 1 0 1 1 1 1 0 0 0 0 1 0 0 2 0 0 0 0 0 0 0 0 0 0 2 0 0 0 1 0 0 0 0 0 0 1 0 0 0 2 1 0 1 1 1 1 2 0 0 2 1 1 0 0 1 1 2 2 0 0 0 1 1 0 1 1 1 1 1 1 1 1 1 0 0 0 0 0 1 0 2 1 1 1 0 1 2 0 0 0 2 2 0 2 2 1 0 0 0 2 0 2 0 0 1 1 0 1 0 0 0 0 1 0 1 0 0 0 0 2 0 2 2 2 0 0 1 1 0 1 0 0 0 0 0 0 1 0 2 1 0 0 2 0 0 1 0 0 0 0 0 0 1 0 0 2 2 2 2 0 0 0 1 1 2 1 1 1 0 0 0 2 2 2 2 0 0 0 2 0 0 2 2 0 2 0 0 0 1 0 0 1 1 0 0 2 2 0 2 0 2 0 0 0 0 0 0 2 0 0 1 1 0 0 1 1 0 0 0 2 1 1 0 0 0 0 1 1 1 1 0 1 0 1 1 1 1 0 0 1 0 2 2 2 0 1 0 0 0 0 0 0 0 0 1 1 0 0 1 0 1 0 0 0 0 0 0 0 0 0 0 1 0 0 0 2 0 0 0
17 1 0 2 0 0 2 2 1 0 1 0 0 1 0 0 0 0 1 0 1 1 1 0 0 0 1 1 0 0 1 0 1 1 0 0 1 1 1 0 0 0 0 0 1 1 0 0 0 0 0 0 0 0 2 0 0 0 1 0 0 2 1 1 0 0 0 0 0 0 0 1 2 0 2 2 2 0 2 0 0 1 2 1 2 0 0 0 0 1 0 0 1 1 0 0 0 0 0 0 0 2 1 0 2 0 2 2 1 2 0 1 2 2 2 2 2 0 1 1 1 0 2 2 0 2 2 0 2 2 0 0 0 0 1 0 1 0 1 0 2 0 0 0 2 2 2 0 0 2 0 0 0 1 0 0 0 0 0 0 0 1 2 2 2 2 2 0 1 1 0 0 0 2 1 1 1 1 0 0 0 1 1 1 0 0 2 2 1 1 1 1 1 0 1 0 0 0 0 0 0 0 0 1 2 0 1 1 2 0 2 0 1 1 0 0 0 1 2 1 0 0 2 2 0 0 0 1 1 1 1 0 0 0 0 0 0 2 2 0 0 0 2 0 0 0 0 0 1 1 1 1 0 1 1 1 1 1 0 0 0 0 0 0 1 0 2 1 1 1 0 2 1 1 1 0 1 0 1 0 0 1 1 0 2 0 0 2 1 2 0 0 0 2 2 0 2 1 0 1 1 0 1 1 1 0 0 2 2 0 0 2 2 1 1 0 1 0 1 0 1 1 1 2 1 0 1 0 0 0 0 1 0 0 0 1 1 1 1 1 1 1 1 0 0 1 1 0 1 1 1 0 1 1 0 1 1 0 0 2 0 0 2 0 2 0 0 1 2 0 0 0 0 2 0 1 1 2 1 1 1 2 1 0 0 0 0 1 1 1 0 2 1 0 1 1 0 1 1 1 0 1 1 2 1 0 1 2 0 0 0 0 0 1 1 1 1 0 1 0 1 0 0 2 2 1 1 0 0 0 1 0 1 0 0 1 0 0 0 0 1 2 0 0 0 0 2 0 1 0 0 0 0 2 2 2 2 2 1 1 2 1 1 0 1 2 2 2 1 0 2 0 2 2 1 1 0 0 0 0 0 0 0 0 1 1 1 0 1 0 0 1 1 2 1 1 1 1 1 1 2 0 1 0 2 0 2 1 1 0 0 0 1 1 0 0 1 0 0 2 2 0 1 1 0 2 0 2 0 2 0 2 0 0 1 0 1 0 0 2 0 0 1 0 0 2 0 0 2 0 1 0 0 1 1 0 1 0 0 1 0 0 1 0 1 0 0 0 0 0 0 1 0 0 0 0 0 2 2 2 0 0 1 1 0 0 1 0 0 0 0 1 0 0 0 0 0 1 1 2 1 0 0 2 0 0 1 0 1 0 1 1 0 2 0 2 0 0 0 1 0 1 0 0 0 0 1 0 1 1 0 0 0 0 1 1 1 0 2 0 1 1 0 1 2 0 1 0 2 0 1 1 2 2 0 2 0 2 1 0 0 0 1 0 1 2 0 2 0 1 0 1 0 0 0 2 2 1 0 1 0 1 0 0 0 0 1 2 1 0 2 0 0 1 0 0 1 2 2 2 1 0 0 0 2 2 0 2 2 1 1 1 0 0 0 1 0 1 1 0 0 0 0 1 0 2 1 0 0 0 0 0 0 0 1 0 1 0 1 1 0 2 1 1 0 1 0 0 0 0 0 0 1 0 1 1 0 0 0 0 1 1 2 2 0 0 1 2 2 2 0 0 2 0 0 1 0 2 0 2 1 0 1 0 0 2 0 2 0 2 0 1 0 1 1 0 0 0 0 2 0 2 0 1 1 1 0 0 1 2 0 0 1 0 0 0 2 1 2 1 0 2 0 1 2 0 0 1 0 0 0 0 1 1 1 2 0 1 0 0 0 0 1 1 1 0 1 1 1 0 2 1 2 0 0 2 2 0 0 0 1 1 0 0 0 0 0 0 1 0 1 0 0 0 0 1 1 1 2 1 1 1 0 0 0 2 2 2 0 0 2 0 1 0 2 2 2 2 0 0 0 0 2 2 1 0 0 1 1 2 1 1 0 0 0 1 0 0 1 1 0 1 0 1 1 0 2 0 0 0 1 1 0 1 1 1 1 1 1 0 1 1 2 1 0 1 2 0 0 1 0 0 2 0 2 0 2 2 1 2 0 0 1 0 0 0 0 0 1 0 1 0 0 0 0 2 2 0 0 1 1 0 0 1 0 0 1 1 1 1 1 0 0 0 0 1 0 1 1 0 0 2
18 1 1 1 0 0 2 0 0 1 1 1 0 0 0 0 0 0 1 1 0 0 0 0 0 0 1 2 0 0 2 2 1 1 0 0 1 2 0 0 0 0 0 0 1 0 1 0 0 1 1 1 0 1 0 2 0 0 0 0 1 1 0 2 0 2 0 0 1 1 1 1 2 0 1 2 2 2 2 0 2 2 2 0 0 0 0 0 0 2 0 1 2 2 0 2 0 1 1 1 2 2 0 2 2 0 2 2 0 2 0 1 0 0 0 0 0 0 2 2 2 1 2 1 0 1 1 1 2 1 1 0 0 0 1 1 0 0 0 2 0 0 0 0 1 0 0 0 0 1 0 0 0 0 1 0 0 0 0 0 1 0 0 2 0 1 1 0 1 1 0 0 0 2 1 0 2 0 1 0 1 1 1 1 0 0 2 1 1 0 1 0 1 0 2 0 0 0 0 0 0 0 1 0 2 0 1 1 0 0 1 0 1 0 0 0 0 0 1 1 1 1 2 1 1 0 0 0 0 0 1 1 2 2 1 0 1 2 2 0 0 0 1 0 0 1 0 0 1 0 0 0 0 0 0 0 0 2 0 1 1 1 0 0 1 0 1 1 0 0 1 1 0 0 0 0 0 1 2 1 1 1 2 1 2 2 2 0 0 1 0 2 1 2 2 0 0 0 0 0 0 0 0 0 0 1 1 0 0 0 0 1 2 2 1 1 2 1 1 0 0 0 1 1 0 0 1 0 1 0 0 2 1 2 0 0 0 1 1 0 0 0 2 0 0 1 2 0 1 2 0 1 1 0 1 1 1 1 0 0 0 0 2 2 2 1 0 2 1 1 1 1 1 2 1 0 0 0 0 2 1 1 2 0 0 1 2 1 1 0 0 0 0 1 1 1 1 1 0 0 0 0 0 2 1 0 0 0 1 0 0 1 0 0 0 1 1 0 1 0 0 1 0 2 2 2 1 0 0 1 0 1 1 0 1 2 0 0 0 0 2 0 0 0 0 1 2 2 2 0 0 1 0 1 1 0 1 0 1 0 1 2 1 0 0 1 1 2 2 1 2 2 0 0 2 0 0 0 2 0 1 0 0 0 1 2 1 2 2 1 1 2 0 1 0 0 0 1 1 1 1 1 2 0 2 0 2 1 1 0 0 0 1 0 1 0 0 1 0 1 1 1 2 2 1 2 0 0 0 0 1 0 0 0 0 0 1 1 0 1 0 0 2 2 2 1 0 2 0 0 0 0 0 1 1 0 1 0 1 1 0 0 0 0 0 0 0 1 0 1 1 1 1 0 1 1 1 1 1 2 0 0 1 1 0 1 1 2 2 2 0 1 0 0 0 1 0 0 0 0 0 1 0 2 0 0 1 0 1 2 0 0 0 1 0 1 1 0 0 0 0 0 0 0 0 0 1 1 0 0 0 0 0 0 2 1 2 0 1 1 0 0 0 1 2 1 2 1 2 0 0 0 0 0 0 2 1 2 2 0 0 0 2 0 1 1 0 1 0 1 0 1 1 0 0 2 2 0 1 0 2 1 0 1 0 1 0 0 2 0 2 0 1 1 0 0 2 2 1 1 0 0 0 0 2 2 1 2 2 0 1 1 0 1 1 0 0 0 1 0 0 0 0 0 1 2 0 2 2 0 0 0 0 0 0 0 1 0 0 0 0 0 0 0 0 0 0 1 1 1 1 1 1 0 0 0 0 0 1 0 0 0 2 2 0 0 1 1 1 2 0 0 2 0 0 0 0 2 0 2 0 0 1 0 1 0 0 2 1 2 0 1 2 0 1 1 0 1 0 0 0 2 0 2 0 0 1 1 0 2 0 0 0 0 0 1 1 2 2 1 0 2 1 1 1 0 0 2 0 0 0 0 2 0 0 2 0 0 0 0 0 0 0 0 0 0 0 0 0 0 2 0 0 0 0 0 0 1 0 0 1 2 1 0 0 2 0 0 2 0 1 0 0 0 0 2 0 0 2 1 2 1 0 0 0 0 0 2 1 0 2 0 0 0 1 1 1 2 0 0 0 1 2 2 1 0 1 1 0 1 0 0 0 0 0 2 0 0 2 2 0 2 1 1 1 0 1 0 0 0 2 1 0 1 1 1 1 0 1 0 1 1 2 1 1 0 2 1 0 2 0 0 2 1 1 0 2 2 0 0 0 0 2 0 2 2 2 0 2 0 0 1 0 0 0 1 1 2 2 0 0 1 0 2 0 0 1 1 0 1 0 0 0 1 0 1 0 0 0 0 1 0
19 1 0 2 0 0 2 1 0 1 1 0 1 1 0 0 0 0 1 1 1 1 0 0 0 0 0 2 1 1 2 1 1 1 1 1 2 2 0 0 0 0 0 2 2 1 0 0 1 1 0 1 0 0 2 2 0 0 1 0 0 1 0 2 1 1 1 0 1 1 2 1 1 0 2 1 1 2 2 1 1 2 1 0 1 0 0 0 0 2 0 0 0 2 1 1 1 1 1 1 1 2 0 0 2 2 2 1 1 1 0 2 0 1 1 1 1 0 0 2 2 0 1 2 0 1 1 1 2 2 0 1 0 0 0 0 0 0 1 0 0 0 0 0 2 2 0 0 0 0 0 0 0 0 0 0 0 0 0 0 2 0 1 2 1 2 2 1 0 1 1 0 2 0 1 0 1 0 1 0 0 1 1 1 0 0 2 1 0 0 2 1 1 1 0 1 2 0 0 1 0 1 0 0 2 0 1 1 0 0 2 0 0 0 0 2 1 0 2 1 0 0 2 2 0 1 1 2 0 0 0 0 0 0 0 0 0 2 2 0 0 0 1 0 0 1 1 0 1 1 1 1 0 0 0 1 0 0 0 0 0 0 0 0 1 0 0 0 2 1 1 1 1 1 0 0 0 1 2 1 1 1 1 0 1 0 1 1 1 1 0 0 0 2 1 1 0 1 1 0 0 0 1 1 1 0 1 2 1 0 0 2 2 0 0 1 2 0 0 0 0 1 1 0 1 0 1 0 0 1 0 1 0 1 0 0 0 1 1 1 2 1 2 0 0 1 1 1 2 2 1 1 1 2 0 0 2 1 0 2 0 0 1 1 1 2 0 2 2 0 0 0 2 1 0 2 2 0 0 2 1 1 2 0 0 0 0 0 1 0 1 1 0 0 2 0 0 1 0 0 0 1 2 2 0 1 1 2 0 0 0 1 0 0 0 2 0 0 0 1 0 1 1 1 1 2 1 0 0 1 1 1 0 2 1 1 0 0 0 0 2 1 0 0 0 0 0 0 2 0 0 0 0 1 2 1 2 1 0 0 0 0 0 0 1 1 1 1 1 0 1 0 1 1 1 0 1 1 2 0 0 0 0 0 1 2 1 1 2 2 1 1 0 1 1 2 2 1 0 1 1 0 1 1 1 1 2 2 2 1 0 0 2 1 1 0 1 0 0 0 0 2 2 2 0 1 1 0 1 1 0 0 0 0 1 1 1 0 0 1 1 1 1 2 2 0 0 1 1 0 0 0 2 1 1 0 1 2 0 0 0 0 0 2 0 1 1 1 1 1 1 1 0 0 0 0 0 1 1 1 0 0 2 1 1 1 2 2 1 2 0 1 1 0 0 1 0 0 0 0 0 1 0 1 0 1 1 0 2 0 0 0 0 1 1 1 0 0 0 0 0 0 0 0 0 0 1 1 0 0 1 1 0 0 1 1 2 0 2 0 1 1 1 1 1 0 1 0 1 0 0 2 0 0 0 2 1 2 2 0 0 0 2 0 1 1 0 2 0 1 1 1 0 0 1 1 2 0 2 0 1 1 0 1 0 1 1 0 2 0 2 0 0 1 1 0 1 2 1 1 0 1 1 0 1 0 2 1 2 0 0 0 0 0 0 0 0 1 1 0 0 0 0 0 1 1 0 1 1 0 1 1 0 0 0 0 0 1 1 2 1 1 0 0 0 1 0 1 0 0 0 0 0 0 0 1 1 0 1 1 0 0 1 0 0 0 0 1 1 2 0 0 0 1 1 2 0 2 0 2 0 0 2 0 0 1 1 1 1 1 1 1 1 0 1 0 0 0 0 0 0 1 2 2 1 1 1 1 1 2 0 0 2 0 0 0 2 2 2 1 1 1 0 1 2 0 0 1 0 1 1 1 1 1 0 1 0 2 1 0 0 0 1 1 1 0 1 0 0 0 2 0 0 0 0 0 0 1 0 0 1 1 0 0 1 0 1 0 1 0 0 0 0 1 0 2 0 0 2 0 1 1 0 0 0 0 0 2 0 0 2 0 1 0 2 2 2 2 0 1 0 2 2 2 0 0 1 1 0 1 0 1 0 0 0 2 0 1 2 0 0 2 0 1 0 0 0 2 1 1 2 0 0 0 1 1 1 1 1 0 0 0 1 0 0 0 1 0 0 1 1 0 0 0 2 0 2 0 0 0 2 2 0 1 0 1 1 0 1 0 0 0 0 0 0 1 1 2 2 0 0 2 0 2 0 1 1 0 0 0 0 0 0 0 0 0 0 0 0 0 1 1
20 0 0 2 0 0 2 2 0 0 0 1 0 0 0 0 0 0 0 2 0 0 0 0 0 0 0 2 0 1 2 0 2 1 2 0 2 2 0 0 0 0 0 0 1 0 0 0 0 1 0 0 1 0 1 1 0 1 2 1 1 1 1 1 1 0 1 0 2 1 0 2 2 0 0 2 2 2 2 0 2 2 2 2 2 0 0 0 0 2 0 0 1 1 0 1 0 2 0 0 0 0 0 1 2 0 2 2 0 2 0 1 0 2 0 0 0 0 2 0 0 0 2 0 0 1 1 1 2 2 0 1 0 0 0 0 0 0 0 1 1 0 0 0 2 2 0 0 0 0 0 0 0 0 0 0 0 1 0 0 1 0 1 2 1 1 0 1 1 0 0 2 0 2 0 0 2 0 1 0 0 1 1 1 1 1 1 2 1 0 1 1 1 0 1 0 1 0 0 0 0 0 1 1 2 0 0 1 0 0 0 0 2 0 0 0 0 0 2 1 1 1 1 1 0 0 0 1 1 1 0 1 1 1 0 0 0 2 2 0 0 0 0 0 0 2 2 0 0 0 0 0 0 0 0 1 1 0 0 0 0 0 0 0 1 1 0 0 1 1 0 2 1 1 0 2 0 0 0 0 1 1 1 0 1 0 0 1 1 2 0 2 0 2 1 1 1 1 0 1 1 1 0 0 0 0 1 0 1 0 1 0 2 2 2 1 2 1 0 0 0 1 1 2 1 0 0 0 0 1 0 1 1 2 0 0 0 1 1 1 2 1 1 1 0 2 0 0 2 0 1 0 2 0 2 0 1 1 0 0 1 1 1 2 1 1 0 2 1 1 1 1 1 2 0 1 2 1 0 2 1 0 1 0 0 0 0 0 0 1 0 0 0 1 2 1 1 0 0 0 0 0 0 2 0 1 0 1 0 0 0 0 1 0 1 2 0 1 0 0 0 1 0 0 1 1 1 0 0 0 0 0 0 2 0 0 0 1 0 1 0 1 0 0 1 1 2 1 2 0 0 1 0 1 1 0 1 1 1 0 1 2 0 0 0 0 0 2 1 1 2 0 0 0 2 0 0 0 1 0 2 1 1 1 0 1 0 0 1 0 1 1 0 1 0 0 0 2 2 0 0 0 0 1 1 1 1 0 0 2 0 0 1 0 0 0 0 1 0 2 2 0 1 1 0 2 0 1 0 2 0 1 0 0 0 0 0 0 1 2 1 1 1 1 1 2 0 0 2 0 2 0 0 1 1 0 1 0 1 0 0 0 1 0 1 0 0 0 0 0 1 2 0 0 0 0 0 1 1 1 0 0 2 1 1 0 1 1 0 1 0 0 0 1 1 1 1 1 1 1 1 0 0 1 0 0 0 0 2 0 2 0 1 1 0 1 1 0 0 0 0 0 0 0 0 1 1 2 0 0 1 1 0 0 1 2 2 2 1 1 0 1 0 0 1 0 2 0 0 0 0 2 0 1 0 2 2 2 1 0 0 0 0 1 1 0 0 2 1 0 0 0 0 0 0 1 1 0 2 0 1 0 0 2 0 0 2 2 1 0 2 1 2 2 2 1 2 2 1 2 1 0 0 0 2 2 1 1 1 0 1 1 0 1 1 1 0 0 0 0 0 0 1 0 1 1 0 1 1 0 1 1 0 0 0 0 0 1 0 1 1 1 0 1 0 0 0 0 0 0 0 0 0 1 0 1 0 0 0 0 1 1 2 0 0 2 1 0 1 1 1 0 0 0 0 0 0 1 0 1 0 0 1 0 0 2 0 2 0 2 0 0 1 1 1 0 0 0 0 1 0 1 0 2 1 0 1 1 0 1 0 0 1 1 1 0 2 1 2 2 2 2 0 2 2 0 0 1 0 0 0 0 1 0 0 1 0 0 1 0 0 0 0 0 0 0 0 0 0 0 2 0 0 0 0 0 0 0 0 0 2 2 0 0 0 0 0 0 1 0 1 0 0 0 0 1 0 0 1 0 1 1 0 0 0 0 0 1 0 1 1 0 0 0 2 2 2 1 0 0 0 2 2 2 1 0 1 0 0 1 0 1 0 0 0 2 0 1 2 1 0 2 0 2 1 0 1 0 1 1 2 0 1 2 0 1 1 1 2 0 0 0 0 0 0 1 1 2 0 1 0 0 2 0 1 0 1 2 1 1 0 0 1 0 1 1 2 0 2 1 0 0 1 1 0 0 0 1 1 0 0 1 0 1 0 1 2 1 0 2 0 0 0 0 1 0 0 0 0 0 2 0
21 0 0 2 0 0 2 1 0 1 1 0 0 0 0 0 0 0 1 1 1 1 0 1 0 0 1 2 0 0 2 0 0 1 0 0 2 2 1 0 0 0 0 0 2 0 1 0 0 2 1 1 0 0 2 0 0 0 0 0 1 2 0 2 0 1 1 1 1 0 0 1 2 0 2 2 1 2 2 1 1 2 1 0 1 0 0 0 0 1 0 0 2 2 0 0 0 1 1 0 0 2 0 1 2 1 2 1 1 1 0 2 0 2 0 0 0 0 1 1 1 0 2 1 0 1 1 1 1 1 1 1 1 0 0 0 0 0 0 1 0 0 0 0 1 1 0 0 0 1 0 0 0 0 0 0 0 1 0 0 0 0 2 2 0 1 0 0 0 0 0 0 1 1 1 0 2 1 1 0 0 1 1 1 0 0 2 0 0 0 1 0 1 0 1 0 0 0 0 0 0 0 1 0 2 0 0 0 0 0 2 0 1 0 0 0 0 0 1 1 1 1 2 2 0 1 1 2 1 1 1 0 0 0 0 0 0 1 2 0 0 0 2 0 1 1 0 0 1 1 1 1 0 0 0 0 0 0 0 0 0 0 0 1 1 0 0 1 2 0 0 2 1 1 2 2 0 0 0 0 0 0 2 0 1 1 2 2 1 2 0 1 1 2 1 0 1 1 1 1 2 0 1 1 1 0 1 0 1 0 0 0 1 2 1 0 2 0 0 0 1 1 1 2 1 0 0 0 1 1 0 2 1 2 0 0 0 1 1 1 2 1 0 0 0 1 1 0 1 0 0 0 0 0 0 1 1 1 0 1 0 0 0 0 0 0 0 1 1 1 1 1 2 1 0 0 1 0 0 2 0 1 1 0 0 0 0 0 0 1 0 0 1 0 1 1 1 1 0 0 0 1 0 1 1 0 0 0 0 0 0 0 0 0 0 2 0 0 0 0 0 0 1 1 1 1 1 0 0 0 0 1 0 2 0 0 0 2 0 0 2 0 0 0 0 0 2 2 1 0 0 0 0 2 0 0 0 1 0 1 1 1 1 0 0 0 0 1 2 0 1 0 1 1 0 0 0 0 0 0 0 0 0 0 1 1 1 1 2 0 2 2 0 2 0 1 1 2 1 0 0 0 1 1 1 1 1 2 1 1 0 0 1 0 1 0 0 0 0 2 2 1 1 1 0 1 0 1 0 1 1 1 0 0 1 0 1 0 1 1 1 1 1 1 1 1 0 1 1 0 1 0 0 2 0 2 0 0 1 1 1 0 0 2 0 0 0 2 1 1 0 1 2 0 2 2 2 2 2 2 0 0 0 0 0 0 1 2 2 2 1 1 1 1 1 0 1 0 0 1 0 1 0 2 0 0 1 0 1 2 0 0 1 1 1 1 1 0 0 0 0 0 1 1 1 0 1 0 0 0 0 2 0 0 2 2 2 0 2 0 0 1 2 2 2 0 0 0 1 0 1 2 0 0 0 0 2 1 1 0 0 0 0 0 1 0 0 2 0 0 0 0 0 0 0 2 2 1 1 1 1 1 0 1 0 1 0 1 2 0 2 0 1 2 1 0 2 2 1 2 0 0 0 0 0 1 2 2 2 0 1 1 0 0 0 1 0 1 1 0 0 1 0 0 2 1 0 0 0 0 0 0 1 0 0 0 1 0 1 1 0 1 0 0 0 0 0 1 0 0 0 0 0 0 0 1 1 0 0 0 0 0 2 2 0 0 1 1 2 1 1 0 1 2 2 2 0 0 1 0 2 2 0 0 0 2 0 1 0 1 0 1 1 0 1 0 1 1 0 0 0 1 0 2 0 0 1 0 0 2 1 1 2 0 0 0 2 2 2 2 1 1 1 1 1 0 0 1 0 1 1 1 1 0 0 1 1 0 1 0 1 1 2 2 2 0 2 0 0 0 2 0 0 0 0 0 0 0 0 0 1 1 1 0 0 1 0 1 1 0 1 0 0 1 0 2 0 2 2 2 2 2 0 0 0 0 0 2 0 0 0 0 0 0 2 1 2 2 0 0 0 2 2 2 1 0 0 0 0 1 0 1 1 0 2 0 0 1 2 1 0 1 1 0 2 0 1 0 0 0 2 1 0 2 0 0 0 1 2 0 0 0 1 1 1 0 0 0 1 0 1 1 2 0 0 0 0 0 0 0 1 1 1 1 0 1 1 0 1 0 2 0 0 0 0 0 0 0 1 0 0 2 0 2 0 1 1 0 1 0 1 0 0 0 0 0 0 1 1 0 0 0
22 0 0 1 0 0 1 2 0 0 0 0 0 0 0 0 0 0 1 1 0 0 0 0 0 0 0 1 1 2 2 0 2 1 0 0 2 1 0 0 0 0 0 0 2 2 1 0 0 0 0 0 1 0 1 1 0 0 1 0 1 1 0 2 0 1 1 0 1 1 1 1 1 0 1 1 1 1 2 0 0 1 2 0 0 0 0 2 2 2 2 1 0 0 1 2 1 1 1 1 1 2 0 2 2 0 2 0 2 0 0 2 0 0 2 2 2 0 2 0 0 0 2 2 0 0 1 0 0 0 2 0 1 0 0 0 2 0 0 1 1 0 0 0 1 0 0 0 0 2 0 0 0 0 0 0 1 0 1 0 0 2 1 2 1 2 2 1 0 1 0 0 1 1 0 0 1 0 0 1 1 0 0 0 0 0 1 1 1 0 1 0 1 0 1 0 1 1 0 0 0 1 0 0 2 0 0 1 1 0 2 0 2 0 0 2 2 1 1 0 1 1 2 2 0 0 0 0 0 0 0 1 0 0 1 1 0 2 2 0 0 0 2 0 0 2 0 0 0 0 0 0 0 1 1 1 1 0 1 0 0 0 0 0 1 0 0 0 2 2 0 0 1 1 1 1 1 2 2 2 2 2 2 0 2 1 2 2 0 2 0 0 0 2 2 0 1 0 0 0 0 0 2 2 2 1 0 1 2 1 0 2 1 1 0 0 2 1 0 0 1 0 1 2 1 0 0 0 1 0 0 1 0 1 0 0 0 1 1 1 0 0 2 0 0 0 1 0 2 0 1 0 0 0 0 1 1 1 0 2 0 0 1 1 1 0 0 1 2 0 0 0 1 2 0 2 2 1 1 1 2 1 1 0 0 1 0 0 0 2 0 1 1 0 1 1 0 1 2 2 0 2 1 1 0 0 1 1 0 1 0 1 1 0 1 1 1 0 0 0 0 1 0 1 0 2 0 2 2 1 0 0 0 1 1 1 0 0 0 0 1 1 1 1 2 2 1 1 1 0 0 1 0 2 2 1 2 1 2 0 0 2 0 0 0 1 1 0 2 0 0 1 1 1 1 0 0 0 2 0 1 1 1 0 1 0 0 1 2 0 2 2 0 1 0 0 0 2 1 0 0 0 1 1 1 1 1 1 0 2 1 0 0 0 1 0 0 0 0 1 1 0 0 1 0 0 0 0 0 0 2 0 1 1 1 0 1 0 1 1 0 0 1 1 1 2 0 1 1 0 0 0 0 1 1 2 0 0 1 1 1 0 1 0 1 0 0 0 0 0 0 2 0 0 0 0 0 2 2 0 2 0 1 2 0 1 2 0 0 0 0 1 0 1 1 1 1 0 0 0 0 1 1 2 0 0 1 0 2 1 0 0 0 0 2 0 0 0 0 1 1 1 0 0 0 1 1 1 0 0 0 1 0 0 2 1 1 0 2 0 1 0 0 1 1 0 2 0 1 0 0 2 0 1 1 2 1 2 2 1 0 1 1 1 1 0 1 2 1 0 0 0 1 1 1 2 1 1 2 0 0 1 1 1 1 1 0 2 0 1 1 1 0 0 0 0 0 2 1 2 0 0 0 0 0 0 1 2 2 0 0 0 0 0 0 0 0 0 0 0 0 0 0 1 1 1 0 0 0 0 0 0 1 0 0 1 0 1 1 2 1 1 0 1 0 0 0 1 0 0 0 0 0 0 0 1 1 0 0 0 1 1 2 1 0 1 1 2 2 1 0 1 1 1 1 0 0 1 1 1 2 1 1 0 0 2 0 1 1 1 1 1 0 1 1 0 0 0 0 1 0 2 0 2 1 0 0 0 1 2 0 1 1 0 0 0 1 2 2 2 2 2 1 0 1 0 0 2 0 0 0 0 1 0 0 2 0 1 0 0 0 0 1 0 1 0 1 1 1 0 1 0 0 0 0 0 0 0 0 0 2 2 1 0 0 1 1 0 1 0 0 0 1 0 0 1 0 2 2 2 2 2 0 0 1 1 0 1 2 0 1 0 0 0 1 0 1 2 0 0 0 1 1 1 2 2 0 2 1 1 1 0 1 1 1 1 0 1 2 1 0 2 1 2 0 0 1 0 0 0 2 1 0 0 1 1 0 1 2 1 1 1 1 0 0 0 2 0 0 0 0 1 1 0 2 0 2 2 0 2 0 0 1 0 1 1 1 0 0 0 1 0 0 0 0 2 2 2 2 0 0 2 0 1 0 0 0 0 0 0 0 0 0 0 0 1 0 1 1 0 1 1
23 1 0 2 0 0 1 1 0 1 1 1 0 1 0 0 0 0 0 2 0 0 0 0 0 0 0 0 1 1 1 1 1 0 2 2 2 1 0 0 0 1 0 0 1 0 0 0 0 1 0 0 1 1 1 2 0 0 1 2 0 0 0 0 1 0 2 0 2 1 1 1 2 0 0 2 1 1 2 1 0 2 1 0 1 0 0 0 0 2 0 0 1 0 1 1 1 1 0 0 0 2 0 0 1 1 1 0 1 1 0 1 0 1 0 1 0 0 2 1 1 0 1 2 0 2 2 1 1 1 0 0 0 0 0 0 0 0 0 1 0 0 0 0 0 1 0 0 0 0 0 0 0 0 1 0 0 0 0 0 1 0 0 1 0 0 0 0 1 1 0 1 1 1 2 0 2 0 0 1 1 1 1 1 0 0 1 1 0 0 0 0 2 1 0 1 2 0 0 0 0 1 0 0 2 0 2 1 1 0 2 0 1 0 0 0 0 0 1 0 1 1 1 1 0 1 1 1 0 0 1 1 0 1 1 0 0 2 2 0 0 0 1 0 0 2 0 0 2 0 0 0 0 0 0 0 0 1 0 1 1 1 0 0 0 0 1 2 1 1 1 0 1 1 0 0 0 0 0 0 0 1 2 1 1 0 1 2 0 2 0 0 1 2 1 0 0 0 0 0 0 0 0 0 0 0 0 0 0 0 1 2 2 2 1 1 2 0 0 0 0 0 1 1 1 0 0 0 2 0 0 1 1 2 0 0 0 0 2 0 0 0 2 0 0 0 1 0 2 0 1 0 2 0 1 0 0 0 0 0 0 0 2 1 2 1 0 1 2 0 0 0 0 2 1 1 1 0 0 2 2 1 0 0 2 0 0 0 0 0 0 0 1 0 2 0 1 0 1 1 0 1 1 2 1 1 0 2 0 0 0 0 2 0 2 2 0 0 0 0 0 1 0 0 0 2 0 0 0 1 0 0 1 0 0 1 0 1 0 1 0 0 0 0 1 1 1 0 0 0 0 0 0 2 1 0 1 0 1 0 2 1 0 0 1 1 1 0 2 0 0 0 0 0 1 1 1 0 1 0 0 0 0 0 1 1 1 2 2 0 2 2 1 0 1 1 1 1 1 1 1 0 1 1 1 1 2 1 1 0 1 1 1 0 1 0 0 0 0 2 2 0 2 2 1 2 1 0 1 1 0 0 0 0 0 0 0 0 0 2 1 0 2 1 1 2 0 2 0 0 0 0 1 2 1 0 0 0 0 0 0 0 0 0 0 0 0 2 0 0 2 2 0 0 0 0 0 0 0 2 0 1 2 2 0 2 2 2 1 2 0 0 2 0 1 0 0 0 0 0 0 2 0 1 0 0 0 0 1 2 0 0 1 1 0 1 1 0 0 0 0 0 0 0 0 0 1 0 0 0 0 1 1 0 1 1 2 1 2 0 0 0 0 1 1 0 2 0 0 1 0 1 1 1 1 2 2 1 1 1 1 0 0 1 1 0 0 2 0 0 1 0 1 0 1 1 1 0 0 0 0 1 1 1 0 1 1 0 1 0 2 0 1 1 0 0 2 1 1 1 0 1 0 0 1 1 1 2 2 0 0 0 0 1 1 0 0 0 0 0 0 0 2 0 2 1 0 0 0 0 0 0 0 0 0 0 0 0 1 1 0 0 1 1 0 0 0 0 0 0 0 0 1 0 0 1 1 0 0 0 0 0 2 1 0 0 1 1 2 1 1 1 2 1 1 0 0 0 1 0 1 1 2 0 2 1 0 1 0 1 1 0 2 0 2 0 1 1 0 0 0 2 0 2 1 1 0 0 0 0 0 0 1 0 0 0 1 2 2 1 1 2 1 1 1 0 0 2 0 0 1 1 1 1 1 1 0 1 1 0 1 1 1 1 2 0 2 2 2 0 1 0 0 0 0 0 0 0 0 0 1 1 0 0 0 0 1 0 0 0 1 0 0 1 0 2 0 1 2 2 1 1 0 0 0 0 0 0 0 0 1 1 0 0 1 1 1 2 0 0 0 2 1 1 2 1 0 0 0 0 0 0 0 0 0 2 0 1 2 1 0 2 0 1 2 0 2 1 0 1 2 0 0 1 0 1 0 2 2 0 1 1 1 1 0 0 2 2 0 0 2 0 2 0 1 0 2 1 0 1 0 1 1 0 1 1 1 0 1 0 2 0 0 0 0 0 0 1 1 0 0 1 0 0 0 0 0 1 1 0 1 0 1 0 1 0 0 0 2 0 0 0
24 1 0 2 0 0 2 1 1 0 1 0 0 1 0 0 1 1 1 1 0 0 0 0 0 0 0 1 1 1 1 1 1 1 1 1 1 0 0 0 1 0 0 0 2 0 0 0 0 0 0 0 0 1 1 2 0 0 2 0 2 2 0 2 0 2 0 1 1 0 1 1 2 0 1 2 2 1 2 1 0 2 2 0 0 0 0 1 1 2 1 1 1 1 0 2 0 1 1 1 1 2 1 0 2 0 2 0 2 0 0 2 0 2 0 0 0 1 2 1 1 1 2 2 0 2 2 2 2 2 2 0 0 0 0 0 0 1 0 1 2 0 0 0 2 2 0 0 0 0 0 0 0 1 0 1 1 1 0 0 0 0 1 1 1 2 0 1 0 1 0 1 1 1 0 0 1 0 0 0 0 0 0 0 0 0 2 1 1 0 1 0 2 0 2 0 0 1 0 0 0 0 0 0 2 0 2 1 1 0 1 0 1 0 1 1 0 0 1 1 1 1 2 1 0 1 0 1 1 1 0 1 1 1 0 0 1 2 2 0 0 0 2 0 0 2 0 0 1 0 0 0 0 0 0 0 1 1 1 1 1 1 0 0 1 0 0 1 2 1 1 1 1 1 0 0 0 1 2 0 0 1 2 1 2 2 2 2 0 2 1 0 0 2 2 0 1 2 0 2 1 0 2 2 1 1 0 1 2 0 0 2 2 1 2 1 2 0 1 0 0 2 1 2 0 0 0 0 1 2 0 1 0 2 0 0 0 1 1 0 0 0 2 0 0 0 1 0 2 0 2 0 2 0 1 0 0 2 0 0 1 1 1 1 1 0 0 1 2 0 0 0 0 1 0 0 2 2 0 2 0 0 1 0 0 1 1 1 1 0 0 1 0 0 2 1 0 1 2 2 0 1 0 1 1 0 0 1 0 0 0 1 0 0 0 2 0 0 0 0 0 1 1 1 0 2 0 0 0 1 0 0 0 2 0 0 0 0 0 0 2 0 0 0 1 1 1 2 2 0 0 0 0 2 0 0 0 1 0 1 1 1 0 0 0 1 1 0 2 0 0 0 2 2 1 1 0 0 2 1 0 0 0 1 1 1 1 2 2 1 1 2 0 2 1 0 0 2 1 1 1 1 2 0 2 1 2 0 0 0 0 1 1 1 0 0 1 0 0 0 1 2 2 2 0 2 1 0 1 1 1 0 1 1 0 1 0 0 0 2 1 1 0 0 0 2 0 0 2 0 1 0 2 0 2 0 2 0 0 0 0 2 0 0 0 2 2 1 0 1 0 1 0 0 0 0 0 2 2 1 1 0 1 0 0 0 0 0 0 0 0 1 0 0 1 1 0 1 1 1 1 0 0 2 0 0 1 0 1 0 0 0 1 1 0 1 2 0 0 0 0 0 0 0 0 0 1 1 0 0 0 0 0 0 2 2 2 0 1 1 0 0 1 2 2 0 2 0 2 0 1 0 0 0 0 1 2 1 1 0 0 0 0 1 0 1 0 2 1 0 0 0 0 0 0 1 1 0 0 0 0 1 0 2 0 1 2 0 2 0 2 0 0 1 0 0 1 1 0 0 0 0 0 0 1 2 1 2 2 0 0 0 0 1 0 1 0 0 0 0 0 2 0 0 1 2 0 2 1 0 0 0 0 0 0 0 1 0 0 0 0 2 0 0 1 0 0 1 0 0 0 0 0 0 0 0 0 0 0 0 0 0 2 1 0 0 0 1 1 2 0 0 1 0 0 1 0 1 0 1 0 0 2 0 0 1 1 1 0 1 1 1 1 0 1 1 1 1 0 0 1 2 0 2 0 0 2 1 0 2 0 0 0 1 1 1 1 2 2 1 0 2 0 1 2 1 0 1 0 0 1 1 0 1 1 1 1 0 0 0 0 0 1 0 1 1 1 1 1 0 1 0 1 1 0 0 1 0 0 0 1 1 0 0 0 1 1 0 2 0 0 0 2 0 0 1 0 2 1 2 2 2 0 0 1 1 1 1 0 0 1 0 1 2 0 0 0 2 0 0 1 1 1 0 2 2 1 0 0 1 1 1 0 0 0 2 0 0 2 1 0 2 0 1 0 0 1 2 0 0 2 0 0 1 0 0 0 1 1 0 0 0 2 0 0 0 1 1 0 2 1 0 2 0 1 0 1 2 2 0 0 2 1 0 1 1 1 0 1 0 0 0 0 0 0 0 0 2 2 0 0 2 0 2 0 0 2 0 0 0 0 0 0 1 0 1 0 0 0 0 1 0
25 0 0 0 0 0 0 0 0 1 1 1 1 1 0 0 0 0 2 0 1 1 2 0 0 0 0 1 1 0 1 2 1 1 0 0 2 1 0 1 0 0 1 1 2 1 0 0 0 0 0 0 1 0 0 1 0 1 1 1 1 1 0 2 1 0 2 0 0 0 0 0 2 0 1 2 1 1 1 1 1 2 2 1 1 0 0 2 1 2 0 1 1 1 1 2 1 1 1 1 1 2 0 1 1 1 1 2 0 2 0 0 0 1 0 0 0 0 1 2 2 1 2 1 0 1 1 0 2 0 1 1 0 0 1 1 0 0 0 2 1 0 1 0 0 0 1 0 0 0 0 0 0 0 0 0 0 0 0 0 0 1 1 1 0 1 1 2 0 0 1 1 0 2 1 0 1 0 0 0 1 0 0 0 0 0 0 1 0 0 0 1 1 0 1 0 1 0 0 0 0 0 0 1 2 0 1 2 0 0 1 1 2 0 0 0 0 0 0 0 0 0 2 2 0 0 0 1 0 0 0 0 1 1 0 0 0 2 2 0 0 0 2 1 0 2 0 0 0 0 0 0 0 0 0 2 1 0 1 0 1 1 0 0 0 0 1 1 2 1 1 2 1 1 0 0 1 0 0 0 0 1 2 1 2 1 2 1 0 1 0 1 0 2 1 1 1 1 1 0 0 0 1 1 1 1 0 0 1 0 1 1 2 2 1 0 1 0 0 0 0 1 0 1 0 0 2 0 0 1 0 2 1 1 0 0 0 2 0 0 0 1 0 0 0 1 1 0 2 0 0 0 2 0 2 0 0 2 0 0 0 0 2 2 2 1 0 2 1 1 1 1 1 2 1 1 1 1 1 1 1 1 0 1 0 1 1 1 1 1 0 2 0 1 2 1 1 1 0 0 0 0 0 0 0 0 0 1 0 0 0 0 1 0 2 2 0 0 2 0 0 0 0 1 0 2 0 0 0 1 0 0 0 2 1 1 0 0 0 0 2 0 0 1 2 2 1 0 0 0 0 1 0 2 2 2 2 1 0 1 2 2 0 1 1 2 2 1 2 1 1 1 0 0 2 0 2 0 2 0 0 0 0 0 1 2 1 1 1 0 0 1 0 2 1 1 1 1 1 1 1 1 1 1 1 1 1 2 1 0 0 0 1 0 1 1 0 1 0 1 1 1 2 2 0 2 1 1 0 1 0 1 2 1 0 1 0 0 0 1 1 1 1 0 0 2 0 0 2 0 1 0 0 2 0 0 0 1 1 1 1 0 0 1 0 1 1 1 1 0 1 0 1 0 1 1 1 2 2 2 0 0 2 0 2 0 2 1 1 1 0 0 1 0 1 0 0 0 0 0 0 2 1 1 0 1 1 0 1 1 0 0 0 0 2 1 1 0 0 0 0 0 0 0 0 1 1 1 0 0 0 2 0 0 1 0 2 1 1 1 0 0 0 0 2 0 2 1 1 0 0 2 1 1 0 0 2 2 2 0 0 0 1 0 1 1 1 2 1 0 0 1 0 1 1 2 2 1 1 1 1 0 0 1 0 0 2 2 1 0 2 0 1 1 0 0 0 2 2 2 0 2 0 1 2 2 2 1 1 0 0 0 0 1 0 1 0 1 1 0 0 0 2 0 1 0 0 0 0 0 1 1 1 0 0 1 0 1 1 2 1 2 0 1 0 1 1 0 1 1 1 1 0 1 0 0 0 0 0 0 0 0 2 0 0 0 0 2 2 2 0 1 2 0 0 0 0 1 1 1 1 1 1 1 1 1 0 2 1 2 0 1 1 1 2 0 0 1 0 0 0 1 0 2 1 0 0 0 0 2 0 0 2 0 0 0 2 1 2 1 0 2 0 1 2 0 0 1 0 0 0 0 0 0 0 1 0 0 0 0 0 0 1 0 1 0 0 0 0 1 1 0 2 0 1 0 2 0 0 0 0 1 0 0 0 1 1 0 1 0 0 0 1 0 0 2 0 2 2 1 1 1 0 0 0 0 0 2 0 0 1 0 1 0 2 2 2 1 0 0 1 1 2 2 1 0 1 2 1 1 1 1 0 0 0 2 0 1 2 1 0 2 1 1 1 0 1 1 0 0 2 0 0 2 0 0 0 2 2 0 0 0 1 1 0 1 1 0 1 0 1 0 1 0 1 0 1 2 0 1 0 0 0 0 0 0 0 0 1 0 0 1 0 0 0 1 1 1 1 0 0 1 0 1 0 0 0 1 0 1 0 0 1 0 1 0 1 0 2 0 0 1
26 0 0 0 0 0 0 1 0 2 2 0 0 0 0 0 0 0 1 1 0 0 0 2 0 0 0 1 0 0 1 1 0 0 1 1 2 0 1 0 1 0 0 0 1 0 0 0 0 0 0 1 1 0 1 1 0 0 1 1 0 0 1 1 0 1 0 0 0 0 0 1 1 0 2 1 1 2 2 0 2 2 2 0 0 0 0 0 0 2 0 0 1 1 0 1 0 0 0 0 0 2 0 0 1 2 1 1 1 1 0 2 0 1 0 0 0 0 1 1 1 0 2 2 0 0 0 0 1 1 0 0 0 0 1 1 0 0 1 0 0 0 0 0 1 0 0 0 0 0 0 0 0 1 0 0 1 1 0 1 2 2 1 2 0 2 0 0 0 2 0 0 0 2 2 0 1 0 0 0 1 1 1 1 0 0 1 2 0 0 0 2 2 2 0 0 0 0 0 0 0 1 0 0 2 0 1 0 1 0 1 0 2 0 0 1 1 1 2 0 2 2 2 2 0 1 1 1 0 0 0 1 0 2 2 2 0 2 2 0 0 0 1 0 0 2 0 0 0 0 0 0 0 1 1 1 0 2 0 1 2 1 0 0 1 0 0 0 1 0 0 0 0 0 0 0 0 0 0 0 0 0 2 1 2 1 0 1 0 1 0 1 2 2 2 0 0 1 0 1 1 0 1 1 1 0 1 0 1 0 0 1 1 2 0 0 1 0 1 0 1 1 1 1 1 0 0 0 1 0 0 2 1 2 0 0 0 0 2 1 1 1 2 1 0 0 2 0 2 0 0 0 1 1 0 1 1 1 0 0 1 1 1 0 1 0 0 2 2 0 0 0 0 1 0 0 1 0 0 2 1 1 0 2 2 0 0 1 1 1 0 0 0 0 2 0 0 1 2 2 0 2 0 2 0 0 0 0 0 0 0 1 0 0 0 2 0 0 1 0 1 1 0 2 1 2 0 0 0 0 1 0 0 2 1 0 0 2 0 0 0 2 0 1 1 1 2 0 1 1 1 0 0 2 0 0 0 1 0 0 1 1 0 0 0 1 1 1 2 0 1 0 0 0 2 0 1 1 2 1 2 1 0 0 0 0 0 1 1 0 1 1 0 0 0 0 0 0 1 1 1 1 2 0 2 0 2 2 1 1 0 0 1 0 1 0 0 1 0 2 2 0 2 2 1 2 1 1 1 2 1 1 0 0 0 0 1 0 0 0 0 0 2 1 0 2 0 2 1 0 0 0 0 2 0 1 0 0 2 0 0 0 0 2 0 0 0 1 1 0 0 1 0 0 0 0 0 1 1 1 0 0 1 1 0 0 1 2 2 2 0 0 1 0 0 0 1 0 0 0 0 1 0 1 0 1 1 0 0 0 0 0 1 2 0 2 2 0 0 0 0 0 1 1 1 0 1 2 0 0 0 1 0 0 2 1 2 0 2 0 1 0 1 1 2 0 1 1 2 0 1 2 0 0 0 1 2 1 1 0 0 0 1 1 0 1 0 1 0 1 0 1 0 0 0 2 2 0 2 0 1 0 0 2 0 1 1 0 2 0 1 0 1 1 0 0 0 1 1 1 0 1 0 0 1 2 1 1 2 0 1 1 0 0 0 0 0 1 0 0 0 1 0 0 0 1 0 2 1 0 0 0 0 0 0 0 0 2 0 2 1 0 0 1 0 0 0 0 0 0 0 0 0 0 0 0 1 0 0 0 0 0 2 2 0 0 0 1 2 2 0 0 2 0 0 1 1 2 0 2 0 0 0 0 0 2 0 2 0 2 0 1 1 1 2 0 0 1 0 0 0 1 0 1 2 1 1 0 1 2 0 0 1 0 0 0 1 2 2 1 0 1 1 0 1 0 0 1 0 1 0 0 1 0 0 2 0 0 1 0 0 0 1 1 1 0 1 0 0 0 2 0 1 0 1 0 1 0 1 1 1 2 0 0 0 1 2 1 2 0 1 0 0 0 0 1 0 0 1 1 2 1 0 0 0 0 0 2 1 0 1 0 0 1 1 1 1 1 0 0 0 0 0 0 2 2 0 1 0 0 0 0 0 0 0 0 0 1 2 2 0 2 0 1 0 0 1 1 0 0 1 0 0 1 1 1 0 2 2 0 1 1 2 0 0 0 1 0 0 0 1 1 1 0 1 0 1 1 0 0 0 0 0 0 0 0 0 0 0 0 2 0 0 0 0 2 2 2 2 0 0 2 0 2 0 2 2 0 0 1 0 0 0 0 1 0 0 0 0 0 0 2
27 0 0 2 0 0 2 1 0 0 0 0 1 2 0 0 0 0 0 2 0 0 0 1 0 0 0 1 0 0 1 0 2 2 0 0 2 1 1 0 0 0 0 0 2 1 1 0 0 1 1 1 2 1 0 0 2 1 1 0 1 1 0 2 1 1 0 0 0 0 0 0 2 0 2 2 2 2 2 1 0 1 1 0 1 0 0 0 0 1 0 0 0 2 1 2 1 0 0 0 0 2 1 1 2 0 2 2 0 2 0 1 0 1 0 0 0 2 2 0 0 0 1 1 1 0 0 1 2 1 1 0 0 0 0 0 0 0 0 0 0 0 1 0 2 2 1 0 0 0 0 0 0 0 0 0 0 1 0 0 0 1 1 2 0 2 1 1 0 1 0 1 1 1 1 0 2 0 0 2 2 0 0 0 1 1 1 1 1 0 2 0 2 2 0 1 1 0 0 0 0 0 1 1 2 0 1 0 1 0 2 0 0 0 0 0 0 1 2 1 1 1 2 1 0 2 1 2 0 0 0 0 1 1 1 1 0 2 2 0 0 0 2 0 0 0 0 0 0 0 0 0 0 0 0 2 1 0 0 0 0 0 0 0 0 0 0 1 1 1 1 1 1 1 0 0 0 1 1 0 0 1 0 0 0 1 1 0 1 1 0 2 1 2 1 0 0 0 0 0 1 0 1 1 0 0 0 0 1 0 0 2 2 1 1 0 2 1 0 0 0 1 1 1 1 0 0 0 0 1 0 2 1 1 0 0 0 0 2 0 0 0 2 0 0 1 1 0 0 2 0 0 1 0 1 1 0 0 0 0 1 1 1 1 1 0 0 2 1 1 1 1 2 1 0 2 2 2 1 1 0 2 1 0 0 0 2 1 1 0 0 0 0 0 1 2 0 0 1 1 0 1 2 2 0 1 1 2 0 0 0 0 1 0 1 2 0 0 0 0 1 1 0 1 1 2 0 1 1 1 0 1 0 0 1 0 0 1 0 0 1 1 0 0 1 1 1 0 0 2 2 0 0 2 2 0 2 1 1 0 0 0 0 1 1 1 1 0 2 0 1 0 2 2 2 0 2 0 1 0 1 0 0 0 1 1 1 2 2 1 1 2 0 2 0 1 1 2 2 0 0 0 1 1 0 2 1 1 1 1 0 0 0 0 2 0 0 0 0 1 1 1 2 2 2 2 0 1 0 1 0 1 0 0 0 1 1 0 0 2 1 1 1 1 1 1 0 1 1 0 0 0 1 2 0 0 0 0 1 0 1 0 1 0 1 0 0 0 0 1 0 0 0 0 0 0 0 2 2 1 1 0 2 1 1 1 1 0 0 0 0 0 0 1 2 0 1 0 0 0 0 2 0 2 0 0 1 1 1 1 0 0 2 2 0 2 2 0 1 0 0 0 0 0 0 1 1 1 0 0 0 1 0 0 0 0 2 0 1 1 0 0 0 1 1 0 2 0 1 1 0 2 1 2 1 2 1 2 2 0 0 0 0 1 0 1 0 2 0 0 0 0 0 0 0 2 2 1 0 1 0 1 0 2 2 2 0 2 1 0 1 0 0 1 0 0 1 2 1 2 1 1 0 0 0 1 1 2 2 0 0 0 0 0 0 1 0 0 0 0 0 0 0 0 2 2 0 1 1 0 0 0 0 0 0 1 1 0 1 1 0 1 0 1 0 1 1 0 0 0 0 0 0 1 0 1 0 0 1 0 0 0 2 2 0 0 1 2 0 2 0 1 2 2 2 0 0 1 2 0 2 2 0 0 1 0 1 1 1 1 1 1 2 0 2 0 0 1 1 0 0 1 0 2 0 0 0 0 0 1 0 0 0 0 0 0 0 2 2 2 2 2 0 0 2 0 0 1 0 0 0 0 1 0 0 1 0 1 2 1 1 1 1 0 1 1 1 0 0 0 2 0 0 0 0 0 0 1 0 0 2 2 1 0 1 0 1 0 2 0 1 0 0 0 0 2 0 0 1 1 2 2 1 0 1 1 0 2 0 0 1 0 0 0 2 2 2 1 0 0 0 1 2 2 2 1 0 2 0 0 0 1 1 0 1 1 0 1 2 1 0 2 0 1 1 0 0 0 0 0 1 1 0 2 0 0 0 1 1 0 0 0 2 0 0 1 1 0 0 0 1 0 2 0 0 0 0 2 0 2 0 0 0 1 1 2 2 0 1 0 2 0 0 0 0 1 1 2 2 0 0 2 0 2 0 0 1 1 1 0 1 0 0 0 2 0 0 0 0 0 2 0
28 1 0 1 0 0 1 2 0 0 0 2 0 1 0 0 0 1 2 0 1 1 0 0 0 0 0 2 0 0 2 0 1 1 0 0 2 1 0 0 0 1 0 0 1 0 1 0 1 1 0 1 1 0 1 2 0 0 1 0 2 2 1 2 0 1 1 0 1 0 0 0 2 1 2 2 2 1 2 0 1 1 1 0 1 1 0 0 0 2 0 0 0 1 1 2 1 1 0 0 0 1 0 0 2 1 2 1 1 1 0 1 0 1 0 0 0 1 1 1 1 0 2 1 0 1 1 2 2 2 1 1 0 0 0 0 0 1 0 1 1 0 0 0 0 0 0 0 0 0 0 0 0 0 0 1 0 1 0 0 1 0 1 2 1 2 1 0 2 1 0 1 1 1 2 0 1 0 0 2 2 0 1 1 0 0 1 1 1 0 2 0 0 1 1 0 0 0 0 0 0 0 0 1 2 0 1 0 0 0 1 0 1 0 1 1 0 1 2 1 0 0 2 2 0 0 0 1 0 0 0 0 0 0 0 0 0 1 1 0 0 1 2 1 0 2 0 0 0 0 0 0 0 0 0 0 0 0 0 0 0 0 0 0 2 1 0 0 2 1 1 1 0 0 0 1 0 1 1 1 1 1 0 0 1 0 1 2 1 2 0 0 2 2 2 0 0 0 0 1 0 0 2 2 2 0 0 0 2 0 0 0 1 2 1 0 2 0 1 0 0 2 0 1 1 0 1 0 2 2 0 1 1 1 0 0 0 0 2 1 1 1 2 1 0 2 0 0 2 0 0 0 1 1 1 0 1 0 0 0 1 1 2 0 2 2 0 2 1 1 1 1 0 1 1 0 0 0 0 2 2 1 1 0 0 1 1 0 0 0 1 1 0 0 1 1 0 0 0 0 0 0 1 2 0 0 0 1 0 0 0 0 1 0 1 2 0 1 0 1 0 1 1 2 1 2 1 0 0 0 1 0 1 1 0 1 0 1 0 1 2 0 0 0 1 2 2 1 1 0 0 0 0 2 1 1 1 2 0 2 2 2 0 1 0 1 1 1 1 0 1 0 2 2 1 0 0 1 2 0 0 0 0 0 0 0 0 1 2 1 2 1 1 2 1 1 1 2 2 0 0 0 0 2 0 2 1 1 0 2 0 0 0 1 1 0 0 1 0 1 1 1 1 1 0 1 0 0 1 1 1 0 1 0 0 0 0 0 0 2 0 0 2 2 1 0 1 1 1 0 1 0 1 2 0 2 0 1 0 1 0 0 2 0 1 0 0 1 1 0 0 1 0 0 0 0 0 1 1 1 1 0 0 0 0 0 0 1 1 1 1 0 0 0 0 2 0 1 1 0 0 2 1 2 0 0 0 0 0 1 0 0 0 0 1 0 0 0 0 0 0 0 0 1 1 0 1 1 0 0 0 2 0 0 2 1 1 0 2 0 0 0 1 1 2 0 2 0 1 0 1 1 0 1 0 1 1 2 2 0 0 0 2 0 0 2 1 2 1 0 0 1 0 1 1 2 2 1 1 0 0 0 1 2 0 1 1 1 1 0 2 0 0 1 0 0 1 1 1 1 0 0 2 1 1 2 2 2 2 1 1 1 0 0 0 0 0 1 0 1 0 0 0 0 2 2 0 1 1 0 1 1 0 0 0 0 0 0 0 0 0 0 0 0 0 0 0 1 0 0 0 0 0 0 0 1 0 0 0 1 0 0 2 1 1 0 0 0 2 0 1 0 2 0 0 0 0 2 0 2 0 0 1 0 0 0 1 2 0 2 0 1 1 0 1 0 0 1 0 0 1 0 0 2 1 0 1 0 0 1 0 0 0 1 1 1 1 2 2 2 2 2 1 0 2 0 0 1 0 0 0 0 1 1 0 2 1 0 1 1 1 0 1 0 1 0 0 1 0 1 1 0 1 0 0 0 1 0 0 1 0 2 0 0 0 0 0 0 1 0 0 0 1 1 0 1 0 1 1 1 1 1 0 0 0 0 0 1 0 0 2 0 0 0 2 1 1 2 0 0 0 2 2 2 1 0 0 2 1 1 1 0 1 0 2 1 0 2 2 2 0 2 0 2 0 0 1 1 1 1 2 1 0 0 0 1 1 1 1 0 0 0 2 1 1 0 0 1 1 0 0 0 2 1 0 0 1 2 1 1 0 0 1 0 1 1 1 0 1 0 0 1 0 0 0 0 0 0 0 0 0 1 0 1 0 1 1 1 0 1 0 0 1 0 1 1 0 0 1 0 0 2
29 1 0 1 0 0 1 2 1 0 1 0 0 2 0 0 0 0 0 2 0 0 0 0 0 0 0 2 0 0 2 1 1 1 1 1 2 1 0 0 0 0 0 2 2 1 0 1 0 1 1 1 2 2 0 1 0 0 0 0 0 1 0 2 1 0 2 0 1 0 0 1 2 1 2 2 2 1 2 0 1 1 1 1 2 0 0 1 1 2 0 0 0 1 1 2 1 1 1 1 1 2 1 1 2 0 2 0 2 0 0 2 1 2 1 1 1 0 1 1 1 0 2 1 0 1 1 0 2 0 2 0 0 0 1 0 0 0 0 2 1 0 0 0 1 0 0 0 0 0 0 0 1 0 0 0 1 1 0 0 1 0 2 2 2 1 1 0 1 2 0 1 1 1 1 0 2 0 0 1 1 0 0 0 2 2 0 2 2 1 1 1 2 1 1 0 1 0 0 0 0 0 1 0 2 0 1 2 1 0 1 0 1 0 0 1 1 0 1 0 0 0 2 2 0 1 1 1 0 0 0 0 0 0 0 0 0 2 2 0 0 0 1 0 0 0 0 0 0 0 0 0 0 1 1 1 0 0 0 0 0 0 0 0 0 0 1 0 2 1 1 0 1 2 0 0 1 1 2 2 2 1 1 0 2 0 0 0 0 2 0 1 1 2 2 0 1 1 1 0 0 0 0 0 0 0 0 0 0 0 0 2 0 0 1 0 1 0 0 0 1 2 0 2 1 0 0 0 1 1 0 2 0 1 0 0 0 0 2 0 0 0 1 1 0 2 0 0 1 1 0 0 2 1 0 0 1 1 0 0 0 0 1 1 1 1 0 2 2 0 0 0 0 2 0 0 1 1 0 2 2 0 0 0 1 0 1 1 1 1 0 0 0 0 2 0 0 0 1 1 0 1 1 2 1 0 1 0 0 0 0 1 0 0 0 2 0 1 0 0 0 2 1 1 0 2 1 0 0 0 2 0 1 1 1 1 1 1 0 1 1 1 0 0 0 2 2 1 1 0 0 0 0 2 1 1 0 2 0 2 2 2 0 0 0 1 1 1 1 0 1 0 1 1 0 0 0 0 2 2 2 0 0 0 0 0 0 2 2 1 1 2 0 1 1 2 2 0 1 1 1 1 0 1 1 1 1 1 1 0 0 0 2 1 0 0 1 1 0 1 1 1 2 1 0 1 1 1 0 1 1 1 0 0 0 0 1 0 1 2 1 1 2 2 2 1 0 0 2 0 1 0 1 2 1 0 0 1 0 1 0 0 1 0 0 1 1 2 2 0 0 1 0 0 0 0 0 1 1 1 0 0 0 1 0 0 1 1 0 1 0 0 0 0 1 1 0 0 0 1 0 1 0 1 0 1 0 0 1 0 1 0 0 0 1 0 0 0 0 0 0 0 1 1 1 0 2 1 0 0 0 2 0 0 2 1 1 0 2 0 0 0 1 2 2 0 1 0 2 0 0 1 0 0 0 1 2 1 1 0 0 0 0 0 2 0 0 2 0 0 1 0 0 0 0 2 2 0 0 0 1 1 0 1 1 1 1 2 1 0 1 0 0 2 1 0 2 2 1 2 1 0 0 0 0 0 1 2 2 0 1 1 0 0 0 0 0 0 0 0 0 1 1 0 1 1 0 1 1 0 0 0 0 0 0 1 0 0 1 1 1 0 0 0 0 1 0 1 0 0 0 1 0 0 0 1 0 0 1 0 0 0 2 2 0 0 0 2 2 2 0 0 2 2 2 0 0 2 0 2 0 0 1 0 0 2 0 2 0 2 0 1 1 0 2 0 1 1 0 0 0 1 0 2 1 0 2 0 0 2 0 1 1 1 1 0 2 1 1 0 0 1 1 1 2 0 0 1 0 0 0 0 0 0 0 2 0 0 1 0 1 1 1 0 1 1 1 0 0 0 2 0 1 0 0 0 0 0 0 0 2 2 0 0 0 0 0 0 1 0 0 0 0 1 0 2 0 1 0 0 1 1 1 0 0 0 0 1 0 0 2 0 0 0 2 2 2 2 0 0 0 2 0 0 2 2 0 1 0 1 0 1 1 0 2 0 0 0 1 1 0 2 1 1 2 0 1 1 1 1 2 0 1 1 0 0 1 1 1 0 0 0 2 1 0 1 1 0 1 0 0 1 1 0 2 1 2 1 0 1 0 1 0 0 0 0 0 0 0 0 2 0 0 0 0 0 0 1 2 0 0 1 0 1 0 0 2 0 0 0 0 0 0 0 1 0 0 0 1 0 0 0
30 0 0 1 0 0 1 2 0 0 0 1 0 1 0 0 0 0 0 2 0 0 0 0 0 0 0 1 0 0 2 0 1 1 0 1 2 2 0 0 1 1 1 0 1 0 0 0 1 1 0 0 0 0 2 1 0 0 2 0 1 1 0 2 1 0 2 0 1 1 1 0 2 0 1 2 1 0 1 0 1 1 1 0 1 0 0 1 1 1 1 0 1 1 0 2 0 2 1 0 1 2 1 0 1 1 1 1 2 1 0 1 0 1 0 0 0 0 0 2 2 0 2 2 0 2 2 0 0 0 1 1 0 0 0 0 0 2 1 1 2 0 0 1 1 1 1 0 0 0 0 0 0 0 0 0 0 0 0 1 0 1 1 2 1 2 2 0 0 2 0 0 2 0 2 0 0 0 1 0 0 1 1 1 0 0 2 2 1 0 2 1 2 0 2 0 0 0 0 0 0 0 0 1 2 0 1 0 0 0 2 0 0 0 0 0 0 0 1 1 0 0 2 1 0 0 0 0 0 0 0 1 0 0 0 0 1 1 2 1 1 1 2 1 0 2 0 0 0 0 0 0 0 0 0 1 0 0 0 0 0 0 0 0 0 0 1 1 0 0 1 1 0 0 0 0 1 1 2 1 1 2 1 0 2 0 0 1 0 2 0 2 1 2 2 0 0 2 0 1 1 0 0 0 0 1 0 0 0 0 1 1 1 1 1 0 2 0 1 0 0 1 2 1 2 0 0 0 0 0 0 1 0 2 0 0 1 0 2 0 0 0 2 1 0 0 2 1 2 0 0 0 1 1 0 1 1 0 0 2 0 0 0 0 0 1 0 2 2 0 0 0 0 2 0 0 1 1 1 1 2 0 1 0 0 1 1 0 1 0 1 2 2 0 1 1 0 0 1 1 0 1 0 2 2 0 0 1 0 0 0 1 1 0 1 1 1 0 1 0 0 0 0 1 0 0 0 0 0 0 0 0 0 1 1 1 0 0 0 0 1 1 0 0 1 2 1 0 2 0 0 0 0 1 2 1 2 1 0 1 1 1 0 0 1 1 1 1 2 1 1 1 1 1 0 0 0 0 1 1 1 1 0 0 1 1 1 2 2 1 1 2 1 1 0 0 0 1 1 0 1 1 1 1 1 1 1 0 0 1 0 0 0 1 0 0 1 0 0 0 0 2 1 1 1 1 0 0 2 2 0 0 0 0 1 0 1 0 0 1 0 0 2 2 1 1 0 1 1 0 0 0 0 0 1 1 1 0 1 0 0 0 1 0 1 1 1 1 1 0 0 0 1 0 0 0 1 2 1 1 0 0 2 1 1 0 1 1 1 1 1 0 1 0 0 0 1 2 2 2 1 0 0 2 0 0 2 0 0 0 1 0 1 2 0 1 1 0 0 0 0 0 1 1 1 0 1 0 0 0 0 1 0 0 2 1 2 0 1 1 1 0 1 2 2 0 1 0 0 0 0 1 0 0 0 2 2 2 2 0 0 0 1 2 0 0 0 2 0 0 2 0 0 0 0 2 2 2 1 1 0 0 0 2 1 2 1 1 1 0 2 0 0 0 0 1 1 0 0 0 0 0 1 0 0 1 1 2 2 0 0 0 0 0 0 1 1 1 1 0 0 0 1 0 1 1 0 2 1 0 1 1 0 0 0 0 0 1 0 1 1 0 0 1 0 0 1 1 1 1 0 0 0 1 0 1 0 0 1 0 0 0 2 1 0 0 2 1 1 2 0 0 2 0 0 0 0 0 1 0 2 2 0 0 0 2 0 2 0 2 0 0 0 1 1 0 0 1 0 0 0 2 0 2 0 0 0 0 0 1 0 0 0 1 0 0 1 2 1 1 1 1 1 0 1 0 0 0 1 0 2 1 0 0 0 2 0 0 1 0 1 0 2 1 2 0 1 0 0 0 2 0 1 0 1 0 1 1 0 1 0 0 1 0 0 2 0 1 2 0 1 0 0 0 0 1 0 0 2 0 1 1 0 0 0 0 0 2 0 0 0 0 1 0 1 1 1 2 0 1 0 0 0 0 1 1 0 0 0 2 0 0 1 0 2 1 0 1 1 0 0 1 0 2 0 0 1 1 1 1 2 0 0 0 0 1 1 0 1 1 0 0 1 1 0 0 0 1 0 0 2 0 2 0 1 1 1 2 2 0 1 2 1 0 0 0 0 1 2 1 0 0 0 1 1 0 0 1 1 0 0 2 0 0 0 0 0 0 0 0 0 0 0 0 0 0 0 0 0 0 1 1
31 1 0 1 0 0 1 2 1 0 1 1 2 2 0 0 0 0 1 1 0 0 1 0 0 0 0 1 1 1 2 0 1 1 0 0 1 1 1 1 0 2 0 0 2 0 1 0 1 0 0 0 1 1 0 0 0 0 2 0 0 1 0 2 0 1 1 0 1 0 0 1 2 2 2 2 2 0 2 0 0 2 2 0 0 0 0 0 0 1 0 0 0 2 1 1 1 1 1 1 1 1 0 0 2 2 2 1 1 1 0 2 0 1 0 0 0 0 0 0 0 0 2 1 0 1 1 2 2 2 1 0 1 0 0 0 0 1 0 2 1 0 1 0 1 2 0 0 0 1 0 0 0 2 0 0 0 0 0 0 1 2 1 2 1 2 2 0 1 1 0 1 0 2 0 1 1 0 0 1 1 1 1 1 0 0 2 1 1 0 2 0 0 0 0 0 2 0 0 0 0 0 0 2 2 0 0 0 1 0 1 1 1 0 0 1 0 1 1 0 1 1 1 1 0 0 0 0 0 0 0 0 0 0 0 0 0 2 2 0 0 0 2 0 0 1 0 0 0 0 0 0 0 1 1 1 0 2 0 1 2 1 0 0 0 0 0 0 2 1 0 2 1 1 0 0 1 1 1 1 1 2 2 0 1 0 1 0 0 1 0 1 0 2 0 1 0 1 0 0 1 0 1 1 1 0 1 0 0 1 0 1 2 2 1 1 2 1 0 0 0 1 1 1 1 0 0 0 0 0 0 2 0 2 0 0 0 1 1 1 1 1 0 0 0 0 1 0 2 2 1 0 2 1 1 0 1 2 0 0 0 0 1 0 1 0 0 2 0 2 2 2 1 2 0 0 1 1 1 1 1 1 1 0 0 1 1 1 1 0 0 0 2 0 2 0 0 1 1 1 0 1 0 1 1 0 0 2 0 0 0 0 2 0 2 2 0 1 1 0 0 0 1 2 2 2 0 0 0 2 0 1 0 2 2 2 0 1 0 1 1 1 0 1 2 2 0 0 2 0 0 0 0 2 1 1 1 2 1 1 1 1 1 0 1 2 2 1 1 0 1 0 2 2 2 0 2 0 1 0 0 0 0 1 0 1 0 0 1 0 1 1 1 1 2 0 0 1 1 0 1 0 1 1 1 1 1 1 1 1 0 0 2 0 0 0 0 0 0 2 2 0 2 2 0 1 0 0 1 2 0 0 0 0 1 1 1 0 0 1 1 1 0 1 0 2 0 1 1 0 0 0 0 1 2 0 1 1 0 0 0 1 0 1 0 1 1 1 0 0 0 0 1 0 1 2 2 1 1 2 0 1 1 1 0 1 0 1 0 1 0 2 0 0 0 0 0 0 0 0 0 2 1 0 0 1 1 0 1 0 0 0 0 0 1 1 0 0 0 0 0 0 0 1 1 0 1 2 0 0 1 1 0 0 1 0 1 1 2 0 0 0 1 1 1 0 2 0 1 1 0 2 0 1 0 2 1 2 2 0 0 0 1 0 0 2 2 2 1 0 0 0 0 1 1 2 2 0 1 0 1 1 0 1 0 1 1 1 1 0 2 0 0 2 0 0 0 1 1 2 0 2 0 0 1 2 0 2 2 0 0 0 0 0 0 1 0 1 1 0 0 0 1 0 0 1 0 1 1 0 1 1 0 0 0 0 0 1 0 1 1 0 0 0 0 1 0 0 2 2 2 2 0 0 0 0 1 1 1 1 0 0 1 1 0 0 1 1 0 2 0 0 2 0 0 0 0 1 1 1 1 1 1 0 0 1 1 1 0 1 1 1 2 0 0 2 0 0 0 0 0 1 0 2 1 1 2 1 0 1 0 0 1 1 1 0 2 2 2 2 2 2 1 1 2 0 0 1 1 0 1 0 0 0 0 2 0 1 1 0 1 0 2 1 2 1 2 0 0 0 2 0 0 0 0 0 0 1 0 0 2 2 0 0 0 1 1 0 0 0 0 0 1 0 0 1 0 0 1 0 0 0 0 0 0 0 0 2 2 0 1 0 0 0 2 1 2 2 0 1 0 1 2 2 0 0 2 2 1 1 1 1 1 0 1 1 0 1 1 0 1 0 1 1 1 0 1 1 0 0 2 1 0 2 0 0 0 0 0 1 0 0 1 0 0 1 1 1 1 0 2 0 1 0 2 0 2 1 0 1 1 2 0 0 0 1 1 1 1 0 1 0 0 0 1 1 1 2 2 0 0 2 0 0 0 0 0 0 0 0 0 0 0 0 0 0 0 1 1 0 0 0
32 1 0 2 0 0 2 2 0 0 0 1 0 0 0 0 0 0 0 2 0 0 0 0 0 0 1 2 1 1 2 0 0 0 0 0 1 1 0 0 1 0 0 0 1 0 1 0 0 1 0 0 2 1 0 1 1 0 1 1 0 0 1 1 0 0 0 1 1 0 1 2 2 0 1 2 2 2 2 0 2 2 2 0 0 0 0 0 0 2 0 0 0 0 1 1 1 1 0 0 0 1 0 1 2 1 2 1 1 1 0 2 1 2 1 1 1 2 2 0 0 0 2 1 0 1 1 1 1 1 1 0 0 0 0 0 0 0 0 0 1 0 0 0 0 1 0 0 0 1 0 0 1 0 1 0 1 0 0 0 1 0 1 2 0 2 0 0 0 1 1 1 1 1 2 1 1 0 0 2 2 0 0 0 1 1 1 1 0 0 0 1 2 0 2 0 0 0 0 0 0 1 0 1 2 0 0 1 1 0 2 0 1 0 0 0 0 0 2 2 0 0 2 2 0 1 1 2 0 1 0 0 1 2 2 1 1 0 1 1 1 1 2 0 0 1 0 0 0 0 0 0 0 0 0 0 0 2 0 1 1 1 0 0 1 0 1 0 2 2 0 0 1 2 0 0 2 0 2 0 0 1 2 1 1 1 1 2 2 2 0 2 0 1 1 0 1 2 0 2 2 1 1 1 1 1 1 0 1 0 0 1 2 2 2 0 2 0 1 0 1 1 2 1 1 0 1 0 0 1 0 1 0 2 0 0 0 2 0 0 0 0 2 1 0 1 1 1 1 2 0 1 2 0 1 0 0 0 0 2 0 0 1 1 1 1 0 1 1 1 1 1 0 2 0 0 2 2 1 1 0 1 2 1 0 0 2 0 0 0 0 0 0 0 2 0 1 2 0 0 0 1 0 2 1 0 0 0 0 0 0 0 1 0 1 2 0 0 0 0 1 1 0 2 0 1 1 0 0 0 0 1 2 0 0 2 1 0 0 0 2 0 0 1 0 1 2 1 1 0 0 0 0 1 1 0 1 1 0 0 1 1 0 1 1 1 1 1 2 0 1 1 1 1 0 1 0 0 2 0 2 0 0 2 0 1 0 1 2 2 1 1 0 2 0 2 2 2 2 0 0 0 2 1 2 0 2 1 2 1 1 0 2 1 0 0 1 2 0 2 2 0 2 2 0 2 0 1 0 1 1 1 0 0 1 0 1 0 0 2 1 1 1 1 1 1 0 1 1 0 0 0 0 2 0 1 0 0 2 0 1 0 2 0 2 0 0 2 1 0 1 1 0 0 0 1 2 2 2 0 1 0 1 0 1 0 0 1 1 1 0 2 1 0 0 1 0 0 0 0 0 2 1 1 0 0 1 0 1 2 0 0 0 1 0 1 0 0 0 0 0 0 0 0 0 0 2 0 0 0 0 1 0 0 2 1 2 0 2 0 1 0 2 2 2 0 1 0 1 0 0 1 0 0 0 2 1 2 2 1 1 0 0 0 1 0 1 2 0 1 0 1 0 1 1 1 1 2 1 1 0 0 0 1 1 2 0 1 2 0 1 0 0 1 1 0 1 1 2 2 1 0 0 1 2 2 2 1 2 0 0 0 0 0 0 0 0 1 1 0 0 0 0 1 1 1 1 2 1 0 0 0 2 0 0 2 0 0 0 0 0 1 1 2 0 0 1 0 0 0 0 0 0 0 1 0 0 0 2 1 0 0 2 1 0 0 0 2 2 2 0 0 1 0 0 2 0 0 0 1 1 1 1 0 0 1 1 2 0 2 0 2 2 0 2 0 0 1 0 0 0 1 0 2 1 0 2 1 0 2 0 0 0 1 1 0 2 2 2 1 0 0 1 1 2 0 0 1 0 0 1 1 1 1 1 1 0 1 1 0 0 0 0 0 0 0 0 0 0 0 2 0 0 0 0 0 0 0 1 2 0 1 0 0 0 1 1 1 2 0 1 0 0 0 0 2 0 1 2 2 2 2 0 0 0 0 0 1 0 1 2 0 1 0 0 0 0 2 0 0 0 1 0 0 1 1 0 1 0 0 0 0 0 0 0 1 0 0 2 2 0 2 0 2 0 0 0 0 1 1 2 0 0 2 0 0 0 0 0 1 1 1 1 2 1 1 2 0 0 0 2 0 2 0 1 0 1 2 1 1 1 1 1 0 0 1 1 0 2 0 0 0 0 1 0 2 2 1 2 0 0 2 0 1 0 0 1 0 0 0 0 0 0 0 1 0 0 1 1 0 2 0
33 0 0 0 0 0 0 0 0 2 2 0 0 1 0 0 0 0 0 1 1 1 0 0 0 0 0 2 0 0 2 1 0 0 0 0 1 1 0 0 1 0 1 1 2 1 0 1 0 2 1 2 0 1 1 2 0 0 1 0 1 2 0 2 0 1 1 0 1 1 1 1 2 1 2 2 2 1 1 1 1 2 2 0 0 0 1 1 1 2 0 1 0 2 0 1 0 2 0 0 0 2 0 1 2 1 2 2 1 2 0 1 0 2 0 0 0 0 1 1 1 0 1 1 0 0 0 1 2 1 1 0 0 0 0 0 0 0 0 0 1 0 0 0 0 0 0 0 0 1 0 0 0 1 0 0 1 0 0 0 0 1 1 2 2 1 1 0 0 1 0 0 1 1 2 0 0 0 0 0 0 1 1 1 0 0 2 1 0 0 0 0 2 2 1 1 2 0 0 0 0 1 0 0 2 0 1 1 1 0 2 0 2 1 0 1 0 0 2 0 1 1 1 1 0 1 1 2 1 1 0 0 0 0 0 0 0 1 2 0 0 1 2 0 0 1 0 1 1 1 1 1 0 0 0 1 1 0 0 0 0 0 0 0 0 0 0 1 2 1 1 0 1 1 0 0 0 0 1 0 0 1 2 0 2 2 2 2 0 2 0 0 0 1 1 0 2 1 0 0 1 0 2 2 2 1 0 0 1 0 1 1 0 0 1 0 1 0 0 0 0 1 2 2 1 0 0 0 1 0 0 2 0 0 0 0 0 1 1 1 2 1 2 0 0 1 0 0 1 2 0 1 1 1 1 0 2 0 0 1 1 1 2 1 2 0 0 2 2 0 0 0 2 2 0 1 1 0 1 1 1 1 0 0 0 1 1 0 0 2 0 0 0 0 2 0 0 0 0 0 0 0 0 2 0 1 0 1 1 0 0 1 1 0 1 2 0 0 0 0 0 1 0 2 2 2 1 0 0 0 1 0 1 0 1 2 0 1 1 1 2 2 0 1 1 2 1 2 2 0 0 1 0 1 1 0 1 0 0 0 0 1 1 0 0 1 1 0 2 0 0 0 1 1 0 1 0 0 2 1 0 0 0 0 0 1 0 2 2 0 2 2 0 0 0 0 0 1 1 0 1 1 2 0 2 0 2 1 0 1 0 1 1 1 1 0 1 0 0 1 1 1 2 2 2 2 0 1 0 1 0 1 1 0 0 0 1 0 0 1 0 0 1 1 1 1 1 2 1 0 0 1 0 2 1 1 0 0 1 0 1 0 1 0 1 1 1 2 0 1 1 1 0 0 0 0 0 1 1 2 0 0 2 2 0 0 2 0 0 0 0 0 0 0 0 0 0 2 2 2 1 0 1 1 0 1 2 0 0 1 0 0 0 1 2 0 0 0 0 0 0 0 1 1 1 0 1 1 0 0 0 0 0 0 2 1 2 1 2 0 0 0 0 0 0 0 2 0 1 0 0 1 0 1 0 1 1 2 2 1 1 0 1 0 1 0 0 2 0 1 0 1 0 0 2 1 2 1 2 0 0 0 1 2 0 1 1 0 1 0 2 1 0 1 0 0 1 2 1 1 0 0 0 0 0 1 0 1 1 0 1 0 0 0 0 0 0 1 0 0 0 0 2 0 1 1 0 1 1 0 1 1 0 0 0 0 0 0 1 1 0 1 1 1 0 0 0 0 0 0 0 0 0 0 0 0 1 0 0 0 1 1 2 0 1 0 0 2 1 2 0 0 2 0 0 0 1 1 1 2 0 0 0 2 1 1 0 1 0 1 1 1 1 0 1 0 1 2 0 0 0 1 0 1 0 0 1 0 0 1 0 0 0 1 1 0 0 1 1 1 1 2 0 0 2 0 0 1 0 0 0 0 0 0 0 1 1 1 0 0 0 0 0 0 0 0 0 0 0 0 2 0 0 0 0 0 0 0 0 0 0 0 0 0 0 0 1 0 1 0 0 0 0 0 0 2 0 2 2 2 2 2 0 0 0 0 0 2 0 0 2 0 0 0 2 1 1 2 0 1 0 1 1 1 1 0 1 2 1 1 1 0 0 0 0 2 0 1 1 0 1 0 0 1 2 0 1 0 0 0 2 0 0 2 0 0 0 1 1 0 0 0 2 1 1 0 1 0 2 0 2 0 2 1 0 0 1 2 0 2 0 2 1 0 1 1 1 0 2 0 0 0 0 0 1 1 1 1 1 0 0 1 0 1 0 0 1 1 0 1 0 0 0 0 1 0 0 0 0 0 0 0
34 1 0 1 0 0 0 1 1 1 2 0 0 0 0 0 0 0 0 1 0 0 0 0 0 0 0 1 1 0 1 1 0 0 0 0 2 1 1 0 1 0 1 1 2 0 1 0 0 2 2 2 1 0 0 1 0 0 1 2 0 1 1 1 0 1 0 0 1 0 0 1 1 0 1 1 1 0 2 0 0 2 2 1 1 0 1 1 1 2 1 1 0 2 2 2 2 1 0 1 1 2 0 0 2 1 2 1 1 1 0 2 1 2 1 1 1 0 0 2 2 0 2 0 0 0 0 1 2 2 1 0 0 0 0 0 0 0 1 1 1 0 0 0 1 1 0 0 0 0 0 0 0 0 1 0 0 0 0 0 1 0 0 0 0 0 0 0 2 0 0 2 1 1 1 0 1 0 0 1 1 1 1 1 0 0 2 2 1 0 2 0 1 0 1 0 1 0 0 0 0 0 0 0 2 1 1 2 1 0 0 0 2 0 0 1 1 0 0 0 1 1 1 1 0 0 0 1 0 0 0 0 0 0 0 0 0 1 1 1 1 1 2 1 0 1 0 0 0 0 0 1 1 0 0 0 0 1 0 1 1 1 0 0 1 0 0 1 2 2 0 1 2 1 1 0 1 1 2 1 1 2 1 1 2 0 1 0 0 2 0 1 1 2 1 0 1 0 0 0 0 0 0 0 0 0 0 0 1 0 0 1 1 2 2 0 2 0 0 0 2 0 1 2 0 0 0 0 0 0 0 2 0 1 0 0 0 1 1 0 1 1 1 0 1 1 1 0 1 1 2 0 2 0 2 0 2 1 0 0 0 0 2 1 2 0 0 2 0 2 2 2 0 2 1 0 0 2 0 2 0 0 1 0 0 1 0 0 0 0 0 0 0 0 2 0 1 1 0 0 0 0 1 2 1 0 1 1 0 0 0 0 1 0 1 2 0 0 1 0 0 0 1 0 0 2 0 0 0 1 1 0 0 2 2 1 0 2 0 1 1 1 0 0 1 1 2 2 2 0 0 1 0 2 0 0 0 1 1 0 0 1 1 1 1 1 1 1 2 1 1 1 0 0 0 1 0 0 1 0 0 0 0 0 1 1 1 2 2 2 0 2 0 1 2 2 2 1 1 1 1 1 1 1 1 1 2 0 0 1 0 0 1 1 1 0 0 0 0 1 1 1 1 1 0 1 1 2 0 2 0 2 1 0 1 1 1 0 0 0 0 0 2 1 0 2 0 2 0 0 0 0 0 1 1 1 0 0 0 1 0 1 0 1 0 0 0 0 0 0 1 2 0 0 0 0 0 2 2 2 0 0 1 1 0 0 1 1 0 1 0 1 1 0 0 0 0 0 0 0 0 0 0 1 0 1 1 0 0 0 0 0 0 1 1 0 0 0 2 0 0 0 0 0 0 1 1 0 0 0 0 2 1 0 2 0 1 0 2 0 0 0 0 1 1 0 2 0 1 0 0 1 0 1 1 2 1 2 2 1 0 0 0 2 0 0 0 1 0 1 0 1 0 0 0 2 2 0 2 0 1 0 0 1 1 0 1 2 1 0 2 0 0 1 1 0 1 2 1 2 0 0 0 0 0 0 1 1 1 0 2 2 0 0 0 0 0 2 2 0 0 0 1 1 0 1 1 1 1 0 1 1 0 0 0 0 1 1 1 2 0 2 0 0 0 0 0 0 1 1 1 1 0 0 0 0 0 0 0 0 0 0 2 2 0 0 0 1 2 1 1 2 1 0 0 1 0 2 0 2 1 0 1 0 0 0 1 2 1 2 0 1 0 0 0 0 0 1 0 0 1 0 0 1 0 0 1 0 1 2 0 0 1 1 1 0 2 2 2 1 1 2 0 0 2 0 0 1 1 0 1 0 0 1 1 1 1 0 0 0 0 0 1 1 1 0 1 1 0 0 2 0 1 0 0 1 1 0 0 1 1 2 0 0 0 0 0 0 0 0 0 0 0 0 1 1 1 2 2 2 2 2 0 0 0 0 0 1 0 0 2 0 1 0 2 1 1 2 0 1 0 2 0 0 2 2 0 1 0 0 0 0 0 0 0 2 0 2 2 0 0 2 0 1 1 0 1 2 0 0 2 0 0 1 0 0 0 1 1 1 1 1 2 2 1 0 0 0 1 0 1 0 1 0 2 1 2 1 0 0 0 0 0 0 0 1 1 0 1 1 0 0 1 1 0 0 1 1 1 0 0 2 0 2 0 2 1 0 1 1 0 0 0 0 0 1 0 0 1 0 1 0
35 1 0 1 0 0 2 1 1 0 1 0 1 1 1 1 0 0 1 1 1 0 0 1 1 1 1 2 0 0 2 1 2 1 1 0 1 2 0 0 0 0 0 0 2 0 1 0 0 0 0 0 0 1 0 2 0 0 0 0 0 1 1 2 1 0 1 1 2 0 0 2 2 0 1 2 2 0 2 0 0 2 2 1 1 0 0 0 0 2 1 0 1 0 0 1 0 1 1 1 1 2 0 1 2 1 2 1 2 1 0 1 0 1 0 1 0 0 0 2 2 0 2 2 0 0 1 1 2 1 1 0 0 0 2 1 1 0 0 0 0 0 0 0 1 1 0 0 0 1 0 0 0 0 0 0 1 1 0 0 0 1 1 1 1 2 1 0 1 2 0 1 0 2 0 0 2 0 0 1 1 0 0 0 0 0 2 2 2 1 1 1 1 0 1 0 1 0 0 0 1 0 0 1 2 1 1 0 1 0 0 0 2 0 0 2 1 0 1 1 1 1 2 1 0 2 1 1 0 0 1 0 0 0 0 0 0 2 2 0 0 1 1 1 0 1 1 0 0 0 0 0 0 1 1 2 0 0 1 1 1 1 0 0 0 1 0 1 2 1 1 0 1 1 0 0 0 0 2 0 0 1 2 1 1 1 2 2 1 2 0 0 0 2 2 0 1 0 0 0 1 1 0 0 0 0 1 0 1 0 1 0 2 1 2 0 2 1 0 0 1 0 2 1 2 0 0 0 0 0 0 2 1 2 0 0 0 2 0 0 2 1 2 2 0 1 1 0 2 1 2 0 2 0 1 0 0 0 0 1 0 0 0 0 0 2 0 2 2 0 0 0 1 1 1 2 2 2 1 1 1 0 1 0 0 0 1 0 0 0 0 0 1 0 2 0 1 0 0 0 0 0 1 2 1 0 0 2 0 0 0 1 1 0 1 2 0 0 1 0 0 1 0 2 2 2 0 0 0 1 0 1 0 2 0 0 0 0 0 1 1 0 1 1 0 2 2 1 1 0 0 0 0 2 2 2 2 0 0 0 0 1 1 0 0 1 1 1 1 0 1 0 1 1 1 1 1 0 2 0 1 0 0 0 2 2 2 1 1 0 1 1 0 2 1 0 0 1 1 0 1 1 1 1 1 1 1 2 1 0 0 1 1 0 0 1 0 0 0 1 1 1 0 0 0 1 0 0 1 1 1 0 1 1 0 1 0 0 0 0 0 0 1 0 0 2 0 1 1 0 0 1 0 2 0 1 0 0 0 0 1 0 1 1 1 0 0 2 2 0 0 0 0 0 0 0 0 1 1 2 0 0 2 1 0 1 1 1 0 1 0 1 1 0 2 0 0 0 0 1 0 1 0 0 1 1 1 0 1 2 1 0 0 1 0 1 0 0 0 0 0 0 1 1 1 0 2 1 0 0 0 2 0 0 2 1 2 0 2 0 2 0 0 1 1 0 2 0 2 0 0 1 0 0 0 2 0 2 2 0 0 0 1 0 1 2 0 2 0 0 1 0 0 1 1 2 2 0 0 0 0 0 0 1 0 2 1 1 0 2 1 1 0 1 0 0 1 1 1 1 0 0 0 0 1 2 0 2 1 0 0 0 0 0 0 2 1 1 2 0 0 0 0 0 2 2 0 1 1 0 1 1 0 0 0 0 1 0 1 1 0 1 0 1 0 0 1 0 0 0 0 0 0 0 0 0 1 0 1 1 0 0 2 1 0 1 2 0 1 1 1 0 1 0 0 1 0 1 1 1 1 2 1 0 0 1 1 2 1 2 0 1 2 0 1 1 1 0 0 2 0 1 0 0 0 0 2 1 0 2 0 0 0 0 0 1 1 0 1 1 1 1 0 1 2 0 0 1 1 0 1 0 1 0 0 1 0 0 0 0 0 0 0 0 0 0 0 0 0 0 2 0 0 0 0 0 0 0 0 0 2 2 0 0 0 1 0 0 1 0 1 0 0 0 0 2 0 1 2 1 1 1 0 0 0 0 0 1 0 0 2 0 0 0 2 2 2 1 0 0 1 1 2 1 1 1 1 2 0 0 0 1 0 2 2 0 0 0 2 2 0 2 0 1 1 0 1 2 0 1 2 0 0 2 0 0 0 2 2 0 0 0 2 2 1 1 1 0 1 1 0 0 1 0 1 0 1 2 0 1 0 0 0 0 0 1 1 0 2 1 0 1 0 0 0 0 1 0 0 0 0 0 0 2 0 0 1 1 0 1 0 1 1 0 2 0 0 0 1 0 0 0
36 0 0 2 0 0 1 2 1 0 1 1 0 2 0 0 1 1 1 1 1 1 0 0 0 0 0 2 1 1 2 2 1 1 0 0 0 2 0 0 0 0 0 1 2 0 0 0 0 2 2 2 0 0 2 2 0 0 1 1 0 0 0 1 0 1 0 0 2 2 2 0 2 0 2 2 2 2 2 0 2 2 1 0 1 0 0 0 0 2 0 0 0 1 1 1 1 1 1 1 1 2 0 1 2 1 2 1 1 1 0 2 0 2 0 0 0 0 1 1 1 1 1 2 0 0 0 1 1 1 1 0 0 0 1 0 1 0 0 0 1 0 0 0 0 1 0 0 0 0 0 0 1 0 0 0 1 1 1 2 0 0 2 2 0 1 1 1 0 1 0 0 0 2 1 0 2 2 0 0 0 0 0 0 0 0 2 2 0 0 0 1 1 1 1 0 2 0 0 0 0 0 0 0 2 0 1 1 1 0 0 0 1 0 0 0 0 1 2 1 0 0 2 1 0 1 0 2 0 0 0 1 0 0 0 0 0 1 2 0 0 0 2 0 0 1 1 0 1 1 1 1 0 0 0 1 2 1 0 0 0 0 0 1 1 0 0 0 1 0 0 1 0 0 0 0 1 2 2 1 1 1 1 1 2 1 1 2 0 2 0 1 0 1 0 1 0 1 0 1 0 0 2 2 2 1 0 1 1 0 0 1 1 1 1 1 2 1 1 0 0 1 0 1 1 0 0 0 0 1 0 2 0 2 0 1 0 1 1 0 0 0 0 0 1 0 2 0 2 1 1 0 1 0 1 1 0 1 0 1 0 0 2 0 2 1 0 1 2 0 0 0 2 1 2 0 2 0 0 2 0 0 1 1 0 0 1 0 0 0 0 0 1 1 2 0 2 0 0 0 0 0 2 2 0 1 1 1 0 1 1 1 1 0 1 2 0 0 0 0 0 1 0 2 2 2 0 0 0 1 1 0 0 2 1 1 0 1 0 0 2 0 1 1 0 2 2 1 2 0 0 1 0 2 1 1 1 2 0 0 0 1 0 0 0 0 0 1 1 0 1 0 0 0 1 1 1 0 2 2 2 1 0 1 1 1 1 0 1 0 0 0 1 1 1 1 1 1 0 0 1 1 2 0 2 1 2 1 1 0 1 0 0 1 0 0 0 0 0 2 2 0 2 2 0 2 1 0 0 0 2 0 0 0 0 1 0 1 0 1 0 0 2 2 2 1 0 2 0 0 0 0 1 1 1 0 1 0 0 1 1 0 0 2 0 1 1 1 1 0 0 1 0 0 0 1 1 2 2 0 0 0 1 1 0 0 0 0 0 0 0 1 1 0 0 0 0 0 1 1 0 1 0 2 0 1 1 0 2 0 0 0 0 0 0 0 0 0 0 1 1 1 2 2 2 0 0 1 0 0 0 1 0 0 2 0 2 0 2 0 0 0 0 1 1 0 2 0 1 0 0 1 0 0 0 2 1 2 2 0 0 0 2 0 2 1 0 2 0 0 0 0 0 0 0 2 2 0 2 0 2 0 0 2 0 2 2 1 1 1 0 1 2 2 2 0 2 2 1 1 0 0 2 0 1 2 1 2 2 0 0 0 1 0 1 0 0 0 0 0 0 0 0 0 1 2 0 1 1 0 1 1 0 0 0 2 0 0 0 0 0 0 0 0 0 1 0 0 1 1 1 1 0 0 0 0 1 0 0 0 0 0 2 0 0 1 1 0 0 2 0 0 1 0 0 1 0 1 1 0 1 1 0 0 0 1 1 1 1 1 1 1 1 0 1 0 0 0 0 0 1 1 0 2 1 1 1 0 0 0 0 0 0 2 2 0 2 2 2 1 1 2 1 1 2 0 0 0 0 1 1 1 0 1 1 2 0 1 2 0 0 0 0 0 0 0 0 2 2 0 1 1 2 1 0 0 2 0 0 0 2 2 1 0 0 1 1 0 2 0 1 1 0 0 0 1 0 0 2 2 1 2 0 0 0 1 1 2 2 0 1 0 0 0 2 2 2 1 0 0 0 1 2 2 2 0 0 1 0 0 0 0 1 0 1 1 0 0 1 1 0 1 1 0 0 0 0 1 0 0 2 0 0 2 0 0 1 0 1 1 0 0 0 1 0 0 1 1 0 2 0 0 2 0 0 0 0 2 1 1 1 1 1 0 0 0 0 0 1 0 1 0 0 0 0 1 2 0 1 0 1 1 0 1 0 0 0 0 1 0 1 1 0 0 0 0 1 0 1 0 0 0
37 1 0 2 0 0 2 1 0 1 1 0 0 1 0 0 0 0 1 0 0 0 0 0 0 0 0 2 0 0 2 1 2 1 0 0 1 1 0 0 2 0 0 0 1 0 1 0 0 1 1 1 0 0 2 1 0 0 1 0 0 2 0 0 0 0 0 0 1 1 1 2 2 1 1 2 2 0 1 0 1 2 1 1 2 0 0 0 0 1 0 0 1 1 0 2 0 2 0 1 0 1 0 1 2 1 2 1 1 1 0 2 1 2 1 2 2 0 1 2 2 1 2 1 0 1 1 0 1 1 0 0 0 0 1 0 1 0 0 2 0 0 0 0 1 1 1 0 0 0 0 0 1 0 2 0 0 2 0 0 0 1 2 2 2 1 1 0 0 1 0 1 1 1 2 0 2 1 0 1 1 2 1 1 0 0 2 2 1 0 1 2 0 0 0 1 1 0 0 0 0 0 0 0 2 0 0 0 2 0 2 0 1 0 0 0 0 0 1 1 0 0 0 1 0 1 0 2 0 0 0 0 0 0 0 0 2 2 2 0 0 0 2 0 0 2 0 0 0 0 0 0 0 1 1 1 1 0 0 0 0 0 0 0 1 0 2 1 2 1 1 0 1 1 1 0 1 1 2 1 1 2 2 0 2 1 1 1 0 1 0 0 2 2 2 0 0 1 0 1 1 0 0 0 0 0 1 1 2 0 0 2 2 2 1 1 2 0 1 0 0 1 0 1 1 0 0 0 0 0 0 2 0 1 0 0 0 2 0 1 1 1 1 0 0 0 2 0 2 1 1 0 1 1 0 0 2 0 0 2 0 0 1 0 1 1 0 2 2 0 0 0 0 2 0 0 0 1 1 1 1 1 1 0 0 1 1 0 0 1 0 0 0 0 1 1 0 1 0 0 0 0 0 2 1 0 0 1 0 0 0 0 2 0 2 2 0 1 0 0 0 1 0 2 0 1 1 0 0 0 1 0 0 1 2 2 1 2 0 0 0 2 0 0 0 0 2 2 2 0 0 0 0 2 1 1 1 0 0 0 1 1 0 0 1 1 1 0 2 0 1 1 1 1 1 0 1 0 0 0 0 0 0 0 0 2 0 1 2 0 1 2 0 2 1 0 0 1 1 1 1 1 1 1 1 1 1 2 1 0 0 1 2 1 0 0 1 0 0 0 0 2 2 2 2 2 0 1 0 1 2 1 0 0 0 1 0 0 1 2 2 1 1 1 0 1 0 2 1 0 0 1 1 2 1 0 0 0 2 0 1 0 0 2 0 0 0 2 2 0 1 1 0 0 0 0 0 0 0 2 0 1 1 1 0 0 1 0 0 0 0 1 1 0 0 0 1 1 1 1 1 1 0 0 0 1 0 0 1 0 0 0 0 1 1 1 0 0 0 0 0 0 0 0 0 1 1 1 0 0 0 1 1 1 2 0 0 0 2 0 0 0 0 1 2 0 2 0 1 1 0 1 0 1 0 1 2 1 1 0 0 0 1 0 1 1 1 2 0 0 0 0 0 0 0 2 2 0 2 0 1 0 0 2 1 1 1 1 2 0 1 0 1 2 0 0 0 1 2 2 0 0 0 0 0 2 0 2 1 0 0 0 0 0 1 0 0 0 0 0 0 1 0 0 0 2 0 1 1 0 0 0 1 0 0 1 0 0 2 2 0 2 0 1 0 0 0 1 0 0 0 0 0 2 0 0 0 0 1 0 1 1 1 1 0 0 1 1 1 2 0 0 2 0 0 0 0 1 0 2 1 0 1 0 0 0 1 2 0 2 0 2 1 1 2 0 1 0 0 0 0 2 0 2 0 1 1 1 1 2 0 0 0 1 1 1 2 2 2 2 1 2 1 1 2 0 0 2 0 0 0 0 0 0 0 1 1 1 0 0 0 0 1 1 1 0 1 0 0 1 1 0 1 0 1 0 1 1 0 0 2 2 0 0 0 1 0 1 2 0 1 1 0 0 0 1 0 1 2 1 2 2 0 0 0 0 0 1 0 0 1 0 0 0 1 1 1 2 0 1 0 1 2 2 0 0 1 1 0 0 0 0 0 0 0 2 0 0 1 1 0 1 1 1 1 0 2 0 0 0 2 0 0 0 0 0 0 0 1 0 0 0 1 1 1 0 1 0 1 0 1 2 1 0 2 0 2 1 1 1 0 0 0 0 2 1 2 1 2 1 0 0 0 1 0 1 1 0 1 0 1 1 0 0 0 0 1 1 0 1 0 0 0 0 0 0 0 0 0 0 1 1
38 1 0 1 0 0 1 1 1 1 2 0 0 1 1 1 0 0 2 0 1 1 0 0 0 0 1 0 0 0 1 1 1 1 1 1 1 2 0 0 1 0 1 2 2 1 0 1 0 2 1 2 2 0 0 0 0 0 0 0 0 1 0 0 0 2 1 0 1 1 0 1 2 0 1 2 2 0 1 0 1 2 2 1 1 0 1 0 0 1 0 0 0 1 0 0 0 1 0 0 1 2 0 1 1 1 1 2 0 2 0 2 0 0 1 1 1 0 1 1 1 0 2 2 0 2 1 0 2 2 0 0 0 0 0 0 0 0 0 1 0 0 1 0 0 0 0 0 0 0 0 0 0 0 1 0 1 1 0 0 0 0 2 2 0 1 1 0 1 2 0 2 0 2 2 0 2 2 0 0 0 0 0 0 0 0 2 0 0 0 0 0 1 1 1 0 0 1 0 0 0 0 0 0 2 0 1 2 1 0 0 0 1 0 0 0 0 0 2 1 0 0 2 2 0 1 1 1 0 0 0 0 0 1 1 0 1 2 2 0 0 1 2 2 0 2 0 0 1 0 0 0 0 0 0 2 0 1 0 0 0 0 0 0 0 0 1 1 2 2 0 1 2 2 0 0 2 0 0 0 0 1 2 1 1 1 2 2 1 2 0 2 0 1 0 0 0 1 1 0 1 0 2 2 2 0 1 1 1 0 0 1 2 2 1 0 2 1 0 0 0 0 1 0 2 0 0 0 0 0 0 2 1 1 0 0 0 2 0 0 0 0 1 0 1 1 1 2 2 2 0 2 2 0 1 0 0 2 0 0 0 0 2 0 2 0 0 2 1 1 1 1 0 2 1 1 1 1 0 2 1 1 1 0 1 1 0 0 0 0 0 0 0 0 2 0 1 1 0 0 0 1 0 2 2 0 0 0 0 0 0 1 1 0 1 1 1 0 0 0 0 2 0 0 0 0 0 2 2 1 0 1 0 2 2 2 0 0 0 0 2 0 1 1 0 2 1 1 1 0 0 0 0 2 0 0 0 2 2 2 1 1 0 1 1 2 2 2 1 0 1 0 0 0 2 0 1 0 0 0 0 0 0 0 0 0 0 0 1 0 0 1 0 1 0 0 0 2 0 0 0 0 2 0 2 0 2 2 1 1 0 0 0 0 0 0 0 1 0 1 1 1 1 1 0 1 0 1 0 1 0 1 1 0 1 0 1 1 0 0 0 0 1 1 1 1 0 2 0 0 1 0 0 1 1 0 1 1 0 1 0 0 1 1 0 0 0 2 2 0 0 1 0 0 0 1 1 2 2 2 0 0 1 1 0 1 0 2 2 2 0 1 1 0 1 1 0 0 0 0 0 2 1 2 0 1 2 0 0 1 0 0 0 1 0 1 0 0 1 0 0 0 2 2 2 0 0 1 0 0 1 2 0 0 2 0 2 0 2 0 0 1 0 0 2 0 2 0 1 0 0 2 0 0 0 2 0 2 2 0 0 0 2 0 1 1 0 1 0 1 1 1 0 0 0 2 2 1 1 0 0 0 0 0 0 0 1 1 2 0 2 0 0 0 0 0 2 1 1 1 0 0 0 0 2 2 0 2 2 0 1 0 0 0 1 0 0 2 2 0 0 0 1 0 2 1 0 0 0 1 0 0 0 0 0 0 0 0 1 1 0 0 0 1 0 1 0 2 0 0 0 0 0 0 0 0 1 0 0 0 0 0 2 2 0 0 1 0 1 1 1 1 1 1 1 1 0 0 1 0 1 1 1 1 1 1 0 2 1 2 0 1 2 0 1 1 0 1 0 0 0 1 0 1 0 1 1 0 0 2 0 0 0 1 1 1 1 2 1 1 1 1 0 1 2 0 0 2 0 1 1 0 1 1 1 1 0 1 1 0 1 1 0 0 0 0 0 1 0 0 1 0 0 0 0 0 0 0 1 1 1 1 0 0 1 0 2 1 2 0 1 0 0 2 0 2 0 0 1 0 2 0 1 0 1 1 1 2 0 0 2 0 0 1 2 1 2 2 0 0 0 1 2 1 2 1 0 2 0 1 0 1 0 0 0 2 0 0 1 1 0 1 0 2 2 0 0 0 0 0 2 0 1 2 0 0 0 0 0 0 0 0 2 1 0 0 1 2 0 0 0 0 2 1 0 0 1 1 1 1 0 0 1 0 1 2 2 0 1 0 1 0 0 0 0 0 0 0 0 0 0 0 0 2 0 1 1 1 0 1 0 0 0 0 0 0 0 0 0 0 0 0
39 0 0 2 0 0 1 1 1 1 2 0 0 1 0 0 0 1 0 2 1 1 0 0 0 0 0 1 1 1 1 1 1 1 1 1 2 1 1 0 0 0 0 1 2 0 0 0 0 1 0 0 0 0 1 0 0 0 1 0 0 2 1 2 0 1 0 0 1 0 0 0 2 0 1 2 2 1 1 0 2 2 2 1 1 0 1 0 0 2 0 0 0 1 0 1 0 0 0 0 0 1 0 0 2 2 2 1 1 1 0 1 1 1 1 1 1 0 2 1 1 0 2 1 0 1 1 1 2 2 0 1 0 0 1 0 0 0 0 1 1 0 1 0 0 1 0 0 0 0 0 0 1 0 1 0 0 0 0 0 0 1 1 1 1 2 0 0 1 1 0 1 1 1 1 0 2 0 0 1 1 2 0 0 0 0 2 0 0 0 0 0 1 1 0 1 0 1 0 0 0 0 1 1 2 0 0 2 1 0 0 0 2 0 0 1 0 0 0 0 1 1 2 1 0 1 0 0 0 0 0 0 0 1 1 1 0 2 2 0 0 0 2 0 0 0 0 0 0 0 0 0 2 1 1 2 1 1 0 0 0 0 0 0 2 0 0 0 1 1 0 1 1 1 0 1 0 1 2 2 2 1 0 0 0 1 1 0 0 2 1 1 1 2 2 0 0 1 1 0 0 0 0 0 0 0 0 0 0 0 0 2 1 0 0 0 2 0 0 1 1 0 0 1 2 0 1 0 1 1 1 1 0 0 0 0 0 1 1 0 0 0 2 1 0 0 2 0 2 0 2 0 1 0 1 1 0 1 0 2 0 0 1 1 1 2 0 2 2 0 0 0 1 2 0 0 2 2 0 2 0 0 1 0 0 0 1 1 1 0 0 0 1 0 1 1 1 0 0 0 0 0 0 1 0 0 0 0 0 0 0 0 0 0 0 2 0 0 0 0 1 2 1 2 0 1 1 1 1 2 0 1 2 0 1 2 0 2 0 0 2 1 0 0 1 1 1 1 1 0 0 0 0 1 1 0 1 2 1 0 1 2 1 1 0 2 2 0 2 0 1 0 0 0 1 0 1 0 0 0 0 0 0 0 1 1 1 0 1 0 0 1 0 0 1 0 0 1 0 1 1 1 2 0 2 0 2 2 2 0 0 1 0 1 0 0 0 1 0 1 0 2 1 1 1 1 0 1 0 2 0 2 0 0 1 0 0 0 0 1 0 0 2 1 1 2 0 0 2 0 2 0 0 2 1 0 0 0 1 0 1 0 1 0 1 1 1 2 1 0 0 0 2 0 1 1 2 1 1 2 0 0 1 0 1 0 1 1 1 1 0 1 0 0 0 0 0 0 0 1 0 0 1 2 0 0 2 0 2 0 0 0 0 1 1 1 0 0 0 0 0 0 0 0 0 1 1 2 0 0 0 0 1 0 2 0 2 1 1 1 1 0 0 0 2 0 2 0 0 0 0 2 1 2 1 2 2 1 1 1 1 0 2 0 1 1 0 2 1 0 0 0 0 0 0 1 1 1 2 0 1 0 0 2 1 1 1 2 1 0 2 1 0 0 0 0 1 2 2 2 0 1 1 0 1 1 0 2 1 0 0 0 0 0 0 0 0 1 1 0 0 0 2 0 1 1 0 1 1 0 1 1 0 0 0 0 0 1 0 1 1 0 0 0 0 0 0 1 0 0 0 0 0 0 0 0 1 0 1 0 0 0 2 0 0 1 0 0 2 0 2 0 1 2 1 1 0 1 1 1 2 2 0 0 0 1 0 2 1 2 0 1 1 1 2 0 0 2 0 1 0 2 0 1 0 0 1 1 1 2 0 0 0 2 1 0 2 2 2 1 1 2 1 1 2 0 0 1 0 1 0 0 2 1 0 2 0 2 1 0 0 0 1 1 1 0 1 0 0 0 2 0 1 1 0 0 0 0 1 1 2 2 0 0 0 1 1 0 2 1 0 1 0 0 0 0 0 0 1 1 1 1 0 0 0 0 0 2 0 0 1 0 0 1 1 0 0 2 0 0 0 2 2 1 0 0 2 0 1 1 1 0 1 0 1 1 1 0 2 2 0 2 0 0 1 1 2 1 1 1 2 1 0 1 0 1 1 1 1 0 0 0 2 2 1 0 0 0 1 0 1 0 1 0 2 0 2 0 0 0 0 0 0 1 0 2 2 0 0 0 1 0 0 0 0 2 2 0 0 0 0 0 0 1 0 0 1 0 0 0 0 0 0 0 0 1 0 1 2 0 0 0
40 0 0 1 0 0 1 1 0 1 1 1 0 0 0 0 0 0 1 1 1 1 0 1 1 1 1 1 0 1 2 1 2 1 0 0 2 1 0 0 1 1 0 1 2 1 0 0 0 0 0 1 1 1 0 2 0 0 2 0 2 2 0 1 1 0 1 0 1 1 1 1 1 0 1 1 1 0 2 1 0 2 1 0 1 0 0 0 0 2 0 0 0 2 1 1 1 2 2 2 1 2 0 1 1 1 1 1 1 1 0 2 0 1 0 1 0 0 1 1 1 0 2 2 0 2 1 1 2 2 0 0 0 0 0 0 0 0 0 1 1 0 0 1 0 0 0 0 0 0 0 1 0 0 0 0 1 0 0 0 1 1 1 2 1 2 2 1 0 1 1 0 1 1 1 0 2 0 0 1 1 1 1 1 0 0 1 1 0 0 2 1 2 1 1 0 0 0 0 0 0 2 0 1 2 0 2 1 1 0 1 0 1 0 0 1 1 1 2 1 0 0 2 2 0 0 0 2 0 0 1 0 0 0 0 0 0 2 2 0 0 0 1 0 1 2 2 0 0 1 1 1 0 1 1 1 0 0 1 0 1 1 0 0 1 0 1 0 1 0 2 0 0 0 0 0 0 0 1 0 0 1 1 1 1 1 1 2 0 2 0 1 1 1 2 0 0 0 0 0 1 0 1 1 1 1 0 0 0 1 0 1 1 1 0 0 2 1 0 0 0 0 1 1 1 0 1 1 0 1 0 2 0 0 0 0 0 1 1 0 0 0 1 0 1 0 2 0 2 2 2 0 1 0 1 1 1 0 0 1 0 0 1 0 1 1 0 1 1 1 1 1 0 2 0 1 1 2 2 0 1 1 1 0 0 0 0 0 0 0 0 1 0 0 2 0 0 1 1 1 0 1 1 2 1 0 1 1 0 0 0 1 1 0 1 2 0 1 0 0 0 2 1 0 1 1 0 0 0 0 0 0 0 2 1 0 0 1 1 1 2 2 0 0 0 1 2 0 2 0 0 0 0 2 1 1 1 1 1 0 1 1 0 1 1 1 1 0 2 0 0 0 1 1 1 0 1 0 2 2 2 1 0 1 0 0 0 0 0 0 0 0 1 1 1 1 1 2 2 0 2 2 2 0 2 0 1 2 1 1 0 0 1 0 1 0 0 1 1 2 2 0 2 1 1 1 0 0 1 2 0 0 0 0 0 1 1 0 0 0 1 1 1 0 0 2 0 1 1 0 0 0 0 1 1 0 1 0 1 1 1 0 0 1 0 0 0 1 1 1 1 1 1 0 1 1 0 2 2 0 2 0 1 1 1 0 2 0 0 0 0 2 0 1 1 1 1 0 1 0 0 1 1 2 0 1 2 0 0 1 1 1 1 1 0 1 1 0 1 0 0 0 0 1 1 1 0 1 0 0 1 2 0 0 2 1 2 0 1 1 0 0 0 0 2 0 1 0 2 0 0 1 0 1 0 2 2 0 0 0 0 0 2 1 0 1 0 2 1 0 1 1 1 0 0 1 1 1 2 0 0 0 1 2 1 1 0 1 2 0 1 0 1 1 0 0 2 2 0 1 0 0 0 0 1 2 0 2 1 0 0 0 1 0 0 0 0 1 1 0 0 1 1 0 2 0 0 1 0 0 0 0 0 0 0 1 1 1 0 1 0 1 0 0 0 0 0 0 0 0 0 0 0 1 0 0 0 0 1 1 0 0 2 1 0 1 2 0 1 1 1 0 1 0 0 2 0 2 0 1 1 0 0 0 0 1 0 1 1 1 1 1 2 0 0 2 0 0 0 0 0 1 0 1 0 0 1 0 0 2 0 0 0 2 2 0 2 0 2 2 1 2 0 0 1 0 0 1 0 1 0 0 0 0 0 2 0 0 1 0 1 1 1 1 1 0 1 0 0 0 2 0 1 0 0 0 0 0 0 0 1 1 0 0 0 0 1 2 2 0 0 0 0 1 0 2 0 1 2 1 0 1 0 0 0 2 2 2 0 0 1 0 0 0 2 1 1 2 0 0 0 2 2 2 0 0 2 1 0 0 0 0 1 1 2 0 0 0 0 0 0 0 0 1 1 0 0 2 0 0 2 0 0 1 0 1 0 0 2 1 0 0 2 1 1 0 0 1 0 0 1 0 2 1 0 0 1 2 0 0 0 0 1 0 1 2 2 0 2 1 0 0 0 0 0 0 0 1 2 0 0 1 0 1 0 0 1 1 0 1 0 0 0 0 0 0 0 0 1 0 0 0
41 1 0 2 0 0 1 0 0 2 2 0 1 1 0 0 0 1 2 0 1 1 0 1 1 1 0 0 0 1 2 0 1 2 0 0 1 1 1 1 0 0 0 0 2 0 1 0 0 0 0 0 1 0 1 1 0 0 0 1 0 0 0 2 1 1 1 0 1 0 0 1 2 0 2 2 1 0 2 1 0 2 2 2 2 0 1 0 0 2 1 1 0 2 1 1 1 2 2 2 2 2 0 0 2 0 2 1 1 1 0 2 1 2 1 1 1 0 0 2 2 0 2 1 0 1 1 0 2 0 0 0 0 0 0 0 0 0 0 0 0 0 0 0 0 0 0 0 0 0 0 0 0 2 0 0 1 1 0 0 1 1 2 2 0 1 1 0 0 1 0 0 2 0 2 0 1 0 0 0 0 1 0 0 0 0 2 0 0 0 1 0 2 1 1 0 0 0 0 0 0 0 1 0 2 0 0 1 1 0 2 0 0 0 0 1 1 1 2 1 0 1 2 2 0 1 1 1 0 0 0 0 0 0 0 0 0 0 0 0 0 0 2 0 1 2 1 0 1 0 0 0 0 0 0 1 0 0 1 0 0 0 0 1 1 0 1 0 1 0 1 0 1 1 0 0 1 1 2 2 1 1 1 1 1 1 2 0 0 1 0 1 0 2 2 0 0 0 0 0 0 0 1 1 0 2 0 0 1 1 0 1 1 2 1 0 2 0 0 0 0 1 2 0 1 0 0 0 0 1 0 2 0 2 0 0 0 1 1 0 0 0 2 1 0 0 1 0 2 2 0 2 2 0 2 0 0 1 0 1 0 0 1 0 1 0 0 2 1 1 1 1 0 2 0 0 1 0 0 2 1 1 1 0 0 1 1 0 0 1 0 0 1 1 1 1 1 0 1 1 0 1 1 2 1 1 0 2 0 0 0 0 0 0 0 0 2 0 1 0 1 1 0 1 0 2 1 0 0 0 0 1 1 1 0 1 0 1 0 0 2 0 0 1 1 2 1 1 1 0 0 0 0 2 2 1 2 1 1 0 1 1 1 1 0 2 2 1 2 1 1 1 0 0 1 1 0 0 1 0 0 0 0 1 0 0 0 2 2 1 1 2 0 1 0 0 0 2 2 0 0 0 2 0 2 1 2 0 2 0 2 0 1 1 0 0 0 1 0 2 2 0 2 2 1 2 0 1 1 2 0 1 2 0 1 1 2 0 1 1 2 2 1 0 0 2 0 1 1 0 1 0 0 0 2 0 2 0 0 0 0 1 1 0 1 1 1 1 1 0 0 1 1 0 0 0 1 0 0 2 0 0 1 0 1 0 1 0 0 0 0 1 0 0 0 1 0 0 1 0 0 2 0 2 0 0 1 0 1 2 1 1 1 2 0 2 1 0 0 0 0 0 0 1 1 1 0 1 0 0 1 0 0 0 2 1 2 0 2 0 1 0 0 1 1 0 2 0 0 1 0 2 0 0 0 2 2 2 2 1 0 1 0 1 1 0 0 2 0 0 0 0 1 0 0 2 1 2 1 1 0 1 1 2 1 2 0 0 1 0 2 1 1 2 0 0 1 2 1 2 0 0 0 0 1 2 1 1 2 0 1 0 0 1 0 0 0 0 0 0 0 0 0 0 2 1 0 1 1 0 1 1 1 0 0 1 1 1 0 1 0 1 0 0 0 0 0 1 1 0 0 1 0 0 0 0 0 0 0 1 0 1 2 0 0 1 1 1 2 0 1 0 1 1 1 2 0 2 0 1 1 0 1 0 0 0 1 2 1 2 0 2 1 0 0 1 0 0 1 1 0 1 0 1 0 0 1 0 1 2 1 1 0 1 1 0 1 1 2 2 1 2 1 2 2 0 0 1 0 0 1 1 0 0 0 1 0 1 1 1 1 0 0 0 0 0 0 0 0 0 2 0 2 0 1 1 2 0 0 1 0 1 0 0 0 0 0 1 1 0 1 0 0 0 1 1 1 1 1 2 2 2 1 0 1 1 0 2 0 0 2 0 2 2 2 1 2 1 0 0 0 2 2 2 1 1 1 2 1 2 1 2 0 0 0 2 0 0 0 0 0 0 0 1 1 0 0 2 0 1 1 0 1 1 1 1 0 2 2 0 0 0 1 1 0 1 1 0 1 0 0 1 2 1 1 0 2 2 1 1 1 2 1 0 0 0 0 0 2 0 0 0 0 0 1 1 1 2 2 0 0 2 0 1 0 0 1 0 1 1 0 0 0 0 1 0 0 0 2 0 0 1
42 1 0 1 0 0 1 2 0 0 0 0 1 1 0 0 0 0 0 2 0 0 1 0 0 0 0 2 0 0 2 1 1 2 1 0 1 1 0 0 2 1 0 1 1 1 0 0 0 1 1 1 1 1 1 2 0 0 1 1 1 1 0 2 0 1 1 0 1 0 0 1 1 0 1 1 1 1 2 1 0 2 2 1 1 0 0 0 0 1 0 0 0 2 0 0 0 0 0 0 0 1 0 1 1 1 1 1 1 1 0 2 2 2 2 2 2 0 0 1 0 0 2 1 0 2 2 2 2 2 0 0 0 0 0 0 1 0 0 0 1 0 0 0 1 2 0 0 0 1 0 0 0 0 0 0 0 0 0 1 0 1 1 2 1 2 1 0 0 1 1 0 0 2 1 0 1 0 0 1 1 0 1 1 0 0 1 1 0 0 0 1 0 0 0 1 1 0 0 0 0 1 0 2 2 0 0 0 0 0 2 1 2 0 0 1 1 1 2 0 2 2 1 1 0 0 0 2 0 1 1 0 1 2 2 1 2 2 2 0 0 0 2 0 0 1 0 0 0 0 0 0 0 0 0 0 0 0 0 0 0 0 0 0 0 0 0 1 1 1 0 0 1 1 0 0 1 1 2 0 0 2 1 0 0 1 1 1 1 2 0 2 0 2 1 0 0 0 0 1 2 2 1 1 1 0 0 1 1 0 1 2 1 1 1 0 1 0 1 0 0 1 1 2 1 0 0 1 0 1 0 2 2 0 0 0 0 1 1 1 1 0 1 0 1 0 2 1 2 2 1 1 2 1 1 0 2 1 0 1 0 0 2 0 2 1 0 2 1 1 1 1 0 2 2 0 1 2 1 1 1 1 0 0 0 0 0 0 0 0 1 0 2 0 2 0 2 0 1 1 0 1 0 2 0 0 0 2 0 0 0 1 1 0 1 2 0 0 0 0 0 1 0 2 0 1 1 1 1 0 0 0 0 2 1 0 0 1 0 0 0 2 0 0 1 2 1 0 2 0 0 0 0 2 2 2 2 1 1 1 1 2 0 1 0 1 1 1 1 1 2 1 1 1 2 0 2 0 2 0 2 2 0 1 1 2 1 1 2 0 0 2 0 2 0 0 0 1 0 1 1 0 2 0 2 1 2 1 0 1 0 0 1 0 0 0 0 0 0 0 0 2 2 2 0 2 0 1 0 2 0 1 1 0 0 0 0 0 1 1 1 1 2 1 0 2 0 0 2 0 1 0 0 1 1 0 1 0 0 1 0 0 1 0 1 0 0 2 2 0 0 0 0 0 0 0 0 0 0 2 0 1 2 1 1 1 1 0 0 0 0 2 1 0 0 0 1 0 0 0 0 2 0 2 0 0 1 0 1 1 1 0 0 1 1 0 1 0 1 0 0 0 0 0 0 0 2 1 0 0 0 2 0 0 2 1 2 0 2 0 1 0 1 1 2 0 2 1 1 0 0 2 0 0 0 1 2 2 2 0 0 0 1 1 1 0 1 2 0 0 1 0 0 0 0 2 2 1 2 0 0 1 0 1 1 1 1 0 2 0 2 0 1 2 0 0 1 2 2 2 0 1 0 0 0 2 0 2 2 0 1 0 0 0 1 0 0 0 0 0 0 0 1 1 0 1 1 0 0 0 0 0 1 0 0 1 0 1 0 1 1 1 0 0 0 0 0 0 1 1 1 1 0 1 0 0 0 0 0 0 0 0 2 2 0 0 2 2 2 1 0 0 1 0 0 0 1 2 0 2 2 1 1 0 1 1 0 1 0 1 1 1 0 2 2 0 0 2 0 0 0 0 0 1 1 1 1 1 0 2 0 0 0 1 1 0 1 1 2 1 1 1 1 2 2 0 0 2 0 0 1 0 1 0 0 2 0 2 2 0 0 1 1 1 1 0 1 0 0 0 2 0 2 0 1 0 2 1 0 0 2 2 0 0 1 0 0 0 1 0 0 0 0 1 0 1 0 1 2 2 2 2 1 0 1 1 0 1 0 0 2 0 2 2 2 1 2 2 0 0 0 1 1 1 1 1 1 1 1 1 1 1 1 0 2 0 0 0 1 0 1 0 0 2 1 0 2 1 1 0 1 0 1 2 0 1 1 1 2 1 0 0 2 1 1 0 0 1 0 1 1 0 2 0 0 0 0 1 1 0 1 1 0 1 0 1 1 1 1 0 1 0 0 0 1 2 2 1 1 0 0 2 0 0 0 0 0 1 0 1 0 0 0 0 0 0 0 1 2 0 1 1
43 0 0 0 0 0 1 0 0 1 1 0 0 0 0 0 0 0 0 2 0 0 0 0 0 0 1 1 2 2 1 2 1 1 0 0 1 2 0 0 2 0 0 0 2 0 0 1 0 2 1 2 1 1 0 1 1 0 0 0 1 2 0 2 1 1 1 0 0 0 0 0 2 0 1 2 2 0 1 0 1 1 2 1 2 0 0 1 1 2 1 1 1 2 0 1 0 2 1 0 1 2 0 1 2 1 2 1 0 2 0 0 0 1 0 1 0 0 0 0 0 0 1 0 0 0 0 1 1 1 1 0 0 0 0 0 0 1 0 1 1 0 0 0 0 2 0 0 0 0 0 0 0 1 0 0 0 1 0 0 1 0 1 1 2 2 0 0 0 2 0 0 1 1 1 0 2 1 1 0 0 1 0 0 1 1 0 2 1 0 2 0 0 0 1 0 0 0 0 0 0 0 0 1 2 0 1 1 2 1 2 1 1 2 0 1 1 0 1 0 1 1 2 2 0 2 2 2 0 0 1 0 0 1 1 1 0 2 2 0 0 0 2 1 0 1 0 0 0 0 0 0 0 1 1 2 1 1 0 0 0 0 0 0 1 0 0 1 2 1 1 0 1 1 0 0 0 2 2 2 2 1 1 0 2 1 1 2 1 2 0 1 1 2 2 0 1 0 0 0 0 0 1 1 1 0 0 0 2 0 1 1 2 1 2 0 2 0 0 0 1 0 0 2 1 0 0 0 2 0 0 1 0 2 0 1 0 1 0 2 1 1 1 1 0 2 0 0 2 0 1 0 0 0 0 2 0 2 0 0 0 0 1 0 1 1 0 2 1 1 1 1 0 2 0 0 1 2 2 0 1 1 0 0 0 0 0 0 0 0 0 0 1 0 2 0 0 0 1 1 0 1 1 2 0 0 1 0 0 0 0 0 0 0 0 0 2 1 0 0 1 2 0 2 1 1 0 0 0 0 1 0 1 0 1 1 0 1 0 0 2 0 0 1 0 2 2 0 1 0 0 0 0 2 1 1 0 1 0 0 0 0 0 0 0 1 0 1 2 1 2 1 0 0 0 1 0 0 2 0 0 0 0 1 0 0 0 0 1 0 0 1 0 1 1 1 1 1 0 0 1 1 2 1 2 1 1 1 0 1 0 1 0 0 0 1 0 0 0 2 2 0 1 1 1 1 0 0 1 1 0 0 0 0 1 0 1 0 0 1 1 1 0 0 0 0 1 0 2 0 1 0 1 1 1 1 2 1 2 0 0 0 1 0 0 1 1 1 0 1 2 2 0 0 0 0 0 1 1 2 0 0 1 1 0 1 1 1 1 1 0 1 2 0 0 0 1 0 0 0 0 2 1 0 0 2 0 0 1 1 0 0 0 0 1 0 0 0 0 0 0 0 0 0 0 1 1 2 0 0 0 0 1 1 2 0 2 0 2 0 0 1 0 1 1 0 2 0 2 0 0 2 0 0 0 2 1 2 2 1 1 0 1 0 0 1 1 2 0 0 0 0 1 0 0 1 0 1 1 0 0 1 0 1 0 1 0 1 2 0 2 0 0 1 0 0 2 1 0 1 0 0 0 1 1 1 1 2 2 0 0 0 0 0 0 1 0 2 1 0 0 0 0 0 1 1 0 1 1 0 0 0 0 0 0 0 0 1 1 2 0 2 0 0 0 0 0 0 0 0 0 0 0 0 0 1 2 0 0 1 0 0 2 1 0 0 1 1 0 2 0 0 2 0 0 0 0 1 1 1 1 1 0 1 1 1 0 1 1 1 1 1 1 1 1 0 0 1 1 0 0 1 0 1 0 0 1 0 0 2 0 0 0 1 1 1 1 2 1 0 0 0 1 1 2 0 0 1 0 0 0 0 0 1 1 1 0 1 1 1 1 0 1 0 1 0 0 1 1 0 2 1 1 0 0 0 0 0 0 0 1 2 1 0 0 0 1 1 2 0 1 1 0 1 0 2 0 1 2 2 2 2 0 0 0 1 1 0 0 0 1 0 0 1 1 1 1 2 0 0 0 2 1 0 2 2 0 1 1 0 0 1 0 0 0 2 0 1 2 1 0 2 0 2 1 1 2 1 1 1 2 0 1 2 0 0 0 1 1 1 0 0 1 2 0 0 2 0 1 1 0 0 2 0 1 1 1 1 1 1 0 0 0 0 1 0 1 0 1 0 1 0 0 0 0 1 1 0 0 1 1 0 0 0 0 0 0 1 0 1 0 0 0 0 0 0 1 0 0 0 0 1
44 0 0 2 0 0 1 1 0 1 1 1 1 2 0 0 0 1 2 1 0 0 1 0 0 0 0 0 0 1 2 0 0 1 1 0 2 1 0 0 2 0 1 1 2 1 0 1 1 2 0 1 0 0 2 2 0 0 0 2 0 1 0 0 0 0 1 0 1 1 1 1 2 0 2 2 2 2 2 1 1 2 2 2 2 0 0 0 0 2 0 0 1 2 0 1 0 1 1 1 0 2 0 2 2 0 2 2 1 1 0 1 2 2 2 2 2 0 1 1 1 0 2 1 0 0 0 1 1 0 2 0 0 0 0 0 0 0 1 0 1 0 0 0 1 0 0 0 0 1 0 1 1 1 0 1 1 1 0 0 1 2 2 2 0 1 0 0 1 2 0 1 1 1 1 0 1 1 0 0 1 0 1 1 0 0 2 1 0 0 0 1 2 1 2 0 0 0 0 0 0 1 0 0 2 0 1 2 0 0 1 0 2 0 0 2 1 1 1 0 1 2 2 2 0 1 1 1 0 0 0 1 0 0 0 0 0 2 2 0 0 0 2 0 0 1 1 0 0 0 0 0 0 0 0 1 2 0 0 0 0 0 0 0 1 0 0 0 2 1 0 0 0 0 0 0 1 1 1 1 1 1 2 1 1 0 1 1 0 2 0 1 0 2 0 1 0 0 0 0 1 0 1 1 1 0 0 0 1 0 0 1 2 1 1 0 2 1 0 0 0 1 1 2 1 0 0 0 1 0 0 2 1 2 0 0 1 1 1 1 0 1 0 0 0 1 1 0 2 1 1 0 2 0 2 0 1 1 0 0 0 0 2 0 2 2 0 1 1 1 1 1 0 2 0 1 2 2 1 1 2 1 0 0 0 1 1 0 0 0 0 0 0 1 1 1 1 0 1 1 0 2 0 2 1 0 0 0 1 0 1 2 1 0 1 2 0 0 1 0 0 1 0 2 0 2 1 0 0 1 1 1 0 2 1 1 0 2 0 1 2 0 1 1 0 2 2 0 1 0 0 0 0 2 2 2 2 2 1 1 2 2 0 0 0 1 0 1 2 1 1 1 0 0 1 0 1 1 2 1 1 0 0 0 0 1 0 1 1 1 0 1 0 2 1 1 1 0 0 1 2 1 1 1 1 2 1 1 1 0 0 0 1 0 0 0 0 1 0 2 2 0 2 2 1 2 0 2 0 2 0 2 0 0 0 1 0 0 2 2 1 1 2 2 0 2 0 2 0 0 0 0 1 1 2 0 2 1 1 1 0 0 1 0 0 1 1 2 2 0 0 0 1 0 0 0 1 2 2 0 0 0 1 0 1 0 1 2 1 2 0 2 0 0 0 0 0 0 0 0 0 2 1 0 1 1 1 0 1 2 0 0 0 0 1 0 0 0 0 0 0 0 0 0 0 1 0 2 0 0 0 1 1 1 2 1 1 0 2 0 0 1 0 0 1 0 2 1 0 0 0 2 0 0 0 2 2 1 1 0 0 0 1 0 0 2 0 2 1 0 0 0 0 0 0 1 1 1 2 0 1 0 0 1 0 1 1 1 2 0 1 1 0 1 1 0 1 2 2 1 0 1 0 0 1 1 1 1 1 0 1 1 1 0 0 1 0 1 1 0 0 0 1 0 1 2 0 0 0 0 0 0 1 0 0 1 0 1 0 1 1 1 0 0 0 2 0 0 1 1 1 1 1 0 0 1 0 1 1 1 1 0 2 1 0 1 2 1 2 1 1 2 2 1 1 0 0 2 0 2 1 0 1 0 0 1 1 2 0 2 0 0 1 0 1 0 0 0 0 1 0 2 0 2 1 0 0 0 0 2 0 1 1 0 0 0 1 2 2 2 1 2 0 2 2 0 0 1 0 0 1 1 1 0 0 1 0 0 1 1 1 0 0 0 0 0 0 0 0 1 1 0 1 0 0 0 1 0 0 0 1 1 0 0 1 1 1 2 2 0 2 0 0 1 0 2 0 1 1 1 2 2 0 0 0 0 0 1 0 0 1 0 1 0 1 1 1 2 0 0 0 1 0 0 2 2 0 2 0 2 0 1 0 0 1 2 0 0 1 1 0 1 1 1 1 0 0 1 2 2 2 0 0 2 0 1 0 2 2 0 0 0 2 1 0 0 1 1 1 0 2 0 1 0 2 1 2 2 1 2 0 0 2 0 0 0 0 1 2 0 0 0 0 0 1 1 1 1 1 0 0 1 0 2 0 0 2 1 0 1 0 1 1 0 2 0 0 0 1 0 1 0
45 1 0 2 0 0 2 2 0 0 0 0 0 0 0 0 0 0 0 2 0 0 0 0 0 0 0 1 0 2 2 0 1 0 2 2 2 1 0 0 2 0 1 1 1 1 2 0 0 0 0 1 0 0 2 2 0 0 0 0 0 1 0 0 0 2 1 0 1 1 1 1 2 0 0 2 2 2 2 0 2 2 2 1 1 0 0 0 0 1 0 0 0 2 0 1 0 1 1 1 1 1 0 1 2 0 2 0 2 0 0 2 0 2 0 0 0 1 1 1 1 0 1 1 1 0 0 1 2 1 1 1 0 0 1 0 1 0 0 0 1 0 0 0 2 2 1 0 0 0 0 0 1 0 0 0 0 1 0 0 0 1 2 2 1 2 1 0 1 1 0 1 2 0 1 0 1 0 0 1 1 1 1 1 0 0 1 1 1 1 1 1 1 0 1 0 1 0 0 0 0 0 0 1 2 0 1 0 1 0 1 0 1 0 0 0 0 1 1 0 1 1 2 2 0 2 2 1 0 0 0 1 0 0 0 0 0 2 2 0 0 1 2 1 0 1 0 0 0 1 1 1 0 0 0 1 0 1 0 1 1 1 0 2 2 0 0 0 1 0 0 1 1 2 0 0 2 1 2 0 0 1 2 0 1 1 1 1 0 2 0 1 1 2 1 0 0 0 0 0 0 0 2 2 2 0 1 0 1 0 0 1 1 1 1 0 1 0 1 0 1 1 1 1 0 0 1 0 2 2 0 1 0 2 0 0 1 2 0 1 1 2 1 0 0 0 2 0 2 1 2 0 2 0 1 0 1 2 0 0 0 0 2 0 2 1 0 1 2 0 0 0 1 2 0 1 1 2 0 2 0 1 1 1 0 0 0 0 0 0 0 0 1 0 2 1 0 1 0 0 0 1 0 2 0 0 0 0 0 0 0 0 0 0 0 1 1 0 0 1 0 0 0 2 1 1 1 0 0 0 1 0 1 0 0 1 0 0 0 1 1 0 0 1 1 2 1 1 1 0 0 1 0 2 1 1 1 2 0 0 0 0 1 0 0 1 1 1 2 1 0 0 1 1 1 0 1 0 2 0 0 0 0 2 0 0 0 0 2 2 2 0 0 1 1 0 0 0 0 2 2 1 1 1 1 1 1 1 1 1 1 0 1 0 1 0 0 0 0 2 2 0 1 2 0 1 0 0 2 2 0 0 1 0 1 0 1 0 0 1 0 0 2 2 2 1 0 0 2 0 1 0 0 1 1 0 1 0 2 0 0 0 0 1 0 1 1 1 1 0 0 0 1 0 0 0 1 2 2 2 0 0 0 0 0 0 0 1 1 1 1 0 0 1 1 0 1 2 2 2 2 0 0 1 0 1 1 0 1 2 0 0 1 1 0 1 1 0 2 0 0 0 1 0 1 0 2 1 0 0 0 1 0 0 1 1 2 0 2 0 1 1 0 0 1 0 2 0 0 0 0 2 0 0 0 2 1 2 1 0 0 0 0 1 1 0 0 1 1 1 0 2 0 0 0 1 1 0 1 0 0 1 0 1 1 1 0 2 0 1 1 1 1 2 1 0 2 1 2 2 1 0 1 1 0 1 1 2 2 0 0 0 0 0 0 0 0 0 0 0 0 0 0 0 1 1 0 2 1 0 0 0 1 0 0 0 0 0 0 0 0 0 0 1 0 1 1 1 1 0 0 1 0 0 0 0 1 0 1 1 0 0 2 2 0 0 1 2 2 2 0 0 1 0 0 0 0 1 0 2 0 0 0 0 0 1 1 2 1 2 0 2 1 1 1 0 0 0 0 1 0 1 0 1 0 0 1 1 0 2 0 0 1 1 1 0 2 2 1 1 0 1 0 0 2 0 0 1 0 0 0 0 0 0 0 1 0 0 1 0 0 0 1 1 1 0 1 0 0 0 2 0 1 0 1 0 1 0 1 1 1 2 0 0 0 1 0 1 2 0 0 0 0 0 0 1 0 0 1 0 0 0 0 0 0 1 1 0 0 0 2 0 0 0 2 2 2 2 0 0 0 0 2 2 1 1 0 1 0 0 0 1 0 0 0 2 0 0 2 1 0 2 0 2 1 0 1 0 0 0 2 1 0 2 0 0 0 1 1 1 1 1 2 1 1 1 2 0 1 0 1 0 2 0 1 0 1 2 1 1 1 1 1 0 1 1 1 0 1 0 1 0 0 0 0 0 1 1 1 1 1 1 0 2 0 1 1 0 1 0 1 0 0 0 1 0 0 0 0 0 0 0
46 1 1 2 0 1 1 2 0 0 0 0 0 1 0 0 1 0 0 2 0 0 0 1 0 0 0 2 0 0 2 2 1 1 0 0 1 2 0 0 0 0 0 0 1 0 0 1 1 2 0 1 1 1 0 0 0 0 1 0 0 2 0 1 0 0 2 1 1 0 0 1 2 0 1 2 2 2 2 0 2 2 2 0 0 0 1 0 0 2 0 0 1 2 0 1 0 0 0 0 0 2 0 1 1 1 1 0 1 1 0 1 0 1 0 0 0 0 1 1 1 0 2 1 0 1 1 1 2 2 0 1 0 0 0 0 0 0 0 0 1 0 0 0 0 0 0 0 0 0 0 1 0 0 0 0 0 1 0 0 0 1 1 2 2 2 2 1 0 1 0 1 0 2 2 0 2 2 0 0 0 0 1 1 0 0 2 1 0 0 0 0 2 0 2 0 1 1 0 0 0 0 1 0 2 0 0 0 2 0 2 0 2 0 0 1 0 0 2 2 0 0 0 1 0 1 1 1 0 0 0 0 0 0 0 0 0 2 2 0 0 1 1 1 0 1 0 0 0 0 0 0 0 0 0 1 1 1 0 1 1 1 0 1 1 0 0 0 2 1 0 1 1 1 0 0 0 1 2 1 0 0 0 0 2 0 0 2 1 2 0 1 1 2 2 0 0 0 0 0 0 0 1 1 1 0 1 1 2 0 0 2 1 2 1 1 2 0 1 0 0 1 1 1 1 0 0 0 1 0 0 1 1 1 0 0 0 2 1 0 0 1 1 0 0 0 1 0 2 2 2 0 2 0 1 0 1 0 0 1 1 1 1 1 1 0 0 2 2 0 0 0 0 2 0 1 1 2 2 0 0 0 0 0 0 1 1 0 0 0 0 0 0 0 2 0 0 2 0 0 0 1 1 1 0 0 1 1 0 0 0 1 0 0 0 2 0 0 1 0 0 1 1 2 2 2 1 0 0 0 2 0 0 2 1 0 0 1 0 1 0 1 0 2 2 2 1 0 1 0 0 0 0 2 0 0 0 0 1 0 0 0 0 0 0 0 0 1 1 0 1 0 0 0 2 0 2 1 1 0 2 1 0 1 0 0 0 2 2 1 1 2 0 1 1 1 1 1 1 0 1 1 1 1 1 1 2 1 2 0 1 0 1 0 0 1 0 1 0 1 1 1 2 2 0 2 1 0 0 1 1 0 2 2 2 0 0 0 1 1 0 0 1 0 0 0 0 2 1 0 0 0 1 1 1 1 0 0 1 1 1 0 0 2 0 0 0 2 2 0 1 1 0 0 0 0 0 1 1 1 0 0 0 0 0 0 0 1 1 1 0 1 1 0 1 0 0 0 0 0 0 1 0 1 0 1 1 0 1 1 0 0 0 0 1 1 0 0 0 0 0 0 0 0 0 0 2 2 0 0 0 0 0 0 1 0 2 0 2 0 0 1 0 0 1 0 2 0 0 0 0 2 1 2 1 2 1 2 2 1 0 0 2 0 1 1 0 2 1 0 1 1 0 0 0 1 2 1 2 0 0 0 0 1 1 2 0 2 1 0 2 1 0 1 1 0 1 1 1 1 0 0 0 0 1 2 1 2 2 0 0 0 0 1 1 1 1 0 0 0 0 0 1 0 1 2 0 1 1 0 1 1 0 0 1 0 1 0 1 1 0 1 0 0 0 0 0 0 1 1 1 1 0 0 0 0 1 0 0 0 0 0 2 1 0 1 0 1 2 1 1 0 2 0 0 1 0 0 1 1 1 1 0 0 0 2 0 2 0 2 0 1 1 0 1 0 0 1 1 0 0 0 1 2 0 1 0 0 0 1 1 1 0 1 1 0 1 2 1 1 1 1 2 0 2 0 0 2 0 0 1 0 0 0 0 1 1 0 1 0 0 0 0 1 1 0 1 0 0 1 1 0 1 0 0 0 1 1 0 0 1 1 0 0 0 0 1 1 2 0 1 0 0 1 0 1 0 1 2 2 2 2 0 0 0 0 0 0 0 0 0 0 0 0 2 2 2 2 0 0 1 1 0 0 1 1 0 1 1 1 1 0 0 0 2 1 0 0 1 1 0 1 0 1 1 0 0 2 0 0 2 1 0 1 1 1 1 0 1 0 0 0 1 1 0 0 1 0 0 0 1 1 1 0 1 0 1 2 0 0 0 0 2 0 1 1 1 0 0 0 1 0 1 0 0 0 0 0 1 0 0 1 0 1 0 2 2 1 0 0 1 0 0 2 1 0 0 0 0 0 0 0
47 0 0 2 0 0 2 1 0 1 1 1 0 0 0 0 0 0 1 1 0 0 0 0 0 0 0 0 0 1 2 0 2 1 1 0 0 1 1 1 0 1 1 1 1 1 2 0 0 1 0 0 0 1 0 1 0 0 1 1 1 1 0 2 0 1 1 0 2 0 0 2 2 0 1 2 2 0 2 0 0 1 2 2 2 0 0 0 0 2 0 0 0 2 0 1 0 1 1 1 1 2 0 1 2 1 2 1 1 0 0 2 1 1 1 1 1 0 1 2 2 0 1 1 1 0 0 2 2 2 2 0 0 0 0 0 0 0 0 0 0 0 0 0 0 0 2 0 0 0 0 0 0 0 0 1 0 2 0 0 0 0 2 2 0 2 1 0 1 1 0 1 1 1 2 0 1 1 0 0 0 0 1 1 1 1 1 0 0 0 1 0 2 0 2 0 2 0 0 0 0 0 0 1 2 0 1 2 1 0 1 0 0 0 0 0 0 0 1 0 1 1 2 2 0 2 2 2 0 0 0 0 0 0 0 0 0 1 1 1 1 1 2 1 0 1 0 0 0 0 0 0 2 1 1 1 0 1 0 0 0 0 0 0 1 1 1 0 1 0 0 1 2 1 1 0 0 1 1 1 1 2 2 2 2 2 2 2 1 2 0 2 0 1 2 0 1 1 0 1 1 1 0 0 0 0 0 1 1 0 1 1 1 0 0 0 2 1 0 0 0 0 1 1 1 0 0 0 2 2 0 1 2 2 0 1 0 2 0 1 1 1 1 0 0 1 1 0 2 1 2 0 2 1 1 0 1 0 0 2 0 0 2 1 2 1 0 1 1 1 1 1 1 1 1 0 1 2 1 1 0 1 0 0 0 0 0 0 0 0 0 0 0 0 2 0 0 0 1 1 0 1 1 2 0 0 1 0 0 0 0 0 1 0 1 2 0 0 0 0 0 0 1 1 1 2 1 0 0 0 0 0 0 2 1 1 0 0 0 0 0 2 0 0 1 2 1 1 2 0 0 0 0 2 1 1 1 1 2 1 1 2 1 0 0 1 1 0 2 0 0 0 1 1 1 1 1 1 2 1 1 1 0 0 2 2 2 2 2 1 1 2 0 0 0 0 0 1 1 0 1 1 1 1 1 2 1 1 0 0 0 2 1 0 1 1 0 1 0 1 1 1 2 2 2 1 0 0 1 1 0 0 0 0 0 1 1 1 0 0 2 1 1 0 0 1 1 0 2 0 1 0 0 1 2 1 0 0 2 0 1 0 0 0 0 0 0 2 1 1 0 1 0 0 0 0 0 2 2 2 0 0 1 0 1 0 1 1 0 1 0 2 0 0 0 1 0 0 0 0 0 2 1 1 0 1 1 0 1 1 2 1 1 1 0 1 1 0 0 0 0 0 0 0 0 1 1 0 0 0 0 0 0 0 1 1 1 0 2 0 0 0 0 0 1 0 2 0 1 0 1 0 0 0 0 2 1 2 1 0 0 0 0 0 1 0 1 2 1 0 0 1 0 0 0 1 1 0 2 0 1 0 0 1 1 1 1 2 2 0 2 1 0 0 0 0 2 2 1 2 0 1 0 0 0 1 1 1 2 0 1 0 0 0 0 0 0 2 2 0 0 0 1 0 2 0 0 0 0 0 0 0 0 0 0 1 0 0 0 0 0 2 0 0 0 0 0 2 0 0 0 0 0 0 0 1 0 0 1 1 0 0 2 1 1 0 1 2 1 2 0 0 2 0 0 0 0 1 0 1 1 0 0 0 0 2 0 2 0 2 0 1 0 0 0 0 0 2 0 0 0 2 0 2 0 0 2 1 0 2 0 0 1 1 1 0 1 1 2 2 1 1 0 1 2 0 0 1 0 0 2 2 1 0 0 1 2 0 1 0 0 0 0 0 0 0 0 0 0 0 2 0 1 0 0 0 0 0 0 0 2 2 0 0 0 0 0 1 1 0 0 0 1 0 0 2 0 1 1 1 1 1 1 0 1 1 0 2 0 1 1 0 0 0 2 2 2 1 0 0 0 2 1 0 2 2 0 2 1 1 1 1 0 0 0 2 0 1 2 1 0 2 0 2 0 0 1 1 0 0 1 0 1 2 0 1 1 1 1 0 0 0 1 2 1 2 2 0 1 0 1 0 2 0 0 0 0 1 0 0 0 0 1 0 1 1 1 0 2 0 1 0 0 0 0 0 0 0 0 0 0 0 0 1 0 1 1 0 0 0 0 0 0 1 1 0 0 0 0 0 1 0
48 1 0 0 0 1 1 0 0 2 2 0 1 1 0 0 0 0 0 1 2 1 0 1 1 1 2 1 0 0 2 0 2 2 0 0 0 1 0 0 0 0 1 1 1 0 1 0 0 1 0 1 0 0 1 0 0 0 0 1 0 1 0 0 0 0 2 0 1 0 0 0 2 0 1 2 2 2 2 1 1 2 1 0 1 0 0 0 0 2 0 0 0 2 0 1 0 2 1 1 1 2 1 1 2 0 2 1 1 1 0 1 0 1 0 0 0 0 0 2 2 0 1 2 1 1 1 1 2 1 1 0 1 0 0 1 1 0 2 0 2 0 0 0 1 1 0 0 0 0 0 0 0 0 0 0 1 1 1 1 1 1 1 2 1 2 1 0 0 2 0 1 1 1 2 0 2 0 1 0 0 1 0 0 0 0 0 2 1 1 0 2 1 0 1 0 0 1 0 0 0 0 0 0 2 0 0 0 1 0 1 0 1 0 0 0 0 1 2 1 1 1 1 1 0 1 1 0 0 0 0 0 0 0 0 0 0 2 2 0 0 0 1 0 0 0 0 0 1 0 0 0 1 0 0 1 1 0 0 0 0 0 0 0 1 0 1 0 2 1 1 1 0 0 0 0 0 1 1 0 0 1 1 0 2 1 1 2 0 2 0 0 1 2 2 0 0 1 1 0 2 1 0 0 0 0 1 0 0 0 0 0 2 1 2 1 2 0 0 0 0 0 1 2 1 0 0 0 1 1 0 1 0 2 0 1 0 1 1 1 1 1 1 0 1 1 0 0 1 2 1 0 2 0 1 0 0 1 0 0 0 0 0 0 0 1 0 2 2 0 0 0 0 2 0 1 2 2 1 1 0 1 1 0 0 1 1 0 0 0 0 0 0 1 2 0 1 0 0 0 0 0 1 2 1 0 1 2 0 0 0 0 0 0 0 2 0 0 0 0 0 1 0 0 0 0 0 0 0 0 2 1 0 2 1 1 0 0 0 0 2 1 0 1 1 1 1 0 0 0 0 0 0 2 0 0 0 0 1 0 0 1 0 0 0 0 0 1 2 1 1 1 0 0 0 0 0 1 2 1 1 0 1 0 0 0 0 1 2 1 2 2 0 2 0 0 0 1 1 1 1 1 1 1 1 0 1 1 2 1 1 0 1 0 0 0 0 1 0 1 0 2 2 2 2 2 0 0 1 1 0 0 2 1 0 2 1 0 1 1 0 0 2 1 0 1 0 1 1 0 0 0 0 2 0 1 0 0 0 1 0 0 1 0 0 1 1 2 1 1 1 1 1 0 1 1 1 1 1 1 0 0 0 0 0 0 0 0 0 0 0 1 1 0 0 0 1 1 1 1 1 1 1 0 0 1 1 0 1 1 0 0 0 1 0 1 0 0 1 0 0 0 0 1 1 0 1 1 0 0 0 2 0 0 2 1 2 0 2 0 0 0 0 1 1 0 2 0 1 0 0 2 0 0 0 2 2 1 1 0 0 0 1 1 0 1 0 2 1 0 0 0 1 0 0 1 0 1 1 0 0 0 1 1 1 2 0 1 1 0 1 0 0 0 0 0 0 2 0 2 1 1 0 0 0 1 1 2 2 0 0 0 0 0 0 0 0 1 0 0 0 0 1 0 1 1 1 2 1 0 0 0 0 0 0 0 1 1 0 1 1 1 0 0 0 1 0 0 1 1 1 1 0 0 0 1 0 0 1 0 0 0 2 1 0 0 1 1 1 2 0 0 2 0 0 0 0 1 1 1 2 1 1 0 0 1 1 2 1 2 0 2 2 0 1 1 1 1 0 0 0 1 0 2 0 0 2 0 0 1 0 0 0 2 0 0 2 1 1 1 1 2 1 0 1 0 0 1 1 0 0 0 0 0 0 1 0 0 0 0 0 0 1 0 1 0 1 0 0 0 2 0 2 0 1 0 1 1 0 0 2 2 0 0 0 1 1 1 2 0 1 0 0 0 0 2 0 1 2 2 2 2 0 0 0 0 0 2 0 1 1 0 0 0 2 2 2 1 0 0 0 1 2 2 1 1 1 2 1 1 1 1 0 0 0 2 0 0 1 1 0 1 1 1 1 0 1 0 0 0 2 0 0 2 0 0 0 0 0 0 0 0 1 1 0 1 2 1 0 0 1 0 2 1 1 0 2 2 2 0 1 2 0 0 0 0 0 0 1 0 1 1 0 0 0 1 1 1 1 0 0 1 1 0 0 1 1 1 0 1 0 1 0 0 0 2 0 0 2 1 0 0
49 0 0 2 0 0 2 0 0 1 1 0 1 0 0 0 0 0 2 0 0 0 0 0 0 0 0 2 1 1 2 0 0 0 1 1 2 1 0 0 0 0 0 1 2 1 0 0 0 1 0 0 2 1 0 1 0 0 1 0 2 2 0 1 1 0 1 1 1 0 0 1 1 0 2 1 1 0 1 0 1 1 2 1 1 0 0 0 0 2 0 0 2 1 0 1 0 1 0 0 0 1 0 0 1 1 1 1 1 1 0 2 1 1 1 1 1 0 1 1 1 0 1 2 1 0 1 1 2 1 1 0 0 0 1 0 1 0 0 2 1 0 1 0 2 2 1 0 0 0 0 0 0 0 0 0 0 1 1 1 0 1 0 1 1 1 1 1 1 0 0 2 0 2 2 0 1 0 0 1 1 0 1 1 0 0 1 1 0 0 1 1 1 0 1 0 1 0 0 0 0 0 0 1 2 0 0 0 0 0 1 1 1 0 0 0 0 0 1 0 1 1 2 2 0 2 2 2 0 0 1 0 0 0 0 0 0 2 2 0 0 0 1 0 0 0 0 0 0 0 0 0 1 0 1 2 1 0 0 0 0 0 0 0 0 1 0 0 1 1 0 2 1 1 0 0 1 1 1 1 1 2 2 1 2 2 2 2 2 2 0 2 1 2 2 0 1 1 0 1 1 1 0 0 0 0 0 0 2 1 0 1 1 1 0 0 1 0 1 0 0 1 1 1 2 0 0 0 1 1 0 1 1 1 0 0 0 0 2 2 1 1 0 0 0 1 1 0 1 2 0 0 2 0 2 0 0 0 0 1 1 1 2 1 2 1 0 1 2 0 0 0 1 1 1 2 2 2 1 1 1 0 0 0 0 0 0 0 0 1 0 0 0 0 2 0 0 0 0 0 0 0 1 2 1 0 1 0 0 0 0 2 1 0 1 1 1 0 0 0 0 0 0 1 2 2 1 1 1 1 1 0 0 2 1 1 0 1 0 0 0 2 0 0 0 0 2 2 2 0 0 0 0 2 1 1 1 2 0 2 2 1 0 0 0 0 0 1 2 1 2 2 1 1 0 1 0 1 2 0 1 1 0 0 0 0 0 2 2 1 2 2 1 1 2 0 0 0 0 1 2 2 0 1 1 1 2 0 0 1 1 0 0 0 1 0 0 0 0 2 2 0 2 2 1 2 1 1 0 1 1 1 1 0 0 0 0 0 2 2 1 1 2 2 1 1 1 0 2 0 0 0 1 2 0 1 0 1 0 1 0 0 0 0 0 1 0 1 1 1 0 1 0 0 0 1 1 2 2 2 0 0 2 2 0 0 2 0 0 0 0 0 2 0 0 0 0 0 0 0 0 2 0 1 0 0 1 0 0 1 0 0 1 1 1 1 1 0 0 0 0 0 0 1 1 0 1 2 0 0 0 1 0 0 2 1 2 1 2 0 1 0 0 1 0 0 2 1 2 0 1 2 0 0 0 1 2 1 1 0 0 0 2 1 0 1 0 2 1 0 0 1 1 0 0 1 1 0 1 0 0 1 0 1 0 1 1 1 1 1 1 1 0 1 0 0 1 2 2 2 0 0 0 0 1 1 2 1 2 0 1 1 0 0 0 0 0 1 1 0 0 1 1 0 2 1 0 1 1 0 0 0 1 0 0 1 0 2 0 2 1 0 0 0 0 1 0 1 0 0 0 0 0 0 0 0 1 0 0 0 0 0 2 2 0 0 0 1 1 1 1 1 1 0 0 1 0 1 1 1 1 1 1 0 1 1 1 2 1 2 0 1 0 1 1 0 0 2 0 0 0 1 0 1 1 0 2 0 1 1 0 0 0 1 1 1 1 2 2 1 1 1 1 0 2 0 1 1 0 0 1 1 0 0 0 1 1 1 1 0 0 1 1 0 1 0 0 1 1 0 1 0 1 1 0 0 1 1 0 0 0 2 0 0 0 1 1 1 1 0 0 0 0 0 0 2 1 0 1 1 1 1 1 0 1 1 0 2 0 0 1 0 1 0 1 1 1 2 0 0 0 1 2 1 1 0 1 1 0 1 0 1 2 0 2 0 0 2 2 0 2 0 0 2 0 0 1 1 0 0 2 0 1 2 0 0 1 0 1 0 0 0 2 1 0 2 2 1 0 0 2 0 1 1 1 0 1 2 1 2 0 2 0 1 0 1 1 0 0 0 2 0 0 0 0 0 0 0 0 0 0 0 0 0 0 0 0 0 1 0 1 0 0 0 0 0 0 0 1 0 1 1
50 1 1 1 0 0 1 2 0 2 2 0 1 0 0 0 0 0 0 2 0 0 0 0 0 0 0 1 1 2 2 0 2 2 0 1 2 1 1 0 0 0 1 1 2 1 0 0 1 1 1 1 2 1 0 1 0 0 0 0 0 0 0 1 0 2 1 0 0 0 0 0 2 0 1 2 2 0 2 0 0 0 2 1 1 1 0 0 0 2 0 0 0 1 1 1 1 2 2 2 2 2 1 0 2 1 2 1 1 1 0 2 0 1 0 0 0 0 0 2 2 0 2 2 0 2 2 0 0 0 0 0 0 0 0 0 0 1 0 2 2 0 0 0 2 2 2 0 0 1 0 0 0 0 0 0 1 1 0 0 0 2 1 2 1 1 1 0 1 1 0 1 1 1 2 0 1 0 0 0 0 0 0 0 1 1 1 0 0 0 0 0 2 0 2 0 0 0 0 0 0 0 0 0 2 0 0 2 0 0 0 0 1 0 0 0 0 0 1 0 1 1 1 2 0 0 0 1 0 0 0 0 0 0 0 0 0 1 2 0 0 0 2 0 1 2 1 0 0 0 0 0 0 0 0 1 0 0 0 0 0 0 0 0 0 0 1 0 2 1 1 1 0 0 0 0 0 0 1 0 0 0 1 0 1 1 2 0 0 1 0 1 0 2 2 0 0 1 0 0 1 1 1 1 1 0 0 0 2 0 0 2 2 1 1 0 2 1 0 0 1 0 0 2 1 0 0 0 1 0 0 1 0 2 0 0 0 2 0 2 2 1 0 0 0 1 1 0 2 0 1 0 1 1 0 1 1 0 0 1 1 1 2 0 2 1 0 2 2 0 0 0 1 1 0 0 2 2 1 1 0 1 0 0 1 0 0 0 0 1 0 0 0 0 1 1 1 2 0 0 0 1 1 2 1 1 0 2 0 0 0 1 2 0 2 2 0 0 1 0 0 1 0 1 0 1 0 1 1 0 2 0 2 0 0 2 1 1 0 0 2 1 1 1 0 1 2 1 2 0 0 0 0 2 1 1 1 1 2 0 1 1 0 1 1 1 1 1 2 1 2 1 0 0 1 1 1 0 2 0 0 0 0 0 2 2 2 1 2 1 0 2 0 1 0 0 0 1 1 0 1 0 1 1 1 1 1 0 0 1 1 0 2 0 0 1 0 1 0 2 2 0 1 1 0 1 1 0 2 2 0 0 1 0 0 1 1 0 0 0 1 1 2 2 2 1 0 2 0 0 0 0 1 2 1 0 0 0 1 0 0 0 1 0 1 1 1 1 1 1 0 1 1 0 0 0 1 1 1 2 1 0 0 1 0 0 1 1 1 1 0 2 0 0 0 0 0 0 1 0 0 2 0 1 0 1 1 0 1 0 0 0 0 0 1 0 0 0 1 0 0 0 0 2 2 0 0 1 0 0 0 0 0 0 1 1 2 0 2 0 0 0 0 0 2 0 2 0 1 0 0 2 0 1 0 2 1 2 2 1 1 0 1 0 1 1 0 2 1 0 1 1 0 1 1 1 1 1 2 0 0 0 0 1 1 1 0 1 2 1 1 1 0 0 0 0 0 2 2 2 1 0 0 0 2 2 0 2 2 0 0 0 1 0 0 1 0 0 1 0 0 0 1 0 2 1 0 0 0 0 0 0 1 0 0 1 1 1 1 2 0 2 0 0 0 1 0 1 0 0 0 0 0 0 0 0 1 0 0 0 0 0 2 1 1 0 0 1 2 0 1 0 2 0 0 0 0 2 0 2 0 0 2 0 0 0 2 1 0 1 1 0 1 0 0 1 0 1 0 0 0 2 0 2 1 1 2 2 0 2 0 0 1 1 1 0 2 2 0 0 0 0 0 0 2 0 0 2 0 0 0 0 1 0 0 2 0 1 1 0 0 1 2 1 2 0 2 1 1 0 1 0 1 0 1 0 1 0 0 0 1 2 0 0 0 0 1 0 1 0 1 0 0 0 0 1 0 1 2 2 2 2 0 0 0 1 1 2 0 0 2 0 0 1 2 1 1 1 0 0 0 1 1 1 1 1 0 0 0 1 0 1 0 0 1 1 0 0 2 2 0 2 0 1 0 0 1 1 0 0 1 0 0 2 0 1 0 2 2 1 1 1 1 1 0 0 1 1 1 0 0 0 1 0 1 0 1 0 0 0 0 0 2 0 1 1 1 0 1 0 1 0 0 0 0 1 1 2 2 0 0 2 0 2 0 0 2 1 0 1 0 0 0 2 1 0 0 0 2 0 0 0
51 0 1 2 0 0 1 1 0 1 1 1 0 1 0 0 1 0 0 2 0 0 0 0 0 0 0 1 1 1 0 1 1 1 2 0 1 2 0 0 0 0 0 1 2 0 0 0 1 1 0 1 0 0 2 1 0 1 1 0 1 1 0 2 1 0 1 0 1 0 0 1 2 0 1 2 2 2 2 1 1 2 2 1 1 0 0 0 0 2 0 0 0 2 2 2 2 1 0 0 0 1 0 1 2 1 2 1 1 1 0 0 1 2 1 1 1 0 2 0 0 0 2 1 0 1 1 0 2 2 1 0 0 0 0 0 0 0 0 0 1 0 1 0 1 2 1 0 0 0 0 0 0 0 0 0 0 0 0 0 1 1 2 2 0 2 1 0 0 2 0 0 0 2 2 0 2 0 0 0 0 0 1 1 0 0 2 1 1 0 2 0 1 0 1 1 2 0 0 0 0 0 0 1 2 0 2 0 0 0 2 0 0 0 0 1 0 0 2 1 0 0 1 2 1 1 1 1 0 0 1 0 0 0 0 0 0 1 1 1 1 1 2 1 0 2 0 0 0 0 0 0 1 0 0 1 2 1 1 1 0 0 0 0 0 0 0 0 2 1 0 1 1 1 2 2 0 2 2 1 1 1 2 1 2 1 2 0 0 2 1 0 0 2 1 1 1 0 1 0 1 1 1 1 1 1 0 0 1 1 0 1 1 1 1 0 2 1 0 0 0 1 0 1 2 0 0 0 1 0 0 2 2 1 0 0 0 2 0 0 1 1 2 1 0 0 2 0 1 1 0 0 2 0 1 0 1 1 0 0 0 0 1 0 1 1 0 1 2 0 0 0 1 2 0 1 2 2 0 2 0 0 1 1 0 0 0 1 1 0 1 0 1 0 2 0 1 1 1 1 0 1 0 2 0 0 0 1 1 1 1 2 1 0 1 1 1 0 0 0 1 2 0 1 0 2 1 0 0 1 1 0 0 2 2 1 0 2 0 0 2 1 1 1 1 2 1 1 1 0 0 0 0 2 1 0 1 1 1 0 1 1 1 0 0 1 1 1 1 0 1 0 2 2 0 0 0 0 2 0 1 1 0 0 1 2 1 1 2 1 1 2 0 1 1 0 0 0 0 0 2 2 1 1 1 1 1 1 1 0 0 0 2 1 1 0 1 1 0 1 1 1 1 1 0 1 1 0 1 1 1 0 1 0 0 0 0 1 0 1 0 0 2 2 2 2 0 1 2 0 0 0 0 1 1 1 0 0 2 0 0 0 0 0 0 0 0 2 1 1 1 1 0 0 0 0 0 2 2 2 0 0 1 1 0 1 1 1 0 1 0 2 2 0 0 0 1 0 0 0 0 2 0 1 0 1 1 0 2 1 0 0 0 1 0 1 0 0 0 0 0 0 1 0 1 1 1 1 0 0 1 2 0 0 2 1 2 0 2 0 0 2 1 2 2 0 1 1 1 0 1 1 0 0 0 2 1 2 2 0 0 0 2 2 0 0 0 1 1 1 0 2 0 0 0 2 2 1 1 1 0 1 0 2 1 2 0 1 1 2 0 2 1 1 0 0 0 2 1 1 1 0 0 0 1 2 0 1 1 0 1 1 1 0 0 1 0 1 1 0 0 0 0 0 2 1 0 0 0 0 0 0 0 0 0 0 0 0 1 1 0 1 0 0 0 2 0 0 0 0 0 0 1 1 0 0 1 0 0 0 1 1 2 1 0 1 1 1 1 2 0 0 2 1 1 0 0 0 1 1 2 1 0 1 2 0 0 2 2 2 0 2 2 0 1 1 0 2 0 0 0 0 0 2 0 0 0 1 0 2 0 0 1 1 1 0 2 1 2 2 2 2 2 1 2 0 0 1 0 0 0 0 2 0 0 2 0 0 1 0 1 1 0 0 0 0 0 0 0 0 2 0 1 1 0 0 1 0 0 0 1 1 0 0 0 1 1 0 1 0 0 0 0 0 0 1 0 1 2 1 2 2 0 0 0 0 0 2 1 0 2 0 1 1 2 2 2 2 0 0 0 0 1 1 1 1 0 2 1 1 1 0 0 0 1 1 0 0 2 2 0 2 1 1 2 1 2 1 1 0 1 0 0 2 0 0 0 0 0 0 1 1 0 1 0 0 1 0 1 0 1 0 1 0 1 0 1 2 1 2 0 1 0 0 0 0 0 0 1 0 0 0 0 0 0 0 0 0 1 0 1 1 0 1 0 0 1 0 0 0 0 0 0 0 2 1 1 0 0 0 1 1
52 1 1 1 0 0 1 0 0 2 2 0 0 1 0 0 1 0 1 1 0 1 0 0 0 0 0 1 0 0 1 0 0 0 1 0 1 1 0 0 1 0 0 1 2 1 0 0 0 1 0 0 0 0 1 2 0 0 0 2 0 0 0 1 0 1 1 0 1 0 0 0 1 0 1 1 1 1 2 0 1 1 1 1 2 1 0 1 1 2 0 1 0 2 1 2 1 1 1 1 0 1 1 1 2 0 2 2 0 2 0 1 1 2 1 1 1 1 2 0 0 0 2 1 0 1 1 1 2 2 0 1 0 0 1 0 1 0 0 2 1 0 0 0 1 1 0 0 0 0 0 0 0 1 0 0 1 2 0 0 1 1 2 2 0 2 1 0 1 1 1 1 0 2 2 0 0 0 0 0 0 0 0 0 0 0 2 2 1 1 1 1 2 1 2 0 0 0 0 0 0 0 0 0 2 1 1 0 0 0 1 0 2 0 0 1 1 0 1 1 1 1 2 2 0 0 0 0 0 0 0 0 0 0 0 0 1 2 2 0 0 0 2 0 0 1 0 0 0 0 0 0 1 0 0 0 0 2 0 0 0 0 0 0 0 0 1 0 2 1 0 1 0 0 1 1 0 0 2 1 0 1 2 0 2 2 2 0 1 1 0 2 0 2 2 1 1 1 0 1 1 0 0 0 0 0 0 0 0 0 0 1 2 2 0 0 0 0 1 0 1 2 0 2 0 0 1 0 1 0 0 2 0 2 0 0 0 2 0 2 1 1 1 0 1 0 2 0 2 1 1 1 2 0 1 0 0 1 0 1 0 0 1 0 1 0 0 1 2 0 0 0 0 2 0 1 2 2 0 2 0 1 2 0 0 1 1 0 0 0 0 0 1 0 2 0 1 0 1 1 0 1 0 2 0 1 0 1 0 0 0 0 0 0 0 0 2 1 1 0 0 1 0 0 0 2 0 0 0 0 0 0 1 1 1 1 0 0 0 0 2 0 0 1 2 2 1 2 2 0 0 0 0 2 1 1 1 1 1 1 1 1 0 1 1 2 2 2 1 1 2 1 2 2 1 0 1 1 2 1 1 1 0 0 1 2 1 1 2 0 1 2 0 1 0 0 0 2 2 0 1 0 2 0 2 1 2 1 1 1 0 0 0 1 0 0 0 0 0 0 0 2 2 1 0 1 1 1 0 1 1 1 0 0 0 0 0 0 1 2 0 0 1 1 1 1 0 0 2 0 0 0 1 2 1 1 0 1 1 0 0 0 1 1 1 0 0 1 1 0 0 0 1 0 1 1 1 2 2 2 0 0 2 1 1 0 2 2 1 2 1 0 1 0 0 0 0 0 0 1 0 1 1 2 0 1 2 0 1 2 1 0 0 1 0 0 0 0 1 0 0 0 0 1 1 0 0 2 0 0 0 1 0 0 1 1 2 0 2 0 0 0 0 0 0 0 2 0 2 0 0 2 0 1 0 2 2 2 2 0 0 0 1 0 2 0 0 2 2 0 0 1 1 0 0 2 0 0 2 0 1 0 0 1 1 1 0 1 2 1 1 1 0 1 0 0 1 2 0 2 0 2 0 0 1 1 1 2 2 0 1 1 0 1 0 0 0 1 1 0 0 1 2 0 1 0 1 0 0 0 0 0 0 0 0 0 1 1 0 1 1 1 0 0 0 1 0 0 1 1 1 1 1 1 0 0 1 0 0 0 0 0 2 1 0 1 1 1 1 1 1 0 2 0 0 0 0 1 1 1 2 1 0 0 0 1 1 1 1 1 1 1 2 0 1 1 0 0 1 0 0 0 0 2 1 1 0 0 0 1 0 0 1 0 0 0 1 2 2 2 2 2 0 1 1 1 0 1 0 1 1 1 1 1 1 1 1 0 1 0 0 0 0 0 0 0 0 1 1 0 2 1 1 0 1 0 1 0 0 0 2 2 0 0 0 1 0 0 1 0 1 0 0 1 0 1 0 1 2 2 2 2 0 0 0 0 0 1 1 0 1 0 1 0 1 1 1 2 0 1 0 2 1 0 1 1 0 1 0 1 0 1 1 0 1 0 0 1 1 0 0 1 0 1 0 0 0 1 0 0 2 0 1 1 0 2 2 0 2 1 0 0 1 1 0 1 1 1 1 1 0 0 2 1 1 0 2 1 1 0 2 2 0 0 2 2 2 0 0 0 0 0 0 0 0 1 1 1 2 0 0 2 0 2 0 1 2 0 0 0 0 1 0 0 0 2 0 1 2 0 0 0
53 1 0 2 0 0 2 2 1 0 1 0 1 1 0 0 0 1 0 2 1 1 0 1 0 0 0 2 1 1 2 0 2 2 0 0 0 2 0 0 0 1 0 0 1 0 1 0 0 1 1 1 0 0 2 1 1 0 2 0 1 2 0 2 0 0 2 1 1 0 0 1 2 0 1 2 1 0 1 0 1 2 2 2 2 0 0 0 0 2 0 0 1 2 1 2 1 1 1 1 1 2 1 0 1 1 1 2 0 2 0 2 1 1 2 2 1 0 1 1 1 0 1 2 0 1 1 1 1 1 1 0 0 0 1 1 0 0 0 0 0 0 2 0 1 1 1 0 0 1 0 1 0 0 0 0 0 0 0 0 0 2 1 2 2 2 2 0 1 1 0 1 0 2 1 0 2 0 0 2 2 1 0 0 2 2 0 0 0 0 2 0 2 1 1 0 0 1 0 0 0 0 0 1 2 0 1 0 1 0 1 0 0 0 0 2 1 1 1 0 1 1 1 1 0 1 1 0 0 0 0 0 1 1 2 0 2 2 2 0 0 0 1 0 0 1 0 0 0 0 0 0 0 1 1 2 1 1 0 1 1 1 0 0 0 1 0 1 2 1 1 0 2 2 1 0 0 0 2 0 0 0 2 1 2 1 1 1 1 2 0 2 0 2 2 0 1 1 0 1 1 0 1 1 1 0 0 0 1 0 0 1 2 1 2 0 2 0 1 1 0 1 2 1 0 0 1 0 0 0 0 2 0 2 0 0 0 2 0 2 1 1 0 0 0 0 1 0 2 0 0 0 2 1 1 0 2 0 0 2 0 0 1 1 1 0 0 1 2 0 0 0 2 2 0 2 2 2 1 1 1 2 1 0 0 1 1 0 0 0 0 0 1 0 2 0 1 0 1 1 0 1 0 1 0 0 0 1 0 0 0 0 0 0 0 1 1 0 0 0 0 1 1 2 1 2 2 2 2 1 0 2 1 0 1 2 0 2 0 0 2 1 0 0 2 2 1 1 1 0 0 0 0 1 1 0 1 0 2 0 0 2 0 1 2 2 2 0 2 0 1 0 2 2 1 0 0 0 2 0 0 0 0 0 2 2 2 0 2 2 2 1 0 2 2 0 0 2 1 0 0 0 1 1 1 1 2 1 1 1 0 0 1 0 1 0 0 0 0 1 1 1 2 2 1 2 0 0 1 1 0 0 1 1 0 0 1 1 1 1 1 1 1 1 0 0 1 0 2 0 1 0 1 1 1 0 1 2 1 0 0 0 1 0 1 1 0 1 1 1 1 2 1 0 1 1 1 0 0 2 0 0 1 1 0 1 0 1 0 1 0 0 0 0 0 0 0 0 0 0 0 2 0 2 0 0 2 0 2 1 2 0 0 2 0 1 0 0 0 1 1 1 0 0 0 0 1 1 0 0 0 1 1 0 2 0 2 1 1 1 0 2 0 1 2 0 2 0 0 0 0 2 0 0 0 2 1 2 2 1 0 1 0 0 1 1 1 2 1 0 0 1 0 0 1 0 1 1 1 1 0 0 0 1 0 2 0 2 2 0 2 1 0 2 1 0 2 1 0 1 1 0 1 0 2 2 0 2 2 0 0 0 0 1 0 1 0 1 1 0 0 0 0 1 1 1 1 0 0 1 0 0 0 0 0 2 0 0 1 1 0 1 1 0 0 0 0 0 2 2 2 2 0 0 0 0 0 0 1 1 0 0 2 1 0 0 0 1 1 2 0 0 2 0 1 0 0 1 1 1 2 1 1 0 0 2 0 2 1 2 0 2 2 0 1 0 0 1 1 0 0 1 0 1 0 0 2 0 0 2 1 1 0 0 0 0 0 1 1 1 1 1 1 0 2 0 0 1 0 0 0 0 0 1 1 0 1 1 1 0 0 1 1 0 1 0 0 0 0 0 2 0 1 1 0 0 1 0 1 1 1 2 0 0 0 1 0 0 1 0 0 0 1 0 0 1 0 1 2 2 1 1 0 0 0 2 2 1 0 0 1 0 1 0 2 2 2 1 1 1 0 0 2 2 0 1 1 1 0 1 0 1 1 0 1 1 0 0 2 2 0 2 0 1 2 0 2 1 0 0 2 1 0 1 1 1 0 1 1 0 0 0 1 2 0 0 0 0 1 0 1 0 2 0 0 0 0 2 1 2 0 0 2 0 1 1 1 0 2 1 0 0 0 0 0 0 0 2 2 0 0 2 0 1 0 0 0 1 0 0 0 0 0 0 0 0 0 0 1 0 0 1
54 1 0 0 0 0 1 1 0 0 0 0 1 2 0 0 0 0 0 1 0 0 0 0 0 0 0 2 0 0 1 0 1 1 1 1 2 1 1 0 0 0 0 0 2 0 1 1 0 1 0 0 1 1 0 2 0 0 0 0 1 2 0 2 0 0 1 0 2 0 0 0 2 0 0 2 2 0 2 0 0 1 1 0 1 0 1 0 0 2 0 1 0 2 2 2 2 1 0 0 0 2 2 0 2 0 2 1 1 1 0 0 1 1 1 1 1 0 2 1 1 0 2 0 0 0 0 0 1 0 1 1 0 0 0 0 0 0 0 1 1 0 0 0 2 2 2 0 0 0 0 0 0 0 0 0 0 2 0 1 1 0 2 2 1 0 0 0 1 1 0 1 0 2 2 0 1 1 0 1 0 0 0 0 0 0 2 1 1 0 2 0 2 1 1 0 2 0 0 0 0 0 0 1 1 0 0 1 1 0 1 0 2 0 0 2 2 0 1 1 0 1 0 1 0 0 0 1 0 0 0 0 0 0 0 0 1 2 2 0 0 0 2 0 0 1 0 0 0 0 0 0 0 0 0 0 0 1 1 1 1 1 0 0 1 0 0 0 2 0 0 2 0 0 0 0 1 0 1 0 0 0 1 0 0 0 1 1 1 1 0 1 1 2 2 0 0 1 0 1 1 0 1 1 1 1 0 0 0 0 0 1 1 2 1 0 1 0 0 0 0 2 0 2 1 0 0 0 0 0 0 2 0 1 0 0 0 0 2 2 1 2 2 0 0 1 1 0 2 0 2 0 2 0 1 0 0 2 0 0 1 1 0 0 0 0 0 2 1 1 1 1 1 1 1 0 1 0 0 2 1 1 1 1 0 1 1 0 0 2 0 1 1 0 2 0 0 0 1 1 0 1 1 2 1 0 1 2 0 0 0 1 0 0 0 0 2 1 0 0 0 1 0 1 0 2 0 0 0 1 0 0 1 1 1 1 0 1 0 1 1 0 0 0 1 1 1 1 2 0 0 0 0 2 1 1 1 2 0 1 2 2 1 0 0 1 1 2 1 0 1 0 0 0 1 1 1 0 2 0 0 0 0 1 0 0 0 1 2 1 1 2 1 1 1 0 0 1 1 1 1 1 1 1 1 1 2 2 1 0 0 0 1 1 1 0 1 0 0 2 2 0 2 2 1 2 0 1 0 1 1 1 0 0 0 0 2 0 0 1 0 0 0 0 0 1 0 0 2 0 0 0 0 1 1 0 1 1 0 1 0 0 2 0 2 0 0 1 0 1 0 1 0 0 0 0 0 2 2 1 1 0 1 0 1 0 1 2 0 2 0 0 1 0 1 0 0 0 0 0 0 2 1 0 0 2 0 0 0 1 1 1 0 0 2 0 0 0 0 0 0 0 0 0 0 1 1 2 0 0 0 2 0 0 2 0 2 0 2 0 0 1 0 1 1 0 2 0 1 0 0 2 0 1 0 2 1 1 1 0 0 0 0 2 0 0 0 1 0 1 1 1 0 0 0 1 1 0 1 0 0 1 0 0 0 0 1 1 1 0 1 0 2 2 2 0 2 1 1 1 0 1 1 0 1 2 1 2 2 1 1 1 0 0 0 0 0 1 1 0 0 0 1 0 1 1 0 1 1 0 1 1 0 0 0 0 1 1 0 1 1 0 0 0 0 1 0 0 0 0 0 0 0 0 0 1 0 0 0 0 0 1 2 0 0 1 1 1 1 2 0 0 2 0 0 0 0 1 0 2 0 0 1 0 0 2 0 1 0 1 1 0 1 0 0 1 0 2 0 0 0 2 0 1 0 1 1 0 0 1 0 0 0 1 1 1 1 2 1 1 1 1 1 0 2 0 0 2 0 1 1 0 0 0 0 2 0 0 1 0 0 0 1 0 1 0 0 0 0 0 2 0 0 0 0 0 0 0 0 0 1 1 0 0 0 0 1 0 1 0 1 0 1 0 0 2 0 1 2 2 1 1 1 0 0 0 0 2 0 0 2 0 1 0 0 0 0 2 0 1 0 2 0 0 1 1 0 0 0 1 0 1 1 1 2 0 0 1 2 1 1 1 0 1 0 0 1 1 0 0 2 0 0 2 0 0 0 1 2 1 0 0 2 1 1 0 2 1 1 0 2 0 2 1 0 0 1 2 1 1 1 1 0 0 1 0 1 0 2 0 0 0 0 0 0 0 1 1 2 0 0 2 0 1 0 1 1 1 0 1 0 1 1 0 1 0 0 1 2 0 0 0
55 1 0 1 0 1 1 2 1 0 1 0 2 2 1 1 0 0 1 1 0 0 0 1 1 1 1 1 0 1 2 1 1 0 0 0 1 2 0 0 0 1 1 1 1 1 2 1 0 1 0 0 0 0 2 2 0 0 1 1 1 2 1 2 0 0 1 0 1 1 1 2 2 1 1 2 2 1 1 1 1 2 1 0 1 0 0 0 0 2 1 0 0 0 0 1 0 0 0 0 0 2 0 1 2 0 2 0 2 0 0 1 0 1 1 1 1 0 1 1 1 0 2 0 0 0 0 0 1 1 1 0 0 0 1 0 1 0 0 2 1 0 2 0 0 0 0 0 0 1 0 0 0 0 1 0 1 2 0 0 1 0 2 2 2 1 1 0 0 2 0 0 0 2 2 0 2 0 1 0 0 1 1 1 0 0 2 1 0 0 1 0 2 1 1 0 0 0 0 0 0 0 0 0 2 0 1 1 0 0 1 0 2 1 0 0 0 0 1 0 2 2 1 1 0 0 0 2 0 0 0 0 0 0 0 0 0 2 2 0 0 0 2 0 0 0 0 0 1 1 1 1 0 0 0 2 1 0 1 0 0 0 0 0 1 1 0 1 2 2 0 0 1 1 0 0 2 0 2 0 0 1 1 0 0 0 2 0 0 1 1 0 1 2 2 0 1 0 0 0 1 1 1 1 1 0 1 0 1 0 1 1 1 2 2 0 2 0 1 0 1 2 2 1 1 0 0 0 2 0 0 0 0 2 0 0 0 2 0 1 1 1 0 0 0 2 0 2 2 1 1 1 2 1 1 0 1 1 0 2 0 0 1 1 1 1 0 2 2 0 0 0 0 2 1 1 1 0 0 2 0 1 0 1 0 1 1 0 0 0 0 1 0 0 2 0 1 1 1 1 0 1 1 2 1 1 0 0 0 0 0 0 0 1 1 2 0 0 0 1 0 1 0 0 0 0 0 1 1 1 1 0 0 2 1 1 0 1 0 0 1 0 0 1 0 0 2 2 2 0 0 0 1 2 1 1 1 2 0 0 0 0 1 0 0 1 1 1 1 0 1 0 1 1 1 1 1 0 2 0 1 0 0 1 0 1 0 1 2 1 0 2 0 1 1 0 0 1 1 0 0 0 0 2 0 2 1 2 2 1 0 0 1 0 1 0 0 0 0 2 2 0 1 1 0 1 1 2 0 2 0 2 1 0 0 0 0 0 0 0 1 1 1 1 1 1 0 1 1 0 1 0 0 2 0 1 0 0 2 0 0 0 2 0 1 0 0 1 1 0 0 0 1 0 1 1 2 1 1 2 0 0 1 1 0 1 1 1 1 1 0 1 1 0 0 1 1 1 1 1 0 1 0 2 0 1 2 0 2 1 1 0 0 1 1 1 0 0 0 2 2 2 0 1 1 0 1 2 0 0 1 1 0 0 1 0 2 1 1 1 1 0 0 2 2 0 2 1 2 0 1 1 0 0 0 2 1 2 1 0 0 0 0 1 1 0 0 2 0 0 1 0 0 0 0 1 1 1 1 1 0 1 1 1 1 2 0 1 1 1 1 1 0 1 1 0 1 2 0 1 0 0 0 1 1 2 1 1 1 0 1 1 0 0 0 1 0 2 2 0 0 0 0 0 2 2 0 0 0 1 0 0 0 0 0 1 0 1 0 2 1 0 0 1 0 0 0 1 0 0 0 0 0 0 0 0 0 0 2 0 0 0 2 2 0 0 0 1 1 2 0 0 1 0 0 0 0 1 1 2 2 0 1 1 1 0 1 1 0 1 1 1 2 0 2 0 1 1 1 0 0 1 0 2 1 0 1 0 0 1 0 0 0 1 1 0 1 2 2 2 2 2 1 0 2 0 0 1 0 1 0 0 1 0 0 1 0 0 0 0 0 0 0 0 0 0 0 2 2 0 1 1 0 0 0 0 0 0 0 0 1 1 0 0 0 1 1 2 2 0 1 0 0 2 0 2 0 0 1 0 1 1 0 0 0 2 2 1 1 0 1 0 0 0 0 0 0 1 0 0 1 0 2 2 1 1 1 2 0 0 0 1 1 1 2 0 0 0 2 2 0 2 0 0 1 0 1 1 1 1 2 0 1 1 1 2 1 1 1 0 1 1 2 0 0 0 2 0 0 0 2 0 2 0 1 0 1 2 1 2 0 0 1 0 1 1 1 0 2 0 0 0 0 0 0 2 2 0 0 0 0 0 0 2 0 0 2 2 0 0 0 2 0 0 0 0 0 1 1 0 0 0
56 1 0 1 0 0 1 1 0 1 1 0 0 0 0 0 0 0 0 2 0 0 0 0 0 0 2 2 0 0 2 1 1 1 0 0 1 1 0 1 0 1 0 0 2 0 0 1 0 1 0 0 1 1 0 2 0 0 1 1 1 2 1 2 0 0 1 0 0 1 1 0 2 0 1 2 2 0 1 0 1 2 1 0 1 0 0 0 0 1 0 0 1 2 0 0 0 1 1 1 1 2 1 0 2 1 2 2 0 2 1 1 0 2 0 0 0 1 1 1 1 0 2 1 0 1 1 0 2 1 1 0 0 0 0 0 0 0 0 0 1 0 1 0 0 1 0 0 0 0 0 0 0 1 0 0 1 0 0 0 0 1 2 2 2 0 0 0 1 2 0 1 2 0 2 0 0 0 0 1 1 0 1 1 0 0 2 0 0 0 1 0 2 2 0 0 0 0 0 1 0 0 0 0 2 0 0 1 1 0 1 0 1 0 0 1 2 0 2 2 0 0 1 2 1 0 0 1 0 0 0 0 0 0 0 0 0 1 2 0 0 0 2 1 0 2 0 0 0 0 0 0 0 1 1 2 1 1 1 1 1 1 0 0 0 0 0 0 0 0 0 2 0 0 0 0 0 0 1 0 0 1 1 0 1 1 1 2 1 2 0 1 0 2 2 0 2 1 0 0 1 1 1 1 1 1 0 0 2 0 0 0 2 2 1 1 1 0 0 0 1 0 0 1 2 0 0 0 0 1 0 1 1 1 0 1 1 1 1 0 1 0 1 0 0 0 1 0 1 1 1 0 2 0 1 0 0 0 0 1 0 0 1 1 1 0 0 2 2 0 0 0 1 2 0 1 1 2 1 1 0 0 0 0 1 0 1 0 0 0 0 0 1 0 2 0 1 0 1 1 0 1 1 2 0 0 1 0 0 0 0 0 1 0 1 2 0 0 0 0 0 2 0 2 1 2 1 0 0 0 2 0 1 0 0 1 0 1 0 0 2 0 0 1 1 2 2 1 1 0 0 1 0 2 1 1 1 2 0 2 2 1 0 1 0 1 1 1 2 1 1 1 1 1 0 0 0 0 2 0 0 0 0 0 0 2 0 2 2 1 1 2 0 0 1 1 1 1 1 1 1 1 2 0 2 0 2 0 1 1 1 0 1 1 1 0 1 1 0 1 1 1 0 0 0 1 0 0 0 1 1 0 0 0 0 0 1 0 0 1 0 0 2 0 0 1 0 1 1 0 0 0 1 1 1 0 1 1 1 0 1 0 0 0 0 2 2 2 0 1 1 2 0 0 0 0 0 1 1 2 0 0 1 0 1 0 1 1 1 1 0 0 1 0 0 0 0 0 0 0 0 2 0 1 0 1 0 0 2 0 0 0 1 1 0 1 1 0 0 0 0 0 0 0 0 0 1 2 0 0 0 2 1 1 2 0 1 0 2 0 0 1 0 0 1 0 2 0 1 1 1 2 0 0 0 1 2 2 2 0 0 0 1 0 0 1 0 2 0 0 0 1 0 0 0 2 2 0 1 0 0 0 0 2 0 2 2 1 1 0 2 0 1 1 1 0 2 2 2 2 1 0 0 0 0 1 0 2 1 0 0 0 0 0 0 1 0 1 1 0 0 1 1 0 2 0 0 0 0 0 0 0 0 1 0 0 1 0 0 0 0 0 0 0 0 0 0 0 0 0 0 0 0 0 0 1 0 0 0 0 0 0 2 1 0 0 1 1 1 2 0 1 2 0 0 1 1 2 0 2 1 0 0 1 1 1 0 1 0 1 1 0 1 1 2 0 0 0 0 1 0 2 0 0 0 0 1 0 0 2 1 1 1 0 0 1 1 2 2 2 1 1 0 1 1 0 0 1 0 0 1 1 0 1 1 1 0 2 2 0 0 2 1 1 1 0 1 0 0 0 2 0 0 0 0 0 0 0 0 0 2 2 0 0 1 0 0 0 2 0 1 0 1 1 0 1 0 0 1 1 1 1 1 0 1 1 0 2 0 1 2 0 0 0 2 2 2 2 0 2 0 0 1 0 1 1 0 1 0 0 0 1 1 0 1 1 0 1 2 2 0 2 0 1 1 0 2 1 0 0 1 0 0 2 0 1 0 0 1 1 0 0 2 2 2 0 1 2 0 1 0 0 2 0 1 0 0 2 2 1 1 1 2 0 0 0 0 1 1 0 0 1 0 0 1 1 2 2 2 0 0 2 0 1 0 1 2 0 0 0 0 0 0 0 1 0 0 1 2 0 1 0
57 0 0 2 0 0 2 1 1 1 2 0 1 2 0 0 0 0 0 2 0 0 0 0 0 0 1 1 0 2 2 0 2 1 0 0 1 1 0 0 2 0 1 1 2 1 0 0 0 0 1 2 0 0 2 1 0 0 1 1 0 1 0 1 1 1 0 1 2 0 0 1 2 0 2 2 2 2 2 2 0 2 2 0 0 0 0 0 0 2 0 0 2 2 0 0 0 0 0 0 0 1 0 1 2 1 2 2 0 2 0 1 1 2 1 1 1 0 1 1 1 0 2 0 0 0 0 0 1 1 1 0 0 0 1 1 0 0 0 2 1 0 1 0 0 0 0 1 1 1 0 0 0 1 1 0 0 1 0 0 0 0 2 2 1 2 1 0 0 2 0 1 0 2 2 0 2 0 0 0 0 0 1 1 0 0 2 1 0 0 2 0 2 1 2 0 0 0 0 0 0 0 0 1 2 0 1 1 0 0 1 0 1 0 0 0 1 1 2 2 0 0 2 1 0 1 0 2 1 1 0 1 0 0 0 0 0 2 2 0 0 0 1 0 1 2 1 0 0 0 0 0 0 0 0 2 1 0 0 0 0 0 0 0 1 0 0 0 2 0 1 1 1 1 1 0 0 0 2 1 1 1 2 0 2 1 2 2 0 2 0 0 0 2 2 0 1 0 0 0 1 0 2 2 2 0 0 0 1 0 0 0 1 2 1 0 1 0 0 2 0 0 1 1 2 0 0 0 0 0 0 1 1 1 0 0 0 0 2 1 1 1 1 0 0 1 1 0 1 1 2 0 2 2 0 0 2 1 0 2 0 0 2 1 2 1 0 2 0 2 2 2 0 2 0 0 1 2 2 0 1 1 0 0 0 1 2 0 0 0 0 0 0 1 1 2 0 0 2 2 0 2 1 2 1 0 1 2 0 0 0 1 0 0 0 2 0 0 1 0 0 1 0 1 0 1 0 0 0 1 0 0 0 2 2 1 0 1 0 0 1 1 0 1 2 2 2 0 2 2 0 0 0 2 1 1 1 1 1 0 1 1 0 0 1 1 1 2 2 0 1 0 1 1 1 0 0 0 2 2 0 0 0 0 0 1 0 2 2 1 1 2 0 2 1 1 1 1 0 0 1 1 2 0 2 0 1 0 0 1 0 0 0 0 0 1 0 0 0 1 1 1 1 1 0 1 1 1 0 2 0 1 1 1 1 0 0 0 1 2 1 0 1 1 1 0 1 1 2 0 0 0 1 0 2 0 2 0 1 0 1 0 1 0 1 0 0 0 0 0 0 0 0 0 0 0 0 2 2 1 1 0 0 0 0 0 0 2 1 2 0 0 2 0 1 0 1 1 1 1 1 0 0 0 2 0 0 0 1 2 0 0 0 1 1 0 1 0 0 0 0 0 0 0 0 0 0 1 0 0 0 0 0 0 2 1 2 1 2 0 0 0 1 2 2 0 1 0 1 0 0 2 1 1 1 2 2 1 0 0 0 0 2 0 2 1 0 2 1 0 0 0 0 0 0 1 1 0 2 0 1 1 1 2 0 2 1 2 1 0 2 0 0 1 1 0 1 2 1 2 1 0 0 0 0 0 1 2 2 0 0 0 0 0 0 1 0 1 1 0 0 0 0 0 2 2 0 0 0 0 0 0 0 1 0 0 1 0 1 1 0 1 0 0 0 0 0 1 1 1 1 1 0 0 0 0 0 0 0 0 0 0 2 1 0 1 2 2 2 2 0 0 2 0 0 0 0 0 2 0 2 2 0 1 1 1 0 1 1 1 1 1 1 1 1 1 0 1 0 1 0 2 0 1 1 0 2 0 0 2 1 0 0 1 1 1 1 2 2 1 0 0 1 1 2 0 0 1 0 1 0 0 1 0 0 2 0 2 2 1 1 0 0 0 0 0 0 0 0 0 2 0 0 0 0 0 0 0 0 0 1 1 2 0 0 1 0 0 2 1 0 0 0 1 0 2 0 1 2 1 0 1 0 1 1 2 1 1 1 0 1 0 0 0 2 2 2 2 0 1 0 0 2 2 1 0 0 2 0 1 1 1 0 0 1 1 0 0 1 1 0 1 1 2 0 0 0 1 0 0 0 1 0 2 0 0 0 1 1 1 0 0 1 1 0 1 1 1 0 0 1 0 1 0 1 0 1 2 0 1 0 0 2 0 1 2 2 0 2 0 2 0 0 0 0 0 1 0 0 0 0 0 0 2 0 1 1 0 1 0 1 0 0 0 0 0 0 1 1 0 2 0
58 0 0 2 0 0 2 2 1 0 1 0 1 1 0 0 0 0 0 2 0 0 0 0 0 0 0 2 1 1 2 0 0 1 1 0 1 2 0 0 1 0 0 0 1 1 1 0 0 1 0 0 2 2 0 1 0 0 0 0 1 1 0 1 0 1 1 0 0 0 0 1 2 0 2 2 2 1 1 0 2 2 1 0 1 0 0 1 1 1 1 0 1 1 1 2 1 0 0 0 0 2 0 2 2 0 2 1 1 1 0 2 1 1 2 2 2 0 1 1 1 0 2 0 0 0 0 0 1 0 0 0 0 0 0 0 0 0 0 0 1 0 0 0 0 0 0 0 0 0 0 0 0 0 0 0 0 1 0 1 0 2 1 2 2 1 1 0 1 1 0 1 1 1 1 0 1 0 1 0 1 1 1 1 0 0 2 1 0 0 1 1 1 1 0 1 1 0 0 0 0 0 0 0 2 0 2 2 0 0 1 1 1 0 0 1 0 0 2 1 1 1 2 2 0 0 0 2 1 1 1 1 0 0 0 0 0 0 0 1 1 1 2 0 0 1 0 0 1 1 1 1 0 0 0 0 0 2 0 1 2 1 0 0 0 0 0 0 2 1 1 1 1 1 0 0 0 1 1 1 1 2 2 1 2 2 2 1 1 2 0 2 0 2 1 1 0 0 0 0 1 0 2 2 2 0 1 0 1 0 0 1 1 2 2 0 2 0 0 0 1 1 0 0 1 0 0 0 1 0 0 2 0 1 0 0 0 2 0 1 1 2 0 0 0 0 2 0 1 2 1 0 2 1 1 0 1 0 0 0 0 0 2 1 2 0 0 1 2 0 0 0 1 2 0 1 2 1 1 1 2 1 0 0 0 1 1 0 0 0 0 0 2 0 1 2 0 1 2 2 0 2 1 2 1 0 1 0 1 1 1 1 1 0 1 2 0 0 1 1 0 0 0 1 0 0 0 0 0 0 1 0 0 0 0 0 0 0 0 0 2 1 0 0 0 2 2 1 1 0 0 0 0 1 1 0 1 1 1 1 1 2 0 1 0 1 0 2 2 0 2 0 1 1 2 0 1 0 2 0 0 0 0 0 0 1 0 1 2 1 2 2 0 2 0 0 0 1 1 0 1 1 0 1 1 1 1 0 1 0 1 0 0 0 0 0 0 1 0 1 1 1 0 1 0 0 0 1 0 1 1 1 1 1 1 0 1 0 1 1 0 0 1 1 1 0 0 1 1 0 0 0 2 1 1 1 1 0 2 0 0 0 0 1 0 0 0 1 0 2 0 0 0 0 0 0 0 2 2 1 1 0 1 0 1 0 1 1 0 1 0 0 2 0 0 1 0 0 1 0 0 2 0 1 0 1 1 0 0 1 0 0 1 1 0 1 1 0 1 0 0 0 0 1 1 0 0 2 0 0 1 1 0 0 1 0 2 0 1 1 0 0 0 1 2 0 2 0 2 1 0 1 0 1 0 2 0 2 2 0 0 0 0 1 1 1 0 1 0 1 0 1 0 1 1 2 2 0 1 0 0 1 0 2 1 1 1 0 2 0 2 0 0 1 0 0 1 2 0 1 0 0 0 0 1 2 1 2 2 0 0 0 0 1 0 0 0 1 1 0 0 0 0 0 0 1 0 2 2 0 2 2 0 0 0 0 1 0 0 0 0 0 0 0 0 0 0 0 0 0 0 0 1 0 0 1 0 0 2 1 0 0 2 0 0 1 1 1 2 1 1 0 2 0 0 0 0 1 0 2 0 0 1 0 0 1 1 2 0 2 0 0 2 1 2 0 0 0 0 0 0 1 0 1 0 0 1 0 0 2 1 1 1 0 0 0 1 1 2 0 0 0 1 1 2 0 0 1 0 1 0 0 0 0 0 2 0 1 0 0 0 0 0 0 0 0 0 0 0 0 2 0 0 0 0 0 0 0 0 0 1 1 0 0 0 0 1 0 0 0 0 0 0 0 0 1 0 2 1 2 2 2 0 0 0 0 0 2 0 0 2 0 1 1 2 2 2 2 0 1 0 0 0 0 2 1 1 1 0 1 0 1 2 0 1 1 0 1 1 0 1 0 0 1 0 0 0 1 1 0 1 0 1 2 0 1 1 1 1 0 0 0 2 0 0 0 1 0 1 0 1 0 2 0 2 0 2 2 0 1 0 0 1 0 0 0 0 0 2 0 1 1 0 0 1 1 1 1 1 0 0 1 0 0 0 0 0 0 0 0 0 0 1 0 1 0 0 0 1 1 0 0
59 0 0 2 0 0 2 0 0 1 1 0 0 0 0 0 0 0 1 1 1 1 0 1 0 0 1 2 0 0 2 1 1 1 1 0 1 1 0 0 1 1 1 1 2 2 2 1 0 1 0 0 0 1 1 0 0 1 0 0 0 0 1 1 0 1 1 0 2 0 0 0 2 0 1 2 2 1 2 1 0 1 0 0 2 0 1 0 0 2 0 0 1 1 1 2 1 1 1 0 0 2 0 2 2 0 2 1 1 1 0 2 0 0 0 0 0 0 2 1 1 0 2 1 0 1 1 0 1 1 0 0 0 0 1 1 0 0 2 0 1 0 0 0 0 0 0 0 0 1 1 0 1 0 0 0 0 2 0 0 0 1 1 2 0 2 1 0 1 2 0 1 1 1 1 0 1 1 0 1 0 0 0 0 0 0 2 1 0 0 1 1 1 1 1 0 2 0 0 0 0 0 1 0 2 0 0 1 0 0 1 0 2 0 0 1 1 0 1 0 1 1 2 2 0 0 0 2 0 1 0 0 0 0 0 0 0 1 2 1 1 1 0 0 0 1 1 0 0 0 0 0 0 0 0 1 0 0 0 0 0 0 0 0 2 0 0 0 2 1 1 0 0 1 0 0 1 1 1 1 1 2 0 0 1 0 1 2 0 2 1 1 1 2 2 0 1 0 0 0 1 0 0 0 0 0 1 0 2 0 0 1 1 1 1 0 1 0 0 0 1 0 1 1 2 0 0 0 2 2 0 1 1 0 0 1 1 0 2 1 1 1 1 0 0 1 1 0 2 1 2 0 0 0 0 2 0 0 0 2 0 0 1 0 1 0 0 1 2 0 0 0 0 2 0 0 2 2 2 0 0 0 1 0 0 1 0 0 0 2 1 1 0 0 2 0 0 0 2 2 0 2 0 2 2 0 0 0 0 0 0 0 0 0 0 1 1 0 0 0 0 1 0 1 1 2 0 0 0 0 1 0 0 2 0 0 0 2 1 1 2 1 1 1 0 2 2 0 0 2 2 0 0 2 2 2 2 0 1 0 0 1 0 0 1 1 1 2 2 2 2 2 0 0 1 0 1 2 2 0 1 1 0 0 1 2 1 0 1 0 1 1 0 1 1 0 0 1 1 0 1 1 1 1 1 1 1 2 1 0 0 1 0 0 1 1 0 1 0 1 1 1 1 1 1 1 0 0 0 0 1 0 0 0 1 0 0 0 0 1 0 0 1 1 1 2 0 2 0 0 0 0 0 1 2 0 1 1 2 0 0 0 1 0 1 0 0 2 0 0 2 2 1 0 1 2 2 2 2 0 0 0 1 1 0 0 1 1 1 1 1 0 1 0 0 1 0 2 2 2 2 0 0 0 1 1 0 0 1 1 0 0 0 0 1 0 0 0 1 0 0 0 0 0 0 0 2 1 0 0 2 1 0 0 1 0 2 0 2 0 1 1 2 2 2 0 1 0 1 1 0 1 0 0 0 2 2 2 2 0 0 0 1 0 0 2 0 2 0 0 0 1 0 0 0 2 2 1 1 1 0 1 1 1 0 2 0 1 1 0 1 1 0 2 0 0 0 2 1 1 0 0 0 0 0 0 1 2 2 0 1 1 0 0 0 0 0 1 1 0 0 1 1 0 0 0 0 1 1 0 0 0 1 0 0 1 0 1 0 1 1 0 0 1 0 0 0 0 0 0 0 0 0 0 0 0 0 0 1 0 0 0 2 1 0 0 0 1 2 1 1 0 1 0 0 2 0 0 1 0 2 2 0 1 0 1 0 1 1 1 1 1 1 0 0 1 0 1 0 0 0 1 1 1 0 1 0 0 0 1 1 1 0 1 1 0 1 0 2 2 0 2 1 0 0 0 0 0 1 0 2 1 1 0 0 2 0 0 0 0 0 0 0 0 0 0 0 0 0 0 2 0 1 0 0 0 1 0 0 0 2 2 1 0 0 2 0 0 1 0 0 0 0 0 0 2 0 0 1 0 1 1 0 0 1 1 1 2 0 0 1 0 1 0 1 1 1 1 0 1 0 1 2 1 1 1 1 1 0 1 0 1 1 0 1 0 0 0 1 0 0 1 1 1 1 0 0 1 1 1 1 0 1 1 0 1 2 0 1 1 0 0 1 0 0 0 0 1 1 0 2 0 0 0 2 0 2 2 2 1 0 1 0 0 0 1 1 1 2 0 0 0 0 1 0 2 2 1 1 0 0 1 0 1 0 0 1 1 0 0 0 1 0 0 0 0 1 0 1 0 0 0
60 1 0 2 0 0 1 1 1 1 2 0 1 1 0 0 0 0 1 1 1 0 0 1 1 1 2 2 0 1 2 0 2 2 0 0 0 1 0 0 1 0 1 1 2 1 1 0 0 1 0 0 0 0 0 1 0 0 1 0 0 1 0 0 1 0 1 0 1 0 0 0 2 1 1 2 2 0 0 0 2 2 2 1 1 0 0 0 0 2 0 0 2 1 0 1 0 2 2 2 2 2 0 2 2 0 2 1 1 1 0 2 1 1 1 1 1 0 0 2 2 0 2 1 0 1 1 0 2 1 0 1 0 0 1 0 0 1 0 1 2 0 1 0 2 2 1 0 0 0 1 0 0 1 0 0 0 2 0 0 0 1 2 2 0 0 0 0 0 2 0 0 0 2 1 0 2 0 0 0 0 0 0 0 0 0 2 1 0 0 0 1 2 0 2 0 1 0 0 0 0 0 1 0 2 0 0 0 0 0 2 0 0 0 0 0 0 0 2 2 0 0 2 2 0 0 0 0 0 0 0 1 0 0 0 0 0 2 2 0 0 1 1 0 0 1 0 0 0 0 0 0 0 0 0 2 1 1 1 1 1 1 1 0 0 0 0 1 1 1 0 0 0 0 0 0 0 0 1 0 0 0 1 1 1 1 2 0 1 1 0 1 2 2 1 0 0 1 1 1 2 0 1 1 1 0 0 1 0 0 0 1 2 1 0 0 2 0 1 0 1 1 0 2 0 0 1 0 2 0 0 0 1 1 0 0 0 1 1 0 1 0 2 0 1 1 0 0 1 1 1 0 2 1 1 0 1 1 0 1 0 0 0 0 0 1 0 1 2 0 0 0 1 2 0 2 2 2 0 2 0 2 1 1 0 1 1 0 0 0 0 0 0 0 2 0 1 2 0 0 0 1 0 2 1 0 0 2 0 0 0 0 0 0 0 1 1 0 0 2 0 0 1 2 1 2 1 0 0 0 1 0 0 1 1 0 0 2 0 1 2 0 0 1 2 2 0 1 2 0 0 0 0 1 2 1 2 1 0 1 1 1 0 0 1 1 1 0 2 0 0 0 0 0 0 1 0 0 2 0 2 0 0 2 0 0 0 0 1 0 0 0 1 2 1 1 1 2 2 0 0 0 2 0 2 0 2 1 2 0 1 0 0 0 0 0 0 2 0 2 2 0 2 2 0 2 0 0 0 1 1 0 1 1 0 1 0 0 1 0 1 1 2 1 1 2 0 0 2 0 1 0 0 1 1 1 1 0 2 0 2 0 0 0 0 0 0 0 0 1 0 0 0 0 0 0 0 1 2 2 0 0 0 0 0 0 0 1 1 1 0 1 1 0 0 0 0 0 0 1 0 1 0 2 0 0 1 0 1 1 0 0 0 1 0 1 0 0 1 0 0 0 0 1 1 1 0 1 0 0 0 2 0 0 1 1 2 0 1 1 1 0 0 2 2 0 1 1 2 1 0 1 0 0 0 2 1 2 1 0 0 0 1 1 0 1 0 2 1 0 0 0 0 1 1 2 2 1 1 1 1 0 0 2 1 2 0 2 1 0 2 0 0 2 1 0 2 2 0 1 1 0 1 1 1 2 1 1 2 0 1 2 0 1 0 1 0 0 0 0 0 1 0 0 2 1 0 1 1 0 1 1 0 0 1 0 1 1 0 1 1 0 1 0 0 1 0 1 1 0 0 1 0 0 0 0 1 0 1 1 0 0 2 2 0 0 1 0 0 2 0 0 2 1 1 1 0 0 2 0 2 2 0 0 0 1 0 1 0 0 1 0 2 0 2 0 1 2 0 0 0 0 0 2 1 1 2 0 1 2 0 0 1 1 1 0 1 2 2 1 0 1 0 0 1 0 0 0 0 1 1 1 1 1 1 2 0 1 1 0 0 0 1 1 1 0 1 2 1 0 0 0 1 0 1 0 1 0 0 1 0 1 1 0 0 0 1 2 1 0 0 0 1 0 0 2 0 0 1 1 2 1 1 0 0 2 1 2 0 0 1 0 1 0 2 1 1 2 0 0 0 1 2 1 2 1 0 2 0 1 0 0 0 0 0 2 0 1 2 0 0 2 0 2 1 0 1 0 1 1 0 0 0 2 0 0 0 1 0 2 1 1 0 0 0 0 2 0 1 0 1 1 2 1 1 0 2 2 0 1 0 0 1 0 2 2 2 0 1 0 1 0 0 0 0 2 2 0 0 0 0 0 0 1 0 1 0 0 0 0 0 1 0 0 0 0 1 0 1 0 1 0
61 1 0 1 0 0 1 2 0 1 1 0 0 0 0 0 0 0 1 1 0 0 0 0 0 0 0 1 1 2 2 1 2 1 2 0 2 2 0 0 2 0 0 1 2 0 0 0 0 0 0 0 0 1 1 2 0 1 2 1 1 1 0 2 1 0 2 0 2 1 0 1 1 0 1 1 1 1 2 0 1 2 1 0 1 0 0 1 1 1 1 1 1 1 1 1 1 2 2 2 0 2 1 0 2 1 2 1 1 1 0 2 1 1 1 1 1 0 1 2 2 1 2 0 0 0 0 0 0 0 1 0 0 0 1 0 0 0 0 0 0 0 0 0 0 0 0 0 0 1 0 0 0 0 0 0 0 0 1 1 1 0 1 2 1 1 0 0 2 0 0 2 1 1 1 0 2 0 0 1 1 0 0 0 0 0 1 0 0 0 1 0 0 0 0 0 2 0 0 0 0 0 0 1 2 0 1 1 1 0 0 0 1 0 0 0 0 0 1 0 0 0 2 2 0 0 0 2 0 1 1 0 0 0 0 0 0 2 2 0 0 0 2 0 0 2 0 0 0 0 0 0 0 0 0 1 0 1 0 0 0 0 0 0 1 0 0 0 1 0 0 1 1 1 0 0 0 0 1 0 0 2 1 1 1 2 2 2 1 2 0 0 1 2 2 0 0 1 0 1 0 0 1 1 1 0 2 1 2 0 0 2 2 1 0 0 1 0 1 0 0 2 1 0 2 0 0 0 1 1 0 2 0 2 0 0 0 1 1 1 1 1 0 0 0 0 2 1 2 1 0 1 2 0 2 0 1 0 0 2 0 0 1 0 1 0 0 2 0 2 2 2 1 1 0 0 2 1 0 2 1 0 0 0 0 1 0 1 1 0 0 0 0 0 1 1 0 0 1 1 0 1 0 1 0 0 0 0 0 0 0 0 0 1 1 2 0 0 0 0 0 2 0 0 0 2 1 0 0 0 2 0 0 2 0 0 0 0 0 0 2 1 0 1 0 0 2 0 2 0 0 0 0 1 1 0 1 1 0 0 0 0 0 2 2 2 2 0 2 0 1 0 1 1 1 0 1 0 1 0 0 0 0 0 1 1 1 1 1 0 1 1 0 1 1 0 0 1 1 0 1 1 1 1 1 1 1 0 0 1 0 1 0 0 1 0 0 0 0 1 1 0 1 1 0 1 1 0 0 0 2 0 0 0 1 0 0 0 0 1 0 0 1 0 0 1 0 2 0 0 0 0 0 1 1 0 1 1 2 0 0 0 0 1 0 0 0 0 0 0 0 1 2 0 2 2 2 1 1 2 0 0 1 0 1 0 0 0 0 0 0 0 0 0 0 2 0 1 1 1 1 1 1 2 0 0 2 0 1 1 1 1 0 2 0 1 0 0 0 0 0 0 0 0 0 0 2 2 0 0 0 1 1 0 2 1 2 0 2 0 1 0 0 0 2 0 2 0 2 0 0 2 0 1 0 1 2 2 2 0 0 0 0 1 0 1 0 2 0 0 2 0 0 0 1 1 2 1 1 0 0 1 0 0 0 0 1 0 2 0 2 1 1 2 0 0 1 2 1 1 0 0 0 0 0 2 0 1 1 0 0 0 0 0 0 1 0 0 0 0 0 0 0 0 1 2 0 0 0 0 0 0 0 1 0 0 1 0 0 0 0 0 0 1 0 1 1 1 1 0 0 1 0 0 0 1 0 0 0 0 0 0 2 1 0 0 0 1 2 0 1 0 1 0 0 0 0 2 0 2 1 1 1 0 0 2 0 1 0 1 0 1 0 1 1 0 0 0 0 0 0 2 0 2 0 0 0 0 0 1 0 0 0 1 0 0 1 2 1 1 1 1 2 1 2 0 0 2 0 0 0 0 1 1 1 2 0 1 1 0 0 1 0 0 0 0 0 1 1 0 2 1 1 1 0 0 0 0 1 0 0 0 0 0 0 1 1 0 2 0 0 0 1 0 0 1 0 1 2 0 0 0 0 0 0 1 1 1 0 0 1 0 2 0 0 0 0 2 0 0 0 2 1 1 1 1 1 0 0 1 1 1 0 0 1 1 0 0 1 1 0 2 1 1 2 0 0 0 1 1 2 0 0 1 0 0 1 0 0 1 0 0 1 0 0 0 0 1 0 0 0 0 1 0 1 0 1 2 0 0 0 0 0 0 0 1 1 0 2 0 0 1 0 0 0 0 1 0 1 0 0 0 0 1 0 0 0 1 0 1 0 1 1 0 1 0 0 1 1 0 0 0
62 0 0 1 0 0 1 2 0 0 0 1 0 1 0 0 0 0 1 1 0 0 0 0 0 0 0 2 0 0 2 0 1 1 0 0 1 1 0 0 1 0 0 1 2 0 1 0 1 1 0 1 0 0 2 2 0 0 0 1 0 1 0 1 0 1 1 0 1 0 0 1 2 0 1 2 2 2 2 0 2 2 2 2 2 0 1 1 1 2 1 1 1 1 1 1 1 1 1 1 1 2 0 1 2 1 2 2 0 2 0 2 0 2 0 0 0 0 0 2 2 0 1 2 1 1 1 2 2 2 0 1 0 0 1 1 0 1 0 1 0 0 0 0 1 0 0 0 0 1 0 0 0 0 0 0 1 1 0 0 1 0 1 2 1 2 1 0 2 1 0 2 0 2 1 0 1 1 0 1 1 0 1 1 0 0 2 1 0 0 0 0 1 1 0 1 1 0 0 0 0 1 0 0 2 0 0 1 2 0 2 0 2 0 0 1 1 1 0 0 0 0 1 2 0 0 0 2 0 0 0 0 0 1 1 1 0 2 2 0 0 0 2 0 0 1 0 0 0 0 0 0 1 1 1 2 0 0 0 0 0 0 0 1 1 0 0 0 2 2 0 1 1 1 0 0 0 1 1 1 1 2 2 0 2 2 2 2 2 2 0 1 0 2 1 1 0 0 0 0 0 0 0 0 0 0 1 1 1 0 0 1 1 1 0 1 1 0 0 0 1 1 0 1 1 0 0 0 1 1 0 0 1 1 0 0 0 0 2 0 0 0 0 0 0 0 2 0 2 0 2 0 2 0 2 0 2 2 0 1 0 0 1 0 1 1 0 1 1 1 1 1 0 2 0 0 1 1 1 1 1 1 0 0 0 1 1 0 0 0 0 0 1 0 2 0 1 1 0 0 0 0 0 2 1 0 0 2 0 0 0 0 2 0 2 2 0 0 0 0 0 1 0 1 0 2 1 0 0 0 0 0 0 2 0 0 0 1 0 0 2 1 0 0 0 1 2 2 2 0 0 1 0 2 1 1 1 2 0 2 1 1 1 0 0 1 1 1 2 1 1 1 0 0 1 1 1 0 2 1 1 0 0 0 0 1 0 1 2 0 2 2 0 2 1 1 1 2 1 0 0 0 1 1 1 1 1 1 1 0 0 1 2 0 0 0 0 0 0 0 1 2 2 1 0 1 0 0 0 0 1 0 0 0 1 0 1 0 0 1 0 0 2 2 0 2 0 0 2 0 0 0 0 2 0 0 0 0 1 0 1 0 0 0 0 0 0 2 2 0 0 0 1 0 1 2 2 1 1 1 0 1 1 1 0 1 1 0 0 0 0 1 1 1 1 1 1 1 1 1 1 0 0 2 0 0 0 0 2 1 0 0 0 0 2 0 0 0 1 0 0 0 1 1 1 0 1 1 0 0 1 0 1 0 1 0 2 0 1 1 0 0 0 2 2 0 2 0 1 0 0 0 0 1 0 2 1 2 2 0 0 0 2 0 2 0 0 2 2 0 0 0 0 1 1 2 2 1 2 0 1 0 0 1 0 0 2 1 1 1 1 1 1 1 0 0 0 2 1 1 0 0 0 0 0 1 0 0 1 0 0 0 0 0 1 0 0 2 2 0 0 0 0 1 1 1 0 2 2 0 1 1 0 0 0 0 0 1 1 2 0 2 0 0 1 1 0 0 1 1 0 0 0 0 0 1 0 0 2 2 0 0 2 1 0 1 0 2 2 2 0 0 2 0 0 0 0 1 1 0 2 2 2 0 0 1 1 2 0 2 0 0 2 0 2 0 0 0 0 1 0 2 0 2 0 0 0 0 1 1 0 0 0 0 0 1 1 2 2 2 2 2 0 0 0 0 0 1 0 0 0 0 0 2 1 1 0 0 1 0 1 0 0 0 0 0 0 0 0 0 1 0 0 0 0 0 0 2 0 0 2 2 1 0 0 0 2 0 1 0 1 1 0 0 0 2 0 0 1 0 1 1 0 0 0 1 1 2 0 0 1 0 1 0 2 2 2 1 0 1 0 1 2 2 0 0 2 1 0 0 0 1 1 1 2 0 0 0 1 1 0 1 0 0 2 0 1 1 0 0 1 1 0 2 0 0 0 2 2 0 0 0 1 0 0 0 1 1 1 0 2 0 1 0 1 0 1 2 2 1 0 1 2 0 2 2 2 0 1 0 0 0 0 0 0 1 1 0 0 0 0 0 0 1 0 1 0 0 0 0 0 0 0 0 0 0 0 0 0 0 0 0
63 0 0 2 0 0 2 1 0 1 1 1 0 0 0 0 0 0 0 2 1 1 0 0 0 0 0 2 0 0 2 1 1 2 1 0 1 0 0 1 1 0 0 0 2 0 1 0 0 0 0 1 0 1 1 0 0 1 1 1 1 1 0 2 1 0 2 0 2 1 1 2 2 0 0 2 2 1 2 1 0 1 0 0 2 0 0 0 0 2 0 0 1 0 1 0 0 0 0 1 0 2 0 1 2 1 2 1 0 2 0 1 1 2 2 2 2 0 1 1 1 0 2 2 0 0 0 0 2 2 0 0 1 0 0 0 0 0 0 1 0 0 0 0 0 1 0 0 0 0 0 0 0 0 0 0 0 0 1 1 1 0 1 2 1 2 1 0 0 1 0 0 1 1 0 0 2 0 0 0 0 0 0 1 1 0 2 1 1 0 2 0 0 0 0 0 1 1 0 0 0 0 0 2 2 0 1 1 2 0 1 0 0 0 0 1 0 0 2 2 0 0 1 2 1 1 1 2 0 0 1 0 0 0 0 0 0 2 2 0 0 0 2 0 0 1 0 0 0 0 0 0 0 0 0 0 0 0 1 0 0 0 0 0 1 0 0 1 2 2 0 0 0 1 0 0 1 1 1 0 0 2 1 1 2 0 1 1 1 2 0 1 0 1 1 0 0 0 0 0 1 0 1 1 1 0 2 0 1 0 1 1 2 1 0 0 2 1 0 0 1 0 1 1 1 0 0 0 2 0 0 1 0 1 0 1 0 0 2 0 1 1 0 0 0 1 1 0 2 0 2 0 2 0 2 0 0 1 0 1 0 0 2 1 2 0 0 1 2 0 0 0 1 2 1 1 1 1 0 2 0 1 2 0 0 0 0 0 0 1 0 0 1 1 2 0 1 1 1 1 0 1 0 1 0 1 0 1 0 0 0 0 1 0 1 2 0 0 1 0 0 1 0 0 1 1 0 0 0 1 0 0 0 0 1 0 0 1 1 1 2 1 0 0 1 2 1 1 1 0 0 0 0 2 2 0 2 0 0 0 1 1 0 2 1 2 1 1 2 1 1 1 1 1 2 0 2 0 2 1 1 0 0 0 1 1 1 2 2 0 2 2 1 1 1 0 0 1 1 1 1 1 1 1 1 1 1 2 0 1 0 1 1 1 0 0 1 0 1 2 2 0 1 1 0 1 0 1 1 2 1 1 1 0 0 1 1 0 0 0 1 1 1 1 1 1 0 0 2 1 0 1 0 1 2 0 1 1 2 0 0 0 0 0 0 1 1 1 1 0 1 1 1 0 1 1 1 1 1 1 1 0 1 1 0 1 1 1 0 1 0 1 1 0 1 0 0 1 1 1 1 1 0 1 1 1 1 0 0 1 0 0 0 0 2 0 0 0 0 1 1 1 0 0 0 0 1 1 0 0 0 2 0 0 2 0 2 0 2 0 0 1 0 1 1 0 2 0 1 0 0 1 0 0 0 1 2 2 2 0 0 0 1 1 0 0 0 2 0 0 0 0 0 0 0 1 1 1 2 0 0 0 0 1 1 1 1 2 2 0 2 1 1 2 1 0 1 2 0 2 0 2 0 0 0 2 0 1 1 1 2 2 0 0 0 1 0 1 1 0 0 1 0 1 1 2 1 1 0 1 0 0 1 0 0 1 0 1 0 1 1 0 0 1 0 0 1 1 1 1 1 1 0 1 0 1 0 0 0 0 1 0 2 1 0 0 1 1 1 1 1 0 2 0 0 0 0 2 0 2 2 0 1 0 0 1 1 1 0 1 1 0 2 0 2 0 0 2 0 0 0 2 0 2 1 0 1 0 0 2 0 0 1 0 0 0 1 2 2 2 2 2 0 2 2 0 0 1 0 0 1 1 0 0 0 2 0 1 1 0 1 1 1 1 1 0 1 0 0 0 2 0 1 1 0 0 2 0 0 0 1 1 2 0 0 1 0 0 0 0 0 0 0 0 0 2 0 1 2 2 2 2 0 1 1 1 0 2 1 0 1 0 1 1 0 0 0 1 0 0 0 2 0 0 2 2 0 1 1 0 0 1 0 0 0 2 0 1 2 1 1 1 1 1 0 0 1 2 0 0 1 0 1 1 0 1 1 2 2 0 0 0 2 1 1 0 0 1 1 0 0 0 1 0 1 0 1 1 1 0 1 1 0 0 0 1 1 0 1 1 1 0 0 1 0 1 1 1 1 0 0 1 0 0 0 0 0 1 0 1 0 0 1 0 1 0 0 0 1 0 0 0
64 1 1 2 0 0 1 2 0 0 0 1 0 0 0 0 0 0 0 1 1 1 0 0 0 0 0 0 0 1 2 0 1 0 2 2 2 1 0 1 0 0 0 0 1 0 0 0 0 1 1 1 0 0 2 2 0 0 0 1 0 1 0 0 0 0 2 0 1 0 0 1 2 1 2 2 2 2 2 0 2 2 2 2 2 0 0 0 0 2 0 0 1 1 2 2 2 2 2 2 2 2 1 0 2 0 2 0 2 0 0 2 1 2 1 1 1 0 1 1 1 0 1 1 1 0 0 0 1 1 1 1 0 0 1 1 0 0 1 1 1 0 1 0 1 1 0 0 0 0 0 0 1 0 0 0 1 0 0 0 0 1 2 1 2 2 2 1 1 0 1 0 0 2 1 0 1 0 0 0 1 1 0 0 0 0 2 2 1 0 1 1 1 1 0 0 0 0 0 0 0 1 0 0 2 0 1 0 1 0 1 0 1 1 0 1 0 0 2 0 2 2 2 2 0 0 0 1 0 1 0 0 1 1 2 0 2 2 2 0 0 0 1 0 0 2 1 0 0 0 0 0 0 0 0 2 1 0 0 0 0 0 0 0 0 0 0 1 1 1 0 0 0 0 1 1 0 1 1 0 0 2 2 1 2 2 2 2 0 2 0 0 1 2 2 0 1 0 0 0 1 0 0 0 0 0 0 0 2 0 0 1 1 2 1 0 2 0 0 0 1 1 2 1 2 0 0 0 1 0 0 2 0 0 0 0 0 0 2 0 0 0 1 0 0 0 2 1 2 1 0 1 2 1 0 0 2 0 0 1 0 0 2 0 2 0 0 2 1 1 1 1 1 2 0 0 0 1 1 1 0 1 0 2 2 0 0 0 0 1 0 0 2 0 1 1 0 1 0 0 0 1 0 2 1 0 0 1 0 0 0 0 1 0 0 1 1 1 1 0 0 1 2 1 1 2 1 0 0 0 1 0 0 2 0 0 0 2 1 2 1 1 0 0 0 0 2 1 1 0 0 1 0 2 0 0 1 1 2 0 0 0 1 0 0 1 1 2 2 2 2 2 2 2 1 1 0 0 2 0 1 1 0 0 1 2 1 1 2 1 2 1 0 1 1 1 1 0 0 1 2 2 0 2 0 1 1 1 1 1 0 0 1 0 1 0 0 0 0 1 1 1 1 1 1 1 0 1 0 1 2 1 1 1 1 0 0 0 0 1 1 1 2 2 1 2 0 2 0 0 0 0 0 0 2 1 1 0 0 0 0 0 1 0 1 0 0 1 1 0 0 0 1 0 1 1 2 1 1 2 0 1 2 1 0 1 1 1 1 1 0 1 2 0 0 0 0 1 2 1 0 0 0 2 0 0 2 0 2 2 1 0 0 1 0 1 0 0 0 0 0 0 0 0 0 0 2 1 0 0 1 2 1 0 1 1 2 1 1 1 1 0 0 1 1 0 2 0 0 1 0 2 0 1 1 2 1 1 1 0 0 0 0 0 1 2 0 2 1 0 0 0 0 0 1 0 1 1 1 0 0 0 0 2 1 2 1 1 1 1 1 1 1 1 1 0 2 2 1 1 0 1 0 0 1 2 0 1 2 0 1 1 0 0 0 1 0 0 0 0 0 0 0 0 1 2 0 1 1 0 0 0 1 0 0 1 0 1 0 1 0 1 0 0 0 0 0 1 1 0 0 1 0 0 0 1 0 0 1 1 1 0 2 2 0 0 0 2 2 1 0 0 2 1 1 2 0 2 0 2 0 0 0 1 1 0 1 1 1 1 1 1 2 0 1 1 1 1 0 1 0 1 0 2 0 0 0 0 0 1 0 0 0 2 2 0 2 2 1 1 0 0 1 1 2 0 0 2 0 0 0 0 0 1 1 2 0 0 0 0 0 0 0 0 0 0 0 0 0 1 1 0 1 0 0 0 0 0 0 0 2 2 0 0 0 1 0 0 1 0 1 0 0 1 0 2 1 1 2 1 2 2 0 0 0 0 0 1 0 0 2 0 1 0 1 1 1 2 0 0 1 1 1 1 2 2 0 2 0 1 0 1 0 0 0 1 0 0 1 1 0 1 0 0 1 0 0 0 0 0 2 0 0 1 0 0 1 1 1 0 0 0 1 2 2 0 0 0 0 0 2 0 2 0 1 1 2 1 0 1 0 1 0 0 1 1 1 0 2 0 0 0 1 1 0 0 0 0 0 0 0 1 0 1 0 1 2 0 0 0 0 1 0 1 0 0 0 0 1 0 0 0
65 1 0 2 0 0 0 1 1 1 2 0 0 0 0 0 0 0 2 0 1 1 0 0 0 0 0 2 0 0 1 0 2 2 0 0 1 2 0 0 0 0 0 0 1 0 1 0 0 1 1 2 0 1 1 2 0 1 1 1 0 1 0 1 0 0 2 1 2 0 0 0 2 1 2 2 2 1 2 0 1 2 2 0 0 0 0 0 0 2 0 0 1 1 1 1 1 2 2 2 2 2 0 2 2 0 2 2 0 2 0 1 1 1 1 1 1 0 1 1 1 0 2 1 0 1 1 2 2 2 0 1 1 0 0 0 1 0 0 1 1 0 0 0 1 1 0 0 0 1 0 0 0 0 0 0 0 2 0 1 2 2 1 2 1 2 2 0 0 1 0 0 1 1 1 0 1 1 0 1 0 0 1 1 0 0 2 1 0 0 2 0 0 0 0 0 0 0 0 0 0 0 0 0 2 0 0 0 0 0 1 0 1 0 0 1 1 1 2 1 0 0 2 2 0 0 0 1 0 0 0 0 0 0 0 0 2 1 2 0 0 0 2 1 0 1 0 0 1 1 1 1 0 0 0 1 1 0 0 0 0 0 0 0 1 1 0 0 2 1 0 0 1 1 0 0 1 0 2 1 1 1 2 2 2 1 2 1 0 2 1 0 0 1 1 0 0 1 0 1 2 1 1 1 1 0 2 2 2 0 0 1 2 1 2 0 2 0 0 0 1 0 1 2 1 0 1 0 1 1 0 1 2 2 0 1 0 2 0 0 0 0 1 0 0 0 2 0 2 1 2 0 2 1 1 0 1 1 0 0 1 1 2 1 2 0 0 2 1 1 0 0 0 2 1 1 0 1 0 2 2 1 2 0 0 0 0 0 0 2 0 1 0 0 2 0 0 0 1 1 0 1 1 2 1 1 0 0 0 0 0 0 1 0 1 2 0 1 0 0 1 2 0 1 2 1 1 2 2 1 0 1 0 0 2 1 0 2 0 0 2 0 0 0 1 2 1 1 1 0 0 0 0 2 2 1 2 1 0 0 1 1 0 1 1 1 1 1 2 0 0 0 1 1 2 0 0 1 2 1 2 0 0 0 0 2 0 2 2 1 1 2 0 1 0 0 0 1 1 0 1 1 1 1 1 0 2 1 0 1 0 1 0 0 1 0 0 0 0 1 1 1 2 2 2 2 0 1 1 2 0 1 0 0 1 0 1 0 1 2 1 1 0 0 1 2 0 2 1 0 0 0 0 2 1 0 0 0 1 0 1 0 1 0 1 0 0 1 0 2 1 1 0 0 0 0 0 1 1 2 0 0 1 1 0 1 1 1 1 1 0 0 2 0 0 0 1 0 1 0 0 2 0 0 0 0 0 0 1 1 0 0 0 1 0 0 0 0 0 1 0 0 0 0 0 0 2 0 0 0 0 2 0 0 2 0 2 0 2 0 0 1 1 1 2 0 1 0 1 0 0 1 0 2 0 2 0 2 1 0 0 0 1 1 0 1 0 2 1 0 1 0 1 0 0 1 1 1 1 0 0 0 0 1 1 1 1 1 2 0 1 0 0 1 1 0 1 1 1 2 1 0 0 0 2 2 1 1 2 1 1 1 0 0 0 0 0 1 1 0 0 0 0 0 1 2 0 1 0 0 0 0 0 0 0 0 1 0 2 2 0 2 1 2 0 1 1 0 0 0 0 0 0 1 0 0 1 0 0 0 0 0 2 2 0 0 1 2 1 2 0 0 0 1 1 2 0 1 1 2 2 0 1 0 0 2 0 2 0 2 0 0 0 1 1 0 0 1 1 0 0 1 0 2 1 0 1 1 0 2 0 0 0 2 1 0 2 2 2 1 0 2 0 0 1 0 0 1 0 0 0 0 1 0 0 2 0 1 1 1 1 0 2 2 2 0 2 1 0 0 1 0 0 0 0 0 0 0 0 0 2 2 0 0 0 0 0 0 1 0 0 0 1 0 0 2 0 1 1 1 1 1 1 0 1 2 1 1 0 0 1 0 0 0 2 1 1 2 0 0 0 1 0 0 2 1 0 0 0 0 0 0 0 1 2 0 0 0 2 2 0 2 0 0 1 0 0 1 0 0 1 0 1 2 0 0 0 1 2 0 0 0 1 1 0 0 1 0 0 0 2 0 2 1 0 1 2 2 1 1 0 0 1 0 0 0 0 0 0 0 1 0 1 1 0 0 0 1 1 0 0 1 0 2 0 1 1 1 0 1 0 0 0 0 1 1 0 2 1 0 0 0
66 1 0 2 0 0 2 2 1 0 1 1 0 1 0 0 0 0 2 0 0 0 0 1 0 0 1 1 0 0 1 2 1 1 0 0 2 2 0 0 1 0 0 2 2 1 0 1 1 2 0 2 0 1 1 2 0 0 1 0 0 1 0 1 1 0 1 0 1 0 0 0 2 0 1 2 2 2 2 1 1 2 2 0 0 0 0 0 0 2 0 0 0 2 1 1 1 1 0 0 0 2 0 1 2 1 2 1 1 1 1 1 0 0 0 0 1 0 1 1 1 0 1 2 1 1 1 0 0 0 1 0 0 0 1 1 0 0 0 2 0 0 0 0 0 1 0 0 0 2 0 0 0 0 0 0 0 1 0 0 0 1 1 1 0 0 0 0 1 1 0 0 1 1 2 0 2 0 0 1 1 0 0 0 0 0 2 0 0 0 1 1 1 0 1 1 0 0 0 0 0 0 1 0 1 0 1 1 2 0 1 0 0 0 0 0 0 2 2 0 1 1 2 2 0 1 1 1 0 0 1 0 1 1 1 0 1 1 2 0 0 0 2 1 0 1 0 0 1 1 1 1 0 0 0 2 0 0 0 0 0 0 0 0 0 0 0 0 2 0 1 0 2 2 1 1 0 0 1 0 0 1 1 0 0 0 0 1 0 1 0 0 0 1 1 0 1 0 1 0 1 1 0 0 0 0 0 0 0 0 0 1 2 2 2 1 2 0 1 0 0 2 1 2 0 0 0 0 0 1 0 2 1 1 0 0 0 1 1 1 1 1 1 0 1 0 1 0 2 2 1 1 1 0 1 1 1 0 0 1 0 0 1 0 1 0 0 1 2 0 0 0 0 2 1 1 1 0 1 1 1 0 1 0 0 1 1 1 1 0 0 0 0 0 2 0 1 2 0 0 0 0 1 2 0 0 1 2 0 0 0 0 0 0 0 0 2 1 0 1 0 1 0 0 0 1 0 2 2 2 0 1 1 1 1 1 1 1 0 1 1 0 0 0 0 1 2 1 1 0 0 0 0 2 1 1 1 2 1 1 1 1 0 1 1 2 1 1 2 0 0 0 2 2 0 0 0 0 2 2 1 0 0 0 1 2 1 1 1 1 0 1 1 0 1 0 0 2 2 0 0 0 1 1 1 1 2 1 2 0 0 0 1 0 0 0 0 0 0 1 1 2 2 2 0 2 0 1 0 1 0 1 1 1 0 1 0 0 1 1 0 0 2 1 1 2 0 1 1 0 0 0 1 2 0 1 0 0 2 0 1 0 1 0 1 1 1 2 0 2 1 1 1 0 1 1 1 2 2 0 0 1 1 0 1 0 0 0 0 0 1 1 0 0 0 0 0 0 0 0 0 2 0 1 1 0 1 0 1 1 0 0 0 0 1 0 0 0 1 0 0 0 0 0 0 1 1 0 0 0 0 0 0 0 0 0 2 0 2 0 1 1 2 2 2 0 0 0 1 0 1 1 1 2 1 2 1 2 1 0 0 0 0 0 1 0 1 2 0 0 1 0 0 1 2 2 2 0 2 0 2 0 0 0 0 1 0 0 2 0 1 0 1 1 0 0 0 2 1 0 0 1 0 0 1 2 0 2 2 0 0 0 0 0 1 1 0 2 1 0 0 0 1 0 2 0 0 1 1 0 0 0 0 0 0 0 1 1 0 1 1 1 0 1 0 0 1 0 0 0 0 0 0 0 0 0 0 0 2 2 0 0 2 0 0 0 1 1 1 2 0 0 2 0 0 1 0 0 1 0 1 1 2 0 0 2 0 1 0 1 1 0 0 1 1 0 0 1 0 0 0 0 0 1 1 0 1 0 1 2 0 0 0 1 1 1 1 0 2 2 0 2 1 0 2 0 0 1 0 0 0 0 1 0 0 1 0 1 1 0 1 0 0 0 0 0 0 1 0 0 1 0 0 0 0 0 0 0 0 0 0 1 0 0 0 1 2 1 2 0 2 0 0 1 0 1 0 1 2 2 2 2 0 0 0 0 1 1 0 0 2 0 0 0 2 0 0 2 0 0 0 2 1 1 2 2 0 1 0 1 0 1 0 1 1 0 0 0 1 1 0 1 0 1 0 0 0 0 0 1 1 0 0 2 0 0 0 0 2 1 0 0 2 0 0 0 0 0 0 0 2 0 2 0 0 0 0 1 0 1 0 0 0 0 0 1 1 0 0 0 1 0 0 0 0 0 1 1 1 0 1 2 0 0 0 0 0 0 0 0 0 1 0 0 0 0 0 1 2 0 1 0
67 1 0 1 0 0 2 0 0 1 1 0 0 0 0 0 0 1 2 1 0 0 0 1 0 0 0 2 0 0 1 2 1 0 1 2 2 1 0 0 0 0 1 1 2 0 0 0 0 0 0 1 1 0 1 0 0 1 0 0 1 1 0 2 0 1 1 1 1 0 0 2 2 1 2 2 2 0 0 0 2 2 1 0 1 0 0 0 0 2 0 0 2 0 0 0 0 1 1 1 0 2 1 0 2 0 2 2 1 2 0 1 1 1 1 1 0 0 0 2 2 0 1 1 0 0 0 0 2 2 0 1 0 0 1 0 0 1 0 2 2 0 0 0 0 0 0 0 0 0 0 0 0 2 0 0 0 1 0 0 0 0 1 1 1 2 0 0 1 1 0 1 0 2 2 0 2 1 1 1 0 1 1 1 0 0 2 2 2 2 0 2 2 0 2 0 1 0 0 0 0 0 0 0 2 0 1 1 0 0 1 0 1 0 0 1 0 1 1 0 1 1 2 2 0 1 1 0 0 0 0 0 0 0 0 0 0 2 1 0 0 0 2 0 0 2 0 0 0 0 0 0 1 0 0 0 1 0 1 0 0 0 0 0 2 2 0 1 0 0 1 1 0 0 0 0 0 2 2 2 2 2 2 2 2 2 2 0 0 1 1 0 0 2 1 0 1 1 0 1 1 0 1 1 1 0 1 0 1 0 0 1 1 2 1 0 2 0 0 0 0 0 0 2 2 0 0 0 0 1 0 0 0 2 0 0 0 0 2 0 0 0 2 0 0 1 1 0 2 0 1 0 1 1 0 1 0 1 0 2 0 0 0 0 0 0 0 2 1 1 1 1 0 2 0 0 2 1 1 1 0 0 0 0 1 0 1 0 0 0 0 0 0 0 2 1 0 1 1 1 0 1 0 2 1 0 0 0 1 0 0 1 1 0 1 2 0 1 1 0 0 1 1 1 1 2 1 0 0 0 2 0 0 1 1 1 0 1 0 1 1 1 0 0 0 1 2 0 0 0 0 0 0 1 2 1 2 1 2 0 1 2 0 0 0 0 0 0 2 0 0 0 0 0 1 1 0 0 2 0 0 0 0 0 0 0 0 2 2 0 2 2 0 1 1 1 1 2 1 0 0 0 2 0 2 1 2 1 2 0 0 0 1 0 1 0 0 0 0 1 2 1 2 1 1 1 0 0 0 1 0 0 0 0 0 0 2 0 0 2 0 0 2 0 0 1 0 1 1 0 0 0 0 2 0 0 0 2 0 2 0 0 1 0 1 1 1 1 0 0 0 1 1 0 0 0 2 0 0 2 0 1 1 1 0 1 0 0 0 0 1 0 0 0 0 0 0 0 0 0 0 2 0 1 0 1 0 0 1 1 2 0 0 0 0 0 0 0 0 1 1 1 1 1 1 0 1 0 0 0 0 0 0 0 1 0 2 0 1 1 0 1 1 1 1 0 1 0 1 0 1 1 0 1 0 2 1 1 1 1 2 0 0 0 0 2 1 2 1 0 0 1 0 0 0 1 1 1 2 0 2 0 0 2 0 1 2 1 2 0 1 0 1 2 0 0 2 1 1 1 0 1 1 0 2 2 1 2 2 0 0 0 0 0 1 1 0 1 1 0 0 0 0 1 1 2 1 0 0 0 0 0 0 0 0 0 0 1 1 2 0 2 0 0 0 1 0 1 0 0 0 0 0 0 0 0 1 0 1 1 0 0 2 2 0 0 2 1 1 1 0 0 2 2 2 0 0 0 2 0 2 2 1 1 1 1 0 1 0 1 1 0 1 1 1 1 0 1 0 1 0 2 0 2 1 0 2 0 0 1 0 0 0 0 0 1 0 1 2 2 1 2 1 0 1 0 0 1 0 0 0 0 1 0 0 1 1 1 2 1 1 1 0 0 0 0 0 0 0 0 2 0 1 1 0 0 1 0 0 0 0 1 0 1 0 0 0 2 2 0 2 0 0 1 0 2 0 0 1 1 2 2 0 0 0 0 0 2 0 0 0 0 1 0 1 1 1 2 0 0 0 1 1 1 1 1 1 2 0 0 0 1 1 0 2 0 0 0 2 2 0 2 0 1 1 0 0 0 0 0 2 1 1 2 0 0 0 2 2 0 1 1 2 0 0 2 2 0 1 0 0 0 2 0 2 0 2 0 0 0 0 0 0 0 1 1 1 1 1 0 0 0 0 0 0 1 1 0 1 0 1 1 0 1 0 1 1 1 0 1 0 0 0 0 0 1 0 0 1 0 0 1
68 0 0 1 0 0 1 1 0 2 2 0 1 1 0 0 0 0 0 2 0 0 0 0 0 0 0 0 0 0 1 2 1 1 0 0 1 1 0 0 1 0 0 1 2 0 0 0 0 0 0 0 0 0 1 1 0 0 1 0 2 2 0 1 1 0 1 1 2 0 0 2 2 1 2 2 2 1 1 1 1 2 2 1 1 0 0 0 0 2 0 0 0 1 1 2 1 1 1 1 1 2 1 1 2 0 2 2 2 2 0 0 0 1 0 0 0 0 0 2 2 0 2 2 0 2 2 0 2 2 0 0 0 0 0 0 0 0 0 2 1 0 0 0 0 1 0 0 0 0 0 0 0 0 1 0 1 0 0 1 0 1 1 2 1 2 1 1 0 0 1 1 1 1 2 1 1 0 0 0 0 1 1 1 0 0 1 1 0 0 0 1 2 2 0 1 1 0 0 0 0 1 0 1 2 0 2 2 1 0 0 0 1 0 0 1 1 0 1 1 0 0 2 1 0 1 0 0 0 0 0 1 0 0 0 0 0 2 2 0 0 0 2 0 1 2 1 0 0 0 0 0 0 0 0 2 1 0 1 0 1 1 0 0 0 0 0 0 2 2 0 0 1 2 0 0 2 0 2 1 1 0 2 1 2 1 2 0 0 2 0 1 0 2 2 0 1 1 0 1 2 0 0 0 0 1 1 0 2 0 0 1 1 0 0 0 2 1 0 0 0 0 1 0 0 0 1 0 0 1 0 1 0 2 0 0 0 1 1 0 1 1 1 0 1 0 2 0 0 1 0 0 0 0 0 2 1 0 0 0 1 1 2 0 2 0 0 2 1 1 1 1 0 2 0 0 1 2 1 1 0 1 0 0 0 0 0 1 1 0 1 0 1 0 2 0 1 1 0 0 0 0 1 2 0 0 1 0 0 0 0 0 1 0 1 2 0 2 0 0 0 2 0 1 2 2 1 0 0 0 0 0 0 2 1 1 0 1 0 0 1 1 0 1 2 2 1 1 1 0 0 0 0 2 1 1 1 0 1 0 0 2 0 0 0 0 0 1 2 1 0 0 0 0 0 1 0 1 2 0 0 0 0 1 1 1 1 1 2 0 2 2 0 2 0 0 0 2 1 0 0 0 1 1 1 1 1 1 1 1 0 0 1 0 0 0 0 1 0 1 1 1 2 2 1 2 0 1 1 1 0 0 1 0 1 0 1 0 0 0 0 0 2 0 0 2 0 1 2 0 1 0 1 2 1 0 0 0 2 0 0 0 1 1 0 0 0 0 0 0 2 2 0 0 0 0 0 2 2 2 0 0 1 0 1 0 1 1 1 1 0 1 0 0 0 0 0 1 1 1 1 1 1 1 0 1 1 0 0 2 0 0 0 0 1 0 0 0 0 0 0 0 2 1 2 0 1 2 0 0 0 1 0 0 2 1 2 0 2 0 0 2 0 0 2 0 1 1 0 0 0 2 1 1 1 2 2 2 2 0 0 0 0 1 0 0 0 2 0 1 0 1 0 2 2 2 2 0 0 0 0 1 0 0 0 0 0 1 2 0 2 1 0 0 0 0 0 2 1 1 0 1 0 0 1 2 1 1 2 0 0 1 0 1 1 1 0 1 1 0 0 0 1 1 0 2 1 1 1 0 0 0 0 0 0 1 0 0 1 1 0 0 0 1 0 0 0 0 0 0 0 0 0 0 0 0 0 0 0 0 0 0 2 2 0 0 1 1 0 2 0 0 2 1 2 0 1 1 0 1 2 1 0 0 1 1 1 1 1 1 1 1 1 1 1 1 0 1 0 0 0 1 0 2 2 0 1 0 0 2 0 0 1 0 0 0 1 2 1 0 0 1 1 2 2 0 0 1 0 0 1 1 0 1 0 1 0 0 0 0 0 0 0 0 0 0 0 0 0 0 2 0 0 0 0 0 0 1 0 0 2 2 1 0 0 1 0 0 1 0 0 0 1 0 0 2 0 1 1 1 2 2 0 0 0 0 0 2 2 0 0 0 0 0 2 2 2 2 0 0 0 2 0 0 2 2 0 0 1 1 1 0 1 0 0 2 0 0 1 1 0 1 0 1 2 0 1 1 0 0 2 0 0 2 0 0 0 1 1 0 0 0 0 1 0 2 2 0 0 0 1 0 2 0 2 0 2 1 0 0 0 0 1 0 0 0 0 0 0 0 2 0 0 0 0 0 0 2 2 0 0 1 0 1 0 1 1 0 1 1 0 0 0 0 0 0 0 0 1 0 0 0
69 0 0 2 0 0 1 0 0 0 0 0 0 1 0 0 0 0 1 1 1 1 0 0 0 0 0 2 0 0 2 0 1 2 1 0 1 2 0 0 1 0 0 0 1 0 1 1 0 2 1 1 1 0 1 1 1 0 0 0 0 0 0 1 1 0 2 0 2 0 0 1 2 0 0 2 2 1 2 1 0 1 1 0 1 0 0 1 1 2 0 1 1 2 1 2 1 0 0 0 0 2 0 1 2 1 2 2 2 2 0 0 1 1 2 2 2 0 1 1 1 0 1 1 1 0 0 0 1 0 2 1 0 0 0 0 0 1 0 1 2 0 0 0 0 1 0 0 0 0 0 0 0 0 0 0 1 0 0 1 0 1 1 1 0 1 0 0 1 1 0 2 0 2 2 0 1 0 0 2 2 0 1 1 0 0 2 2 0 0 1 1 2 2 2 0 0 0 0 1 0 0 1 1 2 0 1 1 1 0 2 0 2 0 0 1 1 0 1 0 2 2 2 0 0 2 0 1 0 0 0 0 0 0 0 0 2 2 2 0 0 0 1 0 0 2 1 0 1 0 0 0 0 1 1 2 1 0 0 0 0 0 0 0 1 0 1 0 2 2 0 0 1 1 0 0 0 2 2 2 1 1 2 0 2 1 1 2 1 2 0 2 0 2 1 0 0 0 0 0 1 0 1 1 1 0 0 0 0 0 1 2 2 1 2 0 2 1 1 0 0 1 1 1 0 0 0 0 1 0 0 0 0 2 0 1 1 0 2 1 2 1 1 0 0 1 1 0 2 0 1 0 2 1 1 0 2 2 0 0 1 1 2 1 2 0 0 2 2 0 0 0 0 2 0 0 1 2 2 0 0 2 0 1 1 0 0 0 0 0 0 0 1 0 2 0 1 0 1 1 0 1 0 0 0 0 0 1 0 1 1 1 0 0 0 1 1 1 0 1 0 1 0 1 0 1 0 0 0 0 0 0 0 1 0 0 0 2 0 0 1 0 0 1 1 1 1 1 1 0 0 0 0 1 1 0 1 2 0 2 2 2 0 2 2 2 2 1 1 0 1 0 2 2 2 0 0 1 2 1 1 0 0 1 0 0 0 1 2 1 2 1 1 0 1 1 1 2 1 0 0 0 1 1 1 1 1 1 0 1 0 1 1 0 0 0 0 0 0 1 1 2 1 1 1 1 0 0 0 1 1 0 2 0 1 1 0 0 1 1 0 0 1 1 0 1 0 1 1 0 1 0 0 2 1 0 0 1 1 1 0 0 0 0 0 2 2 1 1 0 0 1 1 0 0 0 1 1 2 1 0 0 1 1 0 1 1 0 0 0 0 1 1 0 0 1 1 0 0 0 0 2 0 0 1 1 0 0 0 1 1 1 0 2 0 2 1 0 0 0 0 0 1 1 1 0 0 0 0 0 0 0 0 0 1 1 2 0 2 0 0 0 0 1 1 0 2 0 1 1 0 2 0 0 0 2 1 2 2 0 0 0 0 1 2 0 0 1 0 1 0 1 0 1 1 2 1 2 1 1 0 1 0 1 0 1 0 2 0 0 2 0 0 1 1 0 1 2 2 2 0 1 1 0 2 2 1 2 2 0 0 0 0 0 1 1 0 0 0 0 0 1 0 0 2 1 0 1 1 0 1 1 1 0 0 1 0 2 0 2 1 2 1 0 0 0 0 0 0 0 0 0 0 0 0 0 0 0 2 2 0 0 2 1 1 0 1 1 2 1 1 0 1 0 0 0 0 1 0 2 0 0 1 0 1 1 0 2 0 2 0 0 1 1 1 1 0 1 0 0 0 2 0 2 1 0 1 0 0 2 0 0 1 0 0 0 2 2 2 1 1 2 1 0 1 0 0 1 0 0 1 1 1 0 0 1 1 0 0 0 0 0 1 1 1 0 1 0 0 0 2 0 1 1 0 0 1 0 0 0 0 0 0 0 0 0 0 0 1 0 1 0 0 0 0 0 0 1 2 1 1 1 0 0 0 0 0 1 2 0 1 0 1 1 0 0 1 2 0 1 0 2 1 1 2 1 1 1 0 2 0 2 0 0 0 2 0 0 2 2 0 2 0 0 2 0 0 2 0 0 2 0 0 2 0 0 1 0 0 0 0 0 2 0 0 0 2 0 1 1 1 0 2 1 0 0 2 1 0 1 0 0 2 0 2 2 2 0 2 0 0 0 1 1 0 0 0 0 1 0 1 1 1 1 0 0 0 0 0 1 0 1 0 0 2 0 0 0 0 0 0 0
70 1 0 2 0 0 1 1 0 0 0 0 1 2 0 0 0 0 1 1 0 0 0 0 0 0 0 2 1 1 2 1 1 1 0 0 2 1 0 0 1 0 0 1 1 1 1 0 0 0 0 1 1 1 0 1 0 0 0 1 0 0 0 1 0 1 1 0 1 0 0 0 1 0 1 1 1 2 2 1 1 2 1 1 2 0 0 1 0 1 0 0 1 1 1 1 1 2 0 0 0 2 1 1 2 0 2 1 1 1 0 2 1 1 1 1 1 0 0 2 2 0 2 2 0 2 2 2 2 2 2 0 0 0 1 0 0 0 1 0 1 0 0 1 0 0 0 0 0 0 0 0 0 0 0 1 0 1 0 1 0 1 1 2 1 1 1 0 1 2 0 2 0 2 2 0 1 2 0 0 0 0 0 0 0 0 2 2 1 1 1 1 2 0 2 0 2 0 0 0 0 0 0 0 2 0 1 1 2 0 1 0 2 0 0 1 1 0 1 0 1 2 2 2 0 2 2 1 1 0 0 1 0 0 0 0 0 1 1 0 0 0 1 1 0 2 0 0 0 0 0 0 1 0 0 1 0 0 0 0 0 0 0 0 2 0 0 0 1 0 0 1 2 2 0 1 0 1 2 0 0 1 1 0 2 0 1 1 1 2 1 1 0 2 2 0 2 1 0 0 1 1 0 0 0 1 0 0 0 0 0 1 2 1 1 1 2 0 1 0 0 2 2 0 1 0 1 1 0 2 0 2 0 2 0 0 1 0 2 1 0 2 2 0 0 1 1 1 2 1 0 1 2 0 2 0 1 0 0 1 0 0 0 0 0 0 0 1 2 0 0 0 1 2 0 2 2 0 0 2 0 1 0 1 0 0 0 0 0 0 0 1 0 0 2 0 1 1 0 0 0 0 0 1 0 0 1 1 0 0 0 0 1 0 1 1 1 0 0 0 0 2 1 0 0 2 0 0 0 0 2 0 1 0 1 2 0 1 0 0 2 0 0 0 0 2 2 0 2 0 0 0 0 2 1 1 1 0 1 1 1 0 0 0 0 2 0 1 2 1 2 1 0 0 1 1 0 0 2 1 1 1 0 0 1 1 1 1 2 0 2 2 0 1 0 0 0 1 1 1 1 1 1 0 1 1 1 1 1 0 1 1 0 0 1 0 0 0 0 0 0 2 2 1 0 1 1 0 0 0 1 0 0 0 0 0 1 0 0 1 0 0 1 1 0 0 1 2 1 0 0 0 1 2 0 1 0 1 0 1 0 0 0 0 0 1 0 2 0 1 0 0 1 0 1 1 1 2 2 0 1 0 2 0 2 0 2 2 1 2 0 2 0 0 0 1 0 1 1 1 0 1 0 2 0 0 0 0 1 0 1 1 1 1 0 1 2 0 0 0 0 0 0 0 0 0 1 2 0 0 1 1 0 0 2 0 2 0 2 0 0 1 0 1 1 0 2 0 0 0 0 2 0 1 0 2 2 2 2 1 1 0 1 0 1 2 1 2 1 0 1 0 0 1 1 1 1 0 2 0 1 1 0 0 0 1 0 1 2 0 2 1 0 0 0 0 1 1 1 1 0 0 0 0 1 2 1 2 2 0 0 0 0 0 0 0 0 0 0 0 0 1 0 0 1 1 0 1 1 0 0 0 0 1 0 0 1 0 1 1 0 1 0 0 0 1 0 0 1 1 1 1 0 1 0 0 0 0 0 0 0 0 1 0 0 1 0 2 2 2 0 0 1 1 0 1 0 1 1 1 1 1 1 0 0 0 1 2 1 2 0 2 1 0 0 1 0 1 0 0 0 1 0 2 1 0 1 1 0 2 0 1 1 1 1 0 2 1 2 2 0 2 0 0 2 0 0 2 0 0 0 0 0 1 1 1 1 1 2 1 1 1 1 0 1 1 1 2 2 0 1 1 2 0 1 0 2 0 0 0 1 1 0 0 0 1 1 0 1 0 0 0 0 1 0 2 0 0 0 0 2 2 0 0 0 1 1 1 0 0 2 0 1 0 2 2 2 2 0 0 0 2 1 1 1 1 1 2 1 1 1 0 0 2 2 0 0 1 2 1 0 1 0 1 1 0 0 1 0 0 2 0 0 1 0 1 1 1 1 0 0 0 1 1 1 0 0 1 0 0 1 0 1 0 1 0 1 1 0 1 1 1 2 0 0 1 1 0 2 0 0 1 0 0 0 0 1 0 0 1 1 0 0 1 0 1 1 2 0 2 0 2 0 0 1 1 1 1 1 0 0 0
71 0 0 0 0 0 1 0 0 1 1 0 2 2 0 0 0 0 2 0 1 1 0 0 0 0 0 0 1 2 1 1 0 0 0 0 2 2 0 0 2 0 1 1 2 1 0 1 1 2 0 1 2 1 0 1 0 0 0 1 0 0 0 2 1 0 2 1 1 0 0 1 2 0 1 2 1 0 2 0 0 0 2 1 1 1 0 0 0 2 0 0 0 2 1 1 1 0 0 0 0 2 1 0 2 1 2 0 2 0 0 2 1 2 1 0 0 0 1 2 2 1 2 0 0 0 0 0 1 1 0 0 0 0 0 0 0 1 0 2 1 0 0 0 1 0 0 0 0 0 0 0 0 0 0 0 0 1 0 0 1 1 2 2 0 1 0 0 1 1 0 2 0 2 2 0 1 0 0 0 0 1 0 0 0 0 0 2 1 1 0 2 1 1 1 0 0 0 0 0 0 0 0 0 2 0 1 1 1 0 1 0 1 0 0 1 1 0 2 1 1 1 2 1 0 1 0 0 0 0 0 0 0 0 0 0 0 2 2 0 0 0 1 0 0 2 0 0 0 0 0 0 1 0 0 0 0 0 0 0 0 0 0 1 1 0 1 0 2 1 2 0 1 1 0 0 1 0 1 0 0 1 1 0 1 0 0 2 0 2 0 0 0 0 0 0 0 1 0 0 1 1 0 0 0 0 0 1 1 0 1 1 2 1 2 0 2 0 1 0 0 1 1 2 1 0 0 0 1 0 0 1 0 2 0 0 0 0 2 0 1 1 1 0 0 1 1 0 1 1 2 0 2 1 1 0 1 1 0 2 0 0 2 1 2 1 0 2 0 2 2 2 0 2 0 0 2 1 0 2 2 1 1 1 0 1 2 1 1 0 0 0 2 1 2 0 2 0 0 0 0 0 1 2 1 0 1 1 0 0 0 0 0 0 0 0 2 1 0 0 0 2 0 0 0 0 0 0 0 1 0 0 1 0 1 2 0 0 0 0 2 0 0 1 1 1 1 2 2 0 0 0 0 2 1 1 1 2 1 2 2 2 1 0 0 2 2 1 1 0 2 0 2 2 0 0 0 0 2 0 0 0 0 0 0 2 0 1 1 0 1 1 0 1 0 0 0 0 0 2 2 1 2 0 2 0 2 2 1 1 0 1 1 1 0 0 1 0 0 1 0 1 2 2 1 2 0 0 0 1 1 0 0 0 0 1 0 0 1 1 1 1 2 2 1 1 0 1 1 0 0 0 1 2 1 0 0 0 1 0 0 0 0 0 0 0 0 1 0 0 1 2 2 0 0 0 2 0 0 2 0 1 2 2 0 0 2 1 0 1 0 1 0 0 0 1 0 0 0 0 0 2 0 0 1 1 0 0 1 1 1 1 1 1 0 1 1 0 1 0 0 0 2 1 2 0 1 1 0 0 0 2 0 0 2 1 1 0 2 0 1 1 0 1 2 0 2 0 0 0 0 2 0 1 0 1 1 2 2 0 0 0 1 1 0 1 0 1 0 1 1 1 0 1 1 2 2 1 1 1 0 1 0 1 1 1 0 2 2 0 1 0 0 1 0 0 2 2 0 1 0 0 0 0 1 1 1 0 1 0 0 0 0 1 1 1 0 1 1 0 0 1 1 0 1 1 0 1 0 0 0 0 0 0 0 0 1 0 1 1 0 1 0 0 0 0 0 1 0 0 0 0 0 1 0 0 1 0 2 2 0 0 2 2 0 0 1 2 0 2 0 1 2 2 2 0 0 0 1 0 1 1 0 0 0 2 0 2 1 2 0 2 0 1 1 0 0 1 0 0 0 1 0 2 1 0 1 0 0 2 1 1 0 2 2 0 2 2 2 2 2 2 1 0 1 0 0 2 0 0 1 1 1 0 0 1 0 0 1 0 0 0 2 1 2 1 2 1 0 1 2 0 1 0 0 0 1 1 0 0 1 1 0 0 0 0 1 1 2 0 0 0 0 1 0 2 0 2 2 1 1 1 0 0 0 1 1 2 0 0 2 0 1 0 2 2 2 1 0 1 0 1 1 1 1 2 0 1 0 1 0 1 0 0 0 2 0 0 0 0 0 0 0 1 1 0 0 2 0 0 0 0 0 1 0 0 1 0 1 0 0 0 1 0 0 0 0 0 1 0 1 0 2 0 1 0 1 2 1 1 0 1 0 0 0 0 0 0 1 0 1 1 0 0 1 0 0 0 0 0 0 0 0 2 0 0 2 0 1 0 1 0 0 0 1 1 1 0 1 0 1 0
72 1 0 1 0 0 2 2 0 2 2 0 0 1 0 0 1 0 0 1 0 0 0 0 0 0 0 0 1 2 1 1 1 1 0 0 1 2 0 0 1 0 0 0 2 1 1 0 0 0 0 0 0 0 1 2 0 0 2 0 1 2 0 1 1 0 1 0 2 1 0 1 1 0 1 1 1 1 2 0 1 1 1 0 0 0 0 0 0 2 0 0 0 0 0 2 0 1 0 0 0 2 0 1 1 1 1 1 1 1 1 1 0 2 0 0 0 0 2 1 1 1 2 0 0 0 0 0 1 0 2 0 0 0 0 0 1 0 0 0 0 0 0 0 0 1 0 0 0 0 0 0 0 1 0 0 0 1 0 0 1 0 2 2 1 2 2 0 1 1 0 1 1 1 1 0 0 0 0 1 1 1 0 0 1 1 1 0 0 0 1 0 2 0 2 1 0 0 0 0 0 0 0 0 2 0 1 1 1 0 0 0 1 0 0 1 1 0 1 1 1 1 1 1 0 1 1 1 0 0 1 1 1 1 0 0 0 2 2 0 0 0 1 0 0 2 0 0 0 0 0 0 0 0 0 1 0 1 0 1 1 1 0 1 2 0 0 1 2 0 0 2 0 0 0 0 0 0 1 0 0 1 1 0 2 0 1 2 1 2 1 1 2 2 2 0 0 1 0 1 0 1 2 2 2 0 0 0 1 1 0 1 1 1 0 0 2 0 1 0 0 1 0 2 1 0 0 0 2 1 0 0 0 1 0 0 0 2 0 1 1 1 2 1 0 0 1 0 1 1 1 0 2 0 2 0 1 0 1 0 1 1 2 2 2 0 0 2 2 0 0 0 1 2 0 1 1 1 1 1 0 1 0 0 0 1 1 0 0 0 1 1 2 1 2 0 1 1 1 1 0 2 1 2 1 0 1 1 0 0 0 1 0 0 0 1 1 0 2 0 0 0 0 1 0 2 0 0 0 1 0 1 0 0 2 1 0 2 0 0 0 1 0 0 1 2 1 0 0 2 2 0 0 2 2 2 2 1 0 1 1 1 0 2 2 2 2 0 2 0 1 1 0 0 1 0 1 0 2 0 0 0 0 0 0 2 0 0 1 0 0 1 0 2 1 2 2 1 1 1 1 1 0 1 1 1 1 0 1 1 1 0 1 0 0 0 0 0 0 2 1 2 1 1 1 1 0 0 0 0 1 0 0 0 0 1 0 0 0 1 2 2 1 1 1 1 0 1 1 0 0 0 1 2 1 0 1 0 0 0 0 1 1 0 0 0 0 2 0 2 2 1 1 0 0 0 1 1 1 2 1 0 2 1 1 0 2 1 1 1 0 0 0 0 0 0 0 0 0 0 0 1 0 1 0 1 1 0 1 1 0 0 0 1 0 1 0 0 0 1 1 1 0 0 0 0 2 1 0 0 0 2 0 0 2 1 2 0 2 0 2 0 0 1 1 0 2 0 2 0 0 2 0 1 0 2 2 1 1 0 0 0 2 1 1 0 0 1 1 0 0 0 1 0 0 1 0 1 2 0 0 0 0 1 0 1 1 2 1 1 0 1 0 1 0 0 1 2 1 2 1 0 0 1 2 2 1 2 1 0 0 0 0 1 1 1 1 0 0 0 0 1 0 0 0 2 0 1 1 0 1 1 0 1 0 1 1 1 1 2 0 2 0 0 0 1 0 1 0 0 0 0 0 0 0 1 0 0 1 1 0 0 2 0 0 1 1 0 1 1 1 0 2 0 0 0 0 0 2 0 2 2 1 0 0 2 0 1 1 1 1 1 1 0 0 1 0 1 0 0 0 1 0 2 1 0 1 0 0 2 0 0 0 2 0 0 2 1 1 0 0 0 2 1 2 0 0 1 1 0 1 0 0 1 1 1 1 1 1 0 0 1 1 1 1 0 1 1 0 1 2 0 1 1 0 0 1 0 0 0 1 2 0 0 1 0 0 0 2 0 1 0 0 1 0 2 0 0 2 1 0 0 0 0 0 1 1 1 0 0 1 0 0 1 2 2 2 2 0 2 0 0 1 1 2 1 0 1 0 0 0 2 0 0 0 2 0 1 2 1 0 2 0 1 1 0 0 1 1 1 2 1 0 1 0 0 0 0 1 1 0 0 1 1 1 0 1 2 0 0 0 0 2 0 0 0 0 1 0 1 0 0 2 0 1 2 2 0 1 0 0 0 0 0 0 0 1 1 1 0 0 2 0 1 0 0 1 2 0 1 0 1 0 0 2 0 0 0 0 0 1 0
73 1 0 1 0 0 1 1 0 0 0 0 2 2 0 0 0 0 1 1 1 1 0 1 1 1 1 1 0 1 2 0 2 1 1 0 1 1 1 0 1 0 1 1 1 1 1 0 0 1 0 0 1 1 1 1 0 1 2 1 1 1 0 2 1 0 2 0 1 0 0 2 2 0 1 2 2 1 1 1 1 2 2 1 1 0 0 0 0 2 0 1 0 1 1 2 1 2 2 2 2 2 0 0 2 1 2 2 1 2 0 1 0 1 0 0 0 0 1 1 1 0 2 0 0 0 0 1 1 1 0 1 0 0 0 0 0 0 1 0 0 0 1 0 0 0 0 0 0 1 0 0 0 0 0 0 0 0 0 1 2 1 2 2 0 1 1 0 0 1 0 0 0 2 2 0 2 0 0 0 0 0 1 1 0 0 2 0 0 0 1 0 2 0 2 0 0 0 0 0 0 0 0 0 2 0 0 0 0 0 2 0 2 0 0 2 0 1 2 0 1 1 0 2 0 0 0 2 1 1 0 0 0 0 0 0 0 2 2 0 0 0 2 1 0 2 0 0 0 0 0 0 1 0 0 1 1 1 0 1 1 1 0 0 1 0 0 0 1 0 0 1 1 1 0 0 0 1 2 0 0 1 2 1 1 1 2 1 0 1 0 0 1 2 2 0 0 1 0 1 2 1 0 0 0 0 0 1 2 1 0 2 1 0 2 0 1 0 0 0 0 0 0 2 1 0 1 0 1 2 0 0 0 2 0 0 0 2 0 1 0 1 2 0 0 1 1 0 1 1 0 0 0 0 0 2 0 1 0 1 0 0 2 0 2 0 0 1 2 0 0 0 1 2 0 1 0 1 0 2 0 1 1 0 0 1 1 0 0 0 0 0 0 0 2 0 0 1 1 1 0 1 0 2 1 0 0 1 0 0 0 0 0 0 0 1 1 1 1 0 0 1 1 2 1 2 1 1 1 2 0 1 0 2 1 1 0 2 2 2 2 1 0 0 0 1 2 1 1 0 0 0 0 2 0 0 0 2 1 1 2 2 0 0 0 1 0 1 2 0 1 0 1 1 1 1 1 0 2 1 2 1 0 0 0 0 0 2 2 2 0 2 0 1 1 0 0 1 0 1 1 0 1 1 1 1 1 2 1 0 0 0 1 0 1 0 0 0 0 1 1 1 2 2 1 2 0 1 0 1 1 1 1 0 0 0 0 0 1 1 0 0 2 2 2 2 0 0 2 0 0 0 0 2 0 0 0 0 1 0 1 0 0 0 0 1 0 2 1 1 0 1 0 0 0 2 2 1 1 2 0 0 1 1 0 1 0 1 1 1 0 0 1 0 0 1 0 1 1 0 0 1 1 1 1 0 1 0 0 0 0 0 0 0 1 0 0 0 1 0 0 0 0 1 1 0 1 1 0 0 0 1 0 0 1 1 2 1 2 0 2 0 0 0 0 0 2 0 1 0 0 1 0 0 0 2 2 1 1 0 0 0 0 1 1 0 0 2 1 0 0 0 0 1 1 2 2 2 1 1 0 0 1 0 0 1 1 1 1 1 1 1 0 1 0 0 2 2 1 1 0 0 1 0 1 1 0 2 2 0 1 0 0 1 0 0 0 2 1 0 0 0 0 0 2 2 0 0 0 0 0 0 1 0 0 2 1 0 1 1 0 1 0 0 0 0 0 0 0 0 0 1 0 1 0 0 0 0 2 1 0 0 1 1 1 0 0 1 1 2 0 1 1 1 1 1 0 2 0 2 1 0 0 0 0 2 0 2 1 2 0 1 1 1 2 0 0 1 0 1 0 1 0 1 1 1 2 0 0 2 0 0 0 1 1 0 1 0 1 1 0 1 2 0 1 0 0 1 1 0 0 0 0 0 0 1 0 0 1 0 1 0 2 1 2 1 2 0 0 0 2 0 0 0 1 0 1 0 0 0 2 2 0 0 1 2 0 0 2 0 1 1 0 0 0 1 0 0 0 0 0 0 0 0 0 0 0 0 1 0 1 0 0 0 2 2 2 2 0 1 0 1 1 1 1 2 0 1 0 1 0 1 0 0 0 2 0 2 2 0 2 0 0 1 2 0 1 1 0 1 2 0 0 1 0 0 0 0 0 0 0 0 2 2 1 0 0 0 1 1 1 1 2 0 0 0 0 1 0 1 0 0 1 0 1 2 2 0 1 0 1 0 0 0 0 0 1 0 1 0 2 2 0 0 0 0 0 1 0 1 0 0 0 0 0 0 0 0 1 0 0 0
74 0 0 0 0 1 1 0 0 1 1 0 0 1 0 0 1 0 1 0 0 0 0 0 0 0 0 2 0 0 2 2 1 1 1 0 0 1 1 0 0 0 1 1 1 1 0 0 0 1 1 1 0 0 2 2 0 0 0 0 0 1 0 1 0 1 1 1 2 0 0 0 2 0 1 2 2 0 2 0 0 1 1 0 1 0 0 0 0 1 0 0 1 2 1 1 1 0 0 0 0 2 0 1 1 1 1 1 1 1 1 1 1 2 1 1 1 0 1 1 1 0 2 0 0 0 0 0 0 0 1 0 0 0 1 0 1 0 0 1 2 0 0 0 0 0 1 0 0 1 0 0 0 0 0 1 0 1 0 0 1 0 1 2 1 2 2 0 1 0 1 1 0 2 2 0 2 0 0 0 0 0 0 0 2 2 0 2 0 0 2 1 1 1 1 0 0 0 0 0 0 0 0 1 2 0 1 0 0 0 1 0 1 0 0 1 1 0 2 2 0 0 2 2 0 2 2 2 1 1 0 0 0 0 0 0 1 0 0 1 1 1 2 0 0 1 0 0 0 0 0 0 1 1 1 2 0 0 0 0 0 0 0 0 0 0 0 0 2 1 0 0 0 0 0 0 0 0 2 0 0 2 0 0 1 1 1 0 0 1 1 0 1 2 2 0 1 2 0 1 1 0 2 2 2 0 1 0 1 0 0 1 2 2 1 1 1 0 0 0 2 0 1 1 2 0 0 0 0 1 0 2 1 1 0 0 0 2 0 2 1 1 2 0 1 0 2 1 2 1 0 1 2 0 2 0 1 1 0 2 0 0 0 0 0 0 0 2 1 1 1 1 0 2 0 1 2 2 1 1 1 2 0 0 0 0 0 0 0 0 0 0 0 0 2 1 0 1 0 0 0 0 1 2 1 0 1 1 0 0 0 0 0 0 0 1 1 1 0 1 0 1 0 2 1 2 1 0 0 0 2 0 1 1 1 2 0 0 0 0 2 1 0 1 1 2 1 1 1 0 0 0 0 1 1 0 1 1 1 0 0 0 0 1 1 1 1 1 2 1 2 1 1 1 1 0 1 0 2 0 0 0 1 0 0 1 0 2 2 1 1 2 0 2 0 1 1 1 0 0 1 1 1 1 1 1 2 1 0 1 0 1 0 1 0 0 1 1 0 2 2 0 2 2 1 2 1 0 0 2 0 0 1 1 0 1 0 0 1 2 0 0 1 0 0 1 0 0 2 0 1 0 0 2 0 1 0 1 0 2 0 0 1 0 1 0 0 1 0 0 0 1 1 0 1 1 1 1 1 2 0 0 1 1 0 1 1 2 0 2 0 0 0 0 0 1 0 0 0 1 0 2 1 2 0 0 0 0 1 0 0 0 0 1 1 1 0 0 0 0 0 0 1 1 1 1 1 0 0 0 0 1 0 0 2 0 2 0 2 0 1 0 0 0 2 0 2 0 1 0 0 2 0 0 0 2 1 2 2 0 0 0 2 0 2 1 0 2 0 0 0 0 1 0 0 2 2 0 1 0 0 1 0 1 0 0 1 1 2 0 1 0 0 1 0 0 1 0 1 1 0 1 0 0 1 2 0 2 2 0 2 1 0 0 0 0 0 0 0 0 0 2 0 1 1 1 0 0 0 0 0 0 0 0 0 0 0 1 1 2 0 2 0 0 0 1 0 0 1 1 1 1 0 0 0 0 1 0 1 1 1 1 2 2 0 0 1 0 0 2 0 0 0 1 1 1 0 2 0 2 0 0 1 1 2 0 0 1 1 1 1 1 2 0 1 1 1 1 1 0 0 1 0 2 0 0 2 0 1 2 0 0 2 0 0 0 2 2 2 1 0 2 0 1 2 1 0 1 0 0 1 1 0 2 2 2 0 0 1 0 1 1 1 1 1 0 1 0 0 1 1 0 1 0 0 0 1 0 0 0 0 1 0 0 0 0 2 1 0 0 0 0 0 0 0 2 0 0 2 2 2 2 0 0 0 0 0 2 1 1 1 0 1 0 2 2 2 2 0 0 0 2 2 2 1 0 2 1 1 1 1 1 0 1 1 0 0 1 2 1 0 2 1 1 0 0 0 1 0 0 2 0 0 1 1 0 0 1 0 2 1 1 1 1 0 1 2 1 1 0 0 0 2 0 0 0 0 1 0 1 0 0 2 0 1 2 2 0 0 0 0 0 0 1 0 1 1 1 1 1 0 1 0 0 0 0 0 0 0 1 0 1 0 0 0 0 0 0 0 0 0 1
75 1 0 1 0 0 1 1 1 1 2 0 1 1 0 0 0 0 0 1 1 1 0 1 1 1 1 2 2 2 2 1 0 1 0 0 2 1 0 0 0 0 0 1 2 2 1 0 0 0 0 0 1 0 1 1 0 0 1 0 1 1 0 2 0 2 0 1 2 0 0 0 2 0 1 2 2 1 2 1 0 2 2 1 1 0 0 0 0 2 0 0 1 2 0 2 0 1 0 0 0 1 0 2 2 0 2 1 1 1 0 2 1 1 1 1 1 0 1 1 1 0 2 2 0 0 1 0 1 0 1 0 0 0 1 0 0 0 0 1 0 0 0 0 1 0 0 0 0 0 0 0 0 2 0 0 1 0 0 1 0 2 2 2 1 1 1 0 1 2 0 1 0 2 1 0 1 1 0 0 0 0 0 0 0 0 0 1 0 0 2 1 1 1 0 0 1 0 0 0 0 0 1 0 1 0 0 1 1 0 1 0 1 0 0 0 0 0 1 0 2 2 1 1 0 0 0 0 0 0 0 0 0 0 0 0 0 2 2 0 0 1 1 0 0 2 0 0 0 0 0 0 0 0 0 0 0 0 0 0 0 0 0 0 1 0 0 0 0 0 0 2 1 1 1 1 0 0 0 0 0 1 1 1 1 1 1 1 0 2 0 0 0 2 1 1 0 0 0 0 0 0 2 2 2 0 0 0 1 0 0 1 2 1 2 0 2 0 1 0 1 1 0 2 0 0 0 0 1 1 0 2 0 1 0 0 0 0 2 0 1 1 1 0 0 0 2 1 1 2 0 1 0 0 0 2 0 1 0 0 0 0 1 1 1 2 0 1 1 1 1 1 1 2 1 1 1 1 0 2 0 0 1 1 1 0 0 0 0 0 0 0 1 0 2 0 1 1 1 1 0 1 0 2 1 0 0 0 0 0 0 1 1 0 1 1 1 0 0 0 0 1 0 1 2 2 1 0 0 0 1 0 0 1 1 0 0 1 0 0 1 1 0 1 0 2 2 1 1 0 0 0 0 2 1 1 1 1 2 0 1 1 0 1 1 2 2 1 2 1 1 1 2 2 1 1 0 0 1 0 1 0 0 1 0 1 0 1 1 1 0 1 0 1 1 0 0 1 1 0 1 1 1 1 1 0 1 0 1 1 1 0 1 0 0 1 0 0 0 1 1 1 2 2 0 2 0 1 0 1 0 1 0 0 0 1 1 0 1 2 0 0 2 1 1 1 0 1 1 0 0 0 1 2 1 0 1 0 2 0 2 0 1 0 1 1 1 1 1 0 1 0 1 0 0 0 1 2 2 0 0 0 0 0 0 0 0 1 1 1 0 2 0 0 0 1 0 1 1 1 1 1 0 2 0 0 0 1 2 0 0 0 0 0 1 0 0 0 1 0 0 0 1 1 1 0 1 1 0 0 1 1 0 0 2 0 2 0 2 0 1 1 0 1 2 0 2 0 2 0 0 2 1 1 1 2 1 2 2 0 0 0 0 0 0 1 0 2 1 0 0 1 0 1 2 2 2 1 2 0 1 0 0 1 0 2 0 0 2 0 1 1 0 0 0 0 0 0 0 0 0 0 0 0 2 2 0 2 2 0 0 0 0 0 1 0 0 1 1 0 0 1 1 0 2 1 0 0 0 0 0 0 1 0 0 0 1 0 1 1 0 1 0 0 0 1 0 0 0 0 0 0 0 0 0 0 1 0 0 0 1 1 1 1 0 0 1 2 2 2 0 0 2 0 0 0 0 1 2 0 2 2 0 0 0 2 0 0 0 0 2 0 2 0 2 0 1 1 0 0 0 0 0 2 0 0 0 0 0 1 1 1 1 0 0 0 1 2 2 2 2 2 0 1 1 1 0 1 1 0 1 0 0 1 1 2 0 0 2 1 2 0 1 0 1 1 1 1 0 1 1 0 0 0 0 0 0 0 0 0 1 1 1 0 0 1 1 0 1 0 1 1 0 0 0 0 0 0 1 1 2 2 0 0 0 0 0 0 0 1 2 0 0 0 1 1 1 2 0 1 0 1 2 2 1 1 0 1 0 0 0 1 0 0 0 2 0 0 1 1 0 1 0 2 2 0 0 0 0 0 2 0 0 0 1 0 1 1 1 1 0 0 1 0 0 0 2 2 0 1 0 0 2 0 1 0 1 1 0 1 1 1 0 0 2 2 2 0 2 0 0 0 0 0 0 0 1 1 2 0 1 2 0 1 0 0 0 0 0 0 0 0 0 1 1 1 0 0 2 0 0 0
76 0 0 1 0 0 0 1 1 1 2 0 1 1 0 0 0 0 2 0 2 0 0 0 0 0 0 1 1 1 1 1 1 2 1 0 1 2 0 0 2 1 0 0 2 0 2 0 0 0 0 0 0 0 2 2 0 1 2 0 1 2 0 2 1 0 2 0 1 0 0 0 2 1 2 2 2 2 2 0 2 2 2 1 1 0 1 0 0 2 0 0 0 2 1 2 1 1 1 1 1 2 0 1 1 1 1 1 2 1 0 1 0 1 0 0 0 0 1 1 1 0 2 1 0 1 1 2 2 2 0 0 1 0 0 0 0 0 0 0 1 0 0 0 0 0 0 0 0 0 0 0 0 0 0 0 0 2 0 1 0 0 1 2 1 1 0 0 2 0 0 2 1 1 2 0 2 0 0 1 1 1 0 0 0 0 2 2 0 0 1 2 1 1 1 0 0 0 0 0 0 0 0 0 2 0 1 1 2 0 1 0 1 1 0 0 0 1 2 0 1 1 2 2 0 2 2 1 0 0 1 0 0 0 0 0 0 2 2 0 0 0 1 0 0 2 0 0 0 0 0 0 0 0 0 0 1 1 1 1 1 1 0 0 0 0 1 0 2 1 1 0 0 0 0 0 0 0 1 0 0 1 2 2 2 1 2 1 1 1 0 1 0 2 1 2 0 1 0 0 1 1 0 0 0 1 0 0 0 0 1 2 1 2 1 0 2 1 1 0 0 1 0 2 2 0 0 0 1 0 0 1 0 2 0 0 0 2 0 2 2 1 1 0 1 0 2 0 1 1 0 0 2 0 1 0 1 0 0 2 0 0 1 0 1 0 0 1 2 0 0 0 0 2 1 1 1 1 1 1 1 1 0 0 1 0 0 0 0 1 0 0 0 0 1 1 0 1 1 1 0 1 1 2 0 1 0 1 0 0 0 1 0 0 0 1 1 0 1 0 1 0 0 2 1 2 0 0 0 0 1 0 1 1 0 1 0 0 0 1 2 0 0 0 1 1 1 2 2 0 0 0 0 2 0 0 0 0 1 0 0 1 1 0 0 2 2 0 2 0 1 0 0 0 2 0 2 1 2 0 1 1 0 0 0 2 0 1 1 0 0 1 0 2 2 1 1 1 0 0 1 1 1 1 1 1 2 1 1 1 0 0 1 1 0 0 0 0 0 1 1 2 2 2 0 2 0 0 0 1 1 0 1 0 1 0 0 0 0 0 0 0 2 2 1 1 0 1 1 0 0 1 1 1 1 1 1 1 0 1 0 0 2 0 2 0 0 1 1 0 0 0 1 0 1 1 1 2 2 2 0 1 1 1 0 1 0 1 1 1 1 0 0 0 0 1 0 1 2 2 0 0 0 2 0 0 0 0 1 0 0 0 0 1 0 1 0 0 0 0 0 0 0 1 1 0 0 2 0 0 0 2 0 0 2 0 2 0 1 1 0 0 1 2 2 0 1 0 2 1 0 2 0 0 0 2 0 1 1 0 0 0 1 1 0 0 0 2 1 0 0 0 0 1 1 2 2 2 2 0 0 0 0 2 1 2 1 1 1 0 2 0 0 1 0 0 1 1 1 1 0 1 0 0 1 1 1 1 1 0 2 2 0 0 0 1 0 1 1 0 0 1 0 1 0 2 1 1 1 0 0 0 0 0 0 0 1 0 1 1 0 1 0 0 0 1 0 0 1 1 1 1 0 0 0 1 0 0 0 0 0 0 2 1 0 0 1 0 1 1 1 0 1 2 2 0 0 1 0 2 0 0 1 1 1 2 0 2 0 2 0 1 1 1 2 0 0 0 0 0 0 1 0 2 1 0 1 0 1 2 0 0 1 0 0 0 1 2 1 1 1 1 0 0 0 0 0 2 0 0 1 1 1 0 0 1 1 0 1 1 1 0 1 0 1 0 1 1 0 0 1 0 1 0 0 1 1 0 0 0 1 1 1 0 0 2 0 0 2 0 1 1 2 1 0 2 0 0 0 0 0 0 0 0 0 0 0 2 0 1 2 0 1 1 0 0 0 2 0 0 0 0 1 1 1 1 0 1 0 1 0 1 2 0 1 1 0 1 2 2 0 2 0 1 2 0 1 2 0 0 2 1 0 2 0 0 0 0 0 0 0 0 2 2 0 1 2 0 0 0 1 0 2 0 0 0 0 2 0 1 0 0 0 1 0 0 0 1 2 0 0 1 0 0 0 1 1 0 0 0 0 1 0 0 0 1 1 1 0 1 0 0 0 0 0 0 1 0 0 0 1 0
77 1 0 0 0 0 1 1 0 2 2 0 0 1 0 0 0 0 1 1 1 0 0 0 0 0 0 1 1 1 2 2 1 1 0 0 1 1 0 0 1 1 0 0 1 0 0 0 0 0 0 0 1 1 1 2 0 0 0 0 2 2 0 2 1 0 2 0 1 1 1 0 2 0 1 2 2 2 2 0 2 2 2 0 0 0 0 1 0 2 0 1 1 1 0 0 0 1 1 1 1 2 0 0 2 1 2 0 2 0 0 1 0 2 1 1 1 0 2 1 1 1 2 0 0 0 0 0 1 1 0 0 0 0 0 0 0 1 0 1 1 0 0 0 0 1 0 0 0 1 0 0 0 0 0 0 0 2 1 1 1 0 1 2 1 2 1 1 1 1 0 1 0 2 1 0 2 0 0 0 0 0 0 0 1 1 0 1 1 1 0 1 2 0 2 0 1 0 0 0 0 0 0 1 2 1 2 0 2 0 0 0 1 0 0 1 2 0 1 0 1 1 2 2 0 1 1 1 0 0 0 0 0 0 0 0 0 2 2 0 0 0 2 0 0 1 0 1 1 1 1 1 0 0 0 1 0 1 0 1 1 1 1 0 0 0 0 0 1 1 0 1 1 1 0 0 1 2 2 1 0 0 2 2 1 1 2 1 0 1 0 0 1 2 1 0 0 1 0 0 0 0 0 0 0 0 0 0 1 0 0 1 2 0 0 1 2 0 1 0 0 1 1 2 1 0 0 0 1 1 0 1 1 1 0 0 0 1 1 1 1 1 1 0 0 2 0 0 1 2 1 0 2 1 1 0 2 2 1 1 0 0 1 1 1 2 0 2 2 0 0 0 0 2 1 1 2 0 0 2 1 2 0 1 0 1 1 0 0 1 0 0 0 1 1 1 1 1 1 1 0 1 1 1 0 0 1 1 0 0 0 1 0 0 0 2 0 0 2 0 0 0 0 2 1 2 0 0 0 1 1 0 0 2 0 0 0 1 0 0 2 0 0 1 1 1 1 1 2 0 0 0 0 2 0 0 0 1 0 0 1 1 0 0 0 0 0 2 1 0 2 0 0 0 2 0 1 1 1 0 1 0 0 1 0 0 0 0 0 0 0 0 0 1 1 0 0 0 0 0 2 2 0 0 1 1 1 1 1 1 0 1 1 0 0 1 0 0 0 0 0 2 2 2 2 2 0 2 0 2 0 2 0 0 1 0 0 0 0 2 1 1 1 1 1 1 0 1 1 0 1 0 0 1 1 0 1 0 1 1 0 0 0 0 0 1 0 1 1 0 0 1 1 0 1 0 0 2 2 1 1 0 2 0 2 0 1 2 2 1 2 0 1 0 1 0 0 0 0 0 0 2 0 1 1 0 0 0 1 1 1 0 0 1 1 1 0 0 0 1 1 1 0 2 2 0 0 2 0 0 0 1 0 0 2 1 2 0 1 1 0 0 1 1 1 0 1 0 1 0 0 2 0 0 0 1 2 1 1 1 0 0 0 0 1 1 0 2 2 0 0 1 0 0 0 1 1 1 1 0 0 0 1 2 0 1 1 1 2 0 2 0 1 2 1 0 2 2 0 1 0 1 0 0 0 1 1 1 1 0 0 0 0 1 1 0 0 1 1 0 0 0 1 0 2 1 0 1 1 0 0 0 0 0 0 0 0 0 2 2 0 2 0 0 0 0 0 1 1 0 0 1 0 0 0 1 1 0 0 0 0 0 2 0 0 1 0 2 0 2 0 0 2 2 2 0 0 0 2 0 2 2 0 0 0 1 0 2 0 2 0 1 0 1 1 0 0 0 1 0 1 0 0 1 0 0 1 0 1 2 0 0 1 1 1 0 2 2 2 2 1 1 0 0 2 0 0 2 0 0 0 0 1 0 0 2 0 1 1 0 1 1 0 0 0 0 0 1 1 0 1 0 2 1 0 0 1 0 0 0 1 1 0 1 0 0 0 0 2 0 1 0 0 0 0 2 0 1 1 1 1 1 1 0 1 1 0 2 0 0 2 0 0 0 2 2 2 2 0 0 0 1 1 1 1 1 1 1 0 0 0 0 0 0 2 1 0 0 1 0 1 0 0 0 1 0 0 1 0 0 2 0 1 1 0 1 1 0 0 0 0 0 0 0 0 0 2 1 1 0 2 0 2 1 0 0 1 1 0 1 0 0 1 0 0 1 1 0 2 0 0 1 0 0 0 1 2 1 1 0 0 1 0 2 0 1 1 2 0 2 0 2 0 0 0 1 0 0 1 0 2 0
78 0 0 0 0 1 1 0 0 2 2 0 1 2 0 0 1 0 0 2 0 0 1 1 1 1 1 1 0 1 2 0 1 1 0 0 2 2 0 0 0 0 0 0 1 0 1 0 0 0 0 0 1 1 1 2 0 0 1 1 0 0 0 1 0 0 2 0 1 1 1 2 2 0 2 2 2 1 2 0 1 2 1 1 1 0 0 1 0 1 0 0 0 2 2 2 2 1 1 1 1 2 1 0 2 1 2 2 0 2 1 0 0 0 0 0 0 0 1 1 1 0 2 1 0 1 1 0 1 1 0 0 0 0 0 0 0 0 1 0 1 0 1 0 2 2 1 0 0 1 0 0 1 1 0 0 1 1 0 0 0 1 0 1 1 1 1 0 1 1 0 2 0 2 1 0 1 0 0 0 0 0 0 0 0 0 1 1 0 0 2 0 0 0 1 0 1 0 0 0 0 1 0 0 2 0 0 0 2 0 0 0 2 0 0 0 2 1 1 1 0 0 2 2 0 2 2 2 0 0 0 1 0 0 0 0 0 2 2 0 0 0 2 0 0 1 0 0 0 0 0 0 0 0 0 2 1 0 0 0 0 0 0 0 2 0 0 0 2 0 0 2 2 2 0 0 2 0 1 0 0 2 0 0 2 0 0 2 0 2 0 0 1 2 2 0 1 1 0 0 0 1 1 1 1 0 1 1 0 0 0 1 0 0 1 0 1 1 0 0 0 1 0 0 0 0 0 0 1 1 0 2 0 2 0 1 0 2 0 0 1 2 2 0 1 1 0 1 1 2 0 1 1 0 1 1 1 0 0 1 0 1 1 0 1 0 0 1 1 1 1 1 1 2 0 1 1 1 0 2 2 0 0 0 1 1 1 0 0 1 0 0 1 0 2 0 2 0 0 0 0 0 0 2 1 0 0 0 0 0 0 1 0 0 0 1 1 2 0 0 0 2 1 1 0 2 0 0 0 0 1 0 0 2 1 1 0 0 0 0 1 1 0 2 2 2 1 1 1 0 0 0 0 2 2 2 2 0 0 0 0 0 1 0 0 1 1 1 2 1 1 1 1 1 0 0 0 0 2 0 1 0 0 0 0 0 0 2 2 0 2 2 1 1 2 0 0 0 0 0 2 2 1 1 1 1 2 2 2 0 0 1 1 0 0 1 0 0 0 1 1 2 2 2 0 2 1 1 0 1 0 1 1 0 0 1 1 0 1 2 0 0 1 1 0 1 0 1 1 0 1 1 1 2 0 1 0 0 0 1 0 0 1 1 0 1 1 2 0 1 0 0 2 1 2 2 2 2 2 1 0 0 1 1 0 1 0 2 2 2 0 0 1 0 0 0 0 2 2 2 2 0 0 2 0 0 2 0 1 1 0 0 0 0 1 0 0 0 0 1 0 1 0 0 0 1 1 2 0 0 0 2 1 0 2 0 2 0 2 0 0 2 0 1 2 0 2 1 0 0 0 2 0 1 0 1 2 0 0 0 0 0 1 1 0 0 0 1 0 1 0 1 0 0 0 2 2 1 0 1 0 1 0 1 1 1 0 1 2 0 2 0 0 1 0 0 2 2 2 2 1 1 0 0 1 1 1 0 1 0 1 1 0 0 0 2 0 1 0 0 0 1 0 1 1 2 0 0 0 0 0 0 0 1 0 0 1 0 1 1 0 1 1 1 0 0 0 0 0 0 0 1 0 0 0 0 1 0 1 0 0 0 2 1 0 1 2 0 0 2 0 0 2 0 0 2 0 1 0 2 0 0 0 1 1 0 0 2 0 2 0 2 1 1 2 0 0 1 0 0 0 2 0 2 1 0 0 0 0 1 0 0 1 1 1 0 2 1 2 1 0 1 0 0 1 0 0 1 0 1 0 0 0 1 1 2 0 0 0 0 0 0 0 0 0 0 0 1 0 1 2 0 1 0 1 0 1 0 0 0 1 1 0 1 0 0 1 0 0 0 0 0 0 0 0 1 0 1 2 2 2 2 0 0 0 0 0 1 0 0 2 0 0 0 2 0 0 1 0 0 2 0 2 2 0 0 1 0 0 1 0 1 0 0 1 1 0 0 1 1 0 1 0 0 1 0 1 0 1 1 2 0 1 1 0 1 1 0 1 1 0 0 2 1 1 0 0 0 0 0 1 1 2 0 0 0 0 1 1 0 1 1 0 0 0 0 0 0 0 0 2 0 0 0 1 1 2 1 1 0 0 1 0 2 0 0 1 0 1 0 1 0 0 0 0 0 1 0 1 0 0 0
79 0 0 2 0 0 2 0 0 1 1 0 0 0 0 0 1 0 1 1 0 0 0 0 0 0 0 1 0 1 2 1 1 1 1 1 2 1 0 0 0 0 0 0 1 0 0 0 0 0 0 1 1 1 1 2 0 0 2 0 1 2 0 1 1 0 1 0 1 0 0 2 1 1 2 1 1 2 2 1 1 2 2 0 0 0 1 1 1 2 1 1 1 1 1 1 1 0 0 0 0 2 1 1 2 0 2 1 1 1 0 1 1 2 1 1 1 0 1 1 1 0 2 2 0 1 1 1 2 1 1 1 1 0 0 0 0 0 0 0 0 0 0 0 1 2 0 0 0 0 0 0 0 1 0 0 0 0 1 1 0 1 1 2 0 2 1 1 1 0 0 2 0 2 1 0 2 0 0 1 1 0 0 0 2 2 0 2 1 1 0 2 1 0 1 0 1 0 0 1 0 1 1 0 2 0 1 0 0 0 2 0 1 1 0 1 0 0 1 0 2 2 2 2 0 1 1 2 0 1 1 0 1 0 0 0 0 2 2 0 0 1 1 0 1 2 1 0 0 0 0 0 0 0 0 1 1 1 0 0 0 0 0 1 1 0 0 0 1 1 0 1 1 1 1 1 0 0 1 0 0 0 2 1 2 0 1 1 1 2 1 1 1 2 1 1 0 1 0 1 1 0 1 1 1 1 0 1 1 0 1 1 0 1 1 0 2 0 0 0 0 0 1 0 2 0 0 0 2 2 0 1 2 0 0 0 0 1 1 0 1 1 2 0 0 2 0 0 2 0 0 0 1 0 1 1 0 0 0 1 1 1 1 0 1 1 0 1 2 0 0 0 0 1 1 0 0 1 1 1 0 0 1 0 1 1 1 1 1 0 0 0 1 1 1 1 1 1 0 0 0 0 1 1 0 0 0 1 0 0 0 0 1 0 1 1 1 1 0 1 0 1 0 0 0 2 1 1 1 1 0 1 1 0 0 1 0 0 0 0 1 1 0 1 0 1 2 1 1 0 0 1 0 2 0 0 0 1 1 1 1 2 1 0 0 2 2 0 2 0 1 0 1 1 1 0 1 0 2 2 2 1 0 0 0 1 0 1 2 1 1 2 0 2 0 0 0 0 0 1 2 1 0 2 0 2 0 2 2 0 0 0 2 0 0 0 0 1 0 1 1 1 2 1 1 1 0 0 1 1 0 0 2 1 1 1 1 0 0 1 0 0 1 1 1 1 1 0 2 0 0 0 1 2 0 1 0 2 1 0 0 0 1 1 1 0 0 2 2 0 0 0 0 0 0 1 1 1 1 1 0 0 2 1 1 1 0 0 0 0 0 0 0 0 0 0 0 0 0 0 0 1 0 1 0 1 1 0 1 2 1 1 0 0 1 0 0 0 0 1 0 1 0 1 1 1 0 0 0 0 0 1 1 0 2 0 2 0 2 0 0 0 0 1 1 0 2 0 1 0 0 1 0 0 0 1 2 2 2 0 0 0 0 1 0 0 0 2 1 0 0 0 0 0 0 1 1 1 1 0 1 1 0 0 0 0 1 1 0 2 1 1 0 2 0 0 2 2 1 1 0 1 0 1 1 2 1 0 1 0 0 0 1 1 0 1 0 0 0 0 0 1 0 0 1 2 0 0 0 0 0 0 0 0 0 1 0 0 1 1 0 1 0 0 0 2 0 0 2 1 0 1 1 0 0 0 0 0 0 0 0 0 2 0 0 2 0 1 1 2 0 0 1 1 1 1 0 1 1 1 1 1 1 0 0 1 1 1 1 1 1 1 2 0 2 0 0 1 0 1 0 2 0 2 2 0 1 1 0 2 0 0 0 1 1 0 1 1 0 0 0 0 1 0 0 0 0 1 0 0 1 1 0 1 1 1 0 0 1 0 1 1 0 0 0 0 0 1 1 0 2 0 0 0 0 0 0 1 0 0 1 1 0 1 0 0 0 1 2 1 1 0 0 0 0 2 0 0 0 0 1 0 0 0 0 0 0 1 1 0 0 0 0 0 1 1 1 2 0 0 0 2 2 2 0 1 1 2 1 1 1 2 0 1 1 1 0 1 2 1 0 2 0 0 2 0 0 1 1 1 2 0 0 1 1 0 0 0 0 0 0 0 2 0 0 0 0 0 1 0 1 0 2 0 1 1 1 2 1 0 1 1 1 0 1 1 1 0 2 0 1 1 0 0 0 1 1 0 0 0 0 0 0 1 0 0 0 0 0 0 0 0 0 0 1 0 0 2 2 0 2 0
80 1 0 1 0 0 0 1 0 1 1 0 1 1 0 0 0 1 1 1 0 0 0 0 0 0 0 2 0 0 2 2 1 1 0 0 1 1 0 0 1 0 1 1 2 2 2 1 1 2 0 2 0 0 2 1 0 1 1 1 1 1 0 2 0 1 1 0 1 0 0 0 1 1 2 1 1 1 2 1 0 2 2 0 0 0 0 0 0 2 0 0 0 2 0 0 0 1 1 1 0 1 0 1 2 2 2 2 0 2 0 1 0 2 0 0 0 0 0 2 2 0 2 1 0 1 1 2 2 2 1 0 0 0 0 0 0 0 1 0 1 0 0 0 1 0 0 0 0 1 0 0 0 1 0 0 0 0 0 0 0 1 1 2 0 1 2 0 0 1 0 1 0 2 2 1 2 1 0 0 0 0 1 1 0 0 2 1 1 0 1 1 2 0 2 0 1 0 0 0 0 1 0 0 2 0 0 0 0 0 1 0 0 0 0 1 1 0 2 1 0 0 2 2 0 1 1 2 0 0 0 0 0 0 0 0 0 1 2 0 0 0 2 0 0 1 0 0 2 0 0 0 0 1 1 2 1 0 1 0 0 0 0 1 1 0 0 0 1 0 0 1 0 0 1 0 0 2 2 2 2 0 1 1 2 1 0 1 0 2 0 1 0 1 1 0 1 0 0 0 1 1 1 1 1 1 0 0 1 0 0 0 2 0 1 0 2 0 0 0 0 0 0 0 0 0 0 0 0 0 0 2 0 2 0 2 1 1 1 1 1 1 2 0 0 1 1 1 2 2 1 1 1 1 1 0 1 0 0 1 0 0 1 1 1 2 0 2 0 2 2 2 1 2 0 2 2 1 0 2 0 0 1 0 1 0 1 0 0 0 0 0 0 0 2 0 0 0 1 1 0 1 0 1 0 0 0 0 0 0 0 1 1 0 1 2 0 0 0 2 0 0 0 0 2 2 1 0 0 0 0 0 1 0 0 1 1 1 0 0 2 0 0 1 2 2 0 0 2 0 0 0 0 1 2 1 2 1 2 0 1 2 1 0 0 2 1 2 2 0 1 0 0 0 1 1 1 1 2 1 1 1 1 0 0 0 0 0 2 1 2 1 1 1 2 0 0 1 1 1 1 1 1 1 1 1 1 1 1 0 0 0 1 0 0 0 0 0 0 1 1 1 2 2 1 2 0 1 0 1 1 1 1 0 0 1 1 0 1 2 0 0 2 1 0 1 0 2 0 0 0 0 0 1 1 1 1 0 1 0 1 1 1 1 1 0 0 1 0 1 1 1 0 0 0 0 1 2 2 2 0 0 2 1 1 1 1 1 0 1 1 0 1 0 1 0 1 1 1 1 0 1 0 2 0 0 1 1 1 0 0 0 0 1 1 0 0 0 0 1 0 1 0 1 1 0 0 1 0 0 0 0 1 0 2 0 2 0 2 0 1 0 0 1 1 0 2 0 2 0 0 2 2 2 0 2 0 2 2 1 0 0 0 0 0 2 1 2 0 0 0 0 0 0 1 1 2 0 2 0 0 1 0 2 0 1 2 1 2 0 1 0 1 1 0 0 0 2 1 2 0 1 0 0 2 2 0 2 2 0 2 0 0 1 0 1 0 1 1 0 0 1 1 0 2 0 0 1 1 0 0 0 1 0 0 2 1 1 0 1 0 1 0 0 0 0 0 1 0 0 0 0 0 1 0 1 1 0 1 0 0 0 2 2 0 0 1 1 1 2 0 0 0 1 1 1 0 1 1 1 1 1 1 1 1 0 0 1 0 1 1 0 0 1 1 0 1 0 0 0 0 2 0 1 1 1 0 1 0 2 0 0 2 0 0 0 2 1 1 0 0 1 0 0 2 0 0 2 0 0 0 0 1 0 0 2 0 0 1 0 0 0 0 0 0 0 0 0 0 0 2 0 0 0 0 0 0 0 1 1 2 2 2 0 0 2 0 0 1 0 0 0 2 0 0 0 0 1 2 2 2 2 2 0 0 2 0 2 0 0 1 0 0 0 2 2 2 2 0 1 0 0 1 1 1 1 1 1 0 0 0 0 0 0 1 1 0 0 1 1 0 1 0 2 2 0 0 2 0 0 2 1 0 0 0 1 1 1 1 0 0 0 2 2 1 0 1 1 0 0 0 1 2 1 0 0 1 1 0 1 1 1 2 0 1 1 1 0 1 0 2 0 0 0 0 2 2 1 1 1 1 1 0 1 0 2 2 1 1 1 0 0 1 1 2 0 0 1 1 0 0 0
81 1 0 2 0 0 1 1 0 0 0 0 0 1 0 0 0 0 0 1 0 0 0 1 1 1 1 1 0 0 2 0 1 1 0 1 1 2 0 0 0 0 0 1 2 1 0 0 1 1 0 1 0 0 2 0 0 0 1 0 0 1 0 1 0 1 1 1 1 0 0 1 2 0 1 2 2 1 2 1 0 1 1 1 2 0 0 0 0 2 0 0 0 2 0 2 0 1 1 1 1 2 0 1 2 0 2 2 0 2 0 0 0 2 0 1 1 0 0 2 2 0 2 0 0 0 0 0 2 1 0 1 0 0 1 1 0 0 0 2 0 0 0 0 0 0 1 0 0 0 0 0 1 0 0 0 0 0 0 1 1 0 1 2 0 1 1 0 1 1 0 2 0 2 1 0 2 0 0 1 1 1 0 0 0 0 2 0 0 0 1 0 2 2 1 0 1 0 0 0 0 0 0 1 2 1 1 1 0 0 1 0 1 1 0 0 0 0 1 0 1 1 2 2 0 1 1 2 0 0 0 0 0 0 0 0 0 1 2 0 0 0 2 0 0 2 0 0 0 0 0 0 1 0 0 2 1 0 0 0 0 0 0 0 1 0 0 1 2 1 0 1 1 2 0 0 1 1 1 1 1 1 1 1 2 1 1 2 1 2 0 0 1 2 2 0 1 0 0 0 1 0 1 1 1 1 1 0 1 0 0 0 0 1 1 0 2 1 0 0 1 0 2 0 1 0 1 1 1 1 0 1 0 1 0 1 0 2 0 0 0 0 1 0 0 0 1 0 2 0 0 0 2 0 1 0 0 1 0 2 0 0 1 1 1 1 0 2 2 0 0 0 1 2 0 1 0 1 1 1 1 1 0 1 1 0 0 1 1 0 1 1 1 0 2 0 0 0 1 1 0 1 0 2 0 0 0 1 0 0 0 0 1 0 1 1 1 0 0 0 0 1 2 2 1 2 1 0 0 0 0 0 1 0 1 1 0 0 0 0 1 1 0 0 1 2 1 2 2 0 0 0 0 1 1 0 1 1 1 0 0 0 0 0 1 1 1 1 2 0 0 0 2 2 0 0 0 0 2 1 1 1 0 0 0 0 0 0 2 1 0 2 0 1 0 0 0 2 1 0 0 0 1 1 1 1 1 2 1 1 0 0 1 0 0 0 0 0 1 2 2 0 2 2 0 2 1 1 0 2 0 1 1 0 1 0 0 0 1 1 0 0 1 0 0 2 0 0 2 0 1 0 0 1 2 0 1 0 1 1 1 0 0 0 0 2 1 2 1 0 1 1 1 0 1 1 1 1 1 2 0 0 1 1 0 1 1 1 1 1 0 1 0 0 0 0 2 0 0 0 0 2 1 0 0 2 0 0 0 2 0 0 0 1 0 1 0 0 2 0 0 0 0 1 1 1 0 2 0 0 0 1 0 0 1 1 2 1 2 0 0 1 1 1 1 0 2 0 1 0 0 1 0 0 0 2 0 1 1 0 0 0 2 0 0 1 0 2 1 0 1 0 0 0 1 1 2 0 1 0 2 1 0 2 1 1 1 2 1 1 1 2 0 1 0 0 1 1 0 1 0 0 0 0 0 0 2 2 1 0 0 0 0 1 0 1 0 1 0 0 0 0 0 0 2 2 0 1 0 0 0 0 1 0 0 1 1 0 1 1 0 2 0 0 0 1 0 0 0 0 0 0 0 0 0 0 0 0 1 0 0 0 2 1 0 0 1 0 1 1 1 0 1 0 0 2 0 1 0 1 0 0 1 1 0 2 0 2 1 2 0 1 1 1 1 1 0 1 0 1 0 2 0 2 2 1 1 0 2 2 0 0 0 1 1 0 1 2 2 2 2 2 1 0 1 0 0 1 0 0 2 2 0 1 0 1 0 0 0 0 0 0 1 0 1 0 1 0 0 0 2 0 0 0 0 0 0 0 1 1 1 2 0 0 0 2 0 0 2 0 1 0 0 0 0 1 0 0 1 1 1 1 0 0 0 0 0 1 0 0 2 0 1 0 2 2 2 1 1 2 0 0 2 1 2 2 0 2 0 0 0 0 0 0 0 2 0 1 1 0 0 1 1 1 1 0 0 1 0 0 2 0 0 1 0 1 0 0 2 1 0 0 2 0 0 1 1 2 0 0 2 0 1 0 1 0 1 2 2 1 0 1 2 0 2 2 2 0 1 0 1 1 0 0 0 2 2 0 0 0 0 0 0 1 0 1 1 1 0 1 0 0 0 0 0 1 0 0 1 0 0 1
82 0 0 2 0 0 1 0 0 2 2 0 2 1 0 0 0 0 1 1 1 1 0 0 0 0 0 2 0 0 2 2 1 1 0 0 2 1 0 0 0 0 1 0 1 1 0 1 0 1 0 1 0 0 1 1 0 0 0 0 0 1 0 1 1 0 1 0 2 0 0 1 2 1 2 2 2 1 2 0 0 1 2 0 0 0 0 0 0 2 1 0 1 0 0 2 0 2 2 2 0 2 0 1 2 0 2 0 2 0 0 1 0 1 2 1 1 1 1 1 1 0 1 2 0 1 1 0 1 0 1 0 0 0 1 1 0 1 0 0 2 0 0 0 0 2 0 0 0 0 0 0 1 0 0 0 0 2 0 0 1 2 1 2 0 1 1 0 1 1 0 1 0 2 2 0 2 0 0 2 2 0 0 0 0 0 0 1 1 1 0 1 2 2 0 1 1 0 0 0 0 1 0 1 2 0 1 1 1 0 1 1 1 0 0 0 0 0 1 1 0 0 2 1 0 1 0 2 0 0 1 0 1 1 0 0 0 2 2 0 0 0 2 0 0 2 0 0 1 0 0 0 0 0 0 2 1 1 0 1 1 1 0 0 1 0 0 0 2 2 0 1 2 2 0 0 0 1 2 0 0 1 2 1 2 1 1 0 0 1 0 2 0 2 2 0 1 0 1 0 1 1 1 1 0 2 0 0 0 0 1 1 2 1 0 0 2 0 1 0 1 1 1 1 0 0 0 0 0 0 0 2 0 2 0 0 0 2 0 1 1 1 2 0 1 0 1 1 2 0 1 0 2 0 1 0 0 1 0 1 0 0 0 0 0 2 0 2 2 0 0 0 2 2 0 2 2 2 1 1 0 2 1 1 0 1 1 0 0 0 0 0 0 1 2 1 1 0 1 1 0 1 1 1 0 1 0 0 0 0 0 0 0 0 0 2 0 1 0 0 1 2 1 1 2 2 0 0 0 0 1 0 0 1 1 1 0 1 1 1 2 1 1 1 0 2 2 1 1 0 0 1 0 2 1 1 1 2 0 2 2 2 0 1 1 1 1 1 2 0 1 1 2 2 1 0 0 1 2 0 0 0 0 0 0 1 0 0 1 1 1 0 0 2 1 0 0 2 2 0 1 0 0 2 0 2 0 0 0 1 0 0 1 0 0 1 0 0 0 2 2 0 2 2 2 2 0 1 0 1 1 1 0 0 1 0 1 0 1 1 0 0 1 2 1 2 0 2 0 0 0 0 0 1 1 0 1 0 1 0 1 0 0 0 0 2 1 0 0 0 0 1 2 0 0 0 2 0 0 2 0 0 2 2 0 1 1 0 0 0 0 1 1 0 1 1 1 0 0 1 0 1 1 0 1 0 0 0 2 0 0 0 0 1 1 1 1 0 1 0 0 0 1 1 1 0 1 2 0 0 1 1 0 0 2 0 1 0 1 1 0 1 0 0 2 0 2 1 1 0 1 1 0 0 0 1 1 2 2 0 0 0 0 2 0 0 0 1 0 1 1 1 0 0 0 2 2 1 2 0 1 0 0 0 1 2 0 0 2 0 1 0 0 2 1 0 2 0 0 1 0 1 0 0 0 2 0 2 2 0 0 0 0 0 1 0 0 0 0 0 0 0 1 0 2 1 0 0 0 0 0 0 1 0 0 0 1 1 0 1 1 1 0 1 0 0 1 1 1 0 0 1 0 0 0 0 0 0 0 0 0 0 2 1 0 0 2 2 1 1 0 0 1 0 0 1 0 2 0 1 2 1 1 0 0 1 1 2 1 2 0 1 1 1 2 0 0 0 0 1 0 1 0 2 0 0 0 0 0 2 0 0 0 0 0 2 1 1 1 0 0 1 0 2 2 0 0 2 0 0 0 0 1 1 1 1 0 1 2 0 1 0 1 1 1 0 1 0 0 0 2 0 1 0 0 0 1 0 1 1 0 1 0 0 0 1 1 0 1 0 0 0 0 0 0 2 0 1 2 2 2 2 1 0 1 1 0 2 1 0 1 0 0 1 1 1 1 2 0 1 0 1 2 2 0 1 0 2 0 1 0 2 0 0 0 2 0 2 2 0 2 0 0 1 1 0 1 0 1 0 1 0 2 2 0 1 1 0 2 1 0 0 2 2 1 0 0 0 0 0 1 0 2 0 0 0 0 1 0 0 0 0 1 0 1 1 1 0 0 0 1 0 0 0 0 0 1 2 2 0 0 2 0 2 0 1 1 0 0 0 0 0 0 0 0 0 0 1 1 0 1 1
83 1 0 1 0 0 2 2 0 1 1 1 0 0 0 0 0 0 0 1 1 1 0 0 0 0 0 2 0 0 2 1 1 1 0 0 2 2 0 0 0 0 0 1 1 1 0 0 0 0 0 0 0 0 2 1 0 0 0 1 0 1 0 2 1 0 2 0 1 0 0 1 2 1 2 2 2 1 2 2 0 2 2 0 0 0 1 0 0 2 0 0 1 0 0 2 0 1 1 1 1 2 1 1 2 0 2 0 2 0 0 2 2 2 1 1 1 0 0 2 2 0 1 2 0 0 0 0 1 0 2 0 0 0 0 0 0 1 0 2 2 0 0 0 0 0 0 0 0 0 0 0 0 1 0 0 1 0 1 1 0 0 1 2 1 2 0 0 1 1 0 0 0 2 0 0 1 0 0 1 1 1 1 1 0 0 2 0 0 0 1 0 2 1 1 0 1 1 0 0 0 0 0 0 2 0 0 1 2 0 1 0 2 0 0 0 0 0 1 0 1 1 2 2 0 0 0 1 0 0 0 0 1 1 1 0 1 2 2 0 0 0 2 1 1 2 1 0 1 0 0 0 0 1 1 1 0 1 0 0 0 0 0 0 2 0 0 1 1 1 0 1 2 2 0 0 1 0 0 0 0 0 2 1 2 1 1 1 1 2 1 1 0 2 2 0 1 0 0 0 0 0 1 1 1 1 0 0 1 1 0 1 1 1 1 0 2 1 1 0 0 1 1 1 0 0 0 0 0 1 0 2 0 0 0 0 0 0 2 0 1 1 2 1 0 0 2 1 1 2 0 1 1 0 1 1 1 1 0 0 1 1 2 1 2 0 0 2 2 0 0 0 0 2 0 1 1 1 0 2 0 1 0 0 0 0 1 0 0 1 0 0 1 0 2 2 0 0 0 0 0 0 0 2 0 1 0 1 0 0 0 0 0 0 0 0 2 0 0 0 1 2 0 1 1 2 0 0 0 1 1 1 1 1 1 1 0 1 0 1 0 1 1 1 0 2 2 1 1 0 0 0 0 2 2 2 2 1 1 0 1 2 1 0 0 0 0 2 2 2 2 2 1 1 0 2 0 0 2 1 1 0 0 2 0 1 0 1 2 1 2 1 0 2 0 1 1 2 1 1 1 0 1 1 2 2 2 2 2 0 0 0 1 0 0 0 0 1 0 1 1 1 2 2 0 1 1 0 1 2 0 1 2 1 0 1 2 0 0 1 0 0 1 1 0 1 0 2 0 0 0 0 0 1 2 0 1 1 0 1 0 0 0 0 0 1 0 0 0 0 1 2 1 0 1 0 0 2 2 2 0 0 2 2 0 1 1 2 0 2 0 0 0 0 0 0 0 1 1 1 1 0 1 1 0 0 0 0 1 1 0 0 0 1 0 1 0 0 0 0 0 0 0 1 1 1 0 2 0 0 0 1 0 0 2 0 2 1 2 0 0 1 0 0 1 0 1 0 2 0 0 2 0 0 0 1 2 2 2 0 0 0 1 0 0 2 1 2 1 0 0 1 0 0 0 1 1 1 1 0 0 0 0 1 0 1 0 1 1 0 1 0 1 2 0 0 2 2 2 2 1 0 0 1 1 2 1 0 0 0 1 1 0 1 1 1 0 0 0 0 0 1 1 0 1 2 0 1 1 0 1 1 0 0 0 1 0 0 1 1 0 1 0 0 0 0 0 0 0 0 0 0 0 0 0 0 1 0 1 0 0 0 2 2 0 0 1 1 2 2 0 1 1 1 1 0 0 1 0 2 0 0 1 0 1 0 1 0 0 0 2 0 1 0 1 0 0 1 0 0 0 0 0 1 0 0 1 1 0 2 1 1 1 1 1 0 1 1 1 0 0 0 1 1 1 0 0 2 0 0 0 0 1 0 0 2 0 0 0 0 0 0 0 0 0 0 0 1 0 1 2 0 0 0 0 0 0 0 0 0 2 2 0 0 1 1 1 1 1 0 0 0 0 1 0 1 0 1 2 0 1 1 0 0 0 0 0 1 1 0 0 0 0 0 2 1 1 2 0 1 0 2 2 2 1 1 1 1 0 1 0 2 0 0 0 1 0 1 2 1 0 2 0 2 1 0 0 0 1 1 2 0 1 2 0 1 1 2 2 0 0 0 2 0 0 0 1 0 0 0 0 2 0 0 2 0 2 1 0 1 0 0 1 0 0 0 0 0 2 0 2 0 0 0 0 1 1 0 0 0 0 1 0 2 0 2 2 1 0 0 0 0 0 1 1 0 0 0 1 0 0 0
84 1 0 0 0 0 1 1 0 0 0 0 1 1 0 0 0 0 1 1 2 1 0 0 0 0 0 2 0 1 2 0 1 1 0 0 2 1 1 0 0 0 1 0 1 0 0 0 0 0 1 1 1 0 1 1 1 0 2 1 1 1 0 2 0 0 1 0 1 1 0 1 2 0 1 2 2 2 2 0 2 2 2 2 2 0 0 0 0 2 0 0 0 1 0 0 0 1 0 0 0 2 1 0 2 1 2 1 1 1 0 2 0 0 0 1 0 0 2 0 0 0 2 2 0 2 1 0 0 0 0 0 1 0 0 1 1 0 0 0 1 0 0 0 0 1 0 0 0 1 0 0 0 0 0 0 0 2 0 0 0 0 2 2 1 0 0 0 0 1 0 0 1 1 1 0 1 0 0 1 1 1 1 1 0 0 2 0 0 0 1 1 2 1 0 1 2 0 0 0 0 1 0 1 2 0 2 1 1 0 1 0 2 0 0 1 0 1 2 1 1 1 1 1 0 0 0 0 0 0 1 0 0 0 0 0 0 0 0 1 1 1 1 0 0 0 0 0 0 1 1 1 0 0 0 1 1 1 1 1 1 1 0 1 1 0 1 0 2 2 0 0 1 1 0 0 0 0 1 0 0 1 0 0 0 1 1 2 1 2 0 1 0 1 1 0 1 1 1 0 1 1 1 1 1 0 1 0 2 1 0 1 1 1 1 0 2 0 1 0 0 1 0 1 1 0 0 0 1 1 0 1 0 1 0 0 0 1 1 0 1 0 0 0 0 1 1 0 2 2 2 0 2 1 1 0 1 0 0 1 0 0 0 0 0 0 0 2 2 0 0 0 1 2 0 2 2 1 0 2 1 0 1 0 1 0 0 0 0 0 0 0 1 1 2 1 1 0 2 2 0 2 0 1 0 0 0 1 1 1 1 2 2 0 2 2 0 0 0 1 0 1 0 1 0 2 0 0 0 0 2 1 0 0 0 0 0 0 0 0 2 0 0 0 0 0 2 2 2 0 0 0 0 2 1 1 1 2 1 0 2 2 1 1 0 1 1 1 1 0 1 0 0 0 0 1 0 0 2 1 1 1 0 0 1 1 1 0 1 1 0 1 0 2 2 0 0 0 0 1 2 1 1 0 2 0 2 1 1 0 0 0 1 1 0 0 1 1 1 2 2 0 2 2 1 2 1 0 1 1 1 0 0 0 0 0 1 0 1 1 2 0 1 1 1 1 0 0 2 0 0 0 1 1 2 0 2 2 0 2 0 0 0 1 0 0 0 2 1 1 1 1 1 0 1 1 1 1 1 2 0 0 1 1 0 1 1 0 0 0 0 0 0 0 1 1 0 0 0 0 0 2 0 1 0 1 1 0 0 1 0 0 0 0 2 0 0 0 1 0 0 0 0 0 0 1 1 1 0 0 0 2 0 0 1 2 2 0 0 2 0 0 0 1 1 0 2 0 0 0 0 1 1 1 1 1 1 1 1 1 0 1 1 1 0 1 0 2 1 0 1 0 0 0 1 1 2 1 2 0 0 1 0 2 1 2 1 1 2 0 2 0 1 1 0 0 0 2 0 1 0 0 0 0 2 2 1 2 2 0 0 0 0 1 1 0 0 0 0 0 0 0 1 0 2 1 0 0 0 0 0 0 0 0 0 0 1 2 0 2 2 1 0 1 0 1 1 0 0 0 0 0 0 1 0 0 0 0 0 2 0 0 2 1 0 0 0 0 1 1 1 0 2 0 0 0 0 1 0 1 0 0 1 1 2 0 0 2 2 2 0 2 1 0 0 1 0 1 0 1 0 2 0 1 1 0 2 0 2 2 0 0 0 0 0 0 0 2 2 1 0 2 1 2 2 0 0 1 1 0 1 0 0 0 0 1 1 0 1 0 0 0 1 0 1 0 0 1 0 0 1 0 0 0 0 1 1 0 1 1 0 2 0 0 0 0 1 1 2 0 1 0 1 0 0 2 0 0 1 1 2 2 0 0 0 0 0 0 0 0 1 0 2 0 1 1 1 2 0 0 0 1 2 2 2 0 0 1 0 0 0 0 0 0 1 1 0 0 1 1 0 1 0 1 1 0 2 1 0 1 2 0 0 1 0 0 0 1 1 0 0 0 1 2 1 2 2 1 1 0 1 0 1 1 1 0 2 1 0 1 0 0 0 0 1 1 2 0 2 0 0 0 0 0 0 1 1 0 0 1 1 0 0 0 0 2 2 0 0 0 0 0 0 0 0 0 0 0 0 0 0 1
85 0 0 0 0 0 1 0 0 2 2 0 0 0 0 0 0 0 1 1 1 1 0 0 0 0 1 1 0 1 2 0 0 0 1 2 2 1 0 0 1 0 0 1 1 0 1 1 1 2 0 1 0 0 0 2 0 0 1 0 1 1 0 2 0 1 1 0 0 0 0 1 2 1 1 2 2 0 1 0 1 2 2 1 1 0 0 0 0 2 0 0 2 1 0 1 0 1 1 1 1 2 0 0 2 1 2 2 0 2 0 1 1 1 1 1 1 0 1 1 1 0 2 0 0 0 0 1 2 2 1 0 0 0 1 0 0 0 0 1 0 0 0 0 1 0 0 0 0 0 0 0 0 1 1 1 0 0 0 0 1 0 1 1 0 0 0 1 0 0 0 1 0 2 1 1 1 0 0 1 1 0 1 1 0 0 2 1 0 0 0 1 2 0 2 0 0 1 0 0 0 0 1 1 2 0 0 1 1 0 1 0 2 0 0 2 1 0 1 0 1 1 2 1 0 2 1 1 0 0 0 0 0 1 1 0 1 2 2 0 0 1 2 1 0 2 0 0 0 0 0 0 1 0 1 2 1 2 0 0 0 0 0 0 0 0 0 0 2 0 0 1 1 1 0 1 0 0 1 0 0 0 2 2 1 1 2 1 0 1 0 0 0 2 2 0 2 1 1 1 0 0 2 2 2 0 1 0 2 0 0 2 1 1 2 1 2 1 1 0 0 2 0 2 1 0 0 0 1 1 0 0 0 1 0 0 0 1 1 1 1 1 2 0 0 0 1 0 2 0 0 0 2 0 2 0 0 0 0 2 0 0 2 0 2 0 0 2 1 1 1 1 1 2 0 1 1 1 0 2 0 1 1 0 1 0 0 0 0 0 1 1 0 0 1 1 0 1 1 1 0 1 0 1 0 0 0 0 1 0 0 1 1 0 1 2 0 0 0 0 1 2 0 2 1 1 1 0 0 0 0 0 0 2 0 0 0 2 0 0 2 1 0 2 2 2 2 1 1 0 0 0 0 2 0 0 0 1 1 0 1 2 0 0 0 0 0 2 1 1 2 1 2 2 1 1 0 0 1 1 2 0 0 0 1 2 1 1 2 2 1 1 0 2 1 1 1 2 2 1 0 0 1 1 1 1 2 1 1 1 0 0 0 0 0 0 0 0 0 1 1 1 2 2 1 2 1 0 1 1 0 1 0 0 1 0 1 0 0 2 1 1 1 1 1 1 0 2 0 0 0 0 1 1 1 0 2 1 0 1 0 1 0 0 0 1 1 1 1 0 1 0 2 0 2 2 2 1 1 2 0 1 1 0 0 0 0 1 1 1 0 2 1 0 0 0 0 2 2 2 2 0 0 2 0 0 2 0 1 2 0 0 0 1 1 1 0 0 1 0 0 0 0 1 1 0 0 1 0 0 0 1 1 0 2 1 2 0 2 0 0 0 1 2 2 0 1 0 0 0 0 2 0 0 0 2 2 2 2 1 1 0 1 0 1 2 1 2 1 0 1 0 1 0 0 1 0 0 2 0 2 0 0 1 0 1 1 1 1 0 2 0 1 2 0 1 2 2 1 1 0 1 0 0 2 2 0 2 2 0 0 0 0 1 1 1 0 0 0 0 0 0 0 0 1 2 0 0 0 0 0 0 0 0 0 1 1 1 1 2 1 1 0 0 0 0 0 1 0 0 0 0 1 0 1 1 0 0 1 1 0 0 2 1 0 0 0 2 1 2 0 0 1 1 1 1 0 0 1 0 2 2 1 1 1 0 1 2 0 2 0 1 0 1 1 0 0 0 1 0 0 0 0 2 1 1 0 1 0 1 0 0 0 2 2 0 2 2 2 2 1 1 1 1 1 0 0 0 0 0 1 1 0 0 0 2 0 2 2 0 0 1 0 0 0 0 0 0 0 0 2 0 0 0 0 0 0 0 1 1 1 2 1 0 0 1 1 0 1 0 2 0 0 0 0 2 0 1 2 2 2 2 0 0 0 0 0 1 0 0 1 0 1 0 1 1 1 2 0 0 1 0 1 1 1 1 1 0 0 1 0 1 0 1 1 1 0 2 2 1 0 2 0 1 0 0 1 1 0 0 2 0 1 1 0 0 1 1 2 0 0 0 2 0 0 1 2 1 0 0 1 0 1 0 1 1 1 2 2 2 0 0 0 0 1 1 2 0 0 0 1 0 0 0 0 0 0 2 2 0 0 2 0 1 0 0 0 0 0 1 0 0 0 2 1 0 0 0 0 0 0 2
86 1 0 2 0 0 1 2 0 0 0 1 0 1 1 0 0 0 2 0 0 0 0 1 0 0 0 2 0 0 2 0 1 1 0 0 1 1 1 0 0 0 0 0 1 0 1 0 1 0 0 0 1 0 1 2 0 0 2 0 1 2 0 2 1 1 1 0 0 0 0 0 2 0 1 2 1 2 2 0 2 2 2 1 1 0 0 1 1 2 1 0 1 2 1 2 1 1 1 1 1 2 0 2 2 0 2 0 1 1 0 1 1 1 0 0 0 0 1 0 0 0 2 0 0 0 0 0 2 1 1 1 0 0 0 0 0 0 0 0 1 0 0 0 2 2 0 0 0 1 0 0 0 2 0 0 0 1 0 0 1 2 1 1 1 2 2 1 0 0 1 1 2 0 2 0 2 0 0 1 1 0 1 1 0 0 2 0 0 0 1 0 2 1 2 0 0 0 0 1 0 0 0 0 2 0 1 1 0 0 1 1 2 0 0 0 0 0 1 0 1 2 2 2 0 1 1 2 0 0 0 0 0 0 0 0 0 2 2 0 0 1 2 0 0 2 0 0 0 0 0 0 0 0 0 1 1 0 0 0 0 0 0 0 0 0 1 0 2 1 1 0 1 1 2 2 0 0 1 0 0 1 0 0 0 0 0 1 1 1 0 1 0 2 1 0 0 1 1 0 1 0 1 1 1 1 0 0 1 1 1 2 2 1 0 0 2 0 0 0 1 2 0 1 1 0 0 0 2 0 0 1 1 1 0 1 1 1 1 0 0 0 2 0 0 1 1 0 1 1 1 0 0 0 0 2 0 2 0 1 0 0 2 1 2 0 0 2 2 0 0 0 1 1 2 0 1 0 1 1 1 0 1 0 1 0 1 0 0 1 0 1 1 1 2 0 2 0 0 0 0 0 0 2 1 0 0 0 0 0 0 0 0 1 1 2 0 0 0 2 0 0 1 1 0 1 0 0 0 0 0 0 0 2 1 1 0 0 0 0 1 0 0 0 1 2 1 2 2 0 0 1 0 2 1 1 1 1 2 0 1 2 1 0 0 1 1 2 2 2 2 2 0 0 2 0 2 1 2 0 0 0 0 1 1 1 1 1 2 1 2 1 0 1 0 0 0 1 1 0 1 1 1 0 2 0 2 0 1 1 0 0 1 0 0 1 0 1 0 1 1 0 1 1 1 1 0 1 0 1 1 1 1 0 1 0 0 0 2 2 1 1 2 1 0 1 0 1 1 0 0 0 1 2 1 0 0 0 0 0 0 0 0 0 0 1 1 0 0 0 0 1 1 0 1 1 1 1 1 2 0 1 2 1 1 0 2 1 1 1 0 0 1 0 1 1 0 0 0 0 0 2 0 2 0 1 1 1 2 1 0 0 1 1 0 0 0 0 0 1 1 1 0 0 0 1 0 1 0 0 0 0 0 0 1 1 2 0 1 1 0 0 0 1 1 0 2 0 1 0 0 2 0 0 0 2 0 1 1 0 0 0 2 1 0 1 0 1 0 1 0 1 0 0 0 2 2 1 1 1 1 0 1 2 1 2 1 1 2 0 1 0 0 1 1 0 1 2 1 2 0 0 1 2 1 2 2 2 2 0 1 1 0 0 0 0 0 0 0 1 0 1 0 0 2 2 0 1 1 0 1 1 0 1 0 0 1 0 1 1 0 1 0 0 0 0 0 0 2 1 0 1 0 0 0 1 0 0 0 0 1 1 2 1 0 0 1 0 0 2 0 0 2 0 0 0 0 0 1 0 2 1 0 1 1 1 0 2 1 2 0 1 1 1 1 0 0 0 1 1 0 1 0 2 1 1 0 0 1 1 0 0 1 1 1 0 2 2 2 1 1 2 2 1 0 0 0 1 1 0 1 0 0 0 0 1 0 0 0 0 0 0 1 1 1 0 1 0 0 0 2 0 1 0 1 0 1 2 0 0 0 0 0 0 0 1 0 1 2 0 1 1 1 0 0 1 0 1 1 1 1 1 0 0 0 0 0 2 1 0 1 0 0 0 2 2 2 2 0 0 0 1 2 2 1 0 0 1 1 1 1 1 1 0 1 0 0 1 2 1 0 2 0 0 1 0 2 0 0 0 2 0 0 2 0 0 0 1 1 0 0 0 1 0 0 0 1 0 1 0 1 1 2 1 0 1 2 2 1 2 0 1 0 1 0 0 0 0 1 0 0 0 0 0 0 1 1 1 1 0 0 1 0 1 0 1 2 0 2 0 2 0 0 0 1 1 0 0 0 0 1 1
87 1 1 1 0 0 1 2 1 0 1 0 0 1 0 0 0 0 2 0 1 1 0 0 0 0 0 1 1 1 1 1 0 1 1 0 1 0 0 0 1 0 0 0 2 0 0 0 1 1 0 1 0 1 1 1 0 0 1 2 0 1 0 2 1 0 2 1 2 0 0 2 1 0 2 1 1 1 1 1 1 2 2 1 1 0 0 1 1 2 1 1 0 2 0 0 0 0 0 0 0 1 0 2 2 0 2 1 1 1 1 1 2 2 2 2 2 0 1 2 2 1 1 1 0 0 0 0 1 0 0 0 0 0 1 1 1 0 0 1 0 0 0 0 1 1 0 0 0 0 0 0 0 0 0 0 0 1 0 0 0 1 1 2 1 2 1 0 2 1 0 2 0 2 2 0 1 0 0 0 0 0 0 0 0 0 2 1 0 0 1 0 1 0 1 0 0 1 0 0 0 0 0 1 2 0 1 0 1 0 2 0 2 0 0 0 0 0 1 1 0 0 2 2 0 0 0 2 0 0 0 0 0 0 0 0 0 1 2 0 0 0 1 0 0 1 0 0 0 0 0 0 0 1 1 2 0 0 0 0 0 0 0 0 1 0 0 0 2 0 0 1 1 1 0 0 0 0 1 0 0 1 2 0 1 2 2 2 1 2 0 2 0 1 1 0 1 1 0 1 1 0 1 1 1 1 0 0 2 1 0 1 2 2 1 0 2 0 1 0 0 1 0 1 1 0 1 1 1 1 0 0 0 1 0 0 0 2 0 2 2 2 2 1 0 1 1 0 1 2 1 0 2 0 2 0 0 1 0 0 1 1 1 1 1 0 0 2 1 1 1 1 2 2 1 2 2 1 0 2 0 0 1 0 1 0 1 0 0 1 0 0 0 0 2 0 0 0 2 2 0 2 0 2 0 0 0 0 0 1 0 0 0 0 0 1 1 0 0 0 0 1 0 0 1 1 1 0 0 0 1 0 0 2 1 1 0 0 0 0 2 0 0 1 1 1 1 1 1 0 0 0 0 2 1 0 1 1 0 2 1 2 0 1 1 1 1 0 2 0 0 0 1 1 2 0 1 0 1 0 1 0 0 0 0 0 0 1 2 0 2 2 0 1 1 1 1 0 0 0 2 1 2 0 2 1 2 2 1 0 0 1 2 1 0 0 1 0 0 2 2 0 1 1 0 1 1 0 0 1 1 0 1 1 1 0 0 1 0 1 0 0 0 0 0 2 0 2 0 0 0 0 0 2 0 1 0 0 1 0 1 0 0 0 0 0 0 1 1 0 0 1 1 0 0 0 1 1 2 1 0 0 2 2 0 2 2 1 1 1 0 2 1 0 0 0 0 0 0 0 0 2 1 1 0 0 1 0 1 0 1 0 0 0 0 0 0 0 1 0 0 0 0 0 0 0 2 0 0 0 1 0 0 0 2 2 2 0 2 0 0 1 1 1 2 0 2 0 2 0 0 1 0 0 0 2 1 2 1 0 0 0 1 0 0 1 1 1 0 0 0 0 0 0 1 1 2 1 0 1 1 0 0 1 2 2 0 1 2 0 2 0 0 0 0 0 0 1 0 1 0 0 0 0 2 2 0 1 1 0 0 0 1 0 1 0 0 0 0 0 0 0 1 0 0 2 0 1 1 0 0 0 0 0 0 0 1 0 0 0 0 0 0 0 0 0 0 1 1 0 0 1 0 0 0 0 0 0 1 1 0 0 2 1 0 1 0 0 1 1 1 0 1 0 0 0 0 0 1 0 2 1 0 1 1 1 0 2 0 2 0 1 2 0 0 2 0 1 0 0 0 2 0 2 0 0 2 0 0 1 0 0 1 0 0 0 1 2 2 2 2 2 1 0 2 0 0 1 0 0 0 0 2 1 0 2 0 0 0 0 0 0 0 0 0 0 0 2 2 0 1 0 1 1 0 0 1 0 1 1 1 2 1 0 0 2 0 0 2 0 0 0 0 1 0 1 0 1 2 1 1 1 0 0 0 0 0 1 0 0 2 0 1 1 2 0 1 2 0 1 0 1 1 1 2 1 0 2 0 0 0 1 1 0 1 1 0 1 2 2 0 2 0 2 2 0 0 1 0 0 1 1 2 2 0 1 1 1 1 0 0 0 2 1 0 0 1 1 1 1 1 0 2 0 0 0 0 1 0 0 0 0 0 0 0 0 0 0 0 0 1 0 0 0 0 0 1 1 1 0 0 2 0 2 0 0 1 0 0 0 0 0 0 1 0 0 0 0 1 1 0 1
88 0 0 1 0 0 1 1 1 1 2 0 0 0 0 0 0 0 2 0 1 0 0 0 0 0 0 2 1 1 2 1 2 2 0 1 1 2 0 0 0 0 1 1 2 1 1 1 0 2 1 2 0 0 2 1 1 1 1 0 1 2 1 2 0 0 1 1 1 0 0 1 2 0 0 2 2 1 2 1 0 1 1 0 1 0 0 0 0 2 0 0 2 1 0 1 0 1 1 1 1 2 1 0 2 0 2 2 1 2 0 1 0 1 0 0 0 0 1 2 2 0 1 2 1 0 1 0 1 1 0 0 0 0 0 0 0 0 0 0 0 0 0 0 2 2 0 0 0 1 0 1 0 0 1 0 0 1 0 0 1 0 1 2 0 0 0 2 0 1 1 0 1 1 1 0 2 0 0 1 1 0 2 2 0 0 2 1 0 0 1 1 1 0 1 0 0 0 0 0 0 0 0 1 2 1 2 1 0 0 1 0 1 0 0 1 0 0 1 0 2 2 2 1 0 2 1 1 0 0 0 0 0 1 1 1 0 1 1 1 1 1 0 0 0 1 1 0 0 1 1 1 0 0 0 0 1 0 0 0 0 0 0 0 0 0 0 0 1 0 1 0 1 1 0 0 0 1 2 0 0 1 1 1 2 1 1 0 0 1 1 0 0 1 1 0 0 1 0 1 1 0 1 1 1 0 1 1 1 0 1 2 1 0 0 0 2 0 0 1 1 0 1 0 1 0 0 0 1 1 0 0 0 0 0 1 2 2 0 1 2 1 0 0 0 0 2 0 2 1 1 0 2 0 2 0 0 0 0 1 0 0 2 1 2 0 0 1 2 0 0 0 1 1 0 0 2 2 2 0 0 0 0 0 0 1 1 0 0 1 0 0 0 1 2 0 1 0 1 1 0 1 0 1 1 0 0 0 1 0 1 2 1 0 1 2 0 0 1 0 0 1 0 0 0 1 0 0 0 0 0 0 0 2 0 0 0 1 0 1 1 1 0 0 1 1 2 0 1 0 0 0 0 1 2 1 2 2 1 1 2 2 0 1 2 2 2 2 1 1 0 0 0 0 1 1 1 0 2 0 0 0 0 1 1 2 1 1 2 1 0 2 0 2 2 0 0 2 2 0 0 0 1 1 1 1 1 1 1 1 0 1 0 0 0 0 0 0 0 1 1 2 0 1 0 0 0 0 0 0 1 0 0 0 1 0 1 0 0 1 1 1 2 1 0 2 0 2 0 0 0 0 0 2 0 0 0 0 1 0 1 0 0 0 0 2 2 2 2 0 1 1 1 0 1 1 1 0 0 2 0 0 1 2 0 0 2 1 0 1 0 0 0 0 0 1 0 1 1 1 1 1 0 1 0 1 1 0 1 2 0 0 1 1 1 1 1 0 0 1 1 1 0 1 1 1 1 1 0 0 0 2 0 0 1 1 2 0 2 0 0 0 1 1 2 0 2 0 1 0 0 2 0 0 0 2 0 1 1 0 0 0 1 0 1 1 0 1 0 1 0 1 1 0 0 2 2 0 1 0 0 1 0 2 0 0 2 2 1 1 1 1 1 2 2 0 2 1 1 1 1 0 0 0 0 1 0 1 1 0 2 2 0 0 0 0 0 1 1 0 1 1 1 0 1 2 0 0 0 0 0 0 0 0 0 2 0 1 0 1 1 1 0 0 0 0 0 0 0 0 0 0 0 0 0 0 0 0 1 1 0 0 2 0 0 0 1 1 1 1 1 0 2 0 0 0 0 0 0 2 0 0 1 1 1 0 1 2 1 2 0 2 1 0 0 1 0 1 0 1 0 1 0 2 1 2 1 1 0 1 0 0 0 1 0 1 1 2 1 1 1 1 0 0 2 0 0 2 0 0 1 1 2 0 0 1 0 1 1 0 0 0 2 0 2 2 2 1 0 0 1 0 1 0 1 0 1 0 0 0 0 0 0 0 0 2 1 0 1 0 1 0 0 2 0 2 0 1 2 1 2 2 0 0 0 0 0 1 0 0 2 0 0 0 1 1 1 2 0 0 1 1 0 0 2 2 0 2 0 1 0 1 0 0 0 2 0 0 2 1 0 2 0 2 1 0 1 1 0 1 2 0 1 1 0 1 1 2 2 1 0 0 1 0 0 1 1 1 0 0 0 1 2 0 0 0 0 1 1 0 1 1 1 0 0 0 0 0 2 0 0 0 0 0 2 1 1 1 1 0 1 2 0 1 0 1 1 0 0 0 0 0 0 0 0 0 1 0 0 0 1 1
89 1 0 0 0 0 0 1 0 0 0 1 0 1 1 0 0 0 1 0 0 0 1 0 0 0 0 2 0 0 2 0 1 1 0 1 2 1 0 0 1 0 0 0 2 0 1 0 0 0 0 0 1 1 0 2 0 0 1 0 1 1 0 2 0 1 1 1 1 0 0 2 2 0 1 2 2 1 1 1 1 2 2 0 0 0 0 0 0 1 0 0 1 2 0 1 0 0 0 0 0 1 0 1 2 0 2 2 1 2 0 1 0 0 1 0 0 0 1 1 1 0 2 1 0 1 1 0 1 0 1 0 0 0 1 1 0 0 0 2 0 0 0 0 0 0 0 0 0 0 0 0 1 0 0 0 1 1 0 1 0 1 0 2 2 2 2 1 1 0 0 2 1 1 1 0 2 0 0 0 1 2 1 1 0 0 1 2 0 0 1 1 1 0 1 0 1 0 0 0 0 0 0 0 2 0 0 1 1 0 2 0 1 0 0 0 0 1 1 0 1 1 1 2 0 0 0 0 0 0 0 1 0 0 0 0 1 2 2 0 0 0 2 0 1 2 1 0 0 0 0 0 0 1 1 1 0 0 0 0 0 0 0 0 0 0 0 1 0 0 1 1 2 2 0 0 1 0 2 0 0 1 1 0 1 1 1 1 2 1 0 1 0 2 1 1 1 0 0 0 0 0 0 0 0 1 0 1 2 0 0 2 2 2 2 0 1 0 1 0 1 1 1 1 1 0 0 0 0 1 0 2 1 1 0 0 0 1 1 0 0 0 0 0 1 1 0 0 1 2 0 1 2 0 2 0 0 1 0 1 0 0 0 0 0 1 0 1 1 1 1 1 1 2 0 1 0 2 0 2 1 1 1 0 0 1 0 0 0 0 0 0 0 0 1 1 0 1 1 1 0 0 2 2 0 2 0 0 0 0 0 1 0 0 0 0 2 1 0 1 0 1 0 1 2 1 0 0 0 1 1 0 0 2 0 0 0 1 1 1 2 1 0 1 1 2 1 0 0 0 0 0 0 1 2 0 2 2 1 0 1 2 1 1 1 2 2 0 2 0 0 0 1 1 0 0 0 0 1 0 0 0 0 0 0 1 0 1 2 0 1 2 0 2 2 0 0 1 0 1 1 1 1 1 1 1 1 2 2 0 0 0 0 0 2 0 0 0 0 1 1 2 2 2 1 2 0 0 2 2 0 0 1 0 0 1 0 0 0 2 1 1 2 2 1 1 0 1 1 0 0 0 0 2 0 1 0 0 1 0 1 0 0 0 0 0 0 0 0 0 0 0 2 0 1 1 2 2 2 0 2 0 0 0 0 0 0 0 0 1 1 1 1 0 0 0 1 1 1 1 1 1 0 1 0 1 2 0 0 1 0 0 1 1 1 2 1 0 0 0 0 0 0 0 0 0 2 2 0 0 0 2 0 0 2 1 2 0 2 0 1 1 0 0 2 0 2 1 1 0 0 2 0 1 0 1 2 0 0 0 0 0 1 0 1 0 0 2 0 0 0 1 1 1 1 2 1 0 2 0 1 0 0 1 0 0 1 2 0 0 2 0 0 1 0 0 1 1 1 2 1 0 0 0 0 1 1 1 1 0 0 0 0 0 1 1 0 0 0 0 0 1 0 0 1 2 0 0 0 0 0 0 0 0 0 0 1 0 0 0 0 0 0 0 0 1 0 1 0 0 0 0 0 0 0 0 1 0 1 0 1 1 2 0 0 1 0 2 1 2 0 0 2 0 0 0 0 1 1 1 2 1 0 1 1 1 0 1 0 1 1 0 2 0 0 1 0 0 0 0 0 1 0 2 1 0 1 1 0 2 0 0 0 2 2 0 2 2 2 1 0 1 2 0 2 0 0 1 0 0 0 0 1 0 0 1 1 0 0 0 0 0 0 0 0 0 0 1 1 0 1 0 0 0 0 0 0 0 0 0 0 0 0 0 0 0 0 0 2 0 2 0 0 0 0 2 0 1 2 2 2 2 1 0 1 2 1 1 0 0 2 0 1 0 1 1 1 1 0 0 0 2 0 0 2 2 0 2 0 0 0 1 0 0 0 2 0 1 2 1 0 2 0 1 1 0 0 0 1 1 2 0 0 0 2 1 0 2 2 0 1 1 1 1 0 0 1 0 0 0 2 0 2 0 0 0 0 1 0 1 0 1 0 1 1 2 2 1 1 0 1 0 0 0 1 1 1 0 0 0 0 0 0 1 0 1 1 0 0 0 0 0 0 0 1 0 0 0 1 0 0 1
90 1 0 1 0 0 1 1 1 1 1 0 0 1 0 0 0 0 1 1 1 0 0 0 0 0 0 1 0 2 2 0 1 1 0 0 1 1 0 0 2 0 0 2 2 1 0 0 0 0 0 0 0 0 2 1 0 0 0 1 0 1 0 2 1 1 1 0 1 0 0 2 1 0 2 1 1 1 2 1 0 1 2 1 1 0 0 0 0 2 0 0 1 1 0 1 0 1 1 1 1 2 0 0 2 1 2 1 1 1 0 2 0 0 2 2 2 0 0 2 2 0 2 0 0 0 0 1 2 1 1 1 0 0 0 0 0 0 0 0 0 0 0 0 0 0 1 0 0 1 0 0 1 1 0 0 1 0 2 2 0 1 1 2 1 2 0 0 1 2 0 0 1 1 1 0 2 0 0 1 1 1 0 0 0 0 0 1 1 0 2 0 2 2 0 2 2 0 0 0 0 1 0 0 2 0 2 1 1 0 0 0 2 0 0 1 1 0 1 1 1 1 2 2 0 2 2 0 0 0 0 0 0 0 0 0 0 1 1 1 0 1 1 0 0 2 0 0 0 0 0 0 0 1 1 2 0 0 0 0 0 0 0 0 1 0 0 1 1 1 0 1 0 0 0 0 0 1 2 1 1 1 1 1 1 1 1 2 0 2 0 1 1 2 2 0 0 1 0 0 1 1 2 2 2 0 1 0 1 0 0 1 2 0 2 0 2 1 0 0 0 1 1 0 1 0 0 0 1 1 0 1 1 1 0 0 0 1 1 1 0 1 1 1 0 1 1 0 2 0 2 0 1 1 0 1 1 1 0 0 0 0 2 1 2 0 0 2 1 1 1 1 2 1 0 1 1 1 1 1 2 1 1 1 0 1 1 0 0 1 0 0 0 0 2 0 0 0 1 1 0 2 1 1 0 0 1 1 0 0 0 1 1 0 1 1 1 1 0 0 0 2 0 2 1 2 1 0 0 1 0 0 1 0 0 1 0 1 0 0 0 2 0 2 2 2 2 0 0 0 0 1 0 2 1 1 1 1 0 1 1 2 0 0 1 1 1 0 2 0 1 0 0 0 0 1 0 1 2 1 0 0 0 0 0 1 0 2 2 1 1 2 0 2 2 0 0 1 1 1 1 1 2 0 2 0 2 1 1 1 0 0 1 1 0 0 1 0 0 2 2 0 2 2 1 1 0 1 0 1 1 1 2 1 2 0 1 1 0 1 1 0 0 0 0 2 0 1 1 0 0 1 0 0 2 0 2 0 0 0 0 0 2 0 2 0 0 2 2 0 0 1 0 0 0 0 0 0 0 2 0 2 1 1 0 1 1 0 0 0 0 0 1 0 1 0 0 0 0 0 0 2 0 1 0 1 0 0 1 2 1 1 0 1 1 0 1 0 1 0 0 0 0 0 0 0 2 1 0 0 0 1 0 0 2 2 2 0 1 1 0 0 1 2 2 0 1 0 1 0 1 1 1 2 1 2 1 1 1 0 0 0 1 0 0 1 1 2 1 0 1 0 0 1 1 2 2 1 2 0 0 0 0 2 1 2 1 1 1 0 1 0 0 1 0 0 1 2 2 2 0 2 0 0 1 2 0 1 1 0 1 1 0 1 0 0 0 1 0 1 0 1 0 0 1 1 0 1 0 0 0 0 0 0 0 2 1 0 1 1 0 1 0 1 0 0 0 0 1 1 1 1 0 0 0 0 0 0 1 0 0 0 2 1 0 1 0 2 2 2 0 0 2 0 0 0 0 0 2 0 2 2 2 0 2 1 0 2 0 2 0 0 1 0 1 0 0 0 0 1 0 2 0 1 0 0 2 0 0 2 0 0 2 0 0 0 2 2 2 1 0 2 1 0 2 0 0 1 0 1 0 0 0 1 0 1 0 1 0 0 0 0 0 0 0 0 0 1 0 1 2 0 1 0 1 0 1 0 0 0 2 2 1 0 0 0 1 1 2 0 1 0 0 0 0 1 0 1 1 1 2 2 0 1 1 2 1 2 0 0 2 0 1 0 2 2 2 2 0 0 0 2 2 2 1 1 0 0 0 0 0 1 0 0 1 1 0 0 1 1 0 1 0 0 1 0 0 1 1 1 2 0 0 0 1 1 0 0 1 0 0 0 2 2 1 1 1 2 1 0 1 0 0 0 2 0 2 2 0 2 0 1 0 1 0 1 1 0 2 0 0 0 0 0 0 2 2 1 1 0 0 0 0 2 0 0 1 0 1 1 0 0 0 0 0 0 0 1 2 0 0 0
91 0 0 1 0 0 0 1 0 1 1 0 0 0 0 0 0 0 1 1 1 1 0 0 0 0 0 1 1 2 2 1 1 1 0 0 1 1 0 1 0 0 0 0 2 0 1 0 0 1 0 0 0 1 1 0 0 0 0 1 1 1 0 0 0 0 2 1 1 0 0 1 2 0 1 2 2 0 1 0 1 2 1 1 2 0 0 0 0 2 0 0 1 2 1 1 1 0 0 0 1 2 1 0 2 0 2 1 1 1 1 1 0 1 0 0 0 0 2 1 1 1 2 1 0 1 1 0 2 0 0 0 0 0 1 0 1 0 0 1 1 0 0 0 1 1 1 0 0 0 0 0 0 0 2 1 0 0 1 1 0 1 2 2 0 1 1 2 0 0 1 0 1 1 1 0 2 1 0 1 1 0 1 1 0 0 1 0 0 0 0 0 0 1 1 0 0 0 1 0 0 0 0 1 2 0 0 1 0 0 2 0 2 0 0 0 0 1 2 1 1 1 2 2 0 1 1 0 0 0 0 0 1 1 1 0 1 0 1 1 1 1 1 1 0 2 0 0 0 0 0 0 0 0 0 1 1 0 0 0 0 0 0 0 0 0 1 1 1 1 0 1 1 1 0 1 0 1 2 1 1 1 2 0 1 1 1 2 0 2 0 0 0 2 1 0 0 1 0 1 2 1 1 1 1 0 0 0 1 1 0 1 2 1 1 1 2 0 0 0 2 0 0 2 0 0 0 0 0 0 0 2 2 1 0 0 0 1 1 1 0 0 2 0 0 0 1 0 2 1 0 0 2 0 1 0 1 0 0 1 1 1 0 0 0 2 0 0 2 0 0 0 1 2 0 1 2 2 1 1 0 1 0 0 0 1 1 1 0 0 1 1 0 1 1 2 0 2 0 0 0 1 1 2 1 0 1 0 0 0 0 0 0 0 0 0 2 0 0 0 0 1 1 1 2 2 1 0 0 0 1 0 0 1 1 1 0 1 0 1 1 0 0 1 1 2 1 1 1 0 0 0 0 2 1 1 1 1 1 0 1 1 0 1 1 2 2 1 2 1 1 1 1 1 2 0 1 0 2 1 1 0 0 1 0 0 0 2 2 1 1 2 0 1 0 0 0 0 0 1 2 1 1 1 1 1 2 0 0 1 0 1 0 0 1 0 0 0 0 1 1 2 2 1 0 1 1 0 0 0 2 0 1 0 1 0 2 0 0 1 2 2 0 0 0 1 1 2 0 0 0 0 1 1 2 0 1 1 2 0 0 0 0 0 0 1 1 0 0 0 1 1 0 0 0 0 1 1 1 1 0 0 2 2 0 0 2 1 1 1 0 0 1 0 1 0 0 0 0 0 0 2 1 1 0 0 0 0 1 1 1 1 0 1 1 0 0 0 2 1 1 1 2 1 2 0 1 2 0 0 0 1 0 0 2 1 2 0 2 0 0 1 1 1 2 0 0 0 2 0 0 1 0 0 0 2 1 2 1 0 0 0 1 1 1 0 0 2 1 0 0 1 1 0 0 2 1 0 2 0 1 0 0 2 0 2 2 0 2 0 2 0 0 1 1 0 1 2 0 1 1 0 0 0 0 0 2 2 2 0 0 0 0 0 0 1 1 2 2 0 1 0 0 1 0 2 1 1 0 0 0 0 0 0 0 0 0 0 1 1 0 1 1 0 0 1 0 1 1 1 1 1 0 0 0 0 0 0 1 0 0 0 2 1 0 1 2 1 1 2 0 0 1 1 1 1 0 1 0 1 0 0 1 0 0 1 1 1 0 1 1 0 0 1 1 0 0 0 0 0 0 2 0 2 1 0 1 0 0 0 0 0 1 1 1 0 2 2 1 1 1 1 1 1 2 0 0 1 0 0 0 0 1 0 0 1 1 1 2 0 0 0 1 1 1 0 1 1 1 1 0 0 1 0 0 0 1 0 0 1 0 2 1 0 0 1 1 0 1 0 0 0 1 0 0 1 0 0 1 1 2 2 1 0 0 1 0 2 1 0 1 0 0 1 1 1 1 2 0 1 0 2 1 1 1 1 1 2 0 0 0 0 0 0 0 2 0 1 1 0 1 0 0 1 1 0 1 1 2 2 2 0 0 2 0 0 0 0 0 0 1 0 2 0 0 0 0 1 0 0 1 0 2 0 1 0 0 1 1 1 1 1 0 0 1 0 1 1 2 0 0 0 0 0 1 1 2 1 1 0 0 1 0 2 0 0 1 0 0 0 0 0 0 0 0 0 0 0 0 0 0 1
92 0 0 0 0 0 0 1 2 0 2 0 0 1 0 0 0 0 1 1 1 0 1 0 0 0 1 1 1 1 2 0 0 1 2 0 2 1 0 0 0 1 0 0 2 1 2 1 0 1 0 1 1 0 1 1 0 0 2 0 1 2 0 2 0 2 0 1 2 0 0 2 2 0 1 2 2 1 1 0 2 2 2 0 0 0 0 0 0 2 0 0 0 1 0 0 0 0 0 0 0 1 0 1 1 1 1 1 0 2 0 1 1 2 2 2 2 0 0 2 2 0 2 1 0 0 0 1 2 1 1 0 0 0 0 0 0 1 0 1 1 0 0 0 0 2 0 0 0 0 0 1 0 1 1 1 1 1 0 0 1 0 1 1 0 0 0 0 0 2 0 0 0 2 1 0 2 0 0 1 1 0 1 1 1 1 1 0 0 0 1 0 1 1 1 0 0 1 0 0 0 1 0 1 2 0 1 0 0 0 1 0 1 0 0 0 0 2 1 0 0 0 1 1 0 0 0 0 0 0 0 0 1 1 1 0 1 1 1 0 0 0 2 0 0 2 0 0 0 0 0 0 1 0 0 1 1 0 0 0 0 0 0 1 1 1 0 0 0 0 0 2 0 0 1 0 1 1 2 0 0 2 2 0 2 1 2 2 0 2 1 0 0 2 2 0 1 2 0 2 1 0 2 2 2 0 1 0 1 0 0 0 2 2 1 0 0 1 0 0 0 1 0 1 1 0 1 0 0 0 0 2 0 1 0 0 0 2 0 0 0 0 1 0 0 1 2 0 2 0 1 0 2 1 0 0 1 0 0 2 0 0 1 1 1 0 0 0 2 0 0 0 0 2 0 1 2 1 1 1 0 0 0 0 0 1 1 1 1 0 0 0 1 0 2 0 1 1 1 1 0 1 1 2 0 0 1 1 1 1 1 2 1 0 1 2 0 2 0 0 0 2 2 1 1 2 1 2 2 2 0 1 1 0 1 2 0 1 0 0 2 0 0 0 0 1 2 1 1 0 0 0 0 2 1 1 1 0 0 0 0 0 1 0 0 1 1 1 1 0 2 0 1 1 0 1 0 0 1 1 1 1 0 0 0 0 0 1 1 0 1 0 0 0 0 0 0 0 0 1 2 2 1 1 1 1 1 2 1 0 0 0 0 0 0 0 0 0 0 0 1 1 1 1 0 0 0 1 0 1 1 1 1 0 0 1 0 0 0 0 0 0 2 2 2 2 0 1 1 0 1 0 1 1 1 1 0 1 0 1 0 0 0 2 0 0 0 2 0 0 0 0 1 0 1 1 2 1 1 2 0 0 1 1 0 1 1 0 0 0 0 1 0 0 0 0 0 1 1 1 1 1 0 2 0 0 1 0 2 2 0 0 0 1 0 0 0 0 0 1 1 1 0 0 0 1 1 0 0 0 1 2 1 0 2 0 2 0 2 0 1 1 0 0 0 0 2 1 0 1 0 2 0 1 0 2 1 2 2 0 0 0 2 0 1 1 0 2 0 0 0 0 0 1 1 2 2 1 0 1 0 1 0 1 0 1 0 2 0 0 2 0 2 2 2 1 2 2 2 2 0 0 0 0 1 2 0 2 2 0 2 0 0 2 1 0 0 1 1 0 0 0 0 0 0 1 0 1 1 0 1 1 0 1 0 0 1 1 1 2 1 1 0 1 0 0 0 0 0 0 0 0 0 0 0 0 0 0 0 0 0 0 2 1 0 1 0 1 1 1 1 0 1 1 1 0 0 1 0 2 0 0 1 0 0 1 2 2 0 2 0 0 0 2 2 0 0 1 0 0 0 1 0 2 1 1 0 0 0 2 2 2 0 1 0 0 1 1 1 1 1 1 1 0 2 0 0 1 0 1 0 0 1 1 1 2 0 0 0 0 0 0 1 1 1 0 1 1 0 1 2 0 1 0 0 0 0 0 1 1 1 1 1 0 0 0 1 0 2 0 1 0 0 0 0 0 0 2 2 2 2 2 0 1 1 2 1 2 1 0 0 0 0 1 2 2 2 1 0 0 0 2 2 1 2 1 0 2 0 0 0 1 0 1 1 1 0 2 2 2 0 2 0 2 0 0 2 1 0 0 2 0 0 1 0 0 0 2 2 0 1 1 1 0 0 0 0 0 1 0 0 0 2 0 0 1 1 0 0 0 0 0 2 0 1 1 1 0 1 0 0 0 0 0 0 0 0 0 2 0 0 0 0 1 0 1 1 1 0 1 0 0 1 0 1 0 0 0 0 0 0 0
93 0 0 2 0 0 2 2 0 0 0 1 0 1 0 0 0 0 0 2 0 0 0 0 0 0 0 2 1 1 2 0 2 2 1 1 2 1 1 0 0 0 1 0 1 0 0 0 0 0 0 0 1 0 0 2 0 0 1 0 1 1 0 1 1 0 1 0 1 0 0 1 2 0 2 2 2 2 2 0 2 2 1 0 1 0 0 1 1 2 1 1 0 1 0 1 0 0 0 0 0 2 0 2 2 0 2 1 1 1 0 2 1 1 1 2 1 0 0 2 2 0 1 1 1 0 0 1 1 1 2 1 0 0 1 0 1 0 0 0 0 0 1 0 0 0 0 0 0 0 0 0 0 2 0 0 1 1 0 0 0 1 2 2 2 0 0 1 0 1 0 1 0 2 1 0 1 0 0 0 0 0 1 1 0 0 2 1 0 0 0 0 2 0 2 0 0 0 0 0 0 1 0 0 2 0 2 1 1 0 1 0 1 0 0 0 0 1 1 0 0 0 2 2 0 1 1 0 0 0 0 1 0 1 1 0 1 2 2 0 0 0 2 1 0 1 0 0 0 0 0 0 0 0 0 0 0 0 0 0 0 0 0 0 0 0 0 1 1 1 0 1 1 1 1 1 0 1 2 1 1 1 2 0 1 1 0 1 1 1 0 0 0 1 1 0 2 1 0 0 0 0 0 0 0 0 0 0 1 1 0 1 1 2 0 0 1 0 0 0 1 0 0 2 0 0 1 0 0 1 0 1 2 2 0 0 0 0 2 2 1 1 1 0 0 0 2 0 1 1 1 0 1 0 1 1 1 0 0 2 0 0 1 0 1 0 0 2 2 0 0 0 1 2 1 0 1 2 1 1 0 0 0 0 1 0 0 1 1 0 0 0 0 0 2 1 0 0 0 0 0 0 2 2 0 1 1 1 0 0 0 0 0 0 0 0 2 0 0 1 0 0 1 1 0 2 1 0 0 1 0 0 0 2 1 1 0 1 0 1 2 1 0 1 1 1 1 1 1 0 0 0 0 2 1 1 0 2 0 1 1 1 1 0 0 0 0 2 2 2 1 1 2 2 1 0 1 1 2 0 1 1 1 0 1 0 0 0 1 1 1 0 0 1 0 0 0 2 1 0 0 0 0 2 0 2 1 1 0 0 0 0 0 0 0 1 0 1 0 2 2 0 1 1 0 1 1 0 1 1 1 0 0 0 0 1 0 0 1 1 0 0 2 2 2 2 0 2 1 0 0 0 1 1 1 0 1 0 0 0 0 1 1 0 0 1 1 2 2 0 1 2 0 0 0 0 0 1 1 2 0 1 0 0 0 0 0 0 0 0 0 1 0 0 0 1 0 0 0 0 0 2 0 1 1 1 1 0 0 1 0 0 0 0 2 0 0 0 0 0 0 0 1 0 1 0 1 1 0 0 1 2 0 0 1 1 2 0 2 0 0 1 1 2 2 0 1 0 0 1 0 2 0 0 0 1 2 1 0 0 0 0 1 0 1 0 0 2 0 0 0 0 1 0 0 2 1 1 1 0 0 2 1 2 0 1 1 1 1 0 2 0 1 2 1 0 2 2 0 2 1 1 1 0 1 1 2 2 2 0 1 1 0 0 0 1 0 0 0 0 0 0 1 0 2 2 0 1 1 0 1 1 0 0 0 1 0 0 1 1 0 1 1 1 0 2 0 1 0 0 0 0 0 0 0 1 0 0 0 0 1 0 2 0 0 1 0 2 2 1 0 1 2 0 0 0 0 2 0 2 1 0 1 0 0 2 1 1 0 1 0 0 1 0 0 1 0 0 0 0 0 2 0 1 0 1 1 1 0 2 0 0 0 0 0 0 0 2 1 0 0 0 0 0 2 0 0 1 0 0 0 0 0 0 0 2 0 0 1 0 1 1 1 0 1 0 1 0 0 0 2 0 1 1 0 0 1 0 2 2 0 2 0 0 0 1 2 0 2 1 0 1 1 0 0 1 0 1 2 2 2 2 2 0 0 2 0 2 1 0 0 0 0 0 2 2 2 2 0 0 1 1 1 1 2 2 1 2 1 2 1 1 1 0 1 1 0 0 1 1 0 1 0 1 1 0 1 1 1 1 2 0 1 2 0 1 1 0 0 1 0 0 2 0 0 1 2 0 0 1 1 1 1 0 1 0 2 0 0 0 0 0 0 0 1 0 1 0 2 0 1 2 0 0 0 2 2 1 1 0 1 1 0 2 0 1 2 0 0 0 0 0 0 0 0 0 0 1 1 0 1 0
94 0 0 2 0 0 2 2 0 0 0 1 1 2 1 1 0 0 1 1 1 1 0 0 0 0 0 0 1 2 2 1 0 1 0 0 2 2 0 0 0 0 0 0 1 0 1 0 0 1 0 0 1 1 1 2 0 0 0 0 0 0 0 1 1 0 2 0 1 0 0 1 2 0 2 2 2 2 1 1 1 2 2 1 2 0 0 0 0 2 0 0 0 2 1 2 1 0 0 0 0 2 2 0 2 0 2 2 0 2 0 1 0 2 0 0 0 0 1 2 2 1 0 2 0 0 0 0 1 1 0 0 0 0 0 0 0 0 0 0 1 0 0 1 1 1 1 0 0 0 0 0 0 0 0 0 1 1 0 0 1 1 1 2 2 2 2 1 0 0 1 1 1 1 1 1 1 0 1 1 1 1 0 0 1 1 1 1 1 1 1 1 2 2 0 1 1 0 0 0 0 1 0 0 2 0 1 0 1 0 1 0 1 0 1 1 1 0 2 0 2 2 2 2 0 1 1 1 1 1 1 0 0 0 0 0 0 2 2 0 0 0 2 0 0 1 1 0 0 0 0 0 0 1 1 1 0 0 0 1 0 0 0 0 0 0 0 0 0 0 1 1 0 0 0 0 0 1 2 1 1 1 2 1 2 2 2 1 1 2 1 2 1 2 1 1 0 0 0 0 1 0 1 1 1 0 0 1 2 0 0 1 2 0 2 0 2 2 0 0 0 0 0 1 1 0 0 0 1 1 0 1 1 0 0 0 1 1 1 1 0 0 0 0 0 0 2 0 1 1 1 0 2 0 1 0 1 0 0 1 0 0 0 0 0 0 0 1 2 0 0 0 1 2 0 1 1 2 0 2 0 0 1 0 0 0 0 0 0 1 0 1 1 0 2 0 1 2 0 0 0 1 1 1 0 1 0 1 1 1 1 2 1 0 1 2 0 0 1 0 0 1 2 2 1 2 1 0 0 2 0 0 0 2 1 0 0 1 0 1 0 1 0 0 0 1 2 1 2 0 0 0 0 2 0 0 0 1 1 1 2 2 1 1 1 2 2 1 2 1 1 1 1 1 1 0 1 0 2 1 1 1 0 0 1 2 1 2 2 1 1 1 0 2 0 1 1 1 1 1 2 0 0 2 0 2 0 1 1 0 0 1 1 0 1 0 0 0 0 0 0 2 2 2 0 2 1 0 0 1 1 0 0 0 1 0 1 0 1 2 1 0 2 2 2 1 0 2 1 0 0 1 0 2 0 1 0 0 1 0 1 0 2 0 1 0 0 1 1 0 0 1 2 0 2 2 2 2 2 2 0 0 1 1 0 1 1 1 1 1 0 2 0 0 0 0 1 1 1 1 1 1 0 1 0 1 0 0 1 0 1 1 0 0 1 0 1 0 0 0 0 0 0 0 0 1 1 2 0 0 1 1 1 0 2 1 2 0 2 0 0 1 0 2 1 0 2 0 1 0 0 2 1 1 1 2 2 1 1 0 0 0 0 1 2 0 1 1 0 1 0 1 0 0 0 2 2 0 2 0 2 0 0 1 2 2 0 0 2 0 2 0 1 1 1 0 1 2 1 2 0 0 0 1 0 2 1 1 2 0 1 0 0 0 0 2 0 2 2 0 0 0 0 0 0 0 1 1 1 0 0 0 1 1 0 1 1 1 1 2 1 1 0 1 0 1 1 0 0 0 0 0 0 1 0 0 0 0 0 0 0 0 2 1 0 0 1 1 0 2 0 1 0 1 1 0 0 1 1 0 2 2 1 0 0 1 1 2 0 2 0 0 1 0 1 0 0 1 0 1 0 2 0 2 0 0 0 0 0 1 0 0 0 2 2 0 2 1 1 1 1 1 0 1 2 0 0 1 1 0 1 0 0 0 0 1 1 1 1 0 0 1 1 0 1 0 1 0 0 0 2 0 1 0 1 0 1 0 0 0 2 2 0 0 0 0 1 0 1 0 1 0 0 0 0 2 0 0 2 1 1 1 1 0 0 0 0 1 0 0 0 1 0 0 2 1 1 1 0 0 0 1 1 1 1 1 1 2 0 0 0 0 0 1 1 0 0 0 1 1 0 1 0 2 1 0 1 0 0 0 2 0 1 1 1 0 0 1 1 0 1 1 2 1 0 0 0 0 0 0 2 0 2 0 1 0 2 2 0 1 0 0 0 0 0 0 0 0 1 0 2 0 0 0 0 1 2 1 1 0 0 1 0 2 0 1 2 0 0 0 0 0 0 0 0 0 1 0 1 0 1 0
95 1 0 2 0 0 2 0 0 1 1 0 0 0 0 0 0 0 0 2 1 1 0 0 0 0 0 1 1 1 1 1 1 1 1 0 0 1 1 1 1 1 0 2 2 0 1 0 0 0 0 0 1 0 1 0 0 1 0 1 0 1 0 1 1 1 1 0 0 0 0 1 1 0 1 1 1 1 2 0 1 1 2 2 2 0 0 0 0 2 0 0 1 2 1 1 1 2 0 0 0 2 1 0 2 0 2 1 1 1 0 1 0 1 0 0 0 0 0 2 2 0 2 1 0 1 1 1 1 1 1 1 0 0 0 0 0 0 0 1 1 0 2 0 1 2 0 0 0 0 1 0 0 0 0 0 0 0 2 2 0 1 0 1 1 1 1 0 1 1 1 1 1 1 1 0 2 1 0 1 1 0 1 1 0 0 1 1 0 0 2 1 1 1 0 1 0 1 0 0 0 0 0 1 2 0 1 0 1 0 0 0 2 0 0 0 0 1 2 0 1 1 2 2 0 1 1 1 0 0 0 1 0 0 0 0 0 2 2 0 0 0 1 1 0 1 0 0 1 1 1 1 1 1 1 1 1 1 0 0 0 0 0 0 2 1 0 1 0 1 0 1 1 1 0 0 0 0 1 0 0 1 2 0 1 1 2 1 0 1 0 1 0 2 2 0 1 1 0 1 1 1 0 0 0 0 0 0 1 0 0 1 1 1 1 0 2 0 0 0 1 0 2 1 0 0 0 0 0 1 0 1 0 2 0 0 0 0 2 1 1 1 1 0 0 1 1 0 2 0 2 0 2 1 1 0 2 2 0 0 0 0 1 2 1 0 0 2 1 1 1 1 0 2 0 1 1 1 0 2 0 0 0 0 0 0 0 0 0 0 0 0 1 0 1 1 1 0 0 0 0 0 0 2 1 0 0 1 0 0 0 1 2 0 1 2 0 1 0 1 0 1 1 1 0 1 1 0 0 0 1 0 1 1 0 1 0 1 0 0 1 1 0 1 0 1 2 0 2 0 0 0 0 1 2 1 2 1 0 1 0 0 1 1 1 1 1 2 2 0 1 0 0 0 1 0 0 0 2 0 1 1 0 0 0 1 0 0 1 0 1 1 0 2 0 0 0 2 1 0 1 0 1 0 2 1 1 1 1 1 0 0 2 1 0 0 1 2 0 2 2 0 1 2 0 1 0 2 0 2 0 1 0 0 2 1 2 0 1 2 1 0 2 2 1 1 1 2 0 0 0 0 0 2 0 1 0 0 2 0 1 0 0 0 0 0 0 2 2 0 0 0 1 0 0 0 1 0 0 2 0 1 0 0 0 0 0 1 1 1 0 0 0 0 0 0 0 1 1 1 1 1 1 2 0 1 2 0 2 0 0 0 1 1 0 1 1 0 0 1 1 1 0 0 0 1 1 1 0 0 0 1 1 0 2 0 1 0 2 0 1 0 0 1 2 0 2 0 0 0 0 2 0 0 0 2 1 2 1 0 0 0 1 1 0 0 0 2 1 0 1 1 0 1 1 2 1 1 2 0 0 2 0 2 1 2 0 1 2 0 2 1 1 2 1 0 2 2 2 2 0 0 0 0 1 2 0 2 1 0 0 0 0 1 1 1 0 0 0 0 0 1 0 0 1 2 0 1 0 0 0 0 0 0 0 0 1 1 0 1 1 0 0 0 0 1 0 0 0 0 0 0 0 0 1 0 0 0 0 0 0 0 2 0 0 1 1 0 0 2 0 0 2 1 1 0 0 2 0 2 1 0 0 0 1 1 0 2 1 2 0 2 1 1 2 0 0 1 0 1 0 1 0 1 0 1 1 1 0 2 0 0 0 1 0 0 1 2 2 2 1 2 1 1 2 0 0 1 0 0 0 0 0 1 1 2 0 1 2 1 0 2 0 0 0 0 0 0 0 0 2 0 2 0 1 0 2 0 0 0 2 2 0 0 0 0 0 0 1 0 0 0 0 2 0 2 0 1 1 1 2 2 2 0 0 2 0 2 0 0 2 0 1 0 0 0 0 2 0 1 0 0 1 1 2 2 1 1 0 0 0 0 0 1 2 1 0 2 2 2 0 2 0 1 1 0 1 2 0 0 0 0 0 1 1 0 0 1 1 0 0 0 1 1 0 1 1 0 1 0 1 1 2 0 0 0 0 1 0 1 1 1 0 1 0 0 0 0 2 1 0 0 0 0 0 2 2 0 0 0 0 0 0 1 0 1 1 1 0 1 0 0 0 0 0 0 0 0 0 0 0 0
96 0 0 0 0 0 0 1 0 0 0 0 1 1 0 0 0 0 1 1 1 1 0 0 0 0 0 1 0 0 1 2 0 0 0 0 2 1 0 1 0 1 2 2 2 1 1 0 0 0 0 1 1 1 1 2 0 0 1 2 0 0 0 2 0 0 1 0 0 0 0 2 2 0 1 2 2 2 2 1 1 2 1 1 2 0 0 2 2 2 1 2 1 1 0 0 0 0 0 0 0 1 1 0 2 1 2 2 0 2 1 1 1 1 1 2 1 0 1 1 1 0 2 1 0 1 1 1 1 1 1 0 1 0 0 0 1 0 0 1 1 0 0 0 0 1 0 0 0 1 0 0 2 0 1 0 1 1 0 1 2 0 1 2 1 1 1 1 0 1 1 0 1 1 2 0 1 0 0 1 1 0 0 0 0 0 2 2 0 1 0 1 1 1 0 0 1 0 0 0 0 1 1 0 1 0 1 1 0 0 0 0 0 0 0 1 0 0 0 0 1 1 1 1 0 0 0 1 0 0 0 1 0 0 0 0 0 1 2 0 0 0 1 0 0 1 1 0 0 0 0 0 0 0 0 2 2 0 0 0 0 0 0 0 0 0 0 0 1 0 1 1 2 2 0 0 1 0 2 0 0 1 2 2 2 2 2 1 2 2 0 1 0 2 2 0 1 1 0 1 1 1 2 2 2 1 0 0 1 0 0 1 1 1 0 1 1 1 1 0 0 2 2 1 0 0 0 0 0 1 0 1 0 1 0 0 0 1 1 0 1 0 1 0 0 1 1 1 2 1 1 1 1 1 0 1 1 0 0 2 0 0 1 1 1 0 0 2 2 0 0 0 1 2 0 1 2 2 0 2 0 2 1 0 1 0 0 0 0 1 0 0 2 0 1 2 0 1 1 1 0 1 2 2 0 0 2 1 0 0 0 0 1 0 1 1 1 0 1 0 0 1 1 2 1 2 1 0 0 1 0 1 0 1 0 0 0 2 0 0 0 1 0 0 0 1 2 1 1 0 0 1 0 2 0 0 0 2 0 2 2 2 0 1 1 1 1 0 2 0 0 0 0 0 1 0 1 0 2 1 0 0 0 1 0 1 0 0 2 1 1 0 0 2 0 0 0 0 0 1 2 2 1 1 1 1 2 1 1 1 0 0 1 0 1 0 0 1 0 1 1 1 1 1 0 1 1 0 1 1 1 0 1 0 0 1 1 0 1 2 0 0 1 1 1 1 0 1 1 1 0 1 1 2 0 1 1 0 0 0 0 2 0 0 0 2 2 1 0 2 1 1 0 0 0 0 0 1 1 1 1 0 1 2 0 1 2 1 1 1 0 2 1 0 0 0 0 0 0 0 0 2 0 1 1 0 1 0 1 2 0 0 1 1 0 1 1 0 0 0 0 0 1 1 1 0 1 2 0 0 0 0 0 0 1 0 2 1 1 1 0 1 1 1 2 0 1 1 1 0 1 1 0 1 1 2 1 1 1 0 0 0 1 0 0 0 0 2 1 0 0 0 0 0 0 1 2 0 2 0 0 1 0 1 1 1 0 1 1 0 2 0 0 1 0 0 2 1 2 2 1 0 1 1 1 2 1 0 1 1 1 1 0 1 0 0 0 0 0 0 0 0 2 0 1 1 0 1 1 0 1 1 0 0 0 0 0 1 0 1 1 0 1 1 0 1 0 0 0 0 0 0 0 0 0 0 0 0 0 0 0 0 2 1 0 0 0 1 1 2 0 1 2 2 2 0 0 1 1 1 1 1 0 0 0 1 0 2 1 2 0 2 1 1 1 1 0 0 0 1 0 1 0 2 0 0 2 0 0 1 1 1 0 1 1 0 1 2 1 1 1 1 1 2 2 0 0 2 0 0 0 0 0 1 1 0 1 0 1 0 0 0 1 0 1 0 1 1 0 0 1 0 0 0 0 0 0 0 0 0 0 1 0 0 0 1 1 0 2 0 0 0 1 0 0 2 0 1 2 1 1 1 0 0 0 0 0 2 0 0 2 0 0 1 1 1 1 2 1 1 0 1 2 2 1 1 1 1 0 1 0 1 0 0 2 0 0 0 1 1 0 1 0 1 1 0 0 0 1 1 2 1 0 2 0 0 0 1 1 0 0 0 1 1 1 0 1 0 0 0 1 0 2 0 1 1 1 2 1 1 1 2 1 0 0 0 0 0 0 0 2 0 0 0 0 0 0 0 0 0 0 0 1 0 0 1 1 1 0 0 0 0 0 0 0 1 0 2 1 0 0 0
97 0 0 0 0 0 1 1 1 0 1 0 0 0 0 0 0 1 2 1 0 0 1 0 0 0 0 1 0 1 2 1 0 0 0 0 2 0 1 0 0 0 1 1 1 1 0 0 1 0 0 1 1 1 0 2 0 0 2 0 1 1 0 1 0 2 1 1 2 1 0 1 1 0 1 1 1 0 2 0 0 1 1 1 2 0 0 1 1 2 1 1 0 1 0 1 0 1 1 1 1 2 0 1 2 1 1 1 1 1 0 1 0 1 0 0 0 0 0 2 2 0 2 1 0 1 1 0 2 1 1 1 0 0 0 0 0 0 1 0 1 0 0 0 0 2 0 0 0 1 0 0 0 0 0 0 0 2 0 0 1 1 1 2 0 0 0 0 1 1 0 1 0 2 1 0 2 1 1 0 0 2 0 0 0 0 1 1 0 0 1 1 2 2 1 0 0 0 0 0 0 0 0 0 2 0 1 1 2 0 2 0 2 0 0 0 0 0 2 0 1 1 1 1 0 0 0 0 0 0 0 0 0 0 0 0 0 0 2 1 1 1 2 0 0 2 1 0 2 2 2 2 0 0 0 0 0 0 1 0 0 0 0 0 1 0 1 0 2 0 0 1 0 0 0 1 0 1 2 0 0 1 1 1 1 1 1 0 0 2 0 1 0 1 1 0 0 0 0 0 1 1 0 0 0 1 0 0 1 0 0 0 1 1 1 1 2 0 1 1 0 1 0 2 0 0 1 1 0 1 0 2 0 2 0 0 0 2 0 0 1 1 1 0 1 0 2 0 1 2 1 0 1 1 0 1 1 0 0 0 1 1 1 1 1 1 0 1 2 0 0 0 0 2 0 0 2 1 0 2 2 1 0 1 0 0 0 0 0 0 0 0 1 0 2 0 2 1 0 0 0 0 0 2 1 0 0 2 0 0 0 1 0 0 0 1 1 0 0 1 0 1 0 0 0 2 1 0 0 0 1 0 1 0 1 0 0 1 0 1 1 0 0 1 1 2 1 2 1 0 0 0 0 2 1 1 1 0 0 0 0 0 1 0 1 2 2 0 2 0 1 1 2 2 1 0 0 0 2 1 2 1 0 0 1 2 1 0 2 0 2 2 0 2 2 0 0 1 1 1 1 1 1 1 1 1 2 1 1 1 0 0 2 2 0 0 2 1 0 1 1 1 1 1 1 1 0 0 1 1 1 0 2 0 0 0 2 0 1 1 1 1 2 1 1 1 0 0 2 0 1 0 1 0 2 0 2 1 1 1 1 0 1 0 1 0 0 2 2 0 0 1 1 0 1 2 2 1 1 2 0 1 1 1 1 1 2 1 1 1 0 1 0 0 0 0 0 0 0 0 0 2 1 1 0 1 0 0 0 0 1 0 0 0 0 0 1 0 0 0 0 0 0 0 0 1 1 2 0 0 1 0 0 0 2 1 2 0 2 0 1 0 0 1 1 0 2 0 0 1 0 1 0 1 0 2 1 1 1 0 0 0 2 1 0 1 1 2 1 0 0 0 0 0 0 2 2 1 1 0 0 0 0 1 1 1 1 0 1 1 1 1 0 2 0 0 0 0 1 1 0 1 1 0 0 1 1 0 1 0 1 1 0 0 1 1 0 1 2 0 0 0 1 0 2 0 0 1 1 0 0 0 0 0 0 1 2 1 1 2 0 2 0 0 0 0 0 0 1 1 1 1 0 1 0 0 0 0 1 0 0 0 2 1 0 1 0 1 1 2 0 0 1 1 1 0 0 1 1 1 1 1 1 1 1 1 0 1 0 0 1 0 1 0 1 0 1 1 0 0 1 1 0 2 1 0 2 1 0 2 0 0 1 0 0 0 1 1 2 1 0 0 0 0 1 0 0 0 0 0 2 2 2 0 0 2 0 0 1 0 0 0 1 0 1 0 0 0 0 0 2 0 1 0 0 0 0 0 0 0 2 2 1 0 1 0 1 1 2 0 1 0 0 0 0 2 0 0 1 0 1 1 0 0 0 2 2 2 0 0 2 0 1 0 2 2 2 2 0 0 1 1 2 2 1 0 1 1 1 2 2 2 1 0 1 0 0 1 2 1 1 1 1 1 1 0 1 1 1 1 1 0 0 2 0 0 0 0 0 1 0 0 2 0 0 0 0 0 0 0 2 0 2 1 0 0 1 2 1 2 0 1 1 0 0 0 0 0 1 0 1 0 1 1 0 0 0 0 0 0 0 0 0 2 0 0 2 0 0 0 0 0 0 1 1 0 0 0 0 0 0 1
98 0 0 2 0 0 1 2 0 1 1 0 1 1 1 1 0 0 1 1 0 0 0 1 0 0 0 1 0 0 2 1 1 2 0 1 2 1 0 0 2 1 0 0 1 1 1 0 0 1 0 0 1 1 0 0 0 1 2 0 0 1 1 2 0 0 1 0 0 0 0 1 2 1 1 2 1 1 2 0 1 2 2 1 1 1 0 1 1 2 1 0 2 2 1 1 1 1 1 1 1 2 0 1 2 0 2 2 1 2 1 0 0 1 0 0 0 0 0 2 2 0 2 1 0 1 1 1 2 1 1 0 0 0 1 0 1 0 0 0 1 0 0 0 0 0 0 0 0 1 0 0 0 1 1 1 1 1 0 0 1 1 1 1 1 2 0 0 2 0 0 2 0 2 1 0 1 0 0 0 0 0 0 0 1 1 0 2 1 1 0 2 2 2 0 0 0 0 0 0 0 1 0 1 2 0 1 2 2 0 1 0 0 0 0 0 1 0 0 0 0 0 1 2 0 1 1 1 0 0 0 0 1 1 0 0 0 1 2 0 0 0 1 0 0 1 1 0 0 0 0 0 0 0 0 2 0 1 0 1 1 1 0 0 0 0 0 0 1 0 0 2 1 1 0 1 0 0 1 0 0 1 0 0 0 0 0 2 0 2 0 0 1 2 2 0 1 0 0 0 1 1 1 1 0 0 0 0 0 0 0 0 1 0 0 0 1 2 0 0 0 0 1 1 0 0 0 0 2 0 0 1 1 1 0 0 0 0 2 1 1 1 2 1 0 2 0 0 1 2 0 0 1 1 0 1 1 2 0 1 0 0 1 1 1 0 0 2 2 0 0 0 2 1 2 0 2 2 1 1 1 0 1 0 0 1 0 0 0 0 0 0 1 0 2 1 0 0 0 0 0 0 2 2 0 2 0 0 0 0 0 0 0 1 1 1 1 1 0 0 1 2 0 2 1 2 2 0 0 1 0 1 0 1 1 1 0 1 0 0 2 1 0 1 1 2 1 1 1 0 0 1 0 2 1 1 1 1 1 0 0 0 0 1 1 2 2 1 2 1 1 1 1 1 2 0 1 0 2 0 1 0 0 1 1 2 1 1 2 1 2 1 0 2 0 0 0 2 2 1 1 1 1 1 1 1 1 0 0 1 0 0 2 0 0 0 0 1 0 1 1 1 2 2 0 2 2 1 0 1 1 1 2 2 0 0 0 0 1 1 0 0 0 0 1 2 0 0 2 0 1 0 1 1 2 0 1 0 2 0 0 0 1 0 1 0 0 1 0 1 1 1 1 0 1 1 1 1 1 1 0 1 1 0 1 0 1 2 1 2 0 0 2 0 0 0 0 0 0 1 0 1 0 2 0 0 2 0 0 0 0 0 0 1 0 1 0 0 1 0 0 0 0 0 0 1 1 2 0 0 1 1 0 0 1 2 2 0 1 1 0 0 0 0 0 0 2 0 2 1 0 2 1 1 0 1 2 2 2 0 0 0 2 0 1 1 0 1 1 1 0 1 0 0 0 2 2 2 1 1 0 0 0 2 0 1 2 2 0 0 2 1 1 1 2 0 2 2 1 1 0 1 0 0 1 1 2 2 2 0 0 0 0 0 0 0 0 0 0 0 0 0 1 0 0 0 0 2 2 0 1 1 0 0 0 0 1 1 0 1 1 1 0 1 0 0 1 0 0 0 0 0 0 0 0 1 1 0 0 0 0 0 2 2 0 0 1 1 1 1 1 0 0 1 1 1 0 2 1 1 1 1 1 0 0 2 1 1 1 1 1 1 1 1 2 0 0 1 0 0 1 1 0 2 1 0 2 0 1 2 0 0 0 2 1 0 2 1 2 1 1 1 1 0 0 0 0 2 0 0 0 0 1 0 0 2 0 0 1 1 0 0 2 0 2 0 0 1 1 0 1 0 0 0 0 0 1 0 0 0 1 1 1 0 0 0 2 0 0 0 0 0 0 1 0 1 0 0 2 1 2 2 0 0 0 0 0 1 0 0 1 0 0 0 1 1 1 2 0 0 1 1 1 1 1 1 0 2 0 0 0 0 0 1 1 1 0 1 2 1 0 2 0 0 2 0 1 1 1 1 2 0 0 2 0 0 0 1 1 0 0 0 2 1 1 0 1 1 0 1 0 0 2 0 0 0 0 1 0 1 0 0 0 1 0 1 1 0 0 0 1 0 0 0 0 0 1 1 2 0 0 2 0 1 0 0 1 0 0 0 0 0 1 0 1 0 0 0 1 0 1 1
99 1 0 2 0 0 1 1 1 1 2 0 0 1 0 0 0 0 0 2 1 1 0 0 0 0 0 1 1 1 1 2 1 1 1 0 0 2 0 0 1 0 0 2 2 1 0 1 0 1 0 0 1 1 1 2 0 0 1 0 0 2 0 2 0 1 1 0 2 1 0 2 1 0 1 1 1 1 1 0 2 2 2 1 1 0 0 1 1 2 0 1 1 1 1 1 1 0 0 0 0 2 0 1 2 1 2 1 1 1 0 1 0 1 0 1 0 2 2 0 0 0 1 1 0 0 0 2 2 2 1 1 0 0 0 0 0 0 0 0 0 0 0 0 2 2 1 0 0 0 0 0 0 1 1 1 1 1 0 2 0 1 2 2 2 1 1 0 1 1 0 2 1 1 1 0 2 1 0 0 0 0 2 2 0 0 2 1 1 0 2 0 2 1 1 1 2 0 0 1 0 1 0 0 2 1 1 1 1 0 2 0 1 0 0 0 0 0 0 0 0 0 2 2 0 1 1 1 1 1 1 1 0 0 1 1 0 2 2 0 0 1 0 0 0 0 0 0 0 0 0 0 0 0 0 0 0 1 0 0 0 0 0 0 1 0 1 1 2 1 0 2 1 1 0 0 1 2 2 2 2 2 1 1 1 1 2 2 1 2 0 1 0 2 2 0 2 0 0 0 2 1 0 0 0 0 1 2 1 0 0 0 2 1 1 0 2 0 1 0 1 1 0 1 1 0 0 0 0 0 0 1 0 1 0 0 0 2 0 0 1 1 1 0 0 1 1 0 2 1 1 1 1 0 1 1 0 0 0 0 0 0 2 1 2 0 0 2 1 1 1 1 0 2 0 1 2 1 1 1 0 1 1 0 0 1 1 0 0 1 0 0 1 0 2 0 1 0 1 1 0 1 1 2 0 0 1 1 0 0 0 1 1 0 1 1 1 0 1 0 1 1 0 1 1 2 0 0 0 0 0 0 1 1 1 1 0 1 0 0 2 0 0 0 1 1 1 1 1 0 0 0 0 2 2 1 2 0 0 0 0 0 1 0 0 1 1 1 2 1 1 1 0 0 2 0 1 0 1 0 1 0 1 0 0 1 0 1 2 0 2 2 0 1 1 0 0 2 2 1 1 1 1 1 1 1 1 2 2 0 0 1 0 0 0 0 0 1 0 1 0 2 0 0 0 0 0 0 0 1 1 1 0 0 1 0 0 0 0 1 1 0 2 1 1 2 0 1 1 0 1 0 1 2 0 1 1 0 0 0 0 1 2 0 2 0 0 2 0 1 2 2 0 0 0 0 0 2 2 0 1 0 1 0 0 0 0 0 0 0 0 1 0 0 0 1 0 1 1 1 1 1 0 0 1 1 0 1 1 0 0 0 1 1 0 1 1 0 0 0 0 0 0 0 0 0 2 1 0 0 0 0 0 0 1 0 2 0 2 0 1 0 1 1 2 0 2 0 2 0 0 2 1 1 0 0 2 2 2 0 0 0 0 0 0 1 0 2 1 0 1 0 0 0 1 2 2 2 2 0 0 0 1 1 0 2 0 0 2 1 0 1 0 1 1 0 1 1 0 1 0 0 0 0 0 1 0 2 2 0 0 0 0 1 0 0 0 1 1 0 0 0 0 1 0 2 1 1 1 0 1 1 0 0 0 0 0 1 1 2 1 1 0 1 0 1 1 0 0 0 0 0 1 1 0 0 0 0 1 1 0 1 2 2 0 0 1 2 2 2 0 0 1 2 2 2 0 0 1 0 2 1 1 1 1 1 0 2 0 2 0 0 1 1 1 1 0 0 1 0 0 0 0 1 0 0 2 0 1 2 0 0 0 2 2 0 2 1 1 1 1 1 0 1 2 0 0 1 1 0 0 0 1 0 0 2 0 1 1 0 0 1 0 0 0 0 0 1 0 0 1 0 1 0 1 0 1 0 0 0 2 2 1 0 0 2 0 1 0 0 0 0 0 0 0 0 0 1 1 1 1 1 1 0 1 2 1 1 0 0 2 0 0 0 2 2 2 2 0 0 0 2 1 1 1 2 0 1 2 2 2 1 0 1 1 1 0 0 1 1 0 1 1 1 1 0 1 0 0 0 1 0 0 1 0 0 1 1 1 0 0 0 1 1 0 0 0 0 1 0 2 0 1 0 1 0 1 0 0 0 0 0 1 0 1 1 1 0 2 0 1 1 0 0 0 0 0 1 1 0 0 1 0 2 0 1 1 0 1 0 1 0 0 0 0 0 0 1 2 0 0 0
100 1 0 0 0 0 1 2 1 0 2 0 1 1 0 0 0 0 0 2 1 0 0 0 0 0 1 1 0 1 2 0 2 2 0 0 0 2 0 0 0 0 1 1 1 1 0 0 0 1 0 0 0 0 1 1 0 0 0 0 0 0 0 1 0 2 0 0 0 0 0 1 2 0 0 2 2 1 2 1 1 2 2 1 1 0 0 0 0 2 0 0 1 2 1 1 1 0 0 0 0 1 0 1 1 1 1 0 2 0 0 2 1 1 2 2 2 0 1 1 1 0 1 2 1 1 1 1 1 1 1 0 0 0 1 0 2 0 1 0 0 0 1 0 2 1 1 0 0 0 0 1 1 0 1 0 0 1 0 0 0 0 0 1 0 0 0 0 0 1 0 0 0 2 2 0 1 0 0 0 0 1 0 0 1 1 1 1 1 0 2 0 2 1 1 1 1 0 0 0 0 0 1 0 1 0 1 1 0 0 2 0 2 0 0 0 0 0 2 1 0 0 2 2 0 1 1 1 0 0 0 0 1 1 0 0 0 0 0 0 0 0 2 1 0 2 0 0 0 0 0 0 0 0 0 2 0 0 0 1 1 1 0 0 0 0 1 0 2 1 1 1 2 2 0 0 0 1 1 1 1 2 2 0 1 0 1 2 0 2 0 0 1 2 2 0 1 0 0 0 1 0 1 1 1 0 0 2 1 0 0 2 2 2 1 0 1 0 1 0 1 1 1 2 1 0 1 0 1 1 0 2 1 1 0 1 1 1 1 0 1 2 1 0 1 1 0 1 2 0 1 0 1 0 1 1 0 2 0 1 0 0 1 0 1 1 0 2 2 0 0 0 1 2 0 1 2 1 0 2 0 0 1 1 0 1 2 0 0 0 0 0 0 1 1 2 0 0 0 0 0 0 1 1 0 1 0 2 0 0 0 0 1 0 1 1 1 0 0 1 0 0 2 2 0 2 1 0 0 1 0 0 0 1 1 1 0 0 0 0 2 0 0 0 0 1 2 2 2 0 0 0 0 2 0 0 0 1 1 0 0 0 1 0 0 1 1 1 1 0 0 0 1 1 1 0 1 0 1 0 2 1 0 0 1 2 1 1 2 0 2 2 0 1 2 0 0 0 0 1 2 2 1 1 1 0 1 1 0 2 0 0 1 1 0 0 1 0 0 2 2 0 1 1 0 1 1 0 1 2 0 0 1 0 0 0 0 0 1 2 0 0 2 2 2 2 0 1 1 0 1 0 0 1 1 0 1 0 1 0 0 0 0 1 0 1 1 2 2 0 0 0 0 0 0 0 0 1 1 2 0 0 1 1 0 0 1 0 0 0 0 0 1 0 0 0 0 1 1 1 1 1 1 2 0 0 0 0 2 1 0 0 0 1 1 1 1 0 1 0 0 0 1 1 1 0 1 2 0 0 0 1 1 0 2 0 2 0 2 0 1 0 0 1 1 0 2 1 0 0 0 2 1 1 1 2 1 1 1 0 0 0 0 0 0 1 1 2 0 1 0 1 0 1 1 2 2 1 1 1 1 1 0 0 0 0 0 1 0 0 2 1 1 2 0 0 0 1 2 2 0 0 0 0 1 1 1 2 2 0 1 0 0 0 0 0 0 1 1 0 0 0 0 0 0 2 0 0 0 0 0 0 0 1 0 0 1 1 0 1 0 1 0 0 0 0 0 0 1 1 1 1 0 1 0 2 0 0 0 0 0 0 2 1 0 0 0 1 1 2 0 0 1 0 0 0 0 2 0 2 1 1 0 0 0 2 0 2 0 2 0 2 2 0 1 1 0 1 1 0 0 1 0 2 0 0 2 0 0 0 0 0 1 0 0 1 1 2 2 2 2 2 1 1 2 0 0 0 0 0 1 1 1 0 0 1 1 0 1 0 0 0 1 0 1 1 1 0 0 0 2 0 0 0 0 0 1 0 0 0 0 0 0 0 0 0 0 0 1 0 1 0 0 0 0 2 1 1 2 0 0 0 0 0 0 0 0 0 1 0 1 0 0 0 1 1 1 2 0 0 1 1 2 2 1 0 2 2 0 0 0 0 1 0 1 0 0 1 2 2 0 2 0 2 0 0 1 0 1 0 1 0 0 1 0 0 0 1 2 0 0 0 2 1 0 0 1 0 0 1 1 0 1 0 2 0 2 1 1 0 2 2 2 0 1 1 1 0 0 0 1 0 0 0 0 0 2 2 2 0 0 2 0 2 0 1 1 0 0 0 0 1 0 1 0 0 0 1 1 0 1 1
101 1 0 2 0 0 0 2 0 0 0 0 1 1 0 0 0 0 0 2 0 0 0 1 1 1 1 2 0 0 2 0 1 1 0 0 1 2 0 0 0 0 1 0 1 1 0 1 1 2 0 2 1 0 1 2 0 0 0 1 0 0 0 1 0 2 1 0 2 0 0 1 2 0 2 2 2 1 2 0 1 2 2 1 1 1 0 0 0 2 0 0 1 2 0 0 0 0 0 0 0 2 0 1 1 1 1 1 1 1 0 1 0 1 0 0 0 0 1 1 1 0 0 2 0 0 0 0 2 0 0 0 1 0 0 0 1 0 0 0 0 0 0 0 0 0 0 0 0 1 0 1 0 1 0 0 0 2 0 0 1 1 2 2 1 0 0 0 1 1 0 0 1 1 1 0 2 0 0 1 1 0 1 1 0 0 2 1 0 0 1 1 0 0 0 0 0 0 0 0 0 0 0 0 2 0 1 1 1 0 2 0 1 0 0 1 1 0 1 1 0 0 2 1 0 2 1 2 0 0 0 0 0 0 0 0 0 1 1 1 1 1 0 0 0 1 0 0 0 0 0 0 1 0 0 0 0 0 0 0 0 0 0 0 0 0 0 0 2 1 0 1 0 0 0 0 0 0 1 1 1 2 0 0 0 0 0 1 0 2 1 0 1 2 1 1 0 0 0 0 0 0 1 1 1 1 0 1 2 1 0 0 2 2 1 0 0 1 0 0 1 0 1 1 2 0 0 0 0 1 0 1 1 2 0 0 0 0 2 2 1 2 2 0 0 1 1 0 2 0 2 0 1 0 0 1 0 1 0 1 0 0 2 2 2 1 0 1 2 0 0 0 0 2 0 0 1 2 2 0 0 0 2 0 0 0 0 1 1 0 0 0 1 0 2 0 1 0 0 0 0 0 0 2 0 1 0 0 1 0 0 1 1 0 1 2 0 0 0 0 0 1 0 2 0 1 1 0 0 0 0 0 0 0 0 0 0 1 0 0 2 1 0 0 0 1 2 0 0 0 0 1 0 2 1 1 1 0 0 0 0 0 0 0 1 1 1 1 2 1 1 1 1 1 0 0 0 1 2 1 0 0 0 1 0 0 0 1 1 0 1 1 0 1 0 0 0 2 1 0 0 0 2 0 2 0 2 1 1 1 0 0 1 0 0 0 0 0 0 2 2 0 2 2 1 1 1 2 0 2 0 2 0 0 0 0 2 0 1 1 1 1 1 1 1 0 0 1 1 0 1 0 0 2 0 2 0 1 0 1 0 1 0 0 0 2 1 1 1 0 0 1 1 0 1 0 0 1 1 2 0 0 1 0 1 0 1 1 1 1 0 2 0 1 2 0 1 0 0 1 0 1 0 1 0 1 1 0 2 1 1 0 0 0 1 0 1 0 0 1 1 1 1 1 1 0 1 1 0 0 0 1 0 0 1 1 2 0 2 0 0 0 1 1 2 0 1 1 1 1 0 1 1 1 1 2 2 2 1 0 0 0 1 0 2 0 1 2 0 1 0 1 0 0 0 1 2 0 2 0 1 1 1 2 1 2 0 2 1 0 1 0 1 2 0 0 2 1 0 1 1 1 1 2 1 2 2 1 1 0 0 0 0 0 0 1 0 1 1 0 0 0 1 0 1 0 0 0 0 0 0 0 0 0 0 0 1 2 0 2 2 1 0 1 0 0 0 0 0 0 0 0 0 1 0 1 0 1 1 1 1 0 2 1 0 1 1 1 2 1 1 0 1 0 0 1 0 0 2 0 2 2 0 0 0 2 1 2 0 2 0 0 2 0 1 1 0 2 0 0 0 1 0 2 1 0 2 1 0 1 0 0 1 1 1 0 2 2 2 2 1 1 1 0 2 0 0 1 0 1 0 0 1 0 0 2 0 0 0 0 0 0 1 1 1 0 1 1 0 1 2 0 1 0 0 0 0 0 1 1 2 2 0 0 0 1 0 2 2 0 0 0 0 1 0 2 1 2 2 2 2 2 0 0 0 0 0 0 0 1 2 0 0 0 2 2 2 1 0 0 0 2 2 2 1 0 2 1 0 0 0 1 0 1 1 1 0 0 1 1 0 1 0 1 1 0 1 1 0 1 2 0 0 1 0 1 0 1 2 0 0 0 2 2 1 1 1 1 1 0 1 0 1 0 2 1 2 1 1 0 0 1 1 1 1 2 2 0 1 0 1 1 1 1 0 1 1 0 0 1 1 0 0 2 0 0 2 1 0 1 0 0 0 0 1 0 0 1 1 0 1 0
102 1 0 1 0 0 2 2 0 1 1 0 0 0 0 0 0 0 2 0 1 1 0 0 0 0 0 1 2 2 1 2 0 0 1 1 1 2 0 0 0 0 1 1 2 1 0 0 0 2 2 2 0 0 2 1 0 0 2 0 1 2 0 1 0 1 1 0 1 0 0 2 1 0 1 1 1 1 1 1 1 2 2 0 0 0 0 0 0 2 0 0 1 1 0 1 0 1 1 1 1 2 0 1 2 0 2 1 1 1 0 1 1 2 1 1 1 0 1 1 1 0 2 2 0 1 1 0 0 0 0 0 0 0 0 0 0 0 1 0 1 0 0 0 1 1 0 0 0 0 0 0 0 0 0 0 1 2 0 0 1 0 2 2 0 1 1 0 0 1 0 0 0 2 2 0 2 0 0 1 1 1 0 0 0 0 2 1 0 0 0 0 1 0 1 0 2 0 0 0 0 1 1 0 2 0 0 0 0 0 2 0 2 0 0 1 1 0 2 1 0 1 2 2 0 0 0 1 0 0 0 0 0 0 0 0 0 2 2 0 0 0 2 0 1 2 1 0 0 0 0 0 0 1 1 1 0 0 0 0 0 0 0 0 0 0 1 0 2 2 0 0 0 0 0 0 1 0 1 0 0 1 1 0 1 0 0 2 1 2 0 1 0 2 1 0 0 1 0 1 1 0 1 1 1 1 0 0 1 0 0 1 1 2 1 1 2 0 0 0 1 0 2 1 0 0 1 0 0 1 0 2 0 2 0 0 0 2 0 1 1 1 1 0 0 1 1 0 2 2 2 0 0 0 0 2 1 0 0 1 1 1 0 0 0 0 0 1 2 0 0 0 0 2 0 0 1 2 1 1 0 2 1 0 0 1 1 0 0 0 0 0 1 0 2 0 1 0 0 0 0 0 0 2 1 0 0 1 0 0 0 0 2 0 2 2 0 1 0 0 1 2 1 1 2 2 0 0 0 1 1 0 0 2 2 1 0 0 0 1 0 0 0 1 1 2 2 2 2 0 0 1 0 2 0 0 0 1 0 1 1 1 0 1 1 1 1 1 2 1 1 1 1 1 1 0 1 0 2 2 2 1 0 0 1 1 1 1 2 1 0 2 1 1 2 0 0 1 1 0 1 1 1 0 2 0 2 0 1 0 0 1 1 0 0 0 0 1 0 2 2 0 2 2 1 2 1 0 2 2 0 0 1 0 1 0 0 0 0 1 1 2 1 0 0 0 0 0 2 0 1 0 1 2 0 1 0 0 1 0 1 0 1 1 0 1 1 1 1 1 1 1 0 0 0 1 1 0 0 2 0 0 2 1 1 1 2 0 0 0 0 1 1 0 0 0 0 1 1 1 1 1 0 1 1 0 0 0 0 1 1 0 0 1 2 0 0 0 0 0 0 0 0 0 0 1 0 1 0 0 1 0 0 0 1 1 2 0 2 0 0 1 0 1 1 0 2 0 2 1 0 2 0 0 0 1 2 2 1 0 0 0 1 0 0 2 1 1 0 1 0 1 1 0 0 2 1 1 0 1 0 1 0 1 0 1 2 1 1 0 2 0 0 1 1 0 1 2 1 1 1 0 0 0 0 2 0 0 1 0 0 0 0 1 1 0 0 0 0 0 0 1 1 0 2 1 0 1 1 1 0 0 0 1 0 0 1 0 1 1 0 0 0 0 0 1 0 0 0 0 0 0 0 0 0 1 1 0 0 0 0 0 2 2 0 0 1 1 1 2 0 0 1 0 0 1 0 2 0 1 1 0 0 0 0 2 0 2 0 2 0 1 1 1 2 0 0 1 0 0 0 2 0 1 0 0 1 0 0 2 0 1 0 1 1 0 1 1 0 0 0 0 1 0 2 0 0 1 0 1 0 0 0 0 0 2 0 1 1 0 1 1 1 1 1 0 1 1 0 1 2 0 1 0 0 0 1 0 0 0 0 0 0 0 1 0 0 0 1 1 0 1 0 1 0 1 0 0 1 0 1 0 0 0 0 1 1 1 0 0 1 0 0 0 2 2 2 2 0 0 0 2 2 2 2 1 0 2 0 0 1 2 0 0 0 1 0 0 2 2 0 2 1 1 2 1 2 2 0 1 2 0 0 2 0 0 0 0 0 0 0 0 2 2 2 1 1 0 0 0 1 1 0 0 1 0 1 2 1 2 0 2 0 0 1 1 1 0 1 0 1 1 0 0 0 0 0 1 2 0 0 2 0 1 0 1 1 0 0 0 0 1 0 0 1 1 1 1 2 0 0 0
103 0 0 0 0 0 0 0 0 1 1 0 1 1 0 0 0 0 1 1 0 0 0 0 0 0 0 2 0 1 2 0 0 0 1 1 2 1 1 1 1 1 0 1 1 1 0 0 1 0 0 1 1 0 1 0 0 0 1 1 0 1 0 2 1 0 2 0 2 1 1 1 2 0 2 2 2 2 2 2 0 2 2 0 0 1 0 0 0 2 0 0 0 0 0 1 0 1 0 0 0 1 1 1 2 0 2 1 1 1 0 2 0 0 1 1 1 0 1 2 2 1 2 2 0 2 2 0 2 2 0 0 0 0 1 0 0 0 2 0 2 0 0 0 0 0 0 0 0 0 0 1 0 2 0 0 2 0 0 0 1 2 2 2 0 2 2 1 1 0 0 2 1 1 1 0 2 0 0 1 1 1 0 0 1 1 1 2 1 1 1 1 2 2 2 0 0 0 0 0 0 0 0 0 2 0 1 1 1 0 2 0 0 0 0 0 0 0 1 1 1 1 2 2 0 0 0 0 0 0 0 0 0 0 0 0 0 2 2 0 0 0 1 0 0 0 0 0 1 1 1 1 0 0 0 1 0 1 0 0 0 0 0 1 0 1 0 0 2 0 1 0 1 1 0 0 2 0 1 0 0 0 0 0 1 0 0 1 1 1 0 0 0 2 2 0 1 1 0 1 2 1 2 2 2 0 1 0 0 0 0 0 1 0 1 0 2 0 1 0 0 1 2 1 0 0 1 0 1 0 0 2 1 0 0 0 0 0 2 0 0 0 1 0 0 2 0 0 2 0 1 0 1 0 0 1 0 1 0 2 0 0 0 0 0 0 0 2 2 0 0 0 1 2 0 1 2 1 0 2 0 0 2 0 0 0 0 0 0 1 0 0 0 0 2 1 0 1 0 0 0 0 1 2 1 0 1 0 0 0 0 0 0 0 0 0 2 0 0 1 0 1 1 1 0 1 0 0 0 1 0 0 0 2 0 0 0 1 0 0 2 0 2 2 1 2 2 0 1 0 0 0 0 1 2 1 2 1 2 1 1 2 0 2 2 2 2 1 2 1 1 1 2 2 2 0 0 0 2 1 1 0 0 1 0 0 0 1 1 0 1 0 0 1 2 0 0 2 1 0 1 1 1 1 1 1 2 1 0 0 0 1 1 0 1 0 0 0 1 1 1 1 2 2 1 2 0 0 0 1 1 1 1 1 2 1 1 0 1 1 0 0 2 1 1 1 0 1 1 0 0 0 0 1 1 0 1 1 2 0 0 0 0 0 0 1 1 1 1 0 0 1 0 0 0 0 0 1 1 2 0 0 0 1 0 0 0 0 0 0 0 2 1 0 0 0 0 1 1 1 1 1 1 2 0 1 1 0 2 1 1 1 0 0 1 0 1 0 1 0 0 0 0 1 1 0 1 1 0 0 0 1 0 0 2 1 2 0 2 0 0 1 1 1 2 0 2 0 1 1 0 1 0 1 0 2 1 2 1 0 0 0 0 0 1 2 0 2 1 0 1 0 0 0 0 2 2 1 2 0 1 0 0 1 2 2 0 2 2 0 2 2 0 1 0 0 1 2 1 2 1 1 1 1 1 2 1 1 2 0 1 0 0 0 1 1 0 1 1 0 0 0 1 0 1 1 0 0 0 1 0 0 1 0 0 1 0 0 0 0 0 0 1 0 0 0 0 0 0 0 0 0 1 0 0 1 1 0 0 0 0 1 2 1 0 0 1 1 1 2 0 0 2 1 1 0 0 0 1 1 0 0 1 1 1 1 0 1 0 1 1 1 2 0 2 0 0 0 1 0 0 0 0 2 0 0 2 0 0 1 1 1 2 0 0 0 2 1 1 1 1 2 1 1 2 0 0 0 0 1 0 0 0 2 1 1 0 0 1 1 1 0 1 0 1 1 1 1 1 0 1 0 0 0 0 0 0 0 0 0 1 1 1 0 0 1 1 1 2 1 1 0 0 0 0 2 0 1 1 1 2 2 0 0 0 0 0 0 0 0 1 1 1 1 2 2 2 2 0 1 0 2 1 1 1 1 1 1 0 1 0 2 0 0 1 1 0 0 2 2 0 2 0 2 1 0 2 0 1 1 2 0 1 1 0 0 1 0 1 0 0 0 2 0 0 0 2 0 0 0 1 1 1 0 1 0 1 0 0 0 1 1 1 0 2 1 2 0 0 0 0 0 0 0 0 1 1 2 2 0 0 2 0 0 0 0 0 0 0 0 0 0 0 1 2 0 0 0 0 0 1 0
104 0 0 2 0 0 2 1 0 0 0 0 1 1 0 0 0 0 2 0 1 0 0 1 1 1 1 1 0 0 2 1 1 1 0 0 1 0 0 0 1 0 0 1 2 0 0 0 0 0 0 1 1 1 0 0 0 0 1 0 0 1 0 2 0 1 1 0 2 1 0 2 2 0 1 2 2 1 1 0 1 2 1 0 1 0 0 0 0 2 0 0 1 1 1 2 1 2 2 2 2 2 0 1 2 1 1 0 1 1 0 1 0 0 1 1 1 0 1 2 2 1 1 0 0 0 0 1 2 2 0 1 0 0 0 0 0 0 0 0 0 0 0 0 2 1 0 0 0 0 0 0 0 1 1 0 0 1 0 1 1 0 2 1 0 2 1 0 1 1 1 1 1 1 1 0 2 1 1 0 0 1 1 1 1 1 1 2 1 1 1 2 2 0 2 0 0 0 1 0 0 0 0 1 2 0 0 0 0 0 1 0 2 0 0 1 0 1 0 0 0 0 1 1 0 1 1 1 0 0 0 0 1 1 0 0 0 2 2 0 0 0 2 0 0 2 0 0 0 0 0 0 0 1 1 1 1 0 0 0 0 0 0 1 1 0 0 1 2 2 0 1 0 0 0 1 0 1 1 0 1 0 2 0 1 1 2 1 2 2 0 2 0 2 1 1 0 1 1 1 1 0 1 1 1 0 0 0 0 0 1 2 1 1 2 0 1 1 0 0 0 0 2 0 1 0 0 0 2 1 0 0 2 1 0 0 0 2 0 2 1 1 1 0 1 0 1 0 2 0 2 0 2 0 2 0 1 0 0 1 0 0 2 1 2 1 0 2 1 1 1 1 1 1 0 0 0 2 0 2 0 1 0 1 1 0 1 0 0 2 0 0 0 0 2 0 1 1 1 1 0 1 1 2 0 0 1 0 0 0 0 0 0 0 0 1 1 1 0 0 0 2 0 0 0 1 0 0 0 1 0 1 0 2 0 0 0 2 0 0 0 2 0 1 1 1 1 1 1 0 0 1 0 1 1 0 1 1 0 1 1 1 0 0 1 1 1 2 1 1 2 1 2 2 1 1 0 0 2 1 1 0 0 0 1 2 1 2 2 1 1 2 0 0 1 0 0 0 0 1 2 1 1 1 1 1 1 1 1 1 1 0 1 0 0 0 0 1 0 1 1 1 2 2 0 2 2 1 1 2 0 0 0 0 0 0 1 1 0 0 1 1 0 0 0 2 0 1 2 0 0 0 0 1 1 1 1 0 1 0 1 0 1 0 0 1 1 1 1 1 0 2 0 0 0 0 0 1 1 1 0 1 2 0 1 0 0 2 1 2 0 1 0 0 0 2 0 0 0 1 0 1 0 2 0 0 1 0 0 0 0 0 0 1 0 1 0 0 0 0 0 0 0 1 1 0 0 1 0 0 0 1 0 0 2 1 2 0 2 0 1 0 0 1 2 0 2 0 1 0 0 1 0 1 0 2 0 2 1 0 0 0 1 0 0 1 1 1 0 1 0 1 1 1 1 2 1 0 2 0 1 1 0 1 1 1 1 0 2 0 2 0 0 0 0 0 0 1 1 1 1 0 0 0 1 1 2 1 2 0 0 0 0 0 1 0 0 0 1 0 0 0 0 1 0 2 1 0 0 0 0 0 0 0 0 0 0 0 0 0 0 0 0 0 0 1 0 0 0 0 0 0 0 1 0 0 0 1 1 1 0 0 2 1 0 0 2 0 0 2 0 0 2 0 1 0 0 2 0 2 0 1 0 1 1 1 0 2 2 2 0 2 0 1 1 0 0 1 0 0 1 1 0 2 0 0 2 0 0 2 0 0 0 0 0 1 1 2 2 2 2 2 1 1 2 0 0 0 0 1 1 1 1 0 0 2 0 1 1 0 0 0 0 0 0 0 0 1 1 0 1 0 0 0 0 0 0 0 1 1 0 1 0 0 0 1 0 1 2 0 0 0 0 0 0 1 0 2 2 2 2 2 0 0 0 0 0 1 0 0 1 0 0 0 2 2 2 2 0 0 0 2 1 1 1 1 0 2 1 1 1 1 1 1 2 0 0 1 2 1 0 2 0 2 0 0 0 1 0 0 1 0 0 1 0 1 1 0 0 0 1 0 2 0 0 0 2 0 1 0 1 0 1 0 1 0 1 1 0 1 1 1 1 0 0 0 0 0 0 0 1 0 0 0 0 1 1 0 1 0 1 1 0 2 0 0 1 0 0 0 0 0 0 0 1 0 0 1 2 0 0 0
105 0 0 1 0 0 0 1 0 0 0 0 1 2 0 0 1 0 2 0 1 1 0 0 0 0 0 0 2 2 1 2 1 1 0 0 1 1 1 1 0 0 0 1 2 1 1 0 1 1 1 1 1 1 1 0 1 1 1 0 1 1 0 2 0 1 1 0 2 1 1 2 2 0 2 2 2 0 0 0 2 2 0 0 2 0 1 0 0 2 0 0 0 2 1 1 1 1 0 0 0 1 0 0 2 1 2 2 0 2 0 0 0 2 0 0 0 0 1 1 1 1 1 2 1 1 1 0 1 1 0 1 0 0 0 0 0 0 0 1 0 0 0 0 0 0 0 0 0 0 0 0 0 2 0 0 0 1 0 0 0 1 2 2 2 0 0 0 0 1 0 1 1 1 1 0 1 0 0 0 0 0 1 1 0 1 2 2 0 0 1 2 2 0 2 0 1 0 0 0 0 1 0 0 2 0 2 1 0 0 1 0 1 0 0 1 2 1 1 0 1 1 2 2 0 1 1 1 0 0 0 0 1 1 0 0 0 0 2 1 1 1 2 0 0 2 0 0 0 0 0 0 0 0 0 0 0 1 0 2 1 1 0 0 0 0 0 1 1 1 0 2 1 1 0 0 0 1 1 1 1 2 2 1 1 1 2 1 1 1 0 0 1 2 2 0 1 0 0 0 0 0 0 0 0 1 0 1 1 0 1 0 2 2 0 0 2 0 1 0 0 2 2 2 0 0 0 0 1 2 0 0 1 1 0 0 0 2 0 0 0 0 1 0 1 0 2 0 2 1 1 0 2 0 1 0 1 1 0 1 0 0 2 1 2 0 0 1 2 0 0 0 0 2 1 1 0 2 0 2 0 0 0 0 1 0 0 2 2 0 1 1 0 0 2 1 0 1 0 0 0 0 0 1 0 0 0 2 0 0 0 0 1 0 1 1 1 1 0 0 1 2 0 1 1 2 0 0 0 0 1 0 0 1 1 1 0 2 0 0 2 1 0 2 2 2 1 1 2 1 0 1 0 2 1 1 1 2 1 1 2 2 0 1 1 1 1 1 2 0 0 0 1 1 0 0 0 0 2 0 1 1 0 0 2 2 2 0 0 0 0 0 1 2 1 1 1 2 2 0 0 0 1 1 1 1 2 2 0 2 0 0 1 1 0 0 1 0 0 0 0 1 0 0 0 1 0 0 0 1 1 0 1 0 0 0 0 0 1 1 2 2 2 2 2 1 0 1 1 0 1 0 0 1 2 0 1 0 1 0 1 0 1 0 0 1 1 2 0 1 1 1 1 0 1 1 1 2 2 2 0 0 2 2 0 2 2 1 1 1 0 1 2 0 1 0 0 0 0 1 0 2 0 1 0 0 2 0 0 1 1 0 0 1 0 1 0 0 0 0 0 0 0 1 0 1 1 0 0 0 0 1 0 0 2 1 2 0 2 0 1 1 0 1 1 0 2 0 2 0 0 2 0 0 0 1 1 2 2 0 0 0 0 0 0 1 0 2 0 0 1 0 0 0 1 0 1 0 0 0 1 1 0 1 1 1 1 2 1 0 2 0 0 2 0 0 2 2 0 1 0 0 0 0 1 2 1 2 2 0 0 0 0 0 0 1 0 1 1 0 0 0 0 0 1 2 0 1 1 0 0 0 0 1 0 0 1 0 1 1 0 1 0 1 0 0 0 0 1 1 1 1 0 0 0 0 0 0 2 2 0 0 2 2 0 0 1 0 2 0 2 0 1 0 0 1 0 0 1 1 1 1 0 1 1 1 0 2 0 2 0 0 2 0 2 0 0 1 0 0 0 2 0 1 0 0 2 0 0 2 0 0 1 1 1 0 2 2 2 2 1 1 0 1 2 0 0 1 0 1 0 0 1 1 1 2 0 0 0 0 0 0 0 0 0 0 0 1 1 0 2 1 0 0 0 0 0 0 0 0 1 2 0 0 1 0 0 0 1 0 0 0 0 1 0 2 0 2 2 2 2 2 0 0 0 0 0 0 1 1 0 0 0 1 2 2 2 2 0 0 0 2 2 2 1 1 0 2 1 1 1 1 0 1 1 2 0 1 2 1 0 2 0 1 1 0 1 2 0 0 2 1 0 0 0 1 1 2 2 0 0 0 1 1 1 1 1 0 1 0 1 0 2 0 0 0 0 2 2 1 1 1 2 0 0 1 1 1 1 0 1 0 0 0 1 1 1 0 1 0 1 1 0 1 0 0 1 1 0 1 0 0 0 0 1 0 0 0 1 0 1 0
106 0 0 1 0 0 1 1 1 1 2 0 0 0 0 0 0 0 1 1 0 0 0 0 0 0 0 1 0 0 1 2 1 1 1 2 2 1 1 1 0 1 1 1 2 2 2 0 0 1 0 1 1 0 1 1 0 0 1 1 1 1 0 1 1 0 1 0 1 0 0 1 2 0 1 2 2 2 2 0 2 2 2 1 1 0 0 0 0 1 0 0 0 1 1 2 1 1 1 1 1 2 0 1 2 0 2 2 0 2 0 1 0 1 0 1 0 1 1 1 1 0 1 1 1 0 0 1 1 1 2 0 0 0 0 0 0 0 0 2 0 0 0 0 1 0 0 0 0 1 0 0 0 0 0 0 0 1 0 0 1 1 0 1 0 1 1 0 1 2 0 1 1 1 2 0 1 1 0 1 1 1 1 1 0 0 1 0 0 0 1 0 1 0 1 0 0 1 0 0 0 0 0 0 1 0 0 1 1 0 1 0 2 0 0 0 0 1 0 0 0 0 2 2 0 0 0 1 0 0 0 1 0 0 0 0 0 1 2 0 0 1 2 0 0 1 0 0 0 0 0 0 0 0 0 0 0 1 0 1 1 1 0 0 1 0 1 0 2 2 0 0 1 1 0 0 0 1 2 1 1 2 1 1 1 2 2 1 1 1 0 1 0 2 2 0 0 1 0 0 1 1 0 0 0 0 0 0 0 0 1 1 0 2 2 0 2 0 0 0 0 1 0 1 1 0 0 0 0 1 0 2 0 1 0 0 0 2 0 2 1 1 2 0 0 1 1 0 2 1 1 0 1 1 0 1 2 0 0 2 0 0 0 0 0 0 0 1 2 0 0 0 0 2 0 1 0 2 0 2 0 0 0 0 0 0 1 1 1 0 0 0 0 0 2 1 0 2 1 1 0 1 1 2 0 0 1 1 0 0 0 0 0 1 1 2 0 0 1 0 1 1 1 1 1 2 0 1 1 0 2 0 0 2 1 1 0 1 0 0 1 1 0 1 2 2 0 2 2 0 0 1 0 2 1 1 1 2 0 2 0 1 1 0 0 1 1 1 1 0 1 0 1 1 0 0 0 0 2 1 1 1 0 0 1 1 1 1 2 1 0 2 1 1 2 0 0 2 1 0 0 0 2 0 2 1 2 0 0 2 0 0 2 1 0 0 1 0 0 1 1 0 2 2 0 2 1 0 1 1 0 0 0 0 2 0 1 0 1 1 1 1 1 1 0 2 0 1 1 0 0 0 1 2 1 0 0 1 1 0 0 0 0 0 0 0 0 0 0 0 0 0 0 0 0 0 0 1 1 1 0 1 0 0 1 0 0 1 1 1 0 1 0 0 0 1 0 0 0 0 0 2 0 1 0 0 0 0 2 0 0 0 1 1 0 1 1 0 0 0 0 0 0 1 1 1 0 1 0 0 0 2 0 0 2 0 2 1 2 0 1 0 0 1 2 1 2 0 1 0 1 2 1 1 1 1 2 2 2 1 1 0 1 0 0 1 1 2 1 0 0 0 1 1 1 2 1 1 0 1 0 1 0 0 0 2 0 1 2 0 2 0 0 2 0 0 2 1 1 2 0 2 1 0 2 2 1 2 2 0 0 0 1 0 0 1 0 2 1 1 0 0 1 0 1 1 1 1 0 0 0 0 1 0 0 1 0 0 0 0 0 0 1 1 0 1 0 0 0 0 0 0 0 0 0 1 0 0 0 0 0 0 2 0 0 1 1 1 2 1 1 0 2 1 0 2 0 0 1 0 1 1 0 1 1 1 0 2 0 2 0 1 2 0 1 1 0 1 0 1 0 1 0 1 0 0 2 0 0 0 0 0 0 1 1 0 1 2 2 2 1 2 1 1 2 0 0 1 1 0 1 0 1 0 0 1 0 0 1 0 0 0 2 0 2 0 0 0 0 0 2 0 1 0 0 0 0 0 0 0 2 2 0 0 1 1 1 1 0 0 0 0 0 0 0 1 0 1 2 2 2 2 0 0 0 1 1 2 0 0 1 0 0 0 1 0 0 2 0 0 0 1 0 0 2 2 0 2 1 1 1 0 1 0 0 2 0 1 1 0 0 1 0 0 1 0 1 0 0 0 2 1 0 1 0 0 1 1 1 0 0 0 2 1 1 1 1 0 1 0 1 0 2 0 1 0 1 1 0 0 0 0 0 0 0 0 0 0 0 1 1 0 0 0 0 0 1 2 2 0 0 2 0 2 0 0 0 1 1 0 1 0 1 1 1 0 0 1 1 0 1 0
107 1 0 0 0 0 1 1 0 1 1 0 0 2 0 0 0 0 0 2 0 0 0 0 0 0 0 1 1 2 2 0 1 1 0 0 2 2 0 0 1 0 0 0 2 0 2 0 0 1 0 1 1 0 0 2 0 0 1 1 1 1 0 2 1 0 2 0 2 1 0 1 2 0 2 2 2 1 2 0 0 1 2 2 2 1 0 0 0 2 0 0 2 0 0 2 0 0 0 0 0 0 1 1 2 0 2 2 0 2 1 1 0 0 0 0 0 0 0 2 2 0 2 1 0 1 1 0 2 0 1 0 0 0 1 0 1 0 0 1 2 0 1 1 2 2 0 1 1 1 0 0 0 0 0 1 0 0 0 0 0 0 1 2 1 1 0 0 1 1 0 1 0 2 1 0 2 0 0 0 0 0 0 0 2 2 0 0 0 0 0 0 1 0 1 0 0 0 0 0 0 0 0 0 2 0 1 1 1 0 0 0 2 0 0 1 1 0 1 1 0 0 1 1 0 1 1 0 0 0 0 0 1 2 2 1 2 2 2 0 0 0 1 1 0 2 0 0 0 0 0 0 0 0 0 1 1 0 0 0 0 0 0 0 0 0 0 0 2 2 0 1 1 1 0 0 1 0 1 1 1 1 2 0 1 1 2 2 1 2 0 0 1 1 1 0 0 0 0 0 0 0 0 0 0 1 1 0 1 1 0 1 2 1 2 0 2 1 0 0 0 1 1 0 0 0 1 0 0 2 0 1 1 1 0 0 0 1 1 0 0 0 2 1 0 0 2 1 2 1 1 1 1 0 0 1 2 1 0 1 1 1 2 0 2 0 0 2 1 1 1 1 0 2 0 0 2 1 0 2 0 0 0 0 0 0 1 0 0 0 1 1 0 0 2 0 1 1 1 1 0 1 0 1 0 0 0 0 0 0 0 1 0 1 1 2 0 0 1 1 0 0 0 1 1 1 0 1 1 1 0 1 0 1 1 1 0 1 1 1 2 1 0 2 2 2 1 0 1 1 0 0 0 2 1 1 1 2 0 2 0 1 0 0 1 1 1 1 2 1 2 1 1 1 2 0 1 0 1 0 0 0 0 0 1 1 1 1 1 0 1 1 0 1 0 0 0 2 1 0 0 0 2 0 2 1 2 1 1 0 0 0 1 0 1 0 0 0 0 0 1 2 2 2 0 2 1 0 0 0 0 0 0 0 0 1 0 0 1 1 0 0 2 1 1 1 0 1 1 0 1 0 1 2 0 1 1 0 0 0 0 1 0 0 0 2 2 1 1 0 0 0 1 0 1 1 1 1 1 1 1 0 0 0 0 0 0 1 1 1 0 0 1 0 0 0 0 0 0 0 0 2 0 0 1 1 1 0 1 2 1 0 0 0 1 0 0 0 0 0 0 0 1 1 1 0 1 2 0 0 0 1 0 0 2 0 2 0 1 1 0 0 1 1 2 0 2 0 1 0 0 1 0 2 0 2 1 0 0 0 0 0 0 1 0 1 0 1 0 2 0 2 1 0 0 1 0 1 1 0 0 2 0 2 1 2 1 1 2 0 2 0 0 1 0 0 1 1 0 1 1 0 0 0 1 2 0 2 2 1 1 1 0 0 0 1 0 2 1 0 0 0 2 0 1 0 1 1 1 0 1 1 1 0 0 1 0 1 0 1 0 1 0 1 0 0 1 0 0 0 0 0 0 0 0 0 0 0 0 0 0 0 2 2 0 0 0 1 1 2 0 0 2 0 0 0 0 0 0 1 0 0 0 1 2 0 1 2 1 2 0 1 1 0 0 0 0 0 1 0 0 1 0 2 0 0 1 0 1 2 0 0 0 2 2 0 2 2 2 1 1 1 1 0 2 0 0 1 0 1 0 0 1 0 0 2 0 2 1 0 0 0 1 0 1 0 0 0 0 1 1 0 0 0 0 0 0 0 0 0 1 2 2 0 0 1 0 0 1 0 0 0 0 0 0 2 0 0 1 1 2 1 0 0 0 0 0 2 0 1 2 0 0 0 2 2 2 2 0 0 1 1 2 2 0 1 1 1 1 1 1 1 2 0 1 1 0 0 1 0 0 1 0 1 2 0 1 2 0 0 2 1 0 0 2 0 0 0 1 0 0 0 2 0 0 0 1 1 0 0 1 0 2 0 0 0 0 2 0 1 0 0 2 0 1 2 2 0 1 0 0 0 0 0 1 0 0 1 1 0 0 1 0 1 0 0 0 0 0 0 0 0 0 1 0 0 0 1 2 0 0 0
108 1 1 2 0 0 1 0 0 0 0 1 0 0 0 0 0 0 0 2 0 0 1 1 1 1 1 2 0 0 2 1 1 1 0 0 1 1 0 0 2 0 1 1 2 0 1 0 0 0 0 0 1 0 1 1 1 1 0 2 0 0 0 2 0 0 2 0 2 0 0 2 2 0 2 2 2 0 1 0 1 2 1 0 1 0 0 0 0 2 0 0 0 1 1 1 1 0 0 0 0 2 0 2 2 0 2 1 1 1 0 1 0 0 1 1 1 0 2 0 0 0 2 2 0 2 1 1 2 1 1 1 0 0 0 0 0 0 0 1 1 0 0 0 0 1 1 0 0 0 0 0 0 0 0 0 1 0 1 1 0 0 1 2 2 2 1 1 0 0 1 2 1 1 1 0 0 0 0 1 1 0 0 0 0 0 1 2 0 1 0 1 2 1 2 1 1 1 0 0 0 0 1 1 2 0 0 0 1 0 1 0 0 0 0 0 1 0 1 0 1 1 1 1 0 1 1 2 1 1 0 1 0 1 1 1 0 2 2 0 0 1 2 0 0 2 0 0 1 0 0 0 0 1 1 1 0 1 0 1 1 1 0 0 0 0 0 1 2 1 1 2 0 1 0 0 0 2 2 2 2 2 1 0 2 1 1 0 0 1 1 0 1 2 2 0 1 2 0 2 2 1 0 0 0 1 0 1 2 0 0 1 0 1 2 0 2 0 0 0 1 0 0 0 1 0 0 0 1 1 0 1 0 0 0 0 0 1 1 1 1 0 2 0 0 0 1 0 2 0 2 0 0 0 0 2 0 1 0 0 0 0 2 1 2 0 0 2 2 0 0 0 0 1 1 0 0 1 1 1 0 0 1 0 0 1 0 0 0 1 0 0 0 0 1 1 0 1 1 1 0 1 0 1 0 0 0 1 0 0 0 0 0 0 0 1 1 1 1 0 0 1 1 1 0 2 1 1 1 1 1 0 0 2 1 1 0 1 0 1 2 1 0 1 1 2 1 0 0 0 0 1 0 1 2 1 2 1 0 1 1 1 0 0 1 1 1 1 2 0 0 0 1 1 1 1 1 0 2 0 0 0 0 1 1 2 1 2 2 1 1 2 2 0 2 1 1 2 2 1 1 1 1 1 1 1 2 0 0 2 0 1 1 0 1 1 0 0 0 2 2 0 2 1 0 1 1 0 0 1 1 0 1 1 1 0 0 0 2 2 1 1 2 2 1 2 0 1 1 0 0 0 0 2 2 0 0 1 0 1 0 0 1 0 0 0 0 1 1 0 0 0 1 0 1 2 2 1 1 2 0 0 1 1 0 1 1 2 2 2 0 1 0 0 0 0 0 0 0 0 0 2 0 1 0 1 1 0 1 1 0 0 0 1 0 1 0 0 1 0 0 0 0 0 0 0 1 1 0 0 1 1 0 0 2 1 2 0 2 0 0 0 0 2 2 0 1 0 2 0 1 2 0 0 0 2 2 2 2 0 0 0 2 0 1 1 0 2 0 1 0 1 0 0 0 2 2 0 1 0 0 2 0 0 0 0 0 1 1 1 1 1 0 1 0 0 1 2 1 2 0 0 0 0 0 1 1 1 1 0 0 0 0 1 1 0 0 2 1 0 0 0 0 1 1 2 1 1 1 0 1 1 0 0 0 1 1 1 1 2 2 0 0 0 0 0 0 0 0 0 0 0 0 0 0 1 0 0 0 0 0 0 2 1 1 0 1 2 1 2 0 0 1 1 1 2 0 0 2 0 2 2 1 0 0 2 0 2 0 2 0 0 1 0 1 0 0 2 0 0 0 1 0 2 0 0 0 0 0 2 0 0 0 1 1 1 1 2 1 1 1 1 0 1 1 0 0 1 1 0 1 0 0 0 0 2 0 2 2 1 1 0 2 1 2 1 2 0 0 0 2 0 1 0 1 0 1 0 0 0 2 2 0 0 1 0 0 0 1 0 0 0 1 0 0 2 0 1 2 1 1 1 0 0 0 0 0 1 0 0 2 0 1 1 2 0 1 1 0 1 1 0 1 1 2 1 0 2 1 1 1 0 1 0 1 1 0 0 1 1 0 1 0 1 2 0 1 1 0 0 2 0 0 0 1 1 1 1 2 2 0 0 2 1 1 0 1 1 0 0 1 0 2 0 1 0 2 2 0 2 0 0 2 0 0 0 0 0 0 0 0 0 0 0 0 0 1 0 0 0 0 1 0 0 0 0 0 0 0 0 0 0 0 0 0 0 0 0 1 0 0 1
109 0 0 1 0 0 1 0 0 2 2 0 2 2 0 0 0 0 1 1 1 1 0 0 0 0 0 1 0 2 2 0 0 1 1 0 2 1 0 1 0 1 1 1 2 1 1 0 0 0 0 0 2 0 0 2 0 0 1 1 0 1 0 1 0 1 0 0 2 1 0 1 2 0 0 2 2 1 2 0 1 1 2 1 1 0 0 0 0 2 0 0 1 0 1 2 1 0 0 0 0 2 1 1 2 0 2 1 1 1 0 2 0 0 0 0 0 0 1 2 2 0 1 1 0 0 0 1 2 1 1 2 0 0 0 0 0 0 0 1 2 0 0 0 0 0 1 0 0 1 0 0 0 1 0 0 0 1 0 1 1 1 1 2 1 2 1 0 1 1 0 2 0 2 2 0 2 0 0 0 1 1 1 1 0 0 1 2 2 1 1 1 0 1 1 0 0 0 0 0 0 0 0 1 2 0 2 0 2 0 0 0 1 0 0 1 0 0 0 0 0 1 1 1 0 1 1 2 0 0 0 0 0 0 0 0 0 1 2 0 0 1 2 1 0 2 0 0 0 0 0 0 0 1 1 1 0 0 1 0 0 0 0 0 1 0 1 1 0 0 1 1 1 1 0 0 0 1 1 0 1 0 1 0 2 0 1 1 1 1 0 1 0 2 1 0 1 0 0 0 0 0 1 1 0 2 0 0 2 0 0 0 1 1 1 0 1 0 0 0 1 1 0 1 1 0 0 1 0 1 0 2 1 1 0 0 0 1 1 0 1 2 1 0 0 0 2 0 2 2 2 0 1 1 0 1 1 1 0 1 0 0 1 0 1 0 0 0 2 0 0 0 0 2 0 0 1 2 0 2 1 1 1 0 0 1 1 0 0 1 0 0 0 0 2 0 0 0 0 0 0 0 0 2 0 0 0 1 0 0 0 0 0 1 1 2 0 0 0 1 0 1 1 1 1 2 1 0 0 0 2 0 1 0 1 1 0 0 0 1 1 1 1 1 0 2 2 0 1 1 0 0 0 2 0 0 0 1 1 0 0 0 0 0 0 0 0 2 1 1 2 1 1 1 1 0 0 0 2 2 2 1 0 0 1 1 1 0 1 0 1 1 0 1 1 0 0 1 1 1 1 1 0 1 1 1 1 1 1 1 0 0 1 1 0 0 1 0 0 0 0 2 2 2 0 2 1 2 0 2 0 2 2 2 2 0 0 0 1 1 0 0 2 1 1 2 0 1 1 0 0 0 1 1 1 0 1 1 0 0 0 0 1 1 0 0 0 1 1 0 1 1 1 0 0 0 1 2 2 1 1 0 1 1 0 0 1 1 1 1 0 1 0 0 0 0 0 0 0 0 0 1 0 1 0 1 2 0 0 1 0 0 0 0 1 0 0 0 2 0 0 0 0 1 1 0 0 2 0 0 0 2 1 0 2 1 2 0 2 0 0 0 0 0 2 0 2 0 0 0 0 1 1 1 1 1 2 2 2 2 2 0 0 0 1 0 1 2 1 0 1 0 1 0 0 1 0 1 1 1 0 1 0 2 0 2 2 2 1 2 0 2 0 1 0 0 2 2 1 2 1 0 2 1 1 2 2 2 2 0 0 0 0 0 0 1 1 1 1 0 0 0 2 0 1 0 0 1 1 0 1 1 0 0 0 0 2 0 1 1 0 1 1 1 0 0 0 1 1 1 1 1 0 0 0 1 1 0 1 1 0 0 2 1 0 0 0 1 1 2 0 0 1 1 1 1 0 1 1 2 1 1 1 0 1 0 1 2 0 2 0 0 1 1 2 0 1 0 1 0 0 0 0 2 1 1 0 0 1 2 0 0 2 0 0 0 2 1 1 0 0 0 1 0 2 0 0 2 0 0 0 0 1 0 0 2 1 0 1 1 1 0 0 0 1 0 1 1 1 0 2 1 0 0 0 0 0 0 0 0 1 2 0 0 0 0 0 0 0 0 0 0 0 1 0 1 0 1 2 1 1 1 0 0 0 1 1 2 1 0 0 0 0 1 1 1 1 1 1 1 1 0 0 0 2 2 0 1 1 1 0 0 0 0 1 1 0 0 1 1 0 1 0 2 1 0 1 0 1 1 2 0 0 1 0 0 0 0 2 1 0 0 1 0 0 0 0 0 0 1 0 0 1 0 2 0 2 2 1 2 0 2 1 0 0 1 1 0 0 0 1 0 0 1 0 1 1 0 2 0 1 1 0 1 0 1 2 0 0 0 0 0 0 0 0 1 0 0 1 0 1 1
110 0 0 1 0 0 2 1 0 2 2 0 0 1 0 0 1 0 0 2 0 0 0 0 0 0 1 1 0 1 2 0 1 1 1 0 2 1 0 0 0 1 0 0 1 0 1 0 0 2 1 0 0 0 2 1 0 0 0 1 1 1 0 2 0 1 1 0 0 0 0 1 2 0 1 2 2 2 2 2 0 2 1 0 1 0 1 0 0 2 0 0 0 1 1 2 1 1 1 1 1 2 0 0 1 1 1 2 0 1 0 2 1 2 2 2 2 0 0 1 0 0 1 1 1 0 0 0 0 0 1 0 1 0 0 1 2 0 0 2 0 0 1 0 0 0 0 0 0 0 0 0 0 0 0 0 0 2 0 0 0 0 2 2 1 2 2 0 1 1 0 1 0 2 1 0 2 1 0 1 0 0 0 0 0 0 0 0 0 0 0 0 1 0 1 0 0 1 0 0 0 0 0 1 2 0 2 0 0 0 0 0 2 1 0 1 0 0 1 0 0 0 2 2 0 1 1 2 0 0 0 0 0 0 0 0 0 1 1 1 0 0 2 0 0 1 0 0 0 0 0 0 0 0 0 1 2 0 0 0 0 0 0 0 1 0 1 0 1 1 0 1 1 1 0 0 1 1 2 1 1 0 1 0 0 0 0 1 1 1 0 1 0 2 2 0 1 1 0 1 0 0 0 0 0 0 0 1 1 0 0 1 1 2 1 0 1 1 0 0 0 0 0 2 1 0 0 0 0 0 0 0 2 1 0 0 0 1 1 0 1 1 2 0 0 1 1 0 1 1 0 0 2 0 1 0 1 1 0 1 0 0 1 0 1 0 0 2 2 0 0 0 0 2 0 0 1 1 1 1 0 1 1 0 0 0 0 0 0 0 0 0 1 0 2 0 0 0 1 1 0 0 1 2 1 0 1 1 0 0 0 1 0 1 1 2 0 1 0 1 0 1 0 1 0 2 2 0 0 0 0 0 1 1 1 1 0 1 0 0 2 0 1 1 1 2 2 1 2 0 0 0 0 2 2 2 2 2 0 2 2 2 0 1 0 1 1 1 2 0 1 0 0 0 1 0 0 0 2 2 2 1 0 0 0 1 0 0 0 0 0 0 0 2 0 1 1 2 2 0 0 0 1 1 1 1 2 0 0 1 0 0 0 0 2 0 0 0 0 1 1 0 1 1 0 1 1 0 1 1 1 0 0 0 0 0 2 0 2 2 1 1 1 1 0 1 0 1 1 1 0 1 0 2 1 1 0 2 1 0 0 0 0 0 0 0 0 2 1 0 1 1 0 0 0 0 0 1 1 2 0 0 0 1 0 0 0 2 1 2 0 1 1 0 0 0 0 0 0 0 0 1 0 0 1 1 0 0 0 0 0 0 0 1 0 0 1 0 0 0 0 0 1 1 1 0 2 1 0 0 0 2 0 0 0 0 2 0 1 1 1 1 1 1 2 0 2 0 0 0 0 2 1 2 1 2 1 1 1 0 0 0 1 0 1 2 0 2 1 0 0 0 0 0 1 1 2 1 1 0 0 0 1 1 0 1 1 2 1 0 2 1 1 1 0 0 1 2 1 2 1 0 0 0 1 2 0 2 2 0 0 0 0 0 0 0 0 2 2 0 0 0 1 0 2 1 0 1 1 0 0 0 1 0 0 1 0 1 0 1 1 0 0 0 1 0 0 0 0 0 0 0 0 0 0 2 0 0 1 0 0 0 2 1 0 1 1 2 2 2 0 0 2 0 0 0 0 2 0 2 1 0 1 0 0 1 1 2 1 2 0 2 1 1 1 1 0 0 1 0 0 1 0 1 1 0 2 0 0 2 1 1 0 0 0 0 1 1 2 2 0 2 0 1 1 0 0 1 1 0 1 0 1 0 0 2 0 0 0 0 0 0 0 0 0 0 0 1 0 1 2 0 2 0 0 0 0 1 0 0 2 2 1 0 0 1 0 0 1 0 0 0 0 1 0 1 0 1 2 2 1 1 0 0 0 1 1 2 0 0 2 0 0 0 2 2 2 2 0 1 0 2 2 2 1 1 1 1 1 0 0 0 1 0 1 1 0 0 1 0 0 1 0 0 2 1 1 2 0 1 2 0 1 2 0 1 0 0 2 0 0 0 1 0 0 1 2 0 0 0 1 1 2 0 1 0 1 2 1 2 0 0 0 0 0 0 0 0 2 0 1 1 0 0 0 2 2 0 1 0 0 0 0 1 0 0 0 0 0 0 1 0 0 0 2 0 0 0 1 0 1 1
111 1 0 2 0 0 1 2 0 1 1 1 0 0 0 0 0 0 0 2 0 0 0 1 0 0 0 0 2 2 1 2 2 1 1 1 1 2 0 0 1 0 1 1 2 2 0 0 0 1 0 0 1 0 1 1 0 1 2 1 1 1 0 1 0 2 0 1 1 0 0 1 1 0 1 1 1 2 2 0 2 2 2 1 1 1 0 1 1 1 1 1 0 0 1 1 1 0 0 0 0 2 0 1 2 0 2 0 1 1 0 1 1 2 1 2 2 0 0 2 2 0 1 2 0 2 2 0 1 1 0 1 1 0 0 0 1 0 0 0 2 0 1 0 1 1 0 0 0 1 0 0 0 0 0 0 0 1 0 0 0 0 2 2 1 1 1 2 0 0 2 0 1 1 1 0 0 0 0 2 2 0 0 0 0 0 1 1 1 0 1 1 1 1 0 0 0 0 0 0 0 0 0 0 1 0 1 1 1 0 0 0 2 1 0 0 0 0 2 2 0 0 2 1 0 1 0 0 0 0 1 1 0 0 0 0 1 2 2 0 0 0 2 0 1 2 1 0 1 0 0 0 0 0 0 2 0 0 0 0 0 0 0 0 0 0 0 1 2 2 0 2 1 1 2 2 0 1 2 0 0 2 2 0 0 0 2 2 0 2 0 0 1 2 2 0 1 1 0 0 1 0 1 1 1 1 1 0 1 0 0 1 2 0 0 1 2 0 0 0 0 1 1 2 0 0 0 0 1 0 0 2 1 1 0 0 0 2 0 1 0 1 2 0 0 1 2 0 1 1 0 0 2 1 0 0 2 2 0 2 0 0 1 1 1 0 0 2 1 1 1 1 1 2 0 1 2 2 2 0 0 1 1 0 0 0 0 0 0 1 0 0 0 1 2 1 1 2 0 0 0 0 2 1 0 0 1 0 0 0 0 1 0 1 1 2 0 0 1 0 0 1 0 2 2 1 1 0 0 0 0 0 0 2 1 1 0 0 0 1 1 1 0 0 1 2 1 1 1 0 0 0 0 2 1 0 1 2 0 2 1 1 0 0 0 0 0 2 1 1 2 1 0 0 1 1 0 0 2 0 1 1 0 0 0 1 0 0 1 1 1 0 0 1 1 0 0 1 0 1 1 1 2 0 2 0 2 1 1 1 0 0 1 1 0 0 1 0 0 1 1 1 2 2 1 2 1 0 1 1 0 0 2 1 0 1 1 0 0 2 0 0 2 1 1 2 0 2 0 0 1 0 0 1 1 0 1 0 0 1 0 1 1 0 0 1 1 2 1 0 0 0 1 0 0 0 1 2 2 1 0 0 1 1 0 1 0 2 2 2 0 0 2 0 1 0 1 0 0 1 0 1 0 0 0 2 1 0 2 1 0 0 0 0 2 0 0 0 0 0 0 0 0 0 1 1 1 1 0 0 0 2 0 0 2 2 2 0 2 0 0 2 0 0 2 0 1 2 0 0 0 1 1 2 0 2 0 2 2 0 0 0 0 1 0 0 0 1 0 0 1 0 0 0 2 1 2 0 0 0 1 1 1 1 0 1 1 1 1 0 2 0 1 1 1 0 1 1 0 1 0 0 0 0 0 2 0 2 2 0 0 0 1 0 1 1 1 1 1 0 0 0 0 0 2 2 0 1 1 0 1 1 1 0 0 0 1 0 1 1 1 0 0 1 0 1 0 0 0 0 0 0 0 1 0 1 0 0 1 1 0 0 2 1 0 0 0 1 2 0 1 0 1 1 1 1 1 2 0 2 0 0 0 1 1 1 0 1 0 1 1 0 2 0 2 0 0 1 0 1 0 1 0 2 1 1 1 0 0 1 0 0 0 1 1 0 1 1 2 2 2 2 1 2 2 0 0 1 1 0 1 0 1 0 0 1 0 1 2 0 0 1 0 0 0 0 0 2 1 1 1 0 2 0 1 0 1 0 0 0 0 1 0 0 0 1 2 0 1 0 0 0 0 0 0 1 0 2 2 2 2 2 0 0 0 0 0 2 0 0 1 0 0 0 2 2 2 2 0 1 0 1 1 1 1 1 1 1 0 0 0 0 1 0 2 0 0 1 2 1 1 1 0 2 1 0 1 1 0 0 2 0 0 1 1 1 1 0 1 1 0 0 0 1 1 0 1 0 0 0 2 0 1 0 1 0 1 2 0 2 0 1 0 1 1 2 2 0 0 0 1 0 0 0 0 1 1 1 2 0 1 2 1 1 0 0 0 1 0 0 0 2 0 0 1 0 0 1 1 0 0 2
112 0 0 1 0 0 1 2 0 0 0 0 0 1 1 1 0 0 1 1 1 1 0 0 0 0 0 2 2 2 2 1 1 1 0 0 0 1 0 0 0 0 0 0 0 1 1 0 1 2 0 0 1 0 1 1 0 0 0 1 0 1 0 2 0 1 1 1 2 0 0 2 2 0 1 2 2 1 2 1 0 1 2 2 2 0 2 0 0 2 0 0 1 1 2 2 2 0 0 0 0 2 0 1 2 0 2 2 0 2 0 2 1 1 1 1 1 0 1 1 1 0 2 1 0 1 1 0 2 0 0 0 0 0 1 0 1 0 0 0 0 0 0 0 1 1 1 0 0 0 0 0 0 1 1 1 0 2 1 1 1 0 2 2 0 1 0 1 1 1 0 2 0 2 1 0 2 0 0 0 0 0 0 0 0 0 2 1 0 0 1 1 2 0 2 0 0 0 0 0 0 0 0 1 1 0 1 1 2 0 1 0 2 1 0 1 0 1 1 1 1 1 2 2 0 1 1 2 0 0 0 0 1 1 0 0 0 1 1 0 0 0 2 0 0 1 0 0 1 1 1 1 0 0 0 2 0 0 0 0 0 0 0 0 0 0 0 0 1 0 1 0 1 1 0 0 0 1 2 0 0 1 1 1 2 1 0 2 0 2 0 1 2 2 2 0 0 2 0 1 1 0 0 0 0 0 0 0 1 0 1 2 2 1 1 1 2 0 0 0 0 0 0 1 1 0 0 0 1 0 0 2 0 1 0 0 0 1 1 0 1 0 1 0 0 1 2 0 1 1 2 0 1 1 0 1 1 2 0 1 0 0 1 1 1 1 0 2 1 1 1 1 0 2 1 0 1 2 2 0 0 1 0 0 0 1 1 0 0 0 0 0 1 0 2 0 1 0 1 1 1 0 1 1 0 1 0 2 0 0 0 1 0 0 0 1 1 1 0 0 0 2 1 1 0 2 0 2 2 1 0 2 0 1 1 0 0 2 0 0 2 1 0 0 0 1 2 0 1 0 0 0 0 2 1 1 1 1 1 0 0 2 0 1 0 1 0 0 2 0 1 0 0 0 1 1 0 0 1 0 1 0 0 1 1 2 1 0 1 1 0 1 0 0 0 0 0 1 1 0 1 0 2 0 2 1 2 0 0 2 0 0 0 0 0 1 0 0 0 1 1 1 1 1 1 1 0 0 0 1 1 0 2 1 0 1 2 0 0 0 0 0 1 0 0 1 0 1 1 1 0 1 1 0 2 0 2 1 1 0 0 0 0 1 0 0 0 1 0 1 0 1 1 0 0 0 1 1 1 1 1 0 1 1 0 1 0 2 2 2 0 0 1 0 1 0 0 1 1 2 1 0 0 2 0 0 2 0 0 1 0 0 0 0 2 0 0 0 0 0 0 0 1 1 1 0 2 0 0 0 0 1 0 0 1 2 2 0 2 0 0 2 0 1 2 0 1 0 2 0 1 1 0 1 0 2 2 2 2 1 0 1 1 1 0 1 1 2 1 0 1 0 1 0 0 2 0 1 1 1 0 0 0 2 0 0 2 2 1 1 1 1 0 1 0 0 1 1 1 1 1 0 0 0 1 2 0 1 2 0 0 0 0 0 0 0 0 1 1 0 0 0 0 1 0 1 2 1 1 0 1 1 1 0 0 2 0 1 0 1 1 1 0 0 0 0 0 1 1 0 0 1 0 1 0 0 0 0 0 0 0 0 2 0 0 1 1 0 1 1 1 0 1 1 1 1 0 0 1 1 1 1 2 0 0 1 1 2 1 2 0 2 0 0 0 0 1 1 0 0 0 1 0 2 0 0 1 1 0 2 0 0 0 2 2 0 2 1 0 0 0 0 2 0 1 0 0 2 0 0 0 0 1 0 0 1 0 2 2 0 0 1 0 0 0 0 0 0 0 1 1 0 1 0 1 0 2 0 0 0 1 1 1 0 0 1 1 0 1 0 0 1 0 0 0 2 0 0 2 1 2 1 0 0 0 1 1 1 2 0 1 0 0 1 2 2 2 1 0 0 0 1 2 2 0 0 0 2 0 0 0 0 0 0 1 1 0 0 1 1 0 1 1 1 2 1 2 0 0 0 1 0 0 2 0 0 0 2 2 1 0 0 0 0 0 0 0 0 0 1 1 1 2 0 1 0 1 2 2 2 0 0 1 0 0 0 0 0 1 0 1 0 0 0 0 0 1 0 0 1 1 0 0 1 0 0 0 1 1 0 1 0 0 1 1 0 0 0 0 0 0 0
113 0 0 0 0 1 1 2 1 0 1 1 0 0 0 0 0 0 0 2 0 0 0 0 0 0 0 2 0 0 2 0 2 1 0 1 2 0 0 0 1 0 0 0 1 0 0 1 0 1 0 1 1 0 1 2 0 0 1 0 0 1 1 2 0 1 0 1 1 0 0 1 2 0 1 2 2 1 2 1 0 1 1 1 2 0 1 0 0 2 0 0 0 1 2 2 2 2 2 2 2 2 0 1 2 1 2 1 1 1 0 1 0 0 0 1 0 0 2 1 1 0 2 1 0 1 1 1 2 2 0 1 0 0 1 0 0 1 1 1 1 0 0 0 1 0 0 0 0 0 0 0 0 0 0 1 0 1 0 0 1 1 2 2 1 0 0 0 1 1 0 0 1 1 1 0 0 0 0 1 1 1 0 0 1 1 1 2 1 0 2 1 1 0 1 0 1 0 0 0 0 1 1 0 2 0 1 1 0 0 1 0 1 0 0 0 0 0 1 1 0 0 2 2 0 0 0 2 0 0 0 1 0 0 0 0 0 2 2 0 0 0 1 0 0 2 0 0 0 0 0 0 0 0 0 1 0 0 0 0 0 0 0 0 0 0 1 1 1 2 0 1 1 1 1 0 0 0 2 0 0 0 1 0 0 0 1 2 1 2 1 1 1 2 2 0 1 1 0 0 0 1 0 0 0 0 0 0 0 0 0 1 2 2 1 0 1 0 1 0 0 1 0 1 1 0 0 0 1 1 0 2 0 2 0 1 0 0 2 0 0 0 1 0 0 2 0 1 2 2 1 1 1 0 1 1 0 1 0 1 0 0 0 0 0 0 0 2 2 0 0 0 0 2 0 0 1 1 0 2 0 2 0 0 1 1 1 0 0 0 0 0 0 0 2 0 0 0 0 0 0 0 1 1 0 1 0 1 0 1 1 1 0 0 0 1 1 0 1 0 0 1 1 1 1 1 1 0 0 0 0 0 0 2 0 0 0 0 0 1 1 0 1 2 1 2 2 1 1 0 0 0 0 2 1 0 1 2 1 1 2 2 1 0 1 2 2 2 2 1 1 1 0 0 1 1 1 0 2 1 0 0 0 1 0 1 0 0 0 0 0 0 0 2 0 0 0 1 1 0 1 1 1 0 2 0 2 1 0 1 0 1 0 0 1 0 0 0 0 2 2 0 2 2 1 2 0 1 0 1 0 1 0 0 0 0 0 0 0 2 1 1 2 2 1 1 0 0 2 0 1 0 0 1 1 0 1 1 1 0 0 0 1 0 1 0 0 2 0 2 1 0 0 0 0 0 0 1 1 1 0 1 2 1 0 1 0 0 0 0 0 2 0 0 0 1 0 0 0 0 0 2 0 2 0 0 2 0 2 1 1 0 0 0 1 0 0 0 0 0 0 0 0 1 1 0 0 0 0 0 0 2 0 0 1 0 2 0 2 0 0 1 1 2 2 0 0 0 1 0 0 2 0 0 0 1 2 1 1 0 0 0 0 0 0 2 1 1 1 1 0 2 0 0 0 1 1 1 1 1 1 0 0 2 0 1 2 1 1 0 2 0 0 1 0 0 1 0 0 1 0 1 0 0 0 0 2 2 2 0 0 0 1 0 1 0 0 1 2 0 0 0 0 0 2 2 0 1 1 0 0 0 0 0 0 0 1 1 1 2 1 2 0 1 0 0 1 0 0 0 0 0 0 0 0 0 1 0 1 1 1 1 2 1 0 0 0 2 1 2 0 0 2 0 0 1 0 0 1 1 0 0 0 1 1 1 0 2 1 2 0 1 1 1 2 0 0 1 0 0 0 2 1 2 1 1 2 0 0 2 2 2 0 2 1 0 2 2 1 1 1 1 0 0 2 0 0 1 0 0 1 1 2 1 1 2 0 0 2 1 1 0 1 1 1 0 1 0 0 1 1 0 1 0 1 0 1 0 1 1 2 2 0 0 0 0 1 0 0 0 0 0 0 0 0 2 0 2 2 2 2 2 1 0 0 0 0 2 1 0 1 0 1 1 2 0 1 2 0 0 0 2 2 2 1 1 1 2 0 1 0 0 0 0 0 2 0 1 2 1 0 1 0 1 0 1 1 2 0 0 2 2 0 2 0 0 0 1 1 0 0 0 2 2 2 0 0 0 0 1 1 1 1 0 1 0 2 2 0 1 0 0 1 0 1 2 2 0 2 0 0 0 0 0 0 2 2 1 1 0 0 1 0 1 0 1 1 0 1 0 1 0 0 0 0 0 1 1 1 0 0 1
114 1 0 0 0 0 0 1 0 1 1 0 0 0 0 0 0 0 0 2 0 0 0 1 0 0 0 1 0 1 2 0 1 0 1 2 2 1 0 0 0 0 1 1 2 1 0 1 1 1 0 0 1 0 0 1 0 0 1 0 2 2 0 1 1 0 1 0 1 1 2 2 2 0 1 2 2 1 2 0 1 1 2 0 0 0 0 0 0 1 0 0 0 2 1 1 1 0 0 0 0 2 0 1 2 1 2 2 0 2 0 2 0 2 0 0 0 0 1 1 1 0 2 1 0 1 1 1 2 1 1 0 0 0 0 0 0 0 0 0 0 0 0 0 1 2 1 1 1 1 0 0 0 1 1 0 1 0 0 1 1 1 2 2 1 0 0 2 0 0 1 0 0 2 2 0 1 0 0 2 2 0 0 0 0 0 2 1 1 1 0 1 2 0 2 0 0 0 0 0 0 0 0 0 2 0 2 0 0 0 1 0 1 0 1 1 0 2 2 0 1 1 2 2 0 0 0 1 0 0 0 0 0 0 0 0 0 2 2 0 0 1 1 0 0 2 0 0 0 0 0 0 0 1 1 1 0 0 0 0 0 0 0 0 0 0 0 0 1 1 0 0 1 1 0 0 1 2 2 1 1 1 1 0 2 0 0 0 0 2 1 0 0 2 2 0 0 0 0 0 0 0 1 1 1 0 0 0 0 0 1 0 1 2 2 0 0 2 0 0 0 0 2 1 0 0 0 0 1 1 0 0 0 1 0 0 0 1 1 1 1 0 1 0 1 0 1 0 2 0 1 0 2 0 2 0 1 0 0 2 0 0 1 0 1 1 0 2 1 1 1 1 2 1 1 1 1 1 0 2 1 1 1 1 0 0 0 0 0 1 0 0 0 1 1 2 0 0 1 1 0 2 1 1 0 1 0 2 0 0 0 0 2 0 2 2 0 0 1 0 0 1 0 2 1 2 1 1 1 0 0 0 1 1 0 1 0 0 0 0 2 1 0 1 1 1 1 0 2 0 0 0 0 2 0 0 0 0 1 0 0 0 0 0 0 1 1 0 2 0 1 0 1 1 1 0 1 0 2 1 0 0 0 1 0 1 0 0 0 0 0 0 0 1 1 0 0 1 0 0 1 1 0 2 0 2 2 2 2 0 0 1 1 1 0 0 1 1 0 1 1 0 2 2 1 2 0 0 1 1 0 0 1 0 1 0 1 0 0 0 1 1 2 1 1 0 0 1 1 0 0 0 1 2 0 1 0 0 2 0 2 0 2 0 2 0 0 2 2 0 0 0 0 0 0 1 1 2 2 2 0 0 1 1 0 0 1 0 0 0 0 2 1 0 0 1 0 1 2 2 0 0 0 1 0 1 1 0 1 1 0 0 0 1 1 1 0 0 0 1 1 1 1 1 1 0 1 0 0 0 0 1 0 0 1 0 2 0 2 0 1 1 1 1 2 0 1 0 1 0 0 2 0 1 0 2 1 2 2 0 0 0 0 0 0 2 1 1 1 1 0 2 0 0 0 1 1 0 1 0 0 2 1 2 0 1 2 2 1 0 1 0 0 1 0 0 2 2 2 2 0 1 1 2 1 2 2 1 1 0 0 0 0 1 0 1 0 0 0 0 0 2 1 0 2 1 0 1 1 0 0 0 0 0 0 1 0 0 0 0 0 0 0 0 0 1 0 0 1 1 1 1 1 1 0 0 0 0 2 1 0 0 2 1 0 1 1 2 1 2 0 1 1 1 1 0 0 1 1 1 1 1 2 0 0 2 0 2 0 1 0 1 1 1 2 0 0 1 0 1 0 1 0 2 1 0 0 1 0 1 0 0 0 1 1 0 1 2 2 2 1 2 1 1 1 0 0 0 0 1 0 0 1 0 0 2 0 1 1 0 0 1 1 1 1 0 1 1 1 0 1 0 2 0 1 0 1 0 0 0 1 1 0 0 0 0 1 2 2 0 0 1 0 0 0 2 0 1 2 1 1 1 0 0 0 0 0 1 0 0 1 1 0 0 1 1 1 1 0 1 0 0 0 0 2 2 0 1 0 0 0 1 0 1 1 1 0 1 2 1 0 1 1 1 1 0 1 2 0 0 2 0 1 1 1 2 1 2 2 0 0 0 1 2 2 0 1 1 0 0 1 0 2 1 0 1 2 0 0 0 2 2 1 0 0 0 0 1 2 0 1 1 0 0 0 0 0 0 0 0 0 0 0 2 0 2 1 2 1 1 1 0 1 0 1 0 0 0 0 0 0 1
115 0 0 1 0 0 1 0 0 2 2 0 1 1 0 0 0 0 2 0 1 1 1 0 0 0 0 2 0 0 2 2 0 0 2 1 1 2 0 0 0 1 1 1 1 1 0 0 0 2 1 1 0 0 2 2 0 1 0 0 0 1 0 1 1 1 1 0 1 0 0 1 2 0 0 2 2 1 1 0 2 2 0 0 2 0 1 0 0 2 0 0 0 1 0 1 0 2 0 1 1 1 0 1 1 1 2 2 0 2 0 2 1 1 1 1 1 0 2 0 0 0 2 1 0 1 1 1 2 1 2 0 0 0 1 1 1 0 0 1 2 0 0 0 0 1 0 0 0 0 1 0 0 1 0 0 0 0 0 1 0 1 1 2 1 1 1 1 1 0 0 2 0 2 2 0 2 0 0 0 0 0 0 0 1 1 1 1 0 0 2 1 1 0 1 1 0 0 0 0 0 0 0 1 2 0 1 1 1 0 1 0 2 1 0 2 2 0 1 0 1 1 2 2 0 1 1 1 0 0 0 0 0 0 0 0 1 1 1 1 1 1 1 0 0 1 1 0 0 0 0 0 0 0 0 0 1 1 0 1 1 1 0 0 2 0 0 0 1 0 0 0 0 0 0 0 1 2 2 1 1 2 2 2 2 2 2 1 0 1 0 1 1 2 2 0 1 0 0 0 0 0 1 1 1 0 0 0 1 0 0 1 1 1 1 0 2 0 1 0 1 2 1 2 0 0 1 0 2 1 0 1 0 2 0 0 0 0 2 0 0 0 0 0 0 2 0 1 2 1 1 1 1 1 0 1 1 1 0 1 0 0 2 0 2 0 0 2 2 0 0 0 1 2 0 1 2 1 1 1 0 1 2 0 0 1 1 0 0 1 0 0 2 0 1 1 1 0 1 1 0 0 1 2 1 0 1 2 1 0 0 1 0 0 0 0 2 0 1 0 0 1 0 1 0 2 1 1 1 1 0 1 1 1 0 1 1 1 0 1 1 0 0 1 1 1 1 2 2 0 0 0 0 2 2 1 2 1 0 1 1 1 0 0 0 0 0 1 2 0 0 0 1 1 1 0 1 1 1 0 2 1 0 0 0 1 0 1 2 0 2 2 1 1 1 1 1 2 2 1 1 1 1 1 1 1 1 1 0 0 0 1 1 0 0 0 0 1 0 2 2 0 2 2 1 2 1 1 0 2 0 1 2 2 0 0 0 0 1 2 0 0 1 1 1 0 0 0 2 0 1 0 1 1 2 0 1 0 1 1 0 0 1 1 0 0 0 1 0 1 0 1 1 0 1 1 1 1 1 2 0 0 1 0 1 0 1 1 1 1 0 1 0 1 1 1 1 0 0 0 0 2 0 0 2 0 0 0 2 2 0 0 0 1 1 1 0 0 1 0 0 0 0 0 0 0 2 1 0 0 0 1 1 0 1 0 2 0 2 0 1 1 0 1 1 0 2 0 1 1 0 1 1 2 0 2 0 2 2 1 0 1 1 0 0 1 0 1 0 0 1 0 0 0 0 0 0 1 2 0 0 0 0 2 0 0 2 1 2 0 1 0 0 1 0 0 1 1 1 1 0 0 0 0 2 2 0 2 2 0 1 1 0 0 0 1 0 1 1 0 0 0 2 0 2 2 0 1 1 0 0 0 0 0 0 0 1 0 1 1 0 2 1 2 0 1 1 1 1 1 0 0 1 0 0 1 0 0 1 1 0 0 2 2 0 0 1 1 1 1 1 0 0 0 0 1 0 2 0 2 0 0 1 0 0 2 0 1 0 1 1 1 1 1 2 0 0 0 1 0 0 0 0 0 0 0 1 1 0 1 0 0 0 1 1 0 1 2 2 2 1 1 2 1 2 0 0 1 0 0 0 0 1 1 1 1 0 0 0 0 0 0 1 1 1 0 1 0 0 0 2 0 0 0 0 1 1 0 0 0 0 1 0 0 0 2 1 0 1 0 1 0 0 1 0 2 0 1 2 0 1 0 1 0 0 0 0 2 0 0 2 0 1 0 0 0 0 1 0 0 0 1 0 0 2 1 1 1 0 2 1 1 1 0 1 1 0 0 2 1 0 2 0 2 2 0 0 0 0 0 2 0 0 2 0 0 1 1 2 0 0 0 2 2 1 0 0 1 0 0 1 0 2 0 0 1 2 2 2 1 1 1 1 0 0 0 0 0 1 0 1 1 0 0 0 1 1 2 2 0 0 2 0 1 0 1 1 1 1 0 1 0 1 1 1 0 0 1 1 0 0 0
116 0 0 2 0 0 1 1 0 1 1 0 1 1 0 0 0 0 1 1 2 1 1 0 0 0 0 2 0 0 1 1 0 0 0 0 2 2 0 0 1 0 1 1 1 0 0 0 0 2 2 2 1 0 1 1 0 0 0 1 0 0 0 1 0 0 2 0 2 1 0 1 1 0 1 1 1 1 2 1 0 1 2 2 2 0 0 1 0 2 0 1 1 2 1 1 1 2 2 2 1 2 0 0 2 0 2 0 2 0 0 2 1 2 1 1 1 2 2 0 0 0 2 2 0 2 2 0 0 0 1 0 1 0 0 1 1 1 0 1 1 0 0 0 2 1 0 0 0 1 0 0 0 1 0 0 1 1 0 1 1 0 2 2 1 2 2 1 0 1 0 0 0 2 1 1 1 0 0 1 1 1 0 0 2 2 0 2 1 1 1 1 2 2 1 1 1 0 0 0 0 0 0 1 2 0 0 1 2 0 1 0 1 0 0 1 1 0 2 2 0 0 2 2 0 2 2 2 0 0 1 0 0 0 0 0 0 1 2 0 0 0 1 0 0 2 0 0 0 0 0 0 0 0 0 0 0 1 0 2 2 2 0 2 1 0 0 2 1 1 0 1 2 2 1 1 0 1 2 1 1 1 2 2 2 2 2 1 0 1 0 0 0 2 1 0 1 2 0 2 2 1 2 2 2 0 1 0 1 0 0 1 0 1 0 0 2 0 0 0 0 1 2 2 1 0 0 0 0 0 0 1 0 1 0 1 0 1 1 0 0 0 0 0 0 1 1 0 2 1 1 0 2 0 1 0 0 1 0 2 0 0 1 1 1 0 0 2 0 2 2 2 2 2 0 1 1 1 1 1 0 1 0 0 0 0 0 0 0 0 0 0 2 0 2 0 1 1 0 0 0 0 0 2 2 0 0 0 0 0 0 0 0 0 0 1 1 0 1 0 0 0 1 1 1 2 0 0 0 0 1 0 1 1 1 1 0 0 0 0 1 1 0 0 1 2 2 0 0 2 2 0 0 2 1 1 1 1 0 1 1 1 0 1 1 1 1 1 2 1 2 1 2 2 1 0 0 0 2 0 0 0 0 0 1 2 1 0 1 1 0 1 0 0 0 0 0 2 1 0 1 0 2 0 2 0 2 1 1 1 1 0 1 0 1 0 0 1 0 1 1 1 2 2 1 2 0 0 2 2 0 0 1 1 0 0 0 0 0 0 0 0 1 2 0 2 0 0 2 0 2 0 1 1 1 0 1 1 0 1 0 0 0 0 0 0 0 2 0 1 0 0 0 0 0 0 1 2 1 1 0 1 1 1 0 1 1 1 0 1 1 1 0 0 0 1 0 1 1 2 1 0 1 1 0 0 0 0 1 1 0 0 1 2 0 2 2 0 1 0 0 0 0 1 1 0 0 2 0 0 0 1 1 0 1 1 2 0 1 1 0 0 1 1 1 0 2 0 2 0 0 1 0 0 0 1 2 2 1 0 0 0 2 0 1 1 0 2 0 0 1 0 0 0 0 1 1 1 1 0 0 0 0 2 1 2 1 2 1 1 1 2 0 0 0 0 0 2 1 1 0 0 0 0 0 1 0 1 2 0 1 0 0 0 0 1 0 1 1 0 0 1 1 0 0 1 0 1 1 0 1 1 0 0 0 1 1 1 0 2 1 0 0 0 0 0 0 1 0 0 0 0 0 0 0 0 1 0 0 0 0 1 2 0 0 0 0 1 0 2 0 0 2 1 1 0 0 0 1 0 2 2 0 1 1 1 0 2 0 2 0 0 1 0 0 1 0 0 1 0 0 1 0 2 0 0 1 1 0 2 0 0 1 0 0 0 1 1 2 1 1 2 2 0 2 0 0 1 1 0 1 0 0 0 0 1 0 0 2 0 1 0 1 1 1 0 1 2 1 0 1 0 1 0 0 0 1 2 0 0 0 0 1 0 0 0 1 0 1 0 1 0 0 0 0 1 0 0 2 0 0 0 0 0 0 0 0 1 0 0 2 0 0 0 2 2 2 2 0 0 0 1 2 2 0 0 2 1 0 0 0 0 2 0 1 1 0 0 1 1 0 1 0 2 0 0 1 1 0 0 2 1 0 2 0 0 0 2 2 0 0 0 2 0 0 0 1 1 1 0 2 0 0 0 1 0 1 2 1 2 0 0 2 0 0 0 0 1 2 0 1 0 0 0 0 0 1 1 1 0 0 1 0 1 0 1 1 0 1 1 1 1 0 1 0 0 0 1 1 0 1 1
117 1 0 2 0 0 2 0 0 2 2 0 0 1 0 0 1 0 0 2 0 0 0 0 0 0 0 0 1 1 2 1 1 1 2 1 1 1 0 0 1 0 0 0 2 0 0 0 1 2 0 1 1 0 1 1 0 0 0 0 0 2 0 2 0 1 1 0 1 1 1 1 2 1 2 2 2 1 2 0 1 2 1 1 2 0 0 0 0 2 0 0 0 1 1 2 0 1 0 0 0 2 1 1 2 0 2 1 1 1 0 2 0 1 0 1 0 0 2 0 0 0 2 0 0 0 0 0 2 2 0 0 0 0 1 0 1 0 2 0 1 0 0 1 1 1 1 0 0 0 0 0 0 2 0 1 2 2 0 0 1 1 2 2 1 2 2 0 0 1 1 0 0 2 2 0 1 1 0 1 1 0 0 0 0 0 1 1 1 1 0 1 1 0 1 0 2 0 0 0 0 1 0 2 2 0 1 1 0 0 2 0 2 0 0 0 1 0 1 1 1 1 0 0 0 0 0 2 0 0 0 0 0 0 0 0 0 2 2 0 0 0 1 0 0 2 0 0 0 0 0 0 0 0 0 1 2 1 0 0 0 0 0 0 1 0 0 0 2 1 1 1 1 1 0 0 0 0 2 0 0 0 1 1 2 1 1 1 0 2 1 0 0 1 1 0 0 1 0 1 1 1 1 1 1 0 1 0 2 0 0 1 1 2 1 0 1 0 0 1 0 0 1 1 1 0 0 1 1 1 0 0 1 1 0 0 1 1 1 1 2 1 2 0 0 0 1 0 1 0 0 0 2 0 1 0 0 1 0 0 0 0 2 0 2 1 0 1 2 0 0 0 0 1 1 0 0 2 0 2 0 0 0 2 2 0 0 0 0 0 0 0 0 0 2 1 0 2 0 0 0 0 0 2 0 1 0 0 1 0 0 1 0 0 0 2 0 0 1 0 0 1 1 1 1 2 0 1 1 1 0 1 1 1 0 1 0 0 0 0 2 0 2 2 1 2 2 0 2 0 0 0 0 1 2 1 2 2 0 2 2 2 1 1 1 2 2 1 2 1 1 1 1 1 1 1 1 0 0 0 0 0 0 0 0 2 0 0 1 0 0 1 1 0 1 0 0 2 0 0 0 0 1 1 1 1 1 1 1 0 0 1 0 0 0 0 0 0 0 1 2 1 1 1 0 1 1 1 0 1 1 1 1 1 0 0 0 0 0 0 1 0 2 1 1 2 0 0 2 0 1 0 0 2 0 0 0 0 2 0 2 0 0 0 0 0 0 1 1 0 1 2 0 0 0 0 0 2 1 1 0 0 1 1 1 0 2 0 0 0 1 0 1 0 2 1 0 1 1 1 1 1 0 1 1 0 1 0 2 2 1 1 0 0 0 0 1 0 1 0 0 0 1 0 1 0 2 1 0 0 0 2 2 0 2 0 2 0 2 0 0 0 0 0 0 0 2 0 1 0 0 1 0 1 0 1 2 0 0 0 0 0 1 1 0 1 1 2 0 0 1 0 0 0 0 1 1 0 2 0 1 0 0 1 0 0 1 1 2 1 1 1 0 0 0 0 1 1 0 1 0 0 0 0 0 1 1 1 2 0 1 1 0 0 0 1 0 1 0 0 0 1 0 1 1 2 1 1 1 0 0 0 0 0 0 0 0 0 2 2 0 2 0 0 0 0 0 0 0 0 0 0 0 0 0 1 0 0 0 0 0 0 1 1 1 0 0 2 2 2 0 0 2 0 0 0 0 0 1 1 2 1 1 1 0 1 1 2 0 2 0 2 1 1 2 0 1 0 0 1 0 2 0 2 1 0 2 1 1 2 0 0 0 1 1 0 2 2 2 2 2 2 1 1 1 0 0 1 1 0 1 0 1 1 0 2 1 1 1 1 1 0 0 0 0 0 0 1 1 0 0 0 1 1 0 0 1 0 0 0 0 0 1 0 0 0 1 2 2 0 0 0 0 0 0 0 0 1 2 1 1 1 0 0 0 0 0 1 0 0 2 0 0 0 2 1 1 1 0 0 0 1 1 1 1 1 0 1 0 1 0 1 0 0 1 2 0 1 1 0 1 0 1 2 2 0 0 1 1 1 1 0 0 2 0 0 0 1 1 0 0 0 1 0 0 0 0 0 0 0 2 0 1 0 2 1 2 1 1 1 0 0 0 0 2 1 2 0 1 0 1 0 0 0 0 2 2 0 0 0 0 0 0 2 0 2 2 0 0 0 0 1 0 1 0 0 0 0 1 0 0 0
118 1 0 1 0 0 1 1 1 1 2 0 0 0 0 0 0 0 0 2 0 0 1 0 0 0 0 1 2 2 1 1 0 0 0 1 2 1 0 1 0 0 0 0 2 0 2 0 0 1 0 0 1 0 1 1 0 0 0 0 0 1 0 2 0 1 1 0 1 0 0 1 1 0 2 1 2 1 2 0 1 2 1 1 2 0 0 1 1 2 1 1 2 0 0 0 0 1 1 1 1 2 0 1 2 1 2 0 2 0 0 2 1 1 2 2 2 1 2 0 0 0 2 1 0 1 1 1 2 2 2 1 0 0 0 0 0 0 0 1 0 0 1 0 0 0 0 0 0 0 0 0 1 0 0 0 0 0 0 1 1 1 1 1 2 2 0 1 0 1 1 0 0 2 1 0 1 0 0 0 0 0 0 0 0 0 1 2 0 0 2 2 2 0 2 0 0 0 0 0 0 1 0 1 2 0 1 0 1 0 2 0 1 1 0 0 0 0 2 1 0 0 2 1 0 2 1 2 1 1 1 1 0 0 0 0 0 1 2 1 0 0 1 0 0 2 0 0 0 0 0 0 0 0 0 1 2 0 0 0 0 0 0 0 0 0 1 1 2 1 0 1 1 1 2 2 1 1 2 2 2 1 2 0 1 0 1 1 1 2 1 0 1 2 1 0 0 0 0 0 0 0 1 1 1 0 1 0 0 0 0 2 2 1 1 0 2 0 0 0 2 0 0 2 0 0 1 0 1 0 0 2 0 2 0 1 0 0 2 1 2 1 2 0 1 1 2 0 1 1 1 0 1 1 0 0 2 0 0 2 0 0 2 0 2 0 0 2 0 2 2 2 0 2 0 0 1 1 1 1 2 1 1 0 0 0 0 0 0 0 0 0 1 0 2 1 0 1 1 1 0 1 0 2 1 0 0 1 0 0 0 0 0 0 0 0 2 2 0 0 0 2 0 1 2 2 2 0 0 0 0 1 1 0 2 0 1 0 0 0 2 1 0 1 1 1 2 0 1 0 0 1 0 2 2 1 2 2 0 2 1 1 0 1 1 1 1 1 1 0 1 0 1 1 1 0 1 1 2 1 1 0 0 1 0 1 0 0 2 0 1 2 0 2 1 0 0 1 1 1 1 1 1 1 1 1 1 1 2 1 1 0 1 0 1 0 0 1 0 1 1 1 2 2 0 2 1 1 1 2 0 0 1 0 0 1 0 0 0 1 1 1 2 0 0 2 0 1 1 0 1 0 0 0 2 1 1 0 1 0 1 0 0 0 0 1 1 1 1 0 0 0 0 0 0 0 0 2 2 1 1 0 0 0 0 0 0 0 0 0 0 1 1 1 1 0 1 0 0 0 0 1 0 1 0 0 1 0 2 2 1 0 0 1 0 1 1 0 0 0 0 0 0 0 1 1 1 2 0 0 1 1 0 0 0 0 2 1 2 0 0 0 0 1 2 0 2 1 2 0 1 1 2 2 1 2 2 2 2 0 0 0 0 0 1 0 1 1 0 1 0 1 0 0 0 2 2 1 2 0 0 0 0 1 0 0 1 0 2 0 1 0 0 1 0 0 2 1 0 1 0 0 0 0 0 1 0 2 1 0 1 1 0 0 1 0 0 1 1 0 0 1 1 0 1 1 0 1 0 0 0 0 0 1 0 0 1 0 1 1 0 1 1 1 0 1 0 0 2 1 1 2 0 0 0 1 0 0 0 1 0 0 2 2 0 0 1 0 0 2 0 0 1 1 1 0 0 2 0 2 0 0 1 0 0 2 0 2 0 2 0 0 2 1 1 1 0 2 0 0 0 1 0 1 0 0 2 2 0 2 0 0 0 0 0 0 0 2 2 1 0 2 0 0 1 0 0 2 0 0 0 0 1 0 0 2 0 0 0 0 0 0 0 0 0 0 0 0 0 1 1 0 1 0 1 0 1 0 0 0 2 2 0 0 0 0 0 0 1 0 1 0 0 0 0 2 0 0 1 0 1 0 0 0 0 1 1 1 0 1 1 0 0 0 2 2 2 1 1 2 0 0 2 2 1 0 1 0 0 1 0 1 0 0 1 1 0 1 1 0 0 1 0 2 0 0 1 0 1 2 2 0 1 2 0 1 0 0 0 0 1 1 2 0 0 1 1 0 0 0 1 1 1 0 2 0 2 2 1 1 1 2 2 0 0 1 1 0 0 0 1 0 2 0 0 0 0 1 1 0 0 1 0 0 0 0 0 0 0 0 0 0 0 1 1 0 1 0 1 0 0 1
119 0 1 1 0 0 1 1 0 1 1 1 0 2 0 0 0 0 1 1 1 1 0 1 0 0 0 1 0 0 2 0 1 1 0 0 2 2 0 0 0 0 0 0 1 1 1 0 0 0 0 1 1 1 1 1 0 0 2 0 1 1 0 0 0 2 1 0 0 1 1 0 2 0 1 2 2 2 2 0 2 2 1 1 2 1 0 1 1 2 1 1 0 2 0 1 0 0 0 0 0 2 0 0 2 0 1 1 1 1 0 2 1 2 1 1 1 0 1 1 1 0 2 1 0 1 1 0 2 2 0 0 0 0 0 0 0 0 0 2 1 0 0 0 0 0 0 0 0 1 0 0 0 0 0 0 1 1 0 0 1 0 1 2 1 1 0 0 1 1 0 1 0 2 1 0 2 0 0 0 0 0 0 0 1 1 1 2 0 0 1 2 0 0 1 0 1 1 0 0 0 0 1 0 2 0 1 0 1 0 1 0 1 0 0 1 1 1 2 0 1 1 1 2 0 1 1 0 0 0 0 0 0 0 0 0 0 1 2 1 0 0 0 0 0 1 1 0 0 0 0 0 0 0 0 1 0 0 0 0 0 0 0 0 0 1 0 0 2 2 1 0 0 0 0 0 1 0 1 0 0 1 2 1 2 2 2 2 1 2 0 2 0 2 1 0 1 0 1 0 2 2 1 1 1 0 0 0 1 1 0 2 1 1 1 0 0 0 0 1 1 0 1 2 1 0 0 0 1 0 0 1 1 2 0 0 0 1 1 0 1 1 0 0 0 0 1 0 0 2 0 0 2 1 1 0 1 0 0 0 1 1 1 1 1 1 0 2 1 1 1 1 1 2 0 1 1 1 0 2 2 0 2 1 0 0 1 1 1 0 0 0 0 0 2 0 0 1 0 0 0 1 0 1 0 0 0 2 0 0 0 0 1 0 1 1 1 1 1 0 0 1 1 1 2 2 1 0 0 0 0 0 0 2 1 1 0 0 0 0 1 2 0 1 0 2 2 2 2 0 0 0 0 1 2 1 2 1 1 0 0 1 1 0 1 2 2 1 2 0 0 0 2 2 0 1 0 0 2 0 1 0 0 1 0 1 0 1 1 0 1 0 0 1 1 0 0 2 1 0 0 0 2 0 2 1 2 1 1 0 0 1 1 0 0 1 0 0 0 1 1 1 2 2 2 2 0 2 0 2 0 2 1 0 0 1 0 0 1 1 0 0 1 1 1 0 1 1 2 0 0 0 1 1 1 0 2 0 0 0 0 0 0 1 0 0 0 1 1 1 1 1 1 0 0 0 1 0 0 2 0 1 1 0 1 0 0 0 0 0 0 0 0 0 0 1 0 0 1 0 0 1 0 0 0 2 0 0 1 2 0 0 0 1 1 0 0 0 0 1 1 1 1 1 1 0 1 1 0 0 1 1 0 0 1 2 2 0 2 0 1 1 1 1 2 0 1 1 1 0 0 2 0 0 0 1 2 1 1 0 0 0 0 1 0 0 0 2 1 0 1 1 1 0 0 1 1 0 1 0 0 0 0 1 1 1 1 0 1 0 2 0 0 0 0 0 1 2 1 2 1 1 0 0 1 1 1 1 1 0 1 1 0 0 1 1 0 0 0 0 0 0 0 0 2 2 0 0 0 0 0 0 0 0 0 0 1 1 1 2 0 2 0 0 0 0 0 0 0 0 0 0 0 1 0 1 1 0 0 0 1 1 2 0 0 2 0 1 2 1 1 0 1 0 0 1 1 1 2 0 2 1 1 0 0 0 1 2 0 2 0 2 0 1 1 0 0 0 1 0 0 1 0 2 1 0 1 0 0 2 1 1 0 1 1 0 1 2 2 2 1 1 0 0 1 0 0 2 0 0 0 0 1 1 0 1 1 1 1 0 0 0 0 0 0 0 0 1 0 0 1 0 0 0 0 0 0 0 0 0 1 1 0 0 0 0 1 0 2 0 1 0 0 0 0 2 0 1 2 1 2 2 0 0 1 2 2 2 2 0 1 0 0 0 2 2 2 1 1 2 0 0 1 1 2 1 0 1 1 1 1 1 1 0 1 1 0 0 2 2 0 2 0 1 1 0 0 2 0 0 2 2 0 1 0 1 0 0 1 0 0 0 2 0 0 0 1 1 0 0 1 0 0 0 2 0 2 2 1 1 0 1 2 0 1 1 1 0 1 0 0 0 0 0 0 1 1 1 1 0 0 1 0 1 0 1 1 1 0 0 0 0 0 2 0 0 0 0 2 0 1 0
120 1 0 0 0 0 0 2 0 0 0 2 0 0 0 0 0 0 1 1 0 0 0 1 0 0 0 2 1 1 2 2 0 0 0 0 2 1 0 0 1 0 0 1 2 0 1 0 0 0 0 0 0 1 1 2 0 0 0 0 1 2 0 0 1 0 1 0 1 1 0 1 2 0 1 2 2 1 2 1 0 1 2 0 0 0 0 1 1 2 1 1 1 1 0 2 0 2 0 0 0 1 1 1 2 0 2 0 2 0 0 2 0 1 0 0 0 0 0 0 0 0 1 2 0 1 1 0 1 1 0 0 0 0 1 0 0 0 0 0 0 0 2 0 0 0 1 1 1 1 0 0 0 0 1 0 0 1 0 0 1 0 1 2 1 2 2 1 1 0 1 1 1 1 1 0 2 0 0 0 0 0 0 0 0 0 1 2 1 0 1 1 2 2 1 1 2 0 0 0 0 1 0 0 2 0 1 1 1 0 2 0 2 0 0 0 0 0 0 0 0 0 2 2 0 1 1 2 0 0 1 0 0 0 0 0 0 2 2 0 0 0 2 0 0 2 0 0 1 0 0 0 0 1 1 1 1 1 1 1 1 1 0 0 1 0 0 1 1 1 1 0 1 1 0 0 0 1 1 1 1 2 2 1 2 2 2 1 0 1 0 0 0 2 2 0 1 1 0 1 0 1 1 1 1 0 1 0 1 0 1 1 2 2 1 0 1 1 0 0 1 0 1 0 0 0 1 0 1 1 0 0 0 0 0 0 0 2 0 0 0 0 2 0 0 1 1 0 1 1 0 0 1 0 0 1 0 0 0 1 0 0 2 0 2 0 0 2 1 1 1 1 1 2 0 0 1 1 0 2 1 1 0 0 1 1 1 1 1 0 0 0 2 0 1 1 1 2 0 0 0 0 0 1 0 1 0 1 0 1 0 1 0 0 0 2 0 0 0 0 0 1 1 0 0 2 0 0 0 0 0 0 1 1 0 1 0 1 0 0 2 0 0 0 1 1 2 1 1 1 1 0 0 1 2 1 2 0 1 0 1 2 0 0 0 2 1 1 1 0 1 0 1 1 1 0 1 0 2 1 2 0 0 0 1 2 1 1 2 1 2 1 0 1 0 0 0 2 2 0 0 0 1 1 1 1 1 2 2 0 0 0 1 0 0 0 0 0 0 0 0 1 0 0 0 1 0 1 0 1 0 1 1 0 1 0 0 0 1 1 0 0 2 2 2 2 0 2 0 0 0 0 0 1 1 0 1 1 2 0 2 0 0 0 0 0 0 1 1 0 0 1 0 0 0 1 1 1 1 2 0 1 1 1 0 0 1 2 2 2 0 2 1 0 2 1 0 0 0 1 0 1 0 2 0 0 2 0 0 0 0 0 0 0 1 1 0 0 0 0 0 0 0 0 0 0 2 1 0 0 0 1 0 0 2 0 1 0 2 0 0 1 2 2 2 0 0 0 0 0 1 1 0 0 0 2 1 1 1 0 0 0 1 0 1 1 2 2 1 0 0 1 0 0 0 1 1 0 2 0 2 0 0 1 1 1 1 1 1 1 0 1 0 1 1 0 2 2 1 2 0 0 0 0 1 1 1 2 1 0 0 0 0 0 1 0 1 1 1 0 0 0 0 1 0 2 1 0 0 0 0 0 0 0 0 0 0 0 1 1 0 1 0 0 1 1 0 1 0 0 0 0 0 0 0 1 0 0 1 1 0 0 2 2 0 0 2 2 2 2 0 0 2 1 1 0 0 1 1 1 2 2 2 0 0 0 2 2 1 2 0 1 1 1 2 0 0 1 0 0 0 1 0 1 0 1 1 1 0 2 0 0 1 0 0 0 1 1 2 1 1 1 1 0 1 0 0 2 0 0 0 0 0 0 0 1 0 1 2 1 1 1 1 0 1 1 1 2 2 0 1 0 1 0 0 0 1 0 0 0 1 1 1 0 0 0 1 1 0 0 0 0 0 0 0 2 0 0 0 0 0 0 0 0 0 0 0 1 1 0 1 0 1 0 1 1 1 2 0 0 0 0 1 1 2 1 0 1 0 1 0 1 0 0 1 1 0 0 1 1 1 1 0 1 2 1 1 1 0 0 2 1 1 2 0 1 1 1 1 0 0 0 2 1 1 0 0 0 1 1 1 0 0 0 2 0 2 2 0 1 0 1 0 0 0 0 0 0 0 0 0 0 1 1 0 0 1 1 1 0 0 1 0 1 0 0 1 1 0 1 0 0 1 1 1 0 0 0 0 0 0 1
121 1 0 1 0 0 0 2 0 1 1 1 2 1 0 0 0 0 0 2 0 0 0 0 0 0 0 2 1 1 2 0 2 1 1 1 2 2 0 0 0 1 0 0 1 0 0 0 0 1 0 0 1 1 1 2 0 0 2 0 0 2 0 2 0 0 2 0 1 1 1 1 2 0 1 2 1 1 2 0 1 1 2 0 0 0 0 0 0 2 0 0 1 0 1 0 0 0 0 0 0 2 1 0 2 0 2 2 0 2 1 1 1 2 2 2 2 0 0 2 2 0 2 1 0 1 1 0 1 1 0 0 0 0 1 0 0 1 0 1 2 0 1 0 0 0 0 0 0 0 0 0 0 1 0 0 1 0 0 1 0 2 1 2 0 2 1 2 0 1 1 0 2 0 2 0 2 0 0 0 0 0 0 0 0 0 2 2 1 2 0 2 0 0 0 0 0 0 0 0 0 1 0 1 1 0 0 0 1 0 2 0 1 0 0 0 0 0 1 0 1 1 2 2 0 0 0 1 0 0 1 0 0 0 0 0 0 2 2 0 0 0 2 0 0 0 0 0 0 0 0 0 0 0 0 1 1 1 0 1 1 1 0 0 1 0 0 0 1 0 0 1 0 0 0 0 0 0 2 1 1 0 1 0 2 0 1 2 1 2 0 0 0 2 0 0 1 2 0 2 2 0 0 0 0 1 0 0 2 0 0 1 2 1 2 0 2 0 0 0 0 1 2 1 1 0 1 0 1 0 0 2 1 1 0 0 0 1 1 0 1 0 1 0 0 0 1 0 1 2 1 0 2 0 2 0 1 1 0 0 1 1 2 2 2 0 0 1 1 1 1 1 0 2 0 0 2 2 0 2 0 1 0 0 1 1 1 1 1 0 0 0 0 0 2 1 0 1 1 1 0 2 0 1 0 1 0 0 0 1 1 1 1 0 1 1 1 1 0 0 0 2 1 1 1 2 0 0 0 0 0 0 0 1 1 0 0 1 0 2 2 1 0 0 2 2 1 0 0 0 0 0 0 2 1 1 1 0 1 0 0 1 1 0 0 1 1 1 2 1 2 1 2 2 2 0 0 0 1 0 0 0 0 1 1 1 1 1 2 1 1 2 0 1 2 0 0 2 1 0 1 1 2 0 2 1 2 1 2 0 1 0 0 0 1 0 0 1 0 1 1 1 1 1 0 1 0 0 0 2 0 0 0 0 0 0 1 0 1 1 0 0 1 0 0 2 0 0 2 1 0 1 0 2 1 0 0 0 2 0 1 0 0 0 0 1 1 0 0 0 0 0 1 0 0 0 1 2 2 1 1 1 2 0 2 0 1 2 2 2 1 0 0 0 0 0 1 0 1 1 0 1 0 0 0 1 0 0 2 1 0 0 0 1 2 0 0 0 0 0 0 0 0 0 0 1 0 0 0 0 2 0 1 0 2 1 2 0 1 1 1 0 0 1 1 0 2 0 0 1 0 1 0 1 0 2 1 2 2 0 0 0 0 0 1 0 0 2 1 0 0 0 0 0 1 0 1 2 1 1 0 0 0 1 1 1 2 1 1 0 2 0 0 1 1 0 1 1 0 0 0 0 0 0 1 2 1 2 2 0 1 1 0 0 0 0 0 1 1 0 0 0 1 0 2 0 0 0 0 0 0 0 0 0 0 1 0 0 1 1 0 1 0 0 0 0 0 1 0 0 0 0 0 1 0 0 0 0 0 0 0 0 2 0 0 1 1 2 2 2 0 0 2 1 1 0 0 0 1 0 1 1 0 1 1 1 1 1 1 1 1 1 1 1 1 1 0 1 0 0 0 0 0 2 1 1 0 0 2 1 0 0 0 2 2 0 2 2 2 0 0 0 1 1 2 0 0 2 0 0 0 0 0 1 1 1 0 1 1 0 0 1 1 1 1 0 1 1 1 0 1 0 0 0 0 0 0 0 1 1 0 1 0 0 0 2 0 1 1 0 1 0 1 1 0 2 0 2 2 2 2 2 0 0 0 0 0 1 0 0 2 0 0 1 1 0 0 2 0 0 0 1 1 1 2 2 0 2 0 0 1 2 0 0 1 1 0 0 1 1 0 1 0 1 1 0 0 1 1 1 2 0 0 1 1 0 0 1 2 1 0 0 2 1 1 1 2 1 1 0 0 0 2 0 0 0 0 1 0 0 0 0 0 1 1 2 2 0 1 0 1 0 1 1 0 0 1 0 0 0 0 1 0 0 0 0 0 0 0 0 0 1 1 0 1 1 0 0 2 0 2 0
122 1 0 2 0 0 1 1 0 1 1 1 2 2 1 1 0 0 1 1 0 0 0 0 0 0 0 2 1 1 2 1 2 2 1 0 0 1 0 0 1 0 1 1 2 0 0 0 1 0 0 0 0 0 2 1 0 1 1 1 1 1 0 1 1 0 2 1 1 0 0 1 2 0 1 2 2 2 2 0 2 2 2 0 0 0 0 0 0 2 0 0 0 1 0 1 0 1 1 1 1 2 2 0 2 0 2 2 0 2 0 2 0 0 0 0 0 0 1 2 2 1 1 1 0 0 0 0 0 0 1 1 0 0 0 0 0 0 0 2 1 0 0 0 1 0 0 0 0 1 0 0 0 2 0 0 1 1 0 0 0 1 2 2 0 2 1 1 0 0 1 0 0 2 0 0 2 0 0 1 1 0 1 1 0 0 1 0 0 0 2 0 1 0 1 0 0 0 0 0 0 1 0 1 2 0 1 2 1 0 0 0 0 0 0 0 0 0 1 1 1 1 1 1 0 0 0 1 1 1 0 1 0 0 0 0 1 2 2 0 0 0 0 0 0 2 1 0 0 0 0 0 0 0 0 2 0 0 0 1 1 1 0 1 1 0 1 0 1 0 0 1 1 1 0 0 1 1 1 1 1 1 2 0 2 2 2 1 0 2 0 1 1 2 2 0 0 0 0 0 0 0 0 0 0 0 0 1 0 0 0 1 1 2 1 0 1 0 0 0 0 1 1 1 0 0 0 0 1 0 0 2 0 1 0 1 0 1 1 0 0 0 1 0 0 1 1 0 2 1 2 0 1 1 0 0 2 0 0 0 0 0 2 2 2 1 0 1 1 1 1 1 0 2 0 0 0 2 0 2 0 1 1 1 1 1 1 0 0 0 0 0 1 0 2 1 0 2 0 0 0 0 0 1 1 0 0 0 1 0 0 1 1 0 1 2 0 1 0 1 0 1 0 2 0 2 0 0 0 1 0 0 0 2 0 0 0 0 0 0 2 1 0 0 0 0 2 1 2 0 0 1 0 2 0 0 0 1 0 1 1 1 1 0 0 1 2 0 2 0 1 0 2 2 1 0 0 1 1 0 2 1 0 1 1 1 1 1 1 0 0 1 1 1 0 0 0 1 1 0 1 1 2 0 2 0 2 1 1 1 0 1 1 0 0 0 0 1 0 1 1 1 2 2 0 2 1 1 0 2 0 1 2 0 1 0 1 0 0 0 2 1 1 1 0 0 0 1 1 0 0 0 1 2 0 1 0 1 1 0 1 0 0 0 0 1 1 2 1 0 0 1 1 0 1 1 1 2 2 1 0 0 1 1 0 1 1 0 0 0 0 1 0 0 0 0 0 1 1 1 1 1 0 2 0 0 0 0 1 1 1 0 0 1 2 0 0 0 0 0 0 0 0 0 0 0 1 1 0 0 0 1 0 0 1 0 2 0 2 0 1 0 1 1 2 0 1 0 2 1 0 2 1 1 1 2 2 2 2 0 0 0 1 1 1 0 0 2 0 0 0 0 0 0 1 0 1 1 2 0 0 1 0 2 1 2 0 1 2 0 1 0 0 1 0 0 1 1 1 1 0 1 0 0 0 2 0 2 2 0 1 1 0 1 0 1 0 1 0 0 0 0 0 0 1 1 0 1 1 0 1 1 0 0 0 0 1 1 0 1 1 1 0 1 0 0 0 0 0 0 0 1 0 0 0 0 0 0 1 0 0 0 2 0 0 1 1 1 1 2 0 0 2 0 0 0 0 0 1 0 1 1 1 0 0 2 0 2 1 2 0 2 2 0 2 0 0 1 0 1 0 1 0 2 1 0 1 1 0 2 0 0 1 0 0 0 1 0 2 2 0 2 0 2 2 0 0 2 0 0 0 0 1 0 0 1 1 0 0 0 0 0 1 1 2 0 1 1 0 0 2 0 1 0 0 1 1 0 1 0 1 1 0 0 0 1 0 0 2 1 1 0 0 1 0 1 0 1 1 0 1 1 0 0 0 1 1 2 1 0 1 0 1 2 2 1 2 2 0 0 0 1 2 2 1 0 0 0 0 0 0 0 0 0 0 0 1 1 2 1 1 1 0 0 1 0 2 0 0 0 2 0 1 1 1 0 0 0 0 1 0 0 0 0 0 0 1 0 0 0 1 0 1 0 1 0 1 1 0 0 0 0 1 0 0 0 0 1 1 0 1 0 1 1 0 0 1 2 2 0 0 1 0 1 0 1 2 0 0 0 0 0 0 1 1 0 0 0 0 0 0 0
123 0 0 2 0 0 1 2 0 0 0 1 0 1 0 0 1 0 0 2 0 0 0 1 1 1 1 0 2 2 1 2 1 1 0 0 2 2 0 0 1 0 0 0 2 0 1 0 0 1 1 1 0 0 2 2 0 0 0 0 0 2 1 2 0 0 1 1 1 0 0 0 2 0 2 2 2 0 2 1 0 1 2 2 2 0 0 0 0 2 0 0 1 2 0 2 0 2 2 2 2 2 0 1 2 1 2 1 1 1 0 2 0 0 0 1 0 0 0 2 2 0 2 1 0 1 1 0 1 1 0 0 0 0 0 0 0 0 0 0 0 0 1 0 1 0 0 0 0 0 0 0 0 0 0 0 1 0 0 1 0 1 1 2 1 2 1 0 0 2 0 0 2 0 0 0 2 0 1 0 1 1 0 0 0 0 1 1 0 0 1 1 2 2 0 1 0 0 0 0 0 0 0 0 2 1 0 2 1 0 0 0 0 0 0 0 0 0 2 2 0 0 1 2 0 1 1 2 0 0 0 0 0 0 0 0 0 1 2 1 1 1 1 0 0 2 1 0 0 0 0 0 1 0 0 0 2 0 0 0 0 0 0 0 1 0 0 1 1 1 0 0 1 2 0 0 0 0 0 0 0 1 2 0 1 0 1 1 0 1 0 0 2 2 2 0 0 1 0 1 2 0 0 0 0 0 1 0 2 0 0 0 2 1 2 0 2 0 1 0 1 1 1 1 1 0 0 0 0 0 0 2 1 1 0 0 0 1 1 0 1 1 1 0 0 1 0 0 2 0 1 0 2 1 0 0 1 0 0 1 0 0 2 0 2 1 0 2 2 0 0 0 0 2 0 0 0 2 0 2 0 1 0 0 0 0 0 0 0 0 0 0 2 0 2 0 1 1 1 1 0 1 1 2 1 1 0 0 0 0 0 0 1 0 1 1 1 0 1 0 0 0 0 1 1 2 0 1 1 2 0 1 1 0 1 1 0 0 0 0 2 1 0 0 1 1 1 1 1 1 1 0 0 2 2 0 2 2 0 2 2 2 0 1 0 0 0 0 2 0 1 0 1 1 1 0 1 1 1 0 2 1 0 0 0 1 0 1 1 0 1 0 0 1 2 2 2 1 1 1 1 1 2 0 2 0 2 1 2 0 1 0 0 0 0 0 0 1 0 1 1 1 2 1 0 1 0 0 0 1 0 0 1 0 1 1 2 0 1 2 1 0 1 1 1 1 0 1 1 1 0 1 0 2 0 0 0 2 0 0 0 0 1 0 0 0 0 2 0 1 1 1 0 0 0 0 0 1 1 1 0 1 1 1 0 1 1 2 1 2 0 2 2 0 0 0 1 0 0 0 0 2 0 2 0 0 1 0 2 0 0 0 0 0 1 0 1 0 0 0 0 0 0 0 0 1 1 0 0 0 0 2 1 0 1 0 2 0 2 0 0 1 0 1 1 0 2 0 0 0 1 0 0 0 0 2 1 1 1 1 0 0 1 0 1 1 0 0 0 2 0 2 0 0 0 0 0 1 1 0 0 1 0 2 0 1 2 1 1 0 1 1 1 1 0 0 0 2 1 1 0 1 0 0 1 1 1 1 2 0 0 0 0 1 0 1 0 1 1 0 0 0 2 0 1 0 0 1 1 0 1 1 0 0 0 1 0 0 0 0 0 0 0 0 0 0 0 1 0 0 0 0 1 1 0 0 0 0 0 0 0 0 2 1 0 0 0 2 0 2 0 1 0 1 1 1 0 1 0 2 1 0 1 0 0 2 0 2 0 2 0 1 0 1 1 0 0 1 0 0 0 0 0 1 0 1 1 0 1 1 0 0 0 1 1 0 1 1 2 2 1 2 1 1 1 0 0 0 0 0 2 2 1 0 0 2 0 0 1 0 0 0 2 2 2 0 2 1 0 0 2 0 1 0 1 0 1 0 1 0 0 0 0 0 0 2 0 2 2 0 1 0 0 0 0 2 0 0 0 0 2 2 0 0 0 0 0 1 0 1 2 0 0 0 2 2 2 1 0 0 0 0 1 1 2 2 0 1 0 0 0 0 0 1 1 1 0 0 0 0 0 0 0 1 1 0 1 2 1 1 2 0 0 2 0 0 0 2 2 0 0 0 2 0 0 2 2 0 2 0 1 0 2 0 0 0 0 2 1 2 0 1 1 0 1 1 1 1 1 0 0 0 1 1 0 0 0 0 0 1 1 0 0 2 0 0 1 1 0 1 0 0 1 0 1 0 0 1 1 0 0 1
124 1 1 1 0 0 1 1 0 0 0 1 0 1 0 0 1 0 1 1 1 0 0 0 0 0 0 1 0 1 2 1 1 0 1 1 1 2 0 0 1 0 1 1 2 1 0 0 0 0 0 0 0 0 2 2 0 0 0 0 0 2 2 2 0 0 1 0 1 1 1 1 2 0 2 2 1 1 2 1 0 2 2 1 1 0 0 0 0 1 0 0 1 2 1 2 1 1 1 1 1 2 0 0 2 1 2 2 1 1 0 1 0 1 0 1 0 0 1 1 1 0 2 2 0 0 1 1 2 2 0 0 0 0 2 0 0 0 2 0 1 0 0 0 0 1 0 0 0 1 0 0 0 0 0 0 1 0 0 0 2 1 2 2 0 1 1 1 0 0 1 0 0 2 0 1 1 1 0 0 0 0 0 0 0 0 1 1 1 1 0 1 2 1 1 1 2 0 0 0 0 0 1 1 2 0 0 0 0 0 1 0 1 1 0 0 0 0 2 2 0 0 2 2 0 0 0 0 0 0 0 0 0 1 1 1 0 2 2 0 0 0 2 1 0 2 0 0 0 0 0 0 0 0 0 1 1 0 1 0 0 0 0 0 1 0 0 1 2 1 1 1 2 2 1 1 0 0 0 0 0 2 1 1 2 1 1 2 0 2 0 0 1 2 2 0 1 1 0 0 1 1 2 2 2 1 0 0 2 0 0 2 2 0 0 1 2 0 0 0 0 0 1 0 1 0 0 0 0 2 0 0 0 2 0 0 0 2 0 0 1 0 2 0 0 1 1 0 0 2 0 0 2 0 2 0 0 1 0 2 0 0 2 0 2 0 0 2 1 1 1 1 0 2 0 0 2 2 1 1 0 0 0 0 1 0 0 1 1 0 0 1 0 0 2 0 0 2 1 1 0 1 0 1 0 0 0 0 0 0 0 0 2 0 2 2 0 1 0 0 1 2 0 1 0 2 0 1 1 2 0 1 1 1 1 1 0 1 0 0 2 0 0 0 0 1 2 0 0 0 0 0 0 2 1 1 0 1 0 1 1 2 1 0 0 1 1 1 2 1 1 1 2 2 0 0 0 0 2 0 0 0 1 0 0 1 0 1 1 1 0 1 0 2 1 1 1 1 1 0 0 0 2 0 2 0 1 0 1 0 1 0 0 0 0 0 0 0 0 2 2 0 2 2 1 2 1 1 0 1 1 1 1 1 0 1 1 0 1 2 2 1 1 1 1 1 0 0 2 1 0 1 1 2 1 0 0 0 1 1 1 0 1 0 1 0 0 2 1 0 1 1 0 0 0 0 0 0 0 2 0 0 0 0 0 0 0 2 1 2 0 0 1 0 0 1 0 0 0 0 0 2 0 1 0 0 0 0 2 0 0 0 0 0 0 1 0 0 1 0 0 0 1 1 1 0 1 2 0 0 0 1 1 0 2 1 2 0 1 1 0 0 0 0 2 0 2 0 2 0 0 2 1 1 1 2 2 2 2 2 2 0 2 0 0 1 0 2 0 0 2 0 1 0 0 1 0 1 2 0 1 0 0 1 1 0 1 0 1 0 2 1 0 0 0 0 1 2 1 2 0 1 0 0 2 2 1 2 2 0 0 0 0 0 0 1 1 2 2 0 0 0 1 0 1 0 0 0 0 0 0 0 0 0 0 0 1 0 1 1 0 1 0 1 0 0 0 1 0 0 0 0 1 0 0 1 1 0 0 0 1 1 2 1 0 1 1 1 2 1 1 1 1 0 0 2 0 0 1 0 1 1 0 0 0 2 0 2 0 2 0 0 1 1 2 0 1 0 1 1 1 0 0 2 0 0 0 0 0 0 0 0 0 2 0 0 2 2 1 1 1 1 1 0 1 0 0 1 0 0 0 0 0 2 2 2 0 0 0 0 0 0 0 0 0 0 0 2 2 0 0 0 2 2 0 0 2 0 0 0 0 1 0 0 0 1 1 0 1 0 0 0 0 0 0 2 0 0 1 1 1 1 0 0 0 1 1 1 0 0 1 0 1 1 2 0 1 2 0 0 1 1 1 1 2 2 0 2 0 1 0 0 0 0 1 1 0 0 2 2 0 2 1 0 2 0 0 1 0 0 1 0 0 2 0 0 0 2 2 0 0 0 2 2 1 0 1 0 1 0 2 0 2 0 0 0 0 2 0 0 0 0 0 0 0 0 0 0 2 1 1 1 0 0 0 0 0 0 0 1 1 0 0 2 0 2 1 0 0 0 0 0 0 0 0 0 0 0 1 0 1 1
125 1 0 0 0 0 0 1 1 0 1 0 0 0 0 0 0 0 1 2 0 0 0 0 0 0 0 1 1 0 1 1 2 1 2 0 1 2 0 0 0 0 0 1 1 0 1 0 0 1 0 0 0 1 1 2 0 0 1 0 1 1 0 2 0 1 1 0 2 0 0 2 1 0 2 1 1 0 1 0 1 1 2 2 2 0 0 1 1 2 0 1 0 2 2 2 1 0 0 0 0 2 0 1 2 1 2 2 0 2 0 1 0 1 0 0 0 0 1 2 2 1 2 1 0 0 0 1 2 2 0 0 0 0 0 0 0 0 0 2 1 0 0 0 1 2 0 1 1 2 0 0 0 0 0 0 0 0 0 0 0 2 1 2 1 2 1 0 1 1 1 1 1 1 0 0 2 0 0 2 2 0 1 1 0 0 1 1 0 0 1 0 2 0 2 0 0 0 0 0 0 1 0 1 2 0 1 1 1 0 2 0 1 0 0 0 0 1 1 0 1 1 2 2 0 1 1 1 0 0 0 0 0 0 0 0 0 2 2 0 0 0 2 0 0 1 0 0 0 0 0 0 0 0 0 1 1 1 0 1 1 1 0 0 1 0 0 0 2 1 0 1 1 1 0 0 0 0 0 0 0 1 2 1 2 2 2 0 0 2 0 1 1 2 1 1 0 0 0 0 0 0 1 1 1 0 0 0 0 0 1 2 1 1 1 1 2 0 1 0 0 1 0 2 1 0 0 0 0 0 0 1 1 2 0 0 0 1 1 1 1 1 1 0 0 1 2 0 1 2 0 1 1 1 0 1 2 2 0 0 1 1 2 1 2 1 0 1 2 0 0 0 0 2 1 0 1 2 0 2 0 0 0 0 0 0 0 0 0 2 0 0 1 0 2 0 1 1 0 0 0 0 0 1 0 0 0 1 0 1 0 0 0 0 0 2 0 0 0 0 0 2 1 0 0 2 0 0 0 0 2 0 0 2 1 0 0 1 1 2 1 0 0 0 0 0 2 2 2 0 0 0 0 2 1 1 1 1 1 0 1 2 1 0 0 1 1 2 2 0 2 0 0 0 1 0 1 0 1 0 0 0 0 1 1 1 1 1 1 0 1 1 1 1 2 0 0 1 1 0 0 0 1 1 1 1 1 2 2 0 0 0 1 0 1 1 0 0 0 0 1 2 2 1 1 1 0 0 1 1 0 0 0 0 0 0 2 0 1 1 2 2 2 2 2 2 0 2 0 0 0 0 1 1 2 0 2 0 0 0 0 0 1 2 0 0 0 2 0 1 0 0 1 0 1 2 2 1 1 2 0 0 1 0 1 0 0 1 1 1 0 0 1 0 1 1 0 0 0 0 0 2 0 0 0 1 0 0 2 1 1 1 1 2 0 2 2 0 1 0 0 0 1 1 1 0 1 1 0 0 0 2 0 0 1 1 2 0 2 0 0 0 0 0 0 0 2 0 0 0 0 2 0 2 0 1 1 2 2 1 1 0 1 0 1 1 0 1 0 1 0 1 0 0 0 1 1 1 2 0 0 0 0 2 0 0 2 2 1 0 2 0 1 2 0 1 2 1 0 0 0 0 0 0 0 0 1 1 1 0 1 1 0 1 0 0 0 2 1 0 0 0 0 0 1 2 0 0 0 0 0 0 0 0 0 0 0 0 0 0 0 0 1 1 0 0 0 1 1 0 0 1 0 0 0 0 0 0 0 0 2 2 2 0 0 2 0 0 1 1 1 0 2 0 0 0 0 0 2 0 2 2 0 0 0 1 0 2 0 2 0 1 1 1 1 1 0 0 1 0 0 1 0 1 0 0 2 0 2 2 0 0 1 1 1 0 2 2 2 1 1 2 0 0 2 0 0 0 0 0 1 1 1 0 0 1 1 1 1 0 1 1 1 1 1 0 1 1 1 0 1 0 1 1 0 0 0 2 0 0 0 0 1 0 0 2 0 1 0 0 0 1 0 0 0 0 0 0 2 2 2 2 0 0 0 2 2 1 0 0 1 1 0 0 1 1 1 2 0 1 0 2 2 1 1 0 0 1 1 2 1 2 0 1 1 0 1 0 2 2 0 2 0 2 1 0 1 0 1 1 1 0 1 1 0 1 2 0 1 1 0 0 1 1 1 0 0 0 1 0 2 0 0 0 2 0 2 2 2 1 0 1 1 0 0 0 0 0 1 0 0 0 1 1 0 0 0 2 2 0 0 2 0 1 0 0 1 0 0 1 0 0 0 0 0 0 0 1 1 0 0 1
126 0 0 2 0 0 2 1 0 1 1 0 0 1 0 0 0 0 2 0 0 0 0 0 0 0 0 2 0 0 2 0 1 1 1 1 1 2 0 0 1 0 1 1 2 1 0 0 0 1 0 0 1 1 1 2 0 0 2 0 0 2 0 2 0 1 1 0 0 0 0 0 2 0 2 2 2 2 2 0 2 2 2 0 1 1 0 0 0 2 0 0 1 2 1 2 1 1 1 1 1 2 1 1 2 0 2 0 1 1 0 1 0 1 0 0 0 0 0 2 2 0 2 1 0 1 1 0 1 1 1 0 0 0 0 0 0 0 0 2 0 0 0 0 1 2 0 0 0 1 1 0 0 0 0 0 0 0 0 1 0 2 2 2 2 1 1 0 1 1 0 1 0 2 2 0 1 0 1 0 0 0 1 1 0 0 2 2 1 0 1 1 1 1 1 0 0 0 0 0 0 1 0 1 1 0 1 0 0 0 1 0 1 0 0 0 0 1 2 1 1 1 2 2 0 1 1 1 0 0 0 0 1 1 1 1 0 2 2 0 0 0 1 0 0 0 0 0 0 0 0 0 0 0 0 2 0 1 0 0 0 0 0 0 1 0 1 0 1 1 0 2 0 0 0 0 0 0 2 0 0 0 2 0 2 1 2 0 0 1 1 0 1 2 2 0 1 0 0 0 1 0 0 0 0 0 1 1 1 1 0 1 1 1 1 0 1 0 0 0 0 0 2 1 1 0 0 1 1 1 0 0 1 1 0 0 0 0 2 0 0 0 2 1 1 1 1 0 1 1 1 0 1 1 0 0 2 0 0 1 0 0 2 0 2 0 0 2 1 1 1 1 1 1 0 0 2 2 0 2 0 1 1 0 0 0 1 0 0 0 0 1 0 0 2 1 0 0 1 1 0 1 2 2 0 1 1 0 0 0 0 1 0 0 0 2 0 0 0 0 0 1 0 2 1 2 1 0 0 0 1 0 0 2 2 2 0 0 0 0 1 2 0 0 0 0 2 1 2 0 0 0 0 2 1 1 1 1 1 1 1 2 1 0 1 2 2 1 2 0 0 0 1 1 2 0 2 0 2 2 2 1 0 1 0 1 0 1 2 0 1 2 0 2 1 0 0 2 2 0 0 0 0 1 0 2 1 1 1 1 0 0 1 1 1 0 1 0 0 1 1 1 2 2 0 2 1 0 0 1 1 1 2 2 2 0 1 0 1 2 1 1 2 1 1 2 0 1 1 0 1 0 1 2 1 1 0 0 0 0 0 2 0 1 0 1 1 1 1 1 0 2 1 0 1 1 1 1 1 2 0 0 1 1 0 1 2 1 1 1 1 0 1 0 1 0 0 0 1 0 0 2 0 0 0 2 1 0 1 1 0 0 2 2 0 2 2 0 0 0 0 0 0 0 0 0 2 2 0 0 0 1 1 0 2 1 2 0 2 0 1 0 1 1 2 0 2 0 1 0 0 1 0 0 0 2 2 1 1 1 1 0 1 1 1 0 0 2 1 0 1 1 0 1 1 2 2 2 2 0 0 0 0 2 0 1 1 1 1 1 1 1 0 1 0 0 2 2 2 2 0 0 1 0 1 2 0 2 2 0 1 1 0 0 0 1 0 1 1 0 0 1 1 0 2 1 0 0 0 0 0 0 0 0 0 0 0 0 1 1 1 0 0 0 0 0 0 0 1 1 1 1 0 0 0 0 0 0 0 0 0 0 2 0 0 0 0 2 2 1 0 0 0 1 1 2 0 2 0 2 1 0 0 1 1 1 0 1 1 1 1 1 1 0 0 1 1 0 0 0 0 2 0 2 1 0 0 0 0 2 0 0 1 1 1 0 2 1 1 1 1 1 2 1 2 0 0 1 1 0 1 0 1 0 0 2 1 1 1 0 0 1 0 0 0 0 0 1 0 0 1 0 0 0 0 0 0 0 1 0 1 1 0 0 0 0 0 0 1 0 0 0 0 1 0 2 0 0 1 0 1 1 0 0 0 0 0 1 1 0 1 0 0 0 2 2 2 1 0 1 0 2 2 2 0 0 1 2 0 1 1 1 0 1 1 1 0 0 2 2 0 2 1 1 0 0 0 1 1 1 2 0 0 2 0 0 0 1 2 0 0 0 1 0 0 0 1 1 1 0 2 0 1 0 1 0 2 2 0 2 0 2 0 0 0 0 0 0 1 0 0 0 0 0 0 2 2 0 1 0 1 1 1 0 0 0 1 0 0 0 0 0 0 0 1 1 0 0 1 0 1 1
127 1 0 1 0 0 0 1 0 1 1 0 0 1 0 0 1 0 2 0 1 0 0 0 0 0 0 1 0 2 2 0 1 0 0 1 2 1 0 0 1 0 1 1 2 1 0 0 0 1 1 1 0 0 2 0 0 0 0 2 0 0 0 1 1 0 2 0 1 0 0 1 2 0 2 2 2 1 1 1 1 2 1 1 2 0 1 0 0 2 0 0 0 1 0 1 0 2 1 1 0 2 0 1 2 0 2 1 1 1 0 2 2 2 2 2 1 0 1 2 2 0 2 2 0 2 2 0 1 1 0 0 1 0 0 1 1 1 0 1 0 0 0 0 0 1 0 0 0 0 0 0 0 0 1 0 1 1 0 0 1 1 1 2 2 1 1 0 1 1 0 2 1 1 1 0 1 0 0 0 0 1 1 1 0 0 2 1 1 1 0 1 2 2 0 2 2 0 0 1 0 0 0 1 2 0 1 0 2 0 2 0 1 0 1 0 0 1 1 0 1 1 2 2 0 0 0 1 0 0 0 1 0 0 0 0 0 2 2 0 0 0 2 0 1 1 0 0 0 0 0 0 0 0 0 2 1 0 0 1 1 1 0 0 0 0 0 0 2 1 0 0 0 0 1 0 0 0 1 0 0 1 1 0 2 1 1 2 1 2 0 2 0 2 2 0 1 1 0 1 1 0 1 1 1 0 0 0 2 0 0 2 1 1 1 0 1 0 1 0 0 1 1 1 2 0 0 1 1 1 0 1 1 1 0 0 0 2 0 0 0 0 2 0 0 1 0 0 0 1 0 1 2 1 1 0 1 0 0 2 0 0 1 0 1 0 0 2 2 0 0 0 0 2 0 0 1 1 1 1 0 0 1 0 0 1 0 0 0 0 1 1 1 1 2 0 2 1 0 0 0 0 0 1 0 0 0 0 0 0 0 1 1 0 1 2 0 0 0 0 0 1 1 1 1 1 1 0 0 0 1 0 0 2 1 1 0 2 1 2 1 1 0 1 2 2 1 1 1 0 0 0 0 1 2 1 2 1 1 1 2 2 1 0 0 1 1 2 1 1 2 0 0 0 2 0 2 1 1 0 2 1 0 0 0 0 0 1 2 1 2 2 0 2 2 1 1 1 1 1 1 1 1 0 2 0 2 1 1 0 0 0 0 0 0 0 0 0 0 1 1 2 1 1 0 1 0 1 0 1 0 1 2 1 0 1 0 0 1 1 0 0 2 1 1 1 0 2 0 0 0 0 0 1 1 1 1 1 2 0 1 0 1 1 0 0 0 2 2 0 0 0 0 0 0 0 0 2 2 1 1 0 2 1 1 1 2 2 2 2 0 1 1 0 0 0 0 0 0 0 0 2 0 0 1 1 0 0 1 1 1 0 0 0 1 0 0 0 1 0 0 0 0 0 0 0 2 1 0 0 1 0 0 0 2 1 2 0 2 0 0 0 0 0 2 0 2 0 2 0 0 1 0 0 0 1 2 1 1 0 0 0 0 0 1 2 0 1 0 1 0 1 0 0 0 1 2 1 1 1 1 0 0 1 1 1 2 2 2 0 1 0 0 1 0 0 1 2 1 2 0 0 1 1 1 2 1 2 2 0 0 0 0 0 0 1 1 0 0 0 0 0 1 0 1 2 0 1 1 0 0 0 0 0 0 1 0 1 0 1 1 0 0 0 0 0 0 1 1 1 1 1 0 0 0 0 1 0 0 1 0 0 2 1 0 0 1 2 0 2 0 0 2 0 0 0 0 1 0 2 0 0 1 1 1 2 0 1 1 1 1 1 0 1 1 0 0 0 1 0 0 0 0 1 0 1 1 0 0 2 0 0 0 1 1 0 1 1 1 1 1 1 2 1 2 0 0 2 0 0 0 0 1 0 0 1 0 0 0 1 1 0 0 0 0 0 0 1 0 0 1 0 0 0 0 0 0 0 0 0 0 1 1 0 1 0 1 1 2 0 1 1 0 0 0 2 0 0 2 1 0 0 0 0 0 1 1 1 0 0 0 1 1 0 0 0 0 2 0 1 0 0 2 2 1 0 1 2 0 0 0 1 1 0 1 1 0 1 2 1 0 1 0 1 0 0 0 1 0 1 1 0 1 2 0 1 1 0 0 1 1 0 2 2 2 0 0 2 1 0 1 0 1 0 2 0 2 2 2 0 0 2 1 0 1 1 1 1 2 0 0 0 0 0 0 1 2 1 1 0 0 1 0 1 0 1 1 1 0 1 0 0 0 0 0 1 0 0 0 0 1 1
128 1 0 0 0 0 0 0 0 0 0 1 0 1 0 0 0 0 0 2 1 1 0 0 0 0 0 1 1 1 2 0 1 1 0 0 0 1 0 0 1 0 1 1 2 1 0 0 0 0 0 1 0 0 2 2 0 1 0 0 0 1 0 2 0 1 1 1 1 0 0 0 2 0 1 2 2 2 2 1 1 2 2 0 0 0 0 1 1 2 1 1 2 2 0 0 0 1 0 0 0 1 1 1 2 0 2 2 1 1 0 1 0 0 1 0 0 0 0 2 2 0 2 0 0 0 0 2 2 2 0 2 0 0 0 0 0 0 0 0 0 0 0 0 0 0 0 0 0 0 0 0 0 0 1 0 1 0 0 1 0 1 2 2 2 2 2 1 1 1 1 0 1 1 2 0 0 0 0 1 1 1 1 1 0 0 2 1 0 0 1 1 1 0 1 0 0 0 0 0 0 1 0 0 2 0 2 1 1 0 0 0 2 1 0 1 0 0 1 1 0 0 1 2 1 1 1 0 0 0 0 1 0 0 0 0 0 2 2 0 0 0 2 0 0 2 0 0 0 0 0 0 0 0 0 1 0 1 0 0 0 0 0 0 1 0 0 0 2 0 0 1 1 1 0 0 1 0 2 0 0 1 1 1 1 1 1 1 1 2 0 1 0 2 2 0 1 1 1 1 2 0 1 1 1 1 0 0 2 0 0 0 1 1 2 0 2 0 0 0 0 2 0 1 1 0 0 1 0 0 0 2 0 1 0 0 0 2 0 0 0 1 2 1 0 2 0 0 1 1 1 0 2 0 2 0 0 2 0 0 0 0 0 0 0 0 0 2 1 1 1 1 0 2 0 0 1 1 1 1 2 1 0 0 1 1 1 0 0 0 0 1 1 1 2 0 2 1 0 0 0 0 0 2 2 0 0 1 0 0 0 0 0 0 0 0 2 0 1 0 0 1 1 0 1 1 1 0 0 1 0 1 0 2 1 1 0 0 0 0 1 1 0 1 2 2 0 1 1 0 0 0 0 2 1 1 1 1 0 0 0 0 0 0 1 2 1 2 1 1 2 1 1 1 2 0 1 0 1 0 1 0 0 1 0 1 0 1 2 1 0 2 0 0 1 1 1 1 1 1 1 0 2 0 2 0 2 0 0 0 0 1 2 1 0 0 1 1 0 1 1 1 1 1 0 1 1 0 2 2 0 0 0 0 0 1 0 0 1 2 1 0 0 1 1 0 0 0 2 0 2 0 1 2 0 1 0 0 0 1 0 0 0 1 0 0 0 2 1 0 1 1 0 0 0 0 0 0 0 2 0 2 1 1 0 1 1 2 2 2 0 0 2 0 0 0 0 1 1 1 1 1 0 2 0 0 2 0 1 2 0 0 0 0 2 0 0 0 0 1 0 1 0 1 1 0 0 1 1 1 0 0 0 0 1 1 2 0 2 0 1 1 0 0 1 0 2 0 0 0 0 1 0 1 1 1 2 2 1 0 0 0 2 0 0 1 0 1 0 1 0 1 0 1 1 2 2 0 1 0 1 1 0 2 0 1 2 1 2 0 2 1 0 1 0 0 1 2 0 2 1 0 0 0 2 2 0 1 1 0 0 0 0 0 1 0 0 1 1 0 0 1 1 0 1 1 0 0 0 1 0 0 0 0 0 0 0 0 1 1 0 1 0 0 0 1 0 0 0 0 0 0 0 1 0 0 0 0 0 0 0 0 2 2 0 0 1 0 0 2 0 0 1 0 0 0 0 1 1 1 1 1 1 0 1 1 0 1 1 1 1 1 1 1 2 0 0 0 1 0 0 0 1 2 1 0 1 0 0 2 0 0 1 0 0 0 1 2 1 1 1 1 2 1 2 0 0 1 0 1 0 0 0 0 0 2 0 0 1 1 1 0 0 0 0 0 0 1 0 1 2 0 1 1 0 0 0 0 0 0 1 1 0 0 0 2 0 0 2 0 1 0 0 0 0 2 0 1 2 1 1 1 0 0 0 0 0 2 0 0 1 0 1 0 2 2 2 2 0 1 1 0 2 2 1 0 1 2 1 1 1 1 1 0 1 1 0 0 1 0 1 0 0 1 2 0 0 1 0 0 2 0 0 2 0 0 0 0 0 0 0 0 1 1 1 0 2 0 0 0 1 0 2 0 0 0 0 2 2 2 0 0 0 0 1 1 1 0 1 0 0 0 0 0 1 0 0 1 1 1 0 1 0 1 0 1 0 1 0 1 0 0 1 0 1 0 0 0 1 0 0 0
129 0 1 1 0 0 2 2 1 0 1 0 1 1 0 0 0 0 2 0 1 1 0 0 0 0 1 1 0 1 2 0 0 0 0 0 2 1 0 0 2 0 0 0 1 0 0 0 0 1 1 1 1 1 1 2 0 0 2 0 0 2 0 2 1 0 2 1 2 0 0 0 2 0 0 2 2 0 1 0 1 1 2 1 1 0 0 2 2 2 2 2 1 2 1 2 1 1 1 1 1 2 0 1 2 1 2 0 2 0 0 1 1 2 1 1 1 2 2 0 0 0 2 0 0 0 0 0 2 0 1 0 0 0 0 0 0 0 0 0 0 0 0 0 1 0 0 0 0 0 0 0 0 1 0 0 0 1 0 1 0 1 1 2 2 2 1 0 0 1 1 0 1 1 2 0 2 2 0 1 0 1 0 0 1 1 1 0 0 0 0 0 1 1 1 0 0 0 0 0 0 0 0 0 2 0 0 1 0 0 1 0 1 0 0 0 0 1 2 1 0 0 1 1 0 1 1 1 0 0 1 1 1 1 1 0 1 2 2 0 0 0 1 0 0 2 1 0 0 0 0 0 0 0 1 2 1 0 1 0 0 0 0 2 2 0 0 0 1 0 0 1 2 2 1 0 0 0 2 0 0 0 2 1 2 0 1 2 0 2 0 0 1 2 2 0 1 0 1 0 1 0 1 1 1 0 0 0 2 0 0 2 1 2 1 0 2 0 1 0 1 1 0 1 0 0 0 0 1 0 0 1 0 2 0 0 0 1 1 1 1 0 0 0 0 1 1 0 2 0 0 0 0 0 0 2 0 0 0 1 0 0 2 1 2 0 0 2 2 0 0 0 0 2 0 1 1 2 0 2 1 0 1 1 0 1 1 0 0 0 0 0 1 1 1 1 1 1 0 0 0 1 1 2 1 0 1 0 0 0 0 0 0 1 1 2 0 0 1 0 0 1 0 2 1 1 1 0 0 0 0 0 0 2 1 0 0 1 0 1 2 2 0 0 2 2 1 2 2 0 0 1 0 1 2 0 2 1 1 1 0 0 1 0 0 1 1 1 2 0 1 0 1 1 1 1 0 1 1 0 1 0 1 0 0 1 0 1 2 0 2 2 2 0 1 0 0 1 1 1 1 0 0 2 0 2 2 1 1 1 0 0 1 0 0 0 0 0 0 0 0 1 2 2 0 2 1 0 0 1 1 0 1 1 2 0 1 0 0 2 2 1 2 2 1 1 0 1 1 0 0 0 0 2 1 1 0 2 2 0 0 0 1 0 1 1 1 2 1 0 0 1 0 0 0 0 0 1 2 1 0 0 2 1 1 1 2 0 0 0 0 1 0 1 1 1 1 0 0 0 0 1 0 1 0 0 0 0 1 0 1 0 0 1 1 1 0 0 0 0 0 0 0 1 1 0 0 1 0 0 2 1 1 0 2 0 2 1 2 0 0 1 0 0 0 0 2 0 0 0 0 2 1 2 2 2 1 2 1 0 0 0 1 0 0 2 1 1 0 1 1 1 1 0 0 2 1 1 0 1 1 1 0 1 0 0 2 2 2 0 0 0 0 1 0 0 1 2 2 2 0 0 0 0 1 2 0 2 2 0 0 0 0 1 0 1 0 2 2 0 0 0 0 0 1 2 0 0 0 0 0 0 0 0 0 1 0 0 0 0 0 0 0 1 0 1 0 0 1 1 1 1 0 0 0 1 0 0 0 0 0 0 2 2 0 0 1 2 2 1 0 0 2 0 0 0 0 1 1 1 1 1 1 1 1 1 0 2 0 2 0 0 2 0 1 1 1 1 0 0 1 1 0 2 0 0 2 0 0 2 0 0 1 1 1 0 2 1 2 2 0 2 1 0 2 0 1 2 0 0 0 0 2 0 0 1 1 1 1 0 0 1 0 1 1 0 1 1 0 0 1 0 2 0 1 0 1 0 0 0 2 2 0 0 0 0 2 0 1 0 0 0 0 0 0 2 0 1 1 0 1 1 0 0 0 0 0 1 0 0 1 0 2 0 1 1 1 2 0 1 0 0 1 1 1 1 1 1 0 1 0 1 1 0 1 1 0 0 1 1 0 1 0 0 1 1 2 0 1 1 1 0 1 2 0 1 1 0 1 1 0 0 2 0 0 0 1 0 1 0 2 0 0 0 2 0 2 2 2 2 0 0 2 0 1 1 1 0 1 0 2 0 0 1 0 0 0 0 1 0 0 0 0 0 0 1 1 0 0 0 0 0 0 1 0 0 0 1 1 0 0 1
130 0 0 2 0 0 2 2 0 0 0 2 0 1 0 0 1 0 0 2 0 0 0 1 1 1 1 1 0 0 1 1 0 0 0 0 1 0 0 0 2 0 0 0 1 0 1 0 0 0 0 0 0 1 1 0 0 1 2 0 0 1 0 0 1 0 0 0 1 0 0 2 2 1 2 2 2 1 1 0 2 2 2 1 1 0 0 0 0 2 0 0 1 1 0 2 0 2 0 0 0 2 1 1 2 0 2 0 2 0 0 1 1 2 1 1 1 0 0 2 2 0 2 2 0 1 1 1 2 1 1 0 0 0 1 1 0 0 0 0 1 0 0 0 1 0 0 0 0 0 0 0 1 0 0 0 0 0 0 0 0 1 2 1 0 2 1 2 0 0 1 1 1 1 1 0 0 2 0 0 0 0 1 1 0 0 2 1 0 0 2 1 1 0 1 0 1 0 0 0 0 1 0 1 2 0 1 1 2 0 2 0 0 0 0 2 1 0 2 1 1 1 1 1 0 0 0 1 0 0 0 0 0 0 0 0 1 1 1 1 1 1 2 0 0 2 0 0 0 0 0 0 0 0 0 1 2 0 0 0 0 0 0 1 2 0 0 0 2 2 0 0 1 2 0 0 1 0 2 1 1 1 1 0 2 0 0 1 2 2 0 1 1 2 2 0 1 1 1 0 2 1 1 1 1 0 0 0 1 0 0 2 1 2 0 0 0 1 0 1 0 0 1 0 0 0 0 1 1 1 0 1 0 2 0 0 0 1 1 1 1 1 1 0 0 0 2 0 1 2 1 0 2 0 0 0 1 1 0 1 0 0 2 1 2 0 0 2 2 0 0 0 0 2 0 0 2 1 1 1 0 0 0 0 1 0 0 0 0 0 0 1 1 0 2 0 1 2 0 0 0 0 1 2 1 0 1 2 0 0 0 0 0 0 0 2 0 1 0 0 1 1 0 2 0 2 0 2 2 1 0 0 0 2 1 1 0 0 0 1 0 1 1 1 1 1 2 2 2 0 0 0 0 1 2 1 2 1 2 1 1 2 1 0 0 2 2 0 2 0 0 0 0 0 0 1 0 0 2 1 2 1 1 0 0 1 0 2 2 1 1 2 0 1 0 0 0 0 0 1 2 0 1 1 2 2 2 0 1 1 1 0 1 0 0 1 0 0 0 0 0 2 1 1 0 1 0 1 0 1 1 1 2 1 2 0 0 0 0 2 0 0 1 1 1 1 0 1 1 0 0 0 1 0 2 0 2 0 1 0 0 1 0 0 0 1 1 1 1 0 0 1 0 0 0 0 0 1 1 2 0 0 2 0 2 0 1 2 2 2 0 0 2 0 1 0 0 0 0 0 0 2 0 1 1 0 1 0 1 2 0 0 0 1 1 0 0 0 1 0 0 0 1 1 1 0 1 1 0 0 0 1 0 0 1 0 1 0 2 0 0 1 0 2 1 0 2 0 0 1 0 1 0 0 0 2 0 2 2 1 1 0 1 0 1 2 1 2 0 0 1 0 0 0 0 1 1 0 2 0 0 0 0 1 0 1 0 1 1 0 2 0 1 1 0 0 0 2 0 1 1 0 0 0 2 2 0 2 0 0 0 0 0 1 0 0 0 0 0 0 0 0 1 0 1 1 0 0 0 0 0 0 0 0 0 0 0 0 0 0 0 0 0 0 0 0 0 0 0 0 0 0 0 0 0 0 0 0 0 0 1 0 2 0 0 1 1 2 2 2 0 1 2 0 0 1 0 1 1 0 1 1 1 0 0 1 1 1 0 1 1 0 2 0 2 0 0 0 0 0 0 1 0 0 0 0 1 0 0 1 0 0 0 2 2 0 2 1 2 0 0 0 1 1 2 0 0 1 1 0 1 0 1 1 1 2 0 1 1 0 0 1 0 0 0 0 0 1 1 0 1 0 1 0 1 0 1 0 1 1 1 2 0 0 1 0 0 0 2 0 0 0 1 0 0 2 0 0 1 1 2 2 0 0 0 1 1 2 0 0 1 0 1 1 2 2 2 1 0 0 0 2 1 1 0 1 0 0 0 1 0 1 1 0 2 0 0 0 1 1 0 1 1 1 1 0 2 1 0 0 2 0 0 2 0 0 0 0 0 2 0 0 1 1 1 0 0 0 1 0 1 1 2 0 1 0 1 2 0 2 0 1 2 0 1 1 1 0 1 0 2 0 0 0 0 2 2 1 2 0 1 2 0 1 0 1 1 0 0 0 0 0 0 0 1 1 0 1 1 0 0 0
131 0 0 1 0 0 2 2 0 1 1 0 0 0 0 0 0 0 0 2 0 0 0 0 0 0 1 2 1 1 2 1 1 1 2 0 1 1 0 0 1 0 0 1 1 1 1 0 0 1 0 1 1 1 0 2 0 1 1 0 1 1 0 0 2 0 1 1 1 0 1 1 2 0 2 2 2 1 1 0 2 2 2 1 1 0 0 0 0 2 0 1 0 1 0 1 0 0 0 0 0 1 0 1 2 1 2 0 2 0 0 2 1 2 1 1 1 1 1 1 1 0 2 1 0 1 1 0 2 0 1 1 0 0 1 0 0 1 0 0 1 0 0 0 1 0 0 0 0 1 0 1 0 1 0 0 1 1 0 2 0 1 0 2 1 2 1 0 1 2 0 0 0 2 2 1 2 0 0 0 0 0 0 0 0 0 1 1 0 0 1 0 1 0 1 0 1 0 0 0 0 0 1 0 1 0 0 1 0 0 1 0 0 0 0 0 0 0 2 2 0 0 2 2 0 2 2 0 0 0 0 0 0 0 0 0 0 2 2 0 0 0 2 2 0 2 0 0 0 0 0 0 0 0 0 0 0 1 0 0 0 0 0 0 1 0 0 0 2 2 0 1 1 1 0 0 1 1 1 1 1 1 2 1 2 2 2 2 0 2 0 0 0 2 2 0 2 0 0 0 0 0 0 0 0 1 0 1 1 0 0 2 0 1 1 0 2 0 0 0 0 0 2 2 0 0 0 0 0 0 0 2 1 0 0 0 0 1 1 1 1 1 1 0 0 1 1 2 2 2 0 2 2 0 1 0 0 0 0 0 0 0 0 0 0 0 0 2 2 0 0 0 2 2 0 1 2 1 1 1 1 1 0 1 1 0 0 0 0 0 0 0 0 0 2 1 0 0 1 1 0 1 0 2 1 0 0 0 0 0 0 0 1 0 1 2 0 0 0 0 0 2 0 1 0 0 0 0 0 1 0 0 0 2 0 0 0 2 2 2 2 1 0 1 1 2 1 1 1 0 0 0 0 2 1 1 1 2 1 1 2 2 0 1 0 1 1 0 2 0 0 0 0 0 1 0 0 0 2 1 0 0 0 0 0 0 0 1 1 0 1 1 1 2 2 1 1 2 2 0 2 0 1 0 2 0 2 1 0 2 0 0 1 0 0 1 0 0 0 1 2 1 1 1 0 2 1 1 0 1 1 0 1 1 1 0 1 0 0 1 2 2 2 1 1 2 0 1 1 0 0 0 0 2 0 1 0 1 1 0 0 0 0 2 0 0 0 1 1 1 1 2 0 0 0 0 0 1 1 2 0 1 1 1 0 0 1 1 0 1 0 0 0 0 0 2 0 0 0 0 0 1 0 2 0 1 1 0 0 0 0 0 0 0 2 0 0 0 1 0 0 0 0 0 0 0 2 1 0 0 0 1 1 0 2 1 2 0 2 0 0 0 1 1 2 0 2 0 1 0 0 1 1 1 1 2 1 1 1 0 0 0 0 1 1 1 0 2 0 0 1 0 0 0 0 0 0 1 1 1 0 0 1 1 0 1 0 2 1 0 1 0 0 0 1 0 1 2 1 1 0 0 0 0 0 1 1 1 1 0 0 0 0 1 0 1 0 0 0 0 0 1 0 0 2 1 0 1 1 0 1 1 0 0 1 0 2 0 1 1 0 1 1 0 0 0 0 0 0 0 0 1 1 1 0 0 0 0 0 0 0 0 2 1 0 0 1 1 1 2 0 1 2 1 1 2 0 2 0 2 1 0 0 0 1 1 0 2 2 2 0 2 1 1 2 0 0 1 0 0 0 2 0 2 2 0 1 1 0 1 0 0 0 1 1 0 1 1 2 2 2 2 2 1 2 0 0 1 0 0 1 1 0 0 0 2 0 1 1 0 0 1 0 0 0 0 0 2 2 0 0 0 2 0 1 0 1 0 0 1 0 2 0 0 0 0 0 1 1 0 1 0 1 0 0 2 0 0 1 1 2 2 0 0 0 2 2 1 0 0 1 0 0 0 1 1 1 1 0 0 1 1 1 1 1 1 1 2 0 1 1 2 1 0 2 0 0 2 2 0 1 1 0 2 2 0 0 1 1 1 2 0 1 1 1 0 0 0 0 0 0 0 1 0 0 0 0 1 0 0 2 0 1 0 1 0 1 1 0 1 0 0 0 0 1 1 1 1 2 1 0 1 0 0 0 2 2 1 1 0 0 1 0 0 0 2 2 0 0 0 0 0 0 0 2 0 0 0 1 0 1 1
132 1 1 2 0 1 1 1 0 1 1 1 0 1 0 0 0 0 1 1 1 0 0 0 0 0 0 2 0 0 2 1 2 2 1 1 2 2 0 1 0 0 1 0 0 1 0 0 0 1 0 0 1 1 0 2 0 0 2 0 1 2 0 0 0 0 2 0 0 0 0 1 1 0 1 1 1 2 2 1 1 2 2 0 0 0 0 0 0 2 0 0 0 0 0 1 0 0 0 0 0 2 0 1 1 1 1 1 0 2 1 0 1 1 1 1 1 0 2 0 0 0 1 2 1 1 1 0 1 1 1 0 0 0 2 2 0 0 0 0 1 0 0 0 0 0 0 0 0 1 0 0 0 0 0 0 0 2 0 0 1 0 2 2 2 1 1 2 0 0 2 0 1 1 1 0 2 1 0 0 0 0 1 1 1 1 1 1 1 0 2 0 1 0 1 1 0 0 0 1 0 0 0 2 2 0 1 1 1 0 1 0 2 0 0 1 0 2 2 0 2 2 2 1 0 0 0 1 0 0 0 1 0 0 0 0 0 1 2 0 0 0 2 0 0 2 0 0 0 0 0 0 1 0 0 1 1 1 0 1 1 1 0 0 0 0 1 0 2 2 0 0 1 1 0 0 0 0 1 0 0 1 1 1 1 2 2 2 0 2 0 0 0 2 2 0 0 0 0 0 0 0 0 0 0 0 0 0 1 0 0 1 1 2 1 0 1 1 0 0 0 0 1 1 1 0 0 0 1 1 0 1 0 1 0 0 0 1 1 0 0 0 1 0 1 1 0 0 2 0 0 0 2 2 0 0 2 0 0 2 0 0 1 1 1 0 0 1 1 1 1 1 2 2 0 2 2 2 1 1 1 1 2 0 0 1 1 0 0 0 0 0 1 0 2 0 0 1 2 2 0 2 1 2 0 1 0 0 0 0 0 0 1 0 1 2 0 0 0 1 0 1 0 1 0 2 1 1 1 0 1 0 0 0 2 0 0 1 0 0 2 1 0 0 0 0 2 1 1 0 0 1 0 2 1 1 1 0 2 0 0 0 1 0 0 1 1 0 2 0 2 1 0 0 2 0 0 0 0 0 1 0 0 0 0 0 0 0 1 0 0 1 0 2 1 1 1 1 1 0 1 1 1 1 1 2 1 0 1 1 1 0 1 1 0 0 1 1 0 1 1 1 2 1 1 1 0 0 0 1 0 0 1 1 1 0 1 0 1 2 1 1 2 1 1 1 0 1 1 0 0 1 0 1 1 0 1 0 0 1 0 0 0 1 0 0 0 1 0 1 0 1 1 0 1 1 0 1 2 2 0 0 1 1 0 1 1 2 1 2 0 2 1 0 1 0 0 0 0 0 0 1 0 0 0 2 0 0 2 1 0 0 0 0 2 0 0 0 0 1 0 1 0 1 1 0 1 2 0 0 0 1 0 0 1 0 2 0 2 0 0 0 0 1 2 0 2 0 1 0 1 2 0 0 0 2 1 2 2 0 0 0 1 1 0 1 0 2 0 0 2 0 0 0 0 2 2 0 1 0 1 0 0 2 0 1 1 1 1 0 2 0 0 0 0 0 0 2 1 1 0 0 0 0 0 1 1 2 1 0 1 0 0 0 0 2 0 0 0 0 0 1 1 1 0 2 1 0 0 0 0 0 0 0 0 0 0 2 0 2 1 2 0 0 0 0 0 0 0 0 0 0 0 0 0 0 0 0 0 0 0 1 2 1 0 0 1 1 0 2 0 0 2 1 1 2 0 1 1 1 1 0 0 0 0 2 0 2 1 2 0 2 1 0 1 0 0 1 0 0 0 0 0 1 0 1 1 0 0 1 0 1 2 0 0 0 2 1 1 1 1 1 1 1 2 0 0 2 0 0 0 0 2 1 0 2 0 1 1 1 1 0 0 0 0 0 0 0 0 0 2 0 1 0 0 0 1 0 0 0 1 1 0 0 0 1 1 0 1 0 1 0 0 0 0 2 0 2 2 2 2 2 2 0 2 1 0 1 0 0 1 0 0 0 2 1 1 1 0 0 0 1 1 1 1 1 0 2 1 1 1 1 1 0 1 1 0 1 1 0 1 0 0 1 0 0 1 0 0 0 2 0 0 1 0 0 0 0 2 0 0 0 1 0 0 0 1 0 0 1 1 0 1 0 1 0 1 2 1 1 0 1 1 0 0 0 0 0 2 0 0 1 1 1 0 0 1 2 2 0 0 2 0 2 0 1 1 1 1 0 1 0 1 0 1 0 1 0 0 0 1 0
133 0 0 1 0 0 1 1 0 2 2 0 0 0 0 0 0 0 1 1 1 0 0 1 0 0 1 1 0 2 2 0 1 1 1 0 0 1 0 0 0 0 0 0 0 0 0 0 0 1 1 1 0 0 1 2 0 0 1 0 0 1 0 2 1 1 1 1 2 0 0 0 2 0 1 2 2 0 1 0 1 1 2 1 1 0 0 1 1 2 0 1 0 1 1 1 1 0 0 0 0 2 0 1 2 1 2 2 0 2 0 1 0 2 0 0 0 0 0 0 0 0 2 1 0 1 1 0 0 0 2 0 0 0 1 0 1 0 1 0 2 0 0 0 0 2 0 0 0 0 0 0 0 1 1 0 1 0 0 0 1 2 2 2 1 2 1 1 0 1 1 1 1 1 0 0 2 0 1 0 0 1 1 1 0 0 2 0 0 0 0 0 2 1 1 1 1 0 0 0 0 1 0 0 2 0 1 1 1 0 0 0 1 0 0 2 1 1 2 1 1 1 2 1 0 1 0 1 1 1 0 1 1 2 2 1 1 1 2 1 1 1 2 1 0 1 0 0 0 0 0 0 0 0 0 2 1 0 1 0 0 0 0 1 0 0 1 0 1 0 0 2 0 0 0 0 1 1 1 0 0 1 2 1 2 2 2 0 0 1 0 1 0 1 1 0 1 0 1 0 1 1 0 0 0 0 1 0 1 0 0 0 1 2 0 0 1 0 0 0 0 0 1 2 2 0 0 0 1 0 0 2 0 1 0 0 0 1 1 0 0 0 0 0 0 1 1 0 1 1 1 0 0 0 0 2 1 1 1 0 0 0 0 0 0 0 0 2 1 1 1 1 1 2 0 1 1 2 1 1 0 0 0 0 0 0 0 0 0 0 0 0 0 0 2 1 0 1 0 0 0 0 2 2 0 1 1 1 0 0 0 0 0 0 0 0 2 0 0 1 0 1 0 2 0 2 2 1 1 1 1 0 0 2 1 1 0 1 0 0 0 2 0 1 1 2 1 2 2 0 0 1 0 2 0 0 0 1 1 1 0 1 0 1 1 1 1 0 2 0 0 1 0 0 2 0 1 1 2 1 1 0 0 1 1 1 1 1 1 0 1 0 1 0 2 0 0 1 1 1 1 1 0 2 0 1 1 1 0 2 0 0 1 0 0 0 0 1 0 1 1 1 2 2 1 2 0 0 0 0 1 0 1 0 0 1 0 0 0 1 2 2 1 1 1 2 0 1 1 0 1 0 1 2 0 1 0 1 0 0 0 0 0 0 0 1 0 2 1 0 0 1 1 0 0 0 1 0 0 2 0 1 2 1 1 1 1 0 0 0 0 2 0 0 0 0 0 0 0 0 0 2 2 1 0 1 1 0 0 2 0 0 0 0 1 0 0 0 1 0 0 0 0 0 0 0 1 1 0 0 0 2 0 0 2 1 2 0 2 0 0 0 0 0 2 0 2 0 1 0 0 1 1 1 1 2 2 2 2 0 0 0 1 0 2 0 0 2 0 0 0 0 1 0 0 1 1 0 1 0 0 1 0 2 1 1 1 2 0 1 1 1 0 1 0 0 1 2 1 2 2 0 0 0 1 1 0 1 1 0 1 1 0 0 0 1 0 2 2 0 0 0 0 1 0 2 1 1 1 0 1 1 1 0 0 1 0 0 0 0 0 0 0 0 0 0 0 0 1 1 1 1 0 0 0 1 1 0 0 1 0 0 2 0 0 0 1 1 1 1 0 0 0 1 1 0 0 2 0 2 0 0 0 0 0 1 0 2 0 2 0 1 1 1 2 0 1 0 0 0 0 1 0 2 1 0 0 0 0 2 1 1 0 1 1 0 0 2 2 2 2 2 0 0 2 0 0 0 1 0 2 1 0 0 0 1 0 0 0 0 0 0 1 0 1 0 1 0 0 0 2 0 1 0 1 0 1 0 0 0 0 0 0 0 0 0 0 1 1 0 0 0 0 1 0 1 0 0 1 1 2 2 0 0 0 0 0 1 0 0 2 0 0 0 1 0 0 2 0 1 1 0 2 1 2 1 0 0 0 1 0 1 1 0 1 1 0 1 2 1 0 2 0 0 1 1 2 1 0 0 2 0 1 2 0 1 1 0 1 0 0 0 2 1 1 1 1 0 0 0 2 0 2 0 0 0 0 2 1 2 0 0 2 0 1 0 1 0 0 0 1 0 0 0 0 1 1 0 0 0 0 1 0 1 0 1 1 2 0 2 0 0 0 0 1 0 0 0 0 0 0 0
134 0 0 2 0 0 1 1 0 1 1 0 0 0 0 0 0 0 1 1 1 0 0 1 1 1 1 1 0 1 2 0 0 0 0 0 2 1 0 0 1 0 0 1 2 0 1 0 0 0 0 0 1 0 1 0 0 0 0 0 2 2 0 2 1 0 1 0 1 1 0 0 2 0 1 2 2 1 2 0 1 2 2 1 1 0 0 0 0 2 0 0 0 2 0 2 0 1 0 0 0 2 0 1 2 1 2 1 1 1 0 1 1 1 1 1 1 0 1 1 1 0 2 0 0 0 0 0 2 1 0 0 0 0 1 0 1 0 0 1 0 0 1 0 0 1 0 0 0 0 0 0 2 0 1 0 0 0 0 0 1 1 0 2 1 1 0 0 1 1 0 1 1 1 2 0 2 0 0 0 0 0 0 0 0 0 2 1 0 0 1 1 1 1 0 0 1 0 0 0 0 0 1 0 2 0 1 0 0 0 0 0 1 0 0 0 0 2 1 0 0 0 1 0 0 0 0 1 0 0 0 0 0 0 0 0 1 2 2 0 0 0 1 0 0 1 0 0 0 0 0 0 0 0 0 2 1 1 0 1 1 1 0 0 1 0 0 0 2 1 0 1 0 0 0 1 0 1 1 0 0 2 2 0 1 1 0 1 1 1 0 0 0 1 1 0 0 2 0 2 2 0 0 0 0 0 1 1 1 0 0 1 1 1 1 0 2 0 1 0 0 1 2 0 1 0 1 0 0 0 0 2 1 2 0 0 0 2 0 2 1 1 1 0 1 0 2 0 2 0 1 0 1 0 1 1 1 0 0 1 0 1 2 0 2 0 0 2 2 0 0 0 1 2 0 1 1 1 1 1 1 0 0 0 0 1 1 1 1 0 1 1 1 1 2 0 1 0 0 0 0 0 0 1 0 0 0 1 0 0 0 0 0 0 0 0 2 0 0 0 1 1 2 2 1 2 1 0 0 1 0 1 0 2 0 0 0 2 0 0 1 1 0 2 2 2 1 2 2 0 0 0 0 2 0 0 0 2 0 2 1 1 1 0 0 1 1 0 2 0 1 0 2 2 2 0 2 0 1 1 2 0 0 0 0 1 0 1 2 1 0 2 0 1 0 0 0 2 1 0 1 1 1 1 1 1 2 1 0 2 0 0 2 0 0 0 0 0 0 1 1 0 2 2 2 2 0 2 0 2 0 2 2 2 1 1 0 0 0 1 1 1 1 0 0 1 0 0 2 0 0 0 0 2 0 1 0 0 0 1 0 0 0 0 0 0 0 1 1 0 0 1 0 0 0 1 1 1 1 2 0 1 1 0 0 0 0 1 1 1 0 1 1 0 0 0 0 0 0 0 0 2 0 1 0 2 1 0 0 1 0 0 0 1 1 0 1 0 0 0 0 0 0 0 0 0 2 1 0 0 0 2 0 0 1 1 2 0 2 0 1 1 0 1 2 0 2 0 2 1 0 1 0 1 0 1 1 2 2 2 1 1 0 1 0 1 1 2 1 0 0 0 1 0 0 1 1 0 1 0 0 1 1 2 1 1 0 2 1 1 1 1 1 1 0 0 1 2 2 2 0 1 0 0 0 1 1 2 2 0 0 0 0 0 0 2 0 0 0 0 0 0 2 0 2 0 0 0 0 0 0 0 0 0 0 1 0 2 0 2 2 1 0 0 0 0 0 0 0 0 0 0 0 0 0 0 0 0 1 0 0 0 2 1 0 1 1 2 2 2 0 0 2 0 0 0 0 0 0 2 0 0 1 1 1 0 1 2 0 2 0 2 0 1 1 0 0 2 0 0 0 2 0 1 0 0 2 0 0 2 0 0 1 1 1 0 2 2 1 1 1 1 1 0 1 0 0 2 0 0 1 1 0 0 0 0 1 0 1 0 1 0 2 1 2 0 1 1 1 0 1 0 0 0 0 0 0 0 1 1 1 2 1 0 0 1 0 0 1 0 2 0 1 0 0 2 0 1 1 1 2 2 0 0 0 0 1 1 0 1 1 0 0 0 2 2 2 2 0 0 0 2 2 2 0 0 2 1 0 1 0 1 0 0 0 2 0 1 1 0 0 1 0 1 0 0 1 1 0 0 2 0 0 1 1 0 0 2 2 1 1 1 2 0 0 0 1 2 0 1 0 0 1 0 1 0 1 1 1 1 0 0 1 0 1 1 1 0 1 0 1 0 0 0 0 2 2 0 1 0 1 1 0 2 0 2 2 1 0 1 0 0 0 0 2 1 1 0 2 0 0 0
135 1 0 1 0 0 1 2 0 0 0 0 1 1 1 1 0 0 0 1 1 1 0 0 0 0 0 2 1 1 2 2 1 2 0 0 1 0 1 0 1 0 1 1 1 1 2 0 0 2 1 1 1 0 0 2 0 1 1 0 1 2 0 2 1 1 0 0 1 0 0 0 2 1 2 2 2 2 2 1 0 1 1 0 1 0 0 0 0 2 0 0 1 2 1 2 1 2 2 2 2 2 1 0 2 0 2 0 2 0 0 2 0 2 0 0 0 0 2 0 0 0 2 1 0 1 1 0 2 1 1 0 0 0 0 0 0 0 0 0 0 0 2 0 0 1 0 0 0 1 0 1 0 0 0 0 0 0 0 0 2 0 2 2 0 1 0 2 0 0 2 0 1 1 2 0 1 0 0 1 1 0 2 2 0 0 2 1 1 0 2 0 2 2 0 1 1 0 0 0 0 0 1 1 1 0 1 0 1 0 1 0 2 0 0 0 0 0 2 2 0 0 1 1 0 0 0 1 0 0 0 0 0 1 1 0 1 2 2 0 0 0 2 1 0 1 0 0 0 0 0 0 0 0 0 0 0 0 1 0 0 0 0 1 2 0 1 1 2 1 0 0 1 1 2 2 0 0 2 1 1 1 2 1 2 2 2 2 0 2 0 0 1 2 1 0 0 0 0 0 0 0 0 0 0 1 0 1 1 0 1 1 1 1 1 0 2 0 1 0 1 1 1 2 0 0 0 0 1 2 0 0 1 1 0 0 1 1 1 0 1 0 0 0 0 0 1 0 2 0 2 0 2 0 2 0 0 0 0 0 0 0 2 1 2 0 0 1 1 1 1 1 1 1 0 0 2 1 0 2 0 2 1 0 0 1 1 0 0 0 0 0 0 0 2 0 0 0 0 0 0 0 0 2 1 0 0 0 0 0 0 1 0 1 1 2 0 0 1 0 0 1 0 1 0 2 1 0 0 1 0 0 0 2 1 0 0 1 0 0 0 2 0 2 2 2 1 0 1 0 0 1 0 1 2 1 2 2 1 1 1 2 0 0 1 1 1 1 1 0 1 0 2 2 2 0 0 0 2 2 2 1 0 0 0 1 0 2 2 1 1 2 0 2 2 0 0 2 2 0 0 0 1 1 1 0 2 0 0 1 0 0 0 0 0 0 0 1 0 1 1 1 2 2 1 2 0 0 1 1 0 0 1 0 0 1 2 0 1 1 2 0 2 2 0 2 0 1 1 0 0 0 0 2 0 1 0 1 0 2 0 0 0 0 0 1 1 1 0 1 2 2 0 0 0 0 0 1 1 2 1 0 0 0 0 0 0 0 0 0 0 2 0 0 0 0 0 0 0 0 0 1 0 1 0 2 2 0 1 2 0 0 0 1 0 0 0 0 0 1 1 1 0 0 0 1 1 2 0 0 0 0 0 0 2 2 2 1 2 0 0 1 1 1 1 0 2 0 1 0 0 2 0 2 0 1 1 2 2 0 0 0 2 0 1 1 0 2 0 0 0 0 1 0 0 2 0 2 1 1 0 1 0 2 1 1 1 1 1 0 2 0 1 2 0 0 1 2 0 2 1 0 0 0 1 1 1 2 2 0 0 0 0 0 1 1 0 0 0 0 0 0 2 0 0 1 1 2 1 0 0 0 0 0 0 0 1 0 0 0 0 1 0 0 0 0 0 1 0 0 0 0 0 0 0 0 0 0 1 1 0 0 2 1 0 1 2 2 2 2 0 0 0 0 0 0 0 2 0 2 0 0 1 0 0 0 1 0 0 0 2 0 0 1 1 0 0 0 0 0 1 1 0 1 0 1 1 0 0 1 0 0 0 1 1 0 1 1 2 0 0 0 0 1 2 0 0 2 0 0 0 0 1 0 0 1 0 1 1 0 0 1 0 0 0 0 0 1 0 0 1 0 1 0 1 0 1 1 1 1 0 2 0 0 0 1 0 1 2 0 2 0 0 0 0 1 0 0 0 0 1 0 1 0 1 1 0 2 2 0 1 0 1 0 0 0 0 2 0 1 1 0 2 2 1 0 0 1 0 0 0 1 0 0 2 0 0 1 2 1 0 2 0 2 0 0 1 0 0 0 1 1 1 2 0 0 0 0 0 1 0 0 1 1 0 0 0 1 1 0 1 0 0 0 2 0 2 2 0 2 0 1 1 0 0 0 0 0 1 0 2 0 0 0 0 1 2 1 2 0 0 1 0 0 0 0 0 1 0 1 0 0 0 0 0 0 0 0 0 0 0 2
136 0 0 1 0 0 1 2 0 1 1 0 0 0 0 0 0 1 2 1 1 1 0 0 0 0 0 0 0 1 2 0 2 2 0 0 1 0 0 0 1 0 0 0 2 0 2 0 0 2 1 0 0 1 1 2 0 0 0 0 0 1 1 2 0 0 1 0 1 0 0 0 2 0 0 2 2 2 2 1 1 2 2 1 1 0 0 1 1 2 1 1 1 1 0 2 0 2 1 0 1 2 1 1 2 0 2 0 2 0 0 1 1 2 1 1 1 0 0 2 2 0 1 2 0 1 1 1 1 1 1 0 0 0 0 0 0 1 0 2 1 0 0 0 0 2 0 0 0 2 0 0 0 0 0 0 0 0 1 1 1 0 2 2 0 1 0 0 0 1 0 1 2 0 1 0 1 1 0 0 0 0 0 0 0 0 2 2 1 1 0 1 1 0 1 0 1 0 0 0 1 0 0 0 2 0 1 2 1 0 0 0 2 1 0 0 0 0 1 0 0 1 1 2 1 1 1 1 0 0 0 0 0 1 1 1 0 1 1 1 1 1 1 0 0 2 0 0 0 0 0 0 0 1 1 1 0 0 0 0 0 0 0 0 0 0 0 1 1 1 1 0 0 0 0 0 0 2 2 2 2 2 1 0 0 0 0 1 1 1 0 1 0 2 2 0 2 2 0 2 1 0 1 1 1 2 1 0 1 0 0 1 1 1 1 0 1 2 0 0 0 0 1 2 0 0 0 0 2 0 0 0 0 1 0 0 0 1 1 0 0 0 0 0 0 0 1 0 2 1 1 0 1 1 0 1 1 2 0 0 0 0 0 0 0 0 0 1 2 0 0 0 1 1 0 0 1 2 0 2 0 1 0 0 0 0 1 0 0 0 0 0 0 1 2 0 2 0 1 1 0 1 1 2 0 0 1 1 1 0 0 1 0 0 0 1 1 1 0 0 0 1 0 2 2 2 1 0 0 2 0 0 0 1 2 1 0 1 0 0 1 1 0 1 1 2 1 2 2 0 0 0 0 2 1 0 1 1 1 1 1 2 0 1 1 2 2 1 1 0 1 0 2 2 0 1 0 1 1 0 0 0 0 1 1 2 1 0 2 0 1 2 0 1 1 1 1 2 1 0 0 0 0 2 0 2 2 1 1 0 0 0 1 0 1 0 0 0 0 0 1 2 2 2 0 2 2 0 0 0 2 0 2 1 0 1 0 1 0 0 0 0 1 0 0 1 0 1 1 0 0 0 1 2 0 0 0 0 2 0 2 0 0 0 0 1 1 1 1 1 1 1 0 0 0 0 0 2 2 1 1 0 1 1 0 1 0 1 0 1 0 0 0 0 0 0 0 0 0 0 0 1 1 0 0 2 0 0 1 2 2 0 0 1 0 1 0 0 0 1 1 1 1 1 1 1 1 1 0 0 1 2 0 0 1 2 2 1 1 1 1 0 1 1 2 0 1 0 1 1 0 1 0 0 0 1 1 2 2 1 1 0 1 1 0 0 0 2 2 0 0 1 0 2 2 2 2 1 2 0 0 0 0 1 0 1 1 0 1 0 2 0 0 0 0 0 0 2 1 2 1 1 0 0 0 2 0 2 2 0 1 0 0 1 1 1 0 2 1 0 0 0 0 0 1 2 0 1 1 0 0 0 0 1 0 0 1 1 0 1 1 0 1 1 0 0 0 0 1 1 1 1 0 1 0 2 0 0 0 0 0 0 2 0 0 0 0 2 2 2 0 0 1 2 1 1 0 0 1 1 1 1 1 0 0 1 1 2 2 2 0 2 2 0 2 0 0 1 0 0 0 1 0 1 1 0 2 0 1 2 0 0 0 0 0 1 1 1 1 1 1 1 1 1 2 0 0 2 0 0 0 0 0 2 1 1 0 1 2 1 1 1 0 0 0 0 0 2 2 0 0 0 0 0 0 0 0 0 1 1 1 2 0 0 0 0 1 0 1 0 0 1 1 0 0 2 0 1 2 2 1 1 1 0 0 2 1 1 0 0 1 0 0 0 2 2 2 2 0 0 0 0 1 1 2 1 0 1 1 1 1 0 0 0 1 1 0 0 1 1 0 1 0 1 2 0 2 0 2 2 2 0 0 0 1 1 1 1 1 1 1 0 2 1 0 0 2 0 0 0 1 1 1 0 1 0 2 2 1 2 0 0 1 1 0 1 1 0 2 1 1 0 0 0 0 0 0 1 1 1 0 1 0 2 0 0 1 0 0 0 0 0 0 0 0 1 0 1 2 0 0 1
137 1 0 2 0 0 1 1 1 1 2 0 0 2 0 0 1 0 0 2 1 0 0 0 0 0 0 2 0 0 2 0 1 2 0 0 2 1 0 0 1 0 0 0 1 0 0 1 0 1 0 0 0 1 0 1 0 0 1 0 1 2 0 2 1 1 1 0 1 0 0 1 2 0 1 2 2 1 2 0 0 1 1 0 1 0 0 0 0 2 0 0 2 1 0 1 0 2 1 1 0 0 0 0 2 2 2 2 0 2 0 1 1 2 1 1 1 0 2 0 0 0 2 1 0 1 1 0 2 1 0 0 0 0 1 1 0 0 0 1 1 0 1 0 2 2 1 0 0 0 0 0 0 1 0 0 1 1 0 0 1 1 2 2 1 1 1 0 1 1 0 1 0 2 0 0 2 0 0 0 0 0 1 1 0 0 2 2 2 1 1 1 1 0 1 0 0 0 0 0 0 1 1 1 2 1 1 0 0 0 1 0 1 1 0 0 0 0 2 1 1 1 2 2 0 1 1 0 0 0 0 0 0 0 0 0 2 2 2 0 0 0 2 1 0 1 0 0 0 0 0 0 2 1 1 2 1 1 1 1 0 0 0 1 1 0 0 1 2 1 1 0 0 0 0 0 0 0 1 0 0 0 2 2 2 2 2 1 1 2 1 1 0 2 1 0 1 0 0 0 0 0 0 0 0 1 0 0 1 0 0 1 2 1 2 0 2 1 1 0 0 1 1 0 1 0 1 1 1 1 0 1 0 1 0 0 0 2 0 2 1 1 0 0 0 2 0 0 1 1 0 0 2 0 2 0 0 1 0 0 0 0 2 0 2 1 0 2 2 0 0 0 1 2 0 2 2 0 1 1 1 1 0 1 1 0 0 1 1 1 0 0 1 0 1 1 0 1 0 0 0 1 1 2 1 0 1 1 0 0 0 0 0 0 0 2 0 1 0 0 1 2 0 1 0 2 0 1 1 1 0 1 0 2 1 1 0 0 0 0 1 1 0 0 0 0 2 2 2 0 0 0 0 2 1 1 1 1 0 1 2 2 1 1 0 2 2 1 2 0 1 0 0 0 1 0 1 1 1 0 2 1 0 0 1 2 1 1 2 2 1 1 0 1 1 0 0 2 1 0 0 0 0 2 0 2 1 1 0 0 0 1 0 0 1 1 0 0 0 1 1 2 0 0 0 0 0 1 0 2 0 1 1 0 0 1 2 0 1 1 2 2 2 2 1 2 0 1 1 0 1 0 0 2 2 0 0 1 0 1 0 0 1 0 0 1 1 1 1 0 0 1 1 0 0 0 1 0 0 2 0 1 1 0 1 0 1 2 1 2 0 0 0 0 0 1 1 1 1 2 1 0 0 2 0 0 1 0 1 0 1 0 0 0 2 0 0 1 1 1 0 0 0 0 0 1 1 2 0 0 0 2 1 0 2 0 2 0 2 0 0 0 1 2 2 0 1 0 0 0 1 1 0 0 0 2 0 1 1 0 0 0 1 0 0 2 1 2 2 0 0 0 0 1 1 1 1 1 1 1 1 1 0 0 0 1 1 1 1 0 2 0 1 1 0 0 0 2 2 2 0 2 0 0 0 1 1 2 2 0 2 0 0 0 0 0 0 2 2 0 0 0 1 0 2 0 0 0 0 0 0 0 0 0 0 1 0 0 0 0 0 0 0 1 0 0 1 0 0 0 0 1 0 0 1 0 2 0 1 0 0 0 2 1 0 1 0 1 2 1 1 0 2 0 0 0 0 1 1 1 1 1 0 1 1 1 0 2 1 2 0 2 2 1 2 0 0 1 0 1 0 1 0 2 1 0 2 0 0 2 0 1 0 1 1 1 1 2 2 2 2 2 1 1 2 0 0 0 0 0 1 1 0 0 0 1 0 0 0 0 0 0 1 0 1 0 1 1 0 1 2 0 1 0 0 0 1 0 0 0 2 2 0 0 0 0 1 0 1 0 1 0 0 0 0 2 0 0 0 0 1 1 0 0 0 0 0 1 0 0 1 0 1 0 2 2 2 2 0 0 1 1 1 1 2 1 0 1 0 1 0 0 0 0 0 1 0 0 1 1 0 1 0 1 2 0 0 2 0 0 2 0 0 1 0 0 0 1 2 0 0 1 1 1 1 1 1 0 0 1 1 0 2 0 0 0 0 2 0 1 0 1 1 0 0 0 0 1 2 0 0 0 0 0 1 1 1 1 1 0 0 1 0 2 0 0 1 1 0 1 0 0 0 0 0 0 0 0 1 0 1 0
138 1 0 2 0 0 1 0 0 2 2 0 0 0 0 0 0 0 1 1 1 1 0 0 0 0 0 1 0 0 2 2 2 1 1 0 1 0 0 0 2 1 1 1 1 1 1 0 0 0 0 1 1 1 0 2 0 0 0 0 0 2 0 1 0 0 2 0 1 0 0 0 2 0 2 2 0 1 2 0 1 2 2 1 1 0 0 1 1 2 0 1 2 2 0 2 0 1 0 0 0 2 1 0 2 0 2 2 0 2 0 2 1 2 2 2 2 0 1 1 1 0 1 2 0 1 1 0 1 1 1 0 0 0 0 0 0 0 0 1 0 0 1 0 0 1 1 0 0 0 0 1 0 0 0 0 1 1 0 0 1 1 2 2 1 1 1 0 1 1 0 1 0 2 2 0 1 1 1 1 0 1 0 0 0 0 1 1 0 0 0 0 1 0 1 0 1 0 0 0 0 0 0 1 2 0 2 1 1 0 2 0 1 0 0 0 0 1 1 1 1 1 2 2 0 0 0 1 0 0 0 0 0 0 0 0 0 2 2 0 0 0 2 1 0 2 0 0 1 1 1 1 0 1 1 1 0 1 0 1 1 1 0 0 1 0 1 0 2 0 1 1 1 1 0 0 0 0 1 0 0 0 2 0 1 1 1 1 0 2 1 0 1 2 2 0 1 0 0 0 1 1 2 2 2 0 1 0 1 0 0 0 1 2 0 0 0 0 0 0 2 0 1 2 0 0 0 0 2 2 0 0 1 1 0 0 0 2 0 1 1 0 0 0 0 0 2 0 2 2 0 1 2 1 1 0 1 1 0 1 1 1 1 2 1 1 0 1 2 0 0 0 0 2 0 1 1 1 1 1 0 0 1 0 0 0 0 0 0 0 0 0 1 0 2 0 1 1 1 1 0 1 0 2 1 0 0 2 0 0 0 1 1 0 1 2 0 0 1 0 1 1 0 0 2 1 0 0 0 0 2 0 0 1 1 0 0 2 0 0 0 2 0 0 0 1 2 1 1 0 0 0 0 2 1 0 1 2 0 1 2 1 0 0 0 1 0 1 2 0 1 0 1 1 2 0 2 1 2 0 0 0 0 0 0 1 0 1 2 2 1 1 0 1 2 1 1 1 1 1 1 1 1 1 1 1 2 2 2 0 0 0 1 0 0 1 0 0 1 2 2 0 1 1 0 1 0 0 0 0 1 0 2 1 2 0 0 1 0 1 0 0 1 1 1 1 0 1 2 0 0 0 0 1 1 0 1 0 1 0 1 0 2 1 1 0 0 1 0 1 0 1 0 0 0 0 0 1 1 2 1 0 2 1 1 1 2 1 1 1 0 0 1 0 0 1 0 0 0 1 0 1 1 2 0 0 1 0 0 1 0 0 0 1 0 1 0 0 0 0 0 0 0 0 0 1 1 2 0 0 0 0 0 0 1 0 1 0 1 1 0 0 0 1 2 0 2 0 1 0 0 1 1 1 1 2 1 1 0 0 0 0 2 0 0 2 1 2 1 0 0 0 0 0 1 0 1 0 2 0 1 1 0 1 0 2 0 2 0 1 1 1 1 1 0 0 0 2 2 2 1 1 0 0 1 2 1 2 2 0 0 0 0 0 0 0 0 1 1 0 0 0 0 1 0 2 1 0 0 0 0 0 0 0 0 0 0 1 0 1 1 1 0 1 0 0 0 0 0 0 0 0 0 1 0 0 1 0 1 0 0 0 2 1 0 0 0 2 2 1 0 0 1 0 0 1 2 1 1 1 1 1 0 1 1 0 0 1 0 0 1 0 1 0 0 1 0 0 0 1 0 1 0 2 1 0 1 1 0 2 0 0 0 0 0 0 0 1 1 1 0 1 0 0 2 0 0 0 0 1 1 1 1 0 0 1 0 0 1 0 0 0 0 0 1 0 1 2 1 0 1 0 1 0 0 0 1 0 0 0 1 1 1 0 0 1 0 0 2 0 0 0 0 0 0 1 0 1 2 0 1 1 0 0 0 0 0 0 0 0 1 1 1 0 1 0 0 2 0 0 0 1 1 1 1 1 1 2 0 2 0 1 0 0 1 1 0 1 2 1 0 2 0 2 1 0 1 0 0 0 1 0 0 1 0 1 1 0 1 0 0 0 1 1 0 0 0 1 1 0 1 1 2 0 0 0 0 1 0 1 0 0 1 0 1 1 1 0 2 0 1 0 0 1 0 2 2 2 2 0 0 2 0 1 0 1 1 1 0 0 0 0 0 0 0 1 0 0 2 0 0 0
139 1 0 2 0 0 1 1 1 1 2 0 0 0 0 0 0 0 1 1 1 0 0 0 0 0 0 2 2 1 2 1 2 2 0 0 2 1 0 0 2 0 0 1 2 0 0 0 0 1 0 1 0 0 1 2 0 1 2 0 0 1 0 2 0 1 1 0 0 0 0 1 2 0 2 2 2 2 2 0 2 2 2 1 1 0 0 1 1 1 1 1 1 1 1 2 1 0 0 0 0 2 1 0 2 0 2 0 2 0 0 2 0 2 1 1 1 0 1 1 1 0 2 2 0 0 0 1 2 1 1 0 0 0 2 1 1 0 0 0 0 0 0 0 2 2 1 0 0 0 0 0 0 0 0 0 0 1 0 0 1 0 2 2 1 2 2 0 0 2 0 1 0 2 0 0 2 0 0 2 2 0 1 1 0 0 1 1 0 0 2 0 1 1 0 1 1 0 0 0 0 2 0 0 2 0 1 1 2 0 2 0 1 0 0 0 0 0 2 1 1 1 1 1 0 1 1 1 0 0 0 0 0 0 0 0 0 2 2 0 0 0 1 1 0 1 0 0 0 0 0 0 1 1 1 1 0 1 0 0 0 0 0 0 1 0 0 0 1 1 1 0 1 1 0 0 0 1 2 0 1 2 0 0 2 0 0 2 1 2 0 0 2 2 2 0 0 0 0 0 0 0 1 1 1 0 0 0 1 1 0 2 2 1 1 0 1 1 0 0 1 1 1 1 0 0 1 0 0 0 0 2 1 1 0 1 1 1 1 1 1 1 1 0 1 0 2 0 2 1 1 1 1 1 0 1 2 0 0 1 0 0 1 1 1 1 0 2 1 1 1 1 1 1 0 0 1 1 0 2 0 2 0 0 0 0 0 0 0 0 0 0 1 0 2 0 0 0 0 0 0 0 1 2 0 1 0 1 0 0 0 1 0 0 0 2 0 1 0 0 0 2 1 1 0 2 1 0 0 0 1 0 0 2 2 2 0 1 0 0 1 1 0 1 1 1 1 1 1 0 0 0 0 2 2 1 2 1 1 0 1 0 1 0 0 1 1 0 2 0 0 0 0 0 0 1 0 0 2 0 0 0 0 0 1 1 1 1 1 0 1 0 2 0 2 1 1 1 1 1 1 0 2 0 2 0 2 1 1 0 0 0 1 0 0 0 0 2 0 2 2 0 1 1 1 1 0 0 1 1 1 0 1 0 0 0 0 0 2 2 0 0 1 0 0 2 0 1 1 0 0 0 0 1 1 0 1 0 1 1 1 0 0 0 0 2 2 2 1 1 0 0 0 0 0 0 0 1 1 2 1 0 2 1 1 1 2 2 2 2 1 0 0 0 0 0 0 1 1 1 0 1 1 1 0 0 1 0 0 0 0 0 0 2 1 2 1 0 0 0 0 0 0 0 0 2 0 1 0 0 0 1 0 0 1 2 2 0 2 0 0 2 2 2 2 0 0 1 1 0 1 1 0 0 0 2 1 2 2 0 0 0 0 1 1 0 0 1 1 1 0 1 0 0 0 1 2 0 1 0 0 2 0 2 1 1 1 2 0 2 0 2 0 2 1 0 1 0 0 1 0 0 0 0 1 2 0 2 2 0 1 1 0 0 0 0 0 2 2 0 0 0 0 1 1 2 1 0 0 0 0 0 0 0 0 1 0 0 2 2 0 2 0 1 0 0 0 0 1 1 1 1 0 1 0 1 0 0 1 1 0 0 2 2 0 0 2 1 1 2 0 0 2 0 0 1 0 1 0 2 0 0 1 0 0 2 0 2 0 2 0 2 2 1 2 0 0 0 1 0 0 1 0 2 2 1 1 0 0 2 0 0 0 1 1 0 1 1 1 0 0 0 2 0 2 0 0 2 0 0 0 0 1 0 0 2 0 1 1 0 0 1 2 2 2 0 2 1 1 0 1 0 0 0 0 0 0 0 0 0 0 1 0 0 0 0 1 0 1 0 0 0 0 0 0 0 0 0 1 1 2 2 0 0 0 1 1 2 0 0 2 0 1 1 1 1 1 2 0 0 0 0 1 1 2 2 0 1 0 1 0 0 1 0 1 1 0 1 1 0 0 1 0 0 1 0 1 1 0 0 0 0 0 1 1 1 1 1 1 0 0 0 2 2 0 0 0 0 0 1 1 0 0 0 1 0 1 1 1 1 0 0 1 0 1 0 1 0 1 0 1 0 0 0 0 2 2 0 0 0 0 0 0 2 0 1 1 1 0 0 1 1 0 0 1 0 0 1 1 0 1 1
140 1 0 2 0 0 2 1 0 1 1 1 1 1 0 0 0 0 0 2 0 0 0 0 0 0 0 2 1 1 2 2 2 1 1 0 0 2 1 0 0 0 0 1 2 1 0 0 1 2 0 1 0 1 1 2 0 0 1 0 0 1 0 2 0 2 0 0 1 0 0 1 2 0 0 2 2 2 2 1 1 2 1 1 1 0 0 0 0 2 0 0 0 1 1 1 1 1 0 0 0 1 0 0 2 0 2 2 0 2 0 2 1 1 1 1 1 0 0 2 2 0 1 2 0 0 0 1 2 1 1 1 1 0 0 1 1 0 2 0 2 0 0 0 1 0 0 0 0 2 0 0 0 1 0 0 0 1 0 0 1 2 0 2 2 2 2 0 1 2 0 2 2 0 1 0 1 0 0 0 0 1 0 0 1 1 0 1 1 0 2 0 2 1 1 0 1 0 0 0 0 0 0 0 2 0 1 0 1 0 0 0 0 0 0 1 1 1 0 0 0 0 2 2 1 0 0 1 0 0 0 1 0 0 0 0 0 2 2 0 0 0 1 0 0 0 0 0 0 0 0 0 1 1 1 1 1 1 0 1 1 1 0 0 1 0 1 1 2 1 1 0 1 1 0 1 0 1 1 0 0 1 2 2 2 1 2 2 1 2 0 1 0 1 1 0 0 2 0 1 1 0 1 1 1 1 0 0 2 0 0 1 2 1 2 1 2 1 0 0 0 1 0 2 0 0 0 0 0 0 0 1 1 1 0 0 0 2 0 0 1 0 1 0 0 1 0 0 2 1 2 0 2 0 2 0 0 0 0 1 1 1 1 1 1 0 0 2 2 0 0 0 1 2 0 1 2 1 0 2 2 1 0 0 0 1 1 2 2 0 1 1 1 0 2 1 0 1 2 2 0 1 0 2 1 0 0 1 0 0 0 0 1 0 1 2 0 0 1 1 0 0 0 1 0 2 1 0 0 0 1 0 0 2 0 0 0 2 0 1 1 1 1 1 1 1 2 1 1 0 0 1 0 2 1 1 1 1 0 1 1 1 0 0 0 0 0 1 1 0 1 0 1 1 0 1 0 0 2 1 0 0 0 1 0 0 0 1 2 1 2 2 0 1 0 0 0 1 1 0 1 1 0 2 0 2 1 0 1 0 1 0 1 0 0 0 0 1 0 2 2 0 2 2 0 2 1 1 1 2 0 1 0 0 0 0 0 0 0 2 0 0 2 1 1 1 0 0 2 0 0 0 1 1 2 0 1 1 0 1 0 0 2 0 2 0 0 1 0 1 0 1 0 0 0 0 0 1 1 2 0 1 2 0 2 0 2 1 0 1 0 1 2 0 1 1 0 0 0 0 0 2 0 1 0 1 1 0 0 1 1 1 0 1 0 2 2 0 0 0 0 0 2 2 2 0 0 2 0 0 0 1 1 0 1 0 2 0 2 0 0 1 1 1 2 0 1 1 1 0 1 1 0 0 0 2 1 2 2 0 0 0 1 1 0 1 0 2 1 0 0 0 1 1 1 2 1 1 2 0 0 1 0 1 0 1 1 2 1 1 1 1 0 2 1 0 2 2 1 1 0 0 0 0 1 2 0 2 2 0 0 0 0 0 0 0 0 0 0 0 0 0 1 0 1 1 0 0 0 0 0 0 0 0 0 2 1 0 0 0 0 0 1 1 0 0 0 0 1 1 1 1 0 0 0 1 1 0 1 0 0 0 2 0 0 1 1 1 2 1 1 0 1 2 2 0 0 0 1 0 1 1 0 1 2 0 0 2 1 2 0 2 1 1 2 0 1 1 0 0 0 1 0 2 0 0 1 0 0 2 0 1 1 0 0 0 1 2 2 2 1 2 0 0 1 0 0 1 0 1 0 0 0 0 0 2 0 0 1 1 0 0 0 0 0 0 0 0 0 0 2 0 0 0 0 0 0 0 0 0 0 0 1 0 0 2 0 0 1 0 0 0 0 0 0 1 0 1 1 1 2 2 0 0 0 2 2 1 0 0 2 0 1 0 1 1 1 2 0 2 0 0 2 2 1 0 1 1 0 0 0 1 0 0 0 2 0 0 2 2 0 2 0 2 0 0 1 1 0 1 2 0 0 1 0 0 0 1 1 0 0 0 2 0 0 2 2 2 0 0 0 0 2 0 1 0 1 2 2 0 0 2 1 0 0 0 0 0 1 0 1 1 0 0 0 0 0 1 1 0 0 2 0 1 0 0 1 0 0 0 0 1 0 1 1 0 0 0 1 1 1 0
141 0 0 1 1 1 1 1 0 1 1 0 0 0 0 0 0 0 2 1 1 1 0 0 0 0 0 1 0 2 2 0 2 2 0 0 1 2 0 0 2 0 0 0 2 0 1 0 0 1 0 1 0 0 1 2 0 0 1 2 0 0 0 2 0 1 1 0 1 1 1 1 2 0 0 2 1 0 1 0 1 2 2 1 1 0 1 1 1 2 1 1 0 2 2 2 2 2 1 1 0 2 0 1 2 0 2 0 2 0 0 1 0 2 0 0 0 1 2 0 0 0 2 0 0 1 1 0 1 1 1 0 0 0 0 0 0 0 0 2 1 0 1 1 2 2 0 0 0 0 1 0 0 1 0 0 1 0 0 0 0 0 1 2 1 2 1 0 0 1 0 0 0 2 1 0 1 0 0 1 1 0 1 2 1 0 2 1 0 0 1 1 1 1 0 0 1 0 1 0 0 0 0 1 2 0 1 0 1 0 1 0 1 1 0 0 0 0 1 0 1 1 2 2 0 1 1 2 1 1 1 0 0 0 0 0 1 2 2 0 0 0 2 0 0 0 0 0 0 0 0 0 0 0 0 1 1 2 0 0 0 0 0 0 0 0 1 0 2 1 1 0 1 1 1 0 1 1 1 1 1 0 2 1 1 1 1 2 2 2 0 1 0 1 1 0 1 0 0 0 0 0 2 2 2 0 0 0 2 0 0 2 1 1 2 0 1 0 0 1 1 0 0 1 1 0 0 0 0 1 0 1 0 2 0 0 1 0 2 1 2 1 0 0 0 1 1 0 0 2 0 0 0 0 0 2 0 0 0 1 0 0 2 0 2 0 0 1 2 0 0 0 1 2 1 0 2 2 1 1 1 0 0 0 0 1 2 0 0 2 0 1 1 0 2 0 1 0 1 1 0 1 1 2 0 1 0 1 0 1 0 0 0 0 0 1 1 1 0 0 0 1 1 1 2 2 0 0 0 0 1 0 0 1 2 1 0 0 0 0 2 0 0 0 0 2 2 0 1 0 0 0 0 2 1 1 1 1 0 1 1 1 0 0 1 1 1 2 0 0 1 1 0 0 1 1 1 0 1 0 0 0 0 0 1 2 1 2 2 2 0 2 1 0 1 1 1 1 1 1 1 0 1 1 1 1 1 1 0 2 0 0 0 0 2 0 0 0 0 1 1 1 2 2 1 1 0 2 0 2 0 2 0 0 1 1 0 0 1 2 1 0 1 1 1 2 0 1 1 0 2 0 1 1 1 0 0 0 0 0 0 1 0 1 0 0 0 1 1 0 0 1 0 0 0 0 0 1 1 2 0 0 1 1 0 1 0 2 2 2 0 0 0 0 0 0 0 0 0 0 0 1 0 1 0 1 1 0 2 0 0 0 0 0 1 1 1 0 1 0 0 0 0 0 0 1 1 1 0 0 0 2 1 0 2 1 2 0 1 1 0 1 0 0 1 0 2 2 0 0 0 1 1 1 0 0 2 2 1 0 0 0 2 0 0 1 0 2 2 0 0 0 0 0 0 2 2 1 2 0 1 0 0 2 0 0 2 2 1 0 1 0 0 1 0 0 1 2 1 2 0 0 1 0 0 1 1 2 2 0 0 0 0 2 1 0 0 0 0 0 0 1 0 0 0 1 0 2 1 0 0 0 0 0 0 0 1 0 1 1 0 1 0 0 0 0 0 0 0 0 0 0 0 0 0 1 1 0 0 0 0 1 2 2 0 0 1 2 2 2 0 0 2 1 1 0 0 0 2 0 2 1 0 2 1 1 0 2 0 2 0 1 2 0 2 0 0 2 0 0 0 1 0 1 1 0 1 1 1 2 0 0 0 2 2 0 2 2 2 2 2 2 0 1 2 0 0 1 0 0 0 0 1 0 0 2 1 1 0 0 0 0 1 0 1 0 1 0 0 0 2 0 1 0 0 1 1 0 0 0 2 2 0 0 0 1 0 0 1 0 1 0 0 1 0 1 0 0 1 1 2 2 1 0 1 2 1 1 0 0 2 0 0 0 2 2 2 1 0 1 0 1 1 1 1 1 1 1 0 2 0 2 0 0 0 2 0 2 2 0 0 2 0 2 0 0 1 1 0 0 2 0 0 1 0 0 0 0 2 1 0 0 1 0 0 0 0 1 0 2 0 0 1 0 2 1 2 2 0 0 0 0 1 0 0 0 0 0 2 0 0 0 0 0 1 1 1 0 0 0 0 0 0 1 0 1 0 1 0 1 0 0 1 0 1 0 0 0 0 0 2 0
142 0 0 1 0 0 2 1 0 0 0 1 0 2 0 0 0 0 0 1 1 1 0 0 0 0 0 2 0 1 2 1 1 1 0 0 2 1 0 0 0 0 1 1 1 1 2 1 0 1 0 0 1 0 1 1 0 0 1 1 0 1 0 2 0 1 1 1 1 0 0 2 2 0 1 2 2 1 2 1 0 2 2 0 0 0 0 0 0 1 0 0 0 1 1 2 1 1 1 1 1 1 0 1 2 1 2 2 0 2 0 1 1 1 2 2 2 0 1 2 2 1 2 1 0 1 0 0 1 1 0 0 0 0 0 0 0 0 1 0 0 0 0 0 0 1 0 0 0 1 0 0 0 0 0 0 0 2 1 1 0 0 1 2 0 2 2 1 0 1 1 1 0 2 0 0 1 0 0 0 0 0 1 1 0 0 2 2 0 1 1 2 2 0 2 0 0 0 0 0 0 0 0 1 2 0 1 1 2 0 1 0 1 1 0 1 1 0 1 1 1 1 2 2 0 0 0 1 1 1 0 0 0 0 0 0 1 1 2 0 0 0 2 0 0 1 0 0 0 0 0 0 0 0 0 0 0 0 2 0 0 0 0 0 1 0 1 0 2 2 0 0 1 2 0 0 1 2 2 2 2 1 2 1 1 1 2 0 0 1 1 0 0 2 1 0 0 0 0 0 2 1 0 0 0 1 0 1 1 0 2 1 1 2 1 0 2 0 0 0 0 1 0 1 1 0 0 0 1 1 0 1 2 0 0 0 0 2 0 0 0 0 1 0 0 0 1 1 2 1 0 1 1 0 1 1 1 0 0 1 0 0 2 0 2 0 0 2 0 2 2 2 1 1 1 1 2 2 1 1 0 1 1 0 0 0 2 0 0 0 1 0 1 0 2 0 0 1 0 0 0 0 0 1 0 0 1 0 0 0 0 0 1 0 1 2 1 0 0 1 0 1 0 2 1 2 1 1 1 0 0 0 0 2 2 2 0 1 0 1 0 0 0 1 2 2 2 1 1 0 0 1 0 1 2 1 2 1 0 0 0 0 1 0 1 2 2 1 1 0 1 0 1 1 0 2 0 1 1 0 2 1 0 1 2 2 2 2 2 0 2 2 1 1 1 0 0 2 2 0 1 0 1 1 1 2 0 1 1 0 1 1 1 0 0 1 0 1 0 1 1 1 1 1 0 1 0 0 1 1 1 0 1 0 2 0 1 0 0 2 1 1 2 0 0 2 0 0 2 0 1 0 0 2 1 0 0 0 2 0 1 0 0 0 0 1 1 1 1 0 0 0 1 0 1 1 2 1 1 2 0 1 2 1 1 1 2 2 1 2 0 0 1 1 1 0 1 0 1 0 0 2 1 1 0 0 0 0 1 2 0 0 0 0 1 0 0 0 1 0 0 0 1 1 1 0 1 1 0 0 0 0 0 0 1 1 1 0 2 0 0 0 0 0 2 0 1 0 2 0 0 1 0 1 0 2 1 2 2 0 0 0 1 1 1 0 1 2 1 0 0 0 0 1 1 1 1 1 2 0 0 0 0 2 0 1 1 1 1 1 1 1 0 2 1 0 1 2 1 2 2 0 0 0 0 0 2 1 2 0 1 0 0 1 1 0 0 0 0 0 0 0 0 0 2 2 0 0 0 0 0 0 0 0 0 0 0 0 0 0 0 1 1 1 0 0 0 1 1 0 0 1 0 0 0 0 0 0 0 0 0 0 2 1 1 0 0 1 1 0 1 0 2 1 1 0 0 0 2 0 2 2 1 0 0 2 0 1 1 1 0 1 2 0 0 2 0 2 0 0 0 1 1 2 0 1 0 0 1 2 0 0 0 1 1 1 1 1 2 2 0 2 0 1 2 0 0 2 0 0 0 0 1 0 0 2 0 0 1 1 1 0 0 0 0 0 0 0 0 0 2 0 1 1 0 0 1 0 0 0 0 0 0 0 0 0 1 0 1 0 0 0 2 0 0 1 0 1 2 2 2 2 0 0 0 0 0 1 0 1 1 0 0 0 2 2 2 1 0 0 0 2 2 2 1 0 2 1 1 2 1 1 1 0 1 2 0 0 1 1 0 1 0 1 1 0 1 1 0 0 1 0 0 1 0 0 0 1 0 2 1 1 2 0 0 0 2 0 2 0 1 0 1 0 1 0 2 1 1 1 0 0 1 0 1 2 2 0 2 0 0 0 0 0 0 2 2 1 1 0 0 1 0 2 0 0 2 0 0 0 0 1 1 1 1 0 0 0 2 0 0 0
143 1 1 2 0 0 1 1 1 1 2 0 1 1 0 0 0 1 1 1 1 1 0 0 0 0 0 2 0 0 2 0 1 1 0 0 1 2 0 0 0 0 0 0 1 0 0 0 0 1 1 1 2 1 0 1 1 0 1 2 0 0 0 2 1 0 2 0 2 1 1 0 2 0 2 2 2 0 1 0 1 2 0 0 2 0 0 0 0 1 0 0 2 1 0 1 0 0 0 0 0 2 0 1 2 1 2 2 1 2 0 1 0 0 1 1 1 0 0 2 2 0 1 2 1 1 1 0 1 1 1 0 0 0 1 0 1 0 0 0 2 0 0 0 1 2 0 0 0 0 0 0 0 0 0 0 0 0 0 0 1 1 2 2 0 1 0 0 0 1 0 0 1 1 2 0 2 1 0 0 0 0 0 0 1 1 1 0 0 0 0 0 2 0 2 0 1 1 0 0 0 1 0 0 2 0 1 1 1 0 1 0 0 1 0 1 1 1 2 0 1 1 1 1 0 1 1 2 0 0 1 0 0 0 0 0 0 2 2 0 0 0 2 1 0 1 0 0 0 0 0 0 0 1 1 2 1 0 0 0 0 0 0 0 0 0 0 1 1 1 0 0 0 0 0 0 0 1 1 1 1 0 1 1 2 1 2 1 0 2 1 0 1 2 2 0 1 1 0 0 1 1 1 1 1 1 1 0 1 1 0 2 1 2 1 0 2 1 0 0 0 1 1 0 1 0 1 1 1 1 0 1 0 2 0 1 0 1 1 0 0 0 2 0 0 1 1 0 2 1 1 0 1 0 1 1 0 0 0 2 0 0 1 1 1 2 1 2 2 0 0 0 0 1 1 0 0 2 1 1 0 1 2 0 0 1 1 0 0 0 0 0 0 0 2 1 0 1 1 1 0 2 0 2 1 0 0 1 0 0 0 1 1 0 1 2 0 0 0 0 1 2 0 0 2 2 1 0 0 1 1 0 0 2 0 0 0 0 0 1 1 0 0 1 0 2 1 1 1 0 0 0 0 1 1 0 1 0 0 0 0 1 0 1 2 2 2 2 0 0 2 0 1 1 1 1 1 0 2 1 2 0 0 0 0 1 0 2 2 1 1 2 1 1 1 1 1 2 2 0 0 0 2 0 2 1 2 2 2 0 0 0 0 1 0 0 1 1 0 2 2 0 2 2 0 1 1 0 0 1 1 0 2 0 0 0 2 0 1 2 0 0 0 0 0 1 0 0 2 0 2 0 0 2 1 1 0 1 0 1 0 0 0 0 0 1 1 2 2 0 0 0 1 0 0 0 1 1 0 2 0 0 2 1 1 0 2 1 0 1 0 0 0 0 0 0 0 1 1 0 0 2 1 1 0 0 0 0 0 1 0 0 1 1 0 1 1 0 1 0 0 0 0 0 0 1 1 1 0 0 1 1 0 0 2 0 2 0 2 0 1 0 1 2 2 0 1 0 0 0 0 1 0 1 0 2 1 1 1 0 0 0 1 0 1 1 1 2 0 0 1 0 0 0 0 2 2 1 0 1 0 1 0 2 1 2 1 2 1 0 2 0 0 0 0 0 1 2 0 2 1 0 0 0 0 1 2 2 2 0 1 0 0 2 0 2 0 1 0 1 0 0 1 0 1 2 0 0 0 0 0 0 0 1 0 0 1 1 0 1 0 1 0 1 0 0 0 0 0 0 0 0 1 0 1 1 0 0 0 0 0 0 2 0 0 1 0 2 1 2 0 1 2 1 1 2 0 0 1 0 1 1 1 0 0 2 0 2 0 2 0 0 2 0 2 0 0 0 1 0 0 1 0 2 2 1 2 0 0 1 0 0 0 2 1 0 2 1 2 0 0 0 0 1 2 0 0 1 0 0 2 1 2 0 0 2 1 0 0 0 0 0 0 0 0 0 0 1 0 0 1 0 2 0 0 1 2 1 0 0 1 1 1 0 0 0 2 1 2 0 1 1 0 0 0 1 0 0 1 1 2 2 0 0 0 1 1 2 0 0 2 0 0 0 2 2 2 2 0 0 0 2 1 1 2 1 0 1 0 0 0 0 0 0 0 1 0 1 2 2 0 2 0 1 0 0 1 1 0 0 0 0 1 2 0 1 0 1 1 0 0 0 1 1 1 0 1 0 0 1 1 0 1 0 2 0 2 0 0 0 0 0 1 0 0 0 0 1 1 0 0 0 0 0 0 0 0 1 1 1 0 1 0 1 0 0 1 1 0 0 0 2 1 1 1 0 0 1 1 0 0 1
144 1 0 0 0 0 0 2 0 0 0 0 0 0 0 0 0 0 0 2 0 0 0 0 0 0 0 1 1 1 1 1 0 1 0 0 2 1 1 1 0 0 1 0 1 1 2 0 1 2 0 1 0 2 0 2 0 0 0 1 1 1 0 1 0 0 2 0 2 1 0 2 2 1 2 2 2 2 2 0 2 2 2 0 0 1 0 1 1 2 1 1 0 2 1 1 1 0 0 0 0 0 0 1 1 1 1 1 0 2 0 0 0 1 1 1 1 0 1 1 1 0 1 0 0 0 0 0 0 0 0 0 0 0 1 1 1 0 0 0 0 0 0 0 1 0 0 0 0 0 0 0 0 0 1 0 0 0 0 1 1 1 1 2 0 2 0 1 1 0 1 1 1 1 1 0 2 0 0 0 0 0 1 1 0 0 2 2 1 1 1 2 1 0 1 0 1 0 0 0 0 2 1 0 0 0 1 2 0 0 1 0 0 0 0 0 0 1 2 2 0 0 1 2 1 0 0 1 0 0 0 1 0 0 0 0 0 1 2 0 0 0 2 1 0 2 0 0 0 0 0 0 0 0 0 1 2 0 0 0 0 0 0 0 1 0 0 1 2 2 0 2 1 1 0 0 1 0 2 0 0 1 2 1 1 0 1 1 1 1 0 1 1 2 1 0 0 0 0 0 0 0 1 1 1 0 1 1 1 1 0 1 1 1 1 0 2 0 0 0 0 1 1 1 1 0 0 0 0 1 0 1 1 1 0 0 0 0 2 1 0 2 1 0 0 2 0 0 2 0 1 0 1 2 0 0 1 0 0 2 0 0 1 1 1 1 0 0 2 0 0 0 0 2 0 0 1 1 0 2 1 1 1 0 0 0 0 1 1 1 0 0 1 0 2 0 1 1 0 0 0 1 1 2 1 1 0 0 0 0 0 0 1 0 1 1 1 2 0 0 0 2 0 0 0 2 0 0 0 1 1 1 0 2 0 0 0 1 0 1 2 1 0 1 1 1 1 1 1 0 0 0 0 2 1 1 1 1 0 1 1 1 1 0 1 2 2 0 2 0 1 1 1 1 1 0 1 0 1 0 1 0 0 1 1 1 1 2 2 1 1 2 0 1 0 0 0 1 1 0 1 1 2 0 2 0 2 2 1 0 0 1 1 1 1 0 1 1 0 1 1 1 1 1 1 1 0 0 1 2 0 0 1 1 1 0 2 0 0 2 2 1 0 0 0 1 0 0 2 0 0 0 1 1 1 1 1 0 1 0 0 0 1 0 1 0 0 1 1 0 1 1 0 0 0 2 2 2 2 2 0 0 1 1 1 0 2 1 1 1 0 0 0 0 0 0 0 0 0 0 0 2 0 1 1 0 0 0 1 0 0 0 0 1 0 1 1 0 0 0 0 0 0 2 2 0 0 1 0 0 0 1 0 0 1 1 2 1 1 1 0 2 0 0 2 0 1 0 1 0 0 1 0 1 0 1 1 0 0 0 0 0 1 1 1 0 0 2 0 0 1 0 0 0 0 1 1 1 1 1 0 0 0 1 1 2 0 1 1 0 1 0 0 1 0 0 1 2 1 0 0 1 0 0 0 1 0 1 2 0 1 1 0 0 1 0 0 0 0 0 0 1 2 0 1 1 0 0 0 0 0 0 0 0 0 0 1 1 0 1 1 1 1 0 0 0 0 0 0 0 0 0 0 0 0 0 0 0 1 0 0 0 2 1 0 1 1 2 2 1 0 0 1 0 0 1 0 0 1 0 2 2 0 0 0 1 0 2 1 2 0 1 1 0 0 1 0 0 0 0 0 1 0 1 1 1 1 1 0 2 0 0 1 1 1 0 2 1 2 1 1 1 1 0 1 0 0 0 0 1 1 1 1 0 0 1 1 1 1 0 0 0 2 1 2 1 2 1 1 0 1 0 0 0 0 0 0 0 0 0 0 1 1 0 0 0 1 0 0 0 0 0 0 0 0 1 0 1 2 2 2 2 1 0 1 1 0 0 0 0 1 0 0 1 1 1 1 2 0 0 0 0 0 0 1 0 0 2 0 2 0 1 0 0 1 1 0 1 2 1 0 2 0 1 1 0 1 0 1 1 2 0 0 1 1 1 0 0 2 1 0 0 1 2 1 2 2 2 1 0 1 0 1 0 1 0 1 2 0 1 0 0 1 0 0 0 0 0 1 1 0 0 0 0 0 1 1 1 1 1 0 1 0 2 0 0 1 0 0 0 0 1 0 2 1 0 0 0 2 1 1 1
145 1 1 2 0 0 1 2 1 0 1 1 0 0 0 0 0 0 0 2 0 0 0 0 0 0 1 0 1 1 1 1 1 0 2 1 1 2 0 0 1 0 1 1 1 1 1 0 0 1 1 2 1 1 1 1 0 0 1 1 0 1 0 2 0 1 1 0 1 0 0 0 2 0 2 2 2 1 1 0 2 2 1 0 1 0 0 1 1 2 1 1 0 2 1 1 1 1 0 0 0 2 0 1 2 0 2 0 1 1 0 1 1 2 1 1 1 0 0 2 2 0 1 1 1 0 0 0 1 1 1 0 0 0 0 0 1 0 0 1 1 0 0 0 1 1 0 0 0 2 0 0 0 1 0 0 0 1 0 0 0 0 1 2 1 2 2 1 1 1 0 2 0 2 1 0 2 1 0 0 0 0 0 0 0 0 0 2 0 0 1 1 2 1 1 1 1 0 0 1 0 1 0 2 2 0 1 1 0 0 1 0 1 0 1 1 1 1 2 1 0 0 1 1 0 0 0 2 2 2 0 0 0 1 1 1 0 2 2 0 0 0 2 0 0 1 0 0 1 0 0 0 0 0 0 2 0 1 0 0 0 0 0 0 1 0 0 0 1 0 0 1 1 1 1 1 0 1 2 1 1 2 1 0 0 0 0 1 1 2 0 1 0 2 2 0 1 1 1 0 1 0 0 0 0 1 0 0 0 0 0 0 1 1 1 0 0 0 0 0 2 0 1 1 1 0 0 0 0 0 0 2 1 2 0 0 0 0 2 0 0 0 1 0 1 1 1 0 2 1 1 0 1 1 0 0 2 1 1 0 0 0 1 1 1 1 0 2 2 0 0 0 0 2 0 1 1 2 1 1 0 1 2 0 0 0 1 1 1 0 1 1 1 0 2 0 2 0 0 0 0 0 0 1 1 0 0 0 1 0 0 1 1 0 1 1 1 1 0 0 0 2 2 2 1 2 1 0 0 0 2 0 0 2 1 0 0 1 0 0 1 1 0 0 2 2 0 2 2 0 0 0 0 2 2 2 2 0 0 0 1 1 0 1 1 1 1 2 1 0 2 0 1 1 0 1 0 0 2 0 1 0 0 1 0 0 0 1 2 1 1 2 0 1 0 0 0 1 1 1 1 1 1 1 1 1 2 0 0 2 0 0 1 0 0 1 0 1 0 1 1 1 2 2 1 1 0 0 1 2 0 0 1 0 0 0 0 0 1 1 1 1 2 2 0 2 0 1 1 0 0 0 0 2 0 2 0 2 1 0 1 0 0 0 0 1 1 1 0 0 0 0 0 0 0 1 1 2 2 1 0 0 0 1 0 0 0 0 0 0 0 2 0 0 0 1 0 0 0 0 0 2 1 2 0 1 2 0 0 1 1 0 0 0 1 1 0 0 1 0 0 0 0 0 0 1 1 1 0 0 1 0 0 0 2 0 2 0 2 0 1 1 1 1 1 0 2 0 1 0 0 1 0 0 0 1 2 1 1 1 1 0 1 0 0 0 0 2 0 0 0 0 0 1 2 1 2 1 1 1 1 0 0 1 1 2 0 2 1 1 1 2 0 1 0 0 2 1 1 2 0 2 0 0 0 1 1 1 1 0 1 1 0 1 1 1 0 2 2 0 0 0 0 0 1 2 0 0 0 0 0 0 0 0 0 0 0 0 0 0 0 0 0 0 0 1 0 0 0 0 0 0 0 1 0 0 0 1 1 1 1 0 2 0 0 2 0 1 1 1 1 1 1 0 0 1 0 0 2 0 2 2 1 0 0 1 1 1 0 1 1 1 1 2 2 0 0 2 0 0 0 2 0 2 1 0 1 0 0 2 1 1 1 1 1 0 2 2 2 1 1 2 1 1 2 0 0 1 0 0 1 1 0 0 0 0 0 0 1 0 0 0 0 0 0 0 0 1 1 1 0 0 2 0 0 1 2 0 1 2 0 1 0 0 0 0 1 0 2 0 0 0 2 0 0 1 0 0 2 2 2 2 0 0 0 1 1 0 1 0 1 0 0 1 2 2 2 2 0 0 0 2 1 1 1 2 0 1 1 1 1 1 1 0 1 1 0 0 1 1 0 1 0 1 2 0 2 0 0 0 2 0 0 1 0 1 1 1 1 1 1 0 1 1 0 0 1 0 0 0 2 0 2 0 1 0 1 2 1 1 0 0 1 0 2 1 2 0 2 1 0 1 0 0 0 0 0 0 1 0 1 1 0 0 0 1 1 1 0 1 0 1 2 0 2 0 0 1 1 0 0 0
146 0 0 1 0 0 1 2 0 1 1 1 1 2 0 0 0 0 1 1 1 0 1 0 0 0 0 1 1 2 2 1 2 1 0 0 1 2 0 0 0 0 0 2 2 1 0 0 0 1 1 1 2 0 0 1 0 0 1 1 1 1 0 2 2 0 2 0 2 0 0 0 2 1 2 2 2 0 2 0 0 0 2 1 1 2 0 1 1 2 1 1 0 2 0 0 0 1 1 1 1 2 0 0 1 2 1 1 1 1 0 1 0 0 0 1 0 0 1 1 1 0 2 2 0 2 2 0 0 0 0 0 0 0 0 0 0 0 0 0 1 0 0 0 1 1 0 0 0 0 0 0 0 0 0 0 0 1 0 0 0 1 2 2 0 1 1 0 0 2 0 0 1 1 1 0 2 0 0 0 1 1 2 2 0 0 2 2 1 1 1 2 2 0 2 0 2 0 0 1 0 0 0 0 2 0 0 0 0 0 2 0 2 1 0 0 0 0 1 0 1 1 1 2 0 0 0 2 0 0 0 0 0 0 0 0 0 1 2 0 0 0 2 1 0 2 0 0 1 1 1 1 0 0 0 2 1 0 0 0 0 0 0 0 1 0 1 0 0 0 0 2 0 0 0 0 2 0 2 0 0 1 1 0 2 0 0 2 2 2 0 2 1 2 2 0 0 0 0 0 1 0 0 0 0 0 1 1 1 0 0 2 1 2 1 0 1 0 0 0 2 0 1 0 0 0 0 0 1 1 1 1 1 0 0 0 0 1 1 1 0 1 0 0 0 1 1 0 1 2 1 0 1 1 0 1 1 2 0 0 1 1 1 1 1 1 0 1 1 1 1 1 0 2 0 0 1 1 0 2 1 1 2 0 0 0 0 2 2 0 0 0 2 0 2 1 1 0 1 1 0 1 1 2 0 0 1 0 0 0 0 0 0 0 0 2 0 0 0 1 0 1 0 0 0 0 0 1 1 1 0 0 0 0 0 1 0 1 0 1 0 0 1 2 1 2 1 1 1 0 0 0 0 2 1 1 1 2 0 2 2 2 0 1 1 1 1 1 2 0 1 0 2 2 0 2 0 0 1 0 2 1 0 1 0 0 0 1 2 1 2 1 1 1 1 2 2 1 1 0 1 1 1 1 1 0 1 0 0 1 0 0 0 0 0 0 0 0 0 1 1 1 2 2 0 2 0 1 0 2 0 2 0 0 0 1 1 0 1 1 1 1 1 1 1 1 0 0 2 0 0 0 0 2 0 0 0 1 1 0 1 0 0 0 0 2 2 2 1 0 0 1 0 0 0 0 0 2 2 2 0 0 1 0 1 0 1 2 1 2 0 1 2 0 2 1 0 0 0 0 0 2 2 1 0 1 1 0 1 1 2 0 0 0 1 0 0 0 1 0 0 0 0 0 0 0 0 1 0 0 0 2 0 0 2 2 2 0 2 0 0 1 0 1 1 0 2 0 1 0 0 1 1 2 1 2 1 1 1 0 0 0 2 1 1 0 0 1 1 1 0 1 0 0 0 2 2 1 0 1 0 1 1 2 0 1 2 1 2 0 2 1 1 2 1 0 2 2 1 1 0 0 1 0 1 0 2 1 2 0 0 0 1 0 0 1 0 2 1 0 0 0 0 0 2 2 1 0 0 0 0 0 0 0 0 0 0 1 0 1 1 1 0 0 0 1 0 0 1 1 1 1 0 0 0 0 0 0 0 0 0 0 2 1 0 1 2 2 0 2 0 0 2 0 0 1 0 0 2 0 2 2 1 1 1 1 0 1 1 1 1 1 1 1 2 0 0 0 0 1 0 2 0 1 0 0 1 0 0 1 0 0 2 0 0 0 2 1 1 1 1 1 1 1 2 0 0 1 0 1 0 0 0 1 1 2 0 1 1 0 0 1 1 1 1 0 1 1 1 1 0 0 0 0 0 0 0 0 0 0 1 1 0 0 0 1 0 2 1 0 0 0 0 0 0 2 0 0 2 2 2 2 0 0 0 0 0 1 0 0 1 0 0 0 2 2 2 0 0 1 0 0 1 1 2 2 0 2 1 1 1 1 0 1 1 0 1 1 2 1 0 2 0 1 0 0 1 0 0 0 2 1 0 2 0 0 0 0 1 1 0 0 1 0 0 0 0 0 1 0 0 1 0 0 1 0 1 0 0 0 0 0 1 0 0 0 0 0 2 0 0 1 0 0 1 0 0 1 2 0 0 1 0 0 0 0 0 0 0 0 0 0 1 0 1 0 0 1 1 0 0 0
147 1 0 1 0 0 2 0 0 2 2 0 0 0 0 0 0 0 2 1 0 0 0 0 0 0 0 2 0 0 1 1 2 2 0 0 0 1 0 0 0 0 1 1 1 1 0 0 0 1 2 2 0 0 1 1 0 0 1 0 1 1 0 1 0 0 2 0 2 1 0 0 2 1 1 2 2 2 2 0 2 2 2 0 0 0 0 1 1 2 2 1 0 1 0 1 0 1 1 1 1 2 0 2 2 0 2 2 1 2 0 0 1 1 1 1 1 0 1 1 1 0 1 2 1 1 1 0 2 1 0 1 0 0 1 1 0 1 0 0 1 0 0 0 2 2 0 0 0 1 0 0 1 0 1 0 0 1 1 1 0 1 2 1 0 2 0 1 1 1 0 1 1 1 0 0 1 0 0 2 2 0 0 0 0 0 1 2 1 1 0 2 2 0 2 0 1 0 0 0 0 1 0 0 2 1 2 2 1 0 1 0 1 2 0 1 1 0 2 2 0 0 1 2 1 0 0 0 0 0 0 0 0 0 0 0 0 2 2 0 0 0 2 0 0 1 0 0 0 0 0 0 0 1 1 1 0 1 1 0 0 0 0 0 1 1 0 0 2 1 0 1 1 1 1 0 0 2 2 2 2 2 2 2 2 1 2 2 1 2 0 1 1 2 2 0 1 1 1 1 2 0 1 1 1 0 1 0 2 0 1 1 2 2 0 0 2 0 0 0 0 0 2 1 0 0 0 0 0 0 0 2 0 2 0 1 0 2 0 0 0 0 0 0 0 0 1 0 2 1 1 0 1 1 0 1 1 1 0 2 0 0 1 1 1 0 0 2 1 1 1 1 2 1 2 0 2 1 1 1 1 0 0 0 1 1 1 0 0 0 1 0 0 0 2 1 0 0 0 0 0 0 0 2 1 0 0 1 0 1 0 2 0 0 0 2 0 0 0 1 1 1 0 2 1 2 1 0 0 0 1 0 0 1 1 0 1 1 1 2 1 0 1 1 1 2 2 0 1 0 0 0 0 2 1 1 1 2 0 1 1 2 0 0 0 0 0 1 2 0 1 0 1 1 1 0 1 0 2 0 2 2 1 0 0 1 0 1 2 0 2 2 0 1 0 0 1 1 1 1 1 1 1 1 1 1 1 1 0 2 0 0 2 0 0 0 0 0 0 1 1 2 2 2 0 2 1 1 0 1 2 1 2 1 2 0 1 0 1 2 1 1 2 0 0 2 0 0 2 0 1 0 0 1 1 0 1 1 0 1 0 0 0 0 0 1 1 2 1 0 0 0 0 0 0 0 0 0 0 2 0 1 1 1 0 1 2 1 1 1 0 1 0 0 0 1 0 0 0 0 0 2 0 2 0 0 0 1 2 0 0 0 1 1 0 1 1 0 0 0 0 0 0 1 1 0 0 1 0 0 0 0 0 0 1 0 1 0 2 0 1 1 1 1 1 0 1 1 2 1 0 1 0 1 0 2 0 2 2 1 0 0 0 0 1 1 1 2 0 0 1 0 0 0 1 1 2 0 1 0 2 1 0 1 0 1 1 0 2 0 2 1 1 1 0 0 2 2 1 1 0 0 0 0 1 2 1 1 2 0 1 0 0 0 1 0 0 1 1 0 0 0 0 0 0 1 0 0 0 0 0 0 1 0 0 0 1 2 0 2 2 1 0 0 0 0 0 1 0 0 0 0 0 0 0 1 0 0 0 0 0 0 2 0 0 1 1 1 1 2 0 0 2 1 1 0 0 2 0 2 0 0 0 0 0 2 0 1 0 1 0 1 1 1 1 1 0 1 1 0 0 0 0 1 0 1 1 1 0 2 0 0 1 0 0 0 1 2 1 1 0 0 1 0 1 0 0 1 0 0 1 1 0 1 1 1 1 1 2 1 1 0 0 0 0 0 0 1 1 0 0 0 1 1 0 0 0 0 1 1 0 1 0 0 0 2 1 0 2 0 1 0 1 0 0 2 0 0 1 0 1 1 0 1 1 1 0 2 0 0 1 0 0 0 1 1 1 2 0 0 0 0 1 1 1 1 0 1 0 0 1 0 0 0 0 2 0 1 1 0 0 1 0 1 2 0 0 0 0 0 2 0 0 1 1 0 0 0 1 1 0 0 2 1 0 0 1 0 2 0 1 0 0 0 2 0 2 1 0 1 0 1 0 0 2 2 2 1 2 0 1 0 0 0 0 0 0 1 1 0 0 1 1 0 0 1 1 1 0 1 0 0 0 2 1 0 0 0 2 0 0 1
148 1 0 0 0 0 0 1 0 1 1 1 1 1 0 0 0 0 2 0 0 0 0 0 0 0 0 0 2 2 1 2 1 2 0 1 2 1 0 0 1 0 1 1 2 1 0 0 0 1 0 0 1 0 1 2 0 0 1 0 0 2 0 2 0 1 1 1 2 0 0 1 2 0 2 2 2 2 2 2 0 2 2 1 1 0 0 0 0 2 1 1 2 1 0 1 0 1 1 1 1 2 1 0 2 1 2 1 2 1 0 1 1 1 1 1 1 0 0 2 2 1 2 2 0 2 2 0 2 2 1 0 0 0 0 0 0 1 0 2 1 0 0 0 0 0 0 0 0 1 1 0 0 0 0 0 2 0 0 1 0 2 2 2 1 2 2 1 0 0 1 1 2 0 0 0 2 0 0 1 1 0 0 0 0 0 2 1 0 0 1 1 1 0 1 0 1 0 0 0 0 0 0 0 2 0 0 0 0 0 1 0 2 1 0 0 0 1 1 0 1 1 2 1 0 0 0 2 0 0 0 0 0 0 0 0 0 1 1 0 0 0 1 1 0 1 0 0 0 0 0 0 0 0 0 1 1 0 1 0 0 0 0 0 2 1 0 1 1 0 1 1 0 0 0 0 0 2 2 1 1 2 2 0 2 1 1 0 1 1 0 1 1 2 2 0 1 1 0 0 0 0 0 0 0 1 1 0 0 0 0 0 1 2 0 0 1 0 0 1 0 0 1 1 1 0 1 1 1 2 0 1 0 2 0 0 1 2 0 1 0 1 1 0 1 1 1 1 2 1 0 1 2 1 1 0 2 0 0 1 1 1 1 2 1 1 0 2 2 0 0 0 0 2 0 0 1 1 2 0 0 0 0 0 1 0 0 0 0 0 0 0 0 1 2 0 2 0 1 1 0 1 0 2 2 0 0 0 1 0 0 2 0 1 1 2 0 0 1 1 0 1 0 1 1 1 1 0 0 0 1 0 0 1 1 1 0 1 0 0 2 0 0 1 1 1 1 1 1 0 0 0 0 2 1 1 1 1 0 0 0 0 0 0 0 1 1 2 2 2 2 2 1 1 0 1 0 0 1 1 1 0 0 0 2 2 2 0 1 1 1 0 0 1 0 0 0 1 0 1 1 1 1 1 1 1 2 1 1 1 0 0 2 1 0 0 1 0 0 2 2 0 2 2 0 2 2 0 0 0 1 0 1 0 0 2 1 0 0 1 1 1 1 0 0 1 0 1 1 0 0 0 0 2 0 2 0 0 1 0 1 0 2 0 2 0 0 2 1 1 1 1 1 0 0 0 1 0 0 2 0 1 2 2 0 0 2 0 0 0 0 1 0 2 2 1 1 0 0 0 0 1 0 1 0 1 1 0 2 2 1 0 1 2 0 2 2 0 0 0 0 0 0 0 0 1 0 1 0 0 0 1 0 0 1 1 2 0 2 0 1 0 1 1 2 0 1 0 1 0 0 2 0 0 0 2 1 2 2 0 0 0 1 0 0 1 0 2 1 0 0 0 0 0 0 1 1 0 1 0 1 1 0 2 0 1 1 2 1 0 1 0 1 2 2 0 2 2 1 1 0 0 0 0 0 1 0 2 2 0 1 0 0 0 0 1 0 1 1 0 0 1 0 0 2 1 0 1 1 0 1 1 0 0 0 1 1 1 0 1 1 1 0 0 0 1 0 0 0 0 0 0 0 0 0 0 0 0 0 0 0 0 2 1 1 0 0 1 1 2 0 0 0 1 1 1 0 1 1 1 1 1 1 1 1 0 1 2 1 2 0 2 0 0 0 0 0 0 0 2 0 2 1 2 1 0 1 0 0 2 1 1 0 1 1 1 1 2 2 2 2 2 1 1 2 0 0 1 1 0 1 0 1 0 0 1 0 1 2 1 1 0 2 0 2 1 1 0 0 1 1 0 1 0 1 0 1 1 1 1 1 1 0 0 0 0 1 0 1 0 1 1 0 1 0 0 0 1 2 1 1 1 0 0 0 1 1 1 1 0 1 0 0 0 2 1 1 2 0 0 1 0 2 2 1 1 1 2 0 1 0 1 0 0 1 1 0 0 1 1 0 1 1 1 1 0 1 1 0 0 2 1 0 0 2 1 0 2 2 0 0 0 1 1 0 0 1 1 0 0 0 0 1 0 1 0 1 1 0 1 0 0 0 0 1 1 2 0 1 0 1 1 0 0 0 0 1 1 1 0 0 1 0 1 0 0 0 0 0 0 0 1 0 0 1 0 1 0 1 0 0 1
149 0 0 2 0 0 2 1 0 0 0 0 0 0 0 0 0 0 2 0 1 1 0 0 0 0 0 2 1 1 2 1 0 0 0 0 2 2 1 0 0 0 0 1 2 1 0 0 0 1 1 1 0 1 1 0 0 1 0 2 0 0 0 0 0 1 2 0 2 1 0 2 2 0 1 2 2 2 2 0 1 2 1 1 2 0 0 1 1 2 0 1 0 1 0 1 0 0 0 1 0 2 0 1 2 1 2 0 2 0 0 2 1 1 0 0 0 0 1 1 1 0 2 2 0 2 2 0 2 2 0 0 0 0 0 0 0 0 0 1 1 0 0 0 1 1 1 0 0 1 0 0 0 0 0 0 0 0 0 0 0 1 1 2 0 2 1 0 1 2 0 0 0 2 1 0 2 1 0 0 0 0 0 0 1 1 1 2 0 0 0 1 2 2 1 1 2 0 0 0 0 1 0 0 2 0 1 0 1 0 1 0 1 1 0 0 0 1 2 1 1 1 1 2 0 1 1 0 0 0 0 0 1 2 2 1 1 2 2 0 0 0 2 0 0 2 0 0 0 0 0 0 0 0 0 2 1 2 0 1 1 1 0 0 1 0 0 0 1 0 0 1 0 0 1 1 0 1 1 0 0 1 2 1 2 1 1 2 0 2 0 0 0 2 2 0 2 0 0 1 1 1 1 1 1 1 0 0 0 0 0 1 2 2 2 2 2 0 0 0 1 1 0 1 0 0 0 0 2 0 0 2 0 1 0 0 0 2 0 2 1 1 1 1 0 1 1 0 1 2 1 1 2 1 0 0 2 0 0 1 0 0 2 1 2 0 0 1 2 0 0 0 1 2 0 2 2 2 1 1 0 1 1 1 0 1 1 0 0 0 0 0 2 1 2 0 1 2 0 0 0 1 0 2 1 0 0 1 0 0 0 0 0 0 0 2 0 0 0 0 0 1 0 0 0 2 1 0 0 1 0 1 0 1 1 1 0 2 2 2 2 1 0 1 1 2 1 0 0 0 0 0 0 1 1 0 1 1 1 0 1 0 0 2 1 2 1 1 1 0 1 0 1 1 1 0 1 0 2 0 0 0 0 0 0 1 0 0 1 0 1 1 1 1 1 0 0 2 2 0 0 0 0 1 0 2 1 1 0 2 0 0 1 1 0 0 0 0 0 2 2 0 2 2 1 2 0 1 1 2 0 1 1 1 1 0 1 1 0 1 0 0 1 1 1 1 0 2 0 0 0 0 1 2 1 0 0 0 2 0 1 0 0 0 0 0 0 2 1 1 0 1 0 0 0 0 0 1 1 2 0 1 0 0 0 0 0 0 0 0 0 1 1 1 1 0 1 1 1 1 1 1 0 1 0 1 1 0 2 1 0 0 0 1 1 1 0 0 1 0 0 0 1 1 1 0 1 0 0 0 0 2 0 0 2 1 2 0 2 0 1 1 0 1 0 0 2 0 1 0 0 1 0 1 0 2 1 2 1 0 0 0 0 0 1 2 0 2 1 0 0 0 0 1 1 1 1 0 1 0 1 1 0 0 0 0 1 1 1 1 0 1 0 1 0 0 2 1 0 1 1 0 1 0 2 2 0 1 1 0 1 1 0 0 1 0 0 0 0 0 0 1 0 0 1 2 0 0 0 0 0 0 0 1 0 0 1 0 2 2 0 2 0 0 0 0 0 1 1 0 0 1 0 0 0 0 2 0 1 1 0 0 2 0 0 0 1 2 1 1 0 1 2 1 1 0 0 1 1 1 2 1 0 0 1 1 0 2 1 2 0 2 2 0 1 1 1 1 0 1 0 2 0 2 1 0 1 0 0 2 1 0 1 1 1 0 2 2 2 2 1 1 1 1 1 0 0 1 0 1 0 0 1 1 1 2 0 0 1 0 1 0 1 1 1 0 1 1 0 1 2 0 1 1 0 0 1 0 0 0 1 1 0 0 0 0 1 0 1 0 0 0 0 1 0 1 0 1 2 1 1 1 0 0 0 0 0 2 0 0 2 0 0 0 2 2 2 2 0 0 0 1 0 0 2 2 0 1 0 0 0 0 0 0 1 1 0 0 1 1 0 1 0 0 1 0 0 2 0 1 2 0 0 2 0 0 1 1 1 0 1 1 1 1 1 1 1 0 0 0 1 1 2 0 1 0 2 1 0 1 0 1 2 0 2 1 2 0 1 0 2 0 0 1 0 2 2 0 0 0 0 0 0 1 0 0 0 0 0 0 0 1 1 0 1 0 1 1 2 0 0 0
150 1 0 2 0 0 1 1 1 1 2 0 1 2 0 0 0 0 2 0 1 1 0 0 0 0 0 1 1 2 2 0 2 1 1 0 1 1 0 0 1 0 0 0 1 0 0 0 0 0 0 1 0 0 2 1 0 0 1 2 0 1 0 1 1 0 2 0 2 1 1 1 2 0 1 2 1 1 2 0 1 2 2 1 1 0 0 0 0 2 0 0 1 2 1 2 1 1 1 1 1 2 0 1 2 1 2 1 1 1 1 1 1 2 1 1 1 0 1 1 1 0 2 2 0 2 2 0 0 0 2 0 0 0 0 0 0 0 1 0 2 0 0 0 2 2 1 0 0 0 0 0 0 0 0 0 0 1 0 1 0 1 1 2 0 2 1 0 0 2 0 0 0 2 1 0 1 0 0 0 0 1 0 0 0 0 1 0 0 0 0 0 2 1 2 0 0 0 0 0 0 0 0 1 2 0 1 1 1 0 0 0 1 0 0 0 0 2 2 0 2 2 1 1 0 0 0 1 0 0 0 0 0 0 0 0 1 1 1 1 1 1 1 0 0 1 0 0 0 0 0 0 0 0 0 2 2 1 0 1 1 1 1 0 0 0 0 0 2 1 0 0 2 2 0 0 1 2 2 1 1 2 1 1 2 0 1 1 1 2 0 1 0 2 2 0 1 1 1 0 2 0 1 1 0 0 1 1 2 0 0 1 1 1 2 1 2 1 0 0 0 0 1 1 2 1 1 0 1 1 0 1 0 1 0 0 0 2 0 1 0 1 1 0 0 2 0 0 0 2 0 0 1 1 0 1 1 0 0 1 0 0 2 1 2 2 0 2 2 0 0 0 0 2 0 1 2 2 1 1 0 0 1 0 0 1 1 0 0 0 0 0 0 0 2 0 0 1 1 1 0 1 1 2 1 0 1 1 0 0 0 0 1 0 1 2 0 0 1 1 0 1 0 2 0 2 0 0 0 1 0 0 2 0 0 2 0 0 0 1 0 2 0 0 2 2 0 1 1 0 0 0 0 2 1 1 1 2 0 2 2 2 1 1 1 2 2 0 2 0 2 0 0 0 2 0 2 1 1 0 0 0 0 0 0 2 0 1 1 1 0 1 1 1 1 0 0 1 1 1 1 0 2 0 2 0 2 1 1 0 1 1 1 0 0 0 0 0 0 1 1 1 1 1 0 0 0 1 0 1 0 0 0 0 1 0 1 0 1 2 0 0 0 1 0 2 0 1 1 0 1 0 0 2 1 1 0 1 1 0 0 0 0 0 0 2 2 1 1 0 0 2 1 0 0 0 1 2 2 0 1 0 1 1 1 0 2 1 1 1 1 0 0 0 0 0 0 0 0 0 0 2 1 0 0 2 0 0 2 0 0 0 0 0 2 0 0 0 0 0 0 0 2 2 2 0 0 0 0 0 0 1 0 0 2 0 2 0 2 0 0 1 0 0 1 0 2 0 1 0 1 2 0 1 0 1 1 2 1 0 0 0 0 1 1 0 0 2 0 0 1 0 0 0 0 0 0 1 1 1 0 0 0 0 0 0 0 1 2 1 1 1 0 2 0 0 2 2 0 2 2 0 1 1 1 2 1 2 2 0 0 0 0 0 0 0 0 1 1 0 0 0 1 0 0 1 0 2 1 0 1 1 1 0 0 1 0 1 1 2 0 2 0 0 0 0 0 0 1 1 0 0 0 1 0 0 0 0 1 0 0 0 2 1 0 0 1 1 0 2 0 0 0 1 1 1 0 1 1 1 2 1 1 0 0 0 1 1 0 1 0 1 1 0 1 0 0 1 0 0 0 2 0 2 1 1 0 0 0 2 0 0 1 1 1 0 2 2 2 2 1 1 0 0 2 0 0 0 0 0 1 1 0 0 0 1 1 2 2 1 1 0 0 1 1 0 1 2 1 0 1 1 2 0 2 0 2 0 0 0 1 2 0 0 0 0 0 2 2 0 0 0 0 1 0 1 0 0 1 0 1 1 1 0 1 1 0 2 0 1 1 0 0 0 2 2 2 2 0 0 0 2 2 2 0 0 1 1 0 0 0 0 0 1 1 1 0 1 2 1 0 2 0 0 1 0 0 0 1 0 1 0 0 2 0 0 0 1 1 1 0 0 2 0 0 1 1 2 0 1 0 0 2 0 0 0 1 1 0 1 1 1 1 0 0 0 0 0 2 0 0 1 0 0 0 0 0 0 0 1 1 0 0 2 0 0 1 0 0 0 0 0 0 2 0 0 0 0 1 0 0 1
151 1 0 1 0 0 1 2 0 0 0 1 0 1 0 0 0 0 1 2 1 1 1 1 0 0 0 1 0 0 1 2 1 1 0 0 2 1 0 1 0 0 0 1 1 1 1 0 0 0 1 2 0 0 2 2 0 0 1 0 0 1 0 1 0 0 1 0 1 0 0 1 2 0 0 2 2 1 1 0 2 2 2 1 1 0 0 0 0 2 0 0 1 1 0 2 0 2 2 2 0 2 1 0 2 0 2 1 1 1 0 2 0 2 0 0 0 1 1 1 1 0 1 2 0 1 1 0 2 1 1 1 0 0 1 0 1 0 0 1 0 0 0 0 1 1 0 1 1 2 0 0 0 1 0 0 1 1 0 0 1 0 2 2 0 2 1 0 1 1 0 1 1 1 2 0 0 0 0 0 0 0 0 0 0 0 2 2 1 0 1 0 2 1 1 0 0 0 1 0 0 1 0 0 2 2 2 1 1 0 1 0 1 1 0 1 0 1 2 1 0 0 2 2 0 2 2 2 1 1 0 0 1 1 1 1 0 1 2 1 1 1 2 0 0 2 0 0 2 0 0 0 0 0 0 1 0 0 0 0 0 0 0 0 0 0 1 0 2 2 0 1 0 0 0 0 0 1 2 1 1 1 2 1 2 2 2 2 0 2 0 0 0 1 1 0 1 1 1 0 1 0 0 0 0 1 0 0 1 0 0 0 2 1 1 0 2 1 1 0 0 1 0 1 1 0 1 0 1 1 0 1 0 2 0 0 0 1 1 0 1 0 0 0 0 0 2 0 2 0 2 0 2 0 1 0 0 0 0 2 0 0 1 0 1 1 0 2 1 1 1 1 1 2 1 1 1 1 1 1 0 0 0 0 0 1 1 0 0 0 0 0 0 0 2 0 0 0 1 1 0 1 0 2 1 0 0 0 0 0 0 0 1 0 1 2 0 0 0 0 0 0 1 1 1 2 2 1 1 1 0 2 0 1 2 1 0 0 0 0 2 1 1 1 1 1 2 2 2 0 0 0 0 2 1 1 1 1 0 0 1 1 0 1 1 2 2 1 2 1 1 1 1 1 2 0 2 1 2 0 1 1 0 1 0 1 0 1 2 1 2 1 0 2 0 0 0 1 1 1 1 1 0 2 0 2 1 0 0 2 1 0 0 0 1 1 0 0 0 2 2 0 1 1 0 2 0 0 0 1 1 0 1 1 2 0 1 1 1 1 1 1 2 1 1 2 0 2 0 0 0 0 0 0 2 0 2 0 2 0 1 0 1 1 0 0 0 1 1 0 1 2 0 0 0 0 0 2 2 0 0 1 1 0 1 0 0 0 0 0 0 1 2 1 1 0 1 0 0 0 0 2 0 1 0 0 0 0 2 1 1 0 0 0 1 1 0 0 0 1 1 1 0 0 0 1 1 2 0 0 0 1 0 0 1 2 2 1 1 1 1 0 0 0 1 0 2 0 1 0 0 2 2 2 1 2 2 2 2 1 1 0 1 1 1 0 0 1 0 1 0 1 0 0 0 2 2 0 2 0 0 0 0 0 0 0 1 2 2 1 1 2 0 1 0 0 1 2 1 2 1 1 0 0 1 2 0 1 2 0 1 0 0 0 0 1 0 1 1 0 0 0 1 0 1 2 0 1 1 0 0 0 0 0 0 0 1 0 1 1 0 2 0 0 0 0 0 1 2 1 1 2 1 1 0 0 1 1 1 1 1 0 1 1 0 0 1 1 1 1 1 0 2 0 0 1 0 1 1 0 1 1 1 0 0 2 0 1 0 1 1 1 2 0 1 1 0 0 0 2 0 2 0 1 0 1 1 0 0 2 0 0 1 1 1 0 2 2 2 1 1 1 1 1 2 0 0 1 0 0 0 0 1 0 0 2 0 1 0 0 0 0 0 0 0 0 0 0 0 0 2 0 1 0 0 1 1 0 0 0 2 2 1 0 0 2 0 1 2 0 1 0 0 1 0 2 0 0 1 1 2 1 1 0 1 2 1 1 0 0 2 0 1 0 2 2 2 1 0 0 0 2 1 1 1 1 0 0 0 1 0 1 1 0 1 1 0 0 1 1 0 1 0 1 2 0 1 1 0 0 0 1 0 2 0 1 1 1 1 1 0 0 1 1 0 0 2 1 1 0 2 0 2 1 0 0 1 0 0 0 2 2 1 0 0 1 1 1 1 0 1 0 0 0 0 1 1 1 1 1 0 1 0 1 0 2 2 1 0 1 0 0 0 0 1 1 0 0 2 0 0 0
152 1 0 2 0 0 2 1 0 0 0 0 0 2 0 0 0 0 1 1 0 1 0 0 0 0 0 1 1 2 2 1 1 1 1 0 0 1 0 0 0 0 2 2 2 2 1 1 0 1 0 0 2 0 0 0 0 0 1 1 0 1 0 0 0 0 1 0 0 0 0 0 2 0 1 2 2 0 2 0 0 1 2 1 1 0 0 0 0 2 0 0 0 2 0 1 0 0 0 0 0 1 1 0 2 0 2 2 0 2 0 0 0 2 0 0 0 0 2 0 0 0 2 2 0 2 2 1 2 1 1 2 0 0 0 0 0 0 0 1 0 0 2 0 0 0 1 0 0 0 0 0 0 0 0 0 0 1 0 0 0 1 1 1 0 1 1 1 0 0 0 1 0 2 1 0 2 1 0 1 1 0 0 0 0 0 1 1 0 0 2 1 2 1 2 0 0 0 0 0 0 0 0 0 2 1 1 0 0 0 1 0 1 0 0 0 0 0 2 2 0 0 2 2 0 1 1 1 0 0 1 0 1 1 0 0 0 2 2 0 0 0 2 0 0 2 0 0 0 0 0 0 0 0 0 2 2 0 0 0 0 0 0 0 0 0 0 0 0 0 0 2 1 1 0 1 0 1 2 0 0 1 2 1 1 1 2 1 0 2 0 0 0 0 0 0 0 0 0 0 2 1 1 1 1 0 1 0 1 0 0 0 1 1 1 1 2 1 0 0 1 0 0 2 0 0 0 0 0 0 0 1 1 1 0 0 0 1 1 2 2 1 1 0 1 1 1 0 2 0 0 0 2 0 1 0 1 1 0 0 0 0 1 1 1 1 0 2 2 0 0 0 1 2 0 0 0 1 1 1 0 1 0 0 0 1 1 0 0 1 0 1 0 0 1 1 0 1 0 0 0 0 1 1 0 1 0 1 0 0 0 1 1 0 1 2 1 1 0 0 0 2 0 1 0 1 0 1 1 0 0 1 0 1 1 1 0 1 0 1 0 0 0 1 1 1 1 1 1 0 0 0 0 1 1 0 1 0 1 0 0 1 0 1 1 2 2 2 2 2 2 2 1 1 1 1 1 0 1 0 0 0 0 1 1 1 1 2 2 1 1 2 0 0 1 1 1 2 2 0 0 0 2 0 1 1 1 2 1 1 0 1 0 0 1 0 0 0 0 1 1 1 1 0 0 0 0 2 0 2 0 2 0 0 0 1 0 0 1 1 0 0 1 1 1 1 0 0 2 1 0 1 1 2 1 1 0 0 0 1 0 0 0 2 0 0 0 0 0 0 0 2 1 0 0 0 1 1 1 1 0 0 2 1 1 1 2 2 2 2 0 1 0 0 0 0 0 0 0 1 0 1 1 0 0 2 0 0 0 1 1 0 0 1 1 1 1 0 0 0 0 0 1 1 1 1 1 2 0 0 0 2 0 0 2 2 2 0 2 0 0 0 0 0 2 0 2 2 1 0 1 2 0 0 0 2 1 2 2 0 0 0 0 1 0 1 0 1 0 1 1 1 1 0 1 0 1 2 1 1 0 0 0 1 0 1 1 2 1 0 0 0 0 0 1 0 1 2 1 1 0 0 0 0 2 1 1 1 1 0 0 0 0 0 0 0 0 1 1 0 0 0 0 0 1 2 0 2 1 0 0 0 1 0 0 2 0 1 0 1 1 0 0 1 0 0 1 1 0 0 0 0 0 0 0 0 0 0 0 0 0 0 2 0 0 1 0 2 2 2 0 0 2 0 0 0 0 0 1 0 1 1 0 0 0 1 0 2 0 2 0 2 1 1 2 0 0 1 0 0 0 2 0 2 2 0 1 0 0 0 0 0 1 1 1 0 2 2 1 1 1 1 2 1 1 0 0 2 0 0 0 0 0 1 1 1 0 1 1 0 0 1 0 0 0 0 0 1 1 0 1 0 0 0 0 0 0 0 0 0 1 1 0 0 0 0 0 0 1 0 0 0 0 1 0 1 0 1 2 1 1 1 0 0 0 0 0 1 0 1 0 0 0 0 2 1 1 2 0 0 0 2 1 1 1 1 1 1 1 2 1 1 0 0 0 1 1 0 2 1 0 2 0 2 2 0 0 2 0 0 2 1 0 1 0 0 0 2 2 0 1 1 2 2 2 0 0 0 1 0 0 0 2 1 0 0 1 2 1 2 0 0 1 0 0 0 0 1 2 0 0 0 0 0 0 1 2 1 1 0 0 1 0 1 0 1 1 0 0 0 0 0 1 0 1 0 0 0 1 0 1 0
153 0 0 1 0 0 1 2 0 0 0 2 0 0 0 0 0 0 1 1 0 0 0 0 0 0 0 2 2 1 2 1 1 1 0 0 1 1 0 1 1 0 0 1 2 1 0 0 0 2 2 2 1 1 0 1 0 1 1 1 1 1 0 1 0 1 0 0 1 0 0 0 1 0 1 1 1 1 2 0 1 2 1 0 1 0 0 0 0 1 0 0 0 2 0 2 0 1 1 1 1 2 0 1 2 1 2 2 0 2 0 2 0 2 0 0 0 0 0 2 2 0 1 1 1 0 0 0 1 1 1 0 1 0 0 0 0 0 0 0 0 0 1 0 0 0 0 0 0 0 0 0 0 0 1 0 0 0 0 1 0 1 1 1 2 2 0 0 1 1 1 1 0 2 1 0 2 1 0 1 1 0 2 2 0 0 2 2 1 1 0 2 2 0 2 0 1 0 0 0 0 1 0 0 2 0 1 0 0 1 2 1 2 0 0 0 0 0 1 1 0 0 2 2 0 1 1 0 0 0 0 0 0 0 0 0 1 1 1 1 1 1 1 0 1 2 1 0 1 1 1 1 0 0 0 2 1 0 1 0 0 0 0 0 1 0 1 1 0 1 0 1 0 0 0 0 1 1 2 2 2 2 2 0 2 1 1 0 0 2 1 0 0 2 2 0 1 0 1 0 1 0 1 1 1 0 1 0 2 0 0 0 2 2 0 0 0 0 1 0 0 1 0 2 1 0 0 0 1 1 0 1 1 1 0 0 1 1 1 1 1 1 2 1 1 1 1 0 2 1 1 0 1 1 0 1 1 1 0 1 0 0 1 1 1 0 0 1 1 1 1 1 0 2 0 0 1 1 1 1 1 1 0 0 0 0 0 0 0 1 0 0 1 1 2 0 2 0 0 0 0 0 2 2 0 1 1 1 1 0 0 1 0 0 0 2 0 1 0 0 0 1 0 1 1 2 1 0 0 1 0 0 0 1 2 1 0 2 0 0 1 1 0 0 0 0 2 1 1 0 0 0 0 2 1 1 1 1 0 1 1 1 1 1 1 1 1 1 2 0 0 0 0 0 1 0 1 0 2 1 2 1 0 0 1 1 1 1 2 1 2 1 0 1 0 0 0 1 0 0 1 1 2 0 2 0 2 1 2 0 0 0 1 1 0 0 1 0 0 1 2 1 1 1 1 1 0 0 0 1 1 0 2 2 0 0 0 0 1 2 0 0 2 1 0 2 0 1 1 0 1 0 1 2 0 2 0 1 1 0 1 0 0 1 0 1 0 2 2 0 0 0 0 0 0 0 0 2 2 0 0 0 1 1 0 0 1 0 0 0 0 2 1 0 0 1 0 0 0 0 0 2 1 0 1 1 1 0 1 2 0 0 1 1 0 1 2 0 1 1 0 0 0 0 0 0 0 2 0 0 0 1 0 0 1 1 2 0 1 1 0 0 1 1 2 0 2 0 1 0 0 1 1 1 1 2 1 2 2 0 0 0 2 1 1 0 0 2 0 1 1 1 0 0 0 2 2 1 2 0 1 0 0 2 0 1 2 1 1 1 1 1 1 1 1 0 1 2 0 1 1 0 0 0 0 2 0 1 2 0 1 0 0 0 0 0 0 1 0 0 0 1 0 0 1 2 0 0 0 0 0 0 0 0 0 1 0 0 1 1 0 1 0 1 0 0 1 0 2 1 1 2 0 0 0 0 0 0 1 0 0 0 2 0 0 1 1 1 1 2 0 0 2 0 0 1 0 1 1 1 1 1 0 0 0 2 0 2 0 2 0 0 1 0 2 0 1 1 0 1 0 1 1 2 1 1 2 0 0 2 0 2 0 1 1 1 1 2 2 2 1 1 1 0 2 0 0 2 0 0 0 0 1 0 0 1 0 0 0 0 0 0 1 0 1 1 1 1 0 1 2 0 1 0 0 0 1 0 0 0 1 2 0 0 0 2 0 0 1 0 1 0 1 0 0 2 0 0 1 0 0 0 1 0 1 1 0 2 0 0 1 0 2 0 1 1 1 1 0 0 0 1 2 2 1 0 0 1 0 1 0 1 0 0 0 2 0 0 1 1 0 1 0 1 0 1 1 1 0 0 2 1 0 1 0 0 0 0 0 0 0 0 2 2 2 1 1 1 0 1 1 0 2 0 1 0 1 2 1 1 0 0 1 0 2 1 2 0 1 0 0 0 0 0 0 0 1 0 1 0 1 1 0 0 0 0 0 2 0 2 0 0 0 0 1 0 0 1 2 0 1 0
154 1 1 2 0 0 1 2 0 0 0 1 1 1 1 1 0 0 2 0 0 0 0 0 0 0 0 2 0 0 2 1 2 2 1 1 2 1 0 0 0 0 0 0 1 0 0 1 0 1 0 1 1 0 1 2 0 1 1 1 1 1 0 0 0 0 1 0 1 1 1 2 2 0 1 2 2 0 1 0 1 1 2 1 1 1 0 1 1 1 0 1 0 0 0 2 0 2 1 1 0 2 0 1 2 0 2 2 0 2 0 1 0 2 1 1 1 0 0 2 2 0 1 2 1 0 0 0 2 2 0 0 0 0 0 0 0 1 0 1 0 0 0 0 1 1 0 0 0 0 0 0 0 0 0 1 0 2 0 1 1 0 1 2 1 2 2 0 0 1 0 1 0 2 0 1 1 1 0 1 0 0 1 1 0 0 1 0 0 0 1 0 2 1 2 0 1 0 0 0 0 0 0 1 2 1 1 0 1 0 1 0 1 0 0 1 2 0 1 1 0 0 2 1 0 1 0 1 0 0 0 0 0 0 0 0 1 2 2 0 0 0 2 0 0 0 0 0 0 0 0 0 0 1 1 2 0 0 0 0 0 0 0 0 1 1 1 0 1 0 2 0 1 1 0 0 0 1 2 0 1 2 2 0 1 0 2 1 0 1 0 1 0 2 1 0 1 0 0 0 0 0 0 0 0 0 0 0 1 0 0 0 2 2 1 1 2 0 1 0 0 1 1 1 2 0 0 0 0 1 0 2 0 1 0 0 0 0 2 0 0 0 2 0 1 0 2 0 2 1 0 0 1 0 1 1 0 2 0 1 0 0 1 1 1 0 0 1 2 0 0 0 0 2 0 1 1 1 1 1 1 0 1 1 0 1 1 0 0 1 0 0 0 0 2 1 0 2 0 0 0 1 0 2 1 0 0 0 1 0 0 1 0 0 0 1 1 0 1 1 0 0 0 1 1 2 1 1 1 1 0 2 0 2 1 1 0 1 0 0 1 2 0 1 1 2 1 2 2 0 0 0 0 2 1 1 1 1 1 0 1 2 0 1 1 1 1 0 2 0 0 0 0 0 0 1 0 0 2 1 2 1 0 0 0 0 0 1 1 0 1 0 1 1 2 0 0 2 2 0 0 0 2 0 2 0 2 1 0 1 0 2 0 0 0 0 0 1 0 2 2 0 2 2 1 2 0 1 1 2 0 1 0 0 2 0 0 0 1 1 0 0 0 1 1 0 0 2 0 0 0 0 1 2 0 1 1 0 1 0 1 0 0 0 0 1 1 1 0 0 0 0 1 0 1 1 1 2 2 2 0 1 1 0 1 0 0 1 1 1 0 2 0 0 0 1 0 0 0 0 0 1 1 0 1 0 0 0 2 1 0 0 0 1 1 1 0 0 0 1 1 1 0 0 0 0 2 1 0 0 0 1 0 0 1 1 2 0 2 0 0 0 0 1 1 0 2 1 0 1 0 2 0 0 0 2 1 1 1 0 0 0 0 1 1 0 0 0 0 2 0 2 0 0 0 2 2 0 2 0 1 0 0 0 0 2 0 1 1 1 0 1 0 1 1 0 1 1 0 2 0 0 0 0 0 1 1 1 2 0 0 1 0 0 1 1 0 2 1 1 0 0 1 0 2 1 0 0 0 0 0 0 0 0 0 0 0 1 0 1 1 0 0 0 0 1 0 1 1 1 1 1 0 0 0 0 0 0 0 0 0 0 2 1 0 0 0 1 1 2 0 0 1 0 0 0 0 2 0 2 1 0 0 1 1 0 1 2 0 2 0 1 2 0 1 0 0 1 0 0 0 2 0 1 0 0 2 0 0 2 1 1 0 2 2 0 2 2 2 2 2 2 0 1 2 0 0 2 0 0 1 0 1 0 0 2 0 0 2 1 2 0 1 0 1 1 1 1 1 0 1 0 1 0 0 0 0 0 0 0 0 0 0 0 1 0 1 0 1 0 0 1 0 1 0 2 1 1 1 1 2 2 0 0 0 0 0 1 0 0 0 1 0 0 2 2 2 2 0 0 0 2 2 2 1 1 1 2 0 0 0 0 2 0 1 1 0 0 1 1 0 1 1 2 1 0 1 0 0 0 2 1 0 2 0 0 0 1 1 0 1 1 2 1 1 0 0 0 0 0 0 2 2 1 0 1 2 2 0 2 0 1 1 0 1 1 1 0 1 0 1 0 0 0 0 0 0 0 0 0 0 0 1 1 0 0 0 1 0 1 0 1 0 0 1 0 1 0 1 0 1 1
155 1 0 0 0 0 0 2 0 0 0 0 1 0 0 0 0 0 0 1 0 0 0 0 0 0 1 2 1 1 2 1 1 1 1 1 1 1 0 0 0 1 0 1 2 1 0 1 0 2 0 1 1 0 1 1 0 0 0 0 1 2 0 1 1 0 1 0 2 0 0 2 2 0 1 2 1 0 2 0 0 1 2 0 0 0 0 0 0 2 0 0 0 1 0 0 0 1 1 0 0 2 0 0 2 1 2 1 1 0 0 2 0 1 0 0 0 0 0 2 2 0 2 0 0 0 0 1 2 1 1 1 1 0 0 1 2 0 0 0 2 0 0 0 1 1 0 0 0 0 0 0 0 0 0 1 0 2 0 0 2 0 1 2 0 1 1 0 1 2 0 1 1 1 1 0 2 0 0 1 1 0 1 1 1 1 1 0 0 0 0 0 2 0 2 0 1 0 1 0 0 0 0 1 2 0 2 0 2 0 2 0 0 0 0 0 0 0 2 1 0 0 2 2 0 1 1 0 0 0 0 0 0 0 0 0 0 2 2 0 0 1 2 0 0 1 0 0 0 0 0 0 0 0 0 0 0 1 0 1 1 1 0 1 1 0 1 0 0 0 1 1 1 1 0 0 1 0 1 1 0 0 0 0 1 0 0 2 2 2 0 1 1 2 2 0 1 1 0 1 1 0 1 1 1 0 0 0 1 0 0 1 2 1 0 0 1 0 0 0 1 1 0 2 0 0 0 0 2 1 0 0 2 1 0 0 0 0 2 0 0 0 1 0 1 0 1 0 2 0 1 0 2 0 2 0 1 0 0 1 0 0 2 1 2 0 0 1 2 0 0 0 0 2 1 1 2 2 0 2 0 1 1 1 0 1 2 0 0 1 0 0 1 1 2 0 2 0 0 0 0 0 0 1 0 0 1 0 0 0 0 0 2 0 2 2 0 1 1 0 0 1 0 1 2 2 1 0 0 0 1 0 0 1 1 0 0 1 1 1 1 2 0 1 1 1 1 0 0 0 0 0 0 2 0 0 0 0 1 1 1 2 0 1 1 1 1 1 2 1 1 1 2 2 1 1 0 0 1 0 1 0 0 0 0 2 0 1 2 0 2 2 1 2 1 1 1 1 1 0 1 1 1 0 2 0 2 1 1 1 0 0 2 1 0 0 1 1 0 1 1 0 2 2 2 1 0 1 0 1 0 1 0 0 2 0 1 0 0 1 0 0 1 1 0 2 0 2 0 0 0 0 1 2 1 1 0 1 1 0 0 0 0 2 0 0 0 0 0 0 0 0 0 0 0 0 0 0 0 2 0 1 2 2 0 1 2 2 2 2 0 2 1 0 2 0 0 0 0 1 0 1 0 2 0 0 2 0 2 1 0 0 0 0 2 0 0 0 0 1 0 1 0 0 0 2 0 1 0 0 1 1 0 0 2 1 2 1 2 0 0 1 0 1 2 0 2 0 2 0 0 2 0 1 0 1 1 0 0 0 0 0 1 0 1 1 0 1 0 1 0 1 1 0 0 1 0 1 1 1 0 0 0 1 0 2 1 2 1 0 1 0 0 0 0 0 0 2 0 2 1 0 0 0 2 2 0 1 1 0 1 1 1 0 0 0 0 1 1 0 0 0 0 0 1 1 0 1 1 0 0 0 1 0 0 1 0 0 2 2 0 2 1 0 0 0 0 0 0 0 0 0 0 0 0 0 0 0 0 0 0 0 1 0 1 1 1 2 1 2 0 0 2 1 1 1 0 2 0 2 0 1 1 1 1 1 0 1 1 1 1 1 1 1 2 0 1 2 0 0 0 1 0 2 2 1 0 0 0 1 0 0 0 1 1 0 1 2 2 2 1 1 2 0 1 0 0 1 1 0 1 0 1 0 0 1 0 0 0 0 0 0 0 0 0 0 0 1 1 0 2 1 1 0 1 0 1 1 0 0 2 2 0 0 0 1 1 1 2 0 1 0 0 1 0 2 0 0 2 1 1 1 0 0 0 1 1 1 0 0 2 0 2 0 0 0 0 2 0 1 0 1 1 1 1 1 0 1 0 1 0 2 0 1 1 1 0 0 1 1 0 1 0 1 1 0 1 1 0 0 2 1 0 2 0 0 0 2 2 0 0 0 2 1 0 0 1 1 1 1 0 0 1 0 2 0 2 2 1 2 0 1 0 0 0 1 1 0 2 1 0 0 0 0 1 1 1 0 0 0 0 1 0 0 0 1 1 1 0 0 0 0 0 0 2 0 0 0 1 0 0 0
156 1 0 2 0 0 1 1 0 0 0 1 1 1 0 0 0 0 0 2 0 0 0 0 0 0 0 0 1 2 1 1 1 0 2 2 2 1 1 0 1 0 1 0 0 2 0 0 0 1 0 0 0 0 2 1 0 0 0 0 0 1 0 1 0 2 1 1 2 0 0 1 2 0 2 2 2 2 2 2 0 2 2 1 1 0 0 2 1 2 1 1 0 1 0 0 0 1 0 1 0 1 0 0 2 1 2 1 1 1 0 2 0 0 2 2 2 0 2 1 1 0 2 1 0 1 1 1 1 1 1 0 0 0 0 0 0 0 0 0 1 0 2 0 0 0 1 0 0 1 0 0 0 0 0 0 0 1 0 0 1 1 1 2 0 2 1 0 1 2 0 0 1 1 1 0 2 0 0 1 1 0 0 0 0 0 2 1 1 0 2 0 1 1 0 1 2 0 0 1 0 0 0 0 2 1 1 0 1 0 1 0 1 0 0 0 0 1 2 1 1 1 2 2 1 0 0 1 1 0 0 1 0 0 0 0 0 2 2 0 0 0 2 1 0 2 0 0 0 0 0 0 1 0 0 2 1 0 1 0 0 0 0 2 1 0 1 0 1 1 0 0 2 2 0 1 0 0 1 1 1 1 2 2 2 2 2 1 1 2 1 1 1 1 1 0 0 2 0 1 1 1 1 1 1 0 0 0 2 0 0 1 1 2 0 0 0 0 0 0 0 1 1 0 0 0 0 0 0 1 0 1 0 1 0 0 0 2 0 1 2 2 0 0 0 0 2 0 1 2 0 1 2 0 2 0 0 1 0 1 0 0 2 0 2 1 0 1 1 1 1 1 2 1 1 1 1 2 1 2 0 1 1 0 0 1 0 0 0 0 0 0 1 0 2 0 2 2 0 0 0 0 0 2 0 1 0 0 0 0 0 0 1 0 1 2 0 1 0 0 0 1 0 0 1 2 0 0 0 0 1 0 1 1 0 1 0 2 0 0 1 0 0 0 0 0 2 0 0 0 0 0 0 2 2 2 2 1 0 0 0 0 0 1 0 0 0 1 2 0 1 0 0 0 1 0 1 0 1 1 2 0 0 0 0 2 0 1 2 1 2 1 0 2 1 0 0 1 1 1 1 1 2 0 2 0 2 0 0 0 0 2 1 0 0 0 0 0 0 1 1 1 2 2 1 1 0 0 0 1 1 0 1 1 0 0 1 0 1 2 0 0 1 0 0 0 1 1 1 0 0 0 0 2 0 0 0 2 0 2 0 0 0 0 0 2 2 1 1 0 0 0 1 0 1 1 1 1 1 2 0 0 0 0 0 0 0 0 0 0 0 0 1 0 0 0 0 0 0 1 0 1 0 1 0 0 0 0 1 2 0 0 0 0 2 0 0 0 0 0 0 0 0 0 0 1 1 1 0 0 0 1 1 0 2 1 2 0 2 0 1 0 2 2 2 0 1 0 1 0 0 1 0 1 0 2 1 2 2 0 0 0 2 0 1 0 0 2 1 0 1 0 0 1 1 2 2 0 2 0 0 1 0 2 1 0 1 1 1 1 0 1 0 1 0 0 1 1 2 2 1 0 0 0 1 0 1 1 2 0 0 0 0 0 0 0 0 1 1 0 0 0 1 0 2 1 0 1 1 1 0 0 0 0 0 2 2 0 0 0 0 1 1 2 0 0 1 0 0 0 0 0 0 0 0 0 0 0 1 1 0 0 2 1 0 0 0 2 1 1 0 1 2 1 1 0 0 1 1 1 1 1 0 0 0 1 0 2 0 2 0 0 1 0 1 0 0 0 0 0 0 2 0 1 1 0 1 1 0 2 0 0 0 1 1 0 1 1 2 1 0 1 1 1 1 0 0 1 0 0 0 0 0 1 1 1 0 0 0 1 1 0 1 1 1 0 1 0 0 2 0 0 1 1 0 0 1 2 0 0 1 2 0 0 0 0 1 0 2 0 0 0 0 1 0 2 0 1 2 2 2 2 0 0 0 0 0 1 1 0 0 0 0 0 2 1 1 2 0 0 0 2 2 1 1 0 1 1 1 2 1 1 0 1 1 1 1 1 2 0 0 2 0 0 0 0 1 1 0 0 1 1 1 2 0 0 0 1 2 0 0 0 2 1 0 1 1 0 1 0 1 0 1 0 1 0 1 2 1 1 0 1 0 0 0 0 0 0 0 0 1 0 0 0 0 0 1 0 0 0 0 0 0 1 0 0 1 0 0 0 0 0 0 1 2 0 0 0 2 0 0 1
157 1 0 1 0 0 1 0 0 2 2 0 0 1 0 0 1 0 1 1 1 0 0 0 0 0 0 1 0 0 1 0 1 0 1 2 2 1 0 0 0 0 0 1 1 0 1 0 0 0 0 1 1 0 0 2 0 0 0 0 0 2 0 1 0 0 2 0 1 0 0 1 2 0 0 2 2 1 2 1 0 2 2 1 1 0 0 1 1 2 0 1 0 1 0 0 0 1 1 0 0 2 0 1 2 1 2 1 2 1 0 1 0 2 0 0 0 1 1 1 1 0 2 2 0 2 2 0 0 0 1 0 0 0 1 0 0 0 0 1 1 0 0 1 1 1 1 0 0 0 0 0 0 0 0 0 0 1 0 0 1 0 1 1 0 1 1 1 0 0 1 1 0 2 1 0 1 0 0 0 0 1 1 1 0 0 2 2 1 0 2 0 2 0 2 0 0 0 0 0 0 0 1 1 1 0 1 1 2 0 0 0 1 0 0 0 0 0 1 1 1 1 1 2 1 0 0 1 0 0 0 0 0 0 0 0 0 2 2 0 0 0 2 0 0 1 0 0 1 1 1 1 0 0 0 1 0 0 0 0 0 0 0 0 0 0 1 0 1 0 1 0 0 0 0 1 0 1 1 1 1 1 1 1 2 1 0 1 1 2 0 2 0 1 1 0 0 0 0 1 1 1 0 0 0 0 1 1 2 0 0 0 2 0 2 0 2 0 1 0 0 1 1 1 0 0 0 0 1 0 0 0 0 1 0 0 0 2 0 0 0 0 0 0 1 1 1 0 2 0 1 0 1 1 1 0 1 1 0 1 0 0 1 0 1 2 0 2 0 2 2 2 0 2 0 0 1 1 1 1 0 0 2 0 0 0 0 0 0 2 0 1 0 0 2 0 0 1 0 0 0 0 0 2 1 0 0 1 0 1 1 2 0 0 0 1 1 1 0 0 1 1 0 2 1 2 1 0 0 1 0 0 0 1 1 0 0 0 0 0 1 2 0 0 1 1 1 2 2 0 0 0 0 2 0 0 0 2 1 2 2 2 1 1 1 2 2 0 2 0 0 0 0 0 0 1 0 0 2 0 1 1 0 1 1 1 1 0 1 1 0 1 1 1 0 1 1 1 0 1 1 1 2 1 2 0 2 1 1 0 0 1 0 0 0 0 0 0 1 2 2 0 2 2 0 2 0 1 1 2 0 1 2 0 1 0 1 0 0 1 0 0 1 1 0 1 1 1 1 0 1 0 0 1 1 2 0 0 0 1 0 0 1 1 0 0 0 1 0 1 0 1 0 0 0 0 0 1 1 1 1 1 1 1 0 0 1 1 1 1 0 2 0 1 1 0 1 0 1 1 0 1 0 1 0 1 1 1 1 0 0 0 0 1 1 1 1 0 0 0 0 0 0 1 0 1 1 1 0 0 1 0 0 0 0 1 2 0 2 0 1 1 0 1 1 0 2 1 0 1 0 2 1 2 1 2 1 1 0 0 0 0 2 0 1 1 0 1 0 2 0 2 0 0 0 1 1 0 2 0 0 0 0 2 1 2 1 0 2 0 2 0 1 2 1 0 1 2 1 1 0 1 0 0 2 2 0 1 1 0 1 1 0 0 0 1 0 2 2 0 0 0 0 0 0 0 1 0 0 0 0 0 1 0 0 1 0 0 0 0 0 0 1 2 0 0 1 0 1 0 0 1 1 0 0 0 0 0 1 0 0 0 2 1 0 1 1 2 2 1 0 0 1 0 0 1 0 1 1 1 1 0 0 0 0 1 0 2 0 2 0 0 1 1 1 1 0 1 0 1 0 2 1 2 1 1 1 0 0 1 0 0 0 0 0 1 0 2 1 1 1 1 1 0 2 0 1 1 0 0 1 1 0 0 0 2 0 1 1 0 0 1 0 0 0 0 0 1 1 0 2 1 1 0 0 1 1 0 0 0 1 1 1 0 0 1 0 0 2 0 1 0 2 0 0 1 0 0 2 0 1 1 0 0 0 1 1 1 0 0 1 1 0 0 1 1 1 2 0 0 0 2 2 2 2 1 0 2 0 0 0 0 0 0 1 1 0 1 2 1 0 2 0 1 0 0 0 1 1 1 2 0 0 2 0 0 0 1 2 0 0 0 2 1 1 2 2 0 0 0 1 1 2 0 0 1 2 2 0 0 0 0 2 0 0 0 0 1 1 0 0 0 2 0 1 0 0 0 0 0 0 0 0 1 0 0 1 0 0 0 0 0 0 0 0 0 0 1 1 0 0 0
158 1 0 2 0 0 2 0 0 1 1 0 1 1 0 0 0 0 0 2 0 0 0 1 0 0 0 2 0 0 2 1 2 1 0 0 2 1 1 0 1 0 1 1 1 1 0 0 0 1 1 1 0 0 2 2 0 1 0 0 1 1 0 2 1 0 2 0 1 0 0 0 2 0 1 2 2 1 1 0 2 2 2 1 1 0 0 0 0 2 1 0 0 1 0 1 0 1 0 0 0 2 0 1 2 1 1 1 1 1 0 2 1 1 1 1 1 0 1 2 2 1 2 1 0 1 1 1 2 1 1 0 1 0 0 0 1 0 0 0 1 0 1 0 0 1 0 0 0 0 0 0 0 0 0 0 0 1 0 1 0 1 2 1 0 1 1 0 0 1 1 0 0 2 2 0 2 0 1 0 0 1 1 1 0 0 1 0 0 0 0 0 2 2 0 1 1 0 0 0 0 0 1 0 2 0 1 0 2 0 2 0 0 0 0 1 1 1 1 0 1 1 1 2 1 1 1 2 0 0 1 0 0 0 0 0 0 1 2 1 0 0 2 1 0 2 0 0 1 0 0 0 0 1 1 1 0 2 0 2 2 2 0 0 1 0 0 0 2 1 0 0 1 1 1 1 0 0 0 0 0 0 0 0 1 0 0 1 1 2 1 2 0 1 1 0 0 0 0 0 0 0 1 1 1 0 0 0 0 0 0 0 1 2 1 1 2 0 0 0 1 0 1 0 2 0 0 0 0 1 0 1 0 1 0 0 0 1 1 0 0 0 0 0 1 1 1 0 1 1 0 0 2 2 0 0 1 1 0 1 0 0 2 2 2 2 0 2 0 2 2 2 1 1 1 1 2 1 1 1 1 2 0 0 0 1 1 0 0 0 0 0 1 0 1 1 0 0 1 1 1 0 0 2 0 1 0 0 0 0 0 1 2 0 2 2 0 0 0 1 0 1 1 0 1 1 0 1 1 1 0 1 0 2 0 0 0 1 0 0 2 0 0 0 0 1 2 1 1 0 0 0 0 2 1 1 1 1 1 1 1 2 0 1 0 0 0 1 2 0 0 0 0 0 1 0 0 0 2 1 1 1 0 1 0 1 0 0 2 2 2 1 0 1 1 0 0 2 0 0 0 0 1 1 1 1 1 0 0 1 0 0 0 0 0 0 0 1 0 2 2 0 2 2 0 1 1 0 0 1 1 0 0 0 0 0 1 0 1 1 1 1 1 2 1 2 0 2 0 0 0 0 0 1 1 1 1 1 1 0 0 0 1 1 0 0 0 2 2 0 0 0 0 0 0 0 0 1 1 2 0 0 1 1 0 1 1 1 1 1 1 0 1 0 1 0 1 0 0 0 0 2 0 1 1 0 1 0 2 1 1 1 0 2 1 1 0 0 0 0 1 0 1 1 1 0 0 2 0 0 0 0 0 0 2 1 2 0 1 1 0 0 0 0 0 0 2 0 1 0 0 2 0 2 0 2 1 2 2 0 0 0 1 0 0 1 1 1 0 1 0 1 0 0 1 1 2 1 2 0 0 0 0 2 0 1 2 0 2 0 1 0 0 0 0 0 0 1 2 2 1 0 0 0 2 2 1 2 2 0 0 0 0 1 0 0 0 0 0 0 0 0 0 0 1 1 1 1 1 1 0 0 1 1 0 0 2 0 0 0 0 0 0 1 0 1 0 0 1 1 1 1 0 1 0 0 1 0 0 0 0 0 2 0 0 0 1 0 0 2 0 0 2 1 1 0 0 0 1 0 2 2 1 1 0 2 0 1 1 1 1 1 1 0 0 1 1 0 0 1 0 1 0 1 0 0 1 1 0 1 0 0 1 0 0 0 1 2 1 1 0 0 1 1 1 0 0 1 0 1 0 0 0 0 0 2 0 0 1 0 0 0 0 0 0 0 0 0 0 0 2 0 2 0 1 0 2 0 1 1 1 1 1 0 0 0 1 0 2 1 1 0 0 1 0 1 0 1 2 2 2 2 1 0 1 1 0 2 0 0 2 0 0 1 1 1 1 2 0 1 1 0 2 2 1 0 0 1 0 1 0 0 0 1 1 1 0 0 1 1 0 1 0 2 2 0 1 1 0 0 1 0 1 1 0 1 1 1 1 0 0 0 2 1 1 2 2 0 1 0 1 0 2 0 2 0 2 2 1 2 0 0 0 0 0 1 1 0 2 0 2 0 0 0 0 2 2 0 1 1 2 1 0 1 0 1 1 0 1 1 0 0 1 0 1 0 0 1 2 0 0 0
159 1 0 1 0 0 1 1 0 1 1 0 0 0 0 0 0 0 0 2 1 1 0 1 0 0 0 2 0 0 1 1 0 0 0 0 2 1 1 0 1 0 0 1 2 1 0 0 0 0 0 0 1 0 1 1 0 0 1 0 0 1 0 2 0 2 0 0 0 0 0 1 2 1 1 2 2 0 2 0 0 1 2 2 2 0 0 0 0 2 0 0 0 2 0 1 0 1 1 1 2 2 0 2 2 0 2 0 2 0 0 1 0 0 0 1 0 0 1 1 1 0 2 0 0 0 0 0 1 1 1 0 0 0 0 0 0 0 0 0 1 0 0 0 0 1 1 1 1 2 0 1 0 2 0 0 1 2 0 0 0 0 1 1 1 2 1 0 1 0 0 1 0 2 2 0 2 1 0 0 0 1 0 0 1 1 1 1 0 0 1 0 2 0 2 0 1 0 0 0 0 1 0 1 2 1 1 0 1 0 1 0 2 0 0 0 0 0 2 2 0 0 2 2 0 1 1 0 0 0 0 1 0 0 0 0 0 2 2 0 0 0 2 0 1 2 1 0 0 0 0 0 0 1 1 2 0 0 0 0 0 0 0 0 0 0 0 0 2 1 0 2 2 2 0 0 1 1 1 1 0 0 2 1 1 2 2 1 0 1 0 0 0 2 1 0 0 2 0 0 0 0 0 0 0 0 0 1 2 0 0 0 1 1 1 0 2 0 0 0 0 0 1 1 1 0 0 0 0 0 0 2 0 0 0 0 0 1 1 0 1 0 2 0 1 0 1 0 2 1 1 1 1 1 0 1 1 1 0 1 0 0 2 1 2 0 0 1 1 1 1 1 2 1 0 1 1 2 1 1 1 0 0 0 0 0 0 0 0 1 1 1 1 0 2 0 1 0 1 1 0 1 1 2 0 0 0 2 0 0 0 1 1 0 1 2 0 0 1 0 0 1 1 0 1 1 1 0 0 0 1 0 0 1 1 0 0 1 0 1 1 1 0 0 0 2 2 1 1 0 0 0 0 2 1 1 1 0 1 0 2 1 0 0 0 0 0 1 1 0 1 0 1 1 2 0 2 0 2 1 0 0 0 0 1 2 1 1 2 0 2 2 0 1 1 1 1 1 1 1 1 1 1 1 1 1 2 0 0 1 0 0 0 0 2 0 0 1 0 1 1 0 2 1 0 1 1 1 0 1 1 1 1 1 1 1 1 1 0 0 1 1 1 0 0 2 0 2 0 0 0 0 0 2 1 0 0 0 1 0 1 0 1 0 0 0 0 2 1 1 0 1 0 0 0 0 0 2 2 0 0 0 1 1 0 1 1 0 0 0 0 2 0 0 0 0 0 0 0 0 0 2 0 1 0 1 1 0 1 1 2 0 0 0 1 0 0 0 0 0 0 0 1 1 1 1 0 1 0 0 0 1 0 0 0 0 2 0 2 0 0 1 0 0 2 0 0 0 0 0 0 2 0 0 0 1 2 1 1 0 0 0 0 0 0 2 1 2 0 0 1 0 0 1 1 2 2 1 2 0 1 0 0 1 1 1 0 1 2 0 2 1 1 1 0 0 1 1 1 1 0 1 0 0 1 2 0 2 2 0 0 0 0 1 0 1 0 1 1 0 0 0 2 0 2 0 0 1 0 0 0 0 0 0 0 1 0 0 2 2 0 2 0 0 0 0 0 0 0 0 0 0 0 1 0 0 0 0 1 0 0 0 2 0 0 1 1 1 1 2 0 0 2 0 0 1 1 0 1 0 1 1 1 0 1 1 0 2 0 2 0 1 2 0 1 1 0 1 0 0 0 0 0 2 0 1 1 1 0 2 0 0 0 1 1 0 1 2 2 1 0 2 1 1 2 0 0 1 0 0 1 1 0 0 0 2 0 1 1 0 0 1 0 0 0 0 0 1 1 0 1 0 1 0 1 0 1 0 0 0 2 2 1 0 0 1 1 0 1 0 1 0 1 0 0 1 0 0 2 2 2 2 0 0 0 0 0 0 0 0 1 1 2 0 2 2 2 2 0 0 1 1 2 2 2 0 2 2 0 0 0 1 0 1 1 1 0 0 1 0 0 1 0 0 2 0 1 2 0 0 1 0 0 0 1 0 0 0 1 1 0 0 1 0 0 2 2 0 0 0 2 0 2 0 0 0 0 1 0 1 1 1 1 0 0 1 1 0 1 0 2 0 0 0 0 0 0 0 0 0 0 0 0 0 0 0 0 0 0 0 0 0 0 0 1 0 0 1 2 0 1 0
160 1 0 2 0 0 2 0 0 2 2 0 0 1 0 0 0 1 1 2 1 1 0 0 0 0 0 1 1 1 1 1 0 0 0 0 1 1 0 0 1 1 0 0 1 0 0 0 0 0 0 1 1 1 0 2 0 0 0 0 0 1 0 1 1 0 1 1 1 0 0 1 2 1 1 2 2 1 2 1 0 2 1 2 2 0 0 0 0 2 0 1 0 1 1 2 0 1 0 0 0 2 0 1 2 1 2 0 1 1 0 1 1 1 2 2 2 0 1 1 1 0 1 2 0 1 1 0 2 2 0 0 0 0 1 0 1 0 0 0 0 0 0 0 1 1 0 0 0 2 0 0 0 0 0 0 0 1 0 0 1 0 2 2 1 1 1 0 0 1 1 0 0 2 1 0 2 0 0 1 1 0 1 1 1 1 1 0 0 0 2 0 1 0 1 0 0 0 0 0 0 0 1 0 2 1 1 1 1 0 2 0 2 1 0 0 0 0 2 2 0 0 2 2 0 1 1 1 0 0 0 0 0 0 0 0 0 1 2 0 0 0 2 0 0 0 0 0 0 0 0 0 0 1 1 1 0 1 0 1 1 1 0 0 1 1 0 0 1 0 0 2 1 1 0 0 1 1 2 1 1 1 1 0 1 0 0 2 0 2 0 1 0 2 1 0 0 1 0 0 1 0 1 1 1 1 0 1 2 0 0 0 2 1 2 0 2 1 1 0 0 1 1 1 1 0 0 0 2 1 0 0 0 1 0 0 0 2 0 0 0 0 2 0 0 0 1 0 2 1 1 1 2 0 2 0 1 1 0 2 0 0 1 0 1 1 0 1 1 1 1 1 2 1 0 1 1 1 0 2 1 1 1 0 1 1 0 0 0 0 0 0 1 0 2 0 0 1 0 0 0 0 0 0 0 0 1 1 0 1 0 2 1 1 2 2 0 1 0 0 1 1 0 0 2 2 1 0 0 0 1 0 1 0 1 0 0 0 0 0 2 1 0 0 1 2 1 0 0 0 0 1 0 2 1 1 1 2 1 1 2 2 1 0 0 0 0 0 2 0 1 1 2 2 1 0 0 1 1 0 2 1 0 0 0 1 0 1 2 1 1 2 0 1 1 0 0 1 1 0 1 1 1 1 1 1 1 1 1 1 0 0 0 1 0 0 1 0 0 0 0 2 0 1 0 0 0 0 1 2 0 0 1 1 0 1 1 0 0 2 1 1 1 0 0 2 0 2 0 0 0 0 0 0 2 0 2 0 2 0 1 0 1 0 1 1 1 0 0 0 1 2 1 0 1 1 1 0 0 2 0 0 2 2 0 0 2 0 0 0 0 1 0 0 1 1 0 0 0 0 0 0 1 1 0 0 1 0 2 2 0 0 0 1 0 1 0 0 0 0 0 0 0 0 0 0 2 1 0 0 1 1 0 0 2 0 2 0 2 0 0 0 0 0 2 0 2 0 1 0 1 1 0 0 0 2 2 2 2 0 0 0 2 0 2 0 0 1 0 1 0 1 0 1 1 2 1 1 2 0 0 1 0 2 0 2 2 1 1 0 2 0 0 1 0 0 1 2 1 1 0 0 0 0 1 2 0 1 2 0 1 1 0 0 0 1 1 1 0 1 0 0 0 0 1 1 0 2 1 0 1 1 0 1 0 0 1 0 2 2 0 2 0 1 0 0 0 1 0 0 0 0 0 1 0 0 0 0 0 0 1 0 2 2 0 0 1 2 1 2 0 0 2 0 0 1 0 2 0 2 0 1 0 1 0 2 0 1 1 1 1 1 2 0 0 2 0 0 0 2 0 2 0 1 0 0 2 0 0 1 0 0 0 1 1 0 2 1 2 2 0 1 1 1 2 0 0 1 0 0 1 1 0 0 0 1 1 0 1 1 1 0 1 1 1 0 1 0 0 0 2 0 0 0 0 0 0 0 0 0 1 1 0 0 0 0 1 0 1 0 1 0 0 2 0 2 0 1 2 0 1 0 1 1 2 2 0 2 0 0 1 1 1 0 1 1 1 1 0 0 0 2 0 0 1 1 0 1 0 0 0 0 0 0 0 1 0 2 2 0 2 0 0 0 2 0 0 1 0 0 2 1 0 2 0 0 0 1 1 0 0 0 2 2 0 1 2 1 0 0 0 0 0 0 2 0 2 2 2 2 0 0 1 0 1 1 1 0 2 0 0 1 0 0 0 1 1 0 1 0 0 2 0 1 0 0 0 0 0 0 0 0 0 0 0 0 0 0 1 0 1 1
161 0 0 1 0 0 2 2 0 1 1 0 0 0 0 0 0 0 1 1 0 0 1 0 0 0 0 1 1 1 1 2 1 1 0 0 2 1 0 0 1 0 0 0 1 0 0 0 0 1 0 1 1 0 1 1 0 0 1 0 1 2 0 2 0 1 1 0 1 1 1 2 2 0 1 2 1 2 2 0 2 2 2 0 1 1 0 1 1 1 0 0 0 1 1 2 0 2 1 1 1 2 0 2 2 0 2 1 1 1 0 2 0 2 0 0 0 0 0 2 2 0 2 0 0 0 0 0 1 1 0 0 1 0 0 1 1 0 0 0 2 0 0 0 0 0 1 1 1 1 0 0 0 0 0 0 0 0 1 1 0 1 2 2 1 2 2 1 0 1 1 0 1 1 2 0 2 0 0 1 1 2 1 1 0 0 2 1 0 0 1 1 0 0 0 0 2 0 0 0 0 1 0 0 2 0 0 0 0 0 2 0 1 0 0 0 0 1 1 0 0 0 2 2 0 1 1 0 0 0 0 1 0 0 0 0 0 1 2 1 0 0 1 1 0 1 1 0 0 0 0 0 0 1 1 2 1 0 1 0 0 0 0 0 1 0 0 0 2 2 0 0 1 1 0 0 0 1 2 0 0 2 2 1 2 2 2 2 1 2 0 1 0 2 2 0 0 0 0 0 0 0 0 0 0 0 0 0 0 0 0 0 1 2 1 0 1 0 1 0 0 2 1 0 0 0 1 0 2 2 0 1 0 1 0 0 0 0 2 0 0 0 0 0 0 1 0 1 1 2 0 1 0 0 0 2 0 1 0 1 0 0 1 0 1 2 0 2 2 0 0 0 1 1 0 1 1 1 0 2 1 0 0 0 1 0 0 0 0 1 0 0 0 1 2 0 1 1 1 1 0 1 1 2 0 0 1 0 0 0 0 2 1 0 1 1 1 0 0 0 0 2 1 1 1 1 1 0 0 0 2 0 0 2 0 0 0 1 0 1 0 1 0 1 1 1 1 2 2 0 0 1 0 1 2 1 2 0 1 0 0 1 0 1 1 1 1 1 2 1 1 1 1 1 1 1 1 0 2 1 1 0 0 0 1 1 1 0 1 0 1 1 0 2 2 1 1 2 1 0 0 0 2 0 2 0 2 1 0 1 0 0 1 1 0 0 0 0 0 1 0 1 2 2 1 2 0 0 0 1 0 0 1 0 1 0 0 0 1 2 0 0 1 1 1 1 0 1 1 0 0 0 0 1 2 0 1 0 1 0 1 1 1 0 1 0 0 2 1 0 0 0 1 0 1 1 2 2 2 2 0 0 2 2 0 1 2 2 1 2 1 0 1 0 0 0 0 0 0 1 0 1 0 2 0 0 0 0 0 1 0 0 0 0 1 0 0 0 0 1 1 1 0 0 0 1 1 1 0 0 0 2 1 0 2 1 2 1 0 2 0 0 1 1 2 0 2 0 1 1 0 1 0 0 1 2 2 2 2 1 0 0 0 1 1 0 0 2 1 0 0 1 0 0 1 0 1 1 0 1 1 0 0 2 1 0 1 1 2 0 2 0 1 2 1 0 2 2 2 2 1 0 1 1 0 2 1 2 2 0 1 0 0 1 0 0 0 0 0 0 0 0 0 0 1 2 0 1 1 0 0 0 1 0 0 2 0 1 0 1 1 1 0 0 0 0 0 1 0 0 0 0 0 0 1 0 0 0 0 0 0 0 2 1 0 0 1 1 0 2 0 0 2 1 1 1 0 1 1 1 2 1 2 0 0 1 1 2 1 2 0 1 1 1 1 1 0 1 0 1 0 1 0 1 0 1 1 0 1 2 0 0 1 0 0 0 1 1 2 1 1 2 0 0 2 0 0 1 0 1 0 0 1 0 0 1 1 1 0 0 0 0 1 1 1 0 1 0 0 1 1 0 0 0 0 0 0 0 0 0 1 1 0 0 0 1 1 0 1 0 0 0 0 1 0 2 0 1 1 1 1 1 0 1 1 1 0 2 0 1 1 1 1 0 1 1 1 1 0 0 0 2 1 0 2 2 0 2 1 1 1 0 0 0 1 2 0 1 2 1 0 2 1 2 2 0 2 0 1 0 1 0 0 0 1 1 1 1 2 0 0 0 2 1 0 1 1 2 0 0 2 0 1 0 1 0 1 1 1 0 1 1 2 0 2 1 2 0 1 0 0 1 0 0 0 1 2 2 2 0 0 2 0 2 0 1 1 0 0 0 0 1 0 0 1 0 0 0 0 0 0 0
162 0 0 1 0 0 0 1 0 1 1 0 0 1 0 0 0 0 2 0 1 1 0 0 0 0 1 1 1 1 1 1 0 1 1 0 2 2 1 0 0 0 0 0 1 0 1 1 0 2 1 2 1 1 1 1 0 0 0 0 0 2 0 2 0 1 1 1 1 1 0 2 2 0 1 2 2 1 2 0 1 2 2 1 1 0 0 1 0 2 0 1 0 1 0 1 0 2 1 1 1 2 0 1 1 1 1 1 1 1 0 1 0 1 0 0 0 0 2 0 0 0 2 2 0 2 2 0 2 1 0 0 0 0 0 0 0 0 0 0 0 0 1 1 0 0 0 0 0 0 0 0 1 0 2 0 0 0 0 0 1 0 1 2 1 2 2 2 0 0 1 0 0 2 2 0 2 0 0 1 1 1 1 1 0 0 2 1 0 0 1 1 2 1 2 0 1 1 0 0 0 0 1 0 2 1 1 0 1 0 0 0 1 0 1 0 0 0 1 0 1 2 1 1 1 0 0 2 1 1 1 1 0 0 0 0 0 1 1 1 1 1 2 0 0 1 0 0 0 0 0 1 0 0 0 2 0 0 0 0 0 0 0 0 0 0 1 0 2 1 0 2 2 2 0 0 1 0 0 0 0 1 2 1 2 2 2 2 0 2 0 1 1 1 1 0 0 1 0 1 0 0 0 0 0 0 0 0 1 0 0 0 2 1 1 0 1 1 1 0 0 1 1 1 2 1 1 0 1 2 0 1 0 1 1 1 0 2 0 1 1 1 1 0 0 0 2 1 2 2 1 1 2 1 1 0 0 1 0 2 0 0 1 0 1 0 0 2 1 1 1 1 0 2 0 0 2 1 1 1 1 1 1 0 0 1 1 0 0 0 1 0 0 0 2 0 1 0 0 0 0 0 0 1 0 1 0 1 0 0 0 1 0 0 0 1 1 0 0 0 1 2 0 0 0 2 1 0 0 0 2 0 0 2 1 1 0 2 0 0 0 1 0 0 1 2 1 2 2 0 0 1 0 2 1 1 1 2 1 1 2 2 0 1 0 1 1 1 1 0 0 0 0 0 2 0 2 0 2 2 1 1 0 1 0 1 0 0 1 0 1 1 0 1 1 0 0 0 0 2 2 0 2 0 2 0 2 1 0 2 0 0 0 0 1 0 0 1 0 2 2 0 2 2 0 2 1 0 1 1 1 0 1 1 0 0 0 0 1 2 0 0 1 1 0 1 0 0 2 0 1 0 1 2 1 0 0 0 2 0 2 0 1 0 1 1 1 2 0 2 1 2 0 0 0 0 0 2 2 0 1 0 1 1 0 1 1 0 0 0 0 0 1 0 0 0 0 0 0 1 0 1 1 0 0 2 0 0 0 0 2 0 0 1 2 0 0 0 1 0 0 0 0 0 0 1 1 2 0 0 0 1 0 0 1 1 2 0 2 0 0 1 0 1 2 0 2 0 0 1 0 1 0 2 0 2 1 1 1 0 0 0 1 0 0 2 0 2 0 1 0 1 0 0 0 2 2 1 1 1 1 0 0 1 0 0 2 2 0 1 1 1 0 0 0 0 0 2 1 1 0 1 0 0 1 2 0 2 2 0 1 1 0 0 0 1 0 0 0 0 0 0 0 0 2 2 0 1 0 1 0 0 0 0 0 0 0 1 0 1 1 1 0 0 0 0 0 1 1 0 0 1 0 0 0 0 0 0 1 0 0 0 2 1 0 1 1 2 2 1 0 0 1 0 0 1 0 1 0 1 2 0 0 1 1 1 0 2 1 2 0 2 1 0 1 0 0 2 0 0 0 2 1 2 0 0 2 0 0 1 0 1 1 0 0 0 2 0 2 2 1 2 1 1 1 0 0 1 0 0 0 0 0 0 0 1 1 1 1 0 1 0 1 0 1 0 0 1 0 1 1 0 0 0 0 1 1 0 0 0 2 2 0 0 0 1 0 0 2 1 0 0 1 1 0 1 0 2 2 2 2 2 0 1 1 2 1 1 1 0 1 0 1 0 1 1 1 1 0 0 0 1 1 1 2 0 0 0 0 2 0 1 0 0 1 1 0 2 2 0 2 0 0 1 1 0 0 2 0 0 2 1 1 1 0 2 2 2 2 0 0 0 2 0 0 0 1 2 0 0 0 0 1 0 1 0 1 2 2 1 0 1 0 0 1 0 1 0 2 0 1 0 0 0 0 1 1 1 1 0 0 1 0 2 0 0 2 0 0 0 0 0 0 1 1 0 0 0 0 0 1 1
163 1 0 2 0 0 1 1 0 0 0 0 0 1 0 0 0 0 1 1 1 1 0 0 0 0 1 1 1 1 2 0 2 2 0 0 1 1 1 0 0 0 0 0 0 2 2 0 0 0 0 1 2 0 0 0 1 0 1 0 2 2 0 1 1 0 2 1 1 0 0 1 2 0 1 2 2 1 2 1 0 1 1 1 2 0 0 0 0 1 0 0 0 0 0 2 0 1 0 0 1 2 0 1 2 1 2 2 0 2 1 1 0 1 0 1 0 0 2 1 1 1 2 1 0 1 1 0 0 0 1 0 0 0 0 0 0 0 1 0 2 0 0 0 0 0 0 0 0 1 0 0 0 0 0 1 0 2 0 0 1 0 0 2 2 1 1 0 1 1 1 1 1 1 0 0 2 0 0 1 1 0 0 0 2 2 0 1 0 0 1 1 1 0 1 0 0 0 0 0 0 1 0 0 2 0 0 2 2 0 0 0 1 0 0 1 1 0 0 1 0 0 2 1 0 1 0 1 0 0 0 0 0 1 1 0 0 2 2 0 0 0 2 0 1 2 1 0 0 0 0 0 0 0 0 2 2 0 0 0 0 0 0 0 0 1 0 1 2 1 1 1 2 2 1 0 1 1 2 1 1 2 1 0 2 0 1 2 1 2 0 1 1 1 1 0 0 0 0 2 2 0 1 1 1 0 0 0 0 0 0 0 2 1 1 0 2 0 1 0 1 1 0 2 1 0 0 0 0 1 0 2 1 2 0 0 0 0 2 0 1 0 2 0 0 2 0 1 2 1 1 1 2 1 1 0 1 1 0 0 1 1 2 2 2 1 0 1 2 0 0 0 0 2 0 0 0 1 1 1 0 0 0 1 1 0 0 0 0 1 0 1 2 0 2 0 1 1 1 1 0 1 0 1 0 0 0 1 0 0 0 0 0 0 0 1 1 0 0 0 0 2 2 2 1 2 1 0 0 0 1 0 2 0 0 2 0 0 0 0 1 1 0 0 1 1 1 1 1 0 0 0 0 2 2 2 2 0 1 0 1 2 0 0 0 1 0 1 1 0 1 0 0 0 1 0 0 1 2 0 1 0 0 1 1 2 1 1 1 1 0 1 1 0 1 0 0 1 1 0 1 0 1 1 1 1 2 1 2 0 1 1 1 0 0 0 0 1 0 1 1 1 2 2 1 2 0 1 1 2 0 1 0 0 0 1 0 0 1 1 1 1 1 1 1 1 0 0 2 1 0 1 0 1 1 1 0 1 0 1 0 0 1 0 1 1 1 2 1 0 1 1 1 0 1 1 1 2 1 2 0 0 1 0 1 0 0 1 1 1 0 2 1 0 0 1 0 0 0 0 0 2 0 1 0 1 1 0 1 2 0 0 0 1 1 1 1 0 0 0 0 0 1 0 1 1 1 1 0 0 1 2 0 0 1 1 2 0 2 0 0 2 0 0 2 0 2 0 2 0 0 2 0 0 0 2 2 1 0 0 0 0 1 0 2 0 0 2 1 0 1 1 0 0 0 2 2 0 1 0 0 0 0 2 1 2 0 2 1 0 1 0 1 1 0 0 0 2 1 2 0 0 0 0 1 2 0 2 2 1 2 1 0 0 1 1 0 1 1 0 0 0 0 0 1 1 0 1 1 0 0 0 1 0 0 1 0 1 1 2 1 1 0 0 0 0 0 1 1 1 1 1 0 0 0 0 1 1 2 2 0 0 2 1 0 1 1 2 2 1 0 0 1 1 1 0 0 0 1 1 1 1 1 1 1 0 0 2 0 2 0 1 0 1 1 0 0 0 0 0 1 1 1 2 1 0 1 0 0 2 1 1 0 0 0 0 0 1 2 2 1 2 1 0 2 0 0 2 0 0 0 0 1 0 0 1 1 0 0 0 0 0 0 0 0 0 0 2 0 1 1 0 1 1 0 0 2 0 0 0 1 1 0 0 0 1 1 2 1 0 0 0 0 0 0 1 0 0 2 2 2 2 0 0 0 0 0 1 0 0 2 0 1 1 2 0 1 2 0 1 0 2 0 0 1 1 0 2 0 2 0 1 1 0 0 2 0 0 0 0 0 0 0 1 2 0 1 1 0 1 2 0 0 1 0 0 0 0 0 0 0 0 1 1 1 0 0 0 0 1 1 0 2 1 0 0 1 2 1 2 0 0 1 0 1 1 1 0 2 0 0 0 0 0 0 0 0 1 2 0 1 2 0 1 0 1 1 1 0 0 0 1 0 0 0 1 0 1 1 0 1 0
164 0 0 2 0 0 1 1 0 1 1 1 1 2 0 0 0 0 1 1 0 0 0 0 0 0 0 0 1 2 1 1 2 1 1 0 1 1 0 0 0 0 0 1 2 0 0 0 0 0 0 0 0 0 2 2 0 0 1 0 1 2 0 0 1 0 1 0 2 0 0 1 2 0 0 2 2 1 2 0 1 1 1 0 1 0 0 0 0 2 0 0 1 2 1 2 1 1 1 1 1 1 0 0 2 2 2 0 1 1 0 1 1 2 2 2 2 0 2 1 1 1 1 2 1 1 1 1 2 2 0 0 0 0 0 0 1 0 0 0 0 0 0 0 1 1 0 0 0 1 0 0 1 0 1 0 0 0 0 1 0 2 0 1 0 0 0 1 0 1 1 1 0 2 0 1 1 0 0 0 1 1 0 0 1 1 1 2 1 1 1 1 2 0 2 0 0 0 0 0 0 0 0 0 2 0 1 1 1 0 1 0 2 0 0 0 0 0 1 0 1 1 1 2 0 0 0 0 0 0 0 0 0 0 0 0 0 0 0 0 0 0 1 0 0 2 0 0 0 0 0 0 1 0 0 2 0 0 0 0 0 0 1 0 0 0 0 0 1 1 0 0 1 1 0 0 0 1 1 1 1 1 1 0 2 0 0 2 0 2 1 0 0 1 1 0 1 0 0 0 0 0 2 2 2 0 1 1 0 0 0 1 2 2 2 1 2 0 0 0 0 0 0 1 0 0 0 0 0 0 0 1 0 1 0 0 0 2 0 1 0 1 0 0 0 1 1 1 2 2 1 1 1 1 0 1 1 2 0 0 0 0 0 0 0 2 0 2 2 0 0 0 1 2 0 0 2 2 2 0 0 1 1 0 0 1 1 0 0 1 0 0 0 1 2 0 1 0 0 0 0 0 1 2 0 0 1 2 0 0 0 0 0 0 0 1 1 0 0 0 1 2 0 2 1 2 1 0 0 1 1 0 0 2 1 1 0 1 0 0 2 1 0 1 2 2 1 1 1 0 0 0 0 2 2 1 2 2 1 1 1 1 0 1 2 2 2 2 1 0 1 0 1 1 1 0 1 1 1 0 0 0 0 2 0 1 0 1 2 1 2 1 0 2 1 0 0 0 0 1 2 2 2 0 0 2 0 0 1 0 1 0 0 0 0 0 0 0 0 1 2 1 1 1 0 0 0 1 0 1 0 1 0 0 0 1 0 0 0 1 0 0 1 1 0 0 1 0 2 0 1 0 0 1 2 0 1 0 2 0 1 0 1 1 1 0 0 2 0 2 2 2 1 0 1 0 1 1 1 1 0 0 1 0 1 0 1 1 0 1 0 1 1 0 0 1 0 0 0 0 0 1 1 1 0 1 0 0 0 1 1 0 0 1 1 1 0 0 1 0 0 0 1 1 1 0 1 1 0 0 0 1 0 0 2 1 2 0 1 1 0 0 1 1 2 0 2 0 1 0 0 2 1 1 0 1 2 2 2 0 0 0 2 1 0 1 1 2 1 0 0 1 0 0 0 2 2 1 2 0 1 0 0 0 1 2 0 2 1 1 1 1 0 2 1 0 2 1 2 2 1 0 0 0 2 2 0 2 2 0 1 0 0 1 1 1 0 1 1 0 0 0 1 1 1 1 1 2 1 0 0 0 1 0 0 1 0 0 1 1 0 1 0 0 0 1 0 1 0 0 0 0 0 1 0 0 1 0 1 0 0 0 2 1 0 1 1 2 1 2 0 0 0 1 1 0 1 0 2 0 2 2 1 0 0 1 2 1 0 1 1 0 0 0 0 0 0 1 0 1 0 1 0 2 2 1 0 0 0 1 1 1 1 1 1 0 2 1 2 1 1 1 1 0 1 0 0 2 0 0 1 1 1 0 0 2 0 0 2 1 1 0 2 1 2 0 1 1 0 1 2 0 1 0 0 0 1 0 0 0 2 2 0 0 1 1 1 0 1 0 1 0 0 1 0 1 0 1 2 1 2 2 1 0 0 2 1 1 1 0 1 0 0 0 2 2 2 1 0 1 0 0 1 1 1 1 0 1 0 0 0 0 0 0 0 2 0 1 2 2 0 2 0 2 1 1 2 2 1 1 2 0 0 1 1 0 0 2 2 0 0 0 2 0 0 1 2 0 0 0 1 1 2 1 1 0 2 1 0 1 0 0 1 0 0 1 1 0 1 0 1 0 0 0 0 1 1 0 0 0 0 1 0 2 0 1 2 0 0 0 0 0 0 1 0 1 0 0 1 0 0 0
165 1 0 1 0 0 2 1 1 1 2 0 1 1 0 0 0 0 2 0 2 0 0 0 0 0 0 2 0 0 2 1 1 1 0 0 2 1 1 0 1 0 1 0 0 1 0 0 0 1 1 2 1 0 1 2 0 0 1 0 1 1 0 1 1 0 2 0 1 0 0 0 2 0 1 2 2 0 1 0 1 2 2 1 1 1 0 1 1 2 0 1 1 2 0 1 0 1 1 1 2 2 0 1 2 1 2 1 1 1 0 2 1 1 2 2 2 0 1 1 1 0 2 1 0 1 1 1 1 1 2 0 0 0 1 0 0 1 2 0 1 0 0 0 0 0 0 0 0 1 0 0 0 0 0 0 0 2 0 0 0 1 1 2 1 2 1 0 1 1 0 2 1 1 1 0 2 1 0 0 0 1 0 0 0 0 1 2 0 0 1 0 1 0 1 0 0 0 0 1 0 1 0 0 2 0 2 0 0 0 1 0 1 0 0 2 1 0 0 0 2 2 2 2 0 0 0 0 0 0 0 1 0 0 0 0 0 2 2 0 0 0 1 0 0 0 0 1 1 1 1 1 0 0 0 0 1 1 0 0 0 0 0 0 0 0 1 0 0 0 0 1 1 1 0 0 0 0 1 0 0 1 2 1 1 1 1 1 0 1 0 0 0 2 2 1 1 0 1 0 1 1 1 1 1 0 0 1 1 0 1 0 0 0 1 1 2 0 0 0 1 0 0 1 0 0 0 0 0 2 0 0 1 1 0 0 0 1 1 0 1 0 1 0 0 0 2 0 2 0 1 0 1 1 0 1 1 2 0 1 0 0 0 0 0 0 0 1 2 0 0 0 2 2 0 2 1 2 0 2 0 2 0 0 1 0 0 0 0 1 0 0 0 0 2 0 1 1 1 1 0 1 0 1 1 0 0 0 0 1 1 1 1 0 1 2 0 0 0 1 0 0 0 0 1 1 1 1 1 0 0 0 0 1 2 2 1 2 0 0 2 0 0 0 1 1 1 1 1 0 0 0 0 1 1 0 1 1 0 1 2 2 0 0 0 0 0 1 1 0 1 0 1 1 1 0 0 0 0 0 2 1 0 0 0 2 0 2 2 0 2 2 0 0 1 0 0 1 1 1 1 1 1 1 1 1 1 0 0 1 0 0 1 0 0 0 0 1 0 1 1 1 2 2 1 2 0 0 0 1 0 0 1 0 1 0 0 0 0 2 0 0 2 0 0 2 0 0 2 0 1 0 0 2 0 1 0 1 2 0 0 0 1 0 0 1 1 1 0 1 1 1 0 0 0 0 0 2 1 2 0 0 2 2 0 2 1 1 1 1 0 2 0 0 0 2 0 0 0 0 0 1 1 2 0 1 1 0 1 1 0 0 0 0 2 0 0 0 0 0 0 0 0 0 0 0 1 2 0 0 0 1 0 0 2 0 2 0 2 0 1 0 0 0 0 0 2 0 1 0 0 2 0 1 0 1 1 0 0 0 0 0 2 1 0 1 1 2 1 0 0 0 0 0 1 1 2 0 2 0 1 0 0 1 1 1 1 1 2 0 1 1 1 1 0 0 2 2 1 1 0 0 1 0 1 1 1 1 1 0 0 0 0 1 1 2 0 0 0 0 0 0 0 0 1 2 0 1 1 0 1 1 0 0 0 0 1 0 1 1 0 1 0 1 0 1 1 1 1 0 0 1 0 1 0 0 0 0 0 0 0 1 2 1 0 1 0 1 1 2 0 0 2 0 0 1 0 0 2 0 2 2 1 0 0 1 1 2 2 2 0 2 1 1 2 0 1 0 0 0 0 1 0 2 1 0 1 0 0 2 0 0 1 1 1 0 2 2 2 2 2 2 0 1 2 0 0 1 0 1 0 0 0 0 0 0 1 0 1 0 1 1 0 0 0 0 0 0 0 0 2 0 1 0 2 0 1 0 0 0 1 2 0 0 0 0 0 0 2 0 0 0 0 1 0 1 0 1 2 1 1 1 0 0 0 0 0 2 1 0 1 0 1 1 2 2 2 2 0 0 1 1 1 0 2 1 0 1 1 0 0 1 0 0 0 1 0 1 2 1 1 1 0 0 1 0 1 1 0 0 1 0 0 2 0 0 0 1 1 1 0 0 2 1 1 0 0 2 0 0 0 0 0 0 2 0 2 1 0 0 0 0 1 0 0 1 1 0 0 0 1 0 0 0 0 2 2 1 1 0 0 2 0 1 0 0 1 0 0 0 0 0 0 0 1 0 0 0 1 0 0 0
166 0 0 1 0 0 1 2 1 0 1 1 0 0 0 0 0 0 0 2 0 0 0 0 0 0 2 2 0 0 2 0 1 0 0 0 0 2 0 0 0 0 1 2 2 0 1 0 0 0 0 0 2 1 0 0 2 0 0 0 0 1 0 2 0 0 1 0 1 0 0 1 2 0 0 2 2 2 2 0 2 2 2 1 1 0 0 0 0 2 0 0 1 1 0 1 0 0 0 0 0 2 0 1 2 0 2 1 1 1 1 1 0 0 0 0 0 1 2 0 0 0 1 2 1 1 1 1 1 1 1 1 2 0 0 0 2 0 0 0 1 0 0 0 1 1 0 0 0 0 0 0 0 0 1 1 0 1 0 0 1 0 1 2 2 2 1 1 1 0 0 2 0 2 0 0 1 0 0 0 0 0 1 2 1 0 2 0 0 0 0 0 1 1 0 0 0 0 0 0 0 1 0 1 2 1 2 0 0 0 1 0 1 0 0 0 1 1 2 1 0 0 2 2 0 0 0 1 0 0 0 0 0 0 0 0 0 2 2 0 0 0 2 0 0 1 0 0 0 0 0 0 0 0 0 1 0 0 0 0 0 0 0 0 1 1 1 1 2 2 0 1 0 0 1 1 0 1 1 1 1 2 2 1 2 2 2 2 2 2 0 1 0 2 2 0 0 1 1 1 2 0 0 0 0 0 0 0 1 0 1 2 1 1 0 0 2 0 0 0 1 0 1 2 2 0 0 0 1 1 0 2 0 1 0 0 0 0 2 0 0 1 1 0 0 0 1 0 2 0 2 0 1 0 1 1 0 0 0 0 2 2 2 1 2 0 0 2 1 1 1 1 0 2 0 0 2 2 0 2 1 0 0 0 1 0 1 1 1 0 0 0 1 0 2 0 2 2 0 0 0 1 1 2 1 1 0 0 0 0 0 0 1 1 1 1 1 0 0 0 1 1 0 0 0 0 0 2 2 1 0 0 0 2 0 0 0 0 0 0 1 2 0 1 1 1 1 1 1 0 0 0 0 2 0 0 0 1 0 0 0 0 0 0 0 0 0 0 2 0 0 0 1 1 0 1 0 0 2 0 1 1 0 1 0 1 0 1 2 1 2 1 0 2 1 1 1 0 0 0 1 1 1 1 1 0 2 1 1 1 0 0 1 1 0 0 1 1 0 2 2 0 1 1 0 1 0 0 0 1 1 0 1 1 0 0 1 0 1 1 1 1 0 0 0 1 0 1 1 0 0 0 1 2 0 1 0 0 1 0 1 0 2 0 2 0 0 2 1 1 1 1 1 0 1 1 2 1 1 2 0 1 2 0 1 0 1 0 0 0 0 1 0 0 0 1 0 0 0 0 0 2 2 0 0 1 0 0 1 2 0 0 0 0 0 0 1 0 2 1 1 1 0 0 0 1 1 2 0 0 0 1 1 0 2 0 1 0 2 0 0 1 0 1 2 0 2 0 0 0 0 2 0 1 0 2 2 2 2 0 0 0 1 0 1 1 1 1 0 1 0 1 0 0 1 1 2 0 1 0 1 0 0 2 1 2 0 1 1 1 1 1 0 1 0 0 1 2 1 1 0 0 0 0 0 2 0 1 1 0 1 0 0 0 0 0 0 1 1 0 0 1 0 0 1 2 0 0 0 0 0 0 0 0 0 0 1 1 1 2 0 2 0 0 0 1 0 0 1 1 1 1 0 0 0 2 1 0 1 1 0 0 2 1 0 0 1 2 1 2 0 1 2 1 1 1 1 1 0 2 0 0 0 0 1 1 1 2 0 2 0 0 1 1 2 0 0 0 0 0 0 2 0 1 0 0 1 2 0 2 0 0 1 1 1 0 2 1 2 1 0 2 0 0 1 0 0 1 0 0 1 1 1 0 0 1 1 0 1 0 1 1 1 0 1 0 0 0 0 0 2 0 1 0 0 0 0 0 0 0 1 1 2 0 1 1 0 1 1 0 0 0 0 0 0 2 1 1 1 2 2 2 0 0 0 0 0 1 0 0 2 0 0 0 2 2 2 2 0 0 0 0 0 0 2 2 0 2 1 1 1 0 0 1 1 1 0 1 2 1 0 2 0 1 0 0 0 0 1 1 2 1 0 0 0 1 1 1 1 0 0 0 2 0 0 0 2 0 0 1 1 1 0 0 2 0 2 1 0 1 0 0 2 0 2 2 2 0 1 1 1 0 0 0 0 2 2 1 1 1 0 1 0 0 0 0 0 0 1 0 1 0 0 1 0 0 0 1 1 0 1 1
167 1 0 0 0 0 0 0 0 2 2 0 0 2 0 0 0 0 0 2 0 0 0 0 0 0 0 1 0 0 2 2 1 1 0 0 2 2 1 1 0 1 1 1 2 1 1 0 0 0 0 0 1 0 1 1 0 0 1 2 0 0 0 2 0 2 0 0 0 1 0 1 2 0 2 2 2 2 2 0 2 2 2 1 1 0 0 0 0 2 0 0 0 0 0 2 0 2 1 1 0 2 1 0 2 0 2 0 2 0 0 1 0 1 0 0 0 0 2 0 0 0 2 1 0 1 1 0 1 0 1 0 0 0 0 0 0 0 0 1 0 0 0 0 0 0 0 0 0 0 0 0 0 1 1 0 0 1 0 0 1 1 1 2 0 1 1 0 0 2 0 1 0 2 1 0 2 1 0 1 1 0 1 1 0 0 2 2 1 1 0 2 2 0 2 0 1 0 0 0 0 0 0 0 2 0 0 0 1 0 1 0 1 0 0 1 1 0 1 0 1 1 1 2 0 1 1 0 0 0 0 0 0 0 0 0 1 2 2 0 0 0 2 0 0 1 1 0 0 0 0 0 0 0 0 1 2 1 0 0 0 0 0 0 1 0 0 0 1 1 0 1 1 1 1 0 0 1 2 0 0 1 1 1 2 0 1 1 0 1 0 0 1 2 1 1 0 2 0 2 2 1 1 1 1 0 1 1 2 0 0 2 2 0 1 0 2 1 1 0 0 1 1 1 1 0 0 0 1 0 0 1 0 1 0 0 0 1 1 1 1 0 2 0 0 1 1 0 1 2 1 0 1 0 1 1 0 1 0 2 0 0 2 1 2 1 0 2 1 1 1 1 1 1 0 1 1 2 2 0 1 1 2 0 0 2 1 0 0 1 0 0 1 1 2 0 1 1 0 0 0 0 0 2 1 0 0 0 1 1 1 1 0 0 0 2 0 0 0 0 1 2 1 0 1 1 1 1 1 1 0 1 1 1 1 2 0 1 0 1 0 1 0 1 0 1 2 1 1 0 0 0 0 2 1 1 1 0 1 0 0 1 1 0 0 1 1 2 2 2 2 2 2 2 1 1 0 0 1 1 1 0 0 0 0 1 0 1 2 0 2 2 1 2 1 1 1 2 2 0 0 0 1 1 1 1 2 1 0 2 1 0 0 0 0 1 0 0 0 1 1 1 2 2 2 2 0 0 1 2 0 0 1 1 1 0 1 0 1 1 0 0 1 1 0 2 0 2 0 0 0 0 0 2 1 1 0 0 1 0 1 0 0 2 0 0 0 1 0 0 0 1 1 0 0 0 1 2 2 1 1 0 2 2 0 1 1 2 1 2 0 1 0 0 0 0 0 0 0 0 0 2 1 1 0 0 0 0 1 0 0 0 0 1 0 1 0 0 0 0 0 0 1 1 1 1 0 1 0 0 0 1 0 0 1 1 2 0 1 1 1 0 0 0 2 0 1 1 2 0 0 0 0 1 0 2 2 2 2 0 0 0 1 0 0 2 1 2 1 0 1 0 0 0 0 2 2 1 2 0 1 0 0 1 1 2 0 1 1 0 2 2 0 1 0 0 2 1 0 1 0 0 0 0 0 1 1 1 2 0 0 0 0 0 0 0 0 1 1 0 0 0 1 0 1 1 0 1 0 0 0 0 1 0 0 1 1 0 1 1 0 1 0 0 0 0 0 0 1 1 1 1 1 1 0 0 1 0 0 0 0 0 2 1 1 0 1 2 2 2 0 0 2 0 0 0 0 0 1 1 0 0 0 0 2 0 0 1 0 1 1 0 1 1 2 0 0 0 0 0 0 2 0 1 1 0 2 0 0 2 0 1 1 0 0 0 1 2 1 0 0 0 1 1 1 0 0 1 0 0 1 1 0 0 0 2 0 0 2 1 1 0 1 1 1 0 1 1 1 0 1 0 1 1 0 0 1 0 0 0 1 1 0 0 1 0 1 1 2 0 1 0 1 0 0 2 0 1 2 1 2 2 1 0 1 1 0 0 0 0 2 0 0 1 2 2 2 2 0 0 0 2 0 0 2 1 1 1 0 1 0 2 0 0 0 1 0 1 2 1 1 1 1 0 0 0 1 0 0 0 1 1 0 0 0 1 1 0 2 1 0 0 2 1 1 0 1 1 1 0 0 0 2 0 1 0 1 2 2 2 0 0 1 0 0 0 0 0 1 0 0 1 0 0 0 2 2 1 2 0 0 1 0 2 0 0 1 0 0 0 0 0 0 0 0 0 0 0 1 0 0 1
168 0 0 0 0 0 0 1 1 1 1 0 0 1 0 0 0 0 2 1 1 1 0 0 0 0 0 1 0 2 2 0 0 0 1 1 1 2 0 0 0 0 1 0 0 2 0 0 1 0 0 1 1 1 0 0 0 0 1 1 0 1 0 2 0 0 2 0 0 0 0 1 2 0 1 2 2 0 1 0 1 1 1 1 1 0 0 0 0 2 0 0 0 2 1 2 1 1 1 1 0 2 0 0 2 1 2 1 1 1 0 1 0 0 0 1 0 0 1 2 2 0 1 0 0 0 0 0 2 1 1 1 1 0 0 0 1 0 0 0 0 0 1 0 1 1 0 0 0 0 0 0 0 0 0 0 1 1 0 0 0 1 2 2 1 1 1 0 1 2 0 0 1 1 1 0 2 0 0 0 0 0 0 0 0 0 2 2 1 0 2 0 2 1 1 1 2 0 0 1 0 0 0 0 2 0 0 0 0 0 2 0 1 0 0 1 0 0 1 1 0 0 2 2 0 1 1 2 0 0 1 0 1 1 0 0 0 1 2 2 2 2 1 0 0 2 0 0 0 0 0 0 0 0 0 1 0 1 0 0 0 0 0 0 1 0 0 0 0 0 0 2 1 1 0 0 1 2 2 1 1 1 0 0 2 1 1 2 1 2 0 1 2 2 2 0 0 0 0 1 1 1 0 0 0 0 0 1 1 0 0 2 2 1 1 1 2 0 0 0 1 0 1 2 1 0 0 0 1 0 0 2 1 0 0 1 1 1 1 1 0 0 1 0 0 1 1 2 2 1 1 1 0 0 0 2 0 1 0 2 0 0 2 1 2 0 0 2 2 0 0 0 0 2 0 0 0 2 2 0 0 1 1 1 1 1 1 2 2 0 0 0 0 0 1 1 0 1 0 0 0 1 1 2 0 0 1 0 0 0 0 0 0 0 0 2 0 0 0 0 0 0 0 2 0 1 1 0 0 0 1 0 0 1 2 1 0 0 0 0 2 0 0 0 0 0 2 0 0 0 0 0 0 2 1 1 1 1 1 0 1 1 1 0 0 0 0 2 1 1 2 1 1 1 2 0 1 0 0 0 1 0 0 1 0 0 0 1 1 0 1 1 0 2 0 0 0 1 1 1 1 1 1 1 1 1 2 0 0 1 0 0 1 1 0 0 1 1 0 1 1 1 2 2 1 2 0 1 1 2 0 1 1 0 0 0 0 0 0 1 1 1 2 1 1 2 0 2 0 0 0 0 1 2 0 1 0 0 2 0 1 0 1 0 1 1 1 1 1 0 0 1 0 0 0 0 0 2 2 1 0 0 0 0 0 0 0 2 1 2 0 0 0 2 2 1 1 1 2 1 0 0 0 0 1 1 0 0 1 0 0 0 0 2 0 1 0 0 0 0 0 0 1 1 1 0 1 1 0 0 0 0 1 1 2 1 1 0 2 0 0 0 0 1 2 0 1 0 1 0 0 2 0 0 0 1 2 1 1 0 0 0 1 1 0 1 0 2 0 0 0 0 0 0 0 1 1 0 1 0 0 1 0 1 0 2 0 1 0 0 1 0 0 2 0 0 2 0 0 0 0 0 0 1 1 1 1 1 2 0 0 0 0 0 1 0 0 0 1 0 1 0 0 0 0 2 0 1 1 0 1 1 0 0 0 0 1 1 0 1 1 0 0 0 0 0 0 1 0 0 0 0 0 0 0 0 0 0 0 0 0 0 2 1 0 0 1 2 0 2 0 0 2 1 1 0 0 0 1 1 1 1 0 0 0 2 0 2 0 2 0 0 2 1 2 0 0 1 0 0 1 1 0 2 2 1 2 1 0 2 0 0 2 0 0 0 2 2 2 1 0 1 0 2 2 0 0 0 0 0 2 2 1 1 1 2 0 0 0 0 0 0 1 1 1 0 1 0 0 0 2 0 1 0 0 0 1 0 0 0 2 2 0 0 0 0 1 1 2 0 2 0 0 0 0 1 0 1 1 1 2 2 0 0 0 0 1 1 0 0 2 0 0 0 2 2 2 0 0 1 0 1 2 2 1 0 1 1 1 2 1 2 0 0 1 1 0 1 1 0 1 0 0 1 1 0 1 0 0 0 2 0 0 1 1 0 1 1 2 0 0 0 2 2 1 0 1 0 0 0 1 1 1 0 1 0 1 2 0 0 0 0 2 0 1 1 1 0 2 0 2 0 0 0 1 1 1 0 1 0 1 1 0 0 0 0 0 2 0 2 0 0 1 1 2 0 0 0 1 0 1 1
169 0 0 2 0 0 2 1 0 1 1 0 1 2 0 0 0 0 0 2 1 0 0 0 0 0 0 1 0 0 1 1 1 1 0 0 1 2 0 0 1 1 0 0 2 0 1 1 1 2 0 2 0 1 1 2 0 0 1 0 0 1 0 2 0 1 1 0 0 0 0 1 2 0 2 2 2 0 1 0 1 2 2 1 1 0 0 0 0 2 0 0 0 1 0 1 0 1 1 1 1 2 0 1 2 1 1 1 1 1 1 1 0 1 0 0 0 0 2 0 0 0 1 1 1 0 0 1 1 1 0 1 0 0 0 0 0 0 0 0 0 0 0 0 0 0 0 0 0 0 1 0 0 0 0 0 0 1 1 1 1 1 1 2 1 2 2 0 0 1 0 0 0 2 2 0 2 1 0 1 1 0 1 1 0 0 2 0 0 0 2 0 0 1 1 0 0 0 0 1 0 1 0 0 2 0 1 1 0 0 1 0 0 0 0 0 0 0 2 0 2 2 1 1 1 0 0 1 1 1 0 0 0 0 0 0 1 1 2 1 0 0 2 0 0 2 0 0 0 0 0 0 0 0 0 2 1 1 0 0 0 0 0 0 0 0 0 1 2 2 0 2 1 1 0 0 0 2 2 2 2 2 1 0 1 0 1 1 2 2 0 2 2 2 2 0 0 1 0 1 1 0 2 2 2 1 0 1 2 0 0 2 1 0 0 0 1 0 0 0 0 1 1 2 1 0 0 0 1 1 0 1 2 2 0 0 0 2 0 0 0 0 2 0 0 1 2 0 2 0 0 0 1 0 1 1 0 0 0 0 2 2 1 0 1 0 0 1 2 0 0 0 1 2 1 1 1 1 1 1 2 1 0 0 1 0 0 1 1 0 1 0 1 0 2 2 0 0 1 1 0 1 0 2 2 0 0 1 0 0 0 1 1 1 1 0 2 0 0 0 1 2 1 1 0 2 1 0 0 1 0 0 1 0 0 0 0 2 0 0 2 1 0 1 0 2 2 2 2 0 0 1 0 1 2 1 2 1 2 0 0 0 0 1 1 1 1 0 2 0 1 1 1 1 0 1 0 1 1 0 0 0 0 1 0 2 0 0 1 0 1 1 1 0 2 1 1 1 1 0 1 1 2 0 0 2 0 1 0 0 0 2 1 0 1 1 0 1 0 1 1 1 2 2 1 2 0 1 1 2 0 1 1 1 0 0 1 0 1 2 1 0 0 0 0 0 1 1 1 0 1 0 0 1 1 0 1 0 1 0 1 0 0 0 0 0 0 1 1 1 0 0 1 0 1 1 1 2 2 0 1 0 1 1 0 1 2 2 1 2 0 0 0 0 0 2 0 0 0 1 0 1 1 1 0 0 0 0 2 0 0 0 0 0 0 0 1 0 0 0 0 0 0 0 0 1 1 1 0 0 0 2 0 0 0 0 2 0 2 0 0 1 0 1 2 0 2 0 1 0 1 1 0 0 0 2 0 1 1 0 0 0 0 2 0 0 0 2 0 1 0 1 0 0 0 2 2 0 1 0 1 1 2 1 0 1 1 0 2 0 1 0 0 1 0 0 1 2 1 2 0 2 0 0 2 2 0 0 1 0 0 0 0 0 0 1 0 0 0 0 0 0 0 0 2 2 0 0 0 0 0 0 1 0 0 1 0 0 1 1 0 0 0 1 0 1 0 1 0 0 0 0 0 0 0 0 0 0 0 0 0 0 2 1 0 0 1 0 0 2 0 0 0 1 1 0 0 2 0 2 0 0 2 0 0 2 0 1 0 1 1 1 0 1 1 0 0 0 0 0 0 1 0 2 1 0 0 0 0 2 1 1 0 1 1 0 1 2 2 2 1 1 1 1 1 0 0 1 0 0 0 0 1 0 0 2 0 2 2 0 0 1 1 0 1 0 0 0 0 1 1 0 2 0 1 0 2 0 0 0 1 1 0 0 1 0 0 0 2 0 0 0 0 0 0 0 0 0 1 1 2 2 0 0 0 1 1 2 0 0 1 0 1 0 2 2 2 2 0 0 0 1 0 0 2 2 0 2 0 0 0 0 0 0 1 2 0 1 2 2 0 2 0 0 1 0 2 1 0 0 2 1 1 2 0 0 1 0 1 1 0 0 1 0 0 1 1 0 0 0 0 2 2 0 0 0 0 1 1 0 1 1 0 0 0 0 0 0 0 0 1 0 0 0 0 0 0 1 1 0 0 1 0 1 0 0 1 0 0 0 0 0 0 0 0 1 0 0 1 0 2 0
170 1 1 1 0 0 1 1 0 1 1 1 1 1 0 0 0 0 1 1 1 1 0 0 0 0 0 1 0 1 2 1 1 1 2 0 1 1 0 0 0 0 0 0 2 0 1 0 0 1 1 1 2 0 0 0 1 0 2 0 1 1 1 1 0 0 2 0 1 0 0 0 1 0 2 1 1 0 2 0 0 1 2 1 1 0 0 1 1 2 1 1 0 1 0 1 0 2 2 2 2 2 1 1 2 0 2 2 0 2 0 2 0 1 0 1 0 2 2 0 0 0 1 1 1 0 0 0 1 0 0 0 1 0 0 0 1 0 1 1 0 0 1 0 0 1 0 0 0 1 0 0 0 0 1 0 1 2 0 0 1 1 1 1 2 2 0 0 1 2 0 1 0 2 2 0 1 0 1 0 0 1 1 1 0 0 2 1 1 1 0 1 1 0 1 0 1 1 0 0 0 0 0 2 2 0 0 1 1 0 2 0 0 0 0 0 0 0 1 1 0 1 1 2 0 1 1 2 0 0 1 0 0 0 0 0 0 2 2 0 0 0 2 0 0 1 0 0 0 0 0 0 0 0 0 0 0 0 0 0 0 0 0 0 0 0 0 0 2 2 0 0 0 0 0 0 0 2 2 2 2 2 2 0 1 1 0 0 0 1 0 0 1 2 1 0 0 0 0 0 1 1 1 1 1 0 0 0 0 0 0 2 1 1 1 1 2 0 0 0 2 0 2 0 2 0 0 0 1 1 0 0 0 1 0 0 0 2 0 1 1 2 1 1 0 1 1 0 2 0 2 0 2 0 2 0 0 1 0 2 0 0 1 1 1 0 0 2 2 0 0 0 1 1 2 0 1 2 1 1 1 0 0 0 2 0 0 1 1 1 0 0 1 0 1 1 0 0 0 0 0 0 2 2 0 1 1 2 0 0 0 0 1 0 1 2 0 0 0 0 1 1 1 1 0 2 0 1 1 2 0 1 0 2 2 2 0 1 0 0 2 0 0 0 1 2 1 2 2 0 0 0 0 2 1 1 1 1 2 0 1 1 0 0 0 0 0 2 2 0 1 0 1 1 1 1 0 1 1 0 0 0 0 0 1 1 1 1 1 0 1 1 0 1 0 0 0 2 2 0 1 1 2 0 2 1 2 1 0 1 0 0 1 0 0 0 0 0 1 2 2 0 2 2 1 2 0 0 0 2 0 0 1 0 1 0 1 0 1 2 1 0 2 2 2 2 0 2 0 0 0 0 0 1 1 0 1 0 0 0 0 0 1 0 0 1 1 2 0 1 2 2 1 0 1 1 1 1 1 2 0 0 0 0 1 0 0 1 1 1 0 2 0 0 0 0 0 0 0 0 0 2 0 1 0 1 1 0 0 1 1 0 0 1 0 0 0 0 0 1 1 1 0 0 0 0 2 0 0 0 1 1 0 0 1 1 2 0 1 1 0 1 0 1 1 0 2 1 1 0 1 1 0 2 0 2 1 2 2 1 1 0 1 0 1 1 0 1 0 2 0 2 0 1 1 2 2 1 2 0 0 0 0 0 0 1 0 2 1 1 0 1 1 2 1 1 2 1 1 1 0 0 0 0 1 2 0 0 1 0 0 0 0 1 1 0 0 1 1 0 0 1 1 0 1 1 0 1 1 0 0 0 0 0 0 0 1 0 1 1 0 1 0 0 0 0 0 1 0 0 0 0 0 0 0 1 0 0 0 0 0 0 2 1 0 1 2 2 0 2 0 1 1 1 1 0 0 2 0 2 1 0 1 1 0 2 0 1 0 1 1 0 1 1 1 1 0 1 1 0 0 1 0 1 0 0 0 0 1 2 0 0 0 1 1 0 1 2 1 1 1 1 0 0 1 0 0 0 1 0 1 0 0 1 0 2 0 2 2 0 0 1 2 1 2 1 2 0 0 0 2 0 0 0 0 0 0 0 0 0 0 0 0 0 0 1 1 1 2 0 1 1 0 0 0 2 0 0 1 1 2 2 0 0 0 0 1 2 1 0 0 0 1 0 2 2 2 2 0 0 0 2 2 2 0 0 1 2 0 1 1 2 0 0 0 1 0 1 1 0 0 1 0 0 0 0 1 0 0 0 2 0 0 1 1 1 0 2 2 0 1 1 1 1 0 0 1 0 1 0 1 0 2 1 0 0 2 2 1 2 0 1 0 0 1 1 1 0 0 0 1 0 0 0 0 2 2 2 2 1 0 1 0 1 0 1 1 0 1 0 1 1 0 1 1 0 0 0 1 0 2 0
171 0 0 1 0 0 1 1 0 1 1 1 0 0 0 0 0 0 2 0 1 1 0 0 0 0 0 1 1 1 1 2 1 1 0 0 2 2 0 0 1 0 0 0 1 0 0 0 0 1 1 1 0 1 1 1 1 0 2 0 1 1 0 1 2 0 1 1 1 0 0 2 2 1 2 2 2 2 2 1 1 2 1 0 1 0 0 0 0 1 0 0 0 1 1 2 1 2 1 1 1 1 1 1 2 0 2 2 0 2 0 2 1 2 1 1 1 0 1 1 1 0 2 2 0 2 2 2 2 2 0 0 0 0 1 1 0 0 0 2 1 0 0 0 1 1 0 0 0 1 0 0 0 1 1 0 0 2 0 0 1 0 2 2 0 2 2 0 1 2 0 1 0 2 1 0 2 0 1 1 1 1 0 0 0 0 2 2 1 1 0 2 1 1 0 1 1 0 0 0 0 1 0 0 2 0 1 0 0 0 1 0 1 0 0 1 0 0 0 0 0 1 2 2 0 1 1 0 0 0 0 0 1 1 1 1 0 1 2 2 2 2 2 1 0 1 0 0 0 0 0 0 0 0 0 0 0 0 0 0 0 0 0 0 0 0 0 0 1 0 0 1 1 1 0 0 1 0 0 0 0 0 2 1 1 1 1 1 1 1 0 0 0 2 0 0 1 0 0 0 0 0 1 1 1 0 0 1 1 0 0 1 2 2 1 0 2 0 1 0 0 1 0 2 1 0 0 0 1 0 0 0 0 0 0 1 2 0 2 0 1 0 0 0 0 0 2 0 2 0 2 0 1 0 0 1 0 0 0 1 0 0 1 0 1 0 0 2 2 0 0 0 0 2 0 0 2 1 1 1 1 1 1 0 0 2 2 0 0 0 0 0 0 0 2 0 0 0 2 2 0 2 0 2 0 0 0 0 0 0 0 0 1 0 1 2 0 0 0 0 0 1 0 2 0 1 0 1 1 1 0 1 0 2 2 2 0 2 0 0 0 2 0 1 2 2 1 1 1 0 0 0 0 2 0 0 0 2 1 1 2 2 0 1 1 1 1 1 2 1 1 1 0 0 0 1 0 0 2 0 0 0 0 0 0 1 0 2 2 1 1 2 0 1 0 0 0 1 0 0 1 1 1 1 1 1 1 1 0 0 0 1 1 0 0 0 0 0 0 0 0 1 2 2 1 2 0 0 0 0 0 0 1 0 0 1 1 1 1 1 1 1 1 1 1 0 1 2 1 0 0 0 1 2 1 0 0 1 0 1 0 0 0 0 0 0 0 1 1 0 0 1 0 0 0 1 1 2 2 0 0 1 1 1 0 0 0 2 2 2 0 0 1 0 0 0 0 2 2 2 2 0 1 2 0 1 1 0 1 1 0 0 1 1 0 0 1 0 1 0 0 0 0 0 0 0 2 1 0 0 0 1 1 1 1 0 2 0 2 0 1 0 0 0 1 0 2 0 1 0 0 1 0 0 0 1 2 1 1 1 1 0 0 1 0 0 0 2 0 0 0 0 0 1 1 2 2 2 2 0 0 0 1 1 0 1 1 2 1 0 2 0 0 1 1 0 2 2 1 1 0 1 0 0 0 1 1 1 1 0 1 1 0 0 0 1 0 1 1 0 0 1 1 0 2 2 0 1 1 0 1 1 1 0 0 1 0 0 1 1 0 1 0 0 0 1 0 0 0 0 0 0 0 0 0 0 0 0 1 0 0 0 2 2 0 0 0 2 1 1 0 1 0 0 0 1 0 0 1 0 2 1 1 0 0 2 0 2 1 2 0 1 1 1 1 1 0 0 0 0 0 2 0 2 0 0 0 0 0 1 0 0 0 1 1 0 1 1 1 1 1 1 1 0 1 0 0 1 1 0 2 1 1 1 1 2 0 1 2 0 1 1 2 2 2 0 2 1 1 0 2 1 0 0 0 0 0 0 0 0 1 1 1 0 0 1 0 1 1 0 1 0 0 0 0 2 0 1 2 1 1 1 0 0 0 0 0 2 0 0 1 1 1 0 2 1 2 1 0 0 0 1 1 1 1 1 1 2 1 1 1 1 1 0 1 1 0 2 2 2 0 2 0 1 2 0 1 1 0 0 1 0 0 1 0 1 1 0 1 1 0 0 2 0 0 0 1 1 0 0 1 0 2 0 1 0 0 1 0 1 1 1 1 1 0 1 1 0 1 0 1 0 0 0 0 2 2 0 0 1 1 0 0 2 0 0 1 2 1 1 1 0 1 0 1 0 0 0 0 0 0 1
172 1 0 2 0 0 2 2 0 0 0 1 0 1 0 0 1 0 1 1 1 1 0 0 0 0 0 2 0 0 1 1 2 1 1 1 2 0 0 1 0 1 1 1 1 1 2 0 0 0 0 0 0 0 2 0 0 0 1 0 2 2 0 1 0 0 2 0 1 0 0 0 2 0 2 2 2 1 2 1 0 2 2 1 1 0 0 1 1 1 1 0 1 0 2 2 2 2 2 2 1 2 0 0 2 2 2 1 1 1 0 2 1 2 1 1 1 0 2 0 0 0 0 2 0 0 0 1 1 1 1 0 0 0 1 1 0 0 0 0 0 0 0 0 1 2 1 0 0 0 0 0 1 0 0 1 1 0 0 0 1 1 2 2 1 0 0 0 1 1 0 1 0 2 2 0 0 0 0 0 0 0 1 1 1 1 1 2 2 2 0 2 1 1 0 1 1 0 0 0 0 1 0 0 2 0 0 0 2 0 1 0 1 0 0 1 1 0 1 1 0 0 2 2 0 2 2 2 0 1 1 0 0 0 0 0 0 1 2 1 1 1 1 0 0 2 1 0 0 0 0 0 0 0 0 2 2 0 0 0 0 0 0 0 0 0 1 0 2 1 1 0 1 0 0 0 0 0 2 0 0 1 1 0 2 1 1 1 0 2 1 0 0 1 0 0 0 0 0 0 0 0 0 0 0 0 2 0 1 0 1 2 2 0 2 0 2 0 0 0 0 1 0 2 0 0 1 0 1 0 0 2 1 2 0 0 0 1 1 0 1 1 0 0 0 1 1 0 2 0 2 0 1 1 0 1 1 0 0 2 0 0 1 1 1 0 0 1 2 0 0 0 1 2 0 2 1 2 1 1 0 0 1 1 0 0 1 1 1 0 1 0 1 0 2 0 1 1 0 0 0 0 0 2 0 1 0 1 0 0 0 0 1 0 1 2 0 0 1 0 0 1 0 0 0 2 1 1 1 1 0 2 1 1 1 2 0 1 0 1 2 1 0 0 0 2 2 1 2 2 0 0 0 2 2 2 2 1 1 1 1 1 1 0 0 0 0 1 1 0 1 0 1 1 2 0 0 1 2 1 0 0 0 0 1 2 1 0 1 0 1 1 1 0 1 0 0 2 1 0 1 1 2 0 2 0 1 1 1 0 0 0 1 1 0 0 1 0 0 0 1 2 2 2 0 2 1 2 0 2 0 2 1 0 1 0 0 1 0 1 1 1 1 1 1 1 0 1 1 0 1 1 1 2 1 1 0 0 1 0 1 0 0 0 0 2 2 1 1 0 0 0 0 0 0 0 0 1 1 2 0 0 0 0 0 0 0 0 0 1 1 1 0 1 1 0 1 1 1 2 0 0 1 1 0 0 1 0 2 0 0 0 0 0 2 0 0 0 0 0 0 0 0 0 0 1 1 1 0 0 0 1 0 0 2 0 2 0 2 0 2 0 0 0 2 0 2 0 2 1 0 2 0 1 0 2 1 2 2 0 0 0 0 0 0 1 0 2 1 0 1 0 0 0 1 1 2 1 1 0 1 2 0 2 2 2 1 1 2 1 1 1 0 0 0 0 0 2 1 1 0 0 0 0 0 2 0 1 1 0 1 1 0 0 0 1 0 2 2 0 0 0 0 0 1 2 0 2 1 0 0 0 1 0 0 0 1 1 0 1 0 1 1 0 0 1 0 1 1 0 0 1 0 1 0 0 0 0 1 1 0 0 1 1 0 0 0 1 1 1 1 0 2 1 1 1 0 0 2 1 2 1 0 1 1 1 0 1 0 1 1 1 2 0 2 0 1 0 1 1 1 0 0 1 0 0 0 0 0 0 0 0 1 0 0 0 1 1 2 2 0 2 1 1 1 0 0 1 1 0 1 0 0 1 1 2 0 0 0 0 0 0 0 0 0 0 0 0 0 0 2 0 1 0 0 0 1 0 0 1 0 2 0 0 0 1 0 0 2 1 1 0 1 0 0 1 0 0 2 2 2 2 0 0 0 2 2 0 0 0 1 0 1 1 2 1 1 2 0 0 1 1 0 0 2 1 1 1 1 1 1 1 2 0 2 1 0 1 2 1 0 2 0 0 1 0 2 1 1 1 2 0 0 2 0 0 0 1 2 0 0 0 2 0 0 1 2 0 1 0 1 0 2 1 1 0 2 2 2 1 1 1 1 0 1 1 1 0 2 0 0 0 0 0 0 2 2 2 2 0 0 2 0 1 0 0 0 0 0 0 0 0 0 0 1 1 0 1 2 0 0 0
173 1 0 2 0 0 2 1 0 2 2 0 0 1 0 0 0 0 1 1 0 0 0 0 0 0 0 2 0 0 1 2 0 0 0 0 1 0 1 0 1 0 0 0 2 1 1 0 0 1 0 0 0 1 1 1 0 0 2 0 2 2 0 1 0 1 0 1 1 0 1 2 2 1 1 2 2 2 2 2 0 2 1 1 2 0 0 1 1 2 1 1 2 1 0 1 0 1 1 1 1 2 0 1 2 0 2 2 0 2 1 1 1 2 1 0 0 0 2 0 0 0 2 2 0 2 2 0 2 1 1 1 0 0 1 0 2 1 0 1 1 0 0 0 0 1 1 0 0 0 0 0 0 1 0 0 0 0 0 0 0 1 1 1 1 2 0 1 0 1 0 1 0 2 0 0 1 1 0 0 0 0 1 1 0 0 1 0 0 0 0 0 2 0 2 0 1 0 0 0 0 0 0 1 2 0 1 0 0 0 1 0 0 0 0 0 0 0 2 2 0 0 1 1 0 0 0 1 0 0 0 0 0 1 1 1 0 1 2 0 0 1 2 0 0 1 0 0 0 0 0 0 0 1 1 1 0 0 0 0 0 0 0 0 0 0 2 0 1 0 0 1 2 2 0 0 2 0 2 0 0 2 2 1 1 1 1 1 1 1 0 0 0 2 1 0 1 0 0 0 1 1 1 1 1 0 1 1 1 0 1 1 1 1 1 0 2 0 0 0 1 1 1 1 0 0 1 0 0 1 0 2 0 2 0 1 0 0 2 0 1 1 1 0 0 2 0 1 2 0 2 0 2 1 1 0 1 1 0 1 0 0 0 0 0 0 0 1 1 1 1 1 0 2 0 0 1 1 0 2 2 0 2 2 0 0 1 0 0 0 0 0 0 0 2 0 0 0 0 0 0 0 0 2 0 1 0 1 0 0 0 0 0 0 0 1 1 0 0 0 0 2 0 2 2 2 1 1 1 1 1 1 0 2 1 0 0 2 1 2 2 0 0 0 0 1 2 0 0 0 0 0 0 2 0 0 0 0 0 0 0 0 1 0 1 1 1 1 2 1 1 1 0 0 0 0 0 1 1 0 1 0 1 0 1 0 0 1 1 0 1 1 0 2 1 1 1 2 2 0 0 0 1 1 1 2 1 1 1 1 0 0 0 0 1 0 0 0 0 0 1 1 1 2 0 1 0 1 0 1 0 1 2 0 0 1 1 1 1 2 1 0 2 0 0 1 0 1 1 0 1 0 0 1 1 1 1 1 1 1 0 0 2 0 2 0 0 1 1 0 0 0 1 0 1 1 1 2 2 1 1 0 2 1 1 0 2 1 1 1 1 0 1 0 0 0 1 0 0 0 0 2 0 2 0 0 1 0 1 0 0 0 0 1 2 0 0 1 1 1 0 0 1 1 1 0 0 2 0 0 0 2 1 1 1 0 2 0 2 0 1 0 0 2 2 0 2 1 0 0 0 1 0 0 0 0 2 2 2 0 0 0 0 0 0 1 0 2 1 0 1 0 0 1 1 1 1 0 1 0 1 1 0 1 2 2 0 1 1 1 1 1 0 1 0 0 1 2 1 1 0 0 0 0 1 2 1 2 2 0 2 2 0 0 0 0 0 1 1 0 0 0 2 0 2 2 0 1 0 0 0 0 0 0 0 1 1 0 1 1 0 1 0 0 0 1 0 0 0 0 0 0 0 0 0 0 0 0 1 1 0 0 1 1 1 0 0 1 0 2 0 1 2 0 0 0 0 2 0 1 1 0 0 0 0 2 0 1 1 1 1 1 2 0 1 1 0 2 0 0 0 1 0 2 0 0 2 0 0 2 0 0 0 1 1 1 1 2 1 1 1 1 1 0 2 0 0 2 0 0 0 0 1 0 0 2 0 1 1 0 0 1 2 1 2 0 1 0 0 0 2 0 1 0 0 0 1 0 1 1 1 1 1 0 1 1 1 2 1 0 0 0 0 0 0 1 0 1 2 2 2 2 1 0 0 1 0 1 0 0 1 0 0 0 2 2 2 2 0 1 0 2 2 2 1 0 1 2 0 0 0 1 0 0 0 1 0 0 1 1 1 1 1 1 1 0 1 1 0 0 1 0 0 2 0 0 0 1 2 1 0 0 2 1 1 0 1 0 1 0 1 0 2 0 0 0 0 2 0 0 0 0 1 0 1 0 1 0 1 0 1 0 0 0 0 0 1 0 1 0 0 1 0 0 0 0 0 2 0 2 0 0 1 0 1 0 0 1 2 0 1 0
174 0 0 2 0 0 1 0 0 1 1 0 1 1 0 0 0 0 0 2 0 0 0 0 0 0 0 1 0 2 2 0 0 2 1 0 1 1 0 0 2 0 0 0 2 0 2 0 1 2 0 0 2 1 0 1 0 0 1 0 1 2 0 1 1 0 2 0 1 0 0 1 2 1 1 2 2 0 2 0 0 1 2 1 1 0 0 0 0 2 0 1 0 1 1 1 1 1 1 1 1 2 0 2 2 0 2 1 1 1 0 2 0 0 0 0 0 2 2 0 0 0 2 0 0 1 0 0 1 0 1 1 0 0 2 0 0 0 0 0 0 0 0 0 0 2 0 0 0 0 0 0 0 0 0 0 1 2 0 0 1 0 0 2 1 2 0 0 1 1 0 0 1 1 2 0 0 1 0 1 1 0 1 1 0 0 1 1 1 0 2 0 2 1 2 0 0 0 0 1 0 1 0 0 2 1 0 0 0 0 1 0 1 0 0 0 0 1 0 0 0 0 2 2 0 1 1 2 0 0 0 0 0 0 0 0 0 2 2 0 0 1 2 0 0 1 0 0 1 1 1 1 0 0 0 2 1 0 0 0 0 0 0 0 0 0 1 0 2 1 0 2 0 0 0 1 0 1 1 1 1 2 2 1 2 1 2 0 0 1 1 0 0 2 0 1 0 0 0 0 0 0 2 2 2 0 1 0 1 0 0 0 2 1 2 0 2 0 0 0 0 1 1 2 0 0 0 1 0 1 0 2 0 0 0 0 0 2 0 0 1 1 2 0 0 2 0 0 1 1 1 0 1 1 0 1 1 1 0 1 0 0 1 0 1 0 0 2 1 1 1 1 1 1 0 0 2 1 1 1 0 1 1 1 0 1 2 0 0 1 0 0 1 1 2 0 2 0 1 1 0 1 1 1 0 0 1 1 0 0 0 1 2 0 2 2 0 0 0 0 1 2 1 1 1 1 0 0 0 0 0 0 0 2 0 0 1 0 0 0 2 1 0 0 0 0 2 1 2 0 0 0 0 2 0 0 0 1 0 1 1 1 0 1 2 2 2 1 1 0 1 0 2 2 1 1 0 0 1 0 1 0 0 1 1 1 1 2 2 1 1 2 0 2 1 2 2 2 1 0 1 0 1 1 1 1 2 1 1 0 0 2 1 1 0 0 1 0 0 1 1 1 1 0 0 0 0 1 1 2 0 1 2 1 0 0 1 0 0 1 2 2 0 1 1 2 0 0 2 0 1 0 0 2 0 0 0 0 0 1 0 0 0 0 0 1 1 1 0 1 0 1 1 0 1 1 1 0 0 2 0 1 0 0 0 0 0 1 1 1 0 1 0 0 0 0 0 1 1 1 0 1 0 1 0 0 1 0 0 2 0 0 1 2 0 1 1 0 1 0 0 0 0 0 0 1 1 1 0 0 0 1 0 0 1 0 1 0 2 0 2 0 0 1 2 0 2 0 1 0 0 1 2 2 0 2 0 1 1 0 0 0 1 0 1 1 0 1 1 1 0 1 1 0 0 2 2 1 2 0 0 1 0 2 1 1 1 2 1 1 1 1 1 1 1 0 1 2 1 1 1 0 0 0 2 2 0 1 2 0 0 0 0 0 0 0 0 1 1 0 0 0 0 0 1 1 0 0 0 0 0 0 0 0 0 0 0 1 1 2 1 1 0 1 0 0 0 0 0 0 0 0 1 1 0 0 0 0 0 0 0 0 2 1 1 0 0 1 1 2 0 0 2 0 0 0 0 1 1 1 2 1 0 1 1 1 1 1 1 1 1 1 2 0 2 0 0 0 0 0 0 1 0 2 0 0 1 0 0 1 0 1 1 0 0 1 1 2 2 2 1 2 0 1 1 0 0 1 0 0 1 1 2 0 0 1 1 1 1 0 0 1 1 1 1 0 1 1 1 0 1 0 0 0 0 0 0 0 0 0 1 1 1 0 0 1 1 0 1 0 1 0 2 0 0 0 0 1 1 1 1 1 0 0 0 0 0 2 0 0 2 0 1 1 2 1 1 2 0 0 1 1 2 2 1 0 1 1 2 2 2 0 1 0 2 0 0 1 2 1 1 1 0 1 1 0 1 1 0 0 2 1 0 1 0 0 1 0 1 1 0 0 2 1 0 0 1 0 0 0 0 1 0 0 2 0 2 1 0 1 0 0 1 0 0 0 0 1 1 0 1 0 1 0 0 1 1 1 1 0 0 1 0 2 0 0 2 0 1 0 1 1 0 1 0 0 1 1 1 0 0 1
175 0 0 2 0 0 1 1 0 1 1 1 0 0 0 0 0 0 2 0 0 0 0 1 0 0 0 1 1 2 2 1 0 0 1 0 1 1 1 0 0 0 1 2 2 0 1 0 0 0 0 0 1 0 1 0 1 0 0 0 2 2 0 2 1 1 1 0 2 1 1 1 2 0 1 2 2 1 2 0 1 1 2 0 0 0 1 1 1 2 2 1 0 2 1 1 1 0 0 0 0 0 0 0 2 0 1 0 1 1 0 1 0 0 0 0 0 0 0 2 2 0 2 1 0 1 1 1 1 1 0 1 0 0 1 1 0 1 0 1 2 0 0 0 2 2 1 0 0 1 0 1 1 0 0 0 0 1 0 0 0 1 1 2 0 1 1 1 1 1 0 1 2 0 2 0 0 0 0 0 0 0 0 0 0 0 0 2 1 0 2 1 0 1 1 0 0 0 0 1 0 0 0 1 2 0 0 0 0 0 2 0 1 1 0 1 1 1 2 1 0 0 2 1 0 1 0 2 0 0 1 0 0 0 0 0 2 2 2 0 0 0 2 1 0 2 0 0 0 0 0 0 0 0 0 1 0 0 0 0 0 0 0 1 2 0 1 1 0 0 1 1 1 1 0 0 0 1 1 1 1 0 2 0 1 0 1 2 0 2 0 0 1 2 1 0 0 1 0 0 0 0 0 0 0 0 1 0 1 0 1 0 2 1 1 0 2 0 0 0 1 1 0 1 1 0 0 0 0 0 0 2 1 2 0 0 1 1 1 1 1 1 1 0 0 0 2 1 2 0 0 0 1 0 0 1 1 0 0 0 0 0 2 1 2 0 0 2 2 0 0 0 0 2 1 0 1 1 0 2 0 1 1 0 1 1 1 0 0 0 0 0 0 1 2 0 1 0 1 1 0 1 1 1 0 0 1 1 0 0 0 0 0 0 0 1 1 1 0 0 0 2 0 2 0 1 0 0 0 0 1 0 1 1 1 1 0 1 0 0 0 2 0 1 1 1 1 1 1 0 0 0 1 2 0 0 0 1 1 0 1 1 1 1 1 2 2 0 2 0 1 0 1 1 2 0 0 0 2 0 2 0 0 0 0 1 0 1 2 1 2 1 0 2 2 0 0 1 0 0 1 1 1 1 1 1 1 1 0 2 0 0 1 0 0 0 0 0 0 2 2 0 2 2 1 2 0 0 0 1 0 0 2 0 0 1 1 0 1 2 1 0 2 2 2 1 0 0 2 0 1 0 0 1 1 1 0 1 0 2 0 0 2 0 1 0 0 1 0 0 0 0 1 0 1 2 2 1 1 2 0 0 1 1 0 1 1 0 0 1 1 1 2 0 0 0 0 0 0 1 0 1 0 1 0 0 1 0 0 1 0 0 0 1 0 1 0 0 0 0 0 0 1 1 1 0 1 1 0 0 0 2 1 0 1 0 2 0 1 1 1 0 0 1 1 0 2 0 2 0 0 1 0 1 0 1 2 2 2 0 0 0 1 0 2 0 0 2 1 0 0 0 0 0 0 1 1 1 1 0 0 0 0 0 0 2 0 1 2 0 2 1 1 2 1 0 2 2 1 1 0 0 0 0 1 2 1 1 1 0 0 0 0 0 0 1 0 2 0 0 0 0 1 1 1 2 1 1 1 0 0 0 0 0 0 0 1 1 1 2 1 0 0 1 0 0 0 0 1 1 1 1 0 1 0 0 1 0 0 0 0 0 2 2 0 0 0 2 1 2 0 0 1 0 0 1 0 1 1 1 1 1 0 1 1 1 0 2 0 2 0 1 2 0 1 1 1 1 0 0 0 1 0 2 0 0 2 0 0 0 0 0 0 2 2 0 2 2 2 2 2 2 2 0 2 0 0 2 0 0 0 0 1 1 1 1 0 1 1 0 0 1 1 0 1 0 1 1 0 1 2 0 1 0 0 0 1 0 0 0 1 1 0 0 0 1 0 0 2 0 1 0 0 1 0 1 0 0 2 1 1 1 0 0 0 0 0 1 0 0 1 1 0 1 1 1 1 1 0 1 0 2 1 1 2 2 0 2 0 1 0 1 1 1 2 0 0 1 2 1 0 2 0 1 1 0 1 0 0 0 2 0 0 2 0 0 0 2 2 0 1 1 2 1 1 0 1 0 1 0 1 0 1 0 1 0 1 1 1 1 1 1 1 0 0 0 0 0 0 0 0 0 1 1 0 1 1 2 2 0 0 2 0 1 0 0 1 0 0 0 0 0 0 0 0 0 1 0 0 0 1 1
176 0 0 2 0 0 1 0 0 2 2 0 0 2 0 0 1 0 2 0 1 1 0 0 0 0 0 2 0 0 2 2 1 1 0 0 2 2 0 0 0 0 0 0 2 0 0 0 0 0 0 0 1 0 1 1 0 0 1 2 0 1 0 2 0 1 1 1 2 0 0 2 2 1 1 2 1 2 2 0 2 2 0 0 2 0 1 0 0 2 0 0 0 1 0 0 0 1 1 1 0 2 0 0 1 2 1 0 1 1 0 1 1 2 1 0 0 0 1 1 1 0 2 1 0 1 1 0 2 1 0 0 0 0 1 0 1 0 0 2 1 0 0 0 1 1 1 0 0 0 0 0 0 0 0 0 1 0 1 1 0 0 1 2 0 2 1 1 1 1 0 2 1 1 2 0 2 0 0 0 1 1 1 1 0 0 1 1 0 0 0 1 1 0 1 0 1 0 0 0 0 2 0 0 2 0 0 1 0 0 0 0 1 0 0 1 1 0 1 0 1 1 2 2 0 2 2 0 0 0 1 1 0 0 0 0 0 2 2 0 0 0 2 0 0 2 0 0 0 0 0 0 0 0 0 0 0 1 0 1 1 1 0 0 1 0 0 0 2 2 0 0 1 1 0 1 0 2 2 2 1 1 2 2 2 2 2 2 1 2 0 1 0 2 0 1 0 0 0 1 1 0 1 1 0 0 0 1 0 0 0 1 1 0 1 0 2 1 0 0 0 0 1 2 1 0 0 0 1 0 0 2 0 0 0 0 0 2 0 0 0 0 2 0 0 0 1 0 1 1 0 0 1 0 1 1 0 1 0 1 0 0 2 0 2 1 0 2 1 1 1 1 0 2 0 0 1 2 0 2 0 0 1 1 0 0 0 0 0 1 0 0 1 0 2 0 0 1 1 1 0 1 1 2 0 1 1 1 1 0 0 1 0 0 0 2 0 0 0 0 0 1 0 0 1 1 1 0 0 1 0 1 0 2 2 2 0 0 0 1 2 1 1 1 0 2 2 1 2 0 0 0 0 1 2 1 2 2 0 2 0 1 0 1 1 1 1 1 1 0 1 0 0 0 2 0 1 0 2 1 1 0 0 0 1 2 1 1 2 0 2 2 0 0 0 0 0 1 0 1 1 1 2 0 1 1 1 1 1 0 0 1 1 0 0 1 0 0 0 2 2 0 2 2 1 2 0 1 0 2 0 2 1 0 0 0 0 1 1 1 1 1 0 0 0 1 0 2 0 0 0 0 0 1 0 1 0 0 0 1 1 0 0 0 0 1 1 1 1 0 0 1 1 0 1 1 1 2 2 0 2 1 1 0 0 0 0 2 2 2 0 1 1 0 1 1 0 1 1 2 0 1 0 0 0 0 1 0 2 1 1 1 0 1 0 1 1 0 1 0 0 0 1 1 1 0 1 1 0 0 0 1 0 0 2 0 2 0 2 0 0 0 0 2 2 0 1 0 1 0 0 2 0 0 0 2 2 2 1 0 0 0 0 1 0 0 0 2 1 0 1 0 0 1 2 1 2 1 2 0 0 0 0 1 0 1 1 2 2 0 2 2 0 0 0 0 0 1 0 1 0 0 1 1 0 2 1 2 2 0 1 0 0 0 0 0 0 1 0 0 0 0 0 0 1 2 0 1 1 0 1 1 0 0 0 1 0 1 0 1 0 1 0 0 1 0 0 0 0 0 0 0 0 0 1 0 0 0 0 0 0 1 2 2 0 0 1 1 0 2 0 1 1 1 1 0 0 1 0 2 1 0 1 0 0 1 1 1 1 1 1 1 0 1 1 0 0 1 1 0 0 0 0 1 0 0 2 1 1 2 0 0 0 1 1 0 1 2 1 1 1 1 1 0 1 0 0 2 0 0 0 0 1 0 0 1 1 0 1 0 1 1 1 1 1 0 1 1 0 0 1 0 0 0 1 0 1 0 1 0 1 1 0 0 0 1 1 0 0 0 0 0 0 0 0 2 0 1 2 2 2 2 0 0 0 0 0 1 0 0 2 0 1 0 1 1 1 1 0 1 1 0 0 0 1 0 0 1 0 1 0 1 0 1 1 1 0 1 2 2 0 2 0 1 1 0 1 1 0 0 2 0 0 2 0 0 0 0 1 1 0 0 0 1 0 0 0 2 0 1 0 0 2 0 0 0 0 2 0 1 0 0 1 0 1 1 1 0 2 0 1 1 0 0 0 1 1 2 2 0 0 1 1 0 0 0 1 0 0 0 0 0 0 0 0 1 0 0 1 0 0 0
177 0 1 1 0 0 1 2 0 0 0 1 1 2 0 0 1 0 2 0 1 1 1 0 0 0 0 0 1 1 2 1 2 2 0 0 1 1 0 0 0 0 0 0 1 0 0 0 0 1 0 0 2 0 0 2 0 1 1 1 1 1 0 1 0 0 1 1 2 0 0 0 1 0 2 1 1 1 2 0 1 2 1 1 2 0 0 0 0 2 0 0 0 1 0 1 0 0 0 0 0 0 0 1 2 1 2 2 0 2 0 1 1 1 2 2 2 0 0 2 2 0 1 2 1 1 1 0 1 0 1 0 0 0 1 1 0 0 1 0 1 0 0 0 1 1 1 1 1 1 0 1 0 0 0 1 1 1 0 0 1 1 1 2 1 1 0 1 1 1 0 2 0 2 0 0 1 0 0 0 0 0 1 1 0 0 1 2 1 1 0 1 1 1 0 1 1 0 0 1 0 1 0 0 2 0 1 2 1 0 0 0 1 0 0 0 0 0 2 1 1 1 1 1 0 0 0 1 0 0 0 1 0 0 0 0 0 2 2 0 0 1 2 0 0 2 0 0 0 0 0 0 1 0 0 0 0 1 0 2 1 1 0 0 1 0 1 0 1 1 0 2 0 0 1 1 0 0 1 0 0 2 2 2 2 1 2 0 1 1 0 1 1 2 2 0 1 1 0 0 0 0 1 1 1 0 1 0 1 0 0 1 2 1 0 0 2 0 1 0 0 1 0 1 1 0 0 1 1 1 0 0 1 2 0 0 0 1 1 0 0 0 0 0 0 1 1 0 1 2 1 0 1 0 1 1 0 2 0 1 0 0 2 0 2 0 0 2 1 1 1 1 1 1 1 0 2 1 0 2 2 1 0 0 1 0 0 0 0 1 0 0 2 0 2 0 2 1 0 0 0 0 0 2 1 1 0 0 0 0 0 0 0 0 0 0 2 0 1 0 0 1 0 1 0 1 0 0 0 0 0 0 1 0 0 1 0 0 0 0 2 0 0 0 0 1 2 2 1 0 0 0 0 1 2 1 2 1 0 1 1 1 0 1 1 2 2 0 2 0 0 0 2 2 2 0 0 0 2 1 0 0 0 0 0 1 0 1 2 1 2 1 1 1 2 0 0 0 0 0 2 1 0 2 0 2 2 1 0 2 0 0 1 0 0 0 0 1 0 2 2 0 2 2 1 2 1 0 0 0 1 0 1 1 2 1 1 0 1 1 0 0 1 1 1 2 0 2 0 0 0 0 1 2 0 1 0 0 1 1 1 0 0 1 0 1 1 2 2 0 1 1 1 0 0 0 1 0 0 2 0 1 0 1 0 0 1 0 0 0 0 1 1 0 0 1 0 0 0 1 0 1 0 2 0 1 2 0 2 1 1 1 0 1 0 1 0 0 0 0 0 0 1 1 1 0 0 1 0 0 1 1 0 0 1 1 2 0 2 0 1 1 2 2 2 0 0 0 2 0 0 2 0 0 0 2 0 2 2 0 0 0 1 1 0 0 0 1 1 1 0 2 0 0 2 1 2 1 1 0 1 1 0 1 0 1 1 1 1 0 1 0 1 2 1 0 2 2 2 2 0 0 0 0 0 1 1 2 2 0 1 1 1 0 1 0 0 2 1 0 0 0 0 1 0 2 1 1 1 0 1 1 1 0 0 1 0 0 0 0 0 1 0 0 0 0 0 0 0 0 0 0 0 0 0 2 0 0 0 0 0 0 2 1 0 0 0 0 1 1 1 0 1 1 1 0 0 2 0 2 1 0 1 1 1 0 1 1 0 1 0 0 1 1 2 0 0 1 0 1 0 1 0 2 1 1 0 1 0 2 0 0 1 0 0 0 1 1 2 2 1 2 2 1 2 0 0 2 1 0 0 0 1 0 0 1 0 0 1 1 1 0 1 0 1 0 1 1 1 0 1 0 1 0 1 0 1 0 0 1 0 1 1 0 0 2 0 1 0 0 0 0 0 0 0 1 0 2 2 1 1 1 0 0 0 1 1 1 0 0 2 0 0 1 1 1 1 2 0 0 1 1 1 1 2 1 0 2 0 0 1 2 0 0 1 1 0 2 2 2 0 2 1 1 1 0 2 0 1 1 2 0 1 2 0 1 1 0 1 0 0 0 1 1 1 0 0 0 0 0 1 0 1 0 1 0 1 1 0 1 0 0 1 0 1 0 1 1 2 1 0 0 0 0 0 1 1 1 1 0 0 1 0 1 0 0 0 2 1 1 1 0 0 0 0 1 0 1 1 0 0 1
178 1 0 2 0 0 1 0 0 2 2 0 0 1 0 0 0 0 1 1 1 1 0 1 1 1 1 0 0 0 1 1 2 1 0 0 1 1 0 0 0 0 1 1 2 1 1 0 0 0 0 0 0 0 2 2 0 0 2 0 1 1 0 2 0 1 1 0 0 0 0 1 2 0 1 2 2 2 2 1 1 2 2 2 2 0 0 0 0 2 0 0 1 2 0 1 0 1 1 1 0 2 0 2 2 0 2 2 0 2 0 1 1 2 1 0 0 0 0 2 2 0 1 2 0 1 1 1 2 1 0 1 0 0 0 0 0 0 0 1 1 0 0 0 1 1 1 0 0 1 0 0 0 1 0 0 1 1 0 0 0 1 1 2 1 1 1 0 1 0 0 2 1 1 1 0 2 0 1 0 0 1 1 1 0 0 2 0 0 0 1 0 2 0 2 0 2 0 0 0 0 1 0 1 2 0 2 2 0 0 1 0 0 0 0 0 0 1 2 1 1 1 2 2 0 0 0 2 0 0 0 1 0 0 0 0 0 0 2 1 1 1 1 0 0 2 1 0 0 0 0 0 2 1 1 1 0 0 0 0 0 0 0 1 1 0 0 1 2 1 1 0 2 2 0 0 1 1 2 0 0 1 1 1 2 0 1 2 0 2 0 0 0 2 1 2 0 0 0 0 1 1 0 0 0 1 1 0 2 0 0 1 1 1 0 0 2 0 1 0 0 1 1 1 1 0 0 0 1 1 0 2 0 1 0 0 0 1 1 0 1 0 1 1 0 0 1 0 2 1 2 0 2 0 2 0 2 0 0 1 1 1 1 0 1 0 0 2 1 1 1 1 2 2 0 1 2 2 2 0 0 1 1 1 1 1 1 0 0 0 0 0 1 0 2 0 1 2 0 0 0 0 0 1 0 0 2 1 0 0 0 0 0 0 0 2 0 0 0 0 0 1 0 2 1 1 1 0 0 1 0 1 0 2 2 2 0 0 0 0 2 1 0 1 1 2 1 1 2 0 0 1 1 2 0 0 0 0 0 0 0 0 0 1 1 1 1 1 1 0 0 0 1 1 1 0 1 0 2 2 2 1 0 0 1 1 1 1 2 0 2 2 0 0 0 0 0 0 1 1 1 1 0 2 0 2 0 1 1 1 0 1 1 0 0 1 0 0 0 0 1 1 2 2 0 2 1 1 1 2 0 1 1 0 1 1 2 0 0 0 1 1 1 1 1 1 0 2 0 0 1 0 1 2 2 0 0 0 0 0 0 0 1 1 1 0 0 2 1 0 0 1 1 0 1 1 1 2 2 0 1 0 2 2 0 1 1 1 1 1 0 1 1 1 1 1 1 1 1 1 1 0 0 0 1 1 1 0 1 1 1 0 1 1 1 1 0 0 0 0 0 0 0 0 0 1 1 1 0 0 0 1 0 0 1 0 2 0 2 0 0 1 0 1 1 0 2 0 0 1 0 2 1 1 1 2 1 1 0 0 0 0 1 0 0 2 1 2 0 0 1 0 0 1 1 2 2 0 1 0 0 0 0 0 0 0 1 0 2 0 1 0 0 1 0 0 1 2 1 2 1 0 0 0 0 1 1 2 2 0 1 1 0 0 0 1 0 0 1 0 0 0 1 0 1 1 0 1 1 0 1 1 0 0 0 0 1 0 0 0 0 1 0 2 0 0 1 0 1 1 1 1 0 1 0 0 1 0 0 0 0 0 2 1 0 1 0 1 0 2 0 0 1 0 0 2 0 0 1 0 2 2 1 0 0 2 0 1 0 1 1 0 1 0 1 0 1 0 0 1 0 1 0 2 1 0 2 0 1 1 0 0 1 0 0 0 1 2 1 1 0 0 0 1 2 0 0 1 0 0 1 1 0 2 2 1 0 0 1 1 1 0 2 0 2 1 2 0 0 0 2 0 1 0 1 0 1 0 0 0 1 1 0 0 0 1 1 0 1 0 1 0 0 0 0 2 0 0 1 1 2 2 0 0 0 0 0 1 0 0 2 0 1 0 1 1 1 0 0 1 0 1 2 1 0 0 2 1 0 1 1 1 0 0 1 1 0 0 2 2 0 2 0 0 2 0 0 1 0 0 1 0 0 2 0 0 0 1 1 1 0 0 2 0 0 1 1 0 2 0 2 0 0 0 2 0 2 2 0 2 0 0 2 0 0 1 1 1 2 1 0 1 0 0 0 1 2 0 0 1 1 0 0 2 0 0 1 0 0 0 0 0 0 0 1 0 1 0 0 0 1 1
179 0 0 1 0 0 2 0 0 2 2 0 1 1 0 0 0 0 1 1 1 0 0 1 0 0 1 1 1 2 2 1 1 1 0 0 1 2 1 0 0 0 0 0 1 0 0 0 0 1 0 0 2 1 0 1 0 1 0 0 0 1 0 1 0 0 2 1 1 0 0 2 2 0 1 2 2 1 2 0 1 2 2 1 1 0 0 0 0 2 0 0 0 0 0 1 0 0 0 0 1 2 0 0 2 0 2 1 1 1 0 1 0 0 0 0 0 0 1 1 1 1 2 0 0 0 0 0 0 0 0 0 0 0 1 0 0 1 1 0 1 0 0 0 1 0 0 0 0 0 0 0 0 0 0 0 0 0 0 0 1 1 1 2 0 2 0 1 0 1 0 0 1 1 0 0 1 0 0 0 0 1 1 1 1 1 1 0 0 0 1 2 2 0 2 0 0 0 0 0 0 1 0 0 2 0 1 0 2 0 0 0 1 0 0 1 1 0 2 1 0 0 1 1 0 0 0 1 0 0 0 0 1 1 1 1 0 2 2 0 0 0 2 0 0 1 0 0 0 0 0 0 0 0 0 2 1 0 1 0 0 0 0 0 1 0 0 1 1 1 1 0 0 0 0 0 0 2 2 2 1 1 1 0 0 0 1 2 2 2 0 2 1 1 1 0 0 0 0 1 1 0 2 2 2 2 0 0 2 1 0 2 1 2 0 0 1 0 1 0 0 2 1 1 1 0 0 0 0 1 0 2 0 0 0 0 0 1 1 1 2 1 2 1 0 0 1 0 1 1 0 0 1 2 0 0 2 0 0 2 0 0 2 0 2 0 0 2 1 1 1 1 1 2 1 1 1 1 0 2 0 0 1 0 1 1 1 0 0 0 0 0 0 0 2 0 0 1 0 0 0 0 1 1 0 0 1 0 0 0 0 0 1 1 1 1 1 0 0 0 1 2 0 2 1 2 0 2 2 2 0 1 0 1 1 0 0 0 0 0 0 1 0 0 2 2 0 1 1 0 0 1 0 1 2 1 2 2 0 1 2 1 0 1 1 1 1 2 1 1 1 0 0 0 1 0 1 1 2 0 1 0 0 0 0 1 0 2 2 1 1 2 0 2 1 0 0 1 1 1 1 1 2 0 2 0 2 0 0 1 0 0 2 0 0 0 0 0 0 0 0 2 2 2 0 2 1 2 0 2 0 2 2 0 1 0 1 1 1 1 1 1 1 1 1 1 0 0 2 0 1 0 1 2 1 1 0 1 2 0 0 0 1 0 0 1 1 2 0 1 1 0 2 0 2 1 2 1 1 2 0 1 2 2 0 1 1 2 2 2 0 0 2 0 1 0 1 0 0 0 0 1 1 1 0 1 1 0 1 1 0 0 0 0 2 0 0 0 1 0 0 0 0 0 1 1 1 1 0 0 1 2 1 1 2 0 2 0 2 0 0 0 0 0 2 0 2 0 2 1 0 1 0 0 0 2 2 2 2 0 0 0 0 1 1 0 0 2 0 0 0 0 0 1 1 2 2 0 1 0 2 1 0 2 0 1 1 1 2 0 2 0 0 0 0 0 0 2 1 1 0 0 0 0 1 2 1 0 1 0 1 1 0 0 0 1 0 1 1 0 0 0 0 0 1 2 0 1 1 0 1 1 0 0 0 0 0 0 2 2 0 2 0 1 0 1 0 1 1 0 0 1 0 0 1 0 0 0 0 0 0 1 2 1 1 0 0 2 1 2 0 0 2 1 1 1 0 1 0 1 2 0 1 0 0 2 0 1 0 1 1 0 1 0 0 1 0 0 0 0 0 2 0 1 1 1 0 0 0 1 0 1 1 1 1 0 2 2 1 0 0 1 1 1 1 0 0 1 0 0 1 1 0 1 1 1 0 1 0 0 0 0 1 1 1 0 1 0 0 1 1 0 2 0 1 1 2 0 0 1 1 1 1 0 0 0 0 0 0 0 0 0 0 0 0 1 0 2 1 1 1 1 0 0 0 2 2 1 0 0 1 0 0 1 2 2 2 2 0 1 0 1 1 1 2 1 0 1 0 0 0 0 0 0 0 2 0 0 2 2 0 2 0 2 1 0 0 1 1 1 2 1 0 1 0 1 1 1 1 0 1 0 2 2 0 1 2 2 0 0 0 0 2 0 0 0 0 2 2 1 0 1 2 0 1 1 1 0 1 0 1 1 0 0 0 1 1 0 0 0 0 1 0 2 0 1 2 0 1 0 1 0 0 0 0 0 0 1 1 0 2 0
180 0 0 1 0 0 1 0 0 2 2 0 0 1 0 0 0 0 0 2 1 1 1 0 0 0 0 2 0 0 2 2 1 0 0 1 2 1 0 0 0 0 2 2 2 2 0 0 0 0 0 0 0 1 1 0 0 0 1 0 2 2 0 2 1 0 2 0 1 1 0 1 2 1 2 2 2 1 1 0 2 2 1 0 2 0 0 1 1 2 0 1 0 0 0 1 0 1 1 1 1 2 0 1 1 1 1 0 2 0 0 2 0 2 0 0 0 0 1 1 1 0 2 1 0 2 2 2 2 2 1 1 0 0 0 0 0 0 0 2 2 0 0 0 1 1 0 0 0 1 0 0 0 0 0 1 0 1 0 0 1 1 0 1 0 0 0 0 1 1 0 1 1 1 1 0 2 0 0 1 1 1 0 1 1 0 2 0 0 0 2 0 1 0 1 1 1 0 0 0 0 0 0 1 2 0 0 0 1 0 1 0 0 0 0 0 0 1 1 0 1 1 1 1 0 0 0 1 0 0 0 1 0 0 0 0 0 2 2 0 0 0 2 0 0 2 0 0 0 0 0 0 0 1 1 1 0 0 0 0 0 0 0 0 1 1 0 0 2 1 0 1 1 1 0 0 0 0 1 0 0 1 0 0 1 0 0 1 0 2 0 0 1 1 1 0 0 1 0 0 1 1 1 1 1 0 0 0 2 0 1 1 1 1 2 0 1 1 0 0 0 0 2 1 0 0 0 0 1 0 0 2 1 0 0 1 1 0 2 0 1 0 1 0 0 1 1 0 2 1 2 0 2 0 2 0 1 2 0 1 0 0 2 1 2 0 0 2 1 1 1 1 1 2 0 1 0 1 1 1 2 1 0 0 0 1 1 0 0 0 0 0 0 0 2 1 0 0 0 0 0 0 1 2 0 0 1 1 0 0 0 0 1 0 1 1 1 0 1 0 0 0 0 1 1 2 0 0 0 0 1 0 0 2 1 1 0 1 0 0 1 0 0 1 1 2 1 1 1 0 0 0 0 2 1 1 1 1 0 1 1 1 0 0 0 1 0 2 1 1 2 1 2 2 1 1 1 1 2 0 1 0 0 1 0 2 0 1 2 1 2 1 2 0 2 1 1 2 0 0 0 0 1 1 1 0 1 1 0 1 0 1 0 0 0 0 0 0 0 2 2 0 2 2 1 2 1 0 0 0 1 1 1 0 0 0 0 0 1 2 1 1 1 0 0 2 0 2 0 0 0 0 0 2 0 1 0 1 1 1 0 0 1 1 0 0 0 2 2 0 0 1 0 0 0 0 0 2 2 2 0 0 0 0 0 0 0 2 2 2 1 0 0 0 0 1 0 0 0 1 0 1 0 1 0 0 1 0 1 1 1 0 1 1 1 1 1 0 0 1 1 1 2 2 2 0 0 0 0 0 0 1 0 0 1 0 2 0 1 1 0 0 0 1 2 0 2 0 2 0 1 1 0 1 0 2 0 2 1 0 0 0 0 0 1 1 1 2 1 0 1 0 0 1 1 2 2 1 1 1 0 0 0 1 0 2 1 1 1 0 2 0 1 2 1 1 2 2 1 2 0 0 0 0 1 1 2 1 2 0 0 0 0 0 0 0 0 0 0 0 0 0 1 0 0 0 0 2 1 0 0 0 0 1 0 0 1 0 0 0 0 0 0 0 0 1 0 0 0 0 0 0 1 0 0 1 0 0 1 1 0 0 1 1 0 0 1 2 2 2 0 0 0 0 0 1 0 0 2 0 2 2 0 0 0 1 0 2 0 2 0 1 2 0 2 0 0 1 0 0 0 0 0 2 0 0 2 0 0 1 1 1 0 0 0 0 0 2 2 1 1 2 1 0 1 0 0 2 0 0 0 0 1 1 1 2 0 0 0 0 0 0 1 0 1 1 1 0 0 0 2 0 2 0 1 0 2 0 0 0 1 2 0 0 0 0 0 0 1 0 1 0 0 0 0 1 1 1 1 2 2 2 0 0 0 1 1 2 1 0 2 0 1 1 1 1 1 2 0 0 0 2 0 0 2 2 0 1 1 1 1 1 1 0 1 1 0 1 1 0 0 1 0 1 1 0 0 1 1 2 2 0 0 1 0 0 0 1 2 0 0 0 0 0 0 0 1 1 1 0 1 0 2 0 0 1 1 0 0 0 0 0 1 0 0 0 0 1 2 0 0 0 0 0 0 0 0 1 1 1 0 1 0 1 0 1 2 1 0 1 0 0 0 0 0 0 0 0 0 0 0 1
181 0 0 2 0 0 2 2 0 0 0 1 1 1 0 0 0 0 1 1 2 1 0 0 0 0 0 1 0 1 2 0 1 0 1 2 2 2 0 0 1 0 0 0 2 0 0 0 0 1 0 0 0 0 0 2 0 0 1 0 2 2 0 0 0 0 0 0 1 1 1 1 2 0 2 2 2 1 2 1 0 1 1 1 2 0 0 1 1 2 1 1 0 2 0 1 0 1 1 1 1 2 1 0 2 0 2 1 0 2 0 1 0 2 0 0 0 0 1 1 1 0 2 1 0 1 1 0 2 2 0 0 1 0 0 0 1 0 0 1 0 0 0 0 0 0 0 0 0 0 0 0 0 1 0 0 2 2 0 0 0 1 1 1 0 1 1 1 0 1 1 1 0 2 2 0 1 1 0 0 0 0 1 1 0 0 2 1 0 0 1 1 1 1 0 0 1 0 0 0 0 0 0 0 2 0 1 1 1 0 2 0 1 0 0 0 0 1 2 1 0 0 1 1 0 0 0 2 0 0 0 0 0 0 0 0 0 1 2 1 0 1 2 0 0 1 0 0 0 0 0 0 0 0 0 1 1 0 0 0 0 0 0 0 0 0 0 0 2 1 0 0 0 0 0 0 1 0 1 0 0 1 1 1 1 1 1 2 1 2 0 0 0 2 1 1 0 1 0 1 1 0 1 1 1 0 0 1 1 0 0 0 2 1 1 1 2 1 0 0 0 0 1 2 1 0 0 0 1 0 0 2 1 1 0 0 1 2 0 2 1 1 0 0 0 1 1 0 2 1 2 0 2 1 0 0 1 0 0 0 0 0 0 0 0 1 0 2 1 1 1 1 2 1 2 0 2 1 0 2 1 0 1 1 1 1 1 1 1 0 0 0 1 0 2 0 1 0 1 1 0 1 0 1 0 0 0 2 0 0 0 0 1 0 1 2 0 0 1 0 0 1 0 1 2 1 1 0 0 1 0 1 0 1 1 1 0 0 0 0 1 0 0 1 2 2 1 0 1 0 0 0 0 1 2 1 2 1 1 1 1 2 1 0 0 1 1 0 2 0 1 0 0 0 1 1 0 0 1 0 0 0 0 0 0 0 0 1 1 0 1 1 0 2 2 0 0 1 0 0 1 1 1 1 1 2 1 1 0 1 0 0 0 1 0 0 0 0 0 0 0 2 2 1 1 1 0 0 0 0 1 0 1 0 0 1 1 0 1 1 2 2 2 2 1 1 1 2 0 0 0 0 0 2 0 2 0 0 0 0 0 0 1 0 1 0 0 1 1 0 0 0 1 0 1 1 1 1 1 2 0 1 1 1 0 1 2 0 0 0 0 0 0 0 0 0 0 0 1 0 0 2 0 1 0 1 1 0 0 1 1 0 1 2 0 2 2 0 0 0 0 0 0 0 0 0 2 0 0 0 0 0 0 0 1 0 2 0 2 0 1 0 0 0 2 0 0 0 1 0 0 1 0 0 0 1 2 2 2 0 0 0 1 1 1 0 0 2 1 0 1 1 0 1 1 2 2 1 2 0 0 0 0 2 1 2 1 0 1 0 2 0 0 1 0 0 1 2 1 2 1 0 1 1 1 2 1 1 1 0 0 0 0 1 1 1 0 0 0 0 0 0 2 0 1 0 0 1 1 0 1 1 0 0 0 0 0 0 1 1 0 1 0 1 0 0 0 1 0 0 0 0 0 0 0 0 0 0 0 0 0 0 1 0 0 0 1 0 0 2 0 0 1 1 1 1 0 1 1 1 1 1 0 1 1 1 0 1 0 1 1 0 0 1 1 0 0 1 0 0 1 1 0 2 1 0 0 0 2 2 0 0 1 1 1 0 2 2 2 2 1 1 1 0 2 0 0 2 0 0 1 1 1 0 0 2 1 0 0 0 0 0 0 0 0 0 0 0 0 0 2 0 0 0 0 0 0 1 0 0 2 2 1 0 0 1 1 0 1 0 1 0 0 2 0 2 0 1 2 1 2 2 0 0 0 0 0 2 0 0 2 0 0 0 2 1 1 2 1 1 0 1 0 0 2 1 1 1 0 1 0 0 1 0 1 1 0 0 1 1 0 2 1 1 0 0 0 0 0 1 2 1 0 1 1 0 0 1 1 0 0 0 1 0 0 1 1 0 0 1 1 0 2 0 1 0 1 2 0 1 0 0 2 0 0 1 1 0 2 0 1 0 0 0 0 2 2 1 1 0 0 1 0 2 0 2 2 0 0 0 0 1 0 1 1 0 1 1 2 0 1 0
182 0 0 0 0 0 1 2 0 0 0 1 1 1 0 0 0 0 1 1 0 0 0 1 1 1 1 1 0 1 2 0 1 1 0 0 2 2 0 0 1 0 1 1 1 1 0 0 0 0 0 0 0 0 2 1 0 0 1 0 0 2 0 0 1 0 0 1 1 0 0 0 2 0 1 2 2 2 2 1 1 2 2 0 0 0 1 0 0 2 0 0 1 2 1 2 1 1 1 1 1 2 0 0 1 2 1 2 0 2 0 1 0 1 0 1 0 0 1 1 1 0 1 2 1 1 1 1 1 1 0 0 0 0 0 0 0 0 0 2 0 0 0 0 1 0 0 0 0 1 0 0 0 1 0 0 1 1 0 0 1 0 1 2 0 2 2 0 1 2 0 0 0 2 1 0 1 1 0 0 0 0 0 0 1 1 1 1 0 0 2 0 1 0 1 0 0 0 0 0 0 1 0 1 2 0 1 1 1 0 1 0 1 1 0 0 0 1 1 0 1 1 1 1 0 1 1 1 1 1 0 0 0 1 1 0 1 2 2 0 0 1 2 0 0 0 1 0 0 0 0 0 1 0 0 2 1 1 0 1 1 1 0 0 2 0 0 2 2 0 0 1 0 0 0 0 0 0 1 0 0 0 2 2 2 2 2 2 1 2 0 1 1 1 1 0 0 1 0 0 0 1 2 2 1 1 0 0 0 0 0 0 1 1 0 1 1 1 1 0 0 1 0 2 2 0 0 0 1 1 1 1 0 0 0 1 1 2 0 0 0 0 1 0 0 1 1 0 1 1 0 0 1 0 1 1 0 0 0 0 1 1 1 1 1 0 0 0 2 0 0 0 0 2 1 1 1 1 1 1 0 0 0 0 1 0 1 0 0 1 0 0 1 0 2 0 1 1 1 1 0 1 1 1 0 0 1 0 1 0 1 2 0 0 0 0 2 1 0 0 0 1 0 2 1 2 1 0 0 0 0 0 0 1 0 0 0 1 0 0 1 1 0 1 1 1 1 0 0 0 0 0 0 2 1 0 1 1 1 1 1 2 1 0 0 1 1 0 2 0 0 0 2 2 1 1 0 1 2 0 0 0 0 1 0 1 0 0 2 1 1 1 1 1 0 0 0 1 1 1 1 0 1 1 1 2 0 1 1 0 0 0 0 1 1 0 0 0 0 0 0 2 2 2 1 2 1 0 0 0 1 0 2 0 1 0 2 0 0 0 1 1 1 1 1 1 0 0 2 0 0 0 0 2 0 1 0 0 1 0 0 0 1 0 1 1 1 1 1 0 1 2 0 0 0 0 0 1 1 2 1 0 1 0 1 0 0 2 0 2 0 0 0 0 0 0 0 0 0 0 0 2 0 2 0 0 1 0 1 2 0 0 0 0 0 0 0 1 0 0 1 0 0 1 1 1 0 1 0 0 1 0 0 0 1 1 1 1 2 0 0 0 0 0 0 0 2 0 0 0 0 2 1 1 1 1 2 1 0 0 0 0 1 1 0 0 0 1 1 1 0 2 1 1 1 2 1 0 1 0 1 1 2 1 0 1 1 1 1 0 2 0 0 1 0 0 2 2 0 2 0 0 1 0 2 2 1 1 1 0 0 0 0 1 0 0 0 1 1 0 0 0 1 1 0 2 1 1 0 0 0 0 0 1 0 0 1 2 0 2 1 2 0 0 0 0 0 0 0 0 0 0 0 0 0 0 0 0 0 0 0 0 1 0 0 1 0 2 1 2 0 0 1 0 0 2 0 2 0 2 1 0 0 1 1 1 0 2 1 2 0 1 1 0 2 0 1 1 0 0 0 1 0 2 0 0 1 1 0 2 0 0 1 0 0 1 2 2 1 0 0 1 0 1 1 0 0 2 1 0 0 0 1 1 1 2 0 0 2 1 1 0 0 0 0 0 0 0 0 1 1 0 1 0 0 0 1 0 0 0 2 2 0 0 0 1 1 0 1 0 0 0 0 1 0 2 0 0 2 1 2 1 0 0 0 0 0 1 1 0 0 0 0 0 2 2 2 1 1 1 0 1 1 1 1 1 1 1 0 0 0 0 0 0 1 1 0 0 1 0 0 1 0 1 2 0 2 0 1 1 2 1 0 0 2 0 0 2 2 0 0 0 1 1 0 0 2 0 0 0 2 0 1 0 1 1 1 1 1 1 0 0 0 1 1 2 2 0 1 0 2 0 0 0 0 0 0 1 1 0 0 1 0 2 0 1 0 0 0 0 0 1 0 0 1 0 1 0 0 0 0 0
183 0 0 1 0 0 1 2 0 0 0 0 0 1 0 0 1 0 0 1 0 0 0 1 0 0 0 0 0 0 1 1 1 2 1 0 1 2 0 0 2 0 0 1 1 1 0 0 0 1 1 1 0 0 1 2 0 0 1 1 1 1 0 1 0 2 0 0 1 0 0 0 2 1 1 2 2 2 2 1 1 2 2 0 0 0 0 0 0 2 0 0 2 2 0 2 0 2 2 2 1 2 1 0 2 1 2 2 2 2 0 0 0 0 0 0 0 0 2 0 0 0 2 0 0 0 0 0 1 1 1 0 1 0 0 0 1 0 1 0 1 0 1 0 1 1 0 0 0 0 0 0 0 0 0 1 0 0 0 1 0 1 2 2 0 2 2 1 0 1 1 1 0 2 1 0 2 2 0 1 0 0 0 0 0 0 2 2 0 0 2 2 1 0 1 0 0 1 0 0 0 0 0 0 2 1 0 1 1 0 1 0 0 0 0 1 1 0 0 0 2 2 2 2 0 0 0 1 0 0 0 0 0 0 0 0 0 2 2 0 0 1 2 0 1 2 1 0 0 0 0 0 0 0 0 1 1 2 0 2 2 2 0 0 0 0 1 0 1 0 1 1 2 2 1 1 0 0 0 0 0 1 1 1 2 0 1 1 2 1 0 1 1 2 1 1 0 2 0 2 2 0 0 0 0 1 0 0 2 0 0 1 2 0 0 1 2 1 1 0 0 1 0 2 0 0 0 0 2 1 0 1 2 2 0 0 0 2 0 0 0 0 1 0 1 0 2 0 1 1 1 0 2 0 2 0 1 1 0 1 0 0 0 0 0 0 0 1 2 0 0 0 1 2 1 0 0 0 0 2 1 1 1 0 0 2 2 0 0 0 0 0 1 0 1 1 0 2 0 0 0 1 0 1 1 0 0 0 0 0 0 2 1 1 2 2 0 2 0 0 0 2 2 1 1 2 1 0 0 0 2 0 0 2 1 1 0 1 0 1 2 1 0 0 0 1 2 2 2 0 0 0 0 2 1 0 1 2 0 1 2 1 0 1 1 2 2 2 1 1 2 1 1 1 2 0 0 0 2 2 2 1 0 0 1 2 1 2 2 1 1 2 0 0 1 1 1 1 1 1 1 1 1 1 1 0 1 2 1 1 0 0 1 0 0 0 0 0 0 2 2 0 2 1 1 1 0 1 0 1 0 1 1 1 1 0 0 0 0 1 1 1 2 1 1 2 0 1 2 0 1 0 0 2 0 1 0 0 1 0 1 0 1 0 0 0 0 1 1 0 0 1 1 0 0 0 1 1 1 2 0 0 0 0 0 0 0 0 0 0 0 2 2 0 0 0 0 1 1 1 1 1 0 0 0 2 0 0 0 1 0 0 1 2 0 2 1 0 0 1 1 1 1 1 1 0 2 1 0 0 0 1 1 1 2 0 0 0 2 0 0 0 0 0 1 0 2 0 2 1 0 2 1 1 1 2 2 2 2 0 0 0 1 0 0 1 1 2 0 0 0 0 1 1 1 2 1 0 1 0 1 1 1 2 0 1 1 1 0 0 2 1 0 1 0 0 1 1 0 1 1 0 0 0 2 2 0 1 1 0 1 1 0 0 0 1 0 2 2 0 0 0 1 0 2 1 0 2 2 0 1 1 1 0 0 1 1 0 1 1 0 1 0 0 0 0 0 0 0 0 0 0 0 0 0 1 1 0 0 0 0 0 2 0 1 0 0 1 1 2 0 0 1 2 1 1 0 2 0 2 2 0 1 0 0 1 1 2 0 2 0 0 1 1 2 0 0 1 0 1 0 2 0 2 0 0 2 0 1 1 0 0 0 2 2 0 2 2 2 2 1 2 1 0 2 0 0 2 0 0 0 0 1 0 0 1 1 1 1 0 0 1 0 0 0 0 0 0 0 1 1 0 0 0 0 0 0 1 0 0 1 1 1 0 0 2 1 1 1 0 0 0 2 0 0 0 0 1 2 0 1 1 0 0 0 0 0 0 0 0 2 0 1 0 2 1 1 2 0 0 0 2 1 1 1 1 0 1 0 1 0 1 1 1 2 0 0 0 2 2 0 2 0 1 1 0 1 0 1 1 0 0 0 2 0 0 0 1 1 0 0 0 1 2 2 0 1 0 1 0 1 0 2 0 1 1 1 2 1 1 0 1 2 0 1 1 1 0 0 0 2 0 1 1 0 0 0 1 1 0 0 1 0 1 0 1 1 2 1 1 1 0 0 0 0 0 0 1 2 0 0 0
184 1 0 0 0 0 0 1 2 0 2 0 1 1 0 0 0 0 0 2 0 0 0 0 0 0 0 0 0 1 2 0 1 1 0 0 1 2 0 0 2 0 0 1 1 0 1 0 0 0 0 0 0 0 2 1 1 0 0 0 0 1 0 1 1 0 1 0 1 1 1 0 2 0 2 2 2 1 2 1 0 1 2 0 1 0 0 1 1 2 1 1 1 1 1 2 1 2 2 2 2 2 1 1 2 0 2 0 2 0 0 2 0 0 0 1 0 0 1 1 1 0 2 2 0 2 2 1 1 1 0 0 0 0 0 0 0 0 1 0 0 0 1 0 0 0 0 0 0 0 0 0 0 0 0 0 0 0 0 0 1 1 1 2 0 2 0 1 1 1 0 2 1 1 2 0 1 1 0 0 0 1 2 2 0 0 2 1 0 0 0 2 2 1 1 0 1 0 0 0 0 0 0 0 2 0 1 1 1 0 0 0 2 1 0 0 0 1 1 0 1 1 2 2 0 0 1 1 0 0 0 0 0 0 0 0 1 1 2 1 1 1 2 0 0 2 0 0 1 1 1 1 1 0 0 1 2 2 0 1 1 1 0 0 0 0 0 0 2 1 0 2 0 0 0 0 1 1 1 0 0 1 1 1 2 1 1 2 1 2 0 0 0 2 2 0 1 1 0 0 0 1 1 1 1 0 1 0 2 0 0 1 2 0 2 0 2 0 1 1 0 1 0 0 0 0 1 0 0 0 0 2 0 1 0 0 0 2 0 1 2 0 1 0 0 1 1 0 1 1 0 0 2 1 1 0 1 1 0 0 1 0 1 0 1 0 0 2 1 1 1 1 2 2 0 1 2 1 1 1 1 1 2 1 0 0 1 1 1 1 0 0 0 0 1 2 0 2 1 1 0 1 0 2 1 0 0 0 0 0 0 0 0 0 0 1 1 0 1 0 1 1 0 0 0 1 0 0 0 0 0 0 0 2 0 0 0 2 0 1 2 0 1 1 0 2 2 0 1 0 0 1 0 1 2 1 2 0 0 0 1 1 0 1 1 1 1 1 2 0 0 0 2 2 2 0 0 1 2 1 1 1 0 0 1 2 1 0 1 0 1 1 0 2 0 1 1 1 1 1 2 0 2 0 1 1 1 1 0 1 0 0 2 1 0 0 1 0 0 2 2 0 2 2 1 2 1 0 0 1 1 0 1 0 2 0 1 0 0 1 0 0 2 1 0 1 0 1 1 0 1 0 0 1 2 0 1 1 1 1 0 0 1 1 1 0 0 2 2 0 0 2 1 0 0 0 1 2 2 1 0 0 2 2 0 1 2 1 1 1 0 1 0 0 0 0 0 1 1 1 1 1 0 0 1 1 1 0 0 1 0 0 0 1 1 1 1 0 0 0 0 0 0 0 0 2 0 1 0 0 0 1 1 0 2 0 2 1 2 0 0 0 0 0 2 0 2 0 1 0 0 1 0 0 0 2 2 1 1 0 0 0 2 0 1 1 0 2 1 0 0 2 1 0 0 2 2 0 2 0 0 0 0 2 1 2 1 2 1 0 2 1 0 0 0 0 0 2 1 2 1 0 0 0 1 1 1 2 2 0 0 0 1 0 0 0 0 0 0 0 0 0 2 0 1 0 1 1 1 0 0 0 0 0 0 0 0 0 2 2 0 2 0 1 0 1 1 1 1 0 0 1 1 0 0 0 0 0 2 2 1 0 2 0 1 0 0 1 1 1 1 0 2 1 1 1 1 2 0 1 1 0 1 1 1 0 1 2 0 2 0 0 1 1 1 0 0 1 0 0 0 2 0 2 1 1 1 1 1 2 0 0 1 0 0 0 1 2 2 2 1 1 2 1 2 0 0 1 0 1 0 0 0 1 0 1 0 0 1 0 1 0 0 0 0 0 0 0 0 0 2 0 1 0 0 0 0 1 0 0 2 2 1 0 0 0 2 1 2 1 1 0 1 1 0 0 0 1 1 1 2 2 1 1 2 2 0 1 1 0 1 0 0 0 2 2 2 2 0 0 1 1 0 0 2 1 0 1 0 2 1 1 2 0 1 1 0 1 1 0 0 1 0 2 0 0 0 2 1 1 2 0 0 2 0 0 0 1 1 0 1 1 1 2 0 0 0 2 0 0 0 0 1 0 2 1 2 1 0 1 1 2 1 0 0 0 0 1 2 1 0 0 0 0 0 0 0 1 1 0 0 1 0 1 0 1 1 1 0 0 0 2 0 1 0 0 0 0 0 0 0 1
185 0 0 1 0 0 2 2 1 0 1 1 0 0 0 0 0 0 0 2 0 0 0 1 1 1 1 1 0 1 2 1 1 1 0 0 2 2 0 0 0 0 0 0 2 0 0 0 0 0 0 0 0 0 2 2 0 0 0 0 0 0 0 1 0 0 2 0 0 0 0 1 2 0 1 2 2 1 1 0 2 2 1 0 1 0 0 0 0 2 0 0 0 1 1 1 1 1 1 1 1 2 1 0 2 0 2 2 0 2 0 1 0 0 1 1 1 0 1 1 1 0 2 1 0 1 1 1 1 0 1 0 0 0 0 0 0 0 0 2 0 0 1 0 1 2 1 0 0 0 0 0 0 1 0 0 1 2 0 0 0 0 2 2 2 0 0 0 1 0 0 1 2 0 2 1 1 0 0 1 1 0 0 0 0 0 1 1 0 0 2 0 1 1 0 0 1 0 0 0 0 0 0 0 2 0 2 1 2 0 1 0 1 0 0 0 1 1 1 0 0 0 1 2 0 0 0 2 0 0 1 0 0 0 0 0 1 1 1 1 1 1 1 0 0 2 0 0 0 0 0 0 1 0 0 1 1 0 0 0 0 0 0 1 1 0 0 1 2 0 2 0 0 0 0 0 0 0 1 0 0 0 0 0 1 0 0 1 0 2 0 0 1 2 2 0 0 1 0 1 1 0 0 0 0 0 2 0 2 0 0 0 2 2 1 1 2 0 1 0 0 1 2 2 1 0 0 0 1 0 0 1 2 1 0 0 0 1 1 2 1 2 1 0 1 1 0 0 2 0 0 0 2 0 1 0 1 0 0 2 0 0 1 1 1 0 0 1 1 1 1 1 0 2 0 1 2 1 1 1 1 1 0 0 0 1 1 0 0 0 0 0 0 0 2 0 0 1 0 0 0 1 0 2 0 0 0 1 0 0 0 1 2 1 2 1 1 0 0 0 0 1 0 1 1 2 0 0 0 0 0 0 1 1 0 1 0 1 1 1 1 2 1 1 2 2 2 1 1 0 0 1 0 2 2 1 2 1 0 0 0 0 0 1 1 1 1 0 2 0 0 1 0 0 2 0 1 0 2 0 1 1 0 0 2 1 1 0 2 1 2 1 1 1 0 0 0 0 0 1 2 1 2 0 2 0 2 1 1 0 0 0 0 0 1 0 0 0 1 1 1 1 2 1 0 1 0 1 0 1 1 1 0 0 0 0 0 0 0 2 0 0 1 0 0 2 0 1 1 0 0 0 1 1 1 0 2 0 0 0 0 0 0 1 0 0 0 1 1 0 1 1 1 0 0 0 1 0 0 2 0 1 0 0 0 0 0 2 1 2 1 1 1 0 0 0 0 1 1 1 1 1 2 0 0 1 0 0 1 2 0 0 0 0 1 1 1 0 0 0 0 0 1 1 1 0 1 1 0 0 0 2 0 0 2 0 2 1 2 0 1 1 1 1 0 0 2 0 0 0 0 2 1 2 1 2 2 2 2 0 0 0 2 0 2 0 0 1 1 1 0 1 1 0 0 2 1 1 1 0 0 1 0 2 1 1 1 2 1 0 1 0 0 1 0 0 1 1 1 1 0 1 2 0 1 2 1 1 2 0 0 0 0 0 0 0 0 0 0 0 0 0 0 1 0 2 1 0 0 0 0 0 0 0 0 0 2 1 1 2 0 2 0 1 0 0 0 0 1 1 1 1 0 0 0 0 0 0 1 0 0 0 2 1 0 0 0 1 2 0 1 0 2 0 0 0 0 0 1 1 1 1 0 0 1 1 0 1 0 1 1 0 0 1 1 0 1 1 0 1 0 2 0 1 0 1 1 1 0 2 0 0 1 1 1 0 2 2 2 2 1 1 1 0 2 0 0 2 0 0 0 0 0 0 0 1 0 2 2 0 1 0 2 2 2 0 2 0 0 1 1 0 0 0 0 0 0 0 0 0 1 1 0 0 0 1 0 0 1 0 1 0 0 0 0 1 0 1 2 1 2 2 0 0 0 0 0 2 1 0 0 0 1 0 2 2 2 2 0 0 0 0 1 1 2 1 0 2 1 1 1 1 0 1 1 0 1 0 1 0 0 1 0 1 0 0 0 0 0 0 2 0 0 1 1 1 0 1 1 0 0 0 2 0 0 1 1 0 0 0 2 0 2 0 0 1 2 1 0 1 1 1 0 0 0 0 0 0 1 1 1 0 0 0 0 0 0 1 2 0 1 2 0 1 0 1 1 0 1 1 0 0 0 1 0 0 0 0 0 0 1 1
186 1 0 1 0 0 0 2 0 0 0 0 0 0 0 0 0 0 2 0 2 0 0 0 0 0 0 1 2 2 1 1 2 1 1 1 1 1 0 0 1 0 1 1 2 1 2 0 0 0 0 0 0 1 1 2 0 0 2 0 0 1 0 1 0 2 1 0 1 0 0 1 1 0 2 1 1 1 1 1 1 2 2 0 0 0 0 0 0 2 0 0 2 1 0 1 0 1 1 1 1 2 0 2 2 0 2 2 0 2 0 1 1 2 1 1 0 1 1 1 1 0 2 1 0 1 1 1 2 1 0 0 0 0 1 1 0 0 0 1 1 0 0 0 2 2 0 0 0 0 0 1 0 1 0 1 1 0 0 0 1 0 2 2 1 2 2 2 0 1 0 1 0 2 2 0 0 0 0 1 1 0 1 1 0 1 2 2 0 0 1 1 1 1 0 0 1 0 0 0 0 1 0 2 2 0 1 0 0 0 1 1 1 1 0 0 0 0 1 1 0 0 2 2 0 1 1 1 0 0 0 1 0 0 0 0 0 1 2 1 1 1 2 1 0 2 0 0 0 0 0 1 0 0 0 0 1 0 0 0 0 0 0 0 0 0 0 0 1 1 0 2 0 0 0 0 1 1 1 0 0 1 2 1 2 0 1 1 1 1 0 1 1 2 1 1 0 0 0 2 2 0 0 0 0 0 1 0 1 0 0 0 1 1 2 0 2 1 1 0 0 2 0 0 0 0 0 0 1 1 0 0 0 1 0 0 0 1 1 0 1 0 0 0 1 0 2 0 2 2 1 0 2 0 1 0 1 1 0 0 0 0 2 0 2 0 0 2 1 1 1 1 0 1 0 0 2 0 0 2 1 1 1 1 2 0 1 0 0 1 0 0 0 0 1 1 0 1 0 0 0 0 1 1 0 0 1 0 1 0 0 2 0 0 0 1 1 0 0 0 0 0 1 0 0 2 0 0 0 2 0 0 0 1 2 1 0 0 0 0 1 1 0 0 0 1 2 0 0 1 1 0 0 1 1 0 1 2 0 1 2 1 0 0 0 0 0 2 2 0 1 0 0 0 0 0 0 1 1 0 2 1 0 0 2 2 2 1 2 0 2 2 0 2 1 0 0 1 1 1 1 1 1 0 2 0 2 1 1 0 0 0 2 2 0 0 1 0 0 1 1 1 1 2 0 1 0 0 1 1 0 1 0 0 0 0 1 0 0 0 0 0 1 1 1 1 0 1 1 0 1 1 1 1 1 0 1 1 1 0 0 0 0 0 0 1 1 1 0 1 1 2 0 0 0 0 0 1 1 1 1 1 2 1 1 1 2 1 0 1 0 2 1 0 1 0 0 1 1 2 0 1 2 0 0 1 0 0 1 2 0 0 2 2 0 1 1 0 0 1 0 0 1 1 1 0 0 1 0 0 0 2 0 0 0 0 2 1 2 0 1 0 0 0 0 0 2 0 1 1 0 1 0 0 0 1 2 2 2 0 0 0 2 0 0 2 0 2 0 0 1 0 0 0 1 1 2 1 2 0 0 0 0 2 1 2 1 1 1 0 2 0 0 1 1 0 1 2 1 1 0 1 0 0 2 2 1 2 2 0 0 0 0 0 0 1 0 1 1 0 0 1 0 1 0 2 1 2 1 0 1 1 0 0 0 0 0 1 0 1 1 1 0 1 0 0 1 1 0 0 0 0 0 0 0 0 0 0 1 0 0 0 2 1 0 1 1 1 2 1 1 0 0 1 1 0 0 0 1 1 2 1 0 2 1 1 1 1 1 1 1 1 0 0 0 0 0 1 1 0 0 0 0 2 1 0 1 0 0 0 0 0 1 1 1 0 2 1 2 2 0 2 2 0 2 0 0 1 1 0 2 1 1 1 0 1 1 0 1 0 0 0 0 0 0 0 0 0 0 0 2 0 0 0 0 0 0 0 0 0 2 2 1 0 0 1 1 0 2 0 1 0 0 0 0 0 0 1 2 1 2 2 0 0 1 1 0 1 0 0 0 1 0 0 1 1 1 2 0 0 0 2 1 1 2 1 0 2 1 1 1 1 1 0 1 1 0 1 2 2 0 2 0 1 0 0 1 1 0 1 2 0 0 1 0 0 0 0 1 0 0 0 1 1 0 0 1 0 1 0 1 0 1 0 1 0 1 1 0 1 1 1 0 0 1 1 1 0 0 0 0 0 0 0 1 0 2 0 0 0 0 0 0 2 0 2 2 0 1 0 1 0 0 0 0 0 0 0 1 0 1 0
187 1 0 1 0 0 1 1 1 0 1 0 1 2 0 0 1 0 2 1 1 1 0 0 0 0 0 2 1 1 2 0 2 1 0 1 2 2 0 0 1 0 1 0 1 2 1 0 0 0 0 0 0 0 2 1 0 0 2 0 1 2 0 2 1 0 2 0 0 0 0 0 2 0 0 2 2 0 2 0 0 1 1 0 1 0 0 0 0 2 0 0 1 1 1 1 1 0 0 0 0 1 1 1 2 0 2 0 2 0 0 2 0 2 0 0 0 0 1 1 1 0 2 0 0 0 0 0 1 0 0 0 0 0 0 0 0 1 0 1 1 0 1 0 1 1 1 0 0 0 0 0 0 1 0 0 1 2 0 0 2 1 2 2 2 2 2 0 0 2 0 0 1 1 2 0 1 0 0 1 0 0 0 1 1 0 1 1 0 0 1 0 2 0 2 0 1 0 0 0 0 1 0 1 2 0 1 0 0 0 2 0 0 0 0 2 1 0 1 0 0 0 2 2 0 0 0 2 0 0 0 1 1 1 1 0 1 2 2 0 0 0 2 0 0 1 0 0 0 0 0 0 1 1 1 1 1 1 1 1 1 1 0 0 1 0 1 1 2 1 1 0 1 1 0 0 0 2 2 2 2 2 0 0 1 0 0 0 0 1 0 1 1 2 1 0 0 1 1 0 1 0 0 0 0 0 0 0 1 0 0 1 2 2 1 1 2 0 0 0 0 0 1 2 0 0 0 0 2 1 0 2 0 1 0 0 0 2 0 1 1 1 2 0 0 1 2 0 1 0 0 0 2 1 1 0 1 1 0 0 0 0 2 0 2 0 0 2 1 1 1 1 1 2 0 1 1 2 2 0 0 0 1 0 0 1 1 0 0 2 1 1 0 0 1 1 1 1 1 1 0 1 0 1 0 0 0 2 0 0 0 0 1 1 2 2 0 1 0 0 0 2 0 2 1 2 1 0 0 1 1 0 2 0 0 2 1 2 0 0 1 1 0 1 1 1 1 1 2 0 0 0 0 2 1 1 1 1 0 0 0 0 1 1 0 2 2 1 1 0 1 0 1 1 1 0 1 0 2 2 1 1 0 0 1 2 1 2 2 1 1 2 0 1 0 0 0 2 1 1 1 1 2 0 2 1 2 0 1 0 1 0 2 0 0 0 0 0 0 0 1 2 1 1 0 1 1 1 0 1 0 1 0 0 0 1 0 0 1 1 2 2 1 1 1 0 1 0 2 0 1 0 0 2 0 1 0 1 0 1 0 0 0 0 0 0 0 2 1 0 0 1 0 0 0 1 1 1 1 2 0 1 1 1 0 1 1 0 0 0 0 1 0 0 0 1 1 0 0 0 0 2 0 2 0 0 2 0 2 1 0 0 1 1 1 1 1 0 0 0 0 0 1 1 1 0 1 2 0 0 0 2 0 0 1 1 2 0 2 0 0 0 0 2 2 0 1 0 1 0 0 1 0 1 0 1 2 1 1 0 0 0 1 0 0 2 2 2 0 0 0 0 0 1 1 2 1 1 2 0 1 0 0 2 0 2 2 2 0 1 1 1 1 2 1 1 1 1 1 1 1 0 0 0 2 2 0 1 1 0 0 0 1 0 0 1 0 2 1 0 0 0 1 0 1 1 1 2 1 0 0 0 0 0 0 1 1 0 0 0 0 0 0 0 0 0 0 0 0 0 0 0 0 0 0 0 1 0 1 1 0 0 2 1 0 0 1 1 2 1 1 0 2 0 0 0 0 0 2 0 2 2 0 0 0 1 0 1 0 1 1 0 2 0 0 2 0 0 0 2 0 1 0 2 0 0 1 0 2 2 0 0 0 0 0 2 1 2 2 1 1 1 2 1 2 0 0 2 0 0 0 0 1 0 0 2 0 0 0 1 1 0 0 0 0 0 0 1 1 0 1 1 0 0 0 0 0 0 1 1 1 2 1 0 0 1 1 0 2 1 0 1 2 0 0 1 0 1 2 2 2 2 0 0 0 0 0 2 0 0 1 0 0 0 2 2 2 1 0 1 1 0 0 0 1 1 0 1 1 1 1 0 0 0 2 1 0 1 1 0 0 1 0 1 0 0 0 1 0 0 2 1 1 2 0 0 1 0 2 0 0 0 2 2 2 0 0 1 0 0 1 0 2 0 1 1 1 1 1 1 1 1 1 0 0 0 0 0 1 1 1 0 0 0 0 0 0 1 1 0 0 1 0 1 0 0 1 1 0 0 0 1 0 1 0 0 0 0 1 0 2 0
188 0 0 1 0 0 0 2 1 0 1 1 1 1 0 0 0 0 0 2 0 0 0 1 0 0 0 1 0 1 2 0 2 1 0 1 2 1 1 0 1 0 0 0 1 1 1 1 0 2 0 1 1 0 1 0 0 0 1 1 0 0 0 2 1 0 2 0 2 0 0 0 2 0 0 2 2 1 1 0 2 2 2 1 2 0 0 1 1 2 0 1 0 1 0 1 0 0 0 0 0 1 0 1 2 1 2 1 0 2 0 1 0 1 0 0 0 0 0 2 2 0 2 0 0 0 0 2 2 2 1 0 0 0 1 0 1 1 0 2 1 0 0 0 1 0 0 0 0 0 0 0 0 1 1 0 0 0 0 0 1 2 1 2 1 2 2 1 0 1 1 1 1 1 1 0 2 0 2 0 0 2 0 0 0 0 1 2 0 1 1 2 2 2 0 2 2 0 0 0 0 0 0 1 2 0 2 0 1 0 1 0 1 0 0 1 0 0 1 1 0 0 2 2 0 1 1 2 2 2 0 0 0 0 0 0 0 2 2 0 0 0 2 1 0 2 0 0 0 0 0 0 0 0 0 1 0 0 0 0 0 0 0 0 1 0 1 0 1 0 0 1 1 0 0 0 0 0 1 0 0 1 2 0 2 1 2 2 2 2 0 1 1 2 2 0 1 1 1 0 0 0 0 0 0 2 0 0 2 0 0 2 2 2 2 0 2 0 0 0 0 1 0 0 1 0 0 0 2 0 0 1 0 1 0 1 0 0 2 0 1 1 0 0 0 1 1 0 1 1 1 0 1 0 1 1 0 1 0 0 0 0 0 0 0 2 0 1 1 1 1 1 0 1 1 0 0 1 0 2 2 1 0 0 1 0 1 0 0 0 1 1 2 0 1 1 0 0 0 0 0 0 1 1 0 1 0 1 0 0 0 1 1 0 1 1 1 0 0 0 0 1 0 0 1 2 0 0 0 0 1 0 0 0 2 0 0 2 2 2 2 1 0 0 0 0 2 1 2 0 0 1 0 2 2 2 2 2 0 1 1 1 1 0 0 1 1 2 1 1 2 1 2 2 1 0 0 1 1 0 2 1 0 0 0 1 0 1 2 1 2 2 1 0 1 0 0 1 1 1 2 1 2 0 2 1 1 1 0 1 0 0 0 0 0 1 0 0 0 0 0 2 2 1 0 1 1 0 0 1 1 0 0 0 1 0 1 0 0 2 2 1 2 2 1 2 0 0 2 0 1 0 0 1 1 1 1 1 0 1 0 0 1 0 1 0 0 2 2 0 0 0 1 0 0 0 1 1 1 2 0 0 2 1 1 0 2 1 1 1 1 0 1 0 0 1 0 0 0 1 0 2 0 1 0 1 1 0 2 1 0 0 0 1 1 0 0 0 0 0 0 0 1 1 1 1 0 1 0 0 1 1 0 0 2 1 2 0 2 0 0 1 1 1 2 0 1 0 1 0 0 2 0 1 0 2 1 2 2 1 0 1 1 0 2 0 0 2 2 0 0 1 0 0 0 1 1 1 1 0 0 0 0 1 0 1 1 1 2 0 1 0 2 2 2 1 2 1 1 2 0 2 0 0 1 2 1 2 2 0 0 0 1 0 0 0 0 1 1 0 0 0 0 0 1 2 0 1 1 0 1 1 1 1 0 1 1 0 1 1 0 1 0 0 0 1 0 1 1 1 1 1 0 1 0 0 1 0 2 2 0 0 2 1 0 1 0 1 0 2 0 0 2 0 0 0 0 1 0 1 2 1 2 0 0 1 1 1 0 1 1 1 1 0 0 1 0 2 0 0 0 1 0 2 1 1 0 0 0 1 0 0 0 1 1 0 1 2 1 1 1 1 1 0 2 0 0 1 1 0 1 0 0 0 0 0 2 0 1 0 1 0 1 0 1 1 1 1 1 0 1 0 2 1 0 0 2 0 0 0 1 1 0 0 0 1 0 0 1 0 2 0 1 0 0 2 0 0 2 2 2 2 0 0 0 1 1 2 1 1 1 0 1 1 2 0 1 2 0 0 0 1 1 1 1 0 1 2 0 0 0 0 0 0 1 1 0 1 2 1 0 2 0 1 1 0 0 1 0 0 1 0 0 1 1 0 0 2 2 1 0 0 2 2 1 0 0 0 2 1 1 0 2 0 1 0 1 2 0 2 0 0 2 0 1 1 1 0 0 0 1 0 0 0 0 0 0 0 1 0 1 1 0 2 0 0 1 0 0 1 0 0 0 1 2 0 1 0 1 0 0 1
189 0 0 2 0 0 2 1 0 1 1 0 0 1 0 0 0 0 1 1 1 1 0 0 0 0 0 2 1 1 2 0 2 2 0 1 1 1 0 0 2 1 0 0 2 0 1 0 0 0 0 0 1 1 1 2 0 0 2 0 1 1 1 2 0 0 0 0 1 1 1 2 2 0 1 2 1 0 1 0 1 2 1 1 1 0 0 0 0 2 0 1 2 1 0 1 0 1 1 1 2 2 0 1 2 0 2 0 2 0 0 1 0 1 0 0 0 0 1 1 1 0 2 0 0 0 0 1 1 1 1 0 0 0 1 0 1 0 0 0 0 0 0 0 0 2 0 0 0 1 0 1 0 0 0 0 0 1 0 1 0 1 1 2 0 2 1 0 1 1 0 2 0 2 0 1 1 0 0 2 2 0 1 1 0 0 2 1 0 0 2 1 2 1 1 0 1 0 0 1 0 0 0 0 2 0 1 1 1 0 2 0 2 0 0 1 1 0 1 0 1 1 1 1 0 0 0 0 0 0 0 0 0 0 0 0 0 2 2 0 0 0 1 0 0 2 0 0 0 0 0 0 1 0 0 1 1 1 0 0 0 0 0 0 1 1 0 0 2 1 0 0 1 1 0 0 1 1 1 0 0 1 2 1 2 0 1 0 0 1 1 0 2 2 2 0 0 0 0 0 1 1 1 1 1 0 1 1 1 0 1 2 1 0 0 0 2 0 0 0 1 0 2 1 2 0 0 1 1 1 0 0 0 1 0 0 0 0 2 1 1 1 2 1 0 0 1 0 2 1 2 0 2 2 0 0 2 1 0 1 0 0 1 0 1 1 0 2 1 1 1 1 0 2 0 0 1 2 1 1 1 2 0 0 0 1 1 0 0 0 0 0 0 0 1 1 0 2 1 1 0 1 1 2 1 0 1 1 0 0 0 1 0 0 0 1 1 0 0 0 2 2 0 1 1 1 0 0 0 0 0 1 0 0 2 0 0 2 0 1 1 1 1 1 1 2 1 1 2 0 0 1 0 2 2 1 2 2 1 1 1 1 0 0 0 0 0 0 2 0 1 0 0 0 0 0 0 0 0 0 1 0 0 0 0 1 0 1 2 0 2 2 0 2 1 1 1 1 1 0 1 1 2 0 2 1 2 2 2 0 0 0 0 1 0 0 0 0 0 1 1 0 2 2 2 2 0 1 0 1 0 1 1 1 0 2 2 0 0 1 1 1 2 1 0 1 0 1 1 0 1 1 2 2 1 1 0 1 1 0 0 0 0 1 0 0 0 1 1 0 0 1 2 0 2 2 2 1 1 1 0 0 1 1 0 0 1 2 1 2 0 2 0 0 0 0 1 0 0 0 0 2 1 2 0 0 1 0 1 2 1 0 0 0 1 0 0 0 0 0 0 0 0 1 1 0 1 1 0 0 0 2 0 0 2 0 2 0 1 1 0 0 1 1 0 0 2 0 1 0 0 1 1 1 0 2 1 1 1 0 0 0 1 0 0 2 0 2 1 0 0 0 0 0 1 0 1 0 1 0 0 1 0 1 0 0 2 1 1 0 2 1 1 2 1 0 2 1 1 1 0 0 0 0 2 2 1 2 2 0 2 1 0 1 0 0 0 1 0 0 0 0 0 0 1 2 0 0 0 0 0 0 1 0 0 1 1 2 0 2 0 2 0 1 0 0 1 1 0 0 0 0 0 2 0 0 0 0 0 0 0 0 1 0 0 1 0 0 2 0 1 0 1 1 1 1 0 0 2 0 1 1 1 0 0 2 0 1 1 1 1 1 0 0 0 0 0 1 0 0 0 2 0 2 0 0 0 0 1 2 0 0 2 0 0 0 2 1 2 1 0 2 0 0 1 0 0 0 0 0 1 1 0 0 0 0 1 0 1 0 1 1 0 1 1 0 1 0 0 0 2 0 1 0 1 0 1 0 0 0 0 1 2 0 0 2 0 0 2 0 1 1 1 0 0 2 0 0 2 2 2 2 0 0 0 1 1 2 1 0 2 0 0 0 2 2 2 0 0 1 0 0 1 1 2 1 0 1 0 0 0 0 0 1 1 1 0 0 1 0 0 1 0 0 1 0 0 1 0 0 2 0 1 2 0 0 0 0 1 0 0 0 2 1 0 0 2 0 2 0 1 0 2 0 0 0 0 2 0 1 0 0 1 0 1 1 1 0 2 0 0 1 0 0 0 0 1 2 2 0 0 2 0 1 0 1 0 1 0 1 0 0 0 2 1 0 0 0 0 0 1 0
190 0 0 1 0 0 0 0 0 2 2 0 1 2 0 0 0 0 1 1 1 0 0 0 0 0 1 2 0 0 2 1 1 1 0 0 1 1 0 0 1 0 1 0 0 1 0 0 1 1 0 0 1 0 1 1 0 1 1 0 1 2 0 1 1 0 1 0 1 0 0 0 1 0 1 1 1 0 1 0 1 1 2 0 0 1 0 2 2 2 2 1 0 2 0 1 0 0 0 0 0 1 0 0 1 2 1 1 1 1 1 1 0 0 1 1 1 0 0 2 2 0 2 0 0 0 0 0 1 0 0 0 1 0 0 0 1 1 0 1 1 0 0 0 1 2 0 0 0 1 0 0 1 0 1 0 0 1 0 0 0 2 1 2 1 2 2 0 0 2 0 1 1 1 1 0 1 0 0 0 0 0 1 1 0 0 2 1 1 0 1 0 1 0 1 0 1 0 1 0 0 0 0 0 2 1 1 1 1 0 2 0 2 0 0 0 0 0 2 1 1 1 1 1 0 1 1 2 1 1 0 0 0 0 0 0 1 2 2 0 0 0 1 0 1 2 2 0 0 0 0 0 0 0 0 2 1 0 0 0 0 0 1 0 0 0 0 0 2 1 1 0 0 0 0 0 1 2 2 1 0 0 2 2 2 2 2 1 0 2 1 0 0 2 2 0 0 1 0 1 1 0 0 0 0 0 0 1 2 0 0 1 1 1 1 1 2 1 0 0 0 1 1 1 0 0 0 0 1 1 0 1 0 1 0 0 0 1 1 0 1 1 2 0 0 1 1 0 2 1 1 0 1 0 1 1 1 0 0 2 0 0 1 0 1 0 0 2 1 1 0 0 1 2 0 1 2 1 0 2 0 0 0 0 0 1 1 0 0 0 0 1 0 0 1 1 0 0 1 1 0 1 1 1 0 1 0 1 0 0 0 1 0 0 0 1 1 0 0 0 1 2 1 1 0 1 0 0 0 0 0 0 1 1 0 1 1 1 0 0 2 0 0 0 1 2 1 0 2 0 0 0 0 2 0 0 0 1 1 1 1 2 0 1 0 0 0 1 2 0 1 0 1 1 2 0 1 1 2 1 1 0 0 1 0 1 0 1 2 1 0 1 0 1 0 1 1 1 1 1 1 0 0 1 1 1 1 2 1 1 0 0 1 0 1 0 0 2 0 2 2 0 2 2 0 2 1 0 0 0 0 0 0 0 0 0 2 0 1 1 0 0 1 1 1 1 0 1 1 0 0 0 0 1 2 1 0 0 1 0 1 0 1 0 0 0 0 2 1 0 0 1 0 0 0 0 0 2 2 2 0 1 0 0 0 0 0 0 0 0 0 0 1 0 0 1 0 0 0 0 0 2 0 2 0 0 0 0 2 1 0 0 0 1 1 1 0 1 1 1 0 0 0 0 0 1 1 1 0 0 1 1 0 0 0 0 2 0 2 0 0 1 0 0 2 0 2 1 1 0 1 1 0 1 0 2 1 2 2 0 0 0 1 0 1 1 0 2 2 0 0 1 0 1 1 1 1 0 2 0 2 0 0 0 0 0 1 1 1 0 2 0 0 2 2 0 2 1 0 1 0 0 1 1 1 2 1 0 1 0 1 0 0 0 0 1 0 2 2 0 0 0 2 0 1 1 0 1 0 0 0 0 0 0 0 0 0 1 0 1 0 1 0 0 0 1 0 0 1 1 1 1 0 0 0 1 1 0 0 0 0 0 2 2 0 0 0 2 1 1 0 0 2 0 0 0 0 1 0 1 1 1 2 0 0 2 0 2 1 2 0 2 2 0 1 1 0 0 0 0 0 1 0 0 0 0 1 0 0 1 0 0 0 1 1 0 1 2 2 2 1 1 0 1 2 0 0 1 0 1 0 0 1 0 0 2 0 0 0 0 0 0 0 0 0 0 0 1 0 1 2 0 1 0 1 0 1 0 0 0 0 0 0 0 0 0 0 1 2 0 2 0 0 0 0 1 0 1 2 0 1 0 0 0 0 1 1 0 0 0 0 0 2 0 1 1 1 0 0 1 1 0 2 2 1 0 0 2 1 1 1 1 0 0 0 2 0 0 1 1 0 1 0 1 1 0 1 2 0 0 1 0 0 2 0 0 1 0 0 0 0 0 1 0 0 1 1 0 1 0 1 1 2 0 2 0 2 1 1 1 0 0 0 0 0 0 0 0 1 0 1 1 0 0 0 1 1 1 1 1 0 1 0 2 0 0 1 1 0 1 0 1 0 1 0 0 0 0 0 0 0 0
191 0 0 1 0 0 1 0 0 2 2 0 1 2 0 0 0 0 0 2 0 0 0 0 0 0 0 1 0 0 2 1 1 1 0 0 1 1 1 0 0 0 2 2 2 2 0 0 0 0 1 2 1 0 1 1 0 1 0 0 1 1 0 0 0 0 2 0 0 0 0 1 2 0 2 2 2 2 2 1 1 2 2 0 0 0 1 1 1 2 0 1 2 1 0 1 0 1 1 1 1 2 0 1 2 0 2 1 1 1 0 2 0 0 1 0 0 0 1 1 1 0 1 2 1 1 1 2 2 2 0 0 0 0 0 0 0 1 0 2 1 0 0 0 0 1 0 0 0 0 0 0 1 0 1 0 1 2 0 0 0 0 1 0 0 1 1 0 0 1 0 0 0 2 2 0 2 1 0 0 0 0 1 1 0 0 2 2 0 0 2 2 2 2 0 1 1 0 0 0 0 0 0 0 2 0 1 0 0 0 2 0 2 0 0 0 0 0 1 1 1 1 2 2 0 1 1 1 0 0 0 0 0 0 0 0 0 1 1 1 1 1 2 1 0 1 0 0 0 0 0 0 0 1 1 1 0 1 0 0 0 0 0 0 1 0 0 0 1 0 0 1 0 0 0 0 1 0 0 0 0 0 1 0 1 1 1 2 2 2 0 2 1 2 1 0 0 0 0 1 1 0 2 2 2 0 0 0 2 0 0 1 1 0 2 0 2 0 1 0 0 1 1 2 1 0 0 0 1 0 0 2 0 1 0 0 0 1 1 1 2 1 2 0 0 0 2 1 2 2 0 2 2 0 2 0 2 1 0 2 0 0 1 0 1 0 0 2 1 1 1 1 2 2 0 1 2 2 2 0 0 0 0 0 0 0 0 1 1 0 0 0 0 0 2 0 1 0 1 1 0 1 0 1 0 0 0 1 0 0 0 0 0 1 1 2 0 0 1 0 1 1 0 0 1 2 0 0 0 1 0 1 0 0 1 0 1 0 0 0 2 1 0 0 2 2 0 1 1 0 0 0 0 2 2 2 2 0 0 0 0 1 0 1 1 1 1 1 1 0 1 0 1 1 2 0 2 1 2 1 0 0 0 2 0 0 0 2 2 2 0 2 1 0 0 1 1 2 2 0 0 0 1 1 1 1 2 1 2 0 0 0 0 0 0 1 0 0 0 1 1 1 2 2 0 1 1 0 0 1 0 0 2 0 0 1 1 0 1 2 1 1 1 0 0 2 0 0 2 1 0 1 0 0 2 0 2 1 0 0 0 0 0 0 0 0 0 1 1 1 0 1 0 0 0 0 0 2 2 1 0 0 0 0 0 0 0 0 0 0 0 2 1 0 0 0 0 0 0 1 0 1 0 1 1 0 0 0 0 1 1 1 1 1 1 2 1 0 0 0 1 1 0 0 0 0 2 1 0 0 0 1 1 0 2 0 2 0 2 0 1 1 0 2 2 0 1 0 0 1 0 1 0 1 0 2 1 2 2 0 0 0 1 0 2 0 0 1 1 1 0 2 0 0 1 1 2 1 1 1 0 0 0 0 0 2 0 1 2 0 1 1 0 0 0 0 0 1 1 1 0 1 0 0 2 2 1 2 2 0 1 0 0 0 0 0 0 2 1 1 0 0 2 0 1 2 0 2 2 0 2 2 0 0 0 1 0 0 1 1 0 1 0 0 0 1 0 0 0 0 0 0 0 0 0 1 0 0 1 0 0 0 2 1 0 0 1 2 2 2 0 0 2 1 1 0 0 1 0 2 1 0 0 1 1 1 0 0 0 0 2 0 1 0 0 1 0 1 0 0 0 0 0 1 0 0 1 0 0 2 0 0 1 1 1 0 2 1 2 2 1 2 1 1 2 0 0 1 0 1 0 0 0 1 1 2 0 2 2 0 1 1 1 0 1 1 1 1 1 0 1 0 0 0 0 0 0 0 0 0 2 2 0 0 1 0 0 0 2 0 2 0 0 1 0 2 0 1 2 2 2 2 0 0 0 0 0 1 0 0 2 0 0 0 2 1 2 2 0 0 0 2 2 2 1 0 1 2 0 1 0 1 1 1 1 1 0 2 2 1 1 1 0 1 1 0 0 0 0 0 0 0 0 0 1 1 0 1 2 0 0 0 2 1 0 1 2 1 1 1 1 0 1 0 2 0 2 1 1 1 0 0 0 1 1 2 2 1 2 0 0 0 0 0 0 0 0 0 1 0 1 1 0 0 0 1 1 1 0 1 0 0 0 0 0 0 0 0 2 1 0 0
192 1 0 1 0 0 1 1 0 1 1 1 0 0 0 0 0 0 2 0 1 1 0 0 0 0 0 0 1 2 1 1 1 0 0 0 1 1 1 1 1 1 1 0 0 1 0 0 0 1 0 0 1 0 1 1 0 0 1 2 0 0 0 1 0 1 1 0 0 0 0 1 2 0 0 2 1 0 2 0 0 1 2 0 0 0 1 0 0 2 0 0 1 2 0 2 0 2 2 2 2 2 1 1 2 0 2 1 1 1 0 2 1 1 1 1 1 0 0 2 2 0 1 2 1 1 1 0 2 0 2 0 1 0 0 1 2 0 0 1 0 0 0 0 1 1 1 0 0 0 0 0 0 0 0 0 1 0 0 0 1 0 2 0 0 2 2 2 0 0 2 0 1 1 1 0 0 2 0 1 0 0 0 0 2 2 0 1 1 1 0 1 2 1 2 0 1 0 0 0 0 0 0 0 1 0 1 1 1 0 0 0 2 0 0 0 0 0 1 1 0 0 1 1 0 0 0 1 0 0 0 0 0 0 0 0 0 2 2 0 0 0 1 0 0 1 0 0 0 0 0 0 0 0 0 2 1 1 0 0 0 0 0 0 1 0 0 0 1 1 0 1 0 0 0 0 0 2 2 2 1 1 1 0 2 0 0 1 1 2 0 1 0 1 0 0 0 1 0 1 1 0 0 0 0 0 1 0 0 0 0 1 2 1 1 1 2 0 1 0 0 1 0 2 2 0 0 0 1 0 0 1 0 1 0 0 0 1 1 1 0 0 1 0 0 1 1 1 2 2 1 1 2 0 2 0 1 0 0 1 1 1 2 1 2 1 0 2 1 1 1 1 0 2 0 1 2 1 0 2 1 0 0 0 0 2 2 0 0 0 0 0 0 0 2 0 0 0 2 2 0 1 1 2 1 0 0 0 0 0 0 1 1 0 1 2 0 0 0 0 1 1 0 1 1 2 1 0 0 0 0 0 0 2 1 1 0 1 1 2 1 0 0 0 1 1 2 0 0 0 0 0 0 2 0 0 1 2 0 2 2 2 0 1 1 2 2 1 2 1 2 1 1 1 1 1 1 0 2 0 2 0 0 0 0 1 0 1 2 1 1 2 1 1 1 0 0 1 1 0 1 1 1 0 2 0 2 1 1 0 0 0 1 1 0 0 1 1 0 2 2 0 2 2 1 2 0 0 1 1 0 0 0 0 0 0 0 0 0 1 1 1 1 1 1 1 0 1 1 0 1 0 0 0 2 0 2 2 0 0 0 0 0 1 0 0 0 1 1 0 0 0 2 0 2 2 2 1 0 2 0 0 1 0 1 0 1 1 1 1 0 2 0 0 0 1 0 0 0 1 0 1 0 1 0 1 1 0 1 0 1 0 0 0 1 0 0 0 0 1 0 1 0 0 1 0 2 0 1 1 0 0 1 1 2 1 1 0 0 2 0 0 1 1 2 0 2 0 1 0 0 2 0 0 0 2 1 0 0 0 0 0 1 0 1 1 0 1 0 1 0 1 0 1 1 1 1 1 1 1 0 0 0 1 1 1 0 1 2 1 0 1 0 1 0 0 1 2 2 2 0 0 1 0 0 0 2 1 1 0 0 0 0 0 0 0 0 1 1 0 0 0 0 1 0 2 1 1 1 0 1 1 1 0 0 1 1 0 1 1 0 1 0 0 0 1 0 1 1 1 1 1 0 0 0 0 1 0 0 0 0 0 2 1 0 0 0 1 2 1 1 0 2 0 0 0 0 2 0 2 2 1 0 0 0 2 0 1 1 1 1 1 1 0 1 0 1 0 0 0 0 2 0 0 0 1 0 0 0 2 0 1 0 0 0 1 1 2 2 2 1 2 2 1 2 0 0 1 0 1 0 0 2 1 1 2 0 1 1 0 0 0 0 0 0 0 0 0 0 0 2 0 1 0 0 0 0 0 0 0 2 2 1 0 0 1 0 0 0 0 0 0 0 0 0 1 0 0 0 0 1 1 0 0 0 0 0 1 0 1 2 0 1 0 2 2 2 0 1 1 1 0 2 2 1 0 1 1 1 1 0 0 0 0 1 2 0 1 2 1 0 1 0 2 1 0 0 0 0 0 2 0 0 1 1 0 0 2 2 0 0 0 2 0 0 1 2 0 0 0 1 0 0 0 2 0 2 2 1 1 0 0 1 0 0 0 0 1 2 0 1 0 0 0 0 1 2 2 2 0 0 2 0 2 0 2 2 0 0 1 0 1 0 0 0 2 0 0 1 0 0 0
193 0 0 2 0 0 2 1 1 1 2 0 0 1 0 0 1 0 2 0 1 1 0 1 0 0 0 1 1 1 1 2 1 0 1 0 1 1 0 0 0 0 0 0 1 0 1 0 0 1 1 1 1 1 1 2 0 0 0 0 0 1 0 2 0 2 0 0 1 0 0 1 2 0 2 2 2 2 2 1 1 2 1 0 1 1 0 2 2 2 0 1 2 0 0 2 0 2 2 2 2 2 0 0 2 2 2 2 0 2 0 1 0 0 0 0 0 0 0 2 2 0 2 1 0 1 1 2 2 2 2 0 0 0 0 0 0 0 0 0 0 0 2 0 0 1 0 0 0 0 0 0 0 0 1 1 0 0 0 1 1 0 1 2 0 1 0 0 1 1 0 1 1 1 2 0 1 0 0 0 0 0 0 0 2 2 0 2 1 0 2 1 1 0 1 0 0 0 0 0 0 0 1 1 1 0 1 1 1 0 2 0 2 0 0 0 0 1 1 0 0 0 1 1 0 0 0 2 0 1 1 0 0 0 0 0 0 2 2 0 0 0 1 0 0 2 0 0 1 1 1 1 0 0 0 1 0 0 0 0 0 0 0 0 0 0 0 0 2 0 1 1 1 1 0 2 0 0 2 0 0 0 2 0 2 2 2 1 1 1 0 1 0 1 0 0 0 2 1 0 0 0 1 1 1 0 0 1 1 0 0 1 1 1 1 1 2 0 0 0 2 0 1 0 0 0 0 0 1 1 0 2 0 2 0 0 0 1 1 0 0 0 1 0 0 0 1 1 2 1 0 1 2 0 1 0 1 1 0 0 0 0 2 0 2 1 0 1 1 1 1 1 0 2 0 0 0 0 0 2 1 1 1 0 0 1 1 0 0 0 0 1 2 0 2 0 1 0 0 0 0 0 0 1 0 0 0 1 0 0 0 0 0 1 1 2 0 0 0 1 0 0 1 1 0 1 0 1 1 0 0 0 0 2 2 2 0 0 0 0 2 0 0 0 1 2 1 1 2 0 0 0 0 2 0 0 0 2 0 2 1 1 1 0 0 1 1 1 2 0 0 0 1 1 1 0 1 0 2 0 1 1 0 0 0 1 0 2 2 2 0 2 0 1 1 1 1 1 1 1 1 1 1 1 2 1 2 1 0 1 0 0 0 1 1 0 0 1 0 2 2 0 2 2 1 2 1 1 1 2 0 0 2 1 0 1 2 0 1 1 0 0 2 2 2 1 0 1 2 1 0 1 0 1 1 0 1 1 2 0 0 0 0 0 0 0 0 1 0 1 0 1 1 0 1 1 1 1 1 2 0 1 1 1 0 1 2 1 0 1 1 1 0 0 1 0 0 0 0 0 0 2 0 1 0 1 1 0 0 1 0 0 0 1 1 1 0 0 1 1 0 0 0 0 0 1 0 1 0 0 0 1 0 0 2 1 2 0 2 0 0 0 0 1 1 0 2 0 0 0 0 2 0 0 0 1 2 1 1 0 0 0 2 0 1 1 0 2 1 0 1 0 1 0 1 1 1 0 1 0 2 1 0 1 2 2 0 1 2 1 1 1 1 2 2 0 2 2 2 2 0 2 0 0 0 2 0 2 2 0 0 0 0 0 0 1 0 1 1 0 0 0 0 1 0 1 2 0 0 0 0 0 0 0 0 1 0 0 1 0 0 1 0 0 0 0 0 1 0 0 0 0 0 0 0 0 0 0 0 0 0 1 2 1 0 0 1 1 2 1 1 0 2 0 0 0 0 1 1 2 0 0 1 0 1 1 0 2 0 2 0 0 0 1 1 0 0 0 0 0 0 2 0 1 1 0 1 0 0 1 0 0 1 1 1 0 2 2 2 2 1 2 0 0 1 0 0 2 0 1 1 0 0 0 0 1 1 0 0 1 1 0 0 0 0 0 0 1 1 0 1 0 0 0 0 1 1 0 0 0 1 1 0 0 0 1 0 0 0 0 0 0 0 0 0 2 1 0 1 0 1 1 1 0 1 1 0 2 0 0 1 0 1 0 1 1 1 2 0 0 2 0 2 2 0 0 1 0 0 0 0 0 1 0 2 0 0 0 1 1 0 1 0 1 2 0 0 1 0 0 2 1 0 2 0 0 1 1 1 0 0 0 2 0 0 0 1 0 0 0 1 1 0 0 2 0 2 1 0 1 0 0 1 0 0 0 0 0 1 0 0 0 0 0 0 0 1 1 1 1 1 1 0 1 0 0 1 1 0 1 0 0 0 0 0 0 1 0 1 0 1 0
194 1 0 1 1 1 1 2 0 0 0 1 1 1 0 0 0 0 1 1 1 1 1 0 0 0 0 1 1 1 1 2 0 0 0 1 2 1 1 1 0 0 0 0 1 0 1 0 0 0 0 0 0 0 2 2 0 0 0 1 1 1 1 1 0 0 1 0 2 0 0 1 2 0 1 2 2 2 2 1 1 2 2 1 1 0 0 0 0 2 1 0 0 2 0 2 0 1 1 1 1 2 1 1 2 0 2 1 1 1 0 1 0 2 0 0 0 0 0 2 2 0 2 1 0 1 1 0 2 2 0 2 1 0 0 0 1 0 0 2 0 0 1 0 0 1 0 0 0 0 0 0 0 0 1 1 0 1 0 0 0 1 1 1 1 2 2 0 0 2 0 0 1 1 1 0 2 0 1 0 0 1 1 1 0 0 2 2 1 1 1 1 2 0 2 0 1 0 0 1 0 0 0 0 2 0 2 1 2 0 2 0 1 0 0 0 0 0 0 0 0 0 2 2 0 1 1 2 0 0 0 0 0 0 0 0 0 1 1 1 1 1 2 0 0 2 0 0 1 1 1 1 0 0 0 1 1 0 1 0 0 0 0 0 1 0 1 0 2 2 0 1 0 0 0 0 0 0 0 0 0 1 2 2 2 2 2 2 1 2 0 2 2 2 2 0 0 0 0 0 1 1 0 0 0 1 0 0 0 0 0 2 1 2 0 0 2 0 0 0 0 1 1 1 1 0 1 0 2 1 0 0 0 1 0 0 0 1 1 0 0 0 2 0 0 0 1 0 1 1 0 0 1 1 0 0 2 0 0 1 0 0 2 1 2 0 0 1 1 1 1 1 0 2 0 0 1 2 1 1 0 0 2 0 0 2 1 1 1 0 0 0 0 0 2 1 0 0 1 1 0 1 1 2 0 1 0 0 0 0 0 2 0 0 0 1 1 0 1 1 0 0 1 2 1 2 2 0 0 0 0 0 1 1 0 1 0 0 0 0 2 0 0 0 1 2 1 0 0 2 2 0 0 1 2 1 2 1 0 1 1 0 0 2 0 2 2 0 2 0 0 0 1 1 2 0 0 0 2 0 2 1 0 0 1 2 1 2 2 2 0 2 1 1 1 0 0 2 2 0 0 0 2 0 2 0 2 2 0 2 0 0 1 1 0 1 1 1 0 1 1 1 2 2 0 2 0 1 1 2 0 1 2 2 2 0 1 0 0 1 0 0 2 2 1 1 1 1 1 0 0 0 0 2 2 0 0 0 1 1 1 0 1 0 0 0 0 1 0 0 1 2 1 0 1 2 2 0 0 2 0 0 2 1 1 1 2 2 2 2 0 0 1 0 0 1 0 0 0 0 0 2 0 2 0 0 2 0 1 1 0 0 0 2 1 2 1 0 0 1 0 0 1 1 1 0 1 2 0 0 0 1 0 0 1 1 1 1 2 0 1 0 0 0 1 0 2 0 2 0 0 1 0 1 0 2 1 2 1 0 0 0 2 0 0 2 1 1 0 1 0 1 1 0 0 2 1 0 0 0 1 1 0 0 0 2 1 1 1 0 2 1 1 2 1 0 2 2 1 2 0 0 0 0 1 2 0 0 1 0 0 0 0 1 0 1 0 1 0 0 0 0 1 0 1 1 1 0 0 0 0 0 0 1 0 0 1 0 1 1 0 1 0 0 0 0 0 0 0 0 0 0 0 0 0 0 0 0 1 0 0 0 2 0 0 0 0 1 1 2 0 1 2 0 0 0 0 1 1 1 2 1 1 1 0 2 0 2 0 2 0 0 2 0 1 1 0 1 0 0 0 1 0 2 0 0 1 1 0 2 1 1 1 0 0 0 1 1 2 2 1 2 1 1 2 0 0 0 0 1 1 1 1 1 0 0 1 0 1 1 1 0 1 0 1 1 1 1 1 0 1 0 1 0 0 0 1 1 0 0 2 2 0 0 1 0 0 0 1 0 1 0 0 0 0 1 0 2 2 2 2 2 0 0 0 0 0 2 1 0 1 0 1 1 2 1 1 2 0 0 0 1 2 2 1 0 1 1 1 2 2 2 0 0 0 2 0 2 2 2 0 2 1 1 1 0 1 1 0 0 2 1 1 2 0 0 0 1 2 0 0 0 1 0 0 0 1 0 0 0 2 0 0 0 2 0 2 0 0 0 2 2 0 1 0 1 1 0 0 0 1 1 0 0 0 1 1 1 2 0 0 2 0 1 0 0 0 0 0 0 0 0 0 0 0 0 0 0 0 0 0 0
195 1 0 2 0 0 2 2 0 0 0 1 0 1 0 0 1 0 1 1 1 1 0 0 0 0 1 2 0 0 2 1 2 2 0 0 0 2 0 0 0 0 0 0 1 0 1 0 2 2 0 2 0 0 2 1 0 0 1 2 0 0 0 2 1 0 2 1 1 0 0 1 2 1 1 2 2 1 2 1 0 1 2 1 1 0 0 0 0 2 0 0 0 0 1 2 1 1 0 0 0 2 0 1 1 1 1 2 0 2 0 2 1 2 1 1 1 0 1 1 1 0 2 1 0 1 1 1 1 1 2 1 0 0 1 1 0 0 1 1 2 0 1 0 1 1 0 0 0 0 0 0 0 0 0 0 0 0 0 0 0 1 2 2 1 2 2 1 0 1 1 1 0 2 1 0 2 0 0 2 2 0 2 2 0 0 2 1 0 0 0 0 2 2 0 2 2 0 0 0 0 0 0 1 2 0 1 1 2 0 2 0 0 0 0 0 0 0 1 1 0 0 1 2 1 0 0 0 0 0 0 0 0 0 0 0 0 1 2 1 1 1 2 1 0 2 0 0 0 0 0 0 0 0 0 1 1 0 1 1 1 1 0 1 1 0 0 0 2 2 0 0 1 1 0 0 0 1 1 0 0 1 1 1 2 0 1 1 2 2 0 2 0 0 0 0 0 2 0 2 2 0 2 2 1 1 0 2 2 0 0 2 0 1 2 0 2 0 0 0 1 0 1 2 0 0 1 0 0 2 0 1 1 1 0 0 0 0 2 0 0 0 1 0 1 0 2 0 2 0 0 0 2 0 1 0 0 1 0 2 0 0 1 1 1 0 0 2 2 0 0 0 1 2 0 0 1 2 1 1 0 2 1 0 0 0 0 0 0 0 0 0 1 0 1 1 1 1 0 0 0 0 0 2 1 0 0 0 0 0 0 0 1 0 1 2 0 1 0 0 1 2 0 0 2 1 0 0 0 1 0 1 2 0 0 2 0 2 0 0 2 1 0 0 1 2 1 2 1 0 0 0 0 2 0 0 0 1 0 1 2 2 0 0 1 1 1 1 2 1 1 1 0 0 2 0 2 0 2 0 1 1 0 0 0 2 0 1 1 1 0 1 0 2 0 0 0 1 1 1 1 1 1 1 1 0 1 1 1 1 0 0 1 0 1 0 0 0 0 1 1 1 1 1 1 1 0 1 0 1 0 1 1 0 0 0 0 0 0 2 0 0 0 0 0 2 0 0 2 0 2 0 0 2 0 0 0 0 0 1 0 0 1 0 1 0 0 1 1 0 0 1 1 0 1 1 2 2 2 1 0 0 1 1 0 1 0 1 1 1 0 0 1 0 0 0 0 0 0 0 0 2 0 0 1 1 0 0 2 0 0 0 1 1 1 1 1 0 0 1 1 1 0 0 0 1 1 2 0 0 1 1 0 0 2 0 2 0 1 1 0 0 0 1 1 0 2 1 0 0 0 2 0 1 1 2 1 2 2 0 0 0 0 1 1 0 0 2 0 0 2 0 1 1 1 2 1 1 0 1 0 1 2 1 0 0 2 2 1 1 1 2 1 1 1 0 1 2 1 2 1 0 0 0 2 2 0 1 2 0 0 0 0 1 0 0 0 0 0 0 0 0 1 1 0 1 1 0 0 0 0 0 0 0 0 0 0 0 1 1 0 1 0 0 0 0 0 1 2 2 1 1 0 0 0 1 0 0 0 0 1 1 2 2 0 0 0 2 1 2 0 0 0 1 1 0 1 2 0 2 0 0 0 0 2 0 0 1 0 1 1 0 0 1 1 0 0 2 0 0 0 1 0 1 0 1 1 0 0 1 0 0 1 0 0 0 2 1 1 1 0 1 1 1 2 0 0 1 0 0 0 0 0 0 0 2 0 1 1 0 1 0 1 1 1 0 1 0 0 1 1 0 0 0 0 0 0 0 0 0 0 0 1 0 0 0 1 0 1 0 1 0 2 0 0 1 0 1 1 1 2 2 1 0 1 1 0 0 0 0 2 0 0 0 1 1 1 2 0 0 0 0 2 2 1 1 0 2 0 1 0 1 0 0 0 2 0 0 1 1 0 1 0 0 2 0 1 0 1 0 1 0 0 0 1 2 1 0 0 0 0 0 2 2 0 1 2 0 1 0 1 1 2 0 0 0 0 1 1 0 1 2 1 0 1 0 1 0 2 1 0 0 0 0 1 2 2 0 1 0 0 0 0 2 0 1 0 0 0 0 0 0 1 1 1 0 0 0 1 0 0 0
196 0 0 2 0 0 2 1 0 1 1 0 1 2 0 0 0 0 0 2 1 1 0 0 0 0 0 2 1 1 2 2 1 1 1 0 0 1 0 0 1 0 0 2 2 0 0 0 1 1 0 1 0 0 2 2 0 0 2 0 2 2 0 2 1 1 0 0 1 1 1 2 2 0 1 2 2 1 2 0 1 2 2 0 0 0 1 1 1 2 0 1 1 1 0 0 0 0 0 0 1 2 0 2 2 0 2 1 1 1 0 2 0 1 0 1 0 1 1 1 1 0 2 1 0 1 0 1 1 1 0 0 1 0 0 1 1 0 1 0 2 0 0 0 0 1 0 0 0 0 0 1 0 0 0 1 1 1 0 0 2 2 1 2 1 2 1 0 2 1 0 1 1 1 1 0 2 0 0 1 1 1 0 1 2 1 1 1 0 0 1 0 2 0 2 0 1 0 0 0 0 1 0 0 2 0 1 0 2 0 2 0 1 0 0 0 0 1 0 0 0 0 0 1 1 0 0 1 1 1 0 1 1 1 1 1 2 1 2 0 0 1 1 0 0 2 1 0 1 0 0 0 0 0 0 2 1 0 0 0 0 0 0 0 1 0 1 0 2 1 0 0 1 1 2 2 0 0 1 0 0 2 2 1 2 1 2 1 1 2 1 2 1 2 1 1 0 1 0 1 1 0 1 1 0 0 0 0 2 1 0 1 2 1 1 0 2 0 0 0 0 1 1 1 1 0 0 0 1 0 0 2 1 1 0 0 0 1 1 0 1 1 1 0 0 2 0 0 2 0 1 0 0 0 0 2 0 0 0 1 1 1 0 0 0 2 0 2 2 0 0 0 1 1 1 0 2 1 0 2 0 1 1 0 0 1 0 1 1 0 0 0 1 1 2 1 1 0 0 0 0 0 1 2 0 0 1 0 0 0 0 1 0 0 0 1 1 0 2 0 0 0 0 1 1 2 1 1 1 0 0 1 1 1 1 2 0 1 0 0 1 2 0 0 1 1 1 1 1 0 0 1 0 2 1 1 1 2 0 2 2 2 1 1 1 1 1 0 2 0 1 0 0 0 1 0 0 0 2 1 1 1 0 1 0 0 0 1 1 1 0 2 0 1 1 1 1 2 2 0 0 0 1 1 1 1 2 1 1 0 1 1 1 1 0 0 1 0 0 1 1 2 2 2 2 2 0 0 1 1 1 0 2 1 0 0 0 0 0 2 1 1 2 2 2 1 0 0 2 0 1 0 0 2 0 1 0 0 0 0 0 1 1 0 1 1 1 0 0 1 0 0 0 0 0 0 0 2 2 2 0 0 1 1 0 1 1 1 1 1 0 0 0 0 0 0 0 1 1 1 1 1 0 2 0 0 2 0 1 2 1 0 0 0 2 0 0 0 0 0 0 0 0 0 0 0 2 1 0 0 0 0 0 0 2 2 2 1 1 1 0 1 0 1 2 0 1 0 1 0 0 2 0 0 0 2 1 2 2 0 0 0 1 0 1 2 0 2 1 0 0 0 0 0 0 1 1 1 0 1 0 0 1 2 0 1 0 2 1 1 1 1 0 1 1 0 1 2 0 1 1 0 0 0 1 2 0 2 2 0 1 1 0 0 0 0 0 1 1 0 0 0 0 0 1 2 0 0 0 0 0 0 0 0 0 1 0 0 1 1 0 1 0 0 0 1 0 0 0 0 0 0 0 0 0 0 1 0 1 0 0 0 2 0 1 1 1 0 0 2 0 0 2 0 1 0 0 1 2 0 2 2 0 0 1 1 0 1 0 1 0 1 0 1 1 0 0 1 0 0 0 2 0 2 0 0 2 0 1 2 0 0 2 0 0 0 2 2 2 2 1 1 1 0 2 0 0 1 0 1 0 0 0 1 1 2 0 0 1 0 1 0 0 0 0 0 0 1 1 0 2 1 1 0 0 0 1 0 0 0 1 1 1 0 0 0 1 0 1 0 0 0 0 0 0 2 0 2 2 2 2 2 0 0 0 0 0 1 0 0 2 0 0 1 2 2 2 1 0 0 0 1 2 2 1 1 0 1 0 0 0 0 0 0 0 1 0 1 2 2 0 2 0 0 0 0 1 0 0 0 2 1 0 2 0 0 0 1 1 0 0 0 2 1 0 1 1 0 1 0 1 1 2 0 0 0 0 2 1 2 0 0 1 1 0 1 1 0 0 0 2 0 0 0 0 1 2 1 1 0 0 1 0 1 0 1 0 1 1 0 1 0 0 0 1 1 1 0 1 0 0 2
197 0 0 2 0 0 1 0 0 2 2 0 0 1 0 0 0 0 0 1 0 0 0 0 0 0 1 2 1 1 2 1 2 1 1 1 2 1 0 0 2 0 0 1 2 1 0 0 0 1 1 1 0 0 1 2 0 0 0 0 1 2 0 2 0 1 1 0 2 1 0 1 2 0 0 2 2 1 2 1 0 1 1 0 1 0 0 0 0 2 1 0 0 1 1 2 1 0 0 1 0 2 0 0 2 0 2 1 1 1 0 1 0 1 0 0 0 0 0 2 2 0 2 1 0 0 0 0 2 2 0 0 0 0 1 1 0 0 2 0 1 0 0 0 0 0 1 0 0 0 0 0 1 0 0 0 0 0 0 0 1 0 2 2 1 2 1 0 1 1 0 1 1 2 0 2 1 0 0 1 1 2 0 0 0 0 1 1 1 0 2 0 1 1 0 0 1 0 0 0 0 1 1 1 1 0 1 0 0 0 2 0 2 0 0 1 1 0 1 0 2 2 0 1 1 0 0 2 0 0 0 0 0 0 0 0 0 2 2 0 0 0 2 0 1 2 1 0 0 0 0 0 0 0 0 2 1 0 0 0 0 0 0 1 1 0 0 0 1 1 0 2 2 1 1 0 0 1 2 1 1 2 2 1 2 2 2 1 0 1 0 0 0 2 0 1 0 0 0 0 1 0 1 1 1 1 0 1 1 0 0 2 1 2 1 0 2 1 0 0 0 0 2 2 1 0 0 0 1 0 0 1 1 1 0 0 0 1 0 2 1 1 1 0 0 0 1 0 2 0 0 0 2 1 1 0 1 2 0 1 0 0 0 0 0 0 0 1 2 0 0 0 0 2 0 0 1 1 1 1 1 0 0 0 1 1 1 0 0 0 0 0 0 0 2 0 0 0 0 0 0 0 0 2 0 0 0 1 0 1 0 0 0 0 0 1 1 0 0 0 0 0 0 2 1 2 1 0 0 2 0 0 1 1 1 1 0 2 0 0 1 1 0 0 1 1 1 1 1 0 0 0 0 2 0 0 0 1 2 0 1 2 1 0 0 1 1 1 2 0 1 0 1 1 1 1 0 1 2 1 1 0 0 0 0 0 0 1 2 1 2 1 0 2 2 0 0 1 0 0 1 1 1 1 1 1 1 1 1 0 0 0 1 0 1 0 0 1 0 1 1 1 1 1 1 1 0 0 1 1 0 0 1 0 1 0 0 0 0 0 2 2 1 1 1 1 0 2 1 0 0 0 0 2 1 1 0 0 0 0 0 2 0 1 0 1 1 0 0 0 1 1 1 0 0 0 1 1 1 1 0 1 1 1 0 0 1 2 2 2 1 0 1 1 1 0 1 0 0 0 0 2 1 1 0 0 0 0 1 1 1 1 0 0 0 0 0 0 1 0 0 0 0 0 0 0 1 2 0 0 1 0 0 0 2 0 2 0 2 0 0 0 2 2 2 0 2 1 2 0 0 0 2 2 1 2 2 2 2 0 0 0 1 0 0 0 0 0 0 1 0 1 0 1 1 2 2 1 2 0 1 0 0 1 0 2 0 2 0 0 2 1 0 1 0 0 1 1 0 0 0 0 0 0 0 1 1 1 1 0 0 0 0 0 1 0 0 1 1 0 0 0 0 0 1 2 0 1 0 0 0 0 1 0 0 2 1 0 1 1 0 1 0 0 0 0 0 0 1 1 1 1 0 1 0 0 0 0 1 1 1 0 2 1 0 0 0 2 2 1 0 0 1 0 0 1 0 1 1 1 1 1 1 0 1 1 0 2 0 2 0 1 2 1 2 0 0 0 0 0 1 0 0 2 1 0 1 0 0 0 0 0 0 2 2 0 2 2 2 1 1 2 1 0 2 0 0 1 1 0 1 0 1 1 1 2 0 1 1 0 0 0 1 1 1 0 1 1 1 0 1 0 2 1 1 0 1 0 0 0 1 2 0 1 0 0 0 0 1 0 0 0 0 1 0 2 0 0 2 0 1 1 0 0 0 2 2 0 1 1 0 0 1 1 1 0 0 2 0 0 0 2 1 1 2 1 1 1 0 0 0 0 0 0 0 2 0 1 1 0 0 1 0 1 2 0 1 1 0 1 1 0 0 1 0 1 1 1 2 0 0 0 1 1 1 1 1 1 2 0 2 0 0 0 2 0 2 2 0 1 0 0 1 0 0 0 0 0 1 0 0 0 0 0 0 0 1 0 0 0 0 1 0 1 0 0 0 2 0 1 0 1 0 0 1 0 0 1 1 0 1 1
198 0 0 1 1 1 1 1 0 1 1 0 0 1 0 0 1 0 1 2 0 0 0 0 0 0 1 1 0 0 1 0 2 2 0 0 1 2 0 0 1 0 0 1 2 1 1 0 0 0 0 0 0 0 1 2 0 0 1 0 1 1 2 2 0 0 1 0 1 0 0 0 2 1 1 2 2 1 2 0 1 1 2 2 2 0 0 1 1 2 1 1 2 2 0 0 0 1 0 0 0 1 0 1 2 1 2 1 1 1 0 2 1 1 2 2 1 0 0 0 0 0 2 0 0 0 0 0 1 1 1 0 0 0 0 0 0 0 0 1 1 0 2 0 0 1 0 0 0 1 0 0 0 0 0 1 1 1 0 1 1 1 2 2 1 2 1 0 0 2 0 0 1 1 2 1 1 0 1 0 0 1 1 1 1 1 1 0 0 0 1 0 2 1 0 1 2 0 0 0 0 0 0 0 2 0 2 0 1 0 1 0 0 0 0 1 0 1 1 0 1 1 2 2 0 0 0 1 0 0 0 0 0 1 1 0 1 1 1 1 1 1 2 1 0 1 0 0 0 0 0 0 0 1 1 1 0 1 0 0 0 0 0 0 0 0 1 0 1 0 0 2 1 1 2 2 0 0 0 0 0 0 1 0 1 0 1 1 1 2 0 2 0 2 1 1 1 0 1 0 0 0 1 1 1 0 0 1 1 0 0 2 2 1 1 1 2 0 1 0 0 1 1 1 2 1 1 0 1 1 0 1 0 1 0 0 0 1 1 0 1 0 1 0 1 1 1 0 1 2 1 0 2 0 2 0 2 0 0 2 0 0 2 2 2 0 0 2 2 0 0 0 0 2 1 1 1 2 1 1 0 0 1 0 1 1 0 0 0 0 0 0 0 0 1 1 1 1 0 0 0 1 0 2 0 1 0 0 0 0 0 0 0 0 0 0 2 0 1 0 1 1 1 1 0 0 0 0 0 1 1 0 0 2 0 0 0 2 0 0 2 0 1 1 0 1 2 0 1 0 0 0 0 2 2 2 2 2 0 2 2 1 1 0 0 1 1 0 2 0 1 0 1 1 2 0 0 0 2 0 1 1 0 1 1 2 1 1 2 0 1 2 0 2 1 0 0 1 1 1 1 1 1 1 1 2 2 2 2 0 0 1 1 0 0 0 0 0 0 2 2 0 2 2 1 2 0 2 0 2 0 2 2 1 0 1 0 0 0 0 1 1 1 1 1 1 0 1 1 0 1 0 0 1 1 1 1 2 0 0 0 0 0 0 0 1 1 2 1 0 1 1 0 0 0 0 0 1 1 2 0 0 0 0 0 0 0 1 1 1 0 1 0 0 0 0 0 1 1 0 0 1 0 1 0 1 1 0 2 0 0 0 0 0 1 0 0 0 0 0 0 0 0 0 0 0 2 1 0 0 0 2 1 0 2 0 2 0 2 0 1 0 2 2 2 0 0 0 1 0 0 1 2 2 1 2 2 2 2 0 0 0 0 0 1 2 0 1 0 1 1 1 0 0 0 1 2 1 2 0 0 1 0 0 0 1 0 0 2 0 2 0 0 0 0 0 0 2 2 2 0 0 0 0 1 0 1 0 1 0 1 1 0 0 0 1 1 1 2 0 0 0 0 0 2 1 0 1 1 0 1 1 0 1 0 0 1 1 1 2 0 2 1 0 0 0 0 0 1 1 1 1 0 1 0 0 0 0 2 1 0 0 2 1 0 0 1 2 0 2 0 1 2 1 1 0 0 2 0 2 1 0 0 1 1 1 0 1 0 1 1 0 1 1 2 0 0 2 0 0 0 2 0 2 2 1 1 1 0 2 0 0 0 1 0 0 1 2 2 2 2 2 0 0 1 0 0 2 1 0 1 0 0 1 0 1 1 0 0 0 0 0 1 1 1 0 1 1 0 1 2 0 0 0 0 0 0 0 0 0 2 2 1 0 0 1 1 0 0 0 0 1 0 0 0 1 0 1 1 1 2 2 0 0 0 1 1 1 0 0 2 0 0 0 0 0 0 2 0 0 1 1 1 1 1 1 1 0 0 1 1 1 0 0 0 2 0 0 1 1 0 1 0 1 2 0 1 2 0 0 2 2 0 1 1 0 0 1 1 0 0 0 2 0 0 0 1 0 0 0 1 0 1 0 1 0 2 0 0 0 0 0 1 0 0 0 0 0 1 0 1 0 0 1 1 1 1 0 1 0 0 0 0 0 0 0 0 0 0 0 0 0 0 1 0 0 0 0 1 0 0 1
199 1 0 2 0 0 2 1 0 0 0 1 0 0 0 0 0 0 0 2 0 0 0 0 0 0 0 2 0 0 2 0 1 1 0 0 1 1 0 0 1 0 0 0 1 0 1 0 0 1 0 0 0 1 0 1 0 0 0 1 1 1 0 2 1 0 2 1 1 0 0 0 2 1 1 2 2 0 2 0 0 0 2 1 2 0 0 1 1 2 0 0 1 1 1 1 0 0 0 0 0 2 1 0 2 1 2 0 2 0 0 2 0 1 0 0 0 0 0 2 2 0 2 0 0 0 0 1 2 1 1 0 0 0 0 0 0 0 0 0 0 0 0 0 1 1 0 0 0 0 0 0 0 0 1 0 0 1 0 1 2 0 1 2 2 1 1 1 0 1 0 1 0 2 1 1 1 2 0 1 0 1 0 0 0 0 2 0 0 0 0 0 1 0 1 0 0 0 0 0 0 1 0 1 2 1 2 1 2 1 2 1 0 0 0 0 0 0 2 1 0 1 2 2 0 1 1 1 0 0 0 0 0 1 1 1 0 1 2 0 0 0 1 0 0 1 1 0 0 0 0 0 0 0 0 0 0 0 0 0 0 0 0 1 1 0 1 1 1 1 0 0 2 2 0 0 2 1 2 2 2 1 0 0 1 0 0 1 1 1 0 1 0 1 0 0 0 1 0 1 0 0 0 0 0 2 0 0 1 0 0 0 1 1 0 0 2 0 0 0 1 1 1 1 1 0 0 0 1 0 0 1 1 2 0 1 1 2 0 2 1 1 1 0 0 1 1 0 2 0 2 0 2 1 1 0 1 0 0 0 0 0 1 1 1 1 0 2 1 1 1 1 0 2 0 0 1 2 1 1 1 0 0 0 0 0 0 0 0 0 1 0 1 0 2 0 0 0 2 2 0 2 0 2 0 1 0 1 0 1 1 1 1 0 1 1 1 1 0 0 1 2 0 1 1 2 0 0 0 1 1 0 0 2 1 0 0 0 0 0 2 0 0 1 1 2 1 1 1 0 0 1 0 2 1 1 1 2 1 1 2 1 0 1 0 1 1 2 1 1 1 0 1 1 2 0 1 1 2 0 0 0 0 0 0 0 0 0 1 0 0 1 0 1 1 1 1 2 2 0 0 0 0 2 0 1 2 1 2 0 1 1 1 0 2 0 0 1 0 1 1 1 1 1 1 1 0 1 0 1 0 0 2 1 0 1 2 0 0 2 1 0 1 1 1 1 0 0 2 0 1 0 1 1 2 0 2 1 2 0 0 0 0 0 0 1 1 1 0 1 1 2 0 0 0 0 0 1 1 1 0 1 2 2 0 2 2 1 0 1 0 1 0 1 1 1 1 0 0 0 0 2 0 2 0 0 0 0 1 2 1 0 1 1 0 1 1 0 1 0 0 0 2 2 2 0 0 2 0 0 1 1 0 0 1 0 2 0 2 0 0 1 1 1 2 0 2 0 1 0 1 1 2 2 0 2 0 2 1 0 0 0 2 0 1 1 1 2 0 0 0 0 0 1 1 2 2 0 2 0 1 0 0 1 1 2 0 1 2 0 2 1 1 1 0 0 0 1 0 1 0 0 0 0 1 2 0 2 2 0 0 1 0 0 0 0 0 1 1 0 0 0 2 0 1 1 0 0 0 0 0 0 0 0 0 0 1 0 1 1 0 1 0 0 0 1 0 1 0 0 0 0 0 0 0 0 0 0 1 1 0 0 2 1 0 1 0 0 1 1 1 0 2 1 1 1 0 2 0 2 1 0 1 0 0 1 1 2 1 2 0 2 1 2 2 0 0 2 0 0 0 1 0 2 0 0 0 0 0 2 0 0 0 1 1 0 1 2 2 2 2 2 1 0 2 0 0 2 0 0 0 0 1 0 0 1 1 1 2 0 0 0 0 0 0 0 0 1 0 1 1 0 1 0 0 0 0 0 0 0 1 1 1 0 0 1 1 0 1 0 1 0 0 0 0 0 0 1 2 2 2 2 0 1 1 2 1 2 1 0 1 0 1 0 1 1 1 1 0 1 0 2 0 0 2 1 1 2 0 2 0 1 0 0 1 2 0 0 1 1 0 1 0 1 2 0 1 1 0 0 2 2 1 1 1 0 0 0 0 0 0 0 2 0 0 1 1 1 2 0 2 0 1 0 1 0 1 1 0 1 0 0 0 0 1 1 1 0 1 0 0 1 0 0 0 0 1 1 2 0 0 1 0 0 0 0 0 2 1 1 1 0 0 0 0 0 1 0 1 1 0 0
[truncated: 1,606,808 more chars]
