# Supplementary material for: KNN-MDR: a learning approach for improving interactions mapping performances in genome wide association studies
Source: BMC Bioinformatics. 2017 Mar 21;18:184. doi: 10.1186/s12859-017-1599-7 (PMC5361736; doi:10.1186/s12859-017-1599-7)
Supplement: Supplementary file 3 — The data set(s) supporting the results of Table 2. (ZIP 28603 kb) [file 12859_2017_1599_MOESM3_ESM.zip › 3/SINAN/S57/mkallsimul.dat]

1 1 0 0 0 0 1 2 0 1 0 0 1 2 0 0 1 0 1 1 1 1 1 1 0 0 0 1 1 2 2 0 1 2 2 2 2 1 1 0 1 0 1 1 2 1 0 0 1 0 0 0 0 1 1 1 1 0 1 1 1 1 0 0 0 0 0 0 0 1 1 1 1 1 1 2 1 1 2 1 0 2 2 0 1 0 0 0 1 2 0 0 0 0 0 0 0 2 2 2 0 0 0 0 1 1 2 1 1 1 1 2 1 1 1 1 1 0 1 1 1 0 2 2 2 0 0 0 0 0 0 1 0 0 0 0 0 0 0 0 1 1 1 0 1 0 1 0 0 1 0 1 0 1 0 0 1 0 0 0 1 0 0 2 1 1 0 1 0 1 0 1 0 0 0 1 2 1 0 1 1 1 1 2 0 1 2 1 1 1 1 2 1 1 1 1 0 0 0 1 0 1 0 1 2 0 1 0 0 0 2 0 1 0 1 1 1 0 2 1 1 0 1 0 0 0 1 2 0 2 0 0 0 1 0 0 1 2 0 1 0 0 1 1 0 0 0 0 2 0 0 0 0 0 0 0 0 0 0 0 0 0 0 1 1 0 0 0 1 1 0 0 1 0 0 0 0 1 1 1 1 1 0 1 2 0 0 1 0 2 0 1 1 0 1 0 1 1 0 0 0 0 2 0 1 1 0 0 1 0 1 1 1 1 2 0 2 0 0 0 0 2 2 1 0 0 0 0 1 1 2 2 0 0 0 0 0 1 0 0 1 0 2 0 0 1 0 0 0 1 1 0 1 2 1 0 1 0 0 0 1 1 1 1 1 0 1 0 1 0 2 2 1 0 1 0 1 2 0 0 2 1 1 0 0 2 1 0 0 0 0 0 1 0 2 1 1 1 1 1 0 1 0 2 2 0 0 0 0 0 0 0 1 1 0 0 2 0 0 0 0 0 0 1 0 0 0 1 1 1 0 1 1 1 1 1 0 1 0 0 1 0 2 1 1 2 1 0 2 1 0 1 0 2 0 0 0 0 0 0 0 0 1 0 0 1 0 1 0 0 0 0 0 2 1 1 0 2 0 1 1 1 1 0 1 2 1 2 2 2 0 2 0 2 0 0 0 1 1 1 0 2 2 0 0 0 0 0 0 0 0 0 0 0 0 0 0 1 0 1 0 0 1 0 0 2 0 0 0 2 0 2 0 0 0 0 2 0 1 1 0 1 1 1 2 0 1 2 0 0 0 0 0 2 1 0 0 1 0 1 1 0 1 1 0 0 1 2 0 0 0 0 2 0 0 0 2 2 2 2 0 0 0 0 2 1 2 2 0 1 0 1 1 0 0 0 0 1 1 2 0 0 1 0 2 0 1 1 1 1 0 0 0 0 1 0 0 0 1 0 0 0 0 0 0 1 1 1 0 0 0 0 1 0 0 1 2 2 2 0 0 0 0 1 0 0 1 1 0 1 0 1 0 0 1 0 0 1 1 0 0 0 1 1 1 0 0 2 0 0 0 0 1 1 1 2 0 0 1 0 1 1 0 2 1 2 1 1 1 1 1 1 0 0 1 0 0 2 1 1 0 1 0 1 0 1 0 1 0 0 0 0 0 1 0 2 0 0 0 0 0 1 2 2 0 0 0 2 1 0 1 1 0 1 1 0 1 0 0 1 0 1 1 1 0 0 2 0 0 0 0 0 1 0 0 1 0 0 2 0 0 1 1 0 0 0 1 1 0 1 1 0 0 0 0 2 0 0 1 1 1 1 0 0 0 1 0 2 1 2 0 1 2 0 0 0 0 1 0 0 0 1 0 2 2 0 2 0 0 0 0 0 0 2 2 0 2 0 1 0 0 1 2 1 2 1 0 0 1 0 0 0 1 0 0 0 0 1 0 0 0 0 1 1 1 0 1 1 0 0 2 0 1 2 1 0 1 0 0 0 1 2 0 0 0 1 1 0 1 1 0 0 1 0 0 0 0 0 1 1 1 1 2 0 0 0 0 1 0 2 2 0 1 1 2 0 2 0 1 0 0 0 0 0 1 0 0 2 0 1 0 0 0 1 1 1 2 2 2 0 2 0 0 1 0 0 0 1 0 0 2 0 0 2 0 0 0 2 0 1 0 1 2 0 0 0 0 0 0 0 2 0 1 1 1 0 2 2 0 1 1 1 1 1 2 0 1 1 0 0 0 0 0 0 0 1 1 1 0 0 0 2 0 0 0 0 0 1 0 0 1 1 1 1 1 0 1 1 1 1 2 2
2 1 0 0 1 1 2 1 0 0 0 1 0 0 0 0 0 0 2 2 2 0 1 1 1 1 2 1 1 2 2 0 1 1 0 0 1 1 0 0 1 0 0 0 1 0 0 0 2 0 0 0 1 1 0 2 2 0 2 0 2 0 0 1 0 0 0 1 0 0 0 1 1 0 1 2 1 0 1 1 1 2 1 1 0 0 0 0 1 2 0 0 2 1 0 0 1 1 0 0 1 0 1 0 1 1 2 1 1 1 1 2 2 2 2 2 2 0 0 2 2 0 2 0 0 1 0 1 2 1 0 1 0 0 0 0 0 0 0 1 0 2 0 0 0 0 0 0 0 1 0 1 1 0 0 1 0 1 0 0 0 1 0 2 1 2 1 0 1 2 1 1 0 2 1 1 2 1 1 1 1 1 0 2 0 0 2 1 0 0 0 2 0 0 0 1 1 0 0 0 0 0 0 1 2 1 1 0 2 0 0 1 1 0 0 2 1 0 0 0 2 1 2 0 0 0 1 1 0 0 1 1 0 0 1 0 0 2 0 2 0 0 0 0 0 0 0 0 1 0 0 0 0 1 0 0 0 1 0 0 0 0 0 1 1 0 1 0 2 1 0 1 0 1 1 0 1 1 2 2 2 1 1 2 2 1 0 2 1 2 1 1 1 0 2 1 2 0 0 0 1 0 1 1 0 0 0 0 1 0 1 1 2 1 1 0 2 1 0 0 1 0 1 0 0 0 0 0 0 1 2 2 0 0 0 0 0 1 1 1 1 1 1 0 0 1 1 0 1 0 0 1 0 1 0 1 1 0 0 0 1 1 0 0 0 0 1 0 2 0 0 0 0 0 0 1 0 2 0 1 2 0 0 1 1 1 0 0 0 0 1 1 0 0 2 1 1 0 1 1 0 1 0 1 1 1 0 1 1 1 1 1 0 0 2 0 0 0 0 0 1 1 2 1 0 2 1 1 1 1 0 1 0 1 2 1 0 0 0 0 2 0 2 0 0 2 2 0 1 0 1 0 0 2 0 0 0 1 1 2 1 0 0 1 0 1 0 0 0 0 0 0 2 0 1 1 0 2 0 1 2 0 2 1 0 2 1 1 2 0 0 2 2 2 1 0 1 1 1 1 0 1 2 0 0 0 1 0 1 0 1 0 0 2 2 0 0 1 1 1 1 1 1 1 1 1 0 1 1 1 1 0 1 0 0 0 0 0 0 1 0 1 2 2 2 1 0 1 1 0 0 0 0 1 2 1 1 0 0 0 0 2 0 2 0 2 0 2 0 0 0 1 1 0 0 0 1 1 1 1 0 1 0 0 1 1 1 2 1 2 0 0 0 2 0 0 0 0 0 1 0 1 0 0 1 1 1 1 0 1 1 0 0 1 0 1 1 0 0 0 0 0 0 0 0 1 2 0 0 0 1 0 0 0 0 2 2 2 2 0 1 1 0 0 2 0 0 1 1 0 0 2 0 1 1 0 0 0 2 0 0 0 0 2 0 2 1 2 1 1 0 1 0 1 1 2 0 0 1 0 0 2 1 1 1 2 1 1 1 1 0 0 0 0 1 0 0 2 0 1 1 0 0 1 1 2 0 1 0 0 1 0 0 0 0 0 0 0 0 0 0 1 1 2 0 1 0 0 0 0 1 1 0 1 1 0 1 2 0 2 0 0 0 0 0 1 1 1 0 1 1 1 0 0 0 2 1 0 2 1 1 2 0 0 0 0 2 0 0 1 0 0 1 0 0 0 1 0 2 2 2 2 0 0 0 1 0 1 1 1 1 1 2 0 0 0 0 1 0 0 1 0 0 0 2 1 0 0 0 2 2 0 0 1 1 0 1 1 1 0 1 1 2 0 2 0 0 0 2 0 1 1 2 0 0 0 0 2 2 0 0 1 0 1 1 0 1 0 1 0 1 0 2 2 0 1 2 1 0 0 1 2 0 0 0 0 0 0 2 1 1 0 2 0 0 1 0 0 1 1 2 2 2 1 1 1 0 2 0 1 1 0 1 1 1 0 1 0 1 0 2 0 2 2 1 0 2 1 0 0 0 0 0 0 0 0 2 0 1 0 0 0 0 1 2 2 1 0 0 1 2 1 0 1 1 0 0 1 0 0 0 0 1 0 0 1 0 0 0 0 1 0 1 1 0 0 1 2 0 0 2 0 1 0 1 1 1 0 0 1 0 0 0 0 0 1 1 1 1 1 1 1 1 1 0 0 0 0 1 0 1 1 1 0 1 0 0 0 1 0 0 0
3 0 0 0 1 0 1 2 0 1 0 1 0 1 0 0 0 0 1 1 1 2 0 1 0 0 0 1 1 2 2 0 1 1 0 1 1 2 0 2 0 0 0 1 2 1 0 0 1 0 0 0 1 1 1 1 0 1 1 0 1 1 0 2 0 0 0 1 0 0 0 1 2 1 2 2 0 1 1 0 1 2 2 0 2 0 0 0 2 2 0 0 0 1 1 0 1 1 1 1 1 0 1 0 0 0 2 0 0 2 0 1 2 2 1 2 1 1 1 1 1 1 2 1 1 1 0 1 1 1 0 0 0 1 1 1 0 0 0 1 0 2 0 0 0 0 0 1 1 1 0 0 1 2 1 0 1 1 0 0 1 1 0 2 0 1 0 0 0 1 1 0 0 0 1 1 1 0 0 0 0 0 1 2 0 2 2 1 0 0 0 1 0 1 1 1 1 0 0 1 0 1 1 1 2 0 2 0 1 0 0 0 0 0 0 2 0 0 1 0 2 0 0 0 0 0 1 2 1 2 0 0 0 0 1 0 0 1 0 1 0 0 1 1 0 0 0 0 1 1 0 1 0 0 1 1 0 1 1 0 0 0 0 1 0 0 0 2 2 2 0 0 0 2 0 0 1 1 0 0 0 2 1 1 1 0 1 0 1 2 0 1 0 1 1 1 1 0 0 0 1 0 1 1 0 0 1 1 0 0 0 1 1 0 1 0 1 0 0 1 0 1 1 1 1 0 2 0 1 1 2 1 0 0 0 0 0 1 0 1 1 1 2 0 0 2 0 0 1 0 0 1 1 2 1 0 1 0 0 0 2 2 1 1 1 0 1 1 2 0 2 2 0 0 0 1 1 2 0 0 1 1 1 1 1 0 1 0 0 1 0 0 1 0 2 0 1 1 1 1 0 1 0 2 1 0 1 2 0 0 0 0 0 0 1 0 1 0 0 0 0 2 1 0 0 1 1 0 0 0 0 0 0 1 2 2 1 0 0 0 2 0 1 1 0 1 1 0 1 0 1 0 0 2 1 1 0 1 1 2 2 0 1 0 0 1 1 1 0 0 0 0 0 2 2 1 1 2 0 0 1 1 0 0 2 2 0 1 1 0 1 1 0 2 0 0 1 2 2 0 0 0 1 1 0 0 1 1 0 0 0 1 0 1 1 0 0 0 1 2 1 0 2 2 2 2 0 0 0 1 1 1 0 0 0 1 0 0 0 0 1 1 1 1 1 1 1 1 1 0 0 0 0 2 0 0 0 0 1 0 0 0 0 1 0 1 0 0 0 0 0 0 2 0 0 0 2 0 0 2 0 1 1 0 0 0 1 0 0 0 0 1 2 0 0 0 0 0 1 1 0 1 0 0 1 1 1 0 0 0 1 0 0 1 1 0 2 0 0 0 0 0 1 1 1 1 1 2 0 0 1 0 0 0 0 0 2 0 2 0 2 2 0 2 1 0 1 1 1 0 0 1 0 1 2 0 0 0 1 0 0 0 1 0 1 0 0 2 0 1 1 0 0 1 1 2 0 0 0 0 0 0 0 2 2 2 1 0 2 2 0 0 0 1 1 1 0 2 1 1 0 1 0 0 1 1 1 1 1 0 1 0 0 2 0 0 0 1 1 0 0 0 0 2 0 1 0 0 0 1 1 1 0 0 0 0 2 0 0 2 0 2 1 2 0 0 2 0 0 0 0 0 0 0 0 1 2 0 1 0 0 1 2 1 0 0 2 0 0 1 1 0 1 1 0 1 0 1 0 0 0 1 0 0 0 1 0 2 0 2 0 2 2 0 0 0 1 1 0 0 1 0 0 1 2 0 2 0 0 2 2 0 0 2 2 0 2 0 2 0 2 2 2 1 2 1 0 1 0 0 1 1 0 1 1 0 0 1 2 1 1 2 2 1 2 1 1 0 0 0 2 0 1 2 1 0 1 0 0 0 0 0 0 0 0 0 1 0 2 0 0 0 1 0 0 0 0 2 0 1 0 0 1 1 1 1 1 0 0 2 2 0 0 2 0 0 0 0 1 0 0 0 2 2 0 0 1 0 1 1 1 0 0 0 1 1 1 1 1 0 0 0 0 0 1 0 1 2 0 0 0 0 0 1 0 0 0 1 0 1 0 0 2 0 0 0 0 0 0 1 1 0 2 0 0 0 0 1 0 1 1 1 1 0 0 2 2 0 0 0 0 0 1 1 2 0 2 0 1 0 0 1 2 2 0 0 0 1 0 0 0 0 1 0 1 0 0 1 2 1 0 1
4 0 0 0 0 0 1 2 0 2 0 0 0 1 0 0 0 0 1 1 1 1 0 1 0 0 1 0 1 2 2 0 2 2 0 0 2 2 0 0 1 0 0 0 1 0 1 0 1 0 0 0 2 2 0 1 0 0 1 1 1 1 0 1 1 1 1 0 0 0 0 0 1 0 1 2 1 0 2 1 0 1 1 1 0 0 0 1 1 2 1 1 1 0 0 0 1 1 1 1 1 0 1 0 1 1 2 1 1 1 0 1 0 1 0 1 0 1 2 1 1 1 2 2 2 0 0 1 2 2 0 0 0 0 0 0 0 0 0 0 0 2 0 0 1 0 1 0 0 1 0 0 0 0 1 1 1 0 0 1 1 1 0 2 0 0 1 0 1 2 0 1 0 1 0 2 1 1 0 0 0 1 1 2 0 1 2 0 0 0 0 2 0 1 1 2 1 0 1 1 0 1 0 0 2 0 1 0 1 0 1 1 2 0 0 2 0 0 1 1 1 1 0 0 0 0 0 1 1 1 0 0 1 1 1 1 0 2 0 2 0 0 1 0 0 0 0 0 1 0 0 1 0 0 0 0 0 2 0 1 1 0 0 2 0 0 1 0 2 0 1 2 0 2 0 0 0 2 2 2 2 2 0 2 1 1 1 0 2 2 2 2 2 0 2 0 2 2 0 2 2 2 1 1 0 0 1 0 0 0 0 1 2 0 1 0 1 1 1 1 0 1 2 1 0 0 1 0 1 0 2 2 0 1 0 1 0 1 0 1 0 0 2 1 0 1 0 1 1 1 0 0 0 1 0 1 1 0 0 2 2 0 2 2 2 1 0 0 1 0 1 1 1 1 1 0 2 2 0 2 0 0 2 0 0 0 0 0 0 0 0 1 1 0 2 0 2 1 0 0 0 0 0 2 1 0 1 0 0 0 0 0 1 0 1 0 0 0 0 0 0 1 1 1 0 1 0 0 1 1 0 0 0 0 0 0 0 1 0 1 1 0 1 1 0 2 2 0 1 0 0 1 0 1 2 1 1 1 1 2 2 0 0 1 0 0 0 1 0 0 0 0 2 1 1 1 0 2 0 0 0 1 0 0 1 0 0 1 1 0 1 1 0 0 0 0 1 2 2 0 0 0 0 2 0 0 2 1 0 0 0 2 1 0 0 0 2 0 1 1 1 1 2 2 2 2 0 1 1 2 0 0 2 1 1 0 1 0 0 0 0 1 1 1 2 0 0 0 2 0 0 0 0 2 0 1 0 0 0 0 0 0 1 1 0 0 0 0 0 0 0 0 0 0 0 0 0 2 2 2 0 1 0 0 0 0 0 1 0 1 0 1 0 1 0 0 0 0 0 0 0 1 0 0 1 1 1 1 1 1 1 0 0 1 1 0 1 0 0 0 0 0 0 1 1 0 2 2 0 0 0 0 0 0 0 0 2 1 2 0 2 0 0 1 1 0 1 2 0 0 0 2 0 0 1 0 0 1 2 0 0 0 1 1 1 2 0 1 1 0 0 2 1 0 0 2 1 0 1 0 0 1 0 1 1 1 1 0 1 1 0 0 0 0 0 0 0 1 1 1 0 2 0 1 0 1 0 1 0 0 1 1 1 0 0 0 0 0 0 0 0 0 0 2 0 1 1 1 1 0 2 2 1 0 1 1 0 0 0 1 0 1 0 1 0 0 1 1 0 2 2 2 0 0 0 2 2 0 2 1 1 1 0 0 0 1 1 0 0 1 1 1 1 1 1 0 0 0 1 1 2 2 0 0 0 2 0 1 2 1 1 0 2 0 1 0 0 1 0 1 1 0 0 1 1 1 0 1 0 2 1 0 1 1 1 0 2 0 1 0 1 1 2 0 2 1 0 0 0 0 0 0 1 0 0 0 0 1 2 2 1 1 0 0 0 0 0 0 0 0 2 1 1 2 1 0 1 0 0 0 0 1 0 0 0 0 1 0 0 1 1 0 1 0 0 0 0 1 0 0 1 1 2 0 0 0 1 2 0 2 2 0 1 0 1 0 1 0 0 0 0 1 2 1 2 2 0 0 0 1 0 0 0 0 1 0 1 0 2 0 0 0 0 1 0 1 0 1 0 0 2 0 0 1 0 0 0 0 0 0 0 0 0 0 0 0 0 1 0 1 0 0 1 0 1 0 1 2 0 1 1 1 0 1 1 1 1 0 0 0 0 0 0 0 0 0 2 1 1 0 0 1 0 0 0 1 1 0 0 0 0 0 0 1 1 0 0 1 1 0 0 0
5 0 0 0 0 0 1 2 0 2 0 0 0 0 0 0 0 0 2 1 1 2 1 0 0 0 1 1 2 2 1 1 1 1 2 0 1 0 0 0 2 0 0 0 1 0 0 0 1 1 1 0 1 1 1 2 0 0 1 0 1 1 0 2 0 0 1 1 0 0 0 1 2 1 2 2 0 0 2 1 0 1 2 0 1 0 0 0 0 2 0 0 0 0 0 0 0 1 0 0 1 0 0 1 0 0 2 2 2 0 0 2 0 0 1 1 1 0 2 1 1 0 2 2 1 0 0 0 2 1 0 0 0 0 0 0 0 0 0 1 0 2 0 0 1 0 0 0 0 0 0 0 0 0 0 0 0 0 0 0 0 2 0 2 1 2 1 0 0 0 0 0 1 1 0 0 2 2 2 2 2 2 1 1 0 1 1 1 1 1 1 2 0 1 1 2 1 0 0 0 0 1 0 1 2 0 2 0 0 0 1 0 1 0 1 1 0 0 1 0 2 1 0 0 0 0 0 2 0 1 0 0 1 1 1 0 0 1 1 2 0 0 1 0 0 0 0 0 2 0 0 0 1 0 0 0 1 1 0 0 0 0 0 0 1 0 0 2 2 2 0 0 2 0 0 0 0 2 2 2 2 2 0 1 2 1 1 1 0 1 1 0 1 0 2 0 1 2 0 2 2 1 1 1 1 0 0 2 1 0 1 1 1 0 2 0 2 0 0 0 0 0 0 2 0 0 0 0 2 1 1 0 0 0 0 1 0 2 0 1 1 1 2 2 0 0 1 0 0 1 1 1 0 1 0 1 0 0 0 1 2 1 1 1 1 0 0 1 2 0 2 2 1 1 0 2 2 1 1 2 0 0 1 0 1 1 1 0 0 1 0 0 2 1 2 0 2 0 2 2 1 2 0 2 2 0 0 0 0 0 0 0 0 0 2 0 0 1 0 1 0 1 0 2 0 0 0 0 0 0 0 0 0 0 0 0 0 1 0 0 1 0 1 1 1 0 1 1 2 0 0 1 0 2 2 1 1 1 1 2 1 0 0 0 0 2 0 2 0 0 0 0 2 2 2 0 2 2 0 1 1 1 1 0 1 1 1 0 0 0 2 0 0 1 1 0 1 1 0 0 1 1 2 1 1 1 1 2 1 0 0 1 0 1 1 1 0 1 1 1 1 1 1 0 0 1 0 1 1 0 2 0 0 0 0 0 0 0 0 0 1 1 1 1 1 2 0 0 2 0 0 0 0 2 1 1 0 0 0 0 0 1 1 1 0 0 1 1 1 0 1 0 1 0 0 0 1 0 0 2 0 1 1 0 1 0 0 1 1 1 0 2 0 1 0 0 0 0 0 0 0 2 1 0 0 2 0 1 0 1 0 0 0 2 0 2 0 0 0 1 1 1 0 1 1 1 2 0 0 0 0 0 1 0 0 1 2 0 2 0 0 1 0 2 0 0 1 2 0 0 0 2 0 1 1 0 0 0 2 1 1 0 2 1 0 1 1 2 0 1 1 0 0 1 1 2 0 0 0 0 1 1 0 2 2 2 1 0 1 1 0 0 0 0 0 1 0 1 1 1 0 1 0 0 0 1 1 1 1 0 0 0 0 1 0 0 0 0 0 0 0 0 0 2 0 1 0 1 1 0 1 1 0 1 1 0 1 0 0 1 0 1 0 1 0 0 1 0 0 0 0 0 1 0 0 1 0 0 1 0 0 0 0 0 0 1 2 0 0 2 1 1 2 1 1 0 0 1 1 1 1 1 1 1 1 2 1 2 1 2 0 2 1 1 0 0 0 1 0 0 1 0 0 2 1 1 0 0 0 0 0 0 0 0 2 1 1 0 0 0 0 0 1 0 0 2 0 0 1 0 1 1 0 0 0 0 0 1 1 0 0 1 1 1 1 0 1 1 0 0 2 0 1 2 2 0 0 0 0 0 0 2 1 0 1 1 2 0 1 1 0 0 2 0 0 1 0 1 1 1 1 1 2 0 0 0 0 1 1 1 1 0 1 0 1 0 1 0 0 0 0 1 1 1 2 2 0 1 0 1 0 0 0 0 0 0 2 1 2 0 1 0 0 0 1 1 1 1 0 1 2 0 0 0 1 0 0 1 0 0 0 0 2 0 0 1 0 0 0 1 1 1 1 0 1 0 1 2 0 0 1 0 2 0 1 0 0 0 0 0 0 0 0 0 0 1 1 1 1 0 0 1 1 2 0 0 0 0 1 1 1 1 0 1 0 0 0 0 0 0 1 1
6 1 1 0 0 0 1 2 1 0 0 0 1 2 1 1 0 1 2 0 0 1 1 0 0 0 2 0 2 0 0 0 2 2 0 0 1 1 0 0 2 0 0 0 2 0 0 0 2 0 0 0 0 0 2 0 0 0 0 0 2 0 0 1 0 0 0 0 0 0 0 0 0 0 0 2 2 2 2 0 2 2 2 0 2 0 0 1 1 2 0 1 0 0 0 0 0 1 1 1 2 0 1 0 0 0 2 0 2 0 0 1 1 2 1 2 1 1 1 0 0 1 2 2 2 0 0 0 1 0 0 1 0 0 0 0 0 0 0 0 0 2 0 0 0 1 0 0 0 1 0 1 0 1 1 0 1 1 0 0 1 1 0 1 0 0 0 1 0 2 1 1 0 2 0 2 0 0 0 0 0 1 0 1 0 0 1 2 0 1 1 1 0 0 0 1 1 0 0 0 0 1 0 2 2 0 0 0 0 0 0 0 1 0 0 2 0 0 1 0 2 2 1 0 0 0 2 2 0 2 0 0 0 0 2 0 0 2 0 2 0 0 1 1 0 0 0 0 2 0 0 0 1 0 0 0 2 1 0 0 0 0 0 1 1 0 0 0 1 1 1 0 1 1 0 0 0 1 2 2 2 1 1 2 2 2 2 0 1 2 0 0 2 0 2 0 2 1 1 0 0 0 0 2 0 0 0 0 1 0 1 2 2 0 1 0 2 1 1 1 1 0 0 2 0 0 1 0 1 2 2 2 0 0 0 0 0 1 0 0 1 1 2 0 0 0 1 0 0 2 2 0 0 1 0 1 0 0 0 2 1 0 1 0 1 1 1 1 2 0 1 1 0 0 0 0 1 1 0 2 1 0 1 1 0 2 2 0 0 0 0 0 1 0 2 0 0 0 1 1 0 1 0 1 1 0 0 0 0 0 0 0 0 0 1 0 1 0 0 0 0 1 0 1 2 2 2 0 0 1 0 0 1 1 0 1 0 1 0 0 1 0 0 0 0 0 1 0 2 0 0 2 0 1 2 0 2 1 2 2 0 0 0 0 0 2 0 0 0 0 0 0 0 2 2 1 1 2 0 1 1 2 1 0 1 1 1 0 1 0 1 1 1 0 0 0 1 2 1 0 1 0 1 1 0 0 1 1 1 0 0 1 0 1 1 0 0 0 1 2 1 0 2 0 0 2 0 0 0 1 0 0 2 1 2 0 1 0 0 0 0 2 2 2 2 2 0 1 2 0 0 0 0 0 2 1 1 0 0 1 1 1 0 2 1 0 0 1 0 0 0 0 2 0 0 0 2 1 1 2 0 0 1 0 0 0 1 0 0 0 0 0 2 0 0 0 1 0 0 1 0 1 1 0 1 1 1 0 0 1 0 0 0 0 2 0 0 0 0 0 0 0 0 0 0 0 2 2 0 0 0 1 0 0 0 0 1 1 2 0 0 1 0 0 0 0 2 1 0 0 0 2 0 1 1 1 0 0 2 1 0 1 2 2 0 1 0 2 0 0 0 0 0 0 0 2 0 0 0 0 2 0 0 1 1 1 2 1 1 0 0 0 0 0 0 0 0 2 1 2 0 1 0 1 1 2 0 2 0 0 2 0 0 0 0 0 0 0 0 0 0 1 1 2 0 1 0 0 0 0 1 1 0 0 0 0 0 1 0 1 0 1 0 0 0 1 1 0 0 0 0 0 0 0 0 2 0 0 1 0 0 0 1 0 0 0 1 2 0 0 0 0 2 0 0 0 0 2 0 0 0 0 0 0 0 2 0 1 1 1 0 1 2 1 0 0 0 1 1 0 0 0 0 2 0 0 1 1 1 2 1 0 0 2 2 0 2 0 1 0 1 1 1 1 1 2 0 0 2 0 1 1 0 0 0 1 0 1 1 0 1 1 1 1 1 0 1 0 0 0 2 0 1 1 1 0 1 0 0 0 0 2 1 0 1 2 2 0 2 0 0 0 0 0 0 0 0 1 0 0 1 1 2 0 0 0 0 1 0 0 0 0 1 0 2 0 2 0 0 1 0 1 1 1 1 1 1 1 1 1 1 0 1 1 0 1 2 2 2 2 0 2 0 0 2 2 0 1 0 1 2 0 1 1 0 0 0 1 1 1 0 1 2 1 0 0 0 0 0 2 0 0 2 0 0 0 0 2 0 0 1 0 1 0 1 1 1 0 0 0 0 0 1 0 0 0 0 2 0 1 0 1 1 2 0 0 0 0 1 1 1 1 0 1 1 0 0 0 1 0 0 0
7 1 0 0 1 0 1 1 0 1 0 1 0 0 0 0 0 0 2 2 2 0 1 0 0 0 0 1 2 2 2 0 1 1 0 0 1 1 0 0 1 0 0 0 2 0 2 0 2 0 0 0 0 0 0 0 0 0 0 0 2 0 0 1 1 1 1 1 0 1 1 1 2 0 2 2 0 2 2 0 0 2 2 0 2 0 0 0 0 2 0 0 2 1 0 0 0 1 1 1 2 0 0 0 0 0 2 0 0 2 0 2 1 1 1 1 1 0 1 1 1 0 2 1 1 1 0 1 2 2 0 0 0 0 0 0 0 0 2 0 2 0 0 0 1 0 1 1 1 2 0 1 1 1 0 0 0 0 0 0 2 0 0 2 1 1 1 0 0 1 0 1 0 2 0 1 1 1 1 1 1 1 1 2 0 1 2 2 1 0 0 1 0 2 2 1 1 0 0 1 0 1 1 2 2 0 0 0 1 0 0 0 0 0 0 2 0 0 2 2 0 0 1 0 0 1 1 1 0 1 1 1 0 0 2 0 0 2 0 1 0 1 1 0 0 0 0 0 1 1 1 0 0 1 0 0 0 1 0 0 0 0 0 0 1 0 0 0 1 0 1 1 0 1 2 2 1 1 1 1 2 1 1 1 2 1 0 0 0 1 0 0 0 0 0 0 2 1 0 0 0 0 1 1 0 0 0 0 0 0 0 1 1 0 1 0 2 0 0 0 1 1 1 0 1 0 2 0 0 1 2 0 0 0 0 0 0 2 0 2 1 1 2 0 0 0 1 0 1 1 1 0 0 0 0 2 0 0 0 2 2 0 1 0 1 0 0 1 2 0 1 1 1 0 0 1 2 2 1 1 1 2 1 1 0 0 1 0 0 0 0 0 0 1 2 0 1 1 0 0 0 0 0 2 1 0 1 2 0 0 0 0 0 0 1 0 1 0 0 0 1 0 0 2 0 0 0 1 2 1 1 1 1 0 1 1 0 1 0 2 1 0 1 1 0 1 2 0 2 0 0 1 0 2 2 2 0 1 2 2 1 0 1 0 0 1 1 2 0 0 0 0 1 1 1 0 1 2 1 1 0 1 0 0 2 0 0 1 1 0 1 1 1 1 2 0 2 1 1 1 0 1 1 1 0 1 2 0 0 0 0 0 0 0 0 1 0 2 0 2 2 0 2 0 1 1 1 1 0 2 0 1 2 1 2 1 2 0 1 0 1 1 2 2 2 1 1 0 2 0 0 0 0 2 1 0 0 0 1 0 0 0 1 2 1 0 0 1 1 0 1 0 0 0 0 0 0 1 1 2 0 1 0 0 0 0 0 1 0 1 1 0 1 0 0 0 0 0 0 0 0 1 1 0 2 0 2 1 0 1 1 0 0 0 1 0 0 0 1 0 0 0 1 1 1 1 2 1 0 0 1 0 0 0 0 0 2 0 2 0 1 0 0 0 1 0 2 1 1 0 0 1 0 0 2 0 0 0 2 0 0 0 1 0 0 0 0 1 1 0 0 1 2 0 1 2 0 0 1 0 0 1 1 1 1 1 2 0 1 1 0 0 0 0 0 2 0 2 1 1 0 1 0 1 1 2 1 2 0 1 2 1 1 0 1 1 1 1 1 0 0 1 1 2 0 0 0 0 0 0 1 1 1 0 2 2 0 1 1 1 0 1 0 1 0 0 1 0 0 0 0 0 0 0 0 0 0 0 2 1 1 2 2 1 0 1 2 0 1 2 0 0 1 0 0 1 2 2 0 0 0 1 0 0 0 1 0 0 2 0 2 0 2 0 0 0 1 1 0 1 2 0 0 1 2 0 1 0 0 2 2 0 1 1 1 0 2 0 0 0 0 0 1 1 2 1 0 0 0 0 0 0 1 1 1 1 1 1 1 0 0 1 0 1 1 0 1 0 0 0 1 0 1 2 2 0 0 0 0 0 0 1 1 1 2 1 2 0 2 0 0 0 1 0 0 0 0 0 1 1 1 1 2 0 0 0 1 1 1 1 1 0 0 0 2 0 2 0 0 0 0 2 2 2 0 0 1 1 0 1 0 0 0 0 1 1 1 0 1 0 0 0 1 2 0 0 1 0 0 0 1 1 0 2 0 0 0 0 0 1 0 0 1 2 2 0 0 1 0 2 0 0 1 0 0 0 2 2 0 0 0 1 1 0 0 2 2 0 1 0 1 0 0 0 0 1 1 0 2 0 0 0 0 0 0 0 0 0 0 0 0 0 0 0 1 0 0 0 1 0 0 1
8 0 0 1 0 1 2 2 0 1 0 0 0 0 0 0 0 0 1 1 1 1 0 0 0 0 0 1 1 1 2 0 1 0 1 0 2 1 0 1 1 0 0 0 0 0 0 0 2 0 0 0 0 0 1 1 0 0 0 2 0 1 0 1 0 0 0 1 0 0 0 0 1 0 0 2 2 1 1 0 2 2 2 0 1 0 0 1 1 2 0 1 0 0 0 0 1 1 1 1 1 0 0 0 2 1 2 0 1 2 1 1 1 2 1 2 0 0 0 2 2 0 2 0 1 1 0 1 2 1 0 1 1 1 0 0 0 0 0 1 0 2 0 0 1 0 0 0 0 0 0 0 0 1 0 1 1 0 0 0 1 1 0 1 1 2 0 1 0 1 1 1 0 0 0 0 1 0 0 0 0 0 1 2 0 1 2 0 0 0 0 2 0 0 2 0 2 0 1 0 0 0 0 0 2 1 2 1 1 0 1 0 2 0 0 2 2 1 1 1 1 2 0 0 0 1 0 2 0 2 0 0 0 0 1 0 0 2 0 2 0 0 2 0 0 0 0 0 2 0 0 1 0 1 0 0 0 1 1 0 0 0 0 1 0 0 0 0 0 0 0 0 0 0 0 0 0 2 1 1 1 2 0 2 1 0 0 1 1 2 1 1 1 0 1 0 2 1 0 0 1 0 0 2 0 0 0 0 0 0 0 1 2 0 1 0 1 1 2 2 0 0 1 0 1 0 1 0 1 0 2 1 0 0 0 0 0 1 0 1 0 0 1 0 0 2 0 1 1 0 0 1 1 2 1 0 1 0 0 0 1 1 2 1 2 0 0 0 1 0 1 1 0 0 0 0 1 2 1 2 1 0 0 1 1 0 0 0 0 1 0 0 1 0 2 0 0 2 1 1 0 1 0 2 2 1 0 1 0 0 2 0 2 0 0 1 0 0 0 0 1 1 0 1 2 1 0 1 1 1 0 1 1 1 0 1 0 0 0 0 0 0 0 2 0 2 2 0 2 0 0 1 0 2 0 0 0 1 0 1 1 0 0 0 0 1 0 0 0 0 0 0 1 1 1 0 1 1 0 1 1 1 1 1 1 1 0 1 2 1 0 1 1 0 0 0 1 1 0 0 1 1 0 2 0 0 2 1 0 0 0 0 0 1 1 0 0 1 0 1 0 2 2 1 1 1 1 0 0 1 0 1 0 0 0 0 1 0 0 1 0 1 1 1 1 2 0 1 2 0 0 0 0 1 1 1 1 1 1 0 1 0 0 2 1 0 1 1 1 1 0 1 2 0 0 0 2 2 2 2 0 0 0 0 1 1 2 0 0 0 0 0 0 0 1 0 0 1 1 1 1 1 0 0 1 2 2 1 0 1 1 0 0 0 2 0 0 0 0 0 0 0 1 0 1 2 2 1 0 0 0 0 0 0 0 1 2 1 2 0 2 1 0 1 1 0 0 0 0 0 0 2 0 1 1 0 0 0 1 0 0 0 1 1 0 1 1 2 1 1 1 0 1 0 0 1 2 0 1 0 1 0 0 1 2 2 2 1 1 1 0 0 0 0 0 0 0 2 0 1 0 1 0 1 1 2 0 2 0 0 1 0 0 0 0 0 1 2 2 0 1 0 1 2 0 1 1 0 0 0 0 1 0 0 0 0 0 0 0 0 0 0 0 0 0 1 1 1 0 0 0 0 0 1 1 0 1 0 2 0 0 1 1 0 0 2 2 0 0 2 1 0 2 0 0 0 0 2 0 0 2 2 0 0 0 2 0 0 2 0 2 0 2 1 0 0 0 0 0 1 1 0 0 1 1 0 1 0 0 1 1 1 0 0 1 1 0 0 2 0 2 2 0 2 2 2 0 0 2 0 0 0 0 0 0 2 2 0 1 0 1 1 1 0 1 1 0 0 0 0 1 0 1 1 1 0 1 0 0 0 1 2 0 0 0 0 2 0 1 0 0 0 2 0 0 0 0 0 1 1 1 1 1 0 1 1 0 1 0 2 1 0 0 1 1 0 1 0 0 0 0 2 1 0 2 2 1 0 0 1 0 0 0 1 1 1 2 1 2 0 1 0 0 2 1 1 0 1 0 0 2 1 0 1 0 0 0 0 1 1 0 0 1 0 0 0 0 0 0 0 1 0 1 0 1 1 1 1 1 1 1 1 0 1 1 0 0 0 0 1 0 2 0 0 0 0 2 0 2 0 0 0 1 2 0 0 0 0 0 1 0 0 0 1 1 0 1 0 0 0 1 2
9 1 0 0 1 0 1 2 0 1 0 1 0 1 0 0 0 0 0 0 1 2 1 1 1 1 1 1 2 2 2 0 1 1 2 1 1 2 0 1 0 0 0 1 2 1 1 1 1 0 0 0 1 1 0 1 0 0 1 0 1 0 0 0 0 0 0 1 0 0 0 0 1 0 1 2 1 1 2 0 1 1 2 1 2 0 0 1 2 2 1 1 1 0 1 0 0 0 0 0 2 0 0 0 0 0 2 1 1 1 1 2 1 2 1 2 1 0 0 2 2 0 2 1 1 0 0 0 0 0 0 0 0 0 1 0 0 0 0 1 1 1 0 0 1 0 1 0 0 1 0 1 0 0 0 0 1 0 0 1 1 2 0 2 0 2 1 1 0 1 1 1 0 2 0 1 1 1 1 1 1 1 1 1 0 1 1 1 0 0 0 1 0 1 1 2 1 0 1 1 0 1 0 2 2 1 1 1 1 0 0 0 1 0 0 2 0 0 1 0 2 1 1 1 0 0 1 0 0 0 0 0 0 0 1 0 0 2 0 2 0 0 1 0 0 1 1 0 1 1 1 0 0 0 0 0 2 0 0 0 0 0 0 2 2 0 1 0 1 1 1 1 0 0 1 1 0 1 1 0 0 2 0 1 1 0 1 1 1 2 1 1 1 0 2 0 2 1 1 0 1 0 2 0 0 0 1 1 0 0 0 1 1 0 2 0 2 0 0 0 0 2 1 0 2 0 1 0 0 0 1 1 1 0 0 0 0 0 0 0 1 1 1 0 0 1 0 0 0 2 2 0 0 0 0 2 0 1 0 2 2 0 1 0 1 0 0 1 1 0 2 2 1 1 0 1 1 2 0 1 1 0 1 0 0 1 1 0 0 1 0 1 2 1 2 0 2 0 0 0 0 0 0 2 2 0 0 1 0 0 0 0 0 0 0 0 2 0 0 0 1 0 1 1 0 1 2 1 1 1 0 1 0 0 1 1 0 2 1 2 1 0 1 0 0 1 1 0 2 0 0 1 0 1 2 1 1 1 1 2 1 0 0 0 0 0 0 1 0 0 0 0 0 2 2 1 1 1 0 1 0 2 2 1 1 1 1 1 2 1 0 2 0 1 0 0 2 2 2 0 0 0 2 0 0 0 1 0 0 0 0 1 0 1 1 0 0 0 1 1 0 1 1 0 0 1 1 1 1 1 1 1 1 0 1 1 0 0 0 1 0 1 2 2 2 1 1 1 1 0 0 0 2 1 1 2 1 1 1 0 0 0 0 2 0 1 1 1 1 1 0 1 0 0 0 0 0 1 1 2 0 0 0 0 0 0 2 0 0 0 0 0 1 0 1 0 0 1 1 1 1 1 0 0 1 1 1 1 0 1 1 0 0 1 0 1 0 0 0 0 0 0 1 1 1 1 1 0 0 0 0 0 0 0 0 0 2 1 2 0 2 2 0 2 1 0 1 0 0 1 0 2 0 2 1 0 1 1 1 0 0 0 0 1 1 0 0 1 2 0 0 2 0 0 0 1 1 0 0 0 1 0 0 1 2 2 0 0 2 2 0 0 0 1 1 1 0 2 2 2 1 1 0 1 0 1 1 1 0 0 0 0 0 1 0 0 1 1 1 0 0 1 1 2 0 0 0 0 0 0 0 0 0 0 0 0 0 0 0 1 0 1 0 0 0 0 1 1 0 1 1 1 0 0 0 1 0 0 2 0 0 0 1 0 1 0 2 1 0 1 1 1 2 0 0 0 0 0 1 1 1 2 0 0 0 1 0 2 2 2 0 0 2 0 1 1 0 0 0 0 0 0 0 2 1 0 1 1 0 2 1 0 1 0 1 1 2 1 1 1 0 1 0 0 2 0 0 0 0 0 1 0 0 0 0 1 0 0 0 0 0 0 2 0 2 2 0 0 0 1 2 0 1 2 1 0 1 0 0 0 0 1 0 0 0 0 0 0 2 1 0 0 0 1 0 1 0 0 2 2 2 2 2 0 0 0 0 2 1 1 1 0 0 0 2 0 2 0 0 0 1 1 1 1 1 1 1 1 0 1 0 0 1 0 1 1 1 1 2 1 0 1 0 2 1 1 1 1 1 1 2 0 0 2 0 0 0 1 0 0 0 0 1 0 0 1 0 0 0 0 2 0 0 2 2 0 2 1 0 0 2 0 1 0 1 1 1 0 1 0 1 0 0 2 2 0 1 1 1 0 0 2 0 1 0 0 0 0 1 0 1 1 0 1 1 0 0 0 1 1 1 1
10 1 0 0 0 1 2 2 0 1 0 1 0 1 0 0 0 0 1 0 0 1 0 1 0 0 0 2 2 2 2 1 1 1 0 0 2 1 0 1 1 0 0 0 2 1 1 0 0 1 1 0 0 0 2 2 0 0 1 1 1 1 0 1 1 1 1 0 1 1 0 0 1 0 1 2 1 1 1 0 1 2 2 0 2 0 0 0 1 1 0 0 2 0 0 0 0 2 2 2 0 0 0 0 1 1 2 1 1 1 1 2 0 1 0 0 0 1 1 1 1 1 2 1 1 1 0 2 2 2 0 0 0 0 0 0 0 1 0 2 1 1 0 0 0 0 0 0 0 2 0 1 0 0 0 0 0 0 1 1 2 1 0 2 1 2 0 1 0 1 1 1 1 1 1 1 2 0 0 0 0 0 2 2 0 2 2 1 0 0 0 1 2 0 0 1 2 0 0 0 0 0 0 1 2 0 0 0 2 0 1 0 1 0 0 2 0 0 2 0 2 1 1 0 0 0 0 2 0 2 1 1 1 1 0 1 0 2 0 2 0 0 2 0 1 1 1 0 2 0 0 1 0 0 0 0 1 1 0 0 0 0 0 0 0 0 0 0 1 0 0 1 0 0 0 1 0 1 2 1 1 0 1 1 1 1 2 2 0 2 0 0 0 0 2 0 2 0 0 0 0 0 2 0 2 0 1 0 0 0 0 2 2 0 1 1 2 0 0 0 1 1 2 1 0 0 1 0 0 0 2 0 0 0 0 0 0 2 0 2 2 1 2 0 0 1 0 0 0 0 0 2 0 1 0 1 0 0 0 0 0 0 2 0 2 0 1 1 1 0 2 2 0 0 0 0 2 2 1 1 2 0 1 1 0 1 1 0 0 0 0 1 2 0 2 0 2 0 1 1 0 1 0 0 0 0 0 0 0 0 1 0 0 0 0 0 2 1 0 0 0 0 1 2 2 2 2 0 1 1 0 0 0 0 1 1 0 1 0 0 1 0 1 0 0 1 1 0 1 0 0 1 0 2 1 1 0 0 1 1 0 0 0 0 0 1 1 1 0 0 0 0 2 0 1 1 0 1 0 1 1 2 0 0 2 1 0 0 1 0 1 1 1 2 1 0 2 2 2 0 0 0 1 1 0 0 1 0 0 0 0 1 0 1 1 0 0 0 2 2 0 0 0 0 0 0 1 1 1 1 1 0 1 1 0 0 1 0 1 2 0 0 2 2 2 1 0 2 0 0 0 0 0 2 0 1 0 2 0 0 0 0 1 2 1 0 1 1 0 0 0 1 0 0 0 0 0 2 2 2 0 0 1 0 0 0 1 1 0 1 1 0 0 1 0 0 0 1 1 1 1 0 1 1 2 0 0 0 0 1 0 0 0 1 1 0 0 0 0 0 0 0 0 0 0 0 2 1 0 0 0 0 0 0 0 1 2 1 2 0 1 0 0 1 1 0 2 1 0 0 0 1 1 1 2 0 0 1 1 0 0 0 1 0 2 0 0 1 1 1 1 1 0 0 0 1 1 0 0 0 0 1 0 0 1 1 0 1 1 0 0 0 0 1 1 1 0 2 2 2 1 1 0 1 0 1 0 2 0 0 0 0 1 0 1 2 1 1 1 0 0 0 1 2 0 1 0 1 1 0 1 2 0 0 1 1 0 1 0 1 0 0 0 1 0 0 1 1 0 0 0 1 0 0 0 1 0 0 2 0 0 1 1 1 0 1 2 0 0 1 1 1 1 0 0 0 1 2 0 0 1 1 0 0 0 2 0 2 1 2 0 2 2 0 0 0 0 1 0 0 1 0 0 1 2 1 1 1 0 2 1 0 0 2 2 0 2 0 1 0 1 1 0 0 2 1 0 0 1 0 0 0 1 0 0 1 0 1 1 1 1 2 0 0 0 0 0 0 0 2 0 0 0 2 2 0 0 0 1 0 0 1 0 0 0 0 0 0 1 1 0 0 1 1 0 1 0 2 1 1 1 1 2 0 0 0 0 2 1 0 0 0 0 0 1 0 1 1 0 0 1 1 1 1 0 2 0 1 0 1 1 0 1 0 2 2 0 0 1 0 0 0 1 0 0 0 0 0 0 0 2 0 2 2 0 0 2 1 0 0 0 0 1 0 0 1 0 0 0 0 0 0 1 1 1 0 1 2 0 0 1 0 1 1 2 0 0 0 0 0 0 0 0 1 1 1 1 0 2 0 0 0 0 1 0 0 0 0 0 0 0 0 0 0 1 1 0 1 2 1 0 1
11 0 0 0 0 1 1 1 1 0 0 1 0 1 0 0 0 0 2 0 0 1 0 0 0 0 2 0 1 1 1 0 0 0 0 1 2 2 1 0 0 0 0 1 2 1 1 0 0 2 2 0 2 2 0 0 1 0 1 1 1 1 0 0 0 0 0 1 0 0 0 1 1 1 1 2 1 1 2 1 0 2 1 1 1 0 0 0 2 2 0 0 1 0 0 0 0 1 1 1 1 0 1 0 1 1 1 0 1 1 0 1 0 1 0 1 0 0 1 1 1 0 2 1 1 0 0 2 2 2 0 0 1 1 0 0 1 0 0 2 0 2 0 0 1 0 1 0 0 0 0 0 0 0 0 0 1 0 0 0 0 1 0 2 0 0 1 0 1 2 1 1 0 0 0 1 0 1 1 1 1 2 1 2 0 1 2 1 1 0 0 2 1 1 2 2 1 1 0 1 0 1 0 1 2 0 1 0 2 0 0 0 1 0 0 2 0 1 1 1 1 0 0 0 0 0 0 1 1 1 0 0 0 0 1 0 0 2 0 1 0 0 1 0 0 0 0 0 2 0 0 0 1 0 0 0 0 2 0 0 0 0 0 2 2 0 0 1 1 1 0 2 0 0 0 0 0 2 1 1 1 2 0 1 2 1 1 0 2 2 2 2 1 0 1 0 2 2 0 1 1 0 2 0 0 0 1 0 1 0 1 1 2 0 2 0 2 2 0 0 1 0 2 0 1 0 1 1 0 1 0 0 0 0 0 0 0 1 0 0 0 0 2 0 0 0 0 0 1 0 0 0 0 2 0 0 0 0 0 1 0 0 2 1 2 0 0 2 2 0 2 2 0 0 1 0 1 0 0 2 1 1 0 0 1 0 0 0 0 1 0 0 1 0 2 2 0 1 1 1 0 2 0 1 1 1 0 1 1 1 1 1 1 0 1 1 0 1 0 0 0 0 0 1 2 2 2 0 1 0 1 0 0 0 1 1 0 0 0 0 2 0 1 0 0 2 1 0 1 0 1 1 0 2 2 2 0 2 1 2 1 0 0 1 0 1 0 1 0 1 0 0 0 2 1 0 1 2 0 1 2 0 1 1 1 1 0 1 2 1 0 1 1 1 1 0 1 1 1 1 0 1 2 1 0 0 1 1 1 0 0 0 0 0 0 0 0 0 0 1 2 1 2 2 2 2 0 1 1 1 1 0 2 2 1 1 1 0 1 2 0 0 1 0 1 1 0 1 1 0 0 0 0 2 1 0 0 1 0 1 0 1 0 2 1 1 0 2 2 2 0 1 1 0 0 0 0 1 2 2 0 0 0 0 1 0 0 0 0 0 1 1 1 0 0 0 0 0 0 0 0 2 1 0 2 0 2 0 1 0 0 0 0 1 0 1 0 0 0 1 0 0 0 0 0 1 2 1 0 0 1 0 1 0 0 0 2 0 2 0 1 0 0 2 0 0 0 1 0 0 1 2 1 2 1 1 0 0 2 0 0 0 1 0 2 0 1 1 1 0 0 1 0 0 0 2 0 0 0 0 0 0 0 2 2 2 0 1 1 1 1 1 0 0 0 0 0 1 1 2 0 2 0 0 0 0 1 0 1 0 0 0 0 1 0 0 2 1 1 0 0 0 2 2 0 2 0 0 0 0 0 0 0 0 0 0 0 0 0 1 0 0 0 0 0 0 1 0 0 0 0 0 0 0 0 1 1 0 2 1 1 2 2 0 1 1 2 0 0 2 0 0 1 0 0 1 1 1 1 1 2 2 1 1 1 2 1 1 2 1 1 0 2 1 0 0 1 0 0 1 1 0 0 2 1 0 1 0 0 1 1 0 0 2 2 0 2 0 1 0 1 1 0 0 2 0 0 0 1 0 1 1 1 0 0 0 0 1 2 1 0 0 0 0 0 0 0 0 0 0 1 0 0 2 2 0 0 1 0 0 0 2 0 0 0 2 0 0 1 2 0 0 1 0 0 0 0 2 0 0 1 1 2 0 0 0 1 1 0 2 2 0 0 0 2 0 2 0 0 1 0 1 0 0 2 1 0 1 0 0 0 0 0 1 1 1 1 2 2 2 0 2 0 0 1 0 1 0 1 1 2 0 1 2 0 0 1 1 0 0 0 1 1 1 1 0 0 0 0 0 1 0 2 0 0 0 0 2 0 0 1 1 0 0 0 0 0 0 1 0 0 0 1 0 0 0 1 2 1 0 0 1 0 0 0 0 0 0 0 0 0 0 0 1 0 0 0 0 1 0 0 0
12 0 0 0 1 0 1 1 0 1 0 0 1 2 0 0 1 0 0 0 0 1 0 1 0 0 0 1 1 2 2 0 1 2 2 2 2 0 0 0 2 0 0 0 2 0 0 0 1 0 0 0 0 0 2 1 1 0 1 1 1 0 0 0 0 0 0 1 0 0 0 1 2 1 1 2 0 1 2 0 1 1 2 0 1 0 0 0 2 2 0 0 0 0 0 0 0 2 0 0 1 0 0 0 1 1 2 1 1 1 0 1 1 1 2 2 2 1 1 0 0 2 1 1 0 0 0 2 2 1 0 0 0 0 2 0 0 1 0 2 2 0 0 0 0 0 0 0 0 1 0 1 0 0 1 0 1 1 0 0 1 1 0 2 1 1 1 0 0 1 0 0 1 0 0 1 2 1 1 1 1 1 2 2 0 2 2 2 0 1 1 2 1 1 1 2 0 0 0 0 0 0 0 2 2 0 0 0 2 0 0 0 1 0 0 2 0 1 1 1 1 0 1 1 0 0 1 1 0 0 0 0 0 0 1 0 0 2 0 1 0 1 2 0 1 0 0 0 1 1 1 0 0 1 0 0 0 2 0 1 1 0 0 1 1 0 0 0 1 1 0 1 0 1 0 0 0 1 2 1 1 1 2 2 2 2 2 0 1 2 0 1 1 0 1 0 0 1 1 0 1 1 2 0 0 0 0 0 0 0 0 1 1 0 1 0 2 0 0 0 0 1 1 1 0 0 1 0 1 0 2 2 0 0 0 0 0 1 0 1 1 1 1 0 0 1 0 1 2 1 1 0 1 2 1 0 2 0 0 1 0 0 1 0 1 0 1 2 2 0 2 2 0 0 1 1 1 2 1 2 1 1 1 1 1 1 1 0 0 1 0 0 1 0 2 0 2 1 0 0 0 0 0 2 2 0 0 0 0 0 0 0 1 1 0 0 2 0 0 0 0 0 1 1 1 1 2 0 0 0 0 0 1 1 0 1 0 0 0 0 1 0 0 0 0 2 2 1 1 0 0 0 0 2 2 2 0 1 0 0 0 0 1 0 0 1 1 2 0 1 0 0 1 1 1 0 1 0 0 0 0 2 1 0 1 2 1 0 2 2 0 0 0 2 1 0 2 1 1 0 0 0 1 1 0 0 1 1 1 0 0 0 0 0 0 0 0 0 1 1 1 0 2 0 0 1 1 1 1 1 1 0 0 0 0 0 1 0 0 2 0 2 2 2 2 2 0 1 1 0 0 0 0 2 0 0 0 1 1 0 0 0 1 1 0 0 1 2 2 0 2 0 1 0 1 0 2 2 2 2 0 0 0 0 0 0 0 1 0 1 2 0 1 2 0 1 0 0 0 0 0 2 0 1 2 0 2 0 0 1 1 0 0 1 1 0 0 0 0 0 0 0 0 0 0 1 2 2 0 0 0 0 0 0 0 1 2 1 2 0 2 1 0 1 0 0 1 2 0 0 1 1 0 0 2 0 0 0 2 0 0 0 2 1 0 1 1 2 0 2 2 0 0 1 1 2 0 1 1 1 0 0 0 0 0 0 0 0 2 0 1 1 0 0 1 0 0 2 1 1 0 1 1 0 1 1 2 2 0 0 1 0 0 1 0 1 0 1 1 0 0 0 0 2 0 2 0 0 0 1 1 1 0 0 2 2 0 0 0 0 0 0 0 0 0 0 1 0 0 0 0 0 0 0 0 2 1 0 2 1 1 2 0 0 0 1 2 1 0 1 1 0 0 1 1 2 0 2 0 0 1 1 1 1 1 2 1 1 1 1 1 1 2 1 1 1 0 1 0 1 2 0 0 2 0 0 0 0 0 1 1 1 0 1 1 0 1 1 0 0 0 0 1 1 1 2 0 0 2 0 2 2 0 1 0 0 0 0 0 0 0 0 0 0 0 0 0 0 0 1 1 0 0 2 2 0 0 0 0 0 0 1 0 0 0 0 1 0 1 1 0 0 1 1 0 1 0 0 1 1 2 2 1 1 1 1 0 2 0 2 2 0 2 0 1 0 1 1 0 0 0 2 1 1 1 1 0 2 0 0 0 0 1 0 1 1 1 1 2 1 0 1 0 1 1 1 2 0 0 0 2 1 2 2 0 0 2 1 0 0 1 0 2 1 1 0 0 1 1 1 0 0 0 2 2 0 1 2 0 2 0 2 1 0 1 2 2 0 0 0 0 0 0 1 1 0 1 1 0 0 0 2 1 2 1 2 2 0 0 0 0 0 1 0 2 1 0 0 0 0 0 1
13 1 0 0 0 0 1 2 1 1 0 0 1 2 1 1 0 0 1 0 0 1 1 1 1 1 0 1 1 2 2 0 1 1 1 1 2 2 0 0 0 0 0 2 2 1 1 0 1 0 0 0 1 1 1 1 0 0 0 1 0 1 1 1 0 1 0 1 0 0 0 0 2 0 2 2 1 2 2 0 2 2 1 1 1 1 0 0 2 2 0 0 0 1 0 0 1 0 0 0 2 0 0 0 1 1 2 1 2 1 0 1 1 2 1 2 1 0 0 1 1 0 1 2 1 0 0 1 2 1 0 0 1 1 0 0 1 0 1 0 1 1 0 0 1 1 0 0 0 1 0 0 0 0 0 1 0 0 0 0 1 1 2 1 0 2 0 0 0 0 0 0 0 2 2 2 2 2 2 2 2 2 2 2 0 2 2 2 2 0 0 2 0 1 1 2 1 0 0 0 0 0 0 1 2 0 1 0 1 0 0 0 2 0 0 2 0 1 1 2 0 0 1 0 0 0 1 1 0 1 0 0 0 0 2 0 1 1 0 0 0 0 2 1 0 0 0 0 2 0 0 0 0 0 0 0 0 1 0 0 0 0 0 1 1 0 1 1 2 2 0 0 2 0 0 0 0 0 1 0 0 1 0 1 2 0 1 0 0 2 0 1 1 1 1 0 1 1 0 1 2 0 2 0 1 0 1 0 2 0 2 2 1 0 1 0 0 1 0 0 1 1 1 0 1 0 1 1 0 1 0 0 0 0 0 0 0 1 0 0 0 0 2 0 0 1 0 0 2 2 2 0 0 0 0 2 0 0 0 0 1 1 1 1 1 0 0 2 2 0 2 2 0 0 0 0 1 2 0 0 0 0 0 0 1 1 0 0 0 0 0 1 0 0 2 1 0 0 0 0 0 0 0 2 2 0 0 0 0 0 0 0 1 0 0 1 1 0 0 0 1 1 1 2 0 0 0 0 1 0 1 0 0 1 1 0 0 0 0 1 1 0 0 2 1 2 2 0 1 0 0 0 0 2 1 1 0 1 0 1 1 0 0 0 0 1 1 1 0 1 1 1 1 2 2 1 1 2 0 2 2 1 1 0 2 1 0 1 2 1 0 2 0 1 0 0 1 1 1 0 0 0 1 1 1 1 2 2 1 0 0 0 1 1 2 0 0 1 0 1 1 0 1 0 0 1 1 1 1 1 1 0 2 1 2 0 1 0 0 2 0 0 0 0 1 2 0 2 0 0 0 0 0 1 2 1 1 0 1 0 0 0 0 2 1 1 0 2 2 1 1 1 0 0 0 0 0 2 2 0 2 0 0 0 0 0 1 2 1 2 0 0 1 0 0 0 0 1 1 2 1 0 0 0 1 0 1 1 0 1 0 0 0 0 1 0 1 0 0 1 0 1 0 1 1 0 1 1 0 0 0 0 0 0 0 1 2 0 2 0 1 1 0 1 0 0 2 1 0 0 1 1 1 1 2 0 0 1 2 0 0 0 0 0 2 0 1 2 0 1 1 0 0 0 0 1 1 0 0 0 1 0 0 0 2 2 0 1 2 1 0 0 0 0 1 0 0 2 1 1 0 1 0 1 1 2 1 1 0 0 1 0 0 0 1 1 0 1 1 0 0 0 0 2 0 2 0 2 1 0 1 1 0 0 0 0 0 1 0 2 0 1 0 0 0 0 1 0 0 0 0 0 0 0 0 2 0 0 2 0 0 0 2 0 0 1 2 0 0 1 0 0 0 1 1 0 0 1 1 1 1 1 0 0 0 2 0 2 0 2 0 2 2 0 1 1 1 2 0 0 2 0 0 2 0 0 1 1 0 1 0 0 0 2 2 0 2 1 1 0 1 1 0 0 2 1 0 0 2 0 2 2 0 1 1 0 0 1 2 1 1 2 0 0 0 0 0 0 0 0 2 0 1 1 1 0 1 2 0 0 0 2 0 0 0 1 1 0 2 1 0 0 2 0 0 1 0 0 1 1 1 1 1 0 0 1 1 1 0 2 2 0 0 0 1 1 1 0 0 0 0 2 2 2 0 0 1 0 0 1 0 0 1 1 1 1 2 1 1 1 0 1 0 1 2 2 0 0 1 1 2 0 0 1 1 0 0 2 0 0 0 0 1 1 0 0 0 1 0 1 1 0 1 1 1 0 1 2 0 0 0 1 0 2 2 1 1 0 0 0 0 0 0 0 0 1 0 0 2 0 0 0 1 1 0 1 1 0 0 0 0 0 0 0 0 0 0 1 2 1 0 1
14 0 0 0 0 0 0 0 0 0 1 2 2 2 0 0 0 0 2 1 1 1 1 1 1 1 1 1 1 2 2 0 1 1 1 1 2 1 0 1 1 0 0 0 0 2 1 1 0 0 0 0 0 0 1 0 0 1 2 1 1 1 0 0 0 1 0 1 0 0 0 1 2 0 1 2 1 1 2 0 1 1 1 2 1 0 0 0 2 2 0 0 1 0 0 0 0 0 0 0 1 0 2 0 0 0 2 0 0 2 0 0 2 2 1 2 1 0 0 2 2 0 2 1 0 2 0 1 2 2 0 1 0 0 1 0 0 1 0 0 1 1 0 0 2 0 1 0 0 2 0 0 0 0 0 0 0 0 1 1 1 0 0 2 0 1 0 1 0 1 1 0 0 0 0 1 0 2 2 2 2 2 0 2 1 1 1 1 0 0 0 2 0 2 2 2 1 0 0 2 0 2 0 2 2 1 1 0 1 0 0 0 2 0 0 2 1 0 2 1 1 0 0 0 0 0 1 1 0 1 1 1 0 0 2 0 0 2 0 0 0 1 2 1 0 0 0 0 2 0 0 1 0 1 1 1 0 2 2 2 0 2 0 1 1 0 0 0 1 1 0 1 0 0 0 0 0 1 1 1 1 2 2 2 2 1 2 2 0 2 0 0 1 0 2 0 1 1 1 0 0 0 2 0 0 2 0 0 1 0 1 2 1 0 1 1 2 0 1 1 0 1 0 1 1 0 1 1 0 1 0 0 0 0 0 1 0 0 0 1 1 1 2 0 0 0 1 0 0 1 1 1 0 2 0 0 0 0 0 1 1 0 2 0 2 1 0 1 2 1 1 1 1 1 1 0 1 1 0 1 1 1 0 0 1 0 0 0 0 1 0 1 0 0 2 0 0 1 1 1 0 1 0 2 2 0 0 1 1 0 0 0 1 0 1 1 0 0 0 0 0 2 0 0 0 0 0 1 1 1 0 1 0 1 0 0 0 1 0 0 1 0 0 2 1 2 2 1 1 1 0 2 0 2 1 1 0 0 1 0 0 0 0 0 0 1 1 0 0 0 0 1 2 1 1 1 0 1 0 1 0 2 1 0 1 1 1 1 2 1 0 2 0 1 0 0 1 1 1 0 0 0 1 2 1 1 1 2 2 0 0 0 0 0 0 0 1 1 1 2 1 0 2 2 2 2 0 1 1 2 0 1 1 1 1 0 1 0 1 1 1 0 2 1 1 1 0 0 2 0 0 0 0 2 0 0 0 0 1 0 0 0 0 2 1 0 0 1 0 0 0 1 1 0 0 0 2 2 2 0 0 1 1 0 0 0 1 1 1 0 1 0 2 0 2 0 0 0 0 0 0 2 1 0 1 0 1 0 0 0 1 0 0 2 0 0 1 0 1 0 0 0 0 0 0 1 2 1 0 0 0 0 0 0 0 1 2 0 2 0 2 1 0 1 0 0 2 1 0 0 0 1 1 1 1 0 0 0 1 0 0 0 2 1 1 1 0 2 1 1 1 1 1 0 0 2 1 0 1 0 1 2 1 1 0 1 0 0 1 2 0 0 0 0 0 0 0 1 0 0 0 0 1 1 2 2 0 2 0 0 0 0 0 0 0 1 0 0 0 0 0 0 1 2 0 2 0 2 2 0 1 1 0 0 0 0 1 1 1 2 1 2 0 1 0 1 2 0 0 0 0 0 0 0 0 1 0 0 1 0 0 0 0 0 0 1 2 1 0 1 0 0 2 0 0 0 0 0 1 1 1 2 1 1 1 1 0 2 2 2 0 0 2 2 0 0 0 0 1 0 0 0 0 2 1 2 1 1 0 2 1 0 0 2 2 0 2 1 1 0 2 1 0 0 2 0 0 0 0 0 0 0 1 0 0 0 0 0 1 0 1 1 1 0 1 1 0 0 0 0 2 0 0 2 2 0 0 1 1 1 0 1 0 1 1 1 1 0 1 0 0 0 1 0 0 0 0 0 0 0 1 1 2 1 0 1 0 0 0 0 0 0 0 1 1 1 0 0 0 0 0 1 1 1 1 1 1 0 0 1 0 0 1 0 2 1 0 2 2 2 0 2 1 1 0 1 0 1 0 0 2 0 1 1 0 0 0 0 2 1 1 0 1 0 0 1 0 0 0 0 2 0 1 1 0 0 1 2 0 0 2 0 1 1 2 0 0 0 0 0 0 1 0 0 0 0 1 1 1 0 0 1 1 1 0 0 0 0 1 0 1 1 0 0 0 0 0 0 2 2 1 1
15 1 0 0 1 0 1 1 1 1 0 0 0 1 0 0 0 1 2 0 0 2 0 0 0 0 2 1 2 2 2 1 2 2 0 0 1 0 1 0 1 0 0 0 1 0 0 0 2 0 0 0 2 2 0 1 0 0 1 2 0 1 0 1 0 0 0 1 0 0 0 0 0 0 0 2 2 0 1 1 1 2 2 0 2 0 0 2 2 2 2 1 1 0 0 0 0 2 2 2 0 0 0 0 0 0 2 1 0 2 0 0 0 0 0 0 0 0 0 2 2 0 2 2 2 0 0 0 2 1 0 0 0 1 2 1 0 1 0 2 0 2 0 0 0 0 0 0 0 1 0 2 1 0 0 1 1 0 0 0 1 2 0 1 0 0 0 0 0 0 0 1 1 1 0 1 2 1 0 1 1 1 0 2 1 1 1 0 0 0 0 0 1 1 1 1 1 0 0 2 0 2 0 1 2 0 1 0 1 0 1 0 1 0 0 2 0 0 1 0 2 0 1 0 0 0 1 1 0 1 1 1 0 0 2 0 1 1 0 0 0 0 2 0 0 0 0 0 2 0 0 1 0 0 1 1 0 2 1 1 0 1 0 2 0 0 1 0 0 0 0 0 1 1 0 1 0 1 1 1 1 1 2 2 2 1 2 2 0 2 1 1 1 0 1 0 2 0 0 0 1 0 2 0 0 0 0 1 1 0 1 2 2 1 2 1 2 0 0 0 1 1 2 1 1 0 0 0 0 0 1 0 0 0 0 1 0 2 0 2 2 2 2 2 0 1 1 0 1 1 1 0 0 1 0 1 1 0 0 1 1 0 2 1 2 1 0 1 1 1 2 2 1 1 1 1 1 2 1 2 2 2 1 1 0 0 1 0 0 1 0 0 1 1 2 0 2 1 0 0 0 0 0 2 1 1 1 2 1 0 0 0 1 0 1 0 0 1 0 1 1 1 0 1 1 0 0 1 1 1 0 1 0 1 1 0 0 1 0 1 1 0 2 1 1 0 1 0 1 0 0 1 0 2 0 0 0 1 0 0 1 0 0 0 0 2 0 1 0 1 2 1 1 2 2 1 1 0 0 0 0 2 0 0 2 1 0 1 2 1 0 1 0 2 1 0 1 0 0 1 0 1 0 1 0 0 2 2 2 0 0 0 0 2 2 0 0 0 0 0 0 2 0 0 0 1 1 0 0 2 0 2 1 1 2 1 0 0 0 0 2 0 1 1 1 1 0 0 2 0 0 0 1 1 1 0 0 0 1 0 0 1 0 2 1 1 0 2 0 0 0 2 0 0 1 0 1 2 1 1 0 0 0 0 0 0 0 0 0 0 0 1 1 1 0 0 0 0 0 1 0 1 1 0 0 2 0 0 1 0 1 0 0 0 0 1 0 0 0 0 0 0 1 1 1 0 2 1 0 0 0 0 0 0 0 0 2 2 2 0 1 1 0 2 0 0 1 2 0 0 1 0 1 1 1 1 0 1 1 0 0 0 0 1 0 1 0 1 2 0 0 2 1 0 0 2 1 0 1 0 0 1 1 1 1 1 2 1 2 1 0 0 0 1 0 0 1 0 1 1 1 1 1 0 0 0 2 1 0 0 0 0 0 0 0 0 0 1 1 0 0 1 1 2 0 2 0 2 2 0 2 2 1 0 1 1 0 1 1 2 0 2 0 0 0 1 1 0 0 0 0 0 0 0 0 0 2 0 2 0 0 0 2 0 2 0 2 1 0 2 1 0 2 1 1 1 0 2 0 0 1 2 1 1 0 2 0 1 2 1 1 0 2 1 0 0 0 1 0 1 2 0 0 1 2 0 1 0 0 2 2 1 1 1 1 0 2 1 0 0 0 0 1 0 1 2 0 0 1 0 0 0 1 0 0 0 0 0 1 0 0 0 0 0 0 0 0 0 0 1 1 0 1 2 1 0 1 0 0 0 2 1 1 0 1 0 1 0 1 2 1 0 2 0 0 1 0 1 1 0 1 0 2 0 0 0 0 1 0 2 2 0 0 0 2 0 2 0 1 0 1 1 0 0 2 2 0 1 0 2 1 0 1 0 1 1 1 0 2 0 0 0 0 1 2 1 1 1 1 1 2 0 0 2 0 0 0 0 0 0 0 0 2 1 1 0 0 1 0 2 0 0 1 1 1 0 0 1 0 0 1 0 0 2 2 1 1 0 0 0 0 0 0 0 0 0 2 0 2 1 1 0 0 0 0 0 0 0 0 1 0 0 0 0 0 0 0 0 2 0 1 2
16 1 0 0 0 1 1 2 0 1 0 1 0 0 0 0 0 0 1 1 1 1 0 0 0 0 2 1 1 2 2 1 1 1 0 0 2 1 0 1 1 1 1 1 1 1 0 0 2 0 0 0 0 0 2 1 0 0 1 1 2 0 0 2 0 0 1 1 0 0 0 1 2 0 1 2 1 0 2 1 0 1 1 0 1 0 0 1 2 2 2 1 1 0 0 0 1 0 0 0 2 0 0 0 1 1 2 1 2 1 0 1 0 1 0 1 0 1 2 1 1 1 1 2 1 0 0 0 1 0 0 0 0 0 0 0 0 0 0 1 0 2 0 0 0 0 0 0 0 1 0 1 1 0 0 0 0 0 0 0 0 0 0 2 1 1 0 1 0 1 0 0 2 1 0 1 1 1 0 1 0 0 1 2 1 2 1 0 0 0 0 0 2 0 0 1 1 1 0 2 0 2 0 1 2 0 1 0 1 0 1 1 2 0 0 2 0 0 1 0 2 0 0 0 0 0 1 2 1 2 0 0 0 0 1 0 0 2 0 1 0 0 2 0 0 0 0 0 2 0 0 0 0 0 0 0 0 0 0 0 0 0 0 1 1 0 0 2 0 0 0 2 0 1 1 1 0 2 1 1 1 2 0 2 2 2 2 2 0 2 2 0 1 0 1 0 2 2 0 2 2 1 1 0 0 0 0 0 0 0 0 1 2 1 2 0 1 2 0 0 1 0 1 1 0 0 1 0 1 1 1 1 0 0 0 0 0 1 1 1 0 0 2 0 0 1 1 0 0 2 2 0 0 2 0 0 1 1 1 1 1 0 2 1 2 0 1 1 2 0 1 1 0 0 0 0 2 1 0 1 0 0 2 0 0 0 0 0 0 0 0 0 1 0 1 1 2 0 0 0 0 0 0 2 1 0 1 1 0 0 1 0 1 0 1 1 0 0 0 0 1 0 0 0 0 0 0 1 1 1 0 2 1 1 0 1 0 1 0 0 2 0 1 1 1 1 1 0 2 0 0 1 0 2 1 1 0 2 1 2 2 0 0 0 0 2 0 1 0 1 1 1 1 1 2 0 2 2 0 1 1 1 2 1 1 1 1 2 2 1 0 2 0 1 1 0 0 1 1 0 0 1 1 1 1 1 2 2 0 0 0 0 0 1 1 0 0 1 0 1 2 1 2 2 2 2 0 0 0 2 0 1 0 0 0 0 1 0 0 1 0 1 1 0 1 2 0 2 0 0 0 0 0 1 1 1 1 1 2 0 0 0 0 2 1 0 0 0 0 0 0 0 1 0 0 0 1 2 2 2 0 1 0 0 0 0 0 0 0 0 1 1 0 0 1 0 1 1 1 1 1 1 1 0 1 0 1 1 0 1 1 0 0 0 1 0 0 0 0 0 0 0 0 0 0 1 2 1 0 0 1 0 0 0 0 0 2 1 2 0 1 1 0 1 0 0 2 1 1 0 0 2 0 1 1 0 0 0 2 0 0 0 1 0 2 2 0 2 1 0 0 1 0 0 0 2 0 0 1 0 1 0 0 2 2 2 1 0 1 1 0 0 0 0 0 0 0 2 1 2 1 1 0 0 1 1 1 1 0 0 0 0 0 0 0 1 0 1 1 0 0 0 0 2 0 2 1 0 0 0 1 1 0 0 1 1 1 2 0 2 0 0 0 0 0 1 1 0 0 0 0 0 0 0 0 2 0 0 2 1 1 2 1 0 0 0 2 1 0 1 0 0 1 0 0 2 0 1 0 1 1 0 1 1 0 1 0 1 1 1 1 1 1 0 0 0 1 0 1 0 0 0 0 2 1 0 1 0 0 1 1 0 1 0 1 0 1 0 2 0 2 2 2 1 2 1 0 0 1 0 2 1 0 0 0 1 1 0 1 1 1 1 0 0 0 0 0 0 0 0 2 0 0 2 2 0 0 0 0 0 0 2 0 0 0 0 0 0 1 1 1 0 1 1 0 2 0 1 0 2 2 2 2 0 0 0 0 1 0 1 1 0 1 0 2 1 2 0 0 0 0 2 1 1 2 2 0 2 1 1 1 0 1 1 2 2 1 1 2 1 0 1 0 1 2 2 2 1 0 0 0 0 1 1 0 0 1 2 0 0 0 0 1 1 1 0 1 0 0 0 1 0 2 0 0 0 0 0 0 0 2 0 2 0 2 0 0 0 0 0 0 1 0 0 0 1 1 0 2 0 0 0 0 1 0 0 0 1 0 0 1 1 1 0 1 1 0 0 2 0 0 0
17 1 0 0 1 0 1 2 1 1 0 0 1 1 0 0 0 0 1 1 1 2 0 1 1 1 2 2 2 2 2 1 1 2 2 1 2 1 0 1 1 0 0 0 1 0 0 0 1 0 0 0 0 0 1 1 1 0 0 1 0 1 0 2 0 0 1 0 0 0 0 0 2 0 2 2 0 1 1 0 1 2 2 1 2 0 0 1 2 2 0 1 1 0 1 0 0 0 0 0 1 0 0 0 1 1 1 2 1 1 0 1 1 2 2 2 2 0 0 2 2 0 2 1 1 0 0 1 1 1 0 0 0 2 0 1 0 0 0 0 0 2 0 0 1 0 0 1 1 1 0 0 0 0 1 1 0 1 0 0 0 1 0 2 2 1 1 1 0 2 1 0 1 2 1 1 2 1 1 0 1 2 0 2 0 0 2 2 1 0 0 2 0 1 1 1 0 0 0 0 0 0 1 1 2 0 1 0 2 0 0 0 2 0 0 2 1 0 0 0 2 1 0 0 0 0 1 1 0 1 1 1 0 0 1 0 0 2 0 1 0 1 1 0 0 0 0 0 1 1 0 0 0 1 0 0 0 2 0 2 2 0 0 1 1 1 0 0 2 2 0 1 0 0 0 0 1 2 2 2 2 2 1 2 2 2 2 1 0 1 1 0 2 0 2 0 2 1 0 0 1 0 2 0 1 0 0 1 0 0 0 2 1 1 1 0 1 0 1 1 0 1 0 2 1 0 0 1 0 0 2 0 0 0 0 0 0 1 0 1 1 1 2 0 0 0 0 0 0 1 1 0 0 1 0 1 0 0 0 2 2 0 1 1 1 0 1 1 2 0 2 2 1 1 1 0 2 1 1 2 2 0 0 0 0 0 0 0 0 0 0 1 1 0 1 2 2 0 0 0 0 0 1 2 2 0 0 2 0 0 0 0 0 0 2 0 0 1 0 1 1 1 1 0 0 1 0 0 0 0 0 0 0 0 2 2 0 0 0 0 1 0 1 0 0 0 0 0 1 0 0 0 0 1 1 0 1 0 1 1 0 0 1 0 0 1 1 1 0 0 0 0 1 1 1 0 1 1 0 1 1 1 0 0 2 2 0 2 2 1 0 2 1 2 0 0 1 2 1 0 1 0 2 0 0 0 0 1 0 0 0 1 0 1 1 0 0 0 0 0 0 2 2 2 2 2 0 1 1 1 1 0 0 0 0 0 1 0 1 1 1 0 1 1 1 2 0 1 1 1 0 1 0 2 0 0 0 1 1 0 0 0 0 1 0 1 0 1 0 0 0 0 2 0 0 0 2 1 1 2 0 0 0 0 0 0 0 0 0 0 0 2 0 0 2 0 0 0 0 0 0 1 1 1 1 0 1 1 0 1 1 0 0 2 0 2 1 0 0 1 0 1 0 0 0 2 2 1 0 0 0 0 1 0 0 1 2 0 2 0 1 1 0 0 2 0 1 1 1 0 1 2 1 1 2 0 0 0 1 0 0 0 0 1 1 0 0 2 0 1 1 0 0 1 1 2 0 0 1 0 0 1 0 2 2 2 1 1 2 1 0 0 0 0 0 0 0 2 0 0 0 0 1 1 1 1 0 2 0 1 1 1 1 1 1 1 0 0 1 0 0 1 1 2 0 1 1 1 1 0 2 2 0 0 0 0 0 2 0 2 0 1 0 0 0 1 1 1 0 0 0 1 0 0 0 1 0 0 2 0 0 1 2 1 1 0 2 1 0 0 0 1 2 0 0 0 0 0 0 0 1 1 0 0 0 2 0 1 1 1 1 1 2 1 0 0 0 1 0 0 1 0 0 2 1 0 1 0 0 1 1 0 0 2 2 0 2 0 1 1 0 1 1 0 1 2 0 0 1 0 2 1 1 1 1 1 1 0 1 1 1 1 0 0 0 0 0 0 0 0 2 0 0 2 2 0 0 0 0 1 1 2 0 0 0 0 2 0 2 0 0 0 1 1 0 0 0 1 0 0 0 0 0 0 0 0 0 1 0 2 2 1 1 0 2 1 1 0 0 0 0 2 1 1 2 2 0 0 0 1 1 0 0 0 0 0 2 1 1 1 0 1 1 1 1 1 1 1 0 0 2 0 0 1 0 0 1 1 0 1 0 0 1 2 1 0 1 0 0 1 0 0 0 1 2 0 2 2 0 0 0 1 0 2 2 1 1 0 1 0 1 0 0 1 1 0 2 0 1 0 0 2 1 2 0 2 1 0 0 0 0 0 0 0 0 0 0 0 0 1 1 1
18 1 0 1 1 0 1 2 0 0 0 0 0 0 0 0 0 0 0 0 1 2 0 0 0 0 1 0 2 1 2 1 0 0 0 1 2 2 0 1 1 0 0 0 1 0 0 0 1 0 0 0 0 0 2 1 1 0 0 2 0 1 0 1 1 1 1 0 0 0 0 1 2 2 2 2 0 1 2 1 0 1 2 0 2 0 0 0 1 1 0 0 1 1 1 0 0 0 0 0 1 1 0 0 0 0 2 0 0 2 0 2 0 1 0 1 0 0 0 2 2 0 2 1 1 0 0 1 1 1 0 0 0 0 0 0 0 0 0 0 0 2 0 0 1 0 0 0 0 0 0 0 0 1 0 0 0 1 0 0 1 1 0 1 0 0 0 1 0 2 0 1 0 2 0 0 1 1 1 1 1 1 1 2 0 1 2 2 0 0 0 2 2 0 0 2 1 0 1 1 0 1 0 1 2 0 0 0 1 0 0 0 2 0 0 2 2 0 2 1 1 1 1 0 0 1 1 2 1 2 0 0 2 1 1 1 0 2 0 1 0 1 1 0 0 0 0 0 2 0 0 0 0 0 0 0 0 1 0 1 1 0 0 0 1 1 0 1 2 2 0 0 0 1 0 0 0 1 1 0 0 1 1 1 2 1 1 1 0 2 0 0 1 0 2 0 1 2 0 1 1 0 2 0 1 0 1 0 0 0 0 1 1 1 1 1 2 0 0 0 0 0 2 0 1 0 1 0 1 0 2 1 0 0 0 0 0 2 0 1 1 1 2 0 0 2 0 0 1 1 1 0 0 1 0 1 1 0 0 1 1 0 0 0 0 0 2 1 1 0 2 2 2 2 0 1 1 1 1 2 1 2 0 0 0 1 2 1 1 0 1 2 0 0 1 1 1 0 1 1 0 1 0 1 1 0 0 0 1 1 0 1 0 0 1 0 1 1 0 1 0 2 1 1 1 0 1 0 0 0 0 0 0 0 0 0 0 1 0 1 1 0 1 1 0 1 1 0 0 0 0 0 0 1 2 1 1 1 2 2 1 0 2 0 0 0 0 1 0 0 0 0 1 2 1 0 1 2 1 1 1 1 2 2 2 0 0 1 2 2 0 1 0 2 0 0 2 2 2 0 0 0 1 1 0 1 2 1 0 0 0 0 0 1 1 0 0 0 2 1 0 1 0 0 0 0 1 1 1 1 1 0 1 0 1 0 1 0 0 1 1 0 1 1 1 1 0 0 2 0 0 0 0 2 2 0 0 0 1 0 0 0 0 2 0 2 0 1 1 0 1 1 0 0 0 0 0 2 2 2 0 0 0 0 0 0 0 0 0 0 1 1 0 0 0 0 1 1 1 1 1 1 0 0 1 0 0 1 0 2 1 0 0 0 2 0 1 0 0 1 1 1 0 0 0 1 2 1 0 0 0 0 0 0 0 0 1 0 2 0 1 1 0 0 2 0 1 1 0 1 0 1 0 1 1 0 0 1 2 1 1 0 1 1 1 1 0 2 1 1 0 1 2 0 0 2 2 0 0 0 1 0 0 0 1 1 0 1 2 1 1 1 0 1 0 1 0 2 2 2 1 1 0 0 2 2 0 2 0 0 0 0 0 0 0 0 0 1 0 1 0 0 0 1 0 2 0 1 1 0 0 0 0 1 1 0 1 1 0 1 0 0 0 0 0 0 1 0 0 0 0 0 0 0 0 0 0 0 0 0 0 0 2 0 1 1 2 2 0 0 0 0 1 1 1 2 0 0 1 1 1 1 1 1 1 2 1 1 1 1 1 1 2 0 1 1 0 1 0 1 1 0 0 1 2 0 1 0 0 2 2 0 0 1 2 0 1 0 2 0 2 2 0 1 2 1 0 0 1 1 0 0 1 1 0 0 1 2 2 0 0 1 0 0 0 0 0 0 0 0 1 0 0 2 2 0 0 0 0 0 0 2 0 0 0 0 0 0 2 0 0 0 1 0 0 1 0 1 0 0 0 0 2 0 0 0 0 0 0 2 2 0 1 1 2 0 2 0 1 0 1 0 1 1 1 1 1 0 1 1 1 0 0 0 0 0 2 0 0 0 0 0 1 1 0 1 0 0 1 0 2 1 0 2 0 0 0 0 0 0 0 1 1 0 0 0 0 0 0 0 2 0 1 0 1 0 1 0 0 1 1 1 0 0 0 2 2 0 0 0 0 0 0 0 0 1 1 2 1 0 0 1 1 2 0 2 1 0 1 0 1 0 0 0 1 0 0 0 1 0 1 1
19 1 0 0 0 1 1 1 0 2 0 0 0 0 0 0 0 0 1 1 1 2 0 0 0 0 1 2 2 2 2 0 2 2 1 1 2 1 0 0 1 0 0 0 2 0 0 1 1 0 0 0 1 1 1 0 2 0 0 0 1 1 0 0 1 1 1 0 0 0 0 0 1 0 1 2 1 2 2 0 1 2 2 0 1 0 0 1 2 2 0 0 0 0 0 0 1 2 1 1 1 0 0 0 1 1 1 0 0 1 1 2 0 0 0 0 0 0 1 1 1 0 1 2 1 0 0 1 2 1 0 0 2 2 0 0 2 0 1 1 0 2 0 0 0 0 0 0 0 1 0 0 0 0 0 0 0 1 0 2 2 1 0 2 0 1 1 2 0 2 1 0 2 2 2 2 2 0 0 0 0 0 0 0 0 0 0 1 0 0 0 2 0 2 2 0 2 0 0 2 0 2 0 1 2 0 1 0 1 0 1 1 0 0 0 2 0 1 1 0 2 1 1 1 0 0 1 0 0 0 0 0 1 1 1 0 1 0 0 0 1 0 2 1 0 0 0 0 1 1 0 0 0 0 0 0 1 0 0 1 1 0 0 2 2 0 0 0 2 2 1 1 0 2 0 0 0 1 1 1 1 2 1 1 1 1 2 1 0 1 1 0 2 0 2 0 2 2 0 1 1 0 2 0 1 0 1 1 1 0 1 1 1 0 2 0 1 0 0 0 1 1 1 1 1 0 1 0 0 1 2 0 0 1 0 0 0 0 0 1 0 0 2 0 0 0 0 0 1 0 0 1 0 2 0 0 1 0 0 1 2 1 2 2 2 0 0 1 2 0 1 2 0 0 1 1 2 2 1 1 1 2 0 0 1 1 0 0 0 0 0 1 1 0 2 0 1 1 0 0 0 0 0 2 1 1 1 1 0 0 0 0 1 0 1 0 0 1 0 0 0 0 0 1 2 2 2 2 2 2 0 0 1 1 0 1 0 0 0 0 0 0 1 1 1 1 1 0 1 0 0 0 0 1 2 0 1 1 1 2 2 0 1 0 0 1 0 0 0 0 0 0 2 1 0 0 0 1 0 0 0 2 1 1 1 2 0 1 2 0 0 2 0 0 0 0 2 2 1 0 0 0 1 0 0 0 2 1 1 0 1 1 0 2 2 0 0 1 0 2 2 0 1 0 0 2 0 1 1 1 1 1 1 0 1 0 1 0 1 1 1 0 0 0 2 1 0 2 0 0 0 0 0 2 2 0 0 1 0 1 0 0 1 2 2 0 0 1 0 0 0 1 1 0 0 0 1 0 0 2 0 2 0 0 1 1 2 0 0 0 1 1 0 0 1 0 1 1 1 1 1 1 0 1 2 1 2 0 0 1 0 0 0 0 0 0 1 0 0 0 0 0 0 1 1 0 2 1 0 0 0 0 0 0 0 0 2 0 2 0 1 1 0 1 2 0 1 1 0 0 0 1 1 2 2 0 0 0 2 0 0 0 1 1 0 1 0 2 0 1 1 0 0 0 1 1 1 1 1 1 0 1 0 1 2 2 2 0 1 1 0 0 0 0 0 0 0 1 1 1 0 1 1 2 0 2 1 1 0 0 1 0 0 2 0 1 0 1 1 0 0 0 2 2 0 1 1 1 1 0 1 1 0 0 0 0 1 1 1 2 0 2 0 1 0 0 1 1 0 0 0 0 0 0 0 1 1 0 1 0 0 0 2 1 0 1 2 0 0 1 0 0 2 0 0 0 0 1 0 0 0 0 0 0 0 2 0 2 1 2 0 1 2 0 1 1 0 1 1 0 1 0 0 1 1 0 1 0 0 2 2 0 1 0 1 1 1 1 1 0 1 2 1 1 2 2 0 0 1 1 1 1 0 0 0 1 1 1 1 0 0 1 1 0 1 0 1 0 0 0 2 0 2 1 0 1 2 0 1 1 1 1 0 0 0 1 1 1 1 1 0 0 2 0 0 1 0 1 2 2 2 2 0 0 0 0 0 2 0 2 2 0 1 0 2 0 2 0 1 0 0 2 1 1 2 1 0 1 0 1 0 0 0 0 1 1 1 0 2 0 0 0 0 1 2 2 2 1 1 1 2 0 0 2 0 0 0 1 1 1 0 0 1 1 1 1 0 0 1 1 1 0 1 1 1 0 1 1 0 1 1 1 0 0 1 1 2 0 0 0 0 1 0 0 0 2 0 1 1 0 0 2 1 1 0 0 0 0 1 1 1 0 0 0 1 0 1 1 2 1 0 1
20 1 0 0 1 0 1 2 0 1 0 1 1 2 0 0 0 0 0 0 1 2 0 0 0 0 1 2 2 2 2 0 1 1 0 0 2 1 1 0 1 0 2 2 2 0 0 0 2 0 0 0 0 0 2 0 0 0 0 1 0 2 0 0 0 0 0 0 1 1 0 0 1 0 1 2 1 1 2 0 0 1 2 0 1 0 0 0 2 2 0 0 0 0 0 0 0 0 0 1 1 1 0 0 2 1 2 2 2 0 0 2 0 1 0 1 0 0 2 0 0 0 2 0 0 2 0 0 0 0 0 0 0 1 1 0 0 0 0 0 0 2 0 0 0 0 0 0 0 1 0 1 0 0 0 0 0 1 0 0 2 1 0 2 1 1 1 0 1 2 0 0 0 2 0 0 2 1 0 1 1 2 2 2 0 2 2 1 0 0 0 1 1 0 1 1 1 0 0 0 0 1 0 2 2 0 0 0 1 0 1 0 0 1 0 2 0 1 2 1 1 0 0 0 0 0 0 1 1 2 0 0 0 0 2 0 0 1 0 0 0 0 1 0 0 0 0 0 1 1 0 0 1 0 0 0 1 0 0 0 0 0 0 1 1 0 0 0 1 0 0 1 0 1 1 1 0 1 2 1 0 0 1 2 2 1 2 1 0 1 1 0 2 0 2 0 2 0 0 0 1 0 2 0 0 0 0 1 1 0 1 2 1 0 1 0 1 0 1 1 0 1 0 1 0 0 1 0 1 0 2 0 0 0 0 0 0 1 0 0 0 0 2 0 0 0 2 0 0 2 2 0 0 2 0 0 1 0 0 2 1 0 0 0 0 2 0 0 2 0 0 0 0 0 0 1 2 1 0 2 1 1 0 0 0 1 2 0 0 1 0 0 0 0 2 0 0 0 0 0 0 0 0 1 1 0 0 0 0 0 0 0 0 0 0 0 2 0 0 0 0 0 0 2 0 0 0 0 2 0 2 0 0 0 1 1 0 1 0 1 2 1 2 0 0 1 1 1 1 0 0 1 0 2 1 1 0 0 2 2 0 0 1 1 0 1 0 0 0 0 0 0 1 1 0 0 0 1 0 1 1 1 0 0 1 0 0 1 2 2 0 1 0 1 0 0 2 0 0 2 0 1 2 1 0 0 1 1 1 0 0 0 0 0 0 0 0 0 1 1 1 2 2 0 0 2 0 1 1 1 0 2 1 0 1 0 1 0 0 1 1 0 1 0 1 1 0 1 1 0 0 0 0 1 2 1 1 0 0 0 0 1 0 2 1 0 0 1 0 0 0 1 1 0 0 0 1 2 2 0 0 0 1 0 0 0 1 0 0 1 0 1 0 1 0 0 0 0 0 0 0 0 0 0 1 1 1 1 0 1 1 0 0 0 1 0 0 0 1 0 0 0 1 1 1 1 1 2 0 0 0 0 0 1 0 0 2 0 2 0 0 1 0 0 2 0 0 0 1 0 0 1 1 1 2 0 0 1 1 0 0 0 1 0 2 0 1 2 0 2 2 0 0 0 0 2 0 0 1 0 0 1 0 1 1 1 1 1 1 1 0 0 0 0 0 0 0 1 1 1 0 1 0 1 1 2 1 2 0 0 0 0 1 0 1 2 1 1 1 0 0 1 0 1 0 2 0 1 1 0 1 0 0 0 1 2 0 0 0 1 0 1 0 0 0 0 1 0 0 0 0 0 0 0 0 1 1 0 2 1 0 2 1 0 1 1 2 0 0 2 0 1 0 2 1 0 1 1 0 2 2 1 0 0 1 2 1 2 1 2 0 1 2 0 0 0 0 1 0 0 1 0 0 2 1 0 2 0 0 2 2 0 1 1 1 0 2 1 2 0 2 2 0 1 2 1 0 0 1 0 2 1 1 0 0 0 0 1 1 0 0 1 1 0 1 1 0 0 0 0 1 0 0 2 2 0 0 0 0 0 0 1 0 0 0 0 0 0 0 2 2 1 1 1 0 1 0 1 0 0 1 1 2 0 0 0 1 2 0 2 2 0 1 0 2 0 2 0 0 0 0 2 1 1 1 1 1 0 1 1 1 0 2 0 1 1 1 1 2 1 0 1 0 1 2 1 1 0 0 0 2 1 0 0 1 0 0 0 0 0 0 0 1 0 0 1 0 0 0 0 2 0 1 1 0 0 0 1 1 2 0 2 1 1 1 1 1 0 1 1 0 0 0 0 0 2 0 2 0 1 0 2 1 1 0 0 0 0 0 0 0 0 1 0 2 1 0 1 2 1 1 1
21 1 0 0 0 0 1 2 0 2 0 0 0 0 0 0 0 0 1 0 0 0 0 0 0 0 2 1 1 1 1 0 1 2 2 0 1 1 0 1 1 0 0 0 2 0 0 1 1 0 0 0 0 0 1 0 1 0 1 0 0 2 0 2 0 0 0 0 0 0 0 0 2 0 0 2 2 2 2 0 2 2 2 0 2 1 1 0 2 2 0 0 1 0 0 0 1 1 1 1 1 0 1 0 0 0 2 1 1 1 0 1 1 1 1 2 1 0 1 1 1 1 2 2 2 0 0 2 2 2 1 1 0 0 1 0 0 1 0 0 2 0 0 0 1 0 0 0 0 2 0 1 1 0 0 0 0 0 0 0 1 1 0 1 1 2 1 0 0 0 0 0 2 2 2 2 2 1 0 1 1 1 1 2 0 1 2 0 0 0 0 0 0 1 1 2 1 0 0 1 0 1 0 2 2 0 0 0 1 0 1 0 2 0 0 2 2 0 2 0 2 2 2 0 0 0 2 0 0 0 0 0 0 1 2 0 1 1 1 1 0 0 2 0 0 0 1 0 2 0 0 0 0 0 0 1 1 2 0 0 0 0 0 1 0 0 0 0 1 1 0 1 0 1 0 0 0 0 1 1 1 2 1 1 2 1 1 2 0 1 0 0 0 0 2 0 1 1 0 1 0 0 1 1 0 0 0 0 0 0 0 2 1 1 1 1 1 0 1 0 1 1 0 0 0 0 1 0 1 0 1 0 1 1 0 0 0 2 0 0 0 0 2 0 0 1 1 0 0 0 0 1 1 2 1 0 1 0 0 2 2 0 2 2 2 0 0 1 2 0 1 1 1 1 0 1 1 0 0 1 1 1 0 1 1 1 0 0 0 0 0 1 0 0 2 0 0 1 0 0 0 0 0 2 1 0 1 0 0 0 0 0 0 0 2 0 0 1 0 1 0 1 0 2 1 1 1 1 2 0 1 1 1 1 1 0 0 1 0 0 1 0 1 0 0 1 0 0 1 0 0 1 0 2 1 1 0 1 1 1 0 0 1 1 0 0 0 1 0 1 0 0 0 2 2 0 2 1 0 1 1 0 0 0 2 1 0 1 2 1 1 2 1 0 0 0 1 1 0 1 1 1 1 1 2 2 1 1 1 0 1 0 0 0 0 0 0 0 1 1 0 1 2 1 1 2 0 1 1 1 1 0 0 0 1 1 0 0 0 2 0 0 0 0 1 2 0 2 0 0 0 0 0 2 0 1 0 0 0 2 2 0 1 1 0 0 0 0 0 0 0 1 0 0 0 0 0 2 2 1 0 0 0 0 0 0 0 0 0 0 0 0 0 0 0 0 0 1 1 1 1 1 0 0 1 2 1 0 0 0 1 0 0 1 0 0 0 0 0 1 0 1 1 1 1 0 1 2 0 0 0 0 0 0 0 1 2 2 2 0 0 0 0 0 1 0 1 1 1 0 0 1 0 1 2 0 0 1 1 0 0 0 1 2 0 1 1 1 2 0 0 2 0 0 0 1 1 0 0 0 1 0 1 2 1 2 0 0 1 1 0 0 0 0 0 0 0 1 2 2 1 0 0 0 2 2 0 2 0 0 0 0 0 1 0 1 0 0 0 0 0 1 1 2 1 2 0 2 1 0 1 1 0 0 1 1 0 0 0 0 0 0 0 0 0 1 1 0 0 0 0 0 0 0 0 0 1 0 0 0 0 0 2 0 0 1 2 0 0 1 1 1 2 0 0 1 1 1 1 1 1 1 1 1 0 1 0 1 1 1 1 1 2 1 0 0 0 0 0 1 0 0 0 2 1 0 0 0 0 2 2 1 1 1 1 0 1 0 2 0 2 2 0 0 0 1 0 0 1 1 0 0 2 1 0 0 0 0 0 0 0 0 0 0 0 0 0 0 0 2 0 0 0 2 2 0 0 0 0 0 0 2 0 0 0 1 1 0 1 0 0 0 2 0 0 1 0 1 1 1 1 1 1 0 0 0 1 0 0 2 2 0 1 0 2 0 2 0 0 0 0 1 1 1 1 1 0 0 1 1 1 0 0 0 1 0 1 0 2 0 0 0 0 1 0 0 1 1 1 1 2 0 0 2 0 0 0 0 2 1 0 0 2 0 0 1 0 0 0 0 1 0 1 1 0 0 1 2 0 0 1 1 1 0 1 0 0 0 0 0 0 0 0 0 0 0 2 1 0 0 0 2 0 1 0 0 0 0 0 1 0 0 0 0 0 0 0 0 2 0 0 0
22 0 0 0 0 0 1 1 0 0 0 2 1 2 0 0 0 0 1 1 1 1 0 1 1 1 1 2 2 2 1 1 0 0 0 0 2 2 0 1 1 0 1 1 2 1 1 0 1 0 0 0 1 2 0 0 1 1 2 1 1 1 1 0 0 0 0 0 0 0 0 0 1 0 1 2 1 1 2 0 0 1 2 0 2 0 0 1 2 2 1 1 0 1 1 0 1 1 1 1 0 0 0 0 1 1 2 1 1 1 1 2 0 2 0 2 0 0 0 1 1 0 2 0 0 1 0 0 1 1 0 0 0 1 1 1 0 1 1 1 2 1 0 0 1 0 0 0 0 1 0 2 1 0 0 0 0 1 0 0 1 1 0 2 0 0 0 1 0 2 0 1 0 1 0 1 1 0 0 0 0 0 1 2 0 1 2 0 0 0 0 1 0 0 0 0 2 0 0 0 0 0 0 0 2 0 0 0 2 0 1 0 1 0 0 2 0 1 1 0 2 0 0 0 0 2 0 2 0 2 0 0 0 0 1 1 0 0 0 0 0 0 2 0 0 0 0 0 2 0 0 0 0 0 0 0 1 2 0 1 1 0 0 0 0 0 0 1 1 0 0 1 0 2 1 2 1 0 0 0 0 1 0 2 2 2 2 1 0 2 0 1 1 0 2 0 1 0 1 0 1 0 2 0 1 0 1 1 0 0 0 1 1 1 1 0 2 0 0 0 2 0 1 2 1 0 1 0 0 0 1 0 0 0 0 0 0 1 0 1 2 1 2 0 0 0 1 0 1 2 2 0 1 2 1 0 1 0 0 1 1 0 0 0 0 0 0 1 1 1 2 2 1 1 1 0 2 1 0 1 1 1 1 0 0 1 0 0 0 1 0 0 1 0 2 0 1 0 0 0 0 0 0 2 1 0 1 1 0 0 0 0 1 0 0 0 1 0 0 0 0 0 0 1 1 1 1 2 2 2 0 1 0 0 0 1 0 1 0 1 2 0 2 1 1 0 1 1 1 1 0 2 0 2 2 2 0 1 0 1 1 0 0 1 0 1 0 1 0 0 0 0 1 2 0 0 0 1 0 0 1 1 0 0 2 1 0 2 2 1 0 2 0 1 0 0 1 2 2 0 0 1 2 0 1 1 2 1 1 0 0 0 0 1 1 1 0 0 1 2 1 0 0 0 0 0 1 1 1 1 1 0 1 0 1 0 0 0 0 1 1 0 0 0 0 1 0 1 1 0 0 0 0 2 0 0 0 0 1 0 0 0 0 2 0 2 0 1 0 0 0 2 2 0 0 0 2 2 2 2 0 0 0 0 0 1 2 2 1 2 0 0 1 0 1 0 1 0 1 0 0 2 0 0 1 1 2 1 0 1 0 0 0 1 0 0 1 0 0 1 1 1 1 0 1 2 2 0 0 0 0 0 0 0 0 1 2 0 1 1 1 1 0 1 0 0 1 1 0 0 0 2 0 0 1 0 0 0 1 0 0 0 1 1 1 2 0 2 1 1 1 0 1 0 0 2 1 0 0 0 0 0 1 2 1 2 1 1 2 1 0 0 0 2 2 0 0 1 1 1 0 1 1 1 1 2 0 2 0 0 0 0 0 0 0 1 1 0 0 0 0 0 0 2 0 2 1 1 1 0 1 1 0 1 2 0 1 0 0 1 1 1 0 0 0 1 1 0 0 0 0 0 0 0 1 0 0 0 2 0 0 0 0 0 0 1 2 0 0 2 0 0 2 0 0 1 0 2 0 0 1 1 1 1 1 2 1 1 1 1 1 1 1 0 0 0 1 1 0 1 2 0 0 2 1 0 2 0 0 1 1 0 0 1 2 1 1 0 2 0 2 2 1 0 1 1 0 0 2 0 0 0 2 0 0 0 0 1 1 0 0 1 2 0 2 2 0 0 0 0 1 0 1 2 2 0 0 0 1 1 0 1 0 0 0 1 2 0 2 1 0 0 1 0 0 0 0 2 0 0 0 0 1 0 0 1 0 2 0 0 0 0 0 1 1 0 2 0 0 0 0 1 1 1 1 1 1 0 1 1 0 0 0 0 1 1 1 0 1 1 0 1 1 0 2 2 0 1 0 0 2 1 1 2 1 0 1 1 0 0 0 0 2 0 0 0 0 2 1 1 0 0 1 0 1 0 1 2 0 0 2 0 1 0 1 0 0 0 0 0 0 0 0 0 0 0 2 1 1 0 0 1 0 0 0 1 1 0 1 0 1 1 0 2 1 0 0 0 0 0 1 2
23 0 0 1 1 0 1 1 0 0 0 0 0 1 0 0 0 0 1 1 1 2 1 0 0 0 0 2 2 2 2 0 1 1 0 1 1 2 0 0 0 0 0 0 1 0 0 0 1 1 1 0 0 0 2 0 1 0 1 1 1 0 0 0 0 0 0 0 0 1 1 1 1 0 0 1 1 2 2 0 1 2 1 1 0 0 0 1 2 2 0 1 2 0 0 0 0 2 1 1 1 0 0 0 1 1 1 0 1 2 1 1 1 2 1 2 1 0 1 1 1 0 2 2 2 0 0 1 2 1 1 1 0 0 0 0 0 0 0 0 0 2 0 0 0 0 0 0 0 1 0 1 1 0 0 0 1 1 0 0 0 1 0 2 0 1 0 0 1 2 0 0 0 1 0 1 1 2 2 2 2 2 0 1 0 0 1 1 0 0 0 1 1 1 1 1 1 0 0 0 0 0 0 1 2 1 2 0 1 0 1 0 1 0 0 2 1 0 2 0 2 2 0 0 0 1 0 1 1 1 0 0 0 0 2 0 0 2 0 2 0 0 2 0 0 0 0 0 0 2 0 0 0 0 0 0 0 2 0 2 2 0 0 1 1 0 2 0 2 2 0 2 0 0 0 0 0 1 2 1 1 2 0 2 2 1 1 2 0 2 2 0 0 0 1 0 2 1 0 1 1 0 2 0 1 1 0 0 0 0 0 1 1 0 1 0 2 0 0 0 1 1 0 2 0 0 1 0 1 0 2 0 0 0 0 0 0 1 0 0 0 0 2 0 0 0 1 1 1 1 1 0 1 2 1 0 0 0 0 1 1 0 1 1 1 0 0 2 2 1 2 2 0 0 1 0 1 1 1 2 0 1 1 1 0 1 2 0 0 0 1 2 0 0 2 1 1 0 1 1 0 1 0 2 2 0 0 1 0 0 1 0 0 1 1 0 0 1 0 0 0 0 0 1 1 1 1 0 2 1 1 0 0 0 1 1 0 1 0 1 0 0 1 1 0 1 2 0 2 0 0 2 0 2 0 0 0 1 0 1 1 0 0 1 0 1 0 0 0 0 0 0 1 1 2 1 1 2 0 1 1 2 1 0 2 0 0 0 0 0 2 0 0 2 1 0 1 1 0 0 1 1 1 1 0 0 1 2 1 0 0 0 0 1 1 0 0 0 1 2 0 0 1 0 0 0 0 0 0 2 0 1 1 1 1 0 1 0 0 1 0 1 0 0 1 1 0 1 2 0 0 0 0 1 1 2 1 1 1 0 0 1 1 2 0 0 1 2 2 1 1 1 0 0 1 0 1 2 2 1 0 0 0 0 0 0 0 2 0 2 1 0 0 1 0 0 0 0 0 0 0 1 1 0 2 1 2 1 0 2 2 0 0 0 1 0 2 0 0 1 1 1 0 0 0 1 1 2 0 0 1 0 1 0 0 0 2 1 2 0 2 0 0 1 1 0 1 1 0 0 0 2 1 1 2 0 0 0 1 1 1 0 0 1 0 1 0 1 1 1 1 1 0 0 0 2 0 0 1 0 0 0 0 1 1 1 1 0 1 1 0 0 1 0 0 1 0 2 1 1 0 1 0 1 1 2 1 1 1 0 1 0 0 0 0 0 1 0 0 1 0 1 0 1 1 2 0 1 1 0 0 0 0 0 0 0 1 0 0 0 0 0 0 0 0 0 0 1 0 0 0 0 0 0 0 2 0 0 2 0 0 2 2 0 0 1 2 0 0 2 1 2 2 1 1 0 0 2 0 0 0 0 0 0 0 2 0 1 1 1 0 1 2 0 1 1 0 0 0 1 1 0 0 2 1 0 1 0 0 1 1 0 1 0 0 0 2 1 0 0 0 0 0 0 2 1 0 0 0 1 0 0 1 0 0 1 0 1 1 0 0 0 0 0 0 0 0 0 1 0 1 0 1 2 1 0 1 0 0 0 1 1 0 0 0 1 0 0 1 1 0 0 2 0 0 0 0 1 2 2 2 2 0 0 0 2 0 1 0 0 0 0 1 0 2 0 2 0 1 0 0 1 1 1 1 2 1 1 0 0 0 0 0 0 0 1 1 0 2 1 0 1 0 2 1 1 1 1 0 0 2 0 1 1 1 0 2 2 0 0 0 0 2 1 0 0 0 1 0 0 2 0 1 0 0 0 0 0 0 0 2 0 1 0 0 2 2 0 1 0 1 0 0 0 0 2 0 2 1 1 0 1 1 2 0 2 2 0 1 1 1 1 0 0 1 1 0 0 1 0 0 0
24 1 0 1 1 0 1 2 0 2 0 0 0 0 0 0 0 1 1 0 1 2 0 0 0 0 1 2 2 2 2 0 1 1 0 0 1 1 0 1 1 0 0 0 1 0 0 0 2 0 0 0 1 1 1 1 0 0 2 0 2 0 0 0 0 1 0 0 0 1 1 1 1 0 1 2 1 2 2 0 0 2 2 0 1 0 0 1 1 1 0 1 1 0 0 0 1 1 1 1 1 0 0 0 0 0 2 0 1 1 1 1 0 1 1 1 1 0 1 1 1 0 1 1 0 0 0 1 1 1 0 0 0 0 0 0 0 0 1 1 1 1 0 0 0 1 0 0 0 0 0 0 0 0 0 0 0 0 0 0 0 0 0 2 2 1 1 0 1 1 0 1 1 1 0 1 2 0 0 0 0 0 0 1 0 0 1 2 1 0 0 2 0 2 2 2 1 0 1 0 0 0 0 2 2 0 0 0 1 0 0 0 2 0 0 2 1 0 2 1 1 0 0 0 0 0 1 2 1 2 0 0 0 0 2 0 0 2 0 2 0 0 2 0 1 1 1 0 1 1 1 0 0 1 0 0 1 2 2 2 0 2 0 1 1 0 1 1 1 1 0 0 0 1 1 0 1 0 1 0 0 1 0 2 2 1 2 2 0 2 0 0 0 0 0 0 2 1 1 0 2 0 2 0 0 0 1 0 0 0 0 0 2 0 1 1 1 1 1 1 0 1 1 1 0 0 1 0 0 1 1 1 1 1 0 0 0 1 1 2 1 2 0 0 0 2 0 0 1 0 0 0 0 2 0 0 2 0 0 0 0 0 1 1 1 0 0 0 0 0 2 2 1 1 1 1 1 1 0 2 1 1 1 1 1 1 1 1 1 0 0 0 0 0 1 1 1 0 1 1 0 1 0 1 1 0 0 1 0 0 0 0 1 0 1 0 0 0 0 0 0 1 1 1 0 0 0 1 2 1 0 1 0 1 0 0 0 2 0 1 2 0 1 1 0 2 2 1 2 0 0 1 0 1 1 0 1 1 1 2 0 0 0 0 0 2 1 1 0 0 0 0 2 2 0 0 0 2 0 2 1 1 0 0 2 1 0 0 1 1 1 1 0 1 1 0 0 1 0 0 1 1 0 1 0 0 2 1 0 0 0 0 0 0 0 0 0 0 1 2 0 0 2 0 0 2 0 1 2 1 2 1 2 1 2 1 1 0 0 2 0 0 2 1 2 1 0 2 0 0 0 0 0 1 1 1 0 0 0 0 0 0 0 1 1 0 0 1 1 1 0 1 1 0 0 0 1 1 1 2 0 1 1 0 1 1 2 2 1 2 0 1 0 0 1 0 1 0 0 1 0 1 1 0 2 0 0 2 0 2 0 0 0 0 2 0 0 0 0 0 0 0 1 1 1 1 1 0 0 0 0 0 0 0 0 0 2 0 2 0 2 2 1 1 1 0 1 0 0 0 1 1 0 1 1 1 0 1 1 1 1 0 1 1 0 0 0 1 1 0 0 2 1 0 1 1 2 0 1 0 0 1 0 1 0 1 1 1 2 0 0 0 0 1 1 0 0 1 0 1 1 0 0 0 2 2 0 2 1 0 0 0 0 1 0 0 0 2 2 0 0 0 0 2 0 0 0 1 1 0 1 1 0 0 1 1 0 1 0 1 0 0 0 0 0 0 1 0 0 0 0 0 0 0 0 0 0 0 1 0 0 0 0 0 0 1 1 0 0 2 0 0 2 0 0 0 0 1 0 0 2 2 0 0 0 2 0 2 0 2 0 2 2 1 0 0 0 0 0 1 1 0 0 2 0 1 1 0 0 0 0 0 1 1 1 0 1 1 1 0 0 1 2 1 2 1 0 0 0 1 0 0 1 0 0 0 1 0 0 0 0 0 2 1 2 0 1 0 0 0 1 0 0 2 2 0 0 2 0 0 0 0 0 0 0 0 0 1 1 1 0 0 1 2 0 2 0 1 1 1 2 2 2 1 1 1 0 2 1 2 1 0 1 1 1 0 1 0 0 0 0 1 2 2 0 0 1 2 0 0 0 0 0 0 0 0 2 0 2 0 0 0 1 1 0 0 0 0 0 0 2 0 0 1 1 0 0 1 0 0 0 0 2 1 1 0 0 1 1 1 0 0 2 0 0 0 0 2 0 0 0 1 2 0 1 1 2 0 0 0 0 0 0 0 0 1 1 2 0 0 0 2 1 1 0 0 0 0 0 1 0 0 0 0 0 0 0 1 1 0 0 1
25 0 0 0 0 0 2 2 1 0 0 1 1 1 0 0 0 0 0 0 0 2 1 0 0 0 0 1 2 2 2 1 0 1 0 0 2 2 0 2 0 0 0 1 1 1 1 0 2 0 0 0 0 2 0 1 0 1 1 0 1 1 0 2 0 0 0 1 0 1 1 1 2 0 1 2 1 2 2 0 2 2 2 0 2 0 0 0 2 2 0 0 2 2 0 0 0 2 1 1 0 0 0 0 2 1 1 1 1 1 0 1 1 2 1 2 1 0 1 0 0 1 2 0 0 2 0 0 1 1 0 1 0 0 0 0 0 0 0 1 0 2 0 0 0 0 0 0 0 1 0 1 0 0 0 0 0 1 1 2 2 2 1 2 0 0 0 0 0 1 0 1 2 1 1 2 0 1 1 1 1 1 1 2 0 1 2 0 0 0 0 2 0 1 1 2 1 0 0 0 0 0 0 2 2 0 0 0 1 0 1 0 2 0 0 2 1 0 1 2 0 0 0 1 0 0 1 0 0 0 0 0 0 0 2 0 0 2 0 1 0 1 1 1 0 0 0 0 2 0 0 0 0 0 0 0 0 1 0 0 0 0 0 1 1 0 1 0 1 1 1 1 0 0 0 0 0 0 1 0 1 1 0 1 1 0 1 1 1 2 0 0 1 0 2 0 2 1 0 0 0 0 1 1 0 0 2 1 0 0 0 2 2 1 1 1 2 0 1 1 0 1 0 0 2 0 2 0 0 0 1 0 0 0 0 0 0 1 0 0 0 0 2 0 0 1 0 0 0 0 0 0 0 1 0 1 0 0 0 1 1 0 0 0 0 1 1 1 2 1 2 2 0 0 0 0 2 0 0 2 1 1 0 0 0 0 1 0 0 0 0 0 0 0 2 1 1 0 2 2 0 2 0 2 1 0 1 0 0 0 0 0 0 0 1 0 1 0 0 0 0 0 1 0 2 2 1 0 0 0 0 0 0 0 0 0 0 0 0 1 0 0 0 0 0 1 2 1 2 0 0 2 0 1 2 1 1 1 1 2 1 0 0 0 1 2 1 2 0 1 1 0 1 1 2 1 1 2 1 0 1 2 2 0 0 2 2 2 2 1 0 2 0 1 0 0 2 1 1 1 0 0 0 1 0 0 1 1 1 0 0 0 0 0 0 0 0 0 2 2 0 0 1 0 0 1 1 0 0 1 0 0 2 1 1 0 2 0 1 0 2 0 2 2 2 1 0 0 2 0 0 0 0 0 2 2 2 0 1 0 0 0 0 1 0 1 0 2 0 0 0 0 0 0 0 0 0 0 0 2 0 1 0 0 2 1 1 1 1 1 0 0 1 0 0 0 0 0 0 0 0 2 0 0 1 1 1 0 0 0 0 0 0 0 1 0 0 0 0 1 0 0 1 1 1 1 1 0 0 0 0 0 0 0 0 0 2 0 2 0 2 1 0 0 1 0 2 1 0 0 0 1 0 0 1 0 0 0 2 0 0 0 0 0 1 0 0 1 1 0 0 1 0 0 0 1 1 0 1 0 0 1 1 1 1 2 0 0 0 0 0 0 0 1 2 0 0 2 2 2 0 2 0 0 0 0 1 2 0 0 1 0 0 1 0 0 0 1 1 0 0 0 0 2 0 2 0 0 0 0 1 1 0 0 1 1 0 0 0 2 1 2 0 1 0 0 1 1 0 0 0 0 0 0 0 2 1 0 2 0 0 2 2 0 1 0 2 2 0 0 0 1 2 0 0 1 0 0 1 1 1 1 0 0 0 0 0 2 2 2 0 0 1 0 0 0 0 0 0 2 2 0 0 2 1 1 0 0 2 2 2 0 1 1 1 0 2 0 2 0 2 2 0 0 1 1 0 0 1 0 1 1 1 1 1 1 0 0 0 0 0 0 0 0 0 0 0 0 1 0 2 0 0 1 1 0 1 0 1 1 0 1 0 0 0 1 2 0 0 2 0 0 0 1 0 1 0 1 1 1 1 1 1 0 0 1 0 1 0 1 1 0 0 1 1 0 1 0 1 0 0 1 0 0 2 2 0 1 1 1 1 0 0 0 1 0 1 1 2 0 1 0 0 1 1 0 1 1 0 0 1 0 0 1 0 1 0 0 1 2 0 1 1 1 1 0 0 2 1 1 0 0 2 0 0 0 0 0 0 0 2 0 0 1 2 0 0 0 0 0 0 0 0 0 0 0 1 0 1 0 0 2 0 1 0 1 0 0 1 0 1 0 0 0 1 1 0 0 0 1 0 1
26 1 0 0 1 0 1 1 0 0 0 1 1 1 0 0 0 0 1 0 0 1 1 0 0 0 1 2 2 2 2 1 1 1 0 0 1 2 0 1 1 0 0 1 1 1 1 0 2 0 0 0 1 1 1 1 0 1 0 2 0 1 0 1 1 1 1 0 1 1 0 1 2 0 1 1 0 1 1 0 2 2 2 0 2 0 0 1 2 2 0 0 2 0 0 0 0 0 0 0 1 0 0 0 1 0 2 1 1 1 1 2 1 1 0 1 0 0 1 1 1 0 2 1 0 1 0 1 1 1 0 0 0 0 1 0 0 0 0 0 1 1 0 0 0 0 0 0 0 1 0 0 1 1 0 0 0 0 1 1 1 1 1 1 0 1 0 0 1 1 0 1 0 1 1 2 1 1 1 1 1 1 0 1 0 0 1 0 0 0 0 1 0 1 2 1 2 0 0 0 0 0 0 1 2 0 1 0 1 0 1 0 1 0 1 1 0 0 2 0 2 2 2 0 0 0 2 0 0 1 0 0 0 0 1 0 0 1 1 1 1 0 2 0 0 0 0 0 2 0 0 1 0 1 0 0 1 0 0 0 0 0 0 0 0 0 0 2 2 2 0 1 0 0 0 0 1 2 2 2 2 2 1 1 2 0 1 0 1 2 1 1 1 0 1 0 1 0 0 0 0 0 2 0 1 0 1 0 0 0 0 2 2 0 2 0 2 0 0 0 0 2 1 1 0 0 0 0 1 0 2 2 0 0 0 0 0 1 0 1 0 1 1 0 0 0 0 1 2 0 0 0 0 2 0 0 0 0 0 2 2 0 1 0 1 1 0 1 2 0 1 1 1 1 0 1 2 1 0 1 0 1 1 0 0 1 1 0 0 1 0 0 2 0 2 0 2 1 2 2 0 2 0 2 2 1 0 0 0 0 0 0 0 0 1 0 1 0 0 0 0 0 0 1 1 1 1 0 1 1 0 0 0 0 0 0 0 1 0 1 2 0 1 1 0 1 1 1 2 0 0 1 0 2 0 0 0 0 0 0 1 0 0 0 0 2 0 0 0 0 0 0 1 2 2 2 0 2 0 2 1 2 0 0 2 1 0 1 1 0 1 1 1 2 1 0 2 2 1 0 1 0 1 1 0 0 1 1 0 0 0 1 0 0 0 0 0 0 2 2 0 0 0 0 0 0 2 1 1 1 1 0 0 0 1 0 0 0 1 1 1 0 0 0 1 1 0 1 1 0 0 0 0 2 1 1 1 0 0 0 0 1 0 2 2 0 0 1 0 0 0 1 2 0 0 0 2 1 1 2 0 0 1 0 0 1 1 1 1 1 0 0 0 0 0 0 1 0 0 0 0 2 1 0 2 0 1 0 0 0 1 0 0 1 1 0 0 0 0 0 0 0 0 0 0 0 1 0 0 0 0 0 0 0 0 1 2 1 2 0 1 2 0 1 0 0 2 0 1 1 0 2 0 0 2 0 0 0 2 1 1 0 0 0 0 0 0 2 0 1 1 0 0 0 0 2 0 0 0 0 1 0 0 1 1 2 1 0 1 1 0 0 0 0 1 0 0 1 0 0 0 0 0 2 1 2 1 0 0 0 0 0 0 0 0 0 0 1 1 0 0 0 0 2 0 1 0 1 0 0 1 1 0 0 0 0 1 2 1 2 0 2 1 0 0 1 1 0 0 0 0 0 1 0 0 1 0 0 1 0 0 1 1 0 0 0 1 0 0 2 0 1 2 1 1 1 0 0 2 2 2 2 0 0 0 1 0 1 2 1 1 0 2 0 2 2 0 1 0 0 1 0 0 2 2 0 1 1 0 2 1 0 1 1 1 0 2 0 1 0 0 1 0 1 2 0 0 0 1 0 0 0 0 0 0 0 0 2 2 0 1 1 0 0 0 0 0 0 0 0 2 0 0 2 2 0 0 1 0 0 0 1 1 0 1 0 1 0 2 1 0 0 0 1 0 1 0 0 1 1 1 1 1 0 0 0 0 1 0 2 2 0 1 1 2 0 2 0 0 0 0 1 2 2 0 0 1 2 0 0 0 0 0 0 0 0 2 1 1 0 1 0 0 1 0 0 1 1 0 0 2 0 0 1 0 0 1 0 0 1 0 0 2 0 0 0 0 0 0 0 2 0 2 0 0 0 0 1 0 0 1 0 2 0 1 1 1 0 0 0 0 0 0 0 0 1 0 0 2 0 0 1 2 2 0 0 1 0 0 2 0 0 1 1 1 0 1 0 1 0 0 1
27 0 0 0 1 0 1 2 1 1 0 0 0 0 0 0 0 0 0 1 1 2 0 0 0 0 1 2 2 2 2 1 0 1 0 0 2 1 0 0 2 0 1 1 2 0 0 0 2 0 0 0 1 1 1 0 1 0 1 1 0 0 0 1 1 1 1 0 1 1 0 0 2 0 1 2 1 1 1 0 1 2 2 0 2 0 0 1 2 2 0 1 0 0 0 0 1 1 1 1 1 0 1 0 1 0 2 0 0 1 1 2 1 1 0 2 0 0 2 1 1 1 2 0 0 1 0 1 2 2 0 0 1 1 0 0 1 0 1 0 0 2 0 0 0 0 0 0 0 2 0 2 2 0 1 0 0 2 0 1 2 1 0 2 2 1 1 1 0 2 0 1 0 2 0 1 1 1 0 1 1 1 1 2 1 2 1 2 1 0 0 1 1 1 1 1 1 0 0 0 0 0 0 0 2 0 1 0 0 0 1 0 0 0 0 2 0 0 1 0 2 2 0 0 0 0 1 2 0 2 0 0 1 1 1 0 1 2 0 2 0 0 2 0 0 0 0 0 2 0 0 0 0 0 0 0 0 2 0 1 1 0 0 0 0 0 0 1 1 1 0 0 1 0 0 0 0 0 0 0 0 1 0 2 2 1 1 0 0 1 0 0 1 0 2 0 1 0 1 0 0 0 2 0 0 0 0 1 1 0 1 1 2 1 2 1 2 0 2 2 0 0 1 2 0 0 0 0 0 2 2 2 0 0 0 0 0 2 0 0 0 0 2 0 0 2 0 0 1 1 2 0 0 0 0 1 1 0 0 2 2 0 0 0 0 0 1 2 2 1 2 2 0 0 0 0 1 1 0 1 2 1 1 0 0 0 0 0 0 1 0 0 0 0 2 0 0 1 1 1 0 1 0 2 2 1 0 1 0 0 1 0 1 0 1 0 0 0 0 0 0 0 0 1 1 1 2 2 2 0 0 1 1 1 0 1 0 1 0 0 1 0 0 0 0 2 1 0 1 0 0 1 0 1 2 1 1 2 1 2 2 0 1 1 0 1 0 1 0 0 0 0 0 2 1 0 1 2 0 1 1 1 1 1 2 0 0 0 1 0 1 1 1 1 1 0 1 1 1 0 0 1 1 1 0 0 1 1 2 0 1 0 0 0 0 0 1 1 1 1 1 1 2 0 1 2 0 1 1 1 1 0 1 1 1 0 0 0 0 1 0 1 0 1 2 0 0 1 2 0 0 0 0 1 1 1 1 1 1 0 0 0 1 1 0 0 1 0 0 0 0 1 1 0 0 0 0 1 1 2 0 0 0 0 1 0 0 1 0 1 0 1 0 0 1 0 1 0 0 0 0 2 0 0 2 0 1 2 0 2 0 0 0 0 1 0 1 0 1 0 0 0 0 1 1 0 2 1 0 0 0 0 0 0 0 2 2 1 2 0 2 1 0 1 1 0 0 1 0 0 0 2 0 1 1 0 0 0 2 0 0 0 1 1 0 1 1 2 0 0 0 0 0 1 1 2 0 0 1 0 0 0 0 0 0 1 1 1 2 1 1 1 0 0 1 0 0 2 1 1 1 1 0 0 0 0 1 1 0 1 1 1 0 1 0 0 0 1 1 0 0 0 1 2 0 2 0 1 1 0 1 0 0 0 1 1 2 1 0 1 0 1 0 0 0 1 1 0 0 0 0 0 0 0 0 2 0 0 1 0 0 0 2 0 0 2 2 1 0 1 0 1 1 0 0 1 1 0 2 2 2 2 0 0 0 2 0 2 1 2 0 1 2 1 0 0 0 0 0 0 0 0 0 2 1 0 1 0 1 2 2 0 1 1 1 0 2 0 0 0 0 0 1 2 2 2 0 0 1 0 1 1 1 0 0 0 0 1 1 1 1 1 2 2 2 0 2 0 0 0 1 0 1 1 1 0 1 0 0 0 1 2 0 1 1 0 1 0 1 1 0 0 2 0 0 0 0 2 2 2 2 2 1 0 0 1 0 1 1 1 0 0 1 1 1 1 0 0 0 0 0 1 1 0 2 2 0 0 0 1 1 1 1 0 2 1 1 0 1 0 0 0 1 1 1 1 2 1 0 1 2 0 0 1 0 0 1 0 1 1 0 0 1 1 0 0 1 0 0 0 1 0 1 1 1 1 1 2 0 0 1 0 1 1 2 0 0 0 2 2 0 0 0 1 1 0 1 0 2 0 0 1 0 1 0 1 1 0 0 1 0 0 0 0 1 0 0 0 0 0 0 0
28 0 0 0 0 2 2 1 0 0 0 1 0 0 0 0 0 0 1 1 1 2 1 1 0 0 1 1 1 2 2 1 1 2 2 2 2 0 0 0 1 0 0 0 1 0 0 0 2 0 0 0 0 1 1 0 0 0 0 1 1 0 0 1 1 1 0 1 0 0 0 1 2 0 2 2 0 1 2 0 0 1 2 0 0 0 0 1 1 1 0 0 0 0 0 0 0 0 0 0 2 0 0 0 1 1 2 2 1 1 0 1 0 1 0 1 0 0 1 2 2 0 1 2 1 0 0 1 2 2 0 0 0 0 1 0 0 0 0 2 0 2 1 0 0 1 0 0 0 1 0 1 1 0 1 0 1 2 0 0 0 0 0 2 0 2 0 0 2 2 0 2 0 2 0 0 1 1 1 1 1 2 1 2 1 2 1 0 0 0 0 1 0 0 1 1 1 0 0 1 0 1 1 0 2 0 1 0 0 0 0 0 1 0 0 2 0 0 0 0 2 2 0 0 0 0 1 2 1 2 0 0 0 0 2 0 0 2 0 2 0 0 0 0 0 2 2 0 1 0 0 0 0 0 0 0 1 2 2 2 0 2 0 1 0 0 1 1 1 0 0 1 0 1 1 0 1 0 2 0 0 1 0 2 2 1 1 1 0 2 0 0 1 0 1 0 2 1 0 1 1 0 1 1 0 1 0 0 0 0 0 1 2 2 1 0 1 0 1 1 0 1 0 1 1 0 2 0 1 1 2 1 0 0 0 1 0 1 0 0 1 1 2 0 0 0 1 1 1 1 1 0 1 1 0 1 0 0 0 0 1 1 1 0 1 1 1 1 1 0 2 2 0 0 0 0 1 1 1 2 0 0 2 1 0 0 2 0 0 0 0 1 1 1 2 0 2 1 1 1 1 1 0 2 2 0 0 0 0 0 1 0 0 0 0 0 2 0 0 0 0 0 1 2 0 0 1 0 1 0 1 0 0 1 1 0 1 0 0 0 0 0 2 1 1 1 2 0 1 0 1 0 0 1 2 1 1 0 0 0 0 0 0 0 1 2 0 0 0 0 0 0 0 2 1 1 0 0 0 0 0 2 0 0 2 1 0 2 2 1 0 2 0 2 2 0 0 2 1 0 1 1 1 1 0 0 1 0 1 0 0 0 0 1 1 0 0 0 0 1 1 1 2 0 0 1 1 0 0 1 1 0 1 1 1 0 0 0 0 1 0 2 2 2 2 1 0 1 1 0 0 0 1 1 1 1 1 1 1 1 0 0 1 1 0 0 1 1 0 0 0 0 1 0 0 0 0 2 2 0 1 0 0 0 0 0 1 0 0 0 1 1 1 0 1 0 0 0 0 0 0 2 0 0 2 0 1 0 1 0 0 0 0 0 2 0 1 0 0 0 0 0 1 1 1 1 1 2 0 0 0 0 1 0 0 2 2 0 2 0 1 0 0 2 0 0 1 1 0 0 0 2 0 0 1 0 0 1 2 0 0 0 0 1 0 1 0 2 1 0 0 1 0 0 0 2 0 1 1 1 0 0 0 1 0 1 1 1 1 1 0 0 1 1 2 0 0 1 1 1 0 1 0 1 0 1 1 2 0 0 0 0 0 1 0 1 0 0 0 0 0 0 0 2 0 2 0 0 0 0 0 1 0 0 0 0 0 1 0 1 0 0 0 0 0 1 1 1 0 1 1 1 1 0 0 1 0 0 1 0 0 1 2 0 1 1 2 1 0 1 0 0 2 0 0 0 0 0 0 0 1 2 1 1 1 2 0 1 2 1 0 0 2 0 0 0 1 1 0 0 1 0 0 2 2 0 0 0 1 1 1 0 1 1 1 0 2 2 2 0 0 2 1 1 2 1 0 0 1 0 2 1 0 0 0 0 0 0 0 0 0 1 1 1 1 0 1 0 0 0 2 0 1 1 1 0 1 0 0 0 0 1 0 0 0 0 0 0 1 1 0 0 1 0 0 0 0 1 1 2 2 2 2 0 0 0 1 2 0 1 1 0 2 0 1 0 1 0 0 0 0 1 2 2 1 1 1 0 0 0 0 0 0 0 1 1 2 1 2 1 0 1 0 2 0 0 1 1 1 1 2 0 0 1 0 0 0 2 0 0 0 0 2 1 0 1 0 1 0 0 1 0 2 0 0 0 0 2 0 0 2 0 1 0 1 1 1 0 1 0 1 0 0 0 0 1 1 0 2 0 0 0 0 1 0 0 0 0 1 0 1 1 0 1 0 0 0 0 2 1 0 0
29 0 0 0 0 0 1 2 0 1 0 2 0 1 1 0 0 0 0 0 1 2 0 0 0 0 0 1 1 2 1 1 1 1 0 0 2 0 1 0 1 0 0 0 1 0 0 0 1 0 0 0 1 2 0 1 0 0 1 1 0 1 0 0 1 1 1 0 0 0 0 2 2 1 2 2 0 1 2 0 1 1 2 0 1 0 0 2 2 2 2 1 1 0 0 0 1 1 1 1 1 0 0 1 0 0 2 0 1 1 0 1 1 2 1 2 1 0 0 2 2 0 2 2 2 0 0 0 2 1 1 1 1 1 0 0 1 1 0 0 1 1 0 0 0 0 0 0 0 0 0 0 0 0 0 0 1 1 0 0 2 1 0 1 0 2 1 0 0 0 0 0 1 1 1 1 2 0 0 0 0 0 1 2 1 2 1 1 0 0 0 1 0 2 2 1 2 0 0 1 0 1 0 1 2 0 0 0 2 0 0 0 0 0 0 2 1 0 1 1 1 1 1 1 0 0 1 0 0 0 0 0 0 1 1 0 0 2 0 1 0 0 2 1 0 0 0 0 1 0 0 0 0 0 0 0 0 1 0 0 1 0 0 1 2 0 1 1 2 1 0 1 0 1 0 1 1 0 2 0 0 1 0 2 1 0 0 2 0 2 0 1 0 1 1 1 1 1 0 1 0 0 1 1 0 1 0 1 1 0 1 1 1 1 2 1 2 0 0 0 1 1 1 1 0 0 0 0 1 0 2 1 0 0 1 0 0 1 0 0 0 0 2 0 0 1 0 0 1 2 2 0 0 2 0 0 1 0 0 2 2 0 1 0 1 0 1 0 1 0 2 2 0 0 0 1 1 1 1 2 0 0 0 1 1 0 0 0 0 1 0 0 0 0 2 0 0 0 0 0 0 1 0 2 2 1 0 0 0 0 0 0 0 0 2 0 0 0 1 0 0 1 0 2 0 0 0 0 1 0 1 0 1 1 0 1 0 1 0 0 1 0 1 0 0 1 0 0 2 0 0 1 0 2 1 0 0 1 0 0 0 0 0 1 0 2 0 0 0 0 1 1 1 2 2 2 0 0 0 0 0 2 1 1 2 0 0 1 1 1 1 1 0 2 0 0 2 2 1 0 1 0 1 1 0 0 2 2 1 0 0 0 1 1 1 0 0 0 1 2 2 0 2 1 1 1 1 0 0 2 1 0 2 1 1 0 1 0 1 0 2 0 2 2 2 1 0 1 1 0 0 0 0 2 1 1 1 1 2 0 0 0 1 2 1 0 1 1 1 1 0 2 1 0 0 0 1 1 1 2 0 1 1 0 0 0 1 2 0 2 0 1 0 1 0 0 0 0 2 0 0 2 2 1 1 1 0 1 1 1 0 0 0 1 1 1 1 0 0 0 0 0 0 1 1 0 1 1 0 0 1 0 0 0 0 1 1 0 1 1 1 1 0 1 1 0 0 2 0 0 0 2 0 1 2 0 0 1 1 0 0 0 1 2 0 1 1 1 1 0 0 1 1 0 0 2 1 0 0 0 0 0 1 2 2 2 2 1 1 1 0 0 0 0 1 0 0 2 0 1 1 0 0 0 0 1 1 0 0 1 1 1 0 2 0 2 1 1 1 0 0 0 1 2 1 2 0 0 0 0 0 0 0 0 0 0 0 0 0 0 0 0 0 0 0 0 0 0 0 0 0 0 0 0 0 1 0 0 2 0 0 1 2 1 0 0 2 2 0 0 0 0 1 0 0 2 0 0 1 1 1 1 0 0 0 1 0 1 2 1 1 0 1 0 1 1 1 1 0 0 1 0 0 2 1 2 1 2 0 2 0 0 1 0 0 0 1 1 1 0 0 1 1 1 2 1 0 0 1 0 1 1 2 1 1 0 0 1 1 0 0 1 2 1 2 0 1 0 0 0 2 0 0 2 2 0 0 0 0 0 0 2 1 0 1 1 2 0 1 1 0 0 1 0 0 0 0 1 1 1 1 1 2 1 1 1 1 0 0 2 2 0 0 0 1 0 1 0 0 0 0 1 2 2 1 1 0 1 0 2 0 0 0 0 1 1 1 1 2 1 0 1 0 1 1 0 1 0 0 0 2 0 1 2 0 0 1 2 0 0 0 0 0 1 0 1 1 1 0 0 2 0 0 1 1 0 2 2 0 0 2 0 1 1 2 0 0 0 0 0 0 0 0 0 0 2 0 2 0 0 0 2 0 1 0 0 0 0 0 0 0 0 0 1 1 0 0 1 2 0 0 1
30 0 0 0 1 0 1 2 1 1 0 0 1 1 0 0 1 0 1 1 1 2 0 0 0 0 0 2 2 2 1 1 1 2 0 0 1 2 0 2 1 1 0 0 1 0 1 0 0 1 0 0 0 0 1 0 1 0 1 1 1 0 1 0 1 1 1 2 0 0 0 0 2 0 2 2 0 0 1 0 1 1 2 0 1 0 0 2 2 2 1 2 1 1 1 0 2 1 1 1 1 0 0 1 0 0 2 1 1 1 1 2 0 1 0 1 0 0 2 0 0 0 0 2 0 0 0 1 1 1 0 0 0 0 1 0 0 0 0 0 0 2 0 0 1 0 0 0 0 1 0 0 0 0 1 0 1 2 0 0 1 0 0 2 1 1 1 0 2 2 1 1 0 0 0 1 2 2 1 2 2 2 1 2 0 1 2 1 0 0 0 1 0 1 1 1 1 0 0 2 0 2 0 0 2 0 2 0 1 0 1 0 1 0 0 2 0 0 2 1 1 0 1 0 0 0 0 2 1 1 0 0 1 1 1 1 0 1 0 1 0 0 2 1 0 0 0 0 1 1 1 1 0 0 1 1 0 0 0 0 0 0 0 0 0 0 0 1 1 1 0 0 1 1 0 1 0 1 1 0 0 0 0 0 1 0 1 0 1 2 1 2 0 0 2 0 2 1 1 0 1 0 2 0 0 1 0 0 0 0 0 1 2 0 1 1 1 0 0 0 1 0 2 1 0 0 0 0 1 1 1 1 0 0 0 0 0 1 0 1 1 1 1 0 0 1 0 0 1 1 1 1 0 1 0 1 1 0 0 1 1 0 2 2 2 0 0 1 2 0 1 1 2 1 2 0 2 1 0 1 1 1 1 0 0 0 0 1 1 0 0 0 1 0 2 1 1 2 0 0 0 0 0 2 2 1 0 0 0 0 1 0 0 1 0 0 0 0 0 0 0 2 0 1 0 1 0 0 1 1 0 0 0 0 0 1 0 1 0 0 2 0 1 0 0 0 0 0 1 0 0 1 0 2 1 1 0 0 1 0 0 0 0 1 0 0 0 0 0 0 0 0 0 2 1 1 0 2 0 0 2 2 2 1 2 0 0 0 2 2 0 0 0 1 0 0 2 2 1 0 1 0 2 0 0 0 0 1 0 0 0 0 0 1 1 0 0 1 1 1 1 1 2 0 0 2 0 0 0 2 1 1 1 0 1 0 1 0 0 1 0 0 1 1 2 0 1 1 1 1 0 1 0 1 2 2 2 0 0 0 0 0 2 2 0 0 2 1 0 0 0 1 0 0 1 0 1 2 2 0 0 0 0 0 1 1 2 2 0 2 1 1 0 0 2 0 1 1 1 1 0 1 0 0 1 0 1 2 0 2 1 0 0 1 0 2 0 0 0 0 0 0 1 0 1 1 1 2 0 0 0 0 0 0 0 0 2 0 2 0 2 0 0 0 1 0 1 1 0 0 1 0 1 1 1 0 0 1 2 1 0 1 1 0 2 2 0 1 1 1 1 1 0 0 0 2 0 1 1 1 1 0 0 1 1 1 1 1 2 1 0 0 0 0 0 1 0 0 1 1 0 1 0 0 1 1 1 1 1 0 1 0 0 1 1 1 0 0 0 0 0 1 1 2 0 0 0 0 0 0 0 0 0 0 0 0 0 0 0 1 0 1 0 1 0 0 1 0 0 0 0 0 0 0 0 1 0 0 2 0 0 1 2 0 1 0 2 1 0 1 2 1 1 0 0 1 0 1 0 2 2 1 0 0 0 2 0 1 2 1 1 0 2 0 0 0 0 1 0 1 1 0 0 2 1 0 1 1 0 2 1 1 1 2 2 0 2 1 1 0 1 1 0 0 2 0 0 0 0 1 0 0 0 0 0 0 0 1 1 0 0 1 2 0 2 1 1 0 0 0 2 0 2 2 0 0 2 0 0 0 1 2 1 0 1 0 1 1 2 0 0 0 1 0 0 2 0 1 1 1 2 2 2 1 1 1 0 1 0 1 1 0 0 0 2 0 2 0 0 0 0 2 2 2 1 1 1 1 0 0 0 0 2 0 1 1 1 0 1 0 0 0 0 2 2 2 0 0 0 0 2 0 1 1 1 0 1 0 0 0 0 0 0 0 0 1 0 1 0 2 0 0 2 0 1 0 1 2 0 0 1 0 0 0 0 0 0 0 1 0 1 0 0 0 0 1 1 0 2 0 0 0 0 0 0 0 0 0 0 0 0 0 0 0 0 0 0 0 1 0 0 0
31 0 0 0 0 0 0 2 1 1 0 0 0 0 0 0 0 0 1 0 0 0 1 0 0 0 1 2 2 2 2 0 1 1 0 0 1 0 0 0 2 0 0 0 0 0 0 0 2 0 0 0 0 0 2 1 0 0 0 0 0 1 0 1 1 1 1 1 0 0 0 1 2 1 2 2 0 0 1 1 1 2 1 1 1 0 0 0 2 2 0 0 1 0 0 0 1 2 2 2 0 0 0 0 0 0 2 0 0 2 1 2 0 2 0 2 0 0 0 1 1 1 2 2 2 0 0 0 2 0 0 0 0 0 0 0 0 0 0 1 0 2 0 0 0 0 0 0 0 0 0 1 0 0 1 0 0 1 0 0 1 0 1 2 1 0 0 0 1 2 0 1 0 2 0 1 2 1 1 1 1 1 0 0 0 0 0 1 0 0 0 1 0 2 2 2 1 0 0 0 0 0 1 0 2 0 2 0 2 0 0 0 1 0 0 2 1 0 1 1 1 0 1 0 0 0 1 1 0 1 0 0 1 1 1 1 0 1 0 1 0 0 2 0 1 1 1 0 2 0 0 0 0 0 0 0 0 1 0 0 0 0 0 1 1 0 1 0 1 0 1 1 0 1 0 1 0 2 2 2 2 2 0 2 2 1 1 0 1 2 1 1 0 0 2 0 0 0 0 0 0 0 1 1 0 1 0 0 0 0 0 2 2 0 1 1 2 0 0 0 1 0 2 0 1 0 1 0 1 1 2 2 0 0 0 0 0 1 1 1 0 0 2 0 1 0 1 0 1 0 0 0 0 2 0 0 0 0 0 0 0 0 2 0 2 2 0 0 1 0 1 1 2 2 1 0 2 1 1 1 1 1 0 0 0 0 0 0 0 1 0 0 0 0 2 0 1 1 1 1 0 1 0 2 1 0 1 0 0 1 0 1 1 1 1 0 1 0 0 0 0 0 0 1 1 1 0 0 2 0 2 0 1 1 1 0 0 1 0 1 1 0 1 0 0 1 1 0 1 0 0 1 0 2 2 2 0 1 2 2 1 0 0 1 0 1 0 1 0 0 0 0 0 2 2 1 1 2 0 2 1 1 1 1 1 1 0 2 2 1 0 2 0 1 0 0 0 2 2 0 0 0 1 1 0 0 2 0 0 0 0 0 0 2 2 0 0 1 0 1 1 1 2 0 0 2 0 0 0 1 1 1 1 1 0 0 1 0 0 0 2 0 0 0 1 2 0 0 2 0 0 0 0 2 0 0 0 0 2 0 0 0 2 2 0 1 1 2 1 1 0 0 0 0 1 0 1 1 1 2 0 1 0 0 1 0 0 1 0 1 0 1 0 1 1 0 1 1 1 1 1 1 1 0 2 0 1 2 0 2 0 0 0 2 0 2 1 0 1 0 0 0 0 1 1 1 2 2 0 0 1 0 0 1 0 0 2 1 2 0 2 1 0 1 1 0 0 2 0 0 0 1 0 0 0 0 0 1 2 0 0 0 1 1 1 1 1 2 0 2 1 0 1 0 0 2 1 0 2 0 1 1 1 2 1 2 1 1 2 1 0 0 1 1 0 1 0 2 2 2 0 2 0 1 0 1 0 1 1 0 2 0 0 0 0 0 0 1 1 0 0 0 0 1 1 1 0 0 0 0 0 0 0 0 0 0 0 1 1 2 0 2 0 1 0 0 1 0 0 0 0 1 0 0 0 2 1 0 2 0 0 1 1 0 0 0 1 0 0 2 1 1 1 1 0 2 0 0 1 1 0 1 0 0 0 1 0 1 1 1 1 1 2 1 0 0 1 1 0 0 1 0 0 1 1 0 0 0 0 2 2 0 0 2 2 0 2 0 2 0 1 1 2 1 2 1 0 0 1 0 1 1 0 1 1 1 0 0 1 0 1 1 0 0 0 0 0 0 0 0 2 0 0 2 2 0 0 0 0 0 0 2 0 0 0 1 1 0 2 1 1 0 1 0 0 0 0 0 1 1 2 2 2 0 0 0 0 1 0 1 1 0 0 0 2 0 2 0 0 1 0 0 2 2 2 2 0 1 0 2 1 0 1 0 0 0 2 0 1 0 0 0 0 1 0 0 1 2 0 0 0 0 2 2 0 0 2 2 0 0 0 0 2 1 0 0 0 1 0 0 1 0 1 0 1 0 1 1 0 0 1 0 0 0 0 1 1 0 0 0 0 0 0 1 1 1 1 0 1 0 0 2 0 0 0 0 0 0 0 1 0 0 0 0 0 0 0 0 0 0 1 1
32 0 0 1 1 0 1 2 0 2 0 0 0 0 0 0 1 1 1 1 1 2 1 0 0 0 1 2 2 2 2 0 1 1 0 0 2 0 0 0 1 0 0 1 1 0 0 0 0 0 0 0 2 2 0 1 1 0 1 2 0 0 0 0 0 0 0 2 0 0 0 0 1 1 1 2 1 1 2 0 1 2 2 0 2 0 1 1 2 2 1 1 0 1 0 0 1 2 1 1 0 0 1 0 0 0 2 0 0 2 2 2 0 0 0 0 0 0 2 1 1 1 2 2 2 0 0 2 2 2 0 0 0 1 0 0 0 0 0 2 1 1 0 0 1 0 0 0 0 2 0 2 2 0 1 0 0 0 0 0 1 1 0 2 2 1 1 2 0 2 1 0 0 2 1 2 2 1 0 1 1 1 1 2 0 1 2 0 0 0 0 0 1 0 1 2 2 0 0 0 0 0 1 1 2 0 0 2 0 0 1 0 0 0 0 2 0 0 1 2 0 0 0 0 0 0 1 0 0 1 0 0 0 0 2 0 0 2 0 1 0 1 2 0 0 0 1 0 2 0 0 1 0 1 0 0 1 2 1 1 0 1 0 1 1 0 0 0 2 2 0 1 1 0 2 1 0 2 2 1 1 1 1 2 2 2 1 1 0 2 0 1 2 0 2 0 2 1 0 1 1 0 2 0 1 0 1 0 0 0 0 2 2 0 0 0 1 0 0 0 0 1 0 1 0 0 0 0 1 0 1 1 0 0 0 0 0 1 0 1 2 1 2 0 0 1 0 0 1 1 1 0 1 1 0 1 1 0 0 2 1 0 2 2 2 1 0 1 1 0 2 2 0 0 0 0 2 2 1 1 1 1 0 0 0 0 0 0 0 0 0 0 0 0 2 0 1 0 2 2 1 2 0 1 0 0 1 0 0 0 0 0 1 0 1 0 0 0 1 0 1 1 0 1 2 2 2 2 2 1 0 2 0 0 2 1 0 2 0 0 1 0 1 0 0 0 0 0 2 0 0 1 0 2 0 0 0 0 1 1 0 0 0 0 0 1 0 0 0 0 0 0 2 1 0 0 0 2 0 2 1 2 0 0 2 1 0 2 2 0 0 2 0 0 0 0 1 1 1 0 0 0 2 0 1 1 2 0 0 0 0 0 0 0 0 0 0 1 1 1 0 1 2 1 1 2 0 1 1 1 1 1 1 2 1 0 2 0 0 1 1 0 2 2 2 1 0 1 1 0 0 0 2 1 1 2 1 0 1 0 0 0 0 1 0 0 1 1 0 0 0 0 0 0 2 0 2 1 1 2 0 0 0 0 2 1 1 1 1 1 0 1 1 0 0 0 0 0 0 0 0 1 1 0 1 1 1 1 0 2 1 0 0 1 0 0 0 0 0 1 0 1 0 0 1 0 0 2 0 0 0 0 0 0 0 0 1 2 2 0 2 1 0 1 0 0 2 0 0 0 0 1 1 1 2 0 0 0 0 0 0 0 2 1 1 1 0 1 1 0 0 1 0 0 0 2 0 0 0 0 0 0 1 1 2 2 2 1 2 1 1 1 0 1 1 0 1 2 1 2 1 1 0 1 0 1 1 2 0 0 1 0 1 0 0 1 1 0 0 0 0 2 1 2 0 0 0 0 0 0 1 1 0 0 0 0 0 0 0 0 0 0 0 0 0 1 1 1 0 0 0 0 0 0 0 1 0 0 2 0 0 2 1 0 1 0 1 1 0 1 0 0 2 1 1 0 0 1 1 1 2 2 0 0 0 0 0 1 1 1 1 1 2 1 0 0 0 0 1 0 0 0 0 1 1 1 1 1 0 2 1 0 0 2 2 0 2 1 1 1 0 1 2 0 0 1 0 0 2 0 1 1 1 1 1 0 0 1 2 1 0 0 0 0 0 0 0 0 1 0 1 0 0 2 2 0 0 0 0 0 2 2 0 0 0 0 1 0 2 0 0 0 0 1 0 1 0 1 1 2 2 2 2 0 0 0 1 0 0 0 0 0 1 0 2 0 2 0 0 0 0 2 1 1 2 2 0 0 0 1 1 0 0 0 1 0 1 1 2 0 1 0 0 1 1 0 0 1 1 0 1 0 0 1 0 0 0 0 0 0 0 0 2 0 0 0 0 1 1 0 1 0 1 1 1 0 0 1 0 0 1 1 1 0 1 1 2 0 0 0 0 0 0 0 0 0 2 0 2 1 1 0 0 0 0 0 0 0 0 0 0 0 0 0 0 0 0 0 1 1 1 1
33 0 0 0 0 0 1 2 0 1 0 1 0 0 0 0 0 0 0 0 0 2 0 0 0 0 1 2 2 2 2 1 1 1 0 0 2 2 0 2 0 0 0 0 2 0 1 0 1 0 0 0 1 1 1 1 1 0 0 1 2 1 0 0 0 0 0 1 1 1 0 1 1 0 1 2 1 2 2 0 2 2 2 0 1 0 0 1 2 2 0 1 0 0 0 0 1 0 0 0 2 0 0 0 1 0 2 1 1 1 0 2 2 2 2 2 2 0 0 2 2 0 2 1 0 2 0 1 1 1 0 0 0 0 0 0 0 0 0 0 1 1 0 0 1 0 0 0 0 1 0 1 0 0 1 0 1 1 0 0 1 0 0 2 1 1 1 0 1 1 0 0 2 1 0 1 0 1 0 1 1 2 0 1 0 0 1 1 0 0 0 1 0 2 2 2 1 0 0 0 0 1 0 0 2 0 2 0 0 0 0 0 0 0 0 2 0 0 1 0 2 0 0 0 0 0 1 1 0 1 0 0 0 0 1 0 0 2 0 2 0 0 2 0 0 0 0 0 1 1 0 1 0 0 0 0 0 1 0 1 1 0 0 0 0 1 1 0 1 0 1 1 0 1 0 1 0 0 1 0 0 1 1 1 1 1 2 1 1 2 2 0 1 0 2 0 2 0 0 0 1 0 2 0 1 0 0 1 0 0 0 2 1 0 2 0 2 0 1 1 0 1 2 1 2 0 1 0 1 0 1 0 0 0 0 0 0 2 0 0 0 0 2 0 0 0 0 0 0 1 1 0 0 2 0 0 1 1 0 1 1 0 0 0 0 2 0 1 2 0 1 1 1 1 0 1 2 2 0 2 0 1 0 0 1 1 1 0 0 0 0 0 0 0 2 1 1 1 0 0 0 0 0 1 1 0 0 0 0 0 0 0 0 1 1 0 0 0 0 0 0 1 1 1 0 0 1 0 1 0 1 0 0 0 2 2 0 1 0 0 1 0 1 1 1 1 1 0 1 0 0 0 0 2 2 2 0 1 1 1 0 0 1 0 0 1 0 2 0 1 0 0 2 2 1 1 0 2 0 0 2 2 1 0 1 1 1 0 1 0 2 1 0 2 1 0 2 0 0 1 0 2 2 0 0 0 1 0 0 0 0 1 1 1 1 0 0 0 1 2 1 0 2 1 1 2 0 0 0 1 1 1 1 1 1 0 0 0 1 1 0 0 0 0 0 2 0 1 1 0 0 0 0 1 1 1 1 0 1 1 1 0 1 2 0 0 0 1 0 0 0 1 1 0 0 0 1 2 2 1 0 0 1 0 0 0 1 1 0 1 0 0 1 0 0 0 0 0 0 0 0 2 0 1 2 0 1 0 0 0 1 0 0 1 0 0 0 0 0 1 0 0 0 0 0 1 2 1 0 0 0 0 0 0 0 1 2 1 2 0 0 0 0 1 0 0 1 1 0 0 0 2 0 0 1 0 0 1 1 1 1 0 2 1 0 1 1 2 0 2 1 0 0 1 1 2 0 1 2 1 0 0 1 1 1 2 0 0 0 1 0 0 0 0 0 1 0 1 1 1 1 0 1 0 2 2 1 2 0 0 0 0 0 0 0 1 0 0 0 0 0 0 2 2 0 0 0 0 0 0 1 1 0 1 1 0 1 0 0 1 0 1 0 0 0 0 1 0 0 0 0 0 0 0 0 2 1 0 1 0 0 1 2 0 0 1 2 0 0 2 1 0 1 0 0 1 0 1 1 1 1 1 0 0 0 2 0 2 1 2 0 1 2 1 1 1 0 0 0 0 1 0 0 2 2 0 1 0 0 2 2 0 0 1 1 0 1 0 1 0 1 1 1 0 1 1 0 0 2 0 2 2 2 0 0 0 0 1 1 1 1 1 0 0 0 0 0 0 0 0 2 1 1 2 1 0 1 0 0 0 0 2 0 0 0 0 1 0 1 1 0 0 0 1 0 1 0 1 1 1 1 1 2 1 0 1 0 0 0 2 2 0 0 0 2 0 2 0 0 0 0 2 1 0 2 2 0 0 0 2 1 0 1 0 2 2 1 0 2 0 0 0 0 1 1 2 0 2 0 0 2 0 0 1 1 0 0 1 0 0 0 0 0 1 1 0 0 0 1 0 0 0 2 0 0 0 0 0 0 0 2 0 1 1 1 0 0 0 0 0 0 1 1 0 0 0 1 0 2 0 0 0 0 2 1 1 1 0 0 0 0 0 0 0 1 1 0 0 0 0 0 1
34 0 0 0 0 0 0 2 0 2 0 0 0 0 0 0 0 0 1 0 0 1 0 1 0 0 2 0 1 1 0 1 1 2 0 0 2 2 0 0 1 0 0 0 1 0 0 0 1 0 0 0 0 1 1 0 1 0 2 0 1 0 0 0 0 0 0 0 0 1 1 1 2 0 1 1 0 1 1 0 2 2 1 1 1 0 0 1 1 1 1 1 0 0 0 0 0 1 0 1 2 1 0 0 1 1 2 1 1 1 1 2 1 1 0 2 0 1 1 1 1 0 1 2 1 0 0 1 1 1 1 1 0 1 0 1 0 1 0 1 1 2 0 0 1 0 0 0 0 0 0 0 1 0 0 0 0 0 0 0 1 1 1 1 0 1 0 1 1 2 1 2 0 1 0 0 1 1 0 1 1 2 0 1 1 1 0 2 1 1 1 2 0 0 1 1 1 0 2 0 0 0 1 1 2 0 1 2 0 0 2 0 1 0 0 2 1 1 1 1 1 2 1 1 0 0 1 2 0 2 0 0 1 1 1 1 1 2 0 2 0 0 1 0 0 0 0 0 0 1 0 0 0 0 1 1 0 2 0 1 1 0 0 2 0 0 1 0 1 1 0 1 1 1 1 0 0 1 2 1 1 1 0 2 2 2 2 1 1 1 1 2 1 0 2 0 2 1 1 1 0 0 2 0 0 0 0 1 0 0 0 1 1 0 0 0 1 0 1 1 1 0 1 0 1 0 2 0 1 0 1 1 0 0 0 2 0 0 0 1 0 0 1 1 0 0 1 0 0 1 1 1 0 1 0 1 1 0 0 1 1 0 1 2 1 0 1 1 2 0 1 1 1 1 0 0 1 2 0 1 0 1 2 0 0 0 0 1 1 0 2 2 0 0 2 0 1 0 1 1 0 1 0 1 1 0 0 1 1 1 0 0 1 0 1 0 0 0 0 0 0 1 1 1 1 1 1 0 0 0 0 0 0 0 0 0 0 2 0 0 1 0 1 0 0 1 0 0 1 0 0 1 0 2 1 1 0 2 1 2 2 0 1 0 0 1 0 1 0 0 1 0 2 1 0 0 0 1 0 0 1 1 1 0 1 1 1 0 1 0 2 1 0 2 1 0 2 2 1 0 1 0 2 0 0 1 2 1 0 0 0 0 0 1 1 0 0 0 0 1 1 1 2 0 0 1 1 1 1 1 1 0 0 0 0 0 1 1 0 0 2 0 1 1 1 2 0 2 0 0 0 0 0 2 0 0 0 0 1 1 1 0 0 2 0 1 0 2 1 1 0 0 0 1 0 1 1 2 2 2 0 0 0 0 0 0 2 1 0 1 1 0 1 0 0 0 0 2 2 1 0 0 1 0 0 1 0 1 0 1 2 0 0 0 2 0 0 0 1 0 0 0 1 1 1 1 1 0 0 0 1 0 0 0 0 0 2 0 2 0 2 2 0 1 1 0 0 2 0 0 0 2 0 1 2 0 0 0 2 1 0 0 2 0 1 0 0 2 0 1 0 0 0 0 0 1 1 0 0 0 1 0 0 1 2 2 2 0 0 1 0 0 0 0 0 0 0 2 1 1 0 1 0 1 0 1 1 1 1 0 1 0 0 0 0 0 0 0 0 0 0 0 0 2 0 2 0 1 1 0 1 1 2 0 2 2 0 0 0 1 1 1 0 0 0 1 1 1 0 1 1 1 0 1 1 1 1 0 1 1 1 1 1 0 0 0 2 0 0 1 1 1 2 0 0 0 0 0 1 1 0 0 0 0 0 0 0 1 1 1 1 1 2 1 1 1 0 1 0 0 1 0 0 1 2 0 2 0 2 2 2 0 1 0 0 0 1 0 2 0 2 2 2 1 2 1 0 0 0 0 0 0 1 0 0 1 1 2 1 0 0 0 1 1 1 0 1 0 0 0 1 0 2 1 0 0 2 1 1 1 0 2 0 0 0 0 0 0 1 1 0 0 1 0 0 0 0 0 0 2 1 2 1 1 1 1 0 1 1 0 0 0 0 0 2 1 1 0 0 0 0 1 2 2 1 1 1 0 0 0 0 0 0 1 1 1 2 1 1 2 0 2 0 1 1 1 0 2 0 0 2 1 0 0 2 0 0 1 0 0 0 0 0 0 0 1 0 0 0 0 1 0 1 1 0 0 1 2 0 0 2 0 1 0 0 2 2 0 1 1 0 0 0 0 0 1 1 0 2 1 0 0 1 1 0 1 0 0 0 0 0 0 0 0 0 0 0 0 1 0 0 0
35 1 0 0 0 0 0 1 1 1 0 0 1 1 0 0 1 0 2 2 1 0 2 0 0 0 0 2 2 2 2 0 2 2 1 1 2 2 1 1 0 0 0 0 0 0 0 0 2 0 0 0 0 1 1 1 0 0 1 0 2 0 0 0 2 2 2 0 0 0 0 1 1 0 0 2 1 2 1 0 1 2 2 1 2 0 0 0 1 1 0 0 1 0 1 0 2 1 1 1 0 1 0 0 1 0 2 1 1 1 1 2 0 1 0 1 0 0 1 0 0 0 2 0 0 1 0 1 2 2 0 0 0 2 2 2 0 0 0 0 1 1 0 0 2 0 1 0 0 0 0 0 0 0 0 0 2 1 0 0 0 1 1 2 0 1 0 1 0 2 2 0 0 2 0 0 2 2 1 2 1 2 0 1 0 0 1 2 1 0 0 2 0 0 0 1 2 0 0 1 0 1 0 0 2 0 2 1 1 0 0 0 1 0 0 2 0 1 1 0 2 1 1 0 0 0 1 0 0 0 0 0 0 0 2 0 0 2 0 1 0 1 2 0 0 0 0 0 2 0 0 1 0 0 1 1 2 2 0 0 0 0 0 0 1 0 0 0 1 0 1 0 0 0 0 0 0 1 1 0 1 0 0 1 1 0 1 2 0 2 1 0 1 0 2 0 2 0 0 0 1 0 2 0 0 0 0 0 1 1 1 2 1 1 1 1 1 0 0 0 0 1 1 2 1 0 1 0 0 0 0 0 0 0 0 0 0 1 0 1 1 1 1 1 0 0 0 0 2 2 2 0 1 2 1 0 1 0 0 1 1 0 1 1 1 0 1 1 1 0 2 2 1 1 0 2 2 2 0 2 0 1 0 0 0 1 0 0 0 0 0 1 0 0 2 0 1 0 1 1 0 1 0 1 1 0 0 0 0 0 0 0 1 0 0 0 1 0 0 0 0 0 0 2 1 1 1 0 0 0 0 0 0 1 1 0 0 1 0 0 1 0 1 1 0 2 1 0 1 0 1 1 0 2 0 0 0 2 1 2 2 0 0 0 0 1 0 1 0 0 0 0 2 0 2 2 0 2 0 2 0 2 1 0 1 1 1 1 2 2 0 1 0 1 1 0 1 2 1 0 2 0 1 1 0 0 2 0 1 0 1 0 0 1 1 1 0 1 1 2 1 0 2 0 0 2 0 0 0 2 0 2 1 1 1 0 1 0 1 0 2 0 2 2 2 1 1 1 1 0 0 0 0 2 0 0 0 1 1 1 1 0 1 1 0 0 1 0 0 0 0 1 0 0 0 0 0 1 1 2 0 0 1 0 0 0 1 2 1 2 1 1 1 0 0 0 0 0 0 0 0 1 1 0 0 1 0 1 0 1 0 0 0 2 0 0 1 0 1 0 0 0 0 0 0 1 1 2 0 0 1 0 1 0 0 2 2 2 2 0 1 0 0 1 1 0 2 2 0 0 0 2 0 1 2 0 0 1 1 0 0 0 1 0 1 0 0 2 0 0 0 2 0 0 0 1 1 1 2 1 0 1 1 1 2 2 2 0 1 1 0 0 0 1 1 0 0 2 1 2 0 2 1 0 2 2 1 2 0 0 1 0 0 0 0 0 0 2 2 0 0 0 1 2 1 1 1 1 0 0 2 2 0 0 2 1 1 1 0 1 0 0 0 0 0 0 0 0 0 1 1 1 0 0 0 2 0 0 1 0 0 1 2 1 0 1 2 0 0 1 0 0 1 0 0 1 1 0 1 1 2 2 0 0 1 2 1 2 1 2 0 1 2 0 1 1 0 1 0 0 1 0 0 1 2 0 1 0 0 2 2 1 0 2 2 0 1 1 0 0 1 0 0 1 1 2 0 0 1 0 1 1 1 1 0 0 0 1 2 1 1 2 0 0 0 0 0 0 0 0 2 0 0 2 2 0 0 0 0 0 0 0 0 0 0 0 2 0 2 1 1 0 0 1 0 0 0 0 0 0 0 0 2 0 0 0 0 2 0 1 1 0 1 0 2 1 2 0 0 1 0 1 2 1 2 2 0 1 0 0 0 0 0 0 0 0 2 0 2 0 0 0 1 1 1 1 1 0 0 0 2 1 0 1 1 0 0 0 2 2 0 0 0 0 0 0 0 1 0 1 0 0 2 0 0 0 0 1 0 0 1 0 0 0 0 1 1 0 0 0 0 0 0 0 0 0 2 1 1 0 0 2 0 2 0 0 0 1 0 0 0 0 0 0 1 0 0 0 1 0 0 0
36 0 0 0 1 0 1 2 0 2 0 0 1 2 0 0 0 0 1 1 0 1 2 1 1 1 1 1 1 2 2 0 1 1 1 1 2 2 0 0 2 1 0 0 1 0 0 0 2 0 0 0 0 0 2 0 0 0 1 1 1 0 0 1 1 1 1 1 0 0 0 1 2 0 0 1 1 1 2 1 0 2 2 0 2 0 1 1 1 1 1 0 2 0 1 1 0 2 2 2 1 0 1 0 0 0 2 0 0 2 1 2 0 0 0 0 0 0 2 1 1 0 2 2 1 1 0 1 2 1 1 1 0 0 1 0 0 0 0 2 1 1 1 0 1 0 0 0 0 0 0 0 0 0 0 0 0 1 0 0 0 1 0 2 2 2 2 0 1 1 0 2 1 1 0 0 2 1 0 1 1 1 0 2 1 1 1 1 1 0 0 2 0 1 2 1 2 0 0 0 0 0 0 0 2 0 2 0 1 0 1 0 1 0 0 2 0 1 2 1 1 0 0 0 0 0 0 2 1 2 0 0 0 0 2 0 0 2 0 2 0 0 2 1 0 0 0 0 2 0 0 0 0 0 0 0 1 1 0 0 0 0 0 0 0 0 0 0 1 1 0 1 0 0 0 0 0 1 2 1 1 1 0 2 1 2 2 0 2 2 2 2 0 1 0 1 1 0 0 0 2 0 2 0 0 1 0 0 1 0 1 2 2 0 2 0 2 0 0 0 1 1 1 0 1 0 2 0 1 1 2 1 0 0 0 0 0 1 0 1 1 1 2 0 0 0 0 0 0 1 1 1 0 1 0 1 1 0 0 1 1 0 1 0 1 1 0 0 1 0 1 1 2 2 0 2 2 1 1 2 2 0 0 0 0 0 0 1 1 0 1 1 0 0 1 2 1 1 0 0 0 0 0 2 2 1 0 0 0 0 0 0 0 0 0 0 2 0 1 0 0 1 0 0 0 0 0 0 1 1 0 0 0 1 1 0 0 1 0 0 1 0 1 1 1 1 1 1 2 0 0 1 0 2 1 1 0 2 2 2 1 0 0 1 0 1 0 0 0 0 0 0 0 2 1 0 1 2 0 1 1 1 0 0 2 0 0 1 1 0 1 1 0 0 0 0 2 1 0 0 1 1 0 2 0 0 2 1 0 0 0 0 0 1 2 0 0 0 0 1 1 1 2 2 2 2 0 0 0 2 0 1 1 0 0 1 0 0 0 0 0 2 1 1 2 1 0 1 1 0 1 1 0 2 0 2 0 0 0 0 0 1 2 2 0 0 2 1 1 1 0 1 0 0 0 0 0 2 2 1 1 0 0 0 2 2 2 1 0 1 0 2 0 0 0 1 0 1 2 2 0 0 0 0 1 1 2 0 0 0 0 0 0 0 0 0 1 0 2 1 1 1 0 0 0 1 1 0 0 0 0 0 0 0 0 1 2 0 2 0 1 1 0 1 2 0 1 0 0 0 0 2 0 1 2 0 0 1 2 0 0 0 2 1 1 1 0 2 0 0 0 0 0 0 0 1 1 0 0 0 1 0 0 2 2 2 1 0 0 1 0 0 0 0 1 0 0 1 1 1 1 0 2 1 1 2 1 2 0 0 0 0 0 1 0 0 0 1 1 0 0 1 1 2 0 1 0 0 0 0 1 1 0 0 0 0 1 2 0 2 0 0 0 0 0 0 0 0 0 0 0 0 0 0 0 2 0 0 1 1 1 0 2 0 1 0 2 1 0 0 0 0 2 0 0 0 1 2 0 0 1 2 0 0 0 1 0 1 1 1 1 1 2 1 1 1 0 1 0 0 1 0 0 1 1 0 2 1 0 1 0 0 2 0 0 0 2 0 0 0 1 0 1 0 2 0 0 0 1 0 0 0 0 1 0 0 0 1 1 0 0 1 1 0 1 1 0 0 1 0 1 0 1 1 1 0 1 0 0 0 0 2 0 0 0 0 0 0 1 0 0 0 0 0 0 1 0 1 0 0 1 1 2 0 1 1 1 2 1 1 1 0 1 1 2 0 2 0 0 1 0 1 2 2 1 1 1 0 0 0 0 0 0 0 1 0 1 0 1 0 0 0 0 2 0 0 1 1 1 1 2 0 0 1 1 0 0 1 0 0 0 0 2 0 0 2 0 0 0 0 1 0 1 1 0 0 1 2 0 1 1 1 1 0 2 1 1 0 2 0 2 0 1 1 1 0 1 0 2 0 0 0 2 2 0 0 0 0 0 0 0 0 0 1 0 1 0 0 1 0 0 2
37 0 0 0 0 0 0 1 0 0 0 2 0 1 0 0 0 0 1 2 2 1 0 0 0 0 0 2 2 2 1 0 0 1 1 0 2 1 0 0 1 0 0 0 2 0 0 0 2 0 1 1 1 1 1 1 0 0 2 0 1 2 0 2 0 0 0 1 1 1 0 1 2 0 2 2 0 1 2 1 1 2 2 0 2 0 0 1 2 2 1 1 0 0 0 0 0 0 0 0 2 0 0 0 1 1 2 0 0 2 0 0 0 1 0 1 0 1 2 0 0 0 2 1 1 1 0 1 1 1 1 1 0 0 1 0 0 0 0 0 0 2 1 0 0 0 0 0 0 2 0 2 1 1 1 1 1 0 0 0 1 1 1 1 0 1 0 1 0 2 1 1 0 1 0 0 2 0 0 0 0 0 1 1 0 1 1 2 1 0 0 2 0 2 2 2 1 0 0 1 0 1 0 2 2 0 0 2 0 0 1 0 0 0 0 2 1 1 0 0 2 1 0 0 0 0 0 1 0 1 0 0 0 0 2 0 0 1 0 2 0 0 1 0 0 0 0 0 1 1 1 0 0 0 2 1 0 1 0 1 1 0 0 0 0 0 0 1 2 1 0 0 0 1 0 0 0 1 2 1 1 0 0 1 1 1 2 1 1 2 1 1 2 0 2 0 2 0 1 0 1 0 2 0 0 2 0 0 1 0 1 2 1 0 1 0 1 0 2 2 1 0 2 2 0 0 0 0 1 0 1 1 0 0 0 0 0 2 0 1 1 1 0 0 1 0 2 0 0 0 0 1 0 1 0 1 0 0 0 2 2 0 1 1 1 0 1 2 2 0 2 2 0 0 0 0 1 2 0 2 0 0 0 0 1 0 1 0 0 0 1 1 0 0 2 1 0 0 0 0 0 0 0 1 1 0 1 0 0 0 0 0 0 0 0 0 2 1 0 1 0 1 0 1 0 0 0 0 1 0 0 0 1 1 1 1 0 2 0 1 2 0 0 1 1 1 1 0 1 0 0 1 0 2 2 2 0 1 1 0 0 0 0 1 0 2 0 2 0 2 1 1 2 0 1 1 0 1 1 0 0 2 0 0 2 0 0 2 2 0 0 2 0 1 0 0 1 1 1 0 0 1 1 1 0 0 2 1 1 0 0 1 0 0 0 0 0 0 1 0 0 1 1 0 0 1 1 1 1 1 1 1 2 2 2 0 1 0 0 1 1 0 1 1 1 2 0 1 1 0 0 0 0 2 1 0 0 1 0 2 1 0 1 1 0 0 0 2 1 1 0 1 1 0 0 0 1 1 1 2 0 0 1 0 0 0 0 2 1 2 1 1 0 0 1 0 1 1 1 0 0 1 1 0 1 1 1 2 0 2 0 0 0 2 1 2 0 0 1 0 0 0 0 0 0 2 2 1 0 0 0 0 1 0 0 1 2 0 2 0 1 1 0 1 1 0 1 1 1 0 0 1 0 0 1 0 0 1 1 0 0 0 0 1 1 2 0 2 1 0 0 0 0 1 1 1 1 0 1 0 0 1 0 1 2 2 1 1 0 1 0 0 0 0 0 1 0 0 0 0 0 0 0 1 0 1 0 2 0 0 0 0 1 0 0 1 0 0 0 0 0 1 0 1 0 2 0 0 0 0 1 1 1 0 2 2 0 0 0 0 0 0 0 0 0 0 0 2 0 0 0 0 1 0 0 1 0 0 1 0 0 0 1 0 1 0 2 0 0 0 0 1 2 1 1 0 0 1 2 2 2 2 0 0 0 0 0 1 1 1 0 1 2 0 0 0 0 2 0 0 1 1 0 1 1 0 2 0 0 2 2 0 0 2 2 0 1 1 2 0 1 2 0 2 2 2 0 0 1 0 0 0 2 0 0 0 0 2 2 1 1 1 2 1 2 0 2 0 0 0 1 0 0 2 2 0 0 0 0 0 0 2 0 0 1 0 1 0 1 1 0 0 1 0 0 0 0 0 1 1 2 2 2 0 0 0 0 2 0 1 1 0 2 0 0 0 0 0 0 1 1 0 0 0 2 2 0 0 1 1 1 0 0 0 1 1 1 1 1 1 0 1 0 0 1 0 1 0 0 0 2 1 1 1 0 0 2 1 0 0 0 0 2 0 0 0 0 1 1 0 0 0 1 1 1 0 1 2 0 0 1 1 1 0 0 2 2 1 0 0 0 0 0 0 0 1 1 1 0 0 0 2 0 1 0 0 0 0 0 2 0 0 0 0 0 0 0 0 1 0 0 0
38 0 0 0 0 0 1 2 1 1 0 0 0 1 0 0 0 0 1 1 1 1 1 0 0 0 0 1 2 2 2 1 1 2 0 1 2 1 1 0 1 0 0 0 1 1 1 0 2 0 0 0 1 1 1 1 0 0 1 1 1 1 0 0 0 0 0 1 0 0 0 0 2 0 2 2 0 1 2 0 0 1 1 1 1 0 0 0 2 2 1 1 0 1 0 0 0 2 2 2 0 0 0 0 0 0 2 1 1 0 0 2 1 1 1 1 1 0 0 2 2 0 1 2 1 0 0 1 1 1 0 1 1 1 0 0 0 1 0 1 1 1 0 0 1 0 1 0 0 0 0 0 0 1 1 0 1 0 0 0 1 0 0 2 0 2 0 0 0 0 0 0 0 2 0 0 2 1 1 1 1 1 0 1 1 1 0 2 0 0 0 1 1 0 0 1 1 1 0 2 0 2 0 1 1 0 1 0 1 0 0 1 0 0 0 2 0 0 2 0 2 1 0 0 0 0 1 2 1 2 0 0 1 1 1 1 0 0 0 0 0 0 2 1 0 0 0 0 2 0 0 1 0 0 1 1 2 1 0 1 1 0 0 2 1 1 1 1 1 1 0 0 0 0 0 0 0 0 1 1 1 2 1 2 2 1 0 0 2 2 1 1 0 0 1 0 1 0 0 0 1 0 2 0 0 0 0 0 0 0 0 1 2 0 1 1 2 0 0 0 0 0 1 2 1 0 2 0 0 0 1 0 0 0 0 0 0 2 0 2 1 1 2 0 0 1 1 0 1 0 0 1 0 2 0 0 0 0 0 1 2 1 1 1 1 0 0 2 2 0 2 2 0 0 0 0 1 1 0 2 1 0 0 0 0 1 1 0 0 0 0 1 0 0 1 2 1 1 1 1 0 1 0 2 1 0 1 1 0 0 2 0 0 0 1 0 1 0 0 0 0 0 1 1 0 0 0 0 0 0 0 0 2 2 0 2 0 0 0 0 0 0 2 1 1 1 2 0 1 0 0 1 0 1 2 0 2 2 0 1 1 1 0 0 0 2 0 2 0 1 1 1 2 2 2 0 2 1 0 1 0 2 1 1 2 0 0 1 2 0 0 2 1 1 1 0 1 1 1 1 0 1 2 0 0 0 1 1 1 0 0 0 0 1 1 0 0 0 0 1 1 1 2 1 1 2 0 2 2 0 2 0 0 0 1 1 0 0 1 2 1 1 2 2 1 2 0 2 0 0 0 0 0 1 1 1 1 1 1 0 0 0 1 1 1 0 0 2 1 0 1 1 0 0 2 0 2 1 1 1 1 0 1 0 0 0 0 1 0 1 0 1 1 1 1 0 0 0 0 1 0 1 0 0 1 0 1 0 1 0 0 0 0 1 2 0 0 0 0 0 0 0 0 0 0 0 1 0 0 0 1 0 0 0 0 0 2 0 2 0 1 0 0 1 1 0 1 1 0 0 0 1 0 1 1 0 0 1 2 0 0 0 0 1 1 1 0 2 1 1 0 0 1 0 0 1 2 0 0 0 0 0 1 1 1 1 0 1 2 1 1 1 0 0 0 0 1 2 1 1 1 0 0 2 0 2 0 2 0 0 2 0 0 1 0 0 0 1 1 0 0 0 1 2 0 0 0 0 0 0 0 0 0 0 1 1 0 0 0 0 0 0 1 1 0 0 1 0 0 0 0 0 0 0 0 1 1 1 2 0 0 2 2 1 1 0 2 2 0 0 0 0 1 0 0 0 0 1 1 1 1 1 1 1 1 2 1 1 1 1 1 1 2 1 0 0 0 2 0 0 1 1 0 2 0 1 0 0 0 2 2 1 2 0 0 0 2 0 1 0 1 1 2 1 2 1 0 0 0 0 0 0 1 0 0 1 1 0 1 1 1 1 0 1 1 0 1 1 0 0 2 0 1 1 1 0 1 0 0 0 0 2 1 0 1 1 1 0 2 1 0 0 0 2 0 2 0 0 2 2 2 2 2 0 0 0 0 2 0 1 1 0 1 0 2 0 2 0 1 0 0 1 2 2 1 1 1 0 0 1 0 0 0 0 0 0 2 0 1 0 0 0 1 1 0 0 1 1 1 1 2 0 0 2 0 0 0 0 0 0 0 0 1 1 0 0 1 1 0 1 0 0 0 1 2 0 2 0 0 0 1 0 0 0 1 1 2 0 0 0 0 0 0 1 1 0 2 1 1 1 0 1 0 0 0 0 0 0 0 2 0 0 0 0 0 0 0 0 1 1 0 1
39 0 0 0 0 1 1 1 0 1 0 1 1 1 0 0 1 0 2 0 0 1 0 0 0 0 2 0 1 1 1 0 1 2 1 1 2 0 0 1 1 0 0 0 1 0 0 0 2 0 0 0 1 1 1 1 1 0 0 1 0 0 0 1 0 0 0 1 0 0 0 0 1 0 1 2 1 2 2 0 1 2 2 0 2 0 0 1 2 2 1 1 0 0 0 0 0 0 0 0 1 0 0 0 1 1 2 0 1 1 0 1 2 2 2 2 2 0 0 2 2 0 2 0 1 1 0 1 1 1 0 0 0 0 0 0 0 1 0 1 2 0 0 0 1 0 1 0 0 0 0 1 1 0 1 0 1 1 0 1 1 1 0 2 1 1 1 0 1 1 0 2 0 1 0 0 1 0 0 0 0 1 1 1 0 1 1 0 0 0 0 1 2 0 0 2 1 0 0 0 0 0 0 1 1 0 0 1 0 0 0 0 1 0 0 2 0 0 1 2 0 0 2 0 0 0 2 0 0 0 0 0 0 0 2 0 0 2 0 1 0 1 2 0 0 0 0 0 1 1 1 0 0 0 0 0 1 0 0 0 0 0 0 1 1 0 1 0 1 1 1 0 0 1 1 1 0 2 2 2 2 2 1 2 2 1 0 1 1 2 1 1 0 0 1 0 2 0 0 0 1 0 1 1 0 0 0 1 0 0 0 2 2 0 1 0 2 1 0 0 1 2 1 1 1 0 0 0 0 1 2 1 0 0 0 0 0 2 0 1 1 0 2 0 1 0 1 0 1 2 2 0 0 1 0 1 0 0 0 2 2 0 2 1 2 0 0 1 2 0 1 1 0 0 0 0 1 1 0 1 2 1 1 0 0 1 1 0 0 0 0 1 0 0 2 1 0 0 1 1 0 1 0 2 2 0 0 1 0 0 1 0 1 0 1 0 0 0 0 0 0 1 0 1 2 2 2 0 0 0 0 0 0 0 0 0 0 1 0 0 2 0 1 0 0 1 2 0 0 2 0 2 1 2 0 0 0 2 1 2 2 0 0 0 1 2 1 1 0 0 1 0 1 2 1 0 1 1 0 0 0 1 0 0 2 1 0 1 2 1 1 1 0 1 0 0 2 1 1 0 1 1 2 0 0 1 2 0 0 0 0 0 0 0 0 0 0 0 0 1 1 1 2 2 2 2 0 0 0 2 0 2 0 0 0 0 1 0 0 1 0 1 1 1 1 2 0 1 1 0 0 0 0 1 1 1 1 2 1 1 1 0 1 2 0 0 2 2 0 0 0 2 0 0 1 0 1 1 1 2 0 1 1 0 0 0 1 1 0 1 0 0 0 0 1 0 1 0 0 0 0 2 0 0 1 0 1 0 0 1 1 0 0 0 1 0 0 0 0 0 0 0 0 1 1 0 1 2 0 0 0 0 0 0 0 1 2 1 2 0 1 1 0 1 2 0 1 1 0 0 0 2 0 0 2 0 0 0 0 0 0 0 0 1 0 0 1 2 0 1 0 0 0 0 0 1 1 0 0 0 0 0 0 2 2 2 1 0 0 1 0 0 0 1 1 0 0 2 0 1 1 0 0 1 0 1 1 2 0 0 0 0 0 0 0 1 0 2 1 1 0 0 0 2 0 1 0 1 1 0 1 1 0 1 1 0 1 0 0 0 0 0 0 1 0 0 1 1 0 0 0 1 0 0 0 1 0 0 2 0 0 1 2 1 0 0 2 1 0 1 1 0 2 1 1 0 0 0 1 1 0 0 0 0 0 1 0 1 1 1 1 1 2 0 1 1 1 0 0 2 2 0 0 2 2 0 0 0 1 2 2 0 1 1 1 0 2 0 1 1 1 2 1 0 2 0 0 0 0 0 0 0 1 0 0 1 0 1 1 0 0 1 0 0 0 0 0 0 0 0 2 0 1 2 1 1 1 0 0 0 0 2 0 0 0 2 1 0 2 0 0 0 2 0 0 0 0 0 2 2 2 2 2 0 0 0 0 1 2 1 1 0 1 1 1 0 1 0 0 1 0 0 2 1 1 1 0 1 0 1 0 0 0 0 0 0 2 0 0 0 0 0 0 1 0 0 2 1 0 0 1 0 0 1 0 0 1 0 0 1 0 0 2 0 0 0 0 1 1 0 1 0 0 2 1 0 1 2 0 0 2 0 0 0 1 1 2 0 2 2 0 0 0 0 0 0 2 0 2 0 0 0 2 2 0 0 0 0 0 1 0 0 0 0 0 1 0 1 2 1 1 1
40 0 0 0 1 0 1 2 0 1 0 0 0 0 0 0 0 0 2 0 0 0 0 0 0 0 1 1 2 2 1 0 0 1 1 1 2 2 0 1 2 1 0 0 2 0 0 0 2 0 0 0 0 1 0 0 0 0 1 1 0 0 0 2 0 0 0 0 0 0 0 0 0 0 0 2 2 2 2 0 1 2 2 1 2 0 0 0 2 2 0 0 0 0 0 0 1 1 1 1 1 0 0 0 1 1 2 1 0 2 1 1 1 2 1 2 1 1 1 1 1 0 1 2 1 0 0 0 0 0 0 1 1 1 0 0 1 0 0 0 0 2 1 0 0 0 1 0 0 0 1 0 1 0 0 0 1 0 0 0 1 1 0 2 0 1 1 0 1 2 0 1 2 0 0 1 1 0 0 0 0 0 1 2 0 1 2 1 0 0 0 2 0 2 2 2 2 0 0 0 0 0 0 1 2 0 1 0 1 0 1 0 1 0 0 2 0 1 1 1 1 1 1 0 0 0 1 1 0 1 1 1 0 1 1 0 1 2 0 2 0 0 2 0 0 0 0 0 2 0 0 1 0 0 0 0 1 2 0 0 0 0 0 0 1 0 0 0 0 0 0 1 0 1 1 1 0 1 1 0 0 1 0 2 2 1 1 2 0 2 1 0 1 0 1 1 2 0 0 0 0 0 2 0 1 0 0 1 0 0 0 1 2 0 2 0 2 1 1 1 1 0 0 1 1 0 1 0 1 1 2 2 0 0 0 0 0 0 0 0 0 0 2 0 0 1 1 0 1 0 0 0 0 1 0 1 1 0 0 0 1 1 2 1 2 0 0 2 2 0 2 2 0 0 1 0 1 0 0 2 2 1 2 0 0 1 1 0 0 0 0 1 0 0 2 0 0 0 0 0 0 0 0 2 2 1 0 0 0 0 0 0 0 1 0 0 1 1 0 0 0 1 1 1 0 1 0 1 1 1 0 1 0 1 1 1 0 0 0 0 2 0 2 1 1 0 1 1 2 1 0 0 0 2 2 2 0 2 0 0 0 0 0 1 0 1 0 1 0 1 1 1 1 1 1 1 0 1 0 1 2 1 1 1 2 1 0 1 2 0 2 2 0 1 0 0 1 1 1 0 0 1 2 1 1 1 1 1 1 0 0 1 0 1 1 0 0 0 0 1 1 1 2 0 0 2 0 0 0 2 0 2 1 1 1 0 1 0 1 0 0 2 2 2 2 1 0 1 1 0 0 0 0 1 1 1 1 0 0 1 1 1 1 2 1 0 1 1 1 0 1 0 0 0 0 0 0 1 1 1 0 0 0 0 1 1 1 0 0 0 0 2 0 0 0 0 1 0 1 0 0 2 0 1 2 0 1 1 0 2 1 0 0 0 0 0 0 0 0 0 0 0 0 0 0 0 1 2 0 0 1 0 0 0 0 0 2 0 2 0 1 2 0 0 0 0 2 1 0 0 0 2 0 1 0 1 0 1 2 0 0 0 1 1 1 0 0 2 0 1 0 0 0 1 1 2 0 0 1 1 0 2 1 2 1 2 1 1 1 1 0 0 0 0 0 0 0 2 2 2 0 2 1 1 0 1 1 1 1 0 1 0 0 1 0 1 0 1 1 0 0 0 1 1 1 2 0 1 0 1 2 2 0 0 0 0 1 0 0 1 0 1 0 0 0 1 1 0 0 0 0 0 0 0 0 2 0 0 2 0 0 2 1 0 0 0 1 0 0 2 0 1 1 1 1 0 0 1 0 0 1 2 0 0 0 1 0 2 1 2 0 1 2 0 0 0 0 1 0 0 1 0 0 2 1 0 0 0 0 2 2 1 0 1 2 0 1 0 0 1 0 1 1 1 2 1 0 0 0 0 1 0 1 1 1 1 0 0 0 0 0 0 0 0 0 0 1 0 0 0 2 0 1 2 1 0 1 0 1 1 0 2 0 0 1 0 1 0 1 0 0 0 1 0 0 1 0 2 0 0 0 0 1 0 0 1 0 0 0 2 2 0 0 0 2 0 2 0 0 0 0 1 2 2 1 1 1 2 1 1 0 0 1 1 1 1 2 1 1 0 0 0 0 1 2 0 1 2 0 0 2 1 0 2 0 0 0 2 0 1 0 1 2 1 0 0 1 1 0 0 1 0 1 1 1 0 1 1 0 0 1 1 0 2 2 1 1 0 1 0 1 0 0 0 0 0 2 0 2 0 0 1 1 1 0 1 1 0 0 0 0 0 0 1 1 0 0 0 1 0 1 1
41 0 0 0 0 0 1 1 0 1 0 0 0 1 0 0 0 0 1 0 0 1 0 0 0 0 2 1 2 2 2 0 0 1 1 0 1 2 0 1 2 1 0 1 2 1 0 0 2 0 0 0 1 1 1 0 0 0 2 1 1 2 0 1 1 1 1 0 0 1 1 1 1 0 1 2 1 2 2 0 1 2 2 0 2 0 0 0 2 2 0 1 1 1 1 0 0 1 1 1 1 0 0 0 1 1 2 0 2 0 0 2 1 1 1 1 1 0 1 1 1 0 1 1 0 1 0 1 2 1 1 1 0 0 1 0 0 0 0 2 0 2 0 0 2 0 1 0 0 1 0 1 1 0 1 0 1 0 0 1 1 1 0 2 2 0 0 0 1 1 0 1 0 1 0 0 2 0 0 0 0 1 0 2 0 0 2 1 0 0 0 1 1 1 1 2 2 0 0 0 0 0 0 2 2 0 0 0 1 0 1 0 0 0 0 2 0 0 2 1 1 1 0 0 0 0 0 0 0 0 0 0 0 0 1 0 0 1 1 1 0 0 2 0 0 0 0 0 2 0 0 0 0 0 0 0 1 2 1 2 1 1 0 0 0 0 0 0 1 2 0 1 0 1 0 0 1 0 1 0 0 0 2 2 1 1 2 0 1 1 0 0 1 1 1 1 2 0 1 0 0 0 1 1 0 0 0 0 0 0 0 1 1 0 0 0 2 0 0 0 0 1 0 2 0 0 1 0 0 1 1 1 0 0 0 0 0 2 1 1 0 0 2 0 0 1 0 0 1 1 1 0 0 2 0 0 0 0 0 1 1 0 0 0 0 0 0 0 1 0 1 1 0 0 0 0 1 0 0 1 0 0 1 0 1 1 1 0 0 0 1 2 1 0 2 0 1 0 0 0 0 0 0 2 1 0 1 0 0 0 0 0 0 0 1 1 0 1 0 1 0 1 0 2 1 1 1 0 2 1 1 0 1 2 1 2 0 1 0 0 1 0 0 0 0 0 1 0 2 0 0 1 0 2 2 2 0 1 0 0 0 0 1 1 0 0 0 1 0 0 0 0 1 1 1 0 1 2 0 0 2 1 1 1 1 1 0 2 2 0 0 2 0 1 2 0 2 0 0 2 0 1 1 1 2 2 1 1 0 0 0 1 0 1 1 1 0 0 2 2 0 0 1 0 0 1 1 0 0 2 0 2 0 0 0 0 1 0 0 2 0 0 1 1 1 1 0 1 1 0 0 0 0 1 1 1 0 1 1 0 0 0 0 1 1 0 0 1 1 1 0 0 1 0 0 0 1 2 2 2 0 0 0 0 0 0 1 1 0 1 1 1 1 0 1 0 0 0 0 0 0 2 1 0 0 1 0 1 1 1 0 0 0 1 1 1 0 0 0 0 0 0 0 0 0 0 2 2 0 0 0 1 0 0 0 0 2 1 2 0 2 0 0 1 0 0 2 1 0 0 0 1 1 2 1 1 0 0 1 0 0 0 1 0 1 0 0 2 0 2 1 0 0 0 0 1 1 0 0 0 0 0 1 2 1 2 1 0 0 1 0 0 0 0 0 0 0 1 0 1 2 0 1 1 0 1 0 2 0 0 1 0 1 0 0 1 2 2 1 1 0 0 1 2 1 0 1 1 1 0 1 1 0 0 1 1 0 0 0 0 0 1 0 0 0 0 1 0 0 0 0 0 0 0 0 2 0 0 2 1 1 2 2 0 1 1 2 0 1 2 0 0 1 0 0 1 0 0 1 1 1 1 0 0 0 1 0 1 1 1 1 1 2 1 0 0 1 0 0 1 0 0 0 1 2 0 1 0 0 1 1 0 0 1 1 1 1 1 1 0 1 1 1 1 2 1 0 0 1 0 0 0 1 1 1 1 0 0 1 1 1 1 0 0 0 0 0 0 0 0 2 0 1 1 1 0 1 0 1 1 0 2 1 1 2 2 2 0 2 1 1 0 2 1 0 2 0 1 1 1 2 2 0 0 0 1 0 1 0 0 0 0 1 1 0 0 0 0 0 0 0 2 2 1 1 1 1 0 1 1 1 0 0 0 0 0 2 0 2 0 0 0 0 1 0 0 2 1 0 0 1 1 0 1 0 0 0 1 0 0 0 0 2 2 2 0 0 1 0 1 0 0 2 0 0 0 0 2 0 0 0 2 2 0 2 1 1 0 0 0 0 0 0 0 0 0 2 0 2 1 1 0 0 0 0 0 0 0 0 0 0 0 0 0 0 0 0 1 2 0 1 1
42 1 0 0 0 0 1 1 1 0 0 0 2 2 0 0 0 0 0 0 0 2 1 2 1 1 1 2 2 2 2 1 1 1 0 0 2 2 0 2 1 0 0 0 1 0 1 1 0 1 1 0 0 0 2 1 0 0 0 0 2 0 0 2 0 0 0 1 0 0 0 0 0 0 0 2 1 2 2 0 1 2 2 0 2 0 1 0 0 2 0 0 0 2 0 0 1 0 0 0 2 0 0 0 0 0 2 0 0 2 0 1 1 2 0 2 0 0 1 1 1 1 2 0 0 1 0 0 2 2 1 1 0 1 2 1 1 2 1 1 1 1 0 0 0 0 0 0 0 0 0 0 0 0 1 0 1 0 0 0 1 2 0 2 1 1 1 1 0 2 2 0 1 0 0 1 0 1 0 1 1 2 1 2 0 1 2 1 1 0 0 2 0 0 1 1 1 0 0 0 0 0 0 1 2 0 1 0 1 0 2 0 0 0 0 2 1 0 1 0 2 1 1 0 0 0 1 1 0 1 1 1 0 1 1 0 1 2 0 1 0 1 2 0 1 1 1 0 2 0 0 0 0 1 0 0 0 1 0 0 0 0 0 0 0 0 0 1 1 1 0 1 0 0 0 0 0 1 2 1 1 0 0 2 2 1 1 1 1 1 1 1 1 0 1 0 2 1 0 1 2 0 2 0 0 0 0 0 0 0 0 1 2 1 1 1 2 0 0 0 0 2 0 1 1 0 1 0 0 0 1 0 0 0 0 0 0 1 0 1 0 0 1 0 0 1 0 0 1 1 1 0 0 1 0 1 0 0 0 1 1 0 2 2 2 1 0 2 2 0 2 2 1 1 2 0 1 1 0 2 1 0 0 1 0 1 1 0 0 0 0 1 1 0 2 0 0 0 2 2 0 2 0 2 2 0 0 0 0 0 0 0 0 0 1 0 1 0 0 0 0 0 1 1 2 2 1 0 0 0 0 0 0 1 1 0 0 0 0 0 1 0 1 0 0 2 2 1 1 0 0 0 0 2 0 0 0 1 1 2 1 0 1 1 0 1 0 2 0 2 2 2 0 2 0 0 0 2 0 0 1 1 2 0 0 2 2 2 2 0 0 2 1 2 1 0 1 2 1 0 2 0 1 1 0 0 1 1 1 0 1 2 0 1 1 0 0 0 1 0 0 2 1 0 0 1 1 0 0 1 1 1 0 0 0 0 1 0 1 1 0 1 1 1 1 0 1 1 1 0 0 0 0 2 0 0 0 1 1 1 1 0 0 0 0 0 0 2 1 0 1 1 0 0 0 0 0 1 1 2 0 1 0 0 1 1 2 0 0 0 0 1 1 0 1 0 0 0 0 1 0 2 0 0 2 0 0 1 0 1 0 0 0 1 0 0 1 0 0 1 0 0 1 1 1 0 1 1 0 0 0 1 0 0 0 0 2 1 2 0 1 0 0 0 2 0 0 1 0 0 0 1 1 2 1 1 0 0 1 0 0 0 2 0 0 0 0 1 1 1 1 1 0 0 0 2 0 0 1 0 0 1 1 1 2 2 1 1 2 1 0 0 0 1 1 0 0 1 1 1 0 1 1 2 0 2 1 2 0 0 0 0 0 0 0 0 0 0 0 0 0 1 0 2 0 1 0 1 1 0 1 1 1 0 1 1 0 1 1 2 0 0 0 0 0 1 1 1 0 1 1 1 0 0 0 1 1 0 2 0 0 1 1 0 0 1 2 0 0 2 0 0 1 1 1 0 0 1 0 0 0 0 0 0 1 2 1 1 2 1 1 0 2 0 1 0 0 0 1 0 0 0 0 2 1 1 1 0 0 1 1 0 1 0 0 0 1 0 2 0 1 2 1 0 1 1 0 0 1 0 0 0 1 0 0 0 0 0 1 1 1 1 1 1 1 0 1 0 0 0 2 0 1 1 1 0 1 0 0 0 0 2 0 0 0 1 1 0 2 0 0 0 1 0 0 0 0 1 1 1 1 1 2 0 0 0 0 0 0 2 2 0 2 0 1 0 1 0 0 0 0 1 1 1 2 2 1 1 0 0 0 0 0 0 0 0 1 1 2 1 0 1 0 1 2 1 1 0 2 2 2 0 0 1 0 0 0 1 0 0 1 0 2 1 1 1 0 0 0 0 1 0 1 1 1 0 1 1 0 0 1 0 0 0 0 0 0 0 1 0 0 0 1 0 0 0 1 2 0 0 0 2 0 0 0 0 0 0 0 0 0 0 0 0 0 0 0 0 0 0 1 1
43 1 0 0 0 0 1 1 0 1 0 0 0 0 0 0 0 0 0 0 0 2 0 0 0 0 1 2 2 1 2 0 1 2 0 0 2 1 0 0 1 0 0 1 2 1 1 0 2 0 0 0 1 2 0 1 1 1 1 2 0 1 0 0 1 1 1 2 0 0 0 0 1 1 1 2 1 1 2 0 1 1 2 1 2 1 0 2 2 2 2 1 1 0 0 0 1 2 2 2 2 0 0 0 1 1 2 0 0 2 1 1 1 2 1 2 1 1 1 1 1 0 2 2 2 0 0 0 2 0 0 0 0 0 0 0 0 0 0 0 0 2 0 0 1 0 0 0 0 0 1 0 0 1 0 2 0 0 0 0 1 1 0 2 1 2 2 1 0 2 0 1 0 1 0 0 1 1 0 0 0 1 0 2 0 0 2 0 0 0 0 2 1 0 1 1 1 0 0 1 0 1 0 2 2 0 0 0 0 0 1 0 1 0 0 2 0 1 0 1 1 1 1 1 0 0 1 1 0 1 1 1 0 0 1 0 0 2 0 1 0 0 2 1 0 0 0 0 2 0 0 1 0 0 0 0 2 2 0 0 0 0 0 1 1 0 0 0 1 1 0 0 0 2 0 0 0 1 1 0 1 0 2 2 2 2 2 0 0 1 0 0 1 1 1 0 2 2 0 1 1 0 1 1 0 0 1 1 1 0 1 2 0 0 2 0 2 1 1 1 0 1 1 1 0 0 0 0 1 0 2 2 0 0 0 0 0 0 0 1 1 1 2 0 1 0 1 0 0 2 2 0 0 2 0 0 0 0 0 1 1 0 2 0 2 1 0 1 2 0 1 1 0 0 1 0 1 2 2 2 1 1 2 0 0 0 0 0 0 0 0 0 1 0 2 0 1 0 1 1 0 1 0 1 1 0 0 0 0 0 0 0 1 0 0 0 1 0 0 0 1 0 0 2 1 1 1 0 1 0 2 0 0 0 1 1 0 1 0 1 0 0 2 1 1 2 1 0 1 0 0 1 0 2 2 1 1 0 1 1 0 0 0 1 0 1 1 2 0 1 1 1 0 2 1 0 1 1 0 1 0 2 0 0 2 2 0 1 2 1 0 1 0 1 0 0 1 1 1 1 0 1 2 0 1 1 2 0 0 0 0 1 1 2 2 0 0 0 0 2 1 0 2 1 1 2 0 0 0 0 2 0 2 0 2 0 1 0 1 0 0 2 2 1 2 1 0 0 2 1 0 1 1 1 2 1 1 0 1 0 0 0 0 2 1 0 1 2 2 1 1 1 0 0 0 0 0 2 1 1 0 0 0 0 0 0 2 2 2 1 2 0 1 2 0 0 0 0 0 0 0 2 0 0 2 0 2 1 0 2 2 0 0 1 1 1 0 1 1 0 0 0 1 1 1 0 0 1 0 0 0 0 0 1 0 0 2 0 2 0 1 1 0 1 0 0 1 1 0 1 0 1 1 2 1 1 0 0 1 0 0 0 2 0 1 0 0 2 0 0 0 0 0 0 0 1 1 1 2 1 0 1 0 1 1 1 1 1 1 1 0 0 0 1 1 0 0 2 1 1 0 0 1 1 1 2 1 1 0 0 2 0 0 0 1 1 0 1 0 1 0 0 1 2 0 1 1 0 0 0 0 0 1 0 1 1 0 1 0 1 0 1 0 1 0 0 1 0 0 0 0 0 0 0 0 1 1 0 1 0 0 0 1 0 1 0 2 1 0 0 0 0 2 0 0 1 0 1 0 0 0 0 0 0 0 2 0 1 1 1 1 1 2 2 0 0 0 1 0 1 2 0 0 1 1 0 2 0 0 1 1 1 0 1 1 0 1 0 1 0 0 1 0 0 2 1 0 0 1 0 1 1 1 0 0 0 0 0 0 0 1 1 1 0 1 0 0 0 0 0 1 0 1 1 1 0 1 0 0 0 0 2 0 1 1 0 0 0 0 2 2 1 1 0 0 0 1 1 1 1 1 1 1 0 0 1 1 2 0 1 1 0 0 0 2 0 2 0 0 0 0 1 2 2 1 1 1 0 0 1 1 0 1 0 2 1 1 2 2 1 1 1 0 0 0 0 1 1 1 1 2 0 0 2 0 0 0 0 1 1 0 0 2 2 1 1 0 0 1 0 0 0 1 1 1 0 1 1 0 0 1 0 2 0 1 1 1 0 0 0 0 0 0 0 0 0 2 1 1 1 0 1 2 2 0 0 0 0 0 0 0 0 0 0 0 0 0 0 1 0 0 0
44 1 0 0 0 0 1 1 0 0 1 2 0 1 0 0 0 0 1 1 1 2 0 0 0 0 2 1 1 2 2 0 2 2 1 0 2 1 0 1 1 0 0 0 0 1 1 0 2 0 0 0 0 0 2 0 2 0 1 1 1 0 0 2 1 1 1 0 0 1 1 1 2 0 0 2 2 1 2 0 1 1 2 0 1 0 0 1 2 2 0 1 0 0 1 0 0 2 1 1 0 0 2 0 0 0 2 0 1 1 0 1 1 2 2 2 2 0 0 2 2 0 1 2 1 0 0 1 2 2 0 0 0 0 1 0 0 1 0 2 1 1 0 0 0 0 0 0 0 1 0 2 0 1 2 0 0 1 0 0 1 2 0 2 2 2 2 0 1 1 0 1 0 2 1 0 2 1 1 1 1 1 0 2 0 0 2 2 1 2 2 2 1 1 2 2 2 0 0 1 0 1 0 1 2 0 1 0 1 0 0 0 2 0 0 2 0 0 0 1 1 2 0 0 0 0 0 1 0 1 1 1 0 0 1 0 0 2 0 2 0 0 1 1 0 0 0 0 2 0 0 1 0 0 1 1 1 0 0 0 0 0 0 1 1 0 1 0 0 0 0 1 0 0 0 0 0 0 1 0 0 1 1 2 1 1 1 2 0 2 2 0 1 0 2 0 2 1 0 0 1 0 2 0 0 0 0 1 0 0 0 1 2 0 2 0 2 0 0 0 0 1 0 2 0 0 0 0 1 0 0 0 0 0 0 0 0 2 1 0 1 2 1 0 0 0 2 0 1 0 0 1 0 2 0 0 0 0 0 0 0 0 2 0 2 1 1 0 2 0 0 0 0 0 0 0 1 2 0 0 0 0 0 0 0 0 1 1 1 0 0 1 0 0 2 0 0 1 2 2 0 2 0 1 0 0 1 2 0 0 0 0 1 0 0 0 1 0 1 0 1 1 0 2 1 1 1 0 1 1 0 0 0 0 0 0 0 1 0 1 0 0 1 1 1 2 2 0 1 0 0 1 0 2 1 1 0 0 2 2 0 0 0 0 0 2 0 1 0 0 0 0 1 1 1 1 0 2 0 2 0 2 0 0 1 2 0 0 1 1 1 1 1 2 1 0 2 1 1 0 0 1 0 2 0 0 1 0 0 0 0 0 0 1 1 1 0 1 1 1 1 1 2 1 1 2 0 1 1 1 1 0 2 2 2 0 0 0 0 1 0 0 1 0 1 1 0 0 2 0 0 0 0 1 1 1 1 0 1 0 0 0 0 1 0 0 0 1 0 0 0 2 0 0 0 0 0 2 2 0 1 0 0 0 1 0 0 1 0 1 1 1 1 0 1 0 0 0 0 0 0 2 0 0 1 0 0 0 0 1 1 0 0 0 1 0 0 0 1 0 0 0 0 0 0 0 1 1 0 0 1 1 1 0 0 1 2 1 2 0 1 1 0 2 0 0 2 2 1 0 0 1 0 0 1 0 0 0 2 0 0 0 0 1 0 0 0 2 0 0 0 0 0 2 2 2 0 0 0 0 0 1 0 1 1 1 0 0 0 2 0 0 0 0 0 1 0 2 0 0 0 0 0 1 1 1 1 2 0 0 1 0 0 0 0 0 1 1 1 0 0 1 1 2 0 2 0 1 1 0 1 1 0 0 1 1 0 0 0 2 0 2 1 1 0 0 1 1 0 1 1 1 0 0 0 1 0 0 1 0 0 0 2 0 0 0 2 0 0 2 1 1 2 0 0 1 0 1 1 1 1 1 1 1 2 2 2 2 1 2 0 1 2 0 1 1 0 1 0 0 1 0 0 1 2 0 2 0 0 1 1 1 1 1 1 0 2 0 1 0 1 1 1 1 2 1 0 0 0 1 0 0 0 0 0 0 0 0 0 0 0 0 1 1 1 0 1 0 0 0 2 0 0 2 2 0 0 0 0 0 0 2 0 0 0 0 1 1 1 2 0 0 2 1 0 0 0 1 1 2 2 2 2 0 0 0 0 2 0 1 1 0 1 0 1 0 1 1 1 0 0 1 1 1 2 2 0 1 0 0 0 0 0 0 0 0 2 0 1 0 0 0 0 1 0 0 1 0 1 1 1 0 0 2 1 0 0 0 0 0 0 0 2 0 0 0 0 1 0 0 2 0 1 1 1 1 1 0 0 1 1 1 2 0 1 1 1 0 0 0 0 1 0 0 0 1 1 0 2 0 0 0 1 1 0 0 0 0 0 0 0 0 0 0 1 0 1 0 1 0 0 0
45 1 1 0 0 1 2 2 0 2 0 0 0 1 0 0 0 0 1 1 1 2 0 0 0 0 1 1 1 2 2 1 1 1 0 0 2 0 0 0 2 0 0 0 2 0 0 0 2 0 0 0 1 2 0 1 1 0 1 1 0 0 0 0 0 0 0 1 0 0 0 0 1 0 1 2 1 1 2 1 1 2 2 0 0 0 0 2 2 2 2 1 1 0 0 0 1 2 2 2 0 0 0 0 0 0 2 0 1 2 0 0 1 2 1 2 0 1 2 0 0 0 1 1 0 0 0 2 2 2 0 0 0 2 2 2 0 1 0 2 0 2 0 0 1 0 0 0 0 0 0 1 0 0 1 0 1 0 0 0 0 1 0 1 0 2 2 0 2 2 0 2 0 2 0 1 1 0 0 0 0 0 0 2 0 0 2 0 0 0 0 1 0 2 2 2 2 0 0 0 0 0 0 2 2 0 0 0 1 0 0 0 0 0 0 2 0 1 2 1 1 0 0 0 0 0 0 2 0 2 0 0 0 0 2 0 0 1 1 1 0 0 1 0 0 0 0 0 2 0 0 0 0 0 2 1 0 1 0 0 1 0 0 0 0 1 0 0 1 1 0 0 0 1 0 0 1 1 0 0 0 1 0 1 0 0 1 0 1 2 1 1 1 0 1 0 2 0 0 0 1 1 1 1 0 0 1 0 1 0 1 2 1 0 1 0 1 0 1 1 0 0 2 2 1 0 1 0 2 1 2 2 2 1 1 1 1 2 1 0 2 1 2 0 0 2 0 0 1 1 1 1 0 2 0 0 0 1 1 0 1 1 2 0 2 0 2 0 1 0 2 2 0 0 0 1 2 1 1 2 1 1 0 0 0 0 0 0 0 0 0 1 0 0 2 1 0 0 0 0 0 0 0 2 1 1 1 2 0 0 0 0 1 0 1 0 0 1 0 1 0 2 1 1 0 1 0 1 2 1 1 1 0 0 2 2 0 1 0 0 0 0 1 0 0 1 2 1 2 1 0 1 0 1 1 0 1 2 1 2 2 1 0 0 0 2 1 0 0 0 0 0 1 2 0 0 0 2 0 2 1 2 0 0 2 1 0 0 1 0 2 1 1 1 1 0 1 1 0 1 1 1 1 1 0 0 1 1 2 0 1 1 0 1 1 0 0 0 0 0 0 2 1 0 1 1 1 1 1 0 2 0 2 1 2 0 1 0 0 0 0 2 0 0 0 1 0 1 1 0 0 0 0 1 1 0 0 0 0 0 1 0 0 1 1 0 0 1 0 0 0 1 0 0 1 0 1 2 2 2 0 0 1 0 1 1 2 2 0 2 0 0 2 1 1 0 0 0 0 0 0 1 1 0 0 1 0 1 0 2 1 0 0 0 2 0 0 0 0 0 0 0 1 1 1 1 1 1 0 0 0 0 1 0 0 0 2 1 2 0 0 0 0 1 1 0 1 2 0 0 0 1 0 1 1 0 0 0 1 0 0 0 2 2 0 1 0 1 1 0 0 1 1 1 1 2 0 1 1 1 0 0 1 1 1 2 0 1 1 0 2 2 0 0 0 0 0 2 1 1 0 1 1 0 2 2 1 2 0 0 0 0 0 1 0 0 0 1 1 0 0 0 0 2 0 2 1 1 1 0 0 0 0 0 0 0 1 0 0 0 0 0 0 0 0 0 2 1 0 0 0 0 0 0 0 2 0 0 1 0 0 0 2 0 1 0 2 0 0 2 0 0 2 1 1 0 0 1 0 0 1 1 0 0 0 2 0 2 0 2 0 2 2 0 0 0 0 0 0 1 1 0 0 1 2 0 2 0 1 2 2 0 1 0 1 1 1 1 1 0 1 1 0 1 2 1 0 0 1 0 0 0 1 1 0 0 0 0 0 0 1 1 1 0 1 0 0 0 0 0 1 0 2 1 1 0 1 0 1 1 0 2 0 0 0 1 1 0 0 2 0 0 1 1 0 1 0 1 2 2 2 2 1 0 0 0 0 1 0 2 1 0 0 0 2 0 2 0 0 0 0 1 1 1 1 1 1 2 0 1 0 0 0 0 0 0 2 1 2 0 1 0 0 0 1 0 1 2 1 1 2 0 1 1 0 0 2 1 0 0 0 0 1 2 2 1 0 0 0 0 1 0 2 0 0 0 0 2 0 0 1 0 1 0 2 1 1 0 0 0 0 2 0 0 0 1 1 1 1 1 0 1 0 1 0 0 0 0 1 0 1 1 0 1 0 0 0 1 1 1 2 2
46 1 0 1 0 0 1 2 0 2 0 0 0 0 0 0 0 0 0 0 1 2 0 0 0 0 2 2 2 2 2 1 1 1 0 0 1 1 0 0 2 0 0 1 2 0 0 0 1 0 0 0 1 1 0 0 0 0 0 0 1 1 0 2 1 1 1 1 0 0 0 1 1 1 1 2 1 0 2 0 0 0 1 0 2 0 0 1 2 2 1 1 0 0 0 0 0 0 0 0 0 1 0 0 2 2 0 0 0 2 0 0 1 0 2 2 1 0 2 1 1 0 2 0 0 2 0 0 0 0 1 1 0 0 1 0 0 0 0 1 0 2 0 0 0 0 0 0 0 2 0 2 0 0 0 0 0 2 0 0 1 0 1 2 1 1 1 0 1 1 0 0 0 2 0 0 1 1 1 1 1 1 0 2 0 0 2 1 0 0 0 2 0 1 1 1 0 0 0 0 0 0 0 0 1 0 1 1 1 0 2 0 1 1 0 2 2 0 0 0 2 1 0 0 0 0 0 0 0 1 0 0 0 0 0 0 0 1 1 2 0 0 1 0 0 0 0 0 1 1 1 1 0 1 0 0 0 2 0 1 1 0 0 1 1 0 0 0 2 1 0 1 0 1 1 0 1 1 2 1 1 1 1 2 2 1 0 0 2 2 1 1 2 0 2 0 2 0 0 1 0 0 2 0 0 1 0 0 1 0 0 2 2 0 1 0 2 0 0 0 0 2 1 1 1 0 1 0 1 1 1 1 0 0 0 0 0 2 1 2 2 1 1 0 0 0 0 0 1 1 1 0 1 2 1 0 2 0 0 0 1 0 2 0 2 0 0 1 1 0 2 2 0 0 0 0 2 0 0 2 2 1 2 0 1 1 1 0 0 0 0 1 1 0 2 0 0 1 0 0 0 0 0 2 2 1 0 1 0 0 0 0 2 0 0 2 0 0 0 0 1 0 1 1 1 2 0 2 2 2 0 0 1 1 0 1 0 1 0 0 1 0 1 1 1 0 1 0 2 0 0 1 0 2 0 0 0 1 1 2 1 0 2 0 0 0 0 1 0 0 1 0 1 1 2 0 2 1 0 1 1 2 0 0 2 0 0 1 2 1 1 2 0 0 1 0 1 1 1 0 0 1 1 1 1 1 1 1 1 0 1 0 0 0 0 1 0 0 2 1 0 1 1 0 0 1 0 0 0 2 0 2 1 1 0 0 0 0 0 2 0 1 2 1 1 0 0 1 1 0 0 0 0 2 1 1 0 0 2 0 0 0 1 0 0 0 0 1 0 0 0 0 0 0 0 0 0 2 2 0 1 0 1 0 0 0 2 1 0 1 1 0 0 0 2 0 1 0 0 1 0 1 0 0 2 0 2 0 0 2 1 0 0 0 1 1 0 0 0 0 0 0 0 1 1 0 1 0 0 0 0 0 1 0 0 0 1 1 2 0 1 1 0 0 1 0 1 2 0 0 0 2 0 1 2 0 0 1 0 0 0 0 2 1 1 1 0 2 1 0 0 0 0 0 0 2 0 0 1 0 0 0 0 1 1 1 1 2 2 0 0 0 0 1 1 0 0 1 1 1 0 1 0 1 1 2 0 2 0 0 0 0 0 0 0 1 0 0 0 0 0 0 1 2 0 1 0 1 0 0 2 2 0 0 1 1 1 1 0 2 2 2 0 0 0 0 1 1 0 0 0 0 0 0 0 1 1 0 2 0 0 1 1 0 0 2 2 0 0 2 1 0 2 2 0 1 0 1 1 1 1 1 0 0 0 2 0 1 1 1 0 1 2 0 0 0 0 1 0 0 1 0 0 2 1 1 1 0 0 1 1 0 0 0 0 0 0 0 2 0 2 2 1 1 2 1 0 0 2 0 1 1 1 1 1 1 1 1 2 2 1 1 0 0 0 0 0 0 0 0 2 0 2 1 0 0 2 0 0 0 0 2 1 0 1 1 2 0 2 1 0 0 2 0 0 1 0 1 0 0 0 0 2 0 0 0 1 1 0 2 2 0 0 1 2 0 2 0 0 0 0 2 1 1 1 1 1 1 0 2 0 0 0 0 0 1 2 0 0 0 0 0 0 2 1 2 1 0 0 0 0 0 1 2 0 0 0 2 0 1 0 0 1 2 0 0 0 0 0 1 1 1 1 1 1 0 1 0 0 0 2 0 1 0 1 1 2 0 1 1 0 1 0 0 0 0 2 1 1 0 0 1 0 1 0 1 0 0 0 0 0 0 0 0 0 0 1 0 1 0 0 0
47 1 0 1 1 0 1 2 0 2 0 0 0 0 0 0 0 0 0 0 0 1 0 0 0 0 1 2 2 1 1 1 1 1 0 0 1 1 0 0 1 0 0 0 1 0 0 0 1 0 0 0 1 1 1 0 0 0 1 0 2 0 1 1 0 0 0 1 0 1 1 2 1 0 0 1 1 2 2 0 0 2 2 0 2 0 1 2 2 2 0 1 1 0 0 0 0 0 0 0 2 0 0 0 1 1 2 1 1 1 0 1 0 0 0 1 1 0 0 2 2 0 2 0 0 2 0 1 2 2 2 2 0 2 2 2 0 1 0 1 1 1 0 0 2 0 0 0 0 1 0 0 1 0 0 0 0 0 1 1 2 0 0 2 1 0 0 0 1 1 0 0 0 2 0 1 1 2 2 2 2 2 1 2 0 1 2 1 1 1 1 2 0 2 2 2 1 0 1 0 0 0 1 2 2 0 1 0 0 0 0 0 1 0 0 2 0 0 2 0 2 0 0 0 0 1 0 1 0 1 0 0 0 0 2 0 0 1 0 0 0 1 2 0 0 0 0 0 1 0 0 0 0 0 1 1 0 2 1 1 0 1 0 0 0 0 0 1 0 0 0 1 0 2 0 1 0 1 0 0 0 1 0 1 1 1 1 0 1 2 1 0 2 0 2 0 2 0 0 0 0 0 2 0 2 0 0 1 0 0 0 2 1 0 0 0 1 1 0 0 1 0 1 0 0 0 0 1 1 1 2 2 0 0 1 1 1 0 0 0 0 0 1 0 0 1 0 0 0 0 0 1 0 1 0 1 1 0 0 1 1 0 2 0 2 0 0 1 1 0 2 2 0 0 0 0 1 1 0 1 0 1 0 0 0 0 1 0 0 2 1 1 2 0 2 0 2 1 1 1 0 0 0 1 0 0 1 1 0 0 0 0 1 0 0 0 1 0 0 0 0 1 1 1 2 2 1 0 1 0 0 0 0 0 0 0 0 1 0 1 1 0 1 1 1 1 1 0 1 0 0 1 0 1 2 1 1 1 0 2 1 0 0 1 0 1 0 0 0 0 0 0 0 2 1 0 1 2 0 2 1 2 0 0 2 0 0 2 2 1 0 2 0 1 2 0 2 0 0 2 0 1 1 1 1 1 2 1 1 0 0 1 0 0 0 0 0 0 2 2 0 0 2 1 1 2 0 0 0 1 1 1 0 0 0 1 1 0 1 1 0 1 0 0 2 1 0 1 1 0 0 0 0 2 0 1 0 2 0 1 1 1 1 1 0 0 1 1 1 1 0 0 0 0 0 0 0 1 1 2 0 1 0 0 0 0 0 0 0 0 0 2 2 1 0 0 0 0 0 0 0 2 0 0 1 0 1 0 0 1 1 0 0 1 0 0 0 0 1 0 0 0 0 0 0 2 2 1 0 0 0 0 0 0 0 1 2 1 2 0 0 0 0 0 1 0 2 0 0 0 0 2 0 1 1 1 0 2 2 1 1 0 1 2 0 1 1 2 1 1 1 0 1 0 0 1 1 1 1 1 0 0 0 1 1 1 0 0 2 2 0 0 0 0 0 1 0 1 0 0 0 0 0 1 1 2 0 2 0 0 0 0 0 0 0 1 1 0 1 0 0 1 1 2 0 1 0 0 0 0 1 1 0 0 0 0 1 1 1 1 0 1 1 2 0 0 2 1 0 1 1 1 0 0 0 2 0 0 2 0 0 1 1 0 1 0 1 0 0 0 0 0 2 0 0 0 0 1 1 1 2 2 0 0 1 1 1 2 1 2 0 1 2 1 0 0 0 0 0 0 0 0 0 2 1 0 1 0 1 1 1 0 1 0 0 0 1 0 1 0 1 1 0 0 1 2 0 0 1 0 1 1 1 0 0 0 0 1 1 0 0 1 1 0 1 1 0 0 0 0 1 0 2 1 1 0 1 1 1 1 0 1 0 0 0 1 2 0 2 0 0 0 1 0 0 0 0 0 2 1 1 1 2 0 0 0 0 1 0 1 1 0 0 0 2 1 2 0 1 0 1 0 2 2 0 0 2 1 0 1 1 0 0 1 1 1 2 0 1 0 0 0 0 1 0 0 1 1 0 0 2 1 0 1 1 0 2 0 1 0 0 0 0 0 0 0 0 0 0 0 1 0 1 1 0 0 1 1 0 0 2 0 0 1 1 0 0 0 0 0 0 0 1 0 0 0 1 2 0 0 0 1 1 2 0 1 1 0 0 1 0 0 0 0 0 0 1 0 1 0 0 0
48 0 0 0 0 0 1 1 0 2 0 0 0 2 0 0 0 0 0 1 1 2 1 0 0 0 1 1 1 2 2 0 2 2 0 0 1 1 1 0 1 0 1 1 2 1 0 0 0 1 2 1 1 1 1 2 0 0 2 0 0 1 0 0 0 0 0 1 0 0 0 1 2 0 1 2 1 0 2 2 0 2 1 1 1 0 0 0 2 2 0 0 1 0 0 0 1 0 0 0 1 1 2 0 0 0 2 2 2 0 0 2 0 1 0 0 0 0 1 1 1 1 1 2 1 0 0 1 2 1 1 1 0 0 0 0 0 0 1 1 1 1 0 0 1 0 0 2 2 2 0 0 0 0 0 0 0 0 0 0 0 2 0 2 0 2 2 0 0 0 0 0 0 1 0 0 2 0 0 0 0 0 2 2 0 2 2 2 0 0 0 1 0 1 2 1 1 0 0 1 0 1 0 2 2 0 0 0 1 0 0 0 0 0 0 2 1 1 2 0 2 1 0 0 0 0 0 2 1 2 0 0 1 1 1 1 0 2 0 2 0 0 2 0 0 0 0 0 2 0 0 1 0 0 0 0 1 2 2 2 0 2 0 1 1 0 0 0 2 1 1 0 0 1 0 0 1 1 2 2 1 1 0 0 2 0 0 0 2 2 2 2 1 0 1 0 2 1 0 1 1 1 2 0 1 0 0 1 1 0 1 1 1 0 1 0 1 0 0 0 0 1 1 1 0 0 0 0 0 1 1 1 0 0 0 0 0 0 0 1 0 0 2 0 0 1 1 0 0 2 2 0 0 0 0 2 0 0 0 2 2 0 2 2 2 1 0 2 2 0 1 1 1 1 0 0 0 1 1 2 1 0 0 0 0 1 0 0 0 0 0 1 1 0 2 0 0 2 1 1 0 1 0 2 2 1 0 0 0 0 0 0 1 1 0 0 0 0 0 0 0 1 0 1 1 1 1 2 2 2 0 1 0 0 1 1 0 2 1 1 2 0 1 1 1 1 1 0 1 0 1 1 0 2 2 1 0 1 1 2 1 0 0 0 1 1 0 1 0 0 0 0 1 1 1 0 1 2 0 0 1 1 0 0 1 2 0 2 2 0 0 2 0 2 0 0 1 1 1 1 0 1 1 1 0 0 1 1 1 0 0 0 0 1 1 0 0 0 1 1 0 0 2 0 0 2 0 0 0 1 1 0 1 0 1 1 1 1 0 2 0 0 0 0 1 1 0 2 1 0 0 0 0 2 1 1 0 1 0 1 0 1 0 0 0 0 0 2 1 1 0 0 1 0 0 0 0 2 2 1 0 0 0 0 0 0 1 0 0 0 0 0 1 1 0 0 0 0 0 1 0 1 1 0 2 1 1 0 0 0 1 0 0 0 2 0 0 0 1 0 0 0 0 0 0 0 0 2 0 0 0 0 0 0 0 1 2 0 2 0 1 0 0 2 0 0 1 1 1 0 2 2 0 1 1 0 0 1 1 0 0 0 2 2 0 2 0 1 1 0 0 1 1 0 1 1 2 0 0 0 0 0 0 2 2 2 1 1 1 0 0 0 0 1 2 0 0 2 1 2 0 1 0 0 1 1 1 1 0 0 0 0 0 1 0 0 1 0 0 0 0 0 0 2 0 2 1 2 1 0 1 1 0 0 0 0 1 1 0 2 1 2 0 1 0 0 1 1 0 0 0 0 0 0 0 2 1 0 1 0 0 1 2 0 2 0 2 0 0 2 0 0 2 0 0 0 0 0 1 1 1 1 0 1 0 1 0 1 2 1 1 0 2 2 0 0 0 1 0 0 0 0 0 2 1 0 1 0 0 2 2 0 0 0 0 0 0 0 1 1 1 2 0 1 2 1 0 0 0 0 0 0 0 2 2 1 0 1 1 1 1 1 1 0 1 1 0 0 0 1 2 0 1 2 1 1 1 0 0 0 0 0 0 0 0 0 0 0 1 1 1 0 1 0 0 0 0 1 0 0 0 0 1 0 0 1 0 0 0 2 2 0 0 0 1 0 1 1 0 0 0 1 0 0 1 1 0 1 0 1 1 0 1 0 1 1 1 0 2 0 0 0 0 0 1 1 2 1 0 0 1 1 0 0 0 0 0 1 1 1 0 1 2 1 1 1 0 0 1 1 1 0 0 0 2 1 2 1 0 1 1 1 2 0 1 2 2 0 1 1 0 0 0 0 0 1 0 0 1 0 0 2 0 1 0 0 0 0 0 0 0 0 0 1 0 0 0 0 0 0 0 0
49 0 0 0 0 0 1 2 0 1 0 0 0 1 0 0 0 0 2 1 1 1 0 1 0 0 1 2 2 2 2 2 1 1 0 1 1 1 0 0 1 0 0 1 2 0 1 0 2 0 0 0 0 0 1 1 1 0 0 1 0 0 0 0 1 1 1 0 1 1 0 1 0 0 0 2 2 1 1 0 1 2 2 0 2 0 0 1 2 2 0 1 1 0 0 0 0 0 0 0 2 0 1 0 0 0 2 2 2 0 0 2 0 1 0 1 0 0 1 1 1 0 1 2 1 0 0 0 0 0 1 1 0 0 2 0 0 1 1 0 1 1 0 0 0 0 0 0 0 1 0 1 0 1 1 0 0 1 0 1 2 1 0 2 2 1 1 0 0 2 0 1 0 2 1 1 2 1 0 1 1 2 0 2 0 0 2 0 0 0 0 2 0 2 1 1 0 0 0 0 0 0 0 1 2 0 2 1 0 0 1 0 2 0 0 2 1 0 2 0 2 2 1 0 0 0 1 1 0 1 0 0 0 0 1 0 0 2 0 2 0 0 2 2 0 0 0 0 1 1 1 0 0 0 0 0 1 2 1 1 0 1 0 0 0 0 0 0 1 1 0 0 1 1 0 1 0 0 2 0 0 0 0 1 2 2 2 1 0 2 0 0 2 0 2 0 2 1 0 1 0 0 2 0 1 0 1 2 1 0 1 2 2 0 0 1 2 0 0 0 2 0 2 1 1 0 1 0 1 1 1 1 0 0 0 0 0 1 0 0 0 0 1 0 0 1 0 0 0 1 1 0 1 2 1 0 1 0 0 2 2 0 2 0 2 1 1 2 2 1 1 1 1 1 0 2 1 2 1 1 0 0 1 0 0 1 1 0 0 1 0 0 0 0 2 0 1 0 0 0 0 0 0 2 1 0 1 1 0 0 0 0 1 0 1 0 0 0 0 0 0 0 1 2 2 2 2 1 1 1 0 2 0 1 1 1 0 1 0 0 1 0 1 1 0 1 1 0 1 0 0 1 0 2 1 1 0 1 2 1 0 0 1 1 0 1 0 1 0 1 2 2 2 1 2 0 2 0 0 0 0 2 1 1 2 1 0 1 2 2 0 1 0 2 0 0 1 0 0 2 0 1 1 1 0 0 1 2 2 0 0 0 0 0 0 0 0 1 1 2 1 0 2 0 0 2 0 1 1 0 2 0 2 1 1 1 2 0 0 2 0 0 0 0 0 0 1 1 1 0 0 0 0 2 0 1 0 0 0 1 1 0 1 2 0 0 1 1 1 0 1 1 0 0 0 0 0 0 0 2 0 0 0 0 0 0 0 2 0 2 1 0 0 1 0 0 0 2 2 2 2 0 1 0 1 1 1 0 1 0 1 0 0 0 2 0 0 0 0 0 0 0 0 0 0 1 1 2 0 0 0 0 1 0 0 2 2 1 2 0 1 1 0 1 1 0 1 1 0 0 0 1 0 0 1 0 0 0 2 1 1 0 1 1 1 2 0 2 0 1 1 0 0 1 1 1 1 0 0 0 1 0 0 2 2 2 1 0 1 1 0 0 0 0 0 0 0 2 1 2 1 1 0 2 0 2 0 1 1 0 1 0 0 0 0 0 1 0 0 0 0 0 1 2 0 1 0 1 1 0 0 0 0 0 1 1 1 0 0 0 0 1 0 1 0 0 1 1 0 0 0 0 0 0 0 1 0 0 1 1 1 0 2 0 0 0 2 2 0 0 0 1 2 0 0 0 0 0 0 0 1 1 0 0 0 2 0 1 2 1 1 0 1 1 0 0 0 1 0 1 1 0 0 1 2 0 1 0 0 2 2 0 2 0 0 0 2 1 2 1 1 2 1 0 1 1 0 0 1 0 1 1 0 0 0 0 0 0 0 0 0 0 1 1 1 0 1 0 0 0 2 0 0 2 2 0 0 0 0 0 1 2 0 0 0 1 1 0 1 1 0 0 1 0 0 1 0 0 1 1 2 2 2 0 0 0 0 2 1 1 1 0 1 1 2 2 1 0 0 0 0 2 1 1 1 1 0 0 0 1 1 0 0 0 1 1 1 1 2 0 0 0 0 1 1 0 0 1 0 0 1 0 0 2 0 0 0 1 0 1 0 1 1 0 0 0 0 0 0 0 1 0 2 0 0 0 0 2 0 0 0 1 1 1 1 0 0 0 0 0 0 0 2 0 0 0 0 0 2 0 0 1 0 0 0 0 0 0 0 1 0 0 1 0 2 0 1 0 0 0 0 1
50 1 0 1 0 0 1 1 0 1 0 0 0 2 0 0 0 0 2 0 0 1 0 0 0 0 2 1 2 1 1 0 2 2 0 0 1 1 0 1 1 0 1 1 2 0 0 1 2 0 0 0 1 1 1 1 1 0 1 0 2 0 0 0 1 2 1 2 0 0 0 2 1 0 0 2 2 1 2 0 1 1 2 0 2 0 0 0 2 2 0 0 0 0 0 0 2 1 1 1 1 0 2 0 0 0 2 1 0 2 1 1 0 0 0 1 0 0 1 1 1 1 2 1 1 1 0 1 1 1 0 0 0 1 0 0 0 0 0 0 0 2 0 0 2 0 1 0 0 0 0 0 1 0 0 0 1 0 0 0 0 1 0 1 0 1 1 0 2 2 0 2 1 2 1 0 2 1 0 1 0 1 2 2 0 2 2 2 1 1 1 2 0 0 0 1 1 0 2 0 0 0 0 0 1 0 1 0 2 0 1 0 1 0 0 2 2 0 1 0 2 1 1 0 0 0 1 0 0 1 0 0 0 0 2 0 0 2 0 1 0 1 1 0 0 0 0 0 1 1 1 0 0 1 0 0 0 0 0 0 0 0 0 0 0 0 0 0 1 1 0 0 0 0 0 0 0 0 2 0 0 0 0 0 2 0 0 1 1 2 1 0 1 0 2 0 2 0 0 0 0 0 2 0 0 0 1 1 1 0 1 1 2 2 2 0 2 0 0 0 1 1 2 1 0 0 0 0 1 0 1 0 0 0 0 0 0 2 1 2 1 1 2 0 0 1 0 2 2 1 1 0 0 1 0 1 1 0 0 0 1 1 0 0 0 2 0 1 2 0 1 1 0 0 0 0 1 1 1 1 1 1 1 0 1 0 0 0 0 1 0 0 1 0 1 1 1 1 0 0 0 0 0 1 0 0 2 1 0 0 0 0 0 0 1 0 1 0 0 0 0 1 0 1 0 0 0 0 1 2 0 0 1 2 1 1 0 2 0 0 0 0 2 1 1 0 1 2 2 0 0 0 0 1 1 0 1 2 1 2 2 0 0 0 2 2 0 1 0 1 1 1 0 2 1 1 0 2 0 1 1 0 1 0 1 1 1 1 1 0 1 1 0 2 1 0 1 1 1 0 0 0 2 0 0 0 1 1 1 0 0 0 0 1 1 0 0 0 0 0 1 2 2 1 2 2 0 1 1 0 2 0 0 0 0 0 1 0 1 1 0 1 1 1 2 2 0 0 2 0 0 0 0 2 1 0 0 2 1 0 0 0 0 2 0 2 0 1 1 0 1 0 1 0 0 0 0 2 2 0 1 0 1 0 0 0 0 2 0 1 0 1 0 1 0 0 0 1 1 1 1 1 1 0 2 0 2 0 0 0 2 0 0 0 2 0 1 0 0 0 0 0 1 1 1 1 1 1 0 0 1 0 0 0 0 1 2 0 2 0 2 2 0 2 0 0 2 1 0 0 0 1 0 0 2 0 0 0 2 0 0 0 2 1 0 1 1 0 1 0 0 1 0 0 0 1 1 0 0 0 1 0 0 2 2 2 1 0 0 2 0 0 0 0 1 1 0 2 1 1 0 1 0 1 0 2 0 2 0 0 1 0 0 0 0 0 0 1 1 0 0 1 0 2 0 1 0 1 1 0 1 1 1 0 1 1 0 1 0 1 0 1 0 1 0 0 1 1 0 0 0 0 0 0 0 1 0 0 1 0 0 1 1 0 0 1 2 1 0 1 1 1 2 0 0 1 0 1 1 1 1 1 0 0 0 2 0 1 1 1 1 1 2 0 1 0 0 1 0 0 1 0 0 1 2 0 1 0 1 1 1 0 1 1 1 0 2 0 1 0 1 1 1 1 2 1 0 0 0 0 0 0 1 1 1 0 0 1 0 0 0 0 0 0 0 0 0 0 0 0 1 0 0 2 2 0 0 1 0 0 0 1 0 1 1 0 2 0 1 2 0 0 2 0 0 1 0 1 1 1 1 1 2 0 0 0 0 2 0 2 2 0 0 0 1 0 1 0 1 0 0 1 1 1 2 2 0 1 0 0 0 0 1 1 1 1 2 0 2 0 0 0 1 1 0 1 0 1 0 0 2 0 0 2 0 0 0 1 1 1 0 0 2 2 1 0 2 0 0 1 0 1 1 1 0 0 2 2 1 1 0 2 0 1 1 1 1 0 0 0 0 0 0 0 0 1 0 2 0 1 0 2 1 1 1 2 2 0 0 0 0 0 0 0 0 1 0 0 2 1 2 2
51 0 0 0 0 2 2 2 1 0 0 0 0 0 0 0 0 1 2 1 0 1 0 0 0 0 0 2 2 2 2 2 0 1 1 0 1 1 0 0 2 0 0 0 2 0 1 1 0 0 0 0 0 0 2 0 0 0 2 0 0 1 1 0 0 0 0 0 0 0 0 0 1 0 1 2 1 0 2 2 0 2 2 0 2 0 0 0 1 1 0 0 2 1 0 0 1 1 1 1 0 0 1 0 0 0 2 0 1 1 0 1 1 1 2 2 2 0 0 2 2 0 2 2 2 0 0 1 2 2 0 0 0 0 0 0 0 0 1 1 1 1 0 0 0 0 0 0 0 2 0 2 0 0 0 0 0 2 0 0 2 0 0 2 1 1 1 1 0 2 1 1 0 2 0 0 2 1 1 1 1 2 0 0 0 0 0 0 0 0 0 2 0 1 1 1 1 0 0 1 0 1 0 1 1 0 1 0 1 0 1 0 1 0 0 2 1 1 1 1 1 0 0 0 1 0 0 2 0 1 0 0 0 0 1 0 1 1 1 1 1 0 1 0 0 0 0 0 1 1 1 1 0 1 0 0 0 2 2 2 0 2 0 0 0 0 0 1 1 0 0 1 0 0 0 0 0 1 2 1 1 1 1 2 2 1 2 0 0 1 0 0 1 0 2 0 1 1 0 1 1 0 1 1 0 0 1 1 2 0 2 2 1 0 1 1 2 0 0 0 0 1 1 1 0 0 0 0 1 0 1 1 0 1 0 0 0 2 1 2 2 1 2 0 0 2 0 0 0 0 0 2 0 2 0 0 1 0 0 2 2 0 1 0 1 0 1 0 1 0 2 2 0 0 0 0 1 2 0 0 2 1 0 0 1 2 1 0 0 1 0 0 1 0 2 0 1 0 1 1 0 1 0 2 2 0 0 1 0 0 0 0 0 0 2 0 0 0 0 0 0 1 0 2 1 1 1 2 2 2 0 1 0 0 0 0 0 1 0 2 1 0 1 0 0 2 1 0 2 0 1 1 0 2 2 2 0 1 1 0 0 0 0 1 0 1 1 1 0 0 1 0 1 1 0 0 0 2 2 0 0 2 1 0 1 2 1 2 2 1 0 2 0 1 0 0 1 2 2 0 0 0 2 0 0 0 0 1 1 0 0 0 0 0 0 0 1 0 2 2 0 0 2 1 1 2 0 0 0 2 1 1 1 1 1 1 1 0 0 1 1 0 1 1 1 2 0 1 1 0 0 0 0 1 1 2 2 1 1 1 0 0 0 2 2 0 0 1 1 0 1 0 2 0 0 0 0 0 0 2 0 0 2 0 0 0 2 1 0 1 0 2 1 1 0 0 0 0 0 0 0 2 0 0 2 0 1 0 0 0 0 0 0 1 0 1 0 0 1 0 0 0 1 1 1 1 1 1 0 0 0 0 0 0 0 0 2 0 1 1 1 2 0 0 1 0 1 1 0 0 1 2 1 1 2 0 0 1 1 1 1 0 2 2 0 2 1 2 0 1 0 0 0 0 0 1 1 0 1 0 1 0 1 1 2 2 2 0 1 2 0 0 0 1 1 1 0 2 1 1 0 2 0 1 1 2 1 2 0 0 0 0 0 0 0 0 2 0 0 0 0 1 0 2 0 2 0 2 2 0 1 1 0 0 1 0 2 0 0 0 0 1 0 0 0 0 0 0 0 0 0 0 0 0 0 1 0 0 0 0 0 0 2 0 1 1 2 0 0 2 1 1 1 1 1 0 0 1 0 0 1 1 1 1 1 1 0 2 0 2 0 2 2 1 0 0 0 1 1 0 1 0 0 2 2 1 0 0 1 2 2 0 0 1 1 0 1 0 2 1 1 2 1 2 2 2 0 0 1 0 0 0 0 1 0 0 0 1 1 0 0 0 1 0 1 0 0 1 1 0 1 0 2 2 0 0 1 0 0 0 0 1 0 0 0 1 1 0 1 1 0 0 1 0 0 0 0 1 1 1 1 1 2 0 0 0 0 2 0 2 2 0 0 0 1 0 1 0 1 0 0 0 1 1 2 2 0 1 0 1 1 0 1 1 1 1 2 0 1 0 0 0 0 1 1 1 1 2 0 0 2 0 0 0 1 0 1 1 0 1 0 0 0 0 0 0 0 1 0 2 0 0 2 0 0 0 0 2 0 1 0 1 1 0 1 1 1 0 0 0 0 0 0 0 0 1 1 1 0 0 0 2 0 1 0 0 0 0 0 0 0 0 0 0 1 0 0 1 1 0 0 1
52 0 0 0 0 1 1 1 0 0 0 1 0 2 0 0 0 1 2 0 0 1 0 0 0 0 1 1 2 1 1 1 1 2 0 0 1 2 0 1 2 1 1 1 1 0 1 1 0 1 1 0 2 2 0 1 1 1 0 2 0 1 1 1 0 0 0 0 0 0 0 0 2 1 2 2 0 0 0 0 2 2 2 0 2 0 0 1 2 2 1 1 0 0 0 0 1 2 0 0 2 0 0 0 1 1 1 2 1 1 0 1 1 1 1 1 0 0 0 2 2 0 2 1 1 0 0 1 2 2 0 0 0 0 1 0 0 1 1 0 0 1 0 0 0 0 0 0 0 1 1 0 1 1 2 0 1 0 0 0 0 2 0 2 0 1 1 0 0 1 1 0 1 2 2 1 2 0 0 1 0 1 0 2 2 2 0 2 0 0 0 1 0 2 2 2 2 1 0 0 0 0 0 0 2 0 1 0 1 0 0 0 1 0 1 1 1 0 1 1 1 1 0 0 0 0 1 2 0 2 0 0 0 0 1 0 0 2 0 1 0 1 1 0 0 0 0 0 2 0 0 0 0 0 1 1 0 1 1 0 0 0 0 0 0 0 0 1 1 1 0 0 0 2 0 0 0 1 2 1 0 0 1 1 2 1 2 0 1 2 1 1 1 0 2 0 1 2 0 2 2 2 1 1 0 0 1 0 1 0 1 2 2 0 1 1 2 2 1 1 1 0 0 2 1 0 1 1 1 1 2 2 0 0 0 0 0 0 0 1 1 1 2 0 1 1 0 0 1 1 1 1 1 2 1 0 1 0 0 1 1 0 0 0 0 1 0 1 2 0 1 1 0 0 1 1 2 1 0 1 1 0 0 0 1 0 0 0 0 0 0 1 0 2 2 0 0 1 0 0 0 0 0 2 1 0 1 0 0 0 0 0 1 1 1 0 1 0 0 0 1 2 0 1 1 0 0 0 1 1 0 0 1 0 1 1 1 0 0 1 0 0 1 0 0 1 0 1 1 0 0 0 0 1 2 1 2 1 0 2 2 0 1 1 0 0 0 1 0 0 0 0 0 2 2 0 2 0 0 0 1 2 0 0 2 1 0 2 2 2 0 2 0 0 0 0 1 0 0 0 0 1 0 1 0 0 2 1 1 0 0 0 0 2 2 0 0 0 0 0 1 2 2 1 1 2 0 0 0 2 0 0 0 0 0 1 1 0 1 1 0 1 2 1 2 1 0 1 1 0 0 0 0 2 1 0 0 0 0 1 1 1 0 1 0 1 0 2 1 0 1 1 2 0 0 0 2 1 1 1 0 0 0 0 0 0 0 1 1 1 1 0 2 1 0 0 0 1 1 1 1 1 0 1 2 0 2 1 1 1 0 0 0 1 1 1 0 0 0 0 0 0 1 1 1 0 0 1 0 0 1 1 0 0 0 0 2 1 2 0 0 1 0 2 0 0 2 2 0 0 0 2 0 1 1 1 0 1 2 0 0 0 1 0 2 0 0 2 0 1 1 0 0 0 0 2 0 0 0 0 0 1 0 0 1 1 0 0 0 1 0 0 0 1 1 0 0 2 0 0 0 0 0 0 1 1 1 2 0 1 2 1 0 1 0 0 0 0 0 0 0 1 0 2 1 1 1 0 0 0 0 1 0 0 0 0 1 0 0 2 2 2 0 0 0 0 1 1 0 1 1 1 0 0 0 0 0 0 1 0 0 0 1 0 1 1 2 2 0 0 0 0 2 0 0 1 0 1 1 1 1 1 0 0 0 2 0 2 2 2 0 0 2 0 1 1 0 0 0 1 1 0 0 1 2 0 2 0 2 2 2 0 1 1 1 0 2 1 0 0 0 0 0 2 2 1 0 0 2 0 0 0 0 0 0 0 0 0 1 0 1 1 0 0 0 0 0 0 0 0 2 0 1 2 2 0 0 1 1 1 1 2 1 0 1 0 1 0 2 1 1 1 2 0 0 1 0 0 0 1 2 2 2 0 0 0 1 1 0 2 2 0 0 2 2 1 2 0 0 0 0 1 0 0 0 0 2 1 0 0 0 0 0 0 2 1 1 0 2 0 0 0 0 1 0 0 1 2 1 1 2 0 1 2 0 0 0 1 0 0 0 1 1 1 0 0 1 1 0 0 1 0 1 1 1 0 1 1 1 1 1 1 1 0 1 1 1 0 0 0 0 0 0 0 0 0 2 1 0 0 0 2 0 0 1 1 1 0 0 0 0 0 0 1 2 0 0 1 1 1 1 2
53 0 0 0 0 0 2 2 1 0 0 0 1 2 0 0 0 0 1 1 2 1 1 1 1 1 1 2 0 1 1 0 1 1 0 0 1 0 0 0 1 0 0 0 2 0 0 0 1 1 1 0 0 0 2 0 0 0 1 0 1 0 0 0 0 0 0 0 0 0 0 0 2 1 2 2 0 1 1 0 2 2 2 0 1 0 0 1 2 2 2 1 1 0 0 0 0 2 1 1 0 0 0 0 0 0 2 0 0 2 1 2 0 2 0 2 0 0 2 0 0 0 2 1 1 1 0 1 1 1 0 0 0 0 0 0 0 0 1 0 0 2 0 0 0 0 0 0 0 1 0 1 0 1 1 0 0 1 1 1 2 1 1 2 1 2 1 1 1 2 0 1 0 1 1 2 1 1 0 1 1 1 0 2 1 1 1 1 1 0 0 2 0 1 2 1 2 0 0 1 0 1 0 0 2 0 2 0 1 0 1 0 2 0 0 2 1 2 0 0 2 1 0 0 0 1 1 1 0 1 0 0 0 0 2 0 1 1 0 1 0 0 2 1 0 0 0 0 1 1 1 0 0 1 1 0 0 2 2 2 0 2 0 1 1 0 0 0 1 1 0 1 0 1 0 0 0 1 0 0 0 1 0 0 0 0 1 1 0 2 0 1 1 0 1 1 1 1 0 1 2 1 2 0 0 1 0 1 0 0 0 2 1 1 1 1 2 1 0 0 0 0 1 2 1 0 0 0 0 1 1 0 0 0 1 1 1 0 0 0 0 0 1 0 0 0 0 1 2 0 0 0 0 2 0 0 1 0 0 1 1 0 1 0 1 1 0 0 1 0 1 1 0 0 0 0 1 2 2 2 0 0 1 0 0 0 0 0 0 2 1 1 0 0 2 0 0 1 0 0 0 0 0 2 2 1 0 1 0 0 0 0 1 0 0 0 1 0 0 0 0 0 0 1 1 1 0 0 0 0 0 0 0 0 1 1 0 1 0 0 2 0 2 1 1 1 2 1 2 0 0 1 0 1 1 0 1 1 1 1 1 0 0 0 0 2 0 1 0 1 0 0 0 2 2 1 1 2 0 2 1 2 0 0 2 1 0 1 2 0 0 2 0 1 1 0 1 1 1 1 0 1 1 1 0 0 1 0 0 0 0 0 0 1 1 0 1 0 1 1 0 0 2 0 0 2 0 0 0 1 1 1 1 1 1 0 1 0 0 1 2 0 1 1 1 1 0 0 2 1 0 1 0 2 0 0 0 1 1 1 1 0 0 1 1 0 0 1 1 0 1 0 1 0 0 0 1 1 1 2 0 0 0 0 0 0 1 0 0 0 0 1 0 0 0 0 1 0 0 0 0 2 1 1 2 0 1 0 1 0 0 0 0 1 0 0 0 0 0 0 0 0 1 1 1 0 1 2 0 0 0 0 0 0 0 0 2 2 2 0 1 1 0 1 0 0 2 1 0 0 0 2 1 1 2 0 0 1 2 0 0 0 1 1 1 2 0 2 1 1 1 1 1 1 1 2 1 1 1 1 0 1 0 1 1 1 1 1 2 1 1 1 1 1 1 0 0 1 1 1 0 1 1 1 1 2 1 1 0 0 1 0 0 0 0 0 0 0 0 0 0 0 0 2 0 2 1 0 0 0 1 1 0 1 1 0 1 1 0 1 0 1 0 0 0 0 0 1 0 0 0 1 0 0 0 1 1 0 1 0 0 0 1 0 1 1 2 1 0 1 2 1 2 1 1 0 0 0 1 1 1 2 0 0 0 2 0 2 1 2 0 1 1 0 0 0 0 1 0 0 0 0 0 1 2 0 0 0 0 2 2 0 1 0 2 1 2 0 0 0 0 0 1 0 1 1 0 0 0 1 1 1 1 1 1 1 0 0 0 0 0 0 1 1 1 0 1 0 0 0 2 0 0 2 2 0 1 0 1 1 0 1 1 0 1 1 1 0 2 1 1 0 1 0 0 0 0 1 1 0 0 0 1 0 0 1 1 1 0 2 2 0 0 0 2 1 2 0 0 0 0 0 2 1 2 2 0 1 0 1 1 0 0 0 1 0 1 0 1 0 0 0 1 0 0 0 0 1 0 0 1 0 0 2 0 0 0 1 0 0 0 0 1 2 2 0 0 0 0 0 2 0 0 2 2 0 2 1 0 0 2 0 1 1 2 0 0 0 0 0 0 0 0 1 1 0 0 2 0 0 0 2 0 2 0 0 0 0 1 0 1 1 1 1 2 0 0 0 0 1 0 1
54 1 0 0 0 0 2 2 0 2 0 0 1 1 0 0 0 0 1 2 2 1 1 1 0 0 0 2 2 2 2 0 1 1 1 1 1 1 0 0 2 0 1 1 1 1 0 0 2 0 0 0 0 0 2 1 0 0 1 2 0 0 0 1 0 0 0 2 0 0 0 1 2 0 2 2 0 1 2 0 1 1 2 0 2 0 0 1 2 2 1 1 0 0 0 0 0 1 1 1 1 0 2 0 0 0 2 1 1 1 0 1 2 2 2 2 2 1 1 1 1 0 1 2 1 0 0 1 1 1 0 0 0 0 0 0 0 0 0 0 1 2 0 0 1 0 0 0 0 0 0 0 0 0 1 0 0 1 0 0 1 1 0 2 2 1 1 1 0 0 0 1 1 1 1 1 2 0 0 0 0 0 0 1 0 0 1 2 1 0 0 2 0 0 0 1 2 1 0 0 0 0 0 1 2 0 0 0 1 0 1 0 1 0 0 2 1 1 0 0 2 2 0 0 0 1 1 2 0 2 0 0 0 0 2 1 0 2 0 1 0 1 1 0 0 0 0 0 1 1 1 0 0 0 0 0 0 1 1 1 0 1 0 1 1 0 0 0 2 1 0 1 2 0 0 0 0 0 2 0 0 2 1 2 2 0 1 2 0 2 2 0 0 1 0 1 1 1 0 1 2 0 1 1 0 1 0 0 0 0 0 1 2 0 0 1 2 0 1 1 0 0 2 1 0 0 1 0 2 0 2 2 0 0 0 0 0 0 0 0 1 1 2 1 0 0 0 0 0 1 1 0 0 0 0 2 0 0 0 0 0 0 2 1 2 2 0 2 2 1 2 2 0 0 0 1 1 1 0 1 1 1 1 1 1 1 1 0 0 0 0 0 1 0 1 1 1 2 0 0 0 0 0 1 1 1 0 1 0 0 0 0 2 0 0 0 0 1 0 0 0 0 0 2 1 1 0 0 2 1 1 0 0 0 2 2 0 0 0 1 1 0 0 0 0 2 1 0 1 0 0 0 0 2 0 0 0 1 0 0 0 0 0 1 0 1 0 1 0 1 0 0 0 2 2 0 2 2 0 2 2 1 0 0 2 2 0 1 1 0 1 1 0 2 0 0 1 2 0 0 2 0 1 1 0 0 1 0 0 0 0 0 0 0 0 0 2 1 1 1 1 1 1 0 1 1 1 1 1 1 1 0 0 0 0 1 1 1 1 2 0 0 1 0 1 2 0 2 0 0 0 0 0 1 0 0 0 0 2 0 0 0 1 1 1 1 0 2 1 1 0 1 1 0 0 0 1 1 1 2 0 0 0 0 0 0 0 1 0 1 2 0 0 1 0 0 0 1 1 2 0 0 0 1 2 0 2 2 0 2 0 0 0 1 0 0 1 0 1 0 0 0 0 0 0 1 1 1 0 0 0 1 0 0 0 1 2 0 2 0 1 0 0 1 0 0 2 2 0 0 0 1 0 1 1 0 0 1 1 0 0 0 1 0 1 0 0 0 2 0 0 2 0 0 0 0 2 0 0 0 0 0 0 2 2 2 0 1 2 1 1 1 0 1 2 0 0 1 0 0 0 1 0 2 0 2 0 2 0 0 0 0 0 0 0 1 0 0 0 0 0 2 1 1 1 1 0 1 1 0 1 1 0 0 0 0 0 0 0 2 0 2 1 1 0 2 2 1 0 0 0 0 0 0 0 2 2 1 2 0 0 0 2 0 0 1 2 2 0 0 0 0 0 0 0 0 0 1 0 1 2 1 0 0 0 2 0 2 1 2 0 1 2 1 0 0 0 1 0 0 2 0 0 2 1 2 1 1 0 2 1 0 1 2 2 0 2 0 2 0 1 2 1 0 2 0 0 0 0 0 1 0 0 1 1 0 0 0 1 0 0 0 2 0 2 1 0 0 0 0 0 0 1 1 1 0 1 0 1 1 0 2 1 0 1 0 2 0 1 0 0 0 0 0 0 1 1 1 0 2 2 2 1 0 0 1 1 1 0 1 1 0 1 0 1 0 1 0 1 0 1 0 2 1 1 2 0 1 0 0 0 0 0 0 2 1 0 0 0 0 0 0 0 0 1 1 2 1 0 0 2 0 0 2 0 0 1 1 0 0 0 0 2 1 1 0 0 0 0 0 1 0 0 0 1 1 1 1 0 0 2 0 2 0 0 2 2 0 0 0 0 0 0 0 0 1 1 2 0 0 0 2 1 1 0 0 0 0 0 2 0 0 0 2 1 1 0 0 2 2 1 1
55 1 0 0 0 1 2 2 1 1 0 0 1 2 0 0 1 0 2 2 2 1 0 0 0 0 1 1 2 1 1 0 1 1 0 0 1 1 0 0 0 0 0 0 2 0 0 0 2 0 0 0 1 1 1 1 0 0 2 0 2 0 0 0 0 0 0 1 0 1 1 1 1 0 1 2 1 1 2 0 0 1 2 1 2 0 0 0 2 2 0 0 1 0 0 0 0 1 1 1 0 0 0 0 1 1 1 0 0 2 0 0 0 2 0 2 0 0 1 2 2 0 0 2 0 0 0 1 2 1 0 0 0 0 1 0 0 0 0 0 0 2 0 0 0 0 0 0 0 2 0 2 0 2 2 0 2 1 0 0 2 1 0 2 1 1 0 1 0 1 0 0 1 1 0 2 0 0 0 0 0 0 1 2 0 1 2 1 0 0 0 1 0 1 1 2 1 0 0 1 0 1 0 0 2 0 1 0 1 0 1 0 1 0 0 2 0 0 2 1 1 1 0 0 1 0 0 1 1 0 1 1 0 0 1 0 0 2 0 1 0 1 1 1 0 0 1 0 1 1 1 1 0 0 0 0 2 2 1 2 1 1 0 1 1 0 0 0 2 0 1 2 0 2 0 1 1 1 0 0 0 1 0 2 2 1 1 2 0 2 0 1 1 0 2 0 1 1 1 0 1 0 2 0 0 0 1 0 0 0 0 2 1 0 1 0 2 0 1 1 0 2 0 1 1 0 1 0 1 0 0 0 0 0 0 0 0 0 0 1 0 0 2 0 0 0 0 0 2 0 1 0 0 1 0 1 1 0 0 0 0 0 1 1 1 0 0 0 2 0 0 0 1 0 1 1 1 1 0 1 2 1 1 1 0 0 0 0 0 1 0 0 0 0 1 1 2 2 1 1 0 1 0 1 0 0 1 0 1 1 0 1 0 0 1 0 1 0 0 0 0 0 0 1 2 2 1 0 0 0 0 0 0 1 1 0 1 1 0 1 1 0 1 0 0 1 0 1 2 1 0 1 0 1 1 0 1 1 0 1 1 0 0 1 0 2 1 2 0 2 2 2 1 1 1 0 1 2 2 0 1 2 2 1 0 2 2 1 1 0 1 1 0 1 0 0 2 1 1 0 0 1 1 2 1 1 2 0 0 0 0 0 0 1 1 0 0 0 2 2 0 0 2 1 1 1 1 0 0 1 1 0 0 0 0 1 0 0 0 0 0 1 0 0 1 2 0 0 2 0 0 0 0 2 1 0 0 1 1 1 1 0 1 2 0 0 1 2 2 1 0 0 1 0 0 0 1 1 1 2 0 0 0 0 0 0 2 1 0 1 1 1 0 1 0 0 0 0 0 1 0 0 0 1 1 0 0 0 1 0 0 0 0 1 0 0 0 0 1 0 0 0 0 0 0 2 2 1 0 0 0 0 0 0 0 2 2 0 2 0 1 0 0 2 0 0 1 1 0 0 0 2 0 0 2 0 0 0 1 0 0 0 1 1 0 1 1 2 0 1 1 0 0 0 0 2 0 0 1 0 0 0 2 2 0 2 0 0 1 1 0 0 0 0 1 0 1 2 1 1 0 1 1 1 2 2 0 2 0 0 0 0 0 1 1 1 0 0 0 0 0 1 0 2 0 2 0 1 1 0 1 1 1 0 0 0 1 1 0 1 0 1 0 0 1 1 1 0 0 0 0 0 0 0 0 0 0 0 2 1 0 1 1 0 0 0 1 0 1 2 0 0 0 1 1 2 0 1 1 1 1 1 0 0 0 2 0 2 0 2 0 2 2 0 1 1 1 2 0 0 0 1 0 2 1 0 0 0 1 2 2 1 0 2 2 0 1 1 2 0 2 2 0 0 1 0 0 0 1 0 1 1 0 0 0 0 0 2 1 0 0 0 1 1 1 0 1 0 0 0 2 0 1 1 1 0 1 0 1 1 0 1 0 0 0 1 2 0 2 1 0 0 2 0 0 0 0 1 0 1 2 2 1 0 0 1 0 1 0 1 1 0 0 0 1 1 0 0 0 1 0 2 1 1 2 2 0 0 0 2 1 0 1 1 0 1 2 2 2 2 0 2 0 2 0 1 0 2 0 0 0 0 0 2 0 0 0 1 0 0 0 0 2 1 0 0 1 0 0 1 1 0 0 0 2 0 2 2 0 0 2 0 2 0 1 1 1 0 0 0 0 0 0 0 0 0 2 1 0 0 0 2 1 2 0 2 2 0 0 1 0 0 0 0 0 0 0 1 1 0 0 0
56 1 0 0 0 0 1 2 1 1 0 0 1 1 0 0 0 0 0 0 0 1 0 1 1 1 1 2 2 2 2 2 1 2 1 0 1 0 0 0 1 0 0 1 2 0 0 0 2 0 0 0 1 1 0 0 0 1 0 1 0 1 0 0 0 0 0 0 0 0 0 0 2 0 2 2 0 1 2 1 0 2 2 0 1 0 0 0 2 2 0 0 1 0 1 0 0 0 0 0 2 0 0 0 0 0 2 1 1 1 0 1 0 1 0 1 0 1 1 0 0 1 2 1 1 1 0 0 0 0 1 1 0 0 1 0 0 0 0 2 1 1 0 0 0 0 0 0 0 0 0 1 0 0 0 0 0 1 1 1 2 1 0 2 1 2 2 1 0 2 1 2 1 1 0 1 1 0 0 0 0 0 0 2 1 1 1 0 0 0 0 0 0 1 1 2 1 0 0 0 0 0 0 0 2 0 1 0 2 1 0 1 1 0 1 1 1 0 1 0 2 0 0 0 0 0 0 1 0 0 1 1 0 0 0 0 0 2 0 2 0 0 2 0 0 0 0 0 1 1 1 0 0 1 0 0 1 1 1 1 0 1 0 0 0 0 0 0 0 0 0 1 1 1 0 0 1 0 1 0 0 1 0 2 1 1 1 1 0 2 0 1 2 0 2 0 1 0 0 0 1 0 2 0 1 1 0 1 0 0 0 1 1 2 1 0 2 1 1 1 0 1 0 2 1 0 1 0 0 0 2 0 1 0 0 0 0 1 0 1 0 0 2 0 0 0 1 0 1 0 0 0 0 1 0 1 1 0 0 2 2 0 1 1 1 0 1 0 0 0 2 2 1 1 1 1 1 2 2 2 1 1 1 1 0 1 1 0 0 1 0 0 0 0 2 1 1 1 0 0 0 0 0 1 0 0 1 1 0 0 1 0 1 0 0 1 1 1 0 1 0 1 0 2 0 0 0 0 2 1 1 0 0 0 1 0 0 1 0 1 0 0 2 0 0 1 1 1 1 0 0 0 0 1 2 0 2 0 1 2 1 0 0 0 0 2 0 1 0 1 1 1 0 2 2 0 2 2 0 2 1 1 0 0 2 0 0 1 1 1 1 1 0 1 1 0 1 1 0 0 1 1 1 1 0 0 1 1 0 0 0 1 0 0 0 0 0 2 0 2 2 0 2 0 1 1 1 2 2 0 2 0 0 0 0 0 1 0 1 1 1 1 1 1 2 1 0 2 0 0 0 0 0 1 2 0 0 1 2 0 0 0 1 2 1 0 1 2 0 0 0 1 2 0 0 0 1 1 1 1 0 0 1 0 0 0 1 0 0 0 0 2 0 0 0 0 2 1 1 2 0 0 0 0 2 0 0 1 1 1 0 0 0 0 1 0 1 0 0 0 0 0 0 0 0 1 2 0 0 0 0 0 0 0 0 1 2 0 2 0 2 0 0 1 1 0 0 1 1 0 0 1 0 1 1 0 0 0 0 0 0 0 2 0 2 1 0 1 1 0 0 1 0 0 0 1 1 0 1 0 1 1 1 2 1 2 1 1 1 0 0 0 0 0 1 0 1 2 1 2 1 1 1 1 0 1 1 1 0 0 1 0 0 0 1 2 1 0 0 0 0 0 0 2 0 1 0 0 0 0 0 0 0 0 0 0 0 0 0 1 0 1 0 0 0 0 1 0 0 0 0 0 0 0 0 2 2 0 1 0 0 0 1 0 1 1 2 0 0 2 0 1 2 1 1 0 0 1 2 2 2 2 0 0 0 2 0 2 0 2 0 2 2 1 0 0 0 1 0 0 1 0 0 2 1 0 2 0 0 2 2 0 2 0 0 0 2 2 2 0 2 2 1 0 2 0 1 0 1 0 2 1 1 1 1 0 0 1 1 0 0 0 2 2 2 0 2 0 0 1 1 0 1 1 1 0 1 0 0 0 0 2 0 0 0 0 1 0 1 1 0 0 1 0 0 0 0 2 0 0 0 0 2 0 0 0 0 2 0 1 1 0 0 0 0 0 0 0 1 0 0 1 1 1 1 1 1 0 0 1 0 0 1 0 1 0 2 1 2 1 0 1 1 2 0 0 1 1 0 0 1 0 1 1 0 0 0 0 0 0 0 0 2 0 0 0 1 0 0 0 1 0 1 1 1 1 1 2 0 0 2 0 2 0 1 1 1 0 2 1 1 0 0 0 0 1 1 1 1 0 0 1 1 1 0 1 1 0 0 0 0 0 0 0 0 0 0 0 2 0 0 0
57 1 0 1 1 0 1 2 0 1 0 1 1 1 0 0 0 1 2 1 1 1 0 1 0 0 2 2 1 2 2 0 2 2 0 0 2 1 0 1 1 0 0 1 1 1 0 0 2 0 0 0 0 1 1 1 0 0 0 1 1 1 0 1 1 1 1 1 0 0 0 0 1 0 0 1 1 0 1 1 1 2 2 0 2 0 0 1 1 1 1 1 1 0 0 0 0 1 0 0 2 0 0 0 1 1 1 0 0 2 1 1 0 2 0 2 0 0 0 2 2 0 1 2 1 0 0 2 2 2 1 1 0 0 1 0 0 1 0 1 0 2 0 0 1 0 0 0 0 1 0 1 2 0 1 0 0 0 0 0 1 1 0 2 0 1 1 0 0 0 0 1 0 2 0 0 2 0 0 0 0 2 0 1 0 0 1 1 0 0 0 2 1 0 0 1 2 0 0 0 0 0 0 0 2 0 1 1 1 0 2 0 1 0 0 2 1 0 0 0 2 1 1 0 0 0 1 2 1 2 0 0 1 0 1 1 2 2 0 2 0 0 0 0 0 2 2 0 1 1 1 0 0 0 0 0 1 0 0 0 0 0 0 1 1 0 1 1 1 1 0 2 0 1 0 0 1 0 2 1 0 0 1 2 2 2 2 1 1 2 1 1 0 1 1 0 2 1 0 1 1 0 2 0 0 0 0 2 1 0 1 2 2 1 2 1 2 2 0 0 1 1 1 1 0 0 0 0 2 2 2 2 1 1 0 0 0 1 0 1 0 0 2 0 0 0 1 1 1 1 1 0 0 1 0 1 0 0 0 2 2 0 1 1 1 0 1 0 1 0 1 1 0 0 0 0 2 1 0 1 0 1 0 1 0 1 1 0 0 2 0 1 0 0 2 0 1 0 1 1 0 1 0 2 1 1 1 1 0 0 1 0 0 0 2 0 0 1 0 1 0 1 0 2 0 0 0 0 1 1 0 0 1 2 1 2 0 0 0 0 0 0 2 1 1 1 1 0 1 0 0 1 0 1 1 0 1 0 1 0 2 0 1 0 0 1 1 1 0 0 0 0 0 2 1 0 1 2 0 1 1 1 2 1 0 2 1 0 1 0 2 1 1 2 1 0 2 1 1 1 1 0 1 1 0 0 1 0 1 0 1 0 0 0 0 1 0 0 2 1 1 1 2 0 0 2 0 0 0 1 1 0 0 0 0 0 1 0 0 0 0 1 1 2 2 2 0 0 2 0 0 0 0 2 0 0 0 0 1 0 0 0 1 2 1 1 0 1 0 0 0 0 0 0 0 0 0 1 1 2 0 1 0 0 1 0 0 2 1 2 0 0 1 0 1 0 1 0 0 0 0 2 0 2 2 0 1 0 0 0 0 0 0 1 1 1 0 0 0 0 0 0 0 0 0 0 2 1 0 0 1 0 1 0 0 1 1 1 2 0 1 1 0 1 1 0 1 2 0 0 0 2 1 2 1 1 0 1 1 0 0 0 1 1 1 1 0 2 0 1 1 0 0 1 1 2 0 0 0 0 0 0 0 0 1 1 1 0 1 1 0 0 0 0 0 0 0 1 1 1 0 1 0 0 2 2 1 1 0 0 1 1 0 1 0 1 1 0 0 0 0 0 1 2 0 1 0 0 0 0 0 0 0 0 0 0 0 1 0 2 1 1 1 0 0 0 0 0 0 1 1 1 0 0 0 0 0 0 1 0 0 1 2 0 1 0 2 0 0 0 0 0 1 1 1 2 0 0 2 2 2 2 1 1 1 2 1 2 1 2 0 1 2 0 0 0 0 2 0 0 2 0 0 2 1 0 2 0 0 2 2 0 1 1 1 0 2 0 1 0 1 2 2 0 2 1 0 0 0 0 1 0 0 1 1 0 0 2 2 0 1 1 1 0 1 1 0 0 0 0 2 1 0 2 2 0 0 0 1 1 0 1 0 0 0 1 1 0 1 1 0 0 1 0 0 0 0 1 0 0 1 1 2 1 1 1 0 1 1 1 1 0 2 0 2 1 1 0 0 0 0 2 1 1 2 2 0 1 0 1 0 0 0 0 1 0 1 1 2 1 0 1 1 1 1 1 0 0 1 0 1 0 0 2 0 0 0 1 0 0 0 1 1 0 1 1 0 0 0 0 1 0 0 2 2 0 1 1 0 1 1 1 2 0 2 0 0 0 0 0 0 1 0 0 0 1 0 0 2 0 0 0 1 1 0 0 1 0 1 0 1 0 0 0 1 0 0 0 2 0 0 0
58 1 0 0 0 0 1 1 1 0 0 1 1 1 0 0 0 0 1 1 1 1 1 0 0 0 0 0 1 2 2 0 1 1 0 0 2 2 0 0 2 1 0 0 2 0 0 1 1 0 0 0 0 0 2 0 0 0 1 0 1 0 0 2 0 0 1 1 0 0 0 1 2 0 2 2 0 2 2 0 2 2 1 1 1 0 0 0 1 1 0 0 0 0 1 0 1 1 0 0 2 0 1 0 0 0 2 0 0 2 1 1 0 0 1 2 1 0 1 1 1 0 2 2 2 0 0 0 1 0 0 0 0 0 0 0 0 0 0 2 0 2 0 0 1 0 0 0 0 1 0 1 0 0 1 1 0 0 0 0 0 1 1 2 1 2 1 0 1 2 0 1 1 2 2 1 2 0 0 0 0 0 1 2 0 1 2 1 1 1 1 1 0 1 2 2 1 0 0 2 0 2 0 1 2 0 1 0 1 0 0 0 1 1 0 2 0 1 0 0 2 1 0 0 0 1 0 1 0 1 0 0 0 0 1 0 0 1 1 0 1 1 2 2 0 0 0 0 2 0 0 0 0 0 0 0 0 2 1 1 0 1 0 0 1 1 0 0 2 0 0 1 1 0 1 1 0 0 1 0 0 2 1 2 2 2 2 0 1 2 1 1 0 0 1 0 2 1 0 1 2 1 1 1 0 0 0 0 1 0 1 1 1 0 0 0 1 1 0 0 0 2 2 2 1 0 1 0 1 1 2 1 0 0 0 0 0 2 1 0 2 1 2 0 1 0 1 0 0 0 0 1 0 2 0 0 1 0 0 0 0 0 1 1 1 0 1 1 2 0 1 1 1 1 0 2 1 2 1 1 0 1 1 0 0 2 2 0 0 1 0 0 1 0 2 0 1 0 1 1 0 1 0 2 1 1 1 1 0 0 0 0 2 0 0 2 0 0 0 0 0 2 1 0 0 1 0 0 1 0 0 0 0 0 1 1 0 1 0 0 0 0 1 1 0 2 2 0 0 2 0 2 0 2 1 1 0 1 0 2 1 0 0 1 0 1 1 1 0 1 1 1 0 2 0 0 0 1 0 0 0 1 0 0 2 1 0 0 1 0 1 0 0 1 0 0 1 1 1 0 0 0 1 1 0 0 2 0 0 0 0 0 0 0 0 0 0 1 0 1 1 1 1 0 0 1 1 2 2 0 2 0 2 1 2 1 0 0 0 0 2 0 0 0 2 1 0 1 1 0 1 1 0 2 0 0 0 0 1 0 0 0 0 1 0 1 0 1 1 1 0 0 0 0 0 0 0 2 2 2 0 0 0 0 0 0 2 2 0 2 1 0 1 2 0 0 0 0 0 0 0 2 0 0 1 1 1 1 0 1 0 0 0 1 1 1 0 0 0 1 1 1 0 0 0 0 2 2 0 0 1 0 0 0 0 0 2 1 1 1 1 1 0 0 2 0 1 0 0 1 0 1 0 1 1 0 0 0 2 0 0 0 0 1 0 0 0 2 0 1 1 0 1 0 0 2 1 0 0 0 1 0 0 1 1 1 0 2 2 1 0 0 0 0 0 0 1 1 1 1 0 1 0 0 0 1 2 2 0 0 1 0 0 0 0 0 0 1 1 0 0 0 0 2 0 2 0 0 0 0 0 1 0 0 1 1 1 2 0 2 0 0 0 0 0 0 0 1 0 0 0 1 0 0 0 1 0 0 2 1 0 1 2 0 0 2 2 0 0 2 1 1 2 1 1 1 0 0 1 1 1 2 0 0 1 2 1 0 2 0 2 0 2 0 0 0 0 1 0 0 1 0 0 2 0 1 1 0 0 2 2 1 0 1 1 0 1 2 1 0 0 1 1 1 2 0 0 0 1 0 1 1 0 1 1 1 1 0 0 0 0 0 1 1 1 0 1 0 0 1 2 0 0 2 2 0 0 0 0 1 1 2 0 0 0 1 1 0 2 0 0 0 1 0 0 0 1 1 0 1 1 1 2 0 0 0 1 2 0 2 2 0 1 2 2 1 2 0 0 0 0 1 1 1 1 1 1 0 1 1 0 0 0 0 1 1 1 1 1 0 1 0 1 1 0 0 0 1 0 0 2 0 0 2 0 0 0 1 0 0 0 0 0 0 0 0 1 1 0 1 1 0 1 1 0 0 2 2 0 1 0 1 0 0 0 1 1 0 0 0 0 0 0 0 0 0 2 2 1 0 0 1 1 2 0 0 0 0 0 2 0 0 0 0 0 0 0 0 0 0 0 0
59 1 0 0 0 0 1 1 1 1 0 0 0 0 0 0 0 0 0 0 0 2 0 0 0 0 2 2 2 2 2 0 1 1 2 1 1 0 0 0 2 0 0 0 1 1 1 1 0 1 1 0 0 0 2 2 0 0 1 1 1 1 0 2 0 0 0 1 0 0 0 1 2 0 1 2 1 1 2 1 0 2 2 0 2 0 0 0 1 2 1 0 0 0 0 0 1 1 0 0 2 1 0 0 1 1 2 1 1 1 1 2 2 2 2 2 2 0 2 1 1 0 1 1 0 1 0 1 2 1 0 0 0 0 1 0 0 0 0 2 0 2 0 0 0 1 1 0 0 1 0 1 0 2 1 0 0 0 0 1 1 1 0 1 1 2 0 1 1 2 0 2 2 1 0 2 1 0 0 0 0 2 0 1 1 0 1 1 0 0 0 1 1 0 0 2 2 0 0 0 0 0 1 1 2 1 1 0 2 0 0 1 0 0 0 2 0 0 1 1 1 0 0 0 0 0 1 1 0 1 0 0 0 0 0 0 0 2 0 1 0 1 2 1 0 0 0 0 2 0 0 0 0 0 1 1 0 2 1 1 0 1 0 1 1 0 1 0 2 2 0 0 1 1 0 1 0 0 2 0 0 0 1 1 2 1 1 1 1 2 1 1 2 0 2 0 2 0 0 0 1 0 2 0 1 0 1 0 1 0 1 1 1 0 2 0 2 0 2 2 1 0 1 1 0 0 0 0 0 0 2 0 0 0 0 0 0 1 0 0 1 0 2 0 0 0 1 0 0 0 0 2 1 2 1 0 0 0 0 1 1 0 2 1 2 1 0 0 0 0 2 2 0 0 1 0 0 1 0 2 1 0 0 0 2 1 0 0 0 1 0 1 1 0 1 1 2 0 1 1 0 1 1 1 0 0 1 2 0 0 1 0 2 0 1 2 0 0 0 0 1 0 0 2 1 1 2 0 1 0 1 0 0 0 0 0 0 0 0 0 0 0 2 0 0 1 0 0 1 0 0 1 0 2 1 1 0 1 1 2 1 0 0 1 0 1 0 1 0 1 1 1 0 2 1 1 0 2 0 2 2 0 2 0 0 2 2 0 2 0 0 2 1 2 2 0 2 1 1 1 0 0 2 1 0 0 1 1 0 0 0 0 1 1 2 0 0 0 0 1 1 0 1 0 0 1 1 0 0 2 0 1 0 0 0 0 0 0 0 0 1 1 2 2 2 1 1 1 1 0 0 0 0 2 0 0 0 0 1 0 0 0 0 2 2 0 0 2 1 1 0 1 1 0 0 0 1 2 2 1 1 0 2 0 0 0 1 2 2 2 1 0 1 1 0 1 0 1 1 2 0 0 0 0 2 0 2 1 0 2 2 0 0 0 2 0 0 0 1 0 0 0 0 0 0 0 2 0 0 0 0 0 1 0 0 0 2 1 2 0 2 1 0 2 0 0 2 2 0 0 1 0 1 1 2 0 0 1 1 0 0 0 0 2 0 1 0 2 0 0 0 0 0 0 0 2 0 1 1 1 1 0 0 2 2 2 1 0 0 0 0 0 0 0 0 0 0 1 1 1 0 1 0 0 2 2 1 2 0 0 0 0 0 0 0 0 0 0 0 0 0 1 2 2 0 1 1 1 1 1 1 1 1 0 1 0 1 0 0 1 0 1 0 1 0 0 1 1 0 0 0 0 0 0 0 1 0 0 2 0 0 1 1 0 1 0 2 0 0 2 0 0 2 2 2 1 0 1 0 0 0 0 1 1 1 1 1 2 1 2 0 1 2 1 0 0 0 1 0 0 0 0 0 1 1 1 1 0 0 2 2 0 1 1 1 0 2 0 1 0 1 1 1 0 2 0 0 0 1 0 0 0 0 2 2 1 0 1 1 1 1 1 0 0 0 0 0 0 0 0 2 0 1 2 1 0 1 0 0 0 0 1 0 0 0 1 1 0 2 0 0 0 0 0 0 0 0 1 1 1 2 2 0 0 0 2 0 1 0 2 2 0 1 1 2 2 1 0 1 0 0 2 1 1 1 2 0 1 0 0 0 0 0 0 1 1 2 0 1 0 0 0 0 0 2 2 1 1 0 0 2 1 0 1 0 0 0 1 0 0 0 0 1 0 0 1 0 0 0 0 1 0 2 0 0 0 0 0 0 0 2 0 1 0 1 2 2 0 0 0 0 0 0 0 0 0 2 0 2 0 0 0 1 1 0 1 1 0 1 1 1 1 0 0 0 0 1 2 1 0 2 1
60 0 0 0 0 0 0 2 0 1 0 0 1 1 0 0 1 0 0 0 1 1 0 1 0 0 2 2 2 2 2 1 0 0 0 0 2 2 0 1 0 0 0 0 1 0 0 0 2 0 0 0 0 0 2 1 1 0 1 2 0 1 0 0 1 1 1 1 0 0 0 1 2 0 2 2 0 0 0 0 2 2 1 1 0 0 0 0 2 2 0 0 0 0 0 0 0 0 0 0 2 0 0 0 0 0 2 1 1 1 1 2 2 2 2 2 2 0 1 2 2 0 2 1 1 1 0 1 1 1 0 0 0 0 2 0 0 0 0 2 2 0 0 0 1 0 0 0 0 2 0 1 0 0 0 0 0 0 0 0 0 2 0 2 1 1 1 0 0 1 0 0 1 1 0 1 2 1 0 1 1 2 0 2 2 2 0 1 1 1 1 1 0 1 2 1 0 0 0 1 0 1 0 1 2 0 1 0 1 0 0 0 1 0 1 1 0 1 0 0 2 1 1 1 0 0 1 2 0 1 0 0 0 1 2 1 1 1 1 2 0 0 1 0 1 1 1 0 2 0 0 0 0 1 0 0 2 1 0 0 0 0 0 1 0 0 1 1 1 1 0 1 0 2 1 2 1 1 2 1 1 1 0 1 2 1 1 1 1 2 1 0 1 0 2 0 2 0 0 0 0 0 1 1 0 0 1 0 0 0 0 1 2 0 1 1 2 0 0 0 1 1 2 0 1 0 1 1 0 1 1 0 0 0 0 0 0 1 0 1 0 0 2 0 0 2 0 0 1 0 0 0 0 1 0 1 0 0 0 1 1 0 2 1 2 0 2 1 2 0 1 1 1 1 0 1 0 0 0 2 1 1 0 0 0 0 0 1 1 0 0 0 2 0 2 0 2 0 0 0 0 0 0 2 1 0 1 0 0 0 1 0 1 0 1 0 0 1 0 0 1 0 1 1 1 1 1 0 2 1 0 1 1 1 0 1 0 0 0 1 2 0 2 0 0 2 1 0 2 0 0 2 0 2 1 1 0 0 1 0 0 0 0 1 0 1 0 2 0 2 2 2 2 1 1 1 0 2 1 1 1 1 2 0 0 2 2 0 1 0 1 1 0 1 0 0 0 1 0 1 1 1 2 0 0 0 2 1 1 0 0 1 0 1 1 0 0 0 0 1 0 1 2 0 0 2 0 0 0 1 1 1 1 0 1 0 1 0 1 1 0 0 1 1 2 1 0 1 1 0 0 0 0 2 0 0 0 1 0 2 1 0 0 2 1 0 0 1 1 1 0 1 0 0 1 0 1 1 1 1 0 1 1 0 1 1 2 1 0 1 0 0 1 0 0 0 0 0 0 1 0 1 0 1 1 1 1 0 0 1 1 0 0 0 0 0 1 0 0 1 1 1 0 0 0 2 2 1 0 0 1 0 0 0 0 0 2 0 2 0 1 0 0 1 0 0 2 2 0 0 0 1 1 1 2 0 0 0 2 1 0 1 1 1 1 1 1 2 0 2 2 0 0 1 1 1 1 0 1 0 1 0 0 1 1 1 1 1 0 1 0 0 0 0 0 0 0 1 2 2 1 1 0 0 2 2 0 2 0 0 0 0 0 1 0 1 0 0 0 0 0 0 0 1 1 2 0 2 2 0 2 2 0 0 0 0 0 0 0 1 0 1 0 0 0 0 1 1 0 0 0 0 0 0 0 1 0 0 2 1 0 1 1 0 1 0 1 1 0 0 1 0 1 2 2 0 0 1 1 1 1 1 0 0 0 1 0 2 2 2 0 0 2 0 1 1 0 2 0 0 2 0 0 2 1 0 1 1 0 1 0 0 1 0 0 0 2 2 1 0 1 2 1 1 2 0 0 0 1 0 0 0 1 0 0 1 1 0 0 0 0 0 1 0 1 0 1 0 0 1 1 0 1 2 1 0 1 0 0 0 0 2 1 0 1 0 0 0 1 1 0 0 1 1 0 0 0 0 1 1 2 2 2 0 0 0 1 1 0 2 2 0 0 0 2 0 2 0 1 0 1 0 1 1 1 1 1 0 0 0 0 0 1 1 2 2 1 1 2 0 1 0 1 1 1 1 1 2 0 0 2 1 0 1 0 0 1 1 0 1 0 0 1 1 0 0 1 1 0 1 0 0 1 0 1 0 1 2 1 0 0 1 1 0 1 1 1 0 0 0 0 0 0 0 0 2 0 1 1 0 0 1 1 1 0 0 0 0 0 1 0 0 0 0 0 0 0 1 1 0 0 1
61 1 0 0 0 0 2 2 0 1 0 0 0 0 0 0 0 0 0 1 1 2 0 0 0 0 1 1 1 2 2 1 1 1 1 1 2 2 0 0 2 1 0 0 2 0 0 0 1 0 0 0 1 1 1 1 1 0 1 1 0 2 0 2 0 0 0 1 0 0 0 1 2 0 2 2 0 2 2 0 1 2 1 1 1 0 0 0 2 2 1 1 0 0 0 0 0 0 0 0 1 0 0 0 1 1 1 0 1 1 0 0 1 1 1 1 1 2 2 0 0 2 2 2 2 0 0 2 2 2 1 1 0 0 0 0 0 0 0 0 0 1 0 0 1 0 0 0 0 2 0 2 0 1 1 0 0 1 0 0 1 2 2 1 0 2 0 2 0 2 1 2 0 2 0 0 2 1 0 1 1 1 0 2 1 0 2 1 1 0 0 1 0 1 1 1 1 0 0 1 0 1 0 1 2 0 1 2 0 0 2 0 1 0 0 2 0 0 0 1 1 0 0 0 0 0 0 2 0 1 0 0 0 0 1 0 0 2 0 0 0 1 2 0 0 0 0 0 1 1 1 0 1 0 1 1 0 1 0 0 0 0 0 0 0 0 0 0 1 0 0 0 0 1 1 0 1 1 1 0 0 1 1 2 2 2 2 1 0 2 0 0 2 0 2 0 2 0 0 0 0 0 2 0 0 1 0 0 0 0 0 2 0 1 0 0 2 1 1 1 0 1 1 0 1 0 2 0 0 0 2 1 0 0 0 0 0 0 0 2 1 2 2 0 0 1 1 0 0 1 0 0 0 1 0 1 0 0 0 0 1 1 2 1 2 0 0 1 2 0 1 1 0 0 0 1 2 1 0 1 1 0 0 0 1 1 1 0 0 1 0 0 0 0 2 0 0 1 1 1 0 1 0 2 1 0 1 1 0 0 1 0 0 0 1 0 1 0 0 0 0 0 0 1 1 1 2 0 1 0 1 0 0 1 1 0 0 1 0 1 0 0 2 2 1 2 2 0 1 0 0 1 0 1 1 0 1 1 1 2 1 0 0 1 0 1 1 2 0 1 1 1 0 2 2 2 0 2 1 1 1 2 0 0 2 1 0 1 2 0 0 2 0 1 0 0 1 1 1 0 0 1 1 1 0 0 1 1 1 0 0 0 1 1 1 0 0 0 0 2 2 0 2 1 1 2 0 0 0 1 1 0 0 0 0 0 1 1 0 0 1 1 1 1 2 1 1 2 0 0 0 0 0 2 1 1 0 1 2 0 0 0 1 1 0 0 1 2 1 0 1 1 0 0 0 0 0 2 2 1 1 0 0 0 1 1 1 2 2 2 1 0 0 1 0 0 1 0 0 0 0 2 1 2 2 0 1 1 0 2 0 0 0 1 0 0 1 0 1 0 0 0 0 1 1 1 2 2 0 0 0 1 1 0 0 0 2 0 1 1 1 0 0 1 0 0 1 0 0 0 0 1 1 2 1 1 0 0 2 0 0 0 1 2 0 2 2 2 0 0 0 0 2 0 0 1 2 0 1 1 0 0 0 1 2 2 0 1 2 1 0 0 0 1 1 1 0 2 1 1 0 1 0 0 2 2 1 1 0 0 1 0 0 0 0 0 1 1 1 0 0 0 2 2 0 0 0 1 1 0 1 1 0 0 0 0 1 0 0 0 0 0 0 1 0 0 1 1 0 0 0 0 0 0 0 2 0 0 1 0 0 0 0 0 0 1 2 0 0 2 1 0 2 0 0 0 0 2 0 0 0 0 0 0 0 2 0 2 1 2 0 1 2 1 1 1 0 1 0 0 1 0 0 2 1 1 0 0 0 2 1 0 0 2 2 0 2 0 1 0 1 1 1 0 2 1 0 0 2 0 1 1 1 0 0 1 0 0 1 1 1 1 1 1 1 0 1 0 0 0 2 1 0 2 2 0 1 0 2 2 0 2 1 0 1 1 1 0 2 0 0 0 0 0 0 0 0 1 2 2 2 2 2 1 1 1 0 1 0 1 1 0 0 0 1 0 1 0 0 1 0 1 1 1 2 2 1 1 0 0 0 0 0 0 1 1 1 0 0 0 0 0 1 2 0 0 1 1 0 0 1 0 0 2 0 0 0 2 0 0 0 0 1 0 0 0 1 0 0 2 0 0 1 1 1 0 1 1 0 0 1 0 1 1 2 0 0 0 0 0 0 0 0 0 0 2 0 1 1 0 0 1 1 1 0 0 0 0 0 0 0 0 0 0 0 0 0 0 2 0 0 0
62 1 0 0 1 0 2 1 0 0 0 1 2 2 0 0 1 0 1 1 1 1 1 0 0 0 0 1 1 2 2 0 1 1 0 0 1 1 0 0 2 0 0 0 1 0 0 0 2 0 0 0 0 0 2 0 2 0 1 1 1 0 0 0 0 0 0 0 1 1 0 0 2 0 2 2 0 2 2 0 2 2 0 2 0 0 0 2 2 2 0 1 1 1 0 0 0 1 1 1 1 0 0 0 1 1 2 1 1 1 1 2 1 2 1 2 1 0 0 1 0 2 1 2 0 1 0 0 0 0 0 0 0 0 0 0 0 0 0 0 0 2 0 0 0 0 0 0 0 0 0 0 0 0 0 1 2 1 1 1 1 0 1 2 1 2 1 0 0 0 0 1 1 1 0 1 0 2 1 2 2 2 0 1 1 1 0 1 1 0 0 1 0 1 1 2 0 0 0 0 0 0 0 2 2 0 0 0 1 0 0 0 1 0 0 2 0 0 1 0 2 0 2 0 0 0 2 0 0 1 1 1 0 0 1 0 0 1 0 0 0 1 2 0 1 1 1 0 2 0 0 0 0 0 0 1 1 2 0 1 1 0 0 0 1 0 1 0 2 2 0 0 0 1 0 0 0 0 2 0 0 0 1 2 1 1 1 2 0 2 2 0 2 0 2 0 2 1 0 0 0 0 2 0 0 0 2 1 1 0 1 2 2 0 1 1 2 1 1 1 0 1 0 1 1 0 1 0 0 1 1 0 0 0 0 0 0 2 0 2 2 1 1 0 0 0 1 1 1 1 0 0 0 1 0 1 1 0 0 1 1 0 2 2 2 1 0 2 2 0 2 2 1 1 1 0 1 1 0 1 1 1 1 0 0 1 1 0 0 0 1 1 0 0 2 0 1 0 1 1 0 1 0 1 1 0 0 1 0 0 0 0 2 0 0 1 0 0 0 0 0 2 1 0 0 0 0 1 2 0 0 1 0 0 0 0 0 1 0 1 2 0 1 2 2 2 2 0 0 0 1 0 0 1 2 1 1 1 0 1 1 0 1 1 0 0 0 1 0 0 0 0 2 1 0 0 0 0 0 0 0 2 1 0 1 2 1 1 2 1 0 2 0 0 0 0 0 1 1 0 0 1 2 0 0 0 1 1 1 0 0 0 0 0 0 0 0 0 1 1 1 1 1 1 1 1 1 1 1 1 1 0 2 1 2 1 2 0 0 0 0 1 1 0 1 1 0 0 2 0 0 0 0 2 0 1 0 0 0 0 0 0 0 1 0 1 0 1 1 1 0 0 0 0 0 0 0 1 1 1 0 0 0 0 0 0 0 0 0 0 1 1 0 0 0 0 2 0 0 0 0 1 0 2 2 0 1 1 0 1 1 0 0 0 2 1 0 0 1 0 0 0 0 0 0 1 1 0 0 0 0 0 1 0 0 2 2 0 2 0 1 0 0 2 0 0 1 0 0 0 0 2 0 0 2 0 0 1 1 0 0 0 0 0 1 0 0 1 1 0 0 1 0 1 1 1 1 0 1 0 1 1 0 1 2 2 0 1 1 0 0 0 0 0 1 0 0 2 1 1 0 1 0 0 0 1 1 2 0 0 0 0 0 1 0 1 1 0 0 0 0 0 0 2 0 0 0 1 1 0 1 1 0 0 0 0 0 1 1 2 0 2 1 0 0 0 1 0 0 0 0 0 0 0 0 0 1 0 2 0 0 1 2 0 2 0 2 2 0 0 0 0 2 1 1 0 0 2 0 0 2 2 0 0 0 1 0 0 2 0 2 0 2 0 0 0 0 0 0 1 1 0 0 2 1 0 1 0 0 2 2 0 0 2 2 0 2 1 2 0 1 2 1 0 1 1 0 0 0 0 0 0 1 0 0 0 0 1 1 0 0 1 1 0 1 0 1 0 0 1 1 0 2 1 0 1 2 0 0 0 0 2 0 1 1 0 1 0 1 2 0 0 1 1 0 2 0 1 1 2 2 2 2 0 0 0 0 2 0 2 2 0 0 0 2 0 2 0 0 1 0 2 2 2 0 0 1 2 1 1 1 0 0 0 0 0 2 1 1 1 0 1 0 0 1 1 0 1 0 0 0 1 1 1 0 0 1 2 0 1 0 0 1 1 0 1 1 0 0 0 1 0 1 1 1 0 1 2 0 0 2 0 0 0 0 2 2 0 0 0 0 1 0 0 0 0 2 0 2 0 0 1 0 0 0 0 0 0 0 1 0 0 0 0 0 0 0 0 0 1 1 1
63 1 0 0 0 1 1 1 0 1 0 1 0 2 0 0 0 0 1 0 0 1 0 1 0 0 1 2 2 1 1 0 1 1 2 1 2 0 0 0 2 0 0 0 2 0 0 0 2 0 0 0 0 0 2 1 0 1 0 0 1 1 0 1 0 0 0 1 0 0 0 0 2 2 2 2 0 2 2 0 0 2 2 1 2 0 0 0 1 1 0 0 1 1 0 0 2 0 0 0 1 1 0 0 0 0 2 1 1 1 1 2 0 2 0 2 0 0 0 2 2 0 2 0 0 1 0 1 1 1 0 0 1 2 0 0 0 0 0 0 0 2 0 0 1 0 1 0 0 1 0 0 0 2 0 1 0 1 1 1 1 0 1 2 0 2 1 0 1 1 0 2 1 0 0 1 1 1 1 1 1 0 0 2 1 1 1 1 1 1 1 2 0 1 1 1 1 1 0 0 0 0 0 0 2 0 2 0 2 0 1 0 1 0 0 2 0 0 2 1 1 0 0 0 0 0 1 1 0 0 0 0 0 0 1 0 2 2 0 1 0 1 2 0 0 0 0 0 2 0 0 0 0 0 1 1 0 2 0 0 0 0 0 1 1 0 0 1 1 1 0 2 0 2 1 1 0 0 2 0 1 1 1 2 1 1 1 1 1 1 1 1 0 0 2 0 1 0 0 0 1 0 2 0 0 0 0 0 1 0 0 2 1 1 1 0 2 1 0 0 1 1 1 0 0 0 0 1 0 1 1 0 0 1 0 0 0 1 0 0 2 1 1 0 1 0 1 0 0 1 1 1 0 2 0 0 1 0 0 2 1 0 2 2 2 1 0 1 1 0 2 2 0 0 0 1 2 1 0 0 0 0 0 0 0 1 2 0 0 1 0 0 1 0 2 0 0 0 1 1 0 1 1 2 2 0 0 0 0 0 0 0 2 0 0 1 0 1 0 1 0 1 0 2 1 1 1 0 0 0 0 0 0 1 1 0 0 1 0 1 1 0 2 1 1 2 1 1 1 0 0 0 0 1 1 0 1 1 1 2 1 0 0 0 0 2 1 0 0 0 0 0 0 2 2 0 2 2 1 1 0 2 0 0 2 2 0 1 2 2 0 1 0 2 0 0 2 1 0 0 1 1 1 1 0 0 1 1 1 0 0 0 0 2 2 0 0 0 0 0 0 1 2 0 1 2 0 0 0 1 1 1 0 0 0 0 2 0 0 2 0 0 2 2 2 2 0 1 1 0 0 0 0 1 1 0 0 0 0 0 0 0 1 0 0 0 0 1 1 0 1 1 1 0 0 0 1 2 2 2 0 0 0 0 0 0 2 1 0 1 1 0 0 2 0 0 0 1 1 2 1 0 0 1 0 0 0 2 0 2 1 0 0 2 0 2 0 0 0 1 1 1 1 1 1 1 1 0 0 0 0 0 1 0 0 1 2 0 1 1 1 1 0 0 2 0 0 1 1 0 0 1 0 2 1 0 0 0 1 0 0 0 1 0 2 0 1 2 0 0 0 1 1 0 0 1 1 0 1 0 0 2 0 1 1 1 0 1 1 0 0 0 0 1 2 0 0 1 0 0 0 0 0 0 2 2 0 1 1 0 1 0 0 0 0 1 0 1 2 0 1 0 0 2 0 1 0 1 0 0 1 1 1 0 1 1 1 0 0 0 0 1 1 1 0 0 1 0 0 0 0 0 0 0 0 2 1 0 2 0 0 0 2 0 1 1 2 0 0 2 1 0 2 0 0 0 0 1 0 0 0 1 1 1 1 1 1 2 1 2 0 1 2 0 1 1 0 0 0 0 0 0 0 1 1 1 2 0 0 2 2 0 0 2 2 0 2 1 1 0 1 1 1 0 2 0 0 0 1 1 0 0 0 0 0 2 1 1 1 0 0 1 1 0 1 1 1 0 0 0 2 0 2 2 2 0 0 0 0 0 0 2 0 0 0 0 1 0 1 1 1 0 1 0 0 0 0 1 1 2 1 1 1 0 0 0 1 0 0 2 2 0 1 0 1 0 1 0 1 0 2 0 2 2 1 1 1 1 1 1 1 0 0 0 2 1 0 0 1 0 1 0 0 2 2 2 1 1 0 0 2 0 0 2 0 0 0 1 1 0 0 0 0 2 1 1 0 0 0 0 1 0 2 0 0 0 0 2 0 0 0 0 0 1 1 1 1 0 0 0 0 1 0 1 1 0 1 2 0 1 0 2 1 2 1 1 1 0 0 0 0 0 0 0 0 0 0 0 0 0 0 1
64 1 0 0 1 0 1 2 1 0 0 0 0 1 0 0 0 0 2 1 1 1 0 0 0 0 1 1 0 2 2 0 2 2 0 0 0 2 0 1 1 0 0 0 1 0 1 0 2 0 0 0 0 0 1 0 0 0 2 0 0 1 0 2 0 0 1 1 0 0 0 0 1 0 1 2 1 1 2 1 1 1 2 0 1 0 0 1 2 2 1 1 2 1 0 0 0 2 1 1 2 0 0 0 0 0 2 2 2 0 0 2 0 0 0 1 1 0 2 1 1 0 2 1 1 1 0 1 1 1 0 0 0 0 0 0 0 0 0 2 0 2 0 0 0 1 1 0 0 0 1 0 2 0 1 0 0 0 0 0 0 1 0 2 2 1 1 0 0 1 0 0 0 2 0 0 2 0 0 0 0 0 0 2 2 2 0 1 1 1 1 2 0 0 0 1 1 1 0 0 0 0 0 2 2 1 1 0 1 0 1 0 1 0 1 1 1 0 1 1 1 0 0 0 0 0 2 2 0 2 0 0 0 0 2 0 0 2 0 2 0 0 2 1 0 0 0 0 1 1 0 0 0 0 1 1 2 1 1 1 0 1 0 0 0 0 0 0 1 1 0 1 0 1 1 0 1 1 2 1 1 1 1 1 1 1 1 0 1 1 1 1 1 0 1 0 2 2 0 2 2 2 2 0 0 0 0 0 0 0 0 1 2 1 1 1 1 0 0 0 1 2 0 2 0 0 0 1 1 2 1 1 0 0 0 0 0 1 0 1 2 2 2 0 0 0 0 0 0 2 2 0 1 2 0 0 1 0 0 2 2 0 0 0 0 0 1 1 2 0 1 1 0 0 0 0 1 2 0 2 0 1 2 0 0 1 1 0 0 0 1 1 0 0 1 1 1 1 1 1 0 1 0 2 2 0 0 0 0 0 0 0 0 0 1 0 0 0 0 0 1 0 0 1 0 0 0 0 0 0 0 0 1 1 0 1 0 1 0 1 1 0 1 0 0 1 1 1 1 0 0 0 0 2 2 1 1 2 2 2 1 0 0 1 0 0 0 0 0 0 0 0 1 2 1 0 1 1 1 0 1 2 0 0 2 1 0 2 2 2 0 2 0 1 0 0 0 1 1 1 0 1 2 0 0 0 1 2 1 0 0 1 0 2 2 0 0 0 1 2 1 0 2 0 0 2 0 1 1 1 1 0 0 0 0 0 1 0 0 0 0 2 1 1 2 2 0 1 1 0 0 0 0 1 1 2 1 1 1 1 1 0 0 2 0 0 1 2 1 1 0 0 1 0 0 0 1 1 1 1 1 0 1 0 0 1 1 1 1 1 1 0 1 1 1 0 0 0 0 0 0 2 0 1 1 0 0 1 0 1 1 0 0 1 1 1 0 0 0 0 0 0 1 1 1 0 1 1 0 0 0 0 0 0 0 0 2 2 1 1 0 0 0 0 2 0 0 2 0 0 1 1 1 1 1 1 0 0 1 0 0 0 1 0 1 0 0 2 1 0 0 1 1 0 0 1 1 0 1 0 0 2 0 1 2 1 0 1 2 1 1 1 0 2 1 1 0 1 0 1 1 0 0 0 2 2 0 0 0 0 0 0 0 0 0 0 0 1 1 0 0 0 0 1 1 2 0 0 0 1 1 1 1 0 1 1 1 1 1 2 0 2 0 0 0 0 0 0 0 0 0 0 0 0 0 1 0 0 1 0 0 0 2 0 2 0 2 0 0 2 0 0 2 1 1 1 0 0 1 1 0 1 1 1 1 2 1 2 0 2 0 2 2 1 0 0 0 1 0 0 1 0 0 1 2 0 1 0 0 1 1 1 1 0 0 0 1 0 1 0 0 1 2 0 1 0 0 0 0 1 0 0 0 1 1 1 0 0 1 1 1 1 0 0 0 0 0 0 0 0 2 0 0 2 2 0 0 0 0 0 0 2 0 0 0 0 0 0 1 0 0 0 2 0 0 0 0 0 0 1 2 2 2 0 0 0 1 0 0 2 2 0 0 0 2 0 2 0 0 0 0 2 1 1 2 2 0 0 0 1 0 0 0 1 1 1 2 2 2 1 0 1 1 1 2 2 0 1 0 0 2 1 0 1 1 0 0 0 0 0 0 0 0 0 0 0 0 1 0 1 0 0 1 0 2 0 2 2 1 1 1 1 1 0 1 0 0 0 1 0 1 0 0 0 0 0 0 1 1 0 0 1 1 1 0 1 0 0 1 1 1 1 1 0 1 0 0 1 2 0 1 2
65 1 0 0 0 0 1 2 0 1 0 0 1 2 0 0 1 0 1 0 0 1 0 0 0 0 0 1 2 1 1 0 1 1 0 0 2 2 0 2 0 1 2 2 2 0 0 0 2 0 0 0 1 1 0 1 0 0 1 0 1 0 0 1 1 1 1 0 1 1 0 0 1 1 1 2 1 1 2 0 0 1 0 2 0 0 0 1 2 2 0 1 1 0 0 0 0 1 1 1 2 0 0 0 2 2 2 2 2 0 0 2 0 1 0 1 0 0 1 2 2 0 2 1 1 1 0 2 2 2 0 0 0 1 1 1 0 1 0 1 0 2 0 0 0 0 0 0 0 0 0 0 0 0 0 0 0 0 0 1 1 2 0 2 2 2 2 0 1 2 0 1 0 2 0 1 1 0 0 0 0 0 1 2 0 1 2 0 0 0 0 1 0 1 1 1 2 0 0 0 0 0 1 2 2 0 0 0 1 0 0 0 2 0 0 2 0 0 0 1 1 1 0 0 0 1 0 2 1 1 1 1 0 0 2 0 0 2 0 1 0 1 2 0 0 0 0 0 1 0 0 0 0 0 0 0 1 2 0 1 1 0 0 1 2 0 0 1 1 1 0 0 0 0 0 0 0 1 2 2 2 1 1 1 1 1 2 2 0 2 1 0 0 2 0 1 1 1 0 0 0 0 2 0 0 0 2 0 0 0 0 2 2 0 1 0 1 0 0 0 1 1 0 2 0 0 0 0 1 0 2 0 0 0 0 0 0 1 0 0 0 0 2 0 0 2 0 0 0 1 1 1 0 2 0 0 2 0 0 0 1 1 2 2 2 0 0 1 1 0 2 2 1 1 0 0 1 2 1 2 1 0 0 0 0 0 1 0 0 0 0 1 2 0 2 0 1 0 1 1 0 1 0 1 0 0 1 2 0 0 0 0 0 0 1 0 1 0 0 0 0 1 0 1 0 0 0 1 2 0 0 1 1 1 0 1 0 2 0 1 1 0 1 0 0 1 1 0 1 0 0 1 0 2 0 0 0 1 0 2 2 0 0 0 0 2 0 1 0 0 0 0 1 2 0 0 0 2 0 0 1 1 1 1 2 0 0 1 2 1 1 2 0 1 0 0 0 2 1 0 1 0 1 1 0 1 2 2 1 0 0 0 0 2 2 0 0 0 2 2 0 0 2 1 1 2 1 0 0 2 0 2 0 0 0 1 1 0 1 2 1 0 1 1 2 1 0 0 2 0 0 0 0 1 1 1 0 1 0 1 1 0 0 1 0 1 0 2 1 0 1 1 0 0 0 0 0 1 1 2 0 1 0 0 2 0 0 1 1 1 0 2 1 1 0 0 0 0 1 0 0 2 0 0 2 0 2 0 0 1 1 0 0 2 0 0 1 0 0 1 1 1 0 0 0 0 1 2 0 0 0 0 0 0 0 0 2 0 2 0 1 1 0 1 0 0 2 1 0 0 1 1 0 1 2 0 0 1 1 0 0 0 1 2 0 2 2 1 2 0 0 2 0 0 0 1 1 0 0 0 0 1 1 1 1 2 0 0 1 1 0 0 0 0 0 0 0 2 0 0 0 1 0 1 0 1 1 2 0 0 0 0 0 0 0 1 1 1 0 1 0 0 0 2 1 2 0 1 0 0 1 1 1 1 2 1 1 0 0 1 0 1 0 1 0 1 2 0 0 0 0 0 0 0 0 2 0 0 0 0 0 0 2 0 0 1 2 0 1 2 0 0 1 0 0 1 0 0 1 1 2 2 1 1 1 2 1 1 1 1 1 1 2 0 1 1 1 0 0 1 0 0 0 2 2 0 2 0 1 1 1 0 1 0 1 1 1 1 1 0 1 1 1 1 2 1 0 0 0 1 0 0 0 0 0 1 0 1 1 0 0 0 0 0 0 0 0 1 0 0 1 0 0 2 2 0 0 0 0 0 0 2 0 1 1 2 1 1 1 2 0 0 2 0 0 1 0 1 0 2 2 2 2 0 0 0 1 2 0 1 1 0 0 1 2 0 2 0 0 0 0 2 2 2 0 0 1 1 0 1 0 0 0 0 1 1 2 1 2 1 0 1 0 1 1 0 2 1 0 0 2 1 0 2 0 0 0 1 0 0 0 0 2 1 0 1 0 0 0 0 1 0 1 0 1 0 1 2 0 0 2 0 1 0 0 1 1 0 1 0 0 0 0 1 1 0 2 1 1 0 0 1 0 0 0 0 0 0 0 0 0 0 1 1 1 0 1 0 0 0 0 0
66 0 0 0 1 0 1 2 1 0 0 0 1 1 0 0 1 0 0 0 0 2 0 1 0 0 2 0 1 1 1 0 0 1 2 1 1 2 0 2 1 0 0 0 1 1 1 0 1 1 1 0 0 0 2 0 0 0 0 0 1 0 0 1 1 0 1 1 0 0 0 1 2 0 1 2 0 0 1 0 1 1 2 0 2 0 0 0 2 2 0 0 0 0 0 0 0 1 1 1 2 0 1 1 0 0 2 2 2 0 0 2 1 1 1 1 1 0 0 2 2 1 2 1 1 1 0 2 2 2 0 0 0 1 1 1 0 0 1 0 0 2 0 0 0 0 0 0 0 0 0 1 0 1 1 0 0 1 0 0 1 1 0 2 0 1 1 0 1 1 0 0 0 2 0 1 1 2 1 2 2 2 1 1 0 1 1 0 0 0 0 1 0 0 1 2 1 1 0 1 0 1 0 2 2 0 0 0 1 0 2 0 1 0 0 2 0 1 0 1 1 1 0 0 0 0 0 2 1 1 1 1 0 0 2 0 0 2 0 2 0 0 1 0 0 0 0 0 1 0 0 0 0 0 1 1 0 2 0 0 0 0 0 0 0 0 1 0 1 1 0 0 0 1 0 0 0 1 2 1 1 0 0 2 2 1 2 0 1 2 1 1 0 1 0 0 2 1 1 0 1 0 2 0 0 0 1 0 1 0 0 2 2 0 0 0 1 0 0 0 1 0 1 1 1 0 1 0 0 1 2 1 0 0 0 0 0 1 0 1 0 1 2 0 0 0 1 0 0 0 0 2 0 1 0 1 1 0 0 2 2 0 1 1 1 0 1 1 1 0 2 2 0 0 0 1 2 2 0 1 1 1 0 0 1 1 1 0 0 0 0 1 1 0 2 0 1 1 0 0 0 0 0 0 0 0 0 1 0 0 0 0 0 0 2 0 0 0 0 0 0 2 0 1 0 0 0 0 2 1 1 0 1 1 0 1 0 1 0 1 1 0 1 2 1 2 1 1 2 0 0 1 0 2 2 1 0 1 1 1 0 0 2 0 0 0 0 0 0 0 0 0 2 2 0 0 0 1 0 1 1 0 1 0 1 2 1 0 2 0 1 2 0 1 1 0 1 1 1 0 0 1 2 0 0 0 1 1 0 0 0 0 0 0 0 0 1 1 0 1 1 1 2 1 1 2 0 0 0 2 0 1 2 1 2 1 2 0 2 1 0 1 1 1 2 1 1 0 2 0 0 0 0 1 2 2 2 0 0 0 0 0 1 2 1 0 1 1 0 0 0 2 0 0 1 0 1 2 2 1 0 0 0 0 0 0 0 2 2 2 0 0 1 1 1 0 0 0 0 0 0 2 1 1 2 1 1 0 0 0 0 0 0 1 0 1 0 0 0 0 0 0 0 0 0 2 2 1 0 0 1 0 0 0 0 0 2 0 2 0 2 0 0 1 0 0 1 1 0 0 0 2 0 0 1 0 0 0 1 1 1 0 1 2 0 2 2 2 0 0 0 0 1 0 0 2 0 0 0 0 1 0 1 1 1 2 1 0 0 1 0 0 0 2 2 0 0 2 1 2 1 1 0 0 1 1 1 1 0 0 1 0 0 0 0 0 0 1 2 0 1 0 1 1 2 2 0 1 1 0 1 1 0 0 0 0 1 0 0 0 0 0 0 0 0 0 1 0 0 0 0 0 0 0 0 0 0 0 1 0 0 0 2 0 0 0 2 0 0 1 0 0 1 0 0 0 0 0 1 1 2 2 1 1 1 2 1 1 1 1 1 1 1 0 1 1 1 0 0 0 1 0 0 1 2 0 1 1 0 2 1 0 0 2 2 0 2 0 1 1 0 1 1 0 2 1 0 0 0 0 1 0 0 1 1 1 0 0 1 0 0 0 1 1 1 0 1 0 1 0 1 0 0 2 2 0 0 0 1 1 1 2 0 0 0 0 1 1 1 2 0 0 1 0 0 0 0 1 1 1 1 1 2 1 1 1 0 2 1 1 1 0 2 0 1 0 1 0 0 0 0 1 2 2 2 2 0 0 0 0 0 0 1 1 1 1 2 1 2 0 0 0 0 1 0 0 1 1 0 0 1 0 0 2 0 0 0 2 0 1 0 1 0 0 0 0 0 0 0 0 1 0 0 2 2 0 1 1 0 0 2 0 1 0 1 0 0 0 0 0 0 0 0 1 1 0 1 1 1 1 0 1 0 1 0 1 0 0 1 1 1 0 0 1 0 0 0 0 1 0 1 1
67 1 0 0 0 1 2 1 1 0 0 1 0 2 0 0 0 0 2 2 2 0 2 1 1 1 1 1 1 2 2 0 0 0 1 1 1 1 0 0 1 0 1 1 2 0 2 0 2 0 0 0 0 0 2 1 0 0 0 0 1 0 0 1 0 0 0 2 0 0 0 1 2 0 0 2 2 1 2 0 1 1 1 1 1 1 0 0 1 1 0 0 1 0 1 0 1 2 2 2 0 0 1 0 0 0 2 0 0 2 2 2 2 2 1 2 1 0 1 1 1 1 2 1 1 1 0 1 1 1 0 0 1 1 0 0 0 0 0 2 2 0 0 0 1 1 0 0 0 2 0 2 2 0 0 0 1 1 0 0 0 1 0 2 1 2 2 1 0 1 0 1 1 0 0 2 0 1 1 1 1 1 1 1 0 1 1 1 0 0 1 1 0 1 2 1 2 0 0 0 0 0 0 0 1 0 1 1 1 0 1 0 1 0 0 2 0 0 0 0 2 0 0 0 1 0 1 0 0 0 1 1 0 0 1 0 0 2 0 1 0 1 2 0 0 0 0 0 1 1 1 0 0 0 0 0 2 2 0 0 0 0 0 0 0 0 0 0 1 1 0 1 0 1 1 1 0 0 2 0 0 0 0 1 0 0 1 2 0 1 0 0 0 1 1 0 2 0 0 1 2 1 2 0 1 0 0 1 1 0 1 2 1 1 1 1 2 0 0 0 0 0 1 2 1 0 1 0 1 0 2 1 0 0 0 0 0 1 1 2 1 0 2 1 0 0 1 0 0 2 2 0 0 1 0 1 0 0 0 2 2 0 1 1 1 1 1 0 1 0 1 1 0 0 0 0 2 2 0 1 0 1 1 0 0 2 2 0 0 0 0 0 0 0 2 0 0 1 0 0 0 0 0 1 1 0 0 1 0 0 0 0 0 0 2 0 0 0 1 0 1 1 1 1 1 2 1 0 1 2 0 0 1 1 1 2 0 0 0 0 1 1 2 2 2 2 1 0 1 0 0 1 0 2 0 0 0 0 0 0 0 0 1 0 0 1 0 1 0 0 0 0 1 1 1 0 1 2 0 1 1 2 2 0 1 2 1 1 2 1 0 1 0 1 2 0 2 1 1 1 1 0 2 0 0 0 1 1 1 0 1 1 0 1 1 1 0 1 0 1 1 1 2 1 1 2 0 1 1 1 1 1 1 0 1 0 0 0 2 1 0 1 1 1 1 1 0 2 0 0 0 0 0 1 2 1 1 1 0 1 1 0 1 1 0 0 1 2 0 0 0 1 0 0 0 0 0 1 1 2 0 1 1 0 0 1 2 0 0 0 0 2 0 1 0 0 0 0 1 0 0 1 0 0 1 1 1 0 0 0 0 0 0 1 1 1 0 0 0 1 1 1 1 1 1 1 2 1 0 0 0 0 1 0 0 1 2 1 1 1 1 2 0 1 0 0 1 2 0 0 1 0 0 0 2 0 0 1 1 1 2 0 0 0 1 0 0 2 0 0 0 0 1 0 1 1 1 0 0 0 0 0 0 1 1 1 1 2 2 0 1 1 0 0 1 0 0 2 1 1 0 1 1 0 1 0 2 1 1 0 1 0 0 0 0 0 1 0 0 0 0 0 1 1 1 1 0 0 0 1 1 1 1 0 1 1 0 2 1 2 0 2 0 1 0 0 1 1 0 1 1 1 0 0 0 0 0 0 1 0 0 0 2 0 0 1 2 0 0 1 0 0 2 2 2 0 0 1 1 1 2 2 0 0 1 2 1 1 2 1 0 0 2 1 0 0 0 1 0 0 1 0 0 1 2 0 1 1 0 2 1 0 1 0 1 1 1 0 2 0 0 2 1 1 2 2 0 0 1 0 1 1 0 1 0 0 0 0 0 0 0 1 2 2 2 0 2 0 0 0 2 0 0 2 2 0 0 0 0 0 0 1 0 0 0 1 1 0 2 1 1 0 1 1 0 0 0 1 1 1 2 2 0 0 0 2 0 1 1 1 1 0 1 0 2 1 1 0 1 0 1 0 1 1 2 2 0 1 0 1 0 0 0 0 1 1 2 1 2 1 0 1 1 2 0 1 0 0 0 0 1 0 0 1 1 0 1 1 0 0 0 0 2 2 0 1 0 1 0 2 0 0 1 1 1 0 0 2 1 1 1 1 1 0 1 1 1 0 0 0 0 1 0 1 1 1 1 2 0 0 0 2 1 1 0 0 0 0 0 1 0 0 0 0 0 0 0 0 1 0 1 1
68 1 0 0 0 2 2 0 0 1 0 1 1 2 0 0 0 0 1 1 1 2 1 1 1 1 1 1 2 1 1 1 1 1 0 0 2 2 0 1 1 1 0 0 1 1 0 0 2 0 0 0 0 0 2 1 2 0 0 1 1 1 0 0 0 0 0 1 0 0 0 0 2 1 1 2 1 1 2 0 0 1 2 0 2 0 0 2 2 2 0 1 0 0 0 0 1 1 0 1 1 0 1 0 0 0 2 0 1 1 0 1 1 1 1 1 1 1 1 0 0 1 2 2 2 0 0 1 1 1 0 0 0 1 0 0 0 0 0 0 0 2 0 0 0 0 0 0 0 0 0 0 1 1 0 0 0 1 0 0 1 0 0 2 1 1 1 0 2 2 0 1 1 2 0 0 2 1 0 1 1 1 1 2 0 1 2 1 0 0 0 1 1 1 2 1 2 0 1 0 0 0 0 2 2 0 1 0 1 0 0 0 2 0 0 2 0 0 0 0 2 2 0 0 1 0 0 2 0 2 0 0 0 0 2 0 0 2 0 2 0 0 2 1 0 0 0 0 1 0 0 0 0 1 0 0 0 1 0 0 0 0 0 0 1 1 0 1 2 2 0 1 0 1 1 1 0 0 2 1 0 0 0 2 1 1 1 0 1 2 2 2 0 0 0 0 2 2 0 2 2 2 2 0 0 0 0 0 0 0 0 1 2 2 2 0 1 0 0 1 0 1 0 2 1 0 1 0 1 0 2 2 0 0 0 0 0 0 0 1 1 1 2 0 0 1 0 0 1 0 1 0 0 2 0 0 0 0 0 0 0 0 1 0 1 1 0 1 2 0 1 1 0 0 0 1 2 1 0 2 1 0 1 0 0 1 1 1 1 0 2 2 0 0 2 0 0 1 1 1 0 1 0 2 1 0 1 0 0 0 0 0 1 0 1 0 0 0 0 0 0 1 0 0 0 1 0 0 0 0 0 0 1 0 0 0 0 0 0 0 2 0 1 1 1 1 1 0 2 0 0 1 0 2 1 0 1 2 1 2 2 0 0 1 0 1 0 0 0 0 1 1 1 2 2 1 1 1 0 1 0 2 0 0 2 1 0 2 2 2 0 2 0 1 1 0 1 1 1 1 0 1 2 0 1 1 1 2 0 0 0 1 0 0 0 1 1 0 2 2 0 0 1 0 0 1 1 0 0 2 0 2 0 0 0 0 0 0 0 2 1 0 1 1 2 1 0 1 1 0 0 0 0 1 1 2 1 1 1 1 1 0 0 1 0 1 0 2 1 1 0 1 0 0 0 0 1 2 2 2 0 0 0 0 0 1 1 0 0 0 0 1 2 0 1 0 0 0 0 0 0 2 1 0 0 1 0 1 1 1 1 0 0 0 1 0 0 0 1 0 0 0 0 0 0 2 2 0 0 0 0 0 0 0 0 0 2 0 2 0 2 1 0 0 2 0 1 2 0 0 1 1 0 0 2 0 0 0 2 0 0 0 2 2 0 2 1 2 0 0 0 0 0 1 1 2 0 0 1 0 0 1 0 1 1 1 1 1 1 0 1 1 1 0 0 1 0 2 1 0 0 1 0 0 1 1 1 1 0 0 1 1 0 0 0 0 0 2 2 0 0 0 0 2 0 2 0 0 0 0 0 0 0 1 1 0 1 0 0 1 0 1 1 0 0 0 0 0 0 0 0 0 0 0 0 1 2 0 1 0 0 1 1 0 1 1 2 0 0 1 0 0 2 1 1 0 0 0 0 0 0 0 0 0 0 2 0 1 1 1 1 1 2 0 1 0 0 1 0 0 0 0 0 2 0 0 1 0 0 2 2 0 0 1 1 0 1 0 0 0 0 0 1 1 2 1 0 0 0 1 1 0 0 0 0 0 0 2 2 0 1 2 2 0 2 1 1 0 0 0 2 0 1 2 1 1 1 0 1 1 0 2 0 1 1 0 0 0 0 1 0 0 1 0 0 0 0 1 0 0 1 1 2 0 0 0 0 1 0 2 2 0 0 1 2 2 1 0 0 0 0 2 2 2 1 1 1 2 0 0 0 0 1 0 1 1 2 1 2 1 0 1 0 1 1 1 0 0 0 0 2 1 0 1 0 0 1 1 0 1 0 1 1 2 1 1 0 0 1 1 0 0 0 2 2 0 2 2 0 0 1 1 0 0 0 1 1 0 0 1 0 2 0 0 0 1 1 2 0 0 0 2 2 2 0 0 0 0 0 0 0 0 1 0 2 0 0 1 2 0 0 1
69 0 0 0 0 0 0 1 1 1 0 1 0 1 0 0 0 1 2 0 0 1 1 0 0 0 1 0 1 1 0 0 1 1 0 0 1 0 1 0 1 0 0 1 1 1 2 0 1 1 1 0 0 0 2 1 0 0 1 1 1 1 0 2 1 1 1 0 1 1 0 0 1 0 1 2 1 2 2 0 2 2 2 1 2 0 0 0 1 1 0 0 0 1 0 0 1 1 1 1 1 0 1 0 0 0 2 0 0 2 2 2 1 1 1 1 1 0 0 2 2 0 2 0 0 2 0 1 1 1 1 1 0 0 0 0 0 0 1 0 1 1 0 0 1 0 0 0 0 1 0 1 0 0 0 0 0 1 0 0 2 1 0 2 1 0 0 1 0 2 1 1 0 2 0 0 2 0 0 0 0 0 1 2 0 1 2 2 1 0 0 2 1 0 0 2 1 0 1 1 0 1 1 1 1 0 1 1 0 0 0 0 0 0 0 2 0 0 0 0 2 0 1 0 0 0 1 2 0 2 0 0 1 0 1 0 0 2 0 1 0 0 1 0 0 0 0 0 2 0 0 0 1 0 0 0 1 1 0 0 0 0 0 1 1 0 1 0 1 1 0 0 0 0 0 0 0 2 2 2 2 2 0 1 2 0 0 0 0 1 0 0 1 0 1 0 2 1 0 0 1 0 0 2 0 0 0 0 0 0 0 1 0 0 1 1 2 1 1 1 0 1 1 1 2 0 1 0 1 1 2 1 1 1 0 1 0 1 0 0 1 1 2 0 0 1 0 0 1 1 1 1 1 2 1 0 2 0 0 2 2 0 1 1 1 1 1 1 1 0 2 2 0 0 0 0 1 1 1 2 1 0 1 0 0 0 0 0 0 1 0 0 1 0 2 0 1 0 0 0 0 0 0 2 1 0 1 1 0 0 1 0 0 0 1 0 1 1 0 1 0 1 0 0 0 1 1 0 1 0 1 0 2 2 0 2 0 0 0 0 1 0 1 1 1 1 1 0 1 0 0 1 0 2 2 2 0 1 0 0 0 0 1 0 0 1 0 1 0 1 1 1 1 2 0 0 0 2 0 2 1 2 0 0 2 1 0 0 1 1 1 0 0 1 0 0 1 1 1 0 0 1 2 0 0 0 1 1 0 0 0 0 0 0 0 1 0 0 2 2 0 0 2 0 0 1 1 1 1 0 2 0 0 0 0 0 1 0 1 1 0 1 1 1 1 2 0 2 0 0 0 0 1 1 2 1 1 0 1 0 0 0 1 1 1 0 0 2 2 2 0 0 0 0 0 0 0 1 1 2 0 0 0 0 2 1 1 1 0 1 0 1 1 0 1 1 1 0 0 0 0 2 0 0 2 1 2 0 0 1 1 0 0 1 1 1 0 0 1 0 0 0 0 1 1 0 2 0 0 0 0 0 0 0 0 2 2 2 2 0 1 0 0 2 0 0 2 1 0 0 1 2 0 1 1 0 0 0 1 0 0 0 2 1 1 0 0 2 0 1 0 0 1 0 0 1 2 0 1 0 1 2 0 2 2 2 1 1 1 0 0 0 0 1 0 2 0 2 1 1 0 1 1 1 1 2 0 2 0 1 1 1 0 0 0 1 1 1 1 0 0 0 0 2 0 0 0 1 1 0 1 1 0 1 2 1 1 0 0 0 0 0 0 0 0 0 0 1 0 0 0 0 0 0 0 2 0 0 2 0 0 2 1 0 0 1 1 0 0 2 1 0 1 2 2 2 0 1 2 2 2 2 0 0 1 2 1 2 1 2 0 1 2 0 1 0 0 1 0 0 0 0 0 2 1 0 1 0 0 1 1 0 0 1 2 0 1 0 2 0 2 2 1 1 2 2 0 0 1 0 1 1 1 0 0 1 0 0 1 0 0 1 2 0 2 1 1 1 0 0 2 0 2 1 1 0 1 0 1 0 0 1 0 0 0 1 1 0 1 1 0 0 0 0 0 0 0 0 0 1 1 1 1 1 1 1 0 2 1 1 1 0 2 0 2 0 2 0 0 1 0 0 2 2 1 2 0 0 0 1 0 0 0 0 1 0 2 1 2 0 0 0 0 1 0 0 0 1 1 1 2 0 0 2 0 0 0 1 1 1 0 0 0 0 0 0 0 0 0 0 1 0 1 0 1 0 1 2 1 1 1 1 1 0 1 1 1 0 0 0 0 0 0 0 0 1 1 1 1 0 0 2 1 1 0 0 0 0 0 0 0 0 0 0 0 1 0 0 1 0 0 0
70 0 1 0 0 0 1 2 0 0 0 0 0 1 0 0 0 0 0 0 0 2 0 0 0 0 1 1 2 1 1 1 2 2 0 0 1 1 0 0 2 0 0 0 2 0 1 1 1 0 0 0 0 1 1 0 0 0 0 1 1 1 0 2 0 0 0 1 0 0 0 1 2 0 2 2 0 2 2 0 1 2 1 1 1 0 0 1 2 2 1 1 0 0 0 0 1 1 0 0 1 0 0 0 2 0 1 1 1 1 0 1 1 1 1 1 1 0 2 0 0 0 1 1 0 0 0 1 2 1 0 1 0 1 0 1 0 0 0 0 1 1 0 0 0 0 0 0 0 1 0 1 0 1 0 0 0 0 0 1 2 0 0 1 0 2 2 1 0 2 1 1 0 2 0 0 1 1 1 1 1 2 0 2 0 0 2 0 0 0 0 2 0 1 1 1 2 0 0 0 0 1 0 2 2 2 2 1 0 0 0 0 0 0 0 2 0 1 0 1 1 1 0 0 0 0 0 1 0 0 0 0 0 0 2 1 0 2 0 1 0 1 2 0 0 1 1 0 2 0 0 1 0 1 1 1 0 1 0 0 0 0 0 1 1 0 2 0 1 1 0 0 1 0 0 0 0 1 2 1 1 1 0 2 2 1 1 0 1 2 0 1 2 0 2 0 2 1 1 0 1 1 2 0 1 0 0 1 0 0 0 2 1 0 1 0 2 2 1 1 0 1 1 2 1 0 1 1 0 1 1 0 0 0 0 0 0 1 0 0 1 0 2 1 0 1 0 0 0 0 0 1 0 2 0 0 0 0 0 2 2 0 2 2 2 0 0 2 2 0 2 2 1 1 0 1 0 2 2 2 1 1 0 0 1 0 0 1 1 0 0 0 1 0 2 0 2 0 1 1 0 1 0 2 1 0 1 0 0 0 0 0 0 0 0 0 2 0 0 1 0 1 1 1 1 1 2 1 1 1 0 1 1 1 1 1 0 1 0 0 1 0 1 1 1 1 1 0 1 0 0 1 0 2 1 0 0 2 1 2 2 0 0 1 0 1 0 1 0 1 1 1 1 2 1 1 0 1 0 0 0 2 1 0 1 2 1 1 2 2 0 1 0 1 0 0 2 1 1 0 0 1 1 1 0 0 1 1 0 0 0 0 0 0 0 0 1 0 0 0 0 2 2 2 2 2 0 0 0 1 1 0 1 0 1 2 1 0 0 0 1 0 0 0 1 1 0 1 1 1 0 1 0 2 1 0 0 0 1 0 0 0 0 2 2 0 0 1 0 0 0 1 1 0 0 0 1 1 1 2 0 0 1 0 0 0 0 1 0 1 0 0 0 0 1 0 0 0 0 0 0 2 0 0 1 0 1 0 1 0 0 0 0 1 1 0 2 0 0 0 0 0 0 0 0 1 2 0 0 0 1 0 0 0 0 1 2 0 2 0 1 0 0 1 1 0 1 1 0 0 0 1 1 2 1 1 0 1 2 0 0 0 2 1 1 1 0 2 1 0 0 1 0 0 0 1 1 0 0 0 0 0 0 1 2 2 0 0 0 2 0 0 1 0 0 1 0 2 1 0 0 1 0 1 1 2 0 1 0 0 1 0 0 0 0 0 0 0 0 0 0 0 1 2 0 1 1 2 2 0 0 0 0 1 1 0 1 1 1 2 0 2 0 2 0 0 2 1 0 0 0 1 0 0 0 1 1 0 1 0 0 0 1 0 1 0 1 0 0 1 1 1 2 2 2 0 0 0 2 2 2 2 0 0 1 2 1 2 2 2 0 0 2 1 0 0 0 0 0 0 0 0 0 1 2 0 0 0 0 1 1 0 0 0 1 1 0 0 1 0 0 1 0 1 2 1 0 0 0 0 0 0 1 0 0 0 0 0 0 0 0 0 1 0 1 0 0 0 0 0 2 0 0 2 2 0 0 1 1 1 1 2 0 0 0 0 0 0 1 0 0 0 1 0 0 0 0 1 0 0 1 1 1 0 0 0 1 1 0 2 2 1 0 0 2 0 2 0 0 0 0 1 1 1 1 1 1 0 0 1 0 0 0 0 0 0 2 0 2 0 0 0 1 1 2 1 2 0 1 1 2 0 1 2 0 0 1 2 0 0 0 0 1 0 0 0 0 0 0 0 1 0 0 2 1 0 1 2 0 0 2 0 0 0 0 0 0 0 1 1 0 0 1 0 0 0 0 2 0 0 0 2 0 0 0 0 0 0 0 0 0 0 0 1 0 0 0 1 2 1 0 0
71 1 0 1 0 1 1 2 0 0 1 1 1 1 0 0 0 1 1 1 1 2 0 0 0 0 1 1 1 1 1 0 0 1 2 1 1 2 0 2 0 1 0 0 1 0 0 1 1 0 0 0 0 0 1 0 1 0 2 1 0 1 0 0 1 1 1 0 0 2 2 2 1 0 1 2 1 1 2 0 1 2 2 1 1 0 0 0 2 2 0 0 0 0 1 1 0 0 0 0 2 0 0 0 2 2 2 1 1 1 1 2 1 1 1 1 1 0 1 2 2 0 2 2 0 1 0 0 1 1 0 1 0 2 2 2 0 0 0 0 1 1 0 0 0 0 0 0 0 1 0 1 0 1 0 0 0 0 0 1 1 2 0 2 2 2 2 1 0 1 0 1 0 1 0 0 2 0 0 0 0 0 1 2 1 2 1 1 0 0 0 2 0 2 1 1 0 0 0 0 0 0 1 0 2 0 1 0 1 0 0 0 0 1 0 2 0 1 0 0 2 1 1 0 1 0 1 2 0 2 1 1 0 0 0 0 0 2 0 1 0 1 1 0 0 1 1 0 1 1 1 1 0 0 1 1 0 2 0 0 0 0 0 1 1 0 0 0 2 1 0 0 0 2 0 0 1 2 1 1 1 2 1 1 1 1 2 0 1 2 1 2 0 1 0 1 0 0 0 0 1 1 2 0 1 0 0 0 0 1 0 1 1 1 1 1 2 1 0 0 1 1 0 1 0 0 1 1 1 1 2 2 0 0 0 0 0 0 0 1 0 0 2 0 0 1 0 1 2 0 0 0 0 2 0 0 1 0 0 2 2 0 1 1 1 1 1 0 2 0 1 1 2 2 0 0 1 2 1 1 1 2 2 0 0 2 1 0 0 0 0 0 0 0 1 1 1 0 1 1 0 1 0 2 1 1 1 0 0 0 0 0 0 1 0 0 1 0 0 0 0 2 0 2 1 1 1 0 0 0 0 0 0 0 1 1 0 1 0 0 2 0 2 1 1 1 2 0 2 0 0 2 0 2 0 0 0 2 0 2 2 0 0 0 0 2 0 1 0 0 0 0 1 1 2 2 0 1 1 0 1 2 0 0 2 1 0 2 2 1 0 1 1 2 2 0 2 1 0 0 1 1 2 0 0 0 0 1 1 0 0 0 0 0 0 0 0 1 1 1 1 1 2 1 1 2 0 0 0 2 0 2 0 0 0 0 0 0 0 1 1 0 1 1 1 1 1 0 2 0 0 0 0 2 0 0 0 0 0 0 0 0 0 1 1 0 0 2 0 0 0 1 1 0 0 0 2 2 2 0 2 0 1 0 0 0 1 1 0 1 1 1 1 0 1 0 0 1 1 1 1 0 0 1 2 0 1 0 0 0 2 0 0 2 1 2 0 0 0 0 0 0 0 0 0 1 2 1 0 0 0 0 0 0 0 0 2 0 2 0 1 0 0 1 0 0 2 1 0 0 1 1 0 1 2 0 0 1 2 0 0 0 1 0 1 0 0 1 1 0 0 1 0 1 1 2 0 0 1 0 0 2 0 1 1 1 1 1 1 1 0 0 0 0 0 0 0 1 1 1 0 1 0 1 1 2 0 1 0 1 1 1 0 0 0 2 0 0 0 0 0 1 1 1 2 2 0 1 1 0 1 1 1 0 1 1 1 0 0 0 0 0 0 0 0 0 0 0 0 0 0 0 0 0 0 1 2 0 1 0 0 1 1 0 0 0 1 1 0 0 0 0 2 0 0 0 0 0 0 0 0 0 0 0 0 1 0 2 1 2 0 1 2 0 2 2 0 0 0 1 1 0 0 2 2 0 2 0 0 0 0 0 1 1 1 0 2 0 1 0 1 1 2 1 2 1 0 0 1 0 1 1 1 0 0 0 1 0 1 0 0 0 2 0 2 0 0 0 0 0 2 0 0 2 2 0 0 0 0 0 0 2 0 1 1 0 1 0 1 0 0 0 1 1 0 2 0 1 1 1 1 1 2 0 0 0 1 0 0 0 0 0 1 0 2 0 2 0 1 0 1 1 1 1 1 1 1 1 0 1 1 1 0 0 0 0 2 0 2 0 0 0 1 0 1 1 0 1 0 0 2 1 0 1 1 0 1 1 0 0 0 0 1 2 1 0 0 1 1 0 0 0 1 0 1 1 1 2 0 1 1 1 1 1 2 0 0 0 0 0 0 0 0 0 0 0 2 0 2 1 1 0 0 0 2 2 2 0 0 0 0 0 0 1 1 0 0 1 2 1 1 1
72 1 0 0 0 1 2 1 0 0 0 1 0 0 0 0 0 1 1 1 1 1 1 1 1 1 1 1 1 2 1 1 1 1 0 0 2 0 0 0 1 0 0 0 0 0 0 0 0 2 2 0 2 2 0 1 1 0 0 2 0 2 0 0 0 0 0 0 0 0 0 0 2 0 0 2 1 2 2 0 1 2 2 0 1 0 0 1 2 2 1 1 0 0 0 0 0 0 0 0 0 1 0 0 1 1 2 0 1 1 0 2 0 1 1 2 1 0 2 0 0 1 1 2 0 1 0 2 2 2 0 0 0 0 0 0 0 0 0 2 1 1 1 0 1 0 0 0 0 1 0 1 1 0 0 0 1 1 0 0 1 2 0 2 0 1 0 1 1 2 1 2 0 0 0 1 0 1 0 1 1 1 0 1 0 0 1 1 0 0 0 1 0 1 1 2 0 0 0 0 0 1 0 1 2 0 1 0 0 0 2 0 1 0 0 2 0 0 1 1 1 0 0 0 0 1 1 1 1 1 0 0 0 1 1 2 0 2 0 1 0 1 1 0 0 0 0 0 2 0 0 0 1 1 0 0 1 1 0 0 0 0 0 2 2 0 0 0 1 0 0 0 0 0 0 1 0 1 2 0 0 1 1 2 2 2 1 2 1 2 2 0 1 0 1 0 2 1 1 0 0 0 2 0 0 0 0 0 1 0 1 2 0 0 1 0 1 0 1 1 0 1 1 0 0 0 1 0 0 1 2 2 0 0 0 0 0 2 0 0 0 0 2 0 0 0 0 0 1 2 1 0 0 1 0 1 0 0 0 1 1 1 2 0 2 0 2 1 1 0 2 2 0 0 0 1 2 1 0 1 1 1 0 0 1 1 1 0 0 2 1 1 0 0 1 1 2 2 0 0 0 0 0 2 2 0 0 1 1 1 1 1 0 0 2 0 0 0 0 0 1 1 1 1 1 2 1 0 0 1 0 1 0 1 1 0 0 0 0 0 2 0 1 0 0 0 0 0 1 0 0 0 0 2 1 1 0 1 1 2 1 0 0 1 0 1 1 0 0 0 1 1 2 1 1 0 1 1 1 0 0 2 1 0 1 1 1 1 1 0 1 1 0 1 0 0 1 1 1 0 0 0 2 0 0 1 2 1 0 0 0 2 0 0 0 0 1 0 1 2 1 0 2 0 1 2 0 0 0 1 0 1 2 1 1 1 2 0 1 2 0 0 1 1 1 2 0 1 1 0 0 0 0 0 2 2 2 0 1 0 0 0 1 1 0 0 1 1 1 0 1 0 0 0 0 0 0 2 2 2 0 1 0 0 0 0 0 2 0 2 0 0 0 0 1 0 1 0 0 0 0 0 0 0 2 0 2 0 0 0 1 0 0 0 0 1 1 0 0 0 0 0 1 1 1 0 1 0 0 0 1 0 2 0 0 1 2 1 2 0 1 1 0 2 0 0 2 2 0 0 0 2 0 0 1 0 0 1 1 0 0 0 0 0 1 0 1 2 0 0 0 0 2 0 0 2 0 0 0 0 0 1 1 2 1 2 1 1 2 1 0 0 0 0 1 0 1 2 1 2 1 2 0 0 2 2 0 2 0 0 0 0 0 1 0 1 0 0 0 0 0 1 0 2 0 2 1 0 0 0 0 0 0 0 0 0 0 0 0 0 0 0 0 1 0 0 2 1 0 0 0 1 0 0 0 1 0 0 1 0 0 0 1 0 1 0 1 0 0 2 1 0 1 0 0 0 0 1 2 2 2 2 1 1 0 0 0 2 0 2 0 2 2 0 1 1 0 1 0 1 2 0 0 1 1 1 1 0 0 1 1 1 0 1 2 0 1 1 1 0 0 1 0 1 1 1 0 0 2 0 2 2 1 0 0 0 0 0 1 0 1 1 0 0 0 0 0 0 0 1 1 0 1 1 1 0 1 0 0 0 0 2 0 0 0 1 1 0 0 2 0 0 2 0 0 0 0 2 1 1 1 1 0 0 0 2 0 1 0 1 1 1 1 1 2 0 2 0 0 0 0 2 2 1 2 2 0 1 0 1 1 0 0 0 0 0 2 2 2 2 0 2 0 0 0 1 1 1 0 1 2 0 1 2 0 0 0 1 0 2 0 0 0 1 0 2 0 0 0 1 1 0 0 1 2 1 1 2 0 0 1 0 0 0 1 1 2 0 2 1 1 0 0 0 0 0 2 2 0 0 0 2 1 1 0 0 0 0 0 1 0 0 0 1 1 0 0 1 1 1 0 2
73 1 1 0 0 1 2 2 0 1 0 1 1 1 0 0 1 0 0 0 0 2 0 0 0 0 0 2 2 2 1 0 1 1 2 1 1 2 0 0 2 1 0 0 2 1 1 0 2 0 0 0 2 2 0 1 1 0 1 0 1 1 0 0 0 0 0 2 0 0 0 2 2 2 2 2 0 0 1 1 1 2 1 1 0 0 0 0 1 2 1 0 1 0 0 0 0 1 1 1 1 0 1 0 0 0 2 0 0 2 0 0 0 2 0 2 0 0 2 1 1 0 1 2 0 1 0 0 1 0 0 0 0 0 0 0 0 0 0 1 0 2 0 0 1 0 0 0 0 1 0 0 0 1 0 0 0 0 0 0 1 1 0 2 1 2 2 0 1 1 0 2 0 1 1 1 2 0 0 0 0 0 0 1 1 0 1 2 0 0 0 2 0 1 1 0 1 0 0 0 0 0 0 1 2 0 1 1 1 0 0 0 1 0 0 2 1 0 1 2 0 1 0 0 0 0 1 1 0 2 1 1 0 0 2 0 0 1 1 1 1 0 0 0 0 2 2 0 2 0 0 2 0 1 0 0 0 0 0 0 0 0 0 2 1 0 0 0 2 0 0 2 0 0 0 0 0 0 2 0 0 1 0 1 1 1 2 1 0 2 1 0 0 0 1 0 2 1 0 0 0 0 2 0 1 0 0 0 0 0 0 1 2 0 1 0 2 0 1 1 1 0 1 2 0 0 0 0 0 1 2 2 0 0 0 0 0 1 0 1 1 1 2 1 0 1 0 0 1 1 1 1 0 2 0 0 0 0 0 2 2 0 0 0 0 0 1 1 1 0 1 1 0 0 1 1 2 2 1 2 0 1 1 1 0 0 0 0 0 0 0 0 0 0 2 0 0 1 0 0 0 0 0 2 2 0 0 2 0 0 0 0 2 0 0 0 0 1 0 1 0 1 2 0 1 2 2 1 2 2 0 1 0 2 2 1 0 0 0 0 1 0 2 1 1 2 2 0 2 0 0 2 0 2 2 2 0 1 1 1 1 1 0 0 0 2 1 1 0 1 1 1 1 1 1 1 0 2 0 1 0 1 1 0 1 1 1 0 2 1 1 2 0 1 0 0 1 1 1 1 0 1 2 1 0 1 2 2 2 0 0 0 0 0 0 0 0 1 0 1 1 1 2 1 2 2 0 0 0 0 2 0 1 0 1 1 1 0 0 0 2 0 2 1 2 2 0 1 1 0 0 0 0 2 0 1 0 1 1 0 0 1 0 2 1 0 1 1 1 0 1 1 1 0 1 0 1 1 1 1 0 0 0 0 0 0 0 2 0 2 0 2 0 0 0 0 0 0 0 0 0 1 0 1 1 0 0 1 0 1 0 0 0 1 0 1 0 0 0 1 1 1 1 1 1 0 0 1 0 0 0 0 0 0 0 0 1 0 2 0 1 1 0 1 1 0 1 2 0 0 1 0 0 2 1 0 0 0 2 0 0 0 1 1 0 0 0 1 0 0 0 0 1 0 0 2 0 0 1 0 0 0 1 2 1 2 1 1 2 1 1 1 0 0 0 0 0 2 1 1 0 1 0 1 1 1 2 2 0 0 1 0 0 0 0 0 0 2 2 0 0 0 0 2 0 1 0 0 0 0 0 0 0 1 1 0 1 1 0 1 0 0 0 1 0 0 1 0 0 0 0 0 0 0 0 2 0 0 0 0 0 0 2 0 1 0 2 2 0 0 0 0 2 0 0 0 0 0 1 1 2 2 0 0 2 2 2 1 2 1 1 0 2 0 1 1 1 1 0 1 2 0 0 1 2 0 2 0 2 2 2 0 0 2 2 0 2 1 0 0 0 0 0 0 2 0 0 0 1 0 0 0 0 0 0 0 0 1 1 0 1 1 1 1 1 0 1 0 0 0 2 0 1 2 1 1 1 0 0 0 0 0 0 0 1 0 1 0 1 2 1 0 2 0 0 0 0 2 1 1 1 1 2 1 1 1 0 1 0 2 2 0 1 0 2 0 2 0 0 0 0 1 1 1 1 1 1 0 0 1 1 0 0 0 1 0 2 0 2 1 0 1 1 1 1 1 2 1 0 0 2 0 0 2 0 0 0 1 1 0 0 0 2 1 0 1 0 1 0 0 2 0 1 1 0 0 0 2 0 0 1 0 2 0 1 1 1 0 1 0 1 0 0 0 0 1 1 2 0 0 0 2 1 1 0 1 1 0 0 2 0 0 0 1 1 0 0 0 0 0 0 2
74 1 0 0 0 0 2 1 0 1 0 1 0 0 0 0 0 0 0 0 0 2 0 0 0 0 2 1 1 2 2 0 1 1 1 1 2 0 0 0 2 0 0 0 0 0 0 0 1 1 1 0 1 1 1 1 0 0 0 2 0 1 0 2 1 1 1 1 0 0 0 1 1 0 0 1 1 1 2 1 1 2 2 0 1 0 0 0 2 2 0 0 0 0 0 0 1 1 0 0 2 1 0 0 0 0 1 1 1 1 1 2 1 2 1 2 1 0 2 1 1 0 1 1 0 1 0 0 1 0 1 1 0 0 1 0 0 0 0 2 1 1 0 0 0 1 0 0 0 1 0 2 0 1 1 0 1 1 0 0 1 0 0 2 1 1 1 1 1 2 1 0 1 0 0 1 2 1 1 1 1 1 0 2 0 0 2 2 1 2 2 2 2 0 0 1 2 0 0 0 0 0 0 2 2 1 1 0 2 0 1 0 0 0 0 2 1 0 0 0 2 1 0 0 0 0 0 1 0 1 0 0 0 0 2 0 0 1 0 2 0 0 2 0 0 1 1 0 2 0 0 2 0 0 0 0 0 2 0 0 0 0 0 0 1 1 0 1 1 1 0 2 0 0 0 0 1 0 0 0 0 1 1 2 2 1 2 1 0 1 0 0 1 0 1 0 2 0 0 0 0 0 2 0 1 1 0 1 0 0 0 1 2 0 2 0 2 0 0 0 0 1 1 2 0 0 0 0 2 0 2 2 0 0 0 1 0 0 0 0 1 1 1 0 0 1 0 0 1 1 1 0 0 0 0 2 0 0 0 0 0 0 0 0 0 0 1 1 2 0 2 2 1 1 0 1 2 2 2 2 0 1 0 1 1 1 0 1 1 1 1 1 0 0 1 1 1 0 1 1 0 1 0 1 0 0 1 1 0 0 1 0 0 0 0 0 2 1 0 1 0 2 0 1 1 1 1 0 2 0 0 1 0 0 2 1 0 0 0 0 1 0 2 0 0 0 1 0 2 0 0 2 0 1 2 0 2 2 0 2 2 0 0 0 0 2 0 1 0 1 1 1 2 2 2 0 2 2 0 2 0 1 2 1 0 2 1 1 1 1 1 1 0 0 0 0 1 1 1 1 0 0 1 1 1 1 2 0 1 0 1 0 0 1 1 0 1 2 0 2 2 1 2 0 0 1 1 0 0 2 0 2 0 0 0 1 0 0 1 0 0 2 1 2 2 2 0 1 1 0 0 0 0 0 2 2 1 1 0 2 1 0 0 1 1 0 0 0 0 0 0 1 0 0 2 0 2 2 2 1 0 0 0 0 0 1 2 1 0 1 1 1 0 1 0 0 2 2 2 2 1 0 0 0 1 0 1 1 0 1 2 0 0 0 2 0 0 0 1 0 0 0 0 1 1 1 2 0 0 0 1 0 1 0 0 2 2 1 2 0 1 0 0 2 0 0 0 0 0 1 0 1 0 1 2 0 0 1 2 0 0 0 0 1 1 0 0 2 1 0 0 1 0 0 0 1 1 0 1 0 0 1 1 2 2 2 2 2 2 0 0 0 0 0 0 1 0 2 2 2 1 2 0 0 2 2 0 2 0 0 1 0 0 0 0 0 0 0 1 0 0 0 1 2 0 2 0 0 0 0 1 1 1 0 1 1 0 2 0 2 0 1 0 0 0 1 1 0 0 0 0 0 0 1 1 0 0 0 1 0 0 0 2 1 1 0 2 0 0 2 1 2 2 2 2 0 0 0 2 2 2 2 0 0 0 1 0 1 2 1 1 0 2 0 0 0 0 0 0 1 1 0 0 2 2 0 1 0 1 2 2 0 0 2 2 0 2 0 1 0 1 2 0 1 2 0 0 0 0 1 0 0 0 0 0 0 0 0 0 0 0 0 2 1 2 1 1 0 0 0 2 0 1 1 1 0 1 0 0 0 0 2 1 0 1 1 2 0 2 0 0 0 2 1 0 2 0 1 0 1 2 2 2 0 0 0 0 1 1 2 2 0 0 0 2 0 2 0 0 1 0 1 2 2 1 1 1 0 0 2 0 0 1 0 1 1 1 1 1 1 0 1 0 1 0 0 2 1 0 0 1 0 2 2 0 0 1 1 1 1 0 1 2 0 0 1 0 0 0 0 1 0 1 1 0 0 1 1 0 0 1 0 2 0 1 1 1 0 0 0 0 0 0 0 0 2 0 2 0 0 0 2 0 0 0 0 0 0 0 0 0 0 0 2 1 0 0 1 2 1 1 2
75 0 0 0 0 0 0 2 0 0 0 0 0 2 0 0 0 0 0 0 0 1 0 0 0 0 1 1 1 1 1 0 1 1 2 1 2 1 1 0 1 0 0 0 2 0 1 0 2 0 0 0 1 1 1 1 0 1 1 0 1 0 0 0 1 2 1 1 0 1 1 2 2 0 1 1 0 1 2 0 1 1 2 0 1 0 0 1 1 2 0 0 0 1 1 0 1 0 0 0 1 0 0 0 1 1 2 0 1 1 1 2 0 1 0 1 0 1 1 1 1 0 2 1 1 1 0 1 1 1 1 1 0 0 1 0 0 0 0 0 0 2 0 0 0 0 0 0 0 1 0 1 0 1 0 0 1 2 0 1 2 1 0 2 2 2 2 0 0 0 0 1 1 2 2 1 2 0 0 0 0 1 1 2 0 1 2 2 1 0 0 2 0 1 1 2 1 0 1 1 0 1 0 1 2 0 1 0 1 0 2 0 1 1 0 2 0 0 1 1 1 0 1 0 0 1 0 1 0 1 0 0 1 1 1 0 0 2 0 0 0 1 2 0 0 0 0 0 1 1 1 1 0 0 0 0 0 0 0 0 0 0 0 1 1 0 0 2 2 2 0 0 0 1 1 1 0 1 2 2 2 1 1 1 2 2 2 0 1 2 2 2 0 2 0 1 1 1 0 0 0 0 2 0 0 0 2 1 0 0 0 1 2 1 1 0 2 0 0 0 1 1 0 2 0 0 0 0 2 2 2 2 1 1 0 0 0 0 0 1 1 0 0 0 0 2 1 0 1 1 1 0 0 1 0 1 1 0 0 0 1 1 2 1 2 0 1 2 2 0 2 2 0 0 0 0 1 1 0 2 1 2 2 0 0 1 1 0 0 1 1 2 0 0 1 1 1 0 1 1 0 1 0 2 2 0 0 0 0 0 0 0 0 0 2 0 0 0 1 0 0 1 1 1 1 1 1 0 0 0 0 0 0 0 1 1 0 0 0 1 1 0 1 0 0 1 1 0 2 0 0 1 0 2 2 2 0 1 1 2 1 0 2 0 0 0 0 2 0 2 2 2 0 2 1 1 0 0 0 0 0 2 2 1 1 1 1 1 2 0 0 2 0 1 2 0 2 1 1 0 0 1 2 0 0 0 0 2 1 0 0 0 1 2 2 0 0 1 0 2 1 0 2 1 1 2 0 0 0 1 1 1 0 0 0 1 1 0 0 0 0 2 2 1 2 2 0 2 1 0 0 0 0 2 1 0 0 1 1 1 1 0 1 1 0 0 1 2 0 0 0 0 0 0 0 0 0 2 2 0 2 0 0 0 0 0 2 0 0 0 1 1 1 0 0 0 0 1 1 2 1 0 0 0 1 0 1 1 0 1 0 0 0 2 0 2 0 0 0 1 1 1 0 0 0 0 1 2 0 0 0 0 1 0 0 0 2 0 1 1 1 0 0 2 0 0 1 1 0 1 0 1 0 1 2 0 0 0 0 0 0 0 2 1 1 1 0 2 1 0 0 1 0 0 1 0 2 0 0 0 0 0 2 2 0 2 0 1 1 1 0 0 0 1 1 0 0 2 2 2 0 1 0 0 1 1 1 1 0 0 2 0 0 0 0 0 1 0 0 0 0 0 1 2 1 1 1 0 0 0 0 0 0 0 1 0 2 0 0 2 1 2 0 1 0 0 1 0 0 0 0 0 0 0 0 0 0 0 2 0 0 2 2 1 0 0 2 1 0 1 0 0 2 0 0 1 0 1 1 1 1 1 1 1 1 2 1 2 2 2 0 0 2 1 1 1 0 0 0 1 1 0 0 2 1 0 1 1 0 2 1 0 0 1 2 0 1 1 0 1 1 1 1 1 2 1 0 0 1 0 2 1 2 0 0 0 0 0 2 1 2 2 1 1 1 0 1 0 0 0 2 0 2 1 0 0 2 0 0 0 1 1 0 0 1 0 1 0 1 1 0 0 1 0 0 1 0 2 1 1 1 1 1 1 1 2 0 2 0 1 1 0 2 0 1 0 1 0 0 0 0 2 2 2 1 1 2 0 0 1 0 0 2 0 2 2 0 1 2 0 1 0 0 1 0 0 0 1 1 1 2 0 0 0 0 0 0 2 0 0 0 0 2 2 2 1 0 1 1 0 2 0 0 2 2 0 2 2 0 0 2 0 0 0 0 1 1 0 0 0 0 0 1 0 0 0 1 0 2 0 0 0 0 0 0 0 0 0 1 0 1 1 0 0 0 0 0 1 1 1 0 0
76 1 0 0 1 0 1 2 0 2 0 0 0 0 0 0 0 0 2 1 0 0 0 0 0 0 1 2 2 2 2 0 1 1 0 0 2 0 0 0 1 0 0 1 2 0 0 0 1 1 1 0 0 1 1 0 0 1 1 2 0 1 0 0 1 1 1 0 0 0 0 0 0 0 0 2 2 0 2 0 0 1 1 1 1 0 0 0 1 2 0 0 1 1 0 0 1 0 0 0 2 0 0 0 1 1 1 0 0 2 0 0 0 1 0 1 0 0 1 1 1 0 2 1 1 1 0 0 1 0 0 0 0 0 0 0 0 0 1 0 1 1 0 0 0 0 0 0 0 2 0 2 0 0 0 0 1 0 0 0 1 2 0 2 0 1 1 0 0 1 0 0 2 1 1 2 0 1 0 1 1 1 1 2 0 1 2 0 0 0 0 0 1 1 1 2 2 0 0 2 0 2 0 0 2 0 2 1 1 0 0 0 1 0 0 2 0 1 0 0 2 1 1 0 0 0 1 2 0 1 0 0 1 1 1 2 0 1 1 1 1 0 2 1 0 0 0 0 2 0 0 1 0 0 1 1 1 2 1 1 0 1 0 1 1 0 0 0 1 1 1 1 0 0 1 0 0 2 1 1 1 2 0 1 1 0 1 0 1 2 2 2 1 0 2 0 2 0 0 0 2 0 2 0 1 0 1 1 0 0 0 1 0 0 2 0 2 0 1 1 1 0 1 1 1 0 1 0 1 0 0 0 0 0 0 0 0 0 0 0 0 1 2 0 0 0 0 0 2 1 1 0 0 1 0 1 0 0 0 1 1 0 2 1 2 1 0 1 1 0 2 2 1 1 1 1 2 0 0 2 1 2 1 0 0 0 0 0 0 1 0 0 1 0 2 0 2 1 0 0 0 0 0 2 2 0 0 1 1 1 1 1 2 0 0 1 0 1 0 1 0 1 0 0 0 0 0 0 0 0 0 0 1 2 1 0 0 1 0 0 1 0 1 1 1 1 1 0 1 0 0 0 0 2 1 1 0 1 0 2 1 0 1 1 0 1 0 1 0 0 0 0 0 2 0 0 0 1 0 0 0 1 0 0 2 1 0 0 1 0 1 1 0 1 0 1 0 1 0 1 1 1 1 1 0 0 2 2 2 0 0 0 1 1 1 0 0 0 1 0 0 1 2 0 0 1 1 1 1 1 1 0 1 1 0 0 0 0 1 1 1 0 0 0 1 2 0 2 0 0 0 0 0 1 1 2 1 1 0 1 1 0 0 1 1 0 0 1 1 1 0 1 0 0 0 0 0 2 2 2 0 1 0 0 1 0 0 2 0 2 0 0 0 0 0 1 0 0 0 0 0 2 0 0 1 1 1 1 0 1 2 0 0 1 0 1 0 0 0 0 0 0 0 0 0 1 0 2 0 0 0 0 0 0 0 0 2 0 2 0 2 0 0 1 1 0 1 1 1 0 1 1 1 1 1 0 0 0 2 1 0 0 0 0 1 0 0 2 0 1 1 0 1 0 0 2 1 1 1 1 1 0 0 2 2 2 1 0 1 1 0 0 0 0 1 0 0 2 1 2 0 1 0 1 1 2 1 2 0 0 0 0 0 2 0 0 0 1 0 0 0 0 0 2 1 2 0 1 1 0 1 0 0 0 1 1 1 0 0 1 1 1 0 0 0 0 1 2 0 1 1 1 0 0 0 1 1 0 1 0 0 0 1 0 0 1 2 0 0 2 0 0 1 0 0 1 0 0 0 0 0 1 0 0 0 2 0 1 1 1 1 1 2 1 0 0 0 0 1 0 0 0 0 1 1 0 1 0 0 1 1 1 1 1 1 0 2 1 1 0 1 1 1 1 1 2 0 0 0 0 1 0 0 0 0 0 0 1 0 0 0 0 0 0 0 0 0 0 0 0 2 0 1 2 1 0 1 0 0 0 0 2 1 0 1 1 1 0 2 1 0 0 0 1 0 1 0 1 1 1 2 1 2 0 0 0 0 1 0 2 2 0 0 0 2 0 2 0 0 0 0 1 2 2 0 0 1 1 0 1 1 0 0 1 1 1 2 0 1 0 0 0 1 1 1 1 2 0 0 0 1 0 1 2 0 0 1 0 0 0 0 1 2 1 1 0 0 1 0 1 0 0 1 1 1 0 1 1 1 2 0 2 0 1 2 0 0 1 0 0 0 0 0 0 0 0 2 0 2 1 0 0 0 1 0 0 0 0 0 0 0 0 1 1 1 0 0 0 0 0 1 2
77 0 0 0 0 1 2 2 0 1 0 0 1 2 0 0 0 0 1 0 0 1 1 0 0 0 0 2 2 2 2 1 1 1 0 0 2 0 0 1 1 0 0 0 1 0 0 0 0 0 0 0 1 1 1 0 1 0 0 1 1 1 0 2 0 0 1 1 0 0 0 1 2 0 1 1 0 1 2 1 0 2 2 1 2 0 0 0 1 2 0 0 1 1 0 0 0 0 0 1 2 1 1 0 0 0 2 1 2 1 0 1 1 1 1 1 1 0 2 0 0 0 2 1 1 1 0 1 1 1 0 0 0 0 1 0 0 0 0 0 1 1 0 0 1 0 0 0 0 0 0 1 0 0 0 0 0 1 0 0 0 0 0 2 0 1 1 0 0 0 0 1 1 1 1 1 2 1 0 1 1 1 0 1 0 0 1 1 1 0 0 1 1 0 0 2 2 0 0 0 0 0 0 2 2 1 1 0 1 0 1 0 1 0 0 2 0 0 1 1 1 0 1 0 0 0 1 2 0 1 0 0 0 0 1 0 0 2 0 1 0 0 2 1 0 1 1 0 1 1 0 0 0 1 0 0 1 2 1 2 1 1 0 1 0 0 1 1 2 2 0 0 0 1 0 1 0 0 1 0 0 1 0 2 1 2 2 0 1 1 1 0 2 0 2 0 1 0 0 0 1 0 2 0 0 1 0 0 1 0 1 1 2 1 2 0 2 0 0 0 2 0 1 1 1 0 0 0 2 0 2 2 0 0 0 0 0 1 1 1 1 1 2 0 0 1 1 0 1 1 1 1 1 2 1 0 0 0 0 0 1 1 2 1 2 0 1 1 2 0 1 1 0 0 1 0 0 1 0 2 1 1 1 0 0 1 1 0 0 1 1 1 1 0 1 1 1 1 1 1 0 1 0 1 0 0 1 1 0 0 2 0 1 0 0 1 1 1 0 1 0 1 1 1 1 2 1 2 2 1 0 0 1 0 1 1 0 1 0 1 0 0 2 2 2 2 2 0 1 1 0 0 0 2 0 0 0 2 0 0 0 0 0 1 0 1 1 2 0 1 2 2 1 1 2 2 0 2 1 1 0 1 1 0 2 0 0 1 1 0 1 1 0 0 0 0 0 1 1 0 0 0 1 1 0 0 1 2 1 0 0 1 0 0 0 0 0 0 0 1 1 1 2 0 0 1 1 1 1 0 2 0 2 2 2 0 2 0 0 2 0 0 2 1 2 2 0 1 2 0 0 0 0 2 2 0 0 0 2 0 0 0 1 2 0 0 1 1 1 1 0 2 0 0 1 0 1 2 2 1 1 0 1 0 1 1 2 2 0 2 1 1 1 1 1 0 0 1 1 1 1 0 0 0 0 2 0 1 0 1 0 0 0 0 1 0 1 0 0 0 0 0 0 0 0 1 2 2 0 0 0 0 1 0 0 0 1 0 2 0 2 1 0 1 1 0 1 1 0 1 0 2 1 2 2 0 0 0 2 0 0 0 1 2 0 2 0 2 1 0 0 1 0 0 0 1 1 0 0 0 0 0 1 2 1 2 0 1 2 1 0 0 0 0 0 0 0 2 1 1 0 1 0 1 0 1 1 1 1 0 1 0 1 0 1 1 1 2 1 0 0 0 0 2 0 2 0 1 1 0 1 1 0 0 1 1 1 0 0 0 0 0 0 0 0 0 0 1 0 1 1 1 0 0 0 2 0 0 2 0 0 1 1 0 0 1 2 2 0 0 0 0 1 1 1 1 0 2 0 0 2 2 2 1 2 2 2 2 0 2 0 2 1 0 0 0 0 0 1 1 1 0 0 2 2 0 0 0 0 2 2 0 0 1 1 0 1 1 0 0 0 0 0 0 2 0 0 0 1 0 2 1 0 0 0 0 0 0 0 0 1 1 1 0 1 1 0 1 1 0 2 0 1 1 1 0 1 0 1 1 0 1 0 0 0 2 2 0 1 1 0 0 1 0 0 0 0 0 1 2 1 1 0 0 0 1 0 0 0 1 1 0 2 0 2 0 2 0 0 0 0 2 1 1 1 1 1 1 0 1 0 0 1 0 2 2 1 1 2 1 0 1 0 0 1 1 0 0 1 1 1 0 0 1 0 0 1 0 0 0 0 0 2 2 1 0 1 0 0 0 2 0 1 1 1 0 1 2 1 1 0 2 1 0 1 0 0 1 0 0 0 0 0 0 0 0 1 1 0 0 0 2 0 1 0 0 0 0 0 1 0 0 0 0 0 0 0 1 2 0 0 0
78 1 0 0 0 0 0 2 1 0 0 0 1 1 1 1 0 0 0 0 0 2 2 1 1 1 1 1 2 2 2 1 1 1 0 1 1 2 0 0 1 0 1 1 2 1 1 0 2 0 0 0 1 1 1 0 0 0 1 1 0 0 0 0 1 1 1 1 1 1 0 1 1 0 1 2 1 1 2 0 1 2 0 2 0 0 0 0 1 2 0 0 0 0 1 1 0 0 0 0 2 0 0 0 1 1 2 1 1 1 0 1 1 2 1 2 1 0 1 2 2 0 2 2 0 2 0 0 1 1 0 1 0 0 1 0 0 0 0 1 1 1 0 0 0 1 1 0 0 1 0 0 1 1 1 0 1 1 0 0 0 1 0 2 2 2 2 1 0 1 1 0 0 1 0 1 1 1 1 1 1 1 2 2 0 2 2 2 0 0 0 2 1 1 0 2 2 0 1 1 0 1 0 1 2 0 0 0 1 0 2 0 1 0 1 1 0 0 1 1 1 1 0 1 0 0 1 2 0 2 0 0 0 0 1 0 0 1 0 1 0 0 2 0 0 0 0 0 2 0 0 1 0 0 0 0 1 0 0 0 0 0 0 1 1 0 0 0 1 0 0 0 0 0 0 0 0 0 1 1 1 1 0 1 2 0 1 1 0 2 1 1 1 0 1 0 1 1 0 1 2 0 2 0 0 0 1 0 0 0 0 1 1 0 0 0 2 0 1 1 0 0 0 1 1 0 1 0 0 0 1 0 0 1 0 0 0 2 0 2 2 2 1 0 0 0 1 1 2 1 1 0 1 2 1 0 0 0 0 1 1 0 2 0 2 1 0 1 2 0 1 1 2 2 1 1 1 2 2 2 1 0 2 0 0 0 0 1 1 0 0 1 1 0 2 1 0 1 2 2 0 2 0 2 2 1 0 0 0 0 1 0 0 0 1 0 1 1 0 1 0 1 0 1 1 1 0 0 1 0 1 0 1 2 1 1 0 0 0 0 2 0 1 0 0 1 1 1 2 0 0 1 0 2 2 2 0 0 1 1 0 0 0 0 0 1 0 1 0 0 0 0 2 1 1 1 0 2 0 1 2 0 2 0 0 2 2 1 2 0 1 2 1 1 1 0 1 1 0 1 1 1 1 1 0 0 1 1 2 0 0 0 1 0 0 0 2 0 1 2 2 0 2 2 2 2 0 0 0 2 0 1 2 1 2 2 1 0 1 1 1 0 1 0 1 1 0 1 1 0 0 0 0 2 0 0 0 1 0 1 1 0 0 2 1 0 1 1 1 1 0 1 2 0 0 0 2 1 1 1 1 0 1 0 1 1 2 1 0 1 0 1 0 0 0 0 0 0 0 0 0 2 0 0 2 0 2 2 0 2 2 0 0 0 1 0 0 0 0 1 1 1 0 0 0 2 2 0 0 0 0 0 0 0 0 1 2 0 2 0 0 1 0 1 1 0 1 2 0 0 1 0 0 1 1 0 0 0 1 0 0 0 2 0 0 0 0 1 1 1 1 1 0 2 2 2 0 0 1 0 0 1 2 1 1 2 1 1 2 1 0 0 1 0 0 0 0 2 1 1 0 1 0 1 0 2 0 2 0 0 0 0 0 0 0 0 1 0 0 0 0 0 1 2 0 1 1 1 1 0 1 1 0 0 1 1 0 0 0 2 1 2 0 0 0 1 2 1 0 1 1 1 1 0 0 1 1 0 2 1 1 1 1 0 0 0 2 0 0 1 0 0 1 0 0 1 0 0 1 1 1 1 0 0 0 1 0 2 0 2 0 2 2 1 1 1 0 1 0 1 2 0 0 2 2 0 0 0 0 2 2 1 1 1 1 0 2 1 0 0 0 0 0 1 1 1 0 0 1 1 1 1 2 1 1 0 0 1 1 1 1 1 1 0 1 0 0 0 0 0 2 0 1 2 1 0 1 0 0 0 0 1 0 0 0 1 1 0 1 0 0 0 1 1 0 1 0 0 1 1 1 1 2 0 0 0 0 2 1 0 0 0 0 0 2 1 2 0 0 0 0 1 2 2 2 2 0 0 0 1 0 0 0 0 0 0 2 1 2 1 0 1 0 1 0 0 1 0 0 0 1 0 0 1 0 0 1 1 0 0 0 0 1 0 0 1 0 0 1 0 1 0 1 1 1 0 1 0 0 0 2 0 1 0 1 0 0 0 0 0 0 0 1 1 2 0 2 1 1 0 0 1 0 1 0 0 0 0 1 1 1 1 0 0 1 0 0 1 1 1 1 0
79 0 0 0 0 0 0 1 0 2 0 0 0 0 0 0 0 1 1 1 1 1 0 0 0 0 1 1 2 2 1 1 2 2 0 0 0 2 1 1 0 0 0 0 0 1 1 0 2 0 0 0 1 1 1 1 0 0 0 1 0 1 1 0 0 0 0 1 0 0 0 0 1 0 1 2 1 0 2 1 0 1 2 0 1 0 0 0 1 2 1 0 2 0 0 0 0 1 1 1 1 0 0 0 1 2 2 0 0 2 0 0 1 2 0 2 0 0 0 2 2 0 2 1 1 1 0 0 1 1 1 1 0 0 1 0 0 0 0 0 0 2 0 0 0 0 0 0 0 1 0 1 0 0 0 0 0 0 1 1 2 1 1 1 1 1 1 1 0 2 1 1 1 0 1 1 2 1 1 1 1 2 1 2 0 1 2 0 0 0 0 1 1 0 1 1 1 1 0 2 0 2 0 2 2 0 0 1 1 0 0 0 1 0 0 2 0 0 2 1 1 1 1 0 0 0 0 2 1 1 1 1 0 0 0 0 0 2 0 1 0 1 2 1 0 0 0 0 2 0 0 0 0 1 0 0 1 1 0 0 0 0 0 2 2 0 0 1 1 1 0 1 1 0 0 0 1 0 1 0 0 1 1 2 2 2 2 0 1 1 1 1 2 0 2 0 2 0 0 0 1 1 2 0 0 0 1 2 1 0 1 1 1 0 2 0 2 0 0 0 1 1 1 0 1 0 2 0 1 0 1 1 0 0 0 1 0 1 0 0 1 1 2 0 0 2 0 0 0 0 0 1 0 0 0 2 0 0 0 1 1 0 1 1 1 1 0 0 1 0 1 1 0 0 0 1 2 0 0 2 1 2 0 0 0 0 0 0 0 0 0 1 0 0 2 0 0 0 2 2 0 2 0 2 2 0 1 0 1 1 0 0 0 0 1 0 1 0 0 0 0 1 0 1 1 1 1 0 1 1 0 1 0 1 1 1 0 1 0 1 0 0 1 2 1 2 2 0 0 0 0 0 0 2 1 0 1 2 0 2 2 0 1 0 0 2 0 0 0 0 0 1 1 1 1 0 1 1 0 1 1 2 0 0 2 2 0 2 2 1 0 2 0 1 0 0 0 1 1 0 0 1 1 1 0 0 1 1 1 0 1 1 0 1 1 1 0 0 0 2 2 0 2 0 0 1 1 1 1 1 1 1 1 0 1 0 1 0 1 0 2 0 2 2 2 1 0 2 0 0 0 0 0 1 1 1 1 0 1 0 0 0 0 1 1 0 0 2 2 1 1 1 0 0 1 0 1 2 2 0 1 0 0 0 1 0 0 2 0 2 0 1 2 1 1 0 1 1 1 0 0 2 0 0 1 0 1 1 0 1 0 0 0 0 0 0 0 0 0 0 0 0 0 0 0 0 1 2 0 0 0 0 2 0 0 1 2 1 2 0 1 1 0 1 1 0 2 1 0 0 0 1 0 1 1 1 0 1 1 0 0 0 1 1 1 1 0 2 1 1 0 1 0 0 0 0 2 0 0 0 0 0 0 2 2 2 1 0 0 1 0 0 0 1 1 0 0 2 2 2 1 1 0 1 1 2 0 0 0 0 0 0 0 0 0 0 0 0 0 0 0 0 0 1 1 2 0 0 0 0 2 2 0 0 1 1 0 0 0 2 1 2 0 1 0 0 1 1 0 0 0 0 0 0 0 2 0 1 1 0 0 0 2 0 0 2 2 0 1 2 2 0 1 1 0 2 0 1 1 1 2 2 1 1 1 1 1 0 2 0 2 0 2 1 0 0 0 1 0 1 1 1 0 2 1 0 2 0 0 1 1 1 0 0 1 0 0 0 2 0 2 2 0 1 1 1 0 0 0 0 0 0 1 1 1 1 0 1 1 0 0 1 0 0 0 0 0 0 1 0 1 0 0 2 2 0 0 0 0 0 0 2 0 0 0 0 1 0 1 1 0 0 1 1 0 1 0 1 0 1 1 1 2 0 0 0 0 1 0 1 1 0 1 0 1 0 1 0 0 0 0 2 1 1 2 2 0 1 0 1 1 0 2 0 2 2 1 1 2 1 0 1 1 0 2 1 1 1 0 0 2 0 0 2 0 0 0 1 0 0 0 0 0 0 0 0 0 0 0 0 1 0 0 1 2 0 2 2 0 0 1 1 1 0 0 2 2 0 1 0 1 0 0 1 1 1 1 1 1 0 0 2 1 1 0 1 1 0 0 0 0 0 1 1 1 0 1 1 1 0 0 1
80 1 1 0 0 1 1 1 0 1 0 0 0 1 0 0 0 0 1 1 1 2 0 0 0 0 1 0 1 1 1 0 2 2 0 0 1 1 0 0 1 0 0 0 1 0 1 0 2 0 0 0 2 2 0 1 1 0 1 2 0 1 0 1 0 0 0 1 0 1 1 2 2 0 1 2 0 1 2 1 1 2 2 0 2 0 0 0 0 1 0 0 1 0 0 0 2 0 0 1 2 1 0 0 2 2 2 0 0 2 1 1 0 2 0 2 0 1 1 1 1 0 2 1 1 1 0 1 2 2 0 0 0 0 0 0 0 0 0 0 0 2 0 0 0 0 0 0 0 1 0 2 0 0 0 0 1 0 0 0 1 1 0 2 0 2 0 0 0 1 0 0 1 2 0 1 1 0 0 0 0 0 1 1 0 1 1 0 0 0 0 1 2 0 0 2 1 1 0 0 0 0 0 1 2 0 1 0 0 0 1 0 2 0 0 2 0 1 1 0 2 1 1 1 0 0 1 0 0 0 1 1 0 0 2 1 0 2 0 1 0 1 2 1 0 0 0 0 2 0 0 0 0 1 0 0 0 2 1 1 0 1 0 1 1 0 0 0 0 0 1 1 1 1 2 2 0 0 2 0 0 1 1 2 2 2 2 1 1 2 1 0 1 1 2 0 2 2 0 2 2 2 2 0 0 0 1 0 0 0 0 1 1 2 1 0 2 0 1 1 0 1 1 1 1 0 1 0 1 0 2 2 1 0 0 0 0 0 0 1 0 0 2 0 0 0 0 0 2 1 1 0 0 1 0 1 0 0 0 1 2 1 1 0 1 0 0 0 2 0 0 0 0 0 0 1 1 1 1 2 1 0 2 0 0 2 1 0 0 1 0 1 1 0 2 0 1 0 0 0 0 0 0 2 2 1 0 1 1 1 0 0 0 1 1 0 0 0 0 0 0 0 0 1 1 1 2 0 0 0 0 0 0 0 1 1 0 1 0 1 1 0 1 2 2 2 2 0 0 0 0 0 0 2 0 0 0 1 2 1 1 0 1 1 0 0 0 1 0 0 0 0 1 1 0 0 0 2 0 0 2 1 1 0 1 2 1 0 2 1 0 0 0 2 2 0 2 1 1 1 0 0 1 1 0 0 1 0 0 1 0 0 0 0 0 0 0 0 0 1 1 1 2 2 2 2 0 1 1 2 0 0 0 0 0 0 1 0 0 2 1 1 1 1 1 2 0 0 2 1 0 1 0 0 2 2 2 0 1 1 1 0 0 1 0 1 0 2 2 2 0 2 0 0 1 1 2 2 2 1 1 0 1 0 0 0 1 2 1 2 1 1 0 1 0 0 0 0 0 0 0 2 0 0 1 0 0 0 0 0 0 0 0 0 2 1 0 0 2 0 0 0 0 0 0 1 1 1 0 0 0 0 1 0 0 0 1 1 2 0 1 1 0 0 1 0 2 1 0 0 1 1 1 2 2 0 0 0 1 0 0 0 1 1 0 1 0 2 0 0 0 0 1 0 0 2 0 1 1 1 0 0 0 2 2 2 1 0 0 2 0 0 0 0 0 1 1 2 2 2 0 1 1 1 0 2 1 2 0 0 0 0 0 0 0 0 1 0 0 0 0 0 0 1 0 1 0 1 1 0 1 1 0 0 0 0 1 0 0 1 0 0 0 0 0 0 1 2 0 0 0 0 0 0 0 1 1 0 2 0 0 1 1 0 0 0 2 0 0 2 0 0 2 0 0 0 0 1 1 1 2 2 0 0 0 0 0 1 1 1 1 1 2 0 0 0 0 1 0 0 0 0 0 2 1 0 0 0 0 2 2 0 0 1 2 1 2 1 1 0 0 1 1 0 2 0 1 0 1 0 1 1 1 0 0 1 1 0 0 0 0 0 1 1 1 0 1 0 0 1 2 0 1 2 1 0 0 0 1 1 0 2 1 1 2 1 2 0 1 1 0 0 1 0 0 0 0 1 0 0 1 1 1 0 0 1 0 0 0 2 2 0 0 1 1 0 1 0 1 1 1 0 1 1 2 2 0 1 0 2 0 0 0 1 1 1 1 1 2 0 0 0 0 1 1 1 1 2 0 0 0 0 0 2 0 0 0 1 0 0 0 0 1 1 0 0 1 1 0 2 0 0 1 1 1 0 1 2 1 1 0 1 1 0 0 0 0 0 1 0 1 0 0 0 0 0 2 1 1 0 0 1 1 2 1 1 1 0 0 1 0 0 1 1 2 0 0 0 0 0 1 2
81 1 0 0 0 0 0 1 0 0 0 0 1 1 0 0 0 0 1 1 1 1 1 1 1 1 1 1 1 2 2 0 1 1 0 0 1 1 1 0 0 0 0 0 2 0 0 0 0 1 1 0 0 0 2 0 2 0 1 2 0 0 0 1 0 0 0 0 0 0 0 0 1 0 1 2 1 1 2 1 0 2 0 2 0 0 0 0 1 2 0 0 0 0 1 1 0 0 0 0 2 0 0 0 1 1 2 0 1 1 0 1 0 2 1 2 1 0 1 1 1 1 1 2 1 0 0 1 1 1 0 0 1 1 0 0 0 0 0 0 0 2 1 0 0 0 0 0 0 2 0 1 0 0 1 0 0 0 1 1 1 1 1 2 1 1 1 1 1 2 1 2 1 0 0 1 1 0 0 0 0 0 1 2 0 1 2 0 0 0 0 2 0 2 2 0 2 0 0 0 0 0 0 2 2 0 0 1 1 0 0 0 0 1 0 2 0 0 2 2 0 0 0 0 0 0 0 0 0 0 0 0 0 0 0 0 0 0 2 1 0 0 2 1 0 0 0 0 1 1 1 1 0 1 0 0 0 2 0 2 2 0 0 1 1 0 0 0 2 2 0 0 0 0 0 1 0 0 1 0 0 1 0 1 1 1 0 0 1 2 1 2 1 0 1 0 2 1 0 1 2 1 2 0 0 1 0 1 0 0 0 2 1 0 1 0 2 1 1 1 0 1 2 2 0 0 1 0 0 1 2 2 0 0 0 2 0 0 0 0 0 0 1 0 0 1 0 0 0 0 0 2 0 0 0 2 0 0 0 0 0 0 1 0 1 0 0 0 1 0 1 1 0 0 1 0 1 2 1 1 0 0 0 0 0 0 0 1 1 0 0 0 1 0 2 1 1 2 2 2 0 1 0 2 2 0 0 2 0 0 1 0 2 0 0 1 0 0 0 0 0 0 1 1 1 1 1 1 1 0 0 2 0 1 1 1 0 1 1 2 1 0 1 1 1 2 2 0 2 1 0 0 0 1 1 0 1 0 1 1 0 0 1 0 0 1 1 0 0 0 1 1 2 2 1 1 0 1 0 1 0 2 1 1 1 2 0 1 2 0 1 2 0 2 1 0 1 1 1 1 0 1 2 0 0 0 1 1 0 0 0 0 0 0 0 0 0 0 0 0 0 2 1 0 0 1 1 0 0 1 1 1 1 0 0 0 1 0 0 1 0 0 2 2 2 2 0 0 2 1 0 1 0 1 2 1 1 0 0 1 1 0 0 2 2 0 0 1 0 0 0 1 0 0 0 0 0 1 1 2 0 1 0 0 0 1 1 2 1 2 0 2 1 2 0 1 0 1 1 1 1 1 1 0 1 1 1 0 0 1 1 0 0 0 2 0 0 0 0 0 0 0 0 0 0 1 2 2 0 0 1 0 0 0 0 1 2 0 2 0 1 1 1 1 1 0 1 2 0 0 0 2 0 0 1 0 0 0 2 0 0 0 1 0 2 0 0 1 1 0 0 1 1 0 0 2 0 0 1 0 0 1 0 1 1 1 2 1 2 1 0 0 1 0 1 0 0 2 1 2 1 1 0 1 0 1 0 2 1 0 1 0 1 0 0 0 1 1 1 0 0 0 0 2 0 1 1 0 0 0 1 2 0 0 0 0 2 1 0 2 0 1 0 0 0 0 0 0 0 0 0 0 0 0 0 0 1 0 2 0 0 2 0 0 0 1 2 0 0 1 1 0 2 1 1 1 0 1 0 0 2 2 1 1 1 1 1 1 1 1 1 1 2 1 0 0 1 1 0 0 1 0 0 2 2 0 1 0 0 1 1 0 1 1 1 0 2 0 0 0 0 0 2 1 1 2 0 0 1 0 2 1 0 1 1 0 0 1 1 0 0 1 1 1 1 0 1 0 0 0 1 0 0 2 2 0 0 1 0 0 1 2 0 0 0 1 1 0 2 0 0 0 1 1 0 0 0 0 1 2 2 2 2 0 0 0 0 0 0 2 2 0 0 0 1 0 1 0 0 0 1 1 2 2 1 1 1 0 0 0 0 0 1 0 2 1 1 1 2 1 0 1 1 1 1 2 0 1 0 0 1 0 0 1 0 0 1 2 0 0 0 0 0 0 0 0 0 0 0 1 1 0 2 0 1 0 1 1 0 0 2 0 1 1 2 0 0 0 0 0 0 0 0 0 0 0 2 0 1 0 0 1 1 1 0 0 0 0 1 1 1 1 0 0 1 0 0 0 1 0 0 0
82 0 0 0 1 0 1 2 0 0 0 0 1 1 0 0 0 0 1 1 1 1 0 0 0 0 0 2 2 2 2 2 1 1 1 1 1 1 0 0 1 0 0 1 2 1 0 0 2 0 0 0 1 1 1 0 0 0 2 0 1 0 0 0 0 0 0 1 0 0 0 1 2 1 2 2 0 1 2 1 1 2 1 2 1 0 0 0 1 2 0 0 1 0 0 0 0 2 2 2 0 0 0 0 1 1 2 0 1 1 0 2 0 1 0 0 0 0 1 2 2 0 0 2 0 0 0 2 2 2 0 0 0 0 1 0 0 2 1 1 1 1 1 0 1 0 0 0 0 1 0 1 0 0 0 0 1 0 0 0 1 0 0 2 0 2 1 0 0 1 1 0 0 1 0 0 1 0 0 0 0 0 1 2 0 1 2 2 1 1 1 2 0 2 2 2 0 0 1 0 0 0 0 0 2 0 1 0 1 0 0 0 1 0 0 2 0 1 2 0 2 1 0 0 0 0 0 0 0 0 0 0 0 1 1 0 0 2 0 1 0 1 1 1 0 0 0 0 1 1 1 0 0 1 0 1 1 1 1 1 0 1 0 0 0 0 0 0 0 0 0 0 0 1 1 1 0 1 2 1 1 2 0 2 0 0 0 1 0 2 0 1 0 0 2 0 2 1 0 1 1 0 0 2 0 0 0 0 0 0 0 0 2 0 0 0 1 0 0 0 0 0 0 0 0 0 1 0 0 1 2 1 0 0 0 0 0 0 0 0 0 1 2 0 0 0 2 0 0 1 1 0 0 1 0 1 0 0 0 0 0 0 1 1 1 1 1 0 2 0 1 1 0 0 0 0 1 2 0 1 2 1 0 0 0 0 0 0 0 1 1 0 0 0 2 0 0 1 1 1 0 1 0 2 0 0 2 0 0 0 1 0 0 0 2 0 0 0 0 0 0 2 0 2 1 2 2 0 0 0 1 0 1 1 1 1 0 0 0 1 0 0 0 1 1 2 2 0 1 0 0 1 0 2 1 0 1 1 1 1 0 0 0 0 0 2 0 0 0 0 0 0 0 2 2 1 1 0 0 0 0 2 1 1 2 0 0 1 1 0 1 1 1 0 0 0 1 0 0 2 0 1 2 0 0 1 1 2 1 0 0 0 0 1 1 0 0 0 0 1 1 1 1 0 0 1 0 1 1 0 2 0 0 0 0 1 1 0 0 0 1 1 2 1 1 1 0 1 1 0 0 0 0 1 1 1 1 1 0 1 1 0 0 0 0 0 0 1 1 0 1 1 0 1 0 1 1 2 2 0 0 0 0 0 1 0 0 0 0 0 0 2 1 2 0 0 0 0 0 1 0 1 1 0 0 2 0 0 0 1 0 0 0 1 1 0 0 0 0 0 0 0 0 0 0 0 2 2 0 0 1 0 1 1 0 1 2 1 2 0 1 2 0 1 0 0 1 1 1 0 0 2 0 1 2 0 0 0 1 0 0 0 1 1 1 2 0 2 0 1 1 0 0 1 1 2 0 0 0 0 1 1 0 1 2 2 0 1 1 0 1 1 0 1 1 1 0 1 0 0 0 0 0 2 0 2 0 2 0 1 1 1 0 0 0 0 1 0 0 0 0 0 0 2 0 1 0 0 0 0 1 1 0 0 1 1 0 0 0 1 0 1 0 0 0 0 0 1 0 0 0 0 0 0 0 1 1 0 2 0 0 1 2 0 1 1 2 1 0 1 1 0 2 0 0 0 0 0 2 2 2 2 1 1 1 2 1 1 2 1 1 0 1 0 0 0 1 2 0 0 1 0 0 2 0 0 2 1 1 2 1 0 1 1 1 0 2 1 1 0 2 1 0 0 0 2 0 0 1 0 1 1 0 0 0 0 0 0 0 0 0 0 1 1 1 0 1 0 0 1 2 0 1 1 1 0 1 0 0 0 0 1 0 0 0 1 1 0 1 1 0 0 2 0 0 1 0 1 1 1 1 1 2 0 0 0 0 0 0 2 2 0 1 0 1 0 1 0 0 1 0 1 2 2 0 0 0 1 0 1 1 0 0 0 0 0 1 0 2 0 0 0 0 1 2 1 1 0 0 0 1 1 0 0 1 0 0 1 0 0 0 0 2 0 0 1 0 2 1 1 0 0 0 1 1 0 1 1 0 1 0 1 1 0 1 1 2 0 0 0 0 0 0 0 0 1 1 2 0 0 0 1 0 1 0 0 0 0 0 0 0 0 0 0 0 0 0 0 0 0 2 0
83 1 0 0 0 0 0 2 0 1 0 0 2 2 1 1 1 0 0 0 0 2 1 1 1 1 1 1 1 1 1 1 0 0 0 0 2 0 0 0 1 0 0 1 2 1 0 1 1 0 0 0 1 1 1 0 1 0 2 1 0 0 1 1 0 0 0 0 0 0 0 0 2 0 1 2 1 1 1 0 1 2 2 0 2 0 1 1 2 2 0 1 1 1 0 0 2 2 0 0 1 1 0 0 0 0 2 1 1 1 1 2 1 1 2 2 1 0 2 1 1 0 2 1 1 1 0 0 1 1 0 0 0 0 0 0 0 1 0 1 1 1 0 0 0 0 0 0 0 1 0 1 1 0 0 0 0 1 0 1 1 0 0 2 0 2 1 2 0 2 1 2 0 1 0 0 1 0 0 0 0 0 1 2 0 1 2 1 0 0 0 1 0 2 2 2 1 0 0 0 0 0 0 2 2 0 1 0 1 0 2 0 1 0 0 2 1 0 2 1 1 0 1 0 0 0 2 0 0 0 0 0 1 1 1 1 0 1 1 1 1 0 1 0 0 0 0 0 1 1 1 1 0 0 0 0 0 2 0 0 0 0 0 1 1 0 0 1 2 2 0 0 0 1 1 1 0 1 2 2 2 1 0 1 1 0 2 1 1 2 1 0 1 1 1 1 1 1 0 1 1 0 1 1 0 0 1 1 2 0 2 2 1 0 0 0 1 1 0 0 0 1 2 1 1 0 0 0 2 0 2 1 0 0 0 0 0 2 1 1 0 0 2 0 0 0 0 0 2 2 2 0 0 2 0 0 0 0 0 0 0 0 2 1 2 1 1 2 2 1 2 2 0 0 0 1 2 2 0 0 1 1 0 0 0 1 2 0 0 0 0 1 1 0 1 1 1 0 0 0 0 0 0 2 1 1 1 0 1 0 0 0 0 0 1 0 1 0 0 0 0 1 0 0 0 1 0 0 2 2 0 0 0 0 1 1 0 1 1 1 2 0 1 0 0 1 1 0 2 0 0 1 0 1 2 1 1 1 1 0 0 0 0 0 0 2 0 0 0 0 0 0 1 2 1 0 1 1 0 1 1 0 1 0 1 2 1 2 2 1 0 2 0 1 1 0 1 1 0 1 1 1 1 0 0 0 2 1 0 0 0 1 0 2 2 0 0 0 0 0 0 2 1 1 1 1 1 0 0 2 0 1 1 1 1 0 1 0 0 1 0 1 0 0 2 0 0 0 2 0 0 0 0 1 1 1 0 1 1 1 1 0 0 1 0 1 0 1 0 0 0 1 0 0 0 0 0 1 1 2 0 0 0 0 0 1 1 1 1 1 0 0 2 1 0 0 0 0 1 0 0 2 2 0 1 1 1 0 0 1 2 0 0 1 1 1 0 0 0 0 0 0 1 1 1 0 0 1 0 0 0 0 1 0 0 1 2 0 2 0 0 1 0 1 1 0 0 0 1 0 0 2 0 1 1 0 0 0 2 0 0 0 1 2 0 2 1 2 1 1 1 1 1 1 1 2 0 1 1 1 0 0 0 2 2 2 2 0 0 2 0 0 0 0 1 0 0 2 2 2 0 2 0 0 1 2 1 1 1 0 1 0 0 0 0 0 0 0 0 0 0 0 2 2 0 1 0 1 1 0 2 2 0 0 0 0 0 0 0 0 0 0 0 1 0 1 2 0 0 0 0 0 0 0 0 0 1 0 1 0 0 2 1 0 0 1 2 0 0 2 0 0 2 0 0 0 0 2 0 0 0 0 1 1 0 1 1 1 2 1 1 0 2 1 0 0 0 0 1 0 0 0 0 1 1 0 2 0 0 0 0 0 0 0 0 0 0 0 2 0 1 2 2 1 1 2 0 0 1 0 0 0 2 0 0 1 1 1 1 1 1 1 2 1 2 0 2 0 0 0 1 0 1 1 1 0 1 1 0 0 0 2 0 0 0 1 0 0 0 2 0 0 0 1 0 0 0 0 2 2 2 2 1 1 1 1 0 2 1 2 2 0 0 1 2 0 2 0 0 0 0 0 2 1 1 1 1 1 0 1 0 0 0 0 0 0 2 1 1 1 0 1 1 2 0 0 1 1 0 0 0 0 0 1 0 0 0 1 0 0 0 0 0 1 1 0 0 0 0 0 1 0 1 1 0 0 1 2 0 1 0 1 1 0 1 1 1 0 1 1 0 0 0 0 0 1 1 1 1 0 0 2 0 2 0 0 0 0 0 1 0 0 0 1 0 0 0 1 1 0 1 1
84 1 0 0 0 0 0 2 0 1 0 1 1 1 0 0 0 0 0 0 0 1 0 0 0 0 1 2 2 2 1 0 2 2 0 0 1 0 0 1 1 0 0 0 1 0 0 0 1 0 0 0 0 1 1 0 0 0 1 2 0 1 0 2 0 0 1 2 0 1 0 1 2 0 2 2 0 1 1 0 2 2 1 1 1 0 0 0 1 2 0 0 0 1 0 0 0 1 1 1 1 0 1 0 1 1 2 2 2 0 0 2 1 1 1 1 1 0 0 0 0 1 2 1 1 0 0 0 0 0 1 1 1 1 0 0 0 0 0 1 0 2 0 0 2 0 0 0 0 0 0 1 1 1 0 0 1 1 1 1 2 1 0 2 2 2 2 0 0 0 0 0 0 1 0 0 1 2 1 2 1 2 1 2 0 1 2 1 1 0 0 2 1 0 0 2 1 1 0 0 0 0 0 2 2 0 1 0 2 0 1 0 1 0 0 2 0 0 2 1 1 0 0 0 0 0 0 1 0 1 0 0 0 0 1 0 0 2 0 1 0 1 2 0 1 1 1 0 1 0 0 0 0 0 0 0 0 2 0 1 1 0 0 1 1 0 0 1 2 2 0 1 0 0 0 1 0 2 2 2 2 2 1 2 2 1 0 1 0 2 0 0 1 0 2 0 2 1 0 0 1 0 2 0 0 0 0 0 1 0 1 2 2 0 1 0 2 0 0 0 1 1 2 1 1 0 1 0 1 1 0 0 0 0 0 0 0 2 0 2 2 1 2 1 0 2 0 1 1 1 1 1 1 2 1 0 0 0 0 1 1 0 1 2 1 1 0 1 1 0 2 2 0 0 0 0 1 1 1 1 1 1 1 0 0 1 1 0 0 0 0 1 1 0 2 0 2 0 1 1 0 1 0 1 0 0 1 1 1 1 0 1 2 0 0 1 0 1 0 1 1 1 1 1 1 1 2 0 1 0 1 0 0 0 1 1 0 0 0 0 0 0 0 0 0 0 1 1 2 0 0 1 0 2 1 1 0 2 0 1 1 0 0 0 0 2 0 2 0 0 0 0 1 1 1 0 1 2 0 1 2 0 0 0 2 1 0 0 2 1 1 1 1 1 1 0 2 1 1 1 0 1 2 0 0 0 1 1 1 0 1 0 1 1 2 0 0 0 0 0 0 1 2 0 0 2 0 0 0 1 1 1 0 0 0 1 0 0 1 1 0 1 1 1 1 2 0 0 2 0 0 0 0 1 1 1 1 0 1 0 0 0 0 2 0 2 0 0 0 0 0 1 0 1 0 1 1 2 2 2 0 0 1 0 0 0 1 1 1 1 0 0 0 0 0 0 2 0 0 0 0 2 1 0 1 1 1 0 0 0 2 0 0 0 2 0 0 0 0 1 0 0 0 0 0 0 1 1 0 0 1 0 0 0 0 0 2 0 2 0 1 1 0 1 1 0 0 1 1 0 0 1 0 1 1 0 0 0 0 0 0 0 1 0 1 0 1 2 0 0 0 0 1 1 1 2 1 0 1 0 0 2 1 2 1 1 0 1 1 0 0 0 0 0 0 0 0 1 0 1 1 0 0 1 1 2 0 0 0 0 1 0 0 1 0 0 1 0 0 0 0 0 1 1 2 2 0 0 0 0 1 1 1 0 1 1 0 1 0 1 0 0 0 1 0 0 1 2 0 1 1 1 0 1 1 0 1 0 0 0 0 0 1 0 0 1 1 0 0 2 0 0 0 1 1 1 0 0 1 1 2 2 2 2 2 2 2 2 2 2 0 1 2 0 0 0 1 0 0 1 1 0 0 1 0 1 1 1 1 2 1 0 0 2 2 0 2 2 0 0 1 0 1 1 1 2 0 0 1 0 1 1 0 1 1 1 0 1 1 0 0 1 0 1 1 0 1 0 1 0 1 0 1 2 1 0 1 0 0 0 0 1 0 0 0 1 2 0 2 0 0 0 1 0 0 0 0 1 0 2 2 2 2 0 0 0 1 1 0 2 2 0 1 0 2 0 2 0 0 0 0 2 2 2 1 1 1 0 0 0 0 0 0 0 1 1 1 1 2 1 0 1 0 1 0 1 0 0 0 0 2 0 1 2 0 0 1 0 0 0 0 0 2 0 0 0 0 1 1 0 1 0 0 2 2 0 2 2 1 1 0 2 0 2 2 1 1 0 1 0 0 0 0 0 0 2 0 0 2 0 0 0 1 1 0 1 1 0 0 0 0 0 1 0 1 0 0 0 0 0 1 1
85 0 0 0 0 0 1 1 0 1 0 1 0 1 0 0 0 0 0 0 0 2 0 0 0 0 0 2 2 2 2 2 1 1 1 1 2 1 0 0 1 0 0 0 0 0 1 0 1 0 0 0 0 1 1 1 0 0 1 0 1 0 0 0 0 0 0 1 0 0 0 0 1 0 0 2 2 1 2 1 0 2 2 0 1 0 0 0 1 2 0 0 0 1 0 0 1 1 1 1 1 0 1 0 1 1 1 1 1 1 1 2 0 0 0 1 0 0 1 0 0 1 2 2 2 0 0 0 1 0 0 1 0 0 1 0 0 0 0 0 1 1 1 0 0 0 0 0 0 1 0 2 0 0 1 0 0 0 0 0 1 1 1 2 0 2 1 2 0 2 1 0 0 2 0 0 2 1 1 1 1 0 1 2 0 1 2 2 1 0 0 2 0 2 2 2 2 0 0 0 0 0 0 1 2 0 1 0 1 0 0 0 1 0 1 1 0 0 1 0 2 2 0 0 0 0 0 1 0 1 1 1 0 0 1 0 1 1 0 0 0 1 2 0 0 0 0 0 2 0 0 0 0 1 0 0 0 2 1 1 0 1 0 1 1 0 0 0 0 0 0 0 0 2 0 0 1 2 2 1 1 1 1 2 2 2 1 2 0 2 1 1 1 0 1 0 2 0 0 1 1 0 2 0 0 0 2 1 0 0 0 2 2 0 0 0 1 0 1 1 0 1 1 0 0 0 1 0 0 1 1 1 0 0 0 0 0 2 0 0 1 0 1 0 0 0 0 0 0 1 1 1 0 1 0 1 1 1 0 2 2 0 0 0 0 1 1 1 1 0 1 1 1 0 1 0 1 2 0 0 1 0 0 0 0 1 1 0 0 1 0 0 0 0 2 0 0 2 0 0 0 0 0 2 2 2 0 1 0 0 1 0 0 1 0 0 1 0 0 0 0 1 0 0 0 0 0 0 1 0 1 0 0 2 2 1 0 1 0 2 1 0 1 1 1 2 2 1 2 1 0 0 0 2 2 2 0 1 0 0 0 0 0 0 1 1 0 1 0 0 1 1 1 1 1 0 1 1 0 1 1 1 1 0 1 1 1 1 2 0 0 2 0 1 0 0 0 2 2 0 0 0 2 1 1 1 2 1 1 0 0 0 0 1 1 0 1 0 1 2 1 0 0 0 0 0 1 0 0 2 0 2 1 1 1 1 1 0 0 2 0 0 1 1 1 1 0 0 2 0 0 0 0 1 2 0 0 0 0 1 1 0 1 1 1 0 0 1 0 0 0 1 0 0 1 0 1 1 1 2 0 0 0 0 0 0 0 2 0 2 0 0 2 0 0 0 0 1 1 0 0 2 0 1 2 0 1 1 0 2 2 0 0 1 1 0 1 0 1 0 0 0 0 0 0 1 2 1 0 0 0 0 0 0 0 0 2 0 2 0 1 0 0 2 0 0 1 1 0 0 0 2 1 1 0 1 0 1 2 0 0 0 1 0 1 0 0 2 1 0 0 2 0 0 0 1 1 0 0 0 1 0 1 2 1 2 1 0 0 0 0 0 0 0 1 0 0 0 1 1 1 1 0 1 0 1 1 2 0 0 1 0 0 0 0 0 0 1 1 0 0 0 0 2 0 1 0 1 1 0 1 1 1 0 1 0 1 0 0 1 1 1 1 2 0 0 2 1 0 0 0 0 0 0 0 2 1 0 0 0 0 0 2 0 0 1 2 0 0 2 1 0 2 0 0 0 0 1 1 1 2 2 0 0 0 2 0 2 2 2 0 0 2 2 0 0 0 0 0 0 0 0 0 2 1 1 0 0 0 0 0 0 0 0 1 1 1 0 1 1 0 1 0 0 2 1 0 0 0 0 0 0 0 0 0 1 1 1 0 0 0 0 1 1 1 0 1 0 0 1 1 0 1 2 1 0 1 0 0 0 1 0 0 0 0 1 1 0 2 1 1 0 0 0 0 1 0 2 2 1 2 2 1 0 0 0 0 2 1 2 2 0 0 1 2 0 2 0 0 0 0 1 1 1 2 2 0 1 0 0 0 0 0 0 0 0 2 1 2 0 1 0 0 1 0 0 0 0 1 1 1 0 0 1 0 0 1 0 1 0 0 0 2 0 0 0 0 2 1 1 0 0 1 0 1 0 1 2 0 0 0 1 0 1 2 0 0 0 1 1 0 1 0 0 0 0 1 1 0 0 0 2 1 1 0 1 1 1 0 0 0 0 0 0 0 0 1 0 0 0 1 1
86 0 0 0 0 1 1 1 0 1 0 1 0 0 0 0 0 0 2 1 1 1 0 0 0 0 1 2 2 2 2 0 1 1 0 0 1 2 0 1 2 2 0 1 2 1 0 1 1 0 0 0 0 1 1 0 0 0 1 2 0 0 1 1 0 0 0 0 0 0 0 0 2 0 1 2 1 1 2 1 0 2 1 1 1 0 0 0 2 2 0 1 0 1 0 0 1 1 1 1 1 0 0 0 1 1 2 1 1 1 1 2 1 2 0 2 1 0 1 2 2 0 2 1 0 2 0 1 2 1 0 1 0 0 0 0 0 1 1 1 2 1 0 0 0 0 0 0 0 2 0 2 0 0 0 0 0 0 0 0 1 2 0 2 1 2 2 0 1 1 0 2 0 2 0 1 1 1 1 1 1 1 1 1 0 1 1 1 0 0 0 0 0 1 1 2 1 0 0 1 0 1 0 1 2 0 1 0 2 1 0 1 1 1 0 2 1 1 1 1 1 1 0 1 0 1 0 2 1 1 1 1 0 1 2 0 1 2 0 2 0 0 2 1 0 0 0 0 2 0 0 1 0 0 1 1 0 1 0 0 0 0 0 0 1 1 0 0 0 1 0 0 0 0 0 0 0 1 1 0 0 1 0 0 1 0 1 0 1 2 1 1 1 0 1 0 2 2 0 2 2 1 2 0 1 0 0 0 0 0 0 2 2 0 2 0 2 1 0 0 0 2 1 1 0 0 1 0 1 0 0 0 0 0 0 0 0 1 0 2 1 2 2 0 0 0 1 0 0 2 2 0 0 2 0 0 1 0 0 1 2 1 1 1 1 1 0 2 2 0 2 2 1 1 0 1 0 1 1 2 0 0 0 0 0 0 1 1 1 0 1 1 0 0 2 0 0 0 0 0 0 0 0 2 1 0 1 2 0 0 0 0 1 0 1 0 0 0 0 0 0 2 0 0 0 1 1 0 1 0 1 0 0 0 1 1 0 2 0 0 1 0 1 1 1 0 1 0 2 0 0 1 0 2 0 0 0 0 0 1 1 0 1 0 1 1 0 2 0 1 1 1 0 2 2 1 1 2 0 2 1 1 0 0 2 1 0 1 1 0 1 1 0 2 2 0 2 0 0 2 0 2 2 0 0 0 1 0 0 0 0 0 0 0 0 1 0 0 2 2 0 0 1 0 0 1 1 0 0 2 0 2 2 2 1 0 1 0 1 1 1 0 1 1 1 2 0 1 1 0 0 0 0 2 0 2 0 0 1 1 1 0 1 2 1 0 1 2 2 1 1 1 0 0 2 0 2 2 2 1 1 0 0 0 0 1 1 1 0 1 0 2 0 0 0 0 0 0 1 1 0 1 0 0 1 1 1 0 0 1 0 0 0 2 0 0 1 0 0 0 0 0 1 0 1 1 1 2 0 0 0 0 0 0 0 0 2 0 2 0 1 0 0 1 1 0 0 1 0 0 0 2 0 1 1 0 0 0 1 0 0 0 1 2 0 0 0 1 1 0 0 1 2 0 0 1 2 0 0 0 1 0 0 1 1 1 2 2 2 0 0 0 0 1 1 1 0 2 0 1 1 0 0 0 2 2 1 2 0 0 0 0 0 0 0 1 1 1 1 0 0 0 1 2 0 0 0 1 1 0 1 1 0 0 0 0 0 0 0 0 0 1 0 1 0 0 1 0 0 0 0 0 0 0 0 1 0 0 1 0 0 1 2 1 1 0 2 1 0 0 0 0 1 1 1 0 0 2 0 0 0 0 0 0 2 2 2 2 0 2 0 2 2 0 1 1 0 1 0 1 1 0 0 2 0 1 1 0 0 1 1 0 1 1 1 0 2 0 0 0 0 1 0 0 2 0 0 0 1 0 1 1 1 0 0 0 0 1 1 0 1 1 2 2 2 0 2 0 0 0 2 0 2 1 1 0 1 0 0 0 0 0 0 0 0 0 0 0 2 0 0 0 2 0 0 1 0 0 1 1 0 0 2 0 0 0 0 2 0 1 1 0 1 0 2 1 2 0 1 0 0 0 2 1 1 1 1 1 0 1 0 0 1 0 2 2 2 0 1 0 0 0 0 1 1 0 0 1 0 0 1 0 0 1 0 0 0 0 0 1 0 0 2 1 1 2 0 0 0 1 1 1 0 2 2 0 2 2 0 0 1 0 2 0 0 2 2 0 0 0 0 1 1 0 0 1 0 0 1 0 0 1 2 2 0 0 0 0 0 1 0 0 0 0 1 0 0 0 1 0 0 0
87 1 0 0 0 0 0 2 0 2 0 0 0 1 0 0 0 0 0 0 0 2 1 0 0 0 1 1 1 1 1 0 2 2 0 0 1 1 0 0 2 0 0 0 2 0 0 0 2 0 0 0 2 2 0 1 0 0 1 2 0 0 1 0 0 0 0 1 0 0 0 1 2 0 2 2 0 0 1 0 1 1 2 0 1 0 0 1 1 1 0 0 2 1 0 0 0 1 1 1 1 0 1 1 0 0 2 2 2 0 0 2 1 1 1 1 1 0 0 2 2 0 1 1 0 0 0 2 2 2 0 0 0 0 0 0 0 0 2 0 1 1 0 0 1 0 0 1 1 1 0 0 1 0 1 1 0 2 0 0 1 0 0 2 1 2 1 1 1 2 1 1 1 2 1 1 2 0 0 0 0 0 0 2 0 0 2 0 0 0 0 0 0 2 2 1 1 0 0 0 0 0 1 0 1 0 1 1 1 0 0 0 2 0 0 2 1 0 1 0 2 0 0 0 1 0 0 1 0 1 0 0 0 0 0 0 0 2 0 2 0 0 2 0 0 0 0 0 2 0 0 1 0 0 0 0 1 0 0 0 0 0 0 1 1 0 0 0 1 0 0 0 0 1 1 0 1 0 2 1 0 1 0 2 2 1 2 0 2 2 2 2 0 1 1 2 1 1 0 0 1 1 2 0 0 0 1 0 1 0 0 2 2 0 0 1 2 0 0 0 0 1 1 1 1 0 1 1 1 1 1 1 0 0 0 0 0 1 1 0 1 1 2 0 1 1 1 2 2 0 0 0 0 2 0 0 0 0 0 2 2 0 1 0 1 0 0 1 1 0 2 2 0 0 1 0 0 1 1 2 2 0 2 0 0 2 1 0 0 0 1 2 0 1 2 0 0 0 1 1 0 1 0 2 1 0 1 0 0 0 1 0 1 0 1 0 0 0 0 0 0 1 0 2 2 2 1 2 2 1 0 2 0 2 2 0 0 1 0 0 1 0 0 0 0 0 1 0 1 0 0 1 0 2 2 1 1 1 1 2 1 0 0 1 0 2 1 1 0 0 0 0 1 1 1 0 1 1 0 0 1 1 2 0 1 2 1 2 2 0 0 2 0 1 0 0 1 0 0 1 0 2 0 2 0 0 2 2 2 0 1 0 1 2 2 0 0 1 0 1 1 1 1 0 0 0 2 1 1 1 1 1 0 0 0 0 0 0 1 0 1 0 2 2 2 2 0 2 1 0 0 0 0 2 0 1 0 0 1 0 0 1 0 2 1 1 0 1 0 0 0 0 1 0 0 0 1 2 2 1 0 1 0 0 1 1 2 2 0 2 1 0 1 0 1 0 0 0 0 0 0 2 0 0 1 0 1 2 0 2 0 0 0 0 2 1 0 0 0 1 1 1 0 1 1 0 1 2 0 0 0 0 0 0 0 0 1 0 2 0 2 0 0 1 0 0 2 0 0 0 0 2 1 2 0 1 0 0 1 0 0 0 0 1 1 1 0 2 0 0 0 0 1 0 0 2 0 1 2 1 0 1 1 2 1 2 1 1 1 1 0 0 0 0 1 0 0 2 1 0 0 1 0 1 1 2 0 2 0 0 0 0 0 1 0 1 1 0 0 0 0 1 0 2 0 1 0 1 1 0 1 1 0 0 1 1 2 0 0 1 0 1 0 1 0 0 1 1 0 1 1 1 1 0 0 1 0 0 2 1 0 1 2 1 1 0 2 0 0 2 1 1 2 1 1 0 0 1 1 1 2 2 0 0 0 1 0 2 1 2 0 1 2 0 0 0 0 1 0 1 1 0 0 2 0 0 1 0 0 1 1 0 1 1 1 0 2 1 1 0 1 1 1 1 2 2 0 0 1 0 1 1 1 1 1 1 0 2 1 0 0 0 0 0 0 0 0 0 0 0 1 0 1 2 1 0 1 1 1 1 0 1 0 0 0 0 1 0 2 0 0 0 1 1 0 1 0 2 0 1 2 1 2 0 0 0 1 1 0 2 2 0 1 0 2 0 2 0 0 1 0 1 2 2 2 2 0 0 0 0 0 0 0 1 1 1 2 1 2 1 0 1 1 2 1 1 1 0 0 0 2 1 2 2 0 0 1 0 1 1 0 0 1 2 1 1 0 0 0 0 1 0 0 2 2 0 2 2 0 0 2 0 2 0 2 0 0 0 0 0 0 0 1 0 0 0 1 0 2 0 0 1 0 0 0 0 1 1 1 1 0 0 1 1 1 0 1 1 1 2 0 2
88 0 0 0 1 0 1 1 0 1 0 0 1 2 0 0 1 0 1 1 1 1 0 0 0 0 0 2 2 2 2 0 1 1 0 0 2 1 0 1 2 1 0 0 2 0 2 0 2 0 0 0 2 2 0 1 1 1 2 1 1 1 0 2 0 0 0 1 0 0 0 1 2 0 2 2 0 1 2 0 1 1 2 0 1 0 0 0 0 2 0 0 0 0 0 0 1 2 1 1 2 0 1 0 0 0 2 1 1 1 1 2 1 1 0 0 0 0 1 2 2 0 1 1 0 0 0 0 2 1 1 1 0 1 0 0 0 0 1 0 0 2 0 0 2 0 0 0 0 1 0 1 0 1 0 0 1 0 0 0 1 1 1 2 1 2 2 0 1 1 0 2 1 1 0 1 1 1 1 1 1 1 0 0 0 0 0 1 1 0 0 2 0 2 2 1 1 0 0 0 0 0 0 2 2 0 0 1 1 0 0 0 1 0 0 2 0 0 2 0 2 2 0 0 0 0 2 2 0 2 0 0 0 0 2 1 1 2 0 2 0 0 2 0 0 0 0 0 2 0 0 0 0 0 0 0 0 2 0 1 1 0 0 1 1 0 1 0 1 1 1 0 2 0 0 0 0 2 1 1 1 2 0 0 0 0 2 1 0 2 0 1 1 0 1 0 2 0 0 0 0 0 1 1 0 0 0 0 1 0 1 1 2 0 0 0 2 1 1 1 1 0 1 2 0 0 0 0 1 0 0 0 0 0 0 0 0 1 0 0 0 0 2 0 0 1 0 0 1 1 1 1 0 2 0 0 0 0 0 1 0 0 2 2 2 1 0 1 1 0 2 2 0 0 0 0 0 2 1 1 1 2 2 0 0 1 1 0 0 1 0 0 0 0 2 1 0 0 2 2 0 2 0 1 1 0 0 0 0 0 0 0 1 1 0 0 0 0 0 0 0 0 2 1 0 1 1 0 2 0 2 0 1 1 0 1 1 2 0 0 1 0 1 1 1 0 1 0 1 0 0 1 0 2 2 2 0 0 1 1 1 0 1 0 1 2 0 0 0 0 0 1 0 2 1 0 1 2 0 2 1 2 1 0 1 2 1 2 2 1 0 2 0 1 1 0 1 1 1 1 0 1 2 0 0 0 1 1 1 0 0 0 0 2 2 0 0 0 1 1 0 1 2 0 0 1 1 1 1 1 1 1 1 1 1 0 0 0 0 0 2 0 2 2 2 1 0 2 0 0 0 0 0 0 2 2 2 2 1 0 0 0 1 2 0 0 2 2 1 1 0 1 1 0 0 0 1 0 0 2 0 0 0 0 1 0 0 1 0 1 0 0 2 0 0 0 0 0 0 0 0 2 0 0 0 1 0 1 0 2 0 0 0 0 2 0 0 0 0 0 0 0 0 0 0 1 2 2 0 0 1 0 0 1 1 0 1 1 2 0 1 0 0 1 0 0 2 1 0 0 0 1 1 1 0 1 0 0 1 0 0 0 0 1 0 0 0 2 0 0 0 0 0 1 1 1 1 0 1 0 0 1 0 0 1 1 0 1 1 0 2 2 0 0 1 1 0 2 1 2 1 1 0 0 2 2 1 2 0 0 0 0 0 0 0 0 0 0 0 0 0 1 0 1 0 2 0 1 1 0 1 1 0 0 0 0 1 2 0 2 0 0 0 1 0 0 1 1 0 0 0 0 0 0 0 1 2 0 1 0 0 1 2 0 1 1 2 1 0 1 0 0 1 1 1 0 0 0 2 2 2 2 0 0 0 1 0 0 2 0 1 0 2 0 1 1 0 0 1 0 0 0 0 2 1 1 0 0 0 2 2 1 0 2 2 0 2 0 1 0 1 1 0 0 2 1 0 0 2 0 2 2 2 0 0 0 0 0 0 0 0 0 1 0 1 1 0 0 1 0 1 0 2 2 2 0 0 0 0 0 1 2 2 0 2 2 2 0 2 1 0 0 2 0 0 1 0 2 1 2 2 2 0 0 0 2 0 1 0 2 2 0 1 0 2 0 2 0 0 0 0 1 1 1 1 0 1 2 1 2 2 1 0 1 1 1 2 1 2 0 1 0 0 1 0 1 0 1 0 0 2 0 0 1 0 0 1 0 0 1 0 0 1 1 1 1 0 0 0 0 1 0 2 0 0 0 0 0 0 0 2 0 0 1 1 1 1 1 1 0 1 0 0 0 0 0 2 1 1 1 0 1 2 2 0 1 0 0 0 0 0 0 0 0 0 0 0 1 2 0 1 1
89 0 1 1 1 0 1 2 0 1 0 0 0 1 0 0 0 0 1 1 1 1 0 2 0 0 0 1 2 2 1 0 1 1 0 0 1 2 0 1 1 0 0 0 1 0 0 0 0 0 0 0 0 0 1 1 1 0 1 1 1 0 0 1 1 1 1 1 0 0 0 1 1 0 1 2 1 0 1 1 1 2 2 0 2 0 1 1 2 2 1 1 0 0 0 0 0 1 1 1 2 0 0 0 1 1 2 0 0 2 0 1 1 2 1 2 1 0 1 1 1 0 2 0 0 0 0 1 1 1 0 0 0 0 0 0 0 0 0 1 1 1 0 0 0 0 0 0 0 0 1 0 1 1 1 1 0 1 0 0 1 0 0 2 2 2 2 2 0 1 0 1 0 1 0 1 1 1 1 1 1 1 2 2 0 2 2 2 0 1 1 2 0 2 2 2 2 0 1 0 0 0 0 0 2 0 2 0 1 0 2 0 1 1 0 2 0 1 0 1 1 1 0 0 0 0 0 0 0 0 0 0 0 0 2 0 0 1 0 0 0 0 2 0 0 0 0 0 1 1 0 0 0 0 0 0 0 2 0 1 1 0 0 1 1 0 1 0 1 1 0 0 0 0 1 2 1 0 1 0 0 1 0 1 1 1 2 1 1 2 2 0 0 1 0 0 2 0 0 0 1 0 2 0 0 0 0 1 0 0 0 1 1 0 0 0 1 0 1 1 0 0 0 1 1 0 2 0 1 1 2 1 0 0 1 1 1 0 0 1 1 0 2 0 1 1 0 0 2 2 2 0 0 1 0 1 1 0 0 1 2 1 1 0 1 0 0 2 2 0 2 2 2 2 0 1 2 0 0 2 2 1 0 0 1 0 0 0 0 0 0 0 0 0 2 0 0 0 1 1 0 1 0 1 0 0 1 0 0 1 0 1 1 0 0 0 1 0 0 1 0 1 0 1 2 1 2 0 0 0 0 0 1 1 0 0 0 0 0 1 1 0 1 0 0 2 2 0 1 0 0 1 0 2 2 0 1 1 2 1 0 0 0 0 0 0 0 2 0 2 0 0 2 0 1 1 0 2 0 0 1 2 0 0 2 1 0 1 2 1 0 1 1 2 2 0 2 2 1 0 1 0 1 1 0 0 1 0 1 0 1 0 0 0 0 0 0 1 0 1 1 1 2 1 1 2 0 1 1 1 1 1 0 0 0 0 0 0 1 0 1 1 0 0 0 1 0 1 1 0 0 0 0 1 1 1 0 1 0 2 1 0 0 1 1 0 0 2 2 2 0 0 0 0 0 0 0 2 2 2 0 0 0 0 0 0 1 1 0 1 0 1 2 0 1 0 0 0 0 0 0 2 0 1 1 0 0 0 0 1 1 0 0 0 0 0 0 0 1 0 0 0 1 1 1 0 1 0 0 0 0 0 0 0 0 0 2 1 2 0 1 1 0 2 0 0 0 1 0 1 0 2 0 1 2 0 0 1 2 1 1 0 1 0 2 0 0 2 0 2 2 0 0 1 1 2 0 0 0 0 1 0 1 2 2 2 2 0 1 1 0 0 0 0 0 1 0 2 0 0 0 1 0 0 2 2 0 2 0 0 1 0 0 1 0 1 0 2 2 0 0 0 1 2 0 1 1 0 0 0 0 1 1 1 1 0 2 0 0 0 0 0 0 0 0 2 2 0 0 0 0 0 0 0 0 1 0 0 2 1 1 2 2 1 0 1 2 0 0 2 1 0 1 1 1 2 0 1 0 0 0 0 1 1 0 2 0 1 1 1 1 1 2 0 1 1 1 2 0 0 1 0 0 1 1 1 1 0 0 2 2 0 0 2 2 0 2 0 1 0 1 1 1 0 1 1 0 0 1 0 1 1 0 0 0 2 2 2 2 0 0 2 1 0 1 0 0 0 0 0 1 0 1 1 1 0 1 0 0 0 0 2 0 0 0 1 1 1 1 1 1 0 1 0 0 0 0 1 1 1 2 2 1 0 0 0 1 1 0 1 1 1 0 1 1 0 1 0 0 1 1 0 1 1 1 1 0 1 0 0 0 0 1 0 1 1 1 0 0 0 0 0 0 0 2 2 1 1 0 0 2 0 0 2 0 0 0 1 0 0 0 0 2 1 1 0 0 0 0 1 0 0 2 0 0 0 0 2 0 0 1 0 0 0 1 1 1 0 0 0 0 0 0 0 0 2 0 1 1 0 0 1 0 0 0 0 0 0 0 0 0 0 0 0 0 0 0 0 0 0 2 0
90 0 0 0 0 0 1 1 1 1 0 0 0 1 0 0 0 0 1 1 1 2 0 0 0 0 2 2 2 2 2 1 1 1 1 2 2 1 0 0 1 0 0 0 0 0 0 0 2 0 0 0 0 1 1 1 0 0 2 1 1 1 1 0 0 0 0 1 0 0 0 1 2 1 2 2 0 0 0 0 2 2 2 0 1 0 0 2 2 2 2 2 1 0 1 0 1 2 2 2 0 0 0 0 0 0 2 1 2 1 0 1 1 1 0 0 0 0 0 2 2 0 2 1 1 0 0 1 1 1 0 0 0 0 0 0 0 1 0 1 1 1 0 0 1 0 0 0 0 0 0 0 1 1 1 1 1 0 0 0 1 0 0 2 1 2 1 1 0 2 1 1 2 2 1 2 1 1 0 1 1 2 1 2 0 1 2 1 0 0 0 2 0 1 2 1 1 0 0 0 0 0 0 1 2 0 0 1 1 0 1 0 1 0 0 2 0 0 0 0 2 1 0 0 0 1 0 0 0 0 0 0 0 0 1 0 0 1 0 0 2 0 1 1 0 0 1 0 2 0 0 1 0 0 0 0 0 1 0 0 0 0 0 1 1 0 0 0 1 1 0 0 1 1 0 0 1 1 1 1 1 2 0 1 1 1 1 0 2 2 2 2 0 0 1 0 2 0 0 0 0 0 2 0 0 0 0 0 1 0 1 1 1 0 2 0 2 1 0 0 2 0 1 0 1 0 2 0 0 2 2 1 0 0 0 0 0 1 0 1 1 1 2 0 0 0 0 0 0 1 1 1 0 2 0 0 0 0 0 2 1 0 2 2 2 1 1 1 1 0 2 2 1 1 1 0 2 2 0 0 1 1 1 0 0 1 1 0 0 0 1 1 2 0 2 0 2 0 0 0 0 0 0 2 1 0 1 2 0 0 0 0 0 0 1 0 1 0 0 0 0 0 1 1 1 2 1 1 2 0 0 1 1 2 1 0 0 1 0 0 2 0 2 1 1 1 2 0 0 0 0 0 0 2 2 1 1 1 0 0 0 0 1 0 0 1 1 1 0 1 1 1 2 1 1 0 1 1 0 1 1 2 0 0 2 1 0 1 2 1 0 2 1 2 0 0 1 1 1 0 0 0 2 0 0 1 1 1 1 0 1 0 0 2 2 0 0 0 1 2 1 0 2 0 0 2 0 0 0 2 0 0 2 1 2 1 1 0 2 2 0 1 0 0 0 1 1 1 1 0 0 0 0 1 1 1 1 0 0 0 0 2 0 1 1 0 0 2 1 0 1 1 0 0 0 0 0 1 1 2 0 1 1 0 0 0 2 1 0 1 0 1 2 0 0 0 1 0 0 1 0 1 0 0 2 0 1 1 0 2 1 0 0 0 2 0 1 0 1 1 1 1 0 0 0 1 2 2 0 0 0 0 0 0 0 1 2 0 2 0 1 0 0 0 1 0 1 1 0 1 0 1 0 0 1 0 0 0 1 0 0 0 1 2 0 1 1 1 1 1 1 1 0 0 0 1 1 0 1 0 0 2 0 1 2 2 2 0 1 2 1 1 0 0 0 0 0 1 1 1 0 2 1 2 1 2 2 1 0 0 0 0 0 0 0 1 0 1 2 0 0 0 1 2 0 1 0 0 0 0 0 0 0 0 0 0 1 1 1 2 1 2 0 1 0 0 1 0 0 1 1 1 0 0 0 2 0 0 1 0 0 0 2 0 1 1 2 0 0 2 1 0 1 1 1 0 0 1 2 2 2 2 0 0 1 2 1 2 0 2 0 2 2 0 0 0 0 1 0 0 1 0 0 2 2 0 0 0 1 2 2 1 0 1 1 0 2 0 1 0 1 1 2 1 2 1 0 0 1 0 1 1 1 1 0 0 1 0 2 1 1 1 2 0 2 0 0 0 0 0 2 0 1 2 1 0 1 0 1 1 0 2 0 0 0 0 0 0 2 1 0 0 0 0 0 0 0 1 1 0 1 1 1 0 1 2 0 1 0 2 2 0 0 0 2 0 2 1 0 0 0 2 2 2 1 1 0 1 0 1 0 0 0 0 0 1 2 1 2 0 1 0 0 1 1 0 2 0 1 0 1 0 0 0 0 0 0 1 0 0 0 0 1 2 1 0 1 0 0 1 1 0 0 1 2 0 2 1 0 0 2 0 0 1 1 0 0 0 0 0 0 0 0 0 0 1 1 1 1 0 0 1 1 2 0 0 0 0 0 0 0 0 0 0 0 0 0 1 2 0 1 1
91 1 0 1 1 0 1 1 0 0 1 2 0 1 0 0 0 0 0 0 0 2 0 0 0 0 2 1 1 2 2 1 1 2 1 0 1 1 0 0 1 0 0 0 1 0 0 0 0 1 0 0 1 1 1 0 1 1 0 2 0 1 0 0 2 2 2 0 0 0 0 0 1 0 1 2 1 1 2 0 0 1 1 0 2 0 0 1 2 2 1 1 0 1 0 0 0 2 2 2 1 0 1 0 0 0 2 1 1 1 1 2 0 1 0 1 0 0 1 1 1 0 2 1 1 0 0 1 1 1 0 0 0 0 0 0 0 0 0 0 1 1 0 0 0 0 1 0 0 1 0 1 1 0 0 0 1 2 0 0 1 0 0 1 1 2 0 1 1 2 1 2 0 2 1 1 2 1 0 1 0 1 1 2 0 1 2 2 2 1 1 2 1 0 0 1 1 1 0 2 0 2 0 1 2 0 1 0 1 0 0 0 1 0 0 2 0 2 1 0 2 1 1 0 0 0 1 1 1 1 0 0 0 0 2 0 0 1 0 1 0 0 2 0 0 0 0 0 1 1 1 0 0 1 0 0 0 2 1 1 0 1 0 2 1 1 0 2 0 0 0 2 1 1 1 0 0 0 1 0 0 1 0 2 2 2 2 0 1 2 1 1 1 0 1 0 2 1 1 1 2 0 2 0 0 0 1 0 0 0 0 1 2 0 1 0 2 0 1 1 1 0 1 1 0 0 0 0 0 1 1 0 0 0 0 1 0 0 0 0 0 0 1 0 0 2 0 0 0 1 1 1 0 2 0 0 1 0 0 1 1 0 1 0 1 1 0 2 2 0 2 2 0 0 0 0 1 1 1 2 0 1 1 0 0 0 0 1 1 0 1 1 2 0 2 0 2 1 0 0 0 0 0 2 1 0 1 0 0 0 0 0 1 0 1 0 0 0 0 0 1 1 0 1 0 0 0 0 1 1 0 0 0 0 0 0 0 1 0 0 0 0 2 0 0 2 2 0 2 0 0 2 0 2 1 1 0 1 1 1 0 0 1 0 0 1 0 1 0 0 0 0 0 2 0 0 0 2 1 0 1 1 1 1 2 0 0 1 1 0 1 1 1 2 1 0 1 2 2 0 0 1 0 2 0 0 2 1 1 0 0 0 0 1 1 1 0 0 2 1 0 1 0 0 0 1 1 0 0 1 1 1 2 2 2 0 1 0 1 0 0 2 2 1 2 2 0 2 0 0 0 0 0 2 0 1 0 0 2 0 0 0 0 2 1 0 0 2 0 0 0 0 0 0 0 0 0 1 1 2 0 0 0 0 0 0 1 0 0 0 0 0 0 2 0 1 0 0 1 1 0 1 0 0 2 0 1 2 0 2 1 0 0 0 2 0 0 0 1 0 0 0 0 0 0 1 2 1 0 0 0 0 1 0 0 1 2 1 2 0 1 1 0 0 2 0 1 1 0 0 0 1 0 1 1 0 0 0 0 0 0 0 0 0 1 0 0 2 1 0 0 1 0 1 1 2 0 0 1 0 1 2 0 2 1 1 2 1 1 0 0 0 0 0 1 0 1 1 1 1 0 1 0 1 0 1 1 1 0 0 0 0 0 0 0 1 1 2 1 0 0 0 1 2 0 1 1 1 1 0 1 1 0 1 1 0 1 1 0 2 1 1 0 1 0 0 1 1 0 0 0 0 0 0 0 2 0 0 2 1 1 2 1 0 0 0 1 0 0 2 0 1 2 0 0 2 0 0 1 1 1 1 1 1 1 2 1 2 0 2 0 2 2 1 0 0 1 2 0 0 1 0 0 2 1 1 2 0 0 2 2 1 1 1 1 0 2 1 1 0 1 1 0 2 2 2 0 0 0 1 0 0 1 1 1 1 0 0 1 1 0 0 0 0 0 0 0 0 1 0 0 0 1 1 1 0 1 1 0 0 1 1 0 0 0 1 2 0 2 0 0 0 1 0 0 1 0 0 1 1 1 1 0 0 0 2 0 2 0 2 2 0 1 0 2 1 1 0 0 0 0 2 2 2 2 2 0 1 0 0 0 0 0 0 2 1 0 0 1 0 0 0 0 1 2 0 2 0 1 1 2 0 0 2 0 0 0 2 0 0 0 0 0 1 1 0 1 1 0 2 0 0 1 1 0 0 1 0 0 1 1 1 1 1 1 1 1 1 1 0 1 0 0 0 0 0 1 0 2 0 0 0 1 2 1 1 1 0 0 1 0 0 0 0 1 1 0 1 2 1 1 1
92 1 1 1 1 0 1 1 0 0 1 2 0 0 0 0 0 0 2 2 2 0 0 0 0 0 1 1 1 2 2 0 1 2 0 0 1 0 0 0 1 0 2 2 2 0 0 0 2 0 0 0 0 1 1 1 0 0 0 2 0 2 0 0 1 1 1 1 0 0 0 0 0 0 0 2 2 2 2 0 2 2 2 0 2 0 0 0 2 2 1 1 0 1 0 0 1 1 0 0 1 0 0 0 0 0 2 1 1 1 0 2 1 1 1 1 1 0 0 2 2 0 2 1 1 0 0 0 0 0 0 0 0 2 2 2 0 1 0 1 0 2 0 0 1 0 0 1 1 1 0 0 0 0 1 0 0 0 0 0 1 2 1 2 1 1 1 1 0 2 1 0 0 1 0 0 2 1 0 1 1 1 1 1 0 1 1 2 1 2 2 2 0 1 1 1 1 0 0 2 0 2 0 0 2 0 2 0 0 0 1 0 0 0 0 2 0 0 1 1 1 1 1 1 0 0 1 2 1 1 1 1 0 0 0 0 1 2 0 1 0 1 1 0 0 1 1 0 1 1 1 0 0 0 0 0 0 1 0 0 0 0 1 0 0 0 0 1 1 2 0 1 0 1 0 2 1 1 2 1 1 0 0 1 1 0 1 1 0 2 2 0 1 0 2 0 2 2 0 2 1 0 1 1 0 0 0 1 0 0 0 2 1 0 0 0 1 0 1 1 1 0 1 1 0 0 0 0 2 1 1 1 0 0 0 1 0 2 1 1 0 1 2 0 0 0 0 0 0 0 0 1 0 2 0 0 1 0 0 0 1 1 1 0 1 0 1 1 1 0 2 2 2 2 0 1 1 1 0 1 1 1 2 0 1 1 1 1 1 1 2 2 0 0 2 0 1 1 1 1 0 1 0 1 0 0 1 0 0 0 2 0 1 0 1 0 0 0 0 0 1 0 2 1 0 1 1 0 0 0 0 0 0 0 0 0 0 0 0 0 2 0 1 1 0 1 1 0 1 0 0 1 0 2 1 1 0 1 0 2 2 0 0 1 0 0 0 1 0 1 1 1 0 2 1 1 0 2 1 1 0 1 1 1 2 0 0 1 2 1 1 2 0 1 0 0 1 1 1 0 1 0 0 2 0 0 2 1 2 0 1 0 0 0 0 0 0 0 2 2 0 0 2 2 2 2 0 0 0 2 0 1 1 0 1 0 1 0 0 2 0 0 1 1 1 1 0 0 2 0 0 0 0 2 0 1 0 0 1 0 0 1 0 2 0 1 0 1 0 0 0 2 0 0 0 0 0 2 2 1 0 0 0 0 0 0 1 2 0 2 0 1 0 2 0 0 1 0 0 0 0 2 0 1 1 1 0 1 0 2 1 0 0 1 1 0 0 0 1 0 0 0 0 0 0 0 2 1 0 0 0 0 0 0 0 1 2 1 2 0 1 1 0 2 0 0 2 1 0 0 1 2 0 1 1 1 0 0 2 0 0 0 0 1 1 0 1 2 1 1 1 0 1 0 0 2 1 1 1 1 0 1 0 1 1 1 1 1 2 1 1 1 1 1 1 0 0 2 1 1 0 1 0 1 0 2 0 1 0 0 0 0 0 1 1 1 0 0 0 0 0 1 1 2 0 0 0 0 0 1 1 1 0 1 1 0 1 0 0 1 1 1 0 0 0 0 0 1 0 0 0 0 0 0 0 1 2 0 1 1 0 0 2 0 1 1 2 2 0 0 0 0 2 0 0 0 0 0 1 1 1 1 1 1 1 2 1 2 1 2 0 1 2 1 0 0 0 1 0 0 0 0 0 2 1 0 1 1 1 2 1 0 0 1 1 0 1 0 1 1 1 2 1 0 1 1 0 0 1 0 1 1 0 0 0 0 0 1 1 0 0 1 1 0 1 1 0 0 0 0 2 0 1 1 1 0 1 1 0 0 0 1 0 0 0 0 2 0 1 1 0 0 1 1 0 1 0 2 0 0 1 1 2 0 0 0 0 2 1 0 0 0 0 0 2 0 2 0 0 1 0 2 2 2 0 1 1 1 0 0 0 0 0 0 0 0 2 2 2 2 0 2 1 1 1 1 1 0 1 1 2 0 0 1 0 0 0 0 0 1 0 0 2 0 0 0 0 1 0 1 0 0 2 0 0 0 0 2 0 1 1 1 0 0 1 0 0 1 0 0 0 0 0 0 0 1 1 2 0 0 0 2 1 1 0 0 0 0 0 0 0 0 0 1 2 0 0 0 1 1 0 2
93 0 0 0 0 0 2 1 0 1 1 1 0 1 1 1 0 0 0 0 0 2 0 0 0 0 2 1 1 1 1 0 1 1 1 1 2 2 0 1 2 1 0 1 2 1 0 0 2 0 0 0 0 0 2 0 1 0 1 1 0 2 0 2 0 0 1 1 0 0 0 0 2 0 2 2 0 2 2 0 2 2 2 1 1 0 0 1 2 2 0 0 0 0 1 0 1 1 1 1 0 1 0 0 1 1 1 1 1 1 1 2 1 1 1 1 1 0 2 0 0 1 1 2 1 0 0 0 1 0 1 1 0 0 0 0 1 0 0 2 2 0 1 0 1 0 0 0 0 0 0 0 1 0 0 0 0 1 1 1 2 1 1 2 1 2 2 0 0 0 0 1 1 1 1 0 2 0 0 0 0 0 0 2 0 0 2 1 1 1 1 2 1 1 1 2 1 1 0 1 0 1 0 0 2 0 2 1 0 1 0 1 2 0 0 2 0 0 1 1 1 0 0 0 0 0 0 1 1 0 1 1 0 0 2 0 0 1 0 0 0 0 2 0 0 0 0 0 2 0 0 1 0 0 0 0 1 0 0 1 0 1 0 1 1 0 0 0 2 0 1 0 0 1 0 0 1 1 1 0 0 1 0 2 2 2 2 2 0 2 0 0 0 1 0 1 0 0 1 0 1 0 2 0 1 0 1 0 0 0 0 0 1 1 1 0 2 2 0 0 0 2 0 0 1 0 1 0 1 0 1 1 1 0 0 0 0 2 0 0 0 1 2 0 1 0 1 1 2 0 0 0 0 2 0 0 0 0 0 0 0 0 2 0 2 1 0 0 2 0 0 0 1 1 1 1 2 2 1 1 2 0 0 0 1 2 1 0 0 0 0 1 0 0 1 1 1 0 0 0 0 0 0 2 1 1 1 0 0 0 0 0 1 0 0 0 1 0 0 0 0 1 1 1 1 2 0 0 0 0 0 0 1 1 1 1 0 2 0 1 1 0 2 0 0 1 2 1 1 1 0 2 0 1 2 1 1 2 1 2 2 0 0 1 0 1 0 0 0 0 0 0 0 2 2 1 1 2 0 2 1 1 2 1 2 0 0 1 1 0 1 0 1 1 0 0 0 1 1 1 0 1 1 1 0 0 2 2 0 0 0 1 0 0 0 0 0 1 1 2 1 0 2 0 0 2 0 0 0 2 0 2 0 0 0 0 0 0 1 0 0 1 1 2 2 2 0 0 2 0 0 0 0 2 0 2 0 1 1 1 1 0 0 2 2 0 0 1 1 1 0 1 0 0 0 0 0 1 1 2 0 0 0 0 1 0 1 1 0 1 1 0 0 1 0 0 0 1 1 1 1 1 0 0 2 0 1 1 0 1 2 0 0 0 1 0 0 0 1 1 1 1 1 1 1 0 0 2 0 0 1 1 1 0 0 0 1 1 2 0 1 1 0 0 1 0 2 2 0 0 0 2 0 0 2 0 0 0 2 0 0 0 1 2 0 2 1 2 0 1 0 0 0 0 0 1 1 1 1 1 0 0 0 0 1 1 0 0 0 1 0 0 0 1 2 0 0 2 1 1 0 1 0 1 2 2 1 2 0 0 1 0 0 1 0 0 0 0 0 0 0 2 1 2 0 2 0 1 1 0 2 2 0 1 2 1 1 2 1 2 0 2 1 1 0 0 1 0 0 0 0 0 0 0 0 2 0 0 1 0 0 0 1 0 1 1 2 0 0 1 1 1 2 1 0 1 1 0 1 1 1 1 0 0 0 0 0 2 1 2 0 1 2 1 0 0 0 1 0 1 1 0 0 1 2 0 2 0 1 2 2 0 1 1 1 0 2 1 1 0 0 1 1 0 1 1 0 0 1 0 1 1 1 0 0 0 0 1 1 0 0 0 1 1 1 0 1 0 0 0 2 0 1 2 2 0 0 0 0 0 0 2 0 0 0 1 1 0 1 1 0 0 2 1 0 0 0 0 1 1 2 2 2 0 0 0 0 1 0 2 2 0 0 0 2 0 2 0 1 0 0 1 2 2 0 0 1 0 0 0 0 0 0 0 1 1 2 0 1 0 0 0 1 1 1 1 1 2 0 0 2 1 0 1 0 1 0 1 0 0 0 0 1 0 0 1 0 0 0 1 0 0 2 0 0 0 0 2 1 0 2 0 1 0 1 0 0 0 0 0 0 0 0 0 0 1 1 0 2 0 0 0 1 1 0 0 0 1 0 1 0 0 0 0 1 0 1 0 1 2 0 1
94 0 0 0 0 0 0 1 0 1 0 1 1 1 0 0 0 0 1 1 1 1 1 1 1 1 1 2 2 2 2 0 0 1 0 0 2 1 0 1 2 1 0 0 2 0 0 0 1 0 0 0 0 1 1 1 1 0 1 1 0 0 0 0 0 0 0 2 0 1 1 2 2 1 2 2 0 1 2 1 0 2 2 1 2 0 0 2 2 2 1 1 0 1 1 0 1 2 0 0 1 0 1 0 1 0 2 0 0 2 1 1 0 2 0 2 0 0 2 0 0 1 2 0 0 1 0 1 2 2 1 1 0 1 0 1 0 1 0 1 0 2 0 0 0 0 0 0 0 0 0 1 2 0 0 0 1 1 0 0 1 2 0 2 1 2 2 1 0 2 1 0 1 1 0 1 0 0 0 0 0 1 1 2 0 1 2 1 0 0 0 2 0 2 2 1 1 0 0 1 0 1 0 0 2 0 2 1 1 0 2 0 2 0 0 2 0 0 1 0 2 0 0 0 0 1 0 0 0 0 0 0 0 0 1 0 0 2 0 1 0 1 1 0 0 0 0 0 1 1 1 1 1 0 0 0 1 1 0 0 0 0 0 2 1 0 0 0 2 2 0 2 0 1 0 0 0 1 1 1 1 2 0 2 1 1 1 1 1 2 1 1 1 0 1 0 2 2 0 2 2 0 2 0 0 0 0 0 0 0 0 2 2 1 1 0 2 2 1 1 0 1 0 2 2 0 2 0 0 1 1 1 0 1 0 1 0 2 1 2 2 1 1 0 0 0 1 0 1 0 0 1 0 1 0 1 1 0 0 0 1 1 1 1 1 0 1 0 2 0 0 0 1 1 0 0 1 1 1 1 1 1 1 1 0 0 0 0 0 1 1 1 1 0 2 0 1 0 0 0 0 0 0 2 2 1 0 1 0 0 0 0 0 1 1 0 0 0 0 0 1 0 0 1 1 1 1 0 1 0 1 0 0 1 1 0 1 1 0 1 1 0 2 2 2 0 2 0 2 0 0 1 0 2 2 2 0 0 1 1 0 0 1 1 0 1 0 2 0 2 2 2 1 2 0 0 0 1 0 0 0 1 0 0 2 1 0 2 2 1 0 2 0 2 1 0 2 1 1 0 0 1 1 1 0 0 1 1 1 0 0 0 0 0 0 1 0 0 1 1 0 1 2 1 2 2 0 0 0 2 0 2 1 0 1 0 1 0 0 2 0 0 1 1 1 1 0 2 0 0 0 0 0 2 0 1 0 0 0 1 1 1 1 1 0 0 1 2 1 1 0 1 1 0 0 0 0 1 1 1 0 1 1 0 0 0 1 1 1 1 1 0 2 1 1 0 0 0 1 1 0 1 0 0 1 1 1 1 0 2 1 0 0 0 2 0 0 0 0 1 0 0 0 0 0 0 2 0 0 0 0 0 0 0 0 1 2 0 2 0 1 0 0 1 0 0 1 0 0 0 0 2 0 0 2 0 0 1 2 0 0 0 0 1 0 0 0 1 1 0 0 1 0 0 0 2 0 0 1 0 1 0 1 1 1 2 0 0 2 2 0 0 0 0 0 1 0 2 1 1 1 0 0 1 0 1 1 2 0 0 1 0 0 0 0 1 0 1 0 0 0 0 0 2 0 1 0 1 1 0 1 1 0 0 0 0 1 1 0 2 1 1 0 0 0 0 0 0 0 1 1 1 1 0 0 2 0 0 2 1 0 1 2 0 0 1 2 0 0 2 1 0 1 1 1 0 0 0 2 2 2 2 0 0 1 1 1 2 2 2 0 0 2 1 0 0 0 0 0 1 1 0 0 1 2 1 1 0 1 1 1 0 0 2 2 0 2 1 2 0 2 2 1 1 2 0 0 0 0 0 0 0 1 0 0 1 1 0 1 0 0 0 1 0 1 1 0 1 0 0 2 0 1 2 1 0 1 0 0 0 0 1 1 0 1 1 1 1 1 2 0 0 2 1 0 2 0 1 1 0 1 1 2 0 0 0 1 1 0 1 1 0 1 0 2 0 2 0 0 0 0 1 2 2 1 1 1 1 0 0 0 0 1 0 1 1 1 0 2 0 0 0 0 1 0 1 1 1 1 1 2 0 0 0 1 0 1 1 0 0 0 1 1 1 0 0 0 0 0 1 1 0 2 0 0 0 0 2 0 0 1 1 1 0 1 0 0 0 1 1 0 0 0 0 0 0 2 1 1 0 0 1 0 1 0 0 0 0 0 1 0 0 0 1 0 1 0 0 0 0 0 1
95 0 1 1 1 0 1 1 0 1 0 0 0 1 0 0 0 0 0 0 0 2 0 0 0 0 1 1 2 1 1 0 2 2 1 0 1 2 0 1 0 0 0 0 1 0 0 0 1 1 1 0 2 2 0 0 1 0 0 1 1 1 0 0 0 0 0 1 0 0 0 1 2 2 2 2 0 1 2 0 1 1 2 1 2 0 0 0 1 1 0 0 1 0 0 0 1 1 1 1 1 0 0 0 1 1 2 0 1 1 0 2 0 1 0 1 0 1 1 0 0 1 2 2 2 0 0 2 2 2 0 0 0 1 0 1 1 0 0 1 1 1 0 0 2 0 1 0 0 1 0 1 1 0 0 0 0 0 0 1 2 2 1 2 1 1 1 1 1 2 0 1 1 1 0 1 1 1 1 1 1 1 1 2 0 1 2 2 1 2 2 2 0 1 1 1 2 0 1 0 0 0 1 1 2 0 1 0 1 0 0 0 0 0 0 2 1 1 2 1 1 0 1 0 0 0 1 1 0 1 0 0 1 1 1 0 0 2 0 1 0 1 1 0 0 0 0 0 1 1 0 0 0 0 0 0 0 0 0 0 0 0 0 2 1 0 1 0 2 1 0 0 0 0 0 0 0 0 1 0 0 1 1 2 1 1 1 1 1 2 2 0 2 0 2 0 2 0 0 0 2 0 2 0 0 0 2 1 1 0 1 2 1 0 0 0 1 0 1 1 0 0 1 1 2 0 1 0 0 0 1 0 0 0 0 0 0 1 0 1 0 0 0 0 1 0 2 0 0 1 1 1 0 1 0 1 1 0 0 0 1 1 2 1 2 1 1 0 1 0 2 2 0 0 0 0 2 1 1 1 1 1 1 0 0 1 1 0 0 1 1 0 0 0 2 1 1 1 1 1 0 1 0 0 0 0 0 1 0 0 0 0 1 1 0 0 0 1 0 1 0 1 1 1 0 1 0 0 1 0 1 0 1 1 0 1 0 0 0 0 2 0 1 1 1 1 2 0 2 0 0 2 0 2 0 0 0 1 0 1 1 0 1 0 0 1 1 1 0 1 1 1 1 1 1 0 1 0 0 0 0 2 0 0 2 2 0 0 1 0 1 1 0 1 0 0 1 2 1 0 1 0 0 2 0 0 2 1 1 0 0 0 1 2 2 0 0 0 0 1 1 1 2 0 0 2 0 1 1 2 0 1 2 0 1 1 1 0 1 1 1 0 1 2 2 0 0 1 2 0 0 0 0 1 1 0 0 0 0 0 0 1 1 1 0 0 1 2 1 1 0 1 1 0 0 0 1 1 1 2 0 0 0 0 0 0 1 1 0 1 0 0 0 0 0 0 0 0 0 0 0 1 0 1 2 0 2 1 0 2 0 0 0 1 0 1 0 0 1 0 0 0 0 0 0 1 2 1 0 0 1 0 0 0 0 1 2 2 2 0 1 1 0 1 0 0 2 1 0 0 0 0 0 0 1 0 0 1 1 0 0 0 0 1 0 0 0 1 1 0 0 1 0 1 1 2 0 2 2 2 0 1 2 1 1 2 1 0 1 1 0 0 0 0 1 0 1 2 2 2 0 2 0 2 0 2 0 1 1 0 1 0 0 1 0 0 1 1 1 0 0 0 0 2 0 2 0 0 0 0 0 1 0 0 0 0 0 1 0 1 0 0 0 0 0 1 1 1 0 0 0 0 0 0 0 0 1 0 1 0 0 0 0 0 0 0 0 0 0 2 1 0 1 0 0 1 0 1 1 1 1 1 1 1 1 1 1 2 1 2 0 1 2 0 1 1 0 1 0 0 1 0 0 1 2 0 1 0 0 1 1 0 1 1 1 0 2 1 0 0 0 0 1 1 2 1 0 0 0 1 0 0 1 1 1 0 0 0 0 0 0 0 1 1 1 0 1 0 1 0 1 0 0 2 2 0 0 0 0 0 0 2 0 0 0 1 1 1 1 1 0 0 0 0 0 0 0 0 1 2 2 2 2 0 0 0 0 1 0 2 2 0 1 0 2 1 1 0 0 0 1 0 2 1 2 2 0 1 0 2 1 0 0 0 0 0 2 1 1 1 0 1 0 1 2 2 1 1 0 1 2 0 0 1 1 0 1 1 1 0 0 0 2 0 0 1 0 0 0 0 1 0 0 1 2 0 2 2 0 1 1 1 0 0 0 0 0 0 0 0 0 0 0 0 0 1 1 1 1 0 0 1 1 2 0 0 0 0 0 0 0 0 0 0 0 0 0 0 0 0 0 1
96 1 0 0 0 0 2 2 0 1 0 1 0 1 0 0 0 0 0 0 0 2 0 1 0 0 0 2 2 2 2 1 1 2 0 0 1 0 0 1 1 0 0 0 0 0 0 0 1 1 1 0 1 1 1 1 2 0 0 1 1 0 1 1 0 0 0 1 0 0 0 1 1 1 1 2 1 2 2 0 2 2 0 2 0 0 0 0 2 2 0 0 0 1 0 0 1 0 0 0 2 0 1 0 0 0 2 1 1 1 1 2 0 0 0 0 0 0 1 1 1 0 2 2 1 1 0 0 1 0 0 0 0 1 2 1 1 1 1 0 0 2 1 0 0 0 1 0 0 1 1 1 1 0 1 0 1 1 0 0 1 0 0 2 1 2 2 0 1 1 0 0 0 2 1 1 2 1 1 1 1 1 1 2 0 1 2 2 2 1 1 2 2 0 0 2 1 0 0 0 0 0 0 1 2 0 1 0 0 0 0 0 1 0 0 2 0 0 1 0 2 2 0 0 0 1 1 1 0 1 0 0 0 0 1 0 0 1 0 2 0 0 2 0 0 0 0 0 1 1 1 0 0 0 0 0 2 0 0 0 0 0 0 0 1 0 0 0 1 0 0 1 1 1 1 2 1 2 1 1 1 2 0 1 1 1 0 1 1 2 0 0 1 0 2 0 2 1 0 1 1 0 1 1 0 0 0 0 0 0 0 1 2 0 1 0 0 0 0 0 1 1 2 1 1 0 1 0 1 1 1 1 0 0 0 0 0 2 0 0 0 0 1 0 0 0 0 0 1 2 2 0 0 0 0 2 0 0 0 2 1 0 0 0 0 0 0 2 2 0 2 2 1 1 0 1 1 1 0 2 1 0 0 0 1 0 0 0 0 1 0 0 0 0 2 1 0 0 1 1 1 1 0 2 1 1 1 1 0 0 0 0 0 1 0 0 0 0 0 0 0 0 0 2 1 1 1 0 1 0 1 0 0 0 1 1 0 1 0 1 2 0 1 1 1 2 2 1 2 0 0 2 0 2 1 1 0 2 1 1 1 0 0 0 0 1 0 2 0 1 1 1 0 2 0 0 0 2 0 0 1 1 1 0 1 2 1 1 2 1 0 2 0 1 0 0 1 1 1 0 0 1 2 0 0 0 0 1 1 0 0 0 1 1 1 0 0 0 1 1 1 1 2 1 1 1 1 0 0 2 0 2 2 2 1 0 1 0 0 0 2 0 2 2 2 1 0 1 1 0 0 0 0 1 1 0 0 1 0 1 0 0 0 2 1 1 0 2 0 0 0 1 0 0 1 0 1 2 2 2 0 0 0 0 1 1 2 0 0 0 0 0 1 0 0 0 0 1 1 1 1 0 0 0 0 0 0 1 0 2 1 0 0 1 1 0 0 0 0 0 0 0 1 0 1 1 1 1 0 0 1 0 0 0 0 1 2 0 2 0 1 1 0 2 0 0 1 0 0 0 0 2 0 2 1 0 0 1 0 0 0 0 1 0 1 0 0 2 0 1 1 0 1 0 0 1 2 0 1 0 0 1 2 1 2 2 2 0 0 0 0 0 0 0 1 0 0 2 0 0 0 1 0 1 1 2 0 2 0 0 1 0 0 0 0 1 0 1 0 1 0 0 1 1 1 2 0 2 1 0 2 2 0 0 0 0 0 0 0 0 0 0 0 0 0 2 2 0 0 0 0 2 0 0 0 2 0 0 1 0 0 1 1 0 0 1 1 0 1 2 2 0 1 0 0 1 0 0 0 0 1 2 1 1 1 1 1 1 2 1 1 0 2 1 0 0 0 0 0 1 1 0 0 1 2 0 2 1 1 2 1 0 0 1 2 1 1 1 1 1 1 2 0 0 1 1 0 0 1 0 1 1 1 0 0 1 1 1 2 1 1 2 1 1 1 0 1 1 0 0 1 1 2 1 0 1 2 0 0 0 0 2 1 0 1 2 1 1 1 1 0 0 1 0 0 0 0 1 0 0 1 1 0 0 0 2 0 1 0 1 1 0 1 0 2 0 2 0 1 0 0 1 2 2 0 0 1 0 0 1 1 0 2 1 1 1 2 0 2 0 0 0 0 1 1 1 0 1 0 0 2 1 1 2 0 0 1 0 0 1 0 0 2 1 0 0 0 0 0 0 1 0 1 1 1 0 1 1 0 0 2 0 0 0 0 1 1 0 0 0 0 0 0 0 0 0 2 0 2 0 0 0 1 1 0 1 1 0 0 0 0 0 0 1 2 0 0 0 0 0 0 0
97 0 0 0 0 1 1 1 0 1 0 1 0 0 0 0 0 0 1 1 1 2 0 0 0 0 2 1 1 1 1 0 2 2 0 0 1 0 0 0 2 0 1 1 2 1 0 1 0 0 0 0 2 2 0 2 0 0 2 0 0 1 1 0 0 0 0 1 0 0 0 0 0 0 0 2 2 0 2 1 0 1 2 0 2 0 0 0 1 1 1 0 0 1 1 1 1 1 1 1 1 0 0 1 1 1 1 0 1 1 0 2 0 0 1 1 1 0 1 1 1 0 1 2 1 0 0 1 1 1 0 0 0 1 0 0 0 0 0 0 0 2 0 0 0 0 0 0 0 0 0 0 1 1 1 0 1 0 0 0 1 1 0 2 2 1 1 1 0 1 1 0 1 1 0 1 1 1 0 1 0 1 1 2 0 1 2 2 2 1 1 2 1 0 0 1 2 0 0 0 0 0 0 2 2 1 0 2 1 0 1 0 0 0 0 2 0 0 1 0 2 0 1 0 0 0 1 0 0 0 0 0 1 0 1 0 0 2 0 1 0 1 2 0 1 1 1 0 1 1 1 0 1 1 0 0 1 1 0 0 0 0 0 1 1 0 0 0 1 1 0 2 0 2 0 1 0 1 1 0 0 0 0 1 2 1 1 1 1 2 1 1 2 0 2 0 2 0 0 0 0 0 1 0 0 0 0 0 0 1 0 1 1 1 1 0 1 0 1 0 1 1 0 2 2 0 2 0 1 1 2 0 0 0 0 0 0 2 1 1 0 1 2 0 0 1 0 0 0 2 2 0 1 1 1 1 1 0 0 0 1 1 0 0 0 2 0 2 2 0 2 2 0 0 0 0 0 0 1 2 0 1 1 0 0 1 1 0 0 1 0 1 1 0 2 0 1 0 1 1 0 1 0 1 1 0 0 1 1 0 1 0 2 0 0 2 0 1 0 0 0 0 1 1 1 1 2 0 2 0 2 0 0 0 1 1 0 1 0 2 1 0 2 1 1 2 1 0 1 0 0 1 0 2 1 1 0 1 1 1 0 0 2 0 0 0 0 1 0 1 1 1 1 1 2 1 1 2 0 1 0 2 1 0 2 1 0 1 1 0 1 1 1 2 0 0 0 2 1 0 1 0 0 2 0 0 2 1 0 0 0 1 0 0 0 0 1 0 2 2 0 0 2 0 0 1 1 0 0 2 0 1 1 1 1 0 0 0 1 1 1 0 1 1 1 2 0 0 2 0 0 0 0 2 2 0 0 1 0 0 0 0 0 0 0 0 0 1 1 0 1 1 1 0 0 0 1 0 0 2 0 1 2 0 0 0 1 0 0 0 1 1 0 1 0 0 0 0 0 0 0 1 0 0 2 0 0 2 0 2 0 0 0 1 0 0 0 0 0 0 0 0 0 0 0 1 2 2 0 0 1 0 0 1 1 0 2 1 2 0 1 1 0 2 0 0 1 0 0 0 0 2 0 1 2 0 0 0 2 0 0 0 1 1 0 1 1 2 0 1 0 0 1 1 1 2 1 1 2 1 1 1 0 1 2 2 1 1 2 1 1 1 0 0 0 0 1 2 1 1 1 1 1 1 0 1 1 2 0 1 1 1 0 0 0 1 1 0 0 0 0 1 0 2 0 2 0 0 0 0 0 0 1 0 2 2 1 0 0 1 0 2 0 1 0 0 1 1 0 1 1 1 0 0 0 1 0 1 2 1 1 0 2 0 0 1 2 0 0 2 1 0 2 0 0 0 0 2 0 0 1 1 0 0 0 2 0 1 1 1 0 1 2 0 0 0 0 1 0 0 1 0 0 2 1 1 0 0 0 2 2 0 0 0 0 0 0 1 0 0 1 0 1 1 2 1 0 0 0 0 1 0 0 1 0 0 0 0 1 1 1 1 0 0 0 0 0 0 0 1 1 0 0 2 2 0 0 0 1 1 1 1 0 0 0 1 1 0 0 0 0 0 2 0 0 0 0 1 1 2 2 2 0 0 0 2 0 1 0 2 2 1 1 0 2 0 2 0 0 0 0 2 2 2 0 0 2 1 0 1 0 0 1 1 1 1 2 1 2 1 0 1 0 1 1 1 2 1 0 0 2 0 0 2 1 0 0 0 0 1 0 1 2 0 0 0 0 1 0 0 2 0 1 1 1 0 1 2 0 1 0 1 1 1 1 1 1 0 1 1 0 0 0 0 0 2 0 0 1 0 0 1 0 0 0 0 0 0 0 0 0 0 0 1 0 1 0 0 1 0 1 2
98 1 1 0 0 0 1 2 0 1 0 0 0 2 1 1 0 0 1 1 1 2 1 0 0 0 1 2 2 1 1 1 2 2 0 0 1 1 0 1 1 0 0 2 2 1 1 0 2 0 0 0 0 0 2 1 0 0 2 1 1 1 0 1 1 1 1 1 0 0 0 1 2 0 1 2 0 0 1 1 1 2 2 0 1 0 0 0 2 2 0 0 0 0 0 0 2 2 0 0 1 1 1 0 0 0 2 1 1 1 0 1 0 0 0 0 0 0 0 2 2 0 2 0 0 2 0 0 0 0 0 0 0 0 0 0 0 0 0 0 0 2 0 0 0 0 0 0 0 1 0 1 1 0 1 1 0 1 0 0 1 2 0 1 0 2 1 1 0 2 1 0 0 2 0 1 1 0 0 0 0 0 1 2 0 1 2 1 0 0 0 2 0 1 1 1 2 1 0 0 0 0 0 2 2 0 0 0 1 0 0 0 1 0 0 2 0 0 2 1 1 1 0 0 0 0 0 1 0 1 0 0 1 2 0 0 2 1 1 1 1 0 2 0 0 0 0 0 2 0 0 0 1 0 0 0 0 1 1 1 0 1 0 1 1 0 0 1 2 2 0 1 0 1 0 1 0 1 1 1 1 1 0 1 1 1 1 1 1 1 1 1 1 1 1 1 1 1 1 0 0 0 2 0 0 1 0 1 0 0 0 1 1 0 0 0 1 0 2 2 0 0 2 2 0 0 2 0 0 0 0 0 0 0 0 0 0 2 0 1 1 1 2 0 0 0 0 1 1 1 1 0 0 1 0 1 1 0 0 2 2 0 0 0 0 0 0 1 2 1 1 1 1 1 1 0 1 1 1 1 2 2 2 0 0 0 0 0 0 0 0 1 1 0 1 1 2 0 2 2 0 2 0 1 1 0 0 1 1 1 1 1 0 0 1 0 1 0 0 0 1 0 0 1 2 1 2 0 1 1 1 0 0 1 1 1 0 2 0 0 1 0 2 1 1 2 2 0 0 0 0 0 0 2 0 0 0 1 0 0 0 0 1 1 0 1 0 0 0 0 0 0 2 1 0 1 0 1 0 1 1 1 1 0 2 2 0 1 2 1 1 0 0 1 2 0 2 1 1 0 0 0 2 0 1 1 1 0 0 0 0 1 0 0 1 0 0 1 1 2 1 0 2 1 1 2 0 1 1 1 1 1 0 0 1 0 0 0 1 1 1 1 1 0 1 1 0 1 1 0 0 0 0 2 1 0 0 1 0 0 0 1 0 2 1 0 1 1 1 1 0 1 0 0 0 0 0 2 2 0 1 0 2 0 0 0 1 1 1 1 1 0 2 0 2 0 2 0 0 0 0 2 0 1 2 1 1 0 0 1 1 0 0 2 0 0 0 0 0 0 0 0 0 0 0 0 1 1 0 0 0 0 0 0 0 0 1 1 2 0 0 0 0 1 0 0 1 1 1 1 0 1 1 2 1 1 0 0 2 1 0 0 0 0 1 0 0 2 1 1 1 1 0 0 0 2 0 0 0 0 1 0 0 2 2 2 2 0 2 2 0 0 1 0 1 0 0 2 2 2 0 1 0 1 0 1 1 2 0 0 0 0 0 0 0 0 1 0 0 0 0 1 0 1 0 2 0 0 0 1 1 1 1 0 1 1 0 0 0 0 0 1 0 0 0 1 1 0 0 0 0 0 0 0 0 2 0 0 1 0 0 0 0 0 0 1 1 2 0 0 0 0 2 0 0 0 0 1 0 0 0 0 0 0 0 1 0 1 2 1 1 0 2 1 0 0 0 0 0 0 0 0 0 2 1 0 1 1 0 2 1 0 1 1 1 0 2 1 1 0 1 1 1 0 2 0 0 0 0 0 0 0 0 0 0 0 0 1 1 0 0 1 1 1 1 0 1 0 1 0 0 0 0 2 2 0 0 0 1 0 1 0 1 0 1 2 2 0 0 2 0 0 1 0 0 0 0 2 1 1 2 1 2 0 0 0 0 0 0 2 2 0 1 1 2 0 2 0 1 0 0 0 1 1 1 1 0 1 1 1 1 0 0 0 1 0 2 1 2 0 0 0 0 1 2 0 1 1 1 1 2 0 0 0 0 0 1 1 1 0 0 0 1 0 0 0 0 1 0 2 0 0 0 2 2 0 2 1 0 0 1 0 2 0 2 0 0 0 0 0 0 0 0 0 0 0 2 1 1 0 0 1 0 1 0 0 0 0 0 0 0 0 0 0 1 0 0 0 2 0 1 1
99 1 0 0 1 0 2 2 0 2 0 0 0 0 0 0 0 0 0 1 0 1 2 1 1 1 1 1 1 2 2 0 2 2 1 2 2 0 0 0 2 0 0 0 2 0 0 1 0 0 0 0 0 1 1 1 0 0 0 2 0 2 0 2 0 0 1 0 1 1 0 0 2 1 2 2 0 2 2 0 0 2 2 0 2 0 0 1 1 1 0 1 1 0 1 0 2 0 0 0 2 0 0 0 1 1 2 1 0 2 0 0 1 1 1 1 1 0 1 1 1 0 1 2 1 0 0 0 1 0 0 1 0 0 1 0 0 0 0 1 1 1 0 0 1 0 0 0 0 2 0 2 0 0 0 0 1 1 0 0 0 1 0 1 0 2 1 0 2 2 0 2 1 1 0 1 0 0 0 0 0 1 1 1 0 1 1 0 0 0 0 2 0 1 2 1 2 0 0 0 0 1 0 1 2 0 1 0 0 0 1 0 1 0 1 1 1 0 1 1 1 0 1 0 1 0 1 2 0 2 0 0 0 0 1 0 1 2 0 1 0 0 2 1 0 0 0 0 2 0 0 1 0 1 0 0 0 1 0 0 0 0 0 1 1 0 1 0 1 1 0 0 0 0 1 1 0 0 1 0 0 2 0 1 1 0 0 0 2 2 2 2 1 0 1 0 2 0 0 0 2 0 1 1 0 0 1 1 1 0 0 1 1 0 0 0 2 0 0 0 0 1 1 0 0 0 0 0 0 1 2 1 0 0 0 0 0 1 0 1 1 1 1 1 0 2 0 1 1 1 1 0 1 1 1 1 0 0 0 0 0 0 1 1 1 2 0 2 2 1 2 2 0 0 0 0 1 1 1 2 1 1 0 1 0 0 0 0 0 0 0 1 0 1 2 0 1 1 0 0 0 0 0 1 1 0 0 0 0 0 0 0 0 0 1 0 1 0 0 0 0 0 1 1 0 0 1 0 1 0 2 0 1 1 1 2 0 1 0 0 1 0 1 0 0 1 1 0 1 0 0 1 0 2 1 1 0 2 1 1 1 0 1 0 0 1 0 2 0 2 2 2 1 1 1 0 1 1 1 0 1 2 0 0 2 0 0 2 2 2 0 2 0 2 0 0 1 1 1 1 0 1 1 1 0 0 1 0 0 0 0 0 0 1 1 0 0 1 0 1 1 1 1 0 0 1 1 0 0 2 0 2 0 0 0 0 0 0 1 1 1 0 0 0 0 2 0 2 1 0 0 0 0 1 2 1 1 0 0 0 0 1 0 2 0 2 0 2 2 0 2 0 0 0 1 0 2 2 2 1 0 0 0 0 0 0 0 1 0 1 0 0 1 0 0 0 0 0 1 0 0 1 1 1 1 0 0 0 0 2 0 0 0 2 0 1 0 0 0 1 1 1 0 0 0 1 2 1 0 0 0 0 0 0 0 1 1 2 2 0 0 0 0 1 0 0 1 0 0 0 0 0 1 1 0 1 0 0 2 0 0 0 1 1 1 2 1 2 0 0 0 1 0 0 0 0 2 0 1 0 0 1 1 2 1 2 0 1 1 0 0 0 0 0 0 0 1 2 1 1 0 0 0 0 0 0 1 1 0 0 0 0 0 0 0 0 1 0 0 0 0 0 1 2 0 2 0 0 0 0 0 0 0 0 0 0 0 1 0 1 0 0 0 0 0 0 0 1 0 0 0 0 0 0 0 1 1 0 2 0 0 2 1 0 0 2 2 0 0 1 0 0 1 0 0 0 1 1 1 1 2 2 1 1 1 2 1 1 1 1 0 1 2 1 0 0 0 1 0 0 1 0 0 2 1 0 0 0 0 2 2 0 0 1 1 0 1 2 1 0 0 1 2 0 1 0 0 0 1 1 0 0 0 0 0 0 0 0 0 0 0 0 1 0 1 0 0 0 0 1 2 0 1 1 1 0 1 0 0 0 0 2 0 0 0 1 2 0 1 1 1 0 1 1 0 1 0 0 0 0 1 1 2 0 0 0 0 1 0 2 2 0 1 1 1 0 1 0 0 1 0 0 2 2 1 2 0 1 0 1 0 0 0 0 0 0 2 1 2 0 1 0 0 1 2 2 2 0 0 0 2 0 0 1 0 0 0 1 0 0 0 0 2 1 0 0 0 0 0 0 1 0 2 0 0 0 0 2 0 0 1 0 0 1 1 0 0 0 1 0 1 0 0 0 0 0 1 0 1 0 0 1 1 2 1 2 2 0 0 0 0 0 0 0 0 0 0 0 1 0 1 1
100 0 0 0 0 0 0 0 0 1 0 0 1 2 0 0 0 0 0 1 1 2 1 0 0 0 0 1 1 2 2 0 1 1 0 1 2 0 0 0 2 0 0 0 2 1 0 0 0 0 0 0 1 1 1 0 1 0 0 1 0 2 0 1 0 0 0 0 0 0 0 0 2 0 1 1 0 1 1 0 2 2 1 1 1 1 1 2 2 2 2 2 0 0 1 0 2 1 1 1 0 0 1 0 1 1 1 1 1 1 0 1 2 2 2 2 2 1 2 0 0 2 1 0 0 1 0 0 2 0 0 0 0 0 1 0 0 1 0 1 0 2 0 0 0 0 1 0 0 0 0 0 1 0 0 0 0 0 0 0 1 1 1 1 0 1 0 1 0 1 0 1 0 1 0 0 1 0 0 0 0 0 0 1 0 0 1 1 0 0 0 2 0 2 2 2 0 1 0 0 0 0 0 1 2 0 1 2 0 0 2 0 2 0 0 2 0 0 1 0 2 1 0 0 1 0 1 0 0 0 0 0 1 1 1 0 0 2 0 2 0 0 2 1 0 0 0 0 1 0 0 1 0 1 0 0 0 2 1 2 1 1 0 0 0 1 1 0 2 1 0 0 0 2 0 0 0 0 0 0 0 2 1 1 2 0 1 1 1 2 2 1 2 0 2 0 2 0 0 0 1 0 0 2 0 0 0 0 1 0 0 1 2 0 0 1 2 0 1 1 0 1 0 2 1 0 1 0 0 1 2 1 0 0 0 0 0 1 0 1 0 0 2 2 0 1 1 0 1 1 1 0 0 1 0 0 1 0 0 0 0 0 2 0 2 0 1 1 1 0 2 2 0 0 0 0 1 0 0 2 2 1 2 2 0 0 1 0 0 0 0 1 0 0 2 0 0 0 1 1 0 1 0 2 0 0 2 1 0 0 0 0 0 0 1 0 1 0 0 0 0 1 1 1 0 0 0 0 1 1 0 2 0 0 0 0 0 1 0 0 2 0 0 1 1 2 2 0 2 0 0 1 0 1 2 0 1 1 0 0 1 0 0 0 0 2 1 2 0 0 0 0 0 2 1 0 1 2 1 0 1 2 0 0 2 1 0 0 1 0 1 0 0 0 0 0 0 1 0 0 1 1 2 1 0 1 2 0 0 1 0 0 0 2 2 0 0 0 2 1 0 1 2 0 0 2 0 0 0 0 2 0 2 1 2 0 1 0 0 2 0 1 1 1 2 2 0 1 1 0 1 1 0 0 2 2 1 0 1 1 1 0 0 1 0 0 1 2 1 0 1 1 2 0 0 0 0 1 1 2 0 0 1 0 1 1 1 0 0 0 0 0 1 1 1 0 1 1 1 0 0 2 0 0 1 0 0 1 0 2 1 0 0 1 1 1 0 0 0 0 0 0 0 0 0 1 1 2 0 0 1 0 0 1 1 0 2 1 2 0 1 0 0 0 2 0 0 1 0 0 0 1 0 0 2 0 1 2 2 1 1 0 0 0 1 1 0 2 0 0 0 0 0 1 1 1 1 0 1 0 0 1 1 2 1 1 0 0 1 2 1 1 0 0 1 0 0 0 0 0 0 0 0 1 1 2 0 2 0 1 1 1 1 0 0 0 0 0 0 0 0 0 0 1 1 2 0 1 1 0 1 1 0 0 0 0 1 1 0 1 0 0 0 0 0 1 2 1 0 0 0 1 0 0 0 2 1 0 2 0 0 1 2 1 0 1 2 1 0 1 0 0 1 1 1 2 0 0 2 2 2 2 1 1 1 2 1 0 2 0 2 0 2 1 0 0 0 1 0 1 2 0 0 2 2 0 2 0 0 0 0 0 0 2 2 0 2 0 1 0 1 1 0 1 2 2 0 0 0 2 0 0 1 0 0 1 1 0 1 0 0 0 1 0 1 0 1 1 0 0 2 0 1 1 1 0 1 0 0 0 1 2 0 0 0 0 2 0 1 1 1 0 1 0 0 0 0 1 1 1 1 1 2 0 1 1 0 2 1 2 1 0 0 1 2 0 2 0 2 0 1 0 2 2 2 2 0 0 0 1 0 0 1 0 1 1 0 1 1 1 0 1 0 0 1 0 2 1 1 1 2 0 0 2 0 0 0 0 1 0 0 0 0 0 0 0 0 0 0 0 2 0 1 1 0 0 1 1 0 1 1 1 2 0 2 0 1 0 2 0 2 0 0 1 1 0 0 1 2 0 0 1 2 2 0 0 0 0 0 0 0 0 0 0 0 0 0 0 0 0 1 1
101 0 0 0 0 0 1 2 0 0 0 1 2 2 0 0 0 0 1 0 0 2 0 1 0 0 0 1 1 2 2 0 1 2 2 0 1 2 0 1 0 0 0 0 1 0 0 0 0 1 1 0 1 2 0 0 1 0 2 0 1 0 0 1 1 1 1 0 0 0 0 0 2 1 2 2 0 0 2 2 0 2 2 1 2 0 0 1 1 2 1 1 1 1 1 1 0 1 1 1 1 0 0 0 1 1 2 2 2 0 0 2 1 2 1 2 1 0 1 1 1 0 2 1 1 1 0 1 1 1 0 0 0 1 1 1 1 0 0 0 0 2 0 0 0 0 0 0 0 2 0 2 1 0 0 1 0 1 0 0 2 1 0 2 2 2 1 1 0 1 1 0 1 1 0 2 1 1 1 1 1 0 0 2 0 0 2 0 0 0 0 1 0 2 2 2 1 0 0 0 0 0 0 2 2 0 1 0 0 0 0 0 1 0 0 2 0 0 1 1 1 0 0 1 0 0 1 2 0 1 0 0 0 0 1 0 0 1 1 0 1 1 1 0 0 0 0 0 2 0 0 1 1 1 0 0 1 2 2 2 0 2 0 1 1 0 1 0 2 1 0 1 0 0 0 0 1 1 2 2 2 1 0 0 2 0 0 1 0 2 0 0 2 0 2 0 1 1 0 0 0 0 2 0 0 0 1 0 1 0 1 1 2 0 1 0 2 0 1 1 0 0 0 2 1 0 1 0 0 1 2 2 0 0 0 0 0 0 0 1 0 0 2 0 1 0 1 0 0 1 1 0 0 1 0 1 0 0 0 1 1 0 1 1 1 1 1 1 1 0 2 2 0 0 0 0 1 2 0 1 1 0 0 0 1 1 1 0 0 0 0 1 2 0 2 1 1 0 0 0 0 0 0 2 0 0 2 1 0 0 2 0 2 0 0 0 0 0 0 0 0 2 0 2 1 1 1 0 2 1 0 1 0 2 2 0 0 1 0 1 1 0 1 1 1 1 1 0 1 0 0 1 0 1 2 1 1 0 0 1 0 0 0 1 0 1 0 1 0 0 0 0 2 0 1 1 0 1 0 1 1 0 1 0 1 2 1 1 2 1 1 2 0 2 1 0 1 1 1 1 0 1 2 0 0 0 1 2 2 0 0 0 1 1 1 1 0 1 0 2 1 0 2 0 0 1 0 0 0 1 1 0 2 0 2 0 2 0 0 1 1 0 1 1 1 2 0 0 2 0 0 0 0 2 1 0 0 0 0 0 0 0 1 1 1 0 0 1 0 0 0 1 1 0 0 0 0 2 1 2 1 0 1 0 0 0 1 1 1 1 1 0 1 1 0 0 0 0 0 1 0 1 0 1 1 1 0 1 1 1 0 0 0 0 1 0 0 0 0 1 1 1 0 0 0 0 2 2 0 0 1 0 0 0 0 0 2 2 1 1 0 0 0 1 0 0 1 2 0 0 1 2 0 1 2 0 0 1 1 0 0 0 0 0 2 0 0 2 0 1 0 0 2 0 0 2 1 0 1 0 0 1 0 1 1 1 1 0 0 2 0 0 0 1 0 1 0 2 2 2 0 1 0 1 1 2 1 2 0 0 0 0 0 0 0 0 1 1 1 0 0 1 0 2 1 1 2 2 2 0 1 0 0 0 0 0 0 1 0 1 0 1 0 1 0 1 2 0 0 0 0 0 0 0 0 1 0 0 2 1 0 1 1 1 0 1 2 0 0 1 0 0 1 0 0 1 0 0 1 1 0 0 1 1 1 2 1 2 0 2 0 2 2 2 0 0 0 0 0 2 2 0 0 1 1 0 1 0 0 2 2 1 0 2 2 0 2 0 1 0 1 1 1 1 2 2 0 0 0 1 0 0 1 0 0 0 0 1 0 0 0 0 0 0 0 0 0 0 0 1 2 0 1 1 1 0 1 0 0 0 0 1 0 0 0 1 1 0 2 0 0 0 1 0 0 1 0 0 1 2 2 2 2 0 0 0 0 1 0 2 1 0 0 0 2 0 2 0 0 0 1 0 2 2 2 2 0 0 1 1 1 0 0 0 1 1 1 1 2 1 0 1 0 2 2 2 1 1 0 0 2 1 0 1 1 0 0 0 0 1 0 0 2 0 0 0 0 1 0 2 0 0 2 0 0 0 0 1 0 1 1 1 0 2 2 0 0 1 0 0 0 0 0 0 0 1 1 0 1 0 0 2 1 1 0 1 1 0 0 1 0 0 1 0 1 0 0 1 2 0 1 1
102 0 0 0 0 0 1 2 1 0 0 0 0 1 0 0 0 0 1 0 0 2 0 1 0 0 0 2 2 2 2 0 0 0 0 0 1 1 0 2 0 0 0 0 2 0 0 1 0 0 0 0 1 2 0 0 1 0 2 0 0 0 0 1 0 0 0 1 0 0 0 1 2 0 2 2 0 0 2 2 0 2 1 1 1 0 0 0 1 2 0 0 0 0 0 0 2 1 1 1 1 0 1 0 1 1 2 0 1 1 0 2 0 0 2 2 2 0 1 1 1 0 2 1 0 2 0 1 2 2 0 0 0 1 1 1 0 0 0 0 0 1 0 0 1 0 1 0 0 0 0 0 0 0 0 0 0 1 0 0 2 0 0 1 1 1 0 1 1 2 1 2 1 2 1 1 2 1 0 1 0 1 2 2 0 2 2 1 0 0 0 1 0 2 2 2 0 0 0 0 0 0 0 2 2 0 0 1 1 0 1 0 1 0 1 1 0 0 2 1 1 0 0 0 0 1 0 1 1 0 1 1 0 0 1 0 0 2 0 2 0 0 1 1 0 0 0 0 1 1 1 0 0 0 0 0 0 2 2 2 0 1 0 1 1 0 2 0 0 0 0 0 2 0 0 1 1 1 2 1 1 0 0 1 1 0 1 1 0 2 1 1 0 1 1 2 1 0 0 0 1 0 1 1 0 1 0 2 1 0 1 1 2 1 1 0 2 0 1 1 0 1 0 2 1 0 1 0 0 2 2 2 0 0 0 0 0 1 0 1 2 1 2 0 1 0 1 1 1 0 0 0 0 1 0 1 2 0 0 1 1 0 2 2 2 1 0 1 2 0 1 1 0 0 1 0 0 1 1 2 0 0 0 0 1 2 1 0 0 1 0 0 0 0 2 1 0 0 1 1 0 1 0 1 1 0 0 1 1 1 1 1 0 1 1 0 0 1 0 1 0 2 0 1 1 0 0 0 2 0 2 0 0 0 0 0 0 2 1 1 2 0 2 0 0 1 2 0 0 0 0 0 0 1 2 1 1 1 0 1 1 0 0 0 0 2 0 2 0 0 0 1 1 2 0 0 0 2 1 0 1 1 1 0 1 1 1 1 2 2 0 1 1 2 1 0 2 1 0 1 1 1 1 1 1 1 1 1 1 0 0 0 0 0 0 0 0 0 0 0 0 2 1 0 0 1 1 0 0 0 2 0 1 1 0 0 0 0 0 2 0 1 1 1 1 2 0 1 1 0 0 0 0 2 1 1 0 1 0 1 1 0 1 2 0 0 2 2 1 0 1 1 1 1 0 1 2 1 1 2 1 0 0 0 0 0 1 2 1 2 1 1 1 1 0 0 0 0 0 1 0 1 0 0 0 0 0 0 1 0 0 0 0 1 0 0 1 0 0 1 1 1 0 0 0 0 1 0 0 0 0 0 0 0 0 0 2 0 2 0 1 1 0 0 1 0 1 1 1 0 0 1 0 0 2 0 0 1 1 0 0 0 0 0 1 0 0 2 0 1 1 0 0 0 0 1 1 0 1 0 0 0 0 1 2 2 0 1 2 1 0 0 0 0 0 0 0 2 2 2 0 2 0 0 2 2 1 2 0 0 1 0 0 0 0 1 0 2 2 0 0 0 0 2 0 2 1 1 0 0 1 1 1 0 1 1 0 0 0 1 1 1 0 0 0 0 1 0 0 0 0 0 0 0 0 1 0 0 2 1 1 2 1 0 0 1 2 0 0 1 0 1 2 0 0 0 0 1 1 1 1 1 0 0 0 0 0 2 0 2 0 2 2 0 0 0 1 0 0 1 0 0 0 2 1 1 0 0 0 0 0 0 0 1 2 1 1 0 1 0 1 1 1 1 1 0 0 0 2 0 0 0 0 0 0 2 1 1 0 0 0 0 2 1 2 1 1 0 2 0 0 0 1 1 1 0 1 0 0 0 0 2 0 0 0 1 0 0 2 0 0 0 2 0 0 1 0 1 0 0 1 1 2 0 0 0 0 1 0 2 2 0 1 0 2 0 2 0 0 0 0 1 1 1 2 2 0 0 0 1 0 0 0 0 0 0 2 1 1 1 0 1 0 1 1 2 1 2 0 1 1 0 1 1 0 0 2 1 0 0 0 0 2 0 0 0 1 0 1 1 0 0 1 1 1 0 1 1 0 0 1 0 0 0 0 0 0 0 0 0 0 1 0 1 1 2 0 1 0 0 0 2 0 2 0 0 0 0 1 0 1 1 0 0 0 0 0 1 1 0 0 1
103 0 0 1 0 0 1 2 1 0 0 1 1 0 0 0 0 0 2 2 2 1 0 1 1 1 1 1 2 1 1 1 0 0 0 0 2 1 0 0 2 0 0 0 0 0 0 0 2 0 0 0 0 0 2 1 0 1 0 2 0 1 0 2 0 0 1 0 0 0 0 0 1 0 1 2 1 0 2 0 0 1 2 0 1 0 0 1 2 2 1 1 0 0 0 0 2 1 1 1 1 0 0 0 2 1 1 0 1 1 1 1 0 1 0 1 0 0 1 1 1 1 2 1 1 0 0 1 1 1 0 0 0 0 0 0 0 0 1 0 0 2 0 0 2 0 1 0 0 0 1 0 0 0 1 0 1 1 0 1 1 1 0 2 2 1 1 0 1 1 0 0 0 2 0 0 2 1 0 0 0 1 2 2 0 2 2 0 0 0 0 1 0 1 1 1 2 0 0 0 0 0 0 1 2 0 2 0 2 0 0 1 2 0 0 2 0 0 1 1 1 0 0 0 0 0 1 0 0 0 0 0 0 0 1 0 0 2 0 1 0 1 1 0 0 0 0 0 1 0 0 0 0 0 0 0 1 2 2 2 1 1 0 2 1 0 0 0 1 1 0 1 0 1 0 0 0 1 1 1 1 2 0 1 1 0 1 0 1 2 2 1 1 0 2 0 2 2 0 1 1 0 1 1 0 0 0 0 1 0 1 2 1 1 1 0 1 0 0 0 1 1 0 2 1 0 1 0 1 1 1 2 1 1 0 0 0 1 0 1 0 1 1 0 0 1 0 0 1 0 0 0 0 2 0 0 1 0 0 0 0 0 2 1 2 0 0 0 1 0 1 1 0 0 0 1 1 2 1 1 0 1 1 0 0 1 0 0 0 1 1 2 2 0 1 2 1 1 1 1 0 2 0 1 1 0 1 2 0 0 1 0 0 0 2 0 0 0 0 0 1 1 0 2 1 1 1 0 1 0 0 0 0 0 1 1 0 0 0 1 2 0 1 1 1 1 1 0 1 0 0 1 0 2 1 1 0 1 2 0 0 0 1 1 0 1 0 1 0 0 0 0 1 1 0 0 0 1 0 1 0 2 1 1 2 0 0 1 2 1 0 1 0 1 0 0 2 2 1 0 1 0 0 1 0 0 2 2 2 0 1 0 0 0 0 0 1 2 0 2 2 0 2 0 0 2 0 0 1 1 1 1 0 0 0 1 1 0 0 1 1 0 0 0 1 0 1 2 0 0 0 0 0 2 0 0 0 0 1 0 0 0 1 1 1 0 0 2 1 1 0 0 0 0 0 0 0 1 1 2 0 0 0 0 1 0 0 2 0 2 0 0 1 2 0 0 0 0 0 0 0 2 0 0 1 0 1 1 0 2 0 0 0 1 1 1 0 0 0 1 0 0 1 1 1 0 1 0 0 0 2 0 0 1 0 0 2 0 2 0 2 2 0 0 2 0 0 1 0 1 0 2 0 1 1 0 0 0 2 1 0 1 2 1 1 1 0 2 1 0 0 1 1 0 0 2 0 0 0 0 0 0 0 0 1 1 1 0 1 1 0 0 0 0 0 0 0 2 2 1 0 2 0 0 0 0 1 2 0 0 0 0 0 1 1 1 0 1 1 0 0 0 1 1 1 1 0 1 1 0 0 0 0 1 1 0 1 1 0 2 1 2 0 1 0 1 2 1 0 0 0 0 0 0 0 2 1 0 0 0 0 0 1 1 0 0 2 0 1 2 0 0 2 0 0 1 1 1 1 1 1 1 0 0 2 2 1 1 1 1 1 1 2 1 0 0 0 0 0 2 2 0 0 2 2 1 1 0 0 1 1 0 0 0 2 1 1 0 1 0 0 1 2 1 1 2 0 0 0 0 0 0 1 0 0 0 0 0 0 0 0 0 0 0 0 0 0 0 0 0 1 0 1 1 1 0 1 0 0 0 1 2 0 0 0 2 1 0 2 0 0 0 1 0 0 0 0 1 0 0 1 1 1 0 0 1 1 0 0 2 2 0 0 2 2 1 2 0 0 0 0 2 1 1 2 2 0 0 1 1 1 0 0 0 0 0 2 0 2 0 0 0 0 2 2 2 0 1 1 1 2 0 0 2 0 0 0 1 0 1 0 0 1 2 2 1 1 2 1 0 1 0 2 0 0 0 0 1 0 0 2 0 0 1 2 1 1 0 2 1 0 0 0 0 0 0 2 1 1 0 0 1 1 2 0 1 0 0 1 0 1 1 0 0 1 0 0 0 1 0 1 2
104 1 0 0 0 0 1 2 0 1 0 1 0 1 0 0 0 0 2 1 1 1 1 0 0 0 0 2 2 2 2 0 2 2 0 0 2 2 0 2 0 0 0 0 2 0 0 0 1 0 0 0 1 1 1 1 0 0 1 2 0 0 0 0 0 1 0 1 0 1 1 1 1 0 1 2 1 2 2 0 0 1 2 0 2 1 1 0 0 2 0 0 0 0 0 0 2 1 1 1 0 0 0 0 0 0 2 0 1 2 1 1 0 0 1 1 1 1 1 1 1 0 1 1 0 1 0 1 2 2 2 2 0 0 0 0 0 0 0 1 2 0 0 0 2 0 0 1 1 1 0 0 0 0 0 1 1 1 0 1 1 1 0 2 1 1 1 0 0 0 0 0 0 0 0 0 2 0 0 0 0 0 1 2 0 1 2 1 1 0 0 1 0 0 2 1 1 0 0 0 0 0 0 2 2 0 0 0 0 0 0 1 1 0 0 2 0 1 0 0 2 1 0 1 0 1 0 1 0 1 1 1 0 0 1 0 0 1 0 0 1 1 1 0 0 0 0 0 2 0 0 0 0 0 0 0 0 1 0 0 0 0 0 2 1 1 0 0 1 1 0 1 1 0 0 1 1 1 1 1 1 2 1 2 2 1 1 2 2 2 2 2 1 0 2 0 1 1 1 0 0 0 2 0 0 1 0 0 0 0 0 0 2 0 1 0 2 2 0 0 0 1 1 1 0 0 0 1 0 1 2 1 0 0 0 0 0 1 0 1 1 1 2 0 0 2 0 0 1 1 1 0 0 2 0 0 0 0 0 1 1 0 1 1 1 2 0 2 2 0 2 2 1 1 1 1 1 0 0 2 2 0 1 0 1 0 0 0 0 0 0 2 2 0 2 0 2 0 0 0 0 0 0 2 1 1 1 1 0 0 0 0 1 0 1 0 0 0 0 0 0 0 0 1 1 1 1 2 2 2 0 1 0 0 0 0 0 1 0 1 1 0 2 1 1 1 1 1 1 0 0 0 0 1 2 1 1 1 1 2 1 0 1 0 0 1 1 0 0 0 0 0 1 1 1 0 1 1 0 0 1 2 2 0 0 2 2 1 2 2 0 1 0 1 0 0 1 1 0 0 1 1 1 1 0 0 1 1 0 0 0 0 0 0 0 0 1 0 2 1 0 1 2 0 1 2 0 1 1 1 1 0 1 1 1 1 2 0 0 1 1 0 2 2 2 2 0 1 1 0 0 0 0 2 0 1 0 2 0 0 0 0 0 2 0 2 0 2 1 1 0 1 1 0 0 0 1 1 1 2 1 0 0 0 0 0 0 2 1 2 0 0 2 1 0 0 0 0 1 0 0 2 0 0 0 1 0 1 0 1 0 0 0 1 1 0 2 0 0 0 0 0 0 0 0 1 2 2 0 0 0 0 0 0 0 0 2 0 2 0 1 1 0 1 0 0 2 0 1 0 0 2 1 1 1 0 0 0 2 1 0 1 1 1 1 1 1 2 1 0 0 1 2 0 0 2 1 1 2 1 0 2 0 0 2 2 0 1 2 1 1 1 0 0 0 0 1 1 0 1 2 0 0 0 2 2 0 1 0 0 0 0 1 0 0 0 1 1 1 0 0 1 1 2 0 2 0 2 2 0 1 0 0 0 0 0 0 0 0 0 0 0 0 1 0 1 2 2 0 0 0 0 0 0 0 1 0 0 1 0 0 0 1 0 0 0 1 0 0 2 1 1 1 1 0 1 0 1 1 1 2 2 0 0 0 2 0 2 1 2 0 1 1 0 1 1 0 1 0 0 0 0 0 2 1 1 0 1 1 2 1 0 0 2 2 0 2 0 1 0 1 1 1 1 1 1 0 0 1 0 1 1 1 0 0 0 0 1 1 0 0 1 1 0 1 1 0 0 2 0 0 0 1 2 2 0 0 0 1 1 0 1 1 0 1 2 2 1 1 1 0 0 1 0 0 0 0 1 1 1 1 1 2 1 0 0 0 2 0 2 2 0 1 0 2 0 2 0 0 0 0 0 0 0 1 1 0 1 0 0 0 0 0 1 1 1 1 1 1 1 0 1 0 0 1 1 1 1 0 0 2 0 0 1 0 0 0 0 0 0 0 0 2 1 0 1 0 0 0 0 2 0 2 0 0 0 0 2 0 1 1 1 2 0 1 1 2 0 0 0 0 0 0 0 0 0 2 2 0 0 0 2 1 1 0 0 0 0 0 0 0 0 1 0 2 0 0 1 2 1 0 1
105 1 0 0 1 0 2 2 1 1 0 0 0 0 0 0 0 0 0 0 0 1 1 0 0 0 1 1 1 2 2 0 2 2 0 1 1 2 0 1 0 0 0 0 2 0 0 0 2 0 0 0 1 1 0 1 1 0 1 2 0 1 0 2 1 1 1 1 0 1 1 1 2 1 2 2 0 2 2 0 1 2 2 0 2 1 1 0 0 2 0 0 0 1 0 0 1 1 1 1 0 1 0 0 2 1 1 0 0 2 2 2 1 1 1 1 1 0 1 1 1 0 2 1 1 0 0 0 1 0 0 0 0 0 1 0 0 0 0 1 1 1 1 0 0 0 0 1 1 2 0 0 0 0 0 1 1 0 0 0 2 0 0 2 1 2 2 1 0 1 1 1 1 1 0 0 1 1 0 1 1 1 0 1 0 0 1 1 0 0 0 2 0 2 2 2 1 1 0 0 0 0 0 1 2 0 1 0 1 0 0 0 0 0 0 2 1 0 1 0 2 0 1 0 0 0 1 2 0 1 0 0 0 1 2 0 1 1 0 0 1 1 1 1 0 0 0 0 1 1 1 0 0 0 0 0 1 1 0 0 0 0 0 0 0 0 0 1 1 0 0 1 1 1 1 2 1 0 2 1 0 0 0 1 1 0 1 1 0 1 1 0 1 0 2 0 0 1 0 0 1 0 2 0 0 0 0 0 1 0 1 2 1 0 2 0 2 0 1 1 0 0 1 1 0 0 0 0 1 0 2 1 0 0 0 0 0 2 1 1 0 0 2 0 1 0 1 0 0 0 0 2 1 2 1 0 2 0 0 0 0 0 1 0 1 0 0 2 2 1 2 2 0 0 0 1 2 2 1 1 1 2 1 0 0 0 0 0 0 0 0 1 0 0 2 0 1 1 0 0 0 1 0 1 1 0 0 0 0 0 0 0 0 0 2 0 0 0 0 0 0 1 0 1 0 1 0 0 1 0 0 0 0 2 2 0 0 0 0 0 2 0 1 1 1 2 2 0 0 0 0 0 0 2 1 1 0 1 1 2 1 0 0 1 0 1 0 0 0 0 0 0 1 1 1 0 1 2 0 2 1 2 0 0 2 1 0 1 2 2 0 1 0 2 0 0 1 2 2 0 0 0 1 1 0 0 1 0 2 0 2 0 0 0 0 0 1 1 1 1 1 1 2 0 0 2 0 1 1 2 0 1 0 0 1 1 1 0 1 0 1 1 2 2 2 1 0 2 0 0 1 1 0 2 0 0 0 0 0 0 0 0 1 2 1 0 1 1 1 0 1 0 0 0 0 0 0 0 0 2 0 1 0 0 0 0 1 1 1 1 1 0 0 0 0 0 0 0 0 0 0 2 0 0 1 1 1 1 0 1 0 0 0 0 1 0 0 0 0 0 0 0 1 1 1 0 0 1 0 0 0 1 1 1 0 1 2 0 2 0 1 1 0 1 1 0 0 1 1 0 0 1 0 1 2 0 0 0 2 0 0 0 2 1 0 1 0 2 0 0 0 0 1 0 0 2 1 0 1 0 0 0 0 1 1 1 0 2 2 0 1 1 0 0 1 0 1 1 1 1 0 1 0 1 0 1 0 1 0 0 1 0 1 0 0 1 2 1 1 0 0 1 0 0 1 2 0 1 0 0 2 2 1 0 1 1 1 1 0 2 0 1 0 0 0 0 1 0 0 0 0 0 0 0 0 0 0 0 2 1 0 0 2 0 2 0 2 0 0 2 2 0 1 0 0 2 0 1 1 1 1 1 0 0 0 1 0 2 2 2 0 0 2 0 0 0 1 1 0 1 2 0 0 2 1 0 2 0 1 2 2 0 0 1 2 1 1 1 2 0 1 2 0 1 2 1 0 0 1 0 2 1 2 0 0 1 1 0 0 0 0 0 0 0 0 0 0 0 0 1 2 0 1 1 1 0 1 0 2 2 0 2 0 0 0 0 0 0 0 1 0 0 2 1 0 0 0 1 0 0 1 1 0 0 0 2 0 0 0 2 2 0 1 1 1 0 1 0 1 1 0 0 0 0 2 1 0 0 0 1 1 0 0 0 0 1 1 0 1 0 0 0 1 1 2 1 2 1 0 0 2 0 0 2 0 0 0 1 0 0 0 0 1 0 0 0 0 0 0 1 1 1 0 1 1 0 1 1 0 0 1 0 0 0 1 1 2 0 1 0 1 1 0 1 1 0 1 1 1 0 0 1 0 0 0 1 1 0 1 0 1 0 0 0 1 0 0 0 1 0 0 0
106 0 0 1 0 1 2 2 0 2 0 0 0 0 0 0 0 0 0 0 0 1 0 0 0 0 2 1 1 2 2 0 0 0 0 0 1 1 1 0 1 0 0 0 2 0 0 0 1 1 1 0 2 2 0 1 0 0 2 1 1 1 0 1 0 0 0 0 0 0 0 0 2 0 1 1 0 2 2 0 1 2 1 1 1 1 1 0 2 2 0 0 1 0 0 0 1 1 0 1 2 1 1 0 0 0 2 2 2 0 0 2 0 1 0 1 0 0 2 0 0 1 2 2 0 2 0 2 2 2 0 0 0 0 0 0 0 0 2 0 1 1 0 0 0 1 0 0 0 0 0 0 0 0 1 0 0 1 0 0 0 0 0 2 1 1 1 0 1 2 0 0 0 2 0 1 1 2 2 2 2 2 0 2 0 0 2 1 0 0 0 2 0 1 1 1 1 0 0 0 0 0 0 0 2 0 1 0 2 0 0 0 2 0 0 2 1 0 2 1 1 1 0 0 0 1 0 2 0 2 0 0 0 0 2 0 0 1 0 0 0 0 2 1 0 0 0 0 2 0 0 0 0 0 0 0 0 2 0 0 0 0 1 0 0 0 1 1 0 0 0 2 0 0 0 0 0 1 2 1 1 1 1 2 1 1 1 2 0 2 0 0 1 0 2 0 2 1 1 0 0 0 1 1 1 0 1 0 0 0 0 1 2 0 0 0 1 0 0 0 1 0 1 2 2 0 2 0 1 0 2 0 0 0 0 0 0 1 0 0 0 0 2 0 0 0 1 0 1 0 1 0 0 1 0 1 0 0 0 0 0 0 0 0 0 0 1 0 0 0 2 2 1 1 1 1 1 0 0 2 1 2 1 0 1 1 1 0 0 1 0 1 0 0 2 0 1 0 1 1 0 1 0 0 0 0 0 1 0 0 0 0 2 0 0 1 0 0 0 0 0 0 2 1 0 2 1 0 2 1 1 0 0 0 1 1 0 1 0 0 2 0 2 1 1 2 1 0 1 0 0 1 0 0 2 0 2 2 1 2 2 0 0 0 0 2 0 0 0 0 0 0 1 1 1 0 1 2 0 1 1 1 2 1 1 1 1 2 2 0 0 2 1 2 1 0 2 2 2 0 0 0 1 1 0 0 2 2 1 0 0 1 0 0 0 0 0 0 0 1 1 1 1 0 0 0 2 0 0 2 0 2 2 1 2 1 0 0 0 1 0 0 2 1 2 1 0 1 2 0 0 0 0 1 1 1 0 1 1 0 0 0 0 1 0 1 0 1 1 0 1 0 1 0 0 0 1 2 2 1 1 1 0 0 0 0 0 0 0 0 1 1 1 1 0 1 0 1 1 0 0 1 1 1 1 0 0 1 0 1 0 0 0 1 1 1 0 0 1 0 0 0 1 1 1 0 0 0 0 0 0 0 1 0 0 1 2 0 2 0 2 2 0 1 0 0 2 1 0 1 0 2 0 0 1 0 0 1 1 1 1 0 0 0 1 0 0 2 0 1 1 1 1 0 0 2 0 0 0 0 0 2 0 0 0 0 1 1 1 1 0 0 0 0 0 0 0 2 1 1 0 1 0 0 1 2 0 1 0 0 2 0 0 1 0 1 0 2 2 0 0 0 0 2 0 2 1 0 0 0 0 0 2 0 2 1 0 1 1 2 1 2 0 0 0 0 1 1 0 0 0 0 0 0 0 1 1 0 2 0 0 1 2 1 1 0 2 0 0 1 2 0 2 0 0 0 0 0 1 1 1 2 0 0 0 1 0 2 2 2 0 1 2 0 1 1 0 2 0 0 0 0 0 2 2 0 0 0 1 2 2 0 0 1 1 0 1 0 2 0 2 2 1 2 2 2 0 0 1 0 1 1 1 0 0 1 1 2 2 1 1 1 1 1 2 0 2 0 0 0 2 0 0 2 2 0 0 0 0 0 0 0 0 0 1 0 1 0 1 1 0 0 0 0 0 0 0 1 1 1 1 1 2 2 0 2 0 1 0 2 2 0 0 0 2 0 2 0 0 0 0 1 1 1 1 1 1 0 0 1 0 0 0 0 1 1 2 2 2 1 1 1 0 1 1 1 2 1 1 1 2 0 0 2 0 0 1 1 0 0 0 0 2 2 2 0 1 1 1 0 2 0 2 0 0 0 0 1 0 0 1 0 1 0 1 1 1 0 0 0 0 0 0 0 0 1 1 1 1 0 0 1 0 1 0 1 0 0 0 2 0 0 0 2 1 1 0 0 0 1 0 1
107 0 0 0 0 0 1 2 1 0 0 1 0 2 1 1 0 0 1 1 1 2 2 1 1 1 1 2 2 2 2 2 1 2 2 1 1 1 0 1 1 0 0 0 0 2 0 0 1 1 1 0 0 0 2 0 1 0 1 2 0 1 0 1 1 1 1 1 0 1 1 2 2 0 1 2 1 2 1 0 1 2 2 0 2 0 0 0 2 2 0 0 0 0 0 0 1 0 0 0 1 0 0 1 1 1 1 0 0 2 0 0 0 0 1 1 1 0 1 1 1 0 2 1 1 1 0 0 0 0 0 0 0 0 1 0 0 0 1 0 1 1 0 0 0 0 0 0 0 1 0 1 0 1 1 0 0 1 0 0 1 0 0 1 0 1 0 1 0 2 1 1 1 2 0 0 2 1 1 1 1 1 0 2 2 2 0 1 0 0 0 1 1 1 2 2 1 0 0 0 0 0 0 2 2 0 1 0 0 0 0 0 1 0 0 2 0 0 1 1 1 1 1 0 0 0 1 1 0 1 0 0 0 0 1 0 0 0 1 0 1 0 2 1 0 0 0 0 2 0 0 2 0 1 0 0 2 0 0 0 0 0 0 2 1 0 1 0 1 1 0 0 0 1 1 0 1 0 1 0 0 1 1 2 1 1 1 1 1 2 1 1 2 0 2 0 2 1 1 1 2 0 2 0 1 0 0 0 1 0 1 1 1 1 1 1 1 0 1 1 0 1 1 1 2 1 1 0 1 2 2 2 0 0 0 0 0 2 1 1 0 1 2 0 0 0 0 0 1 1 1 0 1 2 1 0 1 0 0 1 1 0 2 2 2 1 1 1 1 0 2 2 0 0 0 1 2 2 1 2 1 1 1 0 0 1 1 0 0 0 0 1 0 0 2 0 0 1 0 0 0 0 0 2 1 0 1 0 0 0 0 0 0 0 2 0 0 1 0 0 0 0 0 2 1 1 1 0 0 0 1 0 1 0 0 0 0 1 1 1 1 0 2 0 0 0 0 0 1 0 0 1 0 2 1 1 0 2 0 1 1 0 0 0 0 2 0 1 0 1 1 1 1 2 1 0 1 1 0 0 0 2 1 0 1 1 1 1 2 0 0 2 0 1 0 0 2 2 2 0 1 0 2 0 0 0 1 1 1 0 0 0 0 1 1 1 0 0 0 0 0 2 1 1 1 1 0 1 1 2 1 1 0 0 0 0 1 0 1 0 2 0 2 2 2 2 0 2 0 0 0 0 0 2 0 1 1 0 0 0 0 0 1 2 0 1 1 0 0 0 0 0 0 0 1 0 1 0 0 2 0 1 0 0 2 1 2 2 0 2 0 0 1 0 0 0 0 1 1 1 1 1 0 0 0 2 0 2 0 2 0 0 0 1 0 1 0 0 0 1 1 1 0 0 0 2 2 1 0 0 0 0 0 0 0 0 2 0 2 0 1 1 0 2 0 0 2 2 0 0 1 0 0 1 1 0 0 1 2 0 0 0 2 2 0 1 0 2 1 0 0 0 2 0 0 1 2 1 1 1 1 0 0 1 2 2 1 0 1 2 0 0 0 2 2 0 0 2 1 1 0 1 0 1 0 1 1 1 0 0 0 0 0 0 0 0 1 1 2 0 1 0 2 2 0 2 0 0 0 0 0 0 1 1 2 1 1 1 0 1 0 0 0 0 0 1 1 0 0 0 0 0 0 0 0 2 0 0 2 1 0 1 2 1 1 0 2 0 0 2 1 0 0 2 1 0 1 1 1 1 1 1 0 0 0 2 0 2 1 2 0 1 2 1 0 0 0 1 0 1 1 0 0 2 2 0 0 0 2 2 2 0 1 0 0 0 2 0 0 0 0 0 2 0 0 1 0 0 1 0 0 0 1 1 1 0 0 0 1 0 0 0 1 1 1 0 1 0 0 0 0 0 1 2 1 0 1 0 0 0 1 2 0 0 0 1 1 0 1 1 0 0 1 0 0 0 0 1 1 1 1 1 1 0 0 1 0 2 0 2 2 0 2 0 2 1 1 0 1 0 1 0 1 1 1 1 0 1 0 1 1 1 0 1 1 1 1 0 2 0 0 0 1 2 0 0 1 1 0 0 2 0 0 1 1 0 1 2 0 0 0 0 1 1 1 0 0 1 1 2 0 0 1 0 1 1 1 2 0 0 2 0 1 1 2 0 0 0 0 0 0 0 0 1 1 1 0 2 0 0 0 2 1 1 1 1 0 0 0 0 0 0 1 1 1 0 0 0 1 1 1 1
108 1 0 0 0 0 2 2 0 2 0 0 1 2 0 0 0 0 2 1 1 2 0 0 0 0 1 1 1 1 1 1 0 0 0 0 1 2 0 1 0 0 0 0 1 0 0 0 0 1 1 0 0 2 0 0 0 0 1 0 1 0 0 0 1 1 1 0 0 0 0 0 2 0 1 1 0 2 2 0 2 2 2 0 1 0 0 0 1 2 0 0 0 0 0 0 1 2 2 2 0 0 1 0 1 0 2 0 2 0 0 1 0 0 0 0 0 0 0 1 1 1 1 2 2 0 0 1 1 1 0 0 0 0 0 0 0 0 0 1 2 0 0 0 0 0 0 0 0 0 0 1 0 1 1 0 1 1 0 0 0 0 0 2 1 1 0 0 0 1 0 1 0 0 0 0 1 1 1 1 1 2 1 2 0 1 2 2 0 1 1 2 0 1 2 2 1 0 0 0 0 0 0 0 2 0 2 0 2 0 0 0 1 0 0 2 0 1 1 1 1 1 0 1 0 0 1 1 0 2 0 0 0 0 2 0 0 2 0 2 0 0 1 0 0 0 0 0 2 0 0 1 0 0 2 1 0 0 0 0 0 0 0 1 1 0 0 0 0 0 1 1 1 1 0 0 0 0 2 0 0 0 1 2 2 2 2 1 1 2 0 0 0 1 0 1 1 1 0 1 0 0 2 0 0 0 0 0 1 0 0 2 1 0 0 0 1 0 0 0 0 0 1 1 1 0 2 0 2 1 2 0 0 0 0 0 0 0 0 1 0 0 1 0 0 0 0 1 2 1 1 0 0 1 0 1 0 0 0 1 1 0 1 1 1 0 1 0 2 0 0 0 1 1 0 1 1 1 0 2 1 0 1 1 0 0 1 0 0 1 0 0 0 0 2 0 0 1 1 1 0 1 0 2 2 1 0 1 0 0 0 0 1 1 0 0 0 0 0 0 1 1 1 1 0 1 0 2 2 1 0 1 1 1 0 1 0 1 0 0 2 0 1 0 0 1 1 0 2 0 0 2 0 2 1 1 0 2 1 2 2 0 1 0 0 1 1 1 0 0 0 0 2 2 1 1 0 0 0 0 1 1 0 0 2 0 0 0 1 0 1 1 0 1 1 0 1 1 1 0 0 1 2 0 1 1 1 1 2 0 1 0 0 0 0 1 0 1 0 1 0 1 2 0 0 2 0 2 2 0 2 0 2 1 1 1 1 0 2 1 1 0 1 1 2 0 0 1 1 0 0 0 0 2 0 0 0 0 2 0 0 0 0 2 0 1 0 2 0 0 0 1 2 0 0 0 2 2 2 2 0 0 0 1 0 0 1 1 0 1 0 1 1 0 0 0 1 0 0 0 0 2 1 0 1 0 1 0 0 1 2 0 0 1 0 1 1 0 0 0 0 0 0 0 0 1 1 1 0 0 1 0 0 0 0 1 2 1 2 0 2 0 0 2 0 0 0 1 0 0 0 1 0 0 2 0 1 0 1 0 0 0 0 2 0 2 1 1 1 0 0 1 0 0 0 2 0 1 2 1 0 1 0 0 0 0 1 0 2 2 0 0 0 0 0 0 1 0 0 1 0 1 0 1 0 2 0 2 0 0 0 0 0 0 2 1 1 1 1 0 0 1 0 1 1 2 0 1 0 0 1 1 0 0 0 0 1 0 0 1 0 1 0 0 0 0 0 1 0 0 0 0 0 0 0 1 1 0 1 1 0 0 2 0 0 1 2 1 0 1 0 0 2 0 0 0 0 0 1 1 1 2 0 0 0 1 0 1 2 1 1 0 2 1 0 0 0 1 0 0 1 0 0 2 0 0 2 1 0 1 0 0 0 1 1 0 1 1 1 0 1 1 1 1 2 1 0 0 1 0 1 1 1 0 0 0 0 1 2 0 0 1 0 0 0 0 0 0 0 0 1 0 2 1 0 0 2 0 0 0 0 1 0 0 0 1 1 0 1 0 0 0 1 0 0 0 0 1 2 2 2 2 2 0 0 0 0 2 0 1 1 0 1 1 2 0 2 0 0 1 1 0 1 1 2 2 0 1 0 0 0 0 0 0 0 0 2 1 1 0 1 0 0 1 1 2 0 2 0 0 2 1 0 1 0 0 0 1 0 1 0 0 1 1 1 1 1 0 0 0 0 0 0 2 1 0 1 2 0 0 1 0 1 0 0 2 2 0 1 0 1 0 0 1 1 1 1 1 1 0 0 1 2 2 0 0 1 0 0 0 0 0 1 0 0 0 1 1 2 0 0 0
109 0 0 0 0 0 1 2 0 1 0 0 0 1 0 0 0 0 1 1 0 2 0 0 0 0 1 1 1 2 2 1 1 1 0 1 2 0 0 0 1 0 0 0 2 0 0 0 2 0 0 0 1 2 0 1 1 0 0 1 0 1 0 2 1 1 0 2 0 0 0 0 2 0 1 2 0 1 1 0 2 2 2 0 1 0 0 1 2 2 1 1 0 1 1 0 1 1 0 0 0 1 0 0 0 1 2 1 1 1 1 2 2 2 2 2 2 0 1 1 1 0 2 0 0 2 0 1 2 2 0 0 0 0 0 0 0 1 0 1 0 2 0 1 0 0 0 0 0 2 0 2 1 0 0 0 1 1 0 0 1 0 0 1 1 2 0 0 0 0 0 0 1 0 0 0 2 1 1 1 1 1 0 1 0 0 1 2 1 0 0 2 0 2 2 2 2 0 0 0 0 0 0 1 2 0 2 0 0 0 1 0 2 0 0 2 1 1 0 0 2 1 1 0 0 0 1 2 0 1 0 0 1 0 1 0 0 1 0 0 0 0 2 0 0 0 0 0 1 1 0 0 0 0 0 0 2 1 0 0 0 0 0 0 1 0 1 0 2 2 1 1 0 0 0 0 0 1 2 1 1 1 2 2 2 2 2 2 0 2 1 0 2 0 2 0 2 0 0 0 0 0 1 1 0 1 1 1 0 0 0 2 1 1 2 1 2 0 2 2 0 0 1 0 0 0 1 0 1 0 1 0 0 0 0 0 0 1 0 0 0 0 2 0 0 0 0 0 1 1 1 0 0 1 0 0 1 0 0 2 2 0 0 0 0 0 0 0 2 0 1 1 0 0 0 0 0 2 0 2 0 0 0 0 0 1 1 0 0 0 1 1 0 0 2 0 0 1 1 1 0 1 0 1 1 0 0 2 0 0 1 0 1 0 1 0 0 0 0 0 0 0 1 0 0 1 1 0 2 2 0 0 0 1 1 0 0 0 0 0 2 0 2 0 0 2 2 0 1 0 0 2 0 2 0 0 0 1 0 1 1 0 0 1 0 1 0 0 0 0 0 0 1 1 1 1 0 2 0 0 0 1 1 0 1 2 1 1 2 0 1 2 0 1 0 0 1 2 1 0 1 1 0 2 1 1 2 1 1 0 0 0 0 0 0 0 0 0 0 2 2 0 0 0 0 0 1 0 0 1 1 1 0 0 0 1 1 0 0 0 2 0 1 0 1 2 0 2 0 0 0 0 0 1 1 1 0 1 0 0 0 0 1 2 1 0 1 2 2 0 2 0 0 0 0 0 0 2 2 1 1 1 2 0 0 0 2 1 0 1 1 0 0 1 0 0 0 1 2 1 0 0 1 0 1 0 1 1 0 1 1 0 0 0 2 0 0 0 0 0 0 0 0 0 0 1 2 1 0 0 1 1 1 0 0 1 1 0 2 0 0 1 0 0 1 0 2 2 0 0 0 1 0 1 2 0 0 0 2 0 0 0 1 1 1 1 1 1 1 1 1 1 1 0 0 2 0 0 1 0 0 0 1 1 1 2 0 0 0 1 0 0 0 1 1 0 0 1 0 1 1 0 0 0 1 1 0 2 0 0 0 0 0 1 0 0 0 0 0 0 0 2 1 2 0 1 0 1 0 0 2 2 0 0 0 0 0 0 0 2 1 2 1 2 0 0 2 1 0 1 1 1 1 1 1 0 0 0 1 0 0 1 1 0 0 0 1 1 0 0 0 0 1 1 1 1 0 1 1 1 1 1 0 0 0 1 0 1 1 1 1 1 2 1 1 1 0 0 0 1 0 0 0 2 1 1 1 1 0 1 0 0 0 1 2 1 1 0 2 0 2 2 1 1 1 2 0 0 0 0 0 0 1 0 0 1 1 1 2 1 1 2 1 0 1 0 1 0 0 0 1 0 1 1 1 0 1 0 1 1 0 2 0 0 0 1 1 1 1 1 1 0 1 0 0 0 0 0 1 2 1 1 1 0 0 1 0 2 0 2 2 0 2 0 1 0 1 0 1 0 0 1 2 2 0 0 0 0 0 1 0 0 0 0 0 0 2 0 1 0 0 0 0 2 0 2 2 1 0 1 2 0 0 1 0 0 1 0 0 0 0 0 0 1 1 0 0 1 0 1 0 0 0 2 2 0 2 1 0 1 1 1 0 0 2 0 0 0 0 0 0 0 0 0 0 0 1 1 1 0 0 1 1 1 0 1 1 0 0 0 0 0 0 0 0 0 0 2 1 0 0 0
110 0 0 0 0 0 0 2 0 2 0 0 0 1 0 0 0 0 2 1 1 1 0 0 0 0 1 0 1 1 1 0 1 1 0 0 1 2 0 0 2 0 0 0 2 1 1 0 2 0 0 0 1 1 1 1 0 0 1 0 0 1 0 2 1 1 1 0 0 0 0 0 1 0 1 2 1 1 1 0 2 2 1 1 1 0 0 0 1 1 0 0 0 0 1 1 0 2 0 0 2 0 1 0 0 0 2 1 1 1 0 1 0 2 0 2 0 1 1 1 1 0 2 1 1 1 0 1 1 1 0 0 0 0 0 0 0 0 0 2 1 1 0 0 1 0 0 0 0 0 0 1 1 0 0 0 0 1 0 0 2 2 0 2 1 2 1 1 0 2 1 1 0 2 0 1 1 0 0 0 0 0 1 1 0 1 1 0 0 0 0 0 0 1 2 1 1 1 0 2 0 2 1 2 2 0 0 0 0 0 0 0 1 0 0 2 1 0 1 0 2 1 0 0 0 0 1 1 1 0 0 0 1 1 1 0 0 1 1 0 1 0 2 1 0 0 0 0 0 2 0 0 0 0 0 0 0 0 0 0 0 0 0 0 1 0 0 0 1 0 0 2 0 0 1 0 1 1 2 1 0 0 0 2 2 2 2 0 2 2 2 2 1 1 1 1 1 2 0 2 2 1 2 0 1 0 0 0 2 0 1 1 2 0 0 0 2 0 0 0 1 1 1 1 1 0 1 0 1 0 1 0 0 0 0 0 0 1 0 0 0 0 1 0 0 0 0 0 0 0 0 2 0 1 0 1 0 1 0 2 2 0 0 0 0 0 1 0 1 0 1 2 0 0 0 1 2 1 0 1 1 0 2 1 0 0 2 0 0 1 0 0 1 0 2 0 1 0 0 0 0 0 0 1 0 0 1 0 0 0 0 0 1 0 1 0 0 0 0 0 1 1 1 1 1 1 1 0 1 0 1 0 2 2 0 2 0 0 0 0 1 0 2 2 2 2 2 0 2 0 0 1 0 2 2 1 1 0 0 1 0 0 0 0 0 2 0 1 0 0 0 0 1 1 0 0 0 1 1 0 1 2 1 0 1 1 1 1 1 1 1 1 1 2 2 0 2 2 1 0 0 0 1 1 0 0 2 1 1 0 0 1 0 1 1 0 0 1 0 1 1 1 1 0 0 2 1 0 0 1 1 1 1 0 1 1 1 0 0 1 0 0 1 1 2 1 0 0 2 0 0 0 0 1 1 1 1 0 2 0 0 0 1 2 0 1 1 1 0 0 0 0 2 0 0 0 2 2 2 1 1 1 0 0 0 0 1 1 1 1 0 1 2 1 0 0 1 1 1 1 1 1 0 0 0 1 0 2 0 2 0 0 0 0 2 0 0 0 0 0 0 0 0 0 0 1 1 0 0 0 0 0 0 0 0 0 2 2 2 0 1 1 0 2 0 0 1 1 1 0 0 1 0 1 1 0 1 0 2 0 0 0 2 0 2 1 0 2 0 1 0 0 0 0 0 2 0 1 1 1 1 1 0 1 1 1 1 1 2 1 0 0 0 0 0 2 0 2 0 0 0 0 0 0 0 0 1 1 1 0 1 0 0 0 0 0 0 0 0 0 0 0 0 2 0 1 1 2 2 0 1 1 0 0 0 0 1 0 0 0 0 0 0 0 0 0 0 1 0 1 1 1 0 0 0 1 2 0 1 0 0 0 1 0 1 0 2 0 0 0 0 1 1 1 1 0 0 1 1 1 2 2 1 1 0 0 0 1 1 1 1 1 2 1 0 0 0 0 0 1 1 0 0 2 1 0 1 0 0 1 1 0 1 0 0 0 1 1 1 0 1 1 0 1 1 1 0 0 2 0 1 1 1 0 0 0 0 1 1 1 1 1 1 1 1 0 1 0 1 0 1 1 1 1 1 0 1 0 0 0 0 1 0 0 0 1 1 0 2 0 0 0 1 1 0 1 0 2 1 1 1 1 2 0 1 1 0 2 1 2 1 0 0 0 2 1 1 0 0 1 0 2 2 2 1 1 2 1 0 0 0 0 0 1 1 1 2 1 1 1 0 0 0 2 0 1 1 1 0 0 2 0 0 1 0 0 0 1 0 0 0 0 2 0 0 1 0 0 0 0 2 0 1 0 1 0 1 2 0 1 0 1 0 0 0 0 0 0 1 0 1 0 0 0 0 0 2 0 2 0 0 0 0 1 0 0 0 0 0 1 0 0 0 0 0 0 0 1 2 1 1 2
111 0 0 0 0 1 2 2 0 2 0 0 0 1 0 0 0 0 0 1 0 2 1 0 0 0 1 0 2 0 0 0 1 1 1 1 1 1 0 0 0 0 0 1 2 1 2 0 2 0 0 0 0 0 2 1 0 0 0 2 0 2 0 2 1 1 1 0 0 0 0 0 2 1 1 2 1 1 2 0 0 1 2 0 2 0 0 0 2 2 0 0 0 0 0 0 2 2 2 2 0 0 1 0 1 1 2 1 1 1 0 1 1 1 1 1 0 1 2 0 0 2 1 2 0 1 0 1 2 2 1 1 1 1 0 0 1 1 0 1 1 1 0 0 0 0 0 0 0 2 0 2 0 1 0 0 0 2 0 0 1 1 0 0 0 1 1 0 0 0 0 0 1 0 0 1 0 1 0 1 1 1 0 1 1 1 0 1 0 0 0 1 0 1 1 1 0 0 0 0 0 0 0 1 2 0 0 0 1 0 0 0 1 1 0 2 0 0 1 0 2 0 1 0 0 0 2 2 0 2 0 0 0 0 1 0 0 2 0 2 0 0 2 0 0 1 1 0 2 0 0 0 1 1 0 0 1 2 1 1 1 0 0 0 1 0 2 0 1 1 0 0 0 0 0 0 0 0 1 0 0 1 0 1 0 1 1 1 1 2 2 1 1 1 1 0 2 0 0 0 1 0 2 0 2 0 0 0 0 0 0 0 0 1 0 0 2 0 0 0 0 0 1 1 2 0 2 0 1 1 1 0 0 0 0 0 0 1 0 0 1 0 2 0 1 0 0 0 1 0 0 1 0 0 0 2 0 0 0 0 1 1 1 1 1 1 0 1 2 1 1 1 1 1 0 2 2 1 0 2 2 2 1 0 0 0 0 0 0 0 0 0 0 0 2 0 0 1 1 1 0 1 0 2 1 0 1 1 0 0 0 0 1 0 1 1 0 0 1 0 1 1 1 2 1 1 2 0 2 0 1 0 0 1 2 2 1 2 0 0 0 0 1 0 0 0 1 0 1 0 0 1 0 2 1 1 0 0 0 0 0 0 0 0 0 1 0 0 0 0 0 0 1 2 1 0 1 2 0 0 1 1 1 1 1 2 0 1 2 1 0 1 0 1 1 0 1 2 1 0 1 0 2 0 0 0 2 0 1 0 1 0 0 2 2 0 0 0 0 1 1 1 2 1 2 1 1 1 1 1 1 0 1 0 1 0 2 0 1 1 1 0 2 2 2 2 0 1 1 0 0 0 1 1 1 1 1 0 0 0 0 2 0 1 0 1 0 1 1 0 1 1 0 0 0 0 0 1 1 1 1 0 0 0 0 1 2 1 0 1 2 1 0 0 1 0 0 1 1 1 1 1 0 1 0 1 0 1 0 1 0 0 0 0 1 0 0 0 1 0 0 0 0 0 0 2 1 2 0 0 0 0 0 0 0 0 2 0 2 0 1 1 0 1 1 0 1 2 0 0 0 2 0 0 2 0 0 0 2 1 0 0 1 1 0 0 0 2 1 0 0 1 2 0 0 2 1 0 0 0 1 0 0 2 2 2 2 1 1 1 0 0 0 0 1 1 0 1 0 0 0 0 0 1 1 1 1 2 0 0 0 0 0 1 0 1 0 1 1 0 1 0 0 2 0 1 0 0 0 0 0 1 0 0 0 0 0 0 0 1 0 0 1 0 0 0 2 0 0 1 1 1 0 0 0 1 0 0 1 0 0 0 2 1 1 0 2 0 1 2 0 0 1 1 1 1 0 2 0 1 1 0 0 0 0 1 0 2 0 2 0 2 2 0 0 0 1 1 0 0 1 0 0 2 2 1 0 0 2 2 2 0 0 2 2 0 2 0 1 1 1 2 0 2 2 1 0 0 2 0 2 2 0 1 1 1 0 0 0 0 0 0 1 0 1 0 0 0 1 0 1 0 1 2 1 0 1 0 0 0 0 1 0 0 1 0 1 0 1 1 0 0 1 0 0 2 0 1 1 2 2 2 1 1 1 2 0 2 2 1 1 0 0 0 0 0 0 0 1 0 1 1 0 0 2 2 0 1 1 1 0 0 1 0 1 1 1 1 2 1 0 1 0 2 1 0 0 2 0 0 2 1 0 1 0 0 0 2 0 0 0 1 1 1 1 1 0 1 0 2 0 0 0 1 2 0 2 2 0 1 1 1 1 1 2 1 1 0 1 1 0 0 0 0 0 1 1 1 1 0 0 1 0 0 0 0 0 0 0 0 0 0 0 0 0 0 0 0 0 0 1 1
112 0 0 0 1 1 2 2 0 0 0 1 0 1 0 0 0 1 2 1 1 1 0 0 0 0 1 0 2 0 0 0 2 2 1 0 1 2 0 1 1 1 1 2 2 1 1 1 2 0 0 0 0 0 2 2 1 0 0 1 0 1 0 1 1 1 1 0 0 0 0 0 1 0 1 2 1 1 2 0 1 1 1 1 1 0 0 1 2 2 0 0 0 0 0 0 1 1 0 0 2 0 0 1 0 0 2 1 1 1 0 2 1 2 1 2 1 0 2 0 0 0 2 0 1 1 0 1 1 1 1 1 0 1 1 1 0 0 1 1 0 2 0 0 0 0 0 0 0 2 0 2 1 0 0 0 0 2 0 1 1 0 0 1 1 2 0 0 1 2 0 2 0 0 0 1 2 1 0 2 1 1 1 2 0 1 2 1 0 0 0 1 1 1 1 2 1 0 0 1 0 1 0 2 2 0 1 0 1 0 0 0 0 0 0 2 1 2 1 0 2 1 1 0 0 1 0 1 0 1 0 0 0 0 2 0 0 2 0 1 0 1 1 1 0 0 0 0 1 0 0 0 0 2 0 0 0 2 1 1 0 1 0 1 1 0 1 0 0 0 0 0 0 0 0 0 0 2 2 2 2 2 0 2 0 1 1 2 0 2 0 0 1 0 1 0 2 1 0 1 2 1 2 0 1 0 0 0 0 0 0 0 2 1 2 0 2 0 0 0 1 1 1 1 1 0 0 0 0 1 2 2 0 0 1 1 1 1 0 1 2 2 1 0 0 2 0 1 1 1 0 0 0 2 0 0 0 0 0 0 0 1 1 0 1 1 0 1 2 0 1 1 1 1 0 0 2 1 0 1 1 1 0 1 1 1 1 0 0 2 0 1 1 0 2 0 1 1 1 1 0 1 0 2 2 1 0 0 0 0 0 0 0 0 1 0 1 0 0 0 0 0 0 2 0 1 1 1 1 1 0 2 1 1 0 1 0 1 0 1 1 0 0 0 0 1 2 0 1 1 0 0 0 2 1 0 1 2 0 2 1 0 1 0 0 1 1 1 0 2 1 1 1 2 2 1 1 1 0 0 1 0 0 0 2 1 0 0 1 0 1 1 0 1 1 0 1 1 1 0 0 0 1 1 1 2 2 1 1 0 0 0 0 1 1 1 0 1 0 1 1 1 2 1 2 2 0 0 0 2 0 0 1 0 1 1 1 0 1 0 2 0 0 0 1 0 1 1 1 0 0 0 1 1 2 1 1 0 0 0 0 0 0 2 2 0 0 1 1 0 1 0 1 0 0 0 1 2 2 2 0 0 1 0 0 0 2 0 0 0 1 1 1 0 1 0 1 0 0 0 0 1 1 1 2 0 1 1 0 1 0 0 0 0 0 0 1 0 0 2 1 1 0 0 0 0 2 2 0 0 0 0 0 0 0 0 2 1 2 0 1 1 0 1 0 0 2 1 0 1 0 2 0 0 2 0 0 0 2 1 0 0 1 0 1 1 0 2 0 1 1 1 0 1 2 1 1 0 2 0 0 1 0 2 2 2 1 1 2 1 0 0 0 0 1 0 0 2 2 2 0 2 0 1 0 2 0 1 0 0 0 0 0 1 0 0 0 0 0 0 0 1 1 2 0 1 0 1 0 0 1 1 0 0 0 0 2 0 0 0 0 0 0 0 0 0 0 2 0 0 0 0 0 0 0 2 1 0 2 1 1 1 2 0 0 0 2 1 0 0 0 0 1 1 1 2 0 2 0 0 1 2 0 0 0 0 0 1 1 1 0 1 2 0 0 0 0 2 0 0 2 0 0 2 1 0 0 1 0 2 1 0 0 1 1 0 1 0 0 0 0 0 1 1 2 1 0 0 1 1 1 1 0 0 0 0 0 1 1 0 0 1 1 1 1 0 1 0 0 0 2 0 2 2 0 2 2 1 0 0 0 2 0 0 0 0 1 0 1 1 0 0 1 0 0 1 0 0 2 2 2 2 2 0 0 0 1 1 0 1 1 1 0 0 1 0 1 0 0 0 0 1 1 0 2 2 0 0 0 1 1 0 0 1 1 1 2 0 1 0 0 0 0 0 1 1 1 0 0 0 2 1 0 2 0 0 1 0 0 0 0 0 2 1 1 0 0 0 0 1 1 0 0 1 1 0 2 0 0 2 0 2 1 1 2 0 0 0 1 0 1 0 0 0 0 0 1 2 0 0 0 1 1 2 0 1 1 0 0 0 0 0 0 0 0 0 1 0 1 0 0 1
113 0 1 0 0 0 1 2 0 0 0 1 0 0 0 0 0 0 2 2 2 0 1 1 1 1 1 2 2 2 2 0 0 2 1 0 1 1 0 1 1 0 0 0 2 0 0 0 1 0 0 0 1 2 0 0 0 0 1 0 2 0 1 1 0 1 0 0 0 0 0 0 2 0 1 2 1 1 2 0 0 1 1 1 2 0 0 0 2 2 0 0 0 0 1 0 0 0 0 0 2 0 2 0 0 0 2 0 0 2 1 1 1 2 1 2 1 0 0 2 2 0 1 2 1 0 0 1 2 1 0 1 0 1 1 1 0 0 0 0 0 2 0 0 0 0 0 0 0 1 0 2 2 0 1 0 0 1 0 0 0 0 0 2 0 1 1 1 0 1 1 0 1 1 0 1 1 1 1 1 1 0 1 2 0 1 2 0 0 0 0 2 0 2 2 2 1 0 0 0 0 0 0 1 1 0 1 2 1 0 1 0 0 0 0 2 0 0 2 1 1 1 0 0 0 0 0 0 0 0 0 0 0 0 1 0 1 2 0 1 0 1 2 0 0 0 0 0 2 0 0 0 1 0 1 1 0 1 0 0 0 0 0 2 2 0 0 0 0 0 1 1 0 2 0 0 0 1 0 0 0 1 1 2 2 2 2 0 2 2 1 1 1 0 1 0 1 2 0 1 1 0 1 1 0 0 2 1 1 0 0 2 1 0 0 0 2 1 0 0 0 2 1 0 2 0 2 0 1 1 1 0 0 0 0 0 0 1 0 1 1 1 2 0 0 1 0 0 1 2 2 0 0 0 0 2 0 0 0 2 2 0 0 0 0 1 0 1 1 0 2 2 1 1 1 0 2 1 2 2 2 2 1 1 0 1 1 0 0 0 0 0 1 0 2 0 1 2 0 0 0 0 1 2 2 0 0 1 0 0 0 0 0 0 1 0 1 0 1 0 1 2 0 0 0 1 0 0 0 0 0 0 0 0 1 1 0 0 0 0 2 0 1 1 1 0 1 0 0 0 0 0 0 2 1 0 1 0 0 1 1 0 0 0 0 2 1 1 0 0 1 0 1 1 1 1 0 1 0 1 0 2 1 1 2 1 0 0 1 1 1 0 0 1 1 0 0 1 1 1 0 0 1 1 0 0 2 1 2 0 0 0 0 0 0 0 0 1 1 2 1 0 1 0 0 1 1 1 1 0 2 0 0 0 0 1 1 0 1 1 1 0 2 2 2 1 0 0 2 1 0 1 0 2 1 0 0 1 2 0 0 0 1 2 1 0 1 1 1 1 0 2 0 0 0 0 0 2 2 0 1 0 1 0 1 1 2 1 1 1 0 2 0 0 0 0 1 0 0 0 0 2 0 1 1 1 1 0 0 1 0 0 0 0 0 0 1 0 0 0 0 0 0 0 0 0 0 1 0 0 0 1 1 1 1 1 1 0 1 1 1 1 0 1 1 0 1 1 1 0 0 1 0 0 1 0 0 0 0 0 0 0 1 1 1 0 0 2 0 1 0 0 0 1 1 1 1 0 1 1 0 0 0 0 0 0 1 1 2 1 0 0 0 1 0 1 0 0 0 1 0 1 0 0 0 1 2 2 0 0 0 0 0 0 0 1 2 1 0 0 0 0 2 2 0 0 0 1 1 0 0 0 0 0 0 0 0 0 0 1 0 1 1 1 0 0 1 0 0 0 0 0 0 0 0 2 1 0 1 0 0 1 1 0 1 0 2 2 0 0 0 0 1 2 1 2 0 1 1 1 1 2 0 0 0 2 0 2 2 2 0 0 1 0 0 0 0 0 0 1 1 0 1 2 0 0 1 0 0 2 2 2 1 1 1 0 1 0 2 0 2 2 0 1 2 1 0 0 2 0 2 2 0 1 1 1 0 0 1 1 1 1 1 0 1 0 0 0 0 1 1 0 1 2 1 0 1 0 0 0 0 0 0 0 0 0 1 0 0 1 0 0 1 1 0 0 0 0 1 1 1 1 2 0 0 0 1 1 1 1 1 0 2 1 1 0 0 0 0 1 0 0 2 2 2 2 0 1 0 1 1 1 0 0 1 1 1 1 2 1 0 1 1 1 1 1 1 1 0 0 1 0 0 1 1 0 1 1 0 0 0 0 2 2 0 1 0 0 0 1 2 0 0 0 2 1 2 1 0 0 1 0 1 0 2 0 0 0 0 0 0 0 0 0 0 1 1 0 2 0 0 0 1 1 0 1 1 0 0 2 0 0 0 1 2 0 0 0 2 0 0 1
114 0 0 0 1 0 1 2 1 0 0 0 0 0 0 0 0 0 0 0 0 2 0 0 0 0 1 1 0 1 2 0 1 1 1 1 1 2 0 1 1 0 1 1 2 0 1 0 2 0 0 0 1 1 1 1 1 0 1 0 0 0 0 1 0 0 0 0 1 1 0 0 0 0 0 2 2 0 1 1 1 2 2 0 1 0 0 0 1 2 1 0 0 0 0 0 0 1 1 1 0 0 1 0 0 0 2 2 2 0 0 2 1 2 1 2 1 0 0 2 2 0 2 2 2 0 0 0 1 0 1 1 0 0 0 0 0 0 0 0 0 2 0 0 0 0 0 0 0 0 0 0 0 0 1 0 0 1 0 0 1 0 2 1 0 2 0 1 1 2 1 1 0 2 0 0 2 2 0 1 1 2 0 1 0 0 1 2 1 0 0 2 1 1 1 1 1 0 0 0 0 0 0 0 2 0 1 0 1 0 0 0 1 0 0 2 0 0 1 0 2 2 1 0 0 0 1 2 0 1 0 0 0 0 1 0 0 2 0 2 0 0 1 0 0 0 0 0 2 0 0 0 0 0 1 1 0 1 0 1 1 0 0 2 1 0 0 0 2 2 0 1 1 1 0 0 0 1 0 0 0 1 1 2 2 2 2 2 0 2 0 1 1 0 2 0 2 1 0 1 1 1 1 1 0 0 1 0 1 0 1 2 1 0 2 0 1 0 2 2 0 0 1 0 0 0 0 0 2 1 2 2 0 0 0 0 0 1 0 1 2 2 2 0 0 1 0 1 1 1 1 1 0 2 0 0 0 0 0 0 1 1 1 1 1 0 2 0 1 0 1 2 1 1 0 0 2 1 0 1 2 1 2 1 0 0 2 0 0 1 1 1 0 0 2 1 0 1 0 0 0 0 0 2 1 0 1 1 0 0 0 0 2 0 0 0 0 0 0 0 0 1 0 2 0 0 0 0 1 0 1 0 1 2 1 2 0 2 0 0 1 0 2 2 2 0 2 1 2 0 0 2 0 2 1 1 0 1 1 2 1 0 1 0 0 1 0 0 0 0 0 0 1 1 1 0 1 0 0 0 0 2 1 0 1 1 1 0 2 1 1 2 0 1 1 0 0 1 1 0 0 1 1 1 0 1 2 1 1 0 0 0 0 1 1 0 1 0 1 1 0 1 2 0 0 2 0 1 1 2 0 0 1 1 1 0 1 0 0 1 0 1 2 1 2 2 0 1 1 0 0 0 0 2 0 1 0 0 2 0 0 0 1 0 0 0 0 2 2 2 0 1 2 0 0 0 1 2 2 1 0 0 1 0 0 0 2 0 0 0 0 1 0 0 0 0 0 0 0 0 0 2 0 0 2 1 2 0 1 1 1 0 0 1 1 0 1 0 1 0 0 0 1 1 1 1 1 1 0 0 0 0 0 0 0 1 2 1 2 0 0 2 0 1 1 0 0 0 0 0 1 1 0 1 1 0 0 0 1 0 0 0 1 1 1 1 1 2 0 1 0 0 0 1 1 2 0 0 0 0 0 1 0 1 1 1 0 0 0 1 0 0 0 0 0 0 0 2 1 1 0 1 0 2 1 2 1 1 0 0 0 0 0 0 0 1 1 1 1 0 0 1 0 2 0 2 0 1 1 0 1 1 0 0 0 0 0 1 0 1 0 1 0 0 0 0 1 0 0 1 1 1 0 0 0 2 1 0 0 0 0 0 2 0 0 0 2 0 0 2 0 1 2 1 1 0 0 1 1 1 1 1 0 0 1 1 1 1 1 1 0 1 1 0 0 0 1 1 0 0 0 0 0 2 1 0 1 0 1 2 2 0 0 2 2 0 2 0 1 0 1 1 1 1 2 1 0 0 0 1 0 0 1 0 0 1 1 1 1 0 0 1 0 0 0 0 0 0 1 0 1 0 0 2 2 0 0 0 1 1 0 1 0 0 0 2 1 0 1 0 0 0 0 0 0 1 0 2 2 1 2 1 2 0 1 1 0 2 0 2 2 0 1 1 2 1 2 0 0 1 0 2 1 1 1 1 1 0 0 1 0 0 1 0 2 2 0 1 1 1 0 1 0 1 0 0 1 1 0 0 2 0 0 1 0 0 0 0 0 0 0 0 1 0 0 1 0 1 0 0 1 0 2 0 0 0 0 1 0 0 2 0 1 0 1 1 2 0 0 0 0 0 0 0 0 2 0 1 2 1 1 1 1 2 0 1 1 0 0 0 0 0 1 0 1 0 0 0 0 0 1 2
115 1 0 0 0 1 2 2 0 2 0 0 0 1 0 0 0 0 1 1 1 1 0 0 0 0 1 1 1 2 2 0 1 1 1 1 1 1 0 1 1 0 0 0 0 1 1 0 0 0 0 0 0 1 1 1 0 0 0 1 1 0 0 0 1 1 1 0 0 0 0 0 2 0 2 2 0 2 2 0 0 2 2 0 1 0 0 1 2 2 1 1 0 0 0 0 1 0 0 0 2 0 1 0 0 0 2 1 1 1 0 2 2 2 1 2 1 0 0 1 1 1 2 1 1 0 0 0 0 0 0 1 0 0 0 0 0 0 0 1 0 2 0 0 2 0 1 0 0 1 0 1 0 1 1 0 1 0 1 0 2 0 0 1 0 1 1 0 1 1 0 1 1 1 1 2 1 1 1 1 1 1 2 2 0 2 2 0 0 0 0 1 0 0 2 0 1 0 0 0 0 0 1 1 1 0 1 0 2 0 0 0 1 0 0 1 0 1 2 0 2 1 1 1 0 0 1 2 0 1 0 0 1 1 1 1 1 1 0 1 0 1 0 0 0 0 0 0 1 0 0 0 0 0 0 0 1 1 1 1 0 1 0 0 0 1 0 1 1 0 0 1 0 0 0 1 0 2 1 1 1 2 1 1 2 2 2 2 0 2 1 0 0 0 2 0 2 0 0 0 2 0 1 1 0 0 0 0 0 0 0 1 2 0 0 1 2 2 0 0 0 2 1 2 0 0 0 0 0 0 2 2 0 0 0 0 0 2 0 1 2 0 2 0 0 1 0 0 0 1 1 1 0 2 0 0 0 0 0 1 0 0 2 0 2 1 0 1 2 0 1 1 1 0 1 0 0 2 1 1 1 2 1 0 1 0 0 0 0 1 0 1 0 1 2 0 0 0 1 1 0 1 0 2 2 1 0 2 0 0 1 0 0 0 1 0 1 1 0 1 0 1 1 1 1 1 1 0 1 1 0 0 0 0 2 1 0 2 1 1 2 0 1 2 2 2 2 0 2 0 0 2 0 2 2 1 1 1 0 1 1 0 0 1 0 1 1 0 0 0 0 0 1 1 0 0 0 2 0 0 0 1 2 0 1 1 1 0 1 1 1 0 1 1 0 0 2 0 0 1 0 2 1 1 0 0 1 1 1 0 0 0 0 1 1 0 1 0 2 1 1 2 2 2 2 2 0 0 0 2 0 1 1 1 1 1 0 0 0 0 1 0 2 2 2 2 0 1 1 0 0 0 0 2 0 1 0 1 2 0 0 0 2 2 0 1 1 1 0 0 0 1 1 0 0 1 2 2 2 0 1 0 0 0 1 0 0 0 0 0 0 2 0 1 1 0 1 0 0 0 0 2 0 0 0 0 0 2 0 2 1 0 0 1 1 0 0 0 0 0 0 0 0 0 0 1 2 0 0 0 0 0 2 0 0 1 2 0 2 0 1 1 0 0 2 0 0 1 0 0 0 2 0 0 2 0 0 0 1 0 0 0 1 0 1 0 0 2 0 1 1 0 1 0 0 2 0 0 0 0 1 0 0 1 1 1 1 0 0 0 0 0 1 1 2 0 0 1 1 1 1 0 0 0 1 1 0 1 1 0 1 0 0 0 0 0 0 0 0 0 0 0 0 2 1 1 0 2 1 0 2 2 1 0 1 1 0 1 0 2 1 2 0 1 0 0 1 0 0 0 0 0 0 0 0 1 0 1 2 0 0 1 0 0 0 1 2 1 0 1 1 0 2 1 1 0 0 1 1 1 1 1 0 0 0 2 1 2 1 2 0 1 2 1 0 0 1 2 0 0 1 0 0 1 2 0 1 1 1 2 1 0 0 1 1 0 1 1 0 0 1 0 0 0 2 0 0 0 1 0 1 1 1 0 0 0 0 1 1 0 0 1 1 1 2 0 1 0 1 0 1 0 0 2 2 0 0 0 0 0 0 1 0 0 0 1 1 0 1 1 0 0 2 0 0 1 0 0 2 1 1 1 2 0 0 0 1 2 1 2 2 0 0 0 2 1 1 0 0 0 0 2 2 2 0 0 1 1 0 0 0 0 1 0 1 1 1 1 2 0 1 0 0 0 1 0 2 2 0 0 2 0 1 2 0 0 0 0 1 0 0 0 1 2 1 0 1 1 0 1 0 0 0 2 1 0 2 1 0 0 1 0 2 0 1 1 1 0 1 1 0 0 0 0 0 0 2 1 1 0 0 2 2 2 0 0 0 0 0 0 0 0 1 1 1 0 1 1 2 0 0 1
116 0 0 0 0 0 1 2 0 1 0 0 1 0 0 0 0 0 1 0 0 2 0 0 0 0 2 0 2 1 1 0 1 1 2 0 1 2 0 0 0 0 0 1 2 1 0 0 0 0 0 0 0 2 0 0 0 1 0 2 0 0 0 1 0 0 0 1 1 1 0 1 2 0 2 2 0 1 2 0 0 1 1 1 0 0 0 0 2 2 0 0 0 0 0 0 0 1 1 2 2 1 1 0 0 0 2 1 1 1 0 1 0 1 0 1 0 0 2 0 0 0 1 1 1 1 0 1 2 1 0 0 0 0 0 0 0 1 0 0 2 0 0 0 1 0 0 1 1 2 0 1 0 1 0 0 1 0 1 1 2 1 0 1 1 1 1 0 1 1 0 1 0 2 0 1 1 1 1 1 1 1 1 2 0 1 2 1 1 0 0 2 0 2 2 1 2 1 0 0 0 0 1 1 2 0 1 0 0 0 2 0 1 0 0 2 1 0 1 1 1 1 0 1 1 0 0 0 0 0 1 1 0 0 0 0 0 1 0 1 0 0 1 0 0 0 0 0 2 0 0 0 0 0 0 0 0 0 0 0 0 0 0 1 0 0 1 0 0 0 1 1 0 2 0 0 0 1 1 0 0 2 0 2 0 0 0 1 1 2 0 0 2 0 2 0 2 0 0 0 2 0 2 0 0 0 0 0 0 0 0 1 2 0 0 0 2 0 1 1 0 1 0 2 1 0 1 0 1 1 2 1 0 0 0 0 0 0 0 0 0 1 1 0 0 1 0 0 2 2 2 0 0 1 0 1 1 0 0 1 1 0 2 1 2 0 1 0 1 0 1 1 0 0 0 0 1 2 1 1 1 1 0 0 1 2 1 0 0 0 0 0 1 0 2 0 1 0 1 1 0 1 0 1 1 0 0 0 0 0 0 0 0 0 2 0 0 0 0 0 0 0 0 2 2 2 1 0 0 0 0 0 0 0 2 2 0 1 0 1 2 0 2 2 2 2 2 0 1 0 0 1 0 1 1 0 1 2 1 0 0 0 1 0 0 0 0 2 0 2 2 2 0 2 1 0 1 1 0 1 1 1 1 1 2 1 0 0 1 0 1 1 1 1 2 0 2 2 2 0 0 0 1 2 1 1 2 1 0 0 0 0 0 0 0 1 0 0 1 2 1 1 2 0 1 1 1 0 0 2 1 2 2 2 2 0 1 0 1 1 1 0 1 1 1 1 0 1 1 0 0 0 0 2 0 0 0 1 1 1 1 0 0 0 0 0 0 1 0 0 0 0 1 1 0 1 2 2 2 1 1 0 0 0 1 0 0 0 0 0 0 1 2 1 1 0 1 0 0 1 0 1 1 0 1 0 1 0 0 0 0 0 0 1 1 1 0 0 0 0 0 0 0 2 2 0 2 1 0 0 1 1 0 0 0 0 2 0 2 0 1 1 0 1 0 0 1 0 0 0 0 2 0 0 2 0 0 1 2 0 0 0 1 0 1 0 0 2 0 2 2 0 0 2 2 2 0 0 1 0 1 2 0 0 0 1 1 1 2 1 0 0 0 0 2 0 0 1 1 1 0 1 1 0 1 1 2 0 0 0 1 0 0 0 0 1 0 0 0 0 0 1 0 2 1 2 0 2 2 0 0 0 0 1 2 1 1 0 0 1 0 1 1 1 0 0 1 1 0 0 0 0 0 0 0 1 0 0 1 0 0 1 2 0 1 1 2 1 0 1 0 0 2 0 0 0 0 1 1 1 2 2 0 0 0 1 0 2 2 2 0 0 1 1 0 0 0 0 0 0 0 0 0 2 1 0 1 0 0 2 2 0 0 1 1 0 1 1 1 0 0 1 0 0 1 1 0 0 2 0 0 0 1 0 0 1 0 2 2 1 1 1 1 1 1 0 1 0 0 0 1 1 0 2 2 0 0 1 0 0 0 2 0 0 0 0 1 0 2 0 0 0 1 0 0 0 0 0 2 1 1 1 1 0 0 1 0 1 0 1 1 0 1 0 2 0 2 0 0 0 0 1 2 1 1 1 1 0 0 2 1 0 0 0 0 0 1 1 2 1 0 1 0 0 2 2 0 0 0 0 2 0 0 1 0 0 1 0 1 0 0 0 0 0 0 0 0 1 0 1 0 0 0 1 1 0 1 1 0 0 1 0 1 0 2 1 1 0 0 0 0 1 0 1 1 0 1 1 2 0 0 2 1 1 0 0 1 0 0 0 0 0 0 0 1 0 0 0 2 0 0 0
117 1 0 0 1 0 1 2 1 0 0 0 0 0 0 0 0 0 1 1 1 2 1 0 0 0 0 2 2 2 2 0 1 1 0 0 2 1 0 0 2 0 0 0 1 0 0 0 1 0 0 0 0 0 2 1 0 1 1 2 0 1 0 2 1 1 1 1 0 0 0 0 1 0 1 2 1 1 1 0 2 2 1 1 1 0 0 0 2 2 0 0 1 1 0 0 1 1 1 1 1 0 1 0 0 0 2 2 1 1 0 1 2 2 2 2 2 0 0 1 1 0 2 1 1 1 0 1 1 1 0 0 0 1 0 1 0 0 2 0 1 1 0 0 0 1 0 0 0 1 0 1 1 0 0 0 0 1 0 1 2 0 0 2 0 1 1 0 0 0 0 1 0 2 1 1 2 0 0 0 0 1 1 2 1 2 1 1 1 1 1 2 1 1 1 1 2 0 0 0 0 0 1 1 2 0 2 1 1 0 0 0 1 0 0 2 1 1 2 2 0 0 0 1 0 1 0 0 0 0 0 0 1 1 1 0 0 1 0 0 0 1 1 1 0 0 0 0 2 0 0 0 0 1 0 0 0 0 0 0 0 0 0 0 0 0 0 0 0 0 0 1 0 1 1 1 0 1 2 1 1 0 2 2 2 0 2 1 1 2 1 1 1 0 1 0 1 0 0 0 0 0 2 0 0 1 1 0 2 0 2 2 2 0 1 0 2 0 0 0 1 0 1 0 0 0 0 0 0 0 2 1 0 1 0 0 0 2 0 0 0 0 2 0 0 0 0 0 1 2 2 0 1 1 1 1 1 0 0 0 1 1 0 0 0 0 0 0 0 0 2 2 0 0 0 1 1 2 0 2 1 0 0 0 1 1 0 0 0 0 0 1 1 0 2 0 1 0 1 1 0 1 0 2 2 1 0 1 0 0 0 0 1 0 0 1 1 1 0 1 0 1 1 0 0 1 0 0 1 1 0 2 2 2 0 1 0 1 0 0 2 0 1 0 0 1 0 0 2 0 1 1 0 2 1 1 0 2 0 2 2 0 1 0 0 1 1 1 0 0 0 0 2 0 2 2 0 1 0 1 2 1 1 0 1 1 1 1 2 1 1 2 1 2 0 0 1 1 1 0 0 0 1 1 0 0 1 1 0 0 0 1 0 0 0 0 0 0 1 0 0 1 1 0 0 1 1 0 0 2 0 1 1 0 1 0 0 1 0 2 0 0 1 1 1 1 0 0 2 0 0 0 0 2 0 0 0 0 1 0 0 0 1 1 0 0 1 2 1 1 0 0 0 0 0 0 0 1 1 2 0 0 0 0 1 1 1 1 1 1 0 1 1 0 0 0 1 0 1 0 0 2 0 0 1 1 1 2 0 2 0 0 0 0 2 0 0 0 0 0 0 0 1 1 1 0 2 1 0 0 1 1 1 0 0 1 2 0 2 0 2 1 0 1 0 0 2 1 1 0 0 1 0 0 2 0 0 0 2 1 0 1 1 0 1 0 0 1 0 2 1 0 0 1 2 2 0 1 2 1 0 1 0 1 1 1 1 1 2 1 0 0 1 0 1 0 0 2 2 2 1 1 0 0 2 2 0 2 0 0 1 0 0 1 0 0 0 2 2 0 0 0 0 2 1 1 1 0 0 0 1 1 0 0 0 0 1 0 0 0 0 0 0 0 0 1 1 1 0 0 0 1 0 0 0 2 1 0 2 0 0 1 2 0 0 1 2 0 0 2 0 0 2 1 0 2 1 0 2 2 2 2 0 0 0 0 0 2 1 2 0 0 2 2 0 0 0 0 0 0 0 0 0 2 1 0 1 1 0 1 0 0 0 2 2 0 2 0 0 0 0 0 2 0 2 0 0 0 1 0 1 1 1 1 1 0 0 1 1 1 1 1 0 0 0 0 0 0 0 0 1 0 2 1 1 0 1 0 0 0 0 1 0 0 0 1 1 1 1 2 0 0 1 1 0 1 0 0 1 1 0 0 2 0 0 0 1 0 0 2 2 0 1 0 2 0 2 0 0 0 0 1 2 2 0 0 1 0 0 1 0 0 0 0 0 0 2 1 1 1 0 1 0 1 2 2 1 2 0 0 1 0 0 1 1 0 1 1 0 0 0 0 1 1 0 1 1 0 0 0 1 0 0 2 2 0 2 1 0 0 1 0 1 0 1 1 1 0 0 0 0 0 0 0 0 1 1 1 1 0 0 1 1 2 0 0 0 0 0 1 0 0 0 0 0 0 1 0 0 1 0 1
118 1 0 0 0 0 1 1 1 1 0 0 0 0 0 0 0 1 2 1 1 1 1 0 0 0 2 1 1 2 2 0 0 0 0 0 2 2 1 1 0 0 0 0 0 0 0 0 2 0 0 0 0 0 2 1 0 2 0 1 0 0 0 1 1 1 1 1 0 0 0 0 1 0 1 2 1 1 2 0 1 1 2 0 2 1 1 1 1 2 1 1 0 1 1 1 1 2 1 1 2 0 0 0 1 1 1 0 0 2 1 1 1 1 1 1 1 0 2 0 0 0 2 1 1 0 0 1 2 2 0 0 0 1 1 1 0 0 0 1 0 2 0 0 1 0 0 0 0 2 0 2 0 0 0 0 0 0 0 0 1 0 0 2 1 1 0 0 1 1 0 1 1 0 1 1 2 0 0 0 0 2 0 0 0 0 0 2 2 1 1 2 0 2 2 2 2 0 1 0 0 0 0 2 2 1 1 0 0 0 0 0 1 0 0 2 0 0 1 1 1 1 0 0 0 0 0 0 0 0 1 1 0 0 1 0 0 2 0 1 0 1 2 0 0 0 0 0 1 1 0 0 0 1 0 0 1 2 1 1 0 1 0 0 0 0 0 1 1 0 0 1 0 2 1 0 0 0 1 0 0 1 0 1 2 1 1 1 1 2 1 0 0 1 1 0 2 1 0 1 0 0 1 1 0 0 0 1 1 0 0 1 2 1 1 1 2 1 0 0 1 1 1 1 0 0 0 0 0 1 2 2 0 0 0 0 0 1 0 0 1 1 2 0 0 0 0 0 2 2 2 0 0 2 0 0 1 0 0 2 2 0 1 1 1 0 0 1 2 0 1 1 0 0 0 0 2 2 1 2 1 0 1 0 0 0 0 0 0 0 0 1 1 0 2 0 2 1 1 1 0 1 0 2 2 0 0 0 0 0 0 0 1 0 0 1 1 0 0 0 0 0 0 2 1 1 1 1 1 1 0 1 0 0 1 1 0 2 0 0 0 0 1 1 0 2 1 0 1 0 0 1 0 2 1 1 0 1 0 0 0 0 1 0 0 0 0 1 0 1 1 1 0 2 1 0 1 2 0 1 1 1 1 0 1 2 1 1 2 1 0 1 1 2 1 0 2 1 1 1 0 1 2 0 0 0 0 1 0 0 0 0 0 1 1 0 0 0 1 0 0 2 2 0 0 2 0 1 1 1 1 1 1 0 1 1 1 0 0 0 1 1 1 1 1 0 1 1 1 0 0 0 0 2 2 0 0 1 1 1 1 0 0 1 1 0 0 1 0 0 0 1 1 1 0 1 2 2 2 2 0 1 0 0 0 0 0 1 1 0 1 0 0 1 0 0 0 0 0 0 0 2 0 1 2 0 1 1 0 1 0 0 0 0 2 0 0 0 0 1 1 1 1 1 1 0 1 2 0 0 0 0 0 0 0 1 2 1 2 0 2 1 0 1 0 0 1 1 0 1 0 1 1 1 1 0 0 0 2 2 1 1 2 0 2 0 0 2 0 2 2 0 0 0 1 2 0 1 1 1 0 0 0 2 2 2 1 0 2 2 0 0 0 0 0 0 1 0 0 0 0 0 0 1 0 1 1 2 0 0 0 0 0 0 0 1 0 1 1 0 0 1 0 1 1 2 0 1 1 0 0 0 0 0 1 0 0 1 0 1 0 0 1 2 0 1 2 0 0 0 0 0 0 0 0 0 0 0 2 1 0 2 2 0 2 0 2 0 0 1 2 0 1 1 1 0 0 1 1 1 2 2 1 1 1 2 1 1 1 1 1 1 2 0 1 0 0 0 0 2 2 0 0 1 2 0 1 1 0 2 1 0 0 2 2 0 2 1 1 0 1 1 1 1 1 1 0 0 1 0 0 0 0 1 1 0 0 0 1 0 0 0 1 0 1 1 0 0 0 0 2 0 2 1 0 1 2 0 0 0 0 0 1 0 1 2 1 0 1 1 0 0 1 0 0 0 1 0 1 2 2 2 1 1 0 2 0 2 0 2 2 0 1 0 2 1 2 0 0 1 0 0 2 2 1 1 0 0 0 1 1 0 0 0 1 1 1 0 1 0 0 0 0 1 0 2 1 0 1 1 2 1 1 1 0 0 1 2 0 0 0 0 0 1 0 0 1 0 0 0 2 0 1 1 0 0 0 0 0 0 2 0 1 0 2 0 0 0 0 0 0 0 0 0 0 0 2 2 0 0 0 2 0 1 0 0 0 0 0 0 0 0 0 1 1 0 0 0 0 0 1 1
119 1 0 0 1 0 1 1 0 1 0 0 1 1 0 0 0 0 0 0 0 1 1 0 0 0 0 0 1 1 1 0 0 1 1 1 2 2 0 0 0 0 0 0 1 0 1 1 1 0 0 0 0 0 0 0 0 0 1 0 2 0 0 2 1 1 1 0 0 0 0 0 1 0 1 2 1 1 2 1 1 2 2 0 2 0 0 0 2 2 0 0 0 0 0 0 0 1 0 0 1 0 0 0 1 1 2 0 0 2 1 1 1 1 1 1 1 0 2 0 0 1 1 1 0 0 0 1 1 1 0 0 0 0 0 0 0 0 0 1 0 2 0 0 1 0 0 0 0 1 0 1 1 1 0 0 0 0 0 0 1 0 0 2 2 1 1 1 1 2 0 2 0 2 0 0 1 0 0 0 0 1 0 2 1 1 1 1 0 0 0 1 0 2 2 1 1 0 0 0 0 0 1 0 2 0 0 0 1 0 0 1 1 0 0 2 1 1 2 2 0 0 0 0 0 0 0 1 1 1 0 0 0 0 1 0 1 2 0 2 0 0 2 0 0 0 0 0 2 0 0 0 0 1 0 1 1 1 0 0 0 0 0 1 2 0 0 0 2 1 0 1 0 1 0 0 1 1 1 1 1 2 2 2 2 1 2 1 1 2 1 0 2 0 2 0 2 2 0 1 1 0 2 0 1 0 1 0 0 0 0 2 2 2 2 0 2 0 0 0 0 1 1 2 1 0 0 0 0 0 1 1 0 1 0 0 0 1 0 0 1 0 1 0 0 0 0 0 0 2 1 0 0 2 0 0 1 0 0 0 1 1 2 1 2 0 1 2 2 0 2 2 0 0 0 1 1 1 0 1 2 1 0 0 1 1 1 0 0 1 1 0 0 0 2 1 0 1 1 1 0 1 0 1 0 0 1 0 0 0 0 0 0 0 1 0 1 0 0 0 0 1 0 1 2 2 1 0 0 0 1 0 1 1 1 2 0 2 0 0 1 0 1 0 0 1 2 1 2 0 0 1 0 1 2 1 1 2 0 1 1 0 1 1 0 0 0 1 0 0 0 0 1 1 2 1 1 2 0 2 2 1 0 0 1 0 0 0 2 1 0 2 0 2 0 0 2 1 1 1 0 0 2 0 0 0 0 2 0 0 0 0 0 0 0 1 0 1 0 1 1 1 2 0 0 2 0 0 0 1 1 1 0 0 0 0 1 0 0 0 1 1 0 0 2 0 0 0 2 0 0 0 0 2 0 1 1 0 1 0 0 1 0 1 0 1 0 1 1 1 0 0 1 0 0 0 1 1 1 2 0 0 1 0 1 1 1 1 0 1 0 1 0 1 0 0 0 0 0 0 0 2 1 0 2 0 1 2 0 2 0 0 0 1 1 0 1 0 0 0 0 0 0 0 0 2 2 2 0 0 0 0 0 0 0 0 2 0 2 0 1 1 0 2 0 0 1 1 0 1 0 2 0 0 1 0 0 0 1 0 0 0 0 0 1 0 0 2 0 1 0 0 1 0 0 2 1 0 0 0 2 0 0 1 1 1 1 0 0 1 0 0 0 0 1 0 0 1 0 0 0 0 0 1 0 1 0 2 0 0 0 0 0 0 0 0 0 1 1 0 0 0 2 2 0 1 0 2 2 0 1 1 0 0 1 1 0 1 1 1 0 1 0 0 0 1 1 0 0 0 0 0 0 0 0 2 1 0 1 0 0 0 1 1 0 0 2 1 0 1 0 0 1 1 1 0 0 1 1 1 2 0 1 1 1 2 1 0 2 0 2 0 2 0 2 2 0 0 1 0 1 0 0 2 2 1 1 0 0 1 1 0 1 1 1 0 2 0 0 0 0 0 0 1 2 1 0 0 2 0 0 0 1 0 0 0 0 0 1 1 1 1 0 0 0 0 0 0 0 0 2 0 0 2 2 0 0 0 1 1 0 2 0 0 0 0 0 0 2 1 1 0 0 0 0 0 0 2 1 1 1 1 2 0 0 0 0 2 0 1 1 0 0 0 2 0 2 0 0 1 1 0 2 2 0 0 2 1 0 0 1 0 1 0 1 1 0 1 2 0 1 0 0 1 0 1 0 0 0 0 2 0 0 0 1 0 1 1 0 0 1 0 1 0 0 0 0 1 0 0 1 0 2 0 0 0 0 1 0 0 2 0 0 0 0 2 2 0 0 0 0 1 0 0 0 0 2 0 1 0 0 1 0 1 1 1 0 0 0 0 0 0 1 0 1 0 0 1 2 0 0 0
120 1 0 0 0 0 0 2 0 2 0 0 0 0 0 0 0 0 1 1 1 1 0 1 0 0 2 1 2 2 2 1 2 2 1 1 2 1 0 0 0 0 0 0 1 0 0 0 2 0 0 0 1 1 1 1 0 0 0 2 0 2 0 0 0 0 0 0 0 0 0 0 1 1 1 2 1 2 2 0 2 2 1 1 0 0 0 1 2 2 0 0 0 1 1 1 0 2 2 2 0 0 0 1 0 0 2 0 0 2 1 2 0 1 1 1 1 0 2 0 0 0 0 2 0 0 0 1 2 2 0 0 0 0 0 0 0 1 0 2 2 0 1 0 0 0 0 0 0 1 0 1 0 0 0 0 0 1 0 1 1 1 0 2 0 1 1 0 1 1 0 0 0 2 0 1 1 0 0 0 0 0 1 2 0 1 2 2 1 0 0 2 1 0 0 2 0 0 1 0 0 1 0 1 2 0 1 0 0 0 0 0 0 1 0 2 0 1 0 0 2 0 0 0 0 1 0 1 1 0 0 0 1 1 1 0 1 1 1 1 1 0 2 0 0 0 1 0 2 0 0 1 0 0 0 0 1 2 0 2 2 0 0 1 0 0 1 0 2 1 0 1 0 2 0 0 1 2 2 2 2 2 1 2 2 1 2 2 0 2 1 0 2 0 2 0 1 1 0 1 1 0 1 1 0 0 1 0 0 0 0 1 1 0 1 0 2 0 0 0 0 1 0 1 1 0 1 0 0 0 2 1 0 0 0 0 0 1 0 1 0 1 1 0 0 0 0 0 0 2 2 0 1 1 1 1 0 1 0 1 1 0 1 1 1 0 1 1 2 0 1 1 0 0 0 0 1 2 1 2 0 1 0 0 1 0 0 0 0 1 0 0 0 0 2 0 0 1 1 1 0 1 0 2 2 1 0 2 0 0 0 0 1 0 1 0 0 1 0 1 0 2 0 1 1 1 1 0 2 0 2 0 1 1 1 1 0 1 0 0 1 0 2 1 1 2 1 0 1 0 0 0 0 2 2 1 0 0 1 1 0 0 0 1 0 1 0 1 0 0 0 0 0 2 1 0 1 2 0 1 1 1 1 0 2 1 0 0 1 0 1 1 0 1 1 0 1 1 1 1 0 1 2 0 0 0 2 1 1 0 1 1 0 2 2 0 0 0 2 1 0 1 2 1 1 2 0 2 2 0 2 0 2 1 2 0 0 1 0 0 1 1 2 2 2 1 0 2 0 0 0 0 0 1 1 1 1 0 0 0 0 0 0 0 0 0 1 1 0 0 0 1 0 0 1 0 1 1 0 2 0 0 0 0 0 0 0 0 0 0 0 0 0 1 0 1 0 0 0 0 0 2 1 0 0 1 0 2 0 2 1 0 0 0 2 0 0 0 0 0 0 0 0 0 1 0 1 1 0 0 1 0 0 0 0 0 2 0 2 0 1 0 0 1 1 0 1 1 1 0 0 1 0 1 2 0 0 1 2 0 0 0 1 1 0 0 0 2 0 0 0 0 0 0 1 1 1 1 1 1 1 0 0 1 1 1 2 0 2 2 0 0 0 1 1 0 0 2 1 2 0 2 0 1 1 1 2 2 0 0 2 0 0 0 0 0 0 1 1 0 0 1 1 2 0 0 0 0 0 0 1 1 0 0 1 1 0 0 0 1 0 1 1 1 0 0 2 2 0 1 1 1 0 0 0 1 0 0 0 0 0 0 1 0 1 0 2 0 0 1 0 1 1 1 1 0 0 0 2 2 2 2 1 1 0 1 0 2 1 2 0 1 2 0 0 0 0 2 0 0 0 0 0 2 2 1 0 0 1 1 1 0 0 1 2 0 1 1 1 0 1 1 1 0 2 1 0 0 1 0 2 1 0 0 0 1 0 1 1 0 1 1 0 0 0 0 0 0 0 0 1 0 1 2 1 0 1 2 0 0 0 0 1 0 1 1 1 0 1 1 0 0 1 0 0 0 0 0 1 2 2 2 0 0 0 2 0 1 0 1 1 0 0 2 2 1 2 0 0 0 0 1 2 2 2 2 1 1 0 1 0 0 0 0 2 1 0 1 2 1 0 1 1 2 0 0 1 1 1 2 2 0 0 2 0 0 0 1 0 0 0 0 0 0 0 0 0 2 1 1 0 0 1 1 1 0 1 1 0 0 2 0 1 0 0 2 2 0 0 0 0 1 0 0 0 2 0 0 2 0 0 0 0 2 1 1 1 1 0 0 1 1 0 0 0 0 0 0 1 0 2 1
121 0 1 0 0 1 1 1 0 0 1 1 0 1 0 0 0 0 0 0 0 2 1 0 0 0 1 1 1 2 2 0 0 0 0 1 2 0 0 1 1 0 0 0 1 0 1 0 2 0 0 0 1 1 1 0 0 0 1 2 0 1 0 2 1 1 1 1 0 1 0 0 2 1 2 2 0 2 2 0 2 2 2 0 2 0 0 0 1 2 0 0 0 0 0 0 0 1 1 1 2 0 0 0 0 1 2 1 1 1 1 2 1 2 1 2 1 0 1 1 1 0 1 2 1 0 0 1 2 2 0 0 0 1 1 0 0 0 2 0 1 1 0 0 0 0 0 0 0 1 0 1 0 0 1 0 2 1 0 0 1 1 0 1 0 1 1 0 1 1 0 1 0 1 0 0 1 1 1 1 1 0 1 2 0 1 2 2 1 1 1 2 0 1 1 2 0 0 0 0 0 0 0 2 2 0 0 1 1 0 1 0 1 1 0 2 0 0 1 1 1 1 1 0 0 0 0 2 0 2 0 0 0 0 2 0 0 2 0 1 0 1 1 0 0 0 0 0 2 0 0 1 1 0 0 0 1 2 1 1 0 1 0 1 1 0 0 0 2 1 1 0 0 0 1 0 1 1 2 0 0 1 1 1 1 1 1 1 1 2 1 1 2 0 2 0 2 0 0 0 0 0 1 1 1 0 0 0 0 0 0 2 1 0 1 0 2 0 1 1 1 0 1 2 0 0 0 1 0 1 2 1 0 0 0 0 0 1 0 0 1 0 1 0 0 0 0 0 1 0 0 1 0 2 0 0 0 1 0 2 2 0 1 1 1 1 0 1 1 0 2 2 1 1 1 1 2 2 0 1 2 1 1 0 0 1 1 0 0 0 0 1 0 1 1 1 1 0 0 0 0 0 0 2 1 0 1 1 1 1 0 1 1 0 1 0 0 0 0 0 0 1 1 0 0 0 0 0 0 0 0 1 0 0 1 1 0 1 0 0 2 0 1 1 1 2 2 0 2 0 0 2 0 1 1 0 1 0 1 1 0 0 0 0 0 1 0 2 0 0 0 0 0 2 1 0 1 2 0 1 2 0 2 1 2 0 0 0 1 0 1 1 1 2 1 0 2 2 1 0 1 0 1 1 0 0 1 1 1 0 0 0 1 1 1 1 0 0 0 0 0 2 1 1 1 1 1 0 0 2 0 1 1 0 1 0 0 0 0 0 1 1 1 1 2 2 0 2 0 0 1 1 0 1 1 1 1 0 0 0 0 0 1 1 0 0 1 0 0 0 0 1 2 0 0 0 2 0 0 2 0 1 0 0 0 0 1 2 2 2 0 0 0 0 1 0 1 0 0 0 0 2 0 1 2 0 2 2 0 2 1 0 0 1 1 1 0 0 0 0 0 0 0 0 0 0 1 0 0 0 0 0 0 0 0 1 2 1 2 0 1 1 0 0 2 0 0 2 0 0 0 2 0 1 2 0 1 0 2 0 0 0 1 1 0 0 0 2 0 1 1 0 0 1 1 1 1 0 1 0 2 1 0 0 0 0 0 0 2 2 1 1 0 0 0 0 0 1 1 1 0 2 0 1 1 2 1 2 0 0 1 0 0 0 0 0 1 0 0 0 0 2 0 2 0 2 1 1 1 0 1 1 0 0 0 0 1 1 1 1 0 1 0 0 0 0 0 1 0 0 0 0 1 0 0 2 1 0 2 1 1 1 2 0 0 2 2 1 0 1 0 1 0 1 1 1 0 2 0 0 1 2 1 1 1 2 1 2 2 2 0 1 2 0 2 2 0 1 0 0 1 0 0 2 2 0 1 0 0 2 2 0 0 2 2 0 2 0 1 0 1 1 1 0 2 1 0 0 1 0 1 1 2 0 0 0 0 0 0 0 0 0 0 0 0 0 0 0 0 0 1 1 1 2 1 1 1 0 0 0 0 0 1 1 2 2 1 0 2 1 0 0 0 0 0 0 0 1 1 2 1 1 2 1 2 2 0 1 0 2 2 0 2 0 2 0 2 0 1 0 0 1 1 1 1 0 1 0 0 1 1 0 1 0 1 2 2 0 0 0 0 0 1 2 1 2 1 1 0 0 0 1 0 0 0 0 1 0 0 0 0 0 1 2 2 0 0 0 0 0 2 0 1 1 1 0 1 1 0 0 1 0 0 0 0 1 1 0 0 0 0 0 0 0 0 1 0 0 1 0 0 1 1 2 1 1 1 0 0 0 0 0 1 0 2 0 0 1 1 0 0 1
122 1 0 1 1 0 1 2 0 0 0 1 1 1 0 0 0 0 1 1 1 2 1 0 0 0 0 1 2 1 1 0 2 2 0 0 1 1 0 0 2 0 0 0 1 1 0 0 1 1 1 0 0 0 2 2 0 0 0 1 1 1 0 1 1 1 1 1 0 1 1 2 1 0 1 2 1 0 2 2 0 2 1 1 1 0 0 0 1 2 0 0 1 0 1 0 0 1 1 1 0 0 2 0 0 0 2 0 1 2 0 1 0 1 0 1 0 0 1 0 0 1 2 1 1 1 0 0 0 0 0 0 0 0 0 0 0 1 0 1 0 2 0 0 1 0 0 0 0 1 0 1 1 1 0 0 0 0 0 1 1 0 0 2 0 0 0 0 0 0 0 0 0 1 0 0 1 1 1 1 1 1 1 2 1 2 1 0 0 0 0 2 0 1 2 1 0 0 0 0 0 0 0 1 2 0 1 0 1 0 2 0 1 0 0 2 1 2 0 0 2 1 1 0 0 0 1 2 1 0 0 0 2 2 1 0 1 2 0 1 0 1 2 0 0 0 0 0 2 0 0 0 0 0 0 0 0 0 0 0 0 0 0 1 1 0 0 0 1 1 0 0 1 1 2 2 0 1 0 0 0 1 1 2 1 1 1 1 0 2 0 0 2 0 2 0 2 1 1 1 1 1 2 0 0 0 0 0 0 0 0 0 1 1 1 0 1 0 0 0 0 1 0 1 2 0 2 0 1 1 2 1 0 0 0 0 0 0 0 0 0 0 2 0 1 0 0 0 1 0 0 1 0 1 0 1 1 0 0 2 2 0 1 1 1 0 0 0 1 0 1 1 0 0 0 1 2 1 0 1 2 1 1 1 0 0 1 0 0 0 0 1 2 0 2 0 2 0 1 1 0 1 0 1 0 0 1 0 0 0 0 0 0 0 2 0 0 0 0 0 0 0 0 1 1 1 1 1 2 2 0 1 1 0 1 1 1 1 0 1 2 0 2 0 0 1 0 0 1 0 0 1 0 2 2 2 0 2 2 2 2 0 0 1 0 1 1 2 0 0 0 0 1 1 1 1 0 2 0 2 1 2 2 1 1 1 1 1 2 1 0 2 0 0 0 0 2 2 2 0 1 0 2 0 0 0 1 0 1 0 0 0 0 1 1 0 1 0 1 1 1 1 0 0 0 0 2 1 1 2 0 1 1 1 0 1 0 0 0 2 0 0 2 1 2 1 0 1 1 0 0 0 0 2 1 0 0 1 2 0 0 0 0 2 2 0 0 2 0 0 0 2 1 0 0 0 1 1 2 2 0 0 1 0 0 0 1 0 0 0 1 1 1 0 0 0 0 0 0 0 0 1 2 1 1 1 0 1 0 1 0 0 0 1 1 1 0 0 0 0 0 0 0 0 0 1 1 1 0 0 0 0 1 0 0 1 2 2 2 0 0 0 0 1 0 0 2 1 0 1 0 2 1 1 2 0 0 1 2 0 0 0 0 0 1 0 0 2 0 0 0 0 1 0 0 2 1 0 1 0 1 2 0 2 2 2 1 0 1 2 0 0 0 0 1 0 0 2 0 1 0 2 0 0 1 1 2 2 0 0 1 0 0 0 1 2 1 0 0 0 0 2 1 2 0 2 0 0 0 0 0 1 1 0 0 1 0 1 0 1 0 0 0 0 0 0 0 0 0 0 0 0 0 0 0 0 1 0 1 0 0 1 2 0 1 1 2 0 0 0 0 1 1 1 1 1 0 2 0 0 1 1 1 1 1 2 1 2 1 2 0 1 2 1 0 0 1 1 0 0 1 0 1 2 1 1 2 1 0 2 1 0 0 2 2 0 2 0 1 0 2 1 1 0 1 1 0 0 1 1 1 1 0 0 0 0 0 1 1 0 1 1 0 0 0 0 0 0 0 0 2 0 0 2 2 0 0 0 0 0 1 2 0 0 0 0 2 0 1 1 0 0 1 0 0 0 0 1 2 2 2 2 2 1 0 1 0 2 1 1 1 0 1 1 2 2 1 0 1 0 1 0 1 1 2 2 0 0 0 1 1 0 0 0 1 0 2 0 2 1 0 1 0 0 2 2 1 1 0 0 2 0 1 2 0 0 0 0 0 0 0 0 0 1 0 0 1 0 0 1 1 0 0 2 2 0 2 1 0 0 2 0 2 0 1 1 1 0 2 1 1 0 0 0 0 0 2 0 2 1 1 1 0 1 0 0 0 0 1 1 0 0 0 0 1 0 0 0 2 1 0 1
123 0 0 0 0 0 0 2 0 2 0 0 0 0 0 0 0 0 0 1 1 2 1 1 1 1 1 0 2 1 1 0 1 2 1 0 1 0 0 0 1 0 0 1 2 1 2 0 0 1 1 0 1 1 1 0 1 0 1 1 1 1 0 1 0 1 0 1 0 0 0 0 1 0 0 1 1 1 2 1 1 2 2 0 2 0 0 1 2 2 1 1 0 0 0 0 0 1 1 1 1 0 0 0 1 1 2 2 2 1 0 2 0 1 0 1 0 0 2 1 1 0 2 2 2 0 0 0 1 0 0 0 0 0 0 0 0 0 0 1 1 1 0 0 0 1 0 0 0 1 0 1 0 0 0 0 0 1 0 0 2 1 0 1 0 0 0 1 1 2 1 1 2 1 0 1 1 1 1 1 1 1 1 2 1 2 1 1 0 0 0 1 0 2 2 2 2 0 0 0 0 0 1 1 2 0 0 0 2 0 0 0 1 0 0 2 0 0 1 0 2 1 0 0 0 0 0 1 0 1 0 0 0 0 0 0 0 2 0 2 0 0 2 1 0 0 0 0 2 0 0 0 0 0 1 0 1 2 1 1 0 1 0 0 0 0 0 0 2 2 1 0 0 1 0 1 0 0 1 0 0 1 0 1 1 0 2 1 0 2 1 0 0 0 1 0 2 1 0 1 0 0 2 0 0 0 0 1 2 0 2 2 0 1 1 0 2 0 0 0 0 0 1 0 2 0 2 0 2 1 2 2 0 0 0 0 0 1 0 1 2 2 1 0 0 0 0 0 0 1 1 0 0 0 0 2 0 0 0 2 2 0 1 0 1 1 0 1 1 0 2 2 1 1 0 1 1 1 0 2 1 1 0 0 0 0 0 0 0 2 0 1 1 0 1 1 2 0 0 0 0 0 0 2 0 0 2 1 0 0 1 0 1 1 0 0 2 1 0 1 0 1 0 2 2 2 1 0 1 0 0 0 0 0 0 0 0 1 1 2 1 0 1 1 0 2 2 0 2 0 0 2 0 2 0 0 0 1 1 1 0 0 1 1 0 1 0 0 0 0 0 0 0 1 1 1 0 2 0 0 1 2 2 1 0 2 1 0 1 0 2 1 0 1 1 0 0 1 0 0 1 1 1 1 0 0 1 0 0 0 0 0 0 0 0 0 0 0 0 2 1 0 2 1 1 2 0 1 1 1 1 0 1 0 1 1 1 0 0 0 0 1 1 1 1 1 0 1 1 0 0 0 0 2 2 0 0 0 1 0 0 0 1 2 0 0 1 2 2 1 1 0 1 0 0 0 1 2 2 2 0 0 0 0 0 0 0 1 0 1 0 1 1 1 0 0 0 0 0 0 0 2 0 0 2 0 2 1 0 1 0 0 0 2 0 0 0 0 0 1 1 1 1 1 1 1 2 1 0 0 0 0 0 0 0 0 0 0 2 0 0 1 0 1 0 0 2 1 0 0 0 2 0 0 2 0 0 0 2 2 1 1 1 1 0 0 1 2 0 1 1 0 1 1 1 2 1 0 1 0 0 2 0 1 1 1 1 0 1 1 0 0 0 0 2 0 0 1 0 1 1 0 0 1 1 2 1 2 0 0 1 0 0 0 0 0 0 1 1 0 0 0 2 2 0 0 0 1 1 0 0 0 0 0 0 0 0 0 0 1 1 1 0 1 0 0 1 0 0 1 0 0 0 0 0 1 0 0 2 1 0 2 1 0 0 1 1 1 0 1 1 0 1 1 1 0 0 1 1 1 2 2 1 1 1 1 0 2 2 2 0 0 2 1 0 0 0 2 0 0 2 0 0 2 2 0 0 1 0 2 1 0 0 1 2 0 1 0 2 0 2 2 2 1 2 1 0 0 1 0 1 1 0 0 0 1 0 0 0 0 0 0 0 0 0 0 0 0 0 0 2 1 0 2 2 0 0 0 0 0 0 2 0 0 0 1 1 0 2 0 0 0 2 1 0 0 0 1 1 2 2 2 2 0 0 0 0 2 0 1 1 0 0 0 1 0 1 0 1 0 0 0 2 2 0 0 1 1 0 0 0 0 0 0 1 1 1 1 2 1 0 1 0 1 2 1 1 1 0 0 2 0 0 2 0 0 0 0 0 0 0 0 1 1 0 0 0 0 0 0 1 0 2 0 1 0 1 2 0 0 0 2 1 0 1 0 0 0 0 0 0 0 0 0 0 1 1 0 2 0 0 0 1 2 0 1 1 0 0 1 0 0 0 0 1 0 0 0 0 0 0 0
124 0 0 0 1 0 2 2 1 0 0 0 1 1 0 0 1 0 1 1 1 2 0 0 0 0 2 1 1 1 1 0 1 1 1 1 2 1 0 1 1 1 0 1 1 1 2 0 1 0 0 0 0 0 1 1 0 0 1 0 2 0 0 2 0 0 0 0 0 0 0 0 1 1 1 2 1 1 2 1 1 2 2 1 1 0 0 0 2 2 0 0 1 0 0 0 0 0 0 0 2 0 0 0 0 0 2 0 0 2 1 1 0 0 0 0 0 0 1 1 1 1 2 1 1 0 0 1 2 1 0 0 0 0 1 0 0 2 1 1 1 1 0 0 0 0 0 0 0 1 0 1 1 0 0 0 1 0 0 0 1 1 0 2 0 2 1 0 1 1 0 2 1 0 0 1 2 0 0 0 0 0 1 2 0 1 2 2 0 1 1 2 1 0 0 0 2 0 1 0 0 0 0 0 2 0 1 0 1 0 0 0 1 0 0 2 0 1 1 1 1 1 1 0 0 0 2 0 0 0 0 0 0 1 1 0 0 2 0 2 0 0 2 0 0 0 0 0 2 0 0 1 0 0 0 0 2 2 2 2 0 2 0 1 1 0 1 0 0 0 0 1 0 1 0 0 0 0 2 0 0 0 2 2 2 2 2 2 0 2 1 0 1 0 1 0 2 0 0 0 1 0 2 0 0 0 0 0 0 0 0 1 1 0 1 0 2 1 2 2 0 1 2 1 2 0 1 0 0 0 0 0 0 0 0 0 0 2 0 0 0 0 2 0 0 1 0 0 1 1 1 0 0 0 0 2 0 0 0 1 2 1 2 0 2 1 0 0 2 0 0 0 0 0 0 0 2 2 1 1 2 0 2 2 0 0 1 1 1 0 1 2 0 1 2 0 2 2 0 0 0 0 0 2 1 1 1 1 0 0 0 0 0 0 0 0 2 1 0 1 0 1 1 2 0 2 0 0 0 1 0 0 0 1 1 1 0 0 0 0 1 0 1 0 0 1 2 0 2 0 0 1 0 2 0 0 0 1 0 1 1 0 0 1 0 0 0 1 0 0 1 0 2 1 2 2 0 2 0 0 0 1 1 0 1 1 1 2 2 2 0 2 0 2 1 0 2 1 1 0 0 1 1 1 0 0 1 1 0 0 0 1 0 0 0 0 1 0 1 2 0 0 1 0 0 0 0 0 0 2 0 1 1 1 0 0 0 0 0 1 1 0 0 0 2 1 0 2 0 0 0 0 0 2 0 0 0 0 0 0 0 2 0 0 0 0 0 1 0 0 0 1 1 0 0 0 1 2 2 1 0 0 0 0 0 0 0 1 0 1 1 1 2 1 0 0 0 0 0 0 0 1 0 0 1 0 0 1 0 1 0 0 0 0 1 0 0 0 1 0 0 0 0 0 0 1 2 2 0 0 0 0 0 0 0 1 2 1 2 0 0 0 0 1 2 0 0 0 0 1 0 1 0 0 2 0 0 1 2 0 0 0 1 2 0 1 0 2 0 1 1 0 1 0 0 2 0 0 1 0 0 1 0 1 1 1 0 1 2 1 1 1 0 0 0 0 0 2 0 1 1 0 1 1 1 2 1 1 0 0 1 1 0 1 0 1 0 0 0 0 0 0 0 2 0 2 0 1 1 0 1 0 1 0 2 2 0 0 0 2 0 2 0 0 0 0 1 0 0 0 0 0 0 0 0 0 0 0 1 0 0 1 2 1 1 0 2 0 0 1 0 0 1 1 1 0 0 0 1 1 2 2 0 0 2 2 1 1 1 1 1 1 2 1 0 0 0 1 0 0 1 0 0 2 2 0 0 0 0 2 2 0 0 2 2 0 2 0 2 0 2 2 1 0 1 1 0 0 1 0 1 1 0 1 1 1 0 0 0 0 0 0 0 0 0 0 0 0 0 0 1 0 1 2 1 0 1 1 1 1 0 1 0 0 0 0 1 0 0 1 0 0 1 0 0 1 0 1 1 1 2 2 0 0 0 2 0 1 0 1 1 0 1 1 1 0 1 0 1 0 0 1 1 1 1 1 1 1 0 2 1 0 1 1 1 1 2 1 1 0 1 0 2 1 2 2 1 0 0 0 2 0 0 1 0 0 1 1 1 1 0 1 1 2 1 1 1 0 0 0 1 0 0 2 1 0 1 2 0 0 2 0 1 0 1 1 1 0 0 0 0 0 0 0 0 0 2 0 1 0 0 1 0 0 0 0 0 1 0 0 0 0 1 1 1 0 1 0 0 0 0 0
125 0 0 0 0 0 1 0 0 0 1 2 1 1 0 0 0 0 0 0 0 1 0 1 0 0 2 1 2 1 1 1 1 1 0 0 2 1 1 0 1 0 1 1 1 0 0 0 2 0 0 0 2 2 0 1 0 1 1 1 1 1 0 1 2 2 2 2 0 0 0 0 1 0 1 2 1 1 2 0 0 1 2 0 1 1 0 1 1 1 0 0 0 0 0 0 1 0 0 1 1 1 1 0 1 0 2 1 2 1 0 1 1 1 0 2 0 0 1 1 1 0 2 2 2 0 0 0 0 0 0 0 0 0 0 0 0 2 0 2 1 1 0 1 0 0 0 0 0 0 1 0 1 0 0 0 0 1 0 1 1 2 0 2 1 1 1 1 1 2 1 1 0 2 0 0 2 0 0 0 0 0 0 2 0 0 2 0 0 0 0 2 0 1 1 1 1 0 0 2 0 2 0 2 2 0 0 0 1 0 0 0 1 0 0 2 1 0 1 1 1 1 0 0 0 0 0 1 1 0 1 1 0 0 1 0 0 2 0 2 0 0 2 0 0 0 0 0 2 0 0 0 0 0 0 0 2 0 0 0 0 0 0 1 1 0 1 1 0 0 0 2 0 2 1 1 0 1 1 1 1 2 0 1 1 1 0 2 0 2 1 0 0 1 0 1 1 2 0 1 2 1 0 2 0 0 0 2 1 0 1 2 0 0 1 0 2 1 1 1 0 1 2 0 1 0 1 0 0 1 1 1 0 0 0 0 0 1 0 1 1 1 1 0 0 1 0 0 1 2 2 0 1 1 1 1 0 0 0 1 1 0 1 1 1 1 1 2 2 1 2 2 1 1 0 1 1 2 0 0 1 2 2 0 0 0 0 0 0 0 0 1 2 0 2 0 2 1 1 1 0 1 0 2 1 1 1 1 0 0 0 0 2 1 0 0 1 0 0 0 0 1 0 2 2 2 1 0 1 0 1 0 0 1 2 2 1 0 0 0 1 0 2 2 1 2 2 0 1 0 1 1 0 2 2 2 0 0 1 1 0 0 0 0 0 1 0 2 0 0 0 0 1 1 1 1 0 2 1 0 0 1 0 0 2 0 0 0 2 1 0 0 0 1 1 0 1 2 1 0 1 0 2 0 0 0 0 1 1 0 0 1 1 1 1 0 0 1 0 1 0 2 2 0 0 2 0 1 1 1 1 1 0 0 0 1 1 0 0 2 0 0 1 1 2 1 0 1 1 0 0 0 0 1 2 1 1 1 0 1 1 0 1 1 0 0 1 2 2 2 0 0 0 0 0 0 0 1 1 2 0 0 0 0 0 0 0 1 0 1 1 1 0 1 0 0 0 0 1 0 0 2 1 0 1 1 1 1 0 1 0 0 0 0 1 0 0 0 0 0 0 0 1 1 1 0 1 0 0 0 1 0 0 0 0 0 2 0 2 0 2 0 0 1 0 0 2 1 1 0 1 1 0 0 2 0 0 0 2 0 0 0 2 1 1 1 0 2 0 0 0 0 0 1 1 2 0 1 1 1 1 0 0 2 2 2 1 1 1 1 0 0 1 0 0 0 0 1 1 1 1 0 1 1 1 1 0 2 0 0 1 0 0 0 0 1 1 1 0 1 0 0 1 2 1 1 0 1 0 0 1 1 0 0 0 0 1 1 1 2 1 2 0 0 0 0 1 1 0 0 0 0 0 0 0 0 0 0 2 1 1 1 2 0 1 1 2 0 0 2 0 0 0 0 0 1 0 1 0 0 0 0 0 0 0 2 0 1 2 1 1 0 2 1 1 1 0 1 0 0 1 0 0 2 1 0 2 1 0 2 1 0 0 2 2 0 2 0 2 0 0 2 0 2 2 2 0 0 0 0 0 0 2 0 0 0 0 1 1 0 1 1 1 1 1 0 1 0 0 1 1 0 2 2 0 1 2 0 1 1 0 1 0 0 0 1 1 1 1 1 0 0 1 0 0 0 0 0 1 1 2 2 2 1 1 1 0 1 1 2 2 0 0 1 1 0 1 0 0 0 1 1 1 1 1 1 1 0 0 1 1 0 1 0 1 1 1 1 2 1 0 1 0 1 0 0 1 1 1 1 2 0 0 0 1 0 1 0 0 1 0 0 1 1 0 0 0 0 0 0 1 0 1 1 1 0 1 2 0 0 2 0 0 0 1 1 2 0 2 1 1 0 0 0 0 1 1 0 2 0 0 0 1 1 0 0 0 0 0 0 0 0 0 1 0 0 0 0 1 0 1 0
126 1 1 0 0 0 1 1 1 0 0 0 0 0 0 0 0 0 0 1 2 1 1 0 0 0 2 1 2 2 2 0 1 1 0 0 1 1 0 1 1 0 1 1 1 1 0 1 0 0 0 0 0 0 1 0 0 0 1 0 1 1 0 1 0 0 0 0 0 1 1 1 2 0 2 2 0 1 2 1 1 2 2 0 1 0 0 0 2 2 0 1 0 0 0 0 0 0 0 0 1 0 0 0 1 1 2 0 0 2 1 1 0 0 0 0 0 0 0 0 0 0 1 2 1 0 0 0 2 1 0 0 0 0 0 0 0 1 0 1 2 0 0 0 2 0 2 0 0 0 0 1 0 0 0 1 1 1 0 0 0 0 0 1 2 2 0 0 0 1 0 1 1 0 0 1 1 0 0 0 0 1 2 2 0 2 2 2 1 1 1 2 0 1 1 2 1 0 0 0 0 0 0 1 2 1 2 0 0 0 1 0 2 0 0 2 0 0 0 0 2 2 2 0 0 0 2 1 1 1 0 0 0 0 2 0 0 1 1 1 0 0 2 0 0 0 0 0 1 1 1 1 0 0 1 1 0 1 0 0 1 0 0 2 2 0 0 0 1 1 0 0 0 1 0 0 0 0 1 0 0 1 0 2 2 2 2 1 1 2 1 1 1 1 2 0 2 1 0 0 1 0 1 1 0 1 0 0 0 0 0 1 2 1 2 1 2 1 0 0 0 1 2 1 0 0 1 0 0 1 2 2 0 0 0 0 0 1 0 1 0 1 0 0 0 1 0 0 1 0 0 1 0 1 0 1 0 0 0 2 2 0 2 0 2 0 1 2 2 0 2 2 2 2 0 2 2 2 0 2 0 1 0 0 1 0 0 0 0 2 0 1 1 1 2 0 2 1 0 0 0 0 0 2 2 0 0 1 1 1 0 0 1 1 0 0 2 0 0 0 0 1 1 1 1 0 1 0 2 0 2 0 1 1 0 1 0 1 0 1 1 1 1 2 1 2 1 0 2 0 0 1 0 2 1 1 0 2 1 1 1 0 0 1 0 0 0 2 0 1 1 2 1 2 2 1 1 1 0 0 0 1 2 1 1 1 1 1 2 1 1 1 0 0 1 0 2 1 1 1 0 1 1 1 0 0 1 1 0 0 0 0 0 2 2 0 0 0 0 1 1 2 1 0 0 1 1 0 0 2 0 1 1 0 1 1 2 0 1 0 1 1 2 2 2 2 0 1 2 0 0 0 0 2 0 0 0 0 2 0 0 0 0 1 1 0 0 1 1 0 1 2 1 0 0 0 0 2 2 2 0 0 1 0 0 0 0 1 1 1 0 2 2 0 0 0 0 0 0 1 0 1 1 0 0 1 1 1 0 2 0 0 0 0 1 0 0 0 0 0 0 0 0 0 0 0 2 0 0 0 0 0 1 0 0 2 2 0 2 0 1 1 0 0 1 0 1 1 0 0 0 2 1 2 2 0 0 0 1 0 0 0 1 0 1 0 0 2 0 2 2 0 0 0 0 1 1 0 0 0 1 0 1 0 1 1 1 0 2 2 0 0 0 0 0 1 0 1 2 2 1 0 0 1 0 1 0 1 0 0 1 0 0 0 1 2 1 1 1 0 0 1 1 2 0 0 0 0 0 0 0 0 0 0 1 1 0 1 0 1 0 1 0 0 0 0 1 1 0 1 1 1 1 0 0 1 0 0 1 0 0 1 1 1 0 1 2 0 0 0 0 1 2 0 0 0 1 2 0 0 1 1 1 1 1 2 1 1 2 1 1 0 2 1 0 0 1 0 0 2 2 0 0 2 1 0 0 0 1 2 2 0 1 1 1 0 2 0 2 1 2 2 0 0 2 1 0 0 0 1 0 0 0 0 0 1 1 0 0 0 0 0 0 0 0 0 0 0 0 0 1 0 1 2 1 1 1 0 0 0 1 2 0 0 0 0 1 0 1 1 0 0 1 0 0 0 0 0 1 1 2 2 2 1 1 1 0 1 0 2 2 0 0 0 2 0 2 0 0 0 0 2 1 1 1 1 1 2 0 1 0 0 1 0 1 1 0 0 2 1 0 1 0 1 0 0 1 1 0 0 1 0 0 1 1 0 0 0 0 0 0 0 0 0 0 0 0 1 0 1 1 0 0 2 2 0 2 0 0 0 2 0 0 2 2 0 0 0 0 0 0 0 0 0 0 2 0 0 2 0 0 0 1 1 0 0 0 0 0 0 0 0 1 1 2 0 0 0 1 0 0 1
127 1 0 0 1 1 2 1 0 1 0 1 0 0 0 0 0 0 1 1 1 1 0 0 0 0 0 2 2 2 2 1 1 1 0 0 0 2 0 2 1 1 0 1 1 1 1 0 1 0 0 0 0 1 0 0 0 0 1 2 0 0 0 1 1 1 1 1 0 1 1 2 0 0 0 2 2 1 1 0 1 2 2 0 1 0 0 1 2 2 0 0 2 1 0 0 0 1 0 0 2 0 0 0 1 1 2 1 2 0 0 2 1 1 1 1 1 1 1 1 1 0 2 1 1 0 0 1 1 1 0 0 0 0 0 0 0 0 0 0 1 1 0 0 1 0 1 0 0 2 0 2 0 0 0 0 0 0 0 0 1 0 2 2 0 1 0 1 0 2 1 1 0 2 0 1 2 1 0 1 0 1 1 2 0 1 2 1 0 0 0 2 0 0 0 2 2 0 1 0 0 1 0 1 2 0 0 0 1 0 2 0 0 0 0 2 0 0 2 1 1 0 1 0 0 0 1 1 0 1 1 1 0 0 0 0 0 2 0 1 0 1 2 0 0 0 0 0 2 0 0 0 0 0 0 0 0 2 0 1 1 0 0 1 0 0 1 1 0 0 0 2 2 0 0 0 0 2 2 2 2 2 0 2 1 1 2 1 1 2 1 1 1 0 2 0 2 0 0 0 0 0 2 0 0 0 0 0 1 0 1 2 1 0 0 0 1 0 0 0 0 2 1 2 1 0 1 0 0 0 2 0 0 0 0 0 0 2 0 2 1 1 2 0 0 1 1 0 2 0 0 0 0 2 0 0 1 0 0 0 1 1 0 0 0 0 0 1 1 0 2 2 1 1 1 0 2 2 2 2 1 1 2 0 0 0 0 1 1 0 1 1 1 0 1 2 2 1 0 0 0 0 0 2 2 1 0 1 0 0 0 0 1 0 1 0 0 1 0 1 0 1 0 2 2 2 1 1 2 1 1 1 0 0 0 0 0 0 0 1 1 0 1 1 0 1 2 0 1 0 0 1 0 2 1 1 0 0 1 1 0 0 1 0 0 1 0 2 0 1 1 0 0 2 0 0 0 1 0 0 0 1 0 0 2 2 0 1 1 1 1 1 1 1 0 0 0 1 1 0 0 0 2 1 0 1 2 0 0 0 0 0 0 1 1 1 0 0 2 0 0 2 2 0 0 1 0 0 0 2 0 2 2 1 2 1 0 0 1 1 1 1 2 2 2 1 0 1 1 0 0 0 0 1 0 0 0 0 2 0 0 0 1 2 0 0 0 2 1 1 0 1 0 0 0 0 0 1 1 2 0 0 0 0 1 1 2 1 0 1 0 0 1 0 1 0 0 2 2 1 0 0 0 0 1 0 1 0 0 1 1 0 0 1 1 0 0 0 0 0 0 0 0 0 0 2 2 1 0 0 0 0 0 0 0 1 2 0 1 1 1 1 0 1 1 0 2 1 0 1 0 2 0 2 2 0 0 0 2 0 0 0 1 0 1 0 0 1 0 1 1 0 1 0 0 1 1 0 0 0 1 0 0 2 2 2 1 1 1 1 0 0 0 0 0 0 1 1 0 0 0 1 1 2 0 2 1 2 0 0 1 0 0 0 0 0 0 1 1 0 0 0 2 2 0 0 0 1 1 0 1 2 1 0 2 2 0 0 0 0 0 1 0 1 0 1 2 0 0 0 0 0 0 0 0 2 1 0 2 0 0 0 2 2 0 0 2 0 0 2 1 0 2 0 0 0 0 1 1 1 1 1 2 2 1 1 1 2 0 2 0 2 2 1 1 1 0 0 0 0 0 0 0 2 1 0 0 0 0 1 1 0 1 0 0 0 1 0 0 0 0 1 0 0 2 1 0 0 0 0 0 0 0 0 0 1 0 1 2 1 1 1 1 0 1 0 1 0 0 0 2 0 0 2 2 0 0 1 1 1 0 1 0 0 0 0 1 1 1 1 0 0 1 0 1 1 1 2 1 1 1 1 1 1 1 2 0 1 0 2 2 0 0 0 2 1 1 0 0 0 0 2 0 1 2 2 0 1 0 0 0 0 0 0 0 0 2 1 2 0 1 0 0 2 2 2 0 0 1 1 1 0 1 1 1 0 2 2 0 0 0 0 0 1 1 0 0 0 0 0 1 0 1 0 1 1 1 1 0 0 2 0 0 0 1 0 0 0 0 0 0 0 0 1 1 0 0 2 0 0 0 2 0 0 0 0 0 0 0 1 0 0 0 0 0 0 0 0 2 0 1 1
128 0 1 0 0 0 1 1 0 2 0 0 0 2 0 0 0 0 1 2 2 1 0 0 0 0 1 2 2 2 2 1 1 1 1 0 0 1 0 0 1 0 0 0 0 1 0 0 2 0 0 0 0 0 1 1 0 1 1 2 0 1 0 0 0 1 0 1 0 0 0 1 2 1 2 2 0 0 1 0 1 1 2 0 2 0 0 0 1 2 1 0 0 1 1 0 1 1 0 0 2 0 1 0 1 0 2 0 1 1 0 1 1 1 1 1 1 0 0 2 2 0 1 1 0 1 0 1 2 2 0 0 0 0 0 0 0 0 0 0 1 1 0 0 0 0 0 0 0 2 0 1 1 0 2 0 0 1 0 1 1 0 0 2 0 1 0 0 0 0 0 0 1 1 0 0 1 1 1 1 1 1 0 2 0 0 2 2 0 0 0 2 0 0 1 1 1 0 0 0 0 0 1 1 2 0 0 0 1 0 0 0 1 0 0 2 0 0 1 1 1 0 0 0 0 1 1 1 0 0 0 0 0 0 2 0 0 1 0 0 1 1 2 0 0 0 0 0 2 0 0 0 0 0 0 0 1 2 0 0 0 0 0 1 0 0 1 0 1 1 0 0 0 1 2 2 1 0 1 1 1 1 0 1 1 1 1 0 1 1 1 0 1 0 1 0 2 1 0 0 0 0 2 0 0 1 0 0 0 0 0 2 1 0 2 0 2 0 0 0 0 1 1 2 1 0 1 0 1 1 2 1 0 0 0 1 0 0 0 1 0 0 2 0 0 1 1 1 1 0 0 1 0 2 0 0 0 0 0 0 0 0 1 1 1 1 0 0 2 0 1 1 1 0 1 0 1 2 0 0 2 2 0 0 0 1 1 0 0 2 0 1 1 0 2 0 1 0 0 0 0 0 0 2 1 0 1 0 0 0 0 0 0 0 0 0 2 1 0 1 0 2 0 2 1 1 0 0 2 1 1 0 0 0 1 1 0 0 0 1 1 0 0 1 1 1 1 0 1 0 0 1 0 1 1 0 1 0 1 1 0 0 0 1 0 0 0 2 0 2 1 1 1 1 0 0 0 2 0 1 0 2 1 0 1 2 1 1 1 0 1 1 2 2 1 0 0 2 1 0 1 1 2 1 0 0 1 1 1 0 0 1 0 1 1 1 0 0 0 0 1 2 2 1 1 2 0 1 1 1 1 0 0 0 0 1 1 0 2 1 0 1 1 1 2 2 0 1 1 0 0 0 0 1 1 0 0 1 1 1 1 0 1 2 0 1 1 2 1 0 1 1 1 0 0 0 1 1 1 1 0 1 1 0 0 0 2 1 1 0 1 0 0 0 1 0 1 1 1 1 1 1 0 0 1 2 2 0 0 0 0 0 0 1 0 1 1 0 1 0 0 0 2 1 2 1 1 2 0 0 0 0 0 0 0 0 2 0 1 1 0 1 0 1 0 0 1 1 0 0 1 1 0 0 2 0 0 1 2 0 0 0 2 1 1 0 0 2 1 1 1 0 0 0 0 2 0 1 1 1 1 0 0 1 1 2 1 0 1 1 0 0 0 0 0 0 0 1 0 0 0 0 0 0 0 0 2 2 0 0 0 0 0 0 1 1 1 0 0 0 0 1 0 2 0 2 0 1 1 0 1 1 0 0 0 0 0 0 0 1 1 1 0 0 0 0 0 0 0 0 0 0 0 0 0 1 0 0 1 1 0 0 2 2 0 0 2 0 0 2 1 0 2 1 1 0 0 0 1 1 1 1 1 1 1 2 1 1 1 1 1 1 2 0 1 1 0 1 0 0 0 0 0 2 1 0 1 1 0 2 1 1 0 2 2 0 2 0 2 0 2 2 0 1 1 1 0 0 0 1 0 0 2 0 0 0 1 0 1 1 1 1 2 0 2 1 0 0 0 0 1 0 0 2 2 0 0 0 1 1 0 1 0 0 0 1 1 0 1 0 0 0 0 2 0 2 0 0 1 1 2 2 1 0 0 1 0 0 0 2 2 0 0 0 2 0 2 0 0 0 0 2 1 0 2 2 0 1 0 1 1 0 1 0 1 0 2 1 2 0 1 0 1 1 0 1 0 2 0 1 2 0 0 1 1 0 0 0 0 0 0 0 0 0 0 0 1 2 1 1 0 0 0 2 2 0 1 2 0 0 1 1 1 0 1 2 2 0 0 0 0 0 0 0 0 0 2 0 2 0 0 0 0 0 0 0 0 1 0 0 1 1 0 0 0 0 1 0 2 0 0 0
129 0 0 0 1 0 1 2 0 0 0 1 0 0 0 0 0 0 1 0 0 1 0 0 0 0 2 1 1 2 2 0 1 1 0 0 1 1 0 0 1 0 0 0 1 0 0 0 1 0 1 1 1 1 1 0 1 0 0 1 1 1 0 1 1 0 0 1 0 0 0 1 1 0 1 2 1 0 1 1 1 2 1 1 1 0 0 0 2 2 0 0 1 1 0 0 0 2 2 2 1 0 0 0 0 0 2 1 1 0 0 2 0 1 0 2 0 0 2 1 1 1 2 1 1 1 0 0 2 1 0 0 0 0 0 0 0 0 2 0 2 0 0 0 2 0 0 0 0 2 0 2 0 0 0 0 0 2 0 1 1 0 2 1 0 2 0 1 0 1 0 1 1 0 1 1 2 1 0 1 1 2 0 2 0 0 2 1 0 0 1 2 1 1 1 2 2 0 0 1 0 1 0 1 2 1 1 1 0 0 0 0 1 0 0 2 1 0 0 0 2 0 0 1 0 0 0 2 1 2 0 0 0 0 1 0 0 2 0 2 0 0 2 0 0 0 0 0 2 0 0 0 0 0 0 0 1 0 0 0 0 0 0 2 1 0 0 0 1 1 0 1 0 0 0 0 0 1 1 1 1 2 2 2 2 1 2 1 1 1 1 2 0 1 1 1 0 1 0 1 1 0 2 0 0 1 0 0 0 0 0 2 2 1 2 0 1 0 1 1 0 0 2 1 0 0 0 0 1 0 2 1 1 1 0 0 0 1 0 0 0 0 1 0 0 0 2 0 1 0 0 2 1 2 1 0 1 0 0 1 1 0 2 0 2 0 1 2 2 0 2 1 1 1 0 0 1 2 0 1 0 2 0 0 1 1 0 0 0 0 0 1 0 0 2 0 0 1 1 1 0 2 0 2 1 0 1 2 0 0 0 0 0 0 1 0 1 0 0 0 0 2 0 0 1 1 1 0 1 0 1 0 0 0 1 1 0 2 1 1 1 0 2 1 1 0 1 1 2 0 0 1 0 2 0 0 0 0 1 2 1 0 0 1 0 1 1 1 0 1 1 1 2 0 2 2 0 0 0 0 0 2 0 0 2 0 0 0 1 0 2 1 0 2 0 0 1 0 0 0 0 1 1 1 0 0 2 1 0 0 0 1 1 0 0 0 2 0 1 0 0 1 2 0 0 1 1 1 1 0 2 0 0 0 0 0 1 0 1 1 1 0 2 2 2 2 0 1 1 0 1 1 0 1 2 1 1 1 0 2 1 0 0 1 0 1 0 1 1 1 0 2 0 0 1 0 1 2 2 0 0 0 0 0 1 1 1 0 0 0 0 2 0 0 0 0 0 0 0 0 0 2 0 0 0 1 0 1 0 2 0 0 0 1 0 1 2 0 1 0 0 0 0 0 0 1 2 0 0 0 0 0 1 1 0 1 2 0 2 0 1 1 0 1 0 0 2 1 1 0 0 2 0 1 0 1 0 0 0 0 0 0 2 1 0 1 1 2 0 1 0 0 0 2 2 2 0 0 1 0 0 0 0 2 2 2 2 1 2 1 1 1 0 0 1 0 0 1 0 1 1 1 1 1 1 2 1 2 0 1 1 1 0 1 0 0 0 2 2 0 0 0 1 2 0 2 0 0 0 1 1 1 0 0 0 0 0 0 0 0 0 0 0 1 0 0 1 1 0 0 0 0 0 0 0 0 0 0 1 1 0 1 2 0 0 0 2 0 0 0 0 1 2 0 0 0 0 2 0 0 1 1 0 0 0 1 0 0 2 0 1 0 2 0 1 1 0 0 0 2 1 0 0 0 2 0 1 0 2 2 2 0 2 0 0 0 2 1 1 0 1 1 2 1 2 1 0 0 1 0 0 0 1 0 0 0 0 2 2 0 0 2 1 1 1 0 1 0 0 0 1 0 0 2 2 0 0 0 0 0 0 2 0 0 0 1 1 0 2 0 0 0 0 2 0 2 0 1 1 0 0 0 0 0 0 2 0 1 0 1 1 0 1 0 1 1 0 0 0 1 0 0 2 1 2 2 0 1 0 0 0 0 0 0 0 0 2 1 2 0 0 0 0 0 1 1 2 0 1 1 1 0 0 2 0 0 0 1 0 0 0 1 0 0 0 0 0 0 0 1 1 0 0 2 2 0 2 1 1 1 1 1 1 0 0 2 2 0 0 0 0 0 1 0 0 0 1 0 2 0 0 0 0 2 1 1 1 0 0 1 0 0 1 2 1 0 0 0 2 1 2 2
130 0 0 0 0 0 0 2 0 0 0 0 1 1 0 0 1 0 0 0 0 2 0 0 0 0 1 2 2 2 2 1 2 2 0 0 1 1 0 1 1 0 0 0 2 0 0 0 2 0 0 0 1 2 0 0 1 0 0 0 0 0 0 1 1 1 1 2 1 1 0 1 2 0 2 2 0 1 1 0 2 2 2 0 0 0 0 0 2 2 0 0 0 0 1 0 0 1 0 0 1 0 0 0 2 2 1 1 0 2 1 1 1 2 1 2 1 0 0 2 2 0 2 1 1 1 0 1 2 2 0 1 0 0 0 0 0 0 0 0 1 1 0 0 1 0 0 1 1 1 0 0 0 2 0 0 0 1 0 0 1 0 0 2 1 1 1 0 1 2 1 1 0 2 0 0 1 1 0 1 1 1 0 1 0 0 1 0 0 0 0 2 0 2 2 1 2 0 1 1 0 1 1 1 2 0 0 1 0 0 1 0 1 0 0 2 1 0 1 0 2 1 0 0 0 0 1 2 0 2 0 0 0 0 1 0 0 2 0 2 0 0 2 0 0 0 1 0 1 1 0 0 0 1 0 0 1 2 0 0 0 0 0 1 1 0 0 1 1 2 0 1 0 2 0 1 1 1 1 1 1 1 1 2 2 2 1 0 1 2 1 2 0 0 0 0 1 0 0 0 1 0 1 1 0 0 1 1 0 0 0 1 1 0 0 0 2 0 1 1 0 0 2 0 1 0 1 0 1 0 1 0 0 0 0 0 0 1 0 0 1 0 2 1 0 0 0 0 0 2 1 0 0 1 0 1 1 0 0 2 2 0 2 2 2 1 0 0 1 0 1 1 1 0 1 1 1 1 1 1 2 2 1 0 0 2 2 0 0 1 0 0 0 0 1 1 1 1 0 0 0 0 0 0 0 0 0 1 0 0 0 0 0 0 1 0 1 0 0 0 1 1 1 1 1 2 1 0 1 0 1 0 1 0 1 1 0 2 1 2 1 0 1 1 0 1 1 1 2 0 0 1 0 2 0 0 0 2 0 2 2 0 0 0 0 2 0 2 0 0 0 0 1 0 0 0 0 2 0 1 1 1 1 0 2 2 0 2 2 1 0 2 1 2 0 0 1 1 1 1 0 2 2 0 0 1 2 0 1 0 1 0 0 2 2 0 0 1 1 1 1 1 2 1 2 1 1 1 1 2 0 0 2 1 2 1 1 0 0 1 0 1 2 2 1 2 0 1 1 0 1 1 0 2 2 0 0 0 0 1 0 0 1 1 1 0 0 2 1 0 1 0 1 0 0 0 2 2 2 1 1 0 0 0 0 0 0 1 0 1 1 1 2 0 2 0 0 0 0 0 0 1 1 0 2 0 2 1 0 1 0 0 0 1 1 1 0 0 1 0 0 0 0 0 1 0 2 2 0 0 1 0 0 0 0 2 2 0 2 0 0 1 0 1 0 0 2 1 0 0 0 2 1 2 0 1 0 2 2 1 1 0 2 1 1 1 0 2 1 0 0 0 0 0 0 1 2 0 1 0 0 1 0 1 1 1 1 1 1 1 0 0 0 0 0 1 0 1 1 1 1 0 1 0 2 2 1 2 0 0 2 0 0 1 0 0 0 0 0 0 0 0 2 2 0 0 0 0 0 0 1 1 0 0 1 1 0 0 0 0 0 0 0 1 0 0 1 1 0 0 0 0 0 0 0 1 1 0 2 1 0 2 1 0 1 0 1 2 0 0 0 0 2 0 0 1 0 1 0 0 1 1 1 1 1 2 1 2 0 2 0 2 2 1 0 0 0 0 0 0 0 0 1 2 0 0 1 0 0 2 2 0 0 2 2 0 2 0 2 0 2 2 1 0 2 2 0 0 0 0 1 0 0 0 0 0 0 0 0 0 0 0 1 1 1 0 1 0 0 0 1 0 0 2 2 0 1 1 0 0 1 2 0 1 1 0 0 0 2 1 0 0 1 1 0 1 0 0 2 2 2 2 2 0 1 1 0 2 0 2 2 0 0 0 2 1 1 0 0 1 0 2 2 2 1 1 1 0 0 1 0 0 0 0 1 1 1 1 1 1 0 1 1 1 2 1 2 1 1 1 2 0 0 0 0 0 1 1 0 0 0 0 2 1 1 0 1 0 0 1 0 1 1 1 0 0 1 0 0 0 2 0 0 0 0 1 1 0 0 0 0 0 0 0 0 0 2 1 0 0 0 2 0 1 0 0 0 0 0 0 0 0 0 1 0 0 0 1 1 0 1 1
131 1 0 0 0 1 1 1 0 1 0 1 1 1 0 0 0 0 1 0 0 2 0 1 0 0 1 1 1 2 2 1 2 2 0 0 0 1 0 0 1 0 0 0 1 0 0 0 1 1 1 0 1 1 0 0 0 0 0 1 0 1 0 0 0 0 0 0 0 0 0 0 1 0 1 2 1 2 2 0 2 2 2 0 2 0 0 0 1 2 0 1 1 0 0 0 1 1 1 1 1 0 0 0 1 1 2 1 2 0 0 2 1 1 0 1 0 0 0 1 1 0 2 0 0 1 0 0 1 0 1 1 0 1 0 0 0 0 0 2 0 2 0 0 1 0 0 0 0 1 0 1 1 0 0 0 0 1 0 1 2 2 1 2 1 2 1 1 0 2 1 1 1 1 0 0 1 1 1 1 1 1 0 1 1 1 0 1 0 0 0 2 0 0 1 1 1 0 0 1 0 1 0 0 2 0 2 1 1 0 1 0 0 0 0 2 0 0 1 0 2 0 0 0 0 1 0 2 1 1 0 0 0 0 1 0 0 1 1 1 0 0 2 0 0 0 0 0 1 1 1 1 0 1 0 0 1 2 1 1 0 1 0 0 0 0 0 0 1 1 1 0 0 1 1 0 1 1 0 0 0 1 0 2 2 1 2 1 1 1 0 1 1 0 1 0 1 0 0 0 1 0 2 0 0 0 2 0 0 0 0 1 2 0 0 0 1 1 1 1 0 0 2 2 0 0 1 0 1 0 1 0 0 0 0 0 0 1 0 1 1 2 1 0 0 1 0 1 2 1 0 0 0 2 0 0 0 0 0 1 2 1 2 0 2 0 1 1 2 0 1 1 1 1 1 0 2 1 0 1 1 0 0 1 1 1 0 0 0 0 0 0 0 0 2 0 1 1 0 0 0 0 0 2 2 1 0 0 0 0 0 0 0 0 0 0 2 0 0 0 0 1 0 2 1 1 1 0 0 1 0 0 0 0 2 2 0 1 0 1 1 0 1 2 1 2 2 0 1 1 0 0 0 2 1 0 1 1 0 0 0 0 1 0 0 1 0 0 0 0 0 0 1 1 1 0 1 2 0 1 1 1 2 2 0 2 0 1 2 2 0 1 0 1 0 0 0 2 1 0 1 0 1 1 0 0 1 1 1 0 1 1 0 1 1 0 0 1 0 1 2 1 1 0 0 0 0 0 1 2 0 0 1 1 1 1 1 1 0 0 0 1 1 1 2 1 0 2 0 0 0 0 0 1 1 0 0 1 1 1 1 0 0 2 1 0 1 1 1 0 1 0 1 0 0 0 1 0 0 2 0 1 0 0 1 0 0 2 0 2 0 2 1 1 0 0 0 0 0 0 0 1 1 1 2 0 1 1 0 1 0 0 0 0 1 0 0 0 0 0 0 0 0 0 0 1 1 2 0 0 0 0 1 0 0 1 2 1 2 0 2 1 0 1 1 0 1 1 1 0 1 2 0 0 2 0 0 0 2 1 1 0 1 1 1 1 1 2 0 1 1 1 0 1 1 1 1 1 0 1 2 0 0 2 2 2 1 0 1 1 0 0 0 0 0 0 0 2 1 2 1 1 0 0 1 2 1 1 0 0 1 0 0 0 0 0 0 0 0 0 0 0 0 2 0 2 0 1 1 0 1 1 0 0 0 0 0 0 0 1 1 1 0 0 0 0 0 0 0 0 0 0 0 0 0 2 1 0 1 0 0 0 1 0 0 1 2 0 0 2 0 0 1 2 1 2 0 1 1 1 1 1 2 2 1 1 0 1 1 1 1 1 2 0 1 0 1 0 0 1 1 0 0 2 1 0 0 0 0 2 2 0 0 1 1 0 2 1 2 0 1 2 1 0 1 1 0 0 2 0 1 1 0 0 0 1 1 0 0 0 0 0 1 0 1 0 1 0 0 0 2 0 0 2 2 0 0 0 0 0 0 1 0 0 0 1 1 0 0 2 0 0 2 0 0 1 0 1 1 2 2 2 2 0 0 0 1 2 2 1 1 0 1 0 1 0 1 1 0 0 0 2 1 0 2 2 0 0 0 0 0 0 1 0 1 1 1 1 2 0 1 0 0 2 0 1 0 1 1 1 2 0 0 2 0 0 0 0 0 0 0 0 0 0 0 1 0 1 0 0 2 0 2 0 0 0 0 2 0 0 2 0 2 0 2 2 2 0 0 0 0 0 0 0 0 0 1 2 1 0 0 1 0 0 0 0 0 0 0 1 0 0 0 1 2 1 0 0 0 0 1 0
132 0 0 0 0 0 0 2 1 0 0 0 1 1 0 0 1 0 0 0 0 2 1 1 1 1 1 1 1 2 2 1 0 0 0 1 2 1 0 0 1 0 0 0 2 0 1 1 1 0 0 0 0 0 1 0 0 1 1 1 1 0 0 2 0 0 1 1 0 0 0 0 1 1 1 2 1 2 2 0 1 2 2 2 2 1 1 0 2 2 0 0 1 0 1 0 1 0 0 0 1 0 1 1 0 1 1 2 2 0 0 2 1 1 2 2 2 0 2 1 1 1 2 2 2 0 0 1 1 1 0 0 0 0 1 0 0 1 0 2 2 0 0 0 1 0 0 0 0 0 1 0 2 0 0 0 0 0 0 0 0 0 0 1 1 1 1 0 0 1 0 1 1 1 1 0 2 1 1 1 1 1 2 2 0 2 2 1 0 0 0 1 2 0 0 2 1 0 0 0 0 0 0 1 2 0 1 0 1 0 1 0 2 0 0 2 1 1 1 0 2 1 0 0 0 0 0 2 1 1 0 0 1 1 1 0 1 2 0 0 0 1 2 0 1 1 1 0 1 1 1 1 0 0 0 0 0 0 0 0 0 0 0 0 0 0 1 0 2 0 1 2 1 1 0 0 0 1 1 1 2 1 1 2 1 1 1 0 0 1 0 0 0 1 1 1 1 0 0 0 0 0 2 0 0 0 0 0 1 0 1 2 2 0 1 1 2 0 0 0 0 1 1 1 0 0 1 0 1 0 2 1 0 0 0 0 0 1 0 0 0 0 2 0 1 0 1 0 1 1 1 0 0 0 0 2 0 0 0 1 1 0 0 0 0 0 0 1 2 0 1 1 1 1 1 1 1 1 1 2 1 2 1 1 0 0 1 1 1 0 1 1 1 0 2 0 0 1 1 1 0 1 0 1 1 0 0 0 0 0 0 0 2 0 0 0 0 0 0 0 0 0 0 0 0 1 0 0 0 0 0 0 0 0 1 1 0 0 0 1 1 0 2 1 1 1 2 0 1 0 0 1 0 2 0 0 0 0 0 1 1 0 0 0 0 2 0 1 0 1 1 1 0 2 1 1 0 1 0 0 1 2 2 0 0 2 2 0 1 0 1 1 1 2 1 0 1 0 0 0 0 2 1 1 0 1 0 1 0 0 0 0 1 1 1 0 0 0 2 2 0 0 1 0 0 1 1 0 0 2 0 2 1 1 1 0 0 1 0 1 0 1 2 1 2 2 0 1 1 0 1 1 0 2 0 1 0 0 0 0 0 0 0 1 1 0 0 2 1 1 0 1 1 0 1 0 2 0 0 2 0 1 1 0 0 0 2 0 0 0 0 2 1 1 0 0 0 0 0 1 0 1 1 0 2 1 1 1 0 1 1 0 0 2 0 1 0 0 0 0 0 0 0 0 0 2 2 1 0 0 0 0 0 0 0 1 2 1 2 0 1 1 0 1 1 0 1 0 0 0 0 1 0 0 2 0 0 0 1 0 0 0 1 0 1 0 1 1 1 0 0 1 1 0 0 2 0 0 1 0 0 0 0 1 2 2 1 0 2 2 0 0 0 0 0 0 1 2 0 0 0 1 2 1 1 2 1 2 0 0 0 0 0 1 0 1 0 1 1 0 1 0 2 2 0 1 0 0 0 1 2 1 0 0 0 0 1 2 0 2 0 0 0 0 0 1 1 0 0 0 0 0 0 0 0 1 1 0 0 0 0 0 2 0 1 0 2 2 0 0 0 0 2 0 0 0 0 0 1 1 1 2 0 0 0 1 0 1 1 1 1 1 2 1 0 0 1 1 0 0 0 0 0 1 2 0 1 0 0 2 2 1 1 1 1 0 1 2 1 0 0 1 0 1 2 2 0 0 0 0 0 0 0 1 1 2 1 1 0 0 0 0 2 2 2 0 2 0 0 0 2 1 1 2 1 1 1 0 0 0 2 2 0 0 0 0 0 0 1 0 0 0 0 2 0 2 0 0 1 1 2 2 2 1 2 2 0 0 0 2 2 0 1 1 1 0 1 0 0 0 1 1 2 1 1 1 1 1 0 1 1 0 0 1 1 1 2 1 2 0 1 0 1 2 0 0 1 1 1 1 2 1 0 1 0 0 0 1 0 0 0 0 1 1 1 1 1 1 0 0 2 0 1 0 1 0 1 2 0 1 0 1 0 1 1 1 1 0 0 0 0 0 0 0 0 1 1 0 2 0 0 0 2 2 0 0 0 0 0 0 0 0 0 0 1 0 1 2 1 0 0 0
133 1 0 0 0 0 0 1 0 1 0 0 0 2 1 1 0 0 1 0 0 0 2 1 1 1 1 1 1 2 2 0 1 1 0 0 2 1 0 0 0 0 1 1 1 1 0 0 1 0 0 0 1 1 0 1 1 0 1 0 1 1 1 1 1 0 1 1 0 0 0 0 0 0 0 2 1 1 2 1 1 2 1 1 0 1 1 1 2 2 0 0 0 0 0 0 1 2 1 1 2 0 0 0 2 2 2 2 1 1 0 1 1 2 1 2 1 0 1 2 2 0 2 1 1 1 0 0 1 1 1 1 0 0 1 0 0 0 0 0 1 1 0 0 0 0 0 0 0 1 0 2 0 1 1 0 1 0 0 0 1 1 0 2 0 2 2 0 2 2 0 1 1 1 1 1 1 0 0 1 0 1 1 2 1 2 1 1 1 1 1 2 0 2 2 2 1 0 0 0 0 0 0 1 2 0 1 0 1 0 0 0 1 0 1 1 1 0 1 0 2 0 1 0 0 0 1 0 0 1 0 0 0 1 1 2 0 2 0 2 0 0 1 0 0 0 0 0 1 1 0 0 0 1 0 0 1 2 0 0 0 0 0 1 1 0 1 0 2 1 0 0 0 1 1 1 0 1 2 2 2 1 0 1 0 0 0 0 0 1 0 0 0 1 1 1 1 0 0 0 1 0 2 0 1 0 1 0 0 0 0 2 1 0 1 1 2 0 1 1 0 0 0 2 0 0 1 0 2 0 2 2 1 1 0 0 0 1 0 0 1 1 1 0 0 0 0 0 0 1 1 1 0 0 0 2 0 0 0 2 1 0 1 1 1 1 0 1 2 0 1 1 1 1 0 0 1 2 2 2 2 1 1 0 0 1 1 1 1 0 0 0 1 0 1 1 1 1 1 1 0 1 0 2 2 1 0 1 0 0 2 0 0 0 1 0 1 0 0 0 2 1 1 1 1 2 0 0 0 1 0 1 0 1 1 0 1 0 0 0 1 0 1 0 0 1 2 1 2 0 0 2 0 1 2 0 1 0 0 0 0 0 0 0 0 1 0 0 0 0 1 0 1 2 2 1 1 2 0 1 0 1 0 0 2 0 0 2 2 1 0 2 1 2 2 0 2 2 1 0 1 0 2 0 0 0 1 1 0 0 0 1 0 0 0 0 1 0 1 0 1 2 2 0 1 1 1 1 0 2 0 1 0 0 0 0 1 0 1 0 0 1 1 1 1 2 0 2 0 0 0 0 0 2 0 2 0 0 1 0 0 0 0 2 1 0 1 2 1 1 0 1 0 0 0 0 0 2 2 1 0 0 0 0 1 1 1 1 0 1 1 1 1 2 0 0 1 0 0 0 0 1 0 1 2 0 1 0 1 0 1 0 0 0 0 0 0 0 0 1 0 0 0 0 0 2 2 2 0 0 0 0 1 0 0 0 2 0 2 0 1 0 1 1 1 0 1 0 0 0 0 2 0 0 2 0 0 0 1 0 0 0 1 0 1 0 0 2 0 0 0 0 0 0 0 1 1 0 1 0 0 0 1 1 1 2 0 0 2 2 0 0 0 0 1 0 1 0 1 1 0 1 0 1 1 1 2 0 0 0 0 0 0 1 0 0 0 1 1 0 0 1 1 2 1 1 0 1 1 0 1 1 0 0 1 1 1 0 0 0 0 1 0 0 0 0 1 0 0 0 0 0 0 0 0 0 0 0 2 0 0 1 2 1 0 0 2 0 0 2 0 0 1 1 1 1 0 2 0 0 0 0 1 1 1 1 1 2 2 2 0 0 2 1 1 1 0 1 0 0 1 0 0 1 1 0 0 0 2 2 2 0 0 2 2 0 2 0 0 0 0 0 1 0 2 0 0 0 0 0 0 0 1 1 1 1 0 2 2 0 1 1 0 0 0 0 0 0 0 0 0 0 0 2 2 0 0 0 1 1 0 1 0 0 1 0 1 0 1 0 0 0 1 0 0 0 0 2 0 0 2 0 2 1 0 1 0 0 0 1 1 0 0 0 2 0 2 0 0 0 0 1 2 2 0 1 1 2 0 1 0 0 0 0 0 0 2 1 2 1 0 1 0 1 1 1 1 0 0 0 2 0 0 1 0 0 0 2 0 0 0 0 1 2 2 0 0 0 0 0 1 0 0 1 1 0 1 2 0 0 2 0 1 0 1 0 0 0 0 0 0 1 0 0 0 0 2 1 1 1 0 1 0 1 0 0 0 0 0 2 0 0 0 0 1 0 0 0 0 0 0 1
134 0 0 1 0 0 0 2 1 0 0 0 0 0 0 0 0 0 0 0 0 2 1 0 0 0 0 1 1 1 1 0 1 1 1 1 2 1 2 0 1 1 0 0 1 0 0 0 2 0 0 0 0 0 2 2 1 1 1 1 1 1 0 2 1 1 0 1 0 0 0 1 1 0 1 2 1 1 2 1 0 2 2 1 2 0 0 0 1 1 0 0 2 1 0 0 0 0 0 0 2 0 0 0 2 2 0 0 0 2 1 1 1 2 1 2 1 0 2 1 1 1 2 1 1 0 0 0 1 1 0 0 0 0 1 0 0 0 0 2 0 2 1 0 2 0 1 0 0 0 1 0 0 0 0 0 1 0 0 0 1 0 0 1 0 1 0 0 0 2 1 1 0 2 0 0 1 0 0 0 0 0 0 1 0 0 1 2 1 1 1 2 1 1 1 2 1 0 0 0 0 0 0 2 2 0 0 1 1 0 1 0 2 0 0 2 1 0 1 0 2 0 0 0 0 0 1 1 1 0 1 1 0 0 2 0 0 1 1 2 0 0 2 0 0 0 0 0 2 0 0 0 1 0 0 0 1 1 0 0 0 0 0 0 1 0 2 2 2 2 0 0 1 1 0 1 0 0 2 0 0 2 0 2 2 1 1 1 1 2 2 1 1 0 2 0 2 0 0 0 1 0 2 0 1 1 0 0 0 0 0 1 1 0 1 0 2 1 0 0 0 1 2 2 1 0 1 0 1 2 2 2 0 0 0 0 0 2 0 0 0 1 2 0 0 1 0 0 1 1 1 0 0 2 0 0 1 0 0 1 2 1 1 1 1 1 0 1 2 0 1 1 1 1 1 0 2 1 1 1 1 1 0 1 1 0 0 1 1 0 0 0 2 0 2 0 1 0 0 0 0 0 0 2 2 0 0 0 0 0 0 0 0 0 1 0 1 0 0 0 0 2 0 2 2 2 1 0 1 1 0 1 0 1 1 0 0 0 0 0 0 0 2 1 1 0 1 0 2 0 0 1 0 1 2 1 1 1 0 1 1 0 0 0 0 1 1 2 0 1 1 0 0 2 1 1 0 2 0 1 2 1 0 0 2 0 0 1 2 1 0 2 1 2 1 0 2 1 1 0 0 1 1 1 0 0 1 1 1 0 0 0 0 1 1 0 1 0 1 2 1 0 1 1 1 1 1 1 1 1 1 0 0 0 0 0 1 0 0 0 0 2 0 1 1 1 0 1 1 0 0 0 0 2 0 1 0 2 1 0 0 0 0 1 0 1 0 1 0 0 0 1 1 0 0 0 0 2 1 2 1 0 0 0 2 1 1 2 1 2 0 1 1 0 0 0 0 0 0 0 0 1 2 1 1 1 0 0 0 1 0 0 0 0 2 0 1 0 0 1 1 1 0 0 0 1 1 1 0 0 0 0 0 0 0 0 2 1 1 1 0 0 0 1 0 0 2 0 0 1 0 1 0 0 1 0 0 0 2 1 0 1 2 0 1 0 0 2 0 0 0 0 1 0 0 2 1 0 1 0 1 2 0 1 2 2 0 2 2 0 0 0 0 1 1 1 0 2 1 1 0 1 1 0 2 2 1 2 0 0 0 0 0 1 1 1 1 1 1 0 0 0 0 2 1 1 1 0 0 0 0 0 1 0 1 0 0 0 0 1 0 1 0 1 0 0 1 0 0 0 0 0 0 0 0 2 2 0 2 0 0 2 2 1 0 0 2 0 0 2 1 0 1 1 1 1 1 2 0 0 1 1 0 0 0 1 0 1 2 1 1 0 1 0 0 0 1 2 0 0 2 0 0 1 2 1 2 0 0 1 1 0 0 1 1 0 1 0 1 0 1 1 1 0 1 0 0 0 1 0 1 1 0 0 0 0 0 1 1 0 0 1 0 0 0 0 0 1 0 0 2 0 1 2 1 1 1 0 0 0 0 1 1 0 1 1 0 0 2 1 1 0 1 0 0 0 1 2 1 1 2 1 1 0 0 1 0 2 1 1 1 0 1 0 2 0 2 0 0 1 0 1 2 2 0 0 2 1 0 1 1 0 1 0 1 1 1 1 2 1 0 1 0 1 2 1 2 0 0 0 2 0 1 1 0 0 2 0 0 0 0 0 1 1 0 0 1 0 0 0 2 0 2 0 0 0 0 1 0 1 1 1 1 0 2 1 1 0 0 0 0 0 0 0 0 0 2 0 1 0 0 1 1 2 0 0 0 1 1 1 0 0 1 2 1 0 0 1 1 0 0 1
135 0 0 0 0 0 1 1 0 0 0 1 1 2 0 0 1 0 0 1 1 1 0 1 0 0 1 2 2 2 2 0 1 2 1 1 2 2 0 1 1 0 0 0 1 1 1 0 2 0 0 0 0 0 2 1 0 1 1 0 1 0 0 1 0 0 0 0 0 1 1 1 1 0 1 2 1 1 2 0 1 1 2 0 1 2 0 0 0 2 0 0 0 1 0 0 0 2 1 1 2 1 0 0 2 1 2 1 1 1 1 2 1 2 1 2 1 0 0 2 2 0 2 1 1 1 0 1 2 2 0 0 0 0 1 0 0 0 0 1 2 1 1 0 0 0 0 2 2 2 0 0 1 0 0 0 0 1 1 1 2 0 0 2 0 2 1 1 0 2 1 0 0 2 2 1 2 1 1 1 1 0 0 2 0 0 2 2 2 1 1 2 0 2 2 2 1 0 0 0 0 1 1 1 2 1 1 0 1 0 1 0 1 0 0 2 1 0 2 0 2 1 0 0 1 0 0 2 1 1 0 0 0 0 2 0 0 2 0 1 0 1 2 0 0 0 0 0 2 0 0 0 0 1 0 0 0 1 0 1 1 0 0 1 0 0 0 0 1 1 0 1 0 1 0 0 0 1 2 1 0 0 0 0 0 0 2 1 1 2 1 2 0 1 0 1 1 1 0 0 0 0 2 0 0 0 0 0 0 0 0 2 1 0 2 0 2 0 0 0 1 0 2 0 1 0 1 0 0 1 1 1 0 0 0 0 0 2 1 1 0 1 2 0 0 0 0 0 2 0 0 0 0 2 0 0 1 0 0 0 0 0 2 2 2 1 1 1 2 1 1 1 1 0 1 1 1 1 1 2 2 1 1 1 0 1 1 0 0 0 0 0 0 0 1 1 1 0 1 1 0 1 0 1 0 0 1 2 0 0 0 0 0 0 0 0 2 0 0 0 0 0 0 1 0 0 0 1 2 0 0 1 2 2 0 1 0 1 0 0 2 0 2 1 1 2 1 0 1 0 0 1 0 2 0 0 0 1 1 2 1 0 0 0 0 2 1 1 0 0 1 0 0 2 1 0 1 1 0 1 0 2 1 0 1 1 1 2 2 1 0 2 1 0 0 0 1 2 1 0 1 0 2 0 0 0 0 1 0 0 0 0 1 1 1 1 0 1 0 1 1 1 2 0 0 1 1 0 0 2 0 2 1 0 1 0 2 1 0 0 1 1 1 1 1 2 0 1 1 0 0 0 0 2 0 1 0 2 2 0 0 0 0 1 1 0 0 2 1 0 1 1 0 0 1 0 1 2 2 2 0 0 2 0 0 0 1 1 0 1 0 1 0 1 0 0 0 1 1 1 1 0 1 0 2 0 1 1 0 1 0 0 0 1 0 2 1 0 0 2 2 2 0 0 0 0 2 0 0 0 0 0 0 0 0 1 2 0 2 0 1 1 1 1 1 0 1 2 0 0 0 1 1 1 2 0 0 1 1 0 0 0 1 1 0 0 1 2 0 0 0 2 0 0 0 2 0 0 1 0 1 1 0 2 2 2 1 0 1 1 0 0 0 0 1 0 1 1 1 1 0 1 0 0 1 1 1 1 0 0 1 0 0 0 0 0 0 0 0 0 0 1 0 2 0 1 1 1 1 0 0 0 0 0 0 0 0 1 0 1 0 1 0 0 0 0 0 0 0 1 0 0 0 0 0 2 1 0 1 0 0 1 2 1 1 0 2 1 0 1 0 0 1 0 0 0 0 1 0 2 2 1 0 0 1 1 1 2 1 2 0 1 2 0 0 0 0 0 0 1 1 0 0 2 1 0 1 0 0 2 2 0 1 1 1 0 2 1 2 0 1 2 1 1 2 0 0 0 1 0 0 0 1 0 0 0 0 0 0 0 1 1 0 0 0 0 0 0 0 0 1 0 1 1 1 0 1 0 1 1 0 2 0 1 1 0 1 0 1 2 0 0 1 0 0 0 0 1 0 1 0 1 1 0 0 1 0 1 0 1 1 0 1 0 2 0 2 0 1 1 1 0 0 0 1 1 0 0 0 1 1 0 0 0 0 0 1 1 2 1 0 1 1 1 1 1 1 0 1 1 2 0 0 0 1 0 0 1 0 0 0 0 2 0 0 0 0 1 0 1 1 0 1 0 1 0 1 2 0 0 1 0 1 0 2 0 0 0 0 0 0 1 0 0 0 0 1 1 1 0 0 1 1 1 0 1 1 0 0 1 0 0 0 0 1 0 1 1 1 0 0 0
136 1 0 0 1 1 2 2 0 2 0 0 0 0 0 0 0 0 0 0 1 2 1 1 0 0 1 1 1 2 2 0 1 0 1 0 2 1 0 1 1 0 2 2 2 0 1 1 0 0 0 0 0 0 2 2 0 0 0 0 0 1 0 1 1 1 1 0 0 0 0 0 1 1 1 2 1 1 2 0 1 1 2 0 2 0 0 0 1 2 0 0 1 0 0 0 1 1 1 1 0 0 2 0 0 0 2 2 2 0 0 2 0 1 0 1 0 0 0 0 0 1 2 1 1 1 0 0 0 0 0 0 0 0 1 0 0 1 0 2 0 2 0 0 2 0 1 0 0 0 0 0 2 0 0 0 0 1 0 0 0 0 1 2 1 2 1 0 0 1 0 0 1 2 2 1 2 1 0 1 1 1 1 1 0 1 1 2 0 0 0 2 0 0 0 0 2 1 1 0 0 0 0 2 2 0 0 0 0 0 1 0 2 0 0 2 0 0 2 0 2 2 0 0 1 0 1 2 1 2 0 0 1 1 1 0 0 2 0 0 0 1 1 1 0 1 1 0 0 0 0 0 0 0 2 2 0 1 0 0 0 0 0 0 0 0 0 1 1 0 0 1 1 1 0 1 0 0 2 0 0 0 2 2 2 1 2 0 1 1 1 1 0 1 1 0 2 0 0 0 1 0 0 2 0 0 0 0 1 0 1 2 2 0 1 0 2 1 0 0 0 2 1 1 0 0 2 0 2 1 1 1 0 0 0 0 0 1 0 0 0 0 2 0 0 1 0 0 2 2 2 0 1 2 1 0 1 0 0 1 1 0 0 0 0 0 2 1 1 0 2 2 1 1 0 0 1 0 0 2 1 1 0 0 0 1 1 0 0 0 0 1 1 0 2 0 1 1 1 1 0 1 0 1 1 1 0 0 0 0 0 0 0 0 0 0 2 0 0 0 0 0 0 0 0 1 0 0 2 0 2 0 0 0 1 1 0 1 0 1 0 0 1 1 0 1 2 0 0 2 0 1 0 2 0 0 0 0 1 1 0 0 0 0 0 2 0 2 0 2 2 2 0 2 0 0 0 1 1 0 1 2 2 0 0 2 2 0 1 0 2 1 0 1 0 0 2 2 1 0 1 0 1 1 0 0 1 2 0 0 0 0 0 1 1 1 0 0 1 2 0 0 2 0 0 1 1 1 1 0 2 0 1 1 2 1 0 0 0 1 0 0 1 1 1 2 0 0 2 0 0 0 0 2 0 0 0 0 1 0 0 0 0 2 1 1 0 0 0 0 0 1 2 0 0 0 2 1 1 2 0 0 2 0 0 0 1 1 0 1 0 1 0 0 2 0 1 0 0 1 0 1 0 1 2 0 2 1 0 1 1 0 0 1 0 0 0 0 0 1 0 0 0 0 0 0 1 1 0 0 0 0 0 0 0 1 2 0 2 0 2 0 0 2 0 0 1 0 0 1 0 1 1 2 1 1 0 2 2 1 1 0 1 0 1 0 1 2 0 0 0 1 0 0 1 0 2 0 0 0 1 1 0 0 1 1 0 1 2 1 0 0 0 1 1 1 0 2 1 2 1 1 0 0 2 2 0 1 1 0 0 0 0 0 0 0 1 1 0 0 0 0 1 2 0 1 0 1 0 1 2 2 0 1 1 0 1 1 0 1 0 0 0 0 0 0 1 0 0 0 0 0 0 0 0 1 1 0 1 1 0 1 2 2 0 0 2 0 0 1 0 0 2 0 0 0 0 0 2 2 2 2 1 1 1 2 1 2 1 2 0 1 2 0 0 0 1 0 0 1 1 0 0 2 2 0 1 1 0 2 1 0 1 1 1 0 2 0 0 0 0 0 1 0 1 0 0 0 0 0 0 0 1 0 0 0 0 1 1 1 1 1 2 2 2 0 2 0 0 0 2 0 1 1 1 0 1 0 0 0 0 2 0 1 1 0 1 0 2 0 0 0 0 0 0 0 0 2 0 0 1 0 0 0 0 2 0 0 0 2 2 0 0 0 2 0 2 0 0 0 0 2 1 1 1 1 1 0 0 1 0 0 1 0 2 2 0 0 1 0 0 0 0 1 0 0 1 1 1 1 2 0 0 0 2 0 1 0 0 0 0 0 1 2 1 1 0 1 0 1 1 0 2 0 1 0 1 2 0 0 0 1 0 0 0 2 2 0 0 0 0 0 1 0 0 0 0 2 0 0 0 2 0 0 0 0 0 0 0 1 0 0 2 1 2 0 1 1 2 0 1 1
137 1 0 1 0 0 2 2 0 0 0 0 0 0 0 0 0 0 0 0 0 1 0 0 0 0 1 2 2 2 2 0 2 2 1 2 2 2 0 1 1 1 0 0 2 0 0 0 0 1 1 0 0 0 2 1 0 0 0 2 0 2 0 0 0 0 0 0 0 1 1 1 1 0 1 2 1 2 2 0 2 2 2 1 2 0 0 0 1 1 0 0 1 0 0 0 0 1 1 1 1 0 0 0 0 0 2 2 2 0 0 2 1 1 1 2 1 0 1 2 2 0 2 1 0 2 0 1 2 1 1 1 0 0 0 0 0 0 0 1 0 2 0 0 1 1 1 1 1 1 0 0 0 1 1 0 0 0 0 0 1 1 0 2 2 2 2 0 1 2 0 0 0 1 1 0 2 0 0 0 0 0 1 2 0 1 2 1 0 0 0 2 0 0 1 1 2 0 0 0 0 1 0 1 2 0 1 0 1 0 0 0 0 0 0 2 0 1 2 2 0 0 0 0 0 0 0 1 1 1 0 0 1 1 1 0 0 2 0 2 0 0 2 0 0 0 1 0 2 0 0 1 0 1 0 0 1 2 2 2 0 2 0 1 1 0 0 0 0 0 0 0 0 0 0 1 0 1 2 1 1 2 2 2 2 2 2 1 0 2 0 0 1 0 2 0 2 0 0 0 1 0 2 0 0 0 2 2 1 0 1 1 2 1 1 1 2 1 1 1 0 1 1 0 1 0 1 0 1 1 2 2 1 0 0 0 0 2 1 1 0 1 2 0 0 0 1 0 1 1 1 1 0 2 0 0 1 0 0 0 1 1 1 0 1 0 0 2 2 0 2 2 1 1 0 2 1 2 2 2 1 1 2 0 0 0 0 0 0 1 0 1 1 0 2 0 1 0 0 0 0 0 0 0 0 0 0 1 1 1 0 0 2 0 0 1 0 0 0 0 0 1 0 2 2 2 1 2 2 2 0 1 0 1 1 0 0 1 0 1 0 0 1 1 1 2 1 0 0 0 0 0 0 2 0 0 0 0 1 1 0 0 0 0 0 2 0 1 0 0 0 0 1 1 1 0 1 2 0 2 2 0 1 0 2 0 0 1 1 0 1 1 0 2 0 0 1 2 2 0 0 0 0 2 0 0 2 1 0 0 0 1 0 0 0 1 0 0 1 0 0 1 1 0 0 1 1 1 1 1 1 0 0 0 0 0 1 0 1 0 2 0 2 2 2 1 1 0 2 0 0 0 0 1 1 0 0 0 0 1 1 0 0 1 0 0 1 1 1 1 0 0 0 0 0 0 0 0 0 2 0 1 0 0 0 0 0 2 0 2 1 0 0 1 0 0 0 0 0 1 0 1 0 0 1 1 1 2 0 2 0 0 0 1 0 0 0 0 0 0 0 0 0 1 1 0 2 2 0 0 0 2 0 1 0 0 2 1 2 0 2 1 0 1 2 0 1 1 0 0 0 2 0 0 1 1 0 0 1 0 0 0 2 0 2 0 0 2 0 1 1 0 0 0 0 1 1 0 0 0 1 0 0 2 2 2 1 1 1 1 1 1 0 0 0 0 1 2 2 2 0 1 0 0 1 1 1 1 0 0 1 0 0 0 0 0 0 0 0 0 0 0 1 2 0 0 0 0 0 0 2 2 1 0 1 1 0 0 0 1 1 1 0 0 0 1 1 1 0 1 1 1 0 0 0 0 0 0 2 1 0 1 2 1 0 1 2 1 0 1 0 0 0 1 1 1 0 0 1 1 2 2 2 2 2 2 2 2 2 2 0 0 2 1 1 1 0 1 0 1 2 0 0 1 2 0 1 0 0 0 0 0 0 0 1 1 1 1 2 0 2 2 1 0 1 1 0 0 1 0 1 1 1 0 0 1 0 1 2 0 0 0 1 0 1 0 0 0 0 0 2 0 0 2 2 0 0 0 0 0 0 2 0 0 0 2 2 0 1 1 0 0 1 1 0 0 0 2 1 1 1 1 1 0 0 1 1 2 0 2 2 0 1 0 2 0 2 0 0 0 0 1 2 1 2 2 0 0 0 0 1 0 0 0 1 1 1 2 2 1 0 1 1 1 1 1 1 1 0 0 1 0 1 2 0 0 1 0 1 1 0 0 0 0 0 0 0 0 0 0 1 0 0 1 1 0 2 2 0 0 0 1 1 1 2 0 0 0 0 0 0 1 0 0 0 0 2 0 2 1 1 0 1 1 0 1 1 0 0 0 0 0 0 1 0 0 0 0 0 0 0 0
138 1 0 0 0 0 2 1 0 1 0 0 0 1 0 0 0 0 1 1 1 1 1 0 0 0 1 0 1 2 2 0 1 2 0 0 2 2 0 2 0 0 0 0 1 0 0 0 0 0 0 0 2 2 0 0 1 0 1 2 0 0 2 0 0 0 0 0 0 0 0 1 2 0 2 2 0 2 2 0 2 2 2 0 2 0 0 0 2 2 0 0 1 0 0 0 1 1 1 1 0 1 0 0 0 0 2 0 1 2 0 0 0 0 1 1 1 0 0 2 2 0 2 0 1 1 0 1 1 1 0 0 0 1 0 1 0 0 0 1 0 2 0 0 0 0 0 0 0 0 0 0 1 0 0 0 0 0 0 0 0 2 0 2 1 1 1 0 2 2 0 2 0 2 0 1 1 1 1 1 1 1 0 1 0 0 1 1 0 0 0 1 0 2 2 2 1 0 0 0 0 0 0 1 1 0 0 1 0 0 1 0 1 0 0 2 0 1 0 0 2 1 1 1 0 0 1 1 0 1 0 0 0 0 0 0 0 2 0 1 0 1 0 0 0 0 1 0 1 1 1 1 0 0 0 0 0 1 1 0 0 0 0 0 1 1 0 0 2 1 0 1 0 1 1 1 0 1 2 2 2 2 0 1 1 0 0 2 0 2 1 1 1 0 2 0 1 2 0 2 2 2 1 1 1 0 0 1 1 0 1 1 1 0 2 0 1 1 0 0 0 1 1 1 0 0 1 0 1 1 2 2 0 0 0 0 0 2 0 1 0 0 2 0 0 1 0 0 2 1 1 0 0 2 0 0 2 0 0 1 1 0 2 1 2 1 0 1 1 1 2 2 0 0 0 1 2 1 0 2 1 2 2 0 0 2 1 0 0 1 0 1 0 0 2 1 0 0 1 1 0 1 0 1 0 0 1 0 0 0 0 0 1 0 1 1 0 0 0 0 2 1 0 1 2 2 1 0 0 0 0 0 0 0 0 0 0 1 0 0 2 0 1 0 0 0 1 0 1 0 0 1 0 2 1 1 0 2 1 2 0 0 1 0 0 0 0 1 0 1 1 1 1 1 1 1 0 2 1 1 0 1 1 1 2 0 0 1 2 1 1 2 0 1 0 0 2 1 1 0 0 1 1 1 0 0 2 0 0 0 0 0 0 1 1 0 1 0 1 1 1 2 2 1 1 2 0 1 1 1 1 0 1 0 1 1 2 0 1 2 0 1 2 1 2 2 0 0 2 0 0 0 0 2 0 1 0 1 2 0 0 0 1 2 2 0 0 2 2 2 0 0 1 0 0 0 1 2 2 1 1 0 1 0 0 0 1 2 2 2 0 0 1 0 0 0 0 1 2 2 0 0 0 0 2 0 2 1 0 2 1 0 0 0 2 0 0 0 0 0 0 0 0 0 0 0 2 1 0 0 0 0 0 0 0 0 1 1 2 0 2 1 0 0 2 0 0 2 0 0 1 0 0 2 1 0 0 0 2 0 0 0 1 1 1 1 0 2 1 1 1 1 0 0 0 2 0 0 0 0 0 0 0 0 2 2 0 1 2 1 0 0 0 0 1 0 0 2 1 1 0 1 0 0 0 0 2 1 0 0 1 0 0 0 0 0 1 2 2 0 1 0 0 2 0 2 1 2 1 0 2 2 0 0 0 0 2 0 0 0 0 1 0 0 0 1 1 0 0 0 0 0 0 0 0 1 0 0 1 1 0 1 1 0 0 0 1 0 0 2 2 1 2 0 0 0 0 0 1 1 1 1 0 0 0 2 0 2 1 2 0 1 2 0 1 1 0 1 0 0 2 0 0 2 1 0 1 0 2 1 1 0 1 1 1 0 2 0 1 1 1 2 1 0 1 0 0 0 0 0 0 0 0 0 0 0 0 1 1 0 1 1 0 0 0 0 0 0 0 0 1 0 1 2 1 0 1 0 0 0 0 1 0 0 0 1 1 0 1 1 0 0 1 1 0 1 0 0 2 2 2 2 2 0 0 0 0 2 0 1 1 0 0 1 2 0 2 0 0 0 0 1 1 1 2 2 0 1 0 1 1 1 0 0 0 0 2 0 2 0 0 0 1 1 1 1 0 0 1 1 2 0 0 2 0 0 0 0 0 0 0 0 2 1 0 0 2 0 0 0 1 0 0 2 1 0 2 0 0 0 2 0 1 0 0 2 2 0 0 0 0 0 0 0 0 1 1 1 1 0 0 1 1 1 0 1 1 0 0 0 0 0 0 0 0 0 1 1 1 0 1 1
139 1 0 0 0 0 1 2 1 1 0 0 0 0 0 0 0 0 2 2 1 0 0 1 0 0 0 2 2 1 1 1 0 0 0 0 1 1 1 0 1 0 1 1 1 1 1 0 2 0 0 0 0 0 2 2 0 0 1 0 1 1 0 2 0 0 0 0 1 1 0 0 1 1 1 2 1 0 2 1 0 1 2 0 2 0 0 0 2 2 0 0 0 0 0 0 0 0 0 1 1 1 1 0 0 0 2 1 1 1 0 1 0 0 1 1 1 0 0 2 2 0 2 0 0 1 0 1 1 1 0 0 0 0 0 0 0 0 0 2 2 0 0 0 1 0 1 0 0 0 0 0 2 0 1 0 0 2 0 0 1 1 0 1 0 1 1 1 0 2 1 0 0 2 0 0 2 1 1 1 1 1 1 2 0 1 2 1 1 0 0 2 0 0 1 1 2 0 1 0 0 0 0 1 2 0 1 0 1 0 0 0 1 0 0 2 0 0 2 1 1 0 1 1 0 0 1 2 2 0 0 0 0 0 1 0 0 1 0 0 0 1 2 1 0 0 0 0 2 0 0 0 0 0 1 1 0 2 1 1 0 1 0 0 0 0 1 0 1 1 0 1 0 0 1 1 0 1 0 0 0 2 0 1 1 1 2 1 0 2 0 1 0 0 1 0 2 0 0 0 1 0 0 2 0 0 0 2 2 0 2 2 1 0 0 0 1 0 0 0 1 2 1 2 0 0 0 0 0 0 1 1 0 0 0 0 0 0 1 2 2 1 2 1 0 0 1 1 2 1 0 0 0 0 0 2 0 0 0 0 1 1 1 0 1 0 1 1 2 0 1 1 1 1 1 0 2 2 0 0 0 0 0 0 2 2 0 0 0 1 1 0 1 0 1 2 2 0 0 0 0 0 0 0 0 0 0 2 0 0 0 0 1 0 1 0 0 0 0 0 0 1 1 2 0 1 1 0 0 0 0 0 0 0 0 0 0 1 0 1 0 0 2 1 1 2 2 0 1 0 0 1 0 2 2 2 0 1 0 1 1 0 0 0 0 1 0 1 0 0 0 0 2 1 2 2 0 2 0 2 1 2 0 0 2 1 0 1 1 0 1 1 0 1 0 0 1 2 1 0 1 0 1 1 0 0 1 2 1 0 0 1 0 0 0 1 0 0 1 0 0 2 2 1 1 2 1 1 1 1 1 0 1 0 1 1 1 0 1 1 0 1 1 1 1 2 0 0 2 1 0 1 0 2 0 1 0 0 1 1 1 0 0 2 0 0 1 2 0 0 0 2 0 0 0 0 0 2 1 2 0 0 1 0 0 0 1 0 0 0 0 1 1 0 0 0 0 0 0 0 0 2 0 0 2 0 2 0 0 0 0 0 0 1 1 1 1 0 0 0 0 0 0 0 0 2 2 2 0 0 1 0 1 0 0 1 2 1 2 0 2 1 0 1 0 0 2 1 0 0 0 2 0 1 1 1 0 0 1 0 0 0 0 1 0 0 0 2 0 2 2 0 0 1 1 1 1 0 0 0 0 0 0 0 1 1 0 0 1 2 0 0 0 0 0 1 0 2 1 0 0 1 0 2 0 2 0 2 0 0 0 0 0 2 0 0 1 0 0 0 0 1 2 2 0 1 0 0 0 0 0 0 0 0 0 0 1 1 0 1 0 1 0 0 0 1 1 1 0 0 0 0 1 1 1 0 0 0 1 0 0 0 2 1 0 0 2 0 0 2 1 0 2 0 0 0 0 0 2 2 2 2 1 1 2 2 1 2 1 2 0 1 2 1 0 0 0 1 0 1 1 0 1 2 1 0 1 0 1 2 2 0 1 0 1 1 1 0 2 0 1 2 1 0 1 1 0 0 1 0 0 0 1 0 0 2 0 0 2 1 1 1 1 0 1 0 1 1 0 0 2 0 2 2 2 0 0 0 0 0 0 2 0 0 0 1 2 1 1 1 1 0 0 0 0 0 0 2 1 1 1 1 2 1 1 1 0 2 0 2 2 0 0 1 0 0 1 0 0 0 0 1 0 0 2 2 0 0 0 0 0 0 0 1 2 1 1 1 1 1 0 1 0 1 0 1 1 1 0 0 2 1 0 2 0 0 0 1 0 0 0 0 0 0 0 0 0 1 0 0 1 0 0 2 1 0 2 0 0 1 1 1 1 1 1 1 1 0 1 1 0 1 0 1 1 0 2 1 1 0 0 1 0 2 0 0 0 1 0 0 1 1 0 0 1 0 0 0 0 0 1 1
140 0 0 0 1 0 1 2 0 0 0 0 0 1 0 0 0 0 0 1 1 1 0 1 0 0 1 1 1 1 1 0 0 1 1 0 2 0 0 0 1 0 0 0 2 0 0 0 1 1 1 0 1 1 1 1 0 0 1 0 1 1 0 1 0 0 0 2 0 0 0 1 0 0 0 2 2 1 2 0 1 1 2 0 2 0 0 0 1 1 0 0 1 0 1 0 1 0 0 0 2 0 1 0 0 0 2 0 0 2 1 1 1 2 1 2 1 1 1 1 1 0 1 2 2 0 0 1 1 1 0 0 0 0 1 0 0 0 0 2 1 1 0 0 0 0 0 0 0 0 0 0 1 0 0 0 0 0 0 0 0 1 1 2 0 1 0 0 0 1 0 1 0 2 1 2 2 0 0 0 0 0 1 2 0 1 2 2 0 1 1 2 0 0 0 1 1 0 0 1 0 1 0 2 2 0 1 0 1 0 0 0 1 0 0 2 1 0 0 0 2 1 1 0 0 0 1 1 0 1 0 0 0 0 1 0 0 1 0 1 1 0 2 0 0 0 0 0 1 1 1 0 1 0 0 0 0 2 1 1 0 1 0 1 1 0 1 0 2 0 0 1 1 1 2 2 0 0 2 0 0 0 0 2 1 2 2 0 0 1 0 0 2 0 2 0 2 1 0 1 2 1 2 0 0 0 1 0 0 0 0 2 2 0 0 0 2 1 0 0 1 2 1 2 1 0 1 0 1 1 2 1 1 1 0 1 0 2 1 2 2 2 2 0 0 1 0 0 2 1 1 0 1 2 1 0 0 0 0 0 2 2 1 0 1 0 1 1 1 0 2 2 0 0 0 0 1 1 0 2 1 0 0 1 1 0 0 0 0 1 1 1 1 0 2 0 2 0 0 0 0 0 0 2 2 2 0 1 0 0 0 0 1 0 1 0 0 0 0 0 1 2 0 2 1 1 1 0 0 0 0 0 1 2 1 2 0 1 0 0 1 0 2 2 2 0 2 0 2 0 0 1 0 2 0 0 0 2 1 1 1 0 2 0 0 0 0 0 0 0 0 0 1 1 1 0 1 2 0 2 1 1 1 0 1 2 1 2 2 1 0 2 0 1 0 0 0 1 1 0 0 1 1 1 1 1 2 0 1 0 1 0 0 0 0 0 0 0 0 2 2 0 2 1 1 2 0 0 0 2 0 2 1 1 1 0 0 0 1 0 1 1 2 2 2 2 0 1 1 0 1 1 0 1 1 0 0 1 2 0 0 0 1 2 1 0 1 2 2 2 0 1 2 0 0 0 2 1 1 1 0 0 0 0 0 0 0 1 1 1 0 1 2 0 1 0 0 1 1 1 1 1 0 0 2 0 0 1 0 1 1 0 0 0 2 0 0 0 2 0 0 0 0 0 0 1 1 2 0 0 0 0 0 0 0 0 1 0 2 0 2 1 0 1 0 0 2 1 1 0 0 1 1 2 1 1 0 1 1 0 0 0 1 2 0 0 0 2 0 0 0 0 0 1 1 2 0 2 2 2 0 1 0 2 2 2 1 0 1 1 0 0 0 0 0 0 0 1 1 1 0 1 0 1 1 2 0 1 0 0 0 0 0 1 0 0 0 0 0 0 0 0 1 2 1 0 1 1 1 0 1 1 0 0 0 0 1 0 0 2 0 2 0 1 0 0 1 0 0 0 0 0 0 0 0 1 2 0 2 1 0 2 2 0 0 1 2 2 0 0 0 0 1 0 0 0 1 2 0 0 0 0 0 0 1 2 1 2 1 2 0 1 1 0 0 0 1 1 0 0 0 0 0 1 1 0 1 0 0 2 2 0 0 2 2 0 2 1 0 0 1 0 1 1 1 1 0 0 0 0 1 0 1 0 0 0 1 1 1 0 1 1 1 0 1 0 0 0 0 0 2 1 1 2 1 1 1 0 0 0 1 2 1 0 1 1 1 0 2 0 0 0 1 0 0 2 0 2 1 1 2 1 1 0 0 1 1 2 1 1 1 0 0 0 1 1 0 0 0 0 0 1 2 2 0 0 2 0 0 1 0 0 0 1 0 0 1 1 2 1 0 1 0 2 0 0 1 0 0 0 2 2 0 2 0 0 0 0 0 0 0 0 2 1 0 0 2 0 0 2 0 0 0 2 2 0 2 2 0 0 1 0 1 0 0 0 0 0 0 0 0 0 0 0 0 2 0 0 2 1 1 0 0 0 0 0 0 0 1 0 1 1 0 1 0 0 0 0 0 0 1 1
141 0 0 0 0 0 0 1 0 0 0 2 1 1 0 0 1 0 1 0 0 0 0 0 0 0 1 1 2 2 2 1 0 1 1 0 2 0 0 0 1 0 0 1 2 1 0 0 2 0 0 0 0 0 2 2 0 0 0 0 2 0 0 0 0 0 0 2 0 0 0 0 2 0 1 1 0 0 2 1 0 2 2 1 2 0 0 2 2 2 1 2 2 0 0 0 0 0 0 0 2 0 0 0 2 1 2 0 0 2 0 1 0 0 0 1 0 1 1 0 0 1 2 0 0 1 0 1 2 2 2 2 0 0 2 0 0 0 0 0 0 2 0 0 0 1 0 0 0 0 0 1 0 0 0 1 0 0 0 0 0 2 0 1 0 1 1 1 1 2 0 1 1 1 1 1 2 1 0 1 0 1 0 1 0 0 1 2 0 1 1 2 0 1 1 2 1 0 0 1 0 1 0 1 2 0 0 0 1 0 0 0 2 0 0 2 1 1 1 0 2 1 0 0 0 1 0 1 1 0 1 1 0 0 1 0 0 1 1 1 1 0 2 1 0 0 0 0 1 1 1 1 0 0 0 0 2 2 0 1 1 0 1 0 0 0 1 0 2 0 0 1 0 0 0 0 0 1 1 1 1 2 1 1 2 1 1 0 2 2 2 2 1 0 2 0 2 2 0 2 1 0 2 0 1 0 1 1 2 0 2 2 2 0 1 0 0 1 0 0 0 1 1 0 1 0 1 0 0 1 1 1 1 0 0 0 0 2 0 2 1 1 2 0 0 0 1 0 1 0 0 0 0 1 0 1 0 0 0 1 1 0 1 0 1 1 0 0 2 0 0 0 2 2 0 2 2 0 1 2 2 1 1 1 0 1 2 0 0 1 0 1 1 0 1 1 1 0 0 0 0 0 0 2 1 0 1 1 0 0 0 0 0 0 1 0 1 0 0 0 0 0 0 2 1 2 1 0 0 0 0 0 0 0 2 2 0 2 0 0 1 0 1 1 1 2 2 0 1 0 0 1 0 2 1 1 0 2 1 2 2 0 1 0 0 2 0 0 0 0 1 0 1 1 2 0 2 0 0 0 0 2 1 1 2 0 0 1 2 1 0 1 0 1 0 0 2 0 0 0 0 2 1 1 0 0 1 0 0 0 0 0 0 0 1 0 0 1 1 2 1 0 1 0 0 1 1 0 0 1 1 0 1 1 1 0 1 1 1 1 1 1 1 2 2 2 0 1 1 0 0 0 0 1 1 1 1 0 2 0 0 0 0 1 0 1 0 1 1 0 1 1 1 0 0 0 1 0 0 2 0 1 0 0 1 0 0 1 0 1 0 1 1 1 0 0 0 1 1 1 1 1 0 1 2 0 1 1 0 1 1 0 0 0 1 0 2 0 0 0 0 0 0 0 0 1 1 1 0 0 0 0 1 0 0 2 2 1 2 0 0 1 0 2 0 0 0 1 0 0 0 2 0 1 1 1 0 0 2 2 1 1 1 1 1 1 0 2 1 1 1 1 0 1 1 1 1 0 0 0 0 0 0 1 1 1 0 0 2 2 0 0 0 0 0 1 0 2 1 0 0 1 0 1 0 1 1 1 0 1 2 1 0 0 0 0 0 1 1 0 0 0 1 1 1 1 0 1 1 0 2 2 1 0 2 2 0 1 0 1 0 0 0 0 0 0 1 0 0 0 0 0 0 0 0 2 0 0 0 0 0 0 2 0 0 1 2 0 0 2 1 1 2 0 0 0 0 0 1 1 2 2 1 1 1 2 1 2 1 2 0 1 2 0 1 1 0 2 0 0 1 0 0 2 2 0 1 0 1 2 2 0 1 1 1 0 2 0 1 0 1 1 0 1 2 2 0 0 0 0 0 0 0 0 0 0 0 0 0 0 0 0 1 1 1 0 1 0 0 0 2 0 0 2 2 0 0 1 0 0 0 1 1 0 1 1 1 0 1 1 0 0 0 1 0 0 0 1 2 2 2 2 2 0 0 0 0 2 0 1 1 0 1 2 2 1 2 0 0 0 0 2 1 1 1 1 0 1 0 1 1 1 0 1 1 1 2 0 2 1 0 1 0 1 2 2 1 1 1 1 2 0 0 0 1 0 1 0 0 1 0 0 2 1 0 1 0 0 0 0 2 0 1 0 0 0 0 2 0 0 1 0 2 1 1 1 1 0 0 0 0 0 0 0 0 1 1 0 2 0 0 1 1 1 0 1 1 0 0 1 0 0 0 0 0 0 0 0 1 0 0 1
142 0 0 0 0 0 2 1 0 0 0 1 0 0 0 0 0 1 2 2 2 2 0 1 1 1 1 2 2 2 2 1 0 0 0 0 2 2 0 1 2 2 0 1 1 1 1 0 2 0 0 0 0 0 2 2 0 0 0 1 0 1 0 0 0 0 0 1 0 0 0 1 2 1 1 2 1 1 2 0 0 1 2 1 2 0 0 1 2 2 1 1 0 1 1 1 1 0 0 0 2 0 1 0 0 0 2 1 2 0 0 1 0 1 0 1 0 0 0 2 2 0 2 1 1 0 0 2 2 1 0 1 0 0 1 0 0 0 0 0 1 2 0 0 0 1 0 0 0 1 0 1 0 0 0 0 1 2 0 0 0 0 0 2 1 2 1 0 0 0 0 0 0 1 0 0 2 1 1 1 1 0 1 2 0 1 2 1 0 0 0 1 1 0 0 1 0 0 0 0 0 0 1 2 2 0 0 0 2 0 0 0 0 0 0 2 0 1 1 0 2 1 0 0 0 0 0 2 1 1 0 0 0 0 1 1 0 2 0 2 0 0 2 0 0 0 0 0 2 0 0 0 0 0 0 0 0 2 1 1 0 1 0 0 1 0 1 1 1 1 0 0 0 0 0 0 0 2 1 1 1 2 0 2 1 1 1 1 0 2 1 1 2 0 2 0 2 2 1 1 1 0 2 0 0 0 0 0 0 0 0 1 2 0 1 0 2 1 1 1 0 1 1 0 1 0 1 0 1 0 2 1 0 0 1 1 1 2 0 1 0 0 2 0 0 0 1 0 0 1 1 1 0 1 0 1 0 0 0 2 2 0 0 0 0 0 2 1 1 0 2 2 1 1 0 0 1 1 0 2 2 1 0 0 1 1 0 0 0 1 0 1 2 0 2 0 2 1 0 0 0 0 0 2 0 0 2 0 0 0 1 0 1 0 1 0 0 0 0 0 0 1 0 1 1 1 1 0 2 2 0 1 0 0 1 1 0 1 0 0 2 0 2 0 0 1 2 0 1 0 0 1 0 2 2 2 0 1 0 1 1 0 2 0 0 0 0 1 0 1 1 1 0 2 2 1 1 2 0 0 1 1 2 1 0 2 1 2 2 1 1 1 0 0 0 0 0 2 1 0 1 0 2 0 0 1 2 2 2 0 0 0 0 1 1 0 0 0 1 1 0 1 2 0 0 2 0 0 0 2 0 2 2 2 1 0 1 0 0 1 0 0 2 1 1 1 0 1 1 1 0 1 0 1 1 1 1 0 0 0 0 0 0 1 0 1 0 2 2 1 0 0 1 0 0 0 0 2 2 2 0 0 1 0 0 0 1 1 1 2 1 0 1 1 0 0 1 2 2 2 2 0 0 1 1 0 0 0 0 0 0 0 0 1 2 0 0 0 0 0 0 0 1 1 1 1 2 0 0 0 0 0 0 0 0 1 2 1 2 0 1 1 0 1 1 0 1 0 0 0 0 2 1 1 0 1 0 0 2 1 1 0 2 2 0 2 0 1 2 0 0 2 0 0 1 1 1 0 0 0 0 0 0 1 1 1 1 0 1 1 1 1 0 0 0 0 0 1 0 0 0 1 1 0 2 2 1 1 0 0 1 0 0 0 0 1 0 0 0 0 0 1 0 1 1 2 1 1 1 0 1 1 0 0 0 0 1 1 0 1 1 1 0 0 0 0 0 1 0 0 0 0 0 0 0 0 0 0 2 0 0 0 0 0 0 2 2 2 0 0 0 1 2 0 0 0 0 2 0 1 1 0 1 1 1 2 1 2 1 2 0 1 2 0 2 2 0 0 1 0 1 0 0 2 2 0 0 0 1 1 1 0 2 0 0 0 2 0 1 2 0 2 0 1 2 1 0 0 0 0 0 0 1 1 1 1 1 1 1 1 1 1 1 1 1 0 1 0 0 1 1 0 1 2 1 0 1 0 0 0 1 2 1 0 1 1 1 0 0 1 0 0 1 0 0 0 0 2 1 1 1 1 2 0 1 1 0 1 0 2 2 0 1 0 1 0 1 0 0 0 0 1 2 2 1 1 1 0 0 1 0 0 0 0 0 0 2 0 1 1 0 1 0 1 2 1 1 0 0 1 2 0 0 2 0 0 0 1 0 1 0 1 2 1 1 0 0 1 1 0 1 0 0 1 2 1 2 2 0 1 0 1 2 0 0 2 2 0 1 0 0 0 0 0 0 1 1 0 2 0 0 0 0 0 0 1 1 1 0 0 0 0 0 0 0 0 0 0 2 1 0 1
143 0 0 0 0 0 2 1 0 2 0 0 0 1 0 0 0 1 2 1 1 1 0 0 0 0 0 1 1 2 2 0 1 2 2 0 1 1 0 1 1 0 1 1 2 0 1 1 1 0 0 0 1 1 0 0 0 1 0 2 0 1 0 2 1 0 1 0 0 0 0 0 1 0 0 1 1 0 1 0 1 1 1 1 1 0 0 0 0 2 0 0 0 0 1 1 0 0 0 0 1 0 0 0 2 2 1 0 1 1 0 0 1 2 1 2 1 0 1 1 1 1 2 0 0 1 0 1 2 2 0 0 0 0 1 0 1 0 0 2 1 1 0 0 0 1 0 0 0 0 1 0 0 0 0 0 0 0 0 0 0 0 0 2 1 0 0 1 1 2 1 0 0 1 1 1 2 2 1 2 2 2 1 1 0 1 1 2 1 1 1 2 1 1 2 1 2 1 0 1 0 1 0 1 2 1 1 0 0 0 0 0 1 0 1 1 0 1 1 0 2 0 0 0 0 0 0 1 1 0 1 1 0 0 0 0 0 2 0 0 0 1 2 0 0 0 0 0 2 0 0 1 0 0 1 1 1 1 1 1 0 1 0 1 1 0 0 0 2 2 0 0 0 2 0 1 0 0 2 1 0 1 0 2 2 2 2 0 1 2 1 1 0 0 1 0 2 1 1 0 0 0 2 0 1 0 0 0 0 0 0 0 1 0 1 0 2 1 1 1 0 1 1 2 1 0 1 0 1 0 1 0 1 1 0 0 0 1 0 1 1 1 1 0 0 1 1 0 2 0 1 0 0 2 0 0 2 0 0 1 1 0 2 1 2 1 0 2 2 0 2 2 1 1 0 2 2 1 0 1 0 1 0 0 1 1 1 0 0 1 0 0 0 0 1 1 1 1 1 1 0 1 0 2 2 1 0 2 0 0 0 0 1 0 0 0 1 0 0 0 0 0 0 1 1 1 2 2 2 2 0 1 0 0 0 0 0 1 0 0 2 0 1 1 1 1 1 0 2 0 0 1 0 2 0 0 0 2 1 2 1 0 0 0 0 2 0 1 0 0 0 0 1 2 1 1 0 2 0 1 1 1 1 1 2 0 0 0 1 0 1 1 0 2 2 0 1 0 0 2 0 1 1 1 0 0 1 1 0 0 0 1 0 1 1 0 0 1 1 2 1 0 2 0 0 2 0 0 0 1 1 1 0 0 0 0 1 0 0 0 1 1 2 2 2 1 0 1 1 1 0 1 0 2 0 0 0 1 1 1 1 0 0 1 1 0 0 0 0 0 0 2 0 0 1 0 1 2 2 1 1 0 2 0 0 0 2 1 0 1 0 1 0 1 0 0 0 0 0 0 0 2 0 0 1 1 1 1 0 2 1 0 0 2 1 2 0 0 1 0 0 0 0 1 1 0 2 1 0 0 0 0 0 1 1 0 1 1 0 2 0 0 0 1 1 0 0 1 0 1 0 2 0 1 2 0 1 1 1 0 0 0 1 1 1 0 0 2 0 1 0 0 0 1 1 2 0 1 1 1 0 0 1 2 1 2 1 0 0 1 0 0 1 0 1 0 0 2 1 1 0 1 0 1 0 1 1 2 0 0 2 0 0 0 0 1 0 0 0 0 0 0 0 1 1 2 0 0 0 0 0 1 0 0 1 1 1 0 0 0 0 0 0 1 0 0 1 1 0 0 0 0 0 0 0 1 0 0 1 0 0 0 2 0 1 1 2 1 0 1 0 0 1 0 0 2 0 0 1 1 1 1 0 0 0 2 0 2 1 2 0 1 1 0 0 0 0 2 0 0 2 0 0 2 1 1 1 0 0 2 2 0 0 2 2 0 2 1 1 0 1 1 1 2 2 2 0 0 1 0 2 1 1 0 0 0 0 1 1 0 1 1 1 1 2 0 2 0 0 0 2 0 1 1 1 0 1 0 0 0 0 2 1 0 1 2 1 0 1 1 0 0 2 0 0 1 0 0 2 2 2 2 0 1 0 0 0 2 0 0 0 0 0 0 2 0 2 0 1 0 1 0 2 2 1 1 1 1 0 0 0 0 1 0 1 1 1 1 1 1 0 1 0 2 2 2 1 1 0 0 2 0 0 2 0 0 0 0 2 1 0 0 0 2 1 0 1 0 0 1 0 1 1 1 1 0 1 2 0 0 0 2 1 1 2 0 0 0 0 0 0 1 0 0 0 0 2 1 1 1 0 0 0 0 0 0 0 0 0 0 0 0 0 0 0 0 0 0 2 0 0 0
144 1 0 1 0 1 2 2 0 2 0 0 0 1 0 0 0 0 0 0 0 1 0 0 0 0 0 2 2 2 2 0 0 0 0 0 2 1 0 2 0 1 0 1 2 1 0 0 1 1 1 0 0 1 0 0 0 1 0 2 0 1 1 0 0 0 0 1 1 1 0 1 2 0 1 1 0 0 1 0 1 1 1 1 0 0 0 0 0 2 0 0 1 1 1 0 2 0 0 0 1 0 1 0 1 0 2 0 1 1 0 1 1 1 1 1 1 0 1 1 1 0 2 1 1 0 0 0 1 0 1 1 0 0 0 0 1 0 1 0 1 0 0 0 0 0 0 0 0 0 0 0 0 0 1 0 2 2 0 0 0 1 0 2 2 2 2 0 0 0 0 0 1 2 1 0 2 0 0 0 0 0 1 1 0 1 1 1 0 0 0 1 0 0 1 0 2 0 0 0 0 0 0 1 2 1 2 1 1 0 2 0 0 0 0 2 1 1 0 0 2 1 0 0 0 0 0 0 0 1 0 0 0 0 2 0 0 2 0 2 0 0 2 0 0 0 0 0 2 0 0 0 0 0 0 0 1 0 0 0 0 0 0 2 1 0 0 1 2 1 0 1 0 1 0 0 0 1 1 0 0 1 1 2 2 0 1 1 1 2 2 0 0 0 1 0 2 1 0 0 0 0 2 0 0 0 0 0 0 0 0 0 2 0 0 0 2 0 1 1 0 1 1 2 1 0 1 0 1 1 0 0 0 0 0 0 0 1 0 1 0 0 2 0 0 0 1 0 0 1 1 1 0 2 0 0 0 0 0 1 1 1 1 0 1 1 1 1 1 0 2 2 0 0 0 1 2 2 1 2 2 0 1 0 1 0 1 0 0 0 0 1 0 0 2 0 1 0 1 1 0 1 0 1 1 0 0 1 0 0 1 0 1 0 1 1 0 0 1 0 1 1 1 1 0 0 0 0 0 0 0 0 0 1 1 0 1 0 0 1 1 0 1 0 0 0 0 0 1 0 1 0 0 1 2 1 1 0 1 1 1 0 2 0 0 1 0 0 0 0 0 0 1 1 1 1 0 1 0 1 1 1 1 1 2 0 0 2 2 0 0 2 0 1 0 0 1 2 2 0 1 0 2 0 1 1 1 1 1 0 0 0 0 0 0 0 0 0 2 1 0 1 1 0 1 1 1 0 0 1 1 0 0 0 0 0 0 1 1 2 0 1 2 1 2 2 0 0 2 1 0 1 0 1 1 1 0 0 1 1 1 0 1 2 0 1 1 2 1 0 1 1 1 0 0 0 1 1 1 2 0 1 0 0 0 1 1 2 1 2 0 0 1 1 0 0 0 1 1 2 0 1 1 0 0 1 0 0 0 2 2 0 0 1 0 1 0 0 1 0 0 0 0 0 0 1 1 0 0 0 0 0 0 0 0 1 2 2 2 0 1 0 0 0 1 0 1 0 0 0 1 1 0 1 1 0 0 1 1 0 0 0 0 0 0 0 0 2 0 0 0 0 0 0 0 1 1 0 0 0 1 1 0 2 2 2 1 1 1 1 0 0 0 1 0 0 0 1 1 1 0 1 0 0 0 1 1 2 0 0 1 0 0 0 1 1 1 1 0 0 0 0 1 2 0 1 1 0 0 0 1 1 0 0 0 0 0 1 0 1 0 0 0 1 0 0 2 0 0 0 0 0 0 0 0 1 1 0 2 1 1 2 2 0 0 1 2 1 0 1 0 0 2 2 2 0 0 0 1 1 0 1 0 0 0 2 0 1 2 1 1 0 2 0 0 0 0 2 0 0 2 0 0 2 1 1 0 0 1 2 2 0 0 1 1 0 1 0 1 0 1 1 1 0 2 0 0 0 1 0 1 1 0 0 0 1 1 0 0 0 0 0 0 0 0 0 0 0 0 0 1 0 0 2 2 0 0 1 1 1 0 1 1 0 1 2 2 0 1 1 0 0 0 0 0 0 0 2 1 1 1 1 2 0 0 0 1 1 0 2 2 0 1 0 2 0 2 0 0 0 0 1 2 2 0 0 1 0 0 0 0 0 0 1 1 1 2 1 1 0 1 0 0 1 1 2 0 0 0 0 1 0 1 2 0 0 1 1 0 0 0 0 1 0 0 1 0 0 0 1 0 0 2 0 0 0 1 2 0 0 2 0 0 0 1 0 0 0 0 0 0 1 0 0 0 2 0 1 0 0 0 2 0 1 0 0 0 0 1 0 0 0 0 0 0 0 0 0 0 0 2 0
145 1 0 0 0 0 1 2 0 0 0 0 0 0 0 0 1 0 0 0 0 1 0 0 0 0 0 1 2 2 2 0 0 0 0 0 1 1 0 0 2 0 0 0 0 0 0 0 2 0 0 0 0 0 2 0 1 0 0 0 1 0 0 1 0 0 0 1 0 1 0 0 1 0 1 2 1 1 2 0 1 2 2 0 2 0 0 0 1 1 0 0 0 0 0 0 1 0 0 0 2 0 0 0 1 1 2 0 0 2 0 1 1 2 1 2 1 0 0 2 2 0 2 2 1 1 0 0 2 2 1 1 0 0 1 0 0 0 0 2 0 2 0 0 1 0 1 0 0 1 0 1 0 0 0 0 1 0 0 1 0 0 0 2 1 2 0 1 0 1 1 1 0 1 0 0 2 0 0 0 0 0 0 2 0 0 2 2 1 0 0 2 1 0 0 2 1 0 0 0 0 0 0 1 2 0 1 1 1 0 2 0 0 0 0 2 0 0 2 0 2 1 0 0 0 0 0 1 0 2 0 0 0 0 2 0 0 2 0 1 0 1 2 1 0 0 0 0 2 0 0 0 0 0 0 0 0 0 0 0 0 0 0 0 1 0 1 0 1 1 0 1 1 1 2 2 0 2 2 2 2 2 0 1 0 0 0 0 1 2 1 0 2 0 2 0 2 0 0 0 0 0 2 0 0 0 0 0 0 0 0 2 2 0 0 0 2 2 0 0 1 0 1 0 1 0 1 0 0 0 1 1 0 0 0 0 0 2 0 1 1 1 2 0 0 0 1 0 1 1 1 0 0 1 0 1 1 0 0 2 2 0 1 0 1 0 1 1 1 1 2 2 0 0 1 1 2 2 1 1 1 2 1 1 1 0 1 0 0 0 0 0 0 0 2 0 0 0 0 0 0 0 0 2 2 1 0 0 0 0 1 0 1 1 1 0 1 0 0 0 0 2 0 2 1 2 2 0 0 0 0 0 1 0 0 0 0 0 0 0 1 0 1 0 0 0 0 0 1 1 0 0 0 2 2 2 0 0 0 1 0 0 0 0 1 2 0 2 0 0 0 0 2 2 1 1 0 2 0 2 1 1 0 0 1 1 1 1 1 1 1 1 0 2 1 0 1 0 0 2 0 0 2 0 1 1 2 1 2 0 1 0 0 0 0 0 0 0 2 0 0 2 2 1 1 2 0 0 0 2 0 1 1 1 1 2 2 0 1 2 1 0 1 1 2 2 0 1 1 0 0 0 0 2 0 1 0 1 0 1 1 0 2 1 0 0 1 0 0 0 0 1 0 0 1 1 2 1 1 1 0 0 1 0 0 1 2 0 0 0 0 0 0 0 0 0 0 0 0 0 0 2 0 0 0 0 0 0 1 0 0 0 0 0 2 0 0 0 0 0 0 0 0 0 0 1 1 2 0 0 1 0 1 0 0 1 1 0 2 0 1 1 0 2 0 0 1 0 0 1 0 1 0 0 2 0 0 0 1 0 0 0 1 1 0 1 0 1 1 0 0 1 0 1 1 1 1 1 1 1 0 0 0 1 1 1 0 1 2 1 0 0 0 1 0 1 0 2 1 1 0 1 0 1 0 1 0 2 0 0 0 0 0 0 0 0 2 2 2 0 0 0 0 1 1 2 1 0 0 0 0 0 0 0 1 1 1 1 0 2 1 2 0 0 0 1 1 0 0 0 0 0 0 1 1 0 1 0 2 0 0 0 0 0 0 0 1 0 0 2 0 0 2 0 0 1 0 1 1 1 1 1 0 0 0 2 0 2 0 2 0 2 2 0 0 0 0 2 0 0 2 0 0 2 1 0 1 0 1 1 1 0 0 1 2 1 1 1 2 0 1 2 2 1 2 1 0 0 0 0 0 0 0 0 0 0 0 1 2 1 1 2 1 1 1 0 1 0 1 0 2 0 1 2 1 1 1 0 1 1 0 2 0 0 0 2 1 0 1 2 1 0 0 0 0 0 0 1 1 1 1 1 2 0 1 1 0 2 0 2 2 0 1 1 2 0 2 0 1 0 1 0 0 1 2 2 0 0 0 1 1 0 2 0 2 2 0 1 2 0 1 0 0 1 1 1 2 1 1 0 1 0 0 1 2 0 0 2 0 0 0 0 1 0 0 0 0 1 0 0 2 0 1 1 1 0 1 2 0 0 1 0 0 0 0 1 1 0 1 1 0 0 0 0 0 0 2 1 1 0 0 1 0 1 0 0 0 0 0 0 0 0 0 0 0 0 0 0 0 1 0 1
146 1 0 0 0 0 0 1 0 2 0 0 1 1 0 0 0 0 0 0 0 2 0 0 0 0 0 1 1 1 1 0 1 0 0 0 1 2 0 2 1 1 0 0 2 1 0 0 1 1 1 0 1 1 1 1 0 0 1 1 0 2 0 1 1 0 1 1 0 0 0 1 2 1 2 2 0 0 1 1 1 2 2 0 2 0 0 0 2 2 0 0 0 0 0 0 0 1 1 1 1 0 0 0 1 1 1 0 1 1 0 2 1 1 1 1 1 0 1 1 1 1 2 1 1 1 0 1 2 2 1 1 0 0 1 0 1 0 1 0 0 2 0 0 1 0 0 0 0 0 0 0 0 2 1 0 0 2 0 0 1 1 0 2 0 1 2 0 1 1 0 0 0 1 1 2 1 1 1 1 1 1 0 1 0 0 1 0 0 0 0 2 0 1 1 1 2 0 0 0 0 0 1 2 2 0 0 0 1 0 1 0 2 0 0 2 1 1 0 0 2 1 1 0 0 0 1 2 0 2 0 0 0 0 2 1 0 2 0 1 0 0 2 0 1 1 1 0 2 0 0 1 0 0 0 0 0 1 0 0 0 0 0 0 0 0 0 0 0 0 0 1 0 2 1 1 0 1 2 1 1 2 0 1 1 0 1 2 1 2 1 0 2 0 2 0 1 0 0 0 0 0 2 0 0 0 0 0 0 1 0 1 1 0 1 0 1 0 2 2 0 0 1 1 1 0 1 1 1 1 1 1 0 0 1 1 1 2 0 0 0 1 1 0 0 0 1 0 0 1 1 0 0 2 0 0 1 0 0 2 2 0 1 1 1 0 0 1 2 0 1 1 0 0 0 1 2 2 1 2 0 0 0 0 0 0 0 0 0 0 0 0 1 0 2 0 1 0 0 0 0 0 0 1 1 0 1 0 0 0 0 0 0 0 1 0 1 0 0 0 0 0 0 0 0 0 0 2 2 1 0 2 1 2 1 2 0 1 0 1 0 0 1 1 1 1 2 0 2 0 0 2 0 1 1 0 1 0 1 0 0 0 0 0 0 2 0 2 0 1 1 0 0 2 1 1 0 2 0 0 2 2 2 1 1 1 1 1 1 1 1 1 1 2 1 0 1 2 1 0 0 0 2 0 0 0 1 2 2 0 0 0 0 1 1 0 1 1 0 2 2 0 1 0 0 1 1 1 1 1 1 0 1 1 1 1 1 0 1 1 1 0 1 0 0 1 0 2 0 0 0 0 0 2 0 1 0 1 0 2 2 0 1 2 1 0 0 1 1 0 1 1 0 0 0 0 0 0 0 2 0 1 1 0 0 0 0 1 1 1 0 2 0 1 1 0 1 0 0 0 0 2 0 1 1 0 1 0 0 0 0 0 0 1 1 0 2 0 1 0 0 0 0 1 1 0 1 1 0 0 0 0 0 0 0 1 2 2 2 0 0 0 1 1 1 0 0 1 0 0 0 2 0 0 2 0 0 0 0 0 0 0 1 2 0 1 1 2 0 1 0 0 0 1 1 2 0 0 1 0 0 0 1 2 1 1 0 0 1 1 0 0 1 0 0 0 0 1 0 0 0 0 0 0 0 0 2 2 0 0 1 0 0 0 0 0 0 2 2 0 0 0 0 2 1 2 0 0 0 0 1 1 1 0 1 1 1 0 0 1 0 1 0 0 1 1 1 0 0 0 0 0 0 0 0 0 0 0 0 0 0 0 1 0 0 0 2 0 0 2 0 0 1 0 0 1 0 2 0 1 1 1 0 0 0 1 0 2 1 2 0 1 2 0 0 0 0 0 0 0 0 0 0 1 2 0 1 0 0 2 2 0 1 2 2 0 2 1 2 1 1 2 0 0 2 1 0 0 1 0 1 1 1 1 0 0 1 2 2 0 0 2 2 1 2 1 1 0 0 1 1 0 1 2 1 0 1 1 0 0 1 1 0 0 0 1 1 0 1 1 0 0 0 0 0 0 0 0 1 0 1 1 2 0 0 0 2 1 0 2 2 0 1 0 2 1 2 0 1 0 0 1 1 1 2 2 0 1 1 2 2 0 0 0 1 0 1 0 2 0 0 0 0 1 0 0 1 2 0 1 2 0 0 2 0 0 0 2 0 0 0 0 1 1 1 0 0 0 0 0 1 0 0 2 1 0 1 2 0 0 1 0 1 0 1 1 1 0 0 0 0 0 0 0 0 0 2 2 0 0 0 2 1 2 0 1 1 0 0 0 0 0 0 0 1 0 0 0 1 0 1 2
147 0 1 0 0 1 1 2 0 0 0 1 1 2 0 0 0 0 0 0 0 2 1 0 0 0 2 1 1 2 2 0 2 2 0 0 1 2 1 1 0 0 0 0 2 0 0 0 1 0 0 0 0 0 2 1 0 0 1 1 1 0 0 0 0 0 0 0 0 0 0 0 2 1 2 2 0 2 2 0 1 2 2 0 1 0 0 2 2 2 2 1 1 0 0 0 0 0 0 0 1 0 0 0 1 1 2 0 0 1 1 2 0 1 0 1 0 0 1 1 1 0 2 1 1 0 0 0 1 0 0 1 0 1 1 1 0 1 0 1 1 1 0 0 0 0 1 0 0 2 0 2 1 0 0 0 0 1 0 0 0 1 0 2 1 2 1 0 0 0 0 0 1 2 1 1 2 1 0 1 1 1 0 2 1 1 1 2 2 1 1 2 0 2 2 0 2 0 0 1 0 2 0 1 2 0 1 0 2 0 0 0 1 1 0 2 2 1 1 1 1 0 0 0 0 0 1 2 0 2 0 0 0 0 2 0 0 2 0 2 0 0 1 0 0 0 0 0 2 0 0 1 0 0 0 0 1 2 1 2 1 1 0 0 0 0 0 0 1 0 0 2 0 1 1 1 0 0 2 0 0 1 2 2 2 2 2 0 1 2 1 1 0 1 0 1 1 0 0 0 1 0 2 0 0 0 1 2 2 0 2 2 0 0 1 0 1 0 0 0 1 1 1 1 1 0 0 0 2 1 2 0 0 0 0 0 0 1 1 1 0 1 2 0 0 1 0 1 1 1 1 0 0 2 0 0 1 0 0 1 2 1 1 1 1 0 1 1 2 0 1 1 0 0 0 0 1 1 0 2 1 1 1 1 0 1 1 0 0 0 0 1 0 0 2 0 0 1 0 0 0 0 0 2 2 1 0 1 0 0 0 0 2 0 0 1 0 1 0 1 0 1 1 1 1 1 1 0 1 0 1 0 1 1 0 1 0 0 0 1 1 0 1 0 0 1 1 1 2 0 0 0 0 1 2 0 2 1 2 2 0 0 2 0 0 0 0 0 0 0 1 1 1 1 1 1 0 2 0 2 0 2 0 0 2 0 0 1 1 0 1 0 1 1 1 0 1 1 1 0 0 1 2 0 0 0 1 2 1 0 0 1 0 1 1 0 0 2 0 2 2 0 2 0 0 2 0 1 1 1 1 0 1 1 0 0 0 0 0 0 1 0 0 0 2 1 0 1 1 0 0 0 0 1 1 1 1 0 1 0 0 0 1 2 1 0 0 2 2 1 1 0 0 0 1 0 1 0 0 2 0 1 0 0 0 0 1 1 0 1 0 1 1 0 1 0 1 1 1 2 0 1 0 1 1 1 0 0 0 1 0 0 0 1 1 0 0 0 0 0 0 0 0 0 1 0 0 1 0 0 0 0 0 0 0 1 2 0 2 0 0 1 0 0 2 0 0 1 0 0 0 1 0 0 1 0 0 1 1 0 0 0 1 1 0 1 0 2 0 0 0 1 0 1 1 2 0 0 1 0 1 1 0 1 2 2 0 1 2 1 1 1 0 1 1 1 0 2 0 0 0 0 0 0 2 2 0 1 1 0 1 0 0 0 0 0 1 1 1 0 0 1 1 2 0 0 0 0 0 1 1 1 0 0 0 0 1 1 0 2 1 1 0 0 0 0 0 0 0 0 0 0 0 0 0 0 0 0 1 1 1 0 2 0 2 0 2 0 0 2 0 0 1 1 1 1 0 2 0 0 0 0 2 1 2 2 2 1 2 1 1 0 2 1 0 0 0 2 0 0 0 1 0 2 2 1 1 0 0 2 2 0 0 0 0 0 0 0 2 0 2 2 1 1 2 1 0 0 0 0 0 0 0 0 0 0 0 0 1 0 0 0 0 0 0 0 0 0 0 0 2 0 1 2 1 0 0 1 0 0 0 1 1 0 1 1 0 0 1 1 1 0 2 1 0 2 0 0 1 2 1 1 2 0 0 0 1 1 0 2 2 0 1 0 1 0 1 0 1 0 0 2 1 1 1 1 1 1 0 0 0 0 0 0 0 0 2 1 2 0 0 0 0 1 0 1 0 1 0 0 2 1 0 2 0 0 1 2 0 0 0 0 1 1 1 0 0 1 1 0 1 0 1 1 2 0 1 2 0 0 1 1 1 1 1 1 1 0 0 0 0 0 0 0 0 1 1 1 1 0 0 1 2 2 0 0 1 0 0 0 0 0 0 0 1 0 0 0 0 0 0 2
148 0 0 0 0 0 0 2 0 2 0 0 2 2 0 0 0 1 2 0 0 2 1 0 0 0 1 1 2 2 1 1 1 0 1 0 2 1 1 0 1 0 0 1 2 1 1 0 2 0 0 0 0 0 2 2 0 0 1 1 1 0 0 0 0 0 0 0 0 0 0 0 2 1 1 1 0 1 2 1 1 2 2 1 2 0 0 1 1 1 0 1 0 0 0 0 0 2 2 2 1 0 0 0 1 1 2 1 1 1 0 1 0 1 0 1 0 0 1 1 1 0 2 1 1 1 0 2 2 2 0 0 2 2 0 0 2 0 0 1 0 2 0 0 2 0 1 0 0 2 0 0 0 0 0 0 1 1 0 0 1 2 1 2 1 0 0 0 0 0 0 1 1 1 1 2 2 1 0 1 1 2 0 2 0 0 2 2 1 1 1 2 0 1 1 1 1 0 0 1 0 0 0 1 2 0 1 0 1 0 1 0 1 0 0 2 0 0 0 0 2 1 1 0 0 0 0 1 0 1 1 1 1 1 1 0 1 2 0 2 0 0 2 0 0 0 0 0 1 0 0 1 0 1 0 0 1 2 1 1 0 1 0 1 0 0 0 1 2 1 0 0 1 1 0 1 1 1 2 1 1 2 0 1 0 0 1 0 2 2 2 2 1 0 2 0 2 0 1 0 1 0 2 0 2 0 1 0 1 1 1 2 1 0 2 0 2 0 2 2 0 0 1 1 1 0 1 0 0 1 1 0 0 0 0 0 0 2 1 1 1 1 2 2 0 0 1 0 0 2 2 0 0 2 0 0 0 0 0 2 2 0 1 1 1 2 0 2 2 0 2 2 1 1 0 1 0 1 0 2 2 1 2 0 0 2 1 0 0 0 0 0 0 0 0 2 2 1 0 0 0 1 0 2 2 1 0 0 0 0 0 0 0 0 2 0 0 0 0 0 0 2 1 2 1 1 2 2 2 2 0 0 1 1 0 1 0 1 0 0 0 0 2 0 0 1 1 0 1 0 0 2 0 2 2 2 0 0 0 0 0 0 1 0 0 1 0 0 0 0 0 0 1 2 1 1 0 2 0 0 1 2 1 1 2 0 0 0 1 0 1 0 0 1 2 0 2 0 0 2 0 0 1 0 0 0 1 1 0 0 0 0 1 1 1 0 0 1 1 2 1 0 1 1 1 1 1 0 0 2 0 0 1 1 1 0 0 0 0 0 0 1 1 1 1 2 0 2 0 0 0 0 0 1 1 1 1 1 1 0 0 0 0 0 0 0 0 0 0 0 0 1 0 0 1 0 1 2 2 1 1 0 1 0 0 0 1 2 1 2 0 0 2 1 1 0 1 0 0 0 0 1 0 0 1 1 1 2 0 2 1 0 0 0 1 0 1 0 1 0 0 0 0 0 0 1 2 1 0 0 0 0 0 0 0 1 2 0 2 0 1 0 0 0 1 0 1 1 0 0 0 2 1 2 0 1 0 1 2 1 0 1 0 1 0 1 0 1 1 0 0 1 1 0 0 2 0 0 0 0 1 0 0 1 1 1 1 0 1 1 1 1 0 0 0 1 0 1 1 1 1 0 1 1 0 1 1 2 0 0 1 0 0 0 0 0 2 1 1 0 0 0 1 2 0 0 0 0 0 0 0 1 0 1 1 0 1 0 0 1 0 1 0 0 0 0 1 1 0 1 1 1 0 0 0 0 2 0 1 0 0 0 2 0 0 2 2 0 0 2 2 1 1 0 0 0 0 0 1 1 0 0 2 2 2 2 2 2 1 2 0 1 2 0 0 0 0 0 0 1 1 0 0 2 1 1 0 0 0 2 2 0 0 1 2 1 1 0 2 0 2 2 1 1 2 2 0 0 1 0 1 1 2 0 0 0 0 1 1 0 0 1 0 0 0 0 0 0 0 0 1 1 1 1 1 0 1 0 0 0 0 0 0 0 0 0 2 0 1 0 0 0 1 0 0 0 0 0 0 1 2 2 2 0 1 1 0 1 0 2 2 0 0 0 2 0 2 0 0 1 0 2 1 1 1 1 1 2 0 0 0 0 0 0 0 0 2 0 2 1 0 1 0 0 1 0 1 1 0 0 2 0 1 2 1 0 1 1 0 0 0 0 2 1 0 0 0 0 0 1 1 1 0 2 1 0 1 1 1 1 1 1 1 1 2 0 0 0 0 0 0 1 0 1 1 1 1 0 2 0 0 0 0 0 0 0 0 1 0 0 0 0 0 1 0 0 0 0 0 0 0 0
149 1 0 1 1 0 1 1 1 0 0 0 0 1 0 0 0 0 0 0 0 2 1 0 0 0 0 2 1 2 2 0 1 0 0 0 1 1 0 1 1 0 0 1 2 0 1 0 2 0 0 0 1 1 1 0 0 0 2 0 1 0 1 1 0 0 0 0 1 1 0 0 2 0 2 2 0 1 1 0 2 2 2 0 2 0 1 0 2 2 0 0 2 1 0 0 0 1 1 1 2 0 0 0 1 1 2 0 0 2 0 0 0 1 0 2 0 0 1 1 1 0 2 1 1 0 0 0 1 1 0 1 0 1 1 1 0 0 0 1 0 2 0 1 1 0 1 0 0 2 0 2 0 0 1 0 1 1 0 0 0 1 0 2 1 2 1 1 0 1 1 1 0 2 0 0 1 0 0 0 0 0 1 2 0 1 2 2 1 0 0 2 1 0 0 2 1 0 0 1 1 1 0 1 2 0 1 0 2 0 0 0 1 0 0 2 0 0 1 1 1 1 0 0 0 1 0 2 0 2 1 1 1 1 0 1 0 2 0 1 0 0 2 1 0 0 0 0 2 0 0 0 0 0 1 1 0 2 2 2 1 1 0 1 1 0 0 0 0 0 0 1 0 1 0 0 1 2 2 2 2 2 0 0 2 0 0 1 0 2 2 0 0 1 0 0 2 1 0 0 1 0 2 0 1 1 0 0 0 0 0 2 2 0 2 0 2 0 2 2 1 0 2 1 1 0 1 0 1 1 1 2 0 0 0 0 0 1 0 1 2 1 2 0 0 1 0 0 2 0 0 0 0 2 0 0 1 0 0 1 1 0 2 0 2 1 0 1 2 0 1 1 0 0 0 0 2 1 1 2 0 0 1 0 0 2 1 0 0 0 0 1 1 0 2 0 1 0 0 0 0 0 0 2 2 1 0 0 0 0 0 0 1 0 1 0 0 0 0 0 0 1 0 0 1 1 1 0 1 1 0 2 0 1 1 0 0 0 0 1 1 0 2 1 1 0 1 1 1 0 0 0 0 1 2 1 1 2 1 2 2 0 0 1 0 1 1 2 0 1 1 0 2 1 0 0 0 2 0 0 2 1 0 0 2 0 0 2 2 2 0 2 0 1 1 0 1 1 0 0 1 1 0 1 0 0 1 0 1 0 1 0 0 1 1 0 0 0 0 1 1 1 2 0 0 2 0 1 1 1 1 1 1 0 0 1 0 1 0 0 0 1 1 1 1 2 0 1 1 0 0 0 0 2 1 0 0 1 0 1 0 1 0 1 0 1 0 2 2 0 2 0 0 0 1 0 1 1 1 2 0 0 0 0 0 0 0 1 0 0 0 1 2 0 0 0 0 1 1 1 1 0 0 0 1 0 1 0 0 0 0 0 0 1 0 0 1 0 0 0 0 0 1 1 1 0 0 2 0 0 1 0 0 1 1 0 0 0 2 0 2 0 0 0 1 0 2 0 0 0 0 2 0 0 1 0 0 1 1 0 0 0 2 1 0 1 0 1 1 0 0 1 1 0 0 2 0 1 1 1 0 1 1 2 1 1 0 1 1 1 0 0 0 0 0 1 0 2 2 2 0 1 1 1 1 2 1 2 0 1 1 1 0 0 0 1 1 0 0 0 0 0 1 1 1 1 0 0 0 0 0 1 0 1 2 1 1 0 0 1 0 1 0 1 0 1 2 1 0 0 0 1 1 0 0 2 0 0 1 0 0 0 2 0 0 1 2 0 0 2 0 0 0 1 0 1 0 1 1 1 2 2 1 1 2 2 2 2 1 2 0 1 1 0 0 0 0 1 0 0 2 0 0 1 1 1 0 0 0 1 1 0 0 2 2 0 2 1 1 0 2 1 1 0 0 1 0 0 1 0 0 0 0 1 1 0 0 1 1 0 0 0 1 0 1 0 0 0 0 0 2 0 1 2 2 0 0 0 0 0 0 1 1 0 1 1 0 0 2 0 0 0 0 1 0 1 0 0 2 1 1 1 1 1 0 1 0 1 0 0 0 0 2 1 2 1 2 0 2 0 0 0 1 1 1 1 1 1 0 1 0 0 1 0 1 1 1 1 2 1 0 1 0 1 0 0 0 1 1 1 2 0 0 1 0 0 0 0 0 0 0 0 0 1 1 0 0 1 0 1 1 0 2 0 0 0 0 2 0 0 2 0 1 1 2 0 0 0 0 0 0 0 0 0 0 1 1 0 2 1 0 0 0 1 0 0 0 0 1 0 1 1 0 0 0 0 0 0 0 0 1 1
150 0 0 0 0 2 2 1 0 1 1 1 0 0 0 0 0 0 2 2 2 1 0 0 0 0 0 1 1 2 2 1 1 1 0 0 1 1 0 0 1 0 0 0 1 0 0 0 2 0 0 0 0 0 2 0 0 0 1 1 2 0 0 2 1 1 1 2 0 0 0 2 2 0 2 2 0 0 2 1 0 1 2 0 1 0 0 0 2 2 0 0 0 0 0 0 1 1 1 1 1 0 0 0 2 1 1 0 1 1 0 0 0 1 1 1 1 0 1 1 1 0 1 2 0 0 0 2 2 2 0 0 1 1 0 0 0 1 0 1 0 2 0 0 0 0 0 0 0 1 1 0 0 1 0 0 1 1 0 1 1 0 0 2 2 1 1 0 1 1 0 1 2 1 1 2 2 1 1 1 1 1 0 1 1 1 0 1 0 0 0 1 0 1 1 2 0 0 1 1 0 1 1 0 2 0 0 0 2 1 0 1 1 0 0 2 0 0 1 0 2 1 0 0 0 0 1 0 0 0 0 0 0 0 1 0 0 1 0 1 0 0 2 0 0 0 0 0 2 0 0 0 0 0 0 0 1 0 0 0 0 0 0 1 1 0 0 0 1 0 0 0 1 1 0 1 0 1 1 1 1 2 1 2 1 1 1 2 0 2 2 0 0 0 0 0 2 0 1 0 1 0 2 0 2 0 1 2 1 0 1 2 1 0 2 0 1 1 1 1 0 1 1 1 1 0 1 0 1 1 1 1 0 0 0 0 0 1 0 1 1 1 2 0 0 0 1 1 2 1 1 0 0 1 0 1 0 0 0 0 1 1 0 0 0 0 2 1 1 0 2 2 1 1 0 0 1 2 1 2 1 1 1 0 0 1 1 0 0 0 0 1 0 0 2 1 0 0 0 0 0 0 0 2 2 1 0 1 0 0 0 0 1 0 1 0 0 0 0 0 1 0 0 2 1 1 1 1 1 1 0 2 0 0 2 2 0 0 0 0 1 0 2 2 1 1 1 0 2 1 0 1 0 2 2 2 0 1 1 1 0 0 0 0 0 2 0 2 0 2 1 0 0 2 0 0 0 1 0 1 1 1 1 1 2 0 0 1 2 1 0 2 0 1 1 0 2 2 1 0 2 0 1 1 0 0 2 0 0 0 0 0 0 0 0 1 0 0 1 1 0 1 1 1 1 1 1 1 0 2 0 1 0 0 1 0 1 0 1 0 1 1 2 1 1 1 0 0 2 1 0 1 0 2 0 0 0 0 0 0 0 1 1 2 0 0 2 1 0 0 0 0 1 0 0 0 0 1 1 2 0 1 0 0 0 0 0 1 1 1 0 2 2 1 0 0 0 0 0 0 0 1 0 0 0 2 0 1 0 1 1 0 0 1 1 0 1 0 0 0 0 0 1 1 1 1 1 1 0 0 1 0 0 0 0 2 2 0 2 0 2 2 0 0 2 0 0 0 0 0 0 1 1 2 0 1 0 0 0 0 0 0 0 0 2 0 0 2 0 0 0 0 0 1 1 2 0 1 1 1 0 0 0 1 1 1 1 0 2 2 0 0 0 0 0 0 1 2 0 1 1 0 0 1 0 1 1 1 1 0 1 0 0 0 0 1 1 1 1 0 0 0 1 2 0 1 0 1 1 1 2 2 0 0 0 0 0 1 0 1 0 0 1 2 0 0 2 0 0 0 0 1 0 0 0 1 0 0 2 1 1 2 2 0 0 1 2 0 0 2 1 1 2 0 0 0 0 0 1 1 2 2 0 0 0 1 0 2 2 2 0 0 2 0 1 0 0 1 0 1 2 0 1 2 1 1 1 0 0 2 2 0 1 1 1 0 2 0 2 0 2 2 2 0 2 0 0 0 1 0 0 0 1 0 0 1 0 1 1 0 0 1 1 1 1 0 1 0 0 0 1 0 1 2 2 0 0 0 0 1 1 2 2 0 2 2 2 0 0 2 0 0 1 0 0 0 0 1 0 1 0 0 2 0 0 0 0 1 0 2 2 0 1 1 1 0 1 0 0 0 0 1 1 1 1 1 1 0 1 2 1 0 1 0 1 1 1 0 0 0 0 0 0 0 1 0 0 1 0 0 2 2 0 1 0 0 0 1 0 0 0 1 2 1 0 0 0 0 0 1 1 0 0 2 1 0 1 1 0 1 1 1 1 1 1 1 1 0 0 0 0 0 0 0 0 2 0 2 0 0 0 2 1 2 0 1 0 0 0 1 0 0 0 1 0 0 0 1 2 1 0 0
151 0 0 0 1 1 2 2 0 0 0 0 0 1 0 0 0 0 2 0 0 2 1 0 0 0 0 1 1 2 2 1 1 2 0 0 2 0 0 0 1 0 0 1 2 0 2 0 0 1 1 0 0 0 2 1 0 0 1 1 1 0 1 0 1 1 1 0 0 1 1 1 0 0 0 2 2 1 2 1 1 2 2 0 2 0 0 0 1 1 0 0 0 0 0 0 1 0 0 0 2 0 1 1 0 1 1 0 0 2 1 1 1 2 1 2 1 0 0 1 0 2 2 0 0 0 0 1 2 1 1 1 0 0 1 0 1 0 0 1 1 1 0 1 1 0 1 0 0 0 0 0 1 1 1 1 1 0 0 0 1 0 1 2 1 1 1 0 2 2 0 2 1 1 0 1 0 0 0 0 0 0 0 2 0 0 2 2 1 1 1 2 1 0 0 1 1 0 0 1 0 2 0 1 2 0 1 0 2 0 1 0 1 0 0 2 1 0 2 1 1 0 0 0 0 0 0 0 0 1 0 0 0 0 1 0 0 1 1 1 0 0 2 0 0 0 1 0 1 1 1 1 0 0 0 0 1 2 1 1 0 1 0 1 0 0 0 0 1 1 1 1 1 0 0 0 0 1 1 1 1 1 0 2 2 1 2 1 0 2 0 1 1 0 1 0 1 1 0 0 1 0 2 0 1 0 1 0 0 0 0 0 2 0 1 0 2 0 0 0 0 1 2 1 1 0 1 0 0 0 2 1 0 0 0 0 0 1 0 0 1 0 2 0 0 0 0 1 1 1 0 0 0 2 0 0 2 0 0 0 0 0 2 0 2 1 1 1 2 0 2 2 1 1 0 1 1 1 0 2 1 0 1 1 0 1 2 1 1 0 0 0 1 1 2 0 1 1 1 1 1 1 0 1 0 0 1 2 0 0 0 0 2 0 0 1 0 0 0 0 0 0 0 0 1 1 1 0 1 1 0 0 1 1 0 1 0 1 0 0 2 0 1 0 0 1 1 1 2 0 0 1 0 2 1 1 0 1 0 0 1 0 0 1 0 1 1 0 0 1 1 1 1 1 1 0 1 2 1 0 1 2 2 1 1 1 1 1 2 1 1 2 0 1 0 0 1 1 1 0 0 1 1 1 0 0 2 1 0 0 0 0 0 0 0 0 0 1 0 1 2 1 2 0 0 2 0 0 0 2 0 2 1 0 1 1 2 0 0 0 1 1 1 1 1 1 0 1 1 0 1 1 0 2 0 1 1 0 2 0 0 0 0 1 0 0 0 1 0 0 0 1 0 0 1 0 1 1 1 1 0 1 1 0 0 0 2 1 0 1 0 1 1 0 1 0 0 0 0 0 0 2 0 0 1 0 0 0 0 0 0 0 0 1 0 1 0 0 0 0 0 0 0 0 0 1 1 1 0 0 0 0 0 0 0 0 2 0 2 0 0 1 0 1 0 0 2 1 1 0 0 2 0 1 1 0 0 1 2 1 0 0 1 2 0 2 1 2 1 0 0 1 0 1 1 2 0 0 0 0 2 0 1 2 2 2 2 0 2 2 0 0 1 0 1 0 0 2 1 1 0 1 0 1 1 2 0 0 0 0 0 0 0 0 0 0 0 1 1 0 1 1 0 2 0 1 1 1 1 0 0 0 0 0 1 1 0 0 0 0 0 1 0 0 0 1 1 1 0 0 0 0 0 0 0 1 0 0 0 0 0 0 2 0 1 0 2 0 0 1 0 0 2 1 1 0 0 1 1 1 1 1 0 0 1 2 1 1 2 1 0 0 2 1 0 0 0 0 0 0 0 0 0 2 1 2 1 0 2 1 1 0 0 2 2 0 2 1 1 1 0 2 1 0 0 1 0 0 0 0 1 0 0 1 0 1 0 1 1 0 0 1 0 0 0 0 0 0 1 0 2 0 0 2 2 0 0 0 0 0 1 2 2 0 2 2 2 0 2 0 0 0 0 2 0 2 0 1 1 1 1 1 2 0 1 1 0 2 1 1 1 0 1 1 1 0 1 0 0 1 0 0 1 1 1 1 0 1 0 0 0 0 1 0 1 1 1 0 2 0 0 0 0 1 0 1 1 0 0 1 2 1 0 1 0 0 1 2 0 0 0 0 0 0 0 0 0 0 1 1 0 0 1 1 0 0 1 2 0 0 1 0 2 0 2 0 0 0 0 0 0 0 0 0 0 1 0 0 2 1 1 0 0 1 0 0 0 0 0 2 0 0 0 0 1 0 0 0 0 1 0 2
152 1 0 0 0 0 1 2 0 0 0 0 0 1 0 0 0 0 1 1 1 1 0 0 0 0 1 1 2 2 2 1 1 0 1 0 2 2 0 1 1 0 2 2 2 0 2 0 1 0 0 0 0 0 2 0 0 0 1 1 1 1 0 1 0 0 0 0 0 0 0 0 1 1 1 2 1 1 1 0 2 2 2 0 2 0 0 1 2 2 1 1 0 0 0 0 1 1 1 0 2 0 0 1 0 0 2 1 1 1 1 2 0 2 0 2 0 0 1 1 1 0 1 1 0 1 0 0 0 0 1 1 1 1 0 0 1 0 0 2 1 1 0 0 1 0 1 0 0 0 0 0 0 0 0 1 0 0 0 0 1 0 0 2 0 2 1 0 0 0 0 1 2 1 0 1 2 1 0 0 0 1 1 2 1 2 1 0 0 0 0 1 0 0 0 1 1 0 1 0 0 0 1 1 2 0 0 0 1 0 1 0 1 0 0 2 0 0 1 0 2 1 0 1 0 1 0 2 0 2 1 1 0 0 1 0 0 0 2 0 2 0 1 0 0 0 0 0 1 1 1 0 0 0 0 0 1 1 0 0 1 0 0 1 1 0 1 0 1 0 0 0 0 1 1 1 0 1 1 1 1 2 0 1 1 1 1 0 2 2 2 2 1 0 1 0 1 1 1 0 0 0 2 0 1 0 0 0 0 1 0 2 1 1 1 1 2 0 1 1 0 0 1 2 1 0 0 0 1 1 2 1 0 0 0 0 0 1 0 0 1 0 2 0 0 0 1 0 0 1 1 0 0 2 0 0 1 1 1 0 1 1 2 1 2 0 0 2 2 0 2 2 0 0 0 0 1 2 1 1 1 2 0 0 0 0 0 0 0 0 1 2 1 0 2 0 2 0 0 0 0 0 0 2 2 1 0 1 0 0 2 0 0 0 2 0 0 0 0 0 0 1 0 2 1 1 1 1 2 1 1 1 0 0 2 2 0 0 0 0 0 0 1 0 0 2 1 0 1 0 0 1 0 2 2 2 0 2 0 1 2 1 0 1 0 1 0 1 0 0 0 0 2 1 2 2 0 2 1 1 0 1 0 0 2 0 0 1 2 1 0 1 0 2 1 0 1 0 1 1 0 1 2 0 0 0 1 0 1 0 1 0 1 1 1 0 0 1 0 1 2 1 2 0 0 1 1 0 0 2 0 2 1 1 1 0 0 0 0 2 0 1 1 1 1 2 0 0 2 1 0 1 0 1 1 2 1 0 1 0 0 0 1 2 0 0 1 1 0 0 0 2 0 0 1 0 2 1 1 2 0 0 2 0 0 0 1 0 0 0 0 1 2 0 0 0 0 2 2 2 1 0 1 0 1 0 1 1 0 2 1 0 0 1 0 1 0 0 0 0 0 0 0 0 0 1 1 1 0 0 0 0 0 0 0 0 2 2 2 0 1 0 0 1 1 0 1 1 0 0 0 2 0 1 1 0 0 0 2 0 0 0 0 0 1 0 0 2 0 1 1 0 0 1 1 2 0 0 0 0 0 1 0 2 2 2 1 1 1 0 0 0 0 1 1 1 0 2 1 1 0 1 0 0 1 2 0 2 0 0 1 1 0 0 0 0 1 2 2 0 0 0 1 2 0 1 0 1 0 0 1 1 1 0 2 2 0 0 0 0 0 1 0 1 0 0 2 0 0 0 0 0 0 0 0 0 2 0 1 0 0 0 2 1 0 0 2 1 0 1 0 0 2 0 0 0 0 2 0 0 1 2 0 0 0 1 0 2 1 2 0 1 2 1 0 0 0 0 1 0 1 0 0 2 1 0 1 0 1 1 1 0 1 0 0 0 1 0 1 1 1 2 1 1 1 1 0 0 0 0 1 0 1 0 0 0 0 0 1 0 1 1 0 0 0 0 0 0 0 0 2 0 1 1 1 0 1 1 0 0 0 1 0 0 0 1 1 0 1 1 0 0 1 0 0 1 0 2 0 0 1 1 2 0 0 0 0 2 0 2 2 0 0 0 2 0 2 0 0 1 0 1 0 0 2 1 1 0 0 1 0 0 0 0 1 0 2 0 0 0 0 0 1 1 0 0 1 0 0 0 1 0 0 1 1 0 1 0 0 0 0 0 1 1 0 0 1 1 1 1 0 0 1 0 1 0 1 2 0 0 2 0 2 0 1 1 2 0 0 0 0 0 0 0 0 0 2 1 1 0 0 1 0 0 1 1 0 0 0 1 0 0 1 0 2 0 1 0 0 0 1 0
153 1 0 0 1 0 2 1 1 1 0 0 0 0 0 0 0 0 0 0 1 2 0 0 0 0 1 2 2 1 1 1 2 2 0 0 0 0 0 1 1 0 0 1 1 1 0 0 2 0 0 0 0 0 2 1 1 0 1 1 1 1 0 0 1 1 1 1 0 1 1 1 0 0 0 2 2 1 2 1 1 2 2 0 2 0 0 0 2 2 1 1 0 1 0 0 0 0 0 0 2 0 0 0 2 1 2 0 1 2 0 0 0 1 0 1 0 0 0 2 2 0 2 0 0 1 0 0 0 0 0 1 0 1 0 0 0 0 0 0 1 1 0 0 1 0 0 0 0 0 0 1 0 0 0 0 0 1 0 0 0 1 1 2 1 1 1 1 0 1 1 1 0 1 0 0 2 0 0 0 0 2 0 2 0 0 2 2 0 0 0 2 1 1 1 2 2 0 0 0 0 0 1 1 2 0 1 1 0 0 0 0 1 0 0 2 1 0 2 1 1 1 0 0 0 0 1 2 1 2 0 0 1 0 1 0 0 0 1 0 1 0 2 1 0 0 0 0 2 0 0 0 0 1 0 0 1 1 0 0 0 0 0 2 2 0 0 0 1 0 1 1 1 0 1 1 0 1 1 1 1 1 1 2 2 1 1 0 1 2 1 2 0 1 0 0 2 2 0 2 2 2 2 0 0 0 0 2 1 0 1 2 1 0 1 0 1 1 1 1 1 0 1 0 0 0 0 0 1 0 2 2 0 0 0 0 0 0 0 0 0 0 1 0 1 1 0 0 1 2 2 0 1 2 1 0 1 0 0 1 1 0 1 1 1 0 0 2 2 0 2 2 0 0 0 0 1 2 1 1 2 0 1 0 0 1 1 0 0 0 1 1 0 0 2 1 0 1 0 0 0 0 0 0 0 0 0 0 0 0 0 0 1 0 1 0 0 1 0 1 0 1 0 1 0 1 0 0 0 0 0 0 0 1 0 0 0 1 0 0 1 0 1 0 0 1 1 0 2 0 0 1 0 1 1 0 1 2 0 2 2 0 0 0 0 2 1 0 0 0 0 0 1 1 1 0 1 1 0 1 1 1 2 1 0 2 1 0 1 0 1 1 0 2 1 0 1 1 1 1 1 1 2 1 1 2 2 1 1 0 0 1 0 1 1 0 0 1 1 1 1 1 0 0 0 1 1 0 0 1 1 0 0 0 0 0 1 0 0 1 1 0 1 1 2 0 0 2 0 0 0 0 0 2 1 2 1 0 1 0 0 1 0 2 1 0 0 0 0 0 0 1 0 0 0 0 0 0 0 2 0 0 0 0 1 1 1 1 0 1 1 0 1 1 0 0 0 1 1 1 1 1 0 0 1 1 1 0 0 1 1 0 0 0 2 0 0 0 0 0 0 0 0 0 0 0 2 0 0 0 0 0 0 1 1 1 1 2 2 0 0 0 0 0 2 0 0 2 0 0 0 1 2 2 2 0 0 0 0 0 0 0 2 1 1 1 0 2 0 1 1 0 0 1 1 2 0 0 0 0 1 0 0 2 2 2 1 1 1 0 1 1 0 0 0 1 0 2 0 1 0 1 0 1 1 2 1 1 1 0 1 0 0 1 0 1 0 1 1 0 0 0 1 2 0 2 0 1 1 0 1 1 0 0 1 0 1 1 0 2 1 1 0 0 0 0 0 0 0 0 0 0 0 0 0 1 0 0 1 0 0 0 2 0 1 0 2 0 0 2 1 1 1 1 0 2 0 2 0 0 0 0 0 0 1 2 0 2 1 1 0 1 1 0 0 0 1 1 1 0 0 0 0 2 1 0 1 0 1 1 1 0 0 1 2 0 1 0 1 0 1 1 0 0 0 1 0 0 1 1 1 1 0 1 1 2 1 1 1 0 0 1 0 0 0 0 0 0 0 0 1 0 1 2 1 1 1 0 0 0 1 1 0 0 0 0 1 0 0 2 0 0 1 1 0 1 0 1 1 0 0 0 2 0 0 0 0 1 1 1 1 0 1 1 2 1 1 0 0 0 0 2 2 2 1 1 1 1 0 0 0 0 0 0 2 1 1 0 0 0 0 0 0 1 2 2 1 1 0 0 2 0 0 2 0 0 0 2 0 0 0 0 2 2 1 0 1 0 0 0 2 0 0 1 1 0 1 1 0 0 2 0 1 0 0 2 2 0 0 0 0 0 0 0 0 0 1 1 1 0 0 2 1 1 0 0 0 0 0 0 0 0 0 0 0 0 0 1 1 1 1 2
154 0 0 0 0 1 1 2 0 2 0 0 1 2 0 0 0 0 1 1 1 2 0 0 0 0 0 2 2 2 2 1 2 2 0 0 1 2 0 2 0 0 0 1 2 2 0 1 1 0 0 0 1 1 1 1 0 0 1 1 0 2 0 0 1 1 1 0 0 0 0 1 0 0 0 2 2 2 2 0 2 2 1 2 1 0 0 0 1 2 0 0 0 0 0 0 0 0 0 0 2 0 0 0 1 1 2 1 1 1 0 1 0 1 0 2 0 0 1 1 1 1 2 1 1 1 0 1 2 2 1 1 0 1 0 0 0 0 0 2 2 0 1 0 0 0 0 0 0 1 0 1 1 1 0 0 0 1 0 0 1 0 0 2 2 1 1 0 1 1 0 1 0 1 0 1 1 0 0 0 0 1 1 1 0 1 1 0 0 0 0 1 2 0 0 2 1 0 1 0 0 0 0 1 2 0 1 0 0 0 1 0 0 0 0 2 1 1 2 1 1 0 0 0 0 0 1 2 1 1 0 0 0 0 2 0 0 2 0 1 0 0 1 0 0 0 0 0 2 0 0 1 0 0 1 1 1 2 0 2 2 0 0 0 0 0 0 0 1 1 0 2 0 0 0 1 1 0 2 0 0 0 2 2 2 2 2 1 1 2 2 1 1 1 1 1 2 1 0 0 0 0 1 1 0 0 1 0 0 0 0 1 1 1 2 1 2 0 1 1 1 0 0 1 1 0 1 0 2 0 2 1 0 0 1 1 1 2 0 0 0 0 2 0 0 0 1 0 0 1 1 0 0 2 0 0 0 0 0 0 0 0 2 0 2 0 1 1 2 0 1 1 1 1 0 0 1 1 0 1 1 1 0 0 1 1 1 1 1 0 0 1 2 1 1 1 2 0 1 1 0 1 0 2 2 0 0 0 0 0 0 0 1 0 1 0 0 0 0 0 1 1 0 2 1 1 1 0 2 1 1 0 0 1 1 0 0 2 1 1 1 0 1 1 1 2 1 0 1 0 1 0 0 1 2 1 1 1 0 1 1 0 0 0 0 2 0 1 0 0 0 0 0 2 1 0 1 1 0 0 1 1 1 0 2 2 0 1 2 2 0 1 0 0 1 0 1 2 2 0 0 0 2 0 0 0 0 1 1 0 0 1 0 1 1 1 1 0 1 1 0 2 1 0 0 1 1 1 1 1 1 0 1 2 1 0 2 0 0 0 2 0 0 0 0 2 0 1 1 0 0 0 0 2 2 0 0 0 1 0 0 0 1 1 1 0 0 1 1 0 1 1 2 0 0 0 1 2 2 0 1 0 0 0 1 1 2 2 0 2 0 1 2 0 0 0 1 1 1 1 1 1 0 1 2 0 2 0 1 0 1 0 0 1 0 1 1 0 1 0 0 0 1 1 1 1 2 2 0 0 0 1 1 0 0 2 2 0 2 0 2 1 0 2 0 0 2 0 1 0 0 2 0 1 1 0 0 1 0 0 0 0 1 1 1 1 0 2 1 0 0 1 1 0 0 1 1 0 0 0 0 0 0 1 1 1 1 1 1 1 0 0 0 0 1 0 0 1 1 1 0 1 1 1 0 2 1 2 0 0 0 0 0 0 0 0 1 0 0 0 0 0 2 2 0 0 0 1 1 0 1 1 1 0 1 0 0 0 0 1 0 1 1 0 0 0 2 0 0 0 0 0 0 0 0 2 1 0 1 0 0 0 1 0 0 1 2 1 0 0 0 0 1 0 0 1 0 1 1 1 1 1 0 0 2 2 2 1 1 1 0 1 2 1 0 0 0 0 0 1 1 0 0 2 0 1 0 0 0 2 2 0 1 1 1 0 2 1 0 0 0 0 2 0 1 0 0 0 0 0 0 0 0 1 0 0 0 2 1 0 0 0 0 0 0 0 0 1 0 0 2 1 0 2 2 0 0 0 1 1 0 1 0 0 0 0 1 0 0 1 0 0 0 0 0 0 0 2 1 2 2 2 2 1 0 1 0 2 1 2 2 0 0 0 1 0 1 0 0 0 0 1 1 1 1 1 0 1 0 0 0 0 0 0 1 1 1 1 1 1 0 1 0 1 1 1 0 1 0 0 1 1 0 1 1 0 1 1 0 0 0 0 1 1 1 1 0 1 1 0 0 0 1 0 0 0 2 2 0 0 0 0 0 0 0 1 1 0 0 0 0 0 0 0 0 0 2 0 2 0 0 0 1 1 0 1 1 0 0 0 0 0 0 1 2 0 0 0 0 1 1 1
155 0 0 0 2 0 2 2 0 0 0 0 0 0 0 0 0 0 2 0 0 2 1 1 1 1 0 2 2 2 2 0 1 1 0 0 1 0 0 0 2 0 0 0 0 0 0 1 0 0 0 0 0 2 0 1 0 0 1 1 0 1 0 0 0 0 0 1 0 0 0 1 2 0 2 2 0 2 2 0 2 2 2 0 2 0 0 1 1 1 0 1 0 1 0 0 1 1 1 1 1 0 1 0 0 0 2 0 0 2 1 1 1 1 1 1 1 0 0 2 2 0 1 1 1 1 0 1 1 1 0 0 0 1 0 0 0 0 0 1 0 2 1 0 1 0 1 0 0 1 0 1 1 0 0 0 0 1 0 1 2 1 0 2 1 2 1 0 1 1 0 0 0 2 0 0 2 0 0 0 0 0 1 2 0 1 2 0 0 0 0 2 0 0 0 0 1 1 0 1 0 1 0 1 2 0 1 0 1 0 0 0 1 1 0 2 0 0 0 0 2 2 1 0 0 0 1 2 1 1 0 0 0 0 2 0 0 2 0 2 0 0 2 0 0 0 0 0 2 0 0 0 0 0 0 0 1 2 1 1 0 1 0 0 0 0 0 0 2 2 1 1 0 0 0 0 0 1 2 1 1 1 0 2 1 0 0 2 0 2 2 0 0 0 2 0 0 1 0 1 0 0 2 0 1 0 1 0 0 0 0 0 1 0 1 0 2 1 1 1 0 1 1 0 0 0 1 0 1 0 2 1 0 0 0 1 0 1 0 0 1 1 2 0 0 1 0 0 0 1 1 1 0 1 0 1 1 0 0 1 1 0 2 2 2 0 0 1 1 0 2 2 1 1 0 0 2 0 1 2 2 1 0 0 0 1 1 0 0 1 0 0 0 0 2 1 0 1 0 0 0 0 0 2 2 0 0 0 1 1 0 1 1 1 0 0 2 2 0 2 0 2 1 2 0 1 1 1 1 0 0 2 1 1 1 2 0 0 0 0 1 0 1 1 0 2 2 0 2 0 0 2 0 2 1 1 0 0 1 0 0 0 1 0 0 1 0 0 0 0 1 0 0 2 0 0 0 1 0 1 1 2 0 0 2 1 0 2 2 2 0 2 0 0 1 0 1 1 1 1 0 0 1 1 0 0 1 1 0 0 0 0 0 0 0 0 0 0 1 1 1 1 2 0 0 2 0 0 0 2 1 0 1 1 1 0 1 0 0 0 0 2 1 1 1 1 0 2 0 0 0 0 0 1 1 2 1 0 1 0 0 1 1 2 0 0 1 2 2 1 1 0 0 0 0 0 0 1 1 1 0 1 0 0 1 1 1 0 0 0 1 1 1 0 1 0 0 0 0 0 0 2 1 1 2 0 1 0 0 0 0 0 0 1 0 1 0 0 0 1 0 0 0 0 0 2 2 0 0 0 0 0 0 0 0 1 2 2 2 0 2 1 0 1 1 0 1 1 1 0 0 2 0 1 2 0 0 0 1 1 1 0 1 0 0 0 0 2 0 0 0 0 1 0 0 2 0 0 0 0 2 0 0 1 1 1 0 0 1 1 0 0 1 1 1 1 0 2 1 2 1 1 0 1 0 1 0 2 0 0 0 0 0 0 0 0 0 1 1 0 0 0 1 2 0 1 1 0 0 0 0 0 0 0 1 0 0 2 1 2 0 2 0 1 0 1 2 1 0 0 0 0 0 0 0 1 0 0 0 0 0 0 2 0 1 0 2 2 0 0 0 1 1 1 1 1 1 0 1 1 1 2 0 0 1 2 1 0 2 0 1 0 2 0 1 0 0 1 0 0 0 0 0 1 1 0 1 1 0 2 1 0 1 1 1 0 2 0 2 0 2 1 2 2 2 2 0 0 1 1 0 0 0 0 0 2 2 1 1 0 0 1 1 0 1 0 0 0 0 0 1 1 1 1 1 0 1 0 0 0 0 1 0 0 0 1 1 0 2 0 0 0 1 0 0 0 0 2 1 2 2 2 2 0 0 0 1 1 1 1 1 0 0 0 2 0 2 0 0 1 0 1 1 1 1 1 1 1 0 1 1 0 0 0 1 0 1 1 2 1 0 1 1 1 2 1 2 0 0 0 1 0 0 2 0 0 0 0 0 1 0 0 1 1 0 0 1 1 0 0 2 0 1 0 1 1 1 1 0 1 1 1 1 0 1 0 0 0 1 1 0 0 0 1 1 0 2 2 0 0 0 2 0 0 0 0 0 0 0 0 0 0 0 0 0 0 0 0 1 0 1 2
156 0 0 0 0 0 2 2 0 1 0 2 1 1 0 0 0 0 1 1 1 2 0 0 0 0 2 1 1 1 1 0 0 1 1 1 2 1 0 0 2 1 0 0 1 0 1 0 1 0 0 0 0 0 2 0 0 0 0 1 1 1 0 1 1 0 1 1 0 0 0 0 2 1 1 2 1 0 1 0 1 1 0 2 0 0 0 0 2 2 0 0 1 0 0 0 1 1 1 1 1 0 0 0 1 1 2 1 1 1 1 2 1 1 1 2 0 0 2 1 1 1 2 1 1 1 0 0 1 1 1 1 0 0 0 0 1 0 0 1 0 2 0 0 1 0 1 0 0 0 0 1 0 0 0 0 1 0 0 1 1 1 0 2 1 1 1 0 0 0 0 0 0 1 1 1 2 0 0 0 0 0 0 1 0 0 1 1 0 0 1 2 0 2 2 0 1 0 0 0 0 0 0 1 1 0 0 0 1 0 0 0 0 0 0 2 0 0 0 0 2 1 1 0 0 0 1 2 1 2 0 0 0 0 2 0 0 2 0 2 0 0 2 0 0 0 0 0 2 0 0 1 1 0 0 0 1 2 0 0 0 0 0 0 0 0 0 1 0 0 0 1 1 1 0 0 1 1 2 1 1 1 0 1 0 1 1 1 1 2 0 0 2 0 2 0 1 1 1 1 1 0 1 1 0 0 0 0 1 0 1 1 1 0 0 0 1 0 0 0 0 2 1 2 0 0 0 0 0 0 2 1 0 0 0 0 0 2 0 1 2 1 2 0 0 0 1 0 2 0 1 0 1 2 0 0 1 0 0 1 1 0 2 0 2 0 1 1 2 0 1 1 0 0 1 1 0 2 1 2 2 1 1 1 2 0 1 0 0 0 0 0 1 0 2 0 1 0 0 0 0 0 0 2 1 1 1 0 0 0 0 0 1 0 0 1 1 1 0 1 0 1 0 2 1 1 1 0 1 1 0 0 1 1 0 1 1 1 0 0 1 0 2 1 1 2 1 0 0 0 1 0 0 1 1 0 1 0 0 1 1 0 0 1 0 0 0 0 0 0 1 0 1 2 1 0 1 1 0 1 0 2 1 1 2 0 0 0 2 1 0 1 0 1 0 0 1 1 1 1 0 0 1 1 0 0 1 1 1 0 0 0 1 1 1 0 0 0 1 2 1 0 0 0 0 0 2 0 0 1 1 1 1 1 0 0 0 0 1 1 1 0 1 1 1 1 0 1 1 0 0 0 0 1 1 1 1 0 0 1 1 0 0 1 0 1 0 1 1 0 1 0 2 0 0 0 2 1 1 2 0 1 0 0 0 0 0 1 0 1 0 1 0 0 1 0 0 0 0 1 0 1 0 0 1 0 1 0 0 0 0 0 0 0 1 0 0 0 0 0 0 0 0 0 0 1 1 1 0 0 0 0 1 0 0 0 2 0 2 0 1 1 0 1 0 0 1 1 1 0 0 1 1 1 2 0 0 1 2 1 1 0 2 1 1 1 0 2 1 1 1 1 0 0 0 2 0 0 1 1 0 0 0 2 2 2 1 0 1 1 0 0 0 0 0 1 0 1 1 1 0 1 0 1 1 2 0 2 0 0 2 0 0 0 0 1 0 2 2 0 0 0 1 2 0 1 0 2 2 0 1 1 0 0 1 1 1 0 0 0 0 0 0 0 0 0 0 0 0 0 0 0 0 0 0 2 1 0 2 0 0 0 1 0 1 0 2 0 0 1 0 0 1 2 2 0 0 1 1 1 1 1 0 0 1 2 0 1 1 1 1 1 2 1 0 0 1 1 0 1 1 0 0 1 2 0 2 0 0 1 1 0 1 1 1 0 2 0 0 1 0 1 2 0 2 0 0 0 1 0 1 1 1 0 0 0 0 1 1 0 0 0 1 1 1 0 1 0 0 0 2 1 0 2 2 0 0 0 0 0 0 0 0 0 0 0 1 0 1 0 0 0 1 0 0 1 0 1 0 1 0 1 1 0 0 1 1 1 0 1 1 1 0 1 2 0 2 0 0 0 0 2 2 2 1 2 0 0 0 0 0 0 1 0 1 1 1 0 1 1 0 1 0 0 1 1 1 2 0 0 2 1 0 1 0 0 1 1 0 2 0 0 1 1 0 0 1 0 0 0 2 0 0 0 2 0 2 2 0 0 0 1 2 0 2 0 0 1 1 0 1 0 0 0 0 1 1 0 2 1 1 1 2 2 0 1 0 1 0 0 0 0 2 0 2 0 0 0 0 0 2 0
157 1 0 0 2 0 2 0 0 1 0 1 0 1 0 0 0 0 1 0 0 1 1 0 0 0 1 2 2 2 2 0 1 1 0 0 2 1 0 1 1 0 0 1 2 0 1 0 1 1 1 0 1 1 1 0 0 0 1 1 0 1 1 0 1 2 2 0 0 0 0 1 2 0 2 2 0 1 1 0 1 2 2 0 1 0 0 0 2 2 0 0 1 0 0 0 1 0 0 0 1 1 0 0 0 0 2 1 1 1 1 2 2 2 1 2 1 1 2 0 0 0 2 1 1 0 0 1 2 2 1 1 0 0 1 0 0 0 1 1 1 1 0 0 1 1 1 0 0 0 0 0 0 1 1 0 1 1 0 0 1 1 0 2 1 1 1 1 0 1 0 1 0 2 0 0 2 0 0 0 0 0 0 2 0 0 2 1 0 0 0 1 0 1 1 1 1 0 0 1 0 1 0 2 2 1 2 0 2 0 0 1 1 0 1 1 0 1 0 0 2 1 0 0 0 0 0 2 1 2 1 1 1 1 2 0 0 2 0 2 0 0 2 1 0 1 1 0 1 0 0 0 0 0 0 0 1 2 2 2 1 1 0 1 1 0 2 0 1 1 1 1 0 1 0 1 0 1 2 1 1 0 2 2 2 2 2 1 1 1 1 1 1 0 1 0 2 2 2 0 0 0 2 0 0 0 0 0 2 0 2 2 1 1 1 0 2 0 2 2 0 0 1 2 1 0 1 0 1 1 2 1 0 0 0 0 0 2 1 1 1 1 2 0 1 0 1 0 1 1 1 0 1 1 1 1 0 0 0 1 1 0 2 2 2 0 0 1 2 0 1 1 0 0 0 0 1 1 1 2 1 0 0 1 0 1 1 0 0 1 0 1 1 0 2 0 1 2 0 0 0 0 0 1 0 0 1 0 0 0 0 0 0 0 2 0 0 0 0 0 0 0 0 0 1 1 1 0 1 0 1 0 0 0 1 1 0 1 0 1 1 0 2 0 0 2 2 0 0 0 0 0 0 2 1 1 0 1 1 2 1 0 1 0 0 2 1 1 0 1 1 1 2 2 0 0 0 2 0 2 1 2 0 0 2 1 0 2 2 0 0 2 0 1 2 0 2 1 0 1 1 1 2 0 0 0 0 2 1 0 0 1 0 1 1 0 0 1 0 1 1 1 2 0 0 2 0 0 0 2 0 1 1 0 1 0 0 0 0 0 1 1 2 2 2 2 0 2 0 0 0 0 0 2 1 0 0 1 0 0 0 1 1 2 0 0 2 0 0 0 0 0 0 0 1 0 1 0 0 2 0 1 1 0 0 0 1 1 0 1 1 0 0 0 0 0 0 0 0 0 0 1 0 0 1 1 1 1 0 2 0 0 0 0 1 0 0 0 1 0 0 0 0 0 0 0 2 0 0 0 0 0 1 0 0 1 2 0 2 0 2 1 0 2 0 0 1 2 0 0 0 2 0 1 1 0 0 0 1 0 0 0 0 1 0 1 0 2 1 1 0 1 1 0 0 2 1 1 2 1 0 2 1 2 1 2 0 0 0 1 0 0 1 1 0 1 0 2 2 2 1 1 0 0 1 1 2 2 0 0 1 0 0 0 0 0 1 0 0 0 0 0 1 2 1 1 0 1 1 0 2 2 0 0 1 1 0 0 0 1 0 1 1 1 0 0 1 0 0 0 0 1 0 0 0 1 2 0 2 0 0 0 1 0 0 2 2 1 0 1 0 0 1 1 1 0 0 0 1 1 2 2 0 0 0 1 0 2 2 2 0 0 2 1 0 0 0 1 0 0 1 0 0 2 0 1 1 0 2 1 1 0 1 0 0 0 1 0 1 1 0 1 0 1 2 1 0 0 0 1 0 0 1 0 0 0 0 1 1 0 0 0 1 0 1 0 0 0 0 0 2 1 2 2 0 1 2 0 0 0 0 0 1 0 0 0 0 0 2 1 0 0 1 0 0 0 0 1 0 0 0 0 2 1 1 1 1 1 0 1 1 0 1 0 2 0 2 0 1 1 1 0 0 0 2 2 0 0 1 1 0 0 0 0 2 1 0 0 2 1 0 1 1 2 0 0 1 1 0 0 2 0 1 2 0 0 1 1 0 0 0 0 2 2 1 1 0 0 0 0 1 0 0 2 2 0 1 2 0 0 0 2 0 0 1 0 0 0 0 0 0 1 0 0 0 2 0 2 0 0 0 2 0 1 0 0 0 0 2 0 2 1 1 0 0 0 0 0 2 1 2 2
158 0 0 0 1 0 2 2 0 0 0 1 2 2 0 0 0 0 2 2 1 0 0 0 0 0 0 2 2 2 2 1 1 1 0 0 2 2 0 1 0 0 0 1 2 1 1 0 1 0 0 0 0 2 0 0 0 0 1 1 1 1 1 1 1 0 1 1 0 0 0 0 1 0 1 2 1 0 2 0 0 0 2 1 2 0 0 1 2 2 1 1 1 0 0 0 0 0 0 1 1 1 0 0 0 0 2 0 0 2 0 1 1 2 1 2 1 0 1 1 1 0 2 2 1 1 0 1 1 1 0 0 1 1 0 0 1 0 0 2 1 1 0 0 1 0 0 0 0 1 0 1 1 1 0 0 0 0 0 0 1 1 0 1 1 2 1 1 0 2 0 1 1 1 0 1 2 0 0 0 0 0 1 1 0 1 1 1 0 0 0 1 1 0 0 0 2 0 0 1 0 1 0 0 2 0 2 0 1 0 0 0 2 0 0 2 0 0 1 0 2 0 0 0 1 0 1 1 0 2 0 0 0 0 2 0 0 2 0 1 0 0 2 0 0 0 0 0 2 0 0 0 0 0 0 0 1 1 0 0 0 0 0 0 0 0 0 0 2 1 0 1 1 1 0 1 0 1 1 0 0 1 0 2 0 0 0 0 1 2 0 1 1 0 1 0 2 0 0 0 0 0 2 0 0 2 0 0 0 0 0 0 1 1 1 0 1 0 0 0 2 0 2 1 1 0 1 0 0 2 2 2 0 0 0 0 0 1 0 0 1 0 1 0 0 0 0 1 2 0 0 1 0 2 0 0 0 0 0 0 0 0 0 0 0 1 0 2 2 0 2 2 0 0 1 0 1 1 0 1 1 0 2 0 0 1 1 0 0 0 0 0 0 0 2 1 0 0 0 0 0 0 0 1 1 0 0 0 0 0 0 0 0 0 1 0 1 1 0 1 0 1 0 1 0 0 0 0 1 0 1 0 0 2 2 0 0 1 0 1 1 0 1 0 0 2 1 0 2 0 0 1 0 2 0 0 0 2 1 2 2 0 2 0 0 0 0 1 0 0 0 0 0 2 0 0 0 1 0 0 0 1 0 0 2 0 0 0 1 0 1 1 0 1 1 0 1 1 1 1 1 0 2 0 0 0 0 2 0 0 0 0 1 1 1 0 0 0 1 2 2 0 2 0 0 2 0 2 2 0 2 0 1 1 1 0 1 0 1 0 2 0 2 1 2 2 0 1 2 0 0 0 0 2 1 1 0 0 2 0 0 0 0 1 1 0 0 1 0 0 0 0 0 0 0 0 0 1 1 1 0 0 0 0 0 0 1 1 0 1 0 2 1 1 0 1 0 0 0 0 0 2 1 1 2 0 1 1 0 1 0 0 0 2 1 2 0 0 0 0 0 0 0 0 0 0 1 0 0 0 2 0 0 0 0 0 2 1 2 0 1 1 0 0 2 0 0 0 1 1 0 2 0 0 2 0 0 1 0 0 0 0 1 0 1 0 0 1 1 0 0 1 1 0 0 2 1 0 1 0 1 0 0 1 1 1 0 0 1 2 0 0 2 0 1 1 0 1 1 1 0 1 0 2 0 2 0 2 0 0 1 0 0 0 1 1 0 0 0 0 0 0 2 2 0 1 1 0 0 0 2 2 0 0 0 0 2 1 1 1 0 1 0 0 0 0 1 0 0 0 0 0 1 0 0 1 0 0 1 0 0 1 1 1 0 0 2 1 0 1 0 0 1 2 2 2 0 1 1 1 2 2 0 0 0 2 0 2 1 2 0 1 2 0 1 1 0 1 0 0 1 0 0 2 0 1 2 0 1 2 2 0 0 1 1 0 1 1 2 0 0 2 0 1 2 1 0 0 0 0 0 0 1 0 0 0 0 1 1 0 0 1 2 0 2 1 1 0 0 1 1 0 1 2 1 0 1 0 0 0 0 1 0 0 0 0 1 0 0 1 0 0 0 0 0 0 0 0 1 1 2 2 1 0 0 1 1 1 0 1 1 0 1 1 2 1 2 0 1 0 1 1 1 1 1 1 1 0 0 2 0 0 1 0 0 0 2 1 2 1 0 1 0 1 2 2 2 2 0 0 2 0 1 1 1 1 0 1 0 0 1 0 2 0 0 2 0 0 0 1 1 0 0 2 1 0 1 2 0 0 1 0 0 1 1 0 0 0 0 0 0 0 0 1 1 1 1 2 1 0 0 1 0 1 0 0 0 0 0 1 0 0 0 0 0 0 0 1 1 0 0 0
159 0 0 0 0 0 0 2 0 0 1 1 1 1 0 0 1 0 1 0 0 1 0 0 0 0 1 1 2 1 2 1 1 1 2 1 1 2 0 1 1 0 0 1 1 1 1 0 1 0 0 0 1 1 1 0 1 0 0 1 0 1 0 2 1 0 0 0 0 0 0 0 1 0 1 2 1 0 0 0 2 2 1 1 0 1 1 0 1 2 0 0 0 0 1 0 1 1 0 0 1 2 1 1 0 0 2 0 1 1 1 2 0 2 0 2 0 1 1 1 1 0 2 1 1 0 0 0 0 0 0 0 0 0 1 0 0 0 0 2 1 1 0 0 0 0 0 0 0 1 0 2 0 1 0 0 0 1 0 1 2 1 0 2 1 2 2 0 0 0 0 1 1 1 0 1 2 0 0 0 0 1 0 1 0 0 1 2 0 0 0 2 0 1 2 2 1 0 0 1 0 1 1 1 2 0 1 0 2 0 0 0 1 0 0 2 2 0 1 0 2 0 0 0 0 0 1 0 0 0 0 0 0 0 2 0 0 1 1 2 0 0 1 0 0 0 0 0 1 1 1 0 0 1 0 0 0 1 0 0 1 0 0 1 0 0 1 0 1 1 0 1 0 1 0 0 1 1 1 0 0 1 1 2 1 1 1 0 0 1 0 0 1 1 1 0 1 0 2 0 0 0 2 0 0 0 1 0 0 0 0 1 1 0 2 0 2 1 2 2 0 0 2 1 1 0 1 0 1 1 2 1 0 0 0 0 0 1 0 1 1 1 2 0 0 0 0 0 1 2 2 0 0 2 0 0 0 0 0 1 1 0 1 0 1 0 0 1 2 0 1 1 1 0 1 1 1 1 0 2 2 1 1 0 0 0 0 0 0 0 0 2 1 1 2 0 2 0 1 1 0 1 0 2 1 1 1 1 0 0 1 0 1 0 0 1 1 0 0 0 0 0 1 1 0 0 0 0 0 0 0 0 2 2 0 2 1 0 0 0 2 0 2 1 1 1 2 1 2 0 0 1 0 2 1 1 0 2 0 2 0 0 1 0 0 1 1 1 0 0 0 0 1 1 1 1 0 2 1 0 1 2 0 0 2 2 0 2 2 1 1 1 1 1 0 0 0 1 1 1 1 0 0 2 0 0 2 1 0 0 0 0 0 0 0 0 0 0 1 1 0 1 0 0 0 0 2 1 1 1 1 0 1 0 1 1 2 0 1 0 1 0 1 0 1 2 0 1 1 0 0 0 1 0 2 2 2 1 1 0 0 1 0 0 0 0 0 1 1 0 1 0 0 0 0 0 0 1 1 2 0 0 0 0 1 1 2 1 0 1 0 2 2 0 2 0 2 1 1 1 1 1 0 0 1 1 1 2 0 2 0 0 0 2 0 1 0 0 0 2 1 1 0 0 0 0 2 1 0 0 0 0 0 0 0 0 2 0 2 0 1 0 0 2 0 0 1 2 0 0 1 1 1 1 1 0 0 1 2 0 0 0 2 2 0 2 0 2 0 0 0 0 1 0 0 2 1 0 0 0 1 0 1 1 1 2 0 1 2 1 0 0 1 0 0 1 0 1 1 1 0 2 0 0 1 1 1 1 0 1 2 1 0 0 0 1 0 0 0 0 0 0 0 1 1 2 0 0 0 0 0 0 0 0 0 0 0 0 0 1 1 1 0 0 0 0 0 0 0 1 1 1 0 0 0 1 0 0 1 0 0 1 2 0 0 2 2 1 0 1 1 1 2 1 0 0 0 1 1 1 2 2 0 0 0 1 0 1 2 1 1 0 2 0 0 0 1 1 0 0 0 0 0 2 1 0 0 2 0 2 0 0 1 0 1 0 1 1 0 0 1 0 1 2 2 2 0 0 1 0 2 1 1 1 1 1 0 0 1 1 1 1 0 0 0 0 0 0 1 0 0 0 0 2 2 0 0 1 0 0 1 2 1 0 1 1 2 0 2 0 0 0 1 0 0 1 1 1 2 2 2 2 2 0 0 0 1 2 0 2 2 0 1 1 2 1 2 0 0 1 1 0 2 2 2 2 0 0 0 0 0 0 1 0 1 1 0 0 0 0 0 0 1 1 0 0 0 0 1 1 2 0 0 1 0 0 1 0 0 1 0 0 1 0 0 1 0 2 0 2 0 0 0 0 2 1 2 2 0 0 1 0 0 2 2 1 1 0 0 0 0 1 0 0 0 1 1 2 0 0 0 2 1 2 0 0 0 0 0 0 0 0 0 0 1 0 1 1 2 1 0 0
160 0 0 1 0 0 1 1 0 2 0 0 1 1 0 0 0 0 1 1 1 2 0 0 0 0 2 1 1 2 2 1 0 1 1 0 1 2 0 2 1 1 0 0 1 0 1 0 2 0 0 0 2 2 0 1 0 0 1 1 1 0 0 0 0 0 0 0 0 1 1 1 1 0 0 2 2 1 2 0 1 2 2 2 2 1 1 0 1 2 0 0 0 0 0 0 0 1 1 1 1 0 0 0 1 1 2 1 1 1 0 2 0 1 0 1 0 0 2 0 0 0 2 1 1 0 0 0 1 0 0 0 0 2 1 1 0 0 0 0 1 1 0 0 2 0 0 0 0 1 0 1 0 0 1 0 1 1 0 0 1 0 0 2 0 2 1 0 0 1 1 0 0 1 0 0 2 1 1 1 1 1 1 1 0 1 1 0 0 0 0 1 0 0 0 1 0 0 0 0 0 0 0 2 2 1 1 0 2 0 0 0 1 0 0 2 0 1 0 1 1 1 0 0 1 0 0 0 0 0 1 1 0 0 1 0 0 2 0 1 0 0 2 0 0 0 0 0 2 0 0 0 0 0 0 0 0 1 0 0 0 0 0 1 2 0 0 0 2 1 0 0 0 0 1 0 1 1 1 0 0 1 0 1 0 1 1 1 1 2 1 2 2 0 2 0 1 2 2 0 0 0 0 2 0 0 0 0 0 0 0 0 2 0 1 0 2 2 1 0 0 2 2 2 1 0 1 0 1 0 2 1 0 0 0 0 0 1 0 1 2 2 2 0 0 0 0 0 1 0 0 1 0 1 0 1 0 0 0 2 2 0 1 1 1 1 1 1 1 1 2 2 1 1 0 0 0 1 0 1 1 0 1 0 0 0 0 0 0 1 0 1 0 0 2 0 0 1 0 0 0 0 0 2 2 2 0 1 0 0 0 0 0 0 2 0 0 0 0 0 0 0 0 1 0 0 0 2 2 1 0 2 0 1 1 0 0 1 0 2 1 0 1 0 0 0 2 0 2 0 0 2 0 2 1 0 0 1 0 0 0 0 0 1 0 0 0 0 0 0 0 0 2 1 2 2 0 1 0 0 0 1 2 1 1 1 1 1 1 1 1 1 1 1 1 0 2 2 2 0 1 0 2 0 0 1 2 1 1 0 0 0 0 0 0 0 2 1 0 1 2 1 2 0 0 2 0 1 1 1 1 1 0 0 0 0 1 0 0 1 0 1 1 1 2 1 0 2 1 0 0 0 0 2 1 0 0 0 1 0 0 0 0 1 1 0 0 2 0 0 0 1 1 0 0 0 1 2 2 1 0 0 0 0 1 0 0 0 0 0 0 1 1 0 1 0 1 2 2 2 2 0 0 1 2 0 2 1 0 2 1 0 0 2 0 2 0 0 0 0 0 0 0 0 0 1 2 1 0 0 0 1 0 0 0 0 1 1 1 1 0 1 1 1 1 0 1 2 0 0 0 2 0 0 1 0 0 0 1 0 0 0 0 0 2 0 0 2 0 1 1 0 0 1 1 2 0 1 1 1 1 0 1 1 1 2 0 0 1 2 0 0 0 0 0 1 0 1 1 1 0 1 0 1 0 1 0 1 0 0 0 0 0 0 0 0 0 2 2 0 0 0 0 1 1 2 0 0 0 0 1 1 0 0 0 0 0 0 0 1 0 1 1 1 0 1 1 0 0 1 1 1 0 0 0 1 1 0 2 0 0 1 0 0 0 1 2 1 0 1 0 0 2 0 0 0 0 1 0 1 1 0 1 1 2 2 1 1 1 1 0 1 2 1 0 0 0 0 0 1 1 0 0 2 0 0 2 1 0 2 1 0 0 1 1 0 1 1 1 0 1 1 2 1 2 1 0 0 1 0 0 0 0 0 0 1 0 1 2 0 0 0 2 1 2 1 1 0 0 1 1 0 2 2 1 0 1 0 0 0 1 1 0 0 0 0 0 0 1 1 1 0 1 1 0 1 0 0 1 2 1 2 1 0 1 2 0 0 0 2 2 0 1 1 0 0 0 0 0 0 0 2 0 0 2 1 0 1 0 1 1 0 2 0 2 2 1 0 1 0 0 0 0 1 2 1 2 2 0 0 0 0 0 2 0 0 1 1 1 1 0 0 2 2 2 0 0 1 0 0 2 0 1 1 1 0 1 2 0 0 0 0 1 0 1 1 1 0 1 1 0 0 0 0 0 1 1 1 1 0 0 1 0 2 1 1 1 0 0 2 0 0 0 0 1 0 0 0 1 1 1 1
161 1 0 2 0 0 0 2 0 1 0 1 0 0 0 0 0 0 2 1 1 2 0 1 0 0 1 1 1 2 2 0 1 1 0 0 1 1 0 1 2 1 0 0 2 0 2 0 2 0 0 0 0 0 1 1 0 0 1 1 0 0 0 1 0 0 0 1 0 0 0 0 1 0 1 2 1 2 2 0 0 2 2 0 1 0 0 1 2 2 1 1 0 1 0 0 0 1 1 1 1 0 1 0 1 1 2 1 1 1 0 1 0 1 1 2 1 0 2 1 1 0 1 1 0 0 0 0 1 0 0 0 0 1 1 1 0 0 0 0 0 2 0 0 2 0 0 0 0 0 0 0 0 1 0 0 0 1 1 1 2 1 1 2 1 2 1 0 1 1 0 2 1 1 1 2 1 1 1 1 1 1 1 2 0 1 2 1 0 0 0 1 0 1 1 1 1 1 0 0 0 0 1 1 1 0 1 0 1 0 0 0 1 0 0 2 0 0 1 0 2 0 0 0 1 0 1 0 0 1 0 0 0 0 2 0 0 2 0 2 0 0 2 0 0 0 0 0 2 0 0 1 0 0 0 0 0 2 2 2 0 2 0 0 0 0 0 1 2 2 0 0 0 2 0 1 1 0 2 0 0 0 0 2 2 1 2 2 0 2 0 0 0 0 0 0 2 1 0 1 1 0 2 0 1 0 1 0 2 0 2 2 1 0 2 1 2 0 0 0 0 2 0 2 0 0 0 0 0 2 1 1 0 0 0 0 0 1 0 2 1 2 1 0 0 1 0 0 0 1 1 1 0 0 0 2 0 0 0 1 2 1 1 1 1 1 0 1 2 0 1 1 1 0 0 1 2 2 0 2 2 0 0 0 0 1 2 0 0 0 1 1 2 1 2 0 2 0 1 1 0 1 0 2 0 0 2 0 1 1 0 0 0 0 1 0 0 0 0 1 0 1 0 0 0 1 0 0 1 0 1 0 0 0 0 0 0 0 0 1 0 0 2 1 1 1 2 0 1 0 0 0 0 2 2 2 0 0 0 0 1 0 1 0 0 1 0 1 0 0 0 0 1 2 1 0 1 1 0 1 0 2 2 1 1 1 1 0 1 1 1 1 0 0 0 0 1 1 0 1 1 1 2 0 0 0 1 0 0 0 0 0 0 0 0 1 1 0 2 1 0 1 2 0 1 2 0 1 1 1 1 0 1 1 1 0 0 0 1 0 2 0 1 1 1 0 1 1 1 0 0 0 0 1 1 2 1 0 0 0 0 0 1 2 2 0 0 2 1 1 0 1 1 0 0 0 0 2 2 2 0 0 1 0 0 0 1 1 0 1 1 0 2 1 1 0 0 0 1 0 0 2 1 0 2 0 0 0 0 1 0 0 0 0 1 1 0 0 0 0 0 0 0 0 0 1 2 0 0 0 0 0 2 0 0 0 1 2 2 0 1 2 0 1 1 0 1 1 0 0 0 2 0 0 2 0 0 1 1 1 0 1 0 2 0 2 1 2 0 1 1 0 0 0 0 2 0 0 0 0 1 1 0 1 2 2 0 0 0 1 0 0 0 0 0 0 0 2 1 1 0 1 0 1 0 1 0 2 1 0 0 0 0 1 0 0 0 0 0 0 0 1 1 2 0 1 1 0 0 0 0 0 0 0 0 0 1 1 1 2 0 2 0 1 0 1 2 1 0 0 0 0 0 0 0 1 1 0 1 0 0 1 2 0 0 1 2 0 1 2 0 1 2 1 1 0 1 1 1 1 2 2 0 0 0 2 0 1 2 1 1 0 2 2 0 0 0 2 0 0 2 0 0 1 1 0 2 0 0 1 1 1 0 1 2 1 1 0 2 0 2 2 1 0 1 1 0 0 0 1 0 0 0 1 0 1 0 1 2 1 0 0 0 0 0 0 0 1 0 0 2 0 0 2 2 0 0 0 1 0 0 1 1 1 2 1 1 1 1 1 0 0 1 0 0 0 0 0 2 2 2 2 2 0 0 0 0 2 0 1 1 0 1 0 2 0 2 0 0 0 0 2 1 1 1 1 1 0 1 2 1 0 0 0 0 0 2 0 0 0 0 0 0 0 1 0 0 1 0 1 1 0 0 1 0 0 0 2 0 0 0 0 0 0 0 0 0 0 0 0 1 0 0 2 1 0 1 2 0 0 2 0 1 1 2 0 0 0 0 0 0 0 0 1 1 0 2 2 0 0 0 2 1 1 0 0 0 0 0 2 0 0 0 0 1 0 0 0 0 0 2 1
162 0 0 0 1 0 1 2 0 0 0 0 1 2 0 0 0 0 0 1 1 2 0 0 0 0 1 2 2 1 1 1 2 2 0 0 0 2 0 1 0 0 1 1 1 0 0 0 2 0 0 0 0 0 2 1 1 0 2 0 1 0 0 0 0 0 0 1 1 0 0 0 1 0 0 2 2 1 2 0 0 2 1 1 0 0 0 1 1 2 0 1 1 0 1 0 0 2 2 2 1 0 0 0 1 1 2 2 2 0 0 2 0 0 0 0 0 1 1 1 1 0 2 1 0 1 0 1 1 1 0 0 1 1 0 0 2 0 2 0 2 0 0 0 1 0 0 0 0 0 0 1 0 2 2 0 2 0 0 0 0 1 1 2 1 1 1 0 1 2 0 1 1 1 1 1 2 0 0 0 0 0 0 1 0 0 1 1 0 0 0 1 1 0 0 1 1 0 0 1 0 1 1 0 1 0 1 0 2 0 1 0 1 0 0 2 0 0 2 1 1 0 0 1 0 0 0 0 0 1 0 0 0 1 1 0 1 2 0 1 0 1 1 0 0 1 1 0 0 2 0 0 1 0 0 0 0 1 0 0 0 0 0 0 0 0 0 0 1 1 0 0 1 1 0 1 0 0 1 0 0 0 1 1 1 1 2 0 0 2 0 0 0 0 0 0 1 1 0 0 1 1 2 0 2 0 0 0 1 0 1 1 1 0 1 0 1 1 0 0 0 2 1 0 1 0 1 0 0 1 2 2 0 0 0 0 0 2 0 0 0 0 2 0 0 0 0 0 1 0 0 1 0 1 0 1 0 0 0 1 1 0 1 1 1 0 1 1 2 0 1 1 2 1 2 0 2 1 1 2 1 1 0 0 1 0 0 0 0 0 0 0 0 0 2 0 1 0 0 0 0 0 0 2 2 0 0 1 0 0 0 0 0 0 2 0 0 1 0 1 0 1 0 1 1 1 1 1 1 0 0 0 0 0 0 0 0 2 0 0 1 0 0 0 0 1 1 0 1 0 0 0 0 2 1 1 0 2 1 2 1 0 0 1 0 1 0 2 0 1 2 1 0 2 0 0 0 2 0 2 2 0 2 0 0 2 2 1 1 0 1 0 1 2 1 0 2 2 1 0 1 0 2 0 0 0 1 0 0 0 0 0 1 1 1 0 0 1 1 1 1 1 2 0 0 2 0 1 1 1 1 1 0 0 0 0 1 0 0 1 0 1 2 2 2 2 0 1 1 0 0 0 0 1 2 1 1 1 0 1 1 0 0 2 0 0 2 1 0 0 0 1 1 0 1 0 1 2 1 2 1 0 0 0 1 0 0 2 1 2 0 0 2 0 1 0 0 0 0 1 0 1 0 0 1 0 1 0 0 0 0 0 0 0 2 1 0 0 0 0 0 0 0 1 1 1 2 1 0 0 0 0 0 0 0 0 2 0 2 0 2 0 0 1 1 0 1 1 0 0 1 2 0 0 2 0 0 1 2 0 0 0 1 1 1 2 0 2 0 2 2 0 0 1 2 1 1 0 1 0 1 1 1 0 1 1 1 1 2 1 0 0 0 1 2 0 0 2 0 0 0 2 0 0 2 2 0 2 1 0 0 0 0 0 2 1 1 2 2 0 0 0 0 2 0 1 0 0 0 0 0 0 1 1 1 0 2 0 0 0 0 0 0 1 0 0 1 2 0 0 0 0 0 0 0 1 0 0 2 0 0 1 2 1 0 1 2 0 1 2 1 0 2 0 0 1 0 1 1 1 1 1 0 0 0 2 0 1 2 1 1 0 2 1 0 0 0 1 0 1 2 0 0 2 0 0 0 0 2 2 2 0 1 0 0 0 1 1 2 0 1 2 2 0 2 0 0 0 2 0 1 1 0 0 0 1 0 1 2 2 1 1 1 0 1 0 0 0 0 0 2 0 1 1 1 0 1 0 1 1 1 1 0 0 0 1 1 0 1 1 0 0 0 1 0 0 0 0 2 2 2 2 2 0 0 0 1 2 1 1 1 0 0 0 1 1 1 0 0 0 0 2 2 2 2 2 0 1 0 0 0 0 0 0 0 0 2 1 2 2 0 2 0 2 0 1 1 0 1 1 1 0 0 1 0 0 0 0 0 0 0 0 1 2 1 1 1 2 1 1 0 0 2 0 0 0 0 1 1 1 1 1 0 0 1 0 0 0 1 0 1 0 0 0 0 0 2 1 1 0 0 1 1 2 0 1 1 0 0 2 0 0 1 0 1 0 0 1 2 0 1 1
163 0 0 1 0 0 1 1 0 1 0 1 0 1 0 0 0 0 1 1 1 2 0 0 0 0 2 1 1 1 1 0 2 2 0 0 1 1 0 0 1 0 0 1 2 0 1 0 2 0 0 0 1 1 1 1 0 1 0 2 0 1 0 0 2 2 2 1 0 1 1 2 1 1 1 2 1 0 1 1 1 2 2 0 2 0 0 1 2 2 0 1 1 0 0 0 2 1 1 1 0 1 0 0 1 1 2 1 1 1 1 2 1 2 1 2 1 0 2 1 1 0 1 2 1 0 0 0 1 1 1 1 0 0 0 0 0 1 0 0 1 1 0 0 1 0 1 0 0 1 1 1 0 0 0 0 2 1 0 0 1 1 0 2 0 1 1 1 0 2 1 0 0 1 0 2 1 1 0 1 1 1 0 1 0 0 1 1 0 0 0 1 1 0 0 1 0 0 0 0 0 0 0 1 2 0 1 0 2 0 1 0 1 1 0 2 0 0 1 1 1 1 0 0 0 0 0 2 0 2 1 1 0 0 2 0 2 2 0 1 0 1 2 1 1 1 1 0 2 1 1 0 0 1 0 0 1 1 0 0 0 0 0 1 1 0 0 0 2 2 0 1 0 2 0 0 0 0 1 1 1 1 2 2 2 1 2 0 2 2 2 2 0 1 1 1 0 0 0 0 1 0 2 0 1 1 0 0 1 0 1 2 1 0 0 0 2 0 0 0 0 2 1 1 2 0 2 0 0 0 2 1 1 2 0 0 0 2 0 0 0 0 1 0 0 1 0 0 2 2 2 0 0 2 0 0 1 0 0 2 2 0 1 1 1 0 0 1 2 0 1 1 1 1 0 1 2 1 0 1 2 1 0 0 1 0 0 0 0 1 0 0 1 0 1 1 2 0 1 1 0 1 0 2 2 1 0 0 0 0 0 0 1 0 0 0 0 1 0 1 1 1 1 1 1 2 1 0 0 0 0 0 0 0 0 0 0 1 0 0 0 0 2 2 2 2 2 0 1 1 0 0 0 1 2 0 2 1 1 1 1 0 0 0 0 2 1 1 0 0 0 0 1 1 1 0 1 2 0 1 0 1 2 2 2 0 0 2 2 1 0 2 0 0 1 0 2 1 1 0 0 1 2 0 0 0 2 1 1 0 1 0 0 1 1 0 0 0 0 0 0 2 2 1 1 1 1 1 2 1 1 0 1 1 1 1 1 0 1 1 1 0 2 1 2 2 0 2 0 0 0 0 0 2 0 1 0 1 1 0 0 0 1 2 0 0 2 1 0 0 0 0 0 0 0 0 0 2 2 1 0 0 0 0 0 0 2 1 0 1 0 0 0 2 0 2 0 2 2 2 1 0 0 0 0 1 0 0 0 1 0 0 0 0 2 0 0 0 0 0 0 0 0 0 0 0 1 1 0 0 2 0 0 0 0 0 2 1 1 1 1 2 0 1 0 0 1 2 0 0 0 1 0 2 2 0 0 0 2 1 0 1 1 1 0 1 1 2 0 2 2 0 1 0 0 2 1 0 0 0 0 0 0 1 1 1 2 0 1 1 0 0 1 1 1 0 0 2 2 2 0 1 0 0 2 2 1 1 0 0 0 0 0 0 0 1 0 1 1 0 0 0 1 2 0 2 0 0 0 0 1 1 1 0 2 2 1 1 0 1 0 1 0 1 0 1 2 0 0 0 0 0 0 0 1 0 0 0 1 0 0 1 0 0 0 0 0 1 0 1 0 0 1 1 1 1 0 1 1 1 1 1 2 1 2 2 2 1 2 1 1 0 2 0 1 1 0 0 0 1 1 0 0 1 2 0 1 0 0 2 2 1 1 1 1 0 2 0 1 0 0 1 2 1 2 1 0 0 0 0 1 0 1 0 0 1 0 0 0 0 0 0 1 1 1 0 1 0 0 1 2 0 1 1 0 0 2 1 0 0 0 1 0 0 0 0 1 0 2 0 0 0 2 0 0 1 0 2 0 0 1 1 2 0 0 0 0 1 2 1 1 0 0 0 2 0 2 0 0 1 0 0 1 0 2 2 0 0 0 1 0 0 0 0 0 0 2 2 2 2 0 2 0 1 1 1 1 2 0 1 2 0 0 1 1 0 0 0 0 1 0 0 2 0 0 0 0 2 0 2 0 0 1 1 1 0 1 1 0 0 1 0 1 1 2 0 0 1 0 0 0 0 0 1 1 0 1 2 0 0 0 2 1 1 0 0 0 0 0 1 0 0 1 0 1 0 0 0 1 1 0 2
164 0 0 0 0 1 1 2 0 2 0 0 0 0 0 0 0 0 0 0 0 2 0 0 0 0 1 2 2 2 2 1 1 1 0 0 2 0 0 1 1 0 0 1 1 0 1 0 2 0 0 0 1 1 1 0 0 2 0 1 0 0 0 2 0 0 1 1 0 0 0 1 2 0 2 2 0 1 2 0 1 1 2 0 2 0 0 0 2 2 0 0 0 1 0 0 0 0 0 0 2 0 2 0 0 0 2 0 1 1 0 1 1 1 1 1 1 0 0 2 2 0 0 2 0 0 0 0 2 1 0 0 0 0 1 0 0 2 0 2 1 1 0 0 1 0 0 1 1 1 0 0 1 0 0 0 0 1 0 1 1 1 0 2 0 1 1 2 0 2 2 0 0 1 0 1 1 1 0 1 1 1 0 2 0 0 2 0 0 0 0 2 2 0 0 2 1 0 0 1 1 1 0 2 2 0 0 0 1 0 1 0 2 0 1 1 0 0 0 0 2 0 1 1 0 0 2 1 0 1 0 0 1 0 1 0 0 2 0 2 0 0 2 0 0 0 0 0 2 0 0 1 0 0 1 1 2 0 0 0 0 0 0 0 1 0 0 0 1 1 0 0 0 1 0 0 2 1 2 1 1 1 0 1 2 1 1 1 0 2 0 1 1 0 2 0 1 0 0 0 0 0 1 1 0 0 0 0 0 0 0 0 2 0 1 0 2 0 0 0 2 2 0 1 1 0 1 0 1 1 2 2 0 0 1 1 1 2 0 1 0 0 2 0 0 1 1 0 1 1 1 0 0 1 0 1 1 0 0 1 0 0 1 1 2 1 0 1 1 0 2 2 0 0 0 0 2 1 0 2 1 1 1 1 1 0 1 0 0 1 0 1 0 0 2 0 1 0 0 0 0 0 0 2 1 0 1 0 0 0 0 0 0 1 1 0 0 1 0 1 0 2 0 1 0 0 0 1 1 0 0 0 1 2 2 0 1 2 0 0 0 0 2 1 1 2 2 0 2 0 0 1 0 2 2 2 0 0 1 1 0 0 0 1 0 1 0 1 0 1 1 1 1 1 1 0 1 1 0 1 2 1 2 1 0 2 1 1 1 0 1 1 0 0 0 0 2 1 0 1 1 0 2 0 0 0 1 1 1 0 0 0 0 0 1 0 0 1 1 1 1 1 2 0 0 2 0 1 1 1 1 0 1 0 1 1 0 0 1 0 0 2 1 1 1 2 0 1 2 0 0 0 0 1 1 1 1 1 0 1 1 0 1 0 0 0 0 2 0 0 0 2 1 0 0 0 1 1 1 2 0 1 0 0 0 0 0 0 0 0 1 1 0 0 0 0 0 0 0 1 0 1 0 1 2 0 2 1 0 1 0 0 0 0 1 1 0 0 0 0 0 0 0 0 0 1 1 0 0 0 0 0 0 0 0 0 2 0 2 0 2 0 0 1 0 0 2 0 1 0 0 1 0 0 2 0 0 0 2 0 0 0 1 2 0 2 0 2 0 1 0 0 1 0 1 1 1 1 1 1 1 0 1 2 1 2 1 2 2 0 1 1 0 1 2 0 0 1 0 0 0 0 0 2 1 2 1 2 0 0 0 0 0 0 0 0 0 2 2 0 0 0 0 2 0 2 0 1 0 0 2 2 0 0 1 1 0 1 0 2 1 2 0 0 0 1 1 0 0 0 0 0 0 0 0 2 0 0 2 0 0 0 0 0 0 1 2 2 0 0 0 0 2 0 0 0 0 2 0 0 1 1 1 1 1 2 1 1 1 1 1 1 2 0 1 1 0 0 0 0 0 0 0 2 2 0 2 0 0 2 2 0 0 2 2 0 2 1 1 1 0 2 1 0 1 0 0 0 0 0 0 0 1 1 1 1 1 1 1 1 0 1 0 0 0 0 0 0 0 0 2 0 0 2 2 0 0 0 0 0 0 0 0 0 0 1 1 0 0 1 0 0 1 0 0 0 0 1 1 1 1 1 1 1 1 1 0 0 0 2 2 0 1 0 2 0 2 0 1 0 0 1 0 0 2 1 1 1 0 0 1 0 1 0 2 2 1 1 2 0 0 0 0 0 1 2 0 0 0 0 2 0 0 1 0 0 0 1 2 2 0 1 0 1 1 0 1 0 0 1 1 1 2 0 0 0 0 1 0 0 2 0 0 0 1 1 1 0 2 1 1 0 0 0 0 2 0 1 1 0 0 1 0 1 0 0 0 0 0 0 0 0 0 0 0 0 0 0 1 0 0 0
165 1 0 0 1 1 2 2 0 2 0 0 0 0 0 0 0 0 1 1 1 2 0 0 0 0 1 1 1 2 2 1 2 2 1 0 1 1 0 1 1 0 0 0 1 0 0 0 2 0 0 0 1 1 1 2 0 0 0 1 0 0 0 1 0 0 0 0 0 1 1 1 2 0 2 2 0 1 1 0 1 2 1 1 0 0 0 0 2 2 1 0 0 0 0 0 0 1 0 0 1 0 0 0 0 0 2 0 1 1 0 1 0 1 0 1 0 0 2 0 0 0 2 2 2 0 0 2 2 2 1 1 1 1 0 0 1 0 0 1 1 1 0 0 1 0 0 0 0 0 0 1 0 1 0 0 0 1 0 1 1 1 0 2 0 1 0 1 0 1 1 1 0 2 0 0 2 1 0 0 0 1 0 2 0 0 2 1 0 0 0 2 0 1 1 1 0 0 0 1 0 1 0 1 2 0 0 1 0 1 0 1 0 0 0 2 0 1 1 0 2 1 1 0 0 0 0 0 0 0 0 0 0 0 1 0 0 2 0 2 0 0 2 0 0 0 0 0 2 0 1 1 0 1 0 0 0 2 1 2 1 1 0 1 0 0 0 0 1 1 0 1 2 0 0 0 0 0 1 0 1 2 0 1 1 0 1 1 0 2 0 0 1 0 2 0 1 1 0 0 0 0 1 1 0 0 0 0 0 0 0 2 1 1 1 1 2 2 1 1 1 0 0 1 1 0 0 0 0 0 1 1 0 0 0 1 0 1 0 1 0 1 2 0 0 1 1 0 0 2 2 0 0 2 0 0 1 0 0 0 0 0 0 0 0 0 0 0 2 0 0 0 0 0 0 0 0 2 1 2 1 1 0 0 0 0 0 0 0 1 1 1 2 0 2 0 2 1 0 0 0 0 0 1 0 0 1 1 0 0 0 0 0 1 0 0 0 1 0 1 0 2 0 1 1 1 1 0 0 0 0 0 0 1 2 1 0 1 0 1 1 0 0 1 1 1 1 0 2 0 0 1 0 2 1 1 0 1 1 2 1 0 0 1 0 0 0 0 0 0 0 0 0 2 2 0 2 1 0 0 2 0 1 0 2 1 0 0 1 0 1 1 1 2 2 0 2 2 2 0 0 0 1 1 0 0 1 1 1 0 1 0 0 1 1 0 0 1 0 1 1 1 2 0 0 2 0 0 0 2 1 2 0 0 0 1 0 0 0 0 0 2 0 0 0 1 0 1 1 0 0 0 0 1 1 1 1 0 0 1 0 0 1 2 1 0 1 1 0 0 0 1 0 0 1 0 1 2 2 1 1 1 0 0 0 0 0 0 0 0 0 1 2 1 0 0 0 1 1 1 1 1 0 0 2 0 1 2 0 2 0 0 0 1 0 0 0 0 0 0 0 0 0 0 0 1 1 1 0 0 0 0 0 0 0 1 2 1 2 0 0 0 0 1 1 0 0 2 0 0 0 2 0 1 2 0 0 1 0 0 0 0 2 2 0 2 0 2 1 0 0 0 1 0 0 1 2 0 0 0 1 0 0 1 1 1 2 0 2 2 0 0 0 1 0 1 1 1 0 0 0 0 0 1 0 1 1 0 1 0 0 0 0 0 0 0 0 1 1 0 0 0 1 2 0 0 0 0 0 1 1 1 0 0 0 0 0 1 0 2 1 1 0 1 0 0 1 1 1 0 0 1 0 0 0 1 1 0 1 0 0 0 1 0 1 0 1 0 1 2 0 1 1 1 1 0 0 1 0 1 1 2 0 0 1 2 1 1 2 1 1 0 2 1 0 0 0 0 0 0 0 0 0 2 0 0 2 0 0 2 2 0 2 0 0 0 2 1 1 1 1 2 0 1 2 1 0 0 1 1 1 1 1 0 0 0 0 1 1 1 1 1 1 0 1 0 1 1 0 0 2 0 0 2 2 0 0 0 0 0 1 2 0 0 0 1 2 0 1 1 1 0 0 0 0 0 0 0 1 2 2 2 2 0 0 0 0 1 0 1 1 0 1 1 1 0 1 0 0 1 0 1 0 0 2 1 0 1 0 1 0 0 1 1 2 2 1 0 2 1 0 1 0 1 1 1 1 1 0 0 2 0 0 2 0 0 0 2 0 0 0 0 1 1 1 0 0 1 0 0 1 0 0 2 1 0 2 2 1 1 1 1 0 1 2 0 0 0 1 0 1 0 0 0 0 1 1 0 1 0 0 1 1 1 0 0 0 0 1 0 1 1 0 0 0 0 1 1 1 1 1 1
166 0 0 1 0 0 1 1 0 0 0 0 0 0 0 0 0 0 1 0 0 2 1 1 0 0 0 1 1 2 2 0 1 1 0 0 1 1 0 0 2 0 0 1 1 1 0 1 0 0 0 0 0 0 0 0 0 0 1 1 1 1 0 1 2 1 1 1 0 0 0 1 2 0 1 2 1 0 1 1 1 2 1 2 1 0 0 1 2 2 1 1 1 0 0 0 0 2 2 2 0 0 0 1 1 1 1 1 1 1 0 1 0 1 0 1 0 0 1 1 1 0 2 0 0 2 0 2 2 2 0 0 0 1 0 0 0 0 0 0 0 2 0 0 1 0 0 0 0 1 0 1 0 1 1 0 1 1 0 0 0 1 1 1 0 1 0 1 0 1 1 0 0 1 0 0 2 1 0 1 0 1 1 1 0 1 1 0 0 0 0 2 0 2 2 2 1 0 1 1 0 1 1 2 2 0 0 1 0 0 1 0 1 0 0 2 1 0 2 0 2 2 1 0 0 0 1 1 0 1 0 0 0 0 2 0 1 1 0 0 2 0 2 0 0 0 0 0 2 0 0 1 0 1 0 0 2 2 0 1 1 0 0 1 0 0 0 0 1 1 0 1 0 0 0 0 0 0 2 1 1 1 1 2 2 2 2 2 0 2 1 1 0 0 1 0 2 1 0 1 1 1 1 1 0 0 1 1 0 0 0 2 2 1 1 2 2 1 0 0 1 1 0 1 1 0 1 0 1 0 1 0 0 0 0 0 0 0 0 1 2 1 2 0 0 1 1 0 1 2 2 0 0 1 0 1 1 0 0 0 0 0 2 1 2 0 1 2 2 1 2 2 1 1 0 1 2 1 1 2 1 0 0 0 0 0 0 0 0 0 0 1 0 1 2 0 1 1 1 1 0 1 0 2 1 0 1 1 1 1 0 0 1 0 1 0 0 0 0 0 0 1 0 2 1 1 1 0 2 1 1 0 0 0 1 1 0 0 0 0 1 0 1 1 1 1 2 0 2 0 0 2 0 2 2 1 1 1 2 2 1 0 0 0 1 1 0 0 0 0 0 0 1 2 0 0 0 1 1 0 1 1 1 1 2 0 0 1 1 0 1 1 1 2 1 0 2 1 1 1 0 2 2 0 0 0 1 1 0 0 0 0 0 0 0 0 1 0 1 2 1 0 2 0 0 1 1 1 1 1 1 0 0 0 0 0 0 0 1 2 0 0 1 1 1 1 1 0 2 0 0 0 0 1 2 1 1 1 1 1 1 0 0 0 0 0 0 2 0 0 0 1 1 0 1 0 2 1 1 2 0 1 0 0 0 0 0 2 1 1 1 1 1 1 0 0 0 0 1 0 0 1 0 0 0 2 0 0 0 1 0 0 0 1 1 1 1 0 0 0 0 0 1 1 1 0 1 0 0 0 1 0 0 0 0 1 2 0 2 0 2 0 0 1 1 0 1 0 0 0 1 1 0 0 2 0 0 0 2 1 0 1 1 0 0 0 0 2 0 1 1 0 0 0 0 2 0 0 0 0 0 0 0 2 2 2 1 1 1 0 0 0 1 0 0 1 0 2 1 1 1 0 0 0 1 1 2 2 0 0 0 0 0 0 0 0 0 2 2 0 0 0 0 2 0 2 0 0 0 0 0 0 0 0 1 1 0 1 0 1 0 1 0 1 0 0 1 1 0 0 0 0 0 0 0 0 0 0 1 0 0 0 2 1 0 0 2 2 0 0 0 0 2 0 0 1 0 2 0 1 1 1 0 0 0 1 0 2 0 2 0 2 2 0 1 1 0 1 0 0 1 0 0 2 2 1 0 0 0 0 0 0 1 0 0 0 1 2 0 0 1 0 2 1 2 1 0 0 2 0 1 1 1 0 0 0 0 1 1 1 1 1 1 0 1 0 1 0 0 0 2 0 2 1 1 0 1 0 0 0 0 2 0 0 0 1 2 0 2 1 1 0 1 0 0 0 0 0 1 1 1 1 2 0 0 0 1 1 2 2 1 0 1 0 2 1 2 0 2 0 1 0 2 2 1 1 1 0 1 2 1 0 1 0 1 1 1 1 2 0 0 0 0 2 0 1 1 2 0 0 1 0 0 1 0 0 0 1 0 0 0 0 1 2 2 0 0 1 0 0 2 0 1 1 0 0 1 0 0 0 2 0 0 0 1 1 2 0 0 0 0 0 0 0 0 0 1 0 2 0 0 0 0 1 0 0 0 0 0 0 0 0 1 0 2 0 1 0 2 0 1 1
167 0 0 0 1 0 1 1 0 0 0 0 0 0 0 0 0 1 1 0 0 1 0 0 0 0 1 2 2 2 2 2 1 1 1 1 2 0 0 1 1 0 2 2 2 0 0 0 0 1 1 0 2 2 0 0 0 0 1 1 0 1 0 1 1 2 1 1 0 1 1 1 2 0 2 2 0 2 2 0 2 2 2 0 2 0 1 0 1 1 0 0 0 0 0 0 1 1 1 1 1 0 1 1 0 0 2 0 0 1 1 2 1 1 1 1 1 0 1 1 1 0 2 1 1 0 0 0 0 0 0 0 0 0 0 0 0 0 1 0 1 1 0 1 1 0 1 0 0 1 0 0 0 2 2 0 2 2 0 1 1 0 0 1 1 2 0 0 1 2 0 1 1 1 0 2 0 1 0 1 1 1 1 1 0 1 1 1 0 0 0 1 0 1 2 1 1 1 0 0 0 0 0 1 2 0 1 0 2 0 1 0 0 0 0 2 0 1 1 0 2 1 0 1 0 0 0 2 0 1 0 0 0 1 2 0 1 2 0 1 0 0 2 1 0 0 0 0 2 0 0 1 0 0 0 0 0 1 1 1 0 1 1 1 1 0 0 0 2 0 0 1 0 0 0 0 1 0 1 0 0 1 0 2 2 1 2 0 1 2 0 1 0 2 0 1 2 1 1 0 0 0 1 1 0 0 2 0 1 0 1 2 2 0 1 0 1 0 1 1 0 1 1 1 0 0 0 0 2 1 1 0 0 0 0 0 0 2 0 1 1 1 2 0 1 1 1 1 1 1 1 0 0 2 0 0 0 0 0 0 1 1 1 0 1 0 1 0 0 0 2 2 0 0 0 1 2 2 0 2 1 1 0 1 1 1 0 0 0 0 0 1 0 1 2 0 2 2 1 1 0 1 0 1 1 0 0 0 0 0 0 0 0 0 1 0 1 0 0 0 0 2 0 1 1 1 1 0 0 0 0 0 0 2 2 0 0 1 0 0 2 0 1 2 2 2 2 0 2 0 0 1 0 1 1 0 1 0 0 1 0 0 1 1 0 1 0 2 0 1 1 1 2 0 1 0 0 0 0 0 0 2 2 2 1 1 0 1 2 1 1 2 0 2 0 0 1 1 1 1 0 0 2 0 0 0 0 2 1 0 0 1 0 1 1 0 0 0 1 1 0 1 2 1 1 2 0 0 0 2 1 1 0 0 0 1 1 0 2 1 1 0 1 1 1 1 0 1 1 0 0 0 0 2 0 1 0 0 0 0 0 0 1 1 0 0 0 2 0 0 0 0 0 0 0 0 0 1 1 1 1 0 0 0 1 1 2 1 0 1 0 2 1 2 0 0 0 0 0 0 0 2 0 1 2 0 2 1 0 1 1 0 0 0 2 0 0 0 0 1 0 1 1 1 1 1 2 1 0 0 0 0 0 0 0 0 2 0 2 0 1 0 0 2 0 0 1 1 0 0 0 1 0 1 1 0 0 0 2 0 0 0 1 1 1 2 0 1 1 0 0 1 0 1 1 2 0 0 0 0 0 1 0 1 1 1 1 2 2 0 0 0 1 0 0 1 0 1 1 1 0 1 1 1 1 2 1 1 1 0 1 0 0 0 0 1 0 0 0 0 0 2 0 2 0 2 0 0 0 0 1 1 0 0 0 0 0 0 0 0 0 0 0 1 0 0 1 1 0 0 0 0 0 0 0 0 0 0 1 0 0 0 1 0 0 1 2 0 0 2 0 1 2 0 0 0 0 1 1 1 2 2 1 1 2 2 1 2 0 2 0 2 2 1 1 1 0 0 0 0 0 0 0 2 1 1 2 1 0 2 1 0 1 0 0 0 1 0 2 0 2 2 2 2 2 2 0 0 1 0 1 0 2 0 0 1 1 1 1 0 1 1 1 1 1 0 1 0 1 0 1 1 2 1 0 0 2 0 0 0 1 1 0 0 0 1 1 0 1 1 0 0 2 0 0 1 0 1 1 2 2 2 1 0 0 1 1 2 1 2 1 0 1 1 2 0 2 0 2 0 1 0 2 2 0 0 1 1 0 0 0 0 0 0 0 0 2 0 1 0 0 0 0 1 0 0 2 1 0 0 2 0 1 1 0 0 0 2 0 0 0 0 1 0 0 1 0 0 0 0 1 0 1 1 1 0 1 1 0 0 1 0 1 0 0 1 1 0 0 0 0 0 0 0 0 1 1 0 2 0 0 0 1 2 1 2 2 0 0 2 0 0 0 0 0 0 1 2 1 0 2 1
168 1 0 0 0 1 1 1 0 1 0 0 1 1 0 0 1 0 0 0 0 1 0 0 0 0 1 1 1 2 2 0 0 1 2 0 2 2 1 0 1 0 0 1 2 1 1 0 0 1 1 0 0 0 2 1 0 1 0 0 1 1 1 0 0 0 0 0 0 0 0 0 2 0 2 2 0 1 2 1 1 2 1 1 0 0 0 0 1 2 0 0 0 0 1 0 2 0 0 0 2 0 0 0 1 1 1 1 1 1 0 1 0 1 0 1 0 0 0 0 0 0 2 1 1 1 0 0 1 0 0 0 0 0 0 0 0 0 0 2 0 2 0 0 1 0 0 0 0 1 0 1 1 0 1 0 1 1 0 1 1 0 0 2 1 1 0 2 0 2 2 0 0 2 0 0 2 0 0 0 0 0 0 2 0 0 2 1 0 0 0 1 1 0 0 2 0 0 0 0 0 0 0 2 2 0 0 1 1 0 0 0 1 0 0 2 1 0 1 1 1 1 0 0 0 1 0 1 1 1 0 0 0 0 2 0 0 2 0 2 0 0 1 1 0 0 0 0 1 1 0 0 0 0 0 0 1 2 0 2 2 0 0 0 0 0 0 0 0 0 0 1 0 1 0 0 2 1 2 1 1 1 1 2 2 2 2 1 0 1 1 1 2 0 2 0 2 0 0 0 2 0 2 0 1 0 0 0 0 0 0 1 2 0 0 0 2 0 0 0 0 0 2 1 1 0 2 1 0 1 0 0 1 0 0 0 0 1 0 1 0 1 2 0 0 0 1 0 0 1 1 1 1 2 1 0 0 0 0 0 0 0 2 0 2 0 1 2 2 0 2 2 1 0 1 0 0 1 1 2 1 0 1 1 0 0 1 0 0 1 0 0 1 0 2 0 2 1 1 1 0 1 0 1 0 0 1 2 0 0 1 0 0 0 1 0 1 1 0 1 0 1 0 1 2 1 1 0 1 0 0 0 1 2 1 1 0 1 0 0 2 0 2 0 0 1 1 0 1 0 0 1 1 2 1 1 0 2 0 1 0 0 0 0 0 2 0 1 0 1 1 1 1 2 1 0 1 1 0 0 2 1 1 0 2 1 0 1 2 1 1 2 0 1 0 0 1 1 1 1 0 1 1 1 0 0 1 2 1 0 0 0 0 1 1 0 1 1 1 2 1 0 2 0 0 2 0 1 1 1 1 0 0 0 0 0 1 0 2 0 0 2 1 1 1 0 1 1 2 0 0 0 0 2 1 0 0 0 1 0 0 0 1 2 0 1 1 2 1 0 1 2 0 0 0 0 0 1 1 2 0 0 0 0 0 0 0 1 1 1 0 1 0 0 0 0 2 0 0 0 0 2 0 1 2 0 2 1 0 1 2 0 0 1 1 0 1 0 1 0 0 0 0 0 0 0 2 0 0 0 0 0 0 0 0 0 1 0 2 0 0 1 0 1 1 0 0 2 1 0 0 1 0 0 2 0 0 0 2 0 0 0 1 0 2 0 0 1 1 0 0 1 1 0 0 2 0 0 0 0 0 0 0 2 2 2 1 1 1 1 1 1 0 0 0 0 1 1 0 0 0 1 0 1 1 2 0 2 0 0 1 0 0 0 0 1 0 1 2 0 0 0 0 2 1 1 1 1 1 0 0 0 0 0 0 0 0 0 0 1 1 1 0 1 0 0 1 2 0 0 0 0 0 0 0 0 0 0 2 0 0 0 2 0 0 1 2 1 0 1 1 0 1 0 0 0 0 0 1 1 2 2 2 2 0 1 0 1 2 1 1 0 2 0 0 0 0 1 0 0 1 0 0 1 2 1 2 0 0 2 2 0 1 1 1 0 2 0 0 0 0 0 0 0 2 1 0 0 1 0 2 1 0 0 0 0 0 0 0 0 0 0 1 1 1 0 1 0 0 0 2 0 0 2 2 0 0 0 0 0 0 2 0 0 0 1 2 0 2 0 0 0 0 0 0 0 0 0 2 2 2 2 2 0 0 0 0 2 0 1 1 0 1 0 2 1 0 0 1 0 0 1 2 2 1 1 1 1 1 2 2 0 1 0 1 1 1 2 2 1 0 1 0 1 1 2 1 1 0 0 2 0 0 2 0 0 0 2 0 0 0 0 1 2 1 1 1 0 1 0 0 0 1 1 0 0 0 2 1 1 1 1 2 0 2 0 0 0 1 0 1 0 0 1 1 2 0 0 2 0 0 1 0 0 0 0 0 0 0 0 0 0 0 0 0 0 1 0 1 0 0 0
169 1 0 0 0 0 1 1 0 1 0 1 0 2 0 0 0 0 1 0 0 1 0 0 0 0 0 2 2 2 2 0 1 1 0 0 1 1 0 1 1 0 0 0 1 1 1 0 0 0 0 0 1 1 1 1 0 0 1 0 1 1 0 1 0 0 0 1 0 1 0 0 1 0 1 2 1 1 2 1 0 2 2 0 1 0 0 1 1 2 0 1 0 0 1 0 1 0 0 0 1 0 1 0 1 0 2 1 1 1 0 1 1 2 2 2 2 0 0 2 2 0 2 1 1 1 0 1 2 2 1 1 0 1 1 1 0 0 0 1 0 2 0 1 1 0 1 0 0 0 0 1 1 0 0 0 0 1 0 0 1 1 0 2 1 1 1 0 1 2 0 1 0 2 0 0 2 1 1 0 1 2 0 0 0 0 0 1 1 1 1 1 0 1 2 1 0 0 0 1 0 2 0 2 2 0 0 0 2 0 0 0 2 0 0 2 1 0 0 1 1 1 0 0 0 1 1 1 1 0 1 1 0 0 2 0 0 2 0 1 0 0 0 0 0 0 0 0 2 1 1 0 0 1 0 0 1 2 0 2 2 0 0 1 2 1 0 0 2 2 1 1 1 1 0 0 1 1 2 1 1 2 1 2 2 1 0 0 1 2 1 2 1 1 1 1 2 0 0 0 1 0 2 0 1 0 0 0 1 0 0 2 1 1 1 1 2 0 1 1 1 0 1 2 1 0 1 0 0 0 1 1 0 0 0 0 0 1 0 0 1 1 2 0 0 1 1 1 1 1 1 0 1 1 0 1 0 0 0 2 2 0 0 0 0 2 0 1 1 1 2 2 1 1 0 0 0 2 0 2 0 0 1 0 1 1 0 0 0 0 0 0 2 0 2 0 2 0 0 0 0 0 0 2 2 0 0 0 0 0 0 0 0 0 2 0 0 0 0 0 1 0 0 0 0 1 0 1 1 0 0 2 1 1 0 1 0 1 0 0 0 0 2 0 0 2 2 1 2 0 0 1 0 2 2 1 1 1 2 2 0 0 1 0 0 1 0 1 0 0 0 0 1 2 1 1 0 2 1 1 2 0 1 0 1 1 1 0 0 0 2 0 0 1 0 0 0 1 0 1 1 1 2 1 1 1 2 0 1 0 0 0 1 2 2 0 0 1 1 2 1 0 1 0 0 1 1 1 1 1 1 0 0 0 0 1 0 0 0 0 1 1 0 0 0 2 0 1 1 0 0 0 0 2 0 0 0 1 0 0 0 1 0 0 0 0 0 2 2 2 0 1 1 0 1 0 2 1 1 1 0 0 0 0 0 0 0 1 0 1 1 1 0 2 0 0 0 1 1 1 1 1 1 0 2 0 1 1 0 1 1 0 0 1 0 0 0 0 0 1 0 1 0 0 0 1 2 1 0 0 1 0 1 0 0 1 1 0 2 0 2 1 0 1 1 0 1 2 0 0 2 0 2 2 0 1 0 1 2 0 0 0 1 1 1 1 0 2 0 0 0 0 0 0 0 2 0 0 0 0 1 1 1 2 2 2 2 0 1 1 0 0 0 1 2 0 0 1 0 1 1 0 0 0 2 1 1 2 0 0 0 0 0 1 0 0 0 1 1 0 0 0 1 2 0 0 0 1 0 0 1 1 0 1 1 0 1 0 0 0 0 0 0 0 0 2 2 0 0 1 1 1 0 0 0 0 1 0 1 0 0 0 2 1 0 0 2 0 1 2 1 0 2 1 1 0 0 2 0 0 1 1 1 1 0 2 0 1 2 1 1 0 2 0 1 1 0 1 0 0 1 0 0 2 2 0 1 0 0 2 2 0 0 0 2 2 1 1 0 1 0 1 1 1 2 1 0 0 0 1 1 0 2 0 0 0 0 1 2 0 1 1 1 1 1 0 1 1 0 0 2 0 1 2 1 0 1 1 1 1 0 1 0 0 0 2 1 0 1 0 0 0 1 0 0 0 0 1 1 1 1 1 1 0 0 1 1 1 0 1 1 0 0 0 2 0 2 0 1 0 0 1 2 2 0 0 1 0 0 2 1 0 0 0 0 0 2 1 2 1 0 1 1 2 1 2 1 1 1 1 2 0 0 1 0 0 1 1 0 0 0 0 2 0 0 0 0 0 0 1 1 0 2 0 0 0 0 1 0 0 2 0 0 0 0 1 1 0 1 0 1 0 1 0 0 1 1 1 1 0 0 1 2 2 0 1 1 0 0 0 0 0 0 0 1 0 0 1 2 1 0 0
170 1 0 0 0 1 1 1 0 1 0 1 2 2 0 0 1 0 0 1 0 2 0 1 0 0 0 2 2 2 2 1 1 1 2 1 1 1 0 0 0 0 0 1 1 1 1 0 2 0 0 0 1 1 1 1 0 0 2 1 0 1 0 0 0 0 0 0 0 0 0 1 0 0 0 2 2 2 2 0 2 2 2 0 2 0 0 0 0 2 0 0 1 0 0 0 1 1 1 1 0 0 1 0 1 1 1 0 1 2 1 1 0 2 0 2 0 0 0 1 1 1 2 1 1 1 0 2 2 2 2 2 0 0 0 0 0 1 1 1 2 1 0 0 1 0 0 0 0 1 0 1 0 1 0 0 0 0 0 0 1 2 1 1 0 1 0 0 0 1 0 1 0 2 0 0 2 1 0 1 1 1 1 2 0 1 2 2 1 1 1 2 0 2 2 2 1 0 1 1 0 1 0 2 2 1 2 0 2 0 0 0 1 1 0 2 0 0 0 0 2 2 0 0 0 0 1 2 0 1 0 0 0 0 2 0 0 2 0 1 0 0 2 0 0 0 0 0 2 0 0 1 0 1 0 0 1 1 0 0 0 0 0 2 2 0 0 0 0 0 0 0 0 0 0 0 0 2 2 2 2 2 1 2 2 2 2 1 1 2 1 1 2 0 2 0 2 2 2 0 0 0 2 0 0 0 0 1 0 0 0 1 2 0 1 0 1 1 1 1 0 1 0 1 1 0 1 0 1 0 1 0 0 0 0 0 0 2 1 0 0 0 0 0 0 2 1 1 1 1 1 0 1 2 1 0 0 0 0 2 1 0 1 1 1 1 0 1 2 1 1 1 1 1 1 1 1 1 0 1 0 1 1 0 0 1 1 0 0 1 0 1 0 0 2 0 1 0 0 0 0 0 0 1 0 0 1 2 0 0 0 0 0 0 2 0 0 1 0 1 0 2 1 2 0 0 0 0 1 0 1 0 1 1 0 1 1 1 0 0 2 0 0 0 0 2 1 1 2 1 0 2 0 2 1 1 0 1 1 0 0 0 0 1 1 1 0 1 0 0 0 0 2 1 1 1 0 2 0 1 0 2 0 0 2 1 0 0 2 2 0 0 0 2 1 0 2 2 1 0 1 0 1 1 0 0 1 1 0 0 0 2 0 0 0 0 0 0 2 2 0 0 1 0 0 0 2 1 1 1 1 1 2 0 2 0 1 0 1 1 1 0 2 1 2 2 0 0 2 1 0 1 0 1 1 1 0 0 0 0 0 1 0 2 1 0 1 2 2 2 0 1 0 0 2 0 2 2 2 1 1 0 0 0 0 0 0 1 0 1 0 1 0 1 0 0 0 0 0 0 0 2 0 1 2 0 1 0 0 1 0 0 0 0 2 0 0 0 1 0 0 0 1 1 1 1 1 1 0 0 0 1 0 0 0 0 2 1 2 0 1 2 0 0 0 0 2 1 1 0 0 1 1 1 1 0 0 1 1 1 1 0 2 2 0 2 1 2 0 0 0 0 1 1 1 2 1 0 1 0 0 1 1 0 1 1 1 0 0 1 0 0 0 1 1 0 0 1 1 1 0 1 1 1 0 1 1 2 0 1 1 1 0 0 0 0 0 0 0 0 0 1 0 1 1 2 0 0 0 0 1 1 0 0 0 0 0 0 0 1 0 1 0 0 0 0 0 0 0 0 0 0 1 0 0 1 1 0 2 0 0 2 1 0 0 1 1 0 0 2 2 0 0 2 1 0 1 0 0 0 0 1 0 0 0 1 0 1 2 1 1 0 2 0 1 0 1 1 0 0 0 0 0 2 1 0 1 0 1 2 2 0 0 0 0 0 0 2 1 0 0 1 0 0 2 0 0 0 2 0 0 0 0 0 0 0 0 0 1 0 1 1 2 0 2 1 1 0 0 1 2 0 1 2 1 0 1 0 0 0 0 2 0 1 1 1 2 0 2 1 0 0 1 0 0 0 0 1 1 1 2 1 2 0 0 0 1 2 1 1 1 0 0 0 2 1 1 0 0 0 0 0 0 0 1 0 0 0 1 1 1 0 0 0 0 0 2 1 2 0 1 0 0 0 1 1 1 1 0 0 2 0 0 1 0 0 0 1 0 0 0 0 2 0 0 0 0 0 0 1 1 1 1 1 1 0 1 1 0 1 1 1 1 0 1 0 0 1 0 0 0 0 0 0 0 1 0 2 0 0 0 2 1 1 0 0 0 0 0 1 0 0 1 0 2 0 1 0 1 0 0 0
171 0 0 0 0 0 1 1 0 0 0 2 0 0 0 0 0 0 0 0 1 2 0 1 0 0 0 0 1 2 2 0 1 2 0 0 2 2 0 0 1 0 0 0 1 0 0 0 2 0 0 0 1 1 0 0 0 1 0 0 1 1 0 0 0 1 0 1 0 0 0 1 2 0 1 2 1 1 1 0 2 2 2 0 2 0 0 2 2 2 1 2 1 0 0 0 0 1 0 0 2 0 0 0 0 0 2 0 1 1 1 2 1 1 0 0 0 0 0 0 0 0 1 2 2 0 0 1 2 2 0 0 0 0 0 0 0 0 0 1 1 1 0 0 0 1 0 0 0 0 0 1 0 0 1 0 2 1 0 0 1 0 0 2 1 2 1 1 1 2 1 1 0 1 0 1 1 0 0 0 0 0 0 1 0 0 1 1 1 0 0 2 1 0 0 2 1 0 0 0 0 0 1 1 2 0 0 1 1 0 0 0 2 0 0 2 1 0 0 0 2 0 1 0 0 0 0 0 0 0 0 0 0 0 0 0 0 2 0 1 0 1 2 0 0 0 0 0 2 0 0 0 0 0 1 1 1 1 0 0 0 0 0 0 0 0 0 0 1 1 0 1 0 2 0 1 0 0 2 0 0 2 2 2 2 2 2 0 1 2 1 0 1 0 1 0 1 0 0 0 1 0 1 1 0 0 0 0 0 1 0 1 0 0 2 0 2 0 0 0 0 1 1 0 0 0 1 1 0 1 0 0 0 0 0 0 0 0 0 1 0 0 1 0 0 0 0 0 1 2 2 0 0 2 0 0 1 0 0 0 1 1 1 0 1 0 0 2 2 1 2 2 0 0 0 0 2 2 0 1 0 2 1 0 0 0 0 0 0 2 0 1 1 0 2 0 0 0 1 1 0 1 0 1 1 0 0 0 1 1 0 1 1 0 1 0 0 0 0 0 0 1 1 1 1 1 1 1 2 0 1 1 0 0 0 0 0 1 0 2 1 0 2 0 0 1 1 0 1 0 0 1 0 2 1 0 1 1 0 0 0 0 0 0 0 0 0 1 0 0 0 0 0 2 0 0 0 1 0 0 1 2 1 0 1 1 1 2 2 1 0 2 0 0 1 0 2 2 1 0 1 0 1 1 0 0 1 2 1 0 0 0 1 1 1 0 0 1 0 1 1 1 2 0 0 2 0 0 0 2 1 2 0 0 0 0 1 0 0 1 1 0 2 2 2 1 1 1 1 0 0 0 0 0 2 2 2 2 0 0 0 0 1 2 0 0 1 1 0 0 0 0 0 0 1 0 1 1 1 2 0 1 1 0 0 0 0 0 0 0 1 1 0 1 0 0 0 2 2 2 2 0 0 0 2 0 2 2 0 2 1 0 0 2 0 0 2 0 0 0 0 0 0 0 0 1 2 1 0 0 0 1 0 0 0 0 2 0 2 0 2 2 0 1 2 0 1 1 0 0 1 2 0 1 2 0 0 0 2 0 0 0 0 0 1 0 0 2 0 2 0 0 0 1 1 2 0 0 0 0 0 0 0 1 2 2 2 0 0 1 0 0 0 1 1 0 0 2 0 1 1 0 0 2 0 2 1 1 0 0 0 0 0 2 0 0 0 1 1 0 0 0 1 2 0 2 0 0 0 0 1 1 0 0 1 0 0 0 0 1 0 1 0 0 1 1 1 2 0 0 0 0 0 0 0 2 2 0 0 0 0 0 2 0 1 1 2 1 0 1 0 0 2 1 1 2 0 1 0 0 0 1 0 0 0 2 0 1 2 1 1 0 2 0 2 1 0 0 0 0 0 0 0 2 0 1 1 0 1 2 2 0 0 1 1 0 1 2 0 0 1 0 0 0 2 1 0 0 1 0 0 0 1 0 0 0 0 1 2 2 1 1 0 0 0 0 0 1 0 0 2 1 2 2 1 0 2 0 0 0 0 1 1 0 1 2 2 0 2 0 0 0 2 1 0 2 0 0 1 1 2 2 2 0 0 0 2 0 0 1 1 0 2 0 2 0 2 0 0 1 0 0 2 2 0 0 1 0 0 1 1 0 1 0 1 2 0 0 2 0 0 0 0 0 1 1 0 0 1 1 2 0 0 1 1 0 1 1 0 1 0 0 2 1 0 1 0 0 0 1 1 0 0 2 1 0 2 1 0 0 2 0 0 0 0 1 1 0 0 0 0 0 1 1 1 0 1 1 1 0 0 1 2 2 0 0 1 0 0 0 0 0 0 0 1 1 1 0 1 0 0 0
172 1 0 0 0 1 1 1 0 0 0 0 0 0 0 0 0 0 2 0 1 1 0 0 0 0 0 2 2 2 2 0 2 2 0 0 0 0 0 0 1 0 0 0 2 0 0 1 0 0 0 0 1 1 1 0 1 0 0 1 0 1 0 1 1 2 1 0 0 1 1 1 2 0 2 2 0 2 2 0 2 2 2 1 1 0 0 1 1 1 0 0 1 0 1 0 1 2 2 2 0 0 0 0 0 1 2 0 1 2 0 0 1 2 1 2 1 0 1 2 2 0 1 1 0 1 0 1 2 1 0 0 0 0 1 0 1 1 1 0 0 1 0 0 0 0 0 0 0 1 0 1 0 0 0 0 0 1 0 0 0 0 2 2 1 2 1 1 0 1 0 1 1 0 0 1 1 1 1 1 1 2 0 2 1 1 1 1 0 0 0 2 0 1 2 1 2 0 0 0 0 1 0 1 2 0 1 0 2 0 0 0 2 0 0 2 0 0 0 0 2 1 0 0 0 1 1 1 0 0 0 0 0 0 2 0 0 2 0 1 0 1 1 0 0 0 0 0 2 0 0 0 0 0 1 1 0 2 1 1 0 1 0 0 0 0 0 0 2 2 1 1 0 1 0 1 0 1 0 0 0 1 0 2 1 1 1 1 1 2 0 0 1 1 1 0 2 0 0 1 2 1 2 0 0 0 1 0 1 0 1 1 2 0 1 0 1 2 1 0 0 2 2 0 1 0 1 0 1 0 2 1 1 0 0 0 0 2 1 0 1 2 2 0 0 1 1 1 2 1 1 0 0 0 0 1 0 0 0 1 1 0 2 2 2 1 0 1 1 0 2 2 0 0 0 0 1 0 0 2 2 0 1 1 2 0 1 1 1 0 0 0 1 0 2 0 1 0 1 1 0 1 0 2 2 0 0 1 0 0 0 0 0 0 1 0 1 0 0 0 0 0 1 1 0 1 1 1 2 0 0 0 0 0 0 0 0 1 0 1 1 0 1 0 0 0 1 0 0 0 0 0 0 2 2 2 0 0 0 1 0 0 0 0 0 1 0 1 0 1 1 1 1 2 2 0 2 2 1 1 0 2 1 0 1 2 1 1 1 1 1 1 1 2 1 0 1 2 2 0 0 0 1 1 0 0 1 1 1 0 1 0 0 0 0 0 0 0 1 0 0 2 2 0 0 2 0 0 0 2 0 0 0 0 0 1 1 1 1 2 0 0 2 2 2 1 0 1 1 0 0 0 0 1 1 1 1 0 1 0 0 0 0 1 0 0 0 1 1 1 0 1 1 0 0 0 1 1 1 1 0 0 0 0 1 1 1 1 0 1 0 0 1 0 1 0 0 0 0 0 0 1 0 1 1 0 0 2 0 2 1 0 0 0 2 0 1 0 0 1 1 1 1 1 1 0 1 2 0 0 0 1 0 0 0 0 2 0 2 0 2 2 0 0 0 0 2 0 0 0 0 2 0 1 1 0 0 0 1 0 0 0 0 0 1 0 0 1 1 0 0 1 1 0 0 2 1 0 0 0 0 0 1 2 1 2 0 1 2 1 1 1 0 0 1 0 0 1 1 1 0 1 1 1 0 1 1 1 0 0 1 0 0 0 0 0 0 1 0 0 0 0 1 2 0 0 0 0 0 0 1 1 1 0 2 2 0 0 0 1 1 1 0 0 0 1 1 1 0 1 1 1 0 0 0 0 0 0 1 0 0 1 1 1 0 0 2 2 0 0 0 1 1 1 1 1 0 0 1 1 0 0 0 0 0 1 0 2 2 2 0 0 2 1 0 0 0 2 0 0 2 0 0 2 1 0 1 0 0 2 2 0 1 1 1 0 2 1 1 0 1 1 1 0 2 0 0 0 0 1 0 0 0 1 1 1 1 1 1 0 0 1 0 0 0 0 0 0 0 1 2 0 0 2 2 0 0 0 0 0 0 2 0 1 1 0 0 0 2 0 0 0 1 0 0 1 0 0 1 2 2 2 2 0 1 1 0 2 0 1 1 0 1 0 0 0 0 1 0 0 0 1 2 2 1 1 1 0 0 1 1 1 2 0 1 1 1 1 2 1 0 1 0 1 1 1 1 0 0 0 2 0 0 2 0 0 0 0 1 1 0 0 2 0 0 0 0 0 0 0 1 0 0 2 1 0 1 2 1 2 0 2 2 0 2 0 0 0 1 1 0 0 0 0 0 0 2 1 1 1 0 1 0 0 0 0 0 0 0 1 0 0 0 0 0 0 0 0 1 0 0 1
173 1 0 0 1 0 1 0 0 0 0 2 1 1 0 0 1 0 0 0 0 2 0 0 0 0 1 1 2 1 1 1 0 2 1 1 2 1 0 1 1 0 0 0 2 0 0 0 1 1 1 0 0 0 2 1 0 0 2 1 0 1 0 0 0 0 0 0 1 1 0 0 2 0 1 1 0 1 2 1 1 2 2 0 2 0 0 1 2 2 1 1 0 0 0 0 0 1 1 1 1 0 0 0 2 1 1 0 0 2 1 2 2 2 1 2 1 0 1 2 2 0 2 2 2 0 0 0 2 0 1 1 0 0 0 0 0 0 0 0 0 2 0 0 1 0 1 0 0 0 0 0 0 0 0 0 1 0 0 1 0 0 0 2 0 1 1 1 1 2 0 1 0 2 0 1 1 1 0 1 1 2 1 2 0 1 2 1 0 0 0 1 1 0 0 1 1 0 0 0 0 0 0 2 2 1 1 0 2 0 1 0 0 0 0 2 0 0 0 1 1 1 1 0 0 0 0 2 0 1 0 0 0 0 0 0 0 2 0 1 0 1 1 0 0 0 0 0 2 0 0 0 0 0 0 0 1 1 0 0 1 0 0 1 1 0 0 0 1 1 1 1 0 1 1 1 1 1 1 1 1 2 1 1 2 2 2 1 1 2 2 0 1 1 1 0 1 0 0 0 2 0 1 1 0 0 0 1 0 0 0 2 2 0 1 1 2 0 1 1 0 0 0 2 0 0 0 0 0 1 2 1 0 0 0 0 0 1 0 0 0 0 2 0 0 1 0 0 1 1 1 1 1 2 1 0 0 0 0 2 2 0 1 1 1 1 1 1 1 0 2 2 1 1 0 0 1 1 0 1 0 0 1 1 0 1 1 0 0 0 0 0 0 0 1 1 1 0 0 0 0 0 0 1 1 1 0 0 0 0 0 0 0 0 1 0 1 0 0 0 0 1 2 0 1 2 2 0 0 0 0 0 0 0 0 0 0 0 0 0 0 0 2 0 0 0 0 0 2 0 0 1 0 2 1 1 0 2 1 2 1 0 0 0 1 2 1 0 0 0 0 0 0 2 1 0 1 1 0 1 1 1 0 0 2 0 0 0 1 0 1 1 0 0 1 0 2 2 2 0 0 0 1 1 0 0 2 2 0 0 0 1 0 1 1 0 0 0 2 2 0 0 2 1 2 2 0 0 0 2 0 0 1 1 1 1 1 1 0 0 1 1 2 1 2 0 1 0 2 0 0 0 0 1 1 1 0 0 2 0 0 0 1 2 2 0 0 2 1 0 1 1 0 0 0 0 0 1 1 2 0 1 0 0 1 1 1 0 0 0 2 0 0 1 1 0 1 2 2 2 2 0 1 1 2 0 0 0 0 0 2 0 0 0 1 0 1 0 1 1 0 1 0 1 1 0 2 1 0 0 0 0 0 0 0 1 2 0 2 0 0 1 0 2 0 0 1 2 0 0 1 0 0 1 2 0 0 0 2 0 0 0 1 2 0 1 0 2 0 2 2 0 1 0 0 2 1 0 1 0 0 0 0 2 2 2 2 0 1 1 0 0 0 0 0 0 0 1 1 2 0 2 1 1 1 2 1 1 1 0 2 0 0 0 0 0 1 1 1 0 0 0 0 2 1 1 1 1 1 0 1 1 0 0 0 0 1 0 0 1 1 1 1 1 0 0 2 0 0 0 0 0 0 0 0 1 0 0 1 0 0 0 2 2 0 0 2 0 0 2 1 0 1 0 0 2 0 2 0 1 1 0 0 0 0 0 0 1 1 1 0 1 2 0 0 0 0 0 0 0 0 0 0 2 1 0 0 2 0 2 0 0 0 2 2 0 2 1 2 0 0 2 1 1 2 1 0 0 0 0 1 0 0 0 0 2 2 0 0 0 0 0 1 1 1 0 1 0 0 0 2 0 1 2 1 0 0 0 0 0 0 2 0 0 0 1 1 0 1 2 1 0 1 0 0 0 0 1 1 2 2 2 2 0 1 1 0 2 1 2 2 0 1 0 2 0 2 0 2 0 0 0 1 0 2 2 0 2 0 0 0 0 2 0 2 2 0 1 2 1 0 1 0 0 2 2 1 0 0 0 2 0 0 1 1 0 0 1 1 1 0 0 1 1 1 1 0 0 0 1 1 0 1 1 1 0 1 1 0 0 2 0 2 0 1 1 2 0 0 0 0 0 1 0 0 1 0 2 0 0 0 2 0 1 0 0 0 0 0 1 0 0 0 0 0 0 0 0 1 0 2 1
174 1 0 0 0 0 0 1 1 0 0 1 0 0 0 0 0 0 0 1 1 2 1 1 0 0 1 2 2 2 2 1 1 2 0 0 2 1 0 1 1 0 0 1 2 0 0 0 2 0 0 0 1 2 0 0 1 0 1 0 1 0 0 0 0 0 0 1 1 1 0 1 0 0 0 2 2 2 2 0 0 2 2 0 2 1 1 1 2 2 2 0 1 0 0 0 1 1 1 1 2 0 0 0 1 1 2 1 1 1 0 1 1 1 1 2 1 0 2 1 1 0 2 1 1 1 0 1 2 1 1 1 0 0 0 0 0 0 0 0 1 1 1 0 1 0 1 0 0 2 0 2 1 0 0 0 0 1 0 0 1 1 0 2 2 2 2 2 0 2 1 0 0 1 0 0 1 2 2 2 2 2 0 2 1 1 1 0 0 0 0 2 0 0 1 1 1 0 0 2 0 0 0 1 2 0 1 0 1 0 0 0 0 0 0 2 1 1 0 0 2 0 0 0 0 0 0 1 1 1 0 0 0 0 0 0 0 1 1 1 1 0 2 0 0 0 0 0 2 0 0 0 0 0 0 0 0 1 0 0 0 0 0 1 1 0 0 0 2 1 0 1 0 2 1 0 0 0 1 0 0 1 0 2 2 1 2 0 0 1 0 1 0 1 1 0 1 1 1 0 0 0 1 1 0 0 0 1 0 0 0 2 1 0 1 1 2 1 2 2 0 1 0 2 1 0 1 0 1 1 1 1 0 0 0 0 0 2 1 1 0 0 2 0 0 1 1 0 0 2 2 0 1 2 1 0 1 0 0 2 2 0 2 2 2 1 0 2 2 1 2 2 0 0 0 1 2 2 0 0 1 1 1 0 0 0 0 1 1 0 0 2 0 0 2 0 0 2 1 1 1 1 0 1 1 1 0 1 0 0 0 0 0 0 1 0 1 1 0 1 0 1 1 0 0 0 0 0 0 0 1 0 0 0 1 1 0 0 0 0 0 0 1 0 0 0 2 2 2 0 0 0 0 2 0 0 0 1 1 2 2 0 0 0 0 2 1 1 0 0 0 0 1 2 0 0 0 2 1 0 1 2 1 0 1 1 1 2 2 1 0 2 1 1 0 0 0 1 1 0 0 0 1 1 0 0 2 1 1 0 0 1 0 1 1 0 0 0 1 1 0 1 1 1 1 1 0 0 0 2 0 2 2 1 1 1 2 0 1 1 0 1 2 2 2 2 0 2 0 0 0 0 0 2 0 1 0 0 2 0 0 0 1 2 1 0 0 1 0 0 0 0 1 0 0 0 1 2 2 1 0 1 0 0 1 1 1 1 1 1 1 0 1 0 1 0 0 0 0 0 0 1 0 0 0 1 0 1 0 1 1 0 0 2 0 2 0 0 1 1 1 1 0 0 0 0 2 1 0 0 1 0 1 0 0 0 2 2 2 0 2 2 0 0 2 0 0 1 0 1 0 1 2 2 0 1 0 0 2 1 1 0 0 0 1 1 0 1 0 0 0 0 0 0 0 2 0 2 2 2 0 0 0 1 1 1 1 2 2 1 0 0 0 0 1 0 0 1 2 2 0 2 1 1 0 1 1 2 0 0 1 0 0 0 0 0 0 1 1 0 0 0 0 2 0 2 0 0 0 0 0 0 0 0 0 0 1 1 0 2 1 2 0 1 0 1 2 1 0 0 0 1 0 0 0 2 1 0 0 0 0 0 0 0 0 1 1 0 0 2 2 1 2 0 0 0 0 2 0 1 1 0 0 0 0 0 0 1 2 0 1 0 1 1 0 0 0 2 0 0 1 0 0 1 2 1 1 0 0 2 2 0 0 2 2 0 2 1 2 0 2 2 0 0 2 0 0 0 2 0 0 0 0 0 0 0 0 0 0 0 0 0 0 0 0 0 0 0 0 1 1 0 1 2 1 0 1 0 0 0 1 2 1 0 1 2 1 0 1 1 0 0 1 1 0 1 0 0 2 2 2 2 2 0 0 0 1 2 0 2 2 0 2 0 2 0 2 0 1 0 0 1 2 2 2 0 2 1 0 0 0 0 1 0 1 2 0 0 2 0 0 0 0 0 1 0 2 1 0 0 2 0 0 1 1 0 0 0 0 1 0 0 1 2 1 1 0 1 0 1 0 0 1 0 1 0 1 2 0 0 2 0 2 0 2 0 0 0 0 0 0 0 0 0 0 0 2 0 2 0 0 0 1 2 0 1 0 1 0 0 0 0 0 0 0 0 1 0 0 1 1 1
175 1 1 0 0 0 1 2 0 0 0 0 0 1 0 0 0 0 2 2 1 0 0 1 0 0 0 2 2 2 1 0 1 2 0 0 2 0 0 0 1 0 0 0 1 0 0 0 1 0 0 0 2 2 0 2 0 1 0 0 1 2 0 0 0 0 0 1 1 1 0 1 1 0 1 2 1 1 2 1 1 1 2 0 1 0 0 1 2 2 1 1 1 0 0 0 1 1 1 1 1 0 1 0 0 0 2 1 1 1 0 1 0 1 0 2 0 0 1 2 2 0 2 1 1 0 0 0 0 0 0 0 0 0 1 0 0 0 0 1 0 2 0 0 0 0 0 0 0 0 0 0 0 1 0 0 0 1 0 0 0 0 1 2 0 2 0 0 1 2 0 1 0 1 0 0 1 0 0 0 0 0 1 2 1 2 1 1 0 0 0 2 0 2 2 2 2 0 0 1 0 1 0 2 2 0 0 1 0 0 0 0 2 0 0 2 1 0 1 0 2 1 1 0 0 0 2 1 1 1 1 1 0 0 1 0 0 2 0 2 0 0 1 0 0 0 0 0 1 1 0 2 0 1 0 0 0 1 0 0 0 0 0 0 1 0 1 0 2 1 0 2 0 1 1 0 1 2 1 1 1 2 0 1 2 0 1 0 1 2 0 0 0 0 1 0 0 0 0 0 2 0 2 0 0 0 2 1 1 0 0 2 2 1 1 0 2 0 0 0 1 0 1 1 1 0 0 0 0 1 2 2 0 0 1 1 1 2 0 0 0 0 2 0 0 2 0 0 0 1 1 1 0 2 0 0 0 0 0 2 2 0 2 0 2 0 1 0 2 0 0 0 0 0 0 1 2 2 1 1 1 2 0 0 0 1 1 0 0 1 0 0 0 0 1 1 1 0 1 1 0 1 0 0 0 0 0 1 0 0 1 0 1 0 0 0 1 0 0 0 0 2 1 1 2 2 1 0 1 0 0 0 1 1 0 1 0 1 1 1 0 0 1 1 1 1 1 0 1 0 0 1 0 2 2 1 1 1 2 2 1 0 1 0 0 1 0 1 0 0 0 0 0 2 2 2 0 2 0 1 1 1 1 0 1 1 1 2 2 1 0 2 0 1 0 0 1 1 1 1 0 1 1 1 0 0 2 2 0 0 0 1 0 0 0 1 0 0 0 0 0 2 0 0 0 0 1 0 0 2 0 1 1 1 0 0 0 0 1 1 1 0 1 1 1 2 0 1 1 0 0 0 0 2 0 1 0 0 0 0 0 0 0 2 0 1 1 1 0 0 0 1 2 0 0 0 2 1 1 2 0 0 0 1 0 0 1 2 0 2 1 0 1 0 1 0 0 1 1 1 1 1 0 0 1 1 1 0 0 0 1 0 0 1 1 0 0 0 0 1 1 1 0 0 0 1 2 2 0 0 1 0 0 0 0 0 2 1 2 0 2 0 0 1 1 0 0 1 1 0 0 1 0 1 2 0 0 1 1 1 1 0 2 1 0 1 0 2 0 0 0 0 0 1 1 1 1 0 1 0 0 1 0 2 2 2 1 1 2 1 1 1 1 1 1 0 0 1 0 0 0 0 1 1 0 1 1 2 0 0 1 0 0 1 0 0 0 1 1 0 0 0 0 1 1 2 0 1 1 0 2 1 1 0 1 1 1 1 0 1 0 1 0 0 1 0 0 0 0 0 0 0 1 0 0 1 0 0 2 0 0 2 1 0 1 0 2 1 0 1 1 0 2 1 1 0 0 0 2 2 2 2 0 0 0 0 0 2 2 2 0 0 1 1 0 0 0 1 0 1 2 0 0 1 2 0 1 0 0 1 1 0 0 0 2 1 0 1 1 1 1 2 1 0 2 0 0 0 1 0 1 1 1 0 0 1 0 0 1 0 0 0 0 0 0 0 0 0 0 1 1 0 2 0 0 0 2 1 0 0 0 1 0 0 0 1 0 0 1 1 0 0 1 0 0 0 0 2 0 0 1 1 0 0 0 1 0 2 0 2 2 0 1 0 1 0 1 0 0 0 0 2 2 2 1 1 1 1 0 0 0 0 0 0 0 0 2 1 1 1 0 1 0 2 2 2 1 0 1 1 2 0 0 2 0 0 0 1 0 0 0 0 2 1 1 0 0 0 0 0 2 0 0 2 1 0 2 2 0 0 0 0 1 0 1 1 2 0 0 0 0 0 0 0 0 2 0 2 0 0 0 2 1 2 0 0 0 0 0 0 0 0 0 0 0 0 0 0 1 0 0 1
176 1 0 0 1 0 1 2 0 1 0 0 0 1 0 0 0 0 1 1 1 1 1 0 0 0 2 2 2 2 2 1 1 2 0 0 2 1 0 1 2 1 1 2 2 0 0 1 0 0 0 0 2 2 0 1 0 0 1 0 1 0 0 1 1 1 1 1 0 0 0 0 2 1 2 2 0 0 2 1 0 1 2 0 2 0 1 0 2 2 0 0 0 0 0 0 0 0 0 0 1 0 0 1 0 0 2 0 0 2 2 2 1 2 1 2 1 0 2 1 1 1 2 1 1 1 0 1 1 1 0 0 0 1 1 0 1 1 0 0 2 0 0 0 1 0 1 0 0 2 0 2 0 0 0 0 0 1 0 0 1 0 0 2 1 2 2 0 0 2 0 1 1 1 0 2 1 1 1 1 1 1 0 2 1 0 2 1 0 0 0 2 1 1 1 2 1 0 0 0 0 1 1 0 2 0 0 0 1 0 0 0 1 0 0 2 0 0 2 2 0 0 1 0 0 0 2 2 0 2 0 0 0 0 1 0 0 2 0 1 0 0 1 1 0 1 1 0 2 0 0 0 1 0 0 0 2 2 0 1 1 0 0 1 1 0 0 1 1 1 0 1 2 0 0 0 0 0 2 0 0 0 0 1 2 0 0 2 0 2 2 1 1 0 1 0 1 1 1 0 0 0 2 0 1 0 0 1 1 0 1 2 1 0 1 0 2 0 1 1 0 1 1 1 0 0 0 0 2 1 2 2 0 0 0 0 0 1 0 2 1 1 2 1 0 1 2 1 1 1 2 0 1 2 0 0 1 0 0 2 2 0 2 2 2 1 1 1 1 0 2 2 0 0 0 1 2 1 0 2 1 0 0 0 1 1 0 0 0 0 2 2 1 0 2 0 2 0 1 1 0 1 0 2 2 0 0 0 0 0 0 0 0 0 1 0 1 0 0 0 1 0 1 0 0 1 0 0 1 0 1 0 0 1 2 2 0 2 0 0 1 0 2 2 2 2 2 1 1 0 0 0 0 2 1 1 0 1 2 1 0 0 1 0 0 2 0 1 0 1 1 1 0 2 1 0 1 2 1 0 1 2 2 1 1 1 1 1 1 0 1 1 0 2 1 0 1 1 1 1 1 1 1 1 0 0 1 2 2 0 0 0 0 0 0 0 0 0 1 2 1 0 2 2 2 2 0 0 0 1 1 0 0 0 0 0 1 0 0 1 1 0 2 1 2 2 0 1 1 0 0 0 0 1 1 1 1 0 0 2 2 0 1 1 0 0 1 2 1 1 0 1 2 0 0 0 2 2 2 0 2 0 0 0 0 0 1 1 0 1 0 1 2 0 0 0 0 0 0 0 0 2 0 0 0 0 0 0 0 1 0 0 0 2 0 1 0 0 0 0 0 0 1 1 1 0 1 1 0 0 0 0 0 0 0 1 2 2 2 0 1 0 0 2 0 0 1 1 0 0 1 0 0 1 1 0 0 0 2 1 0 0 2 2 0 2 1 2 0 0 0 0 1 0 0 2 0 1 1 1 0 0 0 2 2 2 1 0 2 2 0 0 1 0 1 0 0 1 1 1 0 1 0 1 2 2 1 1 0 0 0 0 0 0 0 1 0 1 1 0 1 0 2 2 0 1 1 0 0 0 0 0 0 0 1 1 0 1 1 2 0 2 0 1 0 0 2 1 0 0 0 0 0 0 0 2 0 0 1 0 0 0 2 1 0 1 2 1 0 1 1 0 2 0 0 1 0 1 0 0 0 1 1 1 1 1 0 2 1 2 0 1 2 0 0 0 0 1 1 0 0 0 0 0 2 0 1 0 0 2 2 1 1 1 1 0 2 0 1 0 1 1 0 1 2 2 0 0 1 0 1 1 1 0 0 0 0 1 1 0 0 1 1 0 1 0 1 0 1 0 0 0 0 2 2 0 0 0 1 1 0 2 0 0 0 0 0 0 1 1 0 0 1 0 0 0 0 0 1 1 2 2 1 0 0 1 1 1 2 1 1 0 0 1 2 0 2 0 1 0 0 1 1 1 1 1 1 1 0 0 0 0 1 0 2 2 2 1 2 0 0 0 0 1 1 0 1 2 0 0 1 0 1 2 0 0 0 0 0 0 0 1 2 0 0 0 0 0 1 1 0 0 1 1 1 0 1 0 0 0 2 0 2 0 1 0 0 0 0 0 0 1 0 1 1 0 1 0 2 1 1 0 1 2 0 0 0 0 0 1 0 0 0 0 1 0 1 1 1 0 0 0
177 0 0 0 0 1 2 2 0 2 0 0 0 1 0 0 0 0 1 1 1 2 1 1 1 1 0 1 1 1 1 1 1 1 1 0 1 1 1 0 0 0 0 0 2 0 2 0 2 0 0 0 0 0 1 0 0 0 0 0 2 0 0 1 0 0 0 0 0 0 0 1 1 0 0 2 2 1 2 0 1 1 2 0 2 0 0 0 1 1 0 0 1 0 0 0 0 0 0 0 2 0 1 0 1 1 1 0 0 1 1 2 1 2 1 2 1 0 0 1 1 0 0 2 0 0 0 1 2 1 0 0 0 1 0 0 0 0 0 1 0 2 0 0 2 0 0 0 0 0 0 0 2 0 0 0 0 0 0 0 1 1 1 2 1 2 1 1 1 2 1 0 1 2 0 1 1 0 0 0 0 0 0 2 0 0 2 2 1 1 1 2 0 2 2 2 0 0 0 0 0 0 0 1 2 0 1 0 0 0 1 0 2 0 0 2 1 1 0 1 1 1 0 1 0 0 1 1 0 0 1 1 0 1 1 0 1 0 1 1 1 0 2 0 0 0 0 0 2 0 0 0 0 0 1 0 1 2 0 0 0 0 0 0 0 0 1 0 1 1 0 1 1 1 1 2 1 2 2 2 1 1 1 2 2 1 1 2 0 2 1 0 1 0 2 0 2 1 0 1 1 0 2 0 0 0 1 0 0 0 0 0 2 0 0 0 0 0 1 1 0 1 2 1 0 0 0 0 1 1 2 1 0 0 0 0 0 1 0 0 2 1 1 0 0 2 0 0 1 0 0 1 0 2 0 0 2 0 0 0 2 2 0 0 0 0 0 1 2 0 1 1 1 1 1 1 2 2 1 2 1 0 0 0 0 0 0 0 0 1 0 0 1 0 1 1 1 1 0 0 0 0 0 1 1 0 0 0 0 0 0 0 1 0 1 0 0 0 0 0 1 0 0 1 2 1 2 0 0 0 0 0 0 1 1 0 0 1 0 1 0 0 2 1 0 2 2 0 2 2 0 1 0 2 0 0 0 2 1 2 2 0 0 2 0 0 0 1 0 1 1 1 0 2 0 0 0 0 0 0 0 2 1 0 2 2 0 0 2 0 0 2 1 2 0 0 1 1 1 1 0 1 2 0 0 0 2 2 2 0 0 0 0 0 0 0 0 1 1 2 1 0 1 0 0 1 0 1 1 1 1 0 2 0 2 0 1 0 0 2 1 1 1 1 1 2 0 1 1 0 0 0 0 0 2 2 2 0 1 0 0 0 0 2 1 0 0 1 1 1 0 2 2 0 0 0 0 1 1 1 0 0 1 0 1 1 2 0 0 0 0 1 1 0 1 0 0 0 0 1 0 1 0 1 2 0 2 0 1 0 0 0 0 1 1 0 0 0 0 0 0 0 0 0 0 1 1 2 0 0 1 0 0 0 0 0 2 1 1 1 1 1 0 1 1 0 1 0 1 0 0 2 0 1 1 0 0 0 0 0 0 0 2 1 1 1 0 1 1 0 0 1 1 0 0 2 0 0 1 0 0 0 0 2 2 2 1 0 1 2 0 0 1 0 0 1 0 2 0 0 0 0 0 0 1 1 1 2 0 0 1 0 0 0 0 1 0 0 0 0 0 0 0 1 0 2 0 0 0 0 0 0 0 0 0 0 0 2 0 2 0 1 1 0 0 0 1 1 0 1 1 1 0 0 0 0 0 0 1 0 0 0 1 1 0 1 2 0 0 0 1 0 1 1 0 0 0 0 1 1 0 0 1 1 1 2 1 1 1 1 1 1 2 1 0 0 0 0 0 1 1 0 0 2 1 0 1 1 0 2 1 0 0 2 2 0 2 1 1 0 1 1 1 0 2 0 0 0 0 0 0 0 1 0 0 0 1 0 0 0 1 1 0 0 0 0 0 0 0 0 1 0 0 2 2 0 0 0 0 0 0 1 0 0 0 0 1 0 1 1 1 0 2 0 0 0 0 0 1 2 2 2 2 0 0 0 0 1 0 1 1 0 1 0 2 0 2 0 1 0 0 0 2 2 2 2 0 0 0 2 1 0 0 0 0 0 2 0 1 0 0 0 0 1 2 2 0 1 0 0 2 0 0 2 0 0 0 2 0 1 0 0 2 2 2 0 1 1 0 2 0 1 1 1 1 0 1 1 0 0 1 0 0 0 1 1 1 0 0 0 0 0 1 1 2 0 2 0 2 0 0 2 0 0 0 0 0 0 0 0 0 0 2 0 2 0 0 0 0 1 0 0
178 1 0 1 1 0 1 1 1 0 0 1 1 1 0 0 0 0 1 1 1 1 0 0 0 0 2 1 2 1 1 1 0 0 0 1 2 2 0 1 0 0 0 1 2 1 1 0 2 0 0 0 0 2 0 1 0 0 1 0 2 0 0 2 0 0 0 0 0 0 0 2 2 1 2 2 0 0 2 1 0 1 1 1 1 0 0 2 2 2 2 2 1 0 0 0 1 1 0 1 1 0 1 0 0 0 2 0 2 2 0 0 0 2 0 2 0 1 2 0 0 0 1 2 1 0 0 1 1 1 1 1 0 0 0 0 0 0 1 0 1 1 0 0 0 0 0 0 0 2 0 2 1 0 1 0 1 0 0 1 1 0 0 2 0 0 1 0 1 1 0 1 0 2 1 2 2 1 0 1 0 1 0 2 2 2 0 1 1 1 1 2 0 1 1 1 1 0 0 0 0 0 0 2 2 0 0 1 0 0 1 0 2 0 1 1 0 0 1 0 2 0 0 0 0 1 0 1 0 1 1 1 0 0 1 0 0 2 0 1 0 1 2 0 0 0 0 0 2 0 0 0 0 1 0 0 0 1 0 1 1 0 0 0 0 1 1 0 1 1 0 1 0 0 0 0 0 0 1 1 1 1 1 2 2 2 2 0 1 2 1 0 1 0 1 0 2 0 0 0 0 0 2 0 0 0 0 0 1 0 0 1 1 1 1 0 2 0 0 0 0 1 0 1 1 0 2 0 0 1 2 0 0 0 0 0 0 2 1 1 2 2 2 0 1 1 0 0 0 0 0 2 0 2 0 0 0 0 0 0 0 0 1 0 1 0 1 0 1 0 1 1 0 0 0 1 2 2 0 1 2 1 1 0 1 1 1 0 0 2 0 1 0 0 2 0 1 0 2 2 0 2 0 0 0 0 0 0 0 0 0 0 0 0 1 0 1 0 0 0 0 0 1 1 1 1 1 0 1 1 0 2 0 0 0 0 0 1 0 1 2 1 1 1 1 1 1 2 2 1 0 1 0 1 2 1 1 1 1 2 1 0 0 1 0 1 0 1 0 1 1 1 0 2 1 1 0 1 1 0 0 1 1 0 1 1 1 1 2 1 0 2 0 1 0 0 1 2 1 0 1 0 2 0 0 0 0 1 1 0 0 0 0 1 1 0 1 1 0 1 1 0 2 1 1 2 0 0 0 2 0 0 2 1 1 0 1 0 0 1 0 1 2 1 2 2 0 0 2 0 0 0 0 2 0 0 0 1 1 0 0 0 0 1 0 1 0 2 1 1 0 0 0 0 0 0 0 2 2 1 1 0 0 0 0 0 1 2 0 1 0 1 0 0 1 0 0 0 0 0 0 1 2 0 1 1 1 1 0 2 0 0 0 1 0 1 1 0 0 0 0 0 0 0 0 1 1 1 0 0 0 0 1 0 0 0 2 0 1 1 0 0 0 1 1 0 1 1 1 0 0 1 0 0 1 0 0 1 0 0 0 0 1 1 1 2 1 2 0 0 0 0 0 1 1 1 1 0 1 0 0 0 0 1 1 1 0 0 1 1 0 0 0 0 0 0 0 2 1 2 1 1 0 0 1 1 1 2 0 0 0 0 0 0 0 0 0 0 0 0 0 0 0 2 0 1 1 1 1 0 1 1 0 1 1 0 1 0 0 1 0 1 0 0 0 0 1 2 0 0 0 0 0 0 0 0 0 0 1 1 1 0 0 0 0 1 1 1 0 1 0 0 1 0 0 0 1 1 1 1 2 2 1 1 1 2 1 2 1 2 0 1 2 1 0 0 1 1 0 0 1 0 0 2 1 0 0 1 0 1 0 0 0 1 2 0 1 1 2 0 1 2 1 0 1 1 0 0 0 1 0 0 1 0 0 0 0 1 1 0 0 1 1 1 1 0 1 0 0 1 2 0 0 2 2 0 0 1 0 0 0 1 0 0 0 0 1 0 0 2 0 0 1 1 0 0 0 1 0 1 2 2 1 1 1 1 1 2 1 2 2 0 2 1 2 0 2 0 0 0 0 1 2 1 2 2 0 0 0 1 0 0 0 0 0 0 1 0 1 0 0 0 0 2 1 2 1 1 1 1 2 0 2 2 0 0 1 0 0 0 0 0 1 0 0 0 0 0 0 0 1 0 0 2 2 0 2 0 0 2 0 2 1 0 0 0 0 1 0 0 0 0 0 1 1 1 1 0 2 0 0 0 0 0 0 0 0 0 0 0 0 0 0 0 1 0 1 0 1 0 1 1
179 1 0 0 0 0 1 2 0 0 0 0 0 1 1 1 0 0 1 0 0 2 0 0 0 0 1 1 1 2 2 0 2 2 0 1 1 2 0 2 1 1 0 0 1 0 0 0 2 0 0 0 0 1 1 0 2 0 1 1 1 0 0 1 1 1 1 0 0 0 0 0 1 0 0 2 1 1 1 0 2 2 2 0 1 0 0 2 2 2 2 2 0 0 1 0 0 0 0 1 2 1 0 0 0 0 2 2 2 0 0 2 1 1 1 1 1 0 1 1 1 1 1 1 0 2 0 1 2 1 1 1 0 2 0 1 0 0 0 0 2 0 0 0 1 0 0 0 0 2 0 0 1 0 0 0 0 1 0 0 1 1 0 2 0 2 1 1 0 2 2 0 0 0 1 0 1 2 0 2 0 2 1 2 0 1 2 2 0 0 0 2 0 2 2 2 2 0 0 0 0 0 0 0 1 0 1 0 2 0 0 0 1 0 0 2 0 1 0 0 2 1 0 0 1 0 1 2 0 2 0 0 1 1 1 1 0 2 0 1 0 1 2 0 0 0 0 0 2 0 0 1 0 0 1 0 1 2 2 2 1 1 0 2 2 0 0 0 1 1 0 1 0 1 0 1 0 0 2 0 0 0 1 2 2 0 1 2 0 2 0 0 2 0 2 0 2 1 0 0 0 0 2 0 2 0 0 0 0 0 0 2 2 0 2 0 2 0 1 1 0 0 1 2 2 0 1 0 0 1 1 1 0 0 0 0 0 0 0 2 1 1 2 0 0 0 1 0 0 0 1 0 1 2 1 0 1 0 0 2 2 0 2 0 2 0 1 1 1 0 2 2 0 0 0 1 1 2 0 1 1 1 0 1 1 0 0 0 0 0 0 0 1 0 1 1 1 1 1 1 0 1 0 2 2 0 0 1 0 0 1 0 0 0 1 0 1 1 0 1 0 1 0 1 0 0 0 0 0 1 0 0 0 0 1 1 0 1 0 0 2 0 0 0 0 0 1 0 1 0 0 0 0 1 1 0 1 1 1 2 1 0 0 0 0 2 0 0 0 0 1 1 1 1 2 1 1 1 0 0 0 1 1 1 2 0 0 1 2 1 0 2 0 1 1 0 2 1 1 0 0 1 2 1 1 1 1 1 0 0 0 0 0 1 1 1 1 2 0 2 1 0 2 0 0 2 0 0 0 1 1 0 0 0 0 0 1 0 0 0 1 0 1 1 2 2 0 0 2 0 0 0 0 2 0 0 0 1 1 1 1 0 1 1 1 0 0 2 1 0 1 2 0 0 0 0 0 2 2 0 1 0 0 0 0 0 0 1 0 1 0 2 0 0 0 0 0 1 1 1 1 1 0 0 1 1 1 2 0 1 0 0 0 0 1 0 0 0 0 0 0 0 0 0 0 1 1 1 0 0 0 0 0 0 0 1 2 1 1 1 1 1 0 0 2 0 1 1 0 0 0 2 1 2 1 1 0 0 2 0 0 0 0 1 1 0 0 2 1 0 0 2 1 0 0 2 0 0 1 0 0 2 1 1 1 2 1 0 0 1 0 0 0 0 0 0 0 2 1 1 0 1 0 0 0 0 1 2 0 0 1 0 0 0 0 0 0 1 2 0 0 0 0 2 0 2 1 1 1 1 2 2 0 0 1 1 0 0 0 0 0 0 0 1 0 0 1 1 0 1 1 1 0 0 0 0 0 0 2 0 0 1 0 0 0 1 1 1 0 1 1 0 2 0 0 0 0 1 1 1 1 1 0 0 0 1 0 2 0 2 0 2 2 1 0 0 0 1 0 0 0 0 0 2 1 1 2 0 0 1 1 1 2 0 0 0 2 1 1 1 0 2 1 1 1 2 0 0 1 0 1 0 2 0 0 0 1 1 1 0 1 1 1 0 1 0 0 0 1 0 1 0 0 2 2 0 0 0 1 1 0 1 1 0 1 0 1 0 1 1 0 0 2 0 0 1 0 1 1 0 1 0 2 0 1 1 0 2 1 1 1 0 1 0 1 0 1 0 0 0 0 2 1 1 2 2 0 0 0 0 0 0 0 0 0 1 1 0 2 1 1 1 0 2 1 1 1 2 0 0 2 1 1 2 0 0 0 2 0 0 0 0 1 1 1 1 0 1 0 1 0 0 2 0 1 0 1 2 0 0 1 0 2 0 1 1 1 0 0 0 0 0 1 0 0 0 1 0 2 0 0 0 0 1 0 0 0 0 0 0 0 0 0 0 1 0 0 1 1 0 1 1
180 1 0 0 0 0 0 2 0 1 0 0 0 0 0 0 0 0 1 2 1 1 0 1 0 0 0 0 1 1 1 0 0 2 1 0 1 1 0 1 2 1 0 1 2 1 0 1 1 0 0 0 1 1 0 2 2 0 1 1 2 0 1 1 0 0 0 0 0 0 0 0 2 0 2 2 0 2 2 0 2 2 1 1 1 0 0 1 2 2 1 1 1 0 1 0 0 1 0 0 1 0 0 0 0 0 2 1 1 1 1 2 0 2 1 2 1 0 2 0 0 0 1 2 1 0 0 1 1 1 0 0 0 0 1 0 0 0 0 1 1 1 0 0 1 0 1 0 0 1 0 1 0 0 0 0 0 1 0 0 0 1 1 2 1 1 1 0 0 1 0 0 2 1 0 1 2 1 0 0 0 1 0 2 0 0 2 1 1 0 0 1 0 2 2 2 1 0 0 0 0 0 0 1 2 0 0 0 1 0 0 0 2 0 1 1 2 1 1 1 1 0 0 0 0 0 1 1 1 1 0 0 1 1 1 1 1 2 0 2 0 0 2 0 1 1 1 0 1 1 0 0 0 0 0 0 1 2 1 1 0 1 0 0 1 1 1 0 1 1 0 1 0 0 0 0 0 2 1 1 1 2 1 2 1 1 1 0 2 2 2 2 1 1 1 0 2 0 1 0 1 0 2 0 1 1 0 2 1 0 1 1 2 1 1 0 2 0 0 0 2 2 2 1 1 0 1 0 0 2 1 1 0 0 0 0 0 2 0 0 0 0 2 0 1 0 1 0 1 1 1 1 1 2 1 0 0 0 0 1 1 0 1 0 1 1 0 2 2 0 1 1 0 0 0 0 0 1 0 1 1 0 0 0 0 1 1 0 0 0 0 2 0 1 2 0 0 1 2 2 0 2 0 1 0 0 1 1 0 0 1 0 1 0 1 0 0 0 0 0 0 0 0 1 0 0 0 0 0 1 0 1 1 1 1 1 0 1 0 0 1 0 1 1 0 1 2 1 2 1 0 1 0 2 1 1 0 1 2 2 0 0 0 1 0 1 0 0 0 0 1 1 1 1 1 1 0 1 0 1 0 2 1 0 1 1 1 0 1 0 2 1 0 0 0 0 0 2 2 0 0 0 1 1 0 0 1 1 1 0 0 0 0 1 1 0 0 0 2 2 0 0 1 0 0 1 1 0 0 2 0 0 0 0 0 0 1 0 0 2 0 1 1 0 1 1 0 0 2 0 0 0 0 1 2 1 1 0 0 1 0 0 0 1 1 0 0 1 1 0 1 1 1 0 0 0 1 1 1 2 1 0 0 0 0 0 2 1 1 1 0 0 1 2 0 0 1 1 1 1 1 0 0 0 1 0 1 0 0 0 1 0 0 0 1 0 0 0 1 0 0 0 1 0 1 2 2 1 0 0 1 0 1 0 0 2 2 1 2 0 2 0 0 2 0 0 1 1 0 1 0 2 0 0 2 0 0 0 2 0 0 0 0 0 2 0 1 2 0 1 1 0 1 0 0 2 0 1 1 1 0 0 1 1 1 2 0 0 1 2 0 0 1 0 0 1 0 2 1 0 0 1 1 0 1 1 2 0 1 0 0 0 0 0 0 0 0 1 1 0 0 0 1 2 0 0 0 0 0 0 1 1 0 0 0 0 0 0 0 2 0 2 0 0 0 0 0 1 0 0 0 0 0 0 0 0 0 0 1 0 0 0 2 0 0 1 2 0 0 2 0 1 2 0 0 0 0 2 0 1 1 0 1 1 1 1 1 1 2 1 1 0 2 1 0 0 1 1 0 0 1 0 0 2 1 1 0 1 0 1 0 0 0 2 2 0 2 1 1 0 1 1 0 0 0 1 0 0 0 1 0 0 1 0 0 1 0 0 1 0 0 0 0 0 0 0 0 0 0 0 1 0 2 1 1 0 1 0 0 0 0 2 0 0 0 0 1 0 1 1 0 0 1 0 0 0 0 2 1 1 1 1 2 0 0 0 1 2 0 1 1 0 0 0 1 0 1 0 1 0 0 1 2 1 1 1 1 1 0 1 0 0 0 0 1 0 1 1 1 1 0 1 1 2 0 0 1 0 0 0 1 1 0 2 0 0 0 2 0 0 0 1 2 0 0 1 0 0 0 0 1 0 0 2 2 0 2 1 0 0 1 0 1 0 1 0 0 0 1 0 1 0 0 0 0 1 0 1 1 0 0 1 1 1 0 0 0 0 0 2 0 0 0 0 0 0 0 0 0 1 0 0
181 1 0 0 0 0 1 2 0 0 0 0 0 1 0 0 0 0 1 1 1 2 0 0 0 0 2 1 2 2 2 0 0 0 0 0 2 2 0 1 1 0 0 1 2 0 1 0 1 0 0 0 1 1 1 0 1 1 1 0 1 0 0 1 1 1 0 0 0 0 0 1 2 0 2 2 0 0 2 1 0 1 2 1 2 0 0 0 1 2 0 0 2 0 0 0 0 1 0 0 2 1 1 0 1 0 2 0 0 2 2 2 2 2 2 2 2 0 1 1 1 0 1 1 0 0 0 1 1 1 0 0 0 0 0 0 0 0 1 0 0 2 0 0 0 0 0 0 0 2 0 2 1 1 0 1 1 0 0 0 1 0 0 2 1 1 1 0 0 0 0 0 1 1 0 2 1 0 0 0 0 0 0 2 1 0 2 2 0 0 0 1 0 1 2 2 1 0 0 0 0 0 0 2 2 0 0 0 1 0 0 0 0 0 0 2 0 0 1 1 1 0 0 0 0 0 0 2 0 2 0 0 0 0 2 0 0 2 0 2 0 0 1 0 0 0 0 0 2 0 0 0 1 0 0 0 0 2 0 1 1 0 0 1 0 0 0 0 1 0 0 0 0 2 0 0 2 0 1 1 1 1 0 2 0 1 1 2 0 2 1 1 0 1 1 0 2 0 0 0 0 0 1 1 0 0 0 1 1 0 1 2 1 0 2 0 2 0 1 1 0 1 1 2 1 0 0 1 0 1 2 1 0 0 0 0 0 1 0 1 1 0 2 0 0 0 1 0 1 2 2 0 0 0 0 2 0 0 0 2 1 0 0 0 0 0 1 2 2 1 2 2 1 1 0 1 2 1 1 1 1 1 0 0 0 0 1 0 0 0 0 1 0 0 1 1 1 1 0 0 0 0 0 2 2 0 0 2 0 0 0 0 2 1 0 0 1 0 0 0 1 0 1 1 1 2 1 0 1 1 0 0 0 1 2 1 0 0 0 0 0 0 1 0 0 1 1 0 1 0 1 1 0 1 2 1 1 1 1 2 1 0 0 1 1 1 0 1 0 0 0 0 1 1 2 0 2 2 0 0 0 1 0 0 2 1 0 0 2 1 1 2 1 0 0 0 1 1 1 0 0 1 1 1 0 0 1 0 0 1 0 0 0 0 1 1 0 1 1 1 1 1 2 0 0 2 0 1 1 1 1 0 0 0 0 0 1 0 0 1 1 0 1 1 1 2 0 2 0 0 0 0 0 2 1 0 0 0 2 0 0 0 0 2 0 0 2 2 0 0 0 0 1 0 0 0 1 2 2 0 1 0 1 0 0 1 2 1 0 1 1 1 1 0 0 0 0 2 2 1 0 0 0 1 0 1 0 2 0 2 0 0 0 0 1 0 2 0 1 0 0 0 1 1 1 1 1 0 0 0 0 0 0 0 0 0 2 0 2 0 1 1 0 2 0 0 1 1 0 1 0 2 0 1 2 0 0 0 2 1 1 0 2 0 2 1 0 2 0 0 0 0 2 0 0 2 2 0 1 0 0 0 0 2 2 2 1 0 2 2 0 0 0 1 2 0 0 2 1 0 0 2 1 2 0 2 1 1 0 0 1 0 0 1 0 0 0 0 0 1 0 1 1 2 0 0 0 0 0 0 1 1 1 0 1 1 0 0 0 0 0 0 0 1 0 0 1 1 0 0 0 0 1 0 0 1 0 0 0 0 0 0 1 0 0 1 2 0 0 2 1 0 2 0 0 1 0 1 0 0 0 0 1 1 0 1 0 2 0 2 0 2 2 0 0 0 0 1 0 0 2 0 0 1 1 0 1 0 0 2 2 0 1 1 1 0 2 1 1 0 1 1 1 0 2 2 0 0 2 0 2 2 0 0 0 0 0 0 1 0 0 0 0 0 0 0 0 0 0 0 2 0 1 2 2 0 0 0 0 0 2 2 0 0 0 0 2 0 1 1 0 0 0 0 0 0 0 1 1 0 0 0 2 0 0 0 1 2 0 1 1 0 1 0 1 0 1 0 0 0 0 1 2 1 1 1 1 1 0 0 0 0 2 0 2 2 1 0 2 0 0 0 0 2 0 0 1 1 0 0 1 0 0 1 1 0 1 1 0 2 0 0 1 0 0 0 1 1 1 0 1 0 0 2 2 0 2 2 0 0 0 2 2 0 1 2 2 0 0 0 0 0 0 0 0 1 1 2 0 0 0 2 0 1 0 1 0 0 0 0 0 0 0 1 0 1 0 0 1 1 0 2
182 1 0 0 0 1 1 1 0 1 1 1 0 0 0 0 0 0 2 0 0 1 0 0 0 0 0 2 2 2 2 1 1 1 0 1 2 2 0 2 0 0 1 1 2 1 0 0 0 1 1 0 0 0 2 1 0 1 1 1 1 0 0 0 1 1 1 0 0 1 1 1 2 0 2 2 0 2 2 0 2 2 0 2 0 0 0 1 1 2 1 1 0 0 0 0 1 0 0 0 1 0 0 0 1 1 1 2 2 0 0 2 1 1 2 2 1 2 2 0 0 0 2 2 1 1 0 0 1 0 0 0 1 1 0 0 1 1 0 1 1 1 0 1 1 0 1 0 0 0 0 0 1 1 1 1 1 1 0 0 1 1 0 2 1 1 1 0 0 0 0 0 1 1 1 0 2 1 0 1 1 1 1 2 0 1 2 1 0 0 0 2 0 1 2 1 0 1 0 0 0 0 0 1 2 0 1 0 1 0 0 0 0 0 0 2 0 0 1 1 1 0 0 1 1 0 0 1 0 1 0 0 1 1 1 1 0 2 0 1 0 0 1 0 0 0 0 0 1 0 0 0 0 0 0 0 1 1 0 0 0 0 0 1 0 0 1 0 2 2 0 1 0 0 1 0 0 1 2 1 1 1 1 2 1 1 1 0 1 2 2 1 2 0 2 0 0 1 0 0 0 0 2 0 0 0 0 2 0 0 0 1 1 0 0 0 1 0 1 1 0 0 1 1 0 0 1 0 2 0 2 1 0 0 0 0 0 1 1 2 1 0 1 0 0 1 0 0 0 2 1 0 1 2 1 0 0 0 0 1 0 0 1 1 1 1 0 2 2 0 2 2 0 0 0 1 2 2 1 2 0 0 0 0 0 0 0 1 1 1 0 0 0 0 2 0 1 0 0 0 0 0 0 1 0 0 1 1 0 0 1 0 1 0 1 0 0 1 0 1 0 1 0 2 0 1 1 0 2 0 2 1 1 1 0 1 0 0 0 0 1 0 1 0 0 0 1 0 2 0 0 2 0 2 0 0 0 1 0 1 1 0 1 1 0 0 0 1 0 1 1 0 1 1 1 0 1 0 0 0 0 2 1 0 1 1 1 0 1 0 1 1 0 2 1 0 2 0 0 2 0 1 2 0 0 0 1 1 1 0 0 1 0 0 0 0 0 0 2 0 0 2 2 0 0 2 0 0 0 2 1 1 2 2 2 0 2 0 1 0 2 0 1 0 0 2 0 1 1 0 0 0 0 1 2 1 1 1 1 1 1 0 1 2 0 0 2 1 1 1 0 1 0 0 1 0 1 2 2 0 1 0 0 0 0 0 1 1 0 1 0 2 1 0 1 0 0 0 0 0 0 2 1 0 1 0 1 1 0 2 0 0 0 0 2 0 0 0 0 1 0 1 0 1 1 0 1 1 0 0 0 0 1 0 0 1 2 1 2 0 0 1 0 0 1 0 1 2 0 0 0 2 0 1 1 0 0 1 2 0 0 0 2 2 0 2 1 2 0 1 0 0 0 0 0 1 1 0 1 0 0 0 1 1 1 2 0 0 2 2 1 1 0 0 0 1 0 1 0 0 0 1 1 2 0 2 1 2 0 0 0 0 0 0 0 1 1 0 0 0 0 0 0 2 0 2 1 2 1 0 1 1 0 0 1 1 1 1 1 2 0 2 0 0 0 1 1 0 0 0 0 1 0 0 0 1 0 0 2 0 0 1 2 0 1 1 2 1 0 1 1 0 1 1 1 1 0 0 1 1 2 2 0 0 0 1 0 1 2 1 1 1 2 1 1 1 0 1 0 0 1 0 0 2 0 0 0 0 0 2 2 1 0 0 1 1 0 1 1 0 1 1 1 1 2 1 0 0 1 1 1 1 0 0 0 0 0 1 1 0 0 1 1 1 1 0 1 0 0 0 2 1 1 2 1 1 1 0 0 0 1 2 0 0 0 0 0 0 1 1 0 0 1 0 0 1 0 0 2 2 2 2 2 0 0 0 0 2 1 0 0 0 1 0 2 0 2 0 0 0 0 1 1 1 1 1 0 0 0 1 0 0 1 0 1 1 1 0 0 0 0 0 0 1 2 2 2 1 2 2 2 0 0 2 0 0 0 2 0 0 0 0 2 0 0 0 0 0 0 0 2 0 1 0 1 0 1 2 0 1 1 1 0 0 0 1 1 0 2 1 1 0 0 0 0 0 1 1 1 0 0 1 1 1 0 0 0 0 0 0 0 0 0 0 1 2 0 0 2 0 0 0
183 0 0 0 0 0 0 2 0 0 0 0 0 0 0 0 0 0 0 0 0 2 1 2 1 1 1 1 1 1 1 0 1 1 0 0 1 1 0 0 1 0 0 1 2 0 0 0 2 0 0 0 0 0 2 0 1 0 2 1 0 1 0 2 1 1 1 0 0 0 0 1 2 0 1 1 0 1 2 0 1 1 1 1 0 0 0 1 2 2 1 1 0 0 0 0 1 0 0 1 2 1 0 1 0 0 2 0 0 2 1 1 0 1 0 1 0 1 1 1 1 0 1 2 1 0 0 0 2 1 0 0 0 0 0 0 0 0 0 2 2 0 0 0 1 1 0 0 0 1 0 1 1 1 1 0 1 1 0 0 1 2 0 2 0 1 0 0 1 2 0 2 0 1 0 0 1 1 0 1 1 2 0 2 0 0 2 1 1 0 0 2 0 2 2 2 2 0 0 0 0 0 0 1 2 0 1 0 1 0 0 0 1 1 0 2 0 0 1 1 1 1 1 1 0 0 1 1 1 0 1 1 1 0 1 0 0 2 0 2 0 0 1 0 0 1 1 0 2 0 0 0 0 0 1 1 1 1 0 0 0 0 0 2 2 0 1 0 2 1 0 1 0 1 0 0 0 0 1 0 0 1 0 2 1 1 2 2 0 2 1 0 2 0 2 0 2 1 0 1 1 1 2 0 0 0 0 0 1 0 1 1 1 1 1 1 1 0 1 1 0 0 0 1 1 0 2 0 1 2 2 1 0 1 0 0 0 2 0 0 0 0 2 0 1 1 0 0 1 1 1 0 1 2 1 0 1 0 0 1 1 0 1 1 1 0 0 1 2 0 1 1 1 1 2 0 1 0 0 2 2 1 1 0 0 1 1 0 0 1 0 0 2 0 2 1 1 1 2 2 0 2 0 1 0 0 1 0 0 0 0 1 0 0 0 0 2 1 0 1 0 1 0 1 0 0 0 0 2 0 2 0 0 0 1 1 0 0 0 0 0 0 1 0 0 0 0 0 2 0 0 2 0 2 0 0 0 1 0 1 1 1 0 0 2 2 0 2 0 2 2 2 1 1 1 1 0 2 0 2 1 1 2 1 0 2 1 1 2 0 0 2 0 1 0 0 1 1 1 0 0 0 1 1 1 1 2 1 1 0 0 0 0 1 1 0 0 0 0 0 0 1 1 0 0 1 0 0 0 2 0 2 0 0 0 0 0 0 0 2 0 1 1 0 1 0 1 2 1 0 0 0 0 2 0 1 0 1 0 2 1 0 1 2 2 0 0 1 1 1 0 0 0 0 0 0 1 2 2 1 1 0 0 0 0 0 0 2 0 2 1 0 1 1 1 0 0 0 0 0 0 2 0 0 0 1 1 0 0 1 0 0 0 1 1 1 0 0 0 0 0 0 0 1 1 0 2 2 0 0 0 0 0 0 0 0 2 0 2 0 2 2 0 1 1 0 2 1 0 0 0 1 2 2 2 0 0 1 1 0 0 0 0 1 0 1 0 2 0 1 1 0 0 1 2 2 0 0 0 0 1 0 0 2 2 2 1 0 2 2 0 0 1 0 0 0 0 2 1 1 0 1 0 1 1 2 0 2 0 0 0 0 0 0 0 0 0 1 1 0 0 0 0 1 1 2 1 1 1 1 2 2 2 0 2 1 0 1 1 2 0 0 1 1 0 0 1 0 0 0 0 0 0 0 0 1 0 0 1 1 1 0 1 0 1 0 2 0 0 2 1 0 1 0 0 1 0 0 1 1 2 2 0 0 0 0 0 1 1 1 1 1 1 0 1 1 1 1 0 1 2 0 0 2 1 1 0 0 0 2 2 1 2 0 0 0 2 0 1 0 0 1 1 0 2 0 0 0 0 1 0 0 0 2 2 0 0 0 1 1 1 1 0 0 0 0 0 0 0 2 0 0 1 1 1 0 1 0 0 0 0 1 2 0 2 2 2 0 1 1 0 0 0 2 0 2 0 2 1 1 2 1 2 0 0 0 0 2 0 2 2 0 0 0 2 0 2 0 0 0 0 2 2 1 1 1 1 2 0 1 0 0 0 0 0 0 2 2 2 1 0 1 0 2 1 1 1 2 0 0 2 1 0 1 0 0 0 1 0 0 0 0 0 1 0 0 1 0 0 0 1 0 2 0 0 0 0 1 0 0 1 0 1 0 0 0 0 0 0 0 0 1 0 1 1 1 1 1 1 0 0 2 0 0 0 0 0 0 0 1 0 0 0 0 1 0 0 0 0 0 2 1
184 0 0 0 0 1 2 1 0 0 0 1 1 2 0 0 0 0 1 0 0 1 1 0 0 0 0 1 1 1 2 0 1 2 2 2 2 0 0 0 2 0 0 0 2 0 2 0 2 0 0 0 1 1 1 1 0 0 1 0 2 0 0 2 0 0 0 0 0 0 0 0 1 0 1 2 1 0 1 1 1 2 2 0 2 0 0 1 2 2 1 1 2 0 0 0 0 2 2 2 0 0 1 0 0 0 2 0 1 2 0 0 0 0 0 0 0 2 2 0 0 2 1 2 1 0 0 1 2 2 1 1 0 0 1 0 0 0 0 2 0 2 0 0 0 0 0 0 0 0 1 0 0 0 0 0 1 0 0 0 1 2 0 2 0 1 1 1 1 2 0 1 1 0 0 1 1 0 0 0 0 1 0 2 0 0 2 1 1 0 0 1 0 0 0 1 1 0 0 0 0 0 1 2 2 0 0 0 0 0 0 0 1 0 0 2 0 0 2 1 1 1 0 0 0 0 0 1 0 2 1 1 0 0 2 0 0 2 0 1 0 0 2 0 0 0 0 0 2 0 0 0 0 0 0 0 1 1 0 1 1 0 0 1 1 0 0 0 0 0 1 1 1 0 0 0 0 1 1 1 1 2 0 2 1 1 1 1 0 1 1 1 2 0 2 0 2 2 0 1 1 0 2 1 0 0 0 1 0 0 0 2 2 0 2 0 2 1 0 0 0 1 2 2 1 0 1 0 1 0 2 0 0 0 0 0 0 1 1 1 0 1 1 0 0 1 0 1 1 1 0 0 0 1 0 1 1 1 0 2 2 0 1 0 1 0 1 1 1 0 2 2 0 0 0 0 1 2 0 0 1 1 0 0 0 1 1 0 0 0 0 1 2 0 2 1 1 0 1 1 0 1 0 1 1 0 0 2 0 0 0 0 0 0 2 0 0 0 0 0 0 0 0 0 0 0 0 0 1 0 1 0 0 0 1 1 0 0 0 0 1 1 1 1 1 1 1 0 0 0 0 1 0 2 1 1 0 0 1 0 0 0 1 2 0 0 0 1 0 0 0 0 2 1 2 2 0 2 1 0 2 1 0 0 2 1 0 1 2 1 1 2 1 2 0 0 1 2 2 0 0 0 2 0 0 0 2 1 1 0 0 0 0 1 1 0 0 1 1 1 1 1 1 0 0 1 1 1 1 1 1 0 2 0 1 1 1 0 1 1 1 0 1 0 1 2 0 1 1 0 0 0 0 2 0 1 0 1 0 0 0 0 0 2 0 1 1 2 1 1 0 2 1 0 0 0 1 2 2 2 0 0 1 0 0 0 1 0 0 0 1 1 0 0 0 0 0 0 0 1 0 1 0 0 2 0 0 0 1 0 1 0 0 0 1 0 0 0 1 0 0 0 0 0 0 0 2 1 0 0 1 0 0 0 0 1 2 0 2 0 1 0 0 1 1 0 1 2 0 0 0 2 0 0 2 0 1 1 1 0 0 0 0 0 1 0 1 2 1 1 0 1 0 0 0 2 0 0 2 0 1 1 0 1 2 2 0 0 1 1 0 0 0 0 0 0 1 2 0 1 1 0 0 1 1 2 0 2 0 0 0 0 0 0 0 0 0 2 2 0 0 0 1 2 0 1 1 0 0 0 1 1 0 0 0 0 0 0 0 2 2 2 0 1 0 1 2 0 0 0 0 1 0 0 0 1 0 0 2 0 0 1 1 0 1 0 1 0 0 2 0 1 1 2 2 2 0 0 2 2 2 2 0 0 0 2 1 2 1 2 0 1 2 0 1 1 0 1 0 1 1 0 0 2 1 0 1 0 2 2 2 0 0 1 1 0 1 1 1 1 0 2 2 1 2 1 0 0 2 0 2 2 2 0 0 0 0 0 0 0 0 0 1 0 1 0 0 0 0 1 1 0 0 2 2 0 0 0 0 0 0 1 1 0 1 0 0 0 2 0 0 0 0 0 0 1 0 1 1 2 2 2 1 0 0 1 1 2 1 1 1 0 1 1 2 0 2 0 0 0 0 2 1 1 2 2 0 0 1 1 1 0 0 0 0 0 2 0 2 0 0 0 0 1 0 0 0 1 0 0 2 0 0 0 2 0 0 0 1 1 0 0 1 1 0 0 0 0 0 0 2 0 1 1 1 0 1 0 0 1 1 1 2 0 2 2 2 0 0 0 0 1 0 0 0 0 1 1 1 0 0 2 0 1 0 1 0 0 0 1 0 0 0 1 1 0 1 0 1 1 0 1
185 1 1 0 0 0 1 2 0 1 0 1 0 0 0 0 0 1 0 1 1 2 0 0 0 0 0 2 2 2 2 0 1 2 0 0 1 2 1 1 0 0 0 0 1 0 0 0 1 0 0 0 2 2 0 0 1 0 0 0 0 1 0 2 1 1 1 1 1 1 0 1 1 0 1 2 1 1 2 0 1 1 1 1 1 0 0 2 2 2 1 2 1 0 0 0 2 2 2 2 1 0 1 0 0 0 2 0 0 2 1 1 0 0 1 1 0 0 0 2 2 0 1 2 1 0 0 1 1 1 0 0 0 0 0 0 0 0 1 0 0 2 0 0 0 0 0 0 0 1 0 1 0 0 0 0 0 2 0 0 1 1 0 2 1 2 1 0 1 1 0 1 1 2 0 1 1 2 0 2 2 2 0 2 1 1 1 1 1 0 0 2 0 1 1 1 2 0 0 0 0 0 0 2 2 1 1 0 0 0 0 0 1 0 0 2 1 0 1 0 2 0 0 0 0 1 0 0 0 0 0 0 1 1 1 1 2 2 0 1 0 1 1 1 0 0 0 0 1 1 1 1 0 0 0 0 0 1 0 0 0 0 0 2 2 0 1 0 1 1 0 1 0 1 0 0 0 1 2 2 1 2 0 2 1 2 2 0 1 2 1 1 1 0 1 0 2 0 0 0 0 0 1 1 0 0 1 1 1 0 1 1 2 0 2 0 2 0 1 1 1 0 1 1 0 0 0 0 0 1 2 2 0 0 0 0 0 1 0 2 1 2 2 0 0 1 0 0 2 1 1 0 0 2 0 0 0 0 0 0 0 0 2 2 2 1 0 1 2 0 1 2 0 0 0 0 1 1 1 2 0 0 0 0 0 0 1 0 0 0 0 1 1 0 2 0 1 0 0 0 0 0 0 1 1 0 0 0 0 0 0 0 1 0 1 0 0 0 1 0 1 1 0 1 0 0 0 0 2 1 1 0 0 2 2 0 0 1 1 2 1 0 0 2 0 2 2 1 2 0 0 2 0 2 0 0 0 2 1 2 2 0 1 0 0 1 0 1 0 1 1 1 2 1 0 0 0 1 0 0 1 2 1 1 2 0 0 1 2 0 2 2 0 0 0 0 2 1 1 0 1 1 1 1 0 0 2 0 1 0 1 0 1 1 1 0 0 0 1 1 0 2 2 1 1 1 1 1 1 0 2 0 0 0 0 0 1 0 1 2 0 0 1 1 1 1 0 2 0 0 0 0 0 2 0 1 0 2 0 2 2 0 1 2 0 0 1 2 2 0 2 0 2 0 0 0 2 0 0 2 0 1 0 0 0 1 1 1 1 1 0 2 1 0 1 0 1 1 1 1 1 1 0 0 1 1 1 0 0 1 1 0 0 2 0 1 0 0 1 1 0 0 0 0 0 1 2 2 0 0 1 0 1 0 0 1 2 2 2 0 2 2 0 0 2 0 0 2 0 0 0 2 0 0 1 0 0 0 1 0 0 0 1 2 0 2 1 2 0 0 0 1 0 1 1 2 0 1 1 1 1 1 0 1 2 2 2 0 1 1 0 0 1 0 1 0 0 2 1 1 0 1 0 1 1 1 1 1 0 0 0 0 0 0 0 1 1 1 0 1 0 0 0 2 0 1 0 1 0 0 2 2 0 0 0 0 0 0 0 2 1 2 0 0 0 0 1 0 0 0 0 0 0 0 0 1 0 0 1 0 0 0 2 1 0 0 2 0 1 2 0 0 0 0 0 1 0 0 1 1 2 2 0 0 0 1 0 2 1 2 0 1 2 0 1 1 0 0 0 2 2 0 0 1 1 0 2 1 0 2 1 0 1 1 1 0 2 1 1 1 0 1 2 0 2 0 0 0 0 0 0 0 1 1 1 1 0 0 1 1 0 0 2 1 2 0 1 0 0 0 2 0 0 2 2 0 0 0 0 1 0 1 0 1 0 0 1 0 2 2 0 0 2 1 0 0 0 1 2 2 2 2 2 0 1 1 0 2 1 1 1 0 1 1 2 2 2 0 0 0 0 2 2 2 1 1 1 2 0 0 0 0 1 1 2 1 2 0 2 1 0 1 0 1 1 1 2 2 0 1 2 0 0 1 1 0 1 0 0 1 0 0 1 0 0 0 0 1 1 0 1 0 1 0 1 0 1 2 0 1 1 1 1 0 1 0 0 0 0 0 0 0 0 0 0 0 0 2 0 0 0 2 1 2 0 1 1 1 0 0 0 0 0 0 0 0 0 0 1 1 1 1
186 1 0 0 0 0 0 0 0 0 0 2 1 1 0 0 0 0 1 0 1 1 1 0 0 0 1 1 1 1 1 0 1 2 0 0 2 2 0 2 0 0 1 2 2 0 0 0 1 0 0 0 0 1 1 1 0 0 1 2 0 0 0 0 0 1 0 1 0 0 0 1 2 0 2 2 0 2 2 0 2 1 2 0 2 0 0 0 1 1 0 0 1 0 0 0 0 1 0 1 1 0 0 0 1 1 2 0 0 2 1 1 1 1 1 1 1 0 1 0 0 1 2 2 2 0 0 2 2 2 1 1 1 1 0 0 1 1 0 1 1 1 0 0 2 0 1 0 0 1 0 1 0 1 0 0 0 1 0 0 2 0 1 2 0 0 0 0 1 1 0 2 1 0 0 1 1 0 0 0 0 0 1 2 0 2 2 1 1 0 0 2 1 0 0 1 1 0 0 0 0 0 1 2 2 0 0 0 1 0 0 0 0 0 0 2 0 0 2 1 1 1 1 0 0 0 0 1 1 1 0 0 1 1 0 0 1 0 0 0 1 0 1 0 0 1 1 0 2 0 0 0 0 0 0 0 0 0 0 0 0 0 0 0 1 1 0 0 2 2 0 1 1 1 0 0 0 1 2 2 2 1 0 1 0 1 1 0 1 2 1 1 0 0 2 0 0 1 1 0 1 0 2 0 0 0 1 0 0 0 0 0 2 1 2 1 2 2 0 0 1 1 1 2 2 0 2 0 1 0 2 1 1 0 0 0 0 2 0 1 0 0 2 0 1 1 0 0 0 0 0 1 0 2 0 0 0 0 0 2 2 0 1 1 1 0 1 1 2 0 1 1 1 1 1 1 1 1 0 1 1 0 1 0 1 1 0 0 0 0 0 1 0 0 2 1 1 1 1 1 0 0 0 2 1 0 1 0 0 0 1 0 0 0 2 0 0 0 0 0 1 0 0 2 1 2 1 0 1 1 0 0 1 1 1 1 0 0 0 0 2 0 1 2 1 2 2 0 2 0 0 2 0 2 1 1 0 1 1 1 0 0 0 1 0 1 0 2 0 1 1 1 1 1 1 1 0 2 1 1 0 2 2 1 0 2 1 0 2 1 1 2 1 1 2 0 2 1 1 1 1 0 2 0 1 1 2 1 0 0 0 0 0 1 1 0 0 0 1 2 1 0 1 0 0 0 2 0 0 2 0 1 0 0 0 0 1 0 1 1 0 1 1 1 1 1 0 0 2 0 0 0 1 1 1 0 0 0 1 0 0 1 1 2 1 0 1 2 0 0 0 2 0 0 0 0 0 2 2 1 0 0 1 0 1 1 2 0 0 0 0 0 0 1 0 0 0 0 0 2 0 0 0 0 2 0 1 1 1 1 1 0 0 0 2 0 0 0 0 1 1 1 0 1 1 0 2 1 0 0 0 0 1 0 0 1 2 0 2 0 2 1 0 2 0 0 1 1 0 0 0 2 0 0 2 0 1 0 2 0 0 0 1 0 1 0 0 2 0 0 0 0 1 0 0 2 0 0 1 0 1 2 0 0 0 0 1 1 1 0 0 0 0 0 1 0 0 2 0 1 1 1 1 2 0 2 1 2 0 0 0 0 0 1 0 0 0 2 2 0 1 0 0 2 0 2 0 0 0 1 2 2 0 0 0 0 1 1 1 1 0 1 0 0 0 0 0 0 0 0 0 0 0 0 0 2 0 0 1 0 0 0 2 0 1 0 2 2 0 0 0 0 2 0 0 1 0 2 0 0 2 2 0 0 0 0 0 2 1 2 0 1 2 0 1 1 0 1 0 1 2 0 0 2 1 0 0 0 0 2 2 1 0 1 1 0 0 2 0 0 1 0 0 0 1 1 0 0 0 0 0 0 0 0 0 2 1 0 0 0 0 0 0 0 0 0 0 1 0 1 1 0 1 2 2 0 0 0 0 0 0 0 1 0 1 0 0 0 2 1 1 0 2 0 0 1 0 1 1 1 1 1 2 0 0 0 0 1 0 2 2 0 0 1 0 0 1 0 0 0 0 2 0 0 2 1 0 1 0 0 0 0 1 1 2 2 1 1 1 2 0 2 0 1 0 0 1 1 0 1 2 0 0 1 1 0 1 0 0 0 0 0 1 2 2 1 0 1 0 1 1 0 1 1 1 0 1 2 0 1 0 1 1 1 2 0 0 0 0 0 0 0 0 0 0 2 0 0 2 0 0 0 0 0 0 0 0 0 0 0 0 0 0 1 0 0 1 0 0 1 0 1
187 0 0 1 1 0 1 1 0 1 0 1 0 0 0 0 0 0 0 0 0 2 0 0 0 0 2 1 1 2 2 0 1 2 2 0 1 1 0 1 1 0 0 0 2 0 0 0 1 1 1 0 1 1 1 2 0 0 0 0 1 1 0 1 1 0 1 1 0 0 0 1 1 0 1 2 1 1 2 1 1 1 1 1 1 0 0 0 2 2 1 1 0 0 0 0 1 0 0 0 1 0 0 0 0 0 2 2 2 0 0 2 1 1 1 1 1 0 1 1 1 0 1 2 1 0 0 1 2 1 0 0 0 0 0 0 0 0 0 0 0 2 0 0 0 0 0 0 0 1 0 1 0 0 0 0 1 1 0 0 1 1 0 1 0 1 1 0 0 2 0 1 0 1 1 2 1 1 1 1 1 2 1 2 0 1 2 2 2 1 1 2 0 0 1 1 1 0 2 0 0 0 0 1 2 0 1 1 0 1 0 1 0 0 0 2 1 1 2 1 1 0 0 0 0 0 0 1 0 1 0 0 0 0 1 0 1 2 0 1 0 1 2 0 0 0 1 0 1 1 1 0 0 0 0 0 0 2 1 2 1 1 0 0 0 0 0 0 2 2 0 2 0 2 1 0 0 0 2 0 0 1 0 1 1 1 2 0 2 2 2 2 1 0 2 0 1 1 0 1 1 0 2 0 0 0 1 2 1 0 1 2 1 1 2 0 2 0 0 0 0 1 1 1 1 0 1 2 0 2 2 1 1 0 0 0 0 2 0 0 0 0 2 0 1 0 1 0 1 1 0 0 0 0 0 2 0 0 0 2 2 0 2 1 2 1 0 1 2 0 1 1 0 0 0 0 0 1 0 1 0 0 0 0 0 1 1 0 0 0 0 1 0 0 1 1 1 1 0 0 0 0 0 2 2 0 0 0 0 0 0 0 0 0 0 0 2 0 0 0 0 1 0 0 1 2 0 0 2 1 1 0 1 1 0 1 0 0 0 0 2 0 2 1 1 1 1 1 2 0 0 2 0 1 1 0 1 1 0 1 1 0 0 2 0 0 0 2 0 1 2 0 1 1 1 0 1 1 1 0 0 1 1 1 2 0 0 2 2 0 0 2 0 1 0 0 1 1 1 0 0 1 1 1 0 0 1 2 1 0 0 1 0 1 1 0 0 1 0 1 1 1 1 0 0 1 1 1 1 1 1 1 1 1 1 1 0 0 1 1 1 0 1 1 1 1 0 0 2 1 0 1 1 1 1 1 1 0 0 0 0 0 0 2 0 1 0 2 2 1 1 1 0 0 0 0 0 2 2 0 1 0 0 0 0 0 0 1 1 1 0 1 0 0 0 0 1 0 0 0 0 2 0 0 2 0 2 1 1 1 1 0 0 1 1 0 0 0 1 0 0 0 0 1 1 0 2 0 0 0 0 0 0 0 0 0 2 0 1 1 1 1 0 1 0 0 2 1 1 0 0 2 0 1 2 0 0 1 1 1 2 0 0 0 1 0 0 2 1 0 0 2 1 0 0 2 1 0 0 0 0 0 0 2 2 2 1 2 2 0 0 0 0 1 1 1 0 2 2 2 0 2 0 0 1 1 0 1 1 0 0 0 0 0 0 0 0 1 1 0 0 0 1 2 0 2 0 0 0 0 1 1 1 0 1 1 0 0 0 0 0 0 0 0 0 1 1 1 0 1 1 1 0 0 0 1 0 0 1 1 0 1 0 0 0 1 1 0 0 2 0 1 1 1 1 0 0 0 1 1 2 2 0 0 0 2 0 2 2 2 0 0 2 0 1 1 1 0 0 2 2 0 0 1 2 1 1 1 0 2 1 0 0 2 2 0 2 0 2 1 2 2 0 0 2 1 0 0 2 0 1 1 1 0 0 0 0 0 2 1 2 2 1 1 1 0 1 0 0 0 1 0 0 2 2 0 0 0 0 0 0 2 0 0 0 1 1 0 2 1 0 0 1 1 0 2 0 0 1 2 2 2 2 1 1 1 0 2 0 1 1 0 1 0 2 0 2 0 0 0 0 1 2 1 1 1 1 1 0 1 1 0 0 0 0 0 2 1 2 1 0 1 1 1 0 1 0 1 1 1 2 0 0 1 1 0 1 1 0 0 0 0 0 1 1 0 1 0 0 2 0 1 1 1 1 1 1 2 1 1 1 1 0 1 1 0 0 0 0 0 0 0 0 0 0 0 1 1 1 1 0 0 1 2 0 0 0 0 1 1 1 0 0 0 1 0 0 0 1 0 0 1
188 0 1 1 0 0 1 1 0 2 0 0 0 0 0 0 0 0 1 1 1 2 0 0 0 0 2 2 2 2 2 1 1 1 1 0 2 1 0 1 1 0 0 0 1 1 0 0 2 0 0 0 0 0 1 1 0 0 0 1 0 1 0 1 1 0 1 1 0 1 1 1 1 0 1 2 1 1 2 0 1 1 2 0 2 0 1 1 2 2 0 1 0 0 0 0 0 0 0 0 2 0 1 0 1 1 1 0 1 1 1 1 0 0 1 1 1 0 0 0 0 0 2 1 1 1 0 0 1 0 0 0 0 1 0 0 0 0 0 0 1 1 0 0 0 1 0 0 0 0 0 0 1 1 0 1 1 2 0 1 1 1 0 2 2 2 2 0 1 1 0 0 1 1 0 0 1 1 1 1 1 2 1 1 0 1 1 0 0 0 1 1 1 1 1 2 2 1 0 1 0 1 0 0 2 0 2 0 2 0 0 0 1 0 0 2 0 0 1 1 1 1 0 0 0 1 0 1 0 1 1 1 0 0 1 0 0 1 1 1 1 0 2 0 0 0 0 0 2 0 0 0 1 0 0 0 0 2 1 1 0 1 0 1 1 0 0 0 2 2 0 1 1 0 0 0 0 2 1 1 1 2 2 2 2 2 2 2 0 2 1 1 0 0 0 0 2 0 0 0 0 0 2 0 0 1 0 0 0 0 0 1 2 0 2 1 2 1 0 0 0 0 1 2 0 0 0 0 1 0 2 0 0 0 0 0 0 1 0 0 1 1 1 0 0 1 0 0 0 1 1 0 1 2 1 0 1 0 0 1 1 0 1 0 1 0 1 0 1 0 1 1 0 0 0 0 2 2 2 2 0 0 2 1 0 0 1 1 1 0 0 1 1 0 2 0 2 1 0 0 0 0 0 2 2 1 0 1 0 0 0 0 1 0 0 0 0 0 0 0 0 0 0 1 1 1 1 0 2 1 1 0 0 0 2 2 0 1 0 1 1 0 1 0 0 1 1 0 0 0 0 1 0 1 1 0 1 2 0 1 1 0 2 0 0 0 0 2 0 0 0 0 2 0 1 0 0 2 0 1 0 1 1 0 1 2 1 0 2 1 0 2 0 1 0 1 0 2 2 0 0 0 2 0 0 0 1 2 1 0 0 0 1 0 0 1 1 0 1 2 1 0 2 0 0 2 0 1 1 1 1 0 0 0 0 0 0 0 1 1 1 0 1 0 0 0 0 0 2 0 0 0 0 1 1 0 0 1 1 1 1 0 0 2 0 0 2 1 0 0 0 0 1 0 0 0 1 2 2 1 1 0 0 0 1 1 1 1 0 1 0 1 1 0 0 0 1 0 0 0 0 2 0 1 2 0 1 1 0 1 1 0 0 1 0 1 1 0 0 0 0 0 0 0 0 2 2 0 0 0 0 0 0 0 0 1 1 1 2 0 2 1 0 1 0 0 2 0 0 0 0 2 0 0 2 0 0 1 1 1 1 0 1 0 2 0 1 1 1 0 0 1 1 0 0 2 1 0 2 0 0 0 0 2 2 2 1 1 1 1 0 0 0 0 0 0 0 2 1 1 0 1 1 1 1 2 1 1 0 1 1 1 0 0 0 1 2 0 0 0 0 1 0 1 0 2 0 1 1 0 1 1 0 0 0 0 0 1 1 2 1 2 0 1 0 0 1 0 0 1 1 1 0 0 0 1 0 0 2 0 0 1 1 0 0 0 2 0 0 1 0 0 1 2 2 0 0 1 2 2 2 2 0 0 0 0 0 2 0 2 0 2 2 1 0 0 0 1 0 1 2 0 1 2 1 0 1 0 1 2 2 0 1 0 0 0 1 0 2 0 2 2 1 1 2 1 0 0 1 0 1 1 0 2 2 1 0 1 1 0 0 1 0 0 0 0 0 1 0 1 1 0 2 1 1 0 1 0 1 1 0 2 0 0 0 1 1 1 1 1 0 0 1 0 0 2 0 1 1 1 2 2 2 0 0 0 1 2 1 1 1 0 1 0 2 0 2 0 1 0 0 0 1 0 2 2 0 1 0 2 0 0 1 0 1 1 1 1 2 1 0 1 0 1 1 2 0 0 1 1 2 1 0 1 0 0 1 1 0 0 1 0 0 0 0 0 0 1 0 2 0 0 1 0 1 0 1 1 0 0 2 0 2 0 1 1 2 0 2 1 0 0 2 0 0 0 0 0 2 0 0 0 2 2 0 0 0 0 0 0 0 0 0 0 0 0 1 0 1 0 0 1
189 1 0 0 0 0 1 1 0 0 0 1 0 0 0 0 0 1 2 0 0 1 0 1 1 1 2 1 2 1 1 1 1 1 0 0 1 1 0 0 2 0 0 1 1 0 1 1 1 0 0 0 1 1 1 1 0 0 1 1 1 0 0 1 0 0 0 2 0 0 0 0 2 0 2 2 0 0 2 0 0 1 2 0 2 0 0 0 2 2 0 0 0 0 1 0 0 2 2 2 1 0 1 0 0 0 2 0 1 1 0 2 1 1 1 1 0 0 2 1 1 0 1 1 0 1 0 2 2 2 0 0 1 1 0 0 1 0 0 0 1 1 0 0 1 0 0 0 0 1 0 0 0 1 1 0 1 1 0 1 2 2 0 2 1 2 2 2 0 2 2 0 1 2 1 1 1 1 1 1 1 1 1 1 0 1 1 0 0 0 0 0 0 2 2 2 1 0 0 0 0 0 0 2 2 0 0 0 0 0 1 0 1 0 1 1 1 1 1 1 1 1 1 0 0 1 1 2 1 1 0 0 2 2 1 0 1 1 0 0 0 0 2 0 0 0 0 0 2 0 0 0 0 0 0 0 1 1 0 1 1 0 0 2 0 0 0 0 1 1 1 0 1 0 0 0 1 0 1 0 0 1 0 1 2 0 1 0 2 2 2 2 0 0 2 0 2 2 0 2 2 2 2 0 0 0 0 0 2 0 2 2 2 1 2 0 1 0 0 0 0 1 1 2 0 0 0 0 1 0 2 1 0 0 0 0 0 2 0 0 0 0 2 0 0 0 1 1 2 1 1 0 0 2 0 0 1 0 0 1 1 0 1 1 1 1 0 2 2 1 2 2 0 0 1 0 0 1 0 2 0 0 2 1 0 0 1 0 0 1 1 2 2 0 2 0 0 0 0 0 0 0 0 2 1 0 1 0 0 0 0 0 1 0 1 0 0 1 0 0 0 0 0 2 1 1 1 1 1 1 0 2 1 1 0 1 0 1 0 1 1 1 1 1 1 2 2 0 0 0 0 0 0 2 1 1 0 2 1 1 1 0 1 1 0 1 0 1 0 0 0 0 2 2 2 1 1 2 1 1 2 1 0 0 2 2 0 1 2 1 1 2 0 1 0 0 0 0 0 1 0 1 2 0 0 0 1 2 2 0 0 1 0 1 1 0 0 0 2 1 0 1 2 2 2 2 0 0 0 2 0 2 0 0 0 1 1 0 1 1 0 1 2 2 2 2 0 1 1 0 0 0 0 2 0 1 1 1 1 1 1 0 0 2 0 1 0 2 1 0 1 1 0 0 1 0 1 2 2 0 0 1 1 0 0 0 1 1 0 1 1 0 0 1 0 0 0 1 1 1 1 1 0 0 0 2 0 0 1 1 1 0 0 1 0 1 0 0 0 1 0 1 0 0 0 0 2 1 0 0 1 0 0 0 0 1 2 0 1 1 0 0 0 2 0 0 2 1 0 0 0 2 0 0 1 0 0 0 2 0 0 0 0 0 2 2 0 2 0 0 0 0 1 0 0 2 0 1 1 1 1 0 1 1 0 1 1 1 2 1 0 0 0 1 1 1 0 1 0 1 2 0 1 1 0 1 1 1 0 0 0 0 1 0 0 0 0 1 1 0 0 0 1 2 1 2 0 0 0 0 1 1 0 0 0 0 1 1 0 1 0 1 0 0 0 2 2 1 0 0 0 1 0 0 0 1 1 0 2 2 2 1 1 1 0 0 2 0 0 2 0 0 0 1 1 0 1 1 1 1 2 2 0 0 0 1 0 1 1 1 1 1 1 0 0 0 1 1 0 0 0 0 0 2 2 0 1 0 0 2 2 0 0 0 1 1 0 1 2 0 2 2 0 0 2 1 0 0 1 0 0 0 1 0 0 0 0 0 1 1 1 1 1 0 1 1 0 0 0 1 2 0 0 2 2 0 0 0 1 1 0 2 1 0 1 1 2 0 1 1 0 0 0 0 0 0 0 1 1 1 2 2 2 0 0 0 0 1 0 2 2 0 0 1 2 0 2 0 1 0 2 0 2 2 1 1 0 0 0 1 0 0 0 0 0 0 2 0 1 1 0 1 0 1 0 0 0 1 0 0 2 0 0 2 0 0 0 0 0 0 0 0 0 0 0 0 1 0 0 0 1 0 0 2 1 0 1 2 0 1 1 1 2 0 2 1 1 0 2 0 1 0 0 0 0 0 1 0 2 1 1 0 1 2 0 0 0 0 0 0 0 0 1 0 0 1 0 0 0 0 2 0
190 0 1 0 0 0 1 2 0 1 0 0 0 0 0 0 0 0 0 1 1 2 1 1 0 0 0 2 2 2 1 1 0 1 2 0 2 2 0 1 1 0 1 1 2 2 0 1 1 0 0 0 0 0 1 0 1 0 1 1 1 0 1 1 0 0 0 1 0 0 0 0 2 0 1 2 1 1 1 0 2 2 2 0 2 0 0 1 1 1 0 1 1 0 0 0 0 2 2 2 0 0 1 0 0 0 2 1 1 1 1 2 1 2 1 2 1 0 0 2 2 0 2 0 0 1 0 1 1 1 0 0 0 0 1 0 1 0 1 0 0 2 0 0 2 0 1 0 0 1 0 1 0 1 0 0 0 0 0 0 1 1 0 1 1 1 0 2 0 1 1 0 0 2 1 1 2 0 0 0 0 1 1 2 0 1 2 0 0 0 0 0 0 2 2 2 2 0 0 0 0 0 0 1 1 0 1 0 2 0 1 0 2 0 0 2 2 0 1 1 1 0 0 0 0 0 0 2 0 2 1 1 0 0 2 0 0 1 0 1 0 0 2 0 0 0 0 0 1 1 1 1 0 1 0 0 1 1 0 0 0 0 0 1 1 0 0 1 1 0 0 1 0 2 0 0 0 0 2 0 0 0 1 2 1 1 2 2 0 2 0 0 1 0 1 0 1 0 0 0 1 0 2 0 0 0 0 0 0 0 0 0 2 0 1 0 2 0 0 0 1 2 0 1 0 0 0 0 0 1 2 2 0 1 0 0 0 2 1 1 1 1 2 0 0 0 0 1 1 0 0 0 1 2 1 0 1 0 0 1 1 0 1 0 1 1 0 1 1 0 2 2 0 0 0 0 1 1 1 1 1 1 2 0 1 1 1 0 0 0 0 1 2 0 2 0 2 0 0 0 0 0 0 2 1 0 1 0 0 0 0 0 1 0 1 0 0 0 0 0 0 1 1 0 0 1 0 0 2 1 1 0 0 0 0 0 0 0 0 0 1 0 0 0 0 0 1 0 1 0 0 1 0 1 1 0 1 2 0 2 2 0 2 0 0 0 0 0 0 0 0 1 1 1 2 2 0 2 0 1 1 2 2 1 0 2 1 2 2 0 0 2 1 2 0 0 1 1 1 1 0 0 1 1 0 0 2 0 1 0 1 0 0 1 1 0 0 0 0 1 1 1 2 0 0 1 1 1 1 2 0 1 0 0 0 0 1 0 1 1 1 0 1 1 2 0 1 1 1 0 0 0 0 2 2 0 0 1 0 1 1 0 1 1 0 0 1 1 1 1 0 1 0 0 0 0 0 1 1 2 0 1 0 0 1 1 2 0 0 0 0 1 2 1 0 0 0 0 0 1 0 2 0 1 2 0 1 0 0 0 1 0 0 0 2 0 0 0 1 0 0 0 0 0 0 1 2 0 0 0 1 0 0 0 0 0 2 0 2 0 0 1 0 2 0 0 1 2 0 0 1 1 0 2 1 1 0 1 1 0 0 0 1 1 1 1 0 2 1 0 0 0 0 0 0 1 1 0 0 0 0 0 0 1 2 2 0 1 2 1 1 1 1 0 1 0 0 2 1 1 0 1 0 1 0 1 1 1 0 0 1 0 0 0 0 0 0 0 0 0 0 1 2 2 0 2 0 1 1 0 1 1 0 0 0 0 0 1 0 2 1 1 0 0 0 1 1 1 0 1 1 1 0 0 0 0 0 0 2 1 0 0 1 1 0 0 2 2 0 0 0 0 1 1 1 1 0 1 1 1 1 2 0 0 0 2 0 2 2 2 0 0 2 2 0 0 0 0 1 0 0 1 0 2 1 0 1 0 0 1 1 0 0 0 0 0 0 1 0 1 1 1 0 1 1 1 0 0 0 0 0 0 1 0 0 1 0 0 0 0 0 0 0 0 0 0 0 0 0 0 1 0 0 2 2 0 0 0 0 0 0 0 0 0 0 1 1 0 2 1 0 0 1 0 0 0 0 2 0 0 0 0 2 0 1 1 0 2 1 1 1 0 1 0 2 0 2 0 0 0 1 1 1 1 2 2 0 1 0 0 0 0 1 0 2 2 0 0 1 0 0 0 0 2 1 2 1 0 2 2 2 0 0 1 0 0 1 2 0 0 0 0 2 0 0 1 0 0 0 0 2 0 1 0 1 0 1 0 0 0 2 0 1 0 1 1 1 1 0 0 0 0 1 0 0 0 0 0 2 0 0 1 0 1 0 0 0 0 1 0 1 0 0 0 0 0 1 0 2 0 0 0
191 1 0 0 0 0 0 2 0 0 1 1 1 2 0 0 0 0 2 0 0 1 0 0 0 0 1 2 2 2 2 0 1 2 2 2 2 2 0 2 1 1 0 0 1 1 1 0 1 1 1 0 0 0 2 0 0 0 0 1 0 1 0 1 1 0 1 0 0 0 0 0 2 0 0 1 1 0 2 2 0 2 1 1 1 0 0 2 2 2 0 1 0 1 0 0 0 1 0 1 1 0 0 1 1 1 1 2 2 0 0 2 0 1 0 1 0 0 0 2 2 0 2 2 2 0 0 2 2 2 0 0 0 0 1 0 0 0 0 2 1 1 0 0 0 0 0 0 0 1 0 2 0 0 0 0 0 1 0 1 1 0 0 2 0 1 1 0 0 0 0 1 0 2 2 1 2 0 0 1 0 1 1 2 1 2 1 1 0 0 0 2 2 0 0 2 1 0 1 1 0 1 1 1 2 0 0 0 0 0 0 0 1 0 0 2 1 0 2 0 2 2 1 0 0 0 0 1 0 1 0 0 0 0 0 0 0 1 1 1 1 0 2 0 0 0 0 0 1 1 1 0 0 0 0 0 2 1 0 0 0 0 0 2 1 0 1 1 1 1 0 0 0 1 0 1 0 0 1 0 0 2 0 1 1 1 1 2 0 1 1 1 2 0 2 0 2 0 0 0 1 0 2 0 0 0 0 2 1 0 1 2 1 0 0 0 1 1 0 0 0 1 1 2 0 0 0 0 1 1 1 2 1 1 1 1 1 2 0 0 0 0 2 0 0 0 1 0 1 0 0 1 0 1 0 1 1 0 0 0 0 0 1 1 1 1 1 2 2 0 2 2 1 1 0 2 1 1 0 1 1 1 0 0 0 0 0 0 0 0 0 1 1 0 2 0 0 0 1 1 0 1 0 2 1 0 1 1 0 0 0 0 2 0 0 1 0 0 0 0 0 2 1 1 0 0 0 0 1 1 0 0 0 0 1 1 0 1 0 2 1 0 1 0 0 0 1 0 1 0 0 1 0 1 2 1 1 1 1 2 1 0 0 0 0 2 1 1 0 0 0 0 0 2 1 1 0 2 2 0 1 2 0 0 2 0 0 0 1 0 1 1 0 2 1 0 2 2 1 0 1 0 2 0 1 1 2 1 2 0 1 0 0 1 1 0 0 0 0 0 0 2 2 1 1 2 0 0 0 1 1 0 0 0 0 0 1 0 0 1 0 0 1 1 2 2 0 1 2 0 0 0 0 1 1 0 0 0 0 0 0 2 0 1 0 1 0 2 1 0 1 1 1 0 0 0 2 1 1 2 0 0 1 0 1 1 2 0 0 0 0 0 1 0 0 0 0 0 0 1 0 1 0 0 2 0 0 1 0 2 1 0 0 0 2 0 0 0 0 0 0 0 1 1 1 0 2 2 0 0 0 0 1 0 0 1 2 2 2 0 2 1 0 0 2 0 1 1 0 1 0 1 0 1 2 0 0 0 2 1 0 1 1 0 1 0 0 1 1 1 1 1 1 0 0 2 1 1 1 1 0 1 0 2 2 2 0 0 1 1 0 0 0 2 2 0 0 2 0 0 0 0 0 2 0 2 1 2 0 0 1 0 0 1 0 1 1 0 0 0 0 1 1 2 0 1 0 2 2 0 1 1 0 0 1 1 1 1 0 1 0 0 0 1 0 0 1 0 0 0 0 0 0 0 0 0 0 0 1 0 0 0 2 0 0 1 2 2 0 0 0 0 1 1 1 0 0 1 1 1 1 1 1 1 0 1 0 2 0 2 0 2 2 1 0 0 0 0 0 1 1 0 0 2 1 0 1 0 0 2 2 1 1 0 1 0 1 0 1 1 1 2 1 0 1 1 0 0 1 0 2 1 1 0 0 1 1 1 1 0 0 1 1 0 1 0 1 0 0 1 1 0 1 1 1 0 1 1 1 1 0 1 0 0 0 1 1 0 1 1 1 0 0 0 0 0 1 1 0 1 2 2 2 0 0 0 1 1 0 1 1 0 0 0 1 0 1 0 0 0 0 2 2 1 2 2 0 0 0 1 0 0 1 0 2 2 0 0 1 0 0 0 0 1 1 0 1 1 0 0 2 0 0 2 0 0 0 1 0 0 1 0 2 1 1 0 0 1 0 0 1 0 1 0 1 0 1 1 0 1 0 1 0 0 1 0 0 0 0 0 0 0 0 0 0 0 2 1 1 0 0 1 1 1 0 1 1 1 0 0 0 0 0 0 0 0 0 0 0 0 0 0
192 0 0 0 0 0 0 2 0 1 0 0 1 1 0 0 0 0 0 0 0 2 0 0 0 0 1 1 2 2 1 1 2 2 0 1 1 2 0 1 1 0 1 1 2 1 0 0 0 0 0 0 2 2 0 0 1 0 2 2 0 2 0 2 0 0 0 0 0 0 0 0 2 1 2 2 0 1 2 1 0 1 2 0 1 0 0 0 2 2 0 0 0 0 0 0 1 0 0 0 2 0 1 1 0 0 2 1 0 2 0 0 0 1 0 2 0 0 1 1 1 1 2 0 0 0 0 1 2 2 1 1 0 0 0 0 0 0 0 0 1 1 0 0 1 0 0 0 0 0 0 1 1 1 0 0 1 0 0 0 0 0 0 1 0 2 1 1 0 1 1 0 1 1 0 0 2 0 0 0 0 0 1 1 0 1 1 2 1 0 0 1 0 2 2 2 2 0 0 1 0 1 1 1 2 0 0 0 1 0 1 1 0 0 0 2 2 0 1 1 1 0 0 0 0 0 0 2 1 2 1 1 0 0 1 0 1 1 1 1 1 0 2 0 0 0 1 0 2 0 0 0 0 0 0 0 0 1 0 1 1 0 0 0 0 0 0 0 0 0 0 1 0 2 0 1 0 0 2 0 0 1 0 2 0 0 0 1 0 2 1 0 0 0 1 1 0 1 0 0 1 0 2 0 1 0 0 1 1 0 1 1 1 0 0 0 2 0 0 0 2 0 2 1 2 0 1 0 1 0 0 0 1 0 0 0 0 2 0 0 0 0 1 1 0 0 0 1 1 0 0 1 0 1 0 0 1 0 0 1 1 0 2 1 2 1 0 0 2 0 1 1 0 0 0 0 2 0 1 2 2 2 0 0 1 0 0 0 0 2 0 1 1 0 2 0 1 2 1 1 0 1 0 2 2 0 0 1 0 0 1 0 0 0 1 0 1 0 0 0 0 0 0 2 2 2 1 0 1 0 1 0 1 1 1 2 0 1 0 1 0 0 1 2 2 2 2 0 1 0 0 1 0 2 1 1 0 0 2 2 0 0 1 0 1 1 0 2 0 1 1 1 1 2 0 0 0 2 1 0 1 2 1 0 1 1 1 2 2 1 0 2 0 1 0 0 1 2 2 0 1 0 2 0 0 0 1 2 1 0 0 1 0 0 1 0 0 1 0 1 1 1 2 1 1 1 1 1 1 1 1 1 2 1 2 0 1 0 0 0 0 2 2 1 1 1 0 0 2 1 0 1 0 2 1 0 0 0 1 0 1 0 0 1 0 1 0 0 0 0 0 0 0 0 0 0 0 1 1 1 0 2 1 0 1 1 1 1 0 1 1 0 0 1 0 0 0 0 0 0 0 2 1 1 2 1 1 1 0 1 2 0 0 1 0 1 1 0 0 0 0 0 0 0 0 2 2 1 0 0 0 0 0 0 0 1 2 1 2 0 1 1 0 0 2 0 0 1 0 0 1 1 0 1 2 0 1 0 1 0 0 0 1 1 0 1 1 2 1 0 0 1 0 0 0 2 0 0 0 0 0 0 0 0 2 2 0 0 2 2 1 1 0 0 0 0 0 1 1 1 0 1 0 2 0 2 0 1 0 0 0 0 0 1 0 0 0 1 1 0 1 0 1 1 0 1 0 1 1 0 1 1 0 0 2 2 1 0 0 1 1 1 0 1 0 0 2 1 0 0 0 0 1 0 0 1 0 0 2 1 1 1 1 0 1 0 2 1 0 1 0 0 2 0 0 0 0 1 1 1 2 2 1 1 1 2 1 2 2 2 0 0 2 0 0 0 1 1 0 0 1 0 1 2 0 0 2 0 0 1 1 0 1 1 1 0 2 1 0 0 0 0 1 1 2 1 0 0 0 0 1 0 0 0 0 0 0 0 1 1 1 1 2 1 2 1 1 0 0 1 2 0 1 1 1 0 1 1 1 1 1 2 0 1 1 1 2 0 2 1 1 0 2 0 0 1 0 1 0 0 1 1 2 0 2 2 0 1 0 2 1 0 1 0 2 0 2 0 1 0 2 0 2 2 0 0 0 2 0 0 0 0 0 0 1 1 1 1 1 0 1 0 0 1 2 2 1 2 0 0 2 1 0 0 0 0 1 1 0 1 0 1 2 0 0 0 0 0 0 1 1 0 0 2 2 0 2 1 0 0 2 0 2 0 0 2 2 0 0 0 0 0 1 0 0 1 1 0 2 0 0 1 1 2 0 0 0 0 0 0 0 0 0 0 1 0 0 1 2 1 0 0
193 0 0 0 1 0 2 2 1 0 0 0 1 1 0 0 0 0 0 0 0 2 0 0 0 0 2 2 2 2 2 1 1 1 1 1 2 0 0 0 1 0 0 1 1 0 1 0 1 0 0 0 0 0 1 0 1 0 2 0 2 0 0 1 0 0 0 0 1 1 0 0 2 0 1 2 1 2 2 0 2 2 2 0 0 0 0 0 1 2 0 0 0 0 0 0 2 0 0 0 2 0 1 1 0 1 1 0 1 1 1 1 1 1 0 1 0 0 2 0 0 1 2 0 1 1 0 1 2 1 0 0 0 0 0 0 0 0 1 0 0 2 1 0 0 0 0 0 0 2 0 2 1 0 1 0 0 1 0 1 1 2 0 2 0 2 1 0 1 1 0 1 1 0 1 1 2 0 0 0 0 0 2 2 0 2 2 0 0 0 0 1 0 2 2 2 1 0 0 0 0 0 0 1 2 0 1 0 0 0 1 0 1 0 0 2 0 0 1 0 2 0 0 1 1 0 0 1 1 1 0 0 0 0 2 0 0 2 0 2 0 0 2 0 0 0 0 0 1 0 0 0 0 0 1 1 0 1 0 0 0 0 0 1 0 0 0 1 2 1 0 2 0 2 0 2 2 1 1 1 1 1 2 2 2 2 2 0 2 2 2 1 0 1 1 0 1 1 0 0 1 0 2 0 0 1 1 0 0 0 0 2 2 0 2 0 2 0 1 1 0 1 2 1 2 0 1 0 1 1 2 0 0 0 0 0 0 1 0 1 2 1 2 0 1 1 1 1 1 1 1 0 0 1 0 1 0 1 0 2 2 0 2 1 2 1 0 1 2 0 1 1 0 0 2 0 1 1 0 2 1 1 1 0 0 1 0 1 1 0 0 0 1 0 2 0 1 1 2 2 0 2 0 2 1 1 1 1 0 0 1 0 1 1 0 0 2 1 0 1 0 1 0 0 0 0 0 0 0 0 0 0 0 0 0 0 0 1 0 1 1 0 1 1 1 0 1 0 0 0 1 0 0 1 2 1 1 1 0 0 1 0 1 0 0 1 1 0 0 0 0 1 1 2 1 1 0 2 0 2 2 1 1 0 1 2 1 1 2 1 0 2 0 2 0 0 1 1 1 0 0 1 1 1 0 0 2 0 0 1 0 0 0 1 1 1 0 0 1 1 0 1 2 1 1 2 0 0 0 1 0 1 0 0 0 0 1 1 0 0 0 1 2 2 2 2 0 0 2 0 0 0 0 2 1 0 0 0 0 0 0 1 1 2 1 0 1 2 2 2 0 0 0 0 1 0 1 1 1 1 1 0 1 0 1 1 1 2 0 2 0 2 1 2 0 1 0 0 0 1 0 1 1 0 2 0 0 1 0 1 0 0 0 0 1 1 0 0 0 0 0 0 0 1 1 0 2 1 0 0 2 0 0 0 0 1 2 0 1 1 1 1 0 0 2 0 0 1 0 0 0 1 0 0 1 0 0 0 1 0 0 0 1 1 0 0 0 1 1 1 1 1 0 0 1 1 1 0 0 0 0 0 0 0 0 0 1 1 2 1 0 0 0 0 2 0 1 1 0 1 1 0 0 0 2 2 0 1 0 0 1 0 0 1 0 0 0 1 1 0 0 0 1 2 0 2 1 0 0 1 1 1 0 1 2 1 1 1 1 2 0 2 0 0 0 1 1 0 0 0 0 0 0 1 0 1 0 0 2 0 0 2 2 1 0 1 2 0 0 0 1 0 1 0 0 1 0 1 1 1 2 2 0 0 0 1 0 1 1 1 1 1 2 1 0 0 0 1 0 0 1 0 0 1 1 0 2 0 1 1 1 0 2 0 0 0 2 0 1 1 1 2 0 2 2 2 0 0 0 0 1 0 1 0 0 1 1 0 0 0 0 0 1 0 1 0 0 0 0 0 2 0 1 1 1 0 1 0 0 0 0 1 0 0 0 1 2 0 2 0 0 0 1 0 0 0 0 1 1 0 1 1 2 0 0 0 1 2 1 2 1 0 1 0 2 0 2 0 1 0 0 2 2 2 0 0 2 0 1 2 1 0 0 0 0 0 2 1 2 1 0 1 0 1 1 1 1 0 0 1 1 0 0 0 1 0 0 1 0 0 0 0 2 1 0 0 0 0 0 0 0 0 2 0 0 0 0 1 1 1 1 1 0 1 1 1 1 0 0 0 0 1 0 0 0 1 1 0 2 0 0 0 1 1 0 0 0 0 0 0 0 0 0 1 0 1 0 1 1 0 1 2
194 1 0 0 1 0 1 1 0 1 0 0 0 1 0 0 0 0 0 1 1 2 0 2 0 0 0 2 2 1 1 1 0 2 0 0 2 0 1 0 1 0 1 1 1 1 0 0 2 0 0 0 0 0 2 1 0 0 2 0 1 0 0 2 0 0 0 0 0 0 0 0 2 0 2 2 0 1 2 1 0 2 2 0 1 0 0 0 1 2 0 0 0 1 1 0 1 1 1 1 0 1 0 0 0 0 2 0 0 2 1 1 0 0 1 1 1 0 0 2 2 0 2 1 1 0 0 1 2 0 0 0 1 1 0 0 1 1 1 0 1 1 1 0 2 0 1 0 0 1 0 0 1 0 0 1 0 0 0 0 0 2 0 2 0 2 1 2 0 1 1 0 0 2 1 1 2 1 0 1 1 1 1 2 0 1 2 2 2 1 1 2 0 1 2 1 2 0 0 0 0 0 0 1 2 0 1 0 0 0 0 0 0 0 0 2 0 0 0 1 1 1 0 0 0 0 0 1 1 2 0 0 0 0 2 0 0 0 1 1 1 0 2 0 1 1 1 0 2 0 0 1 0 0 0 0 2 0 0 0 0 0 0 2 2 0 1 1 1 0 0 1 0 0 0 0 0 1 1 1 1 2 0 2 2 1 1 1 0 1 1 0 2 0 2 0 2 1 0 1 2 1 1 1 0 0 0 0 0 1 0 2 2 0 1 1 1 1 1 1 0 0 1 1 1 0 0 0 0 1 2 0 0 0 0 0 0 2 1 1 2 2 0 0 1 0 2 0 1 2 2 0 0 1 0 1 0 1 0 2 2 0 2 1 2 1 0 2 2 0 1 1 0 0 1 0 1 1 0 1 2 1 0 0 0 0 0 1 1 1 1 1 0 0 2 0 0 0 1 1 0 1 1 1 0 0 1 0 0 0 1 0 1 0 0 0 1 1 0 1 0 2 0 2 1 1 0 1 2 2 0 1 1 1 0 1 0 1 0 0 0 0 2 0 0 2 2 1 2 0 0 1 0 1 2 1 1 0 0 1 0 0 0 0 0 1 0 1 0 1 1 1 0 2 0 0 0 2 1 0 2 1 0 0 2 1 0 1 1 0 1 0 0 2 1 0 1 0 0 2 0 0 1 1 0 0 1 2 2 0 1 0 1 0 0 0 2 0 0 1 1 1 1 1 1 1 1 2 2 0 2 0 1 1 2 0 1 1 0 0 0 1 0 0 0 2 0 0 2 0 1 1 0 2 0 0 0 1 2 0 0 0 0 2 1 1 0 1 1 0 1 1 0 0 0 0 0 0 0 2 0 1 0 0 0 0 1 1 1 1 0 1 1 0 0 0 0 0 0 0 0 2 1 1 2 1 1 0 0 1 2 0 0 1 2 0 0 0 0 0 0 0 1 1 1 0 0 1 0 0 2 0 1 0 0 2 2 0 2 0 1 1 0 1 1 0 0 1 0 0 0 2 0 0 2 0 0 0 2 0 0 0 0 0 0 0 0 1 2 0 0 2 0 2 2 2 0 1 1 1 0 1 0 1 2 2 2 1 2 1 1 1 0 0 0 0 0 2 1 1 0 2 1 1 1 2 1 2 0 0 0 0 0 0 1 1 0 0 0 0 0 0 1 2 0 1 1 0 0 0 1 1 0 0 0 0 0 2 1 2 0 2 0 0 0 1 1 0 0 0 0 0 0 0 0 0 1 0 2 0 0 2 2 0 1 1 2 0 0 2 1 1 1 0 0 0 0 0 2 2 2 2 0 0 0 2 0 1 2 1 1 0 1 0 1 1 1 1 0 0 1 0 0 0 2 0 1 1 0 2 1 0 1 1 1 0 1 2 2 0 0 2 2 1 2 1 0 0 0 1 0 0 1 0 0 1 0 1 1 1 1 2 0 0 0 0 0 0 0 1 0 0 0 2 2 0 0 1 0 0 0 2 0 0 0 2 1 0 1 1 0 0 1 0 0 0 1 2 1 1 1 1 2 0 0 0 0 1 2 1 1 0 0 0 1 0 1 0 0 1 1 0 1 1 1 1 1 1 0 1 1 1 0 0 0 0 2 1 2 0 1 0 0 2 2 2 0 0 1 2 2 0 1 2 0 0 1 1 0 0 0 0 1 2 2 0 0 1 0 2 0 0 0 1 2 0 2 1 0 0 1 1 1 0 0 2 2 0 0 0 0 0 1 0 0 0 1 0 1 0 0 2 1 1 1 2 2 0 1 1 1 0 0 1 1 0 1 1 1 0 0 0
195 1 0 0 0 1 1 2 1 1 0 0 0 0 0 0 0 0 1 1 0 2 2 1 1 1 1 1 2 2 2 0 1 1 2 1 1 2 1 1 0 0 0 0 1 0 0 0 2 0 0 0 0 0 1 1 0 0 2 1 1 1 0 1 0 0 0 0 0 0 0 0 1 1 1 2 1 2 2 0 2 2 2 1 1 0 0 0 0 2 0 0 2 0 1 1 0 1 1 1 1 0 1 0 0 0 2 1 1 1 1 2 1 1 2 2 1 1 2 0 0 0 2 1 1 1 0 1 1 1 0 0 0 0 1 0 0 0 0 1 2 0 0 0 1 0 0 0 0 0 0 1 0 2 0 1 0 1 0 0 0 1 0 0 0 0 0 0 1 1 0 0 1 1 1 1 2 1 1 1 1 0 0 1 0 0 1 2 0 1 1 2 0 1 1 1 0 0 0 0 0 1 1 0 2 0 2 0 2 0 0 0 0 0 0 2 0 0 2 1 1 0 0 0 0 0 0 1 1 1 0 0 0 0 0 0 0 2 0 1 0 0 2 0 0 0 0 0 1 0 0 0 1 1 0 0 1 0 0 0 0 0 0 1 0 0 0 1 1 1 0 1 0 1 0 0 0 1 1 0 0 1 1 1 2 0 1 1 1 1 1 1 1 0 2 0 2 0 0 1 1 0 2 0 0 0 1 0 0 0 0 0 1 0 0 0 1 1 0 0 0 2 0 0 1 0 1 0 2 1 1 1 0 0 0 0 0 1 0 1 1 0 1 0 0 1 1 0 0 1 1 1 1 2 1 0 0 0 1 0 0 0 2 1 2 0 1 1 2 0 1 1 0 0 1 1 0 2 0 2 0 1 1 1 0 0 1 0 0 1 1 1 1 0 2 0 1 0 0 0 0 0 0 2 1 0 1 0 0 0 0 0 0 0 1 0 1 0 0 0 0 1 0 2 1 1 1 0 0 0 0 0 1 1 1 2 0 2 0 1 2 0 1 1 1 1 1 0 2 0 0 1 0 2 1 1 0 0 0 1 1 0 0 1 0 2 0 1 0 1 1 1 1 1 1 0 1 1 0 0 0 1 0 0 1 2 0 1 1 0 1 1 1 2 1 0 2 2 1 0 1 0 2 0 0 1 2 0 1 0 1 0 0 2 2 0 0 1 0 1 0 2 1 1 1 1 1 2 2 0 2 0 2 2 2 0 0 0 1 1 0 1 1 0 0 1 0 0 2 0 1 1 0 1 1 1 1 1 1 1 1 0 1 1 0 0 1 2 2 2 0 2 0 0 0 0 0 2 2 2 0 0 1 0 0 0 2 2 1 2 0 1 1 0 1 1 1 1 1 1 1 1 0 0 0 0 0 2 0 2 0 0 0 1 1 0 0 0 0 0 0 0 0 0 0 1 2 1 0 0 0 1 1 0 0 2 2 1 2 0 2 0 0 1 1 0 2 1 0 0 1 1 0 1 2 0 0 0 1 0 0 0 1 0 2 2 0 2 0 0 0 1 0 1 1 1 1 0 1 0 0 2 1 2 1 2 0 1 1 1 1 1 0 0 1 0 0 2 1 1 0 1 1 1 0 1 1 2 1 0 0 0 0 1 0 2 0 1 0 1 0 0 0 2 0 2 0 1 0 0 1 1 0 0 0 0 0 1 0 1 0 0 1 0 0 0 2 1 0 0 0 1 1 0 0 2 0 0 2 1 1 2 2 0 1 1 2 0 0 2 1 0 1 1 1 1 0 0 1 1 1 1 0 0 0 2 0 2 0 2 0 2 2 0 1 1 1 0 0 1 1 0 0 2 1 0 1 0 0 2 2 0 0 0 0 0 0 2 0 0 1 0 1 0 2 1 0 0 0 0 0 0 1 1 1 0 0 1 2 1 1 2 0 1 1 0 1 0 0 0 2 0 2 0 0 0 2 0 0 0 0 2 0 0 0 0 0 0 0 2 0 0 0 1 0 1 0 2 0 0 1 1 2 0 2 2 0 1 0 2 2 0 0 0 2 1 1 0 1 0 0 1 0 0 2 2 0 1 1 2 2 0 0 0 0 0 2 0 1 0 0 0 0 0 1 1 0 0 1 1 0 0 1 1 1 0 2 0 1 1 0 0 1 2 1 1 0 0 0 0 2 0 0 1 0 0 0 2 0 0 1 0 1 1 2 0 0 0 0 0 0 0 0 0 0 0 2 2 0 0 0 2 1 2 0 1 0 1 0 0 1 1 0 0 1 0 0 2 1 0 0 0
196 1 0 2 0 0 0 2 0 2 0 0 0 1 0 0 0 0 2 2 1 0 0 0 0 0 0 1 2 0 0 0 1 1 2 1 1 2 0 0 1 0 0 0 2 0 0 0 1 0 0 0 1 1 1 1 1 0 1 1 0 1 0 0 0 0 0 1 0 1 1 1 1 0 1 2 1 2 2 0 2 2 2 1 1 0 0 0 1 1 0 0 0 1 0 0 1 0 0 0 1 0 0 0 0 0 2 1 1 1 1 2 2 2 2 2 2 0 1 2 2 0 2 1 0 2 0 0 1 1 0 1 0 1 1 1 0 1 0 0 1 1 0 0 2 0 2 0 0 1 0 1 0 0 0 0 1 0 0 0 1 0 0 2 1 1 0 1 0 2 1 1 0 0 1 1 1 0 0 0 0 0 0 2 1 1 1 1 1 0 0 2 0 1 1 1 1 0 0 0 0 0 0 2 2 1 1 0 2 0 1 0 1 0 0 2 0 0 1 0 2 1 1 0 0 0 1 1 0 0 1 1 1 1 1 0 1 2 0 0 0 1 1 0 0 0 0 0 2 0 0 0 0 0 1 1 0 0 0 0 0 0 0 0 0 0 0 0 1 1 0 1 0 0 0 0 0 2 2 2 2 2 0 1 1 0 2 2 0 2 0 0 0 0 1 0 1 1 0 0 0 0 1 1 0 0 1 0 0 1 0 1 1 0 1 0 1 0 0 0 0 1 1 0 1 0 1 0 2 1 2 0 0 0 0 0 0 2 1 0 1 2 2 0 0 1 0 0 0 1 1 0 0 2 0 0 1 0 0 1 1 0 2 0 2 1 0 2 2 0 2 2 0 0 0 1 2 1 0 1 1 1 0 0 0 0 0 1 1 0 1 1 0 0 2 0 1 1 1 1 0 1 0 2 1 0 1 1 0 0 1 0 0 0 2 0 0 0 0 0 1 0 1 2 2 2 2 0 1 0 1 0 0 2 2 0 0 1 0 1 1 0 0 0 0 1 2 0 0 0 0 0 0 2 2 2 0 1 1 1 1 0 1 1 0 0 0 1 0 1 1 1 1 1 0 0 0 0 0 0 0 2 1 0 2 2 0 1 1 1 1 1 0 1 0 0 1 1 1 0 0 1 2 0 0 0 2 0 0 0 0 0 1 1 1 0 0 0 2 1 0 1 1 0 0 1 1 0 0 1 1 1 0 0 0 1 0 0 1 1 1 0 1 0 1 1 0 1 1 0 0 0 0 2 0 2 0 0 2 0 0 0 1 2 0 0 1 1 1 1 0 1 0 0 0 0 0 2 2 1 1 0 0 0 1 0 0 1 0 1 0 1 1 0 1 0 1 0 0 0 0 2 1 0 1 1 1 1 0 1 1 0 0 0 2 0 0 0 0 0 0 0 0 1 1 0 1 0 0 0 0 0 0 0 0 1 1 1 2 0 1 1 0 2 0 0 1 1 0 0 1 1 0 0 1 0 0 0 1 0 0 0 1 1 1 0 0 2 0 2 2 0 0 0 0 1 1 0 1 0 0 0 1 2 1 2 1 1 1 0 0 0 0 0 1 0 0 2 0 1 1 1 0 1 1 2 0 1 0 0 0 0 0 0 0 0 0 1 0 0 0 1 2 2 0 0 0 0 0 0 1 2 0 0 0 0 1 0 0 1 0 1 0 0 0 0 1 0 0 1 1 1 0 0 0 0 0 0 2 0 0 2 2 0 0 0 2 0 0 2 0 0 2 0 0 0 0 1 1 2 2 1 0 0 0 2 0 0 2 0 2 0 2 1 0 0 0 0 0 0 0 0 0 2 1 0 1 0 1 2 2 0 1 1 1 0 2 0 1 1 0 1 0 1 2 1 0 0 0 0 0 0 1 1 1 0 0 0 1 0 0 1 0 0 0 0 1 0 0 2 0 0 0 2 2 0 0 0 1 1 0 2 1 0 1 2 2 1 1 2 0 0 0 0 0 0 0 1 1 1 1 1 1 0 0 1 1 1 0 2 2 0 1 0 1 0 1 0 1 1 1 0 2 2 0 0 1 0 0 1 1 0 0 0 0 0 2 1 2 1 0 1 0 1 2 0 1 0 0 0 2 0 0 2 0 0 0 2 0 1 0 0 0 1 0 1 1 0 0 1 1 0 1 1 1 0 0 1 0 1 1 1 1 0 1 1 1 0 0 0 0 1 0 0 0 0 2 0 2 0 0 0 0 0 1 1 1 0 0 0 0 0 0 0 0 0 0 1 1 1 1 2
197 1 0 1 0 1 1 2 0 1 0 0 2 2 0 0 0 0 1 1 1 1 0 1 0 0 1 1 2 0 0 0 0 0 0 0 2 1 0 0 2 0 0 1 1 1 0 0 0 1 2 1 0 0 1 0 1 0 1 1 1 0 0 0 0 0 0 0 0 0 0 1 2 0 1 1 0 1 1 0 2 2 2 1 1 0 0 1 2 2 0 1 2 0 0 0 0 0 0 0 1 0 1 0 1 1 2 0 0 2 2 2 1 2 0 2 0 0 2 0 0 0 2 0 0 0 0 1 2 2 0 0 0 0 0 0 0 0 0 0 0 2 0 0 2 0 0 0 0 2 0 2 0 0 0 0 1 1 0 0 2 0 1 2 1 2 1 1 0 2 1 2 0 2 1 2 2 1 0 0 0 1 0 2 0 0 2 1 1 1 1 2 0 2 2 2 0 0 0 0 0 0 0 0 2 0 2 0 1 0 0 0 0 0 0 2 1 0 1 1 1 1 0 1 1 0 0 1 0 1 1 1 0 0 1 0 0 2 0 1 0 1 2 0 0 0 0 0 1 1 1 1 0 0 0 0 0 0 0 0 0 0 0 1 0 0 1 0 0 0 0 0 0 0 1 2 1 2 2 1 1 1 0 2 2 1 1 1 0 1 0 1 1 0 1 0 1 0 0 0 0 0 2 0 1 0 0 1 0 0 0 2 1 1 2 1 2 1 1 1 0 1 2 1 2 0 1 0 1 0 2 0 0 0 0 1 0 0 0 1 0 2 2 0 0 1 0 1 1 1 0 0 2 2 1 0 1 0 0 2 2 0 2 1 2 0 2 2 2 1 2 2 1 1 0 1 2 1 0 1 1 1 0 0 1 2 1 0 0 1 0 1 1 0 2 1 1 0 0 0 0 0 0 1 0 0 1 1 1 1 1 1 2 1 0 0 1 0 0 0 0 2 1 0 0 1 0 0 0 0 0 0 0 2 2 1 0 1 0 0 1 0 2 0 0 2 0 0 2 0 0 2 0 1 2 1 1 1 0 1 1 0 0 2 0 0 0 1 0 1 1 1 0 2 1 1 0 1 1 0 0 2 1 1 1 1 0 0 1 0 1 1 1 2 1 0 2 2 0 0 2 0 2 0 0 1 2 1 0 0 0 0 0 1 1 0 1 1 0 1 0 2 2 1 1 2 0 2 2 1 1 0 0 0 0 0 2 0 1 0 1 1 0 0 1 2 0 2 1 0 0 0 0 2 1 1 0 0 1 0 0 1 0 2 0 1 1 1 0 0 0 1 0 0 0 0 0 2 2 2 0 1 0 0 2 0 0 1 0 1 0 0 0 1 1 0 1 1 1 1 1 1 0 0 2 0 1 1 0 1 0 0 0 1 1 0 1 0 1 0 0 0 0 0 0 1 2 2 0 0 0 1 2 0 0 0 1 1 2 0 1 1 0 2 0 0 2 1 0 0 0 2 0 0 2 0 0 0 2 1 0 0 2 0 2 0 0 2 1 0 0 0 1 0 0 2 1 1 2 1 0 0 0 2 2 2 1 0 0 1 0 0 0 0 1 0 0 1 1 1 1 0 0 0 2 2 1 1 0 0 0 0 0 1 0 1 1 2 2 0 0 0 0 2 1 1 1 0 0 0 1 0 1 0 1 1 1 0 0 0 0 1 1 1 0 0 1 1 0 0 0 0 0 0 0 2 0 0 1 0 0 1 2 0 0 1 2 1 0 0 1 1 0 1 1 0 1 0 1 1 0 1 1 1 1 2 1 0 2 0 1 0 1 0 0 0 0 0 0 1 1 0 0 1 1 1 0 0 0 0 0 0 1 1 1 0 2 1 1 0 2 1 0 1 2 0 0 0 2 0 0 0 0 1 1 1 0 2 2 0 0 1 1 0 1 0 1 0 1 0 2 0 0 2 2 0 0 1 1 1 0 2 0 0 0 0 2 0 1 0 0 0 1 0 0 0 0 0 2 1 1 1 2 0 0 0 1 2 0 2 2 0 0 0 2 0 2 0 0 0 0 2 2 1 1 1 1 1 0 0 0 0 0 1 1 1 1 0 1 1 0 1 0 1 2 1 2 0 0 0 0 0 0 2 0 0 0 2 0 1 0 1 1 2 1 0 1 1 1 0 0 0 0 2 2 0 2 2 0 0 0 1 2 1 1 1 1 0 0 0 0 0 0 0 0 0 2 1 1 0 0 1 0 1 0 0 0 1 0 0 1 1 0 1 0 0 0 0 0 0 1 1
198 0 0 1 1 0 1 2 0 0 0 0 0 0 0 0 0 0 0 0 1 2 0 0 0 0 0 1 2 2 2 0 1 1 0 0 1 2 0 2 0 0 0 0 1 0 1 0 1 0 0 0 1 1 1 0 1 1 1 0 1 1 0 2 0 0 0 1 0 0 0 0 1 1 1 2 1 0 2 2 0 2 2 0 2 0 0 0 1 1 0 0 0 1 0 0 0 1 1 1 0 0 0 0 2 2 1 1 1 0 0 2 0 1 0 1 0 0 0 2 2 0 2 2 2 0 0 0 0 0 0 0 0 1 0 1 0 0 0 1 0 2 1 0 1 0 0 0 0 0 0 0 0 1 0 1 1 2 0 1 2 1 0 2 1 2 1 0 1 2 0 0 0 2 1 0 2 0 0 0 0 0 0 2 0 0 2 1 1 1 1 2 0 1 1 1 1 0 0 1 0 1 1 1 2 0 1 0 2 0 0 0 0 0 0 2 0 0 1 2 0 0 1 0 0 0 0 1 0 1 1 1 1 1 1 0 0 1 0 0 0 0 2 0 0 0 0 0 0 1 1 0 0 1 0 0 1 1 0 1 1 0 0 0 0 0 0 0 1 0 1 1 0 1 0 0 1 0 2 0 0 0 1 2 1 1 1 2 1 2 1 1 1 0 1 0 1 1 0 0 1 0 1 1 0 0 1 0 0 0 0 1 2 0 1 1 1 1 0 0 1 2 2 1 1 0 2 0 0 0 1 1 0 0 1 1 1 2 1 1 1 1 2 0 0 1 1 0 0 2 2 0 0 0 0 2 0 0 0 0 0 0 1 0 1 0 0 2 2 0 2 2 1 1 0 1 2 2 0 2 0 0 2 0 1 1 1 0 0 1 0 0 1 0 1 1 2 2 1 1 0 1 0 2 2 0 0 0 0 0 0 0 2 1 0 0 1 1 0 1 0 1 1 0 0 1 0 1 2 2 0 1 1 1 0 1 0 1 0 0 1 0 1 1 1 1 1 1 1 0 0 0 0 2 1 0 1 1 1 2 2 0 0 0 0 1 1 2 0 1 1 1 1 2 1 0 1 2 0 0 1 1 1 0 1 2 1 1 1 0 1 1 0 1 1 0 2 0 0 1 0 0 1 1 0 0 1 1 0 0 0 0 0 0 0 0 1 0 2 2 0 0 2 2 2 2 0 0 0 2 1 1 2 1 2 1 2 0 0 1 0 1 1 1 1 1 0 2 0 0 1 1 0 1 2 1 1 0 2 0 0 0 1 1 0 0 0 1 1 1 0 1 0 0 1 0 1 2 2 0 1 0 0 0 1 0 0 2 0 2 1 1 1 1 0 0 1 0 0 0 0 2 0 1 2 0 2 1 0 1 1 0 0 2 0 1 0 0 0 0 0 0 0 0 0 1 1 0 0 0 0 0 1 0 0 0 2 0 1 1 0 1 0 0 1 0 0 0 1 0 0 2 1 1 1 0 0 0 2 0 0 0 1 2 0 2 1 2 0 2 1 0 0 0 0 1 1 0 1 0 1 2 1 2 1 2 1 0 1 1 0 0 0 2 1 1 0 2 2 2 1 2 0 0 1 1 1 1 0 0 2 0 0 1 1 1 0 0 0 0 0 0 0 1 1 2 0 2 1 0 1 1 1 0 1 1 1 1 0 1 0 1 0 0 0 2 2 1 0 1 1 1 0 0 0 2 0 0 2 1 0 1 1 0 0 2 2 0 0 2 1 0 1 0 0 1 2 2 0 0 0 0 0 0 0 2 0 1 1 1 1 1 1 0 1 1 1 1 0 0 0 0 0 1 1 1 1 0 1 1 1 0 0 2 1 0 2 0 1 0 1 1 0 0 2 0 0 0 1 0 1 1 2 0 0 0 0 0 2 1 1 1 0 0 0 0 0 0 0 1 1 0 0 2 2 0 0 0 0 0 2 2 0 0 0 2 1 0 1 1 1 0 0 2 0 2 0 2 1 1 2 1 2 1 0 1 0 1 1 1 1 0 2 0 2 0 2 0 0 1 0 2 1 1 1 0 1 1 0 0 0 0 0 0 0 0 1 1 2 0 0 0 1 1 0 1 0 1 0 1 2 0 0 0 1 0 1 0 1 0 0 0 1 0 0 1 0 0 0 0 0 0 1 0 1 0 1 0 0 0 2 0 2 0 1 1 2 0 0 0 0 2 0 0 0 0 2 1 1 0 0 1 0 0 0 0 0 1 0 2 0 0 0 1 2 0 0 0 2 0 0 0
199 1 0 0 0 0 0 2 0 0 0 0 0 1 0 0 0 0 0 0 1 2 0 0 0 0 1 2 2 2 2 2 2 2 0 0 1 0 0 0 1 0 1 2 2 1 1 0 2 0 0 0 1 1 1 1 0 0 1 0 2 0 0 0 1 1 1 0 0 1 1 2 1 1 1 2 1 2 2 0 2 2 2 0 2 0 0 1 2 2 0 1 0 1 1 0 1 0 0 0 2 0 1 0 1 1 1 1 2 0 0 2 0 1 0 2 0 0 1 1 1 0 1 2 2 0 0 0 0 0 0 0 1 1 0 0 1 0 0 0 1 1 0 0 1 0 0 0 0 1 0 1 2 0 0 0 1 0 0 1 1 0 0 0 0 0 0 0 2 2 0 2 1 1 0 1 2 1 1 1 1 1 1 2 0 1 2 1 0 0 0 1 0 2 2 2 2 0 0 0 0 0 0 2 2 0 1 0 0 0 1 0 0 0 0 2 0 0 1 0 2 0 1 0 0 0 1 1 0 1 0 0 0 0 1 0 0 2 0 2 0 0 2 1 0 0 0 0 2 0 0 0 0 1 0 0 0 0 0 0 0 0 0 1 1 0 0 1 1 1 0 2 0 0 0 1 0 0 2 0 0 0 1 2 2 2 2 2 0 2 1 0 0 1 1 0 2 1 0 1 1 0 2 0 0 0 0 1 0 0 0 2 1 1 2 1 2 0 0 0 2 0 2 0 1 0 1 0 1 2 2 1 1 0 0 0 0 2 0 0 0 1 2 0 0 1 0 0 1 1 1 0 0 2 0 0 1 0 0 1 0 0 2 1 2 0 1 1 2 0 1 1 0 0 0 0 2 1 0 1 0 0 1 0 0 1 1 0 0 0 0 0 1 0 2 1 0 0 1 1 0 1 0 2 2 0 0 2 0 0 1 0 0 0 2 0 0 0 0 0 0 2 0 1 1 1 1 1 1 1 0 1 0 0 1 1 1 1 0 0 1 0 2 0 0 2 2 1 2 0 0 1 0 2 2 2 0 1 1 2 1 0 0 0 0 2 1 1 0 0 0 0 1 1 2 0 2 1 0 1 1 0 2 1 1 1 1 1 1 1 1 1 0 2 0 0 1 0 1 1 0 1 1 1 0 0 1 1 1 0 0 0 1 1 1 0 0 0 1 1 0 0 2 0 0 2 0 1 1 1 1 1 1 0 1 0 1 0 0 2 0 0 2 2 2 1 0 1 1 0 0 0 0 2 0 1 0 1 0 1 1 0 1 2 1 0 1 1 0 0 0 0 1 0 0 0 1 2 2 0 2 1 0 0 2 1 2 1 0 1 0 1 1 0 0 0 0 0 1 0 0 2 1 0 0 2 0 2 0 2 1 0 0 1 1 1 1 0 0 1 0 1 0 1 1 1 2 1 0 0 2 0 1 0 0 1 2 0 2 0 2 1 0 1 0 0 1 0 0 0 1 1 0 1 1 0 0 0 0 0 0 0 0 0 0 0 0 2 1 1 0 0 0 0 0 2 0 0 1 0 0 1 0 1 2 2 1 1 1 0 0 0 1 0 1 0 0 1 1 1 0 1 0 0 1 1 1 2 0 0 1 0 0 0 0 0 1 2 1 1 0 0 0 2 0 2 0 0 0 0 1 0 0 0 0 0 0 0 0 0 0 1 0 0 0 0 1 1 0 0 0 0 0 0 0 1 2 0 2 1 1 1 1 0 0 1 2 0 0 2 0 1 2 2 2 0 0 0 1 1 1 1 0 0 0 2 0 1 1 1 1 1 2 0 0 0 0 0 0 0 0 0 0 1 2 0 1 0 0 2 1 0 0 1 2 0 1 0 2 0 2 2 1 1 2 1 0 0 1 0 1 1 0 1 1 0 0 2 2 1 1 1 0 0 0 0 0 0 0 1 1 0 2 1 1 0 1 0 0 0 0 1 0 0 0 0 0 0 2 1 0 0 0 2 0 2 0 1 0 0 1 1 0 0 0 2 0 2 0 2 2 0 1 1 1 0 1 0 0 1 0 1 2 2 0 1 0 1 0 1 1 0 0 0 0 0 2 0 1 0 0 0 1 1 2 2 0 1 0 0 2 1 0 2 0 0 0 0 0 1 0 0 0 1 0 2 0 0 0 0 2 0 1 0 1 0 0 1 1 1 1 1 0 2 2 0 0 0 2 1 1 0 0 1 1 0 2 0 2 0 0 0 1 1 0 0 0 1 0 2 0 0 1 0 2 0 0 1 2 0 1 1
[truncated: 1,606,808 more chars]
