# Supplementary material for: KNN-MDR: a learning approach for improving interactions mapping performances in genome wide association studies
Source: BMC Bioinformatics. 2017 Mar 21;18:184. doi: 10.1186/s12859-017-1599-7 (PMC5361736; doi:10.1186/s12859-017-1599-7)
Supplement: Supplementary file 3 — The data set(s) supporting the results of Table 2. (ZIP 28603 kb) [file 12859_2017_1599_MOESM3_ESM.zip › 3/SINAN/S58/mkallsimul.dat]

1 1 0 2 0 0 0 2 2 0 0 2 0 2 0 0 1 0 0 0 0 0 0 0 0 1 0 0 0 0 2 0 2 2 0 0 2 1 0 1 1 1 0 0 1 0 0 0 2 0 0 0 1 0 0 1 0 0 0 0 1 1 0 2 0 0 0 0 0 0 0 2 2 2 2 2 0 0 1 0 1 2 0 2 2 0 0 0 2 2 0 0 0 1 1 0 0 2 0 2 0 1 0 0 1 0 2 0 0 2 0 1 0 0 0 0 0 0 1 1 1 0 2 0 1 0 1 1 2 1 1 1 0 0 0 0 0 0 2 0 0 2 0 0 0 0 0 0 1 1 0 0 0 1 0 0 0 0 0 1 1 1 0 2 1 2 2 0 1 1 1 1 0 2 1 0 0 0 0 0 0 0 1 0 2 1 1 2 0 0 0 2 0 0 1 0 0 1 0 0 0 0 0 1 2 0 1 0 1 0 0 0 1 0 2 0 0 0 1 1 0 0 2 0 0 0 0 1 0 0 0 0 0 0 0 0 0 2 0 1 0 1 2 1 2 2 0 0 2 0 0 0 1 0 0 0 0 1 0 2 2 2 0 1 1 1 0 1 2 0 0 1 1 0 0 0 0 0 1 0 0 2 2 2 2 0 2 2 0 2 0 1 1 0 1 0 1 0 0 0 0 0 2 0 0 1 0 0 1 0 1 0 0 0 2 0 1 0 1 1 0 0 1 0 1 0 1 0 1 1 2 1 0 0 0 0 0 1 1 0 1 1 2 2 0 1 1 0 2 0 0 0 0 1 0 1 1 1 0 1 2 1 1 0 0 1 0 1 1 0 0 0 2 1 1 0 2 2 0 1 1 1 0 0 1 1 0 0 0 0 0 0 0 0 2 1 0 1 0 1 1 1 1 1 0 1 0 1 0 2 0 0 1 0 1 2 0 0 0 0 0 1 1 1 1 1 1 1 1 1 2 0 0 1 0 1 0 0 0 0 1 1 0 1 1 2 1 0 0 0 0 0 1 2 1 0 1 2 2 2 2 2 0 0 0 2 0 1 1 1 1 1 0 0 1 0 0 0 1 0 2 0 0 1 0 1 0 0 2 0 1 2 1 2 2 0 2 0 2 0 0 2 2 0 0 0 1 0 2 0 2 0 0 0 0 2 0 0 2 0 1 2 2 2 1 2 0 0 0 2 0 0 0 0 0 0 0 0 0 0 1 0 0 1 1 1 2 2 0 0 2 0 0 2 1 2 1 1 0 1 0 0 0 0 0 0 0 2 2 0 2 1 0 0 0 1 1 1 0 1 0 0 2 2 0 0 2 0 0 0 0 0 0 0 0 1 0 0 1 0 1 1 1 0 0 1 1 0 0 1 0 0 0 0 1 0 0 2 0 1 0 1 0 1 0 0 1 0 0 0 2 2 0 0 2 1 2 0 2 2 1 1 0 1 1 0 1 0 1 0 0 2 0 0 2 0 2 2 2 0 0 0 1 1 1 0 0 2 1 1 1 0 0 0 1 1 2 0 0 0 1 0 0 1 0 0 1 0 2 2 2 0 0 1 1 0 0 0 0 0 0 0 0 1 1 0 1 1 0 0 0 1 0 0 0 0 0 2 2 0 0 0 1 0 1 1 0 0 1 0 1 1 0 0 0 1 0 0 0 1 0 1 1 0 0 1 2 0 1 1 1 1 0 0 0 2 0 0 0 0 0 0 2 2 1 1 2 1 0 2 1 2 2 0 0 2 0 1 0 0 0 0 0 0 2 1 0 2 0 2 0 1 2 2 1 1 0 1 1 1 0 0 0 0 0 0 2 0 0 0 0 0 2 0 2 2 2 0 0 1 0 1 2 2 1 1 0 0 0 0 0 1 2 2 0 2 0 0 0 0 0 0 1 1 0 1 1 1 0 0 2 2 0 0 1 1 0 0 0 1 1 2 0 0 0 1 0 1 1 0 0 1 0 1 1 1 0 1 1 2 2 0 0 0 0 1 0 0 0 1 0 1 0 0 2 1 2 0 0 0 0 2 1 0 0 2 0 1 1 1 0 0 0 0 0 1 2 1 2 2 0 0 0 0 0 0 1 1 0 1 1 1 0 0 0 1 0 1 2 0 0 0 2 1 1 1 1 0 1 1 2 0 0 1 1 0 2 0 0 0 1 0 1 0 0 0 0 0 2 0 0 1 0 0 0 1 0 1 1 0 0 0 0 0 0 1 1 1 0 1 0 0 0 0 1 0 0 0 0 0 1 1
2 0 0 1 1 0 0 0 0 1 1 1 1 2 0 0 1 0 0 1 0 0 0 1 0 0 1 0 1 2 1 0 0 1 0 0 2 2 0 1 1 1 0 0 2 0 0 0 1 1 0 2 0 1 1 1 0 1 0 1 1 1 0 2 0 0 0 1 2 0 0 1 2 2 2 2 0 0 2 1 1 2 0 1 2 0 0 0 0 2 0 0 2 1 0 0 0 2 1 2 0 0 0 0 1 0 1 0 0 2 0 1 1 2 2 2 1 0 1 1 1 0 2 0 2 0 2 0 1 0 0 0 0 0 0 0 0 0 0 0 2 1 0 0 2 0 1 0 0 0 0 0 0 0 0 0 0 1 0 2 2 2 0 2 0 1 1 0 0 1 1 0 1 0 2 0 0 1 1 0 0 1 0 1 2 1 1 1 0 1 1 1 1 1 2 1 1 0 0 0 0 0 1 1 2 0 2 0 1 0 1 0 1 0 1 0 0 1 2 0 1 1 1 1 0 1 1 1 0 0 1 0 0 0 0 0 0 2 0 1 0 0 2 0 1 1 1 0 2 0 0 0 1 0 0 0 1 0 0 0 0 0 0 0 0 0 0 0 2 0 0 1 1 1 1 1 0 1 1 0 1 1 2 1 2 0 2 2 0 2 0 1 2 0 2 0 1 2 2 2 1 0 2 0 1 0 0 2 1 0 1 0 0 0 2 0 2 1 0 0 0 1 1 1 1 0 0 0 1 1 2 2 0 0 0 0 0 2 0 2 1 1 1 1 0 2 0 1 2 1 1 0 0 1 0 1 1 1 0 0 1 0 1 0 0 0 1 2 2 0 0 0 1 1 1 1 2 2 1 2 0 2 0 1 1 0 0 0 0 0 0 0 1 0 2 0 0 1 1 1 1 1 0 1 0 0 0 1 0 1 0 0 1 0 0 1 0 0 0 0 0 0 0 0 1 1 1 0 2 0 2 0 0 2 0 1 0 0 0 0 1 1 0 1 1 0 2 1 1 0 0 0 0 1 1 0 1 1 1 1 0 1 0 0 1 1 0 2 2 0 1 1 1 1 0 0 0 0 2 2 2 1 0 1 1 0 0 0 2 0 2 2 0 1 0 0 2 0 2 0 1 1 1 1 0 1 2 1 0 0 0 1 1 1 1 1 0 0 0 0 1 2 2 2 1 2 0 0 0 2 0 1 0 0 0 0 0 1 0 0 0 2 0 0 0 2 1 2 0 0 1 1 0 2 2 0 0 0 1 0 0 0 0 0 1 1 1 1 1 0 1 0 1 0 0 0 1 1 0 0 1 0 1 0 1 0 0 1 1 1 0 2 1 0 0 0 0 0 0 0 0 2 0 0 2 2 1 0 1 1 0 0 0 0 1 0 0 1 1 0 0 0 0 0 0 1 1 2 0 0 1 1 1 1 2 0 1 0 1 1 0 0 0 0 1 1 2 0 1 0 0 2 1 0 1 0 2 2 2 0 0 0 0 0 2 1 1 2 1 1 1 0 0 0 0 2 2 2 2 2 2 0 0 1 0 1 2 1 2 1 1 0 1 0 1 0 0 2 0 1 1 0 0 0 1 0 1 1 0 0 1 1 0 0 0 0 0 0 0 0 0 0 0 0 2 2 0 0 0 0 0 0 0 0 0 1 2 0 0 1 1 1 0 0 1 0 0 0 0 0 0 0 0 1 0 1 0 1 0 0 1 0 0 0 0 0 0 1 0 1 0 0 0 1 1 2 0 2 2 0 1 0 1 1 2 0 2 2 1 2 0 2 2 2 2 2 0 1 0 2 2 2 0 0 2 0 1 1 1 2 1 0 0 1 0 2 1 0 1 1 1 1 1 1 0 1 0 0 0 1 0 0 2 1 0 1 1 0 1 0 1 1 1 0 0 0 1 0 0 1 1 1 0 0 2 0 0 0 2 0 2 2 0 0 0 1 1 0 1 0 0 0 0 1 1 2 0 2 2 2 2 0 0 0 0 0 0 0 0 1 0 1 0 0 2 1 2 0 0 0 0 2 2 1 2 1 1 1 1 2 0 0 1 1 2 0 0 2 1 0 1 1 0 2 2 2 0 2 0 0 0 2 1 2 1 1 1 1 2 0 0 0 2 2 0 1 2 0 1 1 0 1 2 0 1 0 1 0 0 0 2 0 1 0 1 1 1 0 0 0 1 0 0 0 0 1 1 1 1 0 0 1 1 1 0 0 0 0 2 0 2 1 0 0 0 0 0 0 0 0 1 1
3 0 0 2 1 0 0 0 1 1 1 0 2 2 0 0 0 0 1 2 0 0 0 0 0 1 2 1 0 0 1 0 0 2 0 0 2 1 1 0 0 1 0 0 2 0 0 0 0 2 1 2 1 0 1 0 0 0 0 0 2 2 0 2 0 0 0 0 1 0 0 0 1 2 0 2 2 0 1 0 1 2 0 0 1 0 0 0 2 2 0 0 0 0 0 0 0 2 1 2 0 2 2 2 0 0 2 1 2 0 0 1 1 2 2 2 1 0 1 1 2 0 2 0 1 1 1 0 2 0 0 0 0 0 0 0 0 0 0 1 1 1 0 0 1 0 0 0 0 0 0 0 0 0 1 1 0 0 1 2 1 0 1 2 1 2 1 1 0 1 1 1 0 2 2 1 0 0 0 0 0 0 1 1 2 0 2 0 0 0 0 0 0 0 2 0 2 0 0 0 0 0 0 0 2 0 2 0 0 0 2 0 1 0 1 0 0 2 0 2 0 0 2 0 0 1 1 2 1 1 0 0 0 0 0 0 0 1 1 1 0 0 2 0 0 0 0 0 2 0 0 0 0 0 1 1 0 0 1 1 0 1 0 2 0 0 1 0 2 1 1 1 1 1 1 0 0 1 2 0 1 1 2 2 2 0 2 0 1 2 1 1 2 0 2 0 2 1 1 1 0 0 2 0 2 0 0 1 1 0 0 0 0 1 0 0 1 2 0 0 0 0 2 1 1 0 1 0 1 1 2 0 0 0 0 0 0 1 1 0 0 0 1 2 0 0 2 0 1 1 1 0 0 0 0 0 1 2 0 0 1 1 2 0 2 0 2 2 2 2 2 2 0 0 0 0 2 1 0 2 0 0 2 1 1 2 0 0 0 0 0 0 0 0 2 0 0 2 1 2 1 1 0 1 1 0 0 1 0 1 0 0 1 0 1 2 0 1 0 1 1 1 1 0 0 2 0 0 2 1 2 1 1 1 1 0 0 1 0 0 2 0 2 2 0 2 2 0 0 0 0 0 2 2 1 1 1 2 1 1 0 1 0 0 1 1 0 1 2 1 2 1 0 0 2 0 2 0 2 0 1 0 0 1 0 1 0 0 2 0 1 2 1 1 1 0 1 1 2 0 0 2 1 1 0 2 2 0 1 0 1 0 0 1 1 0 0 0 2 2 2 0 1 0 0 0 0 1 1 1 1 0 0 0 0 1 0 1 0 0 1 0 0 1 1 2 1 1 1 0 0 0 1 1 2 0 0 0 1 0 1 1 0 2 1 1 1 2 2 1 1 0 1 0 0 0 1 2 0 1 1 0 1 0 1 1 1 0 0 0 0 2 0 0 0 0 0 0 1 0 1 1 0 1 2 2 1 0 0 2 2 0 0 1 1 0 0 1 1 0 0 0 0 0 0 2 0 1 0 0 1 1 0 1 2 1 2 0 2 2 1 0 0 0 1 1 2 0 1 0 0 1 1 1 0 0 2 2 2 0 0 0 1 1 0 0 1 2 1 1 0 0 1 0 0 1 1 0 1 1 0 1 1 1 0 1 1 1 1 1 2 0 0 1 0 2 0 1 0 1 0 1 0 0 0 0 1 1 1 0 1 1 0 0 0 2 0 1 0 0 0 0 1 0 1 1 0 0 1 0 1 2 0 0 0 1 0 1 0 1 0 0 0 1 0 0 1 0 1 1 1 1 0 0 0 2 1 1 2 2 1 0 2 2 0 1 2 2 0 2 0 0 1 0 0 2 0 0 0 2 2 2 1 1 1 1 1 0 2 1 1 1 2 2 1 1 0 1 0 1 1 2 0 0 2 0 1 0 1 1 1 0 1 0 1 2 1 1 1 1 0 1 0 1 0 2 1 0 1 0 0 0 2 1 0 2 0 0 0 0 0 0 1 1 0 1 1 0 0 1 1 1 0 0 0 0 1 0 0 1 1 2 0 0 1 0 0 0 0 0 1 0 0 1 2 2 1 0 2 2 2 0 0 0 0 0 0 0 0 2 0 1 0 0 2 2 2 0 0 0 0 2 2 0 2 0 0 1 0 0 0 0 1 1 2 0 1 0 0 0 0 1 0 1 2 2 2 2 0 0 0 2 0 1 1 1 1 1 2 0 0 0 2 2 0 1 1 0 1 0 2 0 2 0 1 0 0 1 2 1 1 1 1 0 2 1 2 0 2 0 0 0 0 0 0 0 0 0 1 0 0 0 1 2 0 0 0 0 1 1 1 0 1 1 2 1 0 1 1 0 1 1
4 0 0 2 1 0 0 1 2 0 0 1 0 0 0 0 0 0 1 1 1 1 0 1 0 1 1 0 0 0 1 0 2 2 0 0 0 2 0 0 0 2 0 1 2 1 0 0 2 0 0 0 0 1 0 0 0 0 0 0 2 2 0 1 1 1 0 1 1 0 0 0 2 2 1 2 1 0 1 0 0 1 0 1 1 0 0 0 2 2 0 1 0 0 0 0 0 2 2 2 1 2 1 1 0 0 2 1 1 1 0 2 1 1 1 1 1 0 0 2 2 0 1 1 0 0 0 1 2 0 0 0 1 1 1 1 1 0 0 0 1 1 0 0 2 0 0 0 1 1 1 0 0 0 0 0 1 0 1 1 0 0 0 2 1 2 2 1 1 2 0 0 0 1 2 0 0 1 0 1 1 1 2 0 2 0 1 1 0 0 0 0 0 1 2 1 1 0 0 0 0 0 1 0 2 0 2 0 0 0 2 0 1 0 0 0 0 0 2 0 0 0 0 0 0 0 0 1 1 0 0 1 1 0 1 1 1 2 0 1 0 1 2 1 1 1 0 0 2 0 0 1 0 0 0 0 0 0 0 0 0 0 0 0 0 0 0 0 2 2 1 1 1 1 0 0 0 1 2 0 0 2 1 1 1 0 1 0 0 1 1 0 0 0 2 1 0 1 0 1 0 0 1 1 0 1 0 1 0 1 0 2 0 1 0 0 2 1 0 0 0 1 2 1 1 0 1 0 1 1 2 1 1 0 0 1 0 2 0 0 2 1 0 1 0 0 1 1 2 0 2 0 0 0 0 0 0 0 0 2 2 0 1 0 1 1 1 1 1 0 0 0 0 1 0 0 1 1 1 2 2 1 0 0 0 0 0 0 0 0 0 0 1 1 2 0 1 1 0 0 0 0 1 0 0 1 1 0 0 2 0 0 1 0 1 2 1 0 0 0 0 2 1 2 0 2 0 1 2 0 0 1 1 1 1 1 0 1 1 0 1 1 0 1 1 1 1 0 0 0 0 1 1 1 2 1 2 2 1 2 1 2 0 0 0 1 1 1 1 1 2 2 1 1 0 0 0 1 1 0 1 1 1 1 0 0 0 0 2 0 1 2 0 0 1 0 2 1 1 2 0 2 1 1 0 1 1 0 0 0 0 1 0 2 2 0 0 0 2 2 2 0 1 1 0 1 1 1 1 1 1 1 0 2 2 0 1 1 1 1 1 0 0 0 0 2 1 2 0 0 2 0 0 2 2 0 0 0 2 0 0 0 1 1 1 1 1 1 1 1 0 1 0 0 0 0 0 2 0 1 1 0 1 1 0 1 1 1 0 0 1 1 0 0 0 2 2 0 0 0 1 2 0 1 2 2 1 0 1 0 0 0 1 1 0 1 1 0 0 0 0 0 0 0 0 1 1 2 0 0 1 1 0 0 2 0 1 2 1 1 1 1 0 1 1 0 2 0 1 0 0 2 2 0 2 0 1 2 2 0 0 0 2 0 1 0 0 1 1 0 0 1 0 0 1 2 2 0 1 1 1 0 0 1 0 1 2 1 1 1 1 1 0 0 0 0 1 1 0 1 0 1 0 0 1 0 1 2 0 0 0 0 0 0 1 1 0 2 2 0 0 0 0 0 0 2 0 1 1 0 1 1 0 1 0 0 1 0 0 1 0 1 0 1 0 1 2 0 1 1 1 1 0 0 0 2 0 0 0 0 0 0 1 1 0 0 1 0 0 1 1 0 2 0 0 0 0 0 0 0 1 1 1 1 1 1 1 2 2 2 0 2 2 1 0 0 0 1 0 1 1 1 0 0 1 0 0 0 0 2 2 0 0 2 0 2 2 0 2 2 2 2 2 2 0 0 0 0 0 1 0 1 2 1 0 1 1 0 0 0 0 1 2 0 2 0 2 0 0 0 2 2 0 0 2 0 0 0 0 0 2 2 0 1 1 0 2 0 2 1 1 0 0 1 2 2 0 1 1 2 2 0 0 0 0 0 0 0 2 1 2 2 1 0 2 2 2 0 0 0 1 2 2 0 2 0 2 1 0 0 0 0 1 1 2 0 0 1 2 1 0 1 0 1 1 0 1 1 0 0 0 2 0 1 0 0 0 0 1 0 0 0 1 2 0 0 1 2 0 1 2 0 2 1 1 0 1 1 1 0 1 0 0 0 0 0 0 0 0 0 0 0 1 0 0 1 0 1 1 0 0 0 0 0 0 0 0 1 0 1 0 0 0 0 1 0 0 1 1 0 1 1
5 1 0 2 1 0 0 1 1 1 2 0 0 0 0 0 0 1 1 1 0 0 0 0 0 0 1 0 0 2 0 0 2 2 1 1 1 1 0 1 1 1 0 1 2 2 2 0 1 1 1 1 0 0 1 1 0 0 1 0 1 1 0 0 0 0 0 1 2 0 0 2 2 2 2 2 0 0 0 0 0 1 1 0 2 0 1 1 2 2 0 2 2 1 0 0 0 1 0 2 0 1 0 0 1 1 2 0 0 2 0 1 0 2 2 2 2 0 1 1 1 0 1 1 1 0 1 0 1 0 0 0 1 1 0 0 2 0 0 0 1 1 0 0 0 0 0 0 0 0 0 0 1 1 0 0 0 0 1 1 1 1 0 2 0 1 1 1 0 1 1 1 1 2 1 0 0 0 0 0 0 0 0 0 0 0 0 2 0 0 1 2 0 0 2 0 0 0 0 0 0 0 0 1 2 0 2 1 1 0 1 0 0 0 2 1 1 0 2 0 0 0 0 0 0 0 0 2 0 0 1 0 0 0 0 0 1 1 0 1 0 0 2 1 2 2 0 0 2 0 0 0 0 1 0 0 2 1 0 1 1 1 0 1 0 0 1 0 1 0 1 2 0 1 0 0 0 1 2 0 1 1 2 0 2 0 2 0 2 2 0 2 1 0 2 1 0 0 0 2 0 0 2 0 0 0 1 2 1 0 1 1 0 2 1 0 1 0 0 0 1 1 2 0 1 0 0 0 1 1 2 2 0 0 0 0 0 0 2 0 0 0 2 2 0 1 1 0 2 2 1 1 1 1 1 2 2 2 0 2 2 0 1 0 1 0 0 1 1 0 0 0 0 0 1 1 1 2 0 0 1 1 0 0 1 0 0 2 2 0 0 0 0 0 2 0 1 1 1 0 0 0 0 1 0 0 0 0 0 1 0 0 0 0 1 2 1 0 1 0 1 1 0 2 1 1 1 0 1 1 1 1 1 0 1 0 0 0 1 1 1 0 0 0 0 0 2 1 0 0 0 1 0 2 0 0 1 0 0 0 1 1 0 0 0 2 0 1 2 1 1 1 2 2 1 1 0 0 2 0 1 0 0 2 1 1 0 0 2 0 1 1 0 0 1 0 1 1 1 1 0 2 2 0 0 0 0 0 2 0 1 0 0 0 0 2 0 1 0 1 1 1 1 1 0 2 0 1 1 1 1 0 0 0 1 0 1 0 1 0 0 1 0 1 1 1 0 2 0 0 1 0 0 2 2 0 1 1 1 1 0 0 1 0 0 1 1 1 1 1 0 1 1 0 1 1 1 1 0 0 0 0 1 1 0 0 1 0 0 0 0 0 0 0 0 0 1 0 0 0 0 1 0 0 1 2 1 0 0 0 2 0 0 1 0 0 0 1 0 1 1 1 0 1 0 0 0 1 0 0 1 2 0 2 0 0 1 0 2 1 1 0 0 0 1 1 2 0 0 0 1 2 2 0 2 0 2 2 0 1 1 0 2 1 0 0 0 1 1 0 0 1 0 0 0 1 1 0 0 0 2 0 1 0 0 2 1 0 1 2 2 0 1 0 0 0 0 1 0 0 0 0 0 0 0 0 1 1 1 0 0 0 0 0 0 0 1 0 0 0 0 0 0 0 2 2 0 1 0 1 0 2 0 0 0 1 1 0 0 0 0 1 1 0 0 0 1 0 0 0 0 0 0 0 0 1 0 0 0 0 0 1 2 2 2 0 2 2 1 1 0 0 1 0 0 1 0 1 1 1 2 2 0 0 1 1 0 2 0 2 0 1 2 1 1 1 0 1 0 2 2 2 0 0 2 1 1 1 0 1 0 0 1 1 1 2 2 1 1 1 1 1 1 2 0 1 1 0 0 0 0 0 2 2 0 1 1 0 0 0 0 0 1 1 0 1 1 0 1 0 2 2 0 0 2 0 0 0 0 0 1 2 0 0 0 0 1 1 2 0 0 0 1 2 1 1 0 0 2 2 1 1 0 0 0 0 1 0 1 0 1 1 1 0 2 2 2 0 0 1 0 1 1 0 1 2 0 1 0 1 0 0 0 1 1 1 2 1 1 1 0 1 0 2 2 2 0 0 2 2 0 2 0 1 1 0 0 0 1 1 0 0 1 2 1 1 0 1 0 1 2 0 1 2 2 0 2 2 2 1 1 1 1 0 0 1 1 0 0 0 0 0 0 0 0 2 0 1 1 0 0 0 0 1 0 0 0 1 0 1 0 0 1 0 1 0 0 0 0 0 0 0
6 0 0 1 0 0 0 0 1 1 1 0 0 1 0 0 0 0 1 1 0 0 2 1 1 1 1 0 0 0 1 1 1 1 0 0 1 1 1 0 0 1 2 0 2 0 0 1 0 2 0 1 1 0 0 0 0 0 1 1 0 1 0 2 0 0 0 1 2 0 0 1 1 2 1 2 1 0 1 0 1 2 0 1 1 0 0 2 2 2 0 1 1 0 2 0 0 2 2 2 2 2 1 1 1 0 1 2 2 0 0 2 0 1 1 1 0 0 1 0 0 0 2 0 1 0 1 0 1 0 0 0 1 1 0 0 0 0 0 1 0 2 2 0 0 0 0 0 0 0 1 1 0 0 0 0 0 2 1 2 1 1 1 2 1 2 1 0 1 1 1 1 1 2 2 1 0 0 0 0 0 0 0 1 2 1 1 0 0 1 0 0 0 0 1 0 1 0 0 0 1 1 0 2 2 0 1 0 1 0 0 0 1 0 0 0 1 1 1 1 1 1 2 0 0 0 0 2 1 1 1 1 0 0 0 0 0 1 0 1 0 0 2 0 1 1 1 0 1 0 0 0 0 0 0 0 0 0 0 0 0 0 0 0 0 0 0 0 1 0 0 0 0 1 0 0 0 0 0 0 1 1 2 1 2 1 1 0 1 1 0 2 1 1 1 1 0 2 0 1 0 0 1 1 0 0 0 0 1 0 1 0 0 2 1 1 1 1 1 1 0 0 0 0 2 0 2 0 1 1 2 1 0 0 0 0 0 2 0 0 0 0 2 2 0 1 1 1 2 2 1 1 0 0 0 0 0 0 0 2 2 0 2 0 1 0 1 1 1 0 0 0 1 1 1 0 1 2 2 2 1 2 0 0 2 2 0 0 0 2 1 1 0 0 2 0 0 0 2 1 1 1 1 1 1 0 1 2 1 1 0 1 1 0 1 2 1 1 0 1 1 1 1 1 1 2 1 0 0 0 0 0 0 0 2 0 0 1 0 0 2 0 0 1 1 2 1 0 0 1 0 1 0 2 0 0 0 1 1 1 0 1 0 1 1 1 1 2 2 0 1 1 0 0 1 0 1 0 1 0 1 1 0 0 0 0 0 0 2 0 1 1 1 0 1 0 1 0 1 1 0 2 1 1 0 1 2 0 0 0 0 0 0 0 0 0 0 1 1 1 1 1 2 2 1 2 0 0 0 2 0 1 0 0 0 0 2 1 0 0 2 0 0 2 2 1 2 2 0 0 2 0 0 1 2 0 0 1 0 1 0 0 1 1 1 1 1 2 2 1 1 1 0 0 0 0 0 1 0 0 0 0 2 1 0 0 1 2 1 1 0 0 0 0 1 1 0 0 0 0 0 2 1 0 1 1 0 0 0 2 0 0 1 1 0 1 1 1 0 1 0 0 0 0 0 1 1 1 0 0 2 2 1 2 1 0 2 0 2 1 1 1 0 0 0 0 2 0 2 0 1 1 1 1 1 0 1 2 2 0 0 0 2 0 2 2 1 2 0 2 0 0 0 0 1 1 1 0 0 0 0 1 1 0 0 2 1 0 2 2 2 0 0 1 1 1 0 2 0 1 0 1 0 0 2 0 1 0 0 0 0 0 0 0 0 0 0 2 2 0 0 0 0 1 1 2 1 0 0 0 0 2 0 0 0 0 0 1 1 2 1 2 0 0 0 0 0 0 0 0 0 0 0 1 0 2 2 0 0 0 0 2 1 2 0 1 2 0 1 2 1 0 1 1 1 0 0 1 0 1 0 0 0 0 2 1 1 1 1 1 0 0 2 2 0 0 0 2 0 2 2 2 0 0 1 1 0 1 0 2 1 1 2 0 2 2 2 1 0 0 0 0 0 2 0 0 0 0 0 0 0 0 1 1 0 2 0 0 0 1 0 0 1 0 0 0 1 0 0 0 2 2 0 0 2 0 0 0 0 0 0 0 1 0 1 2 0 1 2 0 1 0 0 1 2 2 0 1 2 2 1 1 0 0 0 0 0 0 0 1 0 1 0 0 2 2 1 0 0 0 0 1 1 0 2 2 0 2 0 0 0 0 0 0 0 1 1 2 1 0 1 1 0 0 0 1 1 0 0 0 0 2 0 2 0 0 0 0 2 1 0 0 2 1 0 2 2 0 1 0 1 0 2 0 0 0 0 0 0 1 1 1 0 0 2 2 2 0 1 0 0 0 0 1 1 1 0 0 1 0 0 0 0 0 0 0 0 0 0 0 0 0 0 0 0 0 0 1 1 0 1 1
7 0 0 1 0 0 0 0 1 1 1 0 0 1 0 0 1 0 1 1 1 0 1 0 0 0 0 0 0 1 1 0 0 2 1 0 2 1 0 0 0 2 1 0 2 2 0 0 1 1 1 1 0 1 0 1 0 0 0 0 2 2 0 2 1 1 1 0 1 1 1 2 2 2 2 2 0 0 0 0 0 1 0 1 2 0 0 1 1 1 1 1 0 0 0 0 1 0 0 0 0 2 1 1 1 1 1 0 1 1 0 2 1 2 2 2 1 0 2 0 1 0 0 2 0 1 0 1 2 1 0 0 0 2 2 2 0 0 0 1 1 2 0 0 1 0 1 0 1 1 0 0 0 0 0 0 0 2 0 0 1 1 0 2 2 2 0 0 0 1 1 0 1 1 0 1 0 1 0 0 1 1 1 1 2 0 1 0 0 1 1 0 0 1 2 0 0 0 0 0 1 1 0 1 2 0 1 0 0 0 2 0 2 0 2 1 0 1 2 1 0 0 2 0 0 1 1 1 0 0 0 0 0 0 0 0 0 2 0 2 0 0 2 0 1 1 0 0 2 0 0 1 0 0 0 0 1 1 0 2 1 2 0 1 1 0 0 0 2 1 0 2 1 0 0 0 0 1 2 1 0 2 0 0 1 0 0 1 0 1 0 1 1 1 1 1 1 1 1 2 0 0 1 1 0 1 0 0 0 0 0 1 0 1 2 1 2 0 0 0 1 1 0 0 2 0 1 0 1 1 2 1 0 0 1 1 1 1 1 0 0 0 2 2 0 0 2 0 1 0 0 0 0 0 0 0 0 1 0 1 1 0 2 0 2 1 0 2 2 1 1 1 0 0 0 0 2 1 0 1 0 1 0 0 2 1 0 0 0 1 0 0 1 0 2 0 2 0 1 1 1 1 1 1 0 0 1 0 0 2 0 0 0 0 1 2 0 0 1 0 1 1 0 2 1 2 2 2 2 2 2 1 0 2 1 0 0 1 1 0 1 1 0 0 0 2 0 0 0 0 0 1 0 1 1 0 1 2 2 2 2 1 1 1 1 0 0 1 1 1 1 1 1 1 1 0 1 0 1 1 2 0 0 1 0 1 0 1 1 0 1 1 0 1 1 0 2 0 0 2 0 2 2 0 0 0 1 0 1 0 1 0 0 1 1 1 0 1 1 1 1 1 2 2 1 1 0 0 0 2 0 1 0 0 1 0 1 0 1 0 2 0 0 2 1 2 1 0 2 0 0 0 1 1 2 0 0 0 0 2 0 0 0 0 0 0 0 0 0 0 0 2 0 0 0 0 0 1 0 1 0 0 0 0 0 0 0 1 0 0 0 1 0 1 1 0 1 0 0 0 0 2 2 0 0 1 1 0 1 0 0 0 0 0 1 1 1 1 0 0 1 0 0 1 0 0 2 1 0 0 1 1 0 2 2 1 2 0 2 2 2 0 0 0 1 1 2 0 1 0 2 1 0 2 1 1 1 2 2 0 0 0 1 2 0 0 0 2 2 1 0 0 0 0 1 2 1 0 1 1 1 1 0 2 0 0 2 1 2 1 2 0 0 1 1 0 0 2 0 1 0 2 0 2 1 1 2 2 0 0 1 0 1 0 0 0 0 2 1 0 0 0 0 0 1 2 0 0 1 0 1 2 0 0 0 0 0 1 0 2 1 2 0 0 0 0 1 0 0 0 0 0 0 0 0 1 1 0 0 0 0 0 2 1 0 0 2 1 0 1 0 0 1 1 1 0 0 0 0 2 1 1 2 2 2 1 0 2 1 2 0 1 2 1 1 1 0 1 0 1 1 2 0 0 1 0 1 1 1 2 1 0 1 1 1 2 2 1 0 0 0 0 0 2 1 1 0 0 0 1 0 0 1 0 0 2 0 0 0 0 0 0 0 0 0 0 0 0 0 0 1 1 0 0 2 0 0 0 0 0 0 0 0 0 0 0 0 0 2 0 1 0 0 1 1 1 0 0 1 1 0 2 0 0 0 1 0 0 0 1 0 1 2 0 2 2 2 0 0 0 0 2 2 1 2 0 1 1 0 2 0 0 1 0 1 1 1 1 1 0 1 0 0 1 0 1 1 1 0 0 0 2 0 1 0 1 0 1 1 0 0 0 2 1 1 1 1 1 2 0 2 0 2 1 0 1 1 0 0 0 0 1 1 0 0 1 1 0 1 0 1 1 0 0 0 0 0 0 0 1 1 0 1 1 0 1 1 0 0 1 0 0 0 0 0 1 0 0 0 0 0 1
8 0 1 1 0 1 1 1 1 1 1 1 0 0 0 0 0 0 2 1 1 1 0 0 0 0 1 0 0 0 2 0 1 2 0 0 2 0 1 1 1 0 0 1 1 1 0 0 2 0 0 0 0 0 1 1 0 0 0 1 1 1 1 0 0 0 0 1 2 0 0 1 1 2 0 2 2 0 2 1 1 2 0 1 2 0 0 0 1 1 0 0 0 1 1 1 0 1 1 2 1 1 1 1 1 1 2 0 1 1 0 2 1 2 2 2 2 0 1 2 2 0 1 1 0 1 0 1 1 1 0 0 0 0 0 0 0 0 0 0 0 2 1 0 2 0 1 0 0 0 1 0 0 0 0 0 0 1 0 1 0 0 1 2 1 2 1 0 1 1 1 1 1 2 2 1 1 1 0 1 1 1 0 1 1 0 1 0 0 2 1 0 0 0 1 0 1 1 0 0 0 0 1 0 2 0 2 0 0 0 1 0 1 0 0 0 0 1 1 1 1 1 2 0 0 0 0 2 0 0 1 0 0 1 0 0 0 2 0 2 0 0 1 1 2 2 0 0 1 1 1 0 0 1 0 0 1 0 0 0 0 0 0 1 0 0 0 1 2 2 0 0 1 0 0 0 0 0 0 0 0 1 2 0 1 1 1 1 1 2 0 1 0 0 2 1 0 1 1 1 1 0 2 0 0 1 0 1 1 0 0 2 0 1 2 0 2 0 0 0 0 0 0 0 2 0 0 0 0 0 2 2 2 0 0 0 0 2 0 0 0 0 0 1 0 1 1 1 1 1 1 0 0 0 0 0 0 0 0 1 2 1 1 0 1 1 1 2 2 2 2 2 1 1 0 1 2 2 0 0 0 1 1 1 1 1 0 0 0 0 0 0 1 0 2 1 1 0 0 0 0 0 0 1 1 0 0 0 0 1 0 0 0 0 0 0 0 0 0 0 0 1 1 0 0 1 0 0 1 0 1 0 0 1 1 1 0 1 0 1 1 0 0 1 1 1 2 0 0 0 0 1 0 2 0 0 0 1 1 0 0 0 0 0 0 2 0 1 1 1 2 2 1 1 1 0 1 0 1 0 1 1 0 2 1 1 0 1 2 1 0 2 0 2 1 0 2 0 2 0 2 0 1 1 0 1 2 0 1 0 1 0 0 1 1 1 0 0 2 0 1 2 1 1 1 1 0 0 0 2 0 1 0 1 1 0 1 2 1 1 0 1 0 1 0 1 1 1 1 0 1 0 0 1 1 1 0 1 0 1 0 0 0 0 0 0 0 1 1 1 0 1 0 0 0 0 0 1 0 1 0 0 2 1 1 1 2 2 0 0 0 0 0 0 0 0 0 0 0 0 1 2 1 0 2 2 1 0 0 2 0 0 0 0 2 0 0 1 0 0 1 0 0 0 0 1 1 1 0 0 0 0 0 1 2 1 1 1 2 1 1 0 0 2 2 2 2 0 0 0 1 2 2 0 2 0 1 2 2 0 0 0 1 1 1 0 1 2 0 0 1 1 0 0 0 2 2 1 1 1 2 0 0 2 1 1 1 0 1 2 2 0 0 2 1 1 0 2 0 0 0 1 0 0 1 0 1 2 0 0 0 0 1 0 1 2 1 1 1 0 0 0 0 0 1 2 0 0 0 0 0 1 0 1 0 0 1 0 0 2 1 2 0 0 0 0 0 0 0 0 0 0 1 0 1 0 0 0 0 0 0 1 1 0 0 0 2 0 0 2 2 0 2 1 1 1 0 2 1 1 2 0 0 0 0 1 1 1 2 2 1 2 2 1 1 1 0 0 0 0 0 1 0 0 2 0 1 0 0 2 2 1 2 0 2 2 2 1 0 0 0 0 2 2 0 0 0 0 0 0 0 1 2 1 0 2 0 0 0 0 0 0 2 0 1 0 1 0 0 0 2 2 0 0 2 0 0 1 0 0 1 1 1 0 1 0 1 0 1 0 2 0 0 0 1 1 0 0 1 2 1 1 0 0 0 1 0 0 1 0 2 2 0 0 2 2 2 0 0 1 0 1 2 0 2 0 0 1 0 0 0 0 0 0 0 2 2 1 2 1 0 1 1 0 1 2 1 1 0 0 1 1 0 1 0 0 0 1 1 0 0 0 1 1 0 0 0 0 1 0 1 0 1 1 1 0 2 1 1 1 1 1 0 0 1 1 1 0 2 0 1 0 0 1 0 1 0 0 0 0 0 0 2 2 0 0 0 0 0 0 0 0 0 0 0 0 0 0 0 0 0 0
9 1 0 2 1 1 1 1 2 0 0 1 0 0 0 0 0 0 1 1 1 0 0 0 0 0 2 0 1 1 1 2 1 2 0 0 2 2 0 0 0 2 0 0 1 0 1 0 0 2 1 1 2 0 1 0 1 0 1 0 1 2 1 1 0 0 0 0 2 0 0 1 1 1 0 1 1 0 0 0 1 2 0 0 1 0 0 0 2 2 0 2 1 0 0 0 0 2 2 2 2 2 2 2 0 0 2 0 1 1 0 2 2 2 2 2 2 1 1 2 2 1 2 0 1 0 1 1 2 1 0 0 0 1 0 0 0 0 0 1 2 1 0 0 0 0 1 0 0 0 1 0 0 0 0 0 0 0 2 1 0 0 0 2 0 2 1 0 2 2 0 2 0 1 1 0 0 1 0 1 1 0 1 0 1 0 0 1 0 1 1 1 0 0 0 1 1 0 0 0 0 0 0 1 2 0 2 0 0 0 2 0 0 0 2 0 0 0 2 0 0 0 1 0 0 0 0 1 0 0 0 0 0 0 0 0 1 1 0 1 0 0 2 0 2 2 1 0 2 0 0 1 0 0 0 0 1 1 0 0 0 0 0 0 1 0 1 0 2 1 0 0 1 0 0 0 0 0 2 0 2 0 2 1 2 1 1 2 1 2 0 0 0 1 1 2 0 1 0 1 0 1 1 1 0 0 1 0 0 0 0 0 0 1 2 1 2 0 0 0 1 0 2 1 1 0 0 0 0 0 2 1 0 0 0 0 0 0 2 0 0 0 0 2 0 1 1 0 2 0 1 0 0 1 0 1 1 2 0 1 1 0 0 0 0 0 0 2 2 0 0 0 1 1 0 0 1 1 0 1 0 2 0 0 0 0 0 0 0 1 0 0 1 0 1 1 1 1 1 1 1 2 1 1 0 1 0 2 1 1 0 2 1 0 1 2 1 1 0 0 0 1 1 1 1 2 1 0 1 0 1 0 0 2 0 1 0 0 0 0 0 2 0 0 0 2 2 0 0 0 0 1 0 2 0 0 0 2 2 2 1 1 0 1 0 2 0 2 2 0 1 1 1 1 1 0 1 0 2 2 2 0 0 0 0 1 0 0 2 0 1 2 0 2 0 0 0 1 1 0 0 2 2 1 0 0 1 0 1 0 0 0 0 0 0 2 0 1 0 1 1 1 2 2 2 2 1 1 1 1 1 1 0 0 1 0 1 1 1 2 0 1 0 2 1 1 1 1 1 0 1 0 0 2 2 0 0 0 1 1 1 0 2 0 0 1 1 0 1 0 1 0 1 0 0 0 1 1 0 1 0 0 2 1 1 1 2 1 0 0 0 0 0 0 0 1 0 0 0 0 0 1 0 0 2 2 2 0 0 0 0 0 1 1 0 1 2 1 0 0 0 0 0 0 0 0 1 0 0 0 0 0 1 2 1 0 2 0 2 1 2 1 0 1 2 2 2 0 0 0 0 2 2 0 2 0 1 2 2 0 0 0 1 1 1 1 0 1 0 0 1 1 0 0 0 0 0 0 0 0 1 0 0 0 0 1 2 0 1 2 2 0 0 0 1 0 0 1 0 0 0 0 0 0 1 0 1 1 0 0 0 0 0 0 0 2 1 0 0 0 0 0 1 1 1 2 1 0 0 0 0 2 1 0 0 1 1 0 0 0 0 0 0 1 0 0 1 1 1 0 0 1 0 0 0 2 0 1 0 1 0 0 2 2 1 1 2 1 0 2 1 1 2 0 0 1 0 2 1 1 2 0 0 0 1 0 0 1 2 1 0 1 1 0 0 0 0 0 0 0 0 1 0 0 1 0 0 0 0 2 2 0 1 1 1 2 2 0 1 1 1 1 2 2 0 0 0 0 0 0 0 1 2 0 0 1 0 0 0 0 0 1 1 1 0 1 1 0 0 0 1 1 0 1 1 0 0 0 0 0 0 0 0 0 0 1 1 0 0 0 0 2 0 1 2 1 0 0 2 2 2 0 0 0 0 1 0 0 0 2 0 0 1 0 2 2 2 0 1 0 0 1 1 1 2 1 0 2 0 0 0 0 1 0 1 1 1 0 2 2 0 0 0 1 1 1 1 2 0 0 2 0 0 2 0 0 0 0 0 0 0 0 1 1 0 1 1 2 0 1 1 0 2 0 1 0 0 0 0 1 1 1 1 0 0 0 0 0 2 0 0 0 0 0 0 1 1 2 2 0 0 0 2 2 0 1 1 0 0 0 0 0 0 0 0 0 0 0 0 0 0 0
10 1 0 2 0 0 0 1 1 1 2 0 1 1 0 0 0 0 0 0 1 1 0 0 0 0 1 0 2 2 2 0 2 2 0 0 1 1 0 1 1 1 0 0 1 0 0 0 0 2 2 2 0 0 1 2 0 0 0 1 0 0 0 1 2 2 2 1 2 0 0 0 2 2 1 2 1 0 1 1 1 2 0 0 2 0 0 0 1 1 0 1 1 0 1 0 0 2 1 2 0 0 1 1 1 1 2 1 1 1 0 1 1 2 2 2 2 0 0 2 2 0 2 0 1 0 1 0 1 0 0 0 0 2 2 1 0 0 0 0 2 0 0 0 0 0 0 0 2 1 0 0 0 1 1 1 0 1 0 0 0 0 0 2 0 0 1 0 2 2 0 2 2 1 2 1 1 0 0 0 0 0 0 1 1 0 1 1 0 0 0 1 1 2 2 1 1 0 0 0 1 1 0 0 2 0 1 0 1 0 0 0 1 0 0 0 1 1 1 1 1 2 1 0 0 0 0 1 0 0 0 1 0 0 0 0 0 2 0 2 0 0 1 1 2 2 1 0 2 0 0 0 0 1 0 0 2 0 0 0 0 0 0 0 0 0 0 0 2 2 0 2 0 2 0 0 0 1 1 0 2 0 2 1 1 1 1 0 1 1 0 1 1 0 2 1 1 2 1 2 0 0 1 1 0 0 1 0 0 0 0 1 0 2 2 0 1 0 1 1 0 1 1 0 0 0 1 0 1 1 2 1 0 0 0 0 0 1 1 1 1 1 0 2 0 0 1 1 1 1 1 0 0 1 0 1 1 1 0 0 0 0 1 0 1 0 1 2 2 0 0 0 0 0 0 0 2 1 1 1 1 1 1 1 1 1 0 0 0 0 0 0 2 0 2 0 2 0 0 1 1 2 0 2 1 0 0 1 0 2 0 0 2 0 0 2 0 1 0 1 0 0 1 1 2 1 0 1 2 0 0 1 0 1 1 0 0 1 0 1 1 1 1 1 0 2 2 0 1 0 0 1 2 2 2 2 2 0 0 0 0 0 0 1 1 1 1 2 2 0 1 1 1 1 0 0 0 0 0 0 2 0 0 0 1 0 0 1 2 0 1 2 0 0 1 0 1 0 0 1 0 2 2 0 0 0 0 0 1 0 1 0 0 0 0 2 0 0 0 0 1 2 2 2 1 2 1 1 1 1 1 1 0 0 1 0 0 0 1 1 0 1 0 2 2 2 0 1 0 1 0 1 0 2 2 0 0 0 0 1 0 0 1 0 0 1 1 1 1 1 0 0 0 0 0 0 0 1 0 1 0 0 1 1 0 0 1 2 0 0 0 2 1 0 2 1 1 0 0 0 0 1 1 0 1 1 1 0 0 0 0 0 0 1 0 1 0 0 0 0 1 0 0 1 0 0 1 1 0 0 1 2 0 2 1 1 2 0 2 2 2 1 0 1 2 1 1 0 2 0 1 2 1 1 1 0 2 2 1 0 0 0 1 1 1 0 0 0 0 0 0 2 1 0 0 1 1 0 1 1 0 1 1 1 1 1 1 0 2 2 1 0 0 0 1 0 0 2 0 2 1 1 0 1 1 0 1 2 0 0 0 0 0 0 0 1 2 0 0 0 0 0 1 1 1 1 1 0 0 0 0 1 0 0 0 0 2 0 0 0 0 0 0 1 0 0 1 2 1 0 0 1 0 0 0 1 1 0 0 0 0 2 1 1 1 0 2 0 0 0 0 0 1 1 1 1 0 0 0 0 1 1 1 1 1 1 1 2 2 2 0 2 2 2 0 0 1 1 0 2 2 2 0 0 1 0 2 0 0 2 2 0 1 0 0 1 1 0 1 2 1 1 1 2 0 0 0 0 0 1 0 0 1 0 0 1 0 0 0 0 1 0 0 0 0 0 0 1 0 0 1 1 0 0 2 0 0 0 0 0 0 0 0 1 1 1 0 0 1 0 0 0 0 1 2 1 0 1 2 2 2 0 0 0 0 0 2 1 0 2 0 0 0 0 2 2 2 0 1 0 0 2 1 0 1 1 1 1 0 1 0 0 0 0 0 1 2 1 2 1 0 1 0 0 1 1 1 1 0 0 1 1 0 0 1 1 1 0 0 0 1 1 2 1 0 1 1 0 1 1 2 0 2 1 1 0 1 1 0 1 1 1 1 0 1 1 1 0 0 0 0 0 0 0 0 1 0 1 2 0 0 0 1 1 0 0 0 0 0 0 0 0 0 0 1 0 0 0 0 0 0 0
11 1 0 1 0 0 1 1 1 1 1 0 0 1 0 0 0 0 1 1 1 0 0 0 0 0 2 0 0 0 2 1 1 1 0 0 1 1 0 1 1 0 0 1 2 1 1 0 1 1 0 1 1 0 0 0 0 2 0 1 1 2 0 0 0 0 0 1 2 1 1 1 1 2 1 2 1 0 2 2 0 2 0 2 2 0 0 0 1 1 0 0 1 0 1 0 0 1 1 2 1 2 2 2 0 0 2 1 1 1 0 1 0 2 1 1 0 0 0 2 2 0 2 0 2 0 2 0 2 0 1 1 0 0 0 0 0 0 0 2 1 1 0 0 0 0 0 0 0 0 1 0 0 1 0 0 0 2 0 1 0 0 0 1 1 2 0 0 0 0 2 0 0 2 1 2 0 0 0 0 0 1 1 1 2 0 1 2 0 0 0 2 2 2 2 0 0 0 0 0 0 0 0 2 2 0 1 0 0 0 1 0 2 0 1 0 1 0 1 1 0 0 2 0 0 2 0 0 0 0 0 0 0 0 0 0 0 2 0 1 0 1 1 0 2 2 0 0 2 0 0 0 0 1 0 0 0 1 1 1 0 1 0 2 0 0 0 0 1 0 0 0 0 1 0 0 1 1 1 0 0 2 1 1 1 0 1 1 0 1 0 0 0 0 2 2 0 1 0 1 0 0 2 1 1 0 0 0 0 0 0 0 0 1 0 0 2 1 0 0 0 1 2 2 2 0 1 0 2 2 2 2 0 0 0 0 0 1 1 0 0 0 1 1 1 0 2 1 2 1 2 0 0 0 0 0 0 0 0 1 1 0 1 0 1 0 0 2 2 2 2 2 0 0 1 0 0 1 0 1 1 1 1 1 1 1 0 0 0 0 0 0 2 0 2 0 2 2 1 0 0 0 1 1 0 0 1 0 0 2 0 1 0 0 1 1 0 2 0 2 2 0 0 1 0 2 0 0 2 0 2 0 1 1 1 0 0 1 1 0 2 0 0 1 1 2 1 0 1 0 0 0 1 2 1 1 1 1 1 1 0 1 0 0 0 2 0 1 1 1 0 0 1 1 0 0 0 1 2 1 1 0 1 1 0 0 0 1 2 2 0 2 1 1 1 0 1 0 1 0 0 2 2 0 0 1 1 1 1 0 1 0 0 0 0 1 0 0 1 1 1 0 2 2 0 2 0 1 1 1 1 0 0 0 2 0 1 1 1 0 2 0 0 1 1 2 0 0 2 0 0 0 0 1 2 0 0 0 0 1 1 0 1 1 1 0 0 1 1 0 1 0 1 0 1 1 1 1 0 0 1 0 1 0 0 0 0 1 1 1 1 0 0 0 0 1 2 0 0 0 0 2 1 1 1 1 1 0 0 1 0 0 1 1 1 1 2 1 1 0 0 0 0 0 0 0 1 2 0 0 1 1 0 1 2 1 1 0 2 1 1 1 0 1 1 1 2 0 0 0 0 1 2 0 2 0 1 2 2 0 0 0 0 1 0 0 1 2 2 0 2 0 0 1 1 2 2 0 0 0 2 0 0 1 2 2 0 0 1 2 1 0 0 0 1 1 0 2 0 1 0 1 0 1 2 1 1 2 0 1 1 1 0 1 0 0 1 1 1 0 0 0 0 0 0 1 0 2 1 1 0 2 0 0 0 0 1 2 0 2 0 0 1 1 0 0 2 1 1 1 1 1 0 1 0 1 0 0 1 0 0 0 2 2 2 0 2 2 0 2 0 1 1 0 0 1 0 1 1 0 0 0 0 0 2 1 1 1 2 2 1 2 2 1 0 0 0 1 0 0 0 0 0 0 1 2 1 0 0 1 1 0 1 0 1 1 1 0 1 1 1 2 0 2 0 1 1 0 0 0 1 0 2 1 0 1 1 0 0 0 0 1 0 0 0 0 0 0 0 1 1 1 0 0 1 0 1 0 0 0 2 2 0 0 0 1 0 1 1 0 0 0 0 1 2 1 0 1 1 1 1 1 0 0 0 0 1 0 0 2 0 1 0 0 2 2 2 0 0 1 0 1 2 0 2 0 1 1 0 0 0 0 0 0 1 1 2 0 2 2 0 0 0 1 2 2 2 1 0 0 0 1 0 2 0 1 1 0 1 0 0 0 2 1 0 1 1 1 1 0 2 0 2 1 1 0 1 0 0 0 1 0 1 0 0 0 0 0 1 0 0 0 0 0 0 0 1 2 2 0 0 0 0 0 0 0 1 2 0 0 0 0 0 0 0 0 0 0 0 0 0 0
12 1 0 1 0 0 0 1 1 1 1 1 1 2 0 0 0 0 0 1 1 1 0 0 0 0 2 0 0 2 0 0 0 2 1 1 2 1 0 2 2 0 1 0 1 0 1 0 1 0 0 0 1 0 0 0 0 0 0 1 1 2 0 0 1 1 1 1 1 0 0 2 2 2 2 2 0 0 1 1 1 2 0 0 2 0 1 1 2 2 1 1 1 0 0 0 0 1 1 2 1 1 0 0 1 0 2 1 1 1 0 2 0 0 0 0 0 0 1 2 2 0 2 0 2 0 2 1 2 1 0 1 0 0 0 0 0 0 1 2 2 0 1 0 1 0 0 0 1 1 0 0 0 0 0 0 0 1 1 0 1 0 0 2 0 2 2 0 2 2 0 2 0 2 1 1 0 0 0 0 0 0 0 1 2 1 1 1 0 0 0 1 0 0 1 0 0 0 0 0 0 0 0 1 2 0 1 0 0 0 2 0 0 0 1 1 1 1 1 1 0 0 2 0 0 1 1 1 0 0 0 0 0 0 0 0 0 2 0 1 0 1 2 0 2 1 0 0 0 2 2 0 0 0 1 1 1 1 0 1 1 1 0 0 0 0 1 1 2 2 1 0 0 1 0 0 0 0 0 0 0 0 2 2 1 0 2 2 0 2 0 0 1 0 1 0 0 1 0 2 0 0 1 1 0 0 1 0 1 0 1 1 0 2 2 0 1 0 0 0 1 0 2 1 1 0 1 1 0 0 2 0 0 0 0 0 0 1 1 0 0 0 1 1 0 0 0 0 2 0 1 0 0 0 0 0 1 1 0 0 0 0 0 1 0 0 1 1 1 0 0 0 0 0 0 0 1 1 0 1 1 1 2 1 1 0 0 0 0 0 1 1 0 0 1 1 1 0 0 0 0 0 0 1 0 0 0 0 0 2 0 1 0 0 0 0 0 1 0 1 1 1 0 1 1 1 1 2 2 0 1 1 0 2 0 0 0 1 0 1 2 0 0 0 0 2 0 0 0 0 0 0 1 1 1 0 1 2 2 1 0 1 0 1 1 1 0 2 2 0 1 1 1 1 1 1 0 1 2 1 1 0 0 1 0 1 0 0 2 0 2 2 0 0 0 0 1 1 2 0 0 2 1 0 1 1 1 0 2 0 0 0 0 1 1 1 0 0 1 2 1 2 1 1 0 1 0 0 0 2 0 0 0 1 2 0 2 2 0 0 1 1 0 1 1 1 0 1 1 0 0 0 1 2 2 0 1 1 0 1 0 0 0 2 2 0 0 0 0 0 0 1 1 0 1 1 1 1 0 0 0 0 1 0 1 0 0 2 2 2 1 0 0 0 1 0 0 1 1 0 1 1 1 0 2 2 1 0 1 1 0 0 0 0 1 0 0 2 0 2 0 2 0 0 0 0 1 1 0 0 1 1 0 1 1 1 2 1 2 2 0 1 0 1 1 1 2 0 1 1 1 1 0 1 1 1 2 1 1 0 0 0 1 1 1 1 0 2 0 0 1 1 1 0 0 1 1 0 0 0 2 0 0 2 1 1 1 0 1 1 1 0 0 1 1 1 0 2 0 0 0 1 0 0 1 0 1 2 0 0 0 0 0 0 0 1 0 0 0 0 0 0 0 0 1 1 1 0 1 0 0 1 1 0 0 0 0 1 0 1 0 0 0 2 0 0 2 0 0 0 0 0 0 0 0 2 0 0 0 0 0 0 0 1 0 1 2 2 0 2 0 0 1 1 1 1 0 2 2 0 0 0 0 0 2 1 0 2 1 2 0 2 2 1 1 1 0 1 0 1 1 1 0 0 1 0 0 1 0 1 0 0 1 2 0 2 1 0 1 1 1 2 1 2 1 1 0 0 0 0 0 2 2 2 0 2 0 1 2 1 0 1 0 0 0 1 1 0 0 0 2 2 0 0 1 0 0 1 0 1 1 2 0 0 0 2 1 0 1 0 1 1 0 1 1 2 1 0 2 2 2 0 0 0 0 1 0 1 0 2 0 2 0 0 1 1 1 0 1 0 0 1 1 0 2 1 1 1 0 1 0 0 1 0 1 1 1 0 2 2 0 0 0 0 0 0 2 1 1 1 0 2 0 2 0 0 0 0 2 0 0 0 2 1 0 0 2 1 0 0 2 0 0 2 2 0 2 1 1 0 1 0 0 0 0 0 0 0 1 0 2 0 0 0 0 0 0 1 2 0 0 0 1 2 0 1 1 0 0 2 0 0 0 0 1 0 0 0 0 0 0 0
13 1 0 1 0 0 1 1 2 0 0 1 1 1 0 0 0 0 2 2 1 1 0 1 1 1 1 0 0 0 2 0 1 1 1 1 2 0 0 1 1 0 0 0 1 0 0 0 1 1 1 1 0 0 0 1 0 0 0 0 0 0 0 0 2 2 2 0 1 0 0 0 2 2 2 2 0 0 0 0 1 1 1 0 1 0 0 2 2 2 1 2 1 0 2 0 0 0 0 1 0 2 1 1 1 1 2 0 0 2 0 2 1 2 2 2 1 0 2 0 0 0 2 0 0 1 0 0 1 0 0 0 0 0 0 0 0 0 0 2 0 2 0 0 1 1 1 0 1 1 0 0 1 0 0 0 0 1 0 0 0 0 1 2 0 1 0 1 0 1 1 1 0 1 1 1 0 0 0 0 0 0 0 1 1 0 1 1 0 0 1 1 0 0 1 0 0 0 0 0 0 0 0 1 2 0 1 0 1 0 2 0 2 0 2 1 1 0 1 1 1 1 0 0 0 0 0 1 0 0 0 0 0 0 0 0 0 1 0 1 0 0 1 0 2 2 1 0 1 0 0 1 0 0 0 0 1 0 0 0 0 0 0 2 0 0 2 0 1 0 0 0 0 1 1 1 0 1 1 0 0 1 2 2 2 0 2 2 0 2 0 0 2 0 2 0 1 1 1 1 1 0 2 0 1 0 1 1 0 0 0 1 0 1 2 0 2 1 0 0 0 2 1 0 0 0 1 0 0 0 1 0 1 1 0 0 0 0 2 2 1 1 2 1 0 1 1 0 1 2 1 0 0 0 0 0 0 1 0 0 1 1 1 0 1 0 1 1 1 1 1 1 0 0 1 1 0 1 1 2 1 1 1 1 2 1 0 0 0 0 1 1 1 0 1 1 2 0 0 0 0 1 1 1 0 1 0 0 0 2 1 2 1 0 1 2 1 1 0 1 1 0 0 1 2 2 2 0 1 1 1 2 0 2 0 0 0 0 0 0 2 0 0 0 0 2 1 0 0 0 0 1 1 1 2 1 2 1 1 1 1 1 0 0 1 1 0 1 1 1 2 2 1 1 1 0 1 0 2 1 2 0 0 0 0 1 0 0 2 0 1 2 0 1 0 0 1 0 0 0 0 2 2 0 0 0 0 1 1 0 1 0 0 0 0 1 1 0 0 2 2 0 1 1 0 1 0 1 1 2 0 0 0 1 1 0 2 0 1 1 0 1 0 0 0 1 0 1 1 0 0 0 0 2 2 1 1 1 0 0 1 0 0 0 0 0 0 0 0 0 0 1 0 0 0 0 0 2 0 2 0 0 2 1 1 1 2 0 0 0 1 1 0 1 1 0 1 1 1 0 1 1 1 1 1 1 2 0 0 1 0 0 0 0 1 0 0 0 0 0 0 0 0 1 0 0 0 2 0 0 0 0 0 2 0 0 2 0 2 1 1 0 0 1 1 1 2 2 1 0 1 2 1 1 1 1 1 1 1 0 0 0 0 0 1 1 0 2 2 0 1 0 1 0 1 1 1 2 2 2 2 0 1 0 0 2 0 2 2 0 1 1 0 0 1 1 0 1 0 0 0 1 0 0 1 0 0 1 1 0 1 1 0 1 0 0 0 0 0 0 0 0 0 0 1 1 0 0 2 0 1 1 1 0 0 1 0 0 0 2 1 2 0 1 0 0 1 0 1 1 1 1 0 1 0 2 0 1 1 1 1 0 0 1 0 1 2 1 0 1 0 0 1 2 2 0 0 0 0 2 2 2 0 0 0 2 0 1 1 2 1 1 2 1 1 1 0 1 0 1 1 2 0 0 1 0 2 0 0 2 2 0 0 1 0 1 1 1 1 1 1 1 1 1 0 0 0 0 0 0 1 0 2 0 0 2 0 0 0 0 0 0 1 0 0 0 0 0 0 0 1 0 0 0 2 0 0 0 0 0 0 0 0 0 0 1 0 1 2 0 0 0 0 0 2 2 0 1 2 2 1 0 1 0 0 1 0 1 0 2 0 1 0 1 1 1 2 1 0 0 0 2 1 0 2 1 1 1 1 2 1 0 0 1 1 0 1 1 2 1 0 1 0 0 1 2 1 1 0 0 0 2 0 1 1 2 1 0 0 2 0 0 2 2 1 1 1 1 0 0 1 0 2 0 0 1 1 1 1 0 2 0 0 0 1 0 1 1 2 0 0 0 0 0 1 1 0 2 2 0 0 0 2 2 0 0 0 0 1 0 0 0 0 1 1 0 0 0 0 0 0 0
14 1 0 1 0 0 0 0 0 1 1 1 0 0 0 0 0 0 0 0 1 1 0 0 0 0 0 1 1 1 1 0 2 2 0 1 1 1 0 2 1 0 1 0 2 0 0 0 2 0 0 0 1 1 0 1 0 1 0 0 1 2 1 1 1 1 1 1 0 0 0 0 2 2 2 2 0 0 1 0 1 1 1 1 1 0 0 2 2 2 1 2 2 2 0 0 0 2 1 2 1 1 2 1 0 0 2 1 1 1 0 1 0 2 2 2 0 0 2 0 1 0 1 1 1 1 1 0 0 0 0 0 0 0 0 0 0 0 0 1 1 2 0 0 2 0 0 0 1 1 1 0 0 1 0 0 0 2 0 1 0 0 0 1 0 0 0 1 1 2 0 1 0 1 2 0 0 1 0 1 1 0 0 1 2 1 1 1 0 1 1 1 0 0 0 0 0 0 0 0 0 0 0 1 2 1 2 0 0 0 2 0 1 0 2 1 1 0 2 0 1 1 1 0 0 1 1 2 0 0 0 0 0 0 0 0 0 2 0 1 0 1 1 0 1 1 0 0 2 0 0 1 0 0 1 1 1 1 0 0 0 0 2 1 1 1 0 1 2 2 0 0 0 1 0 0 0 1 2 0 1 1 0 0 1 1 1 1 0 1 0 0 2 0 2 0 2 2 0 1 0 1 1 1 0 0 0 0 0 0 0 0 0 1 1 0 2 0 0 0 0 1 1 0 0 0 2 0 0 1 0 0 2 0 0 0 0 2 0 0 0 0 2 2 0 0 2 0 2 2 1 0 0 0 0 0 0 1 0 1 1 0 1 0 1 0 0 1 1 1 1 1 0 0 0 0 1 2 0 0 0 0 1 1 1 0 0 0 0 0 0 0 2 0 2 0 2 0 1 0 0 0 1 1 1 0 1 1 0 1 0 0 0 0 1 1 0 0 0 0 0 2 1 0 0 2 0 0 1 0 1 0 0 2 0 1 1 1 1 0 0 2 0 0 0 0 2 0 0 0 0 1 1 2 1 1 1 2 1 1 1 1 1 0 0 0 0 1 2 1 1 1 0 0 1 0 0 0 2 2 2 1 0 2 1 0 1 1 1 0 0 1 1 2 1 0 2 0 1 0 1 1 2 0 0 1 1 1 0 0 0 1 0 1 1 1 0 0 1 2 2 0 2 2 0 2 1 1 1 1 1 1 0 1 1 0 0 1 0 0 2 0 0 1 1 2 2 1 1 0 0 0 0 1 2 0 0 1 0 1 0 0 1 0 0 1 1 1 1 0 1 2 1 0 0 0 1 2 0 2 0 0 0 0 0 0 0 1 1 1 0 0 1 0 0 0 0 0 0 0 0 2 1 0 1 1 1 0 0 1 1 0 0 0 0 0 0 1 0 1 0 0 0 1 0 0 2 1 0 0 0 0 0 0 2 2 2 0 2 2 2 0 0 1 1 1 2 0 1 0 1 1 0 2 1 1 2 2 2 0 0 0 1 0 2 1 1 2 0 2 0 1 0 0 0 1 1 2 2 2 2 1 0 1 0 0 1 1 2 1 1 1 0 0 0 2 0 1 0 1 0 2 0 0 1 0 0 1 1 0 0 0 0 0 0 0 0 0 0 0 0 0 0 0 1 2 0 1 0 1 0 1 0 0 0 0 0 1 0 1 0 0 1 0 0 0 1 1 0 0 0 0 0 0 0 2 1 0 0 0 0 0 2 1 1 1 2 1 0 2 1 0 1 1 1 1 0 2 1 1 1 0 0 0 1 2 0 0 2 2 2 2 2 2 0 0 1 2 0 2 2 2 0 0 2 0 0 0 0 2 2 0 1 1 1 2 2 0 2 2 2 2 1 2 0 2 1 0 0 1 0 1 1 0 0 1 0 0 0 0 1 1 2 1 0 1 1 1 0 0 1 1 0 0 1 0 1 0 0 1 2 2 0 0 0 0 1 0 1 0 0 0 0 1 1 2 0 0 2 1 2 0 0 0 0 0 1 1 1 1 1 1 0 0 1 1 2 0 1 0 1 2 1 0 2 0 1 2 0 2 1 0 1 1 2 0 1 0 2 2 0 0 1 1 0 1 0 0 0 0 0 2 0 2 0 0 0 0 1 1 0 0 2 1 1 2 1 2 0 1 2 0 2 0 1 0 0 1 1 0 2 0 0 0 2 2 2 0 1 0 0 1 0 0 0 1 1 0 1 0 0 0 1 2 0 0 0 1 0 0 1 1 1 0 1 0 0 0 0 0 0 0
15 0 0 1 0 1 1 2 2 0 1 0 0 0 0 0 0 0 0 1 1 0 0 0 0 0 1 0 0 1 1 0 2 2 0 1 1 2 0 0 0 2 1 0 2 1 0 0 1 1 0 0 0 0 0 0 0 0 1 0 1 2 1 1 0 0 0 1 1 0 0 0 2 2 1 2 0 0 0 0 1 2 0 2 2 0 0 0 2 2 0 0 1 0 0 0 0 1 1 1 1 2 0 0 2 2 2 0 1 1 0 1 0 1 1 1 0 0 1 2 2 0 1 1 1 1 1 1 1 1 0 0 1 1 0 0 0 0 0 2 1 1 1 0 0 0 1 0 1 1 1 0 0 1 0 0 0 1 1 0 1 0 0 1 1 2 0 0 1 1 1 1 2 2 2 2 0 1 0 0 0 1 1 0 1 0 0 2 0 0 0 2 1 1 1 1 2 0 0 0 0 0 0 1 2 0 2 0 2 0 1 0 1 1 0 1 1 0 2 0 1 1 2 0 0 2 0 1 0 0 0 0 0 0 0 0 1 1 1 1 0 0 2 1 1 1 0 0 2 0 0 0 0 0 0 0 0 0 0 0 0 0 0 1 0 0 0 0 2 1 0 0 0 1 0 0 0 1 1 0 0 1 2 0 0 0 2 1 0 2 0 0 1 1 1 1 0 1 1 1 0 0 2 0 2 1 1 1 0 0 0 1 0 0 1 0 2 0 0 0 0 2 2 1 1 0 0 0 1 1 2 0 1 0 0 0 0 0 2 1 1 1 0 2 0 1 1 0 1 2 0 1 0 1 0 1 1 1 0 2 1 0 2 0 2 0 1 2 2 1 1 1 2 2 1 1 1 1 1 1 1 0 1 1 1 0 0 0 0 0 0 0 0 0 2 1 0 1 1 0 0 0 1 1 1 1 0 2 0 2 0 0 0 0 2 2 2 0 0 0 0 1 1 1 0 2 0 0 0 0 1 1 1 0 2 0 1 1 1 0 2 0 0 0 0 2 1 0 0 0 0 1 1 2 1 1 1 1 1 1 1 1 1 0 0 1 1 2 2 0 1 1 1 1 1 0 1 0 2 0 0 2 0 0 0 1 0 2 2 2 2 0 0 1 0 0 1 1 1 0 0 2 0 2 1 1 2 0 0 0 0 0 0 1 1 1 1 0 0 0 1 1 0 0 0 1 0 0 0 2 0 1 0 0 0 0 1 1 1 1 1 0 0 1 0 0 2 0 2 0 0 0 1 1 1 1 0 1 0 1 1 0 0 0 0 0 0 0 0 0 0 1 0 0 0 0 0 1 0 1 1 0 1 1 0 0 0 1 0 0 0 0 0 0 1 0 0 1 1 0 1 1 1 1 1 1 1 0 0 2 1 0 1 1 1 1 1 0 0 0 0 0 0 1 0 0 1 1 0 0 1 1 0 0 2 0 2 1 1 1 0 0 0 2 2 2 2 0 0 0 1 2 1 0 2 0 2 1 1 0 0 0 1 1 1 1 0 1 0 1 0 1 0 1 1 2 2 1 2 2 1 1 0 0 0 1 2 0 1 2 2 0 0 1 0 1 0 2 0 2 0 2 0 0 1 0 1 2 0 0 1 0 0 0 0 0 0 1 1 1 0 0 1 0 1 2 0 0 1 0 1 2 0 0 0 1 0 1 0 1 0 0 0 0 0 1 1 0 0 0 0 0 0 0 0 1 1 0 1 1 0 1 1 2 0 1 2 1 0 2 1 0 2 1 1 0 0 0 0 2 2 1 0 0 1 1 0 2 1 2 0 1 1 1 0 0 0 1 1 1 0 1 0 1 0 1 1 1 0 2 1 0 2 0 2 2 2 0 1 1 1 1 1 2 0 0 0 0 0 0 0 0 2 1 0 1 2 0 1 1 0 0 2 1 0 1 1 0 0 0 2 2 0 0 1 0 1 0 0 0 1 1 0 0 0 1 0 0 1 0 1 0 1 1 2 2 0 0 2 2 2 0 0 0 0 2 0 1 0 2 0 2 0 0 2 2 2 0 0 1 0 1 2 0 1 1 1 2 0 1 1 0 0 1 2 1 1 0 1 1 0 0 0 0 2 2 2 1 0 0 0 0 0 2 0 1 1 1 1 1 0 0 2 0 0 0 1 1 1 0 2 0 0 1 1 0 2 0 0 1 1 1 1 0 2 2 2 0 2 0 1 0 0 1 0 0 0 2 2 0 0 0 0 0 0 0 0 0 0 0 0 0 0 0 0 0 0 0 0 0 0 0
16 1 0 1 0 0 1 1 1 0 0 2 0 1 0 0 0 0 0 0 1 1 0 0 0 0 1 0 0 0 2 2 1 1 1 0 1 2 0 1 1 1 2 0 2 1 0 0 1 1 0 1 0 1 0 0 0 1 0 1 0 1 0 0 0 0 0 1 1 1 1 2 2 1 1 1 0 0 1 0 2 2 0 2 2 0 0 0 2 2 0 1 1 1 1 0 0 0 0 1 0 2 1 1 0 0 2 0 0 2 1 1 1 1 1 1 1 0 0 0 0 0 2 0 1 0 1 1 2 1 0 0 0 1 0 0 0 0 0 1 2 0 0 0 1 0 0 0 1 1 1 0 0 1 1 0 0 1 0 1 0 0 1 2 1 2 1 1 0 2 0 1 0 2 1 0 0 1 0 1 1 1 1 0 1 0 1 0 0 2 2 0 1 0 2 0 2 0 0 0 1 1 0 0 2 0 0 0 0 0 2 0 2 0 2 1 1 1 2 0 1 1 2 0 0 1 1 0 0 0 0 0 0 1 0 0 0 1 1 1 0 0 1 0 2 2 0 0 1 1 1 1 0 1 0 0 2 1 0 2 1 2 0 2 2 0 0 0 2 2 1 0 1 0 0 0 0 0 1 0 0 1 1 0 0 0 1 0 2 2 0 1 2 0 2 0 2 0 0 1 0 0 2 0 1 1 0 0 1 0 1 0 0 2 2 0 2 0 1 1 1 0 2 1 1 0 1 0 0 0 1 0 0 0 0 1 0 1 1 0 1 1 2 2 0 1 1 0 2 1 1 0 0 1 0 1 1 0 0 2 2 0 1 0 1 1 0 2 2 1 1 1 1 1 0 0 1 1 0 2 1 2 1 1 0 0 0 0 0 2 0 0 0 0 2 1 0 2 0 0 0 0 0 2 1 0 0 0 0 2 0 0 0 0 0 0 0 0 0 0 0 2 0 1 0 0 0 0 1 0 2 0 0 1 1 0 0 1 1 0 2 0 0 0 0 1 2 0 0 1 0 0 0 2 0 0 0 1 1 1 1 1 0 1 1 1 1 1 1 1 1 1 0 0 1 0 1 0 2 0 2 0 0 0 0 1 0 1 1 0 1 1 1 2 0 0 1 1 1 1 0 2 1 1 0 2 2 0 1 0 0 0 0 0 0 2 1 2 0 2 2 0 2 2 1 2 0 2 2 1 1 0 0 0 0 0 1 0 0 0 2 0 1 0 0 1 1 1 1 0 0 0 0 2 2 1 2 1 0 1 0 0 0 0 0 0 0 0 0 0 0 1 2 0 2 2 2 2 0 2 0 0 1 0 1 1 1 1 0 0 0 1 0 1 1 0 0 0 0 0 1 1 0 1 2 2 0 0 0 2 1 0 0 0 1 0 0 0 0 0 1 0 0 1 0 1 0 1 0 0 1 1 0 0 2 0 2 0 2 2 1 1 0 2 2 1 1 0 0 0 0 1 0 2 0 1 1 2 1 0 0 0 1 1 1 1 1 2 2 0 1 0 0 0 1 2 2 0 0 0 1 0 1 0 0 1 1 1 2 1 2 0 0 1 1 1 0 1 0 1 0 1 0 0 1 0 1 2 0 0 1 1 0 1 0 0 0 1 2 0 0 0 1 0 2 1 0 1 0 1 0 1 0 0 0 0 1 1 0 2 2 2 1 0 0 0 1 1 1 1 1 1 0 0 0 2 0 0 0 0 0 0 0 1 0 1 1 2 0 1 0 0 1 0 0 1 0 2 2 0 0 0 0 0 1 1 0 2 1 2 0 2 2 1 1 0 0 1 1 1 0 0 2 0 0 1 1 0 0 2 2 0 1 1 1 2 2 0 1 1 1 1 2 2 0 0 0 0 0 0 0 0 2 1 0 1 1 0 0 0 0 0 1 0 0 0 1 1 0 0 2 2 0 0 0 0 1 0 0 0 1 2 0 0 0 0 1 1 0 0 0 0 2 0 1 1 0 1 1 2 2 0 0 0 0 0 0 0 0 2 0 1 0 0 2 1 1 0 1 0 0 1 1 0 2 1 1 1 0 2 1 0 0 0 0 1 1 0 1 1 0 0 1 1 1 1 0 1 0 0 0 2 0 2 0 0 0 1 1 0 0 0 2 1 1 1 1 1 0 0 2 0 1 0 0 0 1 1 1 1 0 1 0 0 0 0 0 0 2 1 0 0 0 0 0 0 0 0 0 0 0 0 1 1 0 0 0 0 0 0 0 0 0 1 1 0 1 1 1 0 1 1
17 1 0 0 0 0 0 1 2 0 1 0 1 2 1 1 0 0 2 1 1 1 0 0 0 1 2 1 1 1 0 1 1 1 2 1 1 1 0 0 0 1 0 0 1 0 1 0 2 0 0 0 0 1 1 0 0 2 0 1 1 2 0 0 0 0 0 1 1 0 0 1 2 2 1 2 1 0 2 0 2 2 0 1 1 0 0 1 2 2 1 1 1 0 0 0 0 2 1 2 1 1 1 1 1 1 2 0 0 2 1 2 1 2 2 2 1 0 1 1 2 0 1 2 0 1 0 0 2 0 0 0 0 1 0 0 0 0 0 0 0 2 0 0 1 0 0 0 1 1 0 0 1 0 1 0 1 0 0 1 2 0 1 2 0 1 0 0 1 1 1 0 1 0 1 1 0 1 0 1 1 1 0 1 1 0 1 1 1 2 1 0 0 0 2 0 0 0 0 0 0 0 0 1 2 0 2 1 1 0 1 0 1 0 1 0 0 0 1 0 0 0 2 0 0 1 1 2 1 1 1 1 0 0 0 0 0 2 0 1 0 0 2 0 0 0 0 0 2 0 0 1 0 0 0 0 0 0 0 0 0 0 1 0 0 0 0 1 1 1 0 1 0 0 0 0 0 0 1 0 1 1 2 2 2 0 2 1 0 1 0 1 1 1 1 1 1 0 1 1 0 1 1 1 0 1 0 2 0 0 0 1 0 1 1 0 2 0 1 1 0 1 2 1 2 0 1 0 0 1 2 1 1 0 0 0 0 1 1 0 0 0 1 1 0 2 0 1 2 2 1 1 0 0 0 0 0 0 0 0 2 2 2 0 2 1 0 2 2 1 1 1 1 1 2 2 2 1 0 2 0 1 1 2 2 1 0 0 0 0 0 0 0 0 1 1 1 0 1 1 1 1 0 1 0 0 0 0 0 1 0 0 1 0 1 2 1 1 0 0 1 1 0 1 1 2 1 0 0 1 1 0 0 1 1 0 0 1 1 2 1 1 1 2 2 2 2 1 1 0 0 0 0 2 1 0 1 2 2 2 1 2 1 0 0 1 0 2 2 0 2 2 0 0 0 2 0 0 1 1 1 0 0 1 0 1 0 0 1 0 0 1 0 0 0 0 1 0 1 1 0 2 2 0 0 1 1 1 1 0 1 0 0 1 1 1 1 1 0 1 1 1 2 2 0 2 1 1 1 1 1 0 0 0 2 0 1 1 1 1 1 0 0 1 0 1 1 0 2 0 0 1 0 1 1 2 1 1 0 2 0 0 0 0 1 0 0 0 0 0 0 1 1 0 0 0 1 2 0 2 0 0 2 1 1 1 2 0 0 0 1 0 0 0 0 0 0 0 1 1 0 1 2 0 0 0 2 0 0 1 0 0 0 0 1 0 0 0 0 0 1 0 0 0 0 0 2 1 0 0 1 1 0 1 2 0 2 0 2 1 1 0 0 2 2 1 1 0 2 0 1 1 1 0 2 0 2 1 1 0 0 0 2 1 1 0 0 2 0 1 0 1 0 1 0 1 1 0 0 0 2 0 0 1 1 2 0 1 2 1 2 0 0 1 2 0 0 1 0 0 0 0 0 0 2 0 1 1 0 0 0 0 0 1 1 1 0 1 1 0 0 0 1 0 2 1 0 0 0 0 0 1 0 1 0 0 1 0 0 1 1 1 0 1 0 0 1 0 0 0 0 0 0 0 0 1 1 0 0 0 0 0 1 1 0 0 1 2 0 1 0 1 2 0 0 0 0 0 0 1 0 0 1 1 2 1 1 2 0 2 0 1 2 2 1 1 0 2 2 2 0 0 0 0 2 0 1 1 0 2 1 0 2 0 0 0 1 0 1 2 1 1 0 2 0 1 1 0 0 0 2 0 1 0 0 1 0 0 0 0 0 0 1 1 0 0 1 0 0 1 1 1 0 0 1 0 0 0 1 1 1 2 0 0 0 0 0 0 1 0 1 0 0 1 1 2 0 1 1 0 0 0 0 1 0 1 0 0 1 1 0 1 0 0 2 1 2 0 0 1 0 1 2 0 2 1 0 0 1 1 0 0 1 0 1 1 1 1 1 0 0 1 0 1 2 0 1 1 0 0 0 2 0 2 0 0 1 0 2 0 0 0 2 1 1 1 1 0 0 1 0 1 1 0 0 0 1 1 1 1 0 2 0 2 0 2 2 0 0 0 2 0 0 2 0 0 0 0 1 0 0 0 1 1 0 0 0 1 1 0 1 1 0 0 1 1 0 1 1 0 0 1
18 1 0 0 0 0 0 2 2 0 1 0 0 0 0 0 0 0 2 2 0 0 0 0 0 0 2 0 0 0 2 0 1 1 1 2 2 2 0 1 1 1 0 1 2 0 0 0 2 0 0 0 0 1 1 1 0 0 0 1 0 1 0 2 0 0 1 0 1 0 0 1 2 2 2 2 0 0 1 0 2 2 0 1 2 0 0 0 2 2 0 0 1 1 1 0 0 1 1 2 1 2 0 0 2 2 2 0 1 1 0 1 0 2 2 2 2 0 2 0 0 0 2 0 1 0 1 2 2 1 1 1 1 1 0 0 0 0 0 2 1 1 0 0 1 0 1 0 0 0 1 0 0 0 0 0 0 0 1 2 1 1 0 2 0 2 0 0 2 2 0 2 0 2 2 2 2 0 0 0 0 0 0 0 2 2 0 0 0 1 0 0 0 0 2 0 2 0 0 1 0 1 0 0 2 0 1 1 1 0 0 0 0 1 2 1 1 0 2 0 0 0 1 1 0 1 1 1 0 0 1 0 0 1 1 0 0 2 0 1 0 0 2 1 2 2 0 0 1 1 1 1 0 0 0 0 0 1 0 0 0 0 0 2 0 0 2 0 1 1 0 0 1 0 0 0 0 2 2 0 1 1 2 0 2 1 2 0 0 1 0 2 0 1 1 1 0 0 1 2 0 2 1 1 1 1 1 1 0 0 0 1 0 2 1 0 1 0 0 0 1 1 1 0 2 0 0 0 1 1 2 0 1 0 0 0 0 2 0 0 0 0 2 1 0 0 1 0 2 0 1 0 0 0 0 0 1 0 0 0 1 1 2 0 2 0 1 2 2 1 1 1 0 0 0 0 0 1 1 2 2 0 1 1 2 0 0 0 0 0 0 0 1 0 2 0 1 2 1 2 1 1 1 1 0 0 1 1 1 0 0 1 0 0 0 0 0 1 0 1 1 1 0 1 1 2 1 1 1 1 1 0 0 2 0 1 0 0 1 0 1 1 0 0 0 0 2 0 1 0 0 1 0 1 1 0 1 2 1 2 2 2 0 0 0 2 0 2 2 0 2 2 1 1 1 0 0 0 2 1 1 0 0 0 0 0 0 0 1 0 0 1 1 2 1 0 2 1 1 0 0 2 1 1 1 0 1 0 1 0 0 0 0 1 1 1 1 0 1 2 2 0 2 2 1 2 0 1 1 1 1 0 0 0 0 0 1 1 0 1 0 1 0 2 1 1 1 1 1 0 0 0 0 1 2 0 0 0 0 0 1 0 0 0 0 0 0 2 2 2 0 0 1 0 1 1 1 2 0 2 0 0 1 0 1 1 1 1 0 0 0 1 1 0 0 1 1 0 0 0 1 1 1 0 1 1 0 0 0 2 0 0 0 1 0 0 1 1 0 1 1 0 0 1 0 0 1 1 0 0 2 2 0 0 2 0 2 0 2 1 2 1 0 1 2 2 2 1 0 0 1 2 0 1 1 0 1 2 1 1 1 0 1 0 1 1 1 2 0 1 0 1 0 0 1 2 2 1 0 0 1 0 0 0 0 1 0 1 1 0 1 0 0 0 1 0 0 1 0 0 0 0 0 0 1 0 0 2 0 0 2 2 0 0 0 0 0 0 0 0 0 0 0 1 0 2 1 0 0 0 0 1 1 0 0 1 0 1 1 1 0 1 0 0 0 1 1 1 0 0 0 0 0 0 0 2 0 0 1 0 0 0 1 0 1 0 2 1 0 2 1 1 0 1 1 0 0 0 0 1 2 1 0 0 0 1 0 2 0 2 0 0 2 2 0 0 2 1 0 1 1 2 0 0 2 0 0 0 0 2 2 0 2 0 1 1 1 0 1 1 1 1 1 1 0 1 0 0 0 1 0 0 1 1 0 1 0 0 0 0 0 0 0 0 1 0 1 0 0 1 0 0 0 0 1 0 1 0 0 0 1 1 0 0 0 0 0 0 1 0 0 0 0 0 1 1 0 1 2 2 1 0 0 0 0 0 0 0 0 1 0 1 0 0 2 1 2 0 0 1 0 2 2 1 2 0 0 1 0 1 1 0 0 0 0 1 1 1 2 1 0 1 0 1 1 1 2 1 0 0 0 2 0 2 0 0 0 1 1 0 0 0 1 2 1 1 1 1 1 0 2 0 1 1 1 0 1 1 2 1 0 2 0 0 1 0 1 0 0 0 2 0 0 0 1 0 0 0 1 0 0 0 0 0 0 0 0 0 0 0 0 0 0 0 1 0 0 1 1 0 0 1
19 1 0 1 0 0 0 1 1 1 1 0 0 1 0 0 0 0 1 1 1 1 1 2 1 1 1 0 0 0 2 1 0 1 1 0 2 1 2 0 0 1 0 0 0 0 0 1 1 1 0 0 0 0 1 0 0 0 1 1 1 1 0 1 1 0 1 0 1 0 0 1 2 1 1 1 0 0 2 1 1 2 1 1 1 0 0 1 1 2 0 1 1 1 0 0 0 0 0 2 0 2 2 1 0 0 2 1 1 1 0 2 1 2 2 2 1 0 1 1 1 0 1 1 1 1 1 0 2 0 0 0 0 0 0 0 0 0 0 0 0 2 0 0 0 0 0 0 2 2 2 0 0 2 0 1 0 2 1 1 0 1 0 2 0 1 2 1 0 1 1 0 0 1 0 0 0 1 0 1 1 0 0 1 1 0 1 1 0 0 0 1 0 0 1 0 1 1 0 0 0 0 0 0 2 0 0 0 0 0 2 0 0 0 1 2 2 1 1 2 0 0 1 1 0 1 0 0 0 0 1 0 0 0 0 0 0 2 0 1 0 1 2 0 1 1 0 0 2 0 0 1 0 0 0 0 0 0 1 1 0 1 0 0 1 1 1 1 1 0 0 1 1 0 0 0 0 0 1 0 0 2 1 0 1 0 1 0 1 2 1 1 1 0 1 0 0 0 0 1 0 0 2 0 1 1 0 0 1 0 1 2 0 1 1 0 1 0 0 0 2 0 1 0 0 0 1 0 1 1 1 0 0 0 0 0 0 2 0 2 1 1 1 2 0 1 1 1 1 2 0 1 0 2 0 1 1 1 0 0 0 0 2 0 2 0 0 2 2 0 0 0 0 0 1 1 0 2 1 2 0 2 0 0 1 0 0 0 0 1 0 0 0 1 2 0 0 2 1 1 1 1 0 2 1 0 0 1 0 1 0 1 0 1 0 2 0 0 1 0 1 1 0 2 1 2 0 0 0 0 0 0 0 0 1 0 0 2 1 0 0 2 0 1 1 0 2 0 0 0 0 0 1 2 1 1 1 2 1 2 2 2 0 0 0 2 1 2 2 0 0 0 1 1 1 0 1 0 1 1 2 0 0 1 1 0 0 0 2 0 2 2 0 2 2 0 1 0 1 0 1 1 0 2 0 2 1 1 1 0 0 1 0 0 0 2 1 0 2 1 1 1 2 2 1 1 1 1 1 1 1 0 0 0 1 0 1 1 1 2 0 0 0 0 0 1 0 2 0 0 1 0 0 2 0 2 0 1 0 1 1 0 0 0 0 0 0 1 1 0 1 1 0 0 0 1 1 2 0 0 2 0 2 1 1 1 2 0 0 0 0 0 2 0 0 2 0 0 1 0 2 0 1 0 1 1 0 0 0 1 1 0 0 0 2 0 0 1 1 0 1 0 0 1 0 1 0 1 0 0 0 1 0 2 1 1 2 0 2 2 1 0 0 1 1 1 2 0 2 0 1 1 1 1 2 0 0 2 1 0 0 0 2 1 1 1 0 2 0 1 1 0 1 0 0 1 1 0 0 0 1 0 1 0 0 1 1 1 1 1 2 0 0 0 0 0 0 1 0 1 0 1 0 0 2 0 1 2 0 1 2 1 0 1 1 1 1 1 1 0 0 0 0 0 1 1 0 0 0 0 0 0 1 0 0 2 1 1 0 1 0 1 0 0 0 1 1 0 0 0 0 1 0 0 0 0 1 0 0 0 0 0 2 2 1 1 2 1 0 0 0 0 2 1 1 1 0 0 0 2 2 2 0 0 0 1 0 1 1 2 1 1 2 2 0 0 1 0 0 2 1 1 0 0 2 0 1 1 0 2 1 0 0 0 0 2 0 0 0 1 0 0 0 2 0 0 0 0 0 1 0 0 2 1 0 1 0 0 0 0 0 0 1 1 0 1 1 0 0 0 2 2 0 0 2 0 0 1 0 0 1 1 1 0 1 1 1 2 1 0 0 0 0 1 2 2 0 1 2 2 2 0 0 0 0 0 0 0 0 2 0 1 0 0 2 1 1 0 1 0 0 0 2 0 1 1 1 0 0 1 0 0 0 1 1 1 2 1 2 2 0 0 1 1 0 0 2 1 1 1 0 2 0 0 0 1 0 1 1 0 0 0 2 2 0 1 2 2 0 1 1 0 1 0 0 0 1 0 0 0 1 0 0 0 1 1 1 0 1 0 1 0 0 0 0 0 0 0 1 0 0 0 1 1 0 0 0 1 1 0 1 1 0 0 1 0 0 0 0 0 0 1
20 0 0 1 1 0 0 0 0 2 2 0 1 2 1 1 0 0 1 1 0 0 1 1 0 0 0 1 0 0 1 0 1 1 0 0 2 2 0 0 0 1 0 1 2 0 0 0 1 0 0 1 0 2 0 1 0 0 0 1 1 1 0 0 0 0 0 1 0 0 0 1 2 1 1 1 0 0 1 1 1 2 0 1 1 0 0 0 1 2 0 0 0 1 1 0 0 1 1 1 1 2 2 2 0 0 2 1 1 1 0 2 1 2 2 2 1 0 1 1 1 0 0 2 0 1 0 0 2 0 0 0 1 1 0 0 1 0 0 2 1 1 0 0 1 0 1 0 2 2 0 0 0 1 0 1 1 0 1 0 1 0 0 0 0 1 2 0 1 1 1 1 1 1 1 2 1 1 1 0 0 1 1 0 1 0 0 0 0 1 1 0 1 2 2 1 0 0 0 0 1 1 0 2 2 1 2 0 1 0 1 0 2 0 2 1 1 1 0 1 1 1 1 1 0 1 1 2 1 1 0 0 2 1 2 2 0 2 0 1 0 0 2 0 2 2 0 0 1 0 0 1 0 1 0 0 0 0 1 1 1 1 0 1 0 0 0 0 0 0 0 1 0 0 0 0 1 0 0 0 2 0 2 1 2 0 2 2 0 2 0 0 0 1 1 2 0 2 2 2 1 0 2 0 1 0 0 1 0 0 0 2 0 2 1 0 2 0 1 1 0 0 2 1 2 0 0 0 1 0 1 0 0 0 0 0 0 2 0 0 0 0 1 2 0 1 2 0 1 1 1 0 1 0 1 1 1 1 0 2 2 0 1 0 1 0 1 1 1 0 0 0 0 0 0 0 1 1 0 2 2 0 1 1 2 2 0 0 0 0 0 0 2 0 2 0 1 1 1 0 0 0 0 1 0 0 0 0 0 1 0 1 0 0 1 1 1 1 0 1 1 1 1 1 1 2 1 0 0 0 0 0 0 1 1 0 0 1 0 0 2 0 0 0 0 2 2 1 0 0 0 0 0 2 0 0 0 2 1 2 2 1 0 1 1 1 0 2 2 0 1 1 1 1 1 0 0 1 2 0 1 0 0 1 1 0 0 0 2 0 1 2 0 1 1 0 2 0 1 1 0 2 2 1 0 0 1 0 1 0 0 0 0 0 0 0 0 0 2 0 1 2 2 2 1 2 1 1 1 1 1 0 0 0 0 0 1 0 0 1 0 0 0 1 1 1 2 1 0 1 0 1 0 1 1 1 0 1 0 1 0 0 0 0 1 0 0 2 2 1 1 0 1 0 0 0 1 2 0 2 0 0 2 1 0 0 1 1 0 0 1 0 1 0 2 0 0 0 0 0 0 2 0 1 1 2 1 0 0 1 0 0 0 1 0 1 0 0 0 0 1 0 0 0 0 0 2 2 0 0 0 0 1 0 2 0 1 0 2 2 0 1 0 2 2 0 0 0 1 0 0 1 1 0 2 0 2 1 0 1 1 1 0 1 0 0 0 2 0 1 1 0 0 0 1 1 1 0 1 1 0 1 1 1 1 1 0 1 1 1 1 0 0 1 1 0 0 2 0 0 0 0 0 0 0 0 1 0 0 1 1 1 0 0 1 1 0 1 0 0 0 0 0 0 2 2 0 0 1 0 1 2 0 0 0 1 0 0 0 0 0 0 0 0 0 1 1 0 1 1 1 1 0 0 0 2 0 0 0 0 0 2 1 2 0 2 2 0 0 1 1 0 1 0 0 0 0 0 1 1 2 1 0 0 0 1 0 2 2 2 0 2 1 2 0 0 0 0 0 0 0 1 0 0 0 1 1 1 0 2 1 0 2 0 2 2 2 0 2 2 2 2 1 1 0 1 0 0 0 0 0 1 1 1 0 2 0 1 1 0 1 0 0 0 0 0 0 0 0 0 2 2 0 0 2 0 0 0 1 1 1 2 1 0 1 0 1 0 1 0 1 0 1 1 0 1 0 1 2 2 2 0 1 0 0 1 0 1 0 2 0 2 1 0 2 2 2 0 0 0 0 2 1 0 1 1 1 2 0 0 0 0 0 1 2 1 1 0 0 0 0 0 0 1 2 1 1 1 0 0 0 2 1 2 1 1 1 0 0 1 0 0 2 2 0 0 0 0 0 1 1 1 2 0 0 1 1 0 0 1 0 2 1 0 0 0 0 0 1 0 0 0 0 1 0 0 1 1 1 0 0 0 0 1 0 0 0 0 0 0 0 0 0 0 1 0 0 1 1 0 0 0
21 1 0 0 0 0 0 0 0 2 2 0 0 0 0 0 0 0 0 1 0 0 1 0 0 0 1 0 1 1 2 0 1 1 1 1 2 1 0 1 1 1 0 0 1 0 1 0 2 0 0 0 0 0 1 0 0 1 0 0 1 1 0 0 0 0 0 0 2 1 1 1 2 2 2 2 0 0 1 0 2 2 0 1 2 0 0 1 2 2 0 1 1 0 1 0 0 1 1 1 1 2 1 0 2 1 1 0 0 2 0 2 0 0 1 1 0 0 0 2 2 0 2 0 2 0 2 2 2 1 1 1 1 1 0 0 0 0 0 2 2 2 0 0 0 0 0 0 0 0 0 0 0 1 0 0 0 0 1 0 1 0 0 2 1 2 1 0 0 0 2 0 0 1 1 1 0 0 0 0 0 1 0 1 2 1 1 1 0 1 1 1 0 1 2 0 2 0 0 0 1 1 0 1 2 0 1 1 1 0 2 0 2 0 2 2 2 0 1 1 1 1 2 0 0 0 0 2 0 0 0 0 0 0 0 0 0 2 0 2 0 0 2 1 2 2 0 0 1 1 1 1 0 1 0 0 1 1 0 0 0 0 0 0 0 0 1 0 2 2 0 1 0 0 0 0 0 2 2 0 0 2 1 1 1 0 1 0 1 1 0 1 1 0 2 0 1 0 0 1 0 0 2 0 2 1 1 0 1 0 1 0 0 1 2 0 1 0 0 0 0 2 2 1 2 0 0 0 2 2 2 1 0 0 0 0 0 1 1 1 2 1 2 2 0 2 0 0 2 0 2 0 0 0 0 0 0 0 1 0 1 1 1 0 1 0 0 1 1 1 1 1 1 1 1 1 1 2 0 2 0 1 1 1 2 0 0 0 0 0 0 0 1 0 2 0 1 1 0 0 0 0 1 0 0 0 1 0 0 1 0 0 0 0 2 2 1 1 0 0 0 1 0 2 1 2 1 0 1 0 1 0 1 1 1 0 0 1 1 1 2 0 2 2 1 2 2 1 1 0 0 0 0 2 1 0 0 2 1 1 0 1 0 0 0 2 0 1 1 1 1 1 2 2 0 2 0 0 0 0 2 0 0 0 0 0 0 0 1 0 0 1 0 1 0 0 1 0 2 0 2 2 2 0 0 0 2 0 0 0 0 1 0 0 0 2 1 0 0 1 1 1 2 2 1 2 1 1 1 1 1 1 0 1 1 0 0 0 2 2 0 0 0 0 0 2 1 1 1 0 0 0 0 2 0 2 0 0 0 0 1 0 0 1 1 0 0 0 1 0 1 0 2 0 2 2 2 1 0 1 0 0 2 2 0 0 2 1 0 0 0 2 0 0 0 0 1 0 0 0 0 1 0 1 2 2 1 0 0 1 1 0 1 1 0 1 1 2 1 1 0 1 0 1 0 0 1 1 0 0 1 1 1 2 1 1 2 0 2 2 1 0 0 1 1 1 2 1 1 0 1 1 1 1 1 1 2 1 1 0 0 0 0 0 2 2 2 1 0 1 0 1 0 0 1 1 1 0 1 1 0 2 0 1 0 1 2 0 1 2 2 0 0 0 1 0 0 2 0 1 0 1 0 0 1 0 1 1 0 0 0 0 0 0 1 2 1 0 0 0 0 0 0 1 0 2 1 1 1 0 1 2 2 0 0 2 0 0 0 1 0 0 0 2 0 0 2 0 0 0 0 0 0 0 0 1 0 0 0 0 0 1 2 2 1 0 2 1 0 0 0 0 0 0 0 0 0 1 1 1 1 1 0 0 2 2 0 2 1 2 0 2 2 2 0 0 0 1 0 2 1 1 0 0 1 0 0 0 0 2 2 0 1 1 1 2 2 0 1 2 1 1 0 2 0 1 1 0 1 0 0 0 1 2 0 2 1 0 0 0 0 0 1 1 0 1 1 0 0 1 1 1 0 0 2 0 0 0 0 0 1 2 1 0 1 1 0 0 0 0 1 0 0 1 2 2 0 1 2 2 1 0 0 0 0 0 0 0 1 1 1 2 2 0 1 0 2 0 0 1 0 1 0 0 1 1 0 1 1 1 0 0 1 0 1 1 1 0 0 0 0 0 0 2 1 1 1 1 0 0 1 1 0 2 0 0 0 1 1 0 0 1 1 1 0 1 1 0 1 0 1 0 1 0 0 0 1 1 1 1 0 2 1 0 0 1 1 0 2 1 1 0 0 0 0 1 0 1 1 0 0 0 0 0 0 0 0 1 0 1 0 0 0 0 0 0 0 1 1 0 0 1
22 1 1 2 1 0 0 1 1 1 1 1 0 1 0 0 0 0 2 1 1 1 0 1 1 1 1 0 0 1 1 0 1 1 1 0 1 1 0 1 1 1 1 0 2 1 0 0 2 0 0 0 0 0 1 0 0 0 0 1 1 2 0 1 0 0 0 1 1 0 0 1 2 2 1 2 1 0 0 0 1 2 0 0 1 0 0 0 2 2 0 1 2 1 1 0 0 1 1 1 2 2 1 1 0 0 2 1 1 1 0 2 2 2 2 2 1 0 2 0 0 0 1 1 1 1 1 2 2 2 0 0 1 1 0 0 0 0 0 2 1 1 0 0 0 0 0 0 0 0 0 0 0 0 0 0 0 0 0 2 1 1 1 1 0 0 1 0 0 1 1 0 1 2 1 0 0 1 0 1 1 0 1 1 2 0 2 1 0 0 0 1 0 0 2 0 0 0 0 0 0 0 0 1 2 0 2 1 0 0 0 0 1 0 2 0 1 0 0 1 0 1 2 0 0 1 1 1 1 0 0 1 1 0 0 0 0 2 0 1 0 1 2 0 1 2 0 0 2 0 0 1 1 0 0 0 0 0 1 1 0 1 0 0 0 0 0 0 1 0 0 2 1 1 1 0 0 1 2 0 1 0 0 0 1 0 1 0 1 2 0 2 1 0 1 0 1 1 0 1 1 0 2 0 2 1 1 0 0 0 0 0 0 1 1 0 1 1 1 1 0 0 0 0 1 0 1 0 1 1 2 1 0 0 0 0 0 2 0 0 0 0 2 1 0 0 1 0 0 1 0 0 0 1 0 2 2 1 0 1 1 0 2 0 2 2 0 2 2 0 0 0 0 0 1 1 2 2 0 1 1 1 1 1 1 1 0 0 0 0 0 0 0 0 2 1 0 1 1 1 1 1 0 2 1 0 0 0 0 2 0 0 1 0 1 2 1 0 0 0 0 2 1 2 0 1 0 0 1 0 1 0 1 1 1 0 0 0 0 0 1 1 0 0 0 0 2 0 0 0 0 0 2 2 2 2 2 2 1 2 2 2 1 0 0 1 0 2 2 0 1 1 1 1 1 1 1 1 1 0 0 0 0 2 2 0 0 0 2 0 1 2 0 2 0 0 1 0 0 0 0 2 1 1 0 2 2 2 1 0 1 0 0 1 1 1 1 0 1 0 1 2 1 1 0 1 0 1 1 1 1 0 0 0 0 0 0 0 1 2 0 0 0 1 1 2 2 0 2 0 0 0 0 1 2 0 0 0 0 2 0 0 0 1 1 0 0 1 1 0 1 1 0 0 0 0 0 2 0 0 2 0 1 1 0 1 2 1 1 1 0 0 0 0 0 0 0 0 0 0 1 1 1 0 0 0 2 0 0 2 1 0 0 1 1 0 0 1 0 0 0 0 0 1 0 1 0 1 0 0 0 0 1 0 2 0 2 0 1 0 1 0 0 1 1 0 1 0 2 1 0 1 1 0 2 0 0 2 2 0 0 0 1 0 2 1 0 2 0 0 0 1 0 0 1 1 1 0 1 1 0 1 0 2 0 0 1 1 2 1 1 1 0 0 0 2 0 1 0 1 1 1 0 0 1 0 1 2 0 0 0 0 0 0 0 0 1 1 1 0 0 0 1 0 2 0 0 0 2 0 2 2 0 0 0 1 2 1 0 2 0 1 0 1 0 0 1 0 1 1 1 1 0 0 1 1 0 0 1 0 0 0 2 2 1 1 2 1 0 2 1 0 0 0 0 1 0 2 1 1 2 2 0 0 1 1 0 2 1 2 0 1 2 2 0 0 1 1 0 2 2 2 0 0 2 1 1 0 1 1 1 0 2 0 2 2 2 0 1 1 1 1 1 2 1 2 1 0 0 0 0 0 1 1 0 2 0 0 0 0 1 0 0 0 1 0 1 0 0 0 2 2 0 0 1 0 1 1 0 1 1 2 0 1 1 0 1 0 1 0 0 0 1 0 2 2 0 1 2 2 2 0 1 0 0 1 1 1 0 2 0 0 1 1 2 1 2 0 0 1 0 1 1 0 2 0 1 0 1 1 0 0 0 0 1 1 1 1 1 1 0 1 1 2 1 1 1 0 1 1 0 2 0 0 0 1 0 2 2 0 0 0 2 0 0 1 2 0 0 0 2 0 1 0 1 0 1 0 1 1 1 1 0 0 1 1 1 0 2 0 1 0 0 0 0 0 1 2 2 0 0 0 0 1 0 0 0 0 1 0 1 1 0 0 0 0 0 0 0 0 2 2
23 1 0 0 0 0 0 0 1 1 1 0 1 1 1 1 0 0 0 2 0 0 0 0 0 0 1 0 0 1 1 1 2 2 1 0 1 2 0 0 0 2 0 0 2 0 0 0 2 0 0 1 1 0 1 1 0 0 0 1 1 1 0 0 0 1 0 0 1 0 0 2 1 1 0 1 1 0 1 1 0 1 0 0 1 0 0 0 2 2 0 1 0 1 0 1 1 0 0 0 1 2 1 1 0 0 2 1 1 1 0 1 0 2 2 2 0 0 2 1 1 0 1 1 1 0 1 0 1 0 0 0 0 0 0 0 0 0 0 2 0 2 0 0 1 0 0 0 0 0 1 0 0 0 0 0 0 1 0 1 0 0 0 1 0 1 1 0 1 1 1 1 1 0 0 1 0 1 0 1 1 0 0 1 1 0 1 1 0 0 1 1 1 2 2 0 1 1 0 0 1 1 0 2 2 0 1 0 0 0 2 0 2 0 2 0 0 0 2 0 1 1 2 0 0 1 0 0 0 0 1 0 1 1 1 1 1 1 0 1 0 0 2 0 2 2 0 0 2 0 0 1 0 0 0 0 1 1 1 2 1 2 1 1 1 0 0 0 2 1 1 2 0 1 0 0 0 0 2 0 1 1 1 1 2 1 1 1 0 2 1 1 0 0 1 1 0 1 0 1 0 0 1 1 1 1 1 0 1 0 0 1 0 1 2 1 1 1 1 1 0 1 0 0 2 0 0 0 0 1 1 0 0 0 0 1 0 1 1 0 1 0 1 1 1 1 1 1 2 1 1 1 1 0 1 0 0 1 0 1 1 0 1 0 0 0 1 1 1 0 0 0 0 0 0 1 1 2 1 1 0 1 1 1 1 1 0 0 0 0 0 0 1 0 2 0 1 1 2 2 2 2 0 2 2 0 0 1 0 2 0 0 0 0 1 1 0 0 0 0 0 1 1 1 1 2 1 0 2 1 2 1 0 2 0 1 0 1 0 1 2 0 0 0 0 2 2 1 1 1 0 0 1 1 2 1 2 1 0 1 1 1 0 0 0 2 0 1 1 1 1 1 2 2 2 0 2 0 2 1 2 0 0 1 0 1 0 0 2 0 1 2 1 0 1 0 1 1 1 1 0 2 1 1 0 1 1 1 0 0 0 0 0 0 0 1 1 0 1 1 1 1 1 1 0 1 1 1 1 1 1 1 0 1 1 0 1 1 0 1 2 0 0 2 0 2 0 0 2 0 0 0 0 0 2 0 0 1 0 1 0 0 0 0 0 1 1 1 1 0 1 1 0 0 0 0 0 2 0 2 0 0 0 0 0 0 0 1 1 1 0 2 1 0 1 0 1 1 1 0 1 1 0 0 2 2 0 0 0 0 0 0 0 1 1 0 0 1 0 1 1 1 0 0 0 0 2 1 0 0 2 2 2 2 2 0 2 0 1 1 0 0 0 0 1 0 1 0 1 0 0 2 0 2 0 1 2 0 0 0 0 0 0 1 0 0 0 2 0 2 0 0 0 0 1 1 2 0 0 0 0 0 0 2 2 2 0 0 1 2 2 0 1 0 1 0 0 2 0 1 1 1 0 0 1 0 0 1 0 0 1 1 0 0 0 1 0 1 1 0 0 0 0 0 2 2 0 0 0 0 0 0 0 0 0 0 2 1 0 2 0 0 1 0 0 0 1 1 0 0 0 0 0 1 0 0 0 0 1 0 0 0 2 2 0 1 2 1 0 1 0 0 1 0 0 1 0 2 2 0 0 0 0 0 1 0 0 2 0 2 0 1 2 2 0 0 0 2 0 1 1 1 0 0 1 0 2 0 1 1 1 0 2 0 1 1 1 0 2 2 1 2 0 2 0 1 1 0 0 0 0 1 2 1 0 1 1 1 1 0 0 0 0 0 0 0 0 0 1 0 1 1 0 0 0 0 2 0 0 0 0 0 0 1 1 1 1 1 1 0 1 0 0 1 2 2 0 1 2 2 1 1 0 0 0 2 0 0 0 1 0 0 0 0 2 2 2 0 0 0 0 2 1 0 1 1 0 2 0 0 0 0 0 0 1 2 2 2 1 2 0 1 1 1 1 1 1 1 0 0 1 1 0 1 1 1 1 1 2 2 0 0 0 1 0 0 1 1 0 0 2 0 1 0 0 0 1 1 2 2 0 2 0 0 1 0 1 0 2 2 0 0 0 0 0 0 0 0 1 0 0 0 1 1 0 1 0 0 0 0 0 0 1 1 1 2 0 0 0 0 0 0
24 0 0 2 0 1 1 2 2 0 0 2 0 0 0 0 0 0 1 1 1 1 0 0 0 0 1 0 1 1 1 1 0 2 1 0 2 2 0 0 0 2 0 0 1 0 0 0 2 1 0 0 0 1 1 1 0 1 0 0 0 1 1 1 0 0 0 1 1 0 0 2 1 2 1 2 1 1 1 0 2 2 0 0 2 0 0 1 2 2 0 1 0 1 0 0 0 0 0 2 0 2 1 1 0 0 2 1 1 1 0 1 0 2 2 2 0 0 0 0 0 0 0 2 0 2 0 0 1 0 1 1 0 1 0 0 0 0 0 1 2 1 0 0 2 0 0 0 1 2 0 0 0 1 0 0 0 2 0 2 2 2 1 2 0 0 0 1 0 2 0 0 0 2 2 1 0 0 0 0 0 0 1 1 2 0 2 2 0 1 1 1 1 1 2 1 2 0 0 0 1 1 1 0 1 0 2 0 1 0 1 0 2 0 1 1 1 0 2 0 0 0 1 0 0 0 0 1 0 0 0 0 0 0 0 0 0 2 0 2 0 0 1 0 0 0 0 0 2 0 0 0 0 1 0 0 0 0 0 0 0 0 0 2 0 0 0 0 2 1 0 0 0 1 0 0 0 2 2 0 0 2 0 0 1 1 1 2 0 2 0 0 1 0 1 0 0 1 0 2 0 0 2 0 1 1 0 1 0 0 0 1 0 0 2 0 2 1 0 0 0 1 2 1 2 0 1 0 0 0 2 0 0 0 0 0 0 1 1 0 1 0 1 1 1 1 1 0 2 0 0 0 1 0 0 0 0 2 0 1 1 0 0 0 0 0 1 2 2 0 1 1 1 1 0 1 2 2 0 2 0 1 1 1 1 1 0 0 0 1 1 1 1 0 2 0 0 0 0 0 0 1 2 0 0 2 0 1 0 2 0 1 0 0 0 0 0 0 0 0 0 1 0 2 1 1 1 0 2 0 2 0 0 2 1 0 0 2 2 0 2 0 0 1 1 1 2 0 0 0 0 0 0 1 1 0 1 0 0 1 1 1 1 0 0 0 0 2 2 0 0 0 0 0 1 0 1 0 2 0 0 1 0 2 2 0 0 0 0 0 0 0 1 2 1 0 2 1 2 0 2 1 2 0 0 0 0 0 0 0 0 0 0 1 1 1 0 0 0 0 0 2 2 2 1 2 0 1 1 1 1 0 0 0 0 0 0 0 0 2 1 0 1 1 1 0 1 2 0 0 2 0 0 2 2 0 0 2 0 0 1 0 0 0 0 0 0 0 0 0 0 1 0 0 0 0 0 2 0 2 0 0 0 0 0 0 0 1 0 0 0 1 1 0 0 0 0 1 1 0 2 1 1 0 1 2 1 0 0 1 2 0 1 1 0 2 1 1 1 0 0 0 0 0 0 0 1 0 0 0 1 1 0 1 2 0 2 0 2 2 1 0 0 1 1 0 1 0 1 0 0 2 0 2 1 1 1 1 1 0 0 0 1 0 1 1 1 2 0 0 0 2 0 0 0 1 2 0 0 0 1 0 0 0 0 2 0 1 2 1 2 0 1 1 0 0 0 2 0 1 0 2 0 0 1 0 0 2 0 0 0 0 0 0 0 1 0 0 0 0 0 0 1 0 1 2 0 0 0 0 0 1 1 0 0 1 1 0 0 1 0 1 0 0 0 0 0 1 0 0 0 0 0 0 0 0 2 0 0 0 0 2 2 2 2 0 2 1 1 2 1 0 1 2 1 1 0 1 1 0 1 1 0 0 2 2 0 0 2 1 1 1 1 0 0 0 0 0 0 1 1 1 0 0 0 1 0 1 0 2 1 0 2 0 2 2 2 1 0 1 1 1 2 2 0 0 1 0 0 0 0 2 2 2 0 2 0 0 0 0 0 0 0 0 0 0 0 0 0 0 2 1 0 0 2 0 0 0 0 1 0 2 0 0 0 1 0 0 0 0 0 0 0 2 2 2 0 0 1 1 1 0 0 0 0 0 0 0 0 0 0 0 0 1 1 1 1 0 0 0 0 2 2 1 2 1 0 0 0 1 0 0 1 1 1 1 1 0 2 2 0 0 1 1 0 0 1 0 0 0 0 2 0 2 0 0 0 0 0 1 0 0 2 1 0 2 2 0 0 0 2 0 1 1 1 0 2 0 1 1 1 1 0 0 0 1 1 0 2 1 0 1 0 1 0 2 0 0 0 1 1 0 1 1 0 0 0 0 0 0 0 0 0 0 2 0 0 0 1 0 0 1
25 1 0 2 1 0 0 2 2 0 1 1 0 0 0 0 0 0 1 0 1 1 0 0 0 0 2 0 1 1 2 0 0 0 0 0 1 2 0 1 0 1 1 0 2 1 1 0 2 0 0 0 2 0 1 0 0 0 0 1 0 1 0 0 0 0 0 0 2 1 0 1 1 1 0 1 1 0 1 0 1 1 1 1 1 0 0 1 2 2 1 2 0 0 0 0 0 1 1 1 1 1 1 1 0 0 2 0 0 2 0 0 1 2 2 2 1 0 0 2 2 0 2 0 2 0 2 1 1 1 0 0 0 0 0 0 0 0 0 1 1 2 0 0 1 0 0 0 0 0 1 0 0 0 0 0 0 0 1 1 0 0 1 2 1 2 1 1 0 1 1 1 1 1 1 1 0 0 0 0 0 0 0 0 2 2 0 1 0 0 0 1 1 1 2 1 2 0 0 0 0 0 0 0 2 0 1 2 1 0 1 0 1 0 1 0 0 1 1 2 0 0 1 1 0 0 0 2 0 0 0 0 0 0 0 0 0 2 0 0 0 2 2 0 2 2 1 0 2 0 0 0 0 1 1 0 1 0 0 0 0 0 0 0 0 0 0 0 1 0 0 1 1 0 1 1 0 0 1 0 0 0 2 1 2 0 2 0 2 2 0 2 1 0 2 1 1 0 0 1 1 0 2 0 2 0 1 1 0 0 0 2 0 2 1 1 2 1 0 0 0 1 1 0 0 0 0 0 0 0 1 0 1 0 0 0 0 1 1 1 1 1 1 1 0 1 0 0 1 1 1 0 0 1 0 0 0 0 0 0 0 0 1 0 1 1 1 2 2 2 2 2 0 0 0 0 1 1 0 1 0 1 2 2 1 1 0 1 1 0 1 1 2 1 2 0 2 1 1 0 0 0 0 2 0 0 0 1 0 2 0 0 1 1 0 0 0 0 0 0 0 1 0 0 0 2 1 0 1 0 1 0 0 2 0 1 1 0 0 0 0 2 0 0 0 2 0 0 0 0 0 1 2 2 2 2 2 2 2 2 2 2 0 0 0 2 1 1 1 1 2 2 0 0 0 2 0 0 2 0 1 0 0 2 1 0 1 0 2 0 1 1 0 2 1 0 2 0 1 1 1 2 1 0 1 0 1 0 1 0 0 0 0 1 1 1 0 0 1 2 2 0 2 1 0 2 0 2 2 1 1 0 0 1 2 0 2 0 0 0 2 0 0 2 1 1 1 0 2 0 0 0 1 1 1 1 0 0 0 1 1 0 0 0 0 0 0 0 0 0 0 1 0 0 0 0 0 2 0 1 1 0 1 0 1 0 0 1 1 1 0 2 1 0 0 0 0 0 1 0 1 1 0 0 2 2 1 1 0 2 1 0 0 1 0 0 0 0 0 0 0 0 0 0 0 0 0 0 0 0 0 0 0 1 1 1 2 0 1 1 1 0 0 1 1 1 2 0 0 0 1 2 1 1 2 0 0 1 0 0 0 0 2 0 1 1 0 2 2 1 0 0 0 1 1 2 2 1 1 1 1 1 0 0 0 0 1 0 1 1 2 0 0 0 0 0 0 1 0 2 1 1 0 0 2 0 0 2 0 0 0 0 0 1 0 0 0 2 2 0 0 0 0 1 1 2 1 0 0 0 0 1 0 1 1 0 2 1 1 2 0 2 1 1 0 0 2 0 0 0 0 0 0 0 0 1 1 0 0 0 0 0 0 1 0 1 1 0 0 0 0 0 2 0 0 1 0 2 1 1 2 2 0 0 2 0 0 2 1 2 0 1 1 1 0 0 1 1 0 1 1 1 0 0 0 0 1 0 0 2 2 0 2 0 1 1 1 2 1 1 1 1 2 1 0 2 1 0 0 1 0 1 2 0 0 1 0 1 1 1 0 0 0 0 0 0 0 0 0 0 1 0 0 0 1 0 1 0 0 0 0 0 0 0 1 0 1 1 1 0 0 0 0 2 1 1 0 2 2 2 2 0 0 0 0 0 1 0 0 1 0 1 0 0 1 1 2 0 1 0 2 2 0 0 1 2 0 2 0 1 0 0 0 0 0 2 2 2 2 0 0 2 0 1 2 1 1 0 0 0 0 1 0 1 0 0 0 1 2 2 0 0 2 1 0 0 2 0 0 0 2 0 2 0 1 0 0 0 0 1 0 1 0 0 0 0 0 1 2 0 0 0 0 0 1 1 1 0 2 0 0 1 0 0 0 0 0 1 1 1 0 0 0 0 0 0 0 1 1 0 1 2
26 1 0 0 0 0 0 0 0 2 2 0 0 0 0 0 0 0 2 1 1 1 1 0 0 0 1 0 1 1 0 1 1 2 0 0 2 1 0 1 1 1 0 0 1 0 0 0 2 0 0 0 0 0 0 1 0 1 0 1 1 2 0 1 0 0 0 1 2 0 0 1 2 2 2 2 0 0 2 0 2 2 0 2 2 0 0 2 2 2 1 2 0 1 0 0 0 1 0 1 0 2 2 2 0 0 2 1 1 1 0 1 1 2 2 2 1 0 1 1 1 0 1 1 1 0 1 1 2 1 0 0 0 1 1 0 0 0 0 2 0 2 0 0 0 0 0 0 1 1 1 0 0 0 0 0 0 0 1 1 2 1 0 2 0 1 1 0 0 2 0 0 0 2 1 1 1 1 0 1 1 1 1 1 2 0 2 2 0 0 0 2 0 0 1 0 1 0 0 0 0 0 0 1 1 0 2 0 0 0 0 0 2 0 1 1 2 1 1 1 1 1 2 0 0 1 1 1 1 0 0 0 0 0 0 0 0 2 0 2 0 0 2 0 2 2 1 0 2 0 0 0 0 0 0 0 1 0 1 1 0 1 0 2 0 0 0 0 2 2 1 1 1 1 0 0 0 1 1 0 0 2 2 0 1 1 0 2 0 2 1 1 1 0 1 0 1 1 1 1 0 0 2 0 2 2 0 0 0 0 0 1 0 1 1 0 2 0 1 1 0 0 1 0 1 0 1 0 1 1 2 2 0 0 0 0 0 2 0 0 0 0 0 2 0 2 0 0 2 1 2 0 0 0 0 0 0 0 0 2 2 0 2 0 1 0 0 1 1 1 1 1 0 0 1 1 0 2 0 0 0 1 2 2 2 0 0 1 1 0 0 0 0 0 2 0 0 1 0 0 0 0 0 1 0 1 0 1 0 2 0 0 0 0 1 1 1 1 0 1 1 0 0 1 0 2 0 1 1 1 1 1 0 2 0 0 0 1 1 0 1 1 0 0 0 1 2 0 0 1 0 0 2 2 2 2 2 2 2 2 0 2 0 0 0 2 0 2 2 0 0 0 1 1 1 0 1 0 2 0 2 0 0 2 2 0 0 1 2 1 1 0 1 2 1 0 2 0 2 0 1 2 1 1 0 1 1 0 1 0 1 0 0 0 0 2 0 0 0 1 1 1 2 2 0 2 1 0 0 2 0 0 0 2 2 0 1 0 1 2 1 0 0 2 0 1 0 0 1 1 0 1 0 2 1 1 0 0 0 1 0 0 0 0 0 1 1 0 0 0 0 0 2 0 1 0 1 2 0 1 0 0 1 1 0 0 1 1 0 0 0 1 1 0 1 0 1 0 0 0 2 2 2 0 0 2 2 0 0 1 0 0 0 0 2 0 0 0 0 0 1 0 0 0 0 1 1 2 0 0 1 1 1 2 2 1 2 0 2 2 1 0 0 2 2 1 1 1 2 0 0 1 1 1 1 1 1 1 1 0 0 0 0 0 1 0 0 2 1 1 1 0 1 0 0 2 2 0 1 1 0 1 0 1 1 2 1 0 1 2 2 0 0 0 1 0 0 2 0 2 0 2 0 0 1 0 0 1 0 0 1 1 1 0 0 0 2 1 1 0 0 0 1 0 1 2 0 0 0 0 0 2 0 0 0 1 2 0 0 0 0 0 0 0 0 0 1 0 0 0 0 0 0 1 0 1 1 0 0 0 0 1 1 0 0 0 2 1 0 0 0 0 0 0 0 1 0 1 1 1 2 1 1 1 2 1 1 2 2 2 0 2 2 1 0 0 1 1 0 1 1 2 1 0 0 0 0 0 0 2 2 1 1 1 1 2 2 0 2 2 2 2 2 2 0 1 1 0 0 0 0 1 2 2 0 2 0 0 0 0 0 0 1 0 1 0 1 0 0 0 2 2 0 0 2 0 0 0 1 0 1 1 0 0 0 1 1 0 2 0 2 0 0 1 2 2 0 0 0 0 0 2 0 0 0 0 0 0 1 1 1 1 0 0 2 2 2 0 0 0 0 2 2 1 2 1 1 1 0 2 0 0 0 1 1 1 1 1 1 0 0 1 0 1 1 1 2 0 1 1 2 0 0 2 0 1 1 0 1 0 0 0 2 1 1 2 1 1 0 1 2 0 1 1 1 0 1 0 0 0 1 0 2 0 2 2 2 0 1 0 1 0 0 1 0 0 0 0 1 0 0 1 0 1 0 0 0 1 0 0 0 0 0 0 1 0 0 0 0 0 0 0
27 1 0 0 1 0 0 1 2 0 0 0 0 2 1 1 1 0 0 2 0 0 1 1 0 0 0 0 0 0 2 0 1 1 0 1 1 2 0 0 0 1 0 0 1 0 0 0 1 1 1 1 0 0 0 2 0 1 0 2 0 0 0 1 1 0 1 0 0 0 0 1 2 2 2 2 1 0 0 0 1 2 0 2 2 0 0 0 2 2 0 1 1 0 0 0 0 0 0 1 1 2 0 0 1 1 1 0 0 2 0 1 0 2 2 2 2 0 2 1 1 0 2 0 2 0 2 0 1 0 0 0 0 0 0 0 0 0 0 0 1 1 0 0 1 1 0 0 1 1 1 0 0 0 0 0 0 2 1 1 2 1 1 1 1 1 1 2 0 2 0 0 2 0 2 2 2 0 0 0 0 0 0 0 2 2 0 2 0 0 1 1 0 1 2 1 1 0 0 0 0 0 0 1 2 0 2 0 0 0 0 0 1 0 2 0 0 2 1 1 1 1 2 0 0 0 0 0 0 0 1 1 0 0 0 0 0 1 0 1 0 0 1 0 2 2 0 0 1 0 0 0 0 0 0 0 0 0 1 0 0 1 1 0 0 0 0 1 2 1 0 1 0 1 0 0 1 1 1 0 0 2 1 0 2 1 1 1 1 2 0 0 0 0 0 0 0 1 0 2 1 0 2 0 2 0 0 0 1 0 1 0 0 1 0 0 2 0 1 1 0 0 0 0 2 0 1 0 1 1 2 1 0 0 0 1 0 0 2 1 1 1 0 2 0 2 0 1 1 2 0 0 0 1 0 1 1 1 0 2 2 0 0 1 0 0 1 2 2 0 0 0 1 1 0 0 1 1 1 2 1 0 0 1 1 1 0 1 1 1 1 1 0 0 1 1 1 1 0 0 0 0 0 1 0 0 0 1 0 2 0 0 0 0 1 1 1 0 0 0 0 2 0 0 1 1 1 0 1 0 1 0 0 1 1 1 0 0 0 0 1 0 0 0 0 1 1 0 1 0 0 1 1 2 0 0 0 1 1 2 1 2 0 2 1 1 0 2 2 0 0 0 2 2 0 1 0 0 2 1 2 0 0 0 0 0 0 0 2 0 1 1 0 1 2 0 1 0 2 0 0 2 1 1 0 1 1 0 0 1 0 0 0 0 0 1 0 0 2 1 1 2 0 0 0 0 0 0 0 2 0 0 0 1 1 0 0 0 0 1 0 0 0 1 1 1 1 0 2 0 0 0 0 2 1 1 0 2 0 0 0 0 0 2 1 1 1 0 0 0 0 0 1 0 0 0 1 1 1 0 0 0 1 0 1 0 0 1 0 0 1 0 0 1 1 1 1 1 1 0 1 1 1 0 1 1 0 0 1 1 0 0 1 1 0 1 2 1 0 1 0 1 0 1 0 0 1 0 0 0 2 2 0 1 1 0 2 0 2 2 1 1 0 0 1 1 2 1 2 1 1 1 0 2 0 1 2 2 1 0 0 0 2 0 0 0 0 1 0 1 0 1 0 0 0 2 2 0 1 1 1 0 1 0 0 2 0 0 0 1 1 0 0 1 0 1 0 2 0 1 0 1 0 0 2 0 1 0 0 1 1 1 0 0 0 0 1 2 2 0 0 0 0 0 1 2 0 0 0 0 0 1 0 1 0 0 1 0 0 0 0 0 0 1 0 0 1 0 0 0 0 0 0 1 0 1 1 0 0 0 0 1 1 0 0 0 1 2 0 2 0 0 2 0 0 1 0 1 1 1 0 0 1 1 1 1 0 2 1 2 0 2 2 2 0 0 0 2 0 1 1 1 0 0 2 0 2 1 0 2 1 0 1 1 0 1 2 0 2 2 2 2 0 2 0 0 0 0 0 1 0 0 1 0 0 1 0 0 0 0 0 0 0 0 0 0 0 0 0 0 2 2 0 0 2 0 0 0 0 0 2 2 0 0 0 0 1 0 2 1 1 0 0 2 1 1 0 0 1 0 0 0 0 0 0 0 0 0 0 1 0 0 1 1 0 0 2 0 0 1 0 1 2 0 2 0 0 1 0 1 1 0 0 0 1 1 2 2 2 0 0 2 0 0 1 1 1 2 0 0 0 2 1 1 0 0 0 0 0 1 0 0 1 2 0 0 0 0 0 1 2 0 1 2 1 0 2 0 0 0 1 0 0 0 0 0 0 0 1 0 0 1 0 1 1 1 0 1 1 0 0 0 0 1 0 0 0 2 0 0 0 0 0 0 1 0 0 0 0 0 0 1
28 1 0 0 0 0 0 0 1 1 1 0 0 1 0 0 0 0 0 2 0 0 1 1 1 1 0 0 1 1 2 0 1 1 0 0 2 2 0 2 2 0 0 1 2 1 1 1 1 1 0 1 0 0 1 0 0 0 0 0 2 2 0 0 0 0 0 1 2 1 0 2 1 2 1 2 1 0 1 0 1 2 0 2 2 0 0 0 2 2 0 1 0 0 1 0 1 2 2 2 2 2 2 2 1 1 2 1 1 1 0 2 0 0 0 0 0 0 2 0 1 0 2 0 2 0 2 0 2 0 0 0 0 1 1 1 0 0 0 1 1 2 1 0 1 1 0 0 0 0 1 0 0 0 1 0 0 1 0 1 1 1 0 2 0 1 1 1 0 1 1 0 0 2 2 0 0 1 0 1 1 0 0 1 1 0 1 1 0 0 1 1 2 2 2 2 2 0 0 0 1 1 0 1 2 0 1 0 1 0 1 0 0 0 1 0 0 2 2 0 1 1 2 0 0 1 1 1 1 0 0 0 0 0 0 0 0 2 0 1 0 1 2 1 2 2 1 0 0 0 0 0 0 0 0 0 1 0 2 2 0 2 0 0 0 0 2 0 2 1 0 1 0 1 0 0 0 1 2 0 1 1 1 0 0 0 0 1 0 1 0 0 1 0 2 1 1 1 1 1 0 0 2 0 0 1 1 2 1 0 1 1 0 1 2 0 2 1 0 0 0 1 1 1 2 0 1 0 1 0 1 0 1 1 0 1 0 2 0 0 0 0 1 1 0 0 1 0 1 1 0 0 0 0 0 0 1 0 0 2 2 0 0 0 0 0 1 1 1 0 0 0 0 0 0 0 1 2 0 2 0 1 0 1 1 0 0 0 0 0 0 0 0 0 2 1 0 1 0 0 0 1 1 1 0 0 1 0 1 0 0 1 0 0 1 1 0 0 0 0 0 1 1 1 1 2 0 0 1 0 1 0 0 1 0 0 0 0 1 1 2 0 0 0 0 1 1 0 0 0 0 1 0 2 0 0 0 1 1 1 1 1 0 0 0 0 0 2 2 0 2 2 0 0 1 0 0 1 2 1 1 1 0 0 0 1 0 0 2 0 2 1 2 2 2 0 1 0 0 2 0 2 2 0 0 0 0 0 1 0 0 0 0 1 1 1 0 1 0 1 1 1 2 2 1 2 1 0 0 2 0 1 0 1 1 0 0 1 1 0 2 0 0 1 0 1 0 0 1 1 0 1 0 1 2 1 1 1 0 1 0 0 0 0 0 0 0 1 1 0 1 0 1 0 1 1 2 1 0 0 0 0 2 1 1 1 2 0 0 0 1 1 2 0 2 1 1 0 0 0 0 2 2 1 1 2 0 0 0 2 1 0 0 1 0 2 2 0 0 0 1 0 0 1 0 1 0 1 0 0 1 1 2 2 2 0 2 0 2 2 0 0 0 2 2 2 2 0 1 0 0 1 1 0 2 0 0 2 1 0 0 0 0 1 1 1 0 2 1 1 1 0 0 0 1 2 2 0 0 0 2 0 0 1 1 1 0 0 1 1 1 0 0 0 2 0 0 1 0 1 0 2 0 0 1 0 0 1 1 0 1 1 0 0 0 0 0 0 0 0 0 0 0 0 2 0 0 0 0 0 0 1 0 0 0 0 0 0 0 1 0 1 0 0 0 0 0 0 0 0 0 0 0 0 0 1 1 0 0 0 0 0 1 2 0 1 2 2 0 2 0 0 2 1 1 1 0 1 0 2 2 1 0 0 2 2 0 2 1 2 0 2 2 1 0 0 0 1 1 2 1 1 0 0 0 1 1 0 0 0 0 0 0 1 0 1 2 0 0 1 0 0 1 2 1 2 1 0 0 1 0 1 0 1 0 1 1 1 2 1 1 2 1 1 0 1 1 0 1 1 0 0 0 0 1 0 1 0 0 0 0 1 0 0 0 1 0 0 2 0 1 0 1 1 2 1 1 0 1 1 0 1 1 0 0 0 0 0 0 2 0 1 1 1 1 0 1 0 1 0 1 2 1 0 2 1 0 1 0 0 0 0 0 1 2 0 0 1 2 1 0 1 0 1 0 1 1 1 0 0 1 1 1 1 2 1 1 1 1 1 0 0 2 2 0 1 2 0 1 0 1 0 2 0 0 0 0 0 1 1 0 1 0 0 0 0 0 0 1 0 1 1 0 0 0 1 0 0 1 0 0 0 0 0 0 0 0 0 0 0 0 0 0 0 1 0 0 0 0 0 1 2
29 0 0 2 2 0 0 0 1 1 1 0 1 0 0 0 0 0 0 1 0 0 1 1 1 1 2 0 0 0 1 1 2 2 1 0 1 1 0 2 2 0 0 0 1 0 1 0 2 0 0 1 0 1 0 1 0 0 0 1 1 1 0 1 0 0 0 0 1 1 1 2 2 2 2 2 0 0 1 1 1 2 0 1 1 0 0 0 2 2 0 0 1 1 1 1 0 1 0 1 1 1 1 1 0 0 2 2 1 1 0 1 0 0 0 0 0 0 0 1 1 0 1 1 0 0 0 0 1 0 0 0 0 0 0 0 1 0 0 1 0 2 0 0 0 0 0 0 1 1 1 0 0 1 1 0 0 1 1 0 2 1 1 1 0 1 1 1 0 1 1 0 1 1 2 0 0 0 0 0 0 0 0 0 0 0 0 1 0 1 2 1 0 0 2 0 1 0 0 0 1 1 0 1 2 0 1 0 2 0 0 0 1 0 2 0 0 0 0 2 0 0 1 0 0 0 0 2 1 0 1 0 0 0 0 0 0 1 0 1 0 0 2 0 1 1 0 0 1 0 0 0 1 0 0 0 0 0 1 1 0 1 0 1 0 0 0 0 2 0 1 1 0 2 1 1 0 1 1 0 0 0 1 1 1 0 1 2 1 2 0 1 2 0 2 0 1 0 0 2 0 0 2 0 0 0 0 1 0 0 0 1 0 1 2 0 2 1 1 1 1 0 2 1 2 0 2 0 1 2 1 1 0 0 0 0 0 0 2 2 1 1 0 1 1 1 1 1 1 1 1 0 0 0 0 0 0 0 0 2 2 0 2 0 2 0 0 1 1 1 1 1 0 0 1 0 2 2 0 0 0 2 2 2 2 1 0 0 0 0 0 0 2 0 2 0 2 1 0 0 0 0 1 0 0 0 1 1 0 2 0 0 1 0 1 2 1 0 0 0 0 1 0 2 1 2 1 0 2 2 2 1 0 2 0 2 0 0 0 0 1 1 0 1 1 2 1 0 1 0 0 1 1 2 1 1 1 0 0 0 0 0 0 1 1 1 0 2 2 0 1 1 1 1 0 0 0 0 2 1 1 0 0 0 0 0 0 0 2 0 1 2 0 0 1 0 1 2 2 0 0 2 1 1 0 1 1 0 1 0 0 0 0 1 1 1 0 0 1 2 1 2 2 2 0 2 1 1 1 2 1 0 0 0 0 0 1 0 0 1 0 1 0 2 0 2 0 1 1 0 0 0 0 2 2 0 0 0 1 1 0 0 1 1 1 1 1 1 1 0 1 0 0 0 0 1 1 2 0 0 1 0 0 0 0 0 0 2 2 2 1 0 0 0 0 1 0 0 0 0 0 2 0 1 2 2 0 0 0 1 0 0 0 0 1 0 0 0 0 0 1 0 0 0 0 1 1 2 0 0 1 1 0 2 2 2 2 1 1 1 0 0 0 1 2 2 2 0 1 0 1 1 1 0 1 0 2 2 1 1 1 0 2 1 0 0 0 2 1 1 1 0 1 0 0 2 1 0 1 1 1 0 0 0 0 1 0 1 2 1 2 0 0 0 1 1 0 1 0 1 0 1 0 0 1 0 0 2 0 0 0 0 0 1 0 0 0 0 0 0 0 0 0 1 0 1 2 0 0 0 0 0 0 0 0 0 0 0 0 1 0 0 0 1 0 0 1 0 1 1 1 1 0 0 0 1 0 0 0 0 0 1 2 1 0 2 2 2 0 2 0 0 1 1 1 1 1 1 1 1 1 1 1 1 2 1 1 2 2 2 0 2 2 2 0 0 1 0 0 0 0 0 0 0 1 0 2 1 1 2 1 0 1 1 1 2 2 1 0 1 1 2 1 1 0 1 1 0 1 0 0 0 2 1 0 2 0 0 1 0 1 1 1 1 0 1 1 0 0 1 1 1 0 0 2 0 0 0 0 1 1 2 0 1 1 1 0 0 1 0 1 0 1 1 0 0 0 1 2 2 1 1 0 0 0 1 0 1 1 2 0 1 0 0 1 1 2 0 0 1 1 1 1 0 1 1 1 1 0 0 0 0 0 1 1 1 1 1 1 1 0 1 0 1 1 0 0 2 1 2 1 1 0 1 0 0 0 0 1 1 0 0 1 2 0 1 0 1 1 0 2 0 2 2 0 0 2 0 0 0 1 0 0 0 1 1 1 0 1 1 1 0 0 0 0 1 0 0 1 0 0 0 1 1 0 0 0 1 0 1 0 0 0 1 0 1 0 1 1 0 1 1
30 0 0 0 1 0 0 2 2 0 0 0 0 0 0 0 0 0 1 1 1 0 1 1 0 0 0 0 0 0 2 1 0 0 0 0 2 1 0 0 0 2 0 1 1 1 2 0 2 0 0 0 0 1 0 0 0 1 0 0 0 0 0 1 0 0 0 0 1 1 1 1 1 1 0 1 1 0 1 0 0 1 0 0 1 0 0 0 1 1 0 1 0 1 1 1 0 2 0 1 0 1 1 1 1 1 1 1 0 1 0 1 0 1 1 1 0 0 0 2 2 0 1 1 0 2 0 1 2 1 1 1 0 0 0 0 1 0 0 2 1 1 0 0 2 0 0 0 0 0 0 0 0 1 1 1 0 0 0 2 2 1 0 2 1 1 1 1 0 2 0 1 0 1 2 0 0 1 1 0 0 1 0 1 1 0 1 1 1 1 1 1 0 1 2 0 0 0 0 1 0 1 0 1 2 1 2 0 0 0 1 1 1 0 1 1 2 0 1 1 1 1 2 0 0 2 1 1 0 0 0 1 0 0 0 0 0 2 0 2 0 0 2 0 1 2 0 0 2 0 0 1 0 0 1 1 0 0 1 0 0 1 1 1 0 0 0 1 2 0 0 1 0 1 0 0 0 0 1 0 0 0 1 1 1 0 2 0 1 2 0 1 1 0 1 1 1 2 0 2 0 0 2 0 2 0 1 1 1 0 1 0 0 2 0 1 1 0 0 0 2 0 2 2 2 0 1 0 0 1 0 0 0 0 0 0 0 1 1 1 1 1 1 2 0 1 1 0 0 2 0 0 0 0 0 0 0 1 0 2 2 0 1 0 0 0 1 2 2 1 1 1 2 2 0 0 1 2 0 2 1 2 2 2 2 0 0 0 0 1 0 0 0 0 1 2 1 1 1 1 0 0 0 1 0 0 0 1 0 1 0 1 1 0 0 1 0 1 0 1 1 0 0 2 1 2 0 0 2 1 1 1 1 1 1 0 0 1 1 0 2 0 0 0 0 2 0 0 0 0 0 1 1 2 1 1 1 2 2 1 2 1 1 0 1 0 0 2 2 1 0 0 1 1 1 0 1 0 2 1 2 0 0 1 0 1 0 0 1 0 0 1 0 2 1 0 2 0 0 2 0 2 1 1 1 0 2 1 0 0 0 1 1 1 1 0 0 0 1 2 2 0 2 1 0 1 0 1 1 1 1 0 0 0 1 0 1 1 1 1 0 1 0 2 1 1 1 2 0 0 1 0 0 1 1 1 0 1 0 1 0 0 0 0 0 0 0 0 0 0 0 1 1 0 1 1 1 2 0 0 2 0 2 1 1 1 2 2 2 2 1 0 1 0 2 1 1 0 0 0 1 1 1 2 2 2 1 0 1 1 1 0 1 1 0 1 1 0 0 0 1 0 0 0 0 1 1 2 0 0 1 1 0 2 1 2 2 0 2 0 2 0 0 2 2 1 1 0 2 0 1 0 2 0 1 0 2 2 2 0 0 0 2 0 2 1 0 2 0 0 1 1 0 0 1 1 1 0 0 0 1 0 1 0 0 2 0 1 1 1 1 1 2 0 1 1 0 1 0 0 0 1 0 0 1 0 0 1 1 0 0 0 0 0 1 1 1 2 1 0 1 0 0 0 2 2 0 0 1 0 0 0 0 0 0 0 2 0 0 0 0 0 0 0 0 1 1 1 0 0 0 0 0 0 0 2 0 0 1 1 0 0 2 2 2 0 2 2 0 2 0 0 2 0 0 0 0 2 2 0 1 0 0 0 2 1 0 2 1 2 0 2 2 1 0 0 0 1 1 1 1 2 0 0 2 0 2 1 0 2 1 1 1 1 1 2 2 0 0 0 0 0 0 2 0 1 0 0 0 0 0 0 1 0 0 1 1 0 0 0 0 0 0 0 0 0 0 0 0 1 1 1 0 1 1 0 1 0 0 0 0 1 0 1 1 2 0 2 1 0 0 0 0 0 2 2 0 1 2 2 0 1 0 0 0 0 1 0 1 1 1 1 0 0 2 1 1 0 2 0 0 1 2 0 2 0 1 1 0 0 0 0 1 0 2 0 1 1 2 1 0 1 0 1 1 1 0 1 0 1 1 1 0 2 0 0 0 0 0 0 0 0 1 1 0 1 1 1 1 1 2 0 2 2 1 0 2 0 0 0 0 1 0 0 0 0 0 0 1 0 0 0 0 0 0 1 0 2 2 0 0 0 1 1 0 0 0 0 0 0 0 0 0 1 1 0 0 0 0 0 0 2
31 0 0 1 0 1 1 2 2 0 0 1 0 1 0 0 1 0 1 1 0 0 0 0 0 0 1 0 0 0 2 0 1 1 0 0 1 1 0 0 0 2 0 1 2 0 0 0 0 1 1 2 0 0 1 1 0 0 0 1 0 1 0 0 0 0 0 0 1 0 0 1 2 2 2 2 0 0 1 0 1 1 0 1 1 0 0 0 2 2 0 1 1 1 0 0 0 1 1 2 0 2 1 0 1 1 1 0 0 1 0 2 0 2 1 1 0 0 1 1 1 0 1 1 0 0 0 0 2 0 0 0 0 0 0 0 1 0 0 0 1 1 1 0 1 0 1 0 0 0 1 0 0 0 0 0 0 2 0 2 1 1 1 2 2 2 2 2 0 2 0 0 1 2 1 1 0 2 1 1 1 1 1 0 2 1 1 1 0 1 2 1 0 0 2 0 0 0 0 0 1 1 0 2 2 1 2 0 0 0 1 1 2 0 2 1 0 0 2 0 0 0 2 0 0 0 0 1 0 0 0 0 0 1 1 0 0 2 0 2 0 0 2 0 1 1 0 0 1 1 1 0 1 0 0 0 0 0 0 0 0 0 1 2 0 0 0 1 1 1 0 1 0 1 1 1 0 0 2 0 2 0 2 0 0 1 1 2 0 2 0 0 1 0 1 0 1 2 0 2 0 0 1 1 0 1 0 0 0 0 0 1 0 1 1 1 1 0 0 0 2 0 1 0 2 0 1 0 1 1 1 0 0 0 0 0 0 1 1 0 1 0 0 2 0 0 2 2 2 0 2 0 0 0 0 0 1 1 0 2 2 0 2 0 1 1 0 2 2 0 0 0 1 1 1 0 2 2 0 2 1 2 0 0 1 0 0 2 2 0 0 0 0 0 2 1 1 2 1 1 1 1 1 1 1 1 0 2 1 1 0 2 0 1 1 2 1 0 0 0 0 0 2 1 2 2 1 0 0 0 1 0 1 1 1 0 0 2 1 0 1 1 0 0 0 1 1 1 1 0 0 0 1 2 1 1 1 2 1 2 1 2 0 1 1 1 1 2 2 0 0 0 1 1 2 0 1 0 2 1 1 0 0 1 1 0 0 2 2 0 2 2 0 2 1 0 1 1 2 0 1 1 1 1 0 1 1 0 1 0 1 1 0 0 0 1 0 0 1 1 1 1 2 2 1 2 0 0 0 2 0 0 0 1 2 0 1 1 1 1 0 1 0 2 2 1 1 0 2 0 0 0 1 1 2 1 2 0 0 1 0 0 0 0 0 1 1 1 1 1 0 1 0 0 0 0 0 2 0 0 1 0 1 1 0 0 1 2 1 1 2 0 1 0 0 0 0 0 0 0 0 2 1 0 1 1 0 0 0 2 1 0 0 1 1 0 1 0 0 0 1 0 0 0 0 1 1 2 0 0 0 0 0 2 1 1 2 0 2 2 2 0 0 1 2 1 2 0 1 0 1 1 1 0 1 0 2 2 2 0 0 0 0 1 0 0 1 1 1 0 2 0 0 0 1 2 2 0 0 0 0 0 0 1 0 0 2 2 2 1 1 1 0 0 0 0 0 2 0 1 0 1 0 0 0 0 0 2 0 0 0 0 0 0 0 1 0 1 1 0 0 0 1 0 1 0 0 0 1 0 0 1 0 0 0 0 0 0 0 0 0 0 0 0 0 2 2 1 0 0 0 0 0 0 0 1 1 0 2 2 0 0 2 1 0 1 2 0 0 1 1 1 2 1 1 1 1 0 0 1 1 1 0 0 0 1 1 2 0 2 0 1 2 1 0 0 0 0 0 1 1 2 0 0 2 0 1 0 0 1 1 1 1 1 1 2 2 0 0 1 0 1 0 2 0 1 1 0 0 0 0 0 1 1 0 2 0 1 1 1 1 0 1 0 1 0 1 0 1 0 1 1 0 0 2 0 0 0 0 1 0 1 0 1 1 0 0 0 0 0 0 2 0 0 2 2 1 0 2 1 2 0 0 0 0 0 0 0 0 2 0 1 1 0 2 2 2 0 0 0 0 1 0 0 2 2 0 0 0 0 0 0 0 0 0 1 1 0 2 2 0 0 0 0 1 1 0 2 1 1 0 2 1 2 1 1 0 1 2 0 0 0 2 0 0 0 1 0 0 0 2 0 2 1 1 1 2 1 1 0 1 0 0 2 0 2 2 0 0 0 0 0 0 0 0 0 0 0 1 1 1 1 2 2 0 1 0 0 0 0 0 0 1 0 1 0 0 1 1 0 2 2
32 1 0 2 0 1 1 2 2 0 0 1 0 1 0 0 0 0 1 1 0 0 1 0 0 0 1 0 1 2 0 0 0 0 0 0 2 2 0 1 0 1 1 0 2 0 0 0 0 2 1 0 0 1 1 0 0 0 0 0 2 2 0 0 0 1 0 0 0 0 0 2 1 2 0 2 2 0 0 0 0 2 0 0 1 0 0 1 2 2 0 1 0 0 0 0 0 2 0 1 0 2 2 2 0 0 2 1 1 1 1 2 1 1 1 1 1 0 1 2 2 0 1 1 1 0 1 0 2 0 0 0 0 0 0 0 0 0 0 1 0 2 0 0 1 0 1 0 1 1 1 1 0 1 0 0 0 2 0 2 2 2 0 2 2 2 1 1 0 1 1 0 0 2 0 0 0 1 0 1 1 0 0 1 2 1 1 0 0 1 1 1 0 0 2 0 1 0 0 0 1 1 0 1 2 0 2 0 1 0 2 0 1 0 1 0 1 0 2 0 0 0 1 0 0 1 1 2 1 1 1 0 0 0 0 0 0 0 2 1 0 0 2 0 1 1 0 0 2 0 0 1 0 0 0 0 0 0 0 0 0 0 0 1 0 0 1 0 2 2 1 1 1 0 0 0 0 2 2 0 0 2 1 1 2 1 0 1 1 2 0 0 0 0 1 1 1 0 0 2 0 0 1 1 0 1 0 2 2 0 2 2 0 1 1 0 1 0 1 1 0 1 1 1 0 0 0 0 0 1 1 0 1 1 0 1 0 1 1 0 1 0 2 2 0 0 2 1 2 0 2 0 0 2 0 1 1 2 0 1 1 0 1 0 1 0 1 2 2 0 0 0 0 0 0 0 0 2 1 2 1 1 1 1 1 0 0 0 0 1 0 0 0 0 2 1 0 1 0 0 0 0 2 0 0 0 1 0 0 2 0 0 1 0 1 2 0 0 0 0 0 1 0 2 0 0 0 0 2 0 2 0 0 1 1 2 1 0 0 0 1 0 0 0 0 1 1 1 1 1 0 0 0 2 0 0 0 1 1 1 0 1 0 0 0 2 0 2 2 0 1 1 1 1 1 0 0 0 0 0 1 0 0 2 1 1 0 0 2 0 1 1 0 2 0 0 2 0 1 0 0 2 1 1 0 1 1 0 1 0 0 1 0 1 1 0 0 0 0 2 2 0 0 1 0 0 0 0 1 1 1 1 0 1 2 0 1 1 1 1 0 1 0 1 0 1 1 1 1 0 0 0 1 1 2 1 2 0 2 0 0 2 1 0 0 1 1 0 0 0 0 2 0 0 0 0 0 2 0 0 1 0 2 1 1 1 2 0 0 0 0 2 1 0 0 0 0 0 0 0 0 2 1 0 1 1 1 0 0 2 0 0 0 0 2 0 0 1 0 1 0 1 0 0 0 0 2 1 0 0 1 1 1 2 2 1 2 0 2 2 1 1 0 1 0 0 2 0 1 0 2 1 2 0 2 0 2 2 2 0 0 0 0 0 2 2 1 2 1 0 1 1 0 0 0 1 1 0 2 2 0 1 0 1 1 2 1 0 2 0 1 1 0 0 0 0 1 2 0 1 0 1 0 0 0 0 0 1 0 0 0 0 0 0 0 0 0 0 0 0 0 0 0 0 1 2 0 1 0 0 0 1 0 0 0 0 1 0 0 1 1 1 0 0 0 1 1 0 1 1 1 1 0 0 0 0 0 0 0 0 0 0 2 1 0 1 2 2 0 0 0 0 1 1 1 0 0 0 0 2 2 1 0 0 1 1 0 2 0 2 0 0 2 1 0 0 0 1 0 1 1 1 0 0 2 0 1 0 0 1 1 0 1 1 1 2 2 2 2 2 0 2 0 2 0 0 0 0 0 0 1 1 1 1 0 2 0 0 0 0 0 0 0 0 0 0 0 0 0 1 1 1 0 0 1 0 0 0 1 2 0 2 0 0 0 0 1 1 1 0 0 0 0 1 2 1 0 0 2 1 0 1 0 0 0 0 0 0 0 2 0 1 1 0 2 1 1 0 1 0 1 2 2 0 1 1 1 2 1 1 0 0 1 0 1 1 1 1 1 0 0 1 0 2 2 2 2 0 0 0 0 1 0 1 0 0 1 2 2 0 0 0 1 2 2 1 1 1 1 1 1 0 2 1 0 0 1 0 0 0 2 0 0 0 1 1 2 0 1 1 1 0 0 0 0 0 0 1 1 0 0 1 0 1 0 0 0 1 0 2 0 0 0 0 0 0 0 0 0 0 1 1
33 0 0 1 1 0 0 0 1 1 1 1 1 1 0 0 0 0 2 1 1 1 1 0 0 0 0 0 1 1 2 0 1 2 2 0 1 0 0 2 1 0 1 0 1 0 0 1 1 1 0 0 1 0 0 0 0 1 0 2 0 1 0 1 0 0 0 0 1 0 0 1 1 2 1 2 1 0 1 0 1 1 0 1 2 0 0 0 2 2 0 1 0 1 0 0 0 1 1 2 0 2 2 2 0 0 2 0 0 2 0 2 0 2 2 2 1 0 0 2 2 0 1 1 1 1 1 0 1 0 0 0 0 0 0 0 0 0 0 2 0 2 1 0 2 0 1 0 0 0 0 0 0 0 0 0 0 1 0 1 0 0 1 2 2 2 1 1 0 1 1 0 1 1 1 1 0 0 0 0 0 0 2 0 2 0 1 2 0 1 1 1 0 1 2 0 0 0 0 1 0 1 0 1 2 0 2 1 1 0 1 0 0 0 1 0 0 1 2 0 0 0 2 1 0 0 0 1 0 0 0 0 0 0 0 0 0 2 0 1 0 1 1 0 1 1 0 0 1 1 1 0 0 0 1 1 0 1 0 1 1 1 0 0 0 0 1 0 2 2 0 2 0 1 0 0 0 0 2 0 1 1 1 1 2 1 1 1 1 2 1 1 1 0 1 0 0 0 1 1 0 0 2 0 0 1 0 0 0 1 0 1 0 1 2 0 2 2 0 0 0 0 2 1 1 0 1 0 1 1 2 0 0 0 0 0 0 2 0 0 0 0 1 2 0 0 2 0 2 1 1 0 0 0 0 0 1 2 0 0 0 0 2 0 2 1 1 1 1 1 1 1 0 0 0 0 2 1 0 1 0 1 0 0 2 2 0 0 0 0 0 0 0 0 2 0 0 1 1 1 1 1 0 1 1 0 0 1 0 2 0 0 0 0 0 0 0 0 0 0 0 2 1 2 1 2 1 1 2 2 2 1 0 2 0 0 0 1 0 1 1 1 0 0 0 1 2 0 0 0 0 0 1 2 2 1 2 2 2 2 2 2 0 0 0 2 1 2 2 0 1 0 0 0 0 1 0 1 1 0 2 0 0 0 0 1 0 0 2 0 1 2 0 1 1 0 2 0 2 0 1 2 2 0 0 0 0 0 2 0 1 0 0 0 0 2 0 1 1 1 1 1 0 0 0 0 0 0 0 2 0 1 0 1 2 1 0 0 0 1 0 1 0 1 0 1 0 1 0 1 0 1 0 1 2 0 0 0 0 1 0 0 1 0 0 1 1 0 0 0 0 1 1 0 1 1 1 1 0 1 0 0 0 0 0 0 0 2 2 2 2 0 1 0 1 0 0 1 1 0 2 1 2 1 1 1 1 0 0 2 0 0 0 1 0 0 0 1 0 1 0 1 0 2 0 0 0 0 0 0 1 2 1 2 1 1 2 0 1 1 0 0 0 1 2 1 1 0 1 0 1 2 1 0 2 0 2 1 1 0 0 0 2 0 1 1 0 2 0 0 0 1 1 0 1 2 2 0 1 1 0 1 0 1 0 0 2 1 2 1 2 0 0 0 0 0 1 1 0 1 0 1 0 0 2 0 2 1 0 0 1 1 0 1 1 1 0 1 1 0 0 0 0 0 1 1 0 0 0 0 0 0 0 0 0 1 2 1 1 2 1 2 0 0 0 0 0 0 0 0 0 1 0 0 0 2 0 0 0 0 0 1 2 1 0 1 2 1 0 1 0 0 1 0 0 1 1 2 2 0 0 0 0 0 2 1 0 1 1 2 1 1 2 2 2 1 0 0 0 1 1 2 0 0 1 0 1 0 0 1 1 0 2 0 1 2 2 0 0 0 0 0 1 2 0 0 0 0 1 0 0 0 1 0 0 1 0 0 0 0 0 0 2 1 1 1 2 0 0 0 2 2 0 0 2 0 0 0 1 0 2 2 0 0 0 0 2 0 1 0 0 0 0 0 2 2 0 0 2 2 2 0 0 0 0 0 0 0 0 2 0 1 0 0 2 2 2 0 0 0 0 2 1 0 2 1 0 1 0 0 0 0 0 0 0 1 1 0 2 2 0 0 0 0 0 0 1 1 0 0 0 1 1 1 0 1 0 0 2 1 0 0 2 0 0 0 0 1 0 0 2 0 1 1 1 0 1 0 0 0 2 0 0 0 2 2 2 0 1 0 1 0 0 0 1 0 0 0 1 0 0 0 0 1 0 0 2 0 0 1 0 0 0 0 0 0 0 1 1 0 0 1
34 0 0 0 1 0 0 1 1 1 1 0 0 2 0 0 0 0 0 1 0 0 0 0 0 1 2 0 0 0 2 1 1 1 0 0 2 1 0 1 1 0 1 0 2 1 1 0 2 1 0 1 0 0 1 1 0 0 0 1 1 2 0 1 0 0 0 0 1 1 0 1 1 2 1 2 1 0 1 0 1 1 1 0 1 0 0 0 1 1 0 0 0 1 1 0 0 2 1 2 0 0 1 1 1 1 2 0 1 1 0 2 0 1 1 1 0 0 1 0 0 0 2 0 1 0 1 0 0 0 0 0 0 0 0 0 1 0 0 1 1 1 0 0 0 0 0 0 1 1 0 0 0 1 2 0 1 0 0 0 0 0 0 1 2 2 2 0 0 1 1 0 0 2 1 0 0 1 0 1 1 1 0 2 1 0 1 0 0 2 1 0 0 0 1 1 0 0 0 0 1 1 0 0 2 0 0 0 1 0 0 0 0 0 1 0 1 1 0 1 1 1 2 0 0 1 1 1 1 0 0 0 0 0 0 0 0 2 0 1 0 1 2 0 1 1 0 0 1 1 1 1 1 1 0 0 1 1 0 1 1 1 0 0 1 0 0 0 2 1 0 2 0 2 1 1 0 0 1 0 1 1 2 0 1 0 2 0 1 1 0 1 1 0 1 1 1 1 1 1 1 1 1 1 0 0 0 0 0 0 0 0 0 2 1 1 1 1 0 0 2 2 1 0 1 0 0 0 1 1 1 0 1 1 0 0 0 1 1 1 1 1 1 2 1 0 2 0 2 1 1 0 0 1 0 1 1 0 0 1 2 1 1 0 1 0 1 1 1 0 0 0 1 1 1 1 2 2 2 2 1 0 0 0 1 0 0 0 0 0 1 1 1 0 2 0 1 0 0 0 0 0 1 2 1 0 0 1 0 2 0 1 0 0 2 2 2 0 0 0 0 2 0 2 1 2 1 1 2 0 0 1 0 1 1 1 0 0 0 0 0 2 0 1 1 1 1 0 0 1 1 1 0 1 1 0 1 2 1 2 2 2 1 1 0 0 0 2 2 1 0 0 1 1 0 2 0 1 2 0 1 0 0 1 1 0 0 2 2 0 2 2 0 0 1 0 0 0 1 1 0 2 1 1 0 1 1 0 1 0 0 0 0 0 0 1 0 0 2 1 1 1 2 2 0 2 1 0 0 2 1 0 0 0 0 0 1 0 1 1 1 0 0 2 0 2 0 2 0 0 1 0 0 2 2 0 0 1 1 0 0 1 0 0 0 0 0 0 0 0 0 0 0 0 0 1 1 1 0 1 0 0 1 0 0 0 0 2 0 0 0 2 0 0 0 0 0 1 1 0 1 0 1 0 0 2 0 0 0 1 1 0 0 1 1 1 1 0 0 1 1 1 0 0 0 0 2 2 0 0 1 1 0 2 2 1 2 0 2 2 1 0 0 2 2 1 1 0 1 1 0 1 0 1 2 0 1 2 2 0 0 0 0 2 0 0 0 2 0 1 0 1 0 0 0 1 1 0 0 0 2 0 1 0 0 2 1 1 1 1 1 1 0 0 2 0 0 1 0 0 0 1 0 0 2 0 1 2 0 0 1 1 0 1 0 0 0 1 1 0 0 0 0 0 2 1 0 0 0 0 0 1 0 0 0 0 0 0 0 2 1 2 0 0 0 0 1 0 1 1 1 1 0 0 0 1 1 0 0 0 0 1 2 2 2 0 2 2 0 2 0 1 2 0 0 1 1 2 2 0 1 1 0 0 1 2 0 1 1 2 1 2 1 1 0 0 1 2 2 2 0 0 0 0 2 1 1 0 1 2 2 0 1 0 1 1 1 1 0 0 0 0 2 2 1 1 0 0 1 0 0 2 2 1 0 1 0 1 2 0 2 1 1 0 1 0 1 0 0 1 0 0 0 0 2 0 0 0 0 1 0 1 1 0 1 1 0 0 1 0 0 0 1 1 0 0 0 1 1 2 2 0 0 0 0 0 1 0 0 2 0 2 1 1 2 2 2 0 0 0 0 1 1 0 2 1 0 1 0 1 0 0 0 0 0 1 2 0 2 2 0 0 0 2 1 1 0 1 0 0 2 1 0 1 1 1 1 0 1 0 0 0 2 2 1 1 0 1 2 0 2 0 2 0 0 1 1 1 1 0 1 0 0 0 0 1 1 0 2 0 1 0 1 1 0 1 0 0 1 0 0 0 0 1 0 0 0 1 0 1 0 0 0 1 1 0 0 0 0 0 2 2
35 0 0 2 1 0 0 0 0 2 2 0 1 1 0 0 0 0 0 0 1 1 0 0 0 0 1 0 1 1 2 0 1 1 1 1 1 2 0 0 0 1 0 0 1 0 0 0 1 1 1 1 0 1 0 1 0 0 0 0 1 1 0 1 1 2 1 1 1 0 0 1 2 2 0 2 1 0 1 0 1 1 1 1 1 0 0 0 2 2 0 0 1 0 1 0 0 1 0 2 0 1 1 1 1 1 1 0 1 1 0 1 1 2 2 2 1 0 1 0 1 0 0 2 0 0 0 0 0 0 0 1 0 0 0 0 1 0 0 1 2 1 0 0 0 0 1 0 0 0 0 0 0 0 0 0 0 0 0 2 2 0 0 1 1 2 1 0 0 1 1 0 0 1 2 0 0 2 0 2 2 0 0 1 1 0 1 1 0 0 1 1 1 1 2 1 2 0 0 0 0 0 0 1 2 0 1 0 1 0 0 0 1 0 2 0 0 2 0 2 0 0 1 0 1 1 1 2 0 0 0 0 0 0 0 0 1 1 0 0 0 1 2 0 0 0 0 0 2 0 0 1 0 0 0 0 0 1 1 2 1 2 0 2 0 0 1 1 1 1 0 2 0 1 0 0 0 0 1 0 0 1 2 1 1 0 2 1 0 2 1 1 1 1 1 1 1 1 0 2 1 0 2 0 1 0 1 0 0 1 0 1 0 2 2 1 2 0 1 1 1 0 1 1 2 0 1 0 0 0 2 2 1 0 0 0 0 0 2 0 1 1 2 1 0 0 1 0 1 1 0 0 0 1 0 1 1 1 0 1 2 1 1 0 0 0 1 2 2 0 0 0 1 0 1 1 1 2 0 0 0 2 1 1 2 0 0 0 0 0 0 0 1 0 2 0 0 1 0 0 0 1 0 2 0 0 0 1 0 1 0 1 1 0 0 1 0 0 0 0 0 2 0 2 1 1 1 0 0 0 0 1 1 1 1 1 0 0 0 0 2 0 0 0 0 1 1 0 0 0 0 0 2 2 2 2 2 1 0 1 1 1 0 0 0 1 0 2 2 0 0 0 1 1 0 0 0 1 2 0 0 0 0 2 1 0 0 0 2 0 1 1 1 1 1 0 1 0 1 0 1 1 1 1 0 1 1 0 0 0 0 1 0 1 1 0 0 1 0 1 1 1 2 1 1 1 0 0 0 2 0 0 0 0 0 0 0 1 1 0 0 2 0 1 1 1 0 1 1 0 1 0 0 2 1 1 0 1 0 1 0 0 1 1 1 0 0 0 0 0 0 0 0 0 0 0 0 2 0 2 0 0 1 1 0 0 0 1 0 0 1 1 0 0 0 2 0 1 1 0 1 1 0 0 2 2 2 0 0 2 1 0 1 1 0 1 1 1 1 0 1 0 0 1 0 0 1 1 0 0 0 0 1 1 2 0 1 0 2 2 0 1 0 1 1 1 2 0 0 0 2 2 1 1 1 0 1 2 1 0 0 0 0 1 0 0 0 2 0 0 1 0 1 0 0 1 1 2 2 2 2 0 0 1 1 2 1 0 2 2 1 0 0 1 1 1 0 1 0 2 1 1 0 0 2 0 1 1 0 0 1 1 0 0 0 0 0 2 2 1 0 1 0 0 1 1 0 0 0 0 0 1 0 0 0 0 0 1 1 2 1 2 0 0 0 0 0 1 0 0 0 0 0 0 0 2 1 1 0 0 1 1 2 0 0 0 2 2 0 1 0 0 2 1 1 1 0 1 0 2 2 1 0 0 2 0 0 1 1 2 1 1 2 1 0 0 0 0 0 0 0 1 0 0 2 0 1 0 0 0 0 0 0 2 0 2 2 0 1 1 1 2 2 2 0 0 0 0 0 0 1 0 1 0 0 1 1 0 0 0 0 0 1 1 0 1 1 0 1 0 1 1 0 0 2 0 0 0 0 0 0 1 1 0 1 1 1 0 1 0 1 0 0 0 2 2 0 0 0 2 2 0 1 0 0 2 0 0 0 2 0 2 1 1 2 1 2 0 1 0 0 1 2 1 2 0 2 2 0 0 0 0 0 0 0 2 2 1 1 1 0 1 0 0 2 0 2 1 1 2 0 2 0 2 0 0 0 1 1 1 0 0 1 1 0 1 1 2 0 1 2 0 2 1 1 0 1 0 0 0 2 0 1 0 2 1 2 0 2 1 0 1 0 0 0 0 1 0 1 1 1 1 0 1 0 0 0 0 0 0 0 0 0 0 0 0 0 0 0 0 0 0
36 1 0 0 0 0 0 0 1 0 0 1 0 1 0 0 0 0 0 2 1 1 0 0 0 0 0 0 1 1 2 0 0 2 0 0 2 1 0 1 1 1 1 0 2 0 2 0 1 0 0 0 1 0 0 1 0 1 1 0 0 2 0 1 0 0 0 0 1 0 0 1 2 1 1 1 0 1 1 2 0 2 0 0 1 0 0 0 2 2 0 0 1 1 0 0 0 2 2 2 2 2 0 0 0 0 2 0 0 2 0 2 0 2 2 2 0 0 1 2 2 0 1 1 1 0 1 0 2 0 0 0 0 0 0 0 0 0 0 0 0 1 0 0 0 0 0 0 1 1 1 0 1 0 1 0 0 1 0 0 1 0 0 2 0 1 1 0 1 0 2 2 1 1 1 1 0 0 0 0 0 0 0 1 2 1 1 1 0 1 1 1 1 1 2 1 0 0 0 0 1 1 1 2 2 0 2 0 0 0 2 0 1 0 1 0 0 1 1 1 0 0 2 0 0 0 0 1 1 0 0 0 0 0 0 0 0 2 0 2 0 0 2 0 1 1 0 0 2 0 0 0 0 0 0 0 0 0 0 0 0 0 0 0 0 0 0 0 1 1 0 0 0 1 1 1 0 2 2 0 0 2 2 1 1 0 1 1 1 2 0 1 0 0 2 2 0 0 1 0 1 0 2 0 0 1 1 0 0 0 0 2 0 1 2 0 2 1 0 0 0 1 1 0 2 0 0 0 1 1 1 1 1 0 0 0 0 0 2 0 0 0 1 2 0 0 2 1 1 1 1 0 0 0 0 0 0 1 0 0 1 1 0 0 0 0 0 2 2 1 1 1 0 0 0 0 1 1 0 1 1 1 0 0 1 0 0 2 2 0 0 0 1 1 2 0 2 1 0 0 0 0 0 2 0 0 0 0 0 1 0 0 0 0 0 0 0 1 0 1 1 1 0 1 1 2 1 0 1 0 1 0 0 1 0 0 0 1 0 0 1 1 0 0 0 1 1 0 0 0 0 0 1 2 1 1 1 2 1 2 1 2 0 1 1 1 0 2 1 1 2 2 1 1 2 0 1 0 2 0 1 0 0 1 1 0 0 0 2 0 1 2 0 1 1 0 1 0 1 0 0 2 2 0 0 0 1 1 1 0 0 1 0 1 1 0 1 0 2 1 2 1 1 1 0 2 1 0 0 2 0 2 0 0 1 0 1 0 1 0 0 1 0 1 1 2 2 0 2 0 0 0 0 2 1 2 1 0 0 0 1 0 1 0 0 1 1 1 1 1 0 1 1 0 0 0 1 2 0 1 1 0 1 1 0 1 1 2 0 0 0 0 1 0 0 1 1 0 0 0 1 2 0 0 2 2 0 0 1 0 0 0 0 1 1 0 0 1 0 0 0 0 0 0 0 1 0 0 0 0 2 2 1 0 2 0 0 0 2 1 2 0 0 2 2 1 1 0 1 0 0 1 0 1 2 0 1 1 1 0 0 0 2 1 1 1 0 1 1 1 0 1 0 0 0 1 1 0 1 1 0 0 2 0 0 2 0 2 2 0 2 0 0 0 1 0 1 2 0 2 1 1 0 0 2 0 1 1 0 0 0 0 0 0 0 0 1 0 0 0 0 0 1 1 0 1 1 0 1 0 1 1 0 0 0 0 1 0 0 0 0 0 0 0 0 1 1 0 0 0 0 0 1 0 0 1 0 0 0 0 0 2 1 2 1 1 2 1 0 1 1 0 1 0 0 2 0 1 1 1 2 1 0 0 0 2 0 1 1 2 1 2 2 2 1 1 0 1 0 2 1 1 0 0 2 0 1 1 0 2 1 0 1 0 1 2 1 1 2 2 1 2 2 2 0 0 0 0 0 0 0 0 1 1 0 0 2 0 0 0 0 0 1 1 0 1 1 0 1 0 1 1 0 0 1 0 1 0 0 0 1 1 0 0 0 0 1 1 0 0 0 1 0 1 2 1 0 1 2 2 1 1 0 0 0 0 0 0 0 1 0 2 1 0 2 2 2 0 0 0 0 2 2 0 2 0 2 2 0 1 0 0 2 0 2 0 0 0 1 1 0 0 0 0 0 0 2 2 0 0 0 1 1 2 1 1 0 1 1 0 0 0 2 1 0 1 2 1 1 2 2 0 0 1 1 0 2 0 0 0 1 0 0 0 0 0 0 0 2 1 0 2 0 0 1 0 0 0 1 0 0 0 1 2 0 0 0 1 0 2 0 0 0 1 0 0 0 0 0 0 0 0
37 0 0 2 0 0 0 1 1 2 2 0 0 2 0 0 0 0 1 1 0 0 0 0 0 2 1 0 0 0 1 0 2 2 1 0 1 1 1 0 0 0 0 0 1 1 0 1 1 1 0 1 1 0 0 0 0 0 0 1 1 1 0 2 1 1 1 2 1 0 0 1 2 2 2 2 0 0 2 0 2 2 0 2 2 0 0 1 2 2 1 2 0 0 0 0 1 1 1 1 1 2 1 1 1 0 1 1 1 1 1 2 0 1 1 1 0 0 1 1 2 0 1 2 0 1 0 0 1 0 1 1 0 0 0 0 0 0 0 1 1 1 0 0 0 0 0 0 1 1 0 0 1 0 1 0 1 0 0 2 1 1 0 2 2 2 2 0 0 0 2 0 0 0 2 1 1 1 0 1 1 0 0 1 1 0 1 1 0 1 1 1 0 1 2 0 1 0 0 0 0 0 0 1 2 0 2 1 0 0 1 0 1 0 1 0 0 0 1 2 0 0 0 0 0 0 0 2 2 2 0 0 0 0 0 0 1 2 0 2 0 0 2 0 2 2 0 0 0 1 1 0 0 0 0 0 0 1 0 1 1 1 0 2 0 0 0 1 1 0 0 1 0 1 0 0 1 1 2 0 1 1 1 1 2 1 1 1 1 2 0 1 1 0 1 0 0 0 0 1 0 1 2 0 1 0 0 0 0 1 0 1 0 1 2 0 2 0 0 0 1 1 2 1 2 0 1 0 1 2 1 1 2 2 0 0 0 2 0 0 0 0 1 1 1 1 0 0 1 1 0 0 0 0 0 0 0 0 0 2 2 0 1 0 0 0 1 1 1 0 0 0 1 1 0 0 0 0 0 2 1 0 1 1 1 2 0 0 0 1 0 0 1 0 1 1 2 0 1 1 1 0 1 1 0 0 1 2 0 1 0 0 1 0 0 2 0 0 0 0 0 2 0 2 1 2 0 1 1 1 1 1 0 2 0 0 0 0 1 1 0 2 0 2 1 2 2 0 0 0 0 1 2 2 2 2 2 2 2 2 1 2 1 0 0 1 0 1 2 1 1 1 1 1 0 2 0 1 1 0 0 0 0 0 0 0 0 0 2 0 1 2 0 1 0 0 2 0 1 0 1 1 1 1 0 2 2 0 1 0 0 1 0 0 0 1 0 0 1 2 2 0 2 2 1 2 0 0 0 2 0 1 0 0 1 0 1 1 1 2 0 1 0 0 0 1 2 0 2 0 0 0 0 2 2 0 0 0 0 0 1 0 1 0 0 1 1 1 1 0 1 0 0 0 0 0 0 2 0 2 0 0 1 1 0 0 1 1 1 1 0 2 2 0 2 1 1 0 0 0 0 2 1 1 2 2 2 0 0 2 2 0 0 1 1 1 1 0 0 0 0 0 0 0 0 2 0 1 0 0 0 0 1 0 2 1 1 0 1 1 1 0 0 2 1 1 2 0 1 0 1 1 1 1 1 0 1 1 0 0 0 0 0 0 2 2 2 2 2 0 2 0 1 0 1 1 2 0 1 1 0 1 1 1 0 1 1 0 2 2 2 0 0 0 1 0 0 1 0 1 1 0 0 0 1 0 1 2 0 0 1 1 0 0 0 0 1 1 0 0 0 0 0 0 2 1 0 1 1 1 1 2 0 0 0 0 0 0 0 0 0 0 1 1 0 0 1 1 1 1 1 1 0 0 0 2 0 0 1 0 0 1 1 1 0 0 1 0 0 2 2 0 2 0 0 0 0 0 0 2 2 2 1 1 1 1 1 2 1 2 0 2 2 1 0 0 0 0 0 1 1 1 0 0 1 1 0 1 0 1 0 0 2 0 2 2 2 0 2 2 2 2 1 2 0 0 0 0 0 0 0 1 1 1 0 2 0 0 0 1 0 0 1 0 0 0 1 0 1 0 1 1 0 0 1 0 1 1 0 0 1 1 0 0 0 0 1 0 1 0 0 0 0 1 1 2 0 0 1 2 1 1 0 0 0 1 0 0 0 2 0 1 2 0 0 0 2 0 1 0 0 2 2 0 1 1 1 2 0 0 0 0 1 0 1 1 1 1 2 1 0 1 0 2 2 2 2 1 0 1 1 1 1 1 1 1 1 1 1 0 1 0 2 2 0 1 1 1 1 1 1 0 1 2 2 0 2 1 1 2 0 2 0 0 1 1 1 0 1 0 2 0 0 0 0 2 0 2 2 0 0 0 0 1 0 0 0 0 0 0 0 0 0 1 0 0 0 0 0 0 0 0
38 1 0 2 0 0 0 1 1 0 2 0 0 0 0 0 0 0 0 2 0 0 1 1 1 1 1 0 0 1 1 0 0 0 1 2 2 1 0 1 1 1 1 0 1 1 0 1 0 2 0 1 0 0 0 1 0 0 1 2 0 1 0 1 0 0 0 1 2 0 0 0 0 2 0 2 2 0 0 0 0 2 0 1 2 0 0 0 2 2 0 0 1 0 0 0 0 2 0 2 0 1 1 1 0 0 2 1 1 1 0 1 0 0 0 0 0 0 2 0 1 0 1 1 1 0 1 1 1 1 1 1 0 0 0 0 0 0 0 0 1 1 0 0 0 0 1 0 1 1 0 0 0 0 0 0 0 0 1 2 2 1 1 2 1 2 2 1 0 0 2 1 0 2 1 1 0 1 0 1 1 0 0 0 0 0 0 0 0 2 1 0 0 0 1 0 1 0 0 0 0 0 0 1 2 0 1 0 0 0 2 0 1 0 2 0 0 0 2 0 0 0 2 0 0 0 0 1 1 0 0 0 0 0 0 0 0 2 0 1 0 0 2 0 1 1 1 0 2 0 0 0 1 1 0 0 1 1 0 1 1 1 0 0 0 0 0 0 1 0 1 1 0 1 0 0 0 0 1 0 2 0 1 1 1 0 2 1 1 2 0 0 0 0 1 1 0 0 0 2 0 0 1 0 1 0 1 0 1 0 1 0 0 1 1 0 1 0 0 0 1 1 1 0 1 0 1 0 0 0 2 1 1 1 0 0 0 0 2 2 1 1 0 1 0 0 2 0 1 0 1 0 0 1 0 1 1 1 0 1 1 0 2 0 2 0 1 1 1 0 0 0 0 0 0 0 0 2 2 2 0 0 1 1 2 1 0 0 0 0 0 0 0 0 2 0 0 1 1 1 1 1 1 1 0 1 0 1 0 1 0 1 2 0 0 2 0 0 0 0 0 1 1 0 0 2 1 2 2 2 2 1 0 1 0 1 0 0 1 1 2 0 1 2 1 2 2 0 1 0 0 2 1 2 1 1 1 2 1 2 2 2 0 1 1 1 0 1 1 1 2 2 2 2 2 0 2 0 2 1 2 0 0 1 0 0 0 1 2 2 0 2 1 2 1 0 1 1 2 1 0 2 1 1 0 1 1 0 1 0 1 0 0 1 1 1 1 1 0 1 1 1 2 2 1 2 1 1 1 1 1 1 0 0 0 0 1 0 0 0 0 1 0 2 1 0 1 2 0 0 0 0 0 2 2 0 0 0 0 0 1 0 1 0 0 1 1 1 1 0 1 2 0 0 0 1 1 2 0 2 0 0 1 1 0 1 1 0 0 0 0 1 1 0 0 0 0 1 1 0 1 1 0 0 1 2 0 0 0 2 1 0 1 1 0 1 1 1 1 0 0 0 0 0 0 1 0 2 0 0 2 2 0 2 1 0 2 0 2 2 1 0 0 2 2 1 1 0 1 1 1 2 1 1 0 1 2 2 2 1 1 0 0 1 1 0 0 2 0 1 1 0 1 0 0 2 2 0 1 1 0 2 0 2 1 1 1 0 2 2 1 0 0 1 1 1 0 2 0 1 0 1 0 0 0 0 0 1 0 0 0 1 0 1 0 1 1 0 0 0 0 0 0 1 1 1 0 0 1 0 0 1 1 0 0 0 1 0 0 0 0 1 0 0 0 0 0 0 0 0 0 0 0 0 0 0 0 0 0 0 0 2 1 0 1 0 1 2 0 0 0 0 0 0 0 0 0 0 1 1 1 1 1 1 1 1 1 0 2 2 2 2 2 1 0 0 1 0 0 1 1 2 0 0 1 0 0 1 0 2 1 0 1 1 1 2 2 1 0 0 0 0 0 2 1 1 0 0 0 0 2 0 1 1 0 1 0 0 0 0 0 0 0 0 0 0 0 0 0 0 2 2 0 0 2 0 0 0 0 0 1 1 0 0 0 0 1 0 1 0 0 1 0 1 2 2 0 2 2 2 2 0 0 0 0 0 1 0 0 2 0 2 0 0 1 1 2 0 0 0 0 1 2 0 2 0 1 1 0 1 0 0 1 0 1 2 2 1 1 1 0 1 0 2 2 2 2 2 0 0 2 0 0 2 0 0 0 1 1 0 0 0 1 1 0 0 0 1 0 1 2 0 2 0 0 0 0 0 0 1 1 1 0 0 0 0 0 2 2 0 0 0 1 0 0 0 0 0 1 0 0 0 1 1 0 0 0 1 0 1 0 0 0 0 1 0 0 0 1 0 1 1
39 1 0 1 0 0 0 0 0 2 2 0 0 0 0 0 0 0 0 1 0 0 1 0 0 0 1 0 0 0 2 0 1 1 2 1 2 1 0 2 2 0 0 0 2 0 0 0 2 0 0 0 1 0 0 0 0 0 0 1 1 1 0 0 1 1 1 2 0 0 0 1 1 2 1 2 1 0 0 0 1 1 0 2 2 0 0 1 1 1 0 0 1 0 0 0 0 1 0 1 0 2 0 0 2 2 2 1 2 0 0 2 1 2 2 2 1 0 0 2 2 0 0 2 0 2 0 0 0 0 0 0 0 0 0 0 0 0 1 0 1 1 1 0 2 0 1 0 0 0 0 0 0 0 0 0 0 0 1 1 0 0 0 2 0 1 1 0 0 0 2 0 0 1 2 0 0 0 0 0 0 0 0 1 1 0 1 0 0 1 1 0 1 2 2 0 1 0 0 0 1 1 0 1 2 0 1 1 1 0 2 0 1 0 0 1 1 0 2 0 0 0 2 0 0 2 2 1 0 0 0 0 0 1 1 0 0 2 0 2 0 0 2 0 1 1 0 0 2 0 0 1 0 1 0 0 1 0 0 0 0 0 0 1 0 0 1 1 1 0 1 2 1 1 0 0 0 1 1 0 0 2 2 1 1 0 2 2 2 2 0 1 1 0 1 0 1 2 0 1 0 1 1 1 0 0 0 1 1 0 1 2 0 1 1 0 1 0 0 1 0 1 2 1 1 0 1 0 0 0 2 1 1 1 0 1 1 1 1 1 2 1 0 2 0 1 1 0 2 2 2 0 0 0 0 0 0 0 0 2 2 0 2 0 2 0 2 2 2 0 0 0 0 0 0 0 0 2 0 1 0 1 1 1 0 1 0 0 0 1 0 0 1 0 2 0 0 0 1 1 1 2 1 1 1 0 1 2 0 2 0 1 1 0 1 2 0 0 0 0 0 2 0 1 2 1 1 0 0 0 0 1 0 1 1 0 0 0 1 1 0 0 1 1 1 2 2 0 0 0 0 0 1 2 1 1 1 0 0 0 0 0 1 0 0 1 0 2 2 0 1 1 2 2 2 0 2 0 2 1 2 0 0 1 1 0 0 1 2 0 1 2 1 1 0 0 0 1 2 1 0 2 1 1 0 1 2 1 1 0 1 0 0 0 0 2 1 1 0 1 1 1 2 1 0 1 0 0 0 2 0 2 0 0 0 0 0 1 0 0 2 0 0 1 0 0 1 0 2 0 0 0 0 1 1 1 0 2 0 2 0 0 0 0 0 0 0 0 0 0 0 1 1 0 1 1 1 1 0 1 1 0 0 1 0 0 1 0 0 0 0 1 0 0 0 2 1 0 0 0 0 2 1 0 0 1 1 0 1 1 1 0 1 2 0 1 1 0 0 0 0 0 0 0 0 1 1 1 0 0 1 1 0 1 2 2 2 0 2 1 1 0 0 0 0 0 2 2 0 0 2 1 0 2 1 1 1 1 1 0 0 0 0 0 1 1 1 1 1 0 1 1 0 0 1 1 2 0 1 1 0 1 0 0 0 1 2 0 1 2 1 0 1 0 2 0 0 2 0 1 0 1 0 0 1 0 1 1 1 0 1 0 0 1 0 1 0 1 1 1 0 1 0 1 0 2 1 0 0 0 0 0 0 0 0 0 1 0 0 1 1 1 0 1 0 1 2 0 0 0 0 0 0 0 0 2 1 1 0 0 1 2 1 2 1 1 2 1 0 2 1 1 0 1 1 0 1 2 2 0 1 0 1 1 1 1 1 1 1 2 1 1 2 1 1 1 0 1 0 2 1 1 0 0 1 2 1 0 0 2 2 0 1 0 1 1 1 1 1 1 0 1 0 2 0 1 1 0 0 1 0 0 2 1 0 2 0 0 0 0 0 0 1 0 0 0 0 0 0 0 1 1 0 1 0 0 1 0 0 1 0 1 0 1 1 0 0 0 1 0 0 0 0 1 1 2 0 1 2 2 1 0 0 0 0 2 0 1 0 1 1 1 0 0 2 2 2 0 0 0 1 2 2 0 2 0 1 2 0 0 1 0 0 0 1 1 2 1 2 1 0 1 0 0 1 2 1 0 1 1 0 2 1 2 1 1 0 0 1 1 0 0 0 0 0 1 1 0 0 0 2 0 1 2 2 0 2 1 1 2 0 2 0 0 1 1 1 0 1 0 1 0 1 0 0 1 0 1 1 0 0 0 1 1 0 1 1 0 0 0 0 0 0 1 1 0 0 0 0 0 0 2
40 1 0 1 0 0 0 1 2 0 0 1 1 2 0 0 0 0 1 1 1 0 1 1 1 0 1 0 0 1 1 0 2 2 0 0 1 2 0 2 2 0 0 0 2 0 1 0 2 0 0 0 1 1 0 0 0 0 0 0 0 0 0 2 1 1 1 1 2 1 0 2 1 2 0 2 2 0 1 0 1 2 1 1 1 0 0 1 1 1 0 0 1 1 1 0 1 0 0 0 0 2 1 1 1 1 2 1 1 1 0 2 0 1 1 1 0 1 1 2 2 1 1 1 1 0 1 2 2 1 2 2 0 0 0 0 1 0 1 0 1 1 0 0 0 0 1 0 0 0 0 0 0 0 0 0 0 1 0 1 1 0 1 1 0 1 0 0 1 2 0 2 1 2 2 2 1 0 0 0 0 1 0 0 0 0 0 2 0 0 1 1 0 0 1 0 0 0 0 0 0 0 0 1 2 0 2 0 1 0 2 0 0 0 0 0 1 0 1 1 0 0 0 0 0 0 0 0 0 0 1 0 0 0 0 0 0 1 1 1 0 0 2 1 2 2 0 0 1 0 0 1 0 0 2 2 0 0 2 2 0 2 1 1 0 0 0 0 1 0 1 1 0 1 1 1 0 0 1 0 1 1 2 2 2 0 2 1 1 2 0 2 0 1 1 1 0 0 1 2 1 0 2 0 1 0 0 0 0 0 0 1 0 0 2 0 2 0 0 0 1 1 0 0 2 0 1 0 1 1 2 1 0 0 0 0 0 2 0 1 0 1 0 1 1 1 1 0 0 2 0 0 0 0 0 0 1 1 0 2 2 0 2 0 1 1 1 1 1 0 0 0 0 0 1 1 2 2 1 2 0 1 0 1 1 0 0 0 0 0 1 1 1 0 1 1 1 1 1 1 1 1 0 2 0 0 0 0 0 2 0 1 1 0 1 2 1 0 0 0 0 1 0 1 0 2 0 0 0 0 0 0 0 2 0 1 0 1 1 1 0 0 1 1 1 2 1 0 0 0 0 1 0 2 1 0 0 2 2 2 1 2 1 0 0 1 0 2 2 0 0 0 1 1 1 1 1 0 1 1 2 0 0 1 0 0 1 0 2 0 2 1 0 1 1 0 1 0 2 0 0 2 0 2 0 2 2 1 1 0 0 0 0 0 0 1 0 0 2 2 2 0 2 2 1 2 1 1 1 2 1 0 0 0 0 0 0 0 0 1 0 1 1 0 0 1 0 1 1 0 1 1 0 1 2 1 1 0 0 0 2 0 1 0 0 1 1 0 0 0 0 1 0 0 0 0 0 1 0 0 0 0 1 1 0 0 0 1 0 0 0 1 0 0 0 0 0 0 0 0 0 2 0 0 2 2 0 0 0 2 0 0 1 1 0 1 1 1 1 0 1 0 0 0 0 0 1 1 0 0 2 2 0 2 1 0 2 0 2 2 0 1 0 0 2 2 2 0 0 0 1 2 2 0 2 0 2 2 2 0 0 0 1 0 1 0 0 2 2 0 1 1 0 0 0 2 2 0 1 1 1 0 0 2 1 1 1 0 2 2 2 0 0 0 1 0 0 2 0 2 1 1 0 0 1 0 1 2 0 0 1 1 0 1 1 1 0 1 0 0 0 0 0 0 2 0 0 0 0 0 0 1 1 0 0 1 0 0 0 1 0 2 1 0 0 0 2 0 0 0 0 0 0 0 0 0 0 0 0 0 0 0 1 1 0 0 2 2 0 1 0 0 2 1 1 1 0 2 2 0 2 0 0 0 1 2 0 2 0 2 0 0 2 2 1 1 0 0 0 2 1 1 0 0 1 1 2 0 0 2 2 0 2 0 1 1 1 1 2 2 1 2 0 1 0 2 1 0 0 0 0 0 1 1 0 2 0 0 0 0 0 0 2 0 0 0 2 0 0 0 2 2 0 0 2 0 0 1 0 0 1 1 1 1 2 2 0 0 1 0 1 0 1 0 1 0 0 1 2 2 1 1 0 0 0 1 0 0 0 1 0 2 1 1 2 0 1 0 1 0 1 2 1 0 2 1 0 1 1 2 0 0 0 0 1 2 2 2 2 0 0 2 0 0 0 0 1 0 0 0 0 2 1 2 1 1 1 1 1 1 0 0 1 2 1 1 1 1 1 1 1 0 1 1 1 0 1 0 1 1 0 1 0 0 0 1 1 0 1 1 1 0 0 0 0 0 0 2 2 0 0 0 1 1 0 1 1 1 0 1 0 0 0 1 0 0 0 0 0 0 0 2
41 0 0 2 0 1 1 2 2 0 1 0 0 0 0 0 0 0 2 2 0 0 0 1 0 0 1 0 0 0 1 1 2 2 0 0 0 1 1 0 0 1 1 0 2 0 1 0 1 1 1 1 0 1 0 2 1 1 0 0 1 2 0 2 0 0 0 1 1 0 0 1 1 2 1 2 1 0 0 1 0 1 0 1 1 0 0 0 0 2 0 0 1 0 0 0 0 1 1 2 2 2 0 0 2 2 0 0 1 1 0 1 0 2 2 2 0 1 1 2 2 1 2 0 0 1 0 0 1 0 0 0 0 0 0 0 0 0 0 0 1 1 0 0 1 0 1 0 0 0 0 0 0 0 1 1 1 0 0 1 2 0 0 0 0 1 2 0 0 1 1 0 0 2 1 0 0 1 1 0 0 1 1 0 1 0 1 1 0 1 1 0 1 1 2 1 1 0 0 0 1 1 0 2 2 0 2 0 0 0 2 0 0 1 2 0 0 0 1 1 1 1 2 0 0 1 1 2 0 0 1 0 0 0 0 0 0 1 0 1 0 0 1 0 1 1 0 0 2 0 0 0 0 0 1 0 0 0 1 1 0 1 0 0 0 0 0 0 2 2 0 1 1 1 0 0 0 0 2 0 0 0 0 0 2 2 0 1 1 2 0 0 0 2 0 1 0 0 0 2 0 1 0 2 0 1 0 1 0 1 0 1 0 0 2 0 2 0 1 1 0 1 1 0 1 0 1 0 0 0 2 0 0 0 0 1 0 2 0 2 1 1 0 1 0 0 1 0 2 0 1 0 0 0 0 0 0 0 0 1 1 0 0 0 0 0 2 1 1 1 1 1 1 1 0 0 0 0 0 2 1 0 0 0 0 0 0 0 0 1 0 0 0 0 2 1 0 1 0 1 1 1 1 1 0 1 0 0 0 1 0 0 2 0 0 2 0 0 0 0 1 1 1 0 0 2 0 0 1 0 2 1 0 1 1 0 0 0 1 1 0 1 0 0 0 1 1 1 0 0 0 0 0 1 1 0 1 1 1 2 1 2 0 0 1 1 0 1 1 1 1 1 0 0 1 1 0 0 2 1 2 1 0 1 0 0 0 0 1 0 0 0 0 1 1 0 1 1 1 0 0 2 1 1 0 1 1 0 2 0 0 0 1 1 1 0 0 1 0 1 1 1 2 2 2 2 0 1 1 1 1 1 1 0 0 1 1 1 0 0 1 1 0 1 0 1 1 0 2 0 0 0 0 2 2 0 0 1 0 1 0 0 0 0 0 0 0 2 2 1 1 1 0 0 0 0 0 1 0 1 0 0 2 2 0 1 2 0 0 0 0 1 1 0 0 1 0 0 0 0 0 1 1 0 2 2 1 0 1 0 1 0 1 1 0 1 1 2 1 1 1 0 0 0 0 1 1 0 0 0 1 1 0 2 2 0 2 0 2 1 1 0 0 0 2 2 2 0 2 1 0 1 0 2 0 1 2 2 2 0 0 0 1 1 1 1 1 2 1 0 1 1 0 1 1 2 2 0 0 0 2 0 0 1 1 1 1 1 1 1 1 0 1 1 2 0 0 2 0 2 1 1 0 0 1 0 1 2 0 0 0 0 1 0 0 0 0 1 0 0 0 0 2 0 0 1 1 0 0 0 0 1 0 0 0 0 0 0 0 1 0 1 0 0 0 0 0 1 0 0 0 0 0 0 0 1 2 1 0 0 1 2 2 1 0 1 2 2 0 0 0 0 2 0 0 1 0 2 1 1 2 0 0 0 2 0 0 2 0 2 0 2 2 2 1 1 0 1 0 1 1 2 0 0 1 0 1 0 1 1 1 0 2 0 2 2 2 0 0 0 0 0 0 2 0 1 0 0 0 0 1 0 1 2 0 2 1 0 1 0 1 1 1 1 0 1 1 0 0 1 1 1 0 0 2 0 0 0 0 0 1 1 0 0 0 0 1 0 1 0 1 1 1 1 2 2 0 0 1 1 0 2 1 0 0 1 0 1 0 2 0 2 0 0 1 1 2 0 0 0 0 2 2 1 2 0 0 0 1 1 0 0 0 1 2 1 1 1 2 2 0 0 0 0 1 1 1 0 0 0 0 2 0 2 0 0 0 0 1 1 0 0 2 2 0 1 1 0 0 0 2 0 1 1 0 1 1 0 0 0 1 1 0 0 0 0 0 0 2 0 0 1 1 1 0 1 0 2 2 0 0 0 0 0 0 0 0 0 0 0 0 0 0 1 1 0 0 1 1 0 0 0
42 1 0 0 0 0 0 1 1 1 2 0 1 2 0 0 0 0 0 0 1 1 1 0 0 0 1 1 0 0 1 1 1 1 0 1 2 1 0 1 1 1 0 0 1 0 0 1 0 2 0 1 0 1 0 1 0 0 0 1 0 1 0 0 0 0 0 1 2 0 0 0 1 2 1 2 1 0 2 0 2 2 0 0 2 0 0 0 1 2 0 0 0 0 1 0 0 2 2 2 1 2 1 0 2 1 2 1 1 1 0 2 0 2 2 2 0 0 0 1 0 0 0 2 0 1 0 0 0 0 1 1 0 0 0 0 1 0 0 0 2 2 0 0 0 0 0 0 1 1 1 0 0 0 1 0 0 2 1 1 1 2 0 2 1 2 0 0 0 0 1 0 0 0 2 1 1 0 0 0 0 0 0 1 1 0 1 2 0 0 2 2 1 1 1 1 0 0 0 0 0 0 0 1 2 0 2 0 1 0 0 0 1 0 1 1 1 0 1 1 1 1 2 0 0 2 2 2 1 1 1 0 1 1 0 0 0 1 0 0 1 0 2 1 2 2 0 0 2 0 0 0 0 0 1 1 0 0 1 1 0 1 2 1 1 1 0 0 2 1 2 1 0 1 1 1 0 0 2 0 0 2 2 0 2 1 1 1 0 2 0 1 1 0 2 1 0 1 1 0 0 1 1 1 0 1 0 0 1 0 1 1 0 1 2 1 1 2 0 0 0 0 0 0 2 0 2 0 1 2 1 1 0 0 0 0 0 0 2 1 1 1 1 1 0 1 1 1 1 1 1 0 0 0 0 0 0 0 0 1 2 1 0 0 0 0 1 2 2 0 0 0 0 0 0 0 1 1 1 2 1 0 0 0 2 1 0 0 0 1 0 1 2 1 1 1 2 1 1 1 0 1 0 0 0 1 0 1 0 1 0 1 0 1 0 1 0 1 0 1 1 1 0 1 0 1 0 0 2 1 2 0 1 1 1 0 0 1 1 0 2 0 0 1 0 2 1 1 2 0 0 0 1 2 1 1 1 1 1 1 0 1 0 0 0 1 0 0 0 2 2 2 0 0 0 2 0 0 2 1 2 0 1 2 0 1 0 0 1 0 1 1 0 1 1 0 2 1 1 1 0 2 2 0 0 0 1 1 1 0 0 0 1 2 2 0 0 0 2 2 2 0 2 2 0 1 1 0 0 2 0 2 0 0 0 0 1 1 1 1 1 0 0 1 1 1 2 0 2 0 0 0 0 0 2 0 0 1 0 1 1 0 1 0 0 0 0 1 1 1 0 0 1 0 1 2 2 1 0 1 0 0 1 1 0 0 0 2 1 1 1 1 0 0 0 0 0 1 1 0 1 1 1 1 1 1 1 0 1 0 0 0 0 0 1 0 0 2 1 1 1 0 0 0 0 1 1 1 0 0 0 1 0 2 1 0 2 1 1 0 1 1 0 1 1 1 2 0 0 0 0 1 0 2 1 1 1 2 2 0 0 0 1 0 1 1 1 1 0 0 1 1 0 0 0 2 2 0 1 1 0 2 1 0 0 2 1 1 1 1 1 0 0 0 0 0 0 2 0 2 1 1 0 0 0 0 1 2 0 1 2 1 0 0 0 1 1 1 1 0 0 0 1 1 0 1 1 0 0 0 0 1 0 0 0 0 1 1 1 1 0 1 0 1 0 0 1 1 0 0 0 0 0 0 0 1 2 0 2 1 0 0 1 2 0 1 2 2 0 1 0 0 1 0 0 0 0 2 2 0 1 1 0 0 1 1 0 2 1 2 0 1 2 2 2 2 0 0 0 1 0 0 0 0 1 0 2 0 0 1 1 0 1 0 1 2 1 1 1 1 1 1 1 2 1 1 0 0 0 1 0 0 2 0 0 0 2 0 0 1 0 0 1 1 0 1 1 0 1 0 1 1 0 0 1 0 1 1 0 0 2 2 0 0 0 1 0 0 1 0 0 1 0 1 1 1 0 1 2 2 1 0 0 0 0 0 1 0 0 1 0 1 2 0 2 2 2 0 0 1 0 2 1 0 2 1 1 2 0 0 0 0 1 0 1 1 1 0 0 0 0 1 0 1 1 1 0 2 0 0 0 1 1 2 1 1 0 1 1 0 0 0 0 1 0 2 2 0 0 1 2 0 2 1 0 0 1 1 1 0 0 2 0 0 1 1 1 0 1 0 1 0 1 0 0 0 0 1 1 0 0 0 2 2 0 0 0 1 0 0 0 0 0 1 0 1 0 0 0 0 0 1
43 1 1 0 0 0 0 2 2 0 0 2 0 0 0 0 0 0 1 1 2 1 0 0 0 0 1 0 0 0 1 1 2 2 0 0 1 2 0 0 0 2 0 1 2 1 1 0 1 1 1 1 0 1 1 0 0 1 0 0 0 1 0 0 0 0 0 0 1 0 0 1 2 2 2 2 0 0 1 0 1 1 0 1 2 0 0 0 1 2 0 0 0 0 0 0 1 1 0 2 0 1 2 2 0 0 2 0 1 1 0 1 2 2 2 2 2 0 1 1 1 0 1 1 1 0 1 0 2 0 0 0 0 0 0 0 0 0 0 0 1 1 0 1 1 0 1 0 0 0 0 0 1 0 0 0 0 1 0 0 1 0 0 2 0 2 1 0 0 0 2 1 1 1 2 1 1 0 0 0 0 1 1 0 1 0 0 1 0 1 2 1 1 1 2 0 2 0 0 0 0 0 0 1 2 0 2 1 1 0 1 0 1 0 1 1 0 0 1 1 1 1 2 0 0 1 1 1 0 0 0 0 0 0 0 0 0 0 2 1 0 0 1 0 2 2 0 0 1 1 1 0 0 1 0 0 1 1 0 1 1 1 0 0 0 0 1 0 2 2 0 2 0 1 1 1 0 0 2 0 1 1 1 1 1 0 1 2 0 2 0 1 1 0 2 1 0 1 0 1 0 0 2 0 1 0 2 0 2 0 2 0 0 1 1 0 2 0 2 2 0 1 0 0 1 0 1 1 0 1 2 2 1 0 0 1 0 0 2 0 0 0 1 2 0 0 2 0 1 1 1 0 0 1 0 1 1 2 0 1 1 0 2 0 1 0 1 2 2 1 1 1 0 0 0 0 2 2 1 2 1 1 1 1 1 0 0 0 0 0 0 0 0 0 1 1 2 1 1 1 1 1 1 1 0 1 0 0 0 2 0 0 1 0 1 2 1 0 0 0 0 2 1 1 0 2 0 1 2 1 2 0 0 2 0 1 0 1 0 1 1 0 0 1 1 2 1 0 0 0 0 1 1 2 1 1 1 2 2 2 2 1 0 1 1 0 0 1 1 1 1 1 0 0 1 0 1 1 2 1 1 0 0 1 1 0 0 0 1 0 1 0 0 1 2 0 1 1 2 0 2 1 1 1 0 2 2 1 0 0 0 0 0 0 1 1 0 0 2 1 1 1 0 0 0 0 0 1 1 2 1 1 0 1 2 0 0 1 1 0 1 1 0 2 0 1 0 0 2 0 0 0 0 2 1 1 0 1 0 0 2 0 1 0 0 2 1 1 1 0 1 1 0 0 0 0 0 2 0 2 0 0 1 1 0 0 1 1 0 0 0 2 1 0 0 0 0 0 0 0 0 2 0 0 2 2 1 0 0 1 1 0 0 1 1 0 0 1 0 0 1 0 0 2 0 0 0 1 0 0 0 0 1 2 1 1 2 0 2 2 2 1 0 0 0 0 2 0 2 1 1 1 2 0 1 0 1 2 1 1 1 0 0 2 0 0 0 2 1 1 0 0 0 0 1 2 2 0 1 1 0 0 0 0 0 1 1 1 1 1 2 0 0 1 1 1 0 2 0 1 0 1 0 0 1 0 0 2 0 0 1 1 0 1 1 1 0 1 1 0 0 0 1 0 1 1 1 0 1 0 0 1 0 0 0 0 0 1 1 2 1 2 0 1 0 1 2 0 0 0 0 0 0 0 0 2 1 1 0 0 1 0 0 1 0 1 1 1 0 2 1 0 2 0 0 0 0 0 0 2 2 2 0 0 0 2 0 2 2 2 0 2 2 2 1 1 0 0 0 2 2 2 0 0 1 0 0 1 0 2 1 0 0 1 0 2 1 1 1 1 0 1 0 2 0 1 1 0 1 0 0 0 2 1 0 1 1 0 0 0 0 0 0 0 0 0 0 0 0 0 2 2 0 0 2 0 0 0 0 0 1 2 0 0 0 0 0 0 2 0 0 0 0 2 1 2 0 0 2 1 2 0 0 0 0 0 0 0 0 1 0 2 0 0 2 2 2 0 0 0 2 2 2 0 2 0 1 1 0 0 0 0 1 0 1 2 2 2 2 0 2 0 1 1 0 0 1 1 0 0 1 0 0 1 0 0 0 1 1 0 0 0 2 1 1 0 1 0 1 0 2 0 0 1 1 0 2 1 2 1 1 1 1 0 0 1 1 0 0 0 2 0 0 0 0 0 0 1 1 0 0 0 0 0 0 0 0 1 0 1 0 0 0 1 1 0 0 1 1 0 0 0
44 0 0 0 0 0 0 1 1 0 0 2 1 1 0 0 0 1 1 1 1 0 1 0 0 0 1 0 0 0 1 0 1 2 0 0 2 1 0 1 1 1 1 0 2 1 1 2 0 2 0 2 0 0 1 0 0 0 0 1 1 1 0 1 0 0 0 0 1 0 0 1 2 2 1 2 1 0 0 0 0 1 0 0 0 0 0 0 1 2 0 0 2 0 0 0 0 1 0 1 0 1 0 0 2 1 1 1 1 0 0 2 1 2 2 2 1 0 2 0 0 0 2 0 2 0 2 1 1 1 1 1 0 0 0 0 0 0 0 0 0 2 0 0 1 0 0 0 0 0 0 0 1 1 0 0 0 1 0 1 1 0 0 2 1 2 0 1 0 1 1 0 1 1 1 1 1 0 0 1 0 0 1 1 2 0 2 1 0 0 1 1 1 1 1 1 1 0 0 0 1 1 0 2 2 1 2 0 0 0 1 1 1 0 1 2 2 1 0 1 1 1 0 0 0 1 0 1 0 0 0 1 0 0 0 0 1 0 0 0 0 0 2 0 2 2 0 0 1 0 0 0 0 0 0 0 2 0 0 0 0 0 0 0 0 0 0 0 0 0 0 1 1 0 0 0 0 1 1 0 1 1 1 0 1 1 0 1 1 2 0 1 2 0 2 0 2 0 0 1 0 1 0 2 0 1 0 0 0 0 0 0 0 1 0 1 2 0 0 0 0 2 1 0 2 0 1 0 1 2 2 2 1 0 0 0 0 0 2 0 0 0 0 2 0 1 1 1 2 2 0 1 0 1 0 1 1 0 0 1 1 0 0 1 0 0 1 2 2 1 1 1 1 1 1 0 2 2 0 0 0 2 2 1 0 0 0 0 0 1 0 0 2 0 2 1 1 1 1 1 1 1 1 1 1 1 0 0 0 0 0 0 1 0 1 2 1 0 1 0 1 1 0 2 0 2 1 0 1 1 1 1 0 2 0 0 0 0 0 0 1 1 0 0 0 2 2 0 0 1 1 0 1 2 1 1 1 2 2 0 0 0 0 0 0 2 0 1 1 2 2 2 1 1 2 0 2 0 2 0 0 2 0 0 0 1 0 0 2 0 2 2 0 2 1 0 1 0 0 0 0 2 1 1 0 1 2 0 1 0 0 0 0 0 0 1 0 1 1 2 2 1 1 1 0 1 1 1 1 1 1 0 0 0 1 0 1 0 0 1 1 0 0 1 0 1 0 1 1 0 1 0 0 2 2 0 0 0 1 0 1 1 1 1 1 0 0 1 1 0 1 0 1 0 0 0 1 2 0 1 1 0 2 1 1 1 1 2 0 0 1 1 2 0 1 1 0 0 0 0 0 2 0 0 2 2 1 0 0 1 1 0 0 0 1 0 0 0 0 0 1 0 0 1 0 1 1 0 0 0 0 0 0 1 1 0 1 0 2 1 1 1 0 0 1 1 2 1 2 1 1 1 2 0 2 0 0 1 1 0 0 0 1 1 1 1 1 2 1 1 1 0 0 0 0 1 1 0 0 1 1 0 0 2 2 2 1 0 2 2 1 0 0 1 0 1 0 2 0 1 0 2 0 0 1 0 2 1 0 0 0 0 0 0 0 1 1 2 2 0 1 0 1 0 1 2 0 0 0 0 0 1 0 0 0 0 0 1 0 1 0 0 0 0 0 1 1 1 1 1 1 1 0 0 0 2 0 0 1 1 0 1 2 2 1 1 2 2 1 2 0 1 1 1 1 0 0 2 2 0 2 1 0 1 1 0 1 2 0 2 0 1 1 1 0 0 0 1 0 0 0 1 1 1 0 0 1 0 0 2 2 1 2 0 0 0 1 1 0 0 0 0 1 2 0 1 1 0 0 0 0 0 2 2 0 1 0 0 1 0 1 1 0 0 0 0 0 0 0 0 2 2 0 0 2 0 0 0 0 0 0 0 0 0 0 1 1 0 1 0 0 0 0 1 2 2 0 1 1 2 2 0 0 0 0 0 0 0 1 1 1 1 1 0 2 2 2 0 2 0 0 1 2 0 2 0 1 2 0 0 0 0 0 0 1 1 1 1 1 2 0 1 0 0 0 0 1 1 0 0 0 0 1 1 0 0 1 1 1 0 0 0 1 2 0 1 2 1 1 1 2 0 1 1 1 0 1 1 0 0 2 0 0 1 1 1 1 0 1 0 1 0 0 0 0 0 1 2 2 0 0 0 0 2 0 0 0 0 0 0 0 0 0 0 0 0 0 0 0 0 1 1
45 1 0 1 0 0 0 2 2 0 0 2 0 0 0 0 0 0 0 2 0 0 0 0 0 0 0 0 2 2 1 1 2 2 0 0 2 2 0 0 0 1 0 0 1 1 1 0 1 1 0 0 0 1 1 0 0 1 0 0 0 1 0 0 2 1 2 1 2 0 0 2 1 2 1 2 1 1 1 0 2 2 0 0 0 0 1 1 2 2 0 1 0 0 0 1 0 0 0 1 1 2 0 0 0 0 2 0 0 2 1 2 0 1 1 1 0 0 0 2 2 0 2 0 2 0 2 1 2 0 0 0 0 0 0 0 0 0 0 2 1 1 0 0 2 0 0 0 1 1 1 0 0 0 1 0 1 1 1 1 0 0 1 2 0 1 0 1 0 2 0 1 1 2 1 1 1 1 1 0 0 1 1 0 1 0 1 2 1 1 1 0 1 1 2 1 1 0 0 0 0 0 0 1 2 0 2 1 1 0 1 0 0 0 1 0 1 0 2 0 0 0 1 0 0 1 1 1 0 0 0 1 0 0 0 0 0 2 0 1 0 0 2 0 2 2 1 0 2 0 0 0 0 0 0 0 0 1 0 0 0 0 0 1 0 0 0 0 2 0 1 2 0 1 1 1 0 1 1 0 0 2 2 1 2 0 2 2 0 2 1 0 2 0 2 0 2 0 1 0 0 0 2 0 1 1 0 0 0 1 0 1 0 2 2 0 1 0 1 1 0 1 1 1 1 0 1 0 2 2 2 1 1 0 0 1 0 1 1 0 1 0 1 2 0 0 2 0 2 0 0 0 1 1 1 1 1 1 0 2 2 0 0 1 0 0 0 2 2 1 1 1 1 1 0 0 2 2 0 2 0 1 0 1 1 0 0 0 0 0 0 0 1 0 2 0 0 0 0 0 0 0 0 2 1 0 0 1 0 2 0 0 0 0 1 1 1 0 0 0 0 2 1 0 0 2 0 0 2 1 2 1 0 1 0 0 0 2 1 0 0 2 0 1 1 2 1 0 1 0 0 1 2 2 2 2 2 0 0 0 1 1 1 0 0 1 0 2 2 0 1 1 0 0 1 0 2 0 2 1 1 0 0 2 1 0 1 1 1 1 0 1 0 1 1 0 1 0 0 1 0 2 2 0 0 1 0 0 1 0 1 1 0 0 0 1 0 0 2 2 2 0 1 1 0 1 1 2 2 1 1 0 0 0 1 0 2 0 0 1 0 0 0 1 1 2 0 0 2 0 0 0 0 2 2 1 1 1 0 0 1 0 0 0 0 0 0 2 2 2 0 1 0 0 0 0 0 1 0 1 0 0 2 1 0 0 1 0 0 0 0 2 1 0 0 0 0 0 0 0 0 2 1 1 0 1 2 0 0 1 0 0 0 2 0 0 0 0 0 0 1 0 0 1 0 1 0 1 0 0 1 1 0 2 2 0 2 1 2 2 0 0 0 1 1 1 2 1 2 0 1 1 0 2 2 0 0 1 1 0 0 0 0 0 2 2 1 2 1 1 0 0 0 1 1 2 2 0 0 0 1 0 0 1 0 0 2 1 1 0 2 0 0 1 0 1 0 2 0 2 0 2 0 0 2 0 2 1 1 0 0 0 0 0 0 0 0 2 1 0 0 0 0 0 2 2 0 0 0 0 0 1 0 0 0 0 1 0 0 0 0 0 0 0 0 0 0 1 0 0 0 0 0 0 1 0 1 0 1 1 0 0 2 2 1 0 2 2 0 0 0 0 2 0 0 0 0 1 1 1 1 1 0 0 1 2 0 1 1 2 1 1 2 2 0 0 0 1 0 1 1 2 0 0 0 0 0 0 0 2 2 1 1 1 1 1 1 1 2 2 1 2 1 2 0 1 1 0 0 1 0 1 1 2 0 1 0 0 0 0 0 0 1 0 0 0 1 0 1 0 1 1 0 0 1 0 1 0 0 0 2 2 0 0 1 0 1 0 1 0 0 0 1 1 2 2 0 0 1 2 2 0 0 0 0 2 0 0 1 1 1 1 0 0 2 2 2 1 0 0 0 1 1 0 2 1 1 0 1 1 0 0 1 0 1 1 1 0 1 1 0 1 1 2 2 1 1 0 0 0 0 2 0 1 0 0 0 1 1 0 0 0 2 1 0 0 1 0 0 0 2 0 0 1 1 0 2 0 0 0 0 0 0 0 1 1 1 0 2 0 0 0 0 1 0 0 1 1 1 0 0 0 0 1 0 0 0 1 1 0 1 1 0 1 1 0 0 1 1 0 1 2
46 1 0 2 0 0 0 0 0 2 2 0 1 2 0 0 0 0 1 1 1 1 1 1 1 1 0 0 0 0 1 0 2 2 0 0 0 1 0 0 0 2 0 0 1 0 0 0 1 1 1 1 0 1 0 1 0 0 0 0 1 1 0 2 1 1 1 1 1 0 0 0 1 2 1 2 1 0 2 1 1 2 0 1 2 0 0 1 1 2 0 1 0 0 1 0 1 1 0 1 0 2 0 0 2 0 1 1 1 1 1 2 0 1 1 1 1 0 0 1 1 0 1 1 1 1 1 2 2 1 1 1 1 1 0 0 1 0 0 0 1 1 0 0 0 0 0 0 1 1 0 1 0 0 0 0 0 2 2 1 1 0 0 2 1 2 1 0 1 2 0 1 2 1 1 0 0 1 0 1 1 0 0 1 0 0 0 1 1 1 1 0 1 2 2 0 1 0 0 0 0 0 1 1 2 0 1 0 1 0 2 0 0 0 2 1 2 1 1 1 1 2 2 0 1 0 0 2 1 0 0 1 0 0 0 0 0 2 0 1 0 1 2 0 1 1 0 0 2 0 0 0 1 1 0 0 1 1 0 0 0 0 0 0 0 0 0 0 2 2 0 1 0 2 0 0 1 1 1 0 0 1 2 1 2 0 2 1 1 2 0 0 0 1 1 1 0 1 0 2 0 0 0 2 0 1 0 1 1 1 1 0 0 2 1 0 2 0 2 2 0 0 2 2 2 0 2 0 0 1 1 1 1 1 0 0 0 1 1 1 0 1 0 2 0 0 2 0 1 1 0 0 1 0 1 0 0 0 0 1 2 1 1 0 0 1 0 2 2 0 0 0 0 0 1 0 0 1 0 2 1 1 1 1 1 0 0 0 0 1 0 0 0 0 2 1 0 2 2 2 1 2 1 1 0 0 1 1 0 2 0 1 0 0 0 1 0 0 0 0 0 1 0 1 0 1 0 0 0 0 0 0 0 1 1 0 0 0 0 0 0 2 0 0 0 0 2 1 1 0 0 0 1 1 2 1 2 2 2 1 1 0 2 0 0 0 0 2 2 0 0 0 1 1 1 0 1 0 1 0 1 1 0 1 1 0 0 1 2 1 1 1 0 2 1 0 1 0 0 1 0 2 2 0 0 0 1 1 0 0 0 0 0 1 1 1 0 2 0 2 2 0 1 1 0 1 1 0 0 2 0 0 0 0 1 0 0 1 0 0 1 1 0 0 1 2 1 0 2 0 0 1 0 2 2 0 2 1 0 1 0 0 0 1 1 0 0 0 0 0 0 1 0 0 0 0 0 2 0 1 0 0 2 2 0 0 1 1 1 1 0 0 2 0 0 1 0 0 0 0 1 2 1 0 1 2 1 0 0 2 0 0 0 0 0 0 1 0 0 0 0 0 0 0 0 0 1 0 0 0 1 1 0 1 2 1 2 0 2 2 1 1 0 0 1 1 2 1 0 1 1 2 0 0 2 0 1 2 2 0 0 0 1 0 2 2 1 2 1 0 1 0 1 0 0 2 1 1 2 2 1 1 1 1 1 1 1 0 0 1 1 0 0 1 1 1 0 2 0 2 1 1 0 0 2 0 1 1 1 0 0 0 0 0 0 0 0 0 0 0 0 0 0 0 2 1 0 0 1 0 0 0 1 0 0 1 0 1 1 2 0 2 0 0 0 0 0 0 0 0 0 1 0 0 0 2 0 0 2 2 0 0 1 2 1 1 2 2 0 2 0 1 2 0 1 0 0 2 2 0 1 1 0 0 0 1 0 1 1 2 1 1 1 0 0 0 0 0 0 1 1 2 0 0 1 0 0 0 0 2 2 0 2 0 2 2 2 1 2 2 2 2 0 2 1 1 0 0 0 1 0 0 2 1 0 2 0 0 0 0 0 0 1 0 0 0 0 1 0 0 2 2 0 0 1 0 1 0 0 0 1 2 0 0 0 1 1 0 2 0 0 0 0 0 2 2 0 0 2 2 1 1 0 1 0 1 0 0 2 1 1 2 0 0 2 1 1 0 0 0 1 2 1 0 2 1 1 2 0 1 0 0 1 0 1 1 2 1 2 1 0 1 0 1 1 0 1 1 0 0 0 2 1 1 2 1 1 1 1 0 0 0 1 1 0 2 1 0 0 0 2 0 1 2 1 0 2 1 1 1 1 1 0 0 1 1 2 0 0 0 1 0 0 0 0 1 0 1 1 0 0 0 0 1 0 0 0 1 0 1 0 0 0 2 1 0 0 0 0 0 1 1
47 1 0 2 0 1 1 2 2 0 0 0 1 1 0 0 0 0 1 1 0 0 1 1 1 1 0 0 0 1 0 0 2 2 0 1 2 2 0 0 0 1 0 0 1 0 0 0 0 0 0 1 0 0 0 1 1 1 0 0 0 1 0 1 0 0 0 1 2 1 0 1 1 2 1 2 1 0 1 0 1 2 1 0 0 0 0 0 1 1 0 1 1 0 0 0 0 1 0 1 0 2 0 0 1 0 2 0 0 2 0 1 1 2 2 2 1 1 2 2 2 1 0 2 0 2 0 1 1 1 1 1 0 0 0 0 0 0 0 2 1 2 1 0 0 0 0 0 0 0 0 0 0 0 0 0 0 2 1 1 0 0 0 2 1 1 1 1 0 2 0 1 0 1 1 1 1 1 0 1 1 1 0 1 1 0 1 1 0 1 1 1 0 0 1 0 2 0 0 0 0 0 1 0 0 0 1 0 1 0 1 0 0 0 2 1 1 0 2 0 0 0 2 0 0 0 0 2 0 0 0 0 0 0 0 0 0 2 0 2 0 0 2 1 2 2 0 0 2 0 0 0 0 0 0 0 0 0 1 0 0 1 0 0 0 0 0 0 2 1 0 1 1 1 1 1 0 2 2 0 0 2 2 1 2 0 2 2 2 2 0 1 1 1 1 1 1 0 0 2 0 1 1 1 0 0 1 0 1 0 1 1 0 2 2 0 2 0 2 2 0 0 2 1 1 0 1 0 1 0 1 0 0 0 0 1 1 0 2 1 1 1 1 1 1 0 1 0 1 1 0 0 0 0 0 0 0 1 0 0 0 0 0 0 0 0 0 2 2 0 0 0 1 1 0 1 1 1 1 2 0 0 1 1 2 1 0 1 1 1 1 1 0 1 2 0 0 0 0 0 0 0 0 1 0 1 0 0 1 1 0 2 0 0 2 2 2 0 0 0 0 2 1 0 0 2 0 0 1 1 0 0 0 2 0 0 0 2 1 0 2 0 0 1 1 2 1 0 0 0 0 0 0 2 1 0 1 2 1 1 1 1 0 0 0 2 1 2 2 0 1 1 1 1 1 1 1 0 2 1 2 0 0 0 0 1 0 1 2 0 1 2 1 1 0 0 0 0 0 0 0 2 0 2 0 2 2 0 1 0 0 0 0 1 1 1 0 0 1 0 1 2 2 2 1 2 0 2 2 0 1 1 0 1 1 0 0 0 0 2 0 0 0 2 2 2 0 1 1 0 1 0 0 2 1 2 1 1 0 2 0 0 1 0 0 1 1 1 1 1 0 1 2 0 1 1 2 2 0 1 1 0 2 2 0 0 2 1 1 1 0 0 0 0 0 0 0 0 1 0 1 2 0 2 2 2 1 0 0 0 0 0 0 1 1 0 0 0 0 0 0 0 0 1 0 0 0 0 0 0 1 1 0 1 1 1 2 0 2 1 2 1 0 1 2 1 1 0 0 1 0 2 2 0 1 0 2 2 1 0 0 0 2 0 2 2 0 2 0 1 0 1 1 0 0 2 2 0 1 1 1 1 0 0 1 2 1 0 1 2 2 0 0 0 0 0 0 2 0 1 1 1 0 0 1 0 2 2 0 0 0 0 0 0 0 1 1 1 1 0 0 0 0 0 1 2 0 0 0 0 0 0 0 0 0 0 0 0 0 2 1 2 0 0 0 1 1 0 1 1 1 1 0 0 0 2 1 0 0 0 0 1 1 0 0 0 1 2 0 2 0 1 0 1 1 1 0 0 0 0 1 1 0 0 0 1 0 1 2 2 1 2 2 2 1 1 0 1 0 1 1 1 0 1 1 1 1 1 1 2 1 0 1 0 1 2 1 2 1 2 2 2 0 2 0 0 0 0 0 0 0 0 1 0 0 2 0 0 1 0 1 0 1 1 0 1 2 0 0 0 1 1 0 0 1 0 1 0 0 0 0 0 0 2 2 0 1 0 1 0 0 0 1 0 1 0 0 0 1 1 0 2 0 0 0 1 0 0 0 2 0 1 1 0 2 2 2 0 1 0 1 2 2 0 1 1 1 0 1 1 0 0 0 0 1 2 2 1 2 1 0 1 0 1 0 1 1 1 0 0 1 1 0 0 1 1 1 2 2 0 1 1 1 2 1 1 1 1 1 0 1 0 2 2 1 0 2 0 0 0 1 1 0 0 1 1 1 0 0 0 0 0 0 0 0 1 0 0 0 0 0 0 0 0 0 0 0 0 0 0 0 0 0 0 0 0 0 0 0 0 0 0
48 0 0 1 0 0 0 2 2 0 0 2 0 0 0 0 0 1 1 2 1 1 0 0 0 0 1 0 1 1 1 0 2 2 0 0 1 1 0 0 0 2 0 0 2 0 0 0 0 2 2 2 1 1 1 0 0 0 0 0 1 2 1 1 1 0 1 2 2 0 0 1 1 1 0 1 1 0 2 0 2 2 0 2 2 0 1 1 2 2 0 2 0 0 0 0 0 0 0 1 0 2 2 2 0 0 2 2 1 1 0 1 0 2 1 1 0 0 0 2 2 0 1 1 1 1 1 0 1 0 1 1 0 0 0 0 2 0 0 1 0 2 0 0 1 0 1 0 1 1 1 0 0 0 1 0 0 1 0 0 1 0 0 1 1 2 0 0 1 1 1 1 0 1 1 1 1 2 2 0 0 2 1 1 2 0 2 2 0 0 0 2 0 0 1 1 0 0 0 0 1 0 0 2 2 0 2 0 0 0 0 0 0 0 1 0 1 1 2 0 1 1 2 0 0 2 0 2 1 1 1 1 0 0 0 0 0 1 0 1 0 0 2 0 2 2 1 0 1 1 1 1 1 0 0 0 0 0 0 0 0 0 1 1 0 0 0 1 1 1 0 2 1 0 0 0 0 0 1 0 0 2 2 2 2 0 2 0 0 1 1 0 2 0 2 0 2 0 0 1 0 1 2 0 1 0 0 0 1 0 1 0 0 1 2 1 2 0 0 0 0 2 1 1 1 0 0 0 1 1 2 2 0 0 0 0 0 2 0 2 1 1 0 1 0 2 1 1 2 0 2 0 0 1 0 1 1 1 0 0 0 0 0 1 0 0 0 2 2 1 1 1 1 1 2 1 2 2 0 2 1 2 0 0 2 1 0 1 1 0 0 0 0 0 2 0 1 0 1 1 1 1 1 1 0 1 0 1 1 1 0 1 0 0 1 1 1 0 0 0 0 2 1 0 0 1 1 1 2 1 2 0 1 0 1 1 0 2 1 0 2 0 1 1 1 2 1 0 0 0 0 0 0 2 0 0 0 1 1 0 1 1 0 0 0 1 1 2 2 0 0 0 0 0 1 0 1 0 1 0 1 0 0 1 0 0 1 0 2 0 1 0 0 0 0 0 2 1 1 1 1 1 0 1 2 0 1 0 0 0 0 0 0 0 1 1 0 0 0 2 2 0 2 2 1 2 1 0 0 2 0 1 0 1 1 0 0 1 0 2 0 0 0 0 0 2 1 0 2 0 0 0 0 2 1 1 0 1 0 2 0 0 0 0 0 0 0 1 1 1 0 1 0 0 0 0 0 1 0 1 0 0 1 0 1 0 0 0 0 0 0 1 1 0 0 0 0 0 0 0 0 2 0 1 1 2 0 0 0 2 1 0 0 1 2 0 0 2 0 2 0 1 0 0 0 0 1 0 0 0 2 2 0 2 2 0 2 0 2 2 1 0 0 1 1 1 2 0 1 0 0 1 1 1 2 0 0 1 0 0 0 0 0 1 0 0 1 2 0 1 0 1 1 0 0 1 1 0 0 0 1 1 0 1 1 0 1 1 2 1 1 0 0 0 0 1 0 2 0 2 0 2 0 0 2 0 1 1 0 0 0 0 0 1 1 1 0 1 1 0 0 0 0 1 0 2 1 0 1 0 0 0 0 0 0 0 0 0 0 1 1 1 0 1 0 0 1 0 0 0 0 0 0 0 0 2 2 1 0 1 0 1 1 0 0 0 1 0 0 0 0 0 2 1 1 1 0 1 1 1 1 1 1 1 2 1 1 1 1 2 1 2 2 2 1 1 0 0 0 1 0 0 0 0 2 1 1 0 1 1 1 0 0 0 0 2 0 0 2 2 2 2 2 2 0 1 1 0 1 0 1 0 1 0 0 1 0 0 1 0 0 0 1 1 0 1 1 0 0 0 2 2 0 0 2 0 0 0 1 0 2 2 0 1 1 1 1 0 1 0 1 0 0 0 2 2 0 1 1 2 2 0 2 0 0 1 0 0 2 1 2 2 0 0 2 2 2 0 0 1 0 1 2 1 2 0 2 1 1 1 0 0 0 0 0 2 2 0 1 1 0 0 0 1 0 0 2 2 0 0 2 0 1 1 2 2 2 0 2 0 0 0 1 2 0 0 1 0 1 0 1 0 1 2 1 0 2 1 1 0 2 0 0 2 0 2 2 0 1 0 1 1 0 0 0 0 0 1 1 0 0 0 1 2 0 0 0 2 0 0 0 0 0 0 2 0 0 0 0 0 0 2
49 0 0 2 0 0 0 1 2 1 2 0 0 0 0 0 0 0 0 1 0 0 1 1 1 0 1 0 0 0 1 1 1 1 1 1 2 1 0 1 1 0 0 0 1 0 1 0 2 0 0 0 0 0 1 0 0 0 0 1 1 1 0 0 0 0 0 2 1 0 0 1 1 2 1 2 1 0 2 2 0 2 0 0 0 0 0 0 2 2 0 1 0 1 1 0 0 1 1 2 1 1 1 1 0 0 2 2 2 1 0 2 0 1 1 1 0 1 1 2 2 1 1 1 1 1 1 2 2 1 1 1 0 0 0 0 1 0 0 0 0 2 0 0 0 0 1 0 1 1 0 0 0 0 1 1 0 2 1 1 0 1 0 1 0 0 0 1 0 1 1 1 1 2 2 0 0 0 0 0 0 0 1 0 1 0 0 1 0 2 1 0 1 1 1 0 1 0 0 0 0 0 0 0 2 0 2 1 1 0 2 0 0 0 1 0 0 0 1 1 0 1 2 0 0 1 1 1 0 0 0 0 2 0 2 2 1 2 0 1 0 0 2 0 2 2 0 0 2 0 0 2 0 1 0 0 0 2 0 1 1 1 1 1 1 0 0 1 2 1 1 1 1 1 0 0 0 1 2 0 0 2 2 0 0 0 2 2 0 2 0 0 1 0 1 0 0 1 1 0 0 1 0 2 0 0 1 0 1 0 0 1 0 1 2 1 1 0 0 0 2 0 2 1 1 0 1 0 2 2 2 2 1 0 0 0 0 2 0 2 1 1 1 1 0 0 2 0 2 1 1 0 0 1 0 1 1 0 0 2 2 0 0 1 0 0 0 2 2 0 0 0 2 2 1 1 1 1 1 2 1 0 1 2 2 1 0 0 0 0 0 0 0 0 1 1 1 1 1 1 0 1 0 2 0 0 0 2 1 1 0 2 0 0 2 2 2 0 0 0 0 1 0 1 1 2 1 0 1 1 2 1 0 2 0 0 0 1 1 0 2 0 0 1 1 1 2 0 0 0 0 0 1 1 2 1 2 2 1 1 1 1 0 1 1 1 1 1 1 1 1 1 0 0 1 1 1 0 2 1 1 0 0 0 0 0 0 0 2 0 0 2 0 1 1 0 1 0 1 1 0 2 1 1 0 1 1 0 0 0 0 0 0 0 0 0 0 0 0 1 1 0 2 2 1 2 0 0 0 2 0 1 0 0 0 0 1 1 2 1 0 1 0 1 1 2 0 1 1 0 1 0 0 2 2 0 0 2 0 1 0 0 0 0 1 1 1 0 0 0 0 0 0 0 0 0 0 2 0 0 2 0 1 0 1 1 1 1 0 0 0 0 1 0 1 0 0 0 0 0 0 2 1 0 2 2 1 0 0 1 0 0 0 0 2 0 0 0 0 0 0 0 0 0 0 1 0 1 0 0 0 1 0 1 1 0 1 0 1 0 1 0 0 1 1 1 2 1 2 0 1 2 1 1 2 0 1 2 1 0 0 0 1 1 1 0 0 2 0 1 1 0 1 0 1 2 2 0 1 1 0 0 0 2 1 1 1 0 0 1 1 0 0 0 0 0 0 2 0 1 1 1 0 0 2 0 1 1 0 0 1 1 0 2 0 2 1 1 1 0 0 0 0 0 2 2 1 0 1 0 1 2 0 0 0 0 0 0 0 0 0 0 0 0 0 1 1 0 0 0 0 0 0 1 0 1 0 0 1 1 0 1 1 0 0 0 1 2 0 1 0 0 1 1 1 0 0 0 0 2 2 2 0 0 2 1 0 1 2 2 1 2 2 2 0 0 0 1 0 2 2 2 0 0 2 0 0 0 0 2 2 0 0 1 0 2 1 1 1 2 2 2 2 1 0 2 1 0 1 0 0 0 2 1 1 1 0 1 1 0 0 0 1 1 0 1 1 0 0 0 2 2 0 0 2 0 0 0 0 0 0 1 0 0 0 0 0 0 1 0 1 0 0 0 2 2 0 0 2 2 1 1 0 0 0 0 1 0 1 0 1 1 1 1 1 0 1 0 1 0 0 2 2 1 2 0 2 2 0 1 1 0 0 0 1 1 2 2 1 2 0 1 1 1 1 1 1 2 1 1 0 2 0 1 0 0 0 1 1 0 1 1 1 1 0 1 1 0 1 1 2 0 1 2 2 0 2 2 2 0 2 0 0 0 0 0 0 0 1 0 0 1 1 0 0 0 0 1 2 0 0 1 2 2 0 0 0 0 0 0 0 0 0 0 1 1 0 0 0 0 1 1
50 1 0 2 0 2 2 1 1 2 2 0 0 2 0 0 0 0 0 1 0 0 0 0 0 0 1 0 0 0 2 0 2 2 1 1 1 1 0 2 2 0 0 1 1 1 1 0 2 0 0 0 0 0 1 0 0 0 0 1 0 0 1 1 1 1 1 1 2 0 0 1 1 2 1 2 1 0 0 0 1 2 0 0 2 0 0 1 2 2 1 2 0 0 0 0 1 1 1 1 1 2 0 0 1 0 1 0 0 2 0 2 0 1 1 1 1 0 1 1 1 0 1 1 1 0 1 2 2 0 1 1 0 0 0 0 0 0 0 0 0 2 1 0 1 0 0 0 1 1 1 0 0 1 1 0 0 2 1 2 1 1 0 2 0 1 1 2 0 1 0 0 1 2 1 0 0 1 0 1 1 0 1 0 1 0 1 0 0 1 1 0 1 2 2 1 2 0 0 0 0 0 0 2 2 1 2 1 1 0 2 0 1 0 0 1 1 1 1 1 1 1 2 0 0 1 1 2 0 0 0 0 0 0 1 1 0 2 0 2 0 0 2 0 2 2 1 0 1 1 1 1 0 1 1 0 1 0 1 1 0 1 1 1 0 0 0 0 1 1 0 0 0 1 0 0 0 1 1 0 2 0 1 1 1 0 1 0 1 2 0 2 1 0 1 0 0 1 1 0 0 1 2 0 0 1 0 1 1 0 1 0 0 2 1 1 1 0 1 1 1 0 0 0 2 0 2 0 1 1 2 2 1 0 0 0 0 0 2 0 0 0 1 1 0 0 1 1 2 2 1 1 0 1 0 1 1 0 0 0 1 0 2 0 1 0 0 2 2 1 1 1 0 0 1 1 2 2 1 2 0 1 0 0 1 1 0 0 0 1 1 1 1 1 2 0 2 1 0 0 0 0 1 2 0 0 0 2 0 2 0 0 0 0 1 1 1 0 1 0 1 1 1 0 0 1 0 0 0 0 1 1 0 2 0 2 0 1 1 0 1 1 0 0 0 0 2 0 0 0 0 1 1 2 1 1 1 1 1 1 0 1 1 0 0 1 0 2 2 0 0 0 0 0 0 0 0 1 2 0 1 0 0 1 1 0 0 0 2 0 1 2 0 1 0 0 1 0 0 2 0 2 2 0 0 1 1 0 0 0 0 0 0 0 0 2 1 0 2 1 1 1 1 0 0 0 0 0 0 2 0 1 0 0 0 0 1 0 0 2 0 0 0 2 2 2 1 0 1 1 0 1 0 2 1 1 0 1 0 2 0 0 2 0 0 2 1 0 0 0 0 2 0 0 0 0 1 1 0 1 0 0 2 2 0 0 2 1 0 0 0 1 0 0 0 0 0 0 0 0 1 2 1 0 1 1 1 0 1 1 0 0 1 1 1 1 1 1 1 0 0 0 0 1 0 0 1 1 0 0 1 1 0 2 0 0 2 0 2 2 1 1 0 0 2 1 1 0 0 0 2 1 0 2 0 1 2 1 1 0 0 0 0 1 1 0 0 2 1 0 1 0 0 0 0 2 2 0 1 2 0 0 1 0 0 2 1 0 1 2 2 0 0 1 0 1 0 2 0 2 0 2 0 0 1 0 0 1 0 0 1 1 0 0 0 1 0 2 2 0 1 0 0 0 2 2 1 0 2 0 1 1 1 0 0 1 1 1 0 1 0 1 0 0 0 1 1 0 1 1 1 1 1 0 0 1 0 0 0 0 0 1 2 1 0 0 2 1 0 1 0 1 1 0 0 1 0 0 0 2 2 2 0 0 2 1 1 2 1 2 0 1 2 2 0 0 0 2 2 2 0 0 0 0 0 1 1 0 0 1 1 0 0 2 0 2 2 1 2 2 2 2 1 2 0 0 0 0 1 0 0 0 1 1 0 2 1 0 1 0 1 1 1 1 0 1 1 0 0 0 2 2 1 0 1 0 0 0 1 1 1 1 0 0 0 1 1 0 1 0 1 0 0 2 2 2 1 0 0 2 2 0 0 0 0 2 0 0 0 2 0 0 0 1 2 2 2 0 0 0 0 2 1 1 2 1 0 2 0 2 0 0 0 0 1 1 2 0 1 1 0 0 0 0 1 1 1 1 1 1 0 2 0 2 0 0 0 0 1 0 0 0 2 1 1 2 1 0 1 0 2 0 1 2 1 0 2 0 1 1 0 1 0 0 0 0 0 0 2 1 0 0 0 1 0 1 0 2 2 1 0 0 0 1 0 0 0 2 0 2 0 0 0 0 1 0 1 0 0 0 0 1
51 0 0 1 1 0 0 1 1 1 2 0 0 2 0 0 1 0 0 1 1 1 0 0 0 0 1 1 0 0 0 0 1 1 0 0 1 1 0 1 1 1 0 0 0 0 0 0 0 1 0 0 1 0 1 0 1 1 0 1 0 2 1 1 0 0 0 0 0 0 0 2 1 2 0 2 2 0 0 0 1 2 0 0 2 0 0 0 1 2 0 1 1 0 1 0 0 1 0 2 0 1 0 0 0 0 2 1 1 1 0 1 1 2 2 2 1 0 1 1 2 0 0 2 0 1 0 1 1 1 1 1 0 0 0 0 0 0 0 0 1 1 0 0 0 0 1 0 0 0 0 0 0 0 0 0 0 2 1 2 1 1 0 2 0 2 0 0 2 2 0 2 0 1 0 1 0 1 0 1 1 1 0 1 1 0 1 1 0 1 2 0 1 1 1 1 1 0 0 1 1 2 0 1 2 0 2 1 1 0 1 0 2 0 2 1 1 1 2 0 0 0 2 0 0 0 0 2 1 0 1 0 0 0 0 0 0 1 0 1 0 0 2 0 2 2 1 0 1 0 0 0 0 0 0 0 1 0 1 1 0 1 0 0 0 0 0 0 2 2 0 0 0 2 1 0 0 1 2 0 1 1 2 1 1 0 1 0 1 1 0 0 2 0 2 0 1 0 1 1 0 0 2 0 0 0 2 0 0 0 0 2 0 2 0 0 0 1 0 0 0 0 1 0 1 0 0 0 1 0 1 0 0 0 0 0 0 0 2 0 0 0 0 2 0 0 1 0 0 2 0 0 0 0 0 0 0 1 0 1 2 1 1 0 1 1 0 2 2 0 0 0 0 0 0 0 1 2 0 0 0 0 0 0 2 0 0 0 0 0 0 0 0 0 2 0 1 0 1 1 1 1 0 1 1 1 0 1 1 0 0 1 1 0 0 1 0 1 0 0 0 1 1 2 0 1 0 0 2 0 2 0 0 2 0 0 0 0 0 0 1 1 0 1 1 2 1 1 1 0 0 0 0 1 1 0 1 2 1 1 1 1 0 1 1 1 0 2 2 0 1 1 1 1 1 1 1 0 2 0 1 0 0 2 1 1 0 0 1 0 0 1 0 1 0 0 0 0 2 0 1 2 2 0 0 0 1 1 0 0 0 1 0 1 1 1 0 1 0 1 1 1 2 2 0 2 1 0 0 2 1 1 0 0 1 0 0 1 2 1 0 1 0 1 1 2 1 1 1 0 0 0 1 1 2 0 0 1 0 1 1 0 1 1 1 1 0 0 0 0 0 0 0 0 0 0 0 2 0 2 0 0 0 0 0 0 0 0 0 0 0 0 1 0 0 0 0 1 1 0 1 1 0 0 2 2 0 0 0 2 0 0 0 0 0 0 0 2 1 0 0 0 0 0 0 0 2 1 0 0 1 1 1 2 2 0 1 1 1 0 1 2 0 1 1 1 2 1 1 0 1 1 1 1 1 0 1 2 2 0 0 0 1 0 2 2 1 2 1 1 0 1 0 0 1 0 1 0 1 1 1 0 2 0 0 2 0 0 2 2 0 0 0 0 0 0 0 2 0 1 1 1 0 0 0 0 1 1 1 0 0 0 0 0 0 0 0 1 1 0 0 0 1 0 2 1 0 0 0 0 0 1 0 0 0 1 0 1 1 1 0 1 0 0 0 1 1 1 0 0 0 0 0 1 0 0 0 0 0 0 0 1 2 2 2 0 2 1 0 2 1 0 2 0 0 1 0 1 1 1 2 1 1 1 1 0 1 0 2 2 2 2 2 1 0 0 0 0 0 2 1 1 0 0 1 0 2 0 0 1 1 0 0 2 0 2 2 0 1 1 0 1 0 2 0 0 0 0 0 0 1 0 0 0 0 2 0 0 1 0 0 0 2 0 0 0 2 0 0 0 2 2 0 0 2 0 0 0 0 0 2 2 0 0 0 0 1 0 1 0 0 0 0 1 2 2 0 0 1 2 2 0 1 0 0 1 0 0 0 1 0 2 2 0 2 2 2 0 1 0 0 2 2 0 2 1 1 1 1 1 0 0 0 0 1 2 2 2 2 0 1 1 0 0 2 2 2 0 0 0 0 2 0 1 0 0 0 1 1 1 1 1 2 1 1 0 1 0 1 0 2 0 1 2 2 0 2 0 0 0 1 0 1 0 1 0 1 1 1 0 0 0 0 0 0 0 1 2 2 0 0 0 0 1 0 0 0 1 0 0 1 1 1 0 1 1 0 0 0 0 0 2
52 0 0 1 0 1 1 1 1 2 2 0 2 1 0 0 0 0 1 2 1 0 1 0 0 1 0 0 0 0 1 0 1 1 0 0 2 2 0 0 0 2 0 0 0 0 0 0 1 1 0 0 0 0 1 2 0 1 0 2 0 1 0 2 0 0 1 0 1 0 0 0 2 2 2 2 0 0 1 1 0 1 0 0 2 0 0 1 1 1 0 1 0 0 1 0 0 2 2 2 2 2 0 0 1 1 2 0 0 2 0 1 1 2 1 1 1 0 1 1 2 0 2 0 2 0 2 0 2 0 1 1 0 0 0 0 2 0 0 1 0 2 1 0 2 0 1 0 0 0 1 0 2 0 0 0 0 0 0 1 1 1 0 2 1 2 2 0 1 2 0 0 0 2 2 2 0 1 0 1 1 2 2 0 2 0 2 0 0 0 0 0 0 0 1 0 1 0 0 0 0 0 1 1 2 0 2 0 0 0 1 0 0 0 2 0 0 0 1 1 1 1 2 0 0 0 0 1 0 0 0 0 0 0 0 0 0 1 1 0 0 1 1 0 1 1 0 0 0 0 0 0 0 0 0 0 0 0 1 1 0 1 0 0 0 0 2 0 2 2 1 0 0 0 0 0 0 1 2 0 0 1 2 1 2 0 2 2 0 2 0 0 2 0 2 0 1 0 0 2 0 1 2 0 2 1 0 1 0 0 0 2 0 0 2 0 2 1 0 1 0 1 0 0 2 0 2 0 1 1 1 0 2 0 0 0 0 1 1 0 1 0 1 1 1 1 1 0 2 1 1 0 1 1 1 2 2 0 0 1 0 0 2 0 1 1 0 0 0 0 0 0 0 0 0 0 2 1 1 2 1 1 0 1 1 1 0 0 0 0 0 0 1 0 2 0 1 1 0 0 0 0 0 1 0 1 0 1 0 2 0 0 2 0 0 2 0 0 0 0 0 1 0 1 1 1 1 0 2 1 2 0 0 2 0 1 0 2 1 1 2 0 0 1 1 2 1 0 0 0 1 0 1 2 0 0 0 2 2 1 1 0 0 1 1 1 0 1 1 1 1 1 1 1 1 1 1 1 1 0 1 1 0 1 0 0 1 1 2 0 2 2 1 2 1 0 2 1 2 0 1 1 1 0 1 0 1 0 0 0 0 1 0 0 0 2 0 0 1 1 1 0 1 1 0 1 0 0 0 2 0 1 0 0 1 0 0 1 1 0 0 2 0 1 1 2 0 0 2 0 0 0 0 1 2 0 0 0 0 0 1 0 1 0 0 1 1 0 0 0 0 2 0 0 0 0 0 1 0 1 0 0 1 1 0 1 1 0 0 0 0 2 1 0 0 0 0 0 0 0 0 2 1 2 2 2 1 0 0 2 2 0 0 0 1 0 0 0 0 0 1 0 0 1 0 0 0 1 0 0 1 2 0 1 2 1 2 0 2 2 0 1 0 0 1 1 2 0 0 0 0 2 2 0 2 0 2 1 1 0 0 0 0 1 0 0 0 1 0 0 1 1 1 1 0 2 2 0 0 0 1 0 0 0 0 1 0 0 0 1 1 0 0 1 0 1 1 0 0 0 0 0 0 1 2 1 1 2 0 0 0 0 0 0 0 1 1 2 1 0 1 0 0 1 1 2 1 0 0 0 0 1 0 0 0 0 0 1 0 1 0 1 0 0 0 0 0 0 1 1 1 1 0 2 0 0 1 0 0 0 0 1 1 0 1 0 1 0 0 0 0 0 2 1 1 2 0 1 0 2 2 1 0 0 1 2 0 1 1 2 1 1 2 1 0 0 0 1 0 2 2 2 0 0 1 0 1 0 0 2 2 1 1 0 1 1 1 0 1 1 1 1 1 2 1 2 1 0 1 0 0 0 2 2 0 2 0 0 0 1 0 0 0 0 0 0 0 0 0 0 1 0 0 0 1 0 1 0 0 0 1 1 2 0 2 1 1 2 2 0 0 1 0 2 1 1 0 1 2 2 2 0 1 0 0 2 0 2 0 2 0 2 0 0 1 1 1 0 0 1 0 1 2 0 2 0 1 2 0 1 1 0 0 0 0 1 1 1 1 0 0 0 0 2 0 1 1 0 1 1 1 1 0 2 0 0 0 2 2 0 0 0 1 1 0 2 1 0 1 0 1 0 1 0 0 0 2 0 0 0 2 0 1 0 0 1 1 0 1 0 0 0 0 0 0 1 0 1 1 0 0 0 2 2 0 1 1 1 1 0 1 1 0 0 0 0 0 0 0 0 0 0
53 1 0 1 0 0 0 2 2 0 0 0 1 1 0 0 0 0 0 1 1 1 0 0 0 1 2 0 2 2 2 0 0 1 0 0 2 1 0 0 0 1 0 0 0 0 0 1 1 1 0 1 1 0 1 0 1 0 0 0 0 2 0 1 1 1 1 1 1 1 1 0 2 2 1 2 1 0 2 1 1 2 1 1 1 0 0 1 1 2 0 1 0 0 1 0 1 1 1 2 0 2 0 0 0 0 2 0 0 2 0 1 1 2 2 2 2 0 1 1 2 0 1 1 1 1 0 1 1 1 0 0 0 1 1 0 2 0 0 0 1 1 0 0 1 1 0 0 0 0 0 0 0 0 0 0 0 1 2 1 1 1 0 2 1 0 0 0 1 1 1 1 1 2 2 2 1 1 0 0 1 1 0 1 1 0 1 1 0 0 0 1 1 1 1 1 2 0 0 0 0 0 0 2 2 0 1 0 0 0 1 0 1 0 1 0 0 2 2 1 0 0 2 0 0 0 0 1 1 1 0 0 0 1 1 1 1 1 1 2 0 0 1 1 2 2 1 0 1 1 1 1 0 0 0 0 1 0 0 1 1 1 0 0 0 0 0 1 1 0 0 1 2 0 0 0 0 1 1 0 0 1 2 2 2 0 2 1 1 2 0 0 2 0 2 0 1 0 2 2 2 0 1 1 0 0 1 0 1 0 1 0 0 2 0 1 1 1 1 1 0 0 1 1 2 0 1 0 0 0 1 0 1 1 0 0 0 2 0 1 0 1 2 1 0 0 1 0 1 2 0 1 0 1 0 0 1 0 0 2 2 0 1 0 0 0 0 2 2 1 1 1 0 0 1 0 1 2 0 1 1 1 1 1 2 1 0 0 0 0 1 1 1 0 2 0 1 0 1 2 1 2 0 0 0 0 2 1 0 2 0 1 0 0 2 2 2 0 1 0 1 0 0 1 2 1 1 0 1 0 1 0 0 1 0 0 0 1 1 1 1 1 0 0 0 1 1 0 2 0 0 1 0 1 1 0 1 2 1 2 2 2 0 0 1 1 1 0 2 0 0 0 2 2 0 2 0 0 1 0 1 0 0 2 2 0 0 1 1 1 1 0 1 2 1 0 1 0 2 1 1 1 1 1 0 1 1 1 1 0 0 0 1 2 2 0 0 0 1 2 1 2 1 1 0 2 0 0 0 2 0 1 0 2 2 0 2 1 1 1 1 0 0 1 0 1 1 0 2 0 0 1 0 2 0 2 0 1 0 0 0 0 0 0 0 0 0 0 0 0 0 0 0 0 0 0 0 1 0 0 0 0 1 1 0 0 1 1 1 1 0 1 2 0 0 2 0 0 0 0 0 2 1 0 2 2 1 0 0 1 0 0 1 2 0 2 2 1 1 0 1 0 0 1 0 0 1 1 0 0 1 2 0 1 1 1 2 0 2 1 1 1 0 0 1 1 2 0 1 1 1 1 1 1 1 0 2 2 1 1 1 1 1 0 2 2 0 2 1 0 1 1 1 0 0 2 2 0 1 1 0 0 1 0 0 2 0 1 1 1 2 0 0 0 0 0 0 2 0 2 1 1 0 0 2 0 0 1 0 0 0 0 0 0 0 1 2 2 2 0 0 0 1 0 1 1 0 0 0 0 0 1 0 0 0 0 2 0 0 1 0 1 1 1 0 0 1 1 0 0 0 0 0 0 0 1 0 0 0 0 0 0 1 2 1 1 2 2 0 1 0 0 2 0 0 0 0 1 1 1 1 1 1 1 2 1 1 2 1 2 0 2 2 2 0 0 1 0 0 1 1 2 0 0 1 0 1 1 0 2 1 0 0 2 0 2 2 0 0 0 0 0 1 2 0 0 0 0 0 0 0 0 1 1 0 2 0 0 0 0 0 0 2 0 1 0 1 1 0 0 2 2 0 0 2 0 0 0 0 0 0 0 0 1 1 0 1 1 2 0 1 0 0 1 1 2 0 1 1 1 0 2 0 0 0 1 0 0 0 2 0 2 0 0 2 2 2 0 0 0 0 2 1 0 2 1 0 1 1 2 1 0 0 0 0 2 2 1 2 2 0 0 1 1 1 1 1 0 0 0 0 2 0 0 1 1 1 2 2 0 0 0 2 1 0 2 2 2 0 1 2 0 1 1 1 0 2 1 1 1 1 1 1 0 1 1 1 0 0 0 1 0 0 0 0 2 0 2 2 0 0 0 1 2 0 0 0 1 0 1 0 0 0 0 0 0 0 0 0 1 0 0
54 0 0 1 0 0 1 2 2 0 1 0 0 1 0 0 0 0 1 1 0 0 0 0 0 0 1 0 0 0 1 1 1 1 0 0 2 2 0 0 0 2 0 0 0 0 0 0 1 1 1 1 0 0 1 0 0 0 1 0 1 1 0 1 0 0 0 2 1 0 0 1 2 2 2 2 0 0 0 0 1 1 0 1 1 0 0 0 2 2 0 1 0 0 0 1 0 1 0 1 0 2 1 1 1 1 2 1 1 1 0 2 2 2 2 2 2 0 2 1 1 0 0 2 0 2 0 0 2 0 0 0 0 0 0 0 0 0 0 1 1 1 2 0 0 0 0 0 1 1 1 0 0 0 0 0 0 2 0 1 0 0 0 2 1 2 0 1 0 1 1 0 0 1 1 1 1 1 0 1 1 2 0 0 0 0 0 0 0 2 1 0 0 0 0 0 0 0 0 0 0 1 0 0 2 0 2 0 0 0 2 0 2 0 2 0 0 0 2 0 0 0 2 0 0 2 2 1 0 0 0 0 1 0 0 0 0 2 0 1 0 0 2 0 2 2 0 0 2 0 0 1 0 1 0 0 0 0 0 0 0 0 1 1 1 0 0 0 2 1 1 0 0 1 1 1 0 1 1 0 2 0 1 1 2 1 1 2 0 2 0 0 0 1 1 2 0 1 1 1 1 0 1 1 0 1 0 0 0 0 0 2 0 2 2 0 1 0 1 1 0 1 0 0 1 0 1 1 0 0 1 1 1 0 0 0 0 2 0 0 0 1 2 2 0 0 2 2 2 0 2 0 0 0 0 1 1 1 0 1 1 0 0 0 0 1 0 1 1 1 1 1 0 0 0 0 0 2 1 2 1 1 1 1 1 1 0 0 0 1 0 0 0 0 2 1 1 0 0 0 0 0 2 0 0 1 1 0 0 2 0 1 0 0 0 0 0 0 0 0 0 2 1 1 1 2 0 1 2 1 2 0 0 2 0 1 0 1 1 0 1 1 0 1 1 2 1 0 0 0 0 0 1 1 2 1 2 0 0 0 0 0 0 0 0 2 1 2 2 0 2 2 1 1 2 0 2 0 1 0 1 1 0 1 0 1 0 0 2 0 2 2 1 1 0 0 0 0 1 0 1 2 1 1 0 1 2 0 0 0 0 1 0 0 0 1 0 0 2 2 2 0 2 1 0 1 1 1 1 1 1 0 0 0 1 0 0 1 0 0 1 1 0 0 0 1 0 1 0 1 0 1 0 1 2 0 0 1 0 2 0 0 0 0 0 0 0 2 2 2 0 0 1 0 0 0 1 2 0 2 0 0 1 0 2 0 0 1 1 1 0 1 0 0 0 1 0 0 0 0 0 1 1 1 1 1 2 0 0 2 2 0 0 0 2 0 0 0 0 1 0 1 0 1 0 0 1 1 0 0 1 1 0 2 1 0 2 0 2 1 2 0 0 1 2 1 2 1 1 0 2 1 1 1 2 0 1 1 0 1 1 0 0 1 1 0 0 2 1 0 2 0 0 0 0 1 1 0 0 1 1 0 1 0 0 1 0 0 1 2 2 0 1 0 0 1 0 1 0 1 1 1 0 1 1 1 1 1 0 0 1 1 0 1 0 0 0 1 1 0 0 0 1 0 0 1 0 1 0 1 0 2 1 0 0 1 0 1 0 1 0 0 0 0 0 0 0 0 0 0 0 0 0 0 0 1 2 0 0 0 0 1 2 2 0 2 2 1 0 1 0 0 2 1 1 0 0 0 0 2 2 2 0 0 0 1 0 0 2 2 2 2 1 1 0 0 0 1 0 1 1 1 0 0 1 1 0 0 0 2 2 0 1 1 1 2 2 1 1 1 1 1 1 0 0 2 0 0 0 0 0 0 1 1 0 2 0 1 1 1 1 1 2 1 1 1 2 0 0 0 2 2 0 0 2 0 0 0 0 0 1 1 0 0 0 0 1 0 2 1 0 1 1 1 2 1 0 1 2 2 2 0 0 0 0 0 0 0 1 1 1 1 1 0 2 1 2 0 0 0 0 2 1 0 1 1 1 1 0 1 1 0 0 0 1 2 2 0 2 2 0 0 0 2 0 1 1 2 0 1 2 1 0 1 0 0 0 1 2 0 0 0 2 1 0 0 0 0 2 0 1 0 2 1 1 0 1 0 0 0 2 0 0 0 1 1 1 1 1 0 0 0 0 0 0 1 0 0 0 1 1 0 0 1 0 0 0 1 0 1 0 0 0 1 0 0 0 0 0 0 0 0
55 1 0 0 0 0 0 2 2 0 0 0 0 0 0 0 0 0 0 2 1 0 0 0 0 0 1 0 0 0 2 0 0 1 0 0 2 2 0 0 0 2 0 1 2 0 0 0 1 0 1 2 0 2 0 1 0 0 0 0 2 2 0 0 0 0 0 0 0 0 0 1 1 2 1 2 1 0 1 0 1 1 0 1 2 0 0 0 2 2 0 1 0 0 0 0 0 1 0 1 0 2 0 0 1 0 2 1 1 1 0 1 0 1 1 1 0 0 2 0 1 0 1 1 1 1 1 0 1 0 0 0 0 0 0 0 1 0 1 1 2 1 0 0 0 0 0 0 1 1 1 0 0 1 2 0 1 0 0 0 1 0 0 2 2 2 1 0 2 2 0 2 2 2 2 1 0 1 1 0 0 1 0 1 2 1 1 0 0 0 0 0 0 0 1 0 1 0 0 0 0 0 0 2 2 1 2 0 1 0 0 0 0 0 1 1 1 1 1 1 1 1 1 0 0 1 1 2 0 0 1 0 1 0 0 0 0 2 0 2 0 0 0 0 0 0 0 0 2 0 0 0 1 0 0 0 1 2 0 0 0 0 0 1 0 0 2 0 2 2 0 1 0 0 1 1 0 1 2 0 1 0 2 1 1 0 1 2 0 2 0 1 1 0 1 0 1 0 0 0 0 0 2 0 0 2 0 0 0 0 0 1 0 2 2 2 2 1 1 1 0 0 0 0 0 0 0 1 1 1 2 2 0 0 0 0 0 2 0 1 1 1 1 1 0 0 2 0 1 0 0 0 1 0 1 1 1 1 0 0 0 0 1 1 0 0 1 1 1 0 0 0 0 0 1 1 2 1 1 2 0 2 1 2 2 1 0 0 0 0 0 0 0 0 2 1 0 2 1 1 0 1 0 1 0 0 0 1 1 1 0 1 1 0 0 2 0 0 0 0 0 1 0 2 2 2 2 0 0 0 0 0 1 0 1 0 1 0 0 0 2 0 0 1 1 0 2 1 1 0 0 0 2 2 2 2 2 1 0 2 2 2 1 0 0 1 0 2 2 0 1 1 1 1 1 1 1 0 1 0 0 0 0 0 0 1 0 2 2 1 1 2 0 1 0 0 1 0 0 1 0 2 2 0 0 1 1 0 1 0 0 1 0 1 1 0 0 0 0 0 0 1 2 2 1 2 0 0 0 2 0 0 1 0 0 0 1 1 0 1 1 0 0 1 0 2 0 1 1 0 1 0 0 1 2 0 0 1 0 0 2 0 0 0 0 0 0 0 0 0 0 1 0 0 0 0 0 2 0 1 1 0 1 0 1 1 1 1 1 1 0 2 2 0 1 0 0 0 0 0 0 2 1 0 1 2 0 0 0 1 0 0 0 1 0 0 0 1 1 0 1 0 0 1 0 0 1 0 0 0 1 1 0 1 2 1 2 2 1 1 1 1 0 2 2 1 1 1 0 0 1 1 1 1 1 0 2 2 1 0 0 0 1 0 2 2 0 2 1 1 1 0 0 0 0 0 0 0 1 1 1 0 0 1 0 0 2 0 2 2 2 0 0 1 1 0 0 1 0 1 0 2 0 0 1 0 2 1 0 0 0 0 0 0 0 1 0 1 1 0 0 0 0 0 0 2 0 1 0 1 0 2 1 0 0 1 0 0 0 2 1 2 0 1 0 0 1 0 0 0 0 0 0 0 0 2 0 1 1 1 1 1 1 1 0 1 2 2 1 2 0 0 0 0 0 1 0 2 2 0 0 0 0 0 1 2 0 2 1 2 0 1 2 2 2 2 0 0 0 0 0 1 1 0 0 0 0 0 0 0 0 0 1 1 0 1 1 0 2 2 2 2 1 2 0 1 1 0 0 1 0 0 1 1 0 1 0 0 0 0 1 0 1 0 1 0 1 0 0 0 2 2 0 1 1 0 0 1 1 0 1 2 0 0 0 0 2 2 2 0 0 1 0 0 2 1 1 1 2 2 2 0 1 0 0 1 0 0 0 2 0 1 1 0 2 1 1 0 1 0 1 2 0 0 0 2 0 1 0 2 1 0 0 0 0 2 2 1 2 1 1 0 0 1 1 1 0 0 0 0 1 1 0 1 0 0 0 0 2 1 0 0 1 2 2 2 0 0 1 0 2 0 2 0 0 0 0 0 0 1 1 1 0 1 0 2 2 1 1 0 0 0 0 0 0 0 0 1 1 1 0 0 1 1 0 1 1 0 0 0 0 0 0 0 0 0 0 0 0 0 1 1
56 1 0 2 0 1 1 0 0 2 2 0 0 1 0 0 0 0 0 1 0 0 1 0 0 0 1 0 1 2 0 1 1 1 1 1 2 2 0 0 0 1 0 0 1 0 0 0 0 2 0 1 0 0 1 0 0 0 1 0 0 0 0 1 1 1 1 2 0 0 0 0 2 2 1 2 1 0 2 1 1 2 0 0 2 0 0 1 2 2 0 1 0 0 0 1 1 1 0 1 0 1 1 1 0 0 2 0 0 2 0 1 0 0 0 0 0 0 1 1 1 0 2 0 1 0 1 0 2 0 2 2 0 0 0 0 0 0 0 1 1 2 0 0 2 0 0 0 1 1 1 0 0 2 1 0 0 0 1 0 1 0 1 1 0 1 0 2 0 2 0 2 0 1 1 1 1 0 0 1 0 0 1 1 2 0 2 2 0 0 0 2 1 1 1 1 1 1 0 0 0 0 0 1 2 0 2 1 0 0 2 0 1 0 2 1 1 0 2 0 0 0 1 1 0 1 1 1 0 0 1 1 0 0 0 0 0 1 0 0 0 0 1 0 2 2 1 0 2 0 0 1 0 1 0 0 1 0 0 1 1 1 0 0 0 0 0 0 2 2 0 0 0 2 0 1 0 0 0 0 2 0 2 0 1 0 2 0 1 2 0 2 2 0 2 0 0 1 0 1 1 0 2 0 1 0 1 0 1 1 0 2 0 1 2 1 1 0 2 2 0 0 2 0 1 0 1 0 0 0 1 1 0 0 0 1 0 0 2 0 1 1 1 1 1 0 2 0 1 2 1 0 0 0 0 0 1 0 0 2 2 0 1 1 1 2 0 2 2 1 1 1 0 0 1 1 2 2 0 0 0 1 0 0 2 0 0 0 0 0 0 0 2 0 2 0 2 0 0 0 0 0 0 1 1 1 0 1 0 1 0 0 1 1 1 1 0 0 0 0 0 2 0 2 1 2 1 0 0 0 0 1 0 0 1 0 0 0 0 0 1 0 0 0 0 2 1 1 1 1 0 0 2 2 2 2 2 1 0 0 0 0 0 1 1 1 0 2 2 0 2 2 2 2 2 0 2 0 1 0 1 1 0 0 0 1 0 2 2 0 2 2 0 1 0 0 1 1 1 1 0 2 2 0 0 0 0 1 1 0 1 0 0 0 0 2 1 1 0 1 1 1 2 2 1 2 0 1 1 1 1 0 0 0 0 0 1 2 0 2 0 1 0 0 0 1 2 2 0 0 1 0 0 1 2 1 1 1 1 0 0 1 1 0 0 0 0 1 1 0 1 0 0 0 0 0 0 1 0 1 0 0 1 2 0 0 2 1 0 0 0 0 0 0 0 1 0 1 1 0 2 1 1 1 1 2 0 0 1 1 0 0 0 0 2 0 0 1 1 0 0 0 0 0 0 0 1 1 0 0 1 1 0 0 2 1 2 0 2 1 1 1 0 0 2 2 2 0 1 0 0 2 1 1 2 0 0 2 1 0 0 0 1 0 2 2 1 2 0 2 0 0 0 0 1 2 2 0 0 0 2 0 0 0 0 2 2 1 2 1 0 0 2 0 1 1 0 1 0 0 0 1 0 1 0 0 1 1 1 0 0 0 0 2 0 0 0 2 2 0 0 0 0 0 1 2 0 1 0 1 0 2 1 0 0 1 0 1 0 1 0 0 0 1 0 0 1 1 0 0 0 0 0 0 0 0 0 0 1 1 0 0 1 0 0 0 1 2 0 2 0 0 2 1 1 2 0 1 2 0 0 0 0 0 1 1 1 1 1 2 1 1 2 1 0 0 0 0 0 1 0 1 0 0 2 0 2 0 0 1 1 0 0 1 0 2 1 1 0 0 0 0 1 2 0 0 0 0 0 0 1 0 2 1 0 1 0 0 0 0 0 0 0 0 0 0 0 0 0 0 0 0 0 0 1 0 0 0 1 0 2 2 0 0 0 0 1 0 1 0 0 0 0 0 2 2 1 0 1 2 2 0 0 0 0 0 0 2 0 2 0 2 1 0 2 2 2 0 0 0 0 2 1 0 2 1 1 1 0 2 1 0 1 0 1 2 2 0 2 2 0 1 0 0 0 1 0 0 1 2 0 2 1 1 2 1 1 0 2 0 0 0 2 0 0 0 1 0 1 0 1 0 2 0 1 0 0 1 1 0 2 0 0 0 1 1 1 0 1 0 1 0 0 0 0 1 0 2 2 1 0 0 0 1 0 0 0 0 0 0 0 0 0 0 1 1 0 0 0 0 0 0
57 0 0 1 1 0 0 0 0 2 2 0 0 1 0 0 0 0 0 1 2 1 0 0 0 0 1 0 0 1 0 0 1 1 1 1 2 2 0 0 0 2 1 0 2 1 1 0 0 1 1 1 0 0 1 2 0 0 0 1 0 1 0 1 1 0 0 0 2 0 0 0 1 2 1 2 1 0 1 0 1 2 0 1 1 0 0 1 2 2 1 1 1 1 0 0 1 1 0 2 0 1 0 0 1 0 2 1 1 1 0 2 0 1 1 1 0 0 2 0 0 0 1 1 1 1 1 0 2 0 1 1 1 1 0 0 2 0 0 0 0 2 0 0 0 0 0 0 0 0 0 0 0 1 0 0 0 1 0 2 2 2 0 2 2 2 2 2 0 2 0 1 0 1 1 0 0 0 0 0 0 0 1 1 2 0 1 0 0 2 2 0 1 2 2 1 1 0 0 0 1 1 1 1 2 0 2 0 0 0 2 0 0 0 2 0 0 0 0 2 0 0 2 0 0 1 1 2 0 0 1 0 0 0 0 0 0 1 0 0 0 0 2 0 2 2 1 0 1 0 0 0 0 0 1 1 0 0 1 2 0 2 1 1 1 1 0 0 1 1 0 1 1 0 0 0 0 1 2 0 0 1 2 1 1 0 1 1 0 1 0 1 2 0 2 0 2 1 0 2 0 1 2 0 1 0 0 0 0 0 0 2 0 0 1 0 2 0 0 0 1 1 1 0 1 0 1 0 0 0 0 0 1 0 0 0 0 2 0 0 0 0 1 2 0 0 1 0 2 2 1 0 0 1 0 1 1 1 0 1 1 0 1 0 0 2 0 2 2 1 1 1 0 0 0 1 1 2 1 2 0 1 0 0 1 0 0 0 0 1 0 0 1 0 2 0 1 1 0 0 0 0 1 1 0 0 1 1 0 2 0 0 0 0 1 1 1 0 0 0 0 1 2 1 2 2 1 0 1 1 0 0 0 2 0 0 0 1 0 0 1 1 0 0 0 1 2 0 0 0 0 0 1 2 1 1 1 2 2 2 2 2 0 0 0 2 1 2 1 1 2 2 0 0 2 0 1 0 2 2 2 1 0 1 0 1 1 1 2 0 2 2 1 2 2 0 2 0 1 0 0 2 1 1 1 0 1 0 1 0 0 0 0 1 1 1 0 0 2 2 2 0 2 2 1 1 1 0 0 2 0 0 0 0 1 0 1 1 1 2 0 1 0 0 0 2 2 1 1 0 1 0 0 1 2 0 1 0 0 0 1 0 0 0 0 0 0 1 1 1 0 1 0 0 0 1 1 2 0 2 0 0 1 1 0 0 0 1 0 0 0 0 0 0 0 0 0 0 0 0 0 2 0 0 2 2 0 0 0 1 0 0 1 1 1 1 1 1 0 0 1 0 0 0 0 0 1 1 0 0 2 2 0 2 1 1 2 0 2 2 0 0 0 2 2 0 2 0 0 0 0 2 1 2 1 0 0 0 0 0 0 0 2 0 1 1 0 1 0 0 1 1 2 0 0 1 2 0 1 1 1 0 1 0 0 2 0 1 2 1 1 0 1 1 1 1 0 0 0 0 0 0 0 1 2 1 1 2 0 0 0 0 0 0 1 2 1 0 1 0 0 0 1 0 2 1 0 0 1 0 0 0 0 1 0 0 1 0 0 1 1 1 0 1 0 1 1 0 1 1 1 1 0 0 0 1 1 0 1 1 0 0 2 0 0 1 2 1 0 1 0 0 0 1 1 0 1 1 1 1 2 1 0 0 0 2 0 2 2 2 0 2 2 2 1 1 0 1 0 1 1 1 0 1 1 0 0 0 0 1 1 0 1 1 1 2 2 0 1 1 1 1 0 2 0 0 0 0 1 0 0 0 1 1 0 2 0 1 1 1 0 0 0 0 0 0 0 0 0 0 1 1 0 0 0 0 1 0 0 0 1 2 0 0 0 2 0 1 2 0 1 0 0 2 1 1 0 1 2 2 2 0 0 0 0 0 1 0 0 1 0 1 1 0 1 1 2 0 1 0 1 2 1 0 1 2 0 1 1 2 1 0 1 0 1 1 2 0 1 1 0 1 0 2 2 2 0 1 0 0 0 2 0 2 0 0 0 2 2 0 0 0 0 1 0 2 2 1 1 1 2 0 1 1 1 1 2 0 1 1 1 1 0 0 1 1 1 1 1 0 1 0 0 0 0 0 0 0 1 0 0 1 1 2 0 2 2 1 1 0 1 1 1 0 2 0 0 0 0 0 1 1
58 0 0 2 0 0 0 1 1 1 1 1 0 0 0 0 0 0 0 2 1 1 0 0 0 0 2 1 0 0 0 0 1 1 1 1 2 1 0 0 0 0 0 0 1 0 0 1 1 1 0 0 1 0 1 0 1 1 0 0 1 1 0 2 0 0 0 0 1 0 0 1 2 2 0 2 2 0 2 1 1 2 0 2 2 0 0 0 1 2 0 0 0 0 1 0 0 0 0 1 0 2 1 1 1 1 2 0 1 1 0 1 0 2 2 2 2 0 1 1 1 0 1 1 1 1 1 2 2 1 2 2 0 2 1 1 0 0 0 1 1 2 0 0 0 0 0 0 1 1 1 0 0 1 0 0 0 1 1 0 1 0 2 2 1 1 2 1 1 2 0 1 0 1 1 0 0 0 0 0 0 0 0 1 1 1 1 2 0 0 0 2 0 1 2 0 1 0 0 0 0 0 0 1 2 0 1 0 1 0 0 0 2 0 1 1 1 0 2 0 1 1 2 0 0 1 1 1 0 0 0 0 0 0 0 0 0 2 0 2 0 0 1 0 2 2 0 0 1 0 0 0 1 1 0 0 1 1 0 2 2 2 0 0 1 1 0 0 1 1 0 1 0 1 0 0 0 2 2 0 0 0 2 1 2 1 1 1 1 2 1 1 0 1 0 1 0 0 0 2 1 0 2 0 0 2 0 0 0 1 0 2 0 1 2 0 2 0 0 0 1 1 2 1 2 0 0 0 1 1 2 0 0 0 0 1 0 2 0 2 1 1 1 1 0 1 1 0 1 1 2 0 0 1 0 1 1 1 0 1 1 0 2 0 1 1 0 2 2 1 1 1 1 1 1 1 2 1 0 2 2 1 1 1 1 0 0 0 0 0 0 0 1 0 1 1 1 1 0 0 0 0 1 1 1 1 0 0 0 1 0 1 0 0 2 2 1 1 0 1 1 1 1 1 1 2 1 0 0 0 0 0 1 1 0 1 1 1 0 1 1 0 0 1 1 2 1 0 0 0 0 0 1 1 1 0 1 2 2 2 2 2 1 1 0 0 0 2 2 0 1 1 1 1 2 0 2 0 2 1 1 0 0 1 0 1 0 0 2 0 1 2 0 1 1 0 2 1 1 0 0 2 2 0 0 0 1 1 0 0 0 0 0 0 0 1 0 0 1 2 2 0 2 2 0 2 0 0 0 2 0 1 0 1 1 0 0 1 0 0 2 0 0 0 0 1 0 2 0 0 1 0 0 1 1 1 0 2 0 0 0 0 1 0 0 1 1 0 0 0 0 1 0 0 0 0 0 1 0 1 0 0 1 1 0 0 1 1 0 0 0 2 1 0 1 0 2 0 0 0 0 2 2 0 0 1 1 0 0 2 2 0 0 2 0 0 0 0 0 0 1 0 0 1 0 0 1 1 0 0 1 1 1 2 2 1 2 0 2 2 0 0 0 1 1 1 2 0 0 1 0 1 0 2 0 1 2 2 1 1 0 0 1 0 2 2 1 2 0 1 0 1 0 0 0 2 2 0 0 0 0 0 0 0 0 1 0 1 2 1 1 0 0 1 2 0 0 2 0 0 0 0 0 1 1 1 1 2 0 0 1 1 0 0 1 1 1 2 2 0 0 0 2 0 1 0 0 1 1 1 0 1 0 0 0 2 1 1 0 1 0 0 0 0 0 0 0 0 1 0 0 1 0 0 0 2 0 0 0 0 0 1 2 1 0 1 2 2 0 1 0 0 2 0 0 1 0 1 1 0 0 0 1 1 2 1 0 1 1 2 1 1 2 2 2 2 0 0 0 2 2 2 0 0 1 0 1 0 0 2 2 0 1 1 1 2 2 1 2 2 1 2 1 1 0 1 0 0 0 0 1 1 2 0 0 1 0 0 0 0 0 0 0 0 0 0 0 0 1 0 1 1 0 0 1 0 1 0 0 0 0 0 0 1 1 1 0 2 2 0 0 2 1 1 1 1 0 1 2 2 1 1 1 0 0 0 0 1 0 2 0 1 1 0 2 2 2 0 0 0 0 2 2 0 1 1 0 1 1 2 1 0 0 1 2 0 1 1 2 2 0 0 0 0 0 0 0 1 0 0 0 2 0 0 1 1 1 1 1 0 1 1 2 2 1 0 2 0 1 0 2 0 1 1 1 0 2 0 0 0 2 0 0 0 0 0 0 1 1 0 1 0 0 0 0 2 0 1 2 0 0 1 1 2 0 0 0 1 2 1 1 1 0 0 0 1 0 0 0 0 1 1
59 1 0 2 0 0 0 1 2 0 0 0 0 0 0 0 0 0 2 2 1 1 0 0 0 0 1 0 0 1 0 0 2 2 0 1 1 1 0 1 1 0 0 0 2 0 0 0 2 2 0 1 0 0 1 0 0 1 0 0 1 2 0 0 1 2 1 2 1 0 0 1 1 2 1 2 1 0 2 1 1 2 1 0 0 0 0 1 2 2 0 0 1 0 0 0 0 0 0 2 0 1 1 0 0 0 2 1 1 1 0 2 0 2 2 2 0 0 0 0 1 0 2 0 2 0 1 0 2 0 0 0 0 0 0 0 1 0 0 0 1 2 0 0 1 0 0 0 1 1 0 0 1 0 0 0 0 2 0 2 2 2 0 2 0 1 1 0 0 1 1 0 0 2 2 0 0 1 0 1 1 0 1 0 1 0 1 1 0 0 0 1 0 0 1 0 1 0 0 0 1 1 0 2 2 0 2 0 1 0 2 0 2 0 2 0 0 0 1 1 1 1 0 0 1 0 0 1 0 0 0 0 0 1 1 0 0 2 0 1 0 1 2 0 2 2 0 0 2 0 0 1 0 0 1 1 1 1 0 0 0 0 0 1 0 0 0 1 2 1 0 2 0 0 0 0 0 1 1 0 0 2 2 0 2 1 1 2 2 2 0 1 1 0 2 1 1 0 1 1 0 1 2 0 1 0 0 0 1 0 1 0 0 0 1 0 2 1 1 1 0 0 0 0 2 0 1 0 0 0 0 0 1 0 0 0 0 2 0 0 1 0 1 2 0 1 1 0 2 1 1 1 0 1 0 1 1 2 0 0 0 0 1 0 1 0 1 1 1 1 1 1 0 0 0 1 2 0 0 2 1 0 0 0 2 0 0 0 0 1 0 0 0 0 2 0 1 2 1 0 0 0 1 1 0 0 1 1 0 2 1 1 1 1 0 2 1 0 1 0 1 1 0 2 1 1 1 0 1 0 1 0 0 2 0 1 0 1 0 0 0 2 0 0 0 1 1 0 0 0 0 0 2 2 2 2 2 1 1 1 1 1 0 0 1 1 0 1 2 0 1 1 1 1 0 1 0 0 2 1 2 0 0 1 0 1 0 0 2 0 1 2 1 2 2 0 2 0 1 0 0 2 1 1 0 1 1 1 1 0 0 0 0 0 0 1 0 0 2 2 2 0 2 2 0 1 1 0 0 2 0 1 1 1 1 0 1 0 1 1 1 0 0 1 1 1 1 1 0 1 0 1 0 2 1 1 0 0 2 0 0 0 0 1 1 0 0 1 1 1 0 0 0 0 0 0 1 0 0 0 0 0 2 1 1 0 1 2 1 1 0 2 2 0 0 2 0 1 1 0 1 1 1 1 2 2 0 0 0 2 2 0 0 0 0 0 0 1 0 1 1 1 0 1 1 0 1 0 0 0 0 0 0 2 1 1 2 0 2 1 2 0 0 2 1 1 2 0 2 0 1 2 0 1 1 0 2 2 1 1 1 0 0 0 1 1 0 1 0 1 0 1 0 0 1 2 1 0 2 2 0 0 1 1 0 1 0 0 1 2 1 1 0 2 2 0 0 1 0 0 0 0 0 0 2 0 0 1 0 0 0 0 0 0 0 1 0 2 2 1 0 1 0 0 1 2 0 0 1 0 1 1 0 0 0 0 1 1 0 1 0 0 0 0 0 1 1 1 1 0 0 1 0 0 0 2 0 0 1 0 0 1 2 2 1 1 2 1 0 1 0 0 1 0 0 0 0 2 2 0 0 0 0 0 0 1 0 2 0 2 0 0 2 1 0 0 1 2 0 2 2 2 0 0 0 0 1 0 0 2 2 0 0 2 0 2 2 1 2 2 0 2 2 2 0 1 1 0 1 0 0 1 1 1 0 2 0 0 0 0 0 0 1 1 0 1 1 1 0 0 2 2 0 0 1 0 0 1 0 0 1 1 0 0 0 0 1 0 1 0 0 0 1 1 2 2 0 0 1 1 0 2 0 0 0 0 0 1 0 2 0 1 0 0 2 2 2 0 1 0 0 1 2 1 2 1 1 1 0 0 0 0 0 0 1 2 2 2 2 0 2 0 0 0 0 0 0 1 0 0 0 2 0 1 0 1 0 0 0 0 0 0 1 2 0 1 1 0 1 0 1 0 2 0 0 0 0 2 2 0 2 0 0 0 0 0 0 0 0 0 2 0 0 1 0 0 2 1 1 0 0 0 1 2 0 1 2 0 0 0 1 1 0 0 2 0 0 0 0 0 0 0
60 1 0 1 0 0 0 2 2 0 1 0 1 1 0 0 0 0 0 2 0 0 0 0 0 0 1 0 1 1 1 1 1 2 0 0 2 1 0 0 0 2 1 0 2 0 0 0 2 0 0 0 0 0 0 2 0 1 0 2 0 1 0 2 1 1 1 0 2 2 2 0 2 2 2 2 0 1 1 1 0 1 0 1 2 0 0 1 2 2 1 1 0 1 0 1 1 0 0 1 0 2 1 1 0 0 2 1 2 0 0 2 0 1 1 1 1 0 1 1 1 0 2 0 1 0 1 0 1 0 0 0 0 0 0 0 0 0 0 1 2 1 0 0 1 0 1 0 0 0 0 0 0 0 0 0 1 2 0 2 2 2 0 1 2 2 0 0 0 0 2 0 0 1 1 2 1 1 0 1 1 0 0 1 1 0 1 0 0 1 1 0 0 1 2 0 1 0 0 0 1 1 0 1 2 0 2 0 2 0 1 0 1 1 1 1 1 1 2 0 1 1 1 0 0 0 0 0 0 0 0 0 0 0 0 0 0 2 0 0 0 2 2 0 1 1 0 0 1 1 1 1 0 0 0 0 0 0 1 2 1 2 0 0 0 0 0 0 1 0 0 0 1 0 0 0 0 1 1 0 0 2 2 2 2 0 2 1 0 1 0 0 0 0 1 1 0 1 1 1 0 0 2 0 1 0 0 0 0 0 0 0 0 2 2 0 1 0 0 0 1 1 0 0 2 0 1 0 2 2 2 0 0 0 1 1 1 2 0 1 2 2 1 1 0 0 1 0 2 2 1 1 0 1 0 1 1 1 0 0 0 0 2 0 2 0 0 2 2 0 0 0 0 0 2 0 2 1 0 2 0 1 0 1 1 0 0 0 0 1 0 0 1 0 1 1 1 0 1 1 1 1 0 1 0 0 1 1 0 2 0 0 1 0 1 2 1 0 0 0 0 1 1 0 0 1 0 0 0 0 0 0 0 2 0 0 0 0 1 1 0 2 0 0 0 1 1 0 0 0 0 0 0 1 1 0 1 2 2 2 1 2 1 0 1 0 0 2 2 0 1 1 2 2 2 0 2 0 2 2 2 1 0 1 1 0 0 0 2 0 0 1 0 2 2 0 2 1 1 0 1 1 1 0 1 0 1 1 1 0 0 0 0 1 1 1 1 0 1 2 2 0 2 1 0 1 0 0 0 2 0 2 0 0 1 0 2 1 0 0 0 1 0 0 0 2 2 0 2 0 0 0 1 1 1 1 0 1 0 0 0 0 0 0 0 0 0 0 0 0 0 0 1 0 1 1 1 2 0 2 0 1 1 1 0 0 0 0 0 0 0 2 2 0 1 0 1 0 0 0 1 2 0 0 2 2 0 0 1 1 1 0 0 0 2 0 0 0 0 0 0 0 0 0 0 1 1 1 0 0 1 1 0 1 2 0 1 0 2 2 1 1 0 1 1 0 2 0 2 0 0 1 0 2 0 1 2 2 1 1 0 0 1 1 1 0 0 2 0 1 0 1 1 0 0 2 2 0 2 2 0 1 0 1 1 1 0 0 2 2 1 0 1 1 1 1 0 1 0 0 0 0 0 0 2 0 1 1 1 0 1 1 0 1 0 1 0 0 0 0 0 0 0 0 2 2 0 0 1 0 1 1 0 1 0 0 1 1 1 2 0 2 0 0 0 1 1 0 1 0 0 1 0 0 1 1 0 0 1 1 0 1 2 1 0 1 2 0 0 0 0 0 1 1 1 0 0 2 1 0 1 0 1 1 2 1 1 2 0 2 0 1 2 1 1 1 0 0 0 1 1 2 0 0 2 0 1 0 1 2 2 1 2 0 2 2 2 0 2 2 2 2 1 2 1 2 1 0 0 0 0 0 2 0 0 2 0 0 0 0 1 0 2 0 1 0 1 0 0 0 2 2 0 0 0 0 2 0 1 0 1 2 0 0 0 1 1 0 2 0 0 0 0 0 2 2 0 0 1 1 0 2 0 0 0 1 0 1 1 1 1 2 0 1 2 2 2 0 1 0 0 2 1 0 2 2 0 2 0 2 1 0 0 1 1 1 2 1 1 0 0 1 1 2 1 1 0 1 0 0 0 2 0 1 0 0 0 1 1 0 0 0 1 2 0 1 1 1 0 0 2 0 2 2 1 0 2 1 1 1 1 1 0 0 0 0 0 0 0 0 1 0 0 0 0 1 0 1 2 0 0 1 0 0 0 0 0 1 0 1 0 0 0 0 0 0 0 0 0 0 0 1
61 0 0 1 0 0 0 2 2 0 0 0 0 1 0 0 0 0 0 1 1 1 1 1 0 0 1 0 0 1 1 0 0 0 0 0 2 1 0 0 0 1 0 0 1 0 0 0 1 1 0 0 1 0 0 1 0 0 0 1 0 2 0 2 1 1 1 0 0 0 0 1 2 2 2 2 0 0 1 0 1 1 1 0 0 0 0 1 2 2 0 1 0 0 0 0 0 2 1 2 0 0 0 0 0 0 2 2 2 0 0 2 0 0 0 0 0 0 1 1 1 0 1 1 0 2 0 1 2 0 0 0 0 0 0 0 0 0 0 2 2 0 0 0 1 0 0 0 0 0 1 0 0 0 1 1 1 0 2 1 0 0 1 2 0 1 0 0 0 2 0 1 1 0 1 1 0 0 0 0 0 0 1 0 1 0 1 0 0 0 0 0 0 1 2 0 0 0 0 1 0 1 0 2 2 1 2 0 1 0 2 0 1 0 2 1 1 2 0 1 0 0 2 0 0 1 0 1 1 0 0 0 0 0 0 0 0 2 0 1 0 0 2 1 2 2 0 0 2 0 0 0 0 0 0 0 1 2 0 2 2 2 0 0 0 0 0 1 1 1 0 1 0 1 0 0 0 0 0 0 0 2 0 0 1 1 1 1 0 1 0 0 2 0 2 0 1 2 0 1 0 0 2 0 2 2 0 0 0 0 0 0 1 1 1 1 2 0 0 0 0 1 2 1 1 0 0 0 0 1 1 1 1 0 0 0 0 0 2 0 0 0 1 2 0 1 2 0 1 1 0 0 1 0 1 1 1 0 0 0 1 1 1 0 1 0 1 2 2 0 0 0 0 0 0 0 0 1 0 2 2 1 0 0 2 0 0 0 0 1 0 0 0 0 2 1 0 0 0 0 0 0 1 1 0 0 1 0 0 1 0 1 1 0 0 1 0 1 0 1 1 0 0 1 1 2 1 0 0 0 0 0 1 1 1 1 0 0 0 0 1 1 0 0 0 1 1 0 0 0 0 0 1 2 1 1 1 2 2 1 1 1 0 0 1 1 1 1 1 1 1 1 0 0 2 0 2 0 0 0 1 0 1 1 0 1 0 1 1 0 1 1 0 1 0 0 2 2 2 0 0 2 2 0 0 0 0 0 2 0 1 0 0 0 0 0 0 0 0 0 0 2 0 0 0 0 0 1 1 1 1 1 1 0 1 0 0 1 1 1 1 0 0 0 0 2 0 2 0 0 1 0 1 1 1 1 0 0 0 2 0 0 0 1 1 0 0 1 1 1 0 0 1 0 1 1 1 1 0 0 0 0 0 1 0 0 0 1 1 1 0 1 0 0 0 1 1 1 1 0 2 1 0 0 2 2 0 0 0 2 1 0 1 2 0 1 1 2 2 0 0 0 0 0 0 0 2 1 0 0 1 1 1 0 2 0 0 1 2 2 0 0 0 1 2 2 2 0 1 0 1 1 0 2 2 0 0 2 2 0 0 0 1 0 2 2 0 2 0 1 1 0 1 1 0 2 1 0 0 0 1 1 0 1 1 1 1 1 2 1 1 0 0 0 0 1 0 1 0 0 0 0 0 0 2 0 1 1 0 0 0 0 0 1 1 1 0 1 1 0 0 0 2 0 1 0 0 0 0 0 0 1 0 0 0 0 1 0 0 1 0 1 0 0 0 1 1 0 0 0 0 0 0 1 0 2 0 0 1 1 0 0 1 0 0 0 1 2 0 1 0 0 1 1 1 1 0 2 2 0 0 0 1 1 2 1 1 2 1 2 0 1 2 2 1 1 0 0 0 0 0 1 0 0 1 0 0 0 2 2 2 0 1 1 0 1 2 2 1 1 0 1 1 2 0 0 0 0 1 0 0 0 1 1 0 0 0 0 0 1 0 0 0 0 0 0 0 0 0 0 2 2 0 0 1 0 0 0 0 1 0 1 0 0 0 0 0 0 2 0 2 0 0 1 1 1 1 0 1 1 2 0 1 0 0 1 1 1 0 2 0 1 1 0 2 2 2 0 0 0 0 2 1 0 1 2 0 2 0 0 0 0 0 0 0 2 2 1 1 2 0 1 0 2 2 2 1 0 0 0 0 2 0 2 0 0 0 2 2 1 0 0 1 1 1 2 1 1 0 0 2 0 2 1 0 1 1 2 2 0 2 0 0 0 1 1 1 1 2 1 0 0 0 0 0 0 0 0 1 0 0 0 0 0 0 0 0 1 2 0 1 1 0 0 1 0 0 0 0 0 1 1
62 1 0 2 1 0 0 1 2 0 0 1 0 1 0 0 0 0 0 1 0 0 1 0 0 0 0 0 0 0 1 0 2 2 0 0 0 2 0 1 1 1 0 0 1 0 1 0 1 1 1 0 0 1 1 1 0 2 0 2 0 0 0 1 1 1 1 1 1 0 0 0 2 2 2 2 0 0 0 0 1 2 0 1 1 0 0 1 1 1 0 1 0 0 0 0 0 0 0 2 0 2 1 1 0 0 2 1 1 1 0 2 0 2 2 2 1 1 2 2 2 1 2 0 1 0 1 0 2 0 0 0 0 0 0 0 0 0 1 1 1 1 0 0 1 0 0 0 1 1 0 2 0 0 0 0 0 0 0 1 1 1 0 2 1 1 0 1 1 2 0 1 0 2 1 0 0 2 0 2 2 0 0 1 2 1 1 2 1 1 1 1 0 0 1 0 1 0 0 1 0 1 0 0 2 0 2 0 0 0 2 0 0 0 1 1 1 2 0 2 0 0 2 0 0 0 0 1 0 0 0 0 0 0 0 0 0 1 0 1 0 0 1 0 2 2 0 0 1 0 0 0 0 1 0 0 1 0 1 1 0 1 0 1 0 0 1 0 1 0 0 2 1 1 0 0 1 1 2 0 1 1 1 1 1 0 1 0 2 2 0 2 1 0 2 1 1 2 0 1 0 0 1 1 0 0 0 0 0 0 0 2 0 2 1 0 2 1 0 0 0 1 1 0 2 0 0 0 0 0 2 2 2 0 0 0 0 2 0 0 0 0 1 2 0 1 2 0 1 1 1 0 0 0 0 0 0 1 0 2 2 0 2 0 1 0 0 1 1 0 0 0 0 0 0 0 2 2 0 2 0 1 1 1 2 1 0 0 0 0 1 1 1 0 2 0 1 0 0 1 1 1 0 2 1 0 0 0 1 1 0 2 0 0 2 2 1 1 0 1 1 1 1 2 1 2 1 0 0 1 1 1 0 1 1 0 0 1 1 0 1 1 0 1 1 1 2 0 0 0 0 0 2 2 2 2 2 2 2 2 0 2 0 0 1 1 1 1 1 1 1 1 2 2 0 0 0 0 2 0 1 1 0 2 1 0 1 1 2 1 0 2 0 1 2 0 1 0 1 0 1 2 2 0 0 1 1 0 1 0 0 1 0 0 0 0 0 1 0 1 0 2 2 2 1 2 0 1 2 1 1 1 0 0 0 0 1 1 2 2 0 0 0 0 0 1 0 2 0 0 0 0 0 1 1 1 0 1 1 0 0 1 0 0 0 0 0 0 0 0 0 1 0 0 0 0 0 1 0 1 0 0 1 1 1 1 2 1 0 0 0 1 0 0 0 1 1 1 1 0 1 1 0 0 2 2 0 0 0 0 0 0 0 0 1 0 0 1 0 1 0 0 0 0 0 0 1 0 0 0 0 0 0 1 1 1 2 1 2 1 1 0 0 1 1 1 2 0 1 0 0 2 0 2 1 1 1 2 2 0 0 0 0 1 0 0 0 2 0 1 1 0 0 0 0 2 2 0 1 1 0 0 0 0 1 1 1 2 2 0 2 0 0 1 1 1 0 1 0 1 1 0 0 1 0 0 1 1 0 0 0 0 0 0 0 0 0 0 0 0 0 0 1 0 2 1 0 0 0 0 0 0 0 0 0 0 0 1 0 1 0 0 0 1 0 1 2 1 0 0 0 1 0 0 1 0 0 0 1 0 1 2 1 1 0 1 2 2 0 0 0 0 2 0 0 0 0 0 0 1 1 1 0 0 1 1 1 1 1 2 1 1 2 2 0 0 0 0 0 1 1 2 0 1 1 0 2 0 0 0 0 0 0 1 0 1 2 0 2 1 0 2 0 1 0 1 0 0 0 0 0 1 1 1 0 0 2 0 0 0 0 0 1 1 0 1 2 0 0 0 2 1 0 0 2 0 1 1 0 0 1 1 1 0 1 2 0 0 2 0 1 1 0 1 2 1 0 1 2 2 2 0 1 0 0 1 1 0 1 0 1 1 0 0 1 0 2 0 0 0 0 1 2 0 2 0 1 2 0 0 0 0 0 0 0 1 1 1 1 0 0 1 1 1 2 2 2 0 0 0 1 1 0 2 0 0 0 1 2 0 0 0 2 1 0 2 2 0 0 0 2 0 2 1 1 0 1 1 1 1 1 1 0 0 1 1 1 0 2 0 1 0 0 1 0 0 0 0 1 1 0 0 0 0 0 0 0 1 0 1 0 0 0 0 0 0 0 0 0 0 0 0
63 0 0 2 1 0 0 1 1 0 0 0 2 2 0 0 0 0 0 2 1 1 0 0 0 0 1 0 1 1 2 0 1 1 1 1 2 2 0 0 0 1 2 0 2 0 1 0 2 0 0 0 1 0 0 0 0 0 0 1 0 1 0 1 0 0 0 1 2 1 1 2 2 1 1 1 0 0 1 0 1 1 0 1 1 0 0 0 2 2 0 1 0 1 0 0 0 0 0 2 1 2 1 1 0 0 2 2 1 1 0 1 0 2 2 2 1 0 2 1 1 0 2 0 1 1 1 1 2 1 0 0 0 0 0 0 1 0 0 0 0 2 0 0 1 0 0 0 0 0 0 0 0 1 1 0 0 2 1 1 1 1 0 2 0 1 2 1 1 2 0 1 0 2 2 0 0 1 0 1 1 1 1 0 1 0 1 2 1 1 1 1 0 1 2 0 0 0 1 0 1 1 1 2 2 0 2 0 0 0 1 0 0 0 1 0 1 2 2 0 2 2 1 0 1 1 1 1 1 0 0 0 0 0 0 0 0 2 0 2 0 0 2 0 1 1 1 0 2 0 0 1 0 0 0 0 0 0 0 0 0 0 0 1 0 0 1 0 1 1 0 0 0 1 1 1 0 0 0 0 0 2 1 0 1 0 1 2 1 2 0 0 0 1 1 1 0 0 0 0 0 0 2 0 2 0 2 0 1 0 1 1 0 1 0 0 1 1 0 0 0 1 1 0 2 0 1 0 0 0 1 1 0 0 0 1 1 0 2 0 0 0 0 1 0 1 1 0 1 2 0 0 0 0 0 0 0 0 0 2 2 0 2 0 1 0 0 1 1 0 0 0 1 1 0 1 2 1 0 1 0 1 1 0 2 1 0 0 0 1 1 1 0 0 2 1 0 1 0 0 0 0 0 2 1 0 0 0 2 0 0 2 0 0 0 1 0 0 0 0 0 2 1 0 1 2 0 1 1 1 2 0 0 2 0 1 0 0 1 1 1 0 0 1 1 2 2 0 0 0 0 0 1 2 1 1 1 1 1 2 1 2 0 1 1 1 0 1 1 1 1 1 1 1 0 0 0 0 2 0 2 0 0 1 0 1 0 0 2 0 1 2 1 1 2 0 2 0 1 0 1 2 1 1 0 1 1 0 1 0 0 1 0 1 1 0 1 2 0 2 2 0 1 1 0 1 1 1 1 1 1 0 0 1 1 0 1 0 0 0 1 1 0 0 0 2 0 1 1 0 1 0 0 1 2 1 1 0 0 0 0 0 0 0 1 0 0 2 2 0 2 0 1 0 1 1 1 0 0 0 0 0 1 0 1 1 1 1 1 1 1 0 1 0 0 0 0 0 0 0 0 2 1 0 1 2 1 0 0 1 0 0 0 0 0 0 0 0 0 0 1 0 0 0 0 1 1 1 0 0 1 1 0 1 1 1 1 0 1 1 1 1 0 2 2 1 1 0 0 0 1 2 0 2 1 1 1 1 1 0 0 0 1 1 1 1 0 2 0 1 1 0 0 0 2 1 2 0 0 0 1 0 0 1 1 2 0 0 0 1 1 0 0 0 0 0 0 2 0 1 1 1 0 0 2 0 1 2 0 0 1 1 0 1 0 0 0 1 1 0 0 0 1 0 1 0 0 0 0 0 0 0 1 0 0 2 0 1 0 1 0 1 0 1 0 0 1 1 1 0 0 1 0 0 0 1 0 0 1 0 0 1 0 1 0 1 2 2 0 1 0 1 1 1 1 1 0 1 1 1 1 1 0 0 0 2 0 2 0 2 0 0 2 1 0 0 0 1 1 1 1 1 0 0 1 0 0 0 0 0 0 0 2 0 2 2 2 0 2 2 1 1 1 2 0 0 0 0 0 1 0 1 1 0 0 2 0 0 0 0 1 1 1 1 0 1 1 0 0 0 2 2 0 0 1 0 1 0 0 0 0 1 0 2 2 0 1 0 2 0 1 0 0 1 1 2 0 0 1 2 2 0 0 0 0 0 0 0 0 1 1 1 0 1 1 1 1 0 1 0 1 1 1 1 2 0 1 2 1 2 1 0 0 0 0 2 2 2 2 0 1 1 0 2 1 1 1 1 0 0 0 1 0 1 0 0 0 0 1 0 0 0 0 1 0 1 1 1 1 2 2 0 1 1 1 0 1 0 0 0 0 2 0 0 1 1 1 0 2 0 2 0 0 0 0 1 0 1 1 0 0 0 0 1 0 0 0 0 0 0 0 0 0 0 2 0 0 0 0 0 0 1
64 0 0 2 1 0 0 0 1 1 1 0 0 1 0 0 1 0 0 1 0 0 1 0 0 0 1 0 0 1 0 0 2 2 0 0 1 2 0 0 0 1 0 0 1 1 1 0 2 0 0 0 0 0 0 0 0 0 0 0 1 1 0 1 1 1 1 1 0 0 0 1 1 2 1 2 1 0 2 1 1 2 0 1 1 0 0 1 2 2 0 1 1 1 0 0 0 2 1 2 1 2 0 0 0 0 2 0 0 2 0 1 1 2 2 2 2 0 0 2 2 1 1 1 1 0 1 0 1 0 0 0 1 2 1 1 0 0 0 1 0 2 0 0 0 0 0 0 0 0 0 0 0 0 0 0 0 1 1 1 1 1 0 1 0 1 1 2 0 2 0 0 1 1 1 1 0 0 0 0 0 1 0 1 1 0 1 1 0 0 1 1 1 1 2 0 1 0 0 1 0 1 0 1 2 0 2 1 2 0 2 0 2 0 1 1 0 1 1 0 2 2 2 0 0 1 0 1 1 1 0 0 0 0 0 0 0 2 0 0 0 2 2 0 2 2 1 0 2 0 0 1 0 0 0 0 2 1 0 1 1 1 0 1 0 0 0 0 2 0 0 1 0 2 0 0 0 0 0 0 1 1 1 0 2 1 1 0 1 1 0 1 1 0 1 0 1 2 2 2 1 0 2 0 1 0 2 0 0 0 0 2 0 2 2 2 2 0 0 0 1 2 0 0 2 0 0 0 0 0 2 2 1 1 0 0 0 2 0 0 0 0 0 1 0 0 1 0 0 2 0 0 0 0 0 0 0 0 0 2 2 0 1 0 0 1 0 1 1 0 0 0 1 1 0 0 2 2 1 2 1 1 0 0 1 1 0 0 0 0 0 0 2 0 2 0 2 2 0 0 0 0 1 0 0 0 1 0 0 1 1 1 1 0 1 2 1 0 0 0 0 2 1 0 0 2 0 0 2 0 2 0 1 0 1 0 0 0 1 1 0 1 0 0 0 1 1 1 1 0 0 1 0 2 0 0 0 2 2 2 1 2 0 1 1 1 0 2 2 0 1 1 0 0 1 0 1 1 2 0 0 0 0 2 1 0 1 1 2 0 2 2 0 0 0 0 1 2 2 0 0 1 1 1 0 1 1 1 0 0 0 1 0 0 0 2 0 0 2 2 2 0 1 1 1 1 0 1 1 1 1 0 0 0 0 0 1 1 0 0 1 1 0 1 1 1 1 1 1 0 0 0 0 2 2 1 2 1 0 1 0 0 0 1 1 0 0 1 1 0 1 1 1 0 1 1 1 2 0 2 0 0 2 1 1 1 1 1 0 0 0 1 0 1 1 1 1 0 0 0 1 1 2 0 0 0 0 0 1 1 1 0 0 0 1 0 0 0 0 0 0 0 0 1 0 0 1 1 0 0 1 1 0 0 1 1 1 0 2 2 1 0 0 0 1 0 1 0 0 0 0 2 1 1 1 0 1 2 2 0 0 0 0 0 2 2 0 2 0 1 0 1 0 0 0 0 0 0 0 0 1 0 0 1 1 2 1 0 0 1 1 0 0 0 0 0 0 1 0 0 0 1 0 0 1 0 1 2 0 0 0 0 0 0 0 0 0 0 0 0 0 0 0 1 1 2 1 1 0 0 0 2 1 0 0 1 0 1 0 1 0 0 1 0 0 0 1 0 0 0 0 0 0 0 0 0 1 1 1 1 1 0 1 1 1 0 2 2 1 2 0 0 2 0 0 0 0 0 1 1 1 1 0 0 0 2 0 2 0 2 0 1 2 1 1 1 0 0 0 0 0 1 0 0 1 0 1 0 0 1 1 0 1 0 1 1 1 1 2 2 2 2 1 2 0 1 1 0 0 0 0 0 1 1 0 2 0 0 0 0 0 0 1 1 0 1 1 0 0 0 2 1 0 0 1 0 1 1 0 1 1 2 1 0 1 0 1 0 1 0 0 0 0 0 2 2 1 1 1 2 2 0 0 0 0 0 0 0 0 2 0 1 1 0 1 0 1 0 0 0 0 1 0 0 2 1 0 1 0 0 0 0 1 0 2 0 0 0 1 0 0 1 0 1 1 1 1 2 0 0 0 2 0 2 0 0 0 1 1 1 0 0 2 2 0 1 1 2 0 0 2 0 1 2 2 0 2 0 1 1 1 1 1 1 0 1 1 0 0 0 1 0 0 0 0 0 0 1 1 0 0 0 1 1 0 1 1 0 1 0 1 0 0 0 0 1 0 0 0 0 0 2
65 1 0 1 0 0 0 2 2 0 1 1 0 1 0 0 0 0 1 0 1 0 0 0 0 0 0 0 2 2 1 1 2 2 0 0 2 1 0 0 0 1 0 0 1 0 1 0 2 0 0 0 0 0 0 1 0 0 0 1 1 1 0 2 0 0 0 1 1 0 0 2 2 2 1 2 1 0 1 0 2 2 1 0 0 0 0 1 1 1 0 0 0 0 0 0 0 1 1 1 1 2 1 1 0 0 2 0 1 1 0 0 2 2 2 2 1 0 1 1 1 0 1 1 1 1 1 0 0 0 1 1 0 0 0 0 0 0 0 1 1 2 0 0 0 0 1 0 0 0 0 0 0 1 1 0 1 0 1 1 0 0 1 2 1 2 1 0 1 2 0 0 1 2 2 0 0 0 0 0 0 0 0 2 2 0 2 2 1 1 2 1 0 0 2 0 0 0 0 0 0 0 0 1 2 0 1 0 0 0 0 0 1 0 2 0 0 0 1 0 1 1 1 0 0 1 1 0 0 0 0 1 0 0 0 0 0 2 0 2 0 0 1 0 2 2 0 0 0 1 1 0 0 0 0 0 0 0 0 0 0 0 0 1 0 0 0 1 2 0 0 1 0 1 1 0 1 1 1 0 0 2 1 0 1 0 1 1 0 2 1 0 1 1 1 1 1 1 1 2 0 0 2 0 0 0 2 0 0 0 0 1 0 2 1 0 2 0 0 0 1 2 1 1 2 0 0 0 1 1 2 2 1 0 0 0 0 2 0 1 1 1 1 2 0 0 2 0 1 0 1 0 1 1 1 2 2 0 0 1 2 1 1 0 1 1 1 2 2 1 1 1 1 1 1 1 0 1 0 2 1 0 1 1 1 2 0 0 0 1 0 0 1 1 2 0 1 1 0 1 1 2 1 0 0 1 1 0 0 2 0 0 0 0 2 2 0 0 0 0 0 2 0 2 0 2 1 0 1 0 1 0 0 0 1 1 0 1 1 1 1 1 1 2 1 2 2 1 1 0 0 0 0 2 0 0 0 2 2 1 1 1 1 0 0 1 1 2 2 0 0 0 1 1 0 2 0 0 2 1 1 1 0 0 0 0 0 0 2 0 0 2 0 0 1 0 1 1 2 0 0 2 1 1 0 2 2 1 1 0 0 1 1 1 1 0 0 0 2 2 2 0 2 2 1 2 0 1 1 1 0 1 0 1 1 0 1 1 2 1 1 0 0 0 0 1 2 1 1 0 0 0 1 1 1 1 0 0 2 0 0 2 0 1 1 0 0 0 0 0 0 0 1 0 0 0 1 2 0 2 0 0 2 1 1 1 2 2 0 0 0 1 2 0 1 0 0 0 0 0 1 2 1 0 1 2 0 0 0 2 0 0 1 2 0 2 2 2 2 1 0 1 0 1 0 1 0 1 0 0 0 0 2 2 2 0 2 0 1 0 1 0 0 2 2 1 1 0 2 0 0 1 0 2 1 0 1 2 0 2 2 1 0 1 0 0 0 2 2 0 1 0 0 0 1 0 1 0 0 0 1 0 0 1 1 2 1 0 1 1 0 0 1 0 1 0 0 1 0 1 0 1 0 0 2 0 0 2 1 0 0 0 0 1 0 0 0 1 1 0 0 0 1 0 2 1 0 0 0 0 0 1 1 0 0 1 1 0 0 1 0 1 0 1 0 0 1 0 0 0 0 0 0 0 0 2 0 0 0 0 0 1 2 2 1 0 2 1 0 2 1 0 2 1 2 0 1 2 2 0 0 1 0 0 1 0 0 2 2 2 0 2 2 1 0 0 0 1 0 1 0 0 0 0 1 0 1 0 0 2 2 0 0 1 0 1 2 1 1 1 1 1 1 2 0 1 1 0 0 1 1 0 1 0 0 1 0 0 1 1 0 0 0 0 0 0 0 0 1 0 1 1 0 0 2 0 0 0 0 0 0 0 0 0 0 0 1 1 1 0 0 1 1 1 1 1 0 1 2 1 1 0 0 0 0 1 0 0 0 2 0 2 1 0 2 2 2 0 0 0 0 0 2 0 2 1 1 1 0 0 0 0 0 1 1 1 2 0 1 1 0 0 0 1 2 1 1 1 1 1 0 2 0 2 0 0 1 2 2 0 1 1 2 0 0 1 1 0 1 0 1 0 0 1 1 0 2 1 1 0 2 0 1 0 0 1 1 0 2 0 1 1 0 1 0 0 1 0 0 1 1 0 1 1 0 1 1 1 0 1 0 0 1 1 2 0 0 1 1 0 0 1
66 0 0 1 0 1 1 1 2 0 0 1 1 2 0 0 0 0 1 1 1 0 0 1 0 0 2 0 0 0 2 2 2 2 0 1 2 1 0 0 0 1 0 2 2 1 1 1 0 2 0 2 0 2 0 1 0 0 0 2 0 2 0 2 0 0 1 0 0 0 0 0 1 2 1 2 1 0 1 0 1 2 0 2 2 0 0 0 1 2 0 0 0 1 0 0 0 0 0 2 0 1 2 2 0 0 2 2 2 0 0 2 0 2 1 1 0 1 2 2 2 1 2 0 2 0 2 0 1 0 1 1 0 0 0 0 1 0 0 0 1 1 0 0 1 0 0 0 0 0 0 0 0 1 1 0 1 1 0 0 0 0 0 2 2 2 1 1 0 2 0 0 1 1 0 1 1 1 0 1 1 0 0 0 0 0 0 1 0 1 1 1 1 1 2 1 2 0 0 0 1 1 0 2 2 0 2 0 0 0 1 0 1 0 2 1 1 2 1 1 0 0 1 0 1 0 0 0 0 0 0 1 0 0 1 1 1 1 0 0 0 1 2 1 2 2 0 0 2 0 0 1 0 0 0 0 1 0 0 0 0 0 0 1 0 0 1 0 2 2 0 1 1 1 1 1 0 1 2 0 0 2 1 1 2 1 1 2 0 2 0 0 0 0 1 1 0 0 0 1 0 1 1 1 1 0 1 0 0 0 0 1 0 2 0 0 1 0 0 0 1 1 1 1 1 0 1 0 0 0 1 1 1 0 0 0 0 2 0 1 0 1 2 2 0 1 1 0 1 2 1 0 1 0 1 0 0 1 0 0 0 0 2 0 2 0 1 1 1 0 0 0 1 1 2 1 0 2 1 1 1 1 1 1 2 0 0 0 0 1 0 0 0 0 2 0 1 1 0 0 0 0 0 1 0 0 1 0 0 1 0 1 2 0 0 2 0 1 0 1 1 1 1 0 0 1 0 0 2 1 2 1 0 2 1 0 0 0 0 0 1 1 0 0 0 1 2 0 0 0 0 1 1 2 1 1 1 1 1 2 1 2 0 1 1 1 1 1 1 1 1 1 1 1 0 0 0 0 2 1 1 1 0 0 0 0 0 0 1 0 0 1 0 1 2 0 1 0 0 1 0 2 1 1 0 1 1 1 0 0 0 0 0 1 1 1 0 1 1 1 1 1 2 2 2 1 0 1 1 1 1 0 0 1 1 0 1 0 0 2 0 0 0 1 1 1 0 1 1 0 1 0 0 2 2 0 0 1 0 1 0 0 1 0 0 0 0 1 1 1 0 1 1 0 0 0 1 0 0 1 0 0 1 1 0 0 0 2 0 0 1 0 1 0 1 0 0 0 0 0 0 2 0 1 2 2 1 0 0 2 1 0 0 0 0 0 0 0 0 0 2 0 0 1 0 1 0 2 0 0 1 1 0 1 1 0 0 0 2 2 0 1 0 2 1 2 2 0 1 1 1 2 1 0 1 0 2 2 2 0 0 0 1 1 1 0 0 1 0 1 0 1 0 0 1 1 2 0 0 1 1 0 1 0 1 1 1 0 0 0 1 0 0 0 0 0 0 2 0 0 0 0 0 1 2 1 1 0 0 0 1 1 0 0 0 0 0 1 1 0 0 0 0 0 2 2 1 0 1 0 0 0 0 0 0 1 0 1 1 1 0 1 0 0 0 0 0 0 0 0 0 1 0 0 0 0 0 0 0 0 0 1 1 1 1 0 1 1 0 1 0 0 1 1 1 0 0 1 1 1 1 1 1 1 2 2 0 2 2 2 0 2 2 2 2 2 0 1 0 1 1 1 0 0 1 0 0 0 0 0 0 0 1 2 0 2 1 0 1 1 1 1 1 2 0 1 1 0 0 0 1 0 2 0 0 1 1 0 0 0 0 0 0 0 0 0 0 1 0 0 2 2 0 0 0 1 0 0 0 0 0 1 1 0 1 0 1 0 1 0 0 0 0 1 2 2 0 0 0 2 1 0 0 0 0 0 0 1 0 1 1 2 1 0 2 2 2 0 1 0 0 2 2 0 2 0 1 1 0 1 0 0 1 0 1 1 1 2 1 2 0 1 1 1 0 0 1 1 0 0 0 2 0 1 2 1 1 1 2 0 0 0 2 2 1 2 0 0 1 1 1 1 2 1 1 0 2 0 0 1 0 1 0 0 1 1 1 0 2 0 0 0 0 0 0 0 0 0 0 1 1 0 1 2 0 0 0 2 0 2 0 0 0 0 0 1 0 0 0 0 0 0
67 0 0 1 0 0 0 1 2 0 0 1 0 0 0 0 0 0 0 1 0 0 1 1 1 0 1 1 1 1 0 1 0 0 1 1 1 1 1 0 0 1 1 0 1 1 1 0 2 1 0 0 0 0 0 1 0 0 1 0 1 1 1 0 0 0 1 1 1 1 1 1 1 2 1 2 1 0 2 1 0 1 0 1 1 0 0 0 0 1 0 0 0 0 2 0 0 0 0 2 0 1 2 2 0 0 2 0 2 1 0 2 0 1 2 2 0 0 0 2 2 0 1 1 1 1 1 0 0 0 0 0 0 0 0 0 0 0 0 0 2 1 0 0 0 0 0 0 1 1 0 0 1 1 0 0 0 1 0 1 1 0 0 2 1 1 0 1 0 1 1 2 0 2 1 0 0 0 0 0 0 0 0 0 1 1 0 1 1 2 2 0 0 1 2 0 0 0 0 0 0 0 0 1 2 0 2 0 1 0 0 0 0 1 2 1 1 0 0 0 2 2 2 0 0 1 1 2 1 0 1 0 1 0 0 0 0 1 1 1 0 0 2 0 0 0 0 0 2 0 0 0 0 1 0 0 2 0 0 0 0 0 0 0 0 0 0 0 2 0 0 1 0 1 0 0 0 1 1 0 2 0 1 1 1 0 1 1 0 1 0 0 2 0 2 0 1 1 1 1 1 0 2 0 1 2 0 1 1 0 1 1 0 0 0 0 1 0 0 0 1 1 1 0 2 0 2 0 1 1 1 0 1 1 0 0 0 2 0 1 1 2 1 1 0 2 0 0 2 0 1 0 1 1 1 1 1 0 0 1 2 1 2 0 2 0 1 1 1 1 1 1 1 0 0 0 2 2 2 2 0 1 1 1 1 0 0 1 1 0 0 0 1 0 2 0 1 0 1 2 2 2 1 0 0 0 1 0 0 1 0 0 2 0 0 2 0 0 0 0 0 0 1 2 0 2 0 0 1 0 1 0 0 0 2 0 0 1 2 1 0 0 0 1 1 2 1 1 2 1 0 0 1 2 1 1 1 2 1 0 0 0 0 0 0 2 0 2 2 0 1 1 2 2 1 1 1 0 2 1 1 1 0 0 0 1 0 1 1 0 1 1 0 1 1 0 2 0 0 0 0 2 1 0 1 1 1 1 0 0 0 0 0 0 0 2 0 0 1 1 1 1 0 0 0 0 0 1 2 1 1 1 0 0 0 0 1 0 1 1 0 1 0 1 0 1 1 0 2 0 0 0 0 2 2 0 0 1 0 1 1 0 1 0 0 1 1 0 0 0 0 2 0 0 0 0 0 1 0 0 0 0 0 0 0 0 0 2 2 2 0 2 0 0 0 1 1 0 0 0 1 2 0 0 1 2 0 0 0 2 1 0 0 0 0 0 1 0 0 1 1 1 0 0 0 0 2 1 0 0 2 2 1 2 1 0 2 0 2 2 1 0 0 1 1 1 2 0 2 0 0 2 0 1 0 0 2 2 2 0 0 0 1 1 1 1 1 1 0 0 1 1 0 0 2 1 2 0 0 0 2 0 0 0 0 1 2 0 2 2 2 0 0 0 0 0 1 2 0 0 0 1 0 0 1 0 1 1 1 0 1 1 0 1 0 0 0 2 2 1 0 1 1 0 1 1 0 1 0 1 0 1 0 0 0 0 0 0 0 0 0 2 0 0 0 1 1 1 0 0 0 0 0 0 0 0 0 0 1 1 0 1 1 1 0 0 1 2 0 1 0 1 2 0 0 0 0 1 1 1 1 1 2 1 1 0 2 1 1 2 1 2 2 2 0 0 1 1 0 1 1 1 0 0 1 0 0 0 0 2 2 0 1 1 1 2 2 0 0 0 0 0 1 0 0 2 1 0 0 1 1 0 0 0 1 1 0 0 0 0 0 0 1 1 0 1 1 0 0 1 1 1 0 1 1 0 1 0 0 0 0 1 0 1 1 1 0 0 2 0 0 0 0 2 2 2 0 0 2 2 2 0 1 0 0 1 0 0 0 1 0 1 0 0 2 1 1 0 1 0 1 1 2 0 2 0 1 1 0 0 0 0 1 0 1 1 2 0 0 0 0 0 0 1 0 1 1 1 0 0 1 1 1 1 2 1 1 0 2 1 0 0 2 2 0 1 1 1 0 0 2 0 0 2 1 0 2 0 1 1 0 1 0 0 1 1 1 0 2 0 2 0 0 0 0 2 0 0 0 0 0 0 1 1 0 1 1 1 0 0 0 0 0 1 0 0 0 0 1 1 1 0
68 0 0 2 0 0 0 1 1 1 1 1 2 2 0 0 0 0 0 2 0 0 0 0 0 0 1 1 1 1 1 0 2 2 0 0 1 0 0 0 0 0 1 0 1 0 0 0 2 0 0 0 0 0 2 1 0 0 0 1 1 2 0 1 0 0 0 1 1 0 0 1 2 2 2 2 0 0 2 0 2 2 1 1 1 0 1 1 2 2 1 2 1 0 1 0 0 2 2 2 2 2 0 0 1 0 2 1 1 1 0 2 1 2 2 2 1 0 2 0 1 0 2 0 2 0 2 2 2 2 0 0 0 0 0 0 1 0 0 0 0 2 0 0 1 0 2 0 2 1 0 0 0 0 0 0 0 1 0 0 1 1 0 2 0 1 0 1 0 1 1 0 0 2 1 0 0 1 0 1 1 1 0 0 0 0 0 2 0 0 0 2 1 1 1 1 2 0 0 0 0 0 1 1 2 0 2 1 2 0 1 0 1 0 1 0 0 1 2 0 1 1 2 0 0 1 1 1 0 0 0 0 0 1 2 1 1 1 1 1 0 0 1 0 1 1 0 0 2 0 0 0 0 0 0 0 0 0 0 0 0 0 0 2 2 0 0 0 2 0 0 0 1 1 0 1 0 1 1 0 2 0 2 2 2 0 2 1 0 2 1 0 2 0 2 0 0 1 0 1 0 0 1 1 1 1 1 0 2 0 2 0 0 1 2 0 2 0 1 1 1 0 2 1 1 0 0 1 1 1 2 1 1 1 0 0 0 2 0 1 1 1 1 1 0 2 0 1 2 1 0 1 0 0 0 0 0 2 0 1 1 0 0 0 0 0 0 1 1 1 1 1 0 0 0 0 0 2 0 2 0 1 1 1 1 0 0 0 0 2 1 1 1 0 2 0 2 1 0 1 1 1 0 0 0 0 0 1 1 0 0 1 0 0 2 2 1 0 0 0 0 1 1 2 2 2 1 0 2 0 2 1 0 0 2 0 0 1 0 1 1 1 0 1 1 1 1 1 2 0 0 0 1 2 1 1 1 2 2 1 1 0 0 0 0 1 0 2 2 0 0 0 0 0 1 0 1 0 2 0 1 0 0 0 0 1 0 1 2 1 2 1 0 1 1 0 1 0 2 0 1 2 1 1 0 1 1 0 0 0 0 2 0 2 2 0 0 1 1 1 2 1 1 1 0 1 0 0 0 2 0 1 0 0 0 0 0 1 0 0 2 0 0 1 1 1 1 1 1 0 0 0 1 1 2 0 1 0 0 1 1 0 0 0 0 0 0 1 1 1 0 0 0 0 0 0 0 2 0 2 0 0 0 0 0 0 0 2 0 0 0 2 0 0 0 2 0 0 0 0 0 2 0 0 2 2 1 1 1 1 0 0 0 0 2 0 0 1 1 0 0 0 0 0 0 0 2 0 0 0 0 0 0 2 0 0 2 0 2 0 2 0 0 1 1 1 2 0 1 0 1 1 1 0 1 0 2 1 1 0 0 0 0 1 0 0 0 2 0 2 0 0 0 0 1 2 2 1 1 1 1 0 0 0 0 0 1 0 2 2 1 1 0 0 0 1 0 2 0 0 0 0 0 0 1 0 0 2 0 0 0 0 0 1 0 0 0 2 1 0 0 0 0 0 2 2 0 0 0 0 0 2 1 0 0 1 1 0 0 1 1 1 0 0 0 0 0 1 0 0 0 0 0 1 0 2 2 0 0 0 0 0 2 2 1 1 2 1 0 1 0 0 2 0 0 0 0 1 1 1 1 1 1 1 1 0 1 2 0 2 0 1 2 2 2 2 0 0 0 1 0 0 0 0 2 0 1 0 0 2 2 0 0 1 0 2 1 0 2 2 2 2 1 2 0 0 0 0 1 0 0 1 2 1 0 1 1 0 1 0 0 0 0 0 0 0 0 0 0 0 2 2 0 0 2 0 0 0 0 1 1 1 0 0 0 1 1 0 2 1 0 0 0 2 1 1 0 0 1 1 0 2 0 0 0 0 1 0 0 2 0 2 1 1 2 1 2 0 1 0 1 2 1 0 2 1 1 0 0 0 0 0 1 0 1 1 1 0 0 1 0 1 0 1 2 1 1 1 1 1 0 2 0 1 0 0 0 1 1 0 0 0 2 1 1 2 1 0 0 1 2 0 2 0 0 1 1 1 1 0 1 0 0 0 0 0 0 0 1 0 1 0 1 0 0 0 0 0 0 1 1 0 1 1 0 0 0 2 1 1 1 1 0 0 1 0 0 0 0 0 0 2
69 0 0 1 0 1 1 1 2 0 0 1 0 0 0 0 0 0 0 1 0 0 0 0 0 0 1 0 0 1 2 0 1 2 0 0 1 0 0 1 1 1 0 1 1 0 0 0 0 1 1 2 0 0 1 0 0 1 0 0 1 1 0 2 1 1 1 2 1 0 0 1 2 2 2 2 0 0 2 0 2 2 0 0 2 0 0 2 2 2 1 2 0 1 0 0 1 2 2 2 2 2 1 1 1 1 2 0 0 2 0 0 1 2 2 2 0 0 1 2 2 0 1 1 0 1 0 0 1 0 0 1 0 1 1 1 0 0 0 2 0 2 0 0 1 0 0 0 0 0 0 0 0 0 0 0 0 2 1 1 1 2 0 1 0 1 1 0 1 1 1 1 1 1 1 1 0 1 1 0 0 1 0 0 0 0 0 2 1 1 1 0 0 0 2 0 0 0 0 0 2 2 0 1 2 0 2 0 0 0 1 0 1 1 1 1 1 1 1 1 1 1 2 0 0 1 0 2 0 0 0 0 0 0 0 0 0 2 0 2 0 0 2 0 1 1 0 0 2 0 0 0 0 0 0 0 0 0 0 0 0 0 0 1 0 0 0 0 2 1 0 1 0 1 0 0 0 0 1 0 0 2 1 1 2 1 0 2 0 2 0 1 2 0 2 0 1 1 1 2 0 0 2 0 0 1 0 0 1 0 1 0 0 2 1 0 1 1 0 0 0 1 0 0 1 0 1 0 1 1 2 2 0 0 0 1 0 1 1 0 0 0 1 2 0 1 1 0 2 1 0 1 0 1 0 1 1 1 0 2 2 0 1 0 1 0 0 2 2 1 1 1 2 1 1 0 2 1 1 2 0 2 2 2 1 0 0 0 0 0 0 0 2 0 2 0 2 1 0 0 0 0 1 1 1 0 1 1 0 2 0 0 1 1 1 1 0 1 0 1 1 1 0 1 0 1 0 0 1 1 0 0 1 0 1 0 0 0 0 0 1 1 0 0 0 1 1 0 0 0 0 1 1 2 1 1 1 2 1 2 0 2 0 1 1 1 0 2 2 0 1 1 1 1 0 1 0 0 2 1 2 0 0 0 0 0 0 1 1 1 1 0 0 1 0 0 0 1 2 0 0 2 1 1 0 1 1 0 0 0 0 0 1 1 2 0 0 0 2 2 2 0 1 1 0 1 1 0 0 2 0 2 1 0 0 0 0 2 0 2 0 1 0 1 1 2 2 0 2 0 0 0 0 2 1 1 0 0 0 0 1 0 0 0 0 0 0 0 0 0 0 1 0 0 0 0 0 2 0 0 1 0 1 1 0 0 1 1 1 1 1 0 1 0 0 0 0 0 0 0 1 2 2 0 0 0 2 1 0 2 1 0 0 0 1 0 0 1 0 0 1 0 0 0 0 0 2 1 0 0 0 1 0 1 2 0 2 2 1 1 1 1 0 2 2 1 1 0 1 0 1 1 1 0 2 0 1 2 1 0 0 0 1 1 2 2 0 2 1 0 1 1 0 0 0 1 2 0 0 0 1 0 0 0 0 1 2 1 1 0 0 0 0 0 0 1 0 1 0 1 1 1 0 0 0 0 0 2 0 0 0 0 0 0 0 0 0 1 1 0 0 0 2 0 1 1 0 0 2 0 2 2 0 0 1 0 2 0 0 2 0 2 1 0 0 0 1 1 1 0 0 2 0 1 0 1 0 0 0 0 0 1 2 2 1 0 2 1 0 0 0 2 0 0 0 0 0 0 0 0 1 0 0 0 0 1 0 1 1 2 1 1 1 1 0 0 1 1 0 1 1 2 0 0 1 0 1 0 0 1 1 0 1 1 0 1 1 1 0 1 0 0 0 2 0 2 2 0 0 0 0 0 1 0 0 2 0 1 1 0 1 0 0 0 0 0 0 0 0 0 1 1 0 0 2 0 0 2 0 0 2 2 0 0 0 0 0 1 0 0 0 1 0 0 2 2 0 0 1 1 2 1 0 0 0 0 1 0 1 1 1 1 0 0 1 0 2 0 0 0 0 1 1 0 2 1 0 1 0 1 1 0 0 1 1 1 2 2 2 1 0 1 0 1 0 1 2 1 1 1 0 2 0 2 0 0 0 1 1 0 0 0 0 1 0 1 1 0 0 1 2 0 1 1 1 0 1 0 0 1 1 1 0 0 1 1 1 0 2 0 0 0 0 0 1 0 1 1 1 0 0 0 0 1 0 0 0 1 0 0 0 0 1 0 1 0 1 0 0 0 1 1
70 0 0 1 0 0 0 1 2 0 0 0 1 1 0 0 0 0 1 2 0 0 0 0 0 0 0 0 0 0 2 1 1 1 1 1 2 2 0 0 0 1 0 0 2 0 1 0 2 0 0 0 0 0 1 1 1 0 0 0 1 2 0 2 1 1 1 0 0 0 0 0 2 1 1 1 0 0 1 0 1 1 0 1 2 0 0 0 0 1 0 0 0 0 0 1 0 1 1 1 1 2 2 2 0 0 2 2 2 0 0 2 1 1 1 1 1 0 0 2 2 0 1 1 0 0 0 0 2 0 0 1 0 0 0 0 0 0 0 1 1 2 0 0 0 0 0 0 0 0 1 1 0 0 1 0 0 2 1 1 0 0 2 2 1 2 1 1 1 2 0 2 1 2 1 2 0 0 0 0 0 0 1 0 1 0 1 1 0 2 2 0 1 1 2 1 2 0 0 0 1 1 0 1 2 0 2 0 0 0 2 0 1 0 2 0 0 1 2 0 0 0 2 0 0 0 0 0 0 0 0 0 0 0 0 0 0 2 0 2 0 0 2 0 1 1 0 0 1 0 0 0 0 0 0 0 0 1 1 1 0 1 0 2 1 1 1 0 2 1 0 1 0 1 0 0 0 1 2 0 1 1 2 2 2 0 2 2 0 2 0 0 0 0 1 1 0 0 0 0 0 0 2 0 1 0 0 0 1 0 1 0 0 2 2 0 1 1 1 1 0 1 1 1 0 0 0 0 1 0 1 1 1 0 0 0 0 0 2 1 1 1 1 2 0 1 1 0 1 1 0 0 0 1 0 1 1 2 0 2 2 0 1 0 1 1 0 2 2 1 1 1 0 0 0 0 1 2 0 1 0 1 1 1 1 0 0 0 0 1 0 0 0 0 1 2 1 0 1 2 2 2 1 1 0 0 1 1 0 2 0 0 1 0 1 2 0 0 0 0 0 1 0 1 0 0 0 1 2 1 2 1 0 1 0 1 0 0 1 1 1 1 0 1 1 2 1 1 2 0 0 0 1 2 1 1 1 1 1 1 1 1 1 1 1 0 0 2 2 0 0 0 1 1 1 0 1 1 1 0 0 0 0 1 1 0 0 1 2 0 1 2 1 1 0 0 0 1 2 0 2 1 2 0 0 1 0 0 0 0 0 0 0 1 1 1 1 0 1 1 1 1 2 1 0 2 0 0 0 2 0 1 0 0 0 1 0 1 0 1 0 1 0 1 0 2 0 0 2 0 0 0 0 2 2 0 0 0 1 1 0 0 0 0 0 0 0 0 0 0 0 0 0 0 0 0 0 0 0 1 0 0 0 1 0 0 0 2 0 0 1 1 1 0 0 0 0 1 1 0 1 2 1 0 1 1 0 0 0 1 1 0 0 0 0 1 1 0 0 0 0 0 0 1 0 0 0 1 0 0 1 1 0 1 2 2 2 0 2 0 2 0 0 0 1 1 2 0 1 0 0 2 0 1 2 0 2 1 1 0 0 0 0 1 1 1 0 2 0 1 1 0 1 0 0 2 2 0 0 0 2 0 0 0 0 1 2 2 2 1 2 0 1 0 0 1 0 2 0 2 0 2 0 0 1 0 0 2 0 0 1 0 0 1 0 1 1 2 1 0 0 0 1 0 1 1 0 0 0 0 0 0 0 0 1 1 0 1 0 2 1 2 0 1 0 0 1 1 0 0 0 0 0 0 0 1 1 0 1 0 0 0 2 1 1 0 2 0 0 1 1 0 2 1 1 0 0 0 0 2 2 2 1 1 2 2 0 1 2 2 1 2 2 2 1 1 0 0 0 0 0 1 0 0 1 0 0 0 1 2 2 0 2 0 0 0 1 1 1 1 1 1 2 2 0 0 0 0 0 0 1 1 2 0 0 2 0 0 0 0 0 0 0 0 0 0 0 0 0 0 2 2 0 0 2 0 0 0 1 0 0 0 0 0 0 0 0 0 1 0 1 0 0 2 1 2 0 1 2 2 2 0 0 0 0 0 1 1 0 0 1 2 1 0 2 1 1 0 0 0 0 1 2 1 2 0 1 1 0 1 0 0 0 0 0 1 2 1 2 2 0 0 0 2 2 1 1 0 1 1 0 2 0 2 1 1 0 1 1 0 1 1 2 1 0 0 1 1 1 1 2 0 2 0 1 0 0 0 0 0 1 0 0 0 1 1 1 1 1 0 0 0 0 2 0 0 0 1 2 0 0 0 1 2 0 0 0 0 0 0 0 0 1 0 1 0 0 0 0 0 0 1
71 1 0 0 0 0 0 1 1 0 0 0 0 2 0 0 1 0 0 0 2 0 0 1 0 0 1 0 0 1 1 1 1 2 2 0 1 2 0 0 0 2 1 0 2 1 0 0 2 1 0 0 2 0 0 0 0 1 1 1 1 1 1 1 0 0 0 0 1 0 0 1 2 1 1 1 0 1 1 1 0 1 0 2 2 0 0 0 2 2 0 1 0 0 0 1 0 2 0 1 0 1 1 1 1 1 2 1 1 1 1 2 1 1 2 2 2 0 0 2 2 0 1 1 1 0 1 0 1 0 0 0 0 0 0 0 0 0 0 1 0 2 0 0 0 0 0 0 2 2 2 0 0 0 0 0 0 1 1 1 1 1 0 2 2 2 1 2 0 2 0 0 1 0 1 1 1 0 0 0 0 0 0 1 1 0 1 2 0 0 1 1 0 0 2 0 0 1 0 0 0 0 0 2 2 0 2 0 1 0 2 1 1 0 2 1 1 1 1 1 0 0 2 0 0 1 0 1 0 0 0 0 0 0 0 0 0 1 1 0 0 1 2 0 2 2 1 0 1 1 1 0 1 0 0 0 0 0 1 1 0 1 0 1 1 1 1 0 2 0 0 1 0 1 1 0 0 0 2 0 2 0 1 1 1 0 2 0 2 2 0 1 2 0 2 0 0 2 0 1 0 0 2 0 1 0 0 0 1 0 1 1 0 2 1 0 2 0 1 1 0 1 1 0 2 0 2 0 1 1 1 0 0 0 0 0 0 1 1 0 0 0 1 2 0 1 1 1 2 1 1 1 1 0 1 0 0 0 0 0 0 0 1 0 1 0 0 2 2 0 0 0 1 1 1 0 1 1 0 1 1 1 2 2 0 2 0 0 0 1 0 0 1 0 1 1 2 1 1 1 1 1 0 2 1 1 0 0 0 2 0 0 0 0 2 2 2 1 0 1 1 0 0 1 2 2 1 0 1 1 1 1 0 1 0 1 0 0 1 1 1 1 0 0 0 1 1 0 0 2 0 0 2 2 2 2 2 2 1 2 1 2 1 0 0 1 0 1 1 1 2 2 1 1 1 0 1 1 2 1 1 1 0 0 0 0 0 1 2 1 0 2 1 0 1 0 1 0 0 1 0 2 2 0 0 0 0 0 1 0 0 0 0 0 0 1 0 1 1 2 2 0 2 2 1 1 0 1 0 2 0 2 0 0 1 0 1 1 0 2 0 0 0 1 1 2 0 1 1 0 0 0 0 1 2 0 0 0 0 0 1 0 0 0 1 0 0 0 0 0 0 1 1 0 1 2 2 2 0 2 0 1 1 1 0 0 1 1 1 1 0 0 1 0 0 0 0 0 0 0 1 2 1 0 2 2 1 0 0 2 0 0 0 1 0 0 0 1 0 1 1 1 0 0 0 0 0 0 0 0 0 0 0 2 0 1 2 0 2 1 1 0 0 1 2 1 1 0 1 0 1 1 0 1 1 1 1 1 1 0 0 0 1 0 1 1 0 2 1 0 0 2 0 0 0 2 2 0 0 0 1 0 0 0 0 0 1 1 2 1 1 0 1 0 1 0 0 2 0 1 0 1 0 0 1 0 0 2 0 0 0 0 0 0 0 0 0 0 1 0 0 0 0 0 1 2 0 0 2 0 1 2 0 0 0 1 0 0 0 0 0 0 0 2 0 0 2 2 0 0 0 0 0 0 0 2 0 0 0 0 0 1 1 2 0 1 2 2 1 2 0 0 2 0 0 0 0 0 0 1 1 1 0 0 0 1 0 1 2 2 1 2 2 2 1 1 0 2 0 1 1 1 0 0 2 0 1 1 0 2 1 0 2 0 0 0 1 0 1 2 1 1 0 1 0 1 0 0 0 0 0 0 2 1 0 0 1 0 1 0 0 0 1 0 1 0 1 0 0 0 2 2 0 0 1 0 1 0 0 1 0 1 2 0 2 1 1 1 1 0 1 0 0 2 1 2 0 2 2 2 2 0 0 0 0 0 1 0 0 2 0 0 1 1 2 2 2 0 0 0 0 2 2 0 2 0 2 2 0 0 0 0 0 0 2 2 2 0 0 0 0 0 0 0 0 1 2 1 1 1 0 2 0 1 0 0 0 1 1 0 0 0 1 2 0 0 1 0 0 0 2 0 1 1 1 0 2 1 1 1 1 1 0 1 0 1 1 0 2 0 1 2 1 0 0 0 0 2 2 0 0 0 1 1 0 1 2 0 0 0 0 0 0 2 1 0 0 0 0 0 0 1
72 0 0 1 0 0 0 2 2 1 1 1 0 1 0 0 0 0 0 2 0 0 0 0 0 0 0 0 0 1 1 0 2 2 0 0 2 2 0 1 1 1 0 1 1 1 1 0 2 1 0 0 1 1 1 0 0 0 0 1 0 1 0 0 1 1 1 1 2 1 1 0 1 2 1 2 1 0 0 0 1 2 1 0 0 0 0 0 1 2 0 0 2 1 0 0 0 2 0 1 0 1 1 1 0 0 2 2 2 0 0 2 1 1 1 1 1 0 1 1 1 0 1 1 0 0 0 1 2 0 1 1 0 1 1 1 0 0 0 0 0 2 0 1 0 0 0 0 0 0 0 0 0 0 1 0 0 1 1 1 1 0 0 2 2 2 0 0 2 2 0 2 1 0 1 1 1 1 0 1 1 0 0 2 2 0 2 2 2 2 2 0 1 1 1 0 0 0 0 0 0 0 1 2 2 0 2 1 0 0 1 0 1 0 2 0 0 0 1 0 1 1 2 0 0 1 1 1 0 0 0 0 0 0 0 0 0 2 0 1 0 1 2 0 1 1 1 0 2 0 0 0 0 0 0 0 1 1 1 2 1 2 0 0 0 0 1 1 2 0 1 1 2 0 0 0 0 0 2 0 2 0 2 1 1 0 2 1 1 2 0 2 2 0 2 0 2 1 0 1 0 1 2 0 1 0 0 0 1 0 0 1 1 1 1 1 2 1 1 1 0 0 1 0 1 0 1 0 1 0 1 1 0 0 0 0 0 1 1 1 2 1 2 2 0 1 1 0 2 0 0 0 0 1 0 0 0 1 0 1 1 0 0 0 0 1 0 1 1 0 0 0 1 1 1 2 2 1 1 2 1 1 1 1 0 1 0 1 1 0 0 0 1 0 2 0 2 0 1 1 1 1 1 0 0 0 1 2 1 2 0 1 0 0 2 2 2 0 0 0 0 2 0 1 0 1 0 1 1 1 0 1 0 1 1 1 0 0 0 0 2 0 1 1 0 2 1 0 0 0 0 0 1 2 1 1 1 1 1 1 1 1 0 1 1 1 0 2 2 0 0 0 1 1 1 0 1 1 2 0 1 0 0 2 1 1 0 0 2 0 1 2 0 0 0 0 2 2 2 0 0 2 1 1 0 1 1 0 1 0 0 0 0 0 0 1 0 1 0 1 1 1 1 1 0 1 0 1 1 1 1 1 0 1 1 0 1 1 0 1 1 0 1 1 0 1 1 2 0 0 1 0 0 1 2 0 0 0 1 0 1 1 0 0 0 0 0 1 1 1 0 0 1 0 1 1 1 2 0 2 0 0 1 1 0 0 0 0 0 0 0 2 2 0 0 1 0 0 0 0 0 2 1 1 1 1 2 0 0 1 0 0 0 1 0 1 2 1 1 0 1 0 0 1 0 1 0 1 0 0 1 1 0 1 1 2 2 0 2 2 1 1 0 1 1 1 2 0 1 0 1 2 1 1 2 0 1 2 0 2 2 1 0 0 1 1 1 2 1 0 0 1 0 0 0 2 1 1 2 2 1 0 1 0 0 0 1 0 1 1 0 0 0 2 2 0 0 2 0 2 1 2 0 0 1 0 0 2 0 0 0 0 0 0 0 1 1 0 0 0 0 0 0 0 1 2 0 0 2 0 1 1 0 0 0 1 0 0 0 2 0 2 0 0 0 0 1 0 1 1 0 0 0 0 0 1 0 1 0 1 0 0 1 0 0 0 1 2 1 2 0 1 2 1 1 0 0 0 0 1 0 0 0 0 1 1 0 0 2 2 2 2 2 2 1 0 1 1 0 2 2 2 1 0 1 0 0 0 0 2 2 0 2 0 2 2 2 0 2 2 2 2 1 2 0 1 1 0 0 0 0 1 2 1 0 1 0 0 2 0 1 0 2 2 0 2 2 1 0 0 2 2 0 0 1 0 1 0 1 1 1 2 1 1 2 2 0 0 1 0 0 0 0 2 0 1 0 1 1 2 2 0 0 1 0 1 0 0 1 1 1 2 0 0 1 1 2 0 0 0 0 2 1 0 2 1 0 0 0 1 0 0 0 0 1 1 1 0 0 0 0 1 0 1 1 1 0 1 0 1 0 2 1 2 1 0 0 0 2 0 0 0 2 1 0 1 2 0 0 0 2 0 2 0 1 0 0 0 0 1 1 1 0 0 1 1 1 0 1 0 0 1 0 0 1 0 0 1 1 0 0 0 0 2 0 0 1 1 0 1 0 0 0 0 2 0 0 0 0 0 1 1
73 0 0 1 0 0 0 1 2 0 0 1 1 2 0 0 0 0 1 1 1 1 0 0 0 0 1 0 0 0 2 1 0 0 0 0 2 0 0 2 2 0 0 0 1 0 1 0 2 0 0 0 1 1 1 0 0 0 1 1 1 2 1 1 0 1 0 0 1 0 0 1 2 2 1 2 1 0 0 0 1 2 0 1 2 0 0 0 1 1 0 0 2 0 0 0 0 0 0 1 0 2 1 1 0 0 1 1 1 1 0 2 0 1 1 1 0 0 1 2 2 0 1 1 1 1 1 0 2 0 1 1 0 0 0 0 1 0 0 0 1 2 1 0 0 0 0 0 0 0 0 0 0 0 0 0 0 1 2 1 1 1 0 2 1 1 1 1 0 2 0 1 2 1 2 2 0 0 0 0 0 1 0 0 2 2 0 1 0 1 1 1 2 2 2 1 1 0 0 0 0 0 0 1 2 0 1 0 0 0 2 0 2 0 2 1 1 0 2 0 1 1 2 0 0 1 1 0 0 0 0 0 0 0 0 0 0 2 0 1 0 0 2 0 2 2 0 0 2 0 0 0 0 0 0 0 1 0 0 0 0 0 0 1 0 0 0 0 2 1 0 1 0 2 0 0 0 1 2 0 1 1 2 1 2 0 2 0 1 1 0 1 1 0 1 0 2 0 1 0 1 0 1 1 0 0 0 0 0 1 0 2 0 0 2 0 1 0 0 0 1 1 1 1 1 0 1 0 1 0 0 0 0 0 0 0 0 1 1 1 1 1 1 1 0 0 1 0 2 1 1 0 0 0 0 0 0 2 0 1 1 0 1 0 0 0 2 1 1 1 1 1 0 0 1 0 1 1 0 1 1 1 2 1 1 0 0 0 0 0 0 0 0 0 2 1 1 0 0 0 0 0 0 2 1 0 0 1 0 0 0 0 0 0 2 2 1 0 0 0 0 1 1 0 1 0 0 0 1 1 1 1 1 1 0 1 0 1 1 1 0 2 0 0 0 1 1 0 0 0 0 1 1 2 1 0 1 2 0 2 2 1 0 1 1 1 0 1 1 1 1 1 2 2 0 2 0 0 2 1 1 0 0 1 1 0 0 1 1 0 1 1 0 0 0 0 1 0 0 1 0 2 0 0 1 1 2 0 1 0 1 1 0 1 1 1 0 1 1 2 2 0 2 2 1 2 0 0 0 2 0 2 0 2 2 0 1 0 0 1 1 1 0 0 0 1 1 1 1 0 1 0 1 1 2 0 1 0 2 0 0 1 0 1 1 0 0 1 1 1 0 1 0 0 0 0 0 1 0 1 0 0 1 0 1 0 0 2 1 1 0 1 1 0 0 0 1 0 0 0 0 2 1 1 1 1 2 0 1 0 0 0 1 1 0 1 1 1 0 0 0 0 0 0 0 1 1 1 0 0 1 1 0 0 2 0 1 0 2 2 1 2 0 1 2 1 2 0 1 0 0 1 0 2 0 1 2 2 1 0 0 0 0 1 0 0 1 2 1 0 1 0 0 0 0 1 1 1 2 2 1 0 0 0 0 0 1 2 2 0 2 0 0 0 1 0 0 0 0 0 0 0 0 0 2 0 0 2 0 0 0 0 0 1 0 1 1 1 1 0 1 0 1 0 1 1 0 0 1 0 0 0 1 0 0 1 0 0 0 0 0 0 0 0 0 0 0 1 1 0 0 1 0 1 0 1 0 0 1 0 0 1 2 2 2 0 2 1 0 2 1 0 1 0 0 1 0 0 0 1 1 1 0 0 1 2 0 2 1 2 0 2 2 2 1 1 0 1 0 1 1 1 0 0 2 0 2 0 1 1 1 0 1 0 1 2 1 1 2 2 1 2 0 2 0 0 0 0 0 0 1 0 0 0 1 1 0 0 1 0 1 1 0 0 0 0 0 0 1 0 1 1 0 0 2 0 0 0 0 0 2 2 0 0 0 0 2 1 1 0 0 0 0 1 2 2 0 2 1 2 2 0 0 1 0 2 0 0 0 1 0 1 0 0 2 2 2 0 0 0 1 2 1 0 1 1 1 1 0 1 0 0 0 0 1 0 1 1 2 1 1 0 0 0 1 2 1 0 0 0 0 2 0 2 0 0 0 0 0 1 0 0 2 2 1 2 2 2 0 1 2 0 2 1 1 0 1 1 2 2 0 2 0 0 0 0 0 0 1 0 1 0 0 1 0 0 0 1 2 0 0 0 0 1 0 0 0 1 0 1 0 0 0 0 1 0 0 0 0 0 1 1
74 0 0 2 1 0 0 2 2 0 1 1 1 2 1 1 0 0 0 1 0 0 0 1 1 1 0 0 1 1 1 0 2 2 0 1 1 2 0 0 0 1 0 1 2 0 0 0 0 1 1 2 0 0 1 1 0 0 0 1 1 1 1 1 0 0 0 0 2 1 1 1 2 2 2 2 0 0 1 0 1 2 0 2 2 0 0 1 2 2 1 2 0 0 0 1 1 0 0 0 0 2 1 1 1 0 2 1 1 1 0 2 0 2 2 2 0 0 1 1 1 0 2 0 1 0 1 1 2 1 0 0 0 0 0 0 0 0 0 0 2 2 1 0 1 0 0 0 0 0 1 0 1 1 0 0 0 1 0 1 1 0 0 2 1 1 1 0 1 1 1 1 1 1 0 1 1 0 0 0 0 0 0 0 0 0 0 0 0 1 1 0 0 0 1 0 1 0 0 0 0 0 0 2 2 0 2 0 0 0 1 1 2 0 2 1 1 0 1 0 0 0 2 1 0 2 2 2 0 0 0 0 0 0 0 0 0 2 0 2 0 0 1 1 2 2 1 0 1 0 0 0 0 1 1 1 2 0 0 0 0 0 1 1 1 1 0 2 2 2 0 0 0 1 0 0 0 0 1 0 0 1 2 0 1 0 2 0 0 1 0 0 1 1 1 1 1 1 1 2 0 0 2 0 1 0 2 1 1 0 1 0 0 1 1 0 2 0 1 0 0 0 2 0 1 0 0 0 2 2 2 1 1 0 0 0 0 1 1 0 2 1 1 2 0 1 1 0 2 1 1 0 0 0 0 0 0 1 0 0 0 0 2 0 1 1 1 2 2 0 0 0 1 1 1 1 2 1 0 1 0 2 1 1 1 0 0 0 0 0 0 0 1 0 2 0 1 0 0 0 0 1 1 1 0 1 0 0 0 1 0 0 0 0 1 1 0 0 1 0 1 1 0 1 0 1 0 1 2 0 0 1 0 2 0 1 0 0 0 0 1 1 0 2 1 2 2 0 2 0 0 1 0 2 0 0 1 2 2 2 2 2 0 0 1 1 0 2 2 0 2 2 1 1 1 1 1 1 2 0 0 0 0 0 0 1 0 0 2 0 2 2 0 1 0 0 1 0 1 0 0 2 2 0 0 0 1 1 1 0 0 0 1 1 1 2 0 0 2 1 2 1 2 2 1 2 0 2 2 0 2 0 0 0 0 1 0 0 0 1 1 0 1 0 0 1 2 1 1 0 1 0 0 2 1 2 1 0 2 0 0 2 1 0 0 1 1 1 1 0 1 0 0 0 0 0 0 1 0 0 1 0 0 0 0 0 0 2 0 0 0 1 0 0 0 0 0 0 0 0 0 2 0 0 1 2 1 0 0 1 0 0 0 0 2 0 0 1 1 0 1 0 0 1 0 0 1 1 0 0 1 2 0 2 1 1 2 0 2 1 1 0 0 0 1 1 2 0 1 0 1 2 0 1 1 0 1 1 0 1 1 1 0 0 1 0 0 2 0 2 0 0 0 0 0 2 2 1 1 1 2 0 0 1 1 2 0 1 1 1 2 0 0 0 0 0 0 2 0 2 1 1 0 1 1 0 1 1 1 0 0 0 0 0 0 0 1 1 1 0 0 0 2 0 1 1 0 0 1 0 1 1 1 0 0 2 0 1 1 2 0 2 0 1 0 0 1 0 1 0 0 1 0 0 0 1 1 0 0 0 0 0 1 0 0 0 1 0 0 0 0 0 2 0 0 0 0 0 0 2 2 2 0 0 1 2 0 2 1 2 0 2 1 1 0 0 0 0 0 1 1 2 0 0 0 1 1 0 0 1 1 0 1 1 1 2 2 1 1 2 1 1 1 2 0 1 1 0 0 1 0 1 2 2 0 2 0 0 0 0 0 0 1 1 0 1 1 0 0 0 1 1 0 0 1 0 1 1 0 0 2 2 0 0 0 1 0 1 0 0 0 0 0 1 1 0 0 0 1 2 2 0 0 0 0 1 1 1 0 2 0 2 1 1 1 1 2 0 1 0 0 1 1 0 1 1 0 0 1 1 0 0 0 0 1 2 2 0 2 2 0 0 0 2 0 2 1 1 0 0 1 1 0 2 0 1 1 1 1 0 0 0 2 1 0 0 1 0 0 0 2 0 2 1 0 0 1 1 2 0 2 0 0 0 1 1 1 0 2 0 2 0 0 0 0 0 0 1 1 0 0 0 0 0 0 0 0 1 2 1 1 1 0 2 1 1 0 0 0 0 0 0
75 1 0 1 1 0 0 1 1 1 1 1 0 0 0 0 0 0 0 0 1 0 1 0 0 0 1 0 1 1 1 0 1 1 0 0 2 1 0 1 1 1 0 1 2 2 0 1 1 1 0 0 0 1 0 1 0 0 1 0 1 1 0 1 1 1 1 0 1 0 0 1 2 1 1 1 0 0 2 0 2 2 0 2 2 0 0 1 2 2 0 1 0 0 1 0 0 2 2 2 1 1 2 2 0 0 2 0 1 1 0 2 1 2 2 2 2 0 1 1 1 0 0 2 0 1 0 0 1 0 0 0 0 0 0 0 0 0 1 0 1 1 0 0 0 0 1 0 1 1 1 0 0 0 1 0 1 1 0 1 1 1 0 2 0 1 0 0 1 1 1 1 1 0 2 0 0 0 0 0 0 0 0 1 1 0 1 1 0 0 1 1 0 0 1 0 1 0 0 0 0 0 0 0 2 0 1 0 2 0 0 0 1 0 1 0 0 0 1 1 0 0 1 0 0 0 0 1 0 0 0 1 0 0 0 0 0 1 1 1 0 0 2 0 2 2 1 0 1 0 0 0 0 1 0 0 2 0 1 1 0 1 0 0 0 0 0 0 2 1 0 2 0 1 1 1 0 1 1 0 1 0 0 0 1 1 0 2 0 2 0 0 1 0 2 1 1 0 0 1 0 1 2 0 1 1 0 0 0 0 0 0 0 2 0 0 0 1 0 0 1 0 1 0 1 0 0 0 1 1 1 1 1 0 0 0 0 0 2 2 1 2 2 2 0 0 2 0 2 1 1 0 0 1 0 1 1 1 0 1 1 0 1 0 1 1 0 2 2 1 1 1 0 0 0 0 1 2 1 1 0 1 2 2 2 0 0 0 0 1 1 1 1 0 2 0 1 1 0 1 1 1 1 1 0 1 0 0 0 1 0 1 1 0 1 2 1 0 1 0 1 1 0 0 1 1 1 0 1 0 1 1 0 1 0 0 0 1 0 0 2 0 0 0 0 2 2 0 0 0 0 1 2 2 2 2 2 1 1 1 1 2 1 0 1 0 0 2 2 0 2 2 2 2 1 0 0 0 1 0 1 0 0 0 0 1 0 0 2 0 1 2 0 0 0 0 1 1 1 1 1 1 2 0 0 0 1 0 1 0 0 0 0 1 1 0 0 0 0 1 1 1 2 2 1 2 1 0 0 2 0 1 0 1 1 0 0 1 0 1 1 0 0 1 1 2 0 1 1 0 1 0 0 1 2 1 1 1 0 2 0 0 0 1 1 0 0 0 0 0 0 0 1 0 1 1 0 0 0 0 0 0 0 0 0 0 0 0 0 0 1 1 0 0 0 0 0 0 0 0 1 2 2 0 0 1 1 0 0 1 0 0 0 0 1 0 0 1 0 1 0 1 0 0 0 0 2 1 0 0 1 1 0 1 1 0 2 0 2 1 2 0 0 0 2 1 1 0 0 0 1 1 2 0 1 0 2 2 1 0 0 0 2 1 1 1 1 2 1 0 2 0 0 0 1 2 2 0 2 2 0 1 0 0 0 2 1 0 0 2 2 0 1 1 1 1 0 1 0 1 0 1 0 1 1 1 1 2 0 0 0 0 1 0 0 0 0 2 2 1 0 1 1 0 1 1 0 0 1 0 0 0 0 0 0 0 0 1 0 2 0 1 0 0 0 0 0 0 0 0 0 0 1 0 1 0 0 0 0 0 0 1 0 0 0 0 1 2 1 2 0 0 1 2 2 2 0 1 0 2 2 1 1 1 2 1 1 1 2 2 1 2 2 2 1 1 0 0 0 2 2 2 0 0 2 0 1 0 0 2 2 0 0 1 0 1 2 0 1 2 1 1 1 2 0 0 0 0 0 0 0 1 2 1 0 2 0 1 1 1 0 0 0 0 0 0 0 0 0 0 2 2 0 0 2 0 0 0 0 0 1 2 0 1 1 1 0 2 2 0 0 0 1 1 1 0 0 2 2 2 1 0 1 0 0 2 0 0 0 2 0 1 1 1 2 0 1 0 0 0 0 2 2 0 2 0 1 1 0 0 0 0 0 0 0 2 2 1 1 1 0 1 0 2 1 1 1 2 0 0 0 1 0 0 0 1 0 2 2 0 0 0 2 1 2 2 0 0 2 0 2 0 2 0 0 0 0 1 1 0 2 0 0 1 0 1 1 1 2 0 1 0 0 0 0 1 0 0 0 0 0 0 2 2 0 1 1 0 1 0 1 0 0 0 1 1 0 0 0 0 1 1
76 0 0 1 1 0 1 0 2 0 0 1 0 1 0 0 0 0 1 2 0 0 0 0 0 0 1 0 0 0 2 0 0 1 1 0 2 1 0 1 0 0 0 1 1 1 2 0 0 2 1 1 1 0 0 1 0 0 0 1 0 1 0 1 1 1 1 1 1 0 0 0 1 2 1 2 1 0 2 2 0 2 1 0 0 0 0 1 1 2 0 1 1 0 0 0 0 2 2 2 2 2 1 1 1 1 2 0 1 1 0 0 0 2 2 2 0 0 0 2 2 0 2 1 1 1 1 1 2 1 1 1 1 1 1 1 1 0 0 1 1 2 0 0 1 0 0 0 1 1 0 0 0 0 1 0 0 1 0 2 1 1 1 2 1 2 1 1 0 2 0 0 1 1 1 2 0 0 0 0 0 0 0 1 1 0 1 2 0 0 0 2 1 1 2 0 0 1 0 0 0 0 0 2 2 0 2 1 0 0 1 0 1 0 0 1 1 0 1 1 1 1 1 0 0 0 0 0 0 0 1 1 0 0 0 0 0 1 0 0 0 1 0 0 1 1 0 0 1 1 1 0 1 0 0 0 1 0 0 0 0 0 0 0 0 0 1 1 1 1 2 1 0 1 0 0 0 0 0 0 1 1 2 0 1 1 1 1 0 1 0 0 1 0 2 1 0 2 0 1 0 0 1 1 0 0 0 0 0 1 0 2 0 1 0 0 1 0 1 1 0 1 2 1 2 0 0 0 0 0 0 0 0 0 0 0 0 0 2 0 0 1 1 1 0 0 2 1 2 0 2 0 2 0 2 1 1 1 0 0 0 0 2 0 1 1 1 2 2 2 2 2 0 0 1 1 1 2 0 1 0 0 0 0 1 0 0 0 0 0 0 0 1 0 2 0 1 1 1 1 1 1 0 2 1 1 0 1 0 1 0 1 0 0 1 1 0 0 0 0 0 2 0 2 1 2 2 0 1 0 1 1 0 2 0 1 0 0 0 0 2 0 0 0 0 1 2 0 0 0 0 0 0 2 0 0 1 1 1 0 0 0 1 0 0 2 1 1 1 1 1 1 2 2 0 2 0 0 2 1 1 1 1 1 0 0 0 0 0 0 0 0 0 2 0 0 1 1 2 0 1 1 1 1 0 1 1 0 1 0 1 0 0 0 0 0 0 0 2 2 2 0 2 2 1 2 0 0 0 2 0 0 0 0 0 0 0 0 0 1 1 0 0 1 1 1 1 1 1 0 0 0 0 2 0 2 0 1 0 0 0 0 0 0 0 1 1 1 1 1 0 1 0 0 0 0 0 2 0 2 0 0 2 1 1 1 2 0 0 0 0 0 1 0 2 0 0 0 1 0 1 1 1 0 1 1 2 0 0 1 1 0 1 1 1 1 1 0 0 0 0 0 0 0 0 0 2 1 0 0 2 2 1 1 2 1 1 0 1 0 1 0 0 1 2 1 1 0 2 0 0 1 2 0 1 0 0 2 2 0 0 0 1 1 1 1 1 2 1 0 0 1 0 0 0 2 2 0 0 0 2 0 0 1 0 1 2 0 2 2 2 0 0 0 0 0 0 1 0 0 0 1 0 0 1 0 0 1 1 0 0 0 0 1 0 1 0 0 0 0 0 0 0 0 1 2 0 0 1 0 1 1 0 1 0 0 1 0 0 0 0 0 0 0 0 0 0 0 1 1 1 1 0 0 0 0 0 0 1 1 0 1 0 1 0 1 2 1 0 1 0 1 1 1 1 1 1 2 2 0 1 1 0 0 1 1 0 2 1 2 0 2 2 2 0 0 1 2 0 1 1 1 0 0 1 1 0 0 0 2 2 0 2 0 2 2 2 0 2 2 2 2 0 2 0 1 0 0 0 0 2 0 2 1 0 1 1 1 2 1 1 2 0 0 0 0 0 0 1 1 0 0 0 0 1 0 1 0 1 0 2 2 0 0 0 0 1 1 2 0 0 0 1 0 2 2 1 1 1 2 2 0 0 0 0 1 0 0 0 2 0 2 1 0 1 1 2 0 0 0 0 2 2 0 2 0 1 1 0 0 0 0 0 0 0 2 2 0 1 1 0 0 0 1 0 1 2 2 0 1 0 2 0 2 0 0 0 0 0 0 0 0 1 1 1 2 1 0 1 0 2 0 2 0 0 0 0 0 0 0 1 0 1 0 0 0 0 0 2 1 1 0 0 1 0 1 0 0 0 0 0 0 0 1 0 1 2 1 0 1 0 0 0 0 0 0 0 1 2 0 1 2
77 1 0 0 0 0 0 1 1 1 1 0 1 1 0 0 0 0 0 0 1 0 0 1 0 0 1 0 0 1 1 0 1 1 0 0 2 0 1 1 1 0 0 0 2 0 1 0 0 2 1 1 1 0 1 0 1 1 0 1 1 2 0 0 0 0 0 0 0 0 0 1 1 1 0 1 1 0 1 0 2 2 0 1 1 0 0 0 1 2 0 0 0 0 0 0 0 0 0 1 0 1 2 1 0 0 2 1 1 1 0 1 0 2 2 2 0 0 1 1 1 0 1 1 1 0 1 1 2 0 0 0 0 0 0 0 0 0 0 2 1 2 0 0 1 0 0 0 0 0 0 0 0 1 0 2 0 0 2 1 0 0 0 1 0 0 0 0 2 2 0 2 0 2 0 0 0 1 0 0 0 1 1 0 1 0 1 1 0 1 2 1 0 1 2 0 0 0 0 0 1 1 0 1 2 0 1 0 0 0 1 0 1 0 2 1 1 0 2 0 2 2 2 0 0 2 1 0 0 0 0 0 0 1 2 1 1 2 0 1 0 1 2 0 2 2 0 0 2 0 0 1 0 0 0 0 0 1 0 0 0 0 0 1 0 0 0 0 0 0 0 1 0 1 0 1 0 1 2 0 0 1 1 1 1 0 2 1 1 2 0 1 0 1 1 1 0 0 0 1 0 0 2 0 1 0 0 0 0 0 0 1 0 1 1 0 2 1 0 0 0 1 2 1 2 0 1 0 1 1 1 0 0 0 0 0 0 1 1 2 1 2 1 1 0 0 1 0 2 0 2 0 0 0 0 0 0 2 0 2 2 0 2 0 2 0 1 1 1 1 1 1 0 0 1 1 2 2 0 1 0 2 2 2 1 0 0 0 0 0 0 0 0 0 2 1 0 0 1 1 1 1 0 2 2 0 0 0 0 1 0 1 1 0 0 2 0 1 0 1 1 1 1 1 1 2 0 2 2 2 2 1 0 2 2 0 0 1 0 0 1 1 0 1 1 2 2 0 0 1 0 1 1 1 2 1 2 1 1 1 1 1 0 0 0 2 0 2 2 0 1 1 0 0 1 1 1 0 1 0 1 1 0 0 0 0 0 0 2 0 1 1 1 2 2 0 1 0 1 0 1 2 1 1 0 1 2 0 0 0 0 1 0 1 1 1 0 0 1 2 2 0 2 2 1 2 1 1 1 2 1 1 0 2 2 0 1 1 0 0 1 1 0 1 0 1 1 1 1 0 1 0 0 2 1 1 0 0 2 0 0 2 0 1 1 0 0 0 0 0 0 2 0 0 0 0 0 2 0 0 2 0 1 1 0 0 1 1 0 0 0 1 1 0 0 0 0 0 0 0 0 2 0 0 2 2 2 0 0 1 1 0 1 2 0 1 1 1 0 0 0 0 0 2 0 0 0 2 0 0 1 2 1 2 1 1 2 0 2 2 0 1 0 1 1 0 1 0 2 0 1 1 1 1 1 0 1 1 1 0 0 0 0 1 0 0 0 2 0 2 0 0 0 0 0 2 2 1 1 1 1 2 1 0 1 2 1 1 1 1 1 1 0 0 0 1 0 2 0 2 1 1 0 0 1 0 0 2 0 0 0 0 1 0 1 1 0 0 0 0 0 0 0 1 1 1 1 1 1 0 0 1 1 0 0 1 0 1 1 1 0 1 0 0 0 1 1 0 0 0 0 0 0 1 0 1 0 0 0 0 0 1 2 2 2 0 2 2 0 0 0 0 2 1 1 2 0 0 0 1 0 0 0 0 1 1 1 1 1 2 1 1 2 2 1 1 0 0 0 0 0 1 0 0 2 1 1 1 0 2 1 0 0 1 0 1 2 1 1 1 1 2 0 2 1 1 0 0 0 0 0 0 2 0 0 0 1 0 0 0 1 1 1 0 1 0 1 0 0 0 2 1 0 0 2 0 0 0 0 1 1 1 0 0 0 1 0 1 0 0 0 1 0 1 1 2 0 1 2 1 0 1 0 0 0 0 1 0 0 1 0 1 0 0 2 2 2 0 0 0 0 0 0 0 2 1 0 1 0 1 0 0 1 1 2 0 0 1 0 0 0 1 0 0 1 1 1 1 1 1 1 1 0 1 0 0 0 1 1 0 0 0 1 1 1 1 1 0 1 0 2 0 1 1 1 0 1 0 0 0 1 0 0 1 0 1 1 0 2 1 0 0 0 1 0 0 0 1 2 0 0 1 2 2 0 1 1 0 1 0 1 0 0 2 1 0 0 0 0 0 1 2
78 0 0 1 0 1 1 1 1 1 1 1 0 0 0 0 0 0 0 1 0 0 1 0 0 0 2 1 1 1 0 0 1 0 1 0 2 1 0 1 1 1 0 0 1 0 0 0 1 1 1 1 0 1 0 0 0 0 0 0 0 1 1 1 0 0 0 0 1 0 0 1 2 2 2 2 0 0 1 0 1 2 0 1 1 0 0 1 1 1 0 1 0 0 1 0 0 1 0 2 0 1 0 0 1 0 2 1 2 0 0 1 0 1 1 1 0 1 1 2 2 1 1 1 1 1 1 1 1 1 1 1 0 1 0 0 0 0 1 0 1 2 0 0 0 0 0 0 0 0 0 0 1 1 0 0 0 2 0 0 1 1 1 1 1 1 0 1 1 2 0 2 0 2 2 0 0 1 0 1 1 2 0 0 0 0 0 0 0 2 2 0 1 1 2 0 0 0 0 1 1 2 0 1 2 0 2 1 2 0 1 0 0 1 1 1 1 0 1 0 1 1 1 0 0 1 1 2 0 0 0 0 0 0 0 0 0 2 0 1 0 1 2 1 2 2 0 0 1 0 0 1 0 0 1 1 1 1 0 1 1 1 1 2 0 0 0 1 1 1 0 1 0 1 0 0 0 0 1 0 1 0 1 0 1 0 1 2 0 2 0 0 0 0 2 2 0 0 1 2 1 0 1 0 0 0 0 0 0 0 0 0 0 1 2 0 2 0 0 0 1 1 1 0 1 0 0 0 0 1 1 0 1 0 0 0 0 1 1 1 0 0 2 1 0 0 2 0 1 2 1 0 0 0 0 0 1 0 0 1 2 1 1 1 1 0 0 1 1 1 1 1 1 1 1 0 2 1 1 1 1 0 0 0 1 0 0 1 1 0 2 2 0 0 2 0 0 1 0 0 0 0 0 1 0 0 0 1 0 1 0 0 0 0 1 1 0 0 0 0 0 2 0 1 1 2 0 0 1 1 1 1 0 1 1 0 0 0 0 0 1 1 0 0 0 1 1 1 0 0 0 0 1 2 1 1 1 1 1 1 1 0 0 0 0 2 0 2 2 0 1 1 0 0 1 0 1 0 2 1 1 1 0 0 0 1 0 1 1 0 1 1 1 1 1 0 1 1 1 0 0 2 0 2 0 2 1 0 2 0 0 1 0 1 1 1 1 0 1 1 1 1 0 0 0 0 0 0 0 2 0 0 0 0 1 0 1 1 1 2 0 0 0 1 1 0 1 1 1 0 0 1 0 1 2 0 0 1 0 1 1 0 1 1 1 1 1 1 1 1 0 0 2 0 1 0 1 1 0 1 0 0 2 2 0 1 1 2 1 1 0 0 1 0 2 0 0 0 0 0 0 2 1 0 1 1 1 0 0 0 0 0 0 0 2 0 0 1 0 1 0 1 0 0 0 2 0 2 0 0 0 0 0 2 1 0 2 0 2 1 1 1 0 1 1 1 2 0 2 0 0 2 2 0 1 0 2 1 1 0 0 0 0 1 0 0 0 2 1 0 2 0 1 0 0 2 1 1 1 1 2 1 0 1 1 1 0 0 1 2 2 0 0 1 1 0 1 1 0 1 0 1 0 1 2 1 1 1 0 1 1 1 1 0 0 0 1 0 1 0 0 0 1 0 2 1 0 0 1 0 1 1 0 0 0 1 1 0 0 1 1 1 1 0 0 0 1 0 0 0 0 0 0 1 0 2 2 1 1 1 1 1 1 1 1 0 1 2 0 2 0 1 1 1 1 0 0 0 0 1 0 0 0 0 0 2 0 1 1 2 1 1 2 2 1 1 0 1 1 2 1 1 1 0 1 1 2 0 1 2 2 0 1 0 1 1 1 0 1 1 0 1 1 2 0 1 1 0 1 0 0 1 1 1 0 2 0 0 0 1 0 0 0 0 0 0 0 0 0 0 1 1 0 0 1 0 1 1 0 0 1 1 1 0 1 1 0 0 2 0 1 0 1 1 0 0 0 2 1 2 2 0 0 0 0 1 1 0 1 2 0 1 0 0 2 1 2 0 1 0 0 0 2 0 1 1 0 1 1 1 0 0 1 0 1 1 1 1 2 1 0 1 0 1 2 2 2 1 0 0 0 1 0 2 0 0 0 0 1 0 0 0 1 1 0 1 1 1 1 0 2 0 2 1 1 1 2 0 0 0 2 0 0 0 0 0 0 0 0 0 0 0 0 0 0 1 0 2 2 0 0 0 1 1 0 1 1 0 0 0 0 0 0 2 1 0 0 0 0 0 0 2
79 1 0 0 0 0 0 1 1 1 1 0 0 1 0 0 1 0 1 1 1 1 1 0 0 0 1 0 1 1 1 1 2 2 0 0 1 1 0 0 0 1 0 0 1 0 0 0 2 0 0 1 0 0 1 1 0 0 0 1 0 2 0 1 0 0 0 0 1 0 0 1 1 1 0 1 1 0 1 1 0 1 1 0 1 0 0 1 2 2 0 2 1 0 1 0 0 0 0 1 0 2 2 1 0 0 2 1 1 1 0 1 1 2 2 2 2 0 1 1 1 0 2 1 0 2 0 1 2 2 0 1 0 0 0 0 0 0 2 0 0 2 0 0 1 1 0 0 0 0 1 0 1 0 0 1 0 0 0 2 1 1 0 2 0 2 1 0 0 1 1 1 0 2 2 0 0 1 0 1 1 0 0 1 1 0 1 0 0 1 0 0 0 0 2 1 2 0 0 0 2 2 0 1 2 0 2 1 1 0 1 0 1 0 2 0 0 1 2 0 1 1 1 0 1 0 0 2 0 0 0 0 0 0 0 0 0 2 0 1 0 0 1 0 2 2 0 0 2 0 0 0 0 0 1 1 0 0 1 1 0 1 0 1 0 0 0 0 1 1 0 0 0 1 1 0 0 0 2 0 0 1 0 0 1 1 0 1 1 2 0 1 2 0 2 0 0 1 0 1 0 1 2 0 2 0 1 0 0 0 0 0 0 1 2 0 2 0 0 0 0 2 1 0 2 0 0 0 0 0 2 2 0 0 0 0 0 1 1 0 1 0 2 1 0 0 1 1 2 1 0 1 0 1 0 1 1 0 0 0 0 1 1 0 1 1 0 2 2 0 0 0 0 0 1 1 2 0 0 1 1 1 0 0 1 0 0 0 0 1 0 0 1 0 2 0 1 2 1 1 1 1 0 1 0 0 0 2 1 1 0 2 1 1 0 2 0 0 0 0 0 0 0 1 0 2 0 1 2 1 2 1 1 0 2 0 1 0 1 1 0 1 0 1 1 2 1 0 0 0 0 0 0 2 0 0 0 2 2 2 0 2 0 1 1 1 0 1 1 1 1 1 1 1 1 0 0 0 0 0 0 0 0 1 0 2 0 1 2 1 0 2 0 1 0 0 1 1 2 0 2 1 2 0 0 1 0 0 0 0 0 1 0 0 0 0 0 0 0 1 1 1 1 1 0 1 0 0 0 2 0 0 0 1 2 0 0 0 0 2 1 0 0 1 1 1 2 0 2 0 0 0 0 2 2 0 0 0 0 1 0 0 0 0 1 0 0 0 0 0 0 2 1 0 0 0 1 1 0 1 0 0 0 0 0 0 0 2 0 0 0 2 0 0 0 2 1 0 0 0 0 0 1 1 2 2 1 0 0 1 0 0 1 1 0 1 1 0 0 0 0 0 0 0 0 1 1 0 0 0 0 0 1 2 1 1 2 0 2 2 1 1 0 1 1 0 1 0 1 0 0 2 1 1 2 0 0 2 1 0 0 0 0 0 2 1 0 2 1 0 1 1 0 0 0 2 2 0 0 0 1 1 0 0 0 1 2 1 1 0 1 0 0 0 1 0 0 1 0 0 0 1 0 1 1 1 1 2 0 0 0 0 0 0 0 1 1 0 0 0 0 0 1 0 1 2 0 0 0 0 0 0 2 0 0 1 0 2 0 2 0 1 1 1 0 0 1 0 1 1 1 1 0 0 0 0 0 0 0 0 0 1 2 1 1 0 2 2 0 1 0 1 2 1 1 2 0 0 0 1 2 1 0 0 1 1 0 1 2 2 1 2 2 1 0 0 0 2 0 1 1 1 0 0 1 0 0 0 2 2 2 0 0 1 0 1 2 1 1 1 1 1 0 2 0 1 1 0 1 0 0 0 2 1 0 2 0 1 1 1 0 0 2 0 0 0 0 1 1 0 2 2 0 0 1 0 1 0 0 0 0 1 0 0 1 0 0 1 2 0 1 0 0 1 2 2 0 1 1 1 1 0 1 0 0 2 0 1 0 2 0 2 1 0 2 2 2 0 0 0 0 1 1 0 2 1 1 1 0 0 0 0 0 0 2 1 2 2 1 0 0 1 0 2 0 1 1 0 0 1 1 1 0 1 1 0 0 1 1 0 0 0 0 1 0 0 1 1 1 2 2 0 2 1 0 0 1 0 0 0 1 0 0 1 0 1 1 0 0 0 2 0 0 0 0 0 0 1 1 0 0 0 1 1 0 1 0 1 1 0 1 1 0 0 1 0 0 0 0 0 1 1
80 0 0 1 1 0 0 0 1 0 0 1 0 1 0 0 0 0 1 2 1 1 1 0 0 0 0 0 0 0 2 0 0 0 0 0 2 2 0 1 1 1 0 0 2 0 2 1 1 1 0 1 0 1 0 0 1 0 0 1 1 1 0 0 0 0 0 0 0 0 0 1 2 2 2 2 0 0 2 0 2 2 0 0 1 0 0 0 1 2 0 0 0 0 0 1 1 1 1 2 1 2 0 0 1 1 2 1 1 1 0 1 1 2 2 2 1 0 0 1 0 0 1 1 1 1 1 0 0 0 0 0 0 0 0 0 0 0 0 1 1 1 1 0 0 0 1 0 0 0 0 0 1 0 0 0 1 0 1 0 1 0 2 2 1 1 2 0 2 2 0 2 0 0 0 0 0 0 0 0 0 0 2 0 2 0 2 1 0 0 0 1 1 1 1 1 1 0 0 0 0 0 0 2 2 0 2 1 0 0 1 0 1 0 2 0 0 0 0 1 0 0 0 0 0 0 0 2 0 0 0 0 0 1 1 1 1 2 0 2 0 0 2 1 1 1 0 0 2 0 0 0 0 1 0 0 2 1 0 1 1 1 1 1 0 0 0 0 2 2 0 1 0 0 1 0 0 1 2 0 0 2 2 1 1 0 2 0 1 2 1 0 2 0 2 0 0 1 1 2 0 0 2 0 1 0 0 0 1 0 1 2 0 2 1 1 1 0 0 0 0 1 1 0 1 0 1 0 1 0 1 1 1 0 0 0 0 2 0 0 0 0 0 2 0 0 2 0 2 2 1 1 1 0 1 1 1 2 1 1 1 0 2 0 2 1 0 2 2 0 0 0 0 0 0 0 1 0 0 2 2 0 1 1 1 0 0 0 0 0 0 0 1 0 1 1 2 0 0 0 0 0 1 1 1 0 1 0 0 2 0 1 0 0 1 1 1 0 0 0 0 1 0 1 0 1 1 1 1 1 1 2 0 0 2 1 0 1 1 1 1 1 0 1 1 2 1 0 1 0 0 0 1 1 1 0 1 0 0 0 0 0 0 0 0 2 1 2 2 0 0 0 1 1 1 0 1 0 2 0 2 0 0 0 0 1 0 1 2 0 2 2 1 2 1 0 2 0 0 2 0 2 1 1 0 1 2 0 1 0 1 0 0 1 1 0 0 1 0 1 1 0 1 1 1 1 0 0 0 2 0 0 0 0 0 0 2 0 1 0 0 1 0 0 0 0 1 1 1 0 0 0 0 2 2 0 0 1 0 0 2 0 1 1 1 1 1 2 2 1 1 1 1 0 0 0 1 2 0 1 0 0 2 1 1 0 1 0 0 0 1 1 2 0 1 0 1 0 0 0 0 2 0 0 1 2 1 0 0 0 0 0 0 1 0 0 0 1 0 1 0 1 0 0 0 0 0 0 0 0 2 2 0 1 2 0 2 1 2 2 1 0 0 1 0 0 2 0 1 0 2 2 1 1 2 0 1 2 2 0 0 0 2 1 0 0 0 2 1 1 1 0 1 0 1 2 2 0 0 0 2 0 0 2 1 1 1 1 1 0 1 0 0 1 1 1 0 2 0 2 0 2 0 0 0 0 1 0 1 0 0 0 0 0 0 1 1 0 0 0 0 0 0 0 2 2 0 0 2 0 1 1 1 0 0 1 1 1 0 2 0 0 0 0 0 0 0 0 0 0 0 0 0 0 0 2 0 0 1 0 0 0 2 1 1 0 2 1 0 1 0 0 0 1 1 1 0 0 0 1 1 1 0 0 1 1 0 2 0 2 0 1 2 2 1 1 0 1 1 1 0 1 0 0 2 0 1 0 1 1 1 0 1 0 0 1 0 1 1 1 1 1 0 1 0 2 1 0 0 1 0 0 2 0 0 1 1 2 2 0 1 0 1 0 0 0 1 0 1 0 1 1 0 0 2 0 0 0 2 0 2 2 1 0 1 2 0 1 2 0 1 0 0 2 0 1 0 1 2 2 1 0 0 0 0 0 1 0 1 2 1 2 0 0 2 2 2 0 0 0 0 0 1 0 1 2 0 2 0 0 0 0 0 0 1 1 2 1 2 1 1 0 0 0 1 1 2 1 1 1 1 1 0 1 1 1 1 0 0 0 0 0 2 1 0 0 2 0 1 0 1 0 2 1 0 0 2 1 1 1 1 1 0 1 1 2 2 0 0 0 1 0 0 0 0 1 1 1 1 0 0 0 1 2 0 0 0 0 0 0 0 0 0 1 0 0 0 0 0 0 0 1
81 0 0 2 0 0 0 2 2 0 1 1 1 1 0 0 0 0 2 1 1 1 0 0 0 0 0 0 1 1 1 1 0 0 0 0 1 1 0 2 2 0 0 1 2 0 0 0 2 1 0 0 0 0 2 0 0 0 0 0 1 1 0 2 1 1 1 1 2 0 0 1 2 2 2 2 0 0 1 0 2 2 1 0 1 0 1 1 2 2 1 1 1 2 1 0 0 0 0 2 0 2 0 0 2 2 0 1 1 1 0 2 0 1 1 1 1 0 1 0 0 0 1 1 1 0 1 1 1 1 0 0 0 0 0 0 0 0 0 0 1 1 0 0 0 0 0 0 0 0 1 0 0 0 1 0 0 1 0 0 1 0 0 2 2 2 2 0 1 1 1 1 0 1 1 0 0 1 0 1 1 1 1 0 1 0 1 2 0 0 0 2 0 0 2 0 2 0 0 1 0 1 0 1 2 0 2 0 1 0 1 0 2 0 2 0 0 1 1 0 2 2 1 1 1 0 0 2 0 0 0 0 0 0 0 0 0 2 0 2 0 0 2 0 2 2 0 0 2 0 0 0 0 1 0 0 0 0 1 1 0 1 0 0 0 0 1 1 2 2 0 0 0 0 0 0 1 1 2 0 0 1 1 1 2 1 1 1 0 2 0 0 1 0 2 1 0 1 0 1 0 0 1 1 0 1 0 0 1 0 0 1 0 2 0 1 1 0 0 0 0 2 1 0 1 0 1 0 0 0 2 2 0 0 0 0 0 1 1 0 1 1 1 2 1 1 1 1 2 1 0 1 1 1 1 1 1 1 0 0 0 0 0 1 0 0 0 2 2 0 0 0 0 0 0 0 2 1 1 2 1 1 1 1 2 0 1 0 0 1 0 0 0 0 1 1 1 1 0 0 0 0 1 0 0 0 1 1 1 1 0 1 0 0 1 1 1 0 0 0 0 2 0 2 0 2 0 0 1 0 2 1 0 0 1 0 0 1 1 0 1 1 0 0 0 1 2 2 2 0 0 0 1 1 2 1 2 0 0 0 0 0 1 0 0 1 0 1 1 1 1 1 2 2 1 0 1 0 0 0 1 0 0 2 2 0 0 1 1 0 1 1 0 2 1 0 1 1 1 1 0 2 2 0 0 1 1 0 0 0 0 2 0 2 2 0 0 1 0 1 1 1 2 2 0 2 1 0 0 2 0 0 0 0 0 0 1 1 0 0 0 2 0 1 1 1 2 1 1 0 0 0 0 2 2 0 0 0 2 0 0 2 0 0 0 1 1 0 0 0 0 0 1 0 0 0 1 0 0 0 0 0 1 1 0 0 1 0 0 0 0 0 0 1 1 1 1 0 0 0 0 2 2 0 0 0 0 0 0 2 0 0 1 2 0 1 1 0 0 0 0 0 0 1 0 0 1 1 0 0 1 1 0 1 1 0 1 1 2 1 1 0 0 1 2 2 2 0 2 1 0 1 1 1 1 0 1 1 1 0 0 0 1 0 2 2 1 2 1 0 1 1 2 0 0 2 2 0 2 2 0 0 0 0 0 1 0 0 1 1 1 0 1 0 1 1 1 2 0 1 0 1 0 0 0 0 1 1 0 0 1 1 0 0 1 1 0 1 1 0 0 0 2 0 2 0 0 1 0 1 0 1 2 0 0 2 0 1 0 2 1 1 0 1 0 0 1 0 0 0 0 0 0 0 0 2 1 0 0 0 0 1 1 0 0 1 1 0 0 1 1 1 0 1 1 1 0 1 1 1 1 1 0 0 2 0 0 2 0 2 0 1 1 2 0 0 1 0 0 2 1 1 0 0 2 0 1 0 0 1 1 0 1 1 1 2 2 1 2 2 2 2 1 2 0 0 0 0 1 0 0 0 1 1 0 1 0 0 0 1 0 0 1 1 0 1 1 0 0 0 2 2 0 0 1 0 1 0 0 1 1 1 1 0 1 1 0 0 1 0 1 0 0 0 2 2 0 1 1 1 1 0 0 0 0 2 0 1 0 2 0 1 1 0 0 0 2 0 0 0 1 2 2 0 2 0 0 1 0 1 0 0 0 0 1 2 2 1 2 1 0 1 0 1 2 1 1 1 1 1 1 1 0 2 0 0 0 1 2 0 0 0 2 1 0 0 0 1 0 1 2 0 1 1 1 0 1 2 2 0 2 0 0 0 1 1 1 0 1 1 1 0 0 0 0 1 0 2 2 0 0 0 1 2 0 0 0 1 0 1 0 0 0 1 1 0 0 0 0 0 1 1
82 0 0 1 1 0 0 1 1 1 1 0 0 1 0 0 0 0 1 2 0 0 1 0 0 0 1 0 1 1 1 2 2 2 0 1 2 2 0 1 1 1 0 0 0 1 1 0 1 1 0 1 0 0 1 0 0 0 0 1 0 0 0 1 0 0 0 1 2 1 1 2 2 1 1 1 0 0 1 1 0 1 0 1 1 0 0 0 1 2 0 0 1 1 1 0 0 2 1 2 0 0 1 1 1 1 2 1 1 1 1 2 0 2 1 1 0 0 1 1 1 0 1 1 1 1 1 1 2 1 1 1 0 0 0 0 0 0 0 1 0 2 0 0 1 0 0 0 0 0 1 0 1 0 0 0 0 2 1 2 1 1 0 2 1 1 1 0 1 1 1 1 0 2 2 0 0 0 0 0 0 0 1 0 1 0 0 0 0 1 1 0 1 0 2 0 1 0 0 0 0 0 0 1 2 0 1 0 1 0 2 0 2 0 2 0 0 0 1 0 1 1 1 1 1 0 0 0 0 0 1 1 0 1 0 0 0 1 0 0 0 1 2 0 2 2 0 0 2 0 0 0 0 0 0 0 0 1 0 2 2 2 0 1 0 0 0 0 2 1 0 0 0 1 0 0 0 0 0 0 0 2 1 1 2 0 2 1 1 2 0 0 2 0 2 1 1 0 1 2 1 1 2 0 0 1 1 0 1 0 1 1 0 1 1 0 1 1 0 0 0 1 1 2 0 0 1 0 1 1 2 0 1 0 0 0 0 0 2 1 0 2 1 2 0 0 1 1 1 2 0 0 1 0 1 0 0 1 0 2 2 0 1 0 1 1 1 1 1 0 0 0 0 0 1 1 1 2 0 2 1 0 0 1 1 0 0 0 0 1 1 1 0 0 2 0 0 1 1 0 0 2 0 2 1 1 0 1 0 2 0 0 1 0 1 2 1 0 0 0 0 2 1 1 0 2 0 0 1 1 1 1 0 2 0 0 0 0 1 1 1 0 0 1 1 2 1 0 0 0 0 1 0 1 1 0 1 2 1 1 1 1 0 1 1 1 1 0 0 2 1 2 1 1 0 1 0 0 2 2 2 1 0 0 0 1 0 0 1 0 1 1 0 2 0 0 2 0 1 1 0 2 1 1 0 1 1 0 2 0 0 0 1 1 1 1 1 0 2 2 2 0 1 1 0 1 1 0 0 2 0 0 0 0 0 0 0 1 1 2 0 0 0 2 2 2 1 2 0 0 1 0 0 1 1 2 1 1 0 1 0 0 2 0 0 1 1 2 2 1 1 2 0 0 0 0 0 2 0 1 1 0 1 1 0 0 1 1 0 0 0 1 0 0 0 0 0 0 0 0 0 2 1 0 2 2 1 0 0 1 1 0 0 0 2 0 0 1 1 0 0 0 0 0 0 0 2 0 0 0 1 1 0 2 1 2 2 0 2 2 1 2 0 2 1 1 2 0 0 0 1 1 1 0 2 0 1 2 1 1 1 1 0 1 1 1 0 2 0 0 0 1 1 0 0 2 1 1 0 0 1 0 0 1 1 2 0 1 1 1 2 0 0 1 1 0 0 2 0 1 1 0 0 0 0 0 0 1 1 0 0 0 0 0 0 0 0 1 0 0 0 0 1 0 1 1 0 0 1 0 1 1 1 0 0 1 1 1 1 1 0 1 2 0 0 0 2 2 1 1 1 1 0 0 0 1 1 1 0 0 1 0 2 1 0 1 2 2 0 1 0 0 1 1 1 2 0 0 0 1 2 2 1 1 2 0 0 2 1 2 0 2 2 2 1 1 0 0 0 1 0 0 0 0 2 0 1 0 1 1 1 0 1 0 1 1 0 0 2 2 1 2 0 2 0 0 0 0 1 0 0 1 2 2 0 2 0 1 2 1 1 1 2 1 0 1 1 0 0 0 2 2 0 0 2 0 0 0 1 0 1 2 0 0 0 0 0 1 2 0 1 0 0 1 2 2 0 1 1 1 1 0 1 0 0 2 0 0 0 2 0 1 0 0 2 1 2 0 1 0 0 1 2 0 1 0 0 0 0 1 0 0 0 0 0 1 1 1 2 1 0 2 0 1 1 0 2 1 0 0 0 2 0 1 0 0 0 1 1 1 0 0 1 1 0 1 1 1 1 1 2 0 1 1 1 0 1 0 0 0 2 0 1 0 2 1 2 1 1 0 1 0 0 1 0 0 1 0 1 0 0 0 1 1 0 1 1 1 1 1 1 1 0 0 0 1 0 1 1 0 0 1
83 1 0 2 0 1 1 1 1 1 1 1 0 1 0 0 0 0 0 2 0 0 0 0 0 0 1 0 0 0 2 1 1 2 0 0 2 2 0 0 0 2 0 0 1 0 1 1 1 1 0 0 1 0 0 0 0 1 0 0 1 1 1 0 1 1 1 1 1 1 1 1 1 2 1 2 1 0 0 0 1 2 0 1 2 0 0 2 2 2 1 2 1 0 0 0 0 1 1 1 1 1 1 1 0 0 2 1 0 1 0 1 0 1 1 1 1 0 1 1 1 0 2 0 1 0 1 0 2 0 0 0 0 0 0 0 0 0 0 0 0 2 0 0 1 0 0 0 0 0 0 0 0 0 0 0 0 1 0 0 1 0 0 2 2 2 1 1 0 0 2 1 2 1 1 1 1 1 0 0 1 1 0 1 1 0 1 1 1 2 2 0 0 1 1 1 0 0 0 0 0 0 1 1 1 0 2 0 0 0 1 0 2 0 2 0 0 0 1 0 0 0 1 1 0 0 0 1 0 0 0 1 0 0 0 0 0 2 0 2 0 0 2 1 2 1 1 0 2 0 0 1 0 1 0 0 2 0 0 0 0 0 0 0 0 0 0 0 2 2 0 0 0 1 0 0 0 0 0 0 1 1 2 0 2 1 1 1 1 2 0 1 0 0 1 2 0 1 0 1 0 1 1 1 0 0 0 1 0 0 0 2 0 1 2 0 2 0 0 0 0 2 0 0 2 0 0 0 1 1 2 1 1 1 0 0 0 2 0 2 2 2 1 1 1 1 1 0 1 1 0 0 1 0 1 0 0 0 0 1 1 1 1 1 1 0 0 1 1 0 0 0 0 0 0 0 1 1 0 2 2 0 2 2 0 0 0 1 1 0 0 0 0 0 1 1 1 1 0 0 0 0 0 1 0 1 0 1 0 2 0 0 1 1 0 0 0 0 0 0 0 2 0 1 1 1 1 0 0 0 1 0 1 0 1 0 0 1 0 0 0 1 0 1 0 2 1 0 0 0 0 0 0 2 0 0 0 2 1 1 1 1 0 0 0 0 0 2 2 0 1 1 1 1 2 0 2 1 2 1 1 0 0 2 1 1 0 0 2 0 2 2 0 2 1 0 1 0 1 0 1 1 2 0 0 0 0 0 0 0 0 1 0 0 0 2 0 0 0 1 1 0 2 2 2 2 0 0 1 2 0 1 0 0 1 0 2 1 1 1 1 0 0 0 0 1 1 1 1 0 0 0 0 2 1 1 0 0 1 0 1 0 0 1 1 0 0 1 1 1 0 1 0 0 0 0 0 1 0 1 0 0 2 1 1 0 1 1 1 1 0 0 2 0 0 0 0 0 0 0 0 2 1 1 0 1 2 0 0 1 2 0 0 1 0 1 0 1 1 0 1 0 0 1 0 0 0 1 0 0 0 0 0 2 2 0 2 0 2 0 2 1 0 1 1 0 1 0 2 1 0 2 0 2 2 0 0 2 1 0 0 0 2 0 1 1 0 1 0 1 0 1 1 0 0 2 1 1 1 1 1 1 0 1 1 1 1 1 2 1 1 1 0 0 1 1 0 2 0 1 0 1 0 0 1 0 1 2 0 0 1 1 0 0 0 0 0 1 1 1 0 1 1 0 1 1 0 0 1 0 1 1 1 1 0 0 2 0 0 1 0 1 0 1 0 0 0 0 1 1 1 1 0 1 0 0 2 1 1 1 1 0 1 2 0 2 2 1 0 0 0 1 2 0 0 0 0 2 2 0 0 0 1 1 2 1 1 2 2 2 0 2 2 2 0 0 1 1 0 1 1 1 0 0 1 1 0 0 2 1 1 0 1 1 0 1 1 1 1 2 2 2 1 2 0 1 1 0 0 0 0 1 2 1 0 2 0 0 0 0 1 0 1 1 0 1 1 0 0 0 2 2 0 0 1 0 1 2 0 0 2 2 0 0 0 0 2 0 1 0 0 0 0 2 2 2 0 1 1 2 2 0 0 0 0 0 0 1 0 2 0 2 0 0 2 2 2 0 0 0 0 2 1 0 2 0 2 1 0 0 0 0 0 0 0 2 2 1 1 0 1 0 0 1 1 0 0 2 0 0 0 2 1 1 1 1 2 2 2 0 0 0 1 1 1 2 1 0 0 0 2 0 2 1 1 0 1 1 1 1 0 1 1 0 0 0 0 0 0 0 2 0 0 1 0 1 0 0 0 1 1 0 0 1 0 0 0 1 0 1 0 0 0 1 0 1 0 1 1 0 0 1
84 0 0 2 0 1 1 0 0 2 2 0 0 0 0 0 0 0 0 1 1 1 0 1 0 1 0 0 0 0 1 1 2 2 0 0 2 2 0 1 1 1 0 0 2 0 0 1 1 1 0 0 1 0 0 0 0 0 0 0 0 1 0 1 0 0 0 0 2 1 0 1 0 2 0 2 2 1 1 1 1 2 0 2 2 0 1 0 1 2 0 0 1 0 0 0 0 2 2 2 1 2 0 0 0 0 2 1 1 1 0 2 0 1 1 1 0 0 1 1 2 0 1 1 0 1 0 1 2 0 0 0 0 0 0 0 1 0 0 1 2 1 0 0 0 0 0 0 0 0 1 0 0 0 0 0 0 0 1 1 0 0 0 2 0 1 1 0 1 2 0 1 1 1 0 1 0 1 0 1 1 0 0 0 2 2 0 1 0 0 0 1 0 0 2 0 2 0 0 0 0 0 0 1 2 0 1 0 1 0 2 0 1 0 0 0 0 1 2 0 1 1 2 0 0 0 0 1 0 0 0 0 0 0 0 0 0 2 0 0 0 1 2 0 2 2 1 0 2 0 0 0 0 0 0 0 0 1 0 1 1 1 0 2 0 0 0 1 0 0 0 2 1 1 0 0 0 0 2 0 0 1 1 0 2 1 1 0 1 2 0 2 2 0 2 1 1 1 1 0 0 1 1 1 0 0 0 0 0 0 0 1 0 1 2 0 2 0 1 1 1 0 2 0 2 0 2 0 0 0 0 0 1 0 0 0 0 2 0 1 1 1 2 0 0 0 2 0 2 0 1 0 0 0 0 0 0 2 0 0 0 0 1 0 0 0 2 2 2 1 1 1 0 0 0 1 1 1 0 0 0 1 2 2 0 1 0 1 1 0 0 0 1 0 1 1 2 1 0 0 0 0 1 1 1 1 0 0 1 1 1 2 1 0 0 1 0 0 0 0 0 2 0 0 0 2 0 0 2 2 1 2 1 0 1 0 0 2 1 0 1 1 0 0 0 2 1 2 2 0 0 0 2 2 2 2 2 2 2 1 1 1 0 0 0 2 0 2 2 0 0 0 2 2 1 0 1 1 2 0 0 0 0 1 1 0 0 0 2 0 2 2 0 0 0 0 1 0 1 1 0 2 1 1 1 0 2 0 0 0 0 0 0 2 2 0 1 0 2 1 1 1 2 2 0 2 0 1 0 2 0 1 0 0 0 0 1 0 0 0 2 0 0 1 0 2 1 1 1 0 0 0 0 2 2 1 1 0 1 0 1 1 2 0 0 2 2 0 0 0 0 0 1 0 1 1 1 2 0 0 0 0 1 1 0 0 1 1 1 1 0 2 1 0 0 1 0 0 1 0 1 2 1 0 1 1 1 0 0 1 0 0 0 1 2 0 0 0 0 0 0 0 0 0 0 0 2 2 0 0 0 0 0 2 2 1 2 0 2 2 1 1 0 0 1 1 2 0 1 0 0 2 1 1 1 0 1 2 2 0 0 0 2 0 0 0 0 1 0 0 0 2 1 0 1 2 1 2 2 2 2 0 1 1 1 2 0 2 2 0 2 0 0 0 0 0 0 2 0 1 1 0 0 0 1 0 0 2 0 0 0 0 0 1 0 1 0 0 0 0 0 0 1 1 1 1 1 0 1 0 1 1 0 0 0 0 1 1 0 1 0 1 0 0 0 0 0 0 0 0 0 0 0 0 0 1 0 0 1 0 0 1 1 1 0 1 1 2 0 1 0 0 1 0 0 0 0 2 1 1 2 1 1 1 1 0 1 2 1 2 0 1 2 1 0 0 1 1 1 1 1 1 0 0 1 0 1 0 0 2 2 0 1 1 1 2 2 0 1 2 1 1 1 2 0 0 0 0 0 0 0 1 1 1 0 1 1 1 1 0 1 0 0 0 0 0 0 0 1 0 1 1 0 0 0 0 2 0 1 0 1 2 1 0 1 2 0 0 2 1 1 0 0 1 2 2 0 2 1 2 2 0 0 0 1 0 1 0 0 0 0 2 0 0 2 1 2 0 0 0 0 2 1 0 2 1 1 2 1 1 0 0 0 0 2 0 2 0 1 1 0 0 2 2 2 2 1 1 1 1 0 1 0 1 1 0 1 1 1 0 0 0 2 1 0 1 1 0 0 0 2 0 0 2 2 0 2 0 0 1 0 1 0 0 2 1 2 0 0 0 1 0 0 0 0 1 0 1 2 0 0 1 0 1 0 0 0 1 1 1 1 1 1 1 1 0 0 1 2 0 1 2
85 1 0 2 0 2 2 1 2 0 0 1 0 1 0 0 0 0 1 2 1 1 0 0 0 0 1 0 0 0 1 1 1 1 0 0 2 1 1 0 0 1 0 0 1 0 0 1 0 2 0 0 1 1 0 1 0 0 0 1 1 2 0 1 0 0 0 0 1 0 0 1 1 1 0 1 1 0 2 0 2 2 0 1 2 0 0 2 2 2 1 2 0 0 1 0 0 1 0 2 0 1 0 0 1 0 2 2 2 0 0 2 1 2 2 2 0 0 1 1 1 0 2 0 0 0 0 0 2 0 0 0 0 1 1 1 0 0 0 2 0 2 1 0 0 0 0 0 0 0 0 0 0 1 0 1 0 0 0 1 1 0 0 2 0 1 1 1 0 2 0 1 0 1 1 0 0 1 0 0 1 1 0 0 1 1 0 2 0 0 1 1 0 0 1 0 0 0 0 0 0 0 0 0 2 0 2 0 0 0 2 0 2 0 2 1 1 1 2 1 0 0 0 0 1 0 0 1 1 1 0 0 1 0 1 1 0 1 0 1 0 0 2 0 1 1 0 0 2 0 0 0 0 0 0 0 0 0 0 0 0 0 0 0 0 0 0 0 1 1 1 0 1 1 0 0 0 1 1 0 2 0 1 1 2 1 1 2 0 2 0 0 1 0 2 1 1 0 0 1 0 0 2 0 1 2 0 0 0 0 0 1 0 1 2 0 2 0 0 1 0 1 1 0 1 0 1 0 1 1 1 1 2 0 0 0 0 2 0 0 0 0 1 2 0 0 2 0 1 1 1 0 1 0 1 1 1 0 0 0 0 1 2 0 2 0 0 1 1 0 0 0 1 1 1 2 2 2 1 1 0 2 0 0 1 0 0 2 2 0 1 1 1 1 2 0 1 1 0 0 0 0 0 1 0 0 0 1 0 2 1 1 0 0 0 0 0 1 0 0 0 1 0 0 0 1 0 2 2 1 1 1 0 2 1 1 0 1 0 0 0 2 1 2 1 2 2 0 2 2 0 0 1 2 1 1 1 2 1 2 1 2 0 2 0 0 0 2 2 0 1 0 0 0 1 0 0 0 2 0 0 0 0 0 0 1 0 0 2 0 1 2 0 1 2 0 1 0 0 1 0 2 2 0 0 0 0 1 1 0 0 0 0 0 0 2 1 0 1 2 2 0 2 2 0 2 0 0 0 2 0 0 0 0 0 0 1 0 0 1 0 1 0 1 1 1 1 0 2 0 0 0 0 2 2 0 1 1 0 2 0 0 0 0 0 1 1 2 2 1 1 1 2 0 2 1 2 0 0 0 0 0 2 1 1 1 2 2 0 0 0 1 1 0 1 1 1 0 0 0 0 2 1 0 1 2 1 0 0 2 1 0 1 1 0 1 1 2 0 2 0 1 0 0 0 1 1 2 0 0 1 1 0 1 0 0 1 0 0 0 0 0 0 1 1 1 2 0 1 0 0 2 1 1 1 0 1 1 1 0 0 0 0 1 0 0 1 2 0 0 2 0 0 0 2 1 2 0 1 1 1 1 0 1 0 0 1 0 0 1 1 0 1 0 1 0 0 2 0 2 0 2 0 0 1 0 0 1 0 0 0 0 0 0 1 1 0 1 1 0 0 0 1 0 2 1 0 0 0 0 0 1 0 0 0 1 0 1 0 1 0 0 0 0 0 1 1 0 0 0 0 0 0 1 0 0 1 0 0 0 0 0 1 2 0 2 2 2 0 2 0 1 2 0 0 0 0 1 1 1 1 0 1 1 1 1 1 1 1 2 1 1 2 2 0 0 2 0 0 0 0 2 0 0 2 0 0 1 0 2 1 0 1 1 1 2 2 1 1 1 0 2 2 0 0 2 0 0 0 1 0 1 1 0 0 1 1 0 1 0 1 1 1 1 0 1 1 1 0 0 2 2 0 0 1 0 1 0 0 1 1 2 0 0 0 1 0 0 1 0 1 0 0 0 2 2 0 0 0 0 1 0 0 0 0 0 0 2 0 2 0 2 0 0 2 1 1 0 0 1 0 2 2 0 2 1 1 2 0 0 0 0 1 0 1 1 1 1 1 0 1 0 0 1 1 1 2 1 0 0 1 0 0 1 0 0 1 1 1 0 0 0 2 1 0 0 1 2 0 2 2 0 2 0 1 0 1 1 0 0 1 1 2 0 2 1 2 0 1 0 0 0 1 0 0 0 0 1 1 0 0 0 0 1 0 0 0 0 0 0 0 0 0 1 0 0 0 0 0 0 1 2
86 0 1 1 0 0 0 2 2 0 0 0 1 2 0 0 1 0 2 2 1 0 2 1 1 1 1 0 0 0 2 0 1 2 2 1 1 2 0 0 0 1 0 1 2 1 0 0 2 1 0 0 1 0 0 0 0 1 0 1 0 0 0 0 1 1 1 1 2 1 1 1 2 2 2 2 0 0 1 0 0 1 0 1 1 0 0 0 0 2 0 0 0 0 2 0 0 1 1 1 1 2 0 0 1 0 2 0 0 2 0 2 1 2 2 2 1 0 1 1 1 0 1 1 1 1 1 1 1 0 0 0 0 0 0 0 0 0 0 1 0 2 0 0 1 0 0 0 0 0 0 0 1 0 0 0 0 2 0 2 1 0 0 2 1 2 2 0 2 2 0 2 1 1 1 1 0 1 0 1 1 0 0 1 1 0 1 0 0 2 2 0 1 2 2 0 0 0 0 0 0 0 1 1 2 0 1 0 0 0 2 0 2 0 2 0 2 1 1 1 1 1 1 0 0 1 1 0 0 0 0 0 0 1 2 2 2 2 0 2 0 0 2 0 1 1 0 0 2 0 0 0 0 0 0 0 1 0 0 0 0 0 0 0 0 0 0 0 0 0 1 1 0 1 1 0 1 1 2 0 0 2 2 1 2 0 2 1 2 2 0 1 1 0 1 0 0 0 0 0 0 0 1 1 0 0 1 0 0 0 0 0 0 2 1 0 2 0 0 0 0 2 1 1 2 0 0 0 1 2 2 2 1 0 0 0 0 2 0 0 0 0 0 1 1 1 0 0 2 1 0 1 0 0 0 0 1 0 0 0 1 1 0 0 0 1 0 1 1 0 0 0 0 0 0 1 2 2 1 1 0 1 0 0 1 0 0 0 0 0 0 0 0 0 2 0 1 0 0 1 0 1 0 1 0 0 0 0 0 1 0 0 1 0 1 2 1 0 0 0 0 2 0 2 1 2 2 0 2 1 2 1 1 1 1 0 1 0 0 0 2 0 0 0 0 2 1 0 0 0 1 0 1 2 1 1 1 2 2 2 2 2 1 1 0 1 0 2 2 0 1 0 1 1 1 0 1 0 2 1 1 0 0 0 0 0 0 1 1 0 1 1 0 0 0 0 1 0 1 0 0 2 2 0 0 1 2 1 1 0 0 0 1 2 2 0 0 0 2 2 2 0 2 2 1 2 0 1 1 1 1 0 0 1 2 0 2 1 2 1 0 1 0 2 1 1 1 1 1 0 0 0 0 0 2 0 0 1 0 0 2 0 2 0 0 1 1 0 0 0 0 0 1 0 1 1 1 2 0 1 0 0 1 1 0 0 1 1 0 0 0 1 0 0 0 0 0 0 1 0 1 2 1 0 1 2 1 0 0 1 1 0 0 0 0 0 0 1 0 1 1 1 0 0 0 1 1 2 0 0 1 1 0 1 1 2 2 0 2 1 1 1 0 0 2 0 0 0 1 0 2 1 1 1 1 0 1 2 1 1 1 0 0 1 0 0 0 2 0 0 1 1 0 1 0 1 1 0 1 1 1 0 0 0 0 1 1 1 2 1 0 1 0 1 1 0 0 2 0 2 0 2 0 0 0 0 1 2 0 1 2 1 1 0 0 0 1 2 2 0 0 0 0 0 2 1 0 0 1 0 1 2 0 1 0 0 1 0 0 1 0 1 1 0 0 0 1 1 0 0 0 0 0 1 0 1 1 0 1 1 0 0 2 1 0 1 2 1 0 1 0 0 2 1 1 1 0 0 0 0 0 0 2 1 1 0 2 2 0 2 0 1 2 1 0 0 0 2 0 1 1 1 0 0 2 1 0 0 0 2 2 0 1 1 0 1 1 1 0 0 0 1 1 2 0 0 0 0 0 0 0 1 2 1 0 1 1 0 1 1 1 1 1 1 0 1 1 0 0 0 2 2 0 0 2 0 0 0 0 0 1 1 0 0 0 2 1 0 1 0 0 0 0 0 1 1 0 1 2 2 2 0 0 0 0 0 1 0 1 0 0 0 0 0 2 1 2 0 0 1 0 2 1 1 2 1 0 1 0 2 1 0 0 0 0 2 2 0 1 1 0 0 0 1 0 0 1 2 0 0 0 1 1 2 1 0 1 1 1 1 1 1 1 1 0 1 2 0 1 0 2 0 1 0 0 0 1 0 0 0 1 0 2 0 0 1 1 0 0 0 0 0 0 0 1 1 1 1 1 0 0 0 1 1 0 1 1 1 0 0 0 0 0 0 0 0 0 0 1 0 1 2
87 1 0 1 1 0 0 2 2 0 1 0 1 1 0 0 0 0 0 1 0 0 0 0 0 0 1 0 0 0 1 1 1 1 0 0 1 1 0 0 0 1 1 0 2 0 2 0 0 2 0 1 1 0 1 0 1 0 0 1 0 1 0 1 1 0 1 1 0 0 0 1 1 2 1 2 1 0 1 0 1 2 0 1 1 0 0 1 2 2 1 1 1 0 1 0 0 1 1 1 1 2 1 0 0 0 2 2 1 1 0 1 1 2 2 2 2 1 2 1 1 1 2 0 2 0 2 0 1 0 1 1 0 0 0 0 1 0 0 2 0 2 0 0 2 0 1 0 2 2 0 0 1 0 0 0 0 1 1 1 1 0 0 2 1 2 1 0 1 1 1 1 0 1 2 0 0 1 0 1 1 0 0 1 1 0 1 1 0 1 0 1 0 1 2 1 1 0 0 0 0 0 0 1 2 0 2 0 1 0 2 0 0 0 1 0 0 1 2 0 2 2 2 0 0 0 0 1 0 0 0 0 1 0 0 0 0 2 0 2 0 0 2 0 0 0 0 0 1 1 1 0 2 0 0 0 0 0 1 1 0 1 1 2 0 0 0 0 1 0 0 1 0 1 0 0 0 0 1 0 2 0 1 1 2 0 2 2 1 2 0 0 1 0 2 1 0 1 0 1 0 0 2 0 0 0 0 0 0 0 0 0 0 2 0 0 0 0 1 1 1 0 0 0 2 0 2 0 0 0 0 0 0 0 0 0 0 1 1 1 1 1 1 2 0 2 0 0 2 1 1 0 0 0 0 0 1 0 0 2 2 0 2 0 1 0 0 2 2 1 1 1 0 0 2 1 1 1 1 2 1 1 2 2 2 0 0 0 0 1 0 0 1 0 1 1 1 0 1 1 0 1 1 1 1 0 1 1 0 2 1 1 2 0 0 2 0 0 0 0 0 1 1 1 1 1 0 0 1 0 1 1 0 0 2 0 0 0 0 0 0 2 0 1 1 2 1 0 0 2 0 0 0 2 1 0 0 2 2 2 2 2 0 2 2 0 0 2 2 0 1 1 0 0 2 0 1 0 2 1 2 0 0 1 0 1 0 0 2 0 0 2 1 1 2 0 2 1 1 1 0 2 1 1 0 1 1 0 0 0 0 0 0 1 1 1 1 1 1 1 2 1 2 2 0 2 0 0 0 2 0 0 0 0 1 0 0 1 1 1 1 1 0 2 2 1 2 1 1 0 1 0 0 2 2 0 1 0 1 0 1 0 0 1 1 0 0 1 1 0 1 0 0 0 0 0 0 1 0 1 0 0 1 1 0 0 1 0 0 0 0 1 0 1 1 0 1 0 0 0 0 2 1 0 0 1 1 0 0 1 1 0 1 1 0 1 1 0 0 0 2 0 0 1 0 0 1 2 0 0 1 2 1 2 1 0 2 0 2 1 0 1 0 1 2 1 2 0 2 0 0 1 2 0 1 0 2 2 2 0 0 0 0 0 2 2 1 1 0 0 1 1 0 0 0 2 2 0 2 2 0 0 0 1 0 1 1 1 1 1 2 0 0 1 0 1 0 1 0 1 0 1 0 0 2 0 2 2 0 0 1 1 0 1 0 0 0 0 1 1 0 1 0 0 1 2 0 0 0 0 0 1 1 0 0 2 0 2 0 2 0 0 0 1 0 1 2 1 0 0 0 0 0 0 1 0 0 0 0 0 0 0 1 0 0 0 1 0 0 0 0 0 2 0 0 0 0 1 2 0 0 0 1 1 1 1 0 1 1 2 1 1 2 1 0 0 1 0 0 1 1 1 0 0 2 0 2 0 0 2 2 0 0 1 0 2 1 0 1 1 1 1 2 2 0 1 1 0 0 0 1 0 2 1 0 2 0 0 1 0 0 0 1 0 0 0 0 0 0 0 1 1 0 0 1 0 1 0 0 0 1 1 0 0 0 0 1 0 0 0 0 0 0 0 2 1 1 0 2 2 1 1 0 0 0 2 0 0 0 2 0 1 0 0 1 1 1 0 0 1 0 2 2 0 2 0 0 1 0 1 1 0 0 0 0 2 2 1 1 1 0 1 0 1 1 2 2 1 0 0 0 2 0 2 0 0 0 1 1 0 0 0 1 0 0 0 0 1 1 0 2 0 1 2 2 0 2 0 0 0 1 1 1 0 2 1 2 0 2 1 0 1 0 0 1 0 0 1 2 0 0 1 0 1 0 0 0 0 1 0 1 0 0 0 1 0 0 0 0 0 0 0
88 1 0 0 0 0 0 1 1 1 2 0 0 0 0 0 0 0 0 0 1 0 0 0 0 0 1 0 0 0 1 0 2 2 1 0 2 1 0 1 1 1 0 1 2 0 2 1 0 2 0 2 0 0 0 0 0 0 1 1 2 2 0 2 0 0 0 0 1 0 0 1 1 2 1 2 1 0 2 1 1 2 0 0 1 0 0 0 2 2 0 1 1 2 0 0 0 1 1 2 1 2 1 1 1 1 1 1 2 0 0 1 0 0 1 1 0 0 0 2 2 0 2 1 0 2 0 2 2 1 2 2 1 1 1 1 0 0 0 1 1 1 1 0 1 0 1 0 0 0 1 0 1 0 0 0 0 1 1 1 1 1 0 2 0 1 1 1 1 2 0 1 0 2 1 0 0 0 0 0 0 0 0 0 0 0 0 1 1 2 2 0 0 0 2 1 1 0 0 0 0 0 0 2 2 0 2 0 0 0 1 0 1 1 0 0 0 0 2 1 0 0 2 0 0 1 1 0 0 0 1 1 0 0 0 0 0 2 0 1 0 0 2 0 2 2 0 0 2 0 0 2 0 0 0 0 2 0 1 1 1 1 0 0 0 0 0 0 2 2 0 2 0 0 0 0 0 0 1 0 2 1 0 0 0 0 1 0 2 2 0 2 2 0 2 0 1 2 0 1 0 1 2 0 1 0 1 0 0 0 0 1 0 1 1 0 2 0 0 0 0 1 2 2 2 0 0 0 1 1 2 2 0 0 0 0 0 0 2 0 0 0 0 2 0 1 1 0 2 2 1 1 0 0 0 0 0 1 0 0 0 0 2 0 2 0 1 2 2 1 1 1 1 1 0 0 2 2 1 1 0 2 1 1 1 0 0 0 0 0 1 1 1 0 2 0 0 1 2 1 1 1 0 2 1 0 0 0 0 2 0 0 1 0 1 2 1 1 0 1 1 1 0 2 1 2 1 1 2 1 2 0 0 2 0 0 0 1 1 0 2 0 0 1 1 0 2 1 1 0 0 0 1 2 1 1 1 2 1 2 1 2 0 1 1 0 0 2 2 0 1 1 2 2 0 1 0 0 2 0 1 0 0 0 0 1 0 0 2 0 1 2 0 1 0 0 1 0 2 1 1 1 1 1 0 1 1 0 1 0 1 0 1 1 1 1 1 0 2 2 2 0 1 1 0 1 1 0 0 2 0 1 0 0 0 0 1 1 1 1 0 0 0 1 1 2 1 0 2 0 0 0 0 2 1 1 0 0 0 0 1 0 1 1 1 1 1 1 1 1 0 0 0 0 0 0 0 2 0 0 0 0 0 0 0 0 0 1 0 0 1 0 1 1 1 0 1 0 0 0 0 2 0 0 1 2 0 0 0 1 1 0 0 0 1 0 0 2 1 1 1 0 0 0 0 0 1 1 0 0 1 1 0 1 2 0 2 0 2 1 2 0 0 1 1 1 2 0 2 0 0 1 0 2 2 0 1 1 0 1 1 0 1 1 1 1 0 2 2 0 1 0 0 0 1 2 2 0 0 0 1 1 1 0 0 2 0 1 1 0 1 0 0 1 1 0 0 2 0 2 1 1 0 0 1 0 1 0 0 0 1 1 0 0 0 0 2 2 2 0 0 0 0 0 1 1 0 0 0 0 0 1 0 0 0 0 1 1 0 2 1 1 0 1 0 0 1 1 0 0 0 0 0 0 0 2 1 0 1 0 0 0 1 1 1 0 1 2 0 1 0 0 2 0 0 1 1 1 1 1 2 1 0 0 2 1 0 1 1 2 1 1 2 2 1 1 0 1 0 1 1 1 0 1 1 0 1 0 0 2 2 0 2 0 2 2 2 2 0 1 1 1 0 2 1 1 0 0 0 0 0 2 1 1 0 2 0 0 0 0 0 0 1 1 0 1 1 1 0 0 1 1 0 0 2 0 0 0 0 0 1 1 0 1 1 1 1 0 1 0 1 0 0 2 0 0 0 0 1 1 1 1 0 0 0 2 0 0 1 0 0 0 0 1 1 1 1 0 0 0 0 2 0 0 1 2 0 1 0 0 0 0 1 0 1 1 1 1 2 1 0 1 1 1 0 0 1 0 0 0 0 1 1 2 1 1 1 0 2 1 0 0 2 1 0 1 2 2 0 2 2 0 2 0 0 0 0 0 2 2 0 2 1 0 0 0 0 1 2 0 0 1 0 1 0 0 0 2 2 0 0 1 0 1 0 0 0 0 0 0 0 0 0 0 0 0 0 0 0 0 1 1
89 1 0 1 0 1 1 1 1 1 1 1 0 1 0 0 0 0 0 2 0 0 0 2 0 0 1 1 0 0 1 0 2 2 1 0 2 1 0 0 0 0 1 0 2 0 0 0 2 0 0 1 1 0 0 0 0 1 0 1 1 1 0 1 1 1 1 2 2 0 0 2 1 2 1 2 1 0 2 0 2 2 1 1 1 0 0 0 1 2 0 0 1 2 1 0 0 2 2 2 2 2 1 1 1 0 2 1 1 1 0 2 0 2 2 2 0 0 1 1 1 0 2 1 0 2 0 0 1 0 0 0 1 1 0 0 1 0 0 0 1 1 0 0 1 0 0 0 0 0 1 0 0 0 0 0 0 0 0 1 1 1 0 1 1 2 1 0 2 2 0 2 0 2 2 1 1 1 0 0 1 1 0 1 2 1 1 2 1 1 1 1 0 0 0 0 0 0 0 0 0 0 1 1 2 0 1 0 1 0 2 1 1 0 2 0 0 1 2 0 1 1 1 0 1 0 0 2 1 0 0 0 0 0 0 0 0 0 0 0 0 0 2 0 2 2 0 0 1 0 0 0 0 0 0 0 1 0 0 0 0 0 0 1 0 0 0 0 2 2 0 1 0 1 0 0 0 1 1 0 1 1 2 0 0 0 2 1 1 2 1 0 2 0 2 0 1 0 0 1 0 0 1 1 0 0 0 0 0 0 0 1 1 1 1 1 2 0 0 0 1 1 1 0 1 0 1 0 1 1 1 1 1 1 0 0 0 1 1 0 1 0 2 0 0 1 0 0 2 1 1 0 1 0 1 0 0 1 0 0 0 0 1 0 1 1 0 1 1 1 1 1 0 0 0 0 1 2 2 2 1 2 0 0 1 0 0 0 0 0 0 0 1 0 2 0 1 2 1 2 1 1 0 1 0 0 1 0 0 2 0 0 0 0 1 1 0 0 0 0 0 2 0 0 0 0 0 1 1 1 1 1 0 2 0 0 0 1 1 1 1 1 0 0 0 1 1 0 1 0 0 1 0 2 0 0 0 1 1 1 1 1 0 0 1 1 1 2 2 0 1 1 1 1 2 0 2 0 2 0 1 0 0 0 0 0 0 1 2 1 1 2 0 1 0 0 1 0 1 0 1 1 1 1 0 1 2 0 0 0 0 1 0 0 0 1 0 0 1 1 1 1 2 2 2 2 0 0 0 2 0 2 0 1 1 0 0 0 0 1 1 0 1 0 0 1 2 1 1 0 1 1 0 2 0 2 0 0 0 1 1 0 1 1 2 0 0 2 2 2 0 0 1 0 0 0 1 1 0 1 0 0 2 1 1 1 2 0 0 0 0 0 2 0 1 0 0 0 0 0 0 2 0 1 2 2 2 0 0 1 0 0 0 1 1 0 0 1 1 0 0 0 0 0 0 1 1 1 0 0 1 1 0 1 2 0 2 0 2 2 1 1 0 0 1 1 2 0 1 1 1 1 1 1 1 1 1 2 1 0 0 0 1 0 1 1 0 1 1 0 1 1 1 0 0 2 1 0 0 0 1 1 1 0 0 1 1 1 1 0 1 0 1 0 1 0 0 0 0 0 0 0 0 1 0 0 1 0 1 0 0 0 0 0 0 0 0 0 0 0 0 0 1 0 1 1 0 0 0 0 0 1 2 0 0 2 0 1 0 2 0 1 0 0 0 0 0 0 0 0 0 0 0 0 0 0 1 0 1 1 0 1 0 0 0 0 1 1 0 2 1 1 2 1 1 1 0 0 0 1 2 2 0 0 1 1 0 2 0 2 0 1 2 2 0 0 0 0 0 1 1 2 0 0 2 1 2 0 0 2 2 1 1 1 1 2 2 1 2 2 1 2 2 2 0 0 0 0 1 0 0 1 2 1 0 1 0 0 0 0 1 1 0 0 0 0 0 1 0 0 1 1 0 0 2 0 0 0 0 0 1 1 0 0 0 1 0 1 0 0 0 0 0 1 1 1 0 0 1 0 0 0 0 0 0 0 0 1 0 2 0 1 0 0 2 2 2 0 2 0 0 2 1 0 1 1 1 1 2 2 1 0 0 0 0 2 2 0 2 2 0 0 1 2 1 0 0 1 0 0 0 2 0 1 0 0 0 1 2 1 0 0 2 2 1 2 2 0 1 0 2 0 1 0 1 0 1 0 0 0 2 0 0 0 1 1 1 0 2 0 0 1 0 0 0 1 0 1 1 1 0 0 0 0 0 0 0 1 0 1 0 0 0 1 2 0 0 0 0 0 0 1
90 1 0 1 0 0 0 1 2 0 0 1 0 2 0 0 0 0 2 1 1 1 0 2 0 0 1 0 0 0 2 1 0 0 0 0 1 1 0 1 0 2 0 1 2 0 0 1 0 2 1 2 0 0 1 0 0 0 1 2 0 1 0 1 2 1 1 1 2 0 0 1 2 2 2 2 0 0 2 1 1 2 0 2 2 0 0 0 1 1 0 0 0 0 1 0 1 1 1 1 1 2 0 0 0 0 2 1 0 2 0 1 0 1 1 1 1 0 1 1 2 0 0 2 0 2 0 2 2 1 1 1 1 1 0 0 2 0 0 0 0 2 1 0 1 0 1 0 0 0 0 0 0 0 0 0 0 1 1 1 0 0 0 2 0 1 1 0 1 1 1 0 1 1 1 1 1 1 0 1 1 1 2 0 2 0 0 1 1 1 1 0 0 0 1 0 0 0 0 0 1 1 0 1 2 0 1 1 0 0 1 0 1 0 2 0 0 1 2 0 1 1 2 0 0 0 0 2 0 0 0 0 1 1 1 1 0 1 0 1 0 0 2 0 2 2 0 0 1 0 0 0 0 0 0 0 1 0 1 1 0 1 0 1 0 0 1 0 1 1 0 1 0 1 0 0 0 0 1 0 2 1 1 0 1 0 2 0 0 0 0 0 0 1 1 2 0 0 0 1 0 0 1 1 1 0 0 0 0 0 1 2 0 1 0 1 1 0 0 0 0 2 1 0 1 0 1 0 1 1 2 2 1 0 0 0 0 2 0 0 0 0 2 1 0 2 0 0 1 1 1 0 0 0 0 0 0 1 0 2 2 0 0 1 0 0 0 2 2 1 1 1 1 1 1 1 2 2 1 2 0 1 0 0 1 0 0 0 0 0 0 0 0 0 2 0 1 0 1 1 1 1 1 1 0 0 1 1 0 2 0 0 1 0 1 2 1 0 0 0 0 0 2 0 1 1 0 0 1 0 1 0 0 2 0 0 0 2 2 0 2 0 0 1 1 2 1 0 0 0 0 0 0 2 1 0 1 2 2 2 1 1 0 0 0 2 0 2 2 1 0 0 1 1 0 1 0 0 0 0 1 0 0 0 0 0 0 1 2 0 1 2 0 0 1 0 0 2 2 0 0 2 1 1 0 1 2 0 0 0 0 2 0 0 0 1 1 0 0 0 1 2 2 2 2 1 0 0 0 2 0 1 0 0 1 0 2 1 1 1 1 0 0 1 0 1 1 1 1 0 0 0 0 2 2 0 0 0 1 0 0 1 1 0 0 1 1 1 1 0 1 0 1 0 0 0 1 1 0 1 0 0 0 0 0 0 0 1 1 1 0 0 0 0 0 0 0 0 0 0 1 2 0 0 2 2 0 0 1 0 0 0 0 1 2 0 0 1 0 0 0 0 0 0 0 0 2 1 0 0 1 1 1 1 1 0 1 1 2 2 1 0 0 2 1 1 2 0 0 0 0 2 1 1 2 0 1 2 1 0 0 0 0 0 1 1 1 2 0 1 1 0 0 0 1 1 2 0 0 0 0 0 0 1 0 0 2 0 0 1 1 0 1 1 0 1 0 2 0 1 0 1 0 0 2 0 0 2 0 0 0 0 1 0 0 0 1 0 1 0 0 0 1 0 2 2 0 0 0 0 0 1 0 1 0 0 1 0 0 1 0 1 0 0 0 2 2 1 0 0 0 0 0 0 0 2 1 0 1 0 0 1 2 1 0 0 2 2 0 2 0 0 1 1 1 1 0 0 0 2 2 2 0 0 0 2 0 2 1 2 0 2 2 2 0 0 0 1 0 1 1 1 0 0 0 1 2 0 0 2 2 1 0 2 0 2 2 1 1 1 1 1 1 2 0 1 0 0 0 0 0 0 2 0 0 2 0 0 0 0 0 0 1 1 0 1 1 0 0 1 1 0 0 0 2 0 0 0 1 0 2 2 1 0 1 1 0 1 2 0 1 0 1 1 2 2 0 2 1 2 1 0 1 0 0 2 0 0 0 2 0 2 0 1 2 2 2 0 0 0 0 2 1 0 2 1 1 2 0 2 1 0 0 0 0 2 2 0 1 1 0 0 0 1 0 1 2 0 0 0 0 1 0 1 0 0 0 0 1 0 0 0 2 2 1 2 2 0 2 0 1 0 2 0 0 1 2 0 0 0 2 0 0 0 1 1 1 0 1 1 1 0 0 1 0 0 0 0 0 0 0 0 1 1 0 1 1 0 1 0 1 1 0 0 1 0 0 0 1 0 0 1
91 1 0 1 0 1 1 1 1 1 1 0 1 1 0 0 0 0 1 1 0 0 0 0 0 0 0 0 0 1 1 0 1 1 1 0 0 1 0 0 0 2 0 0 2 0 0 0 2 0 0 0 1 0 0 1 0 0 0 2 0 2 0 1 1 0 0 1 0 0 0 1 1 2 1 2 1 0 1 0 1 2 1 1 1 0 0 1 2 2 1 2 2 1 1 0 0 1 0 2 0 1 1 1 1 2 2 0 0 2 0 0 1 2 2 2 1 0 2 0 0 0 1 1 1 1 1 1 1 1 0 1 1 2 1 1 1 0 0 0 1 1 1 0 2 0 1 0 0 0 0 0 0 1 0 1 0 0 1 1 1 0 0 2 0 1 1 1 0 2 0 0 1 1 1 1 1 1 0 0 1 1 0 1 1 0 1 1 0 2 1 0 0 1 2 0 0 0 0 0 0 0 0 1 1 0 2 1 1 0 1 0 2 0 2 0 2 0 2 0 1 1 2 0 0 0 0 0 0 0 0 0 0 0 0 0 0 2 0 2 0 0 2 0 1 1 0 0 2 0 0 1 1 0 0 0 1 0 0 0 0 0 0 1 0 0 1 0 2 2 0 1 0 1 1 1 0 0 1 0 1 1 2 0 2 0 2 0 2 2 0 1 2 0 2 0 2 1 1 1 1 0 2 0 0 1 0 0 2 0 2 1 0 1 2 0 2 0 0 0 1 1 1 0 1 0 1 1 1 2 1 1 1 0 0 1 0 2 0 1 1 0 2 2 1 0 2 0 1 2 1 0 0 1 0 1 1 2 0 0 0 0 1 0 1 1 0 2 2 0 0 0 0 0 1 1 1 2 1 1 0 0 0 0 0 0 0 0 0 0 0 0 1 0 2 0 0 2 1 1 1 1 1 0 0 0 1 0 1 0 0 1 1 0 1 2 1 0 0 0 0 0 0 1 2 2 2 0 1 1 1 1 2 0 2 0 0 1 0 0 0 2 0 0 0 2 2 0 0 0 0 0 1 2 1 1 1 1 1 0 0 0 1 0 0 2 1 2 2 0 0 0 0 0 2 0 2 0 1 0 1 0 0 1 1 1 0 0 2 0 2 2 0 2 2 0 1 0 1 0 0 2 1 0 1 0 2 0 1 0 0 0 0 1 1 1 0 0 0 0 0 1 2 2 1 2 0 1 1 1 1 0 0 0 1 0 1 1 0 1 0 1 0 0 0 2 1 0 2 0 0 0 0 2 2 0 0 0 0 0 1 0 0 1 1 1 1 2 2 2 0 0 2 0 1 1 2 0 0 0 0 0 2 2 0 0 2 1 1 1 1 0 2 0 0 1 0 0 0 0 0 2 0 1 2 2 1 0 0 1 2 0 0 0 2 0 0 1 0 1 1 1 0 0 0 1 1 2 0 0 1 1 0 1 1 1 1 2 1 1 1 1 0 1 1 0 1 0 2 0 2 1 0 1 2 0 1 2 2 0 0 0 0 0 0 0 0 2 1 1 0 1 0 1 1 1 2 2 2 2 2 0 0 0 0 2 2 0 1 1 1 0 0 0 0 0 0 1 0 1 0 1 0 0 2 0 0 2 0 0 1 1 0 0 0 0 1 2 2 0 0 0 0 0 2 2 0 0 1 0 1 2 0 0 0 1 0 0 0 1 1 1 0 0 0 0 0 0 0 0 0 0 0 0 0 2 0 1 0 0 1 2 2 0 0 0 2 2 1 2 0 1 2 1 1 0 0 0 0 1 1 1 0 0 0 1 0 0 2 2 2 2 2 2 0 0 0 1 1 1 0 1 0 0 2 0 1 0 2 2 2 0 1 0 2 2 2 1 1 2 2 2 1 2 0 0 0 0 1 0 0 1 2 0 0 1 1 1 1 0 1 0 1 0 0 0 0 0 0 0 2 2 0 0 1 0 0 1 0 0 1 1 0 0 0 1 0 1 2 0 1 0 0 1 2 2 0 0 1 2 1 1 0 0 0 2 0 0 0 1 0 1 0 1 2 2 2 1 0 0 0 2 0 1 2 1 0 1 0 0 0 0 2 0 2 1 1 1 2 1 0 0 1 1 0 1 2 0 0 0 2 1 1 2 1 1 1 1 1 0 0 0 1 1 0 1 2 0 0 1 2 0 2 0 1 0 0 1 0 0 2 0 0 0 0 0 0 0 1 0 2 0 0 1 0 0 0 1 1 0 0 0 0 1 0 0 0 1 0 1 0 0 0 0 0 0 0 1 1 0 1 1
92 0 0 2 0 0 0 1 2 0 0 0 0 1 0 0 0 0 0 2 0 0 0 0 0 0 1 0 0 2 0 0 0 0 0 1 2 1 0 2 2 0 0 0 0 0 0 0 1 1 1 1 0 1 0 2 0 2 0 0 1 1 0 1 0 0 0 2 2 0 0 1 1 2 1 2 1 0 1 0 2 2 0 0 1 0 0 0 1 1 0 0 2 0 0 0 0 0 0 1 0 2 1 1 1 0 2 0 0 2 0 2 0 0 0 0 0 1 2 1 1 0 2 0 1 1 1 0 2 0 1 1 0 0 0 0 0 0 0 1 1 1 1 0 2 0 1 1 1 0 0 0 0 1 0 0 0 2 0 1 0 0 0 2 0 0 1 1 0 1 1 0 1 2 2 1 0 0 0 0 0 0 0 0 0 0 0 1 0 2 1 0 0 0 1 0 0 0 0 0 0 0 1 2 2 0 2 1 0 0 1 0 2 0 2 0 2 0 2 0 0 0 2 0 0 1 1 1 0 0 1 0 0 0 0 0 0 2 0 0 0 1 1 0 1 1 0 0 1 0 0 1 0 0 0 0 0 1 1 1 0 1 0 2 2 0 0 0 0 0 0 0 2 0 0 0 0 1 2 0 0 1 2 0 2 1 1 0 0 1 0 2 1 0 1 1 1 0 0 1 0 0 1 1 0 0 0 0 0 0 0 1 0 1 2 0 2 0 0 0 0 1 1 0 1 0 0 0 1 1 2 1 2 0 0 0 0 1 1 0 1 0 1 1 0 1 0 0 2 0 0 0 1 0 1 0 0 1 0 2 2 0 0 0 0 0 2 2 2 1 1 1 0 0 0 0 1 2 0 0 1 1 1 1 1 0 0 1 1 0 1 1 0 1 2 0 1 0 1 1 0 2 1 1 1 0 1 2 0 2 0 0 1 0 1 2 1 0 0 0 0 1 1 0 0 0 0 0 0 0 0 0 0 1 0 1 0 1 0 0 2 0 0 1 1 2 2 0 0 0 0 1 0 2 0 0 0 2 1 2 0 0 0 1 1 1 0 1 1 1 1 1 1 1 0 2 0 0 1 1 1 1 1 2 0 1 0 1 1 1 1 0 0 1 0 0 2 0 0 1 0 2 1 1 0 1 1 1 0 0 0 1 0 1 1 0 0 0 0 1 1 0 2 2 0 2 0 0 0 2 0 1 0 2 2 0 0 1 0 0 2 0 0 1 1 2 0 1 1 0 0 0 0 2 2 0 0 0 0 1 0 0 0 0 0 0 0 1 1 0 1 1 0 0 0 0 0 2 0 1 1 0 1 1 0 0 1 2 2 2 2 0 0 0 0 1 1 0 0 0 2 2 1 2 2 2 1 0 0 2 1 0 0 0 1 0 0 0 0 0 0 0 0 0 0 0 2 1 0 0 1 1 0 1 1 0 1 1 2 2 1 0 0 1 1 1 2 0 1 0 1 1 2 0 1 0 0 1 1 0 0 0 1 0 1 1 1 2 1 1 1 0 0 0 0 1 1 0 0 0 1 0 0 2 1 1 1 1 1 0 1 0 0 1 1 1 0 1 0 2 0 2 0 0 1 0 0 2 0 0 1 1 0 1 0 1 2 1 1 0 0 0 1 0 2 1 0 0 2 0 1 1 2 0 0 2 0 0 0 0 0 1 0 0 0 1 1 1 1 0 0 1 0 0 0 1 2 0 1 1 0 0 1 1 0 0 1 2 0 2 0 0 2 1 1 0 0 1 1 1 2 1 1 1 2 1 1 2 2 2 0 2 1 1 0 0 0 1 0 1 1 2 0 0 0 0 0 1 0 1 0 0 1 0 1 2 1 0 0 0 0 1 1 2 0 1 1 0 0 0 1 0 2 0 0 2 0 1 1 0 1 0 0 1 0 0 1 1 0 0 2 1 0 0 1 0 0 0 0 0 0 1 2 0 2 1 1 0 1 0 1 0 0 1 1 1 0 1 1 2 1 1 0 0 0 1 0 0 0 2 0 1 1 0 2 2 2 0 0 0 0 1 0 0 2 1 0 1 0 0 0 0 0 0 0 2 2 1 1 1 0 1 0 0 1 2 1 0 1 2 0 2 0 1 0 1 0 1 1 0 0 0 2 2 0 1 2 2 1 0 2 0 2 1 0 1 1 0 0 0 1 0 0 0 1 1 1 0 1 0 1 1 0 0 0 2 0 1 2 0 0 0 2 2 0 0 0 1 0 1 0 0 0 0 0 1 0 0 0 0 0 1
93 0 0 0 0 0 0 1 1 1 1 0 0 2 0 0 0 0 0 1 1 1 1 1 1 0 1 0 1 2 0 1 0 0 0 1 2 2 1 0 0 1 1 0 1 0 0 0 0 2 0 1 1 1 0 1 2 1 0 2 0 1 0 1 1 1 1 1 2 1 1 0 2 2 2 2 0 0 1 1 0 2 0 2 2 0 0 1 2 2 1 1 1 0 2 0 0 2 0 1 0 1 1 1 0 0 2 1 1 1 0 2 0 1 1 1 0 0 2 0 2 0 1 1 1 1 1 1 1 1 0 0 0 1 0 0 0 0 1 0 1 1 0 0 1 0 1 0 0 0 0 0 0 0 0 0 0 0 0 2 2 1 0 2 1 2 2 1 1 2 0 2 0 2 1 0 0 1 0 0 1 1 0 0 0 0 0 1 0 2 2 0 0 1 1 0 0 0 0 0 0 0 0 2 2 0 1 0 1 0 1 0 2 0 0 0 0 1 1 1 0 0 2 0 0 1 1 2 0 0 0 1 0 1 1 0 0 1 0 1 0 0 2 0 2 2 0 0 1 1 1 0 0 0 0 0 0 0 0 0 0 0 1 2 0 0 0 0 2 1 1 0 1 0 0 0 0 1 2 1 0 2 2 1 2 0 2 1 0 1 0 0 2 0 2 0 1 0 0 1 0 1 1 1 1 0 1 0 1 0 1 0 0 2 0 0 0 1 0 0 0 1 1 0 2 0 0 0 1 2 1 1 1 0 0 0 0 2 0 1 1 1 1 2 1 0 2 1 2 1 1 0 0 0 0 0 0 1 0 1 2 1 0 0 0 0 0 2 2 0 0 0 1 1 1 2 2 1 1 1 0 1 1 1 2 1 0 0 0 0 0 0 2 0 2 1 1 0 0 1 0 2 1 1 0 0 1 0 0 2 0 0 1 0 0 1 0 0 0 0 0 2 0 2 1 1 1 0 2 1 2 1 0 2 0 1 0 2 0 1 2 0 0 2 2 1 2 0 0 1 0 0 0 2 0 0 0 2 2 2 1 2 0 1 0 2 0 2 2 0 1 1 2 2 1 1 0 0 2 2 2 0 0 0 0 0 0 1 2 0 1 2 0 1 0 0 2 0 0 1 0 2 1 1 1 1 2 0 1 0 1 0 0 1 1 1 1 0 1 1 1 1 2 2 1 1 1 1 1 1 0 1 0 0 0 0 1 1 1 0 2 0 0 2 2 2 2 0 1 1 0 1 0 2 2 0 1 0 1 1 0 1 0 0 0 0 0 0 0 0 0 1 1 0 1 1 2 2 0 2 0 0 0 0 0 0 0 2 2 2 0 2 1 1 1 0 1 0 0 0 0 2 1 0 0 1 1 0 1 0 0 0 1 1 1 0 0 1 0 0 0 0 0 1 0 0 1 1 0 0 1 1 0 0 2 1 2 0 2 1 1 2 0 1 2 2 2 1 2 0 1 1 0 2 1 0 1 1 1 0 0 0 1 0 2 2 1 1 1 0 0 1 1 0 0 2 2 0 0 0 0 1 1 0 0 1 2 0 1 1 2 0 1 1 0 0 0 2 0 1 1 0 0 0 0 0 1 2 0 0 1 1 0 1 0 0 0 1 1 1 0 1 1 0 2 0 0 1 1 0 0 1 1 1 0 1 1 1 0 2 1 1 0 1 0 1 2 0 0 0 0 0 0 1 0 0 0 0 1 1 0 0 1 1 1 0 2 2 0 2 0 0 2 2 2 2 0 1 1 1 1 0 0 0 0 1 0 1 1 2 1 2 2 1 0 0 2 0 0 1 0 1 0 0 1 0 1 0 0 1 1 0 2 0 2 2 2 0 1 1 1 1 2 2 0 1 1 0 0 0 1 0 0 0 0 1 1 0 0 0 0 0 0 0 0 0 0 0 0 0 2 2 0 1 1 0 0 0 0 1 2 2 0 0 0 1 1 0 1 0 0 0 0 0 1 1 0 0 1 2 2 0 0 0 0 2 0 0 0 1 1 2 0 0 2 1 2 0 0 0 0 2 1 0 1 1 1 2 1 2 1 0 1 0 1 1 2 1 1 0 1 0 0 0 0 0 1 2 0 1 0 2 1 1 2 1 1 1 1 0 0 0 2 1 0 0 1 1 0 1 2 0 2 0 0 0 0 0 0 0 1 0 0 1 0 1 1 1 1 0 0 0 0 0 0 0 0 0 1 0 0 1 0 0 0 0 0 0 0 0 0 0 0 1 2 0 1 0 0 0 0 1
94 0 0 2 1 0 0 1 1 2 2 0 0 0 0 0 0 0 0 1 0 0 1 0 0 0 1 0 0 0 1 0 1 2 0 0 2 1 0 0 0 0 0 0 1 0 0 0 2 1 0 1 0 1 0 1 0 0 0 2 0 0 0 1 1 1 1 0 1 0 0 1 1 2 1 2 1 0 2 1 1 2 0 0 1 0 0 0 0 2 0 0 2 0 0 0 0 0 0 1 0 2 1 1 1 1 2 1 1 1 0 2 0 2 2 2 2 0 0 1 1 0 1 1 1 1 1 0 2 0 1 1 0 0 0 0 0 0 0 0 1 1 0 0 0 0 0 0 0 0 0 0 0 1 2 0 1 1 0 2 2 2 0 2 0 2 1 0 1 1 1 0 1 1 1 1 0 1 0 1 1 0 1 1 2 0 1 1 1 1 1 0 0 1 2 0 0 0 0 0 1 1 0 1 2 0 2 0 0 0 1 0 1 0 1 0 1 1 1 1 1 1 1 1 0 1 0 1 0 0 0 0 0 0 0 0 1 2 0 1 0 1 2 0 1 1 0 0 1 0 0 0 0 1 1 1 0 1 0 0 0 0 0 0 1 0 0 1 1 0 0 1 1 0 0 0 0 1 2 0 2 0 1 0 2 2 0 0 0 2 1 1 2 0 2 0 0 0 0 1 0 0 2 1 1 0 0 0 0 0 0 1 0 2 1 0 1 0 0 0 0 2 1 0 1 0 1 0 1 1 2 2 2 1 0 1 1 2 0 2 1 1 2 1 0 2 0 0 2 1 1 0 0 0 0 0 0 0 0 1 2 1 0 1 0 0 1 2 2 1 1 1 1 1 0 1 1 2 0 2 0 1 1 1 1 0 0 0 0 1 0 0 0 0 2 0 0 1 0 0 0 0 0 2 1 0 0 0 0 2 0 0 1 0 0 1 0 0 0 0 1 0 0 2 1 1 1 1 2 1 0 2 0 1 0 1 0 0 0 0 2 0 0 2 2 2 2 1 1 1 0 0 0 1 1 0 1 2 1 2 2 2 0 1 1 0 0 2 2 0 1 1 2 2 1 0 1 0 0 0 1 0 0 1 0 1 0 1 1 1 1 0 0 2 0 0 0 0 2 1 1 1 1 1 0 0 0 0 0 0 0 0 0 0 0 1 0 1 0 1 1 1 2 2 1 2 1 1 1 1 1 0 0 0 1 0 2 1 1 0 1 1 1 1 1 1 2 1 1 0 1 0 0 2 2 0 0 2 0 0 1 0 1 0 0 1 1 0 0 0 0 0 0 0 0 0 0 2 0 0 0 0 0 0 0 0 0 1 1 1 1 0 0 0 0 0 0 1 1 0 1 1 1 1 2 2 1 0 0 1 1 0 0 1 1 1 1 1 1 0 1 0 0 1 0 0 1 1 0 0 0 0 0 1 1 1 1 0 2 2 2 0 0 1 2 1 1 0 1 1 1 2 1 1 2 0 1 2 2 0 0 0 2 0 2 2 1 2 0 1 0 1 1 0 0 1 1 0 1 1 0 0 0 0 1 1 1 1 1 0 1 0 0 0 0 0 0 1 0 1 1 0 0 0 1 0 0 1 0 0 1 1 0 0 0 1 1 2 2 0 0 0 0 1 1 2 1 0 0 0 0 1 1 0 0 1 0 0 0 0 0 1 1 0 0 0 1 1 2 1 1 2 0 0 0 2 1 0 0 0 0 0 1 1 0 0 1 2 1 2 0 0 1 1 1 1 0 1 1 0 1 0 1 1 1 0 1 1 2 1 0 1 2 2 0 0 2 0 0 1 0 0 0 0 2 0 1 0 1 2 2 0 1 1 1 2 2 0 1 2 0 1 0 2 0 2 0 0 0 1 0 1 1 1 0 2 0 0 0 1 0 0 1 0 0 0 1 0 0 0 1 1 0 0 1 0 1 0 0 0 2 2 0 0 0 2 0 0 0 0 0 0 0 2 2 2 0 0 2 2 1 1 0 0 0 2 0 0 0 1 0 1 0 0 2 1 1 0 1 0 0 2 2 0 2 0 1 1 0 0 0 0 1 0 1 1 1 0 0 0 0 0 0 0 2 2 1 0 1 1 1 1 0 2 0 1 1 0 0 0 0 0 2 1 0 0 0 0 0 0 2 0 2 1 1 1 2 0 0 0 0 0 0 0 0 0 0 0 0 0 0 0 1 0 0 0 1 2 2 0 0 0 1 1 0 0 0 0 0 0 0 0 0 0 0 0 0 1 1 0 0 0
95 0 0 2 1 0 0 1 2 1 2 0 1 1 0 0 0 0 0 1 1 1 1 0 0 0 1 0 0 0 2 0 2 2 1 0 1 2 0 0 1 1 0 0 1 0 0 0 2 0 0 0 0 0 1 0 0 1 0 0 2 2 1 0 0 0 0 0 1 0 0 1 2 2 0 2 2 0 2 0 2 2 0 2 2 0 0 0 1 1 0 1 1 0 1 0 0 0 0 1 0 2 2 2 0 0 2 0 0 2 1 2 1 2 2 2 0 0 1 0 0 0 2 0 1 0 1 1 1 0 0 0 0 0 0 0 1 0 0 1 0 2 0 1 1 0 1 0 0 0 1 0 1 0 1 0 1 2 0 1 1 0 1 1 0 1 1 0 0 1 1 0 0 2 1 0 0 0 0 1 0 0 0 0 2 2 0 0 0 1 0 0 0 0 2 0 1 0 0 0 0 0 0 1 2 0 2 1 1 0 0 0 1 1 2 2 2 0 2 0 0 0 2 0 0 1 1 2 1 0 0 0 0 0 0 0 0 2 0 1 0 1 2 1 1 1 0 0 2 1 1 0 0 0 0 0 0 0 0 0 0 0 0 1 0 0 1 2 2 2 0 0 1 1 1 1 0 0 1 0 0 1 0 0 1 1 1 1 0 1 0 0 0 0 1 1 0 1 0 1 0 0 2 0 2 0 1 0 0 0 0 1 0 2 1 0 1 0 2 2 0 0 0 0 2 0 2 0 0 0 2 1 2 0 0 0 0 0 2 0 0 0 0 2 0 1 1 1 1 2 0 1 0 0 0 0 0 0 0 2 2 0 2 0 2 0 1 2 2 2 2 2 1 0 0 0 2 2 2 2 0 1 0 0 0 1 0 0 0 0 0 0 0 1 2 1 0 0 0 1 1 1 2 0 0 1 1 1 0 1 0 1 1 1 0 0 0 1 0 1 1 1 0 1 2 2 1 0 1 0 0 0 0 2 0 0 0 1 1 1 1 1 1 1 0 2 2 0 0 2 0 0 0 2 0 0 0 2 1 2 2 2 0 1 1 0 0 2 2 0 1 1 0 0 1 0 0 0 2 0 1 1 0 1 1 0 0 1 2 0 1 2 0 1 0 0 0 0 1 0 0 2 0 2 0 2 2 0 1 0 0 0 0 2 2 0 0 0 0 2 2 0 1 1 0 0 0 1 1 1 1 1 0 1 1 0 2 1 0 1 1 0 0 2 0 0 0 1 1 0 0 0 1 1 2 0 1 0 0 0 1 0 0 0 0 0 0 0 0 0 0 0 0 0 0 0 0 2 0 1 1 0 0 0 0 0 0 1 1 1 0 2 2 0 2 0 2 0 0 0 0 2 1 2 2 2 1 0 0 1 1 0 0 1 0 0 0 0 0 1 0 1 0 0 0 2 0 1 0 0 0 0 0 1 2 0 2 0 2 2 0 1 0 1 1 1 2 0 1 0 0 1 0 2 0 1 2 2 0 2 2 0 1 0 1 1 1 1 0 0 1 1 0 0 1 1 1 0 0 0 1 0 1 0 0 2 1 1 1 1 1 1 0 0 2 0 1 2 0 2 1 1 0 0 2 0 2 2 0 0 0 0 0 0 0 0 0 0 0 0 0 0 1 0 2 1 0 0 1 0 1 2 0 0 0 0 2 1 1 2 0 2 0 0 0 1 1 0 0 0 0 0 0 0 0 2 0 1 0 1 0 1 2 1 0 0 2 1 0 2 1 1 2 0 0 2 0 0 0 1 1 0 0 0 2 1 0 2 0 2 0 1 2 1 0 0 1 1 0 1 1 2 0 0 2 0 0 0 1 2 2 0 1 0 1 2 1 0 1 1 1 1 2 2 1 2 1 0 0 0 0 0 2 1 0 1 0 0 0 0 0 0 0 0 0 0 0 0 0 0 1 1 0 0 2 0 0 1 0 0 2 2 0 0 0 0 0 0 1 0 0 0 0 2 1 2 0 0 2 2 2 0 0 0 0 0 0 0 0 2 0 1 0 0 2 2 2 0 0 0 0 2 2 0 2 0 1 2 0 1 1 0 1 0 1 1 1 2 2 1 0 1 0 1 2 2 1 0 1 2 0 2 0 1 0 0 0 1 1 1 0 0 2 1 1 0 0 0 1 0 1 0 2 0 1 0 0 2 2 0 2 0 1 0 2 1 2 1 2 0 1 0 0 0 1 0 0 0 0 0 0 0 0 0 0 0 0 1 0 1 0 0 1 0 1 0 1 1 1 0 0 1
96 1 0 0 0 0 0 1 1 1 1 1 0 0 0 0 0 0 0 2 0 0 0 0 0 0 1 0 0 0 1 1 1 1 1 2 2 1 0 0 0 2 0 0 1 0 0 1 1 1 0 0 0 0 0 1 0 1 0 0 1 1 0 2 0 0 0 1 2 0 0 2 1 2 1 2 1 0 0 0 1 1 0 0 0 0 0 0 2 2 0 2 1 0 1 0 0 1 0 2 0 2 1 1 1 1 2 0 0 2 0 1 0 2 2 2 0 0 0 2 2 0 1 1 0 1 0 0 2 0 0 0 1 1 0 0 1 0 1 0 1 2 1 0 0 0 0 0 1 1 0 0 0 1 0 0 0 1 2 1 1 1 0 2 0 2 1 1 1 2 0 2 0 1 2 0 0 1 0 1 1 0 1 0 1 0 1 1 0 0 1 1 0 1 1 0 0 0 0 0 0 0 0 1 2 0 1 0 0 0 1 0 1 0 1 1 1 1 0 1 0 0 2 0 0 2 2 1 1 1 1 1 0 0 0 0 0 1 0 1 0 0 1 0 2 2 1 0 2 0 0 1 0 0 0 0 1 0 0 0 0 0 0 0 0 0 2 0 2 1 1 0 1 1 0 0 0 1 1 0 0 2 0 0 0 0 0 0 1 1 0 1 2 0 2 0 1 0 0 1 0 0 2 0 0 0 1 0 1 0 1 0 0 1 0 0 1 0 1 1 0 1 2 1 1 0 0 0 1 2 2 2 0 0 0 0 0 2 0 1 1 1 1 2 0 0 2 0 1 1 0 0 0 1 0 1 1 2 0 1 1 0 1 0 1 0 1 2 2 0 0 0 1 1 0 0 0 2 0 1 0 1 0 0 0 0 0 0 0 1 0 0 0 0 2 1 0 0 0 0 0 0 1 1 0 1 0 0 0 1 0 1 0 1 1 2 1 1 0 0 0 1 1 0 0 2 1 0 2 0 2 0 1 1 1 0 0 2 0 0 1 0 0 1 1 1 2 0 0 0 1 0 1 2 1 1 1 1 1 0 0 0 1 0 0 1 0 2 2 0 1 1 2 2 1 0 0 0 2 0 1 0 0 1 1 0 0 0 2 0 1 2 1 1 1 0 1 2 2 0 1 1 1 1 0 1 1 0 1 0 0 0 0 2 2 0 0 0 2 2 2 0 0 0 0 0 0 0 0 2 0 1 0 0 1 0 1 1 0 1 0 1 0 1 1 1 2 0 2 0 0 0 1 2 2 0 1 0 0 1 0 0 0 1 1 0 0 0 0 0 0 0 0 0 0 0 0 1 0 1 0 0 1 0 1 1 1 0 0 0 0 2 0 0 0 2 0 1 1 0 1 1 2 0 0 1 2 0 0 1 1 0 0 0 2 0 0 1 0 0 0 0 0 0 0 2 0 1 0 0 0 1 1 1 2 0 2 0 2 2 1 1 0 2 2 1 1 0 1 0 0 2 0 2 2 0 0 2 2 0 0 0 1 0 1 1 0 2 1 1 1 0 0 0 0 0 0 1 1 1 1 0 0 1 1 2 1 1 1 0 1 0 1 0 0 1 0 1 0 1 0 1 0 0 0 0 1 1 0 1 2 1 0 0 0 1 0 1 1 0 0 0 0 1 0 2 1 0 0 0 0 0 1 0 0 1 0 0 0 1 1 1 0 2 0 0 2 1 0 0 0 0 0 0 0 1 1 0 0 0 0 1 2 2 1 1 2 2 0 1 0 1 2 0 0 0 0 1 1 1 1 2 0 0 2 1 0 2 2 2 0 2 2 2 2 2 0 0 0 0 0 2 0 0 2 0 0 1 0 2 1 0 0 1 0 2 1 1 1 1 1 2 0 2 0 1 1 0 0 0 0 1 1 1 0 2 0 0 1 1 0 0 0 0 0 0 0 0 0 0 2 2 0 0 1 0 0 0 1 0 2 2 0 0 0 1 0 0 2 0 1 0 0 2 0 1 0 1 1 1 1 0 0 0 0 1 1 1 0 2 0 2 0 1 2 1 1 0 0 0 0 1 1 0 2 1 1 0 0 1 0 0 0 0 0 2 2 0 1 1 0 0 0 1 1 0 0 1 2 2 0 2 0 0 0 1 0 1 1 0 0 0 0 0 0 2 0 0 0 0 2 0 2 0 0 0 0 0 0 0 2 0 1 0 2 1 2 0 2 0 0 1 0 0 0 1 0 1 1 0 0 0 1 2 0 0 0 0 0 0 0 0 0 1 0 0 0 0 0 0 0 2
97 1 0 2 1 0 0 1 1 0 0 0 0 1 0 0 0 0 2 1 0 0 0 0 0 0 1 0 0 0 1 0 1 1 0 1 2 1 0 1 1 1 0 0 0 0 0 0 2 0 0 0 0 1 0 0 0 2 0 1 1 2 0 1 1 0 0 1 2 0 0 2 1 1 0 1 1 0 1 0 1 2 1 0 2 0 0 0 1 2 0 0 1 1 1 0 1 0 0 1 0 2 0 0 1 1 2 1 1 1 0 1 0 1 1 1 0 0 1 1 2 0 0 2 0 1 0 0 1 0 0 0 1 1 0 0 0 0 0 1 1 2 0 0 1 0 0 0 0 0 0 0 0 0 0 1 0 0 0 1 0 0 0 2 1 2 2 2 0 2 0 0 1 2 2 1 0 0 0 0 0 0 1 1 2 0 1 0 0 2 2 0 0 0 1 0 2 0 0 0 1 1 0 1 2 0 1 0 0 0 2 0 1 0 0 2 2 1 2 1 0 0 2 0 0 1 1 0 0 0 0 0 0 0 0 0 0 2 0 1 0 1 2 0 0 0 0 0 1 0 0 0 0 0 0 0 0 0 0 0 0 0 1 2 0 0 0 0 1 0 0 0 0 1 1 0 1 1 2 0 1 1 1 1 2 1 1 0 0 1 0 2 0 0 1 1 0 0 0 0 0 0 2 0 1 0 0 0 0 0 0 1 0 2 1 1 2 1 0 0 0 1 2 1 0 0 0 0 1 0 1 1 1 0 0 0 0 0 2 0 1 0 2 2 0 1 1 0 2 2 2 0 0 0 0 0 0 0 0 1 1 0 2 0 2 0 0 2 2 0 0 0 1 1 1 2 2 2 2 2 1 2 1 1 2 1 0 1 1 0 1 1 0 0 1 2 1 0 1 2 2 2 1 0 0 1 1 2 0 2 0 0 2 0 0 2 0 0 0 0 0 1 1 1 1 2 1 0 2 0 2 0 0 0 2 0 0 1 0 1 1 0 0 0 0 1 1 1 1 1 0 0 1 1 2 1 2 1 0 1 1 1 0 1 0 2 0 2 2 0 2 2 1 1 2 0 2 0 2 0 2 0 1 1 0 0 0 0 1 0 1 1 0 1 1 0 1 0 1 1 0 2 1 1 0 2 2 0 0 0 0 0 0 2 2 0 0 0 2 1 1 1 1 0 0 0 0 0 0 2 0 2 0 0 0 0 0 1 1 1 0 1 0 2 1 2 1 2 0 0 0 0 0 2 2 0 1 0 0 0 0 0 1 1 1 0 0 2 2 1 0 0 1 0 1 1 1 2 0 0 2 0 1 1 0 0 1 0 0 0 0 0 1 0 0 0 1 1 1 0 1 1 0 0 1 2 0 0 0 0 0 0 0 2 1 2 1 1 0 1 0 0 0 0 0 0 2 1 0 0 1 2 0 0 2 2 2 0 2 2 0 0 0 0 1 1 2 0 1 0 2 2 0 1 1 0 2 2 2 0 0 0 1 1 1 1 0 2 1 1 1 1 0 0 0 1 1 1 1 1 2 1 0 0 1 2 0 0 1 2 2 0 1 0 1 0 0 2 0 1 1 1 0 0 2 0 0 1 1 1 2 2 0 0 0 0 0 0 0 0 0 0 0 0 1 1 0 0 1 0 1 1 1 0 0 1 0 1 1 2 1 2 0 0 0 0 0 0 0 0 0 0 0 0 0 2 0 0 1 0 0 0 1 2 1 1 2 1 0 1 0 0 0 1 1 1 0 0 1 0 1 0 1 1 2 0 1 2 1 2 0 1 2 2 0 0 0 0 0 2 1 1 0 0 2 0 2 0 1 1 1 0 1 1 1 2 2 0 2 2 2 2 1 1 0 1 0 0 0 0 0 0 2 2 0 2 0 0 1 0 1 1 2 2 0 2 2 0 0 0 2 2 1 0 1 0 0 0 0 0 1 1 0 0 0 1 0 0 2 0 2 0 0 2 1 0 0 0 2 2 1 1 0 0 0 1 0 0 0 2 0 1 0 1 1 0 1 0 0 0 0 1 0 0 1 2 0 2 0 1 1 0 0 0 1 1 1 1 2 1 0 2 0 1 1 2 2 1 1 1 0 2 0 1 0 1 1 0 1 1 0 0 1 0 0 2 1 1 1 0 1 0 2 1 0 0 0 0 0 0 0 0 0 0 0 0 0 0 1 0 0 0 0 0 0 0 1 0 2 0 0 0 0 0 0 0 1 0 0 0 0 0 0 0 2 0 0 0 0 0 0 1
98 1 0 2 0 1 1 2 2 0 0 1 0 0 0 0 0 0 0 2 0 0 0 0 0 0 1 0 0 0 2 0 0 0 0 0 2 2 0 0 0 2 2 0 2 0 0 0 2 1 0 0 1 1 1 0 0 0 0 1 0 1 0 1 0 0 0 2 1 0 0 0 2 2 2 2 0 0 1 0 1 2 1 1 1 0 0 0 1 2 0 0 2 0 0 0 0 1 1 2 1 2 2 2 0 0 2 1 1 1 0 2 0 2 2 2 0 0 1 1 2 0 1 1 1 1 1 0 1 0 0 0 0 0 0 0 1 0 0 0 0 2 0 0 0 0 0 0 0 0 1 0 0 1 1 0 1 1 0 1 1 0 0 2 0 1 2 1 0 2 0 0 0 1 1 0 0 0 0 0 0 1 0 1 1 0 1 1 0 0 0 0 0 0 2 0 0 0 0 0 0 0 0 2 2 1 2 0 0 0 2 0 1 0 2 0 0 1 0 2 0 0 2 0 0 0 0 2 1 0 0 0 0 0 0 0 0 2 0 1 0 0 1 0 2 2 0 0 2 0 0 0 0 0 0 0 0 0 0 0 0 0 0 0 1 1 0 1 1 1 0 0 1 1 1 0 0 1 2 0 1 1 2 2 2 0 2 0 1 2 1 1 0 0 1 1 0 1 1 2 1 0 2 0 2 0 1 0 0 0 0 0 0 1 0 0 2 0 1 1 0 1 1 0 1 0 1 0 0 0 0 0 2 2 0 0 0 0 2 0 1 1 1 2 0 0 2 0 1 2 1 0 0 1 0 1 1 2 0 1 1 1 1 0 1 1 0 1 1 0 0 0 1 1 2 1 2 1 1 2 1 1 0 0 2 0 0 0 0 0 0 0 1 0 2 0 1 1 0 0 0 0 1 1 1 0 1 0 0 1 0 1 0 0 1 1 1 1 0 1 1 1 1 0 0 2 0 1 2 2 2 1 0 2 0 0 0 0 1 1 1 1 0 0 0 1 1 1 0 0 0 0 1 2 1 1 1 0 0 1 1 1 1 1 1 0 0 1 1 1 1 1 1 1 1 0 0 1 2 0 1 1 0 0 0 0 0 0 2 0 2 2 0 1 1 0 0 0 1 0 1 2 1 1 0 1 1 0 0 0 0 0 0 0 0 1 1 0 1 1 1 0 2 2 0 2 0 1 1 2 0 0 0 0 0 0 1 1 0 0 2 0 0 2 0 2 0 0 1 1 0 1 0 1 1 1 0 0 0 0 1 0 0 0 0 0 0 1 1 1 0 0 1 0 1 1 1 1 0 1 0 0 1 1 0 0 0 0 0 0 0 2 0 0 1 0 0 0 0 0 0 2 0 0 2 2 2 1 0 1 0 0 1 2 0 1 1 0 0 0 0 0 0 2 1 0 1 1 0 0 1 1 0 0 2 1 1 0 2 2 1 1 0 1 2 1 2 0 1 0 0 2 1 1 1 0 1 1 1 0 0 0 2 0 2 1 0 1 0 1 0 1 1 0 0 1 0 0 0 0 2 0 0 2 2 2 1 1 2 1 2 0 0 0 0 0 0 2 0 2 0 1 0 0 2 0 1 2 0 0 1 1 0 0 0 0 0 0 0 0 0 0 1 0 1 1 0 0 1 0 1 1 0 0 0 0 1 0 0 1 1 1 1 0 0 0 1 0 0 0 0 0 0 1 0 2 0 0 0 0 0 0 0 0 0 0 0 1 0 1 1 0 2 0 0 1 0 2 1 1 1 0 0 0 1 1 0 2 1 2 0 1 1 1 0 0 0 1 0 1 1 1 0 0 0 1 2 1 0 2 1 0 0 0 0 1 0 0 2 2 1 2 1 2 0 1 1 0 0 0 1 0 2 1 0 1 0 0 0 0 0 0 1 1 0 1 1 0 0 0 1 1 0 0 2 0 0 0 1 1 1 1 0 0 0 0 1 1 1 0 0 1 0 2 1 2 0 1 1 2 2 0 0 0 0 0 1 0 0 1 0 1 1 0 2 2 2 0 1 0 0 0 1 0 2 1 0 0 0 2 0 0 0 0 1 1 2 0 2 2 0 0 0 1 0 2 0 2 0 0 0 0 0 2 0 0 1 0 0 1 0 0 1 0 0 1 2 0 1 0 2 0 0 1 1 0 2 0 0 0 0 0 0 0 1 2 2 0 1 0 2 0 1 0 0 0 0 0 1 0 0 0 2 2 0 0 0 0 1 1 1 0 0 2 1 0 0 1 1 0 0 0
99 1 0 1 1 0 0 1 1 1 1 0 0 0 0 0 0 0 0 1 1 0 0 0 0 0 2 0 0 1 1 0 2 2 0 0 1 1 0 1 1 1 0 1 2 1 1 0 2 1 0 0 0 1 0 0 0 1 1 0 0 0 0 1 0 0 0 1 2 1 1 2 2 2 1 2 0 1 2 2 0 2 1 1 1 0 0 0 2 2 0 2 2 0 0 1 0 2 2 2 1 2 1 1 1 0 2 1 1 1 0 1 0 1 1 1 0 0 2 0 2 0 1 1 1 0 1 1 2 1 1 1 1 1 0 0 0 0 0 0 2 2 0 0 1 0 0 0 0 0 0 0 0 0 0 0 0 1 0 2 1 0 0 2 2 2 2 1 0 2 0 2 0 0 1 1 0 1 0 1 1 0 1 1 2 0 2 0 0 0 0 0 0 1 2 0 1 0 0 0 0 0 0 2 2 0 2 0 0 0 1 1 1 0 2 0 0 1 0 1 0 0 2 0 0 2 2 1 0 0 0 0 0 1 1 0 0 0 2 0 0 0 2 0 2 2 0 0 1 1 1 0 0 0 0 0 1 1 0 0 0 0 0 1 1 0 0 1 1 1 0 1 0 0 0 0 0 0 1 0 0 2 2 0 1 0 2 1 0 2 1 0 2 0 2 0 1 1 0 1 0 1 2 0 2 1 1 1 0 0 0 2 0 2 0 0 1 1 1 1 0 1 1 0 1 0 0 0 0 0 1 1 2 0 0 0 0 0 2 0 0 0 0 1 1 1 0 0 1 1 0 0 0 0 0 0 0 2 0 0 0 0 2 0 2 1 0 1 1 0 0 0 0 0 1 0 0 1 1 2 1 1 0 0 1 0 0 0 0 0 0 0 0 0 2 1 0 0 1 1 1 1 0 2 0 0 1 2 0 1 0 0 2 0 0 2 0 0 0 0 0 1 1 1 0 2 0 0 2 0 2 1 0 2 0 1 0 0 0 0 2 0 0 0 0 2 0 1 0 0 0 1 0 2 0 0 0 2 2 2 1 2 0 0 0 1 1 2 2 0 0 0 0 0 0 2 0 0 1 0 0 0 0 1 1 0 0 1 2 1 1 1 0 0 0 0 2 0 1 1 0 2 2 0 0 0 0 1 1 0 1 0 1 1 2 0 0 0 2 2 2 0 0 0 0 1 0 1 1 1 0 2 0 0 1 0 1 0 0 0 2 0 0 1 0 2 0 0 2 0 0 0 0 1 2 0 0 0 0 0 1 0 0 2 2 0 0 1 1 0 1 2 1 0 0 0 1 2 0 0 0 0 1 1 0 0 1 0 0 0 0 1 2 0 0 1 0 0 0 0 0 2 0 0 0 2 0 0 0 1 0 0 0 0 0 0 1 0 0 0 1 0 0 1 0 0 0 2 0 0 1 1 1 1 2 0 1 0 2 2 1 1 0 0 2 2 2 0 0 0 0 0 2 0 1 0 2 2 0 1 1 0 0 2 0 0 0 2 0 1 1 0 0 0 1 1 1 0 0 0 1 0 0 0 0 1 2 1 1 1 1 1 0 1 2 0 0 2 0 2 0 2 0 0 0 0 0 1 1 0 0 0 0 1 0 1 0 0 0 0 0 0 1 0 2 2 0 0 2 0 0 0 0 1 0 0 1 1 0 2 0 0 0 0 0 1 1 0 0 0 0 0 0 0 0 1 0 0 1 1 0 0 1 1 1 0 1 1 0 2 1 0 1 0 0 0 0 2 1 1 1 1 1 1 2 0 1 1 1 2 1 2 2 1 1 0 0 1 0 1 1 2 0 0 2 0 1 0 0 2 2 0 1 0 1 2 1 1 0 1 1 1 2 2 0 1 1 0 0 0 0 1 1 1 0 1 0 0 0 0 1 1 1 1 0 1 1 0 0 0 2 2 0 0 2 0 0 0 0 1 1 2 0 0 0 1 0 0 1 0 0 0 0 1 1 2 0 0 1 1 1 1 0 0 0 0 1 0 0 1 0 2 0 0 2 2 2 0 0 1 1 1 1 0 2 1 1 2 0 1 1 0 0 0 0 2 2 0 2 2 0 0 0 0 1 0 0 1 0 0 1 1 1 1 2 1 1 1 1 1 0 0 1 1 1 1 1 0 0 1 2 0 2 1 1 0 1 1 0 1 0 1 0 0 1 0 1 0 0 0 0 0 0 0 2 0 0 2 2 0 0 0 0 0 0 0 0 1 1 0 1 1 0 1 2 0 0 0 0 0 0 1
100 1 0 2 1 0 0 2 2 0 0 0 0 0 0 0 0 0 0 1 1 1 0 0 0 1 1 0 0 1 1 0 2 2 0 0 2 1 0 2 2 0 1 0 2 0 1 1 1 1 0 1 0 1 0 1 0 0 0 0 2 2 0 1 1 1 1 0 1 1 1 2 2 2 2 2 0 0 1 0 2 2 0 0 2 0 0 0 1 1 0 0 0 1 1 0 0 2 0 1 0 2 0 0 1 0 2 2 1 1 0 1 0 1 2 2 0 0 0 2 2 0 1 1 1 1 1 1 2 1 0 0 0 0 0 0 0 0 0 2 0 2 0 0 2 0 2 0 0 0 0 0 0 0 0 0 0 0 0 2 1 1 0 2 0 1 0 0 0 0 2 1 0 2 2 1 1 1 0 1 1 0 0 1 1 0 1 1 0 2 2 0 2 2 2 1 1 0 0 0 1 1 0 1 2 0 1 0 0 0 1 1 2 0 1 1 0 0 2 0 1 1 2 0 0 1 1 2 0 0 0 0 0 0 0 0 0 2 0 2 0 0 1 0 0 0 0 0 2 0 0 1 0 0 0 0 1 0 0 0 0 0 1 1 0 0 0 0 2 1 0 0 0 0 0 0 0 2 2 0 0 2 0 0 1 1 0 1 0 1 0 1 2 0 2 0 2 0 0 1 0 0 2 0 1 0 1 0 1 0 0 1 0 2 1 0 2 0 1 1 1 0 1 0 1 0 1 0 0 0 1 1 0 0 0 2 0 0 2 0 1 0 0 0 0 0 0 1 1 1 1 0 0 0 0 0 1 0 0 1 1 0 2 0 1 1 1 1 1 0 0 0 0 0 0 0 1 2 1 1 0 0 0 0 1 0 0 1 1 0 0 0 1 0 2 1 1 0 0 0 0 0 1 0 0 0 1 0 0 2 1 1 0 0 1 1 0 1 0 1 1 0 0 2 2 2 1 0 1 0 2 0 1 0 0 1 0 2 1 0 1 1 0 1 1 1 2 0 1 0 0 1 1 2 1 1 1 0 0 0 0 0 0 1 1 1 0 2 2 0 0 0 1 1 0 1 0 0 0 0 0 0 0 2 2 0 0 0 2 0 1 2 0 1 1 0 1 0 1 0 0 2 0 1 1 1 2 2 0 0 0 1 0 1 1 1 0 0 2 1 1 1 1 1 0 0 0 0 0 2 0 2 0 0 0 0 1 0 1 0 1 0 0 0 0 1 2 2 0 0 1 0 0 1 1 1 0 0 1 0 0 0 1 1 1 1 1 1 1 1 0 0 1 0 1 1 1 2 0 1 0 0 1 1 0 0 0 2 1 1 0 2 0 1 1 0 1 0 0 0 0 1 1 0 1 1 1 0 0 2 2 0 0 1 0 1 0 1 1 0 1 0 0 1 0 1 0 1 0 0 1 1 0 0 2 0 2 0 1 1 1 1 0 0 2 2 2 0 0 0 1 2 2 0 2 0 2 2 2 0 0 0 0 0 2 1 0 2 0 1 1 0 0 0 0 1 1 0 0 0 1 1 0 0 0 0 0 1 2 1 2 0 1 0 1 1 1 2 0 1 0 1 0 0 2 0 0 1 1 0 1 1 0 0 0 0 1 0 0 0 0 0 1 1 1 2 1 0 1 0 0 0 1 0 0 0 1 0 0 1 0 1 0 0 0 1 1 0 0 0 0 0 0 0 0 2 1 0 0 0 0 0 2 0 0 0 2 1 0 1 0 0 2 0 0 0 0 0 0 2 2 2 0 0 2 0 0 2 1 2 0 1 2 2 0 0 1 0 0 0 0 2 0 0 2 0 1 1 0 1 0 0 1 0 1 2 1 2 1 1 0 1 1 2 0 0 0 0 0 0 2 0 1 1 0 2 1 0 0 0 0 0 1 1 0 1 1 1 0 0 2 2 0 0 1 1 0 0 0 1 2 2 0 0 0 0 1 0 1 0 1 0 2 2 2 2 0 0 1 2 2 0 0 0 0 0 1 0 0 2 0 2 0 0 2 1 1 0 1 0 1 2 0 0 2 0 0 2 0 0 0 0 0 0 1 2 2 0 1 1 0 0 0 0 1 1 2 1 1 1 1 1 1 2 0 0 0 1 1 1 0 0 2 2 1 2 2 1 0 0 2 0 2 0 1 0 1 1 1 1 1 1 0 0 1 1 1 0 2 0 0 0 0 0 0 2 0 2 2 0 0 0 2 2 0 0 1 0 1 1 0 0 0 1 0 1 0 0 0 0 0 0
101 1 0 1 2 0 0 2 2 0 0 2 1 2 0 0 0 0 1 1 1 0 1 0 0 1 0 0 1 1 1 2 1 1 0 0 1 1 0 0 0 1 0 0 1 0 0 0 1 1 1 1 1 1 0 1 2 2 0 2 0 2 0 1 0 0 0 1 1 0 0 1 2 2 1 2 1 0 0 0 0 1 0 0 2 0 0 1 2 2 1 1 0 2 1 0 0 1 0 1 0 2 1 1 0 0 2 1 1 1 0 1 0 2 1 1 0 0 2 0 0 0 1 1 1 1 1 1 2 1 1 1 0 0 0 0 0 0 0 1 2 1 0 0 1 0 1 0 0 0 0 0 0 1 1 0 0 2 0 0 1 1 0 2 2 2 1 0 0 1 1 0 1 1 1 1 0 1 0 1 1 1 1 0 1 0 1 0 0 1 1 0 2 2 2 0 0 0 0 0 0 0 0 1 2 0 1 1 2 1 2 1 1 0 0 0 0 0 0 0 2 2 2 0 0 1 1 1 0 0 0 0 0 0 0 0 0 1 1 1 0 0 1 0 0 0 0 0 2 0 0 0 0 0 0 0 0 1 0 0 0 0 0 0 0 0 0 0 1 1 0 1 1 1 0 0 0 2 2 0 0 2 2 0 2 0 2 0 0 1 1 0 1 0 1 0 1 0 0 1 1 0 2 0 1 0 0 1 0 0 0 2 0 2 2 0 1 0 0 0 0 2 2 1 2 0 2 0 0 0 1 0 0 0 0 2 0 2 0 0 2 1 0 2 0 1 1 0 2 0 0 0 0 0 0 0 0 0 0 0 1 1 1 1 1 0 1 2 2 1 1 1 1 0 1 1 1 1 0 1 1 1 0 0 0 0 0 0 0 0 0 0 0 0 2 1 1 1 0 0 0 0 0 0 0 0 2 0 0 2 0 0 2 0 0 2 0 0 0 0 0 1 2 1 2 2 1 0 1 0 1 1 0 2 0 1 0 0 0 0 2 0 0 0 0 1 1 1 1 0 0 0 1 2 1 1 1 1 1 1 1 1 1 0 0 1 0 1 2 1 1 1 0 0 0 1 0 0 2 0 0 0 0 0 0 1 0 0 2 0 1 2 0 1 2 0 2 1 1 0 0 2 1 1 0 1 1 0 2 0 2 0 0 0 0 2 0 0 1 2 2 0 1 1 0 1 0 1 1 1 1 0 0 0 1 0 0 0 2 1 1 0 0 1 1 1 1 2 0 0 1 0 0 2 2 0 1 0 0 1 0 0 0 0 0 0 0 0 0 0 0 0 1 0 0 0 1 0 0 0 0 0 1 2 0 0 2 1 0 0 0 1 0 0 1 0 0 0 0 0 1 2 0 0 2 2 1 0 0 2 1 0 0 1 0 0 0 0 0 0 1 0 0 0 0 1 1 2 0 0 1 1 0 2 1 0 2 1 2 2 1 1 0 1 2 2 2 0 1 0 0 1 1 1 1 1 2 1 1 0 0 0 1 0 2 2 0 2 1 1 1 0 1 0 1 2 2 0 0 0 1 0 0 0 0 1 0 1 2 1 2 0 1 1 0 1 0 2 0 1 1 1 0 0 0 0 1 2 0 0 1 0 0 0 0 1 1 0 1 1 0 1 1 0 1 1 0 0 1 0 1 1 0 0 0 0 0 0 0 1 1 1 0 0 0 0 0 1 1 1 1 1 0 0 0 1 1 0 1 0 0 0 2 2 0 0 2 2 0 1 0 1 2 1 1 0 0 1 0 2 2 2 1 1 2 1 1 2 0 2 0 1 2 1 0 0 0 0 0 1 0 0 0 0 2 0 2 0 0 2 2 1 2 0 0 0 1 0 2 2 1 2 1 2 0 0 0 0 0 0 0 0 0 0 0 1 1 0 1 0 0 0 0 0 0 0 0 0 0 0 2 2 0 0 2 0 0 0 0 0 2 2 0 0 0 0 0 0 2 0 0 0 1 0 2 2 0 0 1 2 2 0 0 0 0 0 2 0 0 1 0 1 0 0 2 2 2 0 0 0 1 2 2 0 2 0 1 0 1 1 0 0 1 1 2 0 0 1 1 1 0 1 0 0 1 1 0 1 0 0 1 1 1 2 1 1 0 2 2 0 0 0 2 2 1 1 1 0 1 0 1 0 2 0 0 0 0 1 1 0 1 0 0 0 1 0 1 0 2 0 0 0 0 0 1 0 0 2 2 0 0 0 0 1 0 1 1 0 0 0 0 0 0 1 2 0 0 1 1 0 1 2
102 1 0 1 0 1 1 2 2 0 0 0 1 1 0 0 0 0 0 2 0 0 0 1 0 0 1 0 0 0 1 0 1 1 0 0 2 1 0 0 0 1 0 1 1 1 1 1 0 2 0 1 0 0 0 2 1 0 1 0 1 2 0 1 1 1 1 1 1 0 0 2 1 2 1 2 1 0 0 0 0 0 1 1 1 0 0 1 2 2 0 1 0 1 0 1 1 0 0 1 0 2 1 1 1 0 2 0 0 2 0 1 0 1 2 2 1 0 1 2 2 0 1 1 0 1 0 0 0 0 1 1 0 0 0 0 0 0 0 2 0 2 1 0 0 0 0 0 1 1 0 0 0 0 0 0 0 1 0 1 2 0 0 1 1 1 1 0 2 2 0 1 0 1 1 1 0 1 0 1 1 1 0 0 1 1 0 1 1 1 1 0 0 0 1 0 0 0 0 0 0 0 0 2 2 0 2 0 0 0 2 0 0 0 1 0 0 1 1 0 1 1 2 0 0 1 1 1 0 0 0 0 1 0 0 0 0 2 0 2 0 0 2 1 1 1 0 0 1 0 0 1 0 1 0 0 2 0 0 0 0 0 0 0 0 0 0 0 0 0 0 1 0 2 0 0 1 0 2 0 0 1 1 0 0 0 1 1 1 2 1 0 0 1 0 1 0 1 1 1 1 1 2 0 0 0 1 1 1 0 1 1 0 1 0 0 2 0 0 0 1 1 2 2 2 0 0 0 1 1 1 1 1 0 0 0 0 1 1 1 1 1 1 2 0 1 1 1 2 1 0 0 1 0 1 0 0 0 1 0 1 1 2 0 2 0 1 1 1 0 0 0 0 0 0 0 1 1 0 1 0 1 0 0 0 0 0 0 0 0 0 0 1 0 2 1 1 1 0 1 0 1 0 1 1 0 0 1 1 1 0 1 0 0 1 1 0 0 0 0 0 2 1 1 0 2 0 0 0 0 0 0 0 0 2 0 0 1 1 0 1 1 1 1 0 2 2 1 1 0 0 0 1 2 1 1 1 1 1 1 0 1 0 0 1 1 0 1 2 1 2 2 1 1 1 0 1 0 1 1 2 0 0 2 1 0 1 1 2 0 2 1 0 0 0 0 2 0 1 1 1 1 0 1 1 1 2 1 1 0 0 0 0 2 2 0 0 0 1 1 2 1 2 2 0 2 1 0 0 2 0 1 0 0 0 0 0 1 0 1 0 1 0 1 1 2 1 1 1 0 1 0 0 2 0 2 0 0 0 0 1 0 0 2 1 1 1 1 1 1 0 2 1 0 1 1 1 2 0 1 0 0 0 0 0 0 0 1 1 1 0 1 1 0 1 0 0 1 1 0 1 1 2 0 0 1 1 0 0 0 2 0 0 0 2 0 0 1 0 1 0 1 0 0 0 0 1 1 0 0 1 2 0 1 1 1 2 1 2 2 1 0 0 1 2 1 1 0 1 0 0 2 0 2 1 1 1 2 1 0 0 0 2 0 2 2 0 2 1 1 0 0 0 0 2 1 2 1 1 1 2 0 0 0 0 2 1 1 1 1 1 1 0 0 0 0 0 2 0 2 0 2 0 0 2 0 1 2 0 0 0 0 0 1 0 0 0 0 0 0 0 0 0 0 0 2 0 0 0 0 0 0 1 0 0 0 1 0 0 2 0 2 0 0 0 0 0 0 0 0 0 0 0 0 0 1 0 0 1 1 0 1 1 0 0 0 2 2 0 2 0 1 1 1 2 0 0 0 0 2 2 2 1 1 1 1 0 2 0 2 0 2 2 1 0 0 0 0 0 1 1 2 0 0 1 0 0 0 0 1 1 0 2 0 2 2 2 1 2 2 2 2 2 1 0 2 1 0 0 0 0 0 1 2 0 1 0 0 0 0 1 1 1 1 0 1 1 0 1 0 1 1 0 0 1 0 1 1 0 0 2 2 0 0 0 1 0 0 2 0 1 0 0 2 0 1 0 1 2 2 2 0 0 0 0 0 0 0 0 1 0 1 0 0 2 2 2 0 0 0 0 2 0 0 0 2 0 1 0 0 0 0 0 1 1 1 1 0 0 1 0 1 0 1 1 0 0 1 0 0 1 0 0 1 0 0 1 1 1 0 0 0 1 1 0 1 1 1 0 1 2 0 2 0 0 0 0 1 1 1 1 1 1 0 2 2 2 1 2 0 0 1 0 0 0 1 0 0 0 0 0 0 1 2 0 0 0 1 0 0 0 0 0 0 1 0 0 0 0 0 1 1
103 1 0 2 0 0 0 0 0 2 2 0 0 0 0 0 0 1 0 2 1 1 0 0 0 0 2 0 1 1 1 0 1 1 0 0 2 2 0 0 0 2 0 0 2 0 1 0 1 1 1 1 1 1 0 0 0 0 0 0 1 1 0 2 0 1 1 1 2 0 0 0 1 2 1 2 1 0 1 0 1 2 0 1 1 0 0 1 2 2 1 1 0 0 1 0 0 0 0 2 0 2 0 0 1 0 2 0 0 2 0 1 1 1 1 1 1 0 1 1 2 0 0 2 0 1 0 1 1 1 1 1 1 1 0 0 0 0 1 1 2 1 0 0 0 0 0 0 2 2 1 0 0 0 1 0 0 0 1 0 1 0 0 2 1 2 2 0 0 1 1 0 0 2 2 1 1 1 1 0 0 1 1 1 2 0 1 1 0 2 2 0 1 1 1 1 1 1 0 0 0 0 0 2 2 1 2 0 2 0 2 0 2 0 2 1 1 2 0 2 0 0 2 0 0 1 1 1 1 1 1 1 0 1 2 1 1 1 0 1 0 0 0 0 1 2 1 0 2 0 0 1 0 0 0 0 0 0 0 0 0 0 0 0 0 0 0 2 0 0 0 2 0 0 0 0 0 0 0 0 0 2 1 1 1 0 2 1 1 2 0 2 1 0 1 0 1 0 0 2 0 0 1 1 0 0 0 0 1 1 1 1 0 2 2 0 2 0 1 0 0 2 2 1 2 0 0 1 1 1 2 1 1 0 0 0 0 0 2 0 1 1 1 2 0 1 1 1 2 0 1 0 0 0 0 0 0 1 0 2 2 0 2 0 2 0 1 2 2 1 1 1 0 0 1 1 1 2 0 2 0 1 0 0 0 0 0 1 1 0 0 0 1 0 2 0 0 2 1 0 0 0 0 2 0 0 0 2 0 2 0 1 0 0 0 0 0 0 0 0 0 2 0 0 1 2 2 0 1 1 1 0 1 1 1 0 0 0 1 1 1 0 2 2 0 2 2 0 0 0 0 0 1 2 1 1 1 1 1 2 1 2 0 1 1 0 0 2 2 0 0 0 2 2 0 0 0 0 1 0 0 0 1 1 0 0 0 1 1 1 1 1 0 1 0 0 1 0 0 2 0 2 1 1 0 1 1 0 1 0 0 0 0 0 0 1 0 1 0 1 1 1 2 1 1 1 0 0 0 2 0 1 0 1 1 0 0 1 1 0 1 0 1 0 0 1 2 0 2 0 1 0 0 2 1 1 0 1 1 0 0 1 0 1 1 0 0 1 1 1 0 0 0 0 0 0 0 1 0 0 0 0 1 0 1 0 0 1 0 0 0 0 1 0 2 0 1 1 2 0 1 1 2 0 0 1 0 0 0 1 0 0 0 1 0 0 0 1 0 0 1 0 0 0 0 1 1 1 0 0 2 2 1 0 2 1 1 0 2 2 1 0 0 1 2 2 2 0 1 0 0 2 1 1 2 0 1 2 2 0 0 0 0 0 2 1 1 2 1 1 1 0 0 1 1 1 2 0 1 1 1 0 1 0 0 1 2 0 1 1 2 0 0 1 1 0 0 2 0 1 0 1 0 0 2 0 1 2 0 1 1 1 0 0 1 1 1 1 1 0 0 0 1 0 0 1 0 0 0 0 0 1 0 0 0 0 0 1 0 0 0 1 0 0 0 0 0 0 0 0 0 0 0 0 0 1 0 0 1 0 0 0 1 1 1 0 2 1 0 1 0 0 1 1 1 1 0 1 2 0 1 1 1 1 2 0 0 1 1 2 1 1 2 1 0 0 1 1 0 1 1 2 0 0 1 1 2 0 0 2 2 0 0 1 0 2 1 0 0 0 0 1 0 1 0 2 2 0 0 0 0 0 1 0 0 1 0 0 0 0 0 0 0 0 0 0 0 1 0 0 1 1 0 0 1 0 0 0 0 0 1 1 1 1 2 2 0 0 1 0 1 1 0 1 1 2 1 0 0 2 2 0 0 0 0 0 0 0 0 2 0 1 2 0 1 1 2 0 0 0 0 2 1 0 1 1 1 2 1 2 0 0 0 0 1 1 1 1 2 1 0 1 0 0 2 1 1 1 0 0 0 1 0 2 0 0 0 0 0 1 0 0 1 1 0 1 1 1 1 0 1 0 2 1 1 0 1 0 0 0 0 0 0 1 1 2 2 0 1 1 1 0 1 0 1 0 0 0 1 0 0 0 1 2 0 1 1 1 0 0 0 0 0 1 0 0 0 0 0 0 0 0
104 0 0 1 0 0 0 1 2 0 0 1 0 1 0 0 0 0 1 1 0 0 0 0 0 1 0 0 0 1 1 0 2 2 0 0 1 2 0 0 0 2 0 0 1 0 0 0 1 1 0 0 0 1 0 1 0 0 0 1 0 1 0 0 1 1 1 0 0 0 0 2 0 2 0 2 1 0 0 0 0 1 1 0 1 0 1 0 2 2 0 1 1 0 1 0 0 2 2 2 2 2 1 1 1 1 2 0 0 2 0 2 0 2 2 2 0 0 0 2 2 0 0 2 0 1 0 0 2 0 0 0 0 0 0 0 0 0 0 0 0 2 0 0 0 0 0 0 0 0 0 0 0 1 0 0 1 1 2 1 1 1 0 2 0 1 1 0 1 1 1 1 0 1 1 0 0 0 0 0 0 0 0 0 1 1 0 0 0 1 1 2 0 0 1 0 1 0 0 0 1 1 0 1 2 0 1 0 2 0 2 0 1 0 1 1 1 1 1 0 2 2 1 0 0 0 0 1 0 0 0 0 1 1 1 0 0 2 0 1 0 0 2 1 2 2 0 0 2 0 0 0 0 0 0 0 1 0 0 0 0 0 0 0 0 0 0 1 1 0 0 1 0 2 0 0 0 1 2 0 0 2 1 0 0 1 0 1 0 1 0 1 1 1 1 0 1 2 0 2 0 0 2 1 1 0 0 0 1 0 1 0 0 1 2 0 2 0 2 2 0 1 2 1 1 0 0 0 1 1 2 0 0 0 0 0 0 2 0 1 2 0 1 2 0 0 2 0 2 1 1 1 0 1 0 1 2 2 0 1 1 0 0 0 0 1 0 0 0 0 0 0 1 1 0 0 2 2 0 1 0 1 0 0 2 0 0 0 0 0 0 0 0 0 2 0 1 0 1 2 1 2 1 1 1 1 0 0 0 1 0 0 2 1 0 1 0 0 0 0 0 2 0 1 0 0 0 0 0 0 0 1 1 1 1 0 0 0 1 1 0 1 1 0 0 1 1 0 1 0 0 1 1 2 1 1 1 2 1 2 1 2 1 0 0 2 0 2 2 0 0 0 1 1 1 0 1 0 0 0 2 0 0 1 1 0 0 0 1 0 0 1 0 0 0 0 1 0 1 1 0 2 1 1 0 2 2 0 1 0 0 0 0 1 1 1 1 0 1 0 0 2 2 2 0 2 0 0 0 2 0 1 0 1 1 0 0 2 0 2 0 1 0 1 1 1 2 0 2 0 0 0 0 2 1 1 0 1 0 1 0 0 0 0 0 1 1 0 0 0 0 1 1 0 0 0 1 1 0 0 0 0 1 1 0 0 1 2 2 2 2 0 0 0 0 0 0 0 0 0 0 1 2 0 0 1 1 0 0 0 1 0 0 1 1 0 0 1 0 1 1 1 0 1 0 1 0 1 0 0 1 1 0 2 2 0 2 0 2 2 1 1 0 1 2 1 1 0 1 0 1 1 0 2 0 1 2 2 2 1 0 0 1 2 0 0 0 2 1 1 1 1 0 0 0 1 2 0 1 1 1 1 0 1 1 2 1 1 1 1 2 0 0 0 0 0 0 2 0 2 0 2 0 0 1 0 0 2 0 0 0 0 0 0 0 1 0 0 0 0 0 0 0 0 1 2 0 0 0 0 0 1 0 0 0 0 0 1 0 1 0 1 0 0 0 0 0 1 2 1 1 2 0 0 0 1 0 0 0 0 0 0 1 1 1 0 1 0 0 1 1 0 0 1 1 0 1 1 1 1 1 1 0 0 0 2 0 2 1 2 0 2 2 2 0 0 1 1 1 0 0 0 0 0 1 0 1 1 0 2 1 0 1 1 1 2 2 1 2 2 2 2 2 1 0 2 1 0 0 0 2 0 2 0 0 1 0 0 0 0 0 0 1 1 0 1 1 0 0 0 1 1 0 0 2 0 0 0 1 0 1 2 0 0 0 0 1 1 1 0 0 1 0 0 2 1 0 2 2 2 2 0 1 0 0 2 0 2 1 1 1 2 0 0 2 1 1 0 0 0 0 2 1 1 2 0 1 2 0 1 1 0 1 0 2 0 1 0 1 1 0 1 0 1 0 1 2 2 1 1 0 2 0 0 0 0 0 2 2 0 0 0 2 1 0 1 1 1 0 0 1 0 1 1 1 0 1 0 0 0 2 0 0 2 0 2 2 0 1 0 2 0 0 0 0 0 1 0 0 0 0 0 2 2 0 0 0 0 0 0 0 0 0 1 1 0 0 1 1 0 0 1
105 0 0 2 0 1 1 1 1 1 1 0 1 1 0 0 0 0 0 1 0 0 0 0 0 1 1 0 1 1 2 0 1 0 1 0 2 1 0 0 0 1 0 0 1 1 0 1 0 2 0 2 1 1 0 1 0 0 0 0 1 2 1 0 0 0 0 1 2 1 1 2 1 2 1 2 1 0 1 1 0 1 0 0 1 0 0 1 2 2 1 2 0 0 0 0 0 0 0 2 0 0 1 1 1 1 2 1 1 0 0 2 0 1 1 1 0 0 1 1 2 0 2 0 1 1 1 1 2 0 0 0 0 1 0 0 0 0 0 0 0 2 1 0 2 0 1 0 0 0 1 0 0 0 1 0 0 2 1 0 1 0 0 2 0 2 1 1 0 1 0 1 1 1 1 1 0 0 0 0 0 0 0 2 2 0 2 2 1 1 1 1 0 0 1 0 0 0 0 0 1 1 0 2 2 1 2 0 0 0 1 0 2 0 1 1 0 0 1 0 1 1 2 0 0 1 1 1 1 1 1 1 0 0 0 0 0 2 0 1 0 1 2 0 2 2 0 0 2 0 0 2 0 0 1 1 2 0 1 1 0 1 0 2 0 0 1 0 0 0 0 1 0 1 0 0 0 1 2 0 0 1 2 0 2 0 2 0 2 2 0 2 1 0 1 0 0 2 0 2 0 1 1 1 1 0 0 1 1 0 1 1 0 1 2 1 2 0 1 1 0 1 2 2 1 0 0 0 0 1 1 0 2 0 0 0 0 2 0 0 0 0 2 2 0 1 1 0 1 1 1 0 0 0 0 2 2 0 0 2 2 0 1 0 1 1 0 2 2 2 0 2 1 1 1 1 2 1 0 1 0 1 0 0 1 0 0 0 0 0 0 0 1 0 2 2 0 0 0 1 1 0 1 0 0 0 1 0 0 2 0 0 0 0 1 1 1 1 0 1 1 1 0 1 0 2 0 0 1 1 1 1 0 1 1 2 1 1 0 1 2 0 0 0 0 2 1 0 1 0 0 1 0 2 0 0 1 2 1 1 1 1 0 0 0 1 1 0 1 2 2 2 0 0 2 0 0 1 2 0 1 0 0 2 2 0 0 1 1 0 1 1 0 1 1 0 1 1 2 0 1 1 0 1 2 0 1 1 0 0 0 0 0 1 1 1 2 1 1 2 2 1 2 2 0 2 0 1 1 2 0 0 0 1 1 0 1 0 0 2 0 0 0 0 0 2 2 2 0 0 1 0 0 2 2 0 1 1 0 1 0 0 0 1 1 0 0 1 1 1 0 1 0 0 0 0 0 2 0 2 0 0 1 0 1 0 0 0 0 0 1 0 0 0 0 0 0 0 0 0 0 2 0 0 2 2 0 0 1 0 0 0 1 2 0 1 1 0 0 0 1 0 0 0 0 1 1 0 0 0 1 1 0 2 1 1 2 0 2 2 1 1 0 1 2 2 2 0 0 0 2 2 2 0 2 0 2 2 1 0 0 0 0 1 0 0 0 1 0 1 1 0 0 1 0 2 2 1 1 1 2 0 1 1 1 1 1 0 2 0 1 1 0 2 2 0 0 1 0 0 0 0 0 0 0 0 0 0 0 1 1 1 0 1 0 1 0 0 1 0 0 0 0 0 1 2 0 1 0 1 0 2 0 0 0 1 0 0 0 0 0 0 1 0 0 0 1 0 1 1 1 1 0 0 0 1 2 0 0 0 0 1 2 2 0 1 2 2 0 2 0 0 1 0 0 1 0 0 0 2 2 2 2 2 2 0 1 1 2 2 1 2 1 0 0 0 0 0 0 0 0 2 0 0 0 0 2 1 0 2 1 0 0 1 0 2 1 1 1 1 0 1 0 1 0 2 2 0 0 0 2 0 2 2 0 2 0 0 1 0 1 1 0 0 0 0 0 0 0 1 1 1 0 0 2 0 0 1 0 0 0 2 0 0 0 0 1 0 2 0 1 0 0 1 1 2 1 1 1 2 2 0 0 0 0 0 1 0 1 0 1 1 0 0 2 2 2 0 0 0 0 2 1 0 1 1 0 1 0 2 1 0 0 1 2 1 1 0 2 2 0 0 1 1 1 1 1 1 0 0 0 1 0 1 0 0 1 1 1 0 0 0 0 0 1 1 2 0 1 0 1 0 2 2 1 0 2 0 0 0 1 0 0 0 0 0 0 1 2 0 0 1 1 0 0 0 0 0 0 0 0 0 2 2 0 0 0 0 0 0 0 0 0 0 0 0 0 0 0 0 0 0
106 0 0 0 0 0 0 0 0 1 1 1 0 1 0 0 0 0 2 1 1 1 0 0 0 0 0 0 1 2 0 1 1 1 0 0 2 1 1 0 0 1 0 0 1 0 0 0 2 0 0 0 0 2 0 1 0 0 0 1 0 2 0 0 0 0 0 0 0 0 0 2 2 1 1 1 0 0 1 0 1 2 0 1 1 0 0 0 2 2 0 1 2 1 0 0 0 1 1 1 1 2 0 0 0 0 2 1 1 1 1 2 1 1 1 1 0 0 1 1 2 0 1 1 1 1 1 1 2 2 0 1 0 2 2 2 0 0 0 0 1 1 0 0 0 0 0 0 0 0 1 0 0 0 0 0 0 0 1 1 0 0 0 2 0 1 1 0 1 1 1 0 2 1 1 1 1 1 0 1 1 2 1 1 2 0 1 0 0 1 1 0 0 0 1 1 0 0 0 0 0 0 1 2 2 0 2 0 0 0 2 0 2 0 1 0 0 0 1 1 0 0 1 0 0 0 0 0 0 0 1 1 0 0 0 0 1 2 0 1 0 1 0 0 1 1 0 0 2 0 0 0 0 0 0 0 1 0 0 0 0 0 0 0 1 1 0 0 2 0 0 1 1 1 0 0 0 0 1 0 1 0 1 0 1 1 1 1 0 1 0 0 1 0 2 1 1 0 1 2 1 1 1 1 1 0 0 0 1 0 1 0 0 1 0 0 1 0 0 0 0 2 1 0 1 0 1 0 1 1 1 1 0 0 0 1 0 1 1 0 1 0 2 0 0 1 0 1 2 1 2 0 1 0 1 1 1 1 0 2 2 0 2 0 2 0 1 1 1 1 1 1 0 0 0 0 1 0 1 2 1 0 1 1 1 0 0 1 1 0 0 0 0 0 2 0 1 1 2 1 1 1 1 1 1 0 1 0 0 2 0 0 1 0 0 1 0 0 0 0 0 0 0 1 0 1 0 0 1 1 1 0 0 1 0 0 0 0 0 0 1 0 0 0 0 0 2 0 0 0 1 0 1 2 1 1 1 1 0 1 1 1 1 0 0 2 1 1 1 1 1 1 1 1 1 0 1 0 2 1 2 0 0 1 1 1 0 0 1 0 1 0 0 2 0 0 1 1 2 0 0 2 1 1 0 1 1 1 0 0 0 0 0 1 1 1 0 1 1 1 1 1 0 0 0 0 0 0 0 2 0 1 0 1 2 0 2 1 1 1 0 1 0 0 0 1 0 1 1 0 0 0 0 1 1 1 0 0 1 1 0 1 0 2 2 0 0 2 2 1 1 1 1 0 1 0 1 1 0 1 0 0 1 1 0 0 1 0 0 0 0 0 2 0 0 0 0 2 2 0 1 0 0 0 2 2 1 0 0 2 0 0 1 1 0 0 0 1 1 0 0 0 0 0 0 0 2 1 0 0 1 1 0 2 1 1 2 0 2 1 1 2 0 0 1 1 2 0 1 0 1 2 1 1 1 1 2 1 0 0 0 0 1 0 2 1 1 2 1 1 1 0 0 0 0 2 2 1 2 2 1 1 0 1 1 1 1 0 2 2 2 0 0 0 0 1 0 1 0 1 0 1 0 0 2 0 1 1 0 0 0 0 0 0 0 1 2 1 1 0 0 0 0 0 2 2 0 0 1 0 1 1 0 0 0 2 2 0 0 1 0 1 0 0 0 1 1 1 1 1 1 1 0 0 0 1 0 0 1 1 0 1 1 1 0 0 2 1 0 2 1 1 1 1 1 2 0 2 2 0 1 0 0 0 0 1 1 1 1 2 1 1 2 2 1 1 1 1 0 2 1 1 0 0 1 0 0 0 1 2 2 0 2 0 1 1 2 1 1 1 0 2 1 1 0 2 1 0 0 1 0 0 1 1 0 1 0 0 0 0 1 1 0 0 0 0 0 0 0 0 2 2 0 0 0 0 2 0 0 0 0 0 1 0 1 1 0 0 0 0 0 0 0 1 1 1 0 0 1 2 1 1 1 0 0 1 0 1 0 1 1 2 0 0 2 2 2 0 0 0 0 2 1 0 1 2 0 1 0 1 0 0 0 0 1 1 1 0 0 0 0 0 0 0 1 1 0 1 0 0 2 1 0 2 0 1 1 2 2 0 0 0 1 1 0 2 1 1 0 0 2 0 1 0 0 0 1 1 1 0 2 0 0 0 0 0 0 1 1 0 0 0 0 0 1 1 0 0 1 0 0 1 0 1 0 0 0 1 0 1 0 0 0 0 0 0 0 0 0 0 0 0
107 1 0 1 0 1 1 0 1 1 1 0 0 2 0 0 0 1 2 1 0 0 0 0 0 0 0 0 0 0 1 1 1 2 0 0 2 2 1 0 0 0 0 0 1 0 0 0 2 0 0 0 1 0 0 1 0 1 0 0 0 1 0 1 1 1 1 0 2 1 1 1 2 2 2 2 0 0 2 0 2 2 0 1 2 0 0 1 2 2 1 1 0 0 0 0 0 1 0 1 0 2 2 2 0 0 2 0 2 0 0 2 0 1 2 2 0 0 0 2 2 0 1 1 1 1 1 0 0 0 0 0 0 0 0 0 0 0 1 0 0 2 0 0 0 0 0 0 0 0 0 0 0 1 0 0 0 0 0 1 1 1 0 2 2 2 1 0 0 1 1 1 1 2 1 1 0 0 0 0 0 0 0 1 0 0 0 2 0 0 0 2 1 1 2 0 1 0 0 0 0 0 0 1 2 0 2 0 0 0 0 0 1 0 2 0 0 2 0 2 0 0 2 0 0 1 1 1 0 0 0 0 0 1 1 0 0 1 1 2 0 0 1 0 0 0 0 0 0 0 0 0 0 0 0 0 2 0 0 0 0 0 0 0 0 0 0 0 1 1 0 0 1 1 1 1 0 0 1 0 1 1 2 0 0 1 1 1 1 2 0 1 1 1 1 1 1 1 0 0 0 0 2 1 0 0 1 0 2 0 2 0 0 1 1 1 2 0 1 1 0 1 0 0 2 0 1 2 0 2 2 1 1 1 0 0 0 0 2 0 0 0 0 2 0 0 2 1 2 1 1 1 0 0 0 1 1 1 0 1 1 0 1 0 0 1 0 2 2 0 0 0 1 1 0 0 0 1 0 2 1 1 0 0 1 0 0 0 0 0 1 1 0 1 2 0 1 0 0 0 0 0 1 1 0 1 0 0 0 2 0 0 1 0 0 1 0 0 0 0 0 0 0 1 0 1 0 0 1 0 1 0 0 2 0 1 0 1 1 0 2 0 1 1 1 2 1 0 1 0 0 0 0 2 0 0 0 1 0 2 1 2 1 0 0 2 0 2 2 0 0 0 2 2 0 2 0 0 1 1 2 0 0 1 1 0 0 1 2 0 1 2 0 2 1 0 1 0 2 0 0 2 1 1 0 1 1 1 0 0 0 1 0 1 1 1 2 1 0 1 1 1 1 1 1 1 0 1 1 2 0 1 1 0 0 0 1 1 1 1 1 0 0 2 2 1 1 2 0 0 1 0 0 1 2 0 0 1 0 1 0 0 1 1 1 1 0 2 2 0 2 0 1 0 1 1 1 1 0 0 1 0 2 2 0 0 2 0 0 0 0 0 0 0 0 0 0 0 0 0 0 2 0 0 2 2 1 0 1 1 0 0 0 0 2 0 0 1 0 1 1 1 0 0 0 0 2 1 0 0 1 2 2 2 2 0 2 0 1 1 1 1 0 1 1 1 2 0 1 0 1 2 1 0 1 0 2 1 1 0 0 0 0 1 0 0 0 2 0 0 1 1 0 1 1 2 2 1 1 1 1 0 1 1 0 1 0 0 1 1 2 0 0 0 0 0 0 2 0 2 0 2 0 1 2 1 1 2 0 0 0 0 0 0 0 0 1 1 1 0 1 0 1 0 1 2 0 0 1 0 1 1 0 1 0 0 1 0 0 0 0 0 0 1 0 0 1 1 1 1 1 1 0 0 0 0 0 0 0 0 0 1 2 0 0 1 2 1 0 2 1 1 2 0 0 0 0 0 0 1 1 1 1 1 1 0 1 2 1 2 0 1 2 2 1 0 0 2 0 1 1 1 0 0 0 0 1 0 0 1 1 1 2 0 2 2 2 1 0 0 0 0 1 2 0 2 2 0 0 0 1 0 1 1 0 1 0 0 0 0 0 0 1 0 0 0 1 0 0 0 2 1 0 0 2 0 0 0 1 1 1 2 0 0 0 0 1 0 0 0 0 0 0 1 2 2 0 0 2 2 1 1 0 0 0 0 1 0 0 2 1 2 1 0 1 1 2 0 0 1 0 2 1 0 2 0 2 1 0 0 0 0 1 0 1 0 0 0 1 1 0 0 0 1 2 2 0 0 0 0 0 2 0 1 1 1 1 0 1 0 0 0 2 1 0 0 1 0 2 0 0 0 1 2 2 0 2 0 0 0 2 0 1 0 2 1 2 0 0 0 0 0 1 0 0 1 0 1 1 0 0 0 0 0 0 0 0 1 0 1 0 0 0 2 0 1 0 0 0 0 1 1
108 0 0 2 0 1 1 1 2 0 0 1 1 1 1 1 0 0 1 2 0 0 0 0 0 0 2 0 0 0 2 1 1 2 0 0 2 2 0 0 0 2 2 0 2 0 0 0 0 2 1 1 0 1 1 1 0 0 0 0 1 1 0 2 1 1 1 1 1 0 0 0 2 2 2 2 0 0 0 0 1 1 0 1 1 0 0 0 2 2 0 1 1 0 0 0 0 1 1 2 0 2 0 0 1 1 2 1 1 1 1 2 0 2 2 2 0 0 2 0 2 0 1 1 0 0 1 1 2 0 1 1 1 1 0 0 0 0 0 1 1 1 0 0 1 0 1 0 0 0 0 0 0 0 0 0 0 1 0 1 1 0 0 2 0 1 1 0 0 0 2 0 0 2 1 1 0 1 0 1 1 1 1 0 1 0 1 2 0 0 2 2 1 1 1 0 1 1 0 0 2 2 0 2 2 0 2 0 0 0 0 0 1 0 1 0 0 0 1 1 1 1 2 0 0 1 1 2 0 0 1 0 1 1 0 0 0 1 1 1 0 0 2 1 2 2 0 0 2 0 0 0 0 1 0 0 0 1 0 1 1 1 0 0 1 1 0 2 2 1 1 1 0 2 1 1 0 0 2 0 2 0 2 0 2 0 2 1 1 2 0 2 1 0 2 1 0 0 0 0 0 0 1 1 0 0 0 0 0 0 0 1 0 0 1 0 1 0 1 1 0 1 1 1 2 0 1 0 1 1 1 1 1 0 0 0 0 1 1 1 2 1 1 2 1 0 2 1 2 0 2 0 0 0 0 0 0 0 0 2 2 0 1 0 0 1 0 1 1 0 0 0 0 0 1 1 1 1 1 1 1 1 1 1 1 1 0 0 0 0 1 1 0 0 2 1 0 0 1 1 1 1 2 0 0 0 2 0 0 0 0 0 1 0 0 1 0 1 0 1 1 1 0 2 0 0 0 0 0 0 0 1 0 0 1 0 0 0 0 0 1 1 0 0 0 1 1 1 1 1 0 0 0 1 1 0 1 0 0 0 0 0 0 0 1 1 0 2 2 0 1 1 1 1 1 0 1 0 2 1 2 0 0 0 0 1 0 0 2 0 2 2 0 0 1 0 1 0 1 0 0 2 1 1 0 1 1 1 0 0 0 0 0 1 1 0 0 1 1 1 1 1 0 0 0 0 0 1 1 1 1 1 0 0 1 0 1 1 0 2 0 2 0 1 1 2 0 1 1 0 0 0 0 1 1 1 0 0 0 0 1 0 0 0 0 1 1 0 0 0 0 0 1 0 1 1 2 2 0 1 0 0 1 1 0 0 1 0 0 0 1 1 0 0 1 0 1 0 0 0 0 2 0 1 2 2 0 0 0 0 1 0 0 1 1 0 0 1 1 0 0 0 0 0 0 1 1 1 0 0 1 2 0 2 1 1 2 1 1 0 1 2 0 0 0 0 2 0 1 0 0 0 0 2 0 1 1 1 1 0 0 0 1 1 1 1 0 2 0 1 0 1 1 1 0 2 2 1 1 1 1 0 1 0 0 0 1 0 2 2 2 0 0 0 0 0 0 2 0 1 0 1 0 0 2 0 2 2 0 0 0 0 0 2 0 2 1 2 2 0 0 0 0 0 1 2 0 1 0 1 0 1 0 0 0 0 1 1 0 2 1 1 0 0 0 0 0 0 0 0 0 0 0 1 0 2 0 0 2 2 0 0 1 2 0 1 2 1 0 2 1 1 2 0 0 0 0 1 1 1 2 0 0 0 2 0 0 1 2 2 1 2 2 2 0 0 1 1 1 1 1 1 0 1 1 0 0 0 1 2 2 0 1 1 1 2 2 0 0 0 0 0 1 2 0 1 1 0 0 0 0 0 2 0 0 0 2 0 1 0 1 1 1 1 0 1 1 0 1 0 1 1 0 0 2 0 0 1 0 1 1 2 2 0 2 2 0 1 2 0 1 1 0 1 1 1 1 0 2 2 2 0 0 0 0 1 0 2 0 2 0 2 0 0 2 2 2 0 0 0 0 2 0 0 1 1 0 2 1 2 0 0 0 0 0 2 2 1 2 1 0 1 1 2 0 1 1 1 0 0 1 1 0 1 0 0 0 1 1 1 0 0 2 2 0 1 2 0 1 0 1 0 1 1 1 0 1 0 0 0 0 2 0 0 1 1 1 1 2 0 0 1 0 0 0 1 0 0 1 0 0 0 1 2 0 0 0 0 0 0 0 0 0 0 0 0 0 0 0 0 0 2
109 1 0 1 0 0 0 1 2 0 0 1 1 1 0 0 0 0 0 1 1 0 0 0 0 0 1 0 0 0 1 0 1 1 0 0 1 2 0 0 0 1 0 1 2 1 1 0 2 0 0 0 1 0 0 1 0 0 0 1 1 2 0 1 1 1 1 2 2 0 0 2 2 2 2 2 0 0 2 1 1 2 1 0 2 0 0 0 1 1 0 0 1 0 0 0 0 0 0 1 0 2 0 0 1 1 2 0 0 2 0 1 1 2 2 2 1 0 1 1 1 0 2 0 0 0 0 0 2 0 0 0 0 1 1 1 0 0 1 1 1 1 0 0 0 0 0 0 0 1 1 0 1 1 1 0 1 2 0 2 2 2 0 1 0 2 0 1 0 2 0 0 1 0 0 1 0 1 1 0 0 1 0 0 0 0 0 1 1 2 1 0 2 2 2 1 1 0 0 0 0 0 0 1 2 0 1 1 1 0 0 0 1 0 1 0 0 0 1 1 0 0 2 0 0 1 1 1 0 1 0 0 1 0 0 0 0 2 0 1 0 0 1 1 2 2 0 0 2 0 0 1 1 0 0 0 1 1 0 1 1 1 0 1 1 0 2 1 2 1 0 0 0 1 0 0 0 0 1 0 1 0 2 0 2 1 1 0 2 2 0 1 1 1 1 1 1 0 0 1 1 0 2 0 1 1 0 1 0 0 0 2 0 2 1 0 2 0 0 0 1 1 1 1 2 0 1 0 1 1 1 1 1 1 0 1 0 2 0 0 0 0 1 2 0 0 2 0 2 1 1 0 0 0 0 0 1 1 1 0 2 1 2 0 2 0 0 2 2 0 0 0 0 0 1 0 0 0 1 2 0 0 1 1 2 1 0 0 0 2 0 1 0 1 2 0 1 0 0 0 0 0 1 0 0 0 1 0 0 2 0 2 2 0 0 2 0 0 0 0 0 2 2 0 1 1 0 0 1 0 1 0 0 2 0 0 0 0 0 0 1 1 0 2 2 2 2 0 1 0 0 0 0 2 2 0 1 2 2 1 0 1 1 1 0 1 0 2 2 0 1 1 0 0 0 2 0 0 2 0 1 0 0 1 0 1 0 1 2 1 2 1 0 1 0 0 1 0 1 0 1 1 1 1 0 1 1 0 1 0 0 0 0 0 0 2 1 0 1 0 0 2 1 1 0 1 1 0 0 2 0 1 0 0 0 0 1 1 1 1 0 1 0 1 1 2 1 1 1 0 1 0 0 1 2 1 1 0 0 1 0 0 1 0 0 1 0 2 2 0 2 0 0 0 0 0 0 2 0 1 1 0 1 0 1 1 1 0 0 0 0 1 1 0 1 0 0 1 1 0 1 2 1 0 1 2 2 0 1 1 1 0 0 0 0 0 0 1 1 0 2 0 0 0 0 1 1 1 0 0 1 2 0 2 1 1 2 0 2 1 2 0 0 1 2 1 1 0 2 0 0 1 1 1 0 0 2 2 1 0 0 0 1 0 2 1 1 2 1 0 1 1 1 0 0 2 2 0 1 1 0 2 0 0 0 2 0 0 0 0 2 0 0 2 2 0 0 1 0 1 0 1 0 0 0 0 0 1 0 0 1 1 0 0 0 0 2 1 1 0 0 0 0 0 1 2 0 0 1 0 1 2 0 0 0 0 0 1 0 2 1 2 1 0 0 0 1 0 0 0 0 0 0 1 0 1 1 0 0 0 0 2 2 1 1 0 2 0 0 1 1 0 0 1 1 1 0 1 1 1 2 1 0 0 1 0 0 1 1 2 1 1 2 2 0 0 1 1 0 1 1 2 0 0 2 0 0 0 1 2 2 0 0 1 0 2 1 0 1 1 1 2 0 2 0 0 0 0 0 0 0 0 1 0 0 1 0 0 0 0 1 1 1 0 0 0 0 0 1 0 1 1 0 0 1 0 0 0 1 0 1 1 1 1 2 2 0 1 0 0 0 1 0 2 2 2 0 0 1 1 2 0 0 0 0 0 0 0 1 1 0 1 2 0 1 1 2 1 0 0 0 2 2 1 2 0 1 0 1 2 1 1 0 0 1 1 1 1 2 1 0 1 0 1 1 1 1 0 1 1 0 2 0 1 0 0 0 0 2 0 0 0 2 1 0 1 1 0 0 0 2 0 2 0 0 0 1 0 1 0 2 0 1 0 1 1 2 0 1 0 0 1 0 0 0 1 0 0 0 1 1 0 1 2 0 0 0 0 0 0 0 0 0 0 1 0 1 1 1 0 0 0
110 0 0 2 1 1 1 2 2 0 1 1 0 0 0 0 0 0 0 2 0 0 0 0 0 1 1 1 0 0 1 0 0 0 0 0 2 1 0 2 1 0 0 0 1 0 0 1 0 1 0 0 1 0 0 0 0 1 0 1 2 1 0 0 0 0 0 0 2 2 2 0 2 2 1 2 0 0 1 1 0 2 0 0 1 0 0 0 1 2 0 1 1 2 1 0 0 1 1 1 1 2 0 0 0 0 2 2 1 1 0 1 1 1 1 1 1 0 1 1 1 0 2 1 0 2 0 0 0 0 0 0 0 0 0 0 0 0 0 2 1 1 0 0 0 0 1 0 0 0 0 0 0 1 0 0 0 1 2 1 1 1 1 2 2 2 1 1 0 1 1 1 0 1 1 1 0 2 1 1 1 1 0 0 0 0 0 2 1 1 1 1 0 0 2 0 1 0 0 0 1 1 0 1 2 0 2 1 0 0 1 0 1 0 2 0 0 0 0 0 2 2 2 0 0 1 1 2 1 1 1 1 0 0 0 0 0 2 0 2 0 0 2 0 2 2 0 0 1 0 0 0 0 0 0 0 0 1 0 0 0 0 0 1 0 0 1 0 2 1 0 0 0 2 0 0 0 2 2 0 0 2 2 0 2 0 2 0 0 2 1 0 2 0 2 0 2 1 0 1 0 0 2 0 1 1 0 0 0 1 0 1 0 1 1 0 1 1 1 1 0 0 2 0 1 0 0 0 0 0 2 0 2 0 0 0 0 2 0 0 1 0 1 1 0 1 1 1 2 1 2 0 0 1 0 1 1 0 0 2 2 0 1 0 0 0 1 2 2 0 0 0 1 1 1 0 1 1 0 1 1 0 0 1 1 0 0 0 0 0 0 0 0 0 2 0 1 1 1 1 1 2 0 2 1 0 0 0 0 2 0 1 1 1 0 0 0 0 0 0 0 2 1 1 1 2 0 2 2 1 1 2 0 1 1 0 0 0 0 0 1 1 0 1 1 2 2 1 0 0 0 0 1 2 1 0 1 2 2 0 0 0 0 0 1 1 0 2 2 0 0 0 0 0 1 0 2 0 1 0 1 0 0 1 1 0 0 0 2 0 2 1 1 2 2 0 2 1 1 1 0 2 1 1 0 1 1 1 1 0 0 1 0 1 1 1 0 0 1 1 1 1 2 2 0 1 0 0 0 2 0 1 0 0 0 0 2 0 1 1 1 0 0 1 0 2 1 0 2 0 0 0 0 2 1 1 0 1 0 2 0 0 1 0 0 1 1 0 0 0 0 1 0 0 0 0 0 1 0 1 0 0 1 1 0 0 1 1 0 0 1 0 0 1 1 1 1 0 0 0 1 2 0 0 2 2 1 0 0 0 0 0 0 1 1 0 0 1 0 0 1 0 0 0 0 0 2 0 0 0 0 0 1 2 2 0 2 0 1 1 0 1 0 1 1 0 2 0 1 0 0 2 1 1 2 0 1 2 2 0 0 0 1 1 1 1 0 2 1 0 0 1 0 0 0 2 1 0 1 1 0 1 0 0 0 0 1 1 1 1 2 0 0 0 0 0 0 1 0 0 0 0 0 0 1 0 2 1 1 0 0 0 0 0 0 0 2 1 1 0 0 0 0 1 1 1 1 1 0 0 0 2 0 0 0 0 0 0 0 0 0 0 0 0 0 0 0 1 0 0 0 0 0 0 1 1 0 0 2 2 0 0 1 0 0 0 2 2 0 0 0 1 2 1 0 2 0 0 0 2 2 2 0 0 2 0 0 2 2 2 0 2 2 1 0 0 0 0 0 0 0 2 0 1 1 0 2 0 0 1 1 0 1 1 1 2 2 1 0 0 0 0 1 1 0 1 0 0 0 0 1 0 2 0 0 0 1 0 0 0 0 0 1 0 0 0 0 0 0 1 1 0 0 0 2 0 0 0 0 0 0 0 0 0 0 0 1 0 2 0 0 0 0 2 0 0 0 0 1 1 0 1 0 0 0 2 0 0 0 2 0 1 0 0 2 2 2 0 0 1 0 2 2 0 2 1 0 1 0 0 0 0 0 0 0 2 2 1 1 1 0 0 0 0 0 0 1 0 0 0 0 1 0 2 0 0 0 2 2 0 0 0 2 1 0 1 2 0 0 1 2 0 1 1 1 0 1 1 2 1 1 1 0 0 0 0 0 0 2 0 0 1 0 0 0 0 0 0 1 0 0 0 1 1 0 0 0 0 0 0 0 0 0 0 0 1 0 1 1 0 0 1
111 1 0 1 0 0 0 1 2 0 0 1 0 2 0 0 0 0 1 1 0 1 0 0 0 0 2 1 0 0 0 0 2 2 1 2 2 0 1 1 0 0 0 0 2 0 2 0 0 2 1 1 1 1 0 0 0 1 0 0 2 2 0 0 0 0 0 0 2 1 0 2 2 2 1 2 1 0 2 1 1 2 0 0 2 0 0 0 2 2 0 1 1 1 0 0 1 2 2 2 2 2 2 2 0 0 2 1 1 1 0 1 2 2 2 2 2 0 0 1 1 0 2 0 1 0 1 0 2 0 0 0 1 1 0 0 1 0 1 0 0 2 0 0 0 0 0 0 0 0 0 0 0 0 1 0 0 1 1 0 2 1 1 2 1 1 0 1 0 1 1 1 1 2 1 0 0 0 0 0 0 0 1 0 1 0 0 1 0 0 1 1 0 1 2 0 1 0 0 0 0 0 0 2 2 1 2 0 1 0 0 0 1 0 2 0 0 0 2 0 0 0 2 0 0 1 1 0 0 0 0 1 0 0 0 0 0 1 1 1 0 0 2 1 2 2 0 0 2 0 0 0 0 0 0 0 0 2 0 1 1 1 1 1 0 0 0 0 1 1 1 0 0 0 0 0 1 1 1 0 0 1 0 0 1 1 1 2 0 2 0 0 1 1 1 0 1 0 0 0 0 0 2 0 1 0 2 0 1 0 1 1 0 2 0 0 0 0 1 1 1 0 1 1 0 0 1 0 0 0 1 1 0 0 0 0 0 1 1 1 2 2 1 2 0 0 2 0 1 1 0 0 0 1 0 1 1 1 0 0 0 0 0 0 0 0 0 1 1 0 0 0 0 0 0 0 1 1 0 1 1 0 0 0 1 0 0 0 0 1 1 1 0 0 1 1 1 0 1 1 1 1 0 2 1 0 0 1 0 2 1 1 0 0 1 1 1 0 0 0 0 1 0 2 2 2 1 0 2 1 1 1 0 2 0 1 0 0 0 0 2 0 0 0 0 1 1 0 0 0 0 0 0 2 0 0 1 2 2 2 1 1 0 0 1 1 1 2 2 0 1 1 0 0 2 0 0 0 1 0 2 0 0 2 1 1 0 0 2 0 1 2 0 2 0 0 1 1 1 0 0 2 1 1 0 1 1 1 0 0 0 0 0 0 0 1 0 0 0 0 0 1 1 1 0 1 1 0 0 2 0 0 0 0 1 0 1 0 1 1 0 0 0 1 1 2 0 1 1 0 0 0 0 2 0 2 0 0 0 0 1 0 0 0 0 0 0 0 0 0 0 1 1 0 1 0 0 1 0 1 0 0 2 2 0 0 2 1 0 0 1 0 1 0 0 0 0 0 0 0 1 1 1 0 0 2 0 0 0 2 0 0 1 2 0 1 1 0 1 0 1 0 0 0 0 0 1 0 0 0 2 2 0 1 1 0 2 1 2 1 1 1 0 1 2 1 2 1 0 1 1 2 1 1 2 0 2 2 2 0 0 0 0 0 1 0 0 1 0 1 0 1 0 0 1 2 2 0 0 0 2 0 0 0 0 2 1 1 1 0 0 1 0 1 2 0 0 2 0 2 0 2 0 1 1 1 2 2 0 0 0 0 0 1 0 0 0 1 0 0 0 0 1 0 1 2 0 0 1 0 0 0 0 1 0 0 1 0 0 1 1 1 0 0 0 1 1 1 0 0 0 0 0 0 0 0 0 0 0 0 0 2 2 2 1 1 2 2 0 2 0 1 2 0 0 1 0 1 1 1 1 1 1 1 2 1 1 2 2 2 0 2 2 2 1 1 0 1 0 1 1 1 0 0 0 1 0 0 0 2 2 0 2 0 2 2 2 1 1 2 2 2 1 2 0 2 2 0 0 0 0 0 2 2 0 2 0 0 0 0 1 0 1 1 0 1 1 0 0 0 2 2 0 0 1 0 1 0 0 0 1 2 1 0 1 2 0 0 2 0 0 0 0 1 2 2 0 1 0 1 1 0 0 0 0 1 0 0 0 2 0 1 1 0 0 0 2 0 1 0 1 2 1 0 1 1 1 0 0 1 0 0 1 0 2 1 2 1 1 1 0 0 0 1 1 0 0 1 0 0 0 2 0 2 0 0 0 2 2 0 1 1 2 1 0 1 1 2 0 1 2 0 1 2 2 0 2 1 1 0 0 1 0 0 0 0 0 0 0 0 1 0 0 0 0 1 0 0 1 0 0 0 2 2 0 0 0 1 0 0 0 0 1 1 1 2 0 1 1 0 0 1
112 0 0 1 0 0 0 1 1 2 2 0 1 1 1 1 0 0 1 1 0 0 0 0 0 0 1 0 1 1 1 1 1 1 0 0 2 1 1 0 0 1 0 1 1 1 0 1 1 1 0 1 0 0 2 2 0 0 1 1 1 2 0 0 1 1 1 1 1 0 0 0 0 2 0 2 1 1 2 0 2 2 0 1 1 0 0 0 2 2 0 0 1 1 0 0 0 2 0 2 0 1 0 0 0 0 2 0 1 1 0 1 1 2 2 2 2 0 0 2 2 0 1 2 0 1 0 0 2 0 0 0 0 0 0 0 0 0 0 0 1 2 0 0 1 0 1 0 0 0 0 0 0 0 0 0 0 1 0 1 1 0 0 2 1 2 0 0 0 0 2 0 0 2 2 1 1 1 0 0 1 2 1 0 1 0 1 2 0 0 0 1 0 0 2 0 2 0 0 0 0 0 0 0 2 0 2 0 0 0 2 0 2 0 1 0 0 2 1 1 1 1 2 0 0 1 1 1 0 0 0 0 1 1 0 0 0 2 0 1 0 1 1 1 2 2 0 0 2 0 0 0 0 0 0 0 0 1 0 1 1 1 0 2 0 0 0 0 1 1 0 0 0 1 0 0 0 0 1 0 0 1 2 0 1 1 1 0 1 2 1 1 0 0 2 2 0 2 0 1 0 0 2 0 0 0 0 1 0 0 0 2 0 1 1 1 2 0 0 0 1 1 1 1 0 0 0 0 1 1 2 0 0 0 0 1 0 2 0 1 2 1 1 1 1 1 1 2 2 1 1 1 2 0 2 1 1 0 0 2 2 0 0 1 0 0 1 1 1 0 0 0 0 0 0 0 2 1 0 2 0 0 1 1 0 0 0 0 0 1 0 0 0 0 2 0 0 2 0 0 0 1 0 1 1 0 0 2 0 2 0 0 0 0 1 1 1 1 0 1 1 1 0 2 1 2 1 0 1 0 1 0 0 2 0 1 0 1 1 1 1 1 0 1 1 1 1 0 1 0 0 0 1 2 2 2 2 1 1 0 0 0 0 1 1 1 0 2 2 0 1 1 1 1 1 1 1 0 2 0 0 0 0 0 0 1 0 1 2 1 0 2 0 1 0 0 2 0 0 1 0 2 1 1 0 1 1 1 0 0 0 0 0 1 1 1 0 1 1 2 2 0 2 2 1 2 0 0 0 2 0 0 0 0 0 0 1 1 0 0 0 1 0 2 2 1 2 1 1 0 0 0 0 2 1 1 0 0 1 1 0 0 2 0 0 2 2 0 0 0 0 0 1 0 1 1 1 2 0 1 1 0 1 1 0 0 1 1 0 0 0 2 0 1 1 1 1 0 0 0 0 2 0 1 2 2 1 0 0 1 1 0 0 0 2 0 0 2 0 0 1 0 0 0 0 0 1 2 0 0 2 2 0 2 0 0 2 0 1 0 1 0 0 0 0 0 2 0 1 0 1 1 0 2 2 0 0 1 0 1 1 0 1 0 1 1 1 1 1 0 1 1 0 1 0 1 1 0 0 0 1 1 0 0 0 1 0 1 2 1 2 0 1 0 0 0 0 1 0 1 0 2 0 0 2 0 1 2 0 1 1 1 0 0 0 0 0 2 2 0 0 0 1 0 1 1 0 0 2 0 1 1 1 0 0 1 1 1 0 2 0 0 0 0 0 2 2 0 0 0 0 0 0 0 0 1 0 0 0 0 0 1 0 1 0 1 2 0 0 1 1 0 2 1 1 0 0 1 1 1 2 2 1 1 2 0 1 2 0 2 0 1 1 1 0 0 0 1 0 1 1 1 0 0 1 1 1 0 0 2 2 0 2 0 1 1 1 0 2 2 2 2 1 2 0 1 2 0 0 0 0 2 1 1 0 1 0 0 0 0 0 1 1 1 0 1 1 0 0 0 2 2 0 0 2 0 0 0 0 0 0 0 0 0 0 0 0 0 1 0 1 0 1 0 2 2 0 1 2 2 1 1 1 0 0 1 0 0 0 1 0 1 0 0 1 1 2 0 0 1 0 2 0 0 0 2 0 2 0 0 0 0 0 0 0 2 2 1 2 1 1 0 0 0 0 0 0 1 0 0 0 2 0 2 0 0 0 0 2 1 0 0 1 2 0 1 0 0 1 0 1 0 1 2 1 0 1 1 1 0 1 0 0 1 0 1 1 0 1 1 1 0 0 0 0 1 0 0 0 0 0 0 1 1 0 1 1 1 0 1 0 0 0 0 0 0 0 0 0 0 0 0
113 0 0 0 0 0 0 2 2 1 1 1 0 0 0 0 0 1 1 2 1 1 1 1 1 1 1 0 1 2 1 0 1 2 2 0 1 2 0 1 1 1 1 0 2 0 1 0 2 1 0 1 0 0 0 1 0 2 0 2 0 0 0 0 0 0 0 1 1 0 0 1 2 1 1 1 0 0 1 0 1 1 0 1 1 0 0 1 2 2 0 1 2 1 0 0 0 0 0 0 0 2 1 1 1 1 1 1 2 0 0 1 1 2 2 2 1 0 1 1 1 0 2 0 0 1 0 0 1 0 0 0 0 0 0 0 0 0 0 2 2 0 1 0 0 0 0 0 0 0 0 0 0 0 0 1 0 1 0 1 2 1 0 1 0 1 1 1 0 1 1 1 1 1 1 1 0 1 0 1 1 0 0 0 2 2 0 2 1 1 1 1 0 0 0 1 1 0 0 1 0 1 0 0 2 0 0 0 1 0 1 0 2 0 2 1 0 0 1 1 1 1 0 0 0 0 0 0 0 0 0 1 0 0 0 0 0 1 1 1 0 0 1 0 1 1 0 0 0 0 0 0 1 0 0 0 1 1 0 0 0 0 1 2 0 0 0 0 2 1 1 0 0 0 0 0 0 1 1 0 2 0 2 0 2 0 2 1 1 2 0 1 1 0 2 1 0 2 0 2 0 0 2 0 2 0 1 0 1 0 1 1 0 1 0 0 2 0 1 1 0 1 2 1 1 0 0 0 1 1 1 1 1 1 0 0 0 2 0 0 0 0 0 0 1 0 2 0 2 1 1 1 0 0 0 0 0 0 0 2 2 0 2 0 2 1 1 1 1 0 0 0 0 0 0 0 1 1 0 1 1 1 1 1 1 1 0 1 1 0 0 0 0 0 2 0 1 2 1 1 1 1 0 2 1 0 0 0 0 1 0 0 1 0 0 2 0 1 0 1 1 1 0 2 1 1 1 0 1 0 1 0 0 2 0 0 0 0 0 0 1 0 0 0 0 1 1 0 0 1 0 2 0 2 0 0 0 1 1 0 0 0 1 1 1 0 0 2 2 0 0 0 1 1 1 1 1 0 2 1 1 0 0 2 1 1 0 0 2 0 2 1 1 2 0 0 0 0 1 0 1 1 2 0 0 1 2 2 0 0 0 1 0 0 0 2 0 0 1 2 2 0 2 2 0 2 0 1 1 1 1 1 0 0 1 0 1 0 0 2 0 1 0 1 1 2 1 0 2 0 0 0 0 1 2 0 0 0 0 0 0 0 1 0 0 1 1 1 1 0 1 1 0 0 0 0 0 2 0 1 1 0 2 1 1 0 1 2 0 0 0 1 1 0 0 0 0 0 0 0 0 2 0 0 1 2 1 0 0 0 1 0 0 1 2 0 0 1 0 0 0 0 0 0 0 1 1 1 0 0 1 1 0 2 0 1 2 0 2 0 2 0 0 1 2 2 2 0 0 0 1 2 2 0 2 0 1 1 1 0 0 0 1 1 2 2 0 2 1 1 0 0 2 0 0 2 2 0 0 0 1 1 0 0 0 2 2 0 1 1 0 1 0 1 1 1 0 2 0 2 1 2 0 1 2 1 1 1 0 0 0 0 0 0 0 0 1 2 1 0 0 0 0 0 1 2 0 0 0 0 0 0 0 0 0 1 2 1 0 2 1 2 1 1 0 0 2 1 0 0 0 0 0 0 0 2 1 0 1 0 0 1 1 0 0 1 1 1 0 1 0 0 2 0 0 0 0 0 1 1 2 1 1 1 2 0 0 0 2 2 2 2 2 2 0 0 0 1 0 1 1 1 0 0 1 0 1 0 0 2 2 0 0 0 0 2 0 0 2 2 1 2 2 2 0 1 1 0 0 0 0 0 2 0 0 2 0 1 1 1 0 0 1 0 1 0 1 0 0 0 2 1 0 0 1 0 1 2 0 0 2 2 0 0 0 0 0 0 0 0 0 0 0 1 1 2 0 2 2 2 2 0 1 0 0 1 0 2 0 2 0 1 1 1 1 0 1 0 0 1 0 0 2 1 2 1 0 1 0 1 1 0 1 0 1 1 2 1 1 1 0 1 1 1 2 2 2 0 0 0 1 1 0 1 0 0 0 2 2 0 0 0 0 0 0 2 2 1 1 0 2 0 1 1 1 0 2 0 0 0 2 0 0 0 2 2 2 0 2 0 0 0 0 0 0 0 0 0 0 0 0 0 1 1 0 0 0 0 0 0 0 0 0 0 1 0 0 0 0 0 0 0
114 1 0 0 0 0 0 1 2 0 0 0 1 2 0 0 0 0 0 0 1 0 0 0 0 1 2 0 1 1 1 1 1 2 1 0 1 2 0 0 0 2 0 1 1 1 0 0 2 0 0 1 1 0 1 0 0 0 0 0 1 1 0 1 0 0 0 0 2 0 0 1 1 2 0 2 2 0 1 0 1 1 0 0 1 0 0 0 0 2 0 0 0 0 1 0 0 2 1 2 1 2 0 0 1 0 2 1 1 1 1 2 1 1 1 1 0 0 1 0 1 0 1 1 0 1 0 0 1 0 0 0 0 1 1 1 0 0 0 0 0 2 0 0 0 0 0 0 0 0 1 0 0 0 0 0 1 0 0 1 0 0 0 2 2 2 2 0 0 1 1 0 1 0 0 1 0 1 0 1 1 0 0 1 1 0 1 0 0 2 1 0 1 1 2 1 2 0 0 0 2 2 0 1 2 0 1 0 1 0 1 0 0 0 1 1 1 1 1 1 1 1 2 0 0 0 0 2 0 1 1 0 0 0 0 0 0 2 0 2 0 0 2 0 1 1 0 0 2 0 0 0 0 0 0 1 1 0 0 0 0 0 0 0 1 0 1 0 2 1 1 2 0 0 0 0 0 1 2 0 0 2 1 0 1 0 0 1 1 2 0 0 1 0 1 0 1 1 1 0 0 0 2 0 0 0 0 0 0 0 0 1 0 1 1 1 2 0 1 1 0 1 1 0 1 0 1 0 0 1 1 1 0 0 0 0 0 0 2 1 2 1 2 1 0 1 0 0 2 1 1 1 2 0 2 1 1 1 0 1 2 1 2 0 2 0 1 2 2 0 0 0 1 1 1 1 2 2 0 0 0 1 0 0 0 0 0 0 0 0 0 0 2 0 2 1 1 1 0 0 0 0 1 1 0 1 0 1 0 2 0 0 0 0 2 2 1 0 0 0 0 1 1 1 1 2 0 0 0 0 0 0 1 0 2 0 0 0 0 0 1 1 0 0 0 1 2 0 0 0 0 0 1 2 1 1 1 2 2 2 1 2 0 0 0 2 0 1 1 2 2 2 0 0 1 0 0 1 1 0 1 0 0 0 0 0 0 0 0 0 0 0 0 2 0 0 1 0 2 0 0 2 2 0 0 0 1 1 1 0 0 0 1 1 1 1 0 0 2 2 2 0 2 2 1 2 0 0 0 2 0 2 0 0 0 0 0 0 0 1 0 0 0 1 0 2 1 1 1 0 1 0 0 1 2 0 0 0 0 2 0 0 2 0 0 2 2 0 0 0 0 1 0 0 0 0 0 1 0 1 0 0 1 0 1 1 1 1 0 0 0 2 1 0 1 1 1 1 1 0 1 1 0 0 2 2 1 0 0 1 1 0 0 0 2 0 0 2 2 0 0 0 0 1 0 0 1 2 0 0 0 0 0 2 1 1 2 0 2 1 1 1 0 1 1 1 2 0 1 1 1 1 1 1 1 0 2 2 1 1 1 1 0 1 1 1 0 2 0 1 1 0 0 0 0 2 2 0 0 0 1 0 0 1 1 2 0 1 1 0 2 0 0 0 2 0 0 2 0 1 1 0 0 0 1 0 0 2 0 0 1 1 0 0 0 1 0 2 1 0 0 0 1 0 1 1 0 0 1 0 0 0 0 0 0 0 1 0 0 0 0 0 1 0 1 0 1 0 0 0 0 0 0 1 0 2 2 0 0 0 0 1 0 1 0 1 2 1 0 2 1 0 0 1 1 1 0 0 0 2 2 2 0 0 2 1 1 2 2 2 0 2 2 2 1 1 1 1 1 1 1 2 0 0 2 0 1 1 0 2 1 0 2 0 1 1 1 0 2 2 2 2 1 2 1 2 1 0 0 1 0 0 1 1 0 2 0 1 1 2 0 0 2 2 0 2 2 0 0 0 2 2 0 0 1 1 0 0 0 0 2 2 0 0 0 0 0 1 0 0 0 1 0 1 1 2 0 2 2 2 2 0 0 0 0 0 1 1 0 2 0 2 0 0 2 2 2 0 0 1 0 2 1 0 2 1 1 0 0 2 0 0 0 0 1 2 2 1 1 0 1 0 0 0 0 2 2 0 0 0 0 2 0 1 0 0 0 0 0 1 1 1 2 1 0 1 2 1 1 1 2 0 1 1 1 0 1 1 1 1 0 1 1 0 0 0 0 0 1 0 1 1 0 0 0 0 0 2 2 0 0 0 0 1 0 0 0 0 0 0 0 0 0 0 1 0 0 2 2 0 0 0
115 1 0 2 0 0 0 1 1 1 1 0 0 0 0 0 0 0 0 1 0 0 1 0 0 0 2 0 1 1 1 0 1 2 1 0 2 2 0 0 0 1 0 0 1 0 1 0 2 0 0 0 0 1 1 1 1 0 0 2 0 2 0 2 1 1 1 0 1 1 1 2 2 1 1 1 0 0 1 0 2 2 0 1 2 0 0 1 2 2 0 2 0 0 0 1 0 0 0 0 0 1 1 1 0 0 2 0 1 1 0 1 1 2 2 2 1 0 2 0 0 0 0 2 0 1 0 1 2 1 0 0 1 1 1 1 0 0 0 0 1 1 0 0 1 0 0 0 0 0 0 0 0 0 1 0 1 0 0 0 1 0 0 1 1 2 1 0 1 1 1 1 2 0 0 1 0 1 0 1 1 1 0 0 0 0 0 0 0 2 2 0 0 0 2 0 1 0 0 0 1 1 0 1 2 0 1 0 0 0 2 0 1 0 0 1 1 1 2 0 1 1 1 0 1 0 0 1 0 0 0 1 0 0 0 0 0 2 0 2 0 0 1 1 1 1 0 0 1 1 1 0 0 0 0 0 0 0 0 0 0 0 0 1 0 0 0 0 1 1 0 1 1 1 0 0 0 1 1 0 1 1 0 0 1 0 0 1 1 2 1 1 1 0 2 1 0 0 0 2 0 0 1 1 0 0 0 0 0 0 0 1 0 1 1 1 2 0 1 1 0 1 0 1 1 0 1 0 1 1 1 1 1 0 0 0 0 2 0 1 1 1 1 2 0 0 1 1 1 2 0 1 1 0 1 1 1 0 0 2 2 0 0 0 0 0 1 2 1 1 1 1 1 1 1 1 1 0 0 2 1 0 1 1 1 0 0 0 0 0 0 0 2 1 2 0 2 1 1 1 0 0 0 2 1 0 0 0 1 1 1 2 0 0 0 0 0 0 0 0 0 0 0 1 0 2 1 0 0 0 0 0 0 2 0 2 0 1 1 2 1 1 0 1 1 0 2 0 0 0 0 0 0 0 2 0 2 0 0 0 1 1 1 0 0 0 0 2 2 0 0 0 0 0 1 0 1 1 1 0 2 0 0 1 0 0 1 1 2 0 2 2 0 1 1 0 2 0 2 0 0 2 2 0 0 1 2 0 2 0 1 0 0 1 1 0 1 0 0 0 0 2 2 2 0 2 0 0 0 2 0 2 0 0 0 0 1 0 0 1 1 0 0 0 0 2 0 0 2 0 0 1 0 2 1 1 1 0 0 0 1 0 1 0 0 2 1 1 1 0 1 0 0 0 0 0 0 1 0 0 0 0 2 1 1 1 2 2 0 0 1 1 0 0 0 0 0 0 0 0 0 2 1 0 1 2 0 0 0 2 1 0 0 0 1 0 1 1 0 1 1 0 0 0 0 0 0 2 0 0 2 2 0 1 2 2 2 0 2 2 1 0 0 2 1 2 2 0 2 0 0 1 0 1 1 0 1 1 1 0 0 0 2 0 1 1 0 1 1 0 0 1 0 0 0 2 2 0 0 0 2 0 0 0 0 1 1 0 1 1 1 0 0 1 1 1 0 2 0 1 1 0 0 0 2 0 0 2 0 0 0 0 0 1 0 0 0 0 0 0 0 0 1 0 0 1 0 1 0 1 0 1 0 1 0 0 1 0 0 0 0 0 1 1 0 0 2 0 0 0 0 0 0 0 0 2 0 0 1 1 0 1 2 2 1 1 2 1 0 1 1 1 1 0 0 1 0 2 2 0 1 0 1 1 1 1 0 2 1 2 0 1 2 1 0 0 1 0 0 1 1 2 0 0 0 1 1 0 0 2 1 0 1 1 1 2 2 0 1 1 1 1 1 2 0 1 1 0 0 0 0 2 1 1 0 2 0 1 2 0 2 1 1 1 0 0 1 0 0 0 1 1 0 0 1 0 0 0 0 1 0 1 0 0 0 1 0 1 0 0 0 0 0 1 2 2 0 0 2 2 2 0 0 0 0 0 0 0 2 1 1 2 0 0 2 1 1 0 0 0 0 1 2 0 2 0 2 1 0 0 0 0 0 1 2 1 1 0 0 0 0 0 1 1 2 2 0 0 0 0 0 2 0 1 0 0 0 0 1 1 0 0 2 0 0 2 2 0 1 0 2 0 1 1 1 0 1 1 1 0 2 0 0 1 1 2 2 0 0 0 0 0 1 0 0 0 0 0 1 0 0 0 0 1 0 0 0 1 1 0 1 1 1 0 1 0 0 0 1 0 0 0
116 0 0 2 0 0 0 0 0 2 2 0 0 0 0 0 0 0 0 1 0 0 0 0 0 0 1 0 0 1 1 1 1 1 1 1 1 0 0 1 1 0 0 1 1 1 2 0 1 1 1 1 1 0 0 1 0 0 1 0 1 1 0 2 0 0 0 1 1 0 0 2 1 2 1 2 1 0 1 1 1 2 0 1 2 0 0 1 1 1 0 0 2 1 1 0 0 0 0 1 0 2 2 2 0 0 2 0 1 1 0 0 2 2 2 2 1 0 0 2 2 0 0 2 0 2 0 1 2 1 0 0 0 0 0 0 1 0 0 1 1 1 0 0 2 0 0 0 0 0 0 0 0 0 0 0 1 1 0 2 2 1 0 2 1 2 2 0 0 0 2 0 2 0 2 1 2 1 0 1 1 0 0 0 0 0 0 2 0 0 1 2 1 1 1 1 0 0 0 0 0 0 1 1 2 1 2 1 1 0 0 0 0 0 2 0 0 0 2 0 0 0 2 0 0 0 0 1 0 0 0 0 0 0 0 0 0 2 0 2 0 0 1 0 2 2 0 0 2 0 0 1 0 0 0 0 0 0 0 0 0 0 0 1 0 0 1 0 2 2 0 1 0 2 0 0 0 1 1 0 0 0 2 0 2 1 1 0 1 2 1 1 0 1 1 0 0 0 0 1 1 0 2 0 0 1 1 0 1 0 1 2 0 1 1 0 1 0 0 0 2 0 1 1 1 0 1 0 1 1 2 1 2 2 0 0 0 0 2 0 0 0 1 1 0 0 1 0 2 0 0 0 0 0 0 0 0 1 0 0 1 1 0 0 0 0 1 2 2 0 0 0 1 1 1 1 1 0 0 2 2 1 1 1 1 1 0 0 0 1 1 1 0 0 2 0 1 0 1 1 1 1 0 2 1 0 0 0 0 2 0 0 2 0 0 2 0 0 0 0 0 2 0 1 0 1 0 0 0 0 0 0 1 0 2 0 1 1 1 1 0 1 0 0 0 1 1 1 1 0 0 0 1 1 1 0 1 2 1 1 1 1 0 1 1 1 0 1 1 1 2 2 1 1 2 0 1 1 2 0 1 0 0 1 0 1 0 1 2 1 2 2 0 0 1 0 2 1 1 2 0 2 1 1 0 1 1 1 1 0 0 0 0 1 1 0 1 1 1 1 1 1 1 1 0 1 0 0 0 2 0 0 0 1 1 0 1 1 0 1 1 0 0 1 1 2 1 1 1 0 0 0 0 1 1 2 1 1 0 1 0 0 0 1 1 0 0 0 0 0 0 0 0 0 0 0 0 2 0 1 0 0 2 0 2 2 2 0 0 0 1 1 2 1 1 0 1 0 0 0 0 2 0 0 1 2 0 0 0 2 0 0 0 0 2 0 0 1 1 0 1 0 0 1 0 0 1 1 0 0 0 1 0 2 1 1 2 0 1 0 1 0 0 1 2 2 2 0 2 0 0 1 0 1 2 0 1 2 0 1 1 0 1 1 0 0 0 1 0 0 1 1 0 0 0 1 2 0 0 0 1 0 0 0 0 1 1 0 1 1 1 0 0 0 2 0 1 1 0 1 1 0 0 0 0 0 1 1 1 0 1 1 0 0 0 0 0 0 0 0 0 0 1 0 2 1 0 1 0 1 0 1 0 0 0 0 1 1 0 1 0 1 0 0 0 0 1 0 0 0 0 0 0 0 0 0 1 0 0 0 0 1 0 1 0 1 2 2 0 2 0 0 2 0 0 0 0 2 2 0 0 0 1 1 2 0 1 2 0 2 0 1 2 1 0 0 1 2 0 2 2 2 0 0 2 0 1 1 0 2 1 0 1 1 1 2 2 2 0 1 1 1 0 2 0 1 1 0 1 0 0 1 2 1 0 0 0 2 2 0 1 0 1 0 0 0 0 0 1 0 1 1 0 0 1 0 1 1 1 0 1 2 0 0 0 0 0 1 2 1 2 0 0 2 2 1 0 2 2 2 2 0 0 0 0 0 0 0 0 2 0 1 1 0 2 1 1 0 1 0 1 2 0 0 1 2 0 2 1 1 0 0 0 1 2 0 0 1 2 1 0 1 1 1 2 2 2 2 0 0 0 2 0 1 0 0 0 1 1 0 0 0 2 1 0 0 1 0 2 0 2 0 2 2 1 0 2 0 2 2 0 2 0 0 2 2 2 0 2 2 0 0 0 0 0 0 0 1 1 0 0 0 0 0 0 0 0 1 0 1 0 0 0 0 0 0 0 2 2 0 0 0
117 0 0 2 0 1 1 0 0 2 2 0 0 0 0 0 0 0 1 2 1 0 0 1 1 1 1 0 0 0 1 1 1 1 2 1 1 1 0 1 1 1 0 0 1 1 0 0 1 1 0 0 1 0 1 0 1 1 0 0 1 1 0 1 0 0 0 1 0 0 0 1 2 2 2 2 0 0 1 0 2 2 0 1 1 0 0 1 2 2 1 2 0 0 0 0 0 0 0 2 0 1 0 0 1 1 2 1 0 2 0 1 1 2 1 1 1 0 1 1 1 0 2 0 2 0 1 0 1 0 0 0 1 2 1 1 1 0 0 1 0 2 0 0 1 0 0 0 0 0 0 0 0 0 0 0 0 1 0 1 1 1 1 2 1 2 1 1 0 1 1 1 1 1 0 1 0 1 0 1 1 1 0 1 1 0 1 1 0 0 1 1 1 1 2 0 0 0 0 0 2 2 0 1 2 0 2 0 0 0 2 0 1 0 2 0 0 2 2 1 0 0 2 0 0 2 1 1 0 0 0 0 0 0 0 0 0 2 0 2 0 0 1 0 2 1 1 0 1 0 0 0 0 0 0 0 0 1 0 0 0 0 0 1 0 0 0 0 2 1 0 0 0 1 1 0 0 1 2 0 1 0 2 0 2 1 1 1 0 2 0 1 0 0 2 2 0 1 0 1 0 0 2 0 0 0 1 0 0 0 0 1 0 1 1 1 2 1 1 1 0 0 1 0 1 0 1 0 1 1 2 1 0 0 0 1 1 2 0 1 0 1 0 1 0 2 0 0 2 0 0 0 0 0 0 0 0 2 0 0 0 0 1 0 0 0 0 2 2 1 1 1 0 0 0 0 1 2 0 1 1 1 1 0 2 1 0 0 0 0 0 0 0 0 2 0 1 1 0 0 0 0 0 0 0 1 0 0 0 2 0 0 1 0 0 1 0 0 0 0 0 2 2 2 0 1 0 0 1 1 1 1 1 1 1 0 0 1 1 0 1 0 0 0 0 0 2 0 0 0 0 0 1 2 1 1 1 2 2 2 1 2 0 1 1 0 0 2 2 0 2 2 2 2 1 0 1 0 2 0 1 0 0 2 1 1 0 0 0 0 0 0 0 1 0 0 1 0 0 2 0 2 2 0 0 0 0 2 0 0 0 0 0 0 0 1 0 0 2 1 1 1 2 2 1 2 0 1 1 1 1 1 0 0 0 0 1 1 1 1 1 0 0 2 1 2 1 1 1 0 1 0 0 1 2 0 0 1 0 1 0 0 2 0 0 2 2 1 1 0 1 0 0 0 0 0 0 2 0 1 1 0 1 1 1 1 2 1 1 1 0 1 0 0 0 2 0 0 0 0 0 2 1 1 1 1 2 0 0 2 0 0 0 1 2 0 0 1 0 0 2 0 0 0 0 0 1 1 0 0 2 2 1 2 1 0 2 0 2 2 1 0 0 1 2 1 2 0 1 0 0 2 0 1 2 0 0 2 2 0 0 0 0 1 0 0 0 2 1 0 1 0 0 0 1 2 2 0 0 1 0 0 0 0 0 2 2 1 1 1 2 0 0 0 2 0 0 0 0 0 0 0 0 1 1 0 1 2 1 0 0 0 0 0 0 0 0 0 0 0 0 0 0 0 1 2 1 1 1 1 0 1 0 0 0 0 0 0 0 1 0 1 1 0 1 0 1 0 0 0 0 0 0 1 0 1 0 0 0 0 0 0 2 1 1 0 2 2 1 2 0 0 2 0 0 0 0 1 0 2 2 2 0 0 2 1 0 2 0 2 0 1 1 1 1 1 0 1 0 2 2 2 0 0 2 0 2 0 0 1 1 1 1 1 1 2 2 0 2 2 2 2 1 2 0 0 0 0 0 0 0 1 1 1 0 2 0 0 0 0 0 0 1 0 0 0 1 1 0 0 2 2 0 0 1 0 0 0 0 0 0 1 0 0 0 1 1 1 2 0 1 0 0 1 1 1 0 0 2 1 0 1 0 0 0 2 0 0 0 1 0 0 0 0 2 2 2 0 0 1 0 2 1 0 1 1 1 1 0 0 0 0 1 0 1 1 2 1 2 1 0 1 0 1 2 2 1 1 0 0 1 1 2 2 2 1 1 0 0 0 0 0 1 1 1 1 1 1 1 1 2 0 2 2 1 0 2 1 1 0 2 0 0 1 1 2 2 0 1 0 0 0 0 0 0 1 0 1 1 0 0 0 0 1 0 0 1 1 0 0 0 0 0 0 0 0 0 0 0 0 0 0
118 1 0 0 0 0 0 1 1 1 1 0 0 1 0 0 1 0 0 2 0 0 0 0 0 0 0 0 0 1 1 0 1 0 0 1 2 1 0 0 0 1 0 0 2 1 0 0 1 0 0 1 0 1 0 1 0 0 0 1 1 2 0 0 0 0 0 1 2 1 1 1 2 2 1 2 1 0 1 0 1 2 0 0 2 0 0 1 2 2 0 1 0 1 1 0 0 2 2 2 0 2 1 1 1 1 2 0 0 2 0 1 1 1 1 1 1 1 1 1 1 1 2 0 2 0 2 0 2 0 0 0 0 0 0 0 1 0 0 0 1 2 0 0 0 0 0 0 0 0 0 0 0 0 0 0 0 0 0 0 1 0 0 2 2 2 1 1 0 2 0 1 0 2 1 0 0 0 0 0 0 0 0 1 1 0 1 2 0 0 1 1 0 1 1 0 0 0 0 1 1 2 1 1 2 1 2 0 0 0 1 1 1 0 2 0 0 0 1 0 0 0 2 0 0 0 0 2 0 1 1 0 0 0 0 0 0 1 0 0 0 1 2 0 2 2 0 0 2 0 0 0 1 0 1 1 0 1 0 1 1 1 0 0 0 0 0 1 1 1 0 2 0 1 0 0 1 0 0 0 2 0 0 0 2 2 0 2 0 2 0 0 0 0 1 1 0 1 0 2 0 0 1 1 1 0 0 0 1 0 1 1 0 1 0 1 1 0 1 1 1 0 1 0 1 0 2 0 2 2 2 1 0 0 0 1 1 2 0 1 1 0 2 2 1 1 2 0 2 0 0 0 1 1 1 2 2 0 0 1 1 0 1 1 1 0 1 2 2 0 0 0 1 1 1 1 2 2 0 0 1 0 1 1 2 0 0 1 1 0 1 1 2 0 2 0 2 0 0 0 0 0 1 1 1 0 0 2 0 2 0 1 1 0 0 1 0 0 0 0 0 2 0 2 1 2 2 0 1 1 2 1 0 2 0 0 0 1 0 0 0 1 0 0 0 2 2 0 0 1 1 1 1 2 1 1 1 2 0 2 2 1 1 0 0 0 0 1 1 1 1 1 1 1 2 0 1 0 2 1 1 1 0 0 0 0 0 0 2 0 1 2 0 0 1 0 1 0 2 0 0 2 2 0 0 1 1 1 1 0 1 0 1 1 1 1 0 1 1 2 2 0 2 2 0 2 1 0 0 2 0 2 0 1 1 0 0 0 1 1 1 1 0 2 1 1 1 0 1 1 0 1 0 1 2 0 0 1 0 1 1 0 0 0 0 0 0 0 0 0 0 1 1 0 1 1 1 0 0 0 0 0 1 1 0 0 1 0 0 0 0 1 0 0 0 0 0 0 2 2 0 2 1 1 1 1 1 0 1 1 0 0 0 1 2 0 0 1 1 0 1 0 0 0 0 0 2 0 0 0 0 0 0 2 1 1 2 0 2 2 1 1 0 2 2 1 1 1 2 0 1 1 1 0 1 0 1 2 1 1 1 1 1 1 1 0 0 2 0 2 0 0 0 1 0 2 2 0 0 0 2 0 0 1 1 0 1 0 1 2 2 0 0 1 0 1 0 2 0 2 0 1 0 0 2 0 1 2 1 0 0 0 0 1 1 1 0 1 1 0 0 0 0 1 1 2 1 0 1 0 1 1 0 0 1 1 0 0 0 0 0 0 0 1 0 0 0 0 0 0 0 1 0 1 0 2 1 0 0 0 0 0 0 1 0 1 1 2 0 0 0 1 2 0 0 0 0 1 1 1 1 1 0 0 1 2 0 1 1 2 1 1 2 2 0 0 1 1 0 2 2 2 0 0 2 0 0 0 0 0 0 0 1 1 0 1 1 1 2 2 1 2 1 2 0 1 0 0 0 0 0 0 1 0 0 1 0 0 0 0 1 1 0 0 0 0 0 0 0 0 1 1 0 1 0 1 0 0 0 0 1 1 1 0 1 0 0 1 1 0 1 0 0 0 2 1 1 0 1 1 1 1 0 1 0 1 0 0 2 2 1 2 1 0 1 1 2 0 2 0 2 2 1 0 2 1 1 2 0 1 0 0 1 0 1 1 1 1 2 2 0 0 0 1 1 0 0 1 1 1 0 2 0 2 0 0 0 0 2 0 0 0 2 2 1 0 0 0 0 1 2 0 2 1 0 1 2 1 1 0 1 0 0 0 0 0 0 0 2 0 1 1 0 0 0 2 0 1 1 1 0 0 0 2 0 0 0 1 1 0 1 1 0 1 1 0 0 1 1 0 1 1
119 0 0 1 0 0 0 0 1 1 1 1 0 0 0 0 0 0 0 2 0 0 0 0 0 0 1 0 0 0 2 1 1 1 0 0 2 2 0 0 0 2 0 0 2 0 1 0 1 1 0 0 1 0 0 0 0 0 0 1 1 2 0 1 1 1 1 1 0 0 0 1 2 2 1 2 1 0 1 0 1 1 1 0 0 0 0 0 1 1 0 0 2 0 0 0 0 1 1 1 1 2 1 1 1 1 2 1 0 2 0 0 2 2 2 2 1 0 1 1 1 0 1 1 1 1 1 1 2 1 1 1 1 2 0 0 0 0 0 2 0 2 1 1 2 0 0 0 1 1 0 0 0 0 1 0 0 1 0 0 0 0 2 1 0 2 0 0 2 2 0 1 0 2 2 1 0 1 0 1 1 0 1 0 1 0 0 2 1 1 1 1 0 0 2 0 0 0 0 1 0 1 0 0 2 0 2 1 1 0 2 0 1 1 0 0 0 0 2 0 0 0 0 1 0 1 1 1 1 0 0 0 0 0 0 0 0 2 0 1 0 0 1 1 2 2 0 0 2 0 0 0 0 0 0 0 0 1 0 1 1 1 0 1 0 0 1 0 1 1 0 0 1 1 0 0 1 0 1 0 1 1 0 0 2 1 1 1 0 1 0 1 1 0 2 1 1 0 0 0 0 0 1 1 1 0 1 0 0 0 0 1 0 2 1 1 2 0 1 1 0 1 1 0 1 0 1 0 1 1 2 1 0 0 0 0 0 1 1 2 2 1 2 1 0 0 1 0 2 2 2 0 1 1 1 2 2 1 0 2 2 0 1 1 0 1 0 2 2 1 1 1 0 0 1 1 1 1 0 1 1 1 0 0 2 0 0 0 0 1 0 0 1 0 0 2 2 2 1 1 1 1 1 1 0 0 1 2 0 2 0 0 0 0 1 1 0 0 0 0 0 2 0 2 2 2 1 1 1 1 1 2 1 1 1 0 0 1 0 0 1 1 0 0 0 1 1 1 0 0 0 0 0 1 1 0 1 1 1 1 1 1 0 1 1 1 0 2 2 0 1 1 1 1 1 1 1 1 2 1 1 1 1 1 0 0 0 1 2 0 2 2 0 2 1 0 1 1 1 1 0 2 1 1 1 0 1 0 1 0 0 1 1 1 1 1 0 0 1 1 2 1 2 2 0 2 1 0 0 2 0 0 0 0 1 0 1 1 0 0 2 0 0 0 0 2 1 0 2 0 0 0 0 1 2 0 1 0 0 0 2 0 0 1 1 0 0 1 1 1 0 0 0 0 0 0 0 1 0 0 1 0 1 1 0 0 1 2 1 1 0 0 2 0 0 0 0 1 1 0 1 1 0 0 0 2 0 0 1 0 1 0 0 0 2 0 0 0 0 0 1 0 0 1 0 0 1 1 0 0 1 1 1 0 2 0 0 0 2 2 1 1 0 0 2 1 1 0 1 0 1 1 0 2 1 1 2 2 1 1 1 0 1 0 2 2 1 2 0 1 0 0 0 0 0 1 1 0 1 1 1 1 0 1 0 1 1 1 2 1 2 0 1 1 1 1 0 2 0 1 0 1 0 0 2 0 0 1 0 0 0 0 0 0 0 0 0 2 2 0 0 0 1 0 2 0 0 1 1 0 1 1 0 1 0 0 1 0 0 2 1 2 0 0 0 1 1 0 0 0 0 0 0 0 0 0 0 1 0 0 1 2 1 2 0 1 2 2 0 2 0 0 1 0 0 2 0 2 2 0 2 0 0 0 2 0 0 2 1 2 0 2 2 2 1 1 0 0 0 0 0 1 0 0 2 0 0 1 0 2 1 0 0 1 0 2 1 0 0 0 0 0 0 2 0 1 1 0 0 0 0 0 2 2 0 2 1 0 0 0 0 0 1 0 1 1 2 0 0 0 2 1 0 0 1 0 0 0 0 1 0 1 0 1 1 1 0 2 2 0 2 0 0 2 1 1 0 0 0 2 2 0 0 0 0 0 0 0 0 1 0 1 1 2 2 1 2 0 0 0 0 2 2 1 2 1 0 2 0 2 0 0 1 0 1 1 1 0 2 2 0 0 0 0 0 0 2 1 0 0 2 0 0 2 0 0 1 1 1 1 1 1 1 1 0 2 2 0 1 0 1 0 1 1 1 0 1 1 1 1 1 1 1 0 0 1 1 0 2 0 1 0 1 0 0 1 0 0 2 0 0 0 0 0 0 0 0 1 1 0 1 1 1 0 1 1 1 1 1 0 0 1
120 0 0 1 0 0 0 2 2 0 0 2 0 0 0 0 0 0 0 2 1 1 0 0 0 1 2 0 0 0 1 1 0 0 0 0 2 0 1 1 1 0 0 0 1 2 1 0 2 0 0 0 1 1 0 1 0 0 1 0 1 2 0 1 0 0 0 0 1 0 0 1 2 2 2 2 0 0 1 0 2 2 0 1 2 0 0 0 2 2 0 1 0 0 0 0 0 2 1 2 1 2 0 0 1 0 2 1 1 1 0 2 0 2 2 2 0 1 2 1 1 1 2 0 1 0 1 1 2 0 1 1 0 0 0 0 1 0 0 1 2 1 1 0 0 0 0 0 1 1 0 0 0 0 1 1 0 0 0 2 2 0 0 2 1 1 1 0 0 0 2 1 1 0 1 1 1 1 0 1 1 2 0 0 0 0 0 1 0 0 1 1 1 1 1 1 2 1 0 0 0 0 0 1 2 0 1 2 1 0 1 0 2 0 2 1 1 0 2 0 0 0 2 0 0 1 1 0 0 0 0 0 0 0 1 1 1 2 0 1 0 0 2 0 0 0 0 0 2 0 0 0 0 0 0 0 0 0 1 1 0 1 0 2 0 0 0 0 2 1 1 0 1 0 1 1 0 0 1 0 1 0 1 1 1 0 1 1 0 2 0 1 0 0 2 1 0 2 1 2 0 0 2 0 2 0 0 0 0 1 0 1 0 0 2 0 2 1 0 0 0 1 2 1 1 0 0 0 2 1 1 1 0 0 0 0 0 1 1 1 0 1 1 1 0 1 0 0 2 0 2 0 0 1 0 1 1 0 0 0 1 1 0 0 0 0 0 2 2 1 1 1 0 0 0 1 1 1 0 1 0 1 0 0 1 0 0 0 0 1 0 0 1 0 2 0 0 2 1 0 0 0 1 0 0 0 1 1 0 1 0 1 1 0 1 2 1 0 0 0 0 1 0 2 2 2 1 0 1 0 0 1 0 2 0 1 0 1 1 0 1 1 0 1 1 2 1 1 1 0 0 0 1 1 2 1 2 2 1 2 2 2 0 0 0 2 0 1 2 1 1 1 0 0 0 2 0 1 1 0 1 1 0 2 2 0 0 0 1 0 0 0 0 2 2 0 1 0 0 0 0 2 1 1 0 1 1 0 1 0 0 0 0 0 0 2 0 1 1 2 2 0 1 2 1 1 0 0 0 2 0 1 0 0 0 0 1 1 1 0 0 2 0 1 0 1 1 1 1 0 0 0 0 2 2 0 0 0 0 0 2 0 0 0 0 2 2 0 0 0 0 1 1 0 1 1 1 0 0 0 0 0 0 0 0 0 0 2 0 0 1 1 0 0 0 2 0 0 0 0 1 2 0 0 2 2 1 0 1 0 1 0 0 2 0 0 0 0 0 0 1 0 0 0 0 0 1 2 0 0 0 0 0 2 1 1 1 0 2 2 0 1 0 1 2 1 1 0 2 1 0 2 1 1 1 0 1 1 0 0 0 0 1 0 2 2 2 1 1 0 1 1 1 0 0 1 0 0 1 1 1 0 1 0 0 1 2 1 2 1 1 1 1 0 0 0 0 1 0 1 0 1 0 0 0 0 0 2 0 0 0 0 0 1 0 0 0 1 1 1 0 1 0 0 2 1 0 0 2 0 1 2 0 0 0 0 0 0 0 1 1 1 0 0 0 1 1 0 0 0 0 0 0 0 0 1 2 0 0 0 0 2 2 2 1 1 2 2 0 1 0 0 0 1 1 1 0 1 1 1 2 0 0 0 1 2 0 2 2 2 0 2 2 1 0 0 0 0 0 1 0 1 0 0 2 2 1 0 0 1 1 0 2 0 2 2 2 1 1 1 1 1 0 2 0 1 1 0 0 0 1 0 1 0 0 2 0 0 0 0 0 1 1 0 0 0 0 0 0 1 1 1 0 0 1 0 0 0 0 0 2 2 0 0 0 1 0 0 1 0 0 0 0 1 2 2 0 0 2 2 2 0 0 0 0 0 0 0 0 1 0 1 0 0 1 1 2 0 1 0 1 2 0 0 1 1 0 1 0 1 1 0 1 0 1 2 2 1 1 0 0 2 0 1 1 1 0 1 1 1 0 2 0 1 0 0 0 1 1 0 0 0 1 2 1 1 1 1 0 0 2 0 2 0 1 0 0 0 0 0 2 0 1 0 0 1 1 1 2 1 0 0 0 0 0 0 0 1 1 0 0 0 0 1 0 0 0 1 0 1 0 0 0 0 2 0 0 0 0 0 0 0
121 1 0 0 0 0 0 1 2 0 0 0 0 0 0 0 0 0 1 2 0 0 1 0 0 0 1 0 1 1 2 0 1 2 0 0 2 0 0 1 1 1 0 1 2 1 1 0 1 2 1 1 0 1 0 1 0 0 1 1 1 1 0 1 1 1 1 1 1 0 0 1 2 1 1 1 0 0 2 2 0 2 0 1 1 0 1 1 1 2 0 1 1 0 0 0 0 1 1 1 1 2 1 1 0 0 2 0 1 1 0 0 1 2 2 2 1 0 1 1 1 0 2 0 1 0 1 1 2 0 1 1 0 0 0 0 0 0 1 1 1 1 1 0 0 0 0 0 0 0 0 0 0 0 0 0 0 0 1 1 1 1 0 2 0 2 1 1 0 2 0 0 0 1 1 1 1 0 0 0 0 0 0 1 1 0 1 1 0 0 0 1 0 0 2 0 1 0 0 0 0 0 1 2 2 0 1 0 1 0 0 0 1 1 0 0 0 2 2 1 1 1 2 0 0 2 1 1 0 0 0 0 1 0 1 1 0 1 1 1 0 0 2 0 1 1 0 0 2 0 0 1 0 0 0 0 1 1 0 1 1 1 0 0 0 0 0 0 2 2 1 1 0 1 0 0 0 1 2 0 1 1 2 1 2 0 2 2 0 2 0 1 0 0 0 0 0 1 1 1 1 0 2 0 0 1 0 1 0 0 0 1 0 1 1 1 2 0 1 1 0 0 1 1 1 0 0 0 0 0 2 1 0 0 0 0 0 1 1 0 0 0 1 2 0 0 1 0 2 0 0 0 0 0 0 0 0 0 0 1 2 1 1 0 1 0 0 2 2 1 1 1 0 1 0 0 1 1 0 2 0 0 0 0 2 1 0 0 0 0 0 0 1 0 2 0 1 1 0 0 0 1 0 2 1 0 0 0 0 2 0 1 0 0 2 2 2 1 0 1 1 0 1 0 0 2 0 1 1 1 1 2 1 0 1 0 0 2 1 0 1 1 0 2 2 2 2 0 2 0 0 1 0 2 1 0 1 2 1 2 2 2 1 0 0 1 0 1 2 1 1 1 1 1 1 1 0 0 2 0 2 0 0 0 1 0 0 0 2 0 2 2 0 1 1 0 1 0 2 0 1 2 1 1 0 1 1 1 0 0 0 0 0 0 0 1 0 0 0 0 1 2 2 2 1 2 0 0 0 2 0 0 0 0 1 0 1 1 1 2 0 0 0 0 0 2 2 2 0 0 0 0 0 1 2 0 1 0 0 1 0 0 0 1 1 0 0 0 0 0 0 0 2 1 2 2 2 2 0 2 0 0 2 2 0 1 2 1 0 0 0 1 1 0 1 0 0 0 0 0 0 1 1 1 1 1 1 0 0 1 0 0 0 0 1 0 0 2 2 0 0 0 0 0 0 1 1 1 0 0 1 1 0 1 1 0 1 0 2 1 2 1 0 0 1 1 2 1 2 0 0 1 1 0 2 0 1 2 2 0 0 0 1 1 1 1 0 1 0 0 2 0 1 0 0 2 2 0 1 1 1 0 0 0 0 2 1 0 0 1 1 0 1 0 0 1 0 2 0 1 0 1 0 1 1 1 1 1 0 0 0 0 0 1 0 0 0 0 1 1 0 1 0 1 0 2 1 1 0 1 0 1 0 0 0 1 1 0 0 0 0 0 0 0 0 1 1 1 0 0 0 0 0 0 1 1 1 2 0 2 0 0 1 1 1 0 1 1 0 1 0 0 1 1 1 1 0 0 0 1 1 1 1 1 2 1 0 2 2 2 0 2 2 1 0 0 1 0 0 0 0 0 0 0 2 0 1 0 0 2 2 0 2 0 2 2 2 2 1 1 1 1 1 2 0 0 0 0 1 0 0 0 2 0 0 0 1 0 0 0 0 0 0 0 0 0 0 0 0 0 2 2 0 0 2 0 0 0 1 0 1 2 0 0 1 0 1 0 2 0 1 0 1 1 0 0 0 1 2 2 2 0 0 0 0 2 0 0 0 1 0 1 0 0 2 2 2 0 0 0 0 2 1 0 1 1 0 2 1 1 0 0 0 0 1 1 1 1 0 0 0 1 0 1 1 0 0 0 0 0 0 2 0 2 0 0 0 2 2 0 0 0 1 1 0 2 2 1 0 1 2 0 2 0 0 0 2 1 1 0 2 0 1 0 1 0 1 0 1 0 1 0 0 0 1 2 0 1 1 0 0 0 0 1 0 1 2 1 0 1 0 0 0 0 2 0 0 0 1 1 1 0
122 1 0 2 1 0 0 0 0 1 1 2 0 0 0 0 0 0 1 0 1 1 1 1 1 1 0 0 0 1 1 0 1 1 0 0 2 1 0 1 1 1 0 0 1 0 1 0 2 0 0 0 0 0 1 1 0 0 0 1 0 1 0 0 1 2 1 1 2 0 0 1 2 2 1 2 0 0 0 0 1 2 1 0 1 0 1 0 2 2 0 2 1 0 0 0 0 0 0 2 0 0 2 2 0 0 2 1 2 0 0 1 0 2 2 2 0 0 2 0 0 0 2 0 1 2 0 1 1 1 0 1 0 2 2 1 0 0 0 0 0 2 0 0 1 0 0 0 0 0 0 0 0 0 1 0 1 1 0 1 1 0 0 2 0 2 0 0 1 1 1 1 1 2 1 0 0 0 0 0 0 0 0 0 1 1 0 0 0 1 1 0 1 1 2 0 1 0 0 0 1 1 0 1 2 0 2 0 0 0 2 0 1 0 1 1 1 1 1 2 0 0 2 0 0 0 0 2 1 0 0 1 0 0 0 0 0 1 0 1 0 0 1 0 2 1 1 0 1 0 0 0 0 0 1 1 2 0 0 0 0 0 0 2 1 1 1 0 2 1 0 1 0 1 0 0 0 0 1 0 0 2 2 0 0 0 2 1 1 1 0 1 1 0 1 0 0 0 0 1 0 1 2 0 1 0 0 0 1 0 1 2 0 1 2 0 1 0 0 0 0 2 1 0 2 0 1 0 0 0 2 1 0 0 0 0 0 1 1 0 0 0 2 1 1 1 0 2 2 0 2 0 1 0 0 0 0 0 0 1 2 1 2 0 2 1 1 2 2 2 2 2 1 1 0 0 0 1 1 2 0 0 0 0 1 0 0 0 0 1 0 0 2 0 2 0 2 1 0 0 0 0 1 1 1 1 0 1 0 2 0 0 1 0 0 1 0 0 0 0 0 0 0 1 1 1 1 0 1 2 2 1 0 1 0 0 0 1 1 0 1 1 0 2 2 2 2 0 0 0 0 1 1 1 2 1 2 2 1 1 1 1 0 1 1 1 1 1 1 1 1 1 1 1 2 0 1 0 1 0 1 1 0 2 2 0 0 0 1 0 1 0 0 1 2 0 0 0 2 0 1 2 1 1 0 1 1 0 0 0 0 1 0 0 0 2 0 1 0 1 1 1 1 0 0 0 0 0 0 2 0 1 1 0 0 0 0 1 1 0 2 0 0 1 1 2 2 1 1 0 1 0 0 2 1 1 0 0 1 0 1 1 0 0 0 0 0 1 1 1 0 1 1 0 1 1 1 1 0 1 0 0 2 1 1 1 1 1 0 0 2 0 1 0 0 1 0 0 0 0 0 2 0 1 2 2 0 0 0 2 1 0 0 1 0 0 0 1 0 1 0 0 0 0 0 0 2 2 0 0 0 1 0 2 1 1 2 0 2 2 0 1 0 2 2 1 1 0 0 0 1 2 0 2 2 0 0 1 1 0 0 0 1 0 2 2 1 2 2 0 2 0 0 0 1 2 1 1 2 2 1 1 0 1 1 1 1 0 1 1 1 0 0 0 0 0 0 2 0 2 0 1 0 0 1 0 1 2 0 0 0 0 0 0 0 0 0 0 0 0 0 0 1 0 1 2 0 1 1 0 1 1 0 0 0 0 0 1 0 2 0 0 0 0 0 0 0 1 0 0 0 0 0 0 0 2 1 0 1 0 0 1 1 1 0 1 1 2 0 1 0 0 1 0 0 0 1 2 2 0 1 0 2 2 2 0 2 2 1 2 0 0 2 2 1 1 1 0 0 1 1 2 0 0 2 1 1 0 0 1 1 0 1 1 1 2 2 1 0 0 0 0 1 2 0 2 2 0 0 0 0 0 1 1 0 2 0 1 1 1 0 0 1 1 0 1 1 0 0 0 1 1 0 0 1 0 1 0 0 0 1 1 2 0 2 2 0 0 2 0 0 0 0 1 2 1 0 2 2 2 1 0 0 0 0 1 0 1 0 1 1 2 1 0 2 2 2 0 1 0 0 2 1 0 1 1 1 2 0 1 0 0 1 0 1 1 2 0 1 1 0 1 0 2 2 1 1 2 1 1 0 2 0 1 0 0 0 2 2 1 1 1 0 1 1 1 1 0 0 0 2 0 1 0 0 1 2 1 1 1 1 1 0 0 1 1 1 1 1 0 0 1 1 0 0 0 0 0 1 0 0 0 1 2 0 0 0 0 0 0 0 0 0 0 1 0 0 0 1 1 0 0
123 1 0 0 0 0 0 1 1 1 1 1 0 0 0 0 0 0 1 2 0 0 0 0 0 0 2 0 0 2 0 0 1 0 0 0 1 2 0 1 1 1 0 1 2 1 1 0 2 0 0 0 1 1 1 0 0 2 0 1 0 0 0 0 0 0 0 0 0 0 0 0 2 2 1 2 1 0 2 1 1 2 1 0 1 0 0 0 2 2 0 0 0 1 1 0 0 2 1 2 1 2 2 2 0 0 2 0 0 2 0 0 2 2 2 2 2 0 1 1 1 0 2 0 2 0 2 1 2 1 0 0 0 1 1 1 1 0 0 2 1 1 1 0 0 1 0 0 0 1 1 0 0 1 0 0 0 2 0 1 1 1 0 1 0 1 1 0 0 2 1 1 1 1 1 1 0 1 1 0 0 0 0 2 2 0 2 1 0 1 0 0 0 1 2 0 1 1 0 0 2 2 0 1 2 0 2 1 1 0 1 0 0 0 1 0 0 0 0 0 2 2 2 0 0 2 2 0 0 0 1 0 0 2 2 0 0 1 0 0 0 0 2 0 2 2 0 0 1 1 1 1 0 0 1 1 0 1 0 0 0 0 0 0 0 0 1 0 2 1 0 1 1 1 1 0 0 0 1 0 0 2 1 0 1 0 1 2 0 2 0 1 1 1 1 0 0 2 0 1 0 0 2 0 0 0 0 0 1 0 1 0 0 2 2 0 2 0 0 0 1 1 0 0 2 0 1 0 1 1 2 2 2 0 0 0 0 2 0 0 0 0 1 2 0 1 1 0 1 1 1 0 0 1 0 1 1 2 0 0 0 0 2 0 2 0 0 2 2 0 0 0 1 1 0 1 2 2 0 0 0 2 0 0 0 0 0 0 0 1 0 0 1 1 2 0 2 0 0 0 0 0 2 0 0 0 2 0 0 2 0 1 1 0 0 1 0 2 0 2 1 0 0 1 0 1 0 0 0 0 0 0 0 0 0 0 0 0 0 0 1 1 0 2 2 2 2 1 1 1 0 0 1 1 2 1 2 2 1 1 1 1 0 1 1 1 1 2 1 1 2 2 2 2 1 0 0 0 1 0 1 0 0 0 0 0 0 0 2 0 2 2 1 1 1 0 1 0 1 0 1 2 1 1 0 1 1 0 1 0 0 0 0 0 0 2 1 1 1 1 1 1 1 1 0 1 0 0 0 2 0 1 0 0 2 0 1 0 1 1 1 0 0 1 1 1 2 2 0 0 1 0 1 1 2 1 2 0 0 0 1 0 0 0 0 0 0 0 0 0 0 1 0 0 0 1 1 1 0 0 0 0 0 0 0 0 0 2 2 2 0 0 1 1 1 0 2 0 0 0 0 1 0 1 0 2 1 0 1 1 1 0 0 2 1 2 1 1 1 0 0 0 0 0 0 0 2 1 0 0 2 2 0 0 2 0 2 0 2 1 1 0 0 1 1 1 2 0 2 0 0 0 1 1 1 0 1 2 1 1 1 1 1 1 1 1 1 2 1 0 0 2 1 0 0 2 2 0 0 0 0 0 0 1 0 0 1 0 1 1 0 0 0 1 2 0 0 1 0 0 0 0 0 0 1 0 0 2 1 0 0 0 0 0 0 1 2 0 0 0 0 0 0 0 2 1 0 1 2 0 1 2 1 0 0 0 1 1 0 1 0 0 0 0 0 1 1 1 0 0 0 0 1 1 0 1 0 0 1 0 0 0 1 1 0 2 2 2 0 0 0 0 1 0 0 0 0 1 1 1 1 0 1 1 1 1 0 2 1 2 0 1 2 1 0 0 0 1 0 1 1 2 0 0 2 0 2 0 0 2 2 1 1 1 1 2 2 1 1 2 2 2 1 1 0 1 0 0 0 1 0 0 1 1 1 1 0 0 0 0 1 1 1 1 0 1 1 0 0 0 1 0 0 0 2 0 1 0 0 0 1 2 1 0 1 0 1 0 2 0 0 0 0 1 1 2 0 1 2 2 2 0 0 0 0 2 0 0 1 1 1 1 0 1 2 2 2 0 0 0 0 2 1 0 1 1 0 2 0 2 0 0 1 0 1 1 1 1 1 1 0 1 0 1 1 1 0 1 0 0 0 2 0 2 0 0 0 1 1 1 0 0 1 2 1 2 2 1 0 0 2 0 1 1 1 0 1 0 0 0 2 0 0 1 0 1 1 0 1 0 2 0 0 0 0 0 0 0 2 0 0 0 0 1 0 0 0 1 0 1 0 0 0 0 0 0 0 0 0 0 0 1
124 0 0 1 0 0 0 1 1 1 2 0 1 1 0 0 0 0 1 2 0 0 0 1 0 0 1 0 1 0 0 1 0 1 1 0 2 0 1 1 1 0 0 0 1 0 1 1 0 2 1 1 1 0 0 0 0 0 0 0 0 0 0 0 1 1 1 0 1 0 0 0 2 2 2 2 0 0 0 0 1 1 0 1 2 0 0 0 1 2 0 0 1 1 0 0 0 2 0 1 0 1 1 0 2 2 2 0 0 2 1 2 1 2 2 2 1 0 0 2 2 0 1 1 1 0 1 2 2 2 0 0 0 0 0 0 0 0 0 1 0 2 0 0 1 0 0 0 0 0 0 0 2 0 0 0 0 1 0 2 2 2 0 2 1 1 1 0 1 2 0 1 1 1 1 2 0 1 0 1 1 0 1 0 2 1 1 1 0 1 1 1 0 0 1 0 1 0 0 0 0 0 0 2 2 0 2 1 1 0 0 0 1 0 1 0 0 0 2 0 1 1 2 0 0 1 1 0 0 0 0 0 0 0 0 0 0 2 0 1 0 1 2 0 2 2 1 0 2 0 0 0 0 0 0 0 0 2 0 2 2 1 1 1 0 0 1 0 2 1 1 2 1 0 0 0 0 0 0 0 0 2 2 0 2 1 1 2 1 2 0 1 0 0 1 1 0 0 0 2 0 0 2 0 1 0 1 1 0 0 0 2 0 2 0 0 1 0 0 0 0 2 1 1 1 0 0 0 0 0 2 2 1 0 0 0 0 2 0 1 0 1 0 2 0 0 1 1 2 1 2 0 0 0 0 0 0 0 0 1 1 1 2 0 2 1 0 1 1 1 1 1 1 1 1 0 1 1 0 2 2 1 2 2 2 0 0 0 0 1 0 0 2 0 2 0 1 1 0 0 0 0 0 1 1 0 0 1 0 2 0 0 1 0 1 2 1 1 0 1 1 0 0 1 1 2 1 0 0 0 0 0 1 1 1 0 1 2 1 2 1 1 0 0 0 1 1 0 0 0 0 1 1 2 2 1 2 1 1 1 0 2 0 0 0 1 0 2 2 0 0 0 1 1 2 0 0 1 2 1 1 0 0 2 1 0 1 1 2 0 2 2 0 1 0 0 1 0 1 0 1 1 2 0 0 0 0 0 1 0 0 1 0 0 0 2 0 1 1 1 1 1 2 2 1 2 1 2 2 0 2 0 0 0 0 0 0 1 0 0 1 0 0 2 0 1 0 0 2 0 0 1 0 2 0 2 0 2 1 1 0 1 1 0 0 1 1 0 0 0 0 1 0 0 0 1 1 2 0 1 1 1 0 1 0 0 0 1 0 0 2 1 0 0 0 1 0 0 0 0 0 2 0 0 2 2 1 0 1 1 0 0 1 1 0 1 1 1 1 0 0 0 0 1 0 0 1 1 0 0 0 1 1 0 1 0 2 0 1 1 1 0 0 0 2 0 0 0 1 0 0 2 0 1 1 1 2 2 2 0 0 0 1 0 1 0 0 2 0 1 0 1 1 0 0 1 0 0 1 1 0 1 0 0 0 1 1 1 1 0 1 0 1 0 1 0 0 1 0 1 0 1 0 0 2 0 1 2 0 0 1 1 0 1 0 1 1 0 1 0 0 0 0 0 1 1 1 0 2 0 0 0 0 0 0 1 1 1 0 1 0 1 0 0 0 0 0 0 0 0 0 1 0 0 0 2 1 0 1 1 0 0 2 1 0 1 2 1 0 2 0 0 2 0 0 1 0 0 0 2 2 2 0 0 2 1 0 2 2 2 0 2 2 2 0 0 0 1 0 2 2 2 0 0 2 0 1 0 0 1 1 0 1 0 1 1 1 0 1 2 2 2 2 2 0 1 1 0 1 0 0 2 2 1 1 1 0 0 0 0 0 0 1 1 0 1 1 0 0 0 2 2 0 0 2 0 0 0 0 1 1 2 0 0 0 1 1 0 2 0 1 0 0 2 0 1 0 1 2 1 1 0 0 0 0 0 0 1 0 1 1 2 2 0 2 2 2 0 0 0 0 2 1 0 1 2 0 2 0 1 1 0 0 0 2 1 2 0 2 1 0 1 0 1 0 1 2 0 0 0 0 2 0 1 0 0 0 1 1 0 0 0 1 1 0 0 0 0 0 0 2 0 0 2 2 0 2 1 1 0 1 0 1 0 0 0 0 0 1 1 1 0 0 1 0 1 0 1 1 0 0 0 0 0 0 0 0 2 0 2 0 0 0 0 2 0 0 0 0 0 1 1
125 1 0 1 0 0 1 1 2 0 0 0 0 0 0 0 0 0 1 1 0 0 0 0 0 0 2 0 2 2 0 0 1 1 1 1 2 1 0 0 0 1 0 1 2 1 1 0 2 0 0 0 0 1 0 1 0 0 0 0 0 0 1 0 0 0 0 2 1 1 0 1 1 2 1 2 1 0 0 0 0 0 0 0 0 0 0 1 2 2 1 1 1 0 1 0 0 1 0 2 0 1 0 0 1 0 2 2 2 0 0 2 1 2 2 2 2 0 2 1 1 1 0 2 0 2 0 0 2 0 1 1 0 0 0 0 0 0 0 1 0 2 0 0 1 1 1 0 0 0 1 0 0 0 0 0 0 2 2 1 1 0 1 1 0 1 0 1 0 1 1 1 1 2 1 1 0 0 0 0 0 1 0 0 1 1 0 2 0 1 1 1 0 0 2 0 1 0 0 1 0 1 0 2 2 1 2 0 0 0 2 0 0 1 1 0 0 0 1 1 0 0 2 0 0 0 0 2 1 0 1 0 0 0 0 0 0 2 0 1 0 0 2 1 2 2 1 0 1 0 0 1 0 0 0 0 0 0 0 0 0 0 0 1 0 0 0 0 1 1 0 0 0 0 0 0 0 1 1 0 1 0 0 0 2 1 1 0 1 1 0 1 1 0 1 0 0 1 0 0 1 0 1 1 0 0 1 0 0 0 0 0 0 2 2 0 1 0 1 1 0 1 1 0 1 0 0 0 0 0 2 0 0 0 0 0 0 2 0 0 0 0 1 1 0 2 0 1 1 2 0 1 0 1 0 1 1 1 0 1 1 0 2 0 2 1 0 2 2 2 2 2 0 0 1 0 2 1 0 2 1 0 2 1 1 1 0 0 0 0 0 0 0 0 2 1 0 2 1 2 1 1 1 1 0 1 0 1 0 2 0 0 1 0 0 1 0 0 0 0 0 2 1 0 0 1 0 0 0 1 1 1 0 2 0 0 0 0 1 1 1 1 0 0 0 0 2 1 0 0 0 1 1 1 2 1 2 1 1 1 1 1 1 0 0 1 0 2 2 1 1 1 1 1 1 0 0 1 2 1 1 1 0 0 0 0 0 1 1 0 1 1 0 0 1 0 2 1 1 1 1 1 1 1 0 2 2 0 1 0 0 1 0 0 0 0 0 0 0 0 0 2 2 2 1 1 0 1 1 1 1 0 0 0 1 0 2 0 0 2 0 0 0 0 1 2 1 1 1 0 1 0 0 1 1 1 0 0 0 0 0 0 0 0 1 0 0 2 2 1 0 0 1 0 1 1 2 1 0 0 0 0 1 1 0 0 0 2 0 0 1 0 2 0 0 0 0 0 0 0 1 2 1 0 0 1 1 0 0 2 0 0 0 0 2 0 0 0 0 0 1 0 0 1 0 0 1 1 0 0 2 2 0 2 1 1 2 0 1 1 1 0 0 1 0 0 2 0 1 0 1 1 0 2 2 0 0 1 1 0 0 0 0 1 0 0 0 2 0 2 0 0 1 0 0 2 2 0 1 1 1 0 0 0 0 1 2 1 1 1 2 0 0 0 0 0 0 2 0 2 0 2 0 0 2 0 1 2 0 0 1 1 0 0 0 1 0 1 1 0 0 0 1 0 0 1 0 0 0 0 0 1 0 0 0 0 2 0 0 1 1 1 0 0 0 1 1 0 1 1 1 1 0 0 0 1 0 1 0 0 1 0 2 0 0 0 2 0 0 1 1 1 1 0 0 2 0 2 2 0 2 0 1 1 1 1 1 2 0 2 0 1 2 2 0 0 1 0 0 0 0 1 0 0 2 1 0 0 1 1 1 0 0 2 0 2 2 1 0 0 0 0 0 2 1 1 0 0 1 0 0 1 2 2 0 2 0 1 1 1 1 0 0 0 0 0 0 0 0 1 1 0 0 0 1 0 1 1 0 1 1 2 0 0 0 1 0 0 2 0 1 0 0 0 2 2 1 1 2 2 1 1 0 0 0 1 0 0 0 2 0 2 0 0 2 1 1 0 0 0 1 2 1 0 2 1 1 2 1 1 0 0 0 0 1 1 1 1 1 1 0 1 0 0 1 0 1 1 0 0 1 1 0 2 0 0 0 1 1 0 0 0 2 1 0 0 1 2 0 1 2 0 2 1 0 0 2 1 2 1 1 1 2 0 2 1 2 0 1 0 2 0 1 0 0 1 0 0 0 1 0 0 0 1 0 0 0 0 0 0 0 0 1 0 1 0 0 1 1 0 0 1
126 0 1 1 0 0 0 1 1 0 0 0 1 2 0 0 0 0 1 1 0 0 0 0 0 0 0 0 0 0 2 0 0 0 0 0 2 1 0 0 0 1 0 0 1 0 0 0 0 2 1 0 0 1 1 1 0 0 0 1 1 1 0 1 1 1 1 1 1 0 0 2 1 2 1 2 1 0 1 1 0 2 2 0 0 0 0 0 0 2 0 0 1 0 0 0 0 1 1 1 1 2 1 1 0 0 2 0 0 2 0 1 0 2 2 2 0 0 0 2 2 0 0 2 0 1 0 1 2 0 1 1 0 0 0 0 0 0 0 0 0 2 0 0 0 0 0 0 1 1 1 0 1 0 0 0 0 0 1 1 1 1 0 1 0 2 0 1 0 1 1 1 1 0 1 1 1 2 1 1 1 1 0 1 2 1 2 2 0 0 0 2 0 1 1 1 0 0 0 0 1 1 0 1 2 0 1 0 1 0 1 0 1 0 2 1 1 0 2 0 1 1 2 0 0 2 2 2 1 1 0 0 0 0 0 0 0 1 0 1 0 0 2 1 2 2 1 0 1 0 0 0 0 0 0 0 1 0 2 2 0 2 0 1 0 0 0 1 1 0 0 1 1 0 2 2 0 1 1 0 0 0 2 0 1 0 2 2 0 2 0 1 1 0 2 1 1 0 0 0 0 0 2 0 1 0 0 0 0 0 0 0 0 2 1 0 1 1 0 0 0 1 1 0 1 0 0 0 1 1 1 0 0 0 0 0 0 2 0 0 0 0 0 2 0 1 1 0 2 2 1 1 0 1 0 1 1 0 0 1 1 0 2 0 2 1 1 2 2 1 1 1 0 1 0 0 1 2 1 1 1 1 1 1 2 0 1 0 0 1 0 0 1 0 2 0 2 2 1 1 1 1 1 2 0 0 0 1 1 1 0 1 0 0 2 2 0 0 0 0 0 1 1 2 0 2 0 2 2 2 1 1 1 0 1 0 0 2 1 0 1 1 0 1 1 1 2 0 0 0 0 0 1 2 1 1 1 2 2 2 1 2 0 0 0 2 0 0 2 0 0 0 1 1 2 0 2 0 2 2 2 0 0 2 2 0 0 0 1 0 0 1 0 1 1 0 1 2 2 0 0 2 1 0 1 0 1 0 2 0 0 0 0 0 0 2 1 2 0 2 2 0 2 2 0 2 1 0 0 2 0 1 0 0 1 0 0 1 0 1 0 0 0 1 1 2 0 2 0 0 1 0 0 2 1 1 0 0 0 0 1 0 1 0 0 2 2 0 0 0 0 0 1 0 1 1 1 1 0 1 0 0 1 1 0 0 0 2 1 1 0 0 1 0 0 1 0 0 1 0 1 1 1 0 1 1 1 0 0 1 2 0 0 1 1 0 0 1 1 0 0 0 0 1 0 0 1 2 0 0 0 1 1 2 1 0 2 0 2 1 1 1 0 0 2 1 1 0 0 0 0 1 0 2 2 0 0 0 0 0 0 0 1 0 1 0 0 2 1 1 1 1 1 0 1 2 2 1 1 1 1 0 0 0 1 2 1 0 1 1 1 0 0 0 0 1 0 2 0 0 0 1 0 1 2 1 1 2 0 0 1 1 0 0 0 0 0 0 0 0 0 0 0 1 0 2 1 0 1 0 1 2 0 0 0 0 1 2 0 2 0 2 0 0 0 1 1 0 0 0 0 0 0 0 0 0 0 0 0 0 0 1 2 1 1 1 2 0 0 1 1 0 2 0 0 0 0 1 1 1 2 1 0 0 2 2 0 2 1 2 0 2 2 2 0 0 2 1 0 1 1 2 0 0 2 0 1 0 0 2 2 1 1 0 1 2 1 0 2 1 0 2 1 2 0 1 1 0 0 0 0 1 0 1 0 1 1 0 0 0 0 0 0 0 0 0 0 0 0 2 1 1 0 0 1 0 1 0 1 0 0 0 0 0 0 0 0 0 0 0 0 1 0 0 1 1 0 1 1 1 1 0 0 0 0 0 0 0 0 2 0 0 1 1 1 0 1 0 0 1 0 1 2 0 2 0 1 1 1 1 0 0 0 0 1 0 1 0 2 2 0 0 0 1 1 0 1 1 0 0 0 2 0 2 0 0 0 0 1 0 0 0 1 2 0 0 1 1 1 1 2 0 2 1 0 1 2 1 1 1 0 1 0 0 0 0 0 0 1 0 1 0 0 0 0 0 0 1 1 0 0 0 0 1 0 0 0 2 1 1 1 1 1 1 1 2 0 0 0 0 1 1
127 0 0 2 1 0 0 2 2 0 0 1 1 1 1 1 0 1 2 0 2 2 0 0 0 0 1 0 0 1 0 0 1 1 0 0 1 2 0 0 0 2 0 1 2 0 0 0 2 0 0 2 1 0 1 1 0 0 0 1 0 1 0 2 0 1 1 0 0 0 0 1 1 2 1 2 1 0 0 0 0 1 0 1 1 0 0 0 2 2 0 0 1 1 0 0 0 1 1 1 1 2 2 2 0 0 2 0 1 1 0 1 1 2 2 2 1 0 1 1 2 0 2 0 1 1 1 1 1 0 0 0 1 1 0 0 0 0 0 0 0 2 1 0 1 0 0 0 0 0 1 0 0 0 1 0 0 1 1 1 1 1 1 2 1 2 1 0 1 1 1 0 1 2 2 1 0 1 0 1 1 0 1 0 2 1 0 2 0 0 0 2 0 0 2 0 2 0 0 0 1 1 0 1 2 0 1 0 0 0 2 0 0 0 2 1 1 1 2 0 1 1 2 0 0 1 0 0 0 0 0 0 0 0 0 0 0 1 0 1 0 0 2 0 1 1 0 0 0 0 0 0 0 0 0 0 1 0 0 0 0 0 0 2 0 0 0 0 1 0 0 0 0 1 0 0 0 0 1 0 1 0 2 1 1 0 2 1 0 2 0 1 2 0 2 0 0 1 1 1 1 0 1 1 0 0 0 1 1 0 1 0 0 1 2 0 2 0 0 0 0 2 2 1 1 0 0 0 1 2 2 2 2 1 0 0 0 2 0 0 0 0 0 2 0 0 2 0 1 1 0 0 0 0 0 0 0 0 0 1 1 0 1 1 1 2 0 2 2 2 2 2 2 2 1 1 1 2 1 1 1 1 1 1 2 0 0 0 0 0 0 0 0 0 2 1 0 0 0 0 0 1 1 1 1 0 1 0 0 2 0 1 1 0 1 2 1 0 0 0 0 1 0 1 0 2 0 1 1 1 0 1 1 1 1 0 1 1 1 0 1 1 0 1 0 2 1 1 1 0 0 0 1 2 1 1 1 1 1 0 0 0 0 1 0 1 0 0 1 2 2 2 2 2 0 0 0 0 1 0 0 0 0 2 2 0 0 1 2 1 2 1 1 0 1 0 1 0 0 1 0 2 0 2 0 2 1 1 1 0 0 0 0 1 1 1 1 0 1 1 1 1 2 1 1 1 0 0 0 2 0 0 0 0 0 0 1 0 0 2 1 0 0 2 2 2 1 2 0 0 1 0 0 2 1 2 1 0 0 0 1 0 0 0 0 0 0 0 0 0 0 1 1 0 0 0 2 2 0 2 0 0 2 0 2 1 1 0 0 0 0 0 1 0 1 1 2 0 0 0 1 2 0 1 2 2 1 0 0 1 1 0 0 0 2 0 0 2 1 1 1 1 0 0 0 1 1 1 0 0 1 1 1 1 2 1 2 0 2 2 1 0 0 1 2 2 2 0 1 0 0 2 2 1 1 0 2 1 1 0 0 0 0 1 0 0 0 2 1 1 1 0 0 0 1 1 1 0 1 1 1 0 1 0 0 2 1 1 2 1 1 1 0 1 1 1 0 2 0 0 0 1 0 1 0 0 1 2 0 0 0 0 0 0 0 0 1 0 0 0 0 0 1 0 1 1 0 0 0 0 0 2 0 0 0 1 1 1 1 2 0 2 1 1 0 0 2 0 0 0 0 0 0 0 0 2 0 0 0 0 0 1 1 1 0 1 2 1 0 1 0 0 2 1 1 1 0 0 0 1 1 1 0 1 1 1 0 2 1 2 0 2 2 2 1 1 0 0 0 0 0 1 0 0 2 0 0 1 0 2 1 0 0 0 0 2 0 0 2 2 2 2 0 1 0 1 0 0 0 1 0 1 2 1 0 2 1 1 2 1 1 0 1 1 0 1 1 0 0 0 2 2 0 0 2 0 0 0 1 0 1 2 1 0 1 2 0 1 1 0 0 1 0 0 2 2 0 0 1 2 1 0 0 0 0 0 0 1 1 2 0 1 0 0 2 1 1 0 0 0 0 1 2 1 2 1 1 2 0 0 1 0 0 1 1 0 1 1 2 1 0 1 0 1 0 0 1 1 0 0 0 2 1 2 1 1 1 0 0 0 1 0 2 2 1 2 0 0 0 1 1 1 2 0 1 0 0 1 0 1 1 1 0 0 0 0 0 0 1 0 1 0 0 0 0 2 0 1 2 0 0 1 0 1 0 0 0 1 0 0 0 0 0 1 0 1 0 0 0 0 1 1
128 0 0 2 1 0 0 0 1 1 1 0 1 1 0 0 0 0 1 1 0 0 0 0 0 1 2 0 1 1 1 2 1 1 0 0 1 2 0 2 2 0 0 0 2 0 0 0 2 0 0 0 0 0 2 1 0 0 0 0 1 1 0 0 0 0 0 0 0 0 0 2 0 2 0 2 2 1 1 1 1 2 0 1 1 0 0 0 1 2 0 0 1 0 0 0 0 1 1 2 0 1 0 0 1 1 1 2 1 1 0 1 0 0 0 0 0 0 0 2 2 0 1 1 0 0 0 2 2 1 2 2 0 0 0 0 0 0 1 0 1 1 0 1 1 0 1 0 1 1 2 0 0 0 0 0 0 1 0 0 1 0 0 1 0 1 1 0 0 2 0 0 0 0 1 0 0 0 0 1 0 0 0 0 0 0 0 1 1 2 2 0 1 2 2 1 0 0 1 0 1 1 0 2 2 0 2 0 0 0 1 0 2 0 1 2 2 2 2 0 2 2 2 0 0 0 0 0 0 0 0 0 0 0 0 0 0 2 0 2 0 0 2 1 2 2 0 0 0 1 1 0 0 0 0 0 0 1 0 0 0 0 1 1 0 0 0 0 2 2 0 1 0 1 0 0 0 2 2 0 0 2 2 1 2 0 2 2 1 2 0 0 0 1 0 1 0 0 2 2 2 0 2 0 2 1 1 1 1 0 1 0 0 1 0 0 2 0 1 1 0 1 1 0 1 0 2 0 1 1 2 1 0 0 0 0 0 1 1 0 0 0 1 2 0 1 2 0 2 0 0 0 1 1 1 1 1 0 0 0 0 0 2 0 1 0 1 2 2 0 0 0 0 0 0 0 1 1 0 1 1 0 0 0 2 1 0 1 1 0 0 0 0 0 1 1 2 0 1 1 1 1 1 0 0 0 1 2 1 1 0 1 0 0 2 2 1 0 0 0 0 1 1 1 0 2 0 0 1 0 0 1 0 2 0 1 0 1 1 1 1 0 0 0 0 1 2 0 0 0 0 0 1 1 2 1 2 0 0 0 0 0 0 0 0 2 0 2 2 0 1 1 1 1 0 0 0 0 1 0 0 0 0 1 0 1 0 0 2 0 2 2 1 2 1 0 2 0 2 0 0 2 1 1 0 1 1 0 1 0 0 0 0 0 0 2 0 0 1 2 2 0 2 2 1 2 0 1 1 1 0 2 0 0 0 0 1 1 0 2 0 0 0 1 1 0 2 0 2 0 0 0 0 1 2 0 0 1 0 0 1 0 1 0 0 1 1 1 1 0 1 1 0 0 0 0 0 2 0 1 1 0 1 2 0 0 0 0 0 0 0 1 2 0 1 0 1 0 0 0 0 2 1 0 1 1 1 0 0 2 1 0 0 0 0 0 1 0 0 0 0 0 0 0 0 0 1 1 0 0 1 1 0 1 1 2 2 0 2 2 0 1 0 1 2 2 2 1 0 0 2 2 0 1 1 0 1 2 1 0 0 0 1 1 1 0 1 2 1 0 1 1 0 0 1 2 2 2 2 2 2 0 0 0 0 2 2 1 2 1 1 1 0 0 1 0 0 1 0 0 0 1 0 0 1 0 1 2 0 0 1 1 0 0 0 0 0 1 1 0 0 0 0 1 1 2 1 0 2 0 0 0 1 0 0 1 0 1 0 2 1 1 1 0 0 0 1 0 0 0 0 0 0 0 0 1 0 0 0 0 0 1 2 2 1 1 2 2 1 0 0 0 2 0 0 1 0 1 1 0 0 0 0 0 0 2 0 1 1 1 0 1 2 2 0 0 1 1 1 2 1 1 0 0 1 0 1 1 0 2 1 0 1 1 1 2 2 1 0 0 0 0 0 1 0 1 0 0 0 0 0 1 2 1 0 1 0 0 0 1 0 0 0 0 0 0 0 0 0 0 2 2 0 0 1 0 1 0 1 0 1 2 2 0 2 1 1 0 2 1 1 0 0 0 2 2 1 2 1 2 2 0 0 0 0 1 1 0 1 0 1 1 1 1 2 0 2 0 0 0 0 1 0 0 0 2 0 1 0 1 0 0 0 0 1 1 1 0 1 1 0 0 0 2 2 1 1 2 0 0 1 1 1 1 1 1 1 0 2 0 0 0 2 1 1 0 0 0 1 0 2 0 2 1 2 0 2 1 1 1 1 1 0 0 0 0 0 0 1 0 0 0 0 0 0 2 0 1 2 0 0 1 1 2 0 0 1 0 0 1 0 0 0 0 0 0 0 0 0 0 1 1
129 1 0 1 1 0 0 1 2 0 0 1 1 1 1 1 0 0 1 2 0 0 1 1 0 1 0 0 0 0 2 0 1 1 0 0 1 1 0 1 0 1 0 0 0 0 0 0 1 0 0 0 1 0 1 0 0 1 0 0 0 1 0 0 0 0 0 1 2 0 0 0 2 2 0 2 2 0 0 0 1 2 0 0 2 0 0 1 1 2 1 1 1 0 1 0 0 0 0 1 0 2 1 1 0 0 2 0 1 1 0 2 0 1 1 1 0 0 1 2 2 1 1 1 1 0 1 1 2 1 0 0 0 0 0 0 0 0 0 0 0 2 0 0 1 0 0 0 0 0 1 0 0 0 0 0 0 2 1 2 1 1 0 2 1 2 2 0 2 2 0 2 1 1 0 2 1 1 0 0 1 0 1 0 1 0 1 2 1 1 1 0 0 0 2 0 1 0 0 0 0 0 0 1 2 0 2 0 1 0 0 0 1 0 2 1 1 0 1 0 1 1 2 0 0 1 1 2 1 0 0 0 1 1 0 0 0 1 0 1 0 1 1 0 2 2 0 0 2 0 0 1 0 0 0 0 1 0 1 1 0 1 0 1 0 0 0 0 1 1 0 0 0 0 0 0 0 2 2 0 0 2 2 0 2 0 2 1 1 2 0 2 1 0 1 0 1 0 0 0 0 0 2 0 0 0 1 0 1 0 1 1 0 1 2 1 2 0 0 0 0 1 1 0 0 0 0 0 0 0 2 1 1 1 0 0 0 0 2 2 1 2 2 0 0 1 0 0 2 0 0 0 0 0 0 0 0 0 0 2 2 0 1 0 1 0 0 1 1 1 1 1 0 0 1 0 1 2 0 1 0 0 0 0 2 0 0 0 0 0 0 0 1 0 1 1 2 0 0 0 0 0 2 0 0 1 1 0 1 0 0 1 0 1 0 1 0 0 0 0 0 2 1 2 1 2 1 1 2 0 2 0 0 2 0 0 0 0 1 0 1 1 0 0 0 2 2 1 0 0 0 0 0 2 0 0 0 2 2 2 1 2 0 0 0 0 0 1 1 1 2 1 1 1 0 1 0 0 2 1 2 0 0 0 0 1 0 0 2 0 2 1 0 1 0 0 1 2 2 0 1 1 1 1 0 2 2 1 0 0 0 0 0 0 1 0 0 0 1 2 2 0 1 1 0 1 0 1 2 1 1 1 0 2 2 0 1 0 1 0 1 0 0 0 0 2 2 0 2 0 0 0 0 2 2 0 0 1 1 1 0 0 1 0 0 1 1 0 0 0 0 1 0 0 0 0 0 2 0 2 0 0 1 1 0 1 1 2 1 1 0 0 0 0 0 1 0 0 0 0 0 2 1 0 0 2 1 0 0 1 0 0 0 1 0 0 1 0 0 0 1 0 0 0 0 1 1 0 0 0 1 1 0 0 2 0 2 0 1 1 1 0 0 1 1 1 2 0 0 0 1 2 1 0 2 0 0 2 2 0 0 0 1 1 1 1 1 2 1 0 0 1 1 0 0 1 0 0 1 1 0 1 1 0 0 2 1 0 0 1 1 0 1 0 1 0 0 2 0 1 0 1 0 0 1 0 2 2 0 0 0 0 0 0 2 2 1 1 1 0 0 0 0 0 2 2 1 0 0 0 0 0 0 0 0 0 0 0 0 0 0 0 0 1 0 1 2 0 0 0 0 0 0 0 0 1 0 0 0 0 0 0 1 1 0 1 2 2 0 2 0 0 1 0 0 1 0 0 0 2 2 2 0 0 0 1 0 1 1 1 0 1 2 2 1 1 0 0 0 0 0 2 0 1 1 0 1 0 0 0 0 0 0 1 0 2 2 1 1 1 1 1 2 2 0 0 0 0 0 0 0 0 1 1 0 1 0 0 1 0 0 0 2 1 1 1 2 0 0 1 0 0 0 0 2 0 0 0 1 0 0 1 0 0 0 0 1 0 1 0 0 0 0 1 2 2 0 1 2 2 2 0 1 0 0 2 0 0 0 2 0 1 0 1 0 0 2 0 0 0 0 2 1 0 1 1 1 2 0 2 2 0 1 1 2 0 0 1 1 0 0 1 0 1 2 2 2 1 0 0 1 1 0 1 0 0 0 0 1 0 0 0 2 0 0 1 2 0 0 1 2 0 1 1 1 0 1 0 0 1 0 1 1 1 0 1 1 0 1 0 0 0 0 0 1 1 1 1 2 0 0 0 1 1 0 1 1 0 0 0 0 0 0 0 0 0 1 0 0 0 0 2
130 1 0 0 0 0 0 2 2 0 0 1 1 2 0 0 0 0 0 1 1 1 1 1 1 1 1 0 1 1 1 1 1 1 1 1 2 1 0 1 0 2 0 0 0 1 1 0 2 0 0 2 1 0 1 0 1 1 0 0 1 1 1 0 1 2 2 1 2 0 0 1 2 2 1 2 1 0 1 1 1 2 1 1 1 0 0 0 1 1 0 0 0 0 0 0 0 1 1 2 1 2 1 1 1 1 1 0 0 2 1 2 0 1 2 2 0 0 0 2 2 0 1 1 1 1 1 1 1 0 0 0 0 2 1 1 0 0 0 1 0 2 0 0 0 0 0 0 1 1 1 0 0 0 0 0 0 1 0 2 2 1 0 2 0 2 2 0 0 0 1 0 0 0 0 0 0 1 0 0 1 1 0 1 1 0 1 1 0 1 1 1 0 1 2 0 0 0 0 0 1 1 0 1 2 0 2 0 0 0 1 0 1 0 1 1 1 1 1 1 0 0 2 0 0 1 1 1 1 1 0 0 0 0 0 0 0 1 0 0 0 0 1 0 2 2 1 0 1 1 1 0 0 0 1 1 0 1 0 0 0 0 0 0 0 0 0 0 1 1 0 1 0 0 0 0 0 1 2 0 1 1 2 1 2 0 2 1 1 2 0 0 1 0 1 0 1 0 0 1 0 1 2 0 2 0 1 1 0 0 0 1 0 1 1 0 2 1 1 1 0 1 1 0 1 0 1 0 1 1 1 0 0 0 0 1 0 1 1 0 1 1 1 2 0 0 1 1 2 1 2 0 0 1 0 1 1 1 0 1 1 0 1 0 1 1 0 2 2 1 1 1 1 1 1 1 1 1 0 1 1 1 1 1 1 1 0 0 0 0 0 0 0 0 2 1 0 1 0 0 0 0 0 1 0 0 0 0 2 0 0 2 1 1 0 0 0 0 0 0 0 0 0 0 0 1 0 0 1 1 2 1 1 1 1 1 0 0 0 0 2 0 0 0 0 0 2 0 0 0 0 1 1 2 1 1 1 0 0 0 0 0 0 1 1 1 0 2 2 0 0 0 1 1 1 0 1 0 2 0 1 0 0 0 0 0 0 0 2 0 2 2 0 2 1 0 1 0 1 1 0 2 2 0 0 0 1 0 1 0 1 0 0 1 1 1 0 0 1 2 2 0 2 2 0 2 1 1 1 1 1 0 0 0 1 0 0 1 0 1 2 0 0 0 0 2 1 1 1 0 1 0 0 2 1 1 0 1 0 1 0 0 1 0 1 0 0 0 0 0 0 1 1 0 1 1 1 1 0 0 1 0 0 0 0 0 0 0 0 0 0 1 2 0 0 2 0 0 0 0 0 2 1 0 1 2 0 0 1 1 0 0 0 1 1 1 1 1 1 0 1 0 0 1 0 0 0 2 0 0 0 0 1 2 2 1 2 0 1 1 1 0 0 1 2 2 2 0 0 0 1 2 1 1 1 0 1 1 0 1 1 0 0 0 0 0 0 2 0 1 1 0 0 1 1 2 2 0 1 1 0 1 1 0 0 2 0 1 1 1 1 1 0 0 1 0 1 2 0 1 1 0 0 0 1 0 1 0 1 0 0 0 0 0 0 0 0 1 1 0 0 0 0 1 0 2 1 0 0 0 0 1 0 0 0 0 1 1 0 2 0 1 0 0 1 1 1 0 0 0 0 0 0 0 0 1 0 0 2 2 0 0 2 2 1 1 2 2 0 2 0 0 2 0 1 0 0 0 0 2 2 1 0 0 2 2 0 1 1 2 1 2 1 2 0 0 1 2 0 1 1 1 0 0 2 0 0 1 0 2 1 0 2 0 1 1 2 1 1 1 1 2 0 2 0 1 1 0 0 0 1 0 2 2 0 2 1 0 1 0 1 0 1 1 0 1 1 0 0 0 2 2 0 0 2 0 0 0 0 0 1 1 1 0 1 2 0 0 1 0 0 0 0 1 1 2 0 2 2 2 2 0 0 0 0 1 1 1 0 2 1 2 0 1 1 1 1 0 2 0 1 1 2 0 2 0 2 2 0 0 0 0 1 0 1 2 2 1 2 2 0 0 0 1 0 1 1 1 0 0 0 1 0 2 0 0 0 0 0 0 0 0 2 1 0 1 2 0 2 0 2 0 2 1 0 0 1 0 0 0 2 0 0 0 0 0 0 0 0 0 1 0 0 0 0 0 1 0 1 0 0 2 0 0 0 0 0 1 1 1 1 1 0 1 1 0 0 0 0 0 0 0
131 1 0 2 0 0 0 2 2 0 0 1 1 1 0 0 0 0 2 0 2 0 0 0 0 0 1 0 0 1 1 0 1 1 1 0 0 0 0 1 1 1 0 0 2 0 0 1 0 2 1 2 0 1 0 0 0 0 1 0 1 1 0 2 1 1 1 1 2 1 0 1 2 2 2 2 0 0 2 1 1 2 0 2 2 0 0 0 2 2 0 1 2 1 1 0 0 2 1 1 1 2 1 1 0 0 2 0 1 1 0 2 0 1 1 1 0 0 2 0 0 0 1 1 1 0 1 0 2 0 0 0 0 0 0 0 0 0 1 0 0 2 0 0 0 0 0 0 0 0 1 0 0 0 1 0 0 1 0 2 1 1 0 2 2 2 2 0 1 2 0 0 0 2 2 0 0 0 0 0 0 0 1 0 2 1 1 0 0 2 1 0 1 1 1 1 2 0 0 0 1 1 0 0 2 0 2 0 2 0 1 0 0 1 1 0 0 0 1 1 1 1 2 0 0 0 0 1 0 0 0 0 0 1 1 0 0 1 0 2 0 0 2 0 1 1 0 0 2 0 0 1 0 0 1 1 1 0 0 0 0 0 1 1 0 0 1 1 2 2 0 0 0 2 0 0 1 1 2 0 1 1 2 1 2 1 1 0 1 1 0 1 1 1 1 1 1 1 1 2 1 1 1 1 1 0 1 0 0 0 0 1 0 1 0 1 2 1 0 0 0 1 0 0 1 0 2 0 1 1 2 1 1 0 0 0 0 1 1 0 0 0 2 1 0 0 1 0 2 1 1 0 0 1 0 1 1 0 0 2 2 0 2 0 2 1 0 2 2 1 1 1 1 1 1 0 1 0 0 2 2 1 0 1 1 0 0 0 0 1 0 0 1 0 2 1 1 0 0 1 0 1 1 1 1 1 0 0 0 2 0 1 0 0 2 2 0 1 0 1 1 0 2 0 0 1 0 0 2 2 2 2 0 2 0 1 0 0 0 0 1 1 0 0 0 0 2 1 1 0 0 0 1 2 1 1 1 1 1 0 0 0 1 0 0 1 1 1 1 1 0 0 0 0 1 0 1 0 1 0 1 0 0 0 0 0 0 0 0 0 0 0 0 1 2 0 1 0 1 0 0 2 0 2 0 2 2 0 1 0 0 1 0 0 0 2 0 1 0 1 0 2 2 2 1 1 1 1 1 1 1 1 0 0 0 0 0 1 2 1 1 0 0 1 1 2 0 2 0 0 2 0 0 1 2 1 1 0 1 0 0 1 0 2 2 0 0 2 2 1 1 1 1 0 1 1 1 2 0 0 2 0 1 1 0 0 1 1 1 1 1 0 0 0 0 2 0 0 0 0 0 1 1 2 2 2 0 0 0 1 2 0 1 2 0 1 1 1 1 0 0 0 0 1 0 0 1 1 0 0 1 1 0 2 1 0 1 1 2 2 1 1 0 1 2 2 2 1 1 0 2 2 1 1 1 0 2 2 2 0 0 0 1 0 1 1 0 2 0 2 0 0 0 0 1 2 2 1 0 0 1 0 0 0 0 2 2 1 2 1 1 0 0 1 1 1 0 2 0 2 1 1 0 0 1 0 2 2 0 0 0 0 0 1 1 1 0 0 1 0 0 0 1 0 0 0 1 1 0 1 0 1 0 0 0 1 1 0 0 1 1 1 0 0 0 1 1 1 1 0 0 1 0 1 0 0 0 0 0 0 0 0 1 0 0 0 1 1 0 1 0 0 0 0 0 1 0 1 1 1 1 1 0 0 1 0 1 1 1 1 0 1 2 2 0 0 0 1 0 1 1 2 0 0 2 0 1 0 1 1 1 0 1 0 1 2 1 0 0 0 0 0 1 2 0 1 0 0 0 0 0 1 2 0 0 0 2 1 1 0 1 0 1 0 0 0 0 0 0 0 2 2 0 0 1 0 1 0 1 0 2 2 0 1 1 0 0 0 1 0 1 0 0 2 1 2 0 1 2 2 1 1 1 0 0 1 0 1 0 0 1 2 0 0 2 2 2 0 0 0 0 2 1 0 2 1 1 2 0 0 0 0 0 0 0 2 2 0 2 2 0 0 0 0 0 1 1 2 0 0 2 1 0 0 0 1 0 0 2 0 0 1 2 2 2 2 0 0 2 0 1 0 1 2 1 0 2 0 0 0 2 0 1 0 1 0 1 0 0 0 2 0 0 2 0 0 0 1 1 0 0 0 1 2 0 0 0 0 1 0 1 0 0 0 0 0 0 1 1 0 1 1
132 1 1 2 0 1 1 1 1 1 2 0 1 1 0 0 0 0 1 1 1 1 1 0 0 0 0 0 1 1 2 0 1 2 0 0 2 2 0 0 0 2 1 0 2 1 1 1 0 2 1 2 0 0 0 1 0 0 0 0 1 1 0 0 0 0 0 1 2 1 0 0 1 2 1 2 1 0 1 1 0 2 0 1 2 0 0 1 1 2 1 1 1 0 1 0 0 0 0 0 0 2 0 0 1 1 2 2 2 0 0 2 0 2 2 2 0 0 1 1 1 0 1 1 1 1 1 1 2 1 0 0 0 0 0 0 0 0 0 2 1 1 1 0 1 0 1 0 1 1 1 0 0 1 1 0 0 2 1 1 1 1 1 2 0 1 0 1 1 2 0 2 1 0 1 1 0 1 1 0 0 1 0 1 0 0 0 1 0 1 1 1 0 0 2 0 1 0 0 1 0 1 0 1 2 0 2 0 0 0 1 1 2 1 1 0 0 1 1 0 2 2 2 0 0 1 1 2 0 0 0 0 0 0 1 1 0 1 0 1 0 0 2 1 1 1 0 0 2 0 0 0 0 0 0 0 0 0 0 0 0 0 0 0 0 0 1 0 1 0 0 1 0 0 1 1 0 0 2 0 1 1 2 2 1 0 2 1 1 2 0 2 0 1 1 0 0 0 0 0 0 0 2 0 2 0 1 1 0 0 0 1 1 1 1 1 2 0 1 1 0 1 1 0 2 0 1 0 1 1 2 2 1 0 0 0 0 2 0 0 0 0 2 2 0 2 0 0 2 0 0 0 0 0 0 1 1 1 0 0 0 0 1 1 1 2 0 2 2 0 0 0 0 0 0 0 1 2 1 1 0 1 0 0 0 0 0 0 0 1 0 0 1 0 2 0 0 0 0 1 0 1 0 2 0 1 0 1 0 2 0 1 2 0 0 2 0 0 0 0 0 2 1 1 1 2 1 1 1 0 1 0 1 1 1 0 0 0 0 0 1 1 0 2 1 2 2 0 0 0 0 0 0 1 1 0 1 1 0 2 0 1 1 0 0 2 1 2 2 0 1 1 1 1 2 0 1 0 2 1 2 0 0 2 1 1 0 0 2 0 1 2 0 2 1 0 2 0 2 0 2 2 1 1 0 1 1 0 0 0 0 0 0 1 1 1 1 1 0 1 1 1 1 1 1 1 0 1 1 1 1 1 0 0 0 0 1 1 1 1 1 1 1 0 0 1 0 2 0 0 1 0 0 2 1 1 0 1 0 2 0 0 0 0 0 0 0 2 2 2 0 1 0 0 0 0 0 2 0 0 1 0 2 1 1 2 2 2 1 1 0 0 0 0 0 0 1 0 0 0 1 2 2 0 0 0 0 0 0 2 0 0 0 0 2 0 0 1 1 0 0 0 0 0 0 0 2 1 1 1 0 0 0 2 0 0 2 1 2 2 2 0 0 2 2 2 2 1 1 0 1 1 1 1 2 0 1 2 2 0 0 0 1 0 2 1 1 2 1 0 2 0 0 0 0 2 2 0 1 1 1 2 0 1 0 1 2 1 1 1 2 0 0 0 1 0 0 2 0 1 1 1 0 0 1 0 0 2 0 0 0 0 0 1 0 0 1 0 0 0 0 0 0 0 1 2 0 0 0 0 0 0 0 1 0 0 1 1 1 1 0 1 0 1 0 0 1 1 0 0 0 0 0 1 0 1 1 0 0 0 0 0 1 0 0 0 2 1 0 1 0 0 1 2 1 2 0 0 0 1 0 0 0 0 1 1 1 2 1 2 0 2 2 1 0 0 0 0 0 1 0 0 0 0 1 1 0 0 0 2 2 0 2 0 0 0 0 0 0 1 0 1 2 2 0 1 1 0 0 0 0 1 2 1 0 1 1 0 0 0 0 0 2 2 0 2 2 0 0 0 2 2 0 0 1 0 0 0 0 0 1 1 0 0 0 0 1 0 1 0 0 1 1 1 2 1 0 0 1 2 1 1 0 0 0 0 0 0 1 2 0 2 2 0 2 2 2 0 0 0 0 1 2 1 2 0 0 1 0 1 0 0 0 2 2 0 0 0 2 2 0 1 0 0 0 1 2 2 0 0 0 2 1 1 1 1 2 2 2 0 0 0 2 2 0 1 1 0 0 0 2 0 1 1 1 1 2 1 1 0 2 0 0 0 1 2 2 1 1 0 0 0 0 1 0 0 0 0 0 0 0 0 1 1 0 1 1 0 0 0 0 0 0 0 1 0 0 1 1 0 0 2
133 0 0 2 1 0 0 0 1 1 1 1 1 0 0 0 0 0 1 1 1 1 1 0 0 0 0 0 0 0 2 1 2 2 1 0 2 0 1 0 0 0 0 1 2 2 0 0 2 2 0 1 0 0 2 1 0 0 0 0 1 1 0 2 0 0 1 0 0 0 0 0 2 2 2 2 0 0 1 0 1 2 0 1 2 0 0 1 2 2 1 2 0 0 1 0 1 1 1 2 1 2 0 0 2 1 1 0 0 2 1 2 0 2 2 2 0 0 1 1 1 0 1 1 1 0 1 0 1 0 0 0 1 1 1 1 1 0 0 1 1 2 2 0 0 0 1 0 0 0 0 0 0 0 1 0 0 1 0 1 1 1 0 2 1 1 1 0 1 1 1 1 0 2 1 1 1 0 0 0 0 0 1 0 2 1 1 1 1 2 2 0 0 0 2 1 1 0 0 0 0 0 1 1 1 0 2 1 2 0 1 0 0 0 1 1 1 2 2 0 2 2 2 0 1 0 0 0 0 0 0 0 0 1 1 0 0 2 0 2 0 0 2 0 2 2 0 0 2 0 0 1 0 0 0 0 1 1 0 1 1 1 0 1 0 0 0 0 1 0 0 1 1 1 0 1 0 1 2 0 0 1 2 1 2 0 2 1 0 2 0 1 0 0 2 2 0 1 0 0 1 0 1 1 0 0 0 0 0 0 0 1 0 2 1 0 1 1 1 1 0 0 1 2 0 0 1 0 1 1 1 0 1 1 0 0 0 2 0 0 2 1 0 2 0 2 0 0 1 1 1 0 1 0 1 0 0 1 0 1 1 0 1 0 1 0 1 1 1 0 0 0 1 0 0 0 1 1 1 2 0 2 1 1 1 1 0 0 0 1 0 0 0 1 2 0 1 1 0 0 0 0 0 2 0 0 0 0 0 2 0 1 0 0 1 1 0 0 0 0 0 0 0 0 0 0 0 1 1 1 1 1 0 2 0 1 0 1 1 1 2 0 1 0 0 1 1 0 0 0 0 1 1 2 1 1 1 0 0 1 1 1 1 0 0 1 0 2 2 0 0 0 0 0 0 1 0 0 2 1 2 0 0 2 1 1 0 0 1 0 0 1 0 0 0 0 1 0 2 0 1 0 0 2 0 2 2 0 1 0 1 0 0 1 1 0 0 0 0 0 1 2 1 1 0 2 0 0 0 2 0 0 0 1 1 0 1 1 1 0 2 0 0 2 0 1 0 2 0 0 2 0 0 2 2 1 2 0 0 0 1 0 0 0 0 0 0 1 1 0 1 0 1 0 1 1 1 2 0 1 0 0 2 1 1 0 1 2 2 2 1 0 0 0 0 0 0 0 1 0 1 1 2 0 0 1 1 0 0 2 0 0 1 1 0 1 1 1 1 0 0 0 0 1 0 0 0 1 0 0 2 2 1 2 1 0 2 0 2 2 1 0 0 2 2 0 0 0 0 0 1 2 0 1 0 0 2 2 2 0 0 0 2 1 1 1 0 1 1 1 0 1 0 0 1 2 2 1 1 1 1 0 1 0 0 2 0 0 0 1 1 0 1 0 0 1 0 1 0 1 1 0 0 0 0 0 0 1 0 0 0 1 0 0 0 0 0 0 0 0 0 0 1 0 1 1 1 0 1 0 1 1 1 0 0 0 0 0 0 0 0 1 0 1 0 0 1 0 1 1 1 1 0 0 0 0 1 0 0 0 0 1 2 2 1 1 2 2 0 1 0 1 2 1 2 0 1 1 1 1 1 1 0 0 2 1 0 2 1 2 0 2 2 2 1 1 0 2 2 2 0 0 0 0 2 0 0 0 0 2 2 0 1 0 1 2 1 0 2 2 2 2 1 2 0 0 0 0 1 0 0 1 1 1 0 2 0 1 1 1 0 0 0 0 0 0 1 1 0 0 2 2 0 0 1 0 0 0 0 0 1 2 0 0 0 0 1 1 1 0 1 0 0 1 1 2 0 1 2 2 2 0 0 0 0 0 0 0 0 1 0 1 1 1 2 2 2 0 2 0 0 1 1 0 2 1 1 1 0 2 1 0 1 0 1 1 1 2 1 2 0 1 0 1 1 1 0 0 0 0 0 1 1 2 1 1 0 1 1 0 0 0 2 2 2 1 0 0 1 0 2 0 1 0 1 0 1 0 1 1 1 1 0 0 0 0 0 1 2 1 0 1 0 1 0 1 0 2 2 1 0 0 2 2 0 1 1 0 0 0 0 0 0 1 1 0 0 1 1 0 0 0
134 1 0 2 1 0 0 1 1 1 1 0 0 1 0 0 0 0 0 0 1 1 0 1 1 1 1 0 1 2 0 0 1 2 0 0 2 0 0 1 1 0 0 0 2 0 0 1 1 1 0 1 0 0 1 0 0 0 0 1 1 2 0 0 0 0 0 2 2 0 0 2 2 2 2 2 1 0 1 1 1 2 0 1 2 0 0 1 2 2 1 1 0 1 1 0 1 0 0 1 0 2 0 0 2 1 2 1 1 1 0 1 0 2 2 2 2 0 1 0 1 0 2 0 0 1 0 2 2 2 1 1 0 0 0 0 1 0 0 0 0 2 0 0 0 1 1 0 0 0 0 0 0 0 0 0 0 1 1 1 1 1 0 2 2 2 2 0 0 1 1 1 1 1 0 1 0 1 0 1 1 1 0 1 1 0 1 0 0 2 2 0 2 2 2 2 2 0 0 0 1 1 0 2 2 0 2 0 1 0 0 0 1 0 0 2 1 0 1 0 1 1 1 0 0 0 0 1 0 0 0 0 0 0 0 0 0 1 1 1 0 0 2 0 1 1 0 0 2 0 0 2 0 0 0 0 0 0 0 0 0 0 1 0 0 0 0 0 2 2 0 2 0 2 0 0 0 2 2 0 0 1 2 0 2 1 1 0 1 1 0 0 1 0 2 1 1 1 0 1 0 1 1 1 0 0 0 0 0 0 0 1 0 1 1 0 2 1 1 1 0 1 0 0 2 0 1 0 0 1 1 1 2 0 0 0 0 1 1 0 1 1 2 0 0 0 1 0 1 2 0 0 0 1 0 1 1 0 0 2 2 0 0 0 0 0 1 2 2 0 0 0 0 0 0 1 1 0 0 1 1 0 0 0 1 0 0 0 0 0 0 0 0 0 2 0 0 1 1 1 1 1 1 2 0 0 0 1 1 1 0 1 1 1 0 2 0 0 0 0 0 1 0 2 1 2 0 0 2 0 2 0 0 2 0 0 0 0 0 0 1 1 0 1 1 2 2 0 1 0 0 1 1 2 1 1 1 2 2 1 1 1 0 2 2 0 0 2 2 0 0 0 1 1 0 0 0 1 1 0 0 0 0 1 0 1 0 0 1 0 1 1 0 2 1 0 1 0 1 0 0 2 1 1 0 2 2 0 0 1 0 0 0 1 1 0 1 0 1 1 2 1 2 2 0 2 1 0 0 2 0 2 0 1 1 0 0 1 1 1 1 0 0 0 0 2 0 1 1 0 1 0 0 2 2 0 0 0 2 0 0 0 2 0 0 1 1 1 1 0 1 1 0 0 0 0 0 2 0 0 0 0 2 2 0 0 2 0 0 0 0 2 2 0 0 0 0 0 0 0 0 2 0 0 2 2 1 0 0 1 1 0 0 1 0 0 1 0 0 0 1 0 0 0 0 1 1 1 0 0 0 0 1 1 2 0 2 0 2 2 0 1 0 1 1 1 2 1 1 1 0 1 1 1 2 0 0 2 2 0 0 0 1 0 1 1 1 2 0 1 0 0 0 0 0 1 1 0 1 1 1 1 0 1 0 0 1 0 1 1 1 0 0 2 1 1 0 2 0 1 1 1 0 0 0 0 0 2 0 0 0 0 0 0 0 0 0 1 1 0 0 0 0 0 2 1 0 0 2 0 1 1 0 0 0 0 0 2 0 2 0 0 0 1 0 1 2 0 0 0 0 0 0 0 0 1 1 1 0 1 0 1 2 1 0 2 2 2 0 2 0 0 2 1 1 2 0 2 2 0 0 0 1 1 2 1 0 2 2 2 0 2 1 2 0 0 1 2 0 2 2 2 0 0 1 0 1 0 0 2 2 1 2 0 2 2 2 1 1 2 2 2 1 2 0 0 0 0 0 0 0 0 1 1 0 1 0 1 1 0 1 0 1 0 0 0 0 1 0 0 1 1 0 0 1 0 1 0 0 1 1 2 0 0 0 0 1 0 1 0 1 0 1 1 2 1 0 0 2 2 2 0 0 0 0 0 0 0 0 0 0 0 1 0 2 2 2 1 0 0 0 1 0 0 1 1 0 2 0 0 0 0 1 1 1 0 0 1 2 1 1 0 0 1 1 2 2 1 1 1 0 2 0 1 0 1 0 1 1 1 0 0 2 1 0 0 0 0 2 0 1 0 2 1 1 0 1 1 1 1 1 1 1 0 0 0 0 0 0 0 2 0 0 0 0 1 0 1 1 0 0 0 0 1 0 0 0 1 1 1 1 1 1 0 1 0 0 1 1 0 0 0
135 1 0 0 0 0 0 1 1 1 2 0 1 1 0 0 0 0 0 1 1 1 0 0 0 0 1 0 0 0 0 0 1 1 0 0 2 2 0 0 0 1 0 2 2 0 1 0 2 1 0 0 0 1 0 1 0 0 0 1 0 1 1 0 0 1 0 1 1 1 1 1 2 2 1 2 0 0 1 0 1 2 0 1 2 0 0 0 1 2 0 1 1 0 0 0 0 0 0 0 0 2 1 1 1 1 2 1 1 1 0 1 0 0 0 0 0 0 0 2 2 0 1 1 0 0 0 0 2 0 1 1 0 0 0 0 0 0 0 1 0 2 1 0 1 0 0 0 0 0 0 0 1 1 0 0 0 0 0 1 1 1 0 2 1 1 1 0 0 0 2 0 2 1 2 1 1 2 1 0 0 2 1 0 1 0 1 2 1 2 2 0 0 1 2 0 0 0 0 0 0 0 1 1 2 0 2 1 1 0 1 0 0 0 1 0 0 2 2 0 1 1 2 0 0 0 0 0 0 0 1 0 0 0 0 0 0 1 1 2 0 0 2 0 1 1 0 0 2 0 0 0 0 0 0 0 1 1 0 0 0 0 0 1 0 0 1 1 1 0 0 1 0 2 0 0 1 1 1 0 0 2 2 1 2 0 2 0 0 1 0 2 1 0 2 1 1 1 1 2 0 0 2 0 1 1 1 0 0 0 0 1 0 0 2 0 2 1 0 0 0 1 1 0 1 0 1 0 1 1 1 0 1 1 0 1 0 0 2 0 0 0 1 2 0 1 1 0 2 0 2 0 1 0 1 0 0 1 0 2 2 0 1 0 1 0 1 2 2 1 1 1 0 0 1 1 1 1 0 2 2 1 2 1 0 0 0 0 0 0 0 0 0 0 2 0 1 1 0 0 1 1 1 1 0 0 1 0 0 1 0 1 0 0 1 1 1 1 0 1 0 0 1 1 2 1 0 0 1 0 1 0 0 1 1 0 0 0 0 0 1 1 0 2 1 2 2 1 1 0 0 0 0 2 0 0 0 1 0 2 1 2 0 0 0 1 0 0 1 2 2 2 1 1 1 1 1 0 2 0 2 0 0 0 0 1 0 0 2 0 1 2 0 1 0 0 1 0 0 0 0 2 0 2 0 2 2 0 2 0 0 0 0 1 1 1 1 1 1 2 2 0 2 2 0 2 1 0 1 2 0 1 0 1 1 0 2 1 0 1 0 1 0 1 1 1 0 2 0 0 1 0 0 1 1 1 0 0 0 0 0 0 0 0 0 0 0 1 1 1 0 1 0 0 0 0 0 2 0 2 0 0 1 0 1 1 1 1 0 0 1 0 2 0 2 0 2 0 0 0 0 2 2 0 0 0 2 1 0 1 0 0 0 2 0 0 0 1 1 0 0 0 1 1 1 0 2 1 0 0 1 1 0 2 1 1 1 0 2 2 1 0 0 0 1 1 2 0 1 0 0 1 1 1 1 0 1 0 0 0 0 0 1 0 2 2 0 2 0 0 0 2 2 0 0 1 1 1 2 2 1 0 0 1 1 0 1 0 0 1 2 0 0 0 0 1 0 0 0 1 1 1 0 0 1 0 1 2 0 1 1 1 0 0 0 1 1 1 1 1 0 0 0 1 1 2 0 0 1 0 0 0 0 0 0 1 1 1 0 1 0 0 0 0 0 1 1 1 1 0 0 2 0 1 0 1 1 0 1 0 0 0 1 1 0 0 2 1 0 1 0 0 2 2 2 2 0 0 0 1 1 1 0 0 0 1 0 2 0 2 0 1 2 1 0 0 1 1 0 1 1 2 0 0 1 0 1 0 0 1 1 0 2 0 2 2 1 0 1 2 1 1 1 2 0 1 0 0 0 0 0 0 2 2 0 1 0 0 0 0 0 0 0 0 0 0 0 1 0 0 1 1 0 0 1 1 1 0 0 0 0 0 0 0 0 1 0 0 2 0 0 0 0 0 2 2 0 1 2 2 1 0 0 0 0 1 0 2 0 2 0 2 1 0 1 1 2 0 0 0 0 2 2 0 2 1 0 2 0 1 0 0 0 0 0 1 1 2 1 0 1 1 0 2 2 1 1 2 0 1 2 1 0 1 0 0 0 1 1 0 0 0 2 1 1 1 1 1 1 1 2 0 0 2 1 0 2 1 1 0 1 0 0 0 0 0 0 0 2 0 0 0 0 0 0 2 0 1 1 0 0 0 0 1 0 0 0 0 1 0 1 0 1 0 1 0 0 0 0 0 0 1
136 0 0 2 1 0 0 1 2 0 0 0 1 1 0 0 0 0 1 0 1 1 0 0 0 0 2 0 0 0 1 0 1 1 0 0 2 2 0 1 1 0 0 0 0 0 1 0 1 0 1 1 0 0 0 1 0 0 0 1 0 2 0 2 1 1 1 1 1 0 0 1 1 1 0 1 1 0 2 0 2 2 0 2 2 0 0 0 2 2 0 1 0 0 1 0 0 2 2 2 2 2 0 0 2 1 1 0 0 2 0 1 2 2 2 2 1 1 2 1 1 1 1 1 0 0 1 0 2 0 0 0 0 0 0 0 0 0 0 2 0 2 0 0 1 0 1 0 0 0 1 0 0 0 0 0 0 2 0 2 2 2 0 2 1 1 1 0 2 2 0 2 0 2 2 0 0 1 0 1 1 0 0 1 1 0 1 2 1 1 1 0 0 0 2 1 1 1 0 0 0 0 1 2 2 0 1 1 1 0 1 0 0 1 0 0 0 1 1 1 0 0 2 0 0 1 1 2 0 0 1 0 1 0 1 1 0 2 0 2 0 0 2 1 2 2 0 0 0 2 2 0 0 0 0 0 0 1 0 1 1 1 0 1 1 0 1 1 2 1 0 2 0 1 1 1 0 2 2 0 1 1 2 1 2 0 2 1 0 1 0 1 1 1 1 1 0 0 0 1 0 0 2 0 1 1 1 0 0 0 0 0 0 2 2 0 1 0 1 1 0 1 2 1 2 0 1 0 1 1 2 1 1 0 0 0 0 1 1 1 0 0 1 2 0 0 2 0 2 2 1 1 0 0 0 0 0 1 0 2 2 0 1 0 1 1 1 1 1 0 0 0 0 0 1 1 1 1 1 2 0 2 1 1 1 0 0 0 0 1 0 0 1 0 2 0 1 1 1 1 1 1 1 0 0 0 1 2 0 2 0 0 0 0 1 1 0 0 0 0 0 2 1 1 1 2 1 0 2 1 2 1 0 2 0 1 0 1 0 0 1 1 0 1 1 2 1 0 1 0 0 0 1 2 1 1 1 2 2 2 1 2 0 0 0 2 0 2 2 0 0 0 1 1 0 1 0 0 1 0 1 1 0 0 0 1 0 1 1 1 0 1 0 1 1 0 2 1 1 1 0 2 2 0 0 0 1 0 1 0 0 1 1 1 1 0 0 2 0 2 2 0 1 2 1 1 0 1 1 2 0 0 0 1 1 0 0 1 0 0 2 0 0 1 1 2 0 0 2 0 0 0 0 2 2 0 0 0 1 0 1 1 0 0 0 0 0 0 0 0 0 0 0 0 0 0 0 2 0 2 0 0 1 0 1 1 1 1 1 1 0 2 0 0 1 1 1 0 0 0 0 1 1 0 1 2 1 0 0 2 0 0 0 1 1 1 0 1 1 0 0 0 0 0 0 0 1 0 0 0 0 0 0 2 2 1 2 0 2 0 2 1 0 0 2 2 2 1 0 0 2 2 1 0 1 0 2 1 0 1 1 1 1 0 1 1 1 2 0 0 0 2 1 0 0 2 0 0 0 0 1 0 0 0 0 2 1 0 1 1 2 0 0 0 0 0 0 1 0 1 1 1 0 0 2 0 0 2 0 0 1 0 0 1 0 1 0 1 1 0 0 0 0 0 2 2 0 0 0 0 0 0 0 0 0 1 0 0 0 0 0 0 1 0 0 0 1 0 0 0 0 0 0 0 0 1 2 1 0 0 1 1 1 2 0 2 2 1 0 2 0 1 2 0 0 0 0 0 0 1 1 1 0 0 1 1 1 2 1 2 0 2 2 2 0 0 1 1 0 2 2 2 0 0 1 1 1 0 1 1 1 0 1 1 1 2 2 1 2 2 1 2 1 2 0 1 1 0 0 0 0 0 2 1 0 0 0 0 1 0 0 0 1 1 0 1 1 0 0 0 1 1 0 0 2 0 0 0 1 0 0 1 1 0 1 1 1 0 1 0 1 0 0 0 2 2 0 0 2 2 2 0 0 0 0 0 0 0 1 1 1 2 1 1 2 2 2 0 1 0 0 2 2 0 2 1 0 2 0 2 1 0 0 0 2 1 2 2 2 0 2 0 1 1 1 1 1 0 0 0 0 1 1 2 1 1 1 2 2 1 1 1 2 1 1 1 1 0 0 1 2 0 2 0 0 0 0 0 1 1 1 1 0 0 1 1 1 0 2 0 1 2 0 1 0 0 0 0 0 0 0 0 2 2 0 0 0 2 0 0 0 0 0 1 1 0 0 0 0 0 0 0
137 0 0 1 1 0 0 1 1 2 2 0 0 0 0 0 0 0 1 0 0 0 0 0 0 1 0 0 0 0 1 1 1 1 0 0 2 1 0 1 1 1 0 0 2 1 1 0 2 0 0 0 1 0 0 1 0 0 0 0 2 2 0 2 1 1 1 0 2 1 0 1 2 2 2 2 0 0 1 0 1 2 0 1 2 0 1 1 1 1 1 1 1 0 1 0 0 1 1 1 1 2 1 1 1 1 2 2 1 1 0 1 0 2 2 2 2 0 0 2 2 0 0 2 0 2 0 0 2 0 1 1 0 0 0 0 0 0 0 0 1 1 0 0 0 0 0 0 0 0 0 0 0 2 1 0 0 0 1 0 0 0 0 1 0 1 0 0 1 2 0 1 0 1 1 0 0 1 0 1 1 0 0 0 2 2 0 2 1 1 1 0 0 2 2 0 0 0 0 0 1 1 0 2 2 0 1 0 0 0 1 0 2 0 1 1 0 2 2 1 1 1 2 0 1 0 0 2 1 1 0 0 0 0 0 0 0 2 0 2 0 0 1 0 1 1 0 0 2 0 0 1 0 0 0 0 1 1 0 0 0 0 0 1 0 0 0 0 2 0 0 0 0 2 0 0 1 1 2 0 0 2 1 0 2 1 1 1 1 2 0 1 2 0 2 0 2 0 1 2 0 1 2 0 1 1 0 1 1 0 1 2 0 2 2 1 2 0 1 1 0 1 2 0 1 0 1 0 1 1 1 0 0 0 0 0 0 2 0 2 1 1 0 2 0 1 1 0 2 1 1 0 0 0 0 0 0 0 0 0 0 1 1 0 1 0 1 2 2 1 1 1 0 0 0 0 1 2 0 1 0 2 0 0 1 0 0 0 0 0 1 1 0 0 1 1 2 0 1 1 0 1 2 0 0 2 0 0 0 1 0 0 1 0 1 2 1 1 0 1 1 0 0 1 1 1 1 0 1 0 0 1 0 2 0 1 0 0 1 1 1 0 0 0 0 0 2 0 1 0 0 1 1 2 1 1 1 0 0 1 1 1 0 0 0 2 0 2 2 0 0 0 2 2 1 0 1 0 1 0 2 0 1 2 0 1 0 0 2 0 2 1 1 1 1 0 1 0 1 1 0 2 2 0 0 0 2 1 0 0 0 0 0 1 1 1 0 0 0 2 2 0 2 2 1 2 1 1 1 1 0 2 0 2 2 0 0 1 0 0 2 0 0 0 0 1 0 2 0 0 1 0 0 2 2 0 0 0 0 2 0 0 1 0 1 1 1 0 0 0 0 0 0 0 0 0 1 1 0 0 0 0 1 0 1 1 1 2 1 1 0 2 2 0 0 0 0 1 1 0 1 1 2 1 1 2 1 0 0 1 1 0 0 1 0 1 0 1 0 0 1 0 0 1 0 1 0 1 0 0 0 0 0 1 1 0 2 0 2 2 0 0 0 1 2 2 2 0 2 0 1 1 1 0 1 0 2 1 1 0 0 0 1 0 2 1 1 2 1 1 1 1 0 0 1 2 2 0 0 0 1 0 0 1 1 1 0 0 1 2 1 0 1 0 2 0 0 1 0 0 0 0 0 0 2 0 0 2 0 0 1 1 0 0 0 1 0 0 0 0 0 0 1 0 1 1 0 1 0 0 0 1 0 0 0 0 0 0 0 1 0 1 1 0 0 0 1 1 0 0 0 0 0 0 0 1 1 0 1 0 0 0 0 0 0 0 0 1 0 2 1 1 1 0 0 0 0 0 0 1 2 2 1 1 2 1 0 2 2 2 0 2 2 2 0 0 0 1 0 1 1 1 0 0 1 0 0 2 0 2 0 0 1 1 1 2 2 2 1 2 2 2 1 2 0 1 1 0 0 0 0 0 1 1 0 1 0 0 0 1 0 0 0 0 0 0 0 0 0 0 1 1 0 0 1 0 1 0 0 1 1 2 0 0 0 0 0 1 2 0 0 0 1 1 1 2 0 1 2 1 0 1 1 1 0 2 0 0 0 1 0 1 1 2 2 1 2 0 1 0 0 1 2 0 2 0 1 1 0 0 0 0 0 0 1 1 1 0 1 1 0 0 0 2 2 1 0 0 0 0 0 2 0 2 0 0 0 1 1 0 0 0 2 1 0 1 1 1 1 2 2 0 1 1 1 0 1 1 1 0 2 0 0 0 1 0 1 1 2 0 0 0 0 1 0 0 2 0 1 0 0 0 1 2 0 0 0 1 1 0 1 1 0 0 1 0 1 1 1 0 0 0
138 1 0 0 1 0 0 0 1 0 0 0 0 0 0 0 0 0 0 0 1 1 0 0 0 0 1 0 0 1 1 0 0 1 1 0 2 1 0 2 2 0 0 1 2 0 0 0 1 1 0 1 0 1 0 0 1 0 1 2 0 2 0 2 0 0 1 1 1 0 0 1 1 2 1 2 1 0 1 0 2 2 0 0 0 0 0 0 2 2 0 1 1 1 0 0 0 2 1 1 0 2 1 1 0 0 2 2 2 0 0 2 2 2 2 2 2 0 1 0 1 0 2 0 0 1 0 1 2 1 0 0 0 1 1 1 0 0 0 0 0 2 0 0 1 0 0 1 2 1 1 0 0 0 1 0 0 2 1 2 1 1 0 2 1 2 2 0 1 2 0 1 1 1 0 1 0 0 0 0 0 0 1 0 2 1 1 2 0 0 0 2 1 1 2 0 1 0 0 0 0 0 0 1 2 0 1 1 0 0 1 0 1 0 1 1 0 1 1 2 0 0 2 0 0 1 1 2 1 0 0 0 0 0 0 0 0 1 0 1 0 0 2 0 1 1 0 0 2 0 0 2 0 0 0 0 0 2 0 1 1 1 0 2 0 0 0 0 2 2 0 1 0 2 0 0 1 1 2 0 0 0 2 2 2 0 2 2 0 2 0 0 0 0 2 2 0 1 0 1 1 0 1 1 0 0 0 0 0 0 0 0 0 2 2 0 1 1 0 1 0 1 1 0 1 0 1 0 0 0 1 0 0 0 0 0 0 1 1 0 0 0 2 2 0 1 1 1 1 1 1 0 0 1 0 1 1 1 0 2 1 0 1 0 1 0 0 2 2 1 1 1 1 1 0 0 0 1 1 1 0 1 0 0 1 0 0 0 0 0 0 0 0 0 1 2 1 1 1 1 1 1 0 0 0 1 0 0 0 1 0 1 0 0 1 1 1 1 0 1 1 1 1 0 0 2 0 0 0 0 0 1 1 1 1 0 0 2 1 1 0 2 0 0 0 0 2 0 0 0 1 1 0 2 0 0 1 1 1 0 0 0 0 0 0 1 0 1 1 1 1 1 1 1 1 1 0 1 1 0 0 0 0 1 1 0 0 1 2 1 1 2 0 1 2 0 1 0 0 1 0 2 1 1 0 2 2 0 1 0 1 0 0 1 1 0 0 1 1 1 2 1 1 1 0 1 0 0 0 2 1 0 0 0 0 0 1 1 1 1 0 1 0 2 1 0 1 0 2 0 0 0 0 2 0 2 0 1 0 2 0 0 1 0 0 1 1 0 0 0 0 1 0 0 0 0 0 1 0 1 0 0 1 1 0 0 0 1 0 0 0 1 0 1 2 0 0 0 0 0 1 2 0 1 2 2 0 0 0 2 1 0 0 1 0 2 2 1 0 0 1 0 0 0 0 0 2 1 0 0 1 2 0 1 2 1 2 0 2 2 0 1 0 2 2 1 1 0 2 0 0 1 0 1 1 0 2 2 2 0 0 0 1 1 1 1 0 2 1 1 1 0 1 0 0 2 2 0 2 2 0 1 0 1 1 1 0 1 2 1 2 0 0 0 0 0 0 1 0 1 1 0 0 0 2 0 0 2 0 0 1 1 0 0 0 1 2 2 1 0 0 0 1 0 2 1 0 0 1 0 1 2 1 0 0 0 1 0 0 0 0 1 0 0 0 0 0 0 1 1 1 1 0 0 0 0 0 0 1 1 0 1 2 2 0 2 2 0 0 1 1 0 1 1 1 0 0 2 2 0 2 0 2 2 2 1 0 1 1 2 1 2 2 1 0 0 1 2 0 1 1 1 1 0 0 0 0 0 0 2 2 0 0 0 0 0 1 0 1 2 1 1 1 2 0 2 2 0 0 1 0 0 2 2 0 1 1 0 0 0 0 0 1 0 0 0 1 0 0 1 1 1 0 0 2 0 0 0 0 1 0 1 0 1 1 0 0 0 1 0 1 0 0 2 1 0 0 1 2 1 0 1 0 0 0 1 0 0 1 1 0 1 0 0 2 2 2 0 0 0 0 1 1 0 2 1 1 1 0 0 0 0 1 0 1 1 1 0 2 2 0 0 0 0 2 2 2 1 0 0 1 1 1 1 0 0 0 1 2 2 0 0 2 2 1 2 2 1 0 0 1 0 1 1 1 0 2 0 0 0 0 2 0 0 0 0 0 0 1 1 0 0 0 1 0 0 1 1 1 0 0 0 0 0 0 0 0 0 0 0 0 0 0 0 0 0 0 0 0 0 0 2
139 0 0 0 1 0 0 1 1 1 1 1 0 0 0 0 1 0 0 1 0 0 0 0 0 2 1 0 1 2 0 1 1 1 0 0 0 1 0 1 1 1 0 0 0 0 0 1 0 2 0 2 0 1 1 0 0 0 0 2 0 2 1 0 0 0 0 1 1 0 0 0 2 2 2 2 0 0 1 0 1 1 1 0 1 0 0 0 2 2 0 2 1 0 0 0 0 2 1 2 0 0 1 1 0 0 2 0 1 1 0 1 1 2 2 2 1 0 0 2 2 0 2 0 2 0 1 0 0 0 0 0 0 0 0 0 0 0 0 0 1 1 0 0 0 0 1 0 1 0 0 0 0 0 0 1 0 0 0 2 1 0 0 2 1 1 1 1 0 1 0 0 1 2 2 1 0 1 0 2 2 0 1 0 1 0 0 0 0 1 1 2 0 0 1 0 1 0 0 0 1 1 0 2 2 0 2 1 0 0 0 0 0 0 1 0 0 1 2 0 1 1 2 1 0 1 1 0 0 0 0 0 0 0 0 0 0 2 0 1 0 1 1 0 2 2 0 0 2 0 0 0 0 0 0 0 0 0 0 0 0 0 1 1 1 1 0 0 2 1 0 1 1 0 0 0 0 2 2 0 1 1 2 0 2 0 2 0 1 1 0 1 2 0 2 0 2 1 1 2 0 0 1 1 0 0 0 0 0 0 0 1 0 0 0 0 1 0 1 1 0 1 2 1 1 0 0 0 2 2 2 1 0 0 0 0 0 0 2 0 0 0 0 2 0 2 0 0 1 0 0 0 0 0 0 0 0 1 0 1 1 0 2 0 2 1 1 1 1 0 0 0 0 0 0 0 2 2 0 2 0 1 1 2 0 0 0 0 0 0 1 1 1 0 2 0 2 1 0 0 0 0 0 2 1 1 0 2 1 1 0 2 0 1 0 1 0 0 0 0 0 1 0 0 1 2 2 0 2 0 0 0 0 2 0 0 0 1 1 0 2 0 0 0 0 1 1 2 2 0 0 0 0 2 0 0 0 2 2 2 2 2 1 1 1 0 0 2 2 0 0 0 0 0 2 0 1 0 2 2 2 1 0 0 0 1 0 0 1 0 0 1 1 0 1 0 1 1 2 0 2 1 2 0 0 1 1 1 0 0 0 0 1 1 1 0 0 1 1 1 1 1 2 2 0 2 1 0 0 2 0 1 1 1 2 0 0 0 0 1 1 0 0 0 0 1 2 1 1 0 1 0 1 1 2 0 0 0 0 0 2 0 1 0 0 1 1 1 0 0 0 1 0 0 0 0 0 1 0 0 0 0 0 0 0 0 0 0 0 0 0 2 0 0 0 2 0 0 0 0 0 2 1 0 2 2 1 0 0 0 0 0 0 0 0 0 0 0 0 0 2 0 0 1 0 0 1 1 0 0 0 0 1 1 2 1 2 0 2 1 2 0 0 1 1 1 2 1 1 0 1 1 1 1 0 1 2 2 2 1 0 0 0 1 1 1 0 2 1 0 2 0 1 0 0 1 1 0 1 1 1 0 1 0 0 1 0 1 2 1 0 1 0 0 1 0 0 2 0 1 1 0 0 0 1 0 0 2 0 0 1 1 0 0 0 0 0 0 0 0 0 0 0 0 1 2 0 0 0 0 0 0 1 0 0 0 1 1 0 2 1 1 0 0 0 1 1 1 0 0 0 0 0 1 0 1 0 0 1 0 0 0 2 2 2 0 2 1 0 2 1 0 1 0 0 1 1 1 1 1 2 1 0 0 0 1 0 2 0 2 0 0 2 2 0 0 0 0 0 1 0 1 0 0 1 1 0 1 1 2 1 0 1 1 1 1 1 1 0 0 0 0 0 2 0 1 1 0 0 0 1 0 2 2 0 2 0 0 1 1 0 0 0 0 0 0 0 1 0 0 2 1 0 0 2 0 0 1 0 0 1 1 0 1 1 1 0 0 0 0 0 0 0 1 1 2 0 1 1 2 2 0 0 0 0 0 0 1 0 2 1 2 1 1 0 0 2 0 0 0 0 2 1 1 2 0 1 1 0 1 1 0 0 1 1 1 1 2 1 1 0 1 1 1 0 0 1 1 0 1 0 2 1 1 2 1 1 1 1 0 0 0 2 1 0 1 1 1 1 2 2 0 1 2 2 0 2 1 2 1 1 1 0 0 1 1 1 0 0 1 1 0 0 1 0 0 0 2 2 0 0 1 1 2 0 1 1 0 0 0 0 0 0 0 0 0 0 0 0 0 0 0
140 0 0 0 1 0 0 2 2 0 1 0 0 0 0 0 0 0 1 0 2 2 0 0 0 1 1 0 0 0 1 1 1 1 0 1 1 0 0 1 1 0 0 1 2 1 0 0 2 0 0 1 1 0 0 0 0 1 0 2 0 1 0 1 0 0 0 1 2 0 0 1 1 2 0 2 2 1 1 2 0 2 0 2 2 0 0 0 1 2 0 0 1 0 0 0 0 1 1 2 1 2 1 0 0 0 2 2 1 1 0 1 0 2 2 2 1 0 1 1 2 0 0 2 1 1 1 0 0 0 0 0 0 2 2 2 0 0 0 1 2 1 0 0 1 0 0 0 1 1 0 0 0 0 1 0 1 1 0 0 0 0 1 2 1 2 1 0 0 1 1 1 1 1 1 1 0 1 0 0 1 2 0 0 0 0 0 2 0 0 2 2 0 0 1 0 1 0 0 0 0 1 0 1 2 0 2 0 1 0 0 0 1 0 2 1 0 1 1 1 1 1 1 0 0 0 0 2 1 1 1 1 0 1 2 1 1 2 0 2 0 0 2 0 1 1 0 0 2 0 0 0 0 0 0 0 0 2 0 2 2 2 0 0 0 0 1 0 2 1 0 0 0 2 0 0 1 1 2 0 1 1 0 0 1 1 0 1 0 1 0 0 1 0 2 1 0 2 0 0 0 0 2 0 1 1 0 0 0 0 0 2 0 1 1 0 0 2 0 0 0 0 1 0 2 0 1 0 1 0 1 0 0 0 0 0 0 0 2 1 1 1 1 1 0 2 0 0 1 1 1 0 0 0 0 1 1 0 0 1 1 0 0 0 0 1 1 2 2 0 0 0 1 0 1 1 1 0 0 1 1 0 1 1 1 0 0 0 0 1 0 0 1 0 2 0 1 0 1 1 1 1 1 1 1 0 1 0 0 2 0 0 0 0 2 2 0 0 0 0 0 2 0 2 1 2 1 0 0 0 0 0 1 0 1 1 0 2 2 0 0 1 0 0 0 2 1 0 0 0 0 0 1 2 1 1 1 2 2 2 0 1 0 1 0 1 0 2 2 0 1 1 2 2 1 0 1 0 0 0 2 1 0 2 0 1 1 0 1 0 0 0 1 1 2 0 2 0 1 0 0 2 1 1 0 1 1 0 0 1 0 0 0 1 1 0 0 1 0 1 1 1 1 1 0 1 1 0 0 2 0 0 0 0 0 0 0 1 0 0 0 2 0 1 1 2 0 1 1 0 0 0 0 2 1 1 0 0 0 0 1 0 1 0 0 1 1 1 1 0 1 0 1 0 1 1 1 1 0 0 0 0 2 2 0 0 1 2 0 0 0 1 1 0 0 1 1 1 1 0 0 1 1 0 1 2 1 0 0 2 0 0 0 0 1 0 1 1 1 0 0 0 0 0 0 1 0 2 0 0 0 1 1 2 1 1 2 1 2 2 0 0 0 1 1 1 2 0 1 0 1 1 2 0 2 0 1 2 1 0 0 0 1 0 2 2 1 1 0 0 0 2 0 0 2 2 2 0 0 0 1 0 0 0 0 1 2 1 1 0 1 0 0 0 0 0 0 2 0 1 0 1 0 0 2 0 0 2 0 0 1 1 0 0 0 0 0 1 1 0 0 0 1 0 2 1 0 0 1 0 1 2 1 0 0 1 0 1 0 1 0 0 0 0 0 0 0 0 0 0 0 0 0 2 0 1 0 2 0 2 0 0 2 1 0 0 2 1 0 1 0 0 2 0 0 0 0 1 1 0 0 0 0 0 1 2 0 1 1 2 1 1 2 2 0 0 0 1 0 2 2 2 0 0 1 2 1 0 2 2 2 0 1 1 0 1 1 1 1 1 1 1 2 1 0 2 1 0 0 1 0 0 2 0 0 1 0 0 1 0 0 1 1 0 0 0 0 0 0 1 1 1 0 0 1 0 1 0 0 1 0 1 0 0 0 0 0 0 1 0 0 0 0 1 2 1 0 1 1 2 2 0 0 0 0 0 1 0 1 2 0 1 0 0 2 2 2 0 1 0 1 1 1 0 2 1 0 1 0 0 0 0 0 1 1 1 1 1 2 1 1 0 0 0 2 2 1 0 0 0 0 1 0 1 0 0 0 1 1 0 0 0 0 0 1 1 2 0 1 0 1 0 1 0 1 0 1 0 0 0 2 0 0 0 1 1 1 0 0 0 0 0 0 0 0 0 0 1 2 0 0 1 1 1 0 1 1 1 0 1 0 0 0 0 1 0 0 1 1 0 0 1
141 0 0 2 0 1 1 0 1 1 1 0 0 1 0 0 0 0 0 0 1 0 0 0 0 0 0 0 1 1 0 1 1 1 0 1 2 1 0 0 0 0 1 0 2 0 1 0 1 1 0 2 1 1 1 1 0 0 0 0 1 1 0 1 2 2 2 1 1 0 0 1 1 2 1 2 1 1 1 0 2 2 1 0 0 0 0 0 2 2 0 0 1 0 1 0 0 0 0 1 0 2 2 2 0 0 2 0 0 2 0 1 1 2 2 2 1 0 1 1 1 0 1 1 0 0 0 0 1 0 0 0 0 2 2 1 0 0 0 1 1 2 0 0 1 0 1 0 0 1 1 0 0 1 0 0 0 2 0 1 0 0 0 2 1 2 2 0 1 1 1 1 0 1 1 0 0 1 0 1 1 0 0 1 1 0 1 2 0 0 1 2 1 1 1 1 2 0 0 0 1 1 0 2 2 0 2 0 0 0 1 0 1 0 2 1 1 1 1 2 0 0 2 0 0 1 1 2 1 0 0 0 0 0 0 0 0 2 0 1 0 0 2 0 1 2 0 0 2 0 0 1 0 0 0 0 1 0 1 1 0 1 1 2 0 0 0 0 1 1 0 1 0 2 0 0 1 0 1 0 1 0 2 1 1 1 1 1 2 2 0 1 1 1 1 1 0 1 0 0 1 1 2 0 1 0 1 0 0 0 0 2 0 0 1 0 2 0 0 0 2 0 1 1 1 0 0 0 1 1 0 0 1 1 0 0 0 2 0 0 0 0 1 1 1 0 2 1 1 2 0 1 1 0 1 0 0 0 0 2 1 0 1 0 1 1 0 1 1 0 0 0 1 1 1 1 2 0 0 2 1 0 1 1 2 1 0 0 0 1 1 1 1 0 1 1 1 0 1 1 1 1 1 1 1 1 0 0 0 1 0 0 1 1 0 2 0 0 0 0 0 2 0 1 0 1 0 0 1 0 1 0 2 0 2 0 0 1 0 1 1 1 0 0 0 1 2 0 0 0 0 0 1 1 2 1 2 0 0 0 0 0 0 1 1 1 0 1 1 1 1 1 0 0 2 0 2 0 1 1 2 0 0 2 0 2 0 1 2 1 0 2 0 1 1 0 0 0 1 1 0 2 1 1 1 0 1 2 0 0 0 1 1 1 1 0 0 1 0 1 1 1 2 2 1 2 0 1 1 1 1 0 0 0 1 0 1 1 0 0 2 0 0 1 1 2 1 1 1 0 0 0 0 1 2 1 1 0 0 0 1 0 2 0 0 1 1 0 0 0 0 1 1 0 1 1 1 2 0 0 1 0 1 1 0 0 0 2 0 0 0 1 0 1 1 0 1 0 0 0 0 2 2 0 0 1 0 0 0 0 0 0 0 1 1 0 0 1 1 0 0 0 0 0 0 1 1 1 0 0 2 2 0 1 2 0 2 0 2 2 2 1 0 2 2 1 1 0 1 1 0 1 2 0 2 0 2 1 1 0 0 0 1 1 1 1 1 2 1 1 0 1 0 0 1 1 1 0 0 0 2 0 1 1 0 1 1 0 2 2 2 0 0 1 1 0 0 1 0 2 1 0 0 0 1 0 1 1 0 0 0 0 0 0 0 0 0 2 2 1 0 1 0 0 2 2 0 0 0 0 0 1 0 0 0 0 0 0 0 1 1 1 0 0 0 0 0 0 0 0 0 0 0 1 0 2 1 0 1 0 0 0 1 1 0 2 2 1 0 1 0 0 1 0 0 0 0 1 1 1 1 1 1 1 2 1 1 2 2 2 0 2 2 2 0 0 1 1 0 1 1 1 0 0 1 1 2 1 0 2 1 0 2 0 2 2 2 0 1 1 1 1 1 2 0 2 1 0 0 0 0 0 2 1 0 1 1 2 2 0 1 0 1 0 0 0 0 0 0 0 1 1 0 0 2 0 0 0 1 0 2 2 0 0 0 1 0 1 2 0 1 0 0 0 2 2 0 0 2 2 2 0 0 0 0 0 0 0 0 1 0 1 0 1 1 1 2 1 2 0 0 2 0 0 2 1 0 2 0 1 0 0 0 0 0 2 2 2 1 0 1 1 1 1 0 0 1 1 0 1 1 1 0 2 0 1 1 1 1 0 0 0 2 1 1 0 1 0 1 0 2 0 0 2 1 0 1 0 0 0 1 0 0 0 0 0 0 0 1 0 1 1 0 0 1 1 0 2 2 0 0 0 1 1 0 0 0 0 0 1 0 0 0 0 0 0 0 0 1 1 1 0
142 1 0 1 1 0 0 1 1 1 1 1 1 1 0 0 0 0 1 1 1 0 0 0 0 0 1 0 0 1 1 0 1 2 1 1 2 0 0 1 1 0 0 1 2 2 2 0 1 1 1 1 1 1 0 0 0 1 0 1 1 2 0 2 0 1 0 1 2 0 0 0 2 2 2 2 0 0 1 0 1 2 0 1 2 0 0 0 2 2 0 0 1 1 1 0 0 2 2 2 2 2 1 1 1 0 1 0 0 2 0 2 0 2 2 2 0 0 0 1 1 0 2 0 1 1 1 1 2 0 0 0 0 0 0 0 0 0 0 0 1 1 1 0 1 0 1 0 1 1 1 0 1 0 1 0 1 2 1 0 1 1 0 1 0 0 0 0 1 0 2 2 1 2 1 0 0 1 0 1 1 1 1 1 2 0 1 2 0 0 1 1 0 1 2 0 1 0 0 0 0 0 0 1 2 0 2 0 0 0 2 0 1 0 0 0 1 1 1 0 1 1 2 0 0 1 1 2 2 2 0 0 0 1 1 0 0 1 1 2 0 0 1 0 2 1 1 0 2 0 0 0 0 0 1 1 0 0 0 0 0 0 0 0 0 0 0 0 1 0 0 2 0 1 1 0 0 1 2 0 1 1 1 0 1 0 0 0 1 1 0 0 1 0 1 1 1 0 0 1 0 0 1 1 0 0 1 0 0 0 0 1 0 1 2 1 2 0 0 0 1 1 2 0 2 0 1 0 0 0 1 1 0 0 0 0 0 2 0 1 1 1 1 1 0 1 0 1 2 1 2 0 1 0 1 0 1 1 0 1 1 0 1 1 1 1 0 2 2 0 0 0 2 2 0 0 2 2 0 2 1 0 0 0 1 0 0 0 0 0 0 0 0 0 2 0 1 0 0 0 0 0 0 2 1 0 0 0 0 0 0 0 0 0 2 2 1 0 0 0 0 0 0 2 1 1 1 1 2 1 2 0 0 1 0 1 0 2 1 0 1 1 0 0 0 2 0 0 0 0 1 0 0 1 1 0 1 2 2 1 1 1 0 0 1 1 0 1 2 1 1 1 0 0 0 1 0 0 2 0 1 0 0 2 0 2 0 0 2 0 1 2 0 2 0 0 2 1 1 0 0 2 1 1 1 0 1 0 1 0 0 0 0 0 0 1 0 1 0 1 1 1 2 2 1 2 0 1 1 1 1 0 0 0 1 0 0 0 0 1 0 0 0 2 2 1 2 1 1 0 0 0 0 2 1 1 0 1 0 0 1 0 1 0 0 1 1 1 1 0 1 1 2 1 2 2 2 1 0 1 1 0 1 1 0 0 1 0 0 0 0 0 0 0 0 1 2 0 0 0 0 2 1 0 1 2 2 0 0 1 1 0 0 1 0 1 0 1 0 1 0 1 0 0 0 1 1 0 0 0 2 2 0 2 1 1 2 1 2 2 0 1 0 1 1 1 2 0 1 0 0 1 0 2 1 0 1 1 1 0 0 0 1 0 2 1 0 2 0 1 1 0 0 0 2 1 2 0 0 0 0 0 0 1 0 0 2 1 1 0 1 0 0 0 1 0 0 2 0 2 0 1 0 0 0 0 0 1 0 0 0 0 1 1 1 1 0 1 1 0 0 0 0 0 2 2 0 0 2 0 1 1 0 1 0 1 1 1 0 2 1 1 1 0 0 0 1 0 1 1 1 1 0 0 0 0 0 0 0 0 0 1 1 1 0 2 2 0 0 0 0 0 2 0 0 1 0 1 0 2 2 1 0 0 2 2 0 2 0 2 0 0 2 1 0 0 0 1 0 1 1 2 0 0 1 0 0 0 1 2 2 0 1 0 1 2 1 0 0 0 0 0 2 2 0 0 0 0 0 1 1 0 2 1 0 1 1 0 0 0 0 0 1 1 0 1 1 1 1 0 2 2 0 0 1 1 0 0 0 1 1 2 0 0 0 1 0 2 1 0 0 0 0 0 2 2 0 0 2 2 2 0 0 0 0 0 1 1 0 2 1 2 0 0 2 1 2 0 0 0 0 1 2 0 2 1 1 2 0 0 0 0 0 0 1 0 1 1 2 1 0 1 0 1 1 1 1 0 0 0 0 2 0 2 0 0 0 1 1 1 0 0 2 1 0 1 1 0 0 1 2 0 2 0 0 0 0 1 1 0 1 0 0 0 0 0 0 0 1 0 1 1 0 0 0 2 0 2 2 0 0 0 1 2 0 0 0 0 1 1 0 0 0 0 1 1 0 0 1 0 1 1
143 1 0 0 1 0 0 2 2 0 1 0 0 2 0 0 1 0 0 0 1 0 0 0 0 1 2 0 0 0 2 0 2 2 0 1 1 2 0 0 0 1 0 0 0 1 1 0 2 0 0 0 0 0 0 1 0 0 0 0 1 1 0 1 0 0 0 0 2 2 1 2 1 2 1 2 1 0 0 0 1 1 1 0 1 0 0 1 2 2 1 1 0 0 0 0 0 2 2 2 2 2 0 0 1 0 2 0 0 2 0 1 0 2 2 2 0 0 0 2 2 0 1 1 1 0 1 1 2 0 0 0 1 1 0 0 1 0 0 1 1 1 0 0 1 0 0 0 0 0 0 0 0 0 0 0 0 2 0 2 2 2 0 2 1 2 1 0 2 2 0 2 0 2 2 1 0 0 0 1 0 0 1 0 1 0 1 0 0 1 1 0 0 0 1 0 0 0 0 0 0 0 0 1 2 0 1 1 1 0 1 0 0 1 1 0 0 1 2 0 1 1 2 0 0 0 0 0 0 0 0 0 0 0 0 0 0 0 2 0 0 0 2 0 1 1 0 0 2 0 0 0 0 1 0 0 0 1 0 0 0 0 0 0 0 0 1 0 2 1 1 2 0 1 0 0 1 1 1 0 0 1 2 1 2 0 2 2 0 2 0 0 1 0 2 1 0 1 0 2 1 0 1 1 0 1 0 0 1 0 1 0 0 2 1 0 2 0 2 2 0 0 1 1 2 0 1 0 1 1 1 0 0 0 0 0 0 2 0 1 2 2 1 1 0 0 1 0 2 0 2 0 1 1 1 2 2 0 0 1 2 1 2 0 2 0 2 2 2 1 1 1 2 2 2 2 1 1 0 0 0 2 1 1 1 0 0 0 0 0 0 0 0 0 2 0 1 1 0 0 0 1 2 0 0 1 1 1 0 2 0 1 1 0 0 2 0 0 0 0 0 1 0 2 1 2 0 0 0 0 1 1 0 0 0 0 0 1 1 0 1 1 0 0 0 1 1 0 0 0 0 0 1 1 2 1 2 1 0 1 0 0 0 0 0 1 1 2 2 0 2 2 0 0 1 0 1 0 2 0 2 0 0 0 0 1 0 0 1 0 0 1 1 1 1 0 1 1 1 1 0 2 2 0 0 0 0 0 1 0 0 0 0 1 1 1 1 1 0 1 1 1 2 2 0 2 0 0 0 2 0 1 0 1 2 0 1 1 0 1 0 0 0 1 1 2 1 1 1 0 0 0 0 2 2 0 0 1 0 0 2 0 1 1 1 1 1 1 0 0 0 1 2 0 1 0 1 1 0 1 0 0 1 1 0 0 0 0 0 0 0 0 1 0 0 1 0 0 0 0 0 2 0 1 2 2 2 0 1 1 1 0 1 1 1 0 0 1 1 0 2 0 0 0 0 0 1 0 0 0 1 2 1 1 2 1 2 0 1 0 1 0 0 2 2 0 1 0 1 0 0 2 1 1 2 0 1 2 1 0 0 0 0 0 0 0 0 2 0 1 0 1 0 1 0 1 1 0 0 0 1 0 0 0 0 1 1 2 2 1 2 0 0 1 1 0 0 2 0 1 0 1 0 1 1 1 2 2 0 0 0 0 0 0 0 1 0 0 0 0 0 0 2 0 1 0 0 0 1 0 1 2 0 0 0 0 0 0 0 1 0 1 0 0 0 0 0 1 0 0 0 0 0 0 0 2 0 0 1 0 0 1 1 0 0 1 1 2 0 2 0 0 1 1 1 0 0 2 2 0 0 0 1 1 2 1 1 1 2 2 1 2 2 0 0 0 0 0 0 1 0 0 0 0 0 0 0 0 0 2 1 0 1 0 0 0 1 1 1 1 1 1 1 1 0 1 0 0 0 0 0 0 1 1 0 2 0 0 1 0 1 1 0 0 0 0 0 0 0 1 1 1 0 0 1 0 1 1 0 1 0 1 1 0 1 1 1 0 1 0 1 0 0 0 1 2 0 0 2 2 2 0 0 0 0 0 0 1 1 1 1 1 1 0 2 2 2 0 1 0 0 1 2 0 2 0 0 2 0 1 0 0 0 0 1 2 2 1 1 0 0 1 1 1 1 1 0 0 1 1 0 2 0 2 0 0 0 2 2 1 0 0 2 1 0 1 1 2 0 1 1 0 2 2 1 0 2 1 1 0 1 0 0 0 1 1 1 0 0 0 2 0 0 0 1 2 0 0 0 0 0 0 0 1 0 0 0 0 0 0 0 0 0 0 0 0 0 0 0 0 0 0
144 1 0 2 1 0 0 1 2 0 1 0 0 1 0 0 0 0 1 1 1 1 1 0 0 0 1 0 1 1 1 1 1 1 1 1 2 1 0 1 0 1 0 0 2 0 1 1 1 1 0 1 0 0 0 1 0 0 0 1 1 2 0 1 1 0 1 1 0 1 0 1 1 2 1 2 1 0 1 1 0 1 0 1 2 0 1 1 2 2 1 1 0 0 0 0 0 0 0 1 0 2 1 1 1 1 2 1 1 1 0 1 1 2 2 2 0 0 2 0 1 0 1 1 1 1 1 1 1 1 0 1 0 0 0 0 1 0 0 0 1 2 1 0 1 0 0 0 1 1 0 0 0 1 1 0 0 1 1 0 0 0 0 2 2 2 1 0 0 1 0 1 1 2 1 1 0 1 0 2 2 0 1 0 2 1 1 2 0 0 0 2 0 1 2 0 1 0 0 0 0 0 0 1 2 0 2 0 0 0 1 0 1 0 0 0 0 1 2 0 0 0 2 0 0 1 1 2 0 0 1 0 0 0 1 1 0 1 0 0 0 0 2 1 1 1 0 0 1 0 0 0 1 0 0 0 0 0 0 0 0 0 1 1 0 0 0 1 2 1 0 0 1 1 0 0 0 2 2 0 0 2 2 2 2 0 2 0 1 2 1 0 1 0 2 1 1 2 0 1 0 1 1 1 1 0 0 1 1 0 1 0 0 2 1 0 1 0 1 1 0 1 2 0 2 0 1 0 1 1 1 1 0 0 0 0 0 1 1 2 1 2 1 2 0 1 1 0 2 2 2 0 0 0 0 0 0 0 0 2 2 0 2 0 2 0 2 1 1 1 1 1 1 1 1 1 1 2 0 0 0 2 0 0 2 1 0 0 0 1 0 0 1 0 2 0 0 0 1 0 0 0 0 2 0 0 0 1 0 1 0 0 1 0 1 2 1 0 0 0 0 1 0 1 1 2 1 0 1 0 1 0 1 1 0 1 0 1 0 1 1 1 1 1 1 2 1 0 1 0 0 0 1 2 1 1 1 0 0 0 1 1 0 0 0 2 1 1 1 1 2 2 1 1 2 0 1 0 0 0 1 0 0 1 1 0 0 1 2 1 1 1 0 1 1 0 2 0 1 0 1 2 2 0 0 0 1 0 2 0 1 0 0 1 1 0 0 1 1 2 2 0 2 2 1 2 2 0 0 2 0 0 0 1 2 0 1 1 2 1 0 1 0 1 1 1 1 1 1 0 0 0 0 2 1 1 0 0 0 0 0 0 1 0 0 1 1 0 0 0 0 1 0 0 0 0 0 2 0 1 1 0 1 1 0 1 1 0 0 0 0 2 2 0 0 0 0 1 1 0 2 1 1 0 0 2 1 0 0 1 0 0 0 0 1 0 0 1 0 0 2 0 0 0 0 0 1 2 0 0 1 1 1 2 1 1 2 1 1 0 1 2 0 1 1 0 2 0 1 0 0 1 1 1 2 0 1 1 1 0 0 0 2 0 2 2 0 2 0 0 2 0 0 0 0 2 1 0 0 0 0 1 0 0 0 2 1 0 1 1 1 0 0 0 1 0 0 2 0 1 0 1 0 1 0 0 1 1 0 0 1 1 0 1 0 1 0 0 0 0 0 0 0 1 1 2 0 1 0 1 0 0 1 0 0 1 0 1 0 1 0 0 1 0 0 0 1 0 0 0 0 0 0 0 0 2 1 0 1 1 0 1 0 0 0 0 0 1 0 2 1 1 2 0 0 1 0 2 1 1 2 2 0 0 1 2 0 1 1 2 1 1 2 2 0 0 1 1 0 2 2 2 0 0 1 0 1 0 0 1 1 0 0 1 0 2 1 0 0 1 0 1 1 1 0 1 0 0 0 0 1 0 1 1 0 2 0 1 2 1 1 1 1 1 0 0 1 0 0 0 2 2 0 0 2 0 0 0 0 0 1 1 1 0 1 0 1 0 1 0 0 0 0 1 1 2 0 0 1 1 1 1 0 0 0 1 0 0 0 1 0 0 1 0 2 2 2 0 0 0 0 2 1 0 2 0 0 2 0 1 0 0 0 0 1 1 1 1 2 1 0 1 0 0 0 0 0 0 1 1 0 1 0 2 0 0 0 0 0 1 0 0 2 0 0 0 0 0 1 0 1 0 2 0 0 0 0 0 1 1 0 1 1 0 1 1 1 0 0 0 1 0 0 0 0 0 0 0 0 0 0 0 0 1 0 0 0 0 0 0 0 0 0 0 0 0 0 1 2 0 0 0
145 0 0 0 0 0 0 1 1 1 1 0 0 0 0 0 0 0 2 2 1 0 0 0 0 0 1 0 2 2 1 1 1 1 0 0 2 2 0 1 1 1 0 1 2 0 0 0 2 0 0 0 0 0 1 1 0 0 0 1 0 2 1 1 0 0 0 0 2 1 1 1 0 2 0 2 2 0 2 1 1 2 0 2 2 0 0 1 2 2 1 2 0 0 2 0 0 2 2 2 0 2 2 2 0 0 2 0 1 1 0 0 0 2 2 2 0 0 0 2 2 0 0 2 0 1 0 1 1 1 1 1 0 0 0 0 0 0 0 0 0 2 0 0 1 0 0 0 0 0 0 1 0 1 1 0 0 1 0 0 0 0 0 2 1 2 0 0 1 1 1 0 0 2 2 0 0 1 0 1 1 0 0 0 0 0 0 0 0 2 1 0 1 0 1 0 1 0 0 0 0 0 0 0 2 0 1 0 0 0 0 0 1 0 2 1 1 0 1 1 1 1 2 0 0 2 2 2 1 1 0 0 1 1 0 0 0 1 0 0 0 0 1 0 2 1 1 0 1 0 0 0 0 0 0 0 0 0 1 1 0 1 1 0 0 0 1 1 2 2 0 0 0 2 0 0 0 0 0 0 1 1 0 0 0 0 0 1 1 2 1 1 2 0 2 0 1 1 0 0 0 1 2 0 2 0 1 0 1 0 1 0 0 2 1 0 2 1 0 0 0 1 1 1 2 0 0 0 1 1 1 0 0 0 0 0 0 2 0 0 0 0 1 2 0 2 0 0 2 0 2 0 0 1 0 1 1 0 0 1 2 1 2 0 1 0 1 2 2 1 1 1 0 0 1 1 1 1 0 2 0 2 0 1 1 0 0 0 0 0 2 2 0 1 2 0 1 1 0 0 0 1 1 1 0 0 1 2 1 1 0 1 0 0 2 2 1 0 0 0 0 0 0 1 0 1 0 1 1 0 0 0 1 0 1 0 0 1 0 1 2 0 0 0 0 0 2 0 0 2 0 0 2 2 1 1 1 1 1 2 1 2 0 0 1 1 0 2 2 0 0 0 1 1 0 2 0 1 2 1 1 0 0 1 0 1 0 1 1 1 1 1 0 1 1 0 1 0 1 0 1 1 2 0 0 0 1 0 1 0 0 0 0 0 0 2 0 1 1 2 2 0 2 2 1 2 0 0 0 2 0 2 0 1 1 0 1 0 1 0 1 0 0 1 1 1 0 1 1 0 0 0 0 1 2 0 0 0 2 0 0 1 0 0 0 0 0 0 0 0 0 1 1 0 1 1 1 2 0 2 0 0 1 1 0 0 0 0 0 0 0 2 2 0 0 0 0 0 0 0 1 2 1 1 1 2 0 1 0 2 1 0 0 0 0 0 1 1 1 0 1 0 0 0 0 0 1 1 0 0 0 2 0 1 1 1 2 0 2 1 2 0 0 2 2 1 2 0 1 0 0 2 0 2 2 0 0 1 1 0 0 0 1 1 0 0 0 2 1 1 1 0 0 0 1 2 2 0 0 0 2 0 1 0 0 2 1 0 2 2 1 1 0 0 1 1 0 0 0 1 1 1 0 0 1 0 0 2 0 0 0 0 0 0 0 2 1 2 2 0 0 0 0 0 0 2 0 1 1 0 0 1 0 0 0 2 0 1 1 2 0 2 1 1 0 0 2 2 0 0 0 1 0 0 0 1 0 0 2 1 0 0 1 1 0 0 2 1 0 2 1 1 2 0 0 0 0 1 1 1 1 1 0 0 2 1 1 1 1 2 1 1 2 2 0 0 0 1 0 1 1 1 0 0 1 0 0 0 1 1 1 0 1 0 1 1 2 1 2 2 1 2 2 2 0 1 1 0 1 0 0 0 1 1 0 2 0 0 0 0 0 1 0 0 0 0 0 0 0 1 1 1 0 0 2 0 0 1 0 0 2 2 0 0 1 0 0 0 1 0 0 0 1 0 2 1 0 0 0 2 1 0 1 0 0 1 0 1 0 2 0 0 0 0 2 2 2 0 0 0 0 1 2 0 2 1 1 0 0 2 0 0 0 2 2 0 0 1 0 0 0 1 1 1 0 0 1 0 0 0 0 2 0 1 0 0 0 1 2 2 0 0 2 0 0 0 0 0 0 1 1 1 1 0 0 0 1 0 0 0 0 0 0 1 0 1 1 0 1 0 0 0 0 0 0 0 0 1 1 0 0 0 1 1 0 0 0 0 0 0 0 0 0 0 2 0 0 0 0 0 0 0
146 0 1 1 0 1 1 0 0 2 2 0 1 1 0 0 0 1 2 0 2 2 0 0 0 1 2 0 0 1 1 0 2 2 1 1 1 1 0 2 2 0 0 1 2 1 2 0 1 1 1 1 0 0 0 0 0 1 0 0 0 1 0 1 0 0 0 1 1 0 0 2 2 2 2 2 0 0 0 0 1 2 0 0 2 0 2 2 2 2 1 2 0 0 1 0 0 2 1 2 1 2 1 1 1 0 1 0 1 1 0 1 0 0 1 1 0 0 0 2 2 0 2 0 2 0 2 1 2 0 0 0 1 2 1 1 1 0 0 0 1 2 0 0 2 0 0 0 0 0 0 0 0 0 0 0 1 1 0 2 2 1 1 1 0 1 0 1 1 2 0 2 0 2 1 0 0 1 0 1 1 1 0 1 1 0 1 1 1 2 2 0 1 1 2 0 0 0 0 0 1 1 0 2 2 1 2 0 0 0 2 0 1 1 0 1 1 1 2 0 1 1 2 0 0 2 1 1 0 0 0 0 0 0 0 0 0 2 0 2 0 0 2 0 2 2 1 0 1 1 1 1 0 0 0 0 0 0 0 0 0 0 1 1 0 0 1 0 1 0 0 0 0 2 0 0 1 1 2 0 1 1 0 0 1 1 0 1 1 2 0 1 1 0 1 1 0 0 0 1 0 1 1 1 0 1 1 0 1 1 1 1 0 1 2 0 2 0 1 1 0 1 1 1 1 0 1 0 1 2 2 2 2 0 0 0 0 2 0 1 1 1 1 2 2 1 1 1 1 1 1 0 1 0 0 0 0 1 0 1 1 0 2 0 2 0 1 2 2 0 0 0 1 1 1 1 2 1 1 2 0 0 1 1 1 1 0 0 0 0 0 0 1 0 2 1 1 0 0 1 1 2 1 0 0 1 0 0 0 2 0 0 2 0 0 2 0 0 0 0 0 1 1 2 0 2 1 0 1 0 1 0 0 1 1 1 0 1 0 0 2 0 0 0 0 1 2 1 1 0 0 0 1 2 1 1 1 2 2 2 1 1 1 0 0 1 1 2 2 0 0 0 2 2 0 0 0 0 2 0 0 0 0 1 0 1 0 0 1 0 1 1 1 2 1 0 1 1 2 0 1 2 2 0 0 1 1 0 1 0 0 0 0 1 1 1 0 0 2 2 2 0 2 2 1 2 0 0 0 2 0 1 0 0 0 0 2 0 0 0 1 1 1 1 1 2 2 2 0 0 1 0 0 1 2 0 0 0 0 0 1 0 1 1 1 1 1 2 2 2 0 1 1 0 1 1 1 1 0 1 0 0 1 0 1 1 1 1 0 0 0 1 0 1 1 1 1 0 0 0 0 2 0 1 2 2 1 0 0 2 0 0 0 1 1 0 0 2 0 0 1 0 0 1 0 0 1 0 0 0 1 1 1 1 2 1 1 0 2 2 1 1 0 0 1 1 2 0 1 0 1 1 1 0 2 0 2 1 1 0 0 0 0 1 0 0 0 2 0 2 0 0 1 0 0 2 2 0 2 2 0 1 0 1 0 0 2 1 1 0 2 0 1 0 1 0 0 2 0 1 0 1 0 0 1 0 0 2 0 1 2 1 0 0 0 0 0 1 1 0 1 0 0 1 0 2 1 1 1 0 0 1 1 0 0 1 0 1 0 2 2 2 0 0 0 0 0 0 0 0 0 0 0 0 1 1 1 0 0 0 0 1 1 2 0 1 2 1 0 0 0 0 1 0 0 0 1 0 0 2 2 2 0 0 1 1 0 1 2 2 1 2 2 2 0 0 1 0 0 1 1 2 1 0 1 1 1 0 0 0 0 0 1 1 1 2 2 0 2 2 2 2 1 2 0 0 0 0 0 0 1 0 2 1 0 1 0 0 0 0 0 0 1 0 0 0 1 1 0 0 2 2 0 0 1 0 0 0 0 1 0 1 0 0 0 0 0 0 2 0 0 0 0 0 2 1 1 1 1 2 1 1 0 0 0 0 1 0 0 2 0 0 0 1 2 2 2 0 0 1 0 1 2 0 2 0 1 2 0 0 0 0 0 1 1 1 1 0 1 0 0 1 0 1 1 1 1 0 0 0 0 1 1 1 1 2 1 0 1 1 0 0 2 1 1 0 0 1 1 1 1 0 2 1 0 0 2 0 0 2 0 2 0 0 0 0 0 0 1 1 1 0 0 0 0 2 0 1 2 0 0 0 0 0 0 0 0 1 1 1 1 0 0 0 0 0 0 0 0 0 0 1
147 1 0 0 0 0 0 1 1 1 2 0 1 1 0 0 0 0 1 1 1 1 0 0 0 0 2 0 1 2 0 1 0 0 0 0 2 2 0 1 1 1 0 1 1 1 0 0 0 2 1 2 0 0 0 0 0 0 0 1 1 1 0 0 1 1 1 0 1 0 0 1 2 2 1 2 1 1 1 1 0 1 0 2 2 0 0 1 2 2 0 1 0 0 2 0 0 1 0 1 0 2 0 0 1 1 2 1 1 1 0 1 0 2 2 2 0 0 2 0 2 0 2 0 2 0 2 0 1 0 0 0 0 0 0 0 0 0 0 2 0 2 1 0 0 0 0 0 1 1 2 0 0 0 0 0 0 1 0 0 0 0 1 2 1 1 2 0 1 1 1 2 0 2 2 1 1 2 0 2 2 1 0 2 1 0 1 1 1 2 2 0 0 1 1 0 0 1 0 0 0 0 0 0 2 0 1 0 1 0 1 0 0 0 2 0 0 1 2 1 0 0 1 1 0 1 1 1 0 0 0 0 1 1 0 0 0 2 0 2 0 0 2 1 1 1 0 0 1 1 1 0 0 1 0 0 2 1 0 1 1 1 0 1 0 0 0 0 0 0 0 1 0 2 0 0 1 1 1 0 1 0 1 2 2 0 2 0 1 1 0 0 1 0 2 1 1 1 0 1 0 0 2 0 2 0 1 0 1 0 1 1 0 2 2 0 2 0 2 2 0 0 1 0 2 0 1 0 0 1 2 2 0 0 0 0 0 1 1 0 1 0 1 2 0 0 2 0 2 0 1 0 0 0 0 0 0 1 0 1 1 0 1 0 0 0 1 2 2 0 0 0 0 0 0 0 1 2 2 2 0 0 2 2 2 1 0 0 0 1 0 0 0 0 2 0 1 0 1 1 1 1 2 0 0 0 1 2 0 2 0 1 0 0 0 0 0 0 0 0 0 1 0 2 1 1 1 0 2 1 2 2 0 0 2 0 0 2 0 1 2 0 0 0 0 2 2 0 0 0 1 0 0 2 0 0 0 2 1 2 2 2 0 1 1 1 0 2 2 0 0 0 1 1 1 0 0 0 2 0 0 0 0 2 1 1 0 1 2 1 1 0 0 0 0 0 1 0 0 1 0 2 2 0 0 0 2 0 1 0 0 1 1 2 2 0 0 0 1 1 1 0 2 2 0 1 1 0 0 2 0 1 0 1 1 0 0 0 1 1 1 1 0 1 1 1 0 0 2 0 0 0 1 1 2 0 1 0 1 1 0 1 1 0 0 1 1 2 2 2 0 0 1 0 1 0 1 2 0 0 1 0 1 1 0 0 1 0 0 0 0 2 0 1 1 0 1 0 0 0 0 2 0 1 2 2 0 0 0 1 1 0 0 1 1 0 0 0 0 0 1 0 0 1 0 0 1 1 0 0 1 1 0 2 1 1 2 0 2 1 2 0 0 0 0 0 2 1 2 0 0 1 2 0 2 0 2 2 2 0 0 0 0 0 2 1 0 2 1 1 0 0 0 0 0 1 1 0 0 0 0 1 0 0 0 1 0 2 2 0 0 1 0 0 1 0 0 0 0 0 0 0 0 0 1 0 0 2 0 0 1 1 0 0 0 1 1 1 0 0 0 0 0 1 0 2 1 1 1 0 1 1 1 0 0 1 1 0 0 0 0 0 0 1 0 0 1 1 0 0 0 0 0 0 0 2 1 0 0 0 0 1 2 1 0 1 2 2 0 1 0 0 1 0 0 2 0 0 0 2 2 1 0 0 0 1 0 2 0 2 0 2 2 1 0 0 0 1 0 1 1 2 0 0 1 0 1 0 1 1 1 0 2 0 2 2 2 0 2 2 2 2 1 2 0 0 0 0 0 1 0 0 2 1 0 1 0 0 0 0 0 0 2 2 0 2 2 0 0 1 1 0 0 0 2 0 0 0 0 0 0 0 0 1 1 1 2 0 2 0 0 0 1 0 2 1 0 1 1 2 2 0 1 0 0 1 1 0 0 2 0 0 2 0 1 1 2 0 0 0 0 2 2 0 2 0 2 1 0 0 0 0 0 0 0 2 2 2 0 2 0 2 0 0 0 0 1 1 0 0 0 1 0 1 1 1 1 0 0 1 0 0 0 2 1 1 1 0 0 0 2 0 1 0 0 0 2 1 1 0 2 0 0 0 1 1 1 0 2 0 0 1 0 0 0 0 0 1 2 0 0 0 1 1 0 0 0 0 0 0 0 0 0 0 0 0 1 0 0 0 0 1
148 1 0 1 0 0 0 1 1 1 1 1 0 1 0 0 1 0 2 2 0 0 0 1 0 1 2 0 0 0 2 1 1 1 1 0 2 2 0 0 0 2 0 1 1 1 0 0 1 1 0 0 1 0 0 1 0 0 0 1 0 1 0 1 0 0 0 2 1 1 1 1 2 2 1 2 1 0 0 0 0 1 0 1 2 0 0 1 2 2 0 1 2 0 0 0 0 1 1 1 1 2 0 0 1 0 1 0 1 1 0 2 0 1 2 2 1 0 0 2 2 0 1 1 1 0 1 0 1 0 0 0 1 1 1 1 1 0 0 0 0 2 0 0 0 0 0 1 1 0 0 0 0 1 1 0 0 0 2 1 1 0 0 2 0 1 1 0 1 2 1 0 0 1 1 0 0 2 0 2 2 0 1 0 1 0 0 0 0 1 0 0 1 2 2 0 1 0 0 0 0 0 0 1 2 0 1 1 0 0 0 0 1 0 1 2 1 0 2 0 0 0 1 0 0 0 0 1 0 0 0 0 0 1 1 0 0 2 0 1 0 1 2 0 0 0 0 0 2 0 0 0 0 0 0 0 2 0 0 0 0 0 1 2 0 0 1 0 2 0 0 0 0 1 1 1 0 2 2 0 0 2 2 1 2 0 2 0 1 1 0 2 1 0 2 1 1 1 0 0 0 0 1 1 1 0 0 1 0 0 0 1 0 0 0 0 2 1 0 0 0 1 0 0 2 0 2 0 0 0 2 1 2 0 0 0 0 1 1 2 1 0 1 2 0 1 2 0 0 2 0 0 1 0 1 0 0 1 0 0 0 0 1 0 1 0 1 2 2 0 0 0 1 1 1 1 2 2 1 2 0 1 0 0 1 1 0 1 1 1 0 0 2 0 2 0 2 2 1 1 1 1 1 0 0 1 0 0 0 2 0 0 0 0 1 2 0 0 0 0 0 1 1 0 0 1 0 0 1 0 1 1 0 2 0 0 0 0 1 1 0 2 0 0 0 2 1 0 0 0 0 0 2 2 2 2 2 2 2 1 0 2 0 2 2 0 0 2 2 0 0 0 0 0 1 1 1 0 1 1 2 0 0 2 0 1 1 1 1 1 1 0 1 2 2 0 2 0 2 0 0 2 2 1 0 1 2 0 0 0 0 1 1 1 1 0 0 0 0 0 0 2 2 2 1 2 0 0 0 2 0 0 0 1 1 0 2 1 0 0 2 0 0 1 1 1 1 1 1 0 0 0 0 2 1 1 0 0 1 0 0 1 0 0 0 0 0 0 0 0 0 0 0 0 0 0 0 0 0 0 0 0 2 0 2 1 2 2 1 1 0 2 1 0 0 1 0 0 0 0 0 2 1 0 2 2 1 0 0 2 0 0 0 1 1 0 0 1 0 1 0 0 0 1 0 0 0 1 0 0 1 1 1 1 2 1 2 0 2 1 2 0 0 2 2 1 1 0 2 1 0 0 0 2 1 1 1 2 2 0 0 0 1 0 1 0 0 2 1 0 1 0 0 0 1 2 2 0 1 1 0 1 0 2 2 2 1 0 1 1 1 0 0 1 0 1 0 2 1 1 0 1 0 1 1 1 1 1 0 0 0 0 0 0 0 1 1 2 1 0 0 0 1 1 1 1 1 0 1 0 0 0 0 0 0 0 1 0 0 0 0 0 0 2 0 1 2 2 0 0 0 0 0 0 0 0 1 0 1 1 0 0 1 1 0 1 1 1 0 2 1 0 2 1 1 1 0 0 0 1 2 1 2 2 2 0 1 2 2 2 0 2 2 2 1 0 1 0 0 0 0 0 0 0 1 0 0 0 0 2 2 0 0 0 0 2 0 0 0 0 0 0 0 2 0 0 0 0 0 0 0 0 2 1 1 1 0 0 0 0 1 0 1 1 0 1 1 0 0 0 2 2 0 0 2 0 1 0 0 0 1 1 0 0 0 0 1 0 1 0 1 0 0 1 1 1 0 0 1 2 1 1 0 0 0 0 0 0 0 2 0 0 1 0 1 1 2 0 0 0 0 2 0 0 2 1 0 2 1 2 0 0 1 0 2 0 1 2 1 0 0 2 2 2 2 2 1 1 0 0 1 0 0 1 0 1 1 0 0 1 0 0 2 2 1 0 0 0 1 0 1 0 2 1 0 0 1 0 0 0 2 0 0 0 1 0 1 1 1 0 1 0 1 0 0 1 0 0 0 0 0 0 1 1 0 1 1 0 1 0 1 0 1 0 1 1 0 0 0 0 0 1
149 0 0 2 1 1 1 1 1 1 1 0 0 1 1 1 0 0 1 1 1 0 0 1 0 0 0 0 0 0 2 0 1 1 0 1 2 1 0 1 1 1 1 0 2 2 0 0 2 1 0 0 1 0 1 1 0 0 0 1 1 1 0 0 0 0 0 1 2 1 1 2 0 2 0 2 2 0 1 0 2 2 0 2 2 0 0 1 2 2 1 1 0 0 1 0 0 0 0 1 0 2 1 0 1 1 1 1 1 1 0 2 1 1 1 1 1 0 2 0 0 0 2 0 1 0 1 1 1 1 0 0 0 2 1 1 0 0 0 0 0 2 0 0 2 0 0 0 0 0 0 0 0 0 1 1 0 1 0 0 0 0 0 2 1 1 1 1 1 2 0 2 0 1 1 1 0 1 0 1 1 1 1 0 1 0 2 1 0 1 0 1 1 1 2 0 2 0 0 0 0 0 0 1 2 0 2 0 1 0 1 0 1 0 1 1 1 0 2 0 1 1 2 0 0 1 1 2 0 0 0 0 0 0 0 0 0 2 0 2 0 0 2 1 1 1 0 0 2 0 0 0 1 0 0 0 0 1 0 1 1 1 0 1 1 0 0 1 2 2 1 0 0 1 1 1 0 0 0 0 0 1 1 1 1 0 1 2 0 2 0 0 0 0 2 2 0 1 0 2 1 0 1 1 0 0 1 1 1 0 1 1 0 2 0 0 2 0 0 0 1 1 1 1 2 0 1 0 1 2 2 1 1 0 0 0 0 0 2 0 1 1 2 2 0 1 1 0 1 0 1 0 0 0 0 0 0 0 0 2 2 0 0 0 0 0 0 2 2 0 0 0 0 0 0 0 1 2 0 0 0 2 0 0 0 0 0 0 0 0 0 0 0 0 1 1 2 0 0 0 0 0 0 2 1 0 0 1 0 2 1 1 0 1 0 1 0 1 0 1 1 1 2 2 0 1 0 0 1 1 1 0 1 0 2 0 0 2 1 0 1 1 0 2 1 2 2 2 2 0 0 0 1 2 2 1 2 1 1 2 1 2 0 0 0 2 0 2 2 0 1 1 0 0 1 0 1 0 1 0 1 0 0 1 1 0 0 1 2 0 2 2 0 1 2 0 2 0 1 0 1 2 0 1 1 1 2 0 0 0 0 1 0 0 1 0 0 0 2 1 1 1 2 2 1 2 0 0 0 2 0 1 0 1 1 0 0 1 0 1 0 1 0 1 1 2 1 1 1 0 0 0 0 2 2 0 0 0 0 1 0 0 0 2 2 0 0 0 0 0 0 0 1 0 1 1 1 2 0 2 0 1 0 0 0 0 0 1 0 0 0 1 0 0 0 0 0 0 0 0 0 2 2 0 0 2 2 0 0 1 0 0 0 1 1 1 1 0 0 0 2 0 0 2 0 0 0 0 0 0 1 1 0 0 1 1 1 0 2 2 1 1 0 2 2 0 0 0 1 0 0 0 1 0 1 0 1 2 1 0 0 0 0 0 1 1 0 2 1 0 1 0 1 1 0 2 1 0 1 1 0 1 0 0 0 2 2 1 2 1 2 0 0 1 1 0 0 2 0 1 0 1 0 1 1 1 1 2 0 0 1 0 0 1 0 1 1 2 2 0 0 0 0 1 1 2 1 1 0 1 0 1 0 1 0 1 1 1 1 1 0 1 1 0 0 0 2 0 2 1 1 2 0 0 0 1 0 0 0 0 0 1 1 0 0 0 1 2 0 2 0 0 2 1 1 0 0 2 2 0 1 0 1 1 1 1 1 1 1 2 1 1 2 2 0 0 1 0 0 2 1 1 0 0 1 0 1 1 0 2 1 0 1 1 1 2 2 1 0 1 1 2 1 2 0 2 1 0 0 0 0 1 1 0 0 2 0 0 0 0 1 0 0 0 0 0 0 0 1 0 1 1 0 0 2 0 0 0 0 0 0 2 0 0 0 1 0 0 0 0 0 0 0 1 1 0 0 1 2 2 2 0 0 0 0 0 0 2 0 2 0 1 0 0 2 2 2 0 0 0 1 2 1 1 1 2 0 0 0 1 0 0 1 0 1 1 1 1 2 1 1 0 1 2 1 1 0 2 0 0 1 2 0 1 0 1 1 1 1 0 0 0 1 1 0 1 1 0 0 0 2 0 2 0 1 0 0 0 0 0 2 0 0 0 0 0 0 0 1 0 1 1 0 0 1 1 0 0 0 0 0 0 0 0 0 0 1 0 1 0 1 1 0 0 2 0 0 0 0 0 0 1
150 0 0 0 0 0 0 1 1 1 1 1 0 1 0 0 0 0 0 1 0 0 0 0 0 0 2 0 0 2 0 0 2 2 0 0 1 2 0 0 0 1 1 0 1 1 1 0 1 1 1 1 2 0 0 0 0 0 0 0 0 0 0 0 0 0 0 1 1 0 0 0 2 2 2 2 0 0 0 0 1 2 0 1 2 0 0 2 2 2 0 1 2 1 0 0 0 1 1 2 1 2 1 1 1 1 2 0 0 2 0 1 1 1 1 1 1 0 2 0 2 0 1 1 1 1 1 0 1 0 1 1 0 0 0 0 0 0 0 1 0 2 0 0 1 0 0 0 0 0 0 0 0 2 1 0 0 0 1 0 0 0 0 2 1 1 0 1 0 2 0 1 0 2 0 0 0 1 0 1 1 0 0 2 2 0 2 0 0 2 2 0 0 0 1 0 0 0 0 0 0 0 0 1 2 0 2 0 0 0 2 0 1 0 1 2 2 1 1 1 0 0 1 0 0 0 0 2 1 0 0 1 1 0 1 1 1 2 0 1 0 0 2 0 0 0 0 0 1 0 0 0 0 0 1 1 0 0 0 0 0 0 0 0 0 0 0 1 1 0 0 1 0 2 1 1 0 0 1 0 1 1 1 1 2 0 2 1 0 2 0 0 1 0 2 1 1 0 0 0 0 0 2 0 0 0 0 0 0 0 0 1 0 1 1 0 2 0 0 0 1 1 1 0 1 0 1 0 1 1 2 1 1 0 0 0 0 1 1 0 1 1 2 1 0 0 1 1 2 2 1 1 1 0 1 0 0 1 0 2 2 0 1 0 1 0 1 2 2 1 1 1 1 1 0 1 2 1 0 2 2 1 0 0 1 0 0 0 0 0 0 0 0 0 2 1 1 0 0 1 0 1 0 2 0 0 1 0 0 1 0 0 1 0 1 2 1 0 0 0 0 2 0 1 1 2 1 0 2 0 2 0 0 2 0 1 0 0 0 0 1 1 0 1 1 2 1 0 0 1 0 1 1 1 2 1 2 2 2 1 0 0 0 0 0 2 0 2 2 0 0 0 1 1 1 1 1 0 2 0 1 0 0 0 0 1 0 0 2 0 2 1 0 1 0 0 1 0 1 1 1 2 1 1 0 1 1 1 1 0 0 0 0 0 0 1 0 0 1 1 1 1 2 2 1 2 0 1 1 1 0 2 0 0 0 0 2 1 0 1 0 2 0 1 0 2 1 1 1 0 0 0 0 1 1 1 0 1 0 1 0 0 0 0 0 1 1 1 1 0 1 1 0 0 0 0 0 1 0 0 0 0 2 2 0 0 2 2 1 1 0 0 1 0 0 0 0 0 0 0 2 2 1 0 1 2 1 0 0 0 2 0 0 2 0 0 0 0 0 0 1 0 0 0 0 0 1 1 0 0 1 1 1 1 2 1 2 1 2 2 1 0 0 2 2 1 2 0 0 0 1 2 2 0 2 0 2 2 2 0 0 0 0 0 2 1 1 2 1 0 1 0 0 0 2 2 2 2 2 2 2 1 0 0 0 0 0 0 1 2 2 0 0 0 2 0 1 2 0 2 1 1 0 0 1 0 0 2 0 0 0 0 0 0 0 0 0 0 0 0 0 0 0 0 2 2 0 0 1 0 1 2 0 0 0 0 1 0 0 2 1 2 0 1 0 0 1 1 1 0 0 1 0 0 0 1 1 1 1 0 1 1 1 1 0 0 1 2 0 0 0 0 2 0 0 0 0 1 1 1 2 1 0 0 1 2 0 1 1 1 0 1 1 2 0 0 0 1 1 1 0 0 0 0 1 0 2 0 0 2 2 0 1 1 1 1 1 0 1 2 2 2 0 1 0 1 0 0 0 0 1 1 2 0 0 2 0 0 0 0 0 0 1 1 0 1 1 0 0 0 2 2 0 0 2 0 0 1 0 0 1 1 0 0 0 0 1 1 2 0 1 0 0 1 2 2 0 0 1 2 1 1 1 0 0 1 0 0 0 2 0 1 1 0 2 2 2 0 0 0 1 2 1 0 1 2 0 2 0 1 0 0 0 0 1 2 2 0 1 1 0 1 0 1 2 2 0 2 0 0 0 2 1 1 2 1 1 0 0 1 0 0 1 0 0 1 1 1 1 1 2 0 2 0 0 0 0 0 0 0 1 0 0 0 0 0 0 0 1 1 1 0 0 0 0 0 0 1 1 0 0 0 2 2 0 0 0 0 0 0 0 0 1 1 1 0 0 0 0 0 1 1
151 0 0 2 1 0 0 0 1 1 1 0 1 2 0 0 0 0 1 1 1 1 2 0 0 0 0 1 0 1 2 0 1 1 0 0 2 1 0 1 1 1 0 1 2 0 0 0 0 1 1 2 0 2 0 2 0 0 0 2 0 2 0 1 1 1 1 1 1 0 0 0 2 2 0 2 2 0 1 0 1 1 0 2 2 0 0 1 2 2 1 1 1 0 1 0 0 1 1 2 1 1 2 2 0 0 2 1 1 1 0 1 0 0 0 0 0 0 2 0 1 0 1 1 1 1 1 1 1 1 0 0 0 0 0 0 0 0 0 2 2 0 0 0 0 0 0 0 1 1 1 0 0 0 0 0 0 2 1 2 1 1 0 2 1 1 1 1 1 2 0 1 1 2 1 1 0 2 0 0 2 0 0 1 2 1 1 0 0 1 0 0 0 0 0 0 0 0 0 0 0 0 0 1 1 0 2 0 2 0 0 0 1 0 1 0 0 0 2 0 1 1 1 1 0 0 0 2 0 0 0 0 0 0 0 0 0 2 0 1 0 1 2 0 2 2 0 0 1 1 1 0 0 2 0 0 1 0 1 1 0 1 0 1 1 0 1 1 1 1 0 1 1 0 0 0 0 1 2 0 0 1 1 1 2 1 0 0 1 2 1 1 1 1 1 1 1 2 0 1 0 0 1 1 0 0 1 0 0 0 0 1 0 2 1 1 1 2 0 0 0 1 1 1 1 0 1 0 0 0 0 0 2 0 0 0 0 0 2 2 1 2 1 0 0 0 1 0 2 1 1 0 2 0 1 1 1 0 0 2 2 0 2 0 2 0 1 2 2 1 1 1 2 1 1 2 2 0 0 2 1 0 1 1 1 1 0 0 0 0 0 0 1 1 2 0 2 1 0 0 0 0 1 1 1 1 0 0 0 2 0 0 0 0 2 2 2 0 0 0 0 1 0 1 0 1 0 0 1 0 1 0 0 2 0 1 0 2 2 0 2 0 1 1 0 1 2 0 0 0 0 0 0 2 0 0 0 2 2 2 2 2 0 0 0 2 1 2 2 0 1 1 2 2 0 1 0 0 1 0 1 1 0 2 2 0 0 1 1 1 1 0 0 1 0 0 0 1 1 0 0 2 1 1 0 1 1 0 1 0 0 0 0 2 2 0 1 0 1 1 1 0 2 2 2 2 0 0 0 2 0 1 0 0 0 0 2 0 0 2 1 0 0 1 0 0 2 1 1 0 0 0 0 2 1 1 0 0 0 1 1 0 0 0 1 0 0 1 1 0 1 1 0 0 0 0 0 1 0 0 1 0 1 2 0 0 2 2 0 0 0 1 0 0 0 0 0 1 1 0 2 1 0 1 2 2 1 0 1 1 1 0 0 0 2 0 0 0 0 0 1 0 0 1 0 0 1 1 0 0 0 0 0 1 2 1 2 1 1 1 0 0 0 1 2 2 2 0 2 0 0 1 0 2 1 1 1 2 2 0 0 0 0 1 0 0 0 2 0 2 0 0 0 0 1 0 1 0 1 1 1 2 1 0 0 1 1 0 1 1 0 0 0 0 0 0 0 2 0 2 1 1 0 0 2 0 1 0 0 0 0 0 0 0 0 0 0 0 0 0 0 0 1 0 2 1 0 0 0 0 0 1 0 0 0 0 0 1 0 1 0 1 0 0 0 0 0 2 1 0 0 1 0 0 0 2 1 0 2 2 0 0 0 0 0 0 0 1 0 1 0 1 2 0 0 2 1 1 1 1 1 1 0 0 1 2 0 2 0 2 0 2 2 2 0 0 0 1 1 1 1 1 0 0 1 0 1 0 0 1 1 0 1 1 1 2 2 0 1 1 0 1 2 1 0 2 1 0 0 1 0 0 2 1 0 2 0 0 0 0 1 0 1 1 0 1 1 0 1 0 1 1 0 0 1 0 1 1 0 0 1 1 0 0 0 1 0 0 0 0 0 0 0 2 0 1 0 1 2 2 1 1 2 0 0 1 0 1 1 1 1 2 1 1 2 2 2 0 0 1 0 2 2 1 1 1 0 1 0 2 0 0 1 0 1 1 1 0 0 0 0 0 0 1 2 1 1 1 0 0 1 1 0 1 1 2 1 0 1 0 0 0 0 0 0 2 2 2 0 0 1 0 2 1 1 0 1 0 0 0 2 0 1 0 0 1 1 1 1 0 0 0 1 0 1 0 0 1 1 0 0 0 1 1 0 0 0 0 0 0 0 0 1 0 1 0 0 0 0 0 0 0
152 1 0 2 1 0 0 2 2 0 0 0 0 0 0 0 0 0 0 1 1 1 0 1 0 0 1 0 1 1 1 0 0 0 0 0 2 2 0 0 0 1 0 0 1 0 0 0 0 1 2 2 1 0 0 1 0 0 0 1 0 1 0 0 1 1 1 1 1 0 0 2 1 2 1 2 1 0 0 0 1 1 0 1 2 0 0 1 2 2 1 2 2 1 1 0 0 0 0 0 0 2 2 2 0 0 2 0 0 2 1 2 1 2 2 2 1 0 2 1 1 1 1 1 1 0 1 1 1 1 0 0 1 1 0 0 1 0 0 0 1 2 0 0 1 0 0 0 0 0 0 0 0 0 1 0 0 0 1 1 2 1 0 1 0 0 1 0 0 1 1 0 2 1 0 1 0 1 0 0 1 2 0 1 2 1 1 1 0 1 1 1 0 0 1 1 0 0 0 1 1 2 1 1 2 0 1 0 1 0 1 0 2 0 1 2 2 1 2 0 1 1 2 0 0 0 0 0 0 0 1 0 0 1 1 0 0 2 0 2 0 0 2 0 2 2 0 0 2 0 0 0 1 0 0 0 1 0 0 0 0 0 0 0 0 0 1 0 2 0 0 1 0 1 0 0 0 0 1 0 0 1 2 1 2 0 2 2 1 2 0 1 2 0 2 0 2 1 0 2 0 0 2 0 1 1 0 0 0 0 0 1 0 2 2 1 2 0 1 1 1 0 1 1 0 0 0 0 0 0 2 2 0 0 0 0 0 2 0 1 1 1 0 2 0 1 0 0 2 1 0 0 1 0 1 0 1 0 1 0 1 1 2 0 2 1 0 0 0 0 0 0 2 2 0 0 2 2 0 0 1 1 0 0 2 1 0 0 0 0 0 0 1 0 2 0 1 0 1 1 1 1 0 2 0 0 0 0 1 1 0 1 0 0 2 2 2 0 0 0 0 2 1 2 1 2 1 0 1 1 0 0 0 1 0 0 0 0 0 0 1 1 1 0 0 1 1 0 0 0 0 0 0 1 1 0 1 2 1 0 0 0 0 0 1 1 0 1 1 1 2 2 0 0 2 0 1 0 1 0 0 1 0 1 0 2 0 0 1 0 0 1 0 1 1 0 2 0 0 0 0 2 2 0 0 0 1 1 0 0 0 1 0 0 1 0 0 1 0 1 1 1 1 0 0 0 0 0 0 2 0 0 0 1 1 0 0 2 1 1 0 1 0 1 1 2 0 0 1 1 0 1 0 0 2 1 1 1 0 1 0 0 1 1 1 0 0 0 0 0 0 1 1 0 1 1 1 2 0 0 1 0 1 0 1 0 0 2 1 1 0 1 1 0 0 1 0 1 1 0 1 1 2 0 0 1 1 0 0 2 1 0 0 1 1 1 1 1 1 0 0 0 0 1 0 0 1 1 0 0 2 2 1 1 2 1 2 0 2 1 1 0 0 1 2 1 2 0 0 0 0 0 1 1 1 0 1 2 2 0 0 0 0 1 0 0 1 2 0 1 0 1 0 0 0 1 1 0 0 0 1 1 1 0 0 1 2 0 2 2 2 0 0 1 1 1 0 2 0 2 1 1 0 0 0 0 0 1 0 0 0 0 0 1 0 1 0 0 0 0 0 0 0 0 1 2 0 0 1 0 1 1 0 1 0 0 2 1 0 1 0 0 0 0 0 1 1 2 0 0 0 0 0 0 1 1 0 0 0 0 0 2 2 0 1 0 2 2 0 2 0 0 2 0 0 0 0 0 0 2 2 2 1 1 2 0 1 2 0 2 0 1 2 1 1 1 0 2 1 2 1 1 0 0 1 0 1 1 0 2 1 0 1 0 1 2 1 1 1 1 0 1 1 2 0 2 2 0 1 0 1 0 2 1 0 0 0 0 0 0 1 1 0 0 0 0 0 1 0 0 2 2 0 0 1 0 1 0 0 1 0 1 0 0 0 0 1 0 1 0 0 0 0 2 0 0 0 1 2 2 1 0 0 0 0 0 2 1 0 1 1 2 0 0 2 2 2 0 0 0 0 2 1 1 1 2 0 0 1 1 0 0 0 0 1 1 2 0 2 2 0 0 0 1 0 1 1 1 0 0 0 2 0 1 0 1 0 1 1 0 0 0 2 2 1 2 2 0 0 0 2 0 0 1 1 0 2 1 1 1 0 1 0 0 1 1 1 0 2 1 0 0 0 1 1 1 0 0 0 0 0 0 0 0 0 0 0 0 0 1 0 0 0 0 1 0 0 0 0 0 0 0
153 0 0 1 0 0 0 1 1 1 1 2 0 0 0 0 0 0 0 2 0 0 0 0 0 0 0 0 0 0 1 1 1 2 0 0 2 1 0 0 0 2 0 1 2 0 0 0 1 0 0 0 0 0 0 0 1 0 0 1 0 2 1 1 0 1 0 0 1 0 0 1 2 2 2 2 0 0 1 0 1 2 1 1 1 0 0 0 2 2 0 0 2 1 1 0 0 1 1 1 1 1 1 1 0 0 2 0 1 1 0 2 1 2 2 2 1 0 1 1 2 0 2 0 0 2 0 1 2 0 0 0 0 2 1 1 0 0 0 2 2 0 0 0 2 0 1 0 0 0 1 0 1 0 0 0 0 2 0 1 1 0 1 2 1 2 0 1 0 1 1 1 2 2 2 1 0 1 0 0 1 1 1 0 2 1 0 1 0 0 0 1 0 0 0 0 0 0 0 0 1 1 0 2 2 0 1 1 0 0 1 0 1 0 0 0 0 1 2 0 1 1 1 0 0 1 1 0 0 0 0 1 0 0 0 0 0 2 0 1 0 1 2 1 1 1 0 0 2 0 0 1 0 0 1 1 0 0 0 1 1 1 0 1 0 0 0 0 1 1 0 0 1 1 1 1 0 0 2 0 1 1 1 1 2 1 0 1 0 1 0 1 2 0 2 0 1 1 0 1 0 1 1 1 0 1 0 2 1 0 1 1 0 1 0 0 1 1 1 1 0 0 1 1 0 0 0 0 1 1 1 1 0 0 0 0 0 2 0 1 1 1 0 0 1 0 2 0 1 0 0 0 0 0 0 0 1 1 0 1 1 0 1 0 0 0 1 1 1 0 0 0 0 0 0 0 1 2 1 2 1 1 0 0 1 0 0 0 0 0 0 0 0 0 2 1 0 1 1 1 1 1 0 1 0 0 0 0 0 2 0 0 0 0 2 2 2 0 0 0 0 2 0 1 0 0 0 1 1 0 0 2 1 1 1 1 0 1 1 0 1 1 1 2 1 2 2 0 1 0 0 1 0 2 0 0 0 1 1 1 1 1 0 0 0 1 0 1 1 1 1 1 1 1 1 1 1 0 1 0 0 0 0 2 1 0 1 1 2 0 2 2 1 1 1 0 1 1 1 1 0 2 2 0 0 2 2 2 0 0 0 1 1 1 1 2 0 0 0 1 1 1 2 2 1 2 0 0 0 2 0 1 0 0 0 0 0 0 0 0 1 1 0 1 1 1 1 0 2 0 0 0 0 2 2 0 0 1 0 1 0 0 1 0 0 1 1 0 0 0 0 1 1 0 1 1 1 2 0 2 0 1 2 1 1 0 0 2 1 1 0 2 1 0 0 1 1 0 0 0 0 2 0 0 2 2 1 1 0 1 1 0 0 0 1 1 1 1 1 0 1 0 0 1 0 1 1 2 0 0 1 1 0 2 1 0 2 0 2 2 1 0 0 1 2 2 2 0 1 1 0 1 2 0 2 0 2 1 1 0 0 0 1 0 1 1 0 2 1 1 0 1 0 0 0 0 0 0 0 0 1 1 0 0 0 1 1 0 2 0 1 1 0 0 0 0 0 1 0 0 0 0 0 1 0 0 1 2 0 0 0 0 0 0 0 0 1 0 0 0 0 0 1 0 2 0 0 0 0 0 0 1 0 1 0 0 1 0 0 0 0 1 0 1 0 0 1 1 0 0 0 0 0 0 0 1 0 0 1 1 0 1 2 0 0 1 2 1 0 2 1 1 1 1 1 1 0 1 1 1 1 1 1 1 2 0 1 1 1 2 1 1 2 2 1 1 0 1 0 1 1 1 1 1 0 0 1 0 0 1 1 0 2 0 2 2 2 0 2 2 2 2 0 2 0 0 0 0 0 0 1 0 2 2 0 2 0 0 0 0 1 0 0 0 0 0 0 0 0 0 1 1 0 0 2 0 0 0 0 0 1 1 0 0 0 2 1 0 2 1 1 0 0 1 1 1 0 2 2 2 1 0 0 0 0 0 0 0 1 2 0 2 1 0 1 1 2 0 0 0 1 2 0 0 2 2 0 1 0 1 0 0 1 0 1 1 1 0 2 2 0 0 0 0 0 1 0 0 1 1 0 2 0 1 1 0 0 0 1 0 0 0 0 0 0 2 1 1 0 1 2 0 2 1 1 0 1 0 0 0 1 0 1 0 0 0 0 1 2 0 0 0 0 0 0 1 0 2 2 0 0 0 0 2 0 0 1 2 0 0 0 0 0 0 0 0 0 1 1 0 1 1
154 0 0 1 0 0 0 1 1 1 2 0 1 2 0 0 1 0 0 1 0 0 0 0 0 0 0 0 0 0 1 1 1 1 0 0 0 2 0 0 0 1 0 0 2 0 1 0 1 2 1 1 0 1 1 1 0 0 0 1 1 1 0 1 0 0 0 0 2 1 1 1 1 2 1 2 1 0 0 0 0 2 0 2 2 0 0 0 2 2 0 1 1 1 0 0 0 1 0 2 0 1 2 2 0 0 2 1 1 1 0 2 1 1 0 0 0 0 1 2 2 0 1 1 1 1 1 1 2 0 0 0 1 1 0 0 0 0 0 1 1 1 0 0 2 0 0 0 0 0 1 0 2 0 0 0 0 0 2 1 1 0 0 2 0 2 2 1 1 2 1 0 0 2 0 0 0 0 0 0 0 0 0 0 0 0 0 1 1 1 1 0 1 2 2 0 0 0 0 0 1 1 0 2 2 0 2 0 0 0 1 0 2 0 1 0 0 0 1 1 1 1 2 0 0 1 1 2 1 0 0 0 0 0 0 0 0 2 0 0 0 1 1 1 1 1 0 0 1 0 0 0 0 0 0 0 1 1 0 1 1 1 0 0 0 0 0 1 1 1 2 1 0 1 1 0 0 1 1 0 0 2 2 1 2 0 2 2 1 2 0 2 0 1 1 1 0 0 0 2 0 1 2 0 0 0 0 0 0 0 0 2 0 1 0 0 2 1 1 1 0 0 1 0 2 0 1 0 1 0 0 0 0 0 0 0 0 1 1 1 1 1 1 1 1 0 2 0 2 0 1 0 0 0 0 0 0 1 0 2 2 0 0 1 0 0 1 2 2 1 1 1 1 0 0 0 1 1 0 2 1 0 0 0 2 0 0 0 0 1 0 0 1 0 2 0 1 1 1 1 0 0 0 2 2 0 0 0 0 1 0 1 0 0 1 1 1 0 0 0 0 1 1 0 0 0 0 0 1 0 0 1 0 1 2 1 0 1 1 1 1 1 0 1 0 2 1 1 0 0 0 0 1 2 1 1 1 2 2 2 2 2 0 1 0 1 1 1 1 1 1 1 1 1 1 1 0 0 2 2 2 0 0 0 0 0 0 0 2 0 1 0 0 0 0 0 1 1 1 1 0 2 2 0 0 0 0 0 1 0 0 0 0 0 0 1 0 0 1 0 0 2 2 2 0 2 1 0 0 2 0 0 0 0 1 0 2 0 0 1 0 1 0 0 0 1 0 1 1 0 0 0 0 2 0 2 0 0 0 0 0 0 0 0 0 0 0 1 0 0 0 1 1 0 1 1 1 1 0 0 1 0 2 1 1 1 2 1 1 1 0 1 0 0 0 2 2 0 0 0 1 1 1 1 1 1 2 0 0 1 0 0 1 1 0 1 1 1 1 0 0 0 0 1 0 0 1 1 0 0 1 1 1 1 2 0 2 0 2 2 2 0 0 2 2 2 2 1 0 0 0 2 0 2 1 1 2 2 2 0 0 0 2 0 2 2 0 2 1 1 1 1 0 0 0 0 0 1 1 1 2 0 0 1 0 1 1 0 1 2 1 1 0 0 0 0 0 1 0 1 1 1 0 1 0 0 1 1 1 0 0 0 0 0 0 0 1 0 1 0 1 0 1 0 1 2 0 0 1 0 1 2 0 0 0 2 2 2 0 2 0 2 1 0 0 0 1 0 0 0 0 0 0 0 0 1 0 0 1 0 0 1 2 2 1 0 2 2 1 2 0 1 1 1 0 1 0 1 2 0 1 0 0 0 0 2 0 2 0 2 0 1 2 1 0 0 0 1 0 1 1 1 0 0 2 0 2 0 1 2 2 0 0 1 0 1 1 0 0 1 0 0 2 2 1 1 0 0 0 0 0 0 1 1 0 1 0 0 0 0 0 1 1 0 1 1 2 0 1 0 1 1 0 0 2 0 0 0 0 0 2 2 1 0 1 0 1 2 2 0 1 0 1 1 1 1 0 1 2 2 2 0 0 0 0 0 2 0 1 0 0 0 0 0 2 2 2 0 2 0 1 2 2 0 2 0 1 2 0 0 0 0 1 0 1 1 1 1 2 1 0 1 0 2 2 1 1 0 1 1 0 1 0 0 0 0 0 2 2 0 0 0 2 2 1 1 1 1 1 0 2 0 2 1 1 0 1 1 1 0 1 0 0 0 1 1 1 0 0 0 2 0 0 0 1 1 1 1 2 0 0 0 2 2 0 0 0 0 0 0 0 0 1 0 1 0 1 0 0 0 0 0
155 1 0 1 0 0 0 2 2 0 1 0 0 0 0 0 0 0 0 2 0 0 0 1 0 0 2 1 0 0 1 0 0 0 0 0 1 1 1 0 0 1 0 0 1 0 0 0 1 1 1 1 1 0 0 1 0 0 1 1 1 2 0 1 0 1 0 2 1 1 0 1 2 1 1 1 0 0 1 0 0 1 1 0 1 0 0 0 2 2 0 1 1 0 0 0 0 1 1 2 1 2 0 0 2 1 2 0 0 2 0 1 2 2 2 2 2 0 2 0 0 0 1 1 1 0 1 1 2 1 0 0 0 0 0 0 0 0 0 0 0 2 0 0 1 0 1 0 0 0 0 0 0 0 0 0 0 1 0 0 2 0 2 2 0 2 0 0 1 1 1 1 0 2 1 1 0 2 0 2 2 0 0 1 1 0 1 2 1 2 2 0 1 1 2 0 1 0 0 0 0 0 1 2 2 0 2 0 0 0 0 0 2 0 1 0 0 0 2 0 0 0 1 0 1 0 0 1 0 0 0 0 0 0 0 0 0 2 0 1 0 1 1 0 0 0 0 0 2 0 0 1 1 0 0 0 1 0 0 0 0 0 0 1 1 0 0 1 1 1 2 1 0 2 0 0 1 1 2 1 0 2 2 1 1 0 2 1 1 2 0 0 1 1 2 1 1 0 0 2 1 0 2 0 1 0 2 0 0 0 0 0 0 1 1 0 2 2 0 0 0 0 0 0 2 0 2 0 1 1 2 1 1 0 0 1 0 2 0 0 0 1 2 1 0 0 1 0 1 2 1 0 0 0 0 0 0 1 0 2 2 0 1 0 0 1 0 1 1 0 0 0 0 0 1 0 0 2 0 1 1 1 2 2 1 0 0 0 0 2 0 0 1 0 2 0 1 1 0 0 0 0 0 0 0 0 0 1 0 2 0 0 0 0 2 2 2 0 0 0 0 1 0 1 1 2 1 0 1 1 0 1 1 1 1 0 0 2 1 0 1 1 0 0 0 1 1 0 0 2 0 0 0 2 0 0 0 2 1 2 1 2 0 0 0 1 0 2 2 0 0 0 1 1 0 1 0 0 2 0 0 0 0 1 0 1 0 0 1 0 1 0 0 0 1 0 0 0 2 0 2 1 2 0 0 0 0 0 1 0 0 1 0 0 0 1 0 1 0 1 1 1 1 1 0 1 1 0 0 2 0 1 0 1 1 0 2 1 1 0 0 2 0 2 0 2 0 1 1 0 0 0 0 1 2 0 0 1 0 1 0 0 0 0 0 0 0 2 2 0 2 0 0 0 0 0 1 1 0 0 1 0 1 1 0 0 0 1 0 0 2 1 1 0 0 0 0 0 0 0 0 2 1 0 1 1 1 0 0 1 0 0 0 1 1 0 0 1 0 1 1 1 0 1 0 0 1 2 0 0 0 0 0 2 1 0 2 0 2 2 0 0 0 0 2 2 2 0 1 0 0 1 0 2 0 1 1 2 2 0 0 0 0 1 0 0 0 2 0 0 0 2 0 0 1 2 2 0 1 1 0 2 0 1 1 1 1 1 1 1 2 0 0 0 1 1 0 1 0 0 0 0 0 0 2 0 1 2 0 0 0 0 0 0 0 0 0 0 0 0 0 0 1 0 0 1 0 0 0 0 0 0 0 0 0 1 0 1 0 1 0 0 0 1 0 0 1 1 0 0 0 0 0 0 0 0 0 0 1 0 0 0 2 1 0 1 2 2 0 2 0 0 2 0 0 1 0 2 2 0 1 0 0 0 1 1 1 2 1 2 0 2 2 2 0 0 2 0 0 2 2 2 0 0 1 0 0 0 1 1 1 0 1 1 1 2 2 0 1 2 1 1 0 1 0 1 0 0 0 0 0 1 1 2 0 2 0 0 1 0 1 1 0 0 0 0 0 0 0 1 1 1 0 0 1 0 1 0 0 0 1 2 0 0 0 1 1 2 2 0 1 0 0 1 2 1 0 1 1 1 1 1 0 0 0 1 1 2 0 2 0 2 1 0 2 2 2 0 1 0 0 0 2 1 2 1 1 2 0 0 1 0 1 0 1 2 2 0 1 1 0 1 0 0 1 1 0 1 0 0 1 1 2 2 2 2 2 0 1 1 0 0 1 1 1 2 1 1 1 1 2 0 2 0 0 2 2 2 2 0 2 0 0 0 0 0 0 0 0 0 2 0 0 1 0 1 0 1 1 0 0 0 1 1 0 1 1 1 0 1 0 0 0 1 1 0 1 0 0 0 0 2
156 1 0 1 0 0 0 2 2 0 0 0 1 1 0 0 0 0 1 1 1 0 0 0 0 0 0 0 1 2 1 0 0 0 0 0 2 2 0 1 1 0 0 1 2 1 2 0 0 1 0 1 0 1 0 1 0 0 1 0 1 1 0 2 1 1 1 0 0 0 0 0 1 2 1 2 1 0 1 0 2 2 0 1 2 0 0 1 2 2 0 2 0 1 0 0 0 2 1 2 1 2 0 0 0 0 2 0 0 2 0 1 0 1 1 1 1 0 1 0 1 0 1 1 1 0 1 1 2 1 0 0 0 0 0 0 1 0 0 0 0 2 0 0 0 0 1 0 1 1 1 0 0 0 0 0 0 0 1 2 1 0 0 2 0 1 1 0 2 2 0 1 0 1 2 0 0 1 1 0 0 1 0 0 0 0 0 1 1 2 2 0 0 0 1 0 0 0 0 0 0 0 0 0 2 0 2 0 0 0 2 0 1 0 1 1 2 2 0 1 0 0 1 0 1 1 1 1 0 0 0 0 0 0 0 0 0 1 1 0 0 0 2 0 1 1 0 0 2 0 0 0 0 0 0 0 0 0 0 1 1 1 2 1 1 1 0 0 1 0 0 2 0 2 0 1 0 1 2 0 1 1 2 0 2 1 2 2 2 2 0 1 0 0 2 2 0 0 1 1 0 0 2 0 2 2 0 0 0 0 0 1 0 2 1 0 1 1 1 1 0 0 2 0 1 0 1 0 1 0 1 1 1 0 0 0 0 0 2 1 1 1 0 1 0 0 2 0 2 1 1 1 1 0 1 0 0 2 0 1 1 0 1 0 1 2 0 1 1 0 0 0 2 2 0 0 2 2 0 0 0 2 1 1 1 0 0 0 0 2 1 1 0 0 2 0 1 1 0 0 0 1 0 2 0 1 0 1 0 1 0 0 1 0 1 2 1 0 1 0 2 0 0 0 0 0 0 0 1 0 1 0 0 1 1 0 0 2 1 1 2 0 0 1 1 2 1 0 0 0 1 0 0 2 0 0 0 1 1 1 1 1 0 0 0 2 1 2 2 0 1 1 1 1 0 1 0 1 1 0 1 0 0 1 1 0 0 0 1 0 0 1 0 1 1 0 2 0 1 0 1 1 1 1 1 0 1 0 0 0 0 2 0 0 0 1 1 1 1 2 2 0 2 2 1 2 0 1 1 1 1 0 0 0 0 0 0 1 1 1 1 0 0 0 0 2 1 1 1 0 0 0 0 2 2 0 0 0 0 0 1 0 1 0 0 2 2 1 1 1 0 0 0 0 0 0 0 2 0 0 0 0 2 1 1 1 2 2 0 0 0 2 0 0 0 0 0 0 0 0 1 2 2 0 0 1 1 0 0 2 1 0 0 0 1 1 0 0 0 0 2 0 0 0 0 0 2 2 0 0 0 1 0 1 2 1 2 0 1 1 2 0 0 1 2 2 2 0 0 0 1 1 2 0 2 0 2 2 2 0 0 0 2 1 0 0 0 2 0 2 0 0 1 0 0 1 0 0 0 0 2 0 2 0 0 0 2 1 1 1 2 0 0 1 1 0 0 2 0 0 0 0 0 0 1 0 1 2 0 0 1 1 0 0 0 0 1 1 0 0 0 0 0 0 0 0 1 0 1 0 0 1 0 0 0 0 0 0 0 0 0 0 1 0 0 0 1 0 1 1 1 1 0 0 0 1 0 0 0 0 0 1 1 2 0 1 2 2 0 2 0 1 2 0 0 1 0 0 0 1 1 1 0 0 1 1 0 2 1 2 0 2 2 2 0 0 0 0 0 1 0 1 0 0 1 1 0 1 0 1 0 0 1 0 1 1 1 0 2 2 2 2 2 2 0 1 1 0 0 0 0 0 1 1 0 2 0 0 0 0 0 0 0 0 0 0 0 0 0 1 1 1 0 1 1 0 1 0 0 0 2 2 1 0 1 1 1 0 1 0 0 0 0 1 2 2 0 1 2 2 1 1 1 0 0 1 0 1 0 0 1 2 0 1 1 1 1 0 0 1 0 1 1 0 1 2 0 1 1 2 1 0 1 0 2 1 1 1 1 1 0 1 1 0 1 2 1 2 0 0 1 2 0 2 0 0 0 2 2 0 0 0 1 1 0 1 2 0 0 0 2 0 1 2 2 0 2 0 0 0 2 0 0 2 0 2 2 0 2 0 1 1 0 0 0 1 1 1 1 0 0 0 1 1 0 0 0 1 0 1 0 0 0 0 1 0 0 1 1 0 1 1
157 0 0 1 1 0 0 1 2 0 1 0 0 1 0 0 1 0 0 1 0 0 2 0 0 0 0 0 1 0 1 2 1 1 0 0 2 1 0 0 0 2 0 0 1 0 0 0 0 2 1 2 0 1 0 1 0 0 0 1 0 1 1 0 0 0 0 1 2 0 0 0 2 1 1 1 0 0 1 1 0 1 0 1 2 0 0 0 1 2 0 0 1 0 0 0 0 0 0 0 0 1 2 2 0 0 2 0 0 1 0 2 0 2 2 2 0 1 2 2 2 1 1 1 1 0 1 1 2 0 1 1 0 1 0 0 0 0 0 2 1 2 0 0 2 0 0 0 1 1 1 0 0 1 0 0 0 1 0 2 1 1 0 2 2 2 1 0 0 0 2 0 0 2 1 0 0 1 0 1 1 0 1 0 0 0 0 1 0 0 0 1 0 1 2 0 1 1 0 0 1 1 0 0 2 0 2 0 0 0 2 0 0 0 1 1 1 1 2 0 0 0 2 0 0 1 1 2 1 1 0 0 0 1 1 0 0 2 0 2 0 0 2 1 1 1 0 0 2 0 0 0 0 0 0 0 2 1 0 1 1 1 0 2 0 0 0 0 2 1 1 1 1 1 0 0 0 1 1 0 1 1 2 1 1 0 2 2 0 2 0 0 2 0 2 0 0 0 0 1 0 0 2 0 1 1 0 0 0 0 0 1 0 2 1 1 2 1 0 0 2 2 1 0 1 0 1 1 0 0 2 0 2 0 0 0 0 0 2 0 0 0 2 2 0 0 1 0 2 1 1 0 0 0 0 0 0 1 0 1 2 1 1 0 0 0 0 2 2 1 1 1 0 0 1 0 0 2 1 2 1 0 1 1 1 0 0 1 1 0 0 0 0 0 1 1 2 0 0 0 0 0 1 1 0 0 1 1 0 2 0 0 0 0 2 2 1 1 0 1 1 0 0 1 0 1 0 0 2 0 2 1 0 1 0 1 0 0 0 0 2 0 0 0 0 2 0 0 0 2 0 0 1 2 1 1 1 0 0 0 1 1 1 0 0 1 1 2 2 0 0 0 1 1 1 1 1 0 1 0 1 0 0 2 2 0 0 1 2 1 1 2 0 1 0 0 1 2 2 0 0 2 2 1 0 2 2 0 1 0 0 0 0 2 2 0 1 0 2 2 2 0 0 0 0 1 0 0 0 2 0 1 0 0 1 0 2 2 2 1 0 1 0 2 2 2 1 0 2 0 0 0 0 2 1 1 0 0 1 0 0 0 1 0 0 1 1 0 0 0 0 2 1 0 0 0 1 1 0 0 0 0 1 1 0 0 1 1 1 1 0 1 0 1 2 0 1 0 0 0 0 2 1 0 1 2 1 0 1 1 0 0 0 1 1 0 0 0 0 0 0 1 0 0 0 1 1 1 0 0 0 2 0 2 1 1 2 0 2 2 0 1 0 0 1 1 2 0 2 0 2 1 1 1 1 0 1 2 2 0 0 0 1 0 2 2 1 2 0 1 1 0 1 0 0 1 0 0 1 1 1 0 0 1 1 1 0 1 1 0 1 0 0 1 1 0 0 1 0 0 0 1 0 0 2 0 1 2 0 0 0 0 0 0 0 2 1 0 0 0 0 0 0 0 2 0 0 0 0 0 0 1 0 0 1 0 1 1 0 2 0 1 0 0 0 1 1 0 0 0 0 0 0 0 0 0 0 1 1 1 1 0 2 2 1 1 2 1 0 1 0 0 1 0 0 0 0 2 1 1 1 1 1 1 2 0 1 1 1 2 1 2 2 1 0 0 0 1 1 1 0 0 0 0 2 0 1 0 0 2 2 0 1 1 0 1 1 1 1 1 1 1 2 2 0 1 0 0 0 1 0 0 1 1 0 2 0 0 0 0 0 0 1 1 0 1 1 0 0 0 2 2 0 0 1 0 1 0 0 0 2 2 0 0 0 1 1 0 1 0 1 1 0 1 2 2 0 1 1 1 1 1 0 0 0 2 0 0 1 2 1 1 1 0 1 1 2 0 1 0 1 2 2 0 2 0 0 1 0 0 0 0 1 0 1 1 1 2 2 1 0 1 1 1 1 1 1 1 0 0 0 1 0 0 1 2 2 1 1 0 0 0 1 2 0 0 0 1 0 0 2 0 1 0 0 0 1 1 1 0 1 0 0 0 1 1 1 1 1 0 0 0 0 0 0 1 0 1 2 0 0 1 1 2 0 0 0 2 1 1 1 1 0 1 0 0 0 0 0 0 1 2
158 1 0 2 0 2 2 1 1 2 2 0 1 2 0 0 0 0 1 2 0 0 1 0 0 0 1 0 0 1 1 0 1 1 2 1 1 2 0 0 0 1 0 0 1 0 0 1 1 1 0 0 1 0 0 0 0 1 0 2 0 1 0 1 2 1 1 0 2 1 0 1 2 1 1 1 0 0 0 0 0 2 0 1 2 0 0 0 2 2 0 1 0 0 2 0 0 2 0 1 0 2 1 0 0 0 2 1 1 1 0 2 0 2 1 0 0 0 2 0 2 0 1 1 1 1 1 1 2 1 1 1 0 1 0 0 0 0 0 2 1 1 0 0 0 0 0 1 1 0 0 0 0 1 1 1 0 0 2 1 0 0 0 2 0 1 2 1 0 2 0 0 0 2 0 1 0 2 1 1 1 1 0 1 1 0 1 2 0 0 1 2 1 1 2 0 1 0 0 0 0 0 1 0 1 0 1 1 1 0 0 0 1 0 1 1 1 1 0 2 0 0 2 0 0 2 2 0 0 0 0 1 2 1 1 1 1 2 0 2 0 0 1 1 2 2 0 0 2 0 0 0 0 0 0 0 0 1 1 2 1 2 1 1 0 0 1 0 2 2 1 1 0 1 0 0 0 1 2 0 1 1 1 1 2 0 2 2 0 2 0 0 1 0 1 1 0 2 0 2 0 0 2 0 2 0 1 0 0 0 0 0 0 1 0 0 2 0 2 2 0 0 1 0 2 0 1 0 0 0 2 2 0 0 0 0 0 1 1 1 1 1 2 1 0 0 1 1 2 1 0 0 0 0 0 0 0 1 0 2 2 0 0 1 0 0 0 2 2 0 0 0 1 1 1 1 2 2 1 2 1 1 0 0 1 0 0 0 0 1 1 1 2 0 2 0 0 1 0 1 1 1 1 0 0 1 1 1 0 2 0 0 0 0 0 0 0 0 0 0 0 1 0 1 2 2 2 0 1 2 2 1 1 1 1 0 0 0 0 0 2 0 0 0 0 2 0 0 1 0 0 1 1 2 1 1 1 1 1 0 1 1 0 1 0 1 1 2 2 0 0 0 0 0 1 0 0 0 2 0 0 0 1 1 0 0 0 0 2 0 1 2 1 1 1 0 1 1 1 1 0 2 2 0 0 1 1 0 1 0 0 1 0 1 1 1 0 1 0 1 2 1 2 2 1 2 1 1 1 1 1 1 0 1 2 0 2 1 0 1 0 0 0 1 0 2 0 1 1 0 0 0 0 2 0 2 0 0 0 1 1 0 2 0 0 2 2 1 0 0 0 1 1 0 1 1 1 1 0 1 0 0 0 0 0 0 0 1 1 1 0 2 2 0 0 0 0 1 1 0 1 0 1 0 1 2 1 0 1 0 1 0 0 0 0 0 0 2 0 2 0 1 0 1 0 0 1 1 0 0 1 1 0 1 2 0 2 1 2 1 1 1 0 1 1 0 1 0 1 0 1 2 0 1 2 0 1 1 1 0 0 0 1 0 1 1 0 2 0 0 1 1 0 0 1 1 1 0 1 2 0 2 0 2 0 0 2 1 1 0 1 0 0 1 1 0 0 2 0 0 0 1 0 0 2 0 0 2 1 0 0 0 0 0 0 1 0 0 0 0 0 0 1 0 1 1 0 0 1 0 1 1 2 0 0 2 0 1 0 1 0 0 0 0 0 0 0 0 1 1 1 1 0 0 0 2 0 1 1 1 1 1 1 1 0 0 1 1 0 1 0 0 1 1 1 1 0 1 1 1 1 1 1 1 1 1 1 2 1 2 0 1 2 2 1 1 0 0 0 0 0 0 0 0 1 0 1 0 0 2 2 0 0 1 0 2 1 1 1 1 1 1 1 2 0 1 1 0 1 0 0 0 1 1 0 0 1 0 0 0 0 0 0 0 0 0 0 0 1 1 0 0 0 0 2 0 0 1 0 1 0 1 0 0 0 1 1 1 1 0 1 0 0 1 1 1 0 1 2 2 2 0 0 0 0 0 1 0 0 1 0 1 0 1 2 2 2 0 0 0 0 2 1 1 2 1 0 2 1 1 0 0 0 0 1 1 2 0 2 2 0 0 1 1 0 0 1 1 0 0 1 0 0 1 0 0 0 1 2 0 0 0 2 1 0 0 0 1 0 0 2 0 2 1 1 0 1 0 0 1 0 1 0 0 1 1 1 0 2 0 0 1 0 1 0 1 0 1 1 1 0 0 1 1 0 0 0 0 0 0 0 0 0 0 0 0 1 0 0 0 0 1
159 0 0 1 0 1 1 2 2 1 1 0 0 0 0 0 0 0 1 1 0 0 1 1 1 1 1 0 0 1 1 0 1 1 1 1 2 2 0 1 1 1 1 0 2 1 1 0 2 0 0 0 1 0 0 1 0 0 1 1 1 2 1 0 0 0 0 0 1 0 0 1 2 2 2 2 0 0 1 0 1 1 0 0 2 0 0 2 2 2 1 1 0 1 2 0 0 0 0 1 0 2 0 0 2 1 2 0 1 1 0 1 1 2 2 2 2 0 0 2 2 0 0 2 0 2 0 0 0 0 0 0 0 0 0 0 0 0 0 0 0 2 0 0 2 0 1 0 0 0 0 0 1 0 0 0 0 0 0 2 2 1 0 2 2 2 2 1 0 0 2 1 1 2 2 1 0 0 0 0 0 0 0 0 0 0 0 2 1 1 1 1 0 0 2 0 1 0 0 0 1 1 0 2 2 0 2 0 0 0 1 0 0 0 2 2 1 1 1 1 1 1 1 0 0 1 1 0 0 0 0 0 0 0 0 0 0 2 0 2 0 0 1 0 2 2 0 0 2 0 0 0 0 0 0 0 0 0 1 1 0 1 0 1 0 0 0 0 0 0 0 1 0 0 0 0 0 1 1 0 0 2 2 1 2 0 2 1 2 2 0 1 0 0 1 1 0 2 0 2 0 1 2 0 0 0 0 1 0 0 0 1 0 1 1 0 2 0 0 0 0 2 0 0 1 0 1 0 1 1 1 0 0 0 0 0 0 1 1 0 1 0 2 2 0 1 1 0 1 2 0 1 0 0 0 0 0 1 0 1 1 0 2 0 2 2 0 1 1 1 1 1 0 0 0 0 1 1 0 1 1 1 0 0 1 0 0 0 0 0 0 0 0 0 2 1 0 0 1 2 1 2 1 1 1 0 1 2 1 2 0 1 1 0 0 1 0 0 0 0 0 1 2 0 0 1 0 0 0 0 0 0 0 2 0 0 0 0 0 0 2 0 0 0 0 1 1 0 0 2 0 0 1 2 2 1 2 2 2 2 1 2 1 1 1 0 0 1 1 1 1 1 0 0 1 1 1 0 2 0 1 0 0 1 0 0 1 0 2 0 2 2 0 0 0 0 1 1 1 2 0 2 0 1 1 1 2 0 1 0 0 0 1 2 2 0 0 0 1 1 1 2 2 2 1 2 1 1 1 1 1 0 0 2 2 0 0 1 1 0 2 0 0 0 0 1 2 1 1 0 1 0 0 1 2 1 1 0 0 0 1 0 0 2 2 0 0 1 1 1 0 1 1 0 0 0 1 2 0 1 1 0 1 1 0 0 0 0 0 0 0 2 0 0 0 0 0 0 0 0 0 1 0 1 1 2 1 0 1 0 1 0 0 1 1 1 1 1 0 0 0 0 0 1 1 0 1 2 0 0 1 1 0 2 1 0 2 0 2 2 1 1 0 0 1 1 2 0 1 0 1 0 2 0 1 0 1 1 1 0 0 0 0 0 2 2 0 2 1 0 2 0 0 0 0 1 1 0 1 1 1 0 0 0 0 1 0 0 2 2 2 0 0 0 1 1 0 2 0 2 1 1 0 0 1 0 1 1 0 0 0 0 0 0 0 0 0 0 0 0 0 0 0 0 1 2 0 0 0 0 0 1 0 0 0 0 1 0 0 2 1 2 0 1 0 0 1 0 0 0 0 0 0 0 0 1 0 0 0 0 0 1 1 2 0 2 2 1 0 1 1 0 0 1 1 1 0 2 2 0 0 0 0 0 1 0 2 1 2 2 1 2 2 0 0 0 0 1 0 0 0 1 0 1 0 1 0 0 0 2 1 0 2 0 2 2 2 1 2 2 1 2 1 2 0 1 1 0 0 0 0 0 2 2 0 2 0 0 1 1 1 1 1 0 0 0 1 0 0 0 2 2 0 0 2 0 0 0 0 0 1 1 0 0 0 1 1 1 2 0 1 0 0 2 1 1 0 1 1 1 2 0 0 0 0 1 0 1 0 2 0 0 0 0 2 2 2 0 0 0 0 2 2 0 1 1 0 2 0 2 0 0 0 0 1 2 2 0 1 1 0 0 0 1 1 1 0 0 1 1 0 2 1 2 1 1 0 1 2 2 0 0 1 2 2 1 1 1 1 1 2 0 2 2 0 0 2 0 0 0 1 1 1 0 0 0 0 0 2 0 0 1 0 0 0 0 0 1 2 0 0 0 1 2 0 1 1 0 0 0 0 0 0 1 1 0 0 1 1 0 0 0
160 1 0 2 1 0 0 2 2 0 0 0 0 0 0 0 0 1 2 0 2 2 0 0 0 0 0 0 0 1 1 0 2 2 1 0 2 1 0 1 1 0 0 0 1 0 0 0 1 1 1 1 0 0 1 0 0 0 0 1 0 1 0 1 1 1 1 0 2 1 0 2 2 2 2 2 0 0 2 1 0 1 0 0 2 0 0 0 2 2 0 1 0 0 1 0 0 0 0 2 0 2 1 0 1 1 1 1 1 1 0 2 0 1 2 2 0 1 2 1 1 0 1 1 1 1 1 0 1 0 0 0 0 0 0 0 0 0 0 1 0 2 0 0 1 0 0 0 0 0 0 0 0 0 0 0 0 1 1 0 0 0 0 2 0 1 1 1 0 1 1 0 1 1 1 1 0 1 0 1 1 0 0 1 2 1 1 0 0 1 1 0 0 0 1 0 1 0 0 0 0 0 0 0 2 0 0 0 1 0 1 1 1 0 2 0 0 1 2 0 0 0 2 0 0 0 0 1 0 0 0 0 0 0 0 0 0 2 0 1 0 0 2 1 2 2 0 0 1 0 0 0 0 0 0 0 1 0 0 0 0 0 0 0 1 1 0 1 2 0 1 1 0 1 0 0 0 1 2 0 0 2 0 0 1 0 1 0 0 1 1 0 0 0 2 2 0 1 0 2 0 0 2 0 0 0 0 0 0 1 0 1 0 2 2 0 1 0 1 1 0 1 0 0 1 0 1 0 1 1 1 1 0 0 0 0 0 0 2 0 0 0 2 1 0 0 1 1 2 1 1 1 0 0 0 0 1 2 0 1 1 0 2 0 0 1 0 2 2 0 0 0 1 0 1 1 2 2 0 0 0 2 0 0 1 0 0 2 2 0 1 1 0 1 2 0 1 0 0 1 0 1 1 1 0 0 1 1 1 1 0 1 0 0 1 1 1 0 0 0 0 1 1 1 1 2 1 0 0 0 1 0 0 2 0 0 0 2 1 0 1 1 0 1 1 2 1 0 1 0 0 1 1 2 1 1 1 2 1 2 1 2 0 1 1 1 0 2 1 1 2 2 0 0 1 0 0 1 2 0 1 0 0 2 2 0 0 1 2 1 2 2 1 1 2 0 2 2 2 0 1 1 1 1 0 1 2 1 1 0 0 0 0 0 0 2 0 1 0 1 1 1 0 0 0 0 0 0 0 2 0 1 0 0 0 1 0 0 0 1 1 0 0 2 2 0 2 2 0 0 1 0 0 1 2 0 0 1 1 1 1 0 0 0 0 0 0 1 1 1 0 1 2 0 1 1 2 2 1 0 0 0 1 1 0 1 1 0 0 0 1 1 1 0 0 0 0 1 1 0 2 1 1 1 1 1 2 0 0 1 0 0 0 0 2 0 0 0 0 0 2 0 0 1 0 1 0 0 0 0 0 0 1 1 2 0 1 0 2 2 1 1 0 1 2 1 1 1 1 0 0 2 1 1 1 0 1 2 2 0 0 0 1 0 2 0 0 1 0 1 0 2 0 0 1 2 2 1 2 2 1 1 0 1 1 1 1 0 1 1 2 0 1 0 1 0 0 0 0 0 0 0 0 1 1 1 1 1 1 0 1 1 0 0 0 0 0 1 1 0 0 0 0 0 2 0 0 0 1 0 0 0 0 0 0 0 1 0 0 0 0 1 0 0 0 1 1 0 0 0 0 0 1 1 0 1 0 1 0 0 1 2 2 1 0 1 2 2 0 2 0 1 2 0 0 1 0 0 0 1 0 0 0 0 1 1 1 1 2 2 1 2 2 1 1 1 0 0 0 1 1 2 0 0 1 0 1 0 0 1 1 1 1 1 1 2 2 0 1 1 0 1 1 2 0 0 0 0 0 1 0 0 2 0 0 1 1 0 1 0 0 0 0 0 0 0 0 0 1 0 1 1 0 1 1 0 0 0 1 2 0 2 0 0 0 1 0 1 1 0 1 0 0 2 2 2 0 1 1 2 2 0 0 0 0 0 0 0 0 2 0 2 0 0 2 2 2 0 1 0 0 1 2 0 2 0 1 1 1 1 0 0 0 0 0 2 2 1 1 0 0 1 0 1 0 2 0 1 0 0 0 2 0 0 1 1 1 0 0 1 1 0 1 2 0 0 1 1 0 0 2 0 1 2 2 0 2 1 0 0 1 0 0 0 1 1 1 1 2 0 0 0 0 0 0 2 0 0 0 0 0 0 2 2 0 1 1 0 0 0 0 0 0 0 1 0 0 0 0 0 1 2
161 1 0 0 0 0 0 1 1 1 2 0 0 0 0 0 0 0 1 0 2 1 0 0 0 0 0 0 1 0 1 2 1 1 0 1 2 1 0 2 2 0 0 0 2 0 1 0 1 1 1 2 0 0 1 0 0 1 0 1 1 2 0 1 0 0 0 1 2 0 0 2 2 2 1 2 1 0 1 1 0 1 1 0 0 0 0 0 0 1 0 0 0 0 0 0 1 0 0 2 0 2 0 0 0 0 2 2 1 1 0 1 1 1 1 1 1 0 0 2 2 0 1 1 0 1 0 0 1 0 1 1 0 0 0 0 0 0 0 1 2 1 0 0 1 0 0 0 1 1 1 0 1 0 0 0 0 1 0 1 2 1 0 1 0 0 0 0 0 0 2 0 1 2 1 1 0 1 0 0 1 1 0 2 2 0 2 0 0 1 1 0 0 1 1 0 0 0 0 0 0 0 0 0 2 0 1 0 0 0 2 0 2 0 2 0 0 0 0 0 2 2 2 0 0 1 1 2 0 0 1 0 0 0 0 0 0 1 1 1 0 0 2 1 2 2 0 0 2 0 0 0 0 0 0 0 0 0 0 0 0 0 0 1 0 0 0 0 2 2 0 1 0 1 0 0 0 0 0 0 0 1 2 0 2 0 2 1 1 1 0 0 1 1 1 1 0 0 0 0 0 0 1 1 1 0 0 0 1 0 1 1 0 2 2 2 2 1 0 0 1 0 0 0 1 0 1 0 2 2 2 1 1 1 0 0 0 2 0 0 1 0 2 0 0 1 0 0 2 1 1 0 0 0 0 0 0 1 0 1 1 0 2 0 1 1 1 2 2 1 1 1 1 1 1 1 1 2 2 2 1 2 0 0 2 1 0 0 0 0 0 0 1 0 2 1 0 0 1 1 1 2 0 2 2 0 0 1 0 1 0 1 1 0 0 2 0 0 0 0 0 2 1 1 1 2 1 0 2 0 2 1 0 0 2 1 0 1 1 0 2 0 0 1 1 2 1 1 1 0 0 0 1 1 1 0 1 1 1 1 1 1 1 0 0 1 0 1 2 0 1 1 1 1 0 1 0 0 2 0 1 0 0 1 0 1 0 0 2 0 1 2 0 1 1 0 1 1 1 0 0 2 1 1 1 0 1 0 1 0 0 0 0 0 0 1 0 1 1 2 2 0 0 0 0 0 0 0 0 2 0 0 0 2 2 1 0 0 0 2 0 0 0 2 1 1 1 2 0 0 2 0 0 2 2 0 0 1 0 1 0 0 0 1 1 0 0 1 1 0 1 0 1 0 1 1 1 2 0 2 0 0 0 0 0 0 0 1 1 1 0 1 1 0 0 0 0 1 2 0 2 0 1 0 0 2 0 0 0 2 0 0 0 1 1 1 1 1 1 0 1 0 0 0 0 0 0 0 0 0 0 0 0 0 2 1 2 1 2 1 1 1 0 1 2 1 1 0 2 1 1 1 1 1 2 0 0 0 0 0 0 0 1 0 1 0 0 1 1 0 1 1 0 0 1 2 2 0 0 1 1 0 0 1 1 1 0 1 2 1 2 0 0 0 0 0 0 2 0 2 1 1 0 0 1 0 0 1 0 0 0 0 0 0 0 0 1 0 0 0 0 0 0 0 0 2 0 0 1 0 1 1 0 0 0 1 0 0 0 2 1 2 0 2 0 0 2 0 1 1 1 1 0 1 0 1 2 0 0 0 0 2 1 2 1 1 2 0 0 1 1 0 1 1 1 0 0 0 0 2 2 2 0 0 1 1 1 2 1 2 0 1 2 2 0 0 1 1 0 1 1 2 0 0 2 0 1 0 1 1 1 0 1 1 1 2 2 1 1 1 1 1 0 2 0 1 1 0 0 0 0 1 2 0 0 2 0 1 1 0 0 0 0 0 0 0 0 0 0 0 1 1 0 0 1 0 1 0 0 0 0 1 0 0 0 0 0 2 2 0 0 2 2 2 2 2 0 2 2 2 1 0 0 1 0 2 0 0 0 2 0 1 1 1 2 2 2 0 0 0 1 2 2 0 2 0 1 0 0 1 0 0 0 0 1 1 2 1 2 1 0 1 0 2 1 1 0 0 0 0 1 1 1 1 0 0 1 1 2 0 0 0 0 0 0 1 1 0 1 0 1 0 2 0 0 1 1 0 0 0 2 0 0 0 0 0 0 0 1 1 1 0 0 0 1 0 0 1 1 1 0 0 0 2 0 0 1 1 1 0 1 1 0 0 0 0 1 0 0 0 1 1
162 0 0 1 0 0 0 0 0 2 2 0 0 0 0 0 0 0 1 1 1 1 0 0 0 0 2 0 0 0 1 0 0 0 1 2 2 1 0 2 1 0 0 1 2 1 2 0 1 1 0 0 1 0 1 0 1 1 1 1 1 1 0 1 0 0 0 0 1 0 0 1 1 2 1 2 1 0 2 1 1 2 0 1 2 0 1 1 2 2 1 2 0 0 1 0 0 1 1 2 1 2 0 0 1 1 2 0 0 2 0 1 1 2 2 2 1 0 2 0 1 0 1 1 1 1 1 0 2 0 0 0 1 2 1 1 0 0 1 0 2 0 0 0 0 0 0 0 1 1 2 0 0 1 1 1 0 1 1 1 0 1 0 2 1 2 2 1 0 1 1 1 2 0 0 1 0 0 0 0 0 0 0 1 2 1 1 1 1 2 2 0 0 2 2 0 0 0 0 0 1 1 0 1 2 0 1 0 2 0 1 0 1 0 0 0 1 0 0 1 1 1 2 0 0 0 0 0 0 0 0 0 1 1 1 0 0 2 0 1 0 1 2 0 2 2 0 0 2 0 0 1 0 0 0 0 0 0 0 0 0 0 0 1 0 0 0 0 1 1 0 0 0 0 0 0 0 2 2 0 1 1 1 1 1 0 2 0 1 2 0 2 2 0 2 0 2 0 0 1 0 0 2 0 0 0 0 0 0 0 0 0 0 2 1 1 1 1 1 1 1 0 1 0 1 0 1 1 1 2 2 1 2 0 0 0 0 1 1 0 1 1 0 2 0 0 1 2 2 0 2 0 0 1 0 1 1 1 0 2 1 0 1 0 1 1 0 2 2 0 0 0 0 0 1 0 1 2 0 1 1 1 1 1 1 0 0 0 0 0 0 0 0 0 2 0 0 2 1 1 1 1 1 1 0 1 1 0 0 1 0 0 1 0 1 2 0 0 0 0 0 1 0 1 2 2 2 0 2 1 2 1 0 2 0 0 0 1 1 1 2 0 0 2 2 2 2 0 0 1 1 1 0 2 0 0 0 2 1 2 1 2 1 0 0 0 0 1 2 1 1 1 1 1 2 0 2 1 2 1 1 1 0 1 1 1 0 0 2 0 1 2 0 1 0 0 2 1 2 0 1 2 2 0 0 0 0 2 1 0 1 0 0 1 1 0 0 0 2 0 1 2 2 2 1 2 0 1 1 1 1 0 0 0 0 0 1 0 1 1 0 1 0 2 2 2 2 1 1 0 1 0 0 2 1 1 0 0 1 0 0 1 0 1 1 1 1 1 1 1 0 1 1 0 0 0 1 1 0 1 0 0 2 2 0 0 1 2 0 0 0 0 0 1 1 0 1 0 1 0 2 0 2 0 0 1 1 0 0 1 1 0 1 1 0 1 1 0 0 0 0 0 0 0 0 0 2 0 0 0 2 2 0 1 2 0 2 0 2 0 2 1 0 1 2 1 1 0 1 0 1 1 0 2 1 1 1 2 1 0 0 0 1 1 0 0 0 2 1 0 1 1 0 1 1 2 2 1 1 1 2 1 1 0 0 1 1 0 1 2 1 0 0 0 0 2 0 0 0 1 1 1 0 0 2 0 0 1 1 0 0 0 0 0 0 2 0 1 1 0 0 0 0 1 1 1 0 0 1 0 0 1 1 0 0 0 1 0 0 1 0 1 0 2 0 0 2 1 0 0 0 0 0 0 0 0 1 0 1 1 0 1 2 0 1 1 2 2 0 2 0 1 2 0 0 1 0 1 1 0 0 0 0 0 0 2 0 1 1 1 0 1 2 1 0 0 0 1 0 1 0 0 0 0 2 0 1 0 0 2 2 0 2 0 0 0 1 2 1 1 0 1 1 2 1 2 1 0 1 0 0 0 2 2 0 1 0 0 1 0 1 0 2 0 0 0 0 1 0 0 1 1 0 0 0 1 0 0 0 0 0 0 0 0 0 1 1 0 1 0 0 0 0 0 2 2 1 1 1 1 1 0 0 0 0 0 0 0 0 2 0 1 0 0 2 2 2 0 0 0 0 1 1 1 1 1 0 1 1 1 0 0 1 0 1 1 1 0 1 1 0 0 1 2 0 1 1 0 0 1 1 1 0 2 0 0 0 1 2 0 0 0 2 1 1 0 1 1 1 2 2 0 2 1 1 0 2 1 1 0 1 1 0 1 0 1 1 1 2 0 0 0 0 0 0 1 0 1 1 0 0 0 2 2 0 0 0 0 0 0 0 0 1 0 2 0 0 1 1 0 1 1
163 0 1 1 0 0 0 1 1 1 2 0 0 0 0 0 0 0 0 0 1 1 0 1 0 0 1 0 0 0 2 0 2 2 0 0 0 2 0 1 1 0 1 0 2 0 1 0 1 2 1 1 0 0 1 1 0 0 1 0 0 0 0 2 1 0 0 1 1 1 1 1 1 2 1 2 1 0 1 0 1 2 0 2 2 0 1 0 2 2 0 1 1 0 1 0 1 0 0 2 0 1 0 0 2 2 0 1 1 1 0 1 1 2 2 2 2 0 0 2 2 0 2 0 1 0 1 0 1 0 0 0 0 0 0 0 1 0 0 1 1 2 0 0 2 0 1 0 0 0 1 0 0 2 1 0 0 1 0 1 1 0 1 2 0 1 0 1 0 2 0 1 0 1 2 0 0 1 0 1 1 0 1 0 2 1 1 0 0 1 1 0 0 0 2 0 1 0 1 0 1 1 0 1 2 1 2 1 1 0 1 0 2 0 1 1 2 0 2 0 1 1 2 0 0 0 0 0 0 0 0 1 0 0 0 0 0 0 0 0 0 0 2 0 2 2 0 0 2 0 0 1 0 0 0 0 2 0 0 0 0 0 0 1 0 0 0 1 1 0 0 1 0 0 0 0 0 1 2 0 0 2 2 0 2 1 1 2 0 2 0 0 0 1 0 1 0 0 0 1 1 0 2 0 0 0 0 0 1 0 0 2 0 2 2 2 2 0 0 0 2 0 2 0 2 0 2 0 1 1 2 0 0 0 0 0 0 2 0 1 1 1 1 2 1 1 1 0 0 2 0 0 0 0 0 0 0 1 0 1 1 0 1 0 0 1 0 1 1 0 0 0 1 1 0 0 1 2 1 2 0 2 1 1 1 0 0 2 2 0 1 1 0 0 1 1 1 0 0 0 0 0 0 1 0 0 0 1 0 2 0 0 1 0 1 2 1 1 0 1 1 1 0 2 1 2 2 1 1 1 1 1 0 2 0 1 1 1 1 0 1 1 0 0 0 1 1 0 0 0 0 1 2 2 2 2 2 1 1 1 1 1 0 0 1 0 0 0 1 2 2 2 1 1 0 1 0 0 2 1 2 0 0 1 1 0 0 1 1 0 1 1 0 0 1 0 1 0 2 0 2 0 1 1 0 1 1 0 0 0 0 1 0 0 0 2 1 0 0 0 0 2 1 1 1 1 0 1 1 2 1 1 0 1 2 0 1 1 1 1 1 0 0 1 0 1 1 0 2 0 0 1 2 1 2 0 0 0 1 1 0 1 1 0 0 1 1 0 0 0 0 0 0 0 0 1 1 1 0 0 0 0 1 1 0 0 0 1 0 0 0 1 0 1 1 1 2 0 1 0 2 0 0 1 2 2 0 0 0 0 0 0 0 0 2 0 0 1 0 1 0 1 0 0 0 0 2 0 0 0 1 2 0 1 1 0 1 0 1 1 0 1 0 2 2 0 0 0 1 0 1 1 1 1 0 1 2 1 1 0 0 0 0 1 0 0 0 2 1 0 1 1 1 0 0 2 1 0 0 0 2 0 0 2 0 0 2 0 2 2 2 0 1 0 1 1 0 2 0 1 0 1 0 0 2 0 1 2 0 0 1 1 0 0 0 1 1 1 1 0 0 0 1 0 2 1 0 0 1 0 0 1 0 0 0 0 0 0 0 1 1 1 0 0 0 1 1 1 0 0 0 0 0 1 0 0 0 0 1 1 0 1 2 1 0 0 2 2 0 2 0 0 1 1 2 0 0 1 1 1 1 0 0 0 1 2 0 1 1 2 1 1 2 2 1 1 0 0 0 2 1 1 0 0 0 1 0 0 0 2 2 0 2 0 1 1 1 1 1 1 0 1 0 1 0 1 0 0 0 0 1 1 1 1 0 2 0 0 0 0 0 0 0 0 0 0 0 0 0 0 1 1 0 0 2 0 0 0 1 0 2 2 0 0 0 0 0 1 2 0 0 0 0 0 2 1 1 1 2 2 1 0 0 0 0 1 1 0 2 2 1 2 0 0 2 2 2 0 0 0 0 2 2 0 2 0 1 1 0 0 0 0 1 0 1 1 1 1 1 0 0 1 0 0 0 1 2 0 0 0 0 2 0 1 0 1 0 1 1 1 0 0 1 0 0 2 1 1 0 0 1 0 1 1 2 0 2 0 2 2 0 2 0 0 0 1 1 1 2 1 0 0 0 0 0 1 0 2 2 0 0 0 0 1 0 0 0 1 1 0 1 1 0 1 0 0 0 0 0 0 0 0
164 0 0 0 1 0 0 0 0 2 2 0 0 2 0 0 1 0 0 1 0 0 0 0 0 0 1 0 2 1 1 1 1 1 1 1 2 1 0 1 0 2 1 1 2 1 1 0 2 2 0 0 0 0 2 0 0 0 1 2 0 1 0 0 2 1 2 1 1 0 0 1 2 2 2 2 0 0 0 0 0 0 1 0 0 0 0 0 1 1 0 0 0 1 0 0 0 1 1 1 1 2 0 0 1 0 2 0 0 1 0 1 1 1 1 1 1 1 2 1 1 1 2 0 1 0 1 1 1 0 0 0 1 1 0 0 1 0 0 2 1 1 0 0 1 0 0 0 1 1 2 0 0 2 0 0 1 0 0 2 1 1 1 2 1 2 1 0 1 2 0 1 1 1 0 1 0 0 0 0 0 0 0 1 1 0 1 2 0 0 0 2 1 1 1 1 1 0 0 0 0 0 0 1 2 0 2 0 0 0 2 0 1 0 1 0 0 1 1 1 0 0 1 1 0 0 0 2 0 0 0 0 1 1 2 1 0 2 0 1 0 1 1 1 2 2 0 0 1 0 0 2 0 0 0 0 0 0 1 1 0 1 0 1 0 0 0 0 1 1 0 0 0 1 0 0 0 0 1 0 0 1 0 0 2 1 1 2 0 2 0 0 2 0 2 0 0 0 0 0 0 0 2 0 0 1 1 0 0 0 0 1 0 0 1 0 2 1 0 0 0 1 1 0 0 0 1 0 0 0 1 1 2 2 0 0 0 0 2 0 0 0 1 2 0 0 2 1 2 2 0 2 0 0 0 0 0 0 0 2 2 0 2 0 2 0 1 2 2 1 1 1 0 0 0 0 1 1 0 2 0 1 2 2 1 0 0 0 0 0 1 1 2 0 1 2 1 0 0 1 0 2 0 1 0 0 0 1 0 2 1 1 0 0 2 2 2 0 0 0 0 1 0 1 1 2 1 0 0 0 0 1 1 1 1 0 0 1 0 1 2 0 0 2 1 2 2 1 0 0 0 0 0 2 0 0 0 2 1 1 0 1 1 1 1 0 0 2 2 0 1 1 2 2 1 0 1 0 2 1 1 0 0 0 0 0 0 0 1 0 0 1 1 1 2 0 2 1 1 0 0 2 2 0 0 0 1 1 0 0 0 0 1 1 1 0 0 1 0 1 1 1 1 1 1 1 0 1 1 2 0 0 0 1 1 1 1 1 0 2 0 0 0 2 1 1 0 1 1 0 0 0 0 0 2 1 1 0 0 1 1 0 0 0 0 0 0 1 1 1 0 1 1 0 0 0 1 2 0 1 0 0 1 1 0 0 0 0 0 0 0 1 0 0 0 2 0 0 0 0 0 1 1 1 1 1 2 0 0 1 2 0 0 0 1 1 1 1 1 0 1 0 0 0 0 1 1 1 0 0 1 1 0 2 1 1 2 0 2 2 2 0 0 0 2 2 2 0 1 0 0 2 0 2 1 1 2 1 1 0 0 0 1 1 1 1 0 1 0 0 1 1 0 0 0 2 2 0 0 0 1 0 0 1 0 0 1 1 2 1 1 1 0 1 1 0 0 2 0 0 0 0 0 0 0 0 0 2 0 0 0 0 0 0 0 0 2 1 1 0 0 0 1 0 0 1 0 0 1 0 1 1 0 0 0 0 1 1 1 1 0 1 1 0 0 0 1 0 0 0 0 0 0 0 0 1 0 1 1 1 0 0 2 1 0 1 2 2 0 2 0 0 2 1 1 1 0 0 0 2 2 2 0 0 2 0 0 2 1 2 0 2 2 2 0 0 1 1 0 2 2 2 0 1 1 0 0 0 0 0 0 0 2 0 1 1 2 0 1 1 1 1 1 2 0 0 0 0 0 0 0 1 1 1 0 1 1 1 1 0 1 0 0 0 0 0 0 1 0 0 2 2 0 0 1 1 0 1 0 2 0 2 0 0 0 0 0 0 1 0 1 0 1 1 2 1 0 1 1 2 2 0 1 0 0 2 0 1 0 2 0 2 1 0 2 1 1 0 1 0 1 1 1 0 2 1 1 2 0 1 1 1 0 0 1 1 2 2 2 0 0 2 0 0 2 2 2 2 1 2 1 1 2 2 2 1 1 1 2 0 0 0 1 2 1 2 1 1 0 1 2 0 1 2 0 0 2 0 1 1 1 1 0 0 1 0 1 1 2 0 0 0 0 0 0 1 0 1 1 0 0 0 1 2 0 0 0 0 0 0 0 0 1 0 1 1 1 1 1 0 1 1
165 1 1 1 0 0 0 1 1 1 2 0 0 0 0 0 0 0 0 2 0 0 1 1 1 1 0 0 0 0 2 0 1 1 0 0 2 1 0 1 1 1 1 0 1 1 0 0 1 1 0 0 0 0 1 1 0 0 0 0 1 1 1 1 0 0 0 1 2 1 1 0 2 1 1 1 0 1 1 1 1 2 0 1 2 0 0 0 1 2 0 1 0 0 0 0 0 1 1 1 1 2 0 0 1 0 1 1 0 2 0 1 0 0 0 0 0 0 1 1 2 0 1 1 1 1 1 0 1 0 0 0 0 0 0 0 1 0 0 1 0 2 0 0 1 0 0 0 1 1 1 0 0 1 1 0 0 0 0 1 0 0 0 2 1 1 1 0 0 0 2 0 1 2 2 1 0 0 0 0 0 0 0 1 2 1 1 1 0 1 1 0 1 1 2 0 0 0 0 1 0 1 0 1 1 0 2 0 1 0 1 0 1 0 1 2 2 0 2 0 0 0 2 0 0 1 1 2 0 0 1 0 0 0 0 0 0 2 0 2 0 0 2 1 2 2 0 0 1 0 0 1 1 1 0 0 2 0 0 0 0 0 0 0 0 0 0 1 2 1 0 2 0 1 1 0 0 0 1 0 1 0 1 0 2 1 0 1 1 2 0 1 2 0 2 0 1 2 0 1 0 0 2 0 2 0 0 0 1 0 1 0 0 2 1 1 2 1 0 0 0 0 2 2 2 0 0 0 0 0 2 1 0 0 0 0 0 1 1 0 0 0 2 1 1 1 0 0 2 1 0 1 0 0 0 0 0 0 0 1 2 1 2 0 2 0 0 1 1 0 0 0 0 0 1 1 2 2 2 2 0 0 1 1 1 1 0 0 0 0 1 1 0 0 2 1 0 2 2 2 1 2 2 0 0 1 1 1 0 2 0 0 0 0 2 2 1 0 0 0 0 2 0 0 1 1 1 0 0 0 0 1 0 2 0 0 0 1 0 0 2 0 1 0 0 1 1 1 1 1 0 0 1 2 1 1 1 1 1 1 1 1 1 0 0 1 0 1 1 1 1 1 2 2 0 1 0 1 2 1 1 1 0 2 1 0 1 1 1 0 1 1 1 2 1 0 2 1 2 0 0 2 2 0 0 0 0 0 1 0 1 0 0 0 1 1 0 0 2 1 1 1 1 1 0 1 0 0 0 2 0 0 0 0 1 0 1 1 1 1 1 1 0 0 0 2 0 1 0 1 0 1 0 2 1 2 1 0 1 0 0 0 0 1 1 0 0 2 2 1 1 0 2 0 1 1 2 1 0 0 0 0 1 1 0 1 1 1 1 1 0 0 0 2 1 1 1 0 0 0 0 1 2 0 0 0 0 0 1 1 1 0 0 1 0 0 1 0 0 0 1 0 0 1 0 0 1 1 0 0 0 1 0 1 0 0 1 0 2 1 2 0 0 0 1 1 2 0 1 0 1 1 1 1 0 1 2 1 1 0 0 0 0 1 0 0 0 2 1 0 1 0 0 0 0 2 2 0 0 1 0 0 0 0 0 2 0 1 2 1 2 0 0 0 0 0 0 1 0 1 0 1 0 0 0 0 0 1 1 0 2 2 0 0 0 0 0 2 2 1 0 0 0 0 2 1 0 1 0 1 0 2 1 0 0 1 0 1 0 1 0 1 0 0 0 1 1 1 0 0 0 0 0 0 0 1 0 0 0 0 0 0 1 0 0 0 2 1 0 2 1 0 1 0 0 0 0 0 0 1 1 0 0 0 2 2 0 2 2 2 0 2 2 2 0 0 0 1 0 1 1 1 0 0 1 0 1 0 0 0 0 0 1 0 1 2 1 0 2 2 1 2 1 2 0 0 0 1 0 0 0 1 2 0 0 2 0 0 0 0 0 0 1 1 0 1 1 0 0 0 1 1 0 0 1 0 0 0 0 0 1 2 0 0 0 2 0 0 0 0 0 0 0 0 2 2 1 0 1 1 1 0 0 0 0 0 0 0 0 2 0 0 0 0 0 0 2 0 0 0 0 1 1 1 1 2 0 0 0 1 1 0 0 0 1 1 1 0 1 1 0 0 0 0 1 1 0 1 1 1 0 2 0 2 0 0 0 0 0 0 0 0 0 1 0 0 0 0 0 0 2 0 2 0 0 0 0 1 1 1 1 1 0 0 0 0 0 1 1 0 1 0 0 0 0 1 0 1 1 0 0 0 1 2 0 0 0 0 1 0 1 0 0 0 0 1 0 1 1 0 0 2
166 0 0 2 0 0 0 2 2 0 0 0 0 0 0 0 0 0 1 2 0 0 2 0 0 0 0 1 0 0 0 0 1 1 0 0 2 2 0 0 0 1 1 0 2 0 0 1 0 2 0 1 1 0 0 0 0 0 1 1 1 1 0 2 0 0 1 0 1 1 1 1 2 1 1 1 0 1 2 0 1 2 0 0 2 0 0 0 2 2 0 0 1 0 2 0 0 1 1 1 1 2 1 1 1 1 2 0 0 2 0 2 0 2 2 2 0 0 0 1 1 0 1 2 0 1 0 1 1 1 0 0 0 0 0 0 0 0 0 0 0 2 0 0 0 1 1 0 1 1 1 0 0 1 1 0 0 1 0 2 1 0 0 2 0 2 1 1 0 1 1 1 0 1 1 0 0 2 1 1 1 1 0 0 0 0 0 2 0 1 1 1 1 0 2 0 1 1 0 0 0 0 0 1 2 0 1 0 1 0 1 0 0 1 1 0 0 0 0 1 0 0 2 0 0 0 0 0 0 0 1 1 0 1 1 0 0 1 0 0 0 0 2 0 1 1 1 0 2 0 0 0 0 0 0 0 2 0 0 0 0 0 1 2 0 0 0 0 1 0 0 0 0 1 0 0 0 0 1 0 1 1 2 0 2 0 2 2 0 2 0 0 1 1 1 1 0 2 0 2 0 0 1 1 0 1 0 0 0 1 0 1 1 1 1 1 2 1 1 1 0 0 2 0 2 0 2 1 0 1 1 1 1 0 0 0 0 1 1 0 1 0 1 2 0 0 2 0 2 1 1 0 0 1 0 1 1 1 0 1 2 1 1 0 1 1 0 2 2 0 0 0 0 0 1 1 1 1 0 1 0 0 0 0 1 0 0 0 0 1 0 0 0 0 2 0 0 0 0 0 0 0 0 1 0 0 0 1 0 1 0 0 1 0 1 2 1 1 0 1 1 1 0 2 2 2 2 0 0 1 1 1 0 2 0 1 0 1 1 0 1 1 0 1 1 1 1 0 0 0 0 0 1 2 2 1 2 2 1 2 2 2 0 1 1 0 0 2 2 0 1 1 0 0 2 0 2 0 1 0 1 0 1 1 0 0 0 0 0 0 0 0 2 2 2 0 1 0 0 1 0 2 2 0 0 1 1 0 1 0 0 0 0 1 1 1 1 1 1 1 2 1 2 1 0 2 0 0 0 2 0 0 0 0 0 0 0 1 0 1 0 1 0 0 0 2 2 2 0 0 2 0 0 2 2 0 0 1 0 1 0 0 0 1 1 0 0 2 2 1 1 1 0 0 0 0 0 0 0 0 0 0 1 1 0 0 1 0 0 0 0 0 0 1 1 0 1 0 0 0 0 2 0 1 2 2 1 0 0 2 0 0 1 1 0 1 1 0 0 0 0 0 0 1 0 0 1 1 0 0 1 2 0 1 1 0 1 0 2 1 1 0 0 1 1 1 2 0 2 1 0 2 1 0 1 0 2 2 2 0 0 0 2 0 2 2 1 2 0 1 1 0 0 0 0 0 0 0 0 0 1 0 1 1 1 2 0 0 0 1 1 0 1 0 0 1 0 2 0 1 0 2 0 0 1 0 1 2 0 0 0 0 0 0 0 0 0 1 2 0 0 0 2 0 1 1 0 0 0 0 0 1 0 0 0 0 0 0 0 0 0 0 1 0 0 0 1 0 0 0 0 0 1 1 0 1 0 0 0 0 0 1 2 1 0 1 2 0 0 1 1 1 1 0 0 0 0 0 0 2 2 1 1 1 1 1 1 2 1 2 0 2 2 2 0 0 1 0 0 0 0 2 0 0 1 1 0 0 0 1 1 0 1 1 1 2 2 1 0 0 0 0 1 1 0 1 0 0 0 0 0 0 1 1 0 1 0 0 0 0 0 0 0 0 0 0 0 0 0 0 2 2 0 1 1 0 0 1 0 1 1 1 0 1 1 2 0 0 1 0 1 0 2 2 1 1 0 0 1 0 0 0 0 0 0 0 0 0 0 1 0 2 0 0 2 1 2 0 0 0 0 2 1 0 2 0 1 0 0 1 1 0 1 0 1 0 0 0 1 1 0 1 0 1 2 2 2 1 0 0 0 1 0 1 0 0 0 1 1 0 0 0 1 1 0 1 2 1 1 0 2 0 1 0 0 0 1 1 1 0 2 0 1 0 0 1 1 1 1 0 1 0 0 0 2 0 0 1 1 0 0 0 1 1 0 0 0 0 0 0 0 0 0 0 0 0 0 0 0 0 2 1
167 0 0 1 1 0 0 0 0 2 2 0 0 0 0 0 0 0 1 2 1 0 0 0 0 0 2 0 0 0 2 0 0 2 1 0 2 1 0 2 2 0 0 1 1 0 0 0 2 1 0 0 0 0 1 1 0 1 1 0 1 2 0 0 0 0 0 0 1 1 0 1 2 2 1 2 1 0 1 0 1 1 1 1 1 0 0 1 2 2 1 1 1 0 0 0 0 1 1 2 1 1 1 1 1 1 2 2 1 1 0 1 2 2 2 2 2 0 1 1 2 0 0 2 0 2 0 1 2 0 1 1 0 0 0 0 0 0 0 2 1 1 0 0 1 0 0 0 0 0 0 0 0 1 0 0 0 0 0 1 1 1 0 2 2 2 1 1 1 2 1 0 0 2 2 0 0 1 0 1 1 0 0 1 1 0 1 0 0 2 1 0 0 0 1 1 0 0 0 0 0 0 0 2 2 0 2 0 2 0 1 0 1 0 2 0 0 0 2 0 0 0 2 0 0 1 1 2 2 2 0 0 0 0 0 0 0 1 0 1 0 0 2 0 2 2 1 0 1 1 1 1 0 0 0 0 0 0 0 0 0 0 0 0 0 0 0 0 1 1 0 1 0 1 1 0 0 0 1 0 1 1 2 0 1 1 1 1 1 2 0 0 1 0 2 1 0 0 0 1 0 1 2 0 0 0 1 0 1 0 1 1 0 1 1 0 1 0 1 1 1 0 2 1 1 0 0 0 0 0 2 1 0 0 0 0 0 2 0 2 2 2 1 1 0 1 1 1 2 1 1 0 0 1 0 1 1 0 0 1 0 0 1 1 0 1 1 1 1 0 0 0 2 2 0 0 1 2 2 2 0 2 0 0 1 1 0 0 0 2 1 1 2 0 2 0 2 1 0 0 0 0 1 1 0 0 1 0 0 1 0 1 2 0 0 2 0 0 0 0 0 2 1 1 2 2 2 0 1 1 1 1 0 0 2 0 0 2 2 2 1 1 0 1 1 2 1 1 1 0 0 0 0 2 0 0 1 2 2 1 0 0 1 0 0 1 1 1 1 1 2 2 0 0 1 0 1 1 2 0 0 1 0 1 1 0 0 1 2 0 1 2 0 1 2 0 2 0 0 1 0 2 2 0 0 0 1 0 0 0 0 0 0 0 0 1 0 1 0 1 1 1 2 2 1 2 1 0 0 2 0 1 0 0 0 0 0 2 1 1 0 1 0 1 1 1 2 2 0 0 1 1 0 2 1 1 0 0 0 1 0 0 0 1 1 0 0 1 1 1 0 0 2 0 2 2 2 2 0 2 0 0 1 1 0 0 1 1 0 0 0 2 1 0 2 0 0 0 0 0 0 1 0 0 2 2 0 0 0 0 0 0 0 0 1 0 0 0 0 0 1 0 0 0 0 0 2 1 0 0 1 1 1 1 1 0 1 0 2 2 1 1 0 2 2 1 1 0 2 0 1 2 1 1 2 0 1 1 0 0 0 0 0 1 0 0 0 2 0 1 0 1 1 0 0 2 1 0 0 0 1 2 0 0 0 2 1 0 2 2 2 0 0 0 0 0 1 2 0 1 0 1 0 0 1 0 1 1 0 0 0 0 1 0 0 0 0 0 0 0 0 0 0 0 0 1 0 1 1 0 0 1 0 0 0 2 2 1 0 2 0 1 0 1 0 0 1 1 1 1 1 1 0 1 0 1 0 0 0 0 0 0 2 2 1 0 2 1 0 2 0 0 1 0 0 1 2 0 1 1 1 1 0 0 2 0 1 2 1 2 0 2 2 1 1 1 0 1 0 1 1 2 0 0 2 0 2 0 0 0 0 0 0 0 0 1 0 0 0 0 0 0 1 2 0 2 1 0 0 0 1 0 1 2 0 2 0 0 1 0 1 1 0 0 0 0 0 0 0 0 2 1 0 0 1 1 0 0 0 0 1 2 1 0 1 1 0 0 1 0 1 0 1 1 2 2 0 0 1 0 2 0 1 0 0 1 0 2 1 1 1 2 1 0 2 2 2 0 1 0 1 2 2 0 2 0 1 0 0 1 0 0 0 1 1 1 1 0 2 2 0 0 0 0 0 0 2 1 0 0 1 1 0 1 0 0 0 2 2 0 0 0 2 2 2 0 1 0 1 0 2 0 2 1 0 1 2 0 0 1 0 1 0 0 0 0 0 0 2 1 0 0 1 1 0 0 0 2 2 0 0 0 1 2 0 1 1 0 0 0 0 0 0 2 1 0 0 1 1 0 0 1
168 1 0 2 1 0 0 1 1 1 1 0 0 1 0 0 1 1 1 1 1 0 1 0 0 0 1 0 1 1 1 2 0 1 2 1 2 1 0 1 1 1 0 1 2 1 0 1 1 1 1 1 1 0 0 0 0 2 0 0 1 1 0 2 1 1 1 1 0 0 0 0 0 2 0 2 2 1 1 1 1 2 0 1 1 0 0 0 2 2 0 2 0 1 1 0 0 1 1 2 1 2 0 0 2 2 0 1 1 1 0 1 0 1 2 2 0 0 0 2 2 0 2 0 0 1 0 0 1 0 0 0 0 1 1 1 0 0 0 1 1 1 0 0 0 0 0 0 0 0 0 0 0 1 1 1 0 1 0 2 2 2 0 2 0 1 1 1 1 2 0 1 0 1 1 0 0 0 0 0 0 1 0 1 2 1 1 1 0 1 1 0 0 0 1 0 0 0 0 0 0 0 1 1 2 0 2 0 0 0 1 0 1 0 1 1 2 0 2 0 2 2 1 0 0 1 1 2 0 0 0 1 0 0 0 0 0 2 0 1 0 1 2 0 0 0 0 0 1 0 0 0 0 2 0 0 0 0 0 0 0 0 0 1 0 0 0 0 1 1 0 1 0 1 0 0 0 1 2 0 1 1 0 0 2 2 0 0 2 2 0 2 2 0 2 0 2 1 1 2 0 0 1 1 0 0 0 1 1 0 1 2 0 1 0 0 1 0 0 0 1 0 0 1 1 0 1 0 1 1 2 2 1 0 0 0 0 1 1 1 1 0 1 1 0 0 1 0 1 1 0 0 0 0 0 0 0 0 0 1 1 0 0 0 0 2 0 1 1 1 1 1 0 0 0 1 2 1 0 1 1 1 0 0 1 0 0 0 0 0 0 0 0 0 2 0 0 0 1 1 1 1 0 0 0 0 0 2 0 2 0 0 1 0 1 2 0 0 0 0 0 1 2 2 0 2 0 0 0 0 1 0 0 2 0 0 0 1 0 1 1 1 0 2 1 2 2 0 0 0 0 0 2 2 1 1 1 2 2 2 1 2 1 0 1 0 0 1 1 1 1 1 1 1 1 0 1 0 2 1 1 0 0 1 0 1 0 1 2 0 2 2 0 1 0 0 2 0 1 1 1 2 2 0 0 1 2 0 1 0 0 0 0 0 0 2 0 0 1 1 1 1 0 0 0 0 0 0 0 2 0 1 0 0 0 0 0 1 0 1 2 0 0 0 0 1 0 2 0 0 2 0 0 2 2 0 0 2 0 1 0 0 0 2 2 0 0 0 0 0 0 1 0 0 0 0 0 2 0 2 0 0 2 1 1 1 2 0 0 0 0 2 0 0 0 1 0 0 0 0 0 1 1 1 0 1 2 0 0 1 1 0 0 2 1 2 1 1 0 1 1 1 0 0 0 0 2 0 0 0 0 0 1 1 2 0 2 0 1 1 1 0 0 2 1 1 2 0 1 0 1 1 1 0 1 0 1 2 1 1 0 0 1 1 0 0 0 2 0 0 0 2 0 0 0 1 1 0 1 1 1 1 0 0 0 1 1 1 2 1 1 0 0 2 2 0 0 1 0 2 0 2 0 0 2 0 0 2 0 0 0 0 0 0 0 0 0 1 1 0 0 0 0 0 1 2 0 0 0 1 0 1 0 0 0 0 0 1 1 2 0 2 0 0 0 0 0 0 1 1 1 1 0 0 0 1 0 2 0 1 1 1 2 2 2 0 2 2 0 2 0 0 1 0 0 0 0 1 1 0 0 0 0 0 0 2 0 1 1 2 1 2 2 2 1 1 1 0 0 1 0 1 0 0 1 1 0 0 2 2 2 0 0 0 0 2 0 0 1 2 1 1 0 2 0 1 1 0 0 0 0 1 2 1 0 2 0 0 1 0 1 1 1 1 0 1 1 1 0 0 2 2 0 0 2 0 0 0 1 1 1 2 1 0 1 2 0 1 2 0 1 0 0 2 0 1 1 0 0 1 2 0 0 0 0 2 0 1 0 2 0 0 0 1 1 1 2 0 1 0 0 1 2 0 2 0 1 2 0 1 1 0 0 0 0 1 1 0 1 1 0 0 1 1 1 2 0 1 1 0 1 1 0 2 0 0 0 1 2 0 0 0 2 1 0 0 0 1 1 0 2 0 2 0 0 0 0 0 0 0 0 1 0 0 0 0 0 1 1 0 1 0 0 0 0 0 0 1 1 0 0 1 1 2 0 2 2 0 1 1 0 0 0 0 0 1 0 0 0 0 1 2
169 0 0 2 1 0 0 0 1 0 0 1 0 0 0 0 0 0 1 1 1 1 0 0 0 0 1 0 1 1 1 2 1 1 0 0 2 2 0 0 0 2 0 0 1 0 0 0 1 0 0 0 0 1 0 0 0 0 0 0 2 2 0 1 1 0 1 1 1 0 0 1 2 2 1 2 0 1 1 1 1 2 1 0 0 0 0 0 1 1 0 1 0 0 1 0 0 2 1 2 1 2 1 1 1 1 2 1 1 1 0 2 2 2 2 2 2 0 0 2 2 0 1 1 1 1 1 1 2 0 0 0 0 0 0 0 0 0 1 0 1 1 0 0 1 0 0 0 0 0 0 0 0 0 1 0 0 1 0 1 1 0 0 2 0 2 0 0 1 2 0 1 0 2 1 0 0 2 0 0 1 1 1 0 1 0 1 0 0 1 1 0 1 1 2 1 2 0 0 0 1 1 0 1 2 0 1 1 0 0 2 0 0 0 0 0 0 0 2 0 0 0 1 0 0 1 1 1 0 0 0 0 0 0 0 0 0 2 0 1 0 1 2 2 2 2 0 0 1 1 1 1 0 0 0 0 0 0 1 1 0 1 0 1 1 0 0 0 2 0 0 0 0 1 0 0 0 0 0 0 0 1 2 1 2 1 1 1 0 1 0 0 0 0 1 1 0 1 0 1 1 0 2 0 1 0 1 0 0 0 0 1 0 1 2 0 2 0 1 1 0 1 1 0 1 0 1 0 1 1 1 1 1 0 0 0 0 1 1 0 1 0 2 0 0 1 2 0 2 2 1 1 2 0 1 1 1 0 0 2 2 0 2 0 2 0 0 2 2 1 1 1 0 0 1 1 0 2 0 1 0 1 0 1 2 0 0 0 0 1 0 0 0 0 2 1 0 0 1 0 0 0 1 1 1 0 0 0 0 0 0 0 1 0 0 2 0 0 1 0 1 1 1 0 1 2 1 1 2 2 2 1 0 2 0 2 0 2 0 0 0 1 0 0 0 1 1 0 0 0 1 0 1 2 1 1 1 2 2 1 1 1 1 0 0 1 1 2 2 0 1 1 0 0 2 0 2 0 2 1 2 0 0 1 0 1 0 0 2 0 1 2 0 1 0 0 1 0 1 1 0 2 0 0 2 0 2 0 2 0 0 1 0 1 1 1 1 1 0 1 1 1 1 1 0 2 1 1 1 1 1 0 0 1 1 0 2 0 0 2 0 1 0 1 0 2 1 2 0 0 0 0 0 1 1 1 0 1 1 0 1 0 1 0 0 1 1 1 1 0 1 0 0 0 0 0 0 2 0 1 1 0 1 0 0 0 0 2 1 1 0 0 2 0 2 0 0 0 0 0 1 1 1 0 1 1 1 0 0 0 0 0 0 2 1 2 1 1 0 1 0 1 0 1 0 1 0 1 0 0 1 1 0 1 2 0 2 0 2 2 2 0 0 1 2 2 2 0 2 0 2 1 1 1 0 1 2 2 0 1 1 0 0 0 2 1 0 2 0 1 0 1 1 0 0 2 2 1 1 1 1 0 1 0 0 1 2 0 2 2 1 1 0 1 1 0 0 2 0 2 0 1 0 0 2 0 1 1 1 0 1 1 1 0 0 1 1 1 1 1 0 1 0 0 2 2 0 0 0 0 0 0 0 0 0 0 1 2 0 2 0 0 1 0 0 1 2 0 0 0 0 0 0 0 0 1 1 0 1 1 0 0 2 1 0 0 2 1 0 0 0 0 2 0 0 1 0 1 1 1 2 1 0 0 1 0 2 1 1 2 1 2 2 2 0 0 1 1 1 1 0 0 0 0 2 0 0 0 0 1 1 1 0 1 0 2 1 0 2 2 2 2 1 2 1 1 0 0 0 0 1 1 2 1 0 1 0 0 0 0 0 0 1 0 0 0 1 0 0 0 2 2 0 0 2 0 0 1 0 0 1 1 1 0 1 0 1 0 1 0 1 0 1 1 1 1 0 1 1 2 2 0 1 0 0 1 0 0 1 1 1 2 0 0 2 2 2 0 0 1 0 2 2 1 2 1 0 1 0 2 0 0 0 0 0 2 2 2 2 0 2 0 0 1 1 0 0 1 0 0 1 1 0 1 1 1 1 2 2 0 1 1 2 1 0 1 2 0 0 1 2 0 0 1 1 0 2 0 1 1 1 1 1 0 0 0 0 0 1 0 1 1 0 0 0 1 0 2 2 0 0 0 2 2 0 0 0 1 0 1 0 0 0 1 1 0 0 0 0 0 0 0
170 0 0 2 0 0 0 0 0 2 2 0 1 1 0 0 0 0 0 1 1 1 0 0 0 0 1 0 0 1 0 0 2 2 0 1 2 2 0 0 0 2 2 0 2 0 0 0 2 1 0 1 1 1 0 0 0 0 0 1 0 1 2 0 0 0 0 0 2 1 0 1 2 1 1 1 0 0 0 0 0 2 0 1 1 0 0 1 2 2 1 1 1 0 1 0 0 1 1 2 1 2 1 1 1 1 2 0 1 1 0 1 2 2 2 2 2 0 1 1 1 0 2 0 0 1 0 1 2 1 0 0 0 0 0 0 0 1 1 0 1 1 0 0 0 0 0 0 2 2 0 0 0 0 0 1 0 1 0 1 1 1 1 2 0 2 1 1 0 1 0 1 0 2 1 1 0 1 1 1 0 1 1 0 0 0 0 0 0 2 1 0 0 1 2 0 1 0 0 0 1 1 0 0 2 0 1 0 1 0 1 0 0 0 0 0 1 1 2 0 1 1 2 0 0 0 0 1 0 0 0 0 0 0 0 0 0 2 0 1 0 1 2 0 2 2 0 0 2 0 0 1 0 0 0 0 0 0 0 0 0 0 0 0 0 0 1 1 1 1 0 1 1 0 0 0 0 0 1 0 1 1 2 2 2 0 2 0 1 1 0 0 0 0 1 1 0 2 0 2 0 0 2 0 1 0 1 0 0 0 0 0 0 2 1 0 0 0 2 2 0 0 2 2 2 0 1 0 1 1 2 1 1 0 0 0 0 2 0 1 2 2 2 2 0 1 1 0 1 1 1 0 0 0 0 0 0 1 0 2 2 0 2 0 1 0 0 2 2 1 1 1 1 0 0 0 0 2 1 1 0 1 0 1 1 0 0 0 0 0 0 0 1 0 2 0 0 0 0 0 0 0 1 1 0 1 0 0 0 1 0 0 1 1 0 2 0 0 0 0 0 2 2 2 0 2 0 0 1 1 1 2 1 0 2 1 0 2 1 0 0 2 0 1 1 1 1 1 0 0 0 0 0 1 1 0 1 2 2 1 0 1 0 0 0 2 1 2 2 0 1 1 2 2 1 1 0 0 2 1 1 1 0 1 0 1 0 1 1 0 1 1 1 2 1 0 1 0 0 1 0 2 1 1 0 1 1 1 1 0 0 0 0 0 0 2 0 0 1 1 1 1 2 2 2 2 0 0 0 2 0 1 0 1 1 0 2 0 1 1 0 1 0 1 1 1 2 1 1 0 0 0 0 1 2 0 0 0 0 1 1 0 2 0 0 1 1 0 0 0 0 1 1 0 1 2 2 0 0 0 0 0 0 0 0 0 0 1 1 1 1 0 0 0 0 0 0 0 0 0 0 2 1 1 1 1 2 0 1 0 0 0 0 0 2 0 0 2 0 1 0 1 0 1 0 0 0 2 0 0 1 1 1 0 2 0 2 0 2 1 2 1 0 1 2 2 2 0 1 0 0 1 1 1 2 0 1 2 2 0 0 0 0 1 0 0 0 2 0 2 0 0 1 0 0 1 1 0 0 1 0 0 0 0 0 1 1 0 1 1 1 0 0 0 0 0 0 2 0 2 1 1 0 0 1 0 0 2 0 0 0 0 0 1 0 1 1 1 1 0 0 0 1 0 0 2 0 0 2 0 0 0 1 0 0 1 1 1 1 2 0 2 0 0 0 0 0 1 0 0 0 0 0 0 0 2 0 0 0 0 0 0 1 2 0 1 2 1 0 2 1 0 1 1 1 0 0 1 1 1 1 1 1 1 2 1 1 1 1 2 1 2 2 1 0 0 1 1 0 2 2 2 0 0 1 0 2 1 1 2 1 0 0 1 0 2 1 1 0 0 0 0 1 2 0 0 0 0 0 1 0 0 1 1 0 1 0 1 2 1 0 0 1 0 1 0 1 1 0 0 2 2 0 0 1 1 1 0 0 0 1 1 1 1 2 2 0 1 1 0 1 0 0 2 0 1 0 0 1 0 0 0 0 0 0 0 1 0 0 0 1 1 1 1 2 1 2 0 1 0 0 1 0 0 1 1 0 2 0 0 0 0 0 0 0 1 1 0 2 2 0 0 1 1 0 0 1 2 0 0 0 2 0 1 1 0 0 1 2 0 0 0 0 0 0 1 1 0 1 1 2 0 1 2 2 0 2 1 0 0 1 0 0 0 0 0 0 0 2 1 0 1 0 1 0 0 0 0 0 1 1 0 1 2 0 0 0 0 0 0 0 0 0 0 1 0 0 0 0 0 1 2
171 0 0 1 0 1 1 2 2 0 0 1 1 0 0 0 0 1 1 2 1 1 0 0 0 0 0 0 0 0 2 1 2 2 1 0 1 1 0 2 2 0 0 0 2 0 0 0 2 0 0 0 2 0 1 0 1 0 0 0 2 2 0 2 0 0 1 0 1 1 1 1 1 2 1 2 1 0 2 1 1 2 0 2 2 0 1 1 2 2 1 1 2 1 0 0 0 2 1 2 1 1 0 0 1 0 1 2 2 0 0 2 0 1 1 1 0 0 2 1 1 1 1 1 1 1 1 0 1 0 0 0 0 0 0 0 0 0 1 2 2 0 0 0 0 0 1 0 0 0 0 0 0 1 1 0 0 1 1 1 1 1 0 2 1 1 0 1 0 1 1 0 1 1 1 1 0 2 0 2 2 0 1 1 2 0 1 2 0 0 0 2 1 1 1 0 1 0 0 0 1 1 1 1 2 0 2 0 0 0 1 0 1 0 2 0 0 0 2 0 1 1 1 0 0 1 1 2 0 0 0 0 0 0 0 0 0 2 0 1 0 0 2 0 1 1 0 0 2 0 0 1 0 0 0 0 0 1 0 1 1 1 0 1 0 0 1 0 2 1 1 0 1 1 2 2 0 1 1 0 0 2 1 0 1 1 1 1 0 1 0 1 2 0 2 1 1 1 1 1 1 0 1 1 1 0 1 0 1 0 0 1 0 2 2 0 2 0 0 0 1 1 0 1 1 0 1 0 0 0 1 1 1 0 0 0 0 1 1 1 1 1 2 2 0 0 1 0 1 1 0 0 0 0 0 0 0 2 0 1 1 0 1 0 1 0 0 1 1 0 0 0 0 0 1 0 1 2 1 1 0 1 1 1 1 0 0 1 1 0 1 1 1 0 1 1 1 1 1 1 1 1 0 1 0 0 0 2 1 1 0 1 0 0 1 1 0 1 0 0 0 0 1 0 1 2 1 0 1 1 1 1 0 1 0 0 0 2 1 0 0 2 0 0 0 1 1 0 0 0 1 0 0 2 1 0 1 2 0 2 1 1 1 0 1 0 0 2 2 0 0 0 1 1 2 0 2 0 1 0 1 1 0 0 0 0 0 0 2 0 1 2 0 0 0 0 2 0 2 0 2 2 1 1 0 1 2 1 0 0 0 0 0 1 1 1 1 2 0 2 2 1 2 1 1 1 0 1 1 1 0 2 0 1 1 0 1 1 0 0 2 0 0 1 1 1 1 1 0 1 0 1 0 2 1 1 0 0 1 0 0 1 0 1 1 0 0 1 1 0 1 0 1 0 1 2 2 2 0 1 1 0 0 0 0 0 0 2 0 0 0 0 1 0 0 0 0 1 1 0 1 1 0 1 2 2 2 0 0 2 0 0 0 1 1 1 0 1 1 0 1 0 0 0 0 2 0 1 0 0 1 1 0 2 1 2 2 0 2 1 1 1 0 1 1 1 2 0 2 0 0 1 1 1 1 0 2 1 1 0 0 0 2 1 0 0 0 2 1 1 1 0 2 0 0 2 0 0 1 1 1 0 0 0 0 2 2 0 2 2 2 0 0 0 0 0 0 1 0 1 1 0 0 0 0 0 0 1 0 0 0 0 0 0 0 0 0 0 0 0 0 0 0 0 1 1 0 1 1 0 0 1 0 1 0 1 1 1 0 2 1 2 0 0 1 1 1 0 0 0 0 0 0 0 0 1 1 0 0 0 0 0 2 1 1 0 2 1 0 2 1 0 2 0 0 1 0 1 1 1 1 1 2 2 2 0 2 1 1 2 1 1 2 2 0 0 1 0 0 1 1 2 0 0 2 0 0 1 0 1 0 0 1 1 1 2 2 0 1 2 1 1 1 1 0 1 0 0 0 0 0 0 2 1 0 2 0 1 2 1 1 0 0 0 0 0 0 0 0 0 2 2 0 0 1 0 0 1 0 0 0 0 0 0 0 1 1 0 1 0 0 0 1 0 2 1 0 1 1 2 2 0 0 1 0 2 0 0 1 2 1 1 0 0 2 2 2 0 0 1 0 1 2 0 2 0 1 2 0 1 1 0 0 0 1 1 2 1 1 1 0 0 0 0 1 1 0 0 0 0 0 2 1 2 1 0 0 1 1 0 0 0 2 1 0 1 1 1 2 0 2 0 2 1 0 0 1 0 0 0 1 0 0 0 1 1 1 0 2 1 0 0 0 0 0 2 0 2 2 0 0 0 0 1 0 0 0 0 0 0 0 0 0 0 1 0 0 1 1 0 1 2
172 1 1 2 0 0 0 1 1 1 1 1 0 0 0 0 0 0 0 1 1 1 0 0 0 0 2 0 0 1 1 0 2 2 0 0 1 2 0 1 1 1 1 0 2 1 1 1 0 2 0 2 0 0 0 1 0 0 0 0 2 2 0 1 0 0 0 1 1 0 0 1 1 2 1 2 1 0 1 0 1 2 0 2 2 0 0 1 2 2 0 1 0 0 0 1 0 1 1 1 1 2 1 0 2 1 2 1 1 1 0 2 1 2 2 2 1 0 0 0 0 0 1 1 0 1 0 2 2 2 1 1 0 0 0 0 0 0 1 0 1 1 0 0 0 0 0 0 0 0 1 0 0 0 1 1 0 0 0 1 1 0 2 1 0 2 0 0 1 2 0 2 0 1 2 1 1 1 0 0 1 1 0 0 1 1 0 1 1 1 1 0 2 2 2 1 1 0 0 0 0 0 1 0 1 0 2 0 0 1 2 1 1 0 1 1 1 1 1 1 0 0 1 0 1 1 1 0 0 0 0 1 0 0 0 0 0 2 0 1 0 0 2 0 2 2 1 0 1 0 0 0 0 0 1 1 0 1 1 2 1 2 0 0 1 1 0 1 2 1 0 0 0 0 0 0 0 0 2 0 2 0 2 1 2 0 2 0 1 2 0 2 2 0 2 0 1 0 1 0 0 0 1 1 0 0 0 0 0 0 0 0 0 1 2 0 2 0 1 1 0 1 1 1 1 0 0 0 2 2 2 2 0 0 0 0 0 2 0 0 0 0 2 2 0 0 2 0 2 1 1 1 0 0 0 0 0 2 0 1 1 0 2 0 2 2 0 1 1 1 1 1 0 0 0 0 1 1 1 2 1 1 1 1 1 1 0 1 1 0 0 0 0 0 2 1 0 2 0 0 0 1 1 1 0 0 1 1 1 0 1 2 0 0 0 0 0 0 0 0 0 2 1 1 0 2 0 0 0 1 1 0 1 1 1 0 0 0 0 0 1 1 0 0 0 1 1 0 0 0 0 1 0 2 0 0 0 1 1 0 0 0 0 1 1 1 0 2 2 1 0 0 0 0 0 1 0 0 0 0 2 0 0 1 1 0 0 2 2 0 2 2 0 1 0 0 1 1 1 0 0 2 2 0 0 1 1 0 1 0 0 0 0 1 2 0 0 0 1 0 0 2 2 2 1 2 1 0 0 2 0 2 0 0 0 0 0 1 0 1 0 1 0 0 0 1 2 1 1 0 0 0 0 2 1 1 1 0 0 1 0 0 1 0 0 1 1 1 1 1 0 0 2 0 1 1 2 2 0 1 1 0 2 2 0 0 2 2 2 2 0 2 1 1 1 1 2 0 0 0 0 2 1 0 1 1 2 0 0 1 0 0 0 0 2 0 0 1 0 1 1 1 0 1 0 0 1 0 0 0 2 2 0 2 1 1 2 0 2 0 2 1 0 2 2 1 1 0 1 0 1 1 1 1 1 1 2 1 1 0 0 0 1 0 1 1 0 2 2 0 2 0 0 0 1 1 1 0 1 1 0 1 1 0 0 0 1 1 2 1 1 1 0 0 1 0 0 2 0 1 0 1 0 1 1 1 2 2 0 1 1 1 0 0 0 1 0 1 1 1 0 0 1 0 2 1 0 0 1 0 0 0 0 0 0 0 0 0 0 1 1 1 0 0 0 0 0 0 0 0 0 0 0 0 0 0 0 0 0 0 0 0 2 1 0 0 2 0 0 1 1 0 2 0 0 1 0 0 1 0 1 0 0 0 0 1 1 1 2 2 1 2 1 2 0 0 0 1 0 2 1 1 0 0 2 0 0 1 0 2 1 0 2 0 0 0 1 0 1 1 1 1 2 2 0 0 0 0 0 0 0 1 2 0 0 0 1 0 0 0 0 0 1 1 0 1 1 0 0 0 1 1 0 0 1 0 1 0 0 0 1 2 1 0 1 2 0 1 2 0 1 0 0 1 1 1 0 0 0 0 0 2 0 0 0 2 0 0 0 2 0 1 0 0 1 1 2 0 0 0 0 2 1 0 2 1 1 1 0 0 0 0 1 0 1 1 1 1 2 1 0 1 1 1 1 1 1 1 1 1 0 2 0 2 0 0 0 0 2 0 0 0 2 2 2 0 1 1 1 1 2 0 2 1 0 0 2 1 1 1 1 1 0 0 1 1 1 0 2 2 0 0 0 1 0 0 0 0 0 0 0 0 2 2 0 0 0 0 1 0 1 1 0 1 0 1 0 0 0 0 1 1
173 0 0 0 0 0 0 1 1 1 2 0 1 2 0 0 0 0 2 1 1 1 0 0 0 0 1 0 0 0 2 0 0 1 2 1 2 2 0 0 0 2 0 1 2 1 0 0 1 1 0 1 0 0 0 2 0 0 0 2 0 0 0 0 0 0 0 1 2 1 1 1 2 2 2 2 0 0 1 0 1 1 0 2 2 0 0 0 1 2 0 1 0 0 1 0 0 2 1 2 1 1 2 2 0 0 2 2 2 0 0 2 0 2 2 2 0 0 1 2 2 0 2 0 1 0 1 0 0 0 0 1 0 0 0 0 0 0 0 1 1 2 0 0 2 0 0 0 1 1 0 1 0 0 0 0 0 1 0 1 0 0 1 2 1 2 1 1 0 2 0 1 1 0 0 1 0 1 0 1 1 0 0 0 0 0 0 2 0 0 0 2 0 1 2 0 1 0 0 1 1 2 0 1 2 0 2 0 2 0 2 0 1 0 1 1 1 1 2 1 0 0 1 1 0 0 0 2 0 0 0 0 0 0 0 0 0 2 0 1 0 1 2 0 1 1 0 0 1 0 0 0 0 0 0 0 2 0 0 0 0 0 0 1 0 0 0 0 2 2 0 2 0 2 0 0 0 0 1 0 1 1 1 0 1 0 2 0 1 1 0 1 2 0 2 0 1 2 0 1 0 0 1 1 1 0 1 0 0 0 0 2 0 2 0 0 0 1 1 1 0 1 1 0 2 0 1 0 1 1 2 2 1 0 0 0 0 1 1 1 2 1 1 1 0 2 0 1 1 1 1 0 1 0 1 0 0 1 0 1 0 0 2 0 0 1 0 1 1 0 0 0 1 1 1 1 1 2 1 1 0 2 2 2 0 1 0 0 0 0 0 0 1 0 2 1 0 1 1 1 1 1 0 1 1 0 0 1 1 0 0 1 0 0 0 0 0 0 0 0 0 2 0 1 1 2 1 1 2 2 2 1 0 2 0 0 0 1 0 0 0 2 0 0 0 1 1 1 1 0 0 0 1 1 2 1 2 2 1 0 0 0 0 0 0 2 0 2 2 0 0 1 2 2 2 0 2 0 2 1 1 0 1 2 0 1 0 0 2 0 2 2 0 1 1 0 2 0 0 0 0 2 2 0 0 1 1 0 0 0 0 0 0 0 0 1 0 0 0 2 2 0 2 2 1 1 0 0 0 2 0 2 0 0 0 0 0 1 1 1 1 0 0 1 1 1 2 2 0 0 1 1 0 2 1 2 1 0 0 0 0 0 1 0 0 1 0 1 1 1 0 2 1 0 0 0 1 1 0 1 0 0 0 0 0 0 0 1 0 0 0 1 0 0 0 0 0 0 0 0 0 2 1 0 0 1 2 0 0 2 0 0 0 0 1 0 0 0 0 0 0 0 0 1 0 0 0 1 0 0 0 0 0 1 2 2 2 0 2 1 1 1 0 0 1 1 2 1 1 0 1 1 1 1 1 0 2 1 0 1 1 1 1 0 2 2 1 2 1 1 0 0 1 0 1 1 2 0 0 0 2 0 1 0 0 1 1 0 2 2 1 0 0 1 1 1 0 1 0 1 0 1 0 2 1 1 2 2 0 0 0 0 0 0 0 1 1 2 2 0 0 0 0 0 1 2 0 0 1 0 1 1 0 0 0 0 1 0 0 1 0 0 0 0 0 1 1 1 0 0 0 0 0 0 0 2 2 0 0 0 0 0 1 1 0 1 2 2 0 1 0 1 2 0 0 1 1 2 2 0 1 0 0 0 0 1 0 1 2 2 1 2 1 1 1 1 0 1 0 2 2 2 0 0 2 0 1 0 1 2 2 0 1 0 1 2 1 0 1 2 1 1 1 1 0 1 0 0 0 0 2 0 2 1 0 1 0 0 0 0 1 0 0 0 0 0 0 0 1 1 1 1 0 0 1 0 1 0 0 0 1 2 0 0 0 1 1 0 1 0 0 1 0 1 1 1 0 1 1 2 2 0 0 0 0 0 1 0 0 2 0 2 0 1 2 2 2 0 0 0 1 2 1 0 2 1 1 1 0 1 0 0 1 0 2 0 0 1 2 2 0 0 0 1 2 1 1 1 0 0 0 1 0 1 0 0 1 0 1 0 0 0 1 2 2 1 1 1 0 0 2 0 1 1 1 0 1 0 0 0 1 0 1 0 2 1 2 1 2 0 0 0 0 0 0 2 0 1 2 0 0 1 0 1 0 0 0 1 0 1 0 0 1 1 1 2 0 1 1 0 0 1
174 0 0 0 0 0 0 0 1 1 1 1 0 0 0 0 0 0 0 1 1 1 1 0 0 0 1 0 1 1 1 1 2 2 0 0 1 1 0 0 0 0 1 0 1 1 0 1 2 1 0 1 1 1 1 0 0 0 0 0 0 0 0 2 0 0 0 0 2 0 0 0 2 2 2 2 0 0 1 1 0 1 0 0 1 0 0 0 2 2 0 1 1 0 0 0 0 0 0 2 0 2 2 2 0 0 2 0 0 2 1 2 1 1 1 1 1 0 0 2 2 0 0 2 0 1 0 0 1 0 0 0 0 0 0 0 0 0 1 1 2 1 0 0 0 0 0 0 0 0 0 0 0 1 1 0 1 2 2 1 0 0 0 2 2 2 1 0 1 1 0 1 0 1 1 0 0 2 0 1 2 0 0 2 2 0 2 1 0 1 0 2 0 2 1 1 1 0 0 0 1 1 1 0 1 0 2 0 2 0 1 0 1 1 2 2 2 0 1 0 0 0 2 0 0 2 2 1 0 0 0 0 0 0 1 0 0 1 0 1 0 0 2 1 2 2 1 0 2 0 0 1 0 0 0 0 0 0 0 0 0 0 0 1 0 0 0 0 1 1 0 0 0 2 1 1 0 1 1 0 0 0 2 0 1 1 1 1 2 2 0 1 0 2 0 1 0 2 0 1 0 0 1 1 1 0 1 0 0 0 0 2 0 2 0 1 1 0 1 1 0 1 1 1 1 0 0 0 0 1 2 2 0 0 0 0 0 2 0 0 0 0 0 2 0 1 1 0 1 2 1 0 0 0 0 0 0 1 0 2 2 0 1 0 0 1 0 2 2 0 0 0 0 0 0 0 0 1 1 2 1 0 0 0 2 1 0 0 0 1 0 0 1 0 1 1 2 1 1 1 0 1 0 2 1 0 0 1 1 1 0 1 1 0 0 1 0 1 0 1 1 1 0 2 0 0 0 1 2 1 2 1 1 0 2 1 0 0 0 0 0 2 0 0 0 1 1 0 0 0 0 1 0 2 0 0 0 1 0 1 1 1 0 0 1 1 0 1 1 1 2 2 1 1 1 0 1 1 1 0 1 0 0 0 0 0 0 1 1 0 0 1 0 0 0 0 2 0 0 2 0 2 1 1 0 2 2 0 1 0 0 1 0 2 2 0 1 1 0 1 1 0 2 2 1 2 0 0 0 2 0 0 0 0 1 0 0 1 2 1 1 0 0 0 0 1 0 2 0 0 2 0 0 2 1 1 0 0 1 0 0 1 0 0 1 0 0 1 1 0 1 1 2 0 2 1 2 2 0 2 0 1 0 0 0 0 0 2 1 1 0 1 1 0 0 1 0 1 1 0 1 2 0 1 2 2 1 0 0 1 2 0 0 0 0 1 0 0 0 0 1 0 0 0 1 1 1 1 0 0 0 1 0 0 2 1 2 0 2 2 1 0 0 0 1 1 2 0 1 0 1 1 0 1 1 0 1 2 2 0 0 0 1 1 1 0 0 2 0 2 0 0 1 0 0 1 1 1 2 2 1 0 1 1 0 1 1 1 1 1 1 1 0 0 0 0 0 2 0 2 0 2 0 0 2 0 0 1 0 1 1 1 0 0 0 0 1 2 2 1 0 1 0 0 1 2 0 0 1 0 0 0 0 0 0 0 0 0 0 1 1 1 0 1 0 0 1 0 0 0 0 0 0 0 0 0 0 0 1 0 0 1 1 0 0 0 1 2 0 0 0 1 2 0 0 0 0 1 1 0 1 0 0 0 0 2 0 1 1 2 1 1 2 0 0 0 0 0 0 1 1 1 0 0 1 0 0 1 0 2 1 0 0 1 0 2 1 0 2 2 2 2 0 2 0 1 1 0 0 0 0 2 2 0 0 0 2 0 0 0 0 0 1 1 0 1 1 0 1 1 1 1 0 0 2 0 0 0 1 0 1 2 0 0 0 0 0 0 1 0 0 0 0 2 2 2 0 1 2 2 1 1 0 1 0 1 0 0 0 1 0 1 0 0 1 0 1 0 0 1 0 2 1 0 2 1 0 0 0 0 0 0 0 0 0 2 2 1 1 0 0 1 1 1 2 2 0 1 0 0 0 1 0 1 0 1 0 1 1 0 0 0 1 2 1 1 1 1 0 1 2 0 2 0 0 0 0 0 0 0 2 0 0 0 1 1 1 0 2 0 1 1 0 0 0 0 1 0 0 0 0 0 0 0 0 0 0 2 0 2 0 0 0 1 1 0 1 0 0 0 0 0
175 0 0 2 1 1 1 2 2 0 0 1 2 1 0 0 0 0 1 0 1 1 0 0 0 0 1 0 2 2 2 0 2 2 2 0 2 2 0 2 2 0 0 0 2 0 1 0 0 1 2 2 1 0 0 0 0 0 0 1 0 0 0 2 1 1 1 1 2 1 0 2 1 2 1 2 1 0 1 0 1 1 0 1 2 0 0 0 2 2 0 1 1 0 0 0 0 1 1 2 2 2 1 1 0 0 2 0 1 1 0 2 0 2 1 1 0 0 1 1 1 0 1 1 1 1 1 2 2 1 0 0 0 0 0 0 0 0 0 0 1 1 0 0 0 1 0 0 0 0 1 0 2 0 0 0 0 2 0 1 1 0 2 2 1 2 1 1 0 1 1 0 0 1 1 0 0 2 1 0 1 1 0 1 2 1 1 0 0 2 2 0 0 0 2 0 2 0 0 0 0 0 0 2 2 0 2 0 1 0 1 0 1 0 0 1 1 1 1 0 2 2 1 0 0 1 1 2 0 1 1 0 0 0 0 0 0 0 1 0 0 0 2 1 1 1 0 0 2 0 0 1 0 1 0 0 0 0 0 0 0 0 0 1 0 0 0 0 2 1 0 1 1 1 1 1 0 0 2 0 0 2 1 1 2 0 2 1 0 2 1 1 0 0 2 2 0 0 0 2 0 1 1 1 1 0 1 1 0 0 0 2 0 1 1 0 0 1 1 1 0 1 2 1 2 0 1 0 1 1 2 1 2 0 0 0 0 1 1 0 1 0 1 1 0 1 1 0 2 1 0 1 0 0 0 0 0 1 0 2 2 0 2 0 2 1 0 0 0 0 0 0 1 1 1 0 1 0 0 1 1 0 1 2 2 1 0 0 0 1 1 1 2 1 2 0 2 0 1 2 2 2 2 0 0 0 2 1 0 2 1 1 1 0 1 2 1 1 0 1 1 0 0 1 2 2 2 2 2 1 1 2 0 2 0 0 0 1 1 1 1 1 0 0 0 1 1 0 0 0 0 0 0 1 1 0 1 2 2 2 2 2 0 1 1 1 0 1 1 1 1 1 0 0 0 2 0 0 2 0 1 0 0 0 0 0 0 0 2 0 1 2 0 0 0 0 2 0 0 0 0 2 1 1 0 1 1 0 0 0 0 1 0 0 0 1 0 0 2 1 1 1 1 1 1 1 0 1 1 1 1 0 0 2 2 1 0 0 0 2 0 0 0 0 0 2 0 0 2 0 0 0 0 1 2 0 0 1 0 1 0 0 1 1 1 1 1 1 1 1 0 0 1 0 0 0 1 2 0 2 0 0 2 0 2 1 1 1 0 0 0 0 1 0 0 0 0 1 1 0 2 1 1 1 1 2 0 1 0 2 1 0 1 1 1 1 1 1 0 1 1 0 0 0 0 0 1 1 0 0 1 1 1 0 2 0 2 0 2 1 1 1 0 1 1 1 2 1 2 0 0 1 1 1 1 0 1 2 2 0 0 0 1 1 1 1 0 2 1 1 0 1 0 0 1 2 2 0 1 1 1 0 0 1 0 0 2 0 1 2 2 0 0 1 1 0 0 2 0 1 1 0 0 0 2 0 0 2 0 0 1 1 0 0 0 0 2 1 1 0 0 0 1 0 1 2 0 0 1 0 1 2 0 0 0 0 0 1 1 1 0 1 0 1 0 1 2 0 0 0 0 1 1 1 0 1 0 1 0 0 1 2 1 1 0 0 1 2 0 2 0 0 2 0 0 1 0 0 0 1 1 1 0 0 2 1 1 1 2 2 1 2 2 0 0 0 0 1 1 1 1 1 0 0 0 0 2 0 1 1 1 0 2 0 0 0 2 1 2 2 2 2 1 2 0 1 2 0 0 0 1 0 1 1 0 2 0 0 0 0 0 0 2 2 0 2 2 0 0 0 2 2 0 0 2 0 0 1 0 0 2 2 1 0 1 1 1 0 0 0 0 0 0 2 0 2 0 1 2 2 2 0 1 0 0 1 0 0 0 2 0 1 0 1 1 1 2 0 1 0 0 0 1 1 2 0 0 1 0 0 0 0 1 0 1 1 1 1 2 1 1 0 0 1 1 1 0 1 0 0 0 1 1 1 1 1 2 0 1 0 1 1 2 1 1 1 1 1 0 1 1 0 2 1 1 0 1 1 2 2 0 2 0 1 1 2 2 1 1 0 1 0 0 0 0 1 1 0 0 1 1 0 0 2 0 1 1 2 0 0 0 0 1 0 1 2 0 1 1 0 0 0
176 0 0 1 1 0 0 1 0 1 1 1 0 0 0 0 0 0 0 2 1 1 0 0 0 0 1 0 0 1 1 1 1 1 1 0 1 2 0 1 1 1 0 1 1 1 1 1 0 2 0 1 0 0 2 1 0 0 0 0 0 1 0 0 0 0 0 1 1 0 0 0 1 2 1 2 1 0 0 0 0 1 0 2 2 0 0 1 1 1 1 1 0 0 0 0 0 0 0 2 0 0 0 0 1 1 2 0 0 2 1 2 2 2 2 2 1 0 1 0 1 0 2 0 1 0 1 0 1 0 0 0 0 1 1 1 0 0 2 0 1 1 0 0 1 0 1 0 0 0 0 0 0 0 0 0 0 2 1 2 1 1 0 2 1 1 1 0 0 2 1 1 0 0 2 2 2 0 0 0 0 0 0 0 0 0 0 1 0 1 0 1 1 1 2 1 1 0 0 0 0 0 1 2 2 0 2 0 1 0 0 0 1 0 0 2 1 0 2 0 0 0 2 0 0 1 0 0 0 0 0 1 1 0 0 0 0 0 1 0 0 0 2 0 2 2 0 0 1 1 1 0 1 0 0 0 1 0 0 0 0 0 0 1 0 0 1 1 2 2 0 0 0 0 1 0 0 1 2 0 0 1 2 1 2 1 1 1 0 2 0 1 1 0 1 0 1 0 0 0 0 0 1 1 0 0 0 1 1 0 1 0 0 1 2 1 1 0 0 0 1 1 1 0 1 0 0 0 0 0 1 1 2 0 0 0 0 0 2 1 0 2 2 1 1 1 2 1 2 1 2 0 0 0 0 0 0 1 0 2 2 0 1 0 1 0 1 1 1 1 1 1 0 0 1 1 2 1 1 1 1 1 0 0 2 1 0 0 0 0 0 0 1 0 2 0 0 1 0 1 1 1 1 1 0 1 0 1 0 1 0 0 0 0 0 1 0 0 0 0 0 2 1 0 0 2 0 0 0 0 1 0 0 2 0 1 0 1 1 1 2 0 0 0 0 0 0 0 0 0 0 1 0 2 0 0 0 1 0 1 1 1 0 0 0 2 0 1 1 1 1 1 0 0 1 1 1 0 1 0 1 0 1 1 0 0 0 1 2 1 1 1 0 1 0 0 1 0 2 0 0 2 1 1 0 1 2 1 1 0 0 0 0 1 2 0 0 0 1 1 1 1 2 2 0 2 0 0 0 2 0 0 2 0 0 1 1 0 0 2 0 0 0 1 1 2 2 1 1 0 0 0 0 1 1 1 0 1 0 1 0 0 0 0 0 0 0 0 0 0 0 2 1 0 1 1 1 2 0 1 0 0 0 0 0 0 0 1 0 0 0 1 0 0 0 2 0 0 0 0 0 1 0 1 1 2 0 0 0 1 0 0 0 1 0 0 0 0 0 0 0 0 0 1 0 0 1 2 0 0 1 1 1 0 2 1 1 0 2 1 2 0 0 1 1 1 2 1 1 0 0 1 1 1 2 0 1 2 2 0 0 0 2 0 0 0 0 1 1 0 0 1 0 0 0 1 1 1 1 1 2 0 0 0 0 1 1 0 0 2 2 0 0 0 2 0 1 1 0 1 0 1 0 0 1 0 0 2 0 0 1 1 0 0 0 0 1 0 0 0 0 0 0 1 1 1 0 0 0 0 0 1 0 0 0 0 1 0 0 0 0 1 0 1 0 0 1 0 0 0 0 0 0 0 0 1 0 0 2 2 0 0 2 2 1 0 2 2 0 0 0 1 1 0 0 0 0 0 0 0 0 0 1 1 2 1 0 0 2 2 2 2 2 1 1 1 0 1 0 0 0 1 0 0 2 0 1 0 1 1 1 0 1 0 1 2 1 0 2 2 2 2 1 2 0 0 0 0 0 1 0 0 2 0 0 2 0 0 0 0 1 1 0 0 0 0 0 0 0 0 2 2 0 0 1 1 0 1 0 0 1 1 0 0 0 1 0 0 1 0 1 0 1 0 1 2 0 1 1 1 1 0 0 0 0 1 1 1 0 0 1 2 0 1 2 2 2 0 0 0 0 2 1 0 1 1 1 0 0 2 0 0 1 0 1 1 1 0 1 1 0 0 0 1 2 2 0 1 0 0 0 2 1 1 0 0 1 2 2 0 0 0 2 1 0 0 1 0 0 0 2 0 1 2 2 0 2 1 1 0 2 0 0 1 0 1 1 0 0 0 2 0 0 1 0 1 0 1 1 0 0 0 0 0 0 0 0 0 0 0 0 0 0 0 0 0 0 0 1 0 1 2
177 0 0 1 1 0 0 0 1 1 1 0 0 0 0 0 0 1 1 2 1 1 1 2 1 1 0 0 1 1 2 0 0 0 1 0 2 1 0 2 2 0 0 1 1 1 1 0 1 1 0 1 1 0 0 0 0 0 1 0 1 2 0 0 1 1 1 2 1 0 0 1 2 2 2 2 0 0 0 0 0 0 0 1 1 0 0 0 2 2 0 0 1 1 0 0 2 0 0 1 0 2 1 1 1 1 2 1 0 1 0 1 0 1 2 2 0 0 2 0 2 0 1 1 1 1 1 0 0 0 1 1 0 0 0 0 0 0 0 1 0 2 0 0 1 0 0 1 2 1 1 0 0 0 0 0 1 1 1 0 1 0 1 2 1 2 1 0 1 1 1 1 0 2 1 0 0 0 0 0 0 0 0 1 1 0 1 0 0 2 1 0 0 0 2 0 1 1 0 0 0 0 1 1 1 0 2 0 0 0 1 0 1 0 1 0 0 0 2 1 0 1 2 0 0 1 1 2 0 0 0 0 0 0 0 0 0 1 1 0 0 1 2 0 1 1 0 0 1 0 0 0 0 0 0 0 0 0 2 2 0 2 0 1 0 0 0 0 1 0 0 2 0 2 0 0 1 0 1 0 1 1 1 0 1 0 1 2 0 2 0 0 0 0 1 1 0 2 0 1 0 0 1 1 0 0 0 0 1 0 1 0 0 2 1 0 1 0 0 0 1 1 1 0 1 0 1 0 1 1 2 1 0 0 0 0 0 0 2 1 1 1 1 2 0 1 1 2 2 0 1 0 2 0 2 2 2 1 0 0 0 0 1 0 0 1 1 2 2 1 1 1 0 0 1 0 2 2 0 0 0 2 0 1 1 1 0 0 0 0 2 2 0 0 2 0 0 0 1 1 1 1 0 1 0 0 0 2 0 2 0 0 1 0 1 2 1 0 0 0 0 2 0 2 1 2 1 0 0 0 0 0 1 1 1 0 0 1 0 1 2 0 0 0 0 0 2 0 0 0 0 0 1 2 1 0 1 1 1 1 1 1 1 0 0 2 0 2 2 0 1 1 1 1 1 0 0 0 1 0 1 1 0 2 0 2 0 1 1 1 0 1 0 1 1 0 0 1 2 0 2 1 1 1 0 2 2 0 0 0 0 2 0 1 1 0 0 0 2 2 2 0 2 2 1 2 0 0 0 2 0 1 0 1 2 0 1 1 1 1 1 0 0 1 0 1 1 1 1 0 0 0 0 0 2 0 0 2 1 1 0 0 0 1 1 0 0 1 1 0 1 1 1 0 1 1 1 2 0 2 0 1 1 1 0 0 2 1 0 0 1 1 0 1 1 0 1 0 0 0 0 1 0 1 2 2 0 1 0 1 0 0 1 2 0 1 1 0 0 0 0 0 0 1 0 1 0 2 0 0 1 1 1 2 1 0 2 0 1 1 0 0 0 1 1 1 2 0 1 0 1 1 1 0 1 0 1 2 0 1 1 0 1 0 2 2 0 1 0 1 0 1 0 1 1 1 2 1 1 1 2 1 0 2 1 2 1 0 1 1 1 0 0 0 1 1 0 1 0 1 1 1 0 0 2 0 0 1 0 0 0 0 0 0 0 0 1 0 0 0 0 0 1 0 2 1 0 0 0 0 0 0 1 0 0 2 1 0 0 1 1 1 2 0 0 0 2 0 0 0 0 0 0 0 0 0 0 1 0 0 1 2 1 0 0 1 1 1 0 2 0 1 1 1 1 0 0 1 0 2 2 2 0 1 2 1 0 1 2 2 1 2 2 1 0 0 0 1 1 1 0 0 0 0 1 0 2 1 0 1 0 0 0 1 0 2 1 0 1 2 1 1 1 2 0 1 1 0 0 0 0 0 2 0 0 2 0 0 0 0 0 0 1 1 0 1 1 1 0 0 2 2 0 1 0 0 1 0 0 0 1 2 0 0 0 2 1 0 1 0 0 0 0 1 2 2 0 1 1 2 1 1 0 0 0 0 1 0 0 1 0 1 0 0 2 1 2 0 1 0 1 2 0 0 1 1 0 2 0 0 0 0 0 0 0 1 1 1 1 0 0 1 1 1 0 0 1 1 1 1 0 2 0 1 1 0 0 0 1 0 0 0 2 2 1 1 0 1 0 1 2 0 2 1 0 0 2 0 2 2 0 2 0 0 0 0 0 0 1 0 1 0 0 0 0 2 0 0 0 0 0 0 2 2 0 0 0 2 0 0 0 0 0 0 1 0 0 0 0 0 1 2
178 0 0 0 1 0 0 1 1 1 1 0 1 2 0 0 0 0 1 1 1 1 0 0 0 0 2 0 0 0 2 0 2 2 0 0 0 2 0 0 0 2 0 0 1 0 0 0 2 0 0 0 0 0 1 2 0 1 1 2 0 0 0 1 0 0 0 1 1 0 0 0 2 1 1 1 0 1 1 1 1 2 0 1 1 0 0 1 1 1 0 1 0 1 1 0 0 0 0 2 0 0 2 2 0 0 2 1 1 1 0 2 1 2 2 2 2 0 1 0 1 0 2 0 1 0 1 0 1 0 0 1 0 0 0 0 0 0 0 2 1 1 0 0 0 0 0 0 0 0 0 0 0 1 2 0 0 2 0 2 2 2 0 2 1 2 1 0 1 2 0 1 1 1 1 1 0 0 0 0 0 0 1 0 1 0 0 2 1 1 1 0 0 0 2 0 2 0 0 0 0 0 1 0 2 0 2 0 2 0 2 0 2 0 2 0 0 1 1 1 1 1 2 0 0 1 1 1 0 0 0 0 0 0 0 0 0 2 0 1 0 1 2 0 2 2 0 0 1 1 1 1 1 1 0 0 1 0 1 1 0 1 1 0 0 0 0 0 1 0 0 2 0 2 1 1 0 1 1 0 0 0 2 1 2 0 2 1 1 2 0 1 0 1 0 0 0 0 0 0 0 0 2 0 1 0 2 0 0 0 0 1 0 1 1 0 1 0 1 1 0 1 1 0 1 0 1 0 0 0 2 1 1 0 0 0 0 2 0 2 1 1 1 2 0 1 1 1 2 0 2 0 0 1 0 1 1 1 0 1 1 0 0 0 0 0 1 1 1 0 0 0 1 1 1 0 1 2 1 2 0 1 1 1 1 0 0 0 0 1 0 0 2 0 2 0 1 0 0 0 0 0 1 1 1 0 0 2 0 2 0 0 0 0 1 1 0 0 0 0 0 2 0 2 1 1 1 0 0 0 0 0 0 0 1 0 1 0 0 0 1 1 0 0 0 0 2 1 0 0 0 0 0 2 1 0 1 2 2 2 1 2 1 0 0 1 0 1 1 1 0 0 2 2 0 1 0 1 2 1 1 0 0 0 0 0 0 1 1 1 1 0 0 0 0 0 1 0 0 1 0 2 1 1 0 1 1 0 1 0 0 1 0 0 0 2 1 0 1 1 1 1 2 2 1 2 0 1 2 1 1 1 0 0 0 0 0 1 1 1 1 0 0 0 0 2 0 2 0 0 0 0 0 2 2 0 0 1 0 0 0 0 0 0 0 1 1 0 0 0 0 1 0 0 0 0 0 2 0 1 0 0 1 1 0 0 1 1 1 1 0 1 0 0 0 1 0 0 0 0 0 2 1 0 0 1 1 0 0 2 1 0 0 0 2 1 1 1 1 0 0 0 0 1 0 0 1 2 0 0 0 1 0 2 1 2 2 0 2 2 1 1 0 0 1 1 2 0 2 1 0 2 1 1 1 0 2 2 2 0 0 0 1 1 0 0 0 2 0 1 0 1 0 0 0 2 2 0 1 1 0 2 0 0 0 1 1 1 1 1 1 0 2 0 1 1 0 2 0 1 0 2 0 1 1 1 1 2 0 0 0 0 0 0 0 0 0 1 0 0 0 0 1 1 1 1 1 0 0 0 0 1 0 1 0 1 1 1 1 2 1 2 0 1 0 0 1 1 1 0 0 1 0 1 0 0 1 0 0 0 0 1 2 1 0 1 2 1 0 1 0 0 0 1 1 0 1 1 1 0 2 1 0 0 2 1 0 1 1 1 0 1 2 2 0 0 1 1 0 2 1 1 0 1 1 0 2 0 1 2 2 0 2 0 1 1 2 0 2 2 2 2 1 2 0 1 1 0 0 0 0 1 1 2 0 2 0 0 0 0 0 0 0 1 0 0 1 1 0 0 2 1 0 0 2 0 0 0 0 0 1 1 1 0 1 1 1 1 0 0 0 0 0 2 1 1 0 2 2 2 1 0 0 0 0 0 0 0 1 0 0 0 0 1 2 2 2 0 1 0 0 1 1 0 2 2 0 2 0 1 1 0 0 0 1 2 2 1 2 1 1 0 1 1 1 1 0 0 0 0 0 2 0 0 0 0 0 0 0 1 0 0 2 0 0 1 1 0 0 0 2 0 1 1 1 0 1 0 0 0 0 0 0 0 0 0 0 0 0 0 1 0 0 0 0 0 0 0 0 0 0 0 1 2 0 1 2 0 0 0 0 0 0 1 1 0 0 0 0 0 0 2
179 0 0 1 0 0 0 0 0 2 2 0 0 2 0 0 0 0 0 1 0 0 2 0 0 0 0 1 0 0 1 0 1 1 0 1 2 0 1 1 1 0 0 1 1 1 1 0 2 2 0 1 1 0 0 0 0 0 0 0 2 2 1 0 0 0 1 0 1 0 0 0 1 1 0 1 1 0 1 0 2 2 1 1 1 0 0 1 1 1 0 0 0 0 0 1 1 1 0 0 0 2 1 1 1 1 1 0 0 2 0 0 1 2 2 2 1 0 1 1 1 0 1 1 1 0 1 0 2 0 1 1 0 0 0 0 0 0 1 0 1 1 1 0 0 0 0 1 1 0 0 0 0 0 0 0 0 1 0 0 0 0 0 2 1 2 0 0 2 2 0 2 0 1 1 0 0 1 0 1 1 0 0 1 1 0 1 1 1 2 2 0 0 0 1 0 1 0 0 0 0 0 0 1 2 1 2 0 1 0 2 0 0 0 1 0 0 1 1 1 0 0 2 0 0 0 0 1 0 0 0 0 0 0 0 0 0 1 0 0 0 0 1 0 2 2 1 0 0 1 1 0 1 1 0 0 0 0 0 0 0 0 0 0 0 0 0 0 2 1 0 1 0 1 1 0 0 0 0 0 0 1 2 1 1 0 2 1 0 1 0 0 0 0 1 1 0 2 0 2 0 0 2 0 0 0 0 0 0 1 0 1 0 1 1 0 2 0 0 0 1 1 1 0 1 0 2 1 1 2 1 0 2 0 0 0 0 1 1 0 1 1 1 2 1 0 1 2 2 0 2 0 0 0 0 0 0 1 0 1 1 0 1 0 0 1 1 2 2 1 1 1 0 0 0 0 2 0 0 2 1 0 1 1 2 1 0 0 0 0 0 0 1 0 0 2 2 1 0 0 0 0 0 2 0 0 0 2 0 2 0 1 1 0 1 2 1 0 0 0 0 1 0 0 0 1 0 0 1 1 1 2 0 1 0 1 0 1 1 0 1 1 0 0 0 1 1 0 0 0 0 0 0 2 0 0 0 2 1 2 2 2 0 1 0 1 0 2 2 0 1 1 1 1 2 0 1 0 2 0 0 1 0 1 1 1 0 0 2 0 1 1 0 2 1 0 2 1 2 0 0 2 0 1 1 1 2 0 1 0 0 0 1 1 1 0 0 0 1 2 2 0 2 2 0 2 0 0 0 2 0 2 1 0 1 1 1 0 0 0 0 2 0 1 1 1 1 0 2 0 0 0 0 2 1 2 1 0 0 1 0 0 0 0 0 1 1 1 1 1 0 0 1 0 1 1 1 2 0 2 0 0 2 2 0 1 1 1 1 1 0 0 1 0 0 1 0 0 0 0 0 2 2 0 0 0 0 0 0 0 1 0 0 0 2 0 0 1 1 0 1 0 0 0 0 2 0 1 0 0 0 0 0 2 1 1 2 0 2 1 1 1 0 0 2 2 2 0 1 0 1 2 1 1 1 0 1 0 0 0 0 0 0 1 0 0 0 2 2 0 2 0 0 1 0 2 2 0 0 0 1 0 1 0 0 2 1 0 2 0 1 1 0 0 1 0 1 1 0 1 0 1 0 0 1 0 1 1 0 0 1 1 0 0 0 0 1 1 1 0 0 0 0 0 1 2 0 0 0 0 0 1 0 0 0 0 0 1 1 2 0 2 0 1 0 0 1 0 1 1 1 1 0 0 0 2 1 0 0 0 0 1 1 0 0 1 2 2 0 2 0 0 2 1 1 2 0 2 1 1 1 0 0 0 1 1 0 1 1 2 1 2 2 2 0 0 1 0 0 0 0 1 0 0 1 0 0 0 0 2 2 1 1 1 0 1 1 1 0 0 0 1 0 2 0 0 0 0 0 0 0 1 1 2 0 1 0 0 0 0 0 0 1 1 0 1 1 0 0 0 2 2 0 0 1 0 0 0 1 1 0 0 0 1 1 0 0 1 0 0 0 1 1 1 2 2 0 1 1 2 2 0 0 0 0 0 0 2 0 2 0 2 1 0 1 1 2 0 0 1 0 1 0 0 1 2 0 2 0 2 1 0 0 0 1 1 2 1 2 1 0 1 0 1 2 2 0 2 1 1 0 2 0 2 0 0 0 2 2 0 0 0 1 1 0 0 2 0 2 0 2 0 1 1 1 0 1 2 2 0 2 0 0 0 1 1 1 0 1 0 0 1 0 0 0 0 0 1 1 1 0 0 0 0 0 1 1 1 0 1 0 0 0 1 2 0 0 0 0 0 0 0
180 1 0 0 0 0 0 2 2 0 0 2 0 1 0 0 1 0 0 1 1 0 0 0 0 0 2 0 0 0 2 0 2 2 0 0 1 1 0 1 1 1 0 0 2 0 1 0 1 1 1 1 1 0 0 0 0 2 0 1 1 2 0 0 0 0 0 2 2 0 0 1 1 2 1 2 1 0 0 0 1 2 1 0 1 0 0 0 1 2 0 0 0 1 2 0 0 2 1 1 0 2 2 2 0 0 2 0 1 1 0 1 0 0 0 0 1 0 1 1 1 0 2 0 2 0 2 0 2 0 0 0 2 2 0 0 2 0 0 1 1 1 0 0 0 0 0 0 0 0 0 0 0 0 1 0 0 0 0 1 1 0 0 0 0 1 2 1 0 1 1 0 1 1 2 2 1 0 0 0 0 0 0 1 2 1 1 2 1 1 2 0 0 0 2 0 0 1 0 0 0 0 0 2 2 0 2 0 0 0 0 0 2 0 2 1 1 1 1 0 1 1 1 0 1 0 0 1 0 0 0 0 1 0 1 1 1 1 0 0 0 0 2 2 2 2 0 0 2 0 0 1 0 2 0 0 0 0 0 0 0 0 0 0 0 0 0 1 2 1 0 0 0 0 0 0 0 1 2 0 2 0 1 1 2 1 1 1 1 2 0 1 2 0 2 0 2 1 0 1 1 0 1 1 1 0 1 0 1 0 0 1 0 2 0 0 1 1 0 0 1 0 2 2 2 0 1 0 1 1 2 0 1 0 0 0 0 2 0 0 0 0 1 2 0 0 2 1 2 0 2 0 0 1 0 1 1 1 0 2 2 0 0 0 0 0 1 1 1 0 0 0 0 0 0 0 2 2 1 1 0 1 1 1 2 1 0 0 0 1 0 0 1 0 2 0 0 0 1 1 1 1 0 1 1 0 0 0 0 1 0 0 1 0 0 1 0 0 0 0 0 1 0 1 1 2 1 0 2 0 1 0 0 2 0 1 0 2 1 0 2 0 0 1 1 2 1 1 1 0 0 0 1 2 1 1 1 2 1 2 1 2 0 0 0 2 0 1 2 1 1 1 1 1 1 1 1 0 2 1 1 0 0 1 1 0 0 0 2 0 1 2 1 2 1 0 1 1 2 0 0 1 1 1 0 1 1 0 1 0 1 0 0 0 0 2 1 0 0 1 1 2 1 1 0 1 1 0 0 2 0 2 0 2 2 0 0 1 1 1 1 0 0 1 1 1 2 0 2 0 0 0 0 2 2 0 1 0 0 0 2 0 2 0 0 1 1 1 1 1 0 1 0 0 0 0 0 1 0 1 1 0 1 0 1 1 1 1 0 0 1 0 0 0 0 0 0 0 0 0 2 2 1 1 2 2 0 0 0 0 0 0 0 1 0 0 0 2 2 0 0 0 0 1 0 1 1 0 0 0 2 2 0 1 1 1 1 2 1 1 1 1 0 0 2 2 2 1 1 0 2 1 0 1 1 0 2 1 1 0 0 0 1 0 1 1 0 1 0 1 0 1 2 0 0 2 2 0 0 0 2 0 0 0 0 2 0 0 1 1 2 0 0 1 1 0 1 2 0 1 1 1 0 0 2 0 0 2 0 0 0 0 0 0 0 1 0 1 1 0 0 0 0 0 1 1 1 0 0 0 0 1 0 0 0 0 0 1 0 2 1 2 1 1 0 0 2 0 0 0 0 0 0 0 0 1 0 0 1 1 0 0 1 0 0 0 1 1 0 0 0 0 2 0 0 0 0 2 1 0 1 0 0 0 1 2 0 2 0 2 0 1 2 1 0 0 1 1 0 1 1 1 0 0 2 0 2 0 1 2 2 0 0 1 0 1 1 1 2 2 2 2 0 2 0 2 2 0 0 1 0 0 1 1 0 2 0 0 0 0 1 1 1 1 0 1 1 0 2 0 0 0 0 1 0 0 1 0 1 0 2 2 0 0 0 1 0 1 2 0 2 0 0 1 1 2 1 0 1 2 1 1 0 0 0 2 0 0 0 1 0 1 0 1 2 2 2 0 0 0 0 2 1 0 0 2 0 1 1 1 0 0 0 0 1 2 2 1 2 0 0 2 1 1 0 0 1 0 0 1 1 1 0 1 0 0 0 2 2 0 0 0 2 1 1 2 1 1 1 1 2 0 1 0 0 0 1 0 1 1 1 1 0 0 0 1 1 0 1 0 1 0 0 0 0 0 1 0 0 0 0 0 0 1 0 0 0 0 0 0 0 0 1 0 2 0 0 0 0 1 0 0
181 0 0 0 1 0 0 1 1 1 1 0 2 2 0 0 0 0 1 2 0 0 1 1 1 1 1 0 0 0 1 1 1 1 1 0 2 1 0 1 1 1 0 0 1 0 1 0 2 0 0 1 0 1 0 1 0 1 0 0 2 2 0 1 1 1 1 2 1 0 0 1 2 1 1 1 0 0 2 0 2 1 1 1 1 0 1 0 0 2 0 0 0 0 1 0 0 1 1 2 1 2 2 2 0 0 2 2 2 0 0 2 0 1 1 1 0 0 1 1 2 0 1 1 1 0 1 1 2 0 1 1 0 0 0 0 0 0 1 1 1 1 1 0 1 0 1 0 0 0 0 0 1 0 0 0 0 1 1 1 0 1 0 2 0 1 0 0 1 1 0 1 0 2 1 0 0 2 0 2 2 0 0 1 1 0 1 0 0 1 1 0 0 0 1 0 2 0 0 0 0 0 0 0 2 0 1 0 0 0 2 0 2 0 1 1 1 1 2 0 1 1 2 0 0 1 1 1 0 0 0 0 0 0 0 0 0 2 0 1 0 1 2 0 2 2 0 0 1 1 1 0 0 0 0 0 0 1 0 1 1 1 0 1 0 0 1 1 2 2 0 1 0 1 0 0 1 0 2 0 1 1 2 0 2 1 1 1 1 2 0 1 0 1 1 2 0 0 0 2 0 0 2 0 0 0 0 0 0 0 0 1 0 1 1 0 1 0 1 1 0 1 2 2 2 0 1 0 0 0 1 0 1 0 0 0 0 1 1 1 2 1 2 1 0 0 1 0 2 1 1 1 0 0 0 0 0 1 0 0 0 0 1 0 1 0 0 1 1 1 1 1 0 0 1 1 0 1 1 2 0 0 0 0 1 0 0 1 1 0 0 0 2 0 2 0 2 0 0 1 1 1 0 2 1 0 0 1 1 1 0 1 1 0 1 2 1 0 0 0 0 0 0 1 0 1 0 1 1 1 2 1 0 1 0 1 0 2 2 0 0 1 0 0 0 2 0 1 0 0 0 0 0 2 0 0 0 2 0 2 1 1 0 0 0 2 0 1 1 1 0 0 1 1 0 1 0 0 1 0 1 1 1 2 0 1 0 2 2 1 1 1 0 2 1 0 2 2 2 0 0 2 0 2 1 1 2 0 0 0 0 1 0 0 0 1 0 0 0 0 0 1 2 2 1 2 1 0 0 2 0 0 0 0 0 0 1 1 0 1 0 1 0 0 0 2 0 1 1 0 0 0 0 2 2 0 0 2 0 1 0 0 1 0 0 1 1 1 1 1 0 1 0 0 0 0 1 2 0 2 0 0 2 0 1 0 0 0 0 0 0 2 0 0 0 0 0 0 0 0 0 2 2 1 1 1 1 0 0 1 2 0 0 1 0 0 0 0 0 0 1 0 0 1 0 0 1 0 0 0 2 2 0 0 1 1 1 0 2 2 2 1 0 0 0 0 2 0 1 0 0 2 0 2 1 1 1 1 1 0 0 0 2 0 1 1 0 2 0 0 1 1 0 0 0 2 2 0 0 0 2 0 0 0 0 0 1 0 1 1 0 1 0 1 1 1 0 2 0 0 0 1 0 1 2 1 2 2 0 0 0 0 0 0 0 0 0 1 1 0 0 0 0 0 2 1 0 0 2 0 1 1 0 0 0 2 0 0 0 2 0 2 0 1 0 0 1 0 0 0 0 0 0 0 1 1 0 0 1 1 0 1 2 1 1 0 2 2 0 2 0 0 2 0 0 0 0 0 0 1 1 1 0 0 2 2 0 2 1 2 0 1 2 2 0 0 0 0 0 2 2 2 0 0 1 0 0 1 0 2 1 0 0 0 0 2 0 1 1 1 0 2 2 2 0 0 0 0 0 0 0 0 1 0 0 1 1 0 0 0 1 0 0 0 0 0 0 1 0 0 2 2 0 0 1 1 0 1 0 1 0 1 0 0 0 0 1 0 2 0 1 0 0 1 1 1 0 0 2 2 1 1 0 0 0 2 0 0 0 2 0 1 0 0 2 1 1 0 0 0 0 2 1 0 1 1 0 0 0 1 1 0 0 1 1 1 1 0 2 2 0 0 0 1 1 1 2 1 0 0 1 2 0 1 0 0 0 1 2 0 0 0 2 2 0 0 0 0 0 1 2 0 1 2 1 0 1 1 2 2 0 2 0 1 1 2 2 0 0 0 0 0 0 0 0 0 0 0 1 0 0 1 0 1 0 0 0 0 1 0 1 0 0 0 0 1 0 0 0 0 0 0
182 1 0 2 1 1 1 1 1 1 1 0 0 1 0 0 0 0 0 2 0 0 0 1 1 1 1 1 0 0 1 0 0 0 0 0 1 1 0 1 0 0 0 1 2 1 1 0 2 0 0 1 1 0 0 1 0 1 0 1 1 2 0 0 0 0 0 1 1 0 0 2 2 1 1 1 0 0 1 1 0 1 0 1 2 0 0 1 2 2 1 1 1 1 1 1 0 0 0 1 0 2 1 1 0 0 2 1 1 1 0 2 0 1 1 1 0 0 2 0 1 0 2 0 2 0 2 0 1 0 1 1 0 0 0 0 0 0 0 2 1 1 1 0 1 0 1 0 1 1 0 0 0 0 0 0 0 2 1 1 1 1 0 2 1 2 1 0 0 0 2 0 1 1 0 1 0 1 0 1 1 1 1 0 1 0 0 2 1 2 2 0 0 0 1 0 0 0 0 0 0 0 1 1 2 1 2 1 0 0 1 0 1 0 1 0 0 1 0 1 1 1 1 0 1 0 0 1 0 1 0 0 0 0 0 0 0 1 0 0 0 0 2 0 1 1 0 0 2 0 0 0 1 1 0 0 2 1 0 0 0 0 0 1 0 0 0 1 1 0 0 1 0 0 0 0 0 0 1 0 1 1 1 1 2 1 1 0 1 1 0 1 1 0 1 0 1 2 2 2 1 0 2 0 2 1 1 0 0 0 0 1 0 2 1 0 1 0 0 0 0 0 2 0 2 0 2 0 0 0 1 0 1 0 0 0 0 1 1 1 1 1 0 2 0 0 2 1 2 0 1 0 0 0 0 0 0 1 0 2 2 0 1 0 0 1 0 2 2 2 2 2 1 1 1 0 2 1 0 1 1 0 1 1 2 0 0 0 0 1 1 1 0 0 2 0 1 0 0 0 0 0 1 1 1 1 0 0 0 1 0 1 0 0 2 2 1 1 0 1 1 0 1 2 1 2 1 1 1 1 2 1 0 2 0 1 1 1 1 1 1 1 0 0 0 1 1 0 0 0 0 0 1 2 1 1 1 2 2 2 2 2 0 1 1 1 0 1 1 1 1 1 2 2 0 0 0 0 2 1 1 0 0 1 0 1 0 1 2 1 1 1 1 2 1 0 2 2 2 0 0 2 1 0 1 0 1 1 1 0 0 0 0 1 1 0 0 2 0 2 2 0 0 0 0 0 0 0 0 2 0 1 0 0 1 0 1 0 1 1 0 1 0 2 2 1 1 0 2 0 0 0 0 2 2 0 0 0 0 0 1 0 0 0 0 0 0 1 1 0 1 0 0 0 0 0 0 2 0 2 0 0 2 2 0 0 2 1 0 0 0 1 0 0 0 0 0 0 0 0 0 1 2 0 0 1 1 0 0 2 0 0 0 0 2 0 0 2 2 0 0 0 0 0 0 0 2 1 0 0 0 0 0 2 1 1 2 0 2 2 0 0 0 1 1 1 2 0 2 0 0 1 0 1 1 0 2 2 1 1 1 1 0 1 0 0 0 1 0 2 0 0 0 0 0 2 2 1 1 1 1 2 0 1 1 1 1 1 1 1 1 0 0 0 1 0 0 2 0 1 1 1 0 0 2 0 1 1 0 0 0 0 0 1 1 1 0 0 0 0 0 0 1 1 0 1 1 0 1 0 0 0 1 0 0 1 0 0 0 1 0 1 0 1 0 1 2 2 0 0 0 0 1 0 0 2 0 0 0 0 0 0 1 2 1 1 2 1 0 2 1 0 1 0 0 0 0 1 1 1 2 1 1 1 2 1 1 2 1 2 0 1 1 2 0 0 0 0 0 0 0 1 0 0 1 1 0 1 0 1 0 0 0 0 0 2 0 0 1 1 0 1 0 0 0 2 0 0 0 0 1 0 2 0 0 1 0 0 0 0 0 0 1 0 0 0 1 0 0 0 1 1 0 0 1 0 1 0 0 1 0 1 0 0 0 0 0 0 2 0 1 0 0 0 2 2 0 0 1 0 0 0 0 0 0 0 0 1 0 2 0 2 1 0 0 0 2 0 0 1 0 1 0 0 1 1 0 0 1 1 0 0 0 0 1 1 1 0 1 1 0 0 0 0 1 1 0 0 0 0 0 0 0 2 0 0 0 0 0 0 0 0 1 1 0 1 0 1 0 1 2 0 1 2 2 0 2 0 1 1 1 1 0 0 0 0 0 1 1 0 1 0 0 0 0 1 1 0 1 0 0 0 1 2 0 1 2 1 1 0 1 1 0 0 1 0 0 0 0 0 1 1
183 1 0 2 1 0 0 2 2 0 0 2 1 1 0 0 0 0 0 2 1 0 2 1 1 1 1 0 0 2 0 0 1 1 1 2 2 2 0 0 0 2 1 0 1 0 0 0 2 0 0 0 0 0 0 0 0 0 1 1 0 1 0 1 1 2 1 1 2 1 1 2 1 2 1 2 1 0 1 0 1 1 0 1 2 0 1 1 2 2 0 0 0 0 1 0 0 1 0 0 0 2 1 1 0 0 2 2 2 0 0 2 2 2 2 2 2 0 2 0 0 0 1 2 0 1 0 1 2 0 1 1 0 1 1 1 1 0 0 0 0 2 0 0 2 0 1 0 1 1 0 0 0 0 0 1 0 1 0 1 1 0 0 2 1 2 1 0 1 1 1 0 0 2 1 1 1 0 0 1 0 0 0 1 2 1 1 2 0 0 0 2 0 0 2 0 1 1 0 0 0 0 0 2 2 1 2 0 2 0 2 0 1 0 1 1 1 1 2 0 1 1 2 0 0 0 0 1 1 0 0 0 0 0 0 0 0 1 1 1 0 0 2 0 2 1 0 0 2 0 0 1 1 0 0 0 0 0 1 1 0 1 1 2 1 1 1 1 1 1 0 1 0 1 2 2 1 1 1 0 0 2 2 2 2 0 2 1 1 2 0 1 0 0 1 0 0 1 1 2 1 1 1 1 1 0 0 0 0 0 0 2 0 1 1 0 2 1 0 0 0 0 1 0 1 0 1 0 0 1 2 1 0 0 0 0 0 1 1 1 0 1 2 2 0 0 1 0 1 2 1 0 1 0 1 1 1 0 0 1 2 1 0 0 0 0 1 2 2 2 2 2 1 1 2 1 0 2 1 2 0 2 1 1 0 0 0 0 0 0 0 0 0 0 2 1 0 1 0 0 0 0 0 2 1 0 0 0 0 1 0 0 0 0 2 2 1 1 0 1 1 0 0 2 2 2 2 0 2 1 2 1 0 2 0 1 1 1 1 1 0 1 0 1 1 1 2 0 0 0 1 0 2 2 2 2 2 2 1 2 1 2 1 1 0 1 0 0 1 1 1 1 1 1 0 0 0 1 2 0 0 0 1 1 0 1 0 0 1 0 1 1 1 0 1 0 1 1 1 1 0 2 2 0 0 0 1 0 0 0 0 0 0 1 1 1 0 1 1 1 2 1 2 2 2 2 0 0 0 2 0 0 0 0 0 0 1 1 0 2 0 0 0 0 0 1 2 1 1 0 0 0 0 2 2 0 0 1 0 1 0 0 0 0 0 1 1 2 2 1 1 0 1 0 0 0 1 2 0 0 0 0 0 0 0 0 0 0 0 0 1 1 1 0 0 1 0 0 0 0 1 2 0 1 2 2 0 0 1 1 0 0 0 2 0 0 0 1 1 0 0 0 0 0 0 0 2 0 0 0 0 0 0 2 2 0 2 0 2 2 2 1 0 1 1 1 2 0 2 1 0 0 1 0 1 0 2 1 0 0 0 0 1 0 2 2 1 2 1 0 2 0 0 0 0 0 0 1 1 1 2 0 1 1 1 2 0 0 1 2 1 0 0 0 0 0 0 2 0 1 1 0 0 0 1 0 0 2 0 0 0 0 0 1 0 0 0 1 1 0 0 0 1 0 1 1 0 0 2 0 0 0 0 0 0 0 0 0 0 1 0 1 0 1 0 0 1 0 0 0 0 0 0 0 0 2 0 1 2 2 1 0 2 0 0 1 2 2 0 2 0 0 1 1 1 1 0 1 1 1 1 1 0 0 2 2 0 1 2 2 1 2 2 1 0 0 0 1 1 2 1 1 0 1 1 0 0 0 0 0 0 0 1 1 1 2 2 1 2 2 1 2 1 2 0 1 2 0 1 0 0 0 2 0 0 1 0 0 0 0 0 0 2 2 0 2 2 0 0 0 2 2 0 1 0 0 0 1 0 0 2 2 0 0 0 2 1 0 1 0 1 0 1 0 1 2 0 1 2 1 1 0 0 0 0 0 0 1 0 1 0 0 0 0 2 2 2 0 0 0 1 2 2 1 1 1 0 1 1 2 0 0 0 1 1 1 1 0 1 1 0 0 0 1 2 1 1 1 0 0 0 2 0 1 1 1 1 0 2 0 0 0 2 1 0 1 2 0 0 0 2 0 1 0 0 0 1 1 1 2 0 2 0 0 0 0 0 0 2 1 0 0 0 0 0 1 0 0 0 0 0 0 1 1 0 0 0 0 0 0 0 0 0 0 1 0 0 1 0 0 0 2
184 0 1 2 0 0 0 1 2 1 1 0 0 0 0 0 0 0 0 1 1 1 0 1 0 0 1 0 0 1 1 0 0 1 0 0 2 1 0 1 1 1 0 0 2 0 1 2 0 2 0 2 0 2 0 1 0 0 0 0 2 2 0 1 0 0 0 1 1 0 0 1 2 1 1 1 0 0 2 0 2 2 1 0 0 0 0 0 2 2 0 1 1 1 0 0 0 2 1 2 1 1 1 0 0 0 2 1 1 1 0 1 1 2 2 2 1 0 0 2 2 0 1 1 1 0 1 0 1 0 1 1 0 0 0 0 0 0 0 1 2 0 0 0 1 0 1 0 0 0 0 0 0 0 0 0 0 0 1 2 1 1 1 2 0 0 0 0 1 1 0 1 1 1 2 1 0 1 0 1 1 1 1 1 2 0 1 1 0 1 1 1 0 0 0 0 0 1 0 0 2 2 0 0 2 0 2 0 1 0 1 0 0 0 0 0 1 0 1 1 0 0 2 0 0 1 0 0 0 0 0 0 0 0 0 0 0 2 0 1 0 1 2 0 2 2 0 0 2 0 0 1 0 0 0 0 1 0 0 0 0 0 1 1 0 0 0 1 1 0 0 1 0 1 0 0 0 1 1 0 0 1 1 1 2 1 1 2 0 2 0 0 1 0 2 0 1 1 0 1 1 0 1 1 1 0 1 0 1 0 1 0 0 1 0 0 1 1 0 0 1 0 0 0 2 0 2 0 0 0 1 0 0 0 0 1 0 1 1 1 0 0 2 1 1 0 1 1 2 1 2 0 0 0 0 0 1 0 0 1 2 1 0 1 0 0 1 2 2 1 1 1 0 0 0 0 1 2 2 2 0 0 1 1 2 1 0 1 1 1 0 0 0 0 2 0 0 0 1 1 1 1 0 1 1 0 0 1 0 2 0 0 2 0 0 2 0 0 0 0 1 1 0 1 1 2 1 0 0 0 0 0 0 1 1 1 0 0 0 0 1 1 0 2 2 2 2 0 0 0 0 1 0 1 2 0 2 2 1 2 2 2 0 1 1 0 0 2 2 1 0 0 0 0 0 1 0 0 1 0 0 0 0 0 0 1 0 0 1 0 1 1 1 2 1 0 1 0 1 0 0 2 1 1 0 1 1 1 1 0 0 0 0 1 1 0 0 0 1 2 2 0 2 2 1 2 1 0 0 2 0 1 0 0 1 0 0 0 1 2 0 0 0 0 0 2 1 1 1 0 0 0 0 2 1 1 0 1 1 1 0 0 0 1 1 0 0 1 1 1 0 1 0 0 0 0 0 1 0 1 0 0 2 0 2 1 2 2 1 1 0 1 1 0 1 0 0 0 1 1 0 1 0 0 2 2 1 0 1 0 2 0 1 2 0 1 1 1 0 0 0 0 0 1 0 0 0 1 0 0 0 0 0 1 1 0 1 0 2 1 1 1 0 0 1 1 2 1 0 1 1 2 0 1 1 0 1 1 0 0 0 0 2 0 1 1 0 2 1 0 1 1 1 0 0 2 1 0 0 1 0 0 0 0 1 1 0 0 1 1 0 0 0 0 1 0 1 2 0 1 0 1 0 1 2 1 1 1 0 0 0 0 0 0 0 0 1 2 2 1 0 1 2 0 2 2 0 0 1 0 0 1 0 1 0 0 1 0 0 0 0 0 0 0 0 0 0 1 0 0 0 0 0 1 0 1 0 0 0 0 0 1 2 1 0 0 2 0 0 1 1 1 0 1 1 2 0 1 1 0 0 0 0 0 2 1 1 2 2 2 0 2 1 2 0 0 0 2 0 2 2 2 0 0 1 1 1 0 1 1 1 0 0 0 0 0 1 0 2 2 1 2 1 2 0 1 1 0 0 0 0 0 2 1 0 1 0 1 1 1 0 0 1 0 1 0 1 0 1 0 1 0 0 0 0 1 0 0 0 0 0 0 0 0 0 2 1 0 1 0 1 0 0 1 2 2 0 1 1 1 2 0 1 0 0 2 0 1 0 2 0 2 1 0 1 1 2 0 1 0 1 2 1 1 1 2 0 1 2 2 1 0 0 0 1 1 1 2 1 0 0 2 0 1 1 1 1 1 0 0 1 1 0 1 2 1 1 1 1 0 0 0 1 1 0 1 2 1 1 1 2 0 1 0 0 0 1 0 0 0 1 0 1 0 2 1 2 0 1 0 1 1 0 1 0 1 0 2 2 0 0 0 0 1 0 0 0 0 0 1 0 0 0 1 0 1 0 0 0 0 0 1
185 0 0 1 0 0 0 2 2 0 0 0 1 1 0 0 0 0 0 2 0 0 1 0 0 0 2 0 0 0 2 0 1 1 0 0 2 1 0 2 1 0 2 0 2 1 0 0 2 0 0 1 1 0 0 0 0 0 1 1 1 2 0 1 1 1 1 0 1 1 1 1 2 2 1 2 0 0 2 1 1 2 0 1 1 0 0 0 1 2 0 0 0 0 1 0 0 0 0 2 0 1 1 1 1 0 2 1 1 1 0 2 1 2 2 2 1 0 1 1 2 0 1 1 1 0 1 0 1 0 0 0 0 1 1 0 2 0 0 1 0 2 0 0 1 0 0 0 0 0 0 0 0 0 0 0 0 0 1 1 0 0 0 1 1 2 0 0 0 0 2 1 1 1 1 0 0 1 0 1 1 0 1 0 2 1 1 2 0 0 1 1 0 0 2 0 0 0 0 0 0 0 0 1 2 0 2 0 0 0 1 0 0 1 1 1 0 0 1 1 0 0 2 0 0 0 0 1 0 0 0 0 0 0 0 0 0 1 1 1 0 0 2 0 1 1 0 0 2 0 0 0 0 0 0 0 1 1 1 2 1 2 1 1 0 0 0 0 0 0 1 1 0 0 0 0 0 0 1 0 1 1 2 0 2 0 2 1 1 2 0 1 1 0 1 0 0 1 1 1 1 0 2 0 1 1 2 0 0 0 0 1 0 1 2 0 2 1 0 0 1 0 1 0 2 1 1 0 1 1 2 0 1 1 0 0 0 1 1 0 0 0 1 1 0 2 0 0 1 1 0 0 1 0 1 0 0 0 0 1 1 0 2 0 2 0 1 2 2 1 0 0 0 0 1 1 2 2 1 1 0 1 1 1 1 1 0 0 0 0 1 1 0 0 2 0 0 2 1 2 1 1 1 1 0 1 0 1 0 2 0 0 0 0 1 1 0 0 0 0 0 0 0 1 0 2 0 0 1 0 0 1 1 0 1 0 0 1 1 0 1 1 0 1 1 2 1 0 0 0 0 1 1 2 1 1 1 2 2 1 1 1 0 1 1 1 0 2 2 0 0 0 1 1 0 1 0 1 1 0 1 0 0 1 1 1 0 1 2 0 2 2 0 2 0 0 1 0 1 1 0 2 0 2 0 2 2 0 1 0 0 0 0 1 1 0 0 0 0 1 2 1 2 2 0 2 0 1 2 0 2 0 0 0 1 0 2 0 1 2 1 0 0 1 1 1 2 0 2 0 0 0 0 2 1 2 1 0 1 1 0 1 1 0 0 2 2 2 2 2 0 1 2 0 1 1 2 2 0 1 0 0 2 2 0 0 1 0 0 0 1 2 1 0 0 1 0 1 2 0 2 0 1 1 1 2 1 0 0 1 1 0 0 2 0 0 0 2 2 0 0 0 0 0 0 1 0 1 0 0 1 1 0 0 2 0 1 0 2 2 1 1 0 1 2 2 2 0 2 0 0 2 0 1 2 0 0 2 2 0 0 0 0 0 2 2 0 1 0 0 1 1 1 0 1 1 1 0 1 1 0 2 1 1 0 1 1 1 2 1 1 1 0 1 2 0 0 2 0 1 1 1 0 0 1 0 0 1 0 0 0 0 0 1 0 1 0 1 1 0 0 0 0 0 1 2 0 1 0 1 0 1 1 0 0 2 0 0 0 1 1 1 0 1 0 0 1 2 1 1 1 1 0 0 1 0 1 2 0 0 2 2 1 0 0 0 2 2 0 2 0 0 2 0 0 0 0 2 1 1 2 0 1 1 2 1 0 1 1 1 0 1 2 2 0 0 1 1 0 2 2 2 0 0 1 0 0 1 0 2 1 0 1 0 1 1 1 0 2 2 2 2 0 2 0 2 0 0 0 0 1 0 1 0 0 2 0 0 1 0 1 0 1 0 0 0 1 0 0 0 2 2 0 0 1 0 1 0 0 0 0 1 0 0 0 1 0 0 1 0 0 0 0 2 1 2 0 0 1 2 1 1 1 1 0 2 0 1 0 2 0 2 0 0 2 2 2 0 0 0 0 1 2 1 1 1 0 1 0 1 0 0 1 0 1 1 1 0 2 1 0 1 1 2 1 0 0 0 0 0 0 2 1 2 1 0 0 0 0 0 0 0 2 1 0 0 1 1 0 1 2 0 1 2 2 0 2 1 1 0 2 0 0 0 0 1 1 0 1 0 1 1 0 0 0 1 0 1 1 0 0 0 1 1 0 1 1 0 1 0 1 0 0 0 0 0 0 0 0 0 0 0
186 1 1 2 1 0 0 1 2 0 0 1 0 0 0 0 0 0 0 1 0 0 0 1 0 0 1 0 1 2 0 0 0 0 0 0 2 2 0 0 0 2 0 0 2 0 0 0 1 1 0 0 0 0 2 0 0 0 0 1 0 1 0 0 0 1 0 1 2 1 0 1 2 2 2 2 0 0 0 0 1 2 1 0 0 0 1 0 1 1 0 0 1 0 1 0 0 1 0 1 0 2 1 1 0 0 2 0 0 2 0 2 1 2 2 2 2 0 0 2 2 0 1 1 1 1 1 1 1 0 1 1 0 0 0 0 2 0 0 1 1 2 0 0 1 0 0 0 1 1 1 0 0 1 1 0 0 0 0 1 1 1 0 2 2 2 2 0 1 1 1 1 1 0 0 0 0 1 0 0 1 1 0 1 1 0 1 2 0 0 0 2 0 1 1 0 0 0 0 1 0 1 0 2 2 0 2 1 1 0 0 0 1 0 2 0 0 0 1 1 0 0 1 0 1 1 1 0 0 0 0 0 0 0 0 0 0 2 0 2 0 0 2 0 1 1 0 0 2 0 0 0 0 0 0 0 1 0 0 1 0 1 1 1 0 0 0 0 2 1 0 0 0 1 1 1 0 1 1 0 2 0 2 1 1 0 2 2 0 2 0 0 0 0 1 1 0 1 0 2 0 1 2 0 1 1 0 0 0 0 0 2 0 1 1 0 1 0 0 0 0 0 1 0 2 0 0 0 1 1 2 0 2 0 0 0 0 1 1 1 0 1 1 1 0 0 1 1 2 1 1 1 0 0 0 0 0 1 0 2 2 0 1 0 1 0 0 1 1 0 0 0 2 1 0 0 2 1 1 1 1 0 1 1 1 2 0 2 2 0 1 1 0 0 2 0 0 1 0 0 0 1 1 0 0 0 1 1 0 0 0 0 0 0 1 1 1 0 0 0 0 0 0 0 0 2 0 1 2 2 2 1 0 2 0 0 0 1 0 0 2 0 0 0 0 1 1 0 1 0 0 0 1 2 1 0 1 2 2 1 1 0 0 1 0 1 1 2 2 0 1 0 2 2 1 0 1 0 1 1 2 0 0 1 0 1 0 0 2 0 2 2 0 0 0 0 2 1 1 1 0 2 2 0 0 0 0 1 0 0 0 0 0 1 2 0 1 0 0 0 0 1 1 2 1 1 0 2 2 1 1 0 0 2 2 0 2 1 1 2 0 0 0 0 0 1 2 0 2 0 0 0 0 2 1 1 0 1 0 2 0 0 0 0 0 0 0 1 1 0 1 1 2 0 0 0 2 2 0 0 1 0 2 1 1 1 2 1 0 0 0 1 1 0 0 0 0 0 0 0 1 2 1 0 0 2 0 0 0 0 0 0 1 1 0 1 1 0 0 0 0 0 0 0 0 1 1 1 0 0 0 0 0 1 2 1 2 0 2 2 1 1 0 1 2 1 1 0 2 0 0 2 0 2 1 1 1 2 2 0 0 0 2 0 1 1 1 2 1 1 1 0 0 0 1 0 1 0 0 0 1 0 1 1 0 1 1 1 1 0 1 0 0 0 0 0 0 2 0 1 0 1 0 0 1 0 0 1 1 0 0 0 0 0 0 1 1 1 1 0 0 0 0 0 1 2 0 0 1 0 1 1 1 0 0 1 1 0 0 0 0 0 1 1 0 0 2 1 1 0 0 1 0 0 0 2 0 0 1 1 0 1 2 2 1 0 2 2 0 2 0 1 1 1 1 2 0 1 1 0 0 0 1 1 1 1 1 2 0 2 0 0 2 2 0 0 0 0 0 0 0 1 0 0 1 1 1 0 0 2 2 0 1 0 0 0 0 0 2 2 2 2 1 2 0 1 1 0 1 0 0 0 1 1 0 2 0 0 0 0 0 1 1 0 1 0 1 0 0 0 2 2 0 0 2 0 0 0 0 0 1 1 0 0 0 0 0 1 2 0 0 0 0 1 1 1 0 1 1 2 2 0 1 0 0 1 0 0 0 1 0 1 1 0 0 0 2 0 1 0 1 2 1 1 2 1 0 1 0 1 1 0 1 0 1 0 0 1 0 0 0 1 0 0 1 1 2 0 0 0 0 2 1 1 2 1 1 1 2 1 0 0 2 0 0 0 1 1 1 1 2 0 2 1 0 0 1 1 2 1 1 1 0 0 0 0 0 0 1 0 1 0 0 0 0 2 0 2 2 0 0 0 1 2 0 0 0 0 0 0 0 0 1 0 2 0 0 0 0 0 1 1
187 0 0 2 0 0 0 1 1 1 1 1 0 0 0 0 0 0 0 2 0 0 0 0 0 1 0 0 1 2 0 1 2 2 1 1 1 1 1 0 0 0 0 0 1 0 1 0 1 1 0 1 1 1 0 2 1 1 0 0 1 1 0 2 0 0 1 0 1 0 0 1 2 2 1 2 1 0 2 2 0 2 1 1 1 0 0 1 2 2 0 0 0 1 1 0 0 2 2 2 2 2 0 0 2 2 2 1 1 1 1 2 1 2 2 2 1 0 2 1 1 0 1 1 0 2 0 0 2 0 0 0 0 0 0 0 0 0 0 0 0 2 0 0 0 1 1 0 1 2 0 0 0 0 0 0 0 1 2 1 1 1 0 2 1 2 1 1 1 2 0 2 1 1 1 2 0 1 1 0 0 1 0 0 0 0 0 1 1 1 1 1 0 0 1 0 1 0 0 0 0 0 0 0 2 0 2 1 1 0 1 0 0 0 2 0 0 0 1 2 0 0 2 0 0 2 2 1 0 0 0 0 0 0 0 0 0 2 0 1 0 1 0 0 0 0 0 0 2 0 0 1 0 0 1 1 0 1 0 1 1 1 0 0 0 0 1 0 1 0 0 0 0 2 0 0 1 0 0 0 1 1 1 1 1 0 2 0 2 2 0 2 0 0 2 1 0 0 0 2 0 1 2 0 2 0 1 0 1 0 0 2 0 2 1 0 2 0 0 0 0 2 2 1 1 0 0 0 0 0 2 0 1 1 0 0 0 0 2 0 0 1 2 2 0 1 1 0 2 1 1 0 0 0 0 0 0 0 0 2 2 0 2 0 2 0 1 2 2 2 2 2 0 0 0 0 2 1 1 2 0 2 1 1 1 1 0 1 1 1 1 1 1 0 2 0 1 1 1 1 1 1 1 0 0 1 1 1 0 1 0 0 0 0 1 1 0 0 0 0 0 1 0 1 0 2 0 0 1 0 1 0 1 0 2 0 0 1 0 0 1 1 1 1 0 2 2 0 0 0 1 0 1 2 1 1 1 2 2 2 1 2 0 0 0 2 0 2 2 0 0 0 2 2 1 0 0 0 2 0 2 0 0 1 0 1 0 1 1 0 1 1 1 2 2 0 2 1 2 0 0 2 2 1 0 0 1 1 0 0 0 1 0 0 0 2 1 0 1 2 2 0 2 2 1 2 0 1 1 1 1 0 0 0 0 0 1 1 1 2 0 0 0 1 1 1 2 2 0 0 1 0 0 1 2 0 0 1 0 1 0 0 1 0 0 1 1 2 2 1 1 1 1 0 0 0 1 1 0 1 0 0 0 0 0 0 0 0 0 0 0 0 0 1 1 1 1 0 0 0 0 2 1 1 1 1 1 0 0 1 1 0 0 1 1 0 0 1 1 0 2 0 0 0 0 1 1 1 0 0 2 2 0 1 2 1 2 0 2 2 0 0 0 2 2 0 1 0 0 1 1 1 1 1 2 0 1 2 1 1 1 0 0 1 0 0 0 2 0 1 0 1 0 0 2 2 2 0 1 1 1 1 1 0 0 2 0 0 1 1 0 0 0 1 1 0 0 1 0 1 1 0 0 0 1 0 1 0 0 0 0 0 0 0 0 0 1 1 1 0 0 0 0 0 1 2 0 1 0 1 0 1 2 0 0 2 0 1 0 1 0 1 0 1 0 0 0 0 0 0 0 0 0 0 0 0 0 0 0 0 0 0 1 0 0 1 2 1 0 2 1 1 2 0 0 0 0 1 1 1 2 1 1 1 1 0 1 2 2 2 0 2 2 1 0 0 0 0 0 1 0 0 0 0 1 0 2 0 0 0 0 0 2 0 2 2 2 0 2 2 2 2 2 2 1 1 0 0 0 0 0 0 2 1 0 1 1 0 0 0 0 0 1 1 0 1 2 0 0 0 2 1 0 0 2 0 0 0 0 0 1 2 0 0 0 1 0 0 2 0 1 0 0 0 2 2 1 1 2 2 2 0 0 0 0 0 1 0 0 1 0 1 0 0 1 1 2 0 0 1 0 1 2 0 2 0 2 1 0 1 1 0 0 1 1 1 2 1 2 1 0 1 0 0 0 1 2 0 0 0 0 2 0 0 0 0 0 0 0 1 0 0 2 2 1 0 0 2 0 1 2 0 2 1 0 0 1 1 0 0 2 0 0 0 1 1 1 0 0 0 2 0 0 1 0 0 0 1 2 0 0 1 1 1 0 0 0 0 0 0 0 0 0 0 2 0 0 1 1 0 0 0
188 1 0 1 0 0 0 2 2 0 0 2 1 1 0 0 0 0 1 2 0 0 0 0 0 0 2 1 1 1 1 0 1 2 0 0 2 2 0 0 0 2 0 1 2 0 0 0 2 0 0 0 0 0 0 2 1 0 0 1 1 1 0 0 2 2 2 0 1 0 0 0 1 2 1 2 1 0 1 1 0 2 1 1 1 0 0 0 2 2 0 1 0 0 0 0 0 0 0 2 0 0 1 1 1 1 2 2 1 1 0 1 0 1 1 1 0 0 1 1 2 0 1 1 1 1 1 0 2 0 1 1 0 0 0 0 1 0 0 0 1 1 2 0 0 0 1 0 1 1 1 0 0 1 1 1 0 2 0 1 0 0 0 2 2 2 1 1 0 1 1 1 0 1 0 1 0 1 0 1 1 1 1 0 1 0 0 2 0 0 0 2 1 1 2 1 2 0 0 0 0 0 0 0 2 0 0 1 2 0 2 0 0 0 2 0 0 2 2 0 2 2 2 0 0 1 1 2 0 0 0 0 0 0 0 0 0 2 0 2 0 0 1 0 2 2 1 0 2 0 0 1 0 0 0 0 1 0 0 0 0 0 0 0 1 0 0 0 2 2 0 2 1 1 1 1 0 0 1 0 0 1 2 0 0 0 2 1 0 2 1 1 1 0 2 1 1 1 1 2 1 0 1 1 0 0 0 0 0 0 0 2 0 2 1 0 2 0 1 1 0 1 1 0 1 0 0 1 1 1 2 1 0 0 0 0 0 2 0 1 1 2 2 1 0 0 1 1 2 1 2 0 0 2 0 2 2 1 0 1 0 0 1 0 1 1 1 1 1 0 0 0 0 0 0 0 1 2 1 1 0 0 1 1 1 0 0 1 1 1 0 0 1 1 2 0 2 1 1 1 1 1 1 1 0 1 0 2 0 2 0 0 0 0 0 0 0 0 0 0 0 2 0 2 1 1 1 0 2 1 1 1 0 2 0 0 0 1 0 0 0 2 0 2 1 2 2 0 1 0 0 0 0 2 0 0 0 1 1 0 1 1 1 0 0 1 1 1 1 1 2 2 0 0 1 1 1 0 2 2 2 2 1 2 0 1 0 1 2 0 2 2 0 1 1 0 0 0 1 1 0 2 0 2 0 2 2 0 1 0 0 1 0 1 1 1 0 1 0 1 1 1 2 2 1 2 0 0 0 2 0 0 0 0 0 0 0 0 0 0 0 1 0 0 0 1 1 1 1 0 0 0 0 1 2 1 1 0 1 0 1 0 0 0 0 0 0 2 2 1 1 1 0 0 0 0 0 1 0 1 0 0 2 1 1 1 1 1 1 1 1 0 0 1 1 0 0 0 1 0 2 2 0 0 1 2 0 0 0 2 0 0 0 1 1 0 1 1 0 0 1 0 0 0 0 1 1 1 0 0 0 1 0 1 1 2 2 0 2 1 2 1 0 1 1 1 2 0 1 0 1 2 1 1 1 1 1 1 0 1 1 0 1 1 0 0 0 2 0 1 1 0 0 0 0 0 0 1 1 1 2 0 1 1 0 1 1 1 1 0 1 0 0 0 1 0 0 2 0 0 0 1 0 0 1 0 1 2 0 0 0 0 0 1 0 0 1 2 1 0 0 0 1 0 2 0 0 0 1 0 0 0 0 0 0 0 1 0 0 0 0 0 1 1 0 0 2 0 0 0 0 0 0 0 0 1 1 1 0 0 1 2 1 0 0 1 1 0 0 1 1 0 1 1 1 0 0 0 0 2 2 2 0 0 2 1 0 2 1 2 0 2 2 1 0 0 0 2 0 1 1 1 0 0 2 0 1 1 0 1 0 0 2 0 1 0 0 1 0 0 0 0 0 2 0 2 2 0 0 0 1 0 1 2 0 2 0 0 0 0 0 1 0 1 0 0 1 0 1 0 1 1 0 0 1 0 0 0 0 0 1 1 1 1 2 2 0 0 1 0 0 0 0 1 1 2 0 0 1 1 2 0 0 0 0 0 2 0 0 1 0 1 1 1 2 0 1 0 0 0 0 2 2 0 2 0 1 2 0 1 1 0 1 0 1 1 1 0 1 1 0 0 0 0 1 1 1 0 0 0 0 1 0 1 0 1 1 0 1 1 0 0 2 2 1 0 2 2 0 2 2 0 2 2 1 0 2 1 1 1 1 1 0 0 0 0 0 0 0 0 1 0 0 0 2 0 0 0 1 0 0 0 1 2 0 0 0 1 0 1 0 0 1 0 1 0 0 0 0 0 0 2
189 0 0 1 1 1 1 1 1 0 0 0 1 1 0 0 0 0 0 1 2 1 1 0 0 0 0 0 0 1 1 1 2 2 0 0 1 2 0 0 0 1 0 1 1 0 0 0 1 0 1 2 0 1 1 1 0 1 0 1 1 1 1 1 0 0 0 0 1 0 0 2 1 2 1 2 1 0 0 0 0 1 0 1 1 0 0 1 2 2 1 2 1 0 1 0 0 0 0 1 0 2 2 2 0 0 2 0 0 2 0 1 0 2 2 2 0 0 1 1 1 0 2 0 1 0 1 1 1 1 0 0 0 0 0 0 0 0 0 0 1 1 0 0 1 0 0 0 1 1 0 0 0 0 0 0 0 0 0 0 1 0 0 2 1 2 1 1 1 2 0 1 1 1 0 1 1 0 0 0 0 0 0 1 2 1 1 1 0 1 2 1 1 1 2 1 2 0 0 0 0 0 0 1 2 0 1 0 0 0 2 0 1 0 1 0 0 1 1 1 1 1 2 1 0 2 2 2 1 1 0 0 0 0 0 0 0 0 2 0 0 0 1 0 1 1 0 0 1 0 0 0 0 0 0 0 0 0 0 0 0 0 0 0 0 0 0 1 1 0 0 1 0 1 0 0 0 1 2 0 1 1 2 0 1 1 1 2 0 2 0 1 1 0 1 1 0 0 0 0 0 1 1 1 0 0 0 0 1 0 1 1 0 2 2 0 0 1 1 1 0 1 2 2 2 0 1 1 1 1 0 0 0 0 0 0 0 1 1 0 1 0 0 2 0 1 1 0 2 0 2 0 0 1 0 1 1 1 0 1 0 0 1 1 1 0 0 2 2 1 1 1 0 0 0 1 2 1 0 1 1 1 0 0 1 1 0 0 0 0 1 1 0 0 2 1 0 1 0 1 1 1 0 1 0 0 0 2 0 1 0 0 0 0 2 2 1 1 0 1 1 1 1 0 0 2 0 0 2 1 2 1 1 0 1 0 0 0 1 1 1 1 0 1 1 2 1 1 1 1 0 0 0 2 1 0 1 2 2 2 1 1 0 0 1 1 0 2 2 0 1 1 0 0 2 0 2 0 1 1 2 1 1 1 0 0 0 1 2 1 1 1 0 0 0 0 2 0 0 1 0 2 1 1 0 1 1 0 2 0 0 0 0 1 1 1 1 0 2 1 1 1 1 1 0 2 0 1 1 1 1 0 0 1 1 2 0 0 1 2 0 1 0 1 1 0 0 2 0 0 2 0 0 1 2 0 0 0 0 1 0 0 0 0 0 0 0 0 0 0 0 0 0 0 0 1 1 2 0 2 0 0 2 1 1 0 0 2 1 1 1 1 2 0 0 0 0 0 0 0 0 2 0 0 2 2 0 0 0 2 0 0 0 1 0 0 0 0 0 0 0 0 0 0 0 0 1 1 0 0 0 1 0 2 1 0 2 0 2 2 1 0 0 1 2 2 2 1 1 0 2 2 2 0 2 0 1 1 1 0 0 0 1 1 0 0 0 2 1 1 1 0 0 0 0 2 2 1 1 1 2 1 1 0 0 2 0 0 1 2 2 0 0 1 1 1 0 1 0 0 0 1 0 1 1 1 1 2 0 0 0 0 0 0 0 1 0 2 2 0 0 0 1 1 1 1 1 0 0 0 0 2 0 1 0 0 1 1 0 1 0 1 0 2 0 0 2 0 0 0 0 0 0 0 0 0 1 0 1 1 0 0 2 1 0 1 2 1 0 1 0 0 2 0 0 0 0 1 1 0 1 1 0 0 1 0 1 2 1 2 0 1 2 1 1 1 0 1 0 1 1 2 0 0 2 0 0 0 1 2 2 0 1 1 1 2 2 1 1 1 0 1 1 2 0 1 1 0 0 0 0 1 1 2 0 2 1 0 0 0 0 0 1 0 0 0 0 0 0 0 2 2 0 0 2 0 0 0 0 0 1 1 0 0 0 1 0 0 1 0 0 0 1 0 1 2 0 1 2 2 1 1 1 0 0 2 0 0 1 1 1 2 2 0 2 2 2 0 0 0 0 1 2 2 2 1 0 1 0 1 0 0 1 0 2 0 1 0 2 2 0 0 0 1 0 0 0 1 0 1 1 1 0 1 0 0 0 1 2 0 0 0 1 1 0 0 0 0 1 0 1 0 1 1 1 0 1 1 1 0 1 1 0 0 1 1 1 0 2 0 1 1 0 0 0 1 0 2 2 0 0 0 0 0 0 0 2 1 0 1 0 0 0 0 0 0 0 1 1 0 0 0
190 0 0 1 0 1 1 2 2 0 1 1 1 1 0 0 0 0 1 2 0 0 0 0 0 0 1 1 1 1 1 0 1 2 0 0 2 2 0 0 0 1 0 1 2 1 1 0 2 0 0 0 0 0 1 1 0 1 0 0 1 2 0 2 0 0 1 0 1 1 0 1 1 2 1 2 1 0 1 1 0 2 1 1 1 0 0 0 1 2 0 0 0 1 1 0 0 0 0 1 0 2 1 1 1 1 2 0 0 2 0 0 1 1 1 1 1 0 1 1 1 0 2 0 0 1 0 0 2 0 1 1 0 0 0 0 0 0 0 1 0 2 1 0 1 0 1 0 0 0 0 0 0 0 0 0 0 2 0 2 2 2 0 1 0 0 0 0 1 2 0 1 0 0 0 0 0 0 0 0 0 1 0 2 2 0 2 0 0 2 1 0 0 2 2 0 0 0 0 0 1 1 0 2 2 0 2 0 1 0 0 0 1 0 1 1 1 1 1 2 0 1 2 0 0 2 1 1 1 0 0 1 0 0 0 0 0 1 1 1 0 0 2 0 2 2 0 0 2 0 0 0 0 0 0 0 0 0 0 0 0 0 0 2 0 0 2 1 1 1 0 0 0 2 1 0 0 1 2 0 1 1 1 1 2 1 0 0 1 2 0 1 1 0 1 0 0 1 0 1 0 1 1 1 0 0 0 0 0 0 0 1 0 1 0 0 1 0 1 1 0 1 1 1 0 0 0 0 0 0 2 2 2 0 0 0 0 2 0 0 0 0 2 2 0 0 2 0 1 1 1 0 0 1 0 1 1 2 0 1 1 0 1 0 1 1 0 1 1 0 0 0 1 1 1 1 1 2 1 2 0 1 1 1 1 1 0 0 0 0 0 0 1 1 2 1 1 1 1 1 1 1 2 0 0 1 1 1 0 2 0 0 0 0 2 2 1 0 1 0 1 0 1 1 0 2 0 0 1 1 0 0 0 1 2 1 0 0 1 1 1 0 0 0 0 1 1 0 0 0 1 0 1 2 1 1 1 2 2 1 0 1 0 1 1 0 0 2 2 0 1 1 1 1 0 1 0 1 1 0 1 1 0 2 2 0 0 0 2 0 1 2 0 1 1 0 0 0 1 1 1 2 0 1 1 2 2 0 0 0 0 0 0 0 0 2 0 0 0 0 1 2 2 2 0 2 2 1 1 1 0 2 0 0 0 0 0 1 0 0 0 1 0 2 2 1 2 2 0 0 1 0 0 0 2 0 0 0 0 1 0 0 0 1 1 0 0 1 1 0 1 0 0 0 0 0 0 0 0 0 0 0 2 2 0 0 2 1 0 0 0 2 0 1 1 0 1 0 1 0 1 2 1 1 2 2 2 0 0 1 0 0 0 0 2 0 0 0 0 0 0 0 0 0 0 1 1 1 0 0 1 2 1 1 2 0 2 0 2 2 1 0 0 1 2 1 2 0 0 0 1 2 2 0 1 0 2 1 0 0 0 0 1 1 1 1 0 2 1 1 1 0 1 0 1 2 1 1 1 1 2 0 0 0 0 1 1 0 1 1 2 0 0 0 0 0 0 2 0 1 0 2 0 0 1 0 1 0 0 0 0 0 0 1 1 1 0 0 0 0 0 0 0 0 1 2 0 0 1 0 1 1 0 0 0 1 0 0 0 1 1 1 0 0 0 0 0 1 0 0 0 0 0 1 0 1 0 0 0 0 0 1 2 2 1 0 2 1 0 1 1 0 2 2 2 2 0 0 0 2 2 2 2 2 2 0 2 2 2 2 0 2 2 2 0 0 1 0 0 0 0 1 0 0 1 0 1 1 0 2 2 0 1 1 1 2 2 1 2 2 2 2 1 1 0 1 1 0 0 0 1 0 1 0 0 1 0 0 0 0 0 1 1 1 0 1 1 1 0 0 2 1 0 0 2 0 0 1 1 1 0 1 1 0 1 2 1 0 0 0 1 0 0 0 2 2 0 0 2 1 2 0 1 0 0 1 0 1 0 1 0 1 1 0 1 1 2 0 1 0 0 0 1 0 2 1 1 1 0 1 0 0 1 0 1 1 2 0 1 0 1 0 0 0 2 1 1 1 0 0 0 2 0 2 0 0 0 1 2 0 0 0 1 2 0 0 0 1 1 1 1 0 1 2 2 0 2 0 1 1 1 1 1 0 0 0 0 1 1 0 1 0 0 0 0 2 0 0 1 0 0 0 1 1 0 0 0 0 0 0 0 0 1 0 1 0 1 1 1 0 1 1
191 0 0 1 1 1 1 2 2 1 1 0 0 0 0 0 0 0 0 2 1 0 0 0 0 0 1 0 0 0 2 0 2 2 1 1 2 0 0 1 1 0 0 0 0 1 0 0 2 1 0 1 0 0 1 0 0 0 0 0 1 1 0 0 0 0 0 0 1 0 0 0 2 2 2 2 0 0 1 0 1 1 1 0 1 0 0 0 2 2 0 1 0 0 1 0 0 0 0 1 0 2 1 1 1 1 2 1 1 1 0 1 0 2 2 2 2 0 1 1 1 0 0 2 0 2 0 0 2 0 0 0 2 2 0 0 2 0 1 0 0 2 0 0 0 0 0 0 0 0 0 0 0 0 0 0 0 2 0 0 1 1 0 2 1 1 1 2 0 2 0 0 0 0 1 0 0 0 0 0 0 0 1 0 1 0 0 0 0 1 0 0 1 1 2 1 2 0 0 1 0 1 0 1 2 0 2 1 2 0 2 0 1 0 2 2 1 0 1 0 1 1 2 0 0 1 1 0 0 0 0 0 0 0 0 0 0 1 0 1 0 0 0 0 1 1 0 0 2 0 0 1 0 1 0 0 2 0 0 0 0 0 1 0 0 0 1 0 0 0 0 1 1 0 1 1 0 1 2 0 0 1 2 2 1 0 2 0 1 1 0 0 1 1 1 1 0 0 0 2 0 0 1 1 1 0 1 0 1 0 0 1 0 1 2 1 2 0 1 1 1 0 1 1 0 0 0 0 1 1 2 1 1 0 0 0 0 1 1 0 0 0 0 2 0 1 1 0 1 1 1 0 0 0 0 0 0 0 0 2 2 0 1 0 1 0 1 1 1 0 0 0 0 0 0 0 0 1 1 2 0 2 1 1 1 0 0 0 0 0 1 1 0 0 1 1 2 0 0 0 0 0 0 2 2 0 0 0 1 0 0 1 0 0 1 1 0 0 1 0 1 0 1 1 1 2 1 0 2 0 2 1 0 2 0 0 0 0 1 1 1 0 0 1 1 2 1 0 0 0 0 0 1 2 1 1 1 1 1 1 1 1 0 1 1 1 0 2 2 1 2 2 1 1 2 0 1 0 1 0 0 0 0 1 1 0 0 0 1 0 0 1 0 2 1 0 1 0 2 0 2 2 0 0 2 0 2 0 2 0 2 0 0 0 0 2 0 0 1 2 2 0 2 2 2 2 0 1 1 1 1 1 1 0 0 1 1 0 0 1 1 0 1 1 1 1 2 1 1 0 0 1 0 1 2 0 0 0 0 2 0 0 0 0 0 0 0 2 2 1 1 1 1 0 0 0 1 1 0 1 0 0 1 1 0 0 0 0 0 0 0 2 0 0 0 0 0 0 0 0 0 2 1 0 0 1 1 0 0 2 1 0 0 0 0 1 0 0 0 0 1 0 0 0 0 0 1 2 0 0 0 0 0 0 1 1 1 0 1 1 0 0 0 0 1 1 2 0 1 0 1 1 1 1 1 0 1 2 1 1 0 0 1 1 0 0 0 2 1 1 0 0 1 0 0 2 2 0 0 0 2 0 0 0 0 2 1 1 1 0 1 0 0 0 0 1 0 2 0 2 1 1 0 0 1 0 0 2 0 0 0 0 0 0 0 0 0 0 0 0 0 0 1 0 2 0 0 0 1 0 0 1 1 0 0 2 0 0 0 0 0 0 1 1 0 0 2 0 0 0 0 0 0 0 0 1 0 1 1 1 1 0 2 2 0 1 2 2 0 1 0 1 1 1 1 0 0 2 2 0 2 1 0 0 1 1 0 1 1 2 1 1 2 2 0 0 1 2 0 2 1 1 0 0 2 0 1 0 1 2 2 0 1 0 1 2 1 0 2 2 1 1 1 2 0 1 1 0 0 2 0 0 1 1 0 2 0 0 0 0 1 0 0 0 0 0 0 0 1 0 1 1 0 0 1 1 0 0 0 0 1 1 0 1 1 0 2 0 0 0 0 0 0 1 2 2 0 0 2 2 1 0 0 0 0 0 1 0 0 2 0 1 0 0 2 1 1 0 0 0 0 1 2 0 2 0 0 1 0 0 0 0 0 0 1 1 1 0 1 1 0 0 0 1 1 1 0 2 0 0 1 1 1 1 1 2 1 2 2 0 1 1 2 1 1 0 1 1 1 1 2 0 2 2 1 0 2 1 1 0 1 0 0 0 1 1 1 0 1 0 2 0 0 0 1 2 0 1 1 0 0 0 2 2 0 0 0 0 0 0 0 0 1 0 1 1 1 0 0 0 1 1
192 1 0 0 0 0 0 1 2 1 1 0 1 0 0 0 0 0 0 1 0 0 0 1 0 0 2 0 1 1 1 1 2 2 0 0 1 1 0 2 2 0 0 0 2 0 1 0 1 1 0 0 0 0 1 2 0 0 0 0 1 2 0 1 0 0 0 1 1 0 0 0 1 1 0 1 1 0 1 1 1 2 0 1 2 0 0 0 1 2 0 0 1 0 1 0 0 1 1 1 1 2 1 1 1 1 2 2 2 0 0 2 0 1 2 2 1 0 1 1 2 0 2 0 2 0 2 1 2 0 1 1 0 0 0 0 0 0 0 2 1 1 1 0 0 0 0 0 0 0 1 0 1 0 0 0 0 2 1 2 1 1 0 2 1 2 0 1 0 1 1 1 0 2 2 0 0 1 0 0 0 1 0 2 2 0 2 0 0 0 0 1 0 0 1 0 1 0 0 0 0 0 0 0 2 0 1 0 0 0 1 1 0 0 1 0 0 1 1 1 0 0 1 1 0 1 1 2 0 1 1 0 0 1 2 2 2 1 1 2 0 0 2 0 1 1 0 0 1 0 0 0 0 0 0 0 0 0 1 1 0 1 0 0 0 0 0 1 2 1 0 0 0 2 0 0 0 0 1 0 1 0 2 1 2 0 2 0 2 2 0 2 2 0 2 0 2 0 0 1 0 1 2 0 0 1 1 0 1 0 1 1 0 0 1 0 2 0 0 0 0 2 1 0 1 0 1 0 0 0 2 2 1 1 0 0 0 1 1 0 1 2 1 1 1 0 2 1 1 1 1 0 0 0 0 0 0 2 0 1 1 0 1 1 1 1 0 2 2 1 1 1 1 1 0 1 1 1 0 1 0 2 1 2 2 1 0 0 0 0 0 0 0 0 1 2 1 1 0 0 0 0 0 1 0 0 0 0 0 1 0 0 1 0 1 2 1 0 0 0 0 0 1 0 0 0 0 0 1 1 1 1 0 2 0 1 0 1 0 0 2 0 0 0 0 1 1 1 1 0 1 0 0 1 1 0 1 1 1 1 0 1 1 0 0 1 0 2 2 0 1 1 1 1 0 0 0 0 2 2 2 1 0 0 0 1 0 1 1 0 1 1 0 2 0 0 1 1 1 1 0 2 1 1 0 1 1 0 0 0 0 0 1 0 0 2 0 2 0 2 2 1 2 2 1 2 0 0 0 2 0 2 0 1 1 0 0 0 0 1 0 1 0 1 1 1 1 1 1 0 1 0 0 2 1 1 0 1 1 0 1 0 1 0 0 1 1 0 0 0 0 1 2 0 0 0 2 2 0 2 0 0 0 0 0 0 0 1 1 1 0 1 2 0 0 0 0 0 0 0 2 2 1 1 2 2 1 0 0 0 0 0 0 0 1 0 0 1 0 0 0 0 0 0 0 1 1 1 0 0 0 0 0 1 2 1 2 2 1 1 0 1 0 1 2 1 1 0 2 0 0 1 1 0 2 0 2 1 1 0 0 0 0 0 2 1 0 1 0 0 0 1 0 0 1 2 2 0 2 2 0 1 1 1 1 1 0 0 0 2 2 0 0 0 0 0 0 2 0 2 0 1 0 0 2 0 1 2 0 0 0 0 0 1 0 1 0 1 1 0 0 0 0 0 0 2 0 0 2 0 1 1 0 0 0 0 1 1 0 1 0 0 0 0 0 0 0 1 2 1 1 2 0 0 0 2 1 0 1 0 1 2 2 2 2 0 2 2 0 1 0 0 2 2 2 2 0 1 1 0 0 0 0 0 1 1 0 2 1 2 0 2 2 2 0 0 1 1 0 2 2 2 0 0 1 0 1 1 1 2 1 0 1 1 1 2 2 1 2 2 1 2 1 2 0 0 0 0 1 0 0 1 2 1 0 2 0 0 0 0 0 0 0 0 0 0 0 0 0 0 2 2 0 0 1 0 1 0 2 0 2 2 0 0 0 1 1 0 0 0 0 0 0 2 0 1 0 0 2 2 1 1 0 0 0 0 1 0 0 1 0 1 0 0 2 2 2 0 0 0 1 2 1 1 2 0 1 2 1 2 0 0 1 0 2 1 1 0 2 2 0 0 0 0 0 0 1 1 1 1 0 2 1 0 0 1 1 1 2 0 0 0 1 0 0 1 2 0 1 0 1 0 2 1 1 0 2 0 0 0 1 0 0 1 0 1 1 1 2 0 1 0 0 0 0 1 0 0 1 0 0 0 1 1 0 1 1 0 0 1 0 0 0 0 0 0 0 0 0 0 0 2
193 0 1 1 0 0 0 1 1 1 1 0 0 0 0 0 0 0 1 1 0 0 1 1 0 0 0 1 1 1 2 0 1 2 1 1 2 2 0 0 0 1 1 0 2 1 0 0 1 1 0 0 0 0 1 0 0 1 0 0 1 2 1 0 0 0 0 0 1 0 0 1 2 1 0 1 1 0 0 0 1 2 1 0 1 0 0 0 1 2 0 0 1 0 0 0 0 1 1 2 1 2 0 0 1 1 2 1 1 1 1 2 2 2 2 2 2 0 0 2 2 0 1 1 1 1 1 2 2 2 0 0 0 0 0 0 0 0 0 2 0 2 0 0 2 0 1 0 1 1 1 0 0 1 1 0 1 2 1 1 0 1 1 1 0 0 1 0 1 1 1 0 0 2 2 0 0 1 1 0 0 1 0 1 2 1 1 2 0 0 0 2 0 0 2 0 0 0 0 0 1 1 0 0 2 0 2 0 1 0 1 1 0 0 2 0 0 1 1 0 1 1 2 0 0 2 1 2 0 0 0 0 0 0 0 0 0 1 0 1 0 0 1 1 2 2 0 0 1 1 1 1 0 0 0 0 1 1 0 1 1 1 0 0 0 1 1 0 2 1 1 1 0 1 0 1 0 2 2 0 0 2 2 1 2 1 0 1 0 2 1 0 0 0 2 2 0 1 0 0 0 0 2 0 1 0 1 1 0 1 0 1 0 2 2 0 1 1 0 0 1 0 0 0 2 0 1 0 1 1 2 0 1 1 0 0 0 2 0 0 0 0 2 2 0 1 1 0 1 1 1 0 0 1 0 2 2 1 0 1 1 0 1 0 1 1 1 2 2 0 1 1 0 0 0 0 2 1 0 2 0 1 1 1 1 1 0 1 1 0 1 1 1 1 2 0 1 0 1 1 1 1 0 2 2 0 0 1 1 1 0 2 0 0 1 1 1 1 0 1 1 1 0 2 1 2 1 0 1 0 1 1 0 1 0 1 0 0 0 0 1 1 0 0 0 2 0 0 0 0 0 1 1 2 1 1 1 2 1 2 2 2 0 0 0 2 0 1 2 1 2 1 0 0 1 0 1 0 2 1 1 0 1 2 0 1 0 1 1 0 1 1 0 1 0 0 1 1 1 0 0 2 1 1 0 1 1 0 1 0 0 0 0 2 2 0 0 0 0 1 1 1 2 2 0 1 0 0 0 2 0 0 0 0 0 0 1 0 1 1 0 0 0 0 0 0 1 1 1 0 1 0 1 2 2 0 1 1 1 0 0 0 0 1 1 0 0 0 0 0 0 0 0 0 0 1 1 2 0 1 1 0 1 1 0 1 2 2 0 0 0 0 1 0 2 0 2 0 0 0 0 2 2 1 1 1 1 1 0 2 1 0 0 0 2 0 0 1 0 0 1 0 0 0 0 1 0 1 0 0 0 0 1 1 1 0 1 0 2 2 0 0 0 2 2 1 1 0 1 0 0 2 1 1 0 1 2 2 1 0 0 0 1 1 1 1 0 1 0 0 0 2 1 0 0 2 2 0 0 1 0 0 0 0 0 1 1 1 1 1 2 0 0 0 1 1 0 2 0 2 0 2 0 1 1 0 1 2 0 0 2 2 1 0 0 0 1 1 1 1 0 1 0 0 1 2 0 0 1 0 0 1 0 0 0 0 1 0 0 1 0 1 0 0 0 1 1 0 0 0 0 0 0 0 0 1 0 1 0 1 0 1 2 1 1 0 2 1 1 2 1 0 0 1 1 0 1 0 1 1 2 1 0 0 0 2 0 1 2 2 1 2 2 2 0 0 1 0 1 2 0 0 0 0 0 0 2 0 0 2 2 0 1 1 1 2 2 1 1 1 1 2 0 2 0 1 1 0 1 0 0 0 1 2 0 1 1 0 0 0 0 0 1 0 0 0 0 0 0 0 2 2 0 0 1 0 0 0 0 1 2 2 0 0 0 1 0 1 1 0 1 0 1 2 1 2 0 0 1 1 2 0 0 0 0 0 0 0 0 2 0 0 1 1 0 0 1 0 1 0 0 1 1 0 2 1 0 2 0 1 1 0 0 0 0 1 2 0 0 0 0 1 0 0 1 1 1 1 0 0 0 2 0 1 1 1 1 0 0 1 0 0 1 1 0 1 0 1 1 1 2 0 1 0 0 0 1 2 1 0 2 0 0 0 0 0 0 0 1 0 1 1 0 0 1 0 0 0 0 0 0 0 1 1 0 0 0 1 0 1 0 0 0 0 1 0 0 1 0 0 0 2
194 1 0 2 0 0 0 0 1 1 1 1 1 2 0 0 0 0 0 0 1 0 1 2 1 1 0 0 0 0 1 0 2 2 0 0 1 1 0 2 1 0 1 0 2 1 0 1 0 2 0 0 0 0 1 2 0 0 0 1 0 1 0 1 1 1 1 0 0 0 0 1 2 1 1 1 0 0 1 1 0 2 1 0 1 0 0 0 0 2 0 0 1 0 2 0 0 1 1 2 2 2 2 1 0 0 2 0 0 2 0 2 1 2 2 2 0 0 1 1 2 0 2 0 1 0 1 0 0 0 1 1 0 0 0 0 1 0 0 0 0 1 0 0 2 0 1 0 1 1 0 0 0 0 0 0 0 0 0 2 2 1 0 2 1 1 0 0 1 2 0 1 0 2 1 0 0 0 0 0 0 1 0 1 1 0 1 1 1 1 1 0 0 1 1 1 0 1 0 0 0 0 0 2 2 0 2 1 1 0 2 0 1 1 2 2 2 0 1 2 0 0 2 0 0 2 2 0 0 0 0 0 0 0 0 0 1 1 0 1 0 1 2 1 1 1 0 0 2 0 0 1 0 0 0 0 0 0 1 1 0 1 0 0 1 0 0 0 2 2 0 1 0 1 1 0 0 0 1 0 0 2 2 0 1 0 2 1 1 2 0 0 2 0 2 0 1 1 0 1 1 0 0 2 0 0 0 1 0 0 0 0 0 2 1 0 1 0 1 1 0 1 0 0 1 0 1 0 1 1 1 1 2 0 0 0 0 2 0 1 1 1 2 2 0 1 1 0 2 2 2 0 1 0 1 1 1 1 0 2 2 0 1 0 1 1 0 1 1 0 0 0 0 0 0 1 2 1 1 2 0 1 1 0 2 1 0 1 1 1 0 0 1 0 1 2 2 0 0 1 0 1 0 0 0 0 0 2 0 2 0 0 0 0 1 1 1 1 0 1 1 0 0 1 0 1 0 1 2 1 0 2 1 1 1 1 0 1 0 0 2 0 0 0 0 0 2 1 1 0 0 0 1 2 1 1 1 2 2 2 2 1 1 0 0 1 1 2 2 0 1 1 2 2 1 1 0 1 2 1 1 1 0 1 1 1 0 0 1 0 1 1 0 1 0 0 1 1 2 0 1 1 1 1 0 1 1 0 1 0 0 1 0 0 0 2 0 1 0 1 1 0 1 0 0 1 0 1 1 1 1 1 0 0 0 0 0 0 0 1 1 0 0 1 0 1 1 0 2 0 0 0 0 2 2 0 0 1 1 1 0 0 1 0 0 1 1 0 0 0 0 0 1 0 1 2 2 2 0 2 0 0 0 0 0 0 0 1 0 0 0 1 1 0 0 0 0 0 1 0 2 0 1 0 1 2 1 1 0 2 1 0 0 1 0 0 0 0 0 0 0 0 0 0 0 0 0 1 0 0 2 2 0 1 1 1 1 0 2 0 2 0 0 0 1 0 1 0 1 1 0 2 0 0 2 0 2 2 1 0 0 0 2 0 2 2 0 1 0 1 0 1 0 0 1 2 2 0 0 0 1 1 1 0 0 1 1 1 1 1 1 0 0 0 1 0 0 2 0 1 0 1 0 0 0 0 0 2 0 0 1 1 0 0 1 2 1 1 0 0 0 0 0 0 1 2 0 0 1 0 1 2 0 0 0 0 1 0 0 1 0 1 0 0 0 1 1 0 0 0 0 0 0 0 0 1 1 0 1 1 0 1 1 0 0 0 2 1 0 2 1 1 2 0 0 0 0 0 0 1 1 1 0 0 1 2 0 2 0 2 0 1 2 2 0 0 0 2 0 2 2 2 0 0 0 0 1 0 0 2 2 0 0 2 0 2 2 1 1 1 1 1 1 2 0 1 1 0 0 0 1 0 2 0 0 1 0 0 1 0 1 1 0 0 0 0 0 0 0 0 2 2 0 0 2 0 1 0 0 1 2 2 0 1 1 0 2 0 1 0 0 0 1 1 2 1 1 1 1 2 2 0 0 0 0 1 1 0 1 1 1 1 1 0 2 2 2 0 0 0 0 1 1 0 2 1 1 2 0 1 1 0 0 0 0 2 2 0 1 1 0 0 1 1 2 2 0 0 1 1 0 2 1 2 1 0 0 0 0 1 0 0 2 1 0 0 1 1 0 0 2 0 1 2 2 0 2 1 1 1 1 1 0 0 0 0 0 0 1 0 0 1 0 0 0 2 0 0 0 0 0 0 1 2 0 0 0 1 1 0 1 1 0 1 0 0 0 0 0 0 0 1
195 1 1 2 1 0 0 0 1 1 1 0 1 1 0 0 0 0 0 0 1 1 1 0 0 0 1 0 1 1 2 0 2 2 0 1 2 1 1 0 0 1 0 1 1 1 2 0 1 0 0 1 0 0 0 2 0 1 1 0 0 2 0 2 0 0 0 1 2 1 0 2 2 2 2 2 0 0 1 0 1 1 1 0 0 0 0 0 2 2 0 1 0 0 2 0 0 1 1 2 1 2 0 0 1 1 2 0 0 2 0 2 0 0 0 0 0 0 1 1 2 0 2 0 1 0 1 0 1 0 0 0 1 1 1 1 2 0 0 2 2 1 1 0 2 0 1 1 1 0 1 0 0 0 0 0 1 1 1 2 1 0 0 2 2 2 2 1 0 2 0 0 1 1 0 1 1 1 0 1 1 0 0 1 1 0 1 2 0 1 1 1 0 1 2 0 1 0 0 1 0 1 0 2 2 0 1 1 1 0 2 0 1 0 2 1 1 0 1 1 1 1 1 1 0 1 1 2 1 1 0 0 0 0 0 0 0 2 0 2 0 0 1 0 1 1 0 0 1 1 1 1 0 0 0 0 1 1 1 1 0 1 0 1 0 0 0 0 2 1 0 0 0 0 1 1 0 1 1 0 0 2 2 0 2 0 2 1 1 2 0 1 1 0 1 0 1 2 0 2 0 0 1 1 0 0 0 1 0 0 0 2 0 2 2 1 2 0 2 2 0 0 0 0 1 0 1 0 0 0 1 0 0 0 0 0 0 0 2 2 1 1 2 1 1 1 1 0 1 1 0 0 0 0 0 0 0 0 0 2 2 0 2 0 2 0 1 1 1 1 1 1 0 0 1 1 2 1 0 1 1 1 1 1 1 0 0 0 0 1 0 0 0 0 2 1 0 1 0 0 0 0 0 1 0 0 0 0 0 2 0 0 0 0 2 2 0 1 0 1 1 1 0 2 1 2 0 0 2 1 2 1 0 1 0 0 0 0 0 0 1 0 0 0 0 0 2 0 1 0 0 1 1 1 2 1 2 2 1 2 1 2 1 0 0 1 0 1 1 1 2 2 1 1 2 0 1 0 1 0 2 0 1 1 0 1 0 1 2 0 2 1 1 1 1 0 0 2 2 0 1 1 1 1 0 1 2 1 0 0 0 0 0 0 1 0 0 1 0 1 1 1 1 2 1 1 0 0 0 2 0 1 0 1 1 0 0 1 1 1 1 0 0 1 1 2 1 1 1 0 1 0 0 2 2 0 0 1 0 0 0 0 0 0 0 0 0 2 2 0 2 0 0 0 0 0 0 0 0 0 0 0 1 0 1 1 1 1 0 0 1 1 0 0 0 1 1 0 1 0 1 2 2 0 0 0 2 0 0 2 0 0 0 0 1 0 0 1 1 0 0 0 0 0 0 1 1 1 0 0 1 1 1 2 2 0 2 0 1 1 1 0 0 1 1 1 2 0 0 0 1 2 1 0 1 0 1 1 1 0 0 0 1 1 1 1 0 2 0 0 1 0 1 0 0 2 1 0 1 1 0 2 0 0 0 2 0 0 1 1 1 0 1 1 1 1 0 2 0 2 1 1 0 0 1 0 1 0 1 0 0 0 0 1 0 0 0 2 2 1 0 1 1 0 1 1 1 0 0 0 0 1 2 0 0 1 0 1 0 2 2 2 0 1 0 0 1 0 1 1 1 1 0 0 0 0 0 0 0 0 0 1 2 1 0 0 2 2 0 2 0 0 0 1 1 0 0 1 1 0 2 1 1 1 1 0 1 1 1 1 0 1 2 2 0 0 1 0 0 1 1 2 0 0 1 0 1 0 0 1 1 0 0 0 0 2 0 2 1 1 0 1 1 2 0 0 0 0 0 0 0 0 2 1 0 2 0 0 1 1 0 0 0 0 0 0 0 0 0 0 1 1 0 0 1 0 1 0 0 0 2 2 0 1 1 1 0 2 2 0 0 2 0 1 1 2 0 0 1 2 1 1 0 0 0 0 0 1 1 1 1 2 0 1 1 1 1 0 0 0 1 2 1 0 2 2 1 2 0 0 0 0 1 1 2 0 0 1 1 1 0 1 0 1 2 2 2 1 0 0 0 2 1 2 0 0 0 1 2 0 0 0 2 2 1 1 1 1 0 1 2 0 2 0 1 0 0 0 0 0 2 0 0 0 0 0 0 1 2 0 1 0 1 0 0 0 1 1 1 0 0 0 1 1 0 0 0 0 0 0 0 0 0 0 0 0 0 2 2 0 0 0
196 0 0 1 0 1 1 1 1 1 2 0 1 2 0 0 0 0 1 2 1 1 0 0 0 1 2 0 0 0 1 0 0 0 0 0 2 1 0 0 0 1 0 0 1 0 0 0 0 1 0 0 0 0 1 0 0 0 0 2 0 2 0 1 0 0 0 1 2 0 0 1 0 2 0 2 2 0 1 0 2 2 0 2 2 0 0 1 2 2 1 2 1 0 0 0 0 2 2 2 2 2 0 0 2 2 2 0 1 1 0 1 1 2 2 2 1 0 1 1 1 0 2 0 2 0 2 1 2 1 0 0 0 0 0 0 0 0 0 1 1 1 0 0 0 0 0 0 0 0 0 0 0 1 0 0 0 1 1 0 2 1 1 2 1 2 1 2 0 2 0 0 0 2 2 0 0 1 0 1 1 2 0 1 2 1 1 1 0 1 1 1 1 1 2 1 1 0 0 0 0 0 0 2 2 0 2 0 0 0 1 0 1 0 0 0 1 1 2 1 0 0 1 0 0 2 2 1 1 0 0 0 0 0 0 0 0 2 0 1 0 1 2 0 1 1 1 0 2 0 0 0 0 0 0 0 2 2 0 2 2 2 0 1 0 0 0 0 2 1 0 1 0 2 0 1 0 0 1 0 1 0 2 0 1 1 0 2 0 2 0 0 2 0 2 1 0 0 0 2 0 0 2 0 1 1 0 0 0 0 0 2 0 2 2 0 2 0 1 1 0 1 1 1 1 0 0 0 2 2 2 1 1 1 0 0 0 1 1 1 1 1 1 1 0 0 1 0 2 2 1 1 0 1 0 1 1 1 0 2 2 0 0 1 0 0 0 2 2 0 0 0 1 1 0 0 2 1 0 1 2 0 1 2 2 1 0 0 0 0 1 1 1 0 1 1 2 0 1 1 1 1 1 0 0 0 1 1 0 2 0 0 0 0 0 0 0 0 0 0 0 2 0 1 0 2 0 0 1 1 1 2 1 1 0 1 0 2 2 1 1 1 1 1 1 1 2 0 0 0 0 1 1 2 1 1 1 2 2 1 0 2 0 0 0 2 0 1 2 0 2 2 1 1 0 1 0 0 0 0 2 0 0 1 0 2 0 1 1 0 1 1 0 2 1 0 2 0 1 0 0 2 1 1 0 1 1 0 0 0 0 2 0 1 1 1 0 0 2 2 2 0 2 2 0 2 1 1 1 1 1 1 0 1 2 0 1 1 1 1 1 0 0 2 2 1 1 1 1 0 0 1 0 1 2 0 0 0 0 1 1 0 0 2 2 0 0 0 0 0 0 2 0 0 0 0 0 1 0 1 0 0 1 1 0 0 1 2 1 1 0 0 1 0 2 0 0 0 0 0 0 2 0 1 2 2 1 0 0 2 0 0 1 1 0 1 1 1 0 0 1 0 0 1 0 0 1 1 0 0 0 0 0 1 2 1 2 0 1 0 1 0 0 0 1 1 2 0 1 0 1 1 1 1 1 0 1 2 2 0 0 0 1 0 2 2 1 2 0 2 0 0 1 0 0 1 0 1 0 0 1 0 0 0 0 2 1 0 2 2 2 0 0 0 0 0 0 2 0 0 0 0 0 0 1 0 1 2 0 0 1 1 0 0 0 0 0 2 2 0 1 0 1 0 1 1 0 0 0 0 0 1 2 0 0 1 0 0 0 0 0 0 0 1 0 1 2 1 0 0 0 0 0 0 0 1 0 0 0 0 0 0 1 1 0 0 1 2 0 2 0 0 0 1 1 0 1 1 1 1 0 0 0 0 1 2 0 2 2 2 0 2 2 2 0 0 1 1 0 1 1 1 0 0 2 1 1 1 0 2 1 0 1 1 1 2 2 1 1 1 1 2 1 2 0 1 1 0 0 0 2 0 2 2 0 2 0 0 1 0 1 1 1 0 0 0 0 1 0 0 2 2 0 0 1 1 0 0 0 0 1 1 0 0 0 1 0 1 1 0 0 1 0 1 1 2 0 0 1 1 0 1 0 0 0 0 1 0 0 0 1 1 0 0 2 2 2 0 1 0 2 2 2 2 2 1 0 1 0 0 0 0 0 1 1 1 1 1 2 1 0 1 0 0 1 0 1 1 0 0 0 2 0 1 0 1 0 2 2 0 1 1 2 1 1 2 2 1 0 0 2 0 0 1 1 0 2 0 2 2 0 2 1 0 1 1 1 0 0 0 2 0 0 0 0 0 0 1 2 0 0 0 0 2 0 0 1 0 0 0 0 0 0 0 0 0 0 0 0 0 1 1
197 0 0 1 0 0 0 0 0 2 2 0 2 2 0 0 0 0 0 1 0 0 1 0 0 0 2 0 0 0 1 0 1 2 0 0 2 1 0 1 1 1 0 1 1 0 0 1 1 1 0 0 1 0 0 0 0 0 0 2 0 1 0 1 1 0 0 1 1 0 0 1 2 2 1 2 1 0 2 0 2 2 1 0 0 0 0 1 2 2 0 2 1 0 0 0 0 0 0 1 0 2 2 2 0 0 2 1 1 1 1 2 1 1 1 1 1 0 1 1 1 0 2 0 2 0 2 1 2 0 1 1 0 0 0 0 1 0 0 0 0 2 1 0 0 0 0 0 1 1 1 0 0 0 0 0 0 0 0 0 1 0 1 2 0 2 1 0 1 2 0 0 0 1 1 0 0 0 0 0 0 0 1 0 1 0 0 2 0 0 1 2 0 2 2 0 0 0 0 0 0 0 0 1 2 0 2 0 0 0 1 0 2 0 2 0 0 0 0 2 0 0 2 0 0 2 2 2 1 0 0 0 1 1 1 0 0 0 1 0 0 0 2 1 2 2 0 0 2 0 0 0 0 0 0 0 2 0 0 1 0 1 0 0 1 0 1 1 1 1 0 1 0 0 0 0 0 2 2 0 0 2 2 0 2 0 2 1 1 2 0 1 2 0 2 0 1 2 0 2 0 1 1 1 0 0 1 1 1 0 1 1 0 2 1 0 0 0 1 1 0 1 2 1 2 0 1 0 1 1 2 1 0 0 0 0 0 1 1 0 0 0 2 1 0 2 0 0 2 1 0 1 0 0 0 0 0 1 0 2 2 0 0 0 0 1 0 1 1 1 1 1 1 1 0 0 1 1 0 2 2 0 1 1 1 1 0 0 0 2 0 1 0 0 2 0 0 0 1 1 1 1 0 2 0 0 0 1 1 1 0 1 1 0 0 1 0 0 0 0 0 2 0 2 1 2 1 1 2 0 1 0 1 1 1 0 0 1 1 2 1 1 0 0 0 1 1 0 0 0 0 0 2 2 2 2 2 2 2 2 1 2 0 0 0 2 0 2 2 0 0 0 1 1 0 1 1 0 1 0 1 1 1 1 0 0 0 0 2 0 1 2 0 1 1 0 0 1 1 0 0 2 0 2 0 2 2 0 2 0 0 0 0 1 1 1 0 0 1 1 1 1 2 2 1 2 1 1 1 1 1 1 0 0 0 1 0 1 1 0 2 0 0 2 1 1 0 0 2 0 0 0 0 2 1 2 1 1 0 1 0 0 0 1 1 0 0 1 1 0 1 2 2 1 1 1 2 1 0 0 1 0 1 1 0 0 1 0 0 0 0 1 1 0 0 0 0 0 0 0 0 2 0 1 2 2 1 0 0 1 0 0 1 1 0 1 2 0 0 0 1 0 0 1 0 1 0 2 0 0 2 2 0 2 0 0 1 0 2 1 1 0 0 0 2 0 0 0 0 0 1 2 1 1 1 0 1 2 1 1 1 0 0 1 0 0 1 2 0 1 0 1 0 1 1 2 2 0 0 1 1 0 0 1 1 1 1 0 1 2 1 0 1 0 0 1 0 2 0 1 0 1 0 1 2 1 1 2 0 0 2 2 0 1 0 0 0 1 1 0 0 0 0 0 1 2 0 0 1 0 0 0 0 0 0 1 0 0 0 1 0 1 0 0 0 0 0 0 0 0 0 0 0 1 0 1 0 0 0 0 0 0 1 0 0 0 2 2 0 1 0 0 1 1 1 1 0 1 1 1 2 2 1 1 1 1 0 1 1 1 0 1 2 1 0 0 1 2 0 1 1 1 0 0 1 0 1 0 0 1 1 0 1 1 1 2 2 2 0 1 1 1 0 2 0 0 0 0 0 0 0 0 2 1 0 1 0 1 1 1 0 0 0 0 0 0 0 0 0 0 2 2 0 0 0 0 1 0 0 1 1 2 0 0 0 1 1 0 1 0 0 0 0 0 2 2 1 1 1 2 2 0 0 0 0 1 1 0 0 2 0 2 0 0 2 1 1 0 0 0 0 1 1 0 1 2 0 2 0 1 0 0 1 1 2 0 0 0 2 2 0 0 2 2 2 2 2 0 0 0 0 2 1 1 1 1 1 1 1 0 0 0 1 1 0 1 1 1 0 1 2 0 1 1 1 0 1 2 2 0 2 0 1 0 0 0 0 0 1 0 1 0 0 0 0 0 0 1 1 0 0 0 0 1 0 0 0 0 0 0 0 0 0 0 0 0 0 0 0 0 1 2
198 0 0 1 0 1 1 1 2 0 1 0 0 0 0 0 0 0 1 0 0 0 0 0 0 0 1 0 1 1 0 0 0 1 1 1 2 0 1 0 0 0 2 0 2 0 0 0 2 1 0 0 0 1 1 0 0 0 1 1 1 2 0 0 2 2 2 0 2 1 0 1 1 2 0 2 2 0 1 0 1 1 0 1 2 0 0 0 1 1 0 0 1 0 1 0 0 1 1 1 1 2 1 1 1 1 2 0 0 2 0 1 1 1 1 1 0 0 1 1 1 0 1 1 0 0 0 1 2 1 0 0 0 0 0 0 1 0 0 1 0 2 1 0 2 0 1 0 0 0 1 0 0 0 0 0 0 1 0 2 0 0 1 2 1 2 1 1 1 2 0 2 0 1 1 0 0 1 0 1 1 0 0 1 1 0 1 2 0 0 2 2 0 0 1 0 1 1 0 0 1 1 1 0 2 0 2 0 0 0 2 0 1 0 1 1 1 0 2 0 1 1 2 0 0 0 0 0 0 0 0 0 0 0 0 0 0 2 0 2 0 0 2 2 2 2 0 0 1 1 1 0 0 0 1 1 0 0 0 0 0 0 0 1 0 0 0 0 2 2 0 0 0 2 0 0 1 2 2 0 0 2 1 1 2 1 2 1 0 2 0 1 0 0 2 2 0 2 0 1 0 0 1 1 0 0 0 0 0 0 0 2 0 1 1 0 0 0 0 0 0 1 2 1 1 0 2 0 2 1 1 1 1 0 0 0 0 0 2 0 1 1 1 2 0 1 1 1 2 1 1 1 2 0 2 1 1 1 0 0 1 0 0 1 0 0 0 2 2 1 1 1 1 1 1 0 2 1 1 2 1 0 0 0 0 1 0 1 1 0 1 1 1 0 2 0 1 1 1 1 1 1 1 1 0 0 1 0 0 2 1 2 2 0 0 2 0 0 0 0 0 1 0 2 1 1 1 0 2 1 1 1 0 2 0 2 0 1 1 0 2 0 0 1 1 2 1 1 0 0 0 0 1 2 1 1 1 2 2 2 1 2 1 1 1 0 0 1 1 1 2 1 0 0 0 2 0 0 1 1 1 1 0 1 1 0 0 1 2 1 1 2 0 2 0 0 1 1 1 1 0 2 1 1 1 0 1 0 1 0 0 0 0 1 1 0 0 1 0 1 1 1 2 2 1 2 0 0 0 2 0 0 0 1 1 0 1 1 0 0 1 0 0 2 0 1 0 1 1 0 0 0 0 1 1 1 0 0 0 1 0 0 0 1 1 0 0 0 0 0 0 1 1 0 1 0 0 1 0 1 0 0 1 1 0 0 1 1 1 1 0 2 2 0 0 0 1 0 0 0 0 2 1 1 1 2 0 0 0 0 0 0 0 1 1 0 0 0 0 0 1 0 0 0 0 1 1 0 0 0 1 1 1 1 2 0 2 0 2 2 1 1 0 1 2 1 2 1 2 0 0 2 1 0 1 0 2 1 1 0 0 0 1 0 2 2 1 1 0 0 1 1 0 0 1 2 1 0 1 1 1 1 0 0 1 2 0 1 1 1 1 1 1 0 1 0 0 2 0 1 1 0 0 0 2 0 1 2 0 0 0 0 0 1 0 0 0 1 1 0 0 0 1 0 1 1 1 0 0 0 0 1 1 0 0 1 0 2 0 2 0 2 0 0 0 1 1 1 1 1 1 1 0 1 0 0 0 0 0 0 0 1 2 0 0 1 2 0 0 2 1 0 2 0 0 0 0 1 1 1 1 0 0 0 0 2 0 2 1 2 0 1 2 2 1 1 1 2 0 2 2 2 1 0 1 1 0 1 0 2 1 0 1 0 1 2 1 0 1 1 1 2 0 2 0 0 0 0 0 0 0 1 2 1 0 2 0 0 0 1 0 0 1 0 1 0 1 0 1 1 0 0 0 1 1 0 0 0 0 1 1 2 0 2 2 0 1 1 1 0 0 0 0 0 2 2 0 0 2 1 2 0 0 0 0 0 0 0 0 2 0 1 1 0 2 2 2 0 0 0 1 2 2 0 2 0 1 1 0 0 0 0 1 0 1 1 1 2 1 1 1 1 0 2 0 0 1 1 0 0 0 1 1 1 2 2 2 1 2 0 0 0 2 2 0 1 1 1 0 1 2 0 1 2 2 0 2 1 1 1 1 1 0 0 0 0 0 0 2 0 1 1 0 0 0 0 1 0 1 0 0 1 0 1 0 0 0 1 0 1 0 0 0 0 0 0 0 0 0 0 1 0
199 1 0 2 0 0 0 1 1 2 2 0 1 0 0 0 0 0 1 1 0 0 1 1 1 1 2 0 0 0 0 0 2 2 0 1 1 2 0 1 1 1 1 0 1 0 0 0 2 0 0 0 0 2 0 2 0 0 0 1 0 0 0 1 0 1 0 1 1 0 0 1 2 2 2 2 0 0 1 0 1 1 0 0 1 0 0 0 1 2 0 1 0 1 1 0 0 0 0 1 0 2 0 0 2 0 1 0 0 2 0 2 0 1 1 1 0 0 2 1 1 0 1 1 1 1 1 0 1 0 0 0 0 0 0 0 1 0 1 1 1 1 0 0 2 0 0 0 2 2 1 1 0 0 0 0 0 2 0 0 1 1 0 2 1 2 1 1 0 2 0 0 1 0 2 0 0 1 1 0 0 1 0 1 2 1 1 1 1 2 2 0 0 2 2 0 0 0 0 0 0 0 0 2 2 0 2 1 0 0 2 0 0 0 1 0 0 1 2 0 0 0 2 0 0 2 0 1 0 0 0 0 0 0 0 0 0 2 0 1 0 0 2 1 2 2 0 0 1 0 0 1 1 0 0 0 1 0 1 1 0 1 0 1 0 0 0 0 1 0 1 0 0 2 0 0 1 1 2 0 1 1 2 0 2 0 2 0 0 1 1 0 1 0 2 1 1 2 0 2 0 1 2 0 2 1 1 0 2 0 2 1 0 1 0 0 1 1 1 1 0 1 2 0 1 0 0 0 1 1 2 1 0 0 0 0 0 1 1 0 0 0 1 1 0 2 0 0 2 2 2 0 0 0 0 0 1 0 0 2 2 0 2 0 1 0 0 1 1 0 0 0 0 0 0 0 1 2 0 2 0 2 0 0 1 0 0 0 0 1 0 0 0 0 2 1 0 0 0 0 0 0 1 1 1 0 0 0 1 1 1 2 0 0 2 2 2 0 0 0 0 2 0 2 1 2 1 1 1 1 1 1 0 2 0 1 0 0 0 0 2 1 0 1 1 2 1 0 0 0 0 1 0 2 1 0 1 2 2 2 2 2 0 0 0 2 0 2 2 0 1 1 1 1 0 2 0 1 2 1 1 1 0 0 0 0 0 0 2 0 1 2 1 2 1 0 1 1 1 0 0 2 2 0 0 0 0 0 2 0 2 0 0 1 1 1 1 0 0 1 1 1 2 2 1 2 0 1 1 1 1 1 0 1 1 0 0 0 1 2 0 0 0 1 0 2 1 2 0 0 1 0 1 0 2 0 0 1 0 2 0 0 0 1 1 0 0 2 2 2 0 0 0 0 0 1 2 1 0 1 0 0 0 0 0 0 0 2 1 1 1 1 1 1 1 0 1 0 1 1 0 2 0 0 2 2 0 0 0 1 1 0 0 0 0 1 0 1 0 1 1 0 0 0 0 1 1 2 0 0 0 1 0 2 1 0 2 0 1 1 0 0 0 1 1 1 2 0 2 0 0 2 0 1 2 0 1 2 2 0 0 0 1 1 1 0 0 1 0 1 0 1 0 0 1 2 2 2 2 2 2 1 0 2 1 1 1 0 1 1 0 0 1 1 0 1 0 2 0 1 1 0 0 0 1 0 1 1 1 0 1 1 0 0 0 0 0 0 1 1 0 1 1 0 1 1 0 0 0 0 0 1 1 1 0 0 2 0 0 0 0 1 1 0 0 0 1 1 0 0 0 0 0 0 0 1 0 0 0 0 0 0 1 1 1 0 1 1 0 1 0 0 1 0 0 0 0 0 0 1 1 1 0 0 1 2 0 2 1 2 0 2 2 2 1 1 1 0 0 0 0 1 0 1 1 0 1 0 1 2 2 0 1 1 1 2 2 0 1 2 1 1 1 2 0 2 2 0 0 0 0 0 0 1 0 1 0 0 0 0 0 0 2 1 1 1 2 0 0 0 1 1 0 0 1 0 1 1 0 0 0 2 0 0 0 1 1 0 1 0 0 0 0 0 2 2 0 2 2 2 2 0 1 0 0 1 0 0 1 1 1 2 2 0 0 0 2 0 1 0 0 2 2 1 2 1 0 2 0 1 0 0 0 0 1 0 1 0 1 1 0 0 0 1 1 1 0 1 0 0 1 1 0 1 0 0 0 2 2 0 0 0 2 0 0 1 2 0 1 0 2 0 1 1 1 0 1 1 1 0 1 0 0 0 1 1 1 0 2 0 0 1 0 0 0 1 1 1 1 0 0 0 2 2 0 1 1 2 1 0 1 1 0 0 1 0 0 0 0 0 0 0
[truncated: 1,606,808 more chars]
