# Supplementary material for: KNN-MDR: a learning approach for improving interactions mapping performances in genome wide association studies
Source: BMC Bioinformatics. 2017 Mar 21;18:184. doi: 10.1186/s12859-017-1599-7 (PMC5361736; doi:10.1186/s12859-017-1599-7)
Supplement: Supplementary file 3 — The data set(s) supporting the results of Table 2. (ZIP 28603 kb) [file 12859_2017_1599_MOESM3_ESM.zip › 3/SINAN/S59/mkallsimul.dat]

1 1 0 0 0 0 0 0 1 1 0 0 0 0 0 0 0 0 2 2 0 0 0 0 0 0 1 0 2 0 1 1 0 1 2 0 2 2 0 0 0 1 0 0 0 1 1 0 2 0 0 0 1 0 0 0 0 0 1 1 0 1 0 1 0 1 1 0 1 1 0 0 2 0 2 2 2 0 2 0 1 1 2 1 1 0 0 0 1 2 0 1 0 0 0 0 1 2 2 2 1 2 1 0 1 1 1 1 1 0 0 1 1 2 2 2 1 0 1 0 1 1 2 0 0 0 0 1 2 1 2 2 0 0 0 0 0 0 0 0 1 0 0 0 2 0 0 0 0 1 2 1 0 0 0 0 0 0 0 0 1 1 0 0 0 0 1 0 1 1 0 1 1 1 2 1 0 1 0 1 1 0 1 1 1 0 2 2 0 0 1 0 2 0 2 0 0 0 0 0 0 0 1 1 2 0 0 0 2 0 0 0 1 0 0 1 0 0 2 1 0 0 2 2 0 1 1 0 0 0 0 0 0 0 0 0 0 2 0 1 0 1 2 2 0 0 0 0 2 0 0 0 0 1 1 1 1 1 1 1 0 1 0 0 0 0 1 0 2 1 0 2 1 2 0 2 1 2 2 2 2 1 2 1 2 0 2 1 0 1 0 0 1 0 1 0 1 0 0 1 1 0 1 0 0 1 1 2 1 1 1 1 1 2 1 0 1 0 0 0 0 0 1 2 0 0 0 2 1 0 0 2 0 1 0 0 0 2 0 2 1 1 2 1 2 2 0 0 1 1 1 1 2 2 1 2 2 1 0 2 0 2 1 1 1 2 0 2 2 0 2 0 1 1 0 0 2 1 0 0 0 2 0 0 1 0 0 0 0 1 0 0 0 1 2 0 1 0 1 1 1 1 0 1 0 1 0 0 0 0 0 0 0 0 0 1 1 0 1 0 0 0 0 1 0 0 2 1 2 0 1 0 0 2 0 1 0 1 0 1 0 2 0 0 1 1 1 0 0 1 0 0 0 2 2 1 2 0 1 0 1 0 0 0 0 0 0 1 2 0 0 0 1 1 1 0 0 0 2 0 1 1 1 0 2 1 0 0 0 0 0 0 0 1 0 0 0 0 0 2 2 2 2 0 0 1 1 1 0 0 0 1 1 0 1 0 0 0 0 2 2 0 1 1 1 2 0 1 1 1 1 0 1 1 1 0 0 2 0 1 0 2 1 1 2 0 2 0 2 0 0 0 0 2 2 1 1 2 0 1 0 0 0 0 1 1 1 2 1 1 0 1 1 0 0 1 1 0 0 0 2 0 1 0 0 0 0 0 0 0 1 1 0 0 0 2 0 1 0 1 1 1 0 0 0 0 1 0 2 0 0 0 0 0 0 0 1 1 1 0 0 0 1 1 0 0 1 2 0 0 0 0 1 0 0 1 0 0 2 2 1 0 0 0 2 0 0 1 0 0 0 1 0 0 1 0 2 2 2 0 0 0 0 0 1 1 0 1 1 1 1 1 0 0 0 2 2 0 1 0 0 0 0 1 0 1 1 2 0 1 1 0 0 1 0 0 0 2 0 1 1 0 0 0 1 0 1 1 0 0 1 0 0 1 1 1 0 1 1 1 0 0 0 1 1 1 1 1 1 1 2 2 0 1 0 1 1 0 0 0 0 0 0 0 1 0 1 0 0 1 1 1 0 0 0 0 0 2 2 2 0 0 2 0 0 1 0 1 1 1 1 1 0 1 1 0 0 0 1 1 0 1 0 0 1 2 0 1 1 2 1 1 2 1 1 1 0 0 1 0 0 0 1 1 1 2 2 0 0 1 1 0 0 0 2 0 1 1 1 1 0 1 2 1 1 0 1 1 0 1 0 1 2 1 0 2 0 0 1 0 0 0 0 1 1 0 1 0 0 1 1 1 0 0 1 0 1 0 0 0 0 1 0 0 0 0 1 0 2 0 2 0 0 0 0 1 0 0 1 0 1 0 0 1 0 0 0 0 0 0 0 0 1 1 2 2 2 2 0 1 0 1 2 2 1 1 0 1 0 1 0 0 2 0 1 1 1 2 1 2 0 2 2 1 1 0 2 1 0 1 0 2 0 2 0 0 0 0 0 0 0 0 2 1 1 0 1 0 0 1 1 0 0 0 2 1 2 1 1 0 0 0 0 0 0 1 1 0 0 0 0 1 0 1 1 1 0 0 1 0 0 0 0 0 0 0 0 1 1 0 1 0 0 0 1 0 0 0 1 0 0 0
2 0 1 1 0 0 1 2 2 0 0 0 1 2 1 0 0 0 0 1 1 2 1 1 1 1 0 0 1 2 0 0 2 1 1 0 2 1 0 0 0 2 0 0 0 0 0 0 1 1 0 0 0 0 2 0 0 1 0 0 0 0 0 0 0 1 1 0 0 2 2 2 2 0 2 2 2 1 1 1 0 2 2 1 2 0 0 0 2 2 0 1 2 2 0 0 0 0 0 1 1 2 2 0 0 0 2 0 2 1 0 2 1 0 2 2 1 1 0 0 0 0 2 1 1 1 1 1 2 0 0 0 0 0 0 0 0 0 1 0 1 0 0 0 1 0 1 0 0 0 0 0 0 0 0 0 0 1 0 0 1 2 0 2 2 2 2 0 0 2 1 1 1 1 1 0 0 1 0 1 1 0 0 0 2 2 0 2 0 0 0 2 0 0 2 0 0 2 0 0 0 0 0 2 2 0 0 1 1 0 0 0 1 0 0 2 1 1 1 0 1 1 1 1 1 0 0 0 0 0 0 1 0 0 0 0 0 2 0 1 0 0 1 1 1 1 1 0 1 0 0 0 0 0 0 2 1 0 1 1 0 1 0 0 0 0 0 1 1 1 0 1 1 2 0 0 1 2 1 0 1 0 2 1 1 0 2 2 1 2 0 1 0 1 2 1 0 1 1 1 1 0 0 0 0 0 1 2 0 1 0 1 2 1 1 0 0 0 0 0 0 0 1 1 1 0 0 2 1 1 0 1 0 1 0 0 0 0 0 1 0 0 1 1 0 0 0 0 1 2 0 0 2 2 0 1 1 2 0 1 0 1 1 1 1 0 0 1 1 0 2 0 1 2 0 0 2 0 0 0 0 1 0 0 2 0 0 0 0 1 0 0 1 0 1 1 1 1 0 0 0 0 0 1 0 0 1 0 1 0 0 0 0 0 1 2 0 1 1 1 1 1 0 1 1 1 1 0 0 0 0 0 0 2 0 1 1 0 0 0 1 1 0 0 2 2 0 0 0 0 0 0 0 2 2 0 2 1 1 0 0 0 0 0 0 0 0 1 2 0 1 1 2 0 1 1 1 2 2 0 0 1 0 0 1 2 0 2 2 1 0 2 0 2 0 0 1 1 0 1 1 2 0 1 1 1 1 0 0 0 0 1 1 1 0 0 2 0 0 2 0 0 1 1 1 2 0 0 1 1 0 0 2 2 2 0 0 0 1 1 0 1 0 0 1 0 1 1 1 0 0 0 0 2 1 1 0 0 0 0 0 0 1 0 0 1 1 2 2 0 1 0 1 0 0 1 1 2 0 2 2 0 2 0 2 0 0 1 1 1 0 2 1 0 1 0 0 0 0 1 0 2 1 1 0 1 0 0 0 1 0 0 1 1 1 1 1 1 1 0 0 0 0 0 0 0 2 1 0 0 0 1 1 0 0 0 0 0 2 0 2 0 0 1 1 2 2 0 0 0 0 0 1 1 1 0 2 1 1 0 0 0 2 2 2 1 1 2 0 0 0 0 0 0 0 1 2 1 1 1 1 0 0 1 0 1 1 1 0 0 2 0 0 0 0 0 0 1 0 1 1 0 0 0 1 0 2 2 0 0 0 0 0 0 0 0 0 1 0 0 0 0 0 0 2 1 0 1 1 0 1 1 0 1 0 1 1 0 0 2 0 0 1 1 1 0 1 0 0 0 0 0 0 0 0 1 0 0 2 0 0 1 1 0 1 0 0 0 2 1 1 0 1 1 2 0 0 2 0 0 0 1 0 0 0 2 0 1 1 2 1 1 2 0 2 1 0 0 0 2 2 0 0 1 2 2 2 0 1 0 1 0 1 1 1 2 2 0 2 1 1 1 1 2 2 0 2 1 1 0 0 2 2 1 0 2 0 0 2 0 0 2 0 0 1 1 1 0 0 0 2 2 0 0 1 0 0 0 0 0 1 1 0 0 0 0 1 0 1 1 0 0 1 1 0 2 0 0 2 2 2 0 0 0 0 0 0 0 0 1 0 0 1 1 2 2 2 1 0 0 0 1 1 1 2 1 0 1 0 2 0 0 0 0 0 0 2 0 1 1 0 1 2 2 0 0 1 0 1 1 1 1 1 1 1 1 1 1 0 0 0 0 2 1 0 0 0 1 1 1 1 0 2 0 0 0 0 0 0 0 0 0 0 0 0 0 1 0 0 0 0 0 0 0 0 1 0 0 1 1 0 0 0 0 0 0 0 0 1 0 1 1 0 0 0 0 0 0 2 2 2 0
3 0 0 0 0 0 0 0 0 2 0 0 2 2 1 0 0 0 1 1 1 2 0 0 0 0 0 0 2 0 2 0 0 1 2 0 2 1 0 0 0 2 0 0 0 0 1 0 1 1 1 1 2 0 1 0 1 0 2 0 0 1 0 2 0 0 2 0 0 1 0 1 2 0 2 2 2 0 2 1 0 2 1 0 0 0 1 1 2 2 0 1 0 0 0 0 1 0 0 0 1 2 1 0 1 1 2 2 0 0 0 2 1 2 2 2 1 0 1 0 0 0 2 1 1 1 1 1 1 1 0 0 0 0 0 0 1 0 0 0 0 0 0 0 1 0 0 0 0 0 0 0 0 0 0 1 0 1 0 0 1 2 1 1 0 1 0 0 0 1 0 1 1 1 1 0 0 0 0 0 0 1 0 0 1 1 0 0 0 0 1 0 0 2 2 1 1 2 0 0 0 0 0 1 2 0 1 0 1 0 0 0 2 0 0 1 1 0 0 2 0 0 2 2 0 1 1 2 2 2 0 0 0 0 0 0 0 2 0 1 0 0 1 0 0 0 0 0 1 0 0 0 0 1 1 0 0 0 0 0 0 0 0 0 0 0 0 0 2 1 0 1 2 2 0 0 0 2 2 2 2 1 2 1 1 1 1 2 0 2 0 1 0 0 2 0 1 0 0 0 0 0 1 1 0 1 1 2 1 1 1 1 2 2 2 0 0 0 1 0 1 1 1 2 1 0 1 2 2 1 0 0 0 1 0 0 0 1 0 2 1 1 1 2 0 0 1 0 1 1 0 0 2 2 1 0 0 0 0 1 0 1 1 0 1 0 0 0 1 1 1 1 1 1 1 1 1 2 0 0 0 2 1 0 1 0 0 2 2 0 1 1 0 1 1 1 2 1 1 1 1 1 1 2 0 0 0 0 0 0 0 0 0 0 0 1 1 0 0 0 1 1 0 2 1 2 0 0 2 1 1 0 0 0 0 1 0 1 0 0 1 1 0 0 2 2 1 1 0 1 0 0 0 2 0 0 0 2 2 0 0 0 1 0 1 1 1 2 1 1 0 0 2 0 0 1 0 2 2 1 1 0 0 0 1 1 0 0 2 0 1 2 0 1 1 0 1 1 0 1 1 1 1 1 1 0 2 0 1 0 0 1 2 0 0 0 0 1 0 1 1 1 0 0 0 1 0 2 0 0 2 0 1 0 0 0 0 2 2 2 0 2 0 0 2 0 2 0 2 0 0 0 1 2 1 1 0 0 0 1 1 0 1 0 0 0 0 2 1 1 0 1 0 0 1 0 1 1 0 1 1 0 1 0 1 1 1 0 0 0 1 1 2 0 1 0 1 0 0 0 0 2 0 0 0 1 1 1 1 1 0 0 0 1 0 0 0 1 1 0 0 0 0 0 0 1 1 2 0 0 1 0 0 0 0 1 1 0 2 2 2 2 1 2 0 1 2 2 1 1 0 1 0 1 2 0 1 2 2 0 0 0 0 1 1 1 0 1 1 1 0 1 1 1 1 2 2 1 1 0 1 1 1 1 0 2 1 2 1 0 2 0 0 0 0 0 0 1 0 1 0 0 0 1 1 0 1 2 0 0 0 0 0 2 0 0 0 0 0 0 0 1 1 0 1 0 0 0 0 0 0 0 0 0 0 0 1 1 0 1 0 1 1 1 1 0 1 0 0 1 1 1 1 0 0 0 0 0 1 1 0 0 2 1 1 0 0 2 0 2 0 0 2 0 0 0 0 0 1 1 0 2 1 1 1 1 0 1 1 2 1 2 2 0 0 0 0 1 0 0 1 0 0 2 1 1 0 0 1 1 2 0 1 1 1 1 1 0 2 2 2 2 0 2 2 0 1 0 0 1 0 0 1 1 0 2 0 0 0 0 0 0 0 0 2 0 1 0 0 0 2 2 0 0 2 0 1 0 0 0 0 2 0 0 0 0 1 0 0 1 0 1 0 2 0 2 0 0 0 0 1 0 0 0 0 0 0 1 0 0 1 0 1 1 1 1 1 2 0 0 1 2 1 1 2 1 1 0 0 0 0 0 0 0 1 0 2 2 1 1 0 2 2 2 1 0 0 2 0 0 0 2 0 1 1 0 0 0 0 1 0 0 1 1 1 1 1 0 0 0 2 0 1 0 1 1 1 0 0 0 0 0 0 1 1 2 1 0 1 0 0 0 0 0 0 2 0 0 2 0 0 0 0 0 0 0 1 1 0 0 0 1 0 1 2 0 0 0 1 0 1 0
4 1 0 1 1 0 1 1 1 1 0 0 0 0 0 0 0 0 1 0 1 1 0 0 0 0 0 0 2 0 2 0 1 0 2 0 2 1 0 0 1 1 1 1 0 1 0 0 0 2 0 2 0 0 1 0 0 0 1 1 1 1 0 1 0 2 0 0 0 0 0 0 1 0 2 1 1 0 2 0 1 2 2 1 1 0 0 0 0 1 0 0 0 1 0 0 0 0 0 0 2 1 1 0 0 0 2 0 2 0 0 2 0 0 1 1 1 0 0 0 0 0 1 2 0 0 0 1 2 1 0 0 0 0 0 0 0 0 1 0 1 0 0 0 0 0 1 0 0 0 0 0 0 1 0 0 1 1 1 0 0 1 0 0 0 2 1 1 1 0 0 1 0 2 1 0 0 1 1 1 1 1 1 1 2 0 2 1 0 0 0 0 0 2 2 0 0 2 0 0 0 1 0 2 2 0 0 0 1 0 1 0 1 0 0 0 0 0 0 1 1 1 2 2 0 1 1 0 0 0 0 0 0 0 0 0 0 2 0 1 0 0 1 2 0 0 0 0 2 0 0 0 0 1 1 0 0 1 1 1 0 1 0 0 0 0 2 0 2 1 1 1 1 1 1 1 0 2 1 0 0 1 2 1 1 1 1 0 1 1 0 1 1 0 1 0 2 1 0 0 1 1 0 0 0 0 1 2 0 0 0 0 1 1 1 0 1 0 0 1 0 0 0 1 1 0 1 0 0 0 0 1 0 2 0 0 0 2 0 2 0 1 1 2 1 1 0 0 1 2 0 0 2 2 0 0 1 0 0 2 0 2 2 0 2 0 0 0 2 2 0 2 2 1 0 0 2 2 1 0 0 1 0 1 1 0 0 0 0 0 0 1 1 0 2 1 0 0 1 0 0 0 2 0 0 2 0 0 0 1 0 0 0 0 1 1 1 0 1 0 0 0 1 0 1 2 0 0 1 0 1 0 1 1 1 0 1 2 0 0 0 2 1 1 1 2 2 2 2 1 0 0 0 0 0 0 0 1 1 0 0 0 2 0 2 2 2 1 2 0 1 1 2 0 1 1 1 0 1 0 0 2 0 2 2 0 0 1 2 1 2 1 0 2 1 0 1 1 0 1 1 1 2 0 0 1 2 1 1 0 1 0 0 0 1 0 0 0 1 2 2 0 1 0 0 2 0 1 0 1 1 1 0 0 0 0 1 0 1 1 0 1 0 0 1 0 1 2 0 0 1 1 0 0 2 0 0 0 0 0 1 0 1 0 0 1 1 1 0 1 0 1 1 0 0 1 1 1 0 1 2 0 2 0 2 0 0 1 1 0 0 0 1 1 1 1 1 0 0 0 0 1 1 1 0 0 1 1 2 0 1 0 0 0 0 0 1 1 0 1 1 1 0 1 0 0 2 0 1 1 0 0 0 0 0 0 1 1 2 2 0 1 0 1 0 1 1 1 2 2 0 1 1 0 1 0 1 0 0 0 0 0 2 0 0 0 0 2 0 0 1 0 1 0 0 2 2 1 2 0 1 0 0 2 0 2 1 1 1 0 1 0 0 2 0 0 0 2 0 2 0 0 1 1 1 1 1 1 0 0 0 0 0 1 0 0 0 1 0 0 0 1 1 0 0 1 0 1 0 0 2 2 0 1 0 1 1 0 0 1 0 0 0 0 1 0 0 1 0 0 1 0 1 1 0 2 0 0 0 0 0 0 2 0 2 0 0 2 0 2 0 1 1 2 2 0 0 1 1 1 0 1 0 0 0 2 0 2 1 2 0 1 2 0 1 0 0 1 0 1 2 0 0 1 2 1 1 0 0 2 2 0 1 1 1 1 1 1 0 0 0 0 2 2 2 0 0 2 0 0 0 2 1 1 0 2 0 0 1 1 1 0 1 0 1 0 1 0 0 0 2 2 0 0 2 0 0 0 0 0 0 2 1 0 1 1 0 0 0 1 0 0 0 2 0 1 0 1 0 0 1 1 0 0 0 0 1 0 1 0 1 0 1 2 1 1 1 2 0 0 0 1 2 2 1 1 0 1 0 0 0 0 0 0 0 0 2 1 2 2 0 2 1 0 1 0 1 1 0 0 0 2 0 1 0 0 0 1 0 1 0 2 1 0 0 1 0 1 0 1 0 1 2 0 0 0 0 0 0 0 0 0 0 0 1 0 0 0 1 1 0 0 0 0 0 2 0 1 2 0 0 1 0 0 0 0 0 0 0 0 0 1 0 0 0 1 0 0 0 1 2 2
5 0 0 1 1 0 1 0 1 1 0 1 1 2 1 0 0 0 0 0 2 2 0 0 0 0 1 1 2 0 1 1 0 1 0 1 1 1 0 0 2 0 0 1 0 1 0 0 1 1 1 1 1 0 1 0 1 0 1 0 2 2 0 1 1 1 1 1 0 0 0 0 2 0 1 2 2 0 2 1 1 2 2 1 2 0 0 0 2 2 0 1 0 1 1 0 0 0 0 0 2 2 2 0 0 0 2 2 0 0 1 2 0 1 1 1 0 1 1 0 0 0 1 1 1 1 1 0 2 0 1 1 0 0 0 0 0 0 0 0 1 0 0 0 1 0 1 0 0 0 1 0 1 0 0 0 1 0 0 0 0 2 1 1 0 1 1 0 1 1 1 0 1 1 0 0 0 0 0 0 0 0 0 0 1 0 1 2 0 0 1 2 0 2 2 0 0 2 1 0 0 1 0 0 2 0 1 1 2 0 0 0 2 0 0 0 0 0 1 0 2 2 1 1 0 1 1 0 0 0 1 1 0 0 0 0 0 2 0 1 0 0 1 2 0 0 0 0 1 1 1 1 0 1 1 1 0 0 0 0 0 0 0 0 0 0 0 0 2 2 0 0 1 2 0 0 0 1 2 2 1 2 2 2 2 1 1 2 0 2 0 2 0 0 2 0 1 1 0 0 1 0 0 1 0 0 0 1 1 1 1 2 2 2 2 0 0 0 0 0 1 1 1 2 1 0 1 2 2 0 0 2 0 2 0 0 0 0 0 0 0 0 0 2 1 1 0 1 1 1 1 1 1 1 0 0 0 0 0 0 0 0 1 1 1 0 0 1 1 0 2 0 0 1 0 0 1 1 0 0 1 0 1 0 0 0 0 0 0 0 0 0 1 0 2 0 2 1 1 1 1 1 2 0 0 0 2 1 0 0 0 0 0 0 1 1 1 0 0 0 1 2 1 0 2 2 1 0 0 0 0 0 0 1 0 1 1 1 0 0 2 0 0 0 2 2 1 1 0 1 0 0 0 1 1 0 1 0 0 0 0 0 1 0 1 1 1 1 1 1 0 0 0 2 1 0 1 1 2 0 1 2 0 0 1 1 0 1 1 0 1 1 0 1 0 0 1 1 1 2 1 2 2 0 0 0 2 0 1 0 0 1 0 2 0 0 0 0 0 1 0 1 2 1 1 2 0 1 0 1 1 0 0 0 0 0 0 1 1 1 1 2 0 1 1 0 1 1 1 0 0 0 0 2 2 1 1 0 0 1 1 0 0 2 0 0 0 2 2 0 0 1 0 0 0 0 0 0 0 0 2 0 1 0 0 0 0 1 1 0 0 0 0 0 0 0 0 2 0 2 2 0 0 0 1 1 1 0 0 1 1 0 0 1 0 0 0 1 0 0 0 0 0 0 0 2 0 0 0 0 0 0 1 0 0 1 0 0 2 1 1 2 0 1 0 2 2 1 1 1 0 1 1 1 1 1 2 1 1 0 0 0 1 2 2 1 0 1 1 1 0 1 1 0 0 1 2 1 2 0 1 1 0 0 0 0 1 1 0 0 2 0 0 0 0 0 0 1 0 1 1 1 0 0 2 0 2 2 0 0 1 1 0 0 2 1 0 2 0 0 0 0 0 0 2 2 0 0 0 0 2 2 0 0 0 0 0 0 0 0 0 0 0 0 0 1 1 0 0 0 0 0 0 0 0 1 1 0 2 1 0 0 1 0 0 0 0 0 2 1 1 1 2 0 0 0 0 2 0 0 1 0 2 2 0 1 1 2 2 2 0 2 2 0 1 0 0 0 0 1 1 0 0 2 2 0 1 0 0 1 1 0 0 0 0 1 0 0 2 2 2 2 1 2 2 0 1 2 0 0 0 2 2 2 0 2 0 1 2 2 1 1 1 0 1 0 1 0 0 1 1 0 0 0 1 0 1 1 0 0 0 1 0 0 0 1 0 0 2 1 0 0 0 0 0 2 0 0 0 1 2 0 0 0 0 0 0 1 0 0 0 0 1 2 2 2 2 2 0 2 0 1 2 2 2 0 1 1 0 0 0 0 1 0 2 2 2 1 1 0 1 0 1 2 1 0 0 1 0 1 0 2 0 0 0 1 0 1 0 0 0 1 1 0 1 1 0 0 0 0 1 1 0 0 1 1 1 0 0 0 0 0 0 1 0 1 0 0 0 0 0 0 0 0 0 2 0 0 0 0 0 0 0 0 1 0 2 1 0 1 0 0 0 1 1 0 0 0 0 0 1 0
6 0 0 1 0 0 1 2 2 0 0 2 0 0 0 0 0 0 0 0 2 1 0 0 0 0 2 0 2 1 1 2 0 0 0 1 1 1 0 0 2 0 0 0 1 0 0 0 1 0 0 1 0 0 0 1 0 0 2 0 1 1 0 2 0 0 2 0 0 0 0 0 2 0 2 2 2 0 2 1 0 1 2 0 1 0 1 0 1 2 0 0 0 1 1 0 0 1 1 1 0 2 2 0 0 0 2 1 0 0 0 0 0 2 2 2 0 0 1 0 0 0 2 1 1 1 1 0 0 0 0 0 0 0 0 0 0 0 0 0 1 0 1 0 1 0 0 0 0 0 1 1 1 0 0 1 1 0 0 1 1 1 1 1 1 1 1 0 0 2 2 1 0 2 2 0 0 1 0 1 1 0 0 0 0 0 1 0 0 0 1 0 0 0 1 0 1 2 0 0 0 1 0 0 1 0 1 1 1 0 2 0 1 0 0 1 1 2 2 0 0 0 1 1 1 0 0 1 1 1 0 1 2 2 1 0 1 2 0 1 0 0 2 0 0 0 0 0 2 0 0 0 0 0 0 1 2 1 1 1 0 1 0 0 1 1 0 1 2 2 0 1 1 2 0 1 0 2 0 0 0 1 1 1 2 1 0 2 0 2 0 0 0 1 2 0 2 0 0 0 0 0 2 0 2 0 1 2 1 1 1 1 2 1 1 0 0 1 0 0 0 0 1 1 0 0 1 1 0 0 0 2 0 1 0 0 0 2 1 2 2 1 2 2 1 1 0 0 1 0 0 0 2 2 0 0 1 1 0 2 0 2 1 1 1 0 0 1 2 1 1 1 1 2 0 0 1 1 0 0 1 1 1 1 0 2 0 0 0 0 1 2 1 0 2 1 0 2 0 0 0 0 2 0 0 0 1 1 1 0 0 0 0 0 0 1 1 0 1 0 0 0 0 1 2 2 1 0 1 0 1 0 0 1 1 0 1 1 0 0 1 1 0 0 1 1 1 0 1 1 0 1 0 1 0 0 0 2 2 2 1 1 0 0 0 1 0 1 2 0 1 1 2 0 0 2 0 0 2 0 2 2 0 0 1 2 0 0 1 0 1 1 1 1 0 0 1 1 0 1 1 2 2 0 0 1 1 0 0 0 0 1 1 0 1 0 0 1 0 2 1 0 0 0 0 2 0 0 0 2 0 2 0 0 0 1 1 1 1 1 0 1 1 0 2 0 1 1 0 1 0 1 0 2 1 1 0 0 0 0 1 0 0 1 0 0 0 2 2 0 1 1 1 0 0 1 2 1 0 0 1 0 1 0 1 1 1 2 0 0 0 1 0 1 1 0 1 0 0 0 0 2 0 0 0 0 0 0 2 0 2 0 0 1 0 0 0 2 0 1 0 1 1 1 0 0 1 1 0 0 1 0 0 0 0 0 0 0 2 2 2 1 1 1 1 0 0 2 0 0 0 2 1 1 2 0 0 1 1 0 0 0 2 1 1 1 0 1 0 0 1 0 1 0 0 2 2 0 1 0 0 2 0 1 1 2 1 1 0 0 1 1 0 1 0 0 1 1 0 0 0 0 0 0 2 0 2 2 0 1 1 0 0 2 1 0 0 2 2 2 0 0 1 0 1 1 1 1 1 0 1 0 1 0 0 1 1 2 0 2 0 1 0 0 0 2 2 0 0 0 0 0 0 0 0 1 1 0 2 0 1 2 0 0 0 0 0 2 0 2 0 0 1 1 2 0 0 0 1 1 0 2 0 0 0 1 2 2 1 2 0 1 2 2 2 2 0 1 0 0 1 0 0 1 2 2 1 0 0 1 1 0 2 2 0 2 2 1 2 2 1 2 1 1 1 0 0 1 0 0 0 1 2 1 0 1 0 0 1 0 0 1 0 0 0 0 0 0 0 0 2 2 0 0 2 0 0 0 1 0 0 2 0 0 1 1 0 0 1 0 0 0 0 2 0 1 0 0 0 1 1 0 0 0 0 0 0 1 0 0 0 0 1 0 2 0 1 2 0 0 0 2 1 1 2 1 1 0 1 1 1 0 1 0 1 1 1 1 1 1 0 1 1 0 1 0 2 1 0 0 0 2 0 2 0 0 0 1 0 0 0 0 1 2 1 0 0 0 0 0 1 0 0 0 2 1 2 1 1 0 0 1 0 1 0 0 0 0 1 0 1 0 0 0 0 0 1 1 2 0 0 1 0 1 0 0 0 1 0 0 0 1 0 0 1 0 1 1 2 0 1 1
7 0 0 2 1 0 1 0 0 2 0 0 0 1 1 0 0 0 1 1 1 2 0 1 0 0 2 0 2 0 2 1 1 1 1 0 2 1 0 0 0 2 0 0 0 0 1 0 2 1 0 0 0 1 1 1 0 1 1 0 1 1 0 0 0 2 1 1 0 0 0 1 2 0 1 2 2 0 1 0 0 2 1 0 0 0 0 1 2 2 1 2 0 2 1 0 1 2 2 2 0 2 1 0 1 1 2 1 1 0 0 2 1 1 2 2 2 0 0 0 2 0 2 1 1 1 1 0 2 0 0 0 0 0 0 0 0 0 0 0 0 0 0 0 2 0 0 0 0 1 1 0 1 0 2 1 0 1 1 1 1 1 0 2 1 1 1 1 0 1 1 2 0 2 1 0 0 1 0 1 1 1 1 1 2 0 2 1 0 0 1 0 0 1 1 0 2 2 1 0 0 0 1 2 2 0 0 1 1 0 0 0 1 0 0 0 0 0 1 1 0 0 1 2 0 0 0 0 0 0 0 0 0 1 1 0 1 2 0 1 0 0 2 1 0 0 1 0 1 1 1 1 0 0 0 1 1 0 0 0 0 0 0 0 1 1 0 0 1 1 0 0 0 1 0 0 0 0 2 0 0 1 1 1 2 2 0 2 0 2 0 0 0 0 2 0 1 0 0 0 0 0 0 1 0 0 1 1 2 2 2 2 1 1 1 0 0 0 1 0 1 1 2 1 0 0 1 1 2 1 0 2 0 2 0 0 1 0 0 0 0 0 1 2 0 0 1 0 0 1 0 0 1 1 0 0 1 1 0 0 0 0 1 1 1 0 0 2 2 0 2 0 1 1 2 2 1 2 0 0 0 2 2 0 0 1 0 0 0 1 0 0 1 0 2 1 0 0 0 0 0 0 1 0 0 0 1 0 0 1 1 1 0 0 0 2 0 0 1 0 0 1 1 2 1 2 1 0 1 1 0 0 0 0 1 0 1 2 0 2 2 0 0 1 0 2 1 0 0 1 0 0 0 0 0 0 0 2 2 2 2 0 0 1 0 1 1 2 1 1 0 0 2 0 1 0 1 2 2 0 0 2 1 0 2 0 0 1 2 0 2 2 0 0 0 0 2 2 2 2 1 2 0 2 0 2 1 0 1 0 1 1 1 1 0 0 1 1 1 2 2 0 0 0 0 2 0 1 0 1 1 0 1 1 1 1 1 2 2 2 1 2 0 2 2 0 1 1 1 0 0 0 0 2 2 0 0 0 0 0 1 0 0 0 0 0 0 1 1 0 1 1 0 0 0 0 0 1 0 1 2 0 1 0 1 1 1 0 0 0 0 0 1 0 0 0 1 1 0 0 0 2 0 0 0 1 2 0 0 1 1 0 0 2 0 2 1 1 1 0 0 0 0 0 0 0 2 1 0 0 1 0 1 0 0 1 0 0 2 0 2 0 0 1 0 2 2 1 0 0 0 2 1 1 1 0 1 1 0 1 1 0 1 2 2 2 0 2 0 0 1 1 1 0 0 2 2 1 2 0 1 0 1 1 0 1 2 2 1 0 2 0 0 1 1 0 0 2 0 2 0 0 0 0 1 0 1 2 0 0 1 1 0 2 0 0 0 2 2 2 0 0 1 0 1 0 1 0 0 0 1 1 0 0 0 0 1 0 0 2 1 0 0 0 1 0 1 0 0 0 0 0 0 0 0 0 1 0 1 0 0 1 2 0 1 1 1 0 2 1 1 0 1 1 0 0 0 0 1 1 0 1 1 1 1 2 0 2 2 2 0 2 2 1 2 1 0 0 1 0 0 0 1 1 1 1 1 0 0 2 2 0 0 0 2 1 2 0 1 1 1 1 2 2 2 0 1 1 0 0 0 1 2 1 0 1 0 1 2 1 1 0 0 0 0 0 0 0 1 0 0 0 0 0 1 0 0 0 1 0 0 2 0 0 0 0 1 0 2 0 0 0 1 0 0 2 0 2 0 0 0 1 0 0 0 0 0 0 1 0 0 0 0 2 2 2 2 1 1 1 1 2 2 2 2 1 1 1 0 1 0 0 1 0 2 1 2 0 2 1 1 1 2 1 1 1 1 2 0 0 0 2 0 1 0 1 0 2 0 0 0 2 2 2 1 0 1 2 0 1 0 0 0 0 2 0 2 0 0 0 0 2 0 0 0 0 1 0 0 0 1 0 1 0 0 0 1 1 0 0 0 0 0 2 0 0 0 0 0 0 0 0 0 0 0 1 0 0 2 0 1 0
8 1 0 2 1 0 2 2 2 1 0 1 0 1 1 0 0 0 1 0 1 1 0 1 1 1 0 0 0 2 0 0 2 2 1 0 2 1 0 0 1 1 0 0 0 2 2 0 1 1 0 0 1 0 0 0 0 0 1 0 1 2 0 2 0 0 2 0 0 1 1 2 2 0 2 2 2 0 2 0 1 2 1 0 1 0 1 1 2 2 2 2 1 0 0 1 0 1 1 1 1 2 0 1 0 1 1 2 0 0 1 2 1 2 2 2 1 0 2 0 0 0 2 1 1 1 1 2 2 2 1 1 0 0 1 0 0 0 0 0 0 0 0 1 0 0 0 0 0 0 0 0 1 0 1 0 0 0 0 0 0 0 0 1 1 2 0 1 1 0 0 1 1 1 1 0 0 1 1 1 0 1 2 2 2 0 2 2 1 0 1 1 0 0 1 0 0 2 0 0 0 1 0 1 2 0 1 1 1 0 1 0 0 1 0 0 0 2 0 0 2 2 2 2 0 1 1 0 0 0 1 1 0 0 0 0 0 2 1 1 0 1 2 1 0 0 0 0 2 0 0 0 1 0 0 0 0 2 2 2 0 1 0 0 0 0 1 0 2 1 0 0 2 2 0 0 1 2 2 1 1 1 2 2 1 0 2 0 1 2 0 1 0 0 2 0 2 0 0 0 0 0 0 0 0 0 0 2 0 1 0 1 1 2 2 0 0 1 0 1 0 0 1 2 1 0 2 1 0 2 0 1 0 2 0 0 0 1 0 1 1 1 1 2 0 0 0 0 1 1 0 0 1 1 0 0 0 1 0 2 0 2 0 0 0 0 0 1 2 1 1 1 0 2 0 0 1 2 1 0 1 1 2 0 1 1 0 0 0 1 1 0 1 0 2 1 1 0 1 1 0 2 0 1 0 0 0 1 0 0 0 0 0 0 1 2 0 0 0 0 0 0 1 0 0 1 1 0 1 1 0 0 0 2 0 1 0 2 0 0 1 1 0 0 2 2 1 0 0 1 0 1 0 1 1 0 1 1 1 1 0 0 1 0 1 1 1 0 2 0 0 0 2 0 1 1 1 2 1 1 1 1 0 0 2 2 0 1 2 1 0 2 0 1 0 0 2 2 2 1 0 1 2 0 0 0 2 1 0 0 0 1 0 1 0 0 0 2 0 2 2 0 0 0 0 1 1 0 0 2 0 2 1 0 0 0 0 2 1 2 2 2 0 1 2 1 1 1 1 0 0 0 0 2 1 1 0 1 0 0 2 0 0 0 0 1 1 2 0 1 0 0 0 0 0 0 0 0 0 0 2 0 2 0 1 1 1 1 1 0 0 1 0 0 0 0 0 0 0 1 0 2 1 1 0 0 1 1 1 2 0 0 0 0 0 0 0 0 0 0 0 0 0 0 0 1 1 1 1 1 0 0 0 0 0 1 1 0 2 2 2 1 0 1 1 1 1 1 1 1 1 1 1 1 2 0 2 2 1 0 0 0 0 0 0 0 0 2 0 0 0 0 1 1 1 2 2 1 2 0 1 0 0 1 0 1 1 2 1 0 1 1 1 2 2 0 0 2 0 1 1 0 0 0 2 0 1 2 0 0 1 1 0 1 1 0 0 1 1 1 1 0 0 0 2 1 0 2 1 1 2 2 0 1 0 1 1 1 1 2 0 0 0 0 0 1 1 1 0 0 0 0 0 1 0 1 0 1 2 0 1 2 2 0 2 0 0 1 1 2 0 0 2 0 1 0 0 1 0 0 0 0 0 0 1 2 0 2 0 2 0 1 2 0 1 0 0 0 1 1 1 0 0 2 2 0 1 1 1 0 0 0 1 1 1 2 2 1 2 1 1 1 1 2 2 0 1 1 0 0 0 1 1 0 0 1 0 0 1 0 0 0 0 0 1 0 0 0 2 0 1 1 0 0 2 0 0 1 0 1 0 1 1 0 1 2 0 0 1 0 1 0 0 1 0 1 0 0 1 1 1 0 0 0 0 0 0 0 2 0 0 0 0 1 2 1 1 1 0 0 0 2 2 2 2 1 1 0 0 1 0 0 1 0 0 0 2 1 1 1 0 1 2 1 0 0 1 2 1 1 0 1 0 1 0 0 0 1 0 0 0 0 1 1 1 1 0 1 0 0 2 0 2 0 0 1 1 0 0 0 0 0 1 0 0 0 0 0 0 0 2 0 0 0 0 0 1 0 0 0 0 0 0 1 0 0 0 1 0 0 0 1 0 0 0 0 0 0 1 0 0 0
9 1 0 1 0 0 2 1 2 0 0 0 0 2 1 0 0 0 1 1 1 2 0 0 0 0 2 0 2 0 0 1 2 1 0 1 1 1 0 0 2 0 0 0 0 0 0 0 1 1 0 0 0 0 1 1 0 0 0 0 0 0 0 0 0 0 2 0 0 0 0 0 2 0 0 2 2 0 2 1 1 2 2 1 1 2 0 0 2 2 0 0 0 2 2 0 0 0 0 0 2 0 2 0 0 0 2 1 1 0 0 2 0 1 1 1 0 0 1 0 1 1 2 2 2 2 1 1 1 0 0 0 0 0 0 0 0 0 0 0 2 0 0 0 1 0 0 0 1 1 0 0 0 0 0 0 1 2 0 1 1 1 0 2 1 2 1 0 1 1 0 1 0 2 2 0 0 0 0 0 0 1 0 1 1 0 2 1 0 0 1 1 1 0 1 1 2 0 1 0 0 0 0 0 2 0 1 0 1 0 0 0 1 1 0 0 0 1 0 1 0 1 2 1 1 2 1 1 0 0 0 1 0 0 0 0 0 2 0 2 0 0 2 2 0 0 0 0 2 0 0 0 0 1 1 1 0 1 1 1 0 1 0 0 0 0 1 0 2 1 0 0 0 0 1 0 0 2 2 1 1 1 2 2 2 0 2 1 1 2 0 0 0 0 2 0 1 1 0 1 1 0 1 0 1 1 0 2 0 0 0 1 2 1 1 0 0 1 0 0 0 2 1 2 2 0 2 1 1 2 0 0 1 1 0 0 0 1 0 0 0 0 2 0 1 1 0 0 0 0 0 0 1 1 0 1 1 1 0 0 0 0 2 0 2 0 0 1 2 1 1 1 1 2 0 0 1 1 0 0 0 1 1 0 2 0 0 1 1 0 1 1 1 0 2 0 0 1 0 1 0 1 1 1 1 1 0 1 1 0 0 0 0 0 0 0 2 0 0 0 0 1 0 0 0 1 2 0 1 0 1 0 0 2 0 0 1 1 0 0 1 1 1 2 0 2 2 0 0 0 0 0 0 2 2 1 2 1 0 0 0 0 0 0 1 2 2 1 2 0 1 1 1 1 0 2 0 2 2 1 1 1 0 0 2 1 0 0 1 0 1 1 0 2 1 0 2 2 1 1 0 1 2 0 0 1 2 0 2 0 0 2 1 0 0 0 0 0 0 2 1 0 0 0 0 1 1 1 1 1 0 0 1 0 1 0 0 1 1 2 0 2 0 0 2 0 1 2 0 0 0 0 0 1 2 0 0 0 0 0 1 0 0 0 1 0 0 1 1 0 1 1 0 0 0 0 0 0 0 0 1 0 1 0 1 0 0 0 0 0 0 1 0 0 0 1 0 0 0 0 0 1 0 0 1 0 0 0 1 0 0 0 0 1 0 0 0 1 0 1 0 1 1 1 0 1 1 1 0 0 0 0 0 0 0 1 0 0 2 2 0 1 1 1 1 0 1 1 2 2 0 1 1 0 2 0 1 2 2 0 0 0 1 0 0 0 1 2 0 0 0 0 1 1 0 2 2 1 2 0 1 0 0 2 0 2 2 2 0 0 2 0 1 2 1 0 0 2 0 2 0 2 0 0 1 0 2 2 0 1 1 1 0 1 0 0 0 0 0 0 0 0 1 0 1 0 0 1 0 0 2 2 0 1 0 1 1 0 0 1 1 0 1 1 2 0 2 0 0 0 0 0 1 0 0 2 1 0 2 0 0 0 2 0 0 1 1 1 1 2 0 0 2 1 1 0 0 1 0 0 1 1 1 1 1 2 1 1 1 2 1 1 2 0 2 0 0 1 0 0 1 0 1 1 1 1 2 0 0 1 1 0 1 1 1 2 2 1 2 2 2 1 0 1 1 0 0 0 0 1 0 0 1 1 0 2 0 1 1 1 1 0 1 0 1 0 1 0 1 0 1 1 0 0 2 0 0 0 0 0 1 1 0 0 0 2 0 0 0 2 0 0 1 0 0 2 1 0 1 2 2 0 1 1 0 0 0 0 0 1 0 0 1 1 1 1 1 2 0 0 0 1 2 2 2 0 1 1 0 1 0 0 1 0 1 1 1 2 1 1 0 2 2 2 0 0 1 2 1 0 0 0 0 1 0 0 0 1 0 0 0 2 0 1 1 0 0 1 1 0 0 0 1 0 1 0 1 0 1 1 0 1 0 0 1 1 0 0 0 0 0 0 0 0 0 2 0 1 0 0 0 0 2 2 0 0 0 1 0 1 0 0 0 0 1 1 1 0 1 0 2 1
10 0 1 1 0 0 2 1 1 0 0 1 0 1 0 0 0 0 2 1 0 1 0 0 0 0 0 1 2 0 1 0 0 0 1 2 2 2 0 0 2 0 0 1 0 1 0 0 1 0 1 1 0 0 1 0 0 0 0 1 0 2 0 1 1 1 1 1 0 0 0 1 2 0 1 2 2 0 2 0 2 2 2 1 2 0 0 0 2 2 0 1 0 2 0 0 0 2 2 2 0 2 0 1 1 1 1 2 0 0 0 1 1 1 1 1 0 0 0 0 2 1 2 0 0 0 0 2 2 1 0 0 0 0 0 0 1 0 0 0 1 0 0 0 1 0 0 0 0 1 1 0 1 1 0 0 1 0 0 0 0 0 0 2 0 1 1 0 1 1 1 0 2 0 2 0 1 1 1 1 0 1 2 2 2 0 2 0 0 0 2 0 1 0 1 1 0 2 0 0 0 1 0 2 2 0 0 0 1 0 1 0 1 0 1 1 1 0 2 0 2 2 2 2 0 1 1 0 0 0 0 0 1 1 1 1 0 2 0 1 0 0 2 2 0 0 0 1 1 0 0 0 0 0 0 2 2 0 0 0 0 0 0 0 0 0 1 0 2 1 0 1 0 2 0 1 0 2 1 0 1 2 1 2 1 0 2 2 0 2 0 1 1 0 2 0 1 0 1 0 1 1 1 1 1 0 0 2 0 2 0 2 2 1 1 0 0 0 0 0 2 2 2 1 0 0 0 1 1 1 0 0 1 0 0 1 1 1 0 0 0 0 0 2 0 0 0 1 1 1 1 1 2 2 1 1 1 1 0 1 0 1 1 1 1 1 0 1 1 0 2 0 0 2 0 0 2 1 0 0 2 0 1 0 1 0 0 0 1 0 1 1 0 0 2 1 0 1 0 0 0 0 1 1 1 1 0 0 0 0 0 0 1 1 1 2 0 0 1 0 0 0 0 0 1 2 1 1 1 0 0 1 1 1 1 1 1 1 0 0 1 1 0 1 1 2 1 0 0 0 0 0 0 1 1 1 1 1 2 1 1 0 0 0 0 1 1 1 2 0 1 1 0 2 0 2 1 1 2 0 1 2 0 0 2 0 0 0 2 0 2 1 0 2 0 0 1 2 1 0 0 1 1 1 0 1 2 0 0 0 0 0 1 1 1 0 0 0 0 2 1 0 2 2 2 2 0 0 1 1 0 0 0 0 0 0 0 1 1 1 1 2 0 1 1 1 1 0 2 0 0 0 0 1 2 0 1 0 0 0 0 0 0 0 0 0 0 2 2 0 1 0 0 0 0 0 1 1 0 1 1 0 1 0 1 0 0 1 1 0 0 0 1 0 0 0 0 1 0 1 1 1 0 1 0 0 0 1 2 1 0 0 0 0 0 0 0 1 1 0 0 0 0 0 0 0 2 1 0 0 0 0 0 0 0 0 1 0 1 1 0 0 1 2 0 1 1 1 1 1 1 1 1 1 1 0 1 2 1 1 1 0 2 2 2 1 1 2 1 1 1 1 0 0 0 1 2 0 2 0 0 1 0 2 1 2 1 1 0 0 1 1 0 2 0 0 0 2 0 1 0 0 0 0 1 0 2 2 0 0 2 2 0 2 0 1 0 2 0 0 2 0 0 0 2 1 0 0 0 0 1 1 0 1 0 1 1 0 0 1 0 0 0 0 0 1 1 1 0 0 0 0 1 0 0 1 0 0 2 0 0 1 2 0 2 0 0 1 1 1 0 0 1 1 0 0 0 0 1 1 0 1 0 0 0 1 0 2 1 2 0 1 2 0 0 0 0 1 0 1 2 0 1 1 1 0 2 0 0 1 1 0 0 0 2 2 2 0 1 1 1 1 0 2 2 0 1 1 0 1 0 1 1 1 0 2 0 0 1 1 1 1 2 0 2 0 2 0 1 0 1 0 0 0 2 0 0 0 0 0 0 2 0 0 0 2 1 0 1 1 0 0 0 1 0 2 0 1 1 0 0 0 0 0 0 0 0 0 1 0 1 0 1 2 1 1 1 2 0 0 0 1 2 2 2 0 1 2 0 1 0 0 1 0 1 1 2 0 2 1 0 2 2 1 1 0 2 2 1 1 0 1 0 0 0 1 1 0 2 0 0 1 2 1 1 0 0 1 0 1 0 0 2 0 0 0 0 1 2 1 1 2 1 0 1 0 1 0 1 0 1 0 0 0 0 2 0 0 2 0 0 0 0 1 0 1 2 1 0 1 0 1 0 0 0 0 0 0 2 0 0 0
11 1 0 2 0 0 1 1 2 0 0 0 0 2 1 1 1 0 1 1 1 1 0 0 0 0 2 0 2 1 1 1 1 2 1 2 2 1 0 0 1 1 0 0 0 2 2 0 2 0 0 0 0 0 0 1 0 0 1 2 0 0 0 2 1 0 2 1 0 1 0 0 2 0 1 2 2 0 2 1 1 2 1 1 1 0 0 0 1 2 0 0 2 1 0 0 0 0 0 1 2 2 2 0 0 0 2 1 1 0 0 2 0 2 2 2 0 1 0 0 0 0 1 2 1 1 1 1 1 0 0 0 0 0 0 0 0 0 1 0 0 0 0 0 0 0 0 0 0 0 0 0 0 0 0 0 0 1 1 0 1 1 0 2 0 2 1 1 0 1 1 0 1 1 0 0 1 0 0 0 0 0 0 0 2 1 1 1 1 0 2 0 0 1 2 0 2 2 1 0 0 1 0 1 2 0 1 2 0 0 1 0 1 0 1 2 1 0 1 1 1 1 2 1 1 1 0 0 0 0 0 0 0 0 0 0 0 2 0 2 0 0 2 1 1 1 1 0 2 0 0 0 0 1 1 1 0 1 0 0 0 0 0 1 1 0 0 1 1 1 0 0 1 2 0 0 0 2 2 0 0 2 1 1 2 1 1 0 2 2 0 2 0 0 1 0 2 0 0 0 0 0 1 0 0 0 1 2 0 1 0 2 2 2 2 0 0 1 0 0 1 1 1 0 1 0 1 2 1 1 0 1 0 1 0 0 0 1 0 1 1 1 0 1 1 1 0 1 1 1 1 0 2 2 0 0 0 0 0 2 0 2 0 0 0 2 0 1 1 0 2 0 1 2 0 0 0 1 1 0 1 0 1 0 1 0 0 0 0 0 0 0 1 0 2 0 0 0 0 0 0 0 1 1 0 0 1 1 0 0 0 0 0 0 1 2 0 0 0 0 0 1 0 2 1 1 1 0 1 1 0 1 1 1 1 0 1 2 0 0 1 1 0 0 1 1 1 1 1 0 0 0 0 2 1 1 1 1 1 1 1 0 0 0 0 0 0 0 2 0 0 0 1 2 1 0 0 1 1 0 2 1 1 0 1 0 0 0 2 0 1 1 0 2 0 0 1 1 2 2 1 2 2 0 0 0 2 1 1 0 0 2 1 0 1 0 0 0 0 1 0 1 1 0 0 0 2 1 0 1 1 0 2 1 2 1 0 0 1 1 0 1 0 1 1 0 1 1 1 0 0 0 1 2 1 1 1 0 0 1 0 0 0 0 0 0 0 2 2 0 1 0 1 0 0 1 1 0 0 0 1 0 1 0 0 1 1 1 0 0 0 0 2 0 2 0 0 1 1 0 0 1 0 1 1 0 0 1 2 1 0 0 0 0 0 0 0 0 0 0 0 0 0 1 0 0 2 1 0 0 1 1 1 0 0 0 0 0 1 1 1 0 1 1 0 2 2 1 1 1 0 1 1 0 2 0 1 1 0 0 0 0 1 1 0 0 0 1 1 1 0 1 0 0 0 1 1 2 0 2 2 1 0 2 1 2 1 1 0 0 2 0 1 2 0 0 0 2 0 1 0 0 0 0 0 0 2 2 0 0 1 0 0 2 0 0 0 1 1 1 0 0 0 0 2 1 0 1 1 1 1 1 0 0 0 0 1 1 0 2 0 1 2 2 2 0 2 0 0 0 0 0 0 1 0 1 0 0 2 1 0 1 2 1 1 0 0 0 2 2 0 0 2 0 1 1 1 0 1 1 0 1 0 0 0 1 0 2 1 2 0 1 2 0 0 0 0 0 0 1 1 0 0 2 1 1 1 0 0 1 2 1 0 0 2 1 1 0 2 1 0 1 0 2 2 0 1 1 1 0 0 2 2 0 0 1 0 1 2 1 2 0 0 0 0 0 0 0 0 0 2 2 0 0 1 0 1 1 0 2 0 2 0 0 1 0 0 0 1 1 0 0 0 1 0 1 0 0 0 0 2 0 1 1 0 0 0 0 1 0 0 0 1 1 1 1 1 2 0 0 0 2 2 2 1 1 0 0 1 1 1 0 0 0 0 0 2 2 2 1 0 1 1 1 1 0 1 1 0 0 0 2 1 2 1 0 0 2 0 0 0 1 1 2 1 0 0 0 1 0 0 1 1 0 1 1 2 1 1 1 1 1 0 1 0 1 1 0 0 0 0 0 0 0 0 1 0 0 2 0 0 0 2 2 0 1 1 1 0 1 0 0 0 0 0 1 0 0 1 1 1 1
12 0 0 1 1 0 1 2 2 0 0 0 1 0 0 0 0 0 1 1 1 2 0 0 0 0 1 0 1 2 0 0 1 1 1 0 2 0 1 0 0 0 1 1 0 1 1 0 0 2 0 2 0 0 2 0 0 0 2 0 1 1 0 2 0 0 1 0 0 0 0 0 2 0 2 2 2 0 2 0 2 2 1 1 1 0 0 1 2 2 0 1 0 2 0 1 1 1 1 1 0 2 1 1 0 0 2 0 2 0 0 2 1 0 2 2 1 0 0 0 2 0 1 1 0 0 0 0 2 0 0 0 1 0 0 0 1 0 1 1 1 0 0 0 0 0 0 0 0 0 0 0 0 1 0 0 0 1 0 0 2 0 0 2 0 1 1 0 2 0 0 2 0 2 1 0 1 0 0 0 0 0 0 0 2 2 0 0 0 0 0 0 0 1 2 0 0 1 0 0 0 0 0 1 2 0 2 1 1 0 0 0 1 0 0 1 0 0 2 1 0 0 1 2 0 1 1 0 0 0 0 0 0 0 0 0 0 2 0 2 0 0 2 2 0 0 0 1 1 1 1 1 0 0 0 2 0 0 0 0 0 0 0 0 0 0 0 1 1 0 1 1 0 1 0 0 0 2 2 0 0 2 2 1 1 0 2 1 1 2 0 1 1 0 2 0 2 2 0 2 2 1 1 0 0 0 1 2 0 1 0 2 2 2 2 0 0 1 1 0 1 1 2 2 0 0 2 0 0 0 0 2 1 1 0 0 0 1 0 0 0 0 1 0 1 1 0 0 1 1 0 0 1 1 0 0 0 1 0 2 0 2 2 0 2 1 0 0 2 1 1 1 1 1 1 1 1 1 0 0 2 0 1 1 1 0 0 0 0 1 0 0 0 1 2 0 2 1 0 0 0 0 0 1 0 0 0 0 1 0 0 0 0 0 1 2 0 1 0 1 1 2 0 1 1 1 2 0 1 1 0 0 1 1 1 0 1 2 0 0 1 1 0 1 1 1 1 1 1 2 0 0 0 2 2 2 2 2 2 1 1 0 0 0 1 1 1 0 2 0 1 1 2 0 1 0 0 1 1 0 1 2 0 1 1 1 1 1 2 0 2 2 0 1 0 0 1 1 0 2 1 2 2 0 0 0 2 1 0 0 0 0 1 1 0 0 0 0 0 1 0 1 0 1 1 2 0 1 0 1 1 0 0 0 0 1 0 1 2 2 1 1 0 0 2 0 2 1 1 0 1 1 0 2 2 0 0 0 0 1 0 0 0 0 1 1 1 1 1 0 0 1 1 0 0 1 1 1 0 1 2 0 0 0 0 0 0 2 1 0 1 0 1 0 0 0 0 1 0 1 1 2 0 0 1 0 1 1 1 2 0 0 0 0 0 0 0 0 0 0 0 0 0 1 0 1 2 0 0 0 1 0 0 0 0 0 1 0 2 2 1 0 1 1 2 1 1 1 0 0 0 1 1 1 1 0 2 1 1 0 0 0 1 0 0 0 0 2 0 0 1 0 1 0 0 2 1 1 2 0 1 0 1 2 1 2 1 1 1 0 2 0 1 2 2 0 0 2 0 2 1 1 0 0 0 0 1 1 0 0 1 1 0 1 1 0 0 2 1 1 0 1 0 1 1 1 1 0 0 0 1 1 0 1 0 1 2 1 1 1 0 0 0 0 1 0 1 1 0 0 0 0 0 0 0 1 0 0 1 0 0 0 2 0 0 1 1 1 1 1 1 1 2 0 0 0 0 1 0 0 0 0 2 2 2 2 0 1 1 2 1 1 2 0 1 0 0 0 1 0 0 0 0 1 2 2 0 0 0 1 1 0 1 1 2 1 2 1 2 2 2 1 1 2 2 0 1 2 1 0 0 2 2 1 0 1 0 0 0 0 0 0 0 0 0 0 0 0 0 1 1 1 0 0 2 0 0 0 1 0 1 2 0 0 0 0 1 0 1 1 1 0 0 2 0 2 0 1 0 0 0 1 0 0 0 0 2 0 1 0 0 1 1 1 2 2 2 2 0 1 1 1 1 1 1 2 0 1 0 1 1 1 1 0 2 2 1 1 1 1 0 1 2 2 0 0 1 0 0 0 0 2 1 1 1 2 1 0 0 1 0 0 2 0 1 2 0 1 0 1 0 0 0 1 1 0 2 2 2 0 0 0 0 0 1 2 1 1 0 0 1 0 0 1 1 1 0 0 0 1 0 0 0 0 0 0 0 1 0 1 0 1 1 0 1 0 1 0 0 1 0 0
13 1 0 0 0 0 0 0 1 1 0 1 0 1 0 1 1 0 0 0 2 1 0 0 0 0 2 0 2 1 1 1 0 1 0 1 1 1 1 0 0 1 0 0 0 0 0 0 1 1 0 0 1 1 0 1 1 0 2 0 1 2 0 2 1 1 1 0 0 0 0 0 1 0 2 1 2 0 2 1 0 2 2 0 2 0 1 0 0 2 0 0 1 2 1 0 0 1 1 1 1 2 1 0 1 1 2 1 0 0 0 1 1 1 1 1 1 0 1 0 1 0 2 1 1 1 1 2 2 2 0 0 0 0 0 0 0 0 0 0 0 0 1 0 0 0 0 0 0 0 0 0 0 1 0 0 2 1 0 2 2 2 0 1 1 1 1 0 1 1 0 2 1 1 1 0 0 2 0 2 2 0 0 0 0 0 0 0 0 0 2 0 1 0 1 1 2 1 0 0 0 0 0 2 2 1 1 1 2 0 1 0 1 0 0 0 0 0 1 2 0 0 1 2 0 1 1 0 0 0 0 0 0 0 0 0 0 2 0 1 0 1 1 1 0 1 1 1 1 0 0 0 0 1 1 1 0 0 0 0 0 0 0 0 1 1 0 0 1 0 0 2 2 2 1 1 0 1 2 1 1 1 2 1 1 0 2 1 1 2 0 2 0 0 2 0 2 1 0 1 1 1 0 1 0 0 0 2 1 1 0 1 2 1 1 0 0 0 1 0 1 1 1 2 1 0 1 1 0 1 0 1 0 2 0 0 0 2 0 1 0 0 2 0 1 2 1 1 1 1 1 1 2 2 1 1 1 1 0 2 0 2 1 0 1 1 0 1 2 1 1 1 0 2 1 1 1 1 0 0 0 2 0 0 1 0 0 0 0 1 0 0 1 0 2 0 1 1 0 0 1 0 0 1 0 0 0 1 0 0 0 0 0 0 1 1 1 0 0 0 0 0 0 1 0 0 1 0 2 0 2 0 1 0 2 1 0 1 0 0 1 1 0 2 0 2 2 0 0 0 0 1 0 2 2 1 2 1 1 1 1 0 0 2 1 2 2 0 2 0 0 0 1 2 0 0 0 2 1 0 1 1 0 0 2 1 0 0 1 0 0 0 0 1 0 0 1 1 0 1 1 1 1 0 1 0 2 0 0 0 0 0 0 1 1 0 0 0 0 1 1 2 0 0 0 1 1 1 0 2 0 1 0 0 1 1 0 1 1 2 0 1 0 2 2 0 2 2 0 0 0 0 1 2 1 1 0 0 0 0 1 0 1 0 0 2 2 1 1 0 0 0 0 0 0 0 0 0 0 0 1 0 0 0 0 0 0 1 1 1 0 1 0 0 0 0 2 0 0 0 0 2 0 0 0 1 1 1 2 0 0 0 0 0 0 0 0 1 0 1 1 1 0 0 0 0 2 0 0 0 0 0 0 1 0 0 0 0 2 1 1 0 0 0 1 1 1 2 1 1 0 1 2 0 2 0 2 2 2 0 0 0 1 0 0 0 0 2 1 0 1 1 1 0 0 1 0 1 2 0 2 0 0 0 0 1 0 0 0 1 0 0 1 2 1 0 0 2 0 1 0 1 1 0 1 0 2 2 0 0 0 0 0 1 1 0 0 2 2 2 0 0 1 1 1 0 1 0 0 0 0 0 0 0 0 0 1 0 0 1 0 0 0 0 0 0 0 1 0 0 2 2 0 0 0 1 1 0 1 1 0 0 1 0 0 0 0 0 1 2 0 1 1 0 1 1 0 2 0 0 1 0 0 0 0 1 1 2 1 2 0 2 2 1 1 1 0 1 0 0 2 0 1 1 1 1 2 0 0 2 2 0 1 1 1 1 1 0 2 2 2 2 0 2 2 0 0 1 0 1 0 1 1 1 0 1 0 1 1 1 1 0 0 0 0 0 0 0 1 0 2 2 0 0 2 0 1 0 0 0 0 2 0 0 0 2 1 0 1 1 0 0 0 1 0 1 2 2 1 2 2 0 1 1 0 1 0 0 1 0 0 0 0 1 1 1 1 1 0 0 0 2 2 1 2 0 1 0 0 0 0 0 0 0 2 1 2 2 1 1 0 2 2 2 2 1 1 1 0 1 0 2 0 2 0 0 0 2 0 0 0 1 1 2 2 0 0 2 0 0 0 0 0 0 2 0 2 1 1 0 0 0 0 0 1 1 1 0 0 0 1 0 0 1 1 1 0 0 1 0 0 0 0 0 0 0 0 0 0 0 0 0 0 0 1 0 0 0 0 0 2 1
14 1 0 1 1 0 2 1 1 1 0 0 0 2 2 0 1 0 2 1 0 0 0 2 0 0 0 0 2 1 2 1 0 0 2 0 2 2 0 0 0 2 0 0 0 0 1 0 1 1 0 1 0 0 1 1 0 0 0 0 0 2 0 0 0 1 0 1 0 0 0 0 2 0 1 2 1 0 1 0 0 1 2 1 2 0 0 0 0 2 0 0 0 2 0 0 0 0 0 0 1 2 2 0 0 0 2 0 1 0 0 1 0 0 1 1 1 0 2 0 0 0 0 2 0 0 0 2 2 1 0 0 1 0 0 0 1 0 0 0 1 0 0 0 0 0 0 0 0 0 0 0 0 0 0 1 0 1 0 0 1 1 2 2 0 2 0 0 1 1 0 1 0 2 1 0 1 2 1 2 1 1 1 1 1 0 1 1 0 0 0 1 1 0 1 1 1 1 0 0 0 0 0 0 2 0 2 1 1 0 1 0 1 1 0 1 0 1 1 1 1 1 2 2 1 0 0 0 0 0 0 0 0 0 0 0 1 2 0 2 0 1 2 1 0 0 0 0 2 0 0 0 0 1 1 1 2 1 0 0 0 0 0 0 1 0 0 0 1 0 1 0 1 2 0 0 0 1 1 0 0 1 2 1 1 1 1 1 0 1 0 2 0 0 2 0 2 1 0 1 1 0 0 1 0 0 1 2 0 0 0 1 2 1 1 0 0 0 0 0 0 0 2 1 0 0 1 1 1 1 0 0 0 2 0 0 0 1 1 0 1 1 1 2 1 1 1 0 1 2 0 0 2 2 0 0 0 0 0 0 1 1 0 0 0 1 0 1 2 1 1 1 1 1 0 0 0 2 0 0 1 1 0 0 1 0 0 1 1 0 0 0 1 0 2 0 2 1 0 1 1 1 0 0 0 1 0 0 1 0 0 0 0 0 0 1 1 0 0 0 0 1 0 1 1 2 0 1 1 0 0 2 0 1 1 1 0 0 0 0 1 1 0 0 1 1 1 0 0 1 1 0 0 2 2 1 2 1 0 1 1 0 0 0 1 1 1 1 2 1 0 0 2 0 1 0 1 1 2 1 1 1 0 1 1 1 0 0 1 0 1 0 0 1 0 0 0 2 2 2 0 1 0 2 1 1 2 0 1 0 0 1 1 1 1 0 1 0 0 2 0 0 0 0 0 0 2 0 0 1 0 0 1 0 1 1 0 1 2 2 1 1 0 0 1 0 2 0 2 0 0 0 0 1 2 1 1 0 0 0 1 0 0 0 1 0 0 1 1 0 0 1 1 0 0 1 1 0 0 0 1 0 1 0 0 0 0 0 0 0 0 0 1 0 0 1 0 0 0 0 0 2 1 0 0 2 2 0 0 0 0 0 1 1 1 1 1 1 0 0 0 0 0 0 0 0 2 1 0 0 1 0 0 0 0 0 1 0 2 1 0 0 1 1 1 0 1 1 2 2 0 1 1 0 0 0 2 1 1 0 0 0 1 0 0 0 0 1 1 1 0 1 0 0 0 2 2 0 1 0 0 2 0 1 0 1 0 2 0 0 0 2 1 2 1 0 1 2 0 1 0 0 0 0 1 0 1 1 1 0 1 1 0 2 0 0 0 1 1 1 0 1 0 0 2 1 0 0 0 0 1 1 0 0 0 0 1 1 0 1 0 1 0 0 1 1 2 1 0 0 0 0 0 0 0 2 0 0 2 0 0 1 2 0 0 0 0 2 0 2 0 0 2 1 0 0 0 1 0 0 1 0 0 0 0 2 0 2 1 2 0 1 2 0 0 0 0 0 0 0 0 0 0 1 2 1 2 0 0 2 2 1 1 1 1 2 2 2 2 1 0 1 1 1 1 0 0 1 0 0 1 2 2 0 0 0 0 1 2 2 1 1 1 0 1 0 1 0 0 1 1 1 0 0 1 0 1 0 0 0 0 1 0 0 0 0 0 0 1 0 0 0 0 1 0 2 0 0 1 2 2 0 1 0 0 1 0 0 1 1 0 0 0 1 2 2 2 2 0 0 0 0 1 1 1 1 1 0 1 1 1 0 2 0 1 1 1 0 2 1 1 1 2 1 0 0 1 2 0 1 1 1 0 1 0 0 0 1 0 1 0 2 1 1 1 0 0 0 0 0 2 0 2 0 0 0 0 0 0 0 0 1 0 0 1 1 1 0 0 0 1 1 1 0 0 1 0 0 0 0 0 0 0 0 0 0 0 1 0 1 0 0 0 0 0 0 2 0 0 1 1 1
15 1 0 0 0 0 0 1 1 1 0 0 1 2 2 0 0 0 1 0 1 1 0 1 0 0 1 0 1 0 0 2 0 0 2 0 2 2 0 0 1 0 0 1 0 1 0 0 2 1 0 0 0 0 2 2 0 0 1 0 0 1 0 1 0 1 1 1 1 1 0 1 1 1 2 1 1 0 2 0 2 2 2 1 1 0 1 0 2 2 0 0 2 0 0 0 0 0 0 0 1 2 0 1 0 0 2 2 0 0 0 2 0 2 2 2 0 0 1 0 1 0 2 0 0 0 0 1 2 0 0 0 1 0 0 0 1 0 0 0 1 0 0 0 0 0 0 0 0 1 0 0 0 0 1 0 0 1 0 0 1 0 0 2 0 1 1 0 1 1 1 0 1 1 1 0 0 0 0 0 0 1 0 0 0 0 1 2 1 0 1 1 0 2 2 0 0 1 0 0 0 0 1 0 1 0 1 2 1 0 1 1 0 0 0 0 0 0 1 0 1 1 2 2 0 0 0 0 0 0 0 0 0 0 0 0 1 2 0 2 0 0 2 1 0 0 1 0 2 0 0 0 0 0 0 2 1 1 1 2 1 2 0 0 0 0 0 0 1 1 1 0 0 0 0 0 0 1 1 1 1 2 2 2 2 1 1 2 0 2 0 0 1 0 2 0 1 1 0 1 0 0 1 1 0 1 0 2 0 1 0 0 1 2 2 0 0 0 0 0 0 0 1 2 2 0 1 1 0 0 0 1 2 1 0 0 0 0 0 1 0 1 1 0 0 0 1 0 1 1 0 0 1 1 0 0 0 0 0 1 1 2 1 1 2 0 0 2 2 0 2 0 1 2 0 0 1 0 0 0 0 1 1 0 1 0 0 0 0 1 0 0 0 0 1 1 1 1 1 1 1 1 0 1 0 0 0 0 0 0 0 0 0 0 1 2 0 0 1 0 0 1 1 1 1 1 2 0 1 0 1 0 0 0 2 0 0 2 0 0 0 1 1 1 1 1 2 0 1 1 0 1 0 2 1 1 1 1 1 1 1 0 0 0 0 0 0 0 2 0 0 0 2 1 0 1 0 1 2 0 1 1 0 0 1 2 0 0 2 0 1 2 0 1 1 0 1 1 0 1 1 2 2 0 0 0 2 0 1 0 0 2 0 1 0 1 1 0 0 2 1 0 1 0 0 0 0 1 1 1 1 0 1 1 1 1 0 0 2 2 0 0 0 1 1 1 1 1 1 0 0 0 0 1 2 0 1 0 1 0 1 1 1 1 0 0 0 1 1 0 1 0 1 0 0 1 1 2 0 2 2 0 0 0 0 0 0 2 2 1 0 1 1 0 2 1 0 0 0 0 0 2 0 0 0 0 1 1 1 2 0 0 0 1 0 1 0 2 0 1 1 1 0 0 0 0 2 1 0 0 1 0 0 0 0 1 0 0 2 2 2 1 0 1 0 1 1 0 0 0 0 1 1 1 1 0 1 2 1 0 0 0 1 1 1 1 1 2 0 0 1 0 0 0 2 2 2 1 2 0 1 0 0 2 0 2 1 1 0 0 2 0 0 1 0 0 0 2 0 2 0 2 0 0 0 0 2 1 0 1 1 1 0 2 0 2 0 0 1 1 0 0 1 0 1 0 0 2 2 2 2 2 0 0 0 0 2 1 0 1 0 0 1 1 1 1 2 0 0 0 0 0 0 0 0 1 2 0 2 1 0 0 1 0 0 1 1 0 2 1 1 1 2 0 1 0 0 1 1 1 0 1 0 0 0 1 0 2 1 2 0 2 2 1 1 1 0 0 1 1 0 0 1 2 0 1 2 0 1 1 2 0 0 0 2 0 1 0 2 2 2 2 1 2 2 0 0 1 0 0 1 2 2 0 0 1 1 0 0 0 0 0 0 0 2 1 1 0 0 0 2 2 0 0 1 0 1 0 0 0 0 1 0 0 0 0 1 0 1 1 0 0 0 1 0 2 0 1 0 0 1 1 1 0 0 1 0 0 1 1 0 0 1 1 2 2 2 1 0 0 0 2 2 2 2 0 1 0 0 0 0 0 0 1 1 0 1 0 2 2 0 2 1 0 1 0 1 1 0 0 0 2 1 1 0 0 0 1 0 0 0 0 1 2 2 0 0 1 0 0 0 1 1 0 1 0 1 0 2 2 0 2 0 0 0 0 0 0 2 1 0 0 0 0 0 0 0 0 0 0 0 0 1 1 0 1 1 1 0 1 0 1 0 0 0 1 0 0 0 1 2 1
16 1 0 0 0 0 0 1 1 1 1 1 2 2 1 0 0 0 0 0 1 1 0 0 0 0 1 0 1 0 1 0 1 1 1 0 2 1 0 0 2 0 2 1 0 1 0 0 1 2 0 1 1 1 1 0 0 0 0 1 0 1 0 0 0 0 1 1 0 0 0 1 2 0 2 2 1 0 1 0 0 1 2 0 1 0 1 1 2 2 1 1 0 1 0 0 0 0 0 0 1 2 1 0 1 1 2 2 0 0 0 1 1 2 2 2 2 0 0 0 2 0 2 0 0 0 0 0 0 0 0 0 0 0 0 0 0 0 0 0 0 0 0 0 2 0 2 1 0 1 1 0 0 0 0 0 0 0 1 0 0 1 0 2 1 2 1 0 1 0 0 1 0 2 1 1 0 1 0 1 1 1 0 0 2 2 0 1 0 0 1 1 0 1 1 1 0 2 0 1 0 2 0 1 2 0 1 1 0 0 0 0 1 0 0 1 1 0 0 1 1 1 2 2 0 1 1 0 0 0 0 1 0 0 0 0 0 2 0 2 0 0 2 1 0 0 0 0 2 0 0 0 0 1 1 2 1 1 1 1 0 1 0 0 1 0 0 0 2 0 0 1 0 0 0 0 1 1 1 0 0 2 2 2 2 1 2 0 1 1 0 1 0 1 2 1 1 0 0 0 1 0 2 0 1 0 0 2 0 1 0 1 2 2 2 0 0 0 0 0 0 0 2 1 2 0 1 2 2 1 0 1 0 2 0 0 0 2 1 0 1 1 1 2 0 0 0 1 1 1 0 0 2 2 1 2 2 1 0 1 0 1 2 2 2 0 0 1 1 0 2 0 2 2 1 1 2 1 1 0 0 1 2 0 2 1 0 0 0 0 0 1 2 1 2 0 2 2 0 1 1 1 1 1 0 0 1 1 0 0 0 0 0 0 0 2 0 0 0 0 0 2 1 1 1 1 1 0 2 0 2 0 0 0 1 0 0 0 0 0 2 0 0 1 1 2 1 1 1 1 0 1 0 2 1 1 1 1 2 1 1 0 0 1 0 1 1 0 2 0 0 0 2 1 1 1 1 1 2 0 1 1 0 0 2 1 0 0 2 0 2 2 1 1 1 0 2 2 2 2 1 2 1 0 1 0 2 0 1 0 0 1 0 0 1 1 0 0 0 2 1 0 0 0 0 0 2 0 1 2 0 0 2 1 2 0 0 1 2 1 1 2 0 1 2 0 1 2 0 0 0 0 0 1 1 1 0 0 0 0 2 0 0 0 2 0 0 2 1 1 0 1 0 0 1 0 1 1 0 1 2 0 1 0 1 0 0 0 0 0 0 0 2 0 0 0 0 0 0 0 0 2 0 0 0 0 1 2 2 2 1 0 0 0 0 0 1 0 0 0 0 0 1 1 0 0 2 1 0 0 0 0 1 0 0 1 1 1 0 0 1 0 1 1 0 1 1 1 2 2 0 1 1 0 0 0 2 0 0 0 0 0 2 0 0 0 0 1 1 1 1 1 1 0 0 1 2 0 2 0 1 0 0 1 0 2 0 1 1 0 2 0 0 0 0 0 0 1 0 0 0 0 0 0 0 0 2 2 0 0 1 1 0 2 0 1 0 2 1 1 0 0 0 0 1 1 0 1 1 0 1 0 0 1 0 1 2 0 0 1 0 0 0 0 0 0 0 0 0 1 1 1 0 0 0 1 2 0 2 0 0 1 1 1 0 1 1 1 0 2 0 0 1 1 0 0 0 2 0 1 0 0 0 0 0 2 0 1 1 2 1 1 2 1 2 1 0 0 0 2 2 0 1 2 0 1 2 0 0 1 1 0 0 0 2 0 0 0 1 1 0 1 0 1 1 0 0 1 0 0 1 2 2 2 0 2 0 0 0 0 0 0 0 0 0 0 0 0 0 0 2 2 0 0 1 0 0 0 0 0 0 2 2 0 2 0 1 0 1 1 1 0 2 2 0 1 0 1 1 1 1 1 0 0 0 0 0 0 0 0 0 0 1 2 0 0 0 2 0 0 1 2 2 2 2 1 1 0 2 1 1 0 2 0 1 1 2 1 1 1 0 2 2 1 1 0 2 1 0 0 0 2 1 0 0 1 1 1 0 1 0 1 1 1 1 0 1 0 2 0 1 0 0 0 2 0 2 0 0 0 0 0 1 0 1 0 0 0 1 0 0 0 0 0 0 2 0 1 0 0 0 0 0 0 0 0 0 0 0 0 0 0 0 0 0 1 0 0 1 0 2 1
17 0 1 2 1 1 1 1 1 1 0 1 0 1 1 0 0 1 2 1 1 1 0 0 0 0 1 0 1 2 1 0 1 0 1 1 1 1 0 0 1 1 0 0 0 0 2 0 0 1 1 2 0 1 1 1 0 0 1 0 2 2 0 0 0 0 1 1 1 0 0 0 2 1 1 2 2 0 1 1 0 2 2 0 2 0 1 0 2 2 0 1 2 1 0 0 0 1 1 1 1 2 1 0 1 1 2 2 0 0 1 2 0 2 2 2 0 0 0 0 2 1 2 1 1 1 1 1 1 1 0 0 0 0 0 0 1 0 0 0 1 0 0 0 2 0 0 0 0 0 0 0 0 2 0 0 1 2 0 0 1 1 0 2 0 1 1 0 1 1 0 1 0 2 1 0 0 2 0 2 2 0 1 1 2 0 2 1 1 0 2 0 0 0 0 1 1 1 1 0 0 0 0 0 2 0 2 0 0 0 0 0 2 0 0 0 0 1 2 1 0 0 1 1 1 0 0 0 0 0 0 0 2 2 1 0 1 2 0 0 0 1 1 1 1 1 1 0 2 0 0 0 0 1 1 2 1 0 0 0 0 0 0 1 0 0 1 0 1 0 0 2 1 1 1 1 0 1 2 0 0 0 0 2 0 0 0 0 2 2 0 2 0 2 2 1 1 1 0 1 2 1 1 0 1 2 0 0 0 2 0 2 0 2 2 0 2 0 1 0 0 1 1 1 1 0 1 0 0 0 0 1 1 2 0 0 0 2 0 1 0 1 0 1 0 0 2 0 0 2 0 0 2 2 1 1 1 1 0 1 0 1 2 1 2 0 0 2 2 0 2 0 0 2 1 1 1 2 0 0 0 0 0 0 1 0 0 0 0 1 0 0 1 0 2 0 1 0 0 0 0 0 0 2 0 1 0 1 0 0 0 0 0 0 1 1 1 0 1 0 0 0 0 0 0 0 0 0 1 0 1 0 0 2 0 2 0 0 0 0 2 0 0 0 1 1 2 0 0 1 1 0 0 1 1 0 1 2 1 1 1 0 1 0 1 1 1 0 2 0 0 0 2 1 1 0 1 1 2 0 1 2 0 0 1 2 0 1 2 1 0 2 0 2 0 0 1 2 0 0 0 2 1 1 0 1 2 0 0 0 0 0 0 0 2 0 0 0 0 1 1 2 0 0 0 2 0 0 2 2 0 0 0 0 0 1 0 1 1 1 2 2 0 1 1 1 2 1 1 0 0 0 1 2 2 0 0 1 0 1 0 0 0 1 0 0 0 2 0 2 0 0 1 0 0 1 1 0 0 0 2 0 2 0 2 1 1 1 1 0 0 1 0 0 0 0 2 0 0 0 0 2 1 0 0 1 1 2 2 2 1 0 0 1 0 1 0 1 0 1 1 1 1 1 0 0 2 1 0 0 0 0 0 0 0 0 0 0 2 2 1 1 0 1 1 2 2 0 1 0 0 1 1 1 2 0 2 1 0 1 0 1 0 1 1 1 1 2 1 0 0 1 0 0 0 2 2 0 2 0 0 0 0 2 0 2 2 1 0 0 1 1 0 0 0 0 0 2 0 1 1 0 0 0 2 0 1 1 1 1 0 0 0 2 0 1 0 2 1 1 0 1 2 0 0 1 0 1 1 1 1 1 0 1 0 2 2 0 0 2 1 0 0 0 1 0 1 0 0 0 0 0 0 0 0 1 0 0 1 1 0 0 0 0 0 0 1 0 2 2 0 0 2 0 0 0 0 2 0 0 1 0 0 0 0 1 1 1 1 1 0 1 2 1 2 1 1 1 0 0 1 0 1 2 1 1 1 1 1 0 0 0 1 1 0 2 2 2 1 1 1 1 0 2 2 0 1 2 0 0 1 2 2 1 0 2 0 0 1 1 0 0 1 0 1 0 1 0 1 0 1 1 0 0 1 0 1 0 0 1 0 1 1 0 1 2 1 0 1 0 1 0 0 2 0 1 0 2 1 1 1 1 0 0 0 0 0 2 0 0 0 0 1 1 2 2 2 2 0 0 0 1 1 1 2 1 0 0 1 1 1 0 0 0 1 1 2 1 1 1 0 1 2 2 0 0 1 2 1 1 0 2 0 2 0 0 0 1 1 0 0 0 1 0 0 0 0 1 0 1 0 0 1 0 2 0 2 0 0 0 0 2 0 0 1 1 0 0 2 0 0 0 1 0 0 0 0 0 2 0 0 0 0 1 0 0 0 0 1 0 1 0 1 1 1 0 0 0 0 0 0 0
18 0 0 2 0 0 1 1 1 1 0 1 1 1 0 0 0 1 2 1 0 1 0 1 0 0 0 0 2 0 2 0 0 0 2 0 2 1 0 0 1 1 0 1 0 0 0 0 2 0 0 0 1 0 0 0 0 0 1 0 1 2 0 1 0 2 0 0 1 1 0 0 2 0 1 2 2 0 1 0 0 2 2 1 2 0 0 0 2 2 0 1 1 0 2 0 0 0 0 0 2 2 1 0 1 1 2 0 2 0 0 2 1 2 2 2 0 0 0 0 2 0 2 2 2 2 2 1 2 1 1 1 0 0 0 0 0 0 0 0 1 0 1 0 0 0 0 0 0 0 0 0 0 0 0 0 1 1 0 2 2 1 0 2 1 2 2 1 0 1 0 0 1 1 1 0 0 1 0 1 1 0 1 1 1 0 2 0 0 0 0 0 0 1 2 0 0 2 0 0 0 0 1 2 2 0 1 0 2 0 0 0 0 0 0 1 1 0 1 2 0 0 1 1 0 2 2 0 0 0 0 0 0 0 0 0 0 2 0 1 0 0 2 1 0 0 0 1 2 0 0 0 0 0 1 1 0 0 0 0 0 0 0 1 1 0 0 1 2 1 1 0 1 2 1 1 0 2 1 1 1 2 1 2 1 0 1 0 2 2 0 2 1 0 2 0 2 2 0 1 1 0 1 1 1 0 0 2 0 1 0 1 2 1 1 0 0 1 0 0 1 1 1 1 1 0 1 1 1 0 0 2 0 2 0 1 0 0 0 2 0 1 0 2 0 0 0 0 0 1 0 0 1 1 0 1 1 0 0 1 0 1 2 2 2 1 0 1 1 0 2 0 1 1 1 1 1 1 0 0 0 0 0 0 2 1 0 2 2 0 1 1 0 0 2 1 0 1 0 0 0 0 0 2 1 0 0 0 0 0 0 0 0 0 0 1 1 1 1 1 1 1 1 2 1 1 0 1 1 0 0 1 0 0 1 0 0 1 0 0 2 0 0 0 2 2 0 0 0 0 1 0 0 2 2 2 2 2 1 1 2 0 0 1 1 2 2 0 2 0 0 1 2 2 1 0 1 2 2 0 0 2 0 2 0 2 2 0 0 0 0 0 0 1 0 0 2 2 1 1 1 1 1 1 0 1 1 0 1 0 0 2 0 2 0 0 1 1 0 1 1 0 1 0 1 1 1 1 0 1 1 1 0 0 0 1 1 0 2 2 1 1 0 0 2 0 1 0 2 0 0 0 1 2 2 0 0 0 2 0 0 2 0 0 0 0 0 1 1 0 0 1 1 0 0 1 1 1 0 1 2 0 1 0 1 1 1 0 0 0 0 2 1 0 0 0 1 0 0 0 0 1 1 1 0 1 2 0 0 0 0 0 0 0 0 0 0 2 0 0 0 0 0 1 0 1 1 1 0 0 1 0 0 0 0 1 0 0 2 1 1 1 1 1 1 0 0 1 1 1 0 1 0 2 0 1 2 2 2 0 0 0 2 2 2 2 0 2 1 0 0 0 0 0 0 1 1 1 1 0 1 0 1 2 0 2 0 1 0 0 1 0 1 1 2 0 0 1 0 0 0 0 1 1 2 1 1 1 0 0 1 0 0 2 0 0 0 1 1 1 1 0 0 0 2 1 0 1 1 0 1 0 0 0 0 0 1 1 0 1 0 1 0 0 0 0 1 0 0 0 0 0 0 2 0 0 0 2 2 0 2 2 1 1 0 0 1 1 1 2 0 0 1 1 2 0 0 2 0 0 0 1 0 0 0 0 1 2 2 2 0 1 2 0 1 0 0 0 1 0 0 1 0 2 2 0 1 0 0 2 2 1 1 1 1 1 1 1 2 2 0 1 1 2 2 0 1 2 0 0 0 2 1 1 0 1 0 0 0 0 0 0 0 0 0 0 0 0 0 1 2 1 0 0 1 0 0 0 0 0 0 1 0 0 0 0 0 0 1 1 0 0 1 1 0 2 0 1 1 2 2 0 0 0 0 0 1 0 1 0 1 0 0 1 2 2 2 1 0 0 1 1 1 0 2 2 0 0 1 2 1 0 0 1 1 1 1 2 1 1 0 2 2 1 2 0 1 0 0 0 0 2 0 0 1 1 1 0 1 0 0 0 2 2 2 0 2 0 2 0 1 1 1 0 1 0 1 1 0 0 0 0 0 0 1 1 1 0 1 1 1 0 0 0 0 2 0 0 0 1 1 0 0 0 0 0 0 1 0 1 0 0 0 1 1 0 0 0 1 0 2 1
19 1 0 0 0 0 0 2 2 0 0 2 0 1 1 0 0 0 0 0 2 2 0 1 1 1 1 0 2 2 2 0 0 1 2 0 2 2 0 0 0 2 0 1 0 1 0 0 1 1 1 1 1 0 0 1 0 1 1 0 1 2 0 2 0 0 1 1 0 0 0 1 2 0 2 2 2 1 2 1 1 2 2 2 2 1 0 1 1 2 0 0 1 1 1 0 0 1 0 0 2 0 1 0 0 0 2 1 1 0 0 1 1 1 2 2 1 0 0 0 2 0 2 1 1 0 0 1 2 0 0 0 0 0 0 0 0 0 0 0 0 0 0 0 0 0 0 0 0 0 0 0 0 0 0 0 1 0 1 0 1 0 0 2 1 1 1 1 0 1 1 1 0 2 1 0 0 0 0 0 0 0 0 0 1 0 2 1 1 0 2 0 0 0 0 1 1 2 0 0 0 0 0 1 2 0 1 1 1 0 0 0 1 0 0 0 0 0 1 1 0 0 2 2 0 1 1 0 0 0 0 0 0 1 1 1 0 2 0 2 0 0 2 1 0 0 0 0 2 0 0 0 0 1 1 2 0 0 0 0 0 0 0 0 0 0 1 1 2 2 0 1 2 2 0 1 0 1 2 1 1 2 1 1 2 2 1 1 0 2 0 1 1 0 2 0 0 0 0 0 0 0 0 1 0 0 0 2 0 1 0 1 1 2 2 0 0 0 0 0 2 2 1 1 1 0 1 2 1 1 0 2 0 2 0 0 0 0 0 1 0 0 1 1 0 0 0 0 0 1 0 0 0 0 0 0 0 0 0 1 0 1 0 0 0 0 0 1 2 1 1 1 1 2 0 0 2 2 1 1 0 1 2 0 2 1 0 0 0 1 0 0 0 0 2 0 1 1 1 1 1 1 1 1 1 0 1 1 1 0 0 0 0 0 2 2 0 0 1 0 0 0 2 0 1 2 0 0 2 0 1 1 1 1 1 0 0 1 0 0 0 2 0 2 0 2 2 0 0 0 0 2 0 0 0 0 0 2 2 2 2 0 0 0 0 0 0 1 2 0 0 0 1 1 2 0 2 2 1 0 0 1 0 0 2 0 0 0 1 0 0 1 0 2 0 0 1 1 1 1 1 2 1 0 1 0 2 0 1 0 0 2 2 0 0 0 0 0 0 2 0 0 0 1 1 2 0 1 0 1 1 1 0 0 0 0 1 0 1 1 0 2 1 1 2 0 1 0 1 1 0 1 1 2 1 1 0 2 0 1 0 0 0 0 0 0 0 1 0 1 0 1 0 0 1 0 1 0 0 0 1 0 1 0 1 1 1 1 1 0 1 1 1 0 0 2 0 1 0 1 1 1 0 1 0 0 0 0 0 0 2 0 0 2 0 1 0 1 1 0 0 0 1 1 0 0 1 1 0 0 1 0 0 0 0 1 1 0 2 2 1 1 0 0 2 0 0 1 0 0 0 0 1 1 1 0 1 2 2 0 0 0 1 1 1 1 0 2 0 0 1 0 0 0 0 1 1 1 1 0 1 0 0 1 0 1 2 1 0 1 1 0 0 1 0 0 0 1 0 0 0 0 1 0 2 0 1 2 0 0 0 0 0 0 1 0 0 1 0 0 0 1 0 0 1 1 0 2 1 1 1 1 0 1 0 1 2 0 0 1 0 0 1 1 1 0 1 1 0 0 0 0 0 0 0 2 0 1 1 0 1 0 1 0 1 1 1 1 1 2 0 0 2 0 0 0 0 1 1 1 0 1 0 0 0 1 1 1 1 2 1 2 1 0 2 0 0 0 0 2 2 0 1 1 1 1 2 0 0 0 0 0 0 0 0 2 0 0 2 2 1 1 1 2 1 0 1 1 0 0 0 1 1 2 0 2 0 0 0 0 0 0 0 0 2 0 1 0 0 0 2 2 0 0 1 0 1 0 1 0 0 2 1 0 1 2 0 0 2 1 1 0 0 2 0 1 1 0 1 1 1 0 0 0 0 0 1 1 0 0 0 0 2 2 2 2 2 2 0 1 0 1 1 1 1 2 0 1 0 2 0 0 0 1 1 1 2 1 2 1 0 2 2 1 1 0 2 1 1 1 0 2 0 2 0 0 0 0 0 1 0 1 1 1 1 0 1 0 2 0 0 0 1 0 1 0 1 0 2 2 0 2 0 0 1 0 0 1 1 1 0 0 0 0 0 0 0 0 1 0 0 0 1 2 0 2 2 1 1 0 1 0 0 0 2 1 1 0 0 1 1 0
20 1 1 1 0 0 1 0 0 2 0 0 1 1 2 0 0 0 1 1 1 1 0 0 0 0 0 1 2 1 1 0 1 1 1 1 1 1 0 0 2 0 0 0 0 0 0 0 0 2 1 1 1 0 1 0 1 0 0 0 0 1 0 0 0 0 1 2 0 0 0 2 1 0 2 1 1 0 2 1 1 2 2 1 2 0 0 0 1 2 1 1 1 1 0 0 0 1 1 1 1 1 2 0 0 0 2 1 1 0 0 2 1 2 2 2 1 0 0 0 2 0 2 0 0 0 0 2 2 1 0 0 0 0 0 0 0 0 0 0 1 0 0 0 0 0 0 0 0 0 0 0 0 0 0 0 0 1 0 1 1 0 0 2 1 2 1 1 0 1 1 1 0 2 2 0 0 1 0 1 1 0 1 1 2 0 2 1 0 0 2 0 0 2 2 0 2 1 0 0 0 0 0 1 2 0 0 0 1 0 1 0 2 0 0 0 0 0 1 2 0 0 2 2 0 1 1 0 0 0 0 1 1 1 1 0 1 2 0 2 0 0 2 2 0 0 0 0 2 0 0 0 1 0 0 1 0 1 0 0 0 0 0 0 1 0 0 2 2 2 0 0 0 0 1 1 0 2 2 2 2 2 0 1 1 1 1 1 0 1 0 0 1 0 2 0 2 0 0 0 0 0 1 0 0 0 2 2 0 1 0 0 1 0 0 0 0 1 0 0 0 0 1 0 0 0 0 0 0 0 0 1 2 0 0 0 0 2 0 0 0 1 1 1 1 1 1 0 0 1 0 0 2 2 0 0 0 1 0 2 0 2 1 0 1 1 0 1 1 0 2 0 2 1 0 0 2 2 0 0 0 0 1 0 1 0 0 1 1 0 0 2 1 0 1 2 2 0 0 1 0 1 1 1 1 0 1 2 0 0 0 0 0 0 0 2 0 0 1 0 0 1 0 0 1 0 1 1 2 0 1 0 1 1 1 1 0 1 0 0 1 1 0 2 0 1 2 0 0 1 0 1 0 2 1 1 1 0 1 0 0 0 0 0 0 0 0 2 2 0 1 1 1 2 2 0 2 2 2 0 0 1 0 0 2 2 0 1 2 1 0 2 1 0 1 0 2 1 0 1 1 1 0 1 1 1 1 1 0 0 0 2 1 1 0 0 0 0 0 1 0 1 0 0 0 2 0 0 1 2 0 0 1 1 1 0 2 0 1 1 2 2 0 0 2 0 1 0 2 0 0 0 0 2 1 2 1 0 0 0 1 0 0 1 1 0 0 1 1 0 1 1 1 0 0 1 1 1 0 0 1 0 1 0 1 0 0 1 1 1 1 0 0 0 0 0 0 0 0 0 0 1 0 0 0 0 2 2 2 2 1 0 0 1 0 0 0 2 0 0 0 0 0 1 0 1 1 0 0 0 1 0 2 0 0 0 1 0 2 2 0 1 0 1 0 2 2 0 2 0 0 1 1 1 1 0 1 2 1 0 0 0 1 1 1 1 0 2 0 0 0 0 0 0 0 0 0 0 2 0 1 0 1 2 0 2 1 2 1 0 2 0 1 2 0 0 1 1 0 0 0 0 0 1 0 0 1 2 0 1 0 0 0 0 0 1 0 1 0 0 0 1 1 0 0 0 0 1 0 0 2 2 1 0 0 1 1 0 0 1 1 0 0 0 0 0 0 1 0 1 0 0 0 1 0 2 1 0 1 0 0 0 2 0 2 0 0 1 1 2 0 0 1 2 1 0 0 1 0 1 1 0 0 0 0 2 0 2 1 2 0 1 2 0 0 0 0 1 0 1 1 0 2 2 0 1 0 0 1 1 2 1 0 0 1 1 1 1 2 2 1 2 1 2 2 0 0 1 0 0 0 1 2 1 0 1 1 0 0 0 0 0 1 0 1 0 1 0 0 1 2 1 0 0 1 1 0 0 0 0 0 2 0 0 0 1 1 0 2 1 1 0 1 1 0 2 0 2 1 1 1 1 1 1 0 1 1 0 0 1 0 0 2 2 1 1 1 2 0 1 0 2 1 1 1 1 1 1 0 0 0 0 1 0 2 1 1 0 1 0 0 1 1 1 1 0 1 0 1 1 1 1 0 2 0 1 1 0 0 0 0 0 1 1 0 0 0 1 1 0 1 2 0 0 2 1 2 0 1 1 1 1 0 0 0 0 0 0 0 0 1 0 1 0 0 0 0 0 2 1 0 0 1 1 0 0 0 0 0 0 0 0 0 0 1 0 0 0 0 1 1 0
21 1 0 2 0 0 2 0 1 1 0 0 0 0 0 0 0 0 1 0 2 2 1 0 0 0 1 0 1 0 1 0 0 0 1 1 1 1 0 0 0 2 1 0 0 0 1 0 2 0 0 0 1 0 1 1 0 0 1 1 0 0 0 2 1 1 1 1 0 0 0 1 2 1 1 2 2 0 2 1 0 2 2 1 1 0 0 1 2 2 1 1 1 1 0 0 0 0 0 0 2 1 1 1 0 0 2 1 1 0 0 2 1 2 2 2 0 1 0 0 1 0 1 2 0 0 0 1 1 0 0 0 0 0 0 0 0 0 0 0 1 0 0 0 2 0 0 0 0 0 0 0 1 0 1 0 0 1 1 0 0 0 0 2 2 2 1 0 1 1 1 0 0 2 1 0 0 0 0 0 0 0 1 1 1 0 2 1 1 0 2 0 0 1 1 0 0 2 0 0 0 0 0 2 2 0 0 1 0 0 0 0 0 0 0 1 1 0 1 1 0 0 2 2 0 0 0 2 2 2 0 0 0 1 1 0 1 2 0 1 0 1 2 1 0 0 0 0 2 0 0 0 0 1 1 2 0 0 0 0 0 0 0 1 0 0 0 0 1 1 1 1 0 1 2 1 0 1 2 0 0 1 2 2 2 1 1 2 0 2 0 0 0 1 1 1 0 1 0 0 0 0 0 0 0 1 1 2 2 2 2 2 1 1 1 0 0 0 0 0 2 1 0 1 1 0 1 0 0 0 0 1 0 0 0 1 1 0 0 1 1 1 2 2 0 0 0 1 2 2 1 1 2 2 0 1 1 1 0 1 0 2 0 0 0 0 0 0 0 0 2 0 2 1 0 0 2 1 0 0 0 2 1 1 0 2 0 0 0 0 0 1 1 0 2 1 1 0 1 1 1 1 0 0 0 0 0 1 0 0 0 0 0 0 0 1 1 0 0 0 0 2 1 1 0 1 1 1 2 0 0 1 0 2 0 1 0 2 0 1 2 0 1 0 1 1 1 0 0 0 0 1 0 1 0 0 0 0 0 0 0 0 0 1 0 1 1 2 1 1 1 1 2 0 1 1 1 2 2 1 1 2 0 1 1 1 0 0 1 0 0 1 0 1 0 0 0 0 0 2 2 2 0 2 0 2 0 1 1 0 0 2 0 2 0 0 0 0 0 0 0 1 2 2 2 2 0 0 1 1 0 1 1 0 0 0 0 1 1 1 0 1 0 1 2 0 2 2 0 0 1 1 0 1 2 1 1 0 0 0 0 0 0 1 1 0 0 2 0 2 0 0 0 0 1 0 1 0 0 0 1 0 0 0 0 0 0 2 1 0 1 0 2 0 1 0 1 0 0 0 0 1 0 0 1 1 1 1 1 2 0 0 1 2 1 2 1 2 0 0 0 0 0 0 0 0 2 2 0 0 0 0 0 0 0 0 1 0 2 2 2 1 0 1 1 1 1 0 2 2 0 1 1 1 1 0 1 1 1 0 0 0 1 0 0 0 0 2 1 1 0 1 1 0 0 1 1 0 2 0 0 1 1 2 1 2 0 1 1 0 2 0 1 1 0 0 0 2 0 1 0 0 0 0 2 0 1 2 0 0 1 1 0 1 0 1 0 2 2 2 0 0 1 0 1 0 0 1 1 1 1 2 0 0 0 1 2 1 0 1 0 0 1 1 2 0 2 0 0 0 0 0 0 0 0 1 0 0 2 1 0 1 2 1 0 0 0 0 1 1 0 0 2 0 1 0 0 2 0 0 1 1 0 0 1 2 0 1 1 2 1 1 2 0 0 0 0 1 0 0 1 0 0 1 1 1 1 0 0 2 2 1 0 0 2 2 2 1 2 2 1 2 2 2 2 0 1 2 0 0 0 2 2 1 1 1 0 0 1 0 0 0 0 0 0 0 0 0 1 0 2 2 0 0 1 0 1 0 0 0 1 1 0 0 1 0 1 0 2 1 1 1 0 1 0 1 0 2 1 1 2 0 0 0 0 0 1 0 1 0 0 0 0 0 1 0 1 2 0 0 0 1 1 1 2 1 1 1 0 1 0 0 0 0 0 1 1 0 2 2 0 2 2 2 0 0 2 0 0 0 1 2 2 2 2 1 1 1 1 1 0 1 1 0 0 1 0 1 1 0 2 0 1 0 1 0 1 0 0 0 0 0 1 0 2 1 1 0 0 0 1 0 0 0 0 0 0 0 0 1 1 0 2 2 0 0 1 0 0 0 0 0 0 2 1 0 0 0 0 0 1 0
22 0 0 1 0 0 0 2 2 0 0 1 0 0 0 0 0 0 0 0 2 2 0 0 0 0 1 0 0 2 0 0 1 1 1 1 1 1 1 0 0 2 1 1 0 1 0 0 0 2 0 2 1 0 0 1 0 0 2 0 1 2 0 1 0 2 0 1 0 0 0 0 2 0 1 2 2 0 1 0 0 1 1 0 0 0 1 0 2 2 0 1 0 1 0 0 1 0 0 0 2 2 0 0 1 1 1 1 1 0 0 2 1 1 1 1 1 0 1 0 1 0 2 1 1 1 1 1 2 1 1 1 0 0 0 0 1 0 0 0 0 0 1 0 1 0 0 0 0 1 0 0 0 0 0 0 1 1 0 0 1 0 0 2 1 2 1 0 1 1 0 1 1 1 2 0 2 0 0 0 0 1 1 1 2 1 1 0 0 0 1 0 0 1 1 0 0 2 0 0 0 1 0 0 2 0 1 2 0 0 0 0 2 0 0 1 0 0 1 2 0 0 2 1 1 2 1 0 0 0 0 0 0 0 0 0 0 2 0 2 0 0 2 1 0 0 0 1 1 0 0 0 0 0 0 1 0 0 1 2 1 2 0 0 0 0 0 0 2 0 2 0 1 2 0 0 0 1 2 0 0 1 0 1 1 0 0 0 1 1 0 1 0 0 1 0 2 0 0 0 1 0 1 0 1 0 0 1 0 1 0 2 2 2 2 0 0 0 0 0 0 0 1 1 0 0 0 1 1 0 0 1 1 1 0 0 0 1 0 2 1 1 1 2 0 0 1 0 1 0 0 0 2 2 2 2 2 0 0 2 0 2 1 0 1 1 0 1 2 1 1 1 0 2 0 1 1 1 0 0 0 1 1 1 2 1 0 0 0 1 0 0 1 1 2 1 1 1 1 1 1 1 1 0 0 1 0 0 1 0 0 0 0 0 0 0 2 0 1 0 0 0 0 2 1 1 2 0 2 2 0 0 1 1 1 1 0 1 0 0 2 0 0 0 1 1 2 0 0 0 0 0 0 1 1 1 1 1 1 0 1 0 0 0 0 0 0 1 2 0 1 1 1 1 1 0 2 2 2 0 0 2 0 0 2 1 0 0 2 0 1 2 0 1 0 0 1 1 0 1 1 2 0 2 1 1 2 0 0 0 0 2 0 1 0 0 1 0 0 2 0 0 0 0 1 1 1 0 0 2 0 0 1 1 1 0 0 0 1 1 0 0 0 0 1 1 0 2 0 0 0 0 0 2 1 1 1 0 2 0 0 1 1 1 0 1 1 1 1 0 0 1 0 0 0 0 0 0 0 0 1 0 1 0 0 1 1 1 1 1 1 0 1 0 0 1 1 0 0 1 0 1 1 0 0 1 1 1 1 1 0 0 0 1 0 0 0 1 0 1 0 1 0 1 0 1 1 1 0 0 2 0 0 0 0 0 1 0 2 2 0 0 0 1 1 1 1 1 1 1 0 2 0 1 1 0 1 2 2 0 0 0 0 0 0 0 0 0 2 2 0 2 1 0 0 1 2 0 2 0 1 0 0 2 0 2 2 1 1 0 2 0 1 2 0 0 1 2 0 2 0 0 0 0 0 0 1 2 0 0 2 2 0 1 1 0 0 2 1 1 0 1 0 0 1 2 0 1 0 0 1 1 0 0 0 0 1 0 0 2 2 0 0 0 0 0 0 0 0 0 0 0 0 0 0 2 1 0 0 0 0 0 0 0 0 0 2 1 1 1 1 0 2 1 1 0 0 0 1 1 1 1 1 1 1 1 1 2 1 2 0 1 2 0 1 0 1 0 1 1 0 0 1 2 1 0 1 0 1 0 1 0 1 1 1 1 1 0 0 0 0 0 1 0 1 0 1 2 0 0 0 2 0 1 0 1 1 0 2 1 1 0 1 0 1 0 1 0 0 0 1 1 0 1 1 0 0 0 0 0 0 2 0 0 1 1 0 0 0 2 0 0 0 1 0 1 0 0 1 1 2 0 0 0 0 0 0 0 0 0 0 0 1 1 2 2 2 2 0 0 0 2 2 1 2 1 1 0 0 2 0 0 1 0 1 1 2 1 1 1 0 1 2 1 1 0 1 2 1 1 0 2 0 1 0 0 0 2 0 0 0 0 0 1 2 1 1 1 1 1 0 0 1 0 1 0 1 1 1 0 0 0 1 0 2 1 1 0 0 0 1 0 0 0 0 0 1 0 2 0 0 0 0 0 0 1 1 0 0 0 0 1 0 1 0 0 0 0 0 1 2 1
23 0 0 1 1 0 1 2 2 0 0 1 1 1 0 0 0 0 1 0 1 0 0 0 0 0 1 0 2 0 2 0 0 1 1 0 2 2 0 0 0 2 0 0 1 0 1 0 2 0 0 0 1 0 1 0 1 0 0 0 0 1 0 0 1 0 2 1 0 0 0 0 2 0 1 2 2 0 2 0 2 2 2 0 2 1 0 2 2 2 1 1 0 1 1 0 0 0 0 0 2 2 1 0 1 1 2 2 0 0 1 2 0 0 1 1 1 0 0 0 2 0 2 2 2 2 2 0 1 0 0 0 0 0 0 0 0 0 0 0 0 0 0 1 2 0 0 0 0 0 0 0 1 0 0 0 0 1 1 0 1 0 0 2 0 2 1 0 0 1 0 1 1 1 1 0 1 0 0 0 0 0 1 1 2 1 1 0 0 0 0 0 0 2 2 0 2 2 1 0 0 1 0 1 2 0 1 0 1 0 0 0 2 0 0 1 1 1 1 1 0 0 2 2 0 1 1 0 0 0 0 0 0 0 0 0 0 2 0 1 0 0 2 1 0 0 0 0 2 0 0 0 0 0 0 1 1 0 0 0 0 0 0 0 0 0 0 0 2 2 0 1 1 2 0 0 0 1 2 0 0 0 1 1 2 2 0 1 0 1 0 1 2 0 2 0 2 1 0 0 1 0 0 1 0 0 0 1 0 1 0 1 1 0 0 0 0 2 0 0 0 0 2 2 0 0 1 1 1 1 0 1 0 1 1 1 0 2 0 0 0 0 1 1 1 1 0 0 1 2 0 0 1 1 0 0 0 1 0 1 0 1 1 0 1 0 0 0 2 2 0 2 1 2 0 0 1 2 0 0 0 0 2 0 0 1 0 0 0 1 1 0 0 0 2 1 0 0 1 0 0 1 0 2 2 0 0 0 0 0 0 0 1 0 1 2 0 0 2 0 0 0 0 2 1 1 1 0 0 0 0 0 1 1 1 1 0 2 0 0 1 1 0 0 2 2 1 0 0 0 0 0 0 2 1 1 1 2 2 1 2 0 1 1 1 2 2 1 2 0 1 1 1 1 2 0 2 2 2 1 1 2 0 0 1 2 0 0 1 0 0 2 0 1 1 0 2 1 0 2 1 2 2 0 0 1 2 0 0 0 0 1 1 1 0 0 0 1 0 1 1 0 1 0 0 1 1 1 0 1 1 0 1 1 1 0 1 1 2 2 0 1 0 1 2 1 1 0 2 0 0 0 2 1 1 1 0 1 1 1 0 1 0 0 0 0 0 2 2 0 0 2 0 0 0 0 0 1 0 1 2 0 1 0 0 0 0 0 0 0 0 2 0 0 0 1 0 1 0 0 0 1 0 1 0 0 0 0 0 0 2 0 0 1 0 0 2 1 0 0 1 0 0 0 0 0 2 1 0 0 2 0 0 0 0 0 1 1 2 1 1 1 1 1 0 1 1 1 0 0 0 2 0 1 1 0 1 1 1 0 0 0 1 1 1 1 0 2 0 0 0 0 0 1 1 1 2 1 1 1 1 1 0 2 1 2 1 0 0 0 2 0 0 0 0 0 0 1 0 1 1 0 1 1 1 1 1 2 0 0 1 1 0 1 0 1 0 2 1 1 0 0 1 0 0 1 0 0 0 0 1 1 0 0 0 0 1 0 0 1 1 0 0 0 1 0 1 1 0 1 2 1 0 0 0 1 1 0 2 0 0 1 0 0 0 1 1 0 2 2 0 0 2 0 0 0 0 1 1 1 0 1 1 1 1 2 0 2 1 2 0 1 2 1 2 1 0 0 0 2 2 0 0 2 2 1 0 0 0 0 1 1 0 0 2 2 2 2 2 1 0 1 1 1 1 0 1 2 0 0 0 2 2 2 0 2 0 0 0 0 0 0 1 0 1 0 1 0 0 0 2 1 0 0 2 0 0 0 1 0 1 2 0 0 0 0 0 0 2 2 0 0 0 1 0 2 0 0 1 1 2 0 1 1 0 0 0 2 1 0 0 0 2 1 1 1 1 1 0 0 0 2 2 2 2 0 1 0 0 2 0 0 0 0 2 1 2 0 2 1 0 2 0 0 0 0 0 1 0 0 0 2 0 2 0 0 0 1 1 1 0 0 1 1 0 0 0 2 1 0 1 0 1 0 1 0 1 0 1 1 0 1 0 0 0 1 1 0 1 0 0 1 0 0 0 2 0 0 2 0 0 0 1 1 0 0 0 1 0 1 0 0 1 0 1 0 0 0 0 0 1 0
24 1 0 1 0 0 0 1 2 0 0 1 1 2 1 0 0 1 2 0 2 2 0 0 0 0 0 0 2 1 1 2 0 2 1 1 2 0 2 0 0 0 0 1 0 1 0 0 1 1 0 0 0 2 0 0 0 0 1 0 0 2 0 0 0 0 1 2 0 0 0 0 2 0 1 2 2 0 2 2 0 2 2 2 2 1 0 0 2 2 0 0 0 2 2 0 0 2 1 1 2 2 1 0 1 1 2 0 2 0 0 2 1 2 2 2 1 0 0 0 2 0 1 2 1 1 1 1 1 0 0 0 0 0 0 0 0 0 0 0 1 0 0 0 1 0 1 0 0 0 0 0 0 2 0 0 0 1 0 0 1 1 0 2 2 2 2 0 1 1 1 0 1 1 1 0 0 1 0 1 1 1 1 1 2 1 1 0 0 0 2 0 0 0 1 0 0 0 0 0 0 0 0 0 1 0 1 1 0 0 1 0 1 0 0 0 0 1 1 0 0 0 1 2 1 0 0 0 0 0 0 0 0 0 0 0 0 2 0 1 0 0 2 2 0 0 0 1 2 0 0 0 0 1 0 1 0 0 0 1 1 1 0 0 0 0 0 0 1 1 0 0 2 2 0 1 1 1 1 0 1 1 0 1 1 1 0 1 1 2 0 0 1 0 2 0 1 1 0 1 1 1 0 2 0 0 0 1 0 1 0 2 1 2 2 0 1 0 0 0 1 1 1 2 1 0 1 1 1 1 0 2 0 1 0 1 1 1 0 0 0 0 1 2 0 0 1 0 1 0 0 0 1 1 0 0 0 0 0 0 0 0 1 0 1 0 0 2 2 0 2 0 0 2 1 1 1 2 1 0 0 2 1 1 2 0 0 1 1 0 0 0 0 0 2 1 0 0 1 1 0 1 0 0 0 0 0 0 1 0 0 0 0 0 0 1 1 0 0 0 0 1 1 1 2 2 0 0 0 0 0 1 0 0 1 0 0 0 0 0 2 0 0 0 1 1 1 0 0 0 0 0 0 2 2 1 2 1 1 1 1 0 1 1 1 2 2 0 2 0 0 0 1 1 0 1 0 1 0 0 2 1 0 0 0 2 0 0 1 0 1 1 0 2 0 0 1 2 1 1 1 2 1 1 0 2 2 0 0 0 0 1 1 0 2 0 0 0 0 2 2 0 1 0 0 2 0 0 1 2 0 0 2 1 2 2 1 1 1 1 2 2 0 1 1 0 2 0 2 0 0 0 0 2 1 1 0 1 0 1 0 0 0 0 0 0 0 1 1 0 0 0 2 0 0 2 2 1 0 2 2 0 2 0 2 0 0 1 0 0 0 0 0 0 0 0 0 0 0 0 0 2 0 0 0 0 1 1 1 0 0 0 0 2 0 2 0 2 1 0 0 0 0 0 0 1 2 1 0 0 1 0 0 0 0 1 0 0 1 1 0 1 0 0 0 2 2 1 2 2 1 1 0 2 2 0 0 1 1 0 0 0 1 0 2 2 0 2 0 0 1 0 1 0 0 2 0 1 2 0 1 0 1 1 0 2 0 0 0 1 0 0 0 1 0 0 0 1 0 0 0 1 0 1 0 0 1 0 0 0 0 0 0 2 0 1 0 2 1 0 0 1 0 0 2 1 0 1 1 1 1 1 0 0 0 0 0 1 1 1 0 0 1 1 1 0 1 2 0 0 1 1 0 0 0 0 0 1 2 0 1 2 1 0 0 1 1 0 2 1 1 0 2 0 1 1 0 1 1 1 0 0 1 1 1 2 0 1 1 2 1 2 2 2 2 2 0 0 0 0 0 0 1 2 1 1 1 0 1 1 2 0 0 0 2 1 1 1 1 1 1 0 0 2 2 0 1 1 0 0 0 2 2 1 0 2 0 0 1 0 1 0 0 0 0 0 0 0 1 0 1 1 0 0 2 0 0 0 0 1 0 2 0 0 0 1 1 0 1 1 0 0 0 0 0 2 0 2 0 1 0 2 0 0 0 0 0 0 0 0 0 0 1 2 2 1 2 2 0 0 0 2 1 1 2 1 0 1 0 2 0 0 0 0 1 1 2 0 2 1 1 1 2 0 0 0 0 2 0 0 2 1 1 2 1 0 1 1 0 1 0 0 2 1 1 1 0 1 1 0 1 0 1 0 1 0 1 0 0 0 0 0 0 1 1 2 1 0 0 0 1 0 1 0 0 0 0 0 0 0 0 0 1 1 0 0 0 1 0 1 0 1 1 1 2 0 0 0 1 0 0 0
25 1 0 1 1 0 1 1 1 0 0 1 0 0 0 0 0 0 1 0 1 0 1 0 0 0 0 0 1 1 1 1 0 0 1 1 1 2 0 0 1 1 0 0 0 0 1 0 2 0 0 0 0 0 0 1 0 1 0 0 0 2 1 0 0 1 1 2 0 0 0 2 2 1 1 2 2 0 2 1 1 2 1 0 0 0 0 1 1 1 0 1 2 2 1 0 0 1 0 0 0 2 0 0 0 0 2 1 1 0 0 2 0 1 1 1 0 0 1 0 1 0 2 2 0 0 0 1 2 0 0 0 0 0 0 0 0 0 0 0 0 0 0 0 1 0 0 0 0 0 0 0 0 0 0 1 0 0 0 1 1 0 0 2 1 2 2 1 1 0 0 1 1 1 2 0 0 2 0 2 2 0 0 1 0 0 2 0 0 0 2 0 0 0 1 0 0 1 0 0 0 1 0 1 2 0 2 0 2 0 0 0 1 0 0 1 1 0 0 1 1 1 1 2 0 0 0 0 0 0 0 0 0 0 0 0 1 2 0 0 0 0 2 2 0 0 0 0 2 0 0 0 0 0 0 0 0 0 0 1 1 1 0 1 0 0 1 0 2 0 0 1 0 2 0 1 1 2 2 0 0 0 1 1 2 1 1 0 2 2 0 2 1 0 2 0 2 1 1 0 1 0 1 1 0 0 1 2 0 1 0 1 1 1 1 0 0 0 0 0 1 1 2 1 0 0 0 2 1 1 0 2 2 1 0 1 1 0 0 1 0 0 0 2 0 0 0 0 0 2 0 0 1 1 0 0 0 0 0 2 0 2 2 0 2 1 0 2 2 0 2 0 0 2 0 0 1 1 0 0 0 2 1 0 1 1 0 0 0 0 0 1 1 0 2 0 1 0 0 0 0 0 2 0 0 0 1 0 0 0 0 0 0 0 0 2 0 0 0 0 0 1 0 1 1 1 1 0 1 1 0 1 0 0 0 1 0 0 0 0 1 1 0 0 1 1 1 1 1 2 0 0 0 2 2 1 2 1 1 1 1 0 0 0 1 1 1 0 2 0 0 0 1 1 2 0 2 0 2 0 1 2 0 0 1 1 0 0 2 0 1 2 1 0 0 0 1 1 0 1 1 1 2 0 0 1 2 1 1 0 1 0 0 2 0 0 0 0 0 1 1 1 2 0 0 1 1 1 0 1 1 0 2 1 2 1 1 0 0 0 1 1 0 1 0 1 1 2 0 0 0 0 1 2 1 1 0 0 0 0 1 0 0 1 1 0 0 1 1 0 1 0 1 0 0 1 1 1 0 1 1 0 1 0 2 1 1 2 2 1 0 0 0 0 0 1 0 0 0 0 0 2 0 0 0 1 1 1 2 1 0 0 0 0 0 0 1 0 0 0 0 0 1 1 0 0 1 1 0 0 1 0 1 0 0 2 0 0 2 1 1 0 0 0 2 0 0 1 2 1 0 1 1 1 1 0 0 2 2 0 0 0 0 1 1 1 0 1 1 1 0 1 0 0 0 1 1 1 1 0 1 0 1 2 0 2 0 0 0 0 1 0 2 2 2 0 0 2 0 1 1 0 1 0 2 0 0 1 0 0 0 0 0 2 0 0 0 1 0 0 1 0 0 0 1 1 0 1 1 1 2 2 0 0 0 1 1 1 1 1 0 0 0 0 0 0 0 0 0 0 0 0 0 0 0 1 0 1 1 0 1 1 1 0 0 2 1 0 1 2 0 1 2 0 0 0 0 1 0 0 1 0 1 1 1 2 0 1 2 2 1 2 2 1 2 1 0 1 0 0 1 0 0 1 2 2 1 1 1 0 1 1 1 0 2 2 2 1 2 1 1 1 0 2 2 0 1 2 0 1 1 2 1 0 0 1 0 0 1 1 1 1 0 0 0 0 0 1 1 0 1 1 0 0 1 0 0 1 0 1 0 1 0 0 0 1 1 1 1 1 1 1 1 0 0 2 0 0 2 2 2 0 1 0 0 1 0 0 1 0 0 0 1 1 1 0 0 2 0 0 0 2 2 1 2 1 1 2 0 0 0 0 0 2 2 2 0 1 2 1 0 2 2 0 1 0 0 1 1 1 0 2 0 2 0 0 0 0 0 2 0 2 0 1 1 0 0 1 1 0 1 0 0 0 2 0 2 0 1 1 1 1 0 0 0 0 1 0 0 0 1 0 1 0 0 0 0 0 2 0 0 0 0 0 0 0 0 1 0 0 1 0 0 0 0 0 0 0 0 0 2 1
26 1 1 2 0 0 2 0 0 2 0 0 0 1 1 0 0 0 0 0 2 2 0 0 0 0 2 0 2 1 1 1 0 0 2 0 2 2 1 0 0 0 1 1 0 1 1 0 2 1 0 1 0 0 1 1 0 0 0 0 0 0 1 0 0 0 1 1 0 0 1 0 2 0 1 2 1 0 2 0 2 2 1 0 1 0 0 1 2 2 1 1 0 1 1 0 0 2 2 2 0 2 1 0 1 2 2 0 2 1 0 1 1 2 2 2 1 0 1 0 1 1 1 1 0 0 0 1 2 0 0 0 0 0 2 1 0 0 0 0 0 0 1 0 1 0 0 0 0 0 0 1 0 0 1 0 0 0 0 0 0 1 0 2 0 2 0 0 0 2 2 0 1 1 0 0 0 1 0 1 1 1 0 0 2 1 1 1 0 1 0 2 1 0 2 1 0 2 0 0 0 0 0 0 2 0 2 1 1 1 0 1 1 0 0 0 0 0 1 1 1 1 0 0 2 0 0 1 1 1 1 1 0 0 0 0 0 2 0 2 0 0 1 1 0 0 0 1 1 0 0 0 0 1 1 1 0 0 0 0 1 1 0 0 1 0 0 1 1 1 1 0 0 1 0 0 0 1 2 0 0 1 2 2 2 0 2 0 1 1 0 1 1 0 2 0 2 2 0 1 1 0 0 1 0 0 1 0 1 1 0 1 2 1 1 0 0 0 0 1 1 1 2 2 0 0 0 1 1 1 0 0 1 0 0 0 0 1 0 1 0 0 0 2 1 1 0 0 1 1 0 0 2 2 1 0 0 2 1 1 0 1 0 0 0 0 0 1 2 1 1 1 2 2 0 0 2 2 2 1 1 2 0 0 1 0 0 0 0 2 1 2 1 0 2 0 1 0 1 1 1 1 0 1 0 0 0 1 0 0 0 0 0 0 2 2 0 0 1 0 0 0 0 2 1 0 2 0 1 0 0 0 0 1 1 1 0 1 0 0 1 1 0 0 1 1 2 0 0 0 1 1 0 1 0 0 0 1 2 1 1 0 0 1 0 1 1 0 2 0 0 0 2 2 1 0 2 1 2 0 1 2 0 0 1 2 0 1 2 1 2 2 0 1 1 0 2 2 1 1 0 2 2 0 0 0 2 0 1 0 0 1 2 1 0 0 0 1 0 2 1 0 0 0 1 2 0 0 0 2 0 2 1 0 1 0 0 0 1 1 0 2 0 0 1 1 0 1 1 0 0 0 1 2 1 1 0 0 0 0 1 0 1 0 0 1 1 1 0 1 0 0 1 0 0 0 0 2 0 2 2 0 2 0 2 0 0 1 1 0 1 0 0 0 0 0 0 0 0 1 1 0 0 0 0 0 1 1 1 2 0 0 0 1 0 1 1 1 1 0 0 0 0 0 0 0 2 2 0 0 1 0 0 1 0 0 0 0 2 0 2 0 0 1 1 1 1 2 1 1 0 2 1 0 2 0 2 2 2 0 0 0 2 1 1 1 0 2 0 0 1 0 0 0 0 2 2 0 1 0 0 0 0 1 1 2 0 0 0 0 1 0 0 2 0 0 0 2 0 1 0 0 1 0 1 1 2 2 0 0 0 0 0 2 0 0 0 2 2 2 0 0 1 0 1 0 0 1 1 1 2 2 1 0 0 2 1 1 0 1 0 1 0 0 0 1 1 0 0 1 1 1 0 1 0 2 1 0 2 1 0 1 2 0 2 0 0 0 1 2 0 1 1 1 2 0 0 2 0 0 1 0 0 0 0 0 1 1 2 2 1 2 2 0 2 0 1 0 1 0 0 0 0 0 2 2 1 0 0 2 2 0 0 0 2 1 1 0 2 2 2 2 1 2 2 0 2 1 0 1 0 1 1 1 0 2 0 0 0 0 0 0 0 0 0 0 0 0 0 0 2 2 0 1 2 0 0 2 0 0 0 2 0 0 1 1 1 0 2 1 1 0 0 1 0 1 0 0 1 1 2 0 0 0 0 0 0 0 1 0 0 0 0 2 2 2 2 2 0 1 0 2 2 2 2 0 0 1 1 1 1 0 0 0 1 0 2 1 2 1 0 2 2 2 0 0 2 1 1 1 0 2 1 2 0 0 0 1 0 0 0 1 2 1 1 1 0 1 0 1 0 0 1 1 0 1 2 0 0 0 0 0 0 0 0 0 1 0 0 0 0 0 0 0 0 2 0 0 2 1 0 0 0 0 0 0 0 0 0 0 0 0 0 0 0 0 1 0 2 1 1 0
27 0 1 1 0 0 1 1 1 1 0 1 0 0 0 0 0 0 0 0 2 2 0 1 1 1 2 0 2 0 1 2 1 0 2 0 2 0 0 0 2 0 0 1 0 1 0 0 2 2 0 0 0 1 0 1 1 0 1 0 2 2 0 1 1 1 1 0 0 0 0 2 2 0 1 2 1 0 2 1 0 1 1 1 1 0 0 0 2 2 0 1 0 0 1 1 0 1 1 1 2 1 0 0 0 0 2 0 2 0 0 2 1 2 2 2 1 0 1 0 1 0 1 1 0 0 0 0 2 0 0 0 0 0 0 0 0 0 0 0 1 0 0 0 0 0 0 0 0 0 0 0 1 0 0 0 1 2 2 1 2 0 0 2 2 2 1 0 0 2 2 1 0 2 0 1 0 2 1 2 1 1 0 0 2 2 0 2 1 0 2 0 0 1 1 1 2 2 0 0 0 0 0 2 2 0 1 1 1 0 0 0 1 1 0 1 0 0 2 0 1 2 1 2 0 0 0 0 0 0 0 0 0 0 0 0 0 2 0 1 0 1 2 2 0 0 0 0 2 0 0 0 0 1 1 1 1 0 0 0 0 0 0 0 1 1 1 1 2 1 0 1 1 2 0 0 0 2 2 2 2 1 0 2 0 0 0 2 2 2 0 1 0 0 2 0 1 1 0 1 1 0 0 0 0 0 0 2 0 1 0 1 1 1 0 0 0 2 0 0 0 0 1 0 1 0 1 1 2 1 0 2 1 1 0 0 0 1 1 1 1 1 1 1 1 1 0 1 1 1 1 1 2 2 1 2 2 0 0 1 0 1 2 0 2 1 0 2 2 0 2 0 0 2 0 0 1 2 1 0 0 2 0 0 1 0 0 0 0 0 0 1 0 0 2 0 0 1 0 1 1 1 1 1 1 0 1 0 0 0 0 0 1 1 1 2 0 2 0 2 2 2 0 1 1 0 1 0 0 0 0 0 0 2 0 0 1 0 0 0 1 0 0 2 0 2 2 0 0 1 0 0 0 0 0 0 0 1 1 1 1 0 1 0 1 1 1 0 2 0 0 0 2 2 1 1 1 1 1 0 2 1 0 0 2 0 0 1 2 1 1 2 0 2 2 0 2 2 1 1 0 0 0 1 1 2 1 0 2 0 0 2 1 1 0 0 0 1 0 2 1 0 2 2 2 2 0 0 1 1 0 0 1 0 1 1 1 0 1 1 2 2 0 1 1 0 1 2 0 0 0 0 1 2 2 0 0 0 0 0 1 0 0 0 1 0 0 2 2 0 2 0 0 0 0 0 0 1 0 1 2 0 1 0 1 1 1 0 0 0 0 0 0 0 0 1 0 0 0 1 0 2 1 1 0 0 2 0 1 0 1 0 0 0 0 0 0 1 1 0 0 0 0 0 0 1 2 1 0 0 1 0 0 0 0 2 0 0 2 2 1 0 0 1 0 2 2 1 2 1 0 2 1 1 1 0 1 1 1 0 0 0 0 0 0 0 0 2 0 0 1 0 0 0 0 1 1 1 1 1 1 0 1 1 0 1 1 1 0 1 1 0 0 0 1 0 0 1 0 0 0 0 0 0 2 0 1 2 0 0 0 0 0 0 0 1 0 2 1 1 0 0 1 1 0 0 1 1 1 1 1 1 0 0 0 0 0 1 0 1 0 1 0 0 0 1 1 1 0 0 0 0 1 0 0 1 0 0 0 0 0 0 2 0 1 1 1 0 2 0 2 0 2 1 0 0 0 1 1 1 1 1 0 0 0 1 1 1 1 2 1 1 2 1 2 1 0 0 0 0 0 0 1 2 1 1 0 0 0 1 2 1 1 1 0 2 1 1 2 0 0 0 2 2 2 0 1 1 1 0 0 0 2 1 0 1 0 1 2 1 2 0 2 0 2 0 2 0 1 1 0 0 0 0 2 0 0 0 0 0 0 0 1 0 1 1 0 0 1 1 0 0 0 1 0 1 1 1 1 1 1 1 0 0 0 0 2 0 1 0 0 1 2 1 2 2 2 2 0 0 0 2 2 2 2 0 1 2 1 1 1 0 0 0 0 1 1 0 0 0 0 0 2 2 1 0 1 2 1 1 0 2 0 1 0 1 0 2 0 0 0 1 2 1 1 1 0 1 0 0 1 0 2 0 0 0 0 0 0 0 0 0 0 1 2 1 0 0 1 1 1 0 0 0 0 1 0 0 2 0 0 0 0 0 0 1 1 0 1 0 1 0 0 0 0 1 0 0 2 2 2 0
28 0 0 2 0 0 2 2 2 0 0 1 0 2 2 0 1 1 2 2 0 1 1 1 0 0 1 0 2 1 1 1 1 1 0 1 1 1 0 0 1 1 0 0 0 0 1 0 1 1 0 1 0 1 1 0 0 0 0 0 1 2 0 1 1 1 1 1 0 0 0 0 2 0 1 2 1 1 2 2 0 2 2 1 2 0 1 0 1 1 0 0 0 1 2 0 0 0 0 0 2 2 1 0 0 0 2 1 1 0 0 2 1 2 2 2 1 1 0 0 0 0 1 2 1 1 1 0 2 0 0 0 0 0 1 1 0 0 1 0 2 0 0 0 1 0 0 0 0 0 0 0 0 0 0 0 0 1 1 0 0 1 0 2 1 1 1 0 0 2 2 0 2 0 2 0 1 0 0 0 0 1 1 1 1 0 2 1 0 0 2 1 0 1 1 1 0 0 0 0 0 1 0 1 2 0 1 0 0 0 1 0 0 0 0 0 0 0 0 0 1 2 1 1 1 1 1 0 0 0 0 0 0 0 0 0 0 2 0 1 0 1 2 1 0 0 0 0 2 0 0 0 0 0 0 0 0 1 1 0 0 0 0 0 0 0 0 1 1 0 1 1 0 2 0 1 1 1 2 0 0 1 0 0 2 2 0 0 0 1 1 0 0 0 2 0 2 1 1 0 1 0 1 0 1 0 1 2 0 2 0 1 2 1 1 0 0 0 1 0 2 2 1 0 1 0 2 1 0 1 0 0 2 0 0 0 0 1 0 1 1 2 1 2 0 0 0 1 1 1 0 0 1 1 1 1 1 1 0 1 0 1 2 0 2 0 0 0 1 1 1 1 0 2 0 0 2 2 1 0 1 1 1 0 1 0 0 0 0 0 0 0 1 0 1 1 1 1 0 0 0 0 2 0 0 1 1 0 0 0 0 0 0 0 0 1 1 0 0 0 0 1 0 0 0 0 1 0 0 0 0 0 0 2 0 1 0 1 1 0 2 0 1 1 1 2 1 0 0 2 0 0 0 2 1 0 1 2 1 2 2 0 0 0 0 0 0 2 1 1 0 0 2 0 1 0 1 2 2 2 2 1 0 0 1 2 0 2 2 2 2 0 0 2 0 0 0 0 0 2 2 2 2 0 0 1 2 1 0 0 0 2 1 1 0 1 0 1 0 2 1 0 2 2 2 2 0 0 1 2 0 1 0 0 0 1 1 0 1 1 0 0 0 0 2 1 0 1 0 1 0 1 1 2 1 1 0 1 0 1 0 0 1 1 0 0 0 1 1 0 0 0 1 0 0 1 1 0 0 0 0 0 1 0 1 1 1 0 0 0 0 1 1 0 2 1 0 0 0 2 0 2 1 1 0 1 2 0 0 0 1 0 1 1 1 2 1 1 0 0 0 0 0 0 0 0 2 1 0 0 1 0 0 0 0 0 2 0 2 2 1 2 0 2 0 1 1 1 1 1 0 2 1 1 1 1 2 1 1 0 0 0 2 0 0 0 0 1 1 1 0 1 0 0 0 1 2 1 1 1 1 1 1 2 0 2 1 1 0 1 1 0 0 2 0 0 0 1 0 0 0 0 0 0 1 0 2 2 0 0 1 0 1 1 0 1 0 2 1 1 0 0 0 0 2 0 0 1 1 1 2 2 0 0 0 1 1 0 0 1 0 1 1 1 1 0 1 0 0 0 0 0 0 0 0 2 1 0 1 0 0 0 2 0 0 1 1 0 1 1 1 1 1 0 0 0 0 0 1 1 0 0 1 1 1 2 1 0 2 2 2 2 2 0 2 0 0 0 0 0 0 0 0 1 2 1 2 0 0 2 2 0 1 1 1 1 1 1 2 2 1 2 2 2 2 1 0 2 0 0 0 2 1 2 0 2 0 0 2 0 1 0 0 0 0 0 0 1 0 1 1 1 0 0 2 0 0 0 0 1 0 1 0 0 0 1 1 0 1 1 1 0 0 1 0 2 0 1 2 1 1 0 0 0 0 0 0 1 1 0 0 0 1 1 2 2 2 2 0 1 0 1 1 1 1 1 1 1 1 1 0 0 2 0 2 2 1 0 2 2 0 2 1 1 1 0 0 0 0 0 1 1 0 1 0 1 1 0 0 1 0 0 2 1 1 0 1 1 1 0 2 0 1 0 1 0 0 0 0 0 0 0 0 0 1 1 0 0 2 0 1 0 0 0 0 0 0 0 0 0 0 0 0 0 0 0 0 0 0 1 0 0 0 1 0 0 0 0 1 0 0 0
29 0 0 1 1 0 2 0 0 1 0 1 0 1 1 0 0 1 2 1 0 1 0 1 1 1 1 1 1 1 2 0 1 1 1 0 2 2 0 0 2 0 0 0 0 0 0 0 2 0 0 0 0 0 0 2 0 1 1 1 0 1 0 0 0 0 2 0 1 1 0 0 2 0 1 2 2 0 2 1 0 1 2 1 1 0 0 1 1 1 1 0 1 2 1 0 0 1 1 0 1 2 1 0 1 1 2 0 2 0 0 2 0 1 2 2 0 0 0 0 2 0 2 0 0 0 0 2 2 2 0 0 0 0 1 0 0 0 0 0 1 0 0 0 1 0 1 0 0 0 0 0 1 1 0 0 1 0 0 1 1 1 1 1 0 1 1 0 0 2 2 0 0 2 1 0 0 1 0 0 1 0 1 1 1 0 2 1 0 1 0 1 0 2 2 0 1 1 0 1 0 2 1 0 1 0 1 1 0 0 0 0 0 0 0 0 1 0 1 0 1 1 1 1 1 1 1 1 0 0 0 1 1 1 1 1 2 2 0 1 0 1 2 2 0 0 0 0 2 0 0 0 0 0 0 1 1 0 0 0 0 0 0 0 0 0 1 0 1 0 0 1 2 2 0 1 0 2 2 2 2 2 1 1 2 1 0 0 2 2 0 2 0 0 2 0 2 1 0 1 0 0 2 0 1 0 0 0 1 1 1 2 2 2 2 1 0 0 0 1 0 0 0 1 1 0 2 1 0 1 0 1 0 2 0 2 1 2 0 0 0 0 1 2 0 0 1 0 2 2 0 0 1 1 0 0 0 1 0 0 1 1 1 1 1 0 0 1 1 0 2 0 0 2 0 0 2 1 1 0 2 0 0 0 1 0 0 0 0 1 0 0 0 0 2 0 0 1 1 0 0 0 0 2 1 0 0 1 1 0 0 0 0 0 0 2 0 0 0 0 0 2 1 1 0 0 2 0 1 1 0 0 1 1 1 0 0 2 0 2 0 1 0 2 0 2 1 0 0 1 0 1 0 1 1 0 1 0 1 0 0 0 1 0 1 1 1 0 2 0 0 1 2 1 1 1 1 2 1 1 2 0 0 1 2 1 0 1 2 0 2 2 0 1 1 0 2 1 1 2 1 2 1 0 1 0 2 0 1 0 0 1 1 0 0 0 0 0 0 2 1 1 1 1 1 2 0 1 0 1 1 0 0 0 0 1 0 1 2 2 2 2 0 0 2 0 1 0 2 0 0 0 0 1 1 2 1 1 0 1 0 0 0 0 1 0 0 2 1 1 0 0 0 0 0 0 0 2 0 2 2 0 0 0 0 0 0 1 1 1 0 2 0 0 0 0 0 1 0 2 1 1 1 0 1 0 0 1 1 1 0 0 0 2 0 1 0 2 0 2 1 1 0 0 0 0 2 2 0 0 1 0 1 0 0 1 0 0 2 1 1 1 0 1 0 2 2 1 0 0 1 1 0 2 2 0 0 2 2 0 0 0 1 0 0 0 0 2 0 0 0 0 0 0 0 1 2 1 2 0 2 0 0 0 0 1 0 1 0 0 1 1 0 2 0 0 0 2 0 1 0 2 0 0 2 0 1 2 0 1 0 0 0 1 0 0 0 0 1 1 0 0 0 0 1 2 0 0 0 0 1 1 0 0 0 0 2 0 0 1 0 0 0 0 0 1 1 0 0 0 0 0 0 0 0 0 0 0 0 0 0 0 1 0 0 2 2 0 2 2 0 1 2 0 0 0 0 0 1 1 1 2 0 0 0 0 1 1 1 2 1 2 2 0 0 0 0 0 0 0 0 0 1 2 1 1 0 0 1 0 1 0 0 0 2 1 2 0 2 2 2 2 1 1 1 0 0 1 1 0 0 1 2 2 0 2 0 1 1 0 0 0 0 1 1 0 1 0 0 0 2 2 1 0 1 0 0 0 0 0 0 2 0 0 0 0 0 0 1 1 1 0 0 2 0 1 0 0 1 0 1 0 0 0 0 0 0 0 1 0 0 0 1 1 2 2 2 2 0 1 0 2 2 2 2 1 1 1 1 1 1 0 2 0 2 2 0 2 0 1 0 2 2 2 0 0 2 1 1 0 0 2 0 2 0 0 0 0 0 0 0 1 0 1 1 1 0 1 0 1 0 0 2 0 0 0 0 2 2 0 0 0 0 0 0 0 2 0 0 0 0 1 1 0 0 0 1 0 1 0 0 0 0 0 0 0 0 0 1 0 1 0 0 0 0 1 0 0 0 0 0 0
30 0 0 2 1 0 2 2 2 0 0 0 1 1 0 0 1 0 0 1 1 2 0 0 0 0 1 0 2 1 2 1 0 0 1 1 1 1 0 0 1 0 0 0 0 0 1 0 1 0 0 0 0 1 1 1 0 0 1 0 1 1 0 0 0 0 2 1 0 0 0 1 2 0 1 2 2 0 2 0 0 1 1 0 1 0 0 0 1 1 1 1 1 0 2 0 0 1 1 1 2 2 1 0 0 1 2 1 1 0 0 1 0 0 1 1 1 0 1 0 1 0 1 2 1 1 1 2 2 0 0 0 0 0 0 0 0 0 0 0 0 0 0 0 1 0 1 0 1 1 0 0 0 0 0 0 0 0 0 0 1 1 1 1 1 1 1 0 1 1 0 1 2 0 2 0 0 0 0 0 0 0 1 1 1 0 2 2 0 1 1 2 0 1 1 0 0 2 0 0 0 1 0 1 2 0 2 0 1 0 1 0 2 0 0 0 0 0 1 2 0 0 2 1 1 2 1 0 0 0 0 0 0 0 0 0 0 2 0 2 0 0 2 1 1 1 1 0 1 0 0 0 0 0 0 2 1 0 0 0 0 0 0 0 0 0 1 0 0 0 0 2 0 0 0 0 1 2 2 2 2 1 1 1 2 1 1 1 1 2 0 0 1 0 1 0 2 1 1 1 1 0 0 1 0 0 0 1 0 1 0 1 1 1 1 0 2 1 0 0 0 0 1 1 0 0 1 1 1 1 0 2 1 1 0 0 0 1 0 1 1 1 1 1 0 0 1 0 1 0 1 0 1 1 0 0 1 1 0 2 0 2 2 2 2 1 0 1 1 0 2 0 1 2 1 1 1 2 0 0 0 1 1 1 1 1 0 1 1 0 0 0 0 0 2 0 0 0 1 1 0 1 1 1 0 0 1 2 1 0 0 0 0 0 1 1 1 0 0 0 0 2 0 1 1 1 0 1 2 1 0 1 0 0 1 0 0 0 0 0 0 2 0 0 1 1 1 0 0 0 0 0 0 1 1 1 1 1 2 0 1 0 2 0 2 2 2 1 2 0 1 1 2 0 2 0 2 2 1 0 1 1 0 0 2 1 0 0 2 0 1 2 1 1 2 0 1 2 2 2 0 2 2 0 0 1 2 0 1 0 1 0 1 2 0 0 0 0 0 0 0 2 2 2 2 2 0 1 1 2 0 0 2 1 1 0 0 1 1 1 2 2 0 1 1 0 1 1 1 0 0 0 0 2 2 0 1 0 1 0 0 1 1 0 1 0 0 1 0 1 0 0 1 0 0 1 1 1 0 1 1 0 2 0 2 1 1 1 1 0 0 0 0 1 2 0 0 1 0 1 1 1 1 0 0 2 2 1 2 2 0 0 0 1 0 1 0 0 0 0 0 0 0 1 0 0 2 0 1 1 0 0 0 0 0 0 1 0 2 0 2 0 1 1 0 1 1 0 0 0 0 1 1 1 2 0 1 1 1 0 0 0 0 0 0 0 0 2 0 0 0 0 0 1 1 2 2 2 1 1 2 0 0 0 0 0 0 0 0 0 1 0 0 1 1 0 0 2 0 1 0 0 1 1 2 1 1 2 1 1 0 0 0 0 0 1 0 1 0 0 0 0 0 0 2 2 0 1 1 1 1 1 0 0 0 0 1 0 0 0 0 0 0 0 1 0 1 0 0 0 0 0 0 1 0 1 1 0 1 0 0 1 2 0 1 0 0 1 1 2 0 0 2 1 1 0 0 0 1 1 1 1 0 0 0 0 2 2 0 2 0 0 2 1 2 1 0 0 0 2 2 0 0 2 1 1 1 0 0 0 0 0 0 0 2 2 2 0 2 2 2 2 0 2 2 0 1 2 1 0 0 2 2 0 0 1 1 2 2 0 0 0 0 1 1 0 0 0 1 0 1 1 0 0 2 0 0 0 0 1 0 1 0 0 0 0 1 0 1 2 0 0 0 2 0 2 0 0 0 2 2 0 0 0 0 0 1 0 1 0 0 1 1 1 1 1 1 1 0 2 0 2 2 1 1 2 0 1 1 1 1 0 0 0 0 0 2 1 1 1 0 2 2 1 0 0 1 1 0 0 0 1 0 2 0 0 0 0 0 2 0 0 0 0 0 0 0 1 1 0 1 0 2 0 0 0 0 0 0 0 0 0 0 0 0 0 0 1 0 0 0 0 0 0 0 1 0 0 0 0 0 0 1 1 0 1 1 1 0 1 0 0 0 0 1 0 0 0 1 0 1 0
31 1 0 2 0 0 2 2 2 0 1 2 1 2 1 0 0 0 1 1 1 2 0 1 0 0 1 0 2 1 1 1 0 0 2 1 1 2 0 0 0 1 0 0 0 0 1 0 1 1 0 2 0 1 1 0 0 0 1 0 2 2 0 1 0 0 2 1 0 0 0 1 2 0 1 2 2 1 0 0 0 2 2 1 2 0 0 0 2 2 0 0 0 1 1 0 0 1 1 1 0 2 0 0 1 0 2 2 0 0 0 1 0 0 0 0 0 1 0 0 0 0 2 1 1 1 1 1 1 1 1 1 0 0 0 0 0 0 0 0 1 0 0 0 0 0 0 0 1 1 0 0 1 0 1 0 0 0 1 0 1 1 0 2 1 2 2 0 0 2 2 0 1 1 1 0 1 0 0 0 0 0 0 0 1 0 1 0 0 0 0 0 0 2 2 0 1 2 0 1 0 1 0 2 2 1 1 0 2 0 0 0 0 0 0 1 0 1 0 1 1 1 1 1 1 0 0 0 0 0 1 0 0 1 1 0 1 2 0 0 0 1 1 2 0 0 0 0 2 0 0 0 0 0 0 0 0 0 0 0 0 0 0 0 0 0 0 1 1 1 0 2 2 2 1 1 0 0 2 0 0 1 2 2 2 1 2 0 1 1 0 0 1 1 2 1 1 1 1 0 2 0 0 0 0 0 0 2 1 1 1 1 1 1 1 0 0 0 0 0 0 1 1 0 0 0 0 2 2 0 0 0 2 2 0 0 0 1 0 2 0 2 0 2 2 2 0 0 1 2 0 0 1 1 0 0 0 0 0 2 0 2 1 0 1 0 0 2 2 0 2 0 0 2 0 0 0 1 0 0 0 0 1 1 1 0 0 1 1 0 0 1 2 1 2 0 2 1 1 1 1 1 1 1 1 1 0 0 0 0 0 0 0 0 1 2 0 0 0 0 0 1 0 1 1 1 1 0 2 0 2 0 0 1 1 0 1 1 0 0 2 0 0 1 1 2 1 0 0 1 0 0 0 1 1 0 1 1 2 1 1 0 0 1 0 1 1 1 2 0 0 0 2 0 2 0 1 2 1 0 1 1 0 0 1 1 0 1 2 1 2 1 1 1 2 0 2 1 1 2 1 2 1 1 0 2 2 0 1 0 0 2 1 1 1 0 0 0 0 1 1 1 0 0 0 2 0 1 1 2 0 1 1 0 0 0 0 1 0 1 2 0 0 0 1 1 0 1 1 0 0 0 0 2 2 0 0 1 0 2 1 0 1 0 0 0 0 2 2 0 1 1 1 0 0 1 1 1 0 1 2 0 1 0 1 0 0 0 0 0 0 1 0 0 0 2 0 1 1 0 0 1 1 0 0 1 1 0 0 1 1 0 1 1 1 1 1 0 0 0 0 0 0 0 0 0 2 0 0 0 0 0 2 0 0 1 0 0 2 2 1 1 0 1 0 2 2 1 0 0 0 2 2 0 1 0 0 2 1 1 0 0 1 2 2 1 0 1 1 1 0 1 0 0 0 1 1 0 1 0 0 1 0 2 1 2 1 0 0 0 2 0 1 2 1 0 0 2 0 2 1 0 0 0 2 0 2 0 1 2 0 0 0 2 0 1 0 2 0 0 2 0 0 1 0 1 1 0 0 0 0 1 0 0 0 0 0 0 0 1 0 1 0 0 1 0 1 1 0 0 1 1 1 1 0 2 0 0 2 0 0 0 1 0 0 0 0 0 2 1 0 0 1 0 0 0 0 0 2 2 0 2 0 0 1 2 1 1 1 2 1 2 2 1 1 1 0 0 0 0 1 0 2 2 0 0 0 0 1 0 1 0 1 1 0 2 2 1 2 2 1 2 2 2 2 0 1 1 0 0 0 2 2 0 0 1 0 0 1 0 0 0 0 0 1 0 1 0 1 0 1 1 0 0 2 0 0 0 0 0 0 2 0 0 1 1 0 0 1 1 0 0 0 1 0 2 1 2 0 0 0 2 0 0 0 0 1 0 1 0 1 0 2 1 1 1 1 2 0 0 0 2 2 2 1 0 0 2 0 0 0 0 1 0 2 2 1 1 1 1 0 1 2 1 1 0 2 1 1 1 1 1 1 2 1 0 1 1 0 0 0 2 1 2 2 1 0 1 1 0 0 0 2 0 0 0 0 1 1 0 0 0 0 0 0 1 1 0 0 0 1 1 0 1 1 1 1 0 1 0 0 0 0 0 1 0 0 0 1 0 1 0 0 0 0 0 0 0 1 0 1 0
32 0 0 1 0 0 1 2 2 0 0 0 0 0 0 0 0 0 1 1 1 2 0 0 0 0 2 0 2 0 2 0 1 0 2 0 2 2 0 1 0 1 0 0 0 2 1 0 1 1 1 1 1 0 1 1 0 0 0 0 2 2 0 0 0 0 0 1 0 0 0 0 1 0 1 1 1 0 2 0 1 1 2 1 1 0 0 0 0 2 0 0 0 1 0 0 0 0 0 1 2 2 2 0 0 0 2 2 0 0 0 0 1 1 2 2 1 0 2 0 0 0 1 2 0 0 0 1 2 0 0 0 0 0 0 0 1 0 1 0 1 0 0 0 1 1 0 0 0 1 0 1 0 0 1 0 0 0 1 0 1 1 0 2 2 2 2 0 1 1 1 0 1 1 0 0 0 2 0 2 2 0 1 1 1 0 2 0 0 0 0 0 0 2 2 0 0 2 0 0 0 0 0 0 2 1 2 0 2 0 0 0 1 0 0 1 1 1 1 0 1 1 2 2 0 1 1 1 1 0 1 0 0 1 1 1 1 2 0 2 0 0 1 2 0 0 0 0 2 0 0 0 0 0 0 2 1 0 0 2 2 2 0 0 0 0 0 0 2 2 0 1 1 2 0 0 0 1 1 1 1 2 2 1 2 0 2 1 0 1 0 1 0 1 2 1 1 1 0 1 0 0 1 0 0 1 0 0 0 2 0 2 1 2 2 0 0 0 1 1 1 1 1 1 0 0 0 0 0 1 0 2 0 1 0 0 0 1 0 0 0 0 0 1 1 1 1 0 0 2 0 0 1 1 0 1 1 2 0 0 0 0 1 1 1 0 0 1 1 1 1 1 0 2 0 0 2 1 0 0 1 1 0 1 1 1 0 0 0 0 0 1 0 0 2 0 0 1 0 0 0 0 1 0 0 0 1 1 0 0 0 0 0 0 0 2 0 0 0 0 0 1 1 1 0 0 1 0 2 0 2 0 0 1 0 1 1 1 1 0 0 2 0 1 0 1 2 0 0 1 0 0 0 2 1 0 1 1 0 0 1 0 0 0 1 1 1 0 2 0 1 1 1 1 2 0 1 1 2 1 2 2 0 0 1 1 0 2 2 2 0 2 0 2 0 0 0 0 0 2 2 2 2 0 0 0 2 0 1 0 0 1 2 0 0 0 0 0 0 1 0 1 0 0 0 2 0 1 0 1 1 1 0 0 0 0 1 0 2 2 1 1 0 0 1 0 1 1 1 0 0 0 1 1 2 0 1 0 0 0 1 0 1 0 0 1 1 2 1 1 0 1 1 0 0 1 1 1 0 1 2 0 2 0 1 1 1 1 1 0 0 2 1 0 0 0 0 0 0 0 0 1 0 0 0 0 0 0 0 1 1 0 0 1 0 1 0 0 0 0 0 0 0 0 0 1 1 1 0 0 0 0 1 0 0 1 0 0 2 0 2 0 0 1 1 1 1 1 2 2 0 1 0 1 2 0 2 1 0 0 0 0 0 1 2 2 0 2 1 0 1 0 0 0 0 1 1 0 2 0 0 0 0 1 0 1 1 0 0 0 0 1 0 1 0 0 0 1 0 0 0 0 0 0 1 0 2 2 0 0 1 1 0 2 0 1 0 1 2 2 0 0 1 0 1 0 0 0 0 0 1 1 0 0 0 0 1 1 1 1 0 0 1 1 1 0 1 1 0 0 0 0 0 0 0 2 1 0 2 1 0 0 2 0 0 1 1 0 2 2 0 1 1 0 0 0 0 2 0 0 1 1 0 0 0 0 2 2 1 2 0 2 2 0 1 0 1 0 0 1 0 0 0 1 2 1 0 0 0 1 1 0 0 0 1 1 0 1 2 1 1 1 2 2 2 0 1 2 0 0 1 2 1 1 0 0 0 1 2 1 2 0 0 1 1 0 1 0 1 0 2 2 0 0 1 0 0 1 0 0 0 1 0 0 0 0 0 0 0 1 0 0 0 0 0 2 0 0 1 1 1 0 0 0 0 0 1 0 1 0 0 0 0 1 1 0 0 1 0 2 0 2 2 2 2 0 2 1 0 1 0 0 0 0 0 0 2 0 1 0 0 1 1 1 1 0 0 1 0 0 0 2 1 2 1 1 1 1 0 0 0 0 1 2 2 1 0 1 1 0 0 0 1 0 1 0 1 1 1 1 0 1 2 0 2 1 1 0 1 0 1 0 0 0 0 0 0 0 2 0 0 0 1 2 0 0 0 0 0 0 0 0 0 0 1 0 0 0 1 1 1 1
33 0 0 1 0 0 0 2 2 1 0 1 0 0 0 0 0 0 1 1 1 1 0 0 0 0 1 0 2 0 1 0 0 1 0 1 1 1 0 0 0 2 1 0 0 2 0 1 2 0 1 2 0 2 0 1 0 0 1 0 1 2 0 0 0 1 1 1 0 0 0 0 2 1 1 2 2 0 1 0 1 2 2 0 1 0 0 0 1 1 0 0 0 1 1 0 1 0 0 0 1 2 1 0 0 0 1 0 2 1 0 1 0 0 1 1 0 0 2 0 0 0 1 1 0 0 0 1 1 1 0 0 0 0 1 1 0 0 0 0 1 0 0 0 2 0 0 1 0 0 0 0 0 1 0 0 0 1 1 1 1 1 1 2 0 2 0 0 2 0 0 2 0 2 1 0 0 2 1 2 1 1 1 1 1 0 1 1 0 0 2 1 2 0 2 1 1 2 0 0 0 2 0 1 2 1 1 0 1 0 0 0 0 0 0 2 1 0 2 1 0 0 1 1 2 0 0 0 0 0 0 1 1 1 1 1 0 2 0 2 0 0 1 1 0 1 1 0 2 0 0 0 0 0 0 2 1 0 0 0 0 0 0 1 1 1 0 0 2 1 1 2 1 2 0 1 0 1 1 0 0 2 2 2 2 1 1 0 2 2 0 1 1 1 2 1 0 1 0 1 1 1 1 1 0 0 0 2 0 1 0 2 2 2 2 0 0 0 1 0 2 2 1 0 1 0 2 2 2 1 0 1 1 1 0 1 1 0 0 0 0 0 0 0 0 0 1 1 1 1 1 1 2 2 1 1 1 1 0 0 0 0 1 1 1 0 0 2 2 0 2 0 1 1 0 0 2 0 0 1 1 0 1 0 2 1 0 0 0 2 0 0 2 0 2 0 2 1 0 1 0 1 1 0 0 0 1 0 0 0 0 0 0 0 2 2 0 0 0 0 1 2 0 2 1 1 0 0 2 2 0 0 0 2 0 0 1 1 0 0 1 1 0 0 1 1 1 0 0 1 1 0 0 1 1 0 1 1 1 1 1 0 0 1 0 1 1 0 2 0 0 0 1 1 1 0 1 2 2 1 1 1 0 0 2 0 0 1 2 0 1 2 0 1 1 0 1 1 0 1 1 1 1 1 0 1 2 0 0 0 0 2 0 1 1 0 0 0 0 2 1 0 0 0 0 1 1 1 0 0 1 0 2 1 2 1 2 2 0 1 0 2 0 1 1 0 2 0 2 0 0 0 0 2 0 2 0 0 1 0 0 0 0 1 0 0 0 1 1 0 0 0 1 0 0 1 1 1 0 1 2 0 2 0 0 0 0 1 1 1 0 0 1 0 0 0 0 0 0 1 0 2 0 1 0 0 1 0 0 0 2 0 0 1 0 0 0 1 0 0 0 0 0 0 1 0 1 1 0 0 0 1 0 0 0 1 0 0 2 2 2 1 0 1 1 1 1 0 2 2 0 2 1 1 2 0 0 1 1 0 0 0 1 0 0 0 0 1 2 1 0 2 0 0 0 1 1 1 2 0 1 0 0 2 0 2 2 2 0 0 2 0 2 2 1 0 0 1 0 1 1 0 0 0 1 0 1 2 0 0 0 0 0 1 0 0 0 1 0 0 1 0 0 0 2 0 0 0 0 0 0 0 0 1 0 1 0 0 0 2 0 1 0 0 1 1 2 1 0 0 1 0 0 0 0 0 0 0 1 1 0 0 2 0 0 0 0 1 1 2 0 0 2 0 0 1 0 2 0 0 0 0 0 0 1 2 0 2 1 2 0 2 2 0 2 0 0 0 0 1 0 0 0 2 2 1 0 0 0 1 1 0 1 1 1 1 1 2 1 1 1 1 2 2 2 0 0 0 1 0 0 1 0 0 0 1 0 0 1 0 0 0 1 0 1 0 1 0 0 1 1 1 0 0 1 0 0 0 1 1 0 2 0 0 0 1 1 0 1 0 0 0 0 1 0 2 1 1 1 2 2 0 0 0 0 0 0 0 1 0 1 0 0 2 2 2 2 2 0 0 0 1 1 1 0 2 0 1 1 1 1 0 1 0 0 0 2 2 2 1 0 1 2 0 1 0 1 2 0 0 1 0 0 2 0 0 0 1 0 0 0 0 2 1 0 0 0 0 1 0 1 0 0 0 2 1 2 0 0 0 0 0 1 0 1 0 0 0 0 0 0 0 0 0 0 2 0 0 1 1 1 0 0 0 0 0 0 1 0 1 0 0 0 1 1 0 0 1 2 1 2 1
34 1 0 2 2 0 2 1 1 1 0 1 0 0 0 0 0 0 1 0 1 1 0 0 0 0 0 0 1 1 1 1 1 1 1 1 1 1 1 0 0 0 0 0 1 1 1 0 2 1 0 1 2 0 0 0 0 0 2 0 1 2 0 2 0 1 1 0 0 0 0 1 2 0 2 2 2 0 2 0 1 2 2 1 1 0 0 2 2 2 1 2 0 1 0 0 0 0 0 0 2 2 1 1 0 0 2 1 0 0 0 0 0 1 1 1 0 2 0 0 0 0 0 2 0 0 0 1 2 0 0 0 0 0 0 0 0 0 0 0 1 0 0 0 1 0 0 0 0 1 0 0 2 0 0 0 1 0 0 1 1 1 0 2 0 1 0 0 1 1 1 2 0 2 2 0 0 0 0 0 0 0 0 0 0 0 1 1 0 0 0 1 1 1 2 0 1 2 1 0 0 0 0 2 2 0 0 1 1 0 1 0 1 0 0 1 1 0 1 2 0 0 1 2 0 1 1 0 1 1 2 1 0 0 0 0 2 2 0 1 0 1 1 2 0 0 0 0 2 0 0 0 0 0 0 0 1 0 0 0 0 0 0 0 0 0 0 0 2 2 0 1 2 2 0 0 1 2 1 0 1 1 2 0 0 0 2 1 0 2 0 1 0 0 2 0 2 1 1 0 1 0 0 0 0 0 1 2 0 1 0 2 1 2 2 0 0 0 0 0 0 0 1 1 1 0 1 0 0 1 0 2 0 2 0 2 1 1 0 1 1 2 2 2 1 1 0 0 0 2 0 0 1 1 0 2 2 0 0 0 1 1 2 1 2 0 0 2 2 0 2 0 1 2 0 0 2 1 0 0 0 1 0 1 1 0 0 1 1 1 2 2 1 0 2 2 0 1 0 0 0 0 0 0 0 1 0 0 1 1 1 1 0 0 0 1 1 0 1 0 0 1 1 1 1 2 1 2 2 1 0 0 0 1 0 0 1 1 0 0 1 0 0 1 0 0 2 1 1 1 0 0 0 1 1 1 1 2 1 2 2 0 2 0 2 2 2 0 2 0 0 0 1 1 2 0 2 2 1 0 1 2 0 0 2 0 0 1 2 1 0 2 0 2 1 0 0 1 1 2 1 2 1 1 0 1 1 1 1 0 0 2 0 1 0 0 0 0 0 2 0 0 2 2 2 2 0 0 0 1 0 1 1 0 1 0 1 1 2 2 0 1 0 1 2 0 1 1 0 1 0 1 1 2 1 1 0 0 0 0 1 0 0 0 0 0 0 2 1 1 0 1 1 0 0 1 1 0 0 0 2 0 1 0 0 0 0 2 1 0 0 1 1 0 2 0 0 1 0 0 0 2 0 1 1 0 0 0 2 0 2 0 1 1 1 0 1 0 0 0 0 0 0 1 0 0 2 1 0 0 1 0 0 1 1 0 1 0 1 1 1 2 1 2 0 1 0 0 1 1 0 2 1 1 2 0 1 1 0 1 1 0 1 1 1 1 1 1 1 1 1 1 0 0 0 1 1 1 2 0 2 0 0 2 2 2 1 1 1 0 2 0 0 2 1 0 0 2 0 2 1 0 0 0 0 0 2 2 0 0 0 0 0 1 0 1 0 1 0 0 0 0 0 1 1 1 1 1 1 1 1 1 0 0 0 0 2 1 0 1 0 0 0 0 0 0 0 0 0 1 1 1 0 0 0 0 0 1 2 1 0 1 1 0 0 0 0 1 1 2 0 0 2 1 1 0 0 2 0 0 1 0 0 0 0 1 1 1 1 2 1 1 2 0 2 0 0 1 0 0 1 0 2 2 0 1 0 1 1 0 0 0 1 1 1 2 2 1 1 0 0 1 0 1 1 0 0 1 0 1 0 1 2 0 0 0 1 0 0 0 0 0 0 0 2 0 0 0 0 1 1 1 0 0 1 0 0 0 0 1 1 1 0 0 0 2 0 0 1 1 0 0 0 1 0 2 1 1 2 2 2 0 0 0 0 0 0 1 0 0 0 0 0 1 2 2 2 1 0 1 0 1 1 1 2 0 2 2 0 0 0 0 0 0 1 1 1 1 2 2 0 2 2 1 2 1 1 0 0 0 1 1 0 1 0 0 0 1 0 0 0 1 0 2 1 0 0 0 1 0 1 0 1 0 1 0 1 0 0 0 0 0 0 0 0 0 0 0 1 1 0 0 0 0 0 1 0 0 1 0 0 0 0 0 1 0 1 0 0 0 1 0 1 0 1 0 0 0 1 0 0 0
35 0 0 1 0 0 1 1 1 0 0 2 0 0 0 0 0 0 2 2 0 0 0 0 0 0 1 0 1 1 1 0 1 0 1 1 1 1 0 0 0 2 0 0 0 1 0 0 2 0 0 0 1 1 1 1 0 1 2 1 1 1 0 0 0 1 1 1 0 0 0 0 2 0 1 2 2 0 1 0 0 1 1 1 1 0 0 0 1 2 0 0 1 2 0 0 0 1 1 0 1 2 0 0 2 1 2 1 1 1 0 2 0 2 2 2 0 0 1 0 1 0 1 2 1 1 1 1 1 0 0 0 0 0 0 0 1 0 0 0 1 0 0 0 0 0 0 0 0 0 0 0 0 2 0 0 0 1 2 1 1 0 0 1 1 2 0 0 1 1 1 0 0 2 2 0 0 1 0 1 1 0 0 0 2 1 1 2 1 1 1 1 1 1 2 0 0 1 0 0 0 0 0 2 2 0 0 0 1 0 1 0 1 0 0 0 0 0 1 1 0 0 1 1 2 0 0 1 1 1 1 0 0 0 0 0 0 2 0 2 0 0 2 2 0 0 0 0 1 0 0 0 0 0 0 1 1 1 0 0 0 0 0 1 0 0 0 0 2 2 0 0 1 1 0 0 1 2 0 0 0 1 2 1 1 1 1 2 0 2 0 0 0 0 2 0 2 1 0 0 1 0 1 0 1 0 0 2 1 1 0 1 1 1 1 0 0 0 1 0 1 1 1 0 1 0 1 2 2 1 0 2 0 0 0 0 0 2 0 2 0 2 1 1 0 0 1 0 1 1 0 0 0 0 0 0 0 2 0 0 0 0 2 1 2 0 0 1 2 1 1 1 0 2 0 0 2 2 0 0 0 1 0 0 1 1 0 0 0 0 0 0 2 1 2 0 2 0 1 2 2 2 0 2 2 0 0 0 0 0 0 0 0 0 0 1 1 1 1 1 1 1 1 0 0 1 1 0 1 0 1 0 1 1 1 1 0 0 0 0 1 1 0 1 1 2 1 0 0 1 0 1 0 2 0 0 1 1 2 1 1 0 0 0 0 0 0 2 2 0 1 1 2 1 2 0 1 1 2 1 2 2 0 1 2 0 0 0 1 0 0 0 0 2 0 0 1 2 2 2 0 2 2 0 0 1 2 0 0 0 0 2 2 0 0 0 0 1 0 1 1 1 1 1 1 2 0 1 1 1 0 0 1 0 1 1 0 1 1 1 1 1 0 0 1 1 2 2 0 0 0 0 1 1 2 0 0 0 0 0 0 0 1 1 0 0 0 2 1 1 1 0 0 0 0 0 0 0 0 0 2 0 1 0 2 0 0 0 0 0 0 1 1 0 1 0 1 0 0 0 0 2 0 1 0 0 0 1 2 1 2 0 0 1 0 0 0 1 1 0 0 0 0 1 0 0 2 1 0 0 1 0 0 0 0 0 2 0 2 2 2 1 0 0 2 0 0 0 0 0 0 1 0 2 1 0 1 2 2 0 0 0 1 1 1 1 0 1 1 1 0 1 0 0 0 1 1 0 2 0 0 1 0 0 0 1 0 0 0 0 2 0 0 1 0 0 0 1 0 1 0 1 0 1 0 0 0 1 0 0 0 0 0 0 1 0 0 1 1 1 0 0 0 1 0 1 1 1 1 1 1 1 0 0 0 0 1 0 0 0 0 0 0 0 1 0 1 0 0 0 0 0 0 1 0 1 0 0 2 0 1 2 1 0 0 1 2 0 2 1 1 1 2 1 0 0 0 0 2 2 0 2 0 0 0 2 0 2 2 2 0 2 2 0 2 0 0 1 0 0 1 0 1 2 1 0 1 0 0 2 2 0 0 0 2 0 1 0 1 1 2 1 0 1 1 0 0 2 0 0 1 2 2 0 0 2 0 0 1 0 1 0 0 0 0 0 0 0 0 0 2 2 0 0 2 0 0 0 0 0 0 0 0 0 0 0 0 0 1 1 1 0 0 1 0 2 1 0 0 0 1 0 1 0 0 1 0 1 0 1 1 0 0 1 1 1 2 2 0 0 1 2 1 1 2 1 1 1 0 1 1 0 0 0 0 0 1 1 2 1 0 1 1 1 1 0 0 1 0 0 1 1 0 2 0 0 0 2 0 0 0 1 0 0 0 0 0 0 0 0 1 0 2 0 0 0 0 0 0 0 0 0 0 0 1 1 1 0 0 0 2 0 2 0 0 0 0 1 1 0 0 2 2 2 0 0 0 0 1 0 1 0 0 1 0 0 0 0 0 0 1 1
36 1 1 2 0 1 1 1 2 0 0 1 0 1 1 0 0 0 2 2 0 0 0 0 0 0 1 0 0 1 0 1 1 1 1 1 1 1 0 0 1 1 0 0 0 0 1 0 1 1 1 1 0 1 0 1 0 0 2 1 0 0 0 2 0 1 1 0 0 0 0 1 2 0 2 2 2 0 2 1 0 1 1 0 0 0 0 1 2 2 0 1 0 1 0 0 0 1 1 1 1 2 0 0 1 1 1 1 1 0 1 2 0 1 1 1 1 0 0 0 1 0 2 2 2 2 2 1 1 1 0 0 0 0 0 0 1 0 0 0 1 0 0 0 1 0 0 0 0 0 0 0 0 2 0 0 0 0 0 1 1 1 0 2 2 2 2 0 1 1 0 2 1 1 1 0 0 1 0 1 1 0 1 1 1 0 2 1 0 0 2 0 0 1 2 1 1 1 1 0 0 0 0 1 2 0 1 1 0 0 1 0 1 0 0 0 0 0 1 0 1 1 2 2 0 0 0 0 0 0 1 0 0 0 0 0 0 2 0 2 0 0 1 1 0 0 0 0 0 0 0 0 0 0 0 2 0 0 0 0 0 0 0 0 0 0 0 0 1 1 1 0 0 0 0 0 0 2 2 2 2 2 2 2 2 0 1 1 0 1 0 0 1 1 2 0 2 2 0 1 1 0 0 0 0 0 1 2 0 1 0 2 2 2 2 0 1 0 0 0 1 1 2 1 0 0 0 1 0 1 0 1 0 1 0 0 0 1 0 0 0 0 0 2 0 0 0 0 0 1 0 0 2 2 0 0 0 0 0 1 0 1 1 1 1 0 0 1 1 0 2 0 0 2 1 1 1 2 2 0 0 2 2 0 1 0 0 1 1 1 1 1 0 0 2 0 0 1 0 0 0 0 0 1 0 0 0 1 0 0 0 0 0 0 1 1 1 0 1 0 0 0 0 2 1 1 1 0 1 0 0 0 1 0 2 0 0 0 0 0 2 0 1 1 2 2 1 0 0 0 0 0 0 2 1 1 1 1 1 1 2 0 0 0 0 0 0 1 2 1 0 0 2 0 2 0 0 1 1 0 1 2 0 0 1 2 0 1 2 0 2 2 0 2 0 0 0 2 2 2 1 2 2 0 0 1 2 0 1 0 0 2 1 1 0 0 0 1 0 1 1 1 0 1 1 2 0 0 0 2 0 1 1 1 1 0 0 0 0 0 0 0 0 0 0 1 0 0 2 0 0 0 1 2 2 0 0 0 1 0 1 0 2 0 0 2 2 1 0 1 0 1 2 0 0 1 2 2 0 2 2 0 2 0 0 0 0 2 2 1 0 0 1 0 0 1 0 0 0 0 0 2 0 1 0 0 0 0 0 0 2 0 0 1 0 1 0 1 0 0 0 0 2 2 0 0 0 1 0 0 0 0 0 0 0 0 0 0 2 2 0 1 0 1 0 1 1 2 0 0 0 2 1 1 1 0 1 2 2 0 0 0 0 1 1 1 0 2 0 0 1 0 1 0 1 2 2 1 2 0 1 0 0 0 0 1 0 1 1 0 2 0 1 1 2 0 0 1 0 0 0 0 2 1 1 1 0 2 0 0 1 0 0 1 0 0 0 2 1 1 0 0 0 0 2 2 0 1 1 1 1 1 0 1 0 1 2 1 1 1 0 0 0 0 1 0 1 1 0 0 0 0 0 0 0 0 1 0 1 1 0 0 1 0 1 0 0 0 1 1 1 0 2 1 0 0 0 0 1 1 1 1 0 0 1 2 0 2 1 2 0 2 2 0 1 0 1 0 0 0 0 0 1 2 1 0 1 1 1 1 1 0 0 1 1 2 2 1 2 2 2 1 2 2 2 0 2 1 0 1 0 1 1 1 0 2 0 0 0 0 1 0 0 0 0 0 0 0 1 0 0 0 0 0 1 0 0 1 0 1 1 2 0 0 0 0 2 1 1 1 0 0 0 2 0 0 0 0 1 0 1 0 0 0 0 0 1 0 1 0 1 0 2 2 2 1 1 2 0 0 1 1 2 2 2 0 1 0 1 2 2 0 1 0 1 1 1 1 1 1 0 1 1 1 1 0 1 0 0 0 1 1 1 2 1 1 1 0 0 2 0 2 0 2 2 0 1 1 0 0 1 0 0 0 2 0 2 1 1 1 1 1 1 0 1 1 1 0 1 1 0 0 0 0 0 2 0 0 2 0 0 0 0 0 0 0 0 0 0 0 0 1 0 0 0 1 0 0 1 0 0 0
37 0 0 2 0 0 2 1 2 0 0 0 0 1 1 0 0 0 1 0 2 2 0 1 1 1 0 0 2 1 2 1 1 1 1 1 2 1 0 1 0 0 0 0 0 0 1 0 1 1 0 1 2 0 0 0 0 0 2 0 1 2 0 1 0 0 1 1 0 0 0 0 1 0 1 1 1 0 2 1 1 2 2 0 2 0 0 1 1 1 1 1 0 1 1 1 1 0 0 0 2 1 1 0 0 0 2 1 1 0 0 1 1 1 2 2 1 0 0 0 1 0 2 1 1 1 1 1 1 0 0 0 0 0 0 0 1 0 0 0 2 0 0 0 1 0 1 0 0 0 0 0 2 0 1 0 0 0 1 0 1 0 0 1 0 1 2 1 0 1 1 1 0 2 1 0 1 0 0 0 0 0 0 0 2 1 1 1 0 0 1 1 0 1 1 0 0 1 0 0 0 0 0 2 2 1 0 0 1 0 0 0 0 1 0 1 0 0 1 1 0 0 2 1 1 1 0 0 0 0 0 1 0 0 0 0 0 2 0 2 0 0 2 1 0 0 0 0 2 0 0 0 1 0 0 2 1 1 1 2 1 2 0 0 0 0 0 1 2 0 1 1 1 1 0 0 0 1 1 0 0 1 1 1 0 0 0 1 1 2 0 1 0 0 1 0 2 1 0 1 0 0 0 2 0 0 0 2 0 0 0 0 1 2 2 0 0 0 0 0 0 0 1 2 0 0 0 2 2 1 0 1 0 2 0 1 1 2 0 1 0 0 1 2 0 0 1 0 1 2 0 0 1 1 0 1 1 0 0 1 0 1 0 0 0 0 0 2 2 0 2 0 2 1 1 1 2 2 2 1 0 0 0 0 2 1 0 0 1 1 1 2 0 1 1 1 2 1 0 0 0 1 0 1 0 0 0 0 0 0 0 0 0 0 1 2 0 0 0 0 0 2 0 0 0 0 1 2 2 0 0 1 0 2 0 1 0 0 1 0 1 1 0 1 0 1 2 1 0 1 0 0 0 2 2 0 2 0 0 0 0 0 0 0 0 0 0 1 2 1 0 0 2 0 2 0 2 1 2 0 1 1 0 1 0 2 1 0 2 0 1 1 0 2 1 0 2 0 0 2 2 2 2 0 0 2 0 1 0 0 0 1 1 1 0 0 0 0 0 0 0 2 2 2 2 2 0 1 0 0 1 0 0 0 0 1 0 1 1 1 1 1 0 1 1 0 1 1 1 0 0 0 1 2 2 0 0 0 0 0 0 0 2 0 0 1 1 1 1 0 0 0 0 0 1 0 1 1 0 1 2 0 0 0 0 0 0 0 0 0 0 0 0 1 1 1 1 1 0 1 1 1 0 0 1 1 1 1 2 0 0 0 0 0 0 0 1 1 1 0 0 0 0 0 0 1 1 1 0 0 1 0 0 0 0 0 0 1 2 2 1 1 0 0 2 0 0 1 0 1 0 1 0 2 0 1 2 2 2 0 0 0 1 1 1 1 0 2 0 0 1 0 0 1 1 1 2 0 2 0 1 1 0 1 1 1 0 0 0 0 2 0 1 1 0 0 0 2 0 2 1 0 0 0 2 0 2 2 0 0 1 0 0 1 0 1 0 0 1 1 0 0 1 0 1 0 0 0 0 0 0 0 0 0 0 1 1 0 0 1 0 1 0 0 1 1 1 0 0 0 0 0 0 0 0 2 0 0 0 0 0 0 1 0 1 1 1 0 2 1 0 0 1 0 1 0 0 1 1 1 0 1 0 0 2 2 0 1 1 1 0 0 2 1 2 1 0 0 1 1 1 0 0 1 2 2 1 1 1 1 1 0 0 0 0 2 1 1 2 2 1 2 0 2 2 0 1 1 0 0 1 2 2 0 0 2 0 1 2 0 1 1 0 0 1 0 1 0 0 0 2 2 0 0 2 0 0 0 0 0 0 2 1 0 1 2 0 0 1 2 0 0 1 1 0 1 0 1 1 1 2 0 1 1 0 1 0 0 0 1 0 0 1 1 1 1 1 2 0 0 1 2 2 2 2 0 1 1 0 0 0 0 0 0 0 0 1 1 2 2 0 2 2 1 2 0 1 2 0 0 2 1 1 2 1 0 0 1 0 1 0 2 2 2 2 0 0 2 0 0 0 0 0 0 1 0 1 0 0 0 0 1 1 0 0 1 0 1 0 0 1 0 0 0 0 2 0 0 1 0 0 0 0 1 0 0 0 0 0 0 0 0 0 0 1 1 0 0 2 0 1 1
38 1 0 2 0 0 1 1 1 0 1 2 1 2 1 1 1 1 1 0 2 2 0 1 0 0 0 0 2 1 1 1 1 2 0 1 1 0 1 0 1 0 0 0 0 0 1 0 2 1 0 0 0 1 0 1 1 0 0 0 0 0 0 0 1 0 2 1 0 0 0 0 2 0 1 2 2 0 2 1 0 1 2 1 1 1 0 0 2 2 0 0 0 2 1 0 0 1 1 1 2 2 0 0 0 0 2 2 0 0 0 1 1 2 2 2 2 0 1 0 1 0 2 2 2 2 2 2 2 1 0 0 0 0 0 0 0 0 0 0 0 0 0 0 1 0 1 0 0 0 0 0 2 0 1 0 1 1 1 0 0 1 0 2 1 2 2 0 0 2 2 1 1 1 2 0 2 1 0 1 1 0 1 1 2 0 2 0 0 0 1 0 0 1 1 0 0 2 0 0 0 0 0 1 2 0 2 1 1 0 1 0 1 0 0 0 1 2 2 0 0 0 2 2 0 2 2 0 0 1 0 0 0 0 0 0 0 2 0 0 0 0 2 2 0 0 0 0 2 0 0 0 0 1 1 2 0 0 0 0 0 0 0 0 0 0 1 1 2 1 0 1 0 1 0 0 0 2 2 1 1 1 0 2 0 0 0 0 1 1 0 1 0 1 2 1 0 1 1 0 1 0 1 0 0 0 2 2 1 1 1 1 0 1 1 0 1 0 0 0 0 1 1 2 1 0 0 1 1 0 0 1 0 2 0 2 1 1 0 0 0 0 1 2 1 1 0 1 1 2 0 0 2 2 1 0 1 0 0 1 0 1 1 1 1 0 0 0 1 1 1 1 1 2 0 0 1 1 0 0 1 0 1 1 2 1 0 1 1 1 0 1 1 0 2 0 1 0 0 0 0 0 2 0 0 0 2 0 0 0 0 0 1 0 0 1 1 0 1 0 0 0 0 1 2 1 0 0 2 1 1 0 0 2 0 1 0 2 0 2 2 0 0 1 1 1 1 1 0 1 0 0 0 2 1 0 1 2 2 2 2 0 0 0 0 1 0 0 2 0 0 0 2 2 2 0 1 1 2 1 1 2 0 0 2 1 0 1 1 1 1 0 0 1 1 0 2 0 0 2 2 2 1 0 1 0 2 0 2 0 0 2 0 1 1 1 0 0 0 1 0 2 0 0 0 2 0 1 1 1 1 0 2 0 1 1 2 1 1 1 2 2 0 1 2 1 0 1 1 0 0 0 1 2 2 0 0 1 0 0 0 0 0 0 1 0 0 2 1 1 0 0 0 0 0 0 0 0 0 0 1 0 2 0 2 1 1 1 1 1 0 0 1 0 0 2 0 1 0 1 1 1 1 1 0 1 2 0 1 0 1 0 0 0 0 0 0 1 0 0 0 0 0 0 0 1 1 0 0 0 1 0 0 0 0 0 0 0 2 1 0 0 1 2 0 1 1 1 1 1 0 1 1 0 1 0 1 2 2 0 0 0 1 0 0 0 0 2 0 0 1 0 1 0 1 2 2 0 2 0 0 0 0 1 0 1 1 2 0 0 0 2 2 2 1 0 0 1 0 0 0 0 0 0 1 0 2 2 0 0 0 0 0 1 1 0 0 0 2 2 0 0 0 0 2 1 0 1 1 1 1 1 1 0 0 1 2 0 0 2 1 0 0 0 1 0 1 0 0 0 0 0 0 1 0 0 0 0 2 0 0 2 2 0 0 1 1 0 2 2 0 1 2 0 0 1 0 1 0 0 0 0 1 1 1 2 1 2 2 2 0 2 2 0 1 0 0 0 0 1 1 0 0 1 2 1 1 1 1 1 1 0 1 1 1 2 2 0 1 1 1 1 0 2 2 0 2 2 0 0 0 2 1 1 0 1 0 1 2 1 1 0 0 0 0 0 0 0 0 0 2 2 0 1 0 0 0 1 1 1 0 1 0 0 0 0 0 0 2 0 1 0 1 2 0 1 0 0 0 0 1 0 0 0 0 0 0 1 0 0 1 0 0 2 2 2 2 2 0 0 0 2 2 2 2 2 0 1 0 1 0 0 0 0 0 0 1 1 1 1 0 1 1 1 0 0 1 1 0 0 1 1 1 1 0 1 1 0 0 2 0 0 2 1 1 0 1 1 0 0 2 0 1 0 1 0 1 1 2 2 1 2 0 0 0 0 1 0 0 0 1 0 0 0 0 0 0 0 0 0 0 0 0 0 1 0 1 1 0 1 0 1 0 1 0 0 0 0 2 0 0 0
39 0 0 1 0 0 0 1 1 1 1 1 1 1 0 0 0 0 2 0 1 1 0 0 0 0 2 0 2 1 2 0 0 1 2 0 2 2 0 0 1 1 0 2 0 1 0 0 2 1 0 0 0 1 1 1 0 0 2 0 1 1 0 2 0 1 1 0 1 1 0 0 1 0 1 1 1 0 1 1 0 2 2 1 1 0 0 1 1 1 0 0 0 2 1 0 0 1 1 1 1 2 1 0 1 1 1 1 1 1 0 1 0 0 1 1 1 0 2 0 0 0 2 1 1 1 1 0 2 0 0 0 0 0 1 1 0 0 0 0 0 0 0 0 2 0 0 0 0 0 0 0 2 0 1 0 0 1 0 1 1 1 0 2 1 1 1 0 1 0 0 1 0 2 1 0 0 1 0 1 1 1 2 2 2 0 2 2 0 0 0 2 1 0 1 0 0 1 1 1 0 1 0 2 2 0 0 0 1 0 0 0 2 0 0 0 0 0 1 1 1 1 2 1 1 1 0 1 1 0 0 1 0 0 0 0 0 2 0 1 0 0 2 1 0 0 0 0 2 0 1 0 0 0 0 1 0 1 1 0 0 0 0 0 0 0 1 0 1 1 0 2 2 2 0 0 1 1 2 0 0 1 1 1 2 1 1 2 0 2 0 0 0 1 1 1 1 0 0 0 0 0 0 1 0 1 0 0 2 2 2 2 2 2 2 0 2 0 1 0 2 2 0 1 1 0 1 1 0 1 0 1 0 2 0 0 1 1 1 1 1 1 0 2 1 1 1 0 0 2 0 0 2 2 1 1 1 1 0 2 0 2 0 0 0 0 0 1 2 1 1 1 0 2 0 0 1 2 0 0 1 2 0 0 2 2 0 1 1 0 0 0 0 0 2 1 0 0 1 1 1 1 0 2 1 0 0 2 0 0 0 0 0 0 1 1 1 1 0 1 1 1 0 1 2 1 0 0 1 0 0 0 0 0 1 0 0 2 0 0 1 1 2 2 0 2 2 0 1 2 0 1 0 1 1 0 1 1 1 1 0 0 1 0 1 1 1 1 2 0 1 1 2 0 0 2 0 2 2 1 1 1 0 0 2 0 0 0 2 0 2 2 0 2 1 0 1 1 0 1 1 1 1 1 0 1 1 0 1 0 0 2 1 1 0 0 1 0 0 0 0 2 1 1 1 2 0 1 1 1 1 0 0 0 0 0 1 1 2 2 0 0 0 0 1 1 1 1 1 0 0 0 1 1 2 0 0 1 0 0 0 0 0 0 2 0 0 2 2 0 0 0 1 0 0 1 1 0 0 0 1 0 2 0 1 1 1 0 0 0 0 0 1 0 0 0 1 1 0 0 0 2 0 0 0 0 1 1 2 0 1 0 0 0 0 0 0 1 0 0 0 0 1 1 0 1 0 1 0 0 1 0 0 0 0 1 0 1 2 2 0 0 1 1 0 1 1 2 1 1 0 2 1 1 2 0 2 2 1 1 0 1 0 2 2 2 1 2 0 0 1 0 0 1 1 1 2 1 2 0 1 1 0 1 0 1 1 2 1 0 2 0 0 0 0 0 0 1 0 1 0 0 0 0 2 0 2 1 0 0 0 0 0 2 1 0 0 1 1 1 0 1 0 0 1 0 0 0 0 0 0 1 0 0 0 0 1 0 0 0 0 0 0 0 0 0 0 0 0 0 0 0 0 0 0 2 0 0 2 0 1 2 2 1 1 0 0 2 0 2 0 0 1 0 0 1 0 1 0 0 0 0 1 1 1 2 0 2 1 2 0 1 2 2 2 2 0 0 0 0 0 0 0 2 2 1 0 0 1 1 2 0 0 0 2 2 2 0 2 1 0 2 1 2 2 1 1 2 0 0 0 2 2 1 0 1 0 0 2 0 0 2 0 0 0 0 0 1 0 1 1 1 0 0 2 0 0 0 0 0 0 2 0 0 0 1 0 0 0 1 0 0 0 2 0 1 0 0 1 1 1 0 0 0 0 0 0 0 0 1 1 0 2 1 1 1 1 1 0 0 1 2 1 0 2 0 1 0 1 1 1 0 0 0 1 0 1 1 2 2 0 2 2 0 1 0 0 0 0 0 0 2 0 1 0 0 0 2 0 0 0 2 0 0 0 0 1 1 1 0 0 1 0 0 2 0 2 1 1 1 1 2 0 0 1 1 1 0 0 0 0 0 0 0 0 0 0 1 1 0 0 1 1 1 0 1 1 0 0 0 0 1 0 1 1 0 0 0 2 0 1 1
40 1 0 2 0 0 2 2 2 0 0 1 2 2 2 0 0 1 1 0 2 1 1 0 0 0 1 0 2 0 2 1 1 0 2 0 2 1 0 0 0 2 0 0 0 0 1 0 1 1 0 0 0 0 1 0 0 1 0 1 0 1 1 1 0 2 0 0 1 1 0 0 2 0 1 2 2 1 1 0 1 2 0 0 0 0 1 1 1 1 0 0 2 2 0 0 0 0 0 0 2 2 2 0 0 0 2 1 1 0 1 2 2 2 2 2 1 0 2 0 0 0 2 0 0 0 0 1 1 0 1 1 0 0 0 0 1 0 0 0 0 0 0 0 1 0 1 0 0 0 0 0 0 1 0 1 1 0 0 0 1 1 0 2 1 0 0 0 1 1 0 1 1 1 2 0 0 0 0 0 0 0 0 1 0 0 1 1 0 0 2 1 0 1 2 0 0 2 0 0 0 1 1 0 1 0 1 1 0 0 0 0 0 1 0 0 0 0 0 1 1 1 1 2 0 0 0 1 1 0 0 1 0 0 0 0 0 2 0 1 0 0 2 0 0 0 0 0 2 0 0 0 0 0 0 0 0 1 1 1 0 1 0 0 1 0 0 1 2 2 0 1 1 2 0 1 1 1 2 0 0 0 1 1 2 1 0 1 0 2 1 1 1 0 2 0 0 1 0 1 2 0 0 0 0 0 0 2 1 2 1 2 1 1 1 0 0 1 1 0 2 2 1 2 0 0 0 1 0 1 0 1 0 2 0 0 0 0 0 1 0 1 2 2 1 1 1 0 2 2 0 0 2 2 0 1 1 1 0 0 0 0 1 1 1 1 0 1 1 0 2 0 1 1 1 1 2 1 1 0 0 1 2 0 1 0 0 0 0 0 0 0 0 0 2 1 0 0 0 1 0 1 1 0 0 0 1 0 0 1 0 0 0 0 0 2 0 1 1 1 1 1 0 2 2 2 1 0 1 1 0 1 2 0 2 0 0 1 0 1 2 0 0 1 0 0 2 1 1 2 0 0 0 2 2 1 2 0 0 0 1 0 1 0 0 0 0 1 2 0 0 0 1 2 0 2 1 2 1 1 2 0 0 0 1 1 0 1 2 0 1 2 0 1 0 0 1 1 0 1 1 1 1 1 1 1 2 1 2 0 1 1 0 0 1 0 0 0 0 2 2 0 2 2 2 2 0 0 0 2 0 0 1 0 1 0 1 1 0 1 0 2 0 2 2 1 0 0 1 1 0 1 2 2 1 1 0 0 0 0 0 0 0 2 0 0 0 1 1 0 0 2 1 0 1 1 2 2 0 2 2 0 2 0 2 1 1 1 0 0 0 1 0 1 2 0 0 0 0 1 0 2 0 0 0 1 1 1 2 0 1 0 0 1 0 1 1 1 0 0 0 0 0 1 0 0 2 0 0 0 0 0 0 0 0 1 0 0 2 2 1 1 1 1 1 0 0 1 2 2 0 1 1 1 1 0 1 2 2 0 0 0 0 1 1 0 0 1 1 1 0 1 1 0 0 2 1 1 1 0 1 0 1 1 0 2 1 1 0 0 1 1 0 1 0 0 0 2 0 1 0 0 0 1 1 0 1 1 0 1 0 0 0 0 2 1 0 1 1 1 0 1 0 1 0 0 2 0 0 0 1 1 0 0 0 1 1 0 0 1 0 0 0 0 0 0 0 0 0 0 0 0 0 0 0 2 0 0 2 0 0 2 1 0 0 1 1 2 0 2 0 0 1 0 1 0 0 1 1 1 0 1 0 0 0 2 0 1 1 2 1 1 2 1 1 0 0 0 0 0 0 0 1 2 0 1 2 1 1 1 1 0 1 1 1 1 1 0 2 1 1 1 1 2 2 0 2 1 0 0 0 1 2 1 0 1 0 0 1 0 0 1 0 0 0 0 0 0 0 0 2 2 0 0 2 0 0 0 0 0 1 1 0 0 0 1 1 0 2 0 1 0 0 2 0 2 0 0 0 1 1 0 0 0 0 0 0 1 0 0 1 0 2 1 2 2 2 1 0 0 0 1 0 0 2 0 2 0 0 2 0 0 1 0 1 1 1 1 1 1 0 2 2 1 0 0 1 2 0 1 1 1 1 1 0 1 0 1 0 0 0 0 1 2 2 0 0 1 0 1 1 0 1 1 0 1 2 1 1 0 0 0 0 0 0 0 0 1 0 0 1 0 0 0 0 2 0 0 1 0 0 0 1 1 0 1 1 0 0 0 1 0 0 0 0 0 0 0 1 0 1 0
41 1 0 2 0 0 2 1 2 0 0 0 1 0 0 0 0 0 2 2 0 1 0 0 0 0 1 0 1 1 1 0 1 1 2 0 2 2 0 0 1 1 1 0 0 2 0 0 1 2 1 1 0 0 1 1 0 0 1 0 0 2 0 2 1 0 2 0 0 0 0 0 2 0 1 2 1 0 1 0 0 2 1 0 0 0 0 0 1 1 0 0 0 2 0 0 1 0 0 0 2 1 2 0 0 0 2 2 1 0 0 2 1 1 0 0 0 0 1 0 1 0 2 1 1 1 1 1 1 1 1 1 0 0 1 1 0 0 0 0 1 0 0 0 0 1 1 0 0 0 1 1 0 0 0 0 0 1 1 0 0 1 0 2 0 1 0 0 1 1 1 0 2 0 2 0 0 0 0 0 0 1 2 2 2 0 2 2 1 0 2 0 1 0 2 1 1 1 0 0 0 0 0 2 2 0 0 0 1 0 0 0 2 0 0 1 1 1 2 0 0 0 2 0 1 1 1 0 0 0 0 0 0 0 0 0 0 2 0 2 0 0 1 2 0 0 0 0 2 0 0 0 0 1 1 2 0 2 2 2 0 2 0 0 1 1 1 0 0 0 1 1 2 2 0 1 0 2 0 0 0 1 1 2 1 0 1 1 0 1 0 0 1 0 1 0 1 1 0 0 1 0 1 0 0 0 0 2 0 0 0 2 1 2 2 1 0 0 1 0 2 2 0 1 1 0 1 1 0 2 0 0 0 2 0 0 0 2 1 1 0 0 0 2 0 0 1 0 1 1 0 0 2 2 0 0 0 1 0 2 0 2 1 1 1 0 0 2 2 0 2 0 0 2 0 0 1 1 0 0 0 2 2 0 1 0 0 1 1 0 0 0 1 0 2 0 1 2 0 0 0 1 1 1 1 0 1 0 0 1 0 0 0 0 2 2 0 0 1 0 0 0 1 0 0 1 0 0 0 0 0 0 0 1 1 0 1 0 0 0 1 1 1 0 1 1 1 1 1 2 0 0 0 2 2 0 2 1 1 1 1 0 0 1 0 1 1 1 2 0 1 1 1 1 2 0 2 2 1 0 1 1 0 0 2 0 0 0 2 0 1 2 1 1 2 0 2 1 0 1 1 1 0 1 1 1 1 0 1 0 0 2 1 1 0 0 0 0 0 1 1 1 1 0 0 1 1 1 0 1 1 1 1 1 1 0 0 1 1 1 2 2 0 0 1 1 0 1 1 0 0 0 0 1 2 1 2 0 0 1 1 0 0 1 0 0 0 1 0 1 0 0 2 0 0 0 0 1 0 1 1 0 0 0 0 1 1 1 1 0 1 1 0 0 0 0 2 0 0 0 0 2 1 0 0 2 2 1 1 0 0 0 1 1 1 1 1 0 0 0 0 0 0 0 0 1 1 0 0 0 1 0 0 0 0 0 0 0 2 2 1 0 1 1 1 0 1 2 1 1 0 1 2 0 2 0 1 2 1 1 1 0 1 1 1 0 0 2 0 0 2 0 1 0 0 1 0 0 2 0 0 0 1 0 0 1 1 2 1 1 1 0 0 1 0 0 0 2 0 1 0 0 0 0 2 0 2 2 0 0 1 1 0 2 0 1 0 1 1 1 0 0 1 0 0 1 0 2 1 1 1 1 0 1 0 2 2 1 0 2 1 1 1 1 2 0 2 0 0 1 1 1 0 1 0 2 1 1 2 0 1 2 1 0 0 1 1 1 1 2 0 0 2 1 1 0 0 1 0 0 0 0 0 0 0 2 0 2 1 2 0 2 2 0 1 0 0 0 1 1 1 0 0 2 2 0 0 0 0 1 2 1 1 1 1 2 2 0 2 2 2 2 0 2 2 0 1 1 0 0 1 2 2 1 0 1 0 0 2 0 0 1 0 0 2 0 1 0 0 0 1 1 0 0 2 0 0 1 0 1 0 1 0 0 0 0 1 0 1 2 0 1 0 1 0 1 0 2 0 1 1 0 0 0 0 0 1 1 0 0 0 0 1 0 2 2 2 2 0 1 0 2 2 2 2 1 1 0 1 1 1 0 1 0 1 1 1 2 2 2 0 2 1 1 1 0 1 2 0 1 0 2 0 2 0 0 0 1 0 0 0 1 1 2 2 0 0 1 1 0 1 0 1 0 1 0 1 0 1 1 0 1 0 0 0 0 0 0 0 0 0 0 0 0 0 0 0 0 1 0 0 1 0 0 0 0 0 1 0 1 0 0 0 0 0 0 0 0 1 0 1 1
42 0 0 1 1 0 2 1 2 0 0 0 0 0 0 0 0 0 2 2 0 1 0 0 0 0 2 0 2 1 1 0 2 2 2 0 2 1 0 0 1 1 0 1 0 1 0 0 2 0 0 0 2 0 0 0 0 0 0 0 1 2 0 1 0 1 0 1 0 0 0 1 2 0 1 2 2 0 2 2 0 2 2 1 1 0 0 0 2 2 0 0 0 1 1 1 0 2 1 1 0 2 0 1 0 0 2 2 0 0 0 2 1 1 2 2 2 0 1 0 1 0 2 1 1 1 1 1 1 1 1 1 0 0 0 0 0 0 0 0 1 0 1 1 0 1 0 0 1 2 0 0 1 0 0 0 0 0 1 0 0 1 1 2 1 1 0 0 1 1 0 2 0 2 0 0 0 0 0 0 0 1 0 1 0 0 1 1 0 0 0 1 1 0 1 0 0 0 0 0 0 0 0 0 2 0 1 0 2 0 0 1 1 0 1 0 0 1 1 0 1 1 2 2 0 0 0 0 0 0 0 1 0 0 0 0 1 2 0 1 0 1 1 1 0 0 0 0 2 0 0 0 0 0 0 0 0 0 0 1 1 1 0 0 0 0 0 0 1 0 1 0 0 2 0 0 0 1 2 1 1 2 2 1 1 1 1 1 1 2 0 1 0 0 1 0 2 0 0 0 0 0 0 1 0 1 0 2 0 0 0 0 1 2 2 0 1 1 0 1 0 0 0 0 0 0 1 0 0 1 0 2 0 1 0 0 0 2 0 0 0 0 1 1 0 0 1 1 1 1 1 0 2 2 0 1 1 0 0 0 0 0 2 0 2 1 0 2 2 0 2 0 2 2 0 0 2 2 0 0 1 1 1 1 2 1 0 0 0 0 0 1 0 1 1 1 2 1 0 0 0 0 0 2 0 0 0 1 0 0 0 0 1 0 0 2 0 0 1 0 0 0 0 1 0 0 1 0 2 1 1 0 1 0 2 1 0 0 0 0 1 1 0 0 1 1 1 0 0 0 0 1 0 1 0 0 0 2 1 1 1 0 1 0 1 2 1 1 2 0 1 1 2 1 1 0 0 1 2 1 1 2 0 0 1 1 0 0 0 0 0 0 0 1 1 0 1 1 1 2 1 2 2 0 0 0 2 0 0 0 0 0 1 0 0 0 0 0 0 0 1 2 0 1 1 1 1 0 1 2 0 0 1 1 1 0 1 1 1 1 0 1 0 0 2 0 1 1 1 0 0 0 0 2 1 2 1 1 0 0 1 0 0 0 1 0 0 1 1 0 1 1 1 0 0 0 0 2 0 2 2 0 1 0 1 1 1 1 0 0 0 1 1 0 1 0 1 0 0 0 0 1 1 0 0 0 0 0 0 1 1 0 0 0 0 0 0 1 0 1 0 1 0 0 0 1 1 1 0 0 1 0 0 0 0 0 1 1 2 1 1 0 0 1 1 0 0 1 1 1 0 1 2 0 1 0 1 2 1 0 0 0 1 2 2 2 1 1 1 1 1 1 1 0 0 1 2 1 1 1 2 0 0 2 0 2 2 2 0 1 0 1 0 0 0 0 0 2 0 1 0 0 0 1 1 1 0 2 0 0 1 1 0 1 1 0 1 1 2 2 0 0 0 0 1 0 0 1 1 1 1 1 0 0 0 1 1 1 0 1 0 1 0 0 1 0 1 0 0 0 0 0 0 0 0 0 2 0 1 0 0 1 1 0 1 0 0 0 2 2 0 0 0 1 0 1 1 2 0 0 1 0 0 0 0 1 0 1 1 2 1 1 2 0 2 0 0 0 0 1 1 0 2 2 0 0 2 0 0 2 2 1 2 2 0 2 2 0 1 1 1 1 0 2 2 0 1 1 0 0 0 2 2 0 0 1 0 0 1 1 1 0 2 0 2 0 2 0 0 1 2 1 0 0 2 0 0 0 0 1 0 2 1 0 1 1 1 0 0 2 0 0 0 0 0 2 1 2 1 1 2 0 0 0 0 0 0 0 1 0 1 0 0 1 1 1 1 1 1 2 0 2 1 1 2 1 1 2 1 2 1 0 1 1 2 2 0 1 1 1 0 1 2 1 1 0 1 2 0 0 1 1 0 0 1 2 1 2 0 0 0 2 1 0 0 1 0 0 0 0 2 0 0 0 1 0 2 1 1 0 0 1 0 0 0 0 1 0 0 0 2 0 0 0 0 1 0 0 0 0 0 0 1 1 0 0 0 0 0 0 0 0 1 1 2 0 0 0 1 0 0 0
43 0 0 0 0 0 0 1 1 1 1 1 1 2 1 0 1 0 1 1 1 1 0 0 0 0 0 0 2 0 1 2 1 1 0 2 1 0 0 1 0 0 0 2 0 0 0 0 1 1 0 1 1 1 1 1 0 0 2 0 0 2 0 0 0 1 1 1 0 0 0 1 2 0 1 2 1 0 1 0 1 2 1 0 1 0 0 1 1 1 0 0 1 2 1 0 0 0 0 0 1 2 0 0 2 2 1 2 0 1 1 1 1 2 2 2 1 0 1 0 1 0 2 2 2 2 2 1 1 0 0 0 0 0 1 1 0 0 0 0 1 0 0 0 1 0 0 1 0 0 0 0 1 0 0 0 1 1 0 0 1 1 0 1 1 2 2 0 0 2 2 0 1 1 0 0 0 1 0 2 1 1 1 1 2 0 2 2 1 0 2 0 0 1 1 0 0 1 1 0 0 0 0 2 2 0 0 1 1 0 1 0 1 0 0 0 0 1 1 1 1 1 2 2 0 1 1 1 1 1 1 0 0 0 0 0 0 2 0 2 0 0 1 1 0 1 1 0 1 1 1 1 1 0 0 0 0 1 1 2 1 2 0 0 0 0 0 1 2 2 0 2 0 0 1 1 0 1 2 1 1 1 2 2 2 1 1 0 1 1 0 1 0 0 2 0 2 0 0 0 2 0 1 0 0 0 0 2 1 1 1 1 1 1 1 0 0 0 1 0 1 1 1 1 1 0 1 1 0 0 0 1 1 2 0 0 0 1 0 0 0 0 1 1 0 0 1 0 1 0 0 0 1 1 0 0 0 1 0 2 0 2 1 1 2 0 0 1 1 0 2 0 0 2 0 0 1 1 0 0 1 1 1 0 2 1 0 0 0 0 0 1 0 1 2 0 1 1 0 0 0 0 2 0 0 0 2 0 0 0 0 0 1 1 1 1 1 1 1 1 1 1 1 2 1 1 0 0 2 1 1 0 0 2 0 1 0 0 1 0 1 1 0 2 0 2 2 1 0 0 0 1 0 1 1 1 1 1 1 0 0 0 1 0 1 1 1 0 2 0 0 0 1 2 0 0 0 2 1 1 2 1 0 1 2 0 0 0 1 0 1 1 2 0 1 0 1 1 1 2 1 2 0 2 0 2 1 1 0 0 0 1 1 1 0 0 0 0 0 1 0 2 1 1 2 2 0 1 0 1 1 0 0 0 0 0 1 1 1 1 1 1 0 1 1 0 1 1 1 0 0 0 2 0 2 0 0 0 1 0 0 1 0 1 0 0 0 2 0 2 0 2 0 0 0 0 0 0 0 0 2 0 0 0 0 0 0 0 0 0 1 1 2 0 0 0 0 0 0 0 0 2 0 1 0 0 1 1 2 0 0 0 1 1 1 1 1 0 0 0 0 0 0 0 0 1 1 1 0 0 0 0 1 0 0 0 0 0 2 2 1 1 0 0 1 1 1 2 0 0 0 2 0 2 2 0 0 2 1 0 0 0 1 0 0 0 0 2 1 0 0 1 0 0 0 2 2 1 1 1 1 0 0 2 1 2 1 1 1 0 1 1 2 2 2 1 1 1 0 1 1 0 0 0 0 0 1 2 0 0 1 1 0 1 0 0 0 0 1 1 0 0 0 0 1 0 0 2 1 1 2 2 1 0 0 1 2 1 1 2 0 0 0 0 1 1 2 1 0 0 1 0 0 0 0 2 0 0 1 0 0 1 1 0 1 1 1 0 2 2 0 0 2 0 0 0 0 1 0 0 0 0 0 0 0 2 0 1 2 2 1 2 2 0 2 0 1 1 0 0 1 0 0 1 2 2 2 0 0 1 1 0 0 0 1 1 0 2 1 1 1 1 1 2 2 0 2 1 1 0 0 2 1 1 0 1 0 1 2 1 0 0 0 0 0 0 0 0 0 0 2 1 0 0 1 0 1 0 0 0 0 1 1 0 1 1 0 0 1 1 0 0 0 1 0 1 0 0 1 1 2 0 1 1 0 1 1 1 0 0 0 0 1 1 2 1 1 2 0 0 0 2 2 2 2 0 1 1 1 1 1 0 0 0 1 1 2 0 1 1 0 2 2 2 0 0 1 0 0 0 0 2 0 1 0 0 0 1 0 1 0 2 1 2 1 0 0 0 1 0 1 0 0 1 1 0 2 1 2 1 1 1 2 0 2 1 1 0 0 0 1 0 0 0 0 1 0 1 1 0 0 1 0 0 2 0 2 1 0 1 0 0 0 1 1 0 0 0 2 0 2 1
44 0 0 1 1 0 1 1 1 1 0 0 0 0 0 0 0 1 1 1 1 2 0 0 0 0 1 0 1 0 1 1 2 2 0 1 1 2 0 0 0 2 0 0 0 1 1 0 0 1 1 2 0 1 1 1 1 0 1 1 1 1 0 0 0 0 1 2 0 0 0 0 2 0 0 2 2 0 2 1 0 1 2 1 2 0 0 0 1 2 0 0 2 1 0 1 0 0 0 0 2 2 2 0 0 0 2 1 1 0 0 1 1 1 2 2 2 0 0 0 2 1 1 2 0 0 0 0 1 0 0 0 0 0 0 0 0 0 0 0 0 0 0 0 0 1 1 0 0 1 1 0 1 0 0 0 0 0 0 0 1 0 0 2 2 2 1 1 0 1 1 1 0 2 1 0 0 1 0 1 1 0 1 1 2 0 2 2 1 0 2 1 0 1 2 1 1 2 0 0 0 0 0 1 2 0 2 1 1 0 0 0 0 0 0 1 1 0 0 0 1 2 2 1 1 1 1 0 0 0 0 1 0 0 0 0 2 2 0 2 0 0 2 1 0 0 0 0 2 0 0 0 0 0 0 1 0 0 0 1 1 1 0 0 0 0 0 0 2 1 1 0 2 2 0 1 0 2 2 2 2 1 1 1 2 1 1 1 0 2 1 0 1 0 2 0 2 0 0 1 2 0 0 0 0 1 0 2 0 0 0 1 2 2 2 1 0 0 1 1 1 1 1 0 2 0 2 1 1 1 0 2 1 1 0 1 0 1 0 0 0 0 2 0 0 0 0 0 0 1 1 1 2 2 2 1 1 1 0 1 0 1 1 1 1 0 0 1 1 0 2 0 0 2 0 0 2 2 1 0 0 2 0 0 0 0 0 0 1 0 1 1 0 0 2 0 1 2 0 0 0 0 2 0 0 0 2 0 0 0 0 0 0 0 1 2 0 0 0 0 0 1 0 1 2 2 1 0 1 0 1 0 0 0 1 0 0 0 0 0 0 0 1 2 0 2 2 0 1 1 0 0 0 2 2 1 2 2 1 0 2 0 0 1 1 2 2 2 1 2 0 0 2 0 1 1 1 2 2 1 1 2 0 0 2 1 0 0 1 0 0 1 0 2 0 0 1 0 0 2 2 2 1 1 1 2 2 0 0 0 0 1 2 0 0 0 0 1 0 2 1 0 0 1 1 2 0 0 0 1 0 0 0 0 0 0 1 0 2 2 1 2 0 0 1 0 1 1 1 0 0 0 1 2 2 0 0 0 0 0 1 0 0 1 0 0 0 1 1 0 1 0 0 0 0 0 0 1 0 1 2 0 1 0 0 0 0 2 1 0 0 2 2 0 2 1 0 0 0 0 0 1 0 0 0 1 0 1 2 0 1 0 1 2 1 1 1 0 0 0 0 0 0 1 0 0 2 0 0 0 1 0 0 0 0 0 1 0 2 1 1 0 0 0 2 0 0 1 1 1 0 1 1 1 2 0 1 2 0 1 1 0 2 1 1 1 0 2 1 0 0 1 0 0 0 1 1 0 2 0 0 1 0 0 0 1 0 2 0 2 0 0 0 2 0 0 0 2 0 2 1 0 0 0 0 0 1 1 0 0 1 0 0 2 1 0 0 0 2 2 0 0 1 0 1 0 0 0 0 0 0 0 0 0 0 0 1 1 1 2 1 0 0 0 0 1 1 0 0 0 0 0 0 1 0 1 0 0 1 0 0 1 1 0 0 1 2 1 0 2 0 0 2 1 1 0 0 0 1 1 1 1 0 0 1 1 1 2 0 2 0 0 2 0 1 0 1 0 0 1 1 0 0 0 2 1 2 0 0 2 2 0 1 1 1 1 1 0 2 1 0 0 2 2 2 0 0 2 0 1 1 2 2 1 0 2 0 0 0 0 0 0 0 0 0 0 0 0 0 0 1 1 0 0 0 0 1 0 0 0 0 0 0 0 0 1 0 0 2 2 0 0 0 1 0 2 0 1 0 0 0 0 0 0 0 0 0 0 0 0 0 0 0 1 1 1 1 2 0 1 0 2 2 2 2 0 1 0 0 1 0 0 0 0 1 1 2 2 1 1 0 2 2 2 2 0 0 2 0 0 0 2 0 0 1 2 2 1 0 0 0 0 2 2 1 0 0 0 0 0 2 0 0 0 2 0 2 0 0 0 0 0 0 1 0 1 1 0 1 1 1 0 0 1 1 0 1 0 1 0 0 0 1 1 0 0 1 1 0 1 0 0 0 0 0 0 1 0 1 0 2 1
45 1 0 2 1 0 2 2 2 0 0 1 1 1 1 0 0 0 1 1 1 2 0 0 0 0 1 1 2 1 1 0 1 2 0 1 1 1 0 0 0 1 0 0 1 0 0 0 2 0 0 2 1 1 0 1 0 1 0 0 0 1 0 0 0 2 1 2 0 0 0 2 2 0 2 2 0 0 2 0 1 1 1 0 1 0 0 0 1 2 0 0 2 2 0 1 0 0 0 0 1 2 0 0 2 2 2 0 2 0 0 2 0 2 2 2 0 0 1 0 1 0 1 2 1 1 1 1 2 0 0 0 0 0 0 0 1 0 0 0 1 0 0 0 1 0 0 0 0 0 0 0 0 1 0 0 0 1 2 1 1 0 0 1 0 2 1 0 2 0 1 1 1 1 0 0 0 0 0 0 0 0 1 1 1 0 1 0 0 0 0 0 0 1 2 0 0 2 0 0 0 1 0 1 2 0 2 0 1 0 1 0 2 0 0 0 0 0 1 1 1 1 2 2 0 2 2 0 0 0 0 0 0 0 0 0 0 2 1 1 0 1 2 1 0 0 0 0 2 0 0 0 0 0 0 1 1 1 0 0 0 0 0 0 0 1 0 1 1 1 0 0 1 2 0 0 1 2 1 1 1 2 2 2 2 1 1 0 0 2 1 1 1 0 2 0 2 1 0 0 1 0 2 0 1 0 0 2 1 1 1 1 1 1 1 0 1 0 0 0 0 0 2 2 1 0 1 0 0 1 0 1 0 2 0 0 0 2 0 0 0 1 1 2 1 1 0 0 0 2 0 0 2 2 2 1 1 1 0 1 0 1 2 0 2 0 0 0 1 1 1 1 0 2 0 0 1 0 0 0 1 0 1 0 1 1 0 0 0 1 0 0 0 1 2 0 2 0 0 0 0 0 1 1 0 1 0 0 0 0 0 0 1 1 1 2 0 0 1 0 0 1 1 1 0 1 1 0 1 1 0 0 1 0 1 0 0 1 0 0 1 1 0 0 1 1 1 2 2 2 0 0 0 1 1 1 1 1 2 1 1 0 0 1 0 1 2 2 2 1 0 0 2 0 0 1 0 2 2 1 1 1 0 0 1 2 0 1 2 1 1 1 0 0 0 0 2 2 1 1 0 1 1 1 0 1 2 0 1 0 0 2 0 1 0 0 0 1 0 2 1 0 0 0 0 1 1 1 1 1 1 0 0 0 0 0 1 1 1 2 1 1 0 1 1 0 1 1 1 0 0 0 1 1 2 0 0 0 0 0 1 0 1 1 0 1 1 1 1 0 1 1 0 0 1 0 1 0 0 0 2 0 2 0 2 1 1 2 0 0 0 1 0 1 1 0 1 0 0 0 0 2 0 0 1 0 1 0 1 0 0 0 0 0 0 0 0 1 1 0 0 0 1 1 0 0 1 1 0 0 0 1 1 0 0 0 1 0 2 2 1 0 0 2 1 1 1 1 2 2 1 1 0 2 1 0 1 2 2 0 0 0 0 1 1 1 1 2 0 0 2 0 1 0 0 2 2 1 0 1 1 1 1 2 0 2 1 0 0 0 2 0 0 2 1 0 0 1 0 1 0 0 0 0 2 0 1 2 0 0 1 0 1 1 0 0 0 0 1 1 0 0 0 0 2 2 0 1 1 1 1 1 0 1 0 1 2 2 1 2 0 0 0 0 1 0 1 0 0 1 1 1 0 1 0 1 1 0 0 0 0 0 1 1 0 0 1 0 1 1 0 0 1 0 0 1 0 0 0 0 1 1 0 0 0 0 2 0 2 2 2 2 2 1 2 1 0 1 0 1 2 0 1 2 1 0 1 0 0 0 1 1 1 1 1 1 2 2 2 2 2 1 2 2 1 0 0 2 0 0 0 2 2 2 0 2 0 0 0 0 0 0 0 0 0 0 0 0 0 1 1 1 0 0 2 0 0 0 0 1 0 1 0 0 0 1 0 0 0 1 0 1 0 2 0 2 0 0 0 0 0 1 0 0 0 0 0 0 0 1 0 1 0 1 1 1 1 2 0 0 1 2 2 2 2 1 0 0 0 0 0 0 0 0 0 0 2 1 1 1 0 1 1 0 2 0 1 1 1 1 0 2 0 0 2 1 1 1 0 1 0 0 2 1 1 0 1 0 1 0 1 0 0 0 1 0 1 2 2 0 0 0 0 0 0 0 0 0 0 0 1 0 0 0 0 1 1 0 1 0 0 0 0 0 0 0 0 1 0 0 0 2 1 0 1 0 0 1 1 0 1 0
46 0 0 2 0 0 1 1 2 0 0 0 0 1 0 1 1 0 1 2 0 1 0 0 0 0 1 0 2 2 1 2 1 1 1 0 2 2 0 0 0 2 0 0 0 0 0 0 0 2 0 2 0 0 1 1 0 0 1 0 0 1 0 1 0 1 0 0 0 0 0 1 2 1 1 2 2 1 2 2 0 2 2 1 1 0 0 0 2 2 0 0 0 1 1 0 0 1 0 1 2 1 1 0 1 0 2 1 1 0 0 2 1 1 2 2 1 0 0 0 2 0 1 2 1 1 1 1 1 0 0 0 1 0 0 0 0 0 0 0 1 0 0 0 0 0 0 1 0 0 0 0 1 2 0 1 2 0 0 0 2 1 0 2 2 2 1 1 0 1 1 1 1 1 0 0 0 1 0 1 1 1 0 0 1 0 2 1 1 0 2 0 1 1 2 0 0 2 0 0 0 0 0 1 2 0 1 0 1 0 2 0 1 0 0 1 1 0 1 1 0 0 2 1 1 0 0 0 0 0 0 0 1 1 0 0 0 2 0 2 0 0 2 2 0 0 0 0 1 0 0 0 0 0 0 2 2 1 1 1 0 1 0 0 0 0 0 0 1 0 2 0 1 2 0 1 0 2 1 0 0 1 0 1 2 1 1 2 0 2 0 0 1 0 2 0 1 0 1 0 1 0 0 0 0 0 0 2 0 1 1 2 2 1 1 0 0 0 0 0 2 2 1 1 0 0 0 1 1 0 0 1 0 2 0 0 0 2 1 0 0 1 1 1 0 0 0 1 0 1 0 0 2 2 0 2 2 0 0 1 0 2 2 2 2 1 0 1 1 0 2 0 1 2 0 0 0 1 0 0 0 2 0 0 2 1 0 0 0 1 1 1 0 0 2 0 1 0 1 0 0 0 0 2 1 0 0 0 0 1 1 1 0 0 0 1 1 0 1 0 0 0 1 1 1 1 1 0 1 0 2 0 1 0 2 0 0 0 0 0 2 0 0 0 2 2 1 0 0 0 0 1 0 2 2 1 2 2 1 2 2 0 0 1 0 1 1 1 2 0 1 1 2 0 0 0 0 2 1 1 2 1 0 0 1 1 0 1 2 0 1 2 0 2 0 0 1 0 0 2 2 2 1 1 0 1 2 0 2 0 0 2 2 0 0 0 0 0 0 0 0 1 0 0 0 2 0 0 0 1 0 0 1 0 1 1 1 0 1 1 0 0 0 0 0 0 1 1 1 0 0 0 1 0 2 0 0 1 1 0 0 0 0 0 1 0 0 0 0 0 0 0 1 1 0 1 2 0 0 0 2 0 1 0 1 0 0 2 2 1 0 1 0 0 1 1 0 0 0 0 0 1 0 1 0 1 1 1 1 2 1 0 0 2 1 2 1 0 0 0 0 0 0 0 0 2 1 0 1 1 0 0 1 0 0 2 0 0 2 1 2 1 0 1 1 0 0 1 1 1 0 1 1 1 2 0 0 2 2 0 0 0 2 0 0 0 0 1 2 2 0 2 0 1 0 1 1 1 2 0 1 0 0 2 0 2 1 1 1 0 1 0 0 2 0 0 0 1 0 0 0 0 0 0 2 0 2 1 0 0 0 0 0 0 2 1 0 1 1 1 1 0 1 0 0 1 0 0 0 0 0 0 0 1 0 1 0 1 0 1 0 1 0 0 0 0 0 0 0 1 0 1 0 0 0 2 0 1 2 1 0 0 1 1 0 0 0 0 2 2 0 0 1 0 1 0 0 1 0 0 0 0 0 0 1 2 0 2 0 2 0 2 2 0 0 0 0 0 0 1 1 0 0 2 2 1 1 1 1 1 1 0 0 0 2 2 2 0 2 1 1 1 1 2 2 0 0 0 0 0 0 0 1 1 1 1 0 0 1 0 0 1 0 0 2 1 2 0 1 0 1 1 0 0 2 0 0 0 0 1 0 2 1 0 1 1 1 0 2 1 1 1 0 0 0 2 0 0 0 1 2 0 0 0 0 0 0 0 0 0 0 0 0 1 2 2 2 0 1 1 1 1 2 2 2 0 1 0 0 0 0 0 1 0 1 1 1 0 1 0 0 1 2 2 0 0 1 1 0 0 0 2 1 1 1 1 1 0 0 0 0 0 0 0 0 0 0 0 1 1 1 0 2 0 0 0 0 0 0 0 0 0 0 1 2 1 0 0 0 0 1 0 0 0 0 1 0 0 2 0 0 0 1 1 0 0 0 1 0 1 0 0 0 1 0 0 0 0 1 0 0 0
47 1 0 1 1 0 2 2 2 0 0 1 0 0 0 0 0 0 2 1 1 2 0 1 0 0 2 0 2 0 1 0 1 0 2 0 2 1 0 0 0 0 1 1 0 2 0 0 0 2 1 1 0 0 1 1 0 0 1 1 0 1 0 2 0 1 0 1 0 0 0 1 2 1 2 2 2 0 1 0 0 1 2 1 1 0 0 0 2 2 0 1 0 1 1 1 0 0 0 0 2 1 1 1 0 0 2 1 1 0 0 2 0 0 2 2 2 0 1 0 2 0 1 1 0 0 1 2 2 1 0 0 0 0 0 0 0 0 0 0 2 0 0 0 1 0 0 0 0 0 1 1 0 0 0 0 0 0 1 0 1 0 1 2 1 2 1 0 2 0 0 1 1 1 2 0 1 0 0 0 0 0 1 1 2 1 1 0 0 0 0 0 0 2 2 0 1 1 0 0 0 0 1 2 2 0 1 2 0 0 0 0 1 0 0 2 1 0 1 2 0 0 1 1 0 1 1 1 1 1 1 2 0 0 0 0 1 1 0 1 0 0 2 2 0 0 1 0 1 1 1 1 0 1 1 1 1 1 0 0 0 0 0 0 0 0 0 0 2 1 1 0 1 2 0 0 0 2 2 2 2 2 2 2 2 1 1 2 1 2 0 1 0 0 2 0 1 0 0 0 1 0 0 1 0 0 0 2 0 1 0 2 1 1 1 0 0 0 0 0 0 0 2 0 0 0 2 1 1 1 0 0 0 1 0 0 0 2 1 1 1 1 0 2 0 0 0 0 1 2 1 1 2 2 1 1 1 0 0 0 0 0 1 1 1 1 0 1 2 1 1 1 0 2 0 0 2 2 0 0 1 0 2 0 1 1 0 0 0 1 0 0 1 0 2 0 0 0 0 0 0 0 0 1 0 0 0 0 1 0 0 0 0 0 1 1 1 0 1 0 0 0 0 1 1 1 2 0 0 0 0 0 0 0 1 1 0 0 0 0 1 1 0 0 1 1 1 2 2 2 0 0 0 1 1 1 1 2 2 1 2 0 0 0 0 0 0 1 2 0 1 0 2 0 1 0 1 0 2 0 2 2 0 0 2 0 0 0 2 0 1 2 1 1 1 0 1 1 1 2 1 2 1 1 0 2 0 0 0 0 0 1 2 1 0 0 1 0 0 2 1 0 0 0 0 2 0 0 0 1 0 0 2 2 2 0 1 1 2 2 1 2 0 1 2 1 1 0 2 0 0 0 0 1 2 0 1 0 0 0 1 0 0 0 1 1 1 1 1 0 0 2 1 0 0 1 1 0 1 0 2 0 1 0 0 0 0 1 1 1 0 0 0 0 0 0 0 1 1 0 0 1 0 0 1 0 0 0 1 1 1 0 1 1 1 1 1 1 0 1 1 1 0 0 0 1 1 0 0 0 0 0 1 0 0 0 0 0 1 1 0 0 0 1 0 2 2 1 1 1 0 1 1 1 1 0 1 2 1 0 0 0 1 1 1 1 1 1 1 1 0 1 1 0 0 1 1 2 0 2 2 1 0 0 0 0 0 0 0 0 2 0 0 1 0 0 0 2 0 2 0 2 0 1 0 0 1 0 0 2 0 0 0 1 0 1 0 1 1 1 0 1 0 0 1 0 0 1 1 1 1 1 1 0 0 1 1 1 0 1 0 1 0 0 0 0 0 0 0 0 0 0 0 0 0 1 1 1 1 0 1 1 1 0 0 1 1 0 2 1 1 0 2 0 0 0 0 1 1 1 1 1 0 0 1 1 1 1 1 2 1 1 2 0 1 0 1 1 0 0 1 0 1 2 1 0 1 1 2 0 1 0 1 1 1 2 2 0 2 1 0 2 1 1 1 0 0 0 0 1 0 0 2 0 0 1 1 0 0 0 0 0 0 0 0 0 0 0 1 0 1 1 0 0 1 0 1 0 0 1 0 1 0 0 0 1 1 0 2 1 1 0 0 2 0 1 0 0 0 0 2 0 0 0 0 0 0 0 0 1 2 0 1 2 1 1 1 1 1 1 0 2 2 2 2 1 1 0 0 2 0 0 0 0 1 1 1 2 2 2 0 2 1 1 1 0 1 2 0 0 1 1 0 2 0 0 0 1 1 0 0 0 2 2 2 0 0 2 1 0 1 0 0 0 2 1 2 0 0 0 0 0 0 0 0 0 0 0 0 0 0 0 0 1 1 1 0 0 1 0 0 0 0 0 0 0 0 0 0 0 0 0 0 0 0 1 0 0 0 0 2 0
48 1 0 1 1 0 1 0 0 2 0 0 1 1 0 0 0 0 0 0 2 2 0 0 0 0 1 0 1 1 1 0 1 0 2 0 2 1 0 1 0 1 0 0 0 1 1 0 0 2 0 1 1 0 0 1 0 0 1 0 2 2 0 2 0 1 1 1 0 0 0 1 2 0 1 2 2 0 2 0 1 1 2 1 2 0 0 1 1 2 1 1 0 1 0 0 0 0 0 0 1 2 1 0 1 1 2 1 0 0 0 1 0 0 2 2 2 1 0 0 0 0 2 0 0 1 0 1 1 0 0 0 0 0 0 0 0 0 1 0 0 0 0 0 0 0 0 0 0 1 1 0 0 0 0 0 0 0 0 1 1 0 0 2 1 1 1 1 0 1 1 1 0 2 1 0 0 0 0 0 0 0 0 0 2 0 2 1 0 1 1 1 0 1 2 1 0 1 0 0 0 0 0 0 2 0 2 0 2 1 0 1 1 0 0 0 0 0 0 1 1 1 2 1 1 0 0 1 0 0 0 1 0 1 1 1 0 2 0 1 0 1 2 2 0 0 0 1 0 2 2 2 0 0 0 0 0 1 1 1 0 1 0 1 1 1 0 0 1 0 1 0 1 2 0 0 0 2 1 1 1 1 2 1 1 0 2 1 0 2 0 1 0 0 2 0 2 1 0 1 0 0 0 0 0 1 0 2 1 2 1 2 1 0 0 0 0 0 0 0 0 0 1 2 1 0 1 2 1 2 0 1 0 2 0 1 0 1 0 0 0 0 1 1 1 1 0 2 1 1 1 1 2 2 0 0 0 2 0 1 0 2 2 2 2 1 0 2 2 1 1 1 0 2 0 0 0 1 0 0 0 2 1 0 0 0 0 0 0 0 0 0 0 0 2 0 0 1 0 0 0 0 0 1 1 0 0 0 0 0 0 0 0 0 1 1 1 1 0 1 1 1 0 0 0 0 1 0 0 0 0 1 0 0 2 0 0 1 0 0 1 1 0 1 0 1 2 0 0 0 0 0 0 2 2 1 2 1 1 1 1 0 0 0 0 1 0 1 1 1 1 0 2 1 1 1 2 2 2 0 0 2 0 0 2 1 0 1 1 1 0 1 1 0 0 0 1 1 1 2 1 2 2 0 0 1 2 1 1 0 0 2 0 2 0 0 0 0 0 1 1 2 0 0 0 2 0 0 0 2 0 2 1 0 1 1 1 0 2 2 0 1 0 2 2 0 1 1 1 0 0 0 1 1 2 1 1 0 0 0 1 0 0 0 0 0 0 2 2 0 0 0 1 0 0 1 1 2 0 2 2 0 0 0 0 0 0 1 0 0 0 0 0 0 0 0 0 0 0 0 0 1 0 0 0 0 0 0 0 0 0 0 0 0 0 1 0 0 0 0 0 0 0 0 0 0 2 2 0 0 0 0 0 0 0 1 1 0 1 0 1 1 1 1 1 1 1 1 1 1 1 1 1 1 2 0 1 1 1 0 0 0 2 1 0 0 0 2 0 1 1 1 0 0 0 1 1 1 2 0 2 0 0 2 0 2 1 1 0 0 2 0 0 0 0 0 0 2 0 2 1 0 1 1 1 1 1 1 1 0 0 0 0 1 1 2 0 0 0 0 0 0 1 0 1 0 0 0 0 0 1 1 0 0 0 0 1 1 1 2 1 0 0 0 2 0 2 0 0 0 1 0 0 0 0 2 1 0 1 0 0 1 2 1 0 1 1 0 2 2 0 0 1 0 0 0 0 0 1 1 1 1 0 0 0 1 0 1 2 2 1 2 2 1 1 1 0 0 0 1 1 0 0 1 2 2 0 0 0 1 2 1 0 0 1 1 1 0 1 1 2 1 1 2 2 0 1 1 0 0 0 1 2 1 0 1 1 1 1 0 0 0 0 0 0 0 0 0 1 0 1 1 0 0 0 0 1 0 0 0 0 1 0 0 0 1 0 0 1 1 0 0 1 0 0 1 0 2 1 1 1 1 0 0 0 0 0 0 0 1 2 0 1 1 2 1 1 2 0 1 0 2 2 2 2 0 1 1 1 1 1 0 2 0 2 2 1 1 2 2 0 2 2 1 1 0 1 1 0 0 1 0 1 1 0 1 1 2 0 0 0 2 1 2 2 0 0 0 0 0 1 0 0 1 0 0 1 1 1 0 0 1 0 0 0 0 1 0 0 0 0 0 1 1 1 0 0 0 1 0 0 0 0 0 0 0 0 0 1 0 1 0 0 1 1 0 0 0 1 2 1 2
49 1 0 2 0 0 0 0 0 1 0 0 0 0 0 0 0 0 1 1 1 1 0 0 0 0 1 0 1 2 0 1 0 0 2 0 2 1 1 0 0 1 1 0 0 1 0 0 2 0 0 0 0 1 0 1 0 0 0 1 0 1 1 0 0 0 1 0 0 1 1 1 2 0 1 2 2 0 2 0 1 2 2 1 2 0 0 0 2 2 0 0 2 0 0 0 0 1 1 1 0 2 0 0 2 2 1 1 1 1 0 0 1 2 2 2 1 0 0 0 2 0 2 0 0 0 0 0 0 0 0 0 0 0 0 0 0 0 1 0 2 0 0 0 2 0 1 0 0 0 0 0 0 1 0 0 0 0 0 0 2 2 1 2 1 1 2 0 1 1 1 1 1 1 1 0 0 0 0 0 0 1 2 2 2 0 2 0 0 0 0 0 0 0 1 0 1 1 0 0 0 0 0 0 2 0 1 0 1 0 1 0 1 0 0 0 0 0 1 2 0 0 2 2 0 1 1 0 0 0 0 0 1 1 1 0 1 2 0 2 0 0 2 1 0 0 0 0 2 0 0 0 0 0 0 2 0 0 0 0 0 0 0 1 0 0 0 0 2 1 1 0 1 2 2 2 0 1 1 0 1 1 1 2 1 0 1 1 1 2 0 2 0 1 2 1 2 0 0 0 0 0 1 0 0 0 0 1 1 1 1 2 1 1 1 0 0 1 0 0 0 0 2 1 1 0 1 1 1 1 0 1 0 1 0 0 0 1 0 1 0 0 1 2 1 1 0 1 1 1 0 0 2 2 0 0 1 2 0 2 0 1 2 1 2 0 0 0 2 2 0 2 2 1 1 1 2 1 0 0 0 1 0 2 2 0 0 1 1 0 0 0 0 1 1 1 2 0 1 1 1 1 0 1 0 0 0 0 0 1 1 1 0 1 2 1 1 0 0 0 1 2 0 1 1 1 1 0 1 0 1 0 0 2 1 1 0 0 0 0 2 0 0 0 1 1 1 0 0 0 1 0 0 1 1 1 1 1 2 0 0 0 0 1 0 1 1 1 2 0 1 1 1 1 2 0 0 2 2 1 1 2 0 1 2 0 0 1 2 1 0 2 1 1 1 0 1 1 1 2 1 2 2 0 0 0 2 0 0 0 0 2 0 1 0 0 0 0 0 2 0 0 1 1 1 2 0 0 1 2 0 1 1 1 1 0 0 0 2 2 1 0 0 1 1 1 1 1 1 0 1 1 0 2 2 1 1 1 0 0 0 0 0 0 0 1 1 1 0 1 0 0 1 0 0 1 1 0 0 0 1 0 2 0 2 1 1 2 2 1 0 2 1 0 1 0 0 1 0 0 0 2 0 0 0 1 1 1 1 1 1 0 0 0 0 0 0 2 2 0 0 0 0 0 0 0 2 1 0 0 1 1 0 0 0 0 1 0 2 1 1 1 1 1 1 1 1 1 2 2 2 1 2 0 2 0 1 2 2 0 0 0 1 1 1 1 0 1 0 0 1 0 1 0 0 1 2 1 0 1 1 0 1 2 0 2 1 1 0 0 2 0 0 0 0 0 0 2 0 2 1 0 1 1 2 1 1 1 0 0 0 0 0 0 1 0 0 1 0 0 0 1 0 0 2 0 0 0 0 0 1 0 0 0 0 0 1 0 0 0 0 0 0 0 0 2 2 1 0 1 1 1 0 0 0 0 0 1 2 1 0 0 2 0 0 1 1 1 0 2 0 0 2 1 0 0 0 0 1 1 1 1 0 0 1 2 1 2 2 2 0 2 2 1 1 1 0 1 0 0 1 0 0 0 2 2 1 1 1 1 1 0 0 0 2 0 1 0 1 0 0 1 1 1 1 0 0 1 0 1 0 1 1 1 1 1 0 1 2 0 0 1 0 0 0 0 0 1 1 0 2 2 0 0 2 0 0 0 1 0 1 2 0 0 0 0 2 0 0 2 0 0 0 1 0 2 0 1 1 1 1 0 0 0 0 0 0 1 1 0 1 0 1 1 1 1 1 1 0 1 0 2 2 2 2 0 1 0 0 0 0 0 0 0 1 1 2 0 1 1 0 2 2 2 2 0 0 0 0 1 0 2 0 0 1 2 1 1 0 0 0 1 1 1 1 0 0 1 1 0 2 0 1 0 1 0 2 1 1 0 0 0 0 0 0 0 0 0 0 0 2 0 0 0 0 0 1 0 0 0 0 0 0 1 1 0 0 0 0 0 0 0 0 0 0 0 0 0 0 0 0 0
50 0 0 2 1 0 2 1 1 0 1 1 0 1 1 0 0 0 0 0 1 1 0 0 0 0 1 0 2 1 1 2 0 1 1 1 2 1 0 0 1 0 1 1 0 0 0 0 1 2 0 1 0 0 0 1 0 0 1 0 2 2 0 2 0 1 0 1 0 1 1 1 2 0 0 2 2 0 2 0 2 2 2 1 1 0 0 0 1 1 0 0 1 1 0 0 0 1 1 1 1 2 1 0 0 0 2 0 2 0 0 2 1 2 2 2 1 0 1 0 1 0 1 1 0 0 0 2 2 1 1 1 1 0 0 0 0 0 0 0 1 0 0 0 2 0 1 0 0 0 0 0 0 1 0 0 0 1 1 0 1 1 0 2 0 2 0 1 0 1 0 0 2 0 2 0 1 1 0 2 2 0 1 1 2 1 1 2 1 0 1 0 0 1 1 0 1 2 0 0 0 2 0 0 2 0 1 1 1 0 2 0 1 0 0 0 0 0 1 2 0 0 2 2 0 1 1 0 0 0 0 0 0 0 0 0 0 2 0 2 0 0 2 1 0 0 0 0 1 1 1 1 0 0 0 2 0 1 1 2 1 2 0 0 0 0 0 1 2 1 0 0 2 2 1 0 0 1 1 0 0 1 2 1 1 1 1 2 0 2 0 0 1 0 2 0 2 0 0 0 1 0 1 0 0 0 1 2 1 1 1 1 1 2 2 0 0 0 0 0 0 0 2 2 0 0 0 2 1 0 0 1 0 1 0 0 0 2 0 0 0 0 1 2 1 1 0 1 1 0 0 0 0 0 0 0 0 0 0 1 0 2 0 0 0 0 0 1 1 0 2 0 1 2 1 1 2 1 1 0 0 0 1 0 1 0 0 0 0 0 0 0 1 0 2 0 0 0 1 1 1 1 1 1 1 1 1 0 0 0 0 0 0 0 0 1 1 0 0 0 0 0 0 1 0 0 0 1 2 0 0 1 1 1 1 0 1 1 0 1 2 0 0 1 1 2 2 0 0 0 0 0 0 2 2 2 2 2 1 1 2 0 2 1 0 1 1 0 2 0 0 0 2 1 1 1 1 1 2 1 2 1 0 1 0 2 1 0 1 0 0 1 0 1 1 0 1 0 0 2 2 2 1 1 0 2 1 0 1 0 1 1 0 0 0 0 0 0 0 0 1 2 1 1 1 2 0 0 1 2 1 1 2 2 2 1 0 0 1 1 2 2 0 1 2 0 2 0 2 0 0 0 0 1 2 0 0 2 0 0 0 0 0 1 0 0 0 0 0 0 0 2 1 0 0 1 1 1 0 1 2 0 1 0 0 0 0 2 2 1 0 0 0 1 1 1 1 0 0 0 0 1 0 0 0 0 1 1 0 1 0 0 0 0 0 0 0 1 0 1 0 0 1 1 0 0 2 1 0 0 0 0 0 0 0 2 1 0 2 2 0 2 0 1 0 2 2 0 0 0 1 1 0 2 1 1 1 2 2 0 0 0 1 1 1 0 0 1 0 1 0 0 1 0 0 1 0 1 2 0 2 0 0 1 0 2 2 2 0 2 0 0 0 0 0 0 0 1 0 1 0 0 0 0 1 0 2 1 1 0 1 1 0 1 1 0 0 2 2 2 0 0 1 0 1 0 0 2 2 1 0 0 0 1 0 1 1 0 0 1 0 0 2 2 2 0 2 0 0 0 0 0 0 0 0 1 1 0 0 0 0 0 2 1 0 0 0 1 1 2 0 1 1 1 1 0 0 1 1 1 0 1 0 0 0 2 0 2 1 2 0 1 2 1 2 1 0 1 0 0 1 0 0 1 1 0 1 0 0 1 1 1 0 0 1 1 1 1 2 2 2 2 2 2 2 0 1 0 0 1 1 1 1 1 0 1 0 0 1 0 1 0 0 0 0 0 0 0 0 0 2 2 0 1 1 0 0 0 0 0 0 2 0 0 0 0 0 0 1 1 1 0 0 0 0 2 0 1 1 1 1 1 0 0 0 0 2 0 1 0 0 0 1 2 2 2 2 2 0 0 0 2 2 2 2 0 1 0 0 0 0 0 0 1 1 1 1 0 1 0 1 0 2 1 0 0 1 1 1 1 0 2 0 0 0 1 0 1 0 0 0 0 1 2 2 1 0 1 1 0 0 0 1 0 1 0 1 0 0 0 0 0 1 0 0 1 1 0 1 1 1 0 0 0 0 0 0 0 1 0 0 0 1 1 0 0 0 0 1 0 1 1 0 0 1 0 0 0 0 0 2 1
51 0 0 1 0 0 0 0 1 1 0 0 0 1 1 0 0 0 0 0 2 2 0 0 0 0 0 0 2 0 1 1 2 1 2 0 2 1 1 0 0 1 1 1 0 0 1 0 2 0 0 1 1 0 0 0 0 0 1 0 0 0 0 2 0 1 1 0 0 1 1 2 2 1 2 2 2 0 2 0 0 1 2 0 2 0 0 1 2 2 1 2 0 1 0 0 0 1 1 1 1 2 0 0 0 0 2 0 2 0 0 2 2 2 2 2 2 0 0 0 2 1 2 2 2 2 2 0 0 0 0 0 0 0 0 0 1 0 0 0 0 0 0 0 1 0 0 0 0 0 0 0 0 1 0 0 1 1 0 1 2 0 1 2 0 0 0 0 1 1 0 1 0 2 1 1 1 1 0 1 1 0 0 0 2 0 2 1 0 0 1 1 0 0 2 0 0 2 0 0 0 0 0 1 1 0 1 2 0 0 0 0 1 0 0 0 0 0 1 1 0 1 2 2 0 0 0 0 0 0 0 1 0 1 1 1 0 2 1 1 0 1 2 2 0 0 0 0 1 0 0 1 0 0 0 1 0 1 0 0 0 0 0 1 0 0 0 0 1 0 0 2 0 2 0 0 0 1 0 0 0 1 2 2 2 0 2 0 0 1 1 0 0 1 1 1 0 0 0 0 1 0 0 1 0 0 0 1 0 1 0 1 1 2 2 1 1 1 1 0 1 1 1 1 1 0 1 1 2 1 0 2 1 1 0 0 0 2 0 2 1 1 1 2 0 0 1 0 1 0 0 0 2 2 0 1 1 1 0 0 0 0 0 0 0 1 0 2 2 0 2 0 1 2 1 1 2 1 0 0 0 2 1 0 2 1 0 0 0 1 0 1 1 1 2 0 2 1 0 0 0 0 0 2 2 0 0 2 0 0 0 0 1 0 0 1 1 0 0 0 0 0 0 0 0 0 0 0 0 0 0 0 1 1 0 0 1 0 1 0 1 1 0 0 1 1 1 0 0 1 0 1 0 2 2 2 2 1 2 0 0 0 0 0 0 0 0 1 1 1 0 0 0 2 1 0 0 0 2 0 2 2 0 1 2 0 0 0 2 0 1 2 1 0 2 0 2 0 0 2 2 2 1 1 1 0 2 0 0 0 0 2 1 0 1 1 1 1 0 1 1 1 2 2 2 2 0 0 0 2 0 0 2 0 1 0 1 0 1 1 0 2 0 0 2 1 1 1 1 0 0 0 0 2 1 1 0 0 2 0 0 0 0 0 0 1 1 2 2 0 0 0 1 0 0 0 0 1 0 1 2 0 1 0 1 0 0 0 0 0 0 1 1 0 1 0 1 0 0 0 0 2 0 0 1 0 0 1 1 2 0 0 0 0 0 0 0 1 0 0 0 0 0 0 0 1 1 1 0 0 0 0 1 0 0 0 1 0 2 2 0 1 1 2 1 1 1 0 1 1 0 2 0 1 2 0 1 2 2 0 0 0 1 1 1 1 1 2 0 0 1 0 1 0 0 1 1 1 2 0 1 0 0 2 0 1 2 2 1 0 1 1 0 1 1 0 0 2 0 1 0 1 1 1 2 1 1 2 0 0 1 0 0 1 0 0 0 0 1 1 0 0 0 1 0 1 1 0 0 0 1 1 0 0 0 1 1 1 0 2 1 1 0 0 1 0 1 1 0 0 0 0 0 0 0 0 1 1 2 1 1 0 2 1 0 0 0 0 0 2 0 1 2 1 0 0 0 1 1 1 1 1 0 0 0 2 0 2 2 2 0 2 2 0 1 0 0 0 0 2 2 0 0 1 2 2 0 1 2 0 1 0 2 2 0 2 2 1 2 2 1 2 1 1 0 0 0 1 0 1 0 1 2 2 0 1 1 0 1 0 0 1 0 0 1 1 1 1 0 1 1 1 0 0 2 0 0 0 1 2 0 2 0 0 0 1 1 0 1 1 1 0 0 1 0 1 0 0 1 1 1 0 0 0 0 0 1 0 0 1 0 0 0 0 0 0 0 2 0 1 0 2 0 0 2 1 0 0 0 1 1 0 1 0 1 2 0 0 2 0 2 0 2 1 0 0 2 1 0 0 0 1 0 0 0 0 0 0 0 2 0 0 2 2 2 0 0 1 0 0 1 0 0 0 2 0 2 2 2 0 0 0 0 0 0 0 2 0 0 0 0 0 0 1 1 1 0 0 2 0 0 0 0 0 0 0 0 0 0 0 0 0 0 1 1 0 0 0 1 1 2 0
52 1 0 2 1 0 2 1 1 0 0 2 0 1 0 1 1 0 2 2 0 0 0 0 0 0 1 0 2 1 1 2 0 0 1 2 2 2 0 0 1 1 1 1 0 1 0 0 2 0 0 0 1 0 1 0 1 2 0 1 0 0 0 0 1 0 2 1 0 0 0 0 2 2 2 2 1 0 2 0 0 1 2 0 2 0 1 0 0 2 0 0 1 1 0 0 0 1 1 1 1 1 1 0 1 1 1 1 1 1 0 1 1 2 2 2 1 0 0 0 1 1 1 0 0 0 0 1 2 0 1 1 0 0 1 1 0 0 0 0 1 0 0 0 1 0 0 0 0 1 0 0 1 0 1 0 0 1 0 0 0 1 2 1 0 2 0 0 1 1 1 1 0 2 1 0 0 1 0 1 1 0 1 2 1 0 2 2 0 1 0 2 0 0 1 1 1 2 1 0 0 0 0 1 2 0 1 1 2 0 0 0 1 1 0 1 0 1 0 1 0 0 2 2 0 2 2 0 0 0 1 1 0 0 0 0 0 2 0 2 0 0 1 2 0 0 1 0 2 0 0 0 0 1 1 2 0 0 0 0 0 0 0 1 0 0 0 0 2 0 1 0 1 2 0 0 0 2 2 1 0 1 2 2 2 0 2 1 0 1 0 0 0 0 1 0 1 1 0 1 1 0 0 0 0 1 0 1 0 0 0 1 2 1 1 0 0 1 0 0 0 1 1 0 1 0 1 1 1 0 0 2 1 1 0 1 1 0 0 0 0 1 2 2 1 1 0 0 1 2 1 1 2 2 0 0 0 1 0 1 0 1 1 0 1 0 0 1 1 0 2 0 1 2 0 0 2 2 1 0 0 1 1 0 1 1 0 1 1 0 0 0 1 1 2 0 1 1 1 1 1 1 0 2 2 0 0 0 0 0 0 0 0 0 1 1 1 0 0 0 0 1 0 0 1 1 2 1 1 0 0 1 0 1 0 1 1 1 0 0 1 1 0 1 1 2 2 0 1 2 0 2 0 2 2 1 2 1 2 1 1 0 1 1 0 1 1 1 1 1 0 0 2 0 1 1 0 1 2 0 1 2 1 0 2 1 0 1 2 1 1 1 1 1 2 0 2 1 0 1 1 2 0 2 0 2 0 0 1 0 1 1 0 0 0 0 0 1 0 1 2 1 1 0 0 2 0 0 1 2 0 0 1 1 1 0 1 1 2 2 0 1 0 0 1 0 1 2 0 0 0 0 0 2 2 0 0 1 0 0 2 0 2 0 0 1 1 1 1 0 0 1 1 0 0 1 1 1 0 1 1 0 2 0 1 1 1 2 2 2 1 0 1 0 0 0 0 1 0 1 1 1 0 0 0 0 1 1 1 1 0 0 1 1 1 1 1 1 1 0 0 0 1 1 0 0 1 1 0 0 0 0 0 0 0 2 0 0 2 1 2 1 0 1 0 2 2 1 2 2 0 2 0 1 1 1 2 2 2 0 0 0 1 0 0 0 0 2 1 0 0 0 0 0 0 1 1 1 1 1 1 0 1 1 0 2 0 1 1 0 2 0 1 2 1 0 0 1 0 1 0 1 0 0 1 0 1 1 0 0 0 1 0 1 1 1 0 2 1 1 0 0 0 0 2 0 0 1 0 0 1 1 0 0 0 1 1 1 1 2 0 1 0 0 0 0 0 1 0 0 0 0 0 0 0 2 0 0 1 0 0 0 1 0 0 1 1 0 2 2 0 1 2 0 0 1 0 1 1 1 1 1 0 1 0 1 1 2 1 2 0 2 2 0 0 0 0 2 0 1 2 0 2 2 0 0 1 2 2 0 0 0 0 0 2 1 2 1 2 1 1 2 1 1 1 0 0 0 1 0 1 2 1 2 0 2 0 0 1 0 1 0 0 0 1 0 1 0 1 0 2 2 0 0 1 0 0 0 0 1 0 1 0 0 0 0 0 1 1 2 0 0 0 1 0 2 0 1 2 2 2 0 0 0 0 0 1 1 0 0 0 0 1 1 2 2 2 1 0 0 0 1 2 2 2 0 1 2 0 0 0 0 0 0 2 1 2 0 1 0 0 1 2 0 1 0 0 1 0 0 1 0 0 1 0 0 0 1 0 0 0 2 1 2 1 0 0 1 0 1 1 0 0 0 2 0 2 0 0 0 0 1 0 0 0 0 0 0 0 0 1 0 0 0 0 1 0 0 1 0 0 0 0 1 0 0 0 0 0 0 0 0 1 0 1 0 1 1 2 0 1 0
53 0 0 1 0 0 1 1 1 1 0 0 1 1 1 0 0 0 0 1 1 1 0 1 0 0 2 0 2 2 1 2 1 1 1 0 2 1 0 0 2 0 0 1 1 2 1 0 1 1 0 1 0 2 0 0 0 1 2 0 0 1 0 1 0 0 2 0 0 1 1 1 2 0 1 2 2 0 2 0 1 2 2 1 1 0 0 0 1 2 1 1 1 1 0 0 0 0 0 0 1 2 0 0 1 1 2 0 1 1 0 1 0 1 1 1 0 0 0 0 2 1 2 0 0 0 0 0 1 0 0 0 0 0 1 1 1 0 0 0 1 0 0 0 1 0 0 0 0 0 0 0 1 1 0 0 0 1 0 1 1 0 0 2 1 1 0 1 0 1 0 1 1 1 1 0 0 2 0 2 2 1 2 2 2 0 2 1 0 0 1 1 0 1 2 0 1 2 0 0 0 2 0 0 2 0 2 2 1 0 2 0 1 0 0 0 0 0 0 1 1 1 0 0 2 0 0 0 0 0 0 0 0 0 0 0 1 2 0 1 0 0 2 2 0 0 0 0 2 0 0 0 0 0 0 1 0 1 1 0 0 0 0 0 0 0 0 0 2 1 0 0 0 0 0 0 0 1 1 1 1 2 2 2 2 1 0 2 1 2 0 0 1 0 2 0 1 2 0 1 1 0 1 0 0 0 0 1 0 1 0 1 0 1 1 0 1 1 1 0 1 1 1 2 1 0 0 1 1 1 0 2 0 2 0 0 0 0 0 1 0 0 0 1 0 0 2 0 0 1 0 0 0 1 0 1 1 0 0 2 0 2 2 0 2 1 0 2 2 0 2 0 0 2 0 0 1 1 0 0 2 1 0 0 2 1 0 0 0 1 0 0 1 0 2 0 1 0 0 0 0 0 1 1 1 0 1 1 0 1 0 0 0 0 1 2 0 1 1 1 1 1 0 1 2 2 1 1 2 0 1 1 0 2 0 1 0 0 0 0 2 0 0 0 0 0 2 1 1 2 0 0 0 2 2 2 2 0 1 0 0 0 0 1 0 1 1 1 1 1 0 0 2 0 0 1 0 0 2 0 1 2 0 0 1 2 0 0 1 0 1 1 0 0 0 0 2 1 1 1 1 1 2 0 0 1 2 1 0 0 0 2 1 1 0 0 0 0 0 1 0 1 0 0 0 1 1 0 1 2 0 1 2 0 2 1 0 0 1 1 0 1 0 1 1 2 0 1 1 0 0 0 1 2 2 0 0 1 0 0 0 0 1 0 0 1 0 2 2 0 2 0 0 0 0 0 1 0 0 1 2 0 2 0 2 1 1 0 0 0 1 1 0 0 0 1 0 0 0 0 0 2 0 2 0 0 1 1 1 1 2 0 0 1 0 1 0 1 0 0 0 0 0 0 0 0 2 1 0 0 1 0 0 1 0 0 1 0 2 0 2 0 0 1 0 2 2 0 1 1 0 1 1 0 2 0 1 1 1 0 0 0 0 1 1 1 0 2 0 0 1 1 0 1 0 2 2 0 2 0 0 1 0 2 0 2 1 1 1 0 2 0 2 2 1 0 0 2 0 2 0 2 2 1 1 1 0 2 0 1 1 0 0 2 0 1 0 1 0 0 0 0 1 0 0 2 0 0 0 0 0 0 0 0 0 0 0 0 0 1 0 0 1 1 1 0 1 0 0 0 0 0 0 1 0 2 1 0 1 1 0 0 1 0 1 1 1 0 2 2 0 0 1 0 0 0 0 2 0 0 0 1 1 1 1 2 0 2 2 2 0 2 2 0 0 0 0 1 0 0 1 0 0 1 2 1 0 1 2 0 1 0 0 0 2 1 1 1 2 2 1 2 0 1 1 0 0 1 0 1 0 0 0 1 0 2 0 0 1 0 0 0 0 0 0 0 0 0 0 0 2 2 0 0 2 0 0 0 0 1 0 1 0 0 0 0 1 0 2 1 1 0 0 0 0 2 0 0 0 0 2 0 0 0 0 0 1 2 0 0 0 0 0 1 1 1 1 2 0 1 0 2 2 1 2 1 0 1 0 1 0 0 2 0 1 1 1 1 2 2 0 2 1 0 2 0 1 1 0 0 0 1 1 2 1 1 1 2 0 0 0 1 1 2 1 0 0 1 1 1 0 0 1 0 1 0 1 1 1 0 0 0 0 0 0 0 0 0 0 0 0 0 0 0 0 0 0 0 1 0 0 0 0 0 0 0 0 0 0 0 0 0 0 1 2 0 0 0 2 1 0 0
54 0 0 0 1 0 1 2 2 0 0 1 0 0 0 0 0 0 2 1 1 2 0 0 0 0 0 0 1 0 1 2 1 1 1 1 2 0 1 0 0 1 0 0 0 0 1 0 2 0 0 0 0 0 2 0 0 0 1 1 1 1 1 1 0 1 0 2 0 0 0 2 2 0 2 2 2 0 2 1 0 1 1 0 1 0 0 1 2 2 1 0 0 2 0 0 0 1 1 1 1 2 1 0 1 1 2 1 1 0 0 1 1 1 1 1 1 0 1 0 1 0 2 1 1 1 0 1 2 1 2 2 0 0 0 0 0 0 0 0 1 0 0 0 0 1 1 0 0 1 1 0 1 0 1 1 0 1 1 0 1 1 0 2 2 2 2 1 1 0 0 1 1 1 1 0 0 1 0 0 0 1 0 1 0 0 1 1 0 0 0 0 0 0 2 0 0 2 0 0 0 0 0 0 2 0 2 1 1 0 0 0 0 0 0 0 0 0 1 1 1 1 1 2 0 0 0 0 0 0 0 0 0 0 0 0 0 2 0 2 0 0 2 1 0 0 1 0 1 1 1 1 0 0 0 1 1 0 0 0 0 0 0 0 0 0 1 2 2 2 0 1 0 0 0 0 0 1 2 1 1 1 1 1 2 1 1 0 0 1 1 0 1 0 2 0 2 1 0 1 1 1 0 0 0 0 0 1 1 2 0 2 1 1 1 0 1 0 0 0 1 1 2 2 1 0 1 1 1 0 0 2 0 0 0 0 0 1 0 0 0 0 1 1 1 1 0 0 1 0 0 0 1 1 0 0 0 1 0 1 1 2 2 0 2 0 0 1 1 0 2 0 2 2 0 0 1 1 0 0 2 0 0 0 0 0 0 0 0 2 0 1 1 0 2 0 2 1 0 0 0 1 2 0 0 1 1 0 0 0 0 0 0 1 1 1 1 1 1 1 1 1 0 2 1 1 2 0 1 1 0 2 0 1 0 0 1 0 0 0 1 1 1 1 1 2 1 0 0 2 0 0 0 2 2 2 2 1 1 0 1 0 1 0 1 1 1 2 1 1 1 1 2 0 0 2 0 2 2 1 1 1 0 0 1 1 0 0 2 0 2 2 1 1 0 0 1 2 0 0 0 0 1 1 0 2 1 1 0 0 0 0 2 0 0 0 1 1 0 1 1 1 0 0 0 1 1 1 0 1 1 0 1 0 0 0 0 0 2 2 1 2 0 0 1 1 0 0 2 0 0 0 0 1 2 0 1 0 1 0 0 0 0 1 0 0 0 1 1 0 0 0 0 0 0 0 0 1 0 1 2 0 1 0 1 0 0 1 0 0 0 1 1 0 1 1 1 0 0 0 0 1 0 1 0 0 1 2 2 2 1 0 0 0 0 1 1 1 1 0 0 0 0 0 0 0 2 2 0 0 1 0 1 0 0 1 1 0 2 1 1 1 0 0 2 0 0 1 1 1 0 1 1 1 1 0 1 2 2 0 0 0 2 1 1 1 0 2 0 0 0 0 0 0 1 1 1 1 2 0 1 0 0 2 1 2 1 2 0 0 0 2 1 1 0 0 0 2 0 0 0 1 0 0 1 0 1 2 0 0 0 0 0 2 0 1 0 1 2 2 0 0 0 0 1 1 0 0 0 0 1 1 0 0 0 0 1 0 0 0 0 0 0 0 0 0 0 1 1 1 0 1 0 0 0 1 1 0 2 0 0 1 2 0 0 1 1 0 1 2 0 1 2 0 0 1 0 2 0 0 0 0 0 0 0 1 1 1 1 2 1 1 2 1 1 0 0 0 1 1 0 0 1 2 1 1 1 0 0 2 2 0 0 0 2 0 2 1 1 1 1 1 1 1 1 0 0 1 0 1 0 1 1 1 0 1 0 0 0 0 0 0 1 0 2 0 1 0 0 1 1 1 0 0 2 0 0 0 1 1 0 2 0 0 1 0 1 0 2 0 1 0 0 0 0 1 1 1 0 0 0 1 0 0 0 0 2 2 1 0 0 0 2 1 2 1 2 2 0 0 0 2 0 0 2 1 1 0 0 0 0 0 0 0 1 0 1 1 1 1 0 1 2 2 2 0 0 2 0 0 0 2 0 1 0 0 0 0 0 0 0 2 2 1 2 1 0 0 0 1 1 0 0 1 1 0 2 0 0 0 0 0 0 1 1 2 1 0 0 0 1 0 0 0 0 1 0 0 1 0 0 0 0 0 0 1 1 0 0 0 0 0 0 1 0 1 0 2 1 0 2 0
55 1 0 1 0 0 0 1 1 1 0 0 0 0 0 0 0 0 0 1 1 1 0 1 1 1 1 0 2 1 2 0 0 1 1 1 1 1 0 0 2 0 1 0 0 1 2 0 1 1 0 0 1 1 0 0 0 0 0 0 0 2 0 1 0 0 1 1 0 0 0 1 2 1 1 2 2 0 2 1 1 2 1 1 1 0 0 1 2 2 0 2 0 1 0 0 0 0 0 0 2 1 0 0 2 2 0 1 1 0 0 2 1 2 2 2 0 0 0 0 2 1 1 1 0 0 0 1 1 0 0 0 1 0 0 0 1 0 1 0 0 0 0 0 1 0 0 0 0 0 0 0 0 0 0 0 1 1 1 1 1 0 0 2 1 2 2 0 1 1 0 2 1 1 1 0 1 0 0 0 0 1 1 1 1 0 2 2 0 1 1 2 0 1 2 0 0 2 0 0 0 1 0 0 2 0 2 1 0 0 0 0 0 0 0 0 1 0 1 2 0 0 2 2 0 1 1 0 0 0 0 0 0 0 0 0 0 2 0 1 0 0 2 2 0 0 0 0 2 0 0 0 0 0 0 0 0 1 1 2 1 2 0 0 0 0 0 0 2 2 0 1 1 2 0 1 0 2 1 1 1 2 1 1 2 1 1 1 0 2 0 1 0 1 2 1 1 1 0 0 1 0 1 0 1 0 0 1 0 0 0 0 0 1 1 0 0 0 0 0 0 0 1 0 2 0 2 1 2 1 0 2 0 2 0 0 0 1 0 0 0 0 1 1 1 1 0 1 1 2 1 1 1 1 0 0 0 0 0 1 0 1 2 1 2 0 0 0 0 0 2 0 0 2 0 0 1 2 1 0 1 1 0 0 2 0 0 0 0 0 0 0 0 0 2 0 0 0 1 1 1 1 1 2 0 0 1 0 0 1 0 0 0 0 0 1 1 0 0 0 0 0 0 1 1 1 1 1 1 0 0 2 1 1 1 1 1 2 0 1 2 0 0 0 0 1 2 0 0 0 0 1 0 2 2 2 2 1 1 0 0 0 0 0 0 0 0 2 2 0 2 2 2 0 0 0 1 1 2 0 1 1 0 2 1 1 1 0 1 0 0 1 0 1 0 0 1 0 0 2 2 2 2 0 0 0 1 0 1 0 0 2 1 1 0 0 1 0 0 2 1 0 1 1 1 1 0 0 2 2 0 0 1 0 1 1 2 1 2 2 0 1 0 0 2 0 1 0 1 1 0 1 0 1 1 1 0 0 0 0 1 0 1 1 0 1 1 1 1 0 1 1 1 0 0 1 1 1 0 1 2 0 1 0 1 1 1 1 1 1 0 0 1 0 0 0 0 1 0 1 1 1 1 1 0 1 2 2 2 0 1 0 0 0 1 1 1 1 0 0 0 0 1 1 0 0 1 2 0 0 0 0 1 0 0 0 2 0 2 2 1 1 1 1 1 2 2 1 2 2 0 1 2 0 2 0 2 2 2 0 0 0 1 1 1 1 0 2 0 0 1 0 0 0 0 1 1 2 1 1 2 0 0 1 2 2 0 0 0 0 2 0 0 0 0 1 1 2 0 1 0 0 0 0 0 0 2 1 1 1 0 0 0 1 0 0 0 1 1 1 0 0 0 0 1 2 0 1 1 1 1 1 1 0 0 0 1 1 1 1 0 0 1 1 1 0 1 0 0 0 0 0 0 0 0 2 0 0 2 0 0 2 2 0 1 0 0 1 0 2 0 0 0 1 1 1 1 2 0 0 1 0 1 1 1 2 0 1 1 1 0 0 1 1 2 1 0 0 0 0 0 0 1 2 1 1 0 0 1 1 2 0 1 1 0 2 1 1 2 2 1 2 1 2 1 0 1 0 0 1 0 0 2 1 0 1 0 1 2 1 1 0 0 0 0 0 0 0 0 0 2 2 0 0 1 0 1 0 0 1 0 1 0 0 0 0 1 0 1 0 0 0 0 2 0 1 0 2 2 2 2 0 0 0 0 0 0 1 0 0 0 0 0 2 2 1 2 1 0 0 1 2 2 1 2 1 1 1 0 0 0 0 1 0 1 1 1 2 2 1 0 2 2 2 1 0 0 1 0 0 0 2 0 2 0 0 0 1 0 0 0 0 1 1 0 1 0 2 1 0 1 0 0 0 1 0 2 0 2 2 0 2 0 0 0 0 0 0 2 0 1 0 0 0 0 0 0 1 1 0 0 1 1 1 0 0 0 1 0 1 0 0 0 1 1 0 1 0 0 0 0 0
56 1 0 1 1 0 2 1 2 0 0 0 1 2 1 0 0 1 2 1 1 1 0 0 0 0 1 0 2 0 1 1 1 2 0 1 1 1 0 1 0 1 1 1 0 1 0 0 0 2 0 1 2 0 1 0 0 0 0 0 0 1 0 2 0 1 1 1 0 1 1 2 1 0 2 1 2 0 2 0 1 2 1 0 1 0 1 0 2 2 0 0 1 2 1 0 0 1 1 0 1 2 1 0 0 0 2 0 2 0 0 2 0 2 2 2 0 0 0 0 1 0 2 1 1 1 1 2 2 2 0 0 0 0 0 0 1 0 0 0 0 0 0 0 0 0 0 0 0 1 1 0 0 0 0 0 0 1 0 0 0 1 0 0 0 1 0 0 1 1 1 1 0 2 0 0 0 0 0 0 0 0 1 1 1 0 2 0 0 0 0 0 0 1 2 0 0 1 1 0 0 0 0 0 2 0 2 2 0 0 1 0 2 0 0 0 0 0 0 1 0 0 2 2 0 1 1 0 0 1 0 0 0 0 0 0 1 2 0 2 0 0 2 1 0 0 0 1 1 0 0 0 1 0 0 0 2 0 0 0 0 0 0 1 0 0 0 0 1 1 0 0 1 1 0 1 0 2 1 0 0 1 1 1 1 1 1 1 1 2 0 2 0 0 2 0 2 2 0 2 1 0 0 0 0 0 0 1 0 0 0 2 2 1 1 0 2 0 0 0 1 1 1 1 2 0 2 0 0 2 0 0 0 2 0 0 0 1 0 0 0 0 1 1 1 1 0 1 1 2 1 1 2 2 0 0 0 2 0 0 0 0 2 2 2 1 0 2 2 0 2 0 0 2 1 1 1 2 1 0 0 1 0 0 1 1 0 0 0 0 0 1 0 1 2 1 1 0 0 1 1 0 1 1 0 0 1 0 0 0 0 0 0 0 1 2 0 1 1 1 1 1 1 1 1 2 2 0 2 1 1 1 0 2 1 0 0 0 0 0 2 0 0 0 1 1 1 0 0 0 1 1 0 2 1 0 1 1 1 0 0 0 1 0 1 1 1 2 1 2 0 0 2 0 1 1 1 1 1 0 0 2 0 0 1 1 0 1 1 0 1 1 0 1 1 0 1 2 2 1 0 1 1 1 0 2 1 1 1 0 0 2 1 0 1 0 0 0 0 1 0 1 0 0 0 2 0 0 0 1 0 1 0 0 0 0 1 0 1 1 1 1 0 1 2 0 2 2 0 0 0 0 1 2 2 0 1 0 0 0 1 0 0 0 0 0 0 2 2 0 0 2 0 0 1 0 1 1 0 1 2 0 2 0 2 1 1 2 1 0 0 1 0 0 0 0 1 0 0 0 0 1 0 0 0 0 2 2 1 1 1 0 1 1 1 1 1 1 0 0 0 0 1 1 0 1 1 1 0 0 2 0 0 0 0 2 1 0 2 1 1 1 0 1 0 2 2 1 2 2 0 1 1 1 1 0 1 2 0 1 1 0 0 1 1 1 1 2 1 0 0 1 0 0 1 2 2 0 2 0 1 1 0 0 0 0 1 1 1 0 2 0 2 2 2 0 0 2 0 2 0 1 1 0 1 0 2 2 0 0 0 0 0 1 0 1 0 0 1 1 0 1 0 0 1 2 0 2 1 1 2 2 0 0 0 1 2 0 0 1 1 0 0 0 2 0 2 1 0 1 1 1 0 0 0 0 0 0 1 1 0 0 2 0 0 1 1 2 0 2 0 0 2 1 0 0 0 1 1 1 0 2 1 1 1 1 1 1 1 2 1 1 2 1 2 1 1 0 0 1 1 0 0 1 2 2 2 1 1 1 1 0 0 0 2 1 2 0 2 1 1 2 2 2 2 0 0 0 1 0 0 1 1 1 0 0 0 1 1 1 1 0 0 0 1 0 1 0 1 0 0 0 0 1 1 0 0 0 0 0 0 2 0 0 0 0 0 0 2 0 0 1 0 1 0 1 0 1 1 1 2 0 0 0 0 0 0 0 1 1 0 0 1 2 2 2 2 2 0 0 0 1 2 2 2 0 1 0 0 0 0 0 0 0 1 1 2 0 1 0 1 0 1 0 1 0 0 2 1 1 1 1 0 1 0 0 0 0 0 1 0 1 2 1 1 0 0 0 1 0 1 0 1 0 1 0 1 0 0 0 0 0 0 0 0 0 1 0 0 0 2 0 0 0 0 0 0 0 1 0 0 0 0 0 0 0 0 0 0 0 0 0 1 0 1 0 1 0 1 0 1 1
57 1 0 1 1 0 1 1 1 1 0 1 0 2 2 0 1 0 0 0 2 2 1 0 0 0 0 0 2 0 1 2 1 1 1 1 1 1 0 0 0 1 1 1 0 1 1 0 0 1 1 1 1 0 0 1 0 0 2 0 2 2 1 0 0 0 1 0 0 0 0 0 2 0 1 2 2 0 2 1 0 2 2 1 2 0 0 1 2 2 1 1 1 2 1 0 0 2 2 2 0 2 2 0 0 0 2 1 1 0 0 1 0 1 1 1 1 1 0 0 1 0 1 2 1 1 1 1 2 1 1 1 1 0 0 0 1 0 0 0 0 0 0 0 2 0 1 0 0 1 1 0 0 2 0 0 0 2 0 1 1 0 1 2 1 2 1 1 0 1 1 1 1 1 1 0 0 1 0 1 1 1 2 2 2 0 2 1 0 0 0 1 0 1 2 0 1 2 0 0 0 1 0 1 2 0 0 1 1 0 0 0 1 0 1 0 0 0 1 0 1 1 1 2 0 0 0 0 0 0 0 0 1 2 2 2 0 2 0 1 0 1 2 2 0 0 0 0 2 0 0 0 0 0 0 2 1 1 1 1 0 1 0 0 0 0 0 0 1 2 0 1 1 2 1 1 0 1 2 0 0 1 2 2 2 0 2 1 1 2 0 1 1 0 2 0 1 1 1 1 1 1 0 0 0 0 0 2 0 1 0 1 1 2 1 0 0 0 1 0 1 1 0 0 1 0 2 0 0 0 0 2 0 2 0 0 0 2 0 0 0 0 0 2 1 1 1 0 0 2 0 0 2 2 0 0 0 2 0 1 0 2 2 0 2 0 0 1 2 1 1 1 1 2 0 0 2 1 1 0 1 1 0 0 1 1 0 0 0 0 0 1 1 0 1 1 2 1 1 1 1 1 1 1 1 1 0 1 0 0 0 0 0 0 0 0 2 0 1 0 0 1 0 0 0 0 1 0 0 0 0 0 0 1 1 1 0 2 0 2 0 1 0 1 1 2 2 0 0 2 0 0 0 2 1 0 1 1 0 1 1 0 0 2 1 2 2 0 2 0 0 0 1 2 0 0 0 1 2 0 1 2 0 0 2 1 0 0 2 0 1 2 0 1 0 0 1 2 1 1 0 1 2 0 0 0 2 0 0 1 1 0 1 1 0 1 1 0 0 1 1 1 0 0 0 0 2 1 0 2 0 1 1 0 1 1 2 1 0 1 0 1 0 0 2 0 1 0 2 0 0 0 1 1 2 1 1 0 0 1 0 0 1 1 0 1 1 1 1 0 0 1 0 0 0 0 0 1 0 1 2 0 1 0 1 0 0 2 1 0 0 1 0 0 0 1 0 0 0 0 0 0 0 1 0 0 1 0 1 2 0 0 0 0 0 0 0 0 0 0 0 0 0 0 0 0 1 1 0 0 0 0 1 0 0 1 0 0 2 1 1 1 0 1 1 2 2 1 1 1 0 0 1 1 1 1 1 2 1 1 1 0 1 0 0 0 0 2 0 0 0 0 1 0 0 1 0 2 0 2 2 1 1 2 0 2 0 1 0 0 2 0 0 1 0 0 0 2 0 1 0 1 0 0 1 0 1 2 0 0 1 1 0 1 1 0 0 2 1 1 0 1 1 0 1 0 0 1 1 1 2 2 0 0 0 0 1 0 0 1 1 0 0 0 0 1 1 0 0 0 0 0 0 0 0 1 0 0 1 0 0 1 1 0 1 0 0 2 0 2 0 0 2 1 0 0 0 2 0 0 1 0 0 0 1 2 0 2 0 2 0 1 2 0 1 0 1 0 0 0 0 0 2 2 0 0 0 1 1 1 1 0 1 1 1 2 2 1 2 2 1 1 0 2 2 0 0 1 0 0 0 1 2 2 0 2 0 0 1 0 1 0 0 0 0 0 0 0 0 0 2 2 0 1 1 0 1 1 0 1 0 2 0 0 0 1 1 0 2 1 0 0 1 0 0 2 1 1 0 0 1 1 0 0 0 0 0 0 0 1 1 1 1 0 2 2 2 2 0 0 0 2 2 2 2 0 1 0 1 1 1 0 1 0 1 1 2 2 1 1 0 1 1 1 1 0 0 1 1 1 0 2 0 1 0 0 0 1 0 0 0 1 1 2 2 0 0 1 1 1 1 0 0 1 1 0 2 0 0 0 0 1 0 0 0 0 1 0 1 1 0 0 1 0 0 1 0 0 1 0 0 0 1 1 0 1 1 2 0 2 0 0 1 0 1 0 0 0 0 0 0 0
58 0 0 2 1 0 2 2 2 1 0 1 0 1 1 0 0 0 2 1 1 2 1 1 0 0 1 0 2 1 2 0 1 1 1 0 2 2 1 1 0 1 0 0 2 0 2 0 2 0 0 0 2 0 0 0 0 0 1 0 2 2 0 1 0 1 1 1 0 0 0 1 2 0 2 2 2 0 1 0 0 1 2 0 1 0 0 0 0 1 0 0 0 2 1 0 0 1 1 0 1 2 1 0 1 1 2 1 1 0 0 2 0 1 1 1 0 1 0 0 1 0 2 2 1 1 1 1 1 1 0 0 1 0 1 1 0 0 0 0 1 0 0 1 0 0 0 0 0 0 1 0 0 0 0 0 0 2 0 1 1 1 0 2 0 1 1 0 1 1 1 1 0 2 0 0 1 0 0 0 0 1 0 0 0 0 0 1 0 0 1 1 0 1 1 0 0 0 0 1 0 1 0 1 2 0 1 0 1 0 0 0 1 0 0 0 0 1 2 0 0 0 2 2 0 2 2 0 0 0 0 1 0 0 0 0 0 2 0 1 0 0 2 0 0 0 0 0 2 0 0 0 0 0 0 0 0 1 1 1 0 1 0 1 0 0 0 0 2 1 2 0 1 2 0 0 0 2 1 1 1 1 2 1 1 0 1 1 1 2 0 0 0 0 1 0 1 1 0 1 1 0 0 2 0 0 0 2 1 1 1 1 2 1 1 0 0 2 1 0 1 1 1 2 0 0 0 1 1 1 0 1 1 1 0 0 0 1 1 1 0 1 1 2 0 1 1 0 1 1 0 0 0 0 0 0 0 1 0 1 0 1 1 1 1 0 0 1 2 1 1 1 1 2 1 1 0 2 1 0 0 1 2 2 1 0 0 0 0 1 0 0 0 0 2 1 0 0 1 1 1 1 1 1 1 0 0 2 0 0 0 0 0 0 0 0 2 0 1 0 0 1 0 1 2 2 0 0 2 1 1 0 0 2 0 1 0 1 0 1 0 0 0 1 1 2 1 0 0 0 0 0 0 2 2 1 2 2 2 2 1 0 0 0 0 0 0 2 0 2 0 1 1 1 0 1 0 2 0 0 1 0 0 0 2 2 0 0 2 0 1 2 0 1 0 0 0 2 1 0 0 1 2 0 0 0 2 0 1 0 0 2 1 1 0 0 0 2 0 2 2 0 1 1 1 2 0 1 0 1 1 0 2 1 1 1 1 0 1 1 0 1 0 0 2 0 1 1 1 0 0 0 0 2 1 1 0 0 1 0 1 1 0 1 1 0 0 1 1 0 0 1 0 0 0 0 0 1 0 1 2 0 1 0 1 0 0 2 2 1 1 1 2 0 2 0 0 2 0 2 1 1 0 0 0 1 1 0 0 1 0 0 0 0 0 0 0 0 0 0 0 0 0 0 0 1 1 1 0 0 0 0 1 0 0 1 1 0 2 1 1 1 1 1 1 0 0 1 1 1 0 1 1 0 1 0 2 1 1 0 0 0 1 1 1 1 0 2 0 0 1 0 2 0 0 2 2 1 2 0 2 0 0 2 0 2 2 2 0 1 1 0 0 2 0 0 0 1 0 1 0 1 0 0 1 0 2 1 1 1 0 0 0 0 1 0 0 0 2 2 0 0 0 0 2 2 0 0 0 0 1 1 0 0 0 0 1 1 1 1 0 0 0 0 0 0 0 0 0 1 0 1 0 1 0 0 0 1 1 1 0 0 2 0 2 0 0 1 0 2 0 0 2 0 0 0 0 1 0 0 1 0 0 0 1 2 0 1 1 2 1 1 1 0 0 0 0 0 0 0 0 0 1 2 1 1 1 0 0 0 1 1 2 2 0 2 2 0 2 0 0 0 2 2 2 0 2 1 0 0 0 1 1 1 0 1 0 0 0 0 0 0 1 1 2 0 2 1 0 0 2 2 1 0 1 0 0 0 0 0 0 2 0 0 0 1 1 0 1 2 0 2 0 1 0 2 0 2 0 0 0 2 0 0 0 0 2 0 1 0 0 0 1 2 1 1 1 1 0 0 1 2 1 1 2 1 1 1 0 0 0 0 0 0 1 1 1 0 2 0 1 1 2 2 0 0 2 1 0 0 0 1 0 1 0 0 0 1 1 0 0 1 2 0 1 0 0 1 0 0 2 0 0 0 2 1 2 0 1 1 0 1 1 0 1 0 0 0 0 0 0 1 0 0 0 2 0 0 1 0 0 0 0 0 0 0 0 0 1 0 1 1 0 1 1 0 0 0 1 0 1 0
59 0 0 2 0 0 2 1 1 1 0 0 0 1 1 0 0 1 1 0 2 1 0 0 0 0 2 0 1 1 1 1 0 1 0 2 2 1 0 0 1 1 0 0 0 1 1 0 1 1 0 0 0 1 1 1 0 1 1 0 1 1 0 2 0 0 2 0 0 0 0 0 1 0 1 1 1 0 2 0 1 1 1 0 1 0 0 0 2 2 0 0 1 2 0 0 0 2 2 2 0 2 1 0 0 0 2 2 0 0 0 2 1 1 0 0 0 0 0 0 2 0 2 0 0 0 0 1 1 0 0 0 1 0 0 0 0 0 0 0 1 0 0 0 0 0 0 0 0 1 1 0 0 0 0 0 0 0 1 0 1 1 1 2 1 2 1 0 1 1 1 0 1 1 2 0 1 1 0 1 1 0 1 1 1 0 2 1 1 0 2 0 0 1 2 0 0 1 0 0 0 0 0 1 2 0 1 1 0 0 0 0 1 1 0 0 0 0 2 1 1 1 1 1 0 2 2 0 0 0 0 0 0 0 0 0 0 2 0 2 0 0 2 1 0 0 0 0 2 0 0 0 0 0 0 0 0 1 1 1 0 1 0 0 1 0 0 0 2 2 0 2 1 2 0 0 0 2 2 2 2 2 2 2 2 0 2 2 0 2 0 0 1 1 2 0 2 1 0 1 0 0 1 0 1 0 1 2 0 2 0 2 2 1 1 0 1 0 1 0 1 1 1 1 1 0 1 1 1 1 0 0 0 2 0 0 0 1 1 1 1 1 2 1 0 0 1 1 0 1 0 0 1 1 1 1 1 1 0 0 0 0 0 0 0 0 0 2 2 0 2 0 0 2 0 0 1 1 0 0 0 1 0 0 1 0 0 1 1 0 0 0 0 0 2 0 0 0 1 0 0 0 0 2 2 0 0 0 1 0 0 0 0 0 1 2 0 0 1 0 0 1 0 0 0 1 1 0 1 0 1 0 0 1 1 0 2 0 0 0 2 0 0 1 0 1 1 0 0 0 1 1 0 1 1 0 1 1 2 1 1 0 0 1 0 1 1 1 1 1 1 1 2 0 0 0 0 2 2 1 1 2 1 0 2 1 0 1 2 1 2 1 0 1 1 0 1 2 1 2 0 2 2 0 0 2 0 0 0 0 0 1 0 0 1 0 0 2 0 2 1 0 1 0 0 2 0 0 0 1 0 1 0 0 0 0 1 1 0 1 1 1 0 1 2 0 2 2 0 0 0 0 0 1 1 1 0 0 0 0 0 0 0 1 1 0 0 1 0 1 0 0 2 0 0 1 1 2 0 2 2 0 2 0 1 1 1 1 0 0 0 0 2 0 1 0 1 0 0 0 0 1 0 1 0 0 1 0 0 2 0 0 0 2 0 1 0 1 1 0 0 0 0 0 0 0 2 1 0 0 1 1 0 0 0 2 0 0 2 2 1 1 1 1 0 1 1 1 1 1 0 2 1 0 1 0 1 2 2 0 0 0 1 2 2 2 1 2 0 0 2 0 0 0 2 2 2 1 2 0 1 0 0 1 1 2 1 1 0 2 0 0 0 1 0 0 0 2 0 2 0 1 0 0 2 0 2 2 0 0 1 1 0 1 0 0 0 1 2 2 0 0 0 1 1 1 1 2 2 2 1 1 1 0 0 0 1 0 0 1 0 0 1 1 1 0 1 0 0 1 1 1 0 0 0 1 0 0 2 1 0 0 2 0 1 1 1 1 1 2 0 0 2 1 0 0 0 2 0 0 0 1 1 1 0 1 0 2 0 2 0 1 2 0 2 0 0 1 0 0 1 0 0 2 1 1 0 0 0 2 2 1 0 0 1 1 1 0 2 1 0 1 0 1 1 0 0 1 0 0 0 2 2 2 0 2 0 1 1 0 0 0 0 0 1 0 0 0 0 0 2 2 0 0 1 0 1 0 0 0 0 1 0 0 0 1 1 0 1 1 1 0 0 2 0 2 0 1 1 1 2 0 0 0 0 0 1 1 0 0 0 0 1 1 1 1 1 2 0 1 0 2 0 1 2 1 0 1 0 0 0 0 0 0 1 1 1 0 1 0 0 2 1 0 1 0 1 2 0 0 1 0 1 1 2 2 2 1 1 1 0 1 1 1 1 1 0 0 0 0 2 0 2 0 0 0 0 1 1 1 1 2 0 0 0 0 0 0 0 0 1 0 0 0 0 1 0 0 1 0 0 0 1 1 0 1 1 1 0 1 0 0 0 0 0 1 0 0 0 1 2 2
60 1 0 1 1 0 1 1 1 1 0 1 0 1 2 0 0 0 0 1 1 2 0 0 0 0 0 1 2 1 1 0 0 0 2 0 2 0 1 0 1 0 1 0 0 1 1 0 1 1 0 1 0 0 0 2 0 0 0 0 1 2 0 2 1 0 2 2 0 0 0 2 2 0 2 2 2 0 2 1 0 2 2 1 1 0 0 1 2 2 1 2 0 2 0 0 0 1 1 1 1 2 1 0 1 1 2 1 1 0 0 2 1 2 2 2 1 2 0 0 0 0 2 1 1 1 1 1 2 1 1 1 0 0 0 0 0 0 0 0 0 0 0 0 1 0 0 0 1 1 0 0 0 0 0 0 1 1 0 0 2 2 1 2 1 1 1 1 1 0 0 2 0 2 2 0 0 1 0 1 1 1 1 1 2 1 1 2 0 1 0 2 0 1 2 1 1 2 0 0 0 1 0 0 2 0 1 1 1 0 1 0 1 0 0 0 1 0 1 2 0 0 2 2 0 1 1 1 1 0 1 0 0 0 0 0 0 2 1 0 0 1 2 2 0 0 0 0 0 1 1 1 0 0 0 0 0 1 1 1 0 1 0 0 0 0 0 0 2 1 1 0 1 1 0 1 0 1 2 1 0 0 1 2 1 0 1 2 0 2 0 0 0 1 2 1 1 1 1 0 0 0 0 0 0 0 1 2 0 0 0 2 1 1 1 0 1 0 0 0 0 0 2 1 1 0 1 0 0 1 0 0 0 2 0 0 0 0 0 1 0 0 2 1 0 0 0 0 2 0 0 0 2 2 0 1 1 1 0 1 0 2 2 2 2 2 0 1 1 0 2 0 0 2 0 0 2 1 2 0 0 0 0 0 1 0 0 0 0 0 0 0 0 1 1 1 2 0 2 1 1 1 0 2 1 0 0 0 0 0 0 0 0 0 0 1 1 1 1 1 1 1 1 0 0 1 2 0 1 0 1 0 1 1 1 0 0 0 0 0 2 0 0 0 2 2 1 0 1 1 0 0 0 2 1 0 1 1 2 1 1 0 0 1 1 2 2 1 1 1 0 0 2 0 2 0 1 2 2 0 0 1 0 0 1 2 0 0 1 0 1 0 1 0 2 0 2 2 1 1 0 1 1 1 1 0 2 0 1 0 0 2 1 1 0 0 0 0 0 1 1 0 0 0 1 2 0 0 0 2 0 2 1 0 0 0 0 1 2 2 1 2 0 1 2 1 1 0 2 0 0 0 0 0 2 1 1 0 0 1 1 0 0 0 0 0 0 1 1 0 1 1 2 0 0 2 2 1 0 1 2 0 0 0 0 0 0 1 1 0 0 1 2 0 1 0 1 1 0 2 1 1 0 0 0 0 2 0 1 0 0 0 0 1 0 1 0 0 0 0 0 0 1 1 0 0 1 1 0 0 1 0 0 0 0 0 1 0 2 2 1 1 1 1 0 1 1 1 2 2 1 1 1 1 0 1 2 2 2 0 0 0 2 2 2 1 1 2 0 1 0 1 1 0 0 2 1 1 1 1 2 0 0 2 0 2 2 1 0 0 2 0 1 1 0 0 1 1 0 1 1 0 0 0 2 0 2 2 0 1 0 0 0 0 1 1 0 2 2 2 0 0 0 0 1 0 0 0 0 0 1 0 0 0 0 1 1 0 0 1 0 0 0 0 0 0 0 0 0 1 1 1 0 0 0 2 0 1 2 0 1 2 2 0 2 0 0 0 1 1 1 1 2 0 0 0 0 2 0 1 0 2 1 1 1 2 0 2 0 2 0 0 2 0 0 0 0 0 2 0 0 1 0 1 2 1 1 0 1 1 2 0 2 2 0 2 2 1 2 1 1 2 0 2 2 0 1 1 0 0 0 1 2 0 0 2 0 1 1 1 1 0 0 0 0 0 0 0 1 0 1 1 0 1 0 1 1 1 0 1 1 2 0 0 0 2 1 0 1 1 1 0 0 0 0 1 0 0 1 2 2 0 0 0 0 0 2 1 1 0 1 1 1 1 2 2 2 1 0 0 1 2 1 1 1 1 1 1 1 1 1 0 0 0 1 1 2 1 1 0 0 1 1 0 0 0 1 0 0 0 2 0 1 2 0 0 0 1 1 1 0 1 2 1 1 0 0 1 1 0 2 0 1 1 0 0 1 1 0 0 0 1 0 0 1 1 2 0 0 0 1 0 0 0 0 0 1 0 1 0 0 0 1 1 0 0 0 1 0 1 0 0 0 0 0 1 0 0 1 1 2 0
61 1 0 2 0 0 1 2 2 0 0 0 0 1 1 0 0 0 0 0 2 2 0 0 0 0 1 0 2 0 2 1 2 1 1 0 2 1 1 0 0 1 0 0 0 0 1 0 0 2 0 1 0 0 1 2 0 0 1 1 0 1 0 0 0 0 1 0 0 0 0 1 2 1 1 2 2 0 2 0 2 2 1 0 2 0 0 0 2 2 0 0 0 0 0 1 0 1 1 1 0 2 0 0 2 2 0 0 1 0 0 1 0 0 2 2 1 0 0 0 1 0 2 1 0 1 1 0 1 0 0 0 1 0 0 0 1 0 0 0 0 0 0 0 0 1 1 0 0 0 0 0 0 0 0 0 1 2 1 0 1 1 0 2 2 2 1 0 0 2 1 1 0 2 1 1 0 1 0 1 1 1 0 1 0 0 2 0 0 0 2 0 1 1 2 0 1 2 1 1 0 1 0 2 2 0 0 1 1 0 0 0 1 1 0 2 2 0 2 0 0 0 2 1 1 0 0 1 1 1 1 0 0 0 0 0 0 2 0 2 0 0 2 2 0 0 0 0 1 1 1 1 0 0 0 2 1 1 1 1 0 1 0 0 0 0 0 1 2 2 0 0 0 2 0 0 0 2 2 2 2 2 2 1 1 1 1 1 1 2 0 1 0 0 2 0 2 1 0 1 1 0 1 1 0 0 0 2 0 2 0 1 2 2 2 0 0 0 0 0 0 0 2 2 1 0 1 2 2 0 0 1 0 1 0 0 0 1 0 1 1 1 1 1 1 1 0 0 0 1 0 0 1 1 0 0 1 0 0 2 0 2 2 0 2 1 0 1 2 1 1 1 1 2 2 2 2 2 1 1 1 1 0 0 2 1 0 0 0 1 1 1 0 0 2 1 0 0 1 1 1 1 0 2 1 0 0 1 0 0 0 0 0 0 0 0 2 0 1 0 0 0 0 0 0 1 1 0 1 0 1 0 1 1 2 1 0 1 0 1 1 1 0 1 1 2 2 0 0 1 0 0 0 2 1 0 2 1 1 0 0 0 0 1 0 2 1 1 1 1 0 0 1 2 0 2 0 2 1 0 1 1 0 0 2 1 0 0 2 0 1 1 0 1 0 0 1 1 1 2 1 2 1 1 0 2 1 0 0 0 0 1 1 1 0 0 2 0 0 1 1 1 0 0 0 0 2 1 0 2 0 1 1 1 1 0 1 1 1 1 2 2 0 0 2 0 1 0 2 0 0 0 1 2 1 1 0 0 0 0 0 0 1 1 0 0 0 2 2 0 2 0 0 0 0 0 1 0 1 0 1 0 2 0 2 1 1 0 0 0 0 0 2 0 0 1 0 0 0 0 0 1 0 0 0 1 1 1 1 0 1 0 1 1 1 0 1 0 0 0 0 0 0 0 0 0 2 0 0 0 1 0 0 0 0 1 0 0 1 1 1 0 0 1 0 1 2 1 2 2 0 2 1 1 1 0 1 2 1 0 0 0 1 2 2 1 1 2 0 0 1 0 0 0 0 2 2 0 1 0 1 0 0 2 1 2 1 2 0 2 0 0 1 2 1 0 0 1 0 0 0 0 0 0 2 0 1 2 0 0 0 0 1 0 1 1 0 1 1 1 0 1 1 0 1 0 0 1 1 1 2 2 1 0 0 2 1 1 1 2 0 0 0 0 0 1 1 1 0 0 0 0 0 0 0 1 0 0 2 1 0 1 1 1 0 1 1 1 1 0 1 0 2 0 1 0 0 2 0 0 1 0 0 0 0 2 0 2 0 2 0 1 2 0 2 0 0 0 2 0 0 0 1 1 1 1 0 0 0 1 2 1 2 2 0 2 2 1 2 2 0 1 1 2 1 0 1 1 0 1 0 0 2 2 0 1 0 0 0 0 0 0 0 0 0 0 0 0 0 0 2 2 0 0 1 0 1 0 0 1 0 1 0 0 1 1 0 0 1 1 0 0 0 0 0 2 0 1 2 2 2 0 0 0 0 0 0 0 1 0 0 0 2 1 1 1 1 2 0 2 0 2 1 1 2 1 1 1 1 1 1 0 1 0 0 0 2 1 2 2 0 2 0 0 1 0 1 1 0 1 0 2 0 1 0 0 0 1 1 0 0 0 2 1 0 0 0 1 0 0 2 0 2 0 0 2 2 0 0 0 0 0 0 0 2 2 2 0 1 1 1 0 0 2 2 0 0 0 0 0 0 0 0 0 0 0 0 1 0 1 0 0 0 0 0 1 0 0 1 0 0 0
62 1 0 2 0 0 2 1 1 2 0 0 0 0 0 0 0 0 0 1 1 2 0 0 0 0 1 0 1 2 0 1 2 1 1 1 0 2 0 0 0 2 0 0 1 0 1 0 0 2 1 2 0 0 1 0 0 0 1 1 0 1 0 1 1 1 1 0 0 2 2 2 1 0 2 1 1 0 2 0 1 1 2 1 1 0 0 1 2 2 1 1 0 2 1 0 0 1 1 1 1 1 0 0 0 0 2 0 2 1 0 1 0 0 1 1 1 0 0 0 0 0 1 2 1 0 1 1 1 0 0 0 0 0 0 0 0 0 0 0 0 0 0 0 0 1 0 0 0 0 0 0 0 0 0 0 0 1 0 0 1 1 0 2 2 2 1 1 0 1 0 1 0 2 2 0 0 1 0 1 1 1 1 1 1 0 1 0 0 0 1 0 1 0 1 1 0 2 0 0 0 0 0 0 2 0 2 0 0 0 1 0 0 0 0 0 0 0 1 1 1 1 1 1 1 1 1 0 0 0 0 0 1 1 0 0 0 2 0 1 0 0 2 2 0 0 0 0 2 0 0 0 1 1 1 2 0 1 1 1 0 1 0 0 0 0 0 0 2 1 0 1 1 2 0 0 0 1 1 0 0 1 1 1 0 0 1 1 1 2 0 2 1 0 2 0 2 1 1 0 1 0 1 0 0 0 0 2 1 2 1 2 1 1 1 0 0 0 1 0 1 1 1 1 2 0 2 1 1 1 0 1 1 2 0 0 0 1 0 1 0 0 0 2 1 1 0 2 1 0 1 0 1 1 0 0 0 0 0 1 1 2 1 0 1 0 0 0 1 1 1 1 0 2 0 0 0 1 0 1 0 2 0 0 0 0 0 0 0 0 0 1 0 1 2 0 1 1 1 1 1 1 0 0 0 0 0 1 0 0 0 0 0 0 1 1 1 0 1 0 0 0 0 1 2 2 1 0 2 0 1 0 0 1 0 0 0 0 0 0 0 2 0 0 2 2 1 0 0 2 0 0 0 2 1 0 1 1 1 0 0 0 0 0 0 0 0 1 2 0 0 0 1 2 2 0 2 2 1 0 1 1 0 0 1 1 0 1 2 0 2 2 0 2 1 0 1 1 1 2 1 1 0 1 1 1 1 1 0 0 0 0 0 1 0 0 1 0 0 1 1 1 1 1 1 2 0 1 0 1 1 1 1 0 1 0 1 1 0 0 0 1 0 1 2 0 2 0 2 0 0 0 1 2 1 1 0 1 0 0 0 0 1 0 0 1 1 1 0 1 0 0 0 0 0 0 0 1 0 1 2 0 0 0 0 0 0 0 0 0 1 1 1 0 0 0 0 0 0 1 0 2 1 0 0 0 1 0 1 0 1 0 0 0 0 0 0 1 0 0 0 0 1 0 0 0 2 0 0 0 1 1 1 0 0 2 0 0 2 2 1 1 0 0 2 0 0 0 1 1 0 0 0 2 2 0 0 1 0 0 0 0 0 1 1 0 0 1 1 1 1 1 0 0 0 2 2 0 1 0 0 1 0 1 1 1 2 1 0 1 1 0 0 0 0 0 0 2 0 0 0 1 1 1 1 1 1 2 0 0 1 1 0 2 0 0 0 1 1 1 0 1 0 0 1 0 0 1 1 1 2 2 0 1 0 1 1 1 0 2 0 1 0 0 1 1 2 1 0 0 0 0 0 0 0 2 0 0 1 0 0 0 1 0 0 0 0 0 1 2 0 1 1 0 0 1 0 0 1 1 0 1 0 0 0 1 1 2 0 2 0 1 2 1 1 0 0 1 0 0 1 0 1 1 1 1 2 0 1 1 1 0 1 1 1 1 2 1 2 1 1 1 0 2 2 0 0 1 0 1 0 0 2 0 0 1 0 0 1 0 0 1 0 0 0 0 0 0 1 0 1 1 0 0 0 0 1 0 0 0 0 2 0 0 0 0 0 0 1 2 1 0 0 1 0 1 0 1 1 0 0 0 0 0 0 0 2 1 1 0 1 1 0 1 1 1 1 2 0 0 0 2 1 1 2 1 0 0 1 2 1 0 1 0 0 0 2 0 1 0 1 0 2 2 1 0 1 1 0 0 0 2 0 0 0 1 0 1 0 1 0 1 2 1 1 0 1 0 0 0 2 0 1 0 1 0 1 1 2 1 0 1 0 0 1 1 2 0 1 0 1 0 1 0 0 0 0 1 2 0 0 1 1 1 0 1 1 0 0 0 0 0 1 0 1 0 1 0 1 0 1 1
63 1 0 2 0 0 2 1 1 0 0 0 1 1 0 0 0 0 0 0 2 2 0 0 0 0 1 0 2 0 2 1 1 2 0 1 1 1 0 0 1 0 1 1 0 1 2 1 0 1 2 1 0 0 0 1 1 0 1 2 0 0 0 2 0 1 1 1 0 0 0 1 2 1 2 2 2 0 2 0 1 1 2 1 1 0 0 1 1 2 1 1 0 2 1 0 1 0 0 0 2 1 0 0 1 1 2 1 1 1 0 2 1 2 2 2 0 0 0 0 0 0 2 2 2 2 2 1 1 1 1 1 0 0 0 0 0 0 0 0 0 0 0 0 0 0 0 0 0 1 1 0 0 0 0 1 0 1 0 0 1 1 0 2 0 2 1 0 0 2 2 0 0 2 1 0 0 0 0 0 0 0 1 1 2 1 1 2 1 1 1 1 0 0 1 0 0 2 0 1 0 1 1 1 2 0 1 2 0 0 0 0 1 0 0 0 0 2 0 0 2 2 1 2 0 1 1 0 0 0 0 0 0 0 0 0 0 2 1 1 0 1 2 2 0 0 0 0 2 0 0 0 0 0 0 2 1 1 0 0 0 0 0 0 0 0 1 1 2 2 1 0 0 2 0 0 0 0 2 0 0 2 2 0 0 0 2 0 1 2 0 1 0 1 2 1 1 0 0 0 1 1 1 0 0 0 0 1 2 2 2 2 1 1 1 0 1 1 1 0 1 2 0 1 1 0 1 1 1 0 0 1 0 2 0 0 0 1 0 1 0 1 1 1 0 0 0 1 1 2 1 1 2 2 0 1 1 0 0 1 0 1 1 1 1 1 0 1 2 1 1 1 0 2 0 0 2 1 1 0 0 1 1 0 2 0 1 0 0 1 0 2 1 1 2 0 2 2 0 0 0 0 1 0 0 0 1 0 0 0 0 0 1 0 1 2 0 0 1 0 1 1 1 1 0 0 1 1 2 0 1 0 1 1 1 0 1 1 0 1 1 1 0 1 1 1 1 0 0 1 0 0 0 2 1 1 1 1 1 1 1 0 0 1 0 1 1 1 2 0 1 1 1 1 1 0 0 1 1 0 2 0 0 1 2 0 0 0 2 0 2 1 1 1 2 0 1 2 2 2 1 2 2 0 0 0 2 1 1 0 1 1 1 1 0 0 0 1 0 1 0 0 0 0 0 2 0 0 0 2 0 2 0 0 0 0 1 0 2 1 1 2 0 0 2 1 1 1 0 1 0 1 1 2 2 0 1 1 0 0 1 0 1 0 0 0 0 0 0 0 0 0 1 0 0 1 1 0 0 0 1 0 1 0 1 0 0 2 2 1 0 0 0 0 1 1 0 1 0 1 1 0 0 0 0 0 1 0 0 1 1 0 0 0 0 0 0 1 0 0 0 0 0 0 0 1 1 1 0 0 1 0 0 1 0 0 1 0 2 1 1 1 0 0 1 1 1 1 1 1 1 0 1 1 1 1 1 1 1 0 0 0 1 2 2 1 1 1 0 0 2 0 1 0 0 2 2 1 1 0 1 0 0 2 1 2 1 1 1 0 2 0 0 1 1 0 0 2 0 2 2 0 0 1 0 0 1 1 1 0 2 2 1 0 0 1 0 0 0 0 1 0 1 0 1 1 0 1 0 0 1 1 1 0 0 0 1 1 1 2 0 0 0 0 0 0 0 0 0 2 2 2 0 0 0 1 0 0 1 0 0 0 1 0 1 0 1 0 1 2 0 0 2 0 0 0 0 2 0 0 1 0 1 1 1 1 1 1 1 2 1 1 2 0 1 0 0 0 0 1 0 0 0 1 2 1 1 0 0 2 2 0 0 0 2 2 2 1 2 2 0 1 1 2 2 0 0 2 0 0 1 2 2 1 0 2 0 1 1 0 0 0 0 0 0 0 0 0 0 0 2 2 0 0 1 0 1 0 0 0 0 2 0 0 0 0 1 0 2 0 1 0 0 1 0 1 0 2 2 1 2 0 0 0 0 0 2 1 0 0 1 0 0 0 1 1 1 2 0 0 0 1 1 1 2 2 1 0 0 1 0 0 1 0 2 1 1 1 0 0 0 0 2 0 1 0 0 2 1 1 0 2 0 2 0 1 1 0 1 1 0 1 1 2 1 0 1 1 0 0 1 0 2 0 0 0 0 0 1 1 1 1 0 0 2 1 2 0 0 0 1 0 0 0 0 1 1 1 0 0 0 0 0 1 0 0 0 0 0 0 0 0 1 0 1 0 0 0 1 0 1 0
64 0 0 2 0 0 0 1 2 0 0 1 1 1 0 0 1 0 1 1 1 2 2 0 0 0 1 0 1 1 1 0 1 1 0 1 1 2 0 0 1 1 1 0 0 1 0 0 2 1 0 0 0 0 2 0 0 0 0 0 1 2 0 0 0 2 1 1 0 0 0 0 2 0 2 2 2 0 1 0 0 1 1 0 0 1 0 2 2 2 1 1 1 0 0 1 0 0 0 0 2 2 1 0 1 1 2 0 2 0 0 2 1 2 2 2 1 2 0 0 0 0 2 0 0 0 0 2 2 2 2 2 0 0 0 0 0 0 0 0 2 0 0 0 1 0 0 0 0 1 1 0 0 1 0 0 1 0 1 0 1 0 0 1 1 2 2 0 2 0 0 1 0 2 0 0 0 0 0 0 0 0 1 1 1 0 2 0 0 0 1 0 0 2 2 0 2 2 0 0 0 0 0 0 2 0 2 0 1 0 1 0 0 0 0 1 1 1 0 1 0 0 2 1 1 2 1 0 0 0 0 0 0 0 0 0 0 2 0 2 0 0 2 2 0 0 0 0 2 0 0 0 0 0 0 1 0 0 0 0 0 0 0 0 0 0 1 0 1 0 2 0 0 1 0 0 1 2 2 2 2 2 1 1 2 1 0 0 1 2 0 2 0 0 2 0 2 0 0 0 1 0 0 1 0 0 0 2 1 1 0 1 1 2 2 0 1 0 0 0 1 1 2 2 0 0 1 2 2 1 0 2 0 1 0 1 1 2 1 1 0 1 1 2 1 1 1 0 1 1 0 0 0 0 0 0 0 2 0 1 0 1 0 0 0 0 0 0 1 1 1 1 1 2 0 0 2 1 1 0 0 2 0 0 0 0 0 0 0 1 0 0 1 0 2 0 1 0 0 0 0 0 1 1 0 2 0 1 0 0 0 0 1 1 1 2 0 0 0 0 0 2 0 0 1 1 1 2 2 0 0 2 0 1 1 0 1 1 0 1 0 2 0 1 1 1 1 1 1 2 0 0 0 2 2 1 2 1 1 0 1 0 0 1 0 1 1 1 2 0 1 1 2 0 0 1 0 2 2 1 1 0 0 0 2 0 0 0 2 0 2 1 0 1 0 0 0 0 0 2 2 2 2 0 0 0 2 0 1 0 0 2 1 0 0 0 0 1 0 1 1 1 2 2 2 2 0 1 0 1 1 1 1 1 1 0 0 0 0 0 0 1 0 0 1 1 0 0 2 0 0 0 0 2 1 2 1 0 0 0 0 0 0 0 0 0 0 2 1 1 1 0 0 0 0 0 0 1 0 1 2 0 1 0 0 0 0 0 0 0 0 2 0 0 2 0 0 1 0 2 0 1 0 0 0 0 1 1 1 0 1 0 0 2 0 1 0 2 1 1 0 1 1 1 0 0 1 2 0 0 0 0 0 0 0 0 0 0 2 2 1 2 0 2 0 1 0 0 1 0 0 2 1 1 2 0 1 2 2 0 0 0 2 2 2 2 0 2 0 0 1 0 0 0 1 1 1 0 2 0 0 1 0 1 0 1 1 1 0 0 2 0 1 1 0 0 1 1 0 1 1 0 1 1 2 1 1 2 0 1 0 0 0 0 1 0 0 2 1 1 0 0 0 0 0 1 0 1 1 1 1 1 1 0 0 0 2 1 1 1 0 0 0 0 0 1 1 0 0 0 0 0 0 1 0 1 0 0 1 1 0 0 2 0 1 0 0 0 2 1 1 0 2 0 2 1 1 2 0 0 0 0 0 0 1 2 0 0 2 2 2 2 2 1 1 1 0 1 0 0 1 0 1 2 1 0 0 0 1 1 2 0 0 0 1 0 0 0 2 2 1 1 1 2 2 0 2 2 0 0 0 1 2 1 0 2 0 0 1 0 0 0 0 1 1 0 1 0 0 0 2 2 0 0 1 0 1 0 0 1 0 2 0 0 1 1 0 0 1 1 0 0 1 1 0 2 0 2 1 1 1 1 0 0 0 0 1 1 0 0 0 0 0 1 2 2 2 1 1 1 0 2 1 1 2 1 0 1 0 0 0 0 1 0 1 1 0 1 2 2 0 2 1 1 1 0 0 0 0 0 1 1 0 1 0 1 1 0 1 2 0 0 2 2 1 1 0 2 0 1 0 0 1 0 1 1 1 1 1 0 0 0 0 0 1 1 1 1 1 1 0 0 0 0 0 1 1 1 1 0 0 0 0 0 0 0 0 0 0 0 0 0 0 0 0 0 0 0 1 0 1 0
65 1 0 2 0 0 1 1 2 1 0 0 1 1 0 0 1 0 1 2 0 1 0 0 0 0 0 0 2 0 1 2 0 0 2 0 2 1 0 0 1 0 0 0 1 1 1 0 0 2 0 1 0 1 1 1 0 0 1 1 1 1 0 0 0 1 1 1 0 0 0 0 1 0 1 1 1 0 2 1 0 2 1 1 1 0 1 0 2 2 0 0 0 2 1 0 0 1 1 1 0 2 0 0 2 2 0 0 2 0 0 2 0 2 2 2 0 1 1 0 0 0 2 1 1 1 1 0 0 0 0 0 0 0 1 1 1 0 0 0 1 0 0 0 0 0 0 0 0 0 1 0 0 1 0 0 1 0 1 0 1 1 0 2 0 2 1 0 1 1 0 1 0 2 1 0 0 0 0 0 0 0 1 1 2 0 2 2 1 0 1 1 0 2 2 0 1 2 0 0 0 0 1 1 2 0 1 0 2 0 0 0 1 1 0 0 0 0 0 2 0 0 2 1 1 1 0 0 0 0 0 0 0 0 0 0 0 1 0 0 0 0 1 2 0 0 0 0 2 0 0 0 0 0 0 2 0 1 1 1 0 1 0 0 0 0 0 1 1 1 0 2 1 2 0 1 0 0 2 0 0 1 2 2 2 0 2 0 2 2 0 2 0 0 2 0 2 1 0 1 1 1 0 0 0 0 1 2 1 1 1 1 1 2 2 0 0 1 1 0 1 1 1 2 1 0 1 0 1 1 0 2 2 0 0 0 0 1 0 0 0 1 1 2 1 1 0 0 0 0 0 0 2 2 0 0 1 1 0 0 1 1 2 0 2 0 0 2 2 0 2 0 0 2 0 0 1 0 0 0 2 1 2 0 1 2 0 0 0 0 0 0 0 0 2 1 0 1 0 0 0 0 1 1 0 0 1 0 1 0 0 0 1 1 2 2 0 0 1 0 1 1 1 1 0 1 2 0 2 0 2 1 1 1 1 0 1 0 0 0 1 1 0 0 2 2 1 0 0 2 0 0 0 2 2 2 2 2 2 1 2 0 1 0 1 1 1 1 2 0 1 1 2 1 2 0 2 2 2 0 0 1 0 0 2 1 0 0 1 0 0 1 1 1 0 0 1 1 1 2 0 2 0 1 1 1 1 0 2 0 0 2 1 1 1 0 0 0 0 2 1 0 0 0 0 2 0 0 1 2 0 1 1 0 0 0 1 0 0 0 1 1 0 0 1 1 0 2 0 0 0 0 1 2 1 1 0 1 0 0 0 0 2 0 0 1 1 1 0 1 0 1 0 0 0 0 0 0 0 0 2 0 0 0 0 0 0 1 1 1 1 0 2 0 0 2 0 0 0 1 0 2 0 0 0 1 1 0 0 1 1 0 0 0 1 1 0 1 0 1 0 0 0 1 0 0 2 1 0 0 1 1 1 0 0 0 1 0 2 2 1 2 0 0 2 1 1 2 0 0 0 2 1 1 1 0 1 1 1 0 0 0 0 0 0 0 0 2 0 0 0 0 0 0 0 2 1 1 1 1 2 0 0 2 0 2 2 1 1 0 2 0 1 2 0 0 1 0 0 0 0 0 0 0 1 0 1 2 0 0 1 0 1 1 0 2 0 1 2 2 0 0 0 0 2 0 0 1 1 1 2 2 0 0 0 0 1 0 0 1 1 0 1 1 1 0 1 1 0 0 0 0 0 2 0 0 1 0 1 0 0 0 2 0 1 0 0 0 2 1 1 0 2 1 0 0 0 1 1 2 0 1 1 1 1 2 0 1 1 2 1 1 2 2 2 2 0 0 0 2 2 0 1 2 1 0 0 0 0 1 1 0 0 0 1 2 1 1 1 1 1 1 1 2 1 0 1 1 1 0 0 2 2 1 0 1 0 0 1 0 0 1 0 0 0 0 0 0 0 1 2 1 0 0 0 1 1 0 1 0 0 2 0 0 0 1 0 0 2 0 1 1 0 1 0 1 0 0 1 1 2 0 0 0 0 0 1 0 0 0 1 0 0 2 2 2 2 1 0 1 1 1 1 1 2 1 0 0 0 0 0 0 1 0 1 1 1 1 2 2 0 2 2 1 1 0 2 0 0 0 1 2 0 2 0 1 1 0 1 1 0 0 1 1 0 1 0 1 1 1 0 0 2 0 0 0 0 0 0 2 2 2 0 0 1 1 0 0 0 0 0 0 0 1 1 1 0 0 0 1 1 0 0 0 0 0 0 1 0 1 0 0 0 0 0 0 0 1 2 1 2 1
66 0 0 1 0 0 0 0 0 2 0 0 0 0 0 0 0 0 1 1 1 2 0 0 0 0 0 0 2 0 2 0 0 0 1 2 2 1 0 0 2 0 1 1 0 1 0 0 0 2 0 0 0 2 0 1 0 0 1 1 0 0 0 2 0 1 1 0 0 1 2 1 2 0 1 2 1 0 2 0 2 2 2 1 2 0 1 1 2 2 0 1 1 2 1 0 0 2 2 2 2 2 1 0 0 0 2 0 2 0 0 2 1 1 1 1 0 0 2 0 0 0 2 2 1 1 1 1 2 0 0 0 0 0 0 0 0 0 0 0 1 0 0 0 0 0 0 0 0 0 0 0 0 1 0 0 1 1 1 0 0 1 0 2 1 2 1 0 0 2 1 0 0 2 1 0 0 0 0 0 0 1 1 1 1 0 1 2 1 0 1 1 1 1 2 1 0 2 0 0 0 0 0 1 2 0 0 1 1 0 1 0 1 0 0 0 0 0 1 1 0 0 2 1 1 2 1 0 0 0 0 0 0 0 0 0 0 2 0 1 0 1 2 2 0 0 0 0 2 1 1 1 0 0 0 0 0 0 0 0 0 0 0 1 0 0 0 0 1 0 1 1 1 2 0 1 0 2 2 1 1 1 1 0 0 0 2 2 0 2 0 1 1 1 2 1 0 1 0 0 1 1 1 0 1 0 1 2 0 1 1 2 1 1 1 0 0 0 1 0 2 2 1 2 0 0 0 2 2 1 0 1 0 1 0 0 0 1 0 1 1 1 1 2 0 0 1 0 0 2 0 0 1 1 0 1 1 1 0 2 0 2 1 1 1 1 0 1 2 1 1 1 0 2 0 0 2 2 1 0 0 2 1 1 2 0 0 1 1 0 0 0 0 0 1 1 1 0 1 1 1 1 0 2 2 0 0 2 0 0 0 0 1 1 2 2 0 2 0 2 1 1 0 2 1 1 1 0 0 1 0 0 0 2 0 2 0 0 0 0 0 2 0 2 0 1 2 0 0 1 0 0 0 2 2 2 2 1 1 1 1 0 1 1 1 1 1 2 1 1 2 0 2 0 1 0 2 2 2 1 1 2 0 0 2 1 0 1 2 1 1 1 0 2 1 0 0 1 1 2 1 2 2 0 0 0 2 0 0 0 0 1 0 2 0 0 0 0 1 2 2 0 1 0 0 0 0 0 1 2 0 1 2 2 2 0 2 1 2 2 1 2 0 1 1 0 0 2 0 0 0 0 1 2 2 0 0 0 0 0 1 0 1 0 0 0 0 1 1 0 0 1 0 0 1 1 1 0 0 0 1 0 1 0 1 0 0 2 1 0 0 2 1 0 0 1 1 0 0 0 0 1 0 0 0 0 0 1 1 2 0 0 0 1 0 0 0 0 0 0 0 0 0 1 0 0 2 1 0 0 1 0 1 0 0 0 0 0 2 1 1 1 1 1 0 1 1 1 1 1 0 1 1 1 1 0 1 2 2 0 0 0 0 1 1 1 0 1 0 0 2 0 1 0 0 1 1 1 2 0 0 0 0 1 1 2 1 1 0 0 2 0 2 2 1 0 1 2 0 0 0 0 0 0 1 0 2 2 0 1 0 0 0 1 0 1 0 1 1 1 0 0 1 0 1 0 0 1 1 1 2 2 1 0 0 1 1 0 0 0 0 0 0 0 1 1 2 1 0 0 0 0 0 0 0 2 0 0 2 2 0 0 2 1 0 0 0 0 1 2 0 0 2 0 0 0 0 1 0 0 0 0 0 0 0 1 0 1 1 2 1 1 2 1 2 1 0 1 0 0 1 0 0 1 2 1 1 1 1 1 1 0 1 1 1 2 2 1 2 1 1 1 1 2 2 0 2 2 0 0 0 2 2 1 0 2 0 0 1 0 0 1 1 0 1 0 1 0 0 0 2 2 0 1 1 0 1 1 0 1 0 1 0 0 0 0 1 0 2 0 0 0 1 0 0 1 0 1 0 0 1 1 0 0 0 0 0 0 1 0 0 0 0 1 2 1 1 1 0 0 2 2 2 2 2 0 0 0 1 1 1 0 1 0 1 0 2 0 2 1 1 1 1 0 1 0 0 2 1 1 0 1 0 1 1 1 1 1 1 0 0 0 2 1 1 0 0 1 1 1 1 0 2 0 0 0 0 0 0 0 0 0 0 0 0 1 0 1 0 0 1 0 0 0 0 1 0 0 1 0 0 0 0 0 1 0 1 1 0 2 0 0 0 0 0 0 0 0 0 0 2 1
67 0 0 2 1 0 2 1 2 0 0 0 0 1 0 1 1 0 0 2 0 2 0 0 0 0 1 0 2 1 1 2 0 1 2 0 2 1 1 1 0 1 0 0 2 0 1 0 1 1 0 1 1 0 1 0 1 1 0 2 0 0 0 0 0 0 2 2 0 0 0 2 2 0 1 2 2 0 1 0 1 2 2 0 1 0 0 1 1 1 0 1 1 2 0 0 1 1 0 1 2 1 0 0 1 1 1 1 1 1 0 1 1 2 2 2 1 1 0 0 0 0 2 2 1 1 1 1 2 2 0 1 0 0 0 0 1 0 0 0 1 0 0 0 1 0 0 0 0 1 0 0 0 0 0 0 0 1 0 1 2 2 0 2 0 1 0 0 0 1 0 1 1 1 1 0 0 1 1 1 0 1 2 2 2 0 2 2 0 1 0 1 0 2 2 1 2 1 0 0 0 1 0 1 2 0 0 0 2 0 1 0 2 0 0 1 1 0 2 0 0 1 1 2 0 0 0 0 0 0 0 0 0 0 0 0 0 2 0 2 0 0 1 2 0 0 0 1 2 0 0 0 0 0 0 2 1 0 0 0 0 0 0 1 0 0 0 0 1 0 1 0 1 2 0 1 0 2 1 1 1 1 2 1 2 0 2 1 0 1 0 0 1 0 2 0 2 1 0 1 1 1 1 0 0 1 1 2 0 1 0 0 1 2 2 0 0 0 0 0 2 0 1 1 1 0 0 1 1 0 0 2 2 1 0 0 0 1 0 0 0 0 0 0 0 0 0 0 0 1 0 0 1 1 0 1 1 0 0 2 0 2 0 0 0 1 0 2 2 1 1 1 1 2 0 0 1 2 1 1 1 1 1 0 1 0 0 0 0 0 0 1 1 0 1 2 2 1 0 0 0 0 0 1 0 0 0 0 0 0 0 0 0 0 1 2 0 0 1 0 0 0 1 0 0 1 0 0 0 0 1 0 0 1 0 1 0 0 0 1 1 1 0 1 1 2 1 0 0 0 0 0 0 2 2 0 2 2 2 2 1 1 1 1 1 2 2 0 2 0 0 0 2 1 1 0 1 2 0 0 1 1 0 1 2 0 0 1 1 1 0 1 0 1 1 0 1 2 1 2 0 2 1 1 0 1 2 0 1 0 0 2 0 1 0 1 1 1 0 2 1 0 0 0 0 1 1 2 0 0 1 1 1 0 1 0 1 1 2 2 2 2 0 0 1 0 0 1 1 0 0 0 1 2 2 0 1 1 0 0 1 1 0 1 1 0 0 2 1 1 0 0 0 0 1 0 1 1 0 1 2 0 2 0 2 0 0 2 1 0 1 0 0 0 0 0 0 0 0 0 0 2 0 1 0 0 0 1 2 0 0 0 0 0 0 0 0 0 0 0 0 0 0 0 0 0 2 2 0 0 1 0 0 0 0 0 0 2 1 1 0 0 0 1 0 2 2 1 1 1 1 1 0 2 1 1 1 2 2 0 0 0 0 1 1 0 0 2 0 0 1 0 1 0 0 2 1 2 2 0 2 0 0 0 0 1 0 1 1 0 2 0 0 0 0 0 0 1 0 1 1 0 0 0 1 0 2 2 0 1 1 0 0 1 0 1 0 0 0 0 0 1 0 0 1 2 0 2 1 1 1 1 1 0 0 0 2 0 0 0 0 0 1 1 1 0 1 0 0 0 0 0 0 0 0 2 1 0 1 0 0 1 1 0 0 1 1 1 1 2 0 0 1 1 0 0 0 2 0 1 0 0 0 0 1 2 0 2 1 2 0 2 2 0 0 0 0 1 0 1 2 0 1 2 1 0 0 0 1 1 2 0 1 1 1 2 2 1 1 1 1 1 1 2 2 0 1 2 0 0 0 2 1 1 0 1 0 0 1 0 1 0 2 0 2 0 2 1 1 0 2 2 0 0 1 0 1 0 0 0 0 2 0 0 0 0 0 0 1 1 0 0 0 1 0 2 0 1 1 0 0 1 0 0 0 0 0 0 1 0 0 0 1 2 2 2 2 1 0 0 0 1 1 1 2 1 0 0 1 1 1 0 1 0 1 1 0 1 2 1 1 1 2 1 1 0 0 0 0 0 0 2 0 1 1 0 1 1 0 1 0 0 2 2 2 0 0 0 1 0 1 0 1 0 1 1 1 2 2 1 1 1 1 0 2 1 1 1 0 0 2 0 1 0 0 0 0 0 1 0 0 0 0 0 1 0 1 0 0 0 0 0 0 2 1 0 0 0 1 1 1 0
68 1 0 1 1 0 2 0 0 2 0 0 0 2 1 1 1 0 1 1 1 2 0 0 0 0 2 0 2 2 0 2 1 1 0 2 1 2 0 0 1 1 0 0 0 0 0 0 2 0 0 1 1 1 0 0 0 1 1 0 1 2 0 0 0 2 1 1 0 0 0 1 2 0 0 2 2 0 2 1 1 2 2 1 2 1 0 1 2 2 0 2 1 1 1 0 0 1 1 1 1 1 1 1 0 0 2 1 1 0 0 2 2 2 2 2 2 0 0 0 0 0 2 1 1 1 1 1 1 0 0 0 0 0 0 0 0 0 0 0 0 0 1 0 0 0 0 0 0 0 1 0 0 0 0 0 1 0 0 0 1 1 1 2 1 1 0 1 1 0 0 0 1 1 1 0 0 1 0 1 1 2 1 1 2 1 1 1 0 0 2 0 1 0 1 1 1 2 0 0 0 0 1 2 2 0 0 0 0 0 1 0 1 1 0 0 0 1 1 1 0 0 1 2 0 1 1 0 0 1 0 0 0 1 1 1 0 2 1 2 0 0 2 2 0 0 0 0 1 1 1 1 0 0 0 2 0 1 1 0 0 0 0 0 0 0 1 0 0 0 0 1 1 2 0 0 0 2 2 1 1 2 2 1 2 0 2 1 1 2 0 1 0 0 2 0 1 1 0 0 0 0 0 0 0 0 0 2 0 1 0 2 2 2 2 0 0 1 0 0 0 0 2 1 0 0 0 2 2 0 0 0 1 1 0 0 0 2 1 1 0 2 1 2 2 2 0 0 1 1 0 0 1 1 0 0 0 2 0 0 1 2 0 0 0 0 0 1 2 1 2 0 0 1 1 1 0 2 1 0 1 1 0 1 1 0 0 0 0 2 0 0 0 0 1 2 1 1 0 0 0 0 1 0 0 1 0 0 0 0 0 0 0 0 1 2 0 0 0 0 1 2 0 2 1 2 0 0 2 0 2 0 0 2 0 1 0 1 0 1 2 0 0 0 1 1 1 0 0 1 0 1 0 1 1 1 1 1 1 0 1 0 1 0 2 2 2 1 2 0 0 0 2 0 2 0 1 2 2 2 2 2 0 1 1 1 0 0 2 0 1 2 0 1 0 0 1 2 0 0 0 1 0 2 0 2 1 0 1 0 1 1 1 1 0 0 0 0 1 2 1 0 0 0 0 1 1 0 1 2 0 1 2 1 2 0 1 0 1 1 0 1 0 1 2 1 1 1 0 1 0 1 1 1 2 0 0 1 0 1 1 0 0 0 2 0 0 2 2 0 2 0 0 0 0 0 0 1 0 1 1 0 1 0 0 0 0 2 1 0 0 2 1 1 1 0 2 0 0 1 0 2 1 0 0 0 2 2 2 1 1 0 0 0 0 0 0 1 1 0 0 0 0 0 0 1 2 1 0 0 1 0 1 0 0 0 0 0 2 1 2 2 1 1 1 0 0 1 0 0 0 1 0 2 1 0 1 2 1 1 0 1 0 1 1 1 1 2 1 1 1 1 1 0 0 2 1 2 1 1 2 0 1 1 0 2 2 1 0 1 0 0 0 1 0 0 0 1 0 1 0 1 0 0 1 0 0 2 0 0 1 1 0 1 0 1 0 1 2 2 0 0 1 0 2 0 0 2 1 1 2 2 0 0 0 0 0 1 0 2 1 1 0 0 1 0 1 0 0 1 1 1 0 0 0 2 0 0 2 1 0 1 1 1 0 0 0 1 1 2 0 0 2 0 1 1 0 0 2 2 0 2 0 0 0 2 0 2 1 2 0 1 2 1 1 1 0 0 0 0 0 0 1 2 1 0 1 0 1 0 1 0 0 0 1 1 1 0 1 1 0 0 0 2 2 0 1 1 0 0 0 1 2 1 0 1 1 1 1 0 1 1 0 0 0 0 0 0 0 0 1 1 0 0 0 1 0 0 0 0 0 2 0 0 0 1 0 0 0 1 0 1 0 1 0 1 0 0 1 1 2 0 0 0 0 0 2 1 1 0 0 0 1 1 0 0 0 2 0 0 2 2 1 1 1 1 1 0 0 0 0 0 1 0 0 0 2 1 2 0 0 2 1 1 2 0 1 2 0 0 0 2 0 2 0 0 0 0 0 0 0 0 1 1 2 0 0 1 1 0 0 0 0 0 2 1 2 1 1 0 0 0 0 0 1 1 1 0 1 0 0 0 0 0 0 2 0 0 1 1 0 0 2 2 0 0 0 1 1 0 1 0 0 0 0 0 0 1 1 1 2 1
69 1 0 1 0 0 1 0 1 0 0 1 0 1 1 0 0 0 0 0 2 2 0 0 0 0 0 0 2 1 1 2 0 1 0 1 2 2 0 0 0 2 1 1 0 1 2 0 1 1 0 1 0 0 1 1 0 0 1 1 1 1 0 2 0 1 1 1 0 0 0 0 2 0 1 2 2 0 2 0 0 1 2 1 2 1 0 0 1 1 0 0 0 2 0 0 0 1 1 1 0 2 1 0 0 0 2 1 1 0 0 1 2 2 2 2 2 0 0 0 2 0 1 1 1 1 1 2 2 0 0 0 0 0 1 1 1 0 0 0 0 0 0 0 0 0 0 1 0 0 0 0 0 0 0 0 0 0 0 0 2 0 0 2 0 2 0 0 0 2 2 1 2 0 0 0 0 1 1 1 0 1 1 1 1 0 1 1 0 0 1 1 0 1 1 0 0 2 1 0 0 1 0 2 2 0 0 2 1 0 1 1 1 0 0 1 0 0 0 0 0 0 2 2 0 1 1 0 0 0 0 0 0 0 0 0 0 2 0 2 0 0 2 1 1 1 1 0 2 0 0 0 0 1 1 2 2 1 1 0 0 0 0 0 0 0 1 0 2 1 1 0 2 2 0 0 1 1 2 0 0 0 2 2 2 0 2 1 0 1 0 1 0 0 2 0 2 1 0 1 1 0 2 0 2 0 0 2 0 1 0 2 1 0 0 0 1 0 0 0 1 1 2 2 0 0 0 1 1 1 0 0 0 1 0 0 0 1 0 0 0 0 2 1 0 0 0 1 0 1 0 0 1 1 0 0 1 1 0 1 0 1 1 0 1 1 0 0 0 0 2 0 0 2 0 0 1 1 2 0 0 0 2 0 0 0 0 0 0 1 0 0 1 2 2 0 2 0 0 0 0 0 1 0 0 0 1 0 0 0 0 0 0 0 0 1 1 1 0 1 1 2 0 0 0 1 0 0 0 0 0 1 0 1 1 0 0 2 0 1 1 1 0 1 1 2 2 0 1 0 0 1 0 2 1 1 1 2 0 1 1 0 0 1 0 2 1 1 1 1 0 0 1 1 0 2 0 0 2 0 1 2 0 0 1 2 0 0 2 0 2 1 0 0 0 0 2 0 0 2 2 2 1 1 0 1 1 0 2 0 0 2 0 0 1 1 1 0 0 0 0 2 0 1 1 2 0 0 0 1 0 1 0 0 0 0 0 0 1 1 1 1 1 0 2 0 0 2 0 0 0 0 0 1 2 0 1 0 0 0 1 0 2 0 0 2 2 1 0 1 0 1 0 0 0 0 0 1 0 1 2 0 1 0 1 0 0 0 0 0 0 0 0 0 0 1 0 0 0 1 0 1 0 0 0 1 0 2 1 1 0 0 0 1 1 0 1 2 0 0 0 0 0 1 0 0 2 1 0 0 1 0 0 0 0 1 0 0 2 2 0 0 0 0 1 1 1 1 1 1 1 1 1 1 1 0 1 1 1 0 0 0 0 1 1 1 1 2 1 1 0 1 1 0 0 2 2 1 1 1 1 0 0 1 0 1 1 0 0 0 2 0 0 0 0 0 0 2 0 1 0 0 0 0 1 0 2 1 0 1 0 0 0 1 0 1 0 1 0 0 0 1 0 0 1 1 0 1 1 1 1 1 0 0 0 1 1 0 0 0 0 0 0 0 1 1 2 1 0 0 0 0 0 0 0 0 0 1 1 0 1 0 2 0 0 1 1 0 2 2 0 0 1 2 0 0 0 1 2 2 0 1 0 0 0 2 0 1 1 2 1 1 2 1 1 1 0 1 0 0 1 0 1 2 0 0 0 1 1 1 1 0 2 2 0 2 2 1 2 1 1 1 0 2 2 0 2 2 0 0 0 2 2 0 0 0 1 0 1 0 0 0 1 0 2 1 2 0 0 0 2 2 0 0 2 0 0 0 1 0 0 0 0 0 0 1 2 0 2 1 0 0 0 1 0 2 0 1 2 2 2 0 0 1 0 0 1 1 0 0 1 0 0 0 0 0 0 2 0 0 0 2 2 1 2 1 0 1 0 1 0 0 0 0 0 0 2 1 2 1 0 2 2 2 1 0 1 1 0 0 0 1 0 1 1 0 1 1 0 0 1 1 1 1 1 0 1 0 0 0 0 2 2 0 0 0 0 1 1 1 1 1 0 0 0 0 2 0 0 0 1 0 0 0 0 1 0 0 2 0 0 0 1 1 1 0 1 0 0 0 0 0 0 0 1 0 0 0 1 1 2 0
70 0 0 0 1 1 1 0 0 2 0 0 0 0 0 0 0 0 0 0 2 2 0 0 0 0 2 0 1 1 1 0 0 1 2 1 2 1 0 0 1 0 1 1 0 2 0 0 2 1 0 0 0 1 1 1 0 1 1 0 1 2 0 2 0 0 2 0 0 0 0 0 2 0 0 2 2 0 2 0 0 1 2 0 0 0 0 0 0 1 0 0 0 1 1 0 0 0 0 0 1 1 1 0 1 1 2 2 0 1 0 1 0 2 2 2 0 0 1 0 1 0 2 2 2 2 2 2 2 2 2 2 0 0 0 0 0 0 0 0 1 0 0 0 0 0 0 0 0 0 0 0 0 2 0 0 2 0 1 0 1 1 0 2 0 2 1 0 2 0 1 0 0 2 2 0 0 0 0 0 0 0 1 1 2 1 1 0 0 0 2 0 0 0 0 0 1 0 0 1 0 1 0 2 2 0 0 0 2 1 0 1 1 0 0 1 1 0 1 0 1 1 1 1 0 2 2 2 2 2 0 0 0 1 1 0 1 2 0 1 0 1 2 1 0 0 0 0 2 0 0 0 0 0 0 2 0 0 0 0 0 0 0 0 0 0 0 0 1 1 0 2 0 2 0 1 0 1 0 0 0 2 0 1 1 1 0 2 0 2 0 1 0 1 1 1 1 0 1 0 1 0 1 0 1 0 1 1 1 1 0 2 1 1 1 0 0 0 1 0 1 1 0 0 0 0 0 2 1 0 0 2 0 1 0 1 0 0 0 0 0 0 1 1 0 1 0 0 0 1 0 0 2 2 0 0 0 1 0 1 0 1 1 1 1 1 0 1 1 1 1 1 1 2 0 0 2 1 1 1 1 0 0 0 1 0 0 1 1 0 0 1 1 0 2 0 1 0 2 2 2 2 0 2 2 0 0 2 1 0 0 0 0 0 0 2 0 0 0 0 0 2 0 1 0 0 1 1 1 0 0 2 0 2 0 2 0 0 1 0 1 1 0 0 1 1 1 0 0 1 0 1 0 2 2 1 2 2 2 2 2 0 1 1 0 1 1 0 2 0 0 0 1 1 0 1 0 2 1 1 2 1 0 1 1 2 1 0 1 0 0 1 0 2 0 0 0 2 2 2 1 2 1 1 0 1 2 1 1 0 0 2 1 1 0 0 0 0 0 0 0 2 0 0 0 2 0 0 2 2 0 0 1 1 2 1 0 0 2 1 1 2 0 0 1 0 2 1 1 0 0 0 0 2 1 1 0 1 0 1 0 0 0 0 0 0 0 2 0 2 0 1 0 0 0 0 0 1 0 1 1 0 1 0 0 0 0 1 0 0 0 0 0 0 0 0 0 1 0 1 0 1 0 0 0 0 1 1 1 1 0 0 0 2 0 1 0 1 1 0 0 0 0 1 0 0 2 0 0 0 1 0 0 0 0 0 0 0 2 2 0 0 0 1 0 2 2 0 0 0 0 2 1 1 1 1 2 0 0 0 0 0 1 0 1 1 0 0 2 2 0 2 0 0 0 2 1 1 2 0 1 1 1 2 0 2 1 1 0 0 1 1 0 0 0 0 0 2 0 1 0 0 0 0 1 0 2 1 1 1 0 0 0 0 0 1 0 1 0 0 0 1 0 1 1 1 0 1 0 0 2 2 0 0 0 0 1 1 0 1 0 1 0 0 0 1 1 2 0 0 1 1 0 0 0 2 0 0 0 0 0 0 2 0 0 0 0 0 2 1 0 0 2 0 0 0 0 0 1 1 0 2 0 0 0 2 0 1 1 1 0 0 2 2 2 2 0 1 1 0 1 1 1 1 1 2 1 0 1 0 1 0 0 0 2 1 2 1 2 1 0 1 0 1 1 0 0 1 0 0 0 1 2 1 0 1 0 0 2 0 1 1 1 0 1 0 1 0 0 0 2 2 0 0 2 0 0 0 0 0 0 1 1 0 1 2 0 0 2 0 2 0 0 1 0 2 0 1 1 1 2 0 0 0 0 0 0 0 2 0 0 0 2 2 2 2 2 2 0 0 0 1 0 0 2 0 0 1 0 2 0 0 0 0 0 0 2 1 1 1 0 1 2 1 1 0 0 1 0 0 0 2 0 1 0 0 0 1 0 1 0 2 2 1 1 0 0 1 1 0 2 0 0 1 1 0 2 1 1 0 0 0 0 1 1 2 1 0 0 0 0 0 0 1 1 1 0 0 2 0 0 0 1 1 0 0 0 0 0 0 0 0 0 0 1 0 0 0 2 1 2 1
71 0 0 2 1 0 2 1 1 1 1 1 1 1 1 0 0 0 0 0 2 2 0 0 0 0 2 0 1 1 1 0 0 1 2 0 2 1 0 0 1 1 0 0 1 0 1 0 2 0 0 1 1 0 1 0 1 0 1 1 0 0 0 2 1 1 1 0 0 0 0 1 2 0 1 2 2 0 2 0 1 2 2 0 2 0 0 0 1 2 0 0 1 2 0 0 0 2 2 2 0 2 1 0 0 0 2 1 1 0 0 1 0 0 0 0 0 1 1 0 0 0 1 1 0 0 0 1 2 1 0 0 0 0 0 0 0 0 0 0 0 0 0 0 0 1 1 0 0 0 0 0 0 0 1 0 0 1 0 0 1 1 1 2 1 2 1 0 1 1 1 2 1 1 2 0 0 1 0 1 1 1 1 1 2 1 1 2 0 0 2 2 0 1 1 0 1 2 0 0 0 0 1 1 2 0 0 1 1 0 0 0 2 0 0 0 0 0 2 1 1 1 2 2 0 0 0 0 0 0 0 0 1 1 0 0 0 2 0 2 0 0 1 1 0 0 1 0 2 0 0 0 0 0 0 2 1 1 1 1 0 1 0 0 0 0 0 1 1 0 1 1 0 2 0 0 0 1 2 0 0 1 1 1 2 1 1 2 0 2 0 0 0 0 2 0 2 0 0 0 1 1 2 0 2 0 0 1 1 1 1 1 1 1 1 0 1 0 0 0 2 1 1 2 1 0 0 1 0 1 0 2 0 1 0 0 0 2 1 0 0 2 1 2 1 1 1 0 2 0 0 0 1 1 0 1 1 2 0 2 0 1 1 1 1 0 0 2 2 0 2 0 0 2 0 0 2 2 0 0 0 1 0 0 1 0 0 0 0 1 0 1 0 0 2 0 1 0 1 1 1 1 0 2 2 0 0 1 0 0 0 0 0 1 1 1 1 0 0 0 0 0 0 0 0 0 1 0 1 0 1 0 1 1 1 1 0 1 0 0 2 0 0 0 2 2 1 0 0 1 1 0 0 1 0 0 1 0 0 0 0 0 1 0 0 1 1 1 2 0 0 0 1 2 0 1 0 2 1 0 1 2 0 0 0 2 0 0 2 0 0 2 0 2 0 0 0 1 1 2 1 2 1 0 0 0 2 0 0 0 0 1 1 1 0 0 0 1 0 2 1 0 0 0 0 1 1 0 0 2 0 2 0 0 0 0 1 2 0 1 0 2 0 1 1 0 2 1 1 0 0 0 0 1 2 0 0 0 0 1 0 0 0 0 0 0 0 1 1 0 0 0 0 0 0 0 0 1 0 0 1 0 1 0 1 1 1 0 0 0 0 1 2 0 1 0 1 1 0 0 0 2 0 0 1 0 1 0 1 0 0 0 0 1 0 0 2 1 1 0 0 0 0 0 0 0 2 1 0 0 1 0 1 0 0 1 0 0 2 2 1 0 1 1 0 1 1 0 1 1 0 1 1 1 2 0 1 2 2 0 0 0 2 1 1 1 0 1 1 1 0 1 0 0 0 0 1 0 1 0 1 0 0 2 0 2 2 1 0 1 1 0 0 1 0 0 0 2 0 1 0 0 0 0 1 0 1 2 0 0 1 1 0 2 0 0 0 2 1 1 0 1 0 1 0 0 1 0 0 0 2 1 0 1 1 1 2 0 0 0 0 0 0 0 1 0 1 0 0 0 0 0 0 0 0 1 1 0 2 0 0 2 1 0 1 0 0 1 1 2 0 0 2 0 0 0 0 0 1 1 0 1 1 1 1 2 0 2 1 2 0 1 2 2 2 1 0 2 0 0 2 0 1 2 1 0 1 0 0 1 1 0 1 1 0 2 1 1 1 0 0 0 1 2 1 0 0 1 0 0 1 2 2 0 0 0 1 0 1 1 1 1 1 0 1 0 1 0 0 0 2 2 0 0 1 0 0 0 1 0 1 2 0 0 0 0 0 0 1 1 1 0 0 0 0 2 0 0 2 2 2 0 1 1 0 1 0 0 0 0 0 0 0 1 2 1 1 2 0 0 0 1 1 1 2 0 1 0 1 1 1 0 0 0 0 0 2 2 1 1 0 1 2 1 1 0 1 0 0 0 0 2 0 0 1 1 1 1 0 0 1 2 1 2 1 1 1 1 0 1 0 0 0 0 2 0 2 1 0 0 0 0 0 0 0 0 0 1 0 0 1 0 0 0 0 1 0 0 2 0 0 0 0 0 0 0 0 0 0 0 0 0 0 0 0 1 0 0 1 1 2 0
72 0 0 1 1 0 1 2 2 0 0 1 0 0 0 0 0 0 0 1 1 2 0 0 0 0 0 0 1 1 1 0 2 1 2 0 2 1 0 0 1 1 1 1 0 1 0 0 2 0 0 0 0 0 0 0 0 0 1 1 0 1 0 2 0 0 2 0 0 0 0 0 2 0 1 2 2 0 2 1 1 2 2 1 1 0 0 1 2 2 1 2 1 1 1 0 0 1 1 1 0 2 2 0 0 0 2 2 0 0 1 2 1 1 1 1 1 0 0 0 2 0 2 1 1 1 0 0 1 0 0 0 0 0 0 0 1 0 0 0 2 0 0 0 1 0 0 0 0 1 1 0 0 1 0 1 1 1 1 0 1 1 0 1 2 2 1 0 0 2 2 0 0 2 2 0 1 1 0 1 1 0 0 0 2 1 1 0 0 0 1 0 0 2 1 0 1 2 0 0 0 1 0 2 2 1 1 0 2 0 0 1 1 1 0 1 0 0 1 0 1 1 2 2 0 1 1 0 0 0 0 0 1 1 1 1 2 2 0 1 0 0 2 1 1 1 1 0 1 1 1 1 0 0 0 1 0 2 1 0 0 0 0 0 0 0 1 0 1 0 1 1 1 2 1 0 0 1 2 0 0 0 0 1 1 1 0 1 1 2 0 2 0 0 2 0 2 0 0 1 1 0 1 0 1 1 0 1 0 1 0 1 2 2 2 0 0 1 1 0 1 1 1 2 2 0 2 2 1 1 0 1 0 0 0 0 0 1 0 0 0 0 2 1 1 1 0 1 1 1 1 0 2 2 0 1 1 0 0 2 0 2 1 0 1 0 0 1 1 0 2 0 1 2 0 0 0 2 1 0 0 2 0 0 0 0 0 0 0 0 1 1 1 0 1 1 1 0 1 1 1 1 1 1 0 1 0 1 0 0 0 0 0 0 0 1 1 0 1 0 0 1 0 1 1 1 1 0 2 0 2 0 0 0 1 0 1 0 1 0 1 1 0 0 2 2 0 1 1 2 0 0 0 0 0 0 0 1 2 1 1 0 0 0 0 0 0 0 2 0 0 0 2 1 1 0 1 1 2 0 1 2 0 0 1 1 0 0 1 0 1 1 0 1 0 0 1 2 2 2 1 2 1 1 0 1 2 0 1 0 0 1 1 1 0 0 1 0 1 2 1 0 0 0 0 2 0 1 1 1 1 0 1 0 1 0 1 1 2 2 0 1 0 0 2 1 0 2 0 0 0 0 0 2 0 2 0 0 0 1 0 0 0 0 1 0 0 0 0 0 0 0 0 0 0 0 0 0 0 0 1 0 2 0 1 1 1 2 2 2 1 0 1 0 1 0 0 0 0 1 0 2 0 0 0 0 0 2 2 2 1 0 0 0 0 0 0 0 0 0 0 0 0 0 0 0 2 1 0 0 0 0 0 0 0 0 0 0 2 2 1 0 0 1 0 2 2 1 2 2 0 2 1 1 2 0 1 1 1 0 0 0 0 0 0 0 0 2 0 0 1 0 0 0 0 0 1 0 0 0 0 1 0 1 0 1 1 2 1 2 1 0 2 2 1 0 0 2 0 2 0 1 1 0 0 0 1 2 0 0 0 0 0 1 0 0 0 1 0 0 0 1 1 0 1 0 0 2 2 1 1 1 0 0 0 0 2 0 0 2 1 0 1 1 1 0 1 1 0 0 1 0 1 0 0 1 0 0 2 1 0 1 1 0 1 0 0 0 1 2 0 1 2 1 0 0 0 0 2 2 0 2 0 0 0 0 1 1 1 2 1 2 2 1 2 1 0 0 0 0 0 0 1 2 0 0 0 0 0 2 2 0 1 1 0 2 1 1 2 0 0 0 1 1 1 0 0 0 0 1 0 0 1 1 0 0 0 0 0 0 0 0 0 0 1 1 1 0 1 0 1 1 0 0 1 0 1 0 0 0 1 1 0 0 0 0 1 0 1 1 1 0 0 0 0 2 0 0 1 1 1 0 0 0 0 0 0 0 0 1 0 0 1 0 1 1 1 2 0 0 0 2 0 0 2 1 0 0 0 0 0 0 1 0 2 1 1 2 2 1 0 1 1 1 2 0 1 2 0 0 0 2 0 1 0 0 0 1 1 0 0 0 2 1 0 0 0 1 1 0 1 2 1 0 1 0 1 0 1 1 0 1 1 0 1 1 1 0 0 0 1 0 0 0 0 0 0 0 2 0 0 0 1 1 0 1 1 0 1 0 1 0 0 1 0 0 0 0 0 0 0 0
73 0 0 1 0 1 1 1 2 0 0 1 1 2 1 1 1 1 2 1 1 1 0 0 0 0 0 0 2 2 1 2 0 2 1 1 2 0 0 0 1 1 0 0 1 0 0 0 0 2 0 2 1 1 0 0 0 0 1 1 0 0 1 0 0 0 1 0 0 0 0 0 2 2 2 2 2 0 1 1 0 2 2 1 2 0 0 0 2 2 0 0 0 1 0 0 0 1 1 1 1 2 0 0 2 1 1 2 1 1 0 1 2 2 2 2 2 0 0 0 2 0 2 0 0 0 0 1 2 0 0 0 0 0 0 0 0 0 0 0 0 0 0 0 1 0 0 0 0 0 0 0 0 0 0 0 0 1 0 0 1 1 0 2 2 2 0 0 2 0 0 0 0 2 2 0 1 0 0 0 0 0 1 1 1 0 1 1 0 1 1 1 0 2 2 1 2 1 0 0 0 0 1 1 1 0 1 0 0 0 1 0 0 0 0 0 0 1 1 0 1 1 2 2 0 1 1 0 0 0 0 1 0 0 0 0 0 2 0 1 0 0 2 2 0 0 0 1 2 0 0 0 0 1 1 1 1 0 0 0 0 0 0 0 0 0 1 1 1 0 1 1 0 0 1 1 0 2 2 2 2 2 1 1 2 1 1 1 1 2 1 1 0 1 2 1 1 0 1 0 0 0 0 1 0 1 0 2 0 1 0 1 2 0 0 0 0 1 1 0 1 1 1 2 0 0 0 0 0 1 0 0 0 2 0 0 0 1 0 2 1 1 0 0 0 0 0 1 2 1 1 1 1 2 0 1 1 1 0 0 0 0 2 1 2 0 0 0 1 1 1 1 0 2 0 0 1 2 1 1 1 1 0 0 1 0 0 0 0 1 0 1 1 0 2 0 0 2 0 0 0 0 2 0 0 1 1 0 0 0 0 0 1 1 1 2 0 0 1 0 0 0 1 0 0 1 1 0 0 0 0 1 0 1 0 1 0 0 0 0 0 1 0 0 0 0 2 0 0 0 0 1 0 1 1 1 1 2 2 2 1 0 1 0 0 1 0 1 2 0 1 1 2 0 1 0 2 1 2 1 1 1 0 1 2 0 0 0 2 0 1 2 0 1 1 0 2 2 0 0 0 0 1 1 0 1 1 0 1 0 0 1 1 1 0 0 0 1 0 2 1 0 2 2 2 2 0 0 2 2 0 0 1 1 1 0 0 0 0 0 1 0 0 0 1 2 1 0 2 0 0 0 1 2 0 2 0 1 0 0 0 0 0 0 0 0 0 2 1 1 1 1 0 0 0 0 0 0 0 0 1 0 1 0 0 1 1 1 0 0 0 0 0 0 1 1 0 1 0 0 0 1 1 0 0 1 1 1 2 0 0 0 0 0 0 0 1 0 0 0 0 0 0 0 0 1 1 0 1 1 0 0 0 0 0 0 1 0 2 2 1 0 1 1 1 2 2 0 0 0 1 1 2 0 1 0 2 2 2 0 0 0 0 1 2 2 0 2 1 0 0 0 0 0 1 2 2 1 1 0 1 0 0 1 0 1 2 1 0 0 1 0 0 1 0 0 0 2 0 1 1 0 0 0 1 0 1 2 0 0 2 2 0 2 0 0 0 1 0 0 0 0 0 0 2 1 0 0 0 0 1 1 0 0 0 0 1 0 0 1 1 0 1 1 1 0 1 0 0 0 0 0 0 0 0 1 0 0 2 0 0 1 2 0 0 1 1 0 2 0 1 0 2 1 0 0 0 0 2 2 0 2 1 1 1 2 0 1 1 2 1 1 2 1 2 1 0 0 0 1 1 0 0 2 2 0 1 1 1 1 1 1 1 1 2 1 2 1 1 1 0 1 1 2 2 0 1 1 0 0 0 1 1 2 0 2 0 0 0 0 0 0 1 0 1 0 1 0 1 0 2 2 0 0 2 0 0 0 0 0 0 1 0 0 0 0 0 0 1 1 1 0 0 1 0 1 0 0 0 1 2 0 0 0 0 0 0 0 0 0 0 0 0 1 1 1 1 2 0 0 1 2 2 2 2 0 0 0 0 1 0 0 1 0 2 1 1 1 0 0 0 1 1 1 1 0 0 2 0 0 0 1 0 1 1 1 1 0 0 2 0 1 2 1 1 0 0 1 1 1 0 0 2 0 0 0 0 0 0 1 1 1 1 0 0 1 0 0 0 0 0 0 0 1 1 1 0 0 0 0 0 0 0 0 0 0 0 0 0 0 0 0 0 1 1 0 0 0 2 1 1 0
74 0 0 1 0 0 0 2 2 0 0 0 0 1 1 0 0 0 2 0 1 1 0 1 1 1 1 0 2 0 2 1 0 1 0 1 1 0 0 0 1 1 0 0 0 1 1 1 1 1 1 2 0 0 1 1 0 0 1 0 1 2 0 1 0 0 1 1 0 1 1 1 2 0 2 2 2 0 2 0 1 2 2 1 1 0 1 0 2 2 0 2 1 1 1 0 0 2 2 2 1 2 1 0 1 1 2 2 0 0 0 2 0 0 2 2 1 0 1 0 1 0 1 1 0 0 0 0 1 0 1 1 0 0 2 2 0 0 0 0 1 0 0 0 0 0 0 0 0 0 1 0 0 0 0 0 1 0 0 0 1 1 0 2 1 2 1 0 0 2 1 0 0 2 1 0 0 1 1 1 0 1 1 1 1 0 1 1 1 0 2 0 1 0 2 0 0 1 0 0 0 0 0 1 2 0 1 0 1 0 0 0 1 0 0 1 1 0 2 0 2 2 1 1 1 1 1 0 0 0 0 0 1 1 1 1 2 2 0 1 0 0 1 2 0 0 0 0 2 0 0 0 1 1 1 1 1 1 1 1 0 1 0 0 0 0 0 1 1 1 1 1 1 2 0 0 0 1 1 0 1 2 2 2 2 0 2 2 0 2 0 0 0 1 2 1 1 1 0 0 1 0 1 0 1 0 1 2 1 1 1 2 2 2 2 1 0 0 0 0 0 0 1 1 1 0 1 1 0 2 0 1 0 2 0 0 0 0 0 1 1 1 1 1 0 0 1 1 1 1 1 1 2 2 0 0 0 0 0 0 1 1 1 1 1 1 0 2 2 0 2 0 1 2 0 0 1 1 2 0 0 0 1 0 0 0 0 0 0 1 0 0 0 1 2 0 1 0 2 1 1 1 1 0 0 0 1 1 0 1 1 1 0 0 1 2 0 1 0 0 1 1 0 1 1 1 0 0 2 0 1 1 1 1 1 2 0 1 0 0 1 1 0 0 1 1 1 0 1 1 0 0 0 2 2 0 2 0 0 0 0 0 2 0 2 2 2 2 2 1 0 0 2 1 1 1 1 2 1 0 1 1 0 1 2 0 0 1 2 1 2 1 0 0 1 0 1 2 0 0 0 2 2 0 0 0 2 0 1 0 1 1 2 2 0 0 0 0 0 1 0 1 1 0 0 1 1 1 1 2 0 0 0 0 1 0 1 0 2 2 1 1 0 1 2 0 1 2 0 0 0 0 1 1 2 0 0 0 1 0 0 0 1 1 0 0 0 1 1 0 0 1 0 0 0 0 0 0 0 0 2 0 0 0 0 0 0 0 0 0 0 2 1 1 1 0 2 1 0 1 1 2 0 0 0 2 0 1 1 0 1 0 0 0 0 0 0 2 0 1 1 1 0 0 0 1 2 1 0 0 2 0 0 0 0 0 1 0 2 2 2 1 0 0 2 1 1 0 1 1 1 1 1 1 1 0 1 2 1 0 0 0 0 0 0 0 0 2 0 0 0 0 0 0 0 1 1 0 2 0 0 0 0 1 0 1 1 1 0 1 1 0 2 2 2 0 0 2 0 1 1 0 0 0 1 0 2 1 0 0 1 0 0 2 0 1 1 1 1 1 1 0 0 0 1 0 0 0 0 0 0 0 0 0 0 0 1 0 0 1 0 0 0 0 2 0 2 0 0 0 0 0 0 1 0 0 1 1 1 1 0 0 1 0 0 0 1 0 1 2 0 1 1 0 1 1 0 0 1 1 0 1 0 0 1 1 2 2 0 2 0 0 2 0 2 0 0 0 0 1 0 0 0 2 2 0 1 1 1 1 1 0 1 1 1 2 2 0 0 0 0 0 1 1 1 0 1 1 0 0 0 1 1 0 0 1 0 1 1 0 0 0 1 0 1 0 1 0 0 1 2 1 0 1 0 0 1 0 1 0 0 2 0 0 1 0 2 0 0 1 0 1 1 0 0 2 0 0 1 1 1 0 0 0 0 0 1 1 1 0 0 0 2 0 0 0 0 2 0 1 0 0 0 0 2 1 0 1 0 0 0 0 0 0 0 0 2 2 1 2 0 2 2 2 2 0 0 2 0 0 1 1 1 1 2 1 1 0 0 0 0 1 1 1 0 0 0 2 0 1 0 0 1 0 1 0 1 0 0 1 1 1 0 0 0 0 1 0 1 0 1 0 0 0 0 0 1 0 2 0 0 0 0 0 0 0 0 1 1 0 1 0 0 1 1 0 0 0 1 2 2 1
75 1 0 1 1 0 1 1 2 0 0 1 0 1 0 0 0 0 0 0 2 2 0 0 0 0 1 0 1 2 0 1 0 0 1 1 1 1 0 0 1 1 0 2 0 0 0 0 1 1 0 1 0 1 1 1 0 0 0 0 0 2 0 1 0 2 0 0 0 0 0 1 2 1 1 2 2 0 2 0 2 2 2 1 1 0 0 2 2 2 2 2 1 2 0 0 0 1 1 1 1 2 1 0 0 0 2 0 0 0 0 1 1 2 2 2 1 0 0 0 1 0 1 2 0 0 0 2 2 1 0 0 0 0 0 0 0 0 0 1 0 0 0 0 2 0 0 0 0 0 1 0 1 0 0 0 0 1 1 0 1 0 0 2 2 2 2 1 0 1 1 1 1 1 1 0 0 0 0 0 0 0 0 0 1 0 1 0 0 0 2 0 0 1 2 0 1 2 0 0 0 0 0 0 2 0 2 1 0 0 1 0 1 0 0 1 1 0 1 0 1 1 2 1 1 0 0 0 0 0 1 0 0 0 0 0 0 2 0 1 0 1 2 1 0 0 0 0 2 0 0 0 0 1 1 1 0 0 0 0 0 0 1 0 0 0 0 0 1 0 1 0 1 1 0 0 1 1 0 0 0 2 1 0 0 0 2 1 1 2 0 0 0 0 1 0 2 1 0 0 0 0 1 0 1 0 1 2 0 1 1 2 2 1 1 0 1 1 0 0 0 0 1 2 1 0 1 2 1 0 0 1 1 1 0 0 0 1 0 1 0 0 2 0 1 1 0 2 0 0 0 0 2 2 0 2 2 1 0 0 0 0 1 0 1 2 0 1 1 0 2 0 0 2 0 0 2 2 1 0 0 2 0 0 1 0 0 0 0 0 0 0 2 0 2 0 2 0 0 1 1 0 2 0 0 1 1 1 0 0 0 0 0 0 2 2 0 0 1 0 0 0 0 2 0 0 2 0 1 1 0 0 0 1 1 0 2 1 0 1 1 1 0 0 2 2 0 0 0 0 0 1 0 2 2 2 2 2 0 1 2 0 1 0 1 1 1 1 1 1 0 0 2 0 0 1 0 2 1 0 1 2 0 1 2 0 0 0 2 0 0 1 1 1 2 0 2 0 0 2 2 2 0 1 1 1 1 0 1 0 0 1 1 1 0 0 0 0 0 2 0 0 1 1 1 2 0 0 1 2 1 0 2 2 2 0 1 1 2 2 1 1 0 1 2 0 1 1 1 0 0 0 1 1 2 0 0 0 0 0 1 0 2 0 0 2 2 2 2 0 0 0 0 0 0 0 0 1 0 1 2 0 2 0 2 0 0 2 1 1 0 2 1 0 1 0 0 1 0 1 1 1 1 1 0 0 2 2 2 0 0 0 0 0 0 0 0 0 0 0 0 0 0 0 0 0 2 0 0 0 0 0 0 0 0 0 1 0 2 2 2 1 0 0 1 2 2 2 1 1 1 1 0 2 1 0 1 1 0 1 0 1 1 0 0 0 0 2 0 0 1 0 0 1 1 2 2 0 1 0 0 1 1 0 1 1 1 1 1 0 2 0 0 1 0 0 0 2 0 1 0 0 0 0 0 0 1 2 0 1 0 0 0 2 0 0 0 1 0 0 0 0 1 0 1 0 0 0 0 0 1 1 0 1 0 1 1 1 0 1 0 1 0 0 0 0 0 0 0 0 0 0 0 0 0 2 0 0 2 1 0 1 1 0 0 1 2 0 2 1 1 1 1 0 0 0 0 2 0 0 0 1 1 1 1 1 1 1 1 2 1 1 2 1 1 1 0 0 0 0 0 0 0 0 2 2 1 0 0 0 0 0 1 0 2 2 2 0 2 2 1 2 1 2 2 0 1 0 1 0 0 1 2 1 0 1 1 0 2 0 1 0 0 0 1 0 0 0 1 0 2 2 0 0 2 0 0 0 0 1 0 1 1 0 1 0 1 0 0 1 0 0 0 1 0 1 0 0 0 1 2 0 1 1 0 0 0 0 1 0 0 1 0 0 1 0 0 2 0 0 0 2 1 1 1 1 1 1 0 0 1 0 2 0 1 1 1 2 2 2 0 2 2 2 0 0 1 1 0 0 1 0 0 2 0 0 0 1 1 0 0 0 0 1 0 0 1 0 1 0 1 0 1 0 1 0 1 0 0 0 0 0 0 0 1 1 1 0 0 0 0 0 0 0 0 0 0 0 2 0 0 0 1 1 0 1 1 1 0 1 0 0 0 0 0 0 0 0 1 2 1 2
76 0 0 1 0 0 1 0 1 1 0 1 0 0 0 0 0 0 0 0 2 2 0 1 0 0 1 0 1 1 1 1 1 2 0 1 1 1 0 0 0 1 2 2 0 2 1 0 0 2 0 1 0 1 1 0 0 0 0 0 2 2 0 0 0 0 0 2 0 0 0 2 2 1 1 2 2 0 2 1 0 1 2 1 1 0 0 0 0 2 0 0 1 2 0 0 0 1 1 1 1 2 0 0 1 1 2 1 1 0 0 2 0 1 2 2 0 0 0 0 2 0 1 1 0 0 0 1 1 0 0 0 1 0 0 0 0 0 0 0 0 0 0 0 0 0 0 0 0 2 0 0 0 0 0 0 1 1 0 0 2 1 0 2 2 2 1 0 0 2 2 1 0 2 1 0 0 0 0 0 0 0 1 1 2 1 1 1 0 0 2 1 0 1 1 0 0 2 0 0 0 1 0 1 2 0 1 1 0 0 0 0 2 0 0 0 0 0 0 0 2 2 2 2 0 0 0 0 0 0 0 0 1 1 0 0 0 2 0 2 0 0 2 1 1 1 1 1 0 0 0 0 0 1 1 1 0 0 1 1 0 1 0 0 1 0 0 1 2 2 0 1 0 2 1 1 0 2 2 2 2 2 2 1 1 0 2 0 0 1 1 0 0 0 2 0 2 0 0 0 0 0 1 0 0 0 0 1 1 2 1 2 2 2 2 0 0 0 1 0 1 1 1 1 1 0 1 1 1 0 0 1 0 1 0 1 0 2 0 2 0 1 1 1 1 1 0 1 1 1 0 0 2 2 1 1 1 2 0 0 0 0 1 1 1 0 0 0 2 2 0 2 0 2 0 0 1 0 0 0 2 0 0 0 2 0 0 1 1 0 0 2 2 0 2 0 1 2 0 0 0 0 1 1 1 1 0 0 0 0 0 0 0 0 0 1 1 0 0 0 1 2 2 0 1 2 0 0 0 0 0 0 1 0 2 1 0 1 0 0 0 2 1 2 0 2 2 1 1 1 0 1 0 2 1 1 1 1 1 1 1 0 1 0 1 1 1 2 1 1 0 0 2 1 2 0 2 1 2 1 2 1 0 0 2 1 0 0 1 0 1 1 0 2 1 0 1 2 1 1 0 1 1 1 0 1 2 1 1 0 1 0 1 1 1 0 0 0 0 1 1 1 0 0 0 2 0 0 1 2 0 0 0 0 0 1 1 0 0 0 1 1 0 0 2 1 1 1 1 0 0 0 0 2 1 1 0 0 0 0 2 0 2 0 0 2 2 1 0 1 0 0 0 0 0 0 0 0 0 0 1 0 1 0 1 1 1 1 1 1 1 0 1 0 1 0 0 1 0 1 1 0 1 0 0 0 2 1 1 2 0 0 0 0 0 0 0 1 0 0 0 0 0 1 0 1 1 0 0 0 1 0 0 1 1 0 1 0 2 2 0 1 0 1 0 2 2 1 2 2 0 1 1 0 2 0 1 1 1 0 0 0 1 1 1 1 1 2 0 0 1 0 0 0 0 0 1 0 0 0 0 0 0 2 0 2 1 1 0 1 1 0 0 2 1 0 0 2 0 1 0 1 0 0 1 0 1 2 0 1 1 0 0 2 0 0 0 2 1 1 0 0 0 0 2 1 0 0 0 0 0 0 0 0 0 0 1 1 1 2 0 1 0 0 1 0 1 0 0 0 0 0 0 0 0 1 0 0 1 0 0 0 1 0 0 1 1 1 1 1 1 0 2 1 1 0 0 1 1 1 0 1 0 0 0 2 0 2 1 2 0 2 2 0 2 0 0 0 0 1 0 0 1 2 1 1 1 0 0 1 1 0 1 1 1 1 1 1 2 1 1 1 1 2 2 0 0 1 0 1 0 1 1 1 0 2 0 1 2 2 1 1 0 0 0 0 0 0 0 0 2 2 0 1 1 0 0 0 0 0 0 0 1 0 1 1 1 0 0 2 1 0 0 2 0 1 1 2 1 2 2 0 1 1 0 1 0 0 2 0 0 0 0 2 2 2 2 1 0 0 1 2 2 2 1 1 1 1 1 0 0 0 2 0 2 2 0 1 2 1 0 2 2 1 2 0 2 2 0 0 0 2 2 2 2 1 1 1 1 1 0 0 1 1 1 1 0 0 0 0 2 0 1 0 1 0 1 0 1 1 1 1 0 0 1 1 1 0 0 0 1 0 0 0 0 1 0 0 1 0 0 0 0 0 1 0 2 0 0 0 0 0 0 0 0 0 0 0 0 0 1 0
77 1 0 2 0 0 2 1 1 1 0 0 0 1 0 0 1 0 1 0 2 2 0 1 1 1 1 1 2 0 1 0 1 1 1 0 2 1 0 0 2 0 1 1 0 1 0 0 0 2 0 2 0 0 2 1 0 0 2 0 1 1 0 2 1 1 1 1 0 0 0 1 2 1 1 2 2 0 2 0 0 1 2 1 2 0 0 0 1 2 0 0 1 0 0 0 0 1 0 0 1 2 1 0 1 1 2 2 0 0 0 2 0 1 1 1 1 0 0 0 2 0 1 2 0 0 0 0 0 0 0 0 0 0 0 0 0 0 0 0 1 0 0 0 1 0 1 0 0 1 1 0 1 1 1 0 0 2 0 1 1 1 1 2 0 2 0 0 1 1 0 1 0 2 2 0 0 1 0 1 1 0 1 1 1 0 2 0 0 0 0 0 0 1 1 0 1 2 0 0 0 0 0 1 2 0 0 1 1 1 0 1 1 0 0 0 0 1 2 1 0 0 2 1 2 1 0 1 1 0 0 0 0 0 0 0 0 2 0 0 0 1 1 0 0 0 0 0 1 1 1 1 0 0 0 1 0 1 1 1 0 1 0 0 0 0 0 0 0 0 0 2 0 2 0 1 0 2 1 1 1 1 2 1 1 0 2 0 1 1 0 1 0 0 2 0 0 2 0 0 0 0 0 1 0 0 1 0 1 2 1 2 2 1 1 0 0 1 0 0 0 0 1 2 1 0 2 1 1 1 0 0 0 2 0 0 0 1 0 0 1 1 1 0 1 1 0 0 0 0 0 0 1 1 0 2 2 1 0 1 0 1 2 0 2 1 0 0 2 1 1 1 1 2 0 0 2 2 1 0 0 2 1 0 1 1 0 0 0 0 0 1 1 0 2 0 1 0 2 2 1 2 0 1 1 0 0 1 0 0 0 0 0 0 0 0 2 2 0 2 2 2 1 2 0 0 2 0 0 0 0 0 0 1 0 0 0 0 1 0 1 1 0 1 1 1 1 1 1 1 0 1 0 2 1 1 1 1 1 1 0 0 1 0 2 2 2 1 2 1 0 0 2 2 0 1 0 1 2 1 1 0 0 1 2 0 0 0 1 0 1 1 0 2 0 0 1 2 1 0 0 1 1 0 1 1 1 0 1 0 0 2 1 0 1 0 0 1 0 2 1 0 1 1 1 2 0 1 0 2 0 1 1 0 0 0 0 1 1 2 0 1 0 1 2 0 2 0 2 0 0 0 0 1 1 2 1 0 0 1 1 0 1 1 0 1 1 1 0 1 0 0 1 0 0 1 1 1 0 1 2 0 1 0 0 0 0 1 0 0 0 1 2 0 2 0 0 1 0 2 1 1 0 0 1 0 1 2 2 2 0 0 0 1 0 1 0 0 0 0 0 0 0 0 0 1 1 2 0 0 0 1 1 0 0 1 0 0 2 2 0 1 0 0 2 0 0 2 0 0 1 2 0 0 1 1 2 1 1 0 0 0 2 0 1 1 0 2 1 0 1 1 1 0 1 2 2 0 2 0 1 0 1 2 0 2 0 1 0 1 1 0 0 2 1 0 0 2 0 1 0 1 1 0 2 0 0 2 0 0 2 1 0 2 0 0 0 0 0 0 0 1 0 0 1 2 0 1 0 0 2 2 0 0 0 0 0 0 0 1 0 0 0 0 0 1 1 0 0 0 0 0 1 0 0 1 0 0 2 1 0 1 1 1 0 0 1 0 2 1 1 0 2 1 0 0 0 1 1 2 0 2 2 2 1 1 1 2 1 2 0 1 2 1 2 1 1 0 0 0 1 0 1 2 1 1 1 0 0 0 0 0 0 0 1 0 0 0 2 2 1 1 1 2 2 0 1 1 0 1 0 1 2 0 0 1 0 0 0 0 0 0 0 0 0 0 0 0 0 0 1 1 0 0 1 0 1 0 0 1 0 2 0 0 0 0 0 0 2 0 1 0 2 2 0 1 0 2 1 1 1 1 0 0 0 0 0 0 0 1 0 1 0 1 1 0 0 2 0 1 0 0 1 1 0 2 0 0 0 1 0 0 0 0 2 1 2 1 1 1 0 1 1 0 1 0 0 2 1 1 0 1 0 2 0 0 0 0 2 0 1 0 2 1 1 0 0 0 0 0 2 0 1 0 1 1 1 0 2 2 0 2 0 0 2 2 2 0 0 0 1 0 0 1 1 1 0 0 1 0 0 0 1 1 0 1 1 0 0 0 0 0 0 0 2 0 0 0 2 1 0 0
78 0 0 1 0 0 0 2 2 1 0 1 0 0 0 0 0 0 1 1 1 2 0 0 0 0 2 0 1 0 1 2 0 0 2 0 2 2 1 0 0 1 1 1 0 1 2 0 0 2 1 1 1 0 0 1 0 0 2 0 1 2 0 2 0 1 1 1 0 0 0 0 1 0 2 1 1 0 2 0 2 2 2 0 0 0 0 0 2 2 0 1 2 0 0 0 0 1 1 1 1 2 1 0 1 1 2 1 1 0 0 1 0 2 2 2 0 0 2 0 0 0 2 1 1 1 1 1 1 0 0 0 1 0 0 0 0 0 0 0 1 0 0 0 0 1 0 0 1 2 1 1 0 0 0 0 1 1 1 0 0 1 0 1 0 2 2 1 1 0 0 2 2 0 2 0 0 1 0 1 1 1 1 1 1 0 1 1 0 0 0 0 0 0 1 1 1 1 0 0 0 1 0 1 2 0 1 1 2 0 1 0 1 0 0 1 0 1 0 0 1 1 2 1 0 0 0 0 0 0 0 0 0 0 0 0 0 2 0 2 0 0 2 2 0 0 0 0 2 0 0 0 0 0 0 2 0 1 1 1 1 1 0 0 0 0 0 0 2 1 0 2 1 1 0 0 0 2 1 1 1 2 1 2 1 0 2 1 0 1 0 0 0 0 1 0 1 0 0 0 0 0 0 0 0 1 0 2 0 1 0 1 1 2 2 1 0 0 0 0 1 1 1 2 0 0 0 0 0 1 0 1 1 1 0 0 0 1 0 1 1 1 2 2 1 1 0 0 1 1 0 0 2 2 1 0 1 0 0 2 0 2 1 1 1 1 0 0 2 2 0 2 0 2 0 0 2 0 0 0 2 0 1 1 1 0 0 0 0 2 0 1 1 0 2 0 1 1 1 1 1 1 1 1 0 1 0 1 0 0 0 0 0 0 1 2 0 0 1 0 0 0 0 1 1 1 1 0 1 0 1 0 0 1 0 1 0 1 0 0 1 1 1 1 1 1 2 0 0 1 0 0 0 1 1 0 1 2 1 2 2 0 0 0 0 0 0 2 1 1 1 1 2 2 2 0 2 2 2 1 1 1 0 0 1 1 0 0 1 0 1 1 1 1 1 0 2 1 1 2 1 2 1 1 0 1 1 0 2 0 0 2 0 2 0 0 0 1 0 1 1 1 0 1 1 2 0 1 0 1 1 0 2 0 1 0 2 2 0 1 0 2 0 0 2 0 0 1 1 0 0 0 0 1 1 2 1 0 0 0 1 0 0 0 0 0 0 2 1 1 1 1 0 0 1 0 1 0 0 0 1 0 2 0 2 1 1 1 1 0 0 1 1 0 0 0 1 0 0 0 0 2 0 1 0 0 1 0 1 1 0 0 0 0 0 0 0 1 0 0 1 0 0 0 0 0 0 1 0 0 1 0 0 0 0 0 0 0 1 1 0 0 0 1 0 2 2 1 2 2 0 1 0 1 2 0 1 1 0 1 1 0 0 1 1 0 0 2 1 0 1 0 2 0 0 2 2 2 1 1 2 0 0 0 0 0 1 2 0 1 1 0 1 2 1 0 0 2 0 1 1 0 1 0 2 0 0 1 0 1 1 0 0 2 0 1 0 1 0 0 1 0 0 1 0 1 1 1 0 0 1 1 0 0 0 0 0 0 0 0 0 0 0 0 0 1 1 0 0 0 1 0 0 0 0 0 1 0 1 0 0 1 2 1 0 0 0 0 2 1 1 0 1 2 1 0 0 1 0 0 0 1 0 0 0 0 2 1 2 2 1 2 2 0 1 0 0 0 0 0 0 0 1 2 1 0 0 0 0 2 2 2 0 0 0 2 0 0 1 1 0 0 0 2 2 0 2 1 1 0 0 0 2 1 0 2 0 1 1 0 1 1 0 0 1 0 0 1 0 0 2 2 1 0 1 0 0 0 0 0 0 2 0 0 0 2 0 0 0 0 0 0 0 1 0 1 0 0 1 1 2 0 0 0 0 0 1 2 0 0 0 0 1 2 1 1 1 1 0 1 0 1 2 2 2 0 1 0 1 1 1 1 0 0 1 1 2 0 2 2 0 2 2 1 2 0 1 2 0 0 0 2 0 1 0 1 0 1 1 0 0 0 0 1 1 2 0 1 0 0 2 0 1 0 1 0 1 0 0 0 0 0 0 0 1 1 2 0 1 0 0 0 0 0 0 0 0 1 1 0 0 1 0 0 0 0 0 1 0 1 0 0 0 0 0 0 0 0 1 0 1 0
79 0 0 2 0 0 2 1 1 1 1 2 0 1 1 0 0 0 0 0 2 2 0 0 0 0 0 0 2 1 1 2 1 1 1 1 1 1 1 0 0 1 1 0 0 2 1 0 1 1 0 0 1 0 1 1 0 1 0 0 0 1 0 2 0 1 1 1 0 0 0 1 2 0 2 2 2 0 1 0 1 2 1 1 1 0 1 0 2 2 0 1 0 1 0 0 0 0 0 0 1 2 0 1 0 0 2 2 0 0 0 2 0 0 0 0 0 0 1 0 1 0 1 2 1 1 1 1 1 1 0 0 0 0 0 0 1 0 0 0 1 0 0 0 0 0 0 0 0 0 0 0 0 0 0 1 1 1 0 0 1 1 0 1 1 1 1 0 0 2 1 1 0 2 0 1 0 1 0 1 1 1 2 2 2 0 2 1 1 0 1 0 0 0 1 0 0 2 0 0 0 1 0 0 2 0 2 1 1 0 2 0 0 0 0 0 0 0 1 2 0 0 2 1 0 0 0 0 0 0 0 0 1 1 1 0 1 2 0 1 0 0 2 2 0 0 0 1 1 0 0 0 0 0 0 1 0 0 0 0 0 0 0 1 0 0 1 0 2 0 1 0 0 1 0 0 0 2 2 2 1 1 1 1 2 2 0 1 1 2 0 1 0 1 2 1 1 0 1 0 0 0 1 1 0 0 0 1 1 2 1 2 2 2 2 0 0 0 0 0 0 0 0 0 0 0 1 1 1 1 0 1 0 1 0 1 0 2 1 1 0 1 1 1 0 0 0 0 1 1 0 0 1 1 0 0 0 0 0 1 0 1 2 1 2 1 0 0 1 1 1 1 1 2 0 0 1 1 0 0 1 2 1 0 2 0 0 0 0 0 2 2 0 0 1 1 1 1 1 1 1 1 0 1 1 0 0 0 0 0 0 0 0 0 1 2 0 1 0 0 1 1 0 1 1 1 0 0 2 1 1 0 1 1 1 0 1 0 0 1 2 0 0 2 0 2 2 0 1 1 1 0 0 1 1 0 1 0 1 0 1 0 1 0 1 2 1 1 2 0 1 1 1 1 1 0 2 1 2 1 2 2 0 0 1 1 0 0 2 0 1 2 0 1 1 0 1 1 1 2 1 2 0 0 2 0 2 0 0 0 0 1 2 1 0 0 1 0 0 1 1 1 1 1 1 1 1 0 0 2 0 2 1 0 1 1 1 2 1 2 2 2 0 1 1 0 1 0 2 0 0 0 0 1 2 0 0 0 0 1 0 0 1 1 0 1 1 2 1 1 0 1 1 0 1 1 2 1 0 1 2 0 2 0 0 1 1 0 0 0 0 2 0 0 0 2 0 1 0 1 1 1 1 0 0 0 1 0 1 1 1 0 1 1 1 1 1 2 1 0 0 0 0 1 0 0 2 1 0 0 0 1 0 0 0 0 1 0 2 2 0 1 0 1 0 2 2 1 1 1 0 2 1 0 2 0 1 2 1 0 0 0 1 0 0 0 1 1 2 2 0 2 1 1 1 2 1 2 0 2 2 1 1 1 0 2 0 1 1 0 2 0 0 2 1 0 0 1 0 1 0 0 0 0 0 0 1 2 1 1 0 0 0 2 0 1 0 0 1 1 0 0 1 0 1 0 1 1 1 0 1 0 0 0 0 0 2 0 0 0 0 0 0 0 1 0 0 0 0 0 1 0 0 1 0 1 0 0 2 0 0 2 2 0 1 0 0 0 1 1 0 0 0 1 2 0 0 2 0 0 2 0 1 1 1 2 0 1 1 2 1 2 2 0 1 0 0 1 0 0 1 0 2 2 0 0 1 0 1 0 1 0 0 1 2 1 1 0 2 2 1 2 1 2 2 0 0 1 0 1 0 1 2 0 0 2 0 0 0 0 0 0 0 0 0 0 0 0 0 0 2 2 0 0 2 0 0 0 0 0 0 0 0 0 0 0 1 0 1 1 1 0 0 1 0 2 0 2 2 2 2 0 0 0 0 0 0 0 0 1 1 1 0 0 2 2 2 2 0 0 0 1 1 0 2 0 1 1 0 0 0 0 0 0 0 0 2 0 1 1 0 1 2 1 0 0 0 0 0 0 1 1 0 1 0 0 0 1 0 0 0 1 2 1 0 0 0 1 0 0 0 1 1 0 2 0 2 1 1 0 0 2 0 0 1 1 1 0 1 0 0 0 0 0 0 0 0 1 2 0 0 1 0 0 0 0 0 0 0 0 0 0 0 1 0 0 0 0 2 0 1 0
80 1 1 2 0 0 1 1 2 1 0 0 0 2 1 1 1 0 0 0 1 1 0 0 0 0 0 0 2 0 2 1 2 2 2 0 2 1 0 0 0 1 0 0 1 0 0 0 1 1 0 1 0 0 0 0 1 0 1 0 2 2 0 0 0 2 1 1 0 0 0 0 2 0 1 2 2 1 1 1 0 2 1 1 1 0 0 0 2 2 0 0 0 1 1 1 0 1 1 1 1 2 0 0 2 0 1 1 1 0 0 1 0 0 1 1 0 0 1 0 1 0 2 1 1 1 1 1 2 0 0 0 1 0 0 0 0 0 1 0 0 0 0 0 1 0 0 0 0 1 1 0 0 0 0 0 0 2 0 1 1 0 1 2 1 1 2 0 1 1 0 1 1 1 1 0 0 0 0 0 0 0 0 0 1 0 2 2 0 2 0 2 0 0 1 0 0 2 0 0 0 1 0 1 2 0 2 1 0 0 0 0 1 0 1 0 0 0 1 1 0 0 2 1 1 1 0 1 1 1 0 0 0 0 0 0 0 2 0 0 0 1 1 2 0 0 0 0 1 1 1 1 0 0 0 2 0 0 0 0 0 0 0 0 0 0 0 0 1 1 0 0 1 2 0 1 0 2 1 1 1 1 1 1 0 1 1 0 1 1 0 1 0 0 2 0 1 1 0 0 0 0 2 0 0 1 0 1 0 0 0 0 2 2 2 0 0 0 0 0 1 1 1 1 0 0 2 2 0 1 0 2 1 1 0 0 0 1 0 0 0 0 1 1 0 0 0 1 1 1 0 0 0 0 0 0 0 1 0 1 0 1 0 0 0 0 0 0 1 1 1 1 0 2 1 1 2 1 0 0 1 2 2 0 1 1 0 0 0 0 1 1 0 1 2 0 1 0 0 0 0 0 0 0 0 1 0 0 0 0 0 0 0 0 0 1 1 0 0 0 0 2 0 2 0 0 2 0 1 0 1 0 0 1 0 1 1 0 0 0 0 2 0 0 1 1 1 0 0 0 0 0 0 1 1 1 1 0 0 0 0 0 0 0 1 1 1 0 2 0 0 0 2 0 0 1 0 2 2 2 2 1 0 0 2 2 0 0 2 0 1 1 0 2 1 0 1 0 0 2 2 2 2 0 0 1 2 0 2 0 1 1 1 0 0 0 0 0 0 2 0 0 0 1 1 2 0 0 2 2 0 0 1 1 1 1 0 1 1 1 0 2 0 0 1 1 0 1 1 0 0 0 1 2 2 1 1 0 1 0 0 1 0 0 1 0 0 2 2 0 2 0 2 0 0 1 1 1 0 1 2 0 2 0 1 1 1 2 1 1 0 1 0 0 0 0 2 0 0 0 0 2 1 1 0 1 1 0 0 1 0 0 0 0 0 0 0 2 0 2 1 1 0 0 0 0 2 1 0 0 1 0 1 1 0 1 0 0 1 1 0 1 0 1 0 2 2 1 2 2 1 1 1 1 1 0 1 2 2 0 0 0 0 0 1 1 0 2 0 0 0 0 1 0 0 2 2 1 1 0 1 0 0 2 1 2 1 2 1 0 1 1 1 2 0 0 0 1 0 1 0 1 1 1 1 1 1 1 0 0 0 0 0 1 1 0 0 2 1 1 0 0 1 1 0 0 1 0 0 0 1 0 0 0 0 0 0 0 0 2 2 0 0 0 0 1 1 1 0 0 0 0 0 1 0 1 0 0 2 2 0 0 2 0 0 2 2 2 0 2 0 0 0 0 0 0 0 1 1 1 0 1 0 0 0 2 1 2 1 2 0 1 2 1 2 1 1 2 0 0 2 0 1 1 1 1 1 1 1 0 1 1 0 0 2 1 1 1 2 0 0 0 0 2 1 0 0 2 0 0 0 2 1 1 0 2 0 0 0 0 1 0 0 0 1 0 1 1 0 0 2 2 0 0 2 0 0 0 0 0 0 2 1 0 1 0 1 0 2 1 1 0 0 1 0 2 0 0 1 2 2 0 0 0 0 0 0 1 0 0 0 0 0 1 1 1 1 2 0 0 0 1 2 1 2 1 0 1 0 0 0 0 1 0 1 1 1 2 2 1 0 2 2 1 2 0 0 1 1 1 0 2 0 1 1 1 1 0 0 0 0 0 2 0 1 1 0 0 1 0 1 0 2 0 0 0 0 1 1 0 0 0 0 0 1 1 1 0 1 1 1 0 0 0 0 1 0 0 2 0 0 0 0 0 0 1 1 2 1 0 1 0 0 0 1 0 0 0 2 0 1 0
81 1 0 1 0 1 1 1 1 1 0 1 1 1 2 0 0 1 0 1 1 2 0 0 0 0 0 0 2 0 2 0 0 1 0 1 1 2 0 0 0 2 0 1 1 1 0 0 0 1 1 2 0 0 0 2 0 0 1 0 1 2 0 1 0 1 0 0 0 2 2 2 2 0 2 2 2 0 0 0 0 2 2 1 2 0 0 0 1 2 0 0 2 2 0 1 0 0 0 0 2 2 1 0 0 0 2 1 1 0 1 2 0 1 2 2 0 1 1 0 0 0 1 2 1 1 1 0 2 0 1 1 0 0 0 0 0 0 0 0 0 0 0 0 0 0 0 0 0 0 0 0 0 0 1 0 1 0 0 0 1 1 0 2 1 2 1 0 1 1 1 1 0 2 0 0 0 1 0 1 1 0 1 1 2 1 1 2 0 1 0 1 0 1 1 1 0 2 1 0 0 1 0 1 2 0 1 1 0 0 0 0 2 0 0 1 1 0 1 2 0 0 2 2 0 0 0 1 1 1 1 1 0 1 1 0 1 2 0 1 0 1 2 1 0 0 0 0 2 0 0 0 1 0 0 0 1 2 1 1 0 1 1 0 0 0 0 0 2 2 0 1 0 2 0 1 0 2 2 1 1 1 1 0 2 1 1 0 2 2 0 2 2 0 2 0 1 0 0 0 0 0 0 1 0 0 0 0 1 1 1 2 2 1 0 0 0 0 1 0 1 1 0 2 1 0 1 1 1 1 0 0 0 1 0 0 0 2 0 0 0 0 2 1 1 1 1 0 1 0 0 0 2 2 0 0 0 2 0 1 0 1 1 0 1 0 0 1 2 1 1 1 1 1 1 1 2 2 0 0 1 2 0 0 1 0 0 0 0 1 0 1 1 0 2 0 2 2 0 0 0 0 1 1 1 0 1 1 0 0 0 0 0 0 0 0 2 0 0 0 0 2 0 0 0 0 1 0 0 0 0 0 0 1 1 0 0 1 0 0 1 0 2 2 0 2 2 1 0 1 0 0 0 1 1 1 1 1 1 1 1 0 0 0 1 1 1 2 1 2 0 0 2 0 0 1 0 2 2 0 1 2 0 0 1 2 0 1 2 1 0 2 1 1 1 0 1 1 1 2 1 2 2 0 0 0 2 1 1 0 1 0 1 0 1 0 0 1 0 1 1 1 0 0 0 2 1 1 0 1 1 1 1 0 1 1 0 0 1 1 0 1 0 0 1 1 1 1 1 0 0 0 0 0 2 0 0 0 0 0 1 0 0 0 1 0 0 1 1 0 1 0 1 0 0 0 0 1 0 1 1 0 1 0 1 1 1 1 1 1 1 0 0 1 1 0 1 0 0 0 0 2 0 0 0 2 2 1 2 1 1 0 0 1 0 1 0 1 0 1 0 1 0 1 0 0 2 1 0 0 1 0 0 0 0 1 0 0 2 2 1 1 0 0 1 1 1 1 0 0 0 1 0 2 1 0 1 1 1 0 0 0 1 0 0 0 0 2 1 1 1 1 0 0 1 2 2 2 1 1 2 0 0 2 1 2 1 1 0 0 2 0 0 0 0 0 0 1 0 0 0 0 0 0 1 0 2 2 0 0 1 0 0 2 0 2 1 1 1 1 0 1 2 0 0 0 0 2 1 1 1 1 0 0 0 0 2 1 0 1 0 1 1 1 2 0 2 1 0 1 0 0 0 0 0 1 1 0 2 1 0 1 0 0 0 0 1 0 2 2 0 0 2 0 0 0 0 0 2 2 0 2 0 0 1 1 0 1 2 2 1 2 2 0 0 0 0 1 0 1 2 0 1 2 1 2 1 0 0 1 1 0 1 1 1 2 2 0 2 2 2 2 1 1 0 0 0 1 0 1 0 1 1 0 0 2 0 0 0 0 0 0 1 0 2 0 2 1 0 0 1 1 0 0 2 0 0 0 0 0 1 1 0 0 0 0 1 0 2 1 1 0 1 0 0 2 0 1 0 0 0 1 0 0 0 0 0 0 0 0 2 0 0 2 1 1 1 1 0 0 0 2 0 0 1 1 0 1 0 1 0 0 0 0 1 1 2 1 1 1 0 1 2 2 2 0 0 1 0 1 0 2 1 2 0 0 0 0 0 1 0 0 1 2 2 0 1 1 0 0 0 1 1 0 2 0 2 0 0 0 0 0 1 0 0 1 0 0 0 0 0 0 0 0 0 1 1 0 1 0 0 1 0 0 0 0 0 0 0 1 0 1 0 1 0 0 0 0 0 0 1 1
82 1 0 0 0 0 0 0 0 2 0 0 0 0 0 0 0 0 1 1 1 2 0 0 0 0 1 0 2 1 1 2 1 1 2 0 2 1 0 0 2 0 0 0 0 1 1 0 0 2 0 1 0 1 1 1 0 0 1 0 0 2 0 2 1 0 2 2 0 0 0 0 2 1 2 2 2 0 2 0 1 2 2 2 2 0 0 1 1 2 0 1 0 2 0 0 0 0 0 0 2 1 0 0 1 0 2 1 1 1 0 1 0 0 0 0 0 0 0 0 2 0 2 0 0 0 0 2 2 0 0 0 0 0 0 0 0 0 0 0 0 0 1 0 0 0 0 0 0 1 0 0 0 0 1 0 1 1 0 1 2 1 0 2 0 1 1 0 0 2 2 1 1 1 1 0 0 1 1 1 0 1 1 2 1 0 2 1 0 0 0 1 1 1 2 0 0 2 0 0 0 0 0 1 1 0 0 0 2 0 1 0 0 0 0 1 0 0 2 0 0 0 2 2 0 1 1 0 0 0 0 1 0 0 0 0 0 2 0 2 0 0 2 1 1 1 1 0 1 1 1 1 0 0 0 1 0 0 1 1 0 1 0 1 0 0 0 1 2 0 1 1 0 0 0 0 0 2 2 2 2 2 1 0 1 1 1 1 1 2 1 0 0 0 2 0 2 0 0 0 1 1 0 2 0 0 0 2 0 1 0 2 0 1 1 0 1 0 0 0 0 0 0 0 0 0 1 0 0 1 0 1 1 2 0 0 0 2 0 0 0 0 1 1 0 0 0 0 0 1 0 0 1 1 0 1 1 0 0 0 1 1 2 1 2 0 0 1 1 0 2 0 1 2 0 0 2 1 0 0 2 1 1 0 2 1 0 0 0 0 0 1 1 0 2 0 1 0 1 0 0 0 1 1 1 0 1 1 0 0 0 0 0 0 1 1 1 0 0 0 0 1 1 0 0 1 1 1 2 0 0 1 0 1 0 1 1 0 0 0 0 1 0 1 1 2 2 0 0 0 0 0 0 1 0 0 0 1 2 1 1 0 0 0 1 1 1 1 2 0 1 1 1 2 1 0 0 2 2 0 0 2 0 1 2 1 0 0 0 0 0 0 0 2 1 0 1 1 1 1 1 1 0 1 1 1 2 0 1 0 0 1 0 1 0 1 2 0 0 2 0 0 1 1 1 2 0 0 0 1 0 0 1 0 1 0 1 1 1 1 1 1 1 0 1 0 1 2 0 0 0 0 0 1 1 1 0 0 0 0 0 0 0 0 1 0 0 2 2 0 0 1 0 0 0 0 0 0 0 0 1 0 2 0 2 0 0 2 1 0 0 2 0 0 0 0 0 1 0 1 1 0 0 0 0 0 1 0 2 0 2 0 0 0 0 0 0 2 1 1 0 0 0 0 0 1 1 1 0 0 1 1 0 0 0 1 1 1 1 0 1 1 1 1 1 2 2 1 2 2 1 1 1 1 1 1 2 2 2 0 0 0 0 0 0 0 0 2 1 1 0 1 1 0 0 1 0 2 0 2 2 0 1 0 1 1 1 1 0 0 1 0 0 0 0 0 0 2 0 2 0 2 0 0 0 0 2 1 1 0 1 1 0 1 1 1 0 1 1 1 0 0 0 0 1 1 0 0 0 0 1 1 0 0 0 1 1 1 0 1 0 1 0 0 0 1 1 0 0 0 0 0 0 1 0 0 1 0 0 0 0 0 2 0 1 1 1 0 2 2 0 1 1 0 0 0 0 2 0 1 1 1 2 1 2 2 0 2 2 2 0 2 2 0 1 0 0 1 0 1 1 0 0 1 1 0 1 0 0 1 1 0 0 0 1 1 1 0 1 1 1 1 1 2 2 0 0 2 0 0 0 2 1 0 0 1 0 0 1 0 0 1 1 0 2 1 2 1 0 1 1 1 0 1 1 0 0 1 0 1 0 2 0 0 0 0 1 0 2 1 1 0 1 1 0 2 0 1 2 2 2 0 0 0 0 1 0 2 0 0 0 0 0 2 2 1 2 2 0 0 0 2 1 0 2 1 0 1 1 2 1 0 1 0 0 0 2 0 2 1 1 1 1 1 0 0 0 1 0 0 0 2 0 2 0 0 0 0 0 1 0 0 1 0 0 1 0 0 0 0 0 0 2 0 0 0 0 1 1 1 1 1 0 0 0 0 1 0 0 0 2 0 1 0 0 0 0 0 0 0 0 0 0 0 0 0 0 0 0 0 1 0 0 0 1 0 1 0 0 0 0 0
83 0 0 1 1 0 1 1 1 2 0 0 1 2 1 0 0 0 1 0 1 1 0 0 0 0 0 0 2 0 1 1 1 1 1 1 1 2 0 0 0 2 0 0 0 0 1 0 0 2 1 1 1 0 1 0 1 0 1 0 0 2 0 1 0 0 1 0 0 0 0 0 2 0 1 2 2 0 2 0 1 1 2 1 2 0 0 0 2 2 0 0 1 2 0 0 0 0 0 1 1 2 0 0 2 1 2 2 0 1 0 1 0 2 2 2 0 0 0 0 2 1 0 2 0 0 0 1 2 1 1 1 0 0 1 1 1 0 0 0 2 0 0 0 0 0 0 0 0 1 1 0 0 0 0 0 0 0 2 0 0 1 1 1 0 1 1 1 0 1 1 1 0 2 2 0 1 1 1 1 0 1 1 1 1 0 1 2 0 1 0 1 1 1 2 1 1 2 1 0 0 1 0 2 2 1 1 0 1 0 1 0 2 0 0 1 0 0 1 0 2 2 2 2 0 1 1 0 0 0 1 1 0 0 0 0 0 2 0 1 0 0 2 2 0 0 0 0 2 0 0 0 0 0 0 0 0 0 0 0 0 0 0 0 0 0 0 1 1 0 1 1 0 1 0 0 1 2 1 0 0 1 1 2 1 0 1 0 0 2 1 1 0 0 2 0 2 2 1 1 1 0 1 0 0 1 0 1 1 2 1 2 2 0 0 0 0 0 0 0 0 0 2 0 2 1 1 2 1 1 0 1 0 2 0 0 0 1 0 0 0 0 1 0 0 0 1 0 1 0 0 0 1 1 0 0 0 0 0 0 0 0 2 0 2 1 0 2 2 0 2 0 0 2 0 0 1 1 1 0 1 0 0 0 1 0 0 0 0 1 1 1 1 0 2 0 0 2 0 0 0 0 1 0 0 0 1 1 0 0 0 0 0 0 0 1 1 0 1 0 1 2 0 1 2 2 0 0 1 0 1 0 0 1 1 1 0 0 0 0 2 0 0 0 2 2 1 0 0 1 0 0 0 2 0 0 1 1 1 1 1 0 0 0 0 0 0 1 2 1 0 0 2 1 1 0 0 2 1 1 2 1 0 0 2 1 0 0 2 0 0 2 0 2 2 0 2 0 0 2 2 2 1 1 0 1 2 0 0 0 0 2 1 0 1 1 1 0 0 2 1 0 2 1 1 2 0 1 0 2 0 1 1 0 1 0 2 0 2 2 0 1 0 1 2 1 1 2 0 0 0 0 0 1 1 2 1 0 2 0 0 2 1 0 1 1 1 2 2 0 1 1 0 0 0 0 0 0 0 1 2 0 1 0 1 0 0 0 0 0 1 1 1 0 0 0 0 0 0 1 0 2 0 1 0 0 0 0 1 0 0 0 0 2 0 1 0 0 0 0 0 0 0 0 0 1 2 1 0 0 0 0 0 0 0 1 1 0 2 1 1 1 0 1 1 1 1 1 1 1 0 1 2 0 2 0 0 2 1 0 0 0 0 1 1 1 0 2 1 1 0 1 0 0 0 2 2 1 2 0 2 0 0 2 0 2 2 0 0 1 1 0 0 1 1 0 0 2 0 2 1 1 1 1 2 1 1 2 0 0 1 1 0 2 1 0 0 1 0 0 1 0 1 0 1 0 1 1 0 0 1 1 0 0 0 0 1 1 0 1 0 1 2 2 2 0 2 0 0 0 0 0 0 0 0 2 1 0 2 0 0 2 0 0 0 1 1 2 0 2 0 0 2 0 0 0 0 2 0 0 1 0 1 1 2 2 0 0 2 2 2 2 2 1 2 1 1 0 0 0 0 0 0 1 2 1 1 0 0 2 2 0 2 2 0 2 2 1 2 1 1 2 1 2 2 0 2 2 0 0 0 2 2 2 0 2 0 0 0 0 0 0 0 0 1 0 0 0 0 0 2 2 0 0 2 0 0 0 0 1 1 1 0 0 0 0 0 0 1 1 0 0 1 1 0 1 0 0 0 0 1 1 0 0 0 0 2 1 0 0 0 0 1 1 2 2 2 2 0 0 0 1 1 1 1 1 1 1 1 2 2 0 0 2 2 1 0 1 2 2 0 2 2 2 0 0 0 2 1 1 1 1 0 1 0 1 0 1 0 0 0 0 2 0 0 0 0 0 0 0 0 2 2 0 0 0 0 1 0 0 0 0 0 1 0 1 1 0 0 0 0 0 1 0 0 1 0 1 1 0 0 1 1 1 0 1 1 0 0 0 0 0 0 1 0 0 1 1 1 0 0 0
84 1 0 0 1 0 1 2 2 0 0 0 0 0 0 0 0 0 1 1 1 2 0 1 1 1 1 1 2 1 0 1 0 1 0 1 2 1 0 0 0 1 1 1 1 1 2 0 0 2 1 2 0 0 2 2 0 0 1 1 1 1 0 1 1 1 0 0 1 1 0 0 2 0 2 2 2 0 2 0 2 2 2 1 1 1 0 1 2 2 0 2 0 1 1 0 0 0 0 0 1 2 0 0 0 0 2 0 2 0 0 2 0 0 2 2 1 0 0 0 2 0 1 2 0 0 0 1 2 0 0 0 0 0 0 0 1 0 0 0 0 0 0 0 0 1 1 0 0 0 0 0 0 1 0 0 0 0 2 0 1 2 2 1 0 2 0 0 0 2 2 0 1 1 1 0 0 2 0 2 2 0 0 0 1 0 2 2 0 1 0 2 0 0 1 0 0 1 0 0 0 1 0 1 2 0 0 0 2 0 0 0 1 1 0 0 0 0 0 0 1 1 2 2 0 1 1 1 1 1 0 1 1 1 1 1 2 2 0 2 0 0 2 1 0 0 0 0 2 0 0 0 0 0 0 1 0 0 0 0 0 0 0 0 0 0 1 0 2 0 1 0 2 2 0 1 0 2 1 0 0 1 2 2 2 1 1 0 0 1 0 2 0 1 2 1 1 2 0 1 1 0 0 0 0 0 0 1 1 1 0 2 2 2 2 0 1 1 0 0 0 0 0 1 0 0 1 0 0 1 0 1 1 2 0 0 0 1 0 1 1 1 1 1 0 0 0 0 1 1 0 0 2 2 0 1 1 0 0 2 0 2 1 1 1 0 0 0 0 0 2 0 0 2 1 1 1 2 0 0 0 0 1 1 0 2 0 0 0 0 0 0 1 1 2 0 1 1 1 1 1 1 0 0 0 0 0 1 0 0 0 0 0 0 1 2 0 0 0 0 0 1 0 2 1 1 1 0 0 0 0 0 0 1 0 0 1 2 0 0 1 1 0 0 1 1 1 0 1 1 1 0 0 2 1 0 1 0 2 0 0 0 1 0 1 1 1 1 1 1 0 0 2 0 0 0 0 1 2 1 2 1 0 0 2 0 0 0 2 0 2 2 0 2 2 0 2 2 1 2 0 2 0 2 0 2 1 0 1 0 0 2 1 1 0 0 0 0 0 2 2 0 0 0 0 2 0 1 0 1 1 0 1 1 1 0 1 1 2 2 0 1 1 0 1 0 1 1 1 0 0 0 1 2 2 0 0 0 0 0 1 0 1 0 0 1 0 2 2 0 0 1 0 0 0 0 0 1 0 1 2 0 1 0 0 0 0 0 0 0 0 2 0 0 0 2 0 0 0 0 0 2 0 0 1 0 0 1 1 1 0 0 0 1 0 1 0 0 0 0 0 0 0 0 0 0 2 1 0 0 2 0 0 1 1 1 0 0 1 0 1 0 1 1 1 0 1 2 1 1 0 1 0 2 1 0 1 2 2 0 0 0 2 1 1 1 1 2 0 0 2 0 1 0 0 1 0 0 2 0 1 0 0 1 1 1 0 2 0 0 1 1 0 0 0 0 0 2 0 2 0 0 0 0 1 0 2 1 0 1 0 0 0 1 1 1 1 0 1 1 0 0 1 0 1 1 1 1 1 1 1 1 0 1 0 1 1 0 0 0 0 0 0 0 1 1 1 0 0 0 0 0 0 0 0 1 0 0 1 0 0 1 1 0 0 0 0 1 1 2 0 0 2 0 0 1 0 1 0 0 1 2 0 0 1 1 0 2 0 2 0 2 2 0 1 0 0 1 0 0 1 0 1 2 1 2 1 0 1 0 1 0 0 0 2 1 1 0 2 1 1 1 0 1 2 0 2 1 1 0 0 2 2 1 0 1 0 0 0 0 0 0 0 0 1 0 0 0 0 0 1 1 0 0 1 0 1 0 0 0 0 2 0 0 0 1 1 0 2 1 1 0 1 1 0 1 0 0 2 2 2 0 0 0 0 0 1 2 0 0 0 0 1 1 1 1 1 1 0 0 0 1 0 0 1 1 0 0 1 1 1 0 2 0 2 2 0 1 1 1 0 1 1 1 0 0 1 0 0 0 0 2 0 2 0 0 0 0 0 1 0 0 1 2 2 0 0 0 2 0 1 0 0 1 1 0 2 1 0 0 0 0 0 0 1 2 0 0 0 0 1 0 0 0 0 1 0 0 1 0 0 0 1 1 0 1 1 0 0 0 0 0 1 1 2 0 0 0 2 2 2 0
85 1 0 2 1 0 2 0 0 2 0 0 0 1 1 0 0 0 0 0 2 2 0 0 0 0 1 1 1 1 2 0 0 1 0 0 2 2 0 1 0 1 1 1 0 1 1 0 2 0 0 0 0 1 0 1 0 0 0 1 0 1 0 0 0 0 1 0 0 0 0 1 2 0 0 2 2 0 1 0 0 2 1 1 1 0 0 0 2 2 0 1 0 2 0 1 1 1 1 1 1 2 1 0 1 1 2 1 1 1 0 1 1 1 2 2 0 0 0 0 1 1 2 2 2 1 2 1 2 0 1 1 0 0 1 1 0 0 0 0 0 0 0 1 0 0 0 0 0 0 0 0 0 1 1 1 1 0 0 0 2 2 0 2 1 2 1 0 0 2 2 0 0 2 2 0 1 1 0 1 1 0 0 0 1 1 1 2 0 0 1 2 0 1 1 0 1 1 0 1 0 2 1 0 2 0 1 0 1 0 1 0 0 0 0 0 0 0 1 1 0 0 2 2 0 1 1 0 0 0 0 0 0 0 0 0 0 2 0 0 1 1 2 1 0 0 0 1 0 0 0 0 0 0 0 1 1 1 0 0 0 0 0 1 0 0 0 0 2 1 1 0 0 2 0 2 1 1 2 0 0 1 2 1 1 1 1 2 0 2 0 0 0 0 2 0 2 1 0 1 1 0 0 0 0 0 0 2 0 2 0 2 2 2 2 0 0 0 0 0 0 0 2 1 1 0 2 1 0 1 0 2 0 2 0 0 0 1 0 2 0 0 0 1 1 1 0 0 1 1 0 0 1 1 0 0 0 0 0 0 2 2 1 0 1 0 0 1 1 0 2 0 0 1 0 0 1 1 1 0 0 1 0 1 1 0 0 1 1 0 0 2 0 1 2 0 1 0 0 0 0 0 0 2 1 0 0 2 0 0 0 0 0 0 0 1 1 0 0 0 0 1 0 1 1 0 2 0 1 1 0 0 1 1 1 0 0 0 0 0 1 0 0 0 0 0 2 0 0 0 1 0 0 2 1 0 1 1 1 1 1 0 0 0 0 0 0 1 2 1 1 1 1 1 1 0 1 0 2 0 1 1 0 0 1 2 0 2 2 0 2 2 0 1 1 0 1 1 1 2 1 2 2 0 0 0 2 0 0 0 0 2 0 0 0 1 1 1 0 1 1 1 0 0 0 2 0 2 0 0 2 0 0 0 0 0 1 1 1 1 0 1 0 0 1 2 0 0 2 0 0 0 0 2 1 2 1 0 0 0 0 0 0 1 0 0 0 0 0 0 0 0 1 0 0 1 1 1 0 1 1 0 1 0 0 0 0 0 0 0 0 0 1 0 0 0 0 0 0 1 0 1 1 0 0 0 1 2 2 1 1 0 0 0 0 0 0 1 1 0 0 0 1 1 0 0 1 2 0 0 0 0 0 1 0 0 0 0 2 2 0 0 0 0 2 1 1 2 1 1 0 1 1 1 1 1 2 2 1 1 1 0 2 2 2 1 1 2 0 0 0 0 1 1 1 2 1 0 1 0 0 1 0 1 1 1 0 1 0 1 1 0 0 1 0 0 0 2 0 0 0 1 1 0 1 0 1 1 0 0 0 0 0 0 0 1 0 1 0 0 0 0 0 0 2 0 0 0 0 0 0 0 0 0 0 0 1 0 0 0 0 0 0 0 1 0 1 1 0 1 0 1 0 0 0 2 0 0 1 0 0 1 1 0 1 1 1 0 1 1 1 0 1 1 0 0 0 2 0 0 1 0 0 0 0 1 1 2 1 2 0 2 2 1 2 1 0 1 0 0 1 0 2 2 0 1 0 0 1 0 1 0 0 0 1 2 2 0 2 2 2 2 2 2 2 0 1 2 0 0 0 2 2 2 0 2 0 0 0 0 0 0 0 0 0 0 0 0 0 0 1 1 0 1 1 0 0 0 0 1 0 1 0 0 1 1 0 0 1 1 1 0 0 1 0 2 1 0 2 2 2 0 0 0 0 0 0 0 0 0 0 0 0 2 1 1 1 2 0 0 0 1 2 2 1 1 0 2 1 1 1 0 1 0 1 1 1 0 1 1 0 1 2 1 0 0 2 1 0 0 0 2 1 2 1 1 0 2 0 0 0 1 0 2 1 0 0 0 1 0 0 1 1 1 0 0 1 0 0 0 0 2 0 0 1 0 1 0 1 1 0 0 2 0 0 0 0 0 1 0 0 1 0 0 0 0 0 0 0 0 0 0 0 0 0 0 0 0 1 1 2 1
86 1 0 1 0 0 1 2 2 1 0 0 0 0 0 0 0 0 1 1 1 2 0 0 0 0 1 0 1 1 1 1 2 2 0 2 0 1 0 0 0 1 1 0 0 1 1 0 0 2 2 2 1 1 0 0 0 0 0 1 0 2 0 2 0 1 1 1 0 0 0 0 2 0 2 2 2 0 2 0 0 2 2 0 0 0 0 0 2 2 0 1 0 2 2 0 0 0 0 0 1 1 1 0 0 0 2 2 0 0 0 1 2 2 2 2 1 0 1 0 1 0 1 1 0 0 0 0 1 0 0 0 0 0 0 0 1 0 0 0 1 0 0 0 1 0 0 0 0 0 0 0 0 0 1 1 1 0 1 0 1 1 0 2 1 1 1 1 0 1 1 1 0 2 0 0 0 0 0 0 0 0 1 1 1 0 2 1 0 0 0 1 0 1 2 0 0 2 1 1 0 1 0 0 2 0 2 1 1 0 0 0 0 1 0 0 0 1 0 1 0 0 1 2 0 0 0 0 0 0 1 1 0 0 0 0 0 2 0 1 0 0 2 1 1 1 1 0 2 0 0 0 0 0 0 2 0 1 1 0 0 0 0 0 0 0 0 0 1 1 0 0 0 2 0 0 0 1 2 0 0 1 2 1 1 0 2 2 0 2 0 0 1 0 2 0 2 1 0 0 1 1 2 0 1 0 0 1 0 1 0 1 2 0 0 0 0 0 1 0 1 1 0 0 2 0 2 1 0 0 0 1 0 2 0 0 0 2 1 1 0 1 2 1 1 2 0 0 1 1 0 0 1 2 0 1 1 1 0 0 0 0 2 1 2 0 0 0 1 1 1 1 0 2 0 0 0 1 0 0 1 1 0 0 1 0 0 0 0 1 0 0 0 0 2 0 0 0 0 0 0 0 2 0 0 2 0 0 1 1 1 1 0 0 0 1 1 1 0 0 0 0 1 2 0 2 2 1 1 0 0 0 2 0 1 0 0 1 0 0 1 1 0 0 0 0 2 0 0 0 1 0 0 1 1 0 1 1 1 1 1 0 0 0 0 0 0 0 2 0 0 0 1 1 0 1 1 2 1 0 0 1 0 0 1 1 0 0 1 0 1 1 0 1 0 0 1 2 0 0 0 1 1 1 0 1 2 0 1 0 1 1 0 1 1 0 0 1 0 1 1 1 1 0 1 1 1 0 2 2 0 0 0 0 0 0 1 0 1 1 1 1 0 0 2 0 2 0 2 0 0 0 1 2 2 0 1 0 0 1 0 0 1 1 0 1 1 1 0 1 0 2 1 0 0 1 1 2 0 2 2 0 1 0 1 0 0 2 1 0 0 2 0 1 1 0 1 0 0 1 0 2 0 0 0 0 1 0 1 2 1 0 0 0 0 0 0 0 0 0 0 0 0 0 0 0 2 1 0 0 1 1 0 0 0 0 0 0 2 2 0 1 0 0 2 1 1 1 1 1 0 1 1 0 2 0 1 1 1 0 0 0 1 2 1 1 0 2 0 0 1 0 1 0 0 2 2 0 2 0 2 0 0 0 0 1 0 1 0 0 1 0 0 2 0 0 0 0 0 0 0 0 0 0 0 0 2 0 1 1 0 0 0 2 0 1 0 2 1 1 0 0 1 0 1 0 0 2 2 2 0 0 0 0 0 1 1 0 0 1 0 0 0 0 0 0 0 2 0 0 1 1 0 0 0 2 1 0 1 0 0 0 2 1 0 0 0 1 1 2 0 1 2 1 0 0 0 2 0 0 1 0 0 1 0 1 1 2 0 2 0 1 2 0 1 0 0 0 2 0 0 2 2 2 0 1 0 1 1 1 1 0 1 1 1 2 2 2 1 1 1 1 2 2 2 0 1 2 0 0 0 2 2 1 0 1 1 1 2 1 1 0 1 0 1 0 1 0 1 0 1 1 0 0 1 1 0 0 0 0 0 2 0 0 1 2 0 0 1 1 1 0 0 1 0 1 0 2 0 1 0 1 0 0 0 0 0 0 1 0 0 0 0 2 1 0 1 2 0 0 0 1 1 0 2 2 1 0 0 0 0 0 0 0 1 1 1 2 1 1 0 2 2 1 1 0 1 1 0 0 0 2 0 1 1 1 1 2 0 0 0 1 2 2 2 0 0 0 1 0 1 1 2 0 0 0 0 0 0 0 0 0 0 0 0 0 1 0 0 0 2 0 1 1 1 0 0 0 1 0 0 0 0 0 0 0 0 0 0 0 1 0 0 1 0 0 0 0 2 0 1 1
87 1 1 1 0 0 1 2 2 0 0 1 0 0 0 0 0 0 0 0 2 2 0 0 0 0 2 1 2 0 1 0 1 0 2 1 2 1 1 1 0 0 0 0 0 0 1 0 1 1 1 1 0 1 1 0 0 0 2 0 1 1 0 0 0 0 1 1 0 0 0 1 2 1 2 2 2 0 1 0 0 2 2 0 0 1 0 1 2 2 1 1 1 1 2 0 0 0 0 0 1 1 0 0 1 1 2 1 1 0 1 2 0 1 2 2 0 0 0 0 2 1 2 0 1 1 1 1 2 0 0 0 0 0 0 0 0 0 0 0 1 0 0 0 1 0 0 1 0 0 0 0 1 0 0 0 0 1 0 1 1 1 0 1 0 0 0 1 0 1 1 1 1 1 2 0 0 1 0 1 1 1 2 2 2 0 2 2 0 2 0 2 0 1 1 0 0 2 0 0 0 0 0 1 2 0 2 2 1 0 2 0 2 0 0 1 1 2 1 0 1 1 1 1 1 1 1 1 0 0 0 1 0 0 0 0 0 2 1 1 0 1 1 1 0 0 0 0 2 0 0 0 0 0 0 0 0 0 0 0 0 0 0 0 1 0 0 0 2 2 0 0 0 2 0 0 1 1 1 0 0 0 1 0 1 1 1 1 1 2 0 1 1 1 2 1 1 0 0 0 0 0 1 1 0 0 0 2 0 0 0 1 2 1 0 0 1 0 1 0 1 1 1 0 0 0 1 1 1 1 0 0 1 1 0 0 0 0 0 0 0 0 1 1 0 1 0 0 0 1 0 0 2 2 0 0 1 0 0 1 0 1 1 1 1 0 0 1 2 1 1 1 2 2 0 0 2 1 0 0 1 2 1 0 1 1 0 1 1 1 1 1 0 0 2 1 1 1 1 1 1 1 1 1 1 0 0 0 0 0 0 0 0 0 1 2 0 1 0 0 0 0 2 1 0 1 1 0 1 0 1 0 0 2 0 0 1 0 0 0 1 1 0 0 2 2 1 0 0 0 0 0 0 0 0 0 0 0 1 0 1 0 0 1 1 2 2 1 2 0 1 1 1 2 0 1 0 1 1 0 1 2 0 0 2 1 0 1 2 0 2 2 0 1 1 0 1 2 2 2 0 2 1 0 1 0 2 0 1 0 0 2 1 0 0 0 0 1 0 1 1 1 0 0 0 2 1 0 0 2 0 2 1 0 1 0 0 2 1 1 1 1 0 1 2 0 2 1 1 0 0 0 0 2 1 1 0 0 0 0 1 0 1 0 0 1 0 2 0 2 0 0 1 0 0 1 1 2 0 2 2 0 2 0 2 1 1 1 1 0 0 0 0 0 1 0 0 0 0 1 0 1 0 0 1 1 1 2 2 2 1 0 0 1 0 1 1 0 0 0 0 0 0 0 0 0 2 1 0 0 1 0 0 0 0 0 0 0 2 1 1 1 0 1 0 1 1 1 1 1 0 2 1 1 1 1 2 1 1 0 0 0 1 1 1 0 0 1 1 1 1 1 0 0 0 1 1 1 2 0 1 0 0 1 1 1 0 0 0 0 0 1 1 2 0 0 1 0 0 1 1 0 0 0 2 0 2 2 1 1 0 0 0 1 1 0 0 1 0 0 1 0 0 0 2 1 0 1 1 1 1 1 0 0 0 0 1 0 0 0 0 0 1 1 1 0 1 0 0 1 1 1 1 0 0 0 0 0 2 0 0 2 2 0 0 1 0 0 2 1 0 0 2 0 1 0 0 1 1 1 0 1 1 1 1 2 1 2 0 2 0 2 2 1 1 1 0 1 0 1 2 0 1 2 1 1 0 1 1 1 1 0 0 0 2 1 2 0 2 2 2 2 0 2 2 0 1 1 0 1 0 1 2 2 0 2 0 0 1 0 0 1 0 0 1 1 1 0 1 0 1 1 0 0 2 0 0 0 1 0 0 2 0 0 0 0 2 0 2 1 0 0 0 2 0 1 0 1 1 0 0 1 0 0 0 0 0 0 1 0 1 0 2 1 2 1 1 2 0 0 0 1 1 1 1 1 0 0 0 2 0 0 1 0 2 2 0 1 0 0 0 0 1 1 2 0 2 2 0 0 1 1 1 2 1 0 1 0 1 1 0 0 0 2 1 0 0 1 0 0 2 0 2 0 0 0 0 1 1 0 0 0 0 0 0 0 0 0 1 0 1 0 0 0 0 0 0 0 0 0 0 0 1 2 0 0 0 0 1 1 0 0 0 0 0 0 0 0 0 0 2 1
88 1 0 1 0 0 0 1 1 1 0 1 1 1 1 0 0 0 1 1 1 1 0 1 0 0 0 0 2 0 2 0 0 0 2 0 2 1 1 0 0 1 0 0 0 0 0 0 1 1 0 1 1 0 1 1 0 1 2 1 1 1 0 1 0 0 1 0 0 0 0 0 2 0 1 2 2 0 2 0 2 2 2 1 2 0 0 0 1 1 0 0 0 1 1 0 0 1 0 0 0 2 0 0 1 0 2 0 2 0 0 2 0 1 2 2 2 1 0 0 1 0 2 1 1 1 1 1 2 0 1 1 0 0 0 0 1 0 0 0 0 0 0 0 1 0 0 0 0 0 0 0 0 0 1 1 0 1 0 0 1 1 0 1 1 1 2 0 0 1 1 0 0 2 1 0 0 1 1 1 0 1 1 1 2 0 2 2 1 0 2 0 0 1 2 0 1 1 0 0 0 1 0 0 2 0 2 0 1 0 1 0 2 0 1 2 2 0 1 0 1 1 2 2 0 0 0 0 0 0 0 0 0 0 0 0 0 2 0 1 0 0 1 1 0 1 1 0 2 0 0 0 0 0 0 2 0 0 0 0 0 0 0 1 0 0 0 0 2 1 1 0 1 1 0 0 0 2 1 1 1 1 1 1 0 1 0 1 1 2 0 0 0 0 2 1 2 1 0 1 1 0 1 0 0 0 2 2 1 2 1 1 2 1 1 0 0 0 0 0 0 0 0 2 0 0 0 1 1 0 0 1 0 2 0 0 0 0 0 0 1 1 0 1 1 1 0 0 0 2 0 0 2 2 0 0 0 0 0 1 1 2 2 2 2 0 0 1 1 0 2 0 0 2 0 0 1 1 0 0 1 0 2 0 2 0 0 0 0 2 0 1 1 0 2 0 1 0 1 2 2 2 0 0 0 1 0 0 0 0 0 0 0 0 1 2 0 0 0 1 0 1 0 2 1 1 2 0 0 0 0 0 0 0 2 1 1 0 0 0 1 1 0 1 1 2 1 0 0 2 0 0 0 2 0 0 1 2 2 1 2 1 2 0 2 2 2 0 2 0 0 0 2 1 0 2 0 2 2 0 0 1 0 0 2 1 0 0 2 0 0 1 0 2 0 0 0 2 1 1 1 2 1 1 0 1 2 0 1 0 1 0 0 2 0 0 0 0 0 0 0 2 0 0 0 1 1 1 0 1 0 1 0 0 0 0 1 1 1 1 0 1 0 2 2 1 1 1 1 0 0 0 0 2 2 0 0 2 1 1 0 1 0 1 1 0 0 2 1 1 1 1 0 0 0 0 0 2 0 2 2 0 0 0 0 0 0 0 0 0 1 1 1 0 0 1 1 1 0 0 0 1 0 0 2 0 0 1 2 0 0 0 0 1 0 0 0 1 0 1 0 1 0 0 1 0 2 1 0 0 0 0 0 0 0 1 0 0 2 1 1 0 0 0 1 1 1 1 0 0 0 2 0 1 2 0 1 1 1 0 0 0 2 0 0 0 0 1 1 1 0 1 0 0 1 1 1 0 1 0 1 1 0 2 0 2 1 1 0 1 1 0 0 1 0 0 0 1 0 1 1 0 0 0 0 0 2 1 1 0 0 0 0 0 1 0 0 0 1 1 0 0 0 0 1 1 0 0 0 0 0 1 1 0 0 1 2 0 0 1 1 0 1 1 1 0 1 0 0 1 1 1 0 1 0 0 0 0 0 0 0 0 1 0 1 0 0 0 2 1 0 0 2 0 0 0 0 1 1 1 0 1 1 1 0 1 0 2 2 2 0 2 2 1 1 1 0 0 0 0 0 0 0 2 2 1 0 0 0 0 0 0 0 0 2 2 1 2 2 2 0 2 1 1 1 0 0 1 0 0 1 2 1 0 0 1 0 0 0 0 0 0 0 0 1 0 1 1 0 0 2 2 0 0 1 1 0 1 0 0 1 2 1 0 2 2 0 0 1 1 1 0 2 0 0 1 0 0 0 1 2 0 0 0 0 0 0 2 0 0 1 0 0 0 2 1 2 2 0 0 0 2 1 1 0 2 0 1 1 1 1 0 2 0 2 2 0 1 1 1 0 1 2 2 1 0 1 1 1 1 0 2 0 1 1 1 1 1 0 0 0 0 0 0 0 0 0 0 0 0 0 2 1 0 1 0 1 1 1 1 1 1 0 0 1 1 1 0 0 0 1 0 0 0 0 1 1 0 0 0 0 0 0 0 0 0 0 2 0 2 0 0 0 1 1 1 0 0 2 0 2 0
89 0 0 2 0 0 2 2 2 0 0 2 1 2 1 0 0 0 1 1 1 2 0 1 0 0 0 0 2 1 2 0 1 1 1 1 1 2 0 0 0 2 0 0 0 1 0 0 1 0 0 0 1 0 0 0 0 0 0 0 1 1 0 0 0 1 1 1 0 0 0 1 1 0 2 1 1 1 1 1 0 2 1 0 0 0 0 0 0 2 0 0 1 1 2 0 0 0 0 0 2 2 1 0 1 1 2 2 0 0 0 2 1 1 1 1 1 0 1 0 1 0 2 2 2 2 2 2 2 0 0 0 1 0 0 0 0 0 0 0 1 0 0 0 1 0 1 0 1 1 0 0 0 1 0 0 0 1 0 0 1 0 1 2 1 2 1 0 0 2 2 0 0 2 1 0 1 1 0 1 1 1 0 0 2 1 1 1 0 0 1 1 0 2 2 0 1 2 0 0 0 0 0 2 2 0 0 0 2 0 0 0 0 0 0 1 0 0 2 1 1 1 2 2 0 0 0 0 0 0 0 0 0 0 0 0 0 2 0 1 0 0 2 2 0 0 0 0 1 1 1 1 0 1 1 2 1 0 0 0 0 0 0 0 0 0 1 1 1 0 1 1 2 2 0 0 1 2 2 0 0 2 2 0 0 0 2 1 0 1 0 0 1 1 2 1 1 1 0 0 0 0 1 0 1 0 1 2 0 1 0 2 2 1 1 0 1 0 0 0 1 1 1 0 1 0 1 1 1 2 0 0 0 1 0 0 0 1 0 1 0 0 1 2 0 0 1 1 1 2 1 1 1 1 0 0 0 1 0 1 0 1 1 0 1 1 0 1 2 1 1 1 0 2 0 0 1 2 2 1 1 2 0 0 1 0 0 0 0 0 2 2 0 0 2 0 0 0 1 1 1 1 0 2 1 0 0 2 0 0 0 0 0 0 1 2 0 1 1 1 1 1 1 1 1 1 1 0 1 0 1 0 0 1 0 1 1 0 0 0 1 1 0 0 1 1 2 0 1 1 0 0 1 1 0 0 0 1 1 1 0 0 0 1 0 1 1 1 2 0 1 1 2 0 2 0 1 1 2 0 1 2 0 0 1 1 0 1 2 0 2 2 0 2 0 0 1 0 0 2 2 2 2 0 0 1 1 0 0 1 1 0 0 1 0 0 0 0 0 2 1 0 2 0 0 1 0 0 0 1 0 1 1 1 1 0 1 1 1 2 1 1 0 1 1 2 1 0 2 0 0 0 1 1 2 1 1 0 1 0 0 1 1 0 0 1 1 1 0 1 0 1 0 1 0 0 1 1 0 1 2 0 1 0 1 0 0 1 1 1 0 0 2 0 0 0 1 0 0 0 0 2 1 1 0 1 2 1 2 0 0 0 0 0 0 0 0 0 0 0 0 0 0 0 0 0 2 1 0 0 2 0 0 0 0 0 1 0 2 2 1 0 0 0 1 1 1 2 1 1 0 1 1 0 1 0 2 2 2 0 0 0 0 1 1 1 1 2 0 0 2 0 0 0 0 2 2 0 2 0 1 0 1 1 0 1 1 1 0 0 2 0 0 2 1 0 0 1 0 1 0 0 1 1 2 1 1 2 0 0 1 1 0 0 0 0 0 1 0 0 1 0 1 1 1 0 0 1 1 1 1 1 0 0 0 0 2 0 0 0 0 0 0 0 1 1 2 1 0 0 0 0 0 0 0 0 0 0 0 0 0 0 1 0 0 2 2 2 0 2 0 0 2 0 1 0 0 1 1 1 0 1 1 1 1 2 0 2 0 2 0 1 2 0 1 0 0 2 0 0 2 0 0 2 1 0 0 1 1 1 1 0 1 1 0 2 1 0 2 2 2 2 0 2 2 0 0 1 0 1 0 0 2 1 0 1 0 0 1 0 0 0 0 0 0 0 0 0 0 1 1 1 0 0 2 0 0 0 0 0 0 1 0 0 1 0 1 0 0 2 0 1 0 0 0 2 0 1 0 1 2 0 1 1 0 0 0 0 1 0 0 0 0 0 0 0 0 1 0 1 1 1 1 1 2 2 1 0 1 1 1 1 1 0 1 1 2 1 2 1 1 1 2 1 1 0 1 1 1 1 0 2 0 1 1 1 1 2 0 0 0 1 2 1 0 0 1 1 0 0 2 0 2 0 0 0 0 1 1 1 1 1 1 0 0 0 0 0 0 0 0 0 2 0 0 0 0 1 1 0 0 0 0 0 0 0 0 0 0 0 0 1 0 0 1 0 0 0 2 1 2 0
90 0 0 2 0 0 0 1 1 1 1 1 0 0 0 0 0 0 0 1 1 2 0 0 0 0 0 0 2 0 1 2 1 2 0 1 1 0 1 1 1 0 2 2 0 2 1 0 1 1 1 1 1 0 0 1 0 0 0 0 0 0 0 0 0 0 0 0 0 0 0 1 2 0 0 2 1 0 2 0 0 2 2 2 2 0 0 1 2 2 0 1 0 2 1 0 0 0 0 1 1 2 1 0 1 1 1 1 1 0 0 1 0 2 2 2 1 0 1 0 1 0 2 2 1 1 1 0 1 0 0 0 0 0 0 0 0 0 0 0 0 0 0 0 1 0 0 0 0 0 0 0 0 0 0 0 1 2 0 0 1 1 0 2 0 2 0 0 0 1 1 0 2 0 2 0 0 1 0 0 0 1 1 1 2 1 1 1 0 0 1 1 0 1 1 0 1 2 0 0 0 0 0 2 2 1 0 1 1 0 0 0 1 0 0 1 1 0 1 1 1 1 1 2 0 0 0 2 2 2 0 0 0 0 0 0 1 2 0 0 0 1 0 1 0 0 0 0 2 0 0 0 0 0 0 2 0 1 1 1 0 1 0 0 1 0 0 0 2 2 0 0 0 1 0 0 0 2 1 0 0 1 0 2 0 0 1 1 1 2 0 1 1 0 2 0 2 0 0 0 1 1 0 2 0 0 0 2 1 1 1 1 1 2 2 0 0 0 1 0 1 1 1 2 1 0 1 1 1 0 0 1 0 1 0 0 0 1 0 1 1 1 1 1 1 1 0 0 0 2 0 0 2 2 0 0 1 0 0 1 1 1 1 0 1 0 0 1 1 0 2 0 0 2 0 0 1 1 0 0 0 1 2 0 0 2 0 0 0 1 0 1 0 0 2 0 0 0 0 0 0 0 1 0 0 0 1 0 0 0 0 0 0 0 1 1 1 0 0 0 0 2 1 1 0 2 2 0 1 0 1 0 0 2 0 0 0 1 0 0 1 1 1 2 0 2 1 0 0 2 0 0 0 2 1 1 1 2 0 1 1 0 2 0 2 2 2 0 2 0 0 0 2 1 1 1 1 2 1 0 2 1 0 0 1 2 0 0 1 0 0 1 0 2 0 0 1 1 0 1 1 1 2 0 0 0 2 0 1 0 1 0 0 1 0 1 1 0 0 1 0 1 0 0 0 2 0 1 0 0 1 0 0 0 0 1 0 0 1 1 1 1 0 0 2 0 1 1 1 0 0 0 1 2 2 0 0 1 1 1 0 0 0 0 0 0 0 1 1 0 0 1 1 0 0 1 1 1 0 1 2 0 1 0 1 0 0 0 0 0 0 1 0 0 0 0 0 1 0 1 0 1 1 1 0 0 2 1 2 1 1 0 0 0 0 0 0 1 1 0 0 0 0 1 0 0 2 1 0 0 0 1 0 1 1 1 1 0 2 1 2 0 1 1 0 1 1 1 0 0 0 2 1 1 2 0 2 2 2 0 0 0 0 1 1 1 1 2 1 0 1 0 0 0 0 1 1 0 1 0 0 0 0 0 0 0 0 0 0 0 2 0 0 1 0 0 0 2 0 1 0 0 0 0 2 0 1 1 1 0 0 0 0 2 0 1 0 2 0 0 0 0 0 0 2 2 0 0 0 0 1 2 0 0 0 1 2 0 0 1 0 0 1 1 1 0 1 0 0 0 0 0 0 0 0 0 0 0 2 0 0 0 0 0 0 1 1 1 1 2 0 0 1 2 1 0 0 0 2 2 0 2 0 0 0 2 0 1 2 2 1 2 2 0 2 0 1 1 0 0 2 0 0 2 1 2 2 0 0 2 2 0 0 0 2 2 2 1 1 1 1 2 0 2 2 0 1 0 1 0 0 1 1 0 0 2 0 0 1 0 0 1 0 0 1 0 0 0 0 0 2 2 0 1 1 0 0 0 0 0 0 1 0 0 1 0 1 0 2 1 1 0 0 1 0 2 0 2 0 0 0 0 0 0 0 0 0 0 2 0 0 0 0 0 2 0 1 1 1 2 0 2 2 2 2 0 0 1 0 0 0 0 0 0 1 1 1 2 2 1 0 1 2 0 1 0 0 1 1 1 0 2 1 2 0 0 0 2 0 0 0 1 0 1 1 0 0 1 0 0 1 0 1 1 0 0 1 0 0 1 1 1 0 0 2 1 2 0 0 0 0 1 0 0 0 0 1 0 0 0 0 0 1 1 0 0 0 2 0 2 0 0 1 1 2 0 0 0 0 0 0 0
91 1 0 1 1 0 1 1 2 0 0 1 0 0 0 0 0 0 2 2 0 0 1 0 0 0 0 0 2 0 1 2 0 1 1 1 1 1 0 0 1 1 0 0 0 0 1 1 0 1 2 1 0 0 1 0 0 0 1 0 1 2 0 2 1 1 1 0 0 0 0 0 2 0 2 2 2 0 1 0 1 2 2 2 2 1 0 1 1 2 1 1 0 1 1 0 0 1 0 0 1 2 1 0 1 1 1 2 0 0 0 1 0 2 2 2 2 0 1 0 1 0 2 1 1 1 1 1 1 0 0 0 1 0 0 0 1 0 1 1 0 0 0 0 0 0 0 0 0 1 1 0 1 0 0 1 0 0 1 0 1 1 0 2 1 1 1 1 1 0 0 1 1 1 1 0 0 0 0 0 0 0 1 1 2 1 1 1 0 0 1 1 1 0 2 1 0 2 0 0 0 1 0 1 1 0 0 0 2 0 0 0 2 0 0 0 0 0 1 1 0 0 2 2 0 1 1 1 1 1 1 2 0 0 1 1 0 2 0 2 0 0 0 1 0 0 1 0 1 1 1 1 0 0 0 1 0 1 1 1 0 1 0 1 0 0 1 0 2 0 0 1 1 1 1 2 0 2 1 1 1 2 1 1 1 1 1 1 0 2 1 0 1 1 2 0 2 0 0 0 1 1 1 0 1 0 1 1 0 0 0 1 0 1 1 0 1 0 1 0 2 2 2 0 1 0 1 1 1 1 0 0 0 1 0 0 0 1 0 1 0 0 0 2 1 1 1 0 1 2 0 0 2 2 0 1 1 0 1 0 1 1 2 0 2 1 0 2 2 0 2 0 0 2 0 0 1 1 0 0 0 1 1 0 1 1 0 0 0 0 0 2 1 0 2 0 1 1 1 1 1 1 1 0 0 0 1 0 0 0 0 0 0 0 1 2 0 0 1 0 0 1 2 2 1 1 1 0 2 0 2 0 0 2 0 0 0 0 0 0 2 0 0 0 1 1 1 0 0 0 0 1 0 2 1 0 1 1 0 0 1 1 0 0 1 1 1 1 1 1 0 0 1 1 0 1 1 2 2 2 2 2 0 1 1 1 1 0 2 0 1 1 1 1 1 0 1 1 0 1 1 1 1 1 0 2 2 0 1 0 0 1 1 0 0 0 0 0 0 0 1 2 0 0 0 2 0 1 0 1 1 1 1 0 1 1 0 0 1 1 0 1 0 1 0 0 0 1 1 0 0 0 0 2 2 0 1 0 0 1 1 0 0 0 1 0 0 1 1 0 0 0 0 0 0 0 0 2 0 1 2 0 1 0 0 0 0 1 1 0 1 1 0 0 0 1 0 1 0 0 0 1 1 1 0 0 0 1 1 2 1 0 0 0 0 0 0 0 0 0 0 0 0 0 0 0 2 1 0 0 1 0 0 0 0 0 0 0 2 2 2 1 1 1 2 1 1 2 1 0 0 2 1 2 1 0 0 2 1 0 0 0 1 2 1 1 1 2 0 0 0 0 0 0 0 2 2 0 0 0 0 1 0 0 0 0 0 1 1 0 1 1 1 2 1 0 0 2 0 2 1 0 1 1 1 1 1 2 0 0 2 1 0 2 0 0 0 0 1 1 0 0 0 1 0 0 1 1 1 0 0 0 0 0 0 0 2 0 0 1 0 0 0 0 1 0 1 0 0 0 0 0 0 0 0 2 0 0 1 0 0 1 1 0 1 0 0 0 2 0 1 0 1 1 0 0 0 1 0 0 1 2 0 0 0 1 0 2 2 2 0 2 2 0 0 0 0 1 0 0 1 0 0 2 2 0 1 0 0 1 1 0 0 0 2 2 2 1 2 1 0 0 1 1 1 0 0 0 0 1 1 1 1 2 0 2 0 0 1 0 1 0 0 0 1 0 0 0 0 0 2 2 0 0 2 0 1 1 0 0 0 1 0 0 0 0 1 0 1 1 1 0 1 1 0 2 0 1 1 2 2 0 0 0 0 0 0 0 0 0 1 0 0 1 2 2 2 2 0 1 0 2 2 2 1 1 0 0 0 1 0 0 1 0 1 1 1 1 2 1 1 1 0 0 2 1 1 1 0 0 0 2 0 1 0 0 0 1 0 0 0 0 0 0 0 1 0 1 0 0 2 0 1 0 1 0 1 1 2 1 0 1 0 0 0 0 0 0 0 0 0 0 0 1 1 0 0 0 1 0 0 0 1 1 0 1 1 0 0 0 0 1 0 0 0 1 0 1 1 1 1 1
92 0 0 2 1 0 2 0 0 2 0 0 0 1 0 0 0 0 1 0 1 1 0 0 0 0 0 1 2 2 1 1 0 0 2 0 2 1 2 0 0 0 1 1 0 0 1 0 1 1 1 1 2 0 1 0 1 0 0 0 0 1 0 2 1 1 1 0 0 0 0 1 2 1 1 2 2 0 2 0 1 1 2 1 1 0 0 0 2 2 1 2 0 1 1 0 0 1 1 1 0 2 0 0 1 1 2 1 1 0 0 2 1 1 1 1 0 0 1 0 1 0 1 1 0 0 0 1 1 0 0 0 0 0 0 0 0 0 0 0 0 0 0 0 1 0 0 0 0 0 0 0 0 1 1 1 0 1 1 0 0 1 0 2 0 2 0 0 1 1 1 0 0 2 2 0 0 0 0 0 0 0 1 2 1 0 2 1 0 0 1 1 0 1 1 0 1 2 0 0 0 0 0 0 2 0 2 0 1 0 0 0 1 0 0 2 0 0 1 0 0 0 1 1 0 2 2 0 0 0 0 0 1 1 1 1 2 2 0 0 0 1 2 2 0 0 0 0 2 0 0 0 0 0 0 0 0 0 0 0 0 0 0 1 0 0 0 0 1 1 1 1 0 0 0 2 0 1 1 1 1 2 2 2 2 0 2 2 0 2 0 0 0 0 2 0 2 1 0 1 0 0 0 0 0 0 2 2 0 0 0 1 1 1 1 0 1 0 0 0 0 0 1 2 0 0 0 1 0 1 0 2 0 0 0 1 2 0 0 0 0 0 0 2 0 0 0 1 1 2 1 1 2 2 0 0 0 1 0 1 0 1 1 0 1 0 0 1 1 0 2 0 0 2 1 1 1 0 0 0 2 1 0 0 1 0 0 0 0 0 0 0 0 0 2 0 0 2 0 0 0 0 1 1 1 1 0 0 0 0 0 0 0 0 0 2 0 0 0 0 0 2 1 2 0 0 1 1 2 1 0 0 0 2 1 0 0 1 0 0 1 1 0 0 1 1 1 1 1 2 0 0 0 1 1 1 1 1 0 0 1 0 0 1 0 2 2 2 2 0 0 0 2 1 0 0 0 2 2 1 1 1 0 0 1 1 0 1 2 0 1 2 0 1 0 0 2 2 2 2 1 2 2 0 0 1 1 0 1 0 0 1 1 0 1 0 0 0 0 2 1 0 1 1 1 1 1 0 1 1 0 0 1 1 1 0 0 1 2 2 0 1 0 0 2 0 1 0 2 0 0 0 0 2 1 1 0 0 0 0 1 0 0 1 0 0 0 0 0 0 0 0 2 0 0 2 2 0 0 0 2 0 0 0 0 0 0 0 0 0 0 2 0 0 0 2 0 0 0 0 0 2 0 0 0 0 0 2 1 1 0 0 0 0 1 1 0 1 0 0 0 0 0 0 0 1 1 1 0 0 1 0 0 0 0 0 0 0 2 1 2 1 2 2 0 0 1 0 0 0 0 1 1 0 1 0 2 2 1 1 0 0 1 0 0 0 1 2 1 0 0 1 0 0 0 0 0 2 1 1 2 0 0 1 0 1 1 0 0 0 0 0 0 1 1 0 0 0 0 0 0 0 0 0 2 0 1 1 1 1 1 1 0 1 0 1 0 2 1 1 0 1 0 0 1 0 0 0 0 0 0 1 0 0 0 1 1 1 0 2 1 1 0 0 0 2 2 0 0 0 0 0 0 0 0 1 0 0 1 0 0 0 1 0 0 0 1 1 0 2 0 0 1 1 1 0 0 2 0 0 1 0 1 1 1 1 1 2 1 2 0 1 2 1 1 1 0 0 1 1 0 0 1 2 1 0 1 0 0 1 1 0 0 0 2 2 2 1 2 2 1 2 0 1 1 0 1 2 0 0 0 1 1 0 0 1 0 0 1 0 0 1 0 1 2 0 2 0 0 1 2 1 0 0 1 0 1 0 0 1 0 1 0 0 0 0 0 0 1 1 0 1 0 2 0 2 0 0 1 1 2 0 0 0 0 0 0 0 0 0 0 0 0 2 2 2 2 2 0 0 1 2 0 0 2 1 0 1 0 0 0 0 0 0 0 1 1 1 1 1 0 1 2 1 2 0 0 1 0 0 0 0 0 0 0 0 0 0 0 0 0 0 2 2 1 0 1 0 0 0 2 0 0 0 2 0 2 1 1 0 0 0 0 0 1 1 0 0 0 0 0 0 0 0 0 2 0 0 1 0 0 0 0 0 0 0 0 0 0 0 0 0 1 0 2 0 0 0 2 2 2 0
93 0 0 0 0 0 0 1 1 1 1 1 0 0 0 0 0 0 1 1 1 2 0 0 0 0 1 0 1 1 1 0 0 0 1 1 1 1 0 0 2 0 0 1 0 0 0 0 2 0 0 0 0 0 1 1 0 0 1 0 1 1 0 0 0 1 2 1 0 0 0 0 2 0 1 2 2 0 2 0 0 2 2 1 2 0 0 1 2 2 0 1 0 1 0 0 0 1 1 1 2 2 1 0 1 1 2 1 1 0 0 1 1 2 2 2 1 0 0 0 2 0 2 2 2 2 1 1 2 0 0 0 0 0 1 1 1 0 0 0 0 0 0 0 1 0 0 0 0 0 0 1 1 0 0 0 0 1 0 0 2 1 0 1 1 2 2 0 1 1 1 1 1 1 1 0 0 0 0 0 0 0 2 2 2 0 2 0 0 0 0 1 2 0 2 0 0 1 0 0 0 0 1 1 2 0 1 1 1 0 0 0 2 0 0 1 0 0 1 1 1 1 1 1 1 1 1 1 1 0 0 0 0 0 0 0 0 2 0 2 0 0 2 2 0 0 0 0 1 0 0 0 0 1 1 2 1 0 0 1 1 1 0 0 1 0 0 0 2 2 0 0 0 1 0 0 0 1 2 1 1 0 2 2 1 0 2 0 2 2 0 2 2 0 2 0 2 0 1 0 1 0 1 0 0 0 1 1 0 1 0 1 1 2 2 0 0 0 0 0 0 0 1 2 1 0 1 1 0 1 0 1 1 1 0 0 0 2 1 0 1 1 2 2 0 0 1 0 1 2 0 0 1 1 1 0 0 1 0 2 0 2 1 0 1 0 0 0 1 1 1 1 1 2 0 0 0 2 1 0 0 2 2 1 2 0 0 0 0 1 0 0 1 0 2 1 0 0 1 1 1 1 0 2 1 0 0 0 0 0 0 0 0 0 0 1 1 1 0 0 0 0 0 1 1 1 0 2 2 0 0 1 0 1 1 0 1 1 0 0 2 0 1 1 2 2 2 0 0 1 0 0 0 0 0 0 0 0 1 0 0 0 0 0 1 1 1 2 2 1 0 0 2 1 0 2 0 2 2 1 1 2 0 0 0 2 0 1 1 1 0 1 1 2 1 0 2 2 1 0 0 1 1 1 0 1 1 0 2 0 0 2 1 1 0 0 0 2 0 2 2 0 1 1 1 2 0 0 0 2 0 2 0 0 0 0 0 0 1 1 0 0 0 1 0 0 0 1 1 0 0 0 0 2 1 1 0 1 0 0 0 0 2 0 0 2 1 1 1 0 0 1 1 0 0 1 1 1 0 1 2 0 0 0 0 0 0 1 1 1 0 2 0 0 1 0 1 0 0 0 0 2 0 0 0 0 0 1 2 0 1 0 0 1 0 0 1 0 0 0 0 0 0 0 0 0 2 1 0 0 0 1 0 0 0 1 0 0 2 2 0 2 1 1 1 0 0 1 0 0 0 2 0 0 2 0 0 1 1 0 0 0 1 1 0 0 0 2 1 0 0 1 1 0 0 2 2 0 0 0 0 1 0 0 0 1 1 1 0 0 1 1 1 1 0 0 0 2 0 2 0 2 0 0 1 0 2 2 0 1 0 0 0 2 0 1 0 2 1 1 0 0 0 1 0 0 1 2 2 2 1 1 0 0 0 0 0 0 0 2 1 0 1 1 1 0 1 0 0 0 0 0 0 0 0 0 1 0 1 0 0 1 2 0 0 1 1 1 1 2 0 0 2 0 0 1 0 2 0 0 0 0 0 0 1 1 2 1 2 2 1 2 2 0 2 0 0 1 0 0 1 0 1 1 1 1 1 0 2 0 2 0 1 1 2 1 2 0 1 1 0 1 1 2 2 0 1 1 0 0 0 1 2 1 0 1 1 0 0 0 0 0 0 0 1 1 1 0 0 1 2 1 0 0 2 0 0 0 0 0 0 1 0 0 0 1 0 0 2 0 0 0 1 0 0 0 0 2 1 1 2 0 0 0 0 0 0 0 0 1 0 0 1 2 2 2 2 2 0 0 0 2 1 1 1 1 1 0 2 2 2 0 0 0 0 0 2 1 2 1 0 2 2 2 1 0 2 0 0 0 0 2 0 1 1 0 1 1 0 0 0 2 2 2 2 0 2 0 0 1 1 0 0 1 1 0 2 0 0 0 0 0 0 0 0 0 1 0 0 0 0 0 0 0 0 0 0 0 0 0 0 0 0 1 0 0 0 0 0 0 0 0 0 0 0 1 0 0 1 0 0 0
94 0 0 1 0 0 1 1 1 0 0 0 1 1 0 0 0 0 1 1 1 1 0 1 1 1 1 1 1 1 0 0 1 1 0 1 1 2 0 0 1 0 0 0 1 1 2 0 2 0 0 0 0 1 2 0 0 0 1 0 1 2 0 1 2 0 2 0 0 0 0 0 2 0 2 2 0 1 2 0 2 2 2 2 2 0 0 2 2 2 1 2 1 1 1 0 0 2 2 2 0 2 2 0 0 0 2 2 0 0 1 2 0 2 2 2 0 1 0 0 0 0 1 1 0 0 0 1 1 1 0 0 1 0 0 0 1 0 0 0 0 0 0 0 1 0 0 0 0 0 0 0 1 0 0 1 1 1 1 0 0 1 0 1 1 2 0 1 0 1 1 1 1 1 1 0 0 0 0 0 0 0 0 0 2 2 0 2 0 1 1 1 1 1 2 0 0 1 0 0 1 1 1 1 2 1 1 0 1 0 1 0 1 0 0 1 2 0 2 0 1 1 2 2 0 1 1 0 0 0 0 0 1 1 1 0 1 1 0 0 0 0 2 1 1 1 1 0 2 0 0 0 0 1 1 1 0 0 1 1 0 1 0 0 1 0 0 0 2 1 0 2 1 1 0 0 1 2 2 0 0 0 2 1 1 0 2 1 1 2 0 1 2 0 2 0 2 0 0 0 0 0 1 1 0 1 0 1 1 1 1 2 2 1 1 0 0 0 0 0 0 0 1 1 2 0 2 0 0 0 0 2 0 0 0 0 0 2 1 0 0 0 0 2 1 1 1 0 0 1 0 0 0 0 0 0 0 0 0 2 0 2 0 0 0 1 0 2 2 0 2 0 1 2 0 0 1 0 0 0 0 1 0 0 0 0 0 0 0 0 0 1 2 0 2 0 2 1 0 0 0 0 2 0 0 1 1 1 0 0 0 0 0 0 1 2 0 0 0 0 0 1 0 2 0 0 2 0 0 0 0 1 0 1 1 0 0 1 0 1 1 1 1 1 0 1 2 1 1 2 0 0 0 2 1 1 1 0 0 0 1 0 1 1 1 2 2 0 2 0 0 0 0 2 1 1 0 2 1 0 1 1 0 1 2 0 0 1 2 1 2 1 0 1 1 0 1 2 2 2 0 1 2 0 0 0 2 0 1 0 0 1 1 0 0 0 0 1 0 2 1 1 0 0 0 2 0 0 0 2 0 2 1 0 0 0 1 0 1 1 1 1 0 1 2 0 1 1 1 0 0 0 0 1 2 0 0 1 0 0 0 0 1 0 0 1 1 2 1 1 1 1 1 0 0 1 1 1 0 1 2 0 2 0 2 1 1 0 0 0 0 1 0 1 1 0 1 0 0 1 0 2 0 1 0 0 0 0 0 1 0 0 0 0 0 0 0 1 1 0 0 0 0 0 0 1 1 1 0 0 1 0 0 0 0 1 0 0 2 0 2 1 0 1 1 1 1 0 1 1 0 1 0 1 1 0 1 2 1 0 0 0 1 1 1 1 0 2 0 0 1 0 1 0 0 1 1 0 1 0 1 1 0 1 0 1 0 1 0 0 2 0 0 0 0 0 0 2 0 2 2 0 0 0 0 0 2 2 0 0 1 1 1 1 0 1 0 1 1 1 0 1 1 1 1 1 1 1 0 0 1 1 0 0 0 2 2 1 0 1 0 0 0 0 2 0 2 0 0 0 0 0 1 1 0 1 0 0 2 1 0 0 1 0 0 0 0 1 1 2 0 1 2 0 2 1 0 2 0 0 1 0 0 0 0 0 1 1 1 2 1 1 2 1 1 1 0 1 1 0 1 1 1 2 1 1 0 0 1 1 2 0 0 0 2 2 2 0 2 2 1 1 2 2 2 0 1 2 0 0 1 2 1 2 0 2 0 0 0 0 1 0 0 0 1 0 0 0 1 0 2 2 0 1 1 0 1 1 1 0 1 2 0 0 0 0 2 1 2 1 1 1 0 1 0 1 1 0 1 2 2 0 0 0 0 0 1 0 1 0 0 0 1 0 2 1 2 2 0 0 0 1 0 0 2 1 0 1 0 1 0 0 0 0 0 1 1 1 1 1 0 1 2 0 1 0 1 1 0 0 0 2 0 1 1 0 0 1 0 1 0 0 2 1 1 0 0 0 1 0 2 0 2 0 0 0 0 0 0 0 0 0 0 0 0 0 1 0 1 1 0 0 0 1 1 0 0 0 0 1 0 0 0 0 0 0 0 0 1 1 1 1 0 0 1 0 0 0 0 0 1 0
95 1 0 2 0 0 2 1 1 1 0 0 1 1 0 0 0 0 0 0 2 2 1 0 0 0 1 0 2 1 2 0 1 1 2 0 2 1 1 1 0 0 0 0 0 1 0 0 0 1 0 0 0 0 1 0 0 0 1 2 0 0 1 1 0 0 1 1 0 1 1 1 1 0 1 1 1 0 1 0 0 2 2 1 2 0 0 0 2 2 0 1 1 1 1 0 1 0 0 0 2 2 0 0 1 0 2 1 1 0 0 2 0 0 1 1 1 0 0 0 2 1 2 0 0 0 0 2 2 0 0 0 0 0 0 0 0 0 0 0 0 0 1 0 0 0 0 0 0 0 0 0 0 0 0 0 0 0 0 0 0 1 0 2 1 2 0 0 1 1 1 0 1 1 2 1 0 2 1 2 1 1 2 2 2 0 2 2 2 0 2 0 1 0 1 0 1 1 1 0 0 0 0 1 2 0 1 0 2 0 1 0 1 0 0 2 0 0 2 0 0 0 2 2 0 2 2 0 0 0 0 0 0 0 0 0 0 1 0 1 0 0 2 2 0 0 0 0 1 1 1 1 0 1 1 2 1 1 1 1 0 1 0 0 1 1 1 0 1 0 0 1 2 2 0 1 0 1 2 0 0 1 0 1 1 1 1 1 0 2 0 0 2 0 2 0 2 1 0 1 1 1 1 0 0 1 0 1 2 2 2 2 1 1 1 0 0 0 1 0 1 1 1 1 0 0 0 1 1 1 0 2 1 1 0 0 0 2 1 1 0 0 2 1 1 1 1 0 2 1 1 1 2 2 0 1 1 2 0 0 0 0 1 1 1 0 0 2 2 0 2 0 1 2 0 0 1 2 0 0 1 2 1 0 1 1 0 0 0 0 0 0 1 0 1 1 1 2 0 1 1 1 0 1 1 0 0 0 0 1 1 1 0 1 1 1 1 0 0 0 0 1 1 2 0 0 1 2 2 0 0 1 0 2 0 1 0 1 0 0 2 0 0 1 1 2 2 0 0 0 0 0 0 2 2 1 2 1 1 1 1 0 0 0 1 1 1 2 1 1 1 1 1 1 1 1 0 2 2 0 1 2 0 0 1 1 0 0 2 0 1 2 0 2 1 0 1 1 0 1 1 2 0 2 1 1 2 0 0 0 0 2 0 1 1 0 0 1 0 2 1 0 0 0 0 2 0 0 0 1 0 1 2 2 2 0 0 1 2 2 1 2 0 0 2 0 1 1 1 0 1 1 1 2 1 1 0 1 0 0 0 0 0 0 0 0 0 2 2 0 0 0 0 0 1 0 1 0 0 0 0 0 2 0 2 0 0 1 1 1 1 0 0 0 0 2 0 0 0 0 0 2 0 0 1 0 1 0 0 1 1 0 0 0 0 0 1 1 0 1 1 1 0 0 0 1 1 2 0 0 0 0 0 0 0 1 0 0 2 1 1 0 0 1 0 2 2 1 2 2 0 1 0 2 1 0 1 2 1 1 0 1 1 0 1 2 0 1 1 1 0 1 2 0 0 2 2 0 1 0 0 1 0 1 0 2 1 1 0 0 1 0 0 1 0 0 0 2 0 2 0 0 0 0 1 0 1 1 0 0 1 1 0 1 1 1 0 1 1 1 0 0 1 1 1 0 1 0 0 0 1 1 0 0 0 1 1 1 0 1 0 1 0 0 1 0 1 0 0 0 1 1 0 1 0 1 1 0 1 0 0 2 2 1 1 0 0 2 0 2 0 0 1 0 0 1 0 0 1 1 0 1 0 0 0 1 0 1 1 2 1 2 2 2 2 0 0 0 0 0 1 0 0 0 2 2 2 0 0 1 2 1 0 0 1 2 1 2 2 2 2 1 2 2 2 0 0 1 0 0 1 2 2 1 0 1 0 1 1 0 0 0 0 1 1 0 1 0 0 0 2 2 0 0 2 0 0 0 0 0 0 1 0 0 0 0 0 0 2 1 0 0 0 0 0 2 1 1 1 1 2 0 0 0 0 0 0 0 1 0 1 0 1 1 2 2 2 2 0 1 0 2 0 0 1 2 0 0 0 0 0 0 0 1 2 2 1 1 0 0 0 0 2 2 1 0 1 2 0 0 0 2 0 2 0 0 0 1 1 0 0 0 0 2 2 0 0 0 0 0 1 1 1 0 1 0 2 1 1 1 1 1 0 0 2 2 2 0 1 0 0 0 0 0 0 1 0 0 1 0 0 0 1 1 0 0 0 1 0 1 0 0 0 0 2 0 0 0 1 0 1 1
96 1 0 1 0 0 0 0 0 2 0 0 0 1 1 0 0 0 2 1 0 2 1 1 0 0 1 0 2 0 2 1 0 0 1 0 2 2 0 0 0 2 1 1 0 2 0 0 1 1 1 1 0 0 1 1 0 0 1 1 1 1 1 0 0 1 0 1 0 0 0 0 2 0 1 2 2 0 1 0 0 2 2 2 2 0 0 1 2 2 1 2 1 0 2 0 0 1 1 1 1 2 2 0 0 0 2 2 0 0 0 1 0 2 2 2 0 0 0 0 1 0 2 1 0 0 0 1 1 1 0 0 0 0 0 0 0 0 0 0 1 0 0 0 2 0 0 0 0 0 0 0 1 0 0 0 0 2 1 0 2 0 1 2 1 1 0 0 0 2 2 0 1 1 0 0 1 0 0 0 0 1 2 2 2 0 2 1 0 0 1 1 1 1 2 0 1 2 0 0 0 1 0 1 2 0 0 1 1 0 1 0 0 0 0 0 0 0 1 2 0 0 2 2 0 1 1 1 0 0 1 1 1 1 1 1 0 2 0 2 0 0 2 2 0 0 0 0 2 0 0 0 0 0 0 2 1 0 0 0 0 0 0 1 0 0 0 0 1 0 0 0 1 2 0 0 0 1 2 0 0 0 2 1 2 0 2 2 0 2 0 1 1 0 2 0 2 1 0 0 0 0 0 0 0 1 0 2 0 1 0 2 2 2 2 0 0 0 0 0 0 0 2 1 1 0 2 0 0 0 0 1 0 1 0 0 0 1 0 1 1 1 2 2 1 1 0 0 1 2 1 1 2 2 0 0 0 0 0 0 0 0 1 1 1 1 0 2 2 0 2 0 1 2 1 1 0 2 0 0 0 2 1 0 1 1 0 0 0 1 0 0 1 0 2 0 2 0 1 1 1 1 1 1 1 0 1 0 0 0 0 0 0 0 0 2 0 0 1 0 0 0 1 1 1 1 2 1 2 0 1 0 1 1 1 0 0 1 0 0 2 0 0 1 1 2 2 1 1 1 0 1 0 1 1 1 1 2 2 2 2 0 0 0 0 0 0 1 2 0 1 2 2 1 2 0 2 2 1 0 1 2 0 0 1 1 0 0 2 0 1 2 0 2 1 0 1 2 2 2 1 2 2 0 0 1 2 0 1 0 1 1 1 2 0 0 0 1 0 2 1 0 1 0 0 0 0 0 1 1 0 0 1 0 0 0 1 0 1 1 1 1 0 1 2 0 2 1 1 0 0 0 1 2 2 1 1 2 0 0 0 0 1 0 0 1 1 1 1 0 0 0 1 0 0 1 1 0 0 0 2 0 2 0 2 0 0 2 1 1 1 1 1 0 0 0 0 1 0 2 0 1 0 1 0 1 1 0 1 2 0 0 0 0 0 0 0 0 0 0 0 0 0 0 0 0 2 0 0 0 0 0 1 0 0 1 0 0 2 1 1 1 1 1 1 0 1 1 1 1 0 2 1 0 2 0 2 2 1 1 1 0 0 0 0 0 0 1 0 0 2 0 0 1 1 2 2 0 1 0 0 1 0 2 1 2 1 2 1 0 2 0 1 1 0 0 1 2 0 1 0 0 0 0 1 0 2 1 0 1 1 1 0 2 0 1 0 1 0 0 0 0 0 0 1 2 0 0 0 0 1 1 0 0 0 1 2 1 0 1 0 1 0 0 0 0 0 0 0 1 1 1 0 0 0 1 0 0 2 0 0 2 2 0 1 1 1 0 1 1 0 0 2 1 0 1 1 0 1 1 1 1 1 1 1 2 0 2 2 2 0 2 2 1 1 1 0 0 0 0 0 0 0 2 2 2 0 1 1 0 0 0 0 0 2 1 1 0 1 1 2 1 0 2 2 0 1 2 0 0 0 2 1 1 0 1 0 0 1 0 0 1 0 1 1 0 1 0 1 0 2 2 0 0 1 0 0 0 0 0 0 1 0 0 0 0 2 1 1 2 0 0 0 2 0 2 0 2 0 1 1 0 0 0 0 0 1 2 0 0 0 0 0 1 2 2 2 2 0 0 0 1 2 2 2 0 1 0 0 0 0 0 0 2 2 2 0 1 1 1 0 1 2 1 2 0 0 1 0 0 0 1 1 1 0 0 1 0 0 0 1 2 1 2 1 0 1 1 0 0 1 0 2 0 0 0 0 0 0 2 2 2 0 0 1 1 2 0 0 0 1 0 0 0 0 1 0 1 2 0 0 1 0 0 0 0 0 1 0 1 0 0 0 0 0 1 0 0 0 0 2 0
97 0 0 2 0 0 2 0 1 1 0 1 0 0 0 0 0 0 0 0 2 2 0 0 0 0 1 0 1 2 0 1 0 1 0 2 1 2 0 0 0 2 0 0 0 0 1 0 2 0 0 0 0 0 0 0 0 1 1 1 1 1 0 1 0 1 0 0 1 1 0 0 2 0 2 2 2 0 1 1 0 2 2 1 2 0 0 0 1 1 0 0 0 2 0 0 0 1 1 1 2 2 0 0 2 1 1 1 1 0 0 1 1 1 2 2 2 0 0 0 2 1 2 0 0 0 0 1 1 0 0 0 0 0 0 0 0 0 0 0 2 0 0 0 0 0 1 0 0 0 0 0 1 0 0 0 0 1 0 1 2 1 1 1 0 1 0 0 2 0 0 2 1 1 1 0 0 1 0 1 1 0 1 2 1 0 2 1 0 0 1 0 1 0 2 0 1 2 0 0 0 1 1 1 2 0 1 1 0 0 0 0 1 0 0 1 1 0 1 1 1 1 1 2 0 1 1 0 0 0 0 1 1 1 1 0 1 2 0 1 0 0 2 1 0 0 0 0 2 0 0 0 0 0 0 2 1 0 0 0 0 0 0 1 0 0 0 1 2 2 0 1 0 2 0 0 0 2 0 0 0 1 1 2 1 0 1 2 0 2 0 0 2 0 2 0 2 2 0 2 2 2 0 0 0 0 0 1 0 1 0 1 1 2 2 0 1 0 0 1 0 0 0 1 1 0 1 0 0 0 0 1 1 1 0 0 0 0 0 2 1 2 2 0 1 1 0 0 1 2 1 0 1 1 0 0 0 2 0 0 1 2 1 1 1 0 0 2 2 0 2 0 0 2 1 1 1 1 0 0 0 1 1 0 1 1 0 1 1 0 0 0 0 0 1 1 1 1 1 0 0 0 1 1 0 1 0 1 1 0 0 0 0 0 1 1 1 0 2 0 1 1 0 1 1 1 1 0 1 1 0 0 0 1 0 0 2 0 1 0 2 0 0 1 0 2 1 0 0 1 1 0 0 1 0 0 0 0 0 0 0 0 0 0 1 1 1 0 2 1 0 0 1 1 0 0 0 2 2 0 0 1 0 0 1 1 0 0 2 0 1 2 1 1 0 0 1 2 2 2 0 2 2 0 0 0 2 0 1 0 0 1 1 0 0 1 1 0 1 2 2 0 1 1 1 1 1 0 0 1 0 1 1 1 1 0 1 1 2 2 1 1 0 2 2 1 0 0 2 0 0 0 1 2 1 1 0 1 0 1 0 0 2 0 0 1 1 2 2 0 0 0 0 0 0 0 1 0 0 0 2 0 2 0 2 0 0 1 1 1 0 0 1 0 0 0 0 0 0 0 0 1 1 0 0 0 1 2 2 0 1 1 2 2 2 2 2 0 0 0 0 0 2 2 0 0 0 1 0 0 0 2 0 0 0 1 1 0 2 1 2 1 0 0 1 1 1 1 1 1 1 1 1 1 2 0 1 2 1 0 0 0 0 1 2 2 0 2 0 0 0 0 0 1 1 1 2 1 1 1 1 0 0 1 1 1 1 0 0 0 2 0 0 0 0 0 0 1 0 1 0 0 0 1 1 0 1 2 0 0 0 0 0 1 0 1 0 2 0 0 0 0 0 1 1 1 1 1 1 1 1 1 0 0 0 0 2 1 0 2 1 1 0 0 0 1 1 1 0 0 0 0 0 0 0 1 0 0 0 0 0 0 2 0 1 1 1 1 1 2 0 1 2 1 0 0 0 2 0 0 1 0 0 0 0 1 0 2 2 2 0 2 2 0 2 0 0 1 0 0 1 0 0 0 2 2 1 0 0 1 1 0 0 0 1 0 1 0 1 1 1 1 0 2 2 0 1 1 0 0 0 1 1 0 0 2 0 0 1 0 0 1 0 0 0 0 0 0 0 0 2 2 0 0 2 0 0 1 0 0 0 1 1 0 1 1 0 0 2 1 1 0 0 1 0 2 0 0 1 2 2 0 0 0 0 0 2 0 0 0 1 0 1 1 1 1 1 2 0 0 0 2 2 1 2 0 2 1 0 1 0 0 0 1 1 0 1 0 2 1 1 1 2 2 1 0 1 2 0 1 1 1 0 1 0 0 0 0 0 2 0 2 2 2 1 0 1 0 0 0 2 0 0 0 2 0 2 1 1 0 0 0 0 0 1 0 0 0 0 0 2 0 0 0 0 0 0 0 1 0 0 0 0 0 0 0 0 0 1 1 1 1 1 0 1 0 0 0 1 0 0 0
98 0 1 2 0 0 2 0 0 2 0 0 1 1 0 0 1 0 0 0 2 2 0 0 0 0 2 0 2 0 2 0 0 1 0 2 1 2 0 0 1 1 0 1 0 1 0 0 1 2 1 0 0 0 1 0 0 0 0 1 0 0 0 1 0 0 1 0 0 2 2 2 1 0 2 1 2 1 1 1 1 2 2 1 2 0 0 0 2 2 0 1 1 1 2 0 0 2 1 1 0 2 0 1 1 0 2 1 1 0 0 2 1 2 2 2 2 0 0 0 0 0 2 0 0 0 0 0 2 0 0 0 0 0 0 0 0 0 1 0 0 0 1 0 1 0 1 0 0 0 0 0 0 1 0 0 0 0 0 1 1 0 1 1 0 1 0 1 1 1 0 1 0 2 1 0 0 1 0 1 1 0 1 1 1 0 2 1 0 0 0 1 0 2 2 0 0 1 0 0 0 0 0 2 2 0 1 0 0 0 0 0 0 0 0 0 0 0 1 2 0 0 1 1 1 0 0 1 1 0 0 1 0 0 0 0 1 2 0 1 0 0 2 1 0 0 0 0 2 0 0 1 0 1 1 1 0 1 1 1 0 1 0 0 0 0 1 0 2 1 1 0 2 2 0 1 0 2 2 1 0 0 2 2 2 0 2 1 1 2 0 2 1 0 2 0 2 2 0 1 2 1 1 0 0 1 0 0 0 1 0 1 1 2 1 0 0 1 1 0 1 1 2 1 1 0 1 1 1 1 0 0 1 0 0 0 0 1 0 1 0 0 0 2 1 1 0 0 2 1 0 0 2 2 0 0 0 0 0 1 0 1 2 0 2 2 0 0 2 2 0 2 0 2 1 1 1 2 1 0 0 1 0 0 0 0 0 0 0 1 0 0 0 1 2 0 1 1 0 1 1 2 1 0 0 0 0 1 0 0 0 0 0 0 1 2 0 1 0 1 1 2 0 0 0 1 1 0 1 1 0 0 0 2 0 2 0 0 0 0 2 0 0 1 0 0 2 0 0 0 1 0 0 1 1 0 1 1 1 0 1 0 0 0 0 0 0 1 2 0 1 1 1 1 1 0 1 1 2 0 1 2 0 0 1 1 0 0 1 0 1 0 0 2 0 0 2 0 0 2 2 2 0 2 0 2 1 0 1 0 1 1 1 1 0 0 0 0 0 1 1 0 1 1 1 1 1 0 1 2 0 1 1 1 1 0 0 0 1 1 0 1 0 2 2 0 2 0 1 1 0 1 0 1 1 1 0 0 0 1 1 0 0 1 0 0 0 2 1 1 0 0 0 0 0 0 0 1 0 1 2 0 2 0 2 0 0 1 1 1 0 2 1 0 0 0 0 0 0 0 0 1 0 1 0 0 0 1 1 2 0 0 0 1 0 1 0 1 1 0 0 0 0 0 0 0 2 2 0 0 1 0 0 0 0 0 1 0 2 1 2 1 0 0 1 1 1 0 1 1 0 2 1 0 1 0 2 1 0 1 0 1 1 1 0 0 0 2 0 0 2 0 0 0 0 1 1 0 1 0 0 1 0 2 0 2 2 1 0 1 1 0 0 0 0 0 0 2 0 0 0 1 0 0 0 0 1 1 1 0 0 0 0 0 1 0 0 0 0 0 0 1 1 1 1 0 0 0 0 0 1 1 1 0 0 2 2 0 0 1 0 0 0 0 0 1 1 0 0 0 0 0 0 0 0 1 1 0 1 1 0 0 1 0 0 1 2 0 1 1 0 0 2 1 0 0 0 2 0 0 1 0 0 0 1 2 0 2 1 2 0 2 2 1 1 1 0 1 0 0 1 0 1 2 1 0 1 0 0 0 0 0 0 0 2 2 2 0 1 1 1 1 0 2 2 0 1 1 0 0 0 2 1 1 0 2 0 0 2 0 2 0 0 0 1 1 1 0 1 0 1 1 0 0 1 0 1 0 0 0 0 1 0 0 1 0 1 0 1 2 0 0 1 0 0 1 0 0 2 2 2 0 0 0 0 0 0 0 0 1 2 0 0 2 2 2 2 2 0 0 0 2 2 1 2 1 1 2 1 2 1 0 1 0 1 1 1 0 1 0 1 0 1 1 0 0 1 1 0 0 1 1 1 1 0 0 0 1 0 1 0 2 1 2 2 0 0 0 0 0 2 0 0 0 1 0 2 1 1 0 0 0 0 0 1 1 1 0 0 0 1 0 0 0 0 1 1 1 2 0 0 1 0 1 0 0 0 0 0 0 0 0 0 0 0 0 0 0 0 0 2 1
99 0 0 2 0 0 2 0 1 2 0 0 0 1 1 0 0 1 1 0 2 2 0 0 0 0 2 0 2 0 2 1 0 2 0 2 2 1 0 0 0 0 0 1 0 0 2 0 0 1 0 0 0 1 0 1 0 0 0 0 2 2 0 0 0 1 1 1 0 0 0 1 2 1 2 2 2 0 2 0 0 2 1 1 1 0 0 0 0 2 0 0 1 1 1 0 0 1 1 1 1 2 1 0 1 0 2 2 0 0 0 1 0 1 1 1 0 0 1 0 1 0 2 0 0 0 0 1 1 0 1 1 0 0 1 1 0 0 0 1 0 0 0 0 1 0 1 0 0 0 0 0 1 0 1 0 0 2 0 1 1 0 0 2 1 2 0 0 1 1 1 0 0 2 1 0 0 1 0 1 1 0 1 1 2 1 1 2 0 0 1 1 1 1 2 1 0 2 1 0 0 0 1 0 2 0 1 1 2 0 1 0 1 0 0 1 1 1 1 1 0 0 2 2 0 0 0 1 0 0 0 1 1 1 1 0 1 2 1 1 0 1 2 2 0 0 0 0 2 0 0 0 1 0 0 1 1 0 0 0 0 0 0 0 0 0 1 2 2 2 0 0 1 1 1 0 0 2 2 1 1 2 0 2 0 0 0 1 0 1 0 0 0 0 2 0 1 1 1 1 1 0 0 1 0 0 0 2 0 2 0 2 1 1 1 0 0 1 0 1 0 0 1 2 1 0 1 2 1 1 0 2 0 2 0 0 0 2 0 0 0 0 1 2 0 0 1 1 1 2 1 1 0 0 0 0 0 1 0 2 0 2 0 0 0 0 0 2 2 0 2 0 0 2 0 0 2 1 0 0 0 1 2 0 2 0 0 0 0 0 0 0 1 0 2 0 0 0 1 1 1 1 1 1 1 0 1 2 0 0 0 0 0 0 0 0 2 0 0 0 0 2 0 0 0 1 1 0 1 1 0 2 0 1 1 0 0 0 0 1 2 0 0 1 0 1 2 0 0 2 0 0 0 2 2 0 2 1 2 1 1 0 1 0 1 1 1 0 2 0 1 0 1 1 0 0 1 1 2 0 1 2 0 0 2 1 0 0 2 0 1 2 1 0 1 0 2 2 1 1 0 1 1 1 0 1 1 1 1 0 0 2 2 1 0 1 1 0 0 1 1 1 1 0 0 1 1 0 0 1 0 1 2 1 1 0 0 0 0 0 0 1 0 2 2 0 1 0 2 0 0 0 0 2 2 0 0 1 0 0 0 0 0 0 1 0 0 2 1 1 1 0 1 0 0 1 1 1 0 1 2 0 1 0 2 1 1 1 1 1 0 2 1 1 1 0 1 1 0 2 0 0 1 1 0 1 0 0 0 0 2 0 1 1 1 1 1 1 1 0 0 0 0 0 0 1 1 0 0 0 2 0 0 0 0 0 0 0 2 2 0 1 1 1 0 2 2 1 0 0 0 2 2 0 2 0 2 1 1 0 0 0 0 1 1 1 0 2 0 0 0 0 0 0 2 2 2 0 2 0 0 1 0 2 0 2 1 1 0 0 1 0 0 2 0 0 0 2 0 0 0 1 0 0 2 0 2 1 0 1 0 0 0 2 0 0 0 1 0 0 1 0 0 0 1 0 0 2 2 1 1 0 0 0 0 1 2 0 0 1 1 0 0 0 0 1 1 0 0 0 0 0 0 1 0 1 0 0 0 0 0 0 1 0 1 0 0 0 2 1 0 0 2 0 0 0 0 0 2 2 0 2 1 1 1 1 1 2 2 2 0 2 2 1 1 1 0 1 0 0 1 0 2 2 1 1 1 0 0 1 2 1 0 0 2 2 2 0 2 1 1 2 0 2 2 0 0 0 1 0 1 2 1 1 0 1 0 0 0 0 0 0 0 0 1 1 1 0 0 1 1 0 0 0 1 0 1 0 0 0 0 2 0 0 0 0 0 0 1 0 2 0 0 2 0 2 0 1 1 2 2 0 0 0 0 0 0 0 0 0 0 0 0 2 2 2 2 1 0 0 0 1 1 1 2 0 0 2 1 1 0 0 0 0 0 0 2 2 2 2 0 2 1 0 2 0 0 2 0 0 1 0 0 1 1 1 1 2 0 0 0 1 1 2 2 0 0 1 0 1 1 0 0 1 1 0 2 1 1 0 0 0 0 0 1 1 1 0 0 0 2 0 0 0 0 1 0 0 1 1 0 0 1 1 0 1 1 1 0 1 0 0 0 0 0 1 0 1 2 0 0 0
100 0 0 2 0 0 2 2 2 0 0 0 0 0 0 0 0 0 1 1 1 1 0 1 0 0 2 0 1 1 0 1 2 1 0 1 1 2 1 0 0 1 0 1 1 1 0 0 0 2 0 1 1 1 1 0 0 0 2 0 0 1 0 2 1 0 2 0 0 0 0 0 2 0 1 2 1 0 2 0 0 1 2 2 2 0 1 0 1 1 0 1 2 1 0 0 0 1 1 1 1 2 1 0 0 0 2 2 0 1 0 1 0 0 1 1 1 0 0 0 2 0 1 1 1 1 1 0 2 0 0 0 0 0 0 0 0 0 0 0 1 0 0 0 1 0 0 0 0 1 1 0 1 0 0 0 0 2 0 1 1 1 0 2 1 1 1 1 0 1 0 1 0 2 2 0 0 0 0 0 0 1 0 0 2 1 1 0 0 0 2 0 0 2 2 0 0 2 1 1 0 1 0 1 2 0 0 1 1 0 1 0 2 0 0 1 0 1 0 0 1 1 2 2 0 1 1 0 0 0 0 1 0 0 0 0 0 2 0 2 0 0 2 2 0 0 0 0 2 0 0 0 1 0 1 2 1 2 1 0 0 0 0 0 1 1 1 0 2 1 0 2 2 2 0 0 0 1 1 1 1 2 2 1 1 0 1 0 1 2 0 2 0 0 2 0 2 0 0 1 1 0 1 0 0 1 0 2 0 0 0 0 1 1 1 0 0 0 0 0 0 0 2 2 0 0 0 1 1 1 0 0 0 2 0 1 1 2 0 0 0 0 2 2 0 0 1 1 0 0 0 0 1 1 1 1 1 1 0 1 0 1 1 1 1 1 0 2 2 1 1 1 0 2 0 0 1 2 1 0 1 0 0 0 2 1 0 1 1 0 1 1 0 0 2 0 0 1 1 1 1 1 0 0 0 1 0 1 1 0 0 0 0 0 0 0 2 0 1 0 0 1 1 1 1 1 0 0 2 1 0 1 0 0 1 0 0 2 0 1 0 2 0 1 1 2 1 0 0 0 0 1 0 1 0 0 0 1 2 1 1 0 0 2 0 2 2 2 2 0 0 0 1 1 0 1 0 1 1 0 1 2 0 0 1 2 0 0 1 0 1 1 0 2 0 0 0 0 0 2 2 2 1 1 0 2 1 1 0 0 0 1 2 0 0 0 0 1 0 1 1 1 0 1 1 2 0 0 1 2 0 1 0 0 0 0 1 0 0 0 2 2 0 1 1 1 1 1 0 1 0 1 1 2 1 1 1 1 1 0 0 0 0 2 0 0 0 0 0 0 0 1 0 0 0 0 0 0 0 0 2 0 1 0 0 0 0 2 1 1 1 1 1 0 0 0 0 1 0 1 1 1 0 1 1 0 1 1 2 0 1 0 1 2 1 1 1 0 0 0 0 0 1 1 0 0 2 2 0 0 1 0 0 0 0 1 0 0 2 1 1 2 1 1 1 1 1 2 1 1 1 1 1 1 1 1 1 1 1 0 0 0 1 1 2 1 1 2 1 1 0 1 0 0 1 1 1 1 1 0 1 0 1 2 0 2 1 0 0 0 2 0 0 2 0 0 0 2 0 0 0 1 1 1 2 1 1 1 0 0 0 0 0 0 1 1 0 2 0 0 0 0 0 0 2 0 0 1 1 1 1 1 0 0 0 0 1 0 0 1 0 0 0 0 1 0 1 0 0 1 1 1 0 0 0 1 2 0 1 0 0 0 2 0 1 1 1 0 2 1 1 1 2 1 0 0 0 2 0 0 2 0 1 1 2 2 0 2 1 2 0 2 2 2 2 0 0 1 0 1 2 0 1 2 1 0 1 0 0 1 1 0 2 2 0 2 2 0 1 1 1 1 2 2 2 0 0 2 0 0 0 2 1 0 0 1 0 0 1 0 0 1 0 0 2 0 1 0 0 0 2 2 0 0 1 0 0 0 0 0 0 1 1 0 1 0 0 0 1 0 0 0 0 0 0 2 0 0 1 2 1 0 0 0 0 0 0 0 0 0 0 0 1 2 2 2 2 2 0 0 1 2 1 1 0 1 0 1 0 1 0 0 0 0 1 0 1 2 1 1 0 2 1 1 2 0 0 2 1 1 0 2 0 2 0 0 0 1 0 0 0 0 2 2 2 1 0 0 0 0 2 0 1 0 1 0 1 0 1 1 0 1 0 1 2 1 0 0 2 1 0 0 0 0 0 0 0 0 1 0 0 0 1 1 0 0 0 1 0 1 0 0 0 0 1 1 0 0 0 0 1 0
101 1 0 0 0 0 0 2 2 0 0 0 0 0 0 0 0 0 0 0 2 2 0 0 0 0 1 0 2 0 2 1 0 0 1 1 1 2 0 0 0 2 0 0 0 0 1 0 2 1 0 0 0 0 0 0 0 0 1 1 0 0 0 2 0 1 1 0 1 1 0 0 2 0 1 2 2 0 2 1 0 2 2 1 2 1 0 0 2 2 0 0 2 2 0 0 0 1 0 0 2 2 2 0 0 0 2 2 0 1 0 1 0 0 0 0 0 0 1 0 1 0 1 2 1 1 1 0 0 0 0 0 1 0 0 0 1 0 0 0 0 0 0 0 2 0 0 0 0 0 1 0 1 0 1 0 1 2 0 0 1 1 0 2 1 1 1 1 1 0 0 1 0 2 1 0 1 2 0 2 2 0 0 0 0 0 1 2 0 2 0 2 0 2 2 0 0 2 0 0 0 1 0 0 2 0 2 1 1 0 0 0 1 0 0 0 0 1 2 1 0 0 2 1 1 2 1 0 0 0 0 0 0 0 0 0 0 2 0 1 0 1 2 1 0 0 0 0 2 0 0 0 0 1 1 1 0 0 0 0 0 0 0 0 0 0 0 0 2 2 0 1 1 1 1 1 0 1 2 0 0 1 1 2 1 0 1 2 0 2 0 1 1 0 2 0 0 0 0 0 1 1 1 0 0 1 0 2 0 1 0 2 1 0 0 0 0 0 0 0 1 1 1 2 1 0 1 2 2 1 0 2 0 1 0 0 0 2 0 2 2 2 1 1 1 1 0 0 1 0 0 0 2 2 0 0 0 1 0 1 0 2 0 0 0 0 0 2 2 0 2 0 1 2 0 0 1 2 0 0 0 2 1 0 1 1 0 0 0 0 0 0 0 1 2 0 1 0 0 1 1 0 1 1 1 0 1 0 0 0 0 0 0 1 2 1 1 0 0 0 1 1 0 1 1 1 1 0 2 1 1 0 0 2 1 0 0 2 0 0 0 2 0 1 1 2 1 0 0 1 0 1 0 2 1 1 1 1 1 1 1 0 0 0 0 0 0 0 2 0 0 0 1 1 1 1 1 2 2 2 2 2 0 0 0 2 0 0 1 0 0 1 0 1 0 0 2 0 0 2 2 2 1 1 0 1 1 0 1 0 0 2 1 0 1 0 0 0 0 1 1 1 0 1 1 1 1 1 0 0 1 0 0 0 0 0 1 0 0 0 0 0 0 2 2 0 2 1 1 0 1 1 0 2 1 2 1 1 0 1 0 0 0 1 0 0 0 1 1 0 0 0 0 0 0 0 1 0 0 0 1 0 1 0 0 0 0 1 1 0 0 0 0 1 1 1 1 0 0 0 0 1 0 0 0 1 1 1 0 1 0 0 0 1 0 1 0 0 0 0 0 0 1 1 0 0 2 1 0 0 2 0 0 0 0 0 1 0 2 2 1 1 1 1 1 0 0 0 0 0 0 2 1 0 2 0 2 1 0 1 1 0 2 1 2 2 0 2 1 1 1 1 0 0 0 0 0 1 0 1 1 1 0 1 1 2 0 2 0 1 0 1 0 0 0 0 0 2 0 1 0 1 0 1 0 0 1 1 1 0 1 1 0 0 0 0 0 1 1 1 0 0 0 0 1 0 0 2 2 1 1 1 0 0 0 0 2 0 0 0 0 0 0 0 0 1 1 0 0 1 1 1 0 0 0 1 0 0 2 0 0 2 1 1 0 0 0 1 1 1 1 0 0 0 1 0 0 1 0 1 0 1 0 0 0 2 0 1 1 2 1 1 2 0 2 0 1 0 0 1 1 0 0 0 2 2 2 0 0 1 1 0 2 2 0 2 2 0 2 2 1 1 0 0 0 0 0 2 0 0 0 2 1 1 0 2 0 0 0 0 0 0 0 0 1 1 1 0 0 1 2 1 0 0 2 0 0 0 0 0 1 1 0 0 0 1 1 1 1 1 0 0 1 1 0 1 0 1 1 1 2 0 1 1 0 1 1 1 0 0 0 0 1 2 2 2 2 2 0 0 0 1 1 1 2 1 1 2 0 1 0 0 1 0 1 2 2 0 1 1 0 1 1 1 2 1 1 0 0 0 1 1 0 1 0 1 0 0 0 0 0 2 2 0 0 0 0 1 1 1 0 0 2 0 0 0 0 1 0 0 0 1 0 1 1 1 1 0 0 0 0 1 0 0 0 1 0 0 1 0 0 0 0 0 0 0 0 1 0 0 0 1 0 0 1 0 0 0 1 0 2 1
102 1 0 0 0 0 0 1 2 0 0 1 0 2 2 0 1 0 0 0 2 2 0 0 0 0 2 0 2 0 2 1 0 1 1 1 1 2 0 0 0 2 1 0 0 1 1 0 0 2 1 1 1 1 1 0 0 1 2 0 0 1 0 2 0 1 1 0 0 0 0 0 2 0 1 2 2 0 2 2 0 2 1 1 1 0 0 1 2 2 0 2 1 2 1 0 0 0 0 0 2 2 1 0 1 1 2 1 1 0 0 1 0 1 2 2 2 0 1 0 1 0 2 1 1 1 1 1 1 0 0 0 0 1 1 1 1 0 0 0 0 0 0 0 1 0 0 0 0 1 0 0 1 1 0 0 0 1 2 1 1 0 0 2 1 2 0 0 1 1 1 0 1 1 1 0 0 2 0 2 2 1 1 1 2 1 1 1 0 0 1 1 2 0 2 1 1 1 0 0 0 1 0 0 2 0 2 1 1 0 0 0 1 0 0 0 0 0 2 1 0 0 1 1 0 1 1 1 1 1 0 1 0 0 0 0 1 2 0 0 0 1 2 2 0 0 0 0 2 0 0 0 0 0 0 2 1 0 0 0 0 0 0 0 0 0 1 1 2 2 0 0 0 2 0 2 1 2 1 1 1 2 1 2 1 0 2 1 1 2 0 1 1 0 2 0 1 1 0 1 1 1 2 0 1 0 0 1 0 1 0 1 2 1 1 0 0 1 1 0 2 2 1 2 0 0 0 0 0 1 0 1 1 0 0 0 0 2 0 1 0 1 1 1 1 1 0 1 2 2 1 1 2 2 0 0 1 1 0 0 0 0 1 0 1 1 0 1 2 1 1 1 0 2 1 1 2 2 0 0 1 1 1 1 2 0 0 0 0 0 0 1 1 0 2 0 1 1 1 1 0 2 0 2 1 1 0 1 0 0 0 0 0 0 1 2 0 1 1 1 1 1 1 2 1 1 0 0 0 0 0 1 1 0 2 0 0 0 0 0 1 0 2 2 1 2 2 0 0 2 0 0 0 2 1 0 1 1 2 0 0 0 1 0 1 1 1 0 2 0 0 0 0 2 1 0 1 1 1 0 1 2 0 0 1 1 0 0 1 0 0 1 0 2 0 0 1 2 2 2 0 2 1 1 0 1 1 1 0 0 0 1 0 1 0 1 2 0 0 0 0 1 0 0 0 1 1 0 1 1 0 0 0 0 0 0 2 0 1 1 1 1 0 0 2 0 1 1 1 0 0 0 0 0 2 0 0 0 1 0 1 1 1 0 1 1 1 1 0 1 0 0 0 0 0 0 0 1 0 1 1 0 1 0 1 1 1 2 1 0 0 2 0 0 1 0 0 1 0 1 1 2 0 1 0 0 0 2 2 1 1 0 0 1 0 1 0 0 0 0 0 0 1 1 0 0 2 1 0 0 1 1 0 1 1 1 0 0 2 1 2 2 1 1 0 1 1 2 1 0 0 2 2 0 1 0 2 1 1 0 0 0 2 0 1 1 0 2 0 0 1 0 0 0 0 2 2 1 0 1 1 0 0 2 0 2 1 2 0 1 1 0 1 2 0 0 0 2 0 1 0 2 0 0 2 0 1 1 0 0 1 1 0 1 0 1 0 2 2 1 0 0 0 0 1 0 0 2 2 2 2 2 0 0 0 0 1 1 0 1 0 1 0 0 0 1 1 1 0 1 0 1 0 0 0 2 0 0 0 0 0 0 2 0 0 1 1 1 1 2 0 0 2 0 0 0 0 1 0 0 0 0 0 0 0 2 0 1 2 2 1 2 2 1 1 1 0 1 0 0 1 0 1 2 0 1 2 0 0 1 1 0 0 0 2 2 2 1 2 2 0 2 1 2 2 0 1 1 0 1 0 1 2 2 0 1 0 1 1 0 0 0 0 0 0 0 0 0 0 1 1 1 0 0 1 0 1 0 0 0 2 2 0 0 0 0 2 0 2 1 1 0 0 1 0 1 0 0 1 2 2 0 0 0 0 1 0 0 0 0 1 0 2 1 2 2 2 2 0 0 1 2 2 1 2 1 0 1 0 2 0 0 1 0 2 1 1 2 1 1 0 2 2 2 2 0 1 2 1 1 0 2 0 1 0 1 0 1 0 0 0 0 2 1 1 0 2 1 1 1 0 0 0 0 1 0 2 1 1 1 1 1 0 0 1 1 1 0 1 0 0 0 0 0 0 2 0 1 1 0 0 2 1 1 1 1 2 1 0 1 0 1 0 0 0 1 0 1 2 0 0 0
103 1 1 1 0 0 1 2 2 0 0 1 0 1 0 0 0 0 0 0 2 2 0 0 0 0 1 0 1 1 1 0 0 0 1 1 1 1 0 1 0 1 1 1 0 2 0 1 1 1 1 2 1 0 0 0 0 0 0 1 0 1 0 1 0 0 2 0 0 0 0 0 1 0 2 1 1 0 2 0 0 2 2 1 2 0 0 0 1 2 0 0 1 1 0 0 1 1 0 0 1 2 1 0 1 1 2 1 1 0 0 2 0 1 1 1 0 0 1 1 0 0 1 2 0 0 0 1 1 1 0 0 0 0 0 0 0 0 0 0 0 0 0 0 1 0 0 0 0 0 0 0 0 0 0 0 0 0 1 0 1 1 1 2 0 2 1 0 0 2 1 0 1 1 2 0 0 0 0 0 0 0 0 0 2 0 2 2 0 0 0 2 0 2 2 0 1 2 0 0 0 0 0 2 2 1 2 0 1 0 0 0 0 0 0 1 1 0 2 0 0 0 1 2 0 1 1 1 0 0 0 1 0 0 0 0 1 2 0 1 0 0 2 1 0 0 0 0 2 0 0 0 0 0 0 0 0 0 0 0 0 0 0 0 0 0 0 0 1 1 0 2 1 1 0 1 0 1 2 1 1 1 1 1 1 1 1 2 0 2 0 0 0 0 2 0 2 2 0 1 0 0 1 1 0 0 0 0 1 2 1 2 2 2 2 0 0 0 0 0 0 0 1 2 0 0 0 1 1 0 0 2 0 2 0 0 0 0 0 1 1 1 1 2 1 1 1 0 2 0 0 0 2 2 0 1 1 2 0 0 0 0 2 2 2 1 0 0 2 2 0 2 0 2 1 1 1 2 2 0 0 2 0 1 2 0 0 0 0 1 1 0 1 0 2 2 0 0 2 2 2 2 0 2 1 0 0 1 0 1 0 0 0 0 2 2 0 1 0 1 1 1 0 0 1 0 1 1 2 0 1 0 0 0 0 1 0 1 0 0 1 1 0 1 1 2 1 0 0 0 0 0 0 0 0 0 0 2 1 1 2 0 0 1 0 1 1 0 2 0 1 1 2 2 1 1 1 1 2 1 2 1 0 1 2 0 0 0 2 0 2 2 1 0 0 0 1 1 1 2 1 2 1 0 1 1 1 0 1 0 0 1 1 0 0 0 1 1 0 1 1 1 0 0 0 2 0 1 0 0 1 0 1 1 1 0 0 1 2 2 1 2 0 0 0 1 0 0 1 1 0 1 0 1 1 2 1 1 0 1 0 0 1 0 0 0 0 2 2 0 1 1 1 0 0 1 2 1 0 1 2 0 2 0 2 1 1 2 2 1 0 1 1 0 0 0 0 0 0 1 0 2 0 0 0 1 1 1 0 1 1 0 0 0 0 0 1 2 0 1 0 1 0 0 0 0 2 1 0 0 1 1 0 0 0 1 0 0 2 1 1 0 1 1 0 1 2 1 0 0 1 0 1 1 1 0 1 2 1 0 0 0 2 1 1 1 0 1 1 1 1 2 1 0 0 2 1 0 1 0 0 1 1 1 0 1 0 1 0 1 1 0 0 1 0 0 0 1 0 1 0 0 0 0 2 0 1 2 0 0 1 1 0 1 0 0 0 1 1 1 0 1 0 0 1 0 0 0 0 0 1 1 0 1 0 1 1 0 0 1 0 0 0 0 0 0 0 2 0 0 1 0 0 0 0 2 1 0 2 0 0 1 2 1 1 1 1 2 0 2 0 0 1 1 0 0 0 0 1 1 1 1 0 0 0 2 0 2 0 2 0 1 2 0 0 0 0 0 0 1 1 0 0 2 2 0 0 1 1 0 0 0 1 0 2 2 2 0 2 2 0 1 1 2 2 0 0 0 0 0 1 1 2 1 0 1 0 0 2 1 1 0 1 0 1 0 1 0 0 0 2 1 0 0 1 0 0 0 0 1 0 2 0 0 0 0 1 0 1 1 1 0 0 0 0 2 0 1 1 0 0 0 0 0 0 0 2 0 1 1 1 0 0 0 2 0 1 1 0 1 1 1 1 1 1 1 1 2 0 0 0 0 0 0 0 0 2 2 1 1 0 1 2 1 1 0 0 1 0 0 0 1 0 1 1 1 1 0 0 1 0 0 1 0 0 1 0 1 1 0 1 1 2 0 1 0 1 0 0 1 1 1 0 0 0 0 1 0 1 1 0 0 0 1 1 0 1 0 0 0 0 0 1 2 0 0 0 0 0 0 0 0 0 0 1 0 0 0 1 0 1 1
104 1 0 2 0 0 1 1 2 0 0 1 0 1 1 0 0 0 0 0 2 2 0 0 0 0 1 0 2 0 2 0 0 1 1 1 1 2 0 0 0 1 0 0 0 0 0 0 1 1 0 0 0 0 0 1 0 0 0 0 0 0 0 1 2 0 2 0 0 0 0 1 2 0 1 2 2 0 2 0 1 2 1 1 1 0 0 1 1 2 1 1 0 1 1 0 0 0 0 0 2 1 1 0 1 1 2 0 2 1 0 2 1 2 2 2 2 0 0 0 2 1 1 1 0 0 0 2 2 2 1 1 0 0 0 0 0 0 0 0 1 0 0 0 2 0 1 0 0 0 0 0 1 0 1 0 1 0 1 0 1 1 1 2 2 2 2 0 1 1 1 1 1 1 1 0 0 0 0 0 0 1 1 1 2 1 1 2 1 0 1 0 1 0 1 1 1 2 1 0 0 1 0 0 2 1 2 1 0 0 0 0 2 0 0 0 0 0 1 1 0 0 1 1 1 1 1 1 0 0 0 1 0 2 2 2 0 2 0 1 0 0 1 2 0 0 0 0 1 0 0 0 0 0 0 0 0 0 0 0 0 0 0 0 0 0 0 0 1 0 0 2 1 2 0 0 0 1 2 1 1 2 1 1 1 1 1 2 0 2 0 0 0 1 2 1 1 1 0 0 1 0 0 0 0 0 1 1 1 2 1 2 1 2 2 1 1 1 0 0 0 1 1 2 1 0 1 2 2 0 0 0 2 0 0 0 0 2 1 1 0 1 1 2 0 0 1 1 1 1 1 1 1 1 0 0 0 2 0 0 0 0 2 2 2 0 0 2 2 0 2 0 0 2 0 0 2 1 0 0 1 0 0 0 1 0 0 1 1 0 0 0 0 0 2 0 1 1 0 0 0 0 0 2 1 0 0 0 0 0 0 0 1 0 0 2 0 1 0 1 1 1 1 1 0 1 0 0 0 0 0 0 1 0 0 0 0 0 1 0 2 0 0 1 1 2 2 1 1 2 0 0 0 1 0 0 0 1 1 1 1 0 1 0 1 1 1 0 2 0 1 1 1 2 1 0 1 2 2 1 1 2 0 0 1 2 0 0 2 0 1 2 0 1 1 0 1 2 1 1 1 1 2 0 0 1 2 0 2 0 0 2 0 2 0 0 0 0 0 1 0 0 1 1 1 2 1 0 1 1 0 0 1 1 1 0 1 0 2 2 2 2 0 0 2 0 1 1 1 0 0 0 0 1 1 2 1 0 0 1 1 0 0 0 0 0 0 1 1 0 0 0 0 0 0 0 1 1 0 1 2 0 1 0 1 0 0 2 2 0 0 0 0 1 2 0 1 0 0 0 0 2 0 1 0 1 2 0 1 1 0 0 0 0 0 0 1 1 0 1 1 1 1 1 0 1 1 1 0 0 1 0 1 0 0 1 0 0 1 1 1 1 0 0 2 0 0 1 2 2 0 2 1 1 1 1 2 1 1 0 0 0 0 0 0 0 0 1 1 1 1 1 0 1 1 1 2 0 1 0 1 0 0 1 0 2 2 2 0 2 0 0 0 1 0 0 0 0 0 0 0 0 0 0 2 0 1 1 0 0 0 1 0 2 0 2 0 1 1 1 0 1 0 0 2 0 0 0 0 0 0 0 0 0 0 1 0 0 0 0 0 0 0 0 1 1 2 0 0 0 0 0 0 0 0 1 1 0 2 1 0 1 0 0 0 1 2 2 0 2 0 1 2 1 0 0 0 0 1 1 0 2 2 2 2 2 0 1 2 2 1 2 2 1 2 0 0 0 0 1 1 0 1 2 1 0 1 1 2 0 1 0 0 0 1 2 1 0 2 1 1 1 0 2 1 0 0 1 0 1 0 1 1 2 0 2 0 0 1 0 0 1 0 0 0 0 0 0 1 0 1 1 0 0 0 0 1 0 0 0 0 1 0 0 1 1 0 0 2 0 0 0 0 0 0 2 0 1 0 0 1 1 0 0 0 0 0 0 1 0 1 0 2 1 1 0 0 1 0 1 0 2 1 1 2 1 0 0 0 1 0 0 2 0 2 2 0 1 1 1 0 1 2 1 1 0 2 2 1 1 0 1 0 0 0 0 0 1 0 1 0 1 1 1 2 0 0 0 0 0 0 0 0 0 1 1 1 1 0 0 0 0 0 0 1 1 0 0 1 0 0 0 1 1 2 0 0 1 1 0 0 1 0 0 1 0 1 0 0 1 0 0 0 0 1 0 0 0 0 0 0 0
105 0 1 2 0 0 2 2 2 1 0 1 1 1 0 0 0 0 0 0 2 1 0 0 0 0 0 0 2 0 0 0 1 0 1 1 2 0 0 1 1 0 0 0 0 0 0 0 1 1 1 1 0 0 1 0 0 0 1 1 1 1 0 0 0 0 2 0 0 0 0 0 2 0 0 2 2 0 1 0 0 1 2 0 2 0 0 0 0 2 0 0 0 2 1 0 0 1 1 1 1 2 1 0 0 0 2 2 0 1 0 1 1 2 2 2 1 0 0 0 2 1 2 1 1 1 1 1 2 1 1 1 0 0 0 0 0 0 0 0 2 0 0 0 1 0 1 0 0 1 2 0 0 0 1 0 1 1 0 0 1 0 0 1 0 2 1 0 1 1 1 1 1 1 1 1 0 1 0 0 1 0 1 1 1 0 1 2 1 0 1 1 0 2 2 0 0 1 0 0 0 0 0 1 2 0 1 0 1 0 0 0 1 1 0 2 2 1 1 0 0 0 1 1 1 1 1 0 0 0 0 1 0 0 0 0 0 2 0 1 0 0 2 1 0 0 0 0 1 1 1 1 0 0 0 2 1 1 0 0 0 0 0 0 0 0 0 1 2 2 0 0 1 2 0 0 0 1 0 0 0 1 2 2 2 0 2 2 0 2 0 1 0 0 2 0 2 0 1 0 0 0 0 0 0 0 0 2 0 1 0 1 1 2 2 0 1 0 1 0 1 1 1 1 1 0 1 1 1 2 0 0 1 1 0 0 0 1 0 1 0 1 1 1 0 0 1 1 0 1 0 0 2 2 1 0 0 0 0 0 1 1 1 0 1 0 0 2 2 0 2 0 0 2 0 0 2 1 1 0 0 0 1 0 2 1 0 0 0 0 1 1 0 1 2 0 2 1 0 0 0 1 0 0 0 0 2 1 0 0 0 0 0 0 0 0 2 0 0 0 0 1 0 1 1 1 0 1 2 1 0 1 1 0 2 0 1 0 0 0 1 0 1 1 1 2 2 0 0 1 1 0 0 2 2 0 2 1 1 0 1 0 2 0 2 2 2 1 1 1 0 0 2 0 0 0 0 2 1 1 2 0 1 1 2 0 0 0 2 0 1 2 1 0 1 0 1 1 1 2 0 2 0 1 2 0 2 0 1 0 0 2 1 0 1 1 1 0 0 2 1 0 1 0 0 2 0 0 0 2 0 2 1 1 1 0 1 1 0 1 1 1 0 2 2 1 1 2 0 0 0 0 1 2 2 0 0 0 0 0 1 0 1 1 0 0 0 2 1 1 1 1 1 0 1 1 2 0 1 0 2 0 1 0 1 0 0 0 0 0 1 0 0 1 1 0 1 0 0 0 0 2 0 1 1 0 1 2 2 2 1 0 0 0 0 0 1 0 0 0 0 0 0 0 0 0 2 1 0 0 0 1 1 0 0 1 0 0 2 1 2 0 1 1 1 0 0 1 2 2 1 1 1 1 1 0 1 2 1 1 1 0 2 2 2 2 0 2 0 0 1 0 0 0 0 0 0 2 1 1 2 0 1 1 1 2 1 1 0 1 1 0 0 1 0 0 0 2 0 1 0 1 0 0 2 0 1 1 1 0 1 1 0 1 0 0 0 2 0 0 0 1 0 0 2 1 0 1 1 1 0 0 0 0 0 0 2 1 0 1 0 1 0 0 0 2 2 0 0 0 0 0 1 1 0 1 0 1 2 0 1 2 2 1 1 0 0 1 1 2 0 0 1 0 1 1 0 0 2 2 0 2 0 0 0 2 0 1 1 2 1 1 2 0 1 0 0 0 0 1 1 0 1 1 1 0 2 1 2 0 1 0 0 0 2 2 2 0 2 1 1 2 1 2 1 0 1 2 0 0 0 1 1 1 0 0 0 0 1 0 1 0 0 0 0 0 0 0 0 0 2 2 0 0 1 0 0 0 0 0 0 0 0 0 0 0 0 1 2 1 1 1 1 1 0 1 0 2 0 2 2 0 0 0 0 0 0 1 0 0 1 0 1 2 1 1 1 2 0 0 0 1 2 2 2 0 2 0 0 2 0 0 0 0 1 1 1 2 2 2 0 2 2 1 1 0 0 1 0 0 0 2 0 0 0 0 0 0 2 0 0 1 2 2 1 0 0 0 1 0 1 0 0 0 2 0 2 0 0 0 0 0 0 0 0 0 0 0 0 0 0 0 0 1 1 0 1 0 1 0 0 1 1 1 1 0 1 2 1 0 1 0 0 0 0 0 1 0 1 0 2 1
106 0 0 1 1 0 1 1 1 2 0 0 1 1 2 0 0 0 0 0 2 2 0 1 1 1 1 0 2 1 1 1 0 0 2 0 2 2 0 0 1 1 1 0 0 1 1 0 1 1 1 1 0 0 1 1 0 1 2 0 1 2 0 0 0 0 1 1 0 0 0 1 2 0 1 2 2 0 2 0 0 0 1 0 1 1 0 1 2 2 1 2 0 2 2 0 0 1 1 1 1 2 0 0 0 0 2 0 2 1 0 2 2 2 2 2 2 0 1 0 1 0 0 2 0 0 0 1 1 0 1 1 0 0 0 0 1 0 1 1 1 0 0 0 0 0 0 0 0 1 1 0 0 0 2 0 1 0 1 0 1 1 0 2 1 1 1 1 0 1 1 1 1 1 2 0 0 2 1 2 1 1 1 1 2 1 1 1 0 0 2 0 0 1 2 0 1 1 0 0 0 0 0 1 2 0 2 0 2 0 1 0 1 1 0 0 0 1 0 0 2 2 2 2 0 0 0 0 0 0 1 1 2 2 1 1 0 2 0 1 0 0 2 2 0 0 0 0 2 0 0 0 0 0 0 0 0 1 1 2 1 2 0 0 1 0 0 0 2 0 1 0 0 2 0 0 0 1 2 1 1 2 2 1 1 0 1 1 1 2 0 1 0 0 1 0 1 0 0 0 1 0 0 1 0 0 2 1 0 1 0 0 1 2 2 0 1 0 0 0 1 2 1 1 0 0 2 1 1 1 0 1 0 2 0 0 0 0 0 1 0 1 1 1 1 1 0 0 1 1 0 0 1 0 0 0 1 1 0 2 0 2 0 0 0 0 0 1 1 0 2 0 0 2 0 0 2 1 1 0 0 2 1 0 1 1 0 0 0 1 1 0 0 0 2 1 0 0 1 1 1 1 0 2 1 0 0 0 0 0 0 0 0 1 1 1 1 0 1 0 0 0 0 0 0 1 2 1 2 0 1 1 0 2 0 1 0 1 0 1 2 0 0 1 1 2 1 0 0 1 0 0 0 1 1 1 1 1 0 0 1 0 0 0 0 0 0 0 2 0 0 1 2 2 1 0 1 2 2 2 2 1 0 0 0 1 0 1 1 0 1 1 0 1 1 0 1 2 1 1 0 2 2 1 0 0 2 0 1 0 1 0 0 1 1 0 0 0 0 2 1 0 0 1 1 1 1 1 1 1 1 0 1 1 1 0 2 1 1 1 1 1 0 2 2 1 1 2 0 0 0 0 1 1 1 1 0 1 0 0 0 0 1 1 1 0 0 1 1 0 1 1 1 0 0 1 1 2 0 2 2 0 0 0 0 0 0 1 1 1 0 2 2 0 0 0 0 0 0 0 0 2 0 1 0 1 2 1 2 1 1 0 0 0 0 0 0 0 1 0 0 0 1 1 0 0 1 1 0 0 0 1 0 0 0 1 0 0 2 1 1 0 0 0 1 1 1 2 1 1 0 1 2 0 1 0 2 2 2 0 0 0 1 1 1 1 0 2 1 0 1 1 0 0 0 1 1 1 1 0 1 2 0 1 0 2 1 2 2 0 2 0 0 1 1 0 0 2 0 2 0 2 0 1 1 0 0 1 0 0 0 0 0 0 1 1 1 2 1 1 0 0 1 0 1 1 0 1 1 1 1 1 0 0 0 0 2 0 0 1 1 0 0 0 0 1 1 0 0 0 0 0 0 1 0 1 0 1 2 0 1 2 2 0 0 0 0 0 1 1 0 0 0 1 1 0 0 1 1 2 0 1 0 0 0 2 0 1 1 2 1 1 1 0 1 0 0 0 0 1 1 0 0 2 1 2 2 1 1 1 1 0 1 1 0 2 1 0 2 2 1 2 1 2 1 0 0 1 0 0 1 2 1 2 0 2 0 0 0 0 0 0 0 0 0 0 0 1 1 0 2 2 0 0 1 0 1 0 0 0 0 0 0 0 0 1 1 0 2 0 1 0 1 0 0 2 0 0 0 0 0 1 0 0 0 0 1 0 2 0 0 0 1 1 2 2 2 2 0 0 0 1 2 2 2 1 1 0 1 2 2 0 1 0 1 1 1 0 1 0 1 0 1 0 1 0 0 2 1 0 0 0 0 2 0 0 0 1 0 0 0 0 1 2 2 0 0 0 1 0 2 0 1 0 0 0 2 0 0 0 0 0 0 0 1 1 1 0 1 1 0 0 0 0 0 0 0 0 1 0 0 0 0 1 0 0 0 0 1 0 1 1 0 1 0 0 0 0 1 0 2 2
107 1 0 0 0 0 0 2 2 0 0 0 0 2 1 1 1 0 0 0 2 2 0 0 0 0 2 0 2 0 2 0 0 0 2 0 2 1 1 0 0 1 0 1 0 1 0 0 2 0 0 0 1 0 0 1 0 0 0 0 1 1 0 0 0 0 0 0 0 0 0 1 2 0 1 2 2 0 1 0 1 2 2 1 2 0 1 1 1 2 0 0 1 2 1 0 0 0 0 0 2 2 0 0 1 1 2 1 1 0 0 2 2 2 2 2 1 0 0 0 2 0 2 1 1 1 1 2 2 1 0 0 0 0 0 0 0 0 0 0 0 0 0 1 0 0 0 0 0 0 0 1 0 1 0 0 1 0 1 0 1 0 0 1 0 2 0 0 1 1 1 0 0 2 0 1 0 0 0 0 0 0 1 1 1 0 1 2 1 0 2 0 1 1 2 0 0 1 0 0 0 1 0 1 2 0 1 1 0 0 2 0 2 1 0 0 0 0 1 1 0 0 1 1 2 0 0 0 0 0 0 1 1 1 1 1 0 2 0 1 0 0 2 2 0 0 0 0 2 0 0 0 0 0 0 1 0 0 0 0 0 0 0 0 0 0 1 0 2 2 0 0 1 1 0 0 0 1 1 0 0 0 2 2 2 0 2 2 2 2 0 2 0 0 2 0 2 1 1 0 2 0 2 0 1 1 0 2 0 2 0 1 1 2 2 0 0 0 0 0 0 0 1 1 2 0 2 1 1 0 0 2 0 1 0 0 0 2 0 0 0 0 1 1 0 0 0 1 2 0 0 0 2 2 0 1 1 1 0 0 0 0 1 0 1 0 0 1 1 0 2 0 0 2 0 0 0 2 1 0 0 1 2 0 1 1 0 0 0 0 1 1 0 0 2 0 1 1 0 0 0 0 2 0 0 0 2 0 0 1 0 0 0 0 1 2 0 0 0 0 0 0 0 1 0 0 2 0 2 2 0 0 0 2 0 0 0 1 0 0 1 1 0 0 2 2 0 0 0 0 1 0 0 2 2 1 2 0 1 1 1 0 0 0 0 0 0 0 2 0 1 1 1 1 0 1 0 2 2 0 0 2 0 2 2 0 0 0 2 0 1 2 0 2 0 0 0 1 1 2 1 2 1 1 0 1 1 0 2 0 2 0 2 1 0 1 1 1 0 1 1 1 0 0 0 1 1 1 1 1 1 0 1 1 1 0 1 1 2 2 0 1 0 0 0 1 0 1 1 0 0 0 0 1 2 1 1 2 0 0 0 0 0 2 0 0 0 0 0 0 0 1 0 0 0 0 0 1 0 1 2 0 1 0 2 0 0 0 0 0 1 0 0 1 1 0 1 0 0 0 0 2 0 0 0 2 0 0 1 1 0 0 0 0 0 0 0 1 1 0 0 0 1 1 0 0 1 0 0 0 1 0 0 0 0 1 0 0 2 1 2 0 0 1 0 2 2 0 1 1 0 2 1 1 2 0 1 2 2 0 0 0 0 0 0 0 0 2 0 0 1 0 0 0 0 0 0 2 1 1 2 0 0 2 1 2 1 1 0 1 2 0 1 1 0 0 0 2 0 2 1 1 0 0 1 0 2 0 0 0 0 0 0 2 0 0 0 1 0 0 0 0 1 0 0 1 1 1 1 1 1 2 1 0 0 0 1 1 0 1 0 1 0 0 0 1 1 1 0 1 2 1 0 0 0 2 0 0 0 0 0 0 1 0 1 0 0 0 2 1 1 1 2 0 2 1 0 2 0 1 1 0 0 0 1 1 1 0 2 1 1 1 2 0 0 0 0 1 0 0 1 0 1 2 1 0 0 0 2 0 2 0 0 0 1 2 1 1 2 1 1 1 1 1 1 0 0 2 0 1 1 2 1 1 0 2 0 0 0 0 0 0 1 0 1 0 1 0 2 0 0 0 0 1 0 0 0 0 0 0 0 1 0 0 0 2 1 0 1 0 0 0 0 0 0 2 0 1 1 1 1 1 0 0 0 0 0 1 0 0 1 0 0 0 0 0 0 1 0 0 0 2 2 2 1 1 0 1 0 0 0 0 0 0 1 1 2 2 2 2 0 2 2 0 0 0 0 2 0 1 0 2 0 2 0 0 1 1 2 0 0 0 2 2 1 2 0 0 0 0 2 0 0 0 1 0 2 1 1 0 0 1 0 0 2 1 2 0 2 1 0 0 0 0 0 1 0 1 2 0 0 1 1 0 0 0 0 0 0 0 0 0 0 0 0 1 0 0 1 1 2 2
108 1 0 1 1 0 1 1 2 0 0 0 1 2 1 0 0 0 0 0 2 2 0 0 0 0 0 0 1 1 0 0 1 1 1 0 2 0 0 0 1 0 1 1 0 1 1 0 1 1 0 0 1 0 1 1 0 0 1 1 0 1 0 2 0 1 1 2 0 0 0 1 2 0 1 2 1 0 1 0 0 1 2 2 2 0 0 1 1 2 1 1 0 1 0 0 0 1 1 1 1 2 2 0 0 0 2 1 1 0 1 2 0 1 1 1 0 1 0 0 1 1 2 1 1 1 1 1 2 0 0 0 0 0 0 0 0 0 0 0 1 0 0 0 0 0 0 0 0 0 1 0 0 0 0 1 0 0 1 0 2 1 0 1 1 2 0 1 2 0 0 0 1 1 1 0 0 0 0 0 0 1 1 1 2 1 1 1 0 0 2 0 2 0 2 1 1 2 0 0 0 0 0 1 2 0 1 1 1 0 1 0 1 0 0 0 0 0 2 1 0 0 2 2 0 0 0 0 0 0 0 0 0 2 2 2 0 2 0 2 0 0 1 0 0 0 0 0 2 0 0 0 0 0 0 1 1 0 0 0 0 0 0 0 0 0 1 0 1 1 0 1 0 1 1 2 0 1 2 1 1 0 2 2 2 1 0 1 0 1 0 0 0 1 2 0 2 1 0 0 0 0 0 1 0 0 1 2 1 1 1 2 2 2 2 0 0 1 1 0 1 1 1 1 1 0 0 2 0 0 0 0 1 1 0 0 0 1 0 1 0 1 0 2 1 1 0 1 0 1 1 1 2 2 1 1 1 0 0 1 0 1 2 0 2 1 0 1 2 0 2 0 1 2 0 0 0 1 0 0 1 0 0 0 1 0 0 0 0 1 0 0 1 0 1 1 1 0 1 1 1 1 1 1 0 0 1 1 1 0 0 0 0 0 0 1 1 0 0 0 0 0 1 2 1 1 1 1 1 0 0 2 0 1 1 1 0 1 0 1 1 0 0 2 0 2 2 1 1 2 0 0 0 1 1 0 1 1 2 0 0 0 1 0 1 1 1 1 2 0 1 1 2 1 1 0 0 1 1 0 0 1 0 0 1 2 0 0 1 0 0 0 0 2 0 0 0 2 2 2 0 2 2 0 0 0 2 1 1 0 1 1 1 0 0 1 1 0 0 1 0 1 1 0 0 1 1 1 0 1 1 0 0 0 0 0 1 1 1 1 0 1 0 1 2 0 1 1 1 0 0 0 1 1 2 0 0 0 0 2 0 0 0 0 0 0 0 2 1 1 1 0 1 0 0 1 1 1 0 1 2 0 1 0 0 0 0 1 1 1 0 1 0 0 0 1 0 0 0 0 0 1 0 0 1 0 0 0 1 2 1 0 0 0 0 0 0 1 1 0 0 0 0 0 1 1 1 2 0 0 1 0 0 0 0 0 0 0 2 1 0 0 0 0 2 2 1 1 1 1 0 1 0 1 1 1 1 2 2 0 0 0 0 1 1 1 1 2 0 0 1 0 1 0 0 1 0 0 1 0 0 1 0 0 0 1 0 1 1 0 2 0 1 1 0 0 0 2 0 1 0 0 0 0 1 0 2 1 0 0 0 0 0 1 0 0 0 2 0 0 0 0 1 0 1 1 0 0 0 0 0 0 0 0 0 1 1 1 0 2 1 1 0 0 0 0 0 0 0 0 0 0 1 0 1 0 0 0 1 1 0 0 2 0 1 1 0 0 2 1 1 0 2 0 0 0 0 0 1 1 0 1 1 1 1 2 0 1 2 2 1 2 2 1 2 1 0 0 1 1 1 0 0 2 2 2 0 0 1 0 2 1 1 1 1 2 2 0 2 2 1 2 1 1 0 0 0 1 0 0 0 2 2 1 0 2 0 0 1 1 1 0 0 0 0 0 0 0 1 1 0 0 0 0 1 0 0 1 0 0 0 2 0 0 2 0 1 0 1 1 0 0 0 2 0 1 0 1 2 2 2 0 0 0 0 0 0 0 0 0 1 0 0 1 1 1 2 2 0 1 0 2 1 1 2 0 1 0 1 1 1 0 1 0 0 1 2 0 2 1 1 1 2 2 1 0 1 1 1 1 0 2 0 1 0 1 0 1 1 1 0 1 1 1 1 1 0 1 0 0 2 0 1 0 1 0 1 0 0 0 0 0 0 0 0 1 2 0 0 0 0 0 0 0 0 1 0 0 2 0 0 0 0 0 0 0 0 0 1 0 1 0 0 0 0 1 0 0 2 0 0 0
109 0 0 1 0 0 1 0 1 1 0 1 1 2 2 0 0 0 0 0 1 1 0 0 0 0 1 0 2 1 0 2 1 1 0 0 1 1 1 0 0 1 1 1 0 1 1 0 2 1 0 0 0 2 0 1 0 0 2 0 1 2 0 2 0 0 2 0 1 1 0 1 2 0 1 2 2 0 2 0 0 1 2 0 1 0 0 0 1 1 0 0 2 2 0 0 0 0 0 0 1 2 2 0 0 0 2 1 1 0 0 2 0 2 2 2 0 1 0 0 1 1 2 1 0 1 1 1 1 0 0 0 0 0 0 0 1 0 0 1 1 0 0 0 0 0 0 0 0 0 0 0 0 1 0 0 0 0 0 1 1 1 0 2 1 1 1 1 0 1 0 0 0 2 1 0 0 2 0 2 2 0 1 1 2 1 1 2 1 0 2 1 0 1 1 0 0 2 0 0 0 1 1 1 2 0 0 0 1 0 0 0 0 0 0 0 0 0 1 2 0 0 2 2 1 0 0 0 0 0 0 0 0 0 0 0 0 2 0 2 0 1 2 2 0 0 0 1 0 2 2 2 0 0 0 2 1 2 1 1 0 1 0 0 0 0 0 0 2 1 1 1 1 2 0 1 0 2 2 2 2 2 1 0 2 1 1 0 1 1 0 1 0 1 2 0 2 1 0 0 1 0 0 1 0 1 0 2 1 2 0 2 2 1 2 0 1 1 0 0 1 1 1 2 0 0 0 2 0 0 0 0 1 0 0 0 0 1 0 0 0 1 1 1 0 0 0 1 2 0 0 0 1 1 0 0 1 1 0 1 0 1 2 0 2 0 0 2 2 0 2 0 1 2 0 0 2 1 1 0 0 1 1 1 2 1 0 0 0 1 0 0 0 0 2 0 0 1 0 0 0 0 1 0 0 0 1 1 0 0 0 0 0 0 0 2 0 0 0 0 0 1 2 1 0 2 1 0 0 0 0 0 0 2 1 0 1 0 0 0 0 0 0 1 1 1 1 0 1 1 0 0 0 1 1 1 1 1 1 1 1 0 2 0 2 2 2 1 1 1 0 0 2 1 1 1 2 1 1 0 2 1 0 1 2 0 0 1 2 0 1 2 1 0 1 0 2 0 0 2 2 2 2 1 0 0 2 0 1 0 1 1 1 1 0 1 0 0 0 1 0 1 0 0 0 0 1 0 0 2 0 2 1 0 1 1 0 1 2 1 1 1 0 1 2 0 2 1 1 0 0 0 1 2 2 0 0 0 1 0 0 1 0 0 0 0 0 1 0 1 0 0 0 0 0 0 0 0 0 0 2 0 1 0 0 0 0 1 0 0 0 0 1 1 1 1 1 0 0 0 0 1 1 0 0 0 1 0 0 1 1 0 0 1 0 1 0 2 0 1 0 1 0 0 1 0 1 2 0 0 0 0 0 1 0 0 1 0 2 1 1 1 1 1 1 0 0 1 1 1 0 2 0 2 1 0 1 2 2 0 0 0 1 2 2 2 1 2 0 0 1 0 1 0 0 2 2 0 2 0 0 0 0 0 0 0 0 2 2 0 2 0 0 2 0 0 0 2 0 2 1 0 0 1 1 0 0 2 0 0 1 0 0 2 0 0 0 1 0 0 0 0 0 0 2 2 0 0 0 0 0 1 0 1 0 1 2 0 0 1 0 0 1 1 2 0 2 1 0 0 0 0 0 0 0 2 0 0 2 0 0 1 1 0 1 0 0 0 2 1 1 0 2 0 0 0 0 2 0 0 1 0 0 0 0 2 0 2 1 2 0 1 2 2 2 2 0 0 0 0 0 0 0 2 2 0 1 0 0 1 1 0 1 1 1 1 1 0 2 2 1 1 1 2 2 0 1 1 1 0 0 2 2 0 0 1 0 1 2 2 1 1 0 0 0 0 0 0 1 0 1 1 0 0 1 0 1 0 0 0 0 2 0 0 0 1 1 0 2 0 1 0 1 1 0 1 0 1 1 1 1 1 1 1 0 1 1 0 0 0 1 0 0 1 2 1 1 0 1 1 0 1 1 1 1 2 0 1 0 1 0 0 0 0 2 1 2 1 1 1 0 1 2 0 1 0 1 0 0 0 0 2 0 1 1 1 1 0 2 0 1 0 0 2 1 1 0 1 0 2 1 0 2 0 0 0 0 0 0 0 0 0 0 0 0 0 0 0 0 0 0 0 0 0 0 0 0 0 1 0 0 0 0 1 0 0 0 0 0 0 0 0 0 0 1 0 1 0 2 0 0 0
110 0 0 0 0 0 0 1 1 0 0 0 0 1 1 0 0 0 1 2 0 2 1 0 0 0 1 0 1 0 1 1 0 1 0 1 2 2 0 0 0 2 0 0 0 0 0 0 1 0 0 0 0 0 1 2 0 0 1 0 1 2 0 1 0 0 2 1 0 0 0 0 2 0 0 2 2 1 2 1 0 1 1 0 0 0 1 0 2 2 0 2 0 1 0 1 0 1 1 1 0 2 1 0 1 0 2 1 1 1 0 0 1 2 2 2 1 0 0 0 2 0 1 2 0 0 0 0 1 0 1 1 0 0 1 0 0 0 0 0 0 0 0 0 0 0 0 0 0 1 0 0 1 0 0 0 0 1 0 0 1 0 0 2 2 2 1 1 0 1 1 0 1 1 0 0 0 0 0 0 0 0 1 1 2 1 1 1 0 0 1 1 0 1 1 0 1 1 0 0 0 1 0 0 2 0 2 0 1 0 0 0 0 0 0 2 1 0 2 1 1 1 1 1 1 0 0 0 0 0 1 0 0 0 0 0 0 2 0 1 0 0 2 1 0 0 0 0 2 0 0 0 1 0 0 1 1 1 0 0 0 0 0 0 0 0 1 0 2 1 2 0 1 1 0 0 0 2 1 1 1 1 2 1 1 0 2 2 1 2 0 1 0 1 2 1 2 2 1 1 1 0 2 0 2 0 0 1 0 1 0 1 2 1 1 0 0 0 0 0 1 1 1 1 0 0 1 2 1 0 0 1 0 2 0 0 0 1 0 0 0 0 0 2 1 1 0 0 2 0 0 0 1 1 1 1 1 1 0 1 0 1 1 1 1 0 0 0 1 1 1 1 0 2 2 2 1 1 1 0 2 0 2 0 1 1 0 0 0 0 0 0 0 0 2 0 0 0 1 2 2 2 1 1 0 1 0 1 0 0 0 0 0 0 1 0 2 0 0 0 0 1 0 1 2 2 0 0 1 1 0 1 0 2 0 1 0 0 0 0 1 1 0 1 1 2 1 0 0 1 0 0 0 1 0 0 0 1 1 0 0 0 1 0 0 1 0 0 2 0 0 0 2 0 1 0 2 1 2 0 0 2 0 1 2 0 0 1 1 0 0 1 1 1 1 0 1 1 1 2 1 2 1 1 1 0 1 0 0 0 0 1 0 1 1 1 0 1 0 1 1 1 1 1 1 2 0 1 0 1 1 1 0 0 0 1 0 0 1 1 0 0 0 0 2 0 1 0 1 1 0 1 1 1 2 0 0 0 0 0 1 0 0 0 1 0 0 2 2 0 0 1 0 0 0 0 0 1 0 1 2 0 1 0 0 0 0 1 0 0 0 0 1 0 0 1 0 0 0 0 0 2 1 0 0 2 2 0 0 1 0 0 0 0 0 0 1 1 1 0 0 0 0 0 0 0 2 0 0 0 1 0 0 0 0 1 0 1 2 2 1 1 0 1 0 2 2 0 0 0 0 1 1 1 1 0 1 2 2 0 0 0 1 1 1 1 0 2 1 0 0 1 0 0 0 2 2 0 2 0 2 0 0 1 1 2 0 2 0 1 1 0 1 1 0 0 1 2 0 2 1 1 0 0 2 0 2 1 0 0 1 0 0 2 0 0 0 1 1 1 0 0 1 0 1 0 0 1 0 0 2 2 0 0 0 0 1 0 0 1 0 0 1 1 1 0 1 0 0 0 0 0 0 0 0 0 0 0 2 0 0 2 1 0 0 1 1 0 2 2 0 0 1 1 1 0 0 0 1 1 0 1 0 0 0 2 0 1 2 1 1 1 2 0 1 0 0 1 1 0 1 1 1 1 1 0 2 0 0 1 1 0 1 1 1 2 2 1 0 0 0 0 2 2 2 0 1 1 0 0 0 2 2 1 0 1 1 0 1 1 1 1 0 0 0 0 0 0 0 0 2 2 0 0 2 0 0 0 0 1 0 2 0 0 0 0 1 0 1 1 0 0 0 2 0 1 1 1 0 2 2 0 0 0 0 0 1 0 0 0 0 0 0 1 2 2 2 1 0 1 1 1 1 0 2 1 0 0 0 1 0 0 0 1 1 0 1 0 0 0 0 0 2 1 2 1 1 0 0 0 0 2 1 1 0 0 1 1 0 0 0 0 0 0 0 0 0 0 0 0 2 0 1 0 1 0 1 0 0 1 1 1 0 0 1 1 1 0 0 0 1 0 0 1 1 1 0 0 1 0 0 0 0 0 0 0 0 0 0 1 0 1 0 0 2 0 0 0 1 0 0 0
111 1 0 2 0 0 2 2 2 0 0 1 1 2 1 0 0 0 2 1 0 1 0 1 1 1 1 0 2 0 2 0 1 2 0 1 1 2 0 0 1 1 1 1 0 1 1 1 1 0 1 1 0 0 0 0 0 0 1 2 0 0 0 2 0 0 1 1 0 0 0 1 2 0 0 2 2 0 1 0 1 2 2 2 2 0 1 1 2 2 1 2 0 2 0 1 1 1 0 0 1 2 1 0 1 1 2 1 1 1 0 2 0 1 1 1 0 0 0 0 2 0 2 0 0 0 0 0 2 0 0 0 1 0 0 0 1 0 0 0 1 0 1 0 0 0 0 0 0 0 0 0 2 0 2 0 0 0 1 0 1 1 0 1 2 2 1 2 1 0 0 0 0 2 2 0 1 0 0 0 0 0 0 0 0 0 2 1 0 0 1 1 1 0 2 1 0 2 0 0 0 1 0 2 2 0 0 1 1 0 0 1 1 0 0 0 0 2 2 0 0 0 2 0 1 1 1 0 0 0 0 0 0 1 1 1 0 2 0 1 0 1 2 2 0 0 1 0 2 0 0 0 0 0 0 2 1 1 1 1 0 1 0 1 0 0 0 0 1 1 1 1 0 1 1 1 0 0 1 0 0 1 2 2 2 0 2 2 0 2 0 0 1 1 2 0 2 2 0 2 2 2 0 1 0 1 0 2 0 1 0 0 2 2 2 0 0 0 0 0 1 2 1 2 2 0 1 1 1 0 0 2 0 2 0 0 0 1 0 1 1 1 1 2 0 0 0 0 2 2 0 0 1 1 0 0 1 0 0 0 2 2 1 1 1 0 0 2 2 0 2 0 0 2 1 1 1 2 1 0 0 1 1 0 1 1 0 0 0 0 0 0 1 0 2 0 0 1 0 0 0 0 0 0 0 0 2 1 0 0 0 0 0 0 0 1 1 0 0 0 0 2 0 0 1 2 1 0 2 0 1 0 0 1 0 0 1 1 0 0 2 0 1 1 1 2 2 1 1 0 0 0 0 1 1 1 1 0 1 0 0 0 1 0 0 0 0 2 1 2 0 0 1 2 0 2 1 2 2 2 2 1 0 0 1 1 0 0 2 0 1 2 0 2 2 0 0 2 2 1 0 1 2 0 0 0 1 1 1 0 0 2 1 1 0 0 0 1 0 2 1 0 0 0 0 2 0 1 1 1 1 0 0 0 0 1 1 0 0 0 0 2 0 1 2 0 0 0 2 0 0 0 0 1 1 1 0 2 1 1 0 1 1 1 0 0 0 1 1 0 0 2 0 0 0 0 0 1 0 1 1 0 1 0 1 0 0 0 0 0 0 2 1 0 0 0 0 0 0 0 0 2 0 0 0 0 0 1 2 1 0 0 0 1 0 1 0 0 0 0 0 0 0 0 0 1 1 1 0 0 1 0 1 0 0 1 0 0 1 1 1 2 0 1 1 0 0 2 0 0 0 1 2 0 1 0 2 1 1 0 0 0 1 0 0 0 0 2 1 0 0 1 1 0 0 2 1 1 1 1 1 2 0 0 0 0 0 2 1 0 1 1 0 1 0 0 0 1 0 0 0 0 0 0 0 0 2 1 0 0 1 1 0 2 0 1 0 1 1 1 0 0 0 0 1 1 0 0 0 0 1 1 0 0 0 0 2 1 0 1 0 1 0 0 0 0 0 0 0 0 0 0 1 0 0 1 0 0 1 1 0 0 1 0 0 0 0 0 1 1 1 0 2 1 0 1 1 0 1 1 0 2 0 0 0 2 0 0 2 2 2 2 1 0 1 0 1 0 1 0 0 0 0 1 2 2 2 1 1 1 1 0 0 0 2 1 1 0 2 2 1 2 0 1 1 0 0 1 0 2 0 2 2 1 0 1 1 0 1 1 1 1 0 0 0 0 0 0 1 0 2 2 0 0 2 0 0 0 0 0 0 0 0 0 0 0 1 0 0 2 0 0 0 2 0 2 0 0 1 1 1 0 1 1 0 1 1 1 0 0 0 0 2 1 1 1 1 2 0 1 0 2 1 1 2 1 0 1 0 0 0 0 1 0 1 1 0 1 0 0 0 1 2 1 0 0 1 0 0 0 1 1 1 2 1 1 0 1 0 0 0 1 2 0 1 1 0 1 2 0 2 0 0 0 2 1 2 0 1 1 0 1 0 0 0 0 0 0 0 0 0 1 0 0 0 0 0 1 1 0 0 1 0 1 0 0 0 1 0 2 0 0 0 1 0 0 1 0 2 1 1 0
112 0 0 0 0 0 0 1 1 1 0 0 1 2 1 1 1 0 1 1 0 0 0 0 0 0 1 2 2 1 0 1 1 1 1 2 1 0 0 0 1 0 1 1 0 0 0 0 0 2 1 1 0 1 0 1 0 0 0 0 2 2 0 2 0 1 0 1 0 1 0 0 2 0 1 2 2 0 2 0 2 2 1 1 1 0 0 2 2 2 0 1 1 1 1 0 0 0 0 1 1 2 1 0 0 0 2 1 1 0 0 1 0 1 2 2 2 0 2 0 0 0 2 2 2 2 2 0 0 0 0 0 0 0 0 0 0 0 0 0 1 0 0 1 0 0 0 0 0 2 0 0 0 0 0 0 0 0 1 0 2 0 0 2 2 2 2 0 1 1 1 1 0 2 1 0 0 0 0 1 0 0 1 1 2 1 1 1 1 0 2 0 0 0 0 0 1 1 1 0 0 0 0 1 2 0 1 0 2 0 0 0 0 0 0 1 0 0 2 1 0 0 2 2 0 0 0 0 0 0 0 0 2 2 1 1 0 2 0 1 0 0 2 1 0 0 0 0 2 0 0 0 0 0 0 2 0 1 1 0 0 0 0 0 0 0 0 1 1 1 0 0 0 1 0 0 0 1 2 0 0 0 2 1 1 1 1 1 1 2 0 2 1 1 2 1 1 1 0 1 1 1 1 0 1 0 1 1 0 1 0 1 1 0 0 0 0 0 1 0 1 1 0 1 1 0 1 2 1 0 0 2 0 2 0 0 0 0 0 1 2 1 0 2 0 0 1 0 2 1 0 0 2 2 0 0 1 0 0 0 2 2 0 0 0 0 0 0 1 1 1 1 1 2 0 0 0 0 1 1 1 0 0 0 2 0 0 0 0 0 0 0 2 0 2 0 2 0 0 1 0 1 0 2 2 0 0 0 0 0 0 0 0 0 1 2 0 0 0 0 0 2 0 1 1 1 1 0 1 1 0 0 0 2 0 2 0 2 0 0 0 2 1 1 1 1 2 1 0 1 0 0 0 2 1 1 1 2 1 1 2 0 1 0 1 1 1 1 2 0 0 0 1 1 2 0 2 2 1 0 1 1 0 0 2 0 0 0 0 0 0 0 0 1 0 0 1 1 1 2 1 2 2 0 0 0 2 0 0 0 0 0 0 2 0 0 1 0 0 1 0 0 0 0 0 2 1 1 0 1 1 0 1 1 0 1 0 1 2 2 1 2 0 1 2 0 2 1 0 1 0 1 1 1 1 1 0 0 0 0 1 0 0 0 1 1 1 2 1 1 0 0 0 0 1 0 1 1 0 1 2 0 1 0 1 1 1 1 1 0 0 2 1 0 0 0 0 0 0 1 1 2 0 1 0 0 1 0 0 2 0 0 0 1 0 1 0 1 1 0 0 0 0 0 0 0 2 1 0 0 0 0 0 0 0 1 0 0 2 1 2 1 1 1 0 2 2 1 1 1 1 2 1 1 1 0 1 2 2 0 0 0 1 1 1 1 2 2 0 0 2 0 1 0 0 2 2 0 1 0 1 1 2 2 0 2 0 1 0 1 1 0 0 1 1 0 0 1 0 2 0 2 0 1 1 0 1 1 1 0 1 1 0 1 0 1 0 1 1 1 0 0 0 1 0 0 1 0 0 1 1 1 0 0 0 0 0 1 0 1 0 1 1 1 1 0 1 0 0 0 0 0 0 0 1 1 0 0 2 1 0 1 2 0 1 1 1 2 0 2 0 0 0 1 1 1 1 1 1 1 0 1 0 0 0 0 2 2 1 2 0 2 1 0 1 0 0 0 1 0 0 0 0 2 2 0 1 0 1 1 2 0 0 0 2 1 1 1 2 1 1 2 2 0 0 0 0 2 0 1 1 2 2 0 0 2 0 0 2 1 1 0 1 0 1 0 1 0 0 0 1 1 0 0 2 0 0 0 0 1 0 2 1 1 1 1 0 0 2 1 1 0 0 1 0 2 0 1 1 1 1 1 0 0 0 0 1 0 0 1 0 0 1 2 2 2 2 2 0 0 0 2 1 1 1 2 0 2 1 2 2 1 0 0 0 1 1 1 1 1 0 1 2 1 0 0 1 1 0 0 1 0 1 2 1 1 1 1 0 1 0 1 1 2 2 0 0 1 0 0 2 0 0 0 2 0 2 1 1 0 0 0 0 1 0 1 0 0 0 0 0 0 0 0 0 1 0 1 2 0 0 1 0 0 0 0 0 0 0 0 1 0 0 0 1 0 0 0 1 0 0 0
113 0 0 2 1 0 2 2 2 0 0 0 0 1 0 0 0 0 0 0 1 1 0 0 0 0 0 0 1 1 1 0 0 0 2 1 1 1 0 0 0 2 1 1 0 1 1 0 0 1 1 2 0 1 0 1 0 0 1 0 1 2 0 0 0 2 1 1 0 0 0 1 2 0 2 2 2 0 2 1 1 2 2 0 0 1 0 2 2 2 2 2 1 2 1 0 0 1 1 1 0 2 0 0 2 1 1 1 1 1 0 2 0 0 0 0 0 0 1 0 1 0 1 1 0 0 0 1 1 0 0 0 0 0 1 0 1 0 0 0 0 0 0 0 0 0 0 0 0 1 0 0 0 0 0 0 0 2 1 0 1 1 0 2 1 2 1 2 0 1 0 0 1 1 1 0 0 1 1 1 0 1 1 1 2 1 1 1 0 0 2 0 1 1 2 1 0 2 1 0 0 0 0 1 2 0 1 1 1 0 1 1 1 0 0 0 0 0 2 0 0 0 1 2 0 1 1 1 1 1 0 0 0 0 0 0 0 2 0 0 0 0 2 1 1 1 1 0 2 0 0 0 0 0 0 2 0 1 1 1 0 1 0 0 0 0 1 0 2 1 0 0 2 2 0 0 0 1 1 0 0 1 1 2 1 0 1 0 0 2 1 1 0 0 2 0 2 0 0 0 0 0 0 0 0 0 1 1 1 2 1 2 1 1 1 0 0 0 0 0 1 1 1 1 2 0 1 1 0 1 0 1 0 1 0 0 0 1 0 0 0 0 2 2 0 0 2 0 1 0 0 0 1 1 0 0 0 1 0 1 0 1 1 0 1 0 0 2 2 0 2 0 1 1 1 1 1 2 1 1 1 1 0 0 1 0 0 0 0 1 0 0 1 0 2 0 1 1 0 0 0 0 1 1 1 1 0 1 0 0 0 0 0 1 1 1 1 0 1 0 0 0 1 1 0 2 2 0 0 0 0 0 1 1 1 0 0 0 0 0 2 0 0 0 1 1 1 1 1 2 0 0 0 1 1 0 1 1 0 0 1 1 0 0 0 1 0 1 1 1 0 0 2 0 0 0 0 1 0 0 2 1 0 0 2 1 0 0 2 0 1 2 1 1 2 0 1 1 1 1 1 1 1 1 0 1 2 1 0 0 0 2 2 0 0 1 1 1 0 1 1 1 0 0 0 2 0 1 0 1 1 0 1 1 1 1 1 1 0 0 1 1 0 0 0 1 0 1 1 0 0 0 1 1 2 1 1 1 0 0 0 0 0 0 0 2 2 2 1 1 0 1 0 0 0 0 0 1 0 1 2 0 2 0 1 1 1 1 1 0 0 1 0 0 0 1 0 1 0 1 0 1 0 0 0 0 1 2 2 0 0 0 0 0 0 0 0 1 1 0 0 0 1 1 0 1 0 1 0 0 0 0 0 0 0 0 0 1 2 1 2 2 1 1 1 2 2 1 1 1 0 1 1 1 2 0 2 2 1 0 0 0 2 0 0 0 0 2 1 0 0 0 0 0 2 2 2 0 1 0 1 0 1 2 0 1 0 2 0 2 0 0 0 0 0 0 0 2 0 2 0 1 0 0 0 0 2 2 0 0 2 2 0 1 1 1 0 1 1 1 0 0 0 0 2 2 0 0 0 0 1 1 1 0 0 0 0 0 0 2 1 0 1 1 2 0 2 1 0 0 0 0 0 0 0 0 0 0 1 0 0 0 2 0 0 0 0 0 2 1 1 1 2 1 0 1 1 1 1 1 1 1 0 0 0 1 0 2 1 2 0 1 2 0 0 0 0 0 0 0 0 0 0 2 2 1 0 0 0 2 2 0 1 1 0 2 2 0 1 1 0 0 2 2 2 0 1 1 0 1 0 1 2 1 0 2 0 0 1 0 0 0 0 0 2 1 2 0 0 0 2 2 0 0 2 0 0 0 0 1 0 2 0 0 0 0 0 0 2 1 0 2 1 1 0 1 0 2 1 2 2 0 0 0 0 0 0 0 0 0 1 0 0 1 2 2 2 2 0 2 0 2 1 1 2 0 1 0 0 1 0 1 1 0 1 1 1 0 1 0 0 1 2 2 0 0 1 1 0 0 0 2 0 2 0 0 0 1 0 0 0 0 1 1 1 0 1 0 1 0 1 0 2 0 0 0 0 0 0 0 0 0 1 0 1 1 1 0 0 0 0 0 0 0 0 2 0 1 1 0 0 1 0 1 0 0 0 0 0 0 0 1 0 0 0 0 2 0 1 0 0 0
114 0 0 1 0 0 1 1 2 0 0 0 0 1 1 0 1 0 2 0 1 1 0 0 0 0 0 0 2 0 2 0 0 1 0 0 2 1 0 0 1 0 0 0 1 1 1 1 2 0 1 2 0 0 1 0 0 1 0 1 0 1 0 0 0 0 1 1 1 0 0 0 2 0 1 2 2 0 2 1 1 2 2 0 0 1 0 1 2 2 0 1 0 2 1 0 1 0 0 0 1 2 0 0 1 1 2 2 0 1 0 1 1 1 2 2 2 0 2 0 0 0 2 2 1 1 1 1 2 0 0 0 0 0 0 0 0 0 0 0 0 0 0 0 0 0 0 0 0 0 0 0 0 0 0 0 0 0 0 0 0 0 0 1 1 2 0 0 0 2 1 0 1 1 1 0 1 0 0 0 0 0 0 0 1 0 2 1 0 0 0 1 0 1 1 0 0 1 0 0 0 0 1 1 2 0 1 2 0 0 0 0 2 0 0 1 1 0 0 1 1 1 2 2 0 2 2 0 0 0 1 0 0 0 0 0 0 2 0 2 0 0 1 2 0 0 0 0 2 0 0 0 0 1 1 2 0 1 1 1 0 1 0 0 0 0 1 0 0 0 1 1 0 2 0 1 0 2 1 1 1 1 1 1 2 1 1 0 2 2 0 2 1 0 2 0 2 1 0 0 0 0 1 0 1 0 1 1 0 0 0 2 2 2 2 0 1 0 0 0 0 0 1 1 0 0 1 1 0 1 0 2 0 0 0 0 0 0 0 0 0 0 0 2 0 0 0 1 1 1 0 0 2 2 1 1 1 1 0 2 0 2 0 0 0 0 0 1 1 0 2 0 1 2 1 1 1 1 1 0 1 0 1 0 1 0 0 0 0 2 0 1 1 0 2 0 2 0 0 0 0 0 1 1 1 0 1 2 1 0 0 0 1 1 1 2 0 1 1 1 1 1 0 2 1 1 0 1 2 1 0 0 0 0 2 0 0 1 0 0 2 0 1 1 1 1 2 0 0 1 0 0 0 2 1 1 1 2 1 2 2 0 0 0 0 0 0 1 2 0 1 1 1 1 2 0 2 0 2 0 1 1 0 0 2 1 0 1 2 0 2 1 1 1 1 0 1 1 1 2 1 2 2 0 0 0 2 0 0 0 0 1 0 1 1 0 0 0 0 1 0 1 1 1 1 2 0 1 0 1 1 0 2 1 1 1 1 0 2 1 1 1 0 0 1 0 1 1 1 0 0 0 0 1 1 1 0 0 0 0 2 0 0 0 1 1 1 2 2 0 0 2 0 0 1 0 1 2 0 2 2 0 2 0 2 0 0 1 1 0 0 1 0 1 2 0 1 0 0 1 0 1 0 0 1 0 1 0 2 0 1 0 0 0 0 0 1 1 1 0 0 0 2 2 0 0 0 0 0 0 1 0 0 1 1 0 0 0 2 1 2 2 1 1 0 1 2 1 0 0 0 2 1 1 2 0 2 1 1 0 0 0 0 0 0 0 0 2 1 0 0 1 1 0 0 1 1 1 0 1 1 1 1 2 1 2 1 2 1 1 1 0 0 1 1 0 0 2 0 1 0 0 1 1 1 1 1 2 0 0 2 2 0 1 0 0 0 1 1 1 0 0 1 0 1 0 0 1 1 1 2 2 0 0 0 0 1 0 0 1 0 0 0 0 1 0 1 0 0 0 0 0 0 1 0 0 1 0 2 1 0 0 1 1 0 0 0 0 1 2 0 0 2 1 0 0 0 1 1 1 0 1 1 1 1 1 1 1 1 1 0 1 2 1 2 1 0 1 1 0 0 0 1 2 0 1 2 0 1 0 2 1 1 1 1 2 1 0 2 2 1 1 2 1 1 0 1 1 0 0 0 2 0 1 0 1 1 0 1 0 0 0 0 0 0 0 1 0 0 0 2 2 0 0 2 0 0 0 0 0 0 1 1 0 2 1 0 0 2 0 1 0 0 2 0 1 0 1 0 0 0 1 0 0 0 0 0 0 1 0 0 0 0 1 2 1 1 2 0 0 0 1 2 2 2 0 0 1 1 1 1 0 1 0 1 1 1 0 2 1 1 1 1 1 2 0 0 1 0 0 0 2 0 1 0 0 0 1 0 0 0 1 0 0 0 0 0 0 1 0 0 0 1 1 1 0 2 1 1 0 0 0 1 0 0 0 1 0 0 0 1 0 0 0 0 1 0 0 1 1 0 0 1 1 0 0 0 1 0 1 0 0 0 1 0 0 0 0 0 0 1 1
115 1 0 2 0 0 1 0 1 1 0 0 0 1 1 0 0 1 1 1 1 2 0 0 0 0 2 0 1 2 0 1 0 0 2 0 2 2 0 0 1 0 1 0 0 2 0 0 1 1 1 1 0 1 1 0 0 0 1 0 1 1 0 0 0 0 2 1 0 0 0 0 2 0 2 2 2 0 2 1 0 1 2 2 2 0 0 0 2 2 0 2 1 1 1 0 0 0 0 0 1 2 0 0 1 1 2 1 1 1 0 1 0 2 2 2 0 0 2 0 0 0 2 1 1 1 1 0 1 0 0 0 0 0 0 0 0 0 0 0 0 0 0 0 1 0 0 0 0 1 1 0 1 0 1 0 0 0 0 0 2 0 0 2 2 2 1 1 1 0 0 2 0 2 1 0 0 0 0 0 0 0 2 2 2 0 2 1 0 1 1 1 0 2 2 0 0 2 0 0 0 1 0 0 2 0 1 1 0 0 1 0 2 0 0 2 0 2 0 0 2 2 1 1 1 0 0 0 0 0 1 0 0 0 0 0 0 2 0 1 0 0 2 1 0 0 1 0 2 0 0 0 1 0 0 0 0 1 0 0 0 0 0 0 1 0 0 0 1 0 2 0 2 2 0 2 1 2 1 1 1 2 0 1 1 1 1 0 1 2 0 1 0 0 2 0 2 0 0 0 2 0 1 0 0 1 0 2 0 0 0 1 1 2 2 0 0 0 2 0 2 2 1 0 0 0 0 2 1 0 0 1 0 1 0 0 0 2 0 1 0 1 2 2 1 1 0 1 0 1 0 0 2 2 0 2 2 0 0 0 2 2 1 1 1 1 0 2 2 0 2 0 2 2 0 0 1 1 1 1 1 0 0 0 2 0 0 1 1 0 0 0 1 0 2 0 1 0 1 1 0 1 0 1 0 1 0 1 1 0 1 1 0 0 2 2 0 0 0 0 0 1 0 0 0 0 1 0 2 0 1 0 1 1 1 0 0 1 0 1 0 2 0 1 1 2 1 1 1 2 0 0 0 2 1 0 1 2 2 1 1 0 0 0 0 0 0 0 2 0 0 1 2 0 2 0 0 1 1 0 2 2 0 0 1 1 0 0 2 0 0 2 0 1 0 0 2 2 0 0 0 2 1 1 0 1 1 0 1 0 1 2 0 0 1 0 0 1 0 1 1 1 0 0 0 2 0 0 1 1 0 0 0 0 0 0 0 0 0 0 0 0 0 0 1 0 2 0 2 0 0 0 1 2 1 1 0 0 1 0 0 1 1 0 0 1 1 1 0 1 0 1 2 0 0 2 2 2 0 2 2 0 0 0 0 0 0 1 1 0 1 1 1 0 0 1 0 0 0 1 1 2 1 0 0 1 0 1 1 1 1 0 0 1 0 1 0 1 0 1 1 1 0 1 0 0 2 1 0 0 1 0 0 0 0 0 2 0 2 1 2 1 1 1 1 0 0 1 1 1 1 1 0 2 1 0 1 2 2 0 0 0 0 1 1 0 0 1 1 1 0 1 0 1 0 2 2 1 2 0 2 0 1 2 0 2 0 0 0 0 1 0 1 1 0 0 1 1 0 1 2 0 0 0 1 0 2 2 0 0 2 2 0 2 0 0 0 2 2 2 0 0 0 0 1 1 0 1 1 1 1 1 0 0 0 0 0 0 0 2 2 0 1 1 1 0 1 0 0 1 0 1 0 0 0 2 0 0 2 1 0 1 1 1 0 1 1 1 1 2 0 0 2 0 0 0 0 0 1 1 0 2 0 0 0 2 0 2 2 2 0 2 2 1 1 1 0 0 0 0 0 0 1 1 1 1 2 0 0 2 2 0 1 1 1 2 2 1 2 2 2 1 2 2 2 0 1 0 0 1 0 0 2 2 0 2 0 0 1 0 0 1 1 0 1 0 1 0 1 0 2 2 0 0 2 0 0 0 0 0 0 1 0 0 0 0 2 0 1 1 0 0 0 0 0 1 0 1 2 2 2 0 0 0 0 0 1 0 0 0 0 0 1 1 2 2 2 2 0 0 0 2 1 1 0 1 0 2 0 0 0 0 1 0 0 0 2 2 1 1 0 2 2 2 0 0 1 1 0 0 0 2 1 2 0 0 0 0 0 2 0 0 0 1 2 1 1 0 0 1 0 0 2 0 0 0 0 1 1 0 0 0 0 0 0 0 1 0 1 0 0 0 0 0 0 0 1 0 1 0 0 0 1 1 0 0 0 0 0 0 0 0 0 0 1 0 1 0 1 1 1 0
116 1 0 0 0 0 1 1 1 1 0 1 0 1 0 0 0 0 0 0 2 2 0 0 0 0 0 0 2 1 1 2 0 1 2 0 2 2 0 0 1 1 0 1 0 1 0 0 0 2 0 1 0 1 0 0 0 0 1 0 0 1 1 0 0 1 0 1 0 0 0 0 2 0 1 2 2 0 2 0 2 2 1 0 1 0 0 1 2 2 0 1 2 0 0 0 0 1 1 1 1 2 0 0 2 2 2 1 1 1 0 2 0 0 1 1 1 0 0 0 2 1 2 1 1 1 1 1 2 0 0 0 0 0 0 0 1 0 1 0 1 0 0 0 0 0 0 1 0 0 0 0 0 0 1 0 1 1 0 0 1 2 0 1 0 0 0 1 1 1 1 0 1 1 1 0 0 0 0 0 0 0 1 1 1 0 2 1 0 0 1 1 1 0 1 0 1 1 1 0 0 0 0 2 2 0 1 1 2 0 0 0 1 0 0 0 0 0 2 0 0 0 2 2 0 1 1 0 0 0 0 0 0 0 0 0 0 2 0 2 0 0 2 2 0 0 0 0 2 0 0 0 1 0 0 2 1 1 1 1 0 1 0 0 0 0 0 0 2 1 0 0 0 1 0 0 1 1 2 0 0 0 2 1 1 1 1 1 0 1 0 0 0 1 2 1 1 0 0 0 1 1 2 0 0 0 1 2 0 1 0 1 1 1 1 0 1 0 1 0 1 2 1 1 0 0 0 0 0 0 0 1 2 1 0 0 0 2 1 1 0 2 0 1 1 1 0 0 0 1 1 1 2 2 0 0 0 1 0 1 0 2 0 0 0 2 0 2 2 0 2 0 0 2 1 1 1 2 0 0 1 1 0 1 1 1 0 0 0 1 1 0 0 0 2 0 0 1 0 0 0 0 0 2 0 0 0 0 0 0 0 0 0 0 0 2 0 0 0 0 1 1 0 2 1 2 0 1 2 1 0 1 0 2 0 0 0 2 0 0 1 1 0 1 0 1 2 0 1 2 0 1 0 2 2 2 2 1 1 1 1 0 0 0 0 0 0 0 2 0 0 0 1 1 1 0 1 1 1 0 1 2 0 0 1 1 0 1 2 1 2 1 1 1 0 0 0 1 1 1 1 2 1 1 1 0 2 1 1 0 0 2 1 0 2 0 0 0 0 0 0 2 2 0 1 2 0 1 0 1 1 0 0 0 0 0 1 0 1 1 0 1 0 1 1 0 0 1 0 1 0 1 1 2 1 1 0 0 0 0 1 0 0 0 0 1 1 1 1 0 0 1 0 0 0 0 0 0 0 0 2 0 1 0 1 0 0 2 0 0 0 1 0 0 0 1 0 0 0 0 0 2 1 0 0 1 1 1 1 2 0 0 0 0 0 0 0 1 0 0 0 0 0 0 0 1 1 1 0 0 2 0 0 0 0 1 0 0 2 1 1 1 0 1 1 0 0 1 1 1 0 2 2 0 1 0 1 2 1 0 0 0 0 1 1 0 0 2 1 1 0 1 1 0 0 1 2 1 2 0 1 0 0 0 0 0 1 2 0 1 1 0 0 1 0 0 0 2 0 1 0 1 1 0 1 0 0 1 1 1 0 0 0 0 2 1 0 1 0 0 0 2 0 0 1 2 0 2 2 2 2 2 0 0 0 0 0 0 0 0 0 0 0 0 0 2 2 1 0 0 1 1 0 0 0 0 0 0 2 1 0 1 1 0 0 2 2 0 2 2 0 0 2 0 0 0 0 0 2 2 0 2 0 0 0 0 1 1 2 2 1 2 2 2 2 1 0 1 0 0 1 0 1 2 1 1 1 0 0 1 2 1 1 1 1 2 2 0 2 1 2 1 1 2 2 0 0 2 0 0 0 1 2 1 0 1 1 0 0 0 0 0 0 0 0 0 0 0 0 0 2 2 0 0 0 1 1 0 1 0 0 2 0 0 0 1 0 0 1 0 1 0 0 1 0 2 0 0 2 2 2 0 1 1 0 0 0 1 2 0 0 0 0 0 2 2 2 1 0 1 1 1 1 1 1 1 0 1 0 1 1 0 0 0 1 1 2 2 2 1 0 2 2 2 1 0 1 1 0 0 0 2 1 2 0 0 0 1 1 0 0 1 2 0 1 1 0 0 2 0 1 0 1 0 1 0 1 1 2 2 1 2 0 0 0 0 0 0 0 0 2 0 0 1 1 0 1 0 2 0 0 0 2 2 0 1 1 0 0 0 0 1 0 1 1 0 0 0 0 1 2 2
117 1 0 1 0 0 0 2 2 0 0 1 0 2 2 0 1 0 0 0 1 1 0 0 0 0 1 0 1 1 0 1 1 2 1 2 2 2 0 0 0 1 0 0 0 0 1 0 0 2 0 2 1 1 0 0 0 0 0 1 0 1 0 2 0 1 1 1 1 0 0 0 2 0 2 2 2 0 2 0 0 2 2 1 1 0 0 0 1 1 0 1 1 0 0 0 0 0 0 0 2 1 0 0 2 2 0 1 1 0 0 2 0 0 2 2 2 0 1 0 1 0 1 1 0 0 0 2 2 2 2 2 0 0 0 0 0 0 0 0 1 0 0 0 1 0 1 0 0 1 2 1 1 0 1 0 1 1 1 0 0 1 0 1 2 2 1 1 1 0 0 0 1 1 1 0 1 1 0 1 1 1 1 1 2 0 2 1 0 0 0 0 0 2 2 0 2 2 0 1 0 2 1 2 2 0 0 0 1 0 0 0 2 0 0 2 1 0 0 2 0 0 1 1 2 0 0 0 0 1 1 0 0 1 1 0 1 2 0 0 0 0 1 2 0 0 0 0 2 0 0 0 0 1 1 1 0 1 0 1 1 1 0 0 0 0 1 0 0 0 0 2 1 2 1 2 0 1 1 0 0 2 1 1 2 1 1 2 0 2 0 1 2 0 2 0 1 1 1 0 1 0 1 0 0 1 1 0 0 2 0 2 2 1 1 0 1 1 0 0 0 0 0 0 2 0 2 1 1 0 0 2 0 0 0 0 0 0 0 0 0 0 2 2 0 0 1 1 0 1 0 0 2 2 0 0 0 0 0 1 1 2 1 0 1 0 0 1 2 1 1 1 1 2 0 0 1 1 1 0 1 0 0 0 1 0 0 0 0 1 1 0 0 0 1 1 1 1 1 1 1 1 1 1 0 1 0 0 0 1 1 1 0 0 1 2 0 0 0 0 0 1 0 2 1 1 2 0 2 0 2 1 0 2 0 1 1 0 0 0 0 2 0 1 1 2 2 0 0 1 1 0 0 2 2 0 2 0 0 0 0 0 1 0 1 1 1 0 2 0 1 1 2 0 1 0 0 2 1 0 2 1 0 0 1 2 0 0 2 0 1 2 0 0 1 0 1 1 1 1 1 2 0 2 0 2 2 1 1 0 1 1 1 0 0 0 0 0 0 2 0 0 2 2 2 2 0 0 1 2 0 1 0 0 0 0 1 0 1 1 0 0 0 0 1 0 2 1 1 0 0 0 0 1 1 1 0 1 0 0 1 0 2 0 1 1 1 1 0 1 0 0 0 0 0 0 0 1 0 1 2 0 1 0 1 1 1 1 1 0 0 1 2 0 1 0 0 0 0 0 0 2 1 0 0 0 1 0 1 1 0 0 0 1 0 1 0 1 1 0 0 0 0 0 0 0 2 2 0 0 0 0 0 0 0 1 1 0 2 2 1 1 0 1 0 2 2 0 1 1 1 1 1 1 2 0 0 2 1 1 0 1 1 1 2 1 0 2 1 1 1 1 0 0 0 0 1 1 2 0 1 0 0 2 1 2 1 2 0 0 0 2 0 0 0 0 0 2 0 0 0 0 0 0 1 0 2 1 0 0 0 1 0 1 0 0 0 1 1 1 0 0 0 0 2 2 0 1 1 1 0 0 0 0 0 1 1 0 0 2 1 0 0 0 0 0 0 0 0 0 0 0 0 0 0 1 0 0 2 1 0 1 1 0 0 0 0 0 2 2 0 1 2 1 1 0 0 1 1 1 0 1 2 2 1 1 1 1 1 1 0 1 2 1 2 1 0 1 0 1 2 0 0 2 0 0 0 0 0 1 2 1 0 0 2 0 1 2 2 1 0 1 2 2 2 0 1 2 0 0 0 2 1 0 0 2 0 0 1 1 1 0 0 0 1 0 1 0 0 1 2 1 0 0 1 0 1 0 0 0 0 0 1 0 1 0 1 0 1 0 1 0 0 0 0 2 0 1 2 2 2 0 0 0 0 0 2 0 0 0 1 0 1 1 1 0 0 2 0 1 0 1 0 0 0 2 0 0 0 1 0 0 1 0 1 1 1 1 1 1 0 1 2 2 0 0 2 2 0 0 0 2 0 1 1 0 0 1 0 1 0 1 2 0 1 0 0 0 1 0 1 0 0 0 1 0 2 0 1 1 0 1 0 0 1 1 1 1 0 0 2 0 0 0 0 0 1 0 0 0 0 0 0 0 1 0 1 1 0 1 0 0 0 0 1 1 0 0 0 0 1 1
118 0 0 2 0 0 2 1 1 2 0 0 0 1 1 0 0 0 1 1 1 2 0 0 0 0 0 0 2 0 0 0 1 2 2 0 2 1 1 1 0 0 0 0 0 0 1 0 2 0 0 0 1 0 0 1 0 0 1 1 1 1 0 2 0 0 2 0 0 1 1 1 1 0 1 1 1 0 2 0 2 2 2 1 1 0 1 1 2 2 0 1 1 0 0 0 0 0 0 0 2 2 0 0 1 1 2 1 1 0 0 2 0 1 1 1 0 1 0 0 1 0 1 1 0 0 0 1 2 0 1 1 1 0 0 0 0 0 0 0 1 0 0 1 1 0 1 0 1 1 0 0 0 1 1 0 0 0 1 1 2 2 0 2 1 2 1 1 0 1 0 2 1 1 1 0 1 1 0 1 1 0 0 0 2 1 1 2 0 0 1 1 0 0 1 1 1 2 0 0 0 0 0 0 2 0 2 1 1 0 1 0 1 0 0 2 1 0 2 1 0 0 2 2 0 0 0 0 0 1 0 0 0 0 0 0 0 2 0 1 0 0 1 2 0 0 0 2 0 0 0 0 0 0 0 2 0 0 0 0 0 0 0 0 0 0 0 1 2 0 1 1 1 1 0 0 0 1 2 0 0 0 1 0 2 1 1 2 0 2 0 0 1 0 2 0 2 1 0 0 1 1 0 0 0 1 0 1 0 1 0 1 2 1 2 0 1 1 0 0 0 1 2 1 0 0 0 1 1 0 0 0 1 1 0 0 0 0 0 1 2 1 0 1 1 1 0 0 1 1 0 0 2 2 0 0 0 1 0 0 0 0 2 1 2 0 0 1 2 1 1 1 1 2 0 0 0 2 0 0 0 1 0 0 1 0 0 0 0 1 0 0 0 1 2 0 1 0 1 0 0 1 1 1 1 1 1 1 0 0 0 0 0 0 2 2 0 0 0 0 0 0 0 2 1 1 1 2 2 0 0 1 0 2 1 0 1 1 0 0 1 1 0 0 1 1 1 0 0 0 0 0 0 2 2 2 2 1 1 1 1 0 0 0 1 1 1 0 2 0 1 1 2 0 0 1 0 2 2 0 0 1 0 0 2 2 0 0 1 0 0 0 1 1 0 0 2 2 2 2 0 2 1 0 1 0 2 1 1 0 0 2 1 1 0 0 1 0 0 1 0 0 2 1 1 2 0 1 0 1 1 1 1 0 0 0 0 0 2 2 0 0 0 0 2 0 1 1 1 0 0 0 0 1 1 2 1 0 0 0 0 0 1 0 0 1 1 2 1 1 1 1 1 0 0 1 1 0 0 0 2 0 1 0 1 1 1 2 2 1 0 1 0 0 0 1 0 1 0 1 1 2 0 1 0 0 1 1 1 0 0 0 0 1 0 0 0 1 1 0 0 0 0 1 0 0 2 1 0 0 1 0 0 0 0 0 2 0 2 2 1 1 1 2 0 2 2 2 1 1 1 1 0 1 1 0 1 1 1 0 0 0 1 1 1 1 0 0 2 2 0 2 2 0 0 2 0 1 1 0 0 2 0 0 0 0 1 2 1 2 1 0 0 1 0 0 0 1 0 0 0 0 1 0 2 0 0 2 0 0 0 0 0 2 0 0 0 1 0 0 0 0 1 0 2 1 1 0 0 0 1 0 0 0 0 0 2 1 0 1 0 1 1 1 2 0 2 0 0 0 0 0 0 0 0 1 0 0 2 0 0 2 2 1 0 0 0 1 1 2 0 1 1 1 0 0 0 1 0 0 1 0 0 0 0 2 0 2 0 2 0 2 2 0 1 0 1 2 0 0 2 0 0 2 1 0 2 0 0 1 2 1 0 0 2 2 2 0 2 2 1 1 1 2 2 0 1 1 0 1 0 1 2 1 0 1 0 0 2 1 1 2 0 0 2 0 1 0 0 0 2 2 0 0 1 0 0 0 0 1 0 2 0 0 1 1 1 0 1 0 1 0 0 2 0 0 0 1 0 1 2 0 0 0 0 0 0 1 1 0 0 1 1 1 2 2 2 2 0 0 0 1 1 0 2 2 0 1 0 0 0 0 0 0 0 0 2 2 1 1 0 2 2 1 0 0 1 1 0 0 1 1 0 1 0 1 0 0 1 1 0 0 1 1 0 0 0 0 1 0 0 0 1 1 0 1 2 0 0 2 2 2 0 0 1 1 1 1 0 0 1 0 1 1 2 0 0 0 1 0 0 0 1 1 0 1 1 0 0 0 0 1 0 0 0 0 1 0 0 0 1 1
119 1 0 1 0 0 0 2 2 0 0 1 0 1 0 1 1 0 2 2 0 1 0 0 0 0 1 0 2 1 1 1 0 1 0 2 2 1 0 0 2 0 0 1 0 0 0 0 2 0 0 0 0 0 0 1 0 0 0 1 0 1 1 0 0 1 1 0 0 1 1 1 1 0 2 1 1 0 1 0 1 2 2 1 1 0 0 0 2 2 0 0 1 1 1 0 0 1 1 1 1 1 2 0 0 0 2 2 0 0 0 0 0 0 1 1 0 0 0 0 1 0 2 1 1 1 1 1 2 0 1 1 0 0 0 0 0 0 0 0 1 0 0 0 1 0 0 0 0 0 0 0 1 1 0 1 1 1 0 0 1 1 0 2 1 2 2 0 0 2 2 0 0 2 1 0 0 0 0 0 0 0 0 0 0 0 1 0 0 0 2 0 0 1 2 0 1 1 0 0 0 0 1 0 1 0 1 0 1 0 2 0 0 0 0 1 1 1 2 1 1 1 2 1 1 0 0 0 0 0 0 1 1 2 2 1 1 2 0 0 0 1 0 1 0 0 0 0 2 0 0 0 0 0 0 0 1 1 2 2 1 2 0 0 0 0 0 0 2 1 0 1 2 2 1 0 1 1 2 2 2 2 0 2 0 0 0 2 0 2 0 1 1 0 2 0 2 0 0 0 1 1 1 0 1 0 0 1 1 1 1 2 2 2 2 0 0 0 1 0 1 1 1 2 2 0 2 0 0 0 0 2 1 2 0 0 0 2 0 0 0 0 1 2 0 1 1 2 1 0 1 0 2 2 1 0 0 1 0 0 0 0 2 1 2 1 0 1 1 0 2 0 1 2 0 0 2 0 0 1 1 0 1 0 1 1 0 1 1 1 1 1 2 0 2 0 2 2 0 0 0 1 2 0 0 0 1 1 0 0 0 0 0 0 0 0 2 0 0 0 0 1 0 1 0 0 2 0 0 0 0 0 2 0 2 0 0 1 0 0 2 0 0 0 1 1 1 0 0 2 0 0 0 1 1 1 1 1 1 0 0 0 1 1 1 2 2 2 2 0 1 1 1 2 1 0 2 1 1 0 0 2 0 0 1 1 0 0 1 0 1 0 0 2 0 0 0 1 1 2 0 2 2 0 0 1 2 1 1 0 0 2 1 0 1 0 0 1 0 2 2 0 2 2 2 2 0 0 1 2 0 1 1 1 1 0 0 1 1 1 0 0 0 1 1 0 1 2 0 0 0 0 0 1 1 2 1 0 0 0 2 0 0 0 1 0 0 1 1 0 0 1 0 0 0 0 0 1 0 1 2 0 0 0 0 0 0 2 1 0 0 0 1 0 1 0 1 0 0 0 0 2 1 0 0 1 0 1 2 0 1 0 0 1 0 1 0 2 1 0 0 0 0 0 0 0 2 1 0 0 2 0 1 0 0 0 0 0 2 1 1 1 1 2 0 2 2 2 1 1 0 1 1 0 2 0 1 1 1 0 0 0 0 1 1 1 1 2 1 0 0 0 0 1 1 2 2 1 1 0 1 2 1 1 0 2 1 1 1 0 2 0 0 0 0 0 0 2 0 2 1 0 0 0 1 0 2 1 1 1 0 0 0 0 2 1 0 2 1 1 0 1 0 0 2 2 0 0 0 0 2 1 0 0 0 1 1 0 0 0 0 0 0 0 1 0 1 0 0 0 0 0 0 0 0 0 0 0 1 0 0 0 1 0 0 1 1 1 1 1 1 0 2 0 1 1 0 1 0 0 0 0 2 1 2 2 0 2 0 2 0 1 2 0 1 0 1 1 0 1 2 0 1 2 1 2 1 0 1 0 1 0 1 1 1 2 2 0 1 1 1 1 1 2 2 0 1 1 0 0 1 2 2 1 0 1 1 0 1 1 1 0 0 0 0 0 0 0 0 0 1 1 0 0 0 2 0 1 0 0 1 2 0 0 1 0 1 0 0 1 0 1 0 1 0 2 0 0 0 0 0 0 0 1 0 0 1 0 1 0 0 0 1 2 1 1 1 2 0 1 0 1 1 1 1 1 1 0 1 2 1 0 0 0 0 0 2 1 2 1 1 1 1 0 1 0 0 2 1 2 0 2 0 2 0 0 0 1 0 0 0 1 0 0 0 0 0 0 0 0 1 1 2 0 0 0 0 1 1 2 1 2 0 1 0 1 1 0 0 0 1 0 0 0 0 1 0 0 1 0 0 0 2 1 0 0 0 0 0 0 0 0 0 0 0 0 1 0 0 0 2 0
120 1 0 1 0 0 1 1 1 1 0 0 1 0 0 0 0 0 0 0 2 2 0 1 0 0 1 0 1 0 1 1 0 2 0 2 1 1 1 0 0 1 0 0 0 0 1 0 1 1 0 1 0 0 2 0 0 0 2 0 1 2 0 1 0 1 1 1 0 0 0 0 2 0 2 2 2 0 2 1 0 2 0 0 0 0 1 0 2 2 0 2 0 1 1 0 0 2 2 2 1 2 0 0 1 0 2 2 0 2 0 0 1 2 2 2 1 0 0 0 2 0 2 1 0 0 0 0 0 0 0 0 0 0 0 0 0 0 0 0 0 0 0 0 0 0 0 0 0 1 0 0 1 0 0 0 1 1 1 1 1 0 0 2 2 2 1 0 1 1 0 2 1 1 1 0 0 1 0 1 1 0 0 0 1 0 1 1 1 0 2 0 2 0 2 2 2 2 0 0 0 2 0 1 2 0 2 0 1 0 1 0 1 0 0 0 0 0 1 0 0 0 2 1 1 1 0 0 0 0 0 0 0 1 1 0 1 2 0 1 0 0 2 1 0 0 0 0 1 0 0 0 1 1 1 2 0 2 2 2 0 2 0 0 0 0 0 0 1 0 0 1 0 2 0 0 0 2 1 1 1 2 1 1 0 1 1 1 1 2 0 2 0 0 1 0 2 1 0 0 0 0 0 0 0 1 1 0 2 2 2 2 2 2 2 0 0 0 0 0 0 0 2 1 1 0 1 1 1 0 0 0 1 1 0 0 1 2 1 2 2 2 2 1 1 1 1 1 1 2 0 0 2 2 0 0 0 1 0 2 0 2 2 1 2 0 0 1 1 0 2 0 1 2 0 0 2 1 1 0 0 2 0 0 1 0 0 1 1 0 0 1 1 0 2 0 1 0 1 1 1 0 0 2 1 0 0 1 0 0 0 0 0 0 0 2 0 0 0 0 0 2 0 1 0 1 1 0 0 0 0 1 0 0 1 0 0 0 1 0 1 1 0 1 1 2 1 0 1 2 0 1 0 1 0 0 0 2 2 2 1 0 1 0 1 1 1 0 2 0 0 0 1 1 2 0 1 2 2 2 2 1 0 0 2 1 0 0 2 0 0 2 0 1 1 0 1 2 2 2 1 2 0 1 1 1 2 0 1 0 0 1 0 2 0 0 1 0 0 0 0 2 2 1 1 2 0 1 0 1 1 1 2 1 1 0 1 0 2 2 0 0 0 1 2 0 2 0 2 0 0 0 0 1 2 0 0 0 1 1 0 1 0 0 1 0 0 0 0 0 0 1 0 0 0 0 0 2 0 2 2 0 1 0 1 1 1 1 0 0 0 1 0 1 1 1 1 0 0 1 1 0 0 0 1 0 1 1 2 1 1 0 0 0 0 0 0 0 0 0 0 0 0 0 0 0 2 1 0 0 0 0 0 0 0 0 0 0 2 1 2 0 0 2 0 1 1 1 1 1 0 2 1 1 2 0 1 1 1 0 0 0 2 1 1 1 0 2 1 1 0 1 1 0 1 2 2 1 2 0 2 0 0 1 1 2 1 2 0 0 2 0 0 1 1 0 0 2 0 1 0 0 0 0 0 0 2 0 0 0 1 1 0 2 1 0 0 2 1 1 0 0 0 0 0 1 1 0 0 0 0 0 0 0 0 1 2 0 0 1 0 0 0 0 1 0 1 0 0 0 0 0 0 0 1 1 0 1 2 0 1 1 2 0 0 2 2 2 0 2 0 0 1 1 1 0 0 0 1 1 0 1 1 1 2 2 0 1 1 1 0 1 2 0 1 0 0 1 0 1 2 0 0 2 2 1 1 0 0 1 1 0 0 0 1 1 0 1 2 1 0 0 2 1 1 0 1 0 0 0 1 1 2 2 0 2 0 2 2 1 1 0 0 1 1 0 1 0 1 0 2 2 0 0 2 0 0 0 1 1 0 2 1 0 1 2 0 0 1 1 0 0 0 1 0 1 0 2 0 1 0 1 0 0 0 0 1 0 0 1 2 0 1 2 1 1 1 2 0 0 0 2 1 1 1 1 1 0 1 1 0 0 0 0 0 0 2 1 1 1 0 1 2 0 1 0 1 0 0 0 1 1 0 1 0 0 0 2 0 0 0 0 1 1 1 2 0 1 1 1 1 0 1 0 1 0 1 0 0 0 0 0 0 0 1 1 1 0 0 0 0 0 0 1 1 0 0 0 1 1 1 0 0 2 0 0 1 1 0 1 0 0 1 1 2 0 0 0 2 0 2 0
121 0 0 1 0 0 1 2 2 1 0 0 0 1 1 0 0 0 1 0 1 1 0 1 1 1 0 0 1 1 0 1 1 1 1 0 2 2 0 0 0 1 0 0 1 0 1 0 2 1 0 1 0 1 0 1 0 0 1 0 1 1 0 1 0 1 0 0 0 0 0 0 1 0 1 1 1 0 2 0 0 1 2 1 1 0 0 0 1 2 0 0 1 1 1 0 0 2 2 2 0 2 2 0 0 0 2 1 1 0 0 2 0 2 2 2 0 1 0 0 1 0 2 2 2 1 2 0 1 0 0 1 0 0 1 1 0 0 0 0 0 0 0 0 0 0 0 0 0 1 0 0 0 1 0 0 1 1 0 1 1 1 0 1 0 1 0 0 0 2 1 1 2 0 0 0 0 1 1 1 0 1 1 1 2 1 1 1 0 0 1 1 0 0 0 1 1 1 0 1 0 1 0 0 2 0 1 0 0 0 0 0 0 0 0 0 0 1 2 1 1 1 2 2 0 0 0 0 0 0 0 0 1 1 1 1 0 2 0 0 0 0 2 1 0 0 0 1 1 0 0 0 0 0 0 2 1 1 2 2 0 2 0 1 0 0 1 0 2 1 0 2 1 2 0 0 0 1 1 0 0 1 1 1 2 1 1 1 1 2 0 2 0 0 2 0 2 1 0 2 2 2 1 0 1 1 0 1 1 1 1 1 1 2 2 0 1 1 1 0 1 1 0 1 1 0 1 1 1 1 0 1 0 1 0 0 0 0 0 1 2 1 2 2 1 2 0 2 0 0 0 0 1 1 0 0 1 2 0 1 0 1 1 1 1 0 0 2 2 0 2 0 0 2 0 0 1 2 0 0 0 2 0 0 2 0 0 0 0 1 0 0 1 0 2 0 0 0 0 0 0 0 1 1 0 0 1 0 0 0 0 0 0 0 0 2 0 0 1 0 0 1 0 1 0 0 2 0 1 0 1 0 0 0 1 0 0 1 0 0 1 1 0 1 1 1 1 0 0 1 1 0 0 2 2 2 2 0 1 0 0 0 0 0 0 0 0 1 2 1 0 0 2 1 1 0 1 1 2 1 2 2 0 1 1 1 1 0 2 0 0 2 0 1 0 0 2 0 0 2 1 2 1 1 0 1 2 0 2 0 1 1 0 2 0 0 0 0 0 1 1 1 2 1 1 1 1 0 1 2 0 0 0 0 0 0 2 0 2 2 1 2 0 0 2 0 2 1 1 0 0 0 2 1 1 1 0 0 0 0 0 0 1 0 0 1 1 2 2 0 0 0 0 0 0 0 0 0 0 0 1 0 0 0 0 0 0 0 0 0 1 1 0 0 0 1 0 0 0 0 0 2 0 0 0 1 1 0 1 1 0 0 0 0 0 0 0 0 0 0 0 0 0 0 0 0 2 1 0 0 0 0 0 1 1 0 1 0 2 2 1 1 1 2 0 0 0 2 2 2 1 0 1 1 2 0 0 2 0 1 1 0 2 0 1 1 0 2 0 0 1 0 0 0 0 0 0 0 0 0 0 1 0 2 0 2 2 1 1 0 1 0 1 2 0 0 0 1 0 0 0 0 1 1 1 1 1 2 0 0 0 0 0 2 0 1 0 1 0 0 0 0 1 1 0 0 1 0 0 0 0 0 0 0 0 0 0 1 1 1 0 0 0 0 1 1 2 1 0 0 0 0 0 1 0 1 1 0 1 0 0 1 1 1 0 1 1 0 1 1 0 0 2 1 0 0 0 2 0 0 0 1 0 1 0 1 1 2 1 2 0 2 2 0 0 0 0 0 0 0 0 0 0 2 2 1 0 0 0 2 2 0 1 1 1 2 2 0 1 1 1 1 2 2 2 0 1 1 0 1 0 1 1 2 0 2 0 0 1 1 1 1 0 0 0 0 0 0 1 0 1 1 0 0 2 0 0 0 1 0 0 2 0 0 1 0 0 0 2 1 0 0 0 1 0 1 0 0 0 1 2 0 0 0 0 0 1 0 0 0 1 0 0 1 2 2 2 0 0 1 0 1 2 1 1 2 0 0 1 1 1 0 0 0 0 0 2 1 2 1 0 2 2 1 0 0 0 1 1 1 0 1 0 2 0 0 0 0 0 1 0 1 2 1 1 0 0 2 0 2 0 0 0 0 1 0 2 2 2 0 0 0 0 0 1 1 1 0 0 0 1 0 0 0 0 0 0 0 2 1 0 0 0 0 1 0 1 0 0 0 0 1 0 0 1 0 1 0 1 1 1 0
122 0 0 2 1 0 1 2 2 0 1 1 0 0 0 0 0 0 0 0 1 1 0 0 0 0 1 1 2 1 0 1 0 1 1 0 2 2 0 0 0 2 0 0 0 0 1 0 0 2 1 2 0 0 1 0 0 0 0 0 0 1 0 0 0 1 0 0 0 0 0 0 2 0 1 2 2 0 2 1 0 1 0 0 0 0 1 1 2 2 1 1 1 1 0 0 0 1 1 1 1 2 1 0 1 1 1 1 1 0 0 2 1 1 2 2 2 1 0 0 0 0 2 1 1 1 1 2 2 0 0 0 0 0 0 0 0 0 0 0 0 0 0 0 0 0 0 0 0 0 0 0 0 0 0 0 0 1 0 0 1 0 0 2 2 2 2 1 1 0 0 1 0 2 0 1 0 2 0 2 2 0 1 1 2 1 1 1 0 0 1 1 0 1 2 1 1 1 0 0 0 0 0 1 2 0 2 1 1 0 0 0 1 1 0 0 0 0 1 2 0 0 2 2 0 1 1 0 0 0 0 1 0 0 0 0 0 2 0 2 0 0 2 2 0 0 0 0 2 0 0 0 0 0 0 2 1 0 0 0 0 0 0 0 0 0 1 0 2 1 0 0 0 2 0 0 0 1 2 1 0 0 0 2 0 0 0 0 0 1 1 0 0 0 2 0 2 1 0 0 1 0 1 0 1 0 1 2 0 1 0 1 2 2 2 1 0 1 0 0 1 1 0 1 1 0 1 2 1 1 0 2 0 0 0 0 0 1 1 1 0 1 1 2 0 0 0 0 0 1 1 1 1 1 0 0 0 0 0 2 0 2 2 1 2 0 0 1 1 0 2 0 1 1 1 1 2 1 0 0 0 2 1 0 0 1 0 0 0 0 0 0 1 0 2 0 2 0 2 1 1 1 0 2 1 1 0 1 0 0 0 0 0 0 0 0 2 1 1 1 1 1 0 0 0 0 1 0 1 0 1 0 0 1 1 1 0 1 0 1 2 0 0 0 1 1 1 1 0 1 0 0 0 1 1 0 1 1 1 1 0 0 1 0 1 1 1 1 2 0 1 1 1 1 2 0 2 2 1 0 1 1 0 1 0 2 1 1 2 1 2 2 0 1 0 0 1 0 0 2 2 2 1 1 0 1 2 1 0 0 0 2 0 2 0 0 0 0 0 1 0 1 0 0 0 0 2 0 0 2 0 0 1 0 1 0 0 0 2 2 0 1 0 0 2 1 0 1 1 0 1 1 1 1 1 1 0 1 0 0 0 0 0 1 1 0 0 2 1 1 0 1 0 0 0 0 0 0 0 0 1 0 2 0 2 1 1 1 1 1 0 1 1 0 2 0 0 0 0 0 0 2 0 0 0 1 2 0 1 1 0 0 1 1 1 1 1 1 0 1 0 0 0 0 0 0 2 0 0 0 0 0 1 0 0 0 0 0 2 2 1 1 1 2 0 1 2 2 1 1 0 2 2 0 2 0 1 2 2 0 0 0 1 0 0 0 0 2 0 0 1 0 0 0 1 2 2 0 2 0 0 1 0 1 0 2 0 1 0 0 1 1 0 1 1 0 0 1 0 0 0 0 0 0 1 0 2 2 0 0 1 0 0 1 1 0 0 1 0 0 0 0 1 0 1 1 0 1 1 1 1 1 1 0 0 1 1 0 0 1 1 0 1 1 1 0 1 1 0 0 0 0 0 0 0 2 1 0 1 0 0 1 2 0 0 1 1 0 1 1 1 1 1 0 1 1 1 1 0 0 0 0 1 1 1 2 0 2 0 2 0 1 2 0 0 0 0 1 1 0 1 0 0 1 1 1 1 0 0 1 1 0 0 0 2 1 1 0 1 1 1 1 1 2 2 0 0 1 0 0 0 1 2 0 0 1 0 0 1 0 0 0 0 0 1 0 0 0 1 0 1 1 0 0 2 0 0 0 0 0 0 2 0 0 0 0 1 0 2 1 1 0 0 2 0 1 0 1 1 1 1 1 1 1 0 1 0 0 1 0 0 0 0 1 2 2 2 0 0 0 0 2 2 2 2 0 1 1 0 2 0 0 2 0 1 1 1 1 1 1 0 1 2 1 2 0 1 1 0 0 1 1 0 2 0 0 0 2 0 0 0 2 1 2 1 0 1 0 0 0 1 1 1 0 1 0 1 0 0 0 0 0 0 0 0 0 0 0 0 0 2 0 0 0 0 1 0 0 0 0 0 0 0 0 0 0 0 0 0 0 0 0 0 0 0 1 0 0 0 0 1 0
123 1 0 2 0 0 2 1 1 1 0 0 1 1 0 0 0 0 2 1 0 0 0 0 0 0 2 0 2 0 2 1 1 1 1 0 2 1 0 0 0 2 0 0 1 0 1 0 2 2 0 1 0 0 1 2 0 1 0 0 1 2 0 0 0 0 2 0 1 1 0 0 2 1 2 2 2 0 1 0 2 2 2 1 2 0 1 1 2 2 1 0 1 0 0 0 0 1 1 1 1 2 2 0 0 0 2 0 2 1 0 1 1 2 2 2 1 0 2 0 0 0 1 2 0 0 0 1 2 1 0 0 0 0 0 0 0 0 0 0 0 0 1 0 0 0 0 0 0 0 0 0 0 1 0 0 1 0 0 0 0 0 1 2 0 2 0 1 0 1 1 0 0 2 0 1 0 1 0 1 1 1 1 1 1 0 2 2 0 1 1 1 0 0 1 0 1 2 0 0 0 0 0 2 2 0 0 1 2 0 0 0 1 0 0 0 0 0 1 1 1 1 1 2 0 0 0 0 0 0 0 0 0 0 0 0 0 1 0 0 0 0 1 1 0 0 0 1 2 0 0 0 0 0 0 1 0 0 0 1 1 1 0 0 1 1 0 0 1 1 1 0 2 2 0 0 1 0 1 0 0 1 2 2 2 1 1 1 1 2 0 1 1 1 2 0 1 2 0 2 2 1 1 0 1 0 0 1 0 1 0 0 2 1 2 0 1 0 0 0 2 0 1 0 0 0 0 1 1 2 0 0 0 1 0 0 0 0 0 1 1 1 1 0 2 2 0 0 0 2 1 1 1 1 0 1 1 0 0 2 0 2 2 1 2 0 0 0 0 0 2 0 0 2 1 1 1 1 0 0 1 0 0 0 2 1 0 0 1 1 1 2 0 0 1 1 0 1 1 1 1 1 0 2 1 1 0 0 0 0 0 0 0 0 2 2 0 0 0 0 0 1 0 1 0 0 1 0 0 0 0 0 1 1 1 0 0 0 0 0 1 1 0 1 1 2 1 0 0 1 0 0 0 1 1 1 0 2 1 2 2 0 1 0 1 1 1 1 1 1 0 0 1 1 2 0 2 1 2 0 1 2 0 0 1 2 0 0 1 0 0 1 1 0 1 0 1 0 0 2 1 2 0 2 0 2 1 1 1 0 0 2 1 2 0 0 0 0 0 1 0 1 0 1 1 2 0 0 0 2 0 2 1 0 1 0 1 1 0 0 0 0 0 1 2 1 1 0 2 0 0 0 0 1 2 0 0 0 0 0 1 0 1 0 1 1 1 1 0 1 0 0 0 0 0 0 0 0 0 1 2 0 2 0 1 0 0 1 1 1 0 2 1 0 0 0 0 0 0 0 0 2 0 0 2 0 0 2 2 2 1 0 1 2 1 2 1 0 0 0 0 0 0 0 0 0 2 2 0 0 1 0 0 0 0 1 0 0 2 2 1 0 1 1 1 0 0 1 2 2 1 2 1 1 1 1 1 1 1 0 0 0 1 2 2 2 1 2 0 0 1 0 0 0 0 1 1 1 2 0 1 1 0 1 0 2 2 1 0 1 1 0 0 1 0 0 0 2 0 1 1 0 0 0 1 0 1 2 0 1 0 0 1 1 1 0 0 1 1 1 0 0 0 0 2 2 0 0 0 0 1 1 0 1 0 1 2 0 0 2 1 0 0 0 2 0 2 1 0 0 0 0 0 0 0 1 1 1 2 1 0 1 1 0 0 0 1 0 1 2 0 0 0 0 0 1 0 2 0 1 0 0 1 1 1 2 0 2 1 2 0 1 2 0 2 0 0 0 1 1 1 1 0 2 2 0 1 1 1 0 0 0 0 0 2 1 2 1 2 1 0 2 1 2 2 0 1 0 0 0 1 1 2 1 0 2 0 0 2 0 0 1 0 0 2 1 1 1 0 0 2 2 0 0 0 2 0 0 0 0 2 2 0 0 0 0 2 0 1 1 0 1 0 1 0 1 0 2 1 1 1 1 0 0 0 0 1 0 0 1 1 0 1 1 2 2 2 1 0 0 0 1 2 2 1 1 0 0 1 1 1 0 1 0 0 0 2 0 2 0 1 1 2 0 1 0 1 2 0 0 1 1 0 2 0 0 0 1 0 1 0 0 2 1 0 0 0 0 0 0 1 1 0 2 0 0 2 0 0 0 0 0 0 0 2 2 2 0 1 1 0 0 0 0 0 0 0 0 2 0 0 0 1 1 0 0 1 0 0 1 0 0 0 0 1 0 0 0 1 0 0 0
124 1 0 2 0 0 1 1 1 1 0 0 0 0 0 0 0 0 0 0 2 2 0 0 0 0 1 0 2 0 2 0 1 1 1 1 1 1 0 0 2 0 1 0 0 0 1 0 2 1 0 0 1 1 0 1 0 0 1 0 1 2 0 0 0 0 1 0 0 0 0 1 2 2 2 2 2 0 2 1 0 2 2 1 2 0 0 0 0 1 0 0 0 2 0 0 0 0 0 1 1 2 1 0 0 0 2 2 0 0 0 0 1 2 2 2 1 0 0 0 2 0 2 0 0 0 0 1 1 1 1 1 0 0 0 0 0 0 1 0 0 0 0 0 2 0 0 1 0 0 0 0 0 0 1 0 2 2 0 1 1 0 0 2 1 2 1 1 0 1 0 0 1 2 0 2 0 1 0 1 1 0 0 0 1 0 2 1 0 1 0 1 0 0 1 0 1 1 0 0 0 0 0 2 2 1 1 0 1 0 1 0 1 0 1 1 0 0 2 0 1 1 0 2 0 0 0 0 0 0 1 0 1 1 1 0 1 2 0 2 0 0 1 2 0 0 0 1 2 0 0 0 0 0 0 1 0 2 2 2 0 2 0 1 0 0 0 0 1 0 0 1 0 2 0 2 1 2 1 1 1 1 1 2 1 0 2 0 0 1 1 0 0 0 2 0 2 0 0 0 1 0 0 0 0 0 2 2 0 1 0 1 2 1 1 0 0 1 0 0 1 1 0 1 1 0 2 1 0 1 0 0 0 1 0 0 0 1 0 1 1 1 1 1 1 1 0 1 1 1 1 1 1 1 0 0 0 1 0 2 0 2 2 1 2 1 0 2 2 0 2 0 0 2 0 0 1 2 0 0 0 1 0 0 0 0 0 0 0 1 1 0 1 0 2 0 0 0 0 1 1 0 1 2 1 0 0 1 0 0 0 0 0 0 0 2 0 0 0 0 0 1 1 1 0 0 1 0 1 1 0 1 0 1 1 0 0 1 0 1 1 0 0 0 2 2 0 0 0 0 0 1 0 2 2 2 2 0 0 0 0 0 1 0 1 1 1 1 2 0 1 1 1 1 1 1 0 2 2 1 1 1 0 1 1 1 0 1 1 0 1 1 0 1 0 0 1 0 0 2 2 2 2 0 0 0 1 1 1 0 0 2 1 1 1 0 1 0 0 1 2 1 1 0 0 1 1 0 1 2 0 1 1 1 1 0 0 0 1 0 0 1 0 0 1 0 1 1 1 0 0 0 1 2 1 1 0 0 0 1 0 0 2 0 0 2 2 1 0 1 0 1 0 0 0 0 0 2 0 2 2 0 1 0 0 0 0 0 0 0 0 1 0 0 0 1 0 0 0 0 0 2 1 0 0 1 0 1 1 2 0 0 0 1 0 0 0 1 0 1 0 0 0 0 0 0 2 2 0 0 1 0 0 1 0 0 0 1 1 1 1 1 0 1 0 1 1 2 1 1 0 2 1 0 1 0 1 2 1 0 0 0 1 0 0 0 1 0 2 2 0 2 0 0 0 1 1 0 1 0 0 0 0 1 1 1 0 1 0 1 1 0 1 1 0 0 0 0 0 0 0 0 0 1 1 0 1 2 0 0 0 0 0 2 0 0 0 2 2 1 0 0 1 1 1 0 1 1 1 1 1 1 0 1 0 1 2 0 0 0 0 0 0 0 0 0 0 1 0 0 1 0 0 0 0 2 0 0 1 1 0 0 2 0 0 1 0 1 1 2 0 0 1 0 1 0 0 1 1 1 0 1 1 1 0 1 0 1 1 1 0 1 2 0 1 0 0 0 1 0 0 0 0 1 2 1 2 0 0 1 2 1 1 1 0 2 1 1 0 0 0 0 2 2 2 1 0 2 0 0 0 2 2 1 0 1 1 1 1 0 0 0 1 0 2 1 2 0 0 2 0 0 0 0 2 0 0 1 0 0 2 2 0 0 1 1 0 0 2 0 1 0 0 2 0 2 1 2 1 1 1 0 0 0 0 0 2 0 0 0 0 0 1 1 1 1 1 2 0 0 0 2 2 2 2 0 1 2 0 0 0 0 0 1 1 1 0 0 1 1 0 1 2 1 1 0 1 2 0 1 0 1 0 1 0 0 0 0 1 1 0 0 0 1 0 0 1 2 0 0 2 0 0 0 2 1 2 1 1 1 1 1 0 1 0 2 1 0 0 0 1 0 1 0 0 0 0 0 0 0 0 0 1 1 1 1 2 1 0 1 0 1 0 2 1 0 0 0 0 0 2 1
125 1 0 1 1 0 1 1 2 1 0 0 0 2 1 1 1 0 0 0 2 2 1 0 0 0 0 0 2 1 1 2 1 1 2 0 2 1 0 0 0 2 0 1 0 1 1 0 0 2 0 2 1 0 1 0 1 0 1 1 1 2 0 0 0 0 1 1 0 0 0 1 1 0 2 1 1 0 1 0 0 1 2 1 1 1 0 0 2 2 0 1 2 1 0 0 0 0 0 0 1 2 1 0 1 2 2 1 1 0 0 1 1 1 1 1 1 0 1 0 0 0 1 2 1 1 1 0 2 0 1 1 0 0 0 0 0 0 0 0 0 0 0 0 0 1 0 0 0 0 0 0 1 0 0 0 0 2 0 1 1 1 0 2 0 1 0 0 2 0 0 0 0 2 1 0 1 1 0 1 1 1 1 1 2 1 1 1 0 1 0 1 0 1 2 0 1 1 0 0 0 1 0 0 2 0 2 0 2 1 0 0 2 0 0 1 0 0 0 0 0 0 1 1 1 0 0 0 0 1 0 0 1 1 1 0 1 2 0 2 0 1 2 1 0 0 0 0 2 0 0 0 0 0 0 1 0 0 0 1 1 1 0 0 0 0 0 1 2 2 0 1 1 2 0 1 0 2 1 1 2 1 1 1 0 1 0 2 0 2 0 0 0 0 2 0 1 0 0 0 1 0 1 0 0 0 0 2 0 1 0 1 1 2 2 0 0 0 0 0 1 1 1 2 0 0 0 1 1 0 0 2 0 1 1 1 0 1 1 2 0 0 2 2 1 1 0 1 1 1 1 1 0 0 0 0 0 0 0 2 0 2 1 1 1 0 0 2 2 0 2 0 1 1 1 1 2 2 0 0 0 1 0 0 0 0 0 0 0 2 1 2 0 0 2 1 0 1 0 0 0 0 0 2 1 0 0 2 1 0 0 0 0 0 0 0 2 0 0 0 0 0 0 2 2 2 1 0 1 0 1 0 1 0 2 1 0 1 0 1 2 0 0 0 1 1 1 1 1 2 0 0 0 1 1 0 1 0 1 0 1 0 1 0 1 1 1 1 1 1 1 0 1 1 1 0 1 2 0 0 2 1 0 0 1 2 0 1 2 1 0 2 0 2 0 0 0 2 2 2 1 2 1 1 0 1 1 0 1 0 1 1 1 1 0 0 2 0 0 1 0 1 0 0 0 2 0 0 0 1 0 1 0 0 0 0 1 1 2 2 1 1 0 1 2 1 2 0 2 0 0 0 0 1 2 0 1 0 2 0 0 2 1 0 0 1 1 1 0 1 0 1 0 0 1 0 1 2 0 2 2 0 0 0 0 0 0 1 1 1 0 0 2 0 2 0 2 0 0 0 0 1 0 0 0 1 1 1 1 0 1 0 1 1 1 1 1 1 1 0 0 0 1 1 0 0 1 1 0 0 1 0 0 0 0 1 0 0 2 2 2 1 1 2 0 1 1 2 1 1 1 1 1 1 2 0 1 2 2 0 0 0 1 2 2 1 0 1 1 1 0 1 0 0 0 1 1 2 1 1 2 0 0 1 0 1 1 2 0 1 1 0 0 0 0 0 0 2 0 2 0 2 0 0 1 0 1 2 0 0 1 1 0 2 0 1 0 1 2 2 0 0 1 0 1 0 1 0 0 0 1 1 0 0 0 0 0 1 0 1 0 1 0 0 0 0 0 0 0 1 1 1 0 0 0 1 1 0 2 0 0 2 0 0 0 1 2 1 1 2 0 0 1 1 0 0 0 1 1 1 0 1 0 0 0 2 0 1 1 2 1 1 2 0 1 0 0 1 0 0 1 0 0 2 0 1 1 0 1 1 2 0 0 0 2 0 1 1 2 2 0 1 2 2 2 0 0 1 1 0 0 2 1 0 0 1 0 0 1 0 1 0 0 0 0 0 0 1 0 0 2 2 0 0 1 0 1 0 0 1 0 2 0 0 0 0 0 0 2 1 0 0 0 2 0 1 0 1 0 1 1 0 1 1 0 0 1 2 0 0 0 0 1 1 1 1 1 1 0 0 0 2 1 1 2 1 0 0 0 1 0 0 0 1 1 1 1 1 2 2 0 2 0 0 2 0 0 1 0 0 0 1 0 1 0 0 0 1 0 0 0 0 2 2 1 0 0 0 1 0 1 0 0 0 1 0 2 0 0 0 0 0 1 0 1 0 1 0 0 0 1 0 0 0 0 0 0 0 0 0 0 0 2 2 0 0 0 1 1 0 1 0 0 0 1 0 0 0 2 0 1 0
126 0 0 0 0 0 0 2 2 0 0 0 0 1 1 0 0 0 1 1 1 1 1 1 1 1 0 0 2 1 1 1 0 1 1 1 2 1 0 1 0 1 0 1 0 1 0 0 1 1 1 1 1 0 0 0 0 0 2 0 1 1 1 0 0 0 1 0 0 1 1 1 2 0 1 2 2 0 2 1 0 1 0 0 0 0 1 0 1 1 0 1 1 2 0 0 0 1 0 0 2 1 1 0 1 1 2 2 0 0 0 1 0 0 1 1 1 0 0 0 2 0 2 2 1 1 1 0 1 0 0 0 0 0 0 0 0 0 0 0 1 0 1 0 0 0 0 0 0 1 1 0 0 1 0 0 0 0 2 0 1 2 0 2 0 2 1 1 1 0 0 1 0 2 0 0 0 1 1 1 0 1 1 1 1 0 2 2 1 0 2 1 1 0 1 1 1 1 0 0 0 0 1 2 2 0 0 1 0 0 0 0 1 0 0 1 1 0 1 1 0 0 2 1 0 0 0 1 1 0 0 1 0 0 0 0 0 2 0 1 0 0 2 1 0 0 0 0 0 0 0 0 1 0 0 1 1 0 0 0 0 0 0 0 0 0 1 2 0 0 0 2 0 2 0 2 1 2 1 0 1 1 1 2 1 0 1 1 1 2 0 1 1 0 2 0 2 1 0 1 1 1 1 0 0 0 0 2 0 1 0 2 2 1 1 0 1 0 0 0 0 0 1 1 1 0 1 2 1 2 0 1 0 1 1 1 0 2 0 0 0 0 0 2 1 1 0 2 2 2 2 2 2 2 1 1 1 0 0 0 0 0 2 2 2 0 0 1 1 0 2 0 0 2 0 0 1 1 1 0 0 0 1 1 2 1 0 1 1 1 1 1 2 0 2 0 2 0 1 1 0 2 1 1 0 2 0 2 0 0 0 0 0 0 1 2 0 0 1 0 0 1 0 1 2 2 0 0 1 1 0 0 0 2 0 1 0 0 0 0 1 0 0 0 2 2 2 0 0 1 0 0 0 2 1 1 1 2 2 2 1 0 0 0 1 1 1 2 1 1 0 0 2 0 2 0 2 2 1 0 1 0 0 1 1 2 1 0 2 0 0 2 0 1 0 0 0 1 1 2 1 2 2 0 0 1 2 1 1 0 0 1 0 2 0 0 0 1 0 1 1 1 1 0 0 1 1 0 0 1 0 1 1 0 1 1 0 0 1 1 1 1 0 0 1 0 0 2 0 0 0 0 1 2 1 1 0 1 0 1 0 0 0 0 0 1 1 0 0 0 0 0 0 0 0 0 0 0 0 0 2 0 1 0 1 0 0 0 0 0 1 1 1 0 0 2 0 0 0 0 0 1 0 1 1 0 0 1 1 2 1 0 0 1 0 1 1 0 0 0 0 0 0 0 1 0 2 1 0 0 1 0 0 0 0 1 0 0 2 2 0 0 0 1 0 2 2 0 1 1 0 2 0 2 0 1 2 2 1 0 0 0 1 0 0 0 0 2 0 0 1 0 1 0 0 1 0 0 2 0 0 1 0 2 1 2 1 1 0 0 1 0 0 2 0 0 0 2 0 0 0 0 0 0 1 0 2 2 0 1 0 0 0 2 0 2 0 1 1 1 0 1 1 0 1 0 0 0 0 0 0 0 1 0 0 1 2 0 0 2 1 0 0 0 0 1 1 1 0 0 1 1 1 0 0 1 1 0 2 0 0 2 1 0 1 0 0 1 0 2 0 0 2 0 0 0 0 1 1 1 1 1 1 1 1 1 1 2 2 2 0 2 2 1 2 1 0 1 0 1 2 0 1 2 1 1 1 0 0 1 1 0 0 0 1 1 1 0 2 2 2 2 0 2 2 0 0 0 1 0 0 1 2 0 0 2 0 0 1 0 0 1 1 0 1 0 1 0 1 0 1 1 0 0 2 0 1 0 1 0 1 2 0 0 0 1 0 0 2 1 1 0 0 1 0 1 0 1 0 0 1 1 0 0 0 0 0 1 0 0 1 0 1 2 2 2 2 2 0 0 0 2 0 0 1 2 0 1 0 2 0 0 0 0 2 1 2 1 2 1 0 2 1 0 2 0 1 0 0 0 1 1 0 2 0 0 0 1 0 1 0 2 2 2 2 1 0 1 0 1 0 0 0 0 2 0 2 1 1 0 0 0 0 0 0 0 0 0 0 0 1 0 0 0 0 1 0 0 2 0 0 0 1 1 0 1 1 0 0 0 0 0 0 0 1 0 1 0 2 1 1 1
127 0 0 2 0 0 1 1 2 0 0 0 0 1 1 0 0 0 1 1 1 2 0 0 0 0 1 0 1 1 1 1 1 2 0 2 0 1 0 0 2 0 1 1 0 1 1 0 1 1 1 1 1 0 1 0 1 0 0 0 0 1 0 1 0 0 1 0 0 1 1 1 2 1 1 2 1 0 2 1 0 2 2 1 1 0 0 0 0 2 0 0 2 2 1 0 0 1 1 1 1 2 0 0 1 1 2 2 0 0 0 0 0 0 1 1 0 0 0 0 1 0 2 1 1 1 1 0 2 0 0 0 0 0 0 0 1 0 0 0 0 0 0 0 1 0 0 0 1 1 0 0 0 0 0 0 0 0 0 0 1 2 0 2 0 1 1 1 0 1 1 0 0 2 2 0 0 0 0 0 0 0 0 0 1 1 0 0 0 0 2 0 0 1 1 0 0 1 0 1 0 1 0 2 2 0 0 0 2 0 0 1 1 0 1 2 1 0 0 1 1 1 1 1 1 0 0 2 1 1 1 2 0 0 0 0 0 2 1 1 0 1 2 2 0 0 0 1 1 0 0 0 1 0 0 1 1 0 1 1 0 1 0 0 0 0 1 0 2 2 0 1 1 2 0 0 0 2 1 1 1 2 2 2 2 0 2 0 2 2 0 1 0 1 2 0 1 1 0 0 0 0 0 1 0 0 1 2 0 1 0 1 1 2 2 0 0 1 1 0 2 2 2 1 2 0 1 1 0 2 0 1 1 1 0 0 1 1 0 1 1 1 2 2 1 1 0 0 1 0 0 0 1 2 0 1 1 0 0 2 0 2 1 1 1 0 0 2 2 0 2 0 0 2 0 0 2 1 0 0 0 0 2 1 1 0 0 1 1 0 0 0 1 0 2 0 2 0 0 0 0 0 0 2 0 1 0 0 0 0 0 0 0 0 0 1 1 0 0 0 0 1 0 0 0 1 0 0 1 0 1 0 0 1 0 1 0 1 0 0 1 1 0 0 2 2 2 1 0 1 0 0 0 0 0 0 0 1 2 0 1 0 0 0 0 0 0 2 1 1 1 0 2 0 0 1 0 2 1 0 1 1 0 0 1 2 0 1 2 0 1 2 0 2 0 0 0 2 1 0 0 1 1 1 0 2 2 0 1 0 0 1 1 1 1 0 0 0 0 1 1 1 0 0 0 2 0 0 1 2 0 1 0 0 0 0 0 1 1 1 1 1 0 0 2 0 2 0 2 0 0 0 0 2 1 1 0 0 0 0 0 0 1 0 0 1 1 2 2 0 1 1 1 0 1 0 1 0 0 0 1 0 1 0 1 1 1 1 0 0 0 0 0 0 1 0 0 0 0 0 0 2 1 1 0 0 0 1 1 2 0 0 1 1 1 1 2 2 0 0 0 0 1 1 0 0 1 1 0 0 2 0 0 0 0 0 0 0 2 2 0 1 0 0 1 0 2 1 1 1 0 1 1 1 1 0 1 2 2 0 0 0 0 1 1 1 1 2 1 0 1 0 1 0 0 2 1 1 1 1 1 1 0 1 0 2 0 1 0 2 1 0 0 1 0 0 0 1 0 0 0 0 0 0 1 0 2 0 0 1 1 1 0 0 0 1 0 1 0 0 0 0 0 0 1 0 0 1 1 1 1 1 0 0 0 0 1 0 0 0 0 0 0 0 2 0 2 0 0 0 0 0 0 0 0 1 1 0 1 0 0 1 2 0 0 1 1 1 1 2 0 0 1 0 1 1 0 0 0 0 0 0 1 1 0 1 1 1 1 2 1 1 2 0 0 0 0 0 2 0 0 2 0 1 2 2 1 0 0 2 2 0 0 0 0 2 0 0 1 1 0 0 1 1 1 0 1 1 0 1 0 1 1 1 0 2 0 0 1 0 0 0 0 0 0 0 0 0 0 1 1 0 0 0 2 0 0 0 0 0 0 1 0 0 0 0 1 0 1 0 0 0 0 0 0 1 0 2 1 1 1 1 0 0 0 0 1 0 0 0 0 0 1 2 2 2 2 1 0 0 0 1 1 1 2 1 0 0 0 1 0 0 0 0 0 0 2 1 2 2 0 2 2 1 1 0 0 1 0 0 0 1 1 1 1 2 1 1 0 0 0 0 1 1 1 1 0 1 1 0 0 0 0 0 2 1 2 0 0 0 0 1 0 0 0 1 0 0 2 0 1 0 2 0 0 0 0 0 2 1 0 0 1 1 0 0 0 0 2 0 2 0 0 0 0 1 0 0 0 1 2 2
128 1 0 1 0 0 1 0 0 1 0 1 1 1 0 0 0 1 2 1 0 1 1 1 1 1 0 0 1 1 1 0 0 1 1 1 1 1 0 0 1 1 1 2 0 0 1 0 1 1 0 1 1 1 0 0 0 0 1 1 0 1 0 1 0 1 1 1 0 1 1 1 2 0 1 2 2 0 2 0 2 2 2 1 2 0 0 1 2 2 1 1 0 1 2 0 0 0 0 0 2 1 2 0 0 0 2 1 1 0 0 1 0 1 1 1 0 0 1 0 1 1 2 0 0 0 0 2 2 1 1 1 0 0 0 0 1 0 0 0 0 0 0 0 2 0 1 0 0 2 0 0 1 0 0 0 1 0 0 0 0 2 0 2 1 2 1 1 0 1 1 1 0 2 1 0 0 1 0 1 1 0 1 1 1 0 2 2 0 0 0 2 2 0 2 1 1 1 0 0 0 0 0 2 2 2 2 1 1 0 0 0 1 1 0 0 0 0 2 0 1 1 1 1 1 0 0 0 0 0 0 0 0 0 0 0 1 2 0 0 0 1 2 1 0 0 0 0 2 0 0 0 0 0 0 1 0 0 0 1 1 1 0 0 0 0 1 0 1 1 1 0 0 0 0 2 0 2 2 0 0 0 2 2 2 0 2 0 2 2 0 2 0 0 2 0 2 1 1 0 0 0 1 0 0 0 1 2 0 1 0 1 1 1 0 0 0 0 1 0 1 1 1 1 1 0 1 1 1 0 0 0 0 1 0 0 0 1 0 1 1 2 0 2 0 0 0 0 1 1 0 0 1 1 0 1 1 0 0 1 0 1 1 1 1 0 0 1 1 0 2 0 1 2 0 0 2 2 1 0 0 2 2 0 0 1 0 0 0 0 0 0 1 0 2 0 1 1 1 1 1 1 0 2 1 0 0 1 0 0 0 0 0 0 0 1 1 0 0 0 0 1 1 1 1 2 1 0 1 0 0 0 0 0 1 1 0 2 0 1 1 1 0 2 0 2 2 0 0 1 1 0 0 2 2 1 2 1 1 0 0 0 0 1 0 1 1 2 1 1 1 1 2 0 1 0 0 1 2 1 1 2 1 1 2 1 0 0 2 0 1 2 0 2 1 0 1 2 0 0 0 2 2 1 0 0 2 1 0 0 0 1 1 0 1 0 0 0 0 1 0 1 1 1 1 2 0 0 1 2 1 1 2 1 2 1 2 1 2 2 2 2 0 0 1 1 1 1 1 0 0 0 0 2 2 1 1 0 2 0 0 2 0 2 0 0 0 1 1 0 1 0 0 0 1 0 1 1 0 1 2 0 0 0 0 0 0 0 0 0 0 0 0 0 0 0 1 0 0 0 0 1 1 0 0 0 1 0 1 2 0 0 1 1 1 1 1 1 0 0 0 0 1 1 0 0 1 2 0 0 1 0 0 0 0 2 0 0 2 2 2 2 1 1 0 1 2 0 1 1 0 1 2 0 2 0 2 1 1 0 0 0 1 2 2 1 1 1 1 1 1 1 1 0 0 2 2 2 2 0 2 0 0 1 1 2 0 1 0 0 2 0 1 2 1 0 0 1 0 1 0 0 0 0 1 0 1 1 0 0 0 0 0 2 1 1 0 1 2 2 0 0 0 0 1 1 0 0 0 0 0 1 0 1 0 1 1 0 0 0 0 0 0 0 0 0 0 1 0 1 2 1 0 0 0 1 0 0 2 1 0 1 2 0 1 1 1 0 2 0 1 0 2 1 1 0 0 1 1 1 0 0 0 0 0 1 1 2 0 2 0 1 2 1 1 1 0 1 0 0 1 0 1 2 1 0 0 1 1 1 1 0 0 0 2 0 1 1 1 0 0 0 1 2 2 0 1 1 0 1 0 1 1 2 0 2 0 0 1 1 1 0 0 0 0 0 0 1 0 0 2 2 0 0 2 0 0 0 0 0 2 2 0 0 0 0 0 0 1 0 1 0 0 1 0 1 0 1 1 1 1 1 0 0 0 0 0 0 1 0 0 0 0 1 2 1 1 2 0 0 0 2 1 1 2 1 0 2 1 1 1 0 1 0 1 1 1 1 1 1 0 1 1 1 0 1 1 1 1 1 0 2 1 2 1 1 0 0 1 0 0 0 1 2 1 0 0 0 0 0 0 0 2 0 0 0 1 1 1 0 0 2 0 0 2 1 2 0 1 0 0 1 0 0 0 0 0 0 1 0 0 0 1 1 0 1 1 1 0 1 0 0 0 0 2 0 0 0 0 0 2 1
129 1 0 0 1 0 1 1 1 1 0 1 0 0 0 0 0 0 1 1 1 1 1 0 0 0 0 0 1 2 0 1 0 1 1 1 2 1 1 0 0 2 1 1 1 1 1 0 1 2 0 1 0 0 1 1 0 0 0 1 0 0 1 1 1 0 1 0 1 1 0 0 2 0 0 2 2 0 2 0 1 1 2 1 1 1 0 0 2 2 0 0 0 1 1 0 0 0 0 0 2 1 1 0 1 1 2 0 2 0 0 2 1 2 2 2 0 0 0 0 2 0 2 2 2 1 2 1 2 0 1 1 0 0 0 0 0 0 1 0 2 0 0 0 0 0 0 0 1 1 0 1 0 0 1 1 1 0 1 0 1 0 0 2 1 1 1 0 1 1 1 0 0 2 1 0 0 1 0 1 1 2 0 0 0 0 2 1 0 0 0 2 0 1 1 0 0 2 0 0 0 1 0 1 1 0 1 0 1 0 1 0 2 0 0 0 0 0 2 0 1 2 2 2 0 1 1 1 1 1 0 0 1 1 0 0 0 2 0 2 0 0 2 2 0 0 0 1 2 0 0 0 0 0 0 1 2 0 0 0 0 0 0 0 0 0 0 1 2 2 0 0 0 2 0 0 0 1 2 1 1 1 1 2 1 0 0 1 1 2 0 1 1 0 2 0 0 0 0 0 1 1 0 2 0 0 0 2 1 1 0 1 1 2 2 0 1 0 1 0 1 2 1 1 1 0 0 1 1 0 0 2 0 1 0 0 0 2 0 0 0 0 1 1 1 2 0 1 1 2 1 1 0 0 0 0 0 1 0 1 0 1 1 0 1 0 0 1 1 0 2 0 1 2 0 0 2 2 0 0 1 1 2 0 1 2 0 0 0 0 0 1 1 1 2 1 1 0 1 0 0 0 1 1 1 1 0 1 0 0 0 0 0 0 1 2 0 0 2 0 0 0 1 1 2 2 0 1 1 0 0 1 0 2 0 1 0 0 0 0 1 0 0 1 1 2 1 1 1 0 0 0 0 1 0 0 0 1 1 0 1 0 0 1 0 1 1 0 2 0 1 0 2 1 0 0 0 1 2 0 1 1 0 0 2 1 0 1 2 1 2 2 1 0 2 0 2 2 2 2 0 2 1 1 0 2 2 1 0 0 0 1 0 1 0 0 0 0 0 1 0 1 1 0 0 2 0 0 1 1 0 0 1 0 1 0 1 1 2 2 0 1 1 0 2 0 0 2 0 0 0 0 0 2 1 1 0 1 0 0 0 0 0 1 0 0 0 2 1 1 1 1 2 0 0 2 2 2 0 2 2 0 1 0 1 0 0 0 0 0 0 1 0 0 0 0 1 1 0 0 0 2 1 0 1 0 1 1 1 2 0 0 0 1 0 0 0 0 0 0 0 0 0 1 0 0 2 1 0 0 0 0 0 0 0 0 0 0 1 1 1 2 0 1 0 2 2 1 2 2 1 1 1 1 1 1 1 1 1 0 0 0 1 1 1 1 1 2 0 0 1 0 1 0 1 2 2 2 2 0 2 0 1 1 0 2 1 1 0 1 0 0 0 1 0 0 0 2 0 0 0 0 0 0 1 0 2 1 0 0 1 0 0 1 1 0 0 2 2 2 0 0 1 0 0 0 0 1 1 1 1 1 0 0 0 0 0 0 0 0 0 0 0 0 2 0 2 1 0 1 1 1 0 1 0 2 1 0 1 0 0 0 1 0 1 0 1 0 2 1 1 0 2 0 1 0 0 2 0 0 0 0 1 1 1 2 0 1 1 2 1 1 2 0 2 0 0 0 0 0 0 0 0 1 2 1 1 0 1 0 1 0 1 1 1 2 2 1 2 1 1 1 1 2 2 0 2 1 0 0 0 1 1 0 0 2 0 0 0 0 0 0 0 0 1 0 0 0 0 0 2 2 0 0 1 0 0 0 0 0 2 1 0 0 1 0 0 0 1 2 1 0 0 1 0 2 0 1 0 0 0 1 0 0 0 0 1 0 0 1 0 0 1 0 2 2 2 2 0 0 0 2 2 2 2 0 0 0 0 1 0 0 0 0 1 0 2 1 2 2 0 2 2 0 0 0 0 1 0 0 0 1 0 1 0 0 0 1 0 0 0 1 0 1 1 0 1 0 0 0 1 0 0 1 0 0 1 2 2 0 0 0 1 0 2 1 0 0 0 0 1 0 0 0 0 0 0 0 0 0 0 0 1 1 0 0 0 0 1 0 1 1 0 0 0 0 2 0 0 0 0 0
130 0 0 1 1 0 1 2 2 0 0 1 0 0 0 0 0 0 1 1 1 1 0 0 0 0 1 1 2 1 2 0 0 0 2 0 2 2 0 0 1 1 0 0 0 1 1 0 2 0 0 1 0 1 0 1 1 0 2 0 1 2 0 0 0 0 1 1 0 0 0 1 2 0 1 2 2 0 2 0 0 1 2 0 1 0 0 0 1 2 0 0 0 2 0 1 1 0 0 0 1 2 2 0 0 0 2 2 0 0 0 1 0 2 2 2 0 0 0 0 2 0 1 2 1 1 1 1 1 0 1 1 0 0 0 0 0 0 0 0 1 0 1 0 1 0 0 0 0 0 0 0 0 0 1 0 1 1 1 1 1 2 0 2 0 2 1 0 2 0 0 2 0 2 1 0 0 1 0 1 1 0 0 0 2 1 1 1 0 0 1 0 0 0 1 0 0 2 0 0 0 0 0 2 2 1 2 1 2 0 1 0 0 0 0 1 0 0 1 1 1 1 2 2 0 0 0 0 0 0 0 0 1 1 0 0 0 2 0 2 0 0 2 1 0 0 0 0 2 0 0 0 0 0 0 0 1 1 1 1 0 1 0 0 0 0 0 0 1 0 0 1 1 2 1 1 0 2 1 1 1 2 1 2 1 0 1 1 1 2 0 2 0 1 2 1 1 0 0 0 1 0 0 0 0 0 0 2 2 2 2 2 0 1 1 0 1 1 1 0 1 1 1 0 0 0 0 2 2 1 0 2 0 2 0 2 1 2 1 1 0 1 0 2 1 1 0 0 1 1 0 0 2 2 0 1 1 1 0 0 0 0 2 0 2 1 0 1 1 0 2 0 2 2 0 0 2 1 0 0 0 1 0 0 2 1 0 0 0 0 0 1 1 0 1 1 2 1 0 0 0 0 1 0 0 0 1 0 0 0 0 0 0 0 0 1 1 0 0 0 0 0 0 0 0 0 1 1 1 0 0 0 1 0 2 1 0 0 0 0 1 1 0 0 1 1 1 0 0 0 0 1 0 2 1 1 1 1 2 0 1 0 0 1 0 1 1 1 1 1 1 0 1 1 0 1 0 1 2 0 1 2 0 1 1 2 1 0 2 0 1 2 0 0 0 0 2 2 2 2 0 2 1 1 0 1 2 0 1 0 0 1 1 1 0 0 0 1 0 2 1 0 0 0 0 2 0 0 0 2 0 2 1 1 1 1 1 0 1 2 0 0 0 0 1 0 1 2 0 0 0 0 1 2 2 0 0 1 1 0 0 1 1 0 0 0 0 1 1 0 1 0 0 0 1 0 2 0 0 0 1 0 2 0 0 1 1 0 0 0 0 2 0 0 0 1 0 0 0 0 0 1 0 0 0 2 2 2 2 1 1 0 2 2 2 2 2 1 0 0 0 0 1 1 0 0 1 0 0 0 0 0 1 0 0 0 0 0 2 1 2 2 1 2 1 1 1 1 2 2 1 2 1 1 2 0 0 2 2 0 0 0 1 1 1 1 1 2 1 0 1 1 1 0 1 2 2 1 1 1 1 0 1 2 0 2 0 1 1 0 1 0 0 2 0 0 0 2 0 1 0 0 1 1 1 1 1 2 0 0 0 0 0 2 0 1 0 1 2 2 0 0 0 0 2 1 0 0 0 0 2 1 0 0 0 2 2 1 1 2 1 0 1 1 2 0 2 0 0 0 1 1 0 0 0 0 1 0 1 0 0 1 1 0 0 2 1 1 1 2 0 0 1 1 1 0 0 0 0 0 0 0 0 0 0 0 2 2 1 2 0 1 1 0 1 0 1 0 0 1 1 0 0 1 2 2 0 0 1 0 1 0 1 1 0 2 1 0 2 1 1 1 1 2 2 0 1 2 0 0 0 1 1 1 1 1 0 0 0 0 0 0 0 0 0 0 0 0 1 0 1 0 0 0 1 0 2 0 0 0 0 2 0 0 0 1 0 0 0 2 0 1 1 1 0 1 0 1 1 0 0 2 0 0 0 0 0 1 0 0 0 0 2 2 2 2 2 2 0 1 0 2 2 1 2 0 2 2 0 0 0 0 0 0 0 0 2 1 0 0 0 0 2 2 0 0 1 1 0 0 0 2 0 2 0 0 0 0 0 2 0 1 1 1 2 1 0 1 1 0 2 0 0 0 1 0 1 2 2 0 0 0 1 0 2 1 1 0 1 0 0 0 0 0 0 0 1 0 1 0 0 0 0 0 0 0 0 0 0 0 0 2 0 1 0 0 0 0 0 1 2 1
131 1 0 1 0 0 1 2 2 0 0 0 1 1 0 0 0 0 0 0 2 2 0 1 1 1 1 0 2 0 1 1 0 1 1 1 1 1 1 1 1 0 0 0 0 1 1 0 0 1 2 2 0 1 0 0 1 0 0 0 0 0 1 0 0 0 1 1 0 0 0 1 2 0 2 2 2 0 1 0 0 1 0 0 0 0 1 0 0 2 0 0 1 2 1 0 0 2 2 2 1 2 1 0 0 0 2 1 1 0 0 2 0 1 1 1 0 0 0 0 2 0 2 1 1 1 1 0 2 0 0 0 0 0 1 0 0 0 0 0 0 0 0 1 0 0 0 0 1 1 0 0 0 0 0 0 1 0 1 0 0 1 0 2 0 1 0 0 1 1 0 1 0 2 1 0 0 1 0 1 1 1 0 1 1 0 2 1 1 0 2 0 0 1 1 0 0 2 1 0 0 0 0 0 2 0 2 1 1 0 0 0 1 0 0 1 0 0 1 1 1 1 2 2 0 2 2 0 0 0 0 0 1 2 2 2 0 2 0 1 0 0 2 2 0 0 0 0 2 0 0 0 0 0 0 0 0 0 0 1 1 1 0 0 0 0 0 1 1 1 0 0 1 1 0 0 0 2 1 1 1 2 1 2 1 0 1 1 0 2 1 0 1 0 1 0 2 1 1 0 0 0 0 1 0 0 0 1 0 1 0 1 1 1 1 0 0 0 0 0 1 1 2 2 0 0 0 2 2 1 0 2 0 1 0 0 0 2 0 0 0 0 1 1 0 0 1 0 2 0 0 0 2 2 0 0 1 0 0 2 0 2 0 0 0 0 0 2 2 0 2 0 1 2 0 0 1 1 0 0 0 0 0 0 1 1 0 1 1 0 0 0 0 0 2 0 1 0 0 0 0 0 1 1 1 1 0 0 0 1 0 0 1 1 1 1 1 1 0 1 1 1 1 2 0 0 2 1 1 0 0 1 0 1 1 0 1 1 0 0 0 1 0 1 0 1 2 0 0 0 0 0 0 2 2 2 2 2 1 1 2 1 0 0 1 1 1 0 2 0 0 0 1 1 1 0 1 2 1 0 0 1 0 0 1 2 0 1 1 1 1 0 0 2 0 0 0 1 1 2 0 2 1 1 0 1 1 1 0 0 0 1 0 1 0 0 1 1 0 2 1 0 0 0 0 2 0 1 1 1 1 0 0 0 0 1 1 0 2 2 0 0 0 1 1 0 1 2 0 0 0 0 0 0 2 0 0 0 0 0 0 0 0 0 0 0 0 2 2 0 1 1 2 0 0 2 2 1 0 1 1 0 0 0 0 0 0 1 1 0 0 0 0 0 0 2 0 0 0 0 0 2 0 0 0 2 1 1 2 0 1 0 1 1 1 1 1 1 0 0 0 0 2 2 0 0 0 2 0 0 1 0 0 0 0 0 1 0 2 2 1 1 0 1 1 1 1 1 1 1 0 0 1 0 2 0 1 1 1 0 0 0 1 0 0 0 0 0 2 2 0 2 0 1 0 2 2 1 2 0 1 0 0 2 1 2 1 2 1 1 1 0 0 1 0 0 0 1 0 1 1 1 1 0 1 0 0 2 0 0 0 0 0 1 0 0 0 0 1 1 0 0 2 0 1 0 1 1 1 0 1 0 0 0 0 1 1 0 0 0 0 0 0 0 0 1 1 0 0 0 0 0 0 0 0 0 0 1 1 0 1 1 2 1 1 0 0 2 0 2 0 0 2 0 0 0 0 1 1 1 0 0 0 0 0 1 1 1 1 2 1 1 1 0 1 0 0 0 0 0 0 0 0 1 2 1 1 0 1 1 1 0 0 0 2 2 2 0 1 1 0 1 1 2 2 0 1 2 1 0 0 2 2 0 0 1 0 0 0 0 0 0 0 0 1 1 1 0 0 0 2 2 0 0 2 0 0 0 0 0 0 1 0 0 1 1 1 0 1 2 0 0 0 1 0 1 0 1 1 1 1 1 0 0 0 0 2 0 1 0 1 0 0 1 2 2 2 2 0 0 0 0 2 2 2 0 2 0 0 1 0 0 0 0 1 0 2 2 2 2 0 2 2 2 0 0 1 0 0 0 0 2 0 1 0 1 1 0 2 0 0 1 0 1 1 2 0 1 1 0 2 0 0 1 0 0 1 1 0 0 0 0 0 1 0 1 1 0 0 0 2 0 0 0 0 1 1 0 0 0 0 0 1 1 0 0 0 0 0 0 0 0 0 1 1 0 1 0 2 0 0 0
132 0 0 0 1 0 1 1 0 1 0 1 0 2 2 0 0 0 2 2 0 0 0 0 0 0 2 0 0 1 0 1 2 2 2 0 2 2 0 0 0 2 0 0 0 0 0 0 2 0 0 0 0 0 1 1 1 0 1 2 0 1 0 1 0 1 0 0 0 0 0 1 2 1 1 2 2 0 1 0 0 2 2 1 1 0 0 1 2 2 0 1 0 1 1 0 0 0 0 0 2 1 1 0 1 1 1 1 1 1 0 0 1 2 2 2 2 0 1 0 1 0 2 1 1 1 1 1 1 1 1 1 0 0 0 0 0 0 0 0 0 0 0 0 0 0 0 0 0 0 0 0 1 1 0 0 1 0 0 1 1 0 0 2 1 2 1 0 1 1 0 1 2 0 2 0 1 1 0 1 1 1 1 1 1 0 2 0 0 0 0 0 0 0 1 0 1 1 1 0 0 0 0 1 2 0 1 1 0 0 1 0 1 0 0 0 0 0 0 0 2 2 2 2 0 0 0 0 0 0 0 1 0 1 1 1 0 2 0 2 0 0 2 1 1 1 1 0 2 0 0 0 0 1 1 2 0 0 1 1 0 1 0 0 0 0 0 2 2 2 0 0 1 2 0 0 0 2 2 2 2 1 1 1 2 1 1 1 0 1 0 1 1 1 2 0 2 1 1 0 2 0 1 0 0 0 0 2 1 1 1 1 1 1 1 0 0 0 0 0 0 0 1 2 0 0 0 2 2 2 0 0 0 0 0 0 0 1 0 1 1 1 1 2 1 1 0 1 1 0 0 0 2 2 0 1 1 2 0 0 0 0 0 0 0 1 0 1 2 1 1 1 1 1 2 2 1 1 0 0 1 1 0 0 0 0 0 0 0 0 0 0 1 0 2 0 2 0 1 1 1 1 0 2 1 0 0 1 1 0 0 0 0 0 1 1 1 1 0 1 1 1 1 0 1 1 0 0 2 1 1 0 1 0 2 0 0 0 1 0 1 1 0 2 0 2 2 1 0 0 0 1 0 2 1 0 1 0 0 0 1 0 1 0 1 1 1 0 2 0 0 0 1 2 0 2 0 2 2 0 0 1 0 0 2 1 0 1 2 0 1 2 0 1 0 0 2 1 1 2 1 2 2 0 0 0 2 1 0 0 0 1 1 2 0 0 0 0 0 0 0 2 1 1 1 1 1 1 1 1 0 0 0 0 0 0 1 0 2 2 1 1 0 1 1 0 1 1 1 0 0 0 0 0 2 0 0 0 0 0 0 0 0 0 0 0 0 2 2 0 0 1 2 0 0 2 2 1 0 1 2 0 0 0 0 0 0 2 0 0 0 0 1 0 0 1 0 0 0 0 0 2 1 1 0 0 1 0 1 1 1 0 1 1 1 1 2 1 0 1 0 1 0 1 0 0 2 2 0 0 1 0 0 0 0 0 0 0 1 0 1 0 0 0 1 0 1 1 2 1 0 1 0 2 1 1 1 2 1 1 0 1 1 0 0 0 0 2 0 0 0 0 1 0 1 2 2 1 2 0 1 0 0 2 0 2 2 2 1 0 1 1 1 1 1 0 0 2 0 1 1 0 1 0 2 0 1 1 1 0 1 1 0 2 0 1 1 0 1 1 0 0 0 1 1 1 1 2 2 1 1 1 0 0 0 0 1 1 0 1 0 1 0 0 0 1 1 0 0 0 0 0 0 0 0 0 0 0 2 0 0 2 1 0 0 1 1 0 2 2 0 1 1 0 1 1 0 1 1 1 0 2 0 0 2 2 0 2 1 2 0 2 2 0 1 0 1 0 1 0 0 0 1 1 1 0 2 0 0 1 1 0 1 1 1 2 2 1 2 2 0 2 1 2 2 0 1 2 0 0 0 2 1 1 0 2 0 0 0 0 0 0 0 0 0 0 0 0 0 1 2 1 0 0 1 1 0 0 0 1 0 2 0 0 1 1 1 0 2 0 1 0 0 1 0 1 0 0 1 1 2 0 0 0 0 0 0 2 0 0 0 0 0 0 1 1 1 2 0 1 0 2 1 1 2 0 1 0 1 1 1 0 0 1 1 0 1 1 1 1 0 1 2 1 2 0 2 1 0 0 0 2 0 2 0 0 0 0 0 2 0 1 2 2 2 1 0 1 1 0 1 0 1 0 1 0 1 1 1 1 1 1 0 1 2 1 0 0 0 0 0 0 0 0 0 0 0 0 2 0 0 0 1 1 1 1 2 0 1 1 0 0 0 0 0 0 0 0 1 0 1 1
133 0 0 2 0 0 1 2 2 0 0 0 0 0 0 0 0 0 0 0 2 2 0 0 0 0 1 0 2 0 2 1 1 1 0 2 1 1 0 1 0 1 1 1 0 1 1 0 2 0 0 0 1 0 1 0 1 0 1 0 1 2 0 0 0 0 1 1 0 1 1 1 2 0 1 2 2 1 0 0 0 2 1 0 0 0 1 1 1 2 0 1 0 2 0 0 0 1 1 1 1 2 1 0 0 0 2 0 1 0 0 1 0 1 2 2 0 0 0 0 2 0 2 2 2 2 2 2 2 0 0 0 0 0 0 0 0 0 0 0 0 0 0 0 0 0 0 0 0 0 0 0 0 0 0 0 0 1 1 0 1 0 0 2 0 1 1 0 0 2 2 0 2 0 1 0 1 1 0 1 1 1 1 1 2 1 1 0 0 0 1 0 2 0 2 1 1 2 0 1 0 2 0 2 2 0 0 1 1 0 1 0 1 0 0 2 2 0 2 1 0 0 2 2 0 1 1 0 0 0 0 0 0 0 0 0 0 2 0 2 0 0 2 2 0 0 0 1 1 1 1 1 0 0 0 0 0 1 0 0 0 0 0 0 1 1 1 0 1 1 0 0 1 2 0 0 1 1 2 0 0 0 0 2 0 0 0 2 0 2 0 1 0 0 1 0 2 0 0 0 0 0 0 1 0 0 0 2 1 2 1 2 1 2 2 0 1 0 0 0 1 1 0 1 1 0 1 0 0 1 0 1 1 1 0 0 1 2 0 0 0 0 0 2 0 0 1 0 0 2 0 0 2 2 1 2 2 1 0 1 0 1 1 1 1 0 0 1 2 1 1 1 1 2 0 0 1 1 1 0 0 0 0 0 1 0 0 0 0 1 1 1 0 1 2 0 1 0 0 0 0 0 0 1 0 0 0 0 0 0 0 0 0 0 0 1 1 1 0 1 1 1 0 2 1 1 0 0 0 0 0 0 0 1 1 1 0 1 0 0 1 1 0 0 1 1 1 0 0 2 0 0 0 2 2 2 2 1 2 0 1 0 0 0 0 0 0 1 2 0 1 1 1 1 2 0 1 1 1 0 1 2 0 1 0 2 1 1 2 0 2 2 0 1 0 0 2 2 1 1 0 1 0 2 0 2 1 0 0 0 0 1 0 1 0 1 2 0 0 1 0 1 1 0 0 2 0 0 0 2 0 2 1 0 1 0 1 0 0 1 1 1 0 1 2 1 1 1 1 0 0 0 0 2 2 0 0 0 0 0 2 0 0 0 1 0 0 1 0 1 0 1 1 0 0 0 0 1 0 1 2 0 0 0 0 0 0 0 0 0 0 1 1 0 0 0 0 0 0 0 0 2 0 0 0 0 2 2 1 1 1 0 0 0 1 1 0 0 0 0 0 0 0 0 0 0 2 1 0 0 2 0 0 0 0 0 1 1 1 1 0 1 0 0 2 0 0 2 1 1 0 1 1 0 2 0 2 2 1 1 1 0 0 1 1 1 0 2 1 0 1 0 0 0 0 0 1 1 1 1 2 0 0 1 0 2 2 1 0 0 2 0 0 0 0 0 0 2 0 2 0 2 0 0 1 0 2 2 0 0 1 1 0 1 0 0 0 1 1 1 0 0 0 1 0 1 1 1 1 1 1 1 0 0 0 1 1 0 0 0 0 0 0 0 1 0 1 0 0 0 0 0 0 0 0 0 1 0 1 1 0 0 2 1 0 0 0 1 1 1 0 0 2 1 0 1 1 2 0 0 0 0 0 0 0 2 0 0 2 2 2 2 2 0 0 0 0 2 0 0 2 0 0 2 2 0 2 0 0 1 1 0 0 0 2 1 1 1 2 1 0 2 0 2 2 0 1 0 1 0 1 2 1 1 0 2 0 0 0 0 0 0 0 0 1 0 1 0 0 1 2 1 0 0 2 0 0 0 0 0 1 2 0 0 0 1 2 0 2 2 0 0 0 2 0 1 0 1 0 0 0 1 0 0 0 0 0 1 0 0 1 0 1 0 1 1 1 2 0 0 1 1 1 1 2 2 1 1 0 0 0 0 0 0 1 1 2 1 1 1 0 1 1 1 2 0 2 0 1 0 1 1 0 1 0 0 0 0 0 1 0 1 2 2 1 0 0 0 0 0 1 1 1 0 1 0 1 1 2 1 0 1 1 0 0 0 1 0 0 0 0 1 0 0 0 0 0 0 0 0 0 0 0 0 1 0 1 1 0 1 0 0 1 0 1 1 0 0 1 0 0 0
134 1 0 2 0 0 2 2 2 0 0 1 1 1 0 0 0 0 1 1 1 1 0 0 0 0 1 0 1 1 0 1 2 1 1 1 0 1 0 0 1 1 0 0 0 0 1 1 1 1 1 2 0 2 0 2 0 0 0 0 0 2 0 2 0 2 0 0 0 1 1 1 2 0 1 2 2 0 2 0 0 2 2 1 2 0 0 1 1 2 0 1 1 2 1 0 0 1 1 1 1 2 0 1 1 1 1 1 1 0 0 2 1 1 1 1 1 0 1 0 1 0 1 1 0 0 0 1 2 1 1 1 0 0 0 0 0 0 0 0 1 0 0 0 0 0 0 0 0 0 0 0 0 0 0 0 1 1 0 1 2 0 0 2 2 2 1 1 1 0 0 2 0 2 2 0 0 1 0 1 1 1 0 0 2 2 0 1 0 1 1 1 0 1 2 1 0 1 1 1 0 1 0 2 2 1 1 1 1 0 0 0 0 1 0 1 0 1 0 0 1 1 2 2 0 1 1 1 1 1 1 0 0 1 1 1 0 2 0 0 0 2 1 1 0 1 1 0 2 0 0 0 0 1 1 1 0 1 1 1 1 1 0 0 0 0 0 0 1 0 1 1 1 1 0 0 0 2 2 2 2 2 2 2 2 0 2 2 0 2 0 0 1 0 2 0 2 1 1 0 0 0 0 2 0 1 0 2 1 1 0 2 2 1 1 0 0 0 1 0 2 1 0 2 1 0 1 1 1 1 0 1 1 1 0 0 0 0 0 0 0 0 1 2 1 1 1 1 1 1 1 1 2 2 1 1 1 1 1 0 0 0 1 0 1 0 0 0 1 1 1 1 0 2 0 0 2 1 0 0 2 0 1 0 1 1 0 0 0 1 0 0 1 0 2 0 1 0 1 2 2 2 0 1 0 0 0 1 0 1 1 1 0 1 1 1 1 0 0 0 0 1 1 1 1 1 0 0 1 0 0 0 0 2 0 1 0 1 0 0 2 0 0 0 2 2 1 0 0 0 0 0 0 2 2 2 2 1 0 0 1 0 1 0 1 1 1 0 2 1 0 0 1 1 0 1 0 1 2 1 2 0 0 0 0 2 0 1 1 1 0 1 0 2 2 0 2 1 1 1 1 1 1 0 1 0 2 0 1 0 0 2 0 1 1 0 0 0 0 2 0 0 0 0 0 2 0 0 1 2 0 0 1 0 0 0 0 2 1 1 0 1 0 0 2 1 0 1 1 0 0 0 1 1 2 0 1 1 0 2 0 0 2 0 0 2 2 2 2 0 0 1 1 0 0 0 0 0 0 0 1 0 1 0 1 1 1 1 1 1 0 0 1 0 0 1 0 1 0 1 1 1 2 1 0 1 2 0 0 2 0 0 0 1 0 1 0 0 0 0 0 0 0 1 0 0 2 1 0 0 0 1 0 0 0 1 0 0 2 2 0 1 0 1 1 1 1 1 2 2 0 1 2 0 1 0 2 2 2 0 0 0 0 1 1 1 0 2 0 0 0 0 1 0 0 1 1 0 2 0 0 0 0 1 1 1 0 2 1 0 2 0 1 2 1 0 0 2 0 1 0 0 0 0 1 0 2 2 0 0 0 0 0 1 0 1 0 1 1 1 1 0 1 0 1 0 0 0 0 0 0 0 0 0 0 0 2 0 0 1 0 0 0 0 0 1 1 0 0 0 0 0 0 0 0 1 1 0 1 0 0 0 1 0 0 0 0 0 1 2 0 0 2 0 0 0 0 0 0 0 0 1 1 1 0 0 1 1 1 2 1 1 2 1 1 1 0 0 0 1 1 0 1 2 0 1 2 0 0 2 2 0 2 2 0 2 2 1 2 2 2 2 1 2 2 0 1 1 0 0 1 2 1 0 0 2 0 1 1 0 0 0 0 0 1 0 1 0 0 0 2 2 0 0 1 1 0 1 0 0 1 2 0 0 0 1 0 0 1 1 0 0 0 2 0 2 0 2 2 2 2 0 0 1 0 0 1 0 0 0 1 0 0 1 1 1 1 1 0 1 0 2 2 2 2 1 1 0 0 0 0 0 1 0 1 1 1 0 0 0 0 0 1 0 1 0 1 1 0 0 0 1 0 1 0 0 0 0 0 0 0 1 1 0 0 1 0 0 1 0 1 1 0 0 2 0 2 0 0 0 0 0 0 0 0 0 1 0 0 0 0 0 0 1 1 0 1 0 0 0 0 0 1 2 0 1 1 0 0 0 0 0 0 0 0 1 0 0 0 0 2 0
135 0 0 2 0 0 1 0 0 1 0 1 2 2 1 0 0 0 1 1 1 2 0 1 0 0 1 0 2 0 2 0 0 1 0 1 1 0 0 0 1 1 0 0 0 0 1 0 0 2 1 1 0 0 0 2 0 0 1 2 0 1 0 1 1 1 1 1 0 0 0 1 2 0 0 2 2 0 1 0 1 2 2 2 2 0 1 1 2 2 1 2 2 1 0 0 0 2 2 2 0 2 2 0 0 0 2 1 1 0 0 2 1 2 2 2 1 1 1 0 0 0 2 1 1 1 1 1 2 0 1 1 0 0 0 0 0 0 0 0 0 0 1 0 1 0 1 0 0 1 0 0 1 0 0 0 0 2 0 0 0 1 0 1 0 1 1 0 1 1 1 1 0 2 1 0 0 0 0 0 0 1 0 0 0 0 2 2 0 0 0 2 1 0 1 0 1 2 0 0 0 0 0 2 2 0 1 0 1 0 1 0 1 0 0 1 0 0 0 0 1 1 2 2 0 1 1 1 0 0 0 1 0 0 0 0 0 2 0 1 0 0 1 2 0 0 1 0 1 0 0 0 1 0 0 1 1 1 1 1 0 1 0 0 0 0 0 0 2 1 0 1 0 2 0 0 1 2 2 2 2 2 1 1 2 1 1 1 0 1 0 0 0 0 2 0 2 1 0 1 1 1 0 1 0 0 1 2 1 2 1 2 1 2 2 0 0 0 0 0 0 0 2 1 1 0 1 1 2 1 0 2 1 1 0 0 0 1 0 1 0 1 1 1 0 0 0 1 1 1 1 1 1 1 0 0 0 2 1 1 0 1 2 1 2 1 0 0 2 2 0 2 1 2 0 0 2 2 0 0 1 1 2 0 2 1 0 0 1 0 1 1 0 0 2 0 1 0 1 1 1 1 0 1 1 0 0 1 0 0 0 0 0 0 0 2 0 0 1 0 0 0 0 2 1 1 0 0 1 0 2 0 0 1 1 0 0 1 0 0 1 1 0 0 1 1 1 0 0 0 1 0 0 2 1 1 1 2 2 1 2 0 2 0 2 2 2 0 2 0 1 1 2 1 2 0 2 1 2 0 1 1 0 0 1 2 0 0 1 0 1 0 0 1 0 0 1 1 1 2 1 1 1 1 0 1 1 0 0 0 0 2 0 1 1 0 0 1 0 2 2 0 0 0 0 1 1 0 0 1 0 0 1 1 1 0 0 1 1 0 1 2 0 0 1 1 1 1 1 0 0 0 1 2 2 0 1 1 0 1 0 0 1 0 1 1 1 1 1 0 1 1 2 0 0 2 2 0 0 0 2 0 1 0 1 1 1 1 0 0 1 1 1 0 0 0 0 1 0 1 1 2 0 0 0 0 1 0 0 1 1 0 0 0 0 0 0 1 0 1 1 1 0 0 0 0 2 1 0 0 1 0 1 0 0 1 0 0 2 0 2 0 0 2 0 1 1 2 1 1 0 2 0 2 1 1 1 1 0 1 0 1 0 1 1 1 1 1 0 0 1 0 1 0 0 2 2 2 2 0 2 0 0 1 2 2 0 1 1 0 2 0 0 1 0 0 0 2 0 0 0 1 0 0 0 0 2 2 0 0 1 0 0 1 0 1 0 2 1 0 0 0 0 0 0 1 0 0 0 0 1 1 0 0 0 0 1 0 0 2 1 0 0 0 0 1 1 0 0 0 0 0 0 0 0 2 0 0 1 0 0 1 1 0 0 0 0 2 0 2 0 0 1 1 1 0 0 2 0 0 1 0 0 0 1 1 1 1 1 2 1 1 2 1 2 1 0 1 0 0 0 0 0 1 2 2 1 0 0 1 2 1 0 0 2 1 2 0 1 1 0 1 2 2 2 0 1 0 0 1 0 0 2 1 0 1 0 0 1 0 1 0 0 1 1 0 1 0 0 1 1 1 0 0 2 0 0 0 1 0 1 2 1 0 1 2 0 0 2 0 0 0 1 1 0 2 0 2 0 0 0 2 0 0 0 0 0 0 1 0 0 0 1 0 2 2 2 2 0 0 0 2 2 2 2 0 0 1 0 1 0 0 0 0 0 0 2 1 2 2 0 2 1 0 2 0 1 1 0 0 0 2 0 1 1 1 1 1 0 0 0 0 0 0 0 0 0 1 0 1 1 0 0 0 2 0 2 1 1 0 0 0 0 0 0 0 0 1 0 0 1 0 1 0 0 0 1 1 1 1 1 1 0 0 0 0 0 0 0 0 0 0 0 0 0 0 0 0 1 0 1 1
136 0 0 2 1 0 2 1 2 1 0 0 0 1 1 0 0 0 1 1 1 2 0 0 0 0 1 0 2 2 1 1 0 0 2 0 2 1 0 0 0 0 0 0 0 1 0 0 1 1 1 1 0 0 1 1 0 0 2 0 1 1 0 1 1 1 1 1 0 0 0 0 1 0 2 1 1 0 2 2 0 2 1 0 1 0 0 1 2 2 1 1 1 1 0 0 0 0 0 0 2 2 1 0 1 1 1 2 0 0 0 2 0 1 2 2 1 0 1 0 1 0 2 2 2 2 2 1 2 0 1 1 0 0 0 0 0 0 0 0 0 0 0 0 2 0 0 0 0 1 0 0 0 0 1 1 0 1 2 0 0 1 0 2 0 0 1 0 1 1 1 0 1 1 1 0 0 1 0 1 1 0 0 0 0 0 1 1 1 0 2 0 0 2 2 0 1 1 0 0 0 1 1 1 2 0 0 1 0 0 1 0 1 1 0 0 0 0 0 1 1 1 0 1 0 1 0 0 0 0 0 0 0 0 0 0 1 2 0 1 0 0 1 1 0 1 1 0 2 0 0 0 0 0 0 1 1 0 0 1 1 1 0 0 0 0 0 0 1 1 0 0 2 2 0 1 0 1 0 0 0 1 0 0 2 2 0 2 0 2 0 0 0 0 2 0 2 1 1 0 0 0 0 0 0 0 1 2 2 2 2 2 1 2 2 0 0 1 0 0 1 1 2 2 0 0 0 0 0 0 0 2 1 1 0 0 0 1 0 0 0 0 0 2 1 1 0 0 1 2 0 0 1 1 0 0 0 0 0 1 1 2 2 0 2 1 0 1 2 1 1 1 0 1 0 0 2 1 0 0 1 1 1 0 2 1 0 0 0 1 0 1 0 0 1 1 1 0 0 0 0 0 0 0 0 0 0 1 0 0 0 0 0 0 1 2 0 0 1 0 1 2 0 1 1 1 1 0 0 0 0 0 0 0 2 1 0 2 0 1 1 1 0 0 1 1 1 0 0 2 0 0 0 1 1 1 1 1 0 1 1 0 0 0 0 0 0 1 2 0 1 0 2 1 0 0 0 2 1 0 1 1 0 1 0 2 1 0 1 0 1 1 0 2 0 0 1 0 0 2 2 2 2 0 0 0 1 1 1 0 1 0 0 2 0 0 0 0 0 1 0 1 0 0 1 2 0 0 1 2 0 1 1 0 1 0 0 1 1 1 0 2 0 0 2 1 1 0 2 0 1 1 1 2 2 0 1 1 1 1 0 0 0 2 0 0 0 1 0 1 0 0 1 1 0 1 2 2 0 2 2 0 1 0 1 0 0 2 2 1 0 1 1 0 0 0 0 0 0 0 0 2 0 0 0 1 0 1 1 2 0 0 1 1 1 1 2 2 2 0 0 0 1 1 0 0 1 1 0 0 1 0 1 0 0 0 0 0 2 1 1 1 1 1 1 0 0 1 2 2 0 2 0 1 1 0 1 1 1 0 0 0 0 1 2 2 0 1 1 1 0 1 0 0 0 2 1 0 1 0 0 1 0 0 0 1 0 1 0 1 0 0 0 0 0 0 0 2 0 2 1 0 1 0 0 0 2 1 1 0 2 0 1 1 1 1 1 2 0 0 2 0 0 1 1 1 1 0 0 0 1 1 0 0 0 0 2 0 0 1 1 0 0 0 1 1 2 1 0 0 1 1 0 0 0 2 2 0 2 1 0 0 2 0 1 1 1 2 0 2 0 0 1 1 2 0 0 2 0 0 1 0 2 1 2 2 0 2 1 2 0 1 2 1 1 1 0 1 0 0 1 0 0 2 2 0 2 0 1 0 1 0 1 1 1 2 2 0 1 1 1 1 0 1 2 0 2 0 0 0 1 1 2 1 0 1 0 0 1 0 1 0 0 0 1 1 1 0 0 1 1 1 0 0 2 0 0 0 1 0 0 2 1 0 1 0 2 0 1 1 1 0 0 0 0 2 1 0 0 2 2 0 1 1 0 2 0 0 0 1 1 0 0 1 2 1 1 2 0 0 0 2 2 2 2 0 1 2 0 0 0 0 0 1 1 0 1 2 1 1 0 1 2 1 1 0 1 1 0 0 2 1 0 1 0 0 0 2 0 0 0 2 1 1 1 1 0 0 1 0 1 0 0 0 2 0 2 1 1 0 0 0 0 0 0 0 0 1 0 0 1 0 0 0 0 1 0 0 2 0 0 0 1 1 0 0 0 0 0 0 0 1 0 0 0 1 0 2 1 0 2 0
137 0 0 1 1 0 1 1 1 0 0 1 0 1 1 0 0 0 0 1 1 1 0 0 0 0 1 0 2 0 1 2 0 2 0 2 1 1 0 1 0 1 1 0 0 1 0 0 2 0 0 0 0 0 1 1 0 0 0 0 0 1 0 2 0 0 2 1 0 0 0 1 2 0 0 2 2 0 2 2 0 2 2 0 1 0 0 2 2 2 2 1 0 1 1 1 0 2 2 2 1 2 0 0 1 1 2 1 0 0 0 0 1 1 1 1 1 0 1 0 1 1 2 1 1 1 1 0 2 0 0 0 0 0 0 0 0 0 0 0 0 0 1 0 1 0 0 0 0 0 0 0 1 0 1 0 1 1 1 1 1 1 1 1 1 1 0 0 0 2 2 0 0 2 1 0 0 2 0 2 2 0 0 0 2 0 2 1 0 0 2 1 0 1 1 0 0 2 0 0 0 0 0 1 2 0 2 0 1 0 0 0 1 0 1 1 1 2 0 0 2 2 1 2 0 1 1 0 0 0 0 0 1 1 1 1 0 2 0 1 0 0 1 2 0 0 0 0 1 1 1 1 0 0 0 1 1 0 0 0 0 0 0 1 0 0 0 2 0 0 0 2 0 1 1 1 0 1 2 1 1 1 2 2 2 1 1 1 1 1 0 0 0 0 2 0 1 0 1 0 1 1 1 0 0 1 0 2 0 0 0 0 1 2 2 0 1 1 0 0 1 1 1 0 0 0 1 1 1 0 0 0 0 0 0 0 0 2 0 0 0 0 1 2 1 1 0 1 2 1 1 1 2 2 0 1 1 2 0 2 0 1 2 0 2 0 0 1 2 1 1 1 0 2 1 1 1 1 0 0 0 0 1 0 0 0 0 0 0 1 0 1 2 1 2 1 1 0 1 1 1 1 0 2 1 0 0 0 0 0 0 0 0 0 1 1 1 0 0 0 0 2 0 1 0 0 0 0 1 1 0 0 0 0 1 0 0 1 0 1 1 1 0 0 2 2 1 0 0 1 1 0 0 0 0 0 0 2 0 1 2 0 0 0 0 0 0 2 1 1 0 0 0 2 0 1 0 1 1 0 1 2 0 0 2 0 0 1 1 1 1 0 1 1 1 0 1 2 1 1 0 2 2 0 0 1 2 0 0 0 0 1 0 1 1 0 0 0 0 0 0 2 0 0 0 2 0 1 1 1 1 0 0 0 0 0 0 1 1 1 0 0 0 1 2 0 1 1 1 0 0 0 0 1 2 1 2 1 0 0 0 0 0 1 0 0 0 1 1 0 0 1 0 0 0 0 0 0 0 0 1 0 1 0 2 1 1 0 0 0 0 0 1 0 1 0 2 1 0 1 1 1 0 1 0 1 2 1 1 1 1 0 0 0 0 0 0 0 0 0 0 0 0 0 0 1 2 0 0 0 2 0 0 0 0 1 1 0 2 2 2 2 1 2 0 1 0 1 2 2 0 1 1 0 1 0 2 2 2 0 0 0 0 0 1 1 0 2 0 0 0 0 0 0 0 2 2 0 1 0 1 0 0 1 1 2 0 2 2 0 2 0 0 1 0 0 0 1 0 0 0 0 0 0 1 0 1 0 0 0 1 1 1 1 0 1 0 1 1 1 0 0 0 0 1 1 0 1 1 1 0 0 0 0 0 0 2 0 0 1 1 0 0 0 0 0 0 0 0 0 0 0 0 0 0 1 0 1 1 1 0 0 2 0 0 0 0 1 1 1 1 0 0 1 0 1 1 0 2 2 0 2 0 0 0 2 0 2 0 2 0 1 2 0 1 0 0 2 0 0 2 0 1 2 1 1 1 1 1 0 1 1 0 0 1 0 1 1 2 2 2 2 0 2 2 0 1 1 0 0 0 2 1 0 0 1 0 0 0 0 0 0 0 0 0 0 0 0 0 1 1 1 0 0 1 0 1 0 0 0 0 2 0 0 0 1 0 0 2 0 1 1 0 0 0 2 0 1 0 0 0 1 0 0 0 0 0 0 0 0 0 0 1 2 1 1 1 2 0 0 0 0 1 0 2 2 0 2 1 1 1 0 0 1 1 0 1 1 2 1 0 2 1 1 0 1 1 1 0 0 1 1 0 1 1 0 0 2 0 0 0 1 2 0 0 0 1 0 1 0 1 0 0 0 2 0 2 0 0 0 0 0 0 0 0 0 0 0 0 0 1 0 0 0 0 0 0 0 0 0 0 0 1 1 0 1 1 0 0 0 0 0 0 1 0 0 0 0 1 0 0 0
138 0 0 1 0 0 2 1 1 1 0 0 0 0 0 0 0 1 1 1 1 2 0 0 0 0 1 1 2 1 1 0 0 0 0 1 1 2 0 0 1 0 0 0 0 0 1 0 1 1 1 1 1 1 0 1 0 0 1 1 1 1 0 1 0 1 0 1 0 0 0 0 2 0 2 2 1 0 2 1 1 2 2 1 2 1 0 1 2 2 1 2 0 2 1 0 0 1 1 1 0 2 0 1 1 1 1 2 0 0 0 0 0 1 1 1 0 0 0 0 2 0 1 1 0 0 0 2 2 1 1 1 0 0 0 0 0 0 1 1 1 0 0 0 0 0 0 0 0 2 2 0 0 1 1 0 0 1 1 1 1 1 0 2 0 2 1 1 1 0 0 0 0 2 1 0 0 0 0 0 0 0 0 0 0 0 0 0 0 0 0 0 0 1 2 1 0 0 0 0 0 0 0 2 2 1 0 1 1 0 0 0 2 0 1 1 0 0 1 0 0 0 2 2 0 0 0 0 0 0 0 0 0 0 0 0 0 1 1 0 0 1 2 1 0 0 0 0 2 0 0 0 0 0 0 0 1 0 0 0 0 0 0 0 1 1 0 0 2 1 1 1 2 2 0 0 0 2 1 0 1 2 0 1 1 1 0 1 0 2 1 0 0 0 2 0 2 0 1 0 1 0 0 1 0 0 1 1 0 1 0 2 2 1 0 0 0 0 1 0 2 2 2 1 1 0 1 1 1 0 0 2 0 2 0 0 0 1 0 0 0 0 1 0 0 0 0 0 1 0 0 0 1 1 0 0 0 2 0 1 0 2 0 0 0 0 0 1 2 1 1 1 0 2 1 1 0 1 0 0 0 0 1 0 0 1 0 0 0 2 0 1 0 1 2 1 1 1 0 0 0 1 0 1 1 0 0 2 0 0 0 0 0 0 2 2 0 1 0 0 0 0 0 0 0 1 1 0 1 0 0 0 0 2 0 1 0 1 0 1 1 0 1 1 1 2 1 1 1 1 0 0 0 2 2 1 2 1 1 1 1 0 1 1 0 1 1 1 2 0 2 2 2 0 1 1 0 2 1 1 2 1 0 1 2 0 0 1 2 0 1 2 1 1 0 0 1 2 2 2 0 2 2 0 0 1 2 0 2 0 1 1 1 1 0 0 0 1 0 1 1 1 0 0 0 2 0 1 0 1 1 0 1 1 1 1 0 1 2 2 2 2 0 0 1 2 1 0 2 0 1 1 0 2 2 0 0 0 0 0 1 0 1 0 0 1 0 2 1 1 1 0 1 0 1 1 2 1 0 1 1 0 1 0 0 0 0 1 1 0 0 0 0 0 0 1 0 0 0 0 0 2 1 2 0 0 1 1 1 0 1 0 0 0 0 0 1 2 0 1 0 0 0 0 0 1 1 2 0 0 0 1 0 0 0 1 0 1 1 0 1 0 0 1 1 2 2 2 0 0 0 2 1 1 1 0 1 2 2 0 0 0 1 2 2 2 0 2 1 0 1 1 1 0 0 1 0 0 0 0 0 0 0 2 1 2 1 2 0 1 1 0 0 1 0 0 0 2 0 1 0 0 1 0 1 0 0 1 0 0 1 1 0 0 1 0 0 1 1 1 1 0 0 0 1 1 0 0 0 0 0 0 0 0 0 0 1 0 0 1 0 0 0 0 1 0 1 1 0 0 1 1 0 2 0 1 0 0 1 1 0 0 1 0 0 0 0 0 2 2 0 1 1 0 0 0 0 0 2 2 1 2 0 0 0 2 1 2 0 2 0 1 2 1 1 1 0 0 0 1 1 0 1 2 2 2 2 0 0 2 2 0 0 0 0 1 0 0 2 2 0 1 1 2 2 0 1 2 0 0 0 2 1 1 0 2 0 0 0 0 0 0 0 1 1 0 1 1 0 0 2 2 0 0 2 0 0 2 0 0 1 2 0 0 1 2 0 0 2 0 1 1 0 1 0 2 0 1 1 1 1 1 0 0 0 0 0 0 0 0 1 0 1 1 1 1 1 1 0 0 0 1 2 2 2 0 1 1 0 1 0 0 0 0 1 1 2 2 1 1 0 2 2 1 1 0 2 2 1 1 0 2 0 1 1 0 1 1 0 0 0 0 2 1 1 1 0 1 0 0 1 0 2 0 0 0 0 0 0 0 0 0 0 0 0 0 0 0 1 0 1 0 0 0 0 0 0 0 1 0 0 0 0 0 0 0 0 1 0 0 0 0 1 0 1 0 0 0 0 0 1 1
139 0 0 1 0 0 0 1 2 0 0 0 1 1 0 0 0 0 0 1 1 2 0 0 0 0 2 0 2 0 2 0 0 1 2 0 2 2 0 0 2 0 0 0 0 0 0 0 0 2 1 2 0 0 0 1 0 0 0 0 1 1 0 1 0 0 2 0 0 0 0 0 2 0 2 2 2 0 2 0 2 2 1 1 1 0 0 0 1 2 0 0 1 1 2 0 0 0 0 0 2 2 0 1 0 0 2 1 0 0 1 1 0 1 1 1 0 0 1 0 1 0 2 1 1 1 1 1 2 0 0 0 0 0 0 0 0 0 0 0 0 0 1 0 1 0 0 0 0 1 1 0 1 0 0 0 0 0 0 0 0 2 0 1 0 2 2 0 1 1 1 1 0 2 0 0 0 0 0 0 0 0 0 0 0 0 1 2 1 1 1 1 0 1 1 0 1 2 0 0 0 0 0 1 2 0 1 1 1 0 1 0 1 0 0 0 0 0 2 0 2 2 1 1 2 0 0 0 0 0 0 1 2 2 1 0 1 2 0 0 0 1 2 2 0 0 0 0 1 1 1 2 0 0 0 2 0 0 0 0 0 0 0 0 1 1 1 0 1 0 1 1 1 2 0 0 0 1 2 1 1 0 1 2 1 0 2 2 0 2 0 0 0 0 1 0 2 1 0 1 2 0 1 0 1 0 1 2 0 1 0 1 2 1 2 0 2 0 1 1 1 1 2 1 0 0 0 2 1 0 0 2 0 0 0 0 0 1 0 1 1 2 2 1 2 2 0 0 1 2 0 0 1 1 0 0 0 1 0 0 0 1 1 1 1 0 0 1 2 1 1 1 1 2 0 0 2 0 0 0 1 1 2 0 0 0 0 0 0 0 0 0 2 0 1 1 2 1 0 1 1 2 0 1 1 0 0 0 0 0 0 0 0 0 2 2 0 0 0 0 0 1 1 0 0 1 0 0 1 0 1 0 0 2 0 2 0 0 0 0 1 0 0 1 1 2 1 0 0 0 0 0 0 2 2 1 2 2 1 2 2 0 0 1 0 1 1 1 2 0 0 0 2 0 1 0 2 2 2 1 1 1 0 0 1 1 0 0 2 0 0 2 1 0 1 0 1 2 1 1 1 2 2 0 0 0 2 0 1 0 0 2 1 0 1 0 0 0 0 2 2 0 1 0 0 1 1 0 1 2 0 0 0 0 0 0 0 1 1 1 0 1 0 1 2 0 2 0 2 0 0 0 1 2 1 1 0 1 1 0 0 1 2 0 0 2 2 2 1 1 1 1 0 0 0 0 0 0 0 0 1 0 0 0 0 0 0 2 1 1 1 1 1 0 0 0 0 1 0 1 1 2 0 0 0 2 0 2 2 2 1 0 0 0 0 0 0 0 0 0 0 0 0 0 0 0 2 1 0 0 2 0 0 0 0 0 1 0 2 2 2 1 0 1 1 1 1 0 1 1 0 2 0 2 0 1 2 1 0 1 0 1 2 1 1 1 1 0 2 2 0 2 0 1 1 1 2 0 1 0 1 1 0 1 1 1 0 1 0 0 1 1 0 1 0 0 0 2 0 1 1 0 1 1 2 1 1 0 0 2 0 0 0 2 0 0 0 2 1 1 0 0 0 0 1 0 0 0 0 0 1 1 0 1 0 1 1 0 0 0 0 0 1 1 1 0 1 0 0 1 1 1 0 1 0 1 0 1 1 0 1 0 2 0 2 0 0 0 2 1 0 0 2 0 1 0 0 1 1 1 1 1 0 0 0 2 0 0 2 1 1 1 1 1 2 0 0 0 0 0 0 0 1 2 0 1 2 0 0 1 1 0 0 0 2 2 2 0 2 1 1 2 1 2 1 0 0 1 1 0 0 2 2 1 0 2 0 0 1 1 1 0 0 0 0 0 0 0 0 0 2 2 0 0 2 0 0 0 0 0 0 1 0 0 0 1 1 0 0 1 0 1 0 2 0 0 0 1 1 1 1 1 1 1 0 1 1 0 1 0 1 0 2 1 1 1 1 2 0 0 1 1 0 0 2 1 0 1 0 1 0 0 0 0 0 0 2 0 2 2 0 2 2 2 0 1 1 2 0 0 0 2 0 1 0 0 0 1 1 0 1 1 1 2 1 1 0 0 2 0 1 0 1 0 1 0 1 2 1 0 0 0 1 0 1 1 1 0 0 0 0 1 0 1 1 1 1 0 0 0 0 0 1 1 0 0 0 1 0 1 0 1 0 0 0 1 0 0 1 1 2 0
140 1 0 2 0 0 1 1 1 1 0 1 2 2 1 0 0 0 1 1 1 1 0 1 1 1 1 0 2 0 1 2 0 1 2 0 2 2 0 0 0 2 0 0 0 1 1 0 2 0 0 1 0 1 0 0 0 1 1 0 1 1 0 1 0 1 0 0 0 0 0 0 2 0 1 2 2 0 2 0 0 1 1 0 0 0 0 1 2 2 1 0 1 1 2 0 0 0 0 0 1 2 1 0 0 0 2 2 0 0 0 2 1 1 1 1 1 0 1 0 1 0 2 1 1 1 1 0 0 0 0 0 0 0 0 0 2 0 0 0 0 0 0 0 1 0 0 0 0 0 0 0 0 0 0 0 0 0 1 2 2 1 0 1 1 2 0 0 1 1 1 0 1 1 2 0 1 0 0 0 0 0 0 1 0 0 1 2 0 1 0 2 1 1 2 1 2 2 0 0 0 0 0 0 2 0 2 1 1 0 2 0 1 0 0 1 1 0 1 2 0 0 1 0 2 0 0 0 0 0 0 1 1 1 0 0 0 1 0 1 0 0 2 1 0 0 0 1 1 0 0 0 0 0 0 2 1 2 2 2 0 2 0 0 0 0 0 0 2 1 0 0 0 2 0 0 0 1 2 1 1 0 2 2 2 0 2 0 2 2 0 2 1 0 2 0 2 1 0 1 1 0 1 0 0 0 2 2 1 1 1 1 2 2 2 1 1 0 1 0 1 1 2 1 0 0 0 0 1 1 0 1 1 1 0 0 0 1 0 0 0 0 0 2 0 0 0 1 0 1 0 0 1 1 0 0 0 0 0 1 1 1 1 0 1 0 0 1 1 0 2 0 0 2 0 0 2 2 0 0 0 0 1 0 1 1 0 0 0 1 0 0 2 1 2 0 2 0 1 1 0 1 1 0 0 0 0 0 0 0 0 0 0 0 2 2 0 0 2 0 0 0 0 1 0 0 1 0 1 0 2 0 0 2 0 1 0 0 0 0 2 0 1 1 2 2 2 0 0 0 0 1 0 1 2 1 2 2 1 1 2 0 0 2 0 2 2 0 2 0 1 0 1 1 1 0 1 1 2 0 1 2 0 0 1 1 0 2 2 2 0 2 0 2 1 0 2 0 0 2 2 2 2 0 0 0 2 0 1 0 0 2 0 1 0 0 0 0 0 1 1 1 0 0 0 2 0 1 0 1 1 0 1 1 1 0 1 0 1 1 0 0 0 2 2 2 0 1 1 0 0 0 0 1 2 0 0 1 0 0 0 0 0 1 1 0 0 2 2 0 0 1 1 0 0 1 1 1 0 1 2 0 1 0 0 0 0 1 0 0 0 2 0 0 0 0 0 0 0 1 0 1 0 0 1 0 0 2 2 2 1 0 0 0 0 0 0 1 0 0 0 0 0 0 0 1 1 0 0 0 2 0 1 0 0 1 0 0 2 0 2 0 0 1 1 1 1 1 2 2 0 0 0 2 0 1 1 1 0 1 1 0 2 0 0 0 1 2 1 0 1 2 0 0 0 0 1 0 2 0 0 0 1 2 0 2 0 0 0 0 1 0 1 2 1 0 0 1 0 1 0 0 0 0 2 0 2 2 0 0 1 0 0 1 0 1 0 1 0 0 0 0 0 1 0 1 1 0 0 0 2 2 0 0 0 0 0 0 0 1 0 0 0 0 1 0 1 1 0 1 1 1 0 1 0 1 0 0 2 0 0 2 1 0 0 0 1 0 2 2 0 1 1 1 0 0 0 1 0 0 1 0 0 0 0 2 0 2 0 2 0 0 1 1 2 0 0 0 0 0 1 0 0 1 2 2 0 0 0 1 1 0 1 1 1 2 2 0 2 2 1 1 0 2 2 0 0 1 0 0 0 1 2 1 0 1 0 0 0 0 0 0 0 0 1 0 1 1 0 1 1 1 0 0 2 0 0 0 0 0 0 2 0 0 0 1 1 0 0 2 0 0 0 0 0 2 0 1 1 1 1 0 2 2 0 1 0 0 0 0 0 0 0 1 1 1 1 0 1 1 0 1 1 1 2 1 0 1 0 1 0 0 1 0 1 1 1 0 1 0 0 2 2 2 0 0 1 1 1 1 0 2 0 2 0 0 0 0 0 2 0 0 0 2 1 0 0 1 1 0 1 0 1 1 0 0 2 0 0 1 1 1 1 0 0 1 0 0 0 0 0 0 0 0 0 0 0 0 2 0 0 0 2 2 0 0 0 1 0 1 0 0 0 1 0 0 0 1 2 0 0 0
141 0 0 1 0 0 0 1 1 1 1 1 0 0 0 0 0 0 0 1 1 2 0 0 0 0 0 0 1 2 1 0 0 1 1 1 1 1 0 1 1 0 1 0 0 2 1 0 2 1 0 1 0 0 1 1 0 0 1 0 1 2 0 0 0 0 2 1 0 0 0 1 2 0 1 2 1 0 1 1 0 2 2 0 1 0 0 0 1 2 0 0 0 2 0 0 0 0 0 0 1 2 1 0 0 0 2 0 2 0 0 2 1 1 2 2 0 0 0 0 2 1 2 2 2 2 1 1 2 2 0 0 1 0 0 0 1 0 0 0 1 0 0 1 1 0 1 0 0 1 0 0 0 0 0 1 0 0 1 0 1 1 0 2 1 1 0 0 1 1 1 1 0 2 2 0 0 1 0 1 1 0 0 0 2 0 2 2 0 0 2 2 0 1 2 0 0 2 0 0 0 1 0 1 2 0 1 2 0 0 1 0 1 1 0 1 0 0 2 1 0 0 2 1 1 1 0 2 2 2 0 0 0 1 1 1 0 1 0 1 0 0 2 1 0 0 0 0 2 0 0 0 0 0 0 1 0 1 1 1 0 1 0 0 0 0 1 1 2 1 1 0 0 1 0 0 0 2 2 2 2 1 2 2 2 0 2 1 1 2 0 0 0 0 2 0 1 2 0 1 1 0 0 1 0 0 2 1 0 1 0 1 1 2 0 0 0 1 0 0 0 0 0 1 1 0 1 1 1 0 0 0 0 2 0 0 0 0 0 1 2 1 1 2 0 0 1 1 1 0 0 0 1 1 0 0 0 0 0 1 0 1 1 1 1 0 0 1 2 1 2 0 0 2 1 1 1 2 2 1 1 2 1 0 1 1 0 0 0 1 0 0 1 2 2 0 2 0 1 1 0 1 0 1 1 1 0 0 1 0 0 0 0 0 1 2 0 0 0 0 0 0 0 1 2 1 1 1 2 0 1 1 0 2 1 0 0 2 0 0 0 2 0 1 1 2 1 0 0 0 0 0 0 1 0 0 1 0 1 1 1 0 1 0 1 1 1 2 1 1 0 0 2 1 1 1 1 1 1 0 2 1 0 0 1 1 0 1 2 1 1 1 1 0 1 0 1 2 0 0 0 0 2 0 0 1 2 0 1 0 0 1 1 1 0 0 0 0 0 1 1 1 0 0 0 2 0 1 1 1 1 0 1 1 1 0 2 0 1 1 1 1 0 0 1 1 0 0 2 0 0 0 0 1 2 0 0 1 1 0 1 0 0 0 1 0 0 1 1 0 1 0 1 0 1 0 1 1 0 1 2 0 0 0 0 0 0 1 1 0 0 1 1 0 0 1 0 0 0 1 0 1 0 0 1 0 1 0 1 1 0 0 0 0 0 0 0 1 0 1 0 0 0 1 0 0 2 1 0 0 1 0 0 0 0 1 0 0 2 2 1 1 0 0 1 1 1 1 0 0 0 2 0 1 2 0 0 2 1 0 0 0 2 1 2 2 0 1 1 1 1 1 1 0 0 2 2 0 2 0 0 0 1 1 0 2 2 2 1 0 2 0 0 1 1 0 0 1 0 0 0 0 0 0 1 0 2 2 0 0 1 1 0 2 0 0 0 1 0 0 0 1 1 1 0 0 1 2 2 1 1 1 0 0 0 0 0 1 1 2 0 0 0 0 0 2 2 1 0 0 0 0 0 0 0 2 0 0 0 0 0 1 2 0 0 1 1 2 0 2 0 0 2 1 1 0 0 0 1 1 0 2 0 0 0 1 1 1 1 2 1 2 2 0 2 0 0 1 0 0 2 0 1 2 1 1 0 0 1 1 2 0 0 0 2 2 2 0 2 1 1 1 0 2 2 0 1 0 0 0 1 1 1 2 0 1 0 0 0 0 0 1 1 0 1 0 1 0 1 0 1 1 1 0 1 0 0 0 0 0 0 2 1 0 1 0 1 0 1 1 0 0 1 0 0 2 0 1 1 2 2 0 0 0 0 0 0 1 0 0 0 0 1 2 1 1 1 1 0 0 1 2 1 1 0 1 0 1 0 0 1 0 1 0 2 2 1 1 2 2 0 2 2 2 1 0 1 1 1 1 1 1 0 1 0 0 0 1 0 1 0 0 2 1 1 0 0 0 1 0 1 0 1 1 0 1 2 1 0 1 1 1 1 0 2 2 1 0 0 0 1 1 0 0 0 0 0 0 1 0 0 0 0 0 0 0 0 0 0 0 0 0 1 1 2 0 0 0 0 0 0 0
142 0 0 1 0 0 0 1 2 0 0 0 1 1 1 0 0 0 1 0 1 1 0 1 0 0 2 0 2 0 2 0 0 1 1 1 1 2 0 0 2 0 0 0 0 0 0 0 2 0 0 0 0 0 0 1 0 0 1 0 1 2 0 1 0 0 0 0 0 0 1 0 2 0 1 2 2 0 2 0 0 1 2 2 2 0 0 1 1 2 1 1 1 2 0 0 2 2 2 2 0 2 1 1 0 0 2 1 1 0 0 2 0 1 1 1 0 0 1 0 1 0 2 2 2 2 2 1 1 1 0 0 0 0 0 0 0 0 0 0 2 0 0 0 1 0 0 0 0 0 0 0 1 0 0 0 0 0 0 1 1 1 0 2 1 1 0 0 2 0 0 0 0 2 1 0 0 1 0 1 1 1 0 0 1 0 2 1 0 1 0 1 2 0 2 1 1 2 0 0 0 1 0 0 2 0 2 1 0 0 0 0 1 0 0 0 0 0 1 0 0 1 2 2 0 1 1 0 0 1 1 0 0 1 1 0 1 2 0 2 0 0 1 2 0 0 0 0 2 0 0 0 0 0 0 2 0 1 1 0 0 0 0 1 0 0 0 0 2 1 1 0 1 1 0 0 1 1 2 0 0 0 2 1 1 1 1 1 0 2 0 0 0 0 2 0 2 1 0 0 1 0 1 0 0 0 2 2 1 1 1 1 2 1 1 0 0 1 0 0 0 1 1 1 1 0 1 1 1 2 0 1 0 2 0 0 1 2 1 1 0 2 1 2 1 1 0 1 1 1 1 0 1 1 1 1 1 1 0 0 0 0 2 0 2 1 0 1 2 1 1 1 0 2 0 0 1 2 0 0 0 2 1 0 1 0 0 1 1 0 0 1 0 0 2 0 0 0 0 0 0 0 0 2 1 0 0 0 0 0 0 0 0 0 2 2 0 1 0 1 1 1 0 2 0 0 2 0 1 1 0 0 0 1 0 0 1 2 0 1 0 2 0 0 1 1 1 0 0 1 0 1 0 2 2 2 2 2 2 2 2 2 0 0 0 0 0 1 2 0 0 0 1 2 1 0 1 2 2 0 0 1 0 0 2 1 0 0 2 0 2 1 1 0 2 0 2 0 0 2 2 2 1 1 0 1 2 0 1 0 0 1 0 0 1 1 0 0 0 1 1 1 2 2 2 2 0 1 0 1 1 0 0 0 0 1 0 1 0 1 0 0 0 0 1 1 1 1 1 0 0 0 0 1 2 0 1 0 0 1 0 0 0 2 0 0 0 1 1 0 1 0 1 0 1 0 1 0 0 0 2 0 2 0 0 0 0 1 1 0 1 0 2 0 1 0 1 1 0 1 1 1 1 1 0 1 1 2 2 1 0 0 0 0 0 0 0 0 0 0 0 0 0 1 0 1 1 1 0 0 1 0 0 0 0 1 0 0 2 2 0 0 1 1 1 0 0 2 1 1 0 1 1 1 2 0 1 1 0 1 1 0 0 0 0 0 0 2 0 0 0 0 0 0 1 2 2 1 2 0 1 0 0 2 2 2 1 1 0 0 2 0 1 1 1 0 0 2 0 1 0 1 0 0 1 0 2 2 0 0 0 0 0 1 1 0 0 1 0 0 0 1 1 0 1 1 1 0 0 0 1 1 0 1 0 1 1 1 0 1 0 0 1 1 1 0 1 0 0 0 0 0 0 0 0 0 0 0 2 1 0 1 1 0 1 0 0 0 1 1 0 0 2 0 1 0 0 1 1 1 0 1 0 0 0 2 0 1 1 1 0 0 2 2 2 1 0 0 0 0 1 0 0 2 2 2 1 0 0 0 0 0 1 0 2 2 2 0 1 1 1 1 1 2 2 0 0 2 0 0 0 2 1 0 0 1 0 0 0 0 0 0 1 0 1 0 1 0 0 0 2 2 0 0 2 0 0 0 0 0 2 2 0 0 0 0 0 0 0 1 0 0 0 0 0 2 0 1 0 1 1 0 0 0 0 0 0 0 1 0 0 0 2 1 2 2 2 2 0 2 0 1 2 2 2 1 0 1 0 0 0 0 0 0 2 0 2 1 2 0 0 2 0 0 2 0 0 2 0 0 0 1 0 1 0 0 0 2 0 0 0 1 1 1 1 1 0 1 0 0 0 1 2 0 0 0 0 0 0 1 1 1 0 0 0 0 1 0 0 0 1 0 0 0 0 1 0 0 1 0 0 0 1 1 0 1 1 1 0 1 0 1 0 0 0 0 0 0 1 0 0 0
143 1 0 1 0 0 1 1 1 1 0 0 0 1 1 0 0 0 1 0 1 1 0 0 0 0 1 0 1 0 1 0 0 1 1 1 1 1 0 0 1 1 1 0 0 1 2 0 0 2 1 1 0 2 0 1 0 0 1 0 1 2 0 0 0 0 1 1 0 0 0 1 2 0 0 2 2 0 2 1 0 1 1 1 1 0 0 0 2 2 0 1 0 2 1 0 0 1 1 1 1 2 1 0 1 1 1 0 1 0 0 1 0 2 2 2 0 0 0 0 1 0 1 2 1 1 1 2 2 2 2 2 0 0 0 0 1 0 0 0 1 0 0 0 2 0 0 0 0 0 0 0 0 0 0 0 1 0 0 0 1 1 0 1 0 0 0 1 0 1 1 0 0 2 0 1 0 1 0 1 1 1 1 1 2 1 1 1 0 1 0 2 1 1 2 1 2 2 0 0 0 0 1 1 2 0 2 0 0 0 1 0 1 0 0 0 0 0 1 0 1 1 1 1 1 1 1 1 1 1 0 1 0 0 0 0 0 2 0 2 0 0 1 1 0 0 0 0 2 0 0 0 0 0 0 2 1 0 0 0 0 0 0 1 0 0 0 0 2 1 1 1 1 2 0 0 0 2 2 1 1 2 1 2 1 0 1 1 0 1 0 0 1 0 2 0 1 0 0 0 2 0 0 0 0 1 0 1 1 2 0 2 1 1 2 0 0 0 1 1 1 1 1 2 1 0 1 1 0 0 0 1 0 2 0 1 0 1 0 0 0 0 1 2 1 1 0 0 0 1 0 0 1 1 0 0 0 1 0 1 0 1 2 1 2 2 0 1 1 0 2 0 0 2 0 0 1 2 0 0 0 1 1 0 1 1 0 1 1 0 0 1 1 0 2 0 2 0 1 1 1 1 0 2 1 0 0 1 0 0 0 0 0 1 2 1 1 1 0 1 1 2 0 0 0 1 2 1 1 0 0 1 1 1 1 2 0 1 0 0 1 1 0 0 2 2 1 0 0 1 0 1 0 2 0 0 0 1 2 1 1 0 0 1 0 1 1 1 1 1 0 0 1 2 0 2 0 2 1 0 1 1 0 0 2 2 0 0 1 0 0 0 0 0 0 0 1 1 1 2 1 2 0 2 0 2 0 1 0 0 0 1 1 0 1 0 0 0 0 0 0 2 0 0 0 2 0 0 0 2 0 2 1 0 1 0 1 1 1 1 0 1 1 0 2 0 0 0 1 1 0 1 1 2 2 0 0 1 0 0 1 0 1 0 0 1 1 2 1 1 0 1 0 0 1 0 2 0 0 0 1 0 2 0 2 2 2 0 0 0 0 1 1 0 1 0 1 0 0 0 0 2 0 1 0 1 1 0 1 1 1 0 0 1 0 0 0 1 1 0 0 0 0 0 0 0 2 2 0 0 0 1 0 0 0 1 1 0 2 1 1 0 1 2 1 1 1 1 1 1 0 1 1 1 2 0 1 1 0 1 1 0 0 0 0 0 0 2 0 0 0 0 2 0 0 2 0 1 1 0 1 0 0 0 0 0 1 2 1 0 2 0 1 1 1 0 0 2 0 1 0 1 0 0 1 0 2 0 0 0 0 0 0 1 1 0 0 2 2 1 0 0 0 0 2 0 0 1 1 1 2 2 1 0 0 0 0 0 0 0 0 0 0 0 0 1 1 0 0 1 2 1 0 0 0 2 1 0 2 0 0 2 1 1 0 0 0 1 1 1 1 0 2 0 0 1 0 1 1 1 0 1 1 1 1 1 0 2 1 2 0 1 1 0 2 0 0 1 0 0 1 0 0 2 2 2 1 0 0 2 2 0 0 1 1 2 2 1 1 0 0 0 1 2 1 0 0 1 0 1 0 1 2 1 0 2 0 0 1 0 0 0 1 0 1 0 1 0 0 0 1 1 0 0 1 0 0 0 1 0 0 2 1 0 2 2 0 0 0 1 0 1 0 1 0 1 0 1 1 1 0 1 1 1 0 0 0 0 1 0 0 0 0 1 1 1 1 2 0 0 0 1 1 0 2 1 0 1 0 1 0 0 0 0 1 1 2 1 1 0 0 1 1 1 2 0 1 1 0 0 1 1 0 2 0 0 0 0 1 2 0 0 2 0 0 0 1 0 1 0 1 0 1 0 1 1 1 2 1 0 0 0 1 0 1 1 1 0 0 0 0 0 0 1 1 1 0 0 1 0 0 0 1 2 0 0 0 0 0 0 0 1 0 1 2 0 0 0 0 1 2 2
144 1 0 0 0 0 0 2 2 0 0 1 1 1 0 0 0 0 1 1 0 0 0 0 0 0 0 0 1 1 2 0 1 0 1 1 2 1 1 0 0 1 1 1 0 1 1 0 2 1 0 0 0 0 1 1 0 0 2 0 0 1 0 1 0 0 1 1 0 0 0 1 2 0 1 2 2 0 2 0 0 2 2 1 2 0 0 1 2 2 1 1 0 1 1 0 0 1 1 1 0 2 0 0 1 1 2 0 2 1 0 1 1 1 2 2 1 0 1 0 1 0 2 2 2 2 2 2 2 2 1 1 1 0 0 0 1 0 0 0 1 0 0 0 0 0 0 0 0 0 0 0 1 0 1 0 1 1 2 0 0 1 0 2 1 2 1 0 0 1 1 0 1 1 2 0 2 1 0 1 1 1 0 0 1 0 2 1 1 0 2 0 0 1 2 0 0 2 0 0 0 0 0 1 2 0 1 1 1 0 0 0 1 0 0 1 0 0 2 0 1 2 2 1 2 1 0 0 0 0 1 1 0 0 0 0 0 2 0 2 0 0 1 2 0 0 1 0 0 0 0 0 0 1 1 2 1 0 0 0 0 0 0 0 0 0 1 1 2 0 0 1 1 2 1 1 0 1 2 1 1 2 1 2 1 0 2 0 2 2 0 2 0 0 2 0 1 0 0 0 1 0 1 1 0 1 1 2 0 0 0 1 2 2 2 0 0 1 0 0 0 0 1 2 1 0 1 1 1 1 0 1 2 0 0 0 0 1 0 0 0 0 1 1 0 0 1 1 2 2 1 1 2 2 0 0 0 0 0 0 2 2 1 1 1 0 0 0 1 1 1 1 0 2 1 1 1 1 0 0 2 1 0 0 2 1 0 0 0 0 0 1 1 0 2 0 1 0 0 0 0 0 1 0 0 0 1 1 1 0 0 0 0 0 0 2 0 0 0 0 0 0 0 1 1 1 1 0 0 0 0 0 1 1 1 1 0 0 0 0 1 1 0 0 1 1 2 0 0 0 0 0 0 1 0 0 0 2 1 1 1 0 2 0 2 2 2 1 2 0 1 1 2 1 1 0 0 1 2 1 2 1 0 1 1 1 0 1 2 0 1 2 0 2 2 0 2 1 1 1 1 1 2 0 0 0 2 2 0 0 0 2 1 1 1 0 0 0 0 2 0 0 0 0 0 0 1 0 0 2 0 2 1 0 1 0 1 1 2 2 0 1 0 1 2 1 0 2 0 0 0 0 0 2 2 0 0 1 0 0 2 0 2 0 0 2 2 1 0 1 0 0 1 0 0 1 2 1 0 1 1 0 1 0 1 1 1 1 1 0 0 0 0 0 1 0 0 0 0 0 0 1 0 0 0 1 2 1 2 1 0 0 0 0 0 0 0 0 0 0 0 0 0 1 0 1 1 1 0 0 1 0 0 0 0 1 0 1 2 2 1 1 1 2 0 0 0 2 0 0 0 2 1 1 2 0 1 2 2 0 0 0 2 1 1 1 0 2 0 0 1 0 0 1 1 1 2 0 2 0 0 0 0 1 0 1 1 2 0 0 2 0 1 1 0 0 0 2 0 0 0 1 1 0 1 0 1 2 0 0 1 1 0 2 0 1 0 1 1 1 1 0 2 0 1 0 1 2 2 1 1 1 0 1 0 1 2 0 0 1 1 0 0 0 1 0 1 2 0 0 1 1 0 1 0 0 1 0 2 1 0 1 1 0 1 0 1 0 2 1 1 0 2 0 0 0 0 2 0 0 1 0 1 1 1 1 1 2 0 2 0 1 2 1 2 1 0 0 1 0 0 1 0 2 2 0 1 0 0 2 2 0 1 1 1 2 2 0 2 2 1 1 0 2 1 0 0 1 0 0 0 1 2 1 0 2 0 0 2 0 0 1 0 0 1 0 1 0 1 0 1 1 0 0 2 0 0 0 0 0 0 2 1 0 1 1 1 0 1 0 0 0 0 0 0 2 1 1 0 0 1 1 0 0 0 0 0 0 1 0 0 0 0 2 2 2 2 2 0 0 0 1 2 2 2 0 1 0 0 1 0 0 1 0 1 1 1 0 2 2 0 2 2 0 1 0 0 2 1 1 0 1 1 1 2 1 1 2 0 0 0 2 1 2 2 1 1 1 2 0 2 0 1 0 2 0 2 1 1 1 1 2 0 0 1 1 0 0 0 0 1 0 0 0 0 1 1 0 0 0 0 0 1 1 0 0 0 0 0 0 0 0 0 0 0 0 0 0 0 0 2 1
145 1 0 1 0 0 1 0 0 2 0 0 1 1 1 0 0 0 0 1 1 2 0 0 0 0 2 0 2 0 1 1 1 1 1 2 2 1 0 0 2 0 0 0 0 0 1 0 0 2 0 1 0 0 0 0 0 0 1 0 0 1 0 1 1 1 1 0 0 0 0 0 2 1 2 2 2 0 2 1 1 2 2 1 2 0 1 0 2 2 0 1 0 1 1 0 0 0 0 0 2 1 1 0 1 1 2 1 1 0 0 1 1 2 2 2 1 0 2 0 0 0 2 0 1 1 1 1 1 0 1 1 0 0 1 1 0 0 0 0 0 0 0 0 2 0 2 0 0 0 0 0 0 1 1 2 0 1 0 0 1 0 2 2 1 2 1 1 0 1 1 1 1 1 1 0 0 0 0 0 0 0 0 0 2 0 2 1 0 1 1 1 0 0 0 0 2 2 0 0 0 0 1 1 2 0 1 2 1 0 0 0 0 0 0 0 0 0 0 1 1 1 2 2 0 1 1 0 0 0 1 1 0 0 0 0 0 2 0 1 0 0 2 1 0 0 0 0 1 0 0 1 0 0 0 2 1 1 1 1 0 1 0 0 0 0 0 0 1 0 0 1 0 1 1 2 0 1 2 1 1 2 2 1 1 1 1 1 1 2 0 0 1 0 2 0 1 1 0 1 1 0 0 0 0 1 0 2 1 1 0 1 2 2 2 0 0 0 0 0 1 1 2 1 0 0 0 1 1 0 0 2 0 2 0 0 0 0 0 1 0 0 0 1 1 1 1 1 1 1 1 1 2 2 0 1 1 2 0 1 0 1 2 2 1 1 0 1 2 1 1 1 1 1 0 0 2 2 1 0 0 1 0 0 1 1 0 0 0 0 0 0 1 1 2 0 2 1 0 0 0 0 1 0 0 0 1 1 1 0 0 0 1 1 1 1 1 1 0 1 1 2 0 1 1 1 1 2 2 0 0 1 0 2 0 0 0 0 0 0 1 0 0 1 0 1 2 0 0 1 0 0 0 1 2 1 1 2 1 2 2 0 1 0 1 1 1 1 2 0 1 2 2 1 1 0 1 2 2 2 2 1 1 0 1 1 0 0 1 0 1 1 1 0 2 0 2 2 0 0 0 0 2 0 0 0 2 1 1 0 0 2 1 0 0 0 0 0 0 1 1 2 1 1 1 2 0 0 0 2 0 1 0 0 0 0 1 1 0 0 2 1 0 1 1 0 0 0 2 0 0 0 0 0 2 0 0 1 0 1 0 0 0 1 1 0 0 2 1 1 1 1 1 0 0 1 1 1 0 1 2 0 2 0 2 0 0 1 0 0 0 1 0 0 0 0 0 1 0 1 1 1 0 0 0 1 2 1 2 0 1 0 0 0 0 0 0 1 0 1 1 1 0 0 0 0 2 2 0 0 1 0 0 1 1 0 1 1 2 1 1 0 0 0 1 2 2 1 1 1 0 1 2 0 2 0 1 2 2 0 0 0 1 1 1 1 0 2 0 1 0 1 0 0 0 1 1 1 2 0 1 0 0 2 1 2 0 1 0 1 2 0 0 1 0 0 0 2 0 1 0 1 0 0 1 0 2 2 0 0 1 1 0 2 1 0 0 1 1 1 0 0 0 1 1 0 1 0 0 0 2 2 1 0 0 0 2 0 0 1 1 0 0 0 1 1 2 0 0 1 1 1 0 0 0 2 2 0 2 0 0 2 1 0 0 0 1 0 0 2 0 1 2 0 1 0 0 1 1 1 0 1 0 0 1 2 0 2 0 2 0 2 2 1 1 1 0 0 0 0 0 0 1 1 1 1 2 0 1 1 2 0 1 1 1 2 2 0 2 2 1 1 2 2 2 0 0 0 0 0 1 1 2 1 0 2 0 0 0 0 0 0 0 0 1 0 1 0 0 1 2 1 0 0 1 0 1 1 2 0 1 2 0 0 0 0 1 0 2 1 0 0 0 1 0 2 0 1 1 1 1 1 0 0 0 0 0 1 1 0 1 0 1 1 2 2 2 0 0 1 0 2 2 2 1 1 1 0 1 1 1 0 0 0 2 1 2 0 1 0 0 1 1 1 2 1 1 2 0 0 2 0 1 2 1 1 0 1 2 0 0 0 2 1 1 1 0 1 0 0 1 0 0 1 1 0 2 0 1 1 1 1 0 0 1 2 1 0 0 0 2 0 0 0 0 1 0 0 1 0 0 0 1 1 0 1 1 1 0 1 0 1 1 0 1 0 0 0 1 0 2 0
146 1 0 1 0 0 2 2 2 0 0 2 0 0 0 0 0 0 0 0 2 2 0 0 0 0 0 1 2 1 1 0 2 2 0 1 1 1 1 0 1 1 0 0 0 0 0 0 2 1 0 0 0 1 0 2 1 0 1 1 0 1 0 2 0 0 2 0 0 0 0 0 2 1 2 2 2 1 1 0 1 2 2 0 1 0 0 0 1 1 0 1 0 2 1 0 0 1 1 1 0 2 1 0 1 1 2 2 0 0 0 1 0 0 1 1 1 0 1 0 1 0 2 0 0 0 0 1 2 0 0 0 0 0 1 1 1 0 0 0 1 0 0 0 0 0 1 0 0 0 1 0 0 1 0 0 0 0 1 0 2 0 0 2 1 2 2 0 1 1 0 2 2 0 1 0 0 2 0 2 2 0 1 1 1 0 2 1 0 0 1 0 0 2 2 0 2 2 0 0 0 1 0 2 2 0 0 0 1 0 0 0 1 0 1 0 0 1 1 0 1 1 1 2 0 1 1 0 0 0 0 0 1 1 0 0 1 2 0 1 0 0 1 1 0 0 0 0 2 0 0 0 0 0 0 1 1 0 0 0 0 0 0 0 0 0 1 1 1 1 0 2 1 2 0 0 0 0 1 0 0 0 2 1 1 0 2 1 1 2 0 0 1 0 2 0 1 1 0 0 0 0 0 1 0 0 0 2 0 0 0 0 2 0 0 0 0 0 1 0 2 2 2 0 0 0 0 2 0 0 0 0 0 1 0 0 0 0 0 0 0 0 0 2 2 2 0 1 2 1 1 0 1 1 1 0 0 0 0 0 0 0 1 1 1 0 0 1 1 1 1 1 0 1 1 1 0 0 0 1 1 0 1 0 2 1 0 0 0 0 0 2 0 0 1 2 1 0 1 0 0 0 0 1 0 0 0 1 1 0 0 1 1 1 2 2 0 0 1 0 0 1 0 1 1 1 0 1 2 0 1 1 2 0 2 1 0 0 0 0 2 0 0 1 1 2 1 0 0 1 0 1 0 1 1 1 1 1 1 0 0 0 0 1 0 1 1 2 1 2 0 0 1 1 2 0 2 2 0 0 2 1 0 0 1 2 0 0 1 0 1 1 0 2 1 0 1 1 1 2 1 2 1 1 0 1 1 0 1 0 1 0 1 0 1 0 0 0 0 1 0 1 1 1 1 2 0 1 0 0 1 0 0 0 0 0 2 0 2 2 0 1 0 0 1 0 1 0 2 0 0 0 0 1 2 0 1 0 0 0 0 0 0 0 1 0 0 2 1 1 0 0 0 0 0 0 0 1 0 1 2 0 2 0 0 0 0 1 1 0 0 1 0 0 0 1 0 0 0 1 0 2 0 0 1 1 1 1 1 2 0 0 0 0 0 0 0 0 0 1 1 1 0 0 0 0 2 2 0 0 0 1 1 0 0 1 0 1 2 2 0 1 0 1 0 2 2 0 0 0 0 1 0 2 1 1 1 1 1 0 0 0 0 1 1 1 1 2 1 0 1 2 0 0 0 2 2 2 2 0 2 0 0 0 0 2 1 1 0 0 1 1 0 0 0 0 0 0 0 1 0 1 0 0 1 0 2 1 1 1 0 0 1 1 0 1 0 1 1 1 0 0 0 1 1 0 1 0 0 0 1 1 0 0 0 0 1 0 0 2 1 0 0 0 0 0 0 0 0 0 0 0 0 0 1 1 0 1 2 0 1 2 2 1 0 0 0 0 2 2 0 0 2 0 0 0 0 1 1 1 1 1 0 0 0 2 0 2 0 2 0 1 1 1 2 1 0 0 0 0 0 0 1 1 1 1 2 0 0 2 2 0 0 0 2 2 2 1 2 2 2 1 1 2 1 0 1 1 0 0 0 2 1 2 0 1 0 0 2 0 0 1 0 0 1 0 0 0 0 0 1 1 0 0 1 0 1 0 0 0 0 1 0 0 0 0 1 0 1 1 1 0 0 2 0 2 0 1 1 1 2 0 0 0 0 0 0 0 0 0 0 0 0 1 2 1 1 2 0 1 0 2 1 0 1 2 0 1 0 1 0 0 0 0 0 0 2 1 2 2 0 2 2 1 0 0 2 1 0 0 0 1 1 1 1 1 2 1 1 0 0 1 2 2 2 0 0 1 0 0 1 0 0 1 1 0 2 0 0 0 0 2 0 0 1 0 1 0 0 0 0 0 0 0 0 1 0 0 1 0 0 0 1 1 0 0 0 0 0 0 0 0 0 0 2 0 0 0 0 0 1 0
147 0 0 2 0 0 0 2 2 0 0 0 0 1 0 1 1 0 2 2 0 0 0 1 0 0 1 0 1 0 1 2 0 0 1 1 1 0 0 0 1 0 0 0 0 2 2 0 1 1 1 1 1 0 0 1 0 0 1 0 0 0 0 1 0 1 0 0 0 1 1 1 1 0 1 1 1 0 2 2 0 2 1 1 1 0 0 0 0 2 0 0 1 1 1 0 0 1 1 1 1 1 0 0 0 0 2 1 1 1 0 1 0 1 1 1 0 0 0 0 2 0 2 0 0 0 0 0 1 0 0 0 0 0 0 0 0 0 0 0 0 0 1 0 1 0 0 0 0 0 1 0 0 0 0 0 0 2 0 1 1 1 0 1 2 2 0 0 0 1 1 1 1 1 2 0 0 0 0 0 0 1 0 0 0 0 1 2 0 2 0 2 0 1 1 0 0 2 1 0 0 0 0 1 1 0 1 0 0 0 2 0 1 0 0 0 1 0 1 2 0 0 2 2 0 1 1 0 0 0 0 0 0 0 0 0 1 2 0 1 0 0 1 1 0 1 1 0 2 0 0 0 0 0 0 0 0 1 1 2 1 2 0 0 0 0 1 0 2 2 0 0 2 2 0 0 1 2 1 0 0 1 0 1 1 1 0 1 1 2 0 1 0 1 2 0 1 0 0 1 1 0 0 0 0 0 0 2 0 1 0 1 1 2 2 0 0 0 0 0 0 0 0 1 0 0 1 1 0 2 0 1 1 2 0 0 0 1 1 0 0 1 1 2 0 0 0 1 1 1 0 0 2 2 2 1 1 0 0 2 0 2 1 1 1 0 0 1 1 0 2 0 0 2 1 1 1 2 0 0 1 1 1 1 2 0 0 0 0 0 0 0 0 0 2 1 0 0 0 0 0 0 0 0 0 1 0 0 0 0 0 0 1 1 2 2 0 0 0 0 0 1 0 2 1 1 0 0 0 0 0 0 0 1 0 0 0 0 0 0 0 1 0 0 2 2 0 0 0 1 1 0 0 2 2 2 2 1 1 1 1 0 0 1 0 2 2 1 2 0 0 0 2 0 1 1 1 2 1 1 2 1 0 0 1 2 0 0 1 0 1 0 0 2 1 0 0 0 0 2 2 2 0 2 1 1 1 0 2 0 0 2 1 1 0 0 0 0 0 2 0 0 2 2 2 2 0 2 0 0 1 1 2 0 1 0 2 1 1 2 1 2 0 2 2 2 0 0 2 0 0 0 1 2 1 1 0 0 0 0 1 0 1 1 0 1 0 2 2 0 2 0 1 0 0 1 1 2 0 2 2 0 0 0 0 0 0 2 2 1 0 0 0 0 0 0 0 0 0 1 0 2 0 1 0 1 0 1 2 0 0 0 1 1 1 1 1 0 0 0 0 0 0 0 0 0 2 2 0 0 0 0 0 1 1 0 1 0 2 1 2 0 0 2 0 2 2 1 1 1 0 1 1 1 1 0 1 1 0 0 0 0 1 2 2 2 1 1 1 1 1 1 1 0 0 2 2 1 0 1 1 1 0 2 0 2 1 1 1 0 2 0 0 2 1 0 0 2 0 0 0 1 0 1 1 0 1 1 1 1 1 0 1 1 1 0 0 1 0 0 0 1 1 0 1 1 0 0 0 0 1 1 0 0 0 1 0 0 0 0 0 0 0 0 1 1 2 0 0 0 0 0 1 1 0 1 0 0 2 0 0 2 1 0 1 1 1 1 1 1 1 0 2 0 1 0 0 0 2 2 0 1 1 1 0 2 0 2 2 2 0 2 2 0 1 0 0 0 0 0 1 0 2 2 0 1 0 0 0 1 1 1 0 0 1 0 0 0 2 2 2 2 1 2 1 0 0 0 0 1 1 1 2 0 0 2 1 0 1 0 0 0 0 0 2 1 2 1 0 0 2 2 0 0 2 0 0 0 1 0 0 1 0 0 0 1 1 0 2 1 1 0 1 2 0 1 0 0 2 2 2 0 0 0 0 0 0 1 1 0 0 0 1 1 2 2 2 2 0 1 1 1 1 1 2 1 0 0 0 1 0 1 0 1 1 1 1 1 1 1 0 1 2 2 1 0 2 1 1 1 1 1 0 2 0 0 0 0 0 2 0 2 2 1 1 0 1 0 0 0 1 1 1 0 1 0 1 1 1 0 1 1 1 0 0 0 0 0 1 0 0 0 0 0 0 1 1 0 2 1 0 0 1 2 0 0 0 1 1 0 1 0 0 0 0 0 0 0 2 0 0 0
148 0 0 2 0 0 2 1 2 0 0 0 0 0 0 0 0 0 2 2 0 0 0 0 0 0 2 0 2 1 1 1 0 1 1 1 1 1 1 1 0 0 0 0 0 0 1 0 1 1 0 0 0 2 0 0 0 0 2 1 0 0 0 1 0 2 0 1 0 0 0 1 2 0 2 2 2 0 1 0 1 2 1 2 2 0 0 1 1 2 0 1 1 1 2 0 0 1 1 1 2 2 0 0 1 1 2 1 1 0 0 1 1 2 2 2 1 0 1 0 2 0 1 1 0 0 0 1 2 0 1 1 0 0 0 0 0 0 0 0 1 0 0 0 0 0 0 0 0 0 0 0 0 1 0 0 0 0 1 0 1 1 0 1 0 2 0 0 1 1 1 1 0 2 1 0 0 0 0 1 0 0 0 0 0 0 1 2 0 0 1 1 1 1 2 1 0 2 0 0 0 0 1 2 2 0 1 1 1 0 0 0 1 0 0 1 1 0 2 1 0 0 2 2 0 2 2 0 0 0 0 0 0 0 0 0 0 2 0 2 0 0 2 1 0 0 0 0 2 0 0 0 0 0 0 2 0 1 1 1 0 1 0 0 1 0 0 0 2 1 0 1 1 2 0 0 0 2 1 0 0 1 1 1 2 0 2 2 0 2 0 0 0 0 1 0 0 0 0 0 0 0 0 1 0 0 2 2 0 2 0 1 1 2 2 0 0 0 0 0 0 0 2 2 0 0 0 1 1 0 0 1 0 2 0 0 0 0 0 1 0 0 1 2 0 1 0 0 1 1 0 0 2 2 1 1 1 1 0 0 0 0 1 1 1 0 0 2 2 0 2 0 0 1 1 1 0 1 0 0 0 2 1 0 1 1 0 0 0 1 1 1 1 0 2 0 1 1 0 0 0 1 0 2 2 0 0 0 0 0 0 0 0 0 0 2 0 0 1 0 0 0 2 1 0 1 1 0 1 1 0 0 0 2 0 0 1 0 0 0 1 1 0 0 1 1 1 1 0 1 0 0 0 2 2 0 2 0 1 0 0 0 0 1 0 1 1 2 1 1 0 0 1 1 1 0 1 1 2 1 1 2 0 0 2 1 0 2 2 1 1 1 1 1 0 0 1 0 0 2 2 2 1 1 0 1 2 1 1 0 0 2 1 0 0 1 1 2 0 2 2 0 0 0 0 2 0 0 0 2 0 1 2 1 2 1 2 0 1 1 0 1 0 0 1 0 2 1 1 0 0 0 1 2 2 0 0 0 0 0 0 0 1 0 0 0 0 2 1 1 1 1 1 0 0 1 1 0 0 0 1 0 1 0 1 0 0 1 0 0 0 1 1 0 1 0 2 1 0 0 0 2 0 0 0 1 1 1 2 1 2 0 0 1 0 0 0 2 0 1 0 1 0 1 0 0 2 0 0 0 2 0 1 0 0 0 0 1 2 2 0 0 0 1 1 1 1 0 1 1 1 1 0 2 2 0 0 1 1 0 0 0 1 1 1 1 0 2 0 0 0 0 0 0 2 2 2 1 0 1 1 0 0 1 0 2 1 1 0 0 1 1 1 1 0 0 0 2 0 1 0 1 0 0 1 0 2 2 0 0 0 0 0 1 2 2 1 1 0 0 0 1 0 1 1 1 1 2 2 1 1 0 0 0 0 0 2 0 0 2 1 0 0 0 0 1 1 0 0 1 1 1 0 0 0 0 1 0 2 2 0 0 1 0 0 2 1 1 0 2 0 0 2 1 1 0 0 1 0 0 0 1 0 0 0 2 0 2 1 2 0 2 2 1 2 1 0 0 0 0 0 0 2 2 0 0 1 0 1 1 2 0 1 1 1 1 2 1 2 2 0 1 1 2 2 0 1 2 0 0 0 2 2 2 0 2 0 1 2 1 0 2 0 1 1 0 1 0 1 0 1 1 0 0 2 0 0 0 0 0 0 2 0 0 0 2 0 0 0 1 0 0 1 0 0 1 0 0 0 1 1 0 1 1 0 0 0 1 1 0 0 0 0 1 1 1 1 2 0 0 0 2 1 1 2 1 1 0 1 1 1 0 0 0 0 0 2 1 2 1 0 2 2 2 0 0 1 2 0 0 0 2 0 0 0 0 0 0 1 0 0 1 1 2 2 0 0 0 0 0 2 0 0 1 1 0 2 1 2 1 0 1 0 0 1 1 1 0 0 0 0 0 1 0 0 1 0 0 1 0 0 0 1 2 0 1 1 0 0 0 0 0 0 0 1 0 0 1 2 1 2 1
149 0 0 1 0 0 0 1 2 0 0 0 0 0 0 0 0 0 0 1 1 2 0 0 0 0 0 0 1 0 2 1 1 1 1 1 1 2 0 0 0 2 1 1 0 1 2 0 2 1 0 1 0 0 1 0 0 0 0 1 0 2 0 0 0 1 1 1 0 0 0 1 2 0 1 2 2 0 1 0 0 2 2 1 1 0 0 1 2 2 1 2 0 2 0 1 1 1 0 0 1 2 1 0 1 1 1 2 0 0 0 1 1 1 1 1 1 0 1 0 1 0 2 0 0 0 0 1 2 0 1 1 0 0 1 0 0 0 0 0 0 0 0 0 1 0 0 0 0 0 0 0 0 0 0 0 1 1 1 0 0 1 0 2 0 1 1 1 0 1 1 1 1 1 0 0 0 1 0 1 1 0 1 1 1 0 2 2 0 0 1 1 0 1 1 0 1 2 0 0 0 0 0 0 2 0 2 1 1 0 0 0 2 0 0 0 0 0 0 0 1 1 2 1 1 0 0 0 0 0 0 0 0 0 0 0 0 2 0 1 0 0 2 2 0 0 0 0 1 1 1 1 0 0 0 0 0 0 0 0 0 0 0 0 0 0 1 0 1 1 0 0 0 2 0 0 0 2 2 2 1 1 2 2 2 0 2 1 1 2 1 1 1 0 2 0 2 0 0 1 1 0 1 0 2 1 0 1 0 1 0 1 2 2 2 0 0 1 1 0 1 1 1 0 1 0 1 2 1 1 0 1 0 1 0 0 0 0 0 1 0 0 1 1 0 0 0 1 1 1 1 0 1 1 1 1 1 1 0 2 0 2 2 0 2 1 0 2 2 0 2 0 1 2 0 0 1 0 0 1 1 0 0 0 0 1 0 0 0 1 0 0 1 1 2 1 1 0 1 1 1 1 1 1 1 0 0 2 1 0 0 0 0 0 1 2 0 0 0 0 0 2 1 2 1 2 1 0 2 1 0 1 2 0 2 0 0 2 0 0 2 0 0 1 0 2 1 0 0 1 0 0 0 2 1 0 1 1 1 0 1 0 1 0 0 0 0 1 2 0 1 1 1 1 0 1 0 1 2 0 0 2 0 0 1 2 0 1 2 1 1 1 0 2 1 0 1 1 1 2 1 2 2 0 0 0 2 1 1 0 1 0 1 1 0 0 1 1 0 1 1 1 0 0 0 1 1 0 1 1 0 0 0 0 0 1 1 1 1 1 0 1 0 0 2 0 0 1 1 0 0 0 1 2 2 0 0 1 0 0 0 0 0 2 0 0 0 2 2 0 1 1 1 0 0 0 0 0 0 0 2 0 2 0 1 0 0 1 0 0 0 1 0 0 0 0 0 0 0 1 0 2 1 0 0 1 2 0 1 0 1 0 0 0 0 1 0 0 0 0 0 0 0 0 0 0 2 0 0 0 1 0 0 0 0 0 1 0 2 1 1 0 0 0 1 1 1 1 2 1 0 2 2 0 2 0 1 2 2 0 0 0 1 0 2 2 0 2 0 0 0 0 0 0 0 1 1 0 2 0 0 1 1 2 0 2 1 1 0 0 2 0 1 1 0 0 0 1 0 1 0 2 2 1 1 1 0 1 1 0 1 0 0 1 0 1 0 1 0 0 0 1 0 1 1 1 1 2 2 1 1 1 0 0 0 0 2 2 1 2 0 1 1 1 1 0 1 0 0 0 0 0 0 0 0 0 0 0 0 0 0 0 1 0 1 0 1 0 2 1 1 0 2 0 0 1 0 0 1 1 0 1 0 0 0 0 1 0 2 2 2 2 2 1 1 1 0 0 1 0 0 1 0 1 2 1 2 0 1 0 1 0 0 0 1 0 1 0 2 2 1 1 2 1 1 0 1 1 0 0 0 1 1 1 0 2 0 0 1 0 0 1 0 0 0 0 0 0 0 0 2 2 0 0 0 0 1 0 1 1 0 1 0 0 0 0 1 0 1 1 1 0 0 1 0 1 0 1 1 1 1 0 0 0 0 1 0 0 1 0 0 0 0 2 2 2 2 2 0 0 0 2 2 2 1 1 0 0 0 1 0 0 0 0 0 0 2 1 2 2 0 2 2 1 2 0 1 2 0 0 0 2 0 1 1 1 1 1 0 0 0 1 1 2 2 1 0 0 0 0 1 1 2 0 0 0 0 1 1 0 0 0 0 0 1 1 1 0 2 1 0 0 0 0 0 0 1 0 0 0 0 0 0 0 0 0 0 1 0 0 0 1 0 0 2 0 0 0 0 0 1 0
150 1 0 1 1 0 1 2 2 0 0 2 0 0 0 0 0 0 1 1 1 2 0 1 0 0 0 1 2 2 1 1 1 1 2 0 2 2 1 0 0 1 0 1 0 0 1 0 1 1 1 1 0 1 0 0 0 0 0 1 0 2 0 1 0 1 0 0 0 0 0 0 2 0 1 2 1 0 1 0 0 1 1 1 1 0 0 0 2 2 0 0 0 2 1 0 0 1 1 1 1 2 1 0 1 1 1 1 1 1 0 2 1 1 1 1 0 0 0 0 1 0 1 2 1 1 1 0 1 0 1 1 0 0 0 0 0 0 1 0 2 0 0 0 0 0 0 0 0 0 0 0 1 1 0 0 1 0 0 0 1 1 1 2 1 2 1 2 0 0 0 0 1 1 2 0 1 0 0 1 0 0 2 2 2 0 2 1 1 0 1 0 0 2 2 1 2 2 0 0 0 1 0 1 2 0 1 0 1 0 0 0 1 0 0 0 0 1 0 1 0 0 2 2 0 2 2 0 0 0 0 0 1 1 1 1 0 1 0 0 0 0 2 2 0 0 0 0 2 0 0 0 0 0 0 1 0 0 0 0 0 0 0 0 0 0 0 1 1 0 0 1 1 2 1 1 0 1 2 0 0 0 1 2 1 0 1 2 0 2 0 1 1 0 2 0 2 1 1 0 1 0 0 1 0 0 0 2 0 2 0 2 0 0 0 0 1 0 0 0 0 0 0 2 0 0 1 1 1 0 0 1 0 0 0 0 0 2 0 0 0 0 1 1 0 0 0 1 1 0 0 0 2 2 0 0 0 2 0 1 0 1 2 0 2 1 0 2 2 0 2 0 1 2 0 0 0 1 0 0 1 2 0 0 1 0 0 0 0 0 0 1 1 0 2 1 0 1 1 2 2 2 1 0 0 1 0 1 0 0 0 0 0 0 1 1 1 0 0 0 0 1 1 1 0 2 2 0 1 0 1 0 0 0 0 0 0 1 0 0 1 1 1 1 1 2 2 0 0 1 1 0 0 2 2 1 2 1 0 1 1 0 0 1 1 2 2 2 1 1 0 0 1 1 2 0 2 2 1 1 1 1 0 0 2 1 0 2 2 0 2 2 0 1 0 0 1 1 0 1 1 2 1 1 0 1 1 1 1 0 0 1 0 1 1 1 0 2 0 2 2 0 1 1 1 2 0 1 0 1 1 0 1 1 1 0 0 1 0 0 1 2 0 1 1 1 0 1 1 0 0 0 0 1 2 0 0 1 0 1 0 0 1 0 0 0 0 1 1 0 0 0 0 0 0 0 0 0 0 0 2 0 2 0 2 2 2 0 0 0 0 0 1 1 1 1 1 1 0 0 0 2 1 0 0 1 1 1 1 2 0 0 1 1 1 1 1 1 1 0 0 0 1 1 0 1 0 1 0 0 1 1 0 0 0 1 0 0 2 2 1 1 1 1 1 0 0 1 2 1 0 1 0 1 1 0 1 1 1 0 0 0 1 2 2 2 0 1 0 0 2 0 1 0 0 1 2 2 0 2 2 0 1 1 0 2 0 2 1 0 2 0 0 1 0 0 0 2 0 1 0 0 0 0 1 0 1 1 0 1 0 0 1 1 1 0 0 2 2 2 0 0 0 0 1 0 0 0 0 0 1 1 1 0 0 0 1 0 0 1 1 0 0 0 0 0 0 0 0 0 0 0 0 0 0 2 0 0 1 1 0 0 2 1 0 1 1 0 2 1 1 0 0 1 0 1 0 1 1 1 0 1 0 0 0 1 1 2 0 2 0 1 2 0 1 0 1 0 0 0 0 0 0 2 0 0 0 0 1 0 1 0 0 0 1 2 1 0 2 2 2 2 1 1 1 0 1 1 0 0 1 2 2 0 0 1 1 0 2 0 2 0 0 0 0 0 0 0 1 0 1 1 0 0 1 1 0 0 0 0 1 2 0 0 0 0 1 0 2 1 0 1 0 0 0 1 1 0 0 0 1 1 0 0 0 0 1 0 0 1 2 0 2 2 2 2 2 1 1 1 1 2 1 1 2 1 0 0 0 1 0 0 0 0 1 1 2 1 2 2 0 2 1 0 0 0 1 0 0 0 1 2 0 1 0 1 0 1 0 2 0 1 2 1 1 0 0 1 1 0 1 0 0 0 2 0 2 1 1 0 0 0 0 0 0 0 0 0 0 0 1 0 0 0 0 2 0 1 2 0 0 1 0 0 0 0 0 0 0 0 0 0 0 0 1 1 0 0 1 1 2 0
151 1 1 1 0 0 2 0 1 0 0 0 0 2 1 0 0 0 0 0 2 2 0 0 0 0 1 0 1 0 0 2 0 0 2 0 2 1 1 0 0 1 1 2 0 1 0 0 0 2 2 2 1 0 1 0 1 0 1 2 0 0 0 0 0 0 2 0 0 1 1 2 2 1 2 2 2 0 2 0 0 2 2 1 2 0 0 0 2 2 0 0 0 2 2 0 0 1 1 1 0 2 2 0 0 0 2 2 0 1 0 1 0 1 1 1 0 0 1 0 1 0 1 1 0 0 0 2 2 1 0 0 0 0 1 0 0 0 0 0 0 0 0 0 2 0 0 0 0 0 1 0 1 0 1 0 1 1 0 0 0 0 0 2 1 1 2 1 0 1 0 1 1 1 2 0 0 1 0 1 1 2 1 1 1 0 2 0 0 0 0 0 0 2 2 0 1 1 0 0 0 0 0 2 2 1 1 1 1 0 0 0 1 0 0 0 1 1 1 0 1 1 1 1 1 1 1 1 1 1 1 1 1 1 0 0 0 2 0 1 0 1 1 2 0 0 0 0 1 0 0 0 0 0 0 2 0 0 0 1 1 1 0 0 0 0 2 1 2 1 1 0 0 1 2 1 0 2 1 1 1 1 1 1 2 1 0 1 1 2 0 0 0 0 2 0 2 0 0 0 0 0 0 1 0 0 1 1 0 1 0 2 2 2 2 0 0 0 0 0 1 1 2 1 1 0 1 0 0 1 0 1 2 1 0 0 0 1 0 0 0 0 1 1 0 0 0 0 0 2 0 0 2 2 0 0 0 0 0 1 0 1 1 1 2 0 0 1 1 0 2 0 2 2 0 0 1 2 0 0 0 1 0 0 2 1 0 0 0 0 0 2 1 0 2 0 1 0 0 0 0 0 2 0 0 0 2 0 1 0 0 0 0 0 0 1 1 0 1 0 0 1 0 1 0 0 0 0 0 0 0 0 1 0 1 0 0 0 1 0 1 1 0 0 2 2 1 1 1 2 0 0 0 1 1 0 1 0 0 0 0 0 1 0 1 1 1 1 2 1 0 0 1 1 1 0 1 2 1 1 2 1 0 0 1 2 0 1 1 1 1 0 0 1 1 0 1 1 1 2 1 2 1 1 0 1 2 0 1 0 0 1 0 1 0 1 1 1 0 1 2 1 2 2 2 2 0 0 0 2 0 2 0 0 0 0 1 1 0 0 0 0 0 0 2 0 1 1 1 0 0 0 1 2 1 1 1 1 0 0 1 0 0 0 1 0 0 1 1 0 0 1 1 0 0 1 1 0 0 0 1 0 1 0 1 1 1 1 0 0 0 1 1 0 0 0 0 1 0 0 0 2 0 0 0 0 2 1 2 1 0 0 0 2 1 1 0 0 0 0 0 0 1 0 0 0 2 1 0 0 2 0 1 0 0 1 1 0 2 2 1 0 0 1 1 1 0 1 1 1 0 1 0 0 2 0 1 2 2 0 0 0 0 1 1 1 0 1 0 0 0 0 0 1 1 2 2 1 1 0 1 0 0 1 1 1 2 0 0 0 1 0 0 0 0 1 1 0 0 1 1 0 0 0 0 0 1 1 1 1 0 0 0 2 0 1 0 2 2 2 0 0 0 0 2 0 0 2 2 1 1 1 0 0 0 1 1 0 0 0 0 0 1 1 2 0 2 1 0 0 0 0 1 1 0 1 0 1 2 0 1 2 2 0 1 0 0 0 1 2 0 1 2 0 0 0 0 2 0 0 1 0 0 0 0 1 1 1 1 1 0 0 2 0 2 0 0 0 0 1 1 0 1 2 1 0 1 0 1 1 2 0 1 1 1 2 2 0 2 1 0 2 1 2 1 0 1 2 0 0 0 2 2 1 0 1 0 0 1 0 0 0 0 0 0 0 0 0 1 1 0 0 0 0 1 0 1 0 0 0 0 1 0 0 0 0 2 0 1 1 1 0 0 1 0 2 1 0 1 1 2 0 0 0 0 0 0 0 0 1 0 1 0 1 2 1 1 2 0 0 0 2 2 1 2 0 1 0 0 0 0 0 2 0 1 1 2 2 2 1 0 1 2 0 0 0 1 0 0 1 0 2 0 2 0 0 0 0 0 0 0 1 1 2 1 1 1 0 0 1 1 0 1 1 0 0 2 1 2 1 0 1 0 0 1 1 1 0 1 0 0 0 0 0 0 2 0 0 2 0 0 0 2 2 0 0 1 0 0 0 0 0 1 0 1 0 0 0 0 1 1 1
152 1 0 1 0 0 0 1 1 2 0 0 1 1 1 0 0 0 1 1 1 1 1 0 0 0 2 0 2 0 1 2 0 0 1 1 1 1 1 0 0 1 1 1 0 1 0 0 2 1 0 0 0 0 1 2 0 0 0 0 1 2 0 0 0 0 1 1 0 1 1 1 2 0 0 2 2 0 2 2 0 2 2 2 2 1 0 1 2 2 1 1 0 1 0 1 0 0 0 0 1 2 0 0 0 0 2 1 1 0 0 2 1 1 1 1 0 0 1 0 1 0 1 2 1 0 1 1 1 1 1 1 0 1 1 1 1 0 0 0 0 0 0 0 1 0 0 1 0 0 0 0 0 0 2 0 1 1 0 1 1 1 0 1 0 0 0 0 2 0 1 0 0 2 2 0 0 1 0 1 1 0 0 0 0 0 0 1 0 0 0 0 0 1 1 0 1 2 0 0 0 1 0 2 2 0 0 0 0 0 1 0 1 0 0 0 1 1 0 1 1 1 1 1 1 1 1 0 0 0 0 0 1 0 0 0 0 2 0 1 0 0 2 0 0 0 0 0 2 0 0 0 1 0 0 0 0 0 0 0 0 0 0 0 0 0 1 0 2 0 1 0 1 1 1 2 0 2 1 1 1 2 1 1 2 1 1 0 1 2 1 1 0 0 2 0 1 0 0 1 1 0 0 0 0 0 0 1 1 1 0 2 1 2 2 0 0 1 1 0 2 2 2 1 0 0 0 1 1 0 0 2 1 1 0 0 0 1 0 1 1 2 2 1 2 2 0 0 0 2 0 0 2 2 1 2 2 1 0 0 0 0 2 1 2 0 0 1 1 0 2 0 1 2 0 0 2 2 1 1 1 1 0 1 1 0 0 0 0 0 0 0 1 0 2 0 0 0 1 1 1 0 1 1 0 0 1 2 0 0 0 0 0 0 2 2 0 1 1 1 1 1 1 0 0 1 2 0 2 1 1 0 0 2 0 1 0 2 0 0 1 1 0 2 0 2 2 0 0 1 0 0 0 2 2 1 2 2 2 1 2 0 1 0 1 1 1 1 2 0 0 0 1 1 2 0 1 2 1 1 2 1 0 0 1 1 0 1 1 0 0 1 0 2 0 0 1 1 1 2 1 2 2 0 0 1 2 0 2 0 0 2 1 1 0 0 0 0 0 1 1 2 0 0 0 1 1 0 0 2 0 2 1 1 1 1 1 0 2 1 0 2 0 0 1 1 0 1 1 0 0 0 0 2 2 0 0 1 0 1 0 0 1 0 0 1 1 1 1 0 0 1 1 0 0 1 1 0 0 1 2 0 1 0 1 0 0 0 0 0 0 1 0 0 0 0 1 2 0 1 0 0 0 1 0 0 0 2 1 1 1 0 0 0 0 0 0 2 0 1 0 1 0 0 0 0 2 2 0 0 0 1 1 0 0 2 0 0 2 1 1 0 1 2 1 1 1 2 0 0 0 2 1 0 2 0 1 0 0 0 0 0 2 1 2 2 1 2 0 0 2 0 2 0 0 2 2 0 2 0 2 0 0 1 0 2 0 1 0 1 1 0 0 2 0 0 0 2 0 2 0 2 1 0 1 0 1 2 0 0 1 1 0 0 0 0 0 1 0 0 0 0 0 0 2 2 0 2 2 1 1 0 0 0 0 1 1 0 0 1 0 0 1 1 1 0 1 0 0 1 1 1 0 0 0 0 0 0 1 0 0 1 2 0 0 1 1 0 1 2 0 1 2 0 0 1 0 0 2 2 0 2 0 0 0 2 0 2 1 2 0 1 2 0 2 0 0 2 0 0 2 0 0 1 1 1 1 0 0 1 2 1 1 1 1 1 1 0 2 2 2 2 1 2 2 0 1 2 0 0 0 2 1 0 0 2 0 0 1 0 0 0 0 0 0 0 0 0 0 1 2 1 0 0 1 0 1 1 0 0 0 2 0 0 0 0 1 0 0 1 0 0 1 1 0 2 0 0 1 1 1 0 0 0 0 0 1 0 1 0 0 0 0 1 1 0 0 1 0 0 1 2 2 2 2 0 1 0 0 0 0 0 0 0 0 0 2 1 1 1 0 2 2 2 0 0 1 1 1 1 0 2 0 1 0 0 0 0 0 1 1 0 2 1 2 1 0 1 1 1 1 1 0 0 2 1 2 0 0 0 0 0 1 0 1 1 0 0 0 0 0 0 0 0 0 1 0 0 0 1 1 0 1 1 0 1 1 1 0 0 1 1 0 0 1 1 0 1 1 1 1 1
153 0 0 0 1 0 1 1 1 0 0 0 0 1 2 0 0 0 0 0 2 2 0 0 0 0 1 1 1 0 0 1 1 0 2 0 2 2 0 0 0 2 0 0 1 0 0 0 1 2 0 1 0 1 0 2 1 0 0 0 0 2 0 1 1 1 0 2 0 0 0 1 1 0 2 1 1 0 2 1 0 2 2 1 2 0 0 1 1 2 1 1 0 1 2 0 0 1 1 1 1 2 2 0 0 0 2 2 0 0 0 1 0 0 1 1 0 0 2 0 0 0 2 2 2 2 2 0 0 0 0 0 0 0 0 0 1 0 0 0 0 0 0 0 1 0 0 0 0 1 1 0 1 0 0 1 0 0 0 1 1 1 0 2 1 2 1 0 1 1 1 0 1 1 0 0 0 0 0 0 0 0 1 1 2 1 1 1 0 1 1 1 1 1 2 1 2 2 0 0 0 0 1 1 2 0 1 1 0 0 0 0 2 0 0 0 1 0 0 0 1 2 2 2 0 0 0 0 0 1 1 0 0 0 0 0 0 2 0 2 0 0 2 2 0 0 0 0 1 0 0 0 0 0 0 1 0 1 0 0 0 0 0 0 1 0 0 1 2 1 0 1 1 1 0 0 0 2 0 0 0 2 2 1 1 0 2 0 0 1 0 2 0 0 2 0 2 1 0 0 1 0 0 1 0 0 0 2 1 2 0 2 2 0 0 0 1 2 0 0 0 0 2 1 0 0 1 2 1 1 0 1 1 0 0 0 0 1 0 0 0 0 1 2 0 0 1 1 1 1 1 1 1 1 0 0 0 0 0 2 0 2 1 1 1 0 0 0 1 1 1 1 0 2 1 1 1 2 0 1 0 1 1 1 1 1 0 0 0 0 0 1 1 0 2 0 0 1 0 0 0 0 1 1 0 0 1 0 0 0 0 0 0 0 2 2 0 0 0 0 0 1 1 1 0 0 1 0 0 0 0 1 0 2 0 0 0 0 0 0 1 1 0 1 1 2 2 0 0 2 0 0 0 2 1 1 1 2 1 2 2 0 0 1 0 1 1 0 2 0 1 0 2 1 1 0 0 2 2 2 2 1 0 1 1 2 1 0 2 0 1 2 0 1 0 0 2 0 0 2 2 2 1 1 0 1 1 0 0 0 0 2 1 0 0 0 0 0 0 0 0 2 1 1 1 2 0 1 0 1 1 0 2 1 2 1 1 1 2 2 0 0 0 1 1 0 1 0 2 0 0 0 1 1 2 1 1 0 0 0 1 0 0 0 0 0 0 1 0 1 0 1 0 0 1 0 1 0 0 0 2 0 1 0 1 0 0 1 1 0 0 2 1 0 0 1 0 1 0 1 1 1 2 0 0 1 2 1 1 0 0 0 1 1 1 1 1 1 0 0 0 0 0 0 0 2 0 0 0 0 0 0 0 0 0 1 1 0 2 0 2 0 0 2 1 2 2 1 1 1 0 1 1 1 1 0 1 2 2 0 0 0 1 1 1 1 0 2 0 1 1 1 1 0 0 1 1 0 2 0 2 0 0 0 0 0 0 1 0 0 1 0 0 0 0 0 0 2 0 2 1 0 0 0 1 0 1 2 1 2 0 0 0 2 0 2 1 2 1 1 0 1 0 0 1 1 0 1 1 1 0 0 0 0 0 0 0 1 0 1 0 1 1 1 2 0 2 0 0 1 1 1 0 0 0 1 0 0 0 0 0 0 2 0 1 0 0 2 0 2 0 1 2 1 0 0 0 0 0 0 0 1 1 1 1 1 1 1 2 2 1 2 2 0 1 0 0 1 1 0 0 0 1 2 1 0 0 1 1 1 1 0 0 0 1 2 1 0 2 1 1 2 1 2 2 0 2 2 0 0 1 2 1 1 0 2 0 0 1 0 0 1 0 0 1 0 1 1 0 0 2 2 0 0 1 0 0 0 0 0 0 1 0 0 0 1 1 0 2 1 1 0 0 1 0 2 0 0 1 1 1 0 0 0 0 0 0 1 1 0 0 0 0 0 2 2 2 2 0 0 0 2 2 2 2 1 0 1 0 1 0 0 0 1 2 1 1 0 2 0 0 2 2 1 0 0 0 2 0 0 1 1 1 2 1 1 0 1 0 0 1 0 1 2 1 0 0 2 0 1 0 0 1 0 1 1 1 0 0 0 0 0 0 0 1 1 0 0 0 0 0 0 0 1 1 1 0 0 1 0 0 0 1 1 0 0 0 0 0 0 0 0 0 0 1 0 0 0 0 0 1 0
154 1 0 2 0 0 2 1 1 2 0 0 0 1 0 0 0 0 1 1 1 2 0 1 0 0 2 0 1 1 0 1 0 1 0 0 2 2 0 0 0 2 1 0 0 1 0 0 2 0 0 0 1 0 1 0 0 0 2 1 1 1 0 1 0 0 1 1 0 0 0 1 2 0 2 2 2 0 2 0 1 1 2 1 1 0 0 1 1 1 0 0 1 2 1 0 0 1 0 1 2 1 0 0 1 0 2 1 1 1 0 1 1 1 1 1 1 0 0 0 2 1 1 1 0 0 0 1 2 0 0 0 0 0 0 0 0 0 1 0 0 0 1 0 1 0 1 0 1 1 0 1 1 0 0 0 0 1 0 0 1 0 1 2 1 1 0 1 0 1 1 1 0 2 2 0 0 1 0 1 1 1 1 1 1 0 2 2 1 0 2 1 1 0 2 1 0 2 0 0 0 0 0 2 2 1 2 0 2 0 0 0 1 0 0 2 0 1 0 0 1 1 1 1 1 0 0 0 0 1 1 0 0 0 0 0 0 2 0 2 0 0 2 2 0 0 0 0 2 0 0 0 0 0 0 2 1 1 0 0 0 0 0 0 0 0 0 1 2 1 1 0 2 2 0 0 0 2 2 2 2 1 1 2 1 0 2 0 1 2 0 1 0 0 1 0 2 0 0 0 1 0 0 0 0 0 1 2 0 1 0 2 1 2 0 0 0 0 0 0 0 0 1 2 0 0 0 1 1 1 0 2 0 1 0 0 0 2 1 0 0 2 0 1 0 0 2 1 1 2 1 1 2 2 1 0 1 2 0 0 0 0 1 0 1 0 0 1 1 0 2 0 1 2 0 0 2 2 0 0 0 1 2 0 1 0 0 0 0 0 0 1 0 0 2 0 0 1 1 0 0 0 0 1 0 0 0 0 0 0 0 0 0 0 1 2 0 0 1 0 0 0 1 0 0 1 1 0 2 0 1 1 0 2 0 0 0 1 0 0 1 1 0 1 1 2 1 2 2 2 0 0 0 2 2 2 2 2 2 1 2 0 1 0 1 1 1 2 2 0 2 2 1 1 1 1 1 2 2 1 1 2 0 0 2 1 0 1 2 0 2 2 1 1 0 0 0 1 1 2 1 2 1 1 0 1 1 0 1 0 1 0 1 1 0 0 1 2 0 2 2 0 0 0 0 2 0 1 0 1 1 1 2 1 2 1 1 0 0 0 1 0 0 2 2 1 1 0 2 0 0 0 0 2 2 0 0 0 0 1 0 0 0 2 0 0 0 2 2 0 1 1 0 0 1 0 1 0 0 0 2 0 0 0 0 0 0 2 0 0 0 1 1 0 0 1 1 1 1 0 0 1 0 0 0 0 0 1 2 1 1 0 0 1 0 0 0 1 0 1 0 0 0 0 0 0 2 1 0 0 0 0 0 0 0 0 1 0 2 2 0 0 0 0 2 0 0 2 0 0 0 2 0 1 1 0 1 2 2 0 0 0 1 1 1 1 1 2 0 0 2 0 1 0 0 1 1 0 2 0 0 0 0 1 0 2 1 1 0 1 1 0 0 1 0 0 0 1 0 1 0 1 0 0 2 0 2 1 0 1 0 0 0 0 2 1 0 0 0 0 0 0 1 0 1 0 0 1 1 1 1 1 0 0 0 0 1 0 0 0 0 0 0 0 0 2 2 1 0 1 1 1 0 0 0 2 1 0 2 1 0 1 2 0 1 0 0 0 2 1 1 1 1 0 1 0 0 2 0 0 1 0 0 0 0 1 0 1 2 2 1 2 2 0 1 0 0 0 0 0 0 0 0 2 2 0 0 0 0 1 1 0 0 0 2 1 1 1 2 1 1 1 1 2 2 0 1 2 0 0 1 2 2 0 0 1 0 1 1 1 1 0 1 0 1 0 1 0 1 0 1 1 0 1 0 0 1 0 0 1 0 1 0 0 0 1 1 0 2 1 2 0 0 1 0 1 0 2 0 0 1 1 0 0 0 0 0 0 1 0 1 0 2 2 2 2 2 2 0 0 0 0 2 2 2 0 1 1 0 1 0 0 0 0 2 1 1 1 2 1 0 2 2 1 0 0 1 2 0 0 1 1 0 2 0 0 0 0 0 1 0 1 1 1 1 1 0 0 0 0 1 1 2 0 0 0 0 1 1 2 1 2 0 0 1 1 0 0 1 0 0 0 1 0 0 0 0 0 2 0 0 0 1 1 0 0 0 1 0 1 0 0 0 0 1 1 1 0 1 0 0 0
155 1 1 1 0 0 1 0 0 2 0 0 0 0 0 0 0 0 1 1 1 2 0 0 0 0 1 0 2 1 1 2 2 1 1 1 0 1 0 0 0 2 1 0 0 1 0 0 0 2 0 1 0 1 0 0 0 0 1 1 1 1 0 0 0 0 1 1 0 0 0 1 2 0 1 2 2 0 2 2 0 2 2 1 1 0 0 1 2 2 1 1 1 2 0 0 0 1 0 0 1 2 1 0 0 0 2 2 0 0 0 1 2 2 2 2 2 1 0 0 0 0 1 2 1 1 1 0 1 0 1 1 1 0 0 0 1 0 0 0 2 0 0 0 1 0 0 0 2 2 0 1 1 0 0 0 0 0 1 0 1 1 0 2 0 1 1 1 0 1 1 2 0 2 1 0 1 0 0 0 0 0 1 2 1 0 2 2 0 0 2 2 0 1 2 0 0 2 0 0 0 0 1 2 2 0 0 0 1 0 0 0 1 0 0 1 0 1 0 0 2 2 2 2 0 1 1 0 0 0 0 0 0 0 0 0 0 2 1 1 0 1 2 2 0 0 0 0 0 1 1 1 0 0 0 0 0 0 0 0 0 0 0 1 0 0 0 0 1 0 0 1 0 2 0 0 0 1 2 1 0 0 2 2 2 0 2 0 1 1 0 0 0 0 2 1 2 1 0 0 1 0 1 0 0 0 0 2 0 0 0 0 1 1 1 0 0 1 0 1 0 0 1 2 0 0 0 1 1 1 0 0 0 1 0 0 0 0 0 0 0 0 2 2 1 1 1 0 0 1 0 0 2 2 0 1 1 1 0 0 0 0 1 1 1 0 0 0 2 2 0 2 1 2 0 0 1 1 1 1 0 0 2 0 2 0 0 0 0 1 0 0 1 0 2 2 0 0 2 2 1 2 2 0 0 0 2 1 1 0 0 0 0 0 0 0 2 0 0 0 0 0 1 0 0 1 1 1 2 0 0 0 0 1 1 1 0 1 0 0 1 1 0 1 1 2 1 0 0 1 0 0 0 1 1 1 1 1 2 1 0 0 1 1 1 2 2 1 2 0 1 1 1 2 1 0 1 2 1 0 2 2 0 0 1 2 0 1 2 1 0 2 0 0 1 0 2 1 0 2 1 2 1 1 0 1 1 0 0 0 0 0 2 0 0 0 0 0 0 1 1 1 0 0 0 2 0 0 1 2 0 0 2 1 1 0 1 0 2 2 1 1 0 1 1 1 1 0 2 0 0 0 0 1 1 2 1 1 0 0 0 0 1 0 0 0 0 2 1 1 0 1 1 0 0 1 1 1 0 1 1 0 0 0 0 0 0 1 1 1 0 0 2 0 2 0 2 1 0 0 0 2 0 0 0 1 1 0 0 1 0 0 0 0 0 0 0 1 0 1 1 1 1 1 0 0 1 2 0 0 2 0 1 0 0 0 2 0 2 2 1 0 1 1 1 0 1 2 1 1 1 1 1 1 2 0 2 2 0 1 1 0 1 1 1 0 0 2 0 0 1 0 1 0 1 2 2 1 2 0 1 1 0 2 0 2 2 0 0 0 1 0 0 1 0 0 0 2 0 1 0 0 0 0 1 0 1 1 0 0 1 0 0 1 0 0 0 1 0 0 0 1 0 0 2 1 0 0 0 0 1 1 0 0 0 0 1 0 0 0 0 0 0 0 1 1 2 1 0 0 0 0 0 0 0 1 1 0 1 1 0 0 1 0 0 1 1 0 2 2 0 1 2 0 1 0 0 2 0 0 0 0 1 1 1 2 0 1 2 1 0 1 2 1 2 1 1 0 0 0 0 0 1 2 1 1 1 0 0 1 1 0 1 0 2 2 2 0 2 1 1 2 1 1 1 0 0 2 0 0 0 2 2 1 0 0 1 0 1 0 0 0 0 1 1 0 1 0 1 0 1 0 0 0 2 0 0 0 1 0 0 2 0 0 0 0 0 0 1 1 0 0 0 2 0 1 0 1 0 0 1 0 0 0 0 0 2 0 2 0 0 0 1 0 2 0 1 1 0 0 0 2 2 2 2 0 2 0 0 1 0 0 1 0 1 1 0 0 2 1 1 1 2 2 0 0 1 2 1 2 0 2 0 0 0 1 1 2 0 0 0 0 0 2 1 0 0 1 1 1 1 0 0 1 1 0 2 1 2 1 0 1 1 0 0 0 0 0 1 0 0 0 0 0 0 1 0 0 1 0 0 0 1 1 0 0 1 1 0 1 0 0 0 0 0 1 0 0 1 0 0 0
156 0 0 1 0 0 1 1 2 0 0 0 0 0 0 0 0 0 0 1 1 2 0 0 0 0 1 0 1 2 1 0 2 1 0 1 1 2 0 0 1 1 0 1 0 0 0 0 2 2 0 0 1 0 0 1 0 0 1 0 0 2 0 1 0 1 1 0 0 1 1 1 2 0 1 2 2 0 2 0 1 1 2 1 1 0 0 0 2 2 0 0 0 2 0 1 1 0 0 0 2 2 0 0 1 0 2 1 1 1 0 1 1 2 2 2 2 0 0 0 2 0 1 2 1 1 1 2 2 2 1 1 0 0 0 0 0 0 0 0 2 0 0 0 1 0 0 0 0 0 0 1 0 0 0 0 0 1 1 0 0 1 0 1 1 2 1 0 2 0 1 0 1 1 1 0 0 1 0 1 1 0 1 1 1 0 2 1 0 0 0 1 0 2 2 0 1 1 0 0 0 0 0 2 2 0 0 2 1 0 1 1 0 0 0 1 0 1 1 1 1 1 2 2 0 1 1 1 1 1 0 0 0 0 0 0 0 2 1 0 0 2 2 0 0 0 0 0 2 0 0 0 0 0 0 1 0 0 0 0 0 0 0 0 0 0 0 1 1 1 0 1 1 2 0 0 0 2 2 0 0 0 1 1 2 1 1 1 1 2 0 2 0 0 2 0 2 0 1 0 2 0 1 0 0 1 0 2 1 2 1 2 2 0 0 0 0 0 0 0 1 1 1 1 2 0 2 2 2 0 0 1 0 2 0 0 0 2 0 1 1 0 1 1 0 0 0 0 1 0 0 0 1 1 0 0 0 1 0 1 0 1 1 0 1 0 0 1 2 1 1 1 0 2 0 0 0 2 1 1 1 1 0 1 1 0 0 0 0 0 0 0 1 0 2 0 1 1 0 0 1 0 1 1 1 1 0 0 0 0 0 0 0 0 0 2 0 0 0 0 0 0 1 1 1 2 1 0 1 1 0 0 0 2 0 0 1 1 0 0 1 1 0 0 2 2 0 0 0 0 0 1 0 2 1 0 1 0 1 0 1 0 1 1 1 2 2 1 2 0 1 1 2 0 1 1 1 1 2 0 1 1 0 0 1 2 0 0 1 0 0 1 1 1 1 0 1 1 1 2 1 2 1 1 0 1 2 0 0 0 0 1 1 1 0 0 1 1 0 1 1 0 0 0 0 1 1 1 0 1 1 1 0 0 0 0 1 2 0 0 1 2 0 1 2 0 0 1 1 0 0 0 0 2 2 0 0 1 0 0 0 0 0 0 1 0 0 2 2 0 1 1 1 0 0 1 1 0 0 0 0 0 1 0 2 0 0 1 1 0 0 1 0 0 0 0 0 1 0 1 1 1 0 0 0 0 2 0 0 1 0 0 0 2 0 2 0 1 1 0 0 0 1 1 0 1 1 1 0 0 1 0 1 0 0 1 0 0 1 0 1 0 0 1 1 1 1 1 0 0 0 1 2 0 1 0 2 2 1 1 0 0 1 1 1 1 0 1 1 1 1 2 1 0 0 1 2 0 1 0 1 1 0 1 1 1 0 2 1 0 2 0 0 1 0 0 0 2 0 0 0 1 0 0 1 0 1 2 1 0 0 0 0 1 1 0 0 1 0 0 0 0 1 0 1 1 1 0 0 0 1 1 0 0 0 0 1 1 1 2 0 0 0 0 0 0 0 1 0 0 1 1 0 0 0 1 0 0 0 0 0 0 2 0 2 0 0 0 2 2 0 0 2 1 0 0 0 0 0 0 0 0 0 0 0 2 0 1 1 2 1 1 2 0 0 0 0 1 0 0 1 0 0 1 1 1 1 0 1 1 2 0 0 0 0 2 0 1 2 2 2 1 0 2 2 0 1 1 0 0 0 0 2 0 0 0 1 0 0 0 0 0 0 1 1 0 1 0 0 0 2 2 0 0 1 0 1 0 0 0 0 1 1 0 1 2 0 0 2 0 0 0 0 1 0 2 0 1 1 1 1 0 0 1 0 0 1 0 0 0 0 0 1 1 1 1 1 2 0 0 0 2 2 2 2 0 1 0 0 0 0 0 1 0 2 2 0 1 1 1 1 1 2 2 1 0 1 2 0 0 1 1 0 1 0 0 0 2 0 0 0 1 1 1 1 0 0 1 0 0 1 0 1 1 0 0 1 0 0 1 1 2 0 0 1 1 1 0 0 0 1 0 0 0 0 0 0 1 1 0 0 1 1 1 1 1 2 1 0 1 0 0 0 1 0 0 0 1 2 1 2 1
157 1 0 1 0 0 0 2 2 0 0 1 0 1 1 0 0 0 0 0 2 2 0 0 0 0 2 0 2 1 1 2 1 2 1 1 2 1 1 1 1 0 1 1 0 1 1 0 1 1 0 0 0 0 0 1 0 1 1 1 1 1 0 0 0 2 0 0 0 0 0 0 2 0 2 2 2 0 1 0 1 2 2 2 2 0 0 1 2 2 1 1 1 2 1 0 1 0 0 0 2 1 0 0 2 2 1 0 2 1 0 1 0 2 2 2 0 2 0 0 0 0 2 2 2 2 2 1 1 0 0 0 1 0 1 1 0 0 2 0 1 0 0 0 0 0 0 0 0 2 0 0 0 0 1 0 0 2 0 0 1 1 0 1 2 2 2 1 1 0 1 0 0 2 0 0 0 1 1 1 0 1 0 0 1 0 2 1 0 0 1 0 1 1 2 0 0 2 0 0 0 0 0 2 2 1 1 0 1 0 0 0 1 0 0 0 0 0 2 1 1 1 2 2 0 2 2 0 0 0 0 0 0 0 0 0 0 2 0 1 0 1 2 1 1 1 1 0 2 0 0 0 0 1 1 1 0 0 0 0 0 0 0 0 0 0 0 0 2 2 0 0 0 2 0 0 1 2 0 0 0 1 1 1 2 1 1 2 0 2 0 1 2 0 2 0 0 1 1 1 2 0 1 0 1 0 1 1 0 1 0 1 1 2 2 0 0 0 0 0 2 2 1 1 1 0 1 1 0 1 0 2 0 1 0 0 0 1 0 0 0 0 0 2 2 2 0 1 2 2 1 1 2 2 0 2 2 1 0 2 0 2 2 1 2 0 0 1 1 0 2 0 0 2 0 0 2 1 0 0 0 1 0 0 2 1 0 0 0 0 0 0 2 0 1 2 1 0 1 1 1 0 1 1 0 0 1 1 0 0 0 0 0 0 0 1 1 0 0 0 0 2 1 0 0 1 1 0 0 0 0 1 0 2 0 1 0 2 0 0 2 0 1 2 0 2 2 1 0 1 0 0 0 2 2 1 2 1 2 0 0 0 0 0 0 1 0 0 2 0 0 0 1 2 1 0 0 2 1 0 1 2 0 0 1 1 0 1 1 0 1 1 1 1 1 0 1 1 1 2 1 2 2 0 0 1 2 1 0 0 0 1 0 1 0 1 1 1 0 1 1 1 1 1 1 2 0 0 1 2 0 1 2 2 2 0 1 1 1 0 0 2 0 2 2 0 2 1 1 0 0 0 0 2 1 2 1 0 0 1 0 0 0 0 0 0 0 1 1 0 0 0 1 0 0 1 1 0 0 0 2 0 0 0 0 0 0 2 0 0 0 1 1 0 0 1 0 0 0 0 0 2 0 0 0 0 1 1 2 1 0 0 0 0 0 0 1 1 1 0 0 0 0 1 0 0 2 2 0 0 0 1 0 0 0 0 0 0 2 2 0 1 0 2 0 1 1 1 1 1 0 2 1 1 2 0 1 2 2 0 0 0 1 2 2 1 0 1 1 1 1 1 0 0 0 1 1 2 1 1 2 0 0 0 1 2 0 1 1 0 2 0 0 2 1 0 0 1 0 0 0 0 0 0 1 0 2 1 0 0 1 0 0 2 1 1 0 2 2 2 0 0 0 0 1 2 0 0 0 0 1 1 0 0 0 1 1 1 0 1 0 1 1 1 1 0 1 2 0 1 1 1 0 0 0 0 0 0 2 0 0 1 1 0 1 0 0 0 0 2 0 0 1 1 0 0 0 2 0 0 1 0 0 0 1 1 2 2 2 2 0 2 2 1 1 1 0 1 0 0 1 0 1 2 1 0 1 0 0 0 2 2 1 1 1 2 2 1 2 2 2 2 1 2 2 0 0 1 0 0 0 1 2 0 0 0 0 0 1 1 1 1 0 0 0 0 0 0 2 0 0 0 0 1 0 1 0 0 0 0 0 2 0 0 0 0 2 0 2 0 2 0 0 1 0 2 0 1 1 2 2 0 0 0 0 0 0 0 1 0 1 0 1 2 2 2 2 1 0 0 0 2 1 1 1 2 0 0 1 1 1 0 1 0 1 1 1 1 2 1 1 1 2 1 0 0 0 2 0 1 0 1 0 2 0 0 0 1 1 0 0 0 1 1 1 2 0 0 2 0 0 0 1 1 0 0 1 0 0 0 0 0 1 1 0 1 0 1 1 0 1 0 0 0 0 1 0 0 1 0 0 0 0 0 1 0 1 0 0 0 0 0 0 0 2 0 0 0 2 0 2 1
158 1 0 1 0 0 0 2 2 0 0 1 0 0 0 0 0 0 2 1 0 1 0 0 0 0 1 0 2 0 2 0 0 0 1 2 2 2 0 0 0 2 0 0 1 0 1 0 1 1 1 1 0 0 2 0 0 0 0 0 0 0 0 2 0 1 1 1 0 0 0 1 2 0 2 2 2 0 2 0 2 2 2 1 1 0 0 0 1 1 0 0 1 2 1 0 0 2 1 1 0 2 1 0 1 1 2 2 0 0 0 1 0 0 1 1 0 0 1 0 1 0 2 1 0 1 1 0 0 0 0 0 0 0 1 0 0 0 0 0 1 0 0 0 2 0 1 0 0 0 1 0 1 0 1 0 0 0 1 0 1 1 0 2 0 2 1 0 1 1 0 1 0 2 0 0 1 1 0 1 1 0 1 1 2 1 1 2 1 0 1 1 2 0 2 1 1 2 0 0 0 0 0 1 2 0 1 1 0 0 0 0 1 0 1 1 0 0 1 0 1 1 1 1 1 0 0 1 0 0 0 1 0 0 0 0 0 2 0 1 0 0 2 1 0 0 0 0 2 0 0 0 0 0 0 2 0 1 1 1 0 1 0 0 1 0 0 1 1 0 1 2 1 2 1 1 0 2 1 1 1 1 0 1 1 1 0 0 1 1 0 2 1 0 2 0 2 1 0 1 1 0 1 1 0 1 0 2 0 0 0 0 1 0 0 0 0 0 0 0 0 1 0 1 0 0 0 1 1 0 0 1 2 2 0 0 0 2 0 1 0 0 0 1 1 1 0 1 2 0 0 0 2 2 1 0 0 1 0 1 0 1 2 0 2 0 0 1 2 0 2 0 0 2 1 1 0 1 0 0 0 1 0 1 1 0 0 0 0 1 0 0 0 1 1 2 1 1 1 0 0 0 0 2 1 0 0 0 0 0 0 0 0 0 2 2 0 1 0 1 1 1 1 1 1 2 1 0 1 0 1 0 0 1 1 0 1 1 0 0 1 0 0 1 0 1 2 0 0 1 0 0 0 2 2 0 2 2 2 2 2 0 1 0 2 2 2 0 2 0 1 1 2 0 0 0 0 2 1 0 1 2 0 0 2 1 0 1 1 0 1 1 0 2 0 0 1 1 1 2 1 2 1 1 0 1 1 0 1 0 1 1 1 1 1 0 0 0 0 2 0 0 0 0 0 1 1 0 1 1 0 0 0 0 0 1 1 1 0 1 0 0 0 1 1 0 1 2 0 0 0 0 1 1 2 1 1 0 0 1 1 0 1 0 1 1 1 1 1 0 1 0 2 0 0 2 2 0 0 0 2 0 0 0 0 0 0 1 0 0 0 0 1 1 1 0 1 0 0 0 0 1 1 1 0 1 2 1 1 1 0 0 0 0 0 0 0 1 0 1 1 1 0 0 0 1 2 0 0 0 0 0 1 0 0 1 1 1 2 2 0 1 0 0 2 1 1 0 1 1 1 1 0 0 1 0 2 2 2 0 0 0 1 1 2 1 0 2 0 0 1 0 0 0 1 2 2 1 2 0 1 1 0 2 1 2 1 2 0 1 1 0 0 0 0 0 0 2 0 2 0 1 0 1 1 0 0 2 0 0 1 1 0 1 1 0 0 1 1 1 0 0 0 0 1 2 0 0 0 0 1 1 1 0 0 2 1 0 0 1 1 0 0 0 0 0 0 0 0 0 0 0 0 1 0 2 1 0 1 0 0 0 2 1 1 0 0 0 1 2 0 1 1 1 1 0 0 2 0 1 1 0 0 0 0 2 0 2 1 2 0 1 2 1 1 1 0 0 0 1 1 0 0 1 2 1 2 0 0 2 2 0 0 0 0 2 0 1 2 2 1 2 1 2 2 0 1 2 0 0 0 2 2 0 0 2 0 0 0 0 0 0 0 0 1 0 1 0 1 0 1 1 0 0 2 0 0 0 0 1 0 1 1 0 0 0 1 1 1 2 0 0 0 2 0 2 1 0 0 1 1 0 0 0 0 0 0 1 0 0 0 0 1 1 2 2 2 1 1 2 0 1 2 2 2 0 1 0 0 0 0 0 2 0 2 2 0 0 1 0 0 1 1 0 0 0 1 2 1 1 0 2 0 2 0 0 0 1 0 0 0 0 1 1 1 1 0 0 1 0 1 0 1 0 1 0 2 0 0 0 0 0 0 0 0 0 0 0 0 0 1 0 0 0 0 0 1 0 0 1 1 0 0 0 0 0 0 1 0 0 1 1 0 1 0 0 0 0 0 0 2 0
159 1 0 0 0 0 0 2 2 0 0 0 2 2 0 1 1 0 1 1 1 1 0 0 0 0 2 0 1 0 1 1 1 1 1 1 1 0 1 0 0 1 0 0 0 0 1 0 1 2 1 1 0 1 0 1 0 0 1 1 0 0 0 0 0 1 0 0 0 1 1 1 1 0 1 1 1 0 1 1 0 2 2 0 1 0 0 0 2 2 0 0 0 2 2 0 0 1 1 1 0 2 0 0 1 0 2 1 1 0 0 1 0 0 2 2 2 0 0 0 2 0 2 1 1 1 1 1 2 0 1 1 0 0 0 0 1 1 1 1 0 1 0 0 0 0 0 0 0 0 1 1 0 0 0 1 0 1 0 1 2 1 1 2 1 2 1 0 1 1 1 0 1 1 1 0 0 1 0 1 1 1 2 2 2 0 2 1 0 0 1 1 0 2 2 0 1 2 0 0 0 0 0 2 2 1 1 0 1 0 0 0 0 1 0 1 0 0 1 1 1 1 2 2 0 0 0 0 0 0 0 1 1 2 2 2 0 2 0 1 0 0 2 2 0 0 0 0 2 0 0 0 0 1 1 2 0 0 0 0 0 0 0 0 0 0 1 0 2 0 0 1 1 1 0 0 0 1 2 0 0 1 2 2 2 0 2 1 2 2 0 1 0 0 2 0 2 1 0 1 0 0 0 0 0 1 1 2 0 2 0 2 1 1 1 0 1 1 0 0 0 0 1 1 1 0 1 1 1 0 0 2 1 0 0 0 0 1 1 2 1 1 2 0 1 1 0 0 0 1 0 0 1 1 0 0 0 1 0 0 0 0 1 0 1 0 0 1 1 0 2 0 0 1 1 1 0 1 0 0 0 1 0 0 1 0 0 0 0 1 0 0 1 0 2 1 1 0 0 1 1 0 0 0 0 0 0 1 1 0 0 0 0 0 0 1 1 0 0 0 0 2 0 1 0 0 0 0 1 0 1 0 1 1 1 0 0 1 0 0 0 2 0 1 0 1 2 1 1 2 0 0 0 1 1 1 1 2 1 2 2 0 2 0 1 1 1 0 2 0 0 0 1 2 0 1 0 2 2 1 1 2 0 1 0 2 1 0 2 0 2 1 0 2 1 0 2 1 0 1 1 2 2 0 0 0 2 0 1 0 0 2 0 1 0 0 0 0 0 0 0 2 0 0 0 2 0 0 0 2 0 2 1 0 0 0 1 1 1 1 0 1 1 1 2 0 2 0 2 0 0 0 0 2 1 1 1 1 0 1 0 0 1 0 0 2 2 1 1 0 0 1 1 0 0 1 1 1 0 2 2 0 1 0 1 0 0 2 1 0 1 1 1 0 0 0 0 1 0 0 0 2 0 0 0 0 1 1 1 0 1 0 0 1 0 1 0 1 0 1 1 1 1 1 0 1 0 1 0 0 1 0 0 0 0 0 1 1 2 2 0 1 0 1 0 1 1 1 1 1 0 1 1 1 1 0 1 1 0 1 1 0 2 1 2 2 0 0 2 2 0 2 0 1 1 1 2 0 1 0 0 2 1 1 0 1 2 0 0 0 1 0 1 1 1 0 0 2 0 1 1 0 0 0 1 0 1 2 0 0 0 0 0 1 1 0 0 2 1 1 0 0 0 0 0 1 0 0 0 0 0 0 0 0 0 1 2 1 0 1 0 1 0 0 0 0 0 0 0 0 0 0 0 2 0 0 0 0 0 0 0 0 2 1 1 1 1 1 1 2 0 0 0 1 0 1 0 2 0 0 0 0 1 1 0 1 0 2 1 2 0 1 2 2 2 1 0 1 0 0 1 0 0 2 1 0 2 0 1 1 2 0 0 0 1 2 1 1 2 2 1 2 2 2 1 0 0 2 0 0 1 2 1 0 0 2 0 0 1 1 1 1 0 0 1 0 0 0 0 1 1 0 1 0 1 0 0 0 0 2 0 1 0 0 0 0 1 0 0 2 0 1 1 0 0 1 0 1 1 2 2 0 0 0 0 1 0 0 0 0 1 0 1 2 2 2 2 2 0 0 0 0 2 2 2 0 1 0 0 0 0 0 1 1 2 1 0 2 1 2 0 2 2 1 1 0 1 1 1 1 0 2 1 1 2 1 1 0 0 2 0 0 2 1 1 0 0 0 1 0 1 0 1 0 2 1 2 1 1 0 0 0 0 0 0 0 1 1 1 0 1 0 0 0 0 2 0 0 1 0 0 0 0 0 0 0 0 1 0 2 0 0 0 0 0 1 0 0 2 0 1 0
160 1 1 1 0 0 1 1 1 1 0 0 0 1 0 0 0 0 0 0 2 2 0 1 1 1 0 0 2 0 2 0 0 0 2 0 2 2 0 0 0 2 0 1 0 1 0 0 2 1 0 0 1 1 0 0 0 0 1 0 1 1 0 0 0 0 1 1 0 1 1 1 2 1 1 2 2 1 1 1 0 2 2 1 1 0 0 0 2 2 1 2 1 1 1 0 0 2 2 2 1 2 1 0 0 0 2 0 2 0 0 2 1 1 1 1 0 0 0 0 2 0 1 2 1 1 1 2 2 0 0 0 1 0 0 0 1 0 0 0 0 0 0 0 0 0 0 0 0 0 1 0 0 0 0 0 0 1 0 0 0 0 0 2 1 2 1 1 1 0 0 0 0 2 2 0 0 1 0 1 1 0 1 1 1 0 1 0 0 0 0 0 0 1 2 0 0 2 1 0 0 1 0 1 2 0 2 0 2 0 0 0 2 0 0 2 1 1 1 1 0 0 1 1 1 1 1 0 0 0 0 0 1 1 0 0 0 2 1 2 0 0 1 2 0 0 0 0 1 1 1 1 0 0 0 2 1 0 0 0 0 0 0 0 0 0 0 0 2 1 0 1 1 2 0 0 0 1 2 1 1 1 1 1 2 1 1 1 0 1 0 0 1 0 2 0 2 0 0 0 2 0 1 0 0 0 0 1 0 1 0 2 2 1 1 0 0 1 0 0 0 0 1 0 0 0 1 1 1 1 0 1 1 0 0 0 0 1 0 1 0 1 2 1 1 1 1 0 1 0 0 0 1 1 1 1 1 1 0 2 0 2 1 0 1 0 0 1 1 0 2 0 0 2 0 0 1 2 1 0 0 2 1 0 2 1 0 0 0 0 0 1 0 0 2 1 0 0 1 1 1 0 0 2 2 0 0 0 0 1 0 0 0 0 0 2 0 0 0 0 0 0 1 1 1 1 1 0 0 0 0 0 1 0 1 1 1 1 0 0 0 1 0 0 1 1 1 1 0 0 0 1 0 1 0 0 1 1 1 1 0 0 0 0 0 0 0 1 2 0 1 1 2 1 2 0 2 2 1 1 1 1 0 0 1 1 0 1 2 1 2 2 0 2 0 0 1 0 0 2 2 2 2 0 0 0 2 1 1 0 0 2 1 0 1 0 0 0 0 2 0 0 0 0 0 1 1 0 0 2 0 2 1 0 1 0 1 1 2 2 0 0 0 2 2 1 1 1 1 0 0 0 1 2 2 0 1 0 0 0 0 0 2 0 0 1 1 1 1 0 0 1 1 0 0 1 1 0 0 0 2 0 0 0 0 0 0 1 1 0 0 0 2 0 0 0 0 0 0 0 0 2 0 0 0 0 1 1 2 1 1 0 0 0 0 0 0 1 0 1 1 1 2 2 0 0 0 1 0 0 1 0 0 0 0 1 1 0 2 1 2 2 1 2 0 1 1 1 1 1 0 1 1 1 2 0 0 2 2 0 0 0 2 0 0 0 0 2 0 0 0 0 0 0 2 2 2 1 0 1 1 1 0 1 0 2 1 1 0 1 0 0 0 1 0 0 0 1 0 1 0 0 0 0 2 0 2 0 0 2 0 0 0 2 0 1 0 1 0 0 0 1 0 0 2 1 0 0 0 0 1 0 0 0 0 0 0 1 0 2 1 1 0 0 0 0 0 1 0 0 0 0 0 0 0 2 2 1 2 0 1 2 2 0 0 1 1 0 2 1 0 0 1 2 1 0 0 0 0 0 0 1 0 0 0 1 1 2 0 2 0 1 2 0 2 0 1 0 1 1 1 0 0 1 2 1 1 0 0 0 0 0 1 1 1 2 2 0 2 0 0 1 1 2 2 0 0 1 1 0 0 2 1 0 0 1 0 0 1 0 0 1 1 0 1 0 1 0 0 0 1 1 1 0 1 0 0 0 0 0 0 2 1 0 1 2 0 0 1 0 0 0 0 1 0 1 0 1 1 1 2 0 0 0 1 0 0 0 0 1 1 0 1 1 0 0 0 2 0 0 0 1 2 2 2 0 1 0 0 0 0 0 0 0 1 1 2 2 1 1 0 2 2 2 0 0 1 1 1 1 0 2 0 1 0 0 0 2 0 0 0 2 1 2 1 0 0 0 1 0 0 1 1 0 1 0 1 2 2 0 0 0 1 0 1 0 0 0 0 0 0 0 1 0 0 0 0 0 0 0 0 0 1 1 0 0 0 0 0 0 0 0 0 0 0 0 0 1 1 1 2 1
161 1 0 0 1 1 1 2 2 0 0 1 1 2 1 0 1 0 0 0 2 2 0 0 0 0 2 0 2 2 1 1 2 1 1 1 1 1 1 0 0 0 1 1 0 2 0 0 1 1 0 0 0 0 1 0 0 0 0 1 0 2 0 2 0 1 1 1 0 0 0 1 2 1 1 2 2 1 0 0 0 2 2 1 2 0 0 1 2 2 1 2 0 1 1 1 0 2 2 2 1 1 1 0 0 0 2 0 2 0 0 2 1 1 2 2 2 0 0 0 2 0 1 2 1 1 1 2 2 1 0 0 0 0 0 0 0 0 0 0 0 0 1 0 1 0 1 0 0 0 0 0 0 1 0 0 0 1 1 0 1 0 0 2 1 2 2 1 0 1 0 1 0 2 0 0 0 1 0 1 1 1 0 0 1 0 2 0 0 0 1 0 0 2 2 0 1 2 0 0 0 0 0 2 2 1 0 0 0 0 0 0 2 0 0 0 0 0 2 1 0 0 2 2 0 1 1 0 0 0 1 1 0 0 0 0 0 2 0 2 0 0 2 1 0 0 0 0 2 0 0 0 0 0 0 0 0 1 1 1 0 1 0 0 0 0 1 1 2 1 0 0 1 2 0 0 0 1 2 0 0 1 2 1 1 1 1 0 2 2 0 2 0 0 2 0 2 1 1 0 1 1 1 0 1 0 0 2 0 0 0 0 1 2 2 0 1 2 0 0 0 0 2 1 0 0 0 1 1 0 0 0 0 2 0 0 0 1 0 0 2 1 0 2 0 0 0 0 2 2 0 0 1 1 1 1 1 1 0 2 0 2 2 2 2 0 0 2 2 0 2 0 0 2 1 1 1 2 0 0 1 0 0 1 1 0 0 0 0 0 0 0 0 0 1 1 1 1 0 0 0 0 1 1 0 1 0 0 0 0 0 0 0 0 1 1 1 1 0 0 0 0 0 0 1 1 0 1 1 0 0 1 0 2 1 0 0 0 1 0 1 0 0 0 0 0 2 0 0 1 0 1 0 2 2 0 2 1 0 0 0 0 0 0 0 1 1 0 2 0 1 0 2 0 2 0 1 1 2 1 2 1 0 0 2 2 0 0 1 0 0 1 0 1 1 0 1 1 1 2 1 2 1 1 1 2 2 1 0 0 0 0 0 2 0 0 0 0 0 0 0 1 1 1 2 2 0 0 0 2 0 2 1 1 1 0 1 0 1 1 0 0 0 0 1 0 2 0 2 0 0 0 0 2 2 0 0 1 0 0 0 0 0 0 0 0 0 0 0 0 0 0 0 0 0 0 0 0 0 0 1 0 0 0 0 0 0 1 0 0 0 1 0 0 0 0 0 1 0 1 0 1 0 0 0 2 0 1 1 2 0 0 0 1 1 0 0 0 0 0 0 0 1 1 0 0 1 1 0 0 0 0 0 1 1 0 1 0 2 2 1 1 0 1 0 1 1 1 1 1 0 1 2 0 1 0 2 1 1 0 0 0 1 1 1 1 1 1 1 1 0 1 0 0 2 2 2 0 1 0 0 2 1 0 0 1 1 0 0 0 2 0 0 0 0 0 0 1 0 0 0 0 0 0 0 0 2 2 0 0 2 2 0 1 1 0 0 1 0 0 0 1 2 0 0 1 0 1 1 1 1 1 0 1 0 1 1 1 0 1 0 1 0 0 1 0 1 0 0 0 0 0 0 1 0 1 0 0 1 0 0 0 2 0 1 1 1 1 0 2 0 0 1 2 1 0 0 0 2 2 0 2 0 0 0 2 0 1 1 2 1 2 2 0 1 0 1 1 0 0 1 0 1 2 0 0 1 0 0 1 1 0 0 0 2 1 1 0 2 1 1 2 1 2 2 0 1 2 0 0 0 2 1 0 0 1 0 1 1 0 1 0 0 0 0 0 0 0 0 0 2 2 0 0 1 0 1 0 1 0 0 1 0 0 0 0 0 0 1 1 1 0 1 1 0 1 0 0 1 2 2 0 0 0 0 0 2 0 1 0 0 0 0 1 2 2 2 1 0 0 1 2 2 2 2 0 1 1 0 0 1 0 1 0 2 2 1 0 2 2 0 2 2 1 2 0 0 2 0 0 1 1 0 2 0 0 0 2 0 0 0 1 0 1 0 0 1 1 0 0 1 0 1 1 1 0 2 0 0 0 0 0 1 0 0 0 0 0 0 0 0 0 0 0 0 2 0 0 0 0 0 0 0 0 0 0 0 1 0 1 0 0 0 1 0 0 0 0 0 0 1 1
162 1 0 0 1 0 1 1 1 1 0 0 0 0 0 0 0 0 1 1 1 1 0 0 0 0 0 0 2 0 2 1 1 1 0 1 1 2 0 0 0 1 0 0 1 0 1 0 1 1 0 1 0 1 1 0 0 0 2 0 0 1 1 0 0 0 1 2 0 0 0 2 2 0 2 2 2 0 2 1 1 2 2 1 2 0 0 0 2 2 0 1 2 0 0 0 0 0 0 0 2 1 1 0 1 1 1 1 1 0 1 2 0 0 0 0 0 1 0 0 1 0 2 1 1 1 1 0 2 0 0 0 0 0 0 0 0 0 0 0 0 0 0 0 0 0 0 0 0 0 1 0 0 0 0 0 1 1 1 0 0 0 0 1 0 0 1 0 1 1 1 0 0 2 2 0 0 0 0 0 0 0 0 0 1 0 2 1 0 1 1 1 1 0 1 1 1 2 0 0 0 0 1 1 1 0 1 1 1 0 0 0 1 0 0 0 0 0 0 1 1 1 2 2 0 0 0 0 0 0 0 1 1 1 1 0 1 2 0 2 0 0 2 2 0 0 0 0 2 0 0 0 1 0 0 2 1 1 1 1 0 1 0 0 1 0 0 1 1 0 0 1 0 1 1 1 0 2 2 1 1 1 2 2 2 0 2 2 0 2 0 0 1 1 2 1 1 1 0 1 0 0 0 0 0 0 0 1 0 1 0 2 1 2 2 1 0 0 1 0 1 1 0 0 1 0 2 2 1 2 0 0 0 0 0 0 0 1 0 1 1 1 1 2 2 2 0 1 1 2 1 1 2 2 0 1 1 1 0 0 1 0 2 2 2 1 0 1 1 0 2 0 0 2 0 0 0 0 0 0 0 1 0 0 1 0 0 0 0 1 1 1 2 0 2 0 1 1 1 1 1 1 0 0 0 1 0 1 0 1 0 0 0 0 1 2 0 0 0 0 0 2 1 1 0 0 0 2 2 0 0 1 0 0 0 0 0 0 0 0 1 1 0 1 1 2 2 0 0 0 0 1 0 0 0 0 0 0 0 0 0 0 2 0 2 2 2 2 2 1 0 0 2 0 1 0 1 2 1 0 1 1 0 0 2 1 0 0 1 0 0 1 0 1 0 0 1 1 0 1 1 2 1 1 0 1 2 0 1 0 0 1 1 0 1 0 0 0 0 2 0 0 1 0 0 2 0 0 1 2 0 1 1 1 1 2 2 0 1 1 0 0 0 1 1 0 1 1 1 0 1 1 0 1 1 1 0 1 0 1 0 0 0 0 1 0 0 0 0 0 0 1 0 0 1 0 1 0 0 0 2 0 2 0 1 1 1 2 2 2 0 0 0 0 0 0 0 0 0 1 0 2 1 0 0 0 2 0 1 1 1 0 0 2 0 1 0 0 0 0 0 0 0 0 0 1 1 0 0 0 0 0 0 0 0 1 1 0 2 2 0 0 0 1 1 1 1 0 0 0 0 1 0 2 1 1 1 2 2 0 0 0 1 2 2 2 1 2 0 0 1 0 0 0 2 2 2 1 1 0 1 0 0 1 0 2 2 1 1 0 2 0 0 2 0 0 0 2 0 1 0 0 0 0 2 0 2 1 1 1 1 1 0 1 0 1 0 2 1 1 0 0 0 0 1 0 0 0 0 0 1 1 0 0 0 0 2 1 1 2 1 0 0 0 1 0 1 0 0 0 0 0 0 0 0 2 0 0 1 0 0 1 1 0 0 2 2 0 2 2 0 0 1 0 0 1 0 1 1 1 1 1 1 1 1 2 0 2 2 2 0 2 2 0 2 0 1 1 0 0 1 0 1 2 2 1 1 0 0 1 2 1 1 1 1 2 2 0 2 1 1 2 0 2 2 1 0 2 0 0 1 2 2 1 0 1 0 0 0 0 0 0 0 0 0 0 0 0 0 1 2 1 0 0 1 0 0 0 0 0 0 2 0 0 1 0 1 0 2 0 0 0 0 1 0 1 0 2 0 0 0 1 0 0 0 0 2 2 0 0 0 0 0 1 2 1 2 2 0 0 0 2 0 0 1 1 0 2 1 2 1 0 1 0 1 2 0 1 2 1 0 2 2 2 0 0 1 2 0 0 0 2 1 1 2 2 2 0 2 0 1 0 0 1 0 1 0 0 0 0 0 2 2 0 0 0 1 0 0 0 0 0 0 0 0 0 0 0 0 0 0 0 0 0 0 1 1 0 0 0 0 0 0 0 0 0 0 0 0 0 0 1 0 0 1 1 1 0 2 2 2 0
163 1 0 2 0 0 2 2 2 0 0 1 0 1 1 0 0 0 1 1 1 1 1 0 0 0 0 0 2 0 2 0 1 1 0 1 1 1 0 0 1 0 0 0 0 0 0 0 1 1 1 1 1 0 0 1 0 0 1 0 2 2 0 2 0 1 0 1 0 0 0 1 1 0 1 1 1 0 1 0 0 1 2 1 2 0 1 1 2 2 1 1 1 2 0 0 0 1 1 1 1 2 1 0 0 0 2 2 0 0 1 2 0 1 1 1 1 0 1 0 1 0 2 1 1 1 1 2 2 0 0 0 0 0 1 1 0 0 0 0 1 0 0 0 1 0 1 0 0 0 0 0 0 0 0 0 0 0 0 0 1 1 1 2 0 2 0 1 0 1 1 1 1 1 2 0 1 0 0 0 0 0 2 2 2 0 2 2 1 1 1 1 0 2 2 0 1 1 0 0 0 0 1 0 0 0 1 0 1 0 0 0 1 1 0 0 0 0 2 0 0 0 1 1 0 1 1 0 0 0 0 0 1 1 1 0 1 2 0 2 0 0 2 0 0 0 0 0 2 0 0 0 1 0 0 2 1 0 0 0 0 0 0 0 0 0 0 0 1 1 0 1 0 2 0 0 0 1 2 2 2 2 2 1 1 0 2 1 1 2 0 1 0 0 1 0 2 1 0 0 1 0 0 1 0 0 0 2 0 1 0 2 2 2 2 0 1 2 0 0 0 0 1 2 1 0 1 2 0 1 0 0 0 2 0 0 0 0 0 1 0 1 1 2 0 0 1 0 1 2 0 0 2 2 1 1 1 0 0 1 0 1 0 0 0 0 0 1 2 1 1 1 0 2 0 0 2 1 1 0 1 2 0 0 2 0 0 0 0 0 0 1 0 0 1 1 1 0 0 1 1 0 1 1 1 1 0 1 0 1 1 1 0 0 0 2 0 1 0 1 1 1 1 1 2 2 0 0 1 1 0 2 2 0 2 0 0 1 0 0 1 1 0 1 0 1 2 0 0 2 0 1 0 1 1 1 1 2 1 1 0 0 0 0 0 0 0 2 1 1 0 0 1 1 0 1 2 1 2 1 2 0 0 0 2 0 0 1 1 0 1 1 1 0 2 0 2 2 2 2 1 2 2 0 0 1 1 0 1 0 0 2 0 1 1 0 0 0 0 1 0 0 1 0 0 2 0 1 1 1 1 0 0 0 0 1 0 0 2 1 1 1 0 1 1 0 2 0 2 0 0 0 0 2 2 1 2 0 0 0 1 0 1 0 1 1 1 2 1 1 0 0 1 0 1 1 2 0 0 0 0 0 0 0 0 0 0 2 0 0 0 0 0 2 1 1 1 0 0 0 0 1 0 1 0 0 0 0 0 1 0 0 0 0 0 0 0 0 0 0 0 0 0 0 0 0 2 1 0 0 1 0 0 0 0 1 0 1 2 2 0 0 1 1 0 2 2 1 2 2 0 1 1 1 1 1 2 2 2 0 0 0 0 0 0 0 0 2 0 0 1 0 1 0 0 2 1 0 1 0 0 2 0 1 0 1 1 1 0 1 1 0 0 0 0 0 1 1 0 1 0 1 0 0 1 0 2 1 1 1 1 0 0 1 1 1 0 1 0 0 0 2 0 0 1 1 0 0 0 0 0 0 0 0 0 1 1 0 0 1 0 0 0 0 2 0 2 1 0 0 1 0 0 0 0 2 0 0 1 0 0 1 0 0 0 0 0 0 2 0 2 0 1 0 1 1 0 2 0 0 1 0 0 0 1 2 0 1 2 2 1 2 2 0 0 0 0 1 0 0 1 0 0 1 2 2 1 1 1 1 1 0 0 0 2 1 2 1 2 2 1 1 0 2 2 0 0 1 0 0 1 2 1 1 0 2 0 0 0 0 0 0 1 0 1 0 1 0 0 0 1 1 0 0 1 0 0 1 0 0 0 1 0 0 1 0 0 0 1 1 0 0 0 2 0 2 0 1 1 0 0 1 1 1 0 1 0 0 0 0 0 0 0 2 2 2 2 2 0 0 0 0 2 2 2 1 1 2 1 1 1 0 0 0 0 0 1 0 1 0 0 1 2 1 0 0 2 1 1 1 1 1 1 2 1 1 1 1 0 1 0 1 1 2 1 0 0 2 0 1 0 0 0 0 1 0 2 1 1 0 0 0 1 0 1 1 1 0 0 0 1 0 0 0 0 0 0 0 1 0 0 0 2 2 0 0 0 0 0 0 0 1 0 2 1 0 0 0 0 0 1 1
164 0 0 2 0 0 2 2 2 0 0 0 1 1 0 0 0 1 2 1 1 1 0 0 0 0 0 0 1 1 0 1 1 1 1 1 1 0 1 0 0 0 0 0 1 0 1 0 1 0 0 0 0 1 1 1 0 1 1 1 1 1 1 1 0 0 1 1 0 0 0 0 2 0 1 2 2 0 2 0 1 2 2 2 2 1 0 0 2 2 1 2 1 0 2 0 0 0 0 0 2 1 0 0 0 0 2 2 1 0 0 1 0 1 1 1 0 0 0 0 2 0 2 1 1 1 1 0 0 0 1 1 0 0 0 0 0 0 0 0 0 0 0 0 2 0 0 0 0 1 1 0 0 0 0 0 0 1 0 0 1 0 0 2 0 1 2 1 1 0 0 1 0 2 2 0 0 1 1 1 0 1 1 1 1 0 1 1 0 0 2 0 0 0 1 0 0 2 0 0 0 0 0 0 2 0 1 1 1 0 1 1 1 0 0 0 0 0 1 1 1 1 1 1 1 1 1 0 0 0 0 0 0 1 1 1 0 2 0 2 0 0 2 1 0 0 0 0 2 0 0 0 1 0 1 2 1 1 0 0 0 0 0 0 1 0 0 0 2 1 0 1 2 2 0 0 0 1 2 0 0 0 2 2 2 0 2 0 1 2 0 2 1 0 2 0 2 1 0 0 0 0 0 0 0 1 0 2 1 1 0 1 1 2 1 0 0 0 1 0 2 2 2 1 1 0 2 1 1 1 0 1 1 1 0 0 0 2 0 1 0 0 1 2 0 0 0 1 0 1 0 0 1 1 0 1 1 1 0 1 1 2 1 1 1 0 0 0 2 2 0 2 0 2 0 0 1 1 1 0 0 0 1 0 0 0 0 0 0 1 0 0 0 0 2 0 0 1 0 1 1 1 2 0 0 1 1 1 1 0 0 0 0 0 0 1 1 1 0 1 1 1 0 1 1 1 2 0 0 0 0 0 1 1 0 0 1 1 0 1 1 1 0 0 2 2 0 0 0 1 0 0 0 2 1 0 1 0 0 0 0 0 1 1 1 1 1 0 2 0 0 0 1 2 0 2 0 2 2 1 1 0 0 0 0 2 0 1 2 1 0 2 1 1 1 0 2 1 1 2 1 2 1 0 1 0 2 0 1 0 0 2 0 1 1 0 1 0 0 1 0 0 0 0 0 1 1 2 0 0 2 0 1 0 1 0 1 2 1 1 1 1 1 0 2 0 1 1 1 0 0 0 0 1 2 0 0 1 0 1 0 0 0 0 1 0 0 2 1 1 1 0 0 0 0 0 0 2 0 2 2 0 1 0 1 0 0 1 1 1 0 0 1 0 1 0 0 0 0 1 0 2 0 0 0 0 1 1 1 1 1 0 0 0 0 0 0 1 1 0 0 0 0 0 0 0 2 1 0 0 1 0 1 0 0 1 0 0 2 2 0 1 0 0 2 0 0 1 2 2 0 1 1 0 1 0 1 1 0 1 1 0 2 2 2 2 0 2 0 0 0 0 1 1 1 2 2 0 2 0 1 1 0 1 2 2 0 0 0 0 2 0 0 1 0 0 0 1 0 1 1 1 0 1 0 0 1 2 0 0 2 2 0 1 0 1 1 0 1 1 0 0 1 0 1 0 0 1 0 0 1 1 0 0 0 0 1 0 0 2 1 0 0 0 1 1 2 0 0 0 0 0 0 0 0 0 0 0 0 0 0 0 2 0 1 1 1 1 1 2 0 0 2 0 0 1 0 1 1 1 0 1 0 0 0 2 0 2 2 2 0 2 2 1 1 1 0 0 0 1 1 0 0 2 0 2 2 0 1 0 1 0 1 1 1 1 2 1 2 2 2 1 1 2 2 0 0 1 0 0 1 2 2 1 0 2 0 0 1 0 0 0 1 0 1 0 1 0 0 0 2 2 0 0 2 0 0 0 1 1 0 1 0 0 0 2 0 0 1 0 1 0 0 1 0 2 0 1 1 2 2 0 0 0 0 0 1 0 1 0 1 0 2 2 2 2 2 2 0 0 2 2 1 1 1 1 1 1 0 0 0 0 1 0 1 1 1 1 2 1 0 2 2 1 0 0 0 1 0 0 0 2 0 2 0 0 0 1 0 0 0 0 1 2 2 1 0 0 2 0 2 0 2 0 0 0 0 0 1 1 0 1 0 0 0 0 0 0 1 0 0 0 1 0 0 0 0 0 0 0 0 0 0 1 0 0 0 0 0 0 0 0 0 0 2 0 0 0 0 0 1 0
165 0 0 2 0 0 1 2 2 0 0 2 0 1 0 0 0 0 1 1 1 2 1 0 0 0 2 0 2 2 1 2 1 0 2 0 2 2 0 1 0 1 1 0 0 1 1 0 1 1 0 1 0 1 1 1 0 0 2 0 0 1 0 0 0 0 1 0 0 0 0 0 2 0 1 2 2 0 2 0 2 2 1 0 0 0 0 0 0 1 0 0 0 1 1 0 0 0 0 0 2 1 2 0 1 1 2 1 0 0 1 1 1 2 2 2 1 0 0 0 2 0 1 1 0 0 0 1 1 0 0 0 0 0 0 0 0 0 0 0 0 0 0 0 0 0 0 0 1 1 0 0 0 0 0 0 1 0 0 0 0 0 0 2 1 2 0 0 1 0 0 1 0 2 1 0 0 0 0 0 0 0 0 0 1 0 2 1 0 0 1 1 1 1 2 0 1 1 0 0 0 0 0 1 2 0 1 0 2 0 0 0 1 1 0 0 0 0 1 1 0 0 2 2 0 2 2 1 1 1 0 0 0 1 1 1 0 2 0 1 0 0 2 1 0 0 0 0 1 0 0 0 1 0 0 0 0 0 0 0 0 0 0 0 0 0 2 2 0 0 0 2 0 2 0 0 0 2 1 0 0 1 1 2 1 0 2 2 0 2 0 1 1 0 2 0 0 0 1 0 0 0 0 0 0 1 0 2 0 2 0 1 2 1 1 0 0 0 1 1 1 1 1 1 0 0 1 1 1 0 0 1 1 0 0 0 0 1 1 1 1 1 2 1 0 0 1 0 1 2 1 1 0 0 0 0 0 1 0 2 0 2 2 1 2 0 0 1 1 0 2 0 2 0 1 1 2 2 0 0 0 1 0 1 1 1 0 0 0 0 0 1 0 0 1 2 1 1 0 0 0 0 1 1 1 0 1 0 0 0 0 0 0 0 0 0 2 0 0 0 0 0 1 2 1 1 0 0 0 0 1 0 0 1 0 1 1 1 0 0 2 0 0 2 0 2 2 1 2 1 0 0 0 2 1 0 1 1 1 1 1 0 1 1 1 2 2 2 1 1 0 0 2 1 1 1 1 2 2 1 1 2 0 0 1 1 0 1 1 0 1 1 0 1 1 0 1 1 1 2 1 2 1 1 0 1 2 0 1 0 1 0 0 1 1 0 0 2 0 2 2 1 0 1 1 2 0 0 1 2 0 1 1 1 1 1 1 0 2 2 0 1 0 0 1 1 2 2 0 0 0 0 1 1 2 0 1 0 0 1 0 0 1 1 0 1 1 1 0 1 0 0 0 0 0 0 0 0 0 0 1 0 1 0 1 0 0 1 1 0 0 0 2 0 1 0 0 0 0 0 0 2 0 0 0 0 0 0 0 1 1 0 0 0 0 0 0 1 0 0 0 0 0 0 0 1 1 1 0 0 1 0 1 0 0 1 1 0 2 1 2 0 1 2 0 1 1 0 1 1 0 1 2 0 1 0 2 2 1 0 0 0 2 2 2 2 0 2 0 0 1 0 0 0 0 0 1 0 1 0 0 2 0 1 1 2 1 2 2 0 2 0 1 1 0 0 0 2 0 2 0 0 0 0 1 0 2 2 0 0 0 0 0 2 1 0 0 0 1 1 0 0 0 0 2 1 0 1 1 1 1 1 0 0 0 0 1 1 0 1 0 1 1 1 1 0 1 1 0 0 0 0 0 0 0 1 1 0 0 0 0 0 0 0 0 1 1 0 2 1 1 1 2 0 0 0 0 1 0 0 0 1 1 1 1 2 0 2 1 2 0 2 2 1 1 1 0 1 1 0 0 0 2 2 0 1 1 0 0 2 2 0 1 1 0 2 1 0 2 1 0 1 0 1 2 0 2 2 0 0 0 2 2 1 0 1 0 0 1 0 0 0 1 0 1 0 1 1 0 0 2 2 0 0 2 0 0 0 1 0 1 2 0 0 0 0 0 0 2 0 1 1 0 2 0 2 0 1 2 2 2 0 0 0 0 0 1 0 0 0 0 0 1 1 0 0 0 2 0 0 0 1 1 1 2 1 1 0 1 0 0 0 1 0 1 1 1 1 0 0 0 0 2 1 1 0 0 1 0 0 0 1 0 2 0 0 0 1 0 0 0 0 2 1 1 0 0 1 1 1 0 0 0 0 2 0 2 0 0 0 0 0 0 1 1 2 1 0 1 1 0 0 1 0 0 0 1 0 0 0 0 0 0 1 0 0 0 1 1 1 0 0 1 0 1 0 0 0 0 0 2 0
166 0 0 2 0 0 2 1 1 1 0 0 0 0 0 0 0 0 0 0 2 2 0 0 0 0 1 0 1 0 1 1 0 1 1 0 2 1 0 0 0 2 0 0 0 0 0 0 2 0 0 0 0 0 0 1 0 0 2 0 0 1 0 1 0 0 1 1 0 0 0 1 1 0 2 1 0 0 1 0 0 2 2 0 0 1 0 1 1 2 1 1 0 2 1 0 0 0 0 0 2 2 0 1 1 0 2 1 1 0 0 2 0 1 1 1 0 0 0 0 2 0 2 2 2 2 2 1 2 1 0 0 2 0 0 0 2 0 0 0 0 0 0 0 0 0 0 0 0 0 0 0 1 0 1 0 1 1 0 0 0 2 0 2 2 2 2 1 1 0 0 0 0 2 2 0 0 0 0 0 0 1 1 1 1 0 1 1 1 0 1 1 2 0 2 1 1 2 0 0 0 1 0 1 2 0 1 2 0 0 0 0 0 0 0 2 1 2 0 0 2 2 0 1 1 0 0 0 0 0 0 0 0 0 0 0 0 2 0 1 0 0 2 1 0 0 0 1 1 1 1 1 0 0 0 1 1 0 0 0 0 0 0 0 0 0 1 0 2 2 0 1 1 2 0 1 0 2 1 1 1 2 1 2 1 0 1 0 0 1 1 0 0 1 2 1 0 0 0 0 1 0 0 0 0 1 0 2 1 2 1 2 2 1 2 0 1 0 0 0 0 0 1 1 0 0 0 2 0 0 0 1 0 1 0 0 0 1 0 1 1 1 2 1 1 1 1 1 1 1 1 1 2 2 1 0 0 2 0 0 0 0 2 1 2 0 0 1 2 1 1 1 0 2 0 0 2 1 0 0 1 1 2 0 1 1 0 0 0 0 0 1 1 0 2 0 1 0 0 0 0 0 1 1 1 0 1 1 0 0 0 0 0 0 0 2 0 0 0 0 0 1 1 2 2 2 0 0 1 0 1 0 0 1 1 0 0 2 0 0 1 1 1 1 1 2 2 0 0 1 0 1 0 1 1 1 1 0 2 0 0 0 0 0 0 0 0 0 2 1 0 0 1 1 0 1 2 2 2 2 2 1 0 2 0 2 2 1 1 1 0 1 1 0 0 0 1 2 1 1 0 1 2 0 0 0 1 0 1 0 0 1 1 0 0 1 1 1 0 2 1 0 1 1 1 1 1 1 0 0 1 0 2 1 2 1 2 1 1 1 0 1 0 0 1 1 0 1 1 0 0 0 1 1 1 1 0 0 0 0 2 0 0 2 0 0 0 1 1 0 0 1 0 0 1 0 1 1 0 1 2 0 1 0 0 1 0 1 0 0 0 1 1 0 0 0 1 0 0 0 0 1 0 0 0 1 1 0 0 1 1 0 0 0 1 1 0 0 0 0 0 0 1 0 0 0 2 1 0 0 1 0 0 0 0 0 1 0 2 2 0 1 1 1 1 0 0 1 1 1 0 2 0 2 0 1 2 2 1 1 1 0 1 1 1 0 0 2 0 0 1 0 0 1 1 2 2 0 2 0 0 1 2 2 0 2 0 2 0 1 1 0 0 2 0 0 0 0 0 0 0 0 0 1 1 0 1 1 1 0 1 1 0 2 0 1 1 1 0 0 0 0 0 1 1 1 1 0 0 0 0 0 0 0 0 0 0 1 0 1 0 0 0 0 0 1 1 1 0 1 1 1 0 1 0 0 0 0 2 0 0 1 2 0 0 2 2 0 2 2 0 1 2 0 0 0 0 2 0 0 0 0 1 1 1 2 0 2 1 2 0 1 2 1 1 0 0 0 1 0 0 0 1 2 1 1 1 0 0 1 1 1 1 1 1 2 2 0 2 1 1 1 0 2 2 0 2 1 0 0 0 1 2 1 0 2 0 1 1 1 1 0 0 1 1 0 1 0 0 0 2 2 0 0 1 0 1 0 0 1 0 1 0 1 0 0 0 0 2 1 0 0 0 2 0 1 0 1 2 2 2 0 0 1 0 0 1 0 0 0 0 0 0 2 2 2 2 2 0 1 0 0 2 2 2 0 2 2 0 0 0 0 1 0 1 1 2 1 1 0 0 1 1 1 0 0 1 1 0 0 0 2 0 0 2 1 1 1 0 1 1 0 1 1 1 2 0 0 2 0 2 0 1 0 1 1 1 1 1 0 0 0 0 0 1 1 0 0 0 0 0 0 0 0 0 2 0 0 2 0 0 0 0 0 0 0 0 2 0 2 0 0 0 1 0 0 0 0 1 0 0 0
167 0 0 2 0 0 2 1 2 0 0 0 0 0 0 0 0 0 1 1 1 1 0 0 0 0 2 0 1 0 1 1 0 1 0 2 2 2 1 1 0 1 1 1 0 0 0 0 1 1 1 1 0 0 1 2 0 0 1 1 1 1 0 1 1 0 2 1 0 1 1 2 2 2 2 2 2 0 2 0 1 1 2 0 2 0 0 1 2 2 1 1 0 1 1 0 0 1 1 1 1 1 0 0 0 0 2 0 2 0 0 2 0 1 2 2 0 0 0 0 2 0 2 0 0 0 0 2 2 1 1 1 0 0 0 0 0 0 0 0 1 0 0 0 1 0 0 0 0 1 0 0 0 1 0 0 1 1 0 0 1 0 0 2 1 1 1 1 0 1 0 1 0 2 2 0 0 0 0 0 0 1 1 1 2 1 1 2 1 0 2 1 1 0 1 0 0 1 0 0 0 0 0 2 2 0 0 1 0 0 1 0 2 0 0 2 1 1 1 1 0 0 2 2 0 2 2 0 0 0 0 0 0 0 0 0 0 2 0 1 0 0 2 2 0 0 0 0 2 0 0 0 1 0 0 0 0 0 0 1 1 1 0 0 0 0 1 0 2 0 0 1 1 1 0 0 0 2 1 0 0 1 2 1 1 0 2 1 0 1 0 2 1 1 2 1 1 1 0 1 1 1 0 1 0 0 0 2 0 1 0 1 0 1 1 0 1 0 1 0 1 1 1 1 1 0 0 2 0 0 0 2 0 1 0 0 0 1 0 1 0 1 1 0 0 0 1 0 0 1 0 0 2 2 0 1 1 1 0 1 0 2 2 0 2 0 0 0 0 0 2 0 0 2 0 0 2 2 1 0 0 0 1 0 2 1 0 0 0 0 1 2 2 1 2 1 1 1 0 0 0 1 1 0 0 1 0 1 0 1 1 1 0 0 0 1 1 1 0 1 1 1 0 0 0 0 1 0 2 2 0 1 0 2 0 2 0 0 0 0 1 1 0 2 1 2 2 0 0 1 0 0 0 1 1 1 1 1 0 0 1 0 0 0 0 0 0 1 2 1 0 0 0 2 1 1 0 1 2 1 2 1 0 0 1 2 0 1 2 1 1 2 1 0 0 0 1 1 1 1 1 2 1 1 0 1 2 1 1 0 0 2 0 2 0 0 1 0 0 0 0 2 0 0 0 1 1 1 1 1 1 0 1 0 1 1 1 1 1 1 0 2 0 1 1 0 1 1 1 0 0 0 1 1 1 1 0 1 0 0 0 0 0 1 1 0 0 2 1 1 1 1 0 0 0 0 0 1 1 1 2 0 1 0 1 1 1 1 0 0 1 0 2 0 0 1 0 0 0 0 0 1 0 0 0 0 0 2 2 2 1 0 0 0 0 0 0 0 0 0 0 0 0 0 0 0 2 2 0 0 0 1 0 1 1 0 0 0 2 2 1 2 0 0 2 1 1 1 1 1 0 2 2 0 2 0 2 2 1 1 0 1 1 1 1 1 1 2 0 0 1 0 1 0 0 1 1 0 1 0 1 1 0 2 1 2 1 1 0 1 2 0 1 1 0 0 0 1 0 1 0 0 0 0 1 0 2 2 0 0 1 1 1 0 0 0 0 1 1 1 0 0 0 1 0 1 1 0 0 0 1 1 0 0 0 1 1 1 0 2 1 1 1 1 1 0 1 0 0 0 1 1 0 0 0 2 1 0 1 0 0 1 0 0 0 1 1 0 2 0 1 1 0 0 0 0 0 1 1 1 0 1 0 0 0 2 0 2 0 2 0 1 2 0 1 0 1 1 0 0 1 0 1 2 1 0 1 0 1 0 1 0 0 0 1 2 1 0 2 2 2 2 1 2 2 0 1 0 0 1 0 0 1 1 0 2 0 2 2 0 0 0 0 0 1 0 0 0 0 0 2 2 0 0 1 0 1 0 0 0 0 1 0 0 0 0 1 0 2 1 1 0 1 1 0 0 0 1 0 0 1 0 0 0 0 0 0 1 0 0 0 0 0 1 1 0 1 2 0 1 0 1 1 1 2 0 1 0 0 1 0 1 1 1 2 2 1 2 2 2 0 2 1 0 1 0 1 2 1 1 0 2 0 1 0 0 0 2 0 0 0 2 2 1 1 0 2 0 0 0 2 0 0 0 2 0 2 1 1 0 0 0 0 1 1 2 1 0 0 0 1 0 0 1 1 1 0 0 0 0 0 0 0 0 0 0 0 1 0 1 0 0 0 0 0 2 0 0 2 0 1 1
168 0 0 0 0 0 0 1 1 2 0 0 0 0 0 0 0 0 1 1 1 2 0 0 0 0 1 0 1 0 1 1 1 1 0 2 1 1 0 0 0 2 1 1 0 1 1 0 2 0 0 1 0 0 0 1 0 0 1 1 1 1 0 0 0 0 1 1 0 0 0 1 2 0 0 2 2 0 2 1 0 1 2 0 1 0 0 1 1 1 0 1 1 1 0 0 0 2 0 0 2 0 0 0 1 0 2 2 0 0 0 0 0 0 0 0 0 0 0 0 2 0 1 1 0 0 0 1 1 1 1 1 0 0 0 0 0 0 0 0 1 0 0 0 0 0 0 0 0 0 0 0 0 1 0 0 0 0 0 0 0 1 0 2 1 2 1 0 0 2 2 1 2 0 2 0 1 0 0 0 0 1 0 0 0 0 1 1 0 0 1 1 1 1 2 0 0 1 1 1 0 1 0 2 2 0 1 1 1 0 0 0 1 0 0 0 0 0 1 0 0 0 1 2 0 1 1 0 0 0 0 1 0 0 0 0 0 2 0 1 0 1 2 2 0 0 0 0 1 1 1 1 1 0 1 2 1 1 1 1 0 1 0 1 0 0 1 0 1 1 0 1 1 2 0 1 0 2 1 1 1 1 0 0 2 2 0 0 1 1 0 0 0 0 2 0 2 0 0 0 1 0 0 1 0 1 0 2 2 2 1 1 1 1 1 0 0 0 0 0 1 1 2 1 2 0 2 1 0 0 0 2 1 1 0 0 0 2 1 1 0 1 2 1 0 0 1 1 2 0 0 0 1 1 0 0 0 1 0 2 0 2 1 0 1 0 0 2 2 0 2 0 2 1 2 2 2 1 0 0 0 0 1 0 1 1 0 0 0 2 0 0 1 0 2 0 1 0 0 1 0 1 0 2 1 0 0 1 0 0 0 0 0 0 0 1 1 1 1 1 1 1 0 1 0 0 0 0 1 1 0 0 0 1 1 0 1 1 0 0 1 1 0 0 1 1 2 0 0 0 0 1 0 2 2 0 2 1 1 0 1 0 1 0 1 1 1 1 2 0 0 0 2 1 1 0 1 2 2 1 1 1 0 0 1 2 0 0 2 0 0 2 0 1 0 0 2 1 0 1 1 2 1 1 0 1 2 0 1 0 0 2 1 1 1 0 0 0 0 0 0 1 1 1 1 1 1 1 1 1 1 0 1 1 1 0 1 2 1 1 1 1 1 0 2 0 1 0 2 0 0 0 0 1 2 0 0 0 0 0 1 0 1 0 0 2 2 1 1 0 0 2 0 0 0 0 0 2 0 2 2 0 2 0 1 1 1 0 0 0 0 1 1 1 1 0 1 1 0 1 1 1 2 0 0 1 2 1 2 1 0 0 1 1 1 2 1 2 0 1 0 0 1 1 0 1 1 2 0 0 1 0 0 0 0 0 2 0 2 1 1 1 1 1 0 1 1 1 1 1 1 1 1 0 2 0 1 1 1 0 0 0 1 0 0 0 0 2 1 0 1 0 0 0 0 1 1 0 2 0 1 0 1 2 0 2 2 2 0 0 0 2 1 2 0 0 0 1 0 1 0 1 0 0 1 0 2 1 0 0 1 0 0 1 1 0 0 1 2 2 0 0 1 0 1 0 0 1 0 0 2 2 0 0 0 0 1 1 0 1 0 1 0 0 1 1 1 0 0 0 0 0 0 0 0 1 2 0 1 1 0 0 1 0 1 0 0 0 1 1 0 0 0 0 0 0 0 1 0 0 0 0 0 0 0 1 0 2 1 2 0 2 2 1 1 1 0 0 0 0 0 0 1 1 1 2 0 1 1 0 1 1 0 0 2 1 2 2 1 1 1 1 1 2 2 0 2 1 0 1 1 1 1 1 0 2 0 0 0 0 0 0 0 0 0 0 0 0 0 0 2 2 0 1 0 0 1 0 0 0 0 1 1 0 1 1 0 0 2 1 1 0 0 1 0 1 0 1 1 1 2 0 0 0 0 0 1 0 1 0 0 0 0 0 1 0 0 2 0 0 0 1 1 1 1 1 0 1 0 2 0 0 1 0 2 2 1 0 1 1 0 1 2 1 1 0 2 2 0 0 2 0 1 2 1 0 0 1 0 0 0 1 2 1 1 0 1 1 1 0 1 2 1 0 1 0 1 0 0 0 0 0 0 1 0 0 1 0 1 0 0 0 0 1 1 1 0 0 1 1 0 0 1 1 1 2 2 0 0 1 0 1 0 1 0 1 0 1 1 1 2 1
169 0 0 2 0 0 1 1 1 1 0 1 0 1 1 0 1 0 1 1 1 2 2 0 0 0 1 0 1 1 0 1 2 2 0 1 1 2 0 0 1 0 0 0 0 1 1 0 0 2 2 2 0 1 0 1 0 0 2 0 0 2 0 1 1 1 1 0 0 1 1 2 2 0 0 2 2 0 2 0 1 1 1 0 1 1 0 0 2 2 0 0 2 1 0 0 0 1 1 1 1 1 0 1 0 1 1 1 1 0 0 2 1 2 2 2 1 1 0 0 1 0 2 1 1 1 1 1 1 0 0 0 0 0 1 1 1 0 1 0 0 0 0 0 2 0 1 0 1 1 0 0 0 0 0 0 0 1 1 0 1 0 0 2 2 2 1 0 1 1 1 1 1 1 0 0 0 2 0 2 2 0 1 1 2 0 2 0 0 0 0 0 0 2 2 0 1 1 0 1 0 1 0 1 1 0 1 1 2 0 1 0 0 0 0 1 1 0 1 1 1 1 2 2 0 2 2 0 0 0 1 0 1 1 0 0 0 2 0 1 0 1 2 2 0 0 0 1 1 0 0 0 1 0 0 1 0 2 2 2 0 1 0 0 0 0 1 0 2 0 0 1 1 2 0 1 0 1 1 1 1 2 2 2 2 0 2 1 2 2 0 1 1 0 2 0 1 0 0 1 1 0 0 2 0 0 0 2 1 1 1 2 1 1 1 0 0 0 0 0 1 1 1 0 1 0 2 0 0 1 0 2 0 1 0 0 0 0 1 2 1 1 2 2 1 1 1 0 0 0 0 0 2 2 1 1 1 0 0 0 0 0 1 0 1 1 0 1 2 1 1 1 0 2 2 2 1 1 0 0 0 1 2 0 1 0 0 0 0 1 0 1 1 1 1 1 2 1 1 2 2 2 1 1 1 0 1 2 0 0 0 0 0 0 0 1 1 0 0 0 0 1 1 1 1 1 1 0 1 1 0 1 0 2 0 1 0 1 0 0 1 1 0 1 1 2 2 1 1 1 0 0 0 2 1 1 1 2 2 2 2 2 2 0 2 2 2 1 2 0 1 1 1 1 1 1 1 1 2 1 2 1 0 2 1 1 1 0 2 0 1 2 0 2 1 0 2 1 1 2 1 2 1 0 1 0 2 1 0 0 0 1 1 1 0 0 0 2 0 2 1 0 0 0 1 2 0 0 0 2 0 2 2 1 1 0 1 1 2 2 1 2 0 1 2 0 1 1 1 0 0 0 0 2 2 0 0 0 1 0 1 1 0 1 0 0 0 2 1 1 1 1 1 0 0 1 1 0 0 0 1 0 2 0 2 0 0 1 1 0 1 1 0 0 0 0 0 0 0 0 0 2 0 0 0 0 0 1 1 2 0 0 0 0 0 0 0 1 0 1 0 0 1 1 0 0 1 1 0 0 1 0 0 0 0 0 1 1 2 1 2 1 1 1 0 1 1 1 1 1 0 1 0 2 1 1 2 1 1 0 0 0 1 1 1 1 1 2 0 0 1 0 1 0 1 2 2 1 2 0 1 0 0 2 1 2 1 2 1 1 1 0 0 1 0 0 0 2 0 2 0 1 0 0 1 0 2 1 0 2 0 0 0 1 0 0 0 2 1 1 0 0 0 0 1 1 0 1 0 0 2 2 0 1 0 1 2 0 0 1 1 0 0 0 0 0 0 0 0 0 0 0 0 0 0 1 2 0 1 1 0 0 1 0 0 0 1 1 1 2 0 0 1 0 1 0 0 0 0 0 0 0 0 0 0 2 0 2 1 2 0 2 2 0 1 0 0 1 0 0 1 0 1 2 1 2 1 0 1 0 1 0 1 1 1 1 1 0 1 0 0 0 2 1 0 0 0 1 0 1 0 2 1 1 0 1 0 0 0 0 0 0 0 0 1 0 0 0 0 0 1 1 0 0 2 0 0 0 0 0 0 2 0 0 1 2 0 0 0 1 0 1 0 1 0 0 0 1 1 1 0 1 0 0 0 0 0 1 0 0 0 0 1 1 1 0 0 2 0 0 0 2 1 1 2 0 0 1 0 2 0 0 1 0 2 2 1 0 1 0 1 0 2 1 2 0 0 2 2 2 0 2 1 2 1 0 1 2 0 0 0 1 2 1 1 0 1 0 1 1 1 0 0 0 1 0 2 0 1 1 0 1 0 0 1 1 0 0 1 0 0 0 0 0 0 0 0 0 0 0 0 0 1 1 0 0 0 0 0 0 0 0 0 0 0 1 0 0 2 1 0 0
170 1 0 0 0 0 0 1 1 0 0 0 1 1 0 0 0 0 0 0 2 2 0 0 0 0 0 0 2 2 0 2 1 1 1 0 2 1 0 0 1 1 0 0 0 0 1 0 1 1 0 0 0 2 0 0 0 0 1 0 1 1 0 0 0 0 2 1 1 1 0 1 2 0 2 2 2 0 1 0 0 2 1 0 1 0 0 1 2 2 0 1 0 2 0 0 0 0 0 1 1 2 0 0 1 0 2 1 1 1 0 1 0 1 1 1 0 0 0 0 2 0 2 0 0 0 0 0 1 0 0 0 1 0 0 0 0 0 1 0 1 0 1 0 0 0 0 0 0 0 0 0 0 0 0 0 1 0 1 0 1 0 1 2 1 2 1 0 1 1 1 0 0 2 1 0 0 0 0 0 0 0 1 1 2 1 1 2 0 1 1 1 0 2 2 0 0 1 0 0 0 0 0 1 2 0 1 0 0 0 0 0 1 0 0 0 1 0 1 1 1 1 1 1 1 1 1 0 0 0 0 1 0 0 0 0 0 2 1 1 0 1 2 2 0 0 0 0 2 0 0 0 0 1 1 1 1 1 1 1 0 1 0 0 0 0 0 1 1 1 1 0 1 1 1 1 0 2 2 1 0 0 2 2 2 0 2 2 0 2 0 0 0 0 1 0 2 0 0 0 1 0 1 1 0 1 0 2 1 2 0 2 1 2 2 0 0 0 0 0 0 0 0 2 1 0 1 2 1 1 0 0 1 1 0 0 0 0 0 1 1 1 2 1 0 0 0 0 2 2 0 0 1 1 0 1 1 0 0 0 0 0 1 0 1 0 0 1 2 1 2 0 0 2 1 1 1 2 0 0 0 1 1 0 1 0 0 0 0 1 0 0 1 0 2 0 1 1 0 2 1 2 0 2 1 0 0 1 0 0 0 0 0 0 1 2 0 0 0 0 0 2 1 2 0 0 1 0 0 0 0 0 1 1 1 0 0 1 0 1 1 0 0 1 1 1 1 0 1 1 0 0 0 0 0 0 0 2 2 1 0 0 0 1 0 2 1 0 2 0 0 0 2 0 0 1 0 2 1 1 2 0 0 1 1 1 0 1 2 1 1 2 0 1 0 0 1 0 0 2 2 2 0 2 0 2 1 0 0 0 0 2 0 1 0 1 2 1 0 1 0 0 1 1 1 2 0 0 0 2 0 2 0 0 0 0 0 0 0 0 0 2 0 0 1 1 1 1 1 0 1 1 0 1 2 0 0 0 0 0 0 0 0 0 0 0 0 1 1 0 1 1 0 0 1 0 1 0 0 0 1 0 2 0 2 0 0 0 0 0 0 2 1 0 0 0 1 0 0 0 0 1 1 1 0 0 0 2 2 2 1 0 0 2 0 1 0 0 0 0 1 1 0 0 0 0 2 0 0 0 1 0 1 0 0 0 2 0 2 1 1 0 0 2 1 1 1 2 0 0 0 2 1 0 1 0 1 2 1 0 0 0 1 1 1 0 1 1 1 1 1 1 0 1 0 2 2 0 1 0 0 2 0 1 0 2 1 2 0 1 1 0 0 2 1 0 0 2 0 1 1 0 0 0 0 0 1 0 0 0 0 0 0 2 0 0 0 1 1 1 0 0 0 0 2 1 0 0 0 0 0 0 1 0 0 0 0 1 1 2 0 1 0 0 0 0 0 0 0 0 0 0 0 0 0 0 0 0 0 0 0 0 2 0 0 1 1 0 2 2 0 1 1 1 0 0 0 1 1 1 1 1 2 1 2 2 0 1 1 2 1 2 2 0 1 0 0 2 0 0 2 0 1 2 1 1 0 0 0 1 1 0 0 0 2 2 2 1 1 1 0 1 1 1 1 0 0 2 0 0 2 2 1 1 0 1 0 0 1 1 1 1 0 0 0 0 0 0 0 0 2 2 0 0 2 0 0 0 0 0 1 2 1 0 1 0 1 0 2 1 1 0 0 2 0 1 0 1 1 2 2 0 0 1 0 0 1 0 1 0 1 0 0 1 1 1 1 2 0 2 0 2 0 0 2 0 2 0 0 2 0 0 0 0 0 1 1 2 2 2 0 2 2 2 1 0 1 1 0 0 0 2 0 2 0 0 0 1 0 2 0 1 0 1 0 0 0 0 0 0 1 1 2 0 0 0 0 0 0 0 0 0 0 0 1 1 1 0 1 0 1 0 1 0 0 0 1 0 2 0 0 0 1 2 0 0 0 0 1 0 1 1 0 0 1 1 1 0 0 0 2 2
171 0 0 2 1 0 1 1 1 1 0 0 0 0 0 0 0 0 0 0 2 2 0 0 0 0 1 0 0 1 0 1 1 1 1 1 1 2 1 0 0 1 0 0 0 0 0 0 2 1 0 0 1 0 1 0 1 1 0 0 0 1 1 0 0 1 0 1 0 0 0 1 2 0 1 2 2 0 2 1 1 2 2 1 1 1 0 1 2 2 1 1 0 1 1 0 0 1 1 1 1 1 1 0 0 0 2 0 2 1 0 2 1 2 2 2 0 0 0 0 0 0 2 1 1 1 1 1 1 1 0 0 0 0 0 0 0 0 2 0 2 0 0 0 0 1 1 0 0 0 0 1 1 0 1 0 1 0 0 0 2 1 0 2 1 1 2 0 1 1 1 0 1 1 2 0 0 0 0 0 0 0 0 0 1 0 2 1 0 1 1 1 1 0 1 1 1 2 2 0 0 0 0 2 2 0 0 1 0 0 1 0 1 0 0 0 0 0 1 1 0 0 1 1 0 2 2 0 0 0 0 1 0 1 1 1 0 2 0 1 0 1 1 0 0 0 0 0 2 0 0 0 0 1 1 2 1 0 0 0 0 0 0 0 1 1 0 0 0 0 1 1 1 2 0 0 0 1 1 0 0 1 2 2 2 0 2 0 2 2 0 1 1 0 2 0 1 0 0 0 1 0 1 0 1 1 1 2 0 0 0 0 2 2 2 1 1 1 0 0 0 0 2 1 2 0 1 0 0 1 0 1 1 2 0 0 0 2 1 2 2 1 1 2 1 1 1 0 1 1 0 0 2 2 0 1 1 2 0 2 0 1 1 1 1 0 0 1 1 0 2 0 0 2 0 0 1 1 1 0 0 0 1 0 0 1 0 0 0 0 1 2 0 1 2 0 2 1 0 0 0 0 0 0 0 0 0 0 0 0 0 0 0 0 0 1 1 0 1 0 1 1 1 2 0 1 0 0 2 0 2 1 0 2 0 0 1 1 0 0 1 1 0 0 2 2 0 0 0 1 0 0 0 1 1 1 1 0 0 0 0 0 0 0 0 0 0 1 2 0 1 1 2 0 1 0 1 0 2 0 1 2 0 0 0 2 0 0 2 0 1 2 0 1 1 0 2 2 1 1 0 2 2 0 0 0 2 1 2 0 1 1 1 1 0 0 0 0 0 1 0 0 0 0 0 1 1 0 1 2 0 1 2 1 1 0 1 1 1 1 0 1 0 0 1 1 0 0 2 0 0 0 1 1 2 0 0 0 2 0 0 2 0 2 0 0 0 1 0 1 0 0 0 0 0 0 0 0 0 0 2 0 1 0 1 0 0 1 1 0 0 1 1 0 0 0 1 2 0 2 2 1 1 0 0 1 1 2 2 2 2 0 0 2 0 2 1 1 0 1 1 1 0 0 0 1 1 1 1 1 0 0 0 0 0 1 1 0 2 2 1 0 0 1 1 1 1 2 0 0 0 2 1 1 1 0 1 2 1 1 1 0 1 0 0 0 0 2 0 0 1 0 0 0 0 1 1 0 2 0 0 1 0 1 0 1 1 1 1 1 1 0 1 1 0 0 0 1 0 1 0 0 0 0 2 0 2 2 0 0 1 0 0 1 0 0 0 2 1 1 0 0 2 0 0 1 0 0 0 0 0 0 0 0 0 0 2 0 0 2 0 1 0 0 0 1 1 1 0 0 0 0 0 1 0 2 2 0 2 0 0 1 0 0 0 1 1 1 1 2 0 0 2 0 0 0 0 1 1 1 1 1 0 0 1 2 1 1 1 2 1 1 2 0 1 0 0 0 0 1 0 0 0 2 2 2 0 0 1 1 2 0 1 1 1 1 2 0 2 2 2 2 2 2 2 0 0 0 0 1 0 0 1 1 0 2 0 0 0 0 0 0 1 0 1 0 1 0 0 0 2 2 0 0 2 0 0 2 0 0 0 0 0 0 1 0 1 0 0 2 0 0 0 1 0 2 0 0 1 1 2 0 0 0 0 0 0 0 1 0 0 0 0 2 2 1 2 2 0 1 0 1 2 2 2 0 1 0 0 1 0 0 0 0 0 0 2 1 2 2 0 2 1 1 2 0 0 1 1 0 0 2 0 2 0 0 0 0 0 2 0 0 2 0 0 0 0 2 0 2 0 0 2 0 0 0 0 0 0 0 0 0 0 0 0 0 1 0 1 0 0 0 0 1 1 1 0 0 1 0 0 0 0 1 0 0 0 0 0 0 0 0 0 0 0 0 0 0 1 0 0 0
172 0 0 1 1 0 1 1 2 0 0 0 0 0 0 0 0 0 0 0 2 2 0 0 0 0 0 0 2 1 1 2 1 1 1 1 1 2 0 0 0 1 1 0 0 2 1 0 1 1 0 0 1 0 0 0 0 0 1 0 0 1 0 1 0 0 2 0 0 0 0 0 2 0 1 2 2 0 2 0 2 2 1 0 0 1 0 0 0 1 0 0 1 2 1 0 0 2 2 2 0 2 1 1 0 0 2 2 0 0 0 2 1 1 1 1 1 1 1 0 0 0 1 1 0 0 0 1 2 2 0 0 0 0 0 0 0 0 0 0 1 0 1 0 0 0 1 0 0 0 0 0 0 0 2 0 1 0 0 1 1 1 0 2 1 2 2 0 1 1 0 1 1 1 0 0 0 0 0 0 0 0 0 0 0 0 1 1 0 1 1 1 0 1 1 0 2 2 0 0 0 0 0 2 2 0 0 0 2 0 1 0 0 1 0 0 0 0 0 0 1 1 2 2 0 2 2 0 0 0 0 1 0 0 0 0 0 2 0 0 0 1 2 1 1 1 1 0 1 0 0 0 0 0 0 2 1 0 0 0 0 0 0 0 0 0 0 0 2 1 1 1 1 2 1 1 0 1 2 0 0 0 2 2 2 1 1 1 0 2 0 1 1 0 2 0 2 0 1 0 1 0 1 1 1 0 0 1 1 1 0 2 2 1 1 0 0 1 0 0 0 1 1 0 0 0 1 1 1 0 0 1 0 2 0 0 0 0 0 0 0 0 0 2 0 0 0 0 0 2 0 0 1 1 0 0 0 1 0 1 0 1 2 0 2 0 0 1 2 1 1 1 1 2 0 0 0 2 1 0 0 1 2 0 1 0 0 1 1 1 0 1 0 0 2 1 0 0 1 1 1 1 2 0 0 1 1 0 0 1 1 1 1 1 1 1 1 0 1 0 0 0 0 1 1 1 1 0 1 1 0 1 0 2 0 0 1 0 0 0 2 0 0 1 1 1 1 0 0 0 0 0 0 1 0 0 0 0 1 0 0 0 2 0 2 2 2 1 2 0 1 1 2 0 0 0 0 2 2 0 0 2 0 0 2 1 0 0 1 0 0 1 0 1 0 0 2 2 2 2 0 2 0 2 0 2 1 0 2 0 0 2 0 0 0 0 1 1 0 2 1 0 2 1 1 2 0 1 1 1 1 0 1 0 0 0 1 1 2 2 1 1 0 0 2 0 0 1 1 0 0 0 1 2 1 1 0 1 0 0 0 0 0 0 1 0 0 2 1 1 0 1 0 0 0 0 0 0 0 0 1 0 1 0 1 0 0 2 2 1 1 1 1 0 0 1 0 0 0 0 0 2 1 2 0 0 1 2 2 0 1 0 0 0 0 0 0 1 0 0 1 0 0 0 0 0 2 0 0 0 0 0 0 0 0 0 0 0 2 0 2 1 0 1 1 1 0 0 1 1 0 1 0 2 1 1 1 1 1 0 0 0 0 1 1 1 0 1 1 1 1 1 0 0 0 1 2 1 1 0 1 1 1 1 0 1 2 1 0 0 2 0 1 1 1 0 0 2 0 2 0 1 1 1 2 1 1 2 0 1 1 0 1 1 0 0 0 1 1 1 0 0 1 0 2 1 1 0 0 0 1 1 0 0 0 0 0 1 1 2 0 0 0 0 0 0 0 1 0 0 1 1 0 0 0 2 0 0 2 1 0 1 1 0 1 0 0 0 2 2 0 0 2 0 1 1 0 0 1 1 0 0 1 1 1 2 0 2 2 2 0 2 2 1 1 1 0 1 0 1 2 0 0 1 2 2 2 0 0 2 2 1 1 1 1 1 1 0 2 2 1 1 0 1 0 0 0 2 0 0 0 1 1 1 0 2 0 0 0 0 0 0 0 0 1 1 1 0 0 1 1 0 0 0 1 0 1 0 0 0 0 1 1 0 1 2 1 0 1 1 1 0 0 1 0 1 0 1 2 1 1 0 0 0 0 0 0 1 0 0 0 0 0 1 2 2 2 1 0 0 0 2 1 1 0 2 0 0 1 2 2 0 1 1 2 2 0 2 1 1 0 2 2 1 0 1 2 0 0 0 0 2 0 1 0 0 0 0 0 0 0 0 1 2 2 0 0 1 0 0 1 0 1 1 0 0 1 0 0 0 0 0 0 0 0 0 0 1 0 0 1 0 0 0 0 2 0 0 1 0 0 0 2 2 0 1 1 0 0 0 0 0 0 0 1 0 1 0 0 1 1 0
173 0 0 1 0 0 1 0 2 0 0 1 0 0 0 0 0 0 1 1 1 2 0 0 0 0 1 0 2 0 2 0 0 0 2 0 2 2 0 0 1 1 0 1 0 1 1 0 1 1 0 1 1 0 0 0 0 0 1 0 0 1 0 2 0 1 1 0 0 0 0 1 2 1 1 2 2 0 2 1 1 2 2 1 2 0 0 0 1 1 0 0 2 2 0 1 0 0 0 0 0 2 1 0 1 1 2 2 1 0 0 2 0 1 1 1 0 0 1 1 0 0 2 0 1 1 1 0 0 0 0 0 0 0 0 0 0 0 0 0 0 0 0 0 1 0 0 0 0 0 0 0 1 0 1 0 1 0 0 0 2 1 1 2 1 1 2 0 0 2 2 0 1 1 1 0 0 1 0 1 1 0 0 0 1 1 0 0 0 0 2 0 1 0 2 1 2 2 0 0 0 2 0 0 2 0 2 1 1 0 0 0 0 0 0 0 0 1 2 1 1 1 1 1 1 1 1 1 1 0 0 1 0 0 0 0 0 2 0 1 0 0 2 1 1 1 1 0 2 0 0 0 0 0 0 1 0 0 0 0 0 0 0 0 0 0 0 0 1 0 0 1 0 1 0 0 0 0 0 0 0 2 2 2 2 0 2 0 2 2 0 1 0 0 1 0 1 0 0 0 2 0 2 0 0 0 0 0 1 2 1 2 2 1 0 0 0 0 1 0 1 1 1 1 0 0 2 2 2 1 0 2 0 0 0 0 0 2 0 0 0 1 2 2 0 0 0 0 1 1 0 0 2 2 0 0 0 0 0 1 1 2 1 1 1 1 0 0 1 1 1 1 0 2 1 1 1 2 1 0 0 0 1 0 2 0 0 0 0 0 0 1 1 0 2 0 1 0 0 0 0 0 1 1 1 1 0 0 0 1 1 1 0 0 0 2 0 0 0 0 0 2 0 2 1 2 0 0 0 0 0 0 0 2 0 1 1 0 0 0 0 2 0 0 0 0 2 0 0 1 0 0 0 2 1 0 2 1 1 1 1 0 0 1 0 1 1 0 2 0 0 0 2 0 2 0 1 1 2 1 2 1 0 2 2 0 0 0 2 0 0 1 0 1 1 0 1 1 1 2 1 2 1 1 1 1 2 2 0 0 0 2 0 2 0 0 0 1 0 1 1 1 0 0 0 0 1 1 1 1 1 0 1 0 1 0 1 0 2 1 1 2 0 1 1 1 1 1 1 0 0 0 1 2 1 1 0 1 0 0 1 0 2 0 0 1 1 1 0 1 0 1 0 0 0 0 0 0 0 0 1 0 1 0 1 0 0 0 0 0 0 2 2 0 0 0 0 0 0 0 0 0 1 0 1 0 0 2 2 2 1 0 1 1 1 2 1 1 1 0 0 0 1 1 0 0 1 1 0 0 0 0 0 0 0 1 1 0 2 1 1 0 0 0 2 0 0 0 1 0 0 1 1 0 1 0 1 2 2 0 0 0 2 1 1 1 1 2 1 1 1 1 0 0 0 2 2 1 2 0 1 1 1 2 0 2 0 2 2 0 2 0 0 0 0 0 0 1 0 0 0 0 1 1 1 1 1 2 0 0 0 0 1 1 1 0 0 1 0 0 0 2 0 1 0 0 1 1 0 0 2 2 0 0 0 0 1 0 0 0 0 0 0 0 0 1 1 0 0 1 1 1 0 0 0 2 0 0 0 0 0 1 2 0 1 1 1 1 1 2 0 0 0 0 0 0 0 2 0 0 0 0 1 1 1 2 0 1 1 2 1 2 2 0 0 0 0 0 0 1 1 0 1 2 1 0 1 1 1 0 0 0 1 1 0 2 1 1 2 2 1 2 1 2 1 0 0 1 0 0 0 1 1 0 0 2 0 0 0 0 0 0 0 0 1 1 1 0 1 0 1 1 0 1 1 0 0 0 0 0 0 0 0 0 1 0 0 0 2 0 0 0 0 1 0 1 0 0 1 2 1 0 0 0 0 0 0 0 0 0 0 0 2 2 1 1 1 1 1 1 1 2 1 0 2 2 0 0 0 1 0 0 0 0 1 1 2 2 0 2 0 2 1 2 1 0 0 1 0 0 0 1 0 1 0 0 0 0 1 0 0 0 1 0 0 1 0 1 1 0 2 0 1 0 1 0 1 0 0 0 0 0 0 1 2 1 0 1 0 0 0 0 0 0 0 0 0 0 0 1 1 0 0 2 0 0 0 1 0 1 0 0 0 1 2 0 0 0 1 1 2 0
174 0 0 2 0 0 2 1 1 1 0 0 0 0 0 0 0 0 1 1 1 2 0 0 0 0 2 0 2 0 2 0 1 1 0 1 1 2 0 0 0 1 0 0 1 0 0 0 0 2 0 1 0 0 2 1 0 0 0 0 0 1 0 2 1 0 2 0 0 1 1 1 2 0 1 2 2 0 1 0 0 1 1 1 1 0 0 2 2 2 1 2 0 1 1 0 0 1 1 1 2 1 0 0 0 0 2 2 0 0 0 2 0 2 2 2 0 0 0 0 1 0 1 1 0 0 0 2 2 2 0 0 0 0 0 0 0 0 0 0 1 0 1 0 0 0 0 0 0 1 1 0 1 0 1 0 0 1 0 0 1 1 0 2 0 2 1 0 1 1 0 1 1 1 1 0 0 1 0 1 1 0 1 1 1 0 1 1 0 0 1 1 0 2 2 0 1 1 0 0 0 1 0 0 2 0 1 1 1 0 1 0 0 0 0 0 0 0 2 0 1 1 2 2 0 1 1 0 0 0 0 1 0 0 0 0 0 2 0 1 0 1 1 2 0 0 0 0 2 0 0 0 0 0 0 1 1 0 0 1 1 1 0 0 0 0 0 0 2 2 0 1 0 2 0 0 0 2 1 0 0 1 2 2 2 0 2 1 1 2 0 0 0 0 2 0 2 2 0 2 2 0 1 1 0 0 0 1 0 1 0 1 0 1 1 0 1 1 0 0 0 0 1 1 2 0 2 1 1 0 0 2 0 2 0 0 0 2 1 1 0 0 1 2 0 0 1 0 1 1 0 0 2 2 0 0 0 0 0 2 0 2 1 1 1 1 0 1 2 1 1 1 0 2 0 0 1 2 0 0 0 1 0 0 1 0 0 0 0 0 0 1 1 1 1 1 2 0 1 1 1 1 2 0 0 0 2 1 0 0 0 0 0 0 2 2 0 0 0 0 0 2 0 1 0 0 1 1 2 0 0 0 1 1 1 2 0 1 0 0 1 1 0 0 2 2 0 0 0 2 0 0 0 2 2 1 2 2 2 1 0 0 1 0 1 1 1 1 2 1 1 1 1 2 1 0 1 2 2 1 1 0 0 1 2 0 0 0 1 0 1 1 0 1 1 0 2 0 0 2 2 2 0 2 0 2 1 0 1 0 0 1 0 2 0 0 0 0 0 0 1 2 0 0 0 1 1 0 0 2 0 0 2 1 1 0 1 0 2 2 2 2 0 1 1 0 1 0 2 0 0 0 0 1 2 1 2 0 0 0 0 0 1 1 0 0 0 2 2 0 1 0 0 0 1 0 1 1 0 1 2 0 1 0 0 0 0 0 0 0 0 1 0 0 0 0 2 1 0 2 1 1 0 0 0 0 2 1 1 1 2 0 0 0 0 0 0 1 1 0 0 0 0 0 0 0 2 2 0 0 2 0 2 0 0 1 0 0 2 2 0 1 1 1 1 1 1 1 1 2 0 1 2 0 1 0 2 1 0 0 0 0 1 1 1 0 0 1 1 1 1 1 0 0 0 1 1 1 1 0 1 0 1 1 0 2 1 1 0 1 0 0 0 2 0 0 0 0 0 0 0 0 0 0 0 0 2 1 1 0 0 0 0 0 0 1 0 2 0 0 0 0 0 1 0 1 1 1 0 0 2 2 1 0 0 1 1 1 0 2 1 1 1 1 1 1 2 0 0 0 0 0 0 0 0 2 2 0 1 0 0 0 0 0 0 0 1 0 2 1 1 1 2 0 0 0 0 0 2 2 0 2 2 2 1 1 1 1 2 2 1 2 2 1 1 1 0 0 0 2 2 0 0 2 2 0 1 1 1 1 1 0 1 1 1 2 2 1 2 1 1 1 1 2 2 0 2 1 0 0 0 1 0 1 0 2 0 0 1 1 1 0 1 0 2 1 2 0 0 0 2 2 0 0 1 0 1 0 0 0 0 2 0 0 0 0 2 0 2 1 0 0 0 1 0 0 0 1 0 1 1 0 0 0 0 0 1 0 0 0 0 0 1 2 2 2 2 2 1 2 0 2 0 0 2 1 0 0 0 0 0 0 1 0 1 1 1 1 1 0 0 1 2 1 0 0 0 1 0 0 0 2 0 2 0 0 0 0 0 2 0 2 1 2 2 0 0 0 1 0 2 0 1 0 1 0 1 0 0 0 0 0 0 0 0 0 0 0 0 0 0 0 0 0 0 1 0 1 1 1 1 1 0 0 0 0 0 1 0 1 0 2 0 0 1 0 0 0 1 1 1 1
175 0 0 1 1 0 2 1 1 1 0 1 0 1 1 0 0 0 2 2 0 0 0 0 0 0 2 0 2 0 2 1 0 1 2 1 2 2 0 0 0 2 0 1 0 1 0 0 2 1 0 1 0 1 2 0 0 0 2 0 0 2 0 1 0 0 2 1 0 0 0 1 2 0 1 2 2 0 2 0 1 1 1 0 1 0 1 0 2 2 0 0 1 2 0 0 0 1 1 1 0 2 0 1 0 1 1 1 1 0 0 2 0 1 1 1 0 0 1 0 2 0 2 1 1 1 1 0 0 0 0 0 1 0 0 0 1 0 0 0 0 0 0 0 2 0 0 0 0 0 1 0 0 0 1 0 1 2 1 1 1 2 0 1 1 1 1 0 1 1 1 0 0 2 1 1 0 0 0 0 0 1 1 1 2 1 1 1 0 0 0 1 1 1 2 1 2 1 0 0 0 0 0 1 2 0 0 1 1 0 1 0 2 0 0 2 1 0 1 0 1 1 1 2 0 1 1 0 0 0 1 0 0 0 0 0 0 2 0 1 0 0 1 1 0 0 0 0 2 0 0 0 0 0 0 0 0 0 0 0 0 0 0 0 0 0 0 0 2 2 0 2 2 2 0 2 1 2 2 1 1 1 1 1 1 0 1 0 1 2 1 1 0 0 2 0 2 0 0 0 1 0 0 0 0 1 0 2 0 2 0 2 1 2 2 1 0 0 0 0 0 0 0 2 0 0 1 1 1 1 0 1 1 2 0 0 0 2 0 0 0 0 1 1 0 0 0 0 2 2 0 0 0 0 0 0 0 0 0 2 0 2 2 0 2 1 0 0 2 2 0 2 1 1 1 1 1 1 0 0 1 1 1 0 1 1 0 0 0 0 0 1 1 1 1 1 2 1 0 1 0 1 0 1 1 0 0 2 0 0 0 0 0 0 1 2 0 0 1 0 0 1 0 1 1 1 0 0 0 0 0 0 0 1 1 0 0 0 0 0 1 1 0 1 0 1 2 0 0 0 1 0 0 1 1 1 1 1 2 0 1 0 1 0 2 2 2 1 2 0 1 1 2 1 1 0 0 1 1 0 2 2 1 0 2 1 0 2 2 2 0 2 0 1 0 0 1 1 1 2 1 2 2 0 0 1 2 0 2 0 1 1 2 0 0 0 1 2 0 2 2 0 2 1 1 1 1 1 1 1 1 0 1 1 1 0 1 1 0 1 0 0 0 1 1 1 1 0 2 0 0 0 1 2 2 0 0 0 0 0 0 0 0 1 0 0 0 1 1 0 0 0 1 0 1 0 1 1 0 1 2 0 2 0 2 0 0 1 0 0 0 1 1 0 1 1 0 1 0 1 1 1 0 0 0 0 1 1 1 2 0 0 0 1 0 0 0 1 1 0 0 0 0 0 1 0 1 2 0 0 1 0 0 0 0 0 1 0 2 1 1 0 0 1 1 1 1 1 2 2 0 1 1 0 2 0 1 2 2 0 0 0 1 2 2 1 0 2 1 0 0 0 0 0 1 2 2 0 2 0 0 1 0 2 1 2 1 2 1 0 2 0 1 2 1 0 0 1 0 1 0 0 0 0 2 0 1 1 0 0 0 0 0 1 0 0 0 1 1 1 0 0 1 0 0 1 1 1 0 0 0 1 0 0 0 0 1 0 0 0 0 0 0 0 1 1 1 1 0 0 0 0 0 0 0 2 1 0 1 0 0 1 1 0 0 1 2 0 2 2 0 0 2 0 0 0 0 1 1 1 0 1 1 1 1 1 1 1 1 2 1 2 2 1 2 1 1 0 1 0 0 0 0 2 1 0 2 1 1 0 0 0 1 1 0 2 2 1 1 1 1 1 1 2 2 0 1 2 0 0 1 2 1 1 0 2 0 1 2 1 1 1 0 0 1 0 1 0 1 0 1 1 0 0 1 0 1 0 1 0 0 2 0 1 0 1 2 0 2 0 1 0 0 1 0 1 0 0 2 2 2 0 0 0 0 0 0 0 1 0 1 0 1 1 2 2 2 2 0 1 0 1 1 1 2 2 1 1 0 0 0 0 0 1 2 1 1 1 2 1 1 1 2 0 0 0 0 0 0 0 0 2 0 1 0 0 0 0 0 1 0 1 1 1 0 0 1 0 0 1 1 0 0 0 2 0 2 0 1 1 0 1 0 0 0 0 1 1 0 0 1 0 0 0 0 0 0 0 2 1 0 0 1 2 0 1 1 0 0 0 0 0 2 0 2 0 0 0 0 0 0 0
176 0 0 2 1 0 2 0 0 2 0 0 0 1 1 0 0 0 0 0 2 2 0 0 0 0 0 0 0 1 0 1 0 1 1 1 1 2 0 0 0 2 0 1 0 1 0 0 0 2 1 1 1 1 0 0 0 0 1 1 1 1 0 0 0 0 2 1 0 1 1 1 1 0 1 1 1 0 2 0 0 1 2 0 1 0 1 0 2 2 0 1 1 1 0 0 0 1 1 1 1 2 1 0 1 1 2 2 0 0 0 1 0 0 1 1 0 0 1 0 1 1 2 2 0 0 0 1 1 1 0 0 0 0 0 0 0 0 0 0 1 0 0 0 1 0 0 0 0 1 0 0 0 0 0 1 0 2 1 1 1 2 0 1 0 1 1 0 2 0 0 2 1 1 2 0 0 1 0 1 1 0 1 1 2 1 1 0 0 0 1 0 0 2 2 0 2 2 0 0 0 1 0 0 2 0 1 0 2 0 0 0 1 0 0 1 1 0 1 1 0 0 2 2 0 0 0 0 0 0 1 0 0 0 0 0 0 2 0 2 0 0 2 2 0 0 0 0 1 0 0 0 0 0 0 1 0 0 0 0 0 0 0 0 1 0 0 0 2 2 0 2 0 2 0 0 0 2 2 1 1 1 2 2 2 0 2 1 0 2 1 0 0 1 2 1 1 1 1 0 0 0 1 0 0 1 0 2 0 0 0 1 1 1 1 0 1 0 0 0 0 0 2 2 1 0 0 2 1 2 0 0 0 1 0 0 0 1 0 1 0 0 0 2 1 1 0 0 0 2 1 1 1 1 0 1 1 1 0 0 0 0 2 0 2 1 0 1 1 0 2 0 1 2 0 0 2 2 0 0 0 0 1 1 2 1 0 0 0 1 0 0 2 0 1 2 1 0 1 1 1 0 1 0 0 0 1 1 0 0 0 0 0 0 1 2 0 0 0 0 0 1 0 2 0 0 1 0 1 1 0 0 0 2 0 2 0 0 0 0 1 0 0 0 1 1 1 1 1 2 0 0 0 2 1 0 1 2 1 1 1 0 0 1 0 1 1 1 2 0 1 1 2 0 0 1 0 2 0 0 1 1 0 0 1 1 0 0 2 0 2 1 0 1 1 0 2 2 1 1 0 1 2 0 0 1 2 1 0 0 0 2 0 1 1 0 0 0 0 1 0 1 1 1 1 2 0 0 1 2 1 0 0 0 0 0 1 1 1 1 0 1 1 1 2 0 2 1 1 0 1 1 1 1 2 0 0 1 0 0 1 0 0 0 1 0 0 2 0 2 0 1 2 0 0 1 2 1 0 1 2 0 1 0 2 0 0 0 0 0 0 0 1 0 2 0 1 0 0 0 0 2 1 1 0 0 0 0 2 0 2 0 0 1 0 1 1 1 0 0 0 0 1 1 0 0 1 1 0 0 0 0 0 0 0 1 0 0 2 2 2 1 0 2 0 1 0 0 1 1 0 2 1 1 1 0 1 1 0 1 1 0 0 2 2 2 1 2 0 0 0 0 0 1 0 2 2 0 1 0 0 1 0 1 0 1 1 0 0 0 1 0 1 1 1 0 0 1 0 1 1 0 0 0 0 0 2 1 0 0 1 2 0 2 0 0 0 2 0 0 0 0 0 0 2 0 0 1 1 0 1 0 0 0 0 0 0 0 0 1 0 0 0 0 1 0 1 0 0 0 0 0 0 0 1 1 1 0 2 1 0 1 1 0 1 0 1 1 1 2 0 0 1 0 0 1 0 0 1 1 0 1 0 0 0 2 1 1 1 2 1 2 2 2 2 1 0 0 0 0 0 0 1 2 1 0 1 0 0 2 2 2 1 1 1 2 2 1 2 2 1 1 0 2 2 0 1 2 0 0 0 2 1 1 0 1 0 0 1 0 0 0 0 1 2 0 2 0 0 0 2 2 0 0 1 0 0 1 0 1 1 2 0 0 0 0 1 0 0 2 0 0 1 1 0 1 0 0 1 1 1 0 0 0 0 1 0 2 0 0 0 0 0 0 0 0 0 1 0 1 0 1 1 1 2 1 1 1 0 1 0 0 0 1 1 0 1 2 1 2 0 2 2 2 2 0 0 0 0 0 0 2 0 1 1 0 1 2 0 1 0 1 2 0 0 0 1 0 0 0 2 0 2 0 0 0 0 0 0 0 0 0 0 0 1 1 0 0 0 0 2 0 0 0 0 0 1 0 1 0 0 0 1 1 0 1 1 0 0 0 0 0 1 0 2 0 0 0 0 0 0 0
177 0 0 1 1 0 1 2 2 0 0 1 0 0 0 0 0 0 0 0 2 2 0 1 0 0 1 0 2 0 1 2 1 2 2 0 2 1 0 0 1 0 0 1 0 1 0 0 1 2 0 1 0 1 0 1 0 0 1 0 0 0 0 1 0 0 2 1 0 0 0 1 2 0 2 2 1 0 2 1 0 1 1 0 0 0 0 1 2 2 0 1 1 1 0 2 0 1 1 1 1 2 0 0 1 0 2 1 1 0 0 2 0 1 2 2 0 0 1 0 1 0 2 0 0 0 0 1 1 0 0 0 0 0 0 0 0 0 0 0 0 0 0 0 1 0 0 0 0 1 0 0 0 1 0 1 1 1 0 0 2 1 0 1 1 2 0 0 0 2 2 1 0 2 1 0 0 1 1 1 0 1 1 1 2 1 1 2 0 1 0 2 0 0 2 0 0 2 1 0 0 1 0 2 2 1 1 0 0 0 0 0 2 0 0 2 2 0 1 0 0 1 1 1 0 0 0 0 0 0 0 0 1 1 0 0 0 2 0 1 0 0 2 1 0 0 0 0 2 0 0 0 0 0 0 1 0 1 1 1 0 1 1 1 0 0 0 1 1 0 0 1 2 2 0 0 0 2 0 0 0 1 1 1 2 1 0 2 0 2 0 0 0 0 2 0 2 1 0 0 1 1 0 1 0 1 0 2 2 2 2 2 2 2 2 0 2 0 1 0 2 2 1 0 0 0 1 2 2 1 0 0 0 2 0 0 0 2 1 2 0 1 0 1 0 0 2 1 1 1 1 1 2 2 0 1 1 2 0 0 1 1 0 0 0 0 0 0 0 0 2 0 0 2 0 1 1 1 0 0 2 1 1 0 2 1 0 0 0 0 0 2 1 0 2 0 0 2 0 0 0 0 0 1 0 1 0 1 0 0 0 0 0 0 0 0 2 0 1 0 0 0 0 2 1 1 0 0 2 0 2 0 0 2 0 1 0 0 0 0 1 1 0 1 1 2 1 0 0 0 1 0 0 2 1 0 1 1 2 1 1 0 1 0 1 2 1 2 2 0 1 1 2 1 0 1 0 1 1 0 2 0 0 0 2 2 0 0 2 0 1 2 0 1 1 0 2 1 1 2 1 2 2 0 0 1 2 0 2 0 0 2 0 1 0 0 0 1 0 2 1 0 0 0 0 1 1 0 1 2 0 1 1 0 1 1 0 1 0 1 1 1 0 1 1 0 1 1 1 0 1 1 0 2 1 1 0 0 1 0 0 1 0 0 0 0 0 1 0 1 0 0 0 0 0 0 0 1 0 2 2 0 1 0 1 0 0 0 0 0 0 2 1 0 0 0 1 2 0 0 0 2 1 0 0 1 1 0 0 1 0 0 0 0 1 1 0 0 0 0 0 0 0 1 0 0 2 1 0 0 0 0 0 0 0 0 1 0 2 1 1 0 2 2 0 0 1 0 1 1 1 1 1 2 2 0 0 2 2 0 0 0 2 1 0 0 0 2 0 0 2 1 1 0 0 2 0 0 1 0 1 0 0 2 0 2 2 2 0 0 2 0 0 2 0 0 0 2 0 0 0 1 0 0 2 0 1 1 1 1 0 0 0 1 1 0 0 1 1 1 0 1 0 0 1 2 0 1 0 0 2 2 0 0 0 1 1 1 0 2 1 1 0 0 1 0 1 0 0 0 0 0 0 1 0 0 0 0 2 0 0 0 1 1 0 0 0 0 2 2 0 0 2 1 0 0 0 1 1 1 0 1 0 0 1 1 0 2 1 2 0 1 2 0 0 0 0 0 1 0 0 1 0 1 2 1 0 0 0 2 2 1 1 1 0 2 1 0 2 1 1 2 0 2 2 0 1 1 0 1 0 1 0 0 0 2 0 0 1 1 1 1 0 0 0 0 0 0 0 0 2 2 0 0 1 0 1 0 0 1 0 2 0 0 0 0 2 0 2 0 0 0 0 1 0 2 0 1 0 0 1 1 0 0 0 0 1 0 0 1 0 0 1 1 0 0 0 1 0 1 0 1 2 1 2 1 0 1 0 0 0 0 0 0 1 1 1 0 2 0 2 0 2 2 1 0 0 2 1 1 1 1 0 2 0 0 0 0 0 2 0 1 0 0 0 0 0 1 1 0 2 0 2 0 0 0 0 0 0 1 1 1 0 0 0 0 1 0 0 0 0 0 0 1 1 1 0 0 1 0 0 0 1 1 1 0 1 1 1 0 1 0 0 0 0 0 0 0 1 0 2 0
178 1 0 1 0 0 1 1 1 1 0 0 1 1 1 0 0 1 2 1 1 1 0 0 0 0 1 1 2 1 1 0 1 2 2 0 2 1 0 0 1 1 1 1 0 1 0 0 1 1 1 2 0 1 0 0 0 0 2 0 1 1 0 1 0 1 0 2 0 0 0 1 2 2 2 2 1 0 1 0 0 2 2 1 2 0 0 0 2 2 0 1 0 2 1 0 0 1 0 0 2 2 0 0 2 2 0 1 1 0 1 2 1 0 2 2 1 0 0 0 1 0 2 1 0 0 0 1 1 0 0 0 0 0 1 0 0 0 0 0 0 0 1 1 0 1 0 1 0 0 0 0 1 0 1 0 1 1 1 0 1 0 0 1 0 1 1 1 1 0 0 1 0 2 0 0 0 1 0 0 0 1 1 1 1 0 2 0 0 0 0 0 1 0 1 1 0 2 1 0 0 0 0 2 2 0 1 1 2 0 0 0 2 0 0 1 1 0 1 1 1 1 2 2 0 1 1 0 0 0 0 0 0 0 0 0 0 2 0 1 0 1 2 1 0 0 0 1 1 0 0 0 0 0 0 0 0 1 1 2 1 2 0 0 0 0 1 0 2 1 1 1 1 1 1 0 0 2 2 2 2 1 1 1 2 1 1 1 0 1 0 0 1 0 2 0 0 1 0 1 1 0 0 0 0 1 0 2 1 1 0 2 2 1 2 0 1 0 0 0 1 1 0 1 1 0 1 2 1 2 0 0 1 0 0 0 0 1 0 0 0 0 1 1 0 0 0 0 0 1 0 0 1 1 1 0 0 0 0 1 1 2 0 0 0 1 0 0 2 2 0 2 0 2 0 0 2 1 0 0 0 0 1 0 1 1 0 0 0 0 0 1 0 0 2 0 0 0 0 0 0 0 0 1 0 1 0 1 0 0 0 0 1 0 2 2 0 0 0 0 0 1 0 2 1 1 1 1 1 0 0 1 0 2 0 0 1 0 0 0 2 0 0 0 1 1 1 1 1 2 0 0 0 2 1 0 1 2 1 2 2 0 1 0 1 1 1 1 2 0 2 2 2 0 1 0 0 2 1 1 2 0 0 2 1 0 0 0 2 0 1 2 0 2 1 0 2 1 1 2 1 2 1 1 0 2 1 1 1 0 0 1 1 0 1 0 0 0 0 0 0 1 1 0 0 1 1 0 0 1 0 1 2 1 2 2 1 1 1 1 1 2 0 1 1 0 2 1 1 0 0 0 0 2 2 1 2 1 0 2 0 0 0 0 0 0 0 2 1 1 1 1 0 0 0 0 0 1 0 1 1 0 2 0 1 0 0 0 0 0 0 1 2 0 0 2 0 1 1 1 0 0 1 0 0 1 2 0 0 1 1 0 0 0 0 0 0 0 0 0 0 0 1 1 0 1 1 1 0 0 0 1 1 0 0 1 0 0 2 1 2 0 1 1 0 1 1 2 1 1 1 1 0 2 1 1 1 1 0 0 0 0 0 2 2 2 2 1 2 1 0 2 1 0 0 2 2 2 1 1 2 0 0 1 0 2 1 1 0 0 1 0 0 1 0 0 0 1 0 1 0 1 0 0 1 0 2 2 0 0 2 1 0 2 0 0 0 1 1 1 0 0 0 0 1 0 0 1 1 1 0 0 0 0 0 1 1 1 0 2 1 1 0 0 1 0 1 0 0 0 0 0 1 0 0 1 0 0 2 2 0 0 1 0 1 1 1 1 1 1 1 0 1 0 1 0 0 1 0 0 1 0 0 0 0 2 0 2 2 2 0 2 2 0 2 1 1 0 0 0 0 0 0 0 2 1 0 0 0 0 1 1 0 0 1 1 0 0 2 2 1 2 0 1 1 0 0 2 0 0 0 1 2 0 0 2 0 0 0 0 0 0 0 0 0 0 0 0 2 0 0 0 0 0 1 0 0 0 1 2 0 2 0 0 0 2 0 0 1 2 0 2 0 1 0 1 0 0 1 2 2 0 0 0 0 0 0 0 0 0 0 0 0 1 2 1 1 2 0 0 0 2 1 1 2 1 1 2 1 1 1 0 0 0 1 1 1 0 2 1 0 2 2 1 2 0 1 0 0 1 0 2 0 1 1 1 1 1 0 1 0 0 1 1 1 1 1 0 2 0 1 0 0 0 2 0 2 1 2 2 1 2 2 0 0 1 1 0 0 0 1 0 0 0 0 2 0 0 0 0 0 0 2 2 0 0 0 1 0 1 0 0 0 0 0 1 0 0 0 1 1 1
179 0 0 2 0 0 1 0 2 0 0 1 0 0 0 0 0 1 2 1 0 1 1 0 0 0 2 0 1 1 1 1 0 2 0 1 2 2 0 0 0 2 0 0 0 0 2 0 1 2 0 1 1 0 0 1 0 0 2 0 0 0 0 0 0 0 1 0 0 0 0 0 2 0 2 2 2 0 2 0 0 2 2 0 0 0 0 0 2 2 0 0 2 1 0 0 0 1 1 1 1 2 1 0 1 1 2 0 2 0 0 2 1 1 1 1 1 0 1 0 1 0 2 1 1 1 1 2 2 0 0 0 0 0 1 1 0 0 0 0 1 0 0 0 1 1 0 0 0 0 0 0 0 0 1 0 0 2 0 1 2 1 0 2 1 1 0 1 1 0 0 1 0 2 2 0 1 1 0 1 1 1 0 0 1 1 1 1 0 0 1 1 0 1 2 0 0 2 0 0 0 0 0 1 2 0 1 2 1 0 0 0 1 0 0 0 0 0 2 0 2 2 2 1 1 0 0 0 0 0 0 1 1 1 0 0 0 2 0 2 0 0 1 2 0 0 0 0 2 0 0 0 0 1 1 1 1 0 0 2 2 2 0 0 0 0 0 0 1 0 1 1 1 1 2 2 1 2 1 1 1 2 2 1 1 1 1 1 1 2 1 1 0 0 2 0 2 1 0 1 1 1 0 2 0 0 0 1 0 1 0 1 1 2 2 0 0 0 0 0 1 1 1 2 0 0 0 1 0 1 0 1 0 1 0 0 0 1 0 1 0 0 1 1 0 1 0 0 1 1 0 0 2 2 0 0 0 2 0 1 0 2 1 0 1 1 0 1 2 1 1 1 0 2 0 0 2 2 1 0 0 2 0 2 2 0 0 0 0 1 0 0 2 0 1 1 2 0 1 0 0 0 1 0 0 0 1 1 0 0 0 0 0 0 0 1 1 0 0 0 0 0 1 0 0 1 1 0 0 0 0 1 0 1 0 0 0 1 0 0 2 0 1 1 1 2 1 1 1 2 0 0 0 2 2 1 2 0 1 1 1 0 0 1 0 1 1 1 1 1 0 0 0 2 0 1 0 2 2 0 0 2 0 0 2 1 0 0 2 0 0 1 0 1 0 0 1 1 1 2 2 2 2 0 0 0 2 1 1 0 0 2 2 0 0 0 0 1 0 2 1 0 0 1 1 2 0 0 2 2 0 0 2 1 2 1 2 1 1 1 0 0 0 0 1 0 1 1 1 0 0 0 0 2 0 2 0 0 0 0 1 0 0 0 0 0 0 1 1 0 0 0 1 0 0 1 1 0 0 0 2 0 1 0 1 0 0 1 0 0 0 0 1 0 1 0 0 1 0 0 0 2 1 0 0 1 2 1 2 1 0 0 0 0 0 0 0 1 0 0 0 0 0 0 0 0 2 2 0 0 1 0 0 0 0 2 1 0 2 1 1 0 1 1 0 1 1 2 1 1 0 1 0 0 2 0 0 1 0 0 0 0 1 2 2 2 1 0 2 2 0 2 0 0 0 2 2 2 1 1 2 0 0 2 0 1 2 0 0 0 2 0 2 2 1 0 0 2 0 1 0 0 1 0 0 0 1 2 0 1 1 1 0 1 0 0 0 1 0 0 0 1 0 1 1 1 1 1 1 1 1 1 0 0 0 1 0 1 0 1 0 0 1 1 1 0 1 0 0 0 0 0 0 1 0 1 0 1 2 0 1 2 2 1 0 0 0 0 1 2 0 1 1 0 1 2 2 1 0 0 0 0 0 0 0 2 0 1 1 2 1 1 2 1 1 1 0 1 0 0 1 0 0 1 2 1 0 0 1 1 2 0 1 1 0 2 1 0 2 1 1 1 2 1 1 0 1 2 0 1 1 2 2 0 0 1 0 0 1 0 1 0 0 0 1 1 1 0 0 1 1 1 0 0 1 0 1 0 0 0 0 1 0 0 0 0 0 0 2 0 1 0 0 1 0 1 0 1 1 1 2 0 0 0 0 0 0 0 0 1 0 0 1 0 2 1 2 2 0 1 0 2 1 1 1 2 0 1 0 0 0 0 0 0 1 1 1 1 1 1 0 1 2 2 2 0 0 1 1 1 0 2 0 2 1 1 0 0 0 2 0 2 0 0 0 0 0 2 0 1 0 0 0 1 1 0 2 0 2 2 0 2 0 0 0 0 0 0 0 0 0 0 0 1 1 1 0 0 2 0 0 0 2 2 0 1 1 0 0 0 0 0 0 0 0 0 0 0 1 0 0 0
180 1 0 0 0 0 0 1 1 1 0 1 0 2 2 0 0 0 0 0 1 1 0 0 0 0 1 1 2 0 1 1 1 1 0 1 1 1 0 0 1 1 0 1 0 0 0 0 1 1 0 0 1 0 0 1 0 1 0 0 1 2 0 1 0 2 0 1 1 0 0 0 2 1 2 2 2 0 1 0 0 1 2 1 2 0 0 1 2 2 1 1 1 1 2 0 0 1 1 1 0 2 2 0 1 1 2 2 0 1 1 1 0 2 2 2 0 0 0 0 2 0 2 1 1 1 1 1 2 0 0 0 0 0 0 0 0 0 0 0 1 0 0 0 0 1 1 0 0 0 0 0 0 1 0 0 0 0 1 0 0 2 0 2 1 2 1 0 0 2 2 1 0 2 0 0 0 0 0 0 0 1 0 0 1 0 1 1 0 0 1 1 0 2 2 0 2 1 0 0 0 0 1 0 2 0 0 0 2 0 0 0 0 1 0 1 0 0 1 2 0 0 2 2 0 2 2 1 0 0 0 1 0 0 0 0 0 2 0 0 0 2 2 1 0 0 0 0 1 1 1 1 0 0 0 0 0 1 1 1 1 1 0 1 0 0 0 0 0 0 0 2 1 2 2 2 0 1 2 0 0 1 1 2 1 0 2 1 1 2 1 2 0 0 2 0 2 0 0 0 1 0 2 0 2 0 0 2 0 0 0 1 2 2 2 0 0 0 1 0 1 1 1 2 0 0 0 1 0 2 0 0 0 2 0 0 0 1 1 2 0 0 1 2 0 0 0 1 2 0 0 0 0 0 0 0 0 1 0 2 0 2 1 1 1 1 0 0 0 0 2 0 0 2 0 0 2 0 0 0 1 0 1 0 1 1 0 0 0 1 0 0 1 1 2 0 2 0 1 1 0 1 1 0 0 1 0 0 2 0 0 0 0 0 0 0 2 2 0 2 2 2 1 1 1 1 2 0 2 0 1 0 0 2 0 2 0 2 0 2 2 0 0 0 0 0 2 1 1 2 0 0 0 2 2 2 2 0 1 0 0 0 1 2 0 2 2 2 2 0 2 2 2 0 1 0 1 2 1 0 2 2 0 2 0 2 2 0 1 0 1 1 0 2 0 0 1 1 0 1 1 2 0 2 0 2 0 1 1 0 1 0 2 0 0 0 0 1 0 1 1 1 1 1 1 2 0 1 0 1 1 1 2 1 1 0 0 1 1 1 2 2 0 1 1 0 2 0 2 0 0 0 0 1 1 2 1 0 1 0 0 1 1 1 0 0 0 2 1 1 1 1 0 0 0 0 0 1 0 1 2 0 0 0 1 0 0 1 1 1 1 0 0 0 0 0 0 0 0 0 0 2 1 0 0 2 2 0 1 1 0 0 0 1 0 1 0 0 0 0 0 0 1 0 0 0 2 1 0 0 1 0 0 0 0 0 1 0 2 1 2 1 0 0 2 1 1 0 1 1 0 0 1 1 1 0 1 1 0 1 1 0 1 0 1 0 0 2 0 0 2 0 1 0 0 2 1 1 2 0 2 0 0 1 0 2 1 1 0 0 2 0 0 1 0 0 0 2 0 1 1 0 0 0 0 0 2 1 1 0 1 1 0 1 1 0 0 1 1 1 0 1 1 0 1 0 0 0 0 0 0 1 0 1 0 2 0 2 0 2 0 2 0 0 0 1 1 0 0 0 0 0 0 0 0 2 0 2 2 0 2 2 1 0 0 1 1 0 2 2 0 0 1 1 1 0 0 0 1 1 0 1 1 1 1 2 0 1 2 1 0 1 2 1 1 1 1 1 0 1 2 0 1 1 1 0 1 0 0 2 2 0 0 1 1 2 2 1 2 1 1 1 1 2 2 0 1 1 0 0 2 2 2 2 0 2 0 0 1 0 0 0 0 0 1 1 1 0 1 0 2 2 0 0 2 0 0 0 0 1 0 2 0 0 0 1 0 1 2 1 1 1 0 2 0 1 0 0 1 2 2 0 0 1 0 0 1 0 1 0 0 0 2 1 1 1 1 2 0 0 0 1 1 1 2 1 0 0 0 2 0 0 0 0 0 1 2 0 1 1 0 1 2 0 1 0 1 2 0 0 0 2 1 1 0 0 0 1 0 1 0 0 2 1 0 0 0 0 0 0 1 0 2 0 0 0 0 1 2 1 1 2 1 0 0 1 0 0 1 1 0 0 0 1 1 0 2 0 1 0 0 0 0 0 1 0 1 1 0 1 0 0 0 1 1 0 0 0 0 1 1 0
181 0 0 1 0 0 0 2 2 0 0 2 0 1 0 1 1 0 1 1 1 2 0 0 0 0 1 0 2 1 1 2 2 2 2 0 2 2 0 0 0 2 0 1 0 1 0 0 2 0 0 0 0 0 0 1 0 0 1 1 1 1 0 1 1 0 2 1 0 0 0 1 2 0 1 2 2 0 2 2 0 2 0 0 0 0 1 2 2 2 2 1 1 2 0 0 0 1 1 1 1 2 0 0 1 1 2 1 1 0 0 2 1 2 2 2 1 0 1 0 0 0 2 2 1 1 1 1 2 0 0 0 0 0 0 0 0 0 1 0 2 0 0 0 0 0 0 0 0 1 0 0 0 1 0 1 1 1 1 0 0 1 1 2 1 2 1 0 1 1 0 2 0 2 2 0 0 1 0 1 1 0 0 0 0 0 2 2 0 0 0 1 0 1 1 0 0 0 0 0 0 0 0 1 2 0 1 0 1 0 2 0 1 0 0 1 0 0 0 1 0 0 2 1 1 1 0 0 0 0 0 0 0 0 0 0 0 2 0 2 0 0 2 2 0 0 0 0 2 0 0 0 0 0 0 0 1 1 1 1 0 1 0 0 0 0 1 1 2 1 0 2 1 2 0 0 0 2 2 2 2 2 1 2 1 0 2 1 0 1 0 0 0 0 2 0 2 1 1 0 2 0 0 0 0 0 0 2 0 0 0 0 2 2 2 0 0 0 1 0 1 1 0 0 2 0 2 1 1 1 0 1 0 1 0 0 0 2 0 0 0 0 1 1 0 0 0 1 1 2 1 1 1 1 1 0 0 2 0 0 0 1 1 0 1 0 0 1 2 1 1 1 1 2 1 1 1 1 0 0 0 1 1 1 1 1 0 0 0 2 1 0 0 0 2 1 0 0 1 1 1 1 0 1 0 0 0 0 0 0 0 0 0 0 1 2 0 0 0 0 0 1 0 0 1 1 1 0 2 2 0 0 0 0 1 0 0 0 0 0 1 1 0 1 1 2 1 0 0 0 0 0 0 2 1 1 1 1 2 1 1 0 0 1 0 1 1 2 1 1 1 1 1 2 0 2 1 1 2 0 0 2 0 0 1 2 0 0 1 0 1 1 0 2 1 0 0 1 1 2 1 1 1 1 0 1 2 0 1 0 0 1 1 1 0 0 0 1 1 1 1 1 1 1 1 2 0 0 0 2 0 1 0 0 0 0 0 1 1 2 0 2 0 1 1 1 1 1 1 0 0 0 1 2 1 1 0 1 0 1 0 0 0 1 1 0 0 1 0 1 0 0 1 0 1 1 2 1 0 1 2 0 1 0 1 1 1 1 0 0 0 1 1 0 0 1 0 0 0 0 0 2 0 0 0 0 1 1 1 2 0 0 0 0 0 0 0 2 0 2 1 1 0 0 0 2 0 2 0 0 2 0 0 0 0 0 1 1 2 1 1 0 1 1 0 1 1 1 2 2 1 1 0 1 1 0 1 2 2 0 0 0 1 2 2 0 0 1 0 0 0 0 1 0 0 1 2 1 1 0 1 0 0 2 0 2 1 0 0 0 1 0 0 0 0 0 0 2 0 2 1 0 0 0 2 0 2 1 1 1 1 1 1 1 0 0 0 1 1 1 0 0 0 0 1 0 0 1 0 0 0 1 0 0 0 0 0 0 0 0 0 0 0 0 0 1 1 1 1 1 0 1 0 1 0 1 0 1 2 0 1 1 2 0 0 1 1 0 2 2 0 0 2 1 0 0 0 0 0 0 0 0 0 0 0 1 1 2 1 2 0 1 2 0 1 0 1 1 0 0 1 0 1 2 1 1 0 0 0 1 2 1 1 1 1 2 2 0 1 0 0 0 0 2 2 0 2 1 0 1 0 1 2 1 0 1 0 0 2 0 0 2 0 1 1 0 1 0 0 1 2 1 0 0 2 0 1 0 1 0 0 1 0 0 0 1 0 0 0 1 0 1 0 0 0 1 0 1 2 2 2 0 0 0 0 0 0 0 0 0 0 0 1 1 2 1 1 2 1 1 0 2 2 2 2 0 2 1 0 1 1 1 0 2 2 1 0 0 1 0 1 0 2 1 0 0 1 1 0 0 0 2 0 2 1 0 0 1 0 1 0 0 1 2 2 1 0 0 2 0 2 0 1 0 1 1 1 0 0 0 0 2 0 1 0 2 1 0 0 0 0 0 0 0 0 0 0 0 0 0 0 0 0 0 0 0 0 1 0 0 0 0 0 1 2 0 0 0 1 0 0 0
182 1 0 1 0 0 1 0 1 1 0 1 0 0 0 0 0 0 0 0 2 2 0 2 0 0 0 0 2 0 2 0 0 0 1 1 1 1 0 0 0 0 1 1 0 1 1 0 2 0 0 1 1 0 0 0 0 0 1 0 1 1 0 0 0 2 0 0 0 0 0 0 1 0 2 1 1 0 2 0 0 2 2 0 1 0 0 2 2 2 2 1 0 1 0 0 0 0 0 0 2 2 1 0 1 1 2 2 0 0 0 2 1 2 2 2 1 0 2 0 0 0 2 2 0 0 0 2 2 1 0 0 1 0 0 0 1 0 0 0 1 0 0 0 2 0 0 0 1 1 0 0 1 0 1 0 1 1 0 0 2 1 0 2 1 2 2 0 1 1 0 1 0 2 1 0 1 1 0 1 1 1 0 0 2 1 1 2 1 0 2 1 1 0 1 1 1 2 0 1 0 2 0 1 1 0 1 2 0 0 0 0 1 0 0 0 0 1 0 0 1 1 0 1 1 0 0 0 0 0 1 0 0 0 0 0 0 1 0 1 0 0 2 2 0 0 0 0 2 0 0 0 2 1 1 1 0 0 0 0 0 0 0 0 0 0 0 0 1 1 0 1 1 2 1 1 0 2 2 0 0 0 0 1 1 1 0 1 1 2 1 1 1 0 2 0 2 2 0 2 2 2 2 0 2 0 1 2 0 1 0 1 2 2 2 0 0 0 0 0 1 1 0 2 0 0 1 1 1 0 0 1 0 1 0 0 0 2 1 1 0 1 0 1 0 0 0 1 1 1 0 0 2 2 0 0 1 1 0 1 0 1 1 0 1 1 0 0 1 1 1 1 1 2 1 1 1 1 1 0 0 0 1 0 0 0 0 1 1 0 0 0 0 1 1 2 1 0 0 0 0 0 1 1 1 0 1 0 0 0 0 0 0 0 2 2 0 0 0 0 0 1 0 2 1 1 1 0 0 0 1 0 0 2 0 2 0 0 0 0 0 0 0 1 0 1 2 0 0 0 0 0 0 2 2 1 2 2 1 1 2 0 1 0 1 1 1 0 2 1 0 0 2 0 2 0 1 2 2 1 1 2 0 0 2 1 0 1 2 1 2 1 0 0 1 0 1 1 1 2 1 2 2 0 0 0 1 1 0 0 0 1 1 0 0 1 1 0 0 2 0 0 0 0 0 2 0 1 0 1 1 0 1 0 1 0 1 1 2 2 1 1 0 0 1 0 1 2 0 0 0 0 0 2 1 1 0 0 0 0 0 0 0 0 1 0 0 0 0 0 0 0 1 0 1 1 2 0 0 0 0 0 1 0 0 0 0 1 0 0 0 1 0 0 0 0 0 1 0 0 0 2 1 0 0 1 1 1 0 1 1 0 0 0 0 0 0 0 0 0 1 1 0 0 0 1 2 0 0 0 1 1 1 0 0 1 1 1 2 1 1 1 1 1 0 1 1 0 1 1 0 2 1 0 2 0 1 2 2 0 0 0 1 0 0 0 0 2 0 0 0 0 1 0 0 1 2 2 2 0 2 0 0 2 0 2 2 2 1 0 2 0 0 2 1 0 0 1 0 2 1 0 0 0 0 0 2 2 0 0 1 0 0 2 0 2 0 2 2 2 0 0 0 0 0 1 0 1 1 1 1 2 1 0 0 0 0 0 0 2 2 0 0 0 0 0 0 0 0 0 0 0 0 0 0 2 0 1 1 1 0 0 2 0 1 1 1 0 2 1 0 1 2 0 0 0 0 1 1 1 0 1 2 2 1 2 0 1 1 2 1 1 2 0 2 0 0 1 0 0 1 0 0 2 1 1 1 0 0 2 2 1 1 1 1 2 2 1 0 0 0 0 0 2 2 0 1 1 0 0 0 2 2 1 0 1 1 0 1 0 0 1 0 0 0 0 0 0 0 0 2 2 0 0 1 0 1 0 0 1 0 2 0 0 0 0 2 0 2 1 1 0 0 2 0 2 1 0 1 0 1 0 1 1 0 1 0 0 0 0 1 0 2 1 1 1 1 2 0 1 0 0 0 0 1 2 0 2 0 1 0 0 0 0 2 1 2 2 2 1 0 1 2 1 1 0 1 2 0 0 0 1 0 1 0 0 0 0 0 0 0 2 2 2 2 0 0 0 0 0 2 0 2 0 0 0 0 1 0 0 0 0 0 0 0 1 0 0 0 0 0 0 0 1 1 0 0 0 0 0 0 0 1 2 0 0 0 1 0 0 0 0 1 0 1 0 0 1 2 1 2 0
183 0 0 1 0 0 1 1 1 1 0 1 1 1 1 0 0 0 1 1 1 2 0 1 1 1 1 0 1 1 1 1 0 0 2 0 2 2 0 0 1 1 0 0 0 0 1 0 2 1 0 0 1 0 0 0 0 0 2 0 1 1 0 0 0 0 2 0 1 1 0 0 2 1 1 2 2 0 2 0 1 1 1 0 2 0 0 0 1 1 0 0 0 1 1 0 0 1 1 1 1 2 1 0 0 0 2 1 1 0 0 2 0 2 2 2 0 0 0 0 2 0 2 2 2 2 2 0 1 0 0 0 0 0 0 0 0 0 0 0 0 0 0 0 1 0 0 0 0 2 2 0 0 0 0 1 1 2 0 0 1 1 0 2 0 1 0 0 2 0 0 0 0 2 2 0 0 1 0 1 1 0 1 1 1 0 2 0 0 0 1 0 1 0 2 0 0 2 0 0 0 0 0 1 1 0 1 0 2 0 0 0 1 0 0 1 1 0 1 0 1 1 2 2 0 1 1 1 0 0 0 1 0 0 0 0 1 2 0 2 0 0 2 1 0 0 0 0 2 0 0 0 0 0 0 1 1 1 1 2 1 2 0 1 0 0 0 0 1 0 0 0 1 2 1 1 0 2 1 0 0 2 2 1 1 1 1 1 1 2 1 1 0 2 2 1 2 1 0 1 2 0 1 0 1 1 1 1 0 1 0 2 1 1 1 0 0 0 1 0 2 2 2 1 1 0 1 1 1 1 0 1 0 2 0 0 1 2 0 1 1 1 2 0 0 0 1 1 0 1 0 0 1 1 0 0 0 0 0 2 0 2 2 2 2 1 0 0 1 0 2 0 1 2 0 0 2 2 0 0 1 0 1 0 1 0 0 0 1 0 2 2 1 1 1 1 2 0 1 1 1 1 0 1 1 0 0 0 0 0 0 0 0 0 1 2 0 0 1 0 0 1 1 2 0 0 1 0 1 0 1 0 1 1 0 0 1 0 0 0 1 1 0 1 1 2 1 0 0 0 0 0 0 1 1 1 1 2 1 1 2 0 0 0 0 1 0 2 2 0 1 1 1 1 0 0 1 2 2 0 0 0 0 0 1 1 0 0 2 0 1 2 0 2 0 0 0 1 1 2 1 2 2 0 0 0 2 0 1 0 0 2 0 1 0 1 2 0 0 1 1 1 1 1 2 2 0 0 1 1 0 0 1 0 1 1 1 0 1 1 0 1 0 1 1 1 1 2 0 0 0 0 0 2 2 1 1 0 0 1 0 0 0 1 0 0 0 2 2 0 2 1 1 0 0 1 1 1 0 1 2 0 2 0 2 1 1 2 1 0 0 1 0 0 0 1 1 0 0 0 0 1 0 1 1 0 0 1 2 1 1 0 1 2 2 2 2 1 0 1 1 1 0 0 0 1 1 1 0 0 2 0 0 0 0 1 0 0 1 0 1 0 0 0 2 0 0 1 1 1 0 1 2 0 1 0 2 2 1 0 0 0 0 1 1 1 1 2 1 0 0 0 1 0 0 2 2 1 2 0 1 0 1 0 0 1 1 2 0 1 1 0 0 0 0 0 0 2 0 1 0 0 0 1 1 1 1 1 1 0 1 1 0 1 0 0 0 2 1 1 0 0 1 0 1 0 0 2 2 1 0 0 0 0 0 0 0 1 0 1 0 1 1 1 1 1 2 0 0 0 0 0 0 0 0 1 2 0 2 1 0 1 1 0 1 0 1 2 0 2 0 0 2 2 1 0 0 1 0 0 0 0 1 1 0 1 1 2 2 2 0 2 1 0 1 0 1 1 0 1 2 0 1 1 1 1 1 0 0 0 1 1 0 0 2 2 2 0 1 1 1 1 0 1 1 0 0 1 0 0 1 2 1 0 0 2 0 0 1 0 1 1 0 0 1 1 1 0 0 0 2 2 0 0 1 1 0 0 1 0 0 2 0 0 0 0 2 0 2 0 1 0 0 1 0 2 0 0 1 1 2 0 0 0 0 0 0 0 0 0 0 0 1 1 2 2 2 1 1 1 0 2 2 1 2 1 1 0 0 1 0 0 2 0 1 1 1 1 1 1 0 1 1 1 2 0 2 1 0 0 0 2 1 2 0 0 0 1 0 0 0 2 2 0 1 1 0 1 0 0 0 1 1 0 1 0 1 1 1 0 0 0 1 0 0 1 2 0 1 0 1 0 0 1 1 1 0 0 1 0 0 0 0 0 0 0 0 0 1 0 1 0 0 0 2 0 0 0 1 1 1 0
184 1 0 1 1 0 1 0 0 2 0 0 0 0 0 0 0 0 2 0 1 1 0 0 0 0 1 0 1 2 0 0 0 1 2 0 2 1 0 0 2 0 1 0 0 1 1 0 1 1 0 0 1 0 0 1 0 0 1 2 0 0 0 1 0 2 0 0 0 0 0 0 2 0 0 2 2 0 2 0 0 1 2 1 2 0 0 0 2 2 0 1 0 1 0 0 0 1 1 1 1 2 0 0 2 2 2 1 0 0 0 1 1 2 2 2 1 0 1 0 1 0 2 2 2 2 1 1 1 0 0 0 2 0 0 0 2 0 0 0 0 0 0 0 1 0 1 1 0 0 0 0 0 1 0 0 0 1 1 0 0 1 0 2 1 1 2 1 1 0 0 2 0 2 1 0 0 1 0 0 1 0 1 1 1 0 2 1 0 0 1 1 0 0 1 0 0 1 0 0 0 0 1 1 2 0 1 0 0 0 1 0 0 0 0 0 1 0 2 1 0 0 0 1 1 1 1 0 0 0 0 0 1 1 1 0 1 2 1 2 0 0 1 0 0 0 0 1 2 0 0 0 0 0 0 0 0 0 0 0 0 0 0 1 0 0 0 0 1 1 1 0 0 2 1 1 0 1 1 1 1 1 1 2 1 0 2 2 0 2 0 0 0 0 2 0 1 0 0 0 1 0 1 0 1 1 0 2 1 1 1 1 1 1 1 0 0 0 0 0 1 1 1 1 0 0 0 2 1 0 0 1 2 1 0 0 0 1 0 1 1 2 2 2 1 1 1 1 1 1 0 0 1 1 1 0 0 2 0 2 0 1 1 0 1 1 0 1 1 0 2 0 1 2 0 0 2 1 2 0 0 0 0 0 1 1 0 0 0 0 0 1 0 0 2 0 0 0 1 1 1 1 1 1 1 0 1 0 0 1 0 0 1 1 2 2 0 0 0 0 0 1 0 2 2 2 1 0 1 0 2 0 0 1 0 1 0 1 0 0 1 1 0 0 2 2 0 0 0 0 0 1 0 2 2 1 2 0 1 0 2 0 0 0 1 1 1 2 1 1 1 0 2 1 1 1 0 1 1 0 1 2 0 0 1 1 0 0 2 0 1 2 0 1 0 0 1 2 1 1 0 2 2 1 0 1 1 0 0 0 0 0 0 0 1 0 0 0 0 2 0 0 1 0 1 1 1 1 0 1 1 1 1 0 1 0 0 1 2 2 1 1 1 1 2 0 2 0 1 1 0 1 1 2 2 0 1 1 0 0 0 0 2 0 0 2 1 2 0 2 0 1 0 0 0 0 0 0 0 0 1 0 2 0 2 1 1 0 0 0 0 0 0 0 0 1 1 0 0 1 0 2 0 0 1 0 0 1 1 1 0 0 0 0 0 0 0 0 0 0 0 0 0 1 0 0 1 1 0 0 2 0 1 0 0 2 0 0 2 1 1 0 0 1 1 1 1 1 2 2 1 1 1 0 1 0 2 1 1 0 0 0 1 1 1 1 1 1 0 0 2 0 0 0 1 1 1 0 1 0 0 1 0 1 0 1 1 1 1 0 1 0 0 0 0 1 1 2 0 0 0 1 0 0 2 0 1 2 0 0 0 0 0 1 1 0 0 1 1 1 0 1 0 0 2 2 0 0 0 0 0 0 0 0 0 0 0 0 0 1 0 0 0 0 0 0 0 0 0 0 0 0 1 0 0 1 0 1 2 0 1 2 2 0 1 1 1 1 1 1 1 0 0 1 2 0 0 2 0 0 0 0 0 0 1 2 0 2 2 2 0 2 2 2 2 2 0 1 0 1 2 0 0 1 2 2 0 1 1 1 1 0 1 1 0 2 1 0 2 2 1 1 1 2 1 0 1 1 0 0 0 1 2 0 0 1 0 1 2 1 1 1 0 0 1 1 1 0 0 0 1 1 0 0 1 0 0 0 0 1 0 1 0 0 0 0 0 0 1 2 0 2 0 1 0 2 0 0 0 0 0 0 0 0 0 0 1 2 0 0 1 0 1 2 1 1 1 1 0 0 1 2 2 2 1 1 0 1 0 1 0 0 0 0 0 0 2 0 2 2 0 2 1 1 1 0 1 1 0 0 1 1 0 1 0 0 0 2 0 0 0 1 1 1 1 1 0 2 0 0 2 0 1 0 2 0 2 2 2 0 0 0 0 0 1 1 1 0 2 1 0 0 0 0 0 1 0 1 1 0 0 2 1 1 0 0 0 0 1 0 1 2 0 0 1 0 0 0 1 1 2 0
185 1 0 2 0 1 1 1 2 0 0 1 0 0 0 0 0 0 0 0 1 1 0 0 0 0 1 0 2 0 1 2 1 1 1 1 1 2 0 0 2 0 1 1 0 1 0 0 2 0 0 0 0 1 1 0 0 0 2 0 0 2 0 1 1 1 0 1 0 0 0 1 2 0 2 2 2 0 2 0 1 1 0 0 0 0 1 0 1 2 0 1 1 0 0 0 0 0 0 1 1 2 1 1 0 0 2 1 1 1 0 0 0 1 2 2 0 1 0 0 1 0 1 2 0 0 0 0 2 0 0 0 0 0 1 1 0 0 1 0 1 0 0 0 0 0 0 0 0 0 0 0 0 0 0 0 1 1 0 0 1 2 0 2 1 1 1 1 1 0 0 1 1 1 1 0 0 2 1 2 1 1 2 2 2 0 2 0 0 0 1 0 0 0 1 0 1 1 0 0 0 0 0 2 2 0 1 2 1 0 1 1 0 0 0 0 0 0 1 0 1 1 1 1 0 1 1 0 0 0 1 1 1 1 0 0 0 2 0 2 0 0 2 1 0 0 0 0 2 0 0 0 0 0 0 1 1 0 0 0 0 0 0 0 0 0 0 0 2 2 0 1 1 2 2 2 0 2 1 1 1 1 2 1 1 0 2 1 1 2 0 2 1 0 1 1 0 0 0 0 1 1 1 0 0 0 0 2 1 2 1 2 1 1 1 0 0 0 0 0 2 2 0 0 0 0 0 1 1 0 0 0 0 2 0 1 1 0 0 1 2 1 1 2 0 0 1 1 1 2 2 2 1 1 0 0 0 0 0 2 0 2 2 2 2 1 0 2 2 0 2 0 1 1 1 1 1 2 1 0 1 1 1 0 1 2 0 0 0 0 0 1 1 0 2 0 2 0 1 1 1 1 0 1 0 0 0 1 0 0 0 0 0 0 0 1 1 0 0 0 0 1 0 2 0 0 1 0 0 0 0 1 0 2 0 1 0 2 0 0 1 1 0 0 2 2 0 1 0 0 0 0 0 2 2 2 2 2 2 2 1 0 0 0 0 0 0 1 2 0 2 2 2 1 0 0 0 2 0 0 0 1 0 1 1 1 0 0 2 0 2 2 0 1 0 0 2 2 1 1 1 1 1 0 1 0 2 0 0 0 0 0 0 0 0 0 1 1 0 1 1 1 0 0 0 2 0 0 1 2 0 1 2 0 2 0 2 0 1 1 0 1 0 1 2 1 1 1 1 0 0 0 0 2 2 0 1 0 0 1 0 0 1 0 0 1 1 1 0 1 0 0 0 0 2 0 2 2 0 2 2 0 1 0 0 0 0 1 0 0 0 2 1 0 1 0 0 1 0 1 1 1 0 0 1 0 1 1 2 1 0 0 0 1 0 0 0 0 0 0 0 0 0 1 0 0 1 0 0 0 0 0 0 0 0 0 1 0 1 1 1 2 0 0 2 0 0 0 1 1 0 1 1 1 1 1 2 2 1 1 1 0 0 0 0 0 0 2 0 0 0 0 1 0 0 2 1 0 2 0 1 1 0 0 0 1 0 1 0 0 2 0 1 2 1 0 0 2 0 2 1 1 1 1 2 1 1 1 0 0 2 1 0 2 0 0 0 2 1 1 0 0 0 1 0 0 1 0 0 0 1 1 0 0 0 0 0 1 0 2 1 1 0 0 0 0 0 1 0 0 1 1 1 0 0 2 0 0 2 0 0 1 1 0 1 0 0 1 0 2 0 0 0 0 1 0 0 0 1 1 0 2 1 1 1 2 0 2 1 2 0 1 2 1 1 1 0 1 0 0 1 0 0 1 2 1 0 0 0 1 2 1 1 1 1 2 2 0 2 2 1 1 0 2 2 0 0 2 0 0 0 2 1 1 0 2 0 0 0 0 0 0 0 0 1 0 0 0 0 0 1 1 0 0 2 0 0 0 0 2 0 1 0 0 0 0 1 0 0 2 0 0 0 1 0 2 0 2 0 0 0 1 0 0 0 0 0 0 1 1 0 0 1 1 1 1 1 2 0 0 1 2 2 2 2 0 0 2 0 0 0 0 1 0 1 1 1 2 1 1 0 2 1 1 2 0 2 2 0 0 1 1 0 2 0 0 0 1 0 0 0 2 1 2 1 0 1 0 2 0 2 0 0 0 1 0 1 1 1 0 0 0 0 0 1 1 1 0 0 0 0 0 0 0 0 0 0 1 1 0 0 1 0 1 0 0 0 1 0 1 0 0 0 0 0 1 0 0 1 0 0 0
186 0 0 2 1 0 2 2 2 0 0 1 0 0 0 0 0 0 0 0 2 2 0 0 0 0 0 0 2 0 2 1 1 0 2 0 2 0 0 1 0 0 0 0 0 0 1 0 1 1 1 1 0 1 1 1 0 0 1 0 2 2 0 1 0 1 0 0 1 1 0 0 2 0 0 2 2 0 2 0 0 1 2 2 2 0 0 1 1 2 1 1 1 2 1 0 0 1 1 1 0 2 1 0 0 0 2 2 0 1 0 1 1 2 2 2 1 0 0 0 2 0 2 1 1 1 1 0 1 0 0 0 0 0 0 0 1 0 0 0 0 0 0 1 0 1 0 0 0 0 1 0 0 1 0 0 1 0 0 1 1 1 0 1 1 1 2 0 1 1 1 1 2 0 2 0 0 0 0 0 0 0 1 1 2 1 1 0 0 0 0 0 0 2 2 0 2 1 1 0 0 0 0 1 2 0 1 0 1 0 0 0 2 0 0 0 0 1 2 0 1 2 2 2 0 1 1 0 0 0 0 1 0 0 0 0 0 2 0 2 0 0 2 2 0 0 0 0 2 0 0 0 0 0 0 0 0 0 0 0 0 0 1 0 0 0 0 1 2 2 1 0 0 1 0 0 0 1 0 0 0 1 2 2 2 1 1 0 0 1 1 0 0 0 2 0 2 0 0 0 0 0 0 1 0 0 1 2 0 1 0 2 1 1 1 0 2 0 0 0 1 1 1 1 0 0 0 2 1 1 0 1 0 2 0 0 0 1 0 0 0 0 0 1 1 1 0 0 0 1 0 0 1 1 0 1 1 1 0 2 0 2 2 2 2 0 1 1 1 0 2 0 0 2 0 0 2 1 0 0 0 2 2 0 1 1 0 0 0 1 1 1 0 1 2 0 1 1 1 1 1 1 1 0 0 1 0 1 0 1 1 1 0 0 0 1 1 1 0 1 1 1 0 1 0 1 2 2 2 0 0 1 1 1 1 2 0 1 0 0 2 0 0 1 1 2 1 1 1 2 0 0 0 2 1 0 1 1 2 1 1 0 0 1 0 1 1 0 2 0 0 0 2 0 1 1 1 2 1 0 1 2 0 0 1 1 0 1 2 0 1 2 0 1 0 0 2 2 0 0 0 1 1 1 0 1 1 0 1 0 0 1 0 1 0 0 0 0 0 1 0 1 0 0 0 2 0 0 1 1 0 0 1 1 1 0 0 1 1 1 0 2 0 0 2 1 1 2 0 0 1 1 0 1 2 0 0 1 0 1 0 0 0 2 0 0 0 2 2 0 0 0 1 0 0 1 1 0 0 0 1 0 2 0 2 1 1 0 0 0 0 0 1 0 0 1 0 1 0 0 0 1 1 0 0 0 1 1 1 2 1 0 0 0 0 0 1 2 1 0 0 0 0 0 0 0 2 0 0 0 1 0 0 0 0 0 0 0 2 2 1 0 0 0 2 0 0 1 2 2 1 1 1 1 2 0 1 1 1 0 0 0 1 1 1 1 0 2 1 0 0 0 1 0 0 1 1 0 2 0 0 0 0 2 0 2 2 1 0 1 1 0 0 2 0 0 0 1 0 1 0 0 0 0 1 0 2 1 0 0 0 0 0 2 0 0 0 2 1 1 0 0 0 0 1 2 0 0 0 0 0 0 0 0 0 0 0 0 0 0 0 0 0 0 1 0 1 1 0 0 1 1 0 0 0 1 0 0 2 1 0 2 0 0 0 1 2 0 1 2 0 0 1 1 1 0 0 1 1 2 0 1 1 1 1 1 1 2 0 2 0 1 2 1 2 1 0 1 0 0 1 0 0 1 2 2 1 0 0 1 2 1 0 0 1 2 2 0 2 1 0 1 0 2 2 0 1 1 1 0 0 2 2 2 0 2 0 1 1 0 0 1 0 0 0 0 0 0 1 0 2 2 1 0 1 0 1 0 0 1 1 2 1 0 1 1 1 0 2 0 1 0 0 2 0 1 1 1 1 0 0 0 0 0 0 0 0 2 0 0 0 0 1 1 2 1 1 2 0 0 0 1 1 0 2 2 0 1 0 0 0 0 0 0 0 0 2 1 2 2 0 2 1 0 2 0 0 1 0 0 1 0 0 2 0 0 0 0 0 1 0 0 2 0 1 2 0 0 0 0 0 0 2 0 0 0 0 1 1 0 0 0 0 0 0 0 1 0 1 0 1 0 1 0 0 0 0 0 1 0 0 0 2 2 0 0 0 0 0 0 0 0 0 0 1 0 0 0 2 0 2 1
187 1 0 2 0 0 2 2 2 0 0 1 1 1 0 0 0 0 1 0 1 1 0 0 0 0 1 0 1 1 1 0 2 2 2 0 2 2 0 0 1 1 1 1 1 1 2 0 2 1 0 0 2 0 0 0 0 1 2 1 1 1 0 1 0 1 0 1 0 0 0 1 2 0 1 2 2 0 2 0 0 0 1 1 1 0 0 0 2 2 0 1 0 2 0 0 0 0 0 0 2 0 1 0 1 1 1 2 0 0 0 1 1 1 1 1 1 0 0 0 2 0 2 2 2 1 2 0 1 0 0 0 1 0 0 0 1 0 0 0 2 0 0 0 1 0 0 0 0 0 0 0 0 0 1 0 0 0 1 0 1 1 0 2 1 2 1 1 0 1 1 2 2 0 2 0 1 1 0 1 1 1 1 1 1 0 2 1 0 0 0 0 0 2 2 0 1 1 0 0 0 1 1 0 2 0 2 1 1 0 0 0 1 0 1 1 0 1 0 0 1 1 2 2 0 0 0 0 0 0 0 0 0 0 0 0 0 2 0 1 0 1 1 2 0 0 0 1 1 0 0 0 0 0 0 2 0 0 0 1 1 1 0 1 1 1 1 0 1 0 2 0 1 1 1 0 0 1 0 0 0 1 2 2 2 0 2 2 0 2 0 1 1 0 2 0 2 0 0 0 1 0 1 0 1 1 1 1 0 1 0 1 2 1 1 0 0 0 0 0 0 0 2 1 1 0 1 0 0 0 0 1 1 0 0 0 0 0 0 0 0 1 1 1 0 1 0 1 1 2 1 1 1 2 0 1 1 0 0 2 0 2 1 0 1 0 0 1 1 0 2 0 0 2 2 2 1 1 0 0 1 0 0 0 2 0 0 1 1 0 0 2 0 0 2 0 0 0 1 1 0 2 0 2 1 0 0 0 0 0 0 0 0 0 1 1 1 1 0 0 0 0 0 2 0 0 1 1 2 1 0 1 0 1 1 0 0 1 0 0 1 1 1 1 0 1 2 0 0 0 0 0 0 2 1 0 1 1 0 0 0 0 0 0 1 1 1 1 1 1 0 0 1 1 1 0 0 2 2 0 0 0 0 0 1 2 0 1 2 0 2 2 0 2 0 0 2 1 1 2 1 2 1 1 1 0 1 0 1 0 0 1 1 1 0 0 0 0 0 1 0 1 1 0 0 2 0 1 0 1 1 0 0 0 0 0 0 1 1 1 2 2 0 1 2 0 2 1 1 0 0 0 2 0 2 0 0 0 1 0 0 1 1 0 0 1 1 2 2 0 1 0 2 0 0 2 2 1 0 1 2 0 2 0 2 2 2 1 1 1 0 0 1 0 1 0 0 0 0 0 0 1 0 1 0 0 1 1 1 0 0 0 0 0 0 0 1 1 1 0 0 0 0 0 1 0 1 2 0 0 1 0 0 0 0 1 1 0 2 2 1 1 0 0 1 1 1 1 1 0 1 2 1 1 1 1 2 1 1 0 0 0 1 0 0 0 0 1 1 1 1 1 0 0 0 1 1 0 2 1 0 0 0 1 0 1 1 0 0 1 1 0 0 1 0 0 0 2 0 2 0 0 0 0 1 0 2 1 1 1 0 0 0 1 0 0 0 1 1 1 0 0 0 0 1 1 0 2 1 1 2 1 0 0 0 1 0 0 0 2 1 0 0 0 0 1 1 1 0 0 1 1 0 0 0 1 0 0 2 0 0 1 0 0 0 1 1 1 1 2 0 0 2 0 0 0 0 1 0 0 1 0 1 1 0 1 1 1 2 2 1 2 2 1 1 0 0 1 1 0 1 0 2 2 0 0 0 0 0 0 1 1 1 1 1 2 2 1 2 2 2 1 1 2 2 0 0 2 0 0 0 2 1 1 0 1 0 0 0 0 0 0 0 0 0 0 0 1 0 0 2 2 0 1 1 0 1 0 0 0 1 1 0 0 0 1 0 0 2 1 0 0 0 2 0 1 0 1 1 1 1 0 1 1 0 1 0 0 0 0 1 0 1 2 1 1 1 2 0 0 1 2 1 1 1 2 0 0 0 1 0 0 1 0 2 1 1 1 2 1 1 1 1 1 2 0 2 1 0 0 1 1 0 1 0 0 0 1 0 0 0 0 2 1 1 0 0 0 1 0 1 0 1 0 1 0 1 0 1 0 0 0 0 1 0 1 1 0 0 0 1 0 0 0 0 0 0 0 1 0 0 0 0 0 0 0 0 0 0 0 0 0 0 1 0 0 0 0 0 0 2 1
188 1 0 1 0 0 1 2 2 0 0 0 1 1 0 0 0 0 1 1 0 0 0 0 0 0 0 0 1 1 1 1 0 0 1 1 1 2 0 0 2 0 0 1 0 1 0 0 2 1 0 0 0 1 0 0 0 0 1 0 0 1 0 0 0 0 1 0 0 0 0 2 2 0 1 2 2 0 2 1 1 2 1 0 1 0 0 0 2 2 1 2 0 2 0 0 0 1 1 1 1 1 1 0 1 1 2 1 1 0 0 2 1 2 2 2 1 0 2 0 0 0 2 1 0 0 0 1 1 0 0 0 0 0 1 0 0 0 0 0 0 0 0 0 1 0 1 0 0 0 0 0 0 0 0 0 1 1 0 1 2 1 0 2 1 2 2 0 0 2 2 2 0 2 1 0 0 0 0 0 0 0 1 1 2 0 2 0 0 0 1 0 1 1 2 0 1 2 0 0 0 1 0 1 1 0 0 1 1 0 1 0 0 1 0 0 0 1 1 0 1 1 2 2 0 0 0 1 0 0 0 1 0 0 0 0 0 2 1 1 0 1 2 1 0 0 0 0 2 0 0 0 0 0 0 0 0 0 0 1 1 1 0 0 0 0 1 1 1 0 0 1 1 2 0 2 1 2 2 1 1 1 2 1 1 1 1 0 2 2 0 2 0 0 2 0 1 0 0 0 0 0 0 0 0 0 1 2 1 1 1 2 2 1 1 0 0 0 1 0 2 2 1 1 2 1 1 1 1 0 0 2 1 1 0 0 0 1 1 2 0 0 1 0 0 0 0 0 0 2 0 0 2 2 1 1 1 0 0 2 0 2 1 1 1 1 0 0 2 2 0 2 0 2 0 0 2 1 0 0 0 0 1 0 1 0 0 0 0 0 0 0 1 0 1 1 1 1 0 0 0 0 1 1 1 1 0 0 0 0 0 0 0 0 0 2 0 0 1 0 0 0 0 0 0 0 1 0 1 0 1 0 1 0 2 1 0 1 0 0 1 1 0 0 0 0 2 1 1 0 0 0 0 2 1 1 1 1 1 1 1 1 1 0 0 1 0 0 2 0 0 0 2 1 2 0 2 2 2 1 1 2 0 0 1 1 0 0 2 0 1 2 0 1 1 0 1 1 1 2 1 2 1 1 0 1 2 1 1 0 1 1 1 1 0 0 1 0 0 0 0 2 0 0 0 2 0 1 1 1 1 0 1 1 1 0 1 0 1 1 1 1 0 1 2 0 1 0 2 0 1 1 1 2 1 1 0 1 0 1 0 0 0 0 0 1 1 0 0 0 0 1 0 0 0 0 1 0 0 0 2 0 2 0 2 1 1 1 1 0 0 1 0 0 0 1 0 0 0 0 0 1 0 1 0 1 0 0 0 1 0 0 0 0 0 0 0 0 0 0 0 0 0 0 0 1 2 1 0 0 2 0 0 0 0 0 1 0 2 1 2 0 0 1 0 1 1 0 1 1 0 2 0 1 2 0 1 2 2 0 0 0 0 2 2 2 1 1 1 1 0 1 0 0 0 2 2 0 1 0 0 1 0 0 0 2 0 2 1 0 2 0 0 1 0 0 0 1 0 0 0 0 0 0 1 0 0 1 0 0 1 2 0 2 0 1 0 2 1 1 0 0 0 0 1 1 0 2 1 1 1 1 0 0 0 0 1 1 1 2 0 0 0 0 0 1 1 1 0 0 1 1 0 0 0 1 0 0 1 0 0 0 1 0 1 1 1 0 1 2 0 0 2 0 0 0 0 0 1 1 0 1 0 0 1 2 0 2 1 2 0 2 2 0 1 0 0 1 0 0 1 0 0 1 2 2 0 0 0 1 2 1 1 1 1 2 2 0 2 2 2 2 1 2 2 0 0 1 0 0 0 1 2 1 0 1 0 0 0 0 0 0 0 0 1 0 1 0 0 0 2 2 0 0 2 0 0 0 0 1 0 1 0 0 1 0 1 0 0 2 0 0 0 2 0 2 0 0 1 1 2 0 2 2 0 0 0 0 0 1 0 0 1 1 0 0 0 2 0 0 0 2 2 1 2 1 1 2 0 0 0 0 1 0 2 2 2 0 2 0 2 0 2 2 0 0 2 2 0 0 0 2 0 2 0 1 1 1 1 1 0 0 2 0 0 0 0 0 0 1 1 1 1 0 1 0 1 1 1 1 1 1 0 0 0 0 0 1 0 0 0 0 0 0 0 1 0 0 1 0 0 0 0 0 0 0 0 1 1 0 1 0 0 0 0 0 0 0 1 0 0 0
189 0 0 1 0 1 1 2 2 0 0 0 0 1 0 0 0 0 1 1 1 1 0 0 0 0 2 1 1 1 2 0 0 1 1 0 2 1 0 0 1 1 1 0 0 1 1 0 0 2 1 2 0 0 2 1 0 0 1 0 0 1 0 2 0 1 1 0 0 1 1 1 1 0 1 1 1 0 2 1 0 1 1 1 2 0 0 0 2 2 1 2 1 1 0 0 0 0 0 0 2 2 0 0 2 2 2 1 1 1 0 2 0 2 2 2 0 0 0 0 2 0 2 1 1 1 1 0 1 0 0 0 0 0 0 0 0 0 0 0 2 0 0 0 1 0 0 0 0 1 1 0 0 0 0 0 1 1 0 1 2 0 1 1 0 1 0 0 2 0 1 1 0 2 2 0 0 1 1 1 1 1 2 2 2 0 2 1 0 0 0 1 0 1 1 0 1 2 0 0 0 1 0 1 2 0 1 1 1 0 0 0 1 0 0 0 1 0 0 2 0 0 0 1 1 0 0 1 1 1 1 2 0 2 2 2 0 2 0 0 0 1 1 1 0 0 0 0 2 0 0 0 0 0 0 1 0 1 1 1 0 1 0 0 0 0 1 0 1 1 1 1 1 1 1 1 0 2 2 1 1 1 2 2 2 0 2 2 0 2 0 0 2 0 2 0 2 0 0 0 1 0 0 0 0 1 0 2 0 1 0 2 1 0 0 0 1 0 1 0 1 1 0 2 0 0 0 1 0 0 0 2 0 2 0 0 0 0 0 1 0 2 1 2 0 0 1 0 0 0 0 0 1 1 0 0 0 0 0 2 0 2 1 1 1 0 0 0 2 2 0 2 0 2 0 0 2 2 1 0 0 0 2 0 0 1 0 0 0 2 0 1 0 0 2 0 0 0 1 1 1 1 2 0 0 0 2 1 0 0 0 0 0 0 1 1 1 0 1 0 0 1 0 2 1 1 1 1 2 1 0 1 2 0 1 0 0 1 0 0 1 1 0 0 1 1 1 1 1 1 0 0 0 2 2 0 2 1 1 1 1 0 1 0 1 1 1 1 2 0 1 1 2 0 1 0 1 2 2 1 1 1 0 0 1 2 0 0 2 0 1 2 0 2 2 0 2 0 0 2 2 2 1 1 0 2 2 1 0 0 0 2 2 0 0 0 1 0 0 2 1 0 1 1 1 2 1 1 0 1 0 2 1 1 1 1 1 0 1 1 0 2 0 0 1 0 1 1 1 0 0 0 0 1 1 2 1 1 0 2 0 0 0 0 0 0 0 0 0 0 0 1 0 0 0 0 0 0 0 0 2 0 0 0 0 0 0 0 0 0 0 2 0 0 0 1 0 0 0 1 0 2 1 0 0 0 0 0 1 0 0 0 0 0 0 0 0 0 0 0 0 0 1 1 0 0 2 1 0 0 1 0 0 0 0 0 1 0 2 2 2 1 1 1 0 1 1 1 2 2 1 1 1 0 2 0 1 2 0 2 1 1 1 1 0 0 0 2 0 0 1 0 1 0 1 2 1 1 1 1 2 0 0 1 0 2 2 0 0 1 1 0 0 1 1 0 0 2 0 1 1 0 0 0 1 0 2 1 1 1 1 0 0 2 0 0 0 1 0 0 0 0 0 0 1 1 0 0 0 0 0 0 0 0 0 0 0 0 0 0 0 0 1 1 1 0 1 1 0 0 0 0 0 0 0 0 0 0 1 1 0 0 2 1 1 0 0 0 1 2 0 0 1 1 0 0 0 1 1 1 0 1 1 1 1 2 1 0 2 2 2 2 2 0 0 0 0 0 0 1 0 0 1 2 1 0 0 0 1 2 2 0 1 1 1 2 2 0 2 1 0 0 1 2 2 0 0 1 0 0 0 1 1 1 0 1 0 0 0 0 1 0 1 0 2 0 1 0 0 0 1 1 0 1 1 0 0 0 0 0 0 2 0 0 0 1 1 0 2 1 1 0 0 1 0 2 0 1 1 2 2 0 0 0 0 0 0 0 1 0 0 0 0 1 2 2 2 2 0 0 0 2 1 1 2 0 1 0 0 1 0 0 1 0 1 1 0 1 2 1 0 1 2 2 0 1 1 1 0 0 1 1 0 1 0 0 0 1 0 0 0 0 1 2 2 0 0 0 0 0 2 0 1 0 0 1 2 0 0 0 0 0 0 0 0 0 0 0 1 0 1 0 0 0 0 2 0 0 0 0 0 0 0 0 0 0 0 0 2 0 2 0 0 1 0 0 1 1 1 1 2 1
190 0 0 0 1 0 1 1 1 1 0 1 0 1 1 0 0 0 1 0 2 2 0 0 0 0 0 0 1 1 1 0 0 1 2 0 2 1 0 0 2 0 0 1 1 2 0 0 1 1 0 0 0 1 1 0 0 1 0 2 0 0 0 1 0 1 0 0 0 0 0 1 2 1 2 2 2 0 2 0 1 1 1 0 0 0 0 0 1 2 0 0 0 0 0 0 1 1 1 1 1 2 1 0 1 1 1 0 1 0 0 1 1 1 1 1 1 0 1 0 1 0 2 1 1 1 1 1 1 1 1 1 0 0 1 1 0 0 0 0 2 0 0 0 1 0 1 1 0 1 0 0 0 0 0 0 0 0 0 1 1 1 0 2 1 2 2 1 1 0 0 2 0 2 1 0 0 0 0 0 0 0 0 0 2 0 2 1 0 0 0 0 0 1 2 0 0 1 0 0 0 0 0 1 2 0 1 2 0 0 1 0 0 0 0 1 1 0 1 1 1 1 1 1 1 1 1 1 0 0 0 1 0 0 0 0 0 2 0 2 0 0 1 1 0 1 1 0 0 1 1 1 0 0 0 0 0 0 0 0 0 0 0 1 1 1 1 0 2 2 0 1 1 2 1 1 0 1 2 1 0 0 2 2 2 1 1 1 0 2 1 0 0 0 2 0 2 1 0 0 0 0 1 1 0 0 0 0 0 1 0 1 2 2 2 0 1 0 0 0 1 1 2 1 0 0 0 1 0 1 0 0 0 2 0 0 0 2 0 1 0 0 1 2 0 0 2 0 1 1 0 0 2 2 0 0 1 1 0 1 0 1 1 1 1 0 0 1 2 1 1 1 0 2 0 0 2 1 1 0 0 2 2 0 2 1 0 1 1 0 0 0 0 0 2 0 0 0 2 1 1 1 1 1 1 1 0 0 0 0 0 0 0 0 0 2 0 0 0 0 0 2 1 1 0 1 2 1 2 0 1 0 0 2 0 2 0 0 0 0 2 0 0 0 1 1 1 1 1 1 0 0 0 2 1 1 1 2 2 1 1 1 1 0 0 0 0 0 2 0 1 1 2 0 0 0 0 2 2 2 2 1 0 0 2 0 0 1 1 0 1 1 0 1 1 0 2 2 2 2 0 2 2 0 0 0 1 0 1 0 0 2 0 1 0 0 0 0 0 1 0 1 0 0 0 2 0 1 0 1 1 1 0 0 0 1 1 1 0 1 1 1 0 0 2 1 0 1 0 1 0 1 0 1 1 1 0 1 0 0 0 0 1 0 0 2 2 0 0 0 0 0 1 0 0 0 0 0 0 0 1 0 2 0 1 1 1 1 1 1 0 0 0 0 0 1 0 0 0 0 0 2 0 0 1 0 0 2 1 1 0 0 1 1 1 1 1 1 1 0 0 0 0 0 1 0 2 1 0 0 0 0 0 0 0 2 0 0 2 1 1 1 0 2 0 1 1 1 1 1 0 2 2 0 1 0 1 2 2 0 0 0 1 0 1 1 0 1 1 1 1 1 0 0 0 1 1 1 1 1 2 0 1 2 1 2 1 1 0 1 1 0 0 1 0 0 0 2 0 1 0 0 1 1 1 1 1 2 1 0 0 0 0 2 0 1 0 2 0 0 0 0 1 0 1 1 0 1 1 0 0 0 0 0 0 0 1 0 0 1 0 0 1 1 2 0 2 0 0 0 1 1 0 0 0 2 0 1 1 0 1 0 0 0 0 0 2 0 0 2 0 1 2 0 0 0 0 2 0 1 0 0 0 0 0 2 0 2 1 2 0 1 2 1 1 1 0 0 0 1 1 0 1 1 1 1 0 1 1 0 0 0 2 2 0 2 2 1 2 0 0 0 1 2 2 1 1 2 0 0 1 2 2 1 0 1 1 0 2 0 0 2 1 0 1 0 1 0 0 0 2 2 0 0 2 0 1 1 0 0 2 2 1 1 1 1 0 0 1 0 1 0 0 0 0 2 0 2 1 1 1 0 0 0 0 0 2 0 0 0 1 0 1 2 2 2 2 2 0 0 0 1 2 2 2 0 1 0 1 1 1 0 1 0 1 1 1 0 1 0 1 1 2 2 0 0 1 1 0 0 0 1 0 2 0 0 0 1 0 0 0 1 0 1 1 0 0 0 0 0 1 1 1 0 1 0 1 1 1 0 0 0 0 0 1 1 1 0 0 0 2 0 0 1 1 1 0 0 1 1 0 0 0 0 0 0 0 0 1 0 1 1 1 0 1 0 1 1 2 0 0 0
191 1 0 2 0 0 2 0 1 1 0 0 0 1 1 0 0 0 1 1 1 1 1 0 0 0 1 0 2 0 2 0 0 0 2 0 2 2 0 0 0 2 0 1 0 1 0 0 2 0 0 0 1 0 0 0 0 0 1 0 1 2 0 0 0 0 0 1 0 1 1 2 1 0 2 1 2 0 2 0 0 1 1 0 2 0 0 1 2 2 2 2 0 1 0 0 0 1 1 1 1 2 1 0 1 1 2 2 0 1 0 1 0 0 1 1 0 0 0 0 0 0 2 1 1 1 1 1 2 0 0 0 0 0 0 0 0 0 0 0 1 0 0 0 2 0 1 0 0 1 1 0 0 0 0 0 0 2 0 1 1 1 0 2 1 1 0 1 1 0 0 2 2 0 2 0 1 1 0 1 1 1 0 0 1 0 1 2 0 1 1 2 1 0 1 1 1 2 0 0 0 0 0 1 2 0 1 0 1 0 2 0 1 0 0 0 0 1 0 0 1 1 2 2 0 1 1 1 1 1 0 1 0 0 0 0 0 2 0 1 0 0 1 2 0 0 0 0 2 0 0 0 0 2 2 1 0 1 0 0 0 0 0 0 0 0 0 0 2 0 1 0 1 2 2 2 0 2 1 1 1 1 1 1 2 2 0 0 1 2 1 1 0 0 2 0 2 1 1 1 0 0 0 0 0 1 0 2 1 2 1 2 2 1 1 0 0 0 1 0 1 1 1 2 1 0 1 2 0 1 0 2 1 2 0 0 0 2 1 1 0 2 0 2 1 1 0 0 1 1 0 0 2 2 0 0 0 1 0 2 0 2 0 0 0 0 0 1 1 0 2 0 0 2 0 0 1 2 0 0 0 0 1 1 2 1 0 0 0 0 0 0 0 1 2 1 1 0 0 1 0 1 1 1 1 0 1 0 0 0 0 0 0 0 1 2 0 0 0 0 0 0 0 2 1 1 2 0 0 0 0 0 0 2 0 1 0 2 0 0 0 2 0 0 2 2 2 0 0 1 0 0 0 1 0 0 0 1 1 1 1 0 1 0 1 1 1 0 2 0 1 1 2 0 2 0 2 2 2 0 0 2 0 0 1 1 0 0 2 0 2 1 0 1 2 0 2 0 0 2 2 2 2 0 0 1 2 1 0 0 0 1 1 1 0 0 0 2 0 2 2 0 1 0 0 2 0 0 0 2 0 2 1 0 1 1 0 1 1 1 0 1 1 0 2 0 1 1 1 0 0 0 0 2 1 1 0 1 0 0 1 0 1 0 0 1 1 2 1 1 0 0 0 0 0 0 0 1 0 1 2 0 1 0 1 0 0 1 1 0 0 2 0 0 0 0 0 1 0 2 1 1 1 1 1 0 0 1 1 2 1 0 0 0 0 0 0 0 0 0 0 0 0 0 0 2 1 2 0 0 1 0 0 0 0 0 0 1 1 1 1 0 0 1 1 1 1 2 1 1 0 2 2 0 1 0 2 1 0 0 0 0 1 0 0 0 0 2 0 0 0 0 1 0 0 1 0 0 2 0 0 1 1 1 0 2 0 2 0 1 1 0 0 2 0 0 0 2 0 0 0 1 0 0 1 0 2 2 0 0 0 0 0 1 0 1 0 1 1 1 1 0 0 0 1 0 0 0 0 0 0 0 0 0 0 0 1 1 0 1 0 1 0 0 1 1 2 1 0 0 1 1 0 1 0 2 1 0 0 0 0 0 2 1 0 0 0 1 1 2 0 0 2 0 0 1 0 1 1 1 0 1 0 0 0 2 0 2 2 2 0 1 2 1 1 1 0 0 0 0 0 0 2 2 0 1 0 0 0 0 1 1 1 1 1 1 1 1 1 1 0 1 1 2 2 0 1 1 0 0 1 2 2 0 0 0 2 0 1 0 0 0 1 0 1 0 1 0 1 0 1 1 0 0 0 1 1 1 1 0 1 2 0 0 0 0 0 0 0 1 0 0 1 1 0 1 0 0 2 2 2 0 0 0 0 0 0 2 0 0 0 0 0 0 2 2 2 2 0 0 0 2 2 2 2 0 1 2 0 1 0 0 0 0 0 0 2 1 1 1 0 1 1 0 2 1 2 2 0 0 0 2 0 2 0 0 0 2 0 0 0 0 0 1 0 0 0 0 0 0 1 0 0 0 2 1 2 1 1 1 1 1 0 0 1 1 1 0 0 0 1 0 0 1 1 1 0 0 0 0 0 0 0 1 1 0 1 0 0 0 0 0 0 0 1 1 1 2 1 0 2 0
192 1 0 1 0 0 1 2 2 1 0 1 1 2 1 0 0 0 1 1 1 1 0 0 0 0 0 0 2 0 2 1 0 0 1 1 1 1 2 0 0 0 0 0 0 0 0 0 2 0 0 0 0 0 1 1 0 1 1 1 1 1 1 1 1 0 1 2 0 0 0 2 2 1 2 2 2 0 2 0 2 2 0 0 0 0 1 0 2 2 0 0 0 1 0 0 0 0 0 0 1 2 0 0 2 2 2 0 2 0 0 2 1 2 2 2 1 0 1 0 1 0 1 1 0 0 0 1 1 1 0 0 0 0 0 0 1 0 0 0 0 0 0 0 0 1 0 0 0 0 0 0 1 0 0 0 0 0 1 0 1 1 0 2 1 2 1 0 1 1 1 0 1 1 1 0 0 1 0 1 1 0 2 2 2 0 2 0 0 0 0 0 1 1 2 0 2 2 0 0 0 0 0 1 2 0 1 0 1 0 2 0 0 0 0 0 0 0 2 0 0 0 2 2 0 1 1 0 0 0 1 1 0 0 0 0 0 2 1 1 0 0 2 2 0 0 0 0 1 0 0 0 0 0 0 0 0 0 0 0 0 0 0 0 0 0 1 1 2 2 0 1 0 1 0 0 0 2 1 1 1 2 2 2 2 0 2 2 0 2 0 0 0 0 1 0 0 0 0 0 0 0 2 0 0 0 0 1 1 2 1 2 2 1 1 0 0 0 0 0 1 1 2 2 1 0 0 1 1 1 0 0 1 1 0 0 0 1 0 0 1 2 2 1 1 0 0 1 0 1 1 1 2 2 0 2 2 1 0 1 1 2 2 1 2 0 0 0 2 1 1 1 0 2 0 0 1 2 0 0 1 1 0 0 0 0 0 0 0 0 0 1 1 0 2 0 1 1 1 1 0 2 0 2 1 0 0 1 0 0 0 0 0 0 1 1 1 1 0 1 1 2 0 1 0 0 2 1 2 1 0 1 0 2 0 2 0 0 0 0 0 2 0 0 0 0 2 1 1 2 0 0 0 2 2 0 2 2 1 0 0 0 0 0 0 0 0 1 2 0 1 1 1 2 0 1 0 2 1 1 2 1 0 0 1 2 0 1 1 1 0 1 0 1 0 0 2 0 0 2 2 2 0 0 1 1 1 1 0 0 0 1 0 0 2 0 0 0 0 1 0 1 2 2 2 2 0 0 0 2 0 2 1 0 1 1 2 1 1 1 1 1 0 0 0 0 1 1 1 0 0 0 0 1 1 2 1 0 2 0 0 2 0 0 1 0 0 2 2 0 1 0 0 0 0 0 0 1 0 1 2 0 1 0 1 1 1 2 0 0 0 0 0 0 0 1 0 0 0 0 0 1 0 1 0 0 2 0 1 1 0 0 0 0 0 0 1 0 0 0 0 0 0 1 0 1 2 1 0 0 0 0 0 1 1 0 1 0 1 0 1 1 0 0 2 1 1 0 2 2 0 1 1 1 1 0 1 2 1 0 0 0 1 0 0 0 0 1 1 1 0 1 0 0 0 2 2 1 2 0 1 0 0 0 1 2 0 1 0 1 1 0 0 1 0 0 0 2 0 2 0 2 0 0 1 0 1 2 0 0 1 1 0 1 0 1 0 1 1 1 0 1 0 0 1 1 0 2 1 1 2 1 0 0 0 0 1 0 0 1 0 0 0 0 1 1 2 1 0 0 0 0 0 0 0 2 0 0 2 2 0 0 2 1 0 0 0 2 0 2 0 0 2 1 0 0 0 1 0 0 0 0 0 0 0 1 1 2 1 2 0 1 2 0 2 0 1 1 0 0 1 0 1 2 1 1 0 0 1 1 2 0 1 1 1 1 1 0 2 1 1 2 1 1 1 0 1 1 0 0 0 1 2 1 0 2 0 0 1 0 0 1 0 0 0 0 0 0 1 0 1 1 0 0 2 0 0 1 1 1 0 1 1 0 1 2 0 0 2 0 0 0 0 1 0 1 1 1 0 0 0 0 0 1 0 0 1 1 0 0 0 0 1 1 2 2 2 1 1 1 0 2 1 0 2 1 0 0 1 1 1 0 0 1 1 1 1 2 1 2 0 2 1 1 2 0 0 1 0 0 1 0 0 2 0 0 0 0 0 1 0 1 2 1 0 0 1 0 0 0 0 0 0 0 2 0 2 1 1 0 0 0 0 0 2 1 2 0 1 0 0 0 1 0 0 1 0 0 2 0 0 0 1 1 0 0 0 0 0 0 0 0 1 0 2 0 0 0 1 0 1 1
193 0 0 2 0 0 1 1 1 1 0 0 0 1 1 0 0 0 2 1 0 1 0 0 0 0 0 0 1 1 1 1 1 2 1 1 2 0 0 1 0 0 1 1 0 1 1 0 1 0 1 1 0 0 0 0 0 0 2 0 0 1 0 2 1 0 2 1 1 1 0 1 1 0 1 1 1 0 0 0 1 2 2 1 2 0 0 1 2 2 1 1 0 1 1 0 0 1 0 0 2 0 1 0 0 0 2 1 1 1 0 1 0 0 0 0 0 0 1 0 1 0 2 1 1 1 1 2 2 0 0 0 0 0 0 0 0 0 1 0 1 0 0 0 0 0 0 0 0 0 1 1 0 1 0 0 0 0 0 1 1 0 0 1 1 2 1 0 0 2 2 0 1 1 1 0 0 0 0 0 0 0 1 1 1 0 2 2 1 1 1 1 0 1 2 1 1 0 0 0 0 0 0 2 2 1 1 1 1 0 0 0 2 0 0 0 0 0 1 0 1 1 2 2 0 0 0 0 0 0 0 0 1 1 0 0 1 2 0 2 0 0 2 2 0 0 0 0 2 0 0 0 0 0 0 1 0 1 1 1 0 1 0 0 0 0 0 0 1 1 0 0 0 2 0 1 1 1 1 0 0 1 1 1 2 1 1 1 0 2 0 1 0 0 2 0 2 1 0 0 1 0 1 0 1 0 0 1 0 0 0 1 1 1 1 0 1 0 1 0 1 1 1 2 0 0 0 1 1 0 0 2 0 0 0 0 0 2 1 1 0 1 1 1 1 1 0 0 2 2 0 0 0 0 0 0 0 0 0 1 0 1 1 1 1 0 0 2 2 0 2 0 0 2 0 0 2 2 2 1 1 0 0 0 0 0 0 0 0 1 0 0 1 1 2 0 2 0 0 0 0 0 0 1 1 0 0 0 0 0 0 0 0 0 1 2 0 0 0 0 0 1 0 1 0 0 2 0 1 0 0 0 1 1 1 0 0 0 0 0 0 2 0 0 0 0 2 1 0 0 0 1 0 1 1 0 1 1 1 0 0 0 0 0 0 1 0 1 2 0 1 1 2 0 0 0 0 2 1 0 0 1 0 1 2 0 0 0 2 0 1 2 1 0 1 0 1 2 2 2 1 2 1 1 0 1 2 0 2 0 0 2 2 0 0 1 1 1 0 1 1 1 1 1 1 2 0 0 0 2 0 2 1 1 1 1 1 1 0 0 2 1 0 0 2 0 1 1 1 0 1 1 0 1 1 1 0 0 0 0 1 0 0 2 0 0 0 1 1 0 0 1 0 0 0 0 0 1 0 1 2 0 1 0 1 0 0 0 0 0 0 1 1 0 0 0 0 0 0 0 0 2 1 0 0 0 1 0 1 0 1 0 0 1 1 2 0 1 0 0 0 0 0 0 0 1 1 1 0 0 0 1 2 0 0 1 1 0 2 1 2 1 1 2 0 1 1 2 2 2 0 1 0 2 2 0 0 2 0 1 1 0 0 1 2 2 0 2 0 0 0 0 1 0 0 2 1 1 1 1 1 0 0 2 1 2 1 1 0 0 1 0 1 1 0 0 0 1 0 1 1 0 0 0 2 0 0 1 1 0 1 1 0 1 1 0 0 1 1 1 1 0 1 0 1 0 0 2 2 2 0 0 0 0 0 0 1 2 0 2 0 2 0 0 1 0 1 0 0 0 1 0 0 0 0 2 1 0 1 0 0 0 1 0 0 0 0 0 2 1 0 0 1 1 1 0 0 1 1 1 0 1 0 0 0 2 0 2 0 2 0 0 2 1 1 1 0 1 0 0 2 0 0 2 2 1 2 0 0 2 2 1 0 0 1 2 1 0 0 0 0 0 2 2 2 0 0 1 0 0 2 2 1 1 0 2 0 0 0 0 0 0 0 1 1 0 1 0 0 0 2 2 0 0 2 0 1 0 0 0 1 2 0 0 0 1 1 0 2 1 2 0 0 1 0 2 1 0 0 1 1 0 0 0 0 0 0 0 0 0 0 0 0 0 0 0 0 2 0 0 0 2 1 1 1 1 1 2 1 2 2 1 1 0 1 1 1 2 2 2 0 2 1 0 1 0 1 1 0 0 1 1 0 2 0 0 0 0 0 2 0 0 2 2 1 0 1 1 0 0 1 0 0 0 1 0 2 0 1 1 0 1 0 0 0 0 1 0 0 0 1 0 0 0 0 1 0 0 1 0 0 1 0 1 0 0 0 2 0 1 0 1 0 1 1 0 0 0 1 1 1 0
194 0 0 1 0 0 1 1 2 0 0 1 1 2 2 0 0 0 1 1 1 2 1 1 1 1 0 0 2 1 1 2 0 0 2 0 2 1 0 0 0 0 1 1 0 0 0 0 1 1 0 1 0 0 0 1 0 0 1 1 0 0 0 2 0 2 0 0 0 0 0 0 1 0 2 1 2 0 0 0 1 2 2 1 2 0 1 1 1 1 1 0 1 2 1 0 0 0 0 1 2 2 1 0 0 0 2 0 2 1 0 1 0 2 2 2 2 0 1 0 1 0 2 0 0 0 0 1 2 0 1 1 1 0 0 0 0 0 0 1 0 0 0 0 2 0 1 0 0 0 0 0 1 1 0 0 1 0 0 0 1 1 0 2 1 2 2 1 0 1 1 1 0 2 1 0 1 1 0 1 1 0 0 0 0 0 0 0 0 0 0 1 0 0 1 0 0 2 1 0 0 0 0 1 2 0 0 1 1 0 1 0 0 0 0 0 0 1 1 1 0 0 2 2 0 1 1 0 0 0 0 1 0 0 0 0 0 2 0 0 1 1 1 1 0 0 0 0 2 0 0 0 0 0 0 0 0 0 0 1 1 1 0 0 1 1 1 0 2 1 0 2 2 2 0 0 1 2 1 0 0 1 1 1 2 1 1 1 0 1 0 0 0 1 2 1 1 1 0 0 0 0 1 0 0 1 0 2 0 2 0 1 1 2 2 0 0 0 1 0 2 1 1 1 1 0 1 1 0 1 0 1 1 0 0 0 0 2 1 1 0 1 1 2 1 1 0 0 1 1 0 0 1 1 0 0 0 2 0 0 0 0 0 0 0 0 0 0 1 1 1 1 1 1 1 1 2 1 1 1 1 0 0 0 1 0 0 0 0 2 1 1 2 0 2 0 1 0 1 1 1 1 0 1 0 0 0 0 0 0 0 0 1 1 1 2 0 0 0 0 0 2 0 2 0 0 1 0 0 0 0 1 1 1 0 0 1 1 0 0 2 0 0 1 1 2 1 0 0 0 0 0 0 1 2 1 2 0 0 0 0 0 1 1 0 2 2 2 1 1 1 2 1 2 0 1 0 2 2 2 2 1 0 0 2 0 0 1 2 1 1 0 0 1 0 0 2 1 1 2 1 2 1 1 1 1 2 0 0 0 0 0 0 0 1 0 0 0 0 0 0 2 0 1 1 2 0 0 1 2 0 1 1 0 0 0 0 1 1 1 0 1 0 0 2 0 1 1 1 0 0 0 0 2 0 2 0 1 0 1 0 0 1 1 0 1 1 1 0 1 0 1 0 0 0 0 0 1 0 1 2 0 1 0 1 0 0 1 1 0 0 2 1 1 1 0 1 0 0 0 0 2 0 0 0 1 2 1 2 2 0 0 0 0 0 0 0 0 0 0 0 0 0 0 0 1 1 1 0 0 0 1 0 0 0 0 0 0 1 0 1 1 0 1 0 1 1 2 0 0 0 2 1 1 2 0 1 2 2 0 0 0 1 1 2 2 0 2 0 0 1 0 0 0 1 2 2 1 1 0 1 0 0 0 0 1 0 0 0 0 2 0 0 0 0 0 0 2 0 2 1 1 1 0 1 0 2 2 0 0 0 0 1 1 0 0 0 1 1 1 0 0 1 1 0 0 1 1 1 1 1 1 0 0 0 0 1 1 0 2 0 2 0 0 0 0 1 0 0 0 1 1 0 0 0 2 1 0 1 0 0 0 1 0 0 0 0 0 2 1 1 1 2 0 1 0 0 0 1 1 0 1 0 0 0 1 0 1 1 2 1 1 2 0 1 0 1 1 0 0 1 0 1 1 1 0 2 0 0 1 1 0 1 1 0 1 1 1 2 0 0 0 0 2 2 0 1 2 0 0 0 2 2 2 0 2 0 0 1 0 0 0 0 1 1 0 1 0 0 1 2 1 0 0 2 0 0 0 1 0 0 2 0 0 0 0 0 0 2 0 1 1 1 1 0 0 0 0 2 2 2 0 0 0 0 0 0 2 0 0 0 0 1 1 1 1 1 0 0 1 0 1 2 2 1 0 0 0 1 1 1 0 0 0 1 1 2 1 2 2 0 2 1 1 1 0 0 0 1 0 1 1 0 1 0 0 0 1 1 0 0 1 1 1 0 0 0 0 1 0 0 1 1 0 1 0 1 1 0 0 0 0 1 0 0 0 0 0 0 0 2 0 0 0 0 1 0 1 2 0 0 2 0 0 0 0 0 0 0 0 0 1 0 1 0 0 0 0 0 0 1 0
195 1 0 2 2 0 2 2 2 0 0 0 0 1 1 0 0 0 0 1 1 2 0 0 0 0 1 0 2 0 2 1 0 1 1 0 2 1 0 0 0 1 0 0 0 1 1 0 1 1 1 1 0 1 1 0 0 0 1 1 0 1 0 0 0 0 1 1 0 0 0 0 2 0 2 2 2 0 2 0 0 1 2 2 2 0 0 1 2 2 1 1 1 2 1 0 1 2 2 2 0 2 1 0 1 1 1 1 1 0 0 2 1 1 1 1 1 1 1 0 0 0 2 0 0 0 0 1 2 0 0 0 0 0 0 0 0 0 1 1 1 0 0 0 0 0 0 0 0 1 0 0 0 0 0 0 0 1 0 0 1 1 0 2 1 2 2 0 0 2 1 0 0 2 1 0 0 0 0 0 0 0 1 1 2 1 1 2 0 1 1 2 0 0 1 1 0 1 0 0 0 0 0 0 2 0 2 0 2 1 0 0 0 0 0 1 1 0 0 2 0 0 1 1 1 0 0 0 0 0 0 0 1 1 1 0 1 2 0 1 0 0 2 1 0 0 0 0 2 0 0 0 0 1 1 1 0 0 0 0 0 0 0 0 0 0 0 0 2 2 0 0 1 2 0 1 0 2 2 1 1 1 0 1 1 1 0 2 0 2 0 0 2 0 2 0 1 1 0 1 2 1 2 0 2 0 1 1 0 1 0 1 1 1 1 0 0 0 0 0 1 1 1 2 1 0 1 1 1 0 0 2 0 0 0 0 0 2 1 2 2 2 2 0 0 0 0 1 1 2 1 1 2 2 0 0 1 2 0 1 0 2 1 0 1 0 0 0 0 0 2 0 0 1 0 0 1 1 1 0 1 1 1 1 0 2 0 0 0 1 0 0 1 0 2 0 1 0 0 0 0 0 2 0 0 1 1 0 1 0 0 0 0 0 1 2 0 0 0 0 0 1 0 1 0 0 1 0 0 0 0 0 0 2 0 1 0 0 0 0 1 0 0 0 0 0 2 1 1 1 1 0 0 2 2 2 2 2 2 2 1 0 1 1 1 2 2 1 2 0 0 0 2 2 2 0 1 0 2 0 2 2 0 1 1 1 0 0 2 0 2 2 0 0 0 0 1 1 1 2 1 2 1 0 0 1 1 0 0 0 0 2 0 1 0 0 0 1 0 1 1 1 0 0 0 2 0 1 0 1 0 1 0 0 0 0 2 0 1 1 1 1 0 1 2 0 2 0 1 1 0 1 1 1 2 0 0 1 0 1 0 0 2 0 0 2 2 2 1 1 0 0 1 0 0 1 1 1 0 1 2 0 1 0 0 0 0 1 1 1 0 0 0 0 0 2 0 0 0 0 0 2 1 0 0 0 1 0 1 1 0 0 0 0 0 0 0 2 1 0 0 0 1 1 0 0 2 1 0 0 2 0 0 0 0 0 0 0 2 1 2 1 0 1 0 1 2 1 1 1 0 2 1 1 1 0 1 2 1 0 0 0 2 1 1 0 0 1 0 1 0 0 0 0 0 0 0 1 1 1 1 0 0 1 0 1 0 2 1 1 1 0 0 2 1 0 0 2 0 1 1 0 0 1 2 1 0 2 0 1 1 1 0 1 0 1 0 1 0 0 0 0 0 1 0 1 1 1 1 1 1 1 0 0 0 0 0 0 0 2 0 0 0 0 0 0 0 1 0 0 0 0 0 1 0 0 0 0 2 1 0 1 1 1 0 0 0 1 1 2 0 0 1 0 1 0 0 0 0 0 1 0 0 0 0 2 1 1 1 2 1 2 2 0 1 0 0 0 0 1 1 0 1 2 1 0 1 1 1 1 1 0 1 1 0 2 2 1 1 0 0 0 1 1 1 0 0 1 0 0 1 2 1 1 0 1 0 0 2 0 1 0 0 0 1 1 1 0 0 0 2 2 0 0 2 0 0 0 0 0 0 2 0 0 0 2 0 0 1 1 0 0 0 1 0 2 0 0 2 2 2 0 0 0 0 0 1 0 0 0 0 0 1 1 2 2 2 2 0 0 0 2 2 2 1 1 0 0 0 1 0 0 0 0 1 1 2 1 1 1 0 1 2 1 0 0 0 1 0 0 1 1 0 2 0 0 1 1 1 1 0 0 1 2 2 0 0 0 1 0 0 0 1 0 1 0 1 1 2 1 0 1 1 0 1 1 1 0 1 1 0 0 0 0 0 0 0 0 0 0 0 0 0 2 0 0 1 1 0 2 0 0 0 0 1 0 0 0 0 0 1 0
196 0 0 2 0 0 0 1 1 1 0 0 1 1 0 0 0 0 0 0 2 2 0 1 0 0 1 0 1 0 2 1 0 1 2 0 2 2 0 0 1 1 2 2 0 2 0 0 1 1 1 1 1 0 0 0 0 1 2 1 1 1 0 2 0 1 1 1 1 1 0 1 2 0 2 2 1 0 2 1 0 2 0 0 0 0 1 0 1 2 0 0 2 0 0 0 0 0 0 0 1 2 2 0 0 0 2 0 1 0 0 1 0 2 2 2 0 0 2 0 0 0 2 1 1 1 1 1 1 0 1 1 0 0 0 0 0 0 0 0 0 0 0 0 2 0 1 0 0 0 0 0 0 1 0 0 0 0 0 1 2 0 0 2 0 0 1 1 1 1 1 0 0 2 1 0 0 0 0 0 0 0 1 1 1 0 2 2 1 0 2 0 0 1 2 1 1 1 1 1 0 1 0 0 2 0 1 1 1 0 1 0 2 0 0 1 1 0 0 1 1 1 1 2 0 1 1 0 0 0 0 0 0 0 0 0 0 2 0 2 0 0 2 1 0 0 0 0 1 0 0 0 0 0 0 0 1 1 2 2 0 2 0 0 0 0 1 1 2 1 1 0 1 2 0 1 0 2 1 1 0 0 2 2 2 0 2 2 0 2 1 1 0 0 2 0 2 0 0 0 0 0 1 0 1 0 0 2 0 0 0 1 2 1 1 0 0 0 0 0 2 0 0 1 1 0 1 0 0 1 0 1 2 2 0 1 0 0 0 0 1 1 0 0 0 0 1 0 1 1 0 0 1 1 0 0 0 1 0 0 1 1 2 1 2 0 0 2 2 0 2 0 1 2 1 1 0 2 0 0 0 1 2 0 1 1 0 0 0 0 0 0 1 0 1 1 1 0 0 0 0 0 0 1 0 1 0 0 2 0 0 0 0 0 0 1 1 0 1 0 0 0 0 0 0 0 0 1 1 0 0 1 0 2 0 1 1 1 0 0 1 1 0 1 0 0 2 0 0 2 0 0 0 1 0 0 0 1 0 1 1 0 1 2 0 2 2 1 2 0 1 1 2 0 2 0 2 2 2 0 0 1 1 1 2 1 0 0 1 0 1 0 0 2 2 0 2 0 0 2 2 2 1 1 0 1 1 1 0 0 0 1 1 2 0 0 0 0 0 1 0 2 2 2 2 2 0 0 0 1 0 1 0 0 0 0 0 0 2 2 0 1 0 0 2 1 0 1 1 0 0 0 1 2 0 2 0 0 0 1 0 0 0 0 0 0 0 1 1 0 1 0 0 0 1 0 1 1 0 1 2 0 1 0 2 0 0 1 1 0 0 0 1 0 0 0 1 0 0 0 0 2 0 1 0 0 1 0 0 1 1 0 0 0 0 0 0 1 1 0 0 0 2 2 0 0 0 1 0 0 1 0 1 0 0 0 0 0 2 2 0 1 0 0 1 1 1 2 0 0 0 2 0 2 1 1 2 2 1 0 0 0 1 2 2 1 1 2 0 0 0 0 0 0 0 2 2 1 2 0 1 0 0 1 0 2 2 2 0 0 0 2 0 0 0 0 0 1 0 0 0 0 0 0 2 0 1 2 0 0 1 1 0 0 1 0 0 1 1 1 0 0 1 0 1 0 0 2 2 1 1 1 0 0 0 1 1 1 1 2 0 1 0 0 0 1 1 0 0 1 1 1 0 0 0 0 1 0 0 0 0 0 1 0 1 0 0 0 1 2 0 0 1 1 0 0 0 0 2 2 0 2 1 1 1 1 0 1 1 2 1 1 2 1 2 1 0 0 0 0 0 0 1 1 1 1 2 1 1 1 1 1 1 1 1 2 2 1 2 2 1 2 0 0 0 0 0 2 0 0 0 2 2 1 0 1 1 0 0 0 0 0 1 0 2 1 2 1 0 0 1 1 0 0 2 0 0 0 0 0 0 0 0 0 0 0 1 0 2 1 0 0 0 1 0 2 0 0 0 1 1 0 0 0 0 0 0 0 0 0 0 0 2 1 2 1 1 2 0 1 0 2 1 1 0 1 0 0 0 0 0 0 0 0 1 1 2 2 1 2 0 2 2 1 2 0 1 2 0 0 1 1 1 2 1 0 0 0 2 0 0 1 2 1 0 1 0 1 1 0 0 0 2 0 0 0 0 0 0 0 0 1 0 0 0 0 0 0 0 0 0 0 0 1 1 1 0 0 0 0 0 0 1 1 1 0 1 1 1 0 1 0 0 0 0 0 0 1 2 1 2 1
197 0 0 1 0 1 1 1 1 1 0 0 0 0 0 0 0 0 2 0 1 1 0 2 1 1 0 0 2 0 2 2 0 0 2 0 2 1 1 0 0 1 0 1 1 2 1 1 1 0 1 1 0 1 0 1 0 0 1 0 0 0 0 0 0 0 1 0 1 1 0 0 2 0 2 2 1 0 2 0 2 2 2 1 1 0 1 1 2 2 0 2 1 2 0 0 0 0 0 0 2 1 2 0 0 0 2 1 0 0 0 1 1 2 2 2 1 0 1 0 0 0 1 2 1 1 1 1 1 0 0 0 0 0 0 0 0 0 0 0 2 0 0 0 1 0 0 0 0 0 0 0 0 2 0 0 0 0 1 0 1 0 1 2 1 1 0 1 0 1 1 0 0 2 2 0 0 2 0 2 2 0 0 0 1 1 0 1 0 0 0 1 0 1 1 0 0 2 0 0 0 0 1 1 2 0 0 0 1 0 1 0 0 0 0 0 0 0 1 1 1 1 1 2 0 1 1 0 0 0 0 1 0 0 0 0 0 2 0 2 0 0 2 1 1 1 1 0 2 0 0 0 0 1 1 1 0 0 0 0 0 0 0 1 0 0 0 0 2 1 0 0 1 1 0 0 0 2 0 0 0 2 2 1 1 1 1 1 1 2 0 0 1 0 2 0 2 2 0 1 1 0 1 0 1 0 1 1 1 1 1 2 1 1 1 0 1 0 0 0 2 0 1 1 1 0 1 1 1 0 0 2 0 2 0 0 0 2 0 2 1 1 1 2 1 1 0 0 0 1 0 0 2 2 0 1 1 1 0 2 0 2 1 1 1 0 0 0 2 2 0 2 1 2 0 0 2 2 1 0 0 1 0 0 1 0 0 0 0 0 0 0 0 0 2 0 0 0 1 1 1 1 1 0 0 0 1 0 0 0 0 0 0 0 1 2 0 0 0 0 0 0 0 2 1 1 1 0 1 1 0 0 0 2 0 0 0 1 0 0 1 1 0 1 0 1 2 0 2 0 0 0 0 1 1 1 1 2 2 2 1 0 0 0 0 0 0 2 1 1 1 0 2 0 2 0 2 1 2 0 1 1 0 0 1 2 0 0 2 0 2 2 1 1 0 0 0 1 0 1 1 2 2 1 0 0 2 1 0 0 0 1 0 1 0 1 2 1 0 1 1 1 1 1 1 2 0 0 0 1 0 1 2 0 2 1 0 0 1 1 0 1 0 0 2 1 1 1 1 0 0 0 0 2 2 0 0 0 0 0 1 0 0 0 0 0 0 2 2 0 0 0 1 0 1 0 1 0 0 0 2 0 0 0 0 0 0 1 1 1 0 2 0 0 0 1 0 1 0 1 1 1 0 1 1 0 0 0 0 1 1 0 0 0 0 0 0 1 1 0 0 0 0 0 0 1 1 2 0 0 0 0 0 1 1 0 1 0 2 1 2 1 0 1 1 1 1 1 2 2 0 0 0 1 2 0 2 2 1 0 0 0 0 1 1 1 1 2 0 0 1 0 1 0 0 2 2 1 2 0 2 0 1 1 0 2 0 0 0 0 1 0 1 2 0 0 0 2 0 2 0 0 0 0 0 0 2 0 1 2 0 0 0 1 0 2 0 1 1 1 0 0 1 0 1 0 1 2 2 2 2 2 0 0 0 1 1 1 0 2 1 1 0 0 0 0 1 0 0 1 1 0 1 0 1 0 0 1 2 1 1 1 2 0 1 1 1 1 1 2 0 0 1 0 0 1 1 2 0 0 0 0 0 0 0 2 0 1 1 2 1 1 2 0 1 0 1 1 0 0 0 0 2 2 0 0 1 0 0 2 2 0 0 0 2 2 2 1 2 1 1 1 2 2 2 0 1 2 0 0 0 2 2 1 0 1 0 0 0 0 0 0 0 0 1 0 0 0 1 1 1 0 0 0 2 0 0 0 0 0 0 0 0 1 0 0 1 0 1 1 0 0 0 1 0 2 1 0 1 0 1 0 0 0 0 0 0 0 1 0 1 0 1 1 2 1 1 1 0 1 0 2 1 1 2 1 1 0 1 2 1 0 1 0 0 0 2 0 1 0 0 2 1 1 1 0 1 2 0 0 0 2 0 0 2 1 1 0 0 0 0 0 1 0 1 1 0 1 1 0 2 0 2 0 0 0 0 0 0 0 0 0 1 0 0 1 0 0 1 1 1 0 0 0 0 2 0 0 1 1 0 0 0 0 0 0 0 1 0 1 0 1 0 0 0 0 0 0 0 0 0 0
198 1 0 1 0 0 0 2 2 0 0 0 0 1 1 0 0 0 1 1 1 1 0 0 0 0 1 0 0 1 0 1 0 1 2 0 2 2 0 0 0 1 0 1 0 1 1 0 2 0 0 1 0 1 0 1 0 0 2 0 0 0 0 2 0 1 1 1 0 0 0 1 2 0 1 2 2 0 2 1 1 2 2 0 1 0 0 0 0 2 0 0 0 1 1 0 0 1 1 1 1 2 1 0 1 1 2 1 1 0 0 2 0 1 1 1 0 0 0 0 2 0 0 2 0 0 0 1 1 1 0 0 0 0 1 1 1 0 0 1 1 0 0 0 2 0 1 0 0 0 0 0 0 0 0 0 0 0 0 0 0 0 0 2 1 2 2 0 0 1 0 1 2 0 2 0 1 2 0 2 2 0 0 0 1 0 2 1 0 0 0 0 0 1 1 0 1 2 0 0 0 0 0 2 2 0 0 1 1 0 1 1 1 0 0 0 0 0 2 1 0 0 1 1 1 1 1 1 1 1 1 0 0 0 0 0 0 2 1 1 0 1 2 1 0 0 0 0 1 1 1 1 0 0 0 0 0 2 2 2 0 2 0 0 0 0 0 1 1 0 0 1 1 1 0 1 0 2 1 1 1 2 1 1 2 1 1 1 1 2 0 1 1 0 2 0 2 2 1 0 0 0 1 0 0 0 2 0 1 1 1 1 2 2 2 0 2 2 0 0 0 0 0 1 0 0 1 1 2 1 0 2 0 2 0 2 1 1 0 0 0 0 0 2 1 1 0 0 0 2 0 0 1 1 0 1 1 1 0 0 0 1 0 0 0 2 0 1 2 1 1 1 1 2 0 0 2 1 0 0 1 2 2 0 1 1 0 0 0 0 0 0 0 1 2 0 2 0 1 1 1 1 0 1 0 0 0 0 0 0 0 0 0 0 1 1 1 1 0 1 1 1 1 1 1 1 1 0 0 0 0 0 0 2 0 0 1 0 0 0 0 2 0 0 2 2 1 0 0 1 0 0 0 1 0 0 0 0 0 0 0 0 0 0 0 0 0 2 2 0 2 2 2 0 0 0 0 2 2 0 0 2 0 0 1 1 0 0 0 0 0 0 0 2 1 0 2 0 0 2 2 2 2 1 0 2 2 0 1 0 0 1 0 1 0 0 0 0 0 0 0 2 0 0 0 0 2 1 1 2 0 1 1 0 1 0 0 2 0 0 1 2 0 0 1 0 1 0 2 0 1 1 0 2 2 0 0 0 1 0 1 1 0 0 0 0 0 2 0 2 0 1 2 0 0 2 2 0 0 0 2 0 1 0 1 0 0 0 0 0 0 0 0 0 0 1 0 0 0 1 0 2 0 0 0 0 2 1 1 2 0 0 1 1 0 0 0 1 0 0 0 0 0 0 0 0 2 2 0 0 0 1 0 0 0 1 0 0 2 1 2 1 0 2 0 1 1 2 1 2 1 0 0 1 1 0 1 1 0 0 0 0 2 0 1 0 0 1 2 2 0 2 0 0 0 2 1 1 0 1 1 1 0 1 1 0 1 1 0 1 1 0 0 0 0 0 0 2 1 1 0 0 0 0 1 0 2 2 0 0 1 1 0 2 0 0 0 2 0 0 0 1 1 0 1 0 0 2 2 1 1 1 0 0 0 1 2 0 0 2 1 0 0 0 0 1 1 0 0 0 0 0 0 1 0 1 0 0 2 0 0 1 1 1 0 1 1 0 2 1 1 0 2 1 0 0 0 2 0 1 0 0 0 0 0 2 1 1 1 1 0 1 2 1 1 0 0 0 0 0 0 0 0 2 2 0 1 0 0 1 2 1 0 0 2 2 2 0 1 0 0 0 1 2 1 0 1 1 0 0 0 1 2 2 0 2 0 0 0 0 0 0 0 1 1 0 0 0 0 0 1 1 0 1 0 0 1 0 0 0 0 1 0 0 1 0 1 0 1 1 1 0 0 1 0 0 1 1 2 2 2 0 0 0 0 0 0 0 1 1 0 0 1 1 2 2 2 1 0 0 0 1 2 2 1 1 0 0 0 1 1 0 0 0 0 0 2 2 2 2 0 2 2 2 0 0 1 1 0 0 1 1 0 1 0 0 0 1 0 0 0 1 0 2 1 0 1 1 1 0 0 0 2 0 0 0 0 2 2 0 0 0 1 0 1 1 1 0 0 1 1 0 0 0 0 2 0 0 1 0 0 0 0 1 0 0 0 0 0 0 0 0 0 2 1 0 0 0 1 0 0 0
199 0 0 1 0 0 1 1 2 0 0 1 0 1 1 0 0 0 2 0 1 1 0 0 0 0 1 0 1 1 1 1 0 0 2 0 2 2 0 0 1 1 1 1 0 1 0 0 2 0 0 0 0 0 1 1 0 0 1 0 1 1 0 2 0 1 1 0 0 2 2 2 2 0 0 2 2 0 1 1 0 2 2 1 1 1 0 0 2 2 0 0 2 1 0 0 0 1 1 1 1 2 2 0 0 0 2 1 2 1 0 2 1 1 1 1 1 0 0 0 2 0 2 1 1 1 1 0 2 0 0 0 0 0 1 1 0 0 0 0 2 0 0 0 1 0 0 0 0 0 0 0 0 1 0 0 1 1 0 1 1 1 1 2 1 2 1 0 0 2 2 1 0 2 1 0 0 0 0 0 0 1 1 1 1 0 1 0 0 0 1 0 1 0 2 1 0 2 0 0 0 2 0 1 2 0 1 1 1 0 0 0 0 1 0 1 1 0 2 0 1 1 1 1 1 0 0 0 0 1 1 0 0 1 1 1 1 2 0 0 0 1 2 0 0 0 0 0 1 1 1 1 1 1 1 1 1 1 0 0 0 0 0 1 0 0 0 1 2 2 0 0 1 1 1 1 0 2 2 2 2 2 2 2 2 0 2 1 1 2 1 1 2 0 2 0 2 1 0 1 2 0 1 0 1 0 1 2 0 0 0 1 1 0 0 0 0 0 0 0 0 0 2 1 2 0 2 1 0 1 0 1 0 2 0 0 0 1 0 0 0 0 1 1 0 0 1 0 0 2 0 0 2 2 0 0 1 1 0 1 0 2 2 0 2 1 0 1 1 0 2 0 0 2 1 1 1 1 0 0 2 1 0 0 1 0 0 0 0 1 0 0 1 0 2 0 0 1 1 1 1 1 0 2 2 0 0 0 0 0 0 0 0 0 0 2 0 0 0 0 0 0 0 0 0 1 0 0 1 1 0 0 0 1 0 0 0 1 0 0 2 0 0 1 1 2 1 1 0 0 0 0 0 2 0 0 0 2 2 1 2 1 0 0 0 0 0 0 2 0 0 0 2 0 1 0 0 2 1 0 0 1 0 1 2 0 0 0 1 0 1 1 1 2 1 0 2 1 0 1 1 1 2 0 0 0 2 0 1 0 0 2 2 0 0 0 0 0 0 1 0 1 1 1 1 2 0 1 0 2 0 1 1 0 1 1 0 1 1 1 1 1 0 0 1 1 1 0 2 0 0 0 0 2 2 0 0 0 0 1 0 0 1 0 0 1 0 2 0 2 0 0 2 0 0 2 2 2 0 2 2 0 2 0 1 1 1 1 1 1 1 0 1 0 1 0 0 2 0 2 1 0 0 0 0 0 0 1 1 0 0 0 0 0 0 0 0 1 1 0 0 0 0 0 0 0 2 0 0 0 2 0 0 0 0 1 0 0 2 2 0 2 0 1 1 1 1 1 1 1 0 2 1 1 2 0 1 2 2 0 0 0 2 1 1 1 0 1 0 0 1 0 0 0 0 2 2 1 1 0 1 0 1 1 1 2 1 0 0 0 2 0 0 2 1 0 0 1 0 1 2 0 0 0 0 0 1 2 0 1 0 0 0 1 0 0 0 2 2 2 0 0 1 0 2 1 1 1 1 1 1 1 0 0 0 0 1 0 0 0 0 0 0 0 1 0 1 1 0 1 1 1 0 0 0 1 0 1 2 1 1 1 1 0 0 2 2 0 2 1 1 0 2 0 2 1 0 0 1 1 0 2 1 1 1 2 0 2 1 2 0 2 2 1 2 0 1 0 1 0 1 0 0 1 2 1 2 0 0 1 2 1 0 0 2 2 2 0 2 2 2 2 0 2 2 0 1 1 0 0 0 1 2 0 0 2 0 0 2 1 1 0 0 0 0 0 0 0 1 0 1 1 0 0 1 0 1 0 0 0 1 1 0 0 0 2 0 1 1 1 0 0 0 1 0 2 1 0 1 1 1 0 0 0 0 0 0 2 0 0 0 0 1 1 1 1 1 2 0 1 0 1 1 1 2 0 0 1 0 1 0 0 0 1 1 1 1 1 2 1 0 2 2 1 1 0 1 2 0 0 0 2 0 2 0 0 0 0 0 1 0 0 0 1 0 0 1 1 0 0 1 0 1 0 1 0 1 2 2 0 0 0 1 0 0 1 0 0 1 0 1 0 0 0 0 0 0 0 0 1 1 0 2 2 0 0 0 2 0 2 0 0 0 0 0 0 0 0 1 0 2 1
[truncated: 1,606,808 more chars]
