# Supplementary material for: KNN-MDR: a learning approach for improving interactions mapping performances in genome wide association studies
Source: BMC Bioinformatics. 2017 Mar 21;18:184. doi: 10.1186/s12859-017-1599-7 (PMC5361736; doi:10.1186/s12859-017-1599-7)
Supplement: Supplementary file 3 — The data set(s) supporting the results of Table 2. (ZIP 28603 kb) [file 12859_2017_1599_MOESM3_ESM.zip › 3/SINAN/S6/mkallsimul.dat]

1 0 0 0 0 0 0 2 2 2 0 0 0 0 0 0 0 1 1 1 1 1 0 0 0 0 1 2 2 2 2 0 1 1 2 1 1 1 0 1 1 0 0 1 0 1 0 0 0 0 0 0 1 1 1 2 0 0 1 0 0 0 0 1 0 0 0 1 0 0 0 0 2 2 2 2 2 0 1 0 2 0 0 0 2 0 1 0 1 2 0 0 1 1 0 1 0 2 1 1 1 0 0 2 0 0 2 2 0 0 2 2 0 2 0 2 1 0 1 0 1 1 2 2 0 2 0 1 2 2 0 0 0 0 0 0 0 0 0 2 2 0 1 0 0 0 1 0 1 0 0 1 0 1 1 0 0 2 0 1 2 1 2 2 1 2 1 2 0 1 0 0 1 0 2 0 2 1 0 1 0 1 1 2 1 0 2 0 0 0 1 0 2 1 2 1 1 1 0 0 0 0 0 1 2 0 1 0 0 0 1 1 1 0 0 2 1 1 2 1 0 0 1 1 0 1 2 1 0 0 0 1 1 0 1 1 1 2 0 0 0 0 2 2 1 0 0 1 1 0 0 0 0 0 0 2 1 1 0 0 0 0 0 0 0 0 0 0 2 1 0 0 0 0 1 0 0 1 0 0 0 2 1 1 1 0 0 0 0 2 1 1 0 0 2 0 1 1 0 1 0 0 2 0 1 0 1 0 0 0 0 1 0 0 0 1 2 0 0 0 2 2 0 1 1 0 2 0 1 1 0 1 0 0 0 0 0 1 1 0 0 0 2 0 0 0 0 0 1 0 0 1 1 1 0 1 1 0 0 2 2 0 0 0 0 1 1 1 1 0 2 0 1 2 0 2 0 1 0 2 2 1 1 0 0 0 0 0 0 0 0 0 0 0 2 0 0 0 0 0 0 1 0 1 0 1 2 1 0 2 0 1 0 0 1 0 1 0 0 0 0 0 0 2 1 1 1 0 1 0 1 0 1 1 1 1 1 0 0 0 2 0 0 2 1 1 0 0 0 0 0 0 1 2 1 1 1 1 1 2 1 0 2 1 0 0 2 2 2 1 1 1 1 1 2 0 0 0 0 0 1 1 2 2 1 1 1 2 0 0 0 0 1 1 0 0 0 1 1 2 0 2 2 0 1 1 1 0 0 1 0 0 0 0 1 0 0 0 0 1 1 1 0 1 0 1 1 1 1 1 1 0 1 1 1 0 0 0 1 1 1 1 0 1 0 1 1 1 2 0 0 0 0 0 1 1 0 1 0 0 0 0 1 0 1 1 0 0 2 1 0 0 0 0 0 0 2 2 2 2 2 0 0 0 0 1 1 2 0 2 0 0 1 0 0 0 0 0 0 0 1 1 0 0 0 2 2 0 0 2 2 0 0 0 0 0 0 0 1 0 0 1 0 0 0 0 2 1 0 0 0 1 0 1 0 1 2 0 2 2 0 1 0 1 2 0 2 0 1 2 0 1 1 1 2 2 0 2 2 0 0 0 2 1 1 1 0 2 0 1 0 1 0 0 0 2 0 0 0 1 0 1 2 1 1 1 0 1 0 1 0 1 0 0 0 0 0 0 0 1 1 1 1 1 0 2 1 1 1 0 0 0 0 2 0 0 0 1 1 0 0 1 0 1 0 1 0 0 0 0 1 0 0 0 0 1 0 0 0 1 0 1 0 1 1 0 1 1 0 1 1 0 0 1 0 2 0 0 1 1 0 0 0 2 0 2 2 1 0 1 0 0 1 0 0 0 0 0 0 2 2 2 0 1 1 1 0 2 2 1 1 0 1 0 0 1 1 0 0 1 1 2 0 0 1 0 1 1 0 1 0 0 1 1 1 2 0 1 1 2 2 1 1 1 1 1 0 0 0 1 0 0 1 1 0 1 0 1 0 0 0 0 0 0 0 0 0 0 0 1 1 0 0 0 1 0 1 0 0 0 0 1 1 0 0 0 1 1 1 1 0 0 1 0 2 2 0 0 1 1 2 0 2 0 0 1 0 0 0 2 0 0 0 0 1 0 1 1 0 1 1 0 2 0 1 2 0 1 0 0 0 0 1 1 2 2 0 0 1 0 0 1 2 1 1 1 2 1 0 0 2 0 0 2 0 0 0 1 1 0 0 1 0 0 0 2 0 0 0 0 2 0 2 1 1 0 1 0 0 0 1 0 2 0 0 0 0 0 0 0 1 0 1 0 0 0 0 0 2 0 0 2 1 1 0 0 1 1 0 0 0 0 0 1 1 0 0 0 0 0 2 1
2 0 0 1 0 0 0 1 2 2 0 0 0 0 0 0 0 1 1 0 1 0 1 0 0 0 0 1 2 1 1 1 0 0 1 1 2 1 0 0 0 0 0 1 0 1 1 0 0 1 1 0 1 1 1 1 0 0 0 1 2 0 1 1 0 0 0 1 0 0 0 1 2 2 1 2 2 0 2 0 0 0 0 0 2 0 0 0 1 2 0 0 0 0 2 2 0 1 0 1 1 0 0 2 0 0 2 1 1 1 1 2 1 1 1 1 1 0 2 0 0 0 1 1 0 1 0 1 1 1 0 0 0 0 0 0 0 0 0 1 2 0 0 0 0 0 1 0 0 0 0 0 0 0 1 0 0 0 0 1 1 1 2 2 2 2 1 1 2 0 0 0 0 2 2 2 0 0 0 0 0 0 1 2 1 0 2 1 0 1 0 2 2 0 1 1 0 2 0 0 0 0 0 2 2 0 0 0 0 0 1 1 1 0 0 2 0 1 2 1 0 0 0 2 0 0 0 1 1 1 1 2 0 0 1 0 0 2 0 0 0 0 2 1 1 0 0 0 1 0 0 0 0 1 0 2 1 1 1 1 1 0 0 0 0 0 0 1 1 0 0 0 1 1 0 0 0 1 2 0 1 0 1 1 2 1 1 0 0 1 0 0 0 0 2 0 1 1 0 1 0 0 2 0 1 0 0 0 0 0 0 2 0 0 0 0 2 1 0 0 0 2 2 1 0 0 0 0 1 0 0 2 0 0 0 0 0 1 1 0 0 1 1 0 1 0 0 0 2 0 1 0 2 2 1 1 1 0 0 0 0 0 0 0 0 0 1 1 1 0 2 0 0 2 0 0 0 0 2 0 0 0 0 0 0 1 1 0 0 0 0 0 1 0 1 0 0 1 0 0 0 0 1 1 0 0 1 0 0 2 0 1 0 0 0 0 1 0 0 0 0 0 0 0 1 1 1 0 2 0 1 1 0 0 0 2 0 1 0 0 1 2 0 2 1 1 0 1 1 0 0 0 1 2 1 1 1 1 0 1 1 0 0 0 0 1 1 2 2 0 0 0 2 2 2 0 1 0 0 1 0 2 0 0 0 0 0 0 0 2 0 0 1 1 0 1 2 2 2 0 0 1 1 1 1 1 2 0 0 1 0 0 0 0 2 0 0 0 0 0 0 1 0 2 0 2 1 1 1 1 0 0 1 0 0 0 0 0 1 2 1 1 0 0 0 1 1 0 0 0 0 0 0 0 2 1 1 0 1 1 0 0 0 0 0 0 1 1 1 1 0 1 1 0 0 1 1 0 1 0 1 0 2 0 0 0 0 1 0 1 0 1 0 0 0 2 0 0 0 0 1 2 0 0 1 2 1 0 0 2 0 0 0 0 0 0 0 0 0 0 0 0 0 0 1 1 1 1 0 0 1 0 0 2 0 0 2 0 1 1 1 1 0 2 2 0 1 0 0 1 0 2 1 0 2 2 0 1 1 0 0 0 1 1 0 0 0 1 0 1 1 1 0 1 0 0 2 0 1 1 1 0 1 0 0 0 1 1 0 0 0 0 1 0 0 1 2 0 0 0 0 1 0 0 2 2 2 1 1 0 0 0 0 0 0 0 0 0 0 0 0 0 0 2 0 0 0 0 2 2 0 0 0 0 0 1 0 0 1 2 1 1 0 1 1 0 1 0 0 0 0 0 0 0 0 1 0 0 0 0 0 1 1 2 0 1 1 0 1 2 1 0 0 2 1 0 1 0 0 0 1 2 0 1 0 1 1 2 1 2 0 1 1 0 1 0 0 1 1 1 1 1 0 0 0 1 0 0 0 2 0 0 1 1 1 2 1 2 1 1 1 1 0 0 1 1 0 0 0 0 0 0 0 0 0 0 0 0 0 0 0 0 1 0 0 1 1 1 0 0 1 0 0 2 0 0 1 0 0 1 1 1 0 0 0 0 1 0 2 0 1 0 1 0 1 1 0 1 1 1 1 1 1 0 0 0 1 0 0 1 1 0 0 0 1 0 1 2 0 1 0 1 2 0 2 0 2 1 0 0 0 0 0 0 1 1 0 1 2 1 0 2 2 1 0 0 1 1 0 0 2 1 0 0 0 0 0 0 2 1 0 0 0 0 1 1 2 0 0 1 2 0 2 1 0 1 2 0 0 1 0 1 1 0 0 0 0 0 0 0 0 1 0 0 0 2 0 0 2 1 0 2 0 0 0 1 1 1 0 1 1 0 0 0 0 1 0 0 0 0 2 2
3 0 0 0 0 0 0 0 0 2 0 1 0 1 0 1 0 1 1 1 1 1 0 0 0 0 2 1 2 2 1 0 1 1 2 1 2 2 0 2 1 1 1 2 0 0 1 0 0 1 1 0 1 1 1 2 0 0 1 0 0 1 0 2 0 0 1 1 0 0 0 1 2 2 2 2 2 0 2 1 1 0 0 0 2 1 0 1 1 2 1 1 0 1 1 2 1 2 0 2 1 0 0 1 1 1 2 2 0 0 1 1 0 1 1 1 1 0 1 0 0 1 1 1 0 1 0 0 1 0 1 1 0 0 0 0 0 0 0 2 0 0 0 0 0 1 0 0 1 1 0 0 0 0 0 0 0 0 0 0 0 0 0 2 1 1 1 0 1 1 1 0 0 0 1 0 1 1 0 1 0 1 0 1 1 1 1 1 0 0 0 0 1 1 1 2 1 1 0 1 1 1 0 2 2 2 2 0 1 0 0 1 2 0 0 2 0 2 2 0 1 1 0 1 0 1 0 1 0 0 0 1 1 1 1 0 0 2 0 0 0 1 2 2 2 0 0 0 2 1 1 1 1 1 0 0 1 1 0 0 0 0 0 0 2 0 0 0 2 2 0 2 1 1 0 0 1 1 2 0 1 2 1 1 1 0 0 0 0 2 1 1 2 0 2 0 0 2 0 2 0 0 2 0 2 0 0 0 0 0 0 2 0 1 0 0 2 0 0 0 1 1 1 0 1 0 1 1 0 0 0 1 0 0 0 1 0 1 0 0 0 0 2 0 0 0 1 0 1 0 0 0 2 2 1 1 1 0 0 1 1 0 2 0 2 2 0 1 1 0 2 0 0 2 0 1 0 0 2 0 0 2 0 0 1 1 0 1 1 1 1 1 1 0 1 0 1 0 1 1 1 1 1 2 0 2 2 1 0 2 0 0 0 0 0 0 2 1 0 1 1 2 1 2 1 1 0 0 1 1 0 2 1 1 1 1 0 0 0 1 2 1 0 0 0 1 0 0 0 0 0 0 0 1 0 0 0 2 0 1 1 0 0 0 0 1 1 1 1 0 0 0 0 0 2 0 1 2 2 0 0 2 0 0 0 1 0 0 1 1 0 0 1 2 1 1 1 1 1 2 1 1 1 1 1 1 1 0 1 0 1 1 0 0 0 1 0 0 0 0 0 2 0 0 0 0 0 1 1 2 0 1 2 1 2 0 1 0 1 0 2 2 0 1 1 0 0 0 0 0 0 0 0 0 1 1 0 1 0 2 2 0 1 0 1 1 0 1 0 0 0 1 2 0 0 1 2 1 1 1 2 1 1 0 1 0 0 2 1 2 0 2 1 1 1 1 1 1 1 0 1 1 1 0 1 2 1 0 0 0 0 0 0 0 0 0 0 0 0 0 2 2 0 0 0 1 1 2 0 0 1 0 1 2 0 1 2 1 2 2 1 1 0 1 2 0 2 1 0 0 0 2 2 0 1 1 0 1 1 0 0 0 1 1 0 0 0 1 0 1 0 1 0 0 1 0 2 0 0 0 1 1 2 0 0 1 1 2 0 0 2 0 0 1 0 0 1 1 1 1 0 1 0 0 2 2 1 1 0 0 0 0 0 0 0 1 0 1 1 0 1 0 1 2 0 1 0 0 1 1 0 1 0 0 0 0 0 0 1 1 0 0 0 0 0 1 1 0 0 1 1 1 0 0 1 0 0 1 1 1 0 0 2 0 1 0 0 0 0 0 0 0 0 0 0 0 0 1 1 1 1 1 0 0 0 1 0 2 1 1 1 1 1 1 0 1 1 1 0 2 1 1 0 0 1 0 0 0 0 2 1 1 1 1 2 1 1 1 0 1 1 0 1 1 2 1 1 1 0 0 1 1 0 1 0 0 0 2 2 0 2 2 0 0 0 1 1 0 0 0 2 0 0 2 0 0 0 1 0 0 0 1 1 0 1 0 1 0 2 0 0 0 2 1 2 2 0 0 0 0 2 0 2 0 0 0 0 0 1 1 0 0 0 0 2 0 2 2 0 0 0 2 1 0 2 2 0 1 0 1 0 0 0 0 2 1 2 0 2 0 0 2 1 1 2 2 1 1 0 0 2 0 0 1 0 0 0 2 2 0 0 0 2 1 0 0 0 1 0 0 2 0 2 1 1 0 1 0 1 1 1 1 1 0 0 0 0 0 0 0 0 0 0 0 1 0 0 0 1 0 0 1 2 2 0 1 1 0 0 1 0 0 1 0 1 0 0 0 1 0 0 0
4 1 0 0 0 0 1 1 1 1 0 1 0 0 0 0 0 2 1 1 1 1 0 1 1 1 1 2 2 2 1 1 0 0 2 1 2 1 0 1 1 0 0 0 0 1 1 0 0 0 0 0 1 1 0 0 2 0 0 1 0 1 0 0 0 0 1 1 0 1 0 0 2 2 1 2 2 0 2 1 1 0 1 1 1 0 0 1 2 2 1 1 0 0 1 1 0 0 0 0 0 0 1 0 1 1 2 2 0 0 2 2 1 2 1 2 1 0 1 0 1 0 1 1 0 0 0 0 1 0 1 1 0 0 1 0 1 0 0 1 2 0 1 0 0 0 0 0 1 1 2 2 0 2 2 0 0 1 0 1 0 0 2 2 0 2 1 1 1 0 0 2 1 1 1 0 2 0 0 0 0 1 1 2 1 0 2 1 0 0 2 1 2 2 2 2 1 2 0 1 1 1 0 1 2 0 0 1 1 0 1 1 0 0 0 2 0 2 2 0 1 2 1 2 0 2 2 0 0 0 0 0 0 0 0 0 0 2 0 0 0 0 2 2 2 0 0 0 2 0 0 0 0 0 0 1 0 1 0 0 0 0 0 0 1 1 1 0 2 1 0 1 1 1 2 2 0 1 1 0 0 1 1 2 2 0 1 0 1 2 0 2 0 0 2 0 0 1 0 1 0 0 2 0 1 0 0 0 0 0 0 1 0 1 1 0 2 2 1 0 0 2 0 2 0 0 0 2 1 1 0 1 0 0 0 1 0 1 0 1 0 1 2 0 0 0 0 0 2 1 1 0 2 2 1 1 1 0 0 0 1 1 2 0 2 2 0 2 2 0 2 0 0 2 0 1 0 1 0 2 1 0 0 0 0 0 0 0 0 1 1 1 1 0 2 1 1 0 1 1 1 1 1 2 1 1 0 0 0 2 0 0 0 0 1 0 1 0 0 1 1 1 1 2 0 1 0 0 1 0 0 1 1 1 1 2 0 2 0 0 2 1 0 1 0 2 0 0 0 0 0 1 0 2 0 0 1 2 1 1 1 0 0 0 0 1 1 2 2 1 1 1 2 2 2 0 1 0 0 0 1 1 0 0 0 0 0 0 0 0 2 2 1 2 0 0 1 0 0 2 2 2 1 0 1 1 1 1 0 1 0 1 0 0 0 1 0 1 0 1 1 0 2 2 2 1 1 1 1 1 1 1 0 0 0 1 1 2 0 0 1 2 0 1 1 0 0 0 0 0 0 0 0 0 2 0 0 1 0 1 0 0 0 0 0 0 0 1 0 0 0 1 2 0 1 1 2 2 2 2 2 1 2 0 2 1 1 1 0 1 1 1 1 0 0 0 0 1 1 0 1 1 0 1 2 2 0 0 0 0 1 0 0 0 0 0 1 0 0 1 0 1 0 1 0 0 0 2 0 0 0 0 0 0 0 1 2 2 2 1 1 1 0 1 2 0 2 0 0 2 0 2 0 2 0 2 0 2 1 0 0 0 1 0 2 2 0 1 0 1 0 1 0 0 1 0 2 0 0 0 2 0 2 2 2 2 1 1 0 1 0 2 0 2 0 0 2 1 0 2 1 1 0 0 0 2 2 1 1 0 0 0 0 2 0 1 0 0 0 0 0 1 1 2 0 1 0 1 0 0 2 2 0 0 0 1 1 0 1 2 0 2 0 0 0 0 0 0 0 1 1 0 0 0 0 0 0 0 1 0 0 0 0 1 0 1 1 0 0 2 1 0 0 0 0 0 0 1 1 1 1 1 1 0 0 2 0 2 2 1 1 0 2 0 0 0 2 1 0 2 2 2 0 0 1 1 1 0 1 2 0 0 2 2 2 2 0 1 0 0 0 0 1 1 2 1 1 0 0 0 1 1 2 0 0 0 0 0 0 0 1 0 1 0 0 1 1 1 1 0 0 0 0 1 1 0 1 1 0 0 0 2 0 0 1 0 0 0 1 1 0 0 1 1 2 1 0 1 2 2 2 0 2 0 0 0 0 0 1 1 1 0 1 0 2 0 2 2 0 0 0 0 2 0 2 0 1 1 0 2 0 0 1 1 1 1 2 0 1 0 0 1 1 0 2 1 1 2 1 1 2 1 0 1 0 0 1 0 1 1 0 1 2 1 0 0 1 0 0 1 2 0 2 0 0 0 1 1 0 0 2 0 0 0 1 1 1 0 0 0 0 0 0 0 1 2 0 0 2 1 0 2 0 0 0 0 0 0 0 0 0 0 1 1 2 0 0 1 2 0 2 2
5 0 0 0 0 0 0 1 1 1 0 0 0 2 1 0 1 0 0 1 1 1 1 0 0 0 1 1 1 2 1 0 2 1 1 1 2 1 0 0 0 0 0 0 0 0 1 2 0 0 0 0 0 1 1 0 1 0 0 1 0 1 0 1 0 0 1 1 0 0 0 0 2 2 0 2 1 0 2 1 0 0 1 1 0 0 0 1 2 2 0 1 1 0 1 1 0 1 1 0 0 0 1 1 0 0 2 1 1 0 1 2 0 1 1 1 1 0 0 0 2 0 1 1 0 1 0 0 0 0 0 0 0 0 0 0 0 0 0 0 1 0 0 0 0 0 0 0 0 0 0 0 0 0 0 0 0 0 1 2 1 1 2 2 0 2 1 1 0 1 1 1 0 1 2 0 2 0 0 0 0 1 1 1 1 0 1 2 1 0 1 0 2 0 2 2 1 2 0 1 1 1 0 2 2 1 1 0 1 0 2 0 2 0 0 2 1 2 2 0 1 2 0 2 0 1 0 0 0 0 1 0 0 0 1 0 0 2 0 0 0 0 2 1 1 0 0 0 1 0 0 0 0 0 0 1 0 0 0 0 0 0 0 0 1 0 0 0 2 0 0 1 1 1 0 0 2 0 2 0 0 0 1 1 1 0 0 1 0 2 1 1 1 0 2 0 0 1 1 2 0 0 2 0 0 1 0 0 1 0 1 2 0 1 2 1 2 0 0 0 0 1 1 1 1 0 1 1 0 0 0 2 1 1 0 1 0 1 0 1 1 1 1 0 0 1 1 0 2 1 0 0 1 1 0 1 1 0 0 2 1 0 2 0 2 1 0 2 2 1 1 1 0 2 0 0 0 0 1 1 0 2 0 0 1 1 0 0 0 0 0 0 1 0 2 2 2 0 1 0 0 0 2 2 0 2 2 0 0 1 0 2 0 0 0 0 1 1 0 1 1 2 1 2 1 1 0 0 0 0 0 0 0 1 1 0 0 1 0 0 2 1 0 0 1 1 0 1 1 0 0 0 0 2 0 0 0 2 0 2 0 0 0 0 0 2 0 2 2 1 2 2 2 2 1 1 1 0 0 2 1 2 1 1 1 0 1 0 1 1 0 0 1 1 0 1 1 1 1 1 1 1 1 1 2 2 2 0 0 1 0 0 0 0 0 2 0 1 1 1 2 1 1 1 0 0 0 0 0 2 0 2 0 0 0 0 1 0 2 0 1 2 0 0 0 0 0 2 2 0 0 0 0 0 2 1 2 0 1 1 0 1 0 2 0 0 0 1 1 1 0 1 0 0 0 0 1 0 1 0 1 1 1 0 0 0 0 1 0 1 0 0 0 0 0 0 0 0 0 0 1 1 1 0 2 2 1 0 0 0 1 0 0 2 1 1 0 0 0 0 0 0 0 0 0 0 1 2 0 0 0 0 0 1 0 0 1 1 2 1 0 1 1 1 2 0 1 1 0 2 1 1 1 0 2 2 0 1 0 0 0 0 2 1 1 1 0 1 0 1 0 1 0 0 1 0 2 0 0 0 0 0 2 1 1 1 0 1 1 0 0 0 1 0 1 0 1 0 0 1 0 1 1 0 1 1 0 1 0 0 0 0 0 2 0 0 0 0 0 0 0 1 0 2 1 0 1 0 1 1 1 2 0 0 0 0 0 0 1 2 1 1 0 0 0 1 1 2 0 0 0 0 0 1 1 0 0 0 1 1 0 0 2 1 0 1 1 1 0 1 0 1 0 1 0 1 1 0 0 1 1 2 1 1 1 2 0 2 1 1 1 1 1 1 0 1 1 0 0 0 0 1 0 0 1 0 1 0 0 2 1 1 0 0 0 2 1 1 2 2 2 2 1 0 1 0 0 0 0 0 0 0 1 0 0 0 0 0 1 1 0 1 0 0 0 1 1 1 1 0 1 0 0 2 0 1 0 1 0 0 0 2 0 0 0 0 1 0 1 0 1 0 1 1 1 1 0 0 1 1 1 0 1 0 0 0 1 0 1 2 0 0 0 1 1 0 1 2 0 0 0 2 2 0 2 1 1 0 0 0 0 0 1 2 2 2 0 1 1 0 1 0 1 0 1 1 0 2 0 0 2 1 0 2 0 0 0 0 0 0 0 2 2 2 1 1 1 0 0 0 2 0 1 0 0 0 1 0 0 0 2 0 2 0 1 1 1 0 0 0 0 0 0 0 0 0 0 0 1 0 0 1 2 2 0 0 2 0 0 0 0 0 0 0 0 0 1 0 0 0 2 2
6 0 0 0 0 0 0 1 1 1 0 0 0 0 0 0 0 0 2 0 2 0 0 0 0 0 0 1 2 2 1 2 1 1 0 0 1 2 0 1 1 0 0 1 0 1 1 0 0 0 0 0 0 0 2 2 0 0 0 0 1 0 0 1 0 0 1 1 1 1 0 1 2 2 2 2 2 1 2 0 1 0 0 0 1 0 0 1 2 2 1 2 0 0 2 2 0 2 0 2 2 0 1 0 1 0 1 0 1 0 1 1 0 2 0 2 0 0 0 0 2 0 1 1 0 0 0 0 2 2 1 1 0 2 1 1 0 0 0 0 1 0 1 0 0 0 1 0 1 1 1 1 1 2 1 0 0 0 0 0 0 2 2 2 2 2 1 1 0 1 0 1 1 1 0 2 2 1 0 0 0 2 0 2 2 2 1 2 1 0 1 1 1 0 1 1 1 2 0 1 1 1 1 0 2 0 1 1 1 0 2 2 1 0 0 2 0 0 0 0 1 1 1 1 0 1 0 0 0 0 0 1 1 1 1 0 0 2 0 0 0 0 2 2 2 0 0 1 2 0 0 0 0 0 0 2 0 0 0 0 0 0 0 0 0 0 0 0 1 0 0 2 2 2 0 0 1 0 2 0 0 0 1 2 2 0 1 1 0 2 1 2 1 0 2 0 0 1 0 1 0 1 2 0 0 1 1 0 0 0 0 0 0 2 1 0 2 1 1 0 0 2 1 0 0 0 0 2 0 1 0 1 0 0 0 0 0 0 0 1 0 0 2 0 2 1 0 0 0 0 0 2 0 0 0 0 0 0 0 1 1 0 1 0 1 0 1 1 1 0 1 1 1 2 0 2 0 0 1 1 1 0 0 1 1 0 0 0 0 0 0 0 1 0 2 1 1 0 0 0 0 0 0 1 0 0 1 1 0 2 0 0 0 0 1 1 0 0 1 0 1 1 0 2 1 1 1 0 1 0 1 0 0 0 0 1 1 1 0 1 1 1 0 1 1 1 0 0 0 0 0 0 0 1 1 0 1 1 1 1 2 0 1 1 0 1 1 1 1 0 1 0 2 2 1 1 1 0 0 0 0 1 1 1 1 0 1 0 0 2 0 0 1 1 0 1 0 1 1 2 1 2 1 1 1 2 1 0 0 1 0 0 0 0 1 1 0 0 0 0 0 1 1 2 0 2 1 1 1 1 1 0 0 0 0 0 1 0 2 1 0 2 0 1 1 1 0 1 1 0 0 0 0 0 2 0 0 1 0 1 0 0 1 1 0 0 0 0 1 1 0 1 1 0 1 0 1 1 2 1 2 0 1 0 0 0 0 1 0 1 0 1 0 0 0 0 1 2 2 0 2 0 0 0 0 0 2 0 0 1 1 0 0 0 0 0 0 0 1 0 0 1 0 0 0 0 2 0 0 0 1 0 0 0 0 2 2 0 0 0 0 0 0 1 1 0 2 0 0 1 0 1 1 1 1 1 0 2 2 1 1 0 2 0 2 0 0 2 0 0 1 0 0 0 0 0 2 0 0 0 1 0 2 1 0 0 2 1 1 0 0 0 1 1 0 0 1 0 0 2 0 2 0 1 1 1 0 1 0 0 0 0 0 0 0 1 0 1 0 0 0 0 1 2 0 1 0 0 0 0 2 2 0 0 0 0 1 0 0 1 0 1 0 0 0 1 1 0 0 0 0 0 0 1 1 2 1 0 0 0 0 0 1 2 0 1 1 1 0 1 0 1 1 0 0 1 1 1 1 1 1 1 0 1 1 0 0 2 2 0 2 0 1 1 0 1 0 0 0 0 0 2 0 0 0 1 0 0 0 1 0 0 2 2 2 2 0 1 1 1 1 1 1 0 2 0 0 0 1 0 2 1 1 0 0 1 1 1 1 0 1 1 1 0 0 1 1 1 1 0 2 1 0 1 1 0 1 0 0 0 1 1 2 0 0 2 0 1 1 1 1 0 1 1 2 2 0 2 0 1 2 0 2 0 0 1 0 0 0 1 1 0 0 0 2 0 2 1 0 0 1 1 0 0 2 2 0 0 1 1 0 0 0 0 1 1 1 0 1 0 0 1 2 1 0 0 2 2 0 0 2 1 0 0 0 0 0 1 1 0 0 0 2 0 0 2 2 1 1 1 2 0 2 0 1 1 1 1 0 0 2 0 2 0 0 0 0 0 0 0 1 0 0 0 0 0 1 0 2 0 0 2 1 1 0 0 1 0 1 0 0 1 0 0 0 0 0 0 0 0 2 2
7 1 0 0 0 0 0 1 1 2 0 0 0 1 1 0 0 1 1 1 0 1 0 0 0 1 2 2 2 2 1 0 0 0 2 0 2 1 0 1 1 0 0 0 0 0 1 0 1 0 0 0 0 0 2 2 0 0 0 1 0 0 0 0 2 2 1 1 0 0 0 0 2 2 1 2 2 0 1 0 1 0 0 0 1 0 0 0 2 2 0 0 0 1 0 1 0 0 0 1 1 1 0 1 1 1 2 1 0 0 0 0 1 1 2 2 2 0 0 0 2 0 2 2 1 1 0 1 1 1 1 1 0 0 0 0 0 1 1 0 1 1 1 0 0 0 0 0 0 0 0 1 0 1 1 0 0 1 0 0 0 0 2 2 1 2 1 0 1 1 1 0 0 2 1 2 2 0 0 0 0 0 0 1 0 0 1 2 0 2 0 2 2 0 2 2 2 1 0 0 0 0 0 0 2 0 2 0 0 0 1 1 1 0 0 2 2 0 1 1 0 0 0 1 0 1 2 0 0 0 1 0 0 1 0 0 0 2 0 0 0 0 2 1 1 0 0 1 1 0 0 0 0 0 1 2 2 1 0 0 0 0 0 1 1 0 0 0 1 0 0 1 1 1 0 0 0 2 1 0 1 2 0 1 1 1 0 1 0 2 1 1 0 1 2 1 1 1 1 2 0 1 2 0 2 0 1 1 1 0 1 2 0 1 1 0 2 0 1 1 0 2 0 1 1 0 1 2 0 0 0 0 0 0 0 0 0 2 0 1 0 0 1 0 2 0 0 1 2 0 1 0 1 1 0 1 1 0 0 0 1 1 1 0 1 0 1 2 2 0 2 0 0 2 0 1 0 0 1 1 1 1 2 0 0 2 2 0 0 0 0 0 0 0 2 0 1 1 0 0 0 0 1 2 1 0 1 1 1 0 0 1 0 0 0 0 0 0 0 0 0 0 0 2 1 2 1 0 0 0 0 1 0 0 0 1 0 1 0 0 2 0 0 0 0 2 0 0 0 1 0 0 1 1 1 1 1 2 2 2 2 0 0 0 0 2 0 2 2 1 2 1 2 2 0 1 0 0 0 1 1 2 1 1 1 0 1 1 0 1 1 1 1 1 0 1 0 2 2 2 0 2 0 2 0 2 0 1 0 0 0 0 0 0 0 1 0 2 0 2 2 0 0 2 0 1 1 0 0 2 0 0 0 0 0 0 1 0 1 2 0 0 0 1 1 1 0 1 2 0 0 0 0 0 2 0 0 1 0 1 1 0 0 0 0 0 1 0 2 1 0 2 2 0 2 0 2 2 2 2 2 0 2 0 0 0 0 0 0 0 1 1 1 1 1 0 2 0 0 0 0 2 0 0 1 1 2 0 0 1 0 0 0 0 0 0 1 0 0 1 1 2 0 0 0 0 2 2 0 0 2 0 1 2 0 0 2 1 2 2 1 1 0 1 2 0 1 0 0 1 0 2 1 0 1 1 0 2 2 0 0 0 0 0 1 0 0 2 1 0 1 0 0 1 0 0 2 0 0 0 1 0 2 0 0 2 0 0 0 0 0 0 1 0 1 0 1 0 0 2 1 2 0 0 0 1 1 0 1 0 0 0 0 0 0 1 0 1 1 0 1 0 0 1 1 0 0 1 1 1 1 1 0 0 0 1 0 0 1 1 0 0 1 0 1 0 1 0 0 0 0 0 0 0 0 0 0 0 1 0 0 0 2 0 0 1 1 2 0 0 0 0 0 0 0 2 1 0 0 2 2 2 1 0 0 1 1 2 1 2 0 1 1 1 0 1 1 0 0 1 0 0 0 0 0 1 1 1 0 1 0 0 1 1 1 2 1 2 0 0 0 0 1 0 2 0 0 0 0 1 0 0 1 1 0 1 0 1 1 0 1 1 0 0 0 0 0 1 1 0 1 0 0 2 0 0 0 1 0 0 0 2 0 0 1 1 1 0 2 0 0 0 2 1 2 1 0 0 0 1 2 0 2 0 0 0 0 1 0 2 0 0 0 0 2 1 1 2 0 0 0 1 1 0 1 1 0 0 0 2 1 0 0 0 0 0 2 0 2 0 0 2 2 1 2 1 1 1 0 0 1 1 0 1 0 0 0 0 0 0 0 1 1 0 0 1 0 0 2 0 1 0 1 1 1 0 1 0 0 0 2 0 2 0 1 1 1 0 0 0 1 1 0 0 1 1 0 0 1 2 1 1 0 0 1 0 0 1 0 1 1 1 1 0 1 0 1 1 2 0 0 0
8 0 0 0 0 0 0 1 2 1 0 0 1 1 1 0 0 1 1 0 1 0 0 1 0 0 1 0 2 1 0 2 2 2 2 1 2 1 0 1 1 0 0 0 0 1 1 0 0 0 0 0 0 0 2 1 0 0 0 0 1 1 0 0 2 1 1 1 0 0 0 0 2 2 1 2 2 0 2 0 0 0 1 1 1 1 0 0 2 2 0 1 0 0 0 0 0 1 1 0 0 1 1 1 0 0 2 2 0 0 1 1 0 1 0 2 0 0 0 0 2 0 1 1 0 1 0 0 0 0 0 0 0 0 0 0 0 0 0 2 2 0 0 0 0 0 0 0 0 0 0 0 0 1 0 0 0 1 0 1 2 1 1 2 1 1 0 0 1 1 1 2 0 2 2 0 2 2 1 2 0 2 1 1 1 0 1 0 0 0 1 0 0 1 1 1 2 2 0 1 0 1 0 2 2 1 1 1 1 0 1 1 1 0 0 2 1 0 1 1 0 0 0 1 1 0 2 0 0 0 0 0 0 1 1 1 1 2 0 0 0 0 2 1 2 1 1 0 2 0 0 0 0 0 0 2 0 2 0 2 0 2 0 0 0 1 1 0 2 0 0 1 1 0 0 0 0 2 2 0 0 0 0 0 0 1 0 2 0 2 1 1 0 0 2 0 1 1 0 1 1 0 2 0 0 0 1 1 0 0 0 1 0 1 0 0 1 0 0 0 0 1 0 0 0 0 1 1 1 1 0 1 0 0 0 1 1 2 0 0 0 0 1 0 1 0 1 0 2 1 0 0 1 1 1 1 1 0 0 1 1 0 1 0 1 1 0 1 1 0 2 0 0 2 0 1 0 1 0 2 0 0 1 0 0 1 0 0 0 0 0 0 0 1 2 0 0 1 1 1 1 1 1 2 0 1 1 1 0 2 0 0 0 1 1 0 0 0 0 0 0 1 1 1 0 1 0 0 1 0 1 0 0 0 0 0 0 0 0 0 2 0 0 1 1 1 0 0 0 0 0 0 0 1 0 0 1 2 1 2 1 0 1 1 0 1 1 2 2 0 1 0 2 2 1 1 0 0 0 0 0 1 0 0 0 0 0 0 1 1 0 0 1 1 1 0 1 1 1 2 0 2 2 0 1 1 1 1 0 0 0 0 0 0 2 0 0 0 2 1 1 1 1 2 1 1 1 0 0 2 0 0 1 1 1 0 0 0 1 0 1 2 0 1 1 1 0 1 1 0 0 0 0 0 2 1 2 1 1 1 1 0 1 0 1 1 0 1 0 0 0 0 1 0 0 1 1 0 0 0 2 0 1 0 1 1 1 1 0 1 0 0 1 0 0 0 0 0 0 0 0 2 0 0 2 2 0 0 1 1 1 0 0 0 0 2 0 0 0 0 0 0 0 0 0 2 0 1 0 0 2 0 1 1 1 1 1 1 2 2 0 2 0 0 1 0 2 0 1 2 0 1 1 1 1 1 0 0 0 0 0 0 1 2 0 1 0 2 0 0 0 0 1 0 1 0 1 0 1 1 1 2 1 0 0 0 1 1 0 0 0 0 0 1 1 0 2 0 0 1 0 1 0 0 1 0 1 1 0 0 0 0 0 0 0 1 0 1 1 0 1 0 0 1 0 0 0 1 1 1 1 1 0 0 0 0 1 0 0 0 0 0 0 1 1 0 1 1 0 0 0 0 0 0 0 1 0 0 0 0 0 0 1 1 0 0 0 1 0 1 0 0 1 1 1 1 2 1 0 0 0 1 0 1 1 1 0 1 1 1 1 1 1 1 0 1 0 1 0 2 1 1 0 0 0 0 2 1 0 1 0 0 1 1 1 2 0 2 2 2 2 2 2 1 2 1 1 0 0 0 1 1 1 0 0 1 0 0 1 0 0 0 0 0 1 0 0 1 0 0 2 0 0 1 1 0 1 0 0 0 0 2 0 0 0 0 1 0 1 1 0 0 1 0 2 1 0 1 0 0 1 0 1 0 0 1 0 0 0 1 2 0 1 1 0 0 0 1 0 2 0 0 2 0 2 0 1 0 0 0 0 0 1 1 1 0 1 0 1 0 0 1 0 0 1 2 1 2 0 0 1 1 0 2 0 0 0 0 0 0 0 2 1 1 1 1 1 0 1 0 2 0 1 1 1 0 1 0 0 2 0 2 1 0 0 1 1 0 1 0 0 0 0 0 0 0 0 0 2 0 0 1 0 0 0 0 0 0 1 0 0 1 0 0 0 0 0 0 1 0 2 1
9 1 1 1 0 1 0 2 2 1 0 0 0 0 0 0 0 2 1 1 1 1 0 0 0 0 1 2 2 2 2 1 1 1 2 2 2 0 0 0 0 0 0 0 0 0 0 0 0 0 0 0 1 1 1 1 1 0 0 2 0 0 0 1 0 0 1 0 0 1 1 1 1 1 0 1 1 0 1 0 2 0 0 0 2 0 0 0 2 2 0 0 2 0 0 1 0 0 0 0 0 0 0 1 1 0 2 2 0 0 0 1 1 2 1 2 1 0 0 0 1 0 2 2 1 1 0 0 1 1 0 0 0 0 0 0 0 0 0 2 1 0 0 0 0 0 0 0 0 0 0 2 0 1 0 0 0 0 0 1 0 1 1 0 0 0 1 0 1 1 1 2 1 1 2 0 2 0 0 0 0 0 2 2 2 0 2 2 2 0 2 0 1 0 1 1 0 2 0 0 0 0 0 2 2 0 0 1 1 0 2 2 1 0 1 1 1 1 2 1 1 1 0 2 0 0 0 0 0 0 0 0 0 0 1 0 0 2 0 0 0 0 2 1 2 1 1 0 2 0 0 0 0 0 0 1 1 2 0 2 0 2 0 0 1 0 0 0 0 0 1 2 0 1 0 0 1 0 1 0 0 1 1 2 2 1 1 0 0 2 1 1 1 0 2 0 1 1 0 0 0 1 2 0 1 0 1 0 1 1 1 2 0 2 0 0 0 1 0 0 1 2 1 1 1 0 1 1 1 1 0 2 0 0 0 1 1 2 0 1 1 1 1 0 1 0 1 0 1 1 0 1 1 1 1 0 0 0 0 0 1 1 2 0 2 1 0 1 1 0 1 1 1 2 0 2 0 1 1 1 0 2 0 1 1 1 1 1 1 1 1 1 0 0 2 0 1 1 1 1 1 1 1 2 1 0 0 0 0 2 0 1 0 1 1 0 0 1 0 0 0 1 1 1 1 2 0 0 0 0 0 0 0 1 1 0 1 1 0 0 0 2 0 0 1 2 0 0 0 0 0 1 1 2 1 0 1 1 0 1 1 0 0 0 0 1 1 1 1 0 1 0 2 2 0 1 0 0 0 0 1 2 1 1 0 1 0 0 1 1 0 0 0 1 0 0 0 2 2 1 1 1 1 1 1 0 2 1 0 2 0 0 0 0 0 2 0 0 1 1 1 1 1 1 0 0 0 0 0 2 0 0 0 0 0 0 1 0 2 1 1 1 0 0 0 1 0 0 0 0 0 0 0 0 1 1 0 1 0 0 0 0 0 0 0 0 0 1 0 0 0 0 0 0 0 0 2 1 1 1 1 0 2 0 1 1 1 2 2 2 1 0 2 1 1 0 1 0 0 0 0 1 0 0 2 2 0 0 0 2 0 0 0 0 0 0 0 0 0 1 0 1 0 0 0 1 1 2 0 0 0 0 0 2 0 0 1 1 2 2 1 1 0 0 1 0 2 1 0 2 0 1 1 0 2 2 0 1 1 0 0 0 1 0 1 0 0 2 0 0 0 0 0 0 0 0 2 0 0 0 0 0 1 0 0 1 0 1 1 0 0 0 1 0 0 1 2 0 0 1 0 1 0 0 0 1 1 2 0 0 1 1 0 2 1 2 0 2 1 0 1 0 0 1 0 0 0 0 0 0 1 1 0 0 0 0 0 0 2 2 1 0 0 0 1 1 2 1 0 2 2 1 0 1 0 1 0 0 2 1 0 0 0 1 0 1 1 1 0 0 1 1 0 0 0 0 1 2 2 0 1 1 0 1 1 0 0 2 2 1 1 0 2 0 1 0 0 1 0 1 2 1 0 0 0 1 1 1 1 1 0 0 1 0 1 1 1 1 2 2 1 2 1 0 1 1 0 0 0 0 2 2 2 0 0 0 0 0 2 2 0 2 0 0 1 0 0 2 1 0 1 1 0 2 0 0 1 0 0 0 1 1 0 0 0 1 0 0 2 1 1 0 0 2 2 2 0 0 0 1 1 0 2 0 0 1 0 0 1 1 1 0 0 1 2 0 1 1 0 0 0 0 2 0 2 0 1 0 0 1 0 0 0 0 2 1 2 2 2 2 0 2 1 2 1 1 0 0 0 0 2 0 1 1 1 2 1 1 1 1 0 1 1 1 0 1 2 0 1 0 2 0 1 0 0 0 1 1 1 1 1 1 0 0 1 2 2 0 1 0 0 0 0 0 2 0 0 0 1 0 0 1 0 0 0 0 0 1 0 0 0 0 0 1 2 0 0 0 0 0 2 2
10 0 0 0 0 0 0 1 2 1 0 0 1 1 1 0 0 1 1 1 1 0 0 1 0 1 1 2 2 2 1 2 2 2 0 0 1 0 0 0 0 0 1 1 0 1 0 1 0 0 0 0 0 1 1 1 1 0 0 0 0 1 0 0 0 0 0 1 0 0 0 0 2 1 0 2 1 0 2 1 1 0 0 1 1 0 0 0 1 2 0 0 1 0 1 2 0 1 0 1 1 0 0 0 2 2 2 0 2 0 0 2 0 0 0 0 0 0 1 0 1 0 1 0 0 0 0 2 2 2 1 1 0 0 0 0 0 0 0 0 0 0 0 0 0 0 0 0 0 0 0 0 0 1 1 1 1 1 0 0 0 1 0 1 1 1 1 0 0 2 2 0 0 2 1 1 1 2 0 2 0 2 0 2 1 1 2 2 0 1 0 2 1 0 1 1 1 2 0 0 0 0 1 0 1 0 1 0 2 0 2 1 1 0 1 1 1 1 0 0 1 1 1 1 0 1 2 1 1 1 0 0 0 0 1 0 0 2 0 0 0 0 2 2 2 0 0 1 2 0 0 0 0 0 0 2 1 0 0 0 0 0 0 0 1 0 0 1 1 1 0 2 1 1 1 1 0 0 1 0 0 2 0 1 2 1 1 1 0 2 0 0 1 0 2 0 1 0 1 2 1 1 2 0 1 1 0 0 0 0 0 1 0 2 2 0 2 0 0 0 1 2 0 1 0 0 0 0 2 0 0 1 1 0 0 0 0 1 1 2 0 2 1 0 1 0 0 0 1 1 0 1 1 1 0 0 0 0 0 2 2 0 2 0 0 1 0 1 1 0 2 0 0 2 0 0 0 1 0 2 0 2 1 0 0 1 1 0 0 0 1 1 1 0 2 2 2 0 0 0 0 0 0 2 1 1 1 0 0 2 0 0 0 0 0 0 0 1 0 0 0 1 0 2 1 2 1 0 1 0 1 0 0 1 1 1 1 2 0 0 1 1 0 0 1 1 1 0 0 0 0 1 0 2 0 0 1 2 0 2 0 0 0 0 0 2 0 0 1 0 2 0 2 2 1 1 1 1 1 1 1 1 1 1 1 0 1 1 0 0 0 0 1 1 0 0 0 1 1 2 1 2 2 0 2 0 1 1 0 1 0 0 0 0 1 0 0 0 2 2 2 0 0 2 1 1 1 0 0 2 0 0 1 1 1 0 1 1 1 1 1 1 0 0 0 1 0 0 0 0 0 0 0 1 2 0 0 1 0 1 1 0 1 0 0 0 1 0 1 1 0 2 1 0 0 1 1 0 2 1 2 0 1 0 1 0 0 1 1 1 0 0 0 0 0 0 0 0 0 0 1 2 1 1 2 2 0 0 0 1 0 0 0 0 0 1 0 0 0 0 0 0 0 0 0 0 2 1 0 0 0 0 0 1 0 1 1 2 2 1 0 2 0 0 1 0 2 1 0 1 1 1 1 1 2 2 0 1 1 1 1 0 1 0 2 0 0 2 0 0 0 0 0 0 0 0 1 0 1 1 0 1 2 0 0 1 2 2 1 0 0 1 0 0 0 0 1 0 0 2 0 2 0 0 2 2 2 1 1 0 0 0 0 2 0 0 0 1 1 0 0 0 0 2 0 0 0 0 1 1 1 1 0 1 0 1 1 0 1 2 0 0 1 0 1 0 1 1 1 1 0 1 0 0 0 0 0 0 0 0 0 0 2 1 1 0 0 0 0 1 1 0 1 2 2 0 1 1 0 1 0 0 2 0 0 0 2 1 1 2 0 1 1 1 1 1 0 1 0 1 1 1 0 0 1 1 1 0 1 2 0 0 2 2 2 2 0 2 1 1 0 1 1 0 2 0 0 0 1 0 1 0 1 0 0 0 0 1 1 0 1 1 1 0 0 1 1 2 2 0 1 1 0 2 0 0 1 0 0 0 0 1 0 0 0 1 1 0 2 0 1 0 2 1 2 2 0 0 1 1 2 0 2 0 0 0 0 0 0 0 2 0 0 0 2 0 2 1 1 0 1 1 1 0 2 1 0 2 1 2 1 0 0 0 0 1 1 0 2 0 0 2 2 1 1 1 1 2 2 2 2 0 1 2 1 0 0 0 1 0 0 0 2 0 0 0 0 0 1 0 2 0 0 0 0 0 2 1 0 0 1 0 0 0 1 1 1 0 1 0 1 1 0 0 0 0 1 1 0 0 0 0 1 1 1 0 2 1 0 1 1 0 1 0 1 0 0 0 0 0 1 2
11 1 0 0 0 0 1 0 0 2 0 0 1 2 2 0 0 2 1 1 1 0 0 0 0 1 1 2 0 1 0 1 1 1 2 0 2 1 0 1 1 0 2 2 0 0 1 0 0 0 0 0 0 2 0 1 0 0 0 2 0 0 0 0 1 1 1 0 0 1 1 1 2 2 0 2 1 0 2 0 1 0 2 2 0 0 1 0 2 2 0 0 0 0 1 2 1 0 0 0 0 0 0 1 1 1 2 1 1 0 1 2 2 2 2 2 2 0 0 0 2 0 0 0 0 0 0 1 1 1 0 0 0 0 0 0 0 0 1 0 1 0 0 0 0 0 0 0 1 1 1 2 0 0 0 0 0 1 0 1 1 0 1 2 1 2 1 0 1 1 1 1 2 1 1 0 1 1 0 0 0 2 1 2 1 0 2 2 0 1 1 2 2 1 2 2 2 1 0 1 1 1 0 2 2 1 1 0 2 0 2 0 1 0 1 1 0 1 2 1 1 1 0 1 0 0 1 0 0 0 0 0 1 0 2 1 1 2 0 0 0 0 1 2 2 0 0 1 1 0 0 0 0 0 0 2 2 2 0 2 0 2 0 0 1 0 0 1 2 1 0 1 1 1 1 0 1 1 1 0 0 1 1 2 1 0 0 0 0 1 0 0 0 0 2 0 0 0 0 0 0 0 1 1 0 0 0 0 2 0 2 2 0 2 0 0 1 0 1 0 0 2 2 1 1 0 1 2 0 0 0 0 0 0 0 0 0 0 0 1 0 0 2 0 0 0 0 0 2 2 0 0 2 2 2 0 0 0 0 1 1 0 0 0 0 0 1 2 2 1 2 0 1 2 1 1 0 0 0 2 1 2 2 0 0 0 0 0 0 0 1 1 0 0 2 0 0 0 2 1 1 1 1 1 0 0 1 0 0 2 1 1 1 1 1 0 0 0 0 0 0 0 2 2 2 2 2 0 0 0 0 1 0 2 2 0 0 1 0 1 2 0 2 2 1 2 1 0 0 0 0 0 1 1 0 0 0 2 1 2 0 0 1 1 0 1 1 1 1 0 1 0 1 1 1 0 1 0 0 0 1 1 1 1 1 0 1 0 0 0 2 2 1 1 1 0 1 1 1 2 1 2 1 1 1 2 1 0 0 2 0 0 0 1 1 1 1 0 0 0 1 1 1 1 0 1 1 1 1 1 1 0 1 0 0 0 1 0 0 0 2 2 0 1 1 0 0 1 1 0 0 0 0 0 2 0 0 0 0 0 0 0 1 1 0 0 1 1 1 1 0 1 0 0 0 0 1 1 1 1 1 0 2 0 2 1 1 0 0 0 1 0 2 0 0 0 0 0 0 0 0 2 0 0 2 2 0 0 0 0 1 0 0 0 0 0 0 0 0 0 0 1 0 0 0 1 1 1 0 0 1 0 1 2 0 1 2 0 2 1 0 0 0 1 2 0 2 0 0 1 0 1 1 1 2 1 0 2 2 0 0 0 2 1 1 1 0 2 1 0 0 1 0 1 0 0 2 0 1 1 1 1 2 0 0 2 1 0 0 0 0 0 0 0 0 0 1 0 0 1 1 1 1 1 0 2 1 1 0 0 0 0 0 1 0 0 0 1 1 0 0 0 1 2 0 1 0 0 1 1 0 0 0 0 0 1 0 0 0 0 1 0 0 1 1 0 1 0 0 0 0 0 0 1 1 0 0 0 1 1 0 0 1 0 0 0 0 0 0 1 0 1 0 1 0 1 2 0 0 1 1 1 2 0 0 1 1 2 2 2 0 0 1 0 0 0 0 1 0 1 0 0 0 0 1 0 0 0 0 1 0 1 0 0 1 1 0 1 1 1 0 1 2 1 2 1 1 0 0 0 0 0 0 0 0 1 0 1 1 0 0 0 0 0 1 0 0 0 0 0 2 0 0 2 0 0 0 0 1 0 0 2 1 0 1 0 2 0 2 0 2 0 2 1 1 1 0 2 1 0 1 0 2 0 0 0 0 0 1 1 0 0 0 0 2 1 1 2 0 0 0 2 1 0 2 2 0 1 0 1 0 0 1 1 2 1 0 0 1 0 0 1 2 2 2 2 0 1 1 1 2 0 1 2 1 1 1 1 2 1 0 1 2 1 0 0 0 1 1 1 2 0 0 2 2 0 2 0 0 1 0 1 1 0 1 2 2 0 0 0 1 1 0 1 0 0 1 0 1 0 0 1 1 1 0 1 1 0 1 0 0 1 1 0 1 0 0 0 1 0 1 0
12 1 0 0 0 0 0 2 2 2 0 0 0 0 0 0 0 2 0 0 2 0 1 1 1 1 1 2 2 2 2 1 0 1 1 0 2 1 1 0 0 0 0 1 0 1 1 1 0 0 0 0 0 0 1 2 0 1 1 1 1 0 0 2 0 0 0 1 1 1 0 1 2 2 0 2 2 0 2 0 2 0 0 0 2 0 0 1 2 2 1 2 1 0 0 1 0 1 0 1 0 0 0 1 0 0 2 0 2 0 0 2 0 0 2 2 1 0 0 0 2 0 0 0 0 0 0 1 1 1 0 0 0 0 0 0 0 0 0 1 2 0 0 0 0 0 0 0 0 0 1 2 0 1 0 2 0 0 0 1 0 1 1 1 0 1 0 1 0 1 1 1 2 1 2 2 0 1 0 1 0 1 1 2 2 1 2 0 0 0 0 0 2 1 2 1 0 2 0 1 1 1 0 0 2 0 2 1 1 0 1 1 1 0 0 2 1 1 2 1 1 1 0 1 0 2 1 1 1 1 1 1 0 1 1 0 0 2 0 0 0 1 2 1 2 1 1 1 2 0 0 0 0 0 0 2 1 2 0 2 0 2 0 0 0 0 0 0 2 2 0 2 0 0 0 0 0 1 1 0 1 2 1 1 2 1 1 2 0 2 1 0 0 0 2 0 2 0 0 1 0 1 1 0 0 0 0 0 1 0 1 1 0 2 2 0 1 0 1 0 0 2 1 1 0 0 1 1 1 1 0 1 1 1 0 1 1 2 1 1 1 1 1 0 1 0 0 0 1 1 0 1 1 1 1 0 0 0 0 2 2 0 2 0 2 0 0 2 2 0 1 1 1 2 0 0 0 1 1 1 0 1 0 0 0 1 1 0 0 0 0 0 2 0 2 1 1 0 0 0 0 0 0 0 0 0 2 0 0 2 0 0 0 0 0 0 0 0 0 0 0 1 0 0 1 2 0 0 2 0 2 0 1 1 1 1 1 0 0 0 2 0 0 1 1 1 0 0 0 0 0 0 0 2 1 0 1 2 1 2 0 0 1 1 0 1 1 1 2 0 1 0 1 1 1 1 0 0 0 0 1 1 1 1 0 0 0 0 1 1 0 0 0 0 0 1 0 1 1 2 1 2 2 0 2 1 2 0 0 0 0 0 0 1 0 2 1 0 1 1 1 1 0 1 0 1 1 0 0 2 0 2 2 2 2 0 1 1 1 1 0 1 1 1 1 0 1 2 2 0 0 0 2 0 2 0 0 2 0 1 0 0 0 2 0 0 0 1 0 0 0 0 1 0 1 0 1 0 1 0 2 0 0 0 0 0 0 0 0 0 0 2 1 0 2 1 0 1 1 0 1 1 1 1 2 2 0 0 1 0 0 0 0 2 2 2 0 0 0 0 2 2 0 1 0 1 0 1 1 1 0 0 0 2 0 1 1 2 2 1 1 1 0 1 2 0 2 0 0 1 0 2 1 1 1 1 0 2 2 0 0 0 1 1 0 0 0 2 1 0 1 1 0 0 0 1 1 0 1 1 0 2 2 2 0 0 2 0 0 0 0 0 1 0 1 0 2 0 0 2 1 2 0 0 1 1 1 2 0 0 0 0 0 2 0 2 0 1 1 0 0 0 1 2 0 1 0 1 1 1 1 0 0 0 0 0 1 0 0 1 0 1 0 0 0 0 0 1 0 0 0 0 0 0 0 1 0 0 0 0 0 0 1 2 0 1 1 1 0 1 0 0 0 0 0 1 1 1 1 1 1 2 1 0 0 2 1 2 0 2 0 2 2 0 1 0 0 1 0 1 1 2 0 1 0 0 1 0 1 2 0 0 2 2 2 2 0 2 0 0 0 0 0 1 2 1 1 0 0 0 1 1 0 1 0 0 0 0 1 0 1 1 0 0 0 0 0 0 0 1 1 0 0 2 0 0 1 1 0 0 0 2 1 0 0 0 1 0 1 0 0 0 0 0 1 2 0 0 0 0 2 0 2 0 0 0 0 1 0 1 1 0 0 0 2 1 2 2 0 0 0 1 1 0 0 2 0 2 0 0 0 0 0 1 2 2 0 1 1 1 0 1 2 1 1 0 0 1 0 0 1 0 0 1 0 0 0 2 2 0 0 2 2 2 1 1 1 2 0 0 2 0 2 1 1 0 2 0 0 1 1 1 1 0 0 0 0 0 1 0 1 0 0 0 0 2 0 0 1 0 0 1 0 0 0 0 1 1 0 0 0 0 0 1 0 0 0 0 1 0 0 0
13 1 0 0 0 0 0 0 1 2 0 0 1 1 2 0 0 0 1 1 1 1 0 0 0 0 0 2 2 2 1 2 1 1 1 1 1 1 0 1 1 0 0 1 0 1 1 0 0 0 0 0 0 0 2 1 0 1 1 0 1 1 0 1 1 2 2 0 1 1 0 0 1 1 0 1 1 0 2 0 0 0 1 1 0 0 1 0 2 2 0 0 1 0 1 2 0 1 1 1 1 0 0 1 1 1 2 0 1 0 0 1 1 2 2 2 1 0 0 0 2 0 0 0 0 0 0 2 2 2 1 1 1 1 0 0 1 0 0 0 1 0 1 0 0 0 0 0 1 1 1 1 0 1 1 0 0 1 0 2 1 1 1 2 2 2 1 2 0 0 0 0 1 1 2 1 1 1 0 1 0 1 1 1 1 0 1 2 0 1 0 2 2 1 2 1 1 2 0 1 1 2 0 0 2 0 1 0 0 0 1 1 0 0 0 2 1 1 0 0 1 1 1 2 0 2 2 1 0 0 0 1 1 0 2 0 0 2 0 0 0 1 2 2 2 0 0 0 2 0 0 0 0 0 0 1 0 2 0 1 0 1 0 0 0 0 0 0 2 0 0 0 1 1 0 0 0 1 1 0 1 1 1 2 1 0 0 1 0 1 1 0 1 0 1 0 0 0 0 2 1 0 2 0 0 0 1 0 0 0 0 0 0 1 1 0 1 0 0 0 1 2 1 0 0 0 1 2 1 1 0 1 0 0 0 0 0 1 0 0 1 1 2 0 0 0 1 0 2 2 0 0 1 1 1 0 0 0 0 0 0 0 0 0 0 0 2 2 2 0 2 0 0 2 1 1 0 0 1 1 1 1 0 0 1 1 0 1 1 1 1 1 1 0 1 0 1 0 1 1 1 1 0 2 0 0 0 0 0 2 0 0 0 0 0 0 0 1 0 0 0 2 0 2 0 2 1 2 2 0 0 2 0 0 0 1 0 0 0 0 2 0 0 0 0 0 0 0 0 0 0 0 0 2 1 0 1 1 0 1 1 0 0 0 0 2 0 1 1 1 2 1 1 1 2 0 1 0 0 0 1 1 0 0 0 1 0 0 0 0 2 2 1 0 0 0 1 1 1 2 1 2 1 1 1 1 1 0 0 1 0 0 1 1 1 1 0 0 2 2 2 0 0 1 0 1 0 1 1 1 1 1 0 0 0 0 1 1 1 0 1 1 0 2 2 2 0 1 1 0 0 0 0 0 2 1 1 1 0 2 2 0 1 0 0 0 0 1 2 0 1 1 0 0 0 0 1 0 0 0 1 0 0 0 1 0 0 2 1 1 1 1 2 0 0 0 0 1 1 0 1 0 1 1 1 1 1 0 0 2 1 0 0 2 1 1 0 0 0 0 0 0 0 1 0 0 1 1 0 0 1 1 0 2 0 1 2 2 2 2 1 2 0 0 1 0 2 0 0 0 1 0 1 1 0 2 0 2 2 0 0 0 2 2 0 2 0 1 1 1 0 2 1 1 0 0 1 0 0 0 1 0 2 1 1 1 0 2 0 0 0 2 0 1 1 0 2 0 0 1 1 0 0 0 0 2 2 2 0 0 0 0 0 2 0 1 0 0 0 0 0 0 0 2 0 1 0 0 1 1 1 1 0 0 0 0 0 0 1 2 1 1 0 0 1 1 2 0 0 0 0 0 1 0 1 1 0 0 1 1 0 1 2 0 0 1 1 0 0 1 1 0 1 2 2 2 0 1 1 1 2 2 1 0 1 1 0 1 1 2 0 1 1 0 0 0 1 1 0 1 1 2 0 1 0 0 2 0 0 2 0 0 0 0 0 2 1 1 1 1 1 1 2 1 1 2 1 0 1 0 2 1 0 0 0 0 0 1 2 0 1 1 1 0 0 1 1 0 0 0 2 0 0 1 1 0 0 0 0 0 1 1 1 0 0 0 1 0 1 1 0 0 2 0 2 2 0 0 2 2 2 0 1 0 0 0 1 0 0 2 1 0 0 0 2 0 2 2 0 0 0 1 2 0 2 0 1 0 0 1 0 0 0 0 1 1 1 1 2 0 1 1 2 2 2 2 0 1 0 0 1 0 0 1 0 1 1 0 1 1 0 1 1 0 0 0 1 0 0 0 0 1 1 0 0 0 1 0 0 1 0 1 0 0 0 0 0 0 0 0 1 0 0 1 0 2 0 0 2 0 0 1 0 0 1 0 1 1 0 1 1 1 1 0 1 0 0 0 0 0 2 1
14 1 0 0 0 0 0 2 2 1 0 0 0 1 0 0 1 1 1 0 1 0 0 0 0 0 0 1 2 2 1 0 1 0 2 2 2 2 0 2 1 1 0 0 0 0 0 0 0 0 0 0 1 1 1 2 0 1 1 0 1 2 0 1 1 1 1 0 0 1 1 1 2 2 2 2 2 0 1 0 2 0 1 2 1 0 0 1 1 1 1 0 1 0 0 1 0 1 0 0 0 0 1 0 1 0 2 2 1 1 0 1 1 2 2 2 1 0 0 0 2 0 0 0 0 0 0 2 2 2 0 0 0 0 0 0 0 0 0 2 0 0 0 0 0 0 0 0 0 0 0 1 0 0 0 0 0 1 0 1 1 0 1 2 2 2 2 0 1 1 1 1 0 1 0 0 2 0 0 0 0 0 0 1 0 0 1 1 0 0 1 1 1 0 1 1 1 1 0 0 0 0 0 0 2 0 2 1 0 0 1 1 2 0 0 2 0 0 1 2 0 0 0 1 0 0 1 0 0 0 0 0 0 0 1 0 0 2 0 0 0 0 2 1 1 0 0 1 1 0 0 0 0 0 0 2 0 1 0 0 0 0 0 0 1 0 0 1 1 1 0 2 1 1 0 0 0 1 1 0 1 2 1 2 2 0 0 0 0 2 1 0 0 0 2 0 1 0 0 0 0 0 2 0 2 1 0 1 1 0 1 2 0 2 1 1 1 0 1 0 1 2 1 1 1 0 1 2 1 0 0 2 0 0 0 0 0 1 1 2 0 1 2 0 0 0 1 1 2 1 1 0 1 1 0 1 1 0 0 2 2 0 0 0 0 0 1 2 2 0 1 1 1 2 0 0 0 1 1 1 0 2 0 0 1 1 1 0 0 0 0 0 1 1 2 2 2 0 1 0 0 1 1 2 0 0 0 1 1 1 0 1 0 0 2 0 0 1 0 0 1 1 0 1 1 2 2 0 1 1 0 1 0 1 1 0 0 1 0 0 2 1 0 0 1 2 1 0 1 1 1 0 2 2 2 2 2 2 1 2 0 0 0 0 1 2 0 1 1 0 2 0 2 2 1 0 0 1 1 0 0 1 2 2 0 1 0 0 1 1 0 0 0 2 1 0 2 1 1 1 1 2 2 0 2 0 2 1 0 1 0 0 0 0 2 0 0 1 0 1 1 1 1 2 1 0 0 2 2 0 2 0 1 0 1 0 1 0 2 0 1 2 0 1 0 0 0 1 1 0 0 0 0 0 2 0 0 0 0 0 0 0 0 1 0 0 1 0 1 1 0 2 0 0 0 0 1 1 1 1 2 1 2 0 2 1 1 1 0 1 0 1 0 0 1 0 0 0 0 0 0 2 0 0 1 2 0 0 0 2 1 0 0 2 1 1 0 0 0 0 1 1 0 1 0 1 0 1 0 0 1 1 0 2 0 0 2 0 2 0 0 1 0 1 2 0 2 1 0 0 0 1 0 2 1 2 0 1 1 0 0 0 2 1 1 1 0 1 0 0 1 0 0 2 0 0 2 0 0 0 1 0 1 0 0 0 1 1 0 0 0 1 0 0 0 0 1 0 0 1 1 0 1 0 1 2 2 1 1 0 0 0 0 1 0 0 0 1 1 0 0 0 0 2 0 0 0 0 2 1 0 0 0 0 0 1 1 0 0 1 0 1 0 0 0 1 1 1 0 1 1 0 0 0 0 2 0 0 0 0 0 0 1 0 0 0 0 1 1 1 0 0 0 0 0 0 1 1 1 0 0 0 1 0 0 2 1 2 2 1 1 0 0 1 0 1 0 1 0 1 1 1 0 0 1 0 1 1 1 1 0 0 2 2 2 2 0 2 0 1 1 0 1 1 2 1 1 0 0 1 0 0 1 0 0 0 0 0 1 1 0 1 0 0 0 0 0 1 1 0 2 1 0 1 1 0 1 0 0 2 0 1 2 0 0 1 0 0 1 1 0 0 1 1 2 2 0 2 1 2 2 0 2 0 0 1 0 1 0 2 0 0 1 0 1 0 1 2 0 0 0 2 2 0 2 1 1 1 0 0 0 0 0 0 2 1 2 0 1 0 0 1 2 1 1 0 0 2 1 1 2 0 0 1 0 0 0 1 1 0 0 0 0 1 0 0 0 1 1 0 2 0 2 1 0 1 2 0 0 0 0 1 0 2 0 2 2 1 0 0 1 0 0 0 1 2 0 0 2 1 0 2 1 1 0 1 2 1 0 1 1 0 0 1 0 0 0 1 2 0 0 0
15 1 1 0 0 0 0 0 1 2 0 0 1 1 2 0 0 1 0 0 2 0 1 1 1 1 1 1 1 2 1 0 1 1 2 1 2 1 0 0 0 0 0 0 0 1 1 0 0 0 0 0 1 1 1 1 0 0 0 1 0 1 0 1 1 1 2 0 0 1 1 1 2 2 1 2 2 0 2 1 1 0 0 0 2 1 0 0 1 1 0 0 2 1 0 1 0 2 1 1 0 0 2 0 0 0 2 1 1 1 0 1 1 2 1 2 1 0 1 0 1 0 1 1 0 1 0 1 2 1 1 1 0 1 1 1 0 0 1 1 2 0 1 1 0 0 0 0 0 0 0 0 1 1 1 0 0 0 0 2 1 0 2 2 1 2 1 0 1 1 1 2 1 1 1 0 2 0 0 0 0 0 0 2 2 2 0 1 0 0 1 1 2 0 2 1 2 2 0 0 0 0 0 0 2 0 1 0 1 0 2 1 1 0 0 2 0 1 1 0 1 1 0 1 1 0 2 0 0 0 0 0 2 0 2 2 1 2 0 0 0 0 1 0 2 2 2 0 2 0 0 0 0 1 0 1 0 2 1 1 1 0 0 0 1 0 1 0 1 0 0 2 2 2 0 0 0 1 0 0 0 1 1 1 1 1 1 1 1 2 1 2 0 0 2 1 1 1 0 0 0 0 2 0 1 1 0 0 0 0 0 1 0 0 0 0 2 0 1 1 0 2 2 0 2 0 2 2 0 1 0 0 0 0 0 0 0 0 0 0 0 0 1 0 1 0 0 1 2 0 1 0 1 1 1 0 1 0 0 0 0 0 2 0 2 1 1 2 2 0 2 0 0 2 0 0 0 1 1 1 1 1 0 0 1 2 1 0 0 0 0 0 0 0 2 0 1 1 0 0 0 1 0 2 0 0 0 0 0 1 0 1 1 0 1 1 1 0 0 0 0 0 0 1 1 2 1 0 0 0 0 0 0 0 0 0 0 1 0 0 1 1 0 0 1 1 1 0 0 0 0 1 0 1 2 0 2 2 1 2 0 0 0 0 0 2 0 2 2 1 2 2 1 1 1 0 1 0 0 0 0 2 0 0 0 0 0 1 0 1 1 0 1 1 1 0 2 2 2 1 0 2 2 0 2 1 2 0 0 1 0 0 0 0 1 0 0 1 0 1 1 1 0 2 0 2 1 0 0 2 0 0 2 2 2 0 1 0 1 0 2 2 0 1 1 1 0 1 1 0 0 0 0 0 2 0 0 1 0 1 1 0 1 0 1 1 1 1 2 0 1 0 1 0 1 0 2 0 2 0 2 0 0 0 0 0 0 1 0 1 0 1 0 0 0 1 0 0 0 0 1 2 0 0 1 2 1 0 0 2 0 0 0 0 0 0 0 0 0 0 1 1 0 1 0 0 1 2 0 0 0 0 0 2 0 1 2 1 2 1 0 1 0 1 1 0 2 0 0 0 0 1 0 1 1 2 0 1 1 0 0 0 2 1 1 0 0 2 0 0 0 0 0 0 0 0 2 0 2 2 0 1 2 1 1 2 1 1 0 1 0 1 0 1 1 0 1 1 0 2 0 2 0 0 1 2 2 2 0 0 0 0 0 0 0 0 0 1 1 0 0 0 0 2 0 0 1 0 0 0 1 1 0 0 0 0 1 0 1 2 1 1 0 0 0 0 0 0 0 0 0 0 0 0 0 1 1 0 1 0 0 0 1 1 0 1 2 1 0 1 0 0 0 0 0 0 1 2 1 1 1 0 1 0 0 2 0 1 0 2 0 2 1 1 1 1 0 0 0 1 1 1 0 0 1 0 0 0 0 2 1 1 0 0 1 1 1 2 1 1 0 2 1 0 2 0 0 0 0 0 2 1 1 0 0 0 0 2 2 0 1 1 1 0 0 1 1 0 0 0 2 0 0 2 0 0 0 0 0 0 0 0 0 0 0 0 1 0 1 0 1 0 2 1 1 1 0 0 1 2 2 0 2 1 0 2 0 0 0 2 0 0 1 0 2 0 2 2 0 0 0 2 2 0 2 1 1 0 0 0 0 0 0 0 0 0 2 0 2 0 0 2 1 1 0 0 1 1 0 0 2 1 0 1 1 1 1 1 2 1 0 0 2 0 0 1 1 0 0 0 2 0 2 0 0 2 2 2 0 0 2 0 0 2 0 2 2 0 0 0 1 0 0 1 0 0 1 0 1 1 1 1 1 1 0 0 2 0 0 0 0 0 0 0 1 1 1 0 0 0 2 1
16 1 0 0 0 0 0 1 1 2 0 0 1 1 1 0 0 1 1 1 1 0 0 0 0 0 1 1 2 2 2 1 0 0 2 0 2 1 0 0 0 0 0 0 0 1 0 1 0 1 1 0 0 0 2 1 0 0 0 1 0 1 0 2 0 0 1 0 0 0 0 0 2 2 2 2 2 0 2 1 0 0 1 1 0 0 0 0 2 2 0 0 0 1 0 1 0 1 0 1 0 0 0 2 0 0 2 2 0 0 0 0 1 2 2 2 2 1 0 0 2 0 1 1 1 0 0 2 2 2 0 0 0 0 0 0 0 0 0 1 0 0 0 0 0 0 0 0 1 1 0 1 0 1 1 0 0 0 0 2 1 1 2 2 1 1 2 0 1 1 0 1 1 1 2 0 2 0 0 0 0 0 1 2 1 0 2 2 0 0 1 0 1 1 1 2 1 2 0 0 0 0 0 0 2 0 2 0 1 0 1 1 1 0 0 2 1 0 0 0 1 1 1 2 0 1 1 0 0 0 0 1 0 0 2 0 0 2 0 0 0 0 1 2 2 0 0 0 2 0 0 0 0 0 2 2 0 2 0 1 0 1 0 0 0 0 0 1 1 1 0 2 0 0 0 1 1 1 2 0 1 1 0 0 2 1 0 0 0 2 1 0 0 0 2 0 1 0 0 2 0 1 2 0 1 0 1 1 0 0 0 1 0 2 1 0 1 1 1 0 0 2 0 1 1 0 2 1 0 0 0 1 0 0 0 0 0 2 0 0 0 0 2 0 1 1 1 0 2 2 0 0 0 0 0 0 0 0 0 1 1 0 1 0 1 0 1 2 2 0 2 0 0 2 0 1 0 0 0 2 0 2 1 0 0 0 0 0 0 0 0 0 2 0 2 1 1 0 0 0 0 1 1 2 1 0 0 0 0 2 0 0 1 1 1 0 0 1 0 0 0 0 1 1 1 2 0 1 2 1 0 2 0 1 0 0 1 1 0 0 1 1 0 1 1 2 0 1 1 1 1 0 0 2 0 0 0 1 1 1 2 0 2 2 0 0 2 1 1 1 2 1 2 2 2 0 1 0 0 0 1 1 1 1 0 1 0 0 1 1 0 0 0 0 0 1 0 1 1 2 0 2 0 2 0 2 1 0 0 0 0 1 1 0 2 0 0 0 1 2 2 0 1 1 1 0 0 0 0 2 0 0 1 0 1 0 0 1 1 0 2 2 0 0 0 0 0 1 1 0 0 0 0 0 1 1 0 1 0 2 1 0 0 0 0 0 0 0 0 0 0 0 2 0 1 1 2 0 1 0 2 1 0 0 0 0 0 1 1 1 0 0 1 0 0 0 0 0 0 0 0 2 0 1 2 2 2 0 0 0 0 0 0 1 0 1 0 0 0 0 0 0 0 1 1 0 1 1 0 0 0 1 0 1 0 0 2 1 2 2 1 1 0 1 1 0 2 0 0 1 0 1 2 0 1 1 0 1 1 0 0 0 1 1 1 1 0 1 1 1 0 2 0 0 0 0 2 0 0 0 2 0 2 0 0 1 1 2 2 0 0 0 1 0 0 0 2 1 0 2 1 0 0 0 0 1 1 1 1 0 0 0 0 2 0 0 0 1 1 1 0 0 2 2 0 2 0 0 0 0 0 0 0 0 0 1 0 0 0 1 0 1 0 0 1 0 1 0 0 1 1 1 1 1 0 1 0 0 0 0 0 0 2 1 0 0 0 1 0 1 0 0 1 1 1 1 1 1 1 0 0 0 1 1 1 2 0 1 1 2 0 1 1 1 1 1 0 2 2 2 0 0 0 0 1 1 2 0 1 2 0 0 1 0 1 1 0 2 2 2 2 2 2 0 0 1 0 0 0 0 0 0 1 0 0 0 0 1 0 0 0 0 0 0 0 0 0 1 1 0 1 0 0 2 0 0 0 1 0 0 0 2 0 1 0 0 0 0 2 2 0 0 0 2 2 2 0 0 1 1 2 0 2 0 0 0 0 0 0 2 0 0 0 0 2 1 1 1 2 0 2 0 2 0 2 0 1 0 0 0 0 0 1 1 2 0 1 1 2 1 0 2 2 1 0 0 1 1 0 0 1 0 0 2 0 1 1 0 1 1 0 0 2 1 1 1 0 2 0 1 2 0 1 1 1 0 1 0 0 0 2 0 1 0 1 1 1 0 0 0 0 0 0 0 0 2 0 0 2 0 0 1 0 0 0 0 0 1 1 1 1 0 0 1 0 0 0 1 1 1 1 0
17 1 0 1 0 0 0 1 1 2 0 0 1 1 1 0 0 1 0 2 0 1 0 0 0 0 1 1 0 2 0 0 2 2 0 0 0 1 0 0 0 0 0 1 0 1 1 0 0 0 0 0 0 0 2 2 0 0 0 0 0 2 0 1 0 0 2 0 0 0 0 0 2 2 2 2 2 1 1 0 1 0 0 0 1 0 0 0 2 2 0 1 1 0 1 2 0 1 0 1 1 0 0 0 2 2 2 1 1 0 0 1 1 2 1 2 1 0 0 0 1 1 2 2 1 1 0 0 1 0 0 0 0 0 0 0 0 0 0 1 2 0 0 0 0 0 0 0 1 0 0 1 1 2 0 1 0 0 0 1 1 0 1 1 0 1 2 1 0 1 1 1 1 2 2 1 1 1 0 1 0 1 0 2 2 2 1 1 0 0 0 2 2 0 2 1 1 1 0 1 1 1 1 1 2 0 2 1 1 0 1 1 1 0 0 2 0 0 1 1 0 0 0 1 0 1 0 0 0 0 0 0 0 0 1 0 0 2 0 0 0 0 2 1 1 0 0 0 2 0 0 0 0 0 0 2 2 2 0 1 0 1 0 0 1 0 1 0 2 1 0 2 1 1 0 1 0 1 1 0 1 1 0 1 2 1 1 1 0 2 0 0 1 0 2 0 0 0 0 1 0 0 2 0 0 0 0 0 1 0 0 2 0 2 1 1 2 1 0 1 0 1 1 1 2 0 2 1 0 0 0 0 0 0 0 0 0 1 1 2 0 1 2 1 2 0 0 0 2 1 1 0 1 1 1 0 0 0 0 1 1 0 1 0 0 1 1 2 2 1 2 0 0 2 0 1 0 0 0 2 0 1 1 0 0 0 0 0 0 0 0 0 1 0 2 1 1 0 0 0 0 0 1 2 1 0 0 0 0 1 1 1 0 0 0 0 1 1 0 0 0 1 0 1 1 1 0 0 1 0 1 0 1 1 1 1 0 1 0 0 2 1 0 1 1 1 0 1 1 0 0 0 2 2 2 2 2 1 1 1 1 0 2 1 0 0 2 2 2 0 0 1 1 1 0 0 0 0 0 1 0 2 2 2 0 0 0 0 1 1 0 0 0 1 1 2 0 1 1 2 2 2 2 0 2 0 2 0 0 0 0 1 1 1 1 1 1 1 1 2 2 0 1 1 0 1 1 0 0 2 0 1 0 0 1 0 1 1 0 2 0 0 0 0 0 0 1 1 1 0 1 1 0 0 0 2 0 0 1 1 0 0 2 0 1 1 0 1 1 0 1 1 1 0 0 1 1 0 2 0 2 0 0 0 0 0 0 0 0 0 0 1 1 0 0 1 0 0 0 0 0 1 1 0 2 2 2 0 0 0 1 0 0 1 0 1 0 0 0 1 0 1 0 1 0 0 1 1 0 0 1 1 0 1 0 1 1 2 2 2 0 1 0 2 1 0 2 0 0 1 0 2 0 2 0 2 0 1 1 0 0 0 2 1 1 1 0 1 0 1 0 0 0 0 0 0 2 0 0 0 1 1 2 0 0 2 1 1 0 0 0 1 1 0 2 0 2 0 0 1 0 2 0 0 0 1 2 2 0 0 0 1 0 2 0 1 1 2 2 0 0 0 1 2 0 0 0 0 0 0 1 2 0 0 0 0 1 0 0 1 0 1 0 1 1 0 1 1 0 0 0 0 0 1 1 0 0 1 0 0 1 1 0 0 0 0 1 2 0 0 0 0 0 0 0 1 1 1 1 1 2 2 0 0 0 2 0 2 0 2 0 2 2 0 1 0 0 1 0 1 0 0 0 0 1 0 2 0 1 2 0 0 1 1 1 2 0 2 2 2 1 2 1 1 2 2 1 0 0 0 0 0 0 0 0 0 0 2 2 0 1 1 0 0 0 0 0 1 1 0 1 0 0 1 1 0 1 0 2 0 0 2 0 0 1 0 2 0 2 1 1 0 1 1 1 1 0 1 1 0 0 2 2 0 0 0 0 0 1 1 1 0 1 0 2 0 2 2 0 0 0 1 1 0 2 1 1 1 1 1 1 0 0 0 2 2 1 0 2 0 0 2 1 1 2 2 2 1 1 1 2 0 0 2 0 0 1 1 1 0 0 1 1 1 1 1 0 1 0 1 2 0 2 0 1 0 0 1 0 0 2 0 0 0 0 1 1 0 0 0 0 1 0 0 0 0 0 0 0 1 0 0 1 1 1 1 2 0 0 0 0 0 0 0 2 1 1 0 0 0 2 0
18 0 1 1 0 0 0 0 1 2 0 0 1 1 1 0 0 1 1 0 1 0 0 0 0 0 1 2 2 1 1 1 1 0 1 1 1 0 1 0 0 0 0 1 0 0 1 0 0 1 1 0 2 2 0 2 0 0 0 1 0 0 0 2 1 0 2 0 0 0 0 0 2 2 2 2 2 0 1 0 1 0 1 1 1 0 0 0 1 1 0 0 2 1 1 1 0 1 1 0 1 0 0 0 0 0 2 1 1 1 0 0 1 1 1 1 1 0 2 0 0 0 1 1 0 1 0 1 2 1 0 0 0 0 0 0 0 0 0 1 1 0 0 0 0 0 0 1 1 0 0 0 0 0 0 1 0 0 1 1 2 0 2 2 1 2 2 0 1 1 1 1 0 2 2 1 2 0 0 0 0 0 1 2 2 1 2 1 0 0 0 1 2 1 2 2 1 2 0 0 0 0 0 1 1 0 1 0 0 0 1 1 0 0 0 2 0 0 1 0 1 2 0 1 0 0 1 0 0 0 1 0 0 1 0 0 0 2 0 0 0 0 2 1 1 0 0 0 2 0 0 0 0 0 0 0 0 2 0 1 0 1 1 1 1 0 0 0 0 0 0 2 2 2 0 0 0 1 0 0 0 1 0 2 1 0 0 2 0 2 1 0 1 0 1 0 0 0 0 1 0 0 2 0 1 1 1 1 0 0 0 2 0 1 0 0 2 0 1 0 0 1 2 1 0 0 1 1 0 0 0 1 0 0 0 0 0 1 1 0 0 0 2 0 1 0 0 0 2 2 0 0 2 2 0 2 2 0 0 1 2 1 2 0 2 1 0 2 2 0 2 0 0 2 0 0 0 1 1 1 1 0 0 0 0 0 0 1 1 1 1 1 1 0 2 1 1 1 1 1 1 1 0 1 0 0 1 2 0 2 0 1 0 1 1 0 0 1 0 1 1 2 0 0 0 2 1 1 1 0 0 2 0 0 0 1 1 1 0 0 2 1 0 1 1 1 0 0 0 0 0 0 0 1 2 0 1 2 1 2 1 0 2 2 0 0 2 2 2 0 1 0 2 2 2 0 1 0 0 0 0 2 0 0 0 0 0 0 1 1 0 0 1 1 0 1 0 1 1 2 1 2 1 1 1 1 2 1 0 0 0 0 0 1 1 1 1 1 0 1 1 1 1 1 0 1 0 1 1 1 1 0 1 1 1 0 2 2 0 2 1 2 0 1 1 0 0 0 0 0 0 0 0 0 2 0 0 0 0 0 0 0 1 0 1 1 1 2 0 0 0 0 1 0 0 1 2 2 2 2 2 1 0 0 0 0 0 0 0 0 1 1 0 0 0 0 2 0 0 0 0 1 0 0 2 2 1 0 0 0 0 0 0 1 0 1 0 0 0 0 0 0 0 0 0 0 2 1 0 0 0 0 0 1 0 2 2 1 2 0 0 0 0 0 2 0 2 0 1 2 0 1 2 0 2 1 0 1 1 0 0 0 1 0 2 0 0 1 1 1 0 2 0 0 0 0 2 1 0 0 1 0 2 1 1 2 2 1 0 1 0 0 0 1 0 0 1 0 0 1 0 0 2 0 1 2 1 1 0 1 1 1 0 2 0 2 0 0 0 0 0 0 0 2 0 1 1 1 2 2 2 2 0 0 0 0 0 0 1 1 0 0 0 0 0 0 0 0 0 1 0 1 0 1 0 1 1 0 2 2 0 0 1 1 0 0 1 0 0 2 1 0 0 1 1 0 1 2 2 0 1 1 2 0 0 0 2 2 1 1 1 1 2 0 1 0 0 1 0 1 1 1 0 0 2 0 2 1 1 1 0 0 1 1 1 2 0 2 1 1 1 1 1 1 2 1 1 0 0 0 1 1 0 1 0 1 0 0 2 2 0 2 1 0 0 1 1 2 2 0 0 0 0 2 0 1 0 1 0 0 0 1 0 0 1 0 0 0 1 1 0 0 1 0 2 1 0 2 2 1 2 0 2 0 0 0 0 0 1 1 1 0 0 0 2 0 2 2 0 1 0 1 2 1 1 1 0 1 1 1 0 0 0 0 1 1 2 0 1 0 0 1 0 0 1 2 1 2 0 1 2 0 0 1 0 0 1 1 1 0 0 0 2 0 0 0 2 0 0 0 2 0 2 1 0 0 1 0 0 0 0 0 1 0 0 0 0 0 0 0 1 0 0 0 0 0 0 0 0 1 1 0 1 1 0 0 1 0 2 0 0 0 0 2 0 0 0 0 2 0 1 1
19 1 0 0 0 0 0 2 2 1 0 0 0 1 0 1 0 0 0 0 2 0 0 0 0 0 1 2 2 2 1 2 0 0 0 0 1 1 0 0 0 0 0 1 0 0 0 0 0 1 1 0 1 1 1 1 0 0 0 2 0 0 0 1 0 0 0 1 1 1 0 1 2 2 1 2 2 0 2 2 0 0 0 0 2 0 1 2 2 2 2 2 0 1 0 1 1 0 0 0 0 0 1 1 0 0 2 0 1 0 1 1 1 2 1 2 1 0 1 0 1 1 1 1 0 1 0 1 2 1 0 1 0 0 0 0 0 0 0 2 0 0 0 0 0 0 0 0 0 0 0 0 0 0 1 0 0 2 1 0 1 0 1 2 1 2 0 0 2 0 0 2 1 1 2 1 2 2 0 2 0 2 0 2 1 1 2 1 0 0 2 1 2 2 2 0 2 1 0 0 0 0 1 0 1 0 1 0 1 0 1 1 0 1 0 2 0 2 0 0 0 0 0 2 0 0 0 0 0 0 1 1 0 0 2 0 0 2 0 0 0 0 2 0 0 0 0 0 1 1 1 1 0 0 1 2 1 1 0 0 0 0 0 0 0 0 0 0 2 1 0 2 1 0 0 0 0 0 1 0 0 1 0 1 2 1 0 1 0 2 1 2 0 0 2 0 2 1 1 2 1 0 2 0 1 0 0 0 0 0 0 1 0 0 1 0 2 0 0 0 1 1 0 1 0 0 1 2 1 1 0 0 0 0 0 0 0 1 0 1 0 1 2 0 1 0 0 0 2 2 0 0 2 2 1 1 1 0 0 1 2 1 2 0 1 2 0 0 0 0 2 0 1 1 1 0 0 1 0 2 1 0 1 0 0 1 1 0 0 1 1 1 1 0 1 0 1 0 1 0 1 1 1 1 0 0 1 1 0 1 0 0 0 0 1 1 1 1 0 0 0 1 0 1 1 1 0 1 2 1 0 1 0 0 0 1 1 2 0 0 2 0 0 0 1 2 0 0 0 1 0 0 1 1 1 1 1 1 1 1 2 0 0 0 0 1 1 2 2 1 1 1 2 2 0 1 0 0 0 1 2 1 1 1 0 0 0 1 0 0 1 1 0 2 1 0 1 2 2 0 0 2 1 1 1 0 2 0 0 0 0 1 0 0 1 0 0 0 1 2 2 0 1 2 1 1 0 1 1 1 1 0 0 0 1 0 1 1 1 0 2 2 0 1 1 1 0 0 0 0 0 0 0 0 2 0 0 0 0 0 0 0 0 1 0 0 0 0 0 0 0 1 0 0 0 0 1 2 2 1 2 0 2 0 2 1 1 0 0 0 0 2 1 0 0 0 0 0 0 0 1 2 0 1 2 2 1 0 0 2 0 0 0 0 0 0 1 0 0 1 1 2 0 0 0 0 2 0 0 0 1 0 0 2 0 0 2 0 1 0 1 1 0 1 2 0 1 0 0 1 0 1 1 2 1 2 1 2 2 0 0 0 2 0 2 0 0 2 0 0 0 0 0 0 0 0 2 0 0 0 1 0 2 1 0 0 2 1 0 1 0 1 0 0 2 0 2 0 0 1 1 0 0 0 1 2 2 1 0 0 1 1 0 1 0 0 0 0 0 0 0 0 0 1 1 0 0 0 0 0 1 1 0 0 0 2 0 0 0 0 0 0 1 0 1 0 1 1 0 1 1 1 0 0 0 0 0 0 0 0 0 0 0 1 0 1 1 1 0 1 0 0 1 0 0 0 1 1 0 2 2 2 0 0 0 2 0 1 1 1 1 1 2 0 1 0 0 0 0 1 1 2 0 0 1 0 0 0 1 2 0 0 1 1 1 2 0 2 1 1 1 2 1 0 2 0 0 0 0 0 0 0 0 1 0 0 0 0 0 0 0 0 0 0 0 1 1 2 2 0 0 0 0 2 0 0 0 0 0 0 1 1 0 0 0 0 1 0 1 1 0 0 2 0 2 2 0 1 0 0 1 1 1 0 0 0 1 0 0 2 0 0 0 0 1 0 1 2 0 0 1 0 2 1 2 1 0 0 0 1 0 0 0 0 1 2 2 1 2 0 1 1 2 2 1 1 2 2 1 1 2 0 0 2 0 0 0 0 0 0 0 0 2 0 0 1 1 0 0 1 2 0 1 0 0 0 1 0 0 0 1 0 1 0 1 1 1 0 1 0 1 0 0 1 0 1 0 0 1 0 0 1 0 0 0 0 0 1 0 1 1 0 0 0 0 1 0 0 2 0 0 0
20 1 0 1 0 1 0 1 1 1 0 0 0 1 0 0 0 0 1 2 0 1 1 1 1 1 1 2 2 2 2 0 1 2 0 0 2 1 0 2 2 0 0 1 0 1 1 0 0 0 0 0 2 2 0 2 0 0 0 1 1 0 0 1 1 1 2 1 0 0 0 0 2 2 1 2 2 0 1 0 1 0 0 0 2 0 0 1 2 2 1 1 0 0 0 1 1 0 0 0 0 0 0 0 1 0 1 1 1 0 0 2 0 1 0 1 0 0 0 0 1 0 1 1 0 0 0 1 2 2 1 1 1 1 0 1 2 0 0 0 0 0 0 0 0 0 0 0 1 1 0 0 1 0 0 0 0 1 0 2 2 0 2 2 0 2 1 0 0 1 1 0 1 2 2 1 2 1 0 1 0 1 1 2 1 0 2 2 0 1 0 1 2 1 2 1 1 2 0 0 0 0 0 2 2 0 0 0 1 0 1 1 0 1 0 2 1 0 2 1 1 1 0 0 0 2 1 0 0 0 0 0 0 0 1 0 0 2 0 0 0 0 2 2 2 0 0 0 2 0 0 0 0 0 0 0 0 1 0 0 0 0 0 0 1 0 1 1 1 0 0 1 1 1 2 2 1 0 2 0 0 0 1 1 2 1 0 1 0 2 2 0 0 0 1 0 0 0 0 0 0 1 2 0 2 2 0 1 1 0 1 1 0 1 1 0 2 0 0 0 0 0 1 1 1 0 1 2 0 0 0 1 0 0 0 0 0 0 0 2 1 1 2 0 1 0 0 0 2 0 0 0 0 0 0 0 0 0 0 1 2 1 1 0 0 0 1 1 1 0 2 0 1 2 0 0 0 0 1 1 1 1 0 1 1 1 0 0 0 0 0 0 0 0 1 0 1 0 0 0 0 0 2 2 0 1 0 0 0 1 0 0 0 0 0 0 1 1 0 0 1 1 1 2 1 2 1 2 2 0 0 2 0 0 0 0 0 2 0 0 1 2 0 1 1 1 1 0 0 0 0 0 1 2 2 1 2 1 0 0 2 0 0 0 0 1 1 1 1 1 2 1 1 1 1 1 1 0 0 0 2 1 1 1 1 0 1 0 0 1 1 1 1 2 1 1 1 0 0 2 2 2 2 0 2 1 2 1 0 0 1 0 0 1 1 1 1 0 2 1 2 1 0 1 0 0 0 2 2 1 1 0 2 1 1 0 1 1 2 1 1 1 0 2 1 1 0 1 1 0 0 0 0 0 0 2 0 0 1 0 0 1 0 1 0 0 1 0 2 1 0 2 1 0 0 1 0 1 1 1 1 0 0 0 0 0 0 2 1 2 0 2 0 0 0 0 0 0 0 0 0 2 0 0 1 2 1 0 1 1 1 0 0 0 0 0 0 0 1 0 1 1 0 0 1 1 1 1 0 0 0 0 1 2 0 1 2 1 2 2 1 1 0 2 2 0 2 0 0 0 0 2 0 2 2 2 0 1 1 0 0 0 1 0 1 0 0 2 1 0 2 0 1 0 0 0 1 0 0 0 1 0 0 0 0 0 0 2 0 0 1 0 0 0 0 0 2 0 0 1 0 1 0 0 2 2 2 1 0 0 0 0 0 2 0 0 0 2 2 0 1 0 1 2 1 1 1 0 0 0 0 0 0 0 0 0 1 0 1 1 0 0 0 0 0 1 1 1 0 1 1 1 0 0 0 0 1 0 0 0 0 0 2 0 0 1 1 0 0 2 1 0 1 0 0 1 1 1 1 1 1 1 0 2 2 0 0 2 1 1 1 1 0 0 0 0 0 2 0 2 2 2 0 0 1 0 0 1 0 0 0 0 0 0 0 2 0 2 1 1 1 2 2 1 2 1 1 0 0 0 0 0 0 0 0 1 0 0 1 0 1 1 0 0 0 0 0 0 0 0 2 0 0 2 0 0 1 0 0 0 1 2 0 0 1 0 1 0 2 1 1 0 0 1 1 0 0 0 1 1 1 0 2 0 0 0 0 1 0 2 1 0 0 0 2 0 2 0 2 1 1 0 2 1 2 0 1 1 0 1 1 1 0 0 1 2 0 1 2 1 0 2 1 0 1 1 0 2 1 1 2 0 0 2 0 0 0 1 1 0 0 1 2 0 0 1 2 0 1 0 2 0 1 1 1 0 1 0 0 1 1 1 0 0 0 0 0 0 0 0 0 0 0 0 0 2 0 0 1 0 0 1 1 1 0 0 2 2 0 1 1 0 1 0 1 0 0 0 1 1 1 1
21 0 0 0 0 0 0 1 2 1 0 0 0 1 1 0 0 1 1 0 1 0 1 0 0 0 1 1 1 1 1 0 1 1 1 0 2 1 0 0 0 0 0 0 0 0 0 0 0 0 0 0 0 1 1 1 0 1 1 1 0 1 0 1 0 0 2 0 0 0 0 0 2 2 0 2 2 0 1 0 2 0 0 0 1 0 0 0 2 2 1 2 1 0 0 0 0 0 0 1 0 1 0 0 0 0 2 1 1 0 0 1 1 1 0 0 0 0 0 0 2 0 0 0 0 0 0 0 2 0 0 0 0 1 1 1 0 0 0 1 1 0 1 0 0 0 0 0 1 1 0 0 1 1 1 0 0 1 0 1 1 1 2 2 2 2 2 1 1 0 0 0 1 0 1 0 2 0 0 0 0 0 1 2 2 1 1 0 0 0 2 0 2 2 1 1 2 2 0 1 1 1 0 2 2 0 0 0 1 0 1 2 1 0 0 2 0 0 1 1 0 0 0 2 0 1 1 0 0 0 0 0 0 0 1 0 0 2 0 1 0 1 1 2 2 0 0 0 2 0 0 0 0 0 0 1 0 0 0 0 0 0 0 0 1 1 1 1 2 1 0 2 1 1 0 0 0 0 2 0 1 1 0 1 1 0 1 0 0 2 2 1 0 1 2 1 1 1 1 2 1 0 2 0 1 1 0 0 0 0 0 1 0 1 1 0 2 0 0 0 2 2 1 2 1 0 0 1 2 1 0 0 0 0 0 0 0 2 0 1 1 1 2 0 1 0 1 0 2 2 0 0 1 1 1 0 0 0 0 0 1 1 2 0 2 0 1 2 2 0 2 0 0 2 0 1 0 1 1 1 0 1 1 0 0 0 0 0 0 0 0 0 0 0 2 0 1 0 0 0 0 0 1 2 1 1 0 0 0 1 0 2 0 0 0 0 2 1 0 0 0 1 0 1 1 2 0 0 0 0 0 1 0 0 0 1 0 0 0 0 2 0 0 1 2 2 0 0 0 0 0 1 0 1 1 0 1 2 1 2 1 0 1 1 0 1 1 2 2 0 0 0 2 2 0 0 2 0 0 0 1 2 0 0 0 1 0 0 1 1 0 0 0 0 0 1 0 0 0 2 2 2 1 1 1 1 2 0 0 2 0 0 0 1 0 2 1 0 1 1 1 1 0 1 0 0 0 1 1 1 1 0 1 0 1 0 1 1 2 1 1 1 0 1 1 1 0 2 2 0 0 0 0 0 1 2 1 0 0 0 0 0 1 0 0 0 0 1 0 0 0 1 0 0 0 0 2 1 2 1 2 0 0 0 1 0 0 1 0 1 0 0 0 0 0 0 1 1 1 0 0 1 0 0 1 2 1 0 0 2 0 0 0 0 0 0 0 0 0 1 0 0 0 0 0 0 2 1 0 0 1 1 0 1 0 1 2 1 2 2 1 1 0 1 2 0 2 0 1 2 1 1 1 0 1 1 0 2 2 0 0 0 1 2 0 1 0 1 0 1 0 1 1 0 0 0 1 0 0 1 0 0 1 0 0 1 0 1 0 0 0 1 0 0 0 0 1 0 0 1 0 2 0 0 0 1 1 2 0 0 2 2 0 1 0 0 0 1 1 0 0 0 1 2 0 1 0 1 0 0 2 2 0 0 0 0 0 0 1 2 1 1 1 0 1 0 1 2 0 1 1 1 0 0 0 0 0 1 0 0 0 0 1 1 0 1 1 0 0 1 0 0 1 1 1 0 1 2 1 1 1 0 0 0 0 1 0 1 1 2 0 1 1 1 0 0 1 0 0 0 0 1 0 0 0 0 2 1 0 2 0 0 2 1 2 0 1 1 0 0 0 0 1 1 2 1 1 0 0 0 0 0 2 1 0 0 0 0 0 0 0 0 0 0 0 0 0 0 0 1 1 0 0 2 0 0 0 0 0 0 0 1 2 0 0 2 0 0 1 1 0 0 2 0 2 2 0 2 0 1 0 2 2 0 0 0 0 1 0 2 0 0 1 0 1 0 1 2 0 0 1 1 2 0 2 1 1 0 1 1 1 0 0 0 2 1 1 1 2 0 1 1 2 0 1 0 1 1 1 1 1 0 0 2 0 0 0 1 1 0 0 0 2 1 0 1 1 0 1 0 0 1 2 1 0 0 1 1 0 0 1 0 1 0 1 1 1 0 0 0 1 0 0 0 2 0 0 0 1 0 0 0 0 0 0 0 0 0 1 0 0 0 0 0 1 0 1 0 2 0 2 2
22 1 1 0 0 0 0 1 2 1 0 0 1 1 1 0 0 1 2 1 1 0 0 0 0 0 1 0 1 1 0 1 2 1 0 0 1 1 0 0 0 0 1 1 1 1 1 0 1 0 0 0 0 1 1 1 1 1 1 2 0 0 0 0 0 0 1 0 0 0 0 0 2 2 2 2 2 0 2 1 1 0 0 0 2 0 1 1 1 1 1 1 0 0 0 1 1 0 0 0 0 1 1 1 0 0 2 2 0 0 2 2 0 1 0 1 0 0 0 0 2 0 1 1 0 1 0 0 1 1 0 1 0 0 1 0 1 0 0 0 2 0 0 0 0 1 0 0 1 1 0 0 0 0 0 0 0 1 0 2 1 1 0 1 1 2 1 0 0 2 1 1 1 0 1 1 1 1 1 1 0 0 1 2 2 1 2 0 0 0 1 0 1 1 1 2 2 0 0 0 0 0 0 2 2 0 1 0 1 0 1 1 2 1 0 2 2 0 1 1 1 1 1 2 0 1 1 1 1 1 1 2 0 0 2 0 0 2 0 0 0 0 2 0 0 0 0 0 2 0 0 0 0 0 0 2 1 0 1 1 0 1 0 0 0 0 0 1 2 1 0 2 2 2 0 0 2 0 1 0 1 1 0 1 1 1 0 2 0 2 1 0 0 1 1 1 0 0 0 1 0 1 2 0 0 1 0 1 0 0 0 1 0 2 0 0 0 0 0 0 1 0 1 2 0 0 0 1 0 1 0 1 1 1 0 1 1 2 0 0 0 0 1 0 1 0 0 0 2 0 0 0 2 2 1 0 0 0 0 2 1 0 1 1 1 0 0 2 2 0 2 0 0 2 0 0 0 0 1 1 0 2 1 0 0 0 0 0 0 0 0 0 0 0 1 0 0 1 0 0 0 0 0 2 0 1 1 0 1 1 0 1 0 0 0 0 1 0 0 0 0 0 0 1 1 2 2 0 2 1 1 0 0 0 0 1 0 1 0 0 1 0 0 1 2 2 0 1 1 0 0 0 1 1 1 1 1 2 1 2 1 0 0 0 0 2 0 2 2 0 1 0 2 2 2 0 2 1 1 0 0 2 1 1 0 1 0 0 1 1 0 0 1 1 1 1 1 1 1 1 1 1 1 1 1 2 2 0 0 1 0 0 0 1 0 1 0 2 0 2 2 0 2 2 2 0 0 0 0 2 0 1 1 0 1 0 1 0 0 2 0 1 0 0 0 0 0 0 0 0 0 0 0 0 1 1 0 0 1 0 0 1 0 0 0 0 1 2 1 0 1 1 0 0 0 0 1 1 2 1 2 0 1 0 0 0 0 1 0 1 0 1 0 0 0 0 0 1 1 0 2 1 0 1 1 2 1 0 1 1 1 0 0 1 1 1 0 0 0 0 2 2 0 1 0 0 1 1 0 0 1 1 1 1 0 0 1 1 2 1 0 1 0 1 2 0 1 0 1 1 0 2 1 1 2 2 0 1 1 0 0 0 2 1 0 0 0 2 2 0 1 0 1 0 1 0 2 0 0 0 2 0 0 0 0 0 0 2 1 0 0 0 0 0 0 0 0 1 0 1 1 0 1 1 1 2 1 2 0 0 1 1 0 2 0 0 0 0 0 0 0 0 0 2 0 1 1 0 1 1 1 1 0 0 0 1 1 0 0 1 0 0 0 0 1 0 1 0 0 0 0 0 0 0 0 0 0 0 1 1 0 0 1 0 0 0 0 0 0 2 1 0 0 1 1 1 2 0 0 1 1 1 0 0 1 1 0 1 0 2 0 2 2 0 0 0 1 1 0 1 1 1 0 1 0 0 0 1 1 1 0 0 2 1 2 0 0 1 1 1 1 2 1 0 0 2 0 0 0 1 0 0 1 0 0 0 0 0 2 0 2 0 0 0 0 0 0 2 2 0 1 1 0 1 1 0 1 0 0 0 0 2 0 0 1 0 2 0 2 1 0 0 0 1 1 2 0 2 0 0 0 2 2 0 0 0 0 0 0 1 1 0 1 1 1 0 1 2 0 0 2 0 1 1 2 1 0 1 0 0 0 0 0 1 2 2 0 0 1 0 0 1 1 0 0 0 1 1 0 1 2 0 0 1 0 0 0 1 2 0 0 1 2 0 0 0 0 0 1 0 1 0 1 1 1 0 1 0 0 0 1 0 0 0 0 0 0 0 0 0 0 0 0 0 0 0 0 0 1 1 0 1 1 1 0 0 1 0 0 0 0 0 0 0 0 0 1 0 1 0 2 2
23 0 0 0 0 0 0 2 2 0 0 2 0 1 1 0 0 1 1 1 1 0 0 1 0 0 0 2 2 2 2 0 1 1 0 0 1 1 0 1 1 1 0 0 0 0 0 0 0 0 0 0 1 1 1 0 2 0 0 0 1 1 1 0 0 0 0 0 0 0 0 1 1 1 1 1 1 0 2 1 0 0 1 1 1 0 0 0 2 2 0 1 0 1 0 1 0 2 0 2 1 0 1 1 0 0 2 0 2 0 0 2 1 2 1 2 1 0 0 0 2 0 1 1 0 0 0 2 2 2 1 1 0 1 0 0 0 0 0 1 1 0 0 0 0 0 1 0 0 0 0 0 0 0 0 0 0 1 0 1 0 1 2 2 0 1 1 1 2 0 0 0 0 1 1 0 2 1 0 1 0 2 1 1 1 0 1 1 1 0 2 0 2 0 2 2 1 2 0 0 0 0 0 1 2 0 1 0 1 0 1 1 2 0 0 2 2 1 1 0 1 1 0 2 0 0 0 0 0 0 0 1 0 0 2 0 0 2 0 0 0 0 2 2 2 0 0 1 2 0 0 0 0 0 0 2 1 1 0 1 0 1 0 0 0 0 0 1 0 0 1 1 0 0 0 0 1 1 0 0 0 1 1 1 1 1 1 0 0 1 1 1 0 1 2 1 0 1 0 2 1 1 2 0 1 0 1 0 0 0 0 2 0 2 2 0 1 0 1 0 0 2 2 1 0 0 0 1 0 0 0 1 0 0 0 0 0 2 0 0 0 0 2 0 0 0 0 0 2 1 0 0 2 2 1 0 0 0 0 1 1 0 1 0 1 1 1 2 2 0 1 1 0 2 0 1 0 0 2 0 0 1 0 0 1 0 0 0 0 0 0 0 1 0 2 0 0 0 1 0 0 0 1 2 1 1 0 1 1 1 0 1 0 0 0 0 0 0 1 0 1 1 1 1 1 1 1 0 1 0 1 0 0 1 1 0 1 0 1 2 1 1 0 0 1 2 0 0 0 0 0 1 1 1 1 1 1 1 0 1 1 0 1 1 0 1 1 2 2 0 0 0 2 2 1 1 1 0 0 0 2 2 0 0 0 0 0 1 1 1 0 0 1 1 0 1 1 0 0 2 2 2 2 0 2 0 2 0 0 0 0 1 0 0 0 1 0 0 1 2 2 0 0 2 0 0 0 1 1 2 1 0 1 0 1 0 1 2 2 0 1 1 0 1 1 0 0 0 1 0 0 0 0 0 2 0 0 0 0 0 0 0 1 1 0 0 0 1 2 1 1 0 1 0 0 1 2 1 1 1 1 0 1 0 1 1 1 2 0 2 0 0 1 0 0 0 0 0 0 0 0 2 0 1 2 2 1 0 0 1 1 0 0 1 1 1 1 0 0 1 1 2 0 0 0 1 1 2 0 0 1 0 2 2 0 0 2 1 2 2 1 1 0 1 1 0 2 0 0 1 0 2 1 0 0 1 0 1 0 0 0 0 0 2 0 2 1 1 0 1 1 1 0 1 0 1 1 1 1 1 2 0 2 0 0 2 1 1 0 0 0 1 1 1 1 0 2 0 0 1 0 1 1 0 0 2 2 1 0 0 1 0 0 2 0 1 0 1 1 0 0 0 0 2 0 0 0 0 1 1 0 0 1 0 0 0 0 0 1 1 0 0 0 0 1 0 1 0 0 1 1 1 0 0 1 0 1 0 2 1 0 0 1 1 0 0 1 0 0 1 0 0 0 1 1 0 1 1 1 1 1 1 0 1 1 1 0 2 1 2 0 1 1 0 0 0 0 1 1 1 0 1 0 0 1 0 1 0 0 2 0 0 2 2 2 2 0 1 1 2 2 1 1 1 2 1 1 0 0 0 0 0 1 0 0 0 0 1 2 1 0 1 1 0 0 1 1 0 0 0 2 0 0 2 0 0 1 0 1 0 0 1 1 0 0 2 1 0 2 0 1 0 1 0 1 1 0 0 2 2 2 0 2 0 0 0 0 2 1 2 0 0 0 0 1 1 1 2 0 0 0 2 1 0 1 1 1 1 1 1 1 0 0 0 1 0 2 1 2 0 1 1 2 1 2 2 0 0 0 1 2 0 0 1 0 0 1 1 1 0 0 1 2 1 1 1 0 2 0 1 1 0 2 1 1 0 1 0 0 0 1 0 1 1 0 1 1 0 0 0 1 1 0 0 2 0 0 0 1 0 0 1 2 2 0 0 1 1 1 0 0 0 0 1 1 0 0 0 1 0 1 1
24 1 0 0 0 0 0 1 2 2 0 0 0 2 1 0 0 2 0 0 2 0 0 1 0 0 1 0 1 1 0 2 1 1 1 1 1 2 0 1 1 0 0 1 0 1 1 0 0 1 1 0 0 0 1 2 0 0 0 1 1 0 0 0 0 0 2 1 0 0 0 1 2 2 1 2 1 0 2 0 1 0 0 0 1 0 0 0 2 2 0 0 1 1 1 2 0 1 0 1 1 1 0 0 2 2 1 1 1 0 0 2 0 0 0 0 0 0 0 0 2 0 1 1 0 1 0 1 1 1 1 1 0 1 0 0 0 0 0 0 0 0 1 1 0 0 1 0 0 0 0 0 0 0 0 0 0 0 0 2 1 0 1 2 1 2 1 0 1 1 1 0 1 2 2 1 1 1 0 1 0 1 1 2 2 1 2 0 0 0 0 0 2 2 2 2 1 2 0 0 0 1 0 2 2 0 0 0 2 1 2 1 1 0 0 2 0 2 2 0 1 1 1 1 0 1 2 0 0 0 0 0 0 0 2 0 0 2 0 0 0 0 2 2 2 0 0 1 1 0 0 0 0 0 0 1 2 1 0 0 0 0 0 0 0 0 0 0 2 0 0 2 0 0 0 0 0 0 2 0 0 0 1 2 1 0 0 1 0 2 0 0 0 1 2 0 0 0 0 1 0 1 1 1 0 1 0 1 0 0 0 2 0 0 2 0 2 1 1 0 0 1 1 1 1 0 0 0 2 1 0 1 0 0 0 1 0 1 0 1 1 1 1 0 1 0 0 0 2 2 0 0 0 0 0 0 0 0 0 1 1 0 1 0 0 0 0 1 1 0 1 1 0 2 0 1 0 1 0 2 1 2 0 1 0 1 1 0 0 0 0 0 0 0 2 0 0 1 1 1 1 1 0 1 1 0 1 0 0 1 0 0 0 0 2 1 0 1 0 0 0 2 1 0 1 2 0 0 1 0 1 0 0 0 0 1 1 0 0 0 1 1 0 1 1 2 0 1 1 0 0 0 0 0 0 0 0 2 2 2 0 0 0 0 0 1 1 2 2 0 0 1 2 2 1 0 1 0 0 1 1 1 1 1 1 1 1 0 1 1 1 1 0 2 0 0 1 2 1 1 1 1 2 1 1 0 2 0 0 0 0 0 0 0 2 0 0 1 0 1 0 2 0 0 0 0 0 1 0 2 0 1 1 0 1 0 2 0 0 1 1 1 0 2 1 0 0 1 1 0 0 0 0 0 2 0 1 2 1 1 0 0 1 0 1 1 0 1 1 0 0 1 0 0 0 1 1 0 0 0 1 0 2 0 2 1 1 0 0 0 0 0 1 1 1 0 2 0 0 0 2 2 1 0 1 2 1 0 0 1 0 0 0 0 0 0 0 0 0 0 1 1 0 0 0 0 2 2 0 0 1 0 0 2 0 0 2 0 2 2 1 1 0 1 2 0 1 0 0 1 0 1 0 2 1 2 0 2 2 1 1 0 2 1 1 1 0 1 0 1 0 0 0 1 0 0 2 0 1 1 0 2 1 0 0 0 1 0 0 0 0 0 0 1 0 0 1 0 0 1 0 2 0 0 2 2 2 0 0 0 0 0 0 0 0 0 0 0 0 0 0 0 1 2 0 1 0 0 1 1 1 1 0 0 0 0 0 0 2 2 1 0 0 1 1 0 1 1 0 1 1 0 0 0 0 2 0 0 1 1 0 0 0 1 0 1 2 0 0 1 1 0 1 0 0 1 2 2 1 0 1 2 0 0 0 1 0 1 0 2 0 2 2 0 2 0 0 1 0 2 2 2 0 0 1 0 1 0 1 2 0 0 0 1 2 0 1 2 2 2 2 2 1 0 2 1 0 1 0 0 1 1 0 0 0 1 0 2 1 0 0 0 0 0 1 0 0 2 1 0 0 0 0 1 0 0 0 0 1 0 1 2 0 0 0 0 0 0 1 0 1 0 0 0 1 2 0 1 1 1 1 1 1 0 0 0 1 0 0 0 2 0 1 1 2 0 2 2 0 0 0 1 1 0 2 2 1 0 0 0 0 0 0 0 2 2 1 0 2 1 0 2 2 2 2 2 1 1 0 0 1 0 1 2 1 1 1 2 2 0 0 1 2 1 1 2 2 0 0 0 2 0 2 1 1 1 2 1 0 0 1 1 1 0 1 1 1 0 1 1 1 1 0 0 0 0 1 0 1 0 0 2 1 2 0 0 1 0 0 0 0 0 1 0 1 1 1 0 1 0 0 0
25 1 0 1 0 0 0 0 1 1 0 1 0 0 0 0 0 1 0 0 2 0 1 1 1 1 1 2 2 2 2 1 1 1 1 0 1 0 0 1 1 0 0 0 1 0 1 0 0 1 1 0 0 1 1 1 0 0 0 0 1 0 0 1 1 0 2 0 0 0 0 1 2 2 0 2 2 0 2 0 2 0 0 0 1 0 0 1 2 2 2 1 0 0 0 1 0 0 0 0 0 0 0 1 1 0 1 2 0 0 0 0 1 2 2 2 2 0 0 0 2 0 1 1 1 0 0 1 2 2 0 0 0 0 1 0 2 0 0 0 0 0 1 0 0 0 1 0 0 0 1 1 0 0 0 0 0 2 0 1 0 0 1 2 1 2 1 1 1 0 0 1 0 2 0 0 1 1 0 1 0 1 0 2 1 1 1 0 0 0 0 0 1 0 1 1 2 2 0 1 1 1 0 2 2 0 0 0 0 0 1 2 1 0 1 1 0 0 0 0 2 2 1 2 0 2 2 0 0 0 0 1 0 0 1 0 1 2 0 0 0 0 2 2 2 0 0 1 1 0 0 0 0 0 1 2 1 1 0 0 0 0 0 0 1 0 0 1 2 1 0 2 0 0 1 1 0 0 2 0 0 0 1 2 2 0 1 2 0 2 0 0 1 0 2 0 0 1 0 2 0 0 2 0 2 0 0 0 2 0 2 2 0 0 0 0 1 1 0 0 0 1 1 1 1 0 1 2 0 1 0 2 0 0 0 1 0 2 1 1 0 1 2 0 0 0 0 1 1 0 1 1 2 2 1 1 1 0 0 2 2 0 2 0 0 1 0 2 2 1 1 1 1 2 0 1 0 0 1 1 0 2 0 0 0 0 0 0 0 0 0 0 0 1 1 1 1 1 1 0 0 0 0 2 1 0 0 0 1 1 0 2 0 0 1 1 1 1 0 0 0 2 0 2 2 2 1 0 1 0 1 0 1 1 1 2 0 1 0 0 1 1 1 1 1 2 1 0 0 0 0 1 1 1 0 0 0 2 1 2 0 0 0 0 0 2 0 1 2 1 1 0 0 0 1 1 1 0 0 0 1 0 1 1 0 0 0 1 0 1 1 1 1 0 0 0 1 2 2 1 1 1 2 0 2 1 2 0 1 1 1 0 0 0 1 1 0 0 1 2 2 0 0 1 0 1 0 0 0 2 0 1 0 0 0 0 0 1 2 0 0 2 0 1 1 1 0 0 1 0 0 0 0 0 1 2 1 1 0 1 1 0 0 0 0 0 0 2 2 0 2 0 0 0 0 0 0 0 1 0 1 1 0 0 0 0 0 2 1 2 0 0 1 0 0 0 0 1 1 0 1 1 1 0 1 2 1 0 0 1 0 0 0 0 0 0 0 0 1 1 0 2 0 1 0 1 0 1 0 0 0 1 0 2 0 2 2 1 2 2 1 1 0 1 2 0 1 0 0 1 0 0 1 0 1 2 0 2 1 0 0 0 0 1 1 1 0 1 0 1 0 1 0 1 0 0 2 0 0 0 1 1 1 0 0 1 0 1 0 1 0 0 0 0 0 0 2 0 0 2 0 1 0 0 2 2 1 1 1 0 2 2 0 1 0 1 0 0 0 0 0 0 2 2 0 2 0 1 0 0 1 0 0 0 0 0 0 1 0 2 0 1 0 0 0 0 0 0 0 0 0 0 0 1 1 1 0 0 1 0 0 1 2 1 0 0 0 0 0 2 2 0 0 1 1 1 2 1 1 1 1 1 1 1 1 0 1 1 1 2 0 1 1 1 0 1 1 1 1 2 0 0 0 0 1 0 2 0 0 2 0 0 0 0 0 2 0 2 2 2 2 2 2 2 2 2 2 0 1 0 1 0 1 1 0 0 0 0 0 0 0 0 0 0 0 0 0 1 0 0 1 0 0 1 0 0 0 0 0 1 0 1 0 0 0 1 1 0 2 1 1 0 1 0 0 1 0 0 1 2 2 0 2 0 0 1 0 0 0 2 0 0 0 0 1 0 1 1 1 0 0 1 2 1 2 0 1 1 1 2 1 0 1 1 1 0 1 0 1 0 0 1 2 2 1 2 1 2 0 0 2 0 0 1 0 0 0 0 0 0 0 1 2 1 1 0 0 0 2 0 2 0 2 0 1 1 1 0 0 0 2 0 0 0 1 2 2 0 0 0 1 2 0 1 0 0 0 0 2 1 0 2 1 1 0 0 2 0 0 0 0 0 0 1 0 0 0 0 2 0 1 1
26 1 0 0 0 0 0 1 1 1 0 0 1 1 1 0 0 1 0 0 2 0 2 1 1 1 1 1 1 1 0 1 0 0 2 1 2 1 0 1 1 0 0 0 0 1 2 0 0 1 1 0 0 1 1 1 0 0 0 0 0 2 0 2 1 1 2 1 0 0 0 1 2 2 1 2 2 0 1 0 1 0 0 0 2 0 0 1 2 2 0 1 1 0 1 2 0 0 0 1 0 1 0 1 1 1 2 1 1 1 1 2 0 0 0 0 0 0 1 0 1 0 1 1 0 1 0 1 2 1 1 1 0 0 0 0 0 0 0 2 1 0 0 0 0 0 0 0 0 0 0 1 1 0 0 0 0 0 0 2 2 2 2 2 1 2 1 0 1 1 0 1 1 0 1 0 2 1 0 0 0 1 1 1 1 0 1 1 0 0 1 0 1 1 1 1 2 1 0 0 0 0 0 2 2 0 0 1 1 0 2 1 1 0 0 2 0 0 1 1 0 0 0 1 1 0 2 0 0 0 1 1 1 1 1 1 1 2 0 0 0 1 1 2 2 0 0 0 2 0 0 0 1 1 1 1 1 1 0 0 0 0 0 0 2 0 0 0 2 1 0 2 0 1 0 0 1 0 2 0 0 2 2 2 2 0 2 0 0 2 1 1 0 0 2 0 2 0 0 1 1 0 2 0 0 1 0 1 0 0 0 1 0 1 1 0 1 0 1 0 0 2 0 1 0 0 0 1 1 2 0 1 0 0 0 0 0 1 0 1 1 1 1 0 0 0 0 1 1 0 1 1 1 1 0 1 1 1 0 1 1 0 2 0 1 1 0 2 2 0 0 2 1 1 1 2 0 0 1 1 1 1 2 0 0 0 0 1 1 1 1 1 1 0 2 1 1 2 0 0 0 0 1 2 1 0 0 0 0 2 0 1 0 0 2 1 0 1 0 0 0 1 0 2 0 1 1 0 2 0 1 2 1 2 2 2 1 2 0 0 1 0 0 1 1 1 0 1 1 0 0 0 0 1 0 0 0 2 0 0 2 0 0 0 0 1 1 1 1 0 1 0 2 2 1 0 1 0 0 1 1 1 2 2 2 0 2 0 2 0 0 0 1 1 0 1 1 1 1 2 1 2 1 1 1 1 1 0 1 0 0 0 0 0 2 0 0 0 0 1 1 1 0 1 0 1 0 0 0 2 0 1 0 0 0 0 1 1 1 1 1 1 0 2 1 1 0 0 1 0 0 0 0 0 0 2 0 1 0 1 0 0 1 0 1 1 0 0 1 2 0 1 0 0 0 0 1 0 2 0 2 0 0 0 1 0 0 1 0 1 0 1 0 0 0 0 0 0 1 0 1 0 0 0 0 0 2 0 1 0 0 0 0 2 1 1 0 0 0 0 0 0 0 1 0 1 0 2 0 0 1 0 0 2 0 1 2 0 2 0 0 1 1 1 1 0 2 0 1 1 0 1 1 1 2 2 0 2 2 0 0 0 0 1 1 2 0 2 0 0 1 0 0 0 1 0 2 0 0 0 1 1 2 1 1 2 0 1 0 1 0 1 1 1 1 0 2 0 0 1 0 1 0 0 0 0 1 2 1 0 0 0 0 2 0 1 0 0 1 0 0 0 0 2 0 1 0 0 0 0 1 0 0 0 0 0 0 0 0 0 0 0 0 0 1 0 1 0 0 0 0 0 0 0 0 2 1 2 0 1 1 1 1 0 0 0 0 1 0 1 0 0 1 1 1 1 1 1 1 1 1 1 0 0 0 2 0 2 1 1 1 1 2 1 0 0 2 1 0 2 2 2 0 1 0 0 1 0 0 1 0 1 0 0 0 2 1 2 1 2 2 1 0 0 2 0 0 0 0 0 0 0 0 0 0 0 0 0 1 1 0 1 0 0 0 0 0 1 1 0 2 1 0 2 0 0 0 0 1 0 0 1 0 0 0 0 0 0 2 0 1 0 0 0 0 0 0 1 1 1 2 0 2 0 0 1 0 1 1 2 0 0 1 0 1 0 1 2 0 0 0 1 2 0 2 0 1 1 0 0 0 0 0 0 0 0 2 1 1 1 0 1 2 2 0 1 1 2 0 0 2 1 0 2 0 0 0 1 1 0 0 1 2 0 0 0 1 1 0 2 2 0 0 2 2 0 2 1 0 1 0 1 0 0 0 1 1 0 0 0 0 1 1 1 0 1 0 0 2 0 0 1 1 1 0 0 1 0 1 0 0 0 0 0 2 1 1 1 2 0 0 0
27 0 0 0 0 0 0 2 2 1 0 1 0 0 0 0 0 1 0 0 2 0 0 0 0 0 1 2 2 2 2 0 0 1 0 0 2 1 0 0 0 0 0 0 1 0 1 0 1 0 0 0 2 2 0 2 0 0 0 1 1 0 0 1 0 0 2 0 0 1 0 1 2 2 1 2 2 0 2 1 1 0 1 1 1 0 0 1 2 2 1 2 2 0 0 1 0 1 0 1 1 0 1 0 1 1 2 2 0 0 2 2 0 1 1 1 1 0 1 0 1 0 0 0 0 0 0 1 2 2 1 1 0 1 1 0 2 0 0 1 2 0 2 0 0 0 0 0 0 0 0 0 1 0 0 0 0 1 0 0 0 0 2 2 1 2 1 0 1 0 0 1 0 2 2 1 2 0 0 0 0 0 1 1 1 0 1 0 0 0 0 0 2 0 2 2 1 2 0 1 0 1 0 1 2 0 2 1 1 0 0 2 0 0 0 2 1 0 1 1 0 0 0 2 1 0 1 0 0 0 0 1 2 1 1 2 0 2 1 1 0 1 2 2 2 0 0 1 1 0 0 0 1 0 0 0 1 0 0 0 0 0 0 0 1 1 0 0 1 0 0 1 2 2 0 0 2 1 1 0 1 2 2 2 2 0 2 1 0 2 2 1 0 0 1 0 0 0 0 1 0 1 2 0 0 0 0 0 0 0 0 0 0 2 2 1 2 0 0 0 1 2 2 2 0 0 1 1 0 0 0 0 0 0 0 0 0 1 0 0 0 0 2 0 0 0 0 0 1 0 1 0 1 1 1 0 0 0 0 2 2 0 2 0 2 0 1 2 2 0 2 0 1 2 1 0 0 1 0 2 1 1 0 0 1 0 0 0 0 0 0 0 1 0 2 1 1 1 1 1 1 1 2 1 0 0 1 2 0 2 0 0 0 0 1 0 1 0 0 0 0 0 0 0 0 2 0 0 1 1 0 1 0 1 1 0 0 1 0 0 2 0 0 1 1 1 0 1 1 1 1 0 1 2 2 0 2 1 1 1 1 0 1 1 0 0 2 2 2 2 2 2 1 1 1 0 0 1 0 0 0 2 0 0 0 0 0 0 2 0 0 0 0 1 1 1 2 2 2 1 0 1 1 1 1 1 1 0 0 0 0 1 0 0 1 1 0 0 2 0 1 2 0 1 0 1 0 0 0 2 0 2 0 0 0 0 1 1 0 2 1 0 0 2 1 1 0 1 1 0 0 0 0 0 1 1 0 1 0 1 1 0 2 0 2 2 0 0 0 0 0 1 1 0 1 0 1 1 1 1 1 0 1 0 0 0 0 1 0 1 0 0 1 0 0 1 0 0 0 0 0 2 0 0 2 2 0 0 0 1 0 0 0 1 0 1 1 0 1 1 1 1 0 1 0 0 1 1 0 0 1 1 0 2 0 1 2 0 2 1 0 1 0 1 2 0 2 2 0 0 0 1 1 1 1 2 0 2 1 1 1 0 1 1 0 1 0 2 1 0 1 0 0 1 0 1 1 0 1 2 0 2 2 0 0 1 2 1 0 0 1 1 0 0 0 0 1 0 0 0 0 0 0 0 2 2 2 1 0 0 0 0 0 2 0 0 0 0 0 0 0 1 1 2 0 1 0 0 0 0 1 2 0 0 0 0 0 0 0 1 0 0 0 0 1 0 1 0 0 1 1 1 0 0 0 2 1 0 1 1 0 0 2 1 0 0 0 1 0 1 0 0 0 2 1 1 2 2 2 0 1 1 2 0 0 1 1 1 1 1 0 1 2 0 1 0 0 1 0 2 1 1 0 0 0 0 2 2 0 0 0 0 2 2 2 2 0 1 2 2 2 2 0 1 2 1 1 0 0 0 1 1 0 0 0 0 0 0 0 0 0 0 0 0 1 0 0 0 0 0 2 0 0 2 0 0 0 0 0 0 1 1 0 0 0 0 0 0 2 1 1 0 1 0 2 2 0 2 1 2 2 0 2 0 0 0 0 0 0 2 0 0 1 0 1 0 1 2 1 2 0 0 1 1 2 1 0 0 0 1 0 0 0 0 1 0 1 0 2 0 0 2 1 0 1 1 0 2 1 1 2 0 0 0 0 1 1 1 2 1 1 0 2 0 0 0 0 1 0 0 1 0 2 1 0 0 2 1 0 0 2 0 0 1 1 2 2 0 0 0 2 0 0 1 1 1 0 0 2 0 0 2 0 0 0 0 0 1 1 0 0 0 0 0 0 0 0 0 1 0 1 2
28 0 1 0 0 0 1 1 2 1 0 0 1 1 0 0 0 1 2 1 0 1 0 1 0 1 0 2 2 2 2 0 2 2 1 0 2 2 0 2 2 1 0 0 1 0 0 0 1 1 1 0 0 0 1 1 1 0 0 0 1 0 0 1 1 1 1 0 0 0 0 1 2 2 2 2 2 0 2 2 0 0 0 0 2 1 0 0 0 2 0 0 2 2 0 1 0 1 0 1 1 0 0 2 0 0 2 0 1 0 0 1 0 1 0 1 0 1 0 0 1 1 1 1 0 1 0 1 1 1 0 0 0 0 0 0 0 0 0 1 1 0 0 0 0 0 1 0 0 0 0 1 0 1 1 1 1 0 1 0 2 0 1 2 2 2 1 0 0 2 1 1 1 2 1 0 2 0 0 0 0 1 1 2 2 1 2 2 0 1 1 2 1 1 1 1 2 2 0 0 0 0 0 1 2 0 1 0 1 0 1 1 1 1 0 2 0 1 1 1 0 0 1 1 0 1 1 1 0 0 0 1 0 0 1 0 0 2 0 0 0 0 1 1 2 1 1 1 1 0 0 0 0 0 0 1 0 0 0 0 0 0 0 0 1 0 0 2 2 0 1 2 1 1 0 0 0 0 1 0 0 1 0 2 1 0 0 2 0 2 0 0 1 0 2 0 0 0 1 1 0 1 2 0 1 0 0 0 0 0 0 1 0 1 0 0 2 0 0 0 2 2 1 1 1 0 1 1 0 1 0 1 1 1 0 0 0 1 0 1 1 1 2 0 1 0 1 0 2 2 0 0 2 2 0 1 1 0 0 1 1 0 0 0 0 0 0 2 2 0 2 0 0 2 1 1 0 0 2 0 0 1 0 0 1 0 0 0 0 0 0 0 1 0 0 0 0 0 1 1 1 1 0 1 0 0 1 2 0 1 0 0 0 0 1 1 1 1 0 1 1 1 1 1 1 2 0 0 0 0 0 0 0 0 0 0 0 0 0 2 2 1 0 0 0 1 0 0 0 0 0 0 0 2 1 0 1 1 1 1 2 0 0 0 0 2 0 2 2 1 1 1 2 2 0 2 0 1 1 0 2 0 1 1 1 0 1 0 0 0 2 2 1 2 2 1 2 0 0 2 2 2 2 0 2 1 2 1 0 1 0 1 0 0 0 1 0 0 1 1 1 1 0 1 0 0 0 1 1 1 1 0 0 0 0 0 1 1 1 1 1 1 0 2 0 0 0 1 1 0 0 0 0 0 2 0 0 0 0 2 0 0 1 0 1 1 1 0 2 1 0 2 1 0 0 1 1 0 2 0 2 1 1 0 1 1 1 1 0 1 0 0 1 0 1 1 0 0 0 0 0 2 0 0 1 2 0 0 0 1 1 0 0 0 0 0 1 0 0 0 1 1 0 0 0 2 0 1 0 0 2 0 0 2 0 0 2 0 1 0 0 0 0 2 2 0 1 0 0 1 0 0 1 0 1 2 0 2 2 0 0 0 1 2 0 2 0 2 0 0 1 0 0 0 0 0 2 0 0 0 2 0 2 1 0 1 0 1 0 1 1 1 0 1 1 0 2 0 0 0 0 1 0 0 1 2 1 2 0 0 1 1 0 1 0 1 0 0 1 1 0 1 0 2 0 0 0 0 0 0 1 1 0 0 0 1 0 0 0 1 0 1 0 0 1 0 1 1 0 0 0 0 1 1 0 1 1 0 0 0 0 1 1 1 0 0 1 0 0 2 0 2 1 0 0 0 1 1 1 1 1 1 0 2 2 0 0 2 2 1 1 0 2 0 1 0 0 2 2 2 0 0 0 0 0 0 2 1 1 1 0 0 2 2 2 2 0 2 1 1 1 1 1 1 2 0 0 0 0 0 0 0 1 0 0 0 0 0 1 0 1 0 1 0 0 1 1 1 1 0 1 0 0 1 1 0 1 0 0 1 1 2 1 0 0 1 0 0 2 1 0 0 0 0 0 1 0 0 0 0 0 0 1 0 0 0 1 0 1 1 1 0 0 0 2 0 2 1 1 0 1 1 2 1 2 0 0 1 0 1 0 0 0 0 1 1 1 1 2 0 1 1 2 2 0 1 1 2 0 0 2 0 0 2 0 0 0 0 0 0 0 1 2 1 0 1 1 0 0 0 2 0 2 0 0 0 0 0 0 0 1 0 1 0 0 0 0 0 0 0 1 0 0 0 1 0 0 0 1 0 0 1 0 0 0 0 1 0 0 0 0 0 0 0 1 0 1 0 1 0 0 0
29 1 0 0 0 0 2 1 1 1 0 1 0 1 0 0 1 0 1 1 1 0 0 0 0 1 0 1 2 1 0 2 1 0 2 1 2 0 0 0 0 0 0 1 0 1 1 0 0 0 0 0 1 1 1 1 1 0 0 0 1 1 0 2 1 0 0 1 1 0 0 0 1 1 0 1 1 0 1 1 1 0 0 1 2 0 0 1 2 2 0 1 0 0 1 1 0 0 0 0 0 0 1 0 1 1 2 1 1 0 1 2 1 1 0 1 0 0 0 0 2 0 1 1 1 0 0 0 0 0 0 0 0 0 0 0 0 0 0 1 2 0 0 0 0 0 0 0 0 0 0 1 1 1 0 0 0 2 0 1 0 0 2 2 1 2 2 1 0 1 1 1 1 0 1 1 1 1 0 1 1 1 1 2 1 0 2 1 0 0 0 1 2 2 2 1 1 1 0 0 0 0 1 0 1 0 0 0 1 0 2 0 1 0 0 2 1 1 1 0 1 1 0 1 0 2 1 0 0 0 1 1 0 0 0 0 0 2 0 0 0 0 2 1 2 1 1 0 1 0 0 0 0 0 0 1 0 0 0 0 0 0 0 0 1 0 0 0 1 1 0 1 1 1 0 1 0 0 0 0 0 1 0 1 1 0 1 1 0 1 0 0 1 0 2 0 0 0 0 0 0 0 2 0 0 1 1 0 0 0 0 1 0 1 1 0 2 0 1 0 1 2 2 1 1 0 1 2 0 0 0 0 0 0 0 0 0 1 0 0 0 0 1 0 0 0 0 0 2 2 0 0 2 2 2 0 1 0 0 0 1 1 2 0 2 1 0 2 2 0 2 0 0 2 0 0 0 1 1 1 1 1 0 1 1 0 0 0 0 0 0 0 1 1 2 2 2 0 0 1 0 1 1 2 0 1 1 0 0 0 0 0 0 0 0 0 0 0 0 0 0 0 1 2 2 2 1 0 2 0 2 0 0 0 0 1 0 2 0 1 1 0 0 1 0 1 0 0 0 0 0 1 0 2 1 1 1 2 1 2 1 0 1 1 0 0 2 2 2 2 2 1 2 2 2 0 1 0 0 0 1 2 1 1 1 0 1 0 0 0 1 1 0 1 1 0 2 0 0 2 1 2 1 1 1 1 1 0 0 0 0 1 0 0 0 2 0 0 2 1 1 1 1 2 1 1 1 0 0 2 0 0 1 1 0 0 1 1 2 1 1 2 0 1 0 1 1 1 1 0 0 0 0 0 2 0 0 0 0 1 1 0 0 0 0 0 2 0 1 0 0 1 2 0 2 0 2 0 0 0 1 2 0 0 0 0 0 1 0 1 0 0 1 0 0 1 0 0 0 0 1 2 0 1 2 2 1 0 0 2 0 0 0 0 0 0 1 0 0 1 0 1 0 0 0 0 2 1 0 0 0 0 1 1 1 0 1 1 2 1 0 0 0 1 1 0 2 0 0 0 0 2 1 1 0 2 0 1 1 0 0 0 2 0 1 0 0 2 0 0 1 0 0 1 0 0 1 0 1 1 1 0 2 0 0 2 0 1 1 0 0 0 0 1 0 0 1 0 0 0 0 1 0 0 0 2 2 2 0 1 1 1 0 1 0 0 0 0 0 0 0 0 2 2 0 0 0 0 1 1 1 1 1 0 0 1 1 0 1 2 0 0 0 0 0 0 0 0 0 0 0 0 0 2 0 0 0 0 2 2 0 0 1 1 0 1 1 2 0 0 0 0 0 1 0 2 0 0 0 2 2 1 0 0 0 1 0 2 2 2 0 0 2 0 0 0 1 0 0 1 1 2 1 0 0 1 0 0 1 2 0 0 1 1 1 2 0 1 1 1 0 1 0 2 2 2 2 0 0 0 1 1 1 0 0 0 0 0 0 0 0 0 2 0 0 2 2 0 0 1 1 0 0 2 0 0 0 0 0 0 0 1 0 1 0 0 0 0 1 2 0 0 1 0 2 2 0 2 0 0 1 1 1 0 0 0 1 0 0 1 1 0 0 0 2 0 2 2 0 0 0 2 1 0 2 1 1 1 0 0 0 0 0 0 2 1 1 1 2 1 0 2 2 1 1 1 1 1 0 0 2 1 0 1 1 1 1 1 2 1 0 1 1 0 0 0 0 1 1 0 2 0 2 0 1 0 0 1 0 0 1 1 1 0 0 0 0 0 0 1 1 0 0 1 0 1 0 0 2 0 0 1 1 1 0 0 1 1 0 1 1 0 0 0 1 0 0 0 0 0 2 0
30 1 0 0 0 0 0 2 2 1 0 0 0 0 0 0 0 1 1 1 1 0 0 0 0 0 2 2 2 2 2 0 2 2 1 0 1 2 0 1 1 0 0 1 0 0 0 0 0 0 0 0 0 0 2 1 1 0 0 0 0 2 2 0 0 0 1 1 0 0 0 0 2 2 1 2 2 0 2 0 0 0 0 0 1 0 0 0 2 2 0 1 0 0 1 1 0 0 0 1 0 1 0 1 1 1 2 1 1 0 1 2 1 1 1 1 1 0 1 0 1 0 1 1 0 1 0 2 2 2 0 0 0 0 0 0 0 0 0 1 0 0 0 0 0 0 0 0 1 1 0 0 0 1 0 0 0 1 0 0 1 2 1 2 1 1 1 1 1 0 0 1 0 1 1 0 2 2 1 1 0 2 2 2 2 0 2 1 0 0 1 1 1 1 1 1 2 2 0 0 0 0 0 0 2 0 2 1 1 0 1 0 1 0 0 2 1 0 1 1 0 0 1 2 0 2 2 0 0 0 0 0 0 0 1 0 0 2 0 0 0 0 2 1 1 0 0 0 2 0 0 0 0 0 0 2 1 1 0 1 0 1 0 0 1 0 1 0 2 1 0 2 0 0 0 0 0 2 2 0 2 1 0 0 0 0 1 1 0 1 0 0 0 0 2 0 1 1 1 1 1 0 2 0 1 0 1 0 0 0 0 2 0 1 1 0 1 0 0 0 2 2 2 2 0 0 2 1 1 0 0 0 0 0 0 0 0 1 0 0 0 0 1 0 1 0 0 1 2 1 1 0 2 2 1 0 0 0 0 0 1 1 1 0 1 0 0 2 2 0 2 0 2 1 0 2 0 1 1 1 0 1 2 1 0 0 1 0 0 0 0 0 1 0 2 1 1 0 0 0 0 1 2 1 0 0 1 0 0 1 0 1 0 0 2 1 0 1 0 0 0 1 0 0 0 0 0 1 2 0 1 2 0 2 2 0 0 0 0 1 1 1 0 0 2 2 1 1 0 0 0 1 2 2 2 2 2 2 1 1 1 0 0 0 0 1 1 1 1 0 1 0 2 2 1 1 1 0 0 0 1 1 1 1 0 0 0 0 1 1 0 0 1 1 0 0 1 1 1 1 1 1 2 0 2 0 2 0 0 0 0 0 0 1 0 2 0 0 0 0 0 1 0 1 0 1 1 0 0 2 0 2 1 1 1 0 1 2 1 0 0 0 0 1 1 0 0 1 1 0 0 0 0 1 2 0 0 0 0 0 0 0 0 0 0 0 2 0 1 0 0 2 0 0 0 0 2 0 2 0 2 0 2 0 1 1 1 1 0 1 0 1 0 0 0 1 0 0 0 0 0 2 0 0 0 1 2 0 0 1 0 0 0 1 0 1 0 0 0 1 1 1 0 0 0 0 2 0 0 0 0 0 0 0 0 1 1 2 2 2 2 2 0 2 1 0 2 0 0 2 1 0 0 1 2 2 1 1 1 1 1 0 1 0 1 0 0 2 0 0 1 0 1 0 1 0 2 0 0 0 1 1 2 0 1 2 0 1 1 0 0 0 0 2 0 0 2 0 0 2 1 1 0 0 0 1 1 1 0 0 0 0 0 0 0 1 0 1 0 0 0 0 0 2 0 0 1 1 1 1 2 2 0 0 0 1 1 0 0 0 0 0 0 1 1 0 1 0 0 0 0 0 0 1 1 1 0 0 1 0 0 0 1 0 0 0 1 0 0 2 1 0 0 1 0 0 2 1 0 0 0 1 2 0 0 1 1 2 1 1 1 1 2 0 2 0 0 1 1 2 1 1 0 0 1 1 0 0 2 2 0 0 1 1 1 2 0 2 1 1 1 1 0 2 2 1 1 0 0 0 1 1 1 0 0 1 0 0 1 0 1 0 0 0 0 0 0 0 0 0 2 0 0 2 0 1 0 1 0 1 0 1 1 0 1 0 0 1 1 2 0 0 1 1 2 2 0 1 1 0 1 0 2 0 0 0 0 0 1 1 0 0 0 0 2 1 2 1 0 0 0 1 1 0 1 1 1 0 2 1 1 0 1 1 1 1 2 2 2 0 0 2 2 0 1 1 1 1 0 0 2 1 0 1 0 0 1 0 0 0 0 1 2 0 0 0 2 0 0 0 2 0 2 1 0 0 1 1 0 0 2 0 0 0 0 1 1 0 0 0 0 0 1 0 0 0 0 0 2 0 0 2 0 0 1 0 1 0 0 0 0 0 0 0 0 0 0 0 0 0 1 0
31 0 0 0 0 0 1 2 2 1 0 1 0 0 0 0 0 2 0 0 2 0 0 0 0 0 1 0 1 2 1 0 1 1 1 0 2 2 0 2 2 0 1 1 1 2 0 0 0 1 1 0 0 2 0 2 0 0 0 1 1 0 0 2 1 0 0 1 0 0 0 1 2 2 1 2 2 0 1 0 2 0 1 1 1 0 1 1 1 2 0 1 1 0 1 1 0 0 0 0 0 0 0 0 2 0 1 2 0 0 1 1 0 2 0 2 0 0 0 1 1 0 2 2 0 2 0 1 1 1 0 0 0 0 1 0 1 0 0 2 0 0 0 0 0 0 0 0 0 0 0 2 0 0 1 0 0 0 0 2 2 0 1 0 0 0 1 0 1 1 0 1 0 0 2 1 1 1 0 1 0 1 0 1 1 1 1 1 0 0 1 0 0 0 0 0 2 2 0 1 1 1 0 2 2 0 0 0 1 0 1 1 1 0 0 2 0 0 1 1 0 0 1 2 0 1 1 0 0 0 0 0 0 0 2 0 1 2 0 0 0 0 1 2 2 0 0 0 2 0 0 0 0 0 0 0 0 2 0 0 0 0 0 2 1 0 0 0 1 0 0 1 0 0 0 0 0 0 1 0 0 1 1 1 2 1 0 1 1 2 0 1 0 0 2 0 0 1 0 1 0 0 2 0 0 1 0 0 0 0 0 1 0 1 1 0 1 1 0 0 0 1 1 2 0 0 0 1 0 1 0 1 0 0 0 1 1 0 0 1 2 1 0 0 0 0 2 1 2 0 0 0 2 2 1 0 1 0 0 1 1 0 0 0 0 0 2 2 2 0 1 1 1 2 0 1 0 0 1 1 1 2 1 0 0 2 2 0 0 0 0 0 0 0 2 0 0 1 0 0 0 1 2 2 0 1 0 0 0 2 0 0 0 0 0 0 1 0 0 0 0 0 0 0 0 0 0 1 1 0 0 2 0 0 0 0 1 0 0 1 0 1 0 0 1 1 0 0 0 0 0 0 2 2 0 0 0 1 1 1 2 0 1 1 0 1 1 2 2 0 0 0 2 2 2 0 1 0 0 1 0 2 2 2 1 0 1 1 0 1 0 0 0 1 0 0 2 1 1 1 1 2 2 0 2 1 2 0 0 1 0 0 1 0 1 0 0 0 0 1 1 1 0 1 0 1 1 1 1 1 1 0 0 0 0 0 1 1 0 2 0 0 0 1 1 0 0 0 0 0 0 0 0 0 2 1 1 2 0 2 2 0 0 0 0 0 1 1 1 0 1 0 1 0 0 0 2 1 2 1 2 0 1 0 1 0 0 1 1 1 0 0 0 0 0 0 0 1 1 0 2 1 0 1 2 2 2 0 0 2 0 0 0 1 0 1 0 0 0 1 1 2 0 0 0 1 1 1 0 0 0 0 1 2 0 1 2 0 2 1 0 1 0 1 1 0 2 0 0 1 1 1 2 0 2 2 0 1 0 0 0 0 2 1 1 2 1 1 0 1 0 1 0 0 0 0 2 0 1 1 0 1 2 1 0 1 1 1 0 0 0 1 1 1 1 0 2 0 0 1 0 1 0 0 0 0 0 2 0 0 0 0 0 0 0 0 0 2 1 0 0 0 0 2 0 0 0 0 1 0 0 0 1 0 0 2 1 0 1 1 0 0 0 0 1 1 2 1 0 1 1 1 0 1 1 2 1 1 0 0 1 1 1 0 0 0 1 1 0 0 1 0 1 0 0 0 1 1 1 1 1 1 1 0 0 1 1 2 0 2 0 2 1 1 1 1 0 0 0 0 0 0 0 0 1 0 1 0 1 2 0 0 2 2 2 2 0 2 1 1 0 1 0 0 1 0 0 0 0 0 1 1 1 0 0 1 0 0 1 1 0 1 0 1 0 1 2 0 0 1 1 0 0 2 0 2 0 0 1 0 0 2 0 0 0 0 1 0 2 0 0 0 0 0 1 2 0 1 0 0 1 1 2 0 0 0 0 0 0 1 2 0 0 0 2 0 2 0 2 1 1 0 1 0 2 0 0 1 1 1 0 0 1 1 2 1 0 1 1 1 0 1 2 2 1 1 1 1 0 0 2 0 0 2 0 0 0 0 2 2 0 0 2 1 1 0 1 1 0 0 2 0 1 1 2 0 1 1 0 0 2 0 2 0 1 1 1 0 1 0 1 0 0 0 0 1 0 0 1 1 0 1 0 0 1 0 1 1 0 0 0 0 0 0 0 1 0 0 2 0 1 1
32 1 0 0 0 0 0 0 1 2 0 1 1 1 1 0 0 0 0 0 2 0 1 0 0 0 1 2 2 2 2 1 1 1 1 0 2 0 0 0 0 0 2 2 0 0 1 1 1 0 0 0 1 1 1 2 0 0 0 0 1 1 1 1 0 0 0 1 0 1 1 2 2 2 2 2 2 0 2 0 0 0 2 2 0 0 0 0 2 2 0 0 2 1 0 0 0 2 0 2 2 0 0 2 0 0 2 1 1 0 0 2 0 2 2 2 2 0 1 0 2 0 0 0 0 0 0 0 1 0 1 1 0 0 0 0 0 0 0 1 0 0 1 0 0 0 1 1 2 1 1 1 0 0 0 0 0 0 0 0 0 2 1 1 2 2 0 0 0 1 0 1 2 0 1 1 1 0 0 0 0 1 0 1 0 0 1 2 0 1 0 2 2 0 2 1 1 2 0 0 0 0 0 1 2 0 2 0 2 0 1 2 1 1 0 2 0 0 2 0 1 1 1 2 0 1 1 0 0 0 0 0 0 0 1 0 0 2 0 0 0 0 2 1 1 0 0 0 2 0 0 0 0 1 0 1 0 2 0 1 0 1 0 1 1 0 0 1 0 0 1 1 0 0 0 0 1 1 2 0 1 1 1 2 2 0 1 1 1 2 1 1 0 1 2 1 0 0 0 2 0 1 2 0 1 1 0 1 0 0 0 2 0 2 2 0 1 1 0 0 0 1 1 0 1 0 1 1 0 0 0 2 0 0 0 1 0 1 0 1 0 0 2 0 1 0 0 0 1 0 0 1 1 1 0 1 1 0 0 2 2 0 2 0 2 0 0 2 2 0 2 0 0 2 1 0 0 0 2 0 0 2 1 0 1 1 1 0 0 0 0 0 1 0 2 1 1 1 0 0 0 0 0 2 1 1 1 1 1 0 0 1 0 0 1 0 0 0 0 0 0 0 1 1 0 2 0 1 2 0 0 1 1 1 1 1 1 1 1 2 2 0 0 0 2 2 0 0 2 2 2 0 2 2 2 2 2 2 0 2 0 0 1 1 0 0 2 1 1 1 2 1 1 1 1 0 1 0 0 0 1 1 1 1 0 1 0 0 1 0 1 1 0 2 1 1 1 1 1 2 1 2 2 0 2 0 2 0 0 1 0 0 0 0 0 2 0 0 2 1 1 1 0 2 0 0 0 1 1 2 0 1 0 0 0 0 1 1 0 0 1 2 0 1 1 0 0 0 0 0 0 0 0 0 2 0 0 1 1 1 0 1 0 0 0 0 2 0 1 1 0 1 2 0 1 1 2 1 1 1 1 1 2 0 2 0 0 1 0 1 0 2 0 0 0 1 0 0 0 0 0 1 0 1 2 2 1 0 0 1 0 0 0 1 0 1 0 0 0 0 1 1 0 1 0 0 0 1 0 0 0 1 1 0 0 0 2 0 2 0 1 1 0 1 0 0 2 0 1 1 0 1 2 0 2 2 1 2 2 0 0 0 1 2 0 1 1 2 1 0 2 0 0 0 0 2 0 0 1 1 1 0 2 0 0 2 1 0 0 0 0 1 0 1 1 0 2 1 0 2 2 0 0 0 0 0 2 2 0 0 0 0 0 1 1 1 1 0 0 0 0 0 0 2 0 1 0 0 1 1 2 2 0 0 0 0 1 0 1 1 0 0 1 0 0 1 1 0 0 1 1 1 0 1 0 2 0 1 0 1 0 0 1 2 0 1 1 1 0 1 0 0 0 2 2 0 1 1 1 0 1 1 0 1 2 0 0 1 1 2 0 1 1 0 0 0 1 1 1 1 1 1 0 0 1 0 1 0 2 2 0 0 2 1 2 1 1 2 2 2 2 2 1 0 2 0 0 0 0 0 1 1 1 0 0 0 0 2 1 0 0 0 1 0 1 1 1 0 0 0 2 0 0 2 0 0 0 0 0 0 1 1 0 0 0 0 0 0 1 1 0 0 1 0 1 2 0 0 0 1 2 0 2 0 0 0 0 1 0 2 0 0 0 0 2 0 2 2 1 0 0 2 1 0 1 2 0 1 0 0 0 0 0 1 2 2 0 1 2 1 0 2 1 0 0 0 1 0 0 0 2 0 0 2 0 0 0 1 1 0 0 1 1 1 1 1 1 0 2 0 1 0 1 2 2 0 2 1 1 1 1 1 0 0 0 0 0 1 1 0 1 0 0 1 0 0 0 0 2 0 0 1 1 1 0 1 1 1 1 1 1 1 0 0 0 0 0 1 2 1 2 0
33 0 0 1 1 1 1 2 2 2 0 0 0 1 0 0 1 1 1 1 1 1 0 0 0 0 1 2 2 2 2 0 0 0 2 1 2 1 0 0 0 0 0 1 0 1 0 1 0 0 0 0 1 1 1 1 1 0 0 0 0 1 0 1 0 0 1 1 0 0 0 1 2 2 1 2 2 0 2 0 0 0 0 0 1 0 0 0 2 2 0 1 0 1 1 1 0 1 0 1 1 0 0 1 0 0 2 1 1 0 0 2 0 0 0 0 0 0 0 0 2 0 2 2 0 0 0 2 2 2 0 0 0 2 2 2 0 0 0 2 2 0 1 0 0 0 1 0 1 1 1 1 0 0 0 0 0 1 0 1 0 1 1 2 2 2 1 1 0 1 1 0 2 0 2 1 1 1 0 1 0 2 1 1 1 0 1 0 0 0 2 0 2 1 2 1 0 0 0 0 0 0 0 1 2 0 1 0 0 0 0 2 0 0 0 2 0 0 1 1 0 0 0 2 0 0 0 0 0 0 0 1 0 0 2 0 0 2 0 0 0 0 2 1 1 0 0 0 2 0 0 0 1 0 0 1 1 2 1 2 1 1 0 1 1 0 0 0 1 0 1 2 1 1 2 2 1 0 2 0 0 2 0 1 2 1 1 1 0 2 2 1 0 0 2 0 1 0 0 1 0 0 2 0 1 1 1 1 0 0 0 1 0 0 2 0 2 1 0 0 0 2 2 2 0 0 0 2 0 0 0 2 0 0 0 0 0 1 0 1 0 0 2 0 2 0 0 1 2 1 1 0 2 2 1 1 1 0 0 2 2 0 1 0 0 2 0 1 1 0 1 1 0 2 0 1 0 1 1 1 1 2 1 0 0 0 0 0 0 0 0 0 1 0 2 0 0 0 1 0 0 0 0 2 0 1 1 0 0 2 0 0 0 0 1 0 0 0 0 0 0 0 0 0 1 1 0 0 2 2 0 1 0 1 1 0 0 1 0 0 1 1 1 2 1 2 0 0 0 0 0 0 0 2 1 0 1 1 0 1 1 0 0 0 1 2 0 2 2 1 1 1 2 2 1 0 1 0 0 0 1 0 2 2 2 0 2 0 1 0 1 1 0 1 1 1 1 1 1 2 1 2 2 0 2 0 2 1 0 1 0 1 0 1 0 2 1 0 1 2 2 1 2 2 2 0 0 1 1 1 1 0 2 1 1 0 1 0 1 1 0 1 0 1 1 1 0 0 0 0 1 1 0 0 2 1 1 1 1 1 1 0 1 0 0 0 1 1 1 0 0 0 0 0 0 0 2 0 1 0 2 0 2 0 2 0 0 1 0 1 0 2 1 1 1 1 1 0 0 0 0 1 2 0 1 1 2 0 0 2 0 0 0 0 0 0 0 0 0 0 0 0 0 0 0 0 1 1 1 1 0 0 0 1 0 2 2 0 2 0 0 1 0 1 1 0 1 0 0 1 0 1 1 1 0 1 0 1 1 0 0 0 0 0 1 0 0 2 0 0 0 0 0 0 0 0 2 1 1 1 2 1 2 0 0 2 2 0 0 0 0 0 0 1 0 0 1 0 0 1 1 1 2 0 1 2 1 1 0 0 0 0 0 2 0 0 0 1 1 0 0 0 0 2 0 0 0 0 0 0 0 1 0 1 0 1 1 0 0 0 0 0 0 0 1 0 1 0 0 0 0 0 0 0 0 1 1 0 1 1 0 1 1 2 0 1 1 0 0 1 1 0 0 0 0 1 1 0 1 1 2 2 2 0 0 2 0 2 2 0 2 0 1 1 0 1 0 1 0 1 1 1 0 0 2 1 0 1 1 1 0 0 1 1 1 2 0 2 2 2 2 2 0 0 1 1 0 0 0 0 0 0 0 1 0 0 0 0 0 0 0 0 0 0 0 0 0 2 2 0 0 0 0 1 2 0 1 0 0 0 0 2 0 0 0 0 1 0 0 1 0 0 1 0 1 2 0 0 1 2 2 0 2 0 0 0 0 1 1 2 0 0 0 1 2 0 2 1 0 0 0 2 2 0 2 0 1 0 1 2 1 0 1 1 2 1 1 0 2 0 0 2 1 1 0 0 1 1 0 0 1 1 0 2 0 0 0 1 1 0 0 2 2 1 1 2 1 0 0 0 2 0 1 1 1 0 1 1 0 0 2 0 1 0 2 2 2 0 1 0 0 0 0 0 1 1 0 1 2 1 0 2 2 2 0 0 2 1 0 0 0 0 1 0 1 0 0 0 2 0 1 0
34 1 0 1 0 1 0 2 2 1 0 0 0 0 0 0 0 1 1 1 1 1 0 1 0 1 2 1 1 2 1 0 2 1 1 1 2 2 0 2 1 1 2 2 0 1 0 0 1 0 0 0 1 1 1 1 0 0 0 0 1 0 0 2 1 1 1 0 0 0 0 1 2 2 0 2 2 0 2 1 0 0 2 2 0 0 1 0 2 2 0 1 1 0 0 2 0 1 0 1 2 0 0 1 1 1 2 1 2 1 0 1 0 2 0 2 0 0 0 0 0 2 2 2 1 0 0 2 2 2 1 1 1 1 0 1 0 0 2 0 1 0 1 0 0 1 0 0 1 1 0 0 1 0 0 0 0 0 0 1 1 1 2 2 0 2 1 2 0 0 0 0 1 0 1 1 1 0 0 0 0 0 0 1 1 1 1 1 0 0 1 0 2 1 2 1 0 2 0 0 0 0 0 2 2 1 2 0 1 0 2 0 2 0 0 2 1 0 2 2 0 0 2 2 0 2 2 0 0 0 0 0 0 0 2 0 0 2 0 0 0 0 2 1 2 1 1 0 2 0 0 0 0 0 0 0 0 0 0 0 0 0 0 0 1 0 1 0 2 0 0 2 1 1 1 1 1 0 2 0 0 0 0 2 2 0 0 0 0 2 0 0 0 0 1 0 0 0 0 1 0 0 2 0 1 0 1 0 1 0 1 1 0 1 1 0 2 0 0 0 0 1 1 0 0 0 1 1 2 1 0 0 0 0 0 0 0 0 0 0 0 0 1 0 2 0 0 0 2 1 0 0 1 1 1 0 0 0 0 2 2 0 2 0 1 0 0 1 1 1 2 0 0 2 0 0 0 0 1 1 0 1 1 1 0 1 1 0 0 0 0 0 1 0 0 0 0 0 1 1 1 1 0 2 2 0 0 0 0 1 0 0 0 0 1 1 0 0 0 2 2 2 0 1 1 2 1 1 2 1 0 2 0 1 1 1 0 0 0 0 2 0 0 1 0 2 0 0 0 0 0 1 1 2 2 1 2 1 1 1 2 0 2 1 0 0 2 2 2 2 1 1 2 2 1 0 1 0 0 1 1 2 2 2 1 1 1 0 1 0 1 1 0 1 1 1 2 0 0 2 2 2 1 1 1 1 2 1 0 0 0 0 0 0 0 1 0 1 0 1 1 1 0 2 0 2 1 1 1 2 1 1 1 0 1 0 1 2 1 1 1 1 0 1 1 0 0 2 2 0 0 0 0 0 1 1 0 0 0 0 0 0 1 0 1 1 1 1 0 0 0 1 0 0 0 1 2 0 0 0 0 0 0 0 0 0 0 2 1 2 1 1 1 0 1 0 0 0 0 0 0 2 0 0 1 2 1 0 1 0 1 0 0 0 0 0 0 0 0 1 0 0 0 0 0 1 1 1 0 0 1 0 0 1 0 0 1 0 2 2 1 1 0 0 0 0 2 0 0 1 0 1 1 1 2 2 0 2 2 1 1 0 1 2 0 1 1 2 1 0 1 0 1 0 0 0 1 1 1 1 2 0 2 0 0 2 1 0 0 0 0 0 1 0 0 0 1 0 0 1 1 1 0 0 2 2 1 1 0 0 0 0 0 1 0 0 0 2 2 0 0 0 1 2 0 1 0 0 1 0 1 1 0 0 0 0 0 0 1 1 0 0 1 1 2 0 2 1 0 1 1 0 0 0 0 2 0 1 0 0 1 1 1 2 0 1 1 1 0 1 0 0 2 0 0 1 2 1 1 1 1 1 0 1 1 1 0 1 0 2 0 2 2 0 0 0 1 1 1 1 1 1 0 1 0 0 1 1 0 1 0 1 1 1 0 2 1 2 0 0 0 1 2 0 2 0 0 0 1 0 1 0 1 1 0 1 0 0 1 0 1 0 1 0 0 1 1 0 0 0 2 0 0 1 1 0 1 0 0 0 0 2 0 1 0 1 2 0 1 1 1 0 2 0 2 2 0 1 1 1 1 1 2 0 0 0 0 0 0 2 0 0 0 1 1 0 1 2 0 0 0 1 2 1 2 1 1 1 0 1 0 0 1 1 2 1 0 1 2 0 1 1 1 1 2 2 1 0 0 0 2 0 1 1 1 2 2 0 0 0 0 1 2 1 0 1 1 2 1 0 2 0 0 2 2 0 2 0 0 1 0 2 0 0 0 0 0 0 0 0 1 1 0 0 0 0 0 0 1 0 0 1 0 0 1 0 1 1 0 1 0 0 0 0 0 0 0 0 2 0 2 1
35 1 0 0 0 0 0 1 1 2 0 0 1 2 2 0 0 2 1 1 1 1 0 0 0 0 0 2 2 2 1 2 1 1 1 0 1 2 1 1 0 2 0 0 0 1 1 1 1 0 0 0 2 2 0 1 0 1 1 0 1 1 0 1 0 0 1 1 0 0 0 1 2 2 1 2 2 0 1 0 1 0 0 0 2 1 0 1 2 2 1 1 2 1 1 1 0 0 0 0 0 0 1 0 1 0 2 1 1 1 0 0 1 2 2 2 2 0 0 0 2 0 1 1 0 1 0 0 1 0 0 0 0 1 0 0 0 0 0 0 0 0 1 0 0 1 0 0 0 0 0 0 0 1 1 0 0 1 0 1 1 1 2 2 1 1 1 0 2 0 0 2 0 2 0 0 2 0 0 0 0 0 1 2 2 1 1 0 0 0 0 0 1 0 1 1 1 2 0 0 0 0 0 2 2 0 0 0 1 0 1 2 1 0 0 2 0 0 2 2 0 0 0 1 0 0 1 1 1 1 0 1 1 0 2 1 0 2 0 0 0 0 1 2 2 0 0 1 1 1 1 1 2 0 0 2 1 2 0 1 0 1 0 0 1 0 1 0 2 1 0 2 0 0 2 2 0 0 1 0 0 2 0 1 1 1 1 1 0 2 1 1 1 1 2 1 0 2 0 2 0 0 0 2 0 0 1 0 0 0 0 1 0 1 1 0 1 1 0 0 1 2 0 1 1 0 2 2 0 0 0 1 1 1 0 0 0 1 0 0 0 0 2 0 0 0 0 0 0 0 0 1 1 1 1 0 0 0 0 1 1 0 2 0 2 1 0 2 2 1 2 0 0 2 0 0 0 2 0 2 0 2 1 1 0 1 1 0 0 0 0 0 0 0 2 0 0 0 1 0 0 1 0 2 1 0 0 1 0 2 0 0 0 0 1 0 1 0 0 1 1 2 1 0 1 2 0 0 2 2 0 0 1 1 1 1 0 1 0 0 2 0 1 1 0 2 0 0 0 0 0 0 1 2 2 1 2 2 1 1 1 0 0 0 0 1 1 2 2 0 1 0 2 2 2 0 2 0 0 1 1 1 1 1 1 1 1 1 0 0 0 0 1 1 0 0 2 2 2 2 1 2 2 0 2 1 2 0 0 0 0 0 0 0 0 2 0 0 2 1 1 1 1 1 0 0 0 1 1 2 0 1 1 0 1 0 2 0 1 1 0 1 0 1 1 1 0 0 0 0 0 0 0 0 2 0 0 1 0 1 0 0 0 0 0 0 2 0 0 0 0 0 2 0 0 1 2 0 0 0 1 1 1 0 1 0 0 0 0 0 0 2 0 2 2 1 1 0 0 0 1 2 0 0 1 2 1 0 0 2 0 0 0 0 0 0 0 0 1 1 1 1 0 1 0 0 1 0 0 0 1 0 0 0 0 1 2 0 1 0 0 2 0 2 2 0 0 0 1 2 1 1 1 0 1 1 0 2 1 0 0 0 1 2 0 2 0 1 0 0 1 0 0 0 0 0 2 1 1 2 1 0 1 1 1 1 0 1 0 0 0 1 1 0 1 0 1 0 0 1 0 1 0 0 1 2 2 1 0 0 2 2 0 1 0 0 0 0 0 0 0 0 1 2 0 0 0 0 1 1 1 1 0 0 0 0 0 0 1 1 0 0 0 1 1 1 2 0 0 0 0 0 0 0 0 1 0 0 1 0 0 0 2 2 0 0 0 0 0 1 1 1 0 1 1 0 2 0 1 1 1 1 1 1 1 1 0 2 0 2 0 2 1 1 0 1 0 0 0 0 0 1 0 0 1 0 0 0 1 2 0 0 1 1 1 1 2 2 1 2 2 1 2 1 1 2 1 0 0 0 0 0 0 1 0 1 0 0 1 0 1 1 0 0 0 0 0 1 0 0 2 0 0 2 0 0 0 0 1 1 0 1 1 0 0 0 1 0 1 2 0 0 1 0 1 2 0 0 2 2 2 0 2 0 0 0 0 0 1 1 1 0 1 1 2 1 1 2 0 0 0 2 1 0 1 2 0 1 1 1 0 0 0 1 2 2 0 0 2 0 0 2 0 0 2 1 1 2 0 0 2 1 0 2 0 0 1 1 1 0 0 0 1 0 0 1 1 1 0 0 2 0 2 0 0 1 1 0 0 0 0 1 0 0 1 1 1 0 0 0 0 0 0 0 0 1 1 0 1 0 0 2 1 1 0 0 1 2 0 2 2 0 0 0 0 0 0 0 0 0 2 1
36 0 0 0 0 0 0 0 0 2 0 0 0 1 0 0 1 0 0 1 1 1 0 1 0 0 2 2 2 2 2 0 0 0 2 0 2 1 0 0 0 0 0 1 0 0 1 0 0 0 0 0 0 1 1 2 0 0 0 0 2 0 0 0 0 0 0 1 0 1 1 1 2 2 1 2 2 0 2 1 0 0 0 0 1 0 1 0 0 2 0 0 1 0 1 1 0 1 0 1 1 0 0 1 1 1 2 0 2 0 0 2 1 2 1 2 1 0 0 0 2 0 0 0 0 0 0 1 1 1 0 0 0 0 0 0 0 0 1 1 0 0 0 0 0 1 0 0 0 0 0 1 2 0 0 0 0 1 0 2 2 1 0 1 0 1 1 0 2 0 1 1 1 0 2 0 2 1 0 1 0 2 0 2 0 0 2 1 0 0 1 0 2 1 2 2 2 1 0 1 1 1 0 0 2 0 2 0 1 0 1 1 2 0 1 1 0 1 1 0 2 2 0 2 0 0 0 0 0 0 0 0 0 0 1 0 0 2 0 0 0 0 2 2 2 0 0 1 1 0 0 0 0 0 0 1 0 1 0 0 0 0 0 0 1 0 0 0 2 0 0 1 1 1 0 0 0 0 2 0 0 0 1 2 2 1 0 1 0 1 1 1 0 0 2 0 2 2 1 1 1 0 2 0 1 0 2 0 1 0 1 1 0 0 2 0 2 0 1 0 0 1 1 1 1 0 1 2 0 1 0 1 1 1 0 0 0 2 0 1 1 1 2 0 0 1 0 0 2 1 0 0 1 0 0 0 1 0 0 1 1 0 0 1 0 0 0 1 1 0 1 1 1 1 0 1 0 0 1 1 0 1 0 0 0 0 0 0 0 0 0 0 1 0 2 1 1 1 0 0 0 0 0 1 0 0 2 0 0 2 0 1 0 0 2 1 0 0 0 0 0 0 0 1 1 1 0 0 1 0 0 0 0 0 0 0 2 0 0 0 1 1 0 0 1 1 1 0 0 0 0 1 2 2 2 2 2 2 1 2 0 0 1 1 0 1 1 2 2 0 1 0 1 1 1 0 0 0 0 0 1 1 1 1 1 0 1 0 1 1 0 0 1 0 1 1 1 1 1 1 1 2 1 1 1 1 2 0 0 1 0 0 0 0 1 1 0 0 2 0 1 2 0 2 0 2 2 0 0 2 0 2 2 1 2 0 0 1 1 0 1 1 0 1 0 0 0 1 2 0 0 0 0 0 1 2 1 0 0 0 0 0 1 0 0 0 0 0 2 2 0 1 1 0 0 1 1 0 0 0 1 0 2 0 1 1 1 2 0 2 0 2 1 0 0 0 0 0 0 0 0 2 1 0 0 1 0 0 0 1 0 0 0 0 0 0 0 0 0 0 0 0 0 0 0 1 1 1 0 0 1 0 1 2 0 0 2 1 2 2 1 1 0 2 2 0 2 0 0 1 0 0 1 1 2 0 0 1 1 1 1 1 0 2 0 1 0 2 1 0 1 1 0 0 0 1 1 1 1 1 1 0 1 1 1 1 0 1 0 0 0 1 2 0 2 0 2 0 0 1 0 1 0 0 1 2 2 2 0 0 0 0 0 2 0 1 0 1 1 0 0 0 0 2 1 1 0 0 0 0 1 1 0 0 0 0 1 0 0 0 0 0 0 1 1 0 1 0 0 1 1 0 0 0 0 1 0 0 1 0 0 0 2 1 0 1 2 0 0 2 0 0 0 1 1 2 1 0 1 1 2 2 1 0 0 1 1 1 1 2 0 1 1 0 1 0 0 1 0 1 1 1 0 0 1 0 2 0 1 2 0 0 0 0 0 2 1 1 2 2 2 2 1 1 1 2 1 0 0 0 1 1 1 1 0 1 0 0 0 0 0 0 0 1 0 0 1 1 1 0 1 0 0 1 1 0 1 1 0 0 0 1 0 0 0 0 1 0 1 1 0 0 1 1 2 2 0 2 0 1 0 1 0 0 0 0 0 1 0 1 1 0 2 0 1 0 1 2 0 1 1 0 1 0 2 1 0 0 0 1 0 0 0 0 1 1 1 0 1 0 0 1 2 1 0 0 0 1 0 0 2 0 2 2 2 1 1 1 1 1 0 2 1 1 1 0 1 0 0 0 2 0 2 0 1 0 0 0 0 0 2 0 0 0 0 0 0 0 1 1 1 0 1 0 1 2 0 0 1 0 0 1 2 2 0 0 2 0 0 0 0 0 0 1 0 0 0 0 1 0 0 0
37 1 0 0 0 0 0 1 1 2 0 0 1 1 1 0 0 1 1 1 0 0 0 0 0 0 1 1 2 2 2 1 1 1 0 0 0 2 0 2 2 0 0 1 0 0 0 0 0 0 0 0 1 1 1 1 0 0 0 0 1 1 0 1 0 0 1 2 0 0 0 0 2 2 1 2 2 0 2 0 1 0 0 0 1 1 0 0 0 2 0 0 1 0 0 2 0 2 1 1 1 0 2 0 0 0 2 0 2 0 0 2 1 1 1 2 1 0 0 0 1 1 1 1 1 0 0 1 1 1 0 0 0 1 1 1 0 0 0 0 0 0 0 0 0 0 0 0 0 0 0 1 0 0 0 1 1 2 0 0 0 2 2 2 0 2 2 1 0 1 1 1 1 2 1 1 1 1 0 1 0 2 0 2 1 1 2 2 0 0 1 2 2 1 2 1 2 1 0 0 0 0 0 1 2 0 1 0 1 0 2 1 2 0 0 2 1 1 2 1 1 1 1 2 0 0 0 0 0 0 0 0 0 0 1 0 0 2 0 0 0 1 1 0 2 2 2 0 1 1 1 1 0 0 0 1 0 1 0 1 0 1 0 1 1 0 1 0 2 0 1 1 2 2 0 0 0 0 2 0 0 1 0 2 2 1 0 1 0 2 0 0 1 0 2 0 1 0 0 1 0 2 2 0 1 0 1 1 1 0 1 2 0 2 2 0 2 0 0 0 0 1 0 1 1 0 1 1 1 1 0 2 0 0 0 0 0 0 0 1 0 1 1 0 0 0 1 0 1 1 0 1 2 2 2 0 1 0 0 0 0 0 2 0 2 0 1 1 1 0 2 0 1 2 0 0 0 0 0 2 0 1 2 2 0 0 1 1 1 1 1 1 2 0 1 1 1 0 0 0 1 2 1 1 0 0 1 2 0 1 0 0 0 0 0 0 0 0 0 0 0 1 0 2 0 1 1 0 1 0 1 0 0 0 0 1 1 1 0 0 1 1 0 1 1 1 0 0 2 2 2 0 1 1 1 1 1 2 1 2 2 0 0 0 0 2 0 2 2 0 1 0 1 1 1 0 0 1 0 1 0 1 2 2 1 0 1 0 0 0 2 2 1 2 2 0 2 2 2 2 0 2 2 1 1 1 1 0 0 0 0 0 0 0 0 2 0 0 1 1 1 1 1 1 0 0 0 0 0 2 0 1 0 0 0 0 0 1 1 1 2 2 0 1 1 1 1 0 1 1 0 1 0 0 0 2 0 0 0 1 1 0 1 0 0 0 1 1 1 0 0 0 0 0 0 0 0 1 1 1 1 1 1 0 1 1 1 2 0 2 0 0 0 0 0 0 0 0 0 0 1 2 0 1 2 2 1 0 0 0 1 0 0 1 0 1 0 0 0 0 1 1 0 1 0 1 0 2 0 0 0 1 0 2 0 1 2 1 2 2 0 0 0 2 2 0 2 0 0 1 0 1 0 2 0 2 0 2 2 2 2 1 2 1 0 0 0 2 1 0 1 0 1 0 1 0 1 0 1 1 1 0 1 0 0 2 2 2 0 1 0 2 0 1 0 0 1 0 0 2 1 1 0 0 0 1 1 2 0 0 1 1 0 2 0 0 0 1 1 0 0 1 0 2 0 1 1 0 0 0 1 1 0 1 0 1 1 0 0 1 0 0 0 0 0 0 0 0 0 1 1 1 0 0 1 1 0 0 1 1 0 0 1 1 0 0 0 1 0 1 0 0 0 1 1 0 1 2 1 1 1 1 1 1 1 1 0 1 1 1 1 1 1 0 1 0 0 1 0 1 2 1 0 0 0 0 1 1 1 1 0 0 0 0 0 2 0 1 0 1 1 0 1 1 2 1 1 0 0 0 0 0 1 0 0 0 0 1 0 0 0 0 0 0 0 0 0 0 0 0 2 0 0 2 0 0 0 0 0 0 0 0 1 0 0 1 0 0 2 0 0 0 1 1 0 0 0 2 0 0 2 0 2 0 0 0 1 0 1 1 0 0 2 0 2 0 2 2 0 0 0 2 1 0 1 2 0 0 1 1 0 0 1 1 2 0 1 1 2 1 0 2 2 2 2 2 0 2 1 2 2 0 0 0 0 0 0 1 1 0 0 0 1 1 1 2 1 0 0 0 2 0 2 0 0 1 1 1 0 0 1 0 1 0 0 0 0 0 0 0 0 0 0 0 0 2 0 0 2 0 0 2 1 2 0 0 2 0 1 0 0 0 0 1 1 0 1 0 1 0 0 0
38 1 0 0 0 0 0 1 2 1 0 0 0 1 1 0 0 2 1 0 2 1 1 0 0 0 1 1 1 1 1 0 2 2 0 0 1 2 0 1 1 0 0 0 0 1 0 0 0 0 0 0 1 1 1 1 1 0 1 0 0 0 0 2 0 0 1 0 1 1 0 0 2 2 1 2 2 0 2 2 0 0 0 0 1 0 0 0 1 2 0 0 0 0 0 1 0 1 0 1 1 0 1 1 0 0 2 0 2 0 0 2 1 2 1 2 1 0 2 0 0 0 1 1 0 1 0 0 1 0 1 1 0 0 0 0 0 0 0 1 1 0 0 0 0 0 0 0 1 1 0 0 0 0 0 0 0 1 0 0 0 1 1 2 0 2 0 1 0 1 1 0 0 2 2 1 2 1 0 1 0 1 0 2 1 1 1 0 0 0 0 0 1 0 1 0 1 2 0 0 0 0 0 2 2 0 0 1 1 0 1 1 1 0 1 1 1 2 0 0 0 0 1 1 0 0 2 1 1 1 0 0 1 1 1 0 0 2 0 0 0 0 2 1 1 0 0 0 2 0 0 0 0 0 0 2 1 0 0 0 0 0 0 0 0 0 0 0 2 1 0 2 0 0 1 1 0 1 1 0 0 1 0 1 1 1 0 0 0 1 0 0 1 1 2 1 0 1 0 1 0 1 0 2 0 1 0 0 0 1 0 2 0 2 2 0 1 0 1 0 0 2 1 2 1 0 1 2 0 0 0 0 0 0 0 0 0 0 0 0 0 0 1 0 0 0 0 1 2 1 0 1 1 1 0 1 1 0 0 0 0 0 1 0 0 1 1 1 1 0 2 0 0 2 0 0 0 0 0 2 0 1 0 0 1 0 0 1 1 2 2 2 1 0 1 0 1 2 0 0 0 0 1 2 1 0 0 0 0 1 0 1 0 0 0 0 0 1 0 0 0 1 1 1 1 1 1 0 0 0 0 1 0 1 1 0 0 0 0 0 1 0 0 1 2 2 0 0 0 0 0 0 0 1 0 0 0 2 2 2 1 0 1 0 0 1 2 1 2 1 2 2 1 1 0 1 0 1 1 0 0 2 0 0 0 1 0 0 0 2 0 0 0 2 1 0 2 2 2 2 0 2 2 1 1 0 1 0 0 0 0 0 0 0 1 0 0 0 0 0 0 1 1 1 0 1 0 1 1 1 1 0 0 0 0 0 1 1 2 1 1 1 0 2 2 0 0 0 1 1 0 1 0 0 1 1 0 0 0 0 0 0 0 0 0 0 0 1 1 0 1 0 1 0 0 1 1 1 1 1 1 1 2 0 0 0 0 1 0 1 0 1 0 0 0 0 0 1 2 0 1 1 0 0 2 2 1 0 0 1 1 0 0 1 1 1 0 0 0 1 0 0 0 1 1 0 1 1 0 0 1 1 0 1 0 2 2 0 2 0 0 0 0 0 1 0 2 0 0 1 1 0 0 2 1 2 0 1 1 0 0 0 2 1 1 1 0 2 0 0 0 0 0 0 1 0 2 0 0 0 0 0 1 0 0 0 1 2 1 0 0 0 1 0 1 0 1 0 0 0 0 0 0 0 1 2 2 2 0 0 1 0 0 1 0 1 0 0 0 0 0 0 0 2 0 0 1 0 1 1 2 2 0 0 0 0 1 0 1 1 1 0 0 2 2 0 2 0 0 0 0 0 1 0 0 2 1 0 1 0 0 0 2 1 0 0 0 2 0 0 0 0 0 0 0 1 0 2 2 0 1 1 1 1 1 0 1 1 1 2 0 1 0 2 0 2 0 1 0 2 2 2 0 1 1 1 0 1 0 1 0 1 1 1 1 2 0 2 0 1 1 1 2 0 2 0 0 0 0 0 0 0 1 0 0 0 0 2 2 0 1 1 0 0 0 0 0 0 0 1 1 0 0 2 0 0 0 0 0 0 1 1 0 0 0 1 2 0 1 1 0 0 2 0 2 2 0 1 1 2 2 0 0 0 0 0 2 0 1 1 0 0 0 1 2 1 1 2 0 0 0 2 1 0 1 1 1 0 1 1 1 0 0 0 1 1 1 0 1 0 0 1 2 1 1 1 1 0 0 0 2 0 0 1 0 0 0 1 2 1 0 0 2 0 0 1 1 0 0 0 2 0 1 2 2 0 2 0 0 0 2 0 0 0 0 0 0 0 0 0 1 1 0 0 2 0 0 0 0 0 0 0 0 1 0 1 1 1 1 1 0 0 0 0 1 0 0 1 1 1 0 0
39 0 0 0 0 0 0 2 2 0 0 1 0 0 0 0 0 0 1 1 1 1 1 0 0 0 0 1 1 1 1 1 1 1 2 1 2 1 0 1 1 1 0 0 0 1 0 0 0 0 0 0 1 1 1 1 0 0 0 1 1 0 0 1 0 0 1 1 0 0 0 1 2 2 1 2 2 0 2 1 1 0 1 1 0 0 0 1 1 1 0 1 2 0 0 0 0 2 0 2 2 0 0 1 0 0 2 1 1 0 0 1 0 1 0 1 0 0 1 0 1 0 2 2 0 1 0 2 2 1 0 0 0 1 0 0 0 0 0 1 1 0 0 0 0 0 0 0 0 0 0 1 1 0 0 1 0 1 0 1 1 0 1 2 1 2 2 0 2 0 0 2 2 1 2 2 0 0 0 0 0 0 1 2 2 1 1 1 0 0 2 0 2 1 2 1 2 2 0 1 1 1 0 0 2 1 2 0 0 0 2 0 1 0 0 2 0 1 1 1 1 1 1 2 0 1 1 0 0 0 0 0 0 0 1 0 0 2 1 1 0 0 2 1 2 1 1 0 2 0 0 0 0 0 1 2 0 1 0 0 0 0 0 0 1 0 0 0 2 0 2 2 1 1 1 1 0 1 1 0 1 2 1 2 2 0 1 2 0 2 1 0 0 0 2 0 1 0 0 0 0 0 2 0 1 0 1 1 1 0 1 2 0 2 1 0 2 0 0 0 1 2 2 1 1 0 0 2 1 1 0 1 0 0 0 0 0 1 0 0 0 0 2 0 2 0 0 1 2 1 0 1 2 2 1 1 1 0 0 1 1 0 1 0 0 0 0 0 0 0 2 0 1 2 0 2 0 1 0 2 0 2 2 0 0 1 1 0 0 0 0 0 2 0 1 1 1 0 1 2 2 2 2 2 0 0 0 0 0 1 0 0 1 1 1 0 0 0 0 0 0 0 1 1 1 2 1 0 0 0 0 0 0 0 0 1 1 0 0 1 1 1 0 0 1 1 0 0 1 0 0 0 2 2 2 2 2 2 1 1 2 0 1 0 0 1 1 2 2 0 0 0 1 1 0 0 0 0 0 2 1 1 1 1 0 0 0 0 0 1 0 0 0 1 1 1 1 1 1 2 1 2 2 0 2 1 2 0 1 1 0 0 0 0 0 2 0 0 2 1 1 1 1 1 0 1 0 0 0 2 0 0 2 2 2 0 0 0 2 1 0 2 0 0 0 0 0 1 1 0 0 0 0 0 2 0 0 0 0 0 0 0 0 0 0 0 2 1 1 1 0 1 1 0 1 0 1 0 0 0 1 0 1 1 1 0 0 2 0 2 0 1 2 0 1 0 1 0 0 0 0 1 0 0 2 2 1 0 1 1 0 0 0 2 2 2 1 0 0 0 1 1 0 0 0 0 1 0 0 0 1 0 1 1 1 0 1 0 1 1 0 0 0 2 2 0 2 0 0 1 0 1 1 0 2 2 0 1 1 0 0 0 1 0 0 0 0 2 1 0 1 0 0 0 1 0 2 0 2 2 0 0 2 1 1 1 1 2 0 1 0 1 1 1 0 0 0 0 0 2 0 2 0 0 0 1 2 2 0 0 0 0 0 1 0 0 0 2 2 0 0 0 0 2 0 1 0 1 0 0 1 1 1 0 0 2 1 0 0 1 1 1 0 0 0 0 0 1 0 1 1 1 0 2 1 0 0 0 0 0 0 0 0 1 0 1 1 1 0 1 1 1 0 0 0 1 1 0 0 2 2 2 0 1 1 1 0 1 0 2 0 2 1 0 0 1 1 2 0 2 2 2 0 1 1 0 2 1 1 1 0 0 2 2 2 2 0 2 2 2 2 2 1 0 1 0 0 0 0 0 0 0 1 1 1 0 0 0 0 0 0 0 0 0 0 0 0 0 0 0 2 0 0 2 0 0 0 0 1 0 0 2 2 0 0 0 1 0 2 1 1 0 1 1 2 2 0 1 1 2 2 0 2 0 0 0 0 0 1 0 0 0 1 0 2 0 2 2 0 0 1 1 2 0 2 0 2 1 0 1 0 0 0 0 1 2 2 0 0 0 0 0 2 1 1 1 1 1 0 0 1 0 0 1 0 0 0 1 2 1 0 0 2 2 1 0 1 0 0 0 2 0 2 0 0 0 0 0 0 0 2 0 1 0 2 2 2 0 2 1 0 0 0 0 1 0 1 1 0 0 0 0 1 1 0 0 0 1 1 0 0 0 0 1 1 0 0 0 0 0 0 0
40 0 0 0 0 0 0 1 2 1 0 1 0 0 0 0 0 2 0 0 2 1 0 1 0 1 0 1 1 2 1 1 0 0 2 0 2 2 1 0 0 0 0 0 0 0 0 0 1 0 0 0 0 0 1 0 1 0 0 1 0 2 0 0 0 1 2 1 0 1 1 2 2 2 2 2 2 0 2 1 0 0 0 0 2 0 0 1 1 2 1 1 1 0 1 1 0 0 0 0 0 0 1 0 1 0 2 1 1 1 1 2 1 2 2 2 1 0 0 0 1 1 2 2 0 2 0 0 1 1 0 0 0 1 0 0 0 0 0 1 2 0 0 0 0 0 0 0 1 1 1 1 1 0 0 0 0 0 0 1 0 2 2 2 1 2 2 0 0 2 1 1 0 2 2 0 2 1 0 1 0 1 1 2 1 0 2 1 0 0 0 1 2 1 2 2 1 2 0 2 2 2 1 0 2 0 0 1 1 0 1 1 0 0 0 2 0 1 1 1 0 0 0 2 0 1 1 0 0 0 0 0 0 0 1 0 0 2 0 0 0 0 1 2 2 0 0 0 1 0 0 0 0 1 0 0 0 2 0 0 0 0 0 0 1 0 1 0 1 1 0 2 1 1 0 0 0 1 1 0 0 1 0 2 2 0 1 2 0 2 2 1 1 1 2 0 0 0 0 0 0 0 2 0 2 0 2 0 1 0 1 2 0 1 1 0 2 0 1 0 0 2 2 1 0 0 0 1 0 1 0 2 0 0 0 0 0 0 0 0 0 0 2 1 2 0 0 0 1 1 0 1 2 2 1 0 0 1 1 0 2 1 0 0 0 1 0 1 1 0 2 0 1 2 1 0 0 0 1 1 0 2 0 0 0 0 1 0 0 0 0 0 0 1 2 0 1 0 0 0 0 0 1 2 1 1 0 0 0 1 0 0 0 0 1 0 0 0 0 0 0 1 0 1 1 2 2 0 1 0 1 0 0 0 0 1 0 0 0 1 0 1 0 0 1 1 0 0 1 1 1 0 1 2 2 1 2 1 1 0 2 0 1 1 0 1 1 2 2 0 1 0 2 2 2 0 1 0 0 2 2 2 1 1 1 0 1 1 0 1 1 1 1 2 2 1 2 2 2 0 0 1 2 0 2 1 2 1 0 0 1 1 0 0 0 1 0 2 0 2 2 0 0 1 1 0 0 1 1 1 1 0 2 1 1 0 1 1 1 1 1 1 0 0 0 0 0 0 0 0 0 0 0 1 2 0 0 1 1 0 0 0 0 0 0 0 0 2 1 0 1 1 0 0 0 0 1 2 2 2 2 0 1 0 1 0 0 0 0 0 0 1 1 1 1 0 1 0 0 0 0 1 1 1 1 2 2 0 0 2 1 0 0 0 0 0 0 0 1 0 0 1 0 0 0 0 1 2 0 0 1 0 0 1 0 2 2 1 2 1 0 0 0 1 1 0 2 1 0 0 0 2 1 1 0 2 0 2 2 0 0 0 2 0 1 1 0 2 0 0 0 0 0 0 0 0 2 1 1 1 2 0 1 0 0 0 1 0 0 0 1 0 1 0 1 0 2 0 0 1 0 1 1 1 1 2 1 2 1 0 0 0 0 2 0 0 0 0 0 0 0 0 2 2 0 2 0 0 2 1 0 0 1 0 0 1 1 0 0 1 0 0 0 0 0 1 1 0 0 0 0 0 0 0 0 2 2 1 0 1 0 0 1 0 0 0 0 0 0 2 0 0 0 0 0 1 1 1 1 1 1 1 1 0 0 2 0 2 2 2 0 0 0 1 0 1 0 0 0 1 1 2 0 0 0 0 1 1 0 1 1 1 1 1 1 2 0 1 1 1 1 1 1 1 1 1 0 0 0 0 0 0 0 1 0 0 0 0 1 0 0 0 0 0 1 1 0 0 0 0 2 0 0 2 0 0 1 1 0 0 2 2 0 0 0 0 0 0 1 1 0 0 2 1 2 2 1 1 1 1 1 1 2 0 0 0 0 0 0 1 1 0 1 0 2 0 2 1 0 2 0 0 1 0 2 2 0 0 1 1 0 0 0 0 0 0 1 1 1 0 1 0 1 1 1 1 0 0 0 0 2 0 0 0 0 1 0 1 2 1 0 2 1 1 0 1 2 1 1 1 2 0 1 0 1 0 1 1 0 0 2 0 1 0 0 0 0 0 0 0 1 1 0 0 0 1 0 0 1 0 0 2 0 1 0 0 1 0 2 0 0 1 0 0 0 1 0 0 1 0 2 1
41 0 0 0 0 0 1 1 1 1 1 1 0 0 0 0 0 2 1 1 1 0 1 0 0 0 0 1 1 2 1 0 1 2 1 0 2 0 0 0 0 0 1 1 0 0 2 0 0 0 0 0 0 0 2 1 0 1 1 1 1 0 0 1 0 0 2 1 0 0 0 1 1 1 0 1 1 0 0 0 2 0 0 0 2 0 0 1 2 2 1 2 0 1 1 1 0 1 0 1 1 0 1 0 1 0 2 1 1 0 0 1 0 2 0 2 0 0 1 0 1 0 2 2 0 0 0 0 1 0 0 0 0 0 0 0 0 0 0 2 2 0 0 0 0 0 0 0 1 1 1 1 0 0 0 0 0 0 0 2 1 0 1 2 0 1 1 1 0 1 0 1 1 2 2 1 2 1 0 1 0 1 0 2 2 2 2 2 0 1 0 2 1 0 1 2 2 2 0 1 1 1 0 0 2 0 0 1 1 0 0 2 1 0 0 2 0 0 2 1 0 0 0 2 0 1 1 0 0 0 0 1 0 0 2 0 1 2 0 0 0 0 1 0 0 0 0 0 2 0 0 0 0 0 0 2 1 1 0 1 0 1 0 0 1 1 1 1 2 0 0 2 2 2 0 1 0 1 2 0 2 1 0 2 2 1 0 2 0 2 1 1 1 1 2 0 0 0 0 1 0 0 1 1 0 0 0 0 0 0 0 1 0 1 1 1 1 1 1 0 0 2 1 0 0 0 1 1 1 1 0 0 0 0 0 0 0 2 1 2 2 2 2 0 1 0 0 0 2 2 0 0 0 0 0 0 0 0 0 2 2 0 1 0 1 0 1 2 2 0 1 1 1 1 1 0 0 0 1 1 0 1 0 0 1 0 0 0 0 0 0 0 0 0 2 0 1 0 1 1 1 1 0 2 0 1 1 1 0 1 0 0 0 1 1 0 0 0 0 0 0 0 0 1 1 2 2 1 2 0 1 0 0 2 2 0 0 1 0 0 1 1 0 0 0 0 0 0 0 0 0 0 1 2 1 1 1 2 1 2 0 0 1 1 0 1 1 2 2 1 1 1 1 1 2 0 2 1 1 0 0 2 0 0 0 0 0 0 2 0 0 0 1 1 0 0 1 2 2 2 1 2 2 0 1 1 1 0 1 0 2 0 0 1 0 1 1 0 1 1 1 1 0 0 0 0 0 1 1 2 0 0 0 0 0 0 1 0 1 0 2 2 0 1 1 0 0 1 1 0 0 0 0 0 1 1 0 0 0 0 0 0 0 0 0 0 1 1 2 1 1 2 0 0 0 0 0 2 2 2 2 0 2 0 1 1 1 0 0 0 0 2 0 0 0 0 1 0 0 0 0 2 0 0 1 2 0 0 0 2 1 0 0 1 0 1 2 0 0 1 0 1 0 0 0 0 1 2 0 0 0 1 0 0 0 0 2 0 2 2 1 2 0 0 1 0 1 0 0 1 0 0 1 1 2 2 0 2 2 0 0 0 1 0 1 0 0 2 1 0 2 0 0 0 0 1 1 0 0 1 0 0 2 0 0 1 1 2 0 1 1 1 0 1 0 0 2 0 0 2 0 1 1 1 1 2 1 2 0 0 1 1 0 0 0 0 0 1 1 0 0 0 1 1 1 1 0 0 0 0 0 0 0 1 0 1 1 0 1 1 0 0 0 0 0 2 2 0 0 1 1 1 0 0 0 0 0 0 2 2 0 0 1 1 1 1 1 1 0 1 0 0 1 0 0 0 1 2 1 0 1 2 0 0 1 1 0 1 1 2 0 1 2 1 1 0 1 0 0 0 0 2 0 0 0 0 1 0 1 2 1 1 1 1 1 2 0 0 1 1 0 1 1 0 2 1 0 0 0 0 0 0 0 1 0 1 0 0 0 0 0 0 0 0 0 0 0 0 0 2 0 0 0 2 0 2 0 0 0 0 0 2 0 0 0 2 0 0 2 1 1 0 0 1 1 2 0 0 1 1 1 0 2 0 0 0 0 1 0 2 0 0 0 0 2 0 2 1 0 1 0 1 2 1 2 2 0 1 0 0 0 0 1 1 2 2 0 1 2 1 0 2 2 2 0 1 1 1 0 0 2 1 1 2 1 1 0 0 1 1 0 0 1 0 0 1 2 0 0 0 2 0 2 0 1 0 0 0 0 0 1 0 0 0 0 1 1 0 0 0 1 0 0 0 0 1 1 0 2 0 0 2 1 1 0 0 1 0 0 1 0 0 0 0 1 0 0 0 1 0 2 2
42 1 0 0 0 0 0 1 1 2 0 0 1 1 1 0 0 2 1 1 1 1 0 0 0 0 1 0 1 2 1 0 2 2 0 0 1 1 1 0 0 0 0 1 0 1 0 0 1 1 1 0 2 2 0 1 1 1 1 0 1 1 0 2 1 1 1 0 0 0 1 0 2 2 1 2 2 0 2 0 2 0 1 1 0 0 0 1 2 2 1 1 1 0 2 2 0 1 0 1 1 0 1 0 1 0 2 1 1 1 0 1 0 1 1 1 1 0 1 0 1 0 2 2 0 0 0 0 2 0 0 0 0 0 1 0 1 0 0 2 2 0 0 0 0 0 0 0 0 0 0 1 0 1 1 0 0 1 0 1 2 1 0 2 2 2 2 0 0 1 0 1 1 1 2 1 1 1 0 1 0 1 0 2 2 2 1 1 0 0 0 1 0 0 0 1 1 1 0 0 0 0 0 1 2 0 1 1 0 0 1 1 2 0 0 2 0 2 0 0 0 0 0 2 0 1 1 1 1 1 1 2 0 0 2 0 0 2 0 0 0 0 1 1 2 1 1 0 2 0 0 0 0 0 0 0 0 0 0 0 0 0 0 0 0 0 0 0 2 0 1 2 1 1 0 0 0 0 2 0 0 0 1 2 2 0 1 1 0 1 0 0 1 0 2 0 1 1 0 1 0 0 1 1 0 0 0 1 1 0 1 1 0 2 1 0 1 0 2 0 0 1 0 1 1 0 2 2 0 1 0 0 0 0 0 0 0 1 0 0 1 2 2 0 0 0 1 0 1 1 0 1 1 1 1 0 0 0 0 0 0 0 2 0 2 1 0 2 2 0 2 0 0 2 0 0 0 0 1 1 0 1 0 0 1 1 0 0 0 0 0 0 1 0 2 1 1 0 1 1 1 1 0 0 0 0 1 1 0 1 0 0 0 0 2 1 0 0 0 0 0 0 1 2 0 1 0 0 1 0 1 0 1 0 0 1 0 2 0 0 1 1 1 1 1 2 1 0 0 0 0 0 1 2 2 1 2 1 0 0 2 0 0 0 0 1 1 0 0 0 2 0 2 2 1 1 1 0 0 1 1 1 1 1 1 0 1 0 2 0 0 0 0 1 1 1 1 1 1 2 1 2 1 1 1 1 2 1 0 1 0 1 0 0 1 1 0 0 2 1 2 1 0 1 0 0 0 0 0 2 0 2 2 1 1 0 2 1 0 1 0 1 0 1 1 0 0 1 1 0 0 0 0 0 2 0 2 0 0 0 0 0 0 1 0 0 0 2 1 0 1 0 0 0 0 0 0 0 0 0 1 2 2 0 2 0 0 0 0 0 1 1 0 1 2 0 1 1 1 0 1 2 0 0 2 2 0 0 0 2 0 0 0 0 0 0 1 0 0 0 1 1 0 0 0 1 1 1 0 0 2 0 0 2 0 1 2 2 1 1 0 0 0 0 1 0 2 0 0 1 0 1 0 1 1 2 0 1 0 0 0 0 0 0 1 0 1 2 0 0 1 0 0 1 0 0 2 0 0 0 0 1 1 0 0 1 1 2 0 1 0 1 0 0 0 0 0 0 0 1 0 1 0 0 0 1 1 2 0 0 1 1 0 1 0 0 0 1 1 0 0 0 0 2 0 0 1 1 1 1 1 1 0 0 0 1 1 0 1 1 1 0 0 0 1 0 1 1 0 0 0 0 0 0 0 2 0 0 0 0 0 0 1 1 0 1 1 0 0 0 0 0 0 0 0 0 1 1 1 1 2 2 1 0 0 2 0 2 2 1 1 0 1 1 0 1 1 1 0 1 0 0 0 0 0 0 0 1 0 1 0 0 0 0 0 2 0 1 2 2 2 2 0 0 2 1 1 0 0 0 0 0 1 0 0 1 1 1 2 1 0 1 0 0 0 0 0 1 1 0 1 0 0 2 0 0 0 0 0 2 0 1 0 0 1 0 0 0 2 0 0 0 1 1 1 1 0 2 0 0 0 2 2 0 0 0 0 1 0 2 0 0 0 0 1 0 1 2 1 0 0 0 2 0 2 0 0 1 0 0 0 0 1 1 1 0 1 0 1 1 0 1 2 2 0 0 1 2 0 0 2 0 0 1 1 1 1 0 1 1 1 2 2 1 1 0 2 0 2 0 2 0 2 1 0 0 1 0 0 0 1 0 1 0 1 1 1 0 0 0 1 0 0 0 1 0 0 0 1 0 0 2 0 0 0 0 1 1 0 1 1 0 0 0 2 0 0 0 1 0 0 0
43 0 0 0 0 0 1 1 1 1 0 1 0 1 1 0 0 2 1 1 1 0 0 2 0 0 1 2 2 2 1 1 2 2 2 1 2 1 0 0 0 0 0 0 0 0 1 0 0 2 2 0 1 1 0 1 1 0 0 0 0 1 0 0 0 0 0 1 1 1 0 1 2 2 1 2 2 0 1 0 1 0 0 0 2 0 0 0 2 2 0 1 0 0 0 2 1 0 0 0 0 0 1 0 1 0 2 1 1 0 0 1 0 0 0 0 0 0 1 0 1 0 1 1 0 0 0 0 2 0 0 0 0 0 0 0 0 0 0 1 0 0 0 0 0 0 0 0 1 1 1 1 0 1 0 0 0 2 0 0 1 1 2 2 1 2 1 0 0 2 2 0 0 0 0 0 1 1 0 1 0 1 0 2 2 2 1 2 1 0 2 1 2 0 2 2 1 1 0 0 0 0 0 2 2 0 1 1 0 0 1 1 2 0 0 2 1 1 1 0 1 1 0 2 0 0 0 1 1 1 1 1 1 1 1 0 0 2 0 0 0 0 1 1 2 1 1 0 1 1 1 1 0 0 0 2 2 2 0 0 0 0 0 0 1 0 1 0 1 1 0 1 1 1 1 1 0 0 2 0 1 0 1 1 2 1 0 0 0 2 0 0 1 0 2 0 1 2 0 1 0 0 1 1 0 0 0 1 0 0 0 2 0 2 1 0 1 0 0 0 0 1 1 2 0 0 0 2 1 0 0 2 0 0 0 0 0 0 0 0 0 1 2 0 0 0 0 1 2 1 1 0 0 0 0 0 0 0 0 1 2 1 1 0 0 1 0 1 1 0 1 1 1 2 0 0 0 1 0 2 0 0 1 0 0 0 1 0 0 0 0 0 0 0 2 0 1 2 0 0 0 0 1 2 1 0 0 1 0 2 0 0 0 0 1 0 0 2 0 0 0 2 0 1 1 1 1 0 0 0 0 0 0 0 0 1 0 2 0 0 1 2 0 0 0 1 0 0 1 0 0 1 0 2 1 1 1 2 1 1 1 0 0 0 0 2 0 0 0 0 1 1 1 1 2 0 2 0 0 2 2 1 1 1 0 1 0 1 0 0 2 1 1 2 1 0 2 1 1 2 1 2 1 1 1 1 1 0 0 1 0 1 0 0 1 1 0 0 2 1 1 1 0 1 1 0 0 0 0 2 1 0 1 1 1 0 1 1 1 0 1 1 0 1 1 0 0 2 2 0 0 0 0 0 1 1 0 1 0 2 1 0 0 0 0 0 0 0 1 0 0 0 1 0 0 1 1 0 2 0 2 0 1 0 0 0 0 2 0 1 0 1 0 1 2 0 0 0 0 0 0 2 0 0 2 2 1 0 0 2 0 0 0 0 0 0 0 0 0 0 0 0 0 0 0 0 2 2 0 0 1 0 1 1 0 0 2 1 2 1 0 0 0 2 1 0 2 1 0 1 0 1 2 0 1 0 0 2 2 0 0 0 1 2 0 1 0 2 0 0 0 0 0 0 1 0 2 0 0 1 0 1 2 0 0 1 2 2 0 0 2 0 1 0 0 0 2 0 0 1 0 1 0 0 0 1 2 1 0 0 0 0 0 1 0 0 0 0 0 0 0 1 0 2 0 0 0 0 2 1 0 0 1 0 0 0 1 0 0 1 0 0 0 1 1 0 1 0 0 0 0 0 0 0 0 2 0 0 1 0 0 0 2 1 0 0 0 1 0 1 0 0 0 1 1 0 1 1 1 1 2 2 1 0 0 2 0 1 1 2 0 1 1 0 0 0 1 0 0 1 1 2 0 0 1 1 0 0 1 2 0 0 0 0 0 2 0 2 0 1 1 1 0 1 2 2 2 0 0 1 0 0 0 1 0 1 0 2 2 1 1 2 1 0 0 2 2 1 1 1 0 0 0 1 1 0 1 0 0 0 1 2 0 0 0 0 0 0 1 1 0 0 0 1 1 1 0 0 1 1 2 0 2 0 0 1 0 0 1 1 1 0 0 0 2 1 1 2 0 1 0 1 0 0 2 0 0 0 2 1 1 0 0 0 1 1 1 0 2 0 0 2 2 0 1 1 1 1 1 1 2 0 0 1 0 0 1 1 2 1 0 2 2 2 2 2 1 0 0 0 1 1 2 0 0 0 0 1 1 1 0 2 1 0 1 1 1 0 0 0 1 0 0 0 0 2 0 0 1 0 0 1 1 0 0 0 0 0 0 0 0 1 1 0 2 0 0 1 2 1 2 0
44 1 0 0 0 0 1 2 2 1 0 0 1 1 1 0 0 1 0 0 2 0 1 0 0 0 1 1 1 1 1 0 1 1 1 1 1 0 0 0 1 0 0 1 0 0 1 0 1 0 0 0 0 0 2 1 1 0 0 0 0 1 0 1 1 1 0 1 0 0 0 1 2 2 2 2 2 0 2 0 0 0 0 1 2 0 0 0 1 2 1 1 0 0 1 1 0 0 0 0 0 0 2 0 0 0 2 2 0 0 0 0 2 2 2 2 2 0 1 0 0 1 0 0 0 0 0 2 2 1 0 0 0 0 1 0 1 0 0 0 0 0 0 0 0 0 0 0 0 0 0 0 0 0 1 0 0 1 0 2 1 2 2 2 1 2 1 1 0 1 1 0 2 1 1 0 2 2 0 2 0 2 1 1 1 0 1 1 0 0 0 1 1 1 1 2 0 2 0 1 1 1 1 1 2 0 1 0 2 0 2 0 0 0 0 2 0 1 1 0 1 2 1 2 0 2 2 0 0 0 0 1 1 1 1 0 0 1 0 0 0 0 2 2 2 0 0 0 2 0 0 0 0 0 0 2 1 1 0 0 0 0 0 0 1 0 0 1 1 0 0 2 0 0 0 0 1 0 2 0 0 1 0 0 2 2 0 0 1 2 0 2 0 0 2 0 1 0 0 1 0 0 1 1 0 0 0 1 0 0 0 2 0 2 1 0 2 0 0 0 0 0 0 2 0 0 0 1 1 1 0 1 0 0 0 0 0 1 0 1 1 1 1 0 1 0 0 0 2 2 1 0 2 2 1 1 1 0 0 0 0 0 2 0 2 0 0 2 2 1 2 0 0 2 0 0 0 2 0 2 0 2 0 0 1 1 1 0 0 0 0 0 1 0 1 0 1 0 0 0 0 1 0 1 0 0 1 1 0 2 0 2 0 1 1 0 0 0 0 1 1 1 0 0 0 1 0 0 1 0 1 0 0 0 0 0 1 1 1 1 2 0 0 1 2 2 1 1 1 0 0 0 1 2 1 1 1 2 0 2 0 0 0 0 0 0 2 1 2 0 1 0 1 1 1 0 0 0 0 0 0 1 2 2 1 1 1 0 1 1 0 0 1 1 1 0 1 2 2 0 0 1 1 1 1 1 2 1 0 0 0 0 0 0 1 1 0 0 0 2 2 0 1 1 1 0 0 1 1 1 1 0 0 0 0 0 1 0 2 2 1 2 0 1 1 1 0 1 1 0 0 0 0 0 2 0 0 1 0 1 0 0 0 0 0 0 2 1 0 0 0 0 1 0 0 1 1 0 1 0 1 1 2 0 1 1 1 0 0 0 0 0 1 0 0 0 0 0 0 0 0 2 1 0 0 1 1 0 0 1 0 0 0 0 0 0 0 0 0 0 0 0 0 0 1 1 1 1 0 0 0 0 1 2 0 0 2 2 2 2 0 0 0 2 2 0 1 0 0 1 1 1 1 1 1 1 0 2 1 0 0 0 1 1 1 1 0 2 1 1 1 1 0 0 0 0 2 0 0 0 2 0 2 0 0 2 2 2 1 1 0 2 1 0 1 0 2 0 0 0 0 1 0 0 1 2 2 2 0 0 1 1 0 1 0 0 0 1 1 0 0 0 0 2 0 0 1 0 0 0 1 1 0 0 0 0 0 0 0 1 0 1 0 0 1 0 1 0 0 0 0 0 0 0 0 2 0 0 0 0 0 0 0 1 1 1 2 0 1 2 0 0 0 0 0 2 1 1 0 2 2 1 1 0 0 2 0 2 1 1 1 1 1 0 0 0 1 1 0 2 2 2 0 1 0 0 0 1 0 1 0 0 1 1 1 2 0 2 1 2 1 1 1 2 2 2 2 0 0 0 1 1 1 1 0 1 0 1 1 1 0 1 0 1 0 0 1 0 0 0 2 0 0 1 1 0 1 0 0 0 0 1 1 0 0 1 1 0 1 1 0 0 1 1 1 1 0 1 1 2 2 0 1 0 0 0 1 0 0 1 1 0 0 1 1 0 1 2 0 0 0 2 2 1 2 1 0 1 0 0 0 0 1 1 1 1 1 1 2 1 0 2 1 0 2 2 2 2 0 0 2 2 0 2 0 0 0 1 1 0 0 0 2 1 1 1 2 1 0 0 2 0 2 1 0 0 1 1 0 0 2 0 1 0 1 1 1 0 1 0 1 0 0 0 0 1 0 0 2 0 0 0 1 1 0 0 1 1 0 1 1 0 0 0 0 0 0 0 1 0 0 0
45 0 0 0 0 0 0 2 2 1 0 1 2 2 1 1 0 0 0 1 1 1 0 0 0 1 0 0 1 1 1 1 1 1 1 1 1 0 0 0 0 0 2 2 0 0 0 1 0 0 0 0 0 1 0 1 1 0 0 0 0 1 0 1 0 0 2 0 0 1 1 1 1 1 0 1 1 0 1 0 1 0 0 0 2 1 0 1 2 2 1 1 1 0 0 2 0 0 0 0 0 0 0 1 0 0 2 1 1 0 0 1 1 2 1 2 1 0 2 0 0 1 1 1 0 1 0 2 2 2 0 0 0 0 1 0 1 0 0 0 1 0 0 0 0 0 0 0 1 1 1 2 0 0 0 0 0 0 1 0 2 0 2 2 0 2 1 0 2 0 0 2 0 1 1 0 2 0 0 0 0 1 0 0 0 0 0 1 0 0 0 2 1 1 1 2 1 1 0 0 0 0 0 2 2 0 0 0 1 0 2 2 1 0 0 2 1 0 2 2 0 0 0 2 0 0 0 0 0 0 0 0 0 0 2 0 0 2 0 0 0 0 2 2 2 0 0 0 2 0 0 0 0 0 0 2 1 2 0 0 0 0 0 0 1 0 1 0 2 1 1 2 1 1 0 0 1 2 2 0 1 1 0 1 1 1 0 1 0 2 2 1 1 0 2 0 0 1 0 1 0 0 2 0 1 0 1 0 1 0 1 2 0 2 0 0 1 0 0 0 0 2 0 1 1 0 1 2 1 0 0 2 0 0 0 1 1 1 0 2 0 1 1 1 1 0 0 0 2 2 0 0 2 2 2 0 0 0 0 1 1 0 1 0 1 0 1 2 2 0 2 0 1 2 0 1 0 0 1 1 0 1 0 0 2 2 0 0 0 0 0 0 1 0 2 2 2 0 1 0 0 1 0 2 0 0 0 0 0 1 0 1 0 0 0 0 0 0 0 1 1 1 0 1 1 2 2 0 1 0 1 0 0 1 1 1 0 2 0 0 2 0 0 1 1 1 0 1 0 0 0 1 1 1 1 1 1 0 0 0 2 0 1 1 0 1 1 2 2 1 1 1 2 2 2 0 0 0 0 0 1 0 0 0 0 1 0 0 1 0 1 1 0 1 1 1 1 2 2 1 0 1 2 0 2 0 2 0 0 1 0 0 1 0 2 0 0 0 1 2 2 0 0 1 1 0 0 0 0 2 0 2 1 1 0 0 0 1 1 1 0 2 1 1 1 0 0 2 2 0 0 0 0 0 2 0 1 1 0 1 0 0 0 0 0 0 1 0 0 0 0 1 1 0 1 0 1 2 2 2 2 0 1 0 0 0 0 1 1 1 0 1 0 0 0 1 0 0 0 0 2 2 1 0 2 2 2 0 0 0 0 0 0 0 0 0 1 0 1 0 0 1 0 1 0 1 1 2 0 0 2 0 0 2 0 0 2 0 2 2 1 2 0 1 1 0 2 0 0 1 0 2 0 1 2 2 1 2 1 0 0 0 1 1 0 1 0 2 1 0 1 2 0 0 0 2 0 0 0 0 2 0 2 1 1 2 0 1 1 1 0 1 0 0 0 0 0 1 0 2 0 2 0 0 1 2 1 1 1 1 2 2 0 1 0 0 0 1 2 0 0 0 0 1 0 0 0 0 1 1 2 2 0 0 0 0 1 0 1 1 0 0 0 0 1 0 1 0 0 0 0 0 0 0 0 2 1 0 0 0 0 0 2 1 0 0 0 1 0 1 1 0 0 1 1 0 1 1 1 1 1 1 0 1 1 1 0 1 0 2 0 2 1 2 0 1 1 1 0 0 0 1 0 0 0 0 1 0 1 2 0 0 1 1 1 2 1 2 1 1 1 1 1 0 2 0 0 0 0 0 1 1 1 0 0 0 0 0 0 0 0 0 1 0 0 1 1 0 0 0 2 0 0 0 1 0 1 1 0 0 0 2 0 0 0 1 1 0 1 0 1 0 1 0 1 2 0 1 0 2 2 0 1 0 0 1 0 1 0 2 0 0 1 0 1 0 1 0 1 1 0 1 1 0 1 2 0 0 0 1 1 0 0 0 1 1 1 1 1 1 0 1 1 0 1 1 0 1 0 0 2 0 0 1 0 1 1 0 0 0 0 2 2 0 0 2 1 0 2 1 2 0 1 0 0 0 1 0 0 1 1 1 1 0 0 0 0 0 1 1 0 0 0 1 0 0 0 0 2 0 0 2 1 1 0 0 1 0 0 1 0 0 0 0 0 0 0 0 2 0 1 1
46 1 0 0 0 0 2 1 1 1 1 1 0 1 1 0 0 1 2 1 1 0 1 0 0 0 0 1 2 2 1 0 1 1 1 0 1 0 0 0 0 0 1 1 0 1 1 0 0 1 0 0 0 1 1 2 0 0 1 0 1 1 0 0 0 0 1 0 0 0 0 1 2 2 1 2 2 0 2 2 0 0 0 0 2 0 0 0 2 2 0 0 0 0 2 2 0 1 1 1 0 1 1 0 0 1 2 2 1 1 1 1 0 2 0 0 0 0 1 0 1 1 1 1 0 0 0 0 2 0 0 0 0 0 0 0 0 0 0 1 1 0 0 0 0 0 0 0 0 0 0 1 0 1 0 0 0 0 1 1 2 0 1 1 0 2 0 1 1 0 0 1 0 2 1 1 1 0 0 0 0 0 1 2 1 0 2 2 0 2 0 2 2 1 2 1 2 2 0 0 0 0 0 1 2 0 1 0 0 0 1 1 0 0 0 2 0 0 1 0 1 1 0 2 1 0 1 0 0 0 0 1 0 0 2 0 0 2 1 1 0 1 2 2 2 0 0 0 2 0 0 0 0 1 0 1 0 2 0 0 0 0 0 0 1 0 1 1 0 0 0 2 1 1 0 0 1 0 1 0 0 1 2 2 2 0 1 2 0 2 1 0 0 0 2 0 2 1 0 2 0 0 1 1 0 0 0 0 1 0 1 2 0 2 2 0 1 0 0 0 1 2 1 2 1 0 1 1 0 0 0 2 0 1 0 0 0 2 0 0 0 0 2 0 1 0 0 0 2 2 0 0 1 1 0 1 1 0 0 0 1 1 2 0 2 0 1 2 2 0 2 0 0 2 1 0 0 0 2 0 1 1 0 0 1 2 1 0 0 0 0 0 0 0 1 0 1 0 0 0 0 1 1 1 0 0 1 1 0 2 0 0 0 0 0 0 2 1 0 0 0 1 0 2 2 2 2 1 1 0 1 0 0 0 0 1 0 1 1 1 1 2 0 0 0 1 1 1 1 0 0 1 0 1 0 0 0 2 1 2 0 0 1 1 0 1 1 2 2 0 1 0 2 2 2 0 2 1 1 0 1 2 1 1 0 1 0 1 0 1 1 1 0 1 1 1 1 2 2 2 0 2 1 1 1 2 1 2 0 0 0 0 0 1 1 1 1 0 2 2 2 0 1 2 0 2 2 1 1 1 1 0 0 0 0 0 0 0 1 1 0 1 0 0 0 1 0 2 2 0 0 0 0 0 0 2 0 0 1 0 0 0 0 1 0 0 1 1 2 0 1 1 0 0 0 0 0 0 1 0 2 1 1 0 1 1 1 2 0 2 0 0 2 0 0 0 0 0 0 0 0 2 0 0 1 1 1 0 0 0 2 0 0 0 0 0 0 0 0 1 0 1 0 0 0 0 2 1 0 0 0 0 0 2 0 0 2 1 2 2 0 0 0 1 2 0 2 0 0 0 0 1 1 0 1 2 0 2 2 1 1 0 0 1 0 0 0 1 1 0 2 0 0 0 0 0 2 0 1 1 1 1 2 0 1 2 1 2 1 1 0 1 0 1 0 0 1 0 0 1 1 0 0 0 1 0 1 1 1 0 1 1 0 2 0 0 0 1 1 0 0 0 0 2 0 1 0 0 0 0 1 1 0 0 0 0 1 0 1 2 0 2 0 0 0 1 1 0 0 1 0 1 1 0 0 1 1 0 2 2 0 0 1 0 0 0 1 1 0 0 0 0 1 2 1 2 2 1 1 1 2 2 2 0 0 2 0 2 1 1 1 1 2 0 2 0 0 1 0 1 1 1 0 0 1 0 0 0 0 2 0 1 2 2 2 2 0 2 1 2 2 1 1 1 2 1 1 0 1 0 2 2 0 0 0 1 1 0 0 0 0 0 0 0 0 0 0 1 1 0 2 1 0 1 0 0 0 0 1 0 0 2 1 0 0 2 0 0 2 1 0 0 0 0 2 2 1 2 2 2 2 0 2 0 0 0 0 0 0 2 0 0 0 0 2 1 1 0 1 2 0 0 2 0 2 0 1 1 0 0 0 0 0 0 0 0 1 0 1 0 0 1 2 1 0 0 1 2 0 0 0 0 0 1 0 0 1 0 1 1 0 1 2 1 1 0 0 0 1 0 1 0 1 2 1 0 2 0 0 2 0 2 1 0 0 0 0 1 1 0 1 0 0 1 1 1 0 1 2 2 0 2 0 0 0 0 0 1 1 0 0 0 0 0 0 0 0 0 0 0 2 2
47 1 0 0 0 0 0 1 2 0 0 1 0 1 1 0 0 1 1 0 1 0 1 1 0 1 0 2 2 1 0 2 2 2 1 0 2 1 0 1 0 1 0 0 0 2 1 0 0 0 0 0 1 1 1 1 0 1 1 0 1 1 0 1 1 1 1 1 0 0 0 1 1 1 1 1 1 0 1 0 1 0 1 1 1 0 0 0 2 2 0 0 1 0 0 1 0 1 0 1 0 0 0 1 1 1 2 2 0 0 2 2 2 2 2 2 2 0 0 0 2 0 2 2 0 2 0 0 2 1 0 0 0 1 0 0 0 0 0 1 0 0 0 0 0 0 0 0 0 0 0 1 1 0 0 1 0 0 0 1 1 2 1 2 1 1 1 1 1 0 0 1 0 2 1 0 2 0 0 0 0 0 0 2 1 1 1 2 1 0 1 0 0 1 1 2 1 2 0 0 0 0 0 0 2 0 1 0 1 0 1 1 1 0 1 1 0 1 2 0 2 2 1 2 0 2 2 0 0 0 1 0 0 0 2 0 0 2 0 1 0 0 2 1 1 0 0 0 2 0 0 0 0 0 0 2 2 0 0 0 0 0 0 2 1 0 0 0 2 0 0 0 1 1 1 1 0 1 0 0 0 1 2 2 2 0 1 2 2 2 0 1 0 1 2 1 0 0 0 1 0 0 2 0 1 1 1 0 0 0 0 1 0 2 1 1 2 0 0 0 1 2 1 1 1 0 0 2 0 0 0 2 0 0 0 0 0 2 0 1 2 2 1 0 2 0 0 0 2 1 0 0 2 2 2 0 0 0 0 1 1 0 1 1 0 1 0 2 1 0 1 1 1 1 1 0 0 0 1 1 1 1 1 0 0 1 0 0 0 0 0 0 0 0 2 0 0 0 1 0 0 1 0 0 0 0 2 0 0 2 0 1 0 0 0 0 2 1 0 0 0 1 1 1 0 1 0 1 1 0 0 1 0 0 0 1 0 1 0 1 2 1 0 1 0 2 0 0 0 0 0 1 1 2 2 1 2 2 1 1 1 0 1 0 0 1 1 0 2 2 0 0 2 2 2 0 2 0 0 2 1 1 1 1 0 0 0 2 0 0 1 0 0 2 1 0 1 1 1 2 1 2 1 1 1 1 1 1 0 1 0 0 1 0 1 0 0 1 1 1 2 1 1 2 0 0 0 0 0 2 0 1 1 0 1 0 0 0 2 0 1 2 0 0 0 0 0 1 2 1 0 1 0 0 2 0 0 0 0 0 0 0 1 0 0 0 1 2 1 0 1 0 0 0 0 0 2 0 1 1 2 0 0 0 0 0 0 1 0 1 1 0 2 0 0 0 0 0 0 0 0 2 0 1 1 2 1 0 0 1 1 0 0 0 0 0 0 0 1 0 0 0 0 1 0 0 1 0 0 0 1 0 1 1 0 1 2 1 2 1 0 0 0 0 2 0 2 0 0 0 1 1 1 1 2 2 0 2 2 0 0 0 1 1 1 1 0 2 1 0 1 0 0 0 0 0 2 0 1 1 0 1 1 1 0 0 1 1 0 1 0 1 0 0 0 0 0 0 0 1 0 1 0 0 1 2 1 2 0 0 0 0 0 1 0 1 0 0 0 0 0 0 1 2 0 1 0 1 0 0 2 2 0 0 0 0 1 0 0 1 0 1 0 0 1 1 2 0 0 0 0 0 0 1 2 1 0 0 0 0 0 0 1 0 0 0 0 0 0 1 0 1 1 0 0 0 1 1 1 1 1 1 1 1 1 0 1 2 2 2 0 0 1 0 1 0 0 0 0 0 0 1 0 0 0 0 1 1 0 1 0 0 1 1 1 2 1 1 1 1 0 1 0 0 1 1 0 0 0 0 0 0 0 0 0 0 0 1 1 0 1 1 0 0 0 0 0 2 2 0 1 1 0 2 0 0 0 0 0 1 0 1 1 0 0 2 0 0 1 1 0 0 1 0 2 2 0 1 1 2 2 0 2 0 0 0 0 0 0 2 0 0 0 0 1 0 1 1 1 1 0 1 1 1 1 2 0 0 0 1 1 0 0 0 0 0 2 1 2 0 0 2 2 1 0 1 0 2 0 0 2 1 0 1 0 0 0 2 2 0 0 0 2 2 1 1 1 0 0 1 2 0 2 0 0 1 1 2 0 0 2 0 0 1 1 2 2 0 0 0 2 0 0 1 0 1 0 0 2 0 0 2 0 0 1 0 0 0 0 0 0 0 0 1 0 0 0 1 2 1 0 0
48 0 0 0 0 0 0 2 2 1 0 0 1 0 0 0 0 1 1 1 1 1 0 1 0 1 2 0 1 1 0 2 2 1 2 1 2 1 0 0 0 0 0 0 0 0 0 0 1 0 0 0 2 2 0 0 1 0 0 0 2 0 0 1 0 0 2 0 0 0 0 1 2 2 1 2 1 0 2 1 0 0 1 1 2 0 0 0 2 2 0 0 0 0 0 0 0 1 0 1 1 0 0 2 0 0 2 1 1 0 1 2 0 2 0 2 0 1 1 0 1 0 1 1 1 0 0 1 1 1 0 0 0 0 0 0 0 0 0 0 2 0 0 0 0 0 0 0 1 1 0 0 0 1 0 0 0 0 0 0 0 2 1 2 0 2 0 1 1 0 0 1 1 1 2 1 1 2 0 2 0 2 0 1 1 1 1 0 0 0 2 0 1 0 1 1 0 2 0 1 1 1 0 1 2 0 1 0 1 0 2 0 2 0 1 1 0 1 1 0 1 1 0 1 0 0 1 0 0 0 0 0 0 1 0 1 1 2 0 0 0 0 2 2 2 0 0 0 2 0 0 0 0 0 0 0 0 2 1 1 1 0 0 0 0 0 0 0 2 0 0 2 0 0 1 0 0 2 2 0 1 1 1 2 1 0 1 1 0 2 1 1 0 1 1 1 0 0 0 1 0 0 1 1 0 0 1 0 0 1 0 2 0 2 0 1 1 0 1 0 0 2 1 2 0 0 0 2 0 0 0 2 1 0 0 0 0 2 0 1 0 1 2 0 0 0 0 0 2 2 0 0 2 2 2 0 0 0 0 2 2 0 1 0 0 0 1 1 1 0 2 0 0 2 1 0 0 1 0 2 0 1 1 0 0 0 1 0 0 0 0 0 0 0 1 1 1 0 0 0 0 0 2 2 0 0 0 0 0 0 0 0 0 0 1 0 0 1 0 1 1 1 1 1 0 2 1 0 1 0 1 0 0 1 0 2 0 0 0 0 1 1 0 0 2 2 1 0 0 0 0 1 1 2 2 1 2 2 2 1 1 0 0 0 0 1 1 1 1 0 1 0 2 2 2 0 1 0 0 0 0 2 0 0 0 0 0 1 0 2 0 0 1 2 2 1 2 2 2 2 0 2 1 1 1 1 2 1 0 1 0 1 0 0 1 0 0 0 1 1 1 0 0 2 0 1 0 1 1 1 1 0 1 1 1 0 0 1 1 1 1 1 0 2 1 0 0 2 2 0 1 1 0 0 1 1 1 0 0 0 0 0 1 0 0 0 0 1 1 0 1 0 0 0 0 0 1 2 2 2 2 0 2 0 2 1 1 0 0 0 0 0 0 0 1 0 0 0 0 0 0 2 1 0 0 1 2 0 0 1 0 0 0 0 0 0 0 0 0 1 1 1 0 0 0 0 2 2 0 0 1 0 1 0 1 0 0 2 2 2 2 2 0 1 2 0 1 0 1 1 0 2 0 0 1 2 0 2 2 1 1 1 1 1 0 1 1 1 1 1 0 2 1 0 0 0 1 0 2 2 0 0 1 0 0 1 0 2 1 1 0 1 0 1 0 0 2 0 0 1 1 1 1 0 0 1 1 1 1 0 0 0 0 1 0 1 0 1 1 0 0 0 0 2 0 0 0 0 0 0 0 0 0 0 0 0 0 0 1 1 0 1 0 1 1 1 2 1 0 0 0 0 0 1 1 1 0 1 0 1 0 0 0 1 1 1 1 0 0 1 0 1 0 0 0 0 0 1 1 1 1 1 1 1 0 1 1 2 2 2 0 0 1 1 0 1 1 1 0 1 1 1 0 0 2 0 2 0 0 2 0 0 1 0 0 1 1 2 1 2 2 1 1 0 0 2 0 0 0 0 0 0 0 1 0 0 0 2 2 0 2 2 1 0 0 1 1 0 0 0 2 0 0 2 0 0 0 0 0 0 2 1 0 0 0 1 1 0 1 1 1 0 0 1 1 1 0 2 0 0 0 2 0 0 0 0 2 2 1 2 0 0 0 0 2 0 2 2 0 0 0 2 1 0 2 1 1 0 1 1 1 0 0 0 1 0 1 0 2 0 0 2 2 1 1 0 2 0 1 0 1 0 0 2 0 0 0 1 2 2 0 1 2 2 0 1 0 0 0 1 1 0 2 0 0 0 0 1 1 1 0 1 1 0 0 0 0 0 0 0 1 0 0 1 0 0 1 1 1 1 0 1 1 1 0 0 1 0 0 0 0 0 0 0 0 0 0 0 0 0 1 1
49 0 0 0 0 0 0 0 1 2 0 0 1 1 1 0 0 2 0 0 2 0 0 0 0 0 1 2 2 2 2 0 1 1 2 1 2 2 0 0 0 0 0 0 1 1 2 0 0 1 1 0 0 0 2 2 0 1 0 0 0 1 0 0 2 2 0 1 0 1 1 2 2 2 0 2 2 0 1 0 1 0 1 1 0 0 1 0 2 2 0 0 1 0 1 1 0 0 0 0 0 0 0 2 0 0 2 2 0 0 1 1 0 2 1 2 0 0 0 0 2 0 2 2 0 2 0 1 1 1 0 0 1 1 0 0 1 0 0 1 1 0 1 0 0 0 1 0 0 0 0 0 0 0 0 0 0 2 0 1 1 1 0 0 0 1 0 0 1 1 0 1 1 1 1 2 2 2 0 2 0 2 0 1 1 1 1 0 0 0 1 0 1 0 1 2 0 2 0 0 0 0 0 1 2 0 1 0 2 0 2 0 1 1 0 2 0 1 1 0 1 1 0 2 0 0 0 0 0 0 0 0 0 0 2 0 1 2 0 0 0 0 2 1 1 0 0 0 2 0 0 0 0 0 0 0 0 0 0 0 0 0 0 0 0 0 0 0 2 0 0 2 1 1 0 0 0 0 1 0 0 1 1 2 1 0 1 1 1 2 1 2 2 0 2 0 0 1 0 1 0 0 2 0 2 1 0 1 0 0 0 1 0 1 1 0 2 1 0 0 0 2 1 2 1 0 0 0 1 2 0 0 0 0 0 0 0 2 0 1 0 0 2 1 0 0 0 0 1 1 0 1 2 2 1 1 1 0 0 2 2 0 2 0 2 1 0 2 2 0 2 0 0 2 0 0 0 0 1 1 2 0 1 1 0 0 1 2 2 1 1 1 0 1 1 1 1 1 1 1 1 1 0 2 2 0 0 1 0 2 0 1 0 0 1 0 0 0 0 1 1 1 0 1 2 2 1 0 1 0 0 0 1 2 1 1 0 1 0 0 1 2 0 0 0 2 0 1 1 1 1 0 0 2 1 0 1 1 1 1 2 0 0 0 0 1 1 2 2 1 2 1 1 1 1 1 1 1 1 0 0 2 1 1 0 0 0 0 1 0 1 1 1 2 1 1 1 2 2 2 0 2 1 1 1 1 2 0 0 0 0 0 0 1 1 1 1 1 0 2 2 0 2 2 1 1 1 1 1 1 1 1 1 0 1 0 1 0 0 2 0 0 0 2 2 0 0 1 2 1 0 1 0 0 2 0 0 0 0 0 0 0 0 1 0 0 0 1 1 0 0 1 0 0 0 0 2 2 2 2 2 1 0 0 0 0 0 2 1 2 0 1 1 1 1 1 1 0 0 0 2 2 0 0 2 2 0 0 0 1 0 0 0 0 0 0 1 0 0 0 0 0 0 0 0 2 0 1 0 0 1 1 0 1 0 0 2 1 2 2 1 1 0 1 1 0 2 0 0 0 0 1 1 0 1 1 0 1 1 0 0 0 2 1 1 1 0 2 0 0 1 0 1 0 0 0 1 0 0 0 1 0 2 1 0 1 1 1 1 0 0 0 0 0 0 0 0 0 0 0 0 0 0 0 1 2 2 2 0 0 0 0 0 2 0 1 0 1 1 0 0 0 0 1 1 0 0 0 1 0 0 0 0 0 0 0 1 0 0 1 0 0 0 0 0 0 0 1 0 1 1 1 0 0 0 2 1 0 1 1 0 0 1 2 0 2 2 1 0 1 2 0 1 1 1 2 0 0 0 2 2 2 2 0 0 2 0 1 1 2 0 1 2 0 0 0 1 1 0 1 1 1 0 0 1 1 0 0 0 1 0 1 1 0 1 1 1 1 0 1 1 0 0 1 2 1 1 0 0 1 0 0 0 0 0 0 0 1 1 0 1 1 0 0 0 0 0 0 0 0 2 0 0 2 0 0 0 1 1 0 1 2 2 0 0 0 1 0 1 1 0 0 1 0 1 2 0 2 0 0 0 2 2 0 0 0 0 0 0 2 0 0 0 0 2 0 2 0 1 0 0 2 2 1 2 1 0 0 1 1 0 0 2 2 2 1 0 0 2 0 0 2 2 1 2 2 0 1 0 0 2 1 1 2 1 0 1 0 0 0 0 0 1 2 0 0 2 1 1 1 1 0 2 1 0 1 1 0 0 0 2 0 1 0 1 1 1 0 0 0 0 0 0 0 1 2 0 0 0 0 0 0 0 0 1 0 1 1 0 1 0 0 1 0 2 0 0 0 0 0 1 0
50 0 0 0 0 0 0 1 1 1 0 2 1 1 1 0 0 0 0 0 2 0 1 0 0 0 0 2 2 2 1 1 1 1 0 0 0 2 0 1 1 0 0 1 0 1 1 0 0 0 0 0 0 0 2 0 1 0 0 1 0 1 0 0 2 2 1 0 1 2 1 1 1 1 0 1 1 0 0 0 2 0 0 0 2 0 0 0 2 2 0 0 2 0 0 2 0 0 1 0 0 0 1 1 0 0 2 1 1 0 0 1 1 2 1 2 1 0 0 0 2 0 2 2 0 2 0 1 2 2 0 0 0 0 1 0 2 0 0 1 1 0 0 0 0 0 0 0 0 0 1 1 1 0 0 0 0 0 0 1 1 1 1 2 1 2 2 1 1 0 0 2 0 2 1 1 1 1 1 1 0 1 0 0 0 0 0 1 0 0 1 1 2 1 2 1 2 2 0 2 2 2 1 1 2 0 1 0 0 0 0 2 0 0 0 2 0 0 1 0 1 1 0 2 0 1 1 0 0 0 0 0 0 0 2 0 0 2 0 0 0 0 2 2 2 0 0 0 1 1 1 1 0 0 0 0 0 2 0 0 0 0 0 0 1 1 0 0 2 0 0 2 0 0 0 0 0 2 2 0 1 1 2 2 2 0 2 2 1 2 0 1 0 0 2 0 0 0 0 2 1 0 2 0 1 1 0 0 0 1 0 2 0 1 0 0 2 1 0 0 0 2 1 2 1 0 1 2 0 2 0 1 0 0 0 0 0 1 0 0 0 0 1 0 0 0 0 0 2 0 0 0 1 2 0 2 2 0 0 2 2 0 2 0 2 1 0 0 0 0 2 0 0 2 1 1 0 1 0 2 2 1 0 0 1 0 0 0 0 0 0 0 0 0 2 0 0 1 0 0 0 0 2 2 0 1 0 0 1 1 1 2 0 0 1 0 0 1 0 0 0 1 0 2 0 1 1 0 1 0 1 1 0 0 0 0 1 0 0 0 1 1 0 0 1 1 1 0 0 0 0 0 2 2 2 2 2 1 0 1 2 0 0 0 0 1 1 1 2 0 1 0 1 1 1 0 0 0 0 0 1 2 0 0 0 1 0 0 1 0 1 1 2 1 1 1 2 1 1 2 1 2 1 1 1 1 2 1 0 1 0 0 0 1 1 1 1 2 0 2 2 0 0 1 0 1 0 0 0 2 1 0 0 0 0 0 2 1 0 1 1 1 0 0 0 0 0 1 1 0 0 0 0 1 2 0 0 1 0 1 1 0 0 1 0 0 1 0 1 1 0 1 0 0 0 0 0 1 1 1 1 0 2 0 2 0 0 1 1 1 0 2 1 0 0 0 0 1 1 0 1 1 1 0 2 2 1 0 0 1 0 0 0 0 0 0 0 0 1 0 0 2 0 0 0 0 2 2 0 0 0 1 0 1 1 0 1 0 1 0 0 0 0 0 1 0 2 0 1 1 0 2 0 2 0 2 0 2 2 0 0 0 1 2 0 1 0 1 0 1 0 0 0 0 0 1 1 0 0 0 2 0 1 0 0 0 1 0 0 0 0 0 0 1 1 0 2 1 0 2 0 2 0 0 1 2 2 1 0 0 0 0 0 2 1 0 0 1 1 0 0 0 0 2 0 0 0 1 0 0 1 1 0 0 0 1 0 0 0 1 0 1 0 0 1 0 1 1 0 0 0 0 0 0 0 1 0 2 0 0 2 1 2 1 0 1 2 0 0 2 0 2 0 0 0 2 1 1 1 1 2 0 1 0 0 2 0 2 2 2 0 0 2 0 1 0 1 2 0 2 2 2 0 0 2 1 0 1 1 1 0 0 1 1 1 2 0 1 2 2 1 2 0 0 1 1 0 0 0 1 0 0 1 0 0 0 0 0 0 0 0 0 1 0 0 1 1 0 0 1 1 0 0 2 0 0 0 0 0 0 0 1 1 0 0 1 0 0 1 1 0 0 0 0 0 0 0 0 2 2 2 0 2 0 0 0 0 0 0 2 0 0 0 1 1 0 1 1 1 1 0 1 0 1 2 1 0 0 0 1 0 0 1 1 2 0 1 0 1 0 0 1 2 2 2 2 0 0 0 0 0 0 0 1 0 0 0 1 1 0 0 0 0 1 0 0 0 1 1 0 2 0 1 0 0 0 1 1 1 2 0 2 0 0 1 1 1 0 0 0 0 1 0 0 0 0 1 0 2 0 0 2 0 0 0 0 0 0 0 0 0 0 0 1 0 0 0 1 2 0 0 0
51 1 0 0 0 0 0 2 2 1 0 1 1 1 1 0 0 1 1 1 1 0 0 0 0 0 2 2 2 2 2 0 1 1 2 1 1 2 0 2 2 0 0 0 1 1 2 1 0 0 0 0 0 1 1 2 0 0 0 0 0 2 0 2 1 1 1 1 0 1 1 1 2 2 1 2 2 0 2 0 0 0 1 1 0 1 0 0 1 1 0 0 2 1 1 1 0 0 0 0 0 0 0 0 2 2 2 2 0 0 2 2 0 2 1 2 1 0 1 0 1 0 1 1 0 1 0 1 1 1 0 0 0 1 0 0 0 0 0 0 0 0 0 0 0 0 1 0 0 0 0 0 0 0 1 0 0 1 0 0 0 2 1 2 1 1 1 0 0 2 2 1 1 0 2 2 0 1 0 1 0 1 0 0 0 0 0 0 0 0 2 0 0 1 1 1 1 1 0 0 0 0 0 2 2 0 0 0 2 1 1 1 1 0 0 2 0 1 1 0 0 1 0 2 0 1 1 1 0 0 0 1 0 0 2 0 0 2 0 0 0 0 1 1 1 0 0 0 2 0 0 0 0 0 0 2 1 0 1 1 1 0 0 0 0 0 0 0 2 0 0 1 1 1 0 0 0 0 1 0 1 1 0 1 1 1 0 0 1 1 0 1 1 0 2 0 0 2 0 2 0 0 2 0 1 0 0 1 1 0 0 1 0 1 1 0 2 0 2 0 0 2 1 2 1 0 0 2 0 0 0 1 1 1 0 1 1 0 0 1 0 0 2 0 0 0 1 0 1 1 0 1 2 2 0 1 1 0 0 1 1 0 0 1 0 0 0 2 2 1 2 0 0 2 0 0 0 0 0 2 0 1 0 0 0 0 1 0 0 0 0 0 1 1 2 2 2 0 0 0 0 0 1 2 1 0 0 2 0 2 0 0 0 0 1 0 0 0 0 0 1 1 1 1 1 2 0 0 1 1 0 1 0 0 0 0 1 1 0 1 2 2 1 1 0 2 0 0 0 0 0 0 1 1 1 1 1 2 1 1 1 0 1 1 0 1 1 1 1 0 1 0 2 2 2 0 2 0 0 1 1 0 2 2 2 0 2 0 1 1 1 0 0 1 0 0 2 1 1 2 1 2 2 0 2 0 2 0 0 1 0 0 0 0 2 0 0 1 1 2 2 0 1 2 1 0 0 0 0 2 1 1 1 2 1 0 2 0 1 0 0 2 0 0 0 0 0 1 1 0 0 0 0 0 1 1 0 0 0 0 0 0 1 0 0 0 0 1 1 0 0 1 0 0 0 0 1 2 2 2 2 0 1 0 1 1 1 0 0 0 0 0 0 0 0 0 0 0 0 0 0 2 0 0 2 2 2 0 1 0 1 0 0 0 0 0 1 0 0 1 1 2 0 2 0 0 0 2 0 0 1 0 0 1 0 0 1 2 2 2 1 2 0 1 2 0 2 0 0 1 0 2 1 1 1 1 0 2 2 1 1 1 1 1 0 1 0 2 1 0 1 0 0 0 0 0 2 0 1 1 0 1 2 0 1 2 1 1 0 1 0 1 1 1 0 0 1 0 0 1 0 2 0 0 0 1 1 1 0 0 0 0 1 0 0 0 0 1 1 0 0 0 0 1 1 1 0 0 2 2 1 1 0 0 0 1 0 0 1 2 1 1 0 0 0 0 0 1 0 1 1 1 0 1 1 1 1 1 0 0 1 0 2 2 0 0 0 0 0 1 0 0 0 1 0 0 2 0 0 2 2 2 0 0 0 2 0 2 2 1 1 0 1 1 0 1 1 0 0 0 0 0 1 0 1 1 1 1 1 1 0 0 0 0 0 2 2 2 1 2 1 1 0 1 2 1 1 0 0 0 1 1 1 0 0 1 1 1 2 0 1 1 0 0 0 1 1 0 0 1 1 0 0 2 0 0 0 0 0 1 0 1 0 0 0 0 0 0 1 1 0 0 1 1 2 2 0 0 1 0 1 0 0 0 0 0 2 0 1 1 1 0 2 0 1 0 1 0 0 1 0 0 2 0 1 0 0 0 0 0 0 0 0 0 0 0 2 0 1 0 0 1 2 2 0 0 1 0 0 1 2 0 0 2 0 0 0 0 0 0 0 0 2 2 2 2 0 0 0 0 2 0 1 1 1 0 1 0 0 1 0 1 1 0 0 0 0 0 0 0 1 0 0 0 0 1 1 0 1 0 0 1 0 0 0 0 0 1 0 1 1 0 0 1 0 0 0 0 1 0 0 0
52 1 0 0 0 0 1 2 2 0 0 2 0 0 0 0 0 1 0 1 1 1 1 1 1 1 2 1 2 1 1 2 1 1 1 0 1 2 0 1 1 0 0 1 0 1 2 0 1 0 1 0 0 0 1 2 0 0 0 0 2 0 1 1 0 0 1 0 0 0 0 0 2 2 1 2 1 0 2 0 0 0 2 2 0 0 0 0 1 2 0 0 1 0 0 1 0 1 0 1 1 0 0 1 1 1 2 1 0 0 0 0 0 0 0 1 0 0 1 0 1 0 2 2 1 1 0 1 2 1 0 0 2 2 0 0 2 0 0 0 2 0 0 0 0 0 1 0 0 0 0 1 1 1 1 0 0 1 0 1 1 1 1 2 0 0 0 1 0 1 1 0 0 2 1 0 2 1 0 2 0 1 0 2 0 0 2 2 0 2 0 2 2 1 2 2 1 1 0 0 0 0 0 0 2 0 1 0 1 0 1 1 0 0 0 2 0 0 2 2 0 0 0 1 0 0 1 0 0 0 0 0 0 0 2 0 0 2 0 1 0 0 2 2 2 0 0 0 2 0 0 0 0 1 0 1 1 1 1 1 1 0 0 0 0 0 0 0 0 0 1 2 1 1 0 0 1 1 0 0 0 1 0 2 2 0 1 2 0 2 1 1 0 0 2 1 1 0 0 0 0 2 2 0 1 0 1 1 0 1 0 2 0 2 1 0 2 0 2 0 0 2 2 2 1 0 1 0 1 1 0 1 0 0 0 0 0 1 1 2 1 1 2 0 2 0 0 0 1 0 0 1 1 1 1 0 0 0 0 0 1 1 0 1 0 0 2 1 1 0 2 0 1 2 0 1 0 1 0 2 0 0 0 1 1 1 0 0 0 0 0 0 1 0 2 2 2 0 0 0 0 0 0 1 1 0 1 0 0 1 0 1 0 0 2 2 0 0 0 0 0 1 1 0 0 2 0 0 1 0 1 0 0 2 2 0 0 0 0 1 1 0 0 1 1 1 0 0 0 0 0 1 0 2 1 0 1 1 0 1 1 0 1 1 0 0 2 1 1 0 1 0 1 0 0 1 1 0 0 0 0 2 0 0 0 1 0 0 2 1 0 0 1 0 0 1 1 0 0 2 2 2 2 0 2 0 2 0 0 2 0 0 0 1 0 2 1 0 1 1 1 0 2 2 2 0 0 0 0 2 0 0 0 0 0 0 1 1 2 1 0 1 0 1 1 0 0 1 1 0 0 0 0 0 1 2 1 0 0 1 1 0 0 0 0 0 1 1 0 1 0 0 2 0 1 1 2 1 2 1 2 0 2 0 1 0 0 1 1 1 1 0 1 0 1 1 1 0 0 0 0 2 0 0 1 2 1 0 0 2 0 0 0 1 0 1 1 0 0 0 1 0 0 0 0 0 1 1 0 0 0 1 0 2 0 0 2 0 2 2 1 1 0 1 2 0 2 0 0 0 0 1 0 2 1 2 0 1 1 0 0 0 1 1 0 1 0 1 0 1 1 1 0 0 0 0 2 0 0 0 0 0 2 0 1 1 1 2 1 0 1 0 0 2 0 0 2 0 0 1 0 1 0 0 0 2 2 1 0 0 0 0 0 0 0 1 0 1 1 0 0 0 2 2 0 2 0 0 1 0 1 0 0 0 0 0 2 0 0 1 0 1 0 1 1 0 1 0 0 1 0 1 0 0 0 1 0 1 0 0 1 0 2 1 0 1 1 0 0 1 2 1 0 1 1 0 1 1 1 1 1 1 0 0 1 1 0 2 1 2 0 1 1 1 0 1 0 1 0 2 2 2 0 1 0 0 2 0 2 2 0 0 1 1 1 2 0 2 0 1 1 1 0 1 2 1 1 0 0 0 1 1 0 0 0 0 0 1 1 1 0 1 1 0 0 1 1 1 1 0 1 0 0 2 0 0 0 0 0 0 0 1 0 0 0 1 1 0 2 1 1 0 1 0 2 1 0 0 0 0 1 0 2 0 0 0 0 0 1 1 0 0 1 0 2 0 2 2 0 1 0 2 1 1 2 1 0 1 0 2 0 0 0 0 0 0 1 1 1 0 0 1 2 2 1 1 1 1 0 0 2 0 0 0 1 1 1 1 2 1 0 2 0 0 0 1 2 0 1 0 1 0 1 1 0 0 1 1 0 0 1 0 1 0 0 0 0 0 0 0 1 0 0 0 0 1 1 0 0 0 0 0 0 0 1 0 1 2 0 0 0 2 0 0 1 0 0 0 1 0 1 0
53 0 0 0 0 0 0 0 2 2 0 1 1 0 0 0 0 0 1 2 0 1 0 0 0 0 0 2 2 2 1 0 1 0 1 1 1 2 1 0 0 0 0 1 0 1 1 0 1 0 0 0 0 0 2 2 0 0 0 0 1 0 0 1 0 0 0 0 0 0 1 0 2 2 1 2 2 0 1 0 1 0 0 0 1 0 1 1 2 2 1 1 0 1 0 2 1 1 1 0 0 0 0 0 0 0 2 0 2 1 0 1 0 1 1 2 1 0 0 0 0 1 1 1 0 1 0 2 2 2 0 0 0 1 1 1 0 0 0 2 0 0 0 0 0 0 0 0 0 0 0 1 0 1 1 0 0 1 0 1 0 1 1 2 0 1 2 0 2 0 0 2 1 2 2 1 2 1 0 1 0 1 0 1 1 1 1 2 1 1 1 1 2 0 2 2 1 2 0 0 0 1 0 2 2 0 0 0 1 0 1 0 1 0 0 2 2 1 1 0 1 1 1 2 0 0 0 0 0 0 0 0 0 0 1 0 0 2 0 0 0 0 2 1 1 0 0 0 2 0 0 0 1 0 1 1 1 1 1 1 1 0 1 0 0 0 0 0 2 1 1 1 1 1 1 2 0 2 2 0 2 2 0 1 1 1 0 1 0 2 1 1 1 1 2 1 0 1 0 0 0 0 2 0 0 0 0 0 1 0 0 2 0 2 1 0 2 0 0 0 0 2 2 0 0 0 2 0 1 0 0 1 0 0 0 0 0 1 0 0 0 0 2 0 2 0 0 1 1 0 0 2 1 1 0 0 0 0 0 0 1 1 0 0 0 1 0 2 2 0 1 1 0 2 0 1 0 1 0 2 1 0 1 1 0 0 0 0 0 0 0 0 2 0 2 2 2 0 1 0 1 1 1 2 1 1 0 0 0 2 0 0 0 1 1 0 0 1 0 1 1 2 1 0 0 1 0 0 2 2 0 2 0 1 1 1 0 1 0 0 1 1 0 1 1 1 0 1 0 0 0 0 1 2 2 1 2 2 2 2 1 0 0 0 0 2 0 2 2 2 2 1 2 2 1 1 0 0 0 0 0 2 1 1 1 0 1 1 0 0 1 1 1 2 1 0 2 2 2 2 0 2 2 0 2 1 2 0 1 0 1 0 0 1 0 2 1 0 2 1 2 1 0 2 0 1 1 1 1 1 1 1 0 0 0 0 1 0 1 2 1 1 0 2 0 0 0 2 2 0 0 0 0 0 1 2 1 2 0 1 1 0 1 0 0 0 1 1 1 0 1 0 1 0 0 1 1 1 1 1 2 1 1 0 0 0 0 2 2 2 0 0 1 0 0 0 1 1 0 0 0 2 0 0 1 2 1 0 0 2 1 0 0 0 0 0 0 0 1 0 0 1 0 2 0 0 0 2 0 0 0 0 0 1 0 0 2 1 2 2 0 0 0 1 2 0 2 0 0 0 1 2 1 0 2 2 0 2 2 0 0 0 2 0 1 1 0 2 1 0 1 0 1 1 0 0 1 0 1 1 0 1 1 1 1 1 0 1 0 0 0 1 1 0 1 0 2 0 0 1 0 1 0 0 1 2 2 1 0 0 1 0 0 2 0 0 0 0 0 0 0 1 0 2 0 1 0 1 1 1 2 2 0 1 0 1 1 0 1 1 0 0 0 0 0 1 1 0 0 0 0 0 0 2 1 1 0 0 0 0 0 1 1 0 0 0 0 0 1 2 2 0 0 0 0 0 0 0 1 1 1 1 1 0 1 1 0 2 2 2 0 0 2 0 0 0 2 1 0 1 1 2 0 1 1 1 2 1 1 1 0 0 1 1 1 2 1 1 0 0 0 0 2 1 2 1 1 0 0 0 0 0 0 0 0 0 0 0 0 0 1 1 1 0 0 1 1 1 1 0 0 0 0 1 1 0 1 0 1 0 0 1 1 0 0 0 1 0 2 0 1 0 1 0 2 2 1 0 2 1 1 0 0 0 0 0 2 0 0 2 0 0 0 0 1 0 1 2 0 0 0 2 2 0 2 1 1 1 1 1 0 0 0 0 1 1 1 1 2 1 0 1 2 2 0 1 0 2 0 0 2 0 0 2 0 0 0 1 2 1 0 0 2 1 1 2 2 0 1 0 2 0 1 0 0 1 2 2 0 0 2 0 1 0 1 1 1 0 0 0 1 0 0 0 0 1 0 0 0 0 0 1 1 1 0 1 1 0 0 0 0 0 0 0 0 0 0 0 1 0 0 0
54 1 0 0 0 0 0 2 2 1 0 1 0 0 0 0 0 2 1 1 1 1 0 0 0 0 1 2 2 2 2 0 0 0 1 1 2 1 0 1 1 0 0 0 1 1 1 0 0 0 0 0 0 0 2 1 1 0 0 0 0 2 0 1 0 0 1 0 0 0 1 0 2 2 0 2 1 0 2 0 0 0 1 1 1 0 0 1 2 2 0 1 1 1 2 2 0 1 0 1 1 0 0 0 1 1 2 1 1 0 1 2 0 1 1 1 1 0 0 0 2 0 2 2 0 2 0 1 2 2 0 0 0 0 0 0 1 0 0 2 0 0 0 0 0 1 0 0 0 0 0 0 0 1 0 0 0 0 1 1 2 1 1 2 1 2 0 0 2 0 0 2 0 2 2 1 2 1 0 1 0 1 1 2 2 1 2 0 0 0 0 0 2 0 2 2 1 1 0 0 0 0 0 1 1 0 0 1 0 0 2 1 2 0 0 2 0 0 2 2 0 0 0 2 0 1 1 0 0 0 0 0 0 1 1 1 1 2 0 0 0 0 1 2 2 0 0 0 2 0 0 0 0 0 0 2 1 2 1 1 1 0 0 0 0 0 0 1 2 0 1 1 1 1 0 0 0 1 1 0 0 2 1 2 2 0 1 1 0 2 0 0 0 0 2 0 0 1 0 0 0 1 2 0 1 2 1 1 0 0 0 1 0 1 0 1 2 2 0 0 0 2 0 1 1 0 1 0 1 1 0 2 1 1 0 0 0 2 0 0 0 0 2 2 1 0 0 0 2 1 0 0 1 1 0 1 1 0 0 0 0 0 2 0 2 1 0 2 2 0 0 2 0 2 0 0 0 1 1 1 1 0 1 0 0 0 0 0 0 0 0 0 1 0 1 0 1 2 0 0 0 0 1 1 0 0 1 0 1 0 0 1 0 0 1 0 1 0 1 0 1 1 0 1 0 0 0 1 1 0 0 2 0 0 0 0 1 0 0 0 2 0 0 1 1 2 1 0 0 0 0 1 0 1 0 0 0 2 1 2 0 0 0 0 0 1 1 2 2 0 1 0 2 2 2 0 1 0 0 0 0 2 2 2 1 0 1 1 0 0 1 1 0 1 0 1 0 2 2 2 0 2 1 1 1 1 1 0 0 1 0 1 0 0 0 2 0 0 0 2 2 0 0 2 0 0 0 0 0 2 0 1 1 0 0 0 1 1 0 2 1 0 0 1 1 0 0 1 1 0 0 0 0 0 2 0 1 0 0 0 0 0 1 0 1 1 0 1 0 0 0 1 0 0 0 0 0 1 2 1 2 0 1 0 1 0 0 0 0 0 0 2 1 0 0 0 0 0 0 0 0 2 1 0 2 2 2 0 0 2 1 0 0 1 1 1 0 0 0 0 0 0 0 1 0 0 1 1 0 0 1 0 2 2 0 0 2 0 2 2 1 1 0 0 1 0 2 0 1 1 1 2 2 0 2 1 0 2 2 0 0 0 1 0 1 0 0 1 0 1 0 1 0 0 0 1 1 0 1 2 0 1 2 1 0 1 1 1 0 1 0 1 0 0 0 0 0 0 0 1 0 1 0 0 2 2 1 2 0 0 0 1 0 2 0 1 0 1 1 0 0 0 0 2 0 0 1 0 0 0 1 1 0 0 0 0 1 0 0 0 0 0 0 0 0 0 0 0 0 0 0 0 0 0 0 0 0 0 1 0 0 0 2 0 0 1 1 0 0 2 1 0 1 0 0 1 2 0 0 1 2 2 0 0 1 1 0 1 1 1 0 1 1 1 0 1 1 1 0 1 1 1 0 0 1 0 0 0 1 2 0 0 1 1 1 2 0 0 1 1 0 1 1 0 2 0 0 0 1 0 1 0 0 1 0 0 1 0 2 1 1 1 0 1 0 0 1 0 0 0 2 0 0 0 1 0 1 0 0 0 0 2 1 0 0 0 1 0 2 1 0 1 0 0 0 0 0 1 1 1 1 1 0 0 0 0 2 0 0 2 0 0 0 1 2 0 2 2 0 0 0 1 2 0 2 0 1 2 0 1 0 0 0 0 0 0 2 0 2 0 0 2 2 0 1 1 1 1 0 0 2 0 1 2 1 0 0 1 1 1 0 1 2 0 0 0 1 0 0 0 1 1 0 1 1 0 2 1 0 0 1 0 1 0 0 0 0 0 1 1 0 0 0 0 1 0 1 0 0 0 0 0 0 0 1 0 1 0 0 0 0 0 0 0 0 0 1 0 0 0 2 0
55 1 0 0 0 0 0 2 2 1 0 1 0 0 0 0 0 1 0 0 2 0 0 0 0 0 1 1 2 1 1 1 2 2 0 0 1 2 0 2 2 1 0 0 0 0 1 0 0 1 1 0 1 1 1 1 1 0 0 0 1 1 0 2 1 1 1 1 0 0 0 1 1 1 1 1 1 0 1 0 2 0 0 0 1 0 0 0 2 2 0 1 2 0 0 0 0 1 0 1 2 0 2 0 0 0 2 2 0 0 2 1 1 2 2 2 1 1 1 0 1 0 1 1 1 0 0 0 1 0 0 0 0 0 0 0 0 0 0 0 1 0 0 0 0 0 0 0 1 1 0 0 0 0 1 1 1 1 0 0 0 0 2 2 1 2 1 0 1 1 0 1 2 1 0 1 2 0 0 0 0 0 0 1 0 0 1 2 0 0 0 2 2 0 2 2 0 2 0 0 0 0 0 1 2 1 1 0 1 0 1 0 2 0 0 2 1 0 0 0 0 0 0 1 0 1 2 2 1 1 0 0 1 1 1 1 0 2 0 0 0 0 1 1 2 0 0 0 2 0 0 0 0 0 0 1 0 0 0 0 0 0 0 0 0 0 0 0 2 0 0 2 2 2 0 0 1 2 1 0 1 2 0 2 2 0 1 1 0 2 0 0 0 0 2 0 1 1 0 0 1 1 2 0 1 0 0 0 1 0 1 2 0 1 1 0 2 0 0 0 0 2 1 2 1 0 1 0 0 0 0 2 0 0 0 0 0 2 1 1 0 1 1 1 1 0 0 0 1 0 0 2 1 1 1 0 0 0 0 2 2 0 1 0 1 1 0 2 2 0 1 1 1 2 0 1 0 0 2 0 0 2 1 0 0 2 1 0 0 0 0 0 0 0 2 1 1 1 1 1 1 1 0 1 1 0 1 1 0 1 0 1 0 0 0 0 1 0 0 0 0 0 0 1 0 1 0 0 1 0 1 0 0 0 0 1 0 2 0 0 2 1 1 1 0 2 0 0 0 1 1 2 0 2 1 0 1 2 1 2 1 0 1 1 0 1 1 2 2 0 0 0 1 1 0 1 0 0 0 0 1 1 0 0 0 0 0 1 0 1 1 0 0 1 1 1 2 2 2 0 0 1 2 0 0 2 0 1 0 2 0 0 0 0 1 0 0 1 0 1 1 1 0 2 0 1 1 0 0 2 0 0 2 1 2 1 0 0 0 1 1 2 0 1 0 0 0 1 1 0 0 0 0 0 1 1 0 1 0 0 0 0 1 1 1 1 0 0 0 0 0 2 1 0 0 1 2 1 1 1 1 0 1 0 1 0 0 2 0 2 0 2 0 0 0 1 0 0 0 0 0 2 0 2 2 2 1 0 0 1 1 0 0 1 0 1 0 0 0 0 2 2 0 1 0 1 0 1 0 0 0 0 0 0 0 0 1 2 2 2 0 0 0 1 2 0 2 0 0 0 0 1 0 0 1 2 0 1 1 0 0 0 1 2 0 2 0 2 0 0 1 0 0 1 0 1 1 1 2 2 1 0 1 0 0 1 1 1 0 1 0 1 0 1 1 0 1 0 0 0 0 0 0 0 0 0 2 1 0 0 0 0 0 1 0 0 0 1 0 0 0 0 0 2 1 0 2 0 1 1 2 2 0 0 0 1 1 0 0 0 0 0 0 0 0 0 0 0 0 1 1 1 1 0 0 1 1 0 0 0 0 0 2 0 0 0 0 0 0 1 1 0 1 1 0 1 1 1 1 1 1 1 0 1 1 1 0 2 2 0 2 0 1 1 1 1 0 1 0 1 1 2 0 0 1 0 1 1 1 1 0 0 1 0 0 1 1 2 1 1 1 1 2 0 2 0 0 0 0 0 0 0 0 1 0 0 0 0 0 0 0 0 2 0 0 2 2 0 0 1 1 0 0 1 1 0 1 0 0 1 0 2 0 0 0 2 0 0 0 2 0 1 0 0 1 1 0 1 1 1 2 0 2 0 0 0 0 1 0 2 0 0 0 0 2 0 2 2 0 0 1 1 2 0 1 1 1 0 0 1 0 0 0 0 1 1 2 1 2 1 0 2 2 1 2 2 1 0 0 0 1 0 0 2 0 0 0 1 1 0 0 0 2 1 1 0 1 1 1 1 2 0 1 2 2 0 2 0 0 2 0 2 0 0 1 1 1 0 1 0 0 0 0 0 0 2 0 0 2 1 0 2 2 2 0 0 2 0 0 0 0 0 0 1 1 0 0 0 0 0 1 1
56 0 0 0 0 0 0 2 2 1 0 0 0 1 0 0 1 1 1 1 1 0 0 1 1 1 1 1 1 1 1 1 1 1 2 1 2 2 1 0 0 0 0 0 0 0 1 0 0 0 0 0 1 1 1 1 0 0 0 0 1 1 0 0 0 0 2 0 1 1 0 0 2 2 0 2 2 0 2 0 1 0 1 1 1 0 0 0 2 2 0 0 1 0 1 1 0 0 0 0 0 0 0 1 1 1 2 1 1 1 1 1 1 1 1 1 1 0 2 0 0 0 1 1 0 1 0 1 2 2 1 1 0 1 0 1 1 0 0 0 1 0 0 0 0 0 1 0 0 0 0 0 0 1 0 1 0 0 0 0 1 1 1 2 0 1 1 0 1 1 1 0 2 1 0 1 2 2 1 2 0 1 1 2 1 0 2 1 0 0 0 2 2 0 2 1 1 0 0 1 1 1 0 0 2 0 1 0 1 0 1 1 1 1 0 2 0 0 1 1 0 0 1 1 0 1 2 0 0 0 0 0 0 0 1 0 0 2 0 0 0 0 2 2 2 0 0 0 2 0 0 0 0 0 0 1 1 0 0 0 0 0 0 0 1 0 0 1 2 1 0 1 0 0 1 1 0 1 2 0 0 0 1 2 2 0 1 0 0 1 0 0 0 0 2 0 1 1 0 2 0 0 1 1 0 0 0 0 0 0 0 1 0 2 1 0 1 0 0 0 0 1 2 2 1 0 1 1 0 0 0 2 1 1 0 0 0 0 0 1 0 2 1 0 1 0 1 1 2 1 1 0 1 1 1 0 0 0 0 0 0 0 1 0 1 0 0 2 2 0 0 2 0 2 1 1 0 0 1 1 0 2 1 1 1 1 1 0 0 0 0 0 1 0 2 1 1 1 0 0 0 0 1 2 0 1 1 1 0 1 0 0 0 0 1 0 0 0 0 1 1 1 1 1 0 0 0 1 2 1 0 2 1 1 1 1 2 1 0 1 0 1 0 1 1 2 0 0 0 0 0 0 1 2 2 1 2 1 1 1 2 0 2 1 0 0 2 2 2 1 1 1 2 2 2 0 1 1 1 0 1 1 2 2 2 0 2 0 2 1 0 0 0 2 1 1 1 1 2 2 1 2 2 0 2 0 2 0 0 1 0 0 0 0 1 1 0 0 1 1 2 1 1 2 0 0 0 1 1 1 1 1 1 0 0 0 1 0 1 0 0 1 0 1 1 0 0 2 2 0 0 0 0 0 2 0 0 0 0 0 0 0 1 0 1 1 1 1 1 0 1 0 1 0 0 1 1 0 2 0 2 1 0 0 0 0 0 2 2 2 0 2 0 0 1 1 0 1 1 0 1 2 1 1 1 2 1 0 0 2 1 0 0 1 1 0 0 0 0 0 0 0 0 0 0 1 1 1 0 0 1 0 0 1 0 1 1 0 2 1 0 2 0 0 1 0 2 0 1 1 0 1 1 0 2 1 0 1 1 1 1 0 0 0 0 0 0 2 1 0 1 0 0 1 1 0 2 0 0 0 1 0 2 1 1 2 0 2 1 1 0 1 0 1 0 0 2 0 0 2 1 1 1 1 0 2 1 1 0 0 0 0 0 2 0 1 0 1 1 0 0 0 1 2 0 1 0 0 0 0 1 1 1 0 0 0 0 0 1 2 1 1 0 1 1 1 2 0 0 0 0 0 0 1 1 0 0 0 2 2 0 0 2 1 0 2 2 0 0 2 0 2 0 0 0 2 0 1 0 0 0 1 0 0 1 1 0 0 0 2 0 2 1 1 0 0 1 0 0 0 0 1 0 1 1 1 2 0 0 2 0 2 2 2 2 2 0 2 2 2 2 2 1 1 1 2 1 0 0 0 0 0 0 1 0 1 0 0 0 0 0 0 1 0 0 1 1 0 0 0 2 0 0 2 0 0 1 0 0 0 0 2 1 0 0 0 2 0 2 0 1 0 1 0 1 1 0 2 1 1 1 1 2 0 0 0 0 0 1 0 1 0 0 0 2 1 2 2 0 0 0 0 0 0 2 1 0 2 0 0 0 0 1 1 1 1 2 2 2 1 0 2 0 0 1 1 0 1 1 1 1 0 0 2 0 0 0 1 2 1 0 0 2 1 1 2 1 1 0 0 2 0 2 0 0 1 2 1 0 0 1 0 2 0 1 1 1 0 0 0 1 0 0 0 0 2 0 0 2 1 0 2 2 2 0 0 2 0 1 0 0 0 0 0 1 0 0 0 0 0 2 1
57 0 0 0 0 0 0 1 1 1 0 1 1 1 1 0 0 1 1 2 0 1 1 0 0 0 1 1 1 2 0 1 2 1 2 0 1 0 0 1 1 0 0 0 0 0 0 1 0 0 0 0 0 1 1 1 1 0 0 2 0 0 0 1 0 0 2 0 0 1 1 1 2 2 0 2 2 0 2 1 0 0 0 0 0 1 0 0 2 2 0 1 0 1 1 2 0 1 0 1 0 1 0 1 0 0 2 0 2 1 0 1 1 2 2 2 1 0 1 0 1 0 1 1 0 1 0 1 2 2 0 0 0 1 2 1 0 0 0 0 1 0 0 0 0 0 0 0 0 0 1 1 0 0 0 0 0 0 1 1 2 0 1 2 0 1 1 0 1 1 1 1 0 2 1 0 1 2 1 2 1 1 0 2 1 1 2 1 0 0 2 1 2 2 2 0 2 1 0 0 0 0 0 1 2 0 1 1 1 0 1 1 2 0 0 2 0 1 0 0 0 0 0 2 0 0 0 0 0 0 0 0 1 1 0 0 0 2 0 0 0 0 1 1 2 1 1 1 1 0 0 0 0 0 0 2 2 0 0 0 0 0 0 0 2 0 1 1 1 0 0 2 0 1 0 0 1 0 1 0 0 1 1 2 1 0 1 0 0 2 1 1 0 1 2 0 1 1 0 2 0 2 2 0 1 0 1 2 1 0 1 2 0 1 1 0 2 1 0 0 1 2 0 1 0 0 1 1 1 1 0 1 2 1 0 1 1 1 0 0 0 1 2 0 0 0 1 0 2 1 1 0 2 2 2 0 0 0 0 0 0 0 2 0 2 0 0 2 2 0 0 2 0 2 0 1 0 0 1 1 1 0 0 1 0 0 0 0 0 0 0 0 1 0 2 0 0 1 0 0 0 1 0 2 0 0 0 0 0 2 0 1 0 0 1 1 0 0 1 0 1 1 0 1 1 1 1 0 0 0 0 1 0 0 0 1 0 0 0 2 2 1 0 0 0 1 0 0 0 0 0 1 0 1 1 0 1 2 2 1 1 0 0 0 0 2 0 2 2 0 1 0 2 2 0 1 0 0 0 0 0 2 2 2 0 0 0 1 1 0 2 0 0 1 1 1 1 1 1 2 1 2 1 1 1 1 2 0 0 2 0 0 0 0 1 0 0 0 1 1 1 1 2 2 2 0 0 0 0 2 0 0 2 0 1 0 1 1 1 1 1 1 0 1 1 0 0 0 1 1 0 1 0 0 0 2 0 0 0 1 0 0 0 0 0 0 1 1 0 0 0 0 1 0 0 2 2 1 1 1 2 0 1 0 1 0 0 1 1 1 0 1 0 1 1 0 1 0 0 0 0 2 0 0 1 2 0 0 0 2 0 0 0 0 0 0 1 0 1 0 1 1 0 1 0 1 0 1 0 0 1 0 0 0 0 0 2 0 1 1 0 0 0 0 0 0 2 0 0 1 0 2 1 1 2 2 0 1 1 0 0 0 0 1 0 1 1 2 1 0 0 0 0 0 0 0 2 1 1 1 1 0 2 1 0 0 2 2 1 0 0 1 1 0 1 1 2 0 0 2 1 1 0 1 2 2 1 2 0 1 1 1 0 0 0 0 0 2 2 1 0 0 0 2 0 1 0 0 1 1 2 2 0 0 0 0 2 0 1 2 1 0 0 0 1 1 2 0 0 1 1 1 0 1 1 0 0 0 1 0 0 0 2 1 0 0 0 1 0 1 0 0 1 2 2 0 0 2 2 0 0 0 1 0 0 2 0 1 1 2 0 1 2 0 1 0 0 1 1 1 1 1 0 0 0 1 0 0 1 2 0 0 2 2 2 2 0 2 0 1 1 1 1 0 1 0 0 0 1 0 1 0 1 0 0 0 0 0 1 0 0 0 0 0 0 0 0 1 0 1 2 0 0 2 0 0 0 0 0 1 0 2 0 0 1 0 0 0 2 0 0 0 0 0 0 2 0 2 1 1 1 1 1 0 0 0 1 0 0 1 2 0 1 1 2 0 2 1 1 0 0 1 1 0 0 2 0 0 1 1 1 0 0 0 2 1 1 0 1 0 0 1 1 0 1 1 1 2 0 0 2 1 0 0 0 0 0 0 1 1 1 2 2 1 1 0 2 0 1 0 1 0 2 0 0 0 0 0 0 1 1 1 0 0 1 1 1 0 0 0 1 0 0 0 0 1 0 0 0 0 0 0 1 1 0 0 2 1 0 1 1 0 0 0 0 0 0 0 0 0 1 1
58 0 0 0 0 0 1 2 2 1 0 0 0 0 0 0 0 1 2 1 0 1 0 0 0 0 1 2 2 2 1 2 0 0 2 1 2 0 0 1 1 0 2 2 0 1 0 0 0 0 0 0 0 1 0 1 1 1 1 1 0 1 1 1 1 0 0 2 0 1 0 1 2 2 2 2 1 1 1 0 1 0 1 1 1 0 0 0 1 2 1 1 0 0 0 0 0 0 0 0 0 0 0 2 0 0 2 0 2 1 0 1 0 1 0 1 0 0 0 0 2 1 2 2 0 1 0 1 2 2 1 1 1 1 0 1 1 0 0 1 1 0 0 0 0 1 0 0 0 0 0 0 0 1 1 0 0 0 0 2 1 1 1 2 1 1 1 0 1 1 1 2 0 2 1 0 2 1 0 1 0 0 0 1 1 1 1 1 0 1 0 1 1 0 1 2 1 2 0 0 0 0 1 2 2 0 0 0 1 0 1 1 1 1 0 2 0 0 2 2 0 0 1 2 0 0 0 0 0 0 0 1 0 0 1 0 0 2 0 0 0 0 2 1 1 0 0 0 2 0 0 0 0 0 0 1 1 2 1 2 1 1 0 0 0 0 0 0 1 1 0 2 1 1 0 0 0 1 0 0 0 2 1 2 2 0 0 1 0 2 0 0 0 0 2 0 2 1 0 2 0 1 2 0 2 0 2 0 0 0 0 1 0 1 1 0 2 0 1 0 0 2 1 1 0 0 0 1 1 1 0 2 0 0 0 0 0 1 1 0 1 1 2 0 0 0 0 0 2 2 0 0 2 2 2 0 0 0 0 1 1 0 1 0 1 0 0 2 2 0 2 0 2 1 1 0 0 0 1 1 0 0 1 0 0 0 2 0 0 0 0 0 1 0 1 1 2 1 0 0 0 0 0 1 0 0 0 0 0 1 0 0 0 0 1 0 0 0 0 2 2 2 1 1 1 1 1 0 1 0 0 1 0 0 0 2 0 0 0 2 2 1 0 1 0 1 0 0 0 0 0 0 2 2 2 2 2 1 1 1 2 0 0 0 0 1 1 2 2 2 2 2 2 2 1 0 0 0 0 1 1 1 1 1 1 0 1 1 0 0 0 0 1 2 2 0 1 2 2 0 0 1 0 2 0 2 1 1 0 1 0 1 0 0 0 2 0 0 2 2 2 0 0 2 0 1 1 0 0 2 0 1 1 1 1 0 0 2 1 1 1 1 1 0 0 0 0 1 1 0 0 0 0 0 2 0 0 0 0 0 0 0 1 1 0 0 0 0 2 2 0 1 0 0 0 0 2 1 2 1 2 0 2 0 0 0 0 1 0 1 0 1 2 0 2 0 2 0 1 0 1 2 0 0 2 2 0 0 0 0 0 0 0 0 0 2 0 0 1 0 0 0 0 1 0 0 1 1 0 0 2 0 0 1 0 1 2 1 2 1 0 0 0 0 0 0 2 0 0 1 0 2 1 1 1 2 0 1 1 0 0 0 1 0 1 0 0 1 1 1 0 2 0 0 0 2 0 2 2 2 2 1 2 0 0 1 1 2 1 1 0 1 1 0 0 0 0 1 0 1 1 0 0 1 1 2 1 2 0 0 0 0 0 1 0 0 0 1 1 0 0 0 0 1 1 0 1 0 0 0 0 0 0 0 0 1 0 0 1 1 1 0 0 0 1 1 1 0 0 1 1 1 0 0 0 1 0 0 1 0 0 0 1 1 0 0 0 1 0 0 1 1 1 0 0 1 0 2 2 0 1 1 0 0 0 2 1 2 2 1 1 0 1 1 0 1 1 0 0 0 0 0 0 0 2 1 2 0 0 2 0 0 1 0 2 0 2 2 1 2 2 1 0 0 1 1 0 0 0 0 0 0 1 1 0 1 0 1 1 0 0 0 0 0 0 0 0 1 0 0 1 0 0 1 1 0 1 1 0 1 0 1 0 0 0 1 0 0 2 0 2 0 1 0 1 1 0 1 0 0 1 1 2 0 0 0 0 0 0 2 0 0 0 0 2 0 2 1 1 1 0 2 0 0 2 1 0 1 0 0 0 0 0 0 2 1 2 0 1 0 0 1 2 2 1 1 1 2 0 0 1 1 1 2 1 0 0 0 2 2 0 0 0 0 0 2 0 0 2 0 2 0 2 0 0 0 0 2 0 0 2 0 0 1 1 2 2 0 0 0 2 0 1 1 0 1 0 0 0 0 0 1 0 0 0 0 0 1 0 1 1 0 0 1 0 0 0 0 1 0 0 0
59 0 0 1 0 1 0 1 2 2 0 0 0 0 0 0 0 0 1 1 1 1 0 1 0 0 2 2 2 2 1 1 0 0 1 0 2 1 0 1 0 1 0 1 0 1 0 0 1 0 0 0 1 1 1 2 0 0 0 0 0 1 0 0 0 0 1 0 0 1 0 1 1 1 1 1 1 0 1 0 1 0 0 0 2 0 0 0 1 2 0 0 1 0 0 1 0 0 0 0 0 1 0 2 0 0 2 0 2 0 0 2 0 2 0 2 0 0 1 0 1 1 1 1 0 1 0 2 2 2 0 0 0 1 1 1 0 0 0 0 0 0 2 0 0 0 0 0 0 0 0 0 0 0 0 2 0 2 0 0 1 1 1 2 0 2 1 0 1 1 1 0 0 1 1 1 2 1 0 1 0 1 1 2 2 1 2 2 0 1 1 1 1 0 1 2 1 2 0 0 0 0 1 0 2 0 1 1 1 0 1 0 2 0 0 2 0 2 2 0 1 2 0 2 0 0 0 0 0 0 0 0 0 0 2 0 0 2 0 0 0 0 1 2 2 0 0 0 1 1 1 1 0 2 0 0 1 2 0 0 0 0 0 1 1 1 1 0 2 1 0 2 0 1 0 0 1 1 1 0 1 1 0 2 2 1 0 0 0 2 2 2 2 0 2 0 0 0 0 1 1 0 1 1 0 0 0 0 0 0 0 1 0 1 1 0 1 0 1 0 0 2 0 2 1 0 1 2 2 2 0 0 1 0 0 0 0 1 0 1 1 1 2 0 1 0 1 1 2 1 1 0 2 2 0 2 2 0 0 0 0 0 1 0 0 0 1 2 2 0 1 1 0 2 0 0 0 0 0 2 1 1 2 0 0 1 1 1 1 0 0 0 0 0 2 0 0 0 2 1 1 1 1 2 1 0 0 0 0 2 0 0 0 0 0 0 2 0 0 0 0 0 0 1 0 1 0 0 1 1 0 2 1 2 2 2 0 2 0 0 2 1 0 1 2 2 1 1 1 1 1 0 2 2 2 2 2 2 0 2 1 0 2 2 0 0 2 1 1 1 2 1 2 2 2 0 1 0 0 0 2 1 1 1 0 1 0 0 0 1 1 1 0 2 1 0 2 0 0 2 2 2 2 0 2 0 2 1 0 0 0 0 0 0 0 2 0 0 2 2 2 0 1 2 1 1 1 0 0 2 0 2 2 2 2 0 1 0 0 0 1 2 0 2 2 0 0 2 2 0 0 0 0 0 2 0 1 0 2 0 0 2 1 0 1 1 0 1 0 1 0 0 2 0 2 0 2 0 1 0 2 1 1 0 1 1 1 2 1 2 1 1 1 1 1 0 2 1 0 0 0 2 1 0 1 2 0 0 1 0 0 0 0 0 0 0 0 0 0 0 1 0 0 0 0 1 1 2 0 0 1 1 0 0 0 0 2 0 1 0 0 0 0 1 2 0 2 0 0 0 0 1 2 0 2 2 0 1 1 0 0 0 1 2 0 2 0 2 1 0 1 0 0 0 1 0 2 0 1 1 0 1 2 0 1 2 1 0 0 1 0 1 0 0 0 0 1 0 0 2 0 2 0 0 2 2 2 2 0 0 0 0 0 2 0 0 0 1 1 0 0 0 2 2 0 1 1 1 0 0 2 2 0 0 0 0 1 0 1 1 0 0 0 0 0 1 1 0 0 0 0 0 0 0 1 1 1 0 0 0 0 0 1 1 0 0 0 0 0 1 0 0 1 1 1 0 1 2 2 0 1 1 0 2 2 0 0 1 1 1 1 1 0 1 0 1 0 0 0 1 0 0 0 0 0 0 2 0 0 2 1 1 1 1 1 2 1 2 2 2 2 2 0 0 1 0 0 0 0 0 0 0 0 0 0 0 0 0 0 0 0 0 0 0 0 0 0 0 0 0 2 0 0 2 0 0 0 0 1 0 1 2 1 0 0 0 2 1 1 1 0 0 1 0 1 2 0 1 0 1 0 0 1 0 0 0 1 0 0 2 0 0 0 1 2 0 2 1 1 1 1 0 1 1 2 1 0 1 1 0 0 0 1 1 1 0 1 0 1 0 0 1 1 1 1 2 0 1 1 1 2 1 1 1 2 1 1 1 2 1 0 0 1 2 0 0 0 1 0 1 2 0 1 2 2 0 2 1 0 0 1 0 2 0 1 1 1 0 0 0 0 0 1 0 0 0 1 0 1 0 0 1 0 0 0 0 0 0 1 0 0 0 0 0 1 0 0 0 1 0 0 1
60 1 0 0 0 0 0 2 2 1 0 0 1 0 0 0 0 1 2 1 0 0 0 0 0 0 1 0 2 1 1 2 1 1 1 1 2 1 0 0 0 0 1 1 1 2 0 0 0 0 0 0 2 2 0 1 1 0 0 0 2 0 0 1 1 0 1 1 0 0 0 0 2 2 0 2 2 0 2 2 0 0 0 1 2 0 0 1 2 2 0 1 1 0 0 1 0 0 0 0 0 0 1 0 1 0 2 0 2 0 0 2 1 1 1 1 1 0 0 0 2 0 1 1 0 1 0 0 0 0 0 0 0 1 2 1 1 0 0 1 0 0 2 0 0 0 0 0 0 0 0 1 1 1 0 0 0 0 0 2 1 1 1 1 1 2 2 1 1 1 1 0 0 1 2 2 1 1 0 1 0 1 0 2 0 0 1 2 0 0 1 2 2 0 2 2 2 2 0 1 1 1 1 1 2 0 1 1 1 0 1 1 1 0 0 2 0 1 2 1 0 0 0 2 0 1 1 0 0 0 1 0 0 0 2 0 0 2 0 0 0 0 1 1 1 0 0 0 2 0 0 0 0 1 0 0 0 2 0 1 0 1 0 0 0 0 0 0 2 0 0 2 0 0 0 0 0 1 2 0 1 1 1 2 2 0 2 0 1 2 0 2 0 1 1 2 0 0 1 2 0 1 1 1 0 1 0 1 1 0 1 2 0 0 2 0 2 1 0 0 0 2 0 2 0 0 0 2 0 1 0 2 0 0 0 0 0 1 0 1 0 1 1 0 1 0 0 2 2 0 2 0 2 2 2 0 1 0 0 1 2 1 1 0 1 1 0 2 2 0 1 1 1 2 2 0 0 1 1 1 0 0 1 0 0 1 0 0 0 0 0 0 0 0 2 0 0 0 1 1 1 1 1 2 1 0 0 1 0 1 0 1 0 0 1 0 0 1 0 0 0 1 0 1 1 1 1 0 2 1 1 1 0 1 1 1 0 1 0 1 1 1 0 1 1 1 0 0 0 0 0 0 0 1 1 0 1 1 1 1 1 1 1 1 0 1 1 1 1 0 1 0 2 2 2 0 0 0 0 0 0 2 2 2 0 1 0 0 1 0 1 1 1 2 1 1 1 2 2 2 0 2 2 1 1 1 1 0 0 0 0 0 0 0 0 2 0 2 0 2 2 0 1 1 0 1 0 1 1 2 0 1 1 0 1 0 0 0 2 0 1 2 0 1 1 1 0 0 0 0 0 0 0 0 2 0 0 0 0 1 0 0 0 0 0 0 2 0 1 0 1 0 0 0 0 0 1 2 2 2 2 1 0 0 1 0 0 1 0 1 1 0 2 0 2 0 2 1 1 0 2 1 1 0 2 2 2 0 0 2 0 0 0 0 1 1 0 0 0 1 0 1 0 0 0 2 0 2 0 0 1 0 0 1 0 0 2 0 2 2 1 2 0 2 2 0 1 0 0 1 1 1 2 0 2 1 0 2 2 0 0 0 1 1 1 2 0 2 1 1 0 2 0 1 1 0 2 0 1 1 0 2 2 1 0 0 2 2 0 0 0 0 0 1 0 0 2 0 0 2 0 2 0 0 0 0 1 1 0 0 1 1 0 2 0 1 0 0 0 0 0 0 0 2 0 1 0 0 1 1 1 1 1 0 0 0 0 0 0 0 1 0 1 0 0 1 1 1 0 2 2 2 0 2 0 0 0 1 0 0 1 1 1 0 0 0 0 1 0 1 0 1 0 1 1 1 2 2 2 0 1 1 1 1 1 1 1 2 1 2 0 1 1 1 0 0 1 1 1 0 0 0 0 0 1 0 1 1 1 1 0 0 1 1 1 2 0 2 1 1 1 1 1 1 1 1 1 0 1 0 1 0 0 1 0 0 0 1 1 1 0 1 0 0 0 1 1 2 1 0 1 0 0 2 0 0 0 0 1 0 0 1 0 0 0 2 1 0 1 2 0 0 1 0 1 1 0 2 0 0 1 1 2 0 0 0 0 0 0 2 0 0 1 0 1 0 1 1 0 1 0 2 2 0 2 0 2 0 0 1 0 0 1 1 1 1 1 0 1 0 0 1 2 0 2 2 0 2 0 1 2 1 0 0 1 2 2 0 1 1 0 0 2 1 1 0 2 0 0 0 2 0 1 1 0 0 1 1 0 0 1 1 2 0 1 1 1 0 0 0 1 0 0 1 0 1 0 0 0 0 0 1 0 0 0 0 0 0 0 0 0 1 0 0 1 0 0 0 2 0 1 1
61 0 0 0 0 0 0 2 2 1 0 0 0 1 0 0 1 1 1 1 1 0 0 1 1 1 1 2 2 2 2 0 0 0 2 0 2 0 1 0 0 0 0 0 0 0 1 0 0 1 1 0 0 0 2 1 0 0 0 1 2 0 0 0 1 1 2 0 0 0 0 0 2 2 2 2 2 0 2 0 0 0 0 0 2 0 0 0 2 2 0 1 0 1 1 2 0 0 0 1 0 1 0 2 0 0 2 1 1 0 1 2 0 1 0 1 0 0 0 1 1 0 2 2 0 0 0 0 1 1 0 0 0 0 0 0 0 0 0 0 1 0 0 0 0 0 0 0 0 0 0 1 1 0 0 0 0 0 2 1 2 1 1 2 0 0 1 0 1 1 1 0 0 2 1 0 2 1 0 1 0 1 2 2 2 0 2 0 0 0 0 0 2 1 2 1 1 2 0 0 0 0 0 1 2 0 0 0 1 0 2 1 1 0 1 1 0 1 1 0 1 1 1 2 0 2 2 1 0 0 1 1 0 0 2 0 1 2 0 0 0 0 2 2 2 0 0 0 2 0 0 0 0 0 0 0 0 0 0 0 0 0 1 0 1 0 0 0 2 0 0 1 2 2 0 0 0 0 2 0 0 0 2 2 2 0 2 1 0 2 1 2 0 1 2 0 0 0 0 2 1 0 2 0 1 0 1 0 0 0 0 2 1 1 1 1 2 0 0 0 0 1 2 2 0 0 1 1 0 0 0 2 0 0 0 0 0 1 0 0 0 0 1 0 0 0 0 0 1 1 0 1 2 2 2 0 1 0 0 1 0 0 2 0 2 1 0 2 2 0 1 1 1 2 0 1 0 0 0 2 1 0 1 1 0 1 2 0 0 0 0 0 0 1 2 0 0 1 0 0 0 0 0 2 2 0 0 0 0 2 0 1 0 0 1 0 1 0 0 0 0 0 0 0 1 1 1 1 1 0 0 2 0 0 0 1 1 2 0 0 0 1 0 1 2 2 0 0 0 0 0 0 0 0 0 0 0 2 0 1 1 0 1 1 0 2 0 1 1 0 2 0 1 1 0 1 0 0 0 0 0 2 2 2 2 0 2 0 0 1 1 1 1 2 1 1 1 2 2 1 0 1 1 1 1 1 2 0 0 0 0 0 0 1 0 2 1 0 0 1 1 1 0 0 0 0 0 0 0 2 0 1 2 1 1 0 2 1 1 1 1 1 0 1 1 1 0 1 1 0 0 0 0 0 2 0 0 1 0 1 0 0 1 1 0 0 0 1 0 0 0 2 0 0 0 1 2 1 2 1 2 0 1 0 1 1 1 1 0 1 0 1 1 1 1 1 1 0 0 0 0 2 0 0 2 2 1 0 0 2 0 0 0 1 0 1 0 0 0 0 1 1 0 1 0 1 0 1 0 0 1 0 1 2 0 0 1 0 1 0 0 0 0 0 1 0 2 0 0 2 0 1 1 1 1 1 1 2 2 1 1 1 1 2 0 1 1 2 2 1 1 1 0 0 2 0 2 0 0 0 1 0 2 0 0 2 1 2 0 0 2 0 0 0 0 0 1 1 0 1 1 0 0 1 2 2 1 1 0 0 0 0 0 2 1 1 1 2 2 0 0 0 0 1 1 1 0 0 0 0 1 1 0 1 0 2 1 0 1 2 1 0 0 0 1 0 1 0 0 1 1 1 0 0 0 2 0 0 0 0 0 0 2 1 0 1 1 0 0 1 0 0 1 1 1 1 1 2 2 0 1 1 0 0 0 1 0 2 2 2 0 0 2 0 1 0 0 1 0 1 1 2 0 0 2 1 0 1 0 1 0 0 1 1 1 2 0 2 2 2 2 2 1 1 2 1 2 0 0 1 0 0 1 0 0 0 0 1 1 1 1 2 0 1 0 0 1 1 0 0 1 0 0 1 1 0 0 0 1 0 1 2 1 0 0 1 0 0 0 1 0 0 0 2 2 2 0 0 1 1 2 0 2 0 0 0 0 1 0 1 1 0 0 0 1 0 1 1 0 0 1 1 0 0 2 0 0 0 1 1 1 0 0 0 1 0 2 1 1 2 0 2 2 1 1 1 2 2 1 1 2 0 0 2 0 0 1 2 2 0 0 1 2 0 0 0 0 0 0 0 2 0 1 0 0 0 1 1 0 1 1 1 1 0 1 0 1 0 0 0 1 1 0 0 0 2 0 0 1 0 0 1 1 1 0 1 2 1 0 0 0 1 0 1 0 0 0 0 2 0 0 0
62 1 0 1 0 0 0 1 1 1 0 1 0 0 0 0 0 0 0 0 2 0 1 0 0 0 1 2 2 2 2 1 1 1 0 0 1 1 0 2 2 0 0 0 0 1 0 0 0 1 1 0 0 0 1 1 1 0 0 0 1 1 0 1 1 1 1 1 1 0 0 0 2 2 1 2 2 0 2 0 0 0 0 0 2 0 0 0 2 2 0 0 1 0 0 2 0 0 0 0 0 0 0 0 1 1 2 2 0 0 2 2 1 1 1 1 1 0 1 0 1 1 1 1 0 1 0 0 2 0 0 0 0 0 0 0 0 0 0 1 2 0 0 0 0 0 0 0 1 1 1 1 0 0 0 0 0 0 0 0 0 0 1 1 1 1 2 0 0 1 0 1 2 1 2 2 0 1 0 1 0 2 0 2 1 1 2 2 1 1 1 1 2 1 2 1 1 2 1 1 1 1 0 1 2 0 1 0 2 0 1 1 1 0 0 2 1 2 2 0 1 2 0 2 0 0 0 0 0 0 0 1 0 0 2 0 0 2 0 0 0 0 1 2 2 0 0 1 1 1 1 1 0 0 0 1 0 2 1 2 2 0 0 0 2 0 0 1 2 1 0 2 1 1 0 0 0 0 2 0 0 1 1 2 1 0 1 2 0 2 0 0 0 0 2 0 0 1 0 0 0 1 2 0 1 0 2 0 0 0 0 1 0 2 0 0 1 0 0 0 0 0 0 2 1 0 1 0 0 1 0 1 0 0 0 0 0 2 0 1 1 1 1 1 1 0 0 0 2 2 0 0 1 1 0 1 1 0 0 0 0 0 1 0 1 0 1 1 1 0 2 0 1 2 0 1 0 1 0 2 0 1 1 0 0 1 1 0 0 1 0 0 0 0 1 0 0 0 1 0 0 1 0 2 2 0 0 0 1 0 0 1 0 0 1 0 1 0 0 0 0 0 1 0 0 2 1 0 0 0 0 0 1 1 1 1 0 1 0 1 0 0 1 1 1 2 1 0 0 0 0 0 1 2 1 0 1 2 1 1 2 0 0 0 1 1 1 2 2 0 0 0 1 1 1 0 1 0 0 0 0 1 2 2 2 0 1 0 1 1 0 0 2 1 2 0 2 2 2 1 0 2 2 0 2 0 2 0 0 2 0 0 0 0 1 1 0 1 1 1 2 1 0 2 0 0 0 1 1 1 1 0 2 1 2 0 0 0 2 1 0 1 0 2 1 0 0 1 1 0 0 0 0 0 0 2 0 0 0 0 0 0 1 0 0 0 1 0 0 0 0 0 0 0 0 0 1 0 1 0 2 0 1 0 1 1 1 0 0 0 0 2 0 0 0 0 0 0 0 0 0 2 1 0 2 2 0 0 0 1 0 0 0 2 1 1 0 0 1 1 0 2 0 1 0 0 1 0 0 0 1 0 1 0 1 0 1 2 2 2 2 2 0 2 2 0 1 0 0 0 1 2 0 0 1 2 0 2 1 0 0 0 2 0 1 0 0 2 2 0 2 0 1 1 0 0 1 0 0 1 0 0 2 0 1 1 1 1 0 0 0 0 0 1 0 0 2 1 0 1 1 0 0 0 2 2 2 0 0 1 1 1 0 1 0 0 0 0 0 0 0 1 1 2 0 1 1 1 1 1 2 2 0 0 0 1 0 0 0 1 0 1 0 0 0 1 1 0 0 0 0 0 0 0 0 1 0 1 0 1 0 0 0 1 0 1 1 0 0 2 0 0 1 0 0 0 1 2 1 1 2 1 1 0 0 1 1 1 1 1 0 1 2 0 1 0 0 0 0 2 2 2 0 0 0 0 2 1 0 1 0 0 1 1 1 2 0 2 0 0 0 0 0 1 2 1 0 0 0 0 0 0 1 1 1 0 0 1 1 0 0 0 1 0 0 1 1 0 0 0 2 0 0 2 0 1 0 0 0 0 0 0 1 0 0 1 1 0 2 0 1 0 0 1 2 2 0 1 1 1 2 0 0 0 0 0 2 0 1 1 1 0 1 1 2 1 2 2 0 0 0 2 1 0 1 1 1 1 0 1 0 0 0 0 1 1 1 0 1 0 0 1 2 1 1 1 2 1 1 1 2 0 0 2 0 0 0 2 2 0 0 0 2 0 0 1 1 0 0 0 1 1 1 1 1 0 1 0 0 1 1 1 0 0 1 1 2 0 0 0 1 0 0 0 0 0 0 0 1 1 1 1 2 2 0 0 2 0 0 0 0 0 0 0 1 0 1 0 0 0 1 1
63 1 0 0 0 0 0 0 0 1 0 0 1 1 1 0 0 2 0 0 2 0 0 0 0 0 1 2 2 2 1 1 0 0 2 0 2 2 0 1 1 0 1 1 0 0 2 0 0 0 0 0 0 0 2 1 1 0 0 2 0 0 0 1 1 1 2 0 1 1 0 0 2 2 2 2 2 0 2 0 2 0 0 1 2 0 0 0 2 2 0 1 0 0 1 2 1 2 0 2 1 0 0 2 0 0 2 2 0 0 1 2 0 1 0 1 0 0 1 0 1 1 2 2 0 2 0 0 1 1 0 0 0 0 0 0 0 0 0 1 2 0 0 0 0 0 0 0 0 0 0 1 2 0 0 1 0 1 0 1 1 2 2 2 2 2 1 0 0 2 2 1 1 1 0 1 1 1 0 1 0 1 1 1 1 0 1 0 0 0 2 0 2 1 2 2 1 2 0 1 1 1 0 1 2 0 1 1 1 0 2 2 2 0 0 2 0 0 2 2 0 0 0 2 0 0 0 0 0 0 0 0 0 0 1 0 0 2 2 2 0 1 1 1 1 0 0 1 1 0 0 0 0 1 0 1 0 1 0 0 1 0 0 0 1 0 1 0 1 0 0 1 1 1 0 0 0 0 0 0 0 1 1 2 1 0 0 2 0 2 1 1 1 0 2 0 0 0 0 1 0 0 2 0 0 0 0 0 0 0 0 0 0 2 1 1 1 0 0 1 1 1 1 1 0 0 0 2 1 1 0 1 0 0 0 0 0 2 0 1 1 1 1 0 0 0 0 1 2 0 1 0 2 2 1 1 1 0 0 1 2 1 0 1 0 0 0 2 2 0 2 0 1 2 1 0 0 1 0 2 0 1 1 0 0 2 2 0 0 0 0 0 0 0 2 0 0 0 0 0 0 1 1 2 1 1 1 1 0 1 0 0 0 0 0 0 1 1 0 0 0 1 0 2 0 1 1 1 2 1 0 2 0 0 0 1 0 2 0 0 1 2 0 1 2 2 0 0 0 0 0 0 1 2 1 1 1 1 0 2 0 0 0 0 0 1 1 2 2 1 1 1 1 1 1 0 2 0 0 0 0 2 2 2 1 0 1 0 0 1 1 1 2 2 1 1 1 2 2 2 0 2 2 0 2 1 2 0 0 0 0 0 0 0 0 2 0 0 1 1 1 1 1 1 0 1 0 0 0 2 0 0 0 0 0 0 0 0 0 2 0 0 0 1 0 0 0 1 1 0 0 0 0 0 1 1 0 1 1 0 0 0 0 0 0 0 1 0 2 1 0 0 0 0 0 0 1 1 1 1 2 1 1 0 1 0 0 2 0 2 0 2 2 0 1 0 0 1 1 0 2 1 0 0 2 2 0 1 0 2 1 0 1 1 1 1 0 0 0 0 1 1 0 1 0 1 0 1 0 0 0 0 0 1 0 0 1 0 2 0 0 1 0 2 2 0 1 0 0 1 0 1 1 1 0 2 0 2 1 0 0 0 1 1 1 0 1 2 0 1 1 1 1 0 0 1 1 0 0 0 1 1 2 0 0 2 0 1 0 0 0 0 1 0 1 0 1 1 0 1 1 0 0 1 1 2 1 1 1 0 1 1 0 1 0 1 0 1 1 0 0 0 2 2 0 2 0 0 1 1 1 1 0 0 0 0 0 0 0 0 0 0 0 0 0 1 1 1 0 1 1 1 0 0 0 2 0 0 0 0 0 0 1 1 0 0 1 2 0 0 0 0 1 1 1 0 1 2 2 0 1 2 1 1 1 0 0 0 0 2 0 2 1 0 1 0 0 0 0 2 1 1 0 0 0 0 2 0 2 2 0 0 1 0 2 0 1 2 0 1 1 0 1 1 2 1 1 0 0 1 1 1 0 1 0 1 0 1 1 0 1 1 1 0 0 1 1 0 0 1 1 0 0 1 0 0 0 0 0 1 0 2 1 0 0 2 0 0 1 1 1 0 0 0 1 1 0 1 1 1 1 1 2 0 0 0 0 0 1 1 0 1 1 0 2 0 2 2 0 0 1 1 2 0 2 0 0 1 0 0 0 0 1 2 2 2 0 0 1 0 0 1 2 1 0 0 1 0 0 0 1 0 0 2 0 0 0 1 1 1 0 1 2 0 0 0 0 2 0 1 2 0 2 1 0 1 2 1 0 0 2 0 0 0 0 0 0 0 0 0 0 0 1 0 0 1 0 0 0 0 0 1 1 1 0 0 1 0 0 0 0 0 0 0 0 0 1 0 1 0 0 0
64 0 0 0 0 0 0 1 1 2 0 0 1 1 1 0 0 2 2 1 1 1 1 0 0 0 0 2 2 2 2 0 1 1 2 0 2 2 1 1 0 2 0 0 0 2 1 0 0 0 0 0 0 0 2 2 0 0 0 0 0 1 0 0 0 0 1 0 0 1 1 2 2 2 2 2 2 1 2 0 0 0 0 0 2 0 0 0 1 2 0 0 1 1 0 0 0 0 0 0 0 0 1 0 1 0 2 1 1 1 1 2 0 0 0 0 0 0 0 0 2 0 1 1 0 1 0 1 2 1 0 0 1 1 0 0 1 0 0 0 1 0 0 0 0 0 0 0 0 0 0 0 0 0 1 1 0 1 0 0 0 0 1 2 1 1 1 0 2 0 0 2 1 1 0 1 2 0 0 0 0 0 0 2 2 2 2 0 0 0 1 1 2 1 2 1 1 1 0 0 0 0 0 0 2 0 1 0 1 0 2 0 1 0 0 2 0 1 0 1 0 0 0 2 0 1 1 0 0 0 0 0 0 0 2 0 0 2 1 1 0 1 2 2 2 0 0 1 2 0 0 0 1 0 0 2 2 0 0 0 0 0 0 1 1 1 1 1 1 1 0 2 1 1 0 0 0 1 1 0 0 1 1 2 1 0 0 0 0 2 2 1 0 0 2 1 1 0 0 0 0 0 1 1 1 0 0 0 0 0 0 1 0 1 1 1 2 0 0 0 0 2 2 1 2 0 1 1 0 0 0 2 0 0 0 0 0 1 0 1 0 1 1 0 0 0 0 1 2 1 1 0 2 2 2 0 1 0 0 2 2 0 0 0 0 0 1 1 1 0 2 0 1 1 1 0 0 0 0 2 0 2 2 0 0 0 0 0 0 0 0 0 0 1 2 1 1 0 1 1 1 1 0 2 1 0 0 0 0 2 0 0 0 0 0 0 2 1 0 0 0 1 1 1 0 2 1 0 0 0 0 0 0 0 0 0 0 1 1 1 2 0 0 0 1 2 0 1 0 0 0 0 1 2 2 1 2 1 1 0 2 0 1 1 0 1 1 1 1 0 1 0 2 2 1 0 1 0 0 1 1 2 1 1 1 0 1 1 0 1 0 0 1 2 1 1 1 0 0 2 2 2 0 1 0 2 1 1 0 0 1 0 1 0 1 1 0 0 0 2 2 0 0 1 0 0 0 1 1 1 1 0 1 0 1 0 1 1 1 1 0 1 0 2 0 0 0 1 1 0 0 0 0 0 1 1 0 2 0 0 0 0 0 2 0 0 0 0 0 0 0 2 1 0 0 1 2 0 0 0 1 1 0 0 0 0 0 1 0 1 0 1 1 0 1 2 0 1 1 1 0 2 1 0 0 1 2 0 0 0 0 0 0 0 0 0 0 0 1 0 1 2 0 1 0 0 1 0 0 0 1 0 0 0 0 1 2 1 2 2 0 0 0 1 2 0 2 1 0 1 1 1 1 1 1 1 0 2 2 1 1 1 0 0 1 0 1 2 1 0 0 0 0 1 0 0 2 0 1 1 1 1 1 1 0 0 0 2 1 0 1 0 1 0 0 1 2 1 0 2 1 0 0 1 2 2 1 0 0 0 0 0 0 2 0 0 0 0 0 0 0 1 0 2 0 0 0 1 0 0 1 1 0 0 0 0 0 0 2 2 1 0 1 0 2 0 2 2 0 1 1 1 0 1 1 0 0 1 1 1 1 0 1 1 0 0 1 0 0 2 0 0 1 0 0 0 1 0 1 0 1 1 0 0 1 1 0 2 1 2 0 0 0 1 0 1 0 1 0 1 1 1 0 0 0 1 1 0 1 2 0 0 2 2 2 2 0 2 1 1 1 1 0 1 2 1 1 0 0 1 0 0 0 0 0 0 0 0 1 1 0 0 0 0 0 0 0 0 0 0 2 0 0 2 0 0 0 0 0 1 0 2 1 0 1 0 1 0 1 1 0 0 1 1 2 2 0 2 2 1 2 0 1 0 0 0 1 0 0 1 2 0 0 1 2 0 2 1 2 0 0 2 2 0 2 1 1 1 1 1 1 0 0 0 2 1 1 1 2 0 1 1 2 1 1 0 1 1 0 0 2 1 0 1 0 0 0 0 1 1 0 1 2 2 2 1 0 0 0 0 2 0 2 0 0 0 1 1 0 0 1 0 1 0 0 0 0 0 1 0 0 0 0 0 0 1 1 0 0 0 0 0 1 1 0 0 0 0 0 1 0 0 0 0 2 0 0 0 1 0 1 1
65 0 0 1 0 0 1 1 1 2 0 1 1 1 1 0 0 0 1 1 1 1 1 0 0 0 1 2 2 2 2 2 1 1 1 0 2 1 1 0 0 0 0 0 0 0 2 0 0 1 1 0 0 0 2 2 0 0 0 1 0 0 0 1 1 2 2 0 0 0 0 1 2 2 2 2 2 0 2 0 1 0 1 1 0 0 0 0 1 2 0 0 1 0 2 2 0 0 0 0 0 1 1 0 1 0 1 2 0 0 2 2 1 1 1 1 0 2 0 0 2 2 1 1 0 1 0 1 1 1 1 1 0 0 1 0 0 0 0 1 0 0 1 0 0 0 1 0 0 0 0 0 0 0 0 1 0 0 1 1 2 0 1 1 1 2 0 0 1 1 1 1 1 1 0 2 1 0 0 0 0 0 1 2 2 1 2 0 0 0 2 0 0 1 1 2 1 1 0 0 0 0 0 1 2 0 1 0 0 0 1 1 1 0 0 2 0 2 2 0 1 1 0 1 1 0 2 0 0 0 0 0 0 0 2 0 0 2 0 0 0 1 2 1 1 0 0 0 1 0 0 0 0 1 0 0 2 1 0 0 0 0 0 0 1 0 0 0 1 0 1 0 1 2 0 0 1 0 1 0 0 0 0 1 2 2 0 0 0 1 0 0 0 0 1 0 1 1 0 0 0 1 2 0 2 0 1 0 1 0 1 1 0 2 1 0 0 0 2 0 0 2 2 2 1 0 0 2 0 0 0 0 0 0 0 0 0 1 0 0 0 0 2 0 1 0 0 0 1 0 1 1 2 2 2 0 0 0 0 1 1 0 0 0 0 1 1 2 2 0 2 0 0 2 0 0 0 0 0 2 1 2 0 0 0 1 1 1 1 0 0 0 1 0 1 1 2 1 0 0 0 0 2 2 0 1 0 1 0 1 0 2 0 0 2 1 0 1 0 1 1 1 2 1 0 2 1 0 0 0 0 0 1 0 0 1 1 1 0 0 2 0 0 0 0 1 0 0 0 0 0 0 1 1 1 1 1 2 0 2 1 0 1 1 0 0 2 2 2 0 1 1 2 2 0 1 0 1 1 0 0 2 1 1 1 0 1 0 1 1 0 0 0 1 1 1 1 2 2 0 0 2 0 2 0 2 1 0 0 2 0 0 0 0 0 2 0 1 0 1 1 1 1 1 0 0 0 1 0 2 0 1 2 1 1 0 1 1 1 0 0 2 0 1 1 0 0 1 1 0 0 0 0 0 2 1 2 0 0 1 1 0 1 0 1 1 1 1 1 1 0 1 0 0 0 0 1 1 2 1 2 0 1 0 1 0 0 1 0 1 0 0 0 1 2 0 0 1 0 0 0 2 1 1 0 1 2 0 0 2 0 0 0 0 0 1 0 0 0 0 1 1 0 0 0 1 1 1 0 0 2 0 0 2 0 0 2 0 2 2 0 1 0 1 2 0 1 0 0 1 1 1 1 1 2 1 0 1 1 0 0 0 2 1 2 0 0 2 0 0 1 0 2 0 0 0 0 0 1 1 1 0 2 0 0 0 2 1 0 0 0 1 0 1 0 0 2 1 0 2 2 0 0 0 0 1 2 1 0 0 0 0 0 2 0 0 0 0 0 0 0 1 0 1 1 0 0 0 1 0 1 0 0 0 0 0 0 0 0 0 0 0 0 1 1 0 1 1 0 0 0 0 0 0 1 1 1 0 0 0 0 0 2 2 0 0 0 2 0 0 0 0 0 1 0 1 1 2 1 1 2 2 0 0 0 1 0 2 1 2 0 1 1 1 1 1 0 1 1 2 1 1 0 0 1 0 1 0 0 2 0 0 2 1 1 0 0 2 1 1 1 1 2 1 1 2 1 0 0 0 0 0 2 0 0 0 0 0 1 0 1 0 0 0 0 0 0 1 0 0 1 0 1 1 0 0 0 1 0 1 0 0 2 0 0 0 1 0 1 1 0 0 1 0 0 1 0 0 2 2 2 0 2 0 0 0 0 0 0 2 0 0 0 0 2 1 1 1 0 0 1 1 2 0 2 0 1 2 0 1 0 0 0 0 1 1 1 2 2 1 0 2 1 1 1 2 0 1 0 0 1 0 0 2 0 0 0 1 1 0 0 0 1 0 0 1 1 1 1 1 1 0 2 0 0 1 1 1 0 0 1 0 1 0 0 0 0 0 0 0 2 0 0 0 0 0 0 0 0 0 0 1 1 1 0 0 1 0 1 0 0 2 1 0 1 1 1 0 1 0 2 2
66 0 0 0 0 0 1 1 2 1 0 1 0 0 0 0 0 2 0 0 2 0 1 0 0 0 1 2 2 2 1 2 1 1 1 0 2 1 0 1 1 0 0 1 0 1 0 0 0 2 2 0 1 2 0 2 0 0 0 1 0 0 0 2 0 0 0 0 1 1 0 1 2 2 1 2 2 0 1 0 1 0 1 1 0 0 0 0 1 1 0 0 2 0 0 1 0 0 0 1 0 1 1 1 0 0 2 0 2 0 0 2 1 2 2 2 2 0 0 0 2 1 1 1 1 0 0 1 2 1 0 0 0 0 0 0 0 0 0 2 1 0 1 0 0 0 1 0 0 0 0 0 0 0 0 2 0 0 0 1 2 2 1 1 0 0 0 0 0 2 1 0 1 1 1 1 2 1 0 1 0 1 1 2 1 0 2 1 1 0 2 0 2 0 2 2 2 2 0 2 2 2 0 2 2 1 1 0 2 0 2 0 2 0 0 2 0 0 1 0 1 1 1 2 0 1 1 1 0 0 0 1 0 0 1 0 0 2 0 0 0 1 1 1 2 1 1 1 1 0 0 0 1 1 0 2 0 2 0 0 0 0 0 0 0 0 1 0 0 0 0 2 1 1 0 0 1 2 2 0 2 1 0 1 1 1 0 0 0 2 1 2 0 0 2 0 0 2 0 2 0 0 1 1 0 0 1 0 0 0 0 0 0 1 0 0 1 0 0 0 1 2 1 0 0 0 0 1 0 1 0 1 0 0 0 0 0 0 0 0 0 0 2 0 0 0 1 1 2 0 0 0 1 1 1 0 0 0 0 2 2 0 2 0 0 1 0 2 2 1 2 0 1 2 0 0 0 0 2 0 1 0 1 0 0 1 1 1 1 0 0 0 1 0 2 1 1 0 0 0 0 1 1 2 0 1 1 0 0 2 0 1 0 0 1 1 0 0 0 0 0 1 0 1 2 1 1 0 1 1 0 1 1 2 2 2 0 0 0 0 0 1 0 0 0 1 0 1 1 1 1 0 0 0 0 0 0 2 2 2 1 0 1 0 0 1 1 1 1 0 1 0 2 2 0 1 0 0 0 0 0 2 1 1 1 1 1 1 1 0 2 0 2 2 1 0 1 1 1 2 1 1 1 1 2 2 2 1 0 0 0 0 0 0 0 1 1 0 2 1 1 2 2 2 2 0 0 1 1 1 1 1 1 0 1 0 0 0 0 1 0 1 0 2 1 1 1 1 1 0 0 0 0 0 1 1 0 1 0 1 0 0 0 0 0 0 1 1 1 1 0 0 0 0 0 0 1 0 1 0 1 0 1 0 1 0 0 1 0 1 0 0 1 0 0 0 1 0 0 0 0 1 0 1 2 2 2 0 0 1 2 0 0 0 0 0 1 0 0 1 0 1 0 0 0 0 1 1 0 0 2 0 0 1 0 1 2 0 2 1 0 0 0 1 2 0 2 0 0 1 1 1 2 0 2 2 0 1 1 1 1 1 1 0 1 0 1 2 0 0 1 0 0 0 0 1 1 0 1 1 0 1 2 0 0 1 1 1 0 0 0 0 1 0 1 0 1 0 0 0 0 0 0 0 1 2 2 1 0 0 0 0 0 1 0 0 0 1 1 0 0 0 0 1 0 0 0 0 0 0 0 0 0 0 0 0 1 0 1 2 0 1 0 0 0 0 0 0 0 0 0 0 0 0 0 2 0 1 0 0 1 1 1 1 0 0 0 0 0 2 0 1 0 0 0 1 1 2 2 0 1 1 0 0 0 1 0 2 1 1 1 1 1 0 0 0 1 0 0 2 2 2 0 0 0 0 1 0 0 1 0 1 1 1 2 1 0 2 2 2 2 2 0 0 1 0 0 0 1 0 1 0 1 0 0 0 0 1 1 1 0 1 0 0 0 0 0 1 1 0 1 0 0 2 0 0 0 0 0 0 0 2 2 0 0 2 0 0 1 1 1 0 0 1 1 1 0 0 2 2 2 0 2 0 0 1 0 0 0 2 0 0 2 0 1 0 1 1 0 0 0 2 1 0 2 1 0 1 0 1 0 0 0 0 0 0 2 1 2 0 0 2 2 2 0 1 1 1 1 1 2 0 0 1 1 0 0 1 2 1 1 0 1 2 1 2 2 1 0 1 1 0 2 0 0 0 0 0 0 0 0 0 1 0 0 0 0 0 0 0 2 0 0 0 1 1 0 0 0 0 0 1 1 2 0 0 2 0 0 0 0 0 0 0 0 0 1 1 2 1 2 0
67 1 0 0 0 0 1 1 1 0 0 1 0 0 0 0 0 2 2 2 0 1 1 0 0 0 2 0 1 2 0 1 1 1 1 0 2 1 1 0 0 0 0 0 0 1 0 0 0 0 0 0 1 1 0 2 0 0 0 1 0 1 0 1 0 0 0 1 0 0 0 1 2 2 1 2 2 0 2 1 1 0 0 0 2 0 0 0 2 2 0 1 0 0 0 2 1 1 0 1 1 0 0 1 1 1 2 1 1 0 1 2 1 2 1 2 1 0 1 0 1 0 1 1 0 1 0 1 1 1 0 0 1 1 0 0 1 0 0 0 1 0 1 0 0 0 1 0 0 0 0 0 0 0 0 1 0 0 0 1 2 2 1 2 2 2 1 0 2 0 0 0 1 2 1 0 2 1 0 1 0 2 1 1 0 0 1 2 1 0 2 0 2 1 2 2 2 2 0 1 1 1 0 1 2 0 1 0 1 0 0 2 2 0 0 2 1 1 2 2 0 0 0 0 0 1 1 1 1 1 1 0 0 0 1 0 0 1 0 0 0 0 2 2 2 0 0 0 2 0 0 0 1 0 0 2 1 1 0 0 0 0 0 2 1 0 0 1 1 0 0 0 2 2 0 0 0 1 1 0 1 1 1 1 1 0 1 0 0 2 1 1 0 0 1 0 0 0 0 1 0 0 1 1 0 0 0 1 2 0 2 2 0 1 1 1 2 0 1 0 1 1 0 1 1 0 0 1 0 0 0 1 0 0 0 0 0 0 0 0 0 0 2 0 0 0 2 0 2 1 0 0 2 2 1 1 1 0 0 2 2 0 1 1 1 0 0 1 1 0 2 0 1 2 0 1 0 1 1 1 0 2 1 0 0 0 0 1 1 1 1 1 0 0 1 0 0 0 2 2 2 2 0 1 0 0 1 0 0 2 0 0 0 0 1 0 0 1 0 0 0 1 0 2 0 1 1 0 1 0 0 1 0 0 0 0 0 1 0 0 2 1 0 0 0 1 0 0 1 0 0 0 1 1 1 1 1 1 1 1 2 0 2 2 0 0 2 2 2 1 1 1 2 2 1 0 1 0 0 0 0 2 0 0 0 1 0 0 1 1 0 0 0 1 0 2 0 2 2 2 2 2 2 0 2 1 1 1 0 1 0 0 0 0 1 1 0 0 1 1 1 1 0 1 1 0 0 0 0 2 0 2 0 0 0 0 0 2 2 0 1 2 0 1 0 0 0 1 1 0 0 0 0 0 2 0 0 1 0 1 1 0 0 0 0 0 1 1 1 0 0 0 0 0 0 0 1 2 2 2 2 0 1 0 2 0 0 2 0 2 0 0 0 0 0 0 0 0 0 0 0 1 0 0 1 2 0 0 0 2 0 0 0 1 0 1 0 0 1 0 0 1 0 1 0 0 1 0 0 0 1 0 1 2 0 1 2 0 2 0 0 0 0 1 2 0 2 0 0 0 0 1 2 0 2 2 0 2 1 1 1 0 1 1 1 1 1 2 1 0 0 1 0 0 1 0 2 0 0 0 1 0 1 1 1 1 0 1 0 1 0 1 0 0 0 0 0 0 0 0 0 1 0 0 1 2 2 1 0 1 2 1 0 2 0 1 0 1 1 0 0 0 1 2 1 1 1 0 0 0 0 0 0 0 0 1 0 0 1 0 0 0 0 0 1 0 1 0 0 1 1 1 0 0 0 1 1 0 2 2 0 0 2 1 0 1 1 1 0 1 0 0 0 1 1 0 2 1 1 0 0 1 2 0 0 1 1 2 2 2 0 0 2 0 2 0 0 0 0 0 0 1 0 0 0 1 1 1 0 1 0 0 1 0 1 1 1 1 1 1 0 2 2 2 2 2 2 0 0 1 0 0 2 0 0 0 0 0 0 0 0 0 0 0 0 0 0 0 0 0 2 0 0 2 0 0 0 1 0 0 0 2 0 0 0 0 0 0 0 1 0 0 0 0 2 2 0 1 2 2 2 0 2 0 0 0 0 0 0 2 0 0 0 0 2 1 2 2 1 1 0 0 1 1 2 0 1 0 0 1 0 0 0 0 2 2 0 1 2 2 0 2 2 2 0 1 1 2 0 1 2 0 0 1 0 0 1 1 1 0 0 0 1 0 0 0 1 0 1 0 2 0 2 1 0 0 2 0 0 1 0 1 0 0 1 2 2 0 0 0 1 0 1 0 0 1 0 0 1 0 0 2 2 2 0 0 1 1 0 1 1 0 0 1 0 1 0 0 1 0 0 0
68 0 0 0 0 0 0 1 2 2 0 0 1 1 2 0 0 1 1 0 2 0 1 1 0 1 1 2 2 2 1 1 1 1 2 1 2 2 1 1 1 0 0 1 0 1 1 0 0 1 1 0 0 1 0 2 0 0 0 0 1 1 0 0 0 0 1 2 0 0 0 2 2 2 0 2 1 0 2 1 0 0 0 0 1 0 1 0 1 2 0 0 0 0 1 2 0 0 0 0 0 0 1 1 0 0 2 2 0 0 0 1 1 1 1 1 1 1 0 0 2 0 2 2 1 1 0 0 2 0 0 0 0 0 1 0 1 0 0 2 1 0 1 0 0 0 0 0 0 0 0 1 0 0 1 0 0 1 0 1 0 0 2 2 1 1 1 0 1 1 1 1 1 2 2 1 2 2 1 2 0 2 1 2 2 1 2 1 0 0 2 0 0 0 1 1 1 1 0 0 0 0 0 1 2 0 0 1 1 0 0 2 2 0 0 2 1 0 1 1 1 1 0 1 0 1 2 0 0 0 0 0 1 0 2 1 0 2 1 1 0 1 1 1 2 1 1 1 1 0 0 0 0 0 0 2 1 0 0 0 0 0 0 0 1 0 0 2 2 0 0 2 1 1 0 0 0 1 1 0 0 0 0 0 2 2 0 2 0 2 1 1 1 0 2 0 0 1 0 1 0 0 2 0 0 0 1 0 1 0 1 1 0 2 1 1 2 1 0 0 0 2 1 1 0 0 1 2 0 0 0 2 0 1 0 0 0 1 0 0 1 1 1 0 0 0 0 0 2 0 0 0 1 1 1 0 0 0 0 0 0 0 2 0 1 2 0 1 1 0 1 1 2 1 2 0 0 2 0 2 0 0 1 0 0 2 1 0 0 0 0 0 1 0 2 1 1 0 1 1 1 1 1 1 0 0 1 2 0 2 0 0 0 0 2 0 0 0 0 1 1 1 0 1 1 2 1 0 0 0 1 0 0 0 0 0 0 0 0 0 2 0 0 1 1 2 0 0 0 0 0 0 1 1 1 1 1 1 1 1 2 0 0 0 0 1 1 2 2 0 0 0 2 2 2 0 2 0 0 0 1 1 2 2 1 0 1 0 0 2 0 0 0 2 2 1 0 1 1 2 1 2 2 1 2 1 2 0 0 0 0 1 0 1 0 2 2 1 1 2 2 0 1 2 1 1 1 1 1 1 1 0 0 0 1 1 1 2 1 0 1 1 0 1 1 0 0 2 2 0 0 0 0 0 1 1 0 0 0 0 0 0 1 1 0 0 1 0 2 2 0 1 0 0 0 1 1 0 2 0 2 0 1 0 1 0 0 1 0 1 1 1 1 1 1 1 1 0 0 0 0 2 0 0 2 2 2 0 0 1 1 0 0 0 0 0 1 0 0 1 0 1 0 1 0 1 0 1 0 0 1 0 0 1 0 0 2 1 2 2 0 0 0 1 2 0 2 0 0 1 1 1 2 0 2 2 0 2 2 0 0 0 2 0 1 0 0 1 0 2 0 2 0 0 0 1 1 1 1 1 1 1 2 0 2 2 0 1 0 1 0 1 0 0 1 0 2 1 0 2 1 0 0 0 2 2 1 1 0 0 0 0 0 1 0 1 0 1 1 0 0 0 1 2 1 1 1 0 0 0 0 0 0 0 0 0 1 0 1 2 0 1 0 0 1 0 1 2 0 1 1 1 0 0 1 2 0 1 0 1 0 0 1 0 0 0 0 0 0 2 1 1 1 1 1 0 0 1 1 1 2 2 0 1 0 1 0 2 2 0 1 0 2 2 0 0 2 1 0 1 2 1 0 0 2 1 0 0 2 2 0 0 1 1 1 2 0 1 0 1 1 0 0 0 1 0 0 0 0 0 1 1 0 0 0 1 0 1 0 0 0 0 0 0 0 0 0 1 0 0 1 0 0 1 1 0 1 1 0 0 0 0 2 0 0 2 0 0 2 0 1 0 1 0 1 1 0 1 0 2 2 0 2 0 0 0 0 0 1 1 0 0 1 1 2 0 2 2 0 0 0 1 2 0 1 1 0 1 0 1 0 0 0 0 1 1 2 0 1 1 0 1 2 2 0 0 1 1 0 1 1 0 0 0 0 1 0 2 2 0 0 0 2 1 1 0 2 0 1 0 1 1 2 0 0 0 0 0 0 0 1 0 1 0 0 0 0 0 1 0 0 0 0 0 0 0 0 0 1 0 0 1 0 0 0 0 0 0 0 0 0 0 0 0 0 0 0 0 1 0 1 2
69 1 0 0 0 0 0 1 2 2 0 0 0 1 0 0 1 1 1 0 2 0 0 0 0 0 1 2 2 2 1 1 2 2 1 0 1 0 0 1 0 1 0 0 0 0 1 0 0 0 0 0 0 0 2 2 0 0 0 0 1 1 0 1 0 0 1 1 0 0 0 1 2 2 1 2 2 0 2 0 2 0 0 0 2 0 0 0 2 2 0 1 0 0 0 0 0 0 0 1 1 0 1 0 1 0 2 2 0 0 0 1 0 2 0 2 0 0 0 0 2 0 1 1 0 1 0 2 2 2 1 1 0 0 0 0 0 0 0 2 2 0 1 0 0 0 1 0 0 0 0 0 0 0 0 0 0 0 0 0 1 1 1 2 1 2 1 0 1 1 0 1 0 2 2 2 0 1 1 1 0 0 0 2 2 2 1 2 0 0 1 2 1 1 1 1 2 0 0 1 1 1 0 2 2 1 1 1 1 0 0 2 2 0 0 2 1 0 2 2 0 0 0 2 0 0 1 0 0 0 0 0 0 2 0 0 0 2 1 1 0 1 2 1 1 0 0 0 2 0 0 0 0 2 0 1 0 0 0 0 0 0 0 0 0 0 2 0 1 0 0 1 2 2 0 0 0 0 2 0 0 2 0 2 1 0 0 2 0 2 0 0 1 0 2 0 0 1 0 1 1 1 2 0 1 1 0 0 1 0 1 1 0 0 2 0 2 0 1 0 0 1 1 1 0 0 0 1 0 0 0 1 0 1 0 0 0 2 1 0 0 2 2 0 0 0 1 1 2 1 2 0 2 2 1 1 1 0 0 2 2 0 1 0 1 1 0 1 1 0 2 0 1 1 1 2 0 1 1 1 0 1 0 0 0 0 0 0 0 1 1 1 1 0 2 0 0 0 1 1 1 1 1 1 0 0 1 1 0 2 0 0 0 0 1 1 0 0 0 0 0 0 0 2 0 1 1 0 0 0 1 0 0 0 0 0 1 1 0 0 2 0 0 0 0 0 0 0 1 0 0 1 1 1 0 0 0 1 1 2 1 0 0 0 1 2 0 1 1 0 1 0 2 2 1 0 0 0 0 0 0 2 1 1 0 0 0 2 0 2 0 0 0 2 2 0 2 2 2 2 1 2 1 0 2 1 2 0 0 0 0 0 0 0 1 0 0 0 1 1 2 1 1 2 1 0 0 0 0 2 0 1 0 0 0 0 0 1 2 1 1 1 0 1 1 1 0 0 1 1 0 1 0 0 2 1 1 0 0 0 0 0 0 1 0 0 0 2 1 0 1 1 1 0 0 1 2 1 1 1 2 0 1 0 1 0 0 2 1 2 0 1 1 0 0 0 0 1 1 0 1 1 0 1 2 2 1 0 0 1 0 0 0 0 0 0 1 0 0 1 0 1 0 0 0 0 2 1 0 0 2 0 0 1 0 0 2 1 2 2 1 2 0 2 2 0 1 0 0 1 0 2 1 0 2 1 0 1 1 1 1 0 1 0 1 0 0 2 1 0 0 0 0 0 0 1 1 0 0 0 1 1 1 1 1 1 0 1 0 0 0 0 0 0 0 0 2 0 0 1 0 1 1 1 1 2 1 0 1 0 0 0 0 1 0 1 0 0 0 0 0 2 0 1 1 1 0 1 0 0 1 1 0 0 0 0 1 0 1 1 0 0 0 0 0 1 1 1 0 1 1 1 0 0 0 1 0 0 0 0 0 0 2 1 0 0 0 0 1 2 0 0 1 2 1 1 0 2 2 0 2 2 1 0 0 0 1 2 1 2 0 2 1 0 0 1 0 1 0 1 1 2 0 0 0 1 0 1 1 1 0 0 1 0 0 1 1 1 0 1 1 0 1 2 2 2 2 0 0 1 0 0 1 0 0 0 0 0 1 0 1 0 0 0 1 0 0 1 1 0 1 0 0 2 0 1 0 0 0 0 0 1 1 0 0 1 0 0 2 0 2 0 2 0 2 2 0 0 2 2 2 0 1 0 0 0 1 0 1 0 1 0 1 0 2 0 2 2 1 0 0 1 2 1 1 1 0 1 2 2 2 0 0 0 1 1 1 2 2 1 0 2 2 2 0 0 1 2 0 0 2 0 1 1 2 1 1 1 2 1 0 1 2 1 1 0 1 0 1 1 2 0 2 0 0 0 1 0 0 0 2 0 0 0 0 1 1 0 0 0 1 0 0 0 0 0 0 0 0 0 0 0 2 2 0 1 2 1 0 1 1 0 0 0 0 1 0 0 0 0 1 1
70 1 0 0 0 0 1 1 1 0 0 0 0 0 0 0 0 2 2 2 0 0 0 0 0 0 0 2 2 2 2 0 1 2 1 0 2 1 0 2 2 0 0 0 0 0 0 0 0 0 0 0 0 0 2 1 0 1 1 0 1 1 0 0 0 1 1 1 0 0 0 1 2 2 2 2 2 0 2 0 2 0 1 1 0 0 0 0 1 1 0 0 0 0 1 1 0 1 1 0 0 0 0 1 0 0 2 1 1 1 0 1 0 1 0 1 0 1 0 0 2 1 1 0 0 0 0 1 2 1 1 1 0 0 0 0 0 0 0 1 1 0 1 1 0 0 1 0 0 0 0 1 1 0 0 1 0 0 0 2 1 0 0 2 2 2 2 1 1 0 0 2 0 2 1 1 1 0 0 0 0 0 0 2 1 1 2 2 0 0 1 2 1 1 1 2 2 2 0 1 1 1 0 1 1 0 1 1 1 0 0 2 2 0 0 2 0 0 0 0 0 0 0 2 0 1 1 0 0 0 0 0 0 0 1 0 0 2 0 0 0 0 2 1 1 0 0 0 1 1 1 1 0 0 0 1 1 2 0 1 0 1 0 0 1 0 0 0 0 0 0 2 0 0 1 1 0 0 1 0 1 2 0 1 0 0 0 1 0 1 1 0 0 0 2 0 1 1 1 2 0 0 2 0 0 0 0 0 0 0 0 1 0 1 2 1 1 0 1 0 0 2 1 1 0 0 1 1 0 0 0 0 1 0 0 0 0 0 0 1 0 0 2 0 0 0 1 0 2 0 0 0 1 1 1 0 0 0 0 2 2 0 1 0 1 1 0 2 2 0 1 1 1 1 1 0 0 0 2 0 0 1 1 0 1 2 0 0 0 0 1 1 1 0 2 1 2 0 1 1 1 1 0 2 1 0 0 0 0 1 1 1 1 0 1 1 1 0 0 0 0 1 0 2 1 2 1 0 1 1 0 1 0 1 1 1 0 0 0 0 1 1 0 1 1 1 1 0 0 0 0 0 0 1 0 0 0 2 1 2 0 0 0 0 1 2 0 1 1 1 2 1 1 1 0 0 0 0 0 1 0 1 1 1 0 1 0 1 1 0 0 0 0 2 1 0 2 1 1 2 1 2 2 0 2 1 2 0 1 0 1 1 0 0 1 1 0 0 1 1 1 0 0 2 0 0 0 1 1 1 1 1 0 0 0 0 1 0 1 1 0 1 0 1 0 0 0 1 1 0 1 1 0 0 2 1 1 1 1 1 1 0 0 0 0 0 0 1 2 1 1 2 0 0 0 0 2 1 2 1 2 0 1 0 1 0 0 1 0 1 0 1 1 1 1 1 1 0 0 0 0 2 2 1 1 1 2 0 0 2 0 0 0 0 0 0 0 0 2 0 0 2 0 0 0 0 2 1 0 0 2 0 0 0 0 0 2 1 2 1 0 0 0 1 1 0 2 0 0 0 0 1 0 2 2 2 0 2 2 0 0 0 1 0 2 2 0 1 0 1 1 1 0 1 0 0 2 0 0 1 1 0 1 0 0 1 0 1 0 1 0 1 0 0 0 0 1 0 0 1 0 1 1 1 1 2 1 1 0 0 1 0 0 2 0 1 0 2 2 0 0 0 1 2 0 1 1 0 0 0 1 1 0 0 0 1 0 0 0 0 0 0 0 0 0 1 1 0 0 0 0 0 0 0 0 1 1 0 0 0 0 0 2 1 0 1 1 0 0 2 1 0 1 1 1 0 2 1 0 1 2 1 0 1 1 1 0 2 2 1 1 0 1 1 0 1 0 0 0 2 2 2 0 0 1 0 1 0 0 2 0 0 2 1 1 1 0 2 1 2 2 1 1 0 1 2 1 0 0 1 0 0 1 0 0 0 0 2 2 0 1 1 0 0 0 0 0 0 0 1 1 0 0 2 0 0 0 0 0 1 1 2 2 0 0 0 1 0 2 1 1 0 1 0 1 2 0 1 1 1 2 0 2 0 1 0 0 0 0 0 0 0 1 1 1 0 1 2 0 0 1 0 2 1 2 1 1 1 0 1 0 0 0 0 1 2 0 1 2 0 0 2 2 2 2 1 1 1 0 1 1 0 0 2 0 0 0 1 1 0 0 0 2 1 0 0 0 0 0 0 2 0 1 0 0 0 1 1 0 1 1 1 1 0 2 2 2 0 1 0 0 0 0 0 0 0 0 0 0 0 0 1 0 0 0 0 0 1 0 1 1 0 0 0 0 0 1 0 1 0 2 2
71 1 0 0 0 0 0 1 1 2 0 1 0 0 0 0 0 1 0 0 2 0 1 0 0 0 0 1 1 2 1 0 1 1 1 0 2 2 0 1 1 0 0 0 0 0 0 1 0 0 0 0 1 2 0 2 0 0 1 0 0 0 1 0 0 0 0 0 0 1 2 1 2 2 2 2 2 0 2 0 0 0 1 1 1 0 0 0 2 2 0 2 0 1 1 1 0 0 0 0 0 0 1 0 1 0 1 1 1 0 0 1 1 2 1 2 1 0 0 0 2 0 1 1 0 1 0 0 1 0 0 0 0 1 1 1 0 0 0 2 1 0 0 0 0 1 0 0 1 1 0 0 0 1 2 1 1 1 0 1 2 2 1 2 2 2 2 0 2 0 1 1 0 1 2 2 1 0 0 0 0 0 0 2 2 2 1 1 0 0 1 1 2 1 2 1 1 1 0 1 1 1 0 1 2 0 1 1 0 0 1 0 0 0 0 2 0 1 2 1 1 1 1 2 0 1 1 1 0 0 0 1 0 0 1 0 0 2 0 1 0 1 2 1 2 1 1 0 2 0 0 0 0 0 0 0 0 2 0 1 0 1 0 0 0 0 1 0 1 0 0 2 1 1 0 1 0 0 1 0 0 1 1 1 1 0 0 2 1 2 0 1 0 0 2 0 1 0 0 0 0 0 2 0 1 0 1 0 1 0 1 2 0 1 2 1 2 0 0 1 0 1 1 1 0 0 1 0 1 1 0 1 0 0 0 0 0 1 0 0 0 0 2 0 0 0 0 0 1 1 0 1 1 2 0 2 2 0 0 1 1 0 2 0 1 1 1 2 2 0 1 1 1 1 1 0 0 1 1 1 0 1 0 0 1 1 1 1 1 1 1 1 0 0 2 1 1 1 0 1 1 1 1 1 0 0 1 0 0 2 0 0 0 0 0 0 0 1 0 0 0 1 1 0 1 1 1 0 0 0 0 0 0 0 0 1 1 0 0 1 2 0 0 0 0 0 0 1 1 1 1 0 1 2 2 1 2 1 0 1 1 0 0 1 0 1 1 2 2 0 0 0 1 1 2 0 2 1 1 0 2 0 2 2 1 1 1 1 0 0 2 1 1 1 1 0 1 1 1 2 1 2 1 1 1 1 1 1 0 1 1 0 0 1 0 1 1 1 1 2 2 0 1 2 0 0 0 1 2 1 1 0 0 0 0 0 2 1 1 0 2 2 0 1 0 0 0 1 1 0 0 0 0 0 1 1 0 1 0 1 1 0 0 1 0 0 0 0 1 1 0 1 1 0 0 1 1 1 1 1 1 0 2 0 1 1 1 2 2 2 0 2 1 0 0 0 0 0 1 0 1 2 0 0 2 2 1 0 0 1 0 0 0 0 0 0 0 0 0 0 0 0 0 0 1 1 1 1 0 0 0 0 1 2 0 0 2 1 2 1 2 1 0 1 2 0 2 0 1 1 0 2 1 1 2 2 0 2 2 1 1 0 1 1 1 1 0 2 0 0 1 0 0 1 0 1 1 1 1 1 2 0 2 1 0 1 1 2 0 1 0 1 2 0 1 0 2 0 0 1 0 2 0 0 1 2 2 1 0 0 1 1 0 1 1 2 0 2 2 0 0 0 0 2 0 0 0 1 1 1 2 2 0 0 0 0 0 0 1 2 1 0 0 0 1 0 1 0 0 1 0 1 0 1 0 0 1 0 1 0 0 0 2 1 0 0 0 0 0 2 1 0 1 0 0 0 1 1 1 1 1 1 1 0 1 0 2 1 1 2 0 1 2 0 0 0 1 0 0 1 1 2 0 0 1 2 1 1 0 1 0 0 1 1 1 2 0 1 0 0 0 0 1 1 2 1 1 0 0 0 2 1 1 0 0 0 0 2 2 0 0 1 0 0 0 0 0 0 0 1 1 0 0 1 1 0 1 0 0 0 0 2 0 0 0 0 2 0 2 0 1 0 1 1 2 2 0 2 2 1 2 0 1 0 0 0 1 0 0 2 0 0 1 1 2 0 2 2 0 0 0 1 1 0 1 1 1 1 0 0 0 0 0 0 1 1 1 0 2 0 0 2 1 1 1 1 0 1 0 0 2 0 0 2 0 0 0 1 1 0 0 0 2 2 2 1 1 0 1 0 2 0 1 2 1 0 2 2 0 0 2 0 0 0 0 0 0 0 0 0 2 0 0 0 0 0 0 1 1 1 0 1 1 1 0 0 1 1 0 1 1 0 0 0 2 0 0 0 2 0 0 0
72 1 0 0 0 0 0 1 1 1 0 1 0 1 0 0 0 2 2 1 1 1 0 0 0 1 0 0 2 0 0 2 0 0 1 1 2 2 0 0 0 0 0 0 0 0 0 0 0 0 0 0 1 1 1 2 0 0 0 0 0 2 0 2 0 0 0 1 1 1 0 1 2 2 2 2 2 0 2 0 0 0 1 2 1 0 0 1 1 1 0 0 0 0 0 1 0 1 0 1 2 0 0 1 1 1 2 2 0 0 2 2 0 1 0 1 0 0 2 0 0 0 1 1 0 1 0 1 1 1 0 0 0 2 1 1 0 0 1 0 2 0 1 0 0 0 0 0 0 0 0 2 1 0 0 1 0 2 0 1 1 1 2 2 1 2 1 0 1 1 0 1 1 1 1 1 2 1 0 2 1 1 1 1 1 0 1 1 0 0 1 0 2 1 2 2 1 1 0 0 0 0 1 1 2 0 0 0 1 0 0 1 1 0 0 2 0 0 1 0 0 0 0 2 0 1 1 0 0 0 0 1 0 0 1 0 0 2 0 0 0 1 1 2 2 0 0 1 1 0 0 0 0 0 1 2 0 2 1 1 1 0 0 0 2 1 1 1 1 0 0 2 1 1 0 0 1 1 1 0 1 0 0 1 1 1 0 1 0 2 2 0 0 0 1 0 1 0 0 0 0 0 2 0 1 1 0 0 0 1 0 2 0 1 1 1 2 0 1 0 1 2 1 0 2 0 1 2 2 2 0 1 0 0 0 0 0 2 0 0 0 0 2 0 1 1 1 0 1 0 0 1 1 2 1 1 1 0 0 1 2 1 1 0 1 1 0 2 2 1 1 1 1 2 0 1 0 1 0 2 0 2 1 0 0 1 1 0 0 0 1 1 1 0 2 1 1 0 1 1 1 1 2 2 0 1 0 1 1 0 0 1 0 0 0 0 2 1 0 0 0 1 0 2 1 2 0 0 0 0 0 0 1 1 1 2 0 1 0 0 1 2 0 0 0 1 0 0 0 1 1 0 0 0 0 0 0 2 1 1 1 0 2 2 0 0 2 2 2 0 1 0 1 1 2 0 2 0 0 0 1 1 1 1 0 0 0 0 2 1 0 0 0 1 0 2 0 2 2 2 0 2 2 0 2 0 1 0 0 1 0 0 0 1 0 1 0 0 1 1 1 1 2 2 2 0 0 0 0 2 0 1 0 0 0 0 1 1 1 0 0 2 0 2 0 0 0 1 1 0 0 0 0 0 1 1 0 0 2 0 0 2 1 0 1 1 0 1 1 1 1 0 0 0 0 0 0 1 1 1 1 1 2 0 2 1 1 1 0 1 0 0 0 0 0 0 0 0 0 0 0 2 0 0 1 2 0 0 0 1 0 0 0 0 0 0 0 0 0 1 0 1 0 1 0 0 1 1 0 0 1 0 0 0 0 2 2 1 1 0 0 1 0 1 1 0 1 0 0 1 0 1 0 2 1 2 0 2 2 0 0 0 1 2 0 1 0 2 0 1 0 1 0 1 1 0 2 0 1 1 1 0 2 1 0 1 1 0 0 0 0 0 0 0 0 0 2 0 0 1 0 1 0 0 2 2 1 2 0 0 1 1 0 2 0 1 1 0 0 0 0 0 0 2 1 0 0 0 0 0 1 1 0 0 0 1 0 0 0 0 0 0 1 0 2 0 2 0 0 0 0 0 1 1 1 1 1 0 2 1 0 0 2 2 0 1 1 2 0 0 0 0 1 0 0 0 0 1 1 0 0 1 1 0 0 2 0 2 1 2 0 1 2 2 0 0 2 0 0 0 0 1 0 0 0 0 2 1 0 1 1 1 0 1 2 0 1 2 0 0 0 0 1 0 2 0 0 0 0 0 0 0 2 0 0 0 0 2 2 0 2 2 1 0 0 1 1 1 0 1 2 0 0 1 1 0 1 0 0 0 0 1 0 0 0 2 0 0 1 0 1 0 0 0 0 0 0 0 0 2 1 0 2 0 0 0 0 0 0 2 0 0 1 1 2 0 2 1 0 1 0 1 1 0 2 1 1 1 0 0 0 0 0 0 1 1 1 2 2 2 0 2 1 1 2 1 1 1 0 0 1 1 0 2 0 0 0 1 1 0 0 0 1 0 0 2 1 2 0 0 1 0 2 0 0 1 1 0 0 2 0 2 2 0 2 2 2 1 0 0 2 0 1 0 1 0 0 0 1 0 0 2 1 1 0 0 0 1 1 0 0 0 0 0 0 0 0 0 1 0 2 2
73 0 0 0 0 0 1 2 2 0 0 1 0 0 0 0 0 0 1 0 1 0 1 0 0 1 1 1 1 1 1 1 2 1 2 0 1 0 0 0 0 0 0 0 0 0 0 2 0 0 0 0 1 1 1 1 1 0 0 0 1 2 0 1 1 1 2 0 1 1 0 0 2 2 2 2 2 0 1 0 2 0 0 0 2 0 0 1 1 2 0 0 0 0 1 2 1 1 0 1 2 0 1 1 0 0 2 2 0 0 1 1 0 2 0 1 0 0 0 0 1 1 2 2 0 2 0 1 1 1 1 1 1 1 0 1 1 0 0 0 0 0 1 0 0 0 0 0 0 0 1 1 0 0 0 0 0 0 0 0 0 1 0 2 1 1 2 0 0 2 1 1 0 1 1 0 1 0 0 0 0 1 1 2 2 1 1 0 0 0 0 1 2 0 2 2 1 1 0 0 0 1 0 2 2 0 1 0 2 0 2 1 2 0 0 2 0 1 2 0 0 0 1 2 0 1 1 1 1 1 0 0 0 0 2 0 0 2 1 1 0 1 1 1 1 0 0 1 1 1 1 1 0 0 0 1 0 1 0 0 0 0 0 0 0 0 1 0 0 0 0 1 1 1 1 1 0 0 1 0 0 1 0 1 1 1 1 0 0 2 2 2 0 0 2 0 0 1 0 0 0 0 1 1 1 0 1 1 0 0 0 2 0 1 1 0 1 1 0 0 1 2 1 1 0 0 0 1 1 1 0 1 0 0 0 1 0 2 0 0 0 0 1 0 0 0 0 0 1 1 0 1 1 1 0 1 2 0 0 1 1 0 1 0 0 0 0 2 2 0 1 0 0 2 0 0 0 1 1 1 0 1 1 0 0 2 2 1 1 1 2 2 1 0 1 0 0 0 1 1 1 1 0 2 1 0 0 0 0 2 0 0 0 1 1 0 0 1 0 0 0 2 0 2 1 2 1 1 1 0 0 2 2 2 2 1 0 0 0 1 1 1 0 0 0 2 0 1 1 0 0 0 2 2 2 2 2 2 2 1 1 0 0 0 0 2 0 2 2 2 2 2 2 2 1 1 0 1 1 0 1 2 0 0 0 0 0 0 1 1 0 0 1 1 1 0 2 1 1 2 1 2 1 1 1 1 1 0 0 1 0 0 0 1 1 1 1 1 1 1 2 1 0 1 1 0 0 0 0 2 0 2 1 0 0 0 0 2 2 0 2 2 0 2 2 0 0 1 1 0 1 1 0 0 1 1 0 0 0 0 0 0 1 1 1 1 0 0 0 0 0 1 0 0 0 0 1 0 1 0 1 0 0 0 0 0 0 1 0 1 0 0 0 0 0 0 0 0 0 0 0 2 0 0 1 2 0 0 0 2 0 0 0 0 0 0 0 0 0 1 0 1 0 0 0 0 2 1 0 0 2 0 1 2 0 1 2 0 2 2 0 0 0 0 2 0 2 0 0 2 2 0 1 0 1 1 0 2 1 0 0 0 2 2 0 1 0 1 0 1 1 1 0 2 0 0 2 1 1 1 1 1 1 1 2 2 0 1 0 1 0 1 1 0 1 1 2 1 0 2 0 2 0 0 2 2 1 1 0 0 0 0 0 2 0 1 0 1 1 0 0 0 0 2 0 0 0 0 0 0 1 1 0 0 0 0 1 0 1 1 1 0 0 0 1 0 1 1 1 1 0 1 0 0 0 2 0 0 1 1 0 0 2 2 0 0 0 1 0 1 0 0 0 0 0 1 1 1 1 0 1 1 1 0 0 2 0 1 0 2 0 2 2 0 1 0 0 1 0 2 2 2 0 0 1 0 1 0 1 2 0 0 0 0 2 1 0 1 1 1 1 2 1 1 1 1 1 0 0 0 0 0 1 0 0 0 0 0 1 0 1 1 1 0 0 1 1 1 1 0 1 0 0 2 0 1 0 0 0 0 1 2 1 0 0 1 1 0 0 1 0 0 1 0 1 2 0 1 0 1 2 0 2 0 0 0 0 1 1 0 1 1 0 0 1 0 1 2 1 0 1 1 0 0 2 2 0 1 0 1 0 0 0 0 1 1 2 1 2 1 0 1 2 2 1 1 2 1 0 0 2 1 0 2 0 0 0 1 2 1 0 0 2 0 0 0 2 0 0 0 2 0 2 1 1 0 1 2 0 0 2 0 1 0 1 1 1 0 0 0 1 0 0 0 0 0 1 1 1 1 0 1 0 1 0 1 2 0 0 1 1 0 0 0 2 0 0 0 1 0 1 1
74 0 0 0 0 0 0 1 1 2 0 0 1 1 1 0 0 0 0 0 2 0 0 0 0 0 1 1 2 1 0 2 1 1 2 2 2 1 0 1 1 0 0 1 0 0 1 0 0 0 0 0 0 0 2 1 0 0 0 0 1 1 0 1 1 1 1 0 0 0 0 2 2 2 1 2 1 0 1 0 2 0 1 1 1 0 0 0 2 2 0 0 1 0 0 1 0 1 0 1 1 0 2 0 0 0 2 2 0 0 0 1 1 2 1 2 1 0 0 0 2 0 1 1 0 1 0 1 2 2 0 0 0 0 0 0 0 0 0 0 1 0 0 0 0 1 1 0 1 1 1 1 0 0 2 1 0 1 0 2 2 1 1 2 1 2 1 0 1 1 0 1 0 1 2 0 2 1 0 0 0 1 0 1 1 1 1 0 0 0 1 1 1 1 2 2 1 2 0 1 1 1 0 1 2 0 0 0 1 0 1 1 1 0 0 2 0 1 1 0 0 0 0 1 0 1 2 0 0 0 0 0 0 0 1 0 0 2 0 0 0 0 2 1 1 0 0 1 1 0 0 0 1 1 0 0 0 1 0 0 0 0 0 0 1 0 0 0 2 0 1 1 1 1 0 0 1 0 2 0 0 1 0 1 1 1 0 0 0 1 0 0 0 1 2 1 0 1 0 1 0 0 1 0 1 0 1 1 1 0 1 2 0 1 1 0 2 0 0 0 0 1 0 1 0 0 0 2 1 1 0 1 0 0 0 1 0 1 0 1 1 1 2 0 1 0 1 0 2 1 1 0 1 1 0 0 0 0 0 1 1 0 0 0 0 1 0 1 1 1 2 0 1 2 2 0 0 0 0 2 0 1 0 0 0 0 1 0 0 0 0 1 0 0 2 0 1 0 0 0 0 0 2 2 0 1 1 2 0 2 0 0 0 0 1 1 0 1 0 0 0 2 0 1 1 2 1 1 2 0 1 1 0 0 0 0 2 0 0 1 2 0 0 0 1 1 0 0 1 1 1 0 1 2 1 1 1 1 1 1 1 0 0 0 0 1 1 2 2 0 1 0 2 2 1 1 1 1 1 0 1 1 0 0 0 0 0 0 1 0 1 1 1 0 1 1 1 2 2 2 0 2 2 1 1 0 1 0 0 1 0 0 0 1 0 2 2 0 2 1 1 0 0 2 0 1 1 1 1 1 1 0 1 1 0 0 0 0 0 1 1 2 0 0 0 1 0 0 1 0 0 0 0 1 2 0 0 0 1 0 0 1 0 0 0 0 1 0 1 1 0 0 1 0 0 1 2 1 2 1 2 0 1 0 1 0 0 0 0 0 0 2 0 0 0 0 0 0 0 0 0 1 0 1 2 2 1 0 0 2 1 0 0 1 0 1 0 0 0 0 1 1 0 0 0 1 1 2 0 0 0 1 0 2 0 1 2 1 2 2 0 0 0 1 0 0 2 0 0 0 1 0 1 2 1 2 1 1 1 0 0 0 1 1 0 1 1 2 2 0 1 1 0 0 0 1 1 0 0 0 0 1 1 1 0 0 1 1 0 0 0 0 2 0 1 0 1 0 0 0 0 1 0 0 0 1 1 0 0 0 0 0 0 2 0 0 0 1 1 0 0 0 1 2 0 1 0 0 0 0 0 1 0 0 0 0 1 0 1 2 1 1 0 0 0 0 0 0 0 0 0 0 0 0 0 2 0 0 0 0 0 0 2 1 0 1 1 0 0 2 1 0 0 0 0 0 1 1 1 1 2 2 1 0 1 0 1 2 1 1 1 1 1 0 1 0 0 1 0 1 1 2 0 0 1 0 1 0 1 2 0 0 1 1 1 2 1 1 2 2 1 2 0 1 2 1 1 0 0 0 2 2 0 0 0 0 0 1 1 0 0 0 0 1 0 0 1 2 2 0 0 0 0 1 1 0 1 0 0 0 2 1 1 0 0 1 0 0 0 2 0 1 0 1 2 2 0 0 1 2 2 0 2 0 0 1 0 1 1 1 0 0 1 0 0 0 0 1 1 1 0 1 1 0 1 2 0 0 1 1 0 0 0 0 0 0 2 0 2 0 0 2 2 1 0 0 0 1 1 1 1 0 0 2 1 1 1 1 1 0 0 0 2 1 1 2 2 1 1 1 2 0 2 0 1 1 1 0 0 0 2 0 2 0 0 0 0 0 2 1 0 0 0 0 0 0 1 0 0 0 0 0 0 1 0 1 2 1 1 0 0 0 0 0 1 0 0 0 0 0 2 1
75 1 0 0 0 0 0 1 1 2 0 0 0 0 0 0 0 2 1 0 2 0 0 0 0 0 1 2 1 2 0 1 1 1 2 1 2 1 0 2 2 0 0 1 0 1 0 0 0 0 0 0 0 0 2 1 1 0 0 0 1 0 0 0 0 1 1 0 1 1 0 0 2 2 2 2 2 0 2 0 2 0 0 0 1 0 0 1 2 2 0 2 1 0 2 2 0 0 1 0 1 0 1 0 1 1 2 2 0 0 1 1 0 0 0 0 0 0 1 0 1 0 1 1 0 1 0 2 2 2 1 1 0 0 0 0 0 0 2 0 0 0 0 0 0 0 1 0 0 0 1 1 0 1 1 1 1 2 0 1 0 0 1 2 1 1 0 1 0 1 1 1 0 2 2 0 2 1 0 1 0 1 0 1 1 1 1 2 0 0 0 2 2 1 2 2 1 2 0 0 0 0 0 2 2 0 1 0 1 0 2 0 0 0 0 2 0 0 2 0 2 2 1 1 0 1 2 0 0 0 0 0 0 0 1 0 0 2 0 0 0 0 2 2 2 0 0 0 2 0 0 0 1 1 0 0 0 2 2 2 2 0 0 0 1 1 0 0 2 0 2 2 2 2 0 0 1 1 2 0 1 0 0 2 2 0 1 0 0 1 0 0 0 1 2 1 0 0 0 1 0 1 1 1 1 0 0 1 1 0 1 1 0 0 1 0 2 0 0 0 0 1 2 2 1 0 1 1 0 0 0 0 1 1 0 0 0 0 0 0 0 0 2 0 0 1 0 0 2 2 0 0 1 1 0 0 0 1 0 1 1 0 1 1 0 1 1 2 2 0 2 0 0 2 0 1 0 0 1 1 0 1 0 0 0 1 1 0 0 0 0 0 1 0 2 2 2 0 1 1 1 1 0 1 0 0 0 1 1 1 0 1 0 0 1 0 1 1 0 0 0 0 0 1 0 1 0 0 0 0 0 1 1 0 0 0 0 1 0 0 1 2 0 1 2 2 1 0 1 0 0 1 0 0 0 0 0 0 0 0 2 0 1 1 0 1 1 2 2 0 0 0 1 1 1 0 1 0 0 0 1 0 2 2 2 0 2 0 1 1 1 0 1 2 1 0 1 1 1 1 1 1 1 1 2 0 2 0 0 2 0 0 0 0 0 2 0 2 0 2 2 0 0 2 1 0 0 0 0 2 0 1 0 0 0 0 1 1 0 1 0 1 0 0 0 0 0 0 0 0 0 0 0 0 1 1 0 0 0 0 0 0 0 1 1 1 0 0 1 2 0 0 1 0 1 0 1 1 2 1 2 0 1 0 1 0 0 0 0 0 0 1 2 0 0 0 0 1 1 1 0 2 1 0 2 2 1 0 0 2 0 0 0 1 1 1 0 0 0 0 1 1 0 0 0 0 1 1 0 0 1 0 1 2 0 0 2 0 2 1 0 0 0 1 1 0 2 0 1 1 0 1 0 1 2 2 0 1 1 0 0 0 0 0 1 0 0 2 1 0 0 1 0 1 0 0 2 0 1 1 1 0 2 1 1 1 0 0 0 1 0 1 1 0 0 0 0 0 0 1 1 0 0 0 1 2 2 1 1 0 1 1 0 1 0 0 0 1 1 0 0 0 1 2 0 1 0 0 1 1 1 1 0 0 0 0 1 0 1 1 0 0 0 0 0 0 0 0 0 1 1 1 0 0 0 0 0 0 0 0 0 0 0 2 0 2 2 0 0 1 0 0 0 0 0 1 0 2 2 0 0 0 1 0 0 2 0 1 1 2 0 1 1 1 0 1 1 0 0 1 0 0 0 0 0 0 1 0 1 2 0 0 1 1 1 2 0 1 1 1 1 2 1 0 2 0 0 0 1 0 0 0 1 0 0 0 0 0 1 0 1 1 0 1 0 0 1 1 1 0 2 1 0 1 0 0 0 0 1 0 0 0 1 0 0 1 0 0 2 1 2 0 1 1 1 1 0 0 0 0 0 0 1 0 0 0 1 0 0 2 0 0 1 1 2 0 2 1 0 0 0 2 1 0 1 1 0 1 0 0 0 0 1 1 1 1 1 0 1 0 0 1 1 2 1 1 0 1 1 1 2 0 0 2 0 0 0 1 1 0 0 0 2 0 0 1 1 0 0 0 2 0 2 1 0 0 1 0 0 0 1 0 0 0 0 1 1 0 1 0 0 0 1 0 0 0 0 0 1 1 0 1 1 2 0 2 2 1 0 0 0 0 0 1 1 0 0 0 0 0 2 1
76 0 0 0 0 0 0 1 1 1 1 1 1 0 0 0 0 2 1 1 1 1 1 1 1 1 0 2 2 2 2 0 0 0 2 0 2 1 0 1 1 0 0 0 1 0 1 0 0 1 1 0 0 0 2 1 0 0 0 1 0 1 0 1 1 1 0 2 0 0 0 2 2 2 2 2 2 0 2 0 1 0 1 1 0 0 0 1 1 1 0 0 0 1 1 2 0 0 0 0 0 0 1 0 1 1 2 0 2 0 0 2 1 1 1 1 1 0 1 0 1 0 1 1 0 1 0 0 2 1 1 1 1 1 0 0 1 0 0 1 1 0 0 0 0 1 0 0 0 0 0 0 2 0 1 1 1 0 0 2 1 1 1 2 1 1 1 1 1 1 0 1 0 1 1 0 2 0 0 0 0 0 1 1 1 0 1 1 0 0 2 1 0 0 1 1 1 1 0 0 0 0 0 1 2 0 1 0 1 1 2 0 1 0 0 2 1 1 1 1 0 0 1 1 0 1 2 0 0 0 0 0 0 0 1 0 0 2 2 2 0 2 1 1 2 0 0 0 1 0 0 0 0 0 0 1 1 2 0 1 0 1 0 0 0 0 0 0 1 0 0 2 2 2 1 0 0 0 1 0 0 1 0 2 2 1 0 1 0 1 0 0 0 0 1 0 0 0 0 2 0 0 1 1 1 1 1 0 0 1 0 2 0 1 1 1 1 1 0 0 0 1 0 2 1 0 0 0 2 1 0 1 1 1 0 0 0 2 0 0 0 0 0 0 1 0 0 0 1 1 0 1 1 1 1 0 0 0 0 2 2 0 2 0 2 0 1 2 2 1 2 0 1 2 1 1 0 0 1 1 0 0 1 1 1 1 1 0 0 0 0 0 1 0 2 1 2 1 0 0 0 0 1 2 1 1 0 0 0 1 0 1 0 0 0 0 0 0 0 0 0 1 1 0 0 2 0 0 2 2 0 0 0 1 1 0 1 0 0 1 2 0 0 1 1 1 0 0 0 0 0 0 0 2 1 0 1 1 0 1 1 0 0 0 0 1 1 2 2 1 1 1 1 1 0 1 0 0 0 0 1 2 1 1 0 1 0 0 2 1 0 0 0 2 1 0 1 0 0 2 2 2 1 1 1 1 2 0 0 0 0 1 0 0 1 0 0 1 1 1 2 1 0 0 0 0 0 0 0 2 0 2 0 0 0 0 1 0 1 2 0 0 0 0 0 0 0 1 1 0 0 0 0 0 2 0 0 0 0 0 0 0 0 0 0 0 0 0 2 2 0 1 0 0 0 0 0 1 1 1 2 0 0 0 0 0 0 1 0 1 0 1 0 0 0 2 0 0 0 0 0 2 0 1 2 2 1 0 0 1 0 0 0 0 0 1 0 0 0 0 1 1 0 0 0 0 2 2 0 0 1 0 1 0 0 0 2 0 2 1 1 1 0 0 2 0 2 0 0 0 0 2 0 2 1 2 0 1 1 0 0 0 0 1 0 0 0 2 0 1 0 1 0 1 0 1 1 0 0 0 1 0 2 1 1 1 1 2 1 0 0 0 0 1 0 0 2 0 0 1 0 1 0 1 1 2 1 1 0 0 1 1 0 1 1 1 0 1 1 0 0 0 0 1 1 0 0 1 0 0 1 0 0 0 0 0 0 0 1 1 0 1 0 0 0 1 1 0 0 0 0 0 1 1 0 1 1 2 0 0 2 1 1 2 0 1 1 0 0 2 0 0 1 0 0 0 1 0 0 1 0 1 2 0 0 0 2 2 0 2 0 2 0 2 0 2 0 1 0 1 1 1 0 0 1 0 2 1 1 1 0 0 0 0 0 2 1 2 1 1 0 2 1 0 2 0 0 0 0 1 0 0 1 1 0 1 0 2 2 0 1 1 0 0 1 0 0 0 0 0 2 0 0 1 1 0 1 0 0 0 2 2 0 0 0 1 0 0 0 2 1 0 1 0 1 1 0 0 1 2 2 0 2 0 0 0 0 0 2 0 0 0 0 0 1 0 1 1 1 0 1 1 1 0 1 2 0 1 1 1 1 0 0 0 0 0 2 0 1 0 0 1 2 1 1 1 1 2 0 1 2 1 0 2 0 0 0 0 0 0 0 1 2 1 0 0 0 0 0 0 2 0 1 1 1 0 1 1 0 0 2 0 1 0 0 0 0 0 1 1 0 0 0 1 1 1 0 0 2 0 0 1 2 2 0 1 2 0 0 0 0 0 0 2 0 0 0 0 1 0 1 1
77 1 0 0 0 0 2 2 2 0 0 1 0 0 0 0 0 0 2 2 0 0 0 0 0 0 2 2 2 2 1 2 2 1 0 0 1 1 0 1 1 0 0 1 0 1 0 0 0 0 0 0 1 1 1 0 1 0 0 1 1 0 0 2 0 0 0 0 0 0 0 0 2 2 2 2 2 0 2 0 0 0 0 0 1 0 0 1 2 2 0 1 0 0 0 1 0 2 1 1 1 0 1 1 0 0 2 0 2 0 0 2 1 1 1 1 1 0 0 0 0 1 2 2 0 2 0 1 2 1 1 1 0 0 0 0 0 0 0 1 0 0 1 0 1 0 0 0 1 1 1 2 1 0 0 0 0 1 0 1 1 1 2 2 1 2 1 0 2 0 0 1 0 1 1 1 1 0 0 0 0 0 0 2 1 1 2 1 0 0 0 1 2 1 2 2 2 2 0 1 1 1 0 0 2 0 2 0 1 0 0 2 0 0 0 2 0 0 0 0 0 0 1 2 0 0 0 0 0 0 0 0 0 0 2 0 0 2 0 0 0 0 2 2 2 0 0 0 2 0 0 0 0 0 0 1 0 1 0 0 0 0 0 0 0 0 0 0 1 1 0 1 2 1 0 0 0 1 1 0 0 1 1 2 2 0 0 0 0 2 1 1 1 0 2 0 1 0 0 1 0 1 1 1 0 1 0 0 1 0 1 2 0 2 1 1 1 0 0 0 1 1 0 2 0 0 0 1 1 1 0 1 0 0 0 0 0 2 1 1 0 1 2 0 0 0 0 0 1 1 0 1 2 2 2 0 0 0 0 0 0 0 2 0 2 1 0 2 2 1 2 0 1 2 0 1 0 1 0 2 0 0 0 0 1 0 0 0 0 1 1 1 0 1 1 0 0 2 0 0 0 0 0 1 0 0 1 0 1 0 0 1 1 1 2 0 0 0 0 0 0 0 0 0 1 1 0 0 1 1 0 0 0 0 0 0 1 1 0 1 0 2 0 0 0 1 0 0 0 0 0 0 0 1 1 0 1 1 0 0 2 0 0 0 0 2 0 1 1 0 1 0 2 2 2 0 0 1 1 0 0 2 1 1 0 1 0 0 2 0 0 0 2 2 1 0 1 1 1 2 1 2 2 0 2 0 2 1 0 0 0 0 1 1 1 1 0 1 0 1 1 1 0 2 0 1 0 0 0 2 0 1 0 0 0 0 2 0 2 2 1 0 0 1 0 1 0 1 2 1 0 1 0 0 2 0 0 0 0 0 0 0 1 1 1 1 0 0 1 1 0 1 2 0 0 1 1 0 2 0 2 1 1 0 1 0 0 2 0 2 0 0 0 0 2 0 1 0 0 0 0 2 0 1 2 2 2 0 1 0 1 0 0 0 0 0 1 0 0 0 1 2 0 1 0 0 1 2 0 0 1 0 0 2 0 0 1 1 1 0 0 0 0 2 2 0 1 0 0 1 0 1 1 1 1 2 0 2 2 0 0 0 2 0 2 0 0 2 0 0 0 0 0 0 2 0 2 0 0 0 0 1 2 1 1 1 1 2 0 2 0 2 0 1 1 0 2 0 0 1 1 0 1 0 2 2 1 1 0 0 0 0 1 1 0 0 0 1 1 0 0 0 2 2 0 2 0 0 1 1 1 1 0 0 0 0 0 0 1 1 0 0 0 0 0 1 1 0 0 0 0 0 0 0 0 1 0 0 0 0 0 0 1 2 0 1 1 0 0 2 0 0 0 0 0 0 0 1 1 1 2 2 1 0 1 1 1 2 2 2 0 0 0 2 0 2 0 0 0 2 1 1 0 0 1 0 2 0 1 2 1 1 1 0 1 1 0 2 2 2 1 2 0 1 2 1 1 0 0 0 2 2 0 2 0 0 0 1 1 0 1 1 0 0 0 0 0 0 0 0 2 0 0 2 0 0 0 0 0 0 0 2 1 0 0 1 0 0 1 1 1 0 1 0 1 0 0 1 1 1 2 0 1 0 0 0 1 0 0 2 0 0 0 1 1 0 1 2 1 2 0 0 2 0 2 0 0 0 1 1 1 1 0 0 0 0 2 1 2 0 1 1 1 0 1 0 1 1 0 0 2 1 0 2 0 0 0 1 2 1 0 0 2 0 0 1 1 0 1 0 1 0 1 1 1 0 1 1 1 2 0 2 1 0 1 1 1 0 1 0 0 0 0 0 0 1 0 1 1 0 0 0 0 0 0 0 0 0 0 0 0 0 0 0 1 0 0 0 0 0 1 1
78 1 0 0 0 0 0 1 1 2 0 0 0 1 0 0 0 1 1 1 1 0 0 0 0 0 1 0 1 2 1 0 0 0 2 0 2 2 0 1 0 1 0 1 0 1 0 1 0 0 0 0 1 1 1 0 0 0 0 0 0 2 0 0 0 0 1 1 0 1 1 1 2 2 1 2 1 0 2 0 1 0 0 0 1 0 0 0 2 2 0 0 1 0 0 1 0 2 0 2 2 0 1 0 1 0 2 1 2 1 0 2 0 0 0 0 0 2 0 0 2 0 1 1 0 1 0 1 2 2 1 1 0 0 1 0 1 0 0 0 0 0 0 0 0 0 0 0 1 0 0 1 1 0 0 0 0 1 0 1 2 0 0 1 2 2 2 1 1 0 0 0 0 1 1 0 1 2 0 2 0 2 0 2 2 2 2 2 0 2 0 2 2 1 2 2 0 1 0 1 1 1 0 1 2 0 1 0 0 0 1 1 1 0 0 2 1 1 1 0 0 0 0 2 0 0 0 0 0 0 0 1 0 0 2 0 0 2 0 0 0 0 2 1 1 0 0 0 0 1 1 1 1 0 0 1 1 0 0 0 0 0 1 0 0 0 0 1 1 0 0 1 1 1 0 0 0 1 1 0 0 0 0 2 1 0 1 1 0 2 0 1 2 0 2 0 0 0 0 2 0 0 2 0 2 0 1 0 2 0 2 2 0 1 0 0 2 0 0 1 0 1 1 2 1 0 1 0 1 1 0 1 0 0 0 0 0 1 0 0 0 0 1 0 1 0 0 0 1 0 0 1 2 2 2 0 0 0 0 1 1 0 1 0 0 1 0 2 2 0 1 1 0 2 0 1 0 1 0 2 0 1 1 0 0 1 1 1 1 1 1 1 2 0 2 1 1 1 0 0 0 0 0 2 1 0 0 1 1 1 0 1 0 0 1 0 1 0 0 0 0 0 0 2 1 2 2 0 1 0 1 0 0 1 1 0 1 0 0 1 2 0 0 0 0 1 0 0 0 0 0 0 1 2 1 1 1 2 0 2 0 0 1 1 0 0 2 2 2 1 1 1 1 1 0 1 0 1 1 0 0 2 1 1 1 1 1 0 2 1 0 0 1 2 1 0 2 2 2 2 1 2 1 1 1 1 2 1 0 1 0 0 0 0 1 1 0 1 0 1 1 1 1 2 1 1 1 0 0 2 0 1 0 0 0 1 1 1 1 1 1 1 0 1 0 0 0 1 1 0 0 0 1 0 2 0 1 1 0 1 0 0 2 0 2 2 0 1 0 0 0 1 0 0 0 0 0 1 2 1 2 0 1 0 1 0 0 0 0 0 0 1 1 0 1 0 0 0 0 0 0 2 0 0 2 2 0 0 0 2 1 0 0 0 0 0 0 0 0 0 0 0 0 0 0 1 1 2 0 0 1 0 0 2 0 1 2 2 2 1 0 1 0 2 2 0 2 0 1 1 0 2 1 1 0 2 0 2 2 0 0 0 1 0 1 0 0 2 1 0 0 0 0 1 0 0 2 1 1 1 1 0 2 1 1 1 1 2 0 0 2 0 0 1 0 0 2 0 0 0 0 1 0 0 1 2 2 0 0 1 1 1 0 2 0 0 0 1 1 0 0 1 0 1 0 0 0 0 0 0 0 0 0 0 0 1 0 0 0 0 0 0 0 0 0 0 0 1 0 1 1 1 0 0 1 1 0 1 0 1 0 0 1 2 0 1 1 2 0 0 0 0 0 1 1 0 2 0 1 1 2 2 2 0 0 1 1 1 0 2 0 2 0 1 0 1 0 1 0 1 1 2 0 0 0 0 2 2 0 0 0 0 1 1 1 2 0 1 0 0 0 0 0 1 2 1 1 0 0 0 0 0 0 0 0 1 0 0 1 1 0 1 1 0 0 1 1 1 1 0 2 1 0 1 0 0 0 0 1 0 0 1 1 0 0 1 0 0 1 1 0 0 2 0 2 2 0 1 1 1 1 1 1 0 0 1 1 1 1 1 0 1 1 0 2 0 2 2 0 1 0 2 2 1 2 1 1 0 0 0 0 0 0 0 0 0 2 0 2 0 0 2 2 2 0 0 1 1 1 1 1 0 0 2 0 0 0 1 2 1 0 0 1 1 1 2 0 1 0 0 2 0 2 0 0 1 1 0 0 0 2 0 1 0 1 1 1 0 1 1 1 0 0 0 0 2 0 0 1 0 0 2 1 1 0 0 1 0 0 0 0 0 1 0 1 0 0 0 1 0 2 1
79 0 0 0 0 0 0 2 2 1 0 0 1 1 1 0 0 2 2 1 1 1 1 1 0 0 0 1 2 2 1 0 1 1 2 0 2 1 0 0 0 0 0 0 0 0 1 0 0 0 0 0 1 2 0 1 0 0 0 1 0 2 0 1 0 0 1 2 0 0 0 2 2 2 1 2 2 0 2 1 0 0 0 0 2 0 0 1 2 2 1 0 1 0 1 1 0 1 1 0 0 0 0 1 1 0 2 0 2 0 0 2 0 2 0 1 0 1 0 0 2 1 2 2 0 2 0 0 2 2 1 1 0 1 1 0 1 0 0 1 1 0 0 1 0 0 0 0 0 0 1 2 0 1 1 0 0 0 0 1 1 0 2 2 1 2 1 0 0 2 2 0 2 1 0 1 2 0 0 0 0 0 0 2 1 1 1 1 1 0 1 0 1 1 1 1 1 2 0 0 0 0 1 0 1 0 1 0 2 0 2 0 1 0 0 2 1 0 1 0 1 1 1 1 0 1 1 0 0 0 0 0 0 0 2 0 0 2 0 0 0 0 0 1 1 0 0 0 1 0 0 0 1 0 0 1 1 2 1 1 1 0 0 0 1 0 0 0 1 1 0 2 1 1 1 1 0 1 2 0 1 2 1 2 1 0 1 1 0 2 2 1 0 0 2 0 0 0 0 0 1 0 1 1 1 0 1 0 0 0 0 1 0 2 2 0 0 1 1 0 0 1 1 0 2 0 2 0 1 0 0 1 0 0 0 0 0 0 0 1 2 1 1 0 0 1 1 1 2 1 1 0 0 0 0 0 0 0 0 1 1 0 2 0 0 0 0 2 2 0 0 2 1 1 1 0 0 0 1 1 1 0 0 1 0 1 1 0 0 0 0 0 0 0 2 1 1 0 1 1 1 1 0 2 2 0 0 0 0 1 0 0 0 0 0 0 0 1 0 0 0 1 1 2 2 2 0 0 1 0 1 1 1 1 1 2 1 0 0 1 0 1 0 1 2 2 1 0 0 0 0 1 2 2 2 2 2 0 0 1 1 0 1 1 0 1 1 2 2 0 0 1 1 1 2 0 2 1 1 1 1 2 1 1 0 1 0 0 2 0 0 0 1 0 0 0 0 1 2 1 1 2 2 0 2 0 2 0 0 0 0 2 0 0 0 0 0 0 1 1 1 1 0 2 0 1 0 0 0 2 0 0 1 0 1 0 2 1 2 2 1 1 0 1 1 0 0 2 2 0 0 0 0 0 2 0 0 1 0 1 1 0 0 1 0 0 0 0 0 0 0 0 2 0 0 2 2 0 1 0 2 0 2 0 1 0 0 1 0 1 0 1 1 0 0 0 0 0 0 0 0 2 0 0 1 1 1 0 0 1 1 0 0 2 0 1 0 0 0 0 1 1 0 0 0 0 1 2 0 0 1 0 1 1 0 0 2 1 2 2 1 1 0 1 2 0 2 0 0 0 0 2 1 1 2 2 0 1 1 0 0 0 0 0 1 0 0 1 1 1 1 1 0 0 1 0 2 0 1 1 1 1 2 0 0 1 1 1 0 0 0 1 1 0 1 0 2 1 0 2 0 2 0 0 2 2 2 1 0 0 0 0 0 1 0 0 0 1 1 0 0 1 0 1 0 0 0 0 0 0 2 2 0 0 0 1 1 0 1 2 0 0 1 0 1 0 1 1 0 1 1 1 0 0 0 0 1 0 0 0 0 1 1 1 0 0 1 0 0 1 1 0 0 2 1 1 2 1 1 1 2 2 0 0 0 1 1 1 1 2 0 1 0 1 0 1 0 0 0 0 0 0 0 0 1 1 1 1 1 1 0 0 1 1 1 1 1 1 1 1 1 1 0 0 1 1 0 0 1 0 2 1 1 0 0 0 0 1 2 1 0 1 1 0 0 1 1 1 1 0 1 0 0 2 0 0 0 1 0 0 0 2 0 0 0 0 1 0 1 1 0 0 1 0 2 2 0 0 2 2 2 0 1 0 0 0 1 0 1 1 0 0 0 0 2 0 2 2 0 0 0 2 2 0 2 0 2 1 0 2 1 0 0 0 1 1 1 0 2 0 0 2 2 1 2 0 1 2 0 0 2 0 2 2 2 2 2 1 1 0 0 0 2 1 1 2 2 0 2 0 2 0 1 2 1 0 2 2 0 0 2 0 1 0 0 0 0 1 0 0 1 0 0 0 0 0 1 0 1 0 0 0 1 1 0 0 1 0 1 0 0 0 0 0 1 0 0 0 0 0 2 0
80 1 0 0 0 0 0 2 2 1 0 0 0 1 1 0 0 2 1 0 2 0 0 0 0 0 1 2 2 2 1 0 1 0 2 1 2 2 1 1 1 0 0 0 0 0 0 0 0 0 0 0 1 1 1 1 1 0 0 0 2 0 0 2 1 1 1 1 0 0 0 1 2 2 2 2 0 0 2 0 0 0 1 1 1 0 1 1 2 2 0 1 0 0 1 1 0 0 0 0 0 0 2 0 0 0 2 2 2 2 0 0 1 2 2 2 2 0 1 0 1 0 2 2 0 2 0 0 0 0 0 0 0 0 1 0 1 0 0 1 1 0 1 0 0 0 0 0 1 1 0 0 0 0 1 0 0 0 0 0 0 1 1 2 0 0 1 0 1 1 1 1 1 1 1 1 2 1 0 1 0 2 0 2 1 1 2 2 0 0 1 1 2 2 2 0 2 2 0 0 0 0 0 1 2 0 1 1 0 0 0 2 2 0 0 2 1 0 0 0 0 0 0 2 0 0 0 1 1 1 1 2 0 0 2 0 0 2 0 2 0 2 2 2 2 0 0 0 2 0 0 0 0 0 0 1 0 1 1 1 1 0 0 1 2 0 0 0 1 1 0 2 1 2 0 0 1 1 1 0 1 1 0 2 2 0 1 0 0 1 1 1 1 1 2 0 0 0 0 1 0 0 1 1 1 1 1 0 0 0 0 1 0 2 0 1 1 0 0 0 1 1 0 1 1 0 2 0 1 1 0 2 0 0 0 0 0 2 0 2 1 1 2 0 1 0 0 0 2 0 0 0 2 2 2 0 0 0 0 1 2 1 2 0 2 0 0 1 1 0 2 0 1 2 0 1 0 0 0 2 2 1 1 0 0 1 1 0 0 1 0 0 2 0 2 1 1 1 1 1 1 1 0 1 1 0 1 0 1 0 0 1 0 0 1 0 0 0 0 0 0 0 0 1 1 1 1 0 1 0 1 0 1 1 1 1 1 0 0 0 1 1 1 1 1 2 0 0 0 0 0 1 2 2 2 2 2 1 0 1 1 0 0 0 0 2 0 2 2 0 2 1 2 2 1 0 0 0 0 0 2 0 1 1 0 0 0 0 0 0 2 2 0 1 1 0 2 1 1 2 1 2 1 1 1 1 1 0 0 1 0 0 0 0 1 0 0 1 1 1 1 1 1 2 0 0 0 1 1 1 1 0 1 1 1 0 1 1 2 1 1 2 0 1 1 0 0 0 1 0 1 1 0 0 2 1 1 0 0 0 0 0 1 0 1 1 0 1 0 0 0 0 0 0 0 0 1 1 1 1 1 0 0 0 0 0 0 1 1 1 0 0 1 0 1 0 1 0 0 0 0 2 0 0 1 2 2 0 0 2 0 0 0 1 1 1 0 0 1 0 1 1 0 1 0 0 1 1 0 0 0 1 2 2 0 0 2 0 2 1 0 0 0 1 2 0 2 1 0 0 0 2 0 2 1 2 0 1 1 1 1 0 1 2 0 1 0 2 0 0 1 0 1 0 0 1 0 1 1 1 2 0 0 0 0 0 0 1 0 0 1 0 1 0 1 0 1 0 0 2 1 1 0 0 0 1 2 1 0 1 1 1 0 2 0 0 0 1 1 1 0 0 0 1 0 0 0 1 0 0 1 1 0 0 0 0 1 0 0 0 0 0 0 0 0 0 0 1 0 1 1 1 0 1 1 1 0 0 0 0 0 0 2 1 0 0 0 0 0 2 0 0 1 2 2 2 1 0 0 1 0 1 0 1 1 0 1 1 1 1 0 1 1 1 0 1 0 1 0 1 1 1 0 0 0 0 1 0 0 2 0 2 1 1 2 1 1 0 1 1 1 1 1 1 2 1 1 0 0 0 1 1 0 0 0 0 0 1 0 0 0 0 0 0 0 0 1 1 1 0 1 0 0 0 1 0 1 0 0 0 0 0 0 0 0 2 0 0 1 1 0 0 1 0 1 1 0 0 0 1 2 0 2 0 0 1 0 0 1 1 0 0 1 0 2 0 2 2 0 0 0 1 1 0 1 1 1 0 0 0 0 0 0 0 1 1 1 1 2 0 1 1 2 2 0 1 0 2 0 0 2 0 1 2 1 1 0 1 1 0 0 0 2 2 2 1 1 2 0 0 2 0 2 0 0 0 0 1 0 0 1 0 2 0 0 0 0 0 0 0 1 0 0 0 0 1 0 1 2 1 0 1 2 2 0 0 2 1 1 1 0 0 0 0 0 1 0 0 1 0 1 1
81 0 0 0 0 0 0 1 1 2 0 0 0 0 0 0 0 2 0 0 2 0 0 0 0 0 2 1 1 2 2 0 1 0 1 1 1 0 0 0 0 0 0 1 0 1 0 0 0 0 0 0 1 1 1 2 0 0 0 0 0 2 0 0 0 0 1 0 0 0 0 0 2 2 1 2 2 0 2 0 1 0 0 0 2 0 0 1 1 2 1 1 0 0 0 0 0 1 1 0 0 0 0 0 2 1 1 1 1 0 1 2 2 2 2 2 2 1 0 0 2 0 0 0 0 0 0 1 1 1 0 0 0 0 0 0 0 0 0 1 0 0 0 0 0 0 0 0 0 0 1 1 1 0 0 0 0 0 0 2 2 2 2 2 2 2 2 0 2 0 0 0 0 2 1 0 2 2 1 2 0 2 0 2 1 1 1 2 0 0 1 2 1 1 1 1 0 1 0 0 0 0 1 1 2 0 0 0 2 1 2 1 2 0 0 2 1 0 0 0 0 1 1 1 0 1 2 0 0 0 1 0 0 0 1 0 0 2 0 0 0 0 1 2 2 0 0 0 1 1 1 1 0 0 0 2 1 2 0 1 0 1 0 0 1 0 0 0 2 0 0 2 1 1 0 0 0 2 1 0 1 2 0 1 1 1 0 2 0 2 1 0 0 0 1 0 0 1 0 1 0 1 2 0 1 0 0 1 1 0 1 2 0 1 2 0 2 0 0 0 0 1 1 2 1 0 1 1 0 0 0 2 0 0 0 2 0 2 1 1 0 1 2 0 2 0 0 1 2 1 1 0 1 1 0 1 1 0 0 0 0 0 2 0 1 0 0 1 1 0 2 0 0 2 0 1 0 2 0 2 1 2 0 1 0 0 0 0 0 0 0 1 2 0 2 2 2 1 0 0 0 0 1 2 0 1 0 0 0 2 0 1 0 0 0 0 0 0 0 0 0 0 2 2 0 1 0 0 0 0 0 0 1 1 1 1 1 1 0 0 1 1 0 0 1 1 1 0 0 0 0 0 1 2 1 1 1 2 0 2 1 0 0 0 1 2 0 1 1 0 1 0 2 2 1 1 0 1 1 0 0 2 1 1 1 0 1 0 1 1 0 0 0 2 0 0 1 2 2 0 0 0 1 1 1 1 2 0 0 2 0 0 0 0 1 1 0 1 1 2 2 1 1 1 0 1 1 1 1 1 1 0 2 0 2 0 1 0 1 1 1 1 0 0 0 1 0 0 0 0 0 0 0 0 1 2 1 1 0 2 1 0 0 1 0 0 0 1 1 0 0 0 2 0 1 1 2 1 2 1 2 0 1 0 1 0 0 2 1 2 0 2 1 1 1 0 0 0 0 0 0 2 0 1 1 1 1 0 1 0 1 0 0 1 0 1 0 0 0 0 1 1 0 1 0 0 1 0 0 0 0 0 0 2 0 0 2 1 2 2 1 1 0 1 2 0 1 0 0 0 0 2 0 2 1 2 0 2 2 1 1 0 2 1 0 1 0 2 1 0 2 0 0 0 0 2 0 0 1 2 0 2 2 1 0 1 0 2 1 2 0 1 0 0 0 0 2 1 0 1 1 0 1 0 0 1 1 2 0 0 1 1 0 0 0 1 0 1 1 1 0 0 1 2 1 1 1 0 1 1 1 1 0 0 0 0 0 0 0 0 0 0 1 0 1 0 1 0 0 0 0 0 0 0 0 0 0 0 0 0 0 0 2 1 0 1 1 2 0 0 0 0 1 1 1 0 1 1 1 1 1 1 0 0 0 1 0 1 1 2 0 1 0 1 0 1 0 2 0 2 2 2 0 0 0 0 0 0 1 2 0 0 2 1 2 1 0 2 1 2 2 1 2 0 2 0 0 0 0 0 0 0 1 0 0 0 0 0 0 0 0 0 0 1 0 0 1 0 0 0 2 0 0 2 0 1 0 0 1 0 1 2 0 0 1 0 0 0 2 1 1 0 1 0 1 1 0 1 1 1 1 1 1 0 0 0 1 0 0 2 0 0 1 1 2 1 1 1 0 1 0 2 1 0 2 1 0 0 1 1 1 0 0 0 0 0 2 0 2 0 0 2 2 1 1 0 2 2 1 1 2 0 0 1 1 0 0 0 0 0 0 0 1 1 1 2 1 0 1 0 1 1 1 1 1 0 1 0 0 1 0 1 2 0 0 1 1 0 1 0 0 0 0 0 0 1 0 0 1 0 0 0 0 1 0 0 0 1 1 0 0 1 0 0 0 0 0 0 1 0 2 2
82 0 0 0 0 0 0 1 1 1 0 0 1 1 0 1 0 1 0 0 2 0 0 0 0 1 2 2 2 2 1 2 1 0 1 0 1 0 0 0 0 0 0 0 0 0 1 0 0 0 0 0 0 1 1 2 0 1 1 1 0 1 0 2 0 0 1 1 0 0 0 1 2 2 2 2 2 0 2 0 1 0 0 0 1 0 1 0 1 2 0 0 0 0 0 0 0 0 0 0 0 1 2 0 0 0 2 1 1 0 1 2 1 2 1 2 1 0 0 0 2 0 1 1 0 1 0 1 2 2 2 2 0 0 0 0 0 0 0 1 0 0 1 0 0 0 0 0 0 0 0 0 0 0 0 0 0 0 0 0 0 0 1 2 1 2 1 0 0 2 2 0 1 1 2 1 1 1 0 0 0 1 0 2 2 2 1 1 0 1 0 1 2 1 2 2 1 1 0 0 0 0 0 2 2 0 0 0 1 0 1 1 1 0 0 2 0 1 1 0 1 1 2 2 0 1 1 0 0 0 1 0 0 0 0 0 0 1 0 0 0 0 2 2 2 0 0 1 1 0 0 0 0 0 0 2 2 1 1 0 1 0 0 0 0 0 0 2 0 0 0 2 2 2 0 0 0 1 2 0 1 0 0 1 2 2 0 0 0 2 1 1 0 0 2 0 1 1 1 1 1 0 1 1 1 0 1 0 1 0 1 2 0 0 1 0 2 0 0 0 0 0 1 2 1 0 1 1 1 1 0 0 0 0 0 1 1 1 0 0 0 0 2 0 1 0 1 0 0 0 0 2 2 2 0 2 2 0 0 1 1 0 1 0 1 0 0 2 2 0 2 0 0 2 1 1 0 0 1 1 0 1 1 1 0 0 0 0 0 0 0 0 1 0 2 1 1 0 1 1 1 1 2 2 0 1 1 0 1 1 0 1 0 0 1 2 0 0 1 0 1 2 1 2 2 2 0 1 1 0 0 2 0 0 0 1 0 1 0 0 2 0 0 0 0 1 0 0 0 0 0 1 0 1 0 0 0 2 1 2 0 1 0 0 0 2 0 1 1 1 2 0 1 1 0 0 0 0 0 0 2 1 1 1 0 0 0 1 0 1 1 1 0 2 1 0 2 0 0 2 2 2 2 0 2 0 2 0 0 1 0 0 0 1 0 1 1 0 0 1 1 1 0 2 0 2 0 1 1 1 1 0 0 0 0 0 1 2 1 0 1 1 0 1 1 1 0 1 2 0 0 0 0 0 2 1 1 0 0 1 1 0 0 0 0 0 0 1 1 0 1 1 1 0 0 1 2 0 0 0 1 1 1 0 0 1 1 2 1 2 0 0 0 0 0 0 0 0 0 0 0 2 0 0 1 1 0 0 0 1 0 0 0 0 0 0 0 0 0 0 0 0 0 0 0 1 1 2 0 0 2 0 1 2 0 1 2 0 2 2 1 2 0 1 2 0 1 0 0 1 0 1 1 1 1 2 0 2 1 0 0 0 0 0 0 0 0 2 0 0 0 0 0 1 1 0 2 0 1 1 1 0 1 0 0 1 1 1 1 0 0 0 0 0 0 0 2 0 0 0 0 1 0 0 1 1 1 2 0 0 0 0 1 0 1 1 0 1 1 0 0 0 1 2 0 1 1 0 0 0 1 0 0 0 0 1 0 0 0 0 0 0 0 0 0 1 1 0 0 1 1 0 0 0 0 2 1 0 1 0 0 0 2 2 0 0 0 0 0 2 0 2 0 0 0 0 1 2 2 0 1 1 1 0 1 1 0 2 0 2 0 2 0 1 0 1 0 0 0 2 1 1 0 0 1 1 0 1 1 1 0 0 0 0 1 1 2 2 2 2 1 2 1 0 1 1 0 0 0 0 0 0 0 0 0 0 0 0 0 0 0 0 1 0 0 1 1 0 0 0 2 0 0 2 0 0 0 0 0 1 0 2 1 0 0 0 0 0 1 2 0 0 1 0 2 1 1 1 1 1 2 0 2 0 0 0 0 1 2 1 0 0 0 0 1 1 1 1 0 1 0 2 1 0 2 1 0 1 0 0 1 0 1 1 1 0 1 0 2 0 0 2 2 2 0 1 1 2 0 0 1 1 1 1 1 1 2 0 1 1 0 0 2 0 0 0 0 1 0 0 2 0 1 2 2 0 2 0 0 0 1 0 1 0 0 0 0 0 1 1 0 0 1 0 1 0 0 0 1 1 0 1 0 1 0 0 0 0 0 1 0 0 0 0 0 0 0 0 1 0 2 2
83 1 0 0 0 0 0 0 1 2 0 1 0 1 0 0 0 1 1 1 1 0 0 0 0 0 1 1 1 2 0 1 2 2 2 1 2 1 0 0 0 0 1 1 0 1 0 0 0 2 2 0 0 0 2 1 1 0 0 0 1 0 0 0 1 1 2 1 1 1 0 1 2 2 0 2 1 0 1 0 2 0 0 0 2 0 0 1 2 2 1 1 1 1 2 2 0 1 0 1 1 1 1 0 1 0 1 2 0 0 1 2 1 2 1 2 2 0 1 0 1 0 2 2 0 2 0 1 2 1 1 1 0 0 1 0 1 0 0 1 1 0 1 0 0 0 0 0 1 1 1 1 0 0 0 0 0 0 0 0 0 0 2 2 0 2 1 1 0 1 1 0 2 1 1 2 1 0 0 0 0 0 0 1 1 1 1 0 0 0 0 0 1 0 1 2 2 2 0 1 1 1 0 1 2 0 1 1 0 0 1 0 1 0 0 2 2 1 1 0 1 1 0 2 0 1 1 0 0 0 0 0 0 0 2 0 0 2 0 0 0 1 2 1 1 0 0 0 2 0 0 0 0 1 0 1 0 1 0 0 0 0 0 0 1 0 0 1 1 0 0 1 0 0 0 0 0 0 1 0 0 1 1 1 2 1 1 0 0 2 0 0 1 0 2 0 1 1 0 1 0 0 2 0 1 0 0 0 1 0 1 1 0 0 0 0 2 0 0 0 0 0 1 1 1 0 1 1 1 1 0 1 0 0 0 0 0 2 0 1 1 2 2 0 0 0 0 0 2 1 0 0 0 1 0 1 1 0 0 2 2 0 2 0 2 0 1 2 2 0 2 0 0 2 0 0 0 0 1 1 1 1 1 0 0 1 1 0 0 0 0 0 0 1 2 1 1 0 0 0 0 0 1 2 1 0 0 1 1 1 0 1 0 0 1 0 0 0 0 0 0 1 1 2 2 2 0 0 0 0 0 0 0 0 0 0 1 2 0 0 2 0 0 2 2 2 0 0 0 0 0 0 0 2 0 0 1 2 0 1 0 0 0 0 0 2 0 2 2 0 0 0 2 2 2 0 2 1 1 1 1 1 1 1 1 0 1 0 1 1 0 0 0 2 0 2 0 1 1 2 1 2 1 1 1 2 1 0 1 1 1 0 0 2 0 2 1 0 1 1 1 1 1 1 1 1 1 1 2 1 1 0 0 0 0 0 1 1 1 1 0 1 0 0 0 0 0 2 2 0 0 0 1 0 2 1 2 0 1 1 1 1 0 1 0 0 0 1 0 0 0 2 2 0 0 1 1 1 2 1 2 1 0 0 0 0 0 0 0 0 0 0 0 0 1 1 0 1 1 0 1 1 1 0 1 2 1 0 0 1 0 0 0 0 0 0 0 0 0 1 1 2 0 0 0 0 1 2 0 0 1 0 1 1 0 0 1 1 2 2 0 0 0 1 2 0 2 0 0 0 0 1 1 1 1 1 0 1 0 0 0 0 2 2 0 1 1 1 0 0 1 0 0 0 0 0 2 0 0 1 0 0 1 0 0 1 0 2 1 0 0 0 0 0 0 0 2 1 0 1 0 1 0 0 1 1 1 2 0 0 1 1 0 0 0 0 0 1 0 0 0 0 1 2 0 0 0 0 0 0 1 1 0 0 0 0 0 0 1 2 0 1 0 0 1 0 1 1 0 0 0 0 0 0 0 2 0 1 0 0 0 1 2 1 0 1 1 0 0 2 0 0 0 0 0 0 2 1 1 1 1 0 1 0 0 1 1 2 2 2 0 0 1 0 0 0 0 1 0 1 1 1 0 0 1 0 2 0 1 2 0 0 0 1 2 0 1 2 2 2 1 2 1 0 1 2 1 0 0 0 2 2 2 0 0 0 0 0 2 2 0 2 0 0 0 0 0 1 1 0 2 1 0 2 0 1 0 0 0 0 0 1 0 0 0 2 0 0 2 0 0 0 0 0 1 1 0 0 1 2 2 0 2 1 0 1 0 0 0 2 0 0 1 0 2 0 2 0 0 1 0 1 1 0 1 1 1 0 1 1 1 0 1 1 2 2 1 1 2 0 1 1 2 2 0 0 1 1 0 0 1 0 0 2 0 0 0 1 1 1 0 2 2 0 0 0 0 0 0 0 2 0 1 2 1 0 2 0 0 2 0 2 0 0 0 1 1 0 2 1 0 0 0 0 0 0 0 1 2 1 0 1 1 1 1 1 2 0 0 0 0 0 0 0 1 0 1 0 1 0 0 0
84 0 0 0 0 0 0 2 2 1 0 0 1 1 1 0 0 1 1 0 1 0 0 0 0 0 2 0 1 1 0 1 0 0 2 0 2 2 0 1 1 0 0 1 0 1 0 0 0 1 1 0 1 1 0 2 0 0 0 0 0 1 0 0 0 0 1 2 0 0 0 2 1 1 0 1 1 0 1 0 2 0 1 1 1 0 0 0 2 2 0 1 0 1 0 1 1 1 0 1 1 0 0 1 1 1 2 2 0 0 2 2 1 2 1 2 1 0 1 0 1 0 1 1 0 1 0 0 1 0 0 0 1 1 0 0 2 0 0 1 2 0 0 0 0 0 1 0 2 2 1 1 2 0 0 0 0 0 0 0 0 0 1 2 1 1 1 0 1 1 1 1 1 2 2 1 1 1 0 1 0 1 0 2 0 0 2 2 0 1 1 1 2 1 2 1 1 0 0 0 0 1 0 0 2 0 2 0 1 0 2 1 2 0 0 2 0 2 1 0 1 1 1 1 0 1 1 1 0 0 0 1 0 1 1 1 1 2 0 0 0 1 2 2 2 0 0 0 2 0 0 0 0 0 1 1 1 1 1 1 1 0 0 0 0 1 1 1 2 0 0 1 0 0 0 0 0 1 1 0 0 1 1 2 1 0 0 1 0 2 1 1 0 0 2 0 0 1 0 2 0 1 2 0 1 0 1 0 0 0 0 1 0 1 1 0 1 0 1 0 0 2 0 2 1 0 0 0 1 2 0 1 0 0 0 0 0 2 0 1 0 0 2 0 1 1 0 1 2 1 0 1 2 2 1 1 2 0 0 2 2 0 1 0 1 0 0 2 2 1 2 0 1 2 0 1 0 0 1 1 0 0 1 0 0 0 0 0 0 0 0 0 0 0 2 0 0 1 0 0 0 0 0 2 0 0 0 1 0 2 0 1 0 0 1 0 0 1 0 0 0 1 0 1 1 2 0 0 2 0 1 0 0 0 0 1 0 1 0 0 2 0 0 0 0 2 0 1 1 1 0 0 2 2 2 2 2 1 0 1 1 0 1 1 0 0 2 2 2 0 1 1 2 2 2 0 0 2 2 0 1 2 0 0 0 1 0 0 0 1 1 1 0 2 0 1 1 2 2 2 1 2 2 0 2 0 2 1 0 0 1 0 1 0 1 1 0 2 0 2 2 0 0 2 0 1 1 0 0 2 1 1 0 0 0 0 1 1 1 0 1 2 0 0 0 0 0 2 2 0 1 1 0 0 2 0 1 0 0 1 1 0 1 0 1 1 1 0 2 1 0 0 1 0 1 0 1 1 1 1 1 0 0 0 0 0 0 0 0 0 0 2 0 1 1 0 1 0 0 0 0 1 0 1 1 2 0 0 0 0 0 0 0 0 0 0 0 0 1 0 0 1 0 0 1 1 1 1 0 0 0 1 0 2 0 0 2 1 2 1 0 0 0 1 1 0 2 0 0 1 0 1 0 1 2 2 1 2 2 0 0 0 1 0 2 0 0 2 1 0 0 0 0 0 1 0 2 0 0 1 0 1 2 0 0 2 1 1 0 1 0 0 0 1 0 0 1 0 0 0 0 1 1 0 1 2 1 1 1 0 0 0 0 1 1 2 0 1 1 1 0 0 1 1 2 0 0 0 0 0 1 1 0 0 0 0 0 0 1 1 0 0 1 0 0 1 1 1 0 1 1 1 0 0 0 0 1 0 0 0 0 0 1 1 0 0 1 1 0 1 1 0 1 0 0 0 1 1 1 0 0 1 0 1 0 2 0 2 2 2 0 0 1 1 0 0 1 1 1 1 1 1 0 0 2 0 0 0 0 1 0 0 1 1 2 1 1 2 2 2 2 2 0 2 2 2 2 0 0 0 0 0 1 1 1 0 0 2 2 0 0 1 0 0 0 0 1 1 0 1 2 0 0 2 0 0 0 0 0 1 0 1 0 0 0 2 1 0 2 0 0 0 0 1 2 2 0 2 0 0 0 2 2 0 0 0 0 1 0 2 0 0 0 0 2 1 1 1 1 1 0 0 2 0 2 0 1 2 0 0 0 0 0 0 0 0 2 1 2 1 0 2 1 1 1 1 0 2 0 1 1 0 0 2 0 0 0 2 2 0 0 1 2 2 0 1 0 0 0 0 2 0 2 1 1 0 2 0 0 0 1 0 1 0 1 1 1 0 0 0 0 0 1 0 0 0 0 1 1 2 0 2 0 0 1 0 1 0 0 0 0 1 0 0 0 2 0 0 2 0 2 1
85 1 0 0 0 0 1 0 1 2 0 0 0 0 0 0 0 1 2 1 1 0 0 1 0 0 0 2 2 1 1 1 2 1 0 0 1 1 0 0 0 0 0 0 0 0 0 0 1 0 1 0 1 1 0 1 0 0 0 0 2 0 0 2 0 0 1 0 0 0 0 0 2 2 2 2 2 1 1 0 1 0 1 1 1 0 1 0 1 2 0 0 1 0 1 1 0 1 1 1 0 0 1 1 0 0 2 1 1 1 1 2 1 1 1 1 1 0 1 0 1 0 2 2 0 2 0 0 1 0 1 1 1 1 0 0 1 0 0 2 1 0 0 0 0 0 0 0 1 1 1 2 1 1 0 0 0 0 0 0 0 1 2 2 0 2 1 0 0 1 1 0 1 1 1 1 2 1 0 1 0 1 0 2 2 2 2 2 1 0 2 1 2 1 2 1 2 1 0 2 2 2 0 0 2 0 2 0 1 0 0 2 2 0 0 2 0 2 2 0 2 2 1 1 0 2 1 0 0 1 0 0 2 1 1 2 0 2 0 0 0 1 2 1 1 0 0 0 1 1 1 1 0 0 0 1 0 2 1 2 1 1 0 0 0 0 0 2 0 0 0 2 1 1 0 0 0 0 2 0 0 1 1 2 2 0 0 1 0 2 1 1 0 1 2 1 1 0 0 2 0 0 2 0 1 1 2 1 0 0 0 2 0 1 1 0 1 1 1 0 0 2 1 1 1 0 1 1 0 1 0 2 0 0 0 0 0 2 1 1 0 1 2 1 0 0 1 0 2 2 0 0 2 2 1 1 1 0 0 2 2 0 0 0 0 2 0 2 2 0 0 2 0 2 1 0 0 1 0 2 0 0 0 1 1 1 0 0 0 0 0 0 1 0 2 1 1 0 0 0 0 0 0 2 1 0 0 1 0 1 0 0 0 0 0 0 1 0 0 0 0 0 1 1 0 2 0 0 0 0 0 0 1 1 1 2 0 0 0 0 1 1 0 0 0 1 0 1 1 0 0 0 0 1 1 0 1 2 0 2 0 0 1 0 0 2 1 1 1 0 1 0 2 2 1 0 0 0 0 1 1 1 0 0 0 1 0 1 0 1 1 1 1 1 0 0 0 1 1 2 1 2 1 1 1 2 2 0 0 2 0 0 0 1 1 1 1 1 1 1 1 1 0 2 0 1 1 1 1 1 1 1 1 1 1 0 0 0 2 0 1 2 0 2 2 0 0 1 1 0 0 0 0 0 2 0 0 0 0 1 1 0 1 0 0 0 0 1 0 1 0 0 2 0 0 1 2 0 2 0 2 0 1 0 1 1 1 0 0 0 0 0 0 1 1 0 1 1 1 0 1 1 0 1 2 2 2 0 0 1 0 0 0 2 1 2 0 0 0 1 0 1 0 1 0 0 1 0 0 0 1 0 0 0 0 0 2 0 2 1 0 0 0 2 2 0 1 0 1 1 0 1 1 0 1 1 0 1 1 0 0 0 0 2 0 2 1 1 0 1 0 1 0 0 1 0 2 0 0 0 2 0 2 0 0 2 0 1 0 1 0 1 0 0 0 0 1 0 0 0 0 2 1 1 0 2 1 2 0 0 0 0 0 1 0 1 1 0 0 0 0 2 0 2 0 1 0 0 1 1 0 1 0 0 0 0 0 0 1 1 1 0 0 0 2 0 2 1 0 2 2 2 0 0 1 1 0 0 0 0 0 0 2 2 0 1 1 0 0 2 1 0 0 1 0 0 0 1 1 1 1 1 2 0 0 1 1 1 0 2 0 2 1 1 0 1 0 1 0 1 1 1 0 0 0 0 1 1 0 1 1 1 1 1 1 2 0 1 1 2 2 1 1 0 1 0 0 0 0 0 2 2 1 0 0 0 0 1 1 1 0 1 0 0 0 0 0 1 1 0 1 0 0 2 0 0 0 0 1 1 0 1 1 0 0 0 1 0 2 1 1 0 2 1 1 1 0 0 0 1 2 0 2 0 0 0 0 0 1 2 0 0 0 0 2 1 1 2 1 0 0 1 2 1 2 0 1 1 0 0 0 0 0 0 1 1 1 0 1 1 0 1 2 1 0 0 1 2 0 0 2 0 0 1 0 0 0 0 1 1 0 0 2 2 2 2 0 2 0 0 2 0 2 0 0 0 0 1 0 0 2 0 0 1 1 2 2 0 1 1 0 1 0 0 0 2 0 1 2 1 0 2 0 1 0 1 1 0 0 0 0 0 0 0 0 0 0 0 1 0 0 0
86 1 0 0 0 0 1 2 2 1 0 0 0 0 0 0 0 0 0 0 2 0 0 0 0 1 2 2 2 2 2 1 2 2 1 0 2 2 0 1 0 1 0 1 0 1 0 0 0 0 0 0 0 0 1 1 0 0 0 0 0 1 0 0 2 2 0 1 0 0 0 1 2 2 1 2 2 0 2 2 0 0 0 0 2 0 0 0 2 2 0 1 0 0 1 1 1 1 0 1 1 0 1 0 1 0 1 2 0 0 1 1 1 2 1 2 1 0 0 0 2 0 1 1 0 1 0 1 1 1 1 1 0 0 0 0 0 0 1 0 2 0 1 0 0 0 1 0 0 0 1 1 1 1 1 0 0 0 0 1 1 0 0 2 1 2 1 2 0 0 0 0 1 2 2 1 2 0 0 0 0 0 1 1 1 0 1 2 1 0 2 1 1 1 1 1 1 1 0 0 0 0 1 1 1 0 1 0 2 0 2 0 1 0 0 2 0 0 1 1 1 1 0 2 0 0 0 0 0 0 0 0 0 0 1 0 0 2 0 0 0 0 1 1 2 0 0 0 2 0 0 0 0 0 1 1 1 0 0 0 0 0 0 0 0 0 0 1 1 0 0 1 1 1 0 0 0 2 2 0 2 2 1 1 2 1 1 2 0 2 1 1 0 1 2 1 0 1 0 2 0 2 1 1 1 0 0 0 1 0 1 2 0 1 1 1 2 0 1 0 0 2 0 1 1 0 2 0 1 0 0 2 0 0 0 0 0 1 0 1 0 1 2 0 0 0 1 0 2 2 0 0 0 0 0 0 0 0 0 2 2 0 2 0 2 0 1 2 2 0 2 0 1 1 0 0 0 0 1 1 0 2 0 0 0 1 1 0 0 0 0 0 0 0 2 1 1 0 0 0 1 2 1 2 1 0 1 0 1 0 0 1 0 0 0 0 2 0 0 1 1 1 0 1 0 2 0 0 1 0 1 0 0 0 0 2 0 0 0 0 1 1 0 0 0 0 0 0 0 1 1 2 1 2 1 1 1 1 0 0 2 0 0 0 0 0 2 2 2 0 0 0 1 1 1 0 0 0 0 2 2 1 1 1 0 1 0 1 0 0 1 1 0 0 0 0 1 0 0 2 2 2 2 0 2 0 2 0 0 1 0 0 1 0 1 1 0 1 0 2 1 0 0 1 0 1 1 0 0 2 0 1 0 0 0 0 0 1 2 1 1 1 0 1 1 1 0 2 2 0 0 0 0 0 2 1 1 0 0 0 0 0 0 0 0 0 1 0 1 1 0 1 0 0 0 0 1 0 0 0 2 1 1 0 1 1 1 0 0 0 0 0 0 0 0 0 2 0 0 0 0 2 0 2 2 2 0 1 0 2 1 0 0 0 0 0 1 0 0 0 0 0 0 1 0 1 0 1 0 0 1 0 0 1 0 1 2 0 2 2 0 1 0 2 2 0 2 1 0 2 0 1 2 0 1 2 0 2 2 0 0 0 1 1 0 0 0 2 1 0 1 1 1 0 1 0 1 0 2 2 0 1 1 0 0 1 1 2 1 0 0 1 0 0 0 0 1 0 0 1 0 1 0 1 2 2 1 2 0 0 0 0 0 1 0 1 0 1 0 0 0 0 0 2 0 0 0 0 0 0 1 1 0 1 1 1 2 0 1 1 0 0 0 0 0 2 2 0 0 0 1 1 0 0 0 1 1 1 1 1 1 0 2 1 0 1 1 0 0 2 1 1 1 0 0 0 1 0 0 1 2 2 2 0 0 1 1 2 2 0 2 0 1 1 0 1 1 1 1 1 0 0 0 0 2 1 1 1 0 1 0 1 0 0 0 2 0 1 0 2 2 0 2 1 2 1 1 0 0 0 0 0 2 1 0 0 0 0 0 0 0 0 0 0 0 0 0 0 0 1 1 0 1 1 0 0 0 0 1 0 1 2 0 0 0 0 2 0 0 1 0 0 1 1 2 2 0 2 1 2 2 0 2 1 0 1 0 0 1 1 0 0 0 0 1 0 1 2 0 0 0 1 2 0 2 0 1 1 0 1 0 0 0 0 2 1 1 1 2 1 0 2 2 2 1 2 0 2 0 0 0 0 0 1 1 1 1 1 1 0 0 0 2 0 0 0 0 0 0 0 2 0 2 1 1 0 1 0 0 0 2 0 1 0 1 1 1 0 0 0 1 0 0 0 0 0 0 1 2 0 0 1 1 1 0 0 1 1 0 0 0 0 1 0 1 0 1 0 0 0 1 0
87 1 0 0 0 0 1 1 1 2 0 0 1 1 1 0 0 0 2 1 1 1 0 0 0 0 1 2 2 2 2 1 1 2 1 0 2 2 1 1 1 1 0 0 0 0 0 0 0 0 0 0 0 0 2 1 1 0 0 0 1 0 0 2 0 0 1 2 0 0 0 1 2 2 1 2 2 0 2 0 2 0 0 0 2 1 0 1 2 2 2 1 0 0 0 1 0 1 0 1 2 0 0 1 1 1 2 2 1 1 1 1 1 1 1 1 1 1 1 0 1 0 2 2 0 2 0 1 2 1 0 0 0 1 0 0 0 0 0 2 1 0 0 0 0 0 0 0 0 0 0 0 0 0 0 0 0 1 0 2 1 2 1 2 1 2 2 0 1 1 0 2 0 1 2 0 2 1 0 1 0 1 0 1 0 0 1 2 1 0 1 1 2 1 2 2 2 2 0 1 1 1 0 2 2 0 0 0 0 0 1 0 1 0 0 2 0 1 2 2 0 0 0 1 0 0 1 0 0 0 0 1 0 1 1 0 0 2 1 1 0 0 2 1 2 1 1 0 2 0 0 0 0 0 0 0 0 2 2 2 2 0 0 0 2 0 0 0 2 1 0 2 1 1 0 0 0 0 1 0 1 1 0 1 2 1 1 1 0 2 2 0 0 0 1 0 0 1 0 1 0 0 2 0 2 0 0 0 0 0 0 1 0 2 1 0 1 1 0 0 0 2 0 2 0 0 0 1 0 0 0 1 0 1 0 0 0 1 0 0 1 1 1 0 0 0 1 0 1 1 0 1 2 2 1 1 1 0 0 2 2 0 1 1 0 1 1 2 2 0 2 0 0 2 0 1 0 0 1 1 0 1 1 0 0 2 2 0 0 1 1 1 0 0 1 1 1 0 1 0 0 0 0 2 1 0 1 0 0 2 0 0 0 0 0 0 0 0 0 1 1 1 1 0 0 1 0 2 2 0 0 1 0 2 2 0 0 1 0 0 2 1 0 0 1 1 0 0 0 0 0 1 1 2 1 1 1 2 2 2 1 0 0 1 0 1 1 2 2 1 1 1 2 2 2 0 0 0 0 0 0 2 0 0 0 1 0 0 0 2 0 0 0 1 0 0 1 0 0 2 2 2 1 1 1 1 1 0 1 0 1 1 0 0 0 1 0 0 0 0 0 2 0 2 0 1 1 1 1 2 0 1 2 1 1 0 1 0 0 2 0 0 0 0 0 1 1 0 0 0 0 0 0 0 2 0 0 0 0 0 0 0 0 0 0 0 2 2 1 0 1 0 0 0 0 0 0 1 1 1 2 1 2 0 1 1 1 0 0 0 0 0 0 0 0 1 1 0 0 0 0 2 0 0 2 2 1 0 0 1 0 0 0 0 1 1 0 0 1 0 0 0 0 1 0 1 0 2 0 0 0 0 0 0 0 0 2 0 2 1 0 0 0 1 1 0 2 2 0 0 0 1 1 1 1 1 0 2 2 0 0 0 1 0 2 0 0 1 0 1 1 1 0 0 0 1 1 0 1 1 1 1 2 1 1 2 0 1 0 1 0 1 0 1 0 0 2 0 0 0 0 1 0 1 1 1 0 1 1 0 1 1 0 1 0 0 0 1 1 0 0 0 0 2 0 1 0 0 0 0 1 1 0 0 0 0 0 0 2 2 1 0 0 0 0 1 1 1 0 1 1 1 0 0 0 2 0 0 1 0 0 0 1 1 0 0 1 1 0 1 1 1 0 0 0 1 1 1 1 1 1 1 2 0 0 0 2 2 1 1 1 1 1 1 0 1 0 1 0 1 1 2 0 0 1 0 1 0 0 2 1 1 1 1 1 1 1 2 1 1 0 1 1 0 1 1 0 0 0 1 1 0 2 0 0 0 0 1 1 0 1 1 2 0 0 2 2 1 1 0 2 2 0 2 0 0 0 0 0 0 0 1 2 0 0 2 0 0 2 0 0 0 2 0 2 2 0 0 0 0 2 0 2 0 0 0 0 0 1 1 0 0 1 0 2 0 2 2 0 0 1 0 2 1 2 1 1 0 0 1 0 0 0 0 2 2 0 0 1 0 0 1 2 2 2 1 1 1 0 0 2 1 0 2 0 0 0 2 2 0 0 1 1 0 0 0 0 1 0 0 2 0 2 0 0 0 0 0 0 0 1 0 0 0 0 0 0 0 0 0 0 1 0 1 0 0 0 0 2 1 0 1 1 1 0 0 1 0 0 0 0 0 1 0 1 0 0 0 0 0 1 1
88 0 0 1 0 1 0 0 1 2 0 0 0 0 0 0 0 1 1 1 1 0 0 0 0 0 1 2 2 2 2 0 2 2 0 0 1 0 0 0 0 0 0 2 0 2 1 0 1 0 0 0 1 2 0 2 0 1 1 0 1 1 0 0 0 0 2 0 0 1 1 1 2 2 1 2 2 1 2 0 0 0 0 0 1 0 0 0 2 2 0 1 0 0 2 2 0 1 1 0 1 0 0 0 0 0 2 1 1 1 0 2 1 1 1 1 1 0 0 0 2 0 2 2 0 2 0 1 2 1 1 1 0 0 0 0 0 0 0 1 1 0 0 1 0 0 1 0 1 0 0 1 0 0 1 0 0 1 0 0 0 1 1 1 0 1 1 0 1 1 1 2 2 2 2 1 2 0 0 0 0 1 0 2 0 0 2 0 0 0 0 0 1 1 1 2 2 2 0 0 0 0 0 0 2 0 2 0 1 0 2 1 1 0 0 2 0 1 2 1 1 1 0 2 2 0 2 2 2 2 0 0 0 0 2 0 0 2 0 0 0 0 2 2 2 0 1 0 2 0 0 0 0 0 0 2 1 1 0 0 0 0 0 0 1 1 1 1 2 0 1 1 0 0 0 1 0 2 1 0 1 2 0 2 1 0 0 0 0 2 2 1 1 0 2 0 0 1 0 1 0 1 1 1 0 1 0 0 0 0 0 1 0 2 2 0 2 0 1 0 0 2 2 0 1 0 1 0 0 0 0 2 1 2 0 0 0 0 0 2 0 2 2 0 1 0 0 1 2 0 1 1 2 2 2 0 0 0 0 0 0 0 1 1 1 0 1 1 1 0 1 1 0 2 0 0 0 0 2 0 0 1 1 1 0 2 2 1 1 0 0 0 0 1 1 1 1 1 0 0 0 0 1 2 1 0 0 0 0 1 0 0 0 0 0 0 1 0 0 0 0 0 0 0 1 1 0 0 0 0 0 0 0 0 0 1 0 0 0 1 1 1 0 1 0 2 0 0 0 0 0 0 0 2 1 0 1 1 0 1 2 0 0 0 0 2 0 0 1 0 2 0 1 1 1 0 1 1 1 0 0 2 0 0 0 0 0 1 0 1 0 0 1 2 1 0 2 1 1 2 2 2 0 1 0 2 1 1 0 1 0 1 0 0 2 0 0 1 1 1 1 1 1 2 1 1 0 1 1 1 1 0 1 1 1 0 1 1 0 1 0 0 0 0 0 0 1 1 1 0 0 0 0 1 2 0 1 0 0 1 0 0 0 0 0 0 1 1 0 0 0 1 2 0 2 0 2 1 1 1 2 0 1 0 1 0 0 2 0 2 0 0 0 1 1 1 1 0 0 0 1 1 0 1 2 2 0 0 0 2 2 0 0 0 0 0 0 0 1 0 1 2 0 0 0 0 2 1 0 0 2 0 0 1 0 0 1 0 2 2 0 1 0 1 1 0 2 0 0 0 1 1 1 1 2 2 0 1 1 1 1 0 1 1 0 1 0 2 1 0 1 0 0 0 0 0 2 0 0 0 0 1 2 1 0 1 1 0 0 0 0 0 0 0 0 0 2 0 0 0 0 1 0 0 2 2 2 2 0 0 0 0 0 0 0 0 0 0 0 0 0 2 0 1 0 0 0 0 0 0 0 1 0 0 0 0 0 0 1 2 0 0 0 0 1 0 1 1 0 1 1 1 0 0 0 1 0 0 1 1 0 1 2 0 0 1 1 1 0 1 0 0 1 0 0 1 0 1 2 0 0 0 1 1 0 1 1 2 2 2 0 0 1 1 0 1 0 1 0 1 1 1 0 0 1 1 0 1 0 1 0 0 1 1 1 2 0 1 0 1 1 0 2 1 2 1 1 0 0 1 1 1 0 0 0 1 0 1 1 0 1 1 0 0 0 0 0 0 0 0 2 0 0 2 0 1 0 0 0 0 0 2 0 0 1 2 0 0 1 1 1 0 2 1 1 1 0 0 1 1 1 0 2 0 0 0 0 0 1 1 0 0 2 1 1 0 1 2 0 1 0 2 2 1 2 2 0 0 0 1 1 0 0 0 0 0 1 0 0 0 0 0 1 0 1 1 0 0 0 0 2 0 1 1 2 2 2 1 1 0 0 0 2 0 0 0 1 1 0 0 2 0 1 1 1 0 1 0 0 1 1 1 1 0 1 1 1 0 1 0 1 0 0 0 0 2 0 0 1 1 0 1 2 2 0 0 2 1 0 1 1 0 0 1 1 0 1 1 2 0 1 1
89 0 0 0 0 0 0 2 2 1 0 1 1 1 1 0 0 1 1 0 1 0 0 0 0 0 1 1 1 2 0 1 1 1 1 0 1 2 1 1 1 0 0 0 0 1 1 0 0 0 0 0 0 0 2 2 0 2 2 1 0 0 0 2 0 0 1 0 0 0 0 0 2 2 1 2 2 0 2 1 1 0 0 0 0 0 0 0 2 2 0 0 2 2 0 1 0 1 0 1 0 1 2 0 0 0 2 2 0 0 0 1 0 1 0 1 0 0 0 0 1 0 1 1 0 1 0 2 2 2 0 0 0 0 0 0 0 0 0 1 1 0 0 0 0 1 0 0 0 0 0 0 0 1 0 0 0 0 0 1 0 0 0 2 0 2 0 1 1 0 1 0 0 1 0 1 1 1 0 1 0 2 0 2 1 1 2 1 0 1 1 1 2 0 2 2 1 2 0 0 0 0 0 0 2 0 2 0 1 0 1 1 0 0 0 2 0 0 0 0 0 0 0 2 0 1 1 0 0 0 0 0 1 1 0 0 0 2 0 1 0 0 1 2 2 0 0 0 1 0 0 0 0 0 0 2 2 2 0 0 0 0 0 0 0 0 0 1 1 1 0 2 0 0 0 0 0 1 0 0 0 1 1 2 1 0 1 1 0 2 2 1 0 0 2 0 0 0 0 1 0 0 1 1 0 0 0 0 0 1 0 1 0 2 1 0 2 0 0 0 0 1 1 2 1 0 1 1 0 0 0 1 0 0 0 0 0 2 1 1 0 0 2 0 0 0 1 1 1 0 1 1 0 0 0 0 0 0 0 2 2 0 1 0 1 0 1 2 2 0 2 0 1 1 1 0 0 0 1 1 1 0 0 0 2 2 0 0 0 0 0 0 0 0 1 0 0 1 0 0 0 0 1 2 1 0 0 0 0 2 0 1 0 0 1 0 1 2 0 0 0 2 0 2 0 0 0 1 2 1 0 2 0 0 0 0 1 0 0 0 2 0 0 1 1 1 0 0 1 0 0 1 1 2 2 1 2 2 2 2 1 0 1 1 0 0 2 2 2 0 1 0 1 1 1 0 0 0 0 0 0 1 0 0 0 1 0 1 0 1 1 0 1 2 0 0 2 2 2 0 0 1 1 1 1 1 1 1 0 1 0 0 0 0 1 1 0 0 2 2 2 0 1 2 1 1 0 0 0 2 0 0 1 0 0 0 0 1 0 1 0 0 0 0 0 0 0 1 1 0 0 0 1 0 1 1 0 1 0 1 0 0 0 0 0 0 0 1 1 0 1 0 1 0 1 0 2 1 2 1 2 1 0 0 0 0 0 0 0 0 0 1 1 0 1 0 1 0 0 0 0 2 0 0 0 0 2 0 0 1 1 0 0 0 1 1 0 0 0 1 1 2 0 0 0 2 0 1 0 0 2 0 0 2 0 1 2 1 2 1 0 0 0 0 1 0 2 1 0 1 0 2 0 0 1 2 0 1 1 0 0 0 1 2 0 2 0 2 0 0 2 0 0 0 0 1 1 0 0 1 0 0 1 0 0 1 1 1 0 0 0 1 0 0 1 0 1 0 0 1 0 1 1 0 0 1 1 1 0 0 1 1 0 1 1 2 0 2 2 0 0 0 1 2 0 1 1 0 0 0 1 1 0 0 0 1 1 0 0 0 0 0 0 0 1 0 1 0 0 0 0 0 0 0 0 0 0 0 1 1 0 0 1 2 0 1 1 0 0 2 1 0 0 1 1 1 2 1 1 1 1 1 1 0 1 1 1 1 1 2 0 1 2 1 0 0 1 0 0 0 0 1 0 0 2 1 1 0 1 2 0 0 2 1 2 1 1 2 2 2 2 2 0 0 1 1 0 0 0 0 2 2 1 0 0 0 0 1 0 0 0 0 1 0 0 1 1 1 1 0 0 0 0 1 2 0 1 0 0 0 1 2 0 0 1 0 1 0 0 1 0 0 1 0 1 2 0 2 0 0 1 1 1 0 0 1 1 0 1 1 1 0 0 0 2 0 2 2 0 0 0 1 2 0 2 1 1 0 1 1 1 0 0 0 0 0 2 1 1 0 1 0 2 2 2 2 0 1 0 0 2 0 0 2 0 0 0 2 2 0 0 1 1 2 1 2 2 0 2 1 2 0 1 0 0 0 1 1 0 0 2 0 1 0 1 2 2 0 0 0 0 1 1 0 1 0 0 0 1 0 0 0 2 2 0 0 2 1 0 1 1 0 0 0 0 1 0 0 0 0 2 1
90 0 0 1 0 0 1 2 2 0 0 1 0 2 1 0 0 0 1 2 0 1 0 0 0 0 1 2 2 1 1 2 1 1 1 0 2 2 0 2 1 1 0 0 0 0 0 0 0 0 0 0 1 1 1 2 0 0 0 0 1 1 0 0 1 1 2 2 0 0 0 0 2 2 0 2 1 0 2 1 0 0 1 1 0 0 0 0 1 1 0 0 1 1 1 0 0 1 0 1 2 0 1 1 0 0 2 1 1 1 1 1 1 2 2 2 2 1 0 0 2 0 1 1 0 1 0 1 1 1 0 0 1 1 0 0 2 0 0 0 1 0 0 0 0 0 0 0 1 1 0 0 0 0 0 1 0 1 0 0 1 1 1 2 1 2 1 0 0 2 2 1 0 1 1 0 2 0 0 0 0 0 1 2 2 1 2 1 0 0 0 0 2 2 2 2 2 2 0 1 0 1 0 2 2 1 1 0 1 0 1 1 0 1 0 2 1 0 1 1 0 0 1 2 0 1 1 1 0 0 0 1 0 0 2 0 0 2 0 0 0 0 2 2 2 0 0 0 2 0 0 0 0 0 0 1 1 1 0 1 1 0 0 0 1 1 1 1 1 0 0 2 1 1 1 1 1 0 1 0 0 1 2 2 2 0 2 1 0 2 2 1 0 1 2 1 1 0 1 2 0 1 2 0 0 0 0 0 2 0 2 2 0 0 2 0 2 0 0 0 0 2 0 2 2 0 2 0 1 0 0 1 0 0 0 0 0 2 0 1 1 2 2 0 0 0 2 0 2 0 0 0 2 2 2 0 1 0 0 1 1 0 0 0 0 0 1 1 1 0 2 0 1 2 0 1 0 0 0 2 1 0 2 0 0 1 1 0 0 0 0 0 0 0 2 0 0 0 1 1 1 1 1 1 0 0 1 1 0 2 0 0 0 0 1 0 0 0 0 0 0 0 1 0 0 2 0 0 2 0 2 0 0 0 0 0 1 0 0 0 2 0 0 1 2 2 2 0 0 0 0 1 1 1 1 1 1 1 1 2 1 0 2 1 0 1 2 2 2 0 0 0 2 2 2 0 0 0 0 0 0 2 0 0 0 1 0 0 0 0 2 2 0 2 1 0 1 1 1 2 2 2 2 0 2 0 2 0 0 2 0 0 0 0 1 0 0 1 1 2 2 0 0 2 1 0 0 0 0 2 0 0 0 0 0 1 0 1 2 0 0 2 0 0 0 0 0 1 1 0 0 0 0 1 2 0 1 1 0 1 1 0 2 0 2 2 0 0 0 0 0 1 0 0 0 0 1 1 1 1 2 1 1 0 1 0 0 0 0 0 0 2 0 0 0 0 0 0 0 0 1 2 0 1 0 2 1 0 0 2 0 0 0 1 0 1 0 0 1 0 1 1 0 0 0 2 0 0 0 0 1 0 0 2 0 1 2 2 1 1 0 0 0 1 2 0 2 0 0 1 0 2 1 1 2 2 0 1 1 0 0 0 1 1 1 2 1 2 1 0 1 0 0 0 0 0 2 2 2 2 2 0 2 2 1 1 1 1 0 0 0 0 0 0 0 0 0 0 0 1 0 1 0 0 2 2 2 2 0 0 0 0 1 0 0 1 0 1 1 0 0 0 0 2 0 1 1 0 0 0 0 0 0 0 0 0 0 0 0 1 0 1 0 1 1 0 1 1 0 0 0 0 0 0 0 1 0 0 1 1 0 0 0 1 0 1 1 2 0 0 0 1 0 1 1 1 1 2 2 0 0 0 1 0 0 1 1 2 2 2 0 0 2 0 0 0 1 1 0 2 2 2 0 0 0 0 1 0 0 0 0 0 1 1 2 1 1 0 2 2 2 2 1 0 2 0 0 0 0 0 1 0 2 1 0 0 0 2 2 0 2 2 0 0 0 0 0 1 1 0 1 0 0 2 1 0 0 2 0 0 0 1 0 0 1 0 1 0 2 0 1 0 1 0 1 0 0 1 0 0 1 0 0 0 0 0 0 0 0 2 0 0 0 0 0 0 0 2 0 0 0 2 1 0 2 1 1 0 2 2 1 0 0 0 0 0 2 0 0 0 0 0 1 0 1 1 0 0 0 0 2 0 0 2 0 0 0 1 1 0 0 0 1 0 0 2 1 1 0 1 1 1 1 2 1 0 1 1 1 1 1 1 1 0 0 0 0 0 0 0 0 1 1 0 0 0 0 1 0 0 0 0 1 1 0 0 0 1 0 1 1 0 0 0 0 0 1 0 0 0 1 1
91 1 0 0 0 0 0 2 2 0 0 0 0 0 0 0 0 1 1 1 0 0 0 0 0 0 1 2 2 2 1 2 2 2 0 0 1 2 0 1 1 0 0 1 0 1 0 1 0 0 0 0 0 0 2 1 0 0 0 0 1 1 0 1 1 1 0 0 0 0 0 0 2 2 1 2 2 0 2 0 0 0 0 0 2 0 1 1 2 2 0 2 1 2 0 0 0 1 1 0 0 0 0 1 1 1 2 2 0 0 0 1 0 2 1 2 1 0 1 0 1 0 2 2 1 1 0 0 0 0 0 0 0 0 1 0 2 0 0 0 0 0 0 0 0 0 0 0 0 0 1 1 0 1 1 0 0 0 0 1 1 0 1 2 1 2 1 0 1 1 1 1 0 2 1 0 1 1 0 1 0 2 1 1 1 0 1 0 0 0 0 0 1 1 1 1 0 2 0 0 0 0 0 2 2 0 1 0 1 0 1 1 1 0 0 2 1 0 1 1 0 0 1 1 0 1 2 0 0 1 0 0 0 0 2 0 0 2 0 0 0 0 2 2 2 0 0 1 1 0 0 0 0 0 0 1 0 2 0 1 0 1 0 0 2 0 1 0 2 2 0 2 1 1 0 0 0 1 1 0 0 1 1 1 2 0 0 0 0 2 1 2 0 0 2 0 1 1 1 1 1 0 1 1 1 0 0 0 2 0 2 2 0 1 0 0 2 1 0 0 1 2 2 1 1 0 1 1 2 2 1 1 0 0 0 0 0 2 1 2 2 2 2 0 2 0 0 0 2 2 0 0 1 1 0 1 1 0 0 1 1 0 2 0 2 0 1 2 2 0 2 0 1 2 0 1 0 0 1 1 1 0 1 1 0 1 1 0 0 0 0 0 1 0 1 0 0 1 0 0 0 0 0 1 0 0 1 0 1 1 0 1 1 1 2 0 0 0 0 0 0 0 0 2 1 2 1 0 1 0 1 0 0 0 0 0 0 1 0 1 1 1 0 1 1 2 0 0 1 0 0 0 1 2 1 1 1 2 2 0 0 0 1 1 0 1 1 2 2 0 1 0 2 2 2 0 2 0 0 0 1 1 2 2 1 0 1 0 1 1 0 0 1 2 1 0 2 1 1 2 1 1 1 1 1 1 2 1 0 0 0 0 0 0 2 0 0 0 0 0 0 2 0 2 0 2 2 1 2 0 2 1 1 1 1 1 0 1 1 0 2 2 0 1 1 0 0 2 2 0 0 0 0 0 2 0 1 0 1 0 0 1 1 0 0 0 1 1 1 0 0 0 0 0 0 1 2 0 2 0 2 0 2 0 2 1 1 1 1 1 0 2 2 0 1 2 0 0 0 0 0 1 1 1 1 2 0 0 1 0 0 0 0 1 0 0 0 0 1 1 1 2 0 0 0 0 2 2 0 0 1 0 0 1 0 1 2 0 2 2 0 1 0 2 2 0 1 0 0 0 1 1 0 1 2 2 0 2 2 0 0 0 1 0 2 2 0 1 0 1 0 1 0 0 0 0 2 0 1 1 1 1 2 1 0 1 0 1 0 0 1 0 0 0 0 0 0 1 0 1 1 1 0 0 1 1 1 2 1 0 0 0 0 1 0 0 0 1 1 0 0 0 0 0 1 0 0 0 2 1 0 0 0 1 0 1 1 0 0 1 0 1 0 0 1 0 1 0 0 0 0 0 0 0 1 0 0 1 1 1 1 1 1 1 0 0 0 1 0 1 0 0 1 1 1 1 1 0 0 1 1 1 1 0 0 1 0 1 0 2 0 2 2 0 1 0 0 0 0 2 2 2 0 0 0 0 0 0 1 2 0 0 0 0 0 2 2 0 2 2 2 2 1 1 1 2 1 0 0 0 0 0 2 1 0 0 0 0 0 0 0 0 0 0 0 0 0 0 0 2 0 0 0 2 0 0 0 1 0 0 0 2 0 0 0 0 0 0 1 2 1 0 1 1 2 2 0 1 1 1 2 0 1 0 0 0 1 1 0 2 0 0 0 1 2 0 2 1 0 0 0 2 1 1 2 0 1 0 1 1 1 1 0 0 0 0 2 1 2 0 1 1 1 1 1 0 1 2 1 1 1 1 0 2 0 0 0 1 1 0 0 1 1 1 0 1 1 0 0 0 2 0 2 1 0 0 1 0 0 0 0 1 1 0 0 0 0 0 1 1 0 0 0 0 0 1 1 0 0 0 0 0 2 2 0 0 2 2 0 1 1 0 0 1 0 0 0 0 0 0 1 0
92 1 0 0 0 0 1 1 1 1 0 1 1 2 2 0 0 2 0 0 2 0 0 0 0 0 1 1 2 1 1 1 1 1 1 0 2 2 0 1 1 0 0 0 0 0 0 0 1 1 1 0 0 0 2 2 0 0 1 1 0 1 1 0 0 0 0 1 0 0 0 1 1 1 0 1 1 0 2 1 0 0 2 2 0 0 1 1 1 1 0 1 1 0 0 0 0 0 0 0 0 0 0 1 1 1 2 2 0 0 2 2 1 2 1 2 0 0 0 0 1 0 1 1 0 1 0 0 0 0 0 0 0 0 0 0 0 0 0 1 1 0 1 1 0 0 1 0 1 1 0 0 0 0 0 0 0 1 0 2 2 1 0 2 2 2 1 2 0 0 0 2 0 0 1 1 2 1 0 0 0 1 1 1 1 0 1 0 0 0 0 0 1 1 2 2 1 2 0 1 1 1 0 1 2 0 2 0 1 0 1 1 2 0 0 2 0 0 1 0 1 2 0 2 0 0 0 0 0 0 0 1 0 1 0 0 0 2 0 0 0 0 2 1 1 0 0 0 2 0 0 0 1 0 0 1 0 1 0 0 0 0 1 0 1 0 0 1 2 0 0 1 1 1 1 0 0 2 2 0 2 2 0 2 1 0 0 1 0 2 1 2 1 0 1 0 0 1 0 1 0 0 2 0 0 1 1 0 1 0 1 1 0 1 1 1 2 1 1 0 0 2 2 1 2 0 1 1 1 1 0 0 0 0 0 0 0 1 0 0 1 1 1 0 0 0 1 0 2 1 0 0 2 2 0 1 1 0 0 2 2 0 1 0 1 1 0 2 2 0 1 1 0 2 0 1 0 1 1 1 0 2 0 0 0 0 0 1 1 2 2 2 0 0 2 1 1 0 0 0 0 0 1 2 0 0 0 0 0 1 0 1 0 0 2 1 0 0 0 1 1 1 1 2 2 2 0 1 2 0 1 0 1 1 1 1 0 0 0 1 1 0 1 1 2 2 1 1 1 0 0 0 0 2 1 0 1 2 1 1 1 0 0 0 0 2 0 1 1 1 2 1 2 2 2 0 1 0 0 1 1 1 0 0 0 0 0 0 0 2 0 0 0 1 1 1 1 1 1 2 1 2 1 0 1 1 1 1 0 0 0 0 0 0 0 1 0 1 0 1 2 1 0 2 1 1 1 0 0 2 0 1 0 0 0 0 1 1 1 1 0 1 0 2 2 1 0 0 1 1 0 1 0 0 1 2 1 0 0 0 0 0 0 1 0 0 0 0 1 0 0 0 2 0 1 1 2 1 1 1 2 0 0 0 0 0 0 1 0 1 0 0 0 1 1 1 1 0 0 0 0 2 0 0 0 1 1 0 0 1 1 0 0 1 1 1 0 0 0 0 2 2 0 0 0 0 2 1 0 0 0 0 0 1 0 1 1 0 2 2 0 1 0 1 1 0 2 0 0 0 0 2 0 2 2 2 0 0 0 0 0 0 1 0 1 0 0 2 0 0 0 0 1 1 0 0 1 0 1 1 1 0 2 0 0 2 1 1 0 0 0 0 1 1 1 0 2 0 0 0 0 0 0 0 1 2 1 2 0 0 0 0 0 1 0 0 0 0 0 0 0 1 1 1 1 0 0 0 1 1 1 1 1 0 0 1 0 0 0 0 0 0 0 1 1 0 1 1 0 0 0 0 0 0 0 1 1 0 1 1 0 0 1 0 0 0 0 1 0 1 1 0 0 1 1 1 2 2 2 0 1 1 0 1 1 0 0 2 2 2 0 1 0 2 0 2 0 0 0 1 1 2 0 0 1 1 1 1 0 1 0 0 2 2 2 2 0 2 0 1 1 0 2 1 0 2 0 0 0 0 0 0 1 0 0 0 0 0 0 0 0 0 1 0 0 1 1 0 0 0 2 0 0 2 0 0 0 0 1 0 0 0 0 0 0 0 2 0 1 1 0 0 1 0 1 2 0 1 1 2 2 0 2 0 0 0 0 1 0 2 0 0 0 0 1 0 1 0 2 1 1 0 1 0 1 2 0 0 0 1 1 0 1 1 2 0 1 1 2 0 0 2 2 1 1 0 2 2 1 1 2 0 0 0 1 1 1 1 1 0 0 0 0 0 0 1 1 0 0 0 2 0 2 0 0 1 2 1 0 0 1 1 1 0 0 0 0 0 1 0 0 0 0 0 1 0 0 0 1 0 0 2 2 2 0 1 1 1 0 1 1 1 0 0 0 0 0 0 0 0 2 2
93 0 0 0 0 0 0 0 0 2 0 0 2 2 1 1 0 0 0 0 2 0 0 0 0 0 0 1 1 2 1 0 2 1 1 0 2 1 0 1 0 1 0 0 1 1 1 0 0 0 0 0 1 1 1 1 1 1 1 1 0 1 0 1 1 0 1 1 0 1 0 0 2 2 1 2 2 0 2 0 1 0 0 0 1 0 0 0 1 2 0 0 0 1 1 2 0 1 0 1 1 0 0 0 2 0 1 0 2 1 0 1 0 2 0 2 0 0 1 0 1 1 1 1 0 1 0 1 1 1 1 1 0 1 1 0 0 0 0 0 0 0 0 0 0 0 0 0 0 0 1 1 0 0 0 0 0 1 0 1 1 1 2 1 1 1 0 0 2 0 1 1 0 2 2 0 2 1 0 1 1 1 0 2 2 2 1 1 0 1 0 1 1 0 1 1 2 2 0 0 0 0 0 1 2 0 1 0 0 0 0 2 2 0 0 2 0 0 0 0 1 1 0 2 0 0 1 1 1 0 0 0 0 0 1 0 0 2 1 1 0 1 2 2 2 0 0 0 2 0 0 0 1 1 0 2 1 1 0 0 0 0 0 0 1 0 0 0 2 0 0 2 0 0 0 0 0 0 2 0 0 0 2 2 2 0 1 2 0 2 0 1 0 0 2 0 1 2 0 2 0 0 2 0 1 1 0 2 1 0 1 2 0 1 0 0 2 0 1 0 0 2 1 0 0 0 1 2 0 1 0 0 0 0 0 0 0 2 0 0 0 0 2 0 0 0 0 0 0 0 0 1 2 2 1 0 0 0 0 0 0 0 2 0 2 1 0 1 1 0 2 0 1 2 0 2 0 2 0 2 1 0 0 0 0 0 0 0 0 0 0 0 1 0 2 1 1 1 0 0 0 0 1 2 0 0 0 2 0 2 0 0 0 0 0 0 2 1 0 0 0 1 0 1 1 2 0 0 0 0 0 0 2 2 2 2 0 0 0 0 2 0 0 1 1 2 0 0 0 0 0 0 0 0 0 0 0 1 1 0 2 0 0 0 0 1 1 1 2 0 1 0 1 1 1 1 1 1 1 1 1 1 1 1 0 1 0 0 1 1 1 1 0 1 0 0 1 2 2 2 0 2 1 1 1 2 2 0 0 0 0 0 0 0 1 0 0 0 1 2 2 0 2 2 2 0 0 0 0 2 0 1 0 0 0 0 2 1 2 2 1 1 0 1 1 1 0 1 2 1 0 1 0 1 2 0 0 1 0 0 0 0 0 1 0 0 0 2 0 0 0 1 0 0 0 0 0 0 2 0 2 0 0 0 0 0 0 1 0 1 0 0 0 0 0 0 0 1 1 0 2 1 1 0 2 2 2 0 0 0 0 0 0 1 0 1 0 0 0 0 2 2 0 1 0 0 1 1 0 0 0 0 0 1 0 0 1 1 2 1 0 1 0 0 0 0 2 0 0 0 0 2 0 1 1 1 0 2 1 0 0 0 2 1 1 1 0 2 0 0 1 0 0 0 0 0 2 0 0 0 2 0 2 1 0 1 2 1 0 1 0 1 1 1 1 0 2 0 0 2 0 1 0 0 1 2 2 1 1 0 0 0 1 1 0 2 0 1 1 0 0 0 1 2 0 1 0 0 1 0 1 1 0 0 0 1 0 0 1 1 0 0 0 1 1 0 1 0 0 0 0 0 0 1 0 2 0 0 1 0 0 0 2 0 0 0 0 0 1 0 1 0 0 0 0 1 1 0 0 2 2 2 0 0 0 1 0 2 2 0 2 0 1 0 0 0 0 1 0 1 1 2 0 1 0 0 1 0 1 2 0 0 0 0 0 2 1 2 1 1 1 1 2 1 1 2 1 0 0 0 0 0 1 1 0 1 0 1 1 0 1 1 0 0 0 0 0 0 0 0 2 0 0 2 0 0 0 0 0 0 1 2 1 0 0 2 0 0 1 2 0 0 2 0 2 1 0 0 1 2 2 0 2 0 0 0 1 0 0 2 0 0 0 0 1 1 1 1 0 2 0 0 1 0 2 1 1 1 0 0 0 0 1 1 2 1 0 1 2 1 0 2 2 1 2 2 1 1 0 0 1 1 0 0 1 1 1 2 2 0 0 0 1 2 1 2 2 0 1 0 1 0 2 0 0 0 0 1 0 0 2 0 1 0 0 0 0 0 0 0 0 0 0 0 0 1 0 1 1 2 0 2 0 0 0 0 0 1 1 1 0 0 0 0 1 0 0 0 1 0 0 0
94 1 0 0 0 0 1 2 2 0 0 0 0 0 0 0 0 1 0 2 0 1 1 0 0 0 1 2 2 2 1 2 1 1 2 1 2 0 1 0 0 0 0 0 1 1 1 1 1 0 0 0 0 0 1 1 1 0 0 0 1 2 0 1 0 0 2 0 0 0 0 0 2 2 1 2 2 0 2 1 0 0 1 1 1 1 0 1 2 2 0 1 1 0 1 1 0 0 0 0 0 1 0 0 2 1 1 0 2 0 0 2 0 1 0 0 0 1 1 0 1 0 1 1 0 1 0 2 2 2 0 0 1 1 0 1 1 0 1 1 0 0 1 0 0 0 0 0 2 2 0 0 1 0 0 0 0 0 0 0 1 1 0 1 0 0 1 1 1 1 1 0 0 2 1 0 2 1 0 1 0 0 0 1 1 1 1 2 0 1 0 1 1 0 1 2 2 2 0 0 0 0 0 1 2 1 1 0 2 1 1 1 2 0 0 2 0 0 1 0 1 1 0 2 0 0 0 1 1 1 0 1 0 0 1 0 0 2 0 0 0 0 2 2 2 0 0 0 1 0 0 0 0 0 0 1 1 0 0 0 0 0 0 0 0 0 0 0 2 0 0 1 0 0 0 0 0 0 2 0 1 1 1 2 2 0 0 2 0 2 2 0 1 1 2 0 0 0 0 0 0 0 2 0 1 1 0 0 0 0 0 2 0 2 1 0 2 0 0 0 0 1 0 2 1 0 0 1 0 1 0 1 0 0 0 0 0 2 0 2 1 1 2 0 1 0 0 0 2 0 0 0 1 1 1 0 0 0 0 2 2 0 0 0 0 1 0 1 1 0 2 0 0 2 0 0 0 0 1 1 0 1 1 1 0 1 1 0 0 0 0 0 1 0 1 0 0 2 0 0 0 0 0 2 0 1 1 0 0 2 0 1 1 1 1 0 0 1 0 0 0 0 0 1 1 2 0 0 0 0 0 0 0 0 0 1 0 0 1 2 1 0 0 2 2 2 2 0 0 0 0 0 1 2 2 1 2 0 0 1 2 0 0 2 0 0 2 2 2 0 0 0 2 1 1 0 1 1 1 0 0 2 2 2 2 0 2 1 1 0 0 0 1 2 1 0 2 2 2 0 0 1 1 1 1 1 2 0 0 1 0 0 0 0 1 1 0 1 0 1 1 1 1 1 0 1 1 0 0 2 0 1 1 0 0 0 0 1 1 2 1 1 0 2 2 2 0 1 1 0 0 0 0 0 2 0 0 0 1 0 0 1 0 0 0 0 1 2 1 0 1 1 0 0 0 0 1 2 2 2 2 0 2 0 2 1 1 1 1 1 0 2 2 0 0 0 0 0 0 0 0 2 0 0 0 1 1 0 1 0 0 0 0 2 1 1 0 0 0 0 0 1 0 0 0 0 1 1 0 0 0 0 0 0 0 0 2 0 2 1 0 0 0 1 2 0 2 1 0 0 0 0 1 1 2 2 0 2 2 0 0 0 2 1 1 1 0 2 0 0 0 0 0 0 0 0 2 1 1 1 2 0 2 1 1 2 1 1 1 0 0 1 0 1 0 0 2 0 0 0 0 1 1 0 2 2 1 2 0 0 0 0 0 0 0 0 0 1 1 0 0 0 1 2 0 0 0 0 0 0 1 1 0 0 0 1 2 0 0 0 0 0 0 1 2 0 2 2 0 0 0 0 0 1 1 2 1 1 0 0 0 1 2 1 0 1 0 0 0 2 1 0 0 0 0 2 0 0 0 2 2 2 2 0 1 0 1 2 1 1 1 1 1 1 0 1 1 1 0 2 1 1 0 0 2 0 0 0 2 2 0 0 0 0 0 2 1 1 1 1 1 1 0 0 1 1 0 0 0 0 0 0 1 0 0 1 0 1 2 0 1 1 0 0 1 0 0 1 1 0 1 0 0 1 1 0 1 0 0 1 0 1 0 0 0 1 1 0 2 0 0 0 1 1 2 2 0 0 1 2 1 0 2 0 0 0 0 0 1 1 0 0 1 1 2 1 2 2 0 1 0 2 2 0 2 0 1 0 2 2 1 0 0 0 2 2 0 1 2 1 0 2 2 1 0 1 1 2 0 0 2 0 0 0 0 1 1 1 2 1 0 0 1 0 0 1 1 0 0 0 2 0 2 0 0 0 0 1 0 0 1 1 1 0 0 0 0 0 1 0 0 1 0 1 0 0 0 0 1 0 0 1 0 0 0 0 0 0 0 0 0 0 0 0 2 0 0 0 1 0 0 0
95 1 0 0 0 0 0 0 0 2 0 0 0 1 1 0 0 0 1 0 1 0 0 0 0 0 0 0 0 2 1 0 1 1 1 0 2 1 1 0 0 0 0 1 0 1 0 0 1 0 0 0 0 0 2 1 1 0 0 0 1 0 0 1 1 2 2 0 0 0 0 0 2 2 0 2 1 0 2 0 0 0 0 0 2 0 0 0 2 2 0 1 1 0 1 1 0 1 0 1 0 0 0 2 0 0 2 1 1 0 1 2 0 2 0 1 0 0 1 0 1 0 1 1 0 0 0 1 2 2 1 1 2 2 0 0 2 0 0 1 2 0 1 0 0 0 0 0 0 0 0 1 0 0 0 1 1 2 0 1 1 1 1 2 1 1 1 1 0 1 1 0 0 0 2 1 1 1 0 1 0 2 0 1 1 1 1 2 1 0 2 0 2 1 2 1 1 1 0 0 0 0 0 0 2 0 2 0 0 0 0 2 1 1 0 2 0 1 2 1 0 0 0 2 1 0 1 0 0 0 0 0 0 1 0 1 1 2 0 0 0 0 1 1 1 0 0 0 0 0 0 0 0 0 0 2 2 1 0 0 0 0 0 0 0 0 0 0 1 0 0 1 0 0 0 0 1 1 1 0 0 2 1 1 1 0 1 1 0 2 1 1 1 0 2 0 1 1 0 2 0 1 2 0 1 1 0 0 1 0 1 2 0 2 1 0 1 1 0 0 0 1 1 0 2 0 1 2 1 1 0 1 0 0 0 0 0 0 0 2 0 2 2 0 0 0 1 0 2 1 0 0 2 2 1 0 0 1 0 2 2 0 2 0 2 1 0 2 2 0 2 0 0 2 0 0 0 0 2 0 0 1 2 0 0 0 0 0 0 0 0 0 1 1 2 1 1 0 1 1 1 1 2 2 0 0 0 0 0 1 1 1 0 0 0 0 1 0 0 1 0 1 1 2 2 2 0 0 0 0 0 0 0 0 0 1 0 2 0 0 2 1 1 1 0 2 0 1 1 1 1 0 2 2 2 2 2 2 0 2 1 1 1 1 0 0 2 2 2 0 0 0 2 2 0 0 0 1 1 0 1 2 2 2 0 2 0 0 0 1 1 1 0 2 1 0 2 2 2 1 0 2 2 0 2 0 2 0 0 0 0 1 0 1 1 1 0 1 0 1 1 1 2 1 0 0 0 1 1 1 1 0 2 0 2 0 2 1 1 1 2 1 0 1 1 1 0 0 1 1 0 1 0 0 2 0 0 1 0 1 0 0 0 2 0 0 0 1 0 0 0 0 0 0 0 0 2 1 2 1 2 0 2 0 2 1 1 2 0 2 0 0 1 0 0 0 0 0 0 0 0 2 1 0 0 0 2 0 0 1 1 0 0 0 0 0 1 0 0 0 1 0 0 1 0 1 0 2 0 0 1 0 0 2 0 0 2 1 2 1 0 0 0 0 0 0 2 1 0 1 0 1 1 0 1 1 0 2 1 0 0 0 0 1 0 0 0 2 0 0 0 0 0 0 0 0 2 0 0 0 2 0 2 0 0 2 1 0 0 0 0 1 0 0 0 0 2 0 0 1 0 1 0 0 2 2 2 2 0 0 0 0 0 1 0 1 0 0 0 0 0 1 1 2 0 1 0 0 0 0 0 1 0 0 0 0 0 0 0 0 0 0 1 0 0 2 2 0 0 0 0 0 0 1 1 2 0 0 0 0 0 0 1 0 0 0 0 0 0 2 0 0 1 2 2 0 2 0 0 1 1 2 0 1 1 1 0 1 0 2 0 2 0 0 0 0 0 0 0 2 1 1 0 0 1 1 1 0 0 2 1 1 2 2 2 2 0 1 2 2 1 2 2 0 2 0 0 0 0 0 1 1 0 0 0 1 0 1 1 0 1 1 2 0 0 2 2 0 0 1 1 0 0 1 1 0 1 0 0 2 0 1 1 0 0 1 0 0 2 0 0 0 1 0 2 2 1 0 1 2 2 0 2 0 0 1 0 0 0 1 1 0 1 0 2 0 2 2 1 2 0 0 2 0 2 0 1 0 0 1 0 1 0 0 2 2 1 0 1 0 0 1 2 1 1 0 2 1 0 0 1 1 0 0 0 0 0 1 1 0 0 0 2 1 1 0 0 1 1 0 2 0 0 0 0 0 2 1 0 0 1 1 2 0 1 1 1 0 0 0 1 0 0 0 1 0 0 0 2 0 0 2 1 1 0 0 1 0 0 0 0 0 0 0 1 1 0 0 2 0 1 0
96 1 1 0 0 0 0 1 1 1 0 0 0 0 0 0 0 1 0 1 1 0 0 0 0 0 2 2 2 2 2 1 0 0 2 0 2 1 0 0 0 0 1 1 0 0 1 0 1 0 0 0 1 1 0 2 0 0 0 1 0 0 0 2 0 0 1 0 0 0 0 1 2 2 1 2 2 0 2 2 0 0 0 0 1 0 0 0 1 1 0 1 2 1 0 1 0 1 0 1 1 0 0 1 1 1 2 2 0 0 0 0 1 2 1 2 0 0 0 0 2 0 1 1 0 1 0 1 1 1 0 0 1 1 0 0 1 0 0 2 1 0 0 0 0 0 0 0 1 1 2 2 0 0 0 1 0 1 0 1 1 2 1 1 0 1 1 0 1 1 1 0 1 1 1 1 2 0 0 0 0 0 0 1 0 0 1 2 0 1 0 2 1 0 1 2 0 1 0 2 2 2 0 2 2 0 0 1 1 0 0 2 1 0 0 2 2 0 0 0 1 1 1 2 0 1 1 0 0 0 0 0 0 0 2 0 0 2 0 0 0 0 1 1 2 0 0 0 2 0 0 0 1 0 0 1 0 1 0 1 0 1 0 0 0 0 0 2 2 0 1 2 0 0 0 0 2 2 2 0 0 0 0 1 1 1 1 1 0 2 2 1 0 0 1 0 1 1 1 2 0 0 2 0 0 0 1 0 0 0 0 1 0 2 0 0 1 0 1 1 0 1 2 2 1 0 0 2 1 1 0 2 0 0 1 1 1 2 1 1 0 0 2 0 0 0 0 0 1 0 0 1 1 1 0 1 1 0 0 1 1 0 1 0 1 0 1 2 2 0 0 2 1 2 0 1 0 0 1 1 0 1 0 0 0 0 1 0 0 0 0 0 2 0 1 1 2 0 2 1 1 1 1 2 0 1 1 1 0 2 0 0 0 0 1 0 0 0 0 1 1 1 1 2 2 2 0 0 1 0 1 0 0 0 0 0 1 0 0 1 1 1 1 2 1 2 0 0 1 0 0 0 1 2 1 1 1 2 0 2 0 0 0 0 0 1 1 1 1 0 1 0 2 2 0 1 0 1 1 0 2 1 0 0 0 0 0 1 1 0 0 0 0 1 1 1 2 1 1 1 1 1 1 1 1 1 2 1 0 0 0 0 0 0 1 1 0 0 0 1 1 1 0 2 0 1 1 0 0 2 0 2 0 0 0 1 1 0 2 0 2 2 0 1 0 0 0 2 2 0 0 0 0 0 2 0 0 0 0 0 0 0 1 0 1 1 1 0 0 0 0 0 0 0 0 0 2 2 2 2 2 0 2 0 2 0 0 0 0 0 1 1 0 0 0 1 0 0 0 0 0 2 0 0 0 1 1 0 0 2 1 0 0 1 0 1 1 0 1 0 0 0 0 0 0 0 2 1 0 0 1 0 0 1 0 0 2 0 1 1 1 2 0 1 2 0 2 0 0 0 0 2 1 1 1 1 0 2 2 0 0 0 1 0 1 0 1 1 0 0 1 0 0 0 0 0 2 0 0 0 1 1 1 1 1 1 0 0 0 0 0 0 0 1 0 0 1 0 0 1 0 1 0 0 0 1 1 2 0 1 1 1 0 1 0 1 0 0 0 0 0 1 0 1 0 0 0 1 1 1 1 1 0 0 0 0 1 0 0 0 0 0 0 0 0 1 1 0 0 2 2 1 0 0 0 1 0 0 1 0 0 0 2 2 0 0 0 0 0 2 0 1 1 1 0 1 2 0 0 1 1 1 0 1 1 1 0 2 0 2 0 2 1 0 0 0 0 2 0 2 1 1 1 0 0 0 2 0 2 2 0 0 1 1 2 1 1 1 1 2 2 1 1 0 1 0 0 0 0 0 0 0 1 0 0 0 0 1 0 0 0 0 0 0 0 0 0 0 0 0 2 0 0 2 0 0 0 0 0 0 0 2 1 0 0 1 0 0 2 1 0 0 1 0 1 1 0 0 0 0 0 0 0 0 0 0 2 1 0 2 0 0 0 1 2 1 1 1 1 0 1 0 1 0 1 1 1 1 0 0 0 0 1 1 1 1 0 2 2 0 2 0 1 1 0 0 1 1 0 0 0 0 0 2 0 0 0 0 0 0 0 1 2 1 1 0 1 0 1 0 2 0 2 0 1 0 0 0 0 0 2 0 1 0 0 0 0 1 0 0 1 0 0 0 0 0 0 0 1 0 0 0 0 0 0 0 0 0 0 0 0 1 0 0 0 0 0 0 1 0 2 2
97 0 0 0 0 0 1 0 1 1 0 1 1 1 1 0 0 2 1 0 2 0 1 0 0 0 0 0 2 1 0 2 1 1 2 0 2 0 0 0 1 0 1 1 0 1 1 0 0 1 0 0 0 0 1 1 0 0 0 0 0 2 0 0 0 1 2 1 0 0 0 1 2 2 1 2 2 1 2 0 0 0 0 0 1 0 0 2 2 2 1 1 1 0 0 2 0 0 0 0 0 0 0 2 0 0 2 2 0 0 0 0 0 2 0 2 0 0 1 0 1 0 1 1 0 1 0 1 2 1 1 1 0 1 0 1 1 0 0 2 0 0 0 0 0 0 1 0 0 0 0 0 0 1 0 1 1 1 0 2 2 1 2 2 1 2 1 0 1 0 0 1 0 1 1 0 1 2 0 2 0 2 1 2 2 1 2 1 0 0 0 1 2 2 2 1 2 2 0 0 0 0 0 1 2 0 1 0 2 0 1 0 2 0 1 1 0 0 1 0 1 1 1 2 0 2 2 0 0 0 0 1 0 0 1 0 0 2 0 0 0 0 1 1 2 0 1 0 1 0 0 0 0 0 1 2 1 2 0 0 0 0 0 0 0 0 2 0 2 1 0 2 0 0 0 0 0 0 2 0 0 2 1 1 2 1 1 2 0 2 1 1 1 0 2 0 1 2 0 2 0 0 0 2 0 0 0 0 0 0 0 0 0 1 1 1 1 0 0 0 1 2 0 2 2 0 2 0 1 0 0 1 1 0 0 0 0 2 0 2 2 2 1 0 0 0 1 0 2 1 1 0 1 2 0 2 2 0 0 1 1 0 1 1 1 0 1 2 2 0 1 1 0 2 1 0 0 1 0 2 0 0 1 1 0 1 1 0 0 0 0 0 0 0 2 0 0 2 0 0 0 0 2 2 0 1 0 1 0 1 0 0 1 1 1 0 1 0 0 1 1 1 0 2 1 2 1 0 1 1 0 1 0 0 0 2 0 0 0 0 2 0 0 0 0 1 0 0 0 0 0 0 1 2 2 1 2 0 0 0 2 0 0 1 0 1 1 1 1 0 1 0 1 1 0 0 0 0 0 0 0 2 1 1 1 0 1 0 1 1 0 0 1 2 0 1 1 1 1 2 1 2 2 0 2 0 2 0 0 1 0 0 0 0 2 0 0 1 0 1 0 2 1 1 1 1 0 0 0 2 0 1 1 1 1 0 0 0 2 1 1 1 0 1 1 0 0 1 2 1 0 1 0 0 2 0 0 1 0 1 1 0 1 0 1 1 0 1 2 1 1 2 1 0 1 0 1 0 1 0 1 1 1 0 0 0 0 2 1 2 0 2 0 0 0 0 2 1 1 1 0 2 0 0 1 1 2 0 1 1 0 0 0 1 1 1 0 0 0 0 0 0 0 0 0 1 1 2 0 0 1 0 1 1 0 0 2 1 2 1 0 0 0 1 2 0 2 0 1 1 0 2 1 1 2 2 0 2 1 0 0 0 0 1 0 1 0 2 1 0 1 0 0 0 1 1 1 0 0 1 0 0 2 1 1 2 0 1 0 0 0 1 0 0 1 0 1 0 0 0 0 0 0 0 1 1 1 2 0 1 1 1 0 1 0 1 0 1 1 1 0 0 1 1 1 1 0 1 1 1 1 1 0 0 0 0 1 0 0 0 0 0 0 0 0 0 0 1 0 1 1 1 0 0 0 0 0 0 0 0 0 0 1 1 0 0 0 0 0 1 0 0 0 2 1 2 1 1 1 0 0 0 1 0 0 2 1 2 1 1 1 1 2 0 1 0 0 0 1 2 0 0 0 0 1 2 1 0 1 2 0 0 1 1 1 2 1 0 1 1 0 1 1 2 2 2 2 0 0 0 1 1 0 1 0 1 1 1 1 0 0 0 0 0 0 0 0 0 0 0 2 0 0 2 0 0 1 0 0 0 0 1 0 0 0 1 1 0 0 2 1 0 2 0 2 2 0 0 1 2 2 0 0 0 0 0 0 0 0 2 0 0 1 0 2 0 2 2 0 0 1 1 2 0 2 0 2 1 0 0 0 0 0 0 0 0 2 0 1 0 0 1 2 2 1 1 2 2 0 0 2 0 0 2 1 0 0 0 1 1 0 1 2 0 0 1 1 0 1 0 2 0 2 0 1 0 1 1 1 1 0 2 2 0 1 1 1 0 1 1 0 0 0 0 0 2 0 0 1 0 0 0 0 0 0 0 0 1 0 1 0 1 0 0 1 1 0 1 1 0 2 2
98 1 0 0 0 0 0 0 1 2 0 1 1 1 2 0 0 2 0 0 2 1 1 1 1 1 0 2 2 2 1 1 1 1 1 0 2 2 0 1 0 1 0 1 0 1 0 0 0 0 0 0 0 0 1 2 0 1 1 0 1 1 0 1 0 0 1 2 0 1 0 1 1 1 0 1 1 0 1 1 1 0 1 1 1 0 0 0 2 2 0 1 0 0 1 1 0 0 0 0 0 0 0 1 1 1 2 1 1 0 0 1 1 1 1 1 1 0 2 0 0 0 2 2 1 1 0 0 0 0 0 0 0 0 0 0 0 0 0 0 1 0 2 0 0 0 0 0 0 0 0 0 1 0 0 0 0 2 0 0 1 1 1 2 0 2 0 0 1 1 1 1 1 1 1 2 2 0 0 0 0 0 0 1 1 1 1 0 0 0 0 0 2 0 2 1 2 2 0 1 1 1 1 2 2 0 1 0 1 0 1 1 2 1 0 2 2 0 1 1 1 1 0 2 1 0 1 0 0 0 0 0 0 1 1 0 0 2 0 0 0 0 2 1 1 0 0 1 1 0 0 0 0 1 0 1 2 1 0 0 0 0 0 1 1 1 1 0 1 1 0 2 1 2 0 0 0 1 1 0 0 0 0 1 2 2 0 1 0 1 1 1 0 1 2 0 1 1 0 0 0 0 2 0 2 0 2 1 1 0 1 1 0 0 2 0 2 0 1 0 0 1 2 1 0 0 1 0 1 1 0 1 1 1 0 0 0 1 0 1 0 0 1 0 0 1 1 1 2 1 0 0 2 2 1 1 2 0 0 2 2 0 1 0 1 0 1 1 1 0 2 0 1 2 1 1 0 0 2 0 0 1 1 0 1 1 1 1 1 1 1 1 0 0 1 0 1 1 1 1 1 1 2 2 0 1 0 2 0 2 0 1 0 0 2 0 0 0 0 0 0 1 0 1 1 1 1 0 1 0 1 0 0 0 0 0 1 0 1 1 2 2 0 0 1 1 1 0 0 2 0 0 1 2 2 1 2 1 0 1 1 0 1 1 0 1 1 1 1 1 1 0 1 1 2 0 0 0 0 0 0 1 1 1 1 0 1 0 1 0 1 1 1 0 0 0 2 1 1 2 1 2 1 1 1 1 2 0 1 0 1 1 0 0 0 1 0 0 0 1 1 1 1 2 1 1 0 1 1 1 1 1 0 0 0 0 0 1 2 1 1 2 0 1 1 0 0 1 1 0 0 0 0 0 2 0 0 1 0 1 0 0 0 0 0 0 1 0 2 1 0 2 1 0 0 1 1 0 1 0 1 1 1 0 1 1 1 2 1 2 1 1 0 1 1 1 1 1 1 0 1 1 0 1 1 2 0 0 0 1 1 0 0 0 1 1 1 0 0 1 1 2 0 1 0 0 2 1 0 0 1 0 1 2 0 1 2 0 2 1 1 2 0 1 2 0 1 0 0 1 0 1 0 2 1 2 0 2 1 0 0 0 1 2 0 2 0 2 0 0 1 0 0 0 1 0 2 0 1 1 0 2 2 1 1 1 1 2 1 0 0 1 2 0 2 0 2 0 0 1 1 1 0 0 2 2 2 1 1 0 0 0 0 1 0 1 0 1 1 0 0 0 0 2 0 0 1 0 0 0 1 1 1 0 0 1 1 0 1 0 0 0 0 0 0 0 0 1 0 0 0 0 0 1 0 1 2 0 1 1 0 1 2 2 0 0 0 0 0 0 1 0 0 0 0 0 2 2 2 0 1 1 0 0 0 2 1 2 1 2 0 1 1 1 1 1 1 0 0 1 1 2 0 0 2 1 1 1 0 1 0 0 0 0 0 2 1 2 2 2 2 2 1 1 2 1 1 0 0 1 0 0 0 0 0 1 0 2 2 0 1 1 0 0 0 0 1 1 1 0 1 0 0 1 1 0 1 0 0 0 1 2 0 0 0 1 1 0 1 0 0 0 2 0 2 1 0 0 1 1 2 0 2 0 0 0 0 0 0 2 0 0 1 0 2 0 2 2 0 1 0 1 1 0 2 2 0 1 0 1 0 0 1 2 2 2 0 1 2 1 0 2 2 1 2 1 1 1 1 1 2 0 0 0 0 0 0 1 1 0 0 1 1 0 0 1 0 0 1 0 2 0 1 1 1 0 1 1 0 0 2 0 2 0 1 1 1 0 0 0 0 0 0 0 0 0 1 0 2 0 0 2 1 1 0 0 1 1 1 0 0 1 1 0 1 1 1 0 1 0 2 1
99 1 0 0 0 0 0 2 2 0 0 0 1 2 1 0 1 1 1 1 1 0 0 1 0 0 1 1 1 2 1 0 1 1 2 0 2 0 0 0 0 0 0 0 0 0 0 1 0 1 1 0 2 2 0 2 0 0 0 0 1 2 0 1 0 0 1 1 0 0 0 1 2 2 1 2 2 0 2 0 1 0 1 1 1 0 0 0 1 2 0 0 0 0 0 2 1 0 0 0 0 0 1 1 0 0 2 1 1 0 0 1 0 1 1 1 1 0 2 0 0 0 2 2 0 0 0 1 1 1 0 0 0 0 1 0 0 0 1 0 0 0 0 0 0 0 1 1 2 1 0 0 0 0 0 1 1 1 0 1 2 1 1 1 1 2 2 1 1 0 0 1 0 1 1 0 1 1 0 1 0 1 0 1 0 0 1 1 0 0 0 1 2 1 2 2 2 2 0 0 0 0 0 2 2 0 0 0 0 0 1 1 1 0 0 2 0 1 1 0 1 1 1 2 0 1 1 0 0 0 1 0 0 0 2 0 0 2 0 0 0 1 0 1 1 0 0 0 2 0 0 0 0 0 0 1 0 2 0 1 0 1 0 1 1 0 0 0 2 0 0 1 2 2 0 0 0 0 1 0 0 2 0 2 2 0 1 1 0 1 0 1 1 1 2 1 0 0 0 1 0 1 1 1 0 0 0 1 1 0 1 1 0 1 1 0 2 0 1 0 0 2 0 2 2 0 2 2 1 1 0 1 0 1 0 1 0 1 0 0 0 0 2 0 0 0 2 0 2 2 0 0 0 0 0 0 0 0 0 1 1 0 1 0 1 2 0 2 2 0 1 1 1 2 0 0 0 1 1 1 0 1 0 0 1 1 0 1 1 0 0 0 0 0 1 0 0 0 0 0 0 0 1 2 0 0 1 1 0 2 0 0 0 0 1 0 0 0 1 0 2 1 1 0 1 2 0 1 2 0 1 1 1 1 1 0 1 2 0 0 1 2 0 0 0 2 1 0 0 0 0 0 2 2 2 2 2 1 0 1 1 0 1 1 0 1 1 1 1 0 1 0 1 1 1 0 1 0 0 0 1 2 2 2 0 1 0 0 1 0 1 1 0 2 1 0 2 2 2 2 0 2 2 0 2 0 1 1 0 1 0 0 0 0 2 0 0 1 1 1 1 1 1 1 0 0 0 0 0 2 0 0 1 1 1 0 1 0 2 1 0 2 0 1 1 1 1 2 2 0 0 0 0 0 2 0 0 0 0 1 1 0 1 1 0 0 0 2 1 0 1 0 1 0 0 1 1 2 2 2 2 0 1 0 0 0 0 0 0 0 0 0 1 0 0 1 0 1 1 0 1 1 1 1 2 2 0 0 0 2 1 0 0 0 0 0 0 0 1 0 1 2 0 0 0 0 2 2 0 0 1 0 0 2 0 1 1 1 2 2 0 0 0 0 1 0 2 0 0 2 0 1 0 2 0 2 0 1 1 0 0 0 2 1 1 0 0 2 0 0 0 0 0 0 0 1 1 0 0 0 2 0 2 0 0 2 0 2 2 0 0 0 1 1 0 0 0 1 0 1 0 1 0 0 1 1 1 2 0 0 1 1 0 1 0 0 0 1 1 0 0 0 0 2 0 0 0 0 1 1 0 0 0 1 0 1 1 0 0 0 0 0 1 1 2 0 2 0 0 1 1 0 0 0 0 0 0 0 0 0 0 0 2 2 0 1 1 1 0 1 0 0 0 0 0 0 1 0 1 1 2 2 0 0 0 1 0 2 1 1 1 1 1 1 1 1 0 0 0 1 1 1 0 0 0 0 2 1 0 1 0 0 2 2 2 2 0 2 2 2 0 2 0 1 2 1 1 0 0 0 0 0 1 0 0 1 0 0 1 1 0 1 0 1 0 0 1 0 0 0 2 0 0 2 0 0 0 0 1 0 0 2 0 0 1 0 0 0 1 0 1 0 1 1 2 2 0 1 1 1 2 0 1 0 0 0 1 0 0 2 0 0 1 0 0 0 0 1 1 1 1 0 1 0 1 2 0 0 0 0 0 0 0 0 0 0 1 1 2 1 0 2 1 0 1 1 1 0 0 0 1 0 0 2 0 0 0 2 2 0 0 2 2 0 0 0 0 1 0 0 2 0 2 0 0 0 0 1 1 2 0 2 0 0 1 0 1 1 1 0 1 0 0 1 0 0 0 1 2 1 0 2 1 1 1 1 2 0 0 1 0 0 1 0 1 0 0 0 0 0 1 1
100 0 0 0 0 0 0 1 1 1 0 0 1 2 2 0 0 0 2 1 1 1 1 2 1 1 1 2 2 2 1 1 2 1 0 0 2 2 0 0 0 0 0 0 0 0 1 0 0 0 0 0 0 0 2 1 1 0 0 0 1 1 0 1 1 1 2 1 0 0 0 1 2 2 0 2 2 0 1 0 1 0 0 0 1 0 0 2 2 2 2 1 0 0 2 2 0 1 0 1 0 0 1 1 0 0 2 2 0 0 1 1 0 2 1 2 1 1 0 0 2 1 2 2 1 1 0 0 0 0 0 0 0 0 0 0 0 0 0 1 0 0 0 0 0 0 0 0 0 0 0 0 0 2 2 0 0 0 0 1 1 1 2 2 2 2 2 1 2 0 0 0 1 1 1 1 1 1 0 1 0 0 1 2 2 1 2 1 0 1 0 1 2 2 1 1 2 2 0 0 0 0 0 1 2 0 1 1 1 0 1 1 1 0 0 2 0 1 1 1 0 0 1 2 0 1 1 0 0 0 0 0 0 0 1 0 0 2 0 0 0 1 1 1 2 1 1 1 1 0 0 0 0 1 0 1 2 2 1 2 1 1 1 0 0 0 0 1 2 0 0 0 0 0 0 0 0 0 2 0 0 0 0 2 1 0 0 0 0 1 0 0 0 0 2 0 2 1 0 1 0 0 1 1 0 0 0 1 1 0 0 2 0 1 1 1 1 1 0 0 0 1 1 2 0 0 0 1 0 0 0 2 0 0 0 0 0 2 0 2 1 1 2 0 1 0 1 0 2 1 1 0 2 2 2 0 0 0 0 0 0 0 1 0 0 0 0 2 2 0 1 1 1 2 0 0 0 1 0 2 1 1 1 0 0 1 1 0 0 0 0 0 1 0 1 1 2 0 0 0 0 0 0 2 0 1 1 0 0 1 0 0 0 0 1 1 0 0 0 0 0 0 1 1 1 2 0 0 1 0 1 0 1 1 1 1 1 1 0 1 0 2 0 0 2 2 0 0 0 1 0 1 1 1 1 1 1 2 1 0 2 0 1 1 0 0 2 1 1 0 1 0 1 1 2 0 2 0 0 1 1 1 1 1 1 0 1 1 0 0 1 1 1 2 2 1 2 2 2 0 0 2 1 1 1 1 1 1 0 1 1 0 0 0 0 2 0 0 1 1 1 1 0 1 0 0 0 1 1 1 1 1 1 1 1 0 0 0 1 2 0 0 0 0 0 0 0 1 1 0 0 0 0 1 2 0 0 0 1 0 0 0 0 1 0 0 0 1 1 0 0 2 1 0 0 2 2 1 1 1 2 0 0 0 0 0 0 2 0 1 0 1 1 0 0 0 1 0 0 0 0 2 2 1 1 1 2 0 0 1 1 0 0 1 1 2 0 0 0 0 0 0 0 0 0 0 1 1 0 0 0 0 0 0 0 0 2 0 2 2 1 1 0 0 0 0 2 0 0 2 0 1 1 1 1 1 0 2 2 0 0 0 1 2 0 1 1 2 1 0 0 1 1 0 0 0 1 0 0 0 2 0 1 1 1 1 0 2 1 0 1 0 2 0 1 0 2 0 0 0 0 0 0 0 1 2 1 1 0 0 1 1 0 2 1 2 1 2 2 0 0 0 2 2 0 2 0 0 0 0 0 0 0 0 0 1 0 0 2 2 0 0 0 0 2 0 2 1 0 0 0 0 0 1 0 0 0 0 0 0 0 0 2 0 0 0 0 2 0 0 0 0 1 0 0 0 1 2 2 0 1 1 1 0 0 2 0 1 1 2 0 1 0 1 0 1 0 0 0 1 1 2 0 0 0 0 2 0 2 2 0 0 1 1 2 1 1 1 1 2 2 1 1 0 1 0 0 0 0 0 0 0 0 0 0 0 0 2 2 1 0 1 0 1 0 0 1 1 1 0 2 0 0 2 0 0 0 0 0 0 0 2 1 0 0 1 0 1 1 2 0 0 1 0 1 2 0 0 2 2 2 0 1 0 0 0 1 0 2 1 0 0 0 1 2 0 2 1 1 0 1 1 2 0 2 0 1 0 0 0 0 0 1 0 2 2 0 0 1 0 0 1 2 2 1 1 1 1 0 0 2 0 0 2 0 0 0 1 1 0 0 0 2 1 1 0 1 0 0 0 2 0 2 0 0 0 0 1 0 1 0 1 0 1 0 1 1 1 0 0 2 0 0 0 0 0 0 0 1 0 0 1 0 2 0 0 2 1 1 0 0 0 1 0 1 0 0 0 1 0 1 1
101 0 0 0 0 0 0 2 2 0 0 1 0 1 0 0 0 2 1 1 1 1 0 1 0 0 0 1 1 2 0 0 1 1 2 1 1 2 0 2 2 1 0 1 0 1 1 0 0 0 0 0 1 1 1 2 0 0 0 0 0 0 0 1 1 0 1 0 0 0 0 1 2 2 1 2 2 0 1 0 2 0 0 0 2 0 0 0 2 2 0 1 1 0 0 1 0 1 0 1 1 0 1 0 1 0 2 1 0 0 1 1 0 2 0 1 0 0 1 0 0 1 2 2 0 2 0 0 1 0 0 1 0 1 0 1 1 0 0 0 0 0 1 0 0 0 0 0 0 0 0 0 0 1 0 0 0 1 0 2 2 0 1 2 0 1 0 2 0 0 0 0 0 0 1 1 0 0 0 0 0 0 0 2 2 2 1 1 0 0 2 1 0 0 1 2 1 2 0 0 0 0 0 1 2 0 2 0 1 0 1 2 2 0 0 2 1 0 2 0 1 1 0 1 0 0 1 0 0 0 1 0 0 0 2 0 0 2 0 0 0 0 2 1 1 0 0 0 2 0 0 0 1 0 0 2 1 2 0 1 0 1 0 0 2 0 2 0 0 0 1 2 1 2 0 0 0 0 1 0 0 1 0 2 2 0 0 2 0 2 1 1 0 1 2 0 1 1 0 0 0 0 2 0 1 0 1 1 1 0 1 1 0 2 1 0 2 0 1 1 0 1 0 0 0 0 0 2 0 0 0 0 0 0 0 0 0 2 0 0 0 1 2 0 0 0 0 0 2 1 0 0 2 2 1 1 1 0 0 1 1 0 2 0 2 0 1 1 1 0 2 0 0 2 1 0 0 0 2 0 0 0 1 1 0 1 2 0 0 0 0 0 0 0 2 1 1 1 0 0 0 0 0 2 0 0 0 0 0 1 1 1 0 0 0 0 1 1 0 0 0 1 1 0 2 2 1 0 0 0 1 0 0 0 0 1 0 0 0 0 1 1 0 0 0 0 0 0 0 0 0 1 1 2 1 1 1 1 1 1 1 0 0 0 0 2 0 1 1 1 2 1 1 1 0 0 0 1 1 0 2 1 2 2 1 0 1 0 0 1 1 1 1 1 1 1 0 1 1 2 1 2 1 1 1 1 2 0 0 1 0 0 0 0 1 1 0 1 0 1 1 1 0 2 1 0 0 0 0 2 0 2 0 0 0 0 2 0 1 1 0 1 0 0 0 0 0 1 1 0 0 0 0 0 2 0 0 2 1 1 0 0 0 2 0 0 1 2 0 0 0 0 1 0 1 0 1 1 1 1 1 0 2 0 2 1 1 1 0 1 0 0 0 2 2 1 1 0 0 0 0 2 0 1 1 2 1 0 1 0 1 0 0 2 1 1 0 0 1 0 0 0 0 1 0 0 1 0 0 0 0 0 0 1 0 1 1 0 2 0 1 1 0 0 0 0 2 0 0 0 0 1 0 2 1 2 0 2 2 1 1 1 0 2 0 2 1 2 1 0 1 0 0 0 0 1 1 0 1 1 1 1 2 1 0 1 1 1 0 0 0 1 0 2 0 0 2 1 0 2 0 2 0 0 1 2 2 2 0 0 0 0 0 1 1 1 0 2 2 0 0 0 1 2 1 0 0 0 0 0 1 1 0 0 0 0 1 0 1 1 0 1 0 0 0 0 0 0 0 0 1 1 0 0 0 1 1 0 0 0 0 0 2 1 0 1 1 0 0 2 0 0 0 0 0 2 1 1 1 1 1 1 1 1 1 1 0 1 0 2 0 2 2 0 2 0 0 1 0 2 2 2 0 1 1 1 1 0 1 2 0 0 2 2 2 2 0 2 2 2 1 2 0 0 2 0 0 0 0 0 1 1 0 0 0 0 0 0 0 0 0 0 1 0 0 1 1 1 0 1 1 0 0 1 1 0 1 0 0 0 0 1 0 0 0 1 0 0 2 0 1 0 1 1 0 0 0 1 1 0 1 0 2 0 0 0 0 0 0 2 0 0 0 0 2 0 2 1 0 0 0 2 2 0 2 0 2 0 0 1 0 0 0 0 2 1 1 2 2 1 1 1 2 0 1 0 1 1 1 1 2 1 0 0 0 1 0 1 1 0 0 0 2 0 0 0 0 1 0 0 2 0 1 1 1 0 1 1 0 1 1 1 2 0 0 0 0 0 0 0 0 0 0 1 0 1 0 0 0 0 0 0 2 2 0 1 1 0 1 0 0 0 0 0 1 0 0 0 1 0 2 2
102 0 0 1 0 0 0 2 2 1 0 1 0 0 0 0 0 2 0 0 2 0 0 0 0 0 2 1 2 2 1 1 2 2 2 0 2 1 1 0 0 0 0 0 0 0 0 0 0 0 0 0 1 2 1 0 1 0 0 0 1 0 1 1 0 0 1 1 0 0 0 1 2 2 1 2 2 0 2 0 0 0 0 0 2 0 0 0 2 2 0 1 1 1 0 2 2 2 0 2 2 0 0 2 0 0 2 1 1 1 1 2 0 1 0 2 0 0 0 0 2 0 1 1 0 1 0 1 1 1 0 0 0 0 1 0 1 0 0 0 0 0 0 0 0 0 0 0 1 1 0 0 0 0 0 0 0 1 0 1 0 0 0 2 0 2 0 1 0 1 1 1 1 1 1 1 2 1 0 1 0 0 1 2 1 0 2 1 0 0 1 1 2 2 2 2 1 1 0 1 1 2 0 0 2 0 2 1 1 0 2 0 2 0 0 2 1 1 1 0 1 1 0 1 0 1 1 0 0 0 0 1 0 0 2 0 0 2 0 0 0 0 2 0 1 0 0 0 1 0 0 0 0 0 0 0 1 0 1 1 1 0 0 0 1 1 0 0 2 0 1 1 1 1 0 0 1 0 1 0 0 1 0 1 1 1 1 2 0 2 0 0 1 0 2 0 1 1 0 1 0 1 2 0 1 1 0 1 1 0 0 2 0 2 1 0 2 0 0 0 0 1 1 2 0 0 0 2 0 0 0 0 0 0 0 0 0 0 0 0 0 0 1 0 1 0 0 0 1 0 1 1 2 2 2 0 0 0 0 2 2 0 1 0 1 1 0 2 2 0 1 1 0 2 0 0 0 0 0 2 1 0 0 0 1 1 1 0 0 0 0 0 0 0 1 0 0 2 0 1 1 1 0 1 1 0 1 0 0 1 0 0 0 0 2 1 0 1 1 0 1 2 1 2 0 2 0 0 1 0 1 0 0 0 0 2 0 1 0 0 1 1 1 1 1 2 1 1 1 0 0 0 1 2 2 0 2 2 1 2 0 0 0 0 2 2 0 2 2 0 0 0 2 2 1 0 1 0 0 2 1 2 1 1 1 1 1 0 1 1 0 0 1 0 0 0 2 2 2 2 1 2 1 1 1 2 1 0 0 1 0 0 0 0 1 1 0 1 0 1 1 1 0 0 0 0 0 1 2 1 1 0 0 0 1 1 1 0 1 2 0 1 0 1 0 1 0 0 0 0 0 0 0 0 1 1 0 0 0 1 1 0 0 1 0 0 0 1 1 0 0 2 1 0 0 0 0 1 2 2 2 0 2 0 2 1 1 0 0 0 1 0 1 1 1 0 1 0 0 0 1 2 0 1 1 2 0 0 0 1 0 0 0 1 0 1 0 0 0 2 0 2 0 0 0 0 2 1 0 0 2 0 0 2 0 1 2 0 1 1 1 1 0 2 2 0 2 0 1 1 0 2 1 1 2 1 0 0 0 0 0 0 0 1 0 1 0 2 1 0 1 0 0 0 0 1 1 0 0 0 2 0 2 0 0 2 1 2 0 2 0 2 1 1 1 1 1 0 0 2 1 1 1 0 0 2 2 2 0 0 0 0 0 1 1 1 1 1 2 0 1 0 2 2 0 2 0 0 1 1 1 1 0 0 0 0 1 0 1 2 0 1 0 0 1 1 2 0 0 0 0 0 0 0 0 2 0 0 0 0 0 0 2 0 0 1 0 0 0 2 0 0 0 2 1 0 1 1 1 1 1 0 0 0 0 2 0 2 1 1 1 1 1 0 0 1 1 0 0 0 0 2 0 0 2 0 0 0 1 2 0 0 2 2 2 2 0 2 1 2 2 1 2 0 2 1 0 0 1 0 1 0 1 0 0 1 1 0 0 0 0 0 0 1 0 0 1 0 0 0 2 0 0 2 0 0 0 0 1 0 1 2 1 0 0 0 1 0 2 0 1 0 1 1 2 2 0 2 2 1 2 0 2 0 0 1 0 1 0 2 0 0 0 0 0 0 0 2 0 1 0 1 2 0 1 1 0 1 0 0 0 0 0 0 0 1 2 1 2 0 0 1 2 2 1 1 1 1 0 0 2 0 1 1 2 2 2 2 2 0 0 2 1 2 0 0 2 0 0 0 2 0 2 0 0 1 1 0 0 0 1 0 1 0 0 0 0 0 0 0 0 0 0 1 0 0 0 0 1 0 0 1 1 1 0 0 1 1 0 0 0 0 0 0 0 1 0 0 1 0 1 1
103 0 0 0 0 0 0 1 2 1 0 1 0 0 0 0 0 1 2 1 0 1 0 0 0 0 1 1 2 1 1 2 2 2 1 0 1 1 0 0 0 0 0 1 0 0 1 0 0 0 0 0 1 1 1 1 0 0 0 1 1 0 0 2 1 1 2 1 0 0 0 1 2 2 2 2 2 0 1 0 1 0 0 0 2 0 0 0 2 2 0 1 1 0 0 1 0 0 0 0 0 0 0 1 1 1 2 1 0 0 1 1 1 2 2 2 1 0 2 0 0 0 2 2 0 2 0 1 1 1 0 0 0 0 1 0 2 0 0 0 1 0 1 0 0 0 1 0 2 2 0 0 0 1 0 0 0 0 0 2 1 1 2 2 1 2 1 0 2 0 0 1 1 1 0 1 1 2 0 2 0 2 0 1 1 1 0 2 1 1 1 1 2 2 2 0 2 2 0 0 0 1 0 1 2 0 1 0 0 0 0 2 2 1 0 2 0 1 1 1 1 1 1 2 1 1 2 1 0 0 0 1 0 1 1 0 0 2 0 0 0 0 2 1 1 0 0 1 1 1 1 1 1 1 1 1 1 1 1 1 1 0 0 0 0 0 0 0 2 0 0 1 2 2 1 1 0 1 2 0 1 1 1 2 2 1 1 1 0 2 1 0 0 1 2 1 0 2 0 1 0 0 2 0 1 0 1 1 1 0 1 1 0 2 1 1 2 0 1 0 1 2 0 0 1 0 2 1 1 1 0 1 0 0 0 0 0 2 0 0 0 0 1 0 1 0 0 0 1 1 1 0 1 1 1 0 0 0 0 2 2 0 2 0 1 0 0 2 2 0 1 1 0 2 0 0 0 1 1 1 0 2 0 0 0 0 0 0 0 0 0 0 0 0 2 1 1 1 0 0 0 0 2 2 0 2 2 0 0 2 0 0 1 1 1 0 1 0 0 0 0 2 1 1 2 1 0 0 0 0 0 1 1 1 1 1 0 0 0 1 1 0 0 1 1 1 0 1 0 0 0 0 2 2 2 2 2 0 0 1 2 0 1 1 0 0 2 1 2 0 1 0 2 2 1 1 1 0 0 0 0 2 2 2 0 1 0 0 1 1 0 0 1 1 0 0 1 1 1 2 1 2 0 1 0 2 1 1 0 1 0 1 0 0 0 2 0 0 1 1 1 0 0 2 0 1 1 0 0 2 0 1 0 0 0 1 0 1 2 0 0 1 1 0 0 0 0 1 1 0 0 0 0 0 1 2 1 0 1 0 0 0 0 0 0 0 2 2 2 0 2 0 0 0 0 0 1 1 2 1 2 0 2 0 1 0 0 0 0 0 0 0 0 0 0 2 0 0 0 0 0 1 1 0 2 2 1 1 0 2 0 0 0 0 0 1 0 0 0 0 1 1 0 0 0 1 1 2 0 0 1 0 0 2 0 0 2 1 2 2 1 1 0 2 1 0 2 0 0 2 0 2 1 0 1 1 0 1 1 0 0 0 2 1 0 1 0 1 0 1 0 1 0 0 1 0 2 0 1 1 0 1 2 1 1 2 0 2 1 2 0 1 1 0 1 0 2 0 0 0 0 0 0 0 0 0 1 0 0 0 0 0 0 2 0 0 0 0 1 0 0 0 0 2 0 1 1 0 0 0 1 1 1 0 0 0 0 0 0 0 0 0 0 0 0 0 0 1 0 0 0 0 0 1 1 1 1 2 0 0 1 2 1 0 1 0 1 0 0 2 0 1 0 0 0 1 0 0 0 1 0 0 1 0 0 2 0 2 2 1 1 0 1 1 0 0 1 2 0 2 2 2 0 0 0 1 0 1 0 1 1 1 0 0 2 0 1 1 1 2 1 1 1 1 2 1 1 0 0 0 2 2 1 0 0 0 0 0 2 0 2 0 0 1 0 0 1 1 1 0 2 1 0 2 0 0 0 0 0 0 1 1 0 0 0 0 1 0 1 0 1 0 0 1 1 0 0 0 0 1 1 0 2 0 0 0 0 0 0 2 0 0 0 1 2 0 2 1 0 0 0 2 1 0 0 2 0 1 1 2 1 0 0 0 0 0 2 0 1 0 0 1 2 2 0 0 0 2 0 0 2 0 0 1 0 0 0 2 2 0 0 1 2 0 0 1 1 1 0 0 2 0 2 0 0 1 1 1 0 1 1 1 1 0 0 0 0 0 0 0 1 1 0 1 0 0 1 0 1 0 0 1 0 0 0 0 0 0 0 0 0 1 1 0 1 0 0 0 0 0 1 0
104 1 0 0 0 0 0 2 2 0 0 2 0 0 0 0 0 2 1 1 1 1 0 0 0 0 1 2 2 1 0 1 0 0 2 1 2 1 0 0 0 0 0 1 1 1 2 0 0 0 0 0 2 2 0 0 0 0 0 0 0 2 0 0 0 0 1 2 0 1 0 1 2 2 2 2 2 0 2 0 0 0 0 1 1 0 0 0 2 2 0 0 0 1 0 1 0 2 0 2 2 0 1 0 1 0 2 2 0 0 1 1 1 2 1 2 1 0 1 0 1 1 0 0 0 0 0 2 2 2 0 0 0 0 0 0 0 0 0 1 0 0 0 0 0 0 1 0 0 0 0 0 1 0 0 0 0 1 1 2 2 2 0 2 0 1 1 0 2 0 0 2 0 1 1 0 1 1 1 1 1 1 1 2 2 1 2 2 0 0 0 2 1 1 2 1 1 2 0 0 0 0 0 2 2 0 0 0 0 0 0 2 1 0 0 2 0 1 2 1 1 1 0 2 0 0 0 0 0 0 0 1 0 1 0 1 1 2 0 0 0 0 2 2 2 0 0 0 2 0 0 0 0 1 0 1 2 1 0 0 0 0 0 0 1 0 1 1 1 0 0 2 1 0 0 0 0 2 2 0 2 2 0 1 2 1 0 1 0 2 1 1 1 0 1 0 0 1 0 1 0 0 2 0 0 1 0 0 0 0 0 1 0 0 2 0 2 0 0 0 0 1 1 1 0 0 0 1 0 0 0 1 0 0 0 0 0 2 1 0 1 1 2 0 0 0 1 0 2 0 0 0 2 2 1 1 1 0 0 2 2 0 2 0 1 0 0 2 2 0 1 1 0 2 0 0 0 0 1 1 0 1 2 0 0 2 1 0 0 0 0 0 0 1 2 0 0 1 0 0 0 0 0 2 1 1 1 1 0 2 0 0 1 1 2 0 0 0 0 0 0 0 0 2 1 1 1 0 1 0 1 0 0 0 0 1 0 1 0 0 1 1 0 1 1 1 0 0 0 0 0 0 0 0 0 0 0 2 2 2 2 0 0 0 0 1 1 2 2 1 2 1 2 2 1 1 0 1 1 0 0 2 1 1 0 0 0 0 1 1 0 0 0 2 1 0 2 0 0 2 2 2 2 0 2 0 2 0 0 1 0 0 0 0 1 1 0 1 1 2 2 0 1 2 0 2 1 0 0 2 0 0 0 0 0 0 1 1 0 2 0 0 0 0 0 0 0 1 1 0 0 0 0 1 2 0 0 1 0 1 0 0 0 0 0 0 0 1 1 0 0 1 1 0 1 0 1 0 0 0 1 2 1 0 1 0 0 0 0 0 0 0 0 1 1 1 1 0 0 0 0 1 0 0 1 2 1 0 0 1 1 0 0 0 0 0 0 0 1 0 0 0 0 1 0 1 0 1 0 0 1 0 1 1 0 0 2 2 2 1 0 0 0 0 2 0 2 1 0 2 0 0 2 1 1 1 0 1 1 0 0 0 1 1 1 0 0 1 0 1 0 1 0 0 2 0 2 0 0 0 1 0 2 1 1 2 0 1 1 0 0 0 1 0 1 0 1 1 0 1 0 1 1 0 1 1 1 1 1 0 0 0 0 1 0 0 0 1 1 0 0 0 1 1 1 0 0 0 2 1 1 1 0 0 0 0 0 0 1 1 0 0 0 0 0 0 0 1 0 0 0 0 0 0 0 0 1 0 2 2 0 0 2 0 0 0 0 1 0 0 0 0 1 1 1 0 1 1 1 1 1 1 1 0 0 1 1 2 0 2 0 2 0 0 0 0 0 1 0 1 1 2 0 0 1 0 1 1 0 1 0 0 1 2 2 1 0 2 1 1 0 2 1 1 2 1 1 0 0 1 0 0 2 1 0 0 0 0 0 0 0 0 1 0 0 1 1 1 1 0 1 0 0 2 0 0 0 0 0 2 0 1 0 0 0 1 1 0 1 0 1 0 1 2 2 2 0 2 0 0 2 0 2 0 0 0 0 1 0 2 0 0 0 0 2 0 2 2 0 1 0 1 2 1 1 1 0 0 1 1 1 0 0 0 1 0 2 0 1 0 0 1 1 1 1 1 0 1 1 1 2 1 1 2 1 1 1 0 0 0 0 2 1 1 0 1 2 0 0 0 2 0 2 1 1 0 1 1 0 0 1 1 2 0 1 1 1 0 1 0 0 1 0 0 2 0 0 0 2 0 0 2 0 0 0 0 1 0 1 0 0 1 0 0 0 0 0 1 2 0 1 1
105 1 0 0 0 0 1 1 1 1 0 0 0 1 0 0 1 0 2 1 1 1 1 1 1 1 1 1 2 2 2 0 0 0 2 2 2 0 0 0 0 0 0 1 1 0 1 0 0 1 1 0 1 1 1 2 0 1 1 0 0 1 0 2 1 1 2 0 0 0 0 0 2 2 0 2 2 0 1 0 2 0 0 1 2 0 0 0 1 1 0 0 0 0 2 2 0 0 1 0 0 1 1 1 0 0 2 0 2 0 0 2 0 1 0 2 0 0 0 0 1 0 1 1 0 0 0 1 2 2 1 1 0 2 2 2 0 0 0 0 0 0 1 0 0 0 0 0 0 0 0 0 0 0 0 0 0 1 1 2 2 2 2 2 0 2 2 0 2 0 1 0 0 2 2 1 2 1 0 1 0 0 1 2 2 1 2 1 0 0 1 0 1 0 2 2 1 1 0 0 0 0 0 1 2 0 1 0 1 0 2 0 1 0 0 2 1 0 1 1 0 0 1 2 0 0 0 2 2 2 0 0 0 1 1 0 0 2 0 0 0 0 2 2 2 0 0 0 2 0 0 0 0 0 2 2 1 1 0 0 0 0 0 0 1 0 0 0 2 0 1 2 1 2 0 0 1 1 2 0 1 1 1 2 1 0 1 0 0 2 2 1 0 0 2 0 1 0 0 2 0 0 2 0 1 1 0 0 0 0 0 1 0 2 1 1 2 0 0 0 0 2 2 2 0 0 0 0 1 1 0 0 1 1 0 1 0 2 1 1 0 1 2 0 0 1 0 0 2 0 0 0 2 2 2 0 0 1 0 2 2 0 2 0 2 0 0 2 2 1 2 0 0 2 0 0 0 0 1 1 1 0 1 0 1 0 0 0 0 0 0 0 2 0 2 1 1 1 0 0 0 0 0 2 1 0 0 0 0 1 0 0 0 1 1 0 0 0 0 0 0 0 2 0 0 1 0 0 1 0 1 0 0 0 0 1 1 0 0 0 0 2 0 0 1 2 0 0 0 0 0 0 0 1 0 0 0 1 0 0 2 0 0 0 0 0 2 2 2 0 0 0 2 2 2 0 1 0 0 0 0 1 2 2 2 0 2 1 1 0 1 0 1 0 0 0 2 2 2 1 0 1 2 0 2 0 1 0 0 0 0 2 0 0 1 1 0 1 0 1 0 2 0 0 0 0 0 1 1 1 1 1 2 1 2 0 1 1 1 1 0 1 0 1 1 0 0 0 0 0 0 0 0 0 2 0 1 0 0 0 0 0 0 0 0 0 1 0 0 0 0 1 0 0 0 0 1 1 1 1 1 0 1 0 1 0 0 2 1 2 0 1 0 0 0 0 0 0 0 0 0 2 0 0 1 2 1 0 0 2 0 0 0 1 1 2 0 0 1 0 0 1 0 0 0 0 2 1 0 0 1 0 1 2 0 1 2 1 2 1 0 0 0 1 2 0 2 0 1 1 1 1 0 1 1 2 0 1 1 0 0 0 1 1 0 0 0 2 0 0 1 0 1 0 0 1 1 2 2 2 2 1 1 1 1 1 0 2 0 0 2 0 1 0 1 0 1 0 0 1 0 1 0 0 1 2 2 2 0 0 1 0 0 1 0 1 0 1 1 0 0 0 2 2 0 2 0 0 0 0 0 0 0 0 0 0 0 0 0 0 0 0 0 0 0 1 1 0 0 0 0 0 0 1 0 1 0 0 2 1 0 0 2 2 0 1 1 0 0 2 0 0 0 0 0 0 1 1 1 1 1 1 1 0 0 0 1 2 2 1 1 0 2 0 1 0 0 1 1 1 0 0 0 0 1 1 2 0 0 2 0 0 0 0 1 1 1 1 1 1 1 2 0 1 2 0 0 0 0 0 1 1 1 0 0 1 1 2 1 0 0 0 0 0 1 0 0 0 0 0 2 0 0 2 0 0 0 1 0 0 0 2 0 0 0 0 0 1 1 1 0 0 0 0 0 0 0 0 0 1 2 0 2 0 0 0 0 1 0 2 0 0 0 0 2 0 2 0 0 0 0 2 1 0 2 2 0 0 0 0 0 0 0 0 0 0 2 1 2 1 0 2 1 0 1 2 0 2 0 0 1 1 0 2 0 0 0 0 1 0 1 0 2 1 1 2 2 0 0 0 1 1 0 1 1 0 2 0 0 1 1 1 1 0 0 1 1 0 1 1 0 0 0 0 1 0 0 0 0 0 0 0 0 0 0 0 0 0 1 0 0 0 0 0 0 0 1 0 1 1 1 1
106 1 0 0 0 0 0 1 1 1 0 0 0 0 0 0 0 1 1 0 1 0 0 1 0 0 1 0 0 1 0 1 2 2 0 0 1 1 0 0 0 0 0 1 0 1 1 0 0 1 1 0 0 0 1 1 1 1 1 0 1 1 0 2 1 1 1 1 0 1 1 2 2 2 1 2 2 0 1 0 2 0 1 1 1 0 0 1 2 2 0 1 1 2 1 1 0 2 0 2 2 0 0 2 0 0 2 1 1 1 1 2 1 1 1 1 0 0 1 0 1 0 1 1 0 1 0 0 0 0 0 0 0 2 2 2 0 0 0 2 2 0 0 0 0 0 0 0 0 0 0 1 0 0 0 0 0 1 0 1 1 1 2 2 1 2 1 1 1 0 0 2 1 2 2 2 1 1 0 1 0 0 1 2 1 0 2 1 0 0 2 0 1 1 1 1 2 1 0 0 0 1 1 0 1 0 1 0 0 0 1 1 0 0 0 2 1 1 2 1 0 0 0 2 0 0 0 2 2 2 0 0 1 1 1 0 0 2 1 1 0 1 1 2 2 0 0 0 2 0 0 0 0 0 0 1 1 1 1 1 1 0 0 0 0 0 0 1 2 0 1 1 0 0 0 0 1 1 1 0 0 1 1 1 1 0 2 2 0 2 1 0 1 0 2 0 0 1 1 1 1 0 0 2 0 0 0 1 1 0 1 2 0 2 2 0 2 0 1 0 0 2 1 1 0 0 1 1 1 1 0 0 0 0 0 0 0 2 1 1 0 0 2 0 2 1 0 0 1 1 1 0 1 2 0 2 2 0 0 1 1 0 1 0 1 0 0 1 1 0 2 0 0 2 0 0 0 1 0 2 0 1 0 0 1 2 1 0 0 1 1 1 0 0 2 0 0 2 0 0 0 0 0 1 0 0 1 1 0 0 0 0 0 0 1 0 1 0 0 0 0 2 0 1 0 2 1 0 1 0 0 0 1 1 1 1 1 1 0 0 0 2 0 0 0 0 0 0 0 0 0 1 0 2 1 0 1 1 0 1 1 0 0 0 0 2 0 2 2 0 0 0 0 0 1 1 0 0 0 1 1 2 1 1 1 0 1 0 2 0 0 0 0 1 0 0 0 2 1 1 1 1 2 0 2 0 2 0 0 2 0 0 0 1 1 1 0 0 1 2 2 1 2 2 2 0 0 1 1 1 1 0 1 1 1 0 0 1 1 1 2 1 0 0 0 1 1 1 1 0 0 0 0 0 1 1 0 1 0 1 0 0 0 0 0 0 0 2 0 0 0 1 1 0 0 1 1 2 2 2 2 0 1 0 1 0 0 1 0 1 0 1 0 0 0 0 0 0 0 0 0 1 0 0 1 2 2 0 0 0 0 0 0 1 1 2 0 0 0 0 1 2 0 0 0 0 2 0 0 0 2 0 0 2 0 0 2 0 1 1 0 0 0 1 2 0 2 0 0 1 0 0 1 0 2 2 0 2 1 0 0 0 1 0 2 0 0 2 0 0 1 0 0 0 1 1 1 0 1 1 1 0 2 1 0 1 2 1 0 0 0 0 0 0 0 0 1 0 0 0 0 1 0 0 0 2 2 1 0 0 0 0 0 2 0 1 0 2 2 0 0 0 0 2 0 0 0 0 2 1 1 1 0 0 0 0 1 0 1 2 1 1 0 1 1 0 1 0 0 1 1 1 0 0 0 2 0 1 0 0 1 1 1 0 0 0 1 0 0 2 0 1 0 1 0 1 0 2 2 0 0 0 2 0 0 0 2 2 1 1 0 1 1 1 0 1 1 1 1 2 0 0 0 0 1 0 2 0 1 2 0 0 0 0 0 2 2 1 1 1 1 1 1 0 2 0 0 0 0 0 1 1 0 0 0 1 0 1 1 0 1 1 0 0 0 0 0 1 1 0 1 0 0 2 0 0 0 0 0 0 0 1 0 0 0 1 0 0 2 1 0 0 1 1 1 2 0 1 1 1 2 0 2 0 0 0 0 0 0 1 1 0 1 0 2 0 2 2 0 2 0 0 1 0 1 1 1 1 0 0 0 0 0 0 1 1 2 1 1 1 0 1 1 0 0 0 1 2 0 1 2 0 1 2 1 0 0 1 2 1 0 2 2 1 1 0 1 1 0 0 2 0 2 1 1 0 1 0 0 0 1 1 0 0 1 1 1 0 1 1 0 0 0 0 0 2 0 0 2 1 0 1 0 0 0 0 0 0 0 1 0 1 0 0 1 0 0 0 1 0 0 0
107 1 0 0 0 0 0 1 0 2 0 1 1 1 1 0 0 1 1 0 1 0 0 0 0 1 0 1 2 2 1 0 2 1 0 0 1 1 0 0 0 0 0 0 0 1 0 0 0 0 0 0 0 1 1 0 1 0 0 2 0 0 0 1 0 0 0 0 0 0 0 1 2 2 1 2 2 0 1 1 1 0 2 2 0 0 1 1 1 2 0 0 2 0 0 0 0 1 0 1 1 0 0 1 0 0 2 2 0 0 1 1 0 0 0 0 0 0 0 0 2 0 0 0 0 0 0 1 2 1 1 1 0 0 0 0 0 0 0 0 0 0 0 0 0 0 0 0 0 0 0 1 0 0 0 0 0 1 1 1 2 0 1 1 1 1 2 0 1 1 0 0 0 1 2 1 1 2 0 2 0 2 0 2 2 2 1 1 0 0 0 1 2 0 2 2 2 2 0 0 0 0 0 2 2 0 1 0 1 0 1 1 2 0 0 2 0 0 1 1 0 0 0 2 0 0 0 0 0 0 0 1 0 0 1 0 0 2 0 0 0 0 2 1 1 0 0 0 2 0 0 0 0 0 0 2 1 2 0 0 0 0 0 0 0 0 0 0 2 0 0 2 0 0 0 0 0 2 1 0 1 2 1 1 2 0 1 1 1 2 0 1 1 0 2 0 0 2 0 2 0 0 2 0 2 1 0 0 0 0 0 0 0 2 2 0 1 0 1 1 0 1 0 2 1 0 1 1 1 2 0 1 0 0 0 0 0 2 0 0 0 0 1 0 1 1 0 0 2 2 0 0 2 2 2 0 0 0 0 2 2 0 1 0 1 0 1 1 1 0 2 0 0 2 1 1 0 0 0 2 1 0 1 0 0 0 0 0 0 0 0 0 0 1 2 1 1 1 0 0 0 0 1 2 1 0 0 1 0 1 0 0 0 0 0 0 0 0 0 0 0 1 0 1 1 2 0 0 2 0 1 0 0 0 0 0 0 0 0 0 2 0 0 1 1 2 0 0 0 0 0 0 0 1 0 0 0 2 0 2 0 0 0 0 0 0 1 1 2 0 1 0 1 1 1 1 0 0 0 0 1 2 1 1 0 1 0 1 1 0 1 0 0 0 0 0 1 0 0 2 2 2 1 1 1 1 2 1 0 1 0 0 0 1 0 2 1 0 1 1 1 1 1 1 0 0 0 1 1 2 0 1 1 1 1 0 0 1 0 1 0 1 0 0 0 0 0 0 0 0 0 0 0 0 1 1 0 0 0 1 1 0 0 1 0 0 1 0 1 1 0 0 1 0 0 1 1 2 2 2 2 0 1 0 1 1 1 0 0 0 0 0 1 0 0 1 0 0 0 0 1 2 1 0 1 2 1 0 0 1 0 0 0 2 1 1 0 0 0 0 0 0 0 0 0 0 2 2 0 0 1 0 0 2 0 1 2 0 2 0 1 1 0 1 2 0 2 0 0 0 0 2 0 2 1 2 0 1 1 0 0 0 0 1 0 0 0 2 0 0 1 0 0 0 0 0 2 0 1 1 0 2 2 0 0 2 0 2 1 0 0 1 0 0 0 0 1 0 0 0 0 0 1 0 1 0 0 1 1 0 1 1 0 1 0 1 0 1 1 0 0 0 0 1 1 0 1 0 0 0 0 0 0 0 0 1 0 0 1 1 0 1 0 0 1 0 1 0 0 0 0 0 0 1 2 1 1 0 0 0 0 0 1 0 0 0 0 0 0 2 2 0 1 0 0 0 0 1 1 0 0 1 0 2 1 1 1 0 0 2 0 2 1 1 0 1 1 1 1 2 1 1 0 0 0 0 1 0 0 2 0 0 2 2 2 1 0 1 0 1 1 0 0 0 1 0 0 0 0 0 1 1 1 0 0 1 1 1 2 0 1 1 0 0 0 0 0 1 1 0 1 0 0 2 0 0 0 0 0 2 0 1 0 0 1 0 0 0 2 0 1 0 0 0 0 1 0 1 2 2 2 0 1 0 0 0 1 0 0 2 0 0 0 0 1 1 0 1 0 0 0 2 1 1 2 1 1 1 0 0 0 0 0 0 1 0 2 0 0 0 0 0 1 0 2 2 0 2 0 0 2 0 0 2 0 0 0 0 1 1 0 1 2 2 1 0 1 0 0 0 2 0 2 0 1 0 0 0 0 1 0 1 2 0 1 2 2 0 0 0 1 1 1 1 0 0 0 0 0 0 0 0 0 2 0 0 1 1 0 0 0 0 0 0 1 0 0 0 1 0 0 0
108 0 0 0 0 0 0 0 1 1 0 1 0 0 0 0 0 0 1 1 1 1 1 0 0 1 0 2 2 2 2 0 2 2 0 0 0 2 2 0 0 0 0 1 1 1 1 0 0 0 0 0 1 1 1 1 0 0 0 1 0 1 0 2 1 1 1 1 0 0 0 1 2 2 2 2 2 0 2 0 1 0 0 0 1 0 0 2 2 2 2 2 1 0 1 1 1 1 1 0 0 0 0 0 2 2 2 1 1 1 0 2 1 2 1 2 1 1 0 0 2 0 1 1 0 0 0 0 1 1 0 0 0 1 0 0 0 0 0 1 0 0 0 0 0 0 0 0 1 1 0 0 0 0 0 0 0 1 0 0 0 1 1 2 2 2 1 1 1 0 0 1 0 2 2 0 2 0 0 0 0 0 0 1 1 1 1 1 0 0 2 1 2 0 2 2 2 2 0 1 1 1 0 1 2 0 1 2 0 0 1 1 1 0 0 2 0 1 0 0 0 0 1 1 0 1 2 0 0 0 0 0 0 1 2 0 0 2 0 0 0 0 2 2 2 0 0 0 0 1 1 1 1 0 0 1 1 2 1 2 1 1 0 0 1 0 0 0 2 0 0 0 0 0 0 0 0 1 0 0 0 2 0 1 1 1 0 0 0 2 2 1 0 0 2 0 1 1 1 2 0 1 2 0 1 1 0 0 0 0 0 2 0 2 0 0 1 2 0 0 0 2 0 1 0 0 0 1 1 0 0 0 0 0 0 0 0 1 0 1 0 0 1 1 0 0 0 0 2 1 0 0 2 2 0 1 1 0 0 2 1 0 1 0 1 1 0 2 2 0 2 0 0 2 0 0 0 1 1 1 0 1 0 0 0 1 1 0 0 0 0 0 2 0 2 2 2 1 1 1 1 1 0 2 1 0 1 0 0 1 0 1 0 0 0 0 0 0 0 0 0 0 0 1 1 2 0 0 1 1 0 1 0 0 0 1 1 0 0 1 0 1 1 1 0 2 0 1 0 0 0 0 1 2 1 1 1 2 0 2 0 0 1 0 1 2 0 2 2 2 2 2 2 2 1 0 1 0 0 0 2 1 1 1 0 1 0 1 1 0 0 0 1 1 1 1 1 1 1 1 1 2 1 1 1 1 2 1 0 0 0 1 0 0 1 1 0 0 0 0 0 2 1 2 2 0 0 1 1 1 1 1 0 0 0 0 0 0 0 2 0 0 0 1 0 1 1 1 2 0 0 0 0 1 2 0 1 1 0 0 0 0 1 0 0 0 0 1 2 1 1 2 0 0 0 0 0 0 1 0 1 0 1 0 0 0 0 1 1 0 1 0 1 0 0 0 0 1 1 0 1 1 1 0 0 2 0 0 0 2 0 0 0 0 1 1 0 0 0 0 1 1 0 0 0 0 2 1 0 0 1 0 0 1 0 0 0 0 2 1 0 0 0 1 2 0 2 0 0 1 0 2 0 2 1 2 0 2 2 0 0 0 2 2 0 1 0 2 0 0 1 0 0 0 1 0 2 0 0 1 0 0 2 0 1 1 1 1 1 0 0 0 0 0 1 0 1 0 0 1 0 1 0 0 2 2 2 0 1 0 0 0 0 2 1 1 1 1 1 0 0 0 2 2 0 2 0 0 0 0 1 1 0 0 0 2 0 0 0 0 0 0 0 0 0 0 0 0 0 1 1 1 0 0 0 1 0 1 1 1 1 0 1 0 0 0 0 0 0 2 2 0 1 2 2 0 1 0 0 2 2 2 1 1 1 1 1 1 1 1 0 1 0 1 0 1 0 2 0 1 1 1 0 0 0 0 2 0 2 2 0 0 2 2 2 2 0 2 1 2 2 1 0 0 1 1 0 0 0 0 1 1 0 0 0 0 0 1 1 0 1 1 0 1 0 0 1 0 0 0 2 0 0 0 1 0 1 1 0 0 0 2 1 0 0 2 0 0 2 0 0 0 1 0 0 1 0 2 1 1 2 0 2 0 0 0 0 0 1 1 0 0 0 0 2 0 2 2 0 1 0 0 2 0 2 0 0 0 0 1 0 0 0 0 0 0 2 1 2 0 1 1 2 1 2 2 0 0 0 1 2 0 0 1 1 0 1 1 1 0 0 1 1 1 1 0 1 1 1 0 1 0 0 2 1 0 2 1 0 0 1 0 1 0 0 0 0 0 1 0 0 0 0 0 0 0 0 0 1 0 0 1 0 0 0 0 0 0 0 0 0 0 0 0 1 0 0 1 1 1 1 0
109 1 0 0 0 0 1 1 1 2 0 0 0 0 0 0 1 1 1 1 1 0 0 0 0 0 1 1 2 2 1 1 0 0 2 0 2 0 0 0 0 0 0 1 0 1 2 0 1 0 0 0 0 1 1 2 0 1 1 1 0 1 0 0 1 1 1 1 0 0 0 1 2 2 1 2 2 0 2 1 1 0 0 0 2 0 0 1 2 2 0 0 1 0 0 2 1 2 1 1 1 0 0 1 0 0 2 1 1 0 1 2 0 0 0 1 1 0 1 0 1 0 1 1 0 1 0 1 1 1 0 0 0 0 1 0 2 0 0 2 2 0 0 0 0 0 0 0 0 0 0 0 0 0 1 0 0 0 0 1 2 2 2 2 2 2 1 0 2 0 0 1 2 2 2 2 1 1 0 1 0 2 0 2 2 2 1 1 0 0 1 1 2 0 2 1 1 2 0 1 1 1 0 1 2 0 2 0 1 0 1 1 1 0 0 2 0 0 0 0 0 0 0 1 0 1 2 1 1 1 0 0 0 0 2 0 1 2 0 0 0 0 2 1 1 0 0 0 2 0 0 0 0 0 0 1 0 1 0 0 0 0 0 0 0 0 0 0 2 1 0 2 1 0 0 0 0 1 1 0 1 1 0 1 2 1 0 1 1 2 1 2 0 0 2 0 0 0 0 0 0 0 2 0 2 0 1 0 0 0 0 2 0 2 1 0 1 0 0 0 1 2 2 1 1 0 1 1 0 0 0 1 1 1 0 1 1 1 1 1 0 1 1 0 1 0 1 0 2 2 0 0 2 2 0 2 2 1 0 2 2 0 1 0 1 1 0 2 2 0 1 1 1 2 1 1 0 0 2 0 0 1 0 0 1 1 0 0 0 0 0 0 2 0 2 0 0 0 0 0 0 1 2 2 0 0 0 0 0 0 0 0 0 0 1 0 1 0 0 0 0 1 0 1 0 0 0 0 1 1 0 1 0 0 0 0 0 0 0 0 1 1 2 2 1 2 1 0 0 0 0 0 0 1 0 0 0 2 1 2 0 0 0 0 0 1 1 1 1 0 1 0 2 2 2 0 0 0 0 1 2 0 0 0 0 0 0 0 1 1 0 0 1 0 0 0 2 1 1 2 1 2 2 1 1 1 1 0 0 0 0 1 0 0 1 1 0 0 1 2 2 0 2 2 1 1 1 1 1 2 1 1 2 1 2 0 2 1 1 1 0 1 0 1 0 0 0 1 2 1 0 1 0 0 1 1 0 1 0 1 0 0 0 0 0 0 0 0 1 0 0 1 0 0 0 0 1 0 1 0 1 1 1 0 0 0 0 1 0 1 0 1 1 0 0 0 0 2 2 0 2 0 0 0 2 2 2 0 0 2 1 0 0 0 0 1 0 0 0 1 1 1 0 0 0 2 0 1 0 0 0 0 0 1 0 0 2 0 2 2 1 2 0 0 2 0 2 0 1 1 1 2 1 1 1 1 0 2 1 1 1 0 1 2 0 1 0 1 1 1 1 1 0 1 0 0 2 0 2 2 0 1 1 1 0 0 1 2 0 1 0 1 1 1 0 0 1 0 0 1 0 1 1 1 1 2 1 2 0 0 0 0 0 1 0 0 0 1 1 0 0 0 0 1 1 0 0 0 0 0 1 0 0 0 0 0 1 0 1 2 0 0 0 0 0 0 0 0 0 0 0 0 0 0 0 1 0 2 0 0 1 2 1 1 0 0 0 2 0 0 0 0 1 0 0 0 1 0 0 2 2 1 1 0 0 0 1 2 1 1 1 1 1 1 0 1 0 1 1 2 1 1 0 0 0 1 1 1 1 1 0 0 0 0 1 1 0 1 1 2 2 1 0 0 1 1 0 0 0 0 0 0 1 0 0 0 0 0 0 0 0 0 1 0 0 1 1 1 1 0 2 1 0 2 0 0 0 1 1 1 0 1 0 0 0 0 0 0 1 1 1 0 0 0 1 2 0 1 1 0 1 0 2 0 0 0 0 0 0 1 1 0 1 0 0 0 0 2 0 0 0 1 2 1 2 1 0 0 0 0 0 0 0 1 2 2 0 1 1 0 0 1 2 1 1 0 2 1 0 0 1 0 0 1 1 0 1 1 2 1 0 0 0 0 0 2 1 1 1 0 2 0 2 0 0 0 0 1 1 0 2 0 2 0 1 2 2 0 1 1 0 1 0 0 0 0 0 0 0 0 0 0 1 1 0 0 0 1 0 0 0 1 0 0 0 0 0 0 1 0 0 0
110 0 0 0 0 0 1 2 2 1 1 1 0 1 0 0 0 2 2 2 0 0 0 0 0 0 0 0 2 2 0 1 1 1 2 1 2 2 0 1 1 0 1 1 1 0 1 0 0 0 0 0 1 1 1 2 0 0 0 2 0 0 0 2 1 0 0 0 0 0 0 0 2 2 2 2 2 0 1 0 2 0 2 2 0 0 1 0 1 2 0 0 1 0 1 1 0 1 1 1 0 0 1 1 0 0 2 1 1 0 0 1 0 1 0 1 0 0 1 0 1 0 1 1 0 1 0 1 2 2 1 1 1 1 0 0 1 0 1 0 1 0 0 0 0 0 0 0 0 0 1 1 0 0 0 0 0 0 0 1 0 1 1 2 1 2 0 0 1 0 0 1 1 2 2 1 2 2 2 2 0 2 1 2 1 0 2 1 0 0 1 0 1 1 1 1 2 2 0 0 0 0 0 0 2 0 0 0 0 0 1 2 1 0 0 2 0 0 2 2 0 0 0 2 0 1 1 2 2 2 0 0 1 0 1 0 0 2 0 0 0 0 2 1 1 0 0 0 1 0 0 0 0 0 0 0 0 1 0 0 0 0 0 1 1 0 0 0 2 2 0 1 1 1 1 1 0 1 0 0 0 1 0 2 2 0 0 0 0 2 2 2 0 0 2 0 0 1 0 2 0 0 1 1 0 0 0 0 0 0 0 1 0 1 2 1 2 0 0 0 2 2 1 1 1 0 1 1 0 0 0 0 2 1 0 1 1 2 0 0 0 0 2 0 1 0 0 0 2 0 0 0 1 1 1 0 1 0 0 2 1 0 2 0 1 1 1 2 2 0 1 1 1 2 1 1 0 1 1 1 0 2 2 0 0 1 1 0 0 0 0 0 0 0 2 0 1 2 0 0 0 0 1 2 1 0 0 1 0 2 0 0 0 1 1 0 0 1 0 0 0 1 1 0 0 2 1 1 1 0 0 1 2 2 2 1 0 0 0 0 1 1 0 0 1 2 1 0 0 0 0 0 0 0 0 0 0 1 1 0 1 0 2 2 0 0 2 2 2 0 0 1 2 2 1 1 1 0 0 0 1 2 0 0 0 1 0 1 0 0 2 1 2 2 1 0 1 1 1 2 2 2 2 1 1 1 1 1 0 1 0 0 0 0 1 1 0 0 1 1 1 1 1 1 0 1 1 1 1 2 0 0 2 1 2 0 2 1 2 0 0 2 0 1 1 0 0 0 1 0 0 0 0 0 2 0 0 2 0 0 0 0 1 0 0 0 0 0 2 0 0 0 1 0 0 1 1 0 1 0 1 0 2 0 2 1 1 1 0 1 0 0 1 0 0 0 2 0 0 0 0 1 0 1 2 2 1 0 0 2 1 0 0 1 1 1 0 0 2 0 0 2 0 0 0 0 2 2 0 0 0 0 0 0 0 0 2 1 1 1 1 1 0 1 1 0 2 0 1 1 1 1 0 2 1 1 0 2 2 0 0 0 2 0 2 0 0 2 1 0 1 0 0 1 0 1 1 0 0 1 0 1 2 0 1 2 0 2 1 0 0 0 0 2 0 0 2 1 0 2 0 2 0 0 0 1 1 2 0 0 0 0 0 2 0 1 0 2 2 0 0 0 0 2 0 0 0 0 0 0 1 1 0 0 0 1 0 0 1 1 1 0 0 0 1 1 2 0 0 0 0 0 0 0 0 2 2 0 2 2 0 0 1 1 0 0 1 1 0 0 0 1 0 1 1 0 2 1 1 1 2 0 2 0 0 0 2 2 2 2 0 0 0 0 0 0 1 0 0 1 0 1 0 0 1 1 2 1 0 1 0 0 1 1 2 1 1 2 1 1 1 2 0 2 2 2 2 0 0 1 0 0 2 0 0 0 0 0 0 0 0 0 0 0 1 0 0 0 0 0 2 0 0 2 0 1 0 2 0 0 0 1 0 0 0 0 0 0 1 1 0 0 1 1 2 2 0 1 1 1 1 0 0 0 0 0 2 0 0 2 1 0 1 0 2 1 2 2 0 0 0 2 0 0 2 2 0 0 1 1 0 0 0 0 1 1 1 0 2 1 0 2 2 1 0 1 0 2 0 0 2 0 0 1 2 1 1 1 1 0 0 0 2 0 0 0 2 0 0 0 2 0 2 0 0 1 2 1 0 0 1 1 0 0 1 0 1 0 0 0 0 0 0 0 0 2 0 0 1 0 0 2 0 0 0 0 0 0 0 0 0 1 0 0 0 1 0 0 0 0 2 2
111 1 0 0 0 0 0 1 1 2 0 0 0 1 0 0 1 2 0 0 2 0 0 0 0 0 2 1 2 2 1 2 2 2 0 0 1 1 0 0 0 0 0 0 0 1 0 0 0 0 0 0 1 1 1 1 0 0 0 1 0 0 0 2 0 0 1 0 0 0 0 0 2 2 2 2 2 0 2 1 1 0 0 0 2 0 0 1 2 2 1 2 2 0 0 1 0 0 0 0 0 0 0 0 2 2 2 2 0 0 1 2 1 2 1 2 0 0 0 0 2 0 1 1 0 1 0 2 2 2 0 0 0 0 0 0 0 0 0 2 0 0 0 0 0 0 0 0 0 0 0 0 0 1 1 0 0 2 0 0 1 2 1 1 2 2 0 2 0 0 0 0 1 1 1 1 0 1 0 1 0 1 0 2 1 1 2 0 0 0 1 0 1 0 2 2 1 2 0 0 0 0 0 0 2 0 1 0 2 0 1 2 1 1 0 2 0 0 0 0 0 0 0 1 0 0 1 1 0 0 0 1 0 1 1 1 1 2 0 0 0 0 2 0 1 0 0 1 1 0 0 0 0 0 0 2 1 1 0 0 0 0 0 0 0 0 1 0 2 1 1 2 1 1 1 1 1 1 1 0 1 1 2 2 2 0 1 0 0 2 2 2 0 0 2 0 0 1 0 1 0 1 2 0 1 0 2 0 0 0 0 2 0 1 1 0 1 1 1 0 0 2 2 2 1 0 0 1 1 1 0 2 1 1 0 0 0 1 0 1 0 0 2 0 1 0 0 0 2 1 0 1 2 2 1 1 2 0 0 1 2 1 2 0 2 1 0 2 2 0 2 0 0 2 0 1 0 0 2 0 1 1 0 0 0 0 1 0 0 0 0 0 1 0 2 1 1 0 1 1 1 1 1 1 0 0 1 1 0 2 0 0 0 0 1 0 1 0 0 0 0 0 0 1 2 1 1 0 1 1 0 0 0 0 0 1 0 1 0 0 2 1 1 1 0 2 0 1 1 0 0 0 0 2 0 0 0 1 0 2 0 0 0 0 0 2 0 2 2 1 1 1 1 1 1 0 2 0 0 0 1 1 1 1 1 0 1 0 2 0 0 0 2 1 0 0 1 2 2 1 0 1 1 1 1 1 1 0 1 0 1 0 0 0 1 1 0 1 1 2 2 0 0 0 0 1 0 1 1 1 1 1 0 0 0 0 1 0 0 1 0 1 0 1 0 1 1 2 2 0 0 0 0 0 1 1 0 0 0 1 1 0 0 1 0 1 0 2 1 0 1 1 0 0 0 1 1 1 1 1 2 1 2 0 1 0 0 1 0 1 0 0 2 0 0 0 0 0 0 0 0 1 0 0 0 0 2 0 0 2 0 0 0 0 1 1 0 0 0 0 0 1 0 0 0 2 0 0 0 0 1 0 1 1 0 0 2 1 2 1 0 1 0 1 2 0 2 0 1 2 0 1 2 0 1 2 0 2 2 0 0 0 1 1 0 1 0 2 0 0 0 0 0 0 0 0 2 1 1 1 2 0 1 0 0 0 1 2 0 1 0 1 0 0 1 0 1 1 0 2 0 2 0 0 1 1 1 2 0 0 1 1 0 2 0 0 0 0 0 0 0 2 0 1 1 0 1 0 1 1 2 2 0 0 0 0 0 0 0 1 0 1 0 0 0 0 0 1 0 0 0 0 0 0 0 0 0 0 1 0 0 0 0 1 0 1 2 2 0 0 0 0 0 0 0 0 1 1 1 1 1 1 0 0 0 1 1 2 2 1 0 0 0 0 0 0 0 2 0 2 2 2 0 0 0 0 1 0 0 0 0 0 2 1 1 0 0 2 2 2 1 2 0 1 2 2 1 0 0 0 0 0 1 0 0 0 0 0 0 0 0 0 0 1 0 0 1 0 0 0 2 0 0 2 0 0 0 0 0 1 0 2 1 0 0 0 1 0 2 0 1 0 0 1 2 2 0 0 1 1 2 0 2 0 0 0 0 0 1 0 1 0 0 0 2 0 2 2 0 1 0 1 1 0 1 1 1 1 0 1 0 0 1 1 1 1 2 1 2 1 0 2 1 0 2 2 0 2 0 0 1 1 1 2 1 0 0 1 1 0 0 0 2 2 2 2 1 0 0 0 2 0 1 1 1 0 1 0 0 1 1 1 1 0 0 0 0 0 0 0 2 0 0 0 0 0 0 0 0 0 0 1 1 1 1 1 2 0 1 0 0 0 0 0 0 1 0 0 1 0 2 2
112 0 0 0 0 0 1 2 2 0 0 0 0 1 0 0 1 0 1 1 1 1 1 1 0 1 0 2 2 2 1 1 1 1 2 0 2 1 0 2 2 0 0 0 0 0 1 0 0 0 0 0 0 1 1 0 1 0 0 2 0 0 1 1 0 0 0 0 0 0 1 0 2 2 2 2 2 0 2 0 1 0 1 1 1 0 0 1 2 2 1 1 1 1 1 2 0 1 1 0 0 0 1 1 0 0 2 2 0 0 0 1 0 1 0 1 0 0 1 0 2 0 1 1 0 1 0 2 2 2 0 0 0 0 1 0 0 0 0 0 1 0 1 1 0 0 1 0 0 0 0 0 0 1 2 1 1 1 0 0 0 1 0 1 0 0 0 0 1 1 1 2 2 1 0 1 2 1 1 1 0 0 2 2 2 0 2 0 0 0 1 0 1 0 1 1 2 2 0 1 1 1 0 2 2 0 1 0 1 0 1 1 1 0 0 2 0 2 2 0 2 2 1 1 0 1 2 0 0 0 0 1 0 2 0 0 0 2 0 1 0 1 2 2 2 0 0 1 1 0 0 0 0 0 1 2 2 1 1 1 1 0 0 0 0 0 1 0 2 1 1 1 2 2 0 0 1 1 2 0 1 1 2 2 2 0 1 0 0 2 2 2 1 0 2 0 0 0 0 2 0 0 2 0 1 0 0 0 1 0 1 1 0 2 1 0 0 0 1 0 1 1 0 2 1 0 0 2 0 0 0 2 1 1 0 1 0 2 0 0 0 0 1 0 0 0 0 0 2 1 1 0 2 2 1 1 1 0 1 0 0 0 1 0 1 1 0 2 2 0 1 1 0 2 0 1 0 1 1 1 0 2 1 1 0 1 1 2 2 1 1 1 1 0 2 0 0 0 1 1 1 1 1 2 1 0 0 1 1 0 1 2 0 0 0 0 2 0 0 0 0 0 0 1 1 2 0 0 1 1 0 2 1 2 2 0 0 0 0 1 1 1 1 1 0 2 0 0 0 0 0 1 0 0 0 0 0 0 0 1 2 0 0 0 0 2 0 1 1 0 1 0 1 1 1 0 1 0 0 0 0 2 0 0 0 0 0 1 1 0 0 0 1 2 0 0 2 1 1 2 1 2 1 1 1 1 2 0 0 1 0 0 0 0 1 1 0 1 0 1 1 1 0 2 0 1 1 1 1 1 1 1 1 0 1 0 0 1 0 1 0 1 0 0 0 1 0 1 1 0 0 0 1 0 2 1 2 1 0 2 1 0 0 0 0 0 1 1 0 1 0 0 1 0 0 1 2 1 1 1 1 0 1 0 1 0 0 1 0 1 0 0 1 1 1 1 1 0 0 0 1 2 0 1 2 2 2 0 0 1 1 0 0 0 0 0 1 0 0 1 1 2 0 1 0 0 0 2 0 0 2 0 0 0 0 1 2 0 2 2 0 1 0 0 1 0 2 0 0 2 0 1 1 1 2 2 0 2 2 0 0 0 1 2 0 1 0 2 0 0 1 0 0 0 0 2 0 0 0 0 1 0 2 0 0 2 1 2 0 1 0 1 0 1 0 0 1 1 0 2 0 1 1 0 1 1 0 1 0 0 0 0 0 2 0 0 0 0 0 0 0 0 0 2 1 0 1 0 0 0 0 0 0 0 0 1 0 0 2 2 1 0 0 0 0 1 1 0 0 0 0 0 0 0 0 1 0 0 0 0 0 0 2 1 0 2 1 1 0 1 0 0 1 0 0 2 1 1 0 2 2 1 2 0 0 1 1 2 2 2 0 0 1 0 0 0 0 1 0 1 1 2 0 0 0 0 2 0 1 2 1 1 0 0 0 2 0 1 0 1 1 0 0 0 2 0 0 0 0 1 0 0 0 1 0 1 0 0 1 0 0 0 0 1 0 0 1 0 0 0 2 0 0 2 0 0 0 0 0 0 0 2 0 0 0 0 1 0 2 2 0 0 1 1 2 2 0 1 1 1 1 1 2 0 0 0 0 0 0 2 0 0 2 0 1 0 1 2 1 0 2 0 2 0 2 1 1 0 1 1 1 0 1 1 2 0 1 1 2 0 1 1 1 1 2 2 0 2 0 0 2 0 1 1 2 2 2 0 1 0 1 0 2 1 1 0 0 1 0 1 2 0 1 2 0 0 2 0 0 0 1 0 0 0 1 1 1 0 0 0 0 0 0 0 0 1 0 0 1 0 0 1 0 1 0 0 1 1 0 1 1 0 0 0 1 0 0 0 1 0 0 0
113 1 0 0 0 0 0 0 0 2 0 0 0 2 2 0 0 1 2 1 0 1 1 1 0 0 1 1 0 2 0 0 2 2 2 0 2 0 0 0 0 0 0 0 0 0 0 0 0 0 0 0 0 0 1 2 0 0 0 0 1 0 1 0 0 0 1 1 0 0 0 1 2 2 2 2 2 0 1 0 1 0 0 0 2 0 1 1 2 2 1 2 0 0 0 0 0 1 0 1 1 0 0 1 1 0 1 0 1 0 0 1 0 1 0 1 0 0 0 0 2 0 1 1 0 1 0 1 1 1 1 1 0 0 1 0 1 0 0 0 2 0 0 0 0 0 0 0 0 0 0 1 0 0 2 1 0 0 0 2 1 1 1 2 1 2 0 1 0 1 0 2 0 1 0 0 2 1 0 1 0 1 1 2 1 0 2 1 0 0 0 0 2 1 2 2 1 2 0 0 0 0 0 1 2 0 1 0 1 0 1 1 1 0 0 2 0 2 1 0 1 1 1 2 0 1 1 0 0 0 0 1 0 0 1 0 0 2 0 0 0 0 2 2 2 0 0 0 2 0 0 0 0 0 0 2 0 2 0 1 0 1 0 0 1 0 2 0 1 0 0 2 1 1 2 2 0 0 1 0 0 1 0 1 1 0 0 0 0 2 1 1 1 0 2 0 1 1 1 2 0 1 2 0 1 1 0 0 1 0 1 1 0 1 0 0 2 0 1 0 0 1 0 1 1 0 1 0 2 1 0 2 0 0 0 0 0 1 1 1 1 1 2 0 0 0 1 0 1 1 0 0 2 2 2 0 0 0 0 1 1 0 2 0 2 0 1 2 2 0 2 0 1 2 1 0 0 1 0 2 0 2 2 1 0 0 2 0 0 0 0 0 1 1 1 0 1 1 0 0 0 1 1 1 0 0 1 1 0 2 0 0 0 0 0 0 1 0 0 1 1 1 1 1 1 1 1 0 2 0 2 0 0 0 0 2 0 0 0 1 0 0 0 0 1 2 1 0 0 0 0 0 1 2 2 1 2 1 1 1 2 0 0 0 0 2 0 2 2 0 0 0 2 2 2 0 0 0 0 0 0 1 0 0 0 0 0 0 1 1 0 0 1 2 0 0 1 0 0 2 1 2 2 0 2 0 2 0 0 0 0 1 0 1 1 1 1 0 1 1 1 1 0 2 0 0 0 0 0 2 0 0 0 0 0 0 1 1 1 0 0 2 0 0 0 0 0 0 1 1 0 1 0 0 1 1 0 1 0 1 1 0 0 1 0 1 0 2 0 0 0 1 0 0 0 0 0 2 2 2 2 1 1 0 1 1 1 0 0 0 0 0 1 0 0 1 0 0 0 0 0 1 1 0 1 2 1 0 0 2 0 0 0 0 0 0 0 0 0 0 0 0 0 0 0 0 1 2 0 0 1 0 0 1 0 0 2 0 2 2 0 1 0 1 1 0 1 0 0 2 0 1 1 1 2 2 0 1 1 1 1 0 2 1 0 1 0 1 0 1 0 1 0 0 0 0 2 0 1 1 0 1 2 1 0 1 1 1 1 0 0 0 1 0 0 0 0 1 0 2 0 2 0 0 1 2 2 1 0 0 0 0 0 2 0 0 0 2 2 0 0 0 1 2 0 1 0 0 0 0 0 1 0 0 0 0 0 0 1 1 0 0 0 0 0 0 0 1 0 0 0 0 0 0 1 1 0 1 0 0 1 1 1 0 2 0 0 1 0 1 0 0 0 0 0 1 0 1 2 0 0 0 0 0 0 2 0 0 0 2 0 2 1 0 0 1 1 0 0 0 0 2 0 1 0 0 2 0 1 2 0 0 2 2 2 2 0 2 1 1 1 2 1 1 2 1 1 0 0 0 1 1 1 0 0 1 0 0 0 0 0 0 0 0 1 0 0 1 1 0 2 2 0 1 1 0 1 1 0 0 0 1 0 0 0 1 1 0 1 1 1 0 0 0 1 2 1 0 1 1 1 0 2 0 0 0 0 0 0 0 0 0 1 0 1 0 1 2 0 2 0 0 1 0 2 1 0 2 0 0 0 0 0 0 0 0 2 1 1 1 0 1 2 1 0 0 1 2 0 0 0 1 0 0 0 0 0 1 1 0 0 1 1 0 0 0 1 2 1 0 2 0 0 1 1 0 2 0 0 1 1 1 1 0 1 1 1 0 2 1 0 0 0 1 0 0 1 0 0 1 1 0 1 1 0 1 1 1 0 0 0 0 0 1 1 0 0 0 0 0 0 0
114 0 0 0 0 0 0 2 2 2 0 0 0 0 0 0 0 1 1 0 2 0 0 0 0 0 1 1 1 2 1 0 2 1 1 1 2 1 1 0 0 0 0 1 0 0 1 0 1 0 0 0 1 1 1 0 2 0 0 1 2 0 0 1 0 0 0 0 0 1 1 2 2 2 2 2 2 0 1 1 1 0 0 0 2 0 0 1 2 2 1 0 0 1 0 1 0 0 0 0 0 0 2 0 0 0 2 0 1 0 0 1 0 2 0 2 0 0 0 0 2 0 0 0 0 0 0 0 1 1 1 1 0 0 1 0 1 0 0 0 1 0 0 1 0 0 0 0 2 2 2 2 0 0 0 0 0 0 1 0 1 1 1 2 2 2 1 0 1 1 1 0 2 1 2 1 2 0 0 0 0 0 0 1 0 0 1 0 0 0 0 0 1 0 1 2 0 2 0 1 1 1 0 1 2 0 1 0 0 0 0 2 1 0 0 2 0 1 2 1 0 0 2 2 0 2 2 0 0 0 0 0 0 0 0 0 0 2 0 0 0 0 1 1 2 1 1 0 1 0 0 0 0 1 0 1 0 1 0 0 0 0 0 0 1 0 0 0 1 0 0 1 2 2 0 1 2 0 2 0 0 1 1 2 2 0 1 0 0 2 1 1 0 0 2 0 1 0 0 0 1 0 0 2 0 0 0 1 1 0 1 2 0 1 1 0 1 0 1 0 0 2 0 2 0 0 0 1 1 0 0 2 0 0 0 0 0 1 1 1 0 1 2 0 1 0 0 0 2 2 0 0 2 2 0 2 2 0 0 1 2 1 2 0 2 1 0 1 1 0 2 0 1 1 1 0 0 0 2 0 0 0 1 1 0 1 1 0 0 0 0 0 0 0 2 1 1 0 1 2 2 2 0 2 0 1 1 0 0 1 0 1 1 0 1 1 0 0 0 1 1 1 1 1 1 2 0 1 1 0 0 1 0 1 1 0 1 2 0 0 2 1 1 1 0 2 0 0 0 0 0 1 0 2 1 0 1 1 0 1 2 0 0 0 0 2 0 2 2 0 1 0 0 0 2 0 1 1 0 1 0 1 1 1 1 0 1 0 0 1 1 1 1 1 2 0 2 2 2 2 2 2 2 0 2 1 2 0 0 1 0 2 0 0 0 1 0 0 1 2 2 0 1 2 1 0 0 1 1 1 1 1 1 1 1 0 1 0 2 1 1 1 0 2 1 1 1 1 1 0 0 0 0 0 2 0 1 1 0 1 0 0 0 0 0 0 2 1 2 0 1 1 0 0 0 0 0 0 2 0 2 0 2 0 0 1 1 1 1 1 0 0 1 0 0 0 1 0 0 0 1 2 1 0 2 2 1 0 0 1 0 0 0 2 2 2 1 0 0 1 1 0 0 0 0 0 0 1 0 0 1 1 1 1 0 0 2 2 2 1 0 2 0 1 1 0 1 0 0 1 0 1 2 0 2 1 0 1 1 0 0 0 1 1 1 1 1 1 1 1 0 2 0 1 0 0 1 1 2 2 1 0 2 1 0 1 0 1 0 0 1 0 0 1 1 0 1 0 0 1 0 0 0 0 1 2 1 2 0 1 1 1 0 2 0 0 0 2 2 1 0 0 0 1 0 0 0 1 0 0 1 1 1 0 0 1 0 0 1 2 0 0 0 0 1 0 1 0 0 0 0 0 0 0 1 1 0 0 0 0 0 0 1 0 0 0 0 1 0 1 1 0 0 1 1 0 2 0 0 0 0 1 2 0 2 1 0 1 1 2 0 1 1 1 0 1 0 1 1 1 1 2 0 0 2 0 2 0 1 2 0 0 1 1 1 2 0 0 0 1 1 0 1 0 2 0 0 0 0 0 0 0 0 0 0 0 0 2 2 0 1 1 0 0 0 0 0 2 1 0 1 0 0 2 0 0 0 0 0 0 0 2 0 0 0 0 2 0 2 1 0 0 1 0 2 1 0 1 0 0 1 1 0 0 0 0 1 0 0 2 0 0 0 0 2 0 2 1 1 0 0 1 1 0 1 1 0 0 1 0 0 0 0 0 2 1 1 2 2 1 1 1 2 1 0 0 1 2 0 0 1 0 1 1 1 2 2 0 1 1 0 0 2 0 0 0 0 1 1 0 2 0 1 1 0 1 1 0 0 0 1 1 0 1 0 1 1 0 0 0 2 0 0 1 0 0 1 0 2 1 0 2 1 2 0 0 1 1 0 1 1 0 0 0 0 0 0 0 0 0 0 0
115 0 0 0 0 0 0 2 2 1 0 0 0 1 0 0 1 1 1 1 1 0 0 0 0 0 2 2 2 2 0 1 2 2 1 1 2 0 0 0 0 0 0 0 0 1 1 0 0 1 1 0 0 1 1 1 1 0 0 0 0 2 0 2 1 1 1 1 0 0 0 1 2 2 2 2 2 0 2 1 1 0 0 0 1 0 1 0 1 1 0 0 1 0 1 2 0 1 0 1 1 0 0 2 0 0 2 1 1 1 0 0 0 1 1 1 1 1 1 0 1 0 1 1 0 1 0 2 2 2 1 1 0 0 1 0 1 0 0 0 0 0 2 0 0 0 1 0 1 1 0 0 0 0 0 1 0 0 1 2 2 2 1 2 1 2 2 1 0 1 1 0 1 0 2 0 2 1 0 1 0 2 0 2 2 2 1 1 1 0 1 1 2 0 2 2 1 0 0 0 0 0 0 1 2 1 1 0 1 0 2 0 0 0 0 2 0 1 2 0 0 0 1 1 0 1 2 0 0 0 1 0 0 0 1 0 0 2 0 0 0 0 2 2 2 0 0 0 2 0 0 0 1 1 0 2 0 2 2 2 2 0 1 0 0 0 1 0 1 0 0 1 1 1 0 0 0 1 2 0 1 0 1 2 2 0 0 1 0 2 2 1 0 1 2 1 1 1 0 1 0 1 2 0 0 1 0 1 0 0 0 2 0 1 1 0 2 0 0 0 0 1 0 2 1 0 2 0 0 0 0 2 0 0 0 0 0 0 0 0 0 0 2 0 0 0 1 0 2 0 0 0 1 1 1 0 0 0 0 1 2 1 2 0 2 1 0 2 2 0 1 1 0 2 0 0 0 0 1 1 1 0 0 0 0 0 0 0 0 0 0 0 1 0 2 1 1 0 1 1 1 1 0 2 1 1 1 0 0 1 0 1 1 1 2 0 0 0 0 1 1 1 0 2 0 2 1 0 1 0 1 0 1 1 1 1 1 2 0 1 2 0 0 0 1 1 0 0 0 0 0 0 2 2 2 2 2 2 0 1 1 0 1 1 0 0 2 1 2 0 1 0 1 1 2 0 1 0 0 0 1 0 0 0 0 0 0 0 0 1 0 0 0 1 1 1 1 1 1 1 1 1 2 0 1 1 1 1 0 1 0 0 0 0 1 1 0 0 0 1 1 1 0 2 0 0 0 0 0 2 0 1 1 0 0 0 1 0 2 1 1 1 0 1 0 0 0 1 2 0 0 0 0 0 2 1 1 1 0 1 0 0 1 0 1 1 0 1 1 0 1 0 0 0 0 0 1 1 1 1 1 0 1 0 1 0 0 2 2 2 0 0 1 0 0 1 0 0 0 0 0 2 1 0 0 1 0 0 0 0 2 0 0 0 0 0 0 0 0 0 2 2 0 0 0 1 1 2 0 0 0 0 0 2 0 1 2 2 2 2 0 0 0 2 2 0 1 0 0 1 0 1 1 1 1 2 0 2 2 0 0 0 2 1 1 2 1 2 0 0 0 0 0 1 0 0 1 0 0 2 0 1 1 0 0 1 0 2 1 2 0 1 0 1 0 0 1 0 0 1 0 1 0 0 2 2 2 1 1 0 1 1 0 0 0 0 0 1 1 0 0 0 0 2 0 0 0 0 0 0 1 1 0 0 0 0 0 0 1 1 0 0 0 0 0 0 0 0 0 0 0 0 0 0 0 1 2 0 0 0 0 0 0 1 0 1 1 1 0 1 0 0 0 1 1 2 0 0 0 1 1 1 1 0 0 2 0 2 2 1 1 1 1 0 0 0 0 1 0 1 1 1 0 0 0 0 2 0 0 0 0 0 1 1 2 1 1 2 1 1 0 2 1 2 2 2 2 0 0 0 1 0 1 1 0 0 0 0 2 1 1 1 0 0 0 0 0 2 0 1 1 0 0 2 0 0 0 1 0 1 0 2 1 0 0 1 0 0 1 2 0 0 0 1 1 1 0 1 2 1 1 0 1 0 0 0 1 0 0 2 0 0 1 0 2 0 2 2 1 2 0 0 1 0 1 2 0 1 0 1 0 0 0 0 1 1 1 1 1 0 0 1 1 0 1 1 1 2 0 0 2 2 0 2 0 0 0 1 1 0 0 1 2 0 0 1 2 1 0 0 2 0 2 0 1 0 0 1 0 0 1 1 2 0 1 2 2 0 1 0 1 0 0 0 2 0 0 0 0 0 0 0 1 1 0 0 0 1 0 1 1 0 0 0 1 1 1 0 0 0 1 1
116 0 0 0 0 0 0 0 0 1 0 0 0 0 0 0 0 0 1 1 1 1 0 0 0 1 0 1 0 2 0 0 1 0 1 0 1 2 0 2 1 1 0 0 0 1 1 0 0 0 0 0 1 2 0 2 0 0 0 1 0 1 0 0 0 0 1 1 0 0 0 0 2 2 1 2 2 0 1 0 2 0 1 1 1 0 0 1 1 2 1 1 0 0 0 0 0 1 1 0 0 0 0 1 1 0 2 1 1 0 1 2 0 1 0 0 0 0 0 0 2 0 0 0 0 1 0 2 2 2 2 2 0 0 1 0 1 0 1 0 1 0 0 0 0 0 1 0 1 1 1 2 0 1 0 0 0 1 0 1 2 0 2 2 1 2 1 0 2 0 0 2 0 1 2 1 1 0 0 0 0 1 1 1 0 0 1 1 0 0 1 1 2 1 2 1 1 1 0 0 0 0 0 0 2 0 1 0 0 0 1 2 2 0 1 1 1 0 0 0 0 0 1 1 0 1 2 1 0 0 0 1 0 0 1 0 0 2 1 1 0 1 1 2 2 0 0 0 2 0 0 0 1 0 0 0 2 1 0 0 0 0 0 0 1 0 0 0 2 1 1 1 1 1 0 0 0 0 1 0 0 2 0 2 1 0 0 2 0 2 2 0 0 0 1 0 0 1 0 0 0 0 2 0 1 0 0 0 0 0 0 0 0 2 1 0 1 0 0 0 1 2 0 1 1 0 1 1 1 1 0 1 0 0 0 0 0 2 0 0 0 0 2 0 1 0 0 0 1 0 0 0 0 0 0 0 1 0 0 2 2 0 2 0 2 0 1 1 1 0 1 1 0 2 0 1 0 1 1 1 1 1 2 0 0 1 1 0 0 0 0 0 0 1 2 1 1 1 1 0 0 1 2 2 0 1 0 0 0 2 0 2 0 0 0 0 0 1 0 1 1 2 1 2 0 1 0 0 1 0 0 1 0 0 0 0 0 1 0 0 2 1 0 1 1 2 1 1 1 1 1 0 0 2 1 0 1 1 1 2 1 0 0 0 0 1 2 1 1 0 1 0 1 1 1 0 1 0 0 1 1 0 1 1 0 0 0 0 0 2 0 0 1 1 1 1 0 1 1 2 1 2 1 1 1 0 2 0 0 1 0 0 0 1 0 2 1 0 1 1 1 1 0 1 1 0 0 0 0 2 0 1 2 1 1 0 0 0 1 1 1 1 0 1 1 0 0 1 1 0 0 0 0 0 2 0 0 0 0 1 1 0 0 0 0 0 0 1 1 0 0 2 0 0 0 0 0 1 1 1 1 0 1 0 0 0 0 2 0 2 0 1 1 0 1 0 0 1 1 0 1 2 0 0 0 0 2 0 0 1 0 0 0 2 0 1 0 0 0 0 0 0 0 1 0 0 1 0 0 0 1 0 0 2 0 0 2 1 2 2 1 1 0 2 1 0 2 0 1 2 2 1 1 1 1 1 0 2 2 0 0 0 1 2 0 2 1 2 1 0 0 1 1 0 0 0 1 0 0 0 1 0 2 1 1 2 0 0 0 0 0 1 0 1 0 0 1 0 0 1 0 1 0 0 1 2 2 2 0 0 0 0 0 0 0 0 0 1 1 0 0 0 0 2 1 0 2 0 1 1 1 1 0 1 0 1 1 0 2 2 1 0 0 0 0 1 1 0 0 0 0 0 0 0 0 2 1 0 1 0 0 0 2 1 0 0 0 0 0 0 1 0 0 1 1 0 2 0 0 2 2 2 0 1 1 1 0 1 1 1 1 1 2 0 0 0 1 1 0 1 1 1 0 1 0 1 1 0 1 2 0 0 0 0 0 2 2 1 0 2 2 0 0 2 2 2 2 0 0 0 1 1 1 0 0 0 0 0 0 0 0 0 0 0 0 0 0 0 0 0 2 0 0 2 0 0 0 0 0 0 0 2 0 0 0 1 0 0 1 1 0 0 1 0 2 1 1 1 2 1 1 0 0 0 0 0 2 0 1 1 0 0 0 0 2 0 2 1 0 0 1 1 0 0 2 0 0 1 0 1 1 0 0 1 2 2 0 0 2 0 0 2 0 1 1 1 1 1 0 1 1 0 0 2 0 0 0 1 2 0 0 1 2 0 0 1 1 0 0 0 2 0 2 1 0 0 1 1 0 0 1 0 0 1 0 1 1 0 1 1 0 0 0 0 2 0 1 0 1 1 0 1 0 2 0 0 2 0 1 0 0 0 0 0 0 0 0 0 0 0 1 1
117 0 0 0 0 0 0 1 1 1 0 0 1 2 1 0 0 2 1 1 1 1 1 0 0 0 1 1 1 1 1 1 1 1 1 0 2 1 0 0 0 0 0 0 0 1 0 0 0 0 0 0 1 1 0 2 0 1 1 2 0 0 0 1 0 0 1 0 0 1 1 1 2 2 1 2 2 0 2 0 0 0 2 2 0 0 1 0 1 2 0 0 0 1 2 2 0 1 0 1 1 1 2 0 0 0 2 2 0 0 0 1 1 2 1 2 1 0 0 0 2 0 0 0 0 0 0 0 2 0 1 1 0 0 0 0 0 0 0 0 1 0 0 0 0 0 0 0 0 0 0 0 0 0 0 0 0 0 1 0 1 1 1 2 2 2 1 0 0 2 1 0 0 1 1 0 1 1 0 1 0 1 1 2 1 0 2 2 0 1 0 2 2 1 2 1 1 2 0 2 2 2 1 0 1 0 1 0 0 0 1 0 1 0 0 2 2 0 1 0 1 1 0 2 1 0 1 0 0 0 0 0 0 2 0 0 0 1 0 0 0 0 2 1 1 0 0 0 2 0 0 0 0 0 0 2 1 2 0 0 0 0 0 0 1 0 0 0 2 1 1 2 1 1 0 0 0 0 1 0 1 1 1 2 1 0 1 1 0 1 1 0 1 0 2 0 1 1 1 2 1 0 2 0 0 2 0 0 0 1 0 2 0 1 2 0 1 0 0 0 0 2 2 2 0 0 2 2 0 1 0 1 0 0 0 0 0 1 1 0 0 1 2 0 2 0 0 0 1 1 0 1 1 1 1 0 0 0 0 0 1 1 2 0 2 1 1 2 2 0 2 0 2 1 2 0 0 0 0 2 1 1 1 0 0 1 1 1 1 0 0 0 0 0 2 1 1 0 0 1 1 1 0 2 1 0 0 1 1 1 0 1 0 0 1 0 0 0 0 0 0 0 1 1 0 1 0 1 2 0 1 1 1 0 0 1 0 1 0 0 2 0 0 0 0 2 0 0 0 0 0 1 0 1 0 0 0 2 1 2 1 0 0 0 0 2 0 1 2 0 1 0 0 0 1 0 0 0 0 0 0 2 0 0 0 0 0 0 1 1 0 0 1 2 2 0 2 1 1 2 1 2 2 0 2 0 2 1 0 1 0 0 0 1 0 1 0 1 0 1 1 1 0 1 0 1 0 0 0 2 0 2 0 0 0 0 1 1 2 1 0 1 0 0 0 1 0 2 2 0 0 0 0 0 2 0 0 0 1 1 0 1 0 1 0 0 0 0 2 2 0 1 1 0 1 0 1 0 1 0 2 0 1 0 1 1 1 1 1 1 0 2 0 0 0 2 0 1 1 0 1 1 1 1 1 1 1 0 0 2 0 0 0 0 1 1 0 0 1 0 0 1 0 0 0 1 1 1 0 0 1 0 0 2 0 0 2 0 2 2 1 1 0 0 2 0 2 0 0 1 0 1 1 1 2 2 0 2 2 1 1 1 1 2 0 1 0 2 2 0 2 0 0 0 0 0 2 0 0 0 1 0 2 1 0 1 2 0 0 0 0 0 0 0 0 0 1 0 0 0 0 1 0 0 1 2 1 1 0 0 1 1 0 2 0 0 0 1 1 0 0 0 0 2 0 0 0 0 0 0 1 1 1 0 0 0 0 0 1 2 1 0 0 1 1 0 1 0 0 0 0 0 0 0 0 1 0 0 0 0 0 0 2 0 1 0 0 0 1 2 0 0 2 1 1 0 1 2 2 0 0 0 0 0 0 1 0 2 1 1 1 1 0 0 0 0 0 0 0 2 1 1 1 0 1 0 1 0 1 2 0 0 1 0 1 1 0 1 1 1 1 1 1 1 1 1 0 0 0 0 1 1 1 0 0 1 1 1 1 0 0 0 0 0 0 0 0 1 0 1 2 0 0 0 1 0 1 0 0 0 2 2 0 0 1 0 1 0 1 1 0 0 1 1 2 2 0 0 1 2 1 0 2 0 0 0 0 0 0 2 0 0 2 0 1 0 1 1 0 0 0 1 2 1 1 1 0 2 1 1 1 0 1 1 1 0 1 1 2 0 0 2 2 2 1 2 1 1 0 0 2 1 0 2 0 0 0 1 2 1 0 1 2 1 0 1 1 1 0 0 2 0 2 1 0 1 2 0 0 0 2 0 1 0 0 0 0 0 2 2 0 0 0 0 2 0 0 0 0 1 1 0 0 0 0 0 0 1 1 1 1 2 0 1 0 0 0 0 1 0 1 0
118 1 0 0 0 0 0 1 2 2 0 0 0 0 0 0 0 1 1 1 1 1 0 1 0 0 1 1 2 1 1 2 1 1 2 1 2 0 0 0 0 0 0 1 0 1 0 0 0 1 0 0 1 1 1 2 0 0 0 0 0 2 0 1 1 1 1 1 0 0 0 0 2 2 2 2 2 0 1 1 1 0 0 0 2 0 0 1 2 2 1 1 0 0 1 2 0 0 0 1 0 1 0 0 1 1 2 2 0 0 2 2 0 1 1 1 1 0 0 0 2 0 1 1 0 1 0 0 0 0 0 0 0 1 0 0 0 0 0 0 0 0 0 0 0 1 1 0 0 0 1 1 1 0 1 0 0 2 0 0 1 0 2 2 1 2 1 1 0 1 1 0 2 1 0 1 2 0 0 0 0 0 0 2 1 1 2 0 0 0 0 0 2 1 2 2 0 2 0 1 1 1 0 1 2 0 1 0 0 0 1 2 1 0 0 2 0 0 1 1 1 1 0 1 1 0 2 0 0 0 0 0 0 1 1 1 1 2 0 0 0 1 2 1 1 0 0 1 1 1 1 1 1 0 0 2 0 1 0 0 0 0 0 1 1 0 0 0 2 1 0 2 0 0 1 1 0 2 2 0 2 1 0 1 2 2 0 2 0 2 0 0 0 1 2 1 0 1 1 2 0 0 2 0 0 0 1 0 0 0 0 1 0 1 1 1 2 0 1 0 1 2 1 1 2 0 2 0 1 1 0 2 0 0 0 1 0 0 0 1 0 0 0 0 0 0 2 1 2 1 1 0 2 2 1 0 0 0 0 1 1 0 0 1 0 0 0 2 2 1 2 0 1 2 0 0 0 0 1 1 0 2 1 1 0 1 1 0 0 1 1 1 0 0 2 1 1 1 0 0 0 0 2 2 0 1 0 0 0 2 0 0 0 0 2 2 0 0 0 0 0 0 0 1 0 0 0 0 1 0 1 0 0 0 0 0 1 2 0 0 1 0 0 0 0 1 0 1 1 0 0 0 1 1 1 1 1 1 0 2 1 0 0 2 0 0 2 2 2 0 0 0 2 2 2 0 0 0 0 0 0 1 0 0 0 1 0 1 0 0 2 1 1 2 2 0 2 1 1 1 1 1 0 2 0 1 2 0 0 0 0 1 0 0 0 0 0 0 2 2 2 0 1 2 2 0 0 1 1 1 1 1 0 0 0 0 0 0 2 1 1 1 0 2 1 0 0 1 1 0 0 0 0 1 2 0 0 0 1 1 1 1 0 0 0 0 2 1 2 0 1 0 0 0 0 1 1 0 0 0 2 0 2 0 2 1 1 1 0 1 0 2 0 0 0 0 0 1 1 0 2 1 2 1 1 1 2 0 0 2 0 1 0 1 1 0 0 0 0 1 1 2 0 0 0 1 1 0 0 0 2 0 1 0 0 0 2 0 2 1 0 0 0 1 2 0 1 0 0 1 0 2 1 1 2 2 0 0 0 0 0 0 0 1 0 0 0 1 1 1 1 1 0 0 1 0 2 1 1 1 1 0 2 1 0 0 2 2 0 0 1 0 0 0 0 0 2 1 0 0 0 1 0 0 1 2 1 1 0 0 0 0 0 2 0 2 0 0 1 0 0 0 0 2 0 1 0 0 1 1 0 0 1 0 0 0 0 0 1 1 0 0 0 0 1 0 0 0 0 0 0 0 0 0 0 0 1 0 1 1 0 0 1 1 1 1 1 0 0 2 1 1 1 0 0 0 1 0 0 2 2 2 0 0 0 2 0 1 0 2 0 2 2 1 1 0 1 1 1 1 0 1 0 0 1 0 1 0 1 2 0 0 2 2 2 2 0 1 1 1 1 1 1 1 2 1 1 0 0 0 1 1 0 0 0 0 0 1 0 0 0 0 1 0 0 1 1 1 1 0 1 0 0 2 0 2 0 1 1 0 0 2 0 0 0 1 1 0 1 0 1 0 2 1 2 2 0 2 1 1 2 0 2 0 0 1 0 1 0 2 0 0 0 0 2 0 2 2 0 1 0 1 1 1 2 1 0 1 0 1 0 0 0 0 0 0 2 0 1 1 0 1 2 1 0 0 0 0 0 1 2 0 1 1 2 2 2 1 2 1 0 0 1 1 1 2 0 0 1 0 1 0 2 2 1 0 2 0 0 0 1 0 1 0 0 0 0 0 0 0 1 0 0 0 0 1 0 0 0 0 0 0 0 0 0 0 0 0 1 0 0 0 0 0 0 0 1 0 0 0 1 1
119 0 0 0 0 0 0 2 2 1 0 0 1 2 2 0 0 1 0 0 1 0 0 1 0 0 0 0 2 1 1 2 1 2 1 0 2 0 0 0 0 0 1 1 1 1 1 0 0 0 0 0 1 1 1 2 0 0 0 0 0 1 0 0 0 0 1 0 0 0 0 0 2 2 1 2 2 0 1 1 1 0 0 0 2 0 1 2 2 2 0 1 1 0 0 2 1 1 0 1 1 0 0 1 0 0 2 2 0 0 1 1 1 1 1 1 1 0 1 0 1 0 2 2 0 0 0 1 1 1 0 0 0 1 1 0 1 0 0 2 2 0 0 0 0 0 0 0 1 1 0 1 0 0 0 0 0 0 0 1 1 1 0 1 1 1 1 0 2 0 1 1 1 1 0 2 1 0 0 0 0 0 1 2 2 1 1 2 0 0 2 1 1 1 1 2 2 1 0 0 0 0 0 2 2 0 0 0 1 0 1 1 2 0 0 2 1 0 2 1 1 1 1 2 0 1 1 0 0 1 1 0 1 0 1 0 0 2 0 0 0 0 2 1 1 0 0 0 1 0 0 0 0 0 0 1 1 2 0 0 0 0 0 2 2 0 0 0 2 0 0 2 2 2 0 0 0 1 1 0 1 2 0 1 1 1 0 2 0 2 1 2 1 0 2 0 0 1 1 2 1 0 2 0 2 0 1 0 0 0 0 0 0 1 2 1 2 0 1 0 0 2 2 2 1 0 0 0 1 1 0 1 0 0 0 0 0 1 0 1 0 1 2 0 1 0 0 0 2 2 0 0 1 1 1 0 0 1 0 0 1 0 2 0 2 0 1 1 1 0 2 0 0 2 0 0 0 0 1 1 1 1 0 0 0 1 1 0 0 0 0 0 1 0 2 2 2 0 1 1 1 1 0 2 2 0 0 0 0 2 0 0 0 0 1 1 0 1 0 0 0 1 0 2 1 2 1 2 2 0 0 1 1 1 1 1 0 0 0 0 2 0 0 1 2 2 2 0 0 0 0 1 1 2 2 1 2 2 1 2 0 1 0 0 0 2 0 2 2 1 2 1 2 2 1 0 1 0 0 1 1 1 1 1 0 0 0 0 1 1 0 0 0 2 1 1 1 0 0 2 2 2 1 1 1 1 2 0 1 0 1 0 1 0 1 1 0 1 0 1 1 1 1 2 1 1 0 0 0 2 0 1 0 0 0 0 0 1 0 1 0 1 0 0 0 0 0 0 0 0 0 0 0 0 1 1 0 0 0 1 0 0 2 0 2 2 0 1 0 1 0 1 0 0 0 0 0 2 2 2 2 1 1 0 1 0 0 2 1 2 0 0 0 0 0 1 0 0 0 0 0 2 0 0 2 2 1 0 0 2 1 0 0 1 0 0 0 0 0 1 0 1 0 1 0 0 0 0 0 0 1 0 0 2 0 2 2 0 2 2 1 1 0 2 2 0 2 0 0 1 0 0 1 1 2 2 0 1 1 0 0 0 2 1 1 1 1 1 0 1 1 1 0 0 0 1 1 1 1 1 2 0 0 0 0 0 0 1 0 1 1 1 0 1 0 0 2 0 0 2 0 2 0 0 1 2 2 1 0 1 1 1 0 1 0 0 0 2 2 0 0 0 1 1 1 1 0 0 1 1 1 1 0 0 0 1 0 0 0 0 0 0 1 0 2 0 2 0 0 1 1 1 0 1 1 1 0 0 0 0 0 0 1 1 0 0 0 1 0 1 0 0 1 1 1 1 0 1 0 2 2 2 1 0 0 2 1 2 2 1 1 0 0 2 0 2 0 1 0 1 1 1 0 0 1 0 1 0 1 2 0 0 1 0 1 0 0 1 2 2 2 2 2 1 2 1 1 0 0 1 0 0 0 1 0 1 0 0 0 0 0 0 0 0 0 0 0 1 1 0 1 0 0 2 0 0 1 0 0 0 1 1 0 0 0 1 0 0 1 1 0 0 2 1 2 1 0 0 0 1 2 0 1 0 0 0 1 0 0 2 1 0 1 0 2 0 2 1 1 0 0 1 1 0 2 1 1 1 0 0 0 0 1 1 2 1 0 0 1 0 0 1 1 0 1 1 0 1 0 0 2 0 0 2 0 0 0 0 2 2 0 0 1 1 0 1 1 0 1 0 2 0 1 2 2 0 2 1 0 0 1 0 1 0 2 2 2 0 0 0 1 0 0 0 0 2 0 0 1 0 0 1 0 0 0 0 0 0 1 0 0 0 0 0 0 0 0 0 1 0 1 1
120 0 0 0 0 0 0 0 0 2 0 0 0 0 0 0 0 2 1 1 1 0 1 0 0 0 1 2 2 2 2 0 0 0 2 0 2 2 0 2 2 0 1 1 0 1 1 1 0 1 1 0 1 1 1 1 1 0 0 0 0 1 0 2 0 0 0 1 0 0 0 1 2 2 2 2 1 0 2 0 1 0 1 1 0 0 0 0 1 1 0 0 2 2 0 1 0 1 0 1 1 0 0 1 1 1 2 2 0 0 1 2 0 2 0 0 0 0 1 0 1 0 0 0 0 0 0 0 0 0 0 0 0 0 0 0 0 0 0 0 1 0 0 0 0 1 0 0 0 0 1 2 1 0 0 1 0 2 0 0 2 0 2 2 0 1 1 1 0 1 0 1 1 1 2 2 1 1 0 1 1 1 0 2 1 1 2 0 0 0 2 0 1 0 1 2 0 2 0 0 0 0 0 0 2 0 2 0 2 0 2 1 1 0 0 2 0 0 2 2 0 0 2 2 0 2 2 0 0 0 0 0 0 0 2 0 0 2 0 0 0 0 1 1 1 0 0 0 2 0 0 0 0 0 0 0 0 1 0 1 0 1 0 0 1 0 1 1 1 0 0 2 0 0 0 0 0 1 2 0 1 0 1 1 2 1 0 2 0 2 0 0 1 0 2 0 1 0 1 2 1 0 1 1 1 0 1 0 0 0 0 0 0 1 2 1 1 1 0 0 0 2 0 1 1 0 1 1 0 1 0 1 0 0 0 0 0 0 0 1 1 1 2 1 1 0 2 0 1 1 0 0 2 2 1 1 1 0 0 2 2 0 1 0 1 1 0 2 2 0 0 2 0 2 0 0 0 0 1 1 1 0 1 0 0 1 1 0 0 0 0 0 0 0 2 0 1 1 1 1 1 1 1 2 0 0 1 2 0 2 0 1 0 0 0 0 2 0 0 0 0 1 0 2 2 1 1 0 0 0 0 1 1 1 1 1 1 2 0 0 1 2 1 2 1 2 1 1 1 0 0 0 1 2 1 1 1 2 1 2 1 0 1 0 1 2 0 0 1 0 2 0 2 1 1 1 1 0 0 1 0 2 0 0 0 0 0 0 1 1 0 0 1 1 0 1 0 1 1 2 1 2 1 1 1 2 1 0 0 1 0 0 1 0 1 1 0 0 1 1 1 0 1 1 1 0 0 0 0 2 0 1 0 0 0 0 1 0 1 2 1 0 0 1 1 0 0 1 1 0 0 0 0 1 2 0 0 0 0 1 1 0 1 0 1 1 0 0 0 0 0 1 1 0 0 0 1 2 2 2 2 0 1 0 1 0 0 1 1 1 0 2 0 0 1 1 0 0 0 0 1 2 0 0 1 1 1 0 0 0 1 0 0 0 0 0 0 0 0 0 1 1 0 0 0 0 2 1 0 0 0 0 2 2 0 1 2 2 1 1 0 0 0 2 2 0 1 0 0 2 0 1 2 0 2 1 0 1 1 0 0 0 1 0 0 0 0 2 0 0 1 0 1 0 1 0 1 1 2 2 1 1 2 1 1 2 0 2 1 0 0 0 0 0 0 0 0 0 0 0 0 0 0 1 1 1 0 2 0 0 1 1 0 1 1 1 0 2 2 0 0 0 0 1 1 0 1 0 1 1 2 2 0 0 0 0 0 0 0 0 0 0 0 0 0 1 1 1 0 0 0 0 0 0 0 1 0 0 2 2 0 0 1 1 1 0 0 0 0 2 1 0 0 1 0 1 2 1 1 1 1 2 0 0 0 1 0 1 1 2 0 1 0 1 0 1 0 1 1 1 1 1 0 0 1 0 1 0 2 2 0 0 0 0 0 2 0 2 1 1 1 1 2 0 2 1 0 0 0 0 1 1 2 0 0 0 0 1 2 0 1 0 0 0 0 0 0 0 0 0 2 0 0 1 1 0 1 0 0 0 0 2 0 0 0 0 1 0 1 1 0 0 2 0 1 2 0 0 0 0 0 0 2 0 0 0 0 0 1 1 1 0 0 0 2 0 2 0 1 1 0 1 2 0 2 0 1 2 1 2 1 0 1 1 1 1 1 1 1 1 0 1 1 2 1 1 0 2 2 2 2 0 0 2 0 0 0 0 0 0 0 1 2 0 0 0 1 2 0 1 1 0 0 2 2 0 2 0 0 0 1 0 2 0 1 0 1 0 0 0 1 1 0 0 0 0 0 0 2 0 0 2 1 1 0 0 1 0 0 0 0 0 1 0 1 0 0 0 1 0 2 0
121 1 0 1 0 0 0 1 1 1 0 1 0 0 0 0 0 0 2 1 1 1 0 0 0 0 1 2 2 2 2 0 0 1 2 0 2 0 0 0 0 0 0 0 1 0 0 0 0 0 0 0 1 1 1 2 0 0 0 0 0 0 0 0 1 1 2 1 0 0 0 1 2 2 1 2 2 0 2 1 1 0 1 1 1 0 0 1 2 2 1 2 2 0 0 2 0 1 0 1 1 0 1 0 0 0 2 0 2 0 0 2 1 2 1 2 1 0 1 0 0 1 2 2 0 2 0 1 2 1 0 0 0 1 2 1 0 0 1 1 2 0 0 0 0 0 0 0 0 0 0 1 0 0 0 0 0 1 1 2 2 1 1 2 2 2 1 1 1 1 1 0 2 1 2 2 1 2 0 2 0 2 0 2 2 2 1 2 0 1 1 2 2 2 2 2 1 1 0 1 1 1 0 1 1 0 1 0 1 0 2 0 2 1 0 2 0 0 2 2 0 0 1 2 0 1 1 0 0 0 0 0 0 0 2 0 0 2 0 0 0 0 2 2 2 0 1 2 0 0 0 0 0 0 0 1 0 0 0 0 0 0 0 0 0 0 0 1 1 0 1 1 2 2 0 0 0 1 1 0 0 1 2 2 2 0 0 1 1 2 1 1 0 0 2 0 0 1 0 2 0 0 2 0 2 0 1 0 0 0 0 0 0 1 0 0 1 0 0 0 1 1 1 1 1 0 0 1 1 1 0 1 0 0 0 0 0 2 0 1 0 0 2 0 1 0 1 1 2 0 1 0 1 1 0 0 0 0 0 2 2 0 0 1 0 0 1 2 2 0 2 0 1 2 0 1 0 0 1 1 0 1 0 1 1 1 0 1 1 0 0 0 0 0 2 0 1 0 0 0 0 0 0 1 0 1 1 0 0 2 0 1 0 0 1 1 1 0 0 0 0 1 0 1 0 2 1 2 2 0 0 1 0 1 1 0 0 0 0 0 0 2 0 0 1 2 0 1 1 0 0 0 1 2 2 2 2 2 2 2 1 0 0 0 0 2 0 1 2 0 1 0 1 1 0 1 0 0 0 0 0 1 0 0 0 1 0 0 1 1 0 0 1 2 0 0 1 1 1 1 1 2 1 1 1 1 1 0 0 0 0 1 0 0 0 0 0 1 1 2 2 0 1 1 0 1 1 2 2 0 1 1 0 0 0 0 1 0 1 2 1 0 0 2 1 0 0 1 1 0 0 0 0 0 1 1 0 0 2 0 0 2 1 0 1 1 0 1 1 0 1 1 1 0 0 0 1 0 2 0 2 0 1 0 1 0 0 2 1 2 0 2 2 0 0 0 1 0 0 0 0 1 0 0 2 2 0 0 0 2 1 0 0 0 1 1 0 0 0 0 2 2 0 0 0 0 2 2 0 0 2 0 0 1 0 0 2 0 2 0 0 0 0 0 0 0 2 0 0 2 1 0 1 1 2 2 0 2 2 0 0 0 1 0 1 0 0 2 0 0 1 0 0 0 0 0 2 1 2 2 1 2 2 0 0 2 2 1 0 0 0 1 0 0 0 0 0 0 0 2 1 1 0 0 0 1 1 2 0 0 0 0 0 2 0 2 0 1 1 0 0 0 0 2 0 0 0 0 1 0 0 0 0 0 0 0 1 0 1 1 0 0 1 0 1 0 1 0 0 1 1 1 0 1 1 1 0 0 1 1 0 0 2 1 0 1 1 2 0 0 0 0 1 2 1 2 2 0 0 1 0 0 1 1 1 0 0 2 2 0 2 0 0 1 0 1 0 1 0 2 1 1 0 0 2 0 0 0 0 1 0 0 1 1 2 1 0 2 1 1 0 1 2 1 2 1 1 0 0 0 1 1 1 0 0 1 0 0 2 2 0 2 1 0 0 1 1 1 1 0 1 0 0 2 0 0 0 0 0 0 0 1 0 0 0 0 0 0 2 1 1 0 1 1 2 2 0 0 1 2 1 0 2 1 0 1 0 0 0 2 1 0 0 0 2 1 2 2 0 1 0 2 1 0 1 2 0 1 0 1 0 0 1 1 1 1 1 0 2 0 0 2 1 0 1 1 1 1 0 0 2 0 1 1 2 1 1 0 1 1 1 0 2 1 1 1 1 1 1 0 2 0 2 0 0 1 1 1 0 0 1 0 0 1 0 0 0 0 2 1 0 0 1 0 1 2 0 0 1 1 1 1 1 1 0 0 1 1 1 0 0 1 0 0 1 0 1 0 0 0 2 1
122 0 0 0 0 0 0 1 2 1 0 1 0 0 0 0 0 2 2 0 1 0 1 1 0 0 1 1 1 2 0 1 0 0 2 0 2 0 0 0 0 0 0 0 0 0 1 1 0 0 0 0 1 1 1 1 0 0 0 0 1 0 0 0 1 1 1 0 1 1 0 0 2 2 2 2 2 0 2 0 0 0 0 1 1 0 0 2 2 2 2 1 0 0 0 2 1 1 0 1 1 0 0 2 0 0 2 1 1 1 1 2 0 1 0 1 0 0 1 0 1 0 1 1 0 1 0 1 1 1 0 0 0 0 1 0 0 0 0 1 1 0 0 0 0 0 0 0 0 0 0 0 1 0 0 0 0 0 1 2 2 0 1 1 0 1 1 0 0 2 2 0 1 0 1 1 0 0 0 0 0 1 0 2 2 2 0 0 0 0 0 0 1 0 1 2 1 2 0 1 1 1 0 2 2 1 1 1 1 0 1 1 1 0 0 2 0 1 2 1 1 1 0 0 0 0 0 0 0 0 0 0 1 0 1 1 1 2 1 1 0 1 2 2 2 0 0 1 1 0 0 0 1 1 1 1 1 0 1 1 1 0 0 0 1 0 1 1 2 1 0 1 2 2 0 1 2 1 1 0 0 1 0 2 0 0 0 0 0 2 2 2 1 0 2 0 0 1 0 1 0 0 1 1 0 0 0 0 0 0 0 1 0 2 1 0 2 0 1 0 0 2 0 1 0 0 0 1 2 1 0 1 0 0 0 0 0 1 0 0 0 0 0 0 0 0 2 0 1 0 0 1 2 2 2 0 1 0 0 0 1 1 1 0 1 1 1 1 1 0 1 1 1 2 0 1 0 1 0 2 1 0 1 0 1 1 1 0 0 0 0 0 0 0 2 0 0 0 1 1 1 1 1 2 1 0 0 0 0 2 1 1 0 0 0 0 1 0 0 0 0 0 0 1 1 1 1 0 1 0 1 0 0 1 1 0 1 1 0 0 2 0 0 0 0 1 0 0 0 0 0 0 0 1 0 0 0 2 1 1 1 0 0 0 0 2 0 2 2 1 1 1 2 2 1 0 0 0 0 1 1 2 1 1 0 1 0 1 0 0 2 1 1 0 1 1 1 2 2 2 0 2 2 0 2 0 2 1 0 0 0 0 0 1 1 1 0 0 1 2 2 0 2 1 1 0 0 1 1 1 1 0 1 1 1 0 0 1 1 2 0 0 0 1 0 0 0 2 2 0 0 0 0 0 1 1 0 0 1 0 0 1 1 0 1 1 1 2 1 0 1 0 0 0 0 0 0 0 2 0 2 0 1 0 1 1 1 0 0 0 0 2 1 0 0 0 0 1 1 0 1 1 0 0 0 1 1 0 0 1 2 0 0 1 1 1 0 0 0 0 1 1 0 0 0 0 2 1 0 0 1 0 1 1 0 0 1 1 2 2 0 2 0 0 0 0 2 0 0 0 0 0 1 0 2 2 1 1 1 0 0 0 2 2 0 2 0 2 0 0 0 0 0 0 0 1 1 0 0 1 0 1 2 0 0 0 2 1 1 0 0 0 1 0 0 0 2 1 0 1 0 1 0 0 1 2 2 1 0 0 1 1 0 0 0 1 0 2 1 0 0 0 0 2 1 0 1 0 1 1 1 1 0 0 0 0 1 0 1 2 1 0 0 1 2 0 2 2 0 1 1 1 1 1 2 1 0 0 0 0 0 1 1 1 1 0 0 0 0 2 1 0 0 0 0 0 1 2 2 0 1 1 0 1 1 1 0 2 1 1 1 1 2 0 1 0 0 1 0 1 1 2 0 0 0 0 0 0 1 2 0 0 1 1 0 2 1 2 1 2 2 1 1 1 2 1 1 0 1 0 0 0 1 0 0 0 0 0 1 0 0 0 0 0 0 0 0 0 0 0 2 0 0 2 0 0 1 0 0 0 0 2 0 0 0 1 1 0 1 0 1 0 1 0 2 1 0 0 1 1 1 0 2 0 0 1 0 0 0 2 0 0 0 0 2 0 2 2 0 0 0 2 1 0 2 1 0 0 0 1 0 0 0 0 1 1 2 1 2 1 0 2 2 2 2 2 2 1 0 0 2 0 0 2 0 0 0 1 1 0 1 1 2 0 0 1 1 1 0 0 2 0 1 0 0 0 2 0 0 0 0 2 0 2 0 2 2 0 1 0 0 0 1 0 0 0 0 0 1 0 0 1 1 1 0 0 1 0 1 0 0 0 0 0 0 0 0 1 2 0 0 0
123 0 0 0 0 0 0 0 0 2 0 0 0 0 0 0 0 1 0 1 1 1 0 0 0 2 1 0 1 2 1 0 1 2 1 0 2 2 0 1 0 1 0 0 0 1 1 0 0 2 2 0 1 1 1 2 0 1 1 0 1 1 0 2 1 1 1 1 0 0 0 1 1 1 0 1 1 0 2 0 1 0 0 0 1 2 0 1 2 2 1 2 0 0 0 2 1 0 0 1 1 0 0 1 1 1 2 2 0 0 1 1 1 2 2 2 2 0 0 0 2 0 1 1 0 1 0 2 2 2 2 2 0 0 0 0 1 0 0 0 1 0 2 0 0 0 0 0 0 0 0 1 1 1 0 1 1 0 1 1 2 0 2 2 2 2 1 1 0 1 0 0 0 1 1 1 1 0 0 0 0 1 0 1 0 0 1 1 1 0 1 0 1 1 1 1 1 2 0 1 1 1 0 2 2 0 0 0 1 0 2 1 1 1 0 2 0 1 1 1 1 1 0 2 0 0 0 0 0 0 0 0 1 1 1 0 0 2 0 0 0 0 2 2 2 0 0 0 2 0 0 0 0 1 0 2 0 2 1 1 1 0 0 0 0 0 0 0 2 0 0 2 0 0 1 1 0 0 1 0 0 2 0 2 0 0 0 1 0 2 1 0 0 0 2 0 2 0 0 0 0 0 2 0 1 0 0 0 1 0 0 1 0 2 2 0 1 0 2 0 0 2 2 0 1 0 1 0 0 0 0 2 0 0 0 0 0 2 0 1 1 1 2 0 1 0 0 0 1 0 0 1 1 1 1 0 0 1 0 1 1 0 1 0 0 0 2 2 2 1 2 0 0 2 2 0 0 0 1 1 0 1 0 0 1 2 1 0 0 0 0 0 2 0 1 1 2 0 2 2 1 1 1 2 1 1 0 1 0 1 0 0 0 0 0 0 1 1 0 0 0 1 1 0 1 2 0 1 2 0 0 1 0 0 0 1 1 1 0 0 2 1 0 1 0 1 0 1 1 0 0 0 2 2 2 2 2 2 1 2 1 0 1 0 0 1 1 2 2 0 0 0 2 2 2 0 1 0 0 1 0 2 1 1 1 0 1 1 0 1 1 1 1 2 1 0 2 0 0 2 2 2 1 1 1 1 1 0 0 0 0 0 0 1 1 1 1 1 0 1 1 1 1 2 1 1 0 1 1 1 1 0 1 1 1 0 1 1 1 2 0 0 1 0 0 0 0 2 2 0 0 0 0 0 1 1 0 1 0 1 0 0 1 0 1 1 1 0 0 0 0 1 0 0 0 0 2 2 2 2 2 0 0 0 0 0 0 1 0 1 0 0 0 0 0 0 0 0 0 0 1 2 1 1 1 2 2 0 0 1 0 0 0 1 0 1 0 0 1 1 1 2 0 0 0 0 0 1 0 0 1 0 1 2 0 1 2 1 1 1 1 2 0 0 1 0 2 0 0 1 1 1 0 0 2 2 0 1 1 0 0 0 1 1 1 1 1 2 1 0 1 0 0 0 0 1 1 0 0 0 2 0 2 0 0 2 1 2 0 1 0 1 0 1 0 0 1 0 0 1 1 0 0 0 1 1 2 0 1 0 0 0 0 1 0 0 0 0 0 0 0 0 0 2 0 1 0 0 1 1 2 2 0 0 0 0 2 0 0 0 0 0 0 0 1 0 1 2 0 0 0 0 0 1 1 0 0 1 1 1 1 0 2 1 0 0 0 1 0 0 0 0 1 0 0 1 2 0 0 2 2 2 1 0 1 0 1 2 1 1 1 1 1 0 0 0 0 0 0 1 0 0 0 0 0 0 2 1 1 1 0 0 0 0 0 2 1 2 1 1 1 2 1 2 2 2 1 0 0 0 2 2 1 0 0 0 0 0 0 0 0 1 1 0 0 2 2 0 0 1 1 0 1 1 0 0 0 0 0 1 1 2 0 0 0 1 0 0 1 2 1 0 0 0 1 1 0 0 2 1 1 0 1 0 0 0 1 0 1 1 1 0 0 0 2 0 2 1 0 0 0 2 2 0 2 1 1 0 1 1 1 0 0 0 1 1 2 0 1 0 0 1 2 2 1 2 1 0 0 0 0 0 0 2 0 0 0 2 2 0 0 1 2 0 0 0 0 0 1 0 2 0 1 1 1 0 2 1 0 1 1 1 0 0 0 0 0 0 1 1 1 0 0 0 0 1 0 0 1 0 0 2 1 1 0 1 1 0 0 0 0 0 0 1 0 0 0 0 1 0 0 0
124 1 0 0 0 0 0 0 0 2 0 0 1 2 0 1 0 1 1 1 1 1 1 0 0 0 1 2 2 2 2 0 1 1 1 0 2 2 1 1 1 0 0 0 0 0 0 0 0 0 0 0 2 2 0 1 1 0 0 0 0 1 1 1 0 0 0 2 0 0 0 2 2 2 2 2 2 0 2 0 1 0 1 2 2 1 0 2 2 2 1 2 1 1 2 2 0 0 0 0 0 0 0 2 0 0 2 1 1 0 1 2 1 1 1 1 1 0 1 0 1 0 1 1 0 1 0 0 0 0 1 1 0 0 0 0 0 0 0 0 1 0 0 0 0 0 0 0 0 0 0 1 0 0 0 0 0 1 0 1 1 0 1 2 2 2 2 0 1 1 1 0 0 1 0 0 2 1 0 2 1 1 0 2 2 2 1 1 0 1 0 1 2 1 2 2 1 2 0 1 1 1 1 0 2 0 0 0 0 0 1 2 1 0 0 2 0 0 2 2 0 0 1 2 1 1 2 0 0 0 0 0 0 0 1 0 0 2 0 0 0 0 0 1 1 0 1 0 2 0 0 0 0 0 0 1 0 0 0 0 0 0 0 0 0 0 0 0 2 0 1 1 1 1 0 0 0 1 0 0 0 1 0 1 1 1 0 0 0 2 2 2 1 0 2 0 1 1 0 2 0 2 2 0 0 0 0 0 0 0 0 0 0 2 1 0 2 0 0 0 2 2 1 2 0 0 0 1 0 0 0 0 0 0 0 0 0 1 0 0 0 0 2 0 0 0 0 0 2 1 0 0 2 2 2 0 1 0 0 1 1 0 0 1 0 0 1 1 1 0 2 0 0 2 1 1 0 1 0 2 2 1 1 1 0 0 1 0 0 1 1 1 0 0 2 0 1 0 1 0 0 1 0 2 1 0 0 0 0 1 0 1 0 0 1 1 1 0 0 0 0 0 0 1 0 2 1 0 2 1 1 2 0 0 0 1 0 2 0 1 1 1 1 1 1 2 1 0 0 0 0 0 2 2 1 1 1 2 2 2 1 0 0 1 0 1 1 2 2 0 0 0 2 2 1 1 1 1 1 0 0 1 2 2 1 0 1 1 1 0 0 0 0 0 0 0 1 1 1 1 1 1 1 1 1 1 2 0 0 1 0 0 0 0 1 0 0 0 1 2 2 0 1 2 1 1 0 0 0 2 0 2 0 0 0 0 1 1 1 1 1 0 0 1 1 0 0 1 1 0 0 0 0 1 2 0 0 1 0 1 1 0 1 0 0 0 1 2 1 0 1 0 2 0 0 1 2 1 1 1 1 1 1 0 1 0 0 2 0 2 0 0 0 1 1 0 1 0 0 0 0 1 1 1 1 2 1 0 0 1 0 0 0 1 0 1 2 0 0 0 0 0 0 0 0 1 1 0 0 0 1 0 1 2 0 1 2 1 2 2 0 1 0 0 1 0 2 0 0 0 0 1 1 1 1 1 0 1 1 0 0 0 1 1 1 0 0 1 1 1 0 2 0 1 0 0 2 0 0 0 0 1 1 1 0 0 1 0 0 0 0 0 0 2 0 0 2 0 0 2 1 2 0 0 0 0 0 2 0 0 0 0 0 1 0 1 0 1 1 0 0 0 1 2 0 2 0 0 0 0 1 1 0 0 0 0 1 0 1 1 0 0 0 1 1 0 1 1 0 1 1 1 0 1 1 1 0 1 0 1 0 0 2 2 0 1 1 0 0 2 0 0 0 1 1 0 0 1 1 1 1 1 2 0 0 1 1 1 1 1 1 1 2 0 0 0 1 1 0 1 1 1 0 1 1 0 2 1 0 1 0 0 1 1 1 2 1 1 0 0 0 0 0 0 2 0 0 0 0 0 1 1 0 0 0 0 0 1 1 0 1 1 0 0 0 1 1 0 0 1 1 0 0 1 0 0 0 0 0 0 1 1 0 0 0 0 1 0 1 0 0 0 0 0 0 0 0 1 1 1 2 0 2 0 0 0 0 1 1 1 0 1 0 1 2 1 1 2 0 0 1 0 2 1 1 1 0 0 1 2 0 0 0 0 1 1 2 1 2 0 1 1 2 2 1 1 0 0 0 0 2 0 1 2 1 1 0 1 1 0 0 0 2 2 1 2 2 1 1 0 1 0 2 0 0 0 0 1 0 0 2 0 0 0 0 0 0 1 0 0 1 0 1 0 0 0 0 1 2 1 0 2 1 2 0 0 2 1 1 0 0 2 0 2 1 0 0 0 0 0 1 1
125 0 0 0 0 0 0 1 1 2 0 0 0 1 1 0 0 2 0 0 2 0 0 0 0 0 1 2 2 1 0 2 1 1 1 1 1 2 0 2 2 0 0 0 1 1 2 0 2 0 0 0 0 1 1 1 1 0 1 0 1 1 1 1 0 0 1 0 0 0 1 0 2 2 0 2 1 1 2 0 0 0 0 0 1 0 0 0 1 1 1 1 0 0 0 0 0 2 0 2 1 0 0 1 1 1 2 0 2 1 0 1 0 1 0 0 0 0 1 0 1 1 0 0 0 0 0 1 1 1 0 0 1 1 0 1 2 0 0 0 1 0 1 0 0 0 0 0 1 1 0 0 0 0 0 0 0 1 0 2 1 0 2 2 1 1 1 0 1 1 1 1 0 2 1 1 2 0 0 0 0 1 0 2 1 1 1 0 0 0 1 0 2 0 2 2 1 2 0 2 2 2 0 2 2 0 0 0 0 0 1 1 1 0 0 2 0 1 2 0 1 1 1 2 1 1 2 0 0 0 1 0 1 1 0 0 0 2 1 1 0 1 1 2 2 0 0 0 1 0 0 0 0 1 0 1 2 2 0 0 0 0 0 2 2 0 0 0 2 0 0 2 0 0 0 0 0 1 1 0 1 1 1 2 2 0 0 0 0 2 1 1 0 1 2 2 0 0 1 2 0 1 2 0 2 0 0 1 0 0 0 1 0 1 2 0 2 0 0 0 0 2 1 0 0 0 1 1 0 0 0 2 1 1 0 0 0 1 0 0 0 0 2 0 0 0 1 0 0 0 0 2 2 2 2 0 0 0 0 2 2 0 2 0 2 1 0 2 2 0 2 0 1 2 0 2 0 0 1 1 2 0 1 0 0 1 1 1 1 0 0 0 2 0 1 1 1 0 1 0 0 0 1 2 1 0 0 2 0 2 0 1 0 0 1 0 0 0 0 1 1 2 0 2 0 0 0 0 2 0 2 0 0 1 1 0 0 1 0 0 0 2 0 0 0 2 0 0 0 0 0 1 2 2 2 2 2 1 0 1 1 0 0 0 0 1 1 2 2 1 1 0 1 1 1 0 1 0 0 0 0 2 1 1 1 1 1 0 0 1 1 1 0 1 1 1 1 0 0 2 2 2 2 0 2 0 2 1 0 0 0 0 0 2 0 2 1 2 0 2 2 0 0 2 1 0 0 0 0 2 0 0 1 0 1 0 1 1 2 1 0 1 0 0 0 0 0 0 0 0 0 0 0 0 2 0 0 1 1 0 0 0 1 1 0 0 0 0 1 0 0 1 1 0 1 0 2 0 2 0 2 0 0 0 0 0 0 1 1 1 0 1 0 0 0 1 0 0 0 0 0 2 1 0 1 2 1 0 0 1 1 0 0 0 0 0 1 0 1 0 0 1 0 0 0 1 1 1 0 0 2 0 0 1 0 0 2 0 2 2 0 1 0 2 2 0 0 0 1 1 1 1 2 0 2 2 0 0 0 0 0 0 1 1 1 1 0 2 0 0 1 0 0 0 0 0 2 0 1 1 0 1 2 1 0 1 1 1 0 0 1 0 2 0 2 1 2 0 0 0 0 1 0 0 1 1 0 2 0 0 1 1 0 2 0 0 0 1 1 1 0 0 0 2 0 0 0 0 1 1 2 2 0 0 0 1 1 0 0 0 0 0 0 1 1 0 1 0 0 0 0 0 1 0 0 1 1 0 1 1 0 0 2 1 0 1 2 1 0 1 1 0 0 1 1 0 1 1 1 1 1 1 2 0 0 1 1 2 2 2 0 1 1 1 0 1 0 0 0 0 0 1 0 0 1 0 1 0 1 2 0 0 1 0 1 1 0 2 2 2 1 2 1 1 1 1 0 0 0 1 0 0 1 1 0 0 0 0 1 0 1 0 0 0 0 0 0 1 1 0 1 0 0 2 0 0 0 0 0 0 0 2 0 0 0 1 0 0 1 0 1 0 2 1 2 1 0 0 1 1 1 0 2 0 0 0 0 0 0 1 2 0 1 1 2 2 1 1 0 0 0 1 1 1 2 0 1 1 1 1 0 0 1 1 2 2 0 1 2 1 0 2 2 1 1 1 1 1 1 1 2 0 0 0 0 1 1 1 2 1 0 0 2 1 0 0 1 1 0 0 1 0 2 0 0 0 0 1 1 1 0 2 1 0 1 1 1 0 0 0 1 0 0 0 0 2 0 0 2 1 0 2 2 2 0 0 1 0 0 0 0 0 1 0 1 1 0 0 2 0 0 0
126 1 0 0 0 0 0 2 2 0 0 2 0 1 0 0 1 2 2 1 1 1 1 0 0 1 1 0 1 1 0 2 1 1 0 0 1 0 1 0 0 0 1 1 0 0 1 0 1 0 0 0 2 2 0 0 1 0 0 0 0 2 0 2 1 1 1 0 0 0 0 0 2 2 1 2 2 0 2 0 1 0 0 1 2 0 0 0 2 2 0 0 2 1 0 1 0 0 1 0 0 1 0 1 1 0 2 0 2 0 0 2 0 1 1 1 1 0 0 0 1 1 2 2 2 0 0 2 2 2 0 0 0 1 1 1 1 0 0 1 2 0 0 0 0 0 0 0 0 0 0 2 1 0 1 0 0 1 0 0 0 1 1 2 1 1 1 0 1 1 0 2 0 0 2 1 1 2 0 2 0 2 0 1 0 0 1 1 1 0 1 0 1 1 1 0 2 2 0 1 1 1 0 1 2 0 1 0 1 0 1 1 1 0 0 2 0 0 1 1 0 0 1 2 0 1 1 1 1 1 1 2 0 0 2 0 0 1 0 0 0 0 1 2 2 0 0 0 2 0 0 0 0 0 0 2 0 2 1 1 1 0 0 0 0 0 0 0 1 1 0 2 1 1 0 0 1 0 1 0 0 1 0 0 0 0 0 1 0 2 0 1 0 1 2 1 1 0 0 0 0 0 2 0 0 1 0 1 0 1 0 2 0 2 0 0 2 1 1 0 0 2 0 2 0 0 0 0 1 0 0 2 0 0 0 0 0 1 0 1 1 1 2 0 0 0 0 0 2 1 2 0 1 1 0 0 0 0 0 2 2 0 2 0 2 1 0 2 2 0 1 1 0 2 0 1 0 0 0 2 0 1 1 1 0 1 1 1 1 0 0 0 0 0 1 0 0 1 1 1 1 1 0 2 1 0 0 1 1 0 0 1 0 0 1 0 1 2 0 0 0 2 0 2 2 2 2 0 2 0 2 0 1 1 1 2 1 2 0 0 2 0 0 1 1 2 0 0 1 0 0 1 0 2 1 0 1 2 1 2 0 1 1 1 0 1 1 1 1 0 1 0 2 2 0 1 0 0 0 0 0 2 1 1 1 0 1 1 0 0 1 1 1 1 0 0 1 1 2 2 1 2 2 0 2 0 2 1 1 0 0 1 1 0 1 1 0 0 0 0 0 1 1 2 0 0 0 1 1 1 1 0 2 1 2 0 1 0 2 2 1 0 0 2 1 0 0 1 1 0 0 0 1 0 2 0 1 0 0 1 0 0 0 0 0 0 2 1 0 0 0 1 1 0 1 0 1 1 1 1 2 0 1 0 1 0 0 1 1 1 0 0 1 0 1 1 1 1 1 0 1 2 0 1 2 2 0 0 0 2 1 0 0 1 0 1 0 0 0 1 0 1 0 0 0 0 0 1 0 0 2 0 1 1 0 1 1 0 2 1 0 2 0 0 1 0 2 0 1 1 1 1 1 1 1 2 0 2 2 0 0 0 1 0 1 0 0 2 1 0 2 0 1 0 1 0 2 0 0 0 2 0 1 1 1 1 0 1 1 0 0 1 0 0 0 0 1 1 0 1 1 0 0 1 1 2 1 2 0 0 0 0 0 2 0 1 0 1 1 0 0 0 0 1 1 0 1 0 1 1 2 2 0 0 0 0 1 0 0 1 0 1 0 0 0 2 2 0 0 0 0 0 0 0 1 1 1 0 2 1 0 0 2 1 0 0 0 0 0 0 1 0 1 1 1 1 0 0 0 1 1 1 2 0 0 0 2 2 1 1 1 1 1 0 0 1 0 0 0 0 0 1 0 1 0 0 2 0 1 2 0 0 0 0 1 1 1 2 1 1 0 1 0 0 1 1 0 0 0 0 1 1 0 1 0 0 0 1 1 0 0 0 0 0 1 1 1 0 0 0 2 0 0 2 1 0 0 1 1 0 0 2 0 0 1 0 0 0 2 2 0 0 1 1 0 0 0 1 1 2 1 0 0 0 0 0 2 1 0 2 0 0 1 1 2 0 2 2 1 1 0 1 0 0 2 1 1 0 2 2 1 0 0 0 0 1 1 0 2 1 0 2 2 1 1 0 1 1 1 1 2 0 0 2 0 0 1 1 1 0 0 2 1 1 0 0 0 0 1 0 2 0 2 0 0 1 1 0 0 0 1 0 2 0 0 1 1 0 0 0 0 0 0 0 0 0 1 1 2 1 0 2 1 1 0 0 1 0 0 0 0 0 1 0 1 0 0 0 0 0 0 0
127 1 0 1 0 0 0 1 2 2 0 0 0 0 0 0 0 1 2 0 1 0 0 1 0 0 1 1 1 2 1 0 0 0 1 0 2 1 0 0 0 0 1 1 0 0 1 0 0 0 0 0 2 2 0 2 0 0 1 1 1 0 0 0 0 0 1 0 0 0 0 2 2 2 2 2 1 0 2 1 1 0 0 0 2 0 0 1 2 2 2 2 1 0 0 2 0 2 0 2 2 0 2 0 0 0 2 1 1 0 1 2 0 2 2 2 2 0 1 0 1 0 1 1 0 1 0 0 1 0 0 0 1 1 0 0 1 0 0 1 1 0 0 0 0 0 0 0 0 0 0 1 0 1 0 1 1 0 0 1 1 2 2 2 2 2 1 0 1 1 1 0 0 0 1 0 1 1 0 1 0 2 0 1 1 1 1 1 0 0 0 1 1 0 1 2 1 1 0 1 0 1 0 0 2 0 2 0 0 0 1 1 2 0 0 2 1 1 1 0 1 2 0 2 0 0 0 1 1 0 0 1 2 0 2 2 1 1 0 0 0 0 1 1 2 1 1 1 1 0 0 0 0 0 0 1 0 2 0 1 0 1 0 1 1 0 0 0 2 1 0 2 0 0 0 0 0 0 1 0 0 1 0 1 2 2 0 1 0 1 0 0 0 0 2 0 1 2 0 2 0 0 1 1 1 1 1 0 1 0 1 1 0 1 2 0 2 0 2 0 0 2 1 2 0 0 0 2 1 2 0 1 0 0 0 0 0 1 0 0 0 0 2 0 0 0 0 0 2 1 0 0 0 0 0 0 0 0 0 1 1 0 2 0 2 1 0 1 1 0 2 0 1 2 0 0 0 0 1 1 1 0 1 1 0 1 1 0 0 0 0 0 1 2 2 2 2 0 2 2 2 2 0 2 1 0 0 1 0 1 0 0 0 0 1 1 0 1 0 0 0 2 0 1 1 2 0 0 1 1 0 0 0 1 0 0 0 1 0 0 1 2 0 0 1 1 0 0 0 1 0 0 1 2 1 1 1 2 1 2 1 0 0 0 1 2 0 1 1 0 2 0 1 1 0 0 0 0 0 0 0 2 2 2 2 0 2 0 2 0 0 0 1 1 0 2 0 1 1 2 1 2 1 1 1 1 1 0 0 0 0 1 0 0 1 1 0 0 0 0 0 1 1 2 0 1 1 0 0 2 0 1 0 0 0 0 0 0 0 1 1 1 0 1 1 0 0 1 1 0 0 0 0 0 2 0 1 1 0 0 0 0 0 0 0 0 2 2 1 0 1 1 1 0 0 1 2 1 1 1 1 1 1 0 2 0 0 1 0 1 0 0 0 1 1 0 1 0 0 0 0 2 0 0 0 0 2 0 0 1 2 0 0 0 0 0 1 0 0 1 1 2 1 0 1 0 2 2 0 0 1 0 0 1 0 2 2 1 1 1 1 1 0 1 2 0 2 0 0 0 0 2 0 2 0 2 0 2 2 1 0 0 1 2 0 2 1 2 0 0 1 0 0 1 0 0 2 2 2 2 2 0 1 0 0 0 1 1 1 0 0 0 2 0 2 0 2 0 0 1 0 2 0 0 1 1 1 0 0 1 1 1 0 1 0 1 0 1 1 0 0 0 1 2 0 0 0 0 1 1 2 2 1 1 0 1 1 0 1 1 0 0 0 1 1 0 1 0 0 0 0 0 0 0 0 0 0 1 1 0 1 1 2 1 0 0 0 1 0 1 1 0 1 2 2 1 0 1 1 1 0 0 1 0 0 1 1 2 1 1 1 1 1 1 0 1 1 0 0 2 1 1 0 0 1 0 1 0 2 2 0 0 2 2 2 2 0 2 2 2 2 2 1 0 2 1 0 0 0 0 1 1 1 0 0 0 0 0 0 0 0 0 0 0 0 1 1 0 0 0 2 0 0 2 0 0 0 0 1 0 0 2 0 0 0 1 0 0 1 1 0 0 2 0 2 1 0 0 1 1 2 0 1 0 0 0 1 0 0 2 0 0 0 0 2 0 2 2 0 0 0 1 2 0 2 0 2 0 1 1 1 0 0 0 1 1 2 1 2 1 0 2 2 1 2 1 1 2 1 1 2 0 0 1 0 0 0 0 1 1 0 0 2 1 1 1 0 0 1 0 1 0 2 0 1 1 1 1 0 0 1 0 0 0 0 1 1 0 0 0 0 1 1 0 0 1 0 0 1 0 0 1 0 0 1 0 1 1 1 1 0 0 0 1 1 0 1 0 1 0 1 1
128 0 0 0 0 0 1 2 2 1 0 1 1 1 1 0 0 0 0 0 2 0 0 0 0 0 1 1 2 2 2 0 1 0 2 1 2 1 0 1 1 0 1 1 1 2 0 0 0 0 0 0 1 1 1 1 0 0 0 0 1 1 0 0 0 0 2 1 0 0 0 0 2 2 0 2 2 0 2 1 0 0 0 1 1 0 0 2 2 2 2 2 2 0 0 1 0 1 0 1 1 0 0 1 1 1 2 1 1 1 1 2 1 2 1 2 0 0 2 0 0 1 1 1 0 1 0 0 1 0 0 0 1 1 0 0 1 0 0 1 1 0 1 1 0 0 1 1 1 0 0 0 0 1 1 0 0 0 0 1 0 2 1 2 1 2 1 0 0 1 1 0 2 1 1 1 1 1 0 1 0 1 0 2 1 1 2 1 1 0 2 0 0 0 0 1 1 2 0 1 1 1 1 2 2 0 1 0 1 0 1 1 1 0 0 2 0 1 2 1 1 1 0 2 1 0 1 0 0 0 0 0 0 0 2 0 0 2 1 1 0 1 2 1 2 1 1 0 2 0 0 0 0 1 0 0 0 1 0 0 0 0 1 1 1 0 0 1 1 0 2 1 1 1 0 0 1 0 2 0 0 1 2 2 2 0 2 1 0 2 0 0 0 0 2 0 0 0 0 2 0 0 2 0 0 0 1 0 0 0 0 1 0 2 1 0 2 1 0 0 1 2 1 1 2 0 2 1 0 0 0 1 0 0 0 1 1 0 0 1 1 1 2 0 1 0 1 0 2 2 0 0 1 1 1 0 1 1 0 2 2 0 2 0 2 0 0 2 2 0 1 1 1 2 1 1 0 1 0 2 1 2 0 0 1 2 1 0 0 1 1 1 0 0 2 1 1 0 1 1 1 1 1 2 0 1 0 1 0 1 0 0 0 0 0 0 1 0 0 0 0 0 0 1 1 2 1 0 0 0 0 0 0 1 1 1 0 0 0 0 1 1 0 1 2 2 1 0 0 0 0 1 2 2 2 2 2 1 1 1 2 0 2 1 0 1 1 1 1 1 2 1 2 2 2 0 1 0 0 1 1 2 1 1 0 1 0 0 1 0 1 1 1 2 1 0 2 1 1 2 1 2 2 0 2 0 2 0 0 2 0 1 0 0 1 1 0 0 1 2 2 1 2 2 2 0 0 0 0 2 1 1 0 0 0 0 1 0 1 2 1 1 0 2 2 0 0 0 0 0 0 0 0 0 1 1 0 0 0 0 0 0 0 0 0 0 1 0 1 1 0 1 1 0 0 1 1 1 1 1 1 0 2 0 2 1 1 0 0 0 1 0 0 0 0 1 0 1 1 0 2 0 1 0 2 2 2 0 0 2 0 0 0 0 0 0 1 0 1 0 0 1 0 1 0 0 0 2 0 0 1 0 0 2 0 0 2 1 2 1 0 0 0 0 1 0 2 0 0 1 1 0 1 0 1 1 0 1 1 0 0 0 1 2 0 2 1 1 0 1 0 1 0 1 0 0 1 0 1 1 1 1 2 1 1 2 1 1 0 1 0 1 0 0 1 0 1 0 0 1 0 2 2 0 1 2 1 1 0 0 0 0 0 2 0 1 0 0 0 0 0 1 0 2 1 0 0 0 1 1 1 2 0 0 0 0 0 0 0 1 0 1 0 1 1 1 2 2 0 1 1 1 0 0 0 0 0 0 1 1 0 0 2 1 0 1 1 0 0 1 2 1 1 0 0 1 2 0 0 1 1 2 0 0 0 2 0 1 1 1 0 1 1 1 0 0 1 0 0 0 0 1 0 0 1 0 2 0 0 2 0 0 1 1 1 2 0 1 0 0 0 0 1 0 1 0 0 0 0 0 1 1 1 1 0 1 1 0 0 0 0 0 0 0 0 0 0 1 0 1 2 0 0 1 1 0 1 1 0 0 0 2 1 0 0 2 0 0 2 0 1 0 1 0 1 1 0 0 1 1 2 0 2 0 0 0 0 0 1 1 1 0 0 0 2 0 2 2 2 1 0 0 1 0 1 1 0 0 1 1 0 0 0 0 2 1 1 0 1 0 0 1 2 1 2 1 1 1 0 0 2 0 0 1 0 0 1 0 2 2 0 2 2 1 1 0 1 0 1 0 1 0 2 0 0 0 0 0 0 0 2 0 0 0 1 1 1 0 0 0 1 0 1 0 1 0 0 0 2 0 0 0 0 1 0 0 1 2 0 0 0 0 0 1 1 0 0 0 1 0 2 2
129 1 0 0 0 0 1 1 2 1 0 0 0 0 0 0 0 1 1 1 1 0 0 0 0 1 0 2 2 2 2 0 0 1 2 0 2 0 0 0 0 0 0 1 0 1 1 0 0 0 0 0 0 0 2 2 0 1 1 1 0 1 0 0 0 0 0 1 0 1 1 2 2 2 1 2 2 1 1 0 1 0 0 0 2 0 0 0 1 1 0 0 0 1 0 1 0 2 0 2 2 0 0 1 1 1 2 0 2 1 0 1 0 0 0 0 1 0 0 0 2 0 1 1 0 1 0 0 1 0 0 1 0 0 0 0 0 0 0 0 1 0 0 1 0 0 1 0 0 0 0 0 0 0 1 0 0 2 0 2 1 0 2 2 1 2 1 1 0 1 0 0 0 2 1 1 1 0 0 0 0 1 0 2 1 1 2 0 0 0 2 0 2 1 2 1 2 2 0 1 1 1 0 1 2 0 1 0 0 0 2 0 2 0 0 2 1 0 2 1 1 1 0 2 0 0 0 1 1 1 0 1 0 1 1 1 1 2 0 0 0 0 1 0 0 0 0 0 2 0 0 1 0 0 1 1 1 2 0 1 0 1 0 0 0 0 0 0 2 0 0 2 2 2 0 0 2 2 1 0 1 2 1 1 2 1 1 1 0 1 1 2 0 1 2 1 0 0 0 0 1 0 2 0 2 0 1 0 0 0 0 2 0 2 0 0 0 1 1 0 0 2 1 1 0 0 1 1 1 1 0 1 0 0 0 0 0 0 0 1 0 1 2 0 0 0 2 1 2 1 1 0 1 1 0 1 1 0 0 1 1 0 1 0 0 0 1 1 1 0 2 0 0 1 0 0 0 0 0 2 0 1 0 0 0 1 2 1 1 0 0 0 1 0 2 1 2 1 0 1 1 0 1 2 1 0 0 0 0 2 0 1 0 0 1 0 0 0 0 0 0 1 0 0 1 1 1 0 1 1 0 0 0 0 0 1 1 2 0 0 2 1 0 1 0 0 0 0 0 1 0 0 2 2 2 2 2 2 1 0 1 0 1 1 0 1 1 2 2 0 0 0 2 2 1 0 1 0 0 0 1 1 0 0 0 0 0 1 1 0 1 0 1 2 0 0 0 2 2 2 0 2 1 1 1 1 1 0 0 2 0 0 0 0 0 2 0 0 1 2 2 0 1 2 1 0 0 1 1 1 1 0 1 0 0 0 1 1 1 1 0 1 0 2 0 0 0 0 0 0 0 0 0 0 2 0 1 0 1 1 0 0 0 1 0 0 0 1 0 0 0 1 1 0 1 0 1 0 0 0 2 0 0 0 0 0 0 0 0 0 0 1 0 0 0 2 0 0 0 0 0 2 0 0 2 2 0 0 0 2 1 0 0 1 1 1 0 0 0 0 0 1 0 1 0 0 0 1 0 0 1 1 0 2 0 1 2 1 2 2 0 0 0 1 2 0 2 0 0 0 0 1 1 1 1 2 0 2 1 0 0 0 1 1 1 0 0 2 1 0 1 0 1 0 0 1 0 0 1 1 1 1 2 1 1 1 1 2 0 1 1 1 0 0 0 0 0 0 0 0 0 0 1 0 0 1 1 2 0 0 0 0 0 1 0 0 0 2 2 0 0 0 0 2 0 0 0 0 0 0 0 1 0 1 0 1 1 0 1 1 0 0 1 0 2 0 2 0 0 0 0 0 0 0 0 2 0 0 1 0 0 1 0 1 1 1 2 0 0 2 0 0 0 2 2 0 1 2 2 0 2 2 2 0 0 0 2 2 1 1 1 1 1 0 0 0 0 1 0 1 1 2 0 0 0 0 2 0 1 2 0 0 1 0 1 1 0 2 2 2 1 2 1 1 2 1 1 0 0 0 1 1 0 0 0 0 0 0 0 0 0 0 0 0 0 0 0 2 1 1 1 0 0 1 0 0 0 0 1 0 1 2 0 0 0 0 1 0 1 2 1 0 0 1 2 2 0 0 1 1 2 0 2 0 0 0 0 0 1 1 0 0 1 0 1 0 1 2 0 1 0 1 2 0 1 1 1 0 1 1 1 0 0 0 1 1 2 1 2 1 0 2 2 1 1 1 1 0 0 1 2 0 0 0 0 0 0 0 1 1 0 0 2 0 0 2 2 1 0 0 1 0 1 1 1 0 1 0 0 0 1 0 0 0 0 1 1 0 0 0 1 0 0 1 0 1 1 0 1 0 0 1 2 2 0 0 1 0 1 0 0 0 0 0 1 0 0 0 1 0 1 1
130 1 0 0 0 0 0 2 2 2 0 0 0 1 0 0 1 1 2 0 2 0 0 0 0 0 2 1 1 2 1 0 1 1 1 0 2 2 0 1 1 0 0 1 0 1 0 0 0 0 0 0 1 1 1 1 0 0 0 1 0 1 1 1 0 0 1 1 0 1 1 2 2 2 2 2 1 0 2 0 1 0 0 0 2 0 0 0 2 2 1 2 0 0 0 2 1 2 0 2 2 0 1 1 0 0 2 2 0 0 1 1 0 1 0 2 0 0 0 0 2 0 1 1 0 1 0 1 1 1 0 0 1 1 0 0 1 0 0 1 2 0 0 0 0 0 0 0 0 0 0 1 0 0 0 0 0 1 0 0 1 2 2 2 1 2 2 2 0 0 0 0 0 2 2 1 2 1 0 1 0 0 0 1 1 1 1 1 1 0 1 0 2 2 2 1 2 1 0 0 0 0 0 1 2 0 0 1 1 0 0 2 2 1 0 2 0 1 0 0 0 0 1 2 0 0 0 1 1 0 0 0 0 0 2 0 0 2 0 0 0 0 0 1 1 0 0 1 1 0 0 0 0 0 0 2 1 2 1 1 1 0 0 0 0 1 1 0 2 1 1 2 0 0 0 0 1 2 1 0 1 2 1 2 1 0 0 2 0 2 1 1 0 0 2 0 2 2 0 1 1 0 1 1 1 0 1 0 0 1 0 1 0 2 2 0 1 0 1 0 1 2 1 2 0 0 0 1 0 0 0 2 0 0 0 0 0 2 0 0 0 0 2 0 2 0 0 1 1 0 1 1 1 1 1 0 1 0 0 2 2 0 0 0 0 0 1 2 2 0 1 1 0 2 0 0 0 1 0 2 1 2 0 1 1 0 0 0 0 0 0 0 0 0 2 0 0 1 0 2 1 2 0 2 0 1 1 1 1 1 0 1 0 0 0 0 1 1 0 0 0 1 1 0 0 2 0 0 0 0 0 1 0 0 0 1 0 0 0 0 0 1 0 0 2 2 0 1 1 0 0 0 1 1 1 1 1 2 2 1 1 0 0 0 0 2 0 2 2 0 0 1 2 2 1 0 0 1 1 0 1 1 1 1 0 0 0 1 1 0 0 0 1 1 1 1 1 1 1 2 1 2 2 0 2 0 1 0 1 1 1 0 0 1 0 1 1 1 1 2 2 0 0 2 1 0 0 0 0 2 0 1 1 0 0 0 0 0 2 2 0 0 0 0 0 0 0 2 2 0 0 0 0 0 2 0 0 0 0 1 1 0 0 1 0 0 1 2 1 0 1 1 1 0 0 1 2 1 2 2 2 0 2 0 1 1 1 0 0 0 0 0 1 0 0 0 0 0 0 0 0 1 0 0 1 2 0 0 0 1 0 0 0 0 0 0 1 0 0 0 0 0 0 1 0 0 1 1 0 0 0 2 0 1 0 1 2 2 2 2 2 2 0 1 2 0 2 0 0 2 0 1 1 1 1 2 0 1 1 1 1 0 1 1 0 0 0 2 0 0 1 0 0 0 0 2 0 0 0 0 2 0 2 1 1 1 1 2 0 1 0 2 1 1 2 0 2 0 0 1 0 1 0 0 0 1 1 2 0 0 0 0 0 1 0 0 0 1 1 1 0 0 1 2 0 0 0 0 2 1 1 0 0 0 0 0 0 0 1 2 0 0 0 0 0 1 1 0 0 0 0 0 0 0 0 2 0 1 0 0 1 1 1 0 0 0 0 1 0 1 1 0 0 1 1 1 2 2 2 0 1 1 1 0 0 2 1 1 1 2 0 1 0 1 0 1 0 1 0 1 1 2 0 0 1 1 0 0 0 2 0 0 2 2 2 2 0 2 1 1 0 1 2 0 2 1 0 0 0 0 0 0 1 0 0 0 0 0 1 1 0 1 0 0 0 0 0 1 0 1 1 0 0 1 1 0 2 0 0 0 0 1 0 0 0 0 0 0 2 0 0 0 1 0 1 2 0 0 1 1 2 0 1 0 0 0 0 0 0 2 0 0 1 0 2 0 2 2 0 1 0 1 2 0 2 0 2 1 0 1 0 0 0 0 0 0 1 0 1 0 0 2 2 2 1 2 1 1 0 1 2 0 0 2 0 0 0 1 1 0 0 0 2 0 0 2 2 1 2 0 2 0 1 0 1 1 2 1 0 0 1 0 1 0 1 1 1 0 0 0 0 1 0 1 0 1 0 0 0 0 0 1 2 2 0 1 1 0 0 1 1 0 0 0 0 1 0 0 1 0 1 1
131 0 0 1 1 1 1 0 1 2 0 0 1 1 1 0 0 0 2 2 0 0 0 0 0 0 2 2 2 2 1 2 2 2 1 0 1 2 1 1 1 0 1 1 0 2 0 1 0 0 0 0 1 1 1 1 0 0 0 0 2 0 0 0 2 2 0 0 0 0 0 0 2 2 0 2 2 0 2 0 0 0 0 0 2 0 0 1 2 2 1 1 0 0 0 1 0 1 0 1 1 0 0 1 1 1 2 2 0 0 1 1 0 0 0 1 1 0 0 0 2 0 2 2 1 1 0 1 2 1 1 1 0 0 1 0 1 0 0 0 0 0 0 0 0 0 0 1 1 0 0 0 0 0 0 0 0 0 0 1 2 0 0 2 0 1 1 0 2 0 0 2 2 0 2 1 1 0 0 0 0 1 0 1 1 1 0 1 0 1 0 1 2 1 2 2 2 2 0 0 0 0 0 1 2 0 1 1 1 0 0 2 1 0 0 2 2 1 1 0 0 0 0 0 0 1 1 0 0 0 0 0 1 0 1 0 0 2 0 2 0 2 2 1 2 1 1 0 2 0 0 0 0 0 0 2 1 2 0 2 0 1 0 0 1 0 0 1 1 0 0 2 1 1 0 0 0 0 0 0 0 2 2 2 2 0 2 0 0 1 0 0 0 0 2 0 0 1 0 2 0 0 2 0 1 0 1 1 1 0 1 2 0 1 1 0 2 0 0 1 0 1 0 1 1 0 1 0 1 1 0 2 0 0 0 0 0 1 0 1 0 1 1 0 1 0 0 0 1 0 1 0 2 2 2 0 0 0 0 2 1 0 0 0 0 0 1 1 1 0 1 1 0 2 0 1 0 1 0 2 0 0 2 0 1 2 1 1 1 1 1 1 1 0 2 1 2 1 0 0 0 0 1 2 0 0 0 2 0 1 0 0 0 0 0 0 0 0 0 0 0 0 0 1 0 2 1 0 1 0 1 0 2 2 2 2 0 1 0 0 2 1 0 0 0 2 0 0 0 0 0 1 1 1 1 1 1 2 0 2 0 0 1 1 0 1 1 2 2 1 1 1 2 2 1 0 1 0 0 0 1 2 2 2 2 0 2 0 1 1 0 0 0 2 0 2 0 0 0 2 2 2 2 0 2 0 2 0 0 2 0 0 0 2 0 2 1 0 2 2 2 0 0 0 0 0 0 0 0 2 0 2 1 1 0 0 0 0 1 1 0 1 0 1 0 0 0 0 0 0 1 1 0 0 1 1 0 0 0 0 0 0 1 0 1 1 0 1 1 1 0 1 2 0 0 2 2 0 2 0 2 0 1 0 1 1 1 0 0 0 0 0 0 0 0 0 0 0 0 0 1 1 1 0 2 2 2 0 1 0 0 0 0 1 0 1 0 0 0 0 0 0 1 0 1 0 2 0 0 0 1 0 0 1 0 1 2 1 2 2 1 1 0 0 1 0 2 0 1 1 0 2 0 2 1 2 0 2 1 0 0 0 1 1 1 1 2 2 1 0 2 0 0 1 0 0 2 1 2 2 1 1 1 0 0 0 1 2 0 1 0 2 1 1 1 0 2 1 0 1 0 1 0 0 2 2 1 1 0 0 0 0 0 0 0 0 0 0 0 0 0 0 1 1 1 1 0 0 0 0 1 1 0 0 0 1 0 0 0 1 0 1 0 0 0 1 1 0 0 0 0 0 0 0 0 1 0 1 0 0 1 0 2 1 0 1 1 0 0 2 0 2 1 0 0 1 1 0 1 1 2 2 1 0 0 2 0 0 0 2 0 2 1 1 0 1 1 0 0 2 2 2 0 0 1 0 2 0 1 2 0 0 0 0 1 1 1 2 1 1 1 2 0 2 2 2 1 0 0 0 1 1 1 0 0 0 0 1 1 0 0 0 0 0 2 0 0 0 0 0 1 0 0 2 0 2 0 0 0 0 0 2 1 0 1 0 1 1 2 0 0 0 1 0 2 2 0 0 2 2 2 0 2 0 0 0 0 0 1 1 1 0 0 0 2 0 2 2 0 0 2 0 2 1 2 1 1 0 0 1 0 0 0 0 1 0 2 1 2 1 0 2 2 2 1 1 1 1 0 0 2 0 0 1 1 0 1 0 0 0 0 1 2 0 0 2 2 0 1 0 2 0 2 1 0 1 2 1 0 0 1 0 1 0 1 1 1 0 0 0 0 1 0 0 1 1 0 0 1 0 0 2 1 0 0 0 0 2 0 1 1 0 1 0 1 0 1 0 1 0 1 1
132 0 0 0 0 0 0 1 1 1 0 0 1 1 1 0 0 2 0 0 2 0 0 1 0 0 1 2 2 2 1 1 1 1 2 0 2 1 0 0 0 0 0 0 1 0 1 0 0 0 0 0 0 0 1 2 0 1 1 1 0 1 0 1 1 1 2 1 0 0 0 1 1 1 1 1 2 0 2 0 1 0 0 0 2 0 0 0 2 2 0 1 2 2 0 1 0 2 0 2 2 0 1 0 1 0 2 2 0 0 1 1 0 1 0 1 0 0 1 0 1 0 2 2 1 1 0 1 1 1 0 0 0 1 0 0 0 0 0 0 0 0 0 0 0 0 0 0 0 0 0 0 0 0 0 0 0 1 0 0 0 1 1 1 1 2 2 0 2 0 0 2 1 2 2 1 2 0 0 0 0 1 0 2 2 2 2 2 0 0 0 2 1 1 1 1 2 0 0 0 0 0 1 0 1 0 0 1 1 0 1 1 1 0 0 2 0 0 2 0 2 2 1 1 0 0 2 0 0 0 0 0 1 1 1 0 0 2 0 0 0 1 1 1 2 0 1 0 1 1 1 1 1 0 0 0 1 0 0 0 0 0 0 0 0 0 0 1 2 0 1 1 0 0 1 0 0 1 1 0 0 2 0 1 1 1 0 1 1 2 1 2 0 0 2 0 1 0 0 0 0 0 1 1 1 0 0 0 0 0 0 1 0 1 1 0 1 0 0 0 1 2 1 1 0 0 0 1 0 0 0 2 0 0 0 0 0 1 0 1 0 0 2 0 1 0 0 0 2 1 0 0 2 2 1 1 1 0 0 2 2 0 1 1 1 0 1 2 2 0 2 0 1 2 1 2 1 1 1 1 0 1 0 1 1 0 0 0 0 0 0 0 0 0 0 0 2 1 0 0 0 0 1 2 1 0 0 0 0 2 0 2 0 0 0 0 0 1 0 0 0 1 0 0 1 1 0 1 2 0 1 1 1 2 2 2 0 2 0 0 2 0 0 0 1 1 0 1 0 0 0 1 1 2 1 1 1 2 1 2 0 1 0 0 0 2 0 2 2 0 1 1 2 2 0 0 0 0 0 0 1 1 1 1 1 1 1 1 1 0 1 0 0 1 0 0 1 1 1 2 1 2 2 1 1 0 2 0 0 2 0 0 0 1 0 1 0 0 0 2 2 0 0 0 0 0 0 0 0 2 0 0 1 1 1 1 1 2 1 0 0 0 0 1 1 0 0 0 2 1 0 1 0 0 2 1 1 1 0 1 1 0 0 1 0 0 0 1 1 0 0 0 0 0 0 0 1 1 2 1 2 0 2 0 2 1 1 0 0 0 1 1 0 0 0 2 0 0 0 0 0 0 0 1 2 2 1 0 0 2 0 0 0 2 0 1 1 0 0 1 0 1 0 0 0 0 2 1 0 0 0 1 0 2 0 0 2 2 2 2 0 0 0 1 2 0 1 0 0 1 1 1 0 0 1 2 0 2 1 0 0 0 2 2 0 2 0 2 0 0 1 0 1 0 0 1 1 0 1 1 1 0 2 1 0 1 2 0 0 0 0 0 0 0 0 0 1 0 0 2 0 2 0 0 1 1 1 2 0 0 0 0 0 2 1 0 0 0 0 0 0 1 1 2 0 1 0 0 0 0 0 0 0 0 0 0 0 0 1 1 0 1 0 0 1 1 2 1 0 0 0 0 0 0 0 2 0 0 0 0 0 0 1 2 0 2 2 0 1 1 0 1 0 1 1 2 1 0 0 1 1 1 1 0 0 1 1 2 2 1 1 0 0 0 0 0 0 1 0 1 1 2 0 0 0 0 2 1 0 1 0 0 0 0 0 2 1 0 2 2 2 2 1 1 1 2 1 0 0 0 1 1 2 0 0 0 0 2 2 1 1 2 0 0 0 0 0 0 0 1 1 0 0 1 1 0 1 0 0 0 0 2 1 0 0 0 1 0 2 1 0 1 2 0 2 2 0 1 1 1 1 1 2 0 0 0 0 0 1 1 1 0 0 0 2 0 2 0 1 1 1 0 2 1 2 0 0 2 0 0 0 0 0 0 1 1 2 2 2 1 1 1 1 1 2 2 2 2 1 1 2 1 0 2 0 0 0 2 2 0 0 0 0 0 0 2 0 2 0 0 2 0 1 0 0 0 1 1 1 1 1 1 0 0 0 1 1 0 0 0 1 0 0 0 0 1 0 0 0 1 1 0 0 0 0 1 1 0 1 0 0 0 0 0 0 0 0 0 2 0 1 1
133 0 0 0 0 0 0 0 0 2 0 0 1 1 1 0 0 1 0 0 2 0 1 1 1 1 1 1 2 2 1 0 0 0 2 0 2 2 0 1 1 0 1 1 0 1 1 1 0 0 0 0 0 1 1 0 1 0 0 0 2 0 0 2 0 0 1 0 0 0 0 0 2 2 2 2 2 0 1 1 1 0 0 0 1 0 0 0 2 2 0 1 1 0 1 1 0 1 0 1 1 0 0 1 0 0 2 0 2 0 0 2 0 2 0 2 0 1 1 0 1 0 2 2 0 2 0 2 2 2 2 2 0 0 0 0 0 0 0 0 1 0 0 0 0 0 0 0 0 0 0 1 0 2 2 0 0 1 0 2 1 0 2 2 2 2 2 0 1 1 0 1 2 2 2 2 2 0 0 1 0 0 1 1 1 0 1 1 0 0 2 1 0 1 1 2 1 2 1 0 0 0 0 0 2 0 2 0 1 0 1 1 2 0 0 2 1 0 1 1 0 0 1 1 0 1 2 0 0 1 1 0 0 0 1 0 0 2 0 0 0 0 1 1 2 1 1 1 1 0 0 0 0 0 1 1 1 2 1 1 1 0 0 0 0 0 0 0 2 0 0 0 0 0 0 0 0 1 1 0 1 1 1 2 1 0 1 2 0 2 2 2 1 0 2 0 1 0 0 0 0 0 1 1 0 1 0 0 0 1 0 2 0 2 0 0 1 1 0 0 0 1 1 2 0 0 0 1 2 1 0 1 0 0 0 0 0 2 0 0 0 0 2 0 0 0 0 0 1 1 0 1 2 2 2 0 1 0 0 2 2 0 2 0 2 0 2 2 2 0 1 1 0 2 0 0 0 0 0 2 2 0 1 0 1 2 1 0 0 0 0 0 2 0 2 2 2 1 0 0 0 0 1 2 1 0 0 0 0 1 0 1 0 0 0 0 1 1 1 0 1 2 1 0 2 2 1 0 2 0 2 1 0 1 1 1 1 0 1 1 2 0 0 0 0 1 0 0 0 0 0 1 2 2 2 2 2 2 2 2 1 0 0 1 0 0 2 0 0 0 1 1 2 2 1 1 1 1 1 0 1 1 2 2 1 0 1 1 1 0 1 0 0 2 1 0 2 1 1 1 1 1 0 2 0 2 1 2 0 0 1 0 0 0 0 1 0 0 1 0 0 1 0 1 0 1 0 1 1 1 1 0 0 0 0 0 1 1 1 0 0 2 0 1 0 1 0 2 2 0 0 0 0 0 2 0 0 0 0 0 0 0 1 0 0 0 0 1 0 1 0 1 0 0 0 0 2 1 1 1 2 0 2 0 1 0 0 2 0 2 0 0 0 0 0 0 0 1 2 0 1 1 1 0 0 0 2 0 0 1 0 0 0 0 0 0 0 0 1 0 0 1 0 0 0 1 1 1 0 0 0 0 0 2 0 1 2 0 2 2 1 1 0 1 2 0 2 0 1 2 0 0 0 2 2 2 0 2 2 0 0 0 1 0 2 0 0 2 1 0 2 0 0 1 0 0 2 0 1 1 0 1 2 0 0 1 1 1 0 1 0 1 0 0 0 0 1 0 0 0 0 1 1 0 1 1 0 0 0 1 1 1 0 1 0 1 0 0 0 0 0 1 1 2 0 2 0 0 0 0 1 1 0 0 0 0 1 0 0 1 0 1 1 0 2 0 2 0 0 0 0 0 0 0 0 2 1 0 1 1 0 1 2 2 0 0 0 0 0 2 0 0 1 1 1 1 1 2 2 0 1 1 0 0 0 2 0 2 1 1 1 1 1 1 1 1 0 0 0 1 1 2 0 1 0 0 2 0 1 2 0 0 1 1 2 1 0 2 1 1 1 1 0 0 1 2 1 0 0 0 1 1 0 0 0 1 0 1 1 0 1 1 0 0 0 0 1 1 0 1 1 0 0 1 1 0 1 0 0 0 0 1 0 0 0 0 1 0 0 1 0 0 0 1 1 2 0 1 1 1 1 1 2 0 0 0 0 0 0 1 1 0 1 1 1 0 1 0 1 0 0 2 2 1 2 1 1 1 0 0 0 0 0 0 0 0 2 0 2 1 0 2 2 1 1 2 0 1 1 1 1 0 0 0 0 1 0 0 1 1 1 0 2 1 1 0 1 0 0 0 2 0 2 0 0 0 0 1 0 0 2 0 1 0 1 1 1 0 0 0 1 0 0 0 2 0 0 0 1 1 0 1 1 1 0 1 1 1 0 0 0 1 0 0 1 0 0 0 0 0 0 0
134 1 0 0 0 0 0 2 2 1 0 1 0 0 0 0 0 1 2 0 1 0 1 0 0 0 0 2 2 2 1 2 1 1 1 1 1 1 0 1 1 0 0 1 0 1 0 0 0 0 0 0 2 2 0 0 0 0 0 0 1 0 0 2 0 0 1 0 0 0 0 1 2 2 2 2 2 1 2 0 0 0 0 0 2 0 0 0 1 1 0 0 1 0 2 2 0 1 0 1 1 0 0 2 0 0 2 2 0 0 2 2 0 0 0 0 0 0 1 0 1 0 2 2 0 2 0 2 2 2 2 2 0 0 0 0 0 0 0 1 0 0 0 0 0 0 0 0 0 0 0 1 1 0 0 0 0 0 0 2 1 0 2 2 1 2 0 0 0 1 1 0 0 2 1 0 1 1 0 1 0 2 1 1 1 0 1 1 1 0 2 0 2 1 2 2 2 2 0 1 1 1 0 1 2 0 1 1 1 0 2 2 0 0 0 2 1 0 2 1 1 1 0 1 0 1 0 0 0 0 0 1 0 0 2 0 0 1 0 0 0 0 2 2 2 0 1 0 2 0 0 0 0 0 0 2 2 2 0 1 0 1 0 0 0 0 0 0 1 1 0 1 1 1 0 0 0 1 1 0 0 1 0 2 0 0 0 1 0 1 1 0 1 0 1 0 0 0 0 1 0 0 2 0 0 0 1 0 2 0 2 2 0 1 2 0 2 0 0 0 0 1 1 1 0 0 1 0 1 1 0 1 0 0 0 0 0 2 0 0 0 0 2 1 2 0 0 0 2 2 0 0 1 2 1 1 1 0 0 0 0 0 2 0 2 1 0 1 1 0 1 1 1 1 0 1 0 1 1 1 0 0 0 0 0 0 0 0 0 0 0 0 1 0 1 0 0 0 1 1 1 2 0 1 0 0 2 0 0 2 0 0 0 0 1 0 1 0 0 1 0 1 1 1 2 2 1 0 1 0 1 0 0 0 0 1 1 1 0 0 2 1 0 0 1 1 0 0 0 0 0 0 1 2 1 0 1 2 0 2 0 0 1 1 0 1 1 2 2 0 0 0 1 1 1 0 2 0 0 1 1 0 1 1 0 1 0 1 1 0 0 0 0 2 0 0 1 0 0 2 2 2 1 1 1 1 1 0 0 1 0 0 0 0 0 2 0 0 0 1 1 2 2 1 1 0 0 1 2 1 1 0 1 0 1 0 1 1 1 0 1 2 0 1 0 0 0 1 1 0 0 0 0 0 2 0 0 1 0 0 0 0 0 1 0 0 0 1 1 0 0 1 0 0 0 0 0 0 0 0 0 0 2 0 1 0 0 0 0 0 1 1 1 0 2 0 0 1 1 0 0 2 1 0 1 2 0 0 0 1 1 0 0 0 0 0 2 0 1 0 0 1 0 1 0 0 1 2 0 0 1 0 0 2 0 0 2 1 2 1 0 0 0 1 1 0 2 0 0 1 0 2 0 2 1 2 0 1 1 0 0 0 0 1 1 2 0 2 1 0 0 0 0 0 2 0 2 1 1 1 2 0 2 0 0 1 1 1 0 0 0 1 1 1 0 0 1 0 0 1 0 1 0 0 2 2 2 2 1 0 0 0 0 2 0 1 0 0 0 0 0 0 1 2 0 0 1 1 0 0 1 1 0 0 0 1 0 0 2 2 1 0 0 1 1 1 2 2 0 1 1 1 0 0 0 2 2 0 0 0 0 0 2 1 0 2 1 0 0 2 1 0 0 0 0 0 1 0 0 2 2 2 1 0 1 0 0 1 1 2 0 1 1 1 0 1 1 1 0 2 2 2 0 0 1 0 1 0 1 2 1 1 0 0 0 2 1 2 2 2 2 2 1 1 1 1 1 0 0 0 0 0 1 0 0 1 0 0 0 0 0 0 0 0 0 0 0 1 0 1 2 0 0 2 0 1 0 1 0 0 0 1 0 0 0 0 2 0 2 0 1 0 1 0 1 1 0 1 0 0 1 0 2 0 0 0 0 0 1 1 0 0 1 1 2 0 2 0 1 2 0 0 2 0 2 0 0 0 1 1 1 1 0 0 1 1 1 0 2 0 0 2 1 1 2 2 2 2 0 0 2 0 1 2 0 0 0 1 2 1 0 1 1 2 2 2 0 0 0 0 2 0 0 1 1 0 2 0 0 0 1 0 0 0 0 0 0 0 1 1 0 1 0 0 0 1 1 0 1 0 0 1 2 2 0 0 2 1 0 1 1 1 0 0 0 0 0 0 1 0 1 0
135 1 0 0 0 0 0 0 0 2 0 0 0 0 0 0 0 1 0 0 2 0 1 0 0 0 0 1 1 2 1 0 1 1 1 0 2 1 0 0 0 1 0 0 0 0 1 0 0 0 0 0 0 0 2 1 0 0 1 0 0 1 0 0 0 1 1 1 0 0 0 1 2 2 1 2 1 0 2 0 0 0 1 1 1 1 0 1 2 2 0 1 1 1 0 1 0 0 0 0 0 0 0 1 1 1 2 1 1 0 0 1 1 1 1 1 1 0 1 0 1 0 1 1 0 1 0 2 2 1 0 0 0 0 0 0 0 0 1 1 2 0 0 0 0 0 2 0 0 0 0 0 0 0 0 0 0 0 0 0 0 1 1 2 0 2 1 0 0 1 0 1 0 1 1 1 1 0 0 0 0 0 0 1 1 1 1 1 0 1 0 1 2 1 2 1 1 0 0 1 1 1 0 2 2 0 0 0 2 0 1 2 2 1 0 2 0 1 2 0 0 0 1 1 0 1 1 1 1 1 1 2 0 0 2 0 0 2 0 0 0 0 2 2 2 0 0 0 0 1 1 1 0 1 0 0 1 0 0 0 0 0 0 0 1 0 0 0 2 1 0 2 2 2 0 0 2 0 1 0 0 2 0 2 1 0 0 1 0 2 0 0 1 0 2 0 0 1 1 2 1 1 1 1 1 0 0 0 0 0 0 2 0 2 0 0 1 0 0 0 1 1 1 1 1 0 1 2 1 0 0 0 0 0 0 1 1 2 0 0 0 0 2 0 1 0 0 0 1 0 0 1 1 2 0 2 2 0 0 2 2 0 1 0 1 0 1 0 0 0 2 0 0 2 0 0 0 0 1 1 1 1 1 0 0 1 1 0 0 0 0 0 0 0 1 0 0 2 0 0 0 0 0 2 0 1 1 0 0 2 0 0 0 0 0 0 2 0 0 0 0 0 1 0 0 2 0 2 2 0 0 1 0 0 0 1 1 1 0 0 2 1 0 1 0 0 0 0 0 0 0 0 1 1 1 1 1 2 0 2 1 0 0 0 0 0 2 2 2 0 0 1 2 2 0 0 0 0 0 1 1 1 1 1 0 0 0 0 0 0 1 1 1 2 2 1 2 2 2 2 0 2 2 0 2 1 1 0 0 2 0 0 1 0 2 0 0 0 0 0 0 2 0 2 0 1 1 0 0 2 0 0 0 0 0 0 2 1 2 0 1 2 0 1 1 1 0 2 2 0 0 0 0 0 2 1 1 0 1 0 0 1 1 0 1 1 1 1 1 0 1 0 0 0 0 0 1 2 2 2 2 0 2 0 2 0 0 1 0 1 1 1 0 0 1 1 0 0 0 0 1 2 0 0 1 1 2 0 0 1 1 0 0 0 0 0 0 0 0 1 0 0 0 0 0 2 0 1 0 0 0 0 0 2 0 1 2 1 2 2 1 1 0 1 2 0 2 0 0 0 0 2 0 2 0 2 0 1 1 0 0 0 1 2 0 2 1 2 1 0 0 0 0 1 0 0 2 0 1 1 1 0 2 0 2 2 0 2 0 2 0 2 0 1 0 0 1 1 0 1 0 1 0 1 1 1 1 2 0 0 2 2 0 2 0 0 0 1 1 0 0 0 0 1 0 0 0 0 2 1 1 1 0 0 0 1 0 0 1 1 1 0 1 0 2 0 2 0 0 1 1 1 1 1 1 2 1 0 1 0 0 1 2 1 0 0 0 0 0 2 0 0 1 0 0 0 1 1 1 0 1 1 1 0 1 0 1 1 1 2 0 1 0 1 0 1 0 1 1 1 0 0 0 0 1 1 1 0 0 2 0 2 0 0 0 2 0 2 2 2 2 2 1 0 0 2 0 0 0 0 1 1 1 0 0 1 1 1 1 0 1 1 0 0 0 0 0 1 1 0 1 0 0 1 1 0 1 1 0 2 0 2 1 0 0 1 0 0 1 2 0 0 1 1 2 2 0 0 0 0 2 0 2 0 0 0 1 0 1 0 1 0 1 0 2 0 2 2 0 1 0 0 1 0 2 1 0 1 0 0 0 0 0 0 0 0 2 1 2 1 0 2 2 2 1 1 2 1 0 0 1 1 0 2 0 0 1 2 2 0 0 1 2 1 0 1 2 1 1 0 2 0 2 2 0 0 2 1 0 0 2 0 1 1 0 1 1 0 0 0 1 0 0 0 0 1 0 0 1 0 0 1 1 2 0 1 2 1 0 0 0 1 1 0 1 0 0 0 1 0 0 0
136 0 1 0 0 0 0 2 2 1 0 0 1 1 1 0 0 0 2 0 1 0 1 0 0 0 0 2 2 2 1 2 2 1 2 0 2 1 0 2 2 0 0 0 1 0 0 0 0 1 1 0 2 2 0 1 1 0 0 1 1 0 0 1 0 0 1 0 1 1 0 0 2 2 1 2 2 0 2 1 0 0 0 1 1 0 0 0 2 2 0 0 0 1 1 1 0 1 1 0 0 0 0 2 0 0 2 2 2 2 0 0 2 2 1 2 1 0 0 0 2 0 1 1 1 0 0 2 2 2 0 0 0 0 0 0 0 0 0 2 0 0 0 0 0 0 0 0 1 1 0 0 0 1 0 0 0 0 0 2 1 1 1 2 1 1 1 1 1 0 0 1 0 2 2 0 2 0 0 0 0 0 0 1 1 1 1 1 1 0 1 0 2 2 2 0 2 2 1 0 0 0 1 2 2 0 0 1 0 0 1 1 1 0 1 1 0 2 0 0 0 0 1 2 0 2 2 0 0 0 0 0 0 1 1 0 0 2 1 1 0 2 2 2 2 0 0 1 1 0 0 0 0 0 0 1 0 1 0 0 0 0 0 0 0 0 0 0 2 1 1 1 1 0 0 0 0 0 2 0 0 2 0 1 2 1 1 1 0 2 0 0 1 0 2 0 1 0 0 1 0 0 2 0 1 1 0 0 1 0 0 2 0 2 1 0 1 0 1 0 0 2 2 2 0 0 0 1 0 0 0 2 0 0 0 0 0 0 0 2 1 1 1 0 1 0 0 0 0 0 0 1 2 2 1 1 1 0 0 2 2 0 0 0 0 0 1 2 2 0 2 0 0 2 1 1 0 0 1 1 0 0 1 0 1 2 0 0 0 0 0 0 0 0 2 1 1 1 0 0 0 0 2 2 0 1 0 2 0 2 0 1 0 0 0 0 0 1 0 0 0 1 0 1 0 2 1 1 2 0 0 1 0 0 0 2 0 2 0 0 2 0 0 0 0 1 0 0 0 0 0 0 1 2 1 1 1 2 0 1 1 0 0 0 0 1 1 1 1 0 1 0 2 2 2 0 1 0 1 0 0 2 2 2 2 0 2 0 2 0 0 0 0 2 0 1 1 2 2 2 0 2 0 2 0 2 1 0 0 0 0 0 0 0 1 1 0 0 2 1 2 1 1 1 0 1 1 1 1 1 1 1 0 0 0 0 0 1 1 1 1 1 0 0 0 0 0 1 2 0 0 0 0 0 2 0 2 1 0 1 1 0 0 0 0 0 2 0 1 1 0 1 1 0 1 0 2 2 2 2 2 0 1 0 2 0 0 0 0 0 1 0 2 0 2 0 2 1 1 0 2 1 0 0 1 1 1 0 0 2 0 0 0 0 0 0 1 0 0 1 0 1 0 0 0 0 2 2 0 0 1 0 1 2 0 1 2 0 2 2 0 0 0 2 2 0 1 0 0 2 0 2 1 0 1 1 0 1 1 0 0 0 2 2 0 2 1 2 0 1 1 1 0 1 0 1 1 1 1 1 2 0 1 1 0 0 0 2 1 0 0 0 0 0 1 0 1 0 0 1 0 1 1 1 0 1 1 0 0 1 1 1 0 0 0 0 0 0 0 0 0 0 0 1 0 0 0 0 1 1 2 2 1 0 0 0 0 0 2 2 1 0 0 0 0 0 0 0 0 0 0 0 0 1 0 0 1 0 1 0 0 0 2 1 0 0 0 2 0 0 0 0 0 1 0 0 1 1 1 0 0 1 0 0 0 2 0 2 2 2 0 0 2 0 1 0 0 0 0 1 1 1 0 0 1 0 1 0 0 2 0 0 2 2 2 1 0 0 1 1 0 1 1 0 2 1 1 0 0 0 1 1 0 0 0 1 0 0 0 0 0 0 0 0 0 0 0 0 0 0 2 0 0 2 0 0 1 0 0 0 2 2 0 0 0 0 0 0 1 1 0 0 2 0 2 1 0 1 0 1 2 0 2 0 0 1 0 0 1 1 0 0 1 1 0 0 0 2 1 0 1 0 2 0 2 0 1 1 0 0 0 0 0 0 1 1 1 2 2 2 0 2 2 2 1 1 2 1 0 0 2 1 0 1 0 0 0 1 1 0 0 0 2 1 1 1 1 0 1 0 2 0 1 1 1 0 1 0 0 1 1 1 0 1 0 2 2 0 1 1 0 1 0 0 0 1 0 0 2 0 0 2 0 0 0 0 0 2 0 0 0 2 0 0 1 0 0 0 1 0 0 0
137 0 0 0 0 0 0 2 2 1 0 1 0 0 0 0 0 1 1 1 1 0 1 0 0 0 0 2 2 2 1 2 1 0 2 2 2 0 1 0 0 0 0 1 0 1 1 0 0 1 1 0 1 1 1 2 0 0 0 0 1 0 1 0 0 0 2 0 0 1 2 1 2 2 1 2 2 0 2 1 0 0 0 1 1 0 0 0 2 2 0 1 1 0 1 2 0 1 0 1 1 0 0 0 2 1 2 2 0 0 1 1 1 2 2 2 2 0 1 0 1 0 1 1 0 0 0 1 1 1 1 1 1 1 0 0 2 0 0 1 0 0 0 0 0 0 1 0 1 1 0 0 0 1 0 1 1 0 0 1 0 2 1 2 1 2 2 0 2 0 0 2 1 2 2 2 1 1 0 1 1 1 0 2 0 0 2 1 0 0 1 1 2 0 2 0 1 2 0 0 0 0 0 0 2 0 2 0 1 0 0 1 1 0 0 2 0 1 0 0 0 0 1 2 0 1 1 1 1 0 0 1 0 0 2 0 0 2 1 1 0 1 2 2 2 0 0 0 2 0 0 0 0 0 1 1 1 1 0 0 0 0 0 0 0 0 0 2 2 0 1 2 0 0 0 0 0 1 2 0 1 2 0 0 0 0 0 2 0 2 2 0 0 0 2 0 2 0 0 0 0 2 2 0 0 0 1 0 0 0 0 1 0 2 0 1 1 0 0 0 1 2 1 1 1 0 1 1 1 1 0 2 0 0 0 0 0 1 0 1 1 1 2 1 0 0 0 0 2 2 0 0 1 1 0 1 1 0 0 0 1 0 1 0 0 0 1 1 1 0 2 0 1 1 1 0 0 1 1 1 0 0 0 0 0 1 1 1 1 0 0 0 1 0 2 2 2 0 0 0 0 0 1 1 0 0 1 1 0 2 1 1 0 0 2 2 0 0 0 0 0 0 0 0 0 1 0 0 1 0 1 0 0 0 0 1 0 0 0 0 1 1 1 2 1 2 1 0 0 0 0 1 1 2 2 1 2 2 2 2 1 0 0 0 0 0 1 2 2 1 1 0 1 1 0 0 0 0 0 1 1 1 1 1 1 0 1 1 0 1 1 1 1 2 0 0 1 2 2 2 1 2 2 0 2 0 2 0 0 0 1 0 1 0 1 0 0 0 1 1 1 1 0 1 0 1 1 0 0 2 0 2 1 1 1 0 2 0 1 1 0 1 0 2 0 1 0 2 2 0 0 0 2 0 2 0 0 0 0 1 1 0 0 1 0 0 1 0 1 1 0 0 0 0 0 0 1 1 1 1 1 1 1 0 0 0 0 1 0 1 0 1 0 0 0 0 0 1 1 0 1 2 0 1 1 1 1 0 0 1 0 0 0 1 1 1 0 0 0 0 1 2 0 0 0 0 1 0 0 0 1 0 1 2 0 0 1 1 2 2 1 1 0 2 2 0 0 0 1 2 1 2 0 2 0 2 0 1 1 0 0 0 1 1 1 1 0 2 1 0 1 0 0 0 0 0 2 0 0 0 0 1 2 0 1 2 0 0 0 0 0 0 0 1 1 0 2 0 0 1 0 1 0 0 1 2 2 1 1 0 1 1 0 2 0 1 0 0 0 0 0 0 0 0 1 0 0 1 0 0 2 2 0 1 0 1 1 0 0 0 0 0 0 0 1 0 1 0 0 0 0 0 0 0 0 1 1 0 0 0 0 0 1 2 0 1 1 0 0 2 0 0 0 1 0 0 0 2 2 0 0 1 1 0 0 2 0 2 1 1 1 1 1 1 1 1 1 1 0 1 1 1 0 0 1 1 0 0 1 2 0 0 2 2 2 2 0 1 1 2 2 1 1 0 2 1 1 0 0 1 0 0 1 0 0 0 0 0 0 0 0 0 1 0 0 1 1 1 1 0 1 0 0 1 1 0 2 0 0 0 0 1 2 0 0 0 1 0 0 1 0 0 1 0 2 2 0 1 1 2 1 0 0 0 0 0 2 0 0 1 1 0 0 1 1 0 1 1 1 0 0 1 1 0 2 1 1 0 0 1 0 0 1 1 1 0 1 1 1 0 0 1 2 2 0 1 2 1 1 2 2 0 0 1 0 0 0 1 1 0 0 0 2 1 1 2 2 0 0 0 2 0 2 0 1 0 1 0 0 0 0 0 0 0 0 0 0 0 0 0 1 0 0 0 0 1 0 0 2 1 0 1 0 0 1 0 1 0 1 0 0 0 0 0 2 0 0 0 2 0 0 0
138 0 0 0 0 0 0 1 2 2 0 0 0 2 1 0 1 1 1 1 1 1 0 0 0 1 0 1 1 2 1 0 1 1 1 1 1 2 1 0 0 0 0 1 0 0 1 0 0 0 0 0 0 0 2 1 1 0 0 0 0 0 1 1 0 0 1 0 0 1 1 1 2 2 2 2 2 0 1 0 2 0 0 0 1 0 0 0 2 2 0 1 0 0 0 1 0 0 0 0 0 0 0 1 1 1 2 1 1 0 1 2 0 1 0 2 0 0 0 0 1 1 1 1 0 1 0 1 2 1 0 0 0 0 0 0 0 0 0 0 0 0 0 0 0 1 0 0 0 0 0 1 0 0 0 2 0 1 0 2 1 1 2 2 0 2 1 0 1 1 1 0 0 2 0 0 2 0 0 0 0 0 0 1 0 0 1 1 1 0 2 0 1 0 2 2 1 1 0 0 0 0 0 2 2 0 0 1 1 0 1 1 0 0 0 2 0 0 1 1 1 1 0 1 0 1 1 0 0 0 0 0 0 0 1 0 0 2 0 0 0 0 1 1 2 1 1 0 2 0 0 0 0 0 0 2 2 1 0 0 0 0 0 0 2 0 0 0 2 0 1 1 1 1 0 0 0 0 2 0 0 1 0 1 1 1 0 1 0 2 2 1 0 0 1 0 0 2 0 1 1 0 2 0 1 0 1 1 0 0 0 1 0 1 1 0 1 0 1 0 0 2 0 1 1 0 1 1 0 0 0 2 0 0 0 0 0 1 0 1 0 1 2 0 0 0 0 0 2 1 1 0 1 1 0 0 0 0 0 1 1 0 1 0 1 1 0 0 0 0 2 0 1 2 1 1 0 0 1 1 1 1 1 0 1 1 1 0 0 0 0 0 0 0 2 0 0 0 1 1 1 1 0 1 0 0 1 0 0 1 0 0 0 0 2 0 0 0 0 0 0 2 0 1 0 1 0 0 1 0 1 0 0 0 0 0 2 2 0 0 0 1 0 0 1 1 1 0 0 0 0 1 1 1 1 1 1 1 1 1 1 0 0 0 0 1 1 1 1 0 1 0 2 2 1 1 1 1 1 1 0 2 2 2 1 1 1 1 1 0 0 0 0 1 0 1 1 1 1 2 1 2 2 1 1 0 1 0 0 2 0 0 0 0 0 1 0 2 0 2 2 1 0 2 0 1 1 0 0 2 0 2 1 1 1 1 1 1 2 0 1 2 0 2 1 1 0 1 2 0 0 0 0 1 2 0 0 0 0 0 0 0 0 0 1 1 1 0 1 1 0 2 0 0 0 0 0 2 2 2 2 0 0 0 0 0 0 0 0 0 0 0 0 1 1 1 1 0 0 0 0 2 0 0 1 2 1 0 0 0 0 0 0 2 0 2 0 0 0 1 0 0 0 1 0 0 1 2 0 0 1 0 0 2 0 1 2 0 2 1 0 2 1 1 1 0 2 0 1 1 0 1 0 1 2 2 1 2 2 0 0 0 1 1 0 1 0 2 1 0 1 0 0 0 0 0 2 0 0 0 1 0 2 1 1 1 1 2 1 0 0 1 1 1 0 0 0 0 0 1 0 1 1 2 1 2 0 2 0 0 1 1 0 1 0 2 1 0 0 0 0 1 1 2 0 1 0 1 0 0 1 1 0 1 0 1 1 0 1 2 1 1 0 0 0 0 0 0 0 0 0 0 0 0 0 0 0 0 0 0 0 0 1 1 0 1 1 1 0 0 0 0 0 0 0 1 1 2 2 0 2 2 2 0 0 2 0 2 1 1 1 1 1 1 1 1 1 0 0 0 0 1 0 0 0 0 2 1 0 1 0 0 0 0 0 2 0 1 1 2 2 1 0 0 1 1 0 0 0 1 1 1 0 0 0 0 0 1 1 0 1 1 0 0 1 1 1 1 0 0 2 0 0 2 0 0 0 2 0 0 0 0 1 0 0 1 0 0 2 1 1 0 1 0 0 0 0 2 1 1 1 1 2 0 0 0 1 0 1 0 1 0 1 0 2 0 2 1 2 0 0 2 1 0 2 1 0 0 1 1 1 0 0 0 0 0 2 0 1 0 0 1 1 0 1 1 1 1 1 1 2 0 1 2 1 0 0 0 1 1 0 0 1 1 0 1 0 0 0 0 2 0 1 2 1 0 1 0 0 0 2 0 1 0 0 0 0 0 0 0 1 0 0 1 0 0 0 0 1 0 0 1 0 0 0 0 0 0 0 0 0 0 0 1 0 0 0 0 0 0 1 1
139 0 0 0 0 0 0 1 1 0 1 1 0 0 0 0 0 0 0 1 1 1 1 1 1 1 1 2 2 2 1 1 2 2 0 0 0 1 0 1 1 0 0 0 0 1 1 0 0 2 2 0 0 1 1 1 0 0 0 1 0 0 0 0 0 0 2 0 0 0 0 0 2 2 1 2 2 0 1 0 1 0 0 0 1 0 0 2 2 2 2 1 1 1 1 0 0 1 0 1 1 0 0 0 2 2 2 1 0 0 0 0 0 2 0 2 0 0 0 0 2 0 1 1 0 0 0 0 0 0 1 1 0 0 0 0 0 0 0 1 1 0 1 0 0 0 1 0 0 0 0 0 0 1 0 0 0 2 0 0 1 1 1 2 0 1 1 0 1 1 0 1 1 2 1 1 1 1 0 1 0 1 0 0 0 0 0 2 0 1 0 2 1 0 1 2 0 2 0 0 0 0 0 2 2 0 0 0 2 0 1 1 2 0 0 2 2 0 2 2 0 0 0 1 0 0 1 1 1 1 0 0 0 0 1 0 0 2 0 0 0 1 2 1 2 1 1 0 1 1 1 1 0 0 1 2 1 2 1 1 1 0 0 0 0 0 1 0 1 0 1 2 1 1 0 0 0 1 2 0 2 1 0 2 1 0 0 2 0 2 2 2 0 1 2 0 1 0 0 1 0 1 1 1 1 0 0 0 0 0 0 0 0 1 0 0 2 0 1 1 0 2 1 2 1 0 1 2 1 1 0 0 0 0 0 0 0 0 0 0 0 1 2 0 0 0 1 0 2 1 1 0 2 2 0 2 2 0 0 2 2 0 1 0 0 0 1 1 1 0 1 1 2 1 1 1 0 1 0 2 0 1 2 0 0 1 1 0 0 0 0 0 0 0 1 0 0 1 0 0 0 0 1 1 0 0 1 1 0 1 0 0 1 1 1 0 0 0 0 0 0 0 0 1 0 2 1 1 2 1 0 2 1 1 1 1 0 0 2 2 2 1 0 1 0 0 0 0 1 1 1 0 1 2 1 1 1 2 0 1 1 0 1 1 1 2 0 1 1 1 2 1 2 2 0 0 0 0 0 1 1 1 0 0 0 1 0 1 1 0 1 0 0 2 1 0 1 2 2 1 0 1 2 0 2 1 1 0 1 0 2 0 1 1 0 2 1 0 0 0 1 2 0 2 0 1 1 0 0 2 0 0 2 1 2 0 1 1 1 2 0 0 1 0 0 0 0 0 0 0 0 0 0 0 1 1 0 0 0 1 1 0 1 1 0 0 1 0 2 2 0 1 0 0 0 0 1 1 1 1 2 0 1 0 1 0 0 2 0 2 0 0 0 0 0 0 2 0 0 0 0 2 0 0 0 1 1 0 0 2 0 0 0 0 0 0 1 0 0 0 0 0 0 0 0 0 2 2 0 0 0 0 1 2 0 0 2 0 1 0 0 0 0 2 1 0 2 0 0 0 0 2 1 1 2 1 0 2 2 1 1 0 2 1 1 1 0 2 0 1 0 1 0 0 0 2 0 0 0 0 1 0 2 0 0 2 0 0 0 0 0 0 0 0 0 0 1 1 0 2 0 1 0 0 2 2 2 2 0 0 0 0 0 1 0 0 0 0 1 0 0 0 0 1 1 0 0 0 0 0 0 1 0 0 0 0 0 0 1 1 0 0 0 1 1 1 2 0 0 1 1 1 0 0 0 2 0 0 2 1 0 0 1 1 1 1 1 0 0 2 2 0 0 1 1 1 2 1 1 1 1 1 0 1 1 1 0 2 2 0 2 0 1 1 1 1 1 0 0 1 0 1 0 0 1 1 1 0 0 2 2 2 1 1 1 2 0 2 2 2 2 2 1 0 1 1 1 0 0 0 0 0 0 0 0 1 0 1 0 0 0 0 0 0 0 0 0 2 2 0 0 0 0 2 0 1 1 1 0 0 0 2 0 0 0 1 0 0 1 2 0 0 1 0 1 1 0 1 1 1 1 1 1 0 0 0 1 0 0 1 1 0 1 0 2 0 2 2 1 1 0 1 1 0 2 1 1 1 0 1 0 0 1 1 1 1 2 0 2 0 0 2 1 1 1 1 0 1 1 0 2 0 0 2 0 0 1 0 0 0 0 0 1 0 0 0 1 0 0 1 2 0 2 1 0 0 1 0 0 0 0 1 1 0 1 1 1 0 0 0 1 0 0 0 0 1 0 1 1 1 0 1 1 1 0 1 2 0 0 0 0 0 0 0 1 0 0 0 1 0 1 0
140 0 0 1 0 0 0 2 2 0 0 1 1 0 0 0 0 1 1 1 1 1 0 1 0 0 2 2 2 2 1 0 2 1 1 0 1 1 0 0 0 0 0 1 0 1 1 0 0 1 1 0 0 1 1 2 0 0 1 1 1 0 0 0 1 2 2 1 0 1 1 2 2 2 0 2 2 0 2 0 1 0 0 0 1 0 1 1 2 2 0 2 0 1 0 2 1 0 1 0 0 0 1 0 1 0 2 2 0 0 0 1 0 2 0 2 0 0 2 0 0 0 1 1 0 1 0 2 2 2 2 2 0 1 0 0 0 0 1 0 1 0 0 0 0 0 1 0 0 0 0 1 0 0 0 0 0 0 0 0 0 2 1 2 1 2 0 1 1 0 0 1 0 2 1 0 2 0 0 0 0 0 0 1 1 1 1 0 0 0 2 0 2 1 2 2 2 1 0 0 0 0 0 1 2 0 1 0 1 0 1 1 2 0 0 2 0 1 1 0 1 1 0 1 0 0 0 0 0 0 0 0 1 1 1 1 0 2 0 0 0 0 2 2 2 0 0 0 2 0 0 0 1 0 0 2 1 1 0 1 0 1 0 1 1 0 0 0 2 0 0 1 0 0 1 1 0 0 2 0 1 1 0 1 2 2 0 1 0 2 1 1 1 0 2 0 0 1 0 0 0 1 1 1 0 0 0 0 0 0 0 2 0 1 0 0 2 0 0 0 1 2 0 2 0 0 0 1 2 1 0 0 1 2 0 0 0 1 0 0 0 0 1 0 0 0 2 0 2 2 0 0 0 0 0 0 0 0 0 1 2 1 1 0 1 1 1 1 1 0 2 0 1 2 0 1 0 0 1 1 1 1 1 0 0 0 0 0 0 0 0 0 1 0 2 1 1 0 1 0 0 0 0 2 2 0 0 0 0 2 0 1 0 1 1 0 0 0 0 0 0 1 0 1 0 2 1 1 1 0 0 2 1 1 1 1 0 1 0 1 2 1 0 0 1 2 0 0 1 0 0 0 0 0 0 0 0 0 0 0 2 0 1 0 0 1 1 1 1 1 2 1 1 1 1 1 0 1 1 0 0 2 1 1 0 1 0 0 0 1 1 1 1 1 0 0 1 2 2 2 0 2 2 0 2 1 2 0 0 1 1 0 0 0 1 1 0 1 1 2 2 0 0 1 0 1 1 0 0 2 0 1 0 0 0 0 2 2 1 1 1 1 0 1 0 1 1 1 1 0 0 0 0 1 1 1 0 1 1 1 0 0 0 1 0 0 1 1 1 0 0 1 2 0 2 0 2 1 1 1 2 1 1 0 1 0 0 1 1 0 1 0 0 0 0 0 0 0 0 0 0 2 0 0 1 1 0 0 0 0 1 0 0 0 0 0 0 0 0 0 1 0 0 0 0 1 1 1 0 0 1 0 0 0 0 1 2 0 2 2 1 2 0 1 0 0 2 1 0 1 0 1 1 1 0 2 0 2 2 0 0 0 1 1 0 0 0 2 1 0 0 1 0 1 0 0 1 1 1 1 1 0 2 1 0 1 1 2 0 0 2 0 2 0 1 0 2 0 0 2 0 1 1 0 1 2 2 1 0 0 0 0 0 1 0 1 0 1 1 1 0 0 0 2 0 0 0 0 0 0 0 0 0 0 0 0 0 0 0 0 0 0 1 0 1 1 2 0 0 0 0 0 0 0 0 2 0 0 0 0 0 0 1 1 0 0 1 0 0 2 0 0 0 1 1 1 2 2 2 0 1 1 0 0 0 2 0 2 0 2 0 2 1 1 0 1 1 1 1 2 0 0 0 0 0 0 1 1 1 1 0 0 1 1 1 1 1 1 1 1 1 1 0 1 2 1 1 0 0 1 1 1 1 0 0 1 0 1 1 1 0 1 2 0 0 2 2 0 0 1 1 0 0 2 0 0 0 0 0 1 0 1 1 0 0 2 0 0 0 1 0 0 1 0 1 0 0 1 1 1 1 1 2 0 0 0 0 1 0 2 0 0 0 0 2 1 1 2 0 0 0 1 0 0 2 0 0 0 2 1 1 0 0 0 1 1 1 1 2 0 0 2 2 2 0 1 1 2 2 2 2 0 0 2 0 0 1 2 2 0 0 0 0 0 0 0 1 1 0 0 2 0 1 1 1 0 1 0 0 2 0 2 0 0 1 1 2 0 0 0 2 0 0 0 0 1 0 1 1 1 0 1 1 1 0 1 1 0 0 0 0 0 0 0 1 0 0 0 0 0 1 1
141 0 0 0 0 0 0 1 2 2 0 1 0 1 1 0 0 1 1 1 1 1 0 0 0 0 1 2 2 2 1 1 1 1 0 0 0 0 0 0 0 0 0 1 1 1 2 1 0 1 1 0 0 0 2 0 2 0 0 0 1 1 0 0 0 0 1 0 0 0 0 1 1 1 0 1 1 0 1 0 2 0 1 1 1 0 0 0 2 2 0 0 0 0 1 1 0 0 0 0 0 0 0 1 0 0 2 1 1 0 1 2 0 1 0 1 0 0 1 0 1 0 0 0 0 0 0 2 2 2 0 0 0 0 0 0 0 1 1 0 1 1 0 0 0 0 0 0 1 1 1 1 0 0 0 0 0 0 0 0 1 1 1 2 1 2 1 0 1 1 0 2 1 1 1 1 0 1 0 0 0 2 1 2 1 0 2 1 0 0 2 1 1 0 2 2 1 2 0 1 1 1 0 0 2 0 1 0 1 0 1 1 2 0 0 2 0 1 2 1 1 1 0 1 1 0 2 0 0 0 0 0 0 0 2 0 0 2 0 0 0 0 2 0 0 0 0 0 2 0 0 0 0 0 1 2 1 2 1 2 1 1 0 0 1 0 0 0 0 0 0 2 0 0 0 0 0 1 2 0 1 0 0 2 1 1 0 1 0 2 1 1 0 0 2 0 1 1 0 0 0 0 2 0 1 0 0 0 0 0 0 1 0 0 2 0 1 1 0 0 1 2 2 1 0 0 0 1 1 1 0 1 0 1 0 0 0 2 0 0 0 0 1 0 1 0 0 0 1 1 0 1 2 2 2 0 0 0 0 2 2 0 1 1 1 0 1 1 1 0 2 0 0 2 0 1 0 1 0 2 2 1 0 0 0 0 1 0 0 0 0 0 1 0 1 0 2 1 2 1 2 2 1 2 0 0 0 2 0 1 0 0 0 0 1 0 1 0 0 0 0 0 0 1 0 1 0 0 1 1 0 1 0 0 0 0 1 0 0 1 1 0 0 0 1 1 0 0 0 0 0 0 1 2 1 1 1 2 1 2 0 0 0 0 0 2 0 1 1 0 1 0 1 1 1 0 0 0 0 0 1 1 2 2 1 0 1 2 0 2 0 0 1 1 0 1 2 1 1 2 0 2 2 0 2 0 2 1 0 0 0 0 0 0 0 1 0 0 1 1 1 1 0 2 1 0 0 1 1 1 1 1 1 1 2 0 0 1 1 1 0 1 0 1 0 0 0 1 1 0 0 0 0 0 2 0 0 0 0 0 0 0 0 0 0 0 1 0 2 0 0 0 1 0 1 0 1 2 2 2 2 0 1 0 1 0 0 1 0 1 0 1 0 1 1 1 1 0 0 0 1 2 0 0 0 2 0 0 0 2 2 0 0 0 0 0 1 0 0 0 0 0 0 1 0 0 0 2 0 0 1 0 1 2 0 1 2 2 2 1 0 0 0 0 1 0 2 1 0 1 1 1 1 1 1 1 0 1 1 0 0 0 1 0 2 0 1 2 1 0 1 0 0 0 1 0 2 0 0 0 2 0 2 1 2 2 0 1 1 0 0 0 1 0 0 0 0 0 0 1 0 1 0 0 1 2 2 1 1 0 0 0 0 2 0 0 0 0 0 0 0 0 2 2 0 2 0 0 1 1 2 2 0 1 0 1 1 0 1 1 1 0 0 0 1 0 1 1 0 2 2 1 0 0 0 2 1 0 0 0 0 1 1 2 0 1 1 1 0 1 0 1 0 0 0 0 1 0 0 1 1 2 0 1 1 1 0 2 1 1 1 1 1 1 1 1 0 1 0 1 1 1 0 0 1 0 0 1 0 0 0 0 2 2 2 2 0 1 1 1 1 1 1 0 1 1 0 0 0 1 0 0 1 0 0 0 0 1 1 0 1 1 1 0 1 1 1 1 1 0 1 0 0 1 1 0 0 0 0 1 0 2 0 0 0 0 0 0 2 0 1 0 1 0 1 0 0 2 1 1 1 1 2 0 0 0 0 1 0 2 1 0 0 1 2 0 2 2 0 2 0 0 2 1 2 1 1 1 1 0 0 0 0 0 1 0 2 1 1 1 0 1 0 1 1 1 1 1 0 0 2 0 0 1 0 0 1 2 2 0 0 1 2 1 0 1 2 0 0 0 2 0 0 1 1 0 2 1 0 0 1 1 0 2 0 2 2 0 0 0 1 0 1 0 0 1 0 0 1 1 1 1 1 1 0 1 1 0 0 1 1 1 0 1 1 0 0 0 0 0 2 2
142 1 0 0 0 0 0 1 2 2 0 0 1 2 1 0 0 1 1 2 0 1 1 0 0 0 0 1 1 1 1 0 1 1 1 0 2 1 0 0 0 0 0 1 0 1 0 0 0 0 0 0 0 0 1 2 0 0 0 1 1 0 0 2 0 0 1 0 1 1 0 0 2 2 1 2 2 0 2 1 1 0 0 0 0 1 0 0 2 2 0 0 1 0 0 1 0 1 0 1 1 0 1 0 0 0 2 0 2 0 0 2 2 2 2 2 1 0 0 0 0 0 2 2 0 1 0 2 2 2 0 0 0 1 2 1 1 0 0 1 1 0 0 0 0 0 1 0 0 0 0 2 0 1 0 0 0 2 0 1 0 1 1 1 0 0 0 0 0 2 2 0 0 2 0 0 1 0 0 0 0 0 1 2 1 0 2 1 0 0 0 0 2 2 2 2 1 2 0 0 0 0 0 1 2 0 1 0 1 0 2 1 2 0 0 2 0 1 1 1 0 0 0 1 0 0 1 1 1 0 1 0 0 0 2 0 0 2 0 0 0 0 1 1 2 1 1 1 0 0 0 0 0 0 0 0 0 1 0 0 0 0 0 0 2 0 0 0 2 0 0 0 2 2 1 1 0 0 2 0 0 0 2 2 1 0 1 0 0 1 1 0 0 0 1 0 1 0 1 1 0 1 1 1 0 0 0 0 0 0 0 1 0 2 1 0 1 1 0 0 0 2 1 1 1 0 1 1 2 1 0 1 0 0 0 0 0 2 1 1 0 2 1 0 2 0 0 0 2 1 0 0 2 2 1 1 1 0 0 1 0 0 1 0 1 1 0 2 2 0 2 0 0 1 1 0 0 1 0 2 0 2 1 0 0 1 0 2 2 1 1 1 0 0 2 1 1 1 1 1 1 1 0 0 0 0 2 0 0 1 0 0 0 0 0 0 1 0 0 0 0 0 2 0 1 2 2 0 1 0 1 0 0 1 1 0 0 1 0 0 2 0 0 0 0 1 0 1 1 0 0 0 0 0 0 0 0 0 0 0 2 0 0 0 0 1 1 2 2 0 0 0 1 1 1 0 1 0 0 1 0 1 1 1 0 1 0 1 1 0 0 0 1 1 1 1 1 1 1 2 1 2 1 1 1 1 2 0 0 0 0 0 0 0 1 1 0 0 0 1 1 1 0 2 0 0 0 0 0 2 0 0 2 1 2 0 1 1 2 0 1 2 0 2 2 0 0 1 1 0 0 0 0 0 2 0 0 0 0 1 1 0 1 0 1 1 0 1 2 0 1 1 1 0 0 1 2 1 1 1 1 0 2 0 2 1 1 1 1 1 1 0 0 1 1 0 1 0 1 0 1 2 0 1 1 2 0 1 0 2 0 0 0 2 2 2 0 0 0 0 0 0 0 1 0 0 1 1 0 0 0 0 0 2 0 1 2 0 2 1 0 2 0 1 2 0 2 0 1 2 1 2 2 0 2 1 0 2 1 0 0 0 1 0 2 2 0 2 0 0 0 0 0 1 0 0 2 0 1 1 1 1 2 0 1 2 1 1 1 0 0 1 1 0 0 0 1 0 0 0 0 0 1 0 1 2 2 2 0 0 1 1 0 1 1 1 1 1 1 0 0 0 0 2 0 0 0 0 0 0 1 1 0 0 0 0 0 0 0 1 1 1 0 0 0 1 1 1 0 1 1 1 1 0 1 1 0 0 0 0 0 0 1 1 0 1 1 0 0 2 0 0 0 2 2 0 1 0 0 2 2 2 2 0 0 1 1 1 0 2 0 2 1 1 0 0 1 1 1 1 0 1 0 0 1 0 2 1 0 1 1 1 0 0 1 1 0 2 1 2 2 1 0 2 2 2 2 0 0 0 2 2 1 0 0 0 0 2 2 0 1 1 1 0 1 1 1 0 0 0 2 0 0 2 0 0 0 0 0 0 0 1 0 0 0 0 1 0 2 1 0 1 2 0 2 2 0 2 0 0 1 1 1 0 0 1 0 0 0 1 2 0 0 0 1 0 1 2 0 0 0 2 2 0 2 0 1 1 1 2 1 0 1 1 1 0 1 1 2 0 0 2 2 1 1 1 1 1 0 0 2 0 1 1 2 2 2 0 1 1 1 2 2 0 0 0 1 2 0 0 2 0 1 0 1 0 1 1 0 0 1 0 1 0 2 2 2 1 0 0 1 0 0 0 0 1 0 0 0 0 0 0 1 1 0 0 0 2 0 1 1 0 0 1 0 0 0 0 1 0 0 0
143 0 0 1 0 0 0 1 0 2 0 1 0 0 0 0 0 1 2 0 0 0 1 0 0 0 1 1 2 2 1 2 0 0 1 0 2 2 1 1 1 0 0 0 0 0 0 0 0 0 0 0 1 1 1 1 0 0 0 0 1 1 0 1 1 1 0 0 0 0 0 0 2 2 2 2 2 0 2 1 0 0 0 0 1 0 0 0 1 2 0 0 1 0 0 0 0 1 0 1 1 0 0 1 0 0 2 1 2 1 0 1 0 1 0 2 0 0 0 0 2 0 0 0 0 0 0 0 0 0 0 0 0 1 2 1 1 0 0 0 1 0 1 0 0 0 0 0 1 1 1 1 0 0 1 0 0 1 0 1 1 1 2 2 0 1 1 0 0 2 2 1 1 1 1 1 0 1 0 1 0 2 0 2 2 2 1 0 0 0 1 2 2 1 2 1 2 2 0 0 0 0 0 2 2 0 0 0 1 0 1 1 0 0 0 2 0 1 2 1 1 1 2 2 0 2 2 1 1 1 1 2 0 0 2 0 0 2 0 0 0 0 2 2 1 0 0 1 1 1 1 1 0 1 0 1 2 1 0 0 0 0 0 0 0 0 0 0 1 0 0 1 2 2 1 1 0 1 2 0 1 1 0 2 2 1 0 2 0 2 2 1 0 0 2 0 0 1 0 0 0 0 2 0 1 0 0 0 1 0 1 1 0 1 0 0 2 1 1 0 0 2 0 1 0 0 1 1 1 0 0 2 0 0 0 0 0 0 0 0 1 1 2 0 0 0 1 0 1 2 0 0 2 2 2 0 0 0 0 0 1 1 2 0 1 0 0 2 2 0 1 1 1 2 0 0 0 0 1 1 1 1 0 0 0 0 0 0 0 0 0 0 1 0 1 0 1 1 0 0 0 0 0 0 0 0 2 0 0 2 1 2 0 0 0 0 0 0 0 0 0 0 0 1 1 1 0 1 2 0 1 1 1 1 1 1 0 1 0 0 1 1 0 0 0 1 0 0 0 0 0 1 1 2 1 0 1 1 1 1 2 0 1 1 0 1 1 1 1 0 0 0 2 2 0 1 0 1 1 0 1 2 1 1 0 1 0 0 0 1 0 0 1 0 0 0 1 0 0 2 2 2 1 2 0 1 1 0 0 1 0 0 0 0 2 0 0 0 0 2 2 0 1 2 1 1 0 1 1 1 1 0 0 0 0 0 1 1 0 1 2 1 0 2 1 0 1 1 1 0 0 0 0 0 0 2 0 0 1 1 0 1 0 0 0 0 0 0 0 1 0 0 0 0 0 0 1 0 2 0 2 0 0 0 0 0 0 0 0 0 1 1 2 0 2 1 0 0 0 0 1 2 0 0 0 1 1 0 0 1 0 0 0 1 0 0 0 0 0 1 0 1 0 1 0 0 1 1 0 0 0 0 0 2 0 0 2 2 1 1 0 0 0 1 2 0 1 0 1 1 0 1 1 0 1 1 0 2 1 0 0 0 2 1 1 1 1 2 1 0 1 0 0 0 0 0 2 0 0 0 1 0 2 1 1 1 1 2 0 2 0 2 1 1 1 0 2 0 0 2 1 1 1 1 0 2 1 1 0 0 0 0 0 2 0 1 0 2 2 0 0 0 1 2 0 2 0 0 0 0 1 1 0 0 0 0 0 0 0 1 0 1 0 0 0 1 1 0 0 1 1 1 0 1 1 1 0 0 1 0 0 0 0 1 0 1 1 1 0 1 0 0 0 1 1 1 1 1 1 0 1 2 1 0 0 2 0 1 1 2 0 1 1 0 0 0 0 1 1 0 0 0 0 0 1 0 1 0 0 1 0 0 1 1 1 2 0 1 0 0 0 0 0 1 1 1 0 0 0 1 0 0 1 0 0 0 0 1 1 0 0 0 0 0 0 0 0 2 1 0 1 0 0 2 0 0 0 0 1 0 0 0 1 0 0 0 1 0 1 1 0 0 0 0 2 2 0 0 1 1 2 0 2 0 0 0 0 0 1 1 0 0 1 1 2 2 1 2 0 0 0 1 1 0 1 2 0 1 0 0 0 0 0 1 1 1 1 1 2 1 0 2 2 1 1 1 2 0 0 0 2 1 0 0 0 0 0 0 1 1 0 0 2 0 0 0 1 1 0 2 2 0 1 1 0 0 1 0 0 0 1 0 1 0 0 0 0 0 1 1 1 0 0 0 0 1 0 0 2 0 0 2 0 0 1 0 1 0 2 0 0 1 0 1 1 0 0 2 1 0 2 1
144 1 0 0 0 0 0 0 0 2 0 0 0 0 0 0 0 0 1 0 1 0 1 0 0 1 0 1 1 1 1 0 1 1 2 0 2 0 0 0 0 0 0 1 0 0 0 0 0 0 0 0 0 0 2 2 0 0 0 0 1 1 0 2 0 0 1 0 0 1 1 1 2 2 0 2 1 0 2 0 0 0 0 0 2 0 0 1 2 2 1 1 0 1 0 1 0 2 0 2 1 0 1 0 1 1 2 2 0 0 0 2 0 2 0 2 1 0 1 0 1 0 1 1 0 1 1 1 2 1 0 0 1 1 0 0 1 0 0 0 1 0 0 0 0 0 0 0 0 0 0 0 0 0 1 0 0 2 0 1 1 1 1 2 1 1 0 0 0 1 1 0 0 2 1 0 1 0 0 0 0 0 0 1 1 1 1 2 1 0 1 1 0 1 1 2 1 2 0 0 0 0 1 1 2 0 0 0 1 0 1 1 2 0 0 2 0 1 1 0 1 1 0 1 1 0 2 0 0 1 0 0 0 0 2 0 0 2 0 0 0 0 2 1 1 0 0 0 1 1 1 1 0 0 1 2 2 2 1 2 2 0 0 0 1 0 0 1 2 0 0 1 0 1 0 0 1 1 1 0 2 1 0 2 2 1 0 2 0 2 2 0 0 0 1 0 0 1 0 0 0 0 2 0 1 0 0 0 0 0 0 1 0 1 0 0 2 0 1 0 1 2 1 1 0 0 1 2 1 1 0 1 1 1 0 0 0 2 0 1 0 1 2 2 1 0 0 0 2 1 1 0 2 2 1 1 1 0 0 1 1 0 1 0 0 0 1 2 2 0 2 0 1 2 0 2 0 0 0 2 0 0 1 0 0 0 0 0 0 0 0 0 0 0 2 1 1 1 0 0 0 0 0 2 1 0 0 1 0 2 0 0 0 0 1 0 1 0 1 0 1 1 0 2 1 2 1 0 1 0 2 0 1 1 1 1 1 2 0 0 2 1 1 1 1 2 1 0 1 0 0 0 0 1 1 0 1 2 1 2 1 0 1 1 0 1 1 1 1 0 1 0 2 2 1 0 0 0 0 0 1 2 1 1 0 1 0 1 1 0 0 0 1 2 0 1 1 1 1 2 1 2 1 1 1 1 2 1 0 1 0 0 0 0 1 1 0 2 0 2 2 0 0 2 1 0 0 0 0 2 0 0 0 0 0 0 1 0 1 1 0 1 0 1 1 2 1 1 1 0 0 0 0 0 2 0 0 1 0 1 0 0 0 1 0 0 1 2 1 0 1 1 0 0 0 0 0 0 2 0 2 0 1 0 0 0 0 2 0 1 0 1 0 0 0 1 0 0 0 0 0 2 0 1 2 2 0 0 0 0 0 0 0 2 1 2 0 0 2 1 0 1 0 1 0 0 1 0 0 0 2 0 0 0 0 1 1 1 2 1 0 1 0 0 1 0 2 0 0 1 1 1 1 1 0 2 0 2 1 1 1 0 2 0 2 0 0 2 1 0 1 0 0 1 0 1 1 0 0 0 0 1 2 1 0 1 2 1 0 0 0 0 0 0 0 1 1 0 0 2 1 1 0 1 1 1 0 1 1 0 0 0 0 2 1 2 1 0 0 0 0 2 1 2 0 0 0 0 1 1 2 2 1 0 0 0 2 0 2 2 1 0 0 1 1 0 1 0 0 0 0 0 0 0 0 1 0 0 0 0 0 0 1 1 0 0 0 0 0 2 1 1 0 2 2 0 2 0 0 1 2 2 0 1 0 1 0 2 1 2 0 1 1 0 0 0 0 1 1 2 1 1 0 0 0 0 1 2 0 0 0 0 2 2 2 2 0 2 1 2 2 1 1 1 2 1 1 0 0 0 1 1 1 1 1 0 0 0 1 0 0 0 0 0 0 0 0 0 0 0 2 0 0 1 1 0 1 0 1 0 0 1 2 0 0 1 0 0 1 1 0 0 1 0 2 1 0 1 1 1 1 0 1 0 0 0 1 0 1 1 0 0 1 0 2 0 2 2 0 0 0 2 1 0 2 2 1 0 1 1 1 0 1 1 2 1 1 0 0 0 0 0 1 1 0 1 1 0 0 0 1 0 0 1 1 0 0 1 1 0 0 0 2 1 1 0 1 2 0 1 2 0 2 0 1 0 0 0 0 0 2 0 1 0 0 0 0 0 0 0 0 0 0 0 0 2 0 1 1 1 0 1 1 1 0 0 2 1 0 0 0 2 0 0 0 1 0 0 0 0 1 0
145 1 0 1 0 0 0 2 2 0 1 2 0 0 0 0 0 2 2 1 1 1 0 0 0 1 2 2 2 1 1 2 2 1 0 0 1 2 0 2 2 0 0 2 0 1 1 0 0 2 2 0 1 1 1 1 1 1 1 0 1 1 0 1 0 0 1 0 1 1 0 1 1 1 1 1 2 0 2 0 1 0 0 1 2 0 0 0 1 2 0 1 1 0 0 1 0 0 0 0 0 0 0 1 1 1 2 1 1 0 0 1 1 2 0 2 0 0 0 0 2 0 2 2 0 2 0 0 1 0 1 1 0 0 0 0 0 0 0 0 1 0 1 0 1 0 0 0 1 1 0 0 0 0 0 1 0 0 0 1 1 1 1 2 0 0 1 0 0 2 1 0 1 0 1 1 2 1 0 1 0 2 0 2 1 1 1 2 1 1 1 1 2 0 2 2 1 1 0 1 1 2 0 2 2 0 0 0 2 0 1 2 1 0 0 2 0 0 1 0 1 1 1 2 0 0 0 1 0 0 0 1 0 0 2 0 0 2 1 1 0 1 2 1 1 0 0 1 1 0 0 0 1 0 0 2 1 1 1 1 1 0 0 0 1 0 0 2 2 0 0 1 1 1 0 0 1 1 1 0 1 2 2 2 2 0 1 1 0 2 1 1 0 0 2 0 2 1 0 1 0 1 1 1 1 0 1 0 2 0 2 2 0 1 1 1 2 0 0 0 0 2 1 1 1 0 1 1 0 0 0 0 0 0 0 0 0 1 0 1 0 0 1 0 0 0 0 0 1 1 0 1 2 2 2 0 0 0 0 1 1 0 1 0 0 2 0 1 1 0 2 0 1 2 0 1 0 0 0 2 0 1 0 0 0 0 0 0 0 0 0 0 0 0 2 0 0 0 0 0 0 0 1 2 0 1 0 1 0 1 0 0 0 0 0 0 1 0 0 0 0 0 1 1 1 2 0 2 2 0 0 1 0 0 0 1 1 0 0 0 2 0 0 0 2 2 1 0 0 1 0 0 2 2 2 2 2 2 2 2 1 0 1 0 0 2 1 1 1 0 1 0 2 2 0 0 1 1 1 0 1 1 0 0 0 0 0 0 1 2 0 0 0 1 1 2 0 2 2 2 0 2 0 2 0 1 2 0 0 1 0 1 0 0 2 0 0 0 2 2 2 0 1 2 0 1 1 0 0 2 0 1 0 0 0 0 1 1 1 1 0 1 0 0 0 1 1 1 1 0 0 0 0 1 2 0 0 0 0 0 0 0 1 0 1 1 0 0 0 0 0 1 1 0 1 0 1 1 1 1 1 1 2 0 1 0 0 1 0 1 0 0 1 0 1 0 0 1 1 0 1 1 0 0 0 2 2 0 0 2 1 0 0 0 0 1 0 0 0 1 1 2 0 0 0 0 2 1 0 0 1 0 1 1 0 1 2 0 1 1 0 1 0 2 2 0 1 0 0 1 0 1 1 1 2 2 0 2 2 0 0 0 1 2 0 1 1 2 1 0 1 0 0 1 0 0 2 0 0 0 2 0 1 0 0 1 0 0 0 1 0 1 0 1 0 0 2 0 0 1 0 2 0 1 2 2 1 1 0 0 1 1 0 1 0 1 0 1 1 0 0 1 1 2 0 1 1 0 0 0 1 0 0 0 0 0 0 0 0 1 0 1 0 0 0 1 1 1 0 1 1 1 0 0 0 0 0 0 1 1 0 0 2 2 0 1 1 0 1 2 0 0 0 0 0 0 1 1 1 1 1 1 2 0 0 0 2 2 2 2 0 0 1 0 0 0 0 0 0 1 1 1 0 1 0 0 1 0 2 2 0 0 2 2 2 2 0 1 1 1 1 1 1 0 1 0 0 0 0 0 0 0 2 0 0 0 0 0 0 0 0 0 0 1 0 0 1 0 0 1 1 0 0 2 0 0 0 0 0 0 0 1 1 0 0 0 2 0 1 2 0 0 1 0 1 0 0 1 0 0 1 1 2 0 0 0 0 0 0 1 0 0 0 0 2 0 2 2 0 0 1 1 2 0 1 1 1 0 1 1 0 0 0 0 2 2 0 1 2 0 1 1 1 1 0 2 1 2 1 2 2 0 0 2 0 0 0 0 1 1 0 1 2 0 0 1 1 1 0 2 2 0 1 1 1 0 2 0 0 0 2 0 0 0 1 0 1 0 1 1 1 0 0 0 0 2 0 0 1 0 0 2 0 0 0 1 1 1 0 1 1 1 0 0 0 0 0 0 1 0 0 0
146 0 0 0 0 0 0 1 1 2 0 0 0 0 0 0 0 1 1 0 1 0 1 0 0 0 0 1 2 2 1 2 2 2 1 0 2 2 0 1 1 0 1 2 0 1 0 0 0 0 0 0 0 0 2 2 0 1 1 0 1 0 0 1 0 0 1 1 0 0 0 1 2 2 2 2 1 0 2 0 1 0 0 0 2 1 0 1 1 2 1 1 1 0 1 1 0 0 0 1 0 2 0 1 1 1 2 1 1 1 0 0 0 2 0 2 0 0 0 0 0 1 1 1 0 0 0 1 1 1 0 0 0 0 1 0 2 0 0 0 2 0 0 0 0 1 1 1 1 0 1 1 0 1 0 0 0 1 0 0 1 2 0 1 0 0 0 1 0 1 0 2 0 1 1 0 2 0 0 0 0 1 0 2 2 2 1 2 0 1 0 2 1 0 1 1 2 1 0 1 1 2 1 0 1 0 1 1 0 0 2 1 2 0 0 2 1 0 1 0 1 1 1 2 0 2 2 1 1 1 1 1 0 1 0 0 0 2 1 1 0 0 2 1 1 0 0 0 2 0 0 0 0 0 0 1 1 2 0 0 0 0 0 0 0 1 0 1 1 1 0 2 0 0 0 0 0 1 1 0 1 1 1 1 2 0 1 0 0 1 0 0 0 0 2 0 2 0 0 1 0 2 1 1 0 1 0 0 0 0 0 1 0 1 1 0 1 1 0 0 0 2 1 2 1 0 1 1 0 0 0 1 0 0 0 0 0 2 0 0 0 0 2 0 0 0 1 0 2 0 0 0 2 2 2 0 0 0 0 1 2 1 0 1 0 0 0 2 2 0 0 2 1 2 0 2 0 0 1 1 2 0 0 0 1 0 0 0 0 1 1 1 0 0 2 0 0 0 1 1 1 1 1 2 1 0 0 2 0 1 0 0 0 0 0 0 0 0 1 0 1 1 0 2 2 2 2 1 2 1 0 2 0 0 0 0 1 1 0 0 2 0 0 0 1 1 0 0 0 0 0 0 1 2 1 1 1 1 0 0 2 0 0 0 0 2 0 2 2 1 1 1 1 1 1 1 0 0 0 1 0 2 2 2 2 0 1 2 0 0 0 0 1 1 1 0 1 1 1 1 1 1 2 0 2 0 2 0 1 2 1 0 1 0 2 0 0 0 2 2 2 0 1 2 1 1 1 0 0 2 0 1 1 1 1 0 2 0 2 0 1 2 0 2 1 0 0 2 2 0 0 0 0 0 1 1 0 1 1 0 0 0 2 0 1 1 0 1 1 0 1 1 1 0 1 0 2 0 0 0 1 2 1 0 1 0 0 0 0 0 0 1 0 1 2 0 0 0 0 0 0 2 0 0 2 2 0 0 0 2 0 0 0 1 0 1 0 0 0 0 0 0 0 0 0 0 1 1 0 0 0 0 0 0 0 1 2 0 1 0 0 2 0 1 2 0 2 1 0 2 1 1 2 0 1 2 0 2 2 0 0 0 1 1 0 1 0 2 1 0 1 0 0 0 1 0 2 1 1 1 2 0 1 0 0 1 1 2 0 1 1 1 1 0 0 0 0 1 0 1 0 1 1 1 1 2 1 2 0 0 0 0 0 1 0 1 0 1 1 0 0 0 1 2 1 1 1 0 0 0 1 1 0 0 0 0 1 0 1 2 0 0 0 0 1 1 2 2 0 1 1 1 0 0 0 2 0 1 0 1 0 1 2 0 0 1 1 0 0 2 0 0 1 0 0 1 0 0 0 2 2 2 0 0 0 2 0 2 0 2 0 2 2 0 1 0 0 1 1 1 1 2 0 1 0 0 2 0 0 2 0 1 1 1 1 2 0 1 0 1 1 0 0 0 2 1 0 0 1 0 2 1 2 0 0 0 0 1 1 0 0 0 0 1 0 0 1 0 0 0 2 0 0 2 0 0 0 0 0 1 0 2 0 0 0 1 1 0 1 1 0 0 2 1 2 2 0 0 2 2 2 0 0 0 0 0 0 0 0 0 2 0 0 0 2 0 2 2 0 0 0 2 2 0 2 0 1 1 0 0 0 0 1 1 1 0 1 1 1 1 0 1 2 1 1 1 0 2 0 1 1 0 0 1 0 0 0 2 2 0 0 0 0 0 1 1 2 1 1 0 1 0 2 0 0 0 0 0 0 1 1 1 0 0 0 0 0 0 0 0 0 1 0 0 0 0 0 0 0 0 0 0 0 0 0 0 0 0 0 1 0 1 0 0 0 0 0 0 1 0 2 1
147 0 1 0 0 0 1 2 2 1 0 1 1 1 1 0 0 1 2 2 0 1 0 0 0 1 0 2 2 2 1 1 2 1 2 0 1 2 1 1 0 2 0 0 0 0 0 0 0 0 0 0 0 1 1 1 0 0 0 0 1 1 0 0 0 0 1 0 0 0 0 0 2 2 1 2 2 0 0 0 2 0 0 0 2 1 0 0 1 2 0 0 1 0 1 2 0 0 0 0 0 0 2 0 0 0 2 2 0 0 2 2 0 2 0 2 0 0 1 0 1 0 0 0 0 0 0 1 2 2 0 0 0 0 1 0 1 0 0 1 1 0 1 0 0 0 0 0 0 0 1 2 0 1 0 0 0 0 0 2 2 0 0 2 0 2 0 0 1 1 0 1 1 1 1 1 2 1 0 1 0 1 1 2 1 0 2 1 0 0 0 1 0 0 1 1 1 2 0 1 1 1 0 1 2 0 1 2 0 0 0 2 2 0 0 2 1 0 1 1 1 1 0 2 0 0 0 1 0 0 0 1 0 0 1 0 0 2 0 0 0 1 2 1 1 0 0 1 1 0 0 0 0 0 0 1 0 2 1 2 1 1 0 0 0 0 0 1 2 0 0 0 0 0 0 0 2 2 1 0 1 2 0 1 2 1 1 0 0 1 0 0 0 0 1 0 0 1 0 1 0 1 2 0 2 0 2 0 0 1 0 1 0 1 1 0 2 1 0 0 0 1 1 1 1 0 1 1 1 1 0 2 0 0 0 0 0 0 0 0 0 0 1 0 0 0 1 0 1 0 0 1 1 1 0 1 1 0 0 1 1 0 2 0 0 1 0 2 2 0 2 0 0 2 0 0 0 0 1 1 0 1 0 1 1 1 1 0 0 0 0 0 1 0 1 0 1 0 0 0 0 0 1 2 1 1 0 1 0 2 0 1 0 0 0 0 0 1 0 0 0 1 0 1 1 2 1 0 2 1 1 0 0 0 0 1 0 2 0 0 1 1 0 0 2 2 0 0 0 0 0 0 0 2 0 0 1 1 1 0 2 0 0 1 0 1 1 1 1 1 2 1 2 2 0 2 0 1 1 0 2 1 1 1 1 0 1 0 1 1 0 0 0 0 0 0 2 2 2 0 0 2 2 0 2 1 2 0 0 2 0 0 0 1 0 2 1 0 2 1 1 1 1 2 1 0 0 1 0 2 0 1 2 1 1 0 2 0 0 0 1 2 0 1 0 1 1 1 1 0 0 0 0 0 2 0 0 1 0 0 0 0 0 0 0 0 1 2 2 0 2 0 2 0 0 1 2 2 2 2 2 0 1 0 0 1 1 1 0 1 0 0 1 0 1 0 0 1 1 0 1 1 1 1 1 1 1 0 0 1 0 0 0 0 0 0 1 0 0 1 0 0 0 0 0 0 2 1 0 0 2 0 0 1 0 2 2 1 1 0 1 2 0 0 2 0 2 0 0 1 0 1 1 1 2 2 0 2 2 0 0 0 1 1 1 1 0 2 0 0 0 0 0 1 0 0 2 0 1 1 1 2 2 0 0 1 1 0 0 0 0 0 0 1 0 0 2 0 0 1 0 1 0 0 1 2 2 2 0 1 1 1 0 2 0 0 0 1 1 1 0 0 0 2 0 0 1 0 0 0 1 1 0 0 0 0 1 0 1 2 1 1 0 0 1 0 1 0 0 0 0 0 0 0 0 1 0 0 0 0 0 0 2 2 0 1 1 0 0 2 1 0 1 0 0 0 1 1 0 0 0 1 1 1 1 1 0 1 1 2 0 1 0 2 0 2 0 1 0 1 1 2 0 0 0 0 1 1 0 1 1 1 1 1 2 1 1 2 2 2 2 2 1 1 2 1 1 0 0 0 0 0 0 1 0 1 0 0 1 1 0 1 0 0 0 0 0 2 1 0 1 0 0 2 0 0 1 0 0 0 0 2 0 0 0 0 0 0 0 1 0 0 2 0 2 2 0 1 1 1 2 0 2 0 0 0 0 0 0 1 1 0 0 0 2 0 2 2 0 1 0 1 0 0 2 1 0 1 0 0 0 0 0 0 1 1 1 0 0 0 0 0 1 1 1 1 1 1 0 0 2 1 2 2 2 2 2 1 1 0 0 0 2 1 1 1 1 0 0 0 1 1 1 2 1 0 1 1 1 1 1 1 0 2 0 2 2 0 1 1 0 0 1 0 1 0 0 0 1 0 0 1 1 1 0 0 0 1 0 1 1 0 1 0 2 0 0 0 0 0 1 1
148 1 0 0 0 0 1 2 2 2 0 1 1 1 1 0 0 2 0 0 2 0 0 0 0 1 0 1 1 2 0 1 0 0 2 0 2 0 0 1 1 0 0 0 1 0 1 1 0 0 0 0 2 2 0 2 0 0 0 1 0 1 0 1 1 2 2 0 0 0 0 1 2 2 2 2 1 0 1 1 1 0 0 1 1 0 0 0 1 2 0 0 1 1 1 2 0 1 0 1 1 0 1 0 1 1 2 1 1 0 0 1 0 0 2 2 1 0 1 0 1 0 2 2 0 2 0 1 1 1 0 0 0 0 1 0 1 0 1 0 0 0 0 0 0 0 0 0 0 0 0 1 0 1 1 0 0 1 0 2 2 0 2 2 1 2 2 1 0 1 1 0 0 1 1 0 2 1 0 1 0 1 0 0 0 0 0 2 0 2 0 2 1 1 1 1 2 1 0 2 2 2 0 0 2 0 2 0 1 0 2 1 2 1 0 2 0 0 1 1 0 1 0 2 1 0 1 1 1 1 0 0 0 0 1 1 1 2 0 0 0 0 1 0 0 0 0 0 2 0 0 0 0 0 0 1 0 2 0 0 0 0 0 0 2 0 1 1 2 0 0 0 1 1 0 0 1 0 1 0 0 0 0 1 2 0 1 0 0 2 2 2 1 0 2 0 1 1 1 2 0 0 2 0 2 1 1 1 1 0 1 2 0 0 2 0 2 0 0 0 2 2 1 1 0 0 0 1 1 1 0 0 0 0 0 1 0 1 0 1 0 0 2 0 0 0 0 0 2 0 0 0 1 1 0 1 1 0 0 1 1 0 1 0 0 2 0 0 0 0 2 0 0 2 0 0 0 0 1 1 1 1 0 0 1 2 1 0 0 1 0 0 1 0 2 1 1 0 0 0 0 0 0 2 0 0 0 0 0 2 0 0 0 0 0 0 1 0 0 0 0 0 1 0 0 1 0 0 0 0 0 0 0 2 2 0 0 0 1 2 1 0 0 1 1 1 0 1 0 0 0 1 1 1 1 1 1 1 1 1 2 0 0 0 0 1 1 2 2 1 1 1 1 1 1 0 1 0 0 2 2 2 1 1 1 1 1 1 1 0 0 0 1 1 0 1 2 2 2 1 1 2 2 0 2 1 2 1 0 0 1 0 0 1 0 1 0 0 1 1 1 1 0 2 0 0 0 0 0 2 0 2 2 1 2 0 1 0 1 2 0 0 0 1 1 0 0 2 2 0 0 0 0 0 1 1 1 0 0 1 1 0 0 1 0 1 0 1 0 0 0 0 1 0 1 0 1 1 1 1 1 1 0 0 0 0 0 2 1 2 0 1 0 1 1 0 1 0 0 0 0 2 0 0 2 2 0 0 0 1 0 0 0 0 0 1 0 0 1 0 0 0 0 0 0 0 2 1 0 0 0 0 0 2 0 1 2 0 2 2 1 1 0 0 1 0 2 0 0 1 0 0 1 1 1 1 0 2 1 1 1 0 1 0 2 2 0 2 1 0 1 0 0 0 1 1 1 1 1 1 1 1 2 2 1 1 1 1 0 0 1 0 0 1 0 0 2 1 0 1 1 0 0 1 1 2 1 0 1 0 0 0 0 0 0 2 0 1 1 0 0 0 0 2 0 0 0 1 0 0 1 1 0 0 0 0 0 0 1 1 0 0 0 0 1 0 1 0 0 0 0 0 0 0 0 1 0 0 1 1 0 0 0 0 0 0 0 1 0 1 0 0 1 2 2 2 1 1 1 1 1 1 2 0 0 1 1 2 1 2 0 1 1 0 1 0 0 1 1 1 0 1 0 0 1 0 1 1 0 2 0 0 1 1 1 2 0 2 2 2 2 2 1 1 1 2 1 1 0 0 1 1 1 1 0 0 0 1 1 1 0 1 0 0 0 0 0 0 0 0 2 0 0 1 0 0 0 0 0 0 0 2 0 0 0 2 0 0 0 2 0 0 1 0 1 2 0 1 1 1 1 1 1 0 0 1 0 0 1 0 1 0 0 1 2 0 2 1 0 0 0 2 2 0 1 1 1 2 1 1 0 0 0 0 2 1 2 0 2 0 0 2 1 1 1 2 0 1 0 0 2 1 0 1 0 0 0 2 2 0 0 2 1 0 0 0 1 2 0 0 1 0 2 0 0 0 0 1 0 0 2 0 0 0 0 0 0 0 0 0 0 0 0 0 0 2 0 0 2 0 0 2 0 1 0 0 1 0 0 1 1 0 0 0 0 1 0 0 0 0 0 0
149 0 0 0 0 0 0 0 0 2 0 0 0 1 0 0 1 2 0 0 2 0 0 0 0 0 0 1 2 1 0 2 2 2 0 0 1 2 1 1 1 0 0 2 0 1 1 1 1 0 0 0 1 1 1 0 1 0 0 0 0 1 1 1 0 0 1 0 0 0 0 0 2 2 2 2 2 0 2 0 2 0 0 0 2 0 0 1 2 2 1 1 0 0 0 0 0 2 2 0 0 0 0 2 0 0 2 2 0 0 2 2 0 2 0 2 0 1 0 0 2 1 1 1 0 1 0 0 2 0 0 0 0 0 0 0 0 0 0 1 1 0 0 0 0 0 0 0 0 0 0 0 0 1 0 0 0 0 0 1 1 1 1 2 1 2 2 1 0 1 1 1 1 2 2 1 1 1 0 1 0 1 1 2 1 0 2 2 1 0 2 0 2 2 2 1 1 2 0 0 0 0 0 2 2 0 0 0 1 0 1 1 1 0 0 2 0 1 1 0 0 0 0 1 0 0 1 0 0 0 0 0 1 1 2 1 1 2 0 0 0 0 2 2 2 0 0 0 1 1 1 1 0 1 1 1 2 0 0 0 0 0 0 0 0 0 0 0 2 0 0 2 1 1 0 0 0 0 1 0 0 1 0 0 0 0 1 1 0 2 1 0 0 0 2 0 2 1 1 1 1 0 2 0 0 0 0 0 0 0 0 0 0 2 0 1 1 0 0 0 0 1 1 1 0 0 0 1 0 0 0 2 1 1 0 0 0 1 0 0 0 0 2 0 0 0 0 0 1 1 0 0 2 2 1 1 1 0 0 1 1 0 1 0 1 1 0 2 2 0 2 0 0 2 0 1 0 0 1 1 1 1 1 1 0 1 1 0 0 0 0 0 0 0 1 1 1 0 0 0 1 1 0 1 1 0 1 0 0 2 0 0 1 1 2 0 0 0 0 1 1 1 1 2 2 2 1 0 1 1 0 1 0 1 1 0 0 0 0 0 1 0 0 0 0 1 0 0 0 0 0 0 0 2 1 0 1 1 1 1 2 0 0 0 0 1 1 2 2 2 2 2 0 0 2 0 2 0 0 0 1 1 2 2 0 2 0 2 0 0 0 0 2 2 1 0 1 0 0 2 2 2 2 0 2 0 2 0 0 2 0 0 0 2 0 2 1 1 0 1 1 1 0 2 1 0 0 0 0 2 0 1 2 1 2 0 0 0 1 1 0 1 0 1 1 0 0 1 1 0 0 0 0 0 1 1 0 1 0 0 0 0 1 0 1 1 1 1 0 0 0 1 0 0 0 0 1 0 0 0 1 2 2 0 2 1 1 2 1 2 0 0 0 1 1 1 1 1 1 0 0 2 1 0 1 1 1 0 0 2 0 0 0 0 0 0 0 0 0 1 1 0 0 0 0 0 2 1 0 0 1 0 1 2 0 0 2 0 2 2 0 0 0 2 2 0 2 0 0 0 0 2 2 0 2 2 0 2 2 0 0 0 0 1 0 0 0 2 0 0 1 0 0 0 0 1 1 0 1 1 0 1 1 0 1 1 0 0 0 0 0 1 0 0 0 0 1 0 0 1 0 1 0 0 0 1 2 2 0 0 0 0 0 1 0 1 0 2 2 0 0 0 2 2 0 2 0 0 2 1 1 1 0 0 0 0 0 0 1 1 0 0 0 1 1 0 1 1 0 0 0 0 0 0 1 1 1 0 1 0 0 0 1 2 0 1 1 1 0 1 0 0 0 1 1 1 1 1 2 0 0 1 1 0 0 1 1 1 0 2 0 2 1 0 1 0 0 0 0 1 1 1 0 0 1 0 1 1 1 1 0 0 2 2 2 2 0 2 2 2 1 2 0 0 2 1 0 0 0 0 1 1 0 0 0 0 0 1 1 0 0 0 0 0 0 0 0 0 0 0 2 0 0 2 0 0 0 0 1 1 0 1 0 0 0 1 1 0 2 1 2 0 1 1 2 2 0 2 0 0 1 1 1 0 0 1 0 0 0 2 0 0 0 0 2 0 2 1 0 0 1 1 2 1 1 1 0 0 0 1 1 0 0 0 0 0 2 1 2 1 0 2 2 1 1 0 2 1 1 1 2 0 0 2 0 0 0 0 0 0 0 0 2 1 1 2 1 1 0 0 2 0 2 1 1 0 1 1 0 0 2 0 1 0 0 0 0 0 0 0 1 0 0 2 0 0 0 0 1 0 0 2 1 2 0 1 1 1 1 1 1 1 0 1 1 0 1 1 1 0 1 1
150 1 0 0 0 0 0 1 1 1 0 0 0 0 0 0 0 2 1 1 1 1 1 0 0 1 1 0 1 1 0 1 0 0 2 0 2 2 0 1 1 0 0 0 1 1 1 1 0 1 1 0 0 1 1 1 0 0 0 1 0 0 0 2 0 1 1 2 0 0 0 1 1 1 0 1 1 0 2 0 2 0 1 1 1 0 0 0 0 1 0 0 0 0 0 0 0 1 0 1 1 0 0 0 2 0 1 2 0 0 2 2 0 1 0 1 0 0 1 0 1 0 2 2 1 1 0 0 1 0 0 0 0 0 0 0 0 0 0 2 1 0 1 0 0 0 0 0 0 0 0 0 0 2 0 0 0 1 0 2 2 1 2 2 1 1 1 1 1 0 0 1 0 1 1 0 2 1 0 1 0 1 1 2 1 0 2 2 2 0 2 0 0 0 0 1 1 1 0 1 1 1 0 1 2 0 1 0 1 0 2 0 1 0 0 2 0 0 2 1 0 0 1 2 0 1 1 0 0 0 0 1 0 1 1 1 1 2 0 1 0 1 2 2 2 0 0 0 2 0 0 0 0 0 0 0 1 2 0 1 0 1 0 0 1 0 0 0 2 2 0 1 0 0 0 0 1 1 2 0 1 2 1 2 2 1 0 0 0 2 2 1 1 0 2 0 1 1 0 2 0 1 2 0 0 0 1 1 0 0 0 2 0 1 1 0 1 0 1 0 0 1 1 0 0 0 0 2 0 0 0 1 0 0 0 1 0 1 0 1 1 1 2 0 1 1 0 0 2 2 0 0 1 2 1 1 1 0 0 0 0 0 2 0 2 0 0 2 2 0 1 1 1 1 1 1 0 1 0 2 0 1 0 0 0 0 0 1 1 0 0 0 1 0 1 0 1 1 0 0 0 0 0 2 1 0 0 0 0 2 1 1 0 0 1 0 0 1 0 0 0 1 0 1 1 2 1 2 2 0 0 1 0 2 2 1 0 2 0 0 1 2 1 1 0 2 0 0 0 1 0 0 1 1 1 1 1 1 1 1 0 0 1 1 0 0 2 1 2 0 1 0 2 2 0 1 0 0 0 0 1 2 0 0 0 0 0 1 1 1 0 0 0 1 0 2 0 0 0 2 2 2 1 1 1 1 1 0 1 0 2 0 1 0 2 0 0 0 1 2 2 0 2 2 2 0 0 0 0 2 0 1 1 1 1 0 1 1 1 1 1 1 0 0 0 0 0 1 1 0 0 0 0 0 0 2 0 2 0 0 0 0 1 1 1 1 0 1 1 0 1 0 0 0 0 1 1 1 1 1 2 0 1 0 1 0 0 2 0 2 0 2 0 0 0 0 0 1 1 0 1 1 1 1 2 2 0 0 0 1 1 0 0 0 0 0 0 0 1 0 1 2 0 0 0 0 2 1 0 0 1 0 0 0 0 2 2 0 2 1 0 0 0 0 1 0 2 0 0 0 0 2 1 0 1 2 0 1 1 0 0 0 1 0 1 0 0 2 1 0 1 0 0 0 1 1 1 1 2 2 1 1 2 0 0 1 1 2 1 1 0 1 0 1 0 0 2 1 0 2 1 0 0 0 2 2 2 2 0 0 1 1 0 1 0 1 0 1 1 0 0 0 0 2 0 0 0 0 0 0 1 1 0 0 0 0 1 0 1 2 0 2 0 0 0 0 0 0 0 0 0 0 0 0 0 0 0 0 1 0 0 0 2 2 0 0 0 0 0 1 0 0 0 0 0 0 1 0 0 1 0 0 1 1 0 1 1 2 1 2 0 1 0 0 0 0 0 1 0 1 1 1 0 1 1 1 1 1 0 1 0 0 0 0 0 2 0 2 1 1 1 1 1 0 2 2 1 0 0 0 0 0 1 1 0 1 0 0 1 1 0 1 0 0 0 0 0 0 0 1 1 0 0 1 1 0 2 0 0 0 0 1 0 0 1 0 1 0 1 0 1 0 2 1 2 1 0 2 0 0 1 1 2 0 0 0 0 0 1 1 1 0 1 2 1 0 0 1 0 2 0 0 2 0 2 0 2 2 0 0 0 0 0 0 0 0 2 0 2 0 0 2 2 0 2 2 0 1 1 1 2 0 0 1 1 1 1 1 1 0 0 1 2 1 1 1 1 1 0 0 2 0 2 1 0 0 1 1 0 1 1 1 0 1 1 2 2 0 0 0 1 1 0 0 0 1 0 0 1 1 0 1 0 0 0 0 0 0 0 1 0 0 0 0 0 1 0 0 0 0 1 1
151 0 0 0 0 0 1 2 2 1 0 0 0 1 0 0 1 2 1 1 1 1 0 0 0 0 2 2 2 2 2 1 0 0 2 1 2 0 0 0 0 0 0 0 0 1 0 0 0 0 0 0 1 1 0 1 1 0 1 0 0 1 1 1 0 0 1 1 0 0 0 1 1 1 1 1 1 0 2 1 1 0 0 1 1 0 0 1 2 2 1 1 1 1 0 1 0 0 0 0 0 0 1 0 1 0 1 0 2 0 0 2 1 2 1 2 1 0 0 0 2 0 2 2 0 2 0 1 1 1 0 0 0 0 0 0 0 0 0 1 0 0 1 0 0 1 0 0 1 1 0 0 0 1 0 1 0 1 0 0 0 1 2 2 0 1 1 0 1 1 1 1 0 1 2 1 1 1 0 1 0 0 0 0 0 0 0 1 0 0 1 1 2 0 2 2 1 0 0 0 0 0 0 2 2 0 0 0 1 0 1 1 1 0 0 2 0 0 1 0 1 1 0 2 1 0 1 0 0 0 0 0 1 0 1 0 0 2 0 0 0 0 2 2 2 0 0 0 1 1 1 1 0 0 0 1 0 1 0 0 0 0 0 0 0 0 1 1 2 0 0 0 1 1 0 0 0 0 1 0 1 1 2 2 1 0 1 0 0 2 0 1 0 0 2 0 1 0 0 2 0 1 2 0 0 0 1 0 0 0 0 1 0 2 1 0 1 0 1 0 1 2 1 1 1 0 1 2 0 0 0 2 0 0 0 0 0 0 0 1 0 1 2 1 2 0 0 0 2 2 0 0 2 2 1 1 1 0 0 2 2 0 2 0 2 0 1 2 2 0 2 0 2 2 0 1 0 2 0 2 0 1 0 0 1 0 0 0 0 0 0 0 0 0 1 0 0 0 1 1 1 1 1 2 0 0 0 0 0 2 0 0 0 0 0 0 0 1 0 0 0 1 0 1 1 1 1 0 0 0 0 0 0 0 0 0 0 0 0 0 1 1 0 0 0 0 0 0 0 0 0 1 0 2 1 0 1 2 1 2 1 0 2 1 0 1 2 1 2 1 2 0 2 2 2 0 2 0 0 0 1 1 1 1 1 0 1 0 1 0 1 1 1 1 1 1 1 1 1 2 1 2 1 1 1 0 2 0 0 0 0 0 0 0 1 1 0 1 0 1 1 1 0 2 1 1 1 1 1 2 0 0 1 1 1 0 0 0 2 1 0 1 0 2 2 0 0 2 2 0 0 0 1 0 2 0 0 0 0 0 0 0 0 0 0 0 0 1 0 1 0 0 1 0 1 0 1 1 2 2 2 0 1 1 1 0 0 1 1 1 0 0 0 0 0 0 0 0 0 0 1 1 0 1 1 2 0 0 0 2 0 0 0 0 0 0 0 0 1 0 0 1 0 1 0 0 2 0 0 0 1 0 1 1 0 0 1 2 2 2 1 2 0 0 1 0 2 0 0 2 0 1 2 1 1 1 0 2 2 0 0 0 1 1 1 0 0 2 1 0 2 1 0 0 1 0 2 0 0 0 1 0 2 1 1 1 0 0 0 0 0 0 1 0 1 0 1 0 0 1 0 1 1 0 1 2 2 2 0 0 0 0 0 1 0 0 0 2 2 0 1 0 0 2 0 0 0 0 0 0 2 2 0 0 0 0 0 0 1 1 0 0 0 1 2 0 2 0 0 0 0 0 0 0 0 1 0 0 1 0 0 1 2 1 0 1 1 2 0 0 0 0 1 1 1 2 0 1 1 1 2 2 0 1 1 1 0 1 1 1 1 1 1 0 0 1 0 1 0 1 1 1 0 0 1 0 0 0 1 2 0 0 1 0 1 1 1 2 1 1 1 1 1 0 2 2 1 0 0 0 0 0 1 1 0 0 0 1 1 0 1 1 1 0 0 1 1 0 0 0 1 0 0 2 0 0 0 0 2 0 0 2 2 0 0 1 0 0 1 2 0 0 1 0 1 0 0 0 1 2 1 0 2 0 0 0 0 1 1 0 1 1 0 0 2 0 2 2 0 0 0 1 2 0 2 0 1 0 1 1 0 0 0 0 1 1 1 0 2 0 0 2 1 0 1 1 1 1 0 0 2 0 1 2 1 1 1 2 2 0 0 2 1 2 2 2 0 2 0 1 1 0 1 1 1 0 2 1 0 0 1 0 0 0 0 1 1 0 0 0 1 1 0 0 0 0 0 0 1 1 0 1 0 0 0 0 0 1 0 1 1 0 0 0 1 0 0 0 0 0 1 0
152 0 0 1 0 0 0 1 2 1 0 0 0 0 0 0 0 2 0 0 2 0 1 0 0 0 2 2 2 2 2 0 1 1 0 0 0 1 0 0 0 0 0 1 0 1 0 1 0 0 0 0 1 1 1 2 0 0 0 1 0 0 0 0 0 0 2 2 0 0 0 0 2 2 1 2 2 0 1 0 1 0 0 0 2 1 0 1 1 1 0 1 1 0 1 2 0 2 1 1 0 0 1 1 0 0 2 1 1 0 1 2 1 2 1 2 1 0 0 0 2 0 2 2 1 1 0 1 2 2 1 1 0 1 1 0 0 0 0 0 1 0 1 0 1 0 0 0 0 0 0 0 0 1 1 0 0 2 0 0 1 1 2 2 0 0 0 0 2 0 0 1 1 1 0 1 1 1 0 1 1 1 0 2 0 0 2 1 0 1 0 1 1 0 1 1 2 0 0 1 1 1 0 1 2 0 0 0 1 0 2 0 1 0 0 2 0 0 0 0 0 0 0 1 0 0 1 0 0 0 0 1 0 1 1 0 0 2 0 0 0 1 2 1 1 0 0 0 2 0 0 0 0 0 0 2 1 2 1 1 1 0 0 0 1 0 0 0 2 0 0 1 1 1 1 0 0 1 1 0 1 1 1 2 1 0 1 2 0 2 1 0 0 1 1 1 0 0 0 1 0 0 2 0 1 0 1 0 0 0 0 1 0 0 0 0 1 0 1 0 1 2 1 2 0 0 0 0 2 1 0 1 0 0 0 0 0 2 1 2 2 1 2 0 0 0 0 0 1 1 0 1 2 2 0 1 1 0 0 1 1 0 1 1 1 2 0 2 2 0 1 1 0 2 0 0 0 0 2 0 0 2 1 0 0 1 1 0 0 0 0 0 0 0 2 0 0 1 0 0 0 0 0 1 0 0 2 2 0 2 0 1 0 0 0 0 1 1 0 1 1 2 0 1 1 1 1 0 0 0 0 1 0 0 0 1 0 1 1 1 2 1 0 0 1 1 1 0 1 0 0 0 1 1 1 1 1 2 0 1 1 0 0 0 0 2 0 2 2 2 2 2 2 2 0 0 0 0 0 0 0 2 0 0 0 0 0 0 1 1 0 0 1 2 1 0 2 1 1 1 1 1 2 0 2 0 2 0 0 1 0 1 0 0 1 1 0 0 2 2 2 0 0 1 0 1 1 1 1 1 1 0 0 0 1 0 1 0 2 1 0 1 0 0 0 0 0 2 2 0 0 0 0 0 1 1 0 0 0 1 0 0 0 0 1 1 1 1 0 0 0 0 0 0 0 0 0 1 1 1 2 0 2 0 1 0 0 1 1 1 0 1 0 0 0 1 0 0 0 0 1 1 1 1 2 2 2 0 0 1 0 0 0 1 0 1 0 0 0 0 0 0 0 0 0 0 2 2 0 0 1 0 0 2 0 0 2 1 2 2 0 0 0 1 0 0 2 0 1 1 1 2 0 1 1 2 0 2 2 1 1 1 2 1 1 1 0 2 1 0 0 1 0 1 0 1 1 0 0 0 2 0 2 2 1 1 1 2 1 2 0 1 0 1 0 0 2 0 0 2 0 2 1 0 0 0 0 1 1 0 1 1 0 1 0 1 0 1 1 0 0 0 0 2 0 1 1 1 1 1 1 1 0 0 0 0 1 0 0 1 0 0 1 0 0 1 1 0 0 1 0 1 0 0 1 1 0 0 1 1 0 0 0 1 1 1 1 2 0 0 0 1 1 1 1 1 1 0 0 2 2 2 0 0 0 1 0 1 1 2 0 1 0 2 0 2 0 1 1 1 1 2 0 0 1 0 1 1 0 1 1 1 2 1 2 1 0 1 2 2 0 2 1 0 1 1 0 0 1 0 1 0 1 0 0 0 0 2 1 0 0 0 0 0 0 1 1 0 0 0 2 0 0 1 1 1 1 0 1 0 1 2 0 0 1 0 0 0 2 1 1 0 2 0 2 1 0 0 0 0 2 1 2 0 0 0 0 1 0 1 1 0 0 0 2 1 1 2 0 0 0 2 0 0 2 1 0 1 1 1 0 0 0 0 0 0 2 0 1 0 0 1 2 1 1 0 1 1 0 0 2 0 0 2 0 1 1 0 1 1 0 1 2 2 1 0 1 1 1 0 1 0 1 0 0 0 1 1 1 1 1 1 0 0 2 2 2 0 0 0 1 1 0 1 0 0 0 1 1 1 0 1 0 0 0 0 0 1 0 0 0 2 0 0 0 0 2 0 0 0 1 1
153 0 0 0 0 0 1 2 2 1 0 0 0 1 0 0 1 2 0 0 2 1 0 0 0 0 1 0 1 1 0 1 1 1 1 0 1 1 0 0 0 0 0 0 1 0 0 1 0 0 0 0 1 2 1 0 1 0 0 0 1 1 0 1 0 0 1 0 0 1 1 1 2 2 1 2 2 0 2 1 1 0 0 0 2 0 0 0 2 2 0 1 0 0 1 1 0 1 0 1 1 0 2 0 0 0 2 1 1 1 1 2 1 2 1 2 1 0 2 0 0 0 2 2 0 1 0 0 0 0 0 0 0 1 1 1 0 0 0 0 0 0 1 0 0 0 1 0 0 1 1 1 0 0 0 0 0 0 1 0 2 0 2 1 0 1 1 0 1 1 1 1 1 1 1 1 0 0 0 0 0 0 0 2 1 1 2 0 0 0 1 1 1 1 1 1 2 2 0 0 0 0 1 1 2 0 0 0 2 1 2 1 2 1 0 2 0 2 1 0 0 0 1 1 0 2 1 0 0 0 0 0 0 0 2 0 0 2 0 0 0 0 2 1 1 0 0 0 1 0 0 1 0 0 1 1 1 2 0 1 0 1 0 0 0 0 0 0 2 0 0 0 0 0 0 0 1 0 1 0 0 1 2 2 2 0 2 1 0 2 1 1 0 0 2 0 1 2 0 1 0 0 2 0 0 0 1 0 0 0 0 2 0 1 0 0 2 0 1 0 0 1 2 1 1 0 2 2 0 0 0 2 0 0 0 0 0 1 0 1 1 1 2 0 1 0 0 0 1 1 0 1 1 1 1 0 0 0 0 0 1 1 0 0 0 0 0 1 1 0 2 0 1 2 0 1 0 1 0 2 1 1 0 0 1 1 1 0 0 0 0 0 0 0 1 0 1 2 0 0 0 0 2 2 0 1 0 0 0 2 0 1 0 0 2 2 0 2 0 0 0 2 0 1 1 1 1 0 2 0 1 0 2 2 2 1 0 1 1 1 2 1 0 0 1 1 0 1 0 0 0 0 1 1 1 1 1 2 0 2 0 0 0 1 0 0 2 2 2 1 0 0 2 2 1 1 1 0 0 1 1 1 1 1 1 1 1 0 1 0 1 1 2 1 0 0 2 1 1 2 1 2 2 0 1 1 1 0 0 2 0 0 1 0 2 0 0 0 1 1 1 1 0 0 0 0 0 2 2 1 1 0 0 0 0 0 1 0 1 2 0 0 0 1 1 1 0 1 1 0 0 0 0 0 1 1 0 0 0 0 0 0 1 0 1 1 0 0 1 0 0 1 1 0 1 0 2 1 2 2 2 0 1 0 1 1 1 1 1 2 0 0 2 0 2 1 0 0 0 0 2 2 1 0 1 2 0 0 0 1 1 0 0 1 0 0 2 0 0 0 1 1 0 0 0 1 1 2 0 0 0 2 0 2 0 1 2 0 2 2 0 1 0 1 2 0 2 0 0 1 0 2 1 1 2 1 0 2 1 0 0 0 0 1 1 1 0 2 1 0 0 0 0 0 0 0 2 1 2 2 1 0 2 1 1 2 1 2 1 0 1 0 0 0 0 1 1 1 0 1 1 0 0 0 0 0 0 2 0 0 0 0 0 2 0 0 0 2 1 0 0 0 1 2 1 1 0 1 0 0 1 1 1 1 0 2 1 0 0 1 0 1 1 0 1 1 2 0 0 0 0 0 0 0 0 1 0 0 0 0 0 0 1 0 0 0 1 1 0 1 0 1 1 0 0 0 1 2 2 0 1 1 0 0 0 2 1 2 2 2 0 0 1 1 0 1 1 1 1 1 0 1 0 0 0 0 1 0 1 2 0 0 2 1 2 1 0 2 1 2 2 1 1 0 2 0 0 0 0 0 0 0 0 0 0 0 0 2 2 0 1 1 0 0 0 0 0 0 0 0 2 0 0 1 0 0 0 0 0 0 1 1 0 0 0 0 0 0 2 1 0 0 0 0 1 2 0 0 0 0 1 0 2 0 0 0 0 0 1 1 1 0 1 1 1 0 1 2 0 0 0 2 2 1 1 1 0 0 2 1 1 0 0 0 1 1 1 1 1 1 0 1 2 1 0 0 1 0 0 0 1 0 0 2 0 0 0 1 1 0 0 0 2 0 0 1 2 0 0 0 2 0 2 2 1 0 2 2 0 0 2 0 0 1 2 1 1 0 1 0 0 0 0 0 0 1 1 0 2 1 0 1 1 1 0 0 1 1 1 0 1 1 1 0 1 0 0 0 0 0 1 1
154 1 0 0 0 0 0 0 0 2 0 0 1 0 0 0 0 1 2 1 0 1 0 0 0 0 0 1 0 2 0 0 2 2 2 1 2 2 1 1 1 0 0 0 2 0 2 0 0 0 0 0 1 1 1 1 0 0 0 1 1 0 0 0 0 0 1 1 0 0 0 1 2 2 2 2 2 0 0 0 2 0 0 0 1 0 0 1 2 2 1 0 1 0 0 1 0 2 1 1 1 0 0 1 1 0 1 1 1 0 1 2 1 2 1 2 1 1 1 0 1 0 1 1 0 1 0 1 1 1 0 0 0 0 0 0 0 0 0 2 1 0 0 0 0 0 0 0 0 0 1 1 0 0 0 0 0 1 0 1 1 0 1 2 1 1 0 0 0 2 2 1 0 1 1 0 2 1 0 1 1 1 0 2 1 1 2 2 1 1 1 1 2 1 2 1 2 1 0 0 0 0 0 0 2 0 2 1 0 0 0 2 2 1 0 2 0 1 2 0 0 0 0 2 0 0 0 0 0 0 0 1 0 0 2 0 0 2 0 0 0 0 2 2 2 0 0 0 2 0 0 0 0 0 1 2 2 2 0 2 0 2 0 1 1 0 0 1 2 0 0 2 1 1 0 0 0 1 1 0 0 1 1 2 2 0 1 0 0 1 1 1 1 0 2 0 1 0 0 1 0 0 1 1 0 0 0 0 0 0 0 2 0 1 1 0 1 0 0 1 1 1 2 1 1 0 1 0 1 1 0 1 1 0 0 0 0 0 0 0 1 1 2 0 1 0 0 1 2 1 1 0 1 1 0 2 2 0 0 0 0 0 2 0 2 0 1 1 1 0 1 1 0 1 1 0 0 1 0 2 1 1 0 1 1 1 1 0 0 0 0 0 0 2 2 1 1 1 1 1 1 1 1 2 0 1 0 0 0 2 1 1 0 0 0 0 0 0 0 0 0 0 0 2 1 2 2 0 1 0 1 0 0 1 1 1 0 0 0 1 2 1 0 2 2 2 2 1 1 0 0 0 0 0 0 0 0 1 0 1 2 0 0 0 0 2 0 1 1 0 1 0 2 2 1 1 1 0 0 0 1 1 0 0 0 0 0 1 0 1 0 0 1 1 0 0 1 2 2 1 1 2 1 1 1 0 2 1 0 1 0 0 0 0 1 1 0 0 1 1 1 1 0 2 1 1 1 0 0 2 0 1 0 0 0 0 1 0 0 2 0 1 0 2 1 0 0 1 2 1 0 1 0 0 1 1 0 0 0 1 0 0 0 1 0 0 0 1 0 0 0 1 0 0 0 0 1 0 2 0 2 0 1 0 0 0 0 0 0 0 1 1 1 0 0 0 1 0 0 0 0 1 0 1 2 2 0 0 1 0 0 0 0 0 0 0 0 0 0 1 0 1 0 0 0 1 1 2 0 0 1 0 1 0 1 0 1 2 2 1 1 1 0 0 2 0 1 0 1 2 0 1 2 0 1 1 0 1 1 1 1 1 1 0 0 0 0 1 1 1 1 2 0 0 0 0 2 0 1 1 1 0 1 0 0 1 0 1 0 1 0 1 1 0 1 0 1 0 0 2 1 1 0 0 0 1 1 1 1 0 0 0 0 2 0 0 0 1 0 0 0 0 1 2 1 1 1 0 0 0 1 1 0 0 0 1 0 0 1 1 1 0 0 0 0 0 0 1 0 2 2 1 0 0 0 2 0 0 1 0 0 0 2 1 0 0 0 0 0 2 0 0 0 0 0 0 1 2 2 0 0 0 1 1 0 1 1 2 2 1 1 0 2 0 2 0 0 1 0 0 0 0 0 0 1 1 2 1 0 1 0 1 1 1 1 2 0 2 0 2 2 0 1 0 2 1 0 0 0 0 0 0 1 0 0 0 0 1 2 1 1 2 0 0 1 0 0 0 0 0 2 0 0 2 0 1 0 0 0 0 1 1 0 0 0 0 1 0 0 2 0 1 0 0 0 1 0 1 1 1 2 0 2 0 0 0 0 0 1 0 1 0 0 1 2 0 2 2 0 0 0 2 1 0 1 2 0 0 0 0 0 0 1 1 1 0 1 0 1 1 0 1 1 1 1 1 1 0 0 0 2 0 0 2 0 0 0 0 1 1 0 0 2 0 0 0 0 0 0 0 2 0 1 0 0 1 2 0 0 0 2 0 1 0 0 0 0 0 0 0 1 0 1 0 0 0 0 0 1 0 0 2 1 0 0 0 0 0 0 0 0 0 0 0 0 0 0 0 1 0 0 0
155 1 1 1 0 1 0 0 1 2 0 0 0 1 0 0 1 0 0 0 2 0 0 0 0 0 2 2 1 2 0 1 1 1 1 1 1 0 0 0 0 0 0 0 0 0 2 1 1 0 0 0 0 0 1 1 1 0 0 1 1 0 0 0 0 0 1 0 0 1 2 1 1 1 0 1 1 0 2 0 2 0 1 1 1 0 0 0 2 2 0 0 1 1 0 1 0 2 0 2 2 0 1 0 1 1 2 1 1 0 0 1 0 1 0 1 0 0 0 0 2 0 1 1 0 1 0 1 1 1 0 0 0 1 1 1 0 0 1 0 1 0 0 0 0 1 0 0 1 1 0 1 0 1 1 0 0 1 0 1 1 1 1 2 2 2 2 1 1 0 0 1 1 2 1 0 2 1 0 1 0 2 1 2 2 1 2 0 0 0 1 0 2 0 1 2 1 1 0 0 0 0 1 0 2 0 1 1 0 0 2 1 1 0 0 2 0 1 2 1 1 1 0 2 0 0 0 0 0 0 0 1 1 1 0 0 0 2 0 0 0 0 2 1 2 1 1 1 1 0 0 0 0 0 0 2 0 1 0 0 0 0 0 0 0 0 0 0 2 1 0 0 2 2 0 0 1 1 1 0 1 2 1 1 2 0 1 0 0 1 0 0 1 0 2 0 1 0 0 0 0 0 1 1 0 0 0 0 0 0 0 0 0 1 1 0 2 0 1 0 0 1 2 1 0 0 1 2 0 2 0 1 0 0 0 0 0 1 0 1 0 0 2 0 0 0 0 0 2 2 0 0 0 0 0 0 0 0 0 1 2 1 2 0 2 1 0 2 2 0 1 1 1 2 0 2 0 0 1 1 2 0 0 0 0 0 1 0 0 0 0 0 0 0 1 0 0 0 0 0 0 0 0 1 0 0 1 0 1 0 0 1 0 0 0 0 0 1 0 0 0 1 0 1 1 1 1 0 1 0 0 1 1 1 1 0 0 2 0 0 1 2 0 1 2 2 0 0 0 0 0 0 0 1 0 0 0 2 1 2 0 0 0 0 0 1 1 1 2 0 1 0 2 2 1 1 0 0 0 1 1 1 0 0 0 1 0 0 1 0 1 1 1 1 1 0 2 1 1 2 2 2 1 1 1 1 2 0 1 2 1 0 0 0 1 0 0 0 0 1 1 2 0 2 0 1 1 0 0 2 0 2 1 0 0 0 0 0 2 1 1 1 0 1 1 0 0 1 1 0 0 0 0 0 1 2 1 0 0 0 0 0 0 0 0 0 1 1 2 0 1 1 1 0 0 1 1 0 0 0 1 1 1 0 0 0 0 1 1 1 0 1 1 0 1 0 0 0 0 0 0 2 1 0 2 2 2 0 0 0 2 0 0 1 1 1 0 0 1 0 1 2 0 0 0 0 0 1 0 0 1 0 0 0 0 2 2 1 2 2 0 0 0 2 2 0 1 0 0 1 1 1 2 1 1 1 0 2 1 0 0 0 1 1 1 2 0 2 0 0 0 0 0 0 0 1 1 0 1 1 1 1 2 0 0 1 1 1 0 0 0 0 1 0 1 0 2 0 0 0 0 0 0 0 1 2 2 1 0 0 0 0 0 1 0 0 0 2 2 0 1 0 0 2 0 2 0 0 1 1 1 1 0 1 0 1 1 0 1 1 1 0 0 0 1 1 1 0 0 0 0 0 0 1 1 0 0 0 0 0 0 0 2 1 0 1 1 2 0 0 0 0 0 0 0 1 2 0 1 1 1 1 2 0 2 1 0 2 1 2 0 1 2 0 1 0 0 1 0 0 0 1 0 1 1 0 2 1 0 1 0 0 2 1 2 0 1 1 1 1 1 1 1 0 1 0 0 0 0 1 0 0 0 0 0 0 0 0 2 1 1 1 0 0 0 0 0 0 0 0 2 0 0 2 0 1 0 0 0 0 0 1 0 0 0 1 0 0 1 1 1 0 1 0 1 1 0 2 0 0 0 2 2 0 0 0 0 0 0 2 0 0 0 0 2 0 2 0 2 1 1 0 1 0 2 1 0 0 1 2 1 0 1 1 1 1 1 0 1 0 0 1 2 1 0 0 0 1 1 2 2 0 0 2 0 0 0 0 0 0 1 2 0 0 0 1 1 0 1 0 2 0 2 1 1 0 2 1 1 1 1 1 1 0 0 0 0 0 2 1 0 0 1 0 0 0 0 0 1 1 0 1 1 1 0 0 2 0 0 0 0 0 0 0 1 0 0 0 1 0 2 2
156 0 0 0 0 0 0 2 2 0 0 1 0 1 0 0 1 0 1 0 2 0 0 0 0 0 2 1 2 1 1 1 1 1 1 1 1 2 0 1 1 0 0 0 0 0 0 0 1 0 0 0 0 0 2 1 1 0 0 0 2 0 0 1 1 0 1 0 0 0 0 0 2 2 1 2 2 0 2 0 1 0 0 0 2 1 0 0 1 1 0 0 1 0 2 2 0 1 1 0 0 0 0 1 1 1 2 2 0 0 0 0 1 1 1 1 1 2 0 0 2 0 1 1 0 1 0 0 0 0 0 0 1 1 0 0 0 0 1 0 0 0 0 0 0 1 1 0 0 0 1 1 0 1 1 0 0 1 0 1 2 1 1 2 0 2 0 0 2 0 1 1 1 2 2 0 2 0 0 0 0 0 1 1 1 0 1 1 0 0 0 1 2 0 2 2 1 2 0 0 0 0 0 1 2 0 1 0 1 0 2 1 0 0 0 2 1 1 1 0 0 0 0 1 0 1 0 0 0 0 0 0 0 0 2 0 0 2 1 1 0 1 2 2 2 0 0 0 2 0 0 0 0 0 0 1 0 0 0 0 0 0 0 0 0 0 0 0 1 0 0 1 2 2 0 0 2 1 0 0 0 2 0 2 1 0 0 0 0 1 0 0 0 0 1 0 0 2 1 1 1 0 2 0 1 1 0 0 0 0 0 0 0 1 1 0 2 0 1 0 1 2 1 1 2 0 2 2 0 1 0 2 0 0 0 1 1 2 1 0 0 2 1 0 0 0 0 0 0 0 0 2 1 1 0 1 1 0 0 1 1 0 2 0 1 0 0 2 2 0 1 1 1 2 0 1 0 1 1 1 1 2 0 0 0 0 0 0 0 0 0 0 0 0 1 0 0 0 0 0 0 0 0 1 1 0 1 1 0 1 0 0 0 0 0 0 2 0 0 0 0 0 0 2 2 1 1 0 1 0 0 0 0 2 2 0 0 1 0 0 2 0 0 0 0 2 0 0 0 0 0 0 0 1 0 0 0 2 1 2 1 0 2 2 0 0 2 2 2 2 2 2 2 2 0 2 0 1 1 0 2 1 2 2 2 0 2 0 1 1 0 0 0 1 0 0 1 2 1 1 1 1 1 1 1 0 2 1 0 1 0 0 0 1 0 2 2 1 0 1 2 1 0 2 1 1 1 1 1 1 1 0 0 0 0 0 1 1 2 0 0 2 1 0 0 0 0 0 1 0 0 0 0 0 1 1 0 0 0 1 1 0 2 0 2 2 0 0 0 0 0 0 1 0 0 1 1 1 2 1 2 0 2 0 1 1 1 0 0 0 0 0 1 0 0 0 0 0 0 0 0 2 0 1 2 2 0 0 0 2 0 0 0 0 0 0 0 0 1 0 1 2 0 0 0 0 2 2 0 0 0 0 1 1 1 0 2 0 1 1 1 1 0 0 1 0 2 0 1 1 0 2 1 0 1 1 0 1 1 0 0 0 2 1 1 1 0 2 2 0 1 1 0 0 0 0 2 0 0 1 0 1 2 1 0 1 2 1 0 2 0 2 0 0 0 0 0 0 0 0 0 1 0 0 0 1 1 1 1 0 1 1 0 2 0 2 0 1 1 1 0 0 0 1 1 0 1 1 1 1 1 1 0 0 1 0 2 0 1 1 0 0 0 0 0 0 0 1 0 1 1 1 0 0 1 1 1 0 1 0 0 0 1 1 0 0 1 2 0 0 0 0 0 1 1 0 2 1 1 1 1 1 1 1 1 1 0 1 0 2 0 2 1 1 1 1 0 1 1 1 1 1 0 0 0 0 1 1 1 1 0 0 2 2 2 2 0 1 2 2 2 2 0 1 2 2 2 0 0 0 0 0 1 0 0 0 0 0 1 0 1 0 1 0 0 1 1 1 0 0 1 0 0 2 0 0 0 0 1 1 0 1 1 0 0 1 1 0 1 1 0 0 0 0 1 2 0 2 0 0 1 1 2 0 0 0 0 1 0 2 0 0 1 1 2 1 1 2 0 0 0 2 2 0 1 1 0 0 1 2 0 0 0 0 2 2 0 1 1 1 0 1 1 0 1 0 2 2 1 1 2 1 0 2 0 0 0 1 1 0 0 1 1 1 1 2 1 1 1 0 2 0 2 1 0 0 2 2 0 0 2 0 0 1 0 1 1 0 1 0 0 0 0 0 0 1 0 1 1 2 0 2 1 1 0 0 1 0 0 1 0 0 0 0 1 0 0 0 1 0 0 0
157 0 0 0 0 0 1 0 1 2 0 0 0 2 0 0 1 1 2 1 0 1 1 1 1 1 1 2 2 2 2 0 2 1 0 0 1 1 0 0 0 0 0 1 0 1 0 1 0 0 0 0 0 1 1 2 0 0 0 0 1 0 1 1 0 0 0 0 0 0 0 0 2 2 1 2 2 0 1 0 1 0 0 0 2 0 0 1 2 2 0 2 0 0 1 2 0 1 0 1 1 0 0 1 1 1 2 1 1 1 0 1 2 2 2 2 1 0 1 0 1 1 2 2 0 2 0 0 2 1 0 0 0 1 1 1 0 0 0 1 0 0 0 0 0 0 0 0 0 0 0 1 0 1 1 0 0 1 0 1 1 1 2 2 1 2 1 1 1 1 0 1 1 1 1 1 2 0 0 0 0 0 1 2 1 0 2 2 0 1 0 2 1 1 1 1 1 1 0 0 0 1 0 2 2 0 0 0 0 0 0 1 1 1 0 2 0 2 1 0 1 1 0 2 0 0 0 0 0 0 0 0 0 0 1 0 0 2 0 0 0 0 2 1 1 0 0 0 2 0 0 0 0 0 0 2 2 2 0 1 0 1 0 0 0 0 0 0 2 0 0 1 0 0 0 0 0 2 1 0 1 2 1 1 1 0 2 1 1 2 1 1 2 0 2 0 0 1 0 1 0 0 1 1 0 1 0 2 2 0 2 2 0 1 1 1 2 1 1 0 0 1 1 1 2 0 2 1 0 0 0 2 0 0 0 1 0 2 0 0 0 0 2 0 0 0 1 0 2 2 0 0 1 1 0 1 1 0 0 1 1 0 1 0 1 1 0 0 0 0 2 0 0 2 0 1 0 0 0 2 1 1 0 0 0 0 1 0 0 0 0 1 0 0 1 0 0 0 1 0 0 0 2 2 0 1 0 0 0 2 0 0 0 0 1 0 0 1 0 0 0 0 1 0 0 2 0 0 2 1 1 2 2 2 2 2 0 0 0 0 1 1 0 1 1 2 0 0 0 0 0 1 1 1 1 1 1 2 1 2 1 0 0 0 0 1 1 2 2 0 0 0 2 2 0 0 0 0 0 0 1 1 2 2 1 1 1 0 0 1 1 1 0 1 1 1 1 1 1 2 1 2 1 1 1 0 2 0 1 1 1 0 0 0 1 0 0 0 1 1 1 1 0 1 0 0 0 0 0 2 0 0 0 0 0 0 1 1 0 1 1 1 0 1 1 0 0 1 1 0 0 0 0 1 2 0 0 0 1 0 0 1 1 0 1 1 1 1 0 0 0 0 0 0 0 0 1 1 2 1 2 0 1 0 0 0 0 1 0 1 0 1 2 0 2 2 0 0 0 0 0 1 0 1 2 2 0 0 0 2 0 0 0 1 1 0 0 0 0 0 0 0 0 1 0 0 1 1 0 0 1 1 0 2 0 1 2 2 2 2 0 1 0 1 1 0 2 0 0 1 0 1 0 1 0 1 0 1 1 0 0 0 1 2 0 1 0 2 0 0 1 0 0 0 0 0 2 0 1 1 1 1 2 0 1 1 1 1 1 0 0 0 0 0 0 0 1 0 0 1 0 1 0 0 2 2 1 0 1 0 0 0 0 1 0 0 0 1 1 0 0 0 1 2 0 2 0 0 0 0 1 2 0 1 0 1 1 0 1 1 1 0 0 0 0 1 1 0 0 0 0 0 0 0 0 1 1 0 0 0 0 1 2 0 0 1 1 2 0 0 0 0 1 0 0 1 1 0 0 1 2 2 0 0 0 2 0 2 1 2 0 1 2 0 1 0 0 1 1 2 1 1 0 0 1 0 1 0 1 2 0 1 1 1 1 2 0 1 1 1 1 1 1 1 1 0 0 0 0 0 1 1 1 1 0 0 0 0 1 0 1 1 0 0 0 0 0 0 0 0 2 0 0 2 0 0 0 0 1 0 0 2 0 1 0 0 0 0 2 0 0 0 2 0 2 2 0 0 0 1 2 0 2 0 0 0 0 0 0 1 0 0 0 1 2 0 2 2 0 0 0 1 2 0 2 0 1 2 0 1 0 0 0 0 1 1 2 0 0 0 0 0 2 1 0 0 0 1 1 1 2 1 0 1 0 0 0 1 1 0 0 1 1 0 0 1 0 1 1 0 2 0 2 2 1 0 2 0 0 0 2 0 1 0 1 1 1 0 1 1 1 0 0 0 0 1 1 1 2 1 0 2 0 1 0 1 2 0 1 1 0 1 0 0 1 1 0 0 1 0 0 0
158 1 0 0 0 0 0 2 2 0 0 1 0 0 0 0 0 0 1 0 1 0 1 1 1 1 1 0 1 1 1 1 1 1 1 1 1 1 0 2 2 0 1 2 0 0 1 0 1 0 0 0 0 0 2 2 0 0 0 0 1 1 0 2 1 1 1 1 0 0 0 1 2 2 1 2 2 0 0 0 2 0 1 1 1 0 1 1 2 2 0 1 0 0 0 1 0 0 0 0 0 0 0 2 0 0 2 1 1 1 0 1 1 2 1 2 1 0 1 0 1 1 2 2 0 0 0 1 2 2 1 1 0 0 0 0 0 0 0 2 1 0 0 0 0 0 1 0 0 0 0 0 0 1 1 0 0 1 0 0 1 1 0 2 0 1 1 0 1 1 1 0 0 0 2 1 1 1 0 1 0 1 1 2 1 0 2 0 0 0 1 0 1 1 1 0 2 2 0 0 0 1 0 2 2 0 1 0 1 0 0 2 0 0 0 2 0 2 1 0 1 1 0 2 0 0 0 1 1 0 0 1 0 0 2 0 0 2 0 0 0 0 2 1 1 0 0 0 2 0 0 0 0 0 0 2 2 1 0 1 0 1 0 0 1 0 0 0 2 0 0 2 2 2 1 1 0 0 2 0 0 2 0 2 2 0 0 0 1 2 1 2 0 0 1 0 0 0 0 1 0 0 1 1 1 0 0 2 1 0 1 2 0 1 2 1 2 0 0 0 2 2 0 2 1 0 1 1 0 0 0 1 0 0 0 0 0 1 0 0 0 0 1 0 0 0 0 1 1 0 1 1 0 0 0 0 0 0 0 1 2 1 1 0 0 0 1 0 0 0 2 0 0 2 0 0 0 1 0 2 1 2 1 0 1 2 1 0 0 0 0 0 1 0 2 1 1 1 1 1 1 1 1 2 0 1 1 2 1 2 0 1 0 0 0 0 1 0 0 1 1 1 1 1 1 2 0 0 1 0 1 0 0 1 1 0 0 0 0 0 1 1 0 2 1 1 0 1 1 0 0 0 1 1 1 0 1 2 1 2 1 0 0 0 0 1 1 2 2 0 0 0 2 2 2 0 1 0 0 1 2 1 1 1 0 1 0 0 2 0 0 0 1 1 0 0 1 0 0 2 2 2 1 1 1 1 1 0 0 1 0 1 0 0 0 2 0 0 0 1 2 1 1 2 0 2 1 1 1 1 0 0 1 1 1 0 0 1 2 0 1 2 0 1 1 0 0 1 2 1 0 1 0 0 2 0 0 1 0 1 1 0 1 0 0 0 0 0 1 1 0 2 0 0 0 1 2 1 1 1 1 0 1 0 0 0 0 0 0 0 0 2 1 0 0 0 0 0 0 0 1 1 0 1 1 1 1 0 0 0 1 0 0 1 1 1 0 0 0 1 1 2 0 1 0 0 1 2 0 0 1 0 0 1 0 0 1 1 1 0 1 2 0 1 2 0 2 0 0 2 0 1 1 1 1 1 0 2 2 0 0 0 2 1 1 1 0 1 0 1 0 1 0 1 0 0 2 0 0 0 1 0 1 1 0 0 1 0 0 0 0 0 0 0 0 0 1 0 0 1 0 1 1 0 1 1 1 2 0 0 0 0 1 1 1 1 0 1 1 0 0 0 0 1 1 0 1 0 1 1 1 1 0 0 0 2 0 0 1 2 1 1 0 0 1 0 1 1 0 0 0 0 0 0 0 0 1 0 0 0 0 1 1 0 0 0 0 0 0 2 1 1 0 1 1 0 1 0 0 1 1 1 1 0 0 2 1 2 2 1 1 0 1 1 1 1 0 2 0 1 1 1 0 1 0 0 0 0 0 2 0 0 0 0 0 2 1 2 1 1 1 1 1 0 1 0 0 0 0 0 0 0 0 0 0 2 0 1 1 0 1 1 0 0 0 0 0 0 0 1 1 0 0 2 0 0 0 0 0 0 0 1 1 0 1 0 1 0 2 0 1 0 0 0 1 2 0 2 0 0 0 2 1 0 0 0 1 0 0 2 0 0 1 1 1 0 1 1 0 1 0 1 2 1 2 0 1 0 0 1 1 0 0 0 1 1 2 0 1 1 0 1 2 2 0 1 2 0 0 1 2 0 0 1 0 0 0 1 2 1 0 2 2 0 0 0 2 0 0 1 2 0 1 1 1 0 1 0 0 0 1 0 1 0 1 1 1 0 0 0 1 0 0 0 0 0 0 0 1 0 0 1 2 2 0 0 1 1 0 1 1 0 1 0 1 0 0 0 0 0 2 2
159 0 0 0 0 0 0 1 1 1 1 0 0 0 0 0 0 2 1 1 1 0 1 0 0 0 0 2 2 2 2 0 2 1 0 0 1 0 0 0 0 0 0 1 0 0 1 1 0 0 0 0 1 1 1 1 0 0 0 1 0 1 0 2 1 0 2 1 0 1 1 1 2 2 2 2 2 0 2 0 0 0 0 1 2 0 1 1 2 2 1 2 2 1 1 1 0 0 0 0 0 0 0 0 2 1 2 1 1 0 1 2 1 2 1 2 1 0 0 0 2 0 1 1 0 1 0 1 1 1 0 0 0 1 1 0 0 0 2 0 0 0 0 1 0 0 1 0 1 1 0 0 1 0 1 0 0 1 1 0 1 0 1 1 0 1 0 0 1 1 1 1 1 1 2 1 1 0 0 0 0 1 0 2 2 2 1 2 0 1 0 1 2 1 2 1 1 1 0 0 0 0 0 0 2 0 2 1 1 0 1 1 0 0 0 2 1 0 0 0 0 1 0 2 0 1 1 0 0 0 0 0 0 0 2 0 0 2 0 0 0 0 2 2 2 0 0 1 1 0 0 0 0 0 0 1 0 2 1 1 1 0 0 0 0 0 0 0 1 0 0 2 1 1 0 0 0 1 1 0 0 1 1 2 1 0 0 0 0 1 0 1 0 0 2 0 2 1 1 2 0 0 2 0 2 0 0 0 1 0 1 1 0 2 2 0 1 2 0 0 0 2 1 0 0 0 1 1 0 0 0 2 0 0 0 1 0 2 0 1 1 2 2 0 1 0 0 1 2 0 1 1 1 1 1 0 0 0 0 1 1 0 1 0 1 0 0 2 2 0 2 0 0 2 1 1 0 0 1 1 1 2 1 0 0 1 1 0 0 0 0 1 0 0 2 0 0 0 0 0 0 0 0 2 0 1 0 1 0 1 0 0 0 0 1 0 0 0 0 0 0 0 0 1 2 1 0 2 2 0 0 1 1 0 0 1 0 1 0 1 2 1 0 0 0 1 1 0 0 2 0 0 2 2 2 2 2 2 2 2 1 0 0 0 0 1 1 2 2 0 0 0 2 2 2 0 2 1 1 1 1 2 0 0 0 0 0 1 0 0 1 1 2 1 1 0 1 1 1 2 1 2 2 0 2 0 2 0 1 0 1 0 0 0 0 1 0 0 0 1 1 1 0 1 0 2 0 0 0 2 0 0 1 1 1 0 0 1 2 1 1 2 0 1 1 1 0 1 1 0 0 0 0 0 2 1 1 1 0 1 1 0 1 0 1 1 0 1 0 1 0 0 0 0 0 0 2 1 1 1 1 0 0 0 0 0 0 1 1 1 0 1 1 0 0 1 0 0 0 0 0 2 0 2 2 2 0 0 0 1 1 0 0 1 0 1 0 0 0 0 2 2 0 1 0 1 1 2 0 0 1 0 0 2 0 2 2 0 2 1 0 1 0 0 1 0 2 0 0 0 0 1 0 2 2 2 0 1 1 0 0 0 1 2 0 2 0 2 0 1 1 1 0 0 0 0 1 0 0 0 2 0 2 1 0 1 2 1 0 1 0 1 0 1 0 0 2 1 0 1 0 1 0 0 0 2 2 0 0 0 0 0 1 1 0 0 0 1 1 0 0 1 0 1 1 0 0 0 1 1 1 1 0 0 0 0 0 0 0 0 0 0 0 0 0 0 0 0 0 2 2 1 0 0 0 1 1 0 1 0 0 0 2 1 0 1 1 1 0 1 0 0 0 1 0 2 2 0 0 1 1 2 2 0 0 1 1 1 0 2 0 2 1 1 0 1 1 1 1 1 0 0 0 0 1 0 2 0 0 2 0 0 2 2 2 2 0 2 1 1 0 1 2 1 2 1 1 0 0 1 0 0 0 0 0 1 0 0 1 0 0 0 1 0 1 1 1 0 0 0 2 0 0 2 0 1 0 0 0 0 1 1 0 0 1 2 0 0 1 1 0 0 0 1 1 1 0 0 1 1 2 0 1 0 0 1 1 0 0 1 1 0 1 2 1 0 0 1 2 0 0 2 2 1 2 1 0 1 0 1 1 1 0 0 2 2 0 1 2 0 1 1 2 1 0 0 1 1 0 0 2 0 0 0 1 1 1 0 1 1 0 0 2 0 0 2 2 1 0 2 2 0 1 1 1 0 1 1 0 0 2 0 0 0 0 0 0 0 0 0 1 1 0 0 1 2 0 0 0 0 0 0 1 1 0 0 2 1 1 1 1 1 0 0 0 0 0 0 0 0 2 2
160 0 0 0 0 0 0 2 2 1 0 2 1 1 1 0 0 1 2 1 0 1 0 0 0 0 1 1 1 1 1 1 1 2 0 0 2 0 0 1 1 0 1 2 0 1 0 0 0 1 1 0 0 0 2 1 1 0 0 0 0 1 0 2 1 1 2 0 0 0 0 1 2 2 1 2 1 0 2 0 2 0 0 2 2 0 0 0 0 1 0 0 1 0 1 1 0 0 0 0 0 0 0 0 0 0 2 1 1 0 0 1 0 1 0 1 0 0 1 0 1 0 1 1 0 1 0 1 1 1 1 1 0 0 1 0 1 0 0 1 0 0 1 0 0 1 0 0 0 0 1 2 0 1 1 0 0 2 0 1 1 1 0 1 1 2 0 1 1 0 0 0 0 1 2 1 1 1 0 1 1 1 0 2 2 2 2 1 0 0 1 1 2 0 2 1 1 2 0 0 0 0 0 1 2 0 1 0 1 0 1 1 0 0 0 2 0 1 1 1 0 0 0 2 0 1 1 0 0 0 0 1 0 0 1 0 0 2 1 1 0 1 1 2 2 0 0 0 2 0 0 0 0 0 2 2 2 2 2 2 2 0 0 0 0 0 0 0 2 1 0 2 1 1 0 0 0 0 2 0 0 0 2 2 2 0 2 0 0 2 1 2 0 0 2 0 1 1 1 2 0 0 2 0 1 0 2 1 1 0 1 2 0 2 1 0 2 0 0 0 2 2 2 0 1 0 1 1 0 0 0 2 0 0 0 0 0 1 0 1 0 1 2 0 1 0 0 1 2 0 1 0 1 1 0 1 1 0 0 1 1 0 2 0 0 0 1 2 2 0 1 1 0 2 0 0 0 0 0 2 0 2 0 0 2 1 0 0 0 1 1 1 0 0 2 2 2 1 0 0 0 0 0 2 0 0 1 0 0 2 0 0 0 0 0 0 1 0 0 1 1 1 1 1 1 1 1 0 1 1 0 1 1 1 1 1 0 1 0 1 1 1 0 0 0 1 0 0 0 0 0 0 0 0 0 0 0 1 1 1 2 0 1 0 0 1 1 2 2 1 1 1 2 2 1 0 0 1 0 1 0 1 1 1 1 1 1 0 2 1 0 0 1 1 1 0 1 1 1 2 1 2 2 1 1 0 1 1 0 0 0 0 0 0 0 2 0 0 1 1 1 2 0 2 0 1 1 0 0 2 0 1 1 0 1 0 0 0 1 1 1 1 0 0 0 0 0 2 2 0 0 0 0 1 2 0 0 1 0 0 0 0 0 0 0 0 1 1 2 1 1 1 0 0 0 0 1 1 1 0 1 0 1 0 1 0 0 2 1 2 0 1 1 0 0 0 1 1 1 0 1 0 0 0 0 2 1 0 0 1 1 0 0 0 0 0 0 0 0 1 1 2 0 1 0 0 1 2 0 0 0 0 1 2 0 1 2 1 1 1 1 1 0 1 0 0 2 0 0 1 0 1 1 1 2 2 0 1 0 0 0 0 1 1 0 0 0 1 0 1 0 1 1 0 0 1 1 1 1 2 1 0 2 1 1 2 2 1 0 0 0 0 1 0 1 1 2 0 0 2 1 2 0 0 0 1 2 0 1 0 0 0 0 1 1 1 0 0 1 1 0 1 1 2 0 1 0 0 2 2 1 1 1 0 0 0 0 0 0 2 0 0 0 1 2 0 2 1 0 0 0 0 0 0 0 2 1 0 0 0 0 0 1 1 0 0 1 0 0 2 0 0 0 1 0 0 2 0 0 0 1 1 2 0 0 0 2 2 2 2 0 0 1 2 0 1 1 0 0 1 1 2 0 0 2 0 2 0 2 2 0 0 1 1 1 2 0 2 1 1 1 1 1 0 1 2 1 0 0 0 0 0 0 1 0 1 0 0 1 1 0 1 0 0 0 0 0 1 1 0 2 1 0 1 1 0 1 0 0 0 0 2 0 0 0 0 0 0 1 1 1 0 1 0 1 1 0 2 1 2 2 0 1 1 0 1 1 0 0 2 0 0 0 0 1 0 1 0 0 0 0 2 1 0 2 0 0 0 1 2 1 0 0 0 1 1 2 1 2 1 1 1 1 1 1 1 1 0 0 0 2 0 0 1 1 0 0 2 2 0 0 0 0 0 0 0 0 1 1 1 1 0 2 2 1 0 2 1 0 1 1 1 2 0 0 0 0 0 0 0 1 1 0 1 0 0 2 0 2 0 0 0 1 1 0 1 1 0 0 0 0 0 0 0 0 0 0 0 0 0 1 1
161 1 0 0 0 0 1 1 1 1 0 1 1 2 1 0 0 0 2 0 1 0 1 1 1 1 1 2 2 2 2 0 1 1 1 0 2 2 0 2 1 1 0 0 0 2 1 0 2 0 0 0 2 2 0 1 1 0 0 1 1 0 0 0 0 0 1 1 0 0 0 1 2 1 0 2 1 0 1 0 2 0 0 0 2 0 0 0 1 1 0 0 1 1 2 2 0 0 0 1 1 0 0 1 1 1 2 2 0 0 1 2 2 2 2 2 2 0 0 0 1 1 0 0 0 0 0 1 2 1 0 0 0 1 0 0 0 0 0 1 0 0 0 0 0 0 1 0 0 0 1 1 0 1 0 1 1 2 0 0 2 0 2 2 1 2 1 1 0 1 1 0 0 1 1 1 2 0 0 0 0 0 0 2 2 2 1 2 1 1 1 1 2 2 2 2 1 2 0 1 1 1 0 2 2 2 2 0 1 0 2 1 1 0 0 2 0 0 2 2 0 0 1 1 0 1 2 0 0 0 0 1 0 1 2 0 0 2 0 0 0 1 2 2 2 0 0 0 2 0 0 0 1 1 0 0 0 2 0 0 0 0 0 0 1 0 0 0 1 0 0 1 2 2 0 0 1 1 1 0 1 1 0 0 0 0 0 0 0 2 1 1 0 0 1 0 1 1 0 2 0 1 2 0 0 1 1 0 1 0 1 1 0 1 0 0 2 1 1 0 0 2 2 1 1 0 0 1 0 0 0 1 0 0 0 0 0 0 0 1 1 1 2 1 1 0 2 0 2 2 0 0 2 2 0 2 2 0 0 2 2 0 1 0 1 1 0 2 2 0 2 0 0 2 1 0 0 2 0 2 1 2 1 1 0 0 1 0 0 0 0 0 2 0 2 2 2 0 0 0 0 1 0 2 1 1 1 0 0 2 0 0 0 0 2 0 0 0 0 0 0 0 1 1 1 2 0 0 0 0 0 1 0 0 0 0 1 1 0 0 2 1 0 1 1 2 0 2 2 1 1 0 0 1 1 0 1 2 1 2 0 1 1 0 0 1 1 2 2 0 0 0 2 1 1 1 0 0 0 1 2 1 1 1 0 0 0 0 0 0 1 0 0 1 0 2 0 0 0 2 2 2 2 0 2 1 2 1 0 0 0 0 1 1 1 1 1 0 2 1 1 1 0 1 0 1 0 0 0 2 0 1 1 0 0 0 1 1 1 1 0 1 0 1 1 0 0 0 1 0 0 0 0 0 1 2 1 0 0 0 0 0 1 0 0 0 0 2 1 0 1 1 1 0 0 1 1 0 0 0 1 2 0 0 0 0 0 1 0 1 0 0 0 0 1 1 0 0 0 0 0 2 0 1 1 1 1 0 0 1 0 0 0 0 0 0 0 0 0 0 1 1 0 0 0 0 2 0 0 0 1 0 0 2 0 0 2 0 2 1 0 0 0 0 1 0 2 0 0 1 1 1 1 1 1 1 0 2 2 0 0 0 0 1 1 2 0 2 0 1 1 1 0 0 1 0 2 0 1 1 1 1 1 0 0 0 1 0 0 0 0 0 1 0 0 0 1 1 0 1 0 1 1 0 1 1 0 2 0 0 0 0 0 1 0 1 0 1 1 0 0 0 1 2 0 1 0 0 1 1 1 1 0 1 0 1 1 0 1 1 1 0 0 0 0 0 0 0 0 0 0 0 1 1 0 1 0 0 1 0 0 0 1 1 0 0 1 1 0 1 0 0 0 2 2 0 1 0 0 1 2 2 0 1 1 1 0 1 0 2 0 2 0 0 0 0 0 2 1 2 1 1 1 1 1 0 1 0 0 2 0 0 0 0 0 2 1 1 1 2 2 1 1 0 2 0 0 0 0 1 0 0 0 0 0 0 0 1 1 0 0 0 0 0 0 0 0 1 1 0 1 0 0 1 1 0 1 1 0 0 0 2 0 0 1 0 0 0 2 1 1 0 1 1 1 2 0 0 2 2 2 0 0 0 0 0 2 1 0 1 1 0 1 0 2 1 1 2 0 0 0 2 2 0 2 0 0 1 1 1 1 0 1 1 1 0 1 1 1 1 0 1 2 1 0 0 1 0 0 0 2 1 0 1 0 0 0 1 2 1 0 2 1 2 2 2 1 0 0 0 2 0 1 0 1 0 1 1 0 0 2 0 1 0 1 1 1 0 0 0 1 0 0 0 0 0 0 0 0 0 0 0 1 1 0 0 0 1 1 1 1 1 0 0 0 0 0 0 2 0 0 0
162 0 0 1 1 1 1 0 1 2 0 0 1 1 1 0 0 0 2 1 1 1 0 0 0 2 1 1 1 2 1 0 2 1 2 2 2 1 0 2 2 0 1 1 0 1 0 0 0 0 0 0 0 0 2 2 0 0 0 1 1 0 0 1 2 2 1 0 0 0 0 0 2 2 2 2 2 0 1 1 1 0 1 1 1 0 0 0 1 2 0 0 0 0 0 0 0 0 0 1 1 0 0 1 1 1 2 2 0 0 1 2 1 1 1 1 1 0 2 0 0 1 2 2 0 1 0 1 2 1 0 1 0 0 0 0 0 0 0 2 1 0 0 0 0 0 0 0 0 0 0 1 2 0 0 1 0 0 0 2 1 1 1 2 0 1 0 0 0 2 2 0 1 0 1 0 2 0 0 0 0 0 1 2 2 1 1 1 0 1 0 1 1 0 1 0 1 1 0 1 1 1 0 0 2 0 2 0 1 0 2 0 1 0 0 2 1 0 1 1 0 0 0 1 1 0 2 2 1 1 1 2 0 0 1 0 0 2 1 1 0 1 2 2 2 0 0 2 1 0 0 0 0 0 0 2 2 0 0 0 0 0 0 1 1 0 0 0 1 1 0 1 2 2 0 0 2 1 2 0 1 1 1 2 2 1 1 2 0 2 1 1 0 0 2 0 0 0 0 0 0 0 2 0 2 2 0 0 2 0 2 2 0 1 0 0 2 1 0 1 0 1 1 1 0 0 0 1 1 1 0 1 0 0 0 0 0 2 0 0 0 0 2 0 0 0 0 0 2 1 1 0 2 2 2 0 0 0 0 1 1 0 0 0 0 2 0 2 2 0 2 0 2 0 1 0 0 0 1 1 0 0 2 0 0 1 1 0 0 0 0 0 1 0 2 1 1 1 1 0 0 0 1 2 0 0 0 1 0 2 0 0 0 0 0 0 2 0 0 0 0 0 0 2 1 2 1 0 1 0 0 0 1 1 1 1 0 2 0 0 2 0 0 1 1 1 0 0 1 0 0 1 2 2 2 2 2 1 1 1 2 0 1 1 0 1 1 1 1 0 1 0 2 2 1 0 1 0 0 0 0 1 0 0 0 0 0 0 1 1 0 0 1 0 1 1 1 0 0 2 2 2 2 1 2 1 1 1 0 0 0 0 0 1 0 2 1 0 2 2 2 0 1 2 1 1 1 1 1 1 0 0 0 0 0 0 1 1 1 1 0 1 0 1 1 0 0 0 0 0 0 0 0 0 2 0 0 0 0 0 0 0 0 1 0 0 0 1 1 0 1 0 1 0 1 1 2 2 2 2 2 1 1 0 1 0 0 1 0 1 0 1 0 0 0 2 0 0 0 0 0 1 0 0 1 1 1 0 1 0 0 0 0 0 0 0 0 0 0 0 1 1 0 1 0 0 1 1 0 0 1 0 1 1 0 0 2 1 2 2 1 2 0 0 1 0 2 0 0 1 0 1 0 2 1 2 0 2 2 0 0 0 2 1 1 1 0 2 1 0 1 2 0 1 0 1 1 0 0 0 1 1 2 1 1 0 1 0 0 0 0 0 0 1 0 0 1 0 0 1 0 1 0 0 0 1 2 2 0 0 0 0 0 1 0 0 0 2 2 0 0 0 1 2 0 1 0 0 1 1 0 1 0 1 0 1 1 0 1 2 1 1 0 0 0 1 1 2 0 1 1 1 0 0 1 2 0 0 1 1 0 0 2 2 0 1 1 1 0 1 0 0 0 1 1 1 1 0 0 2 2 2 1 0 0 2 1 1 0 2 0 2 1 0 0 0 0 1 0 2 1 1 0 0 0 0 1 0 0 2 0 0 1 1 1 2 0 2 0 0 0 1 0 1 2 2 2 0 0 0 2 1 0 0 0 1 0 2 1 0 0 0 0 0 0 0 0 1 1 0 2 0 0 2 0 0 1 0 0 0 0 1 0 0 0 0 1 0 2 0 2 0 1 0 2 1 0 1 2 1 1 0 1 0 0 0 1 0 0 2 0 0 1 0 2 0 2 2 0 0 0 1 1 0 2 1 0 0 0 1 0 0 1 1 2 2 0 1 2 1 0 2 2 1 1 1 1 1 0 1 2 0 0 1 1 0 1 1 1 0 0 0 2 1 0 1 1 1 0 0 2 0 1 2 1 0 2 0 0 0 1 0 1 0 0 0 0 0 1 1 0 1 0 1 0 0 1 0 1 0 0 1 2 2 0 0 1 1 0 1 0 1 0 0 1 1 0 0 1 1 0 0
163 0 0 0 0 0 0 1 2 2 0 0 0 2 1 0 0 2 1 1 1 1 0 1 0 1 0 1 2 2 1 1 0 1 0 0 2 1 0 0 0 0 0 0 0 1 1 1 0 0 0 0 0 0 2 1 1 0 0 0 1 0 0 0 0 1 1 0 0 0 0 0 2 2 2 2 2 0 2 0 1 0 1 1 1 0 1 1 1 1 0 1 0 1 1 1 0 1 0 1 1 0 0 1 1 1 2 2 0 0 0 0 1 1 1 1 1 1 0 0 2 0 0 0 0 0 0 1 1 1 0 0 0 1 1 0 1 0 2 0 1 0 0 0 0 0 0 0 0 0 0 2 0 0 0 0 0 0 0 1 0 2 2 2 2 2 1 0 0 2 2 1 0 0 2 2 0 1 0 1 0 1 0 2 2 2 2 1 0 0 1 0 2 1 2 0 1 2 0 1 1 1 0 1 2 0 0 0 1 0 2 0 1 1 0 2 0 0 1 0 2 2 0 2 0 0 0 2 1 1 1 2 0 1 1 0 0 2 0 0 0 0 1 2 2 0 0 0 2 0 0 0 0 0 0 1 1 2 0 1 0 1 0 0 1 0 0 1 2 0 0 1 1 1 0 0 1 0 1 0 1 1 0 1 2 1 1 1 0 2 2 1 1 0 2 0 0 0 0 0 1 0 1 0 0 0 0 0 0 0 0 0 0 2 1 1 1 2 0 0 0 2 1 0 1 0 1 2 1 1 0 0 0 0 0 0 0 2 0 1 0 0 1 0 0 0 0 0 1 1 0 1 1 0 0 0 1 0 0 0 0 0 2 0 2 1 0 2 2 1 2 0 0 2 0 0 0 0 1 1 1 0 1 0 0 0 1 0 0 0 0 0 1 0 1 0 1 0 0 0 0 1 1 2 0 1 1 1 0 2 0 0 0 0 1 0 0 1 0 0 0 1 1 0 0 2 0 1 1 0 0 1 1 2 2 2 0 1 0 0 1 1 0 1 1 2 0 1 1 1 1 0 1 2 1 1 2 1 1 2 1 0 0 0 0 2 0 1 2 1 1 1 1 1 2 0 2 1 1 0 0 1 2 2 2 0 2 1 0 0 2 1 1 0 0 1 1 1 1 1 1 1 2 0 2 0 2 0 1 1 1 0 0 0 0 1 0 1 1 2 2 0 1 2 1 1 1 2 2 0 1 1 0 0 0 0 0 0 2 0 2 2 0 0 0 0 0 1 1 0 0 0 0 1 2 0 1 0 0 0 0 0 0 0 0 0 1 0 1 0 0 1 1 0 1 0 1 2 2 2 2 0 1 0 1 1 1 2 1 2 0 0 1 0 0 1 0 1 1 0 0 1 0 0 1 1 1 0 0 1 0 0 0 1 1 1 0 0 0 1 1 2 0 0 0 1 1 1 0 0 0 0 0 0 0 0 2 0 2 2 0 0 0 1 2 0 2 0 0 2 0 1 1 1 1 1 0 2 2 1 1 0 1 0 1 0 0 2 0 0 1 0 0 1 0 0 2 0 2 2 0 1 2 1 0 1 1 0 0 0 0 0 0 1 0 0 1 0 0 0 0 0 0 0 0 1 1 2 0 0 0 0 0 1 0 0 0 1 1 0 0 0 0 2 1 0 0 0 0 0 1 1 0 1 0 1 1 0 1 1 0 0 0 0 0 0 0 1 0 1 1 1 0 0 1 2 0 0 1 1 0 0 2 1 0 0 0 1 0 1 1 0 1 2 2 0 1 0 0 2 2 2 1 0 0 1 1 2 2 0 2 0 1 1 0 1 0 0 0 1 0 0 0 0 0 0 1 0 1 2 0 0 1 1 1 2 0 1 1 1 1 2 1 0 1 1 0 0 0 1 1 1 1 0 0 1 0 0 2 1 1 1 0 0 0 0 0 1 1 0 1 0 0 2 0 0 0 0 0 0 0 0 0 0 0 1 0 0 0 2 0 0 1 1 1 2 0 0 1 2 2 0 2 0 0 0 0 0 0 1 0 0 0 0 2 0 2 1 1 0 1 1 1 1 2 0 1 0 0 1 0 0 0 0 1 1 2 0 1 0 0 1 2 2 2 1 1 1 0 0 2 0 0 1 1 1 1 1 2 1 0 2 1 2 2 1 1 0 0 0 2 0 2 1 0 0 2 1 1 1 1 1 1 0 1 1 1 0 0 0 0 1 1 0 1 0 0 0 1 0 0 1 0 0 0 1 1 0 0 0 0 0 0 0 0 1 0 0 0 0 2 2
164 0 0 0 0 0 1 1 1 2 0 0 2 1 1 0 0 1 1 1 1 1 0 0 0 0 2 0 1 2 1 0 0 0 2 1 2 0 0 1 0 1 1 1 1 2 0 0 0 1 1 0 0 1 1 0 1 0 0 0 0 0 0 0 2 1 1 0 0 1 2 1 1 1 1 1 1 0 2 0 1 0 1 1 1 0 0 1 2 2 1 1 0 0 1 1 0 1 0 1 2 0 0 1 1 0 2 0 2 1 0 1 1 2 1 2 1 0 0 0 1 1 2 2 0 0 0 1 2 1 1 1 0 0 1 0 0 0 0 0 0 0 1 0 0 0 1 0 1 1 2 2 0 1 1 1 1 1 0 2 2 1 0 1 1 1 1 0 0 2 2 0 0 2 1 0 2 1 1 1 0 1 1 2 2 1 2 1 0 0 0 1 1 1 1 1 0 1 0 0 0 1 0 2 2 0 0 0 1 0 1 1 1 0 0 2 1 2 1 0 1 1 1 2 0 2 2 0 0 0 0 0 0 1 1 1 1 2 0 0 0 0 2 2 2 0 0 0 2 0 0 0 1 1 0 0 0 2 0 1 0 1 0 1 1 0 0 0 2 1 0 2 2 2 0 0 1 0 1 0 0 1 0 1 2 2 0 1 0 2 1 1 0 1 2 1 1 2 0 1 0 0 2 0 1 1 0 0 0 0 0 0 0 2 2 0 2 1 1 0 0 1 1 1 1 0 0 2 1 1 0 1 1 0 0 0 0 0 0 0 0 0 2 0 0 1 0 1 1 0 1 1 2 2 1 1 1 0 0 1 1 0 1 0 1 0 0 1 1 0 2 0 1 2 0 0 0 0 0 2 1 1 0 1 1 1 0 1 1 0 0 0 0 0 2 0 0 0 1 1 1 1 0 2 0 0 1 1 0 1 0 0 1 1 1 0 0 1 0 0 0 1 0 0 1 1 1 0 1 0 1 0 0 0 0 1 0 1 1 1 2 0 0 0 0 1 0 1 1 0 0 1 1 2 2 1 2 2 1 2 1 0 0 0 0 1 1 1 1 0 1 0 2 2 0 1 0 1 1 0 1 1 1 1 1 0 1 1 0 2 0 0 1 0 0 1 1 1 1 2 1 2 2 0 1 1 1 1 0 1 0 0 0 0 1 0 0 0 0 0 0 2 0 1 0 1 0 1 1 1 0 2 0 0 0 0 1 0 1 0 0 1 0 0 0 0 0 1 1 0 0 0 0 0 2 0 0 1 0 1 1 0 0 0 0 0 1 1 0 0 0 1 1 0 0 1 1 1 2 1 2 0 2 0 1 0 0 1 0 1 0 1 0 0 0 0 0 0 0 0 0 2 1 1 2 2 2 0 1 1 0 0 0 0 0 0 1 0 1 0 1 2 0 2 0 0 0 1 0 0 0 1 0 0 0 1 2 0 2 1 0 2 0 0 0 0 2 2 0 0 0 1 0 1 2 2 0 1 1 0 0 0 2 1 1 2 1 1 1 1 1 1 1 0 0 0 0 1 1 1 1 0 2 0 0 2 1 1 0 0 1 0 0 0 1 0 1 0 0 1 1 1 0 1 1 1 0 2 0 0 0 0 0 2 0 1 0 0 0 0 0 2 2 2 0 2 0 1 1 1 1 1 1 0 0 1 0 0 1 1 0 0 0 0 1 0 1 0 0 1 0 1 0 0 0 1 0 1 0 1 0 0 2 2 0 0 0 0 0 2 1 0 0 1 0 0 0 0 0 1 1 2 0 1 1 1 0 1 0 2 0 2 1 1 0 1 1 0 0 2 1 1 0 0 0 0 0 1 1 1 0 0 1 1 1 2 0 2 1 1 1 1 1 1 1 1 0 0 0 0 0 0 1 1 0 1 0 1 2 0 1 0 0 0 0 0 0 0 0 0 2 0 0 2 0 0 0 0 0 0 0 2 0 0 0 1 0 0 2 0 1 0 2 1 2 2 0 2 1 2 2 0 1 0 0 0 1 0 0 0 2 0 0 0 1 0 1 1 0 0 1 1 1 0 2 1 0 0 1 1 1 0 0 0 1 2 1 0 2 1 0 2 0 0 1 1 0 1 0 0 1 0 1 1 2 2 2 1 1 1 0 1 0 0 0 1 1 1 2 0 2 0 2 1 1 1 2 0 0 0 2 0 1 0 1 1 1 0 1 1 0 0 0 2 0 0 0 0 2 0 0 0 0 0 0 0 0 0 1 0 0 1 0 0 0 1 0 0 0 0 1 1
165 1 0 0 0 0 0 0 1 2 0 1 1 1 1 0 0 1 2 1 0 1 1 0 0 0 1 2 2 2 2 1 1 1 2 1 2 0 0 0 0 0 1 2 0 1 0 0 0 1 1 0 0 1 1 0 1 0 0 0 1 0 0 1 1 1 1 0 0 0 0 0 2 2 1 2 2 0 2 1 0 0 0 1 2 0 0 1 2 2 0 2 2 1 1 1 0 0 0 0 0 0 1 1 0 0 2 1 1 0 1 2 2 2 1 2 1 0 1 0 1 0 1 1 0 1 0 2 2 1 0 0 0 1 0 1 1 0 0 2 1 0 0 0 0 0 0 0 0 0 0 1 0 1 0 2 0 0 0 2 0 0 1 2 1 2 2 1 0 1 0 1 0 1 2 0 1 2 0 2 0 2 1 2 2 1 2 1 0 0 0 1 1 0 1 1 1 2 0 0 0 0 0 0 2 0 2 0 1 0 1 2 0 0 0 2 0 0 1 1 1 1 1 2 0 2 2 0 0 0 0 0 0 0 2 0 0 2 0 0 0 0 2 1 1 0 0 0 2 0 0 0 0 1 0 1 2 2 1 1 1 0 0 1 1 0 0 0 1 1 0 2 1 1 0 0 1 2 2 0 0 0 1 2 1 0 0 0 0 1 1 1 0 0 1 1 0 1 0 1 0 0 2 0 2 0 0 0 0 0 0 1 0 1 0 0 1 0 0 0 0 2 1 1 0 0 0 1 2 1 0 0 0 1 0 0 0 1 0 1 1 1 1 0 0 0 0 1 2 1 2 0 1 1 0 1 1 0 0 1 2 1 1 0 1 0 0 1 1 0 2 0 1 1 1 0 0 0 1 1 0 1 2 1 0 0 1 0 0 0 0 0 1 0 2 1 1 2 0 0 0 0 0 1 1 0 1 1 0 1 0 1 0 0 1 0 1 0 0 0 0 0 1 0 0 1 0 0 2 0 2 0 0 0 0 1 1 2 0 0 1 0 1 1 2 2 2 0 1 0 0 1 0 2 1 0 1 1 0 1 1 0 0 0 0 0 1 1 1 0 1 0 2 2 2 0 1 1 1 1 1 2 0 0 0 0 0 0 0 1 0 0 2 1 2 0 2 1 1 2 0 2 1 1 2 1 1 1 0 0 0 0 0 0 1 0 0 1 0 1 1 1 1 1 1 0 0 1 2 1 1 0 0 0 0 0 0 0 2 1 0 1 1 1 1 0 0 1 1 0 0 0 0 0 1 1 0 0 1 1 1 1 0 1 0 0 0 0 2 1 0 2 0 0 0 0 0 0 2 1 2 0 1 0 1 0 0 1 0 1 0 1 0 0 1 1 0 0 0 0 0 2 0 0 2 2 2 0 1 0 0 0 0 1 1 1 1 0 0 0 0 0 0 0 0 0 2 0 0 0 1 0 0 2 0 0 2 0 2 0 0 0 0 2 2 0 2 0 0 2 2 0 1 1 1 2 0 1 1 0 0 0 1 1 0 0 0 2 2 0 1 1 0 0 0 1 1 0 1 2 0 1 2 1 1 1 2 2 0 1 0 2 0 1 1 0 1 1 0 1 1 0 0 1 1 2 1 0 0 0 1 1 0 0 0 0 0 1 2 0 1 0 0 1 0 0 0 0 0 0 0 1 0 0 0 1 2 0 0 1 0 1 0 0 0 0 0 0 0 1 1 1 0 1 1 0 0 0 0 0 0 1 2 2 0 1 1 0 0 1 0 0 1 1 1 0 2 0 0 1 2 2 0 2 1 1 0 1 0 2 0 2 1 0 0 0 0 0 0 1 0 1 0 0 1 0 0 1 0 1 0 0 1 1 2 1 1 2 1 1 1 1 2 1 2 1 1 0 1 0 1 0 0 0 0 1 0 0 0 0 0 0 0 0 0 0 0 1 0 0 1 0 0 1 1 0 1 0 0 0 0 2 0 0 0 1 0 0 2 0 1 0 2 1 2 2 0 1 1 1 2 0 1 0 0 0 1 2 0 2 0 0 1 1 0 0 0 2 0 1 0 1 2 0 1 1 0 1 1 1 1 0 0 0 1 1 1 1 1 0 1 0 1 1 1 2 0 1 0 0 2 1 0 1 0 0 0 1 1 0 0 1 1 1 0 0 2 0 1 0 1 0 2 1 0 0 1 1 0 0 2 0 2 0 0 1 1 0 1 2 0 0 0 0 0 0 0 0 1 0 0 1 1 1 0 1 2 1 0 0 0 2 0 1 1 0 0 0 1 0 1 0
166 0 0 0 0 0 0 2 2 1 0 1 0 0 0 0 0 1 0 0 2 0 0 0 0 0 2 2 2 2 2 0 0 0 2 0 2 0 0 0 0 0 0 0 0 0 1 0 0 0 0 0 1 1 1 1 1 0 0 0 1 0 0 2 0 1 1 1 0 0 0 1 2 2 2 2 2 0 1 0 1 0 0 0 1 0 1 0 2 2 0 1 1 0 1 1 0 0 0 0 0 0 1 0 1 1 2 1 0 0 1 1 0 1 0 1 0 1 1 0 1 0 2 2 0 2 0 1 2 2 0 1 0 0 0 0 0 0 0 0 1 0 1 0 0 0 0 0 1 1 0 0 0 1 1 0 0 1 0 1 1 1 1 2 1 1 1 0 2 0 0 0 0 1 2 0 2 0 0 0 0 0 1 1 1 0 1 2 0 1 0 2 2 0 2 2 1 1 0 0 0 0 0 1 2 0 1 1 0 0 2 1 0 0 0 2 0 1 2 0 0 0 0 1 0 2 1 0 0 0 0 0 0 0 1 0 0 2 0 0 0 0 2 2 2 0 0 0 1 0 0 0 0 0 0 2 1 2 0 1 0 1 0 0 2 0 2 0 2 0 1 1 1 1 1 1 0 0 1 0 0 1 1 1 2 1 0 0 0 1 0 0 1 1 2 0 0 1 0 2 0 0 1 1 1 0 0 0 0 0 0 2 0 1 2 1 2 0 0 0 0 1 1 0 1 0 1 0 1 1 0 2 0 0 0 0 0 1 0 1 0 1 2 0 0 0 0 0 1 0 0 1 2 2 2 0 0 0 0 2 2 0 2 0 1 0 0 2 2 0 2 0 1 1 1 0 0 1 0 2 1 0 2 0 0 1 1 0 0 0 0 0 0 0 2 0 0 0 1 1 1 1 0 0 0 0 1 1 0 1 0 0 0 0 0 0 1 0 0 1 1 1 1 2 1 1 0 1 1 0 0 0 0 1 0 1 0 1 0 0 1 0 0 1 1 2 1 0 0 2 0 0 1 2 2 1 2 2 1 2 0 0 0 0 0 1 1 2 2 0 0 0 2 2 0 0 0 0 0 0 0 1 0 0 0 1 0 1 0 0 2 1 0 2 1 1 1 1 1 1 1 1 1 1 1 0 2 1 0 0 1 0 0 0 0 2 0 0 1 1 2 0 0 1 1 0 0 1 1 1 1 0 2 1 2 0 0 0 1 0 1 2 0 2 1 0 1 2 2 0 0 0 0 0 2 0 0 0 1 0 0 1 1 0 1 1 1 1 0 0 0 0 1 0 0 1 1 1 2 1 2 0 1 0 1 0 0 2 0 2 0 1 0 0 0 0 0 0 0 0 0 2 0 0 2 2 0 0 0 0 1 0 0 0 0 1 0 0 0 0 0 0 0 0 0 1 1 1 0 0 1 0 1 2 0 0 1 0 2 2 1 2 0 1 2 0 2 0 0 0 0 2 0 2 2 2 0 2 2 0 0 0 1 1 1 1 1 2 0 0 1 0 0 0 1 0 2 0 1 1 1 1 2 0 0 2 1 1 0 0 0 1 1 1 0 0 1 0 0 2 0 2 1 1 1 2 1 2 0 0 1 0 0 2 0 1 0 0 0 0 0 1 1 2 0 1 0 0 0 0 1 1 0 0 0 0 2 0 0 0 0 0 0 1 1 0 1 0 0 1 1 1 0 0 1 1 0 0 1 1 0 1 2 2 0 0 0 1 0 2 0 0 0 1 1 0 2 1 1 0 0 0 1 1 2 0 0 2 2 1 0 0 1 1 1 1 0 2 2 2 0 0 0 0 1 0 1 0 0 2 0 1 2 2 2 1 0 2 0 1 1 0 0 0 2 0 0 0 0 1 1 1 0 0 0 0 0 0 0 0 0 0 2 0 0 2 2 1 1 0 1 0 0 2 0 0 0 0 0 0 0 1 1 0 0 0 1 0 1 0 0 0 1 1 1 1 0 1 0 0 1 0 1 0 0 1 1 1 0 1 1 0 1 1 2 1 2 1 0 0 0 1 2 0 2 0 1 1 0 1 0 0 0 0 1 1 2 0 2 0 0 2 2 2 1 1 1 1 0 0 2 0 0 2 0 0 0 2 2 0 0 1 2 1 0 1 2 1 0 0 2 0 2 1 0 0 2 0 0 0 0 2 1 0 0 0 0 0 0 0 1 0 1 0 0 1 0 0 1 0 0 1 2 2 0 0 1 0 0 0 0 0 0 0 1 0 0 1 2 1 0 0
167 0 0 0 0 0 0 0 0 2 0 0 0 1 1 0 0 2 1 1 1 1 1 0 0 0 0 2 0 1 0 1 1 1 1 0 2 1 0 0 0 0 0 0 0 0 0 0 0 0 0 0 1 2 0 2 0 0 0 0 0 1 0 1 1 0 2 0 0 0 0 1 2 2 1 2 2 0 1 0 2 0 1 1 1 1 0 1 2 2 1 1 1 1 1 0 0 0 0 1 1 1 0 1 1 1 2 1 1 0 1 2 1 1 1 1 0 0 1 0 1 0 1 1 0 1 0 1 2 2 0 0 0 2 2 2 0 0 0 0 0 0 0 0 0 0 0 0 0 0 0 0 1 1 1 0 0 1 0 1 1 0 1 2 1 2 1 0 0 1 1 1 1 2 1 0 2 0 0 0 0 0 0 2 2 2 1 1 0 0 1 0 1 1 1 0 2 2 0 0 0 0 1 2 2 0 0 0 1 0 1 0 2 0 0 2 1 2 2 1 0 0 1 2 0 1 1 0 0 0 0 1 0 0 1 0 0 2 0 0 0 0 2 2 2 0 0 1 1 0 0 0 1 0 0 2 1 2 0 0 0 0 0 0 1 0 0 2 2 0 1 2 0 0 0 0 0 0 2 0 0 0 0 1 1 1 1 1 1 2 1 2 0 0 2 0 0 0 0 2 0 0 2 0 1 0 1 0 1 0 1 2 0 2 2 0 1 0 1 0 0 2 1 0 2 0 2 0 2 1 0 2 0 0 0 0 0 1 0 1 0 0 1 1 0 0 1 1 2 1 1 0 2 2 1 0 0 0 0 2 2 0 1 0 0 2 0 0 0 0 2 0 0 2 1 0 0 0 1 1 2 0 1 0 0 1 1 0 0 0 0 0 1 0 2 1 1 1 0 0 0 0 1 2 0 0 0 1 0 1 0 0 1 1 1 0 1 0 0 1 1 1 0 2 1 2 2 0 1 0 0 0 0 0 0 0 1 2 0 0 2 1 0 0 2 2 0 0 0 0 0 0 1 2 2 1 2 1 1 2 1 0 1 1 0 1 1 1 2 1 1 1 2 2 2 0 1 0 0 0 1 2 1 1 1 1 1 0 1 0 1 1 0 1 0 0 1 2 2 0 0 0 2 0 2 0 2 1 0 1 0 0 0 0 0 2 0 1 0 1 1 1 1 1 0 1 1 1 1 2 0 1 1 1 1 0 0 1 1 1 0 1 0 2 2 0 0 0 0 0 0 0 0 0 2 0 0 0 0 0 0 0 0 0 0 0 0 0 1 0 0 1 1 0 0 0 0 1 1 1 2 0 1 0 1 0 0 2 1 2 0 1 0 0 1 1 0 0 0 0 0 2 0 0 0 1 1 0 0 0 0 0 0 0 0 1 0 0 0 0 1 1 0 0 0 2 0 2 0 0 1 0 0 0 0 0 2 1 2 1 0 1 0 0 0 0 2 0 1 1 0 1 1 1 1 1 0 2 2 1 1 1 0 1 0 1 1 2 1 0 0 1 0 1 0 0 2 0 0 0 1 1 2 0 0 1 1 1 0 1 0 1 0 0 0 0 0 0 0 1 0 1 1 1 1 2 1 2 0 0 0 0 0 2 0 0 0 0 0 0 0 0 0 2 0 1 0 1 0 0 2 2 0 0 0 0 1 0 1 2 1 1 0 1 1 0 1 1 0 0 0 0 0 1 1 2 1 0 0 0 0 0 1 0 0 0 1 0 0 1 0 0 1 1 1 0 1 1 1 1 1 1 1 0 0 1 1 1 0 2 0 2 1 1 0 1 0 0 0 2 1 1 0 1 0 0 2 1 1 1 0 0 1 0 1 1 0 2 1 1 1 2 1 0 1 0 0 0 0 0 1 1 1 0 0 0 0 1 1 0 0 0 1 0 0 1 1 1 1 0 2 1 0 2 0 0 0 0 0 0 1 0 0 0 0 1 0 0 1 1 0 0 0 1 1 1 0 0 0 0 0 0 2 0 0 0 0 0 1 1 0 0 0 0 2 1 1 1 0 0 0 2 1 0 2 2 1 2 1 1 1 0 0 0 0 0 2 1 2 1 0 2 2 1 1 1 1 0 0 0 1 0 0 1 0 0 0 2 2 0 0 1 1 1 1 0 0 0 2 0 1 0 2 0 0 0 0 0 0 1 0 1 1 0 0 0 0 0 0 0 2 0 0 1 0 0 1 1 1 0 0 0 1 1 0 1 2 2 0 1 1 0 0 0 0 1 0 0 1 0 2 1
168 0 1 1 0 1 0 1 1 2 0 0 0 1 0 0 1 1 1 1 1 0 0 1 0 0 0 2 2 2 0 1 0 0 2 1 2 1 1 0 0 0 0 0 1 0 0 0 0 0 0 0 1 1 1 1 1 0 0 0 1 0 0 2 0 0 1 1 0 0 0 1 2 2 1 2 2 0 2 1 0 0 0 1 2 0 0 0 2 2 0 1 1 0 0 1 0 1 0 1 1 0 0 0 2 2 2 2 0 0 1 1 1 2 2 2 2 0 0 0 2 0 1 1 0 1 0 0 1 1 0 1 0 0 0 0 0 0 0 0 0 0 0 1 0 0 0 1 1 0 0 0 1 1 1 0 0 0 0 0 0 1 0 2 0 2 0 1 0 1 0 2 1 0 0 0 2 1 0 1 0 1 0 2 2 2 2 2 0 0 0 2 2 1 2 1 1 2 0 2 2 2 0 1 2 0 1 0 1 0 0 2 0 0 0 2 1 2 2 0 1 1 0 1 1 0 2 0 0 0 0 1 0 1 1 0 0 2 1 1 0 1 2 1 1 0 0 0 1 1 1 1 0 0 1 2 2 2 1 1 1 0 0 1 1 0 1 0 2 0 0 0 2 2 1 1 0 0 1 0 0 1 0 1 1 1 0 2 0 2 1 1 0 0 2 0 1 0 0 0 0 1 2 0 1 0 1 0 0 0 0 1 0 1 1 0 1 0 0 0 1 1 2 0 2 0 2 1 0 0 0 2 0 0 0 1 1 2 1 2 2 1 2 0 0 0 2 0 2 1 1 0 2 2 2 0 0 0 0 1 1 0 0 0 0 1 0 1 1 0 2 0 0 2 0 0 0 0 1 1 0 1 1 1 1 0 1 0 0 0 0 0 1 0 1 1 2 0 0 0 0 0 0 1 0 0 1 1 0 2 0 0 0 0 0 0 1 1 0 0 1 0 1 1 1 2 0 1 1 0 0 1 0 0 0 1 1 2 0 0 2 1 0 0 1 1 1 0 0 0 0 0 1 1 1 1 1 2 1 2 1 0 1 0 0 1 1 1 1 0 1 0 1 1 2 0 2 0 0 1 1 1 1 1 1 0 1 1 0 1 1 1 0 0 0 0 1 1 1 2 1 2 2 0 2 0 2 0 0 1 0 0 0 1 1 1 0 0 2 2 2 0 2 2 2 0 0 2 2 0 2 0 2 1 2 0 1 0 1 1 1 1 0 1 1 0 0 2 2 0 0 0 0 0 0 2 0 0 0 1 1 0 1 2 0 0 0 1 2 1 1 1 1 0 1 0 1 1 1 1 2 0 1 1 1 0 0 2 1 2 0 1 0 1 1 0 1 0 0 0 1 2 0 0 1 2 0 0 0 1 2 0 0 2 2 2 0 1 1 0 0 2 0 0 0 1 1 2 0 0 1 0 1 1 0 0 1 1 2 2 1 1 0 0 2 0 1 1 0 1 0 1 1 2 1 2 0 1 1 1 1 0 1 0 1 0 1 2 1 0 0 1 0 0 0 0 2 0 0 1 0 1 2 1 1 2 0 1 0 2 0 2 0 2 0 0 2 0 0 0 0 1 0 0 0 1 1 1 0 0 0 0 0 1 0 0 0 1 1 1 0 0 1 2 1 0 0 0 0 0 1 1 1 0 0 0 0 0 0 0 0 0 1 0 1 0 1 1 0 1 1 1 0 0 1 1 1 0 1 0 0 0 1 1 0 0 1 1 0 1 0 0 0 1 1 1 2 1 1 1 1 1 0 1 1 1 0 2 1 1 1 1 1 1 0 1 0 2 0 2 2 2 0 0 0 0 2 1 0 0 0 0 1 1 1 2 1 1 0 0 0 0 1 0 2 0 0 0 0 1 0 0 0 0 0 2 1 1 0 0 0 0 0 1 0 0 1 0 0 0 2 0 0 2 0 0 0 0 0 0 0 0 1 0 0 2 0 0 1 1 1 0 1 0 2 1 0 1 0 1 2 0 0 0 0 0 2 1 0 2 0 0 1 0 2 0 2 2 0 0 0 2 1 0 2 1 1 0 0 1 0 0 0 0 1 0 1 1 2 1 0 2 1 0 1 1 1 1 0 0 1 0 0 2 0 0 0 1 2 1 0 0 1 1 0 1 1 0 0 0 2 0 2 1 1 0 1 1 1 1 1 1 2 0 1 1 1 0 0 0 0 0 0 0 0 0 1 0 0 0 0 0 1 1 0 1 1 1 0 1 1 0 0 0 0 0 0 0 2 0 1 1
169 1 0 0 0 0 0 1 1 2 0 0 1 2 2 0 0 2 2 0 1 0 1 0 0 1 0 2 2 2 1 1 1 1 0 0 1 2 0 2 2 0 0 0 0 0 1 0 0 0 0 0 0 0 2 1 0 0 0 0 0 1 0 1 1 1 2 1 0 0 0 1 2 2 0 2 1 0 2 0 0 0 0 0 1 0 0 0 2 2 0 1 2 0 0 2 0 1 0 1 1 1 1 0 0 0 2 1 1 1 0 2 0 1 0 2 0 0 0 0 2 0 0 0 0 0 0 0 1 0 0 0 0 0 0 0 1 0 0 1 0 0 0 1 0 0 0 0 1 1 1 1 0 1 0 0 0 0 0 2 1 0 1 2 1 1 0 0 0 2 1 1 1 2 1 2 1 0 0 0 0 1 0 2 2 2 2 1 0 0 0 1 2 0 2 2 0 2 0 1 1 1 0 0 2 0 2 0 0 0 0 2 1 0 0 2 0 0 1 0 1 2 1 2 0 0 0 0 0 0 0 0 0 0 2 0 0 2 0 1 0 1 2 1 1 0 1 1 1 1 1 1 0 1 0 1 2 1 0 1 0 1 0 0 2 0 0 0 2 0 0 1 2 2 1 1 0 0 1 0 0 1 0 1 1 0 1 1 0 1 1 1 1 0 2 0 0 0 0 1 0 0 2 0 1 0 0 1 1 0 1 2 0 0 2 0 2 1 0 0 0 1 0 1 0 0 0 2 0 0 0 2 0 0 0 0 0 0 0 0 0 0 1 0 0 1 0 0 2 2 0 0 2 2 1 0 1 0 0 1 1 0 2 0 2 0 1 2 2 0 0 2 0 2 0 1 0 0 1 1 1 0 1 0 0 0 0 1 1 0 0 0 0 0 1 0 1 0 0 0 0 0 0 1 1 0 1 0 0 2 0 0 0 0 0 0 0 0 1 0 1 1 0 2 1 2 1 0 2 1 1 1 0 0 0 0 2 1 0 0 0 1 0 1 1 1 1 0 1 0 0 1 1 2 2 1 2 2 1 0 1 0 0 0 1 2 0 1 1 1 2 1 2 2 0 1 0 1 1 0 0 1 1 1 0 1 0 0 1 0 1 1 0 1 1 1 1 1 1 1 1 1 2 0 1 1 1 0 0 1 1 0 0 1 0 2 1 1 1 2 2 0 0 1 0 0 0 1 1 1 1 1 0 0 0 0 1 0 2 1 1 1 0 2 1 1 0 2 2 0 0 0 0 0 1 2 1 0 0 1 1 0 1 0 1 1 0 2 0 0 0 1 1 0 0 0 2 2 2 2 2 0 1 0 1 0 0 1 0 1 0 1 2 0 0 0 0 0 0 0 0 2 0 2 2 2 0 0 0 1 0 0 0 0 0 0 1 0 0 0 0 0 0 0 0 1 1 2 0 0 0 0 1 2 0 1 2 2 2 2 0 0 0 1 2 0 2 0 0 1 0 2 1 1 1 1 0 2 2 0 0 0 0 0 1 0 0 2 1 0 0 1 0 0 1 0 2 0 0 1 1 0 1 1 1 1 0 1 0 0 1 0 1 0 0 0 2 0 0 1 1 0 2 0 1 2 1 2 0 0 1 1 0 1 0 1 0 1 1 0 0 0 1 2 0 1 1 0 0 0 1 1 0 1 0 1 2 0 0 2 0 2 0 0 1 0 1 1 0 1 1 1 1 0 1 1 0 0 0 0 0 1 2 1 0 0 0 2 0 0 0 0 1 2 1 1 0 0 0 1 1 2 2 0 0 1 1 1 1 2 0 1 0 2 0 2 0 1 0 2 2 2 0 0 0 0 2 0 1 2 1 1 1 1 1 1 1 2 1 2 2 1 1 1 2 1 1 0 0 1 0 0 1 0 0 1 1 0 0 0 1 1 0 0 0 0 0 0 0 0 2 0 0 2 0 0 1 0 0 0 0 1 0 0 0 0 0 0 2 1 1 0 2 0 1 1 0 1 1 2 1 0 2 0 0 1 0 1 0 2 0 0 1 0 1 0 1 2 0 0 2 0 1 0 2 1 0 1 0 0 0 0 0 0 2 1 1 0 1 0 1 1 2 1 1 1 0 2 0 1 2 1 0 1 0 0 0 1 1 0 0 0 0 0 0 1 1 2 0 0 2 0 0 2 2 0 2 1 0 1 1 1 0 1 0 1 1 0 0 0 2 0 0 0 1 1 0 0 1 1 0 1 0 0 0 0 1 1 0 0 0 0 0 0 1 0 0 0 1 0 2 2
170 1 1 0 0 0 1 2 2 1 0 0 0 0 0 0 0 1 1 1 1 1 0 1 0 0 1 1 1 2 0 0 1 1 1 1 1 2 0 0 0 0 0 0 0 0 0 0 0 1 1 0 1 1 1 1 0 1 1 0 2 0 0 1 0 0 1 1 0 0 0 0 1 1 1 1 2 0 2 0 1 0 0 0 1 0 0 1 2 2 0 1 1 0 1 2 0 0 0 0 0 0 0 1 1 0 2 2 1 1 0 1 0 2 0 2 0 0 0 0 2 0 2 2 0 2 0 1 1 1 0 0 0 1 0 0 0 0 0 0 0 0 0 0 0 0 0 0 0 0 0 0 0 2 2 0 0 1 0 2 2 0 1 1 1 1 2 1 1 0 0 1 0 2 2 1 2 2 1 2 0 1 1 2 1 0 2 1 0 0 1 1 2 0 2 2 0 2 0 0 0 0 0 2 2 1 1 0 1 0 1 1 1 0 0 2 1 1 1 1 0 0 0 1 0 0 0 0 0 0 0 0 0 1 2 0 0 2 0 0 0 0 1 2 2 0 0 0 2 0 0 0 0 0 0 1 0 1 0 0 0 0 0 0 1 0 0 1 0 0 0 2 0 0 0 0 1 1 2 0 1 1 1 1 1 0 2 0 0 2 1 2 1 0 2 0 0 1 0 0 0 1 2 0 1 0 1 0 1 0 0 2 0 1 0 0 2 1 0 0 1 0 0 2 1 0 0 2 1 1 0 1 0 1 0 1 0 1 0 1 1 1 1 1 0 0 1 0 1 1 0 1 2 2 1 1 1 0 0 0 0 0 1 0 1 0 1 2 2 0 0 2 0 2 1 0 0 0 1 1 1 1 1 1 0 1 2 0 0 0 0 0 0 0 2 0 0 1 0 0 0 0 0 1 0 0 1 0 0 1 0 0 0 0 1 0 1 2 0 0 0 2 1 2 2 2 1 0 1 1 0 1 1 1 1 1 0 1 0 0 2 1 0 0 0 0 0 1 1 0 0 1 2 2 2 2 2 2 2 2 1 0 0 0 0 2 0 2 2 1 1 1 1 1 2 0 1 0 0 0 0 2 0 0 0 0 0 1 1 0 0 0 1 2 2 0 2 1 1 2 1 2 1 1 1 1 2 0 0 1 0 1 0 0 1 1 0 1 0 1 2 1 0 0 0 0 0 0 0 2 0 0 1 0 1 0 1 1 0 0 1 2 0 1 1 1 0 0 0 0 0 0 0 0 2 0 0 0 0 0 0 0 0 0 0 0 2 1 1 0 1 1 1 0 0 2 2 0 2 1 2 0 1 0 1 1 1 1 1 1 0 2 1 0 1 0 0 1 1 0 2 1 0 0 0 1 1 0 0 2 0 0 0 1 0 1 0 0 1 0 0 1 1 0 1 0 2 1 0 0 1 0 0 2 0 0 2 0 1 1 0 0 0 1 1 0 2 0 0 1 0 0 1 1 1 1 0 2 2 1 0 0 1 0 1 0 1 1 1 1 1 1 0 1 0 0 2 1 2 2 1 1 2 0 1 2 1 0 0 0 0 0 0 2 0 0 2 1 0 2 0 1 0 1 1 2 1 1 1 0 2 2 0 2 1 2 1 1 1 0 1 0 2 2 0 0 0 1 1 1 1 1 0 0 0 0 2 0 1 1 0 0 0 1 1 0 1 0 0 1 1 1 0 0 0 1 0 0 0 0 0 0 2 1 0 0 0 0 0 0 1 0 1 0 0 0 0 2 1 0 1 2 2 0 0 2 0 1 1 1 1 1 1 1 0 1 1 0 0 1 1 2 0 0 1 0 0 0 0 0 0 0 0 0 0 2 0 2 1 2 2 1 2 0 2 0 0 0 0 1 1 1 1 0 0 1 1 0 1 0 1 1 0 0 0 0 0 0 0 0 2 0 0 2 0 0 0 1 0 0 0 2 0 0 0 1 0 0 2 1 0 0 1 1 1 1 0 0 0 0 0 1 2 0 0 0 0 1 0 1 1 0 0 0 2 0 2 2 1 0 1 1 2 0 2 1 1 1 0 0 0 0 0 0 0 0 2 1 1 0 1 0 2 1 1 1 1 2 1 1 1 1 0 0 1 1 1 1 1 0 0 0 2 1 0 1 1 0 1 0 2 0 1 1 2 0 2 1 0 0 1 1 1 0 0 0 0 1 0 0 1 0 0 0 0 0 0 0 1 1 0 2 1 1 0 0 1 1 0 1 1 0 0 1 0 1 0 0 1 0 1 1
171 1 0 0 0 0 0 1 1 1 0 1 0 0 0 0 0 0 2 0 1 0 1 0 0 1 0 2 2 2 1 2 1 0 2 2 2 2 0 1 1 0 1 1 0 1 0 0 0 1 1 0 1 1 1 2 0 0 0 1 0 0 0 1 1 0 1 1 0 0 0 0 2 2 1 2 1 0 1 1 1 0 0 0 2 0 0 1 2 2 1 1 1 0 0 1 0 0 0 0 0 0 0 1 1 1 2 2 0 0 1 1 0 2 0 2 0 0 0 0 2 0 0 0 0 0 0 1 1 1 0 0 0 0 1 0 1 1 1 0 1 1 0 0 0 0 0 0 1 1 0 0 1 1 1 1 0 0 0 1 1 0 1 2 0 2 1 1 1 0 0 1 0 2 1 1 1 0 0 0 0 0 1 1 1 0 1 1 1 0 2 0 1 1 1 1 1 1 0 0 0 1 0 1 2 0 2 0 0 0 2 0 2 0 0 2 1 0 2 2 0 0 1 1 0 0 2 0 0 0 0 0 0 1 0 0 0 2 0 1 0 0 2 1 2 1 1 0 2 0 0 0 1 0 0 2 0 1 0 0 1 0 0 0 0 0 0 0 1 0 0 0 1 1 0 0 1 1 0 0 0 1 1 1 1 0 1 0 0 1 1 0 1 1 2 1 0 0 0 2 0 0 1 1 0 0 0 1 1 0 1 2 0 1 1 1 2 0 0 0 0 1 1 1 2 0 1 1 0 1 0 0 0 0 0 1 0 2 0 0 0 1 2 1 0 0 0 0 1 1 0 1 2 2 0 1 1 0 0 0 2 2 2 0 2 0 1 2 2 0 1 1 0 1 1 0 0 0 1 1 1 1 1 1 0 1 1 0 0 0 0 0 1 0 1 0 0 1 1 1 1 1 0 2 1 0 0 0 0 2 0 1 1 1 1 0 0 1 0 0 0 2 0 2 0 2 2 0 1 0 1 0 0 0 0 0 1 1 0 1 2 0 0 0 1 2 0 0 0 0 0 1 0 0 0 0 0 1 0 2 0 0 0 0 0 1 1 2 2 1 1 1 2 2 1 0 0 0 0 1 2 0 1 1 1 1 1 1 0 2 0 0 0 1 1 1 1 2 2 2 0 2 2 0 2 0 2 0 0 2 0 0 0 0 0 1 0 0 0 1 1 1 0 2 0 1 1 0 0 2 0 0 1 1 1 0 1 1 1 1 1 1 0 2 2 1 0 2 2 0 0 0 0 0 2 0 0 0 0 0 0 0 1 1 1 1 0 2 1 0 1 1 0 0 0 0 1 1 1 1 1 0 2 0 1 0 0 2 2 2 0 2 2 0 1 2 0 0 0 0 0 2 0 1 2 2 0 1 0 1 0 0 0 1 0 0 0 0 0 1 0 0 0 0 0 0 1 2 0 0 0 1 0 1 0 0 2 0 2 1 0 1 0 1 1 0 1 0 0 1 0 0 1 1 1 2 0 1 1 0 0 0 0 1 0 0 0 2 2 0 1 1 1 1 0 0 1 0 1 1 1 0 2 0 0 2 1 1 0 1 0 1 0 0 0 0 1 0 0 1 0 1 0 1 2 2 1 2 1 0 0 0 0 2 0 0 0 1 1 0 0 0 1 2 0 2 0 0 0 0 1 1 0 0 0 0 0 0 0 1 0 0 0 2 2 0 2 1 0 0 0 0 1 0 0 2 0 0 1 1 0 0 2 1 0 1 1 1 0 1 0 0 0 1 1 2 1 2 2 0 0 0 2 0 0 0 2 2 2 2 0 0 0 1 0 1 0 0 1 2 0 0 0 1 1 0 2 0 0 2 0 1 2 1 2 1 1 2 1 1 1 1 1 0 2 1 1 0 0 0 1 1 1 0 0 0 0 1 1 0 0 0 0 0 0 0 0 0 0 0 2 0 0 2 0 0 0 0 0 0 2 1 1 0 0 1 1 0 1 1 0 0 1 0 1 1 0 2 0 2 2 0 2 0 0 0 0 0 0 1 1 0 1 0 1 0 1 1 2 0 0 2 2 0 2 0 0 1 0 1 0 0 1 1 1 0 1 1 1 1 0 1 1 0 2 2 2 1 0 0 2 0 0 1 1 0 0 0 1 1 0 0 2 0 0 1 2 0 0 0 1 1 2 1 1 0 1 0 0 1 1 1 1 0 0 0 0 0 0 0 1 0 0 0 0 2 0 0 1 0 0 2 0 0 0 0 0 0 1 0 0 0 0 0 1 0 0 0 0 0 0 0
172 1 0 0 0 0 0 2 2 1 0 2 0 0 0 0 0 0 0 1 1 1 0 1 0 0 1 2 2 2 2 1 2 1 1 0 2 2 1 0 0 0 0 1 0 0 0 0 0 1 1 0 1 1 1 2 0 0 0 1 0 1 0 1 0 0 2 1 0 0 0 1 2 2 0 2 2 0 2 1 1 0 1 1 1 0 0 0 2 2 0 1 0 1 0 1 0 1 0 1 1 0 0 0 2 1 1 2 2 2 0 0 1 2 1 2 1 0 1 0 1 0 2 1 0 1 0 1 1 1 0 0 1 1 0 0 1 0 0 0 1 0 0 0 0 0 0 0 0 0 0 0 1 0 0 0 0 1 0 0 0 1 1 2 1 2 0 0 2 0 0 0 1 1 0 1 1 0 0 0 0 0 0 1 1 1 0 1 0 0 1 0 2 2 2 1 2 2 0 2 2 2 0 2 2 2 2 0 0 0 1 2 2 0 0 2 1 0 2 2 0 0 0 2 0 1 1 1 0 0 0 2 0 0 1 0 0 2 0 0 0 0 2 1 2 1 1 0 1 1 1 1 0 0 0 2 1 1 1 1 1 0 0 0 0 0 1 1 1 0 0 2 1 1 0 0 0 0 1 0 0 1 0 1 0 1 0 2 0 2 2 2 2 0 2 0 0 0 0 0 0 0 2 0 0 0 1 0 0 0 0 1 0 2 2 0 1 1 0 1 0 2 1 1 0 0 1 1 1 1 0 1 0 0 0 0 0 0 0 1 1 1 2 1 0 0 1 0 2 1 0 0 2 2 1 1 1 0 0 1 2 1 2 0 1 0 0 2 2 0 1 1 0 2 0 1 0 0 1 1 0 2 1 0 1 2 1 0 0 1 1 1 1 0 1 0 0 0 1 0 0 1 1 2 1 0 0 1 0 2 0 0 0 0 0 0 1 0 0 0 0 0 0 1 0 2 0 0 0 0 0 0 1 1 1 0 0 0 0 2 2 1 0 0 1 2 1 1 1 0 0 0 1 1 1 1 1 0 0 0 2 0 0 0 0 2 0 1 1 1 2 1 2 2 0 1 0 1 1 1 0 2 1 1 0 1 0 0 1 1 0 0 1 2 0 0 2 1 2 2 1 2 2 0 2 0 2 0 0 1 0 1 0 0 1 1 0 0 0 1 1 1 0 0 0 1 0 0 0 2 0 2 1 1 0 0 1 0 1 2 0 0 0 0 0 2 1 0 0 0 0 0 0 0 2 0 0 2 0 0 0 0 0 0 0 0 1 2 1 0 1 1 1 0 0 1 1 1 1 1 1 0 1 0 1 0 0 1 1 1 0 2 1 0 1 0 1 0 0 0 0 1 0 0 0 1 1 0 0 1 0 0 0 0 0 1 0 0 0 0 1 1 0 0 0 1 0 1 0 0 2 0 0 0 0 0 2 0 2 1 0 0 0 2 2 0 2 0 1 2 0 0 0 2 1 2 0 2 2 1 1 0 1 1 0 0 0 2 0 0 1 0 0 0 1 0 2 0 0 0 2 0 2 2 1 1 1 1 0 0 0 0 0 2 0 0 2 0 0 2 1 1 0 0 2 2 1 1 0 0 1 1 0 2 0 1 1 2 1 0 0 0 0 1 0 0 0 0 1 0 0 0 0 1 0 1 1 0 1 1 0 0 1 0 1 0 1 0 0 0 0 0 0 0 1 2 0 0 2 2 0 0 1 0 0 0 1 1 0 1 0 0 0 1 1 2 0 1 1 0 1 1 1 1 1 1 0 2 1 1 1 1 1 0 0 0 0 0 0 0 0 2 0 1 1 1 1 0 0 2 0 1 2 2 2 2 0 2 1 1 1 1 2 0 2 0 0 0 0 0 1 1 1 0 0 1 1 0 1 1 0 1 0 0 0 0 0 0 0 0 2 0 0 1 1 0 1 0 0 1 0 1 0 0 1 0 0 0 1 0 2 0 2 0 2 2 0 1 0 2 2 0 1 0 0 0 1 1 1 2 0 0 0 0 2 0 2 2 1 1 0 0 2 1 1 1 0 0 1 1 0 0 0 0 1 1 1 1 1 1 0 1 2 2 0 1 1 1 0 0 1 1 0 0 0 0 0 1 1 0 0 1 1 1 1 1 2 0 1 0 2 0 0 2 1 0 1 1 0 0 2 0 0 0 0 0 0 0 0 0 1 0 0 0 0 2 0 0 1 0 0 1 0 1 1 0 2 2 0 2 2 2 0 0 2 1 1 0 0 0 1 1
173 0 0 0 0 0 0 0 0 2 0 0 0 1 0 0 0 2 0 0 2 0 1 0 0 0 0 2 2 2 1 1 2 2 1 1 2 2 0 1 1 0 0 1 0 1 0 1 1 0 0 0 1 1 0 2 0 0 0 1 0 0 0 1 0 0 2 1 0 0 0 1 2 2 1 2 2 0 2 1 1 0 1 1 1 0 0 0 2 2 0 0 1 1 1 1 0 0 0 0 1 0 1 0 1 0 2 1 1 1 0 0 1 1 1 1 1 0 1 0 1 0 1 1 0 1 0 2 2 2 0 0 0 0 1 0 1 0 0 0 1 0 0 0 0 0 0 0 1 1 0 1 1 0 0 0 0 0 1 1 2 1 1 2 0 0 0 0 1 1 0 1 0 2 2 1 1 1 0 1 1 1 0 2 2 2 1 0 0 0 0 0 1 0 1 1 1 2 0 0 0 0 0 0 2 0 2 2 1 0 1 1 1 0 0 2 1 1 2 2 0 0 0 1 1 0 2 0 0 0 1 1 0 0 1 0 0 2 0 0 0 0 1 1 1 0 0 0 2 0 0 0 1 0 0 1 1 2 0 0 0 0 0 0 2 0 1 0 2 1 0 1 1 1 0 0 0 1 0 0 0 1 1 1 1 1 1 1 0 2 1 0 0 0 2 0 2 0 1 2 0 2 1 1 1 0 0 0 0 0 0 1 0 1 1 0 2 1 0 0 0 2 2 1 0 0 0 2 1 1 0 2 1 1 0 0 0 2 0 0 0 0 2 0 0 0 0 0 2 2 1 0 1 1 0 1 1 0 0 2 2 0 1 0 1 1 0 2 2 0 1 1 0 2 0 0 0 0 0 2 2 0 0 0 1 2 1 0 0 0 0 0 2 0 2 1 1 1 0 0 0 0 1 2 1 1 0 0 0 2 0 1 0 0 1 0 0 1 0 0 0 2 1 1 1 2 2 0 1 0 0 0 0 0 0 0 1 1 0 1 2 1 0 1 2 2 0 0 0 0 0 1 1 2 1 1 1 2 2 0 0 0 0 0 0 0 1 2 2 0 0 0 2 2 1 1 0 1 1 1 2 1 1 1 0 0 0 0 2 0 0 0 0 0 0 0 1 2 2 1 0 2 1 1 1 1 2 0 0 1 0 0 0 0 0 1 0 0 1 1 2 0 0 1 0 1 1 0 0 2 0 1 2 2 2 0 0 1 1 0 2 2 0 1 1 0 0 0 0 0 0 0 1 0 1 1 0 0 0 0 0 0 0 0 0 0 0 1 1 1 1 1 0 0 0 0 1 0 2 0 2 0 0 0 0 0 0 2 0 1 0 1 1 0 1 0 0 1 2 0 1 1 1 0 2 2 1 1 0 1 0 0 0 0 0 0 1 0 0 0 0 0 0 2 0 0 0 1 0 0 1 0 0 2 0 0 2 0 2 1 0 0 1 1 1 0 2 0 0 0 0 1 1 0 1 1 0 1 1 0 0 0 1 1 1 1 0 1 0 1 0 1 0 0 0 2 0 0 0 0 2 0 2 1 0 1 1 0 0 0 0 0 0 0 1 0 2 1 0 1 1 1 1 0 0 0 0 2 0 0 0 0 0 2 0 0 0 1 1 0 0 1 1 2 0 1 1 0 0 0 0 1 1 0 0 2 1 0 1 1 0 0 0 0 0 0 0 0 0 0 0 0 0 0 0 1 0 0 0 0 0 0 2 0 0 1 1 0 0 1 0 0 0 0 0 1 1 0 0 1 2 2 1 1 1 2 0 1 1 2 0 1 1 1 0 1 0 1 0 1 1 1 1 0 1 1 2 0 2 2 0 0 0 0 1 1 0 1 1 2 2 1 1 0 2 1 1 0 0 1 1 0 0 0 0 0 0 1 1 1 0 1 0 0 1 1 1 1 0 0 1 0 0 2 0 0 0 0 0 1 1 2 0 0 0 1 1 0 0 2 0 0 2 0 2 2 0 0 2 2 2 0 2 0 0 0 0 0 1 1 1 0 0 0 1 0 1 0 1 1 0 1 1 0 2 2 0 1 0 1 0 0 1 1 2 1 0 2 2 2 0 2 1 1 2 1 1 2 1 1 2 1 0 2 0 0 0 1 2 1 1 0 1 1 1 0 1 0 0 0 2 0 2 0 1 1 1 1 0 1 1 1 1 0 0 0 0 0 0 0 1 0 0 0 2 0 1 1 2 2 0 2 1 1 0 0 1 1 0 1 1 0 0 0 0 1 0 0 0 0 2 0
174 0 1 0 0 0 0 0 1 2 0 0 1 2 2 0 0 2 1 1 1 1 0 1 1 1 0 2 2 2 1 2 1 0 2 2 2 1 0 1 1 0 1 2 0 0 1 0 0 0 0 0 2 2 0 1 1 0 1 0 0 1 1 1 0 0 1 0 0 1 1 1 1 1 1 1 1 0 2 1 1 0 0 0 2 0 1 2 2 2 2 1 0 0 1 2 0 1 1 1 0 0 2 0 0 0 2 0 2 0 0 2 1 2 2 2 2 1 1 0 1 0 2 2 0 2 0 1 2 2 0 0 0 0 0 0 0 0 1 0 1 0 0 0 0 0 0 0 1 1 1 2 1 0 2 0 0 1 0 1 0 1 2 2 0 2 2 0 0 1 1 1 2 1 2 1 0 0 0 0 0 0 0 2 2 2 1 1 0 0 0 1 2 0 2 1 2 2 0 0 0 0 1 1 2 0 0 0 1 0 1 0 1 0 0 2 0 1 1 0 1 1 0 1 0 2 1 1 1 0 0 1 0 1 1 0 0 2 0 0 0 1 2 1 2 1 1 0 1 0 0 0 0 1 0 2 1 2 0 2 0 1 0 0 0 0 0 1 1 1 0 2 2 2 1 1 0 1 1 0 0 2 0 1 2 1 0 1 0 2 1 1 0 1 2 1 1 0 0 1 0 0 1 1 1 0 0 0 2 0 2 2 0 2 0 0 1 0 1 0 0 1 2 1 1 0 1 1 0 0 0 2 1 1 0 0 0 1 0 1 1 1 1 0 0 0 0 0 1 0 1 0 1 1 0 0 0 0 0 2 2 0 1 1 1 0 1 1 1 0 1 1 0 2 0 0 0 0 0 2 1 0 0 0 1 2 1 0 0 0 0 0 1 0 1 0 1 0 2 1 1 1 0 2 1 0 0 1 0 2 0 0 1 1 2 0 0 0 0 0 0 1 0 0 1 1 1 0 1 1 0 1 0 2 2 0 0 0 1 1 1 1 1 1 0 2 0 0 0 0 0 0 0 1 0 0 0 2 1 1 1 0 1 1 0 1 1 2 2 0 0 0 2 2 0 1 0 0 0 0 0 2 0 0 0 1 0 1 0 1 1 1 0 1 1 0 2 2 2 2 1 2 2 1 1 1 1 1 0 0 0 0 0 0 0 0 0 0 2 1 1 2 0 2 1 1 1 1 1 2 0 1 1 1 1 0 1 0 0 1 0 0 0 1 1 0 0 2 2 0 0 0 0 0 2 0 0 0 0 1 1 0 0 0 0 0 0 0 0 0 0 0 0 0 0 0 2 0 0 0 1 0 1 1 1 0 0 2 0 2 0 0 0 0 0 2 0 0 0 0 0 2 0 0 0 1 1 0 0 1 0 0 0 1 0 1 0 0 0 1 0 1 0 0 0 2 0 1 0 0 1 0 1 0 1 1 1 2 2 1 0 0 0 2 2 0 1 0 0 1 1 1 1 1 2 2 0 2 1 0 0 0 1 1 1 0 0 1 0 1 0 1 0 1 1 0 2 0 1 1 0 2 1 1 1 1 0 2 0 1 1 1 0 0 0 0 2 1 0 0 0 0 0 0 2 2 2 2 0 0 0 0 1 1 0 0 0 0 0 0 0 0 1 1 1 1 0 0 0 0 1 1 0 0 0 0 1 0 2 2 1 0 0 0 0 1 1 0 0 0 0 0 0 1 1 0 0 0 2 2 0 0 1 1 0 0 0 0 0 1 0 0 0 2 1 1 2 1 0 0 0 1 2 0 0 0 2 1 0 2 0 2 1 2 0 1 1 1 0 1 1 1 0 0 0 0 2 1 0 1 0 0 1 1 1 2 0 2 2 2 2 2 2 0 2 0 0 0 0 0 0 0 0 0 0 0 0 1 1 0 1 1 0 0 0 0 0 0 0 1 1 0 0 2 0 0 0 0 1 0 1 2 1 0 1 0 1 0 0 1 0 0 1 1 0 0 0 1 1 1 2 0 2 0 0 0 0 0 1 1 0 0 1 0 0 0 0 2 0 1 0 1 1 0 2 1 0 0 0 0 0 0 0 0 1 1 1 0 1 0 0 1 2 1 1 0 2 2 0 0 2 0 0 1 0 0 0 0 0 0 0 0 1 2 1 2 2 2 0 0 2 0 1 2 1 0 2 0 0 0 0 1 0 0 0 0 0 0 0 0 0 1 0 0 0 1 1 0 1 0 0 2 0 0 0 0 0 1 0 0 0 2 1 0 1 0 0 0 1 0 0 0
175 1 0 1 1 1 1 2 2 1 0 1 0 0 0 0 0 2 2 1 1 1 0 1 0 1 0 2 2 2 1 1 1 2 1 0 2 1 1 0 0 0 0 0 0 0 1 0 0 0 0 0 0 0 1 2 0 0 0 0 1 1 0 1 0 0 2 2 0 0 0 1 2 2 1 2 2 1 1 0 1 0 0 1 1 0 0 0 1 2 0 0 2 0 0 1 0 1 0 1 1 0 0 1 1 1 2 1 1 1 1 2 0 1 0 1 0 0 2 0 0 0 2 2 0 2 0 1 1 1 1 1 0 0 1 0 2 0 0 0 0 0 1 1 0 0 0 0 1 1 0 0 0 1 0 1 1 2 0 0 1 1 1 2 0 0 1 0 1 1 0 1 0 1 2 0 1 1 0 1 0 1 1 2 1 0 2 1 0 0 2 1 2 0 2 2 1 1 0 1 1 1 0 1 2 0 1 0 1 1 2 0 1 0 0 2 1 0 1 1 1 1 1 2 0 1 1 0 0 0 0 0 0 0 1 0 0 2 1 1 0 1 2 2 2 0 0 1 2 0 0 0 0 0 0 0 0 1 0 0 0 0 1 1 1 0 0 1 2 0 0 0 2 2 1 1 0 1 1 0 1 1 0 1 2 1 1 2 0 1 1 1 1 1 2 0 0 2 1 2 0 0 2 0 1 0 0 1 0 0 0 1 0 1 1 0 1 1 0 0 0 2 2 2 1 0 1 0 0 0 0 1 0 0 0 0 0 0 0 0 0 0 2 0 1 0 1 0 2 2 0 0 2 2 2 0 0 0 0 1 1 0 1 0 1 0 1 2 2 0 2 0 1 1 1 0 0 0 0 2 1 0 0 0 0 1 1 0 0 0 0 0 1 2 2 2 2 0 1 1 1 1 1 1 0 0 1 0 1 0 0 1 0 0 1 0 0 1 0 0 0 1 1 0 0 0 0 0 1 0 1 0 0 0 0 0 0 0 0 2 2 1 1 2 1 2 1 0 1 0 0 1 1 2 1 1 1 1 1 0 2 0 0 0 0 1 1 1 1 0 1 0 1 1 1 0 1 0 0 0 0 2 1 1 0 1 0 1 0 1 1 0 0 1 1 1 1 1 1 1 1 2 2 0 2 0 2 1 0 0 0 0 0 0 2 0 0 1 1 2 2 0 0 2 1 0 0 0 0 2 0 2 0 0 0 0 1 1 1 0 1 1 0 1 1 1 0 0 0 0 0 0 0 0 2 0 0 1 0 1 1 0 0 0 0 0 1 0 2 2 0 2 0 0 0 0 1 0 0 0 1 1 0 0 0 0 0 0 0 0 0 1 2 0 1 0 1 0 0 0 1 1 0 0 1 2 1 0 0 1 0 0 0 0 0 0 2 0 0 1 1 2 0 0 0 0 2 1 0 0 1 0 0 2 0 2 2 1 2 2 0 1 0 0 2 0 2 1 0 2 0 0 0 2 0 2 0 2 2 0 0 0 1 0 1 0 0 1 0 1 1 1 0 0 0 1 1 0 0 0 1 0 2 0 0 1 1 1 0 0 0 0 0 0 1 0 1 0 0 1 0 1 0 0 2 2 2 2 0 0 0 0 0 1 0 0 0 0 0 0 0 1 0 1 0 0 0 0 0 0 2 2 0 0 1 1 0 0 0 2 0 0 0 0 0 0 0 0 0 0 0 0 0 0 0 1 0 0 2 2 0 0 2 1 0 2 2 0 1 0 1 0 0 0 0 0 0 0 1 0 0 0 0 2 1 1 0 2 2 2 0 0 0 1 0 1 0 1 0 1 1 1 0 0 0 0 0 0 1 2 0 0 2 2 2 1 0 1 0 1 1 0 1 0 0 2 0 0 0 0 1 1 2 0 0 0 0 0 1 0 0 0 0 0 0 0 0 1 0 1 2 0 0 1 1 0 1 0 0 1 0 2 2 0 0 1 0 0 1 0 1 0 1 0 1 1 0 1 1 2 2 0 2 0 0 0 1 0 1 1 0 1 0 0 1 0 1 2 0 0 0 2 2 0 2 0 1 1 1 2 1 0 0 0 1 1 2 0 2 0 0 2 2 0 1 1 1 1 0 0 0 0 0 2 0 0 0 1 2 1 0 2 2 1 0 1 2 2 0 0 2 0 1 1 1 0 1 1 0 0 2 0 1 0 0 0 0 0 0 0 0 0 0 0 0 1 0 0 1 0 0 0 1 1 0 0 1 0 1 0 0 0 0 1 1 0 0 0 2 0 2 1
176 1 0 0 0 0 0 1 2 2 0 0 0 0 0 0 0 2 1 1 1 1 1 0 0 0 1 0 2 1 1 2 2 2 1 0 1 1 0 1 1 0 1 1 0 0 0 0 0 0 0 0 1 1 1 1 1 0 0 0 1 0 0 1 2 1 2 2 0 0 0 0 2 2 2 2 2 1 0 0 2 0 0 0 2 0 0 1 2 2 1 1 1 0 0 2 0 0 0 0 0 0 0 0 1 1 2 2 0 0 1 1 1 1 1 1 1 1 1 0 1 0 0 0 0 0 0 1 1 1 1 1 0 0 1 0 1 0 1 0 2 0 0 0 0 0 0 0 0 0 0 1 1 0 1 1 1 2 0 0 1 0 0 1 1 2 1 1 1 0 0 2 0 1 2 0 2 1 0 1 0 1 1 2 2 1 1 1 0 0 2 0 1 1 2 2 1 2 0 0 0 0 0 1 2 0 1 0 0 0 2 1 1 0 0 2 0 0 2 0 1 1 0 1 0 0 1 0 0 0 1 1 0 0 2 0 0 2 0 0 0 0 2 2 1 0 0 0 1 1 1 1 0 0 0 1 0 1 0 1 0 1 0 0 0 0 0 0 2 0 0 2 2 2 0 0 0 0 2 0 0 0 0 2 1 0 0 2 0 2 1 0 1 0 2 0 0 1 1 2 0 1 2 0 2 0 0 0 1 0 1 1 0 1 0 0 1 0 0 1 0 1 1 1 1 0 1 2 0 0 0 0 0 0 0 0 0 1 1 1 1 1 2 2 0 0 1 0 1 0 0 1 1 1 0 2 2 1 0 2 2 0 1 0 1 0 1 2 2 0 1 1 0 2 0 0 0 1 0 2 0 2 1 0 0 0 0 0 0 0 0 0 0 0 0 0 1 0 1 1 1 1 0 1 1 0 1 2 0 2 0 0 0 0 0 0 2 0 0 0 0 0 0 2 0 1 1 0 0 0 0 1 1 1 1 0 1 0 0 1 1 1 0 0 1 2 0 1 1 0 0 1 1 1 1 1 1 1 1 1 2 0 0 0 0 2 0 1 1 0 1 0 1 1 2 0 0 0 0 0 0 1 0 0 0 0 0 0 1 0 1 1 0 0 0 0 1 2 2 1 0 1 1 1 1 1 2 0 0 0 0 0 0 0 1 1 0 0 2 1 2 1 2 2 2 0 0 0 0 2 0 1 2 2 1 0 1 1 0 1 0 1 1 0 0 0 0 1 1 0 0 0 0 0 2 0 0 1 1 0 0 0 1 1 1 1 0 1 0 0 0 0 1 0 0 1 2 1 1 1 1 1 1 0 1 1 1 1 1 1 0 0 0 0 0 0 0 0 0 0 0 2 1 1 2 2 0 0 0 2 0 0 0 1 1 1 0 0 1 0 0 1 0 0 0 1 0 1 0 0 2 0 0 2 0 1 2 0 2 1 0 2 0 1 1 0 2 0 0 1 1 1 2 1 1 1 0 1 1 0 0 0 1 2 0 1 0 1 0 1 0 1 1 0 0 1 1 1 1 1 1 0 1 0 0 1 1 1 0 0 0 0 1 0 0 0 2 0 0 1 0 2 0 0 0 1 2 1 1 0 0 0 0 2 0 0 0 0 0 0 0 0 1 2 0 1 0 1 0 0 2 2 0 0 0 0 1 0 1 1 0 0 0 0 0 1 1 1 0 1 1 1 0 1 1 2 1 0 0 0 0 0 1 2 0 1 1 1 0 0 0 1 0 0 0 0 0 1 1 1 1 1 2 0 0 0 2 1 0 2 0 2 0 0 0 0 0 0 0 1 1 2 0 0 0 0 2 1 1 1 0 0 2 2 2 1 0 1 1 1 1 1 0 0 1 1 0 0 0 1 1 1 0 1 0 0 0 1 1 1 0 1 1 0 0 1 1 0 0 0 2 0 0 1 1 0 1 0 0 0 1 1 1 0 0 1 1 0 2 1 1 0 2 0 2 2 0 0 1 1 2 0 2 0 0 0 0 0 2 0 0 0 1 0 2 0 2 1 0 0 0 0 1 0 1 1 0 0 0 1 0 0 0 0 0 0 2 0 1 0 0 1 1 0 2 1 1 1 0 0 1 0 0 1 1 1 1 1 1 0 0 0 2 2 1 0 0 0 0 1 2 0 2 0 0 0 0 0 0 1 0 1 0 0 1 1 1 0 1 1 0 0 0 0 0 1 1 0 1 0 0 0 1 1 0 0 2 0 1 0 0 0 0 1 0 0 0 0 1 0 1 0
177 1 0 0 0 0 1 1 1 1 0 0 0 0 0 0 0 2 0 1 1 1 1 2 1 1 0 2 2 2 2 1 1 0 2 1 2 2 1 0 0 1 0 0 0 0 1 0 0 2 2 0 0 0 2 2 0 0 0 0 0 2 1 1 1 1 1 1 0 0 0 1 2 2 0 2 2 0 1 0 2 0 0 0 2 0 0 0 1 1 0 0 1 1 2 2 0 0 1 0 0 0 1 1 0 0 2 1 1 0 1 2 0 1 0 1 0 0 0 0 2 0 2 2 0 2 0 2 2 2 0 0 0 0 1 0 1 0 0 0 1 0 0 0 0 0 0 0 1 1 1 1 0 1 1 1 1 1 0 1 1 1 1 1 2 2 0 0 1 0 0 1 1 1 1 1 2 1 0 1 0 1 0 2 2 2 1 1 0 0 1 1 1 1 1 1 1 2 0 0 0 0 0 0 2 0 2 0 1 0 1 0 1 0 0 2 0 0 2 2 0 0 1 2 0 0 0 0 0 0 0 0 1 1 0 0 0 2 0 0 0 0 0 1 1 0 0 0 2 0 0 0 0 1 0 1 1 0 0 0 0 0 0 0 1 1 0 1 0 0 0 2 0 0 0 0 1 0 1 0 0 1 0 2 1 0 1 1 0 2 2 1 0 0 1 0 0 2 1 2 0 0 1 1 1 0 0 0 0 0 0 1 0 2 1 1 2 0 0 0 1 2 1 1 0 0 0 1 1 1 0 2 0 0 1 1 1 0 0 1 0 0 2 0 0 0 1 0 2 0 0 0 2 2 1 0 1 0 0 1 0 0 1 0 1 1 0 1 1 0 2 0 0 2 0 1 0 1 0 2 1 0 0 0 0 0 0 0 0 0 0 0 1 0 1 0 1 0 2 2 2 2 0 2 2 0 0 0 0 2 0 0 0 0 0 0 1 0 0 0 0 0 1 1 1 2 0 1 2 0 1 0 0 1 1 1 0 0 0 1 1 1 0 1 0 2 0 0 0 0 0 0 1 1 1 1 1 1 1 1 1 0 0 0 0 2 0 1 1 1 2 1 2 2 1 0 1 0 0 0 1 1 1 1 0 0 0 0 0 2 0 0 0 1 1 1 1 2 2 1 0 1 1 2 0 2 1 0 0 1 1 0 0 1 0 1 0 0 0 1 1 1 0 2 1 1 1 0 0 2 0 0 0 0 0 1 0 0 2 1 1 1 0 0 0 1 0 1 1 0 0 0 0 0 1 1 0 1 0 1 0 0 1 0 0 0 1 1 0 0 0 1 1 0 0 2 2 0 2 0 2 0 1 0 1 1 1 1 1 2 0 0 1 0 0 1 0 1 1 0 0 2 0 0 1 2 0 0 0 0 0 0 0 1 1 1 1 0 0 0 1 1 0 0 0 0 2 1 0 0 1 0 0 2 0 0 2 0 1 0 0 1 0 0 2 0 2 0 0 0 0 2 1 1 2 2 0 2 2 0 0 0 2 0 1 0 0 2 1 0 2 0 0 1 0 0 2 0 0 0 2 0 2 1 1 2 0 0 0 0 0 0 0 0 0 0 1 0 0 1 0 1 0 0 1 1 2 0 0 1 1 1 0 1 0 0 0 0 0 0 0 1 1 2 1 0 1 0 0 0 1 1 0 0 0 0 0 0 1 1 1 0 0 2 2 0 2 0 0 0 0 0 0 0 1 1 0 0 1 0 0 0 1 1 0 0 1 1 0 1 0 0 2 0 0 2 1 1 1 1 2 2 2 0 0 2 0 2 0 2 0 2 1 0 1 0 0 0 0 1 0 0 0 0 1 0 1 1 1 1 0 0 1 1 1 2 0 1 1 1 0 2 1 0 2 0 0 0 0 0 0 0 1 0 0 1 1 0 0 0 0 0 0 0 0 0 0 1 0 0 1 0 0 2 0 0 0 0 1 0 0 2 0 0 0 1 0 1 1 1 0 0 1 1 2 1 0 1 1 0 0 2 2 0 0 1 0 2 0 2 0 0 0 0 2 0 2 0 0 1 0 0 1 0 2 0 2 0 2 2 1 0 0 0 2 2 1 2 2 1 0 1 1 1 1 1 0 1 0 0 2 0 0 1 0 1 1 2 2 0 0 2 0 0 0 2 0 0 0 0 2 0 2 1 0 1 1 0 0 0 0 1 0 0 0 1 1 0 1 0 0 0 0 1 0 0 0 0 1 0 0 1 2 2 0 1 2 1 0 1 1 0 0 1 0 0 0 0 1 1 0 0
178 0 0 0 0 0 0 0 0 2 0 0 0 1 1 0 0 0 2 0 1 0 0 0 0 0 0 1 2 2 1 0 2 1 1 1 1 2 1 0 0 0 0 0 0 0 1 1 1 0 0 0 0 0 2 2 0 0 0 0 0 0 1 0 0 0 1 2 0 0 0 0 2 2 2 2 2 0 1 0 1 0 0 1 2 0 0 0 1 2 0 0 0 0 1 2 1 2 0 2 2 0 0 1 1 1 2 2 1 1 1 1 2 2 2 2 2 0 1 0 1 0 1 1 0 1 0 2 2 2 0 0 0 0 0 0 0 0 0 0 1 0 1 0 0 0 1 0 1 1 1 2 0 0 0 0 0 0 0 1 1 0 0 2 1 0 0 0 1 1 0 2 0 1 2 0 2 0 0 0 0 0 1 2 1 0 2 2 0 0 2 2 0 0 0 0 0 1 0 0 0 0 0 1 2 0 2 0 1 0 2 1 1 0 0 2 0 1 0 0 0 0 0 1 1 0 2 0 0 0 0 0 0 0 1 0 0 2 0 0 0 0 1 2 2 0 0 1 1 0 0 0 0 0 1 1 1 1 0 0 0 0 0 1 1 0 0 2 0 0 0 2 0 0 0 0 0 1 2 0 1 1 0 1 0 1 0 0 0 2 1 1 0 1 2 1 1 0 0 0 0 0 2 0 0 0 1 0 0 0 0 1 0 1 1 0 1 0 0 0 1 2 0 1 0 0 0 2 1 1 0 2 0 0 0 0 0 1 0 0 0 0 2 0 1 1 1 0 1 1 0 1 1 1 0 2 2 0 0 2 2 0 1 1 0 0 1 2 2 0 1 1 0 2 0 0 0 1 0 2 0 0 1 0 0 1 1 0 0 0 0 0 1 0 1 0 1 1 0 0 0 0 0 0 0 0 2 1 0 2 0 0 0 0 0 0 1 0 0 0 0 0 1 0 1 2 0 0 1 1 0 1 0 2 2 1 0 0 0 1 0 1 0 2 1 1 0 0 0 0 0 0 1 2 2 1 2 2 2 1 1 0 0 0 1 1 1 2 2 1 1 0 2 2 0 2 0 0 0 1 1 1 0 0 0 1 0 0 0 0 1 1 0 2 0 0 1 0 0 2 2 2 1 1 1 1 1 0 1 0 0 2 0 0 1 1 0 0 1 0 1 2 1 1 0 1 1 1 1 2 1 0 0 0 0 0 1 1 2 1 1 1 0 1 1 0 0 1 1 0 0 0 0 0 0 2 0 0 0 0 0 0 1 0 1 1 0 0 0 1 0 0 1 0 1 0 1 1 2 1 2 0 1 0 2 0 0 1 0 1 0 1 0 0 0 0 0 0 0 0 0 2 1 0 1 2 0 0 0 1 0 0 0 0 0 0 0 0 0 1 1 2 0 0 0 0 2 1 0 0 1 0 0 2 0 1 2 0 1 0 0 1 0 0 2 0 1 0 0 0 1 2 1 1 0 2 0 2 1 0 0 0 1 0 2 1 0 2 0 0 1 0 0 1 0 1 1 0 1 1 0 2 2 0 0 2 0 1 1 1 0 1 0 1 0 0 1 0 0 1 0 1 0 0 2 2 2 1 1 0 1 0 0 1 0 0 0 1 1 0 1 0 1 1 1 0 0 1 1 1 2 2 0 0 0 1 2 0 1 1 1 0 0 0 0 1 1 0 0 0 0 0 0 0 0 1 0 0 1 1 0 0 1 2 0 1 1 0 0 2 1 0 1 2 2 2 1 1 1 1 1 1 1 1 0 1 1 2 2 1 1 0 2 0 1 0 1 1 0 2 2 2 0 0 1 0 0 0 0 2 1 1 1 1 1 2 1 1 1 2 1 1 0 0 1 1 0 0 0 1 0 0 2 0 0 0 0 0 2 1 1 1 0 0 0 0 0 1 0 0 1 0 0 1 1 0 1 1 0 1 0 2 1 0 0 0 1 0 2 1 0 0 0 1 1 1 0 1 0 1 2 0 2 0 0 0 0 0 0 2 0 0 1 1 1 1 0 2 0 1 0 2 0 0 1 2 0 0 0 1 1 0 0 0 1 1 1 2 2 1 0 1 2 1 0 0 1 1 0 0 1 1 1 1 1 1 1 1 2 1 0 0 1 0 0 1 2 1 0 0 2 0 2 1 2 0 2 1 1 1 0 2 1 0 1 1 1 0 0 0 0 1 0 0 0 0 0 0 1 0 0 2 1 1 1 0 1 1 0 1 1 0 0 0 1 0 0 0 0 0 0 0
179 0 0 0 0 0 0 2 2 1 0 1 0 0 0 0 0 1 0 0 2 0 1 0 0 0 2 1 1 2 1 0 2 1 2 2 2 0 0 0 0 0 0 2 0 1 1 0 0 0 0 0 0 1 1 1 0 0 0 2 0 0 0 1 1 1 1 0 0 0 0 0 2 2 1 2 2 0 1 0 2 0 1 1 1 0 0 0 2 2 0 0 1 0 0 2 0 0 0 0 0 0 1 1 0 0 2 2 0 0 1 1 0 1 1 1 1 0 1 0 1 1 2 2 1 1 0 1 2 1 1 1 0 0 0 0 0 0 0 0 2 0 0 0 0 0 1 0 0 0 0 0 0 1 0 1 1 1 0 1 1 0 2 2 1 2 2 0 1 1 1 0 1 0 0 1 2 1 0 1 0 1 0 2 2 2 2 1 0 1 1 1 1 0 1 2 2 2 0 0 0 0 0 1 2 0 1 1 0 1 2 0 1 0 0 2 0 2 2 0 1 2 0 2 0 0 0 0 0 0 0 1 0 0 1 0 0 2 0 0 0 0 2 2 2 0 0 0 2 0 0 0 0 0 0 2 1 1 1 1 1 0 0 0 1 0 0 1 1 0 0 2 2 2 0 0 1 0 2 0 0 0 0 0 1 1 0 1 0 2 1 2 1 1 2 0 0 0 0 0 1 0 2 0 0 1 0 1 0 0 0 1 0 1 2 0 2 1 1 0 0 2 2 1 0 0 0 0 1 1 0 0 0 0 0 0 0 0 0 1 1 1 2 0 2 0 0 0 1 0 1 1 2 2 2 0 0 0 0 1 1 0 1 0 1 0 0 2 2 0 2 0 1 1 1 0 0 1 0 2 0 2 1 1 0 0 1 0 0 0 0 0 1 0 0 0 2 0 2 2 2 2 0 2 2 0 0 0 0 1 0 1 0 0 2 0 0 0 0 0 0 0 0 2 1 1 1 0 1 1 0 2 0 1 1 2 0 1 1 1 1 2 0 0 0 0 0 0 0 0 0 0 1 1 1 1 1 2 2 2 0 0 0 0 0 0 2 2 2 1 1 1 1 1 1 0 0 2 2 0 1 2 1 1 1 1 1 2 0 0 1 0 1 1 1 1 1 2 2 2 1 2 2 1 2 2 2 0 0 0 0 0 0 1 0 1 1 0 2 1 1 1 0 2 1 1 1 1 1 1 0 0 1 1 0 1 0 0 1 0 1 1 0 1 1 1 0 0 0 0 0 0 0 0 2 0 0 0 0 1 1 0 1 0 0 0 1 0 2 1 0 0 0 0 0 0 2 0 0 0 1 0 1 0 1 0 0 2 2 2 0 0 0 0 1 1 0 0 0 0 0 2 0 1 1 1 1 0 0 2 0 0 0 0 0 0 0 0 0 0 0 0 0 0 0 0 2 1 0 0 0 2 0 2 0 2 2 2 2 2 0 0 0 2 2 0 0 0 0 1 0 1 2 0 2 1 0 0 0 0 0 0 0 1 1 1 1 2 1 0 2 0 0 1 0 1 1 0 0 2 0 1 2 0 0 2 0 2 0 0 1 0 0 0 1 0 1 1 0 1 0 1 0 0 1 1 1 1 1 0 2 2 0 0 1 1 0 1 1 0 0 0 1 2 0 1 1 0 0 0 2 2 1 0 0 0 0 0 1 2 1 1 0 0 1 0 1 0 0 1 1 0 0 0 0 2 0 0 1 1 0 0 2 1 0 1 1 0 0 2 0 0 2 0 0 2 1 0 0 2 2 2 0 0 2 0 0 2 2 2 0 0 1 1 1 1 0 1 0 1 0 0 0 0 0 1 1 0 0 2 0 0 2 1 2 1 0 2 0 0 0 0 0 1 2 2 2 0 1 0 1 0 1 0 0 1 1 0 0 0 0 0 0 0 0 0 0 0 0 0 2 0 0 1 1 0 0 0 0 0 0 2 1 0 1 0 1 0 1 0 2 0 2 0 2 1 0 1 0 0 1 1 2 0 0 1 0 2 1 2 0 0 0 0 2 1 1 2 0 0 0 2 1 0 1 1 1 1 0 0 0 0 0 0 0 0 2 1 2 0 0 2 2 1 1 1 2 2 0 0 1 1 1 1 2 1 1 1 1 0 0 0 1 1 1 1 1 1 0 0 2 0 2 1 1 0 2 1 1 1 1 1 1 0 0 0 0 0 0 0 2 0 0 0 0 0 1 0 0 0 0 0 1 1 0 0 1 0 1 0 0 1 0 1 2 0 1 1 2 0 1 1
180 1 0 0 0 0 0 1 1 1 0 1 0 0 0 0 0 1 1 1 1 1 0 1 1 1 1 1 1 1 1 1 1 1 1 0 1 2 1 0 0 0 0 0 0 0 1 0 0 1 1 0 1 1 1 1 0 0 0 1 1 0 0 2 1 1 2 0 0 0 0 0 2 2 2 2 2 1 2 0 0 0 0 0 2 0 0 1 1 1 0 0 0 0 0 1 0 1 0 1 1 0 0 1 0 0 2 0 2 0 0 2 1 1 1 1 1 0 0 0 2 0 1 1 0 1 0 1 1 1 0 0 0 0 1 0 0 0 0 1 0 0 1 0 0 0 1 0 0 0 0 1 0 1 0 0 0 2 0 0 1 0 2 2 1 2 1 1 1 1 1 0 0 2 2 0 2 1 0 1 0 1 0 1 0 0 1 1 1 0 1 0 2 0 2 0 1 2 0 1 1 2 0 2 2 0 0 0 2 0 2 0 0 0 0 2 0 0 2 1 1 1 0 1 0 0 1 0 0 0 1 0 0 0 2 0 0 2 0 0 0 1 2 1 1 0 0 0 2 0 0 0 0 0 0 1 1 2 1 1 1 0 1 0 0 0 0 1 1 0 0 1 2 2 0 0 2 0 2 0 1 0 1 1 1 1 0 1 1 1 1 1 0 0 2 0 0 0 0 0 0 0 2 0 1 0 1 1 1 0 1 1 0 1 1 0 1 0 0 0 0 1 2 0 1 0 1 2 1 0 0 2 1 0 0 0 0 1 0 0 0 0 1 0 1 0 0 0 1 1 0 1 2 2 2 0 1 0 0 0 0 0 2 0 2 1 0 2 2 0 1 1 0 2 1 0 0 1 0 2 0 2 1 0 0 1 1 0 0 0 0 0 1 0 1 0 1 0 1 1 1 1 1 2 1 1 1 0 0 1 1 1 0 0 0 0 0 0 0 1 1 1 1 0 0 2 0 0 1 0 0 1 0 0 0 1 1 1 0 0 2 0 0 1 2 2 1 0 1 0 0 0 2 2 2 2 2 1 0 1 1 0 1 1 0 1 1 2 2 0 2 0 2 2 2 0 0 0 0 1 1 1 1 1 0 1 0 0 1 0 1 1 1 2 0 0 1 2 2 2 0 2 2 0 2 1 2 0 0 0 0 0 0 0 1 1 0 1 0 1 1 1 0 2 0 1 1 1 1 1 1 0 1 1 1 2 0 0 2 1 1 1 0 0 0 1 0 1 1 0 0 0 1 0 2 0 0 0 0 0 0 0 1 0 0 0 1 1 0 0 0 0 1 0 0 1 1 0 1 0 2 0 1 0 1 0 0 1 0 1 1 1 2 0 0 1 0 0 0 0 0 2 0 0 1 2 1 0 0 0 0 0 0 0 0 0 1 0 0 0 0 1 0 0 0 0 2 2 0 0 0 0 0 2 0 1 2 0 2 1 0 0 0 0 0 0 2 0 0 1 0 1 1 1 0 2 0 2 1 0 0 0 1 1 1 2 0 2 1 0 1 2 1 0 1 0 1 0 0 0 0 1 2 0 1 2 0 1 0 1 0 1 0 1 1 0 2 0 0 1 1 0 0 0 0 1 2 1 1 0 1 1 0 2 0 0 0 2 1 0 0 0 1 2 0 1 0 2 0 0 2 2 0 0 0 1 0 0 1 1 0 0 0 1 1 0 1 0 0 0 0 0 0 0 0 0 1 0 2 2 0 0 1 0 0 1 1 1 0 1 0 0 1 1 1 0 2 2 2 0 0 0 0 1 1 1 0 1 1 2 0 1 2 0 1 0 0 1 0 0 0 1 0 0 0 0 2 0 1 2 0 0 1 1 1 2 0 2 2 2 1 2 1 1 1 1 1 0 0 1 0 0 0 1 0 1 0 2 2 1 1 2 0 0 0 0 0 2 1 0 1 1 0 2 0 0 0 0 0 1 0 1 1 0 0 0 1 0 1 1 0 0 1 0 1 1 0 1 1 1 2 0 2 0 0 0 0 1 0 2 0 0 1 0 2 0 2 1 1 0 1 0 1 0 1 1 0 1 0 1 0 0 1 1 1 1 0 0 1 1 0 1 2 2 1 0 1 1 1 1 1 0 0 2 0 0 0 1 0 0 0 0 2 2 0 2 2 0 0 0 2 0 2 2 1 0 2 0 0 0 1 0 1 0 1 1 1 0 1 1 1 0 0 0 0 2 0 0 1 0 0 2 0 1 0 0 0 1 0 1 1 0 0 0 0 1 0 0 1 0 0 0
181 0 0 0 0 0 0 1 1 2 0 1 0 0 0 0 0 0 1 1 0 1 0 1 0 0 0 2 2 2 1 0 2 2 0 0 0 1 0 1 1 0 1 1 0 1 0 0 1 0 0 0 1 1 1 1 0 0 0 2 0 0 0 1 0 0 1 1 0 0 0 0 1 1 0 1 1 0 2 0 1 0 1 1 0 0 0 0 0 2 0 0 1 0 1 1 0 0 0 0 0 0 1 1 0 0 2 1 1 0 1 2 0 0 0 1 0 0 1 0 0 1 0 0 0 0 0 1 2 2 0 0 0 0 0 0 0 0 1 0 0 0 1 0 0 0 0 0 1 1 0 0 1 1 0 0 0 2 0 0 1 1 1 2 2 2 2 0 2 0 0 2 0 2 1 1 1 1 0 1 0 1 1 2 2 1 1 2 0 1 0 2 2 1 2 1 0 2 0 1 1 1 1 0 0 0 1 0 1 0 2 0 1 0 0 2 1 0 1 1 1 1 0 1 0 1 0 0 0 0 0 0 1 1 1 0 0 2 0 0 0 0 2 2 2 0 0 0 2 0 0 0 0 0 0 2 1 2 2 2 2 0 0 0 1 0 0 0 1 0 0 1 1 1 0 0 1 1 1 0 1 2 1 2 1 0 1 0 0 2 1 0 2 0 2 0 0 0 0 0 0 0 2 0 0 0 0 0 0 0 0 1 0 2 2 0 1 0 0 0 0 2 1 1 1 0 1 0 2 1 0 1 0 0 0 0 0 1 0 0 0 0 2 0 1 0 0 0 2 2 0 0 1 1 0 1 1 0 0 2 2 0 2 0 2 0 0 2 2 0 2 0 0 2 0 0 0 0 1 1 1 1 1 0 0 0 0 0 0 0 1 1 1 0 2 1 1 1 2 1 2 2 0 2 0 0 0 1 0 2 0 0 0 0 1 0 1 0 1 0 1 1 0 0 1 1 0 0 1 0 0 1 0 1 0 0 1 0 0 1 1 1 0 0 2 2 0 0 0 0 0 0 1 1 1 1 1 1 0 0 2 0 1 1 0 0 2 0 1 1 1 0 2 1 1 1 0 0 0 0 1 2 2 2 1 0 1 0 2 1 0 0 1 1 2 0 1 0 0 2 2 2 2 0 2 0 1 0 0 0 0 0 1 0 2 0 0 0 1 1 1 1 1 2 1 1 1 1 1 1 1 0 1 1 0 0 0 1 2 0 1 2 0 0 0 1 0 2 2 0 0 0 1 0 2 0 0 0 0 0 0 0 2 0 1 1 0 1 2 0 1 0 1 0 1 0 2 2 2 2 2 1 1 0 0 0 0 1 0 1 0 1 0 0 1 1 0 0 0 0 1 2 0 1 2 2 1 1 0 2 1 0 0 2 1 1 0 0 0 0 0 0 0 0 0 0 1 1 0 0 0 1 1 0 0 0 2 1 2 1 0 1 0 0 2 0 1 0 1 1 0 1 1 1 1 1 0 2 1 1 1 0 1 1 0 1 0 1 1 1 1 1 1 0 0 1 0 0 1 1 0 1 1 0 0 1 0 1 0 1 0 1 0 0 0 0 1 0 0 2 0 2 0 0 1 1 1 1 0 0 0 0 0 0 0 1 0 2 2 0 0 0 1 2 0 1 0 0 0 0 0 0 0 0 0 0 0 0 2 2 1 0 0 1 1 0 1 1 0 1 1 0 1 0 1 0 0 0 1 1 0 1 0 1 0 1 2 0 0 1 0 0 0 0 0 0 2 0 0 2 2 2 0 1 0 1 0 1 0 2 0 2 1 1 0 1 1 0 0 1 1 2 0 0 1 1 0 0 1 2 0 0 0 0 0 2 0 2 1 1 1 1 1 0 1 1 0 0 0 0 1 1 1 0 0 0 0 2 2 0 1 1 0 0 0 0 0 0 0 2 0 0 0 1 1 0 1 0 1 0 1 2 0 0 0 0 0 0 2 1 1 0 0 1 1 2 0 1 0 0 1 0 2 0 0 0 0 0 1 0 0 0 1 0 2 0 2 2 0 0 0 1 2 0 1 1 1 0 1 1 1 1 0 0 1 1 1 1 1 0 0 1 2 0 0 0 0 1 1 1 2 0 1 2 1 1 1 2 2 0 0 2 2 2 1 1 1 0 1 0 2 0 1 2 2 0 2 1 0 0 2 0 1 0 2 1 2 0 0 0 0 0 0 1 0 0 0 0 0 0 0 0 1 1 0 0 1 1 0 1 1 0 0 1 0 0 0 0 0 0 2 1
182 1 0 0 0 0 1 2 2 1 0 0 0 0 0 0 0 2 2 1 1 0 0 0 0 0 1 2 2 2 1 2 1 1 0 0 2 1 1 0 0 0 0 0 0 0 0 0 0 0 0 0 0 0 2 1 0 0 0 0 0 2 0 0 0 0 2 0 0 0 0 1 2 2 1 2 2 0 2 1 1 0 1 2 1 0 0 0 2 2 0 0 0 0 0 2 1 1 0 1 1 1 0 1 1 1 2 0 1 0 0 1 1 1 0 1 0 0 0 0 0 1 1 1 0 1 0 0 0 0 0 0 1 1 0 0 1 0 0 1 1 0 0 0 0 0 0 0 2 2 0 0 0 1 1 0 0 0 0 0 0 2 2 2 1 2 1 0 2 0 0 2 0 1 2 1 1 1 0 0 0 2 0 2 2 2 1 1 0 0 0 0 1 1 1 1 1 1 0 0 0 0 0 2 2 0 0 0 0 0 0 2 0 0 0 2 0 0 2 2 0 0 0 0 0 1 1 1 0 0 1 0 0 0 2 0 0 2 0 0 0 0 2 2 2 0 0 0 1 1 1 1 0 1 0 2 1 1 0 0 0 0 0 0 0 0 1 0 2 0 1 0 0 0 0 0 0 0 2 0 0 2 0 1 1 0 2 1 1 2 1 2 1 0 2 0 0 0 0 1 0 0 2 0 0 0 1 0 1 0 1 1 0 1 2 1 1 0 0 0 0 2 2 2 0 0 2 1 1 0 0 2 0 0 0 0 0 1 1 2 1 1 2 0 1 1 0 0 1 0 0 1 1 1 0 1 1 0 0 2 2 0 0 0 0 2 0 2 2 0 2 0 1 1 1 0 0 0 2 0 0 0 1 1 1 1 1 0 0 0 0 0 2 0 2 2 2 0 0 0 0 1 0 1 0 0 1 1 1 1 0 2 0 0 0 0 1 1 0 0 0 1 0 1 0 2 1 1 2 0 0 1 0 2 2 0 0 0 0 1 0 1 0 1 1 2 0 0 0 0 0 1 1 2 1 0 1 1 1 2 0 0 0 0 1 2 0 2 2 2 2 2 1 1 2 0 0 1 1 0 1 2 1 1 1 1 1 0 1 1 0 0 0 2 1 0 1 1 1 2 0 2 2 0 2 0 2 1 0 1 0 0 0 1 0 2 1 0 1 1 1 1 0 1 1 0 0 0 0 2 0 1 1 0 0 0 1 1 1 1 2 1 0 1 1 2 1 2 2 0 0 0 0 0 2 0 0 1 0 1 0 0 0 1 0 0 1 1 0 1 0 2 0 0 0 0 0 1 1 1 1 0 1 0 1 0 0 0 0 0 0 1 0 0 1 0 0 1 0 0 0 2 2 1 1 1 2 0 0 1 0 0 0 0 0 1 1 0 2 0 0 2 0 1 0 1 0 0 0 0 1 0 0 2 0 0 2 0 2 2 0 1 0 1 1 0 2 0 0 0 0 2 0 1 2 2 1 2 1 0 0 0 1 0 1 1 0 2 0 0 1 0 0 1 0 0 2 0 0 0 0 0 2 0 0 1 2 1 0 1 0 1 0 0 1 0 1 0 0 1 0 2 0 0 1 2 2 2 0 0 0 0 0 0 0 0 0 0 0 0 0 0 0 2 0 1 1 0 1 1 1 1 0 0 0 0 0 0 1 2 1 1 0 1 1 0 1 2 0 0 0 0 0 0 0 2 0 0 1 0 0 0 1 1 0 0 0 2 0 0 0 0 0 1 1 2 0 2 1 1 1 0 0 1 1 1 0 2 1 2 0 1 1 1 0 1 1 1 0 1 1 2 0 1 0 0 2 0 1 2 0 0 0 0 0 2 2 1 0 0 0 0 1 0 2 1 1 0 1 0 2 1 1 0 0 1 1 1 2 1 1 2 0 0 0 0 0 0 0 0 2 0 0 2 0 0 0 1 0 0 0 2 0 0 0 0 0 0 2 1 0 0 1 1 2 2 1 0 0 1 2 0 2 0 0 0 0 0 0 1 1 0 1 0 2 1 1 2 0 1 0 1 0 0 2 2 0 0 1 0 0 0 0 0 1 1 2 0 1 0 0 1 2 2 0 1 0 2 0 1 2 1 0 1 0 0 0 2 2 0 0 1 1 0 0 1 2 0 0 0 1 1 2 0 0 0 0 1 0 0 2 0 2 0 1 1 1 0 1 1 1 0 0 0 0 0 0 1 2 1 0 2 0 0 0 0 1 1 1 0 0 0 0 0 1 0 1 0 2 0 1 1
183 0 0 1 1 1 1 0 1 1 0 0 0 0 0 0 0 0 0 0 2 0 0 0 0 0 1 2 2 2 2 0 0 0 2 0 2 2 0 2 2 0 0 0 0 0 0 0 0 0 0 0 0 0 2 2 0 0 0 0 1 1 0 1 1 0 2 0 1 1 0 0 2 2 0 2 2 0 2 0 2 0 0 0 2 0 0 1 2 2 0 0 0 0 1 2 1 0 0 1 0 1 0 1 1 0 1 0 2 0 0 2 0 1 0 1 0 0 0 0 0 1 1 1 0 1 0 1 1 1 0 0 0 0 0 0 0 0 0 0 0 0 0 0 0 0 0 0 1 1 0 1 0 0 1 0 0 1 0 1 1 1 2 2 2 2 1 1 1 0 1 0 1 1 0 2 2 0 0 0 0 0 0 2 2 2 1 0 0 0 0 0 2 2 2 2 2 1 0 0 0 0 1 1 2 0 1 0 1 0 1 1 0 0 0 2 1 1 2 0 1 1 0 1 0 1 2 0 0 0 0 1 0 0 2 0 0 2 0 0 0 0 2 1 1 0 0 0 1 1 1 1 0 0 0 2 0 2 1 1 1 0 0 1 1 0 1 1 0 0 0 2 2 2 0 0 1 1 0 0 0 1 1 2 1 0 0 2 0 1 1 1 1 0 2 0 0 0 0 1 0 1 0 2 0 0 0 0 1 0 1 2 0 2 0 0 0 0 1 0 0 2 1 0 2 0 1 2 0 1 0 0 0 0 0 0 0 2 0 1 0 0 2 0 1 0 0 0 2 2 0 0 0 0 0 0 0 0 0 1 1 0 1 1 1 0 1 2 2 0 1 1 1 2 1 0 0 0 1 1 1 0 0 0 0 1 1 0 0 0 0 0 0 0 1 0 0 1 2 1 2 2 1 1 0 0 1 0 2 0 0 2 0 0 1 1 1 0 1 0 1 1 1 1 1 1 1 1 2 1 0 1 0 0 0 2 0 2 0 0 2 0 0 2 2 2 2 0 1 0 0 0 1 2 2 0 2 2 2 2 1 0 1 1 0 0 1 2 2 1 2 1 1 1 1 0 2 1 1 0 0 2 0 0 0 1 0 1 1 0 0 0 1 1 0 0 2 1 1 2 1 2 2 0 2 0 2 1 0 0 0 1 1 0 2 0 0 1 0 1 1 0 0 2 0 1 1 2 2 1 1 0 0 0 0 0 1 1 2 1 1 2 0 1 0 0 0 1 1 0 0 0 0 0 1 2 1 0 2 0 0 1 0 0 0 0 1 0 1 0 0 1 2 0 1 0 1 1 2 1 2 0 1 0 1 1 1 1 0 1 0 0 1 0 0 1 0 0 0 0 1 1 0 0 1 2 0 0 0 1 1 0 0 1 0 1 0 0 0 0 1 1 0 1 0 0 0 0 0 0 2 0 0 0 0 2 2 1 2 1 0 0 0 1 2 0 2 0 0 2 0 1 1 0 2 2 0 0 0 0 0 0 1 0 2 0 1 1 0 1 1 1 0 1 0 0 2 0 1 1 1 0 2 0 0 1 1 1 1 0 0 0 0 2 0 0 2 0 0 1 0 2 0 0 0 1 1 1 1 1 2 2 0 2 0 1 0 0 0 0 0 1 1 2 0 2 0 0 0 0 1 1 0 0 0 0 1 0 1 2 0 0 0 1 1 1 2 0 0 0 0 0 0 0 0 1 1 0 1 0 0 0 1 1 0 1 2 0 0 1 1 0 0 1 1 0 1 0 0 2 2 2 0 1 2 0 0 1 1 2 0 1 2 1 1 0 1 0 0 1 1 2 0 0 0 1 1 1 0 1 0 0 2 2 2 2 0 1 0 1 1 0 1 1 2 1 1 0 0 0 0 0 1 0 0 0 0 0 0 0 0 0 0 0 1 0 0 1 1 0 1 0 0 1 1 0 0 0 0 0 1 0 0 0 0 1 0 0 1 1 0 0 0 1 1 2 0 1 2 1 1 0 1 0 0 1 1 0 0 2 0 0 1 1 2 2 1 2 0 0 0 1 0 0 1 1 0 1 0 0 0 0 0 0 1 0 2 1 2 0 1 1 2 1 1 0 1 2 0 0 1 0 0 1 0 0 0 1 1 0 0 1 2 1 0 0 1 0 1 0 2 0 2 0 0 1 1 1 0 0 0 2 2 0 2 1 2 0 0 0 0 0 0 0 1 1 1 0 0 0 0 0 0 0 0 0 0 0 2 0 0 0 0 0 0 0 0 0 0 0 2 0
184 1 0 0 0 0 0 1 1 2 0 0 1 1 1 0 0 0 2 1 1 1 0 0 0 0 2 2 2 2 0 0 0 0 2 1 2 0 0 0 0 0 0 0 1 1 2 0 1 0 0 0 0 0 2 2 0 0 0 0 0 2 0 1 0 0 0 0 0 1 1 1 2 2 2 2 2 0 2 0 0 0 0 1 2 1 0 0 1 2 0 0 0 0 0 0 0 0 0 0 0 0 1 0 1 1 2 1 1 0 1 2 1 2 2 2 2 0 0 0 2 0 2 2 0 2 0 0 1 1 0 1 0 0 0 0 1 0 0 0 2 0 1 0 0 0 0 0 1 1 1 1 1 0 0 0 0 0 2 1 2 1 2 2 1 2 1 0 1 1 1 1 1 1 1 1 0 0 0 0 0 0 0 2 2 2 1 0 0 0 1 0 1 0 1 2 0 2 0 0 0 0 0 0 2 1 2 0 1 0 1 1 1 0 0 2 1 1 2 1 1 1 0 2 0 1 1 0 0 0 0 0 0 0 1 0 0 2 0 0 0 0 1 2 2 0 0 0 2 0 0 0 0 1 0 1 0 2 0 0 0 0 0 0 0 0 1 0 1 1 0 1 1 1 0 0 1 1 2 0 1 0 0 2 2 1 0 1 1 2 1 2 0 0 2 0 1 1 0 1 0 0 2 0 0 0 1 0 1 1 1 2 0 1 0 0 2 0 0 0 0 1 0 2 0 0 0 1 1 1 1 1 0 0 0 0 0 2 1 2 1 1 2 0 0 0 0 0 2 2 0 0 2 2 1 0 0 0 0 0 1 1 1 0 0 1 1 1 1 0 1 1 2 1 0 1 0 1 0 2 0 2 0 0 0 0 0 0 0 0 0 0 1 0 2 2 2 1 1 1 1 1 0 2 0 1 1 1 0 2 0 0 0 1 1 0 0 0 0 1 0 1 0 2 0 1 1 0 0 0 0 0 0 0 0 0 1 1 0 1 0 0 0 0 0 1 0 1 1 0 0 0 1 2 2 1 2 2 1 2 1 0 0 0 0 2 0 2 2 2 2 1 2 2 2 0 0 0 0 0 0 1 1 1 0 1 0 0 0 2 0 0 1 2 2 0 1 0 0 2 2 2 1 1 1 1 1 0 0 2 0 0 0 0 1 1 0 1 1 2 2 0 1 1 0 1 1 0 0 2 0 0 1 1 1 0 1 0 2 2 1 2 0 0 0 0 0 1 1 0 0 0 0 0 2 1 1 1 1 1 0 0 0 0 0 0 1 0 1 1 0 1 1 0 1 0 2 0 2 0 2 1 2 0 1 1 1 2 0 2 1 1 1 0 1 0 1 0 0 0 0 2 0 1 2 2 1 0 0 1 1 0 0 0 0 0 0 0 0 0 0 0 0 0 1 1 1 0 0 0 2 0 0 2 0 0 2 1 2 1 1 2 0 2 2 0 2 0 0 1 0 2 0 2 1 2 0 2 1 0 0 0 2 0 2 0 0 1 1 1 1 1 0 1 0 0 2 1 2 2 1 1 1 1 1 1 0 2 1 0 0 0 0 1 0 1 2 0 0 0 0 0 0 0 0 2 2 1 1 0 0 0 0 2 0 0 0 1 1 0 0 0 1 1 1 1 0 0 1 0 0 0 1 0 0 0 0 0 0 1 0 1 0 0 0 0 0 0 0 0 0 0 0 1 0 0 1 0 0 0 0 1 1 0 0 0 0 2 0 0 0 0 0 0 0 0 1 0 0 0 1 1 1 0 0 2 0 1 1 1 1 1 1 1 0 1 0 1 1 0 0 2 0 0 1 1 1 0 0 1 0 0 2 1 2 1 0 2 1 1 1 1 0 2 2 2 1 0 0 0 0 0 0 0 0 0 0 1 1 1 0 1 0 1 0 0 1 2 1 0 1 1 0 2 0 0 1 1 0 1 0 1 0 0 0 1 0 0 1 0 1 0 1 1 2 2 0 2 0 0 2 0 2 1 0 1 0 1 2 1 0 1 0 0 2 0 2 2 0 0 0 1 1 0 0 2 0 2 1 2 1 1 0 0 1 1 2 0 1 0 0 1 2 1 0 1 0 1 0 0 1 1 0 2 0 0 1 1 1 0 0 1 2 1 0 1 2 2 1 0 2 0 2 0 0 1 2 1 0 0 1 0 2 0 1 1 1 0 0 0 0 0 0 1 0 1 0 1 1 1 0 1 1 1 0 0 1 1 0 0 0 0 0 0 0 0 1 0 0 0 2 1
185 0 0 0 0 0 1 0 0 2 0 0 0 0 0 0 0 1 0 0 2 0 0 0 0 0 2 1 1 2 1 0 0 0 2 2 2 0 0 0 0 0 0 1 0 1 1 0 0 0 0 0 0 0 2 1 1 0 0 0 0 2 1 0 0 0 1 0 0 2 2 2 2 2 1 2 1 0 2 0 0 0 0 0 2 0 0 1 2 2 1 1 1 0 0 0 0 1 0 1 1 0 1 0 1 1 2 1 1 0 1 2 1 2 1 1 1 0 1 0 0 1 2 2 0 1 0 1 1 1 1 1 1 1 0 0 1 0 0 2 2 0 0 0 0 0 2 0 0 0 0 0 0 0 1 0 0 0 0 1 1 0 2 0 0 1 2 1 0 1 1 0 2 1 1 2 2 0 0 0 0 0 0 1 1 1 1 1 0 1 0 1 2 0 2 1 2 2 0 0 0 0 0 1 2 0 1 0 0 0 1 1 2 0 0 2 0 0 2 0 2 2 1 2 0 0 0 0 0 0 0 0 0 0 0 0 0 2 0 0 0 0 1 2 2 0 0 2 1 0 0 0 0 0 0 2 0 2 0 0 0 0 0 0 1 0 1 1 2 1 1 2 2 2 1 1 0 0 2 0 0 0 1 2 1 0 1 1 0 1 0 1 1 1 2 0 0 1 0 1 1 0 2 0 1 1 0 1 0 0 0 1 0 2 1 0 0 0 0 0 1 2 2 1 0 0 0 0 0 0 0 1 0 0 0 0 0 2 0 1 0 0 2 0 0 0 0 1 2 1 1 0 2 2 2 0 0 0 0 2 2 0 0 0 0 1 0 2 2 0 2 0 1 2 0 1 0 0 0 2 0 1 0 0 0 0 0 0 0 0 0 0 1 0 1 1 1 1 0 0 0 0 0 2 1 0 0 1 0 2 0 0 0 0 1 1 1 0 1 0 1 1 0 0 1 1 1 1 1 0 0 2 1 1 1 2 0 1 0 0 2 0 0 0 1 2 0 0 1 0 0 1 1 2 1 0 1 2 1 1 1 0 1 1 0 0 2 2 2 0 0 1 2 1 2 0 2 0 0 0 1 1 1 1 0 0 0 0 2 0 0 0 1 2 2 0 1 1 1 2 2 2 1 1 1 1 1 0 0 1 0 0 0 0 1 1 0 0 1 1 1 1 0 2 1 0 0 1 1 1 1 0 0 0 0 0 1 0 1 2 1 0 0 1 1 1 0 1 2 0 0 0 0 0 2 0 0 0 0 1 1 0 1 0 0 0 1 1 0 1 0 0 0 0 0 0 1 1 2 1 2 0 2 0 1 1 1 2 0 2 0 0 1 0 0 1 0 0 0 0 0 2 0 1 1 2 0 0 0 1 0 0 0 2 1 1 0 0 1 0 0 1 0 0 0 1 1 1 0 0 0 1 0 0 0 0 2 0 2 2 1 1 0 0 2 0 2 0 0 2 0 1 0 2 1 2 0 1 0 0 0 0 2 1 1 1 0 2 2 0 1 1 0 1 0 1 1 1 1 1 2 0 2 1 0 1 0 1 1 0 0 0 0 1 0 0 1 0 0 1 1 0 0 0 2 2 2 2 0 0 1 1 1 1 0 0 0 2 2 0 0 0 1 2 0 0 1 0 1 1 2 2 0 0 0 1 0 0 0 0 0 0 1 0 1 0 1 1 0 1 1 1 0 0 0 1 0 1 1 1 1 1 2 1 0 1 1 0 0 0 0 0 0 0 0 0 0 1 1 1 1 1 1 0 0 1 1 2 2 2 0 0 0 2 0 2 0 1 0 0 0 1 0 0 2 0 2 2 0 0 0 0 1 1 2 1 1 2 1 1 1 2 0 1 1 1 0 0 0 0 2 2 0 0 0 2 0 0 1 0 1 0 0 0 1 0 0 1 1 0 1 0 0 2 1 0 0 0 0 1 0 2 1 0 0 0 1 0 2 1 0 0 2 0 1 2 0 0 1 2 2 0 0 0 0 0 2 0 0 2 0 0 0 0 2 1 2 2 0 0 0 1 2 0 2 0 1 2 0 1 0 0 0 0 1 1 1 2 2 0 1 1 2 2 1 0 0 2 0 0 1 0 0 2 0 0 0 1 1 0 0 0 2 1 0 1 1 1 0 0 2 0 2 0 0 0 0 1 0 0 1 1 1 0 2 2 2 0 0 0 1 0 0 0 0 0 1 0 1 0 0 1 0 1 0 0 0 0 0 0 0 1 0 0 1 0 0 0 1 0 1 1
186 0 0 1 0 0 0 2 2 1 0 1 0 0 0 0 0 2 1 1 1 0 0 0 0 0 1 2 2 2 1 1 0 0 2 0 2 1 0 2 2 0 0 0 0 0 1 0 1 0 0 0 0 0 2 2 0 0 0 1 0 0 0 0 0 1 1 1 0 0 0 1 2 2 2 2 2 0 2 2 0 0 0 0 2 0 0 1 1 2 0 1 0 0 1 1 0 1 0 1 1 0 0 1 1 1 2 2 0 0 0 0 0 0 0 0 0 0 1 0 1 0 2 2 0 1 0 2 2 2 1 1 0 1 0 0 0 0 0 0 2 0 0 0 0 0 0 0 0 0 0 0 1 0 0 0 0 1 0 0 0 1 1 2 1 2 2 0 1 1 1 2 0 1 1 1 1 0 0 0 0 1 1 1 1 0 1 1 0 1 1 1 2 0 1 1 0 2 0 1 1 1 0 0 2 0 2 0 1 0 1 1 2 1 0 2 0 1 1 0 0 0 0 0 0 1 1 1 1 1 1 1 0 0 2 0 0 2 0 0 0 1 2 2 2 0 0 1 2 0 0 0 0 0 0 1 0 0 0 0 0 0 0 0 1 1 0 0 2 2 0 2 1 1 2 2 0 1 2 0 0 0 0 0 2 2 0 1 0 2 0 0 0 1 2 1 0 1 0 1 0 0 1 1 0 0 1 0 0 0 0 0 0 1 1 0 2 1 0 0 0 1 0 1 1 0 1 2 0 1 0 1 0 1 0 0 0 1 0 0 0 0 2 0 1 1 0 0 1 1 0 1 1 1 0 0 0 0 0 0 0 0 0 1 0 0 0 1 1 0 2 0 2 2 0 1 0 0 1 1 1 1 1 0 0 1 1 0 0 0 0 0 0 1 1 1 1 0 1 0 0 0 1 1 0 0 1 0 0 2 0 1 0 0 0 0 1 2 0 0 0 2 0 2 1 2 2 1 2 1 0 1 1 1 1 1 0 0 0 0 1 1 0 0 1 2 0 0 0 0 0 0 1 2 1 1 1 1 0 1 1 0 0 0 0 2 0 2 2 0 0 0 2 2 0 1 0 1 1 0 1 1 1 1 0 0 0 0 2 0 0 0 1 1 1 0 2 2 2 1 0 2 2 0 1 1 1 1 0 1 0 0 0 1 1 1 1 0 2 2 2 0 1 1 1 0 0 0 0 2 0 0 1 1 1 0 0 1 1 1 0 2 0 2 1 0 0 1 2 1 0 1 0 0 2 0 0 1 0 0 0 0 0 0 0 0 0 0 1 0 0 0 1 0 1 0 2 2 2 2 2 0 0 0 0 0 0 2 2 2 1 0 0 0 0 1 0 0 0 0 0 2 0 2 2 2 0 1 0 2 0 0 0 0 0 1 0 1 0 0 1 1 0 0 0 0 2 1 0 0 0 0 1 0 1 0 0 0 1 0 1 1 0 1 2 0 2 0 1 1 0 1 1 0 1 2 0 2 2 0 0 0 1 1 1 1 0 2 2 0 1 0 0 0 0 0 2 0 1 1 1 0 2 1 1 1 1 1 0 1 0 1 0 0 0 0 0 0 0 1 0 2 0 0 0 1 1 1 0 0 0 0 0 0 0 0 0 1 1 0 0 0 0 1 0 0 0 0 2 1 0 0 0 0 0 1 1 0 0 1 0 0 0 1 2 0 2 0 0 0 0 0 0 1 0 1 0 0 1 1 0 0 1 1 0 2 2 0 0 2 1 0 1 1 1 1 1 1 1 0 1 2 0 0 0 1 1 1 1 1 1 1 0 2 0 2 0 1 0 1 2 1 0 0 1 0 0 0 2 2 0 0 0 0 0 2 1 1 2 2 1 2 2 0 2 1 1 0 0 0 0 0 0 1 0 0 0 1 2 0 1 1 0 0 0 0 0 0 0 0 2 0 0 1 1 0 2 0 0 0 0 1 1 0 0 2 0 0 2 0 1 0 1 0 1 0 0 1 1 1 2 0 2 1 0 1 0 0 1 0 1 0 0 0 2 0 2 2 0 1 0 2 0 0 2 2 0 0 0 1 0 0 0 0 1 2 0 0 1 0 0 1 1 1 2 2 1 2 0 0 2 2 0 0 0 0 0 0 0 0 0 0 2 0 0 2 2 0 0 1 2 0 2 0 0 0 0 1 0 0 1 0 1 0 1 1 1 0 0 0 1 1 0 0 0 0 0 0 1 0 0 1 1 1 0 0 1 0 0 1 1 1 0 0 2 1 1 0 1 0 0 0
187 0 0 0 0 0 0 1 1 2 0 0 0 0 0 0 0 1 0 0 2 0 0 0 0 1 2 2 2 2 1 2 1 0 1 1 1 1 0 1 1 0 0 1 0 1 1 0 0 0 0 0 0 0 2 2 0 0 0 1 0 1 0 2 1 1 1 1 0 0 0 1 2 2 1 2 2 0 2 0 0 0 0 0 2 0 0 0 1 1 0 0 0 1 0 0 0 0 1 0 1 0 2 0 0 0 2 2 1 1 0 1 0 1 0 1 0 1 0 0 2 1 1 1 0 1 0 1 2 2 1 1 0 0 1 0 0 0 0 0 0 0 0 0 0 0 0 0 0 0 0 1 0 0 0 1 1 0 0 2 0 1 2 2 1 2 1 0 0 2 2 0 2 0 2 1 1 1 0 1 0 1 1 1 1 0 1 1 0 0 1 1 2 1 2 1 1 2 0 0 0 0 0 1 2 0 1 0 2 0 2 1 1 1 0 2 0 1 1 1 0 0 1 2 0 2 2 0 0 0 1 0 0 1 1 1 1 2 0 0 0 0 2 1 1 0 0 0 2 0 0 0 0 0 1 1 1 2 0 0 0 0 0 1 1 1 0 0 1 0 0 2 1 1 0 0 1 0 2 0 0 0 0 1 1 0 1 1 0 1 1 2 1 0 2 0 1 2 0 1 0 0 1 1 1 0 0 0 0 0 0 0 0 2 2 2 2 1 0 0 0 1 1 1 0 0 2 1 2 2 0 0 0 0 0 0 0 2 1 1 0 1 2 0 2 0 0 0 1 1 0 1 2 2 1 1 1 0 0 1 2 1 2 0 2 0 1 2 2 0 1 1 0 2 1 0 0 0 1 1 0 0 1 0 0 2 2 0 0 0 0 1 1 0 1 0 0 0 1 1 1 1 1 2 1 0 0 2 0 2 0 0 0 0 2 1 0 0 0 1 1 1 1 2 0 2 0 0 2 0 2 0 1 1 1 2 0 1 0 0 2 0 0 1 1 1 0 1 1 0 0 1 0 1 1 0 1 1 1 1 2 0 2 2 0 0 2 1 2 0 1 1 1 1 2 0 0 0 0 0 2 1 2 2 2 0 2 1 1 0 0 0 1 2 2 0 2 2 2 2 0 2 2 0 2 0 2 0 1 0 1 0 0 0 0 1 0 0 0 1 1 1 0 2 0 1 0 0 0 2 0 0 0 0 0 0 0 1 2 1 1 1 0 1 1 2 1 1 1 0 0 0 1 0 2 0 1 1 0 0 0 0 1 0 0 0 0 0 2 2 0 1 2 0 1 1 2 0 2 0 2 0 2 0 2 0 0 1 0 1 0 0 2 0 1 1 0 0 0 0 1 1 0 0 1 1 1 0 0 2 0 0 0 0 0 0 2 0 0 0 0 0 0 0 0 1 1 0 1 1 0 0 0 2 0 0 1 0 2 0 0 0 0 0 2 0 1 0 1 1 0 2 1 1 1 1 0 2 2 0 0 0 2 2 0 1 1 2 1 0 0 0 0 2 0 0 2 0 0 0 1 0 2 0 1 2 1 2 0 1 0 2 0 1 0 0 1 0 0 2 0 1 1 1 0 2 1 1 1 1 2 2 0 1 0 0 0 0 0 0 0 0 0 1 0 1 0 1 1 1 2 2 0 0 0 0 0 0 1 1 0 0 0 0 0 0 0 0 0 0 0 0 0 1 0 1 0 0 0 0 0 0 2 0 0 0 0 0 0 2 0 0 0 0 0 2 1 0 0 1 1 2 0 0 0 2 0 1 0 2 0 2 1 0 1 0 0 1 0 1 1 2 0 0 2 1 2 0 0 2 0 0 0 0 0 2 0 2 1 1 1 1 1 1 2 1 1 0 0 0 0 0 1 0 0 0 0 1 1 1 0 1 0 0 0 0 0 0 0 0 2 0 0 2 0 0 0 0 0 0 1 1 1 0 0 0 1 0 2 0 0 0 1 0 1 1 0 0 1 1 2 0 1 0 0 0 0 0 0 2 0 0 2 0 0 0 0 2 1 0 0 0 2 0 2 0 2 1 0 1 0 0 1 1 2 2 0 1 2 0 1 1 1 0 2 2 1 1 0 0 2 0 2 2 2 1 1 2 2 0 0 1 1 1 0 0 1 0 0 1 2 0 1 2 2 0 2 0 0 0 2 0 0 0 1 2 2 0 1 0 0 0 0 0 0 1 0 0 1 1 0 1 0 2 0 0 1 0 0 1 0 0 0 0 0 0 0 0 2 0 2 2
188 0 0 0 0 0 0 1 1 1 1 1 0 2 2 0 0 2 0 0 2 0 1 1 0 1 1 2 2 2 1 1 1 1 0 0 1 2 0 1 1 0 2 2 0 0 0 0 0 2 2 0 0 1 0 1 0 0 0 0 1 0 0 1 0 0 2 1 0 0 0 1 2 2 0 2 2 0 1 0 2 0 0 1 1 0 0 0 2 2 0 0 1 1 0 0 0 0 0 0 0 0 0 1 1 1 2 1 1 0 0 1 1 1 1 1 1 0 1 0 1 0 1 1 0 1 0 0 0 0 0 0 0 0 0 0 0 0 0 1 1 0 0 0 0 1 0 0 0 0 0 1 1 1 0 1 1 0 0 0 0 2 1 2 2 2 2 0 1 1 0 1 1 1 1 1 2 1 0 1 0 1 0 1 0 0 1 0 0 0 0 0 2 1 2 1 1 1 0 1 1 1 1 2 2 0 1 0 1 0 2 0 1 1 0 2 0 2 2 0 2 2 0 2 0 1 1 0 0 0 0 0 0 0 2 0 0 2 0 0 0 0 2 2 2 0 0 0 1 1 1 1 0 0 0 0 0 0 0 0 0 0 0 0 0 0 0 1 2 0 0 1 0 0 0 0 2 1 2 0 1 1 1 1 1 0 1 2 0 2 2 2 1 0 1 1 0 1 0 2 0 0 1 1 0 0 0 0 1 0 1 1 0 1 1 0 1 0 0 0 0 2 0 1 1 0 2 1 0 1 0 1 0 1 0 0 0 2 0 0 0 0 2 0 1 0 0 0 1 1 0 1 1 1 1 0 1 0 0 0 0 0 1 0 0 2 0 2 2 0 2 0 2 1 0 0 0 0 2 0 0 2 1 1 1 1 1 0 0 0 0 0 1 0 2 1 1 0 1 1 1 1 0 1 1 0 1 0 0 1 0 0 0 0 1 0 0 0 0 0 0 0 1 1 0 2 1 0 2 1 1 1 0 1 1 1 0 1 0 0 1 0 0 0 1 1 0 0 0 0 0 0 0 2 1 0 1 1 0 1 1 0 0 0 0 0 2 1 1 0 1 0 2 2 2 0 1 1 1 0 1 1 2 2 0 1 0 0 1 1 0 0 0 1 1 1 1 1 1 2 1 2 2 0 2 0 2 1 0 1 0 1 1 0 1 0 0 1 1 1 2 1 0 0 0 1 0 0 1 2 0 0 0 0 0 0 2 1 2 0 1 2 0 2 2 0 0 1 1 0 0 0 0 0 2 0 0 0 1 0 0 1 1 1 0 0 0 1 1 1 1 2 0 0 0 0 0 0 2 0 2 0 1 0 1 0 0 2 1 2 0 0 0 0 0 2 0 0 0 0 1 2 1 0 1 2 0 0 1 1 1 0 1 1 1 1 0 0 0 0 0 0 0 1 0 1 0 0 0 0 2 0 0 1 0 1 2 0 1 1 1 1 0 1 2 0 2 0 0 1 1 1 0 1 2 2 0 2 1 1 1 0 1 0 2 1 0 1 0 2 0 2 0 0 0 1 2 1 1 1 2 1 2 0 0 2 1 1 0 1 0 1 0 1 0 0 1 0 0 0 0 1 0 0 2 2 2 1 0 0 0 0 0 1 0 0 0 0 1 0 0 1 1 2 0 1 0 0 2 2 2 2 0 0 0 0 1 0 1 2 1 1 0 1 2 0 2 0 0 0 0 0 0 1 1 2 0 0 0 0 0 0 2 1 0 1 1 1 0 1 0 0 1 1 1 1 1 1 0 2 2 1 0 0 0 2 0 1 1 2 0 1 1 0 0 0 0 1 1 1 0 0 0 0 0 0 1 0 0 2 0 0 2 2 2 1 0 1 1 2 2 1 2 1 2 1 1 0 0 1 1 0 1 0 0 0 0 1 1 0 1 1 0 1 0 0 1 0 0 0 2 0 0 2 0 1 0 0 0 0 0 2 1 0 0 2 1 0 1 1 0 0 0 1 1 1 0 0 2 1 1 0 2 0 0 1 0 1 1 2 0 0 0 1 1 0 1 1 2 0 0 2 1 1 2 1 1 1 0 1 0 0 0 0 1 1 1 0 0 0 0 0 2 1 1 0 2 1 0 0 2 0 0 2 0 0 0 1 1 0 0 0 2 2 2 2 0 1 1 0 2 0 1 2 2 0 2 1 0 1 1 1 0 0 0 1 1 0 2 1 1 0 0 0 1 2 0 0 1 0 0 1 1 1 0 1 1 0 1 0 0 1 0 0 1 0 0 0 0 0 2 2
189 1 0 0 0 0 0 2 2 1 0 0 0 0 0 0 0 2 2 2 0 0 0 0 0 0 0 1 2 2 2 0 1 2 1 0 2 2 0 1 1 0 0 1 0 0 0 1 0 0 0 0 0 0 2 2 0 0 0 2 0 0 0 1 2 2 1 1 0 0 0 1 2 2 0 2 1 0 1 1 1 0 0 0 0 0 0 2 2 2 1 2 0 0 0 2 1 0 0 0 0 0 1 1 0 0 2 1 1 0 0 1 0 1 1 1 1 1 0 0 2 0 0 0 0 0 0 1 1 1 0 0 1 1 0 0 1 0 0 0 0 0 1 0 0 0 0 0 1 1 1 1 0 0 0 0 0 1 0 1 1 0 1 1 2 2 0 1 0 1 1 1 1 1 1 1 2 0 0 0 0 1 0 2 0 0 1 1 0 0 0 0 0 1 1 1 2 2 0 1 1 1 0 0 2 0 2 0 1 0 2 0 2 0 0 2 1 0 1 0 2 2 0 2 0 1 1 1 1 1 1 0 0 0 1 0 0 2 0 1 0 0 2 1 1 0 0 0 1 1 1 1 0 0 0 1 1 1 0 1 0 1 0 1 1 0 0 0 1 1 0 2 1 1 1 0 0 1 0 0 0 1 1 2 2 1 0 1 0 1 0 1 0 0 2 0 1 1 0 1 0 1 1 1 1 0 0 0 1 0 1 1 0 1 1 0 1 0 0 0 1 1 0 0 1 0 2 0 0 1 0 1 1 1 0 0 0 2 0 1 0 1 1 0 0 0 1 1 2 1 1 0 2 2 1 1 1 0 0 2 2 0 1 0 1 0 1 1 1 0 1 1 1 2 0 2 0 1 0 2 0 2 0 0 0 0 0 0 0 0 0 0 1 1 2 1 1 1 1 1 1 1 2 1 0 0 1 0 1 1 1 2 0 0 1 0 0 1 0 0 0 1 0 1 1 2 1 1 1 0 0 2 1 2 2 2 1 1 1 2 2 0 0 0 0 1 0 0 0 0 0 1 1 1 1 1 1 1 1 1 2 0 1 1 0 1 1 2 2 0 1 0 1 1 1 0 1 0 0 0 1 1 0 0 0 0 0 1 0 1 1 1 0 0 1 1 1 1 2 1 1 1 0 2 0 2 1 1 0 1 1 0 0 0 1 1 0 0 2 2 2 0 0 2 0 1 0 0 0 2 0 1 1 0 1 0 1 0 1 2 1 1 0 2 1 0 0 0 0 0 0 0 0 0 1 2 1 1 0 1 1 0 0 0 1 1 1 1 1 0 1 0 1 0 1 0 1 1 1 1 1 0 0 0 0 1 1 1 0 1 0 1 1 0 1 0 0 0 0 0 0 2 1 1 2 2 0 1 0 2 1 0 0 0 0 0 0 0 0 0 0 0 0 1 0 0 1 0 0 0 2 0 1 1 1 0 2 0 2 1 0 2 0 1 2 0 2 0 0 2 0 1 2 0 1 2 0 2 2 1 1 0 2 1 1 1 0 2 1 0 1 0 1 0 0 1 0 0 1 1 1 0 2 1 1 2 0 2 1 0 0 1 1 0 1 0 2 0 0 1 1 0 1 1 0 2 1 1 0 0 1 1 0 2 0 1 1 1 1 0 0 0 0 2 0 1 1 0 1 1 1 1 0 0 0 0 0 0 1 1 0 0 0 1 1 0 1 0 0 0 0 0 0 0 0 0 0 0 0 0 0 0 1 1 0 0 0 1 0 1 0 0 1 1 1 0 1 1 1 0 2 2 0 0 1 0 1 1 0 2 0 2 0 2 0 2 0 1 0 1 1 2 0 0 0 0 2 0 0 2 0 0 1 1 1 2 0 1 0 0 0 0 0 0 2 0 0 0 0 0 0 0 1 0 0 0 0 1 1 0 0 0 0 0 0 0 1 0 0 0 2 0 0 1 1 0 2 0 0 0 0 2 0 0 0 0 1 0 1 1 1 0 1 0 1 1 0 0 1 1 2 0 0 0 0 0 2 0 0 1 1 0 0 0 2 0 2 2 0 1 0 0 2 1 1 1 0 1 0 1 0 0 0 0 2 2 1 0 1 0 0 2 1 1 2 2 1 2 0 1 2 0 0 1 0 0 0 0 0 0 0 1 1 1 1 2 1 1 0 1 2 0 2 1 0 0 1 0 1 0 2 0 0 0 1 1 1 0 0 0 1 0 0 0 0 1 1 0 2 0 0 2 0 0 0 0 0 1 1 1 1 0 0 0 0 0 0 0 1 0 0 0
190 0 0 1 1 1 1 2 2 0 0 1 0 1 0 0 1 0 0 1 1 1 0 0 0 0 2 1 1 2 1 0 1 1 1 0 2 1 1 0 0 0 0 1 0 1 2 0 0 1 1 0 0 0 2 1 1 0 0 0 2 0 0 1 1 1 1 0 0 0 1 0 2 2 1 2 2 0 2 1 0 0 0 0 2 0 0 0 1 2 0 0 0 0 1 1 0 1 0 1 1 0 1 0 1 0 2 2 0 0 1 2 1 1 1 1 1 0 1 0 1 0 2 2 0 2 0 1 2 1 0 0 0 2 1 1 0 0 0 0 1 0 0 0 0 0 0 0 0 1 1 1 0 1 1 0 0 2 0 0 1 0 1 2 1 2 2 0 1 1 1 2 1 1 1 1 2 0 0 0 0 0 1 1 1 0 1 0 0 0 1 0 1 0 1 1 2 2 0 1 1 1 0 2 2 0 1 0 1 0 0 2 0 0 0 2 1 2 2 0 1 1 1 2 0 0 1 1 0 0 0 1 0 0 2 0 0 2 0 0 0 0 2 2 2 0 1 0 0 1 1 1 0 0 0 2 2 0 0 0 0 0 1 1 1 0 0 0 2 1 0 1 0 0 0 0 0 1 2 0 1 2 0 2 1 0 0 1 0 2 0 1 0 0 2 0 1 2 0 1 0 0 1 1 0 0 0 1 1 1 1 2 0 2 0 0 0 0 0 0 2 2 1 0 0 0 1 1 0 1 0 0 0 0 0 0 0 1 0 0 0 0 2 0 1 0 0 0 1 1 0 1 2 2 2 0 1 0 0 2 1 0 2 0 1 0 2 2 2 0 1 0 0 2 0 1 0 1 1 1 0 0 1 0 1 0 0 1 1 0 0 0 0 0 2 0 0 0 0 0 0 0 1 2 0 1 1 0 0 1 0 0 0 0 1 0 1 0 0 1 1 1 2 0 0 1 0 1 1 0 0 1 1 1 1 1 0 1 0 1 1 0 0 0 2 2 1 1 1 0 0 1 2 2 2 2 2 1 1 0 2 0 0 0 1 2 0 2 2 1 1 1 1 1 1 1 1 0 0 0 2 1 2 2 1 0 1 1 0 0 1 1 1 2 0 0 0 1 1 1 1 2 1 1 1 1 2 0 0 1 0 0 0 0 0 1 0 0 2 2 2 0 0 1 0 1 0 0 0 2 0 0 1 0 1 0 1 1 1 0 1 2 0 2 2 0 0 1 1 0 0 0 0 0 1 1 1 0 1 1 1 1 0 0 0 0 0 0 2 1 0 2 1 0 1 0 1 0 0 0 1 1 2 0 0 1 1 0 0 0 0 1 0 0 0 1 0 2 2 0 2 0 0 0 2 2 1 0 0 0 0 0 0 0 0 0 0 0 1 0 1 1 0 0 0 0 2 2 0 0 1 0 0 2 0 0 2 1 2 1 0 1 0 2 2 0 1 0 1 2 1 1 1 1 1 2 0 2 2 0 0 0 0 0 0 0 0 2 1 0 1 1 2 0 0 0 0 0 0 1 1 0 2 0 0 2 1 2 1 0 1 0 1 1 1 0 2 0 0 2 0 1 0 0 0 2 2 1 1 0 0 0 0 2 0 2 0 1 1 0 0 0 1 2 0 2 0 0 0 0 0 0 0 1 0 1 1 0 0 0 0 0 0 0 1 0 1 0 0 0 0 0 0 0 0 0 1 0 0 0 0 0 2 0 0 1 1 0 0 2 1 0 1 1 1 0 2 1 1 1 1 1 0 1 1 1 0 2 1 1 1 1 1 0 0 0 1 2 0 2 2 2 0 0 0 0 1 2 0 0 0 0 1 1 1 2 1 2 1 1 1 1 2 0 2 0 0 0 0 0 1 1 0 0 0 0 0 1 1 0 0 0 1 0 0 1 1 1 1 0 0 0 0 1 1 0 1 0 0 0 0 1 0 0 1 0 1 0 0 1 0 0 0 0 1 1 0 1 0 0 0 1 2 0 0 0 0 0 0 2 0 0 1 0 2 0 2 2 1 0 0 1 1 0 2 2 0 0 0 1 0 0 0 0 2 1 1 1 1 1 0 1 2 0 0 1 1 0 0 0 2 0 0 1 1 0 0 1 2 0 0 2 2 0 0 1 2 1 1 0 1 0 2 0 0 1 2 1 0 0 2 0 1 0 0 0 0 0 0 0 2 0 0 0 0 2 0 1 2 2 0 2 2 2 0 0 2 0 0 0 0 0 1 0 2 0 0 0 0 0 2 2
191 1 0 0 0 0 0 0 1 2 0 0 1 1 1 0 0 0 0 0 2 0 1 0 0 0 1 0 2 1 1 1 1 0 1 1 1 1 0 1 1 0 1 1 0 1 0 0 0 0 0 1 2 2 0 2 0 0 0 0 0 2 0 1 0 0 1 1 0 0 0 1 2 2 1 2 2 0 2 0 1 0 0 0 2 0 0 0 2 2 0 1 0 1 1 2 0 1 1 0 0 0 0 2 0 0 2 1 1 0 0 1 1 1 1 1 1 1 1 0 1 0 1 1 0 1 0 1 1 1 0 0 0 0 0 0 0 0 0 0 0 0 0 0 0 0 0 1 1 0 0 0 0 1 0 0 0 1 0 1 0 1 2 2 1 2 1 0 0 2 2 1 1 1 1 2 1 0 0 0 0 0 0 2 1 1 1 1 0 0 0 1 1 1 1 0 2 1 0 1 1 1 1 1 2 0 1 0 2 0 2 0 1 0 0 2 0 1 1 1 0 0 2 2 0 2 2 0 0 0 0 0 0 0 2 0 0 2 0 0 0 0 2 2 2 0 0 0 1 1 1 1 0 0 0 2 2 2 0 0 0 0 0 0 1 0 0 1 2 0 0 2 1 2 0 0 1 0 1 0 0 1 1 2 1 0 0 0 1 2 0 1 0 0 2 0 1 1 1 2 1 0 2 0 1 0 0 0 0 0 0 2 0 2 1 0 1 1 0 0 0 2 1 0 1 0 2 1 1 1 1 1 0 0 0 0 0 2 0 0 0 1 1 0 1 1 0 0 1 1 0 1 0 0 0 0 0 0 0 2 2 0 2 0 0 0 0 2 2 0 1 1 1 1 1 0 0 0 1 1 0 2 0 1 0 0 0 1 1 1 1 1 1 0 2 1 1 0 0 1 0 1 0 1 0 1 2 1 1 0 0 1 0 1 1 0 0 0 0 1 1 1 1 0 1 2 0 0 1 0 1 0 0 1 1 0 0 0 0 0 2 1 0 1 0 0 0 1 1 0 0 0 1 2 2 1 2 1 0 0 2 0 0 0 0 2 0 2 2 1 1 1 2 2 1 1 0 0 0 0 0 2 2 2 1 0 1 1 0 2 0 0 0 2 0 0 1 1 1 2 1 2 2 0 2 1 2 1 0 0 0 0 0 0 1 0 0 0 0 1 1 1 0 1 0 1 0 1 1 1 0 0 0 0 0 1 0 1 2 1 0 1 0 1 1 1 1 0 0 0 0 0 0 0 2 0 0 0 0 1 1 0 1 0 1 1 0 0 1 1 0 1 0 0 0 0 2 2 2 2 2 0 2 0 2 1 1 2 1 2 0 0 0 0 0 0 0 2 2 2 0 2 0 0 1 1 1 0 0 1 0 0 0 1 0 1 0 0 2 0 0 2 0 2 0 0 0 1 0 0 0 0 0 0 0 1 2 1 2 1 0 0 0 0 1 0 2 0 0 1 0 2 1 1 2 1 0 1 1 0 0 0 2 1 1 1 0 2 1 0 1 1 0 0 0 0 2 1 0 0 1 0 2 1 1 1 0 1 0 0 0 1 1 0 0 0 2 1 0 1 0 1 1 0 1 1 0 1 0 0 0 0 1 1 0 0 0 1 1 0 1 0 0 1 1 0 0 0 0 0 0 0 0 0 0 0 1 1 0 1 0 0 0 1 1 0 1 1 0 0 0 0 0 0 0 1 2 0 0 0 0 0 2 1 0 1 2 1 0 0 0 0 1 1 0 1 0 1 1 0 2 2 1 0 0 2 0 1 1 1 1 1 1 1 0 1 1 1 0 1 1 1 0 0 0 0 2 0 0 2 0 0 0 0 0 2 0 2 2 2 2 2 0 2 2 2 2 0 0 1 0 0 0 0 0 1 0 1 2 0 1 1 0 0 0 0 0 0 0 0 2 0 0 2 0 0 0 0 0 2 0 1 1 0 0 2 0 1 1 1 1 0 2 1 2 2 0 1 1 0 1 1 2 0 0 0 0 0 0 0 2 0 1 0 2 0 2 1 1 0 1 1 0 0 1 1 0 0 0 1 0 0 0 0 1 2 2 1 2 0 0 1 2 1 2 1 1 2 0 0 2 0 0 1 0 0 0 0 2 1 0 1 1 1 1 1 1 1 1 0 2 0 1 1 1 1 2 1 0 0 2 0 0 0 0 0 0 0 0 0 1 1 1 0 0 0 1 0 0 0 0 0 0 0 0 0 0 1 0 0 0 0 0 1 1 0 0 0 2 0 1 1
192 0 0 0 0 0 0 2 2 1 0 1 1 2 1 0 0 2 1 1 1 1 0 0 0 0 0 1 2 1 1 2 0 0 1 0 2 1 0 1 1 0 0 1 0 1 0 0 0 1 1 0 1 1 0 1 1 0 0 0 0 0 0 0 0 0 1 1 0 0 0 1 2 2 0 2 2 0 1 0 2 0 0 0 2 0 1 0 2 2 0 0 1 0 1 2 0 0 0 0 0 0 0 0 2 2 1 1 1 1 0 2 0 1 0 1 0 0 0 0 0 2 1 1 0 1 0 0 0 0 0 0 1 1 0 1 1 0 0 1 1 0 0 0 0 1 0 0 1 1 0 1 0 0 1 1 1 1 0 2 2 1 1 1 1 2 0 0 0 2 1 0 1 1 0 1 2 2 1 2 0 1 0 1 0 0 1 2 1 1 1 1 0 1 1 2 1 2 0 0 0 1 0 0 2 0 2 1 1 0 2 2 1 0 0 2 1 0 1 1 0 0 0 2 0 0 0 0 0 0 0 0 0 0 1 0 0 2 0 0 0 0 2 2 2 0 0 1 1 0 0 0 0 0 1 1 1 2 0 0 0 0 0 0 0 0 0 0 2 0 1 1 1 1 0 0 0 1 2 0 0 0 1 2 1 0 1 0 1 2 0 1 0 0 2 0 1 0 0 1 0 0 2 0 1 0 2 1 0 0 0 1 0 2 2 0 1 1 0 0 0 2 2 1 1 0 1 1 1 1 0 2 1 0 0 0 0 1 0 1 1 1 2 0 0 0 1 0 2 1 0 0 2 2 0 2 2 0 0 2 2 0 2 0 2 0 0 2 2 0 2 0 0 2 0 0 0 0 1 1 1 1 0 0 1 0 0 1 1 2 2 2 2 0 2 2 2 1 0 0 0 0 0 1 0 0 0 1 1 0 0 1 0 0 1 1 0 0 0 0 0 1 0 1 1 2 1 0 0 0 0 0 0 0 0 0 1 1 0 0 2 1 0 1 1 1 0 0 0 0 0 1 1 1 1 1 1 2 2 2 1 0 0 0 1 1 1 2 2 0 1 1 1 1 2 0 0 0 0 2 2 1 0 0 0 0 0 0 0 1 1 1 0 2 1 0 1 1 1 2 0 2 1 1 1 2 1 0 0 0 1 0 0 1 1 1 1 0 0 1 1 1 2 2 2 0 0 0 0 2 1 0 0 0 0 1 0 1 0 2 0 0 0 1 0 0 0 1 1 0 0 0 0 0 1 1 0 1 0 1 1 0 0 0 0 0 2 1 2 0 1 1 1 0 0 0 0 1 2 1 2 0 1 0 1 0 0 1 1 1 0 0 2 0 0 1 0 1 0 0 0 2 0 0 0 2 0 0 1 0 0 0 0 0 0 0 0 0 0 0 0 0 0 1 0 0 1 2 0 0 1 0 0 1 0 0 2 1 2 2 1 2 0 1 2 0 1 0 0 1 0 1 2 0 2 2 0 1 1 0 0 0 1 1 1 0 0 2 0 0 1 0 1 1 0 0 1 0 0 0 0 1 2 1 0 1 1 1 1 0 0 1 0 1 0 0 1 0 0 1 0 1 0 0 1 2 2 2 0 0 1 1 0 2 0 1 1 0 0 0 0 1 1 2 0 0 1 0 0 0 0 0 0 0 0 1 0 0 0 0 0 0 1 1 2 0 2 0 0 1 1 1 0 1 1 0 0 0 1 1 0 0 2 1 0 0 0 2 0 0 0 0 0 0 0 1 0 1 1 1 2 2 2 1 1 0 0 1 0 2 0 2 1 0 0 0 0 1 0 1 1 2 0 0 1 0 2 0 0 2 0 1 1 1 1 2 1 2 2 2 2 2 2 0 1 0 0 0 0 1 0 0 0 1 0 1 0 1 1 0 1 1 0 0 1 1 1 2 2 0 0 0 0 2 0 1 0 0 1 0 0 2 1 1 0 1 0 0 1 1 0 0 1 0 1 2 0 1 2 2 2 0 2 0 0 1 0 0 0 2 0 0 0 0 1 0 1 1 0 0 0 2 1 1 1 2 0 0 1 2 1 0 0 0 2 2 0 0 2 0 0 2 2 2 1 1 1 2 1 1 1 1 1 2 1 1 1 1 2 1 0 0 2 1 0 1 1 0 2 0 1 0 1 2 0 0 2 0 0 0 0 0 0 0 0 0 0 0 0 0 0 0 0 0 1 1 1 0 1 0 0 2 0 1 1 0 1 0 0 0 0 0 0 0 2 0 0 0 1 0 1 1
193 1 0 1 0 0 0 0 0 2 0 2 0 0 0 0 0 1 1 1 1 0 0 0 0 0 0 1 1 1 1 2 2 1 1 0 2 1 0 1 1 0 1 1 0 0 0 1 0 0 0 0 2 2 0 1 0 0 0 2 0 0 0 1 1 0 2 0 0 1 2 1 2 2 1 2 2 0 2 1 1 0 0 0 2 0 0 2 2 2 2 1 1 0 0 1 0 2 2 0 0 0 1 0 1 1 2 0 2 1 0 1 2 2 2 2 2 0 0 0 2 0 0 0 0 0 0 0 1 0 1 1 1 1 0 0 1 0 0 0 0 0 0 0 0 0 0 0 1 1 1 1 0 0 0 0 0 0 1 1 1 0 2 2 0 2 1 0 1 1 0 1 0 2 2 0 2 0 0 0 0 0 0 2 1 1 2 2 1 1 1 1 2 2 2 0 2 1 0 0 0 0 0 0 2 0 2 1 0 0 2 1 1 0 0 2 0 0 2 1 1 1 0 1 1 0 2 0 0 1 1 0 0 0 0 0 0 2 0 0 0 0 2 1 1 1 1 0 2 0 0 0 0 0 1 2 2 1 0 0 0 0 0 0 0 0 0 2 2 0 1 2 2 2 0 0 0 0 2 0 0 1 0 1 0 0 0 2 0 2 0 0 1 1 2 1 0 1 1 2 0 0 2 0 1 0 0 0 2 0 2 2 0 1 0 0 1 0 0 0 1 2 1 1 1 0 1 1 1 1 0 0 1 1 0 0 0 1 0 0 0 0 2 0 0 0 0 0 2 2 0 0 2 2 1 0 0 0 0 0 0 0 1 0 1 1 0 2 2 0 0 2 0 2 0 0 0 1 1 1 1 1 1 0 0 1 1 0 0 0 0 0 0 0 2 0 0 0 0 1 0 1 0 2 1 0 0 0 0 2 0 0 0 0 1 0 0 0 1 0 1 1 1 0 0 0 0 0 1 1 0 2 0 1 1 1 0 0 0 0 1 0 0 1 1 2 1 0 0 0 0 0 1 2 2 1 2 2 1 1 2 0 0 0 0 0 2 1 1 0 1 0 1 1 2 0 2 0 0 0 2 1 0 0 0 0 0 1 1 0 0 0 0 1 1 1 1 2 2 1 0 1 2 1 2 1 2 0 0 0 0 1 0 0 0 1 0 0 0 1 1 1 1 1 0 1 0 0 0 2 0 1 1 0 1 0 0 1 2 2 1 1 0 1 0 1 1 1 1 0 0 0 0 0 2 1 1 0 0 1 0 0 2 0 2 2 0 1 0 1 0 0 0 0 0 1 2 1 2 1 2 0 2 0 1 1 1 2 0 2 0 0 0 0 0 0 2 1 1 0 1 1 0 0 1 2 2 0 0 1 0 0 0 1 1 0 0 0 1 0 1 1 0 1 0 0 1 2 0 0 1 0 1 2 0 1 2 0 2 2 1 2 0 1 1 0 2 1 0 0 0 2 1 1 2 0 0 1 1 0 0 0 1 1 0 1 0 2 0 0 0 0 0 0 1 0 2 1 1 1 1 0 1 0 0 0 1 1 0 1 0 1 0 0 1 0 1 1 0 2 0 2 0 0 0 2 2 1 1 0 0 0 0 1 0 0 0 0 0 0 0 1 0 2 0 0 1 0 1 1 1 1 1 0 0 1 1 0 0 0 0 0 0 1 1 1 2 2 0 0 0 0 0 0 0 1 0 0 1 0 0 0 2 1 1 0 0 0 1 2 0 0 1 0 0 1 2 2 2 0 1 1 2 0 0 2 0 1 1 2 0 1 1 0 0 0 1 1 0 2 1 1 0 0 1 0 1 2 0 0 0 0 2 1 2 1 1 2 1 2 2 1 1 1 2 1 1 0 0 0 0 0 1 0 0 0 0 0 2 1 1 2 0 0 1 0 0 1 1 0 1 0 0 2 0 0 0 0 0 0 1 2 0 0 1 0 0 0 1 0 0 0 1 0 1 2 0 1 1 1 1 1 2 0 0 0 0 0 0 1 1 0 0 0 2 1 2 2 0 1 0 1 0 0 2 1 0 1 0 0 0 0 0 0 2 1 2 2 2 1 1 1 2 2 0 1 1 2 0 0 1 0 0 2 0 0 0 1 1 0 0 0 2 0 0 1 1 0 1 0 1 0 1 1 0 0 1 1 0 0 2 0 0 0 0 0 0 0 0 0 1 0 0 0 0 1 0 0 2 0 0 2 0 0 0 0 0 0 1 0 0 0 0 0 0 0 0 0 1 0 1 1
194 0 0 0 0 0 0 1 2 1 0 1 0 1 0 0 0 2 1 1 1 1 0 0 0 0 0 1 1 1 1 1 1 1 1 1 1 2 0 1 0 1 0 1 0 1 0 0 0 0 0 0 2 2 0 1 1 0 1 1 1 1 0 1 0 0 1 2 0 0 0 2 2 2 1 2 2 0 2 2 0 0 1 1 1 1 0 0 2 2 1 2 1 0 0 1 0 0 1 0 0 1 1 1 0 0 2 1 1 1 1 2 0 1 1 2 1 0 0 0 2 0 1 1 1 0 0 2 2 2 0 0 0 0 0 0 0 0 0 2 1 0 0 1 0 0 0 0 1 1 1 2 0 1 0 0 0 0 0 1 1 2 1 2 1 2 0 2 0 1 1 1 0 2 1 0 2 0 0 0 0 0 0 2 0 0 2 1 0 0 1 1 0 0 0 0 1 2 0 1 1 1 0 2 2 1 1 0 1 0 0 2 0 0 0 2 1 2 2 0 1 1 1 1 0 1 2 0 0 0 0 1 0 0 0 0 0 2 0 0 0 0 2 1 1 0 0 1 1 0 0 0 0 0 0 2 2 0 0 0 0 0 0 0 1 0 1 1 1 0 0 2 0 0 1 1 0 1 1 0 0 1 0 1 1 1 0 1 0 1 1 1 1 0 2 0 1 2 0 2 0 0 2 0 1 0 1 0 0 0 0 2 0 2 0 1 2 1 0 0 1 2 2 2 0 0 2 0 0 0 0 2 1 1 0 0 0 2 0 1 1 1 2 1 0 0 0 0 2 0 1 0 0 0 0 0 0 0 0 1 1 1 2 0 1 0 2 1 1 1 2 0 0 2 0 1 0 2 0 2 0 2 1 0 0 1 0 0 0 0 0 0 2 0 2 1 1 1 2 1 2 2 1 1 0 0 1 0 1 1 0 1 0 0 1 0 0 1 0 0 0 1 0 0 0 1 0 1 2 0 1 0 0 0 0 1 0 1 0 0 1 1 0 0 1 2 1 0 0 0 0 0 1 1 1 1 1 1 0 0 2 0 0 0 0 2 0 2 2 2 2 2 2 2 2 0 2 0 0 0 1 1 0 0 0 0 0 0 0 0 1 1 0 1 1 1 2 2 2 2 0 2 1 1 1 1 1 0 0 1 0 1 0 0 1 1 0 1 1 2 2 0 1 2 1 0 0 1 1 1 1 0 0 0 0 0 1 1 1 0 2 2 0 1 1 1 0 1 1 0 0 0 0 0 1 1 0 0 1 1 1 1 1 1 1 0 0 0 2 2 0 1 0 0 0 0 2 0 2 0 2 0 1 0 0 0 0 1 0 1 0 1 0 0 1 1 0 0 0 0 0 2 0 1 1 2 1 0 0 0 2 0 0 0 0 0 0 0 2 0 0 2 0 1 0 1 0 2 0 0 0 0 0 1 0 2 2 0 2 1 1 2 0 1 1 0 1 0 0 2 1 0 1 1 1 1 0 1 0 0 0 0 0 1 0 1 1 2 1 0 2 0 1 0 0 1 0 1 2 2 1 1 1 0 0 0 1 1 0 0 0 1 0 1 0 0 2 0 0 1 0 1 0 0 1 2 2 2 0 0 0 0 0 2 1 1 0 1 1 0 0 0 0 2 0 0 0 0 1 1 1 1 0 1 0 1 1 0 1 1 0 0 0 1 2 0 2 0 0 0 0 0 1 0 1 0 0 0 1 0 0 0 2 2 0 0 0 0 0 2 0 1 0 0 0 0 1 1 0 0 0 1 2 0 0 2 0 2 1 1 1 1 2 0 1 0 1 1 1 0 0 0 0 0 1 1 2 0 0 2 0 0 1 0 0 2 1 1 1 1 1 1 1 0 0 1 0 0 0 0 0 0 1 1 0 1 0 0 0 0 0 0 0 1 0 1 2 1 0 0 1 0 0 2 0 0 1 0 0 0 0 1 2 0 0 0 1 0 1 0 0 0 1 0 1 1 0 1 1 2 2 0 1 0 0 0 1 0 0 1 2 0 1 0 2 0 2 2 0 0 0 1 2 0 2 0 0 0 0 0 0 0 0 0 1 1 1 1 2 1 0 2 2 2 2 2 0 1 0 0 2 1 0 2 0 0 0 1 1 0 0 2 2 2 1 0 1 1 0 0 2 0 2 2 1 0 2 1 0 0 1 0 1 0 0 1 1 0 0 0 0 1 0 0 0 1 1 0 1 0 0 1 2 2 0 0 2 1 0 1 0 1 0 0 0 0 0 0 2 0 1 1
195 1 0 0 0 0 0 0 1 2 0 0 0 1 1 0 0 1 1 1 1 1 1 0 0 0 1 1 1 2 0 0 2 2 0 0 1 2 1 0 0 0 0 0 0 0 0 0 0 1 1 0 0 1 1 1 0 0 0 1 0 0 0 1 0 0 1 2 0 0 0 2 2 2 1 2 2 0 2 0 1 0 0 0 1 0 0 0 2 2 0 1 0 1 1 1 0 0 0 0 0 0 1 1 0 0 2 2 2 2 0 0 0 1 0 1 0 0 0 0 2 0 0 0 0 0 0 1 1 1 0 0 0 0 0 0 0 0 0 1 2 0 0 0 0 0 0 0 0 0 0 1 0 0 0 0 0 1 0 0 0 1 2 2 1 2 1 1 0 1 1 1 0 0 0 0 2 1 0 1 0 2 0 2 1 1 2 2 0 0 2 1 1 1 1 0 0 2 0 2 2 2 1 1 2 0 0 0 1 0 0 2 0 0 0 2 0 0 2 1 0 0 0 1 1 0 2 0 0 0 0 0 0 0 2 0 0 2 0 0 0 0 2 2 2 0 0 0 2 0 0 0 0 0 0 1 0 0 0 0 0 0 0 0 0 0 1 0 2 0 0 1 0 0 0 0 1 0 1 0 0 1 2 2 2 0 2 2 0 2 0 0 0 1 2 1 0 1 0 1 0 1 2 0 0 1 0 0 0 1 0 2 0 1 1 1 1 0 0 0 0 1 1 2 0 0 0 2 0 0 0 2 0 0 0 0 0 2 0 0 0 1 2 0 0 0 0 1 2 0 0 1 1 1 0 1 1 0 0 0 0 0 1 0 0 1 0 2 2 0 2 0 1 2 1 0 0 1 0 2 1 0 0 0 0 1 1 0 0 0 1 2 1 0 2 1 1 1 0 0 0 0 0 2 1 1 1 0 0 0 0 0 0 0 1 1 0 0 0 0 0 1 0 0 0 1 0 0 0 0 1 0 1 1 1 0 0 0 0 1 1 0 0 0 1 2 0 0 0 2 0 0 0 1 1 0 1 2 0 2 1 0 0 1 0 0 2 2 2 0 0 1 2 2 1 0 0 0 0 1 1 1 1 1 0 0 0 2 0 1 1 0 0 0 0 0 0 2 2 1 0 2 1 1 1 1 1 1 0 1 1 0 0 0 0 1 0 0 0 0 0 2 1 2 1 0 0 0 0 2 0 0 2 2 2 0 1 0 2 1 1 1 0 1 1 2 1 0 1 0 0 0 0 0 1 1 0 1 0 1 0 0 1 0 1 1 0 0 2 2 0 1 0 0 0 0 1 1 1 1 2 1 0 0 0 0 0 1 0 1 0 1 1 0 0 0 0 0 0 0 0 2 0 1 2 2 1 0 0 1 1 0 0 1 0 1 1 0 0 0 0 0 0 0 0 0 2 1 0 0 1 0 0 2 0 0 2 1 2 1 0 1 0 0 2 0 1 0 0 0 0 1 1 1 2 2 0 1 0 0 0 0 1 2 0 2 0 1 0 1 0 1 0 0 1 0 2 1 1 1 2 0 2 0 0 1 2 0 0 0 0 0 1 0 1 0 2 1 0 2 0 1 0 0 1 2 2 0 1 0 1 1 0 1 0 0 0 1 1 0 0 1 0 2 0 0 0 0 1 1 2 1 0 0 0 0 1 0 1 1 1 0 0 0 1 1 2 0 0 0 0 0 0 0 0 0 0 2 0 0 1 2 1 1 0 0 1 0 0 2 0 0 1 2 2 2 1 0 0 2 2 2 0 0 1 1 1 2 1 1 1 1 0 1 0 1 0 0 0 0 0 2 0 0 2 1 1 1 1 1 0 0 1 0 1 1 0 1 0 1 1 0 1 0 0 1 0 0 0 0 1 1 2 0 0 0 0 0 0 0 0 0 1 0 0 1 1 0 0 1 1 0 0 1 0 0 0 0 0 0 1 1 0 0 0 0 1 0 1 1 0 0 1 0 1 1 0 1 0 0 1 1 1 0 0 0 0 1 0 2 0 0 0 0 2 0 2 2 0 0 0 1 2 0 2 0 0 1 0 0 0 0 0 0 0 1 2 1 2 1 0 2 2 1 2 2 1 1 1 1 2 0 1 2 1 1 1 0 0 0 0 1 0 0 0 2 2 1 1 0 2 0 1 1 1 0 2 1 0 1 1 1 1 0 1 1 2 0 1 0 1 0 0 0 0 0 1 0 1 0 0 1 0 0 0 0 0 0 0 0 0 0 0 1 1 0 0 1 1 0 2 2
196 1 0 0 0 0 0 0 0 2 0 0 0 1 0 0 1 1 0 1 1 1 0 0 0 0 1 0 1 2 1 0 1 2 2 1 2 0 0 0 0 0 0 1 0 1 0 0 0 1 1 0 1 1 1 1 0 0 0 1 1 0 0 0 0 0 2 0 0 0 0 1 2 2 2 2 2 0 1 1 1 0 2 2 0 0 0 1 2 2 1 2 1 1 0 1 0 2 0 2 2 0 0 1 1 1 2 1 1 0 0 1 0 1 1 1 0 1 0 0 2 0 1 1 1 0 0 2 2 2 0 0 0 0 1 0 1 0 0 2 0 0 0 0 0 0 0 0 0 0 1 1 1 0 0 0 0 2 1 0 1 0 1 1 0 1 1 1 0 1 1 1 1 1 0 1 1 0 0 0 0 0 1 2 1 0 2 1 1 0 1 0 2 0 2 2 1 2 0 2 2 2 0 2 2 0 1 2 0 0 1 1 0 0 0 2 0 1 1 1 0 0 0 1 0 2 1 0 0 0 0 1 0 0 2 0 0 2 0 0 0 0 2 1 1 0 0 1 1 0 0 0 0 0 0 2 1 2 0 1 0 1 0 0 0 0 1 1 1 0 0 0 1 1 0 0 1 1 2 0 1 1 0 2 2 1 0 2 0 2 1 0 1 0 2 0 0 0 0 2 0 0 0 2 0 0 0 2 1 0 1 1 0 1 0 0 2 0 0 0 1 2 0 1 1 0 2 1 1 1 0 2 0 0 0 0 0 1 0 1 0 0 2 0 1 0 1 0 2 0 0 0 2 2 2 0 0 1 0 2 2 0 0 0 0 0 1 1 1 0 2 0 0 2 0 1 0 0 1 1 0 0 0 0 0 1 2 0 0 0 0 0 0 0 2 1 1 0 0 0 0 0 0 1 0 0 1 1 1 1 0 1 0 0 1 0 0 1 0 1 1 2 0 1 0 1 0 0 1 0 1 0 0 0 0 0 2 1 0 0 1 1 0 1 1 1 0 0 1 0 0 1 1 2 1 1 1 1 1 1 2 0 1 1 0 0 2 2 2 0 0 0 2 2 2 0 2 0 0 2 1 1 2 2 1 0 1 1 0 1 1 1 2 1 0 0 1 1 1 1 1 1 0 1 0 2 1 0 0 1 0 0 0 1 0 1 1 1 0 1 1 1 1 1 0 1 1 0 0 2 0 1 2 2 2 0 1 0 2 1 1 1 0 1 1 0 0 2 2 0 0 0 0 0 1 1 0 1 0 0 0 0 2 0 1 1 0 0 0 1 0 1 0 0 0 0 2 1 1 1 1 0 1 0 0 0 0 0 0 0 0 0 1 0 2 1 0 1 1 0 2 1 0 1 1 2 0 0 0 1 1 0 0 1 0 0 0 0 0 0 1 1 0 1 0 1 0 1 0 0 1 0 0 2 0 1 2 0 1 0 0 0 0 2 2 0 0 2 0 0 0 1 0 1 2 2 0 2 2 1 1 0 1 0 2 0 0 2 0 0 1 0 1 0 1 0 1 0 1 1 0 1 2 1 0 0 2 0 0 0 0 0 0 0 0 0 2 0 0 1 0 1 0 0 1 2 2 1 0 0 0 0 0 2 0 1 0 1 1 0 0 0 0 2 0 2 0 0 0 0 0 0 1 0 0 1 0 0 1 2 1 1 0 0 0 1 1 1 0 0 0 0 1 0 1 0 0 0 0 0 0 0 1 1 0 1 1 0 0 2 1 0 1 0 0 1 0 1 1 1 1 2 1 0 0 2 0 1 0 2 0 2 0 0 0 0 0 0 0 1 1 2 0 0 1 0 1 0 0 2 0 0 0 0 0 2 1 2 0 1 1 0 0 0 2 1 1 0 0 0 0 0 1 1 0 1 0 1 1 1 0 1 0 1 0 0 1 1 1 0 1 0 0 2 0 0 0 2 0 0 0 0 1 0 0 1 0 0 1 1 1 0 1 0 1 2 0 0 0 1 2 0 2 0 0 0 0 1 0 2 0 0 0 0 2 0 2 2 0 2 0 0 1 0 2 1 0 0 1 1 0 0 0 0 1 1 1 2 2 1 0 2 1 1 0 0 1 2 0 0 2 0 2 2 2 1 1 1 1 0 0 0 2 0 0 0 1 0 0 0 1 1 2 1 0 0 1 0 0 0 0 1 2 0 2 1 2 0 0 0 0 0 0 0 1 1 0 0 0 1 1 0 1 1 0 1 1 1 0 2 1 0 0 1 0 0 0 0 0 0 1 1
197 1 0 0 0 0 0 1 2 1 0 1 0 0 0 0 0 0 0 0 2 0 1 1 1 1 0 1 1 2 1 1 1 1 2 1 2 1 1 0 0 0 0 0 0 1 2 0 0 1 1 0 0 1 0 2 0 0 0 2 0 0 0 2 0 0 1 2 1 1 0 1 2 2 2 2 2 0 2 0 1 0 1 1 1 0 0 0 2 2 0 0 1 0 1 2 0 0 0 1 1 0 1 0 0 0 2 1 1 0 0 1 2 2 2 2 2 0 0 0 2 0 1 1 1 0 0 1 2 1 0 0 0 0 0 0 1 0 2 0 0 0 1 0 0 0 0 0 0 0 0 1 1 1 2 0 0 1 0 0 0 1 1 1 0 1 1 0 0 2 1 0 0 2 2 1 2 0 0 0 0 0 0 2 2 2 1 1 0 0 0 1 1 0 1 1 1 2 1 1 1 1 0 0 2 0 1 0 2 0 2 1 1 0 0 2 0 1 0 0 0 0 1 1 0 1 2 0 0 0 0 0 0 1 0 0 0 2 0 0 0 0 2 1 1 0 0 1 2 0 0 0 0 1 0 1 0 1 0 0 0 0 0 0 1 1 1 0 2 1 0 1 0 0 0 0 0 2 2 0 2 1 0 2 2 0 0 2 0 2 2 0 0 0 1 0 1 0 0 0 1 0 1 1 0 0 0 0 0 0 0 1 0 1 0 0 1 0 0 0 1 1 0 2 1 0 1 2 0 1 0 2 0 0 0 0 0 2 1 2 2 1 2 1 1 0 0 0 1 0 1 1 1 1 0 0 1 0 0 0 1 1 1 0 1 0 1 2 2 0 2 0 1 2 0 1 0 0 2 0 1 1 1 0 0 1 0 0 0 0 0 0 1 1 2 1 1 0 0 0 0 1 1 2 0 2 2 0 0 2 0 0 0 0 0 0 0 1 0 0 0 0 2 1 0 2 1 0 0 0 0 1 0 0 0 0 0 0 0 0 2 0 0 0 1 2 1 0 0 0 0 1 0 2 1 0 1 1 1 0 1 0 0 0 0 2 0 1 2 0 1 0 2 2 1 1 1 0 0 2 1 2 2 2 1 0 1 1 1 0 1 0 0 0 1 1 1 2 2 1 1 1 2 0 2 1 2 0 1 0 1 0 0 2 0 2 1 1 0 1 1 1 0 2 1 0 0 0 0 2 0 0 1 1 1 1 1 0 0 0 0 2 0 2 2 0 0 1 1 0 0 0 0 0 2 0 0 1 0 0 0 0 1 0 1 1 0 0 1 1 0 0 0 0 0 0 2 0 1 0 2 1 1 0 0 0 0 1 1 1 0 0 1 1 1 0 1 0 0 0 0 2 0 0 2 2 0 0 1 0 0 0 0 0 0 0 0 0 0 1 0 1 0 0 0 0 1 1 0 0 1 1 0 2 0 1 2 1 2 2 0 0 0 0 2 0 1 0 0 0 0 2 1 1 1 1 0 2 2 0 0 0 2 2 0 2 0 1 0 1 0 1 0 0 0 0 2 0 1 1 1 0 2 0 1 2 0 2 1 1 0 1 0 0 0 0 1 1 0 1 1 1 0 0 1 1 1 1 1 0 0 0 0 1 0 1 1 1 0 0 0 1 1 2 0 1 1 0 0 0 0 1 0 0 0 1 0 0 0 0 0 0 0 1 1 0 1 1 0 1 1 1 0 0 0 2 0 1 2 2 0 0 2 2 0 1 1 0 0 2 0 0 0 1 1 0 2 2 1 1 2 1 1 0 0 0 1 2 1 1 1 1 1 0 0 0 0 1 1 1 1 1 0 0 0 0 2 0 0 2 0 1 1 1 2 1 1 1 2 2 1 2 1 1 1 1 0 0 0 0 0 0 1 0 0 0 0 1 2 1 1 2 0 0 1 1 1 0 0 0 2 0 0 2 0 0 0 1 0 1 0 1 0 0 0 1 0 0 1 1 0 0 2 1 2 1 0 1 0 0 0 1 1 0 0 1 0 0 1 1 1 0 0 0 2 0 2 2 0 0 0 2 2 0 2 0 1 2 0 0 0 0 0 0 2 2 0 1 2 1 0 2 2 2 2 2 1 2 0 0 2 2 1 1 2 2 2 2 2 0 0 0 1 1 1 1 0 1 1 1 2 0 1 0 0 0 1 1 0 0 0 2 0 0 0 0 0 0 0 0 0 0 0 0 0 2 0 0 2 0 0 2 1 2 0 0 2 0 0 0 0 0 0 1 0 0 0 0 0 0 1 1
198 1 0 0 0 0 0 1 1 2 0 1 1 1 1 0 0 2 0 0 2 1 0 0 0 0 0 0 0 1 0 1 1 1 1 0 2 2 1 0 0 0 0 0 0 0 1 1 1 0 0 0 1 1 1 1 0 1 1 1 1 0 0 0 0 1 2 1 0 0 0 1 2 2 1 2 2 0 2 1 1 0 1 1 1 1 0 0 2 2 0 1 0 1 0 1 0 2 1 1 0 1 1 1 0 0 2 1 1 0 1 2 1 2 1 2 1 0 0 0 2 0 2 2 1 1 0 0 1 0 0 0 0 1 1 1 0 0 1 1 2 0 0 0 0 0 0 0 0 0 1 1 1 0 0 0 0 1 0 0 0 1 2 2 1 2 1 1 0 1 0 1 2 1 2 1 1 0 0 0 0 0 1 2 1 0 2 0 0 0 1 0 1 1 1 2 1 1 0 0 0 0 1 1 2 0 1 0 1 0 1 1 0 0 0 2 0 0 0 0 2 2 0 2 0 1 1 0 0 0 0 0 0 0 2 0 0 2 0 0 0 0 2 1 2 1 1 0 2 0 0 0 0 1 0 1 2 2 0 0 0 0 0 1 1 1 1 0 2 1 0 2 1 1 1 1 0 0 2 0 0 0 1 1 1 1 1 2 0 2 0 0 0 0 2 0 1 1 0 2 0 0 2 0 1 0 1 0 1 0 1 1 0 1 0 0 2 1 1 0 0 2 2 1 0 0 0 2 0 0 0 1 0 0 0 0 0 1 0 1 0 0 2 0 0 0 0 1 2 1 1 0 1 1 0 1 1 1 0 2 2 0 1 1 1 0 0 2 2 0 1 1 0 2 0 1 0 0 0 2 0 1 1 0 0 0 2 2 2 0 0 0 0 0 2 0 1 0 0 0 0 0 1 2 0 0 1 1 0 2 0 0 0 0 1 0 1 0 0 0 0 0 1 0 0 1 0 0 0 0 0 0 0 1 1 0 0 0 0 0 2 0 0 0 1 1 0 0 0 0 0 0 0 1 0 0 1 1 1 0 2 0 0 0 0 2 0 1 2 0 1 0 2 2 1 1 1 0 0 1 0 1 0 0 0 0 0 1 1 1 0 0 1 2 2 0 2 1 1 2 1 1 1 1 1 1 2 0 1 0 1 0 0 1 0 2 1 0 1 1 1 1 0 2 1 0 0 0 0 2 0 1 0 0 0 0 1 0 1 0 2 2 0 1 1 0 0 1 1 0 0 0 0 0 2 0 0 1 0 1 0 0 0 0 0 0 0 0 2 1 0 2 1 0 0 1 2 0 1 0 1 1 1 0 0 0 0 0 0 0 0 2 0 1 1 1 1 0 0 0 1 2 0 0 2 2 0 0 0 1 0 0 0 0 0 0 0 0 0 2 0 1 0 0 0 0 2 1 0 0 1 0 0 1 0 2 2 1 2 2 0 0 0 2 2 0 0 0 1 2 0 1 1 1 2 1 0 1 1 1 0 0 1 1 1 1 0 2 0 0 0 0 0 0 0 0 2 0 0 0 0 1 2 1 1 1 1 1 1 0 0 1 0 0 0 0 1 0 0 1 0 1 1 0 1 2 1 2 0 0 1 1 0 1 0 0 0 1 1 0 0 0 0 2 1 0 2 0 0 0 1 1 0 0 0 0 1 0 1 1 0 0 0 1 2 0 2 0 0 0 0 0 0 0 0 2 1 0 2 2 0 0 1 1 0 2 2 1 0 1 0 0 2 1 1 0 1 1 0 2 2 2 1 0 0 0 1 2 2 2 0 0 0 1 0 1 0 0 0 1 1 1 0 0 1 0 0 0 2 2 0 0 2 1 2 0 0 2 0 2 2 0 1 1 2 1 1 0 0 0 0 0 0 1 0 0 0 2 1 0 0 0 0 1 0 0 1 1 1 0 1 0 0 1 1 0 1 0 0 0 0 2 0 0 0 0 0 0 1 2 0 0 1 1 1 1 0 1 1 1 2 0 2 1 0 2 0 0 0 2 0 0 1 1 2 0 2 2 0 0 0 1 1 0 0 2 0 2 0 1 0 0 1 1 1 0 1 1 1 2 0 2 2 1 2 2 0 2 1 2 2 0 0 1 0 0 1 1 2 1 0 1 2 1 1 0 0 2 1 0 2 0 2 1 0 0 2 1 0 1 1 1 0 0 0 0 0 0 0 0 2 0 0 0 0 1 0 0 0 1 1 0 1 1 0 1 1 1 0 1 1 0 2 0 2 0 0 0 0 0 0 0
199 1 0 0 0 0 0 1 1 1 0 1 0 0 0 0 0 1 0 1 1 0 1 0 0 0 0 0 2 1 1 2 2 2 0 0 1 0 0 0 0 0 1 2 0 1 0 0 0 1 0 0 1 1 1 1 1 0 0 2 0 0 1 0 1 2 1 0 0 0 0 0 1 1 0 1 1 0 1 1 1 0 0 1 2 1 0 1 2 2 1 1 1 0 0 1 0 2 0 2 2 0 1 1 0 0 2 1 1 0 0 1 0 2 0 2 0 1 0 0 2 1 1 1 0 1 0 0 0 0 0 0 0 0 0 0 0 0 0 2 1 0 0 0 0 0 0 0 0 0 0 1 1 0 0 0 0 0 0 1 0 1 1 2 0 2 1 0 0 2 1 1 0 2 1 1 1 0 0 0 0 0 1 1 1 0 1 0 0 0 0 0 2 0 2 1 2 2 0 1 1 1 0 1 2 0 1 0 2 0 2 0 2 0 0 2 1 0 1 0 1 1 1 2 0 1 1 0 0 1 1 0 0 0 0 0 0 2 0 0 0 0 2 1 1 0 0 0 2 0 0 0 0 0 0 1 0 2 2 2 2 0 0 0 0 0 0 1 1 1 0 2 0 0 0 0 0 2 1 0 1 2 1 2 1 0 0 1 0 2 1 2 0 1 2 1 0 1 0 2 0 1 1 1 0 0 0 0 0 0 0 1 0 1 0 0 1 0 1 0 1 2 1 0 0 0 1 0 0 0 0 2 0 0 0 1 0 1 0 1 0 0 2 0 1 0 0 0 2 2 0 0 2 2 0 1 1 0 0 1 1 0 1 1 1 0 1 2 2 0 1 1 0 2 0 0 0 0 1 1 2 0 0 0 1 0 0 0 0 0 0 0 0 0 1 0 0 1 0 0 0 0 1 1 0 0 1 0 1 0 0 1 0 0 1 0 1 0 1 0 1 1 0 1 1 1 0 0 1 1 0 0 0 1 1 0 0 1 0 0 1 0 0 0 1 1 0 0 1 1 1 0 1 2 2 1 2 0 0 0 2 0 1 1 0 0 2 1 1 0 1 0 2 2 2 0 1 0 0 0 0 2 1 1 1 0 1 0 1 0 1 1 0 1 0 1 0 1 1 2 1 2 2 0 2 0 2 0 0 0 0 0 0 1 1 1 1 1 1 2 2 0 0 1 0 0 0 0 0 2 0 2 0 0 0 0 1 1 2 0 0 2 1 1 1 0 0 0 0 0 1 1 1 0 1 1 0 1 1 1 1 0 1 0 1 1 1 1 2 1 1 1 0 0 0 0 2 0 2 0 2 0 0 0 0 0 0 1 0 1 0 0 1 0 0 0 1 0 0 0 1 1 0 0 1 1 1 0 0 1 0 0 0 1 1 1 0 0 2 1 0 1 0 1 0 1 1 1 0 0 1 1 0 1 0 0 2 2 2 2 0 0 0 0 0 0 2 0 0 1 0 1 0 2 2 2 0 2 2 0 0 0 1 2 0 0 0 2 1 0 1 0 0 0 0 0 2 1 1 1 1 0 2 0 0 1 1 1 0 0 0 1 0 0 0 0 1 0 0 1 1 0 0 0 2 2 2 2 0 0 0 0 0 1 0 0 0 2 2 0 1 0 1 2 0 1 0 0 0 0 0 0 0 0 0 0 0 0 1 2 1 0 0 1 1 0 1 0 0 0 0 0 0 0 0 0 0 0 1 0 0 1 2 1 0 0 0 0 0 1 0 0 0 0 0 1 1 0 1 1 2 2 1 0 0 2 1 2 1 1 1 1 1 1 0 1 1 0 0 1 0 1 0 0 1 1 1 0 0 2 1 1 1 1 1 1 1 2 1 1 0 1 2 2 2 2 2 0 0 1 0 0 0 1 0 0 0 1 1 0 1 1 0 0 0 0 0 0 0 0 2 0 0 2 0 0 0 0 1 0 0 2 1 0 0 0 0 0 1 0 0 0 0 0 0 1 0 1 1 1 1 1 2 0 0 0 0 0 0 1 1 0 0 1 2 0 2 2 0 0 0 1 1 0 2 1 0 1 0 1 0 0 0 0 2 2 0 1 2 0 0 2 1 1 1 1 1 1 0 0 2 1 0 2 0 0 0 0 1 1 0 1 1 2 1 2 2 1 0 0 2 0 2 0 0 0 0 1 1 1 1 1 0 1 0 1 1 0 0 0 0 1 0 0 0 1 0 1 1 1 0 1 0 1 0 0 1 1 0 1 1 0 0 1 1 0 0 0 2 0 0 0
[truncated: 1,606,808 more chars]
