# Supplementary material for: KNN-MDR: a learning approach for improving interactions mapping performances in genome wide association studies
Source: BMC Bioinformatics. 2017 Mar 21;18:184. doi: 10.1186/s12859-017-1599-7 (PMC5361736; doi:10.1186/s12859-017-1599-7)
Supplement: Supplementary file 3 — The data set(s) supporting the results of Table 2. (ZIP 28603 kb) [file 12859_2017_1599_MOESM3_ESM.zip › 3/SINAN/S60/mkallsimul.dat]

1 0 0 1 0 0 1 1 1 2 2 0 0 1 0 0 1 0 0 1 1 1 0 0 0 0 0 0 2 2 2 1 0 1 1 1 1 2 0 1 1 1 0 0 1 0 0 0 0 0 0 0 1 0 0 0 0 0 0 0 1 0 0 2 0 0 1 0 0 0 0 2 2 0 1 1 1 2 2 1 1 0 0 0 2 0 0 1 2 2 1 1 1 1 0 0 1 1 0 0 1 0 0 0 1 1 1 2 0 0 0 0 0 0 2 2 2 0 1 0 1 0 2 0 2 1 2 1 1 0 1 0 0 0 0 0 0 0 0 0 1 1 2 0 0 0 0 0 0 0 0 0 0 0 0 0 0 0 1 0 2 2 0 2 0 1 0 2 0 0 0 0 0 2 0 0 1 2 2 2 0 2 1 2 1 0 2 0 0 2 0 2 2 1 2 0 0 1 1 0 0 0 0 2 1 0 2 0 0 0 1 1 1 0 0 0 1 2 2 0 2 2 2 2 0 1 1 1 1 0 1 1 1 0 2 0 0 2 0 0 0 0 2 2 2 0 0 0 0 0 0 0 0 0 0 2 0 1 0 0 0 0 0 1 1 0 1 1 1 1 0 1 1 1 0 2 1 1 1 0 0 1 1 0 1 0 0 0 1 1 0 0 1 2 2 1 0 2 0 2 2 0 0 0 0 0 1 2 1 0 1 0 0 2 1 0 1 0 1 1 1 1 2 0 1 0 0 0 0 2 0 2 1 2 0 0 0 2 0 1 1 1 1 1 1 1 0 0 1 0 0 0 0 0 0 1 0 1 0 0 0 0 0 0 0 0 0 1 2 1 1 1 0 2 1 1 0 1 0 2 0 0 0 0 0 1 1 0 0 1 0 0 1 1 2 1 1 1 0 0 0 0 0 1 2 1 0 0 1 1 1 1 0 0 0 1 1 0 0 1 1 1 1 1 1 2 2 2 2 1 1 0 0 1 1 0 0 1 0 0 2 0 0 0 2 2 1 0 1 1 0 1 0 1 2 0 2 0 1 1 1 0 0 0 1 0 0 1 0 0 1 1 1 1 1 1 1 0 2 0 0 2 0 0 2 1 0 1 1 1 1 2 0 1 1 1 1 2 1 1 0 0 1 1 0 0 1 1 2 0 1 1 1 0 0 1 2 0 0 1 1 2 0 1 0 1 1 0 0 2 0 1 0 0 0 0 1 0 0 0 2 2 0 1 2 0 0 1 1 1 1 0 0 1 2 0 1 0 0 0 1 0 0 0 0 0 0 1 1 1 0 0 0 0 0 0 2 1 0 2 2 0 0 0 1 1 1 1 0 0 0 0 2 0 0 0 0 1 1 0 0 1 0 1 0 2 0 1 0 1 1 0 0 1 0 0 1 0 0 0 0 0 0 0 0 1 1 1 0 0 1 1 0 0 0 0 0 1 0 0 0 0 0 0 1 1 2 1 1 1 0 1 0 0 0 2 1 0 2 0 0 0 1 1 1 1 0 1 2 2 0 2 0 1 1 1 1 0 0 0 0 1 2 1 0 2 2 1 0 0 2 0 0 1 0 0 2 2 0 0 0 1 0 1 0 1 1 2 2 0 0 0 0 2 0 1 2 0 0 0 0 0 0 2 0 1 0 0 1 0 1 1 1 2 1 1 1 0 2 2 0 0 0 2 0 0 1 1 0 0 0 0 0 0 0 1 0 0 2 1 0 0 1 0 0 2 2 0 2 1 1 1 0 0 0 1 1 0 0 1 0 0 0 0 0 1 0 1 1 2 1 1 2 1 1 0 0 1 0 0 0 1 0 0 1 1 1 0 1 2 0 0 2 1 1 1 1 2 2 1 1 1 0 2 2 2 2 0 0 2 0 1 2 1 0 1 0 0 1 0 0 1 1 1 1 0 1 0 0 0 2 2 0 2 0 0 0 0 0 0 2 2 0 0 1 0 0 0 1 0 0 0 1 0 0 0 1 0 1 0 2 1 2 0 0 0 1 1 0 1 1 0 1 2 0 0 0 1 1 1 0 1 1 1 1 1 1 1 0 2 0 0 0 0 2 0 0 1 2 1 0 1 0 2 0 2 0 2 0 0 0 0 0 1 1 1 1 0 2 1 0 0 1 1 1 1 1 1 1 0 1 0 0 0 2 0 2 0 0 0 2 0 2 0 2 2 2 0 2 2 0 1 0 1 1 0 0 0 0 0 0 0 0 0 0 0 0 1 0 2 0 1 0 2 1 0 0 1 1 0 0 0
2 0 0 0 0 0 0 1 1 1 1 1 1 2 0 0 0 0 1 1 0 0 0 2 2 0 0 0 2 2 1 0 2 2 2 0 2 2 0 2 0 0 0 2 2 0 0 0 0 0 0 0 0 0 1 0 0 1 0 1 1 0 0 1 0 1 0 0 0 0 0 1 2 0 1 2 2 0 1 0 1 0 1 0 0 0 0 0 1 2 0 0 2 2 0 0 0 2 1 1 1 0 1 0 2 1 1 1 1 1 1 2 1 2 1 1 2 0 2 0 0 0 2 1 1 1 1 0 2 0 1 0 0 0 0 0 0 0 0 0 2 2 0 0 0 0 0 0 0 1 0 0 0 0 0 1 1 0 0 0 1 1 1 2 1 2 1 0 0 2 1 1 1 1 0 0 1 0 0 0 0 0 1 2 1 0 2 1 0 0 1 1 2 1 2 0 1 1 0 2 0 2 1 1 1 0 2 2 1 0 2 2 1 0 1 0 0 0 2 0 2 0 2 1 1 1 0 0 0 1 0 1 0 0 2 0 0 1 1 1 1 0 2 1 1 0 0 0 0 0 0 1 0 0 0 1 0 2 2 2 2 2 0 2 1 0 1 0 1 1 0 1 1 1 1 1 0 1 1 0 2 0 2 0 2 0 2 2 0 2 1 0 0 1 2 0 0 2 0 2 2 1 0 0 0 0 0 2 0 0 0 2 0 2 2 0 0 1 0 0 1 1 0 2 2 0 0 1 1 1 0 1 0 2 0 1 0 2 0 2 0 1 2 1 0 0 1 1 1 2 2 0 0 0 0 1 1 1 0 2 2 2 0 0 0 0 2 1 2 1 1 1 1 2 1 0 0 1 1 2 2 1 0 1 1 1 1 0 0 0 0 1 0 0 2 0 0 1 0 2 0 2 0 1 1 0 1 0 0 0 0 0 0 0 0 1 1 0 0 0 0 0 1 1 0 2 2 0 1 0 1 0 0 1 0 1 0 2 0 0 1 0 0 1 1 2 1 0 2 1 0 1 0 2 2 2 2 0 0 0 2 1 0 0 2 0 0 1 0 0 1 1 2 0 2 2 0 1 1 0 1 1 0 0 1 0 0 1 1 1 0 2 1 2 1 1 1 1 1 2 1 1 1 1 0 0 1 0 1 0 1 0 1 1 0 2 0 1 0 1 1 2 1 1 1 1 0 1 1 1 1 0 1 0 1 1 2 0 0 0 1 2 0 0 0 0 0 1 1 1 1 0 0 2 2 0 0 0 0 1 0 0 1 1 1 1 0 0 2 2 0 1 0 0 0 0 0 2 0 2 2 1 0 0 0 0 0 0 0 0 0 1 0 0 1 1 0 1 0 0 1 1 0 0 0 1 0 0 0 1 0 0 0 1 0 0 0 0 0 0 0 0 0 1 0 0 1 1 0 0 0 0 1 1 0 1 0 1 1 0 1 0 1 1 2 2 2 1 0 2 0 1 0 0 0 2 2 1 2 0 0 0 1 0 1 1 0 2 0 0 1 0 1 0 0 0 1 0 1 1 0 2 1 0 0 1 1 0 2 0 1 0 0 1 0 0 2 2 0 1 0 0 0 0 0 1 1 1 1 0 1 1 0 0 0 1 2 1 1 0 0 0 1 2 0 2 0 0 0 0 0 0 1 2 1 1 1 0 1 1 0 0 0 1 0 0 1 1 1 1 0 1 0 0 0 2 0 2 2 0 2 1 1 0 0 1 2 0 2 2 1 0 0 1 1 0 2 2 1 2 1 0 1 1 1 2 1 1 0 2 1 2 2 0 1 0 1 1 0 1 0 2 0 0 2 1 1 1 0 2 0 0 2 2 2 2 2 2 2 2 1 2 0 1 2 1 1 0 0 1 0 0 2 2 0 0 0 0 1 0 1 1 1 1 1 1 1 0 1 0 1 1 0 1 0 0 1 0 0 0 1 2 0 0 0 1 0 0 0 0 1 0 0 0 0 1 0 1 1 1 1 1 1 0 0 1 0 2 1 0 0 0 0 0 2 2 2 1 0 0 1 1 1 1 2 2 1 0 0 2 0 1 0 0 1 2 0 1 1 0 0 2 0 0 0 1 1 1 0 0 0 2 0 2 0 0 0 1 1 1 0 0 1 1 0 0 1 0 1 1 1 0 0 0 2 0 2 0 0 1 1 0 2 0 2 2 2 0 0 1 2 0 0 0 0 2 2 0 2 1 1 0 0 1 0 1 0 1 0 1 0 0 0 1 1 0 0 0 0 0 1 1
3 0 0 0 0 0 0 1 1 2 2 0 0 0 0 0 0 0 0 0 2 2 0 1 2 0 0 0 2 2 2 2 1 1 1 0 2 2 0 2 1 0 1 1 2 0 0 0 0 0 0 0 0 0 0 1 0 0 1 0 0 1 1 2 0 0 0 0 2 0 0 1 2 0 1 2 2 2 2 0 2 0 1 0 0 0 0 2 2 2 1 1 2 0 0 0 0 0 0 0 0 1 0 0 2 1 2 2 0 0 0 1 1 1 1 1 1 0 1 0 1 0 1 0 1 1 1 1 2 0 1 1 0 0 1 1 0 1 0 2 1 1 0 0 0 0 0 0 0 0 0 1 1 0 0 0 1 0 0 0 1 1 0 2 2 2 1 0 2 0 0 2 0 2 0 0 0 1 1 1 0 1 0 1 1 1 1 1 1 0 1 1 2 2 2 0 2 0 0 0 0 0 0 2 1 1 2 0 2 0 1 1 1 1 1 1 0 1 2 0 2 1 1 1 1 1 2 0 0 1 0 0 0 0 1 0 0 2 0 0 0 0 2 2 2 0 0 0 0 0 0 0 0 0 0 1 0 2 1 1 1 1 0 0 0 0 0 0 0 0 0 2 0 1 0 0 0 0 2 0 2 1 2 1 1 1 2 2 0 2 1 1 0 2 2 0 0 2 0 1 1 0 1 1 1 1 0 2 1 0 1 0 0 1 1 0 2 0 0 0 1 1 0 1 2 0 0 1 1 0 0 0 0 1 0 0 0 1 0 0 0 0 1 2 1 1 1 0 0 1 0 2 0 2 0 0 0 1 1 1 2 2 1 0 1 0 0 1 2 0 0 0 1 2 0 1 0 0 0 1 1 1 0 0 0 0 0 0 0 1 0 1 1 0 2 2 2 1 0 0 0 0 0 1 1 0 0 0 0 0 0 2 1 1 1 2 1 0 0 0 0 0 0 2 1 2 1 0 2 1 2 0 0 0 0 2 0 1 0 0 2 0 0 0 2 2 1 1 1 0 0 1 0 2 2 1 2 1 2 1 1 1 0 0 1 1 1 2 0 1 1 0 1 1 2 0 2 0 1 1 2 1 0 0 2 1 0 0 0 1 1 1 0 1 1 0 1 0 0 2 2 1 2 0 0 0 2 0 1 0 1 0 1 0 0 0 0 1 0 1 1 2 0 0 0 0 2 0 0 1 0 0 1 0 1 0 0 1 0 1 0 1 0 0 1 1 1 1 1 1 1 0 0 2 1 1 0 0 2 0 0 0 0 0 0 0 2 1 0 0 0 2 1 0 0 0 2 0 0 0 1 1 0 1 1 0 0 1 0 0 1 1 0 0 0 0 2 0 0 0 0 2 0 1 0 2 1 2 0 2 1 0 0 0 0 1 0 0 0 0 1 0 1 1 0 0 1 1 0 0 0 0 1 0 0 1 0 0 0 0 2 2 0 0 1 1 2 0 0 1 2 2 0 2 0 2 0 0 1 0 0 0 1 0 1 2 0 2 0 0 2 0 1 0 0 1 1 0 0 1 0 0 2 0 0 2 0 2 1 0 2 0 1 1 1 0 1 1 0 1 0 1 0 0 2 2 2 2 2 0 0 0 0 1 0 0 0 1 1 0 0 0 1 2 1 1 1 0 0 0 0 0 0 2 0 0 1 0 1 1 0 0 0 0 0 0 0 0 0 0 0 0 0 0 0 2 2 0 2 1 0 2 2 0 1 1 2 1 1 2 0 0 0 1 2 1 2 2 2 2 0 0 0 0 0 2 0 2 2 2 0 0 2 1 1 0 0 0 0 0 0 2 0 0 0 0 2 0 0 0 0 0 0 0 0 2 0 2 1 1 1 0 0 1 1 1 1 0 0 2 0 0 2 0 0 1 0 0 1 0 0 0 1 0 1 0 0 0 0 0 2 2 0 2 0 0 0 0 0 0 0 1 1 0 0 1 1 0 0 0 0 0 0 1 0 0 0 0 1 0 1 1 1 0 0 1 0 2 0 2 2 0 1 0 1 1 1 2 0 0 0 2 0 2 0 1 1 0 0 1 0 2 0 1 1 1 0 0 2 2 0 0 0 0 0 0 0 0 0 0 0 1 0 1 0 0 0 1 2 0 0 1 1 0 0 1 1 0 0 1 1 0 1 0 2 0 2 2 0 0 1 1 1 0 0 2 1 0 0 0 2 0 0 0 0 1 1 0 1 0 0 0 0 0 0 0 0 0 1 1 1 1 0 1 1 0 0 0 1 1 1 0
4 0 0 2 0 0 1 2 2 1 1 1 0 1 0 0 0 0 1 1 1 2 0 2 2 0 0 0 2 2 2 1 0 1 2 0 2 2 1 0 1 1 0 0 2 0 0 1 0 0 0 0 0 1 1 1 0 1 0 0 0 2 0 0 0 0 0 0 1 1 1 0 2 1 2 2 2 1 2 0 1 0 0 1 2 0 0 1 2 2 0 1 0 0 0 0 0 1 1 1 1 0 1 0 2 1 2 1 1 0 1 2 1 2 0 0 1 0 0 0 2 0 1 1 0 0 0 2 2 0 0 0 0 0 1 0 0 0 0 0 1 1 1 0 0 0 0 0 0 1 0 0 0 0 0 0 0 1 0 0 1 0 0 2 0 2 0 0 1 1 1 0 1 1 1 0 2 0 0 0 0 1 0 2 1 1 2 2 1 1 1 2 2 1 2 0 1 2 0 0 0 1 0 2 1 0 2 0 0 0 1 1 0 1 2 1 1 0 0 1 1 0 2 2 0 0 0 0 0 0 0 0 0 0 1 0 1 2 0 0 0 0 2 1 2 0 0 0 0 0 0 1 0 0 0 2 1 2 0 0 0 0 0 1 0 0 0 0 1 0 1 1 0 0 0 1 0 1 2 0 1 1 1 1 0 1 1 0 1 1 1 1 1 1 2 0 1 0 0 1 1 1 0 0 0 1 0 2 1 0 0 1 0 2 0 0 1 0 0 0 1 1 2 1 1 0 1 0 0 0 0 1 0 0 0 0 0 2 0 1 1 0 1 1 1 1 0 0 0 1 1 0 0 2 0 0 1 0 0 1 1 1 0 0 0 0 1 1 2 1 1 1 1 1 1 0 0 2 1 2 0 0 0 2 0 1 1 1 1 0 0 0 2 0 2 2 2 0 1 1 0 1 0 1 2 1 0 1 0 0 0 0 0 0 0 1 1 0 0 1 1 1 0 1 0 0 1 0 0 0 0 0 1 1 1 1 0 2 0 0 1 0 1 1 1 2 1 0 1 0 1 0 0 2 1 1 1 1 2 2 1 2 0 0 1 1 0 1 0 0 2 1 1 1 1 0 1 0 1 1 1 1 0 0 2 0 0 1 0 1 1 1 0 2 1 0 0 1 1 1 1 0 2 0 0 0 1 0 1 0 0 0 0 0 0 1 0 2 0 2 2 2 0 1 0 1 1 1 0 2 0 1 0 0 1 1 1 0 0 2 0 0 0 0 0 1 0 2 2 2 1 0 0 2 1 1 0 0 0 0 1 0 0 1 1 0 0 0 2 2 0 1 0 0 0 0 1 1 0 1 2 1 2 2 1 0 0 1 1 0 0 1 0 0 0 1 0 1 0 0 1 1 0 1 0 2 0 1 0 1 0 0 0 0 0 0 1 0 0 0 0 0 1 1 0 1 1 1 0 0 1 0 0 0 0 0 1 1 0 0 1 1 0 2 1 1 2 1 1 1 1 2 0 0 0 2 1 0 1 0 0 0 0 2 0 0 0 2 0 0 1 0 1 1 1 0 0 1 2 2 1 1 2 0 0 2 1 1 2 0 2 0 1 2 2 0 2 2 0 2 1 0 0 0 1 2 2 2 2 0 0 0 0 0 1 1 0 0 0 0 0 0 0 1 2 2 0 1 1 1 0 0 0 2 0 0 0 1 0 1 1 1 1 1 0 0 1 0 0 0 0 0 0 0 0 0 1 0 2 2 0 0 1 0 0 0 1 0 2 1 1 0 1 1 0 0 2 0 0 1 1 1 0 0 2 2 2 0 0 2 2 2 2 1 2 0 0 1 0 0 0 1 0 0 1 0 1 1 0 1 0 0 0 0 0 2 2 2 2 1 1 2 0 0 2 0 0 0 0 1 0 0 2 1 0 0 0 1 1 1 1 2 0 0 0 0 0 1 0 0 2 2 0 2 0 0 0 0 0 0 0 1 0 0 0 0 0 0 1 0 0 0 1 0 0 0 0 0 1 0 2 1 1 0 0 1 0 0 0 2 2 0 0 0 2 2 2 2 1 2 0 0 1 1 1 0 1 1 0 1 0 1 0 1 2 1 0 0 0 1 0 1 0 0 1 2 1 1 0 0 0 0 0 2 0 0 0 0 0 0 0 0 2 1 0 0 1 0 1 1 1 0 1 0 1 0 1 2 1 0 1 0 2 0 0 2 0 0 1 0 0 1 0 0 0 1 1 0 0 0 0 0 0 0 0 0 0 1 1 2 1 0 0 2 1 0 0 0 1 0 0 0
5 1 0 1 0 0 1 1 2 2 0 1 0 0 0 0 0 0 0 1 1 2 0 2 2 0 0 0 2 2 2 0 0 2 1 1 1 2 0 2 0 0 1 1 2 0 1 0 0 1 1 1 0 0 1 0 0 0 1 0 1 1 0 1 0 0 0 0 2 1 0 2 1 0 1 2 2 1 1 1 1 0 0 2 2 0 0 0 2 2 0 1 1 0 0 0 0 0 0 1 1 1 1 0 2 1 2 1 1 0 0 1 0 1 0 0 0 0 1 0 1 1 1 1 0 0 0 0 1 0 1 1 0 0 0 0 0 0 0 2 1 2 1 0 0 1 0 0 0 1 0 0 0 0 1 1 1 1 0 1 1 2 0 2 1 1 1 1 0 1 1 0 0 2 0 0 1 0 0 0 0 0 0 1 0 0 1 1 1 0 1 2 2 2 2 0 0 1 0 0 0 1 1 1 1 1 2 0 0 0 1 1 0 0 2 0 0 0 1 0 2 1 0 1 1 1 2 1 1 0 1 1 1 2 1 0 1 1 1 1 1 0 2 2 2 0 1 0 0 0 0 0 0 1 0 0 1 1 1 1 1 1 0 1 1 0 0 0 1 1 0 0 1 2 0 0 0 2 2 0 0 1 2 1 0 2 2 2 0 2 1 1 1 2 2 0 0 0 0 1 1 1 1 1 0 0 0 1 2 0 1 1 0 2 2 0 2 0 0 0 2 2 0 2 1 0 1 1 1 2 0 1 1 2 0 0 0 1 1 1 0 1 1 2 0 1 1 0 1 1 1 0 0 2 0 0 1 1 1 0 1 1 2 0 2 0 2 2 2 0 0 0 0 2 0 0 0 1 0 1 1 0 0 1 1 0 1 0 0 0 0 1 0 1 2 1 1 0 0 0 0 0 0 0 0 0 2 2 1 0 0 1 0 0 0 1 0 0 0 0 0 0 0 1 2 1 1 0 1 0 2 0 1 1 1 1 1 1 0 0 1 0 0 1 1 2 1 0 1 0 0 0 0 1 1 1 1 1 0 1 1 1 1 1 0 1 0 1 0 0 0 0 2 2 0 0 0 0 1 0 2 1 0 1 1 0 1 2 0 1 0 2 1 2 0 0 0 1 0 1 1 1 0 1 0 0 1 0 1 0 1 0 0 0 0 1 0 0 0 1 2 1 2 1 1 0 1 1 0 2 0 1 2 0 2 1 2 1 1 2 0 0 0 1 1 0 0 1 1 2 1 0 0 1 1 1 0 0 0 0 0 0 1 1 1 1 0 1 1 0 1 1 2 0 0 0 2 0 0 0 1 1 0 2 2 1 1 1 1 0 0 1 0 0 1 0 0 0 0 0 0 2 1 0 0 0 2 1 0 1 0 0 0 0 0 0 1 0 0 0 1 0 0 0 0 1 2 1 0 0 0 0 0 0 0 1 1 1 1 0 1 1 0 0 2 1 1 1 0 1 1 1 0 1 1 1 2 1 2 0 0 0 1 0 1 1 2 1 2 1 0 2 0 0 1 0 0 0 0 0 1 2 1 0 0 2 2 1 1 0 2 0 0 2 1 0 2 2 0 2 1 1 0 1 0 2 1 2 2 0 1 1 0 1 0 0 0 2 2 1 0 0 1 2 0 2 0 0 1 0 1 1 0 2 0 0 1 0 0 0 0 0 0 1 0 0 0 1 0 0 0 0 0 0 0 1 0 0 1 0 0 1 1 0 1 0 2 0 1 1 0 0 0 0 1 0 1 1 1 2 0 0 0 1 1 1 1 2 1 2 0 1 2 0 1 0 0 1 0 1 0 2 0 0 0 0 1 0 0 2 0 0 1 1 1 2 1 2 1 0 0 0 0 0 2 0 0 0 0 2 1 0 2 2 0 0 0 0 1 1 1 1 1 0 1 0 1 0 0 1 2 1 0 1 0 0 1 2 0 0 0 0 1 0 0 0 2 0 1 0 0 0 1 0 0 0 1 2 2 2 2 2 2 0 0 0 0 2 0 2 2 0 0 0 0 0 0 1 0 0 1 1 0 1 1 2 0 0 0 1 0 1 0 1 1 1 0 0 1 1 0 0 0 2 0 1 1 1 1 1 0 2 0 1 0 0 0 0 1 0 1 0 2 1 0 0 2 0 1 0 1 0 1 1 0 0 1 2 1 1 1 0 2 0 2 0 0 0 1 1 1 0 1 0 0 0 1 0 2 0 0 0 0 1 0 0 0 1 0 2 0 1 1 2 1 0 1 1 2 0 0 0
6 1 0 0 0 0 0 1 1 1 1 0 1 1 1 1 1 0 0 1 1 1 0 2 2 0 0 0 2 2 2 1 1 1 0 2 0 1 0 0 1 1 0 0 2 0 0 0 0 0 0 0 1 0 1 1 0 0 0 0 0 1 0 0 0 1 0 0 1 0 0 0 2 0 0 2 2 0 2 0 0 0 0 0 1 0 0 1 1 1 0 0 1 0 0 0 1 1 0 0 1 0 0 0 2 1 2 0 2 0 0 2 1 2 1 1 2 0 1 0 1 0 2 1 1 1 1 1 2 0 0 0 0 0 1 0 1 1 1 1 1 1 0 0 0 0 1 0 0 0 0 0 0 0 0 0 0 0 0 1 1 1 0 2 1 2 0 0 0 2 1 0 1 1 1 0 2 0 0 0 0 0 0 2 2 2 1 2 0 0 0 2 1 1 1 0 0 1 0 1 0 1 0 0 0 1 2 1 1 0 1 2 1 0 2 0 0 0 2 0 2 1 2 2 0 2 2 0 0 0 0 0 1 1 2 1 0 2 0 0 0 0 1 1 1 1 1 0 1 1 1 0 0 0 0 1 0 1 0 0 0 0 0 1 1 0 1 2 2 0 0 1 1 2 1 1 0 2 1 0 0 2 2 0 0 1 0 1 1 2 1 1 2 2 2 0 2 1 1 2 1 1 2 2 1 0 1 2 1 0 1 0 0 1 1 0 2 0 0 0 2 2 2 0 1 0 0 1 0 2 0 0 1 2 0 0 0 2 0 0 0 0 2 2 1 1 1 0 1 1 1 0 0 1 0 1 1 2 0 0 0 0 1 1 1 2 0 0 1 1 1 1 0 2 0 0 0 2 0 0 0 2 0 0 1 0 0 0 0 0 1 2 1 0 2 0 0 1 0 0 0 1 0 1 1 0 1 0 0 0 0 1 0 0 0 1 0 1 0 0 0 2 1 1 0 2 1 0 1 0 1 0 0 0 0 0 0 1 0 0 1 0 0 1 0 1 2 2 2 0 0 2 0 2 1 1 1 2 0 1 1 1 0 0 0 2 0 0 0 0 1 0 1 1 1 1 0 0 2 1 1 0 0 0 1 1 0 0 0 0 2 1 0 2 1 0 0 2 2 2 0 0 2 0 0 1 2 0 2 0 1 0 2 2 0 2 0 0 0 0 0 2 0 0 0 1 1 0 1 2 0 1 1 1 1 0 0 1 0 1 1 1 0 2 2 1 1 1 1 1 0 0 0 1 1 2 1 2 0 0 0 0 0 0 0 0 2 1 0 1 0 1 1 0 0 0 1 0 0 0 2 0 1 1 1 1 1 2 2 0 0 0 0 0 1 1 1 1 0 0 1 2 0 0 0 0 0 0 0 1 1 0 1 1 1 1 0 0 0 0 0 0 0 0 0 1 2 0 0 0 0 0 0 0 0 0 1 0 0 0 2 0 1 1 1 0 1 1 1 2 2 1 0 1 0 1 2 0 1 0 0 0 0 0 0 2 2 1 1 1 0 1 0 0 0 2 2 0 1 1 0 1 2 1 0 2 0 1 2 0 2 0 0 1 0 0 1 2 0 2 1 1 0 0 1 2 1 2 2 0 0 0 0 1 0 0 0 0 0 0 0 0 0 1 1 1 0 0 1 0 0 0 0 2 0 0 0 1 0 1 0 0 1 0 0 0 0 0 0 0 0 0 0 0 0 1 0 0 2 1 0 1 1 0 0 0 1 1 1 2 0 1 0 0 0 0 1 0 0 0 1 1 1 1 1 2 0 2 1 2 0 1 2 1 2 0 0 1 0 0 0 2 0 0 2 0 2 0 0 2 0 0 2 1 1 0 0 1 2 2 1 2 0 2 2 2 1 0 0 2 0 0 1 1 0 1 0 1 2 1 1 1 2 1 2 1 2 0 0 1 1 1 0 0 1 0 2 1 1 1 0 1 0 0 0 2 1 0 2 0 0 0 0 1 0 0 0 0 1 1 1 1 2 0 0 0 0 2 0 2 2 0 0 0 2 2 2 0 0 1 0 1 1 0 2 2 0 0 0 1 0 1 0 1 2 0 0 2 1 0 0 1 0 1 1 1 0 0 0 0 1 1 0 1 0 0 0 0 1 2 0 1 1 2 0 1 1 1 1 0 2 0 0 0 2 1 2 1 0 1 0 1 1 0 0 2 1 0 2 0 1 0 0 0 0 0 0 0 0 0 0 0 0 1 0 0 0 2 0 2 0 0 0 1 0 0 0 0 0 0 0 0
7 0 0 2 0 0 1 1 2 2 1 0 0 2 0 0 0 0 1 2 0 1 0 0 1 0 0 0 1 1 1 0 1 1 0 1 1 1 0 0 2 2 0 0 1 0 0 1 1 0 0 2 0 1 0 2 0 0 0 0 0 2 0 1 0 2 0 1 2 0 0 2 1 0 1 2 2 1 1 1 1 0 2 0 0 0 0 2 2 2 0 1 1 0 0 0 1 1 1 1 1 0 1 0 2 0 2 2 0 0 2 2 0 1 0 0 1 0 0 0 2 0 2 1 1 1 1 1 2 1 2 0 0 0 1 1 0 0 0 1 1 2 1 0 1 0 0 0 0 1 0 0 0 0 1 0 0 1 0 1 2 0 0 2 0 2 0 0 1 1 1 2 2 0 0 0 2 1 0 0 0 1 0 2 0 0 2 1 0 1 0 2 0 0 1 1 0 1 0 0 0 0 0 1 1 1 2 2 2 0 0 1 2 0 2 0 0 2 2 0 2 2 2 2 0 2 2 0 0 0 1 1 0 0 2 0 0 2 0 0 0 1 2 0 1 0 0 0 0 0 0 0 0 0 0 2 1 2 0 0 0 0 0 0 0 0 0 1 1 1 0 2 1 1 0 0 0 0 1 0 1 1 2 0 0 1 0 1 1 2 1 2 0 2 2 0 0 1 0 2 2 0 0 0 0 0 0 2 0 1 0 1 0 2 1 0 2 0 0 0 1 2 1 1 2 0 0 2 2 0 0 2 1 2 0 0 0 1 1 1 0 1 1 2 1 1 1 0 0 1 1 0 0 2 0 0 1 2 0 1 1 1 1 0 1 0 0 1 1 0 0 0 0 2 0 0 0 2 0 1 0 1 0 1 1 1 1 0 0 0 1 1 0 0 2 0 0 0 1 1 0 1 0 0 0 0 2 1 0 0 0 0 1 1 1 2 1 0 0 0 0 0 0 1 0 1 0 0 2 0 2 0 0 0 0 1 0 1 0 0 1 0 0 0 1 1 2 1 2 0 0 1 0 1 1 1 1 2 1 2 0 2 0 0 1 1 0 1 0 0 1 1 2 1 1 0 1 0 1 0 1 1 0 1 0 0 1 0 0 0 1 1 1 2 1 1 1 1 1 2 1 1 2 0 1 1 2 0 0 0 0 0 1 0 1 0 0 1 0 1 1 2 1 1 0 0 1 1 0 1 1 0 1 0 1 1 2 1 0 2 0 0 0 0 2 0 0 0 0 0 0 0 1 1 1 1 0 0 0 1 0 0 0 0 0 0 1 1 2 1 1 0 2 0 2 0 2 2 0 2 2 0 0 0 1 0 0 1 1 0 0 1 0 1 0 0 0 0 0 0 1 2 1 0 0 2 1 0 0 1 0 0 0 1 0 0 0 0 0 0 2 0 1 1 0 0 0 0 0 0 0 0 0 0 0 0 0 0 0 0 1 2 0 1 2 2 2 0 1 2 0 2 0 0 0 1 1 0 1 0 0 0 2 0 2 0 0 2 0 0 1 0 0 0 0 1 1 0 1 2 0 1 1 0 0 1 1 1 1 0 2 0 0 0 0 0 1 2 0 2 1 1 0 0 2 2 2 1 1 0 1 1 0 1 0 0 2 0 0 0 0 0 1 2 0 2 0 0 1 0 1 1 0 2 1 0 1 2 0 2 2 2 1 1 0 0 1 0 0 0 0 0 0 0 0 2 1 0 0 0 0 0 2 0 0 1 2 0 1 2 0 0 1 1 0 1 1 2 2 2 2 1 0 0 0 2 0 2 0 2 0 2 2 2 2 0 0 0 0 1 0 1 1 0 0 1 0 0 0 0 0 0 1 1 1 2 2 2 2 2 2 1 0 0 2 1 0 0 0 2 0 0 1 1 0 0 0 0 0 0 1 1 1 1 1 1 1 0 0 1 2 1 0 2 0 0 0 0 0 0 0 0 0 0 0 0 0 0 2 0 0 0 1 0 0 1 0 2 2 2 2 2 1 0 0 1 1 2 0 2 2 0 1 0 2 2 2 2 0 1 0 0 0 1 2 2 0 1 0 0 1 2 0 0 0 2 0 1 2 1 0 1 1 1 1 1 0 1 0 0 0 1 0 2 0 0 0 0 0 2 0 0 0 0 0 0 2 1 0 0 1 0 2 0 1 0 1 2 1 1 0 1 2 0 1 1 0 0 0 0 1 0 0 1 1 0 2 0 1 0 0 0 0 0 0 0 0 1 1 2 1 0 1 2 2 0 0 1 1 1 1 1
8 1 1 1 0 0 1 1 1 1 1 1 1 1 0 0 0 0 0 1 1 2 0 2 2 0 0 0 1 2 2 0 0 1 1 1 1 1 0 1 1 1 0 0 1 0 0 0 0 0 0 1 0 1 1 1 0 0 0 0 1 0 0 2 1 0 0 0 1 1 1 0 1 0 0 1 1 1 2 0 0 0 1 0 0 0 0 0 1 2 0 0 2 1 0 0 1 1 1 1 1 0 0 0 2 1 2 0 2 1 0 1 0 2 0 0 2 0 0 0 2 0 2 2 0 0 0 2 2 2 0 2 1 0 0 0 0 0 0 1 0 2 1 0 0 0 1 0 0 1 0 0 0 0 0 0 0 0 0 1 1 0 0 1 1 1 0 0 0 1 1 0 0 2 0 0 1 1 1 1 0 1 0 2 1 1 2 1 1 1 1 2 2 2 2 0 1 2 0 0 0 0 1 2 2 1 1 0 1 0 1 1 1 0 1 1 0 0 1 1 1 0 2 2 0 1 1 0 0 0 0 0 0 0 2 0 0 2 0 0 0 0 2 2 2 0 0 0 0 0 0 1 1 1 0 2 1 0 0 0 0 0 0 1 0 0 0 0 2 2 0 1 0 1 2 1 0 0 2 0 1 0 1 0 1 1 1 2 1 2 1 1 0 1 1 0 0 1 1 1 0 0 0 0 0 0 1 1 1 0 0 2 0 1 0 0 1 0 1 1 0 0 2 0 1 0 0 1 1 1 0 2 1 1 0 0 0 0 0 0 0 0 1 1 0 0 2 0 0 0 0 1 0 2 0 0 0 1 1 0 1 1 1 1 1 0 1 1 1 1 1 1 1 2 1 1 0 1 0 1 1 2 0 1 1 0 0 0 0 0 0 1 1 0 2 0 0 1 1 1 0 1 0 1 1 0 0 2 0 0 0 1 1 1 1 2 0 0 1 0 1 1 1 2 1 1 0 0 0 0 0 0 1 2 2 2 0 2 0 0 1 0 0 1 1 2 2 2 2 0 0 2 0 2 2 2 2 2 1 0 2 0 0 0 1 1 1 1 0 0 1 1 1 2 1 0 1 0 2 2 2 1 0 1 2 1 0 2 2 1 0 2 0 1 1 0 0 2 2 2 0 0 0 1 0 0 1 0 2 0 1 0 1 1 0 1 1 1 0 1 1 2 2 1 1 2 0 0 1 2 0 1 1 1 1 0 0 0 0 0 2 2 0 0 2 0 0 1 1 2 1 0 0 1 2 0 0 0 0 0 0 0 1 0 1 0 1 1 1 1 1 1 2 0 1 0 1 1 0 1 2 0 1 1 1 1 1 1 0 0 0 0 1 0 1 1 1 1 1 0 0 1 0 0 0 1 1 1 0 1 2 0 0 0 0 0 0 0 0 0 0 0 0 0 0 1 2 1 0 0 1 0 0 0 0 2 1 0 0 1 1 1 0 0 2 2 2 0 1 1 0 2 2 2 1 2 2 1 2 0 0 0 2 1 1 0 0 2 0 0 1 0 1 0 0 1 1 0 0 0 0 0 1 1 1 1 0 1 1 0 2 0 0 2 0 0 2 1 0 0 0 0 0 1 1 2 1 0 1 2 0 0 0 1 0 1 1 0 0 0 0 2 1 2 0 2 0 0 0 0 0 0 1 2 2 1 2 0 0 0 0 0 0 0 0 0 0 0 0 0 0 0 0 0 0 0 1 1 2 1 0 1 1 0 0 1 2 2 0 2 0 0 0 0 0 0 1 2 2 2 1 1 1 1 2 2 2 1 0 2 1 2 2 0 1 0 0 0 0 1 0 2 0 0 0 0 2 1 0 2 0 0 1 1 1 2 1 1 1 0 0 1 0 2 2 2 2 0 0 2 1 1 2 2 0 0 0 0 2 0 0 1 0 0 0 0 0 0 0 0 1 1 0 1 1 0 1 0 0 0 1 1 0 0 0 0 0 0 1 0 0 0 0 1 0 1 0 0 2 2 2 2 2 0 0 0 0 2 0 2 2 0 0 0 2 2 2 1 1 0 0 1 0 1 1 1 0 0 1 1 1 1 0 0 0 2 0 0 1 1 0 0 1 1 0 1 1 1 1 1 0 2 0 1 0 1 0 2 2 0 0 0 1 2 0 0 0 0 1 0 1 0 0 0 2 0 2 1 1 1 1 0 1 0 2 0 0 0 1 1 1 0 0 0 0 0 0 0 0 0 0 0 0 1 0 0 0 0 0 1 0 1 0 1 1 0 0 0 0 0 0 0
9 0 0 2 1 0 2 0 0 2 2 0 0 1 0 0 0 0 1 1 1 1 0 2 2 0 0 0 2 2 2 1 1 2 1 1 1 2 0 2 0 0 1 0 1 0 0 0 0 0 0 0 1 0 0 0 0 0 0 0 0 2 0 1 1 0 0 0 1 0 0 0 0 0 0 2 1 0 2 0 0 0 0 2 2 1 1 1 1 1 0 0 1 1 0 0 0 2 2 2 0 0 1 0 2 1 1 2 0 0 2 1 0 1 0 0 0 0 1 0 1 0 1 0 1 1 1 0 0 0 0 0 0 0 0 0 0 0 0 0 0 2 0 0 0 0 0 0 0 0 0 0 0 0 0 1 0 1 0 1 1 1 0 2 1 2 1 0 0 2 1 1 1 1 0 0 2 0 0 1 0 0 1 2 2 1 2 1 0 2 0 2 2 2 2 1 2 2 1 0 0 0 0 2 1 0 2 0 1 0 1 1 1 1 1 0 0 0 1 0 2 2 2 1 1 2 1 0 0 1 0 0 0 0 2 0 0 2 0 0 0 1 2 1 1 0 0 0 1 1 1 0 0 0 0 2 1 1 0 0 0 0 0 0 0 0 0 0 1 1 0 2 0 2 0 0 0 0 2 0 2 0 1 0 1 1 0 2 0 2 0 0 1 2 2 0 0 0 0 1 1 0 2 2 1 0 1 2 1 0 1 0 0 2 2 0 2 1 0 0 0 0 1 2 1 0 0 2 0 0 0 1 1 1 0 0 1 2 0 0 0 0 1 2 1 1 2 0 1 2 2 0 0 1 0 1 1 1 1 0 1 1 2 0 2 0 0 0 0 0 0 0 1 2 0 2 0 2 0 0 0 2 0 1 1 0 0 0 0 1 0 0 0 0 2 0 0 0 2 2 0 2 0 1 1 0 1 1 0 0 0 0 1 1 1 2 0 2 0 0 0 2 0 1 2 1 1 0 2 2 2 1 0 0 0 0 0 1 0 0 2 0 0 0 2 2 2 1 1 0 0 1 0 1 1 1 1 1 0 1 1 1 0 0 2 0 0 0 0 0 0 0 2 0 1 0 1 1 2 0 0 2 0 0 1 0 0 0 0 0 2 0 0 2 1 1 1 1 0 1 1 1 0 2 0 0 2 1 0 0 0 0 1 0 1 0 1 0 0 2 2 1 0 1 0 1 1 0 0 1 0 0 2 2 2 0 1 0 0 2 1 0 0 1 2 0 0 2 2 2 1 0 0 2 2 0 0 0 0 0 1 0 1 0 0 1 0 0 1 1 0 2 0 0 0 0 1 0 0 0 1 0 0 0 2 1 1 1 0 0 0 1 0 0 0 0 0 1 0 0 0 2 0 0 1 2 1 0 0 1 0 0 0 2 0 0 2 0 1 0 0 0 0 0 0 0 0 1 0 0 0 0 0 0 0 1 0 0 1 0 2 2 0 1 2 2 2 2 0 1 0 1 0 1 0 2 1 0 1 0 0 0 0 1 1 0 0 2 0 1 0 1 0 1 1 0 0 0 0 0 1 1 2 0 0 2 0 1 1 0 2 0 0 2 2 0 2 1 0 2 0 0 0 0 2 2 2 0 1 1 1 1 0 2 0 0 0 1 1 0 0 0 0 2 0 0 0 1 0 1 0 0 0 2 0 0 0 2 0 2 1 1 0 1 0 1 1 0 0 0 0 0 0 0 0 2 0 0 2 2 0 0 1 1 0 0 2 1 1 2 0 0 0 0 0 0 1 2 2 2 1 1 1 1 1 2 1 1 0 2 1 2 2 1 1 0 0 0 0 1 0 1 0 0 1 0 0 1 0 2 0 0 1 0 0 1 0 2 2 2 2 2 0 0 2 0 0 0 0 2 0 0 2 0 0 1 0 0 0 0 0 0 1 0 1 0 0 0 0 0 2 2 0 2 0 1 2 0 0 0 2 2 0 0 0 0 0 0 1 0 0 0 1 0 0 0 0 1 2 2 2 2 2 0 0 0 1 2 1 1 1 0 1 0 2 2 2 1 2 1 1 0 1 1 0 0 1 2 0 2 0 0 0 0 0 1 0 1 1 0 0 1 0 0 1 0 1 1 1 1 0 2 0 2 0 0 0 1 2 0 0 0 0 0 0 0 0 0 1 0 1 0 0 0 1 0 2 2 0 0 2 0 2 0 1 1 1 0 0 0 0 0 0 0 0 2 2 0 1 0 0 0 0 0 0 1 0 0 0 2 0 0 0 0 0 0 0 0 0 0 0 1
10 1 0 0 0 0 0 0 0 2 2 0 1 1 0 0 0 0 0 0 1 1 0 2 2 0 0 0 2 2 2 1 0 1 0 1 1 1 0 1 2 1 0 0 1 0 0 0 0 0 0 1 0 0 2 0 0 1 1 0 0 1 1 2 0 0 0 0 2 0 0 1 2 0 0 2 2 1 2 1 0 0 0 0 1 0 0 0 1 1 0 1 2 1 1 1 1 0 0 0 1 1 1 0 2 0 2 2 0 0 0 0 0 2 1 1 2 0 0 0 1 1 2 0 2 2 2 1 1 0 0 0 0 0 0 0 0 0 0 0 2 1 0 0 0 0 0 0 0 1 0 0 1 1 0 0 1 1 0 1 1 1 0 2 1 1 0 0 1 1 1 1 2 0 0 0 0 0 0 0 0 1 0 1 1 1 1 1 1 2 0 2 1 1 1 0 1 1 0 0 0 0 0 1 1 1 2 1 1 0 1 1 1 0 2 0 0 1 1 1 1 1 2 2 0 2 2 1 1 0 1 1 0 1 2 1 1 2 0 0 0 0 2 2 2 0 0 0 0 0 0 0 0 1 0 2 1 2 1 1 1 1 0 2 0 0 0 1 1 1 0 2 0 1 0 0 0 1 1 0 0 2 1 0 1 0 1 0 1 2 1 1 2 2 2 0 2 1 0 2 2 1 0 0 0 0 1 1 1 0 0 1 0 0 2 0 2 0 0 0 1 1 2 1 0 0 0 1 0 1 0 0 0 0 0 0 0 2 0 1 1 2 1 1 0 0 2 1 1 0 0 0 0 0 0 2 0 0 0 2 2 2 2 0 2 0 2 1 2 0 0 0 0 2 0 0 0 1 0 2 1 2 1 2 1 0 0 0 0 0 0 0 1 0 2 0 0 0 0 1 0 1 0 1 2 1 0 2 1 0 0 1 1 1 1 2 1 0 0 0 0 0 0 1 1 1 1 0 2 1 1 1 1 1 1 1 0 1 0 0 1 0 0 1 1 2 1 1 2 1 0 2 0 2 1 0 1 2 2 2 1 1 0 0 0 2 0 2 0 0 2 2 2 0 2 1 1 0 2 0 2 1 1 1 2 1 0 1 0 0 0 2 0 1 1 1 1 1 1 1 1 0 2 0 0 0 2 0 0 0 0 1 1 0 1 1 0 0 0 1 1 2 0 2 1 0 0 1 1 1 1 0 0 0 0 0 2 0 1 1 0 1 0 1 2 0 0 2 2 2 0 0 1 2 1 1 0 0 0 0 0 0 1 0 0 0 1 1 1 1 1 1 0 0 0 0 0 2 0 2 2 0 0 0 1 1 1 0 0 0 0 2 1 0 1 0 0 0 0 0 0 2 0 0 1 2 1 1 0 1 1 0 0 1 0 0 0 0 0 1 1 1 0 0 0 0 1 1 0 0 0 0 0 0 0 0 1 1 0 1 0 0 0 1 1 1 2 2 0 0 1 2 0 1 0 2 1 1 2 0 0 0 1 0 1 1 0 1 1 1 1 1 2 0 0 0 0 0 1 1 1 0 2 1 1 2 1 2 1 0 2 0 0 1 0 0 1 2 0 1 1 0 0 1 0 2 1 2 2 0 0 0 0 0 0 0 0 2 2 0 1 0 2 2 1 0 1 0 2 0 1 1 1 1 2 2 1 1 0 1 1 1 0 1 0 0 1 0 0 0 0 0 0 0 0 2 0 1 2 1 1 1 1 1 0 0 2 0 2 2 1 1 0 1 0 0 1 1 1 1 1 1 0 0 1 2 0 1 0 2 1 2 2 0 1 1 0 0 1 0 1 0 0 0 0 0 2 1 0 2 0 0 1 1 1 2 1 2 2 2 2 1 0 1 2 1 1 0 1 2 0 1 1 1 0 0 0 1 2 1 2 2 0 0 0 0 0 0 0 0 1 1 0 2 0 0 0 0 0 0 1 1 0 0 0 0 2 0 1 0 0 0 2 0 0 1 0 1 0 0 1 1 2 1 0 1 0 2 1 1 1 0 0 0 2 2 2 2 0 0 0 2 2 0 2 1 1 1 0 1 0 2 0 1 1 1 0 0 1 1 0 0 0 2 1 2 1 0 0 0 0 0 0 1 0 0 0 0 1 1 0 0 2 1 0 0 1 0 0 0 1 0 2 0 0 0 0 1 0 1 0 1 1 1 2 0 0 0 2 1 0 0 0 0 0 2 2 0 1 1 0 0 0 1 0 0 0 1 0 2 1 1 0 2 1 0 0 0 0 0 1 0
11 1 0 1 1 0 1 1 1 1 1 1 0 0 0 0 0 1 2 2 0 2 0 2 2 0 0 1 1 2 2 0 1 2 1 1 1 2 0 2 0 0 0 1 2 1 1 0 0 1 1 1 1 0 0 1 0 0 0 1 1 0 0 1 0 1 0 0 1 0 0 2 2 0 1 2 2 1 1 1 1 0 0 2 2 1 1 1 2 2 0 2 1 0 0 0 0 2 2 2 0 0 0 0 2 0 2 0 2 0 0 2 0 2 1 1 2 1 0 0 1 2 2 2 0 0 0 1 2 0 1 1 0 0 0 0 0 0 0 1 1 1 0 0 0 0 0 0 0 1 0 0 0 0 0 0 0 0 1 1 2 0 0 2 1 2 0 0 1 1 0 2 1 1 0 0 2 0 0 0 0 0 0 2 1 1 2 0 0 2 0 2 0 0 0 1 1 1 0 0 0 0 0 2 2 0 2 0 1 0 1 1 1 0 2 0 0 0 2 1 1 0 2 1 1 0 0 1 0 2 0 1 0 0 2 0 0 2 0 0 0 0 2 1 1 0 0 0 1 1 1 0 0 0 0 0 0 2 1 1 1 1 0 1 1 0 0 0 0 0 0 2 1 2 0 1 0 1 1 0 0 2 0 0 0 0 0 1 0 2 0 0 1 2 2 0 1 1 0 1 2 0 0 0 0 0 0 2 0 0 0 2 0 1 0 0 2 0 0 0 2 1 0 2 2 0 0 1 1 1 0 2 1 1 0 0 0 2 0 0 0 0 1 1 0 0 1 1 2 0 0 1 1 2 1 0 1 2 0 1 1 1 2 1 2 1 0 1 1 0 0 0 0 2 1 0 0 1 0 2 0 1 0 0 0 0 0 0 0 0 1 1 0 0 2 0 0 0 0 0 0 0 0 0 1 1 0 1 0 0 0 0 0 0 0 1 1 1 0 0 0 1 0 1 0 0 0 0 1 0 0 0 0 0 0 1 0 1 0 1 0 0 1 2 0 2 2 1 1 0 0 1 1 2 1 1 1 0 0 0 2 0 1 0 1 1 1 1 0 0 1 1 1 2 1 0 1 0 2 1 1 2 0 0 2 0 0 2 1 1 0 2 1 1 1 1 1 2 2 1 0 0 2 0 0 0 2 0 2 0 0 0 0 1 1 1 0 1 0 1 1 2 0 2 0 1 1 0 1 1 0 0 2 1 1 1 2 1 1 2 0 1 0 0 0 0 1 1 1 1 1 0 0 2 1 1 0 1 0 2 0 0 1 1 1 1 0 1 1 0 0 2 0 0 0 0 0 0 0 0 2 1 0 0 1 0 0 1 1 1 0 2 0 1 2 0 0 1 0 0 1 1 0 0 1 1 1 0 0 1 1 0 0 1 0 0 0 0 0 1 1 1 0 0 0 1 2 2 0 0 1 0 0 0 0 1 0 0 2 0 2 2 0 0 1 1 2 1 0 0 1 2 0 0 0 0 2 0 1 1 0 0 2 0 1 1 0 2 1 0 1 1 0 1 1 1 1 1 1 1 2 0 1 1 0 1 0 2 2 0 2 0 0 1 0 0 1 1 0 2 0 0 0 0 1 1 1 1 2 0 0 1 0 2 0 0 0 2 2 1 0 0 0 2 0 1 0 0 0 0 0 0 0 2 0 0 0 1 0 1 1 1 0 0 0 1 0 0 0 0 0 0 0 0 0 1 0 0 2 0 0 0 2 0 0 1 2 0 2 2 0 0 0 0 0 0 0 1 1 2 1 0 0 0 0 0 0 2 1 2 0 1 2 1 2 0 0 1 0 0 0 2 0 1 1 0 2 0 0 1 0 0 0 0 0 1 2 1 2 2 1 2 0 1 2 1 1 0 0 2 0 1 0 1 1 2 1 0 2 0 0 2 2 1 2 1 2 0 0 0 2 2 0 2 0 0 0 0 0 1 0 1 0 0 0 0 1 0 1 0 1 0 1 0 0 0 0 0 2 1 2 2 0 0 0 2 0 2 0 1 1 0 1 0 2 2 2 2 1 0 0 1 0 2 1 1 0 1 0 2 0 1 0 0 1 2 0 0 1 1 0 0 0 1 1 0 1 0 0 0 0 1 0 1 0 0 0 0 0 0 0 0 1 2 1 1 0 1 0 0 0 0 1 1 0 1 2 2 0 0 0 0 1 1 2 0 0 0 1 2 1 0 0 0 0 0 1 0 2 0 0 0 0 1 0 0 1 0 0 2 0 0 1 2 1 0 0 0 0 0 1 0
12 1 0 0 0 0 0 1 2 1 0 1 1 2 0 0 0 0 0 0 2 2 0 2 2 0 0 0 2 2 2 0 0 2 1 0 2 0 0 0 2 2 0 0 0 0 0 0 0 0 0 0 0 0 0 1 1 0 0 0 1 0 0 0 0 0 0 1 2 0 0 0 2 0 1 2 2 2 1 1 1 0 0 0 2 0 0 0 2 2 0 1 1 1 1 1 1 0 0 0 2 0 0 0 1 0 1 1 1 0 0 2 1 1 1 1 1 0 1 0 0 1 1 1 0 0 0 1 1 0 1 1 0 0 1 1 0 1 1 0 1 2 0 0 0 0 1 1 1 1 0 0 0 0 0 0 1 0 0 0 0 1 1 2 2 2 0 0 1 1 1 0 0 2 0 0 2 2 1 2 0 2 0 2 1 1 2 1 0 1 0 2 2 1 2 0 1 1 0 1 0 1 0 1 1 2 1 0 0 0 0 1 2 0 2 0 0 2 0 1 1 1 1 1 1 1 2 0 0 0 1 1 0 0 2 0 0 2 0 0 0 1 2 1 1 0 1 0 0 0 0 1 0 0 1 2 0 1 0 0 0 0 0 0 0 0 1 0 1 1 0 2 1 1 1 0 0 1 1 0 0 1 1 0 0 1 1 2 0 2 2 1 2 2 2 0 1 2 0 2 1 0 0 0 0 0 0 2 1 0 0 1 0 2 2 0 1 0 0 0 1 1 1 2 1 0 0 0 0 1 0 1 0 1 0 0 0 0 0 0 0 0 2 2 1 2 0 1 0 1 1 0 0 1 0 1 0 1 0 1 1 1 1 1 1 0 1 2 2 0 0 0 1 2 0 1 0 1 0 1 1 1 0 0 0 0 0 0 0 0 0 1 0 1 2 1 1 1 0 0 0 0 0 1 2 1 0 1 0 0 0 0 0 0 0 1 0 0 0 0 1 1 0 2 2 2 1 0 2 0 2 0 0 0 0 1 0 0 0 0 1 0 0 1 1 2 1 1 2 0 0 1 0 2 2 1 2 1 1 1 1 1 0 0 0 2 0 0 0 0 0 0 2 0 2 2 0 0 0 0 0 2 0 0 1 0 0 0 0 0 1 0 0 2 1 0 0 2 0 0 0 0 2 0 0 0 2 0 1 0 0 0 0 0 0 0 0 1 0 1 1 2 1 2 1 0 1 0 1 1 0 0 1 0 1 0 2 0 1 0 1 1 0 0 1 0 0 1 1 1 0 0 2 2 2 0 0 1 1 1 0 0 0 0 0 0 0 1 1 0 1 0 0 0 0 0 2 2 0 2 2 0 1 1 0 0 0 0 0 0 0 2 1 0 0 0 0 1 0 0 1 1 0 0 0 2 0 0 0 1 0 0 0 0 0 0 0 0 0 0 1 0 0 0 0 1 2 1 0 0 0 0 1 0 0 1 0 2 1 0 2 1 1 2 2 1 1 1 1 2 0 1 1 2 1 2 1 0 2 0 0 0 1 0 0 2 1 2 0 0 1 0 0 0 0 0 0 1 2 2 1 1 2 1 1 2 1 1 2 0 2 0 0 2 0 0 2 1 0 1 1 0 0 0 1 2 2 2 2 1 0 0 0 0 0 1 0 1 1 0 0 0 0 2 0 0 0 0 1 0 0 0 1 2 1 1 0 1 1 2 1 1 0 1 0 0 1 0 0 1 2 2 0 1 1 0 0 1 1 0 1 1 1 0 0 1 2 0 1 1 1 0 1 1 1 0 1 2 1 1 1 1 0 0 0 2 0 1 0 2 1 2 2 0 0 1 0 1 0 0 0 1 0 0 1 0 1 1 0 2 0 0 0 0 0 2 2 2 2 2 2 2 0 0 1 1 0 0 0 2 0 1 2 1 0 0 0 0 1 0 0 1 2 1 2 1 2 0 0 0 2 2 0 2 0 0 0 0 0 0 2 2 0 0 0 1 1 0 0 0 0 0 2 0 0 0 0 0 2 1 1 1 2 1 0 0 0 2 0 1 1 0 1 1 2 1 2 2 0 1 0 0 0 2 0 0 0 1 0 2 0 0 1 0 2 0 0 1 1 0 0 1 0 1 0 1 0 1 0 0 1 1 0 2 0 0 0 1 1 0 0 0 1 2 0 0 0 1 1 1 1 0 2 0 0 1 1 0 0 0 2 0 1 1 1 1 2 0 1 1 0 0 0 0 0 0 0 0 1 0 0 0 0 1 0 0 0 0 0 1 0 0 1 2 1 0 0 0 0 0 2 0
13 1 0 1 0 1 2 0 0 2 2 0 0 0 0 0 0 0 0 1 1 2 0 2 2 0 0 0 1 2 2 0 0 1 2 1 2 2 0 2 1 0 0 0 1 0 0 1 0 0 0 1 1 0 0 0 0 0 0 1 0 1 1 2 1 0 1 0 1 1 0 0 1 0 1 2 2 2 2 1 1 0 0 2 2 0 0 0 2 2 0 2 0 0 0 0 0 1 1 1 1 0 1 0 2 1 2 1 1 1 0 0 0 0 2 2 2 0 1 0 1 0 1 1 0 0 0 1 1 0 1 0 1 0 0 0 0 0 0 0 1 1 0 0 0 0 0 0 0 1 0 0 0 0 0 0 1 1 0 0 0 1 1 2 2 2 0 0 0 2 1 0 0 2 1 0 1 1 1 1 0 1 1 1 1 0 1 1 0 1 0 2 2 0 2 1 1 2 1 0 0 0 0 1 1 1 1 1 2 0 0 1 1 1 1 0 0 0 0 1 1 1 1 2 0 0 1 0 1 2 0 0 0 0 2 0 0 1 0 1 1 1 1 1 1 0 0 0 0 0 0 1 0 0 0 2 1 2 0 0 0 0 0 0 0 0 0 1 0 1 1 1 2 2 0 0 1 0 1 0 0 0 1 0 0 1 0 2 1 2 1 0 1 2 2 0 1 0 0 2 0 0 2 2 2 0 0 0 1 0 1 1 0 0 2 0 2 0 1 1 1 1 1 1 1 0 0 2 2 0 0 2 1 1 0 0 1 2 0 2 1 1 1 1 0 0 1 0 2 2 2 0 0 0 0 2 0 1 0 0 0 0 2 1 2 0 0 0 1 1 1 1 1 1 0 1 0 1 0 1 1 1 0 1 1 0 0 0 0 1 0 0 0 0 1 0 1 0 1 1 0 1 0 2 2 0 0 0 0 0 0 0 2 2 2 2 0 1 0 0 0 2 1 1 0 2 1 0 0 0 1 0 0 0 0 1 0 0 0 0 1 0 0 0 2 2 0 0 0 0 1 0 0 0 0 0 0 0 1 2 1 2 0 0 1 1 0 2 0 2 2 0 2 0 2 0 2 1 2 1 1 2 0 0 1 0 0 1 1 1 0 1 0 2 1 0 0 1 0 1 1 1 1 1 0 0 2 0 0 0 0 1 0 0 0 0 0 0 0 0 0 2 1 1 0 1 1 0 1 1 1 1 1 1 1 0 1 1 0 1 0 1 0 1 1 1 0 0 1 0 0 0 0 2 1 1 1 0 0 1 1 0 0 0 1 0 1 0 2 1 0 0 0 0 0 0 1 0 0 0 1 1 1 1 0 0 0 1 0 0 0 2 2 1 1 0 1 1 0 0 1 1 1 1 0 2 0 2 0 2 0 0 0 0 1 1 1 0 0 0 1 0 0 0 0 2 2 2 0 0 0 0 0 0 0 2 0 1 0 2 0 0 1 1 2 1 2 0 0 0 0 2 0 0 0 2 1 0 2 0 0 0 1 1 1 0 0 2 0 0 1 0 0 0 1 1 2 1 1 1 2 0 2 0 0 2 1 1 2 0 2 0 0 2 1 0 2 2 0 2 1 0 0 0 1 1 1 1 2 0 0 0 1 1 0 1 0 0 0 0 0 1 1 2 0 1 0 0 0 0 0 0 0 2 0 0 1 0 2 2 0 0 1 0 0 0 0 0 0 1 1 1 0 1 1 1 0 0 1 1 0 0 2 0 1 0 2 0 2 1 1 0 0 1 1 0 0 1 1 2 1 0 0 0 0 2 0 2 1 2 0 1 2 0 0 1 0 1 0 0 0 2 0 0 2 1 1 0 0 2 0 0 0 0 0 2 1 0 2 2 1 2 0 0 2 1 1 0 0 2 1 0 2 1 0 0 0 1 2 0 0 0 0 0 0 0 0 1 0 0 2 1 0 2 0 0 0 0 0 0 1 2 0 0 0 1 0 0 2 0 0 0 0 0 0 2 0 1 2 1 1 1 2 0 0 0 1 2 0 1 1 0 1 2 2 1 2 2 0 0 0 1 0 1 2 2 0 0 0 1 1 1 0 0 1 1 0 0 1 1 0 0 0 1 0 1 1 1 0 0 0 1 0 1 0 1 0 2 2 1 0 0 2 1 0 0 0 0 1 1 0 0 1 0 1 0 1 1 0 0 2 0 1 0 1 1 0 0 1 1 0 1 0 0 0 0 1 0 2 0 0 0 0 1 0 0 0 0 0 1 0 0 1 1 1 0 0 0 0 1 1 1
14 1 0 1 1 0 2 0 0 2 1 1 0 1 0 0 0 0 0 1 1 1 0 2 2 0 0 0 1 1 1 0 1 2 2 0 2 0 0 1 1 1 0 0 1 0 1 0 0 0 0 0 0 0 0 1 0 1 0 1 0 0 0 1 0 0 0 0 1 0 0 1 1 0 1 2 2 1 2 0 1 0 0 0 1 0 0 0 2 2 0 1 1 0 0 0 0 1 1 2 2 1 0 0 1 0 1 1 1 1 1 2 0 2 0 0 2 0 1 0 0 2 1 0 1 1 1 0 2 0 1 0 0 0 1 1 0 0 0 1 2 0 0 0 0 0 2 0 0 1 0 0 0 0 0 0 1 1 0 1 1 1 0 2 2 2 1 0 0 2 2 1 1 1 1 0 2 1 0 1 0 1 1 2 2 1 2 1 0 2 1 2 1 0 1 0 0 2 1 1 0 1 0 1 1 0 2 0 0 0 0 0 2 0 1 2 2 0 1 0 2 1 2 2 0 1 1 1 1 0 0 0 0 0 1 0 1 2 0 0 0 1 2 2 2 0 0 0 0 0 0 1 0 0 1 1 0 2 1 0 0 0 0 1 1 0 1 1 1 1 0 1 2 2 0 0 0 0 1 0 1 1 2 1 0 1 1 2 0 2 1 0 0 2 2 0 0 2 0 2 2 0 0 0 0 0 0 2 0 0 0 1 0 1 2 0 2 0 0 0 0 0 1 2 2 0 1 1 2 0 0 1 0 1 0 0 0 0 0 0 0 0 1 1 1 2 0 0 1 1 1 0 0 2 0 0 1 0 1 0 1 1 1 0 1 1 0 1 2 1 1 1 0 2 0 0 0 1 0 2 0 2 0 2 1 1 1 0 0 0 0 0 1 1 2 1 1 1 0 0 0 0 0 0 0 0 1 0 1 0 0 1 1 1 1 2 0 0 0 0 0 1 1 2 0 0 1 0 1 0 1 0 0 1 1 1 0 1 0 0 2 0 0 0 1 1 1 2 2 0 0 2 0 2 1 0 1 2 1 2 1 2 0 0 1 1 0 0 0 0 1 1 0 2 2 2 1 0 1 0 0 2 0 0 1 0 0 2 1 1 0 2 0 0 0 0 0 2 2 2 0 0 0 2 0 0 1 0 2 0 0 0 1 0 2 0 0 1 0 2 2 2 0 2 0 1 0 1 0 1 1 0 1 0 1 0 0 0 1 2 1 2 0 0 2 0 0 2 2 2 0 0 0 2 1 1 0 0 0 1 0 0 1 0 0 1 0 0 0 0 0 1 1 0 1 0 1 1 0 1 2 0 0 1 1 0 0 0 0 0 1 1 0 0 2 0 0 0 0 0 0 2 1 1 0 2 2 0 0 0 0 0 0 2 0 2 0 0 0 0 2 0 0 0 0 2 2 1 0 0 0 0 0 1 1 0 1 0 1 0 1 1 1 2 2 1 1 1 0 0 1 0 0 1 1 1 2 0 1 0 0 0 1 0 1 1 1 2 0 0 1 0 1 0 0 0 0 0 1 1 0 1 2 0 0 2 1 1 1 1 1 0 0 1 0 0 2 0 0 0 0 0 0 0 2 2 2 2 2 0 0 0 0 2 0 0 0 1 1 0 0 0 1 2 0 2 0 0 0 0 0 0 0 2 1 1 1 1 0 1 0 0 0 0 0 1 0 1 0 0 0 0 1 0 0 2 0 0 2 2 0 0 1 0 1 1 2 0 2 2 1 0 1 1 1 1 2 1 1 0 1 1 1 1 1 2 1 1 0 2 1 2 2 1 1 0 0 1 0 0 1 2 0 0 1 1 1 0 2 2 0 0 2 2 1 1 2 2 1 1 1 1 0 1 0 2 0 0 0 2 0 0 1 2 1 1 0 0 1 1 0 0 1 0 1 0 0 0 0 0 2 2 0 2 0 0 0 0 0 0 1 1 0 0 0 0 0 0 1 0 0 0 1 0 0 0 0 0 1 0 1 1 2 2 0 2 0 1 1 1 1 0 0 0 2 2 2 2 1 0 0 2 1 1 1 1 1 2 1 0 1 1 0 0 0 1 0 1 2 1 0 1 1 1 0 0 1 1 1 1 0 2 0 1 0 1 0 0 0 1 0 0 2 0 0 0 1 1 1 0 2 0 1 0 1 0 1 2 2 0 2 0 1 0 2 1 1 0 1 1 0 0 0 0 0 1 1 0 1 0 0 0 0 0 0 0 0 1 1 2 1 0 1 2 1 0 1 1 1 0 0 1
15 0 0 2 0 2 2 2 2 1 1 1 1 2 0 0 1 0 1 2 0 1 0 2 2 0 0 0 1 2 2 1 0 1 1 1 1 2 0 1 1 1 0 0 0 0 0 0 0 0 0 1 1 0 0 0 0 0 0 1 0 1 0 2 0 0 0 0 1 1 0 0 1 0 1 2 2 1 1 1 1 0 0 1 2 0 0 0 2 2 0 1 0 0 0 0 1 0 0 0 2 0 0 0 2 0 2 0 2 1 0 1 1 2 1 1 2 0 2 0 0 1 2 0 2 2 2 1 2 1 2 0 0 0 1 1 0 0 0 1 0 2 0 0 0 0 1 0 0 1 0 0 1 0 1 0 0 0 0 0 1 1 0 2 1 2 0 0 0 1 1 0 0 2 1 0 2 1 1 1 0 2 0 2 1 1 2 0 0 2 0 2 1 0 1 0 0 0 0 0 0 0 1 1 1 1 2 1 2 1 0 0 1 0 1 0 0 0 1 0 2 1 1 1 1 0 1 1 0 1 0 0 0 1 0 0 1 1 0 1 1 1 1 1 1 0 0 0 0 0 0 0 1 0 0 0 0 1 0 0 0 0 1 0 0 0 0 0 0 0 0 2 2 2 1 0 0 1 2 0 1 1 1 0 1 0 0 2 2 2 2 2 1 2 2 1 1 0 0 2 1 0 1 1 0 1 0 2 1 1 0 1 0 1 1 0 2 0 0 0 1 1 0 2 2 0 1 1 1 0 0 0 1 1 0 0 0 1 0 0 0 0 1 2 1 1 1 0 1 0 0 0 1 2 1 0 1 1 0 1 1 1 0 0 0 0 0 1 1 0 0 0 0 2 0 0 0 1 0 2 2 1 0 1 1 0 1 0 0 0 0 0 1 0 2 1 1 0 1 1 0 1 0 2 2 0 0 0 0 0 0 0 0 0 0 1 1 0 0 0 0 0 0 1 0 1 1 0 1 0 1 0 1 1 1 1 0 1 0 0 1 0 0 0 1 1 1 1 1 0 0 0 0 1 2 0 2 2 1 2 1 1 0 0 1 0 0 0 0 0 0 0 2 0 1 0 1 0 2 0 1 1 0 0 2 1 0 1 1 0 1 2 1 2 2 0 0 2 1 1 1 1 1 1 0 0 1 1 0 0 0 0 0 1 0 1 0 0 0 1 1 2 0 1 1 0 1 0 0 2 0 2 0 0 0 0 1 0 0 1 0 0 0 1 1 1 0 0 1 1 0 1 0 1 2 1 1 0 1 0 1 1 2 0 0 2 0 2 0 0 0 0 0 0 0 0 1 2 0 2 2 1 1 1 1 1 1 1 1 1 0 0 0 0 0 1 0 1 0 0 1 0 1 1 0 1 2 2 0 2 0 0 1 2 1 1 0 0 0 0 2 0 0 1 0 0 2 1 0 0 0 0 0 0 0 0 0 1 0 0 1 1 0 2 1 2 2 0 0 1 1 1 0 1 0 1 1 0 2 0 0 0 1 1 1 0 0 2 0 0 1 0 1 1 1 0 0 1 2 2 1 0 2 2 0 2 1 0 1 1 1 0 0 0 0 0 0 2 0 1 0 1 0 0 0 1 2 2 2 0 0 0 0 2 0 0 1 0 0 0 0 0 1 2 0 1 0 0 1 0 1 1 1 2 1 1 1 0 1 1 0 0 0 0 0 1 0 0 0 1 0 0 0 0 0 1 0 0 0 0 0 0 2 1 0 0 2 1 0 2 1 0 0 1 1 0 0 0 1 1 1 1 0 0 0 2 0 0 0 1 1 1 1 0 0 0 1 1 0 1 0 2 0 0 0 0 1 0 0 1 1 1 1 1 1 1 0 1 1 1 1 2 0 1 1 1 0 0 0 2 0 0 2 1 0 0 0 1 2 1 1 2 0 0 0 0 0 1 0 0 2 2 0 2 0 0 0 0 1 2 0 1 0 0 0 0 1 0 1 0 1 0 1 0 0 0 0 1 2 2 2 2 2 0 0 0 1 1 0 2 2 0 0 0 0 0 0 2 1 0 0 1 0 0 2 2 0 2 0 2 0 1 0 1 1 2 0 0 1 1 0 0 0 1 0 1 1 0 2 2 0 2 1 2 1 0 1 0 0 1 0 0 2 1 0 0 2 0 1 2 0 0 0 0 1 0 2 2 1 1 0 1 1 0 1 0 0 0 0 0 2 0 0 0 0 2 2 0 2 0 0 0 0 0 0 0 0 0 0 2 0 2 0 1 0 0 0 0 0 0 0 0
16 1 0 2 0 1 2 2 2 2 1 1 0 0 0 0 0 0 0 1 1 1 1 2 2 0 0 0 1 2 2 0 1 1 1 0 2 2 0 1 2 2 0 1 1 1 0 0 0 1 1 1 0 1 1 1 0 1 0 0 0 1 0 1 0 1 0 0 2 1 1 1 1 0 0 1 1 1 1 0 2 0 2 0 0 0 0 1 2 2 1 1 1 0 1 1 0 0 0 1 2 1 0 0 2 2 2 2 0 0 0 0 1 2 1 0 1 1 0 0 2 0 2 1 0 0 0 2 2 2 1 1 0 0 1 0 0 0 0 1 2 1 0 0 0 0 0 0 0 1 0 0 1 1 1 1 0 0 0 0 1 0 1 2 1 2 0 0 1 1 1 0 2 0 0 0 2 0 0 0 0 1 1 2 1 0 2 1 0 0 0 1 1 1 1 0 1 2 0 2 0 2 0 2 2 2 2 2 1 0 0 1 1 0 1 1 0 1 1 0 2 1 2 2 0 2 2 0 0 1 0 0 0 1 1 0 1 0 1 1 1 0 2 2 2 0 0 0 0 0 0 1 0 0 0 1 0 1 1 0 0 0 0 2 1 0 0 0 1 0 0 2 2 2 1 1 0 0 2 0 1 0 1 0 1 0 0 0 2 2 2 2 2 2 2 0 0 0 0 1 0 0 0 0 0 0 0 2 2 0 0 0 0 1 1 0 2 1 1 1 0 0 1 0 1 0 1 1 1 1 0 2 0 0 0 0 0 0 0 1 0 1 2 0 1 1 0 0 1 0 0 0 0 0 0 2 0 0 0 0 0 1 0 0 0 0 1 2 2 0 0 0 0 1 0 0 0 1 0 1 0 0 0 2 2 1 1 0 0 0 0 0 1 0 2 2 2 1 1 0 0 2 0 0 1 1 1 1 0 0 0 1 0 0 0 1 0 0 0 1 1 1 0 1 0 1 1 0 1 0 1 0 0 0 0 1 0 2 0 2 0 0 0 0 1 1 1 1 1 0 0 1 0 1 1 0 1 0 1 1 2 2 1 1 0 1 0 0 0 0 0 0 2 0 1 1 0 1 2 0 1 1 0 0 2 0 0 0 0 2 0 0 1 1 0 0 0 1 1 2 1 1 2 0 0 0 2 1 1 0 0 0 2 2 0 2 0 0 0 2 2 2 1 2 1 1 0 1 0 1 1 0 1 1 1 0 1 0 0 2 0 0 0 0 1 0 0 0 0 0 0 0 0 2 1 2 1 1 0 1 0 0 0 0 0 0 1 1 1 0 1 2 2 0 2 0 2 1 0 1 2 0 0 1 2 2 2 1 1 1 0 2 1 2 0 0 0 0 0 0 0 2 1 1 0 2 1 0 0 2 2 0 0 1 0 0 0 0 2 1 0 1 0 0 0 1 1 1 0 0 0 0 0 0 0 0 1 2 1 0 2 1 0 1 2 2 2 1 0 1 0 2 1 2 1 2 2 1 1 0 0 0 0 0 1 1 0 2 0 0 1 0 0 0 0 1 1 1 1 1 1 1 1 0 0 1 0 1 0 0 2 0 0 1 1 0 2 1 0 0 0 0 0 1 2 2 1 2 2 0 1 1 0 1 0 0 0 1 1 0 0 0 0 2 0 1 0 0 0 0 0 0 0 2 1 0 2 0 2 2 0 0 0 0 0 1 0 1 0 1 2 2 0 0 0 2 0 0 1 1 0 0 2 0 0 2 2 0 2 2 1 1 0 1 0 0 2 0 0 0 2 2 2 2 1 2 1 1 0 1 0 1 2 1 1 0 0 1 0 0 0 2 2 0 1 1 1 0 1 1 0 0 0 0 0 2 1 1 2 2 1 1 0 1 2 1 1 0 0 2 0 1 2 1 0 1 0 0 0 0 0 0 1 1 1 0 1 1 0 0 2 1 0 2 0 1 2 0 0 0 0 1 0 0 0 0 1 0 2 0 0 0 0 1 0 1 0 1 1 1 2 2 1 0 0 1 0 2 0 2 2 0 0 0 2 2 2 1 2 1 1 0 0 2 1 1 1 0 1 0 1 0 0 1 1 1 0 1 2 1 0 1 1 2 1 1 0 2 0 0 1 2 1 2 1 1 0 2 2 0 0 0 2 1 0 1 1 0 1 0 1 0 1 0 2 0 2 2 1 0 2 0 0 0 0 0 1 0 2 1 0 0 0 2 2 1 1 0 1 0 0 0 0 0 0 0 0 0 0 2 0 0 1 2 1 0 1 0 0 0 0 0
17 1 0 0 1 0 1 0 1 1 0 1 1 1 0 0 0 0 1 1 1 1 0 2 2 0 0 0 1 2 2 0 1 2 2 0 2 0 1 0 1 1 0 0 2 0 0 0 1 0 0 0 1 0 0 1 0 0 0 1 0 0 0 2 0 1 0 0 0 0 0 0 1 0 0 1 1 1 2 1 0 0 0 0 2 0 0 0 2 2 0 1 0 0 0 0 1 2 0 0 2 0 0 0 2 1 2 2 1 1 0 1 1 2 2 2 2 0 0 0 2 0 1 0 1 1 1 1 2 1 0 1 0 0 0 0 0 0 0 1 0 2 0 0 0 0 0 0 0 0 0 0 0 0 0 1 1 1 0 0 0 2 1 2 0 1 0 0 2 0 0 2 0 2 1 0 2 1 1 1 0 1 0 2 1 1 2 0 0 2 0 2 2 2 2 0 0 0 0 0 0 0 0 2 2 0 2 0 1 0 0 1 1 2 1 1 1 1 1 0 2 1 2 2 0 1 1 1 2 1 1 1 1 1 2 1 0 1 0 1 1 0 2 2 2 0 0 0 0 0 0 0 0 0 0 1 0 2 2 2 2 2 0 1 1 0 0 0 2 2 0 1 1 2 0 0 0 1 2 0 0 1 2 1 1 1 2 0 0 2 0 0 2 2 2 0 0 0 0 0 0 0 1 1 0 0 0 1 2 0 2 1 0 1 0 0 1 0 1 1 1 1 2 2 1 0 0 1 1 0 0 2 0 1 0 0 0 2 0 0 0 1 1 2 0 0 2 0 0 2 2 0 1 2 0 0 1 1 0 1 1 2 2 1 2 0 2 2 2 0 0 0 1 2 1 1 0 1 0 2 1 1 0 1 2 2 2 1 1 1 0 0 0 0 1 0 1 1 0 0 0 0 0 1 1 0 1 1 1 0 0 1 0 0 0 2 2 0 0 0 0 0 0 0 0 1 0 2 2 2 2 0 0 0 0 1 0 2 0 1 1 0 0 0 2 2 2 1 1 0 0 1 0 0 0 0 0 1 2 2 1 2 0 0 1 1 0 0 0 0 0 0 2 0 2 1 1 0 1 1 1 1 0 0 1 0 0 0 0 1 0 0 0 1 1 0 0 0 1 2 1 1 1 1 0 0 1 0 1 0 0 0 1 0 0 1 0 0 0 2 2 2 0 0 0 0 2 0 0 2 0 1 2 2 2 0 1 0 0 2 1 1 0 1 1 0 0 2 2 2 1 0 0 2 2 0 0 0 0 0 1 0 0 0 0 0 0 0 1 1 0 1 0 0 0 0 1 1 0 1 2 0 1 2 1 0 0 1 0 0 0 1 2 1 0 1 0 2 0 2 0 2 1 1 0 2 0 0 0 0 0 0 0 0 0 0 0 0 0 0 0 0 1 2 0 0 1 1 0 0 0 0 0 0 0 1 0 1 0 0 0 0 0 2 2 1 1 1 0 1 1 2 1 1 0 1 1 0 2 1 0 1 1 1 0 0 0 0 1 1 1 1 0 1 1 0 1 0 1 1 0 0 2 0 1 2 1 0 2 0 0 1 0 0 0 1 1 2 0 0 0 1 0 0 1 2 2 0 0 1 0 0 0 2 0 0 0 1 1 0 0 0 0 2 0 1 0 0 1 0 0 0 0 2 0 0 1 0 0 0 0 0 0 0 0 0 0 0 0 1 1 1 0 0 0 1 0 0 2 0 0 1 2 1 1 0 2 1 1 2 1 0 0 1 1 1 0 1 1 1 1 1 1 1 1 2 1 2 1 2 0 1 2 1 1 1 0 0 0 1 0 2 0 0 0 0 2 1 1 2 0 0 0 0 0 2 1 2 2 2 2 2 0 0 1 1 0 0 0 2 1 0 1 1 0 0 0 0 1 0 0 0 0 0 0 0 0 0 1 0 1 1 0 2 0 1 1 0 1 1 0 1 0 0 0 1 1 0 0 0 2 1 0 0 0 0 0 0 2 1 2 1 2 0 0 0 0 1 1 1 1 0 1 0 2 1 1 2 0 0 0 2 1 1 2 2 1 2 0 2 0 0 0 0 1 1 0 2 1 1 0 1 1 2 2 1 1 0 1 1 0 0 0 2 0 0 0 1 1 0 0 0 2 1 0 0 1 1 1 0 1 0 0 0 2 0 2 1 0 0 1 0 1 0 1 1 0 0 1 1 0 0 0 0 0 0 0 0 0 0 0 0 0 2 0 0 0 1 0 1 0 1 0 2 0 0 0 0 0 0 0 0
18 0 0 1 1 0 1 1 1 1 1 1 1 1 0 0 0 0 0 2 0 2 0 2 2 1 1 0 2 0 0 2 0 1 1 1 1 1 0 1 1 1 0 0 2 0 2 1 0 1 1 2 0 0 0 2 0 1 0 0 0 2 0 1 1 0 1 0 2 0 0 1 2 0 1 1 1 0 1 0 1 0 0 1 2 0 0 1 1 1 0 0 2 1 0 0 0 2 0 0 2 0 0 0 1 1 1 0 2 0 0 2 0 1 0 0 1 0 0 0 2 0 2 1 1 1 1 0 1 0 1 0 0 0 0 0 0 0 0 1 0 2 0 0 0 0 0 0 0 0 0 0 1 2 1 0 0 0 0 0 1 0 0 2 0 1 0 1 0 1 1 0 1 1 0 0 2 0 0 0 0 2 0 2 0 0 2 0 0 1 0 1 2 1 2 0 0 2 0 1 0 1 0 0 0 2 2 0 0 0 1 0 1 0 0 0 1 0 1 1 1 1 1 1 1 1 2 0 0 0 0 0 1 1 2 1 0 1 0 2 2 0 2 2 2 0 0 0 1 1 1 0 0 0 0 1 0 2 0 0 0 0 0 1 0 0 1 0 2 2 1 1 2 2 1 1 0 1 1 0 0 1 1 1 0 0 0 2 0 2 0 1 0 2 2 0 0 0 0 1 0 0 0 0 0 0 0 1 1 0 1 2 0 1 1 0 1 0 0 0 0 0 2 2 2 0 0 0 0 1 0 1 0 0 0 0 0 0 0 0 0 0 1 1 0 0 0 0 1 0 0 0 0 2 0 0 1 1 0 0 0 0 1 1 1 1 0 1 2 1 1 1 0 2 0 0 0 1 1 2 0 1 0 0 2 0 1 1 1 0 0 1 1 0 2 0 0 0 1 1 0 1 0 1 2 1 0 2 0 0 0 1 1 1 1 1 0 0 0 0 0 0 0 2 1 1 2 0 0 0 0 0 0 1 1 1 0 1 0 1 2 0 0 0 1 1 1 2 1 0 0 1 0 2 0 0 1 1 0 1 1 1 1 1 0 1 0 1 0 0 1 1 2 0 1 0 1 1 2 1 0 2 0 1 1 1 0 1 0 1 1 2 0 1 0 0 0 0 0 2 2 1 1 1 0 0 2 0 1 0 0 0 2 1 0 2 0 1 0 1 1 2 0 1 0 1 1 0 1 1 0 1 1 0 0 0 1 1 0 2 1 1 0 1 2 2 2 0 0 2 0 0 1 2 2 0 1 1 0 1 0 0 0 2 2 0 0 1 0 1 0 0 2 0 2 0 2 2 0 2 2 0 0 0 1 1 1 0 0 0 0 0 1 0 0 0 0 0 0 0 0 2 0 1 0 2 0 0 0 1 0 0 0 0 0 1 1 0 0 0 1 0 2 2 0 0 0 2 0 0 1 0 0 0 0 1 0 1 0 1 1 2 0 0 2 0 2 1 0 1 1 1 0 1 0 2 1 0 2 1 1 0 1 0 1 1 0 2 0 0 1 0 1 0 0 1 2 1 1 1 2 0 1 1 1 1 0 1 2 1 0 0 0 2 0 0 1 1 0 1 1 0 0 0 1 2 2 1 1 1 0 0 0 2 0 0 0 0 0 0 0 0 1 1 0 2 0 1 0 0 0 0 1 2 1 1 2 0 2 2 0 0 0 0 0 0 0 0 0 0 0 0 0 0 0 0 0 0 1 0 0 0 1 0 1 0 1 0 2 1 0 0 0 0 0 1 1 1 1 1 1 1 0 0 0 1 0 2 2 2 0 0 2 1 2 0 1 1 0 0 0 1 0 0 1 0 1 1 0 2 0 0 1 1 1 2 2 1 2 2 2 2 0 1 1 2 1 0 1 2 0 0 2 1 0 0 0 0 1 0 0 0 0 0 0 0 0 0 0 0 1 1 0 2 0 0 0 0 0 0 1 2 0 0 0 1 0 0 1 0 0 0 0 1 0 0 0 0 0 0 1 1 1 0 0 1 1 1 1 2 2 0 0 1 1 1 1 2 0 1 0 2 0 2 2 2 0 0 0 1 0 2 1 0 1 1 0 1 2 1 1 0 1 1 0 0 0 1 1 1 0 1 0 1 0 1 0 1 1 0 0 0 0 2 1 0 1 1 0 1 0 0 1 0 1 0 1 0 0 0 2 0 1 0 1 1 1 1 0 0 1 0 0 0 0 1 1 1 1 0 0 1 0 1 1 1 1 0 0 1 0 1 0 2 0 0 0 1 1 1 1 1
19 0 0 2 1 0 1 0 1 2 1 0 0 0 0 0 0 0 0 0 2 2 0 2 2 0 0 0 2 2 2 1 0 2 2 0 2 1 0 0 1 1 0 0 2 0 1 0 0 0 0 0 0 0 1 1 0 0 0 0 1 0 0 2 0 1 0 0 1 0 0 1 2 0 2 2 2 1 1 1 1 0 0 1 1 0 0 1 2 2 0 0 1 1 1 1 0 0 0 0 2 0 1 0 2 1 2 0 2 0 0 2 0 1 0 0 1 1 0 0 2 0 2 0 2 2 2 1 1 1 0 0 1 0 0 0 0 0 0 2 1 2 0 0 0 0 1 1 1 1 0 0 1 1 0 0 1 0 1 1 2 1 0 2 1 2 1 0 0 2 2 0 2 0 0 0 1 1 1 1 0 1 0 1 1 1 1 2 1 1 1 2 2 1 2 0 0 2 0 0 0 0 0 2 1 1 2 1 1 0 1 1 0 0 2 2 1 0 1 1 1 0 2 2 0 0 0 0 0 2 0 0 0 0 1 0 1 1 0 0 0 0 2 0 0 0 0 0 1 0 0 0 0 1 0 2 0 0 0 0 0 0 0 1 1 0 1 0 1 1 0 1 1 1 0 0 1 1 1 0 0 2 2 1 0 1 0 0 2 2 2 2 0 2 2 1 0 2 0 1 1 1 1 1 0 0 0 1 0 0 0 1 0 1 1 0 2 0 0 0 0 0 2 2 1 0 0 0 1 0 0 0 0 1 0 1 0 1 1 2 1 1 1 2 0 0 2 0 1 1 1 1 0 2 0 0 1 1 0 1 1 1 0 0 0 2 0 2 2 0 0 0 0 2 0 0 0 2 1 1 0 0 0 1 1 0 0 0 0 1 0 0 2 0 2 2 2 0 0 0 0 1 0 1 1 0 0 0 0 0 0 1 0 0 0 1 1 1 0 1 0 1 0 1 0 0 0 0 0 0 0 0 0 0 0 1 0 0 0 0 1 0 0 0 1 1 2 1 1 0 0 1 0 0 0 0 0 0 0 0 2 1 0 0 2 0 0 2 0 1 1 0 2 0 1 1 0 0 2 0 0 2 0 1 1 1 0 0 0 1 1 1 0 1 1 2 2 2 2 1 0 0 2 0 0 0 2 0 0 0 0 0 1 1 0 1 0 2 0 2 2 2 0 1 0 1 1 0 0 1 0 0 2 2 2 0 1 0 0 1 1 1 0 0 1 0 0 1 1 1 0 0 2 0 2 0 0 0 0 0 0 0 1 1 1 0 0 0 0 0 0 1 0 0 0 0 1 1 0 1 2 1 0 0 0 1 1 0 0 0 0 0 0 0 1 1 0 0 0 0 0 1 2 0 0 1 2 1 1 1 0 0 1 1 1 2 0 0 0 0 0 0 0 0 0 1 1 1 0 0 1 0 1 0 0 1 0 0 0 0 0 1 0 1 1 1 2 1 0 1 0 2 0 0 0 2 2 1 1 0 0 0 1 0 0 1 1 2 0 0 0 0 0 0 0 1 1 0 1 1 0 2 2 0 0 2 2 1 1 1 1 0 0 1 1 0 2 2 0 1 1 0 0 0 1 2 2 2 2 1 0 0 0 2 0 0 0 1 1 0 0 0 0 2 0 1 0 0 1 0 0 0 0 2 0 0 0 1 1 2 0 0 0 0 0 1 0 0 0 0 0 0 0 0 0 1 1 0 1 0 0 0 1 0 1 1 2 1 1 2 0 1 0 0 0 0 0 1 1 1 1 2 2 1 1 1 1 2 2 2 0 0 2 1 1 0 0 1 1 0 0 1 0 0 1 0 1 0 0 2 1 1 1 1 1 2 2 2 2 2 1 2 0 0 1 1 0 0 0 2 1 0 2 0 0 1 0 0 1 0 0 0 0 1 1 0 1 0 0 0 1 0 0 1 1 0 1 1 0 1 0 0 1 0 0 1 0 0 1 0 0 0 2 0 0 1 0 1 2 2 2 2 2 1 0 1 1 2 0 1 1 0 2 2 2 1 2 1 0 1 0 0 0 0 2 2 1 1 0 2 0 1 0 0 0 2 0 0 1 1 0 0 0 0 0 2 0 1 0 0 0 2 1 2 1 1 0 1 1 0 0 1 1 1 1 1 1 0 1 0 1 0 1 0 1 0 1 1 0 1 1 0 2 0 1 1 1 0 2 0 0 0 0 1 1 1 1 0 2 0 0 0 1 0 0 0 0 0 0 1 0 1 0 2 1 0 0 0 1 1 1 0
20 1 0 1 0 0 1 0 1 2 1 0 0 2 0 0 0 0 1 1 1 1 0 2 2 0 0 0 2 1 2 2 0 2 1 1 1 1 1 0 0 0 0 0 0 0 0 0 2 0 0 2 0 0 1 0 0 2 0 0 1 1 0 1 1 0 1 0 2 1 1 1 2 0 2 2 2 2 2 1 1 0 0 1 1 0 0 1 1 1 1 0 0 0 0 0 1 0 0 0 1 0 1 0 2 1 2 1 1 0 1 2 0 1 0 0 1 0 0 0 2 0 2 0 2 2 2 0 2 0 0 0 0 0 0 0 0 1 0 2 1 1 0 0 0 1 0 0 0 1 0 0 0 0 0 0 0 1 0 0 0 0 1 1 0 0 0 2 0 0 0 1 2 0 0 0 2 1 0 0 0 1 0 2 1 1 2 2 0 0 0 2 1 1 1 0 1 2 0 0 0 0 0 2 1 1 2 1 0 0 0 0 0 0 1 0 0 0 1 1 1 0 2 2 0 1 1 0 0 2 0 0 0 0 2 0 0 2 0 0 0 0 2 2 2 0 0 0 0 0 0 0 0 0 1 2 0 0 0 0 0 0 0 2 2 0 1 0 1 1 1 2 1 2 0 0 0 1 2 0 0 1 0 0 0 1 0 1 1 2 1 1 1 2 2 0 1 0 0 1 1 0 0 0 0 0 1 2 1 0 1 0 0 1 2 0 2 0 0 0 2 2 0 2 2 0 1 1 1 0 0 2 0 2 0 0 0 1 1 1 1 1 1 1 0 0 1 0 1 2 1 0 0 0 0 2 0 1 0 2 1 1 0 0 0 1 0 2 2 0 0 0 0 2 0 1 0 2 1 1 0 1 0 1 0 0 0 0 0 1 0 0 1 0 2 2 2 0 1 1 0 1 0 0 0 0 0 1 0 0 0 0 1 1 1 2 1 1 0 0 0 1 0 2 0 1 1 0 1 0 1 0 1 1 1 0 0 0 0 0 1 0 0 1 0 2 1 2 2 0 0 2 0 1 1 0 1 0 0 0 2 0 0 0 0 2 0 1 0 0 1 1 2 0 1 1 0 0 1 0 1 2 0 0 1 1 0 1 1 0 0 2 1 2 0 0 0 1 0 1 1 1 1 1 0 0 1 0 2 0 1 0 0 0 0 1 1 0 0 1 1 2 2 2 2 0 0 1 0 1 1 0 2 0 1 0 2 1 0 1 1 1 0 1 2 1 0 0 0 0 0 0 0 1 1 2 1 0 0 1 1 0 0 0 0 0 0 1 2 1 1 1 1 0 1 0 0 1 0 1 1 0 0 1 1 0 0 0 0 0 0 0 1 1 1 0 1 0 0 0 0 2 1 0 0 2 2 1 0 1 0 0 0 0 0 0 0 0 0 0 0 0 0 0 0 0 2 0 0 0 0 0 0 0 0 0 2 0 0 1 1 1 0 0 1 1 2 1 0 1 1 1 1 2 1 2 2 0 2 1 0 0 1 0 2 0 0 2 0 0 2 0 0 0 1 0 0 0 1 1 0 1 2 0 0 2 0 1 2 0 2 0 0 1 0 0 2 2 0 1 1 0 0 0 2 2 2 1 1 1 1 1 0 1 0 1 0 2 2 0 0 0 0 2 0 1 0 0 0 0 0 0 0 2 0 0 2 1 1 2 1 1 0 2 0 0 0 1 0 0 1 1 1 0 0 1 0 1 1 0 1 1 0 0 0 1 1 0 2 2 0 0 0 1 0 0 1 2 2 2 0 1 0 0 0 0 0 1 0 2 1 2 2 1 2 0 1 0 0 1 0 2 0 0 1 0 1 1 0 2 0 0 0 0 0 2 0 2 2 2 1 2 0 0 1 1 0 0 0 2 0 0 2 0 0 1 0 0 1 0 1 1 0 0 0 0 0 0 0 0 2 2 0 1 0 0 1 1 0 1 0 0 0 0 0 1 1 0 0 0 0 0 1 1 0 1 0 1 2 1 1 1 0 0 0 1 0 1 1 0 0 0 1 1 2 2 2 2 0 0 0 1 1 2 0 0 1 1 0 0 0 0 0 0 1 1 0 1 1 0 1 0 1 1 1 1 0 1 0 0 0 2 0 1 0 0 0 1 2 0 0 1 1 2 0 1 1 1 1 0 1 0 1 0 1 1 2 1 1 1 1 0 1 1 2 0 1 0 1 1 0 1 0 0 0 1 1 0 2 0 0 0 0 1 0 0 0 1 0 2 0 0 0 1 0 0 1 0 0 1 0 1
21 0 0 2 1 1 2 2 2 1 1 0 0 0 0 0 0 0 2 1 1 2 0 2 2 0 0 0 2 2 2 2 0 2 2 0 2 1 0 0 2 2 1 1 1 1 0 0 0 0 0 0 1 0 0 1 0 1 0 0 0 2 0 1 0 0 0 0 1 0 0 0 2 0 2 2 2 1 2 0 1 0 0 2 2 0 0 1 1 2 1 1 0 0 0 0 0 1 1 1 2 0 1 0 2 1 2 2 0 0 0 0 0 0 0 1 0 0 0 0 2 0 1 1 0 0 0 1 2 1 1 0 0 0 1 0 1 1 0 2 1 1 0 0 0 0 1 0 0 1 0 0 0 0 0 0 0 1 0 0 1 1 0 2 2 2 1 0 0 2 2 0 1 1 0 0 0 1 1 1 0 1 0 2 2 2 2 1 0 0 0 1 2 0 1 1 1 2 0 0 0 0 0 1 1 1 2 1 0 0 1 2 2 0 2 0 0 0 1 1 1 0 1 2 0 1 1 0 0 1 0 0 1 1 1 0 0 2 0 0 0 1 2 1 2 1 1 0 0 0 0 0 0 0 0 2 1 2 0 0 0 0 0 1 2 0 0 2 2 0 0 1 1 2 0 1 0 0 1 0 0 2 1 1 0 1 0 1 1 2 1 0 2 2 2 0 0 1 0 1 0 0 1 1 0 0 0 0 1 0 1 0 0 0 1 0 2 0 0 0 1 1 2 0 2 0 1 1 0 1 0 2 0 0 0 0 0 1 0 0 0 0 2 2 0 0 1 0 0 1 1 0 0 1 0 1 0 1 0 2 2 2 1 0 1 0 1 0 1 1 1 1 1 2 0 1 0 2 0 0 0 0 0 1 2 1 1 0 0 0 0 0 0 0 2 0 0 0 0 1 0 0 0 1 1 0 0 1 0 0 0 0 0 0 0 2 1 0 0 0 0 1 0 1 0 1 1 2 2 1 1 2 2 2 2 2 0 1 0 0 2 0 2 2 0 2 2 0 2 0 0 0 0 2 1 0 1 1 1 2 0 2 0 0 1 1 0 0 0 0 0 0 2 1 0 0 0 0 2 0 0 2 1 0 2 0 0 0 0 0 1 0 0 0 0 0 0 1 1 2 1 1 1 1 0 1 2 0 1 0 1 1 1 0 1 0 0 1 0 1 1 2 0 2 0 1 0 1 1 1 1 0 1 1 1 1 1 0 1 1 0 1 0 0 2 0 0 0 0 0 1 0 0 2 1 1 0 1 0 1 1 0 0 2 2 0 0 0 2 2 0 0 0 0 0 0 0 1 0 1 2 0 1 0 0 0 0 1 1 0 0 0 2 0 1 0 0 0 0 0 0 2 0 1 0 2 1 1 1 1 0 0 1 1 1 1 0 0 0 0 2 0 0 0 0 0 1 1 0 0 1 0 0 0 0 1 0 0 0 0 1 1 0 0 1 1 2 0 0 0 2 1 1 2 2 2 1 1 2 0 0 0 0 1 0 0 0 1 1 1 0 1 0 1 1 0 0 0 0 0 1 0 1 0 0 1 1 0 2 0 2 0 0 2 2 0 2 2 0 2 1 0 0 0 0 0 1 1 1 0 0 1 0 1 1 1 0 2 2 1 0 0 0 2 0 0 0 0 1 0 0 0 0 2 0 0 0 0 0 0 0 0 0 1 0 0 1 0 0 0 0 0 0 0 0 2 1 0 2 1 0 1 0 0 0 0 0 1 1 2 0 0 1 2 1 0 0 0 1 0 2 2 0 0 0 2 0 1 0 2 1 2 2 0 1 1 0 1 0 1 0 2 0 0 1 0 1 0 0 1 0 0 1 1 1 2 2 2 1 1 1 0 0 0 2 0 0 0 0 2 0 1 2 0 0 1 0 1 1 0 0 0 2 1 2 1 2 1 0 0 1 1 0 1 0 0 1 0 0 0 0 1 0 0 0 0 1 0 2 1 1 0 1 1 0 1 0 0 2 2 2 2 1 1 0 2 0 0 0 2 2 0 1 0 1 1 1 1 0 1 0 1 0 0 1 2 0 0 0 2 0 1 1 0 2 0 0 1 1 2 0 1 1 1 2 1 1 2 0 0 0 1 0 2 0 0 0 1 2 0 0 0 1 2 0 1 2 1 0 1 0 0 1 0 1 0 1 2 1 1 1 0 2 1 2 1 1 1 2 0 1 0 0 0 0 0 2 0 1 0 0 0 0 0 0 0 0 0 0 0 0 0 0 1 0 0 0 0 0 0 0 0
22 1 0 1 1 0 1 0 0 1 1 1 0 2 0 0 1 0 0 1 1 2 0 2 2 0 0 1 1 1 1 1 1 1 1 1 1 2 0 1 1 1 0 0 1 0 0 0 0 1 1 1 0 0 1 0 0 0 0 1 0 1 0 1 0 0 0 1 1 0 0 2 1 0 1 2 2 0 1 0 1 0 1 0 0 0 0 1 1 2 1 1 0 0 0 0 2 2 2 2 1 0 1 0 2 0 2 1 1 0 0 1 1 1 2 2 2 0 2 0 0 0 2 0 2 2 2 0 1 0 0 0 0 0 1 1 1 1 0 0 1 1 0 0 0 1 0 0 0 0 0 0 1 0 0 0 0 1 0 0 0 1 0 2 1 2 1 2 0 0 0 1 1 2 0 2 1 0 0 0 0 0 1 1 1 0 1 2 1 1 1 2 1 0 1 0 0 1 1 0 0 0 1 0 0 2 1 0 0 0 0 1 0 0 2 1 1 1 2 1 1 2 2 1 1 1 1 0 0 1 0 0 0 0 2 0 0 1 1 1 1 0 2 1 2 1 1 0 0 0 0 1 0 0 0 0 0 0 0 0 0 0 0 0 1 0 0 1 1 1 0 1 1 1 0 0 0 1 1 0 0 2 2 2 0 2 2 0 2 2 1 1 0 2 1 1 0 0 0 1 0 0 0 0 0 0 1 2 1 0 1 0 0 1 2 0 2 0 0 0 2 2 2 1 2 0 0 0 0 0 0 1 2 2 0 1 0 2 0 1 1 1 0 1 0 0 2 0 1 0 0 0 1 1 1 1 1 1 0 2 2 2 1 1 1 1 1 0 1 1 1 1 0 2 0 1 0 1 1 2 1 0 0 0 0 0 0 0 0 1 0 0 2 0 1 1 2 1 0 0 0 0 0 1 1 0 1 0 0 0 0 2 1 1 1 2 1 0 0 0 0 0 0 1 0 0 0 1 2 1 2 0 0 0 0 2 0 0 0 0 2 0 0 0 1 1 1 1 1 0 0 1 0 2 2 2 2 2 1 2 0 2 0 0 0 2 0 1 0 0 1 0 1 2 1 0 1 0 1 0 0 2 0 0 1 0 0 1 1 0 1 1 1 2 0 1 1 1 1 2 2 1 1 1 0 0 1 1 1 0 0 0 0 0 1 1 0 0 0 0 0 2 0 2 0 0 0 1 0 1 1 1 1 0 1 0 0 1 0 0 2 2 0 1 2 1 0 1 2 2 0 0 0 1 2 0 0 0 1 1 0 1 1 1 1 1 0 1 1 0 0 2 0 0 0 0 0 1 0 1 2 0 1 1 0 1 1 1 0 0 0 1 0 0 1 0 0 1 1 0 0 1 1 0 0 0 2 0 1 0 1 0 0 1 0 0 0 0 0 0 0 0 0 0 0 2 2 2 0 0 0 0 0 0 0 1 1 0 0 0 1 0 0 0 0 0 2 2 0 1 0 1 1 1 1 2 2 0 1 0 0 0 0 0 1 2 0 2 1 0 0 1 0 1 1 1 1 0 0 0 1 0 2 1 0 1 2 2 0 2 1 0 0 1 0 0 0 2 0 1 0 0 0 0 1 1 1 1 1 0 0 0 0 1 0 1 1 1 1 0 0 0 0 2 0 1 0 0 1 0 0 0 0 2 0 0 0 1 0 1 1 1 0 1 0 0 0 0 0 0 0 0 0 0 0 1 0 0 0 0 0 0 1 0 0 0 2 0 2 2 1 1 1 2 0 0 0 1 1 1 1 1 0 0 0 0 0 1 0 2 1 2 2 0 0 0 0 0 0 0 0 0 0 0 1 1 1 0 2 2 0 0 1 1 1 2 2 2 1 1 0 1 0 0 2 1 0 0 0 2 2 0 2 1 0 0 0 0 0 0 0 0 1 1 1 1 1 1 0 0 2 2 0 2 0 0 0 0 0 0 0 0 0 0 0 0 1 1 1 0 0 0 0 0 0 1 1 1 1 1 0 0 1 0 0 1 0 1 1 1 1 1 1 0 1 1 1 2 0 0 2 0 0 1 0 0 2 1 0 2 0 0 1 0 1 1 0 0 0 0 0 0 0 1 1 0 1 0 1 1 1 1 1 1 2 2 2 2 2 0 0 0 2 2 1 0 0 0 1 0 2 0 0 0 1 0 2 1 0 1 0 0 1 0 0 1 1 0 1 0 0 0 0 0 0 1 1 1 2 0 0 0 0 1 0 1 1 2 0 2 0 0 0 1 0 0 0 0 0 0 1 0
23 0 1 1 0 0 0 1 2 2 1 0 0 1 0 0 1 0 1 1 0 0 1 1 2 0 0 0 1 1 2 1 1 1 1 0 2 2 0 1 1 1 0 0 2 0 0 0 0 0 0 0 1 1 1 0 0 0 0 0 1 1 0 2 0 1 0 1 1 0 0 2 2 0 0 2 1 1 2 0 0 1 1 0 1 0 1 1 2 2 0 1 0 0 0 0 0 0 0 0 2 0 1 0 2 0 2 1 1 1 1 2 1 1 1 1 1 1 0 0 2 0 1 0 1 1 1 1 2 0 0 0 2 0 0 0 2 0 0 0 1 1 0 0 0 0 0 0 0 2 0 1 2 2 0 0 0 0 1 1 2 0 0 2 1 2 0 1 0 1 0 2 1 1 1 0 2 2 1 1 0 1 1 2 2 1 2 1 0 0 0 1 2 1 2 0 0 2 0 0 0 0 0 0 0 2 0 1 2 0 1 1 0 1 0 1 1 1 2 0 2 1 2 2 0 1 1 0 0 1 1 1 0 0 2 0 0 2 0 0 0 0 2 1 1 0 0 0 0 0 0 0 0 0 1 1 0 2 1 1 1 1 0 2 1 0 0 0 2 0 1 1 1 2 0 1 0 1 1 0 1 1 2 1 0 2 1 1 1 1 0 1 0 2 2 0 0 0 0 2 0 0 0 0 0 0 1 2 1 0 0 2 0 1 1 0 2 2 0 0 0 0 0 0 0 0 0 0 0 0 0 1 0 2 0 0 1 1 1 1 1 1 2 2 1 1 1 1 1 2 1 0 0 2 0 0 0 1 0 1 1 1 2 0 2 1 0 2 2 0 0 0 2 1 0 1 0 2 0 0 0 1 0 0 2 2 2 0 0 1 0 1 1 0 2 1 1 0 0 0 0 1 0 1 1 0 0 2 0 0 0 1 2 2 2 2 0 0 0 0 0 0 0 0 1 2 0 0 0 1 1 1 1 1 1 1 0 1 0 0 1 0 0 0 1 1 1 0 2 1 0 0 0 2 1 1 1 1 0 1 1 1 0 0 0 2 0 0 0 0 0 0 2 2 1 1 0 0 2 1 2 1 0 1 1 1 0 2 2 1 0 2 0 1 0 1 1 1 0 1 1 1 1 1 0 0 1 0 1 0 0 0 0 0 0 0 0 0 0 0 0 2 1 2 1 1 0 0 0 2 0 2 0 0 0 0 2 1 0 0 2 2 0 0 2 0 0 1 1 1 0 0 1 2 2 0 1 1 0 1 1 0 1 0 1 0 1 2 0 0 0 0 1 0 0 0 1 2 0 2 2 0 0 1 1 0 0 1 0 0 1 0 0 2 0 1 0 0 0 0 0 2 0 0 0 2 0 2 0 2 0 0 1 2 1 1 0 0 0 0 1 0 0 1 1 1 0 1 0 0 0 0 0 0 0 0 1 0 0 0 1 1 1 1 2 1 2 0 1 2 1 2 0 1 0 1 2 0 1 0 0 0 2 1 1 0 0 2 0 0 2 0 1 0 0 0 1 1 1 1 1 0 2 1 1 2 1 1 1 0 1 0 0 2 0 0 0 2 0 2 1 1 0 0 2 2 2 1 1 0 0 0 0 1 0 0 0 1 1 0 0 0 0 2 0 0 0 0 0 0 0 0 0 2 1 1 1 0 1 0 0 0 0 0 0 0 0 1 0 1 0 0 0 0 0 1 1 0 2 1 0 0 2 0 2 0 2 1 1 2 1 0 0 0 0 1 1 0 0 2 0 0 1 1 1 2 1 2 0 2 0 2 2 1 1 0 0 0 0 1 0 2 0 0 0 0 2 1 0 2 0 0 1 1 1 2 2 2 2 1 1 1 0 1 1 2 1 0 0 2 0 1 2 0 0 2 1 0 1 0 0 1 1 1 1 1 1 0 0 0 1 1 0 2 0 0 0 1 0 0 0 2 1 0 0 0 2 0 1 0 0 0 0 1 0 1 0 1 2 1 1 1 2 0 0 0 0 1 0 1 1 0 0 1 1 1 1 2 0 0 0 2 0 1 2 2 0 1 1 0 1 2 0 0 0 2 0 1 2 1 1 0 1 1 0 2 0 0 0 0 0 2 0 0 0 1 0 1 1 1 0 0 0 0 0 0 0 1 1 0 2 0 0 0 1 0 2 1 1 1 1 0 0 0 1 1 0 0 1 0 1 0 0 0 0 1 1 0 1 0 0 0 0 2 0 0 0 1 0 1 0 0 1 2 1 0 0 0 0 1 0 0
24 0 0 2 1 0 2 0 1 2 1 0 0 0 0 0 0 0 0 0 0 0 0 2 2 1 1 0 2 2 2 1 0 2 0 2 1 1 0 0 1 0 0 0 2 0 0 0 0 0 0 1 0 1 1 1 0 0 0 0 1 1 0 0 0 0 0 0 0 0 0 0 2 1 1 1 1 1 2 0 1 0 0 1 2 0 0 2 2 2 1 2 1 0 0 0 0 0 0 0 2 0 0 0 2 0 2 0 2 0 0 2 0 0 0 0 0 0 1 0 2 0 2 0 2 2 2 1 2 0 0 0 0 0 0 0 0 0 0 1 0 2 0 0 0 0 0 0 0 0 1 0 0 0 1 0 0 0 0 0 2 1 0 2 0 2 0 0 1 1 0 2 0 2 0 0 2 0 0 0 0 0 0 2 2 2 2 1 1 1 0 1 2 1 2 1 2 1 0 0 0 0 0 0 0 2 0 1 1 0 0 1 0 0 1 0 0 0 0 1 1 0 2 2 0 1 1 0 0 0 0 0 1 1 1 0 0 1 0 0 0 0 2 2 2 0 0 0 0 0 0 0 0 0 0 1 0 1 1 0 0 0 0 0 0 0 0 0 0 0 0 1 1 1 2 2 1 1 2 0 1 0 2 0 0 2 1 2 0 2 1 0 1 2 2 1 1 1 1 2 1 0 0 0 0 0 0 2 1 0 0 2 0 2 2 0 2 0 1 1 1 1 2 1 1 0 1 1 0 0 0 1 0 1 0 0 0 1 0 1 0 1 1 2 1 1 1 0 1 2 2 0 0 1 0 1 0 1 0 1 1 1 1 0 1 0 1 1 1 0 0 0 1 1 1 1 0 1 0 2 2 0 0 0 2 1 1 1 1 1 0 0 2 0 2 1 2 0 1 1 0 1 0 1 2 1 0 2 0 0 0 0 0 0 1 2 0 0 0 0 0 1 0 1 1 2 0 1 1 1 1 2 0 1 1 1 0 0 2 0 2 0 1 1 2 2 1 0 0 0 0 0 0 2 2 1 2 1 1 1 1 1 0 0 0 0 0 0 0 0 0 0 2 1 1 0 1 0 2 1 0 2 0 0 1 0 0 1 0 1 1 1 0 2 0 0 0 2 2 2 1 1 2 1 1 1 2 0 2 0 0 0 0 0 0 0 0 0 0 2 2 2 1 2 2 0 0 0 1 2 0 0 2 0 1 1 2 0 0 0 1 2 0 0 1 1 1 1 2 2 0 1 2 2 2 0 0 0 0 0 0 0 1 0 0 1 0 1 1 0 1 1 0 0 0 0 2 1 0 1 2 0 1 1 0 0 0 0 0 0 0 0 0 0 1 1 0 0 0 0 0 2 0 0 1 2 1 0 0 1 0 0 0 1 1 1 0 0 0 0 0 0 1 1 0 0 1 2 0 0 0 0 0 0 0 0 0 1 0 1 1 0 1 1 2 1 1 0 0 1 1 1 0 1 0 1 2 1 2 0 0 0 1 1 0 1 0 1 1 1 0 1 0 0 0 0 0 0 0 0 2 0 2 1 0 2 2 0 1 0 2 0 1 2 2 0 2 2 0 2 1 1 0 0 0 1 2 2 2 0 0 0 1 1 0 0 0 0 0 0 0 0 1 2 0 2 0 0 0 0 0 0 0 2 1 1 1 0 1 1 0 0 0 0 0 1 0 1 0 0 1 1 0 0 0 1 1 0 0 0 0 0 2 0 2 0 2 0 1 1 2 0 0 0 0 0 1 0 0 0 2 2 0 0 0 2 0 0 0 2 2 2 2 2 2 0 0 1 0 0 0 2 0 0 0 1 1 0 0 2 1 1 0 0 0 2 1 1 2 1 1 1 0 1 2 1 1 0 1 2 0 0 2 1 0 0 0 0 2 0 1 1 0 0 0 0 0 0 0 0 1 1 0 1 0 0 1 0 0 0 1 1 0 0 0 0 1 1 1 0 1 0 1 0 0 1 0 1 2 1 1 1 1 1 0 2 0 1 0 2 2 0 0 1 0 0 0 2 0 1 0 1 0 2 0 1 0 0 0 1 0 1 0 0 1 1 0 0 2 2 0 0 0 1 0 0 0 1 0 0 0 1 0 1 0 0 0 1 1 0 0 1 1 2 1 1 1 0 0 1 1 0 2 0 0 0 0 2 1 0 2 0 1 0 1 1 1 0 1 1 1 1 0 0 0 1 1 0 0 1 0 0 0 1 0 0 0 0 0 1 0 0 0 1 0 0 0 0 0 1 0 0
25 1 0 2 0 1 2 1 1 2 1 0 1 1 0 0 0 0 0 1 1 2 0 2 2 0 0 0 1 2 2 0 1 1 1 1 1 1 1 0 1 1 0 0 1 0 0 0 0 0 0 0 0 0 1 0 0 1 1 0 0 1 0 1 0 0 0 0 1 0 0 0 2 0 0 2 1 1 1 1 1 0 1 0 0 0 0 0 2 2 0 1 1 0 0 0 0 1 1 1 0 0 0 0 1 0 1 0 2 1 0 1 0 2 0 0 2 1 0 0 2 1 2 1 1 1 1 1 2 1 1 0 0 0 1 0 1 0 0 1 0 2 0 0 0 0 0 1 1 1 0 0 0 0 0 0 1 0 0 0 1 1 2 2 1 2 0 0 1 1 1 0 1 1 1 0 2 1 0 0 0 1 0 1 1 1 1 0 0 2 0 2 2 2 2 0 1 1 0 0 0 0 0 2 2 0 2 1 1 0 0 1 1 0 1 0 0 0 2 0 2 2 2 2 0 0 0 0 0 1 0 0 0 0 2 0 0 2 0 0 0 0 2 1 2 1 1 0 0 0 0 0 0 0 0 1 0 1 1 1 1 1 0 0 1 0 2 0 1 0 0 2 0 2 0 0 0 1 1 0 0 1 0 0 0 0 0 2 0 2 2 0 1 2 1 0 0 0 1 2 1 1 2 2 1 1 0 1 0 0 0 1 0 2 0 0 2 0 0 0 1 1 2 1 2 0 0 0 0 1 0 1 1 1 0 0 0 2 0 0 0 1 2 2 0 0 1 0 1 0 0 0 0 1 0 1 1 0 1 1 1 1 1 0 1 0 1 2 2 0 0 0 2 1 0 2 0 0 0 2 2 1 0 0 1 0 0 0 0 1 0 0 0 0 2 0 0 0 1 1 0 1 0 1 2 1 0 0 0 0 0 1 1 1 1 2 1 0 0 0 0 0 0 2 0 1 1 1 1 1 2 1 1 1 1 1 0 2 0 1 2 0 1 0 1 1 1 0 1 0 0 0 0 1 0 0 0 1 0 1 1 1 0 1 0 1 1 1 0 1 1 0 2 1 1 0 1 0 2 0 0 2 0 0 1 0 0 0 0 0 1 1 1 2 2 1 1 1 1 2 1 1 2 0 0 1 2 0 2 0 0 0 0 0 1 0 0 0 0 0 1 2 0 1 1 0 1 0 0 2 0 0 2 1 1 0 0 0 0 0 0 2 1 1 2 0 1 1 2 2 0 0 1 2 1 1 0 0 1 0 0 0 1 0 0 1 0 0 1 1 0 1 1 0 1 0 2 1 0 1 2 1 0 2 2 0 0 1 1 0 0 1 1 1 0 0 0 0 0 0 0 2 1 0 0 0 2 1 0 2 0 0 0 2 0 0 1 0 1 1 1 0 0 0 0 0 2 1 0 0 0 0 0 0 0 1 1 0 1 0 1 1 0 2 1 1 2 1 1 1 1 2 0 1 1 1 2 0 2 0 0 0 1 0 1 2 0 1 2 1 0 1 0 0 1 1 2 1 1 1 1 1 2 0 1 2 0 1 2 0 1 1 0 1 2 0 2 2 0 1 1 0 0 1 2 2 1 0 0 1 1 1 0 1 0 0 0 1 1 0 0 0 0 1 1 1 0 0 2 0 1 1 0 2 0 0 0 0 0 0 0 0 1 0 0 0 0 1 0 0 1 1 0 0 0 1 1 0 2 2 0 0 2 0 2 0 2 0 2 0 0 0 1 2 2 0 1 0 0 1 0 0 1 1 2 2 2 2 0 2 0 2 2 0 1 0 0 1 0 0 0 1 0 1 1 0 0 0 1 1 0 0 2 2 2 2 2 1 2 0 0 0 0 0 2 1 1 0 0 2 2 0 2 2 0 0 0 1 2 1 2 2 0 0 0 0 0 0 0 0 0 0 0 1 1 0 1 0 0 0 1 2 0 0 0 0 1 0 0 0 0 0 1 1 0 0 0 0 2 1 1 1 2 0 0 0 0 2 0 2 2 0 1 1 0 0 0 2 0 1 0 1 0 1 2 2 1 1 1 1 0 0 0 0 2 1 0 0 1 1 0 1 0 0 0 0 1 2 0 0 0 2 0 1 1 1 1 0 0 0 0 0 1 0 0 1 2 0 0 0 2 0 1 0 1 0 2 1 1 0 2 0 2 0 2 1 2 0 2 2 1 0 0 0 0 0 0 0 2 0 0 0 0 2 0 0 0 1 1 2 1 0 0 2 2 1 0 0 0 0 1 1
26 0 0 1 0 0 0 0 0 2 2 0 1 0 0 0 0 0 1 1 1 1 0 1 1 1 1 0 2 2 2 1 2 2 0 1 1 2 0 1 1 1 0 0 0 0 0 0 1 0 0 1 0 1 1 1 0 2 0 0 1 1 1 2 0 0 0 0 0 0 0 1 1 0 0 1 1 1 1 0 2 0 1 0 1 0 1 0 1 2 0 0 1 1 0 0 1 2 2 2 0 0 0 0 2 0 2 1 1 0 1 2 1 1 0 0 0 0 0 0 0 1 2 2 0 0 0 1 1 1 1 1 0 0 0 0 0 0 0 0 0 2 0 0 0 0 0 0 0 0 0 0 2 1 2 0 0 0 0 0 1 1 0 1 1 1 0 1 1 0 0 2 0 2 1 0 1 1 1 1 0 2 0 2 2 2 0 2 1 1 1 2 2 1 2 0 2 2 0 0 0 0 1 1 1 0 2 1 0 0 1 2 1 1 0 0 0 0 0 0 2 2 2 2 0 2 2 0 0 0 0 0 0 0 0 0 0 0 1 1 1 0 1 1 1 0 0 0 1 1 1 1 0 0 0 2 2 1 0 0 0 0 0 0 0 0 0 1 2 2 0 1 1 2 0 0 0 1 1 0 0 1 1 1 0 1 1 1 2 2 2 1 1 2 2 0 1 1 0 1 2 0 0 0 0 0 0 1 0 0 0 0 0 2 1 0 1 1 0 0 1 1 1 2 1 0 1 1 1 0 0 1 1 1 0 0 0 2 0 0 0 0 1 1 0 0 1 1 2 0 0 1 1 2 1 0 0 2 0 1 1 1 0 0 0 0 0 2 2 0 0 0 0 2 0 1 0 1 0 2 1 2 0 0 1 0 0 0 0 0 0 1 1 0 1 0 1 0 1 1 0 1 0 1 2 1 0 1 1 0 0 1 1 1 1 1 0 0 0 1 1 1 0 0 1 1 0 0 1 0 1 0 0 0 0 1 0 1 0 0 1 0 0 1 0 1 2 1 1 0 0 1 0 1 0 0 0 1 1 0 1 0 1 1 0 1 0 2 0 1 2 1 1 1 1 0 0 0 1 0 1 2 0 1 2 2 0 0 0 0 1 1 0 1 2 0 0 1 1 2 0 0 1 1 0 0 1 0 0 0 0 1 1 0 1 0 0 0 0 0 1 2 0 2 1 1 0 1 0 1 1 1 1 1 1 0 1 1 1 1 0 1 0 0 2 0 0 1 1 2 0 0 0 0 2 0 0 1 0 1 0 0 0 0 0 0 0 2 0 0 0 0 0 0 0 0 0 1 0 1 2 0 0 0 1 0 0 1 0 0 0 1 0 1 0 1 0 0 0 0 0 2 0 1 0 1 2 1 0 1 0 0 0 0 0 0 0 0 0 1 1 1 0 0 0 1 0 0 0 0 0 0 1 0 0 0 2 1 1 0 2 1 1 1 2 1 1 2 0 2 0 0 0 2 0 1 1 1 2 1 0 0 0 1 1 0 0 2 0 0 2 0 1 1 1 0 1 0 0 0 0 0 2 1 1 2 1 1 2 0 2 0 0 2 0 0 1 2 0 1 0 1 0 0 0 1 2 2 1 0 1 1 0 2 0 1 1 0 0 0 0 0 0 2 0 2 0 0 0 0 0 0 0 2 0 0 1 1 0 1 1 1 0 1 0 0 1 0 0 0 0 0 0 0 0 0 0 0 1 0 0 0 2 0 0 0 2 1 1 1 0 0 1 0 0 0 1 1 1 0 1 1 1 0 2 2 1 1 0 2 1 2 2 0 0 1 0 1 0 0 0 0 0 1 1 1 1 1 0 2 0 0 1 1 1 2 2 2 2 2 2 1 0 0 2 1 0 0 0 2 0 2 2 0 0 1 0 0 1 0 1 1 0 0 0 0 0 0 0 0 1 1 0 1 0 0 1 0 0 0 0 0 1 0 0 1 1 0 2 0 0 0 1 0 0 0 0 0 1 1 2 2 1 0 0 1 0 1 0 2 2 0 1 1 2 1 2 2 0 0 0 1 0 2 0 0 1 1 0 1 0 2 0 0 0 2 0 1 1 0 0 2 0 0 0 0 1 0 0 0 0 1 2 2 2 1 1 1 1 0 0 0 0 0 0 1 1 0 0 0 1 0 2 0 0 0 0 2 1 0 1 0 1 1 1 1 1 0 1 1 1 0 0 0 0 0 1 1 2 1 1 1 0 0 1 1 0 0 0 0 0 0 0 1 0 0 1 0 0 1 0 0
27 1 0 2 0 0 1 1 2 2 1 0 0 1 0 0 0 0 0 1 1 1 0 1 1 1 1 0 2 2 2 0 1 2 1 1 1 0 0 1 1 1 0 0 2 0 0 0 0 2 2 2 0 1 0 1 0 0 1 0 1 0 0 1 0 1 0 0 1 0 0 1 2 1 2 2 2 1 1 0 2 0 2 0 0 0 0 1 2 2 1 1 0 0 0 0 1 2 2 2 0 0 2 0 2 0 2 1 1 0 1 2 2 2 2 2 2 0 1 0 1 0 2 2 0 0 0 1 1 1 1 0 0 0 1 0 1 0 0 2 1 1 0 0 0 0 1 0 0 0 0 0 0 0 0 0 1 1 0 0 1 0 1 2 2 2 0 1 1 0 0 1 0 2 0 0 1 1 1 1 0 1 0 2 2 2 0 2 1 1 0 1 2 1 2 0 0 2 2 0 0 0 0 2 0 1 2 1 0 0 0 2 1 0 2 0 0 0 2 0 2 1 2 2 0 1 1 0 0 1 0 0 0 0 1 0 0 1 0 0 0 0 2 2 2 0 0 0 0 0 0 0 0 1 0 2 0 2 1 1 1 1 0 2 1 1 1 1 0 1 1 1 1 2 0 0 0 1 1 0 1 1 1 1 0 1 1 2 1 2 1 1 1 2 2 0 1 1 0 1 0 0 2 2 0 0 0 2 1 0 1 1 0 2 1 0 1 0 0 0 2 0 0 1 1 0 0 0 1 1 0 0 1 1 0 0 0 2 1 0 0 0 0 1 0 0 1 0 2 0 1 1 0 0 0 2 0 2 0 2 2 1 1 1 1 1 0 1 1 0 0 0 1 2 0 1 0 1 1 2 2 0 0 0 2 1 1 0 0 1 0 1 1 2 2 2 2 0 0 0 0 0 0 1 1 0 0 0 1 0 0 1 1 1 1 2 1 0 0 0 0 0 1 0 0 1 2 1 2 2 2 1 2 2 2 2 0 0 0 0 1 0 0 0 1 1 2 0 1 0 0 0 0 2 1 0 1 2 0 2 0 2 1 1 0 1 0 2 0 1 1 0 2 1 1 0 1 0 1 1 1 1 0 0 2 0 0 2 1 1 0 2 0 2 1 0 0 1 0 1 1 1 0 2 0 0 1 1 0 0 0 0 0 0 0 0 0 0 0 2 2 1 0 2 0 2 0 0 0 1 0 1 1 0 1 1 2 1 1 0 0 1 0 0 2 1 0 0 0 0 0 0 1 2 0 2 0 1 0 2 0 0 0 2 2 0 0 0 1 2 0 0 0 0 0 0 1 1 0 1 2 0 0 1 0 0 0 1 0 0 1 0 0 0 0 1 0 1 0 0 0 1 0 0 0 1 1 1 0 2 1 0 0 1 1 0 0 0 0 0 0 0 0 0 0 1 2 1 0 0 0 0 1 0 0 1 1 0 0 0 0 1 1 2 1 1 2 2 0 1 0 1 0 1 0 2 1 0 2 0 0 0 0 1 0 1 0 2 1 0 1 1 1 0 0 0 0 0 0 0 1 0 2 1 0 2 0 1 2 0 2 0 0 0 1 0 1 2 0 2 0 0 0 1 1 1 0 2 2 1 0 0 0 0 0 2 1 1 1 0 0 0 1 2 0 2 0 1 1 0 0 0 0 2 2 1 1 1 0 1 0 0 1 1 0 0 0 0 0 0 0 0 0 0 0 0 0 1 2 0 1 1 2 1 1 0 2 1 0 2 0 0 0 0 1 1 1 0 0 1 1 1 1 1 1 1 1 2 1 2 0 1 2 0 0 1 0 0 0 1 0 1 0 0 1 0 0 0 2 2 0 0 2 1 0 0 1 1 2 2 1 2 0 0 2 0 0 0 0 2 0 0 2 0 0 0 0 0 1 0 0 1 2 1 2 1 2 0 0 0 1 1 0 2 0 0 0 1 0 0 2 2 0 0 0 1 0 0 2 0 0 0 1 0 0 0 0 0 1 1 2 2 2 0 0 0 1 1 0 1 1 0 0 0 2 2 2 1 0 0 0 2 0 1 1 1 1 1 0 2 0 0 0 0 0 2 0 1 1 1 0 1 0 0 0 0 1 2 0 0 1 1 0 1 2 1 2 1 2 0 0 0 1 1 0 1 1 1 1 0 1 0 2 0 0 0 0 2 2 1 1 0 1 0 1 0 1 0 1 1 1 1 0 0 0 2 2 0 0 0 0 0 0 1 0 1 0 1 0 2 0 0 0 2 1 0 0 0 0 0 1 1
28 1 0 0 0 0 0 1 2 2 2 0 1 1 0 0 0 0 1 2 0 1 0 2 2 0 0 0 1 2 2 1 0 0 1 2 1 0 0 0 2 2 0 0 2 0 1 0 0 0 0 0 0 1 1 0 0 0 0 0 2 0 0 2 0 1 0 0 2 1 0 2 2 2 2 2 1 2 2 0 2 0 0 2 2 0 1 1 1 1 0 1 1 0 0 0 1 1 1 1 2 0 1 0 2 1 2 2 0 0 1 2 0 0 1 1 1 0 1 0 1 0 2 2 0 0 0 0 1 0 0 1 1 0 0 0 1 0 0 0 0 2 0 0 0 0 0 0 0 1 0 0 0 0 0 0 0 0 0 0 1 0 1 2 2 2 0 0 0 2 2 0 1 1 0 0 2 0 0 0 0 2 1 2 1 0 2 0 0 2 0 2 1 1 1 0 1 2 0 0 0 0 0 1 1 0 2 1 0 0 1 1 0 0 2 1 1 0 0 2 0 0 2 1 1 1 0 0 1 1 0 0 0 0 1 0 2 2 0 0 0 0 2 2 2 0 0 0 0 0 0 1 0 0 0 1 1 0 0 0 0 0 0 0 0 0 0 1 2 0 0 2 1 2 0 0 0 0 2 0 2 0 2 2 0 2 2 1 0 2 0 1 0 2 1 1 0 1 0 2 1 0 0 0 0 0 1 2 2 0 2 1 0 1 1 0 2 0 0 0 1 1 1 2 0 0 0 1 1 0 0 1 0 1 0 1 1 0 0 1 0 1 1 2 2 2 0 0 0 0 0 0 0 1 0 1 1 1 1 1 2 2 2 2 2 1 0 1 1 0 0 0 1 2 0 1 0 2 0 0 0 1 0 0 1 0 1 0 0 1 0 0 1 0 1 1 2 1 1 1 0 1 0 0 2 2 0 1 0 0 0 0 1 1 1 1 0 0 0 0 0 1 1 1 0 1 1 0 0 0 0 0 0 2 2 1 0 2 0 0 1 0 0 0 1 1 1 2 2 0 0 2 0 2 1 1 1 1 1 2 1 2 0 0 0 0 0 1 0 1 0 0 1 1 1 0 1 1 1 0 1 1 0 0 1 1 0 1 1 1 0 1 1 1 2 0 0 1 1 2 2 2 1 1 0 0 1 0 1 0 1 0 2 1 0 2 0 0 0 1 1 2 0 1 0 1 0 1 1 1 1 1 0 0 0 0 2 0 0 0 2 2 0 0 1 0 0 2 2 2 2 0 1 1 2 0 0 0 0 0 0 0 1 0 0 1 1 1 0 0 0 1 2 0 2 0 2 1 0 1 2 0 0 0 0 0 0 0 0 0 0 2 1 0 1 0 2 0 0 0 0 1 0 1 0 2 2 1 1 1 0 0 0 1 0 0 0 0 0 0 0 0 0 1 0 0 1 1 0 0 0 0 0 0 0 1 1 0 1 0 2 1 1 1 1 0 2 1 0 1 0 2 0 0 0 1 2 1 2 1 0 0 1 0 1 1 0 2 0 0 1 0 0 0 0 1 1 0 0 0 1 0 2 0 0 2 0 2 0 2 0 0 0 1 0 0 1 1 0 0 0 0 0 0 0 1 2 2 1 0 0 0 0 1 0 1 0 1 1 0 0 0 0 1 0 1 0 0 0 0 0 0 0 1 1 1 0 0 1 1 0 0 1 0 0 0 0 0 0 0 0 0 0 0 0 2 0 0 1 1 0 0 2 0 1 0 2 0 2 1 0 0 0 0 0 0 1 2 2 2 1 0 1 1 0 1 0 0 0 2 2 2 2 1 1 0 1 0 0 1 0 1 0 0 1 0 1 0 0 1 0 0 0 0 0 2 1 1 2 1 1 1 0 1 2 1 1 0 0 2 0 1 2 0 0 0 0 0 1 0 0 0 2 0 2 0 2 0 0 0 1 1 0 2 0 0 0 0 0 0 0 0 1 0 0 2 0 0 1 0 0 0 2 0 0 1 0 2 2 2 2 2 2 0 0 0 1 1 1 1 1 0 1 1 2 2 2 0 1 2 0 0 0 2 1 1 0 2 0 2 0 0 0 0 1 1 0 0 2 2 0 0 0 2 0 0 2 1 0 1 0 2 1 2 1 1 0 0 0 0 1 0 1 2 0 0 2 0 0 1 1 0 0 1 0 0 1 2 1 1 0 1 1 1 1 1 2 0 2 1 0 0 0 0 0 0 0 0 2 0 0 0 0 2 0 1 0 1 0 2 0 0 0 1 1 1 1 1 2 1 1 1
29 0 0 1 0 0 1 1 1 1 1 1 0 1 0 0 0 1 2 0 2 1 0 1 1 1 1 0 2 2 2 2 0 1 1 1 1 0 0 0 2 2 1 1 2 1 0 1 0 0 0 0 0 0 1 0 0 0 0 0 1 0 0 2 0 1 1 0 2 1 0 2 2 0 1 2 2 1 2 0 1 0 0 2 2 1 1 0 2 2 0 0 1 0 0 0 0 2 0 0 1 0 0 0 2 1 2 0 2 0 0 2 0 1 0 0 1 0 1 0 1 0 2 1 1 1 1 0 2 0 2 0 0 0 1 1 1 0 0 0 1 1 0 0 0 0 1 0 0 1 0 0 0 0 0 0 0 1 0 0 1 2 0 1 1 2 1 0 0 2 2 1 0 2 0 0 1 0 0 0 0 0 0 2 1 1 2 1 0 0 0 1 2 1 2 1 1 2 1 0 0 0 0 1 1 1 1 0 0 0 0 2 0 1 0 0 0 0 1 1 1 1 2 1 1 0 1 0 0 0 0 0 0 0 2 0 0 2 0 0 0 1 2 1 2 0 0 0 0 0 0 1 0 0 0 0 0 0 0 0 0 0 0 0 0 0 0 0 1 1 0 2 1 2 1 1 0 1 0 0 1 1 2 1 0 1 0 2 0 2 0 0 0 1 1 0 0 0 0 0 0 0 1 1 0 0 0 1 2 0 2 0 0 2 0 0 2 1 1 1 0 0 1 1 1 0 0 1 1 1 0 2 0 2 0 0 0 2 0 2 1 1 1 2 1 1 1 0 2 0 0 0 0 2 0 0 1 2 0 1 1 1 1 1 1 0 1 0 2 2 2 2 0 2 0 0 0 1 0 2 0 1 0 2 0 0 0 1 1 0 0 0 0 0 1 0 1 0 2 1 0 1 0 0 0 0 0 1 1 0 0 1 1 1 1 2 1 0 0 0 0 0 1 1 1 2 2 0 1 0 1 0 1 1 1 2 0 0 0 0 2 0 0 0 1 1 1 1 1 0 1 1 0 1 1 1 1 1 2 2 1 2 0 0 0 2 0 0 0 0 0 0 2 1 2 2 0 0 2 0 0 2 0 1 2 2 0 1 1 0 1 1 0 1 0 1 1 2 1 1 1 1 2 0 0 0 2 1 1 0 0 0 1 0 0 2 1 0 0 2 2 2 1 2 1 1 0 1 1 2 0 1 2 1 1 1 2 0 0 1 0 1 0 2 2 0 0 1 2 2 1 0 1 2 1 1 0 0 0 1 0 0 0 2 2 0 0 0 1 0 0 1 0 0 0 0 0 0 0 0 2 2 0 1 1 0 0 0 0 0 1 0 0 1 0 0 0 0 0 0 0 2 0 0 0 1 2 2 0 2 0 0 0 0 0 0 2 0 0 0 1 0 0 0 0 0 1 1 0 0 0 0 1 0 0 2 0 1 0 0 0 0 0 1 2 2 2 2 0 1 0 1 0 0 0 0 2 0 0 0 0 0 1 0 2 0 0 2 0 0 1 0 0 1 1 0 0 0 0 0 1 1 2 0 0 2 1 1 1 0 2 0 0 2 1 0 2 2 0 0 0 0 0 0 0 2 2 2 2 0 0 0 0 1 0 1 0 0 0 0 0 0 0 2 0 1 0 0 1 0 0 0 0 2 1 0 1 0 1 1 0 0 0 0 0 1 0 1 0 0 0 0 0 0 0 1 1 0 2 0 0 2 2 0 0 0 2 1 1 2 0 0 0 0 0 0 0 1 1 2 0 0 0 0 0 2 0 1 0 2 1 2 2 1 1 0 0 2 0 0 0 2 0 0 0 0 2 0 0 2 1 1 1 1 1 1 1 1 1 1 1 1 0 0 2 0 0 0 0 2 0 0 2 1 0 1 0 0 1 0 1 1 1 1 1 1 1 0 0 0 1 1 0 2 0 0 0 0 1 2 0 1 0 0 0 0 1 0 0 0 0 0 2 0 0 1 0 1 2 0 1 1 2 1 0 0 0 2 0 2 2 0 0 1 1 1 1 2 0 0 0 1 0 2 0 0 1 1 1 1 1 1 0 0 0 2 0 1 2 2 0 0 0 2 1 0 1 1 0 0 1 1 0 1 1 1 1 1 1 0 0 0 1 2 1 0 0 1 1 0 1 0 1 0 1 0 1 2 2 0 2 0 1 1 2 0 1 0 1 2 1 0 0 0 0 2 2 0 1 0 0 0 0 1 0 0 0 1 0 1 0 0 0 2 1 0 0 2 2 0 2 0
30 0 1 1 0 1 1 1 2 1 0 1 1 1 0 0 0 0 0 0 2 2 1 2 2 0 0 0 0 2 2 0 1 2 1 0 2 2 1 0 0 0 0 0 2 0 2 0 0 0 0 1 0 0 0 2 1 0 1 0 1 0 0 1 1 0 1 1 1 0 0 1 1 0 1 2 2 1 2 0 1 0 1 0 1 0 0 0 2 2 0 1 0 0 0 0 0 1 1 1 0 0 0 0 2 0 2 1 1 0 1 2 0 1 0 0 0 0 1 0 1 0 2 0 2 2 2 1 1 0 1 0 0 0 0 0 0 0 0 0 1 1 0 0 0 0 0 0 0 2 0 0 0 0 0 0 1 1 0 0 0 1 0 1 1 1 0 0 1 1 0 1 1 1 1 0 1 1 1 1 0 0 0 2 2 2 1 2 2 1 1 2 1 1 2 0 0 2 0 0 0 0 0 1 1 1 1 2 1 0 0 1 2 0 1 1 1 0 2 0 2 1 1 2 0 1 1 1 0 1 1 2 0 0 1 0 0 1 0 0 0 0 2 1 2 1 1 0 0 0 0 0 0 0 0 1 1 0 0 0 0 0 0 1 1 0 1 0 0 0 0 2 2 2 0 1 1 0 2 0 0 2 2 0 1 1 0 1 1 2 2 0 1 2 2 1 0 1 1 2 1 1 1 1 0 0 1 0 1 0 1 1 0 1 1 0 1 0 1 1 1 1 1 2 1 0 1 1 1 0 0 1 0 2 0 0 0 0 0 0 0 0 2 2 0 0 2 0 0 0 0 0 0 2 0 0 1 1 0 2 2 2 0 0 0 0 1 1 2 1 1 1 0 2 0 0 0 1 1 2 2 1 0 1 1 2 1 0 0 1 0 0 1 0 2 1 2 0 0 0 0 0 0 0 0 0 2 0 0 0 0 1 1 1 2 2 0 0 0 0 0 0 0 2 1 1 2 0 0 0 0 0 0 0 0 1 0 0 0 0 1 0 0 0 1 1 1 1 2 0 0 1 0 0 0 0 0 2 2 2 1 1 1 2 0 0 0 1 0 1 1 0 1 1 1 0 1 0 2 1 1 1 0 0 1 0 0 1 0 1 1 1 0 0 0 0 0 0 0 2 2 1 0 2 0 0 0 0 2 0 0 0 1 0 2 0 0 0 0 0 0 2 0 2 0 0 0 0 1 2 1 0 1 0 1 0 2 1 0 0 0 2 0 1 2 2 2 0 0 1 0 0 0 0 2 0 0 0 0 0 1 0 1 0 0 0 1 0 1 1 0 1 1 0 1 0 1 1 0 1 2 0 0 2 2 1 1 2 1 0 0 0 0 0 0 0 0 0 0 0 0 2 1 0 0 1 2 0 0 1 0 0 0 1 1 0 0 0 0 0 1 0 0 2 1 0 2 1 0 0 0 0 0 0 0 0 0 1 1 0 1 0 0 1 1 1 2 1 1 1 1 1 0 0 0 1 2 0 2 0 0 0 0 1 1 0 1 1 1 1 1 1 1 0 1 0 1 0 0 1 1 0 2 1 1 2 0 1 1 1 1 0 0 2 0 0 2 2 0 0 0 0 0 0 1 2 2 1 2 1 0 0 0 2 0 0 1 0 0 0 0 0 1 2 0 2 0 0 0 0 0 0 1 2 2 1 1 2 0 2 2 2 0 1 0 0 1 0 0 0 0 0 0 0 0 1 1 0 2 1 0 1 0 0 0 0 0 0 0 2 1 0 0 0 0 0 1 2 2 2 1 0 0 0 0 2 0 2 0 2 0 2 2 1 1 0 0 1 0 1 0 2 0 0 0 0 0 0 0 1 0 0 1 0 0 1 1 2 2 2 2 2 0 0 2 1 1 0 0 2 0 1 2 1 0 1 1 0 1 1 1 1 1 1 1 1 1 0 0 0 2 2 0 2 0 0 0 0 1 1 1 1 1 0 1 0 1 0 2 0 0 0 0 0 0 0 0 2 2 2 2 2 0 1 0 2 0 2 0 1 1 0 0 1 1 1 1 2 0 0 0 1 0 2 1 2 0 1 0 1 0 2 1 0 1 1 0 1 2 2 0 0 0 0 0 0 1 1 1 1 1 1 0 2 0 0 0 0 2 0 0 0 2 1 0 0 0 0 2 0 1 0 0 0 2 0 2 2 1 1 1 0 1 1 1 1 2 0 2 1 0 0 0 0 0 0 0 0 1 1 0 0 0 1 0 1 1 0 0 2 0 1 1 1 2 0 0 0 0 0 1 0
31 1 0 1 1 0 1 1 1 1 1 0 0 0 0 0 0 0 1 0 2 2 0 2 2 0 0 1 2 2 2 0 1 0 1 1 1 1 0 1 2 1 0 0 1 0 0 0 0 0 0 0 1 1 1 0 0 1 0 0 1 0 0 2 1 1 1 0 1 1 1 1 1 0 1 2 2 1 1 0 1 0 1 0 0 0 0 1 2 2 2 2 1 0 1 0 2 2 1 1 0 0 1 0 2 0 2 2 0 0 0 1 1 2 1 1 2 0 0 0 2 0 1 1 0 0 0 0 0 0 1 1 0 0 1 0 0 0 0 1 0 2 0 0 0 1 0 0 0 1 0 0 1 0 1 0 0 2 0 1 1 1 0 1 0 0 0 0 1 1 1 1 1 1 1 0 2 0 0 0 0 1 0 1 1 1 1 1 0 2 0 2 1 0 1 0 0 2 0 0 0 0 1 1 1 1 2 1 0 0 0 1 2 0 1 1 0 0 1 1 1 1 1 2 0 1 2 0 0 1 0 0 0 0 2 0 0 0 1 1 1 0 1 0 0 0 0 0 0 0 0 0 0 0 0 2 1 2 0 0 0 0 0 1 1 0 1 1 2 2 0 2 1 2 1 1 0 0 1 0 0 2 0 0 0 0 0 0 1 2 1 2 1 2 2 1 1 0 1 2 1 1 1 1 0 0 0 2 2 0 1 0 0 1 0 0 2 0 0 0 2 1 2 2 2 0 1 0 0 1 0 0 0 1 0 0 0 0 0 0 0 0 1 1 0 0 1 0 1 0 0 0 1 2 1 0 2 1 0 1 1 1 2 1 2 0 2 1 1 0 0 0 0 2 0 1 0 2 0 1 0 1 0 0 1 0 0 0 0 1 0 1 0 0 2 0 0 1 2 2 0 1 0 1 1 0 1 0 0 1 0 0 1 1 1 2 0 0 0 1 1 1 0 0 0 0 1 0 2 2 2 0 0 1 0 0 0 1 0 0 2 0 0 1 0 1 2 0 2 1 0 0 0 2 1 1 1 1 1 1 1 1 1 1 0 1 0 2 0 0 1 0 2 0 1 1 0 0 2 0 1 2 0 1 2 1 0 0 0 0 2 1 0 0 1 0 0 1 0 2 1 0 2 0 0 0 2 1 0 0 0 0 2 0 0 1 0 0 0 1 1 2 1 2 0 2 0 1 0 1 1 0 0 0 0 0 1 0 0 0 1 1 0 0 2 1 1 2 2 2 0 0 0 2 2 0 1 0 0 1 0 0 0 0 0 0 0 0 0 0 0 2 0 0 0 0 0 1 0 1 1 0 0 1 1 0 0 1 0 0 0 1 2 0 0 0 1 0 0 0 0 2 0 1 0 2 0 0 0 0 1 0 0 0 0 0 0 0 0 0 0 0 0 1 1 2 2 1 0 0 0 0 0 0 0 0 2 1 0 0 0 1 0 1 1 1 2 2 0 1 1 0 0 1 0 2 0 1 2 0 0 0 2 0 1 0 0 2 0 0 1 0 0 1 1 1 1 0 1 1 0 1 2 1 1 2 0 2 1 0 0 2 0 2 2 0 2 1 0 1 0 1 0 0 0 1 1 1 2 1 0 0 0 1 0 0 0 0 0 0 0 1 1 1 1 2 0 0 2 0 2 2 0 2 1 0 1 0 1 1 0 0 0 0 0 1 0 0 0 0 0 0 0 0 0 1 0 0 2 0 0 1 1 1 0 0 2 0 1 2 2 0 1 0 0 1 1 2 2 2 1 0 0 0 0 0 0 2 1 2 0 0 2 0 2 0 0 0 1 0 0 1 0 0 0 0 1 0 1 1 0 0 1 1 1 2 2 2 2 2 2 2 0 0 2 0 0 0 1 1 0 0 0 1 0 1 0 0 2 0 1 2 1 0 1 0 1 0 0 0 1 1 0 2 0 1 1 0 0 0 1 1 0 0 0 2 1 0 1 0 0 0 0 0 0 0 0 0 1 0 0 0 2 0 0 0 0 2 0 0 0 0 2 0 1 1 1 2 0 0 1 1 0 1 1 1 1 1 0 2 0 0 0 0 0 1 0 2 2 2 0 0 0 1 0 1 1 1 0 0 0 1 1 1 1 2 1 1 1 0 0 0 0 2 1 2 2 1 1 1 1 0 2 0 0 0 0 1 1 0 2 0 1 0 0 2 1 0 1 0 2 0 0 0 0 2 2 0 1 0 0 0 0 2 0 1 0 1 0 2 0 0 0 2 0 0 0 0 0 1 0 0
32 1 0 1 0 1 2 1 1 2 2 0 0 1 0 0 0 0 2 1 1 2 0 0 1 0 0 0 2 2 1 0 0 0 2 0 1 2 1 1 1 0 1 1 2 0 0 1 0 0 0 0 0 2 0 1 1 1 0 1 1 0 0 1 0 1 0 0 0 0 0 1 2 0 1 1 1 0 2 1 0 0 0 0 1 0 0 0 1 1 0 0 0 0 0 0 0 1 1 1 1 0 1 0 2 1 2 1 0 0 1 1 0 0 0 0 0 0 1 0 1 0 1 0 1 1 1 1 1 0 0 0 1 0 1 0 2 0 1 0 1 1 0 0 0 1 0 0 0 0 1 0 2 1 2 0 0 1 0 0 0 2 1 2 1 1 0 0 2 0 0 2 1 1 1 1 1 1 1 1 0 2 1 2 1 0 2 0 0 2 0 2 1 0 1 1 0 2 1 1 0 1 0 2 2 0 2 2 0 0 1 1 1 0 2 1 1 1 0 2 0 0 1 1 1 0 0 0 0 1 0 0 0 0 0 0 0 1 1 1 1 0 2 1 1 0 0 0 0 0 0 1 1 1 0 2 1 0 0 0 0 0 0 0 1 0 0 0 1 1 0 1 2 2 0 0 0 2 2 0 0 2 2 1 0 2 1 2 0 2 0 0 1 2 2 0 1 0 0 2 0 0 1 1 0 0 0 2 2 0 0 1 0 1 0 0 2 1 0 1 1 1 1 1 2 0 1 2 2 1 0 0 0 1 0 0 0 0 0 0 0 1 1 1 0 0 1 0 2 0 0 0 1 2 1 0 1 1 0 1 1 1 1 1 1 1 0 1 1 0 0 0 1 2 0 1 0 0 0 2 1 0 0 1 1 0 0 0 0 0 0 1 1 0 2 2 2 2 2 1 0 2 0 1 2 1 0 1 0 0 0 0 0 0 0 1 1 0 0 0 0 1 1 1 0 0 2 0 1 1 1 2 0 0 0 0 0 1 0 0 1 0 0 1 1 1 2 1 1 0 0 1 0 0 0 0 0 0 0 0 2 0 0 0 1 1 0 0 0 0 1 0 1 1 0 0 0 0 1 0 0 1 1 0 1 0 0 2 1 1 0 2 0 1 2 0 0 2 2 2 0 0 2 0 1 1 2 1 0 0 0 0 2 1 0 2 0 0 1 2 2 1 0 1 0 1 1 0 1 1 0 0 1 0 1 0 0 1 0 0 2 2 0 0 1 0 0 1 1 1 1 0 1 2 1 1 0 1 0 0 1 0 1 0 0 0 1 0 0 0 0 2 1 0 0 0 1 0 0 0 2 1 0 1 1 0 0 2 2 2 1 0 1 2 0 0 0 0 0 0 0 1 0 0 0 2 0 1 0 1 1 0 0 0 0 0 0 0 1 2 0 1 0 0 0 1 2 0 0 0 0 0 1 0 0 0 1 0 0 0 0 1 1 2 2 1 1 0 0 0 0 1 0 0 0 2 2 1 1 1 0 1 0 0 0 1 1 2 1 0 0 1 0 0 0 1 1 0 1 1 0 1 2 1 0 2 2 1 2 0 1 1 0 0 0 0 0 0 0 1 1 0 0 0 0 2 2 2 2 1 0 0 0 1 0 0 0 1 1 1 0 0 0 2 0 1 0 0 0 0 0 0 0 2 0 0 0 1 1 2 0 0 0 0 0 1 0 0 0 0 0 0 0 0 0 1 1 0 2 1 0 1 0 0 0 1 2 0 2 2 0 0 0 0 1 0 1 2 1 2 2 0 1 0 0 1 1 1 1 2 1 1 2 0 1 1 0 0 0 1 0 2 0 0 1 0 1 1 1 2 0 0 2 2 1 1 2 2 2 2 2 2 0 0 1 1 0 0 0 2 1 0 2 0 0 2 1 0 0 0 0 0 1 1 1 0 1 0 1 0 1 0 0 2 0 0 0 0 1 1 2 2 1 0 0 0 2 0 2 0 0 0 0 0 0 1 1 0 0 0 1 1 0 0 0 2 0 1 1 1 1 0 0 0 2 1 2 2 0 0 0 1 1 1 1 2 1 2 1 1 0 0 0 1 1 1 0 0 1 1 0 0 0 1 0 0 2 1 0 1 1 1 0 2 0 0 0 0 0 1 0 0 2 2 1 1 2 0 2 0 2 0 0 0 1 1 1 2 0 0 1 1 1 1 1 1 1 0 1 1 2 0 0 0 0 0 0 1 2 0 0 0 0 0 0 0 0 1 0 1 0 0 1 1 1 0 0 0 0 1 2 0
33 1 0 1 0 0 1 1 2 1 1 0 1 1 0 0 0 0 0 2 0 1 0 2 2 0 0 0 2 2 2 2 2 1 1 1 1 1 0 0 0 0 1 1 1 1 0 0 0 0 0 0 0 0 0 0 0 0 0 1 1 0 0 0 0 1 0 0 0 0 0 0 1 0 0 1 1 0 0 0 2 0 0 2 2 1 1 0 1 2 0 1 0 0 0 0 0 0 0 0 2 0 2 0 2 0 2 2 0 0 2 2 1 1 2 2 2 1 0 0 2 0 2 0 2 1 2 1 2 0 0 0 0 0 0 0 1 1 0 0 0 2 0 0 0 0 0 0 0 1 0 0 1 1 2 0 0 1 0 1 1 0 0 2 1 2 0 1 1 1 0 1 0 2 0 0 2 0 0 0 0 0 0 2 2 2 1 1 0 1 0 1 2 1 2 0 1 2 0 0 0 0 0 1 1 1 1 1 1 0 2 2 0 0 2 0 0 1 1 1 1 2 2 2 0 0 0 0 0 1 0 0 0 0 1 0 0 2 0 0 0 1 1 0 0 0 0 0 0 0 0 0 0 0 1 1 0 1 0 0 0 0 0 0 0 0 1 0 2 1 0 1 1 2 0 1 0 1 2 0 0 2 2 2 0 0 0 1 0 1 0 0 2 2 2 0 0 0 0 2 1 1 1 1 1 1 0 1 2 0 1 1 0 1 1 0 2 0 0 0 2 1 2 2 2 0 1 2 2 0 0 2 0 1 0 0 0 1 0 0 0 0 1 1 0 0 1 0 2 1 1 0 0 2 0 0 1 2 0 1 1 1 0 0 0 0 1 1 2 1 1 1 1 2 1 0 0 1 0 1 0 2 0 1 2 1 1 0 0 1 0 0 1 0 2 1 1 1 2 2 0 1 0 2 2 0 0 0 0 0 0 0 0 0 0 1 1 0 0 0 0 0 0 1 0 0 0 0 0 0 1 0 1 1 1 2 0 0 0 0 1 0 0 0 1 1 1 1 1 0 0 1 0 2 1 0 1 2 1 2 1 1 1 1 0 1 0 1 0 0 1 1 2 1 2 2 0 0 2 2 1 1 0 1 1 1 0 1 0 1 1 1 1 1 1 0 0 2 1 2 1 0 2 1 0 1 1 0 1 0 0 0 1 0 0 1 1 0 0 2 2 1 1 2 2 0 0 0 1 2 0 0 0 0 0 0 2 1 1 1 1 1 0 1 2 0 0 2 2 2 1 0 0 2 2 0 0 0 0 0 1 0 0 1 1 0 0 0 0 0 0 0 1 0 0 0 1 1 0 1 2 0 0 1 1 0 0 1 1 1 0 0 1 0 0 0 0 1 0 0 1 1 0 0 0 2 0 0 1 0 1 0 1 2 1 1 0 0 0 0 1 0 1 0 0 1 2 2 0 0 0 0 1 0 0 0 0 1 0 2 0 0 0 0 2 2 2 1 0 2 0 2 0 1 1 1 2 0 1 1 1 0 2 0 1 1 1 2 0 1 0 1 0 1 1 1 1 0 0 0 2 0 2 0 0 2 1 2 1 2 0 0 0 1 0 0 2 2 0 0 0 0 0 1 0 1 0 1 2 0 0 0 0 0 0 1 0 1 1 0 0 0 1 2 0 2 0 0 2 0 0 0 1 2 2 2 2 0 1 0 0 0 0 1 0 0 1 1 0 1 1 1 0 1 1 0 1 0 0 0 0 0 2 1 1 0 2 1 1 2 0 0 1 1 0 0 1 1 1 1 1 1 1 1 1 1 1 2 2 2 0 0 2 2 2 0 0 1 0 0 0 2 0 0 2 0 1 0 1 1 0 0 1 1 1 2 1 2 2 2 2 2 0 1 1 1 1 0 0 1 0 0 1 0 1 1 0 0 1 0 0 0 1 1 1 1 1 0 0 1 2 1 0 2 0 0 0 0 0 0 0 1 0 0 0 0 0 0 2 1 1 0 1 1 0 1 0 1 2 2 2 2 2 0 0 0 0 1 0 2 2 0 0 0 2 2 2 2 0 0 1 1 0 2 1 1 1 1 1 1 1 0 0 0 2 0 0 1 1 0 1 0 0 0 2 1 0 2 0 0 1 2 0 1 0 0 0 2 2 0 0 0 2 1 0 0 0 0 0 0 1 0 0 0 1 0 1 2 1 0 2 0 0 0 1 1 2 0 1 1 0 1 0 1 1 1 1 1 2 0 0 2 0 0 0 0 0 0 0 1 0 0 0 2 0 0 1 0 0 0 0 0
34 1 0 1 0 0 1 1 2 0 0 1 0 1 0 0 1 0 1 2 0 1 0 1 1 0 0 0 2 2 2 2 0 1 1 0 2 2 0 2 0 0 1 1 1 1 0 0 0 1 1 0 0 1 0 0 0 0 0 0 1 1 0 2 1 1 1 0 1 0 0 1 2 0 2 2 2 1 2 1 0 0 0 1 2 0 1 0 1 1 0 0 1 0 0 0 1 1 1 1 0 0 1 1 2 0 2 1 1 0 1 2 1 1 2 2 2 0 1 0 1 0 2 1 1 1 1 1 1 1 2 0 0 0 1 0 1 0 0 1 0 2 0 0 0 0 0 0 0 1 0 1 0 0 0 1 0 0 1 1 2 0 0 2 2 2 0 0 0 2 2 1 0 2 0 0 1 0 0 0 0 0 1 2 1 0 2 1 0 0 0 1 2 2 2 0 1 2 0 0 0 0 0 2 2 0 2 1 1 0 1 2 1 0 1 0 0 0 1 1 1 1 2 1 1 2 1 0 0 2 1 1 0 0 2 0 0 1 0 1 1 0 2 2 2 0 0 0 0 0 0 0 0 1 0 1 1 1 0 0 0 0 0 1 0 0 0 0 0 0 1 2 1 2 0 1 0 1 0 0 1 1 2 0 1 0 0 0 2 2 1 1 0 1 2 0 0 1 0 1 2 0 0 0 0 0 0 2 0 0 0 2 0 2 2 0 0 1 0 0 1 1 2 1 1 0 0 2 1 1 0 1 1 2 0 0 0 2 1 1 0 1 2 2 1 1 1 1 1 2 2 0 0 1 0 1 0 0 0 1 1 1 0 0 0 0 0 1 1 0 0 0 0 2 1 0 0 2 1 2 0 1 1 1 1 1 1 1 1 0 0 1 0 0 2 0 0 1 0 0 0 0 0 1 1 1 0 1 0 1 1 1 0 0 0 1 0 1 0 0 0 2 0 1 0 0 2 1 2 2 2 1 1 1 1 1 0 0 0 0 2 0 0 0 1 1 1 0 0 0 0 0 0 2 2 1 2 2 0 1 1 1 0 1 1 0 0 1 0 1 1 0 1 2 2 0 2 0 2 0 0 2 1 0 1 0 0 2 1 1 0 2 0 1 0 0 0 2 1 1 0 0 0 2 0 0 2 1 1 0 0 0 1 0 1 0 0 0 0 1 2 2 0 1 0 1 1 1 0 1 1 0 0 0 0 1 1 1 0 2 0 0 0 0 2 0 0 2 2 2 1 0 1 1 1 1 0 1 0 1 0 0 0 0 0 0 2 1 1 0 0 1 2 0 2 0 1 0 0 0 1 1 1 1 0 0 0 2 1 0 1 1 1 0 0 0 1 0 0 0 0 1 0 0 0 1 1 2 0 2 0 1 1 1 1 1 0 0 0 0 2 0 0 0 0 2 2 1 0 0 1 1 0 0 0 0 0 1 1 0 1 1 1 1 0 0 2 2 1 1 1 1 0 0 0 2 1 0 2 0 0 0 2 0 1 1 0 1 1 1 1 1 0 0 0 0 0 0 1 1 1 0 2 0 0 2 0 1 2 0 1 1 0 0 0 0 0 2 0 1 0 0 0 0 1 1 1 2 2 0 1 1 0 1 0 0 0 1 1 0 0 0 0 2 0 2 1 0 0 0 0 0 0 2 1 0 1 0 1 1 0 0 2 0 0 0 0 0 0 0 0 0 0 0 0 1 0 1 1 0 1 0 1 0 0 2 2 0 2 1 1 0 1 0 0 0 0 1 1 1 1 1 1 1 1 2 1 2 0 2 0 2 1 0 0 0 0 0 1 0 0 2 0 0 0 0 1 1 0 1 0 0 2 1 1 1 1 2 2 2 2 2 0 2 2 2 2 0 0 2 1 1 2 2 0 0 0 0 0 0 0 0 0 0 0 0 0 0 1 0 1 1 0 2 0 0 2 0 1 0 0 0 0 0 0 1 0 0 1 0 0 0 2 1 0 2 0 0 1 1 1 2 1 0 0 2 0 2 0 2 2 0 1 1 2 2 2 1 1 0 1 1 0 2 1 1 1 0 1 1 1 1 1 0 1 1 0 1 2 1 0 1 1 1 0 2 0 1 0 0 1 0 0 2 0 0 0 0 2 0 0 0 1 2 0 1 1 0 0 0 1 0 1 0 1 0 1 1 1 1 1 0 1 0 1 0 1 0 1 1 1 0 0 0 0 1 1 0 1 0 0 0 1 0 0 0 1 2 0 2 0 1 1 2 1 0 1 0 1 2 1 0
35 1 0 2 0 0 1 2 2 0 0 2 1 2 0 0 0 0 1 1 0 0 0 1 1 1 1 0 2 2 1 1 1 2 0 1 1 1 0 1 1 1 0 0 1 0 0 0 0 1 1 1 0 0 1 0 0 0 0 0 0 1 0 2 1 0 1 0 1 1 1 2 2 2 2 2 2 2 2 0 2 0 1 0 1 0 1 2 2 2 2 1 1 1 0 0 0 1 0 0 1 2 1 0 2 1 2 2 1 1 0 1 1 2 1 1 2 0 0 0 2 0 2 1 1 1 1 0 1 0 1 1 0 0 0 0 0 0 0 0 0 2 0 1 0 0 1 0 0 2 0 0 2 0 1 0 1 0 0 0 1 1 0 2 0 1 0 0 0 2 1 0 2 0 0 0 1 0 0 0 0 0 1 1 1 0 1 0 0 2 0 2 2 1 2 0 1 1 0 0 0 0 1 2 2 1 1 0 0 0 0 1 2 0 2 1 1 1 0 2 0 0 2 2 0 1 1 0 0 2 0 0 0 0 1 0 1 2 0 0 0 0 2 2 2 0 0 0 1 0 0 0 0 0 0 2 1 0 0 0 0 0 0 1 1 0 0 1 1 1 0 1 1 2 0 0 0 0 1 0 2 0 2 0 1 1 0 0 2 2 2 2 2 2 2 0 2 0 0 1 1 1 2 2 1 0 0 2 1 0 1 0 0 0 1 0 2 1 0 0 0 0 1 1 1 0 0 0 1 0 0 1 0 1 0 0 0 0 0 0 0 0 2 2 0 0 1 1 1 0 0 1 0 2 0 0 0 1 1 1 2 2 0 0 0 0 0 2 2 0 0 0 0 2 0 1 0 1 0 1 1 0 0 0 2 0 0 1 1 0 1 1 1 1 2 1 1 0 1 1 0 1 0 0 1 1 1 0 0 0 0 1 1 1 1 2 1 0 0 0 0 0 1 1 2 2 0 0 1 1 1 2 0 0 0 0 0 0 0 0 1 0 0 0 1 1 1 2 2 0 0 2 0 1 1 1 1 0 1 1 2 1 0 0 0 1 0 0 0 0 2 1 1 1 2 0 2 0 2 1 2 1 1 1 2 1 0 1 0 1 1 0 1 1 2 0 0 1 1 2 1 0 1 1 0 0 2 0 1 0 1 0 1 1 0 2 0 0 0 1 1 2 1 1 0 1 1 1 0 0 1 0 0 0 0 0 2 2 0 1 1 1 0 0 2 0 0 1 1 1 1 0 1 2 1 1 1 0 0 0 2 0 0 0 1 0 0 0 0 0 0 2 0 0 0 0 2 0 0 0 1 1 0 0 2 1 1 1 1 1 1 0 1 0 1 0 0 1 0 0 1 1 0 1 0 2 0 1 0 1 0 0 1 1 1 1 0 0 0 0 2 0 0 1 0 1 2 1 0 0 0 0 0 0 0 1 1 1 0 0 0 1 0 0 2 2 2 1 0 0 0 0 0 0 0 2 1 1 2 0 0 0 1 1 0 0 0 2 0 0 1 0 0 0 1 1 2 0 0 0 2 0 1 0 0 1 1 1 1 1 0 1 0 1 0 0 2 2 0 2 1 0 0 0 0 1 1 2 1 0 0 0 0 2 0 0 0 0 0 0 0 1 2 2 1 1 1 0 0 0 0 0 0 2 0 0 2 1 0 1 1 1 0 1 0 0 0 1 0 0 0 0 0 0 0 2 1 0 2 0 0 1 1 1 0 0 2 2 0 2 0 0 1 2 0 0 0 0 0 0 1 0 0 0 0 2 0 2 0 2 0 2 2 1 1 0 0 1 0 1 0 2 0 0 2 0 1 0 0 0 0 0 2 2 1 1 2 2 0 0 0 0 0 0 2 0 0 0 0 2 2 0 1 2 1 1 0 0 2 0 0 2 1 1 1 1 1 1 0 0 2 2 0 2 0 0 0 0 0 0 0 0 0 0 0 1 0 0 1 0 0 0 0 0 0 0 0 1 2 1 1 1 1 0 0 0 0 1 0 2 2 0 0 0 2 1 1 1 0 1 0 0 0 1 1 1 1 0 1 1 1 1 0 0 1 1 0 0 2 2 0 0 0 0 0 2 1 1 0 1 0 2 0 2 0 0 0 2 2 1 0 1 1 1 1 1 1 0 0 0 2 0 0 0 2 0 2 2 1 0 2 0 1 1 2 0 1 0 2 1 0 0 1 0 0 2 2 0 1 0 0 0 0 1 0 0 0 0 0 2 0 1 0 2 0 0 0 0 0 0 0 0
36 0 0 1 0 0 2 2 2 1 1 1 0 1 0 0 1 0 2 0 2 2 0 2 2 0 0 0 2 2 2 0 0 2 1 1 1 2 2 0 0 0 0 0 2 0 0 1 0 1 1 1 0 1 0 1 0 0 0 0 1 1 0 2 0 0 0 0 0 0 0 1 2 0 2 2 2 1 2 0 1 0 1 0 1 0 1 0 2 2 0 0 0 0 0 0 0 0 0 0 1 0 2 0 2 0 2 1 1 1 0 1 0 0 1 0 1 0 0 0 2 1 2 1 1 1 0 2 2 0 1 0 0 0 1 0 2 0 0 2 1 2 0 0 0 1 0 0 0 0 0 0 0 0 0 1 1 0 1 1 1 1 0 2 0 2 0 0 2 0 0 2 0 2 0 0 2 1 0 0 1 1 0 2 1 1 2 1 0 1 0 1 2 0 2 1 1 2 0 0 0 0 0 1 1 1 2 0 1 0 1 2 2 0 1 2 2 0 1 1 1 0 2 2 0 1 1 1 1 0 1 1 0 0 2 0 0 2 0 0 0 0 2 0 1 0 0 0 0 0 0 1 0 0 0 0 0 0 0 0 0 0 0 1 0 0 0 1 2 1 0 2 2 2 0 0 1 1 2 0 1 1 2 0 0 1 0 0 0 1 0 0 0 2 2 0 0 0 1 2 1 1 2 2 1 0 0 2 0 0 0 1 0 1 1 0 2 1 0 1 1 1 2 2 1 0 0 2 2 0 0 2 0 0 0 0 0 1 0 0 1 1 0 1 1 1 0 0 1 2 2 0 0 2 0 0 0 1 0 1 1 2 1 0 1 2 0 2 2 0 0 0 0 1 1 0 0 1 1 1 0 2 0 0 0 1 1 1 1 1 0 2 1 0 1 0 1 1 0 0 0 0 0 0 0 0 0 1 1 0 0 1 1 1 1 2 1 0 1 0 1 1 0 0 1 1 2 0 1 1 1 2 2 1 1 2 0 0 2 0 2 0 1 1 1 2 1 2 2 0 0 1 0 2 2 2 2 0 0 1 1 1 1 1 0 1 0 1 0 1 1 0 1 2 1 1 0 0 2 1 0 2 0 0 0 0 0 1 1 1 0 2 0 0 1 1 1 0 0 2 2 2 2 0 0 0 2 1 2 0 0 0 0 0 1 0 0 1 0 1 1 2 0 1 0 1 1 1 0 1 0 1 0 0 0 0 1 1 1 2 0 1 1 1 2 0 0 1 1 1 0 0 1 1 2 0 0 1 0 1 0 0 1 1 1 0 1 0 0 0 0 2 0 0 0 0 0 1 0 1 2 0 0 1 2 1 1 1 1 1 1 0 0 2 0 2 0 1 0 0 1 2 0 1 0 2 1 1 0 2 1 0 1 1 1 1 1 0 0 0 0 0 0 0 0 1 2 2 0 0 0 0 1 0 0 0 0 0 2 0 2 0 0 2 1 1 2 1 0 1 2 1 0 2 1 2 2 1 2 0 0 0 0 1 0 1 0 1 2 1 0 1 0 1 1 0 0 0 1 1 1 0 2 0 0 1 1 0 1 0 2 0 0 1 0 0 1 2 0 2 1 1 0 0 1 1 1 2 2 0 1 1 0 1 0 1 0 1 1 0 0 0 0 2 0 1 0 1 0 0 0 0 1 2 2 2 2 0 0 0 0 0 0 1 0 0 1 1 0 0 0 0 0 0 0 1 0 0 1 0 0 1 1 1 0 1 2 0 2 2 1 0 0 1 0 0 0 0 0 0 2 2 0 0 0 1 0 2 1 2 0 1 2 1 2 0 0 0 1 1 0 1 0 0 2 1 0 0 1 2 1 1 2 2 2 2 2 2 2 2 2 1 0 2 2 2 2 0 0 2 0 0 2 2 1 0 0 2 2 0 0 0 2 2 2 2 2 0 0 1 2 1 0 1 1 0 1 1 1 1 1 1 2 0 0 2 0 0 1 0 0 0 2 0 0 1 0 1 0 0 1 1 2 1 0 1 0 1 1 1 1 0 1 0 2 2 2 0 1 2 0 0 0 0 1 2 0 0 0 2 0 0 0 0 0 2 0 1 2 1 0 1 0 1 1 0 0 1 0 0 0 0 0 1 0 0 0 1 1 0 0 0 0 1 1 0 1 0 0 1 0 0 1 0 1 0 1 2 1 0 2 0 2 0 1 1 1 0 1 1 1 0 1 0 0 1 1 0 2 0 0 0 0 0 0 0 0 0 0 0 0 0 0 2 0 0 0 0 1 1 0 0
37 0 0 2 0 2 2 1 2 1 0 0 0 0 0 0 0 0 0 0 2 2 0 2 2 0 0 1 2 2 2 1 1 2 2 0 2 0 0 0 2 2 0 0 2 0 1 0 0 0 0 1 0 0 1 1 0 0 0 0 0 1 0 1 0 2 0 1 1 0 0 0 0 0 0 2 2 1 2 0 1 0 1 0 2 1 1 0 2 2 0 0 0 0 1 1 0 2 2 2 0 0 1 0 2 1 2 2 0 0 1 2 0 2 1 1 2 0 0 0 2 0 2 0 2 2 1 1 1 0 0 0 0 0 1 0 0 0 0 1 0 2 0 0 0 0 0 0 0 1 0 0 0 0 0 0 0 0 0 1 1 1 0 2 1 2 0 0 1 1 1 1 0 2 1 0 1 1 1 1 0 1 0 2 1 1 2 2 0 0 1 2 2 1 2 0 2 1 0 0 0 0 0 1 1 1 1 0 0 0 1 0 2 1 2 2 2 1 2 0 2 1 1 2 0 0 2 0 1 1 0 0 0 0 2 0 0 2 0 0 0 1 2 1 1 0 0 0 0 0 0 1 0 0 0 0 0 0 0 0 0 0 0 0 0 0 1 0 2 1 0 2 2 2 0 1 0 1 2 0 1 1 2 0 1 0 0 2 0 2 1 0 2 2 2 0 0 0 0 2 2 1 0 0 0 0 1 2 1 0 0 1 0 1 1 0 2 2 0 0 0 0 2 1 2 0 1 1 0 2 0 1 0 1 0 0 0 1 0 0 0 0 2 0 1 2 0 0 1 1 1 1 0 2 0 0 1 1 1 1 1 1 2 1 2 1 1 1 2 1 1 1 0 2 0 0 0 1 0 2 0 0 0 1 1 1 1 0 0 0 0 1 0 0 2 0 0 1 1 1 0 1 0 1 1 1 0 0 0 0 0 1 0 0 0 1 0 0 0 1 1 1 0 2 0 0 1 0 1 0 1 0 0 1 1 0 0 0 0 0 1 0 0 0 1 1 2 0 1 0 0 0 0 1 2 0 1 1 2 2 1 2 0 0 0 2 0 1 0 1 1 0 1 1 0 0 0 0 1 1 2 0 0 0 1 0 0 0 0 0 1 1 1 1 2 0 0 0 0 2 2 1 1 1 0 0 2 0 1 0 1 0 0 0 1 1 0 0 0 1 1 2 0 2 1 0 0 2 0 0 2 0 1 0 1 1 1 1 0 0 0 2 0 1 2 0 0 2 2 2 0 0 1 2 1 1 0 0 0 1 0 0 1 1 1 0 0 0 0 1 0 0 1 0 1 0 1 1 0 1 2 1 0 1 1 0 0 1 0 0 0 0 1 0 1 0 1 1 0 0 0 1 0 1 0 1 2 0 0 1 1 0 0 2 0 0 0 0 0 0 0 0 1 1 0 1 1 2 0 0 0 0 0 0 0 1 1 0 0 0 1 1 0 2 1 1 2 1 0 1 0 1 0 1 0 2 1 0 0 0 0 0 1 0 0 2 1 1 1 1 0 1 0 0 1 1 2 0 0 0 2 0 2 2 2 2 0 1 1 0 1 1 0 1 1 0 2 0 0 0 0 0 0 0 1 1 1 1 2 1 0 0 0 1 0 2 0 1 1 0 0 0 1 2 0 1 1 0 2 0 1 1 0 2 0 0 2 1 0 1 0 0 0 2 0 1 1 1 0 0 1 1 0 0 0 1 0 0 1 0 0 0 1 0 1 0 2 1 0 2 0 0 0 0 0 0 1 2 1 2 2 0 1 1 1 2 0 2 0 2 0 2 2 1 1 0 0 1 0 0 0 1 0 0 1 0 1 0 1 1 0 0 1 1 1 2 2 1 2 2 2 2 0 1 2 1 1 0 0 1 1 0 1 1 0 0 0 1 2 1 2 2 1 1 1 1 1 0 0 0 2 2 0 2 0 0 0 0 1 1 0 1 1 0 0 1 0 0 2 0 0 0 0 1 0 1 0 0 2 2 2 2 2 0 0 0 0 1 0 2 2 0 0 0 1 1 1 1 1 0 1 1 0 1 1 2 0 0 0 0 1 1 0 0 1 1 0 1 1 0 1 0 0 0 0 2 0 1 0 0 0 2 0 2 0 0 0 0 2 1 0 0 2 1 0 1 1 0 1 0 0 0 0 0 1 0 2 0 0 0 2 0 1 0 0 0 0 1 2 1 1 0 0 0 0 1 2 0 0 0 0 0 1 0 1 1 1 0 0 1 0 0 0 2 0 1 0 0 1 0 0 0
38 1 0 1 0 0 0 1 2 2 1 0 1 1 0 0 0 0 0 1 0 2 1 2 2 0 0 0 2 2 1 1 0 1 0 1 1 0 0 0 2 2 1 1 2 1 0 1 0 1 1 2 1 1 0 0 0 0 1 0 1 0 0 2 0 1 0 1 2 1 0 1 0 0 0 2 2 1 2 0 1 0 0 0 1 0 0 0 1 1 0 1 2 1 0 0 0 1 1 2 2 1 1 0 2 0 2 1 1 1 0 0 1 2 1 2 2 0 2 0 0 0 2 1 1 1 1 0 1 0 1 0 0 0 0 0 0 1 0 0 1 1 0 0 0 0 0 1 1 1 0 1 0 0 1 0 0 1 0 0 0 0 1 2 0 2 0 0 2 0 0 0 0 2 1 0 2 0 0 0 0 1 1 2 1 0 2 1 0 1 0 2 2 1 2 0 0 1 0 1 0 1 0 0 0 1 2 1 1 0 0 0 1 1 0 0 0 0 1 1 1 0 2 1 1 1 0 0 0 2 0 0 0 0 1 0 0 2 0 0 0 1 1 0 0 0 0 0 0 0 0 0 0 0 0 2 2 2 0 0 0 0 0 1 1 0 2 0 2 2 0 0 1 2 0 0 0 1 1 1 0 2 1 0 1 0 1 2 1 2 1 1 1 1 2 0 1 0 0 0 2 0 1 1 0 0 0 2 1 0 0 2 0 0 2 0 2 0 0 0 0 0 1 1 1 0 0 0 1 0 0 1 0 1 0 0 0 2 1 1 0 2 2 2 0 0 2 0 1 0 0 0 0 2 0 0 0 0 0 2 2 2 1 0 1 1 0 2 2 0 0 0 2 2 0 1 0 1 1 2 0 1 0 1 1 1 1 1 1 0 0 0 0 0 2 0 0 0 0 0 0 1 0 0 0 0 1 1 0 0 0 0 1 1 1 2 0 1 0 0 0 2 1 1 0 1 1 0 0 0 0 1 0 0 0 0 0 1 0 0 2 0 0 0 2 2 1 1 1 0 0 0 0 2 1 0 1 1 1 2 0 2 1 1 0 1 0 1 0 1 1 0 1 1 2 0 2 0 0 0 0 2 0 1 1 0 1 1 1 0 1 1 1 2 2 0 0 2 1 1 1 1 1 1 0 0 2 0 1 0 1 0 1 0 1 0 0 0 0 2 2 2 0 2 0 1 0 0 1 2 0 1 2 2 2 0 1 0 1 1 0 1 0 1 1 0 0 0 0 0 0 0 0 0 2 1 1 1 1 1 1 0 1 1 1 0 0 2 0 0 0 0 0 0 0 0 1 0 0 0 2 0 0 1 2 0 0 1 1 1 0 1 1 1 0 0 0 0 0 0 0 2 0 0 0 2 1 1 0 1 0 0 0 0 0 0 0 0 1 0 0 0 0 0 0 0 1 2 0 0 1 0 1 0 0 0 1 1 1 0 2 1 0 1 2 2 2 0 0 0 0 1 0 1 0 2 2 0 1 0 0 0 0 1 1 1 0 2 0 0 1 0 0 0 1 0 2 0 1 1 1 1 2 0 0 2 1 1 1 0 2 0 0 1 0 0 2 2 0 2 0 0 0 0 0 1 2 2 2 0 0 0 0 0 0 0 2 2 2 0 0 0 1 2 1 1 1 1 1 0 0 0 0 2 1 0 1 1 0 1 1 1 0 0 0 0 0 0 0 0 0 0 1 0 0 2 0 1 1 0 1 0 2 0 1 1 2 0 2 1 1 1 1 1 1 0 1 1 1 0 1 1 0 0 0 1 0 1 0 1 0 1 2 0 0 1 0 0 1 0 0 1 0 0 0 1 1 0 1 2 0 0 2 2 2 2 2 2 2 2 2 1 0 1 2 1 1 0 0 2 0 0 2 1 1 1 0 1 2 1 1 1 0 0 0 0 0 0 0 0 2 2 0 1 0 0 1 0 0 0 0 0 1 0 0 1 0 0 1 0 0 0 1 0 0 0 0 1 2 2 2 2 2 0 0 0 0 2 0 1 1 0 1 0 1 1 1 2 0 0 0 2 0 2 0 0 1 1 0 2 0 1 0 1 2 0 0 0 1 1 0 0 1 1 0 2 0 1 0 1 0 2 0 2 0 0 0 2 2 0 0 0 2 2 1 0 0 0 1 1 0 1 0 1 1 0 2 2 1 0 1 1 0 0 0 0 0 0 2 1 1 1 0 0 0 0 0 0 1 1 1 0 0 1 0 1 1 0 0 1 0 0 0 1 1 1 1 0 0 0 0 0
39 0 0 2 1 0 2 1 1 2 2 0 1 1 0 0 0 0 0 1 1 1 0 2 2 0 0 0 2 2 2 1 0 2 1 1 1 2 0 1 0 0 0 0 2 0 0 0 1 1 1 1 0 0 0 2 0 0 0 0 2 0 0 2 0 1 0 0 1 0 0 0 1 1 1 2 2 1 2 1 0 0 0 1 2 1 1 0 2 2 0 1 1 0 1 0 1 2 2 2 1 0 2 0 2 0 2 2 0 0 0 1 0 2 0 0 2 0 1 0 1 0 2 1 1 1 0 1 2 0 0 0 0 0 0 0 0 1 0 1 1 1 0 0 0 0 0 0 0 1 0 0 0 0 0 1 0 1 0 1 1 0 0 2 1 1 0 2 0 0 0 1 0 2 0 0 1 0 0 0 0 0 0 2 2 2 1 2 0 0 1 1 1 1 2 0 0 2 0 0 0 0 0 1 1 1 1 0 0 0 1 1 1 0 1 1 0 0 2 0 2 0 2 2 0 1 1 1 1 1 0 0 1 0 1 0 0 2 0 0 0 0 2 2 2 0 0 0 0 0 0 0 0 0 0 2 1 2 0 0 0 0 0 1 1 0 0 0 1 1 0 2 1 2 0 1 0 2 2 0 0 2 2 0 0 2 0 1 1 1 1 1 0 1 2 1 0 0 0 0 1 1 1 1 0 0 0 1 2 0 1 1 0 0 2 0 2 0 0 0 2 2 1 1 2 0 1 1 1 1 0 2 0 0 0 0 0 2 0 0 0 0 2 2 1 1 1 0 1 1 2 0 1 1 1 1 1 2 0 0 0 0 0 0 0 0 0 2 2 0 0 0 0 2 1 1 0 1 1 2 1 0 0 0 2 0 1 0 0 0 0 1 2 1 1 1 2 0 0 0 0 0 0 2 2 0 0 0 0 0 0 0 0 0 1 1 0 1 0 0 0 1 0 1 0 0 2 0 2 1 2 0 0 0 0 0 0 0 0 0 2 0 0 0 2 2 2 0 0 0 0 0 0 1 1 1 1 2 0 2 0 2 1 0 0 2 0 0 0 0 1 0 1 1 0 0 2 1 2 1 1 1 0 1 1 0 1 1 1 0 1 1 0 0 1 1 1 1 1 2 1 1 0 2 1 1 2 0 1 0 0 0 0 0 0 1 0 0 0 1 1 2 1 1 0 1 1 1 0 1 1 0 0 0 0 0 2 0 0 2 0 0 0 0 2 0 0 1 2 2 0 1 1 2 2 0 0 0 0 0 1 0 0 0 0 0 0 1 1 1 0 1 0 0 0 0 0 0 0 0 1 2 0 0 0 0 0 0 0 0 1 1 0 1 0 0 2 1 0 0 1 1 1 0 0 1 2 0 0 0 1 0 0 0 0 0 0 0 0 0 1 0 0 0 0 1 2 2 0 0 1 0 0 0 0 1 0 1 0 0 0 1 0 0 1 1 2 1 0 1 2 2 0 2 1 2 2 0 2 0 0 0 2 0 0 2 0 2 1 1 1 1 0 1 1 0 0 2 2 2 2 0 1 0 0 1 1 1 2 0 1 1 0 1 0 0 0 1 0 1 0 0 0 1 2 2 1 1 1 0 2 2 0 1 0 1 0 1 1 0 0 0 0 2 0 1 0 0 1 0 0 0 0 2 0 0 2 1 0 1 0 0 0 1 0 0 1 1 0 1 1 1 0 0 0 1 1 1 1 0 1 0 2 0 1 1 2 0 1 2 0 0 1 1 0 0 1 2 1 1 1 0 0 0 0 2 0 2 0 2 0 2 2 1 1 0 0 1 0 0 0 1 1 0 1 0 1 0 0 1 0 0 1 1 1 2 2 2 2 2 1 2 0 1 2 1 1 0 0 2 0 1 1 2 1 1 0 0 0 0 0 0 1 0 1 0 0 0 0 1 1 1 0 2 0 0 1 0 0 0 2 2 1 0 0 1 0 0 2 0 0 0 2 1 0 1 0 0 0 0 1 1 1 0 0 1 1 2 0 1 1 0 0 0 2 2 2 2 0 1 0 1 0 1 2 2 0 0 1 1 0 0 0 1 1 2 0 1 1 0 1 0 0 1 0 1 0 2 1 1 0 2 0 2 0 0 0 0 0 0 0 0 2 0 0 1 1 1 0 2 0 0 0 0 1 0 2 2 1 0 1 1 0 0 0 0 0 0 2 2 0 1 0 0 0 0 1 0 1 0 0 0 0 1 0 0 0 0 1 2 1 0 0 2 0 0 0 0 0 0 1 1
40 0 1 0 0 0 1 1 1 1 1 1 1 2 0 0 1 0 1 0 2 2 0 2 2 0 0 0 2 1 1 1 1 2 1 1 1 0 0 0 2 2 0 0 1 0 0 0 0 0 0 0 0 0 1 1 0 0 1 0 1 1 0 1 0 0 0 0 1 0 0 1 2 1 2 2 2 1 1 1 1 0 0 1 2 0 0 0 2 2 0 0 1 1 1 0 1 0 0 0 2 0 0 1 2 0 2 1 1 0 0 2 1 2 1 0 1 0 1 0 1 1 2 1 1 1 1 0 2 0 0 0 0 0 1 0 0 0 0 1 0 2 1 0 0 0 1 0 0 1 0 0 0 0 0 0 0 0 0 0 1 1 0 2 1 1 1 0 1 1 1 1 0 2 0 0 1 1 1 1 0 2 1 2 1 0 2 2 2 0 2 2 2 2 2 0 0 2 0 0 0 0 0 0 0 2 2 0 1 0 2 2 0 1 0 1 1 1 2 1 1 2 2 2 0 0 0 0 0 0 0 0 0 0 2 0 0 1 0 0 0 0 2 2 2 0 0 0 0 0 0 0 1 1 1 1 0 1 0 0 0 0 0 0 0 0 0 0 1 0 1 2 1 2 0 0 1 1 2 0 0 2 2 2 0 2 1 1 1 2 2 1 0 2 2 0 0 2 0 2 2 0 1 1 0 0 0 1 1 0 1 1 0 2 1 0 1 0 1 1 0 0 1 1 1 0 0 1 0 2 0 2 0 1 0 0 0 1 1 2 1 1 1 1 0 0 2 1 1 1 0 1 0 1 0 1 2 1 0 2 2 2 0 0 0 2 0 2 2 0 0 0 1 1 1 1 0 2 1 2 0 2 0 0 1 0 1 0 0 1 0 0 1 1 1 0 1 0 0 0 0 0 0 0 0 0 0 1 0 0 0 1 0 1 1 0 0 0 0 0 0 0 0 1 0 1 1 0 1 0 1 0 0 0 0 0 0 1 0 0 0 0 0 1 0 1 2 0 1 0 0 0 0 2 2 2 2 1 1 1 1 1 1 1 1 0 0 1 0 0 1 1 2 0 0 0 0 0 2 2 2 2 0 1 1 1 0 0 0 1 1 0 0 2 2 0 0 1 1 2 0 0 1 1 0 0 2 1 1 0 0 0 0 0 1 0 0 0 0 1 1 1 1 2 1 0 0 0 1 1 0 1 1 0 1 1 2 0 0 1 0 0 0 1 2 0 0 1 1 1 0 0 1 1 2 0 0 2 0 1 0 0 1 0 0 1 0 0 2 1 0 0 1 0 0 0 2 1 0 1 2 0 0 1 2 1 1 1 0 0 0 2 0 1 0 0 1 0 0 0 0 2 0 0 0 2 1 0 1 0 0 0 1 2 1 1 0 0 0 0 1 0 0 0 1 1 1 2 0 0 0 2 0 0 0 1 0 2 0 0 0 0 0 1 1 1 2 0 0 0 0 2 1 1 1 2 2 0 2 1 0 1 1 1 0 0 1 2 0 0 0 0 0 0 0 0 0 0 0 0 1 0 2 0 0 1 1 1 1 0 1 0 0 1 1 0 1 2 0 1 1 0 0 0 0 2 2 2 1 1 0 0 0 1 0 0 0 0 0 0 0 1 0 1 1 1 0 0 1 0 0 0 0 2 0 0 1 1 0 1 0 0 0 0 0 0 0 1 0 0 1 1 0 0 0 1 0 0 2 0 0 2 2 0 1 0 2 0 2 1 0 0 2 1 0 0 1 0 0 0 2 1 1 1 1 2 1 2 0 2 0 2 1 0 0 0 1 1 0 0 0 2 1 0 0 0 0 0 1 2 0 0 1 1 1 1 1 2 2 1 0 1 0 0 2 0 0 0 0 1 0 1 1 1 0 0 0 0 1 0 0 1 1 0 1 0 0 0 0 0 2 2 0 2 0 0 0 0 0 0 1 2 0 0 0 1 1 0 1 1 1 0 2 0 0 1 0 1 1 1 2 2 1 0 0 1 1 1 0 2 2 0 0 0 2 1 2 1 1 0 1 1 0 1 2 2 0 0 1 1 0 2 0 0 2 0 0 2 2 2 0 0 0 1 0 2 1 0 1 1 1 2 0 2 0 0 0 2 2 0 0 1 2 1 0 1 1 0 1 0 1 0 1 0 1 0 1 2 1 1 0 1 2 0 2 2 2 0 2 1 0 0 0 1 1 1 1 0 0 1 0 0 0 1 1 2 2 0 0 1 0 1 0 2 0 1 0 1 2 0 1 0
41 0 0 1 0 0 0 2 2 1 0 2 0 0 0 0 0 1 0 1 1 2 0 2 2 0 0 1 2 2 2 0 1 1 1 0 2 1 1 0 1 1 1 1 2 0 0 0 0 1 1 1 0 1 1 0 0 1 1 0 0 0 0 1 0 2 0 0 2 0 0 1 2 1 1 2 2 1 1 0 2 0 0 1 1 1 0 0 2 2 0 0 1 1 0 0 1 1 1 1 1 0 2 0 2 0 2 1 1 1 1 2 1 1 1 1 1 1 0 0 1 2 2 2 0 0 0 1 2 1 1 0 0 0 0 0 0 0 0 1 1 1 0 0 0 0 1 0 0 1 1 0 2 0 1 0 0 2 0 0 1 0 0 2 1 2 0 1 0 1 1 1 1 1 0 0 2 1 0 1 0 1 0 2 1 1 1 1 1 1 0 1 1 0 1 0 0 2 0 1 0 1 0 2 2 0 2 0 1 0 0 0 2 0 1 1 2 1 1 1 1 2 2 2 0 1 1 0 0 2 0 0 1 1 2 1 0 2 0 0 0 1 2 1 2 0 0 0 0 0 0 0 0 0 1 1 0 1 0 0 0 0 0 1 1 0 1 0 2 0 1 1 1 2 0 0 0 1 1 0 0 1 2 1 0 2 0 0 1 2 1 1 1 2 2 0 1 1 1 1 1 0 0 0 0 0 1 1 2 0 2 0 0 0 2 0 2 1 0 0 0 0 0 1 2 0 0 1 1 1 0 1 0 1 0 0 0 0 0 1 2 1 2 1 0 1 0 0 0 0 0 0 0 1 0 1 1 1 0 1 1 1 2 0 2 1 0 2 2 0 0 0 2 1 1 0 0 1 1 2 1 0 0 1 1 1 0 0 0 0 0 0 2 0 2 1 1 2 0 0 0 0 0 1 1 0 1 0 0 0 0 0 0 0 0 1 0 0 0 0 0 1 0 2 1 1 1 0 0 0 0 0 0 0 0 1 0 2 0 0 1 0 0 0 2 2 0 2 2 0 0 2 0 1 0 0 0 1 0 1 1 1 1 1 1 0 0 0 0 0 0 0 2 1 0 0 0 0 2 1 1 1 0 0 1 0 0 1 0 1 1 2 0 1 0 0 0 2 2 2 1 1 1 1 0 0 2 1 0 0 0 1 1 1 0 1 0 1 0 1 1 2 1 2 1 0 1 1 0 1 1 1 2 0 1 0 2 0 0 0 0 1 0 1 2 1 0 2 2 2 1 0 1 2 1 1 0 0 0 0 0 0 0 1 1 0 1 2 1 0 1 0 2 0 2 0 2 2 0 2 2 0 0 0 0 0 0 1 1 1 0 1 1 1 0 1 0 0 0 0 0 2 1 2 0 2 1 0 0 1 0 0 1 2 1 1 0 0 0 0 0 0 0 1 1 1 0 0 0 0 2 0 1 0 0 0 2 1 2 0 2 1 0 0 1 0 1 1 0 2 0 1 0 1 0 1 2 0 1 0 0 0 0 0 0 2 1 2 0 0 1 0 0 0 0 1 1 2 2 2 2 1 2 1 1 2 1 1 2 1 0 0 0 2 1 0 2 2 0 2 0 0 0 0 0 0 0 1 1 0 0 0 0 1 0 1 0 2 2 1 0 0 1 1 0 2 0 1 1 0 0 0 0 2 0 0 1 0 0 0 0 0 0 1 0 0 0 0 0 0 0 0 1 0 0 2 0 1 2 0 0 2 2 0 1 1 2 1 1 2 1 0 1 0 0 0 1 1 1 1 1 1 1 1 1 1 1 2 0 2 0 2 2 2 2 0 0 0 0 1 0 2 0 0 0 0 2 0 0 2 0 0 1 0 0 1 1 1 2 2 2 1 0 1 2 1 1 0 1 2 0 0 2 1 0 1 1 0 2 0 0 2 1 1 1 1 1 0 0 0 1 1 0 1 1 0 1 0 1 2 0 1 0 0 1 0 0 0 1 0 1 0 0 0 0 0 0 1 1 1 2 2 1 0 0 0 0 1 0 2 2 0 0 1 1 1 1 2 1 0 0 1 1 1 1 2 0 0 1 1 0 0 0 0 1 0 0 2 1 0 1 1 0 1 0 2 0 1 1 1 0 2 1 1 1 2 1 1 1 1 0 0 0 1 0 1 2 1 0 1 1 0 0 0 1 0 1 1 0 1 0 1 1 0 2 0 0 0 2 2 0 0 1 0 1 1 0 0 0 0 0 0 0 1 0 0 0 1 1 1 1 0 0 2 0 1 0 0 0 0 0 0
42 1 0 2 1 0 1 2 2 1 1 0 1 2 0 0 0 1 1 1 1 1 0 0 1 0 0 0 2 2 2 2 0 1 2 1 2 0 0 1 1 1 1 0 1 2 1 0 0 0 0 0 0 0 2 1 0 1 1 2 0 0 1 1 0 1 0 1 1 0 0 0 2 0 1 1 1 2 2 0 2 0 1 0 1 0 1 1 2 2 1 1 2 2 0 0 0 2 2 2 0 0 0 0 2 1 2 1 1 0 1 2 0 2 0 0 2 1 0 0 2 0 1 1 0 0 0 1 1 0 0 0 0 0 0 0 0 0 0 1 2 1 1 1 1 0 0 0 0 1 0 0 0 0 0 1 1 0 0 0 1 1 0 2 0 1 0 0 0 2 2 1 1 1 0 0 2 1 1 1 0 2 1 2 2 1 2 1 0 1 0 2 1 1 1 0 0 2 0 1 0 1 1 2 2 1 1 0 0 0 1 1 2 0 1 0 1 1 2 0 2 1 1 1 1 0 1 0 1 1 1 1 0 1 0 0 1 1 0 1 0 0 2 1 1 0 0 0 0 0 0 1 0 0 0 2 1 2 0 0 0 0 0 0 0 0 0 0 1 2 0 2 1 2 1 0 0 1 1 0 0 1 2 0 1 1 1 1 1 2 0 2 0 2 2 0 0 1 0 1 0 0 0 0 0 0 0 0 1 0 1 0 0 2 1 0 2 0 0 0 2 2 0 2 2 0 0 2 2 0 0 1 0 2 0 0 0 1 0 0 0 0 0 2 1 1 1 0 1 1 1 0 1 1 1 1 0 0 0 2 2 2 1 1 1 0 0 1 1 0 0 0 1 2 0 1 0 1 1 1 0 2 0 0 1 0 0 1 1 0 0 0 0 0 2 0 0 1 0 0 0 0 0 1 1 0 0 2 0 0 0 0 0 0 0 2 1 0 0 1 1 1 0 1 0 0 0 0 2 1 2 0 0 1 1 0 0 0 0 0 1 0 0 0 2 2 0 2 2 0 0 1 0 2 1 1 1 0 2 2 2 2 0 0 1 1 0 0 0 0 2 0 2 0 2 0 2 0 1 0 0 2 0 2 2 2 0 1 0 1 1 2 1 1 0 0 0 2 1 1 0 0 1 1 0 0 2 0 1 0 0 0 0 0 0 0 1 0 0 2 2 1 1 1 1 1 1 0 1 2 0 0 2 1 2 0 2 1 1 0 1 2 0 2 2 2 0 0 0 1 0 0 0 1 2 0 0 0 2 0 0 2 1 0 0 1 0 1 0 0 0 1 0 0 0 0 0 0 0 0 1 0 0 0 1 0 0 2 1 1 0 1 0 1 0 0 2 1 0 0 0 2 1 0 0 2 0 0 0 1 0 0 0 0 0 0 1 0 0 0 2 0 0 0 0 0 0 2 0 0 0 0 0 0 0 2 0 0 0 1 1 1 0 1 1 0 1 2 0 1 1 1 0 1 0 2 1 0 1 0 0 0 1 1 0 0 0 2 0 0 0 0 0 1 1 0 0 0 0 0 1 0 1 1 1 0 1 1 1 1 0 1 0 1 0 0 2 2 0 0 0 1 0 0 2 2 2 0 1 2 0 0 0 1 0 1 0 1 2 0 0 0 0 1 2 2 0 0 1 0 1 1 0 2 0 0 1 0 1 1 0 0 0 1 0 1 0 1 0 1 1 1 0 0 0 1 1 0 1 0 0 1 2 0 2 0 2 0 2 1 0 0 0 1 1 0 2 0 1 0 2 2 1 1 2 2 2 2 0 2 0 2 2 0 0 1 0 1 0 0 0 1 1 0 1 0 1 0 0 0 0 0 0 1 0 0 1 1 1 1 1 1 0 1 2 1 2 0 0 2 0 1 2 1 0 1 0 0 1 0 0 0 2 1 2 1 2 0 0 1 2 1 0 1 1 0 1 0 0 0 1 1 0 0 0 0 1 0 1 0 0 0 1 1 0 1 0 1 1 1 2 2 2 0 0 0 1 1 0 2 2 0 1 1 1 0 0 1 1 1 0 2 0 0 2 2 0 2 1 1 0 0 0 0 2 1 0 0 1 1 0 1 1 1 0 0 0 1 0 0 0 2 0 2 0 0 0 1 2 0 0 1 0 1 0 0 1 0 0 1 0 0 0 1 1 0 2 2 1 0 2 0 1 0 0 2 2 0 2 2 1 2 0 0 0 1 2 0 2 0 0 0 0 0 1 1 1 0 0 1 0 0 0 1 0 0 0 0 0 0 0 0
43 1 0 2 1 0 2 1 2 2 1 0 1 1 0 0 0 0 0 0 2 2 1 2 2 0 0 0 1 2 2 0 0 2 2 1 1 1 0 1 1 1 0 2 2 0 0 1 0 0 0 1 0 0 0 1 1 0 0 0 1 0 0 2 0 1 1 0 1 1 1 1 2 0 1 2 1 0 2 0 0 0 1 0 0 0 0 1 2 2 0 1 2 0 0 0 0 1 1 2 2 1 0 0 2 1 2 0 1 0 0 1 0 0 2 2 2 0 1 0 1 0 2 0 2 2 2 1 2 0 0 1 0 0 0 0 1 0 0 0 1 1 0 0 0 0 1 0 0 1 0 0 0 0 0 1 1 1 0 0 1 1 0 2 1 2 0 1 1 0 0 0 1 1 1 0 1 2 2 2 0 2 1 1 1 0 1 1 0 1 0 2 2 2 2 0 1 2 0 1 0 1 1 1 1 0 2 1 0 0 1 1 1 0 2 1 1 1 2 0 2 0 2 2 0 0 0 0 0 0 0 0 0 0 2 0 0 2 0 0 0 0 1 1 1 0 0 0 0 0 0 0 0 0 1 1 0 0 0 0 0 0 0 1 1 0 0 0 1 1 0 1 0 0 0 1 0 1 2 0 1 0 2 2 0 2 2 2 1 2 2 0 1 2 1 0 1 1 0 1 1 1 0 0 0 0 0 2 1 0 0 1 0 1 1 0 1 1 0 0 0 0 1 0 2 0 1 2 1 1 0 1 0 1 0 1 1 2 0 2 1 1 2 2 0 0 2 0 0 1 1 0 1 2 1 0 2 1 1 1 2 2 2 0 2 0 0 2 2 0 0 0 1 1 1 1 0 2 0 1 0 1 0 1 2 2 2 2 2 0 1 1 0 1 2 1 1 0 0 1 0 0 0 0 0 0 2 1 0 0 0 1 0 0 0 2 2 0 0 1 0 1 1 1 1 1 0 0 1 1 1 0 0 0 0 0 0 1 0 0 2 0 0 2 0 2 2 2 2 0 0 1 0 1 1 1 1 1 1 1 1 1 1 0 1 1 0 1 0 0 1 1 1 1 0 0 0 0 1 0 0 2 0 0 1 0 0 0 0 0 0 2 0 2 1 2 2 2 2 2 0 0 1 1 0 0 1 0 0 0 0 1 1 1 1 1 0 0 0 2 2 1 1 2 1 1 1 1 0 1 1 0 1 0 1 0 0 1 0 2 1 1 0 0 0 1 0 2 2 2 2 0 0 2 2 0 0 0 0 1 0 0 1 0 0 1 0 0 1 1 0 2 0 0 0 0 1 0 0 0 2 0 1 1 0 0 0 1 1 1 0 2 1 1 0 0 0 0 0 0 0 2 0 0 0 1 2 1 0 2 0 0 0 1 0 0 0 0 0 0 0 0 1 0 0 2 2 2 0 0 1 0 0 0 0 0 2 0 0 0 1 0 0 1 1 1 2 1 0 2 0 1 0 0 0 1 2 1 1 0 0 0 0 1 0 1 1 2 1 0 0 0 0 1 2 0 0 0 1 1 1 0 1 0 0 1 1 2 1 1 1 0 0 0 0 0 0 2 0 0 0 1 0 0 0 2 2 2 2 0 0 0 0 0 1 1 0 0 0 0 0 1 0 2 0 1 0 0 1 0 0 0 0 2 0 0 0 0 0 0 0 0 0 1 0 0 1 1 1 1 0 2 0 0 0 0 0 0 2 1 0 2 1 0 0 0 1 0 0 2 1 0 1 1 0 0 2 1 1 1 1 1 1 1 1 1 1 2 1 2 0 1 2 0 1 0 0 1 0 0 0 1 0 0 0 0 2 0 0 0 0 0 1 0 0 2 1 2 2 1 1 2 0 2 2 2 1 0 0 2 0 1 2 1 0 0 0 1 2 0 0 0 0 0 0 0 0 0 0 0 2 2 0 2 0 0 0 1 1 1 0 2 0 0 0 2 0 0 1 0 1 0 1 0 0 0 0 1 2 1 1 1 2 0 0 0 0 1 0 2 2 0 0 0 2 2 2 2 1 1 0 1 0 2 2 2 0 0 0 2 0 2 0 0 0 2 0 0 2 2 0 0 0 1 1 0 1 2 0 0 0 2 0 2 0 1 1 0 0 0 0 0 2 1 1 1 2 0 1 1 1 0 0 0 1 0 1 2 1 0 0 1 2 0 2 0 0 0 1 0 0 0 0 0 0 0 1 0 1 0 0 0 0 2 0 1 1 1 0 2 0 0 1 2 1 0 1 0 0 0 1 1
44 0 0 2 1 0 2 1 1 2 2 0 1 1 0 0 0 0 1 1 1 1 0 2 2 0 0 0 2 1 1 2 2 1 2 0 2 1 1 0 1 1 0 1 1 1 0 0 0 0 0 0 0 0 0 1 0 1 0 2 0 0 0 1 0 1 0 0 1 0 0 1 2 0 1 2 2 1 1 0 2 0 0 2 2 0 0 0 2 2 0 1 2 0 0 0 0 1 0 0 2 1 0 0 2 1 2 1 1 1 0 1 0 2 0 0 1 1 1 0 1 0 2 1 1 1 1 2 2 1 1 0 0 0 0 0 1 0 0 1 0 2 1 0 0 0 0 0 0 1 0 0 2 0 1 0 1 0 0 0 0 2 0 2 0 2 0 1 0 1 1 1 0 2 0 0 1 1 1 1 0 1 0 2 2 2 1 0 0 2 0 2 2 2 2 0 0 2 0 0 0 0 0 1 1 2 1 1 2 0 0 0 0 0 1 0 0 0 1 0 2 1 1 1 1 1 2 0 0 0 1 1 0 1 0 0 1 1 0 0 0 0 2 1 1 0 0 0 0 0 0 0 1 0 0 2 1 2 1 1 1 1 0 1 1 0 0 0 1 1 0 1 2 2 1 1 0 0 2 0 1 0 0 0 0 0 0 0 1 2 1 2 1 2 2 0 1 0 0 1 1 1 0 0 0 0 0 2 1 0 0 1 0 2 1 0 2 0 0 0 1 2 2 1 2 0 0 0 0 0 0 0 1 1 0 1 1 0 0 1 1 1 1 1 0 0 2 0 1 1 1 0 1 1 0 1 0 1 0 0 0 1 0 0 0 1 0 1 1 0 0 0 0 1 1 1 0 2 0 1 0 1 0 1 2 0 0 0 0 1 0 0 1 0 2 1 2 1 1 1 0 1 0 0 0 0 0 0 0 0 0 0 2 2 2 2 0 0 0 1 1 1 0 2 2 2 0 0 1 0 1 0 0 0 0 0 0 1 0 1 0 0 0 0 1 1 1 2 2 0 0 2 0 2 2 1 2 1 1 2 1 2 0 0 0 2 0 0 0 0 0 1 2 0 0 0 0 0 2 1 1 0 0 0 0 0 0 0 0 0 1 1 0 1 0 1 1 1 0 1 1 1 2 0 0 0 2 1 0 0 0 0 1 0 1 1 1 1 0 2 2 2 0 2 0 1 0 0 0 2 0 2 0 0 0 0 1 1 2 1 1 1 0 1 2 0 0 1 1 2 1 0 1 2 1 1 0 0 1 0 0 0 0 0 0 0 2 2 0 0 0 2 2 0 1 0 2 1 0 1 1 1 1 2 0 1 1 0 0 0 2 0 1 0 2 1 0 0 0 0 0 2 1 1 0 1 1 0 1 0 0 0 0 2 1 0 0 0 0 0 0 0 0 0 0 2 2 1 0 0 0 0 1 0 0 0 2 0 1 0 2 0 0 1 1 1 2 0 0 1 0 1 0 1 0 1 1 0 1 1 1 0 1 0 1 2 0 2 0 0 0 0 0 1 1 1 1 0 0 0 1 1 2 1 0 1 2 0 1 0 2 0 0 0 0 0 0 1 0 0 0 0 0 0 1 2 2 2 2 0 1 1 0 0 0 0 0 0 0 0 0 0 1 2 0 0 1 0 0 0 0 0 1 1 2 2 1 2 0 2 2 2 0 0 0 0 0 0 0 0 0 0 0 0 0 1 0 0 2 0 0 2 1 0 0 0 2 0 1 2 0 1 0 0 0 0 0 1 1 1 1 1 0 1 0 1 0 1 1 2 1 1 2 0 2 0 1 1 0 0 0 2 0 1 0 0 0 1 0 2 0 0 1 1 1 1 1 1 1 1 1 1 0 1 2 1 1 0 0 2 0 0 0 1 0 0 1 0 1 0 1 1 0 0 0 0 0 0 0 0 1 1 0 1 0 0 1 1 0 0 2 2 0 0 0 1 2 0 2 1 1 0 1 1 0 1 0 1 1 1 1 1 2 0 0 0 1 2 2 0 0 0 1 0 0 0 0 1 1 1 0 0 0 1 0 0 1 0 1 0 0 1 0 1 0 2 0 0 2 2 0 0 0 0 0 0 2 1 0 0 1 1 1 2 1 1 0 2 2 0 0 0 2 2 1 0 0 0 1 1 1 0 0 0 1 0 2 2 2 1 1 0 0 1 1 0 0 0 0 0 2 0 0 0 0 0 0 0 2 0 0 0 1 0 0 0 0 0 0 1 0 0 0 2 0 0 0 0 0 2 0 1
45 1 0 1 0 1 1 0 0 2 2 0 0 0 0 0 0 0 0 0 2 2 0 0 0 1 1 0 1 2 2 0 0 1 0 1 2 1 1 0 1 1 0 0 1 0 0 0 0 0 0 0 0 1 0 1 0 1 0 0 1 0 0 2 1 1 1 0 2 1 0 2 2 0 1 2 1 0 2 0 0 0 0 0 2 0 0 0 2 2 0 1 1 0 0 0 0 0 0 0 2 0 1 0 2 1 2 1 1 1 1 2 0 1 0 0 1 0 0 0 1 1 1 1 0 0 0 1 2 1 2 0 0 0 0 0 0 1 0 2 1 1 1 0 0 0 1 0 0 1 0 0 0 0 0 0 0 0 0 1 1 1 0 2 2 2 0 0 1 1 1 1 1 1 1 0 2 1 1 1 0 1 0 2 2 2 2 1 0 1 0 1 2 1 2 0 2 2 1 0 0 0 0 2 2 0 2 0 0 0 1 1 0 0 2 0 0 0 1 0 2 0 2 2 0 1 1 0 1 1 0 0 0 0 2 0 0 1 0 0 0 0 2 1 2 0 0 0 0 0 0 0 0 0 0 2 1 1 0 0 0 0 0 0 1 0 2 1 2 1 0 2 2 2 0 1 1 0 2 0 2 0 2 0 1 0 1 0 2 2 1 1 1 2 2 0 1 1 0 1 1 1 2 2 1 0 1 2 0 0 0 0 0 1 0 0 2 0 0 0 1 1 2 1 2 0 1 0 0 0 0 0 0 1 0 0 0 1 0 0 0 0 2 0 1 2 0 0 1 0 1 0 0 2 0 0 0 1 0 0 0 0 1 0 1 1 1 2 2 0 0 0 1 2 0 1 0 1 0 1 1 1 0 0 0 0 0 1 1 0 0 1 0 1 2 2 2 2 1 1 0 1 0 0 0 0 1 1 0 0 0 0 0 0 0 1 0 1 0 0 0 1 0 1 0 0 1 1 2 2 2 1 0 2 2 0 0 2 0 0 2 0 0 2 0 2 2 1 1 1 0 0 0 2 2 2 2 0 0 0 2 0 0 0 2 0 0 1 0 0 1 0 2 0 2 0 1 0 2 1 1 1 0 0 1 0 0 1 1 1 0 1 0 1 0 0 0 1 0 1 1 1 0 2 0 0 2 1 0 0 0 0 1 1 0 1 0 0 0 1 1 2 0 0 0 0 2 1 0 1 1 0 0 0 0 1 0 0 0 0 2 2 0 1 1 0 0 0 1 1 0 1 0 2 0 2 0 0 0 1 0 0 0 2 2 0 0 0 1 0 0 2 1 0 1 0 2 0 1 0 1 0 1 1 1 0 0 2 1 1 0 2 0 0 1 1 1 0 0 0 0 1 1 0 0 2 1 1 0 2 0 0 0 0 0 0 0 0 0 1 0 0 0 0 0 1 2 1 0 0 0 0 0 0 0 1 0 1 2 0 2 2 1 1 2 1 1 1 0 0 2 1 0 1 0 2 1 1 1 0 0 0 0 0 2 0 0 2 0 0 1 0 1 1 1 0 0 1 1 1 2 0 2 0 0 2 2 1 1 0 2 0 0 1 0 0 0 2 0 0 0 1 0 0 0 1 2 1 2 2 0 0 0 1 0 0 0 1 1 0 0 0 1 2 0 2 0 0 1 0 0 0 0 2 0 0 1 1 0 1 1 1 0 0 0 1 0 0 0 0 0 1 0 0 0 1 1 0 1 0 0 1 1 0 1 1 2 0 1 2 2 0 1 1 1 0 1 1 1 1 1 1 0 0 0 2 0 2 0 2 0 2 2 0 0 0 0 1 0 0 0 1 0 0 2 0 0 0 0 2 0 0 0 0 0 2 2 2 2 1 0 1 0 0 2 0 0 0 0 2 1 0 1 1 0 0 0 0 0 0 0 0 1 0 1 0 1 0 1 0 1 1 0 1 1 0 1 1 0 0 0 2 0 0 0 1 0 0 1 0 0 0 1 0 0 1 0 0 1 0 0 0 2 1 0 1 0 0 1 1 1 0 1 0 1 1 1 2 0 0 0 2 1 1 1 1 1 1 0 1 0 0 0 0 1 1 0 0 1 0 0 1 0 0 0 1 1 2 1 1 0 2 0 2 0 0 0 1 1 0 0 0 1 2 1 0 2 0 1 2 0 0 2 0 0 0 0 2 1 0 2 0 1 0 0 2 2 0 1 0 0 0 0 1 1 1 2 0 1 0 0 0 0 1 0 1 1 1 1 2 0 0 0 2 1 0 0 0 0 0 2 0
46 1 0 2 0 1 1 1 2 1 0 0 2 2 1 1 1 0 0 0 2 2 0 1 1 1 1 0 2 2 2 1 0 2 0 1 1 1 0 1 1 1 0 1 2 2 0 1 0 0 0 1 1 0 0 0 0 1 0 0 0 1 0 0 0 1 0 0 1 0 0 1 2 0 1 2 2 1 1 0 2 0 1 0 1 0 0 1 1 2 1 1 1 1 0 0 0 1 1 1 0 1 1 0 2 1 1 0 2 1 0 1 0 1 0 1 1 0 1 0 1 0 2 1 1 1 1 1 1 1 0 0 2 0 0 0 2 0 0 0 0 2 0 0 0 0 0 0 0 2 0 0 0 0 0 0 0 1 0 0 2 0 0 2 1 1 0 1 1 0 1 0 0 2 0 0 2 1 0 0 1 2 0 0 0 0 0 2 1 2 0 2 2 1 2 1 1 2 0 0 0 0 0 1 1 1 2 2 2 0 0 1 1 0 2 0 0 1 2 0 2 0 2 1 1 1 0 0 1 2 0 0 0 0 0 0 0 2 0 0 0 0 1 1 1 0 0 0 2 2 2 0 0 1 0 1 2 1 0 0 0 0 0 1 1 0 0 0 1 1 1 1 0 1 0 0 0 1 2 0 0 0 2 0 1 0 1 2 0 2 2 0 2 2 2 0 1 1 0 1 2 0 2 2 1 0 1 2 1 0 1 0 0 2 1 0 1 0 0 0 2 1 1 2 2 0 0 1 0 2 0 1 0 2 0 0 0 1 0 0 1 1 2 2 1 1 1 1 2 1 0 1 0 2 0 0 1 1 1 0 2 2 1 1 1 1 1 1 2 1 1 1 1 2 0 1 0 2 0 0 0 1 0 1 0 1 1 0 0 0 0 1 1 1 2 1 1 2 0 0 0 0 0 1 2 1 0 0 0 1 0 0 0 0 0 1 1 0 0 0 1 2 1 1 1 1 2 1 1 1 1 1 1 1 1 0 0 0 0 0 2 0 0 1 1 2 2 2 2 0 0 1 0 2 2 2 2 2 1 2 0 2 0 0 0 2 0 1 0 0 0 0 0 2 2 2 1 0 2 0 0 2 0 0 2 1 0 2 1 1 0 2 0 1 0 1 1 1 0 1 1 1 1 1 0 0 1 0 1 0 0 0 0 0 0 0 0 0 0 1 1 1 1 2 1 0 0 0 1 1 0 0 2 0 2 0 2 0 0 1 0 1 0 1 2 0 0 0 0 0 1 0 0 2 1 2 1 1 0 0 1 0 1 0 1 0 0 0 2 2 0 2 0 0 0 0 2 1 0 1 2 0 0 0 0 0 0 2 2 0 0 2 1 0 0 0 0 1 0 0 1 1 0 0 1 2 0 0 0 0 1 0 0 1 0 0 0 0 0 0 0 0 0 0 0 2 2 1 0 0 0 0 0 0 0 0 0 0 0 0 1 1 1 2 1 1 2 2 0 0 1 2 1 2 1 2 2 0 2 0 0 0 0 0 1 1 1 1 1 1 1 1 0 1 1 0 0 0 1 1 0 1 2 1 0 2 1 1 1 1 1 0 0 1 0 0 1 2 0 1 0 0 0 0 0 1 1 2 2 1 0 0 0 2 0 0 0 1 1 0 0 0 1 1 0 2 0 0 0 0 0 0 1 1 2 2 2 0 1 1 0 0 1 0 0 0 0 0 0 0 0 0 0 0 0 1 0 0 2 2 0 0 1 0 1 0 2 0 0 2 0 0 0 1 0 0 2 0 0 1 1 1 1 1 1 2 1 1 1 2 1 1 2 1 1 0 0 2 0 0 0 2 0 1 1 1 0 1 0 1 0 0 1 1 1 2 1 1 2 2 1 2 0 1 1 2 1 0 0 2 0 1 1 0 0 0 0 2 2 0 0 0 0 0 0 0 0 0 0 1 2 1 0 1 1 0 1 0 0 0 2 2 1 0 0 0 2 0 2 0 0 0 0 1 0 0 0 2 1 2 2 2 1 1 0 2 0 1 1 1 1 0 0 0 2 2 2 2 0 0 0 2 0 2 1 1 1 1 0 2 0 1 0 0 0 2 0 0 1 1 0 0 0 1 0 1 0 1 2 2 0 2 1 1 2 2 2 1 1 1 0 0 0 1 0 0 1 0 1 0 1 0 1 1 0 1 2 2 1 0 1 1 1 1 1 1 1 0 2 1 0 1 0 0 0 0 0 0 2 0 0 0 0 1 0 1 0 0 0 1 0 0 1 1 0 1 0 0 0 1 0 2
47 1 0 1 0 0 0 0 0 2 2 0 1 1 0 0 0 0 1 0 2 2 0 2 2 0 0 0 2 2 2 1 1 1 0 0 1 1 0 1 0 0 1 1 2 1 0 1 1 0 0 2 0 0 0 1 0 1 1 0 2 0 0 2 0 1 0 0 0 0 0 0 2 2 2 2 2 2 2 0 2 0 1 0 0 0 0 0 0 2 0 1 1 0 0 0 1 1 1 1 0 0 0 0 1 1 1 1 1 0 1 2 1 2 1 1 2 0 0 0 2 0 1 1 0 0 0 2 2 2 2 0 1 0 0 0 0 0 0 0 0 2 0 0 0 0 1 0 0 1 0 0 2 2 0 0 0 1 0 0 1 2 0 2 0 0 0 0 0 2 2 0 0 2 0 0 2 1 1 1 0 1 0 2 2 2 1 1 0 2 0 2 0 0 1 0 1 1 0 1 0 2 0 1 1 2 1 1 1 0 1 0 1 0 2 0 0 1 2 0 2 0 1 2 0 0 0 0 0 2 0 0 0 1 2 1 1 2 0 0 0 0 2 0 0 0 0 0 0 0 0 0 0 0 0 0 0 1 0 0 0 0 0 1 1 0 0 0 1 0 1 1 1 2 0 0 0 1 1 0 0 2 1 1 0 1 1 0 1 2 0 0 0 2 2 0 0 0 0 1 1 1 1 1 0 0 0 1 2 0 2 0 0 2 1 0 0 0 0 0 1 1 1 0 1 0 0 1 0 0 0 0 0 0 0 0 1 2 1 0 0 2 2 2 0 0 2 0 1 1 1 0 1 2 1 0 1 1 0 2 2 2 2 0 2 0 1 1 2 1 1 1 0 2 1 1 0 0 0 2 1 0 0 2 2 1 1 1 1 1 0 1 2 1 2 2 2 1 0 0 0 0 0 2 2 0 1 1 0 0 0 0 1 1 1 2 1 0 0 1 1 1 1 2 0 1 0 0 2 1 2 0 0 0 0 1 0 2 0 0 2 0 0 0 1 1 1 2 2 0 0 2 0 0 0 0 0 1 1 2 1 2 0 0 0 2 0 1 0 0 0 0 1 1 1 1 1 1 1 0 0 2 0 0 2 0 0 2 0 1 0 2 0 2 0 2 2 1 1 2 1 1 1 1 0 0 2 0 1 0 0 0 1 1 0 2 0 0 0 1 1 1 0 1 0 1 1 1 0 1 2 0 0 0 0 0 2 1 0 2 0 1 0 0 1 1 0 1 1 1 0 0 0 1 2 0 0 0 1 0 0 1 0 1 1 0 0 0 1 1 0 2 1 0 1 0 1 1 0 1 2 1 0 1 2 1 1 1 0 0 0 1 2 0 0 2 0 0 0 0 0 2 0 1 0 2 1 0 0 1 1 0 0 0 0 0 1 0 0 1 0 1 0 0 0 2 2 0 0 0 0 0 0 1 1 0 1 0 0 0 1 0 0 0 1 1 2 0 0 1 0 2 1 2 1 2 1 0 0 0 0 0 2 0 2 0 0 2 0 0 1 0 0 0 1 0 1 0 1 1 1 1 2 1 0 1 2 1 1 0 1 1 1 1 1 0 1 2 0 2 0 1 0 0 1 2 2 2 2 0 0 0 0 1 0 0 0 1 1 0 0 0 0 2 0 2 0 2 0 1 0 0 0 2 0 0 1 0 0 0 0 0 0 0 0 0 0 2 0 0 0 0 0 0 0 2 0 1 2 1 1 0 2 1 0 0 2 1 1 2 0 0 0 0 0 0 1 0 0 0 1 1 1 1 1 1 1 2 0 2 0 2 1 1 1 0 0 1 0 1 0 2 0 0 0 0 2 0 0 0 0 0 1 0 0 1 1 2 2 2 2 2 0 1 2 1 1 0 0 2 1 0 2 1 1 0 0 0 1 1 1 1 0 0 1 0 1 0 0 0 1 1 0 2 0 1 1 0 1 0 1 1 0 0 0 0 0 0 0 0 0 0 2 0 0 0 0 1 1 1 1 1 2 1 0 0 0 2 0 2 2 0 1 1 2 2 2 2 0 0 0 2 0 2 1 1 1 0 0 1 0 1 0 0 0 2 0 0 1 0 1 1 0 2 0 0 2 1 1 1 0 2 0 0 0 0 0 1 1 1 0 0 1 1 0 0 0 1 1 0 2 0 0 0 2 0 2 1 1 0 2 0 0 0 1 1 0 1 1 0 2 0 0 0 0 1 2 0 0 0 0 0 0 2 0 0 0 1 0 1 0 0 1 2 1 0 0 1 2 1 1 1
48 0 0 1 1 0 1 2 2 1 1 0 0 0 0 0 0 0 2 1 1 1 2 0 2 0 0 0 1 1 2 1 0 1 0 1 2 1 0 0 2 2 0 0 1 0 0 0 0 0 1 1 0 0 0 1 0 1 0 0 0 1 0 1 0 1 0 0 1 1 1 1 2 1 1 2 2 1 2 0 0 0 1 1 1 0 0 0 1 1 0 0 1 1 1 1 1 0 0 0 2 0 1 0 2 0 2 2 1 1 0 1 1 2 1 1 2 0 1 0 1 0 2 2 0 0 0 1 2 0 0 0 0 0 1 0 1 0 2 0 0 2 0 0 0 1 1 0 0 1 0 0 1 0 0 0 0 1 0 1 0 2 0 2 0 2 1 0 1 1 1 2 0 2 0 0 2 1 0 1 0 1 0 2 2 2 0 1 1 2 0 2 1 1 1 1 0 2 0 1 0 1 1 0 0 1 2 0 0 0 0 1 2 1 1 1 1 0 1 1 1 1 2 2 0 0 0 0 0 2 0 0 0 0 1 0 0 2 0 0 0 1 2 2 2 0 0 0 0 0 0 1 0 0 0 1 0 2 1 1 1 1 0 0 0 0 0 0 1 0 0 2 1 2 0 0 0 0 2 0 1 1 2 1 0 1 0 1 1 2 2 1 0 2 2 0 0 1 0 1 1 0 1 1 0 0 0 1 2 1 0 2 0 2 1 0 0 0 0 0 1 2 1 2 0 0 0 2 1 0 0 0 0 1 0 0 0 1 0 1 1 1 1 1 0 0 2 0 0 0 0 0 0 1 0 1 0 1 0 0 0 0 2 1 2 0 2 0 2 2 0 2 1 2 0 1 0 2 1 2 0 1 0 1 2 1 1 0 0 1 0 1 0 0 1 0 1 1 0 0 0 0 0 0 1 1 1 0 0 0 0 0 0 0 0 1 1 0 0 0 0 1 1 1 2 2 1 0 0 0 0 0 0 0 0 1 0 0 0 0 2 0 0 1 0 1 2 1 1 0 0 1 0 1 1 1 1 2 1 1 1 1 0 1 1 0 0 1 0 0 1 1 2 0 1 1 0 0 2 0 1 1 0 1 0 0 1 1 0 1 1 0 0 1 1 0 0 0 0 2 1 1 2 0 0 0 1 2 1 0 1 0 0 0 0 0 1 1 0 2 2 2 0 1 0 1 1 0 0 1 0 1 0 0 0 0 2 1 0 1 0 1 0 0 0 0 0 1 1 2 2 0 0 1 2 0 0 2 1 1 0 1 0 0 0 0 2 1 0 0 0 1 1 0 1 0 1 0 0 0 1 0 0 0 1 1 1 0 0 0 0 0 1 0 0 0 1 0 0 0 0 2 0 0 0 2 0 0 0 0 1 0 0 1 0 0 0 0 0 1 0 1 0 0 0 1 2 2 0 0 0 1 0 0 0 0 0 2 1 0 2 1 0 0 1 1 2 1 1 2 0 1 0 1 0 1 1 0 1 1 1 0 0 1 1 0 0 2 0 0 1 1 1 0 0 1 1 0 0 0 1 0 2 1 1 1 1 2 1 2 0 0 0 1 0 0 1 1 0 1 1 1 0 0 0 0 0 1 2 1 0 0 0 2 0 0 0 0 1 1 0 1 0 2 1 2 0 0 0 0 0 0 0 2 1 1 1 2 0 2 2 2 0 0 0 0 0 1 0 1 1 1 0 0 0 1 0 0 1 0 0 1 1 0 1 1 2 0 2 0 2 0 1 0 0 1 0 1 2 2 0 0 0 0 1 2 1 2 1 2 0 1 2 1 1 1 0 0 0 0 0 1 0 0 2 1 0 0 0 2 0 0 1 1 1 2 1 2 2 2 2 1 0 1 2 1 1 0 0 2 0 0 1 1 0 0 0 0 2 0 0 1 0 0 0 0 0 0 0 0 2 2 0 2 0 0 0 0 0 0 1 2 0 0 0 0 1 0 0 0 1 0 2 0 0 1 0 0 1 1 2 2 1 0 0 1 1 1 0 2 1 0 0 0 2 1 1 1 0 0 0 2 0 2 0 0 2 1 1 1 1 1 0 0 1 1 0 0 2 2 0 0 0 2 0 1 1 1 0 0 0 2 0 2 0 0 0 0 0 0 0 0 1 1 0 1 1 0 1 0 1 0 1 0 1 1 2 1 1 0 2 0 1 0 0 2 2 0 2 2 0 1 1 0 0 0 1 0 1 1 0 0 0 0 0 0 0 1 0 2 0 0 0 0 0 0 1 1 1 0 0 0
49 0 0 2 0 0 1 1 1 2 2 0 1 2 0 0 1 0 0 0 2 2 0 2 2 0 0 0 2 2 1 0 1 2 0 2 1 2 0 1 1 1 0 0 0 0 0 0 0 1 1 1 0 0 0 0 0 0 0 1 0 1 0 1 1 0 1 1 1 0 0 2 1 1 1 2 2 2 2 0 2 0 0 1 2 0 0 0 1 1 0 1 1 1 1 0 1 1 1 1 0 0 0 0 2 0 2 1 1 0 0 2 2 2 2 2 2 0 1 0 1 0 2 1 1 1 1 1 1 0 0 0 0 0 0 0 0 0 0 0 0 2 0 0 0 0 0 0 0 0 0 1 0 0 0 0 0 1 0 0 1 1 0 2 0 2 0 0 0 2 2 0 1 1 0 0 2 1 1 1 0 2 0 1 1 1 1 2 0 1 0 2 2 1 2 0 0 1 0 2 0 2 0 2 2 1 1 0 1 0 1 1 2 0 2 1 1 0 2 0 2 0 2 2 0 1 1 0 0 2 0 0 1 2 1 1 0 2 0 0 0 0 2 1 1 0 0 0 0 0 0 0 0 1 0 1 1 2 0 0 0 0 0 1 1 0 0 0 1 0 0 2 0 2 0 1 0 0 1 0 1 1 0 0 0 0 0 1 0 2 2 1 0 2 2 1 0 1 0 0 1 0 0 0 0 0 0 2 0 0 0 1 0 2 2 0 2 0 2 2 0 1 0 1 2 0 0 2 1 1 0 1 0 1 0 0 0 2 1 1 0 1 2 0 0 0 2 1 1 2 2 0 1 2 1 0 0 0 1 1 2 2 0 0 0 0 1 2 2 0 0 0 0 2 0 0 0 1 0 2 1 2 0 0 1 1 1 0 0 0 0 1 0 0 2 1 1 1 0 1 0 1 0 1 1 0 1 2 0 0 0 0 1 1 1 2 1 1 0 0 0 1 0 2 2 1 1 0 1 1 0 0 1 1 1 1 0 0 0 0 2 0 1 1 1 1 2 2 2 0 0 2 0 1 1 0 1 0 0 0 2 1 0 1 1 0 0 0 0 0 0 0 1 1 1 1 0 0 1 0 0 1 0 0 0 0 0 0 0 0 1 0 0 1 0 0 0 1 1 2 2 1 2 0 0 0 2 1 1 0 0 1 1 1 0 1 0 0 0 1 2 2 2 2 2 0 0 0 0 1 0 1 0 0 0 0 2 0 0 0 1 1 0 0 2 0 0 0 0 0 0 0 1 1 2 1 1 1 0 1 0 0 1 0 0 1 0 0 0 1 0 0 2 0 0 0 2 1 0 1 1 0 1 1 0 0 0 0 0 0 0 2 1 0 0 0 0 1 0 0 0 2 0 0 1 2 0 1 0 1 0 0 0 1 0 0 0 0 1 0 0 0 0 0 0 1 1 2 0 0 1 0 0 0 0 0 0 0 0 0 0 1 0 0 1 1 2 1 1 2 2 1 1 2 2 2 1 1 0 0 0 0 1 0 1 0 0 2 0 0 0 0 1 0 0 1 1 1 1 1 1 0 2 0 0 1 2 1 1 0 1 0 0 1 1 0 2 2 0 1 0 1 0 0 1 1 1 2 2 0 0 0 0 1 0 2 1 1 1 0 0 0 0 2 0 1 0 0 2 0 0 0 0 2 0 0 0 1 0 1 1 1 0 0 0 1 0 0 0 2 2 2 0 0 0 1 2 0 1 0 0 0 1 0 1 0 2 1 1 2 1 0 2 2 2 0 1 1 1 1 1 1 1 1 2 2 2 2 2 2 0 0 2 1 1 0 0 1 0 0 0 2 0 0 2 0 0 0 0 1 0 0 2 2 2 2 2 2 1 0 0 1 0 0 2 1 0 0 0 1 0 1 2 2 0 1 1 1 2 1 1 1 1 1 1 0 1 1 0 0 2 2 0 2 0 0 0 0 0 0 2 2 0 0 0 0 0 0 0 0 0 0 1 0 0 0 0 0 1 0 0 0 1 0 0 0 0 2 0 2 2 0 0 0 2 2 2 1 1 0 1 1 0 2 1 1 1 1 0 1 0 1 0 0 1 1 0 1 1 0 0 0 0 1 0 1 1 1 0 0 0 1 1 2 0 0 0 1 2 0 1 0 1 1 0 0 1 1 0 0 2 0 0 1 1 0 2 2 1 0 1 1 2 0 1 1 1 0 2 2 0 0 1 0 0 0 0 0 1 0 0 0 0 0 0 1 1 1 1 2 0 0 0 1 0 0 0 0 0 0 0 0
50 0 0 1 0 0 0 2 2 1 1 1 0 1 0 0 0 0 1 1 1 2 0 2 2 0 0 0 2 2 2 2 2 2 0 1 1 0 0 1 1 1 0 0 2 0 0 0 0 0 0 0 0 1 1 0 0 0 1 0 2 0 0 1 0 1 0 0 1 1 0 1 2 1 2 2 2 0 2 0 0 0 0 2 2 0 0 0 1 2 0 1 1 1 1 1 0 1 1 1 0 0 1 0 1 0 2 2 1 0 0 2 0 1 0 1 1 0 0 0 2 0 2 1 1 1 1 1 1 1 2 1 1 0 0 0 0 0 0 0 0 2 0 0 0 0 0 0 0 2 0 0 0 0 0 0 0 1 0 0 1 0 0 2 0 2 0 1 0 1 1 1 2 0 1 0 1 0 0 0 0 0 0 2 1 1 2 2 1 1 0 2 2 0 2 0 0 0 1 0 0 0 1 2 2 0 2 0 1 0 0 2 0 0 1 2 2 0 2 1 1 0 1 2 0 0 1 0 0 2 0 0 1 1 2 1 0 1 1 1 1 0 2 1 1 0 0 0 1 0 0 0 0 0 1 1 1 0 0 0 0 0 0 0 0 0 1 0 1 0 1 1 0 2 0 0 0 0 2 0 1 1 2 0 0 2 0 0 2 2 2 2 1 2 1 1 0 0 0 1 0 0 1 1 1 0 0 2 0 0 0 2 0 2 2 0 2 1 1 1 0 0 1 2 1 0 1 2 1 1 0 2 0 1 0 0 0 1 0 1 0 1 1 2 0 0 2 0 1 1 0 1 1 2 1 0 1 1 0 1 1 1 0 0 0 0 1 2 2 0 0 0 2 2 0 2 0 0 0 2 1 0 0 1 1 0 1 0 0 1 0 0 0 0 2 0 0 1 0 0 0 0 0 1 2 1 0 0 0 0 0 0 1 1 1 1 0 0 0 0 0 0 2 1 1 2 1 0 0 0 1 0 0 1 0 2 0 0 0 0 1 0 0 0 0 0 2 2 2 0 0 1 0 2 2 1 2 2 1 0 2 0 1 1 0 1 0 2 0 1 2 2 2 1 0 0 0 0 1 0 0 2 0 0 1 0 0 0 0 0 1 1 0 0 1 0 0 1 1 2 1 1 2 0 0 0 2 0 1 0 0 1 0 0 1 0 1 0 0 2 2 2 0 2 0 1 0 0 2 2 0 0 0 0 0 0 1 1 1 0 0 0 0 0 2 0 0 0 0 0 0 0 0 1 1 1 0 0 0 0 1 0 0 0 0 0 2 0 1 0 0 1 1 0 0 0 1 0 1 0 2 0 0 0 2 1 1 2 2 1 0 1 1 0 1 0 1 0 0 0 0 2 1 0 0 1 1 1 1 1 1 0 0 1 1 0 0 0 0 0 2 0 0 0 0 1 2 1 0 0 0 0 0 1 1 0 1 0 0 1 0 0 1 1 2 1 1 0 0 0 2 1 0 1 0 1 1 1 2 0 0 0 2 0 1 1 1 2 1 0 1 0 0 0 1 0 0 0 1 1 1 1 2 2 1 2 1 1 1 1 1 0 0 1 0 0 2 1 0 1 0 1 0 0 2 2 2 1 1 0 1 1 0 0 0 1 1 1 1 0 0 0 0 2 0 0 0 0 2 0 1 1 0 2 0 0 1 1 0 1 1 1 0 0 0 0 0 1 0 0 0 0 0 0 0 1 0 0 2 0 0 0 1 0 0 1 2 0 2 1 0 0 1 0 0 0 0 2 2 2 1 1 0 0 0 2 0 2 0 2 0 2 2 0 2 0 1 0 1 0 0 0 0 0 1 0 0 0 0 2 1 0 0 0 0 2 1 2 2 2 2 2 0 1 2 2 1 0 0 2 0 0 2 1 0 1 1 0 0 0 0 0 0 0 0 0 0 0 1 0 1 1 0 2 0 0 0 0 0 1 0 1 0 0 0 2 0 0 2 0 0 0 1 0 0 0 0 1 2 1 2 2 2 0 0 0 1 2 0 2 2 0 0 1 1 1 1 2 0 0 0 2 0 0 2 2 0 0 0 1 1 1 0 0 0 2 0 0 0 0 0 0 0 0 1 0 1 1 0 0 0 2 0 1 0 1 0 1 2 0 0 0 1 1 0 1 2 0 1 0 1 0 0 0 2 0 2 1 1 0 2 0 2 0 0 2 0 0 0 0 1 0 0 0 0 0 0 0 0 0 0 0 0 2 0 1 1 1 0 1 0 0 0 1 0 0 2 0 0 0 1 0
51 0 0 0 0 0 0 0 1 2 1 1 1 1 0 0 0 0 1 0 2 2 0 2 2 0 0 0 2 2 1 1 1 2 0 0 2 1 1 0 0 0 1 1 2 1 2 1 0 0 0 1 1 0 1 0 0 0 0 0 1 0 0 2 0 2 0 1 1 0 0 1 1 0 1 2 2 2 2 0 2 0 1 0 0 0 0 1 1 2 0 1 2 0 0 0 0 0 0 1 1 0 1 0 2 0 2 1 1 0 0 1 0 2 0 0 1 1 1 0 1 0 1 1 0 0 0 0 1 0 1 1 2 0 0 0 2 0 0 2 0 2 2 0 0 0 0 0 0 1 1 0 0 0 0 0 1 1 0 0 0 1 0 0 0 0 0 0 1 1 0 1 1 2 0 2 1 1 0 0 1 1 0 0 0 0 0 2 1 1 0 2 2 1 2 0 1 1 0 1 0 1 0 1 1 0 2 1 0 0 2 2 0 0 1 0 1 1 2 0 2 1 0 0 0 0 0 0 0 1 0 0 0 0 1 0 0 2 0 0 0 0 2 2 2 0 0 0 0 0 0 0 1 1 0 1 2 2 1 1 1 1 0 0 0 0 1 1 1 0 0 2 2 2 0 0 0 1 2 0 0 2 1 0 0 1 1 2 0 2 1 0 0 2 1 0 0 1 0 2 1 1 2 2 0 0 0 0 1 1 0 1 0 1 0 0 2 0 0 0 1 1 1 0 2 0 1 2 2 0 0 1 0 0 0 0 0 1 0 1 1 1 1 2 0 0 2 0 1 1 1 0 0 0 0 2 0 1 0 0 0 0 2 0 2 0 2 1 2 1 1 1 1 2 0 1 0 1 0 2 0 0 0 0 2 1 1 0 0 1 0 0 0 0 2 0 0 0 0 0 0 0 0 0 0 0 2 1 0 0 0 0 0 0 0 2 1 1 0 0 0 1 0 0 0 0 1 0 1 1 1 0 1 1 1 2 0 1 0 1 2 0 2 2 0 2 2 2 2 0 0 2 0 2 1 0 1 1 0 0 2 0 1 1 0 1 0 0 0 0 0 1 1 1 1 1 0 0 1 1 1 1 0 0 1 0 0 1 0 1 1 2 0 0 1 0 0 2 2 2 1 1 2 0 0 0 2 0 2 0 0 0 0 1 0 1 1 0 1 2 2 2 0 2 0 1 0 0 1 2 0 1 0 0 0 0 2 1 0 0 0 2 0 1 1 1 0 1 1 1 1 0 1 1 2 0 0 0 0 0 2 0 1 0 0 1 0 1 0 1 0 1 2 0 1 0 2 1 0 1 2 1 0 0 1 1 1 2 2 1 0 0 1 1 0 1 0 1 0 0 1 1 0 1 0 2 2 0 0 0 0 0 0 1 1 1 0 0 0 0 2 0 1 1 0 0 1 0 0 0 0 0 1 0 0 0 1 1 0 0 0 0 1 1 1 0 2 1 0 1 0 1 0 2 0 2 0 0 1 0 0 0 2 1 0 1 0 2 0 0 1 0 0 1 1 1 1 0 2 2 0 1 2 1 0 2 0 1 2 0 2 0 0 1 0 0 1 2 0 2 1 1 0 0 0 1 1 1 1 0 1 1 0 2 0 0 1 0 1 0 0 0 0 2 0 1 0 0 1 0 0 0 1 2 1 1 1 0 0 0 0 0 1 1 0 0 1 0 0 0 0 0 0 0 0 1 0 0 1 0 0 1 2 0 2 0 2 0 1 1 0 0 1 1 0 0 2 1 1 1 1 0 1 1 1 2 1 2 1 2 0 1 2 0 0 1 0 0 0 1 0 2 0 0 1 0 0 0 1 2 0 0 2 2 0 0 2 2 2 2 2 2 0 0 2 0 0 0 0 2 0 1 1 1 0 1 0 0 1 0 0 0 0 0 0 0 0 0 0 0 2 2 0 2 0 1 1 0 0 0 1 1 0 0 0 0 1 0 2 0 0 0 2 0 0 0 0 0 1 0 1 1 2 0 0 0 1 1 0 2 2 0 0 0 2 2 2 1 0 0 1 1 0 0 2 2 1 0 1 1 1 0 0 0 1 1 0 1 1 1 0 1 1 0 2 2 0 1 1 1 0 2 0 0 0 0 0 0 0 0 0 0 1 1 0 1 2 0 0 1 1 0 0 0 2 1 2 2 1 0 2 0 0 0 1 1 0 0 2 1 0 0 0 0 0 0 0 1 1 0 0 1 0 0 0 0 0 2 0 2 0 0 1 2 1 0 1 0 0 1 0 1
52 0 0 1 1 0 1 1 2 2 0 0 0 0 0 0 0 0 0 2 0 0 0 1 1 0 0 1 2 2 1 0 0 0 2 0 2 0 0 0 2 2 0 0 1 0 0 0 0 0 0 1 0 0 1 0 0 1 1 1 1 0 0 2 2 0 1 0 1 1 0 1 2 1 1 2 2 0 0 0 2 0 0 0 2 0 0 1 2 2 1 2 2 1 0 0 0 1 0 0 1 2 0 0 2 1 2 2 0 0 0 1 1 2 1 1 2 0 1 0 1 0 1 0 2 2 2 2 2 0 0 0 0 0 1 0 1 1 0 1 1 1 0 0 0 1 0 0 0 1 0 0 0 0 0 0 1 1 0 0 1 1 1 2 1 1 0 0 1 1 0 2 1 1 0 0 1 1 1 1 0 2 1 2 1 0 2 2 0 0 1 2 0 0 1 0 2 1 0 0 0 0 0 0 0 2 1 2 1 0 0 1 1 0 2 2 1 0 2 0 2 1 0 1 1 0 2 0 0 2 0 0 0 0 1 0 0 2 0 0 0 1 2 1 1 0 1 0 0 0 0 1 0 0 0 2 1 2 0 0 0 0 0 1 1 0 0 1 1 1 0 2 1 2 0 0 0 1 0 0 0 2 2 1 0 1 1 0 1 2 1 1 2 2 2 0 2 0 1 2 0 0 1 1 1 0 0 1 0 0 0 0 0 1 2 0 1 0 1 1 1 1 1 2 1 0 0 1 1 0 0 2 0 0 0 0 0 1 1 0 1 1 1 0 0 0 2 1 1 1 1 1 0 2 0 0 0 2 0 0 0 0 0 0 0 0 1 2 2 0 0 0 0 2 0 0 0 2 0 1 0 2 0 1 1 0 0 0 0 0 0 0 0 0 2 0 0 1 0 0 0 0 0 2 2 0 0 0 0 1 0 0 2 2 2 1 0 1 0 0 0 2 1 1 0 0 1 0 2 1 2 0 0 1 1 0 0 2 0 0 0 0 0 0 2 2 0 0 0 0 0 0 0 1 1 1 1 1 1 2 1 2 0 0 0 2 0 1 0 0 1 1 1 1 1 1 0 1 2 0 0 2 0 0 2 1 0 1 1 1 1 1 1 1 0 1 1 1 1 2 1 1 1 1 0 0 1 1 1 0 0 1 1 1 0 1 1 0 0 0 0 2 1 1 0 0 1 1 0 1 1 1 2 0 1 0 2 1 1 1 0 1 0 0 1 0 0 1 1 2 1 1 0 2 0 2 0 1 0 1 1 0 0 0 0 0 1 1 1 0 1 0 1 0 1 0 1 1 0 1 1 0 0 1 1 0 0 1 1 1 0 0 0 0 1 1 1 0 0 0 0 1 0 0 0 2 1 0 0 0 0 0 0 1 0 0 0 0 0 0 1 0 0 0 0 2 2 2 0 0 0 1 0 0 0 1 0 1 1 0 1 0 0 0 2 2 2 1 0 1 2 2 0 2 0 2 0 0 1 1 0 0 1 1 0 1 1 2 0 0 1 0 1 0 0 0 0 0 0 0 1 0 2 1 0 2 0 2 1 0 1 1 1 1 0 0 2 2 0 2 0 1 0 1 1 2 1 1 1 0 1 1 0 1 0 2 1 1 1 0 0 0 0 2 0 1 0 0 0 0 0 0 0 2 0 0 1 1 0 1 1 1 0 0 0 0 0 0 0 0 0 0 0 0 0 2 1 0 2 0 0 1 2 0 1 1 2 0 1 2 0 1 0 1 2 1 1 0 0 1 1 1 1 1 0 2 0 1 0 1 0 1 2 2 2 0 0 1 0 0 0 1 0 0 1 0 1 0 0 1 0 0 0 1 0 0 1 2 2 2 2 2 0 1 2 2 1 0 0 2 0 1 1 0 0 1 0 0 0 1 1 1 0 0 0 1 1 0 0 0 1 0 0 1 1 0 1 0 1 2 0 1 0 0 0 0 2 0 0 0 0 0 1 0 0 0 0 0 2 1 1 1 1 1 0 2 0 1 0 2 2 0 0 0 2 2 2 2 0 0 1 1 1 1 2 2 0 1 0 1 1 1 0 1 0 1 0 1 2 2 0 0 1 1 0 0 1 0 0 0 0 2 1 1 1 1 1 2 2 0 0 0 0 1 1 0 0 2 0 2 0 0 0 0 1 0 2 2 0 0 0 1 2 0 1 1 1 0 0 0 1 0 0 0 0 0 0 0 0 0 0 0 0 0 0 0 0 0 0 1 0 1 0 1 1 0 0 0 1 0 0 1
53 0 1 1 0 0 1 2 2 1 0 1 1 1 0 0 0 0 1 0 2 2 0 1 1 1 1 0 1 1 1 0 1 1 0 0 1 2 1 1 1 1 0 0 1 0 0 0 0 0 0 1 0 0 2 1 0 0 0 0 1 1 0 2 0 1 1 0 2 1 1 0 0 0 0 2 2 0 1 0 1 0 0 2 2 1 1 1 2 2 1 0 2 2 0 0 1 0 0 1 2 1 1 0 2 0 1 1 1 0 1 2 1 2 1 1 2 0 1 0 1 0 1 0 0 0 0 0 2 0 1 0 1 0 0 0 0 0 1 0 1 1 1 0 1 0 0 0 0 0 1 0 0 0 0 0 0 0 0 0 1 1 1 1 0 1 0 1 1 0 0 1 1 1 0 1 1 1 0 0 0 1 0 2 1 1 2 1 0 1 0 2 2 0 2 1 1 2 0 1 0 2 1 1 1 0 2 1 1 0 1 2 0 0 1 1 1 0 1 0 2 2 2 2 0 0 0 1 1 1 0 0 0 0 2 0 0 2 0 0 0 1 2 2 2 0 0 0 2 0 0 0 0 0 1 2 0 1 0 0 0 0 0 0 1 0 1 0 2 1 0 2 0 1 0 0 1 1 2 0 0 2 2 1 0 2 0 1 0 2 1 0 1 1 2 0 1 1 1 2 1 0 0 0 0 0 0 1 1 0 0 2 0 2 1 0 2 0 0 0 0 0 2 0 2 0 0 0 0 2 0 2 1 1 0 0 1 1 0 1 1 1 0 2 1 1 1 0 1 0 1 0 2 2 1 0 1 0 0 2 2 2 1 0 1 0 1 1 1 0 0 0 1 1 1 0 0 1 1 2 1 2 0 1 1 0 0 0 0 1 0 0 0 0 2 0 0 0 2 2 0 2 0 1 1 0 1 1 0 1 0 0 1 1 2 2 0 0 0 0 0 1 0 2 2 1 0 0 0 0 1 0 2 2 2 2 0 1 0 0 1 0 0 1 1 2 1 2 2 0 0 2 0 1 2 0 2 1 0 1 1 1 1 1 0 1 1 1 0 0 0 0 1 1 2 0 2 0 0 0 0 2 0 0 1 0 0 0 0 0 1 1 0 1 0 0 0 0 0 2 2 2 0 2 0 0 0 1 1 0 0 0 2 0 0 1 0 0 0 2 2 2 0 2 0 0 0 1 0 1 1 0 0 0 0 1 0 1 2 2 0 1 0 1 1 0 0 1 1 1 0 0 0 1 2 0 0 0 1 1 0 0 0 0 1 0 1 0 2 1 0 0 0 0 0 0 1 1 0 1 1 0 0 1 2 0 0 0 0 0 1 1 0 0 0 2 0 0 0 0 0 2 0 0 0 2 1 1 0 0 0 0 0 0 0 0 1 0 0 0 2 0 0 0 0 0 2 2 0 0 1 0 0 0 0 0 1 0 0 0 1 0 0 1 1 1 2 2 0 0 2 2 0 0 0 2 0 1 1 0 0 0 2 0 2 0 0 2 1 0 0 0 1 0 0 0 1 0 0 0 2 0 1 0 0 1 0 2 1 0 2 0 0 1 0 0 2 2 0 1 0 0 0 0 1 2 1 1 1 0 0 0 1 1 0 0 0 0 1 0 0 1 0 2 0 2 1 0 0 0 0 0 0 2 1 1 2 1 1 2 1 1 0 0 0 0 0 0 0 0 0 0 0 1 1 0 1 0 2 1 0 1 2 0 0 1 2 0 2 0 1 1 0 1 0 1 2 1 1 1 1 1 1 1 1 1 1 2 0 2 0 2 2 1 2 0 0 0 0 0 1 1 0 0 1 1 1 0 1 1 0 0 0 0 0 2 2 2 2 2 2 2 0 0 2 0 0 0 0 2 0 1 2 0 0 2 1 0 1 0 0 1 0 1 1 0 1 0 0 1 2 1 0 1 1 0 1 2 0 0 2 2 0 0 0 0 1 0 2 1 1 0 0 0 0 0 0 0 1 0 0 0 2 0 0 2 0 1 0 1 1 0 0 1 1 1 1 2 0 1 0 0 0 2 0 0 1 0 2 1 1 2 0 0 0 1 0 1 2 1 0 1 1 1 1 1 0 2 0 0 0 2 0 2 0 0 0 1 1 0 0 0 2 1 0 0 2 0 1 0 1 0 0 0 2 0 2 2 1 0 1 1 2 0 0 2 2 0 0 0 0 0 0 0 0 1 1 0 2 0 0 0 0 0 0 0 0 0 0 2 0 1 0 1 0 0 1 0 1 0 1 1
54 0 0 1 0 0 1 0 1 2 0 1 0 0 0 0 0 0 0 0 2 2 0 2 2 0 0 0 1 1 2 1 0 2 1 0 2 2 1 1 1 0 0 0 1 0 0 0 1 1 1 0 0 1 0 0 0 0 1 0 1 0 0 1 0 0 0 1 1 0 0 2 2 0 2 2 2 1 2 0 1 0 0 2 2 0 1 1 2 2 1 2 1 0 0 0 1 1 1 1 0 1 0 0 2 0 2 2 1 1 0 1 0 1 0 0 1 0 2 0 0 0 2 0 1 1 1 1 2 0 0 1 0 0 1 1 0 0 1 0 1 1 0 0 0 0 0 0 0 2 0 0 0 1 0 0 0 1 0 1 2 1 0 1 1 2 1 1 0 1 1 0 0 2 0 0 2 0 0 0 0 0 0 2 1 1 1 0 0 1 0 1 1 1 2 0 1 2 0 1 0 1 0 1 1 1 2 0 1 0 0 1 2 1 1 0 0 1 0 2 0 0 1 1 0 1 1 0 0 1 0 0 0 0 2 0 1 2 0 0 0 0 2 0 0 0 0 0 1 0 0 1 0 0 1 1 0 1 1 0 0 0 0 0 0 0 0 0 1 1 1 2 1 2 0 0 0 1 2 0 0 2 2 2 0 2 2 2 0 2 0 0 0 1 2 0 0 1 0 1 1 0 0 0 0 0 0 2 1 0 0 1 0 1 1 0 2 1 0 0 0 0 2 1 2 0 1 2 1 1 0 0 0 0 0 0 0 1 0 1 0 0 2 1 1 1 2 0 2 0 0 0 0 0 0 2 0 0 0 1 1 1 2 0 2 1 1 0 1 1 1 1 0 2 0 0 0 1 0 2 2 0 0 2 1 1 1 0 0 1 0 0 0 0 1 0 1 1 1 0 0 2 0 0 0 0 1 1 1 0 0 1 1 1 1 2 1 0 1 0 1 1 1 2 0 0 1 0 1 0 1 0 0 0 0 1 0 0 0 0 2 0 0 2 0 2 2 2 2 0 0 2 0 2 2 2 2 2 0 2 0 2 1 1 0 1 0 1 0 1 1 0 1 1 0 0 0 0 0 0 1 1 0 0 2 1 0 1 1 0 1 2 1 2 2 1 1 2 2 2 0 0 2 0 0 0 2 0 2 0 0 0 1 1 0 1 0 0 0 1 1 2 1 2 1 1 1 0 0 2 0 2 0 0 0 0 2 1 1 1 0 2 0 1 2 1 0 1 1 1 0 0 0 1 2 0 0 0 0 0 1 0 1 1 1 0 0 1 0 0 0 1 0 0 0 0 1 2 0 2 2 0 1 1 0 0 0 2 1 0 1 1 2 0 1 0 0 1 0 0 1 1 0 0 1 2 1 2 0 2 0 0 0 0 0 0 1 0 0 0 1 0 0 0 0 0 1 1 0 0 0 0 0 0 0 0 1 0 1 0 1 1 0 0 2 0 2 0 1 1 0 1 0 1 0 2 0 0 2 1 1 0 0 1 1 1 0 2 0 0 0 0 1 0 0 1 2 1 1 1 1 0 2 0 2 2 0 0 2 0 2 0 1 1 0 0 2 2 0 0 0 1 0 0 0 2 2 2 2 0 0 0 0 2 1 1 1 1 1 0 0 1 0 1 0 2 0 1 1 0 0 0 0 1 2 1 1 0 1 1 0 0 0 1 0 0 0 1 0 0 0 0 0 0 0 2 0 0 2 2 0 0 2 0 1 1 2 0 2 1 1 0 1 2 0 0 1 1 1 1 1 1 1 1 1 1 1 2 1 2 0 1 2 0 2 0 0 1 0 1 0 2 0 1 0 0 0 0 0 1 0 0 1 1 1 1 1 1 2 2 1 2 0 1 2 1 1 0 0 1 0 0 0 1 0 1 0 0 1 1 1 1 1 0 1 0 0 0 0 1 1 1 1 1 0 0 0 0 0 0 0 0 0 0 0 0 1 0 2 0 0 0 0 1 0 1 0 0 2 2 2 2 2 0 0 0 1 1 1 2 2 0 1 1 1 1 1 2 0 1 0 1 0 1 1 1 1 1 0 2 0 0 0 0 1 2 0 0 0 0 0 0 0 1 1 1 1 1 1 2 0 2 2 2 2 1 1 1 1 1 0 1 1 2 2 0 0 0 1 0 1 0 1 0 1 0 1 1 1 1 1 0 2 0 1 1 1 0 1 2 0 1 0 1 1 1 1 1 2 0 0 1 0 0 0 0 0 0 0 2 0 0 0 0 0 0 0 0 0 0 0 0
55 1 0 2 1 0 2 2 2 0 0 2 0 0 0 0 0 0 2 1 1 2 0 1 1 1 1 1 2 2 2 0 1 1 1 0 2 1 0 1 1 1 0 0 0 2 1 1 0 0 0 1 0 1 0 1 0 1 0 0 1 0 0 1 0 0 0 1 1 0 0 2 1 0 1 2 2 2 2 1 1 0 0 2 2 0 0 1 1 1 0 1 1 0 0 0 0 1 1 1 1 0 1 0 2 1 2 1 1 1 1 1 1 1 0 0 1 0 0 0 2 0 1 1 0 0 0 1 2 0 0 0 0 0 1 1 1 0 0 1 1 1 0 0 0 0 0 0 0 1 0 0 0 0 0 0 0 0 0 0 1 2 1 2 1 1 0 1 0 1 1 1 1 1 1 1 1 2 2 2 0 2 1 2 2 1 2 2 2 1 1 2 1 1 2 0 0 2 0 1 0 1 1 1 1 0 2 0 1 0 0 2 1 0 2 0 0 1 1 2 0 0 0 1 0 1 1 0 0 1 1 1 1 0 1 0 0 2 0 0 0 1 2 1 1 0 0 0 0 0 0 1 0 0 0 2 1 2 0 0 0 0 1 0 0 0 0 1 1 2 0 2 1 2 0 1 0 1 1 0 0 0 2 1 0 2 1 1 1 2 1 1 0 2 2 0 0 2 0 1 2 0 1 1 0 0 0 2 1 0 0 0 0 2 1 0 2 0 1 1 0 0 0 2 2 0 0 2 2 1 0 2 0 0 0 0 0 0 0 1 1 1 2 2 1 1 1 0 2 1 1 0 0 2 0 0 1 0 0 2 2 2 2 0 2 0 1 1 2 1 1 1 1 2 0 1 0 1 1 2 0 0 0 1 1 0 1 0 0 0 1 2 1 1 1 1 2 0 0 1 0 0 0 0 0 0 1 0 0 0 0 0 1 1 2 2 0 0 1 0 1 1 1 2 0 0 2 0 1 0 1 0 1 1 1 1 0 0 0 0 1 0 0 0 2 2 0 1 2 0 0 0 0 1 0 0 0 0 1 1 2 1 0 0 1 1 0 1 0 1 1 0 2 0 2 1 1 0 2 0 0 2 0 0 1 0 0 1 0 1 0 1 0 2 1 0 0 2 1 1 0 0 1 1 0 0 2 0 0 0 0 1 1 0 0 2 1 1 0 1 1 2 0 2 0 2 0 1 1 1 1 1 1 1 1 0 1 1 1 1 1 1 0 0 2 0 0 2 2 2 1 0 1 2 2 0 0 0 0 0 0 0 1 0 0 1 0 0 2 2 0 1 0 0 0 0 1 1 0 1 2 0 1 1 1 1 1 1 1 0 0 1 1 0 0 0 1 0 0 0 0 1 0 0 1 2 1 1 0 1 1 0 0 0 0 0 1 0 0 0 0 0 0 0 0 0 2 1 0 0 0 1 0 0 0 2 0 1 1 0 2 1 0 1 2 2 2 1 0 0 0 2 0 0 0 2 1 0 2 0 0 0 1 1 1 1 0 2 0 0 1 0 0 0 0 1 1 1 1 1 1 2 2 0 0 2 2 1 2 0 2 0 0 2 1 0 2 1 0 0 0 0 0 1 1 2 1 2 2 0 0 0 0 0 0 1 0 0 1 1 0 1 1 2 0 2 1 1 1 0 0 0 0 2 2 0 2 0 0 0 0 0 0 0 0 0 0 1 0 1 2 2 0 0 0 0 0 0 1 0 0 0 1 0 0 1 1 0 2 1 1 0 0 0 0 1 1 0 0 0 2 2 0 0 0 2 0 1 0 2 1 2 2 2 2 0 0 2 0 0 0 1 0 0 2 0 1 0 0 2 0 0 0 0 0 2 1 2 2 2 2 2 0 0 2 1 1 0 0 2 0 0 2 1 0 0 0 0 0 0 0 0 0 0 0 0 0 0 0 0 2 2 0 2 0 1 1 0 0 0 0 0 0 0 0 0 2 0 2 0 1 0 1 0 0 0 0 0 1 1 2 2 1 0 0 0 1 2 1 1 1 0 0 1 1 1 1 2 1 0 0 1 2 0 1 2 0 0 1 1 0 1 0 0 1 1 0 0 2 2 0 0 0 0 0 0 1 1 0 0 1 1 0 2 0 0 0 1 1 0 0 0 2 1 0 0 2 1 0 2 0 0 0 0 1 0 2 1 0 1 0 1 2 0 2 1 2 0 2 2 1 2 0 0 0 1 1 0 2 1 1 0 0 1 0 0 0 0 0 2 0 1 0 2 0 0 0 0 1 0 0 1
56 0 1 2 0 1 2 0 0 2 1 2 0 0 0 0 0 0 0 0 0 0 1 1 2 0 0 0 1 2 1 1 1 2 0 1 1 1 0 1 1 1 0 0 1 0 1 0 0 0 0 0 2 0 0 0 0 0 1 1 1 0 0 2 0 1 0 1 1 0 0 2 2 0 0 1 1 1 2 0 1 0 0 1 1 0 0 1 2 2 0 1 1 0 0 0 0 1 1 1 1 0 1 0 2 0 2 1 1 1 0 1 0 2 0 0 2 0 0 0 2 0 2 0 2 2 2 1 1 0 0 0 0 0 1 0 1 0 0 0 1 1 0 0 0 0 1 0 0 0 0 0 0 0 0 0 0 0 0 1 1 1 1 2 0 1 0 1 0 1 1 0 0 2 2 0 2 0 0 0 0 0 0 2 1 1 1 0 0 2 0 2 2 2 2 0 1 2 0 1 0 1 0 2 2 0 2 1 0 0 1 1 1 0 1 1 2 1 1 1 1 2 2 2 0 1 1 0 0 1 0 0 0 0 1 0 0 2 0 0 0 0 2 1 1 0 0 0 0 0 0 0 0 0 0 1 0 2 0 0 0 0 0 0 0 0 0 0 1 0 0 2 1 2 0 1 0 2 2 0 0 2 2 2 0 0 0 2 0 2 1 0 0 2 2 1 0 1 0 1 1 0 1 1 1 0 0 2 1 0 0 1 0 1 1 0 2 0 0 0 0 0 1 1 1 0 0 2 1 0 0 0 0 1 0 0 0 1 0 0 0 0 1 2 1 1 1 0 1 0 0 0 2 2 2 0 1 0 0 2 2 2 1 1 1 1 0 1 2 1 1 1 1 2 0 1 0 1 1 2 0 2 0 0 0 0 0 1 1 0 1 1 0 1 2 1 1 0 0 0 0 0 0 1 1 0 1 0 0 0 0 0 1 1 1 2 0 0 1 0 1 1 1 1 2 1 1 0 1 1 1 0 1 0 0 0 0 2 0 1 1 0 0 1 0 1 2 1 1 0 1 1 0 1 1 1 1 0 1 1 2 2 0 0 0 0 0 1 0 1 0 0 1 1 1 1 1 0 0 0 1 1 0 0 1 1 0 1 1 0 1 1 1 2 1 1 1 0 0 2 2 0 2 0 0 0 2 0 1 0 0 1 0 1 0 1 0 2 0 2 2 2 1 2 1 1 0 0 0 1 0 1 1 0 1 0 1 2 0 1 0 1 0 2 2 0 0 1 2 2 0 1 0 2 2 0 0 1 0 1 0 0 1 0 0 1 1 0 0 0 0 2 0 0 0 0 1 2 0 2 2 1 1 1 0 0 0 1 1 0 0 0 1 1 0 0 0 0 0 0 0 2 0 0 0 1 1 1 0 1 0 0 0 0 0 0 1 0 0 0 1 0 0 0 0 1 2 2 0 0 1 0 0 0 0 1 1 1 1 1 1 1 1 1 2 1 1 0 0 0 2 0 1 2 1 2 1 1 2 0 0 0 0 1 0 0 0 2 0 0 1 0 0 0 0 0 0 0 0 1 1 1 2 2 1 2 1 2 1 1 1 0 0 0 0 0 0 1 0 1 0 1 0 0 1 1 0 1 1 0 0 0 0 2 0 1 0 0 0 0 0 1 1 2 0 2 0 0 1 0 1 1 0 1 1 1 0 1 1 2 0 0 1 0 0 1 0 1 0 0 1 1 0 0 0 1 0 0 2 1 0 1 2 0 1 1 2 0 1 1 0 1 0 0 0 0 1 1 1 1 1 1 1 1 1 1 0 1 0 2 1 2 2 0 1 0 0 0 1 0 0 1 0 0 0 0 0 0 0 1 0 0 2 2 2 2 2 1 0 0 0 0 0 1 2 1 1 0 0 2 0 0 2 1 1 1 0 0 1 0 1 1 0 0 0 0 0 0 0 0 2 2 0 2 0 0 0 0 1 1 1 2 0 0 0 0 0 1 1 0 0 0 1 1 0 1 0 1 1 1 1 1 1 1 0 1 0 2 2 0 0 0 1 0 2 2 2 2 0 0 0 1 0 0 2 2 0 2 1 1 0 1 0 1 1 1 0 1 1 1 0 1 0 1 0 0 1 1 0 0 1 1 1 2 1 1 0 0 0 0 0 0 2 0 0 1 1 1 1 0 0 0 1 0 0 0 2 2 2 0 2 0 2 0 1 2 1 0 0 0 1 0 0 0 0 1 2 0 1 0 0 0 0 0 0 0 0 1 0 1 0 0 0 2 0 0 0 0 0 0 0 1
57 0 0 0 0 0 0 0 0 2 2 0 0 0 0 0 0 0 1 0 2 2 0 1 1 0 0 0 2 2 2 0 0 2 0 2 0 1 0 1 1 1 1 1 2 1 1 0 0 0 1 2 0 0 2 0 0 1 0 1 1 0 0 2 0 1 0 0 0 0 0 1 2 0 2 2 2 0 1 0 1 0 0 1 2 0 0 0 1 2 0 0 1 0 0 0 0 0 0 0 2 0 0 0 2 1 2 1 1 0 0 2 0 2 0 0 2 0 0 0 1 1 2 1 1 1 1 0 0 0 1 0 0 0 1 1 0 0 0 2 1 1 0 0 0 0 1 0 0 2 0 0 0 0 0 0 0 1 1 1 2 1 0 2 0 2 0 2 0 0 0 0 0 2 0 0 1 0 0 0 0 0 0 1 1 1 1 2 1 1 1 2 2 1 2 0 2 2 1 0 0 0 0 1 1 0 2 1 1 0 0 1 1 2 1 1 1 0 1 1 1 0 2 2 0 0 0 0 1 2 0 0 0 1 1 0 1 2 0 0 0 0 2 0 1 0 0 0 1 1 1 0 0 0 0 2 0 2 0 0 0 0 0 1 0 0 0 0 0 0 0 2 2 2 0 0 1 2 1 0 1 1 2 1 1 1 1 2 0 2 1 1 2 2 2 0 1 0 1 2 1 1 2 2 1 0 1 1 2 0 2 0 0 1 2 0 2 0 1 1 1 1 1 1 1 0 1 2 2 0 0 1 1 1 0 0 0 2 0 0 0 0 1 0 2 2 0 1 1 1 1 0 0 1 0 1 2 1 0 2 2 2 0 0 0 0 1 0 1 1 1 1 2 1 0 2 0 1 0 2 1 0 0 1 0 0 0 1 1 0 1 1 2 0 2 0 0 1 1 0 0 2 0 2 2 0 0 1 0 0 0 1 0 0 0 2 2 0 0 0 0 0 1 1 0 1 1 0 0 0 0 0 0 1 1 1 0 0 1 0 1 0 1 2 0 2 2 1 2 0 0 1 0 2 2 1 2 2 1 2 0 2 0 0 1 1 0 1 0 0 2 1 1 1 2 2 0 0 2 0 1 2 0 1 1 1 0 0 0 1 1 1 1 0 0 0 0 2 1 1 1 0 1 1 0 0 1 0 0 0 0 0 1 1 0 1 1 0 0 2 2 1 1 1 0 1 1 0 0 1 0 0 2 1 2 1 1 0 1 1 1 1 0 0 2 1 1 0 1 1 0 1 1 2 2 0 0 1 0 1 1 0 0 0 0 0 2 0 2 2 0 1 1 0 1 0 1 1 0 1 2 0 0 0 1 1 1 1 0 0 0 1 0 0 1 0 1 0 0 0 0 1 0 0 0 2 1 0 0 1 0 0 0 0 0 0 0 0 1 0 1 0 0 1 0 0 2 2 0 0 0 1 0 0 0 0 0 1 0 0 2 0 1 1 2 1 2 2 0 1 1 1 0 1 0 2 1 0 2 1 0 0 0 0 1 1 0 2 0 0 0 0 0 0 0 0 0 0 0 0 2 0 2 0 0 2 2 2 1 1 1 0 0 1 2 0 2 0 0 0 0 0 0 1 2 2 0 1 1 0 0 0 0 1 0 0 0 1 0 0 0 0 0 2 0 1 0 0 2 0 1 1 1 2 1 1 1 0 1 1 0 0 0 0 0 0 0 0 0 0 0 0 0 0 0 1 0 0 0 0 0 0 2 0 0 0 2 0 2 1 0 0 1 1 0 0 0 2 2 2 1 0 0 0 1 2 1 1 1 2 1 1 2 1 2 0 1 1 0 0 0 2 0 0 0 0 2 1 0 2 0 0 1 0 0 1 0 2 2 2 2 2 0 0 1 1 0 0 1 2 0 0 2 2 1 0 0 0 1 1 1 1 2 1 2 1 1 0 0 0 2 2 0 2 0 0 0 0 0 0 1 1 0 0 0 0 0 0 1 0 0 0 2 0 0 0 0 0 2 1 1 1 2 0 0 0 1 1 0 2 2 0 1 0 2 2 2 2 1 0 0 0 1 0 2 2 0 1 0 1 0 0 1 0 1 2 0 0 0 0 0 1 1 1 1 0 1 2 0 0 0 2 0 2 0 0 0 1 1 0 0 0 2 0 0 0 1 0 2 0 2 0 1 0 1 0 1 1 0 0 2 0 2 0 2 0 0 0 1 2 1 0 0 0 0 1 1 0 2 0 0 0 0 1 0 1 1 0 1 2 1 1 0 1 0 0 1 0 0 1 0 1
58 0 0 1 1 1 2 2 2 1 1 1 0 0 0 0 0 1 0 1 1 2 0 2 2 0 0 0 2 2 2 1 0 1 1 0 2 2 1 0 1 1 1 2 2 0 0 0 0 0 1 1 1 1 0 1 2 0 0 1 0 0 0 0 1 0 1 0 2 0 0 1 2 1 1 2 2 1 2 0 1 0 0 1 2 0 0 1 1 2 1 1 1 0 0 0 1 1 1 1 1 0 1 0 2 0 2 2 0 0 0 0 1 2 1 1 2 0 1 0 1 0 1 1 0 0 0 1 1 0 0 0 0 0 1 0 1 0 0 1 0 2 1 0 1 0 0 0 0 2 0 0 0 1 0 0 1 0 0 0 1 2 0 1 0 0 0 0 2 0 0 2 2 0 0 0 2 1 0 0 1 1 1 1 1 0 1 1 0 2 0 2 2 1 2 1 1 1 1 0 0 0 1 0 0 2 1 2 0 0 1 1 2 0 2 2 2 1 2 0 2 2 2 1 1 2 1 0 0 0 0 0 0 0 2 0 0 2 0 0 0 0 2 2 2 0 0 0 0 0 0 0 0 0 1 2 0 2 0 0 0 0 0 1 1 0 0 1 1 1 0 2 1 2 1 1 0 1 2 0 1 1 2 1 0 2 1 1 1 2 1 1 1 2 2 0 1 0 0 1 2 1 0 0 0 0 2 2 1 0 0 0 0 1 0 0 1 1 1 1 0 0 2 1 1 0 1 1 0 2 0 1 1 1 0 1 1 2 1 1 0 1 2 2 0 0 2 1 1 1 1 1 0 2 0 0 0 1 0 2 1 1 2 2 2 1 0 1 1 0 0 0 1 2 0 1 0 2 0 0 0 2 0 1 1 0 0 0 0 1 0 1 0 1 2 1 1 1 1 0 0 2 0 2 2 0 0 0 0 0 0 0 0 0 0 1 0 1 0 1 1 2 1 2 1 1 0 0 2 1 2 0 0 1 1 0 0 0 0 0 0 0 0 2 0 2 2 2 2 0 0 2 0 0 0 0 0 2 1 1 2 1 1 1 0 1 0 1 0 1 1 0 2 0 1 0 1 2 2 0 1 2 0 0 2 2 0 1 1 0 2 2 0 1 1 0 0 1 1 2 0 0 2 1 0 0 1 1 0 0 0 0 0 0 0 1 0 0 0 1 2 1 0 2 0 0 0 1 1 1 1 0 1 0 1 0 1 1 1 2 1 1 0 0 0 0 0 0 0 0 0 0 0 1 1 2 1 0 0 0 1 0 0 0 0 0 1 0 2 1 0 0 0 0 0 0 1 0 0 0 2 0 1 2 1 0 0 1 0 1 1 0 0 0 0 1 0 0 0 0 0 2 1 0 0 2 2 0 0 1 0 0 1 1 1 1 0 0 0 0 0 0 0 0 0 1 2 1 0 0 0 0 0 0 0 1 0 2 1 0 2 1 0 0 1 1 2 0 1 1 0 2 0 0 0 2 1 1 0 0 0 0 0 1 0 0 0 1 2 1 0 2 1 0 0 0 0 1 1 1 2 0 1 0 1 1 1 2 2 0 1 1 0 1 0 0 1 1 0 1 1 0 0 0 0 1 1 1 1 0 1 1 0 0 0 0 0 1 1 0 0 0 0 1 0 2 0 0 1 0 1 1 0 2 0 0 1 0 2 2 0 0 0 0 0 1 0 1 0 0 0 0 0 0 0 0 0 0 2 0 0 0 1 0 0 0 1 1 0 2 0 0 0 0 0 0 2 2 2 2 0 0 1 1 0 2 0 1 0 2 1 2 2 0 0 1 0 0 1 0 0 0 0 0 0 0 1 0 0 2 1 1 2 2 2 2 2 0 2 2 2 2 0 0 2 1 0 0 1 2 0 0 2 2 0 0 0 0 2 0 1 1 0 0 0 0 0 0 0 1 1 0 0 1 1 0 1 0 0 0 1 1 0 0 0 2 0 0 1 0 0 0 1 1 0 1 0 1 1 1 2 2 2 0 0 2 0 2 0 1 1 0 1 0 2 1 1 1 2 2 0 0 0 0 2 2 0 1 1 2 0 1 0 0 1 1 0 2 2 0 2 0 0 0 0 0 0 0 1 1 0 2 0 1 1 1 1 1 1 0 0 1 1 1 0 1 1 1 0 1 1 0 2 0 0 0 0 1 1 1 1 0 0 2 2 1 1 0 1 1 2 0 0 0 0 0 1 0 0 0 0 0 0 1 0 1 0 0 0 2 0 0 0 2 0 0 0 0 0 0 0 0
59 0 1 1 0 0 1 1 1 1 1 1 0 0 0 0 0 0 0 0 1 1 0 2 2 0 0 0 2 2 2 2 0 1 0 2 1 2 0 1 0 0 0 1 1 0 0 0 0 1 1 1 0 1 0 1 0 0 0 1 0 1 0 1 0 1 0 0 1 0 0 1 1 0 1 2 2 2 2 0 2 0 0 0 2 0 1 1 2 2 2 2 1 0 0 0 0 0 0 0 1 0 1 1 2 0 2 2 0 0 2 2 0 0 1 1 1 2 0 0 2 0 2 0 2 2 2 1 2 1 0 1 0 0 0 0 0 0 0 1 0 2 1 1 0 0 1 0 0 2 0 0 0 0 0 0 1 2 0 0 0 1 0 1 0 0 0 0 1 1 1 1 1 1 0 0 2 1 0 1 0 1 0 1 1 1 1 2 1 0 0 2 0 0 0 1 1 2 0 1 0 1 0 1 1 1 1 0 1 0 0 0 1 0 0 2 2 0 1 2 0 0 2 2 0 1 1 0 0 2 0 0 0 0 2 0 0 2 0 0 0 0 1 1 2 1 1 0 0 0 0 0 0 1 0 1 1 2 0 0 0 0 1 0 0 0 1 1 1 1 0 2 1 2 0 1 0 1 1 0 0 1 2 1 1 1 2 2 0 2 1 1 2 2 2 0 2 1 0 1 1 0 1 1 1 0 1 2 1 0 1 1 0 0 2 0 2 0 0 0 2 2 0 1 2 0 0 1 2 1 0 0 0 0 0 0 0 1 0 0 0 0 1 2 2 2 0 0 1 0 0 1 0 2 0 0 0 0 1 0 1 1 0 0 0 0 0 1 2 1 1 1 2 1 0 2 0 2 0 1 0 1 0 1 2 2 2 1 1 0 1 2 0 0 2 0 0 1 1 1 0 1 0 2 2 0 0 0 1 0 0 1 1 1 1 2 1 0 0 0 0 0 1 2 2 2 2 0 0 0 0 0 0 0 0 1 0 2 0 2 0 0 0 0 1 1 1 0 0 0 0 0 0 2 1 1 1 1 1 1 1 1 0 0 1 1 0 1 0 1 1 0 1 1 0 0 0 0 1 0 0 2 0 0 2 1 0 1 0 1 1 2 0 1 0 0 0 2 1 0 0 0 2 0 1 1 2 1 2 0 0 0 1 1 1 1 0 1 0 2 2 2 1 1 1 0 1 1 0 0 1 0 1 1 1 1 0 0 1 2 0 1 0 1 1 0 0 0 1 0 0 0 1 2 1 1 0 1 0 1 0 0 1 0 0 1 1 0 2 2 0 1 0 0 0 0 1 1 0 1 1 1 0 0 0 1 1 1 1 0 0 1 2 0 2 0 0 2 0 2 0 2 0 1 0 2 0 0 0 0 1 0 0 1 0 0 0 0 0 0 0 0 0 0 0 1 1 2 0 0 0 0 1 0 0 2 0 0 0 1 1 0 1 1 0 0 2 0 0 0 0 1 0 1 0 2 1 0 1 0 0 0 1 0 0 1 1 2 0 0 2 0 0 1 1 0 1 0 0 1 1 0 1 0 0 1 1 2 1 1 1 0 1 1 0 0 1 2 0 2 1 0 0 0 2 2 1 2 2 0 0 0 0 1 0 0 0 1 1 0 0 0 0 2 0 0 0 0 1 0 1 1 0 2 0 0 1 1 0 1 1 1 0 0 0 0 0 1 0 0 0 0 0 0 0 1 0 0 0 0 0 0 1 0 0 0 2 0 2 2 1 0 0 1 1 0 1 2 2 2 1 0 0 0 1 1 1 2 1 2 0 1 2 1 1 1 0 0 1 0 0 0 0 0 1 0 1 0 0 0 0 0 2 2 2 2 2 2 1 1 1 1 0 1 2 1 1 0 0 2 0 0 2 0 0 1 1 0 0 0 0 0 1 1 1 1 1 0 0 0 1 1 0 2 0 0 0 0 0 0 0 0 0 0 0 0 0 0 2 0 0 0 0 1 0 1 0 1 1 1 2 2 2 0 0 0 1 1 1 1 1 0 0 0 1 0 1 2 0 0 0 1 0 1 1 1 1 1 0 2 0 0 0 0 0 1 0 1 2 1 0 1 0 1 0 1 1 0 0 0 0 0 0 1 0 0 0 2 2 0 0 0 2 1 1 0 1 0 0 1 1 1 1 0 1 0 1 2 1 1 0 1 2 0 2 0 0 0 2 2 0 0 0 0 0 0 0 0 2 0 0 0 0 1 0 0 0 1 0 2 0 0 0 1 0 0 0 0 0 0 0 1
60 1 0 1 0 0 0 0 1 2 1 0 0 2 0 0 1 0 0 0 2 2 0 2 2 0 0 2 2 2 2 1 1 2 0 1 1 0 0 0 1 1 0 0 1 0 1 0 0 0 0 0 0 1 0 1 1 0 0 0 1 0 0 1 1 0 1 0 0 0 0 1 1 0 1 2 2 1 2 0 1 0 0 0 2 0 0 0 2 2 0 2 1 1 1 1 1 1 1 1 1 0 1 0 2 2 2 0 2 0 0 2 0 0 0 0 0 1 0 0 2 0 1 1 0 0 0 0 1 0 0 0 0 0 1 0 1 0 0 0 0 2 0 0 0 0 0 0 0 1 0 0 1 0 0 1 2 0 0 0 1 2 0 2 1 2 0 0 0 1 1 0 1 1 0 0 2 2 2 2 0 2 0 1 1 1 1 2 0 0 0 2 1 1 1 0 1 1 0 1 0 1 0 1 1 1 1 1 1 0 0 0 1 0 1 2 2 0 1 0 2 1 2 2 0 0 0 0 0 1 0 0 0 0 0 0 0 1 0 0 0 0 2 1 1 0 0 0 0 0 0 0 0 1 0 2 1 2 1 1 1 1 0 2 2 0 0 1 1 1 0 2 1 2 0 0 0 1 0 0 1 1 2 1 0 2 1 1 1 2 1 2 0 2 2 1 0 0 0 1 0 0 1 1 0 0 0 1 0 0 0 1 0 2 1 0 1 0 1 1 1 1 1 2 0 0 0 0 0 1 0 0 0 2 0 0 0 1 1 1 0 1 1 2 0 0 2 0 1 0 1 0 0 2 0 0 0 0 0 2 2 2 0 0 0 0 1 0 1 1 1 1 0 2 0 0 0 0 0 1 1 0 0 2 0 1 1 0 0 0 0 0 0 0 2 0 0 0 0 0 0 0 0 0 1 1 0 2 1 0 0 2 2 2 2 2 0 0 0 1 1 1 0 2 1 1 1 0 2 1 2 0 0 0 0 1 0 0 0 0 1 0 1 1 2 2 2 0 0 0 0 1 0 2 2 2 2 2 1 2 0 2 1 1 0 1 0 1 0 0 1 1 2 1 0 0 0 0 2 0 0 1 0 0 2 1 0 1 1 0 0 1 0 1 2 2 2 1 1 2 1 1 2 0 0 0 2 1 0 0 0 1 1 1 0 1 0 0 0 2 2 0 1 1 1 0 1 1 0 0 1 0 1 0 1 0 2 2 1 0 0 2 0 1 2 0 0 0 1 0 0 0 1 2 1 1 0 0 1 0 0 0 0 0 0 0 0 1 1 0 1 1 0 0 0 0 1 1 0 1 1 1 0 1 1 0 0 2 1 0 0 2 0 1 0 0 0 0 0 0 0 2 0 0 0 1 1 1 0 2 0 0 0 1 1 1 0 0 0 0 2 0 0 0 0 0 1 1 0 0 0 1 1 0 0 1 0 1 0 0 0 2 1 1 1 0 1 1 0 1 0 2 0 1 0 2 2 1 1 0 0 0 1 1 1 0 0 2 0 0 2 0 1 1 1 0 0 0 1 1 1 1 2 1 1 1 1 2 2 0 2 0 0 2 1 0 2 1 0 1 1 0 0 0 1 2 2 1 1 0 0 0 0 2 0 2 0 2 2 0 0 0 1 2 1 1 1 0 0 0 0 0 1 2 1 1 1 1 0 1 1 1 0 0 0 1 0 0 0 1 1 1 0 0 0 2 0 0 1 0 0 1 1 0 0 1 2 0 0 2 0 0 0 1 0 0 0 0 0 1 1 0 0 0 1 2 0 2 1 2 0 1 2 0 1 1 1 1 1 0 0 1 0 0 2 1 1 1 0 1 0 0 0 0 0 1 1 1 0 0 0 0 0 0 2 0 0 0 0 2 0 0 2 1 0 0 0 0 1 0 1 1 1 0 1 0 1 1 0 1 1 1 0 2 0 0 0 0 0 1 0 1 1 0 1 0 1 0 1 0 0 0 1 1 0 1 0 0 2 2 1 2 1 0 0 0 0 1 0 2 2 0 0 0 1 0 1 1 0 0 0 2 1 0 2 2 0 1 0 2 0 1 0 0 2 0 0 1 2 1 0 1 0 1 1 1 1 0 0 0 1 1 0 2 0 0 0 1 2 1 0 0 1 1 0 1 1 0 2 0 0 0 1 0 1 1 2 2 1 1 0 1 1 0 2 1 1 1 0 0 0 0 0 2 2 1 1 0 0 0 0 0 0 1 0 1 1 1 0 2 0 2 1 1 1 0 0 0 1 0 0 0
61 1 0 1 0 0 1 2 2 1 0 2 0 0 0 0 0 0 1 1 1 1 0 1 1 0 0 0 2 2 2 1 1 1 2 0 2 0 0 0 2 2 0 2 2 0 0 0 0 1 1 1 0 1 0 2 1 0 0 0 1 1 0 1 1 1 1 0 1 1 0 0 2 1 2 2 2 1 2 0 1 0 0 1 2 0 0 0 2 2 0 1 0 0 1 1 0 2 2 2 0 0 1 0 2 0 2 0 1 0 0 1 0 2 1 1 2 0 1 0 1 0 2 1 1 1 1 2 2 1 1 0 0 0 1 0 0 1 0 2 0 2 0 0 0 0 1 0 0 1 0 1 0 0 0 0 0 1 0 0 0 1 0 1 0 1 0 1 0 1 1 0 1 1 2 0 2 1 0 1 0 1 0 2 0 0 1 2 1 0 1 2 2 2 2 0 0 2 0 0 0 1 0 2 2 0 2 1 1 0 0 2 1 0 1 1 1 1 2 0 2 1 2 2 0 0 0 0 0 1 0 0 0 0 1 0 0 2 0 0 0 0 2 1 1 0 0 0 1 1 1 1 0 0 0 2 1 1 0 0 0 0 0 0 0 0 1 0 2 2 0 2 1 2 0 1 0 0 2 0 1 0 2 0 0 1 0 2 0 2 0 0 1 2 1 0 1 1 1 2 2 0 0 0 0 0 0 2 1 0 0 1 0 1 0 0 1 1 1 1 1 1 1 2 0 0 0 2 1 1 0 0 0 2 0 0 0 2 0 0 0 0 2 2 0 0 2 0 1 1 1 0 0 2 0 0 0 1 0 2 2 1 0 0 0 1 0 2 2 0 0 0 1 2 1 0 0 0 1 2 1 1 0 1 2 0 0 0 0 1 0 0 0 0 1 1 2 0 0 0 0 0 0 0 0 0 1 1 0 0 0 0 1 1 1 1 0 0 1 0 2 1 2 2 1 1 1 0 1 0 1 0 0 0 0 2 0 2 0 1 1 0 0 0 1 1 1 1 2 0 0 1 0 0 0 0 0 1 0 2 0 2 1 1 0 1 0 1 0 0 1 0 2 2 2 0 2 0 2 0 1 2 0 0 1 0 0 1 1 0 0 2 0 0 1 0 0 2 2 2 0 0 1 1 1 1 1 1 1 0 0 0 1 1 0 1 0 1 0 2 2 2 0 2 1 1 0 1 1 1 1 1 1 0 1 0 2 1 1 2 0 1 0 2 2 0 0 2 2 2 2 0 0 2 1 1 0 0 0 0 2 0 0 0 0 0 0 1 0 0 0 2 0 0 0 0 1 1 0 1 2 0 1 1 1 1 1 1 1 1 1 0 1 0 1 0 1 0 0 0 0 1 1 0 0 0 2 1 0 2 1 0 0 0 0 0 0 0 0 0 1 0 0 0 0 2 2 1 0 0 2 0 0 0 0 0 0 1 1 0 1 1 0 1 2 2 2 1 1 2 0 1 1 2 1 2 1 0 2 0 0 0 1 0 0 1 1 2 1 1 0 2 0 0 1 0 1 0 1 1 0 0 2 0 0 2 0 1 1 0 1 0 0 1 0 0 0 2 0 1 0 0 0 0 1 1 0 1 2 0 1 1 0 0 0 0 0 1 2 0 0 0 0 2 0 2 0 1 0 1 0 0 0 2 0 0 1 0 1 1 1 1 1 0 0 0 0 1 0 1 2 2 0 0 0 2 1 0 1 0 0 0 1 0 0 1 2 1 1 2 1 0 2 2 2 1 0 2 2 2 0 1 0 0 1 2 1 2 0 2 0 2 2 1 1 1 0 0 0 0 0 1 0 0 0 1 1 0 0 1 0 0 1 1 1 1 1 2 2 1 1 2 0 2 2 2 2 0 0 2 1 0 2 0 0 0 0 1 1 1 1 1 1 0 1 0 1 0 0 0 2 2 0 2 0 0 1 0 0 0 1 1 0 0 0 0 0 0 2 0 0 0 1 1 0 0 0 0 1 0 0 0 2 1 0 0 1 1 0 2 1 0 1 1 2 1 2 2 1 2 0 0 1 0 2 1 1 0 0 1 0 1 0 0 1 1 0 1 2 1 0 1 0 0 0 2 0 2 1 1 0 2 0 1 1 1 1 0 1 0 0 0 2 1 0 0 2 0 1 0 2 0 2 0 0 0 0 2 1 0 1 1 1 1 2 0 0 0 0 0 0 0 0 0 0 0 1 0 1 1 0 0 0 1 1 1 1 0 0 1 0 0 0 1 0 0 1 0 1 0 0 0
62 0 0 0 1 0 1 1 1 2 2 0 0 0 0 0 0 0 1 0 2 2 0 2 2 0 0 0 0 1 1 1 1 1 1 1 1 1 0 1 1 1 0 0 0 0 0 1 0 0 0 0 0 0 0 1 0 1 0 1 1 0 0 2 0 2 0 0 0 0 0 1 2 0 1 1 0 0 0 0 2 0 0 1 2 0 0 1 2 2 1 1 2 2 0 0 1 1 1 1 1 0 1 0 2 0 2 2 1 1 0 0 1 2 2 2 2 0 0 1 1 0 2 2 0 0 0 1 2 1 0 1 0 0 1 0 1 0 0 1 1 2 0 0 0 0 1 0 0 1 0 0 0 0 0 1 0 0 0 0 1 2 0 2 0 2 0 1 0 1 1 0 1 1 1 0 2 0 0 0 0 0 0 2 1 1 2 0 0 2 0 2 2 2 2 1 1 0 0 0 0 0 0 0 0 1 2 0 0 0 0 0 0 0 1 0 0 0 2 0 2 1 2 2 0 1 1 0 0 0 0 0 0 0 1 0 0 2 0 0 0 0 2 1 1 0 0 0 0 0 0 1 0 0 1 1 0 1 1 0 0 0 0 2 2 0 0 0 1 1 0 2 1 2 0 1 0 0 2 0 1 0 2 1 0 1 0 1 1 2 1 2 1 1 2 0 1 1 0 1 0 0 1 1 0 0 0 2 2 0 0 2 0 1 0 0 2 0 1 1 1 1 1 1 1 0 1 1 1 0 0 1 0 1 0 0 0 1 0 0 0 0 0 1 0 0 1 0 0 1 1 0 1 2 1 0 2 1 0 2 2 2 0 0 0 0 1 1 1 0 0 0 2 1 1 1 0 2 1 2 0 0 0 0 1 0 1 0 0 2 0 0 1 0 2 1 1 0 0 0 0 0 0 2 2 0 0 0 0 0 0 0 1 1 1 2 0 0 0 0 0 1 0 1 0 0 0 0 0 0 0 0 0 0 0 0 0 0 0 0 2 0 0 0 1 1 2 2 2 0 0 1 0 2 2 1 2 1 0 1 1 1 0 0 2 0 0 2 0 1 2 1 2 1 0 0 0 0 1 1 1 1 0 1 2 1 0 1 0 1 0 2 0 1 1 0 0 1 1 2 1 1 2 1 1 1 2 0 2 0 0 0 0 0 0 0 0 0 0 1 1 1 1 1 1 0 1 0 0 2 0 0 1 0 1 0 0 0 0 2 1 1 0 0 1 0 0 1 1 1 0 0 0 2 2 0 1 0 1 1 0 1 0 2 2 0 0 1 1 0 1 1 0 0 0 0 0 1 0 1 2 1 1 1 0 0 0 1 0 0 0 1 0 2 1 1 0 0 0 0 0 1 0 0 1 2 0 0 0 0 1 0 0 0 0 0 1 0 0 0 0 0 0 0 0 0 1 1 0 0 1 0 0 0 0 1 1 1 1 0 1 1 1 2 2 1 1 1 0 2 1 1 0 0 0 1 2 0 1 1 1 0 0 1 1 0 0 2 0 0 0 0 0 1 1 0 0 1 1 1 2 0 2 0 1 2 1 2 1 1 1 0 0 0 0 0 1 0 0 0 0 0 0 0 2 2 2 2 2 1 0 0 0 2 0 0 0 2 1 0 0 0 0 2 0 1 0 0 1 0 1 1 1 2 1 1 1 0 0 0 0 0 0 0 0 1 0 0 0 0 1 1 0 0 0 0 0 1 2 0 0 2 2 1 0 1 2 0 0 2 0 0 0 0 0 1 1 0 1 0 2 2 1 1 1 1 1 1 0 2 1 2 1 0 2 0 0 0 0 1 0 2 0 0 2 1 1 1 0 1 0 0 2 2 2 2 2 1 2 1 1 1 0 1 2 1 1 0 0 1 0 0 1 1 0 0 0 2 1 0 0 0 0 0 0 0 0 0 0 0 2 2 0 1 1 0 2 0 0 0 0 1 0 0 1 0 0 0 1 0 1 0 1 0 0 1 0 0 0 0 2 2 0 0 0 2 0 2 0 2 2 0 0 0 2 2 2 2 0 0 0 2 1 1 1 1 1 0 1 1 0 2 0 0 2 0 0 1 1 0 0 1 0 1 0 1 1 0 0 0 0 0 0 1 1 1 1 1 2 0 0 0 2 2 1 1 2 0 2 1 1 0 1 1 0 0 1 2 1 0 1 1 0 2 2 0 1 1 1 0 2 0 0 0 0 2 2 0 1 0 0 0 0 1 0 1 1 1 1 2 1 0 1 2 1 0 1 0 0 0 0 2
63 0 0 2 0 0 1 1 1 2 1 1 0 0 0 0 0 1 1 2 0 1 0 2 2 1 1 0 1 1 1 1 1 2 0 2 1 1 0 0 1 1 0 0 0 0 0 0 0 0 0 0 0 0 0 2 0 1 0 1 1 0 0 2 0 0 1 0 1 1 1 1 2 0 1 2 2 1 1 1 1 0 0 1 2 0 0 1 2 2 0 1 0 0 0 0 0 1 1 1 0 1 1 0 2 1 2 2 0 0 0 2 1 1 0 0 0 0 0 0 2 0 2 1 1 1 1 1 1 0 0 0 0 0 0 0 0 0 0 0 0 2 0 0 0 1 0 0 0 0 0 0 0 0 0 1 1 1 0 1 1 2 0 1 1 2 0 0 2 0 0 1 1 1 0 0 2 1 0 1 0 1 1 1 1 0 1 1 0 1 0 2 1 0 1 1 0 2 0 1 0 1 0 2 2 0 2 1 2 0 1 1 1 0 1 0 0 0 1 1 1 1 2 2 0 0 1 0 0 1 0 0 1 0 1 0 0 2 0 0 0 0 2 2 2 0 0 0 0 0 0 1 0 0 0 2 1 0 0 0 0 0 0 1 1 0 0 0 2 2 0 1 0 0 1 0 0 1 1 0 1 1 1 0 1 0 1 0 1 2 1 0 0 2 2 1 0 0 0 1 2 1 1 1 1 0 2 1 1 0 0 1 0 0 2 0 2 0 1 1 1 1 0 1 2 0 0 1 1 0 0 0 0 1 0 0 0 1 0 1 1 1 2 2 0 0 2 0 0 2 2 0 0 2 0 0 0 1 0 2 2 2 2 2 2 0 0 2 2 0 0 0 2 1 1 0 0 1 0 2 0 2 0 0 2 0 1 0 0 1 1 1 1 0 1 1 2 1 1 1 0 1 0 2 2 0 0 0 0 0 0 0 0 0 0 1 0 1 0 0 1 1 1 1 0 1 1 0 1 0 2 0 1 1 1 1 0 2 0 0 1 0 0 0 1 1 1 1 1 0 0 1 0 1 0 0 1 2 0 2 1 2 1 1 0 1 0 1 0 0 1 1 1 2 2 2 1 0 1 0 0 2 0 0 1 0 0 1 1 0 1 1 1 0 0 0 0 1 1 2 1 1 2 0 0 0 2 0 1 0 0 0 1 0 1 1 0 0 0 2 2 0 0 1 0 2 0 0 1 1 0 0 0 0 0 1 0 0 0 2 0 1 0 0 1 1 0 0 0 2 0 0 0 2 2 0 0 1 0 0 1 0 0 0 0 0 1 1 1 1 0 1 0 0 0 0 0 1 0 1 2 0 0 2 2 0 0 1 1 0 0 1 1 0 0 0 1 0 0 0 0 1 0 0 0 2 2 1 0 1 0 0 0 2 0 0 0 0 0 0 0 0 0 0 0 1 2 2 0 0 0 0 0 0 0 0 1 0 0 0 0 1 0 0 0 0 2 1 0 1 0 2 1 2 1 2 2 0 2 0 0 0 0 1 0 0 0 2 0 0 1 0 0 0 0 0 0 0 1 1 1 1 2 1 1 2 1 1 2 0 2 0 0 2 1 0 2 1 0 0 0 0 0 1 1 2 1 1 2 2 0 0 0 1 0 0 1 2 2 0 0 0 0 2 0 2 0 0 1 0 1 1 0 2 0 0 1 1 1 2 1 1 1 1 0 0 1 1 0 0 1 1 0 0 0 2 0 0 0 0 0 0 2 0 0 0 2 0 1 2 1 0 0 1 0 1 2 1 1 2 0 0 0 0 0 2 0 2 1 2 0 1 2 1 1 0 0 1 1 0 0 1 0 0 1 1 0 0 2 2 0 0 1 0 0 1 1 2 2 1 1 2 0 1 2 1 1 0 0 2 0 0 2 0 0 0 0 1 2 1 1 2 1 1 1 1 1 0 0 0 2 2 0 1 1 0 1 0 0 0 1 1 0 0 0 0 2 0 2 0 0 0 2 0 0 0 0 1 2 2 2 2 2 0 0 1 0 1 1 0 0 0 1 1 2 2 2 2 0 0 0 2 0 0 2 2 0 1 1 1 1 1 0 0 0 2 0 0 1 1 0 0 0 1 1 1 2 0 0 1 1 1 1 2 1 1 0 1 1 0 1 0 1 1 1 0 1 2 0 1 0 0 0 0 1 1 1 2 2 1 1 0 0 0 0 2 2 0 0 0 0 0 0 0 0 1 1 0 1 0 0 0 0 1 0 0 1 1 2 2 1 0 0 2 0 0 0 0 0 1 1 0
64 0 0 1 1 0 1 0 1 2 0 1 0 0 0 0 0 0 0 0 1 1 0 2 2 1 1 0 2 2 2 0 0 2 2 0 2 2 0 2 1 0 0 1 2 0 2 0 0 0 0 0 0 0 0 1 0 0 1 1 1 0 0 2 0 1 0 0 1 0 0 1 2 0 2 2 2 2 2 0 2 0 1 0 1 1 1 1 2 2 1 2 0 0 1 0 0 1 1 1 1 0 1 0 1 0 1 2 0 0 1 1 0 1 0 0 1 1 0 0 1 1 2 1 1 1 1 2 2 0 0 0 0 0 0 0 0 0 0 2 0 2 1 0 0 0 0 0 0 0 0 0 0 1 0 0 0 0 0 0 1 0 0 2 0 1 0 1 0 1 0 0 0 2 1 0 2 0 0 0 0 0 1 2 1 0 2 0 0 1 0 1 2 2 2 0 1 2 1 1 0 1 1 1 1 1 1 1 2 0 1 1 1 0 1 1 1 0 1 1 1 1 2 2 0 0 0 0 1 1 0 1 0 0 1 0 0 2 0 0 0 1 2 1 2 1 1 0 0 0 0 1 0 0 0 0 0 0 0 0 0 0 0 1 1 0 0 1 1 0 0 2 1 2 0 1 0 1 1 0 0 2 2 2 0 0 0 2 0 2 1 1 0 2 1 0 0 2 0 2 2 0 1 1 0 0 1 2 1 0 0 1 0 2 1 0 2 0 0 0 0 0 0 2 2 0 0 2 2 1 0 2 0 0 0 1 2 2 1 1 0 0 0 2 0 0 2 0 0 2 2 0 0 2 0 0 0 0 1 1 2 2 0 0 0 0 1 1 2 1 1 1 0 2 0 0 0 1 1 1 0 2 0 0 1 1 1 0 0 1 0 0 1 1 1 1 2 1 0 0 0 0 1 0 1 0 0 0 0 0 0 0 1 1 1 1 0 0 0 0 0 0 0 2 1 2 0 0 2 0 2 0 0 0 0 1 0 0 0 0 1 0 0 0 1 1 1 2 2 0 0 2 0 1 1 1 1 0 1 1 2 1 0 0 1 1 0 1 0 0 1 1 1 1 0 0 1 0 1 0 0 1 0 0 2 1 0 1 1 1 0 2 0 2 0 0 0 1 1 2 0 0 1 1 0 0 0 1 0 0 0 0 0 1 0 1 0 0 0 0 0 2 0 0 0 1 1 0 0 1 0 2 2 1 2 1 1 1 1 1 1 1 0 1 1 0 0 2 2 2 1 0 1 2 1 1 0 0 0 0 1 0 1 0 0 0 0 0 2 2 0 1 1 0 1 0 2 1 0 1 2 0 0 0 0 0 0 2 2 2 1 0 2 0 1 0 1 0 0 0 0 2 0 0 1 1 1 1 0 1 0 0 0 0 0 0 1 0 1 1 0 1 0 0 0 1 1 2 0 0 0 0 1 0 0 0 1 1 2 0 2 1 1 1 2 1 1 0 0 1 0 1 0 1 0 2 2 0 1 0 0 0 0 1 0 1 0 2 1 0 0 0 0 0 0 1 2 0 0 0 0 0 2 1 1 1 0 2 1 1 1 0 0 2 0 0 2 2 0 2 1 1 0 1 0 1 0 1 1 0 0 0 0 2 0 0 1 2 2 0 0 0 0 2 0 2 0 0 0 0 0 0 0 2 0 0 1 0 1 1 0 0 0 0 0 0 0 0 0 0 0 0 0 0 0 1 2 0 2 1 0 0 1 1 0 0 2 0 2 2 0 0 0 1 1 0 1 1 1 1 1 1 1 1 1 1 1 2 0 2 0 2 2 1 1 0 0 0 1 0 0 0 0 0 1 0 2 0 0 0 0 0 1 1 1 2 1 2 1 1 1 1 0 0 2 1 0 0 0 1 0 0 2 0 0 0 0 0 0 0 0 0 0 0 0 0 0 0 0 0 2 2 0 2 0 0 0 1 0 0 2 2 0 0 0 0 1 0 2 0 0 0 0 0 0 0 0 0 2 2 1 2 2 0 0 0 0 0 2 0 0 0 1 0 1 1 1 2 0 0 0 2 0 1 1 2 0 1 0 0 0 1 0 0 0 0 0 0 2 2 0 0 0 0 0 1 2 0 1 1 0 2 0 1 0 0 0 1 2 1 0 0 1 1 0 0 1 0 0 1 1 0 2 0 1 0 1 2 1 0 2 0 1 0 2 0 0 1 2 1 1 0 1 0 0 0 0 0 1 0 0 0 1 0 0 0 0 1 0 1 0 0 0 2 1 2 0 0 1 0 0 0
65 0 0 2 2 0 2 0 1 2 0 1 0 0 0 0 0 0 0 1 0 2 0 2 2 2 2 0 2 2 2 1 2 1 1 0 2 0 0 0 2 2 1 1 1 1 0 0 1 0 0 0 0 0 1 0 0 2 0 1 0 0 0 2 1 0 1 0 1 0 0 1 1 0 1 2 2 2 2 0 2 0 1 1 1 0 0 0 2 2 0 0 1 1 0 0 0 0 0 0 1 0 0 0 1 1 1 2 2 2 0 0 1 2 1 1 2 0 1 0 1 0 1 0 1 1 1 1 2 0 0 0 0 0 2 2 0 0 0 0 0 2 0 0 0 0 0 0 0 1 0 0 1 0 0 1 1 1 0 0 0 1 1 2 0 1 0 0 1 1 1 2 1 1 0 0 2 1 1 1 0 1 0 2 0 0 2 0 0 0 0 0 2 1 2 0 1 2 0 0 0 0 0 2 2 0 2 0 0 0 0 1 2 0 1 2 2 1 1 1 1 0 1 2 0 1 1 0 0 2 0 0 0 0 1 0 0 1 0 0 0 0 1 1 1 0 0 0 0 0 0 0 0 0 0 1 0 1 0 1 0 0 0 1 1 0 2 0 1 0 0 2 1 2 0 1 0 0 2 0 1 0 1 0 0 0 0 0 1 2 1 1 0 2 2 0 0 0 0 1 1 0 1 1 0 0 0 1 1 0 0 0 0 2 1 0 2 1 0 0 1 1 1 2 0 0 0 1 1 1 0 1 0 1 0 0 0 1 0 1 0 1 2 1 1 0 1 1 1 1 0 2 0 2 0 0 0 0 0 1 1 1 1 1 1 0 1 0 2 2 2 2 0 2 0 0 0 2 0 2 0 1 0 2 2 1 1 0 0 0 0 0 2 1 2 2 2 0 1 1 0 1 0 1 1 0 0 1 0 0 0 0 0 0 0 2 1 0 0 0 0 0 0 1 2 1 0 0 2 0 2 0 1 2 1 1 0 2 0 1 1 0 0 0 1 1 1 2 2 1 0 1 0 1 0 0 0 2 1 2 0 2 1 1 0 1 1 2 0 1 2 2 2 2 1 0 2 0 1 1 1 1 0 2 2 2 0 1 0 1 1 2 0 1 1 1 1 0 0 2 2 1 2 1 1 1 2 0 1 0 0 0 1 1 0 1 0 0 0 1 1 2 1 1 1 0 1 2 0 0 1 1 1 0 0 0 1 0 0 1 0 1 0 0 2 0 0 0 0 1 0 0 0 2 2 0 0 1 0 1 1 0 1 1 1 0 0 1 0 0 0 2 0 0 0 0 2 1 0 1 2 0 0 0 0 0 0 0 0 0 0 0 1 1 0 0 0 0 0 0 0 2 0 0 0 2 1 1 0 1 1 0 0 1 1 1 0 0 0 0 0 0 1 1 0 0 1 2 0 0 1 0 1 1 0 1 0 2 1 0 1 1 0 0 1 1 2 1 1 2 0 2 0 1 0 1 1 0 2 0 0 0 1 1 0 1 1 2 0 0 0 0 1 0 0 1 1 0 1 1 0 1 2 0 0 2 1 1 2 0 2 0 0 2 1 0 2 1 0 0 0 0 0 1 0 2 1 2 2 1 0 0 0 0 0 1 1 1 1 0 0 0 0 1 0 1 0 0 1 0 0 0 0 1 2 2 1 0 1 1 0 0 0 0 0 0 0 1 0 0 1 1 0 0 0 2 0 0 1 0 0 0 0 0 0 1 1 1 1 1 1 0 1 2 2 0 1 0 0 2 1 1 0 0 0 1 0 1 0 2 1 2 2 1 1 1 0 1 0 0 1 1 0 0 1 0 1 1 0 2 0 0 1 0 0 1 1 2 2 1 1 2 0 1 2 1 1 0 0 1 1 0 2 0 0 0 0 0 1 0 0 1 0 0 0 0 0 0 0 0 2 2 0 1 1 0 1 1 0 0 2 2 0 0 0 0 2 0 1 0 0 0 2 1 0 2 0 0 1 0 0 0 2 0 0 0 2 1 1 1 1 0 0 0 2 2 2 2 0 0 0 2 0 2 1 1 0 1 1 1 1 1 0 0 1 1 0 0 2 2 0 0 0 0 0 0 1 1 0 0 1 1 0 2 1 0 0 1 2 1 0 0 1 2 1 1 1 0 0 1 0 0 2 0 1 1 1 2 0 0 1 0 0 0 0 1 1 0 2 2 0 0 0 2 2 1 1 0 0 0 0 0 0 2 0 0 0 0 0 2 1 0 0 1 1 0 0 0 0 0 0 1
66 0 0 0 1 0 1 0 1 2 1 0 0 0 0 0 0 0 1 1 1 1 1 1 2 0 0 1 1 2 2 0 0 1 1 1 1 1 0 1 1 1 0 0 1 0 0 0 0 0 1 2 0 0 0 1 0 1 0 0 0 1 0 1 0 2 0 0 1 1 1 1 1 0 1 2 2 0 0 0 2 0 0 1 1 0 0 1 2 2 2 2 1 0 0 0 0 2 2 2 2 0 0 0 2 0 2 2 1 1 0 1 0 1 1 1 1 0 1 0 1 0 1 0 1 1 1 1 2 0 1 1 0 0 1 0 1 1 0 0 1 1 2 0 0 0 0 0 0 0 0 0 0 0 0 0 0 0 0 0 1 1 1 1 1 1 1 0 0 1 1 1 1 1 0 0 1 1 0 1 0 2 0 1 1 1 0 2 2 1 1 2 2 0 2 1 1 0 0 0 0 0 0 1 1 1 1 1 0 0 1 1 2 0 2 1 1 0 1 1 1 1 1 2 0 0 0 0 0 0 1 1 0 0 1 0 2 1 1 1 0 0 2 2 2 0 0 0 2 0 0 1 0 1 0 1 2 2 0 0 0 0 0 2 0 0 0 0 1 0 0 2 0 2 0 0 0 1 1 0 0 2 1 1 0 1 1 2 0 2 0 0 2 2 2 0 1 2 0 2 2 0 1 1 0 0 1 1 2 0 2 1 0 1 2 0 1 0 0 0 2 2 1 2 2 0 0 1 0 1 0 0 1 1 0 0 1 0 0 2 1 1 1 2 0 0 2 0 2 0 0 1 0 1 0 1 0 1 1 0 1 1 1 0 1 0 1 1 2 1 1 1 1 2 1 0 0 2 1 1 0 1 0 0 2 1 1 0 0 0 0 1 0 0 2 0 0 0 1 1 0 1 0 1 1 0 0 1 0 0 0 0 1 1 2 2 0 1 0 0 0 2 1 1 1 1 1 0 0 0 0 0 0 0 0 0 0 1 0 0 1 0 1 1 1 1 2 0 0 0 0 1 0 2 1 1 1 1 0 1 1 1 0 0 1 1 0 1 0 1 1 0 2 0 1 0 1 0 2 1 1 1 0 0 1 0 0 2 0 2 0 2 0 1 0 1 1 1 1 1 1 0 1 1 0 0 2 1 0 0 0 1 1 0 1 1 0 1 0 2 1 2 0 2 0 1 0 0 1 1 0 0 1 0 1 0 1 2 2 0 2 2 0 1 2 0 0 2 2 2 1 0 1 2 2 0 1 0 2 0 0 0 0 1 1 0 1 1 1 1 1 1 0 0 0 0 0 1 0 1 2 0 0 2 2 0 0 0 0 0 0 1 1 0 2 0 1 0 0 0 0 2 0 0 0 0 2 0 0 1 1 0 0 0 0 0 0 0 0 0 0 0 1 1 0 0 0 1 0 0 1 0 0 0 0 1 0 0 2 0 2 0 0 1 1 1 2 0 0 1 0 1 1 1 0 0 2 1 2 0 0 0 0 0 0 1 0 1 1 1 1 1 0 1 1 1 1 0 1 1 0 1 2 2 1 2 1 1 1 0 1 0 0 2 1 0 2 2 0 1 1 1 0 0 0 1 1 2 2 1 0 0 0 2 0 0 1 0 0 0 0 1 1 2 0 2 0 0 0 1 0 0 1 2 2 2 2 0 0 0 0 0 1 0 0 0 0 1 0 0 0 0 0 0 0 2 1 0 2 2 0 0 1 1 0 0 1 0 1 1 1 0 0 1 1 1 1 0 0 2 0 0 1 1 2 2 1 1 0 2 1 2 2 1 1 0 0 1 0 0 0 1 0 0 0 0 2 1 0 2 0 0 1 1 1 2 1 1 2 1 1 2 0 0 2 0 0 0 0 1 0 0 2 1 0 0 0 1 2 0 0 0 1 1 1 1 1 0 0 0 2 2 0 1 1 0 1 0 0 0 1 1 1 0 0 1 0 1 1 0 0 0 1 1 0 0 0 1 1 2 2 2 1 0 0 1 0 0 1 2 2 0 1 0 1 1 1 2 1 1 0 1 0 0 2 2 0 1 0 2 0 0 0 0 0 2 0 0 2 2 0 0 0 1 0 2 0 1 0 0 0 1 1 1 1 2 1 0 1 0 0 0 0 0 0 0 0 0 0 1 1 0 1 0 1 0 1 2 2 2 0 0 2 0 2 0 0 0 1 1 1 0 0 0 0 0 1 0 2 0 0 0 1 0 1 1 1 0 1 2 1 0 0 2 0 0 1 0 0 0 1 1
67 1 0 1 0 0 1 1 1 2 1 1 0 0 0 0 0 0 0 1 1 1 0 2 2 0 0 0 2 2 1 0 0 1 2 0 2 2 0 2 0 0 2 2 2 1 1 0 0 1 1 1 0 0 1 2 0 0 0 1 0 1 0 2 0 0 0 1 1 0 0 1 1 0 1 2 2 2 2 0 2 0 0 2 2 0 0 0 1 2 0 0 1 0 0 0 1 2 1 1 2 0 0 1 2 1 1 0 2 1 0 1 1 1 1 1 1 0 0 0 2 0 2 0 2 2 2 1 2 0 0 0 0 0 1 0 2 0 0 2 1 1 1 0 0 0 0 0 0 1 0 0 0 0 0 0 0 2 0 0 0 0 1 2 0 2 0 1 0 1 0 2 0 2 1 0 1 0 0 0 0 1 0 2 0 0 1 2 0 1 0 1 2 1 2 0 1 2 1 1 0 1 0 1 1 2 1 2 2 0 0 1 1 0 2 0 0 0 2 0 2 1 2 2 0 1 1 0 0 2 0 0 0 1 1 1 2 0 0 1 1 0 2 2 2 0 0 0 0 0 0 1 0 0 0 1 1 1 1 1 1 1 0 1 1 0 0 0 1 0 0 2 1 1 1 1 0 1 2 0 0 2 0 0 0 0 0 2 0 2 0 1 1 2 2 0 1 0 0 1 1 1 1 1 1 0 1 2 0 0 0 2 0 1 2 0 2 0 1 1 1 1 2 2 2 0 1 1 0 0 0 0 0 1 0 0 0 1 0 0 0 0 1 2 2 2 0 0 0 1 1 0 1 2 1 0 1 0 0 0 0 0 1 0 1 1 1 1 2 1 1 1 0 2 0 1 0 2 0 1 0 1 0 0 0 0 0 0 0 0 0 0 0 1 2 0 1 1 1 1 0 1 0 0 0 0 0 0 0 0 0 1 0 0 0 0 0 1 0 0 0 2 0 2 0 1 0 0 1 0 1 0 0 0 0 0 0 1 0 1 2 0 1 2 0 2 2 1 2 0 0 1 0 1 1 0 1 2 1 2 1 2 0 0 0 2 1 1 0 0 2 0 1 1 2 1 1 1 2 0 0 2 0 0 1 1 0 1 1 0 0 2 0 1 2 0 0 1 1 2 1 1 2 0 0 0 1 0 0 0 0 2 0 0 0 0 0 1 0 2 2 1 2 2 2 0 0 0 0 2 0 1 1 0 0 0 1 1 0 0 2 1 0 0 1 0 0 1 1 2 1 0 0 1 1 1 0 1 0 1 0 0 0 0 0 0 0 1 1 0 0 1 0 0 0 0 1 0 0 0 2 0 0 0 1 0 0 2 0 0 0 0 1 1 0 0 0 0 0 0 0 1 1 1 0 2 1 0 1 1 0 0 0 0 0 1 0 0 0 0 1 0 1 1 0 1 1 0 0 0 0 0 1 0 0 1 1 1 0 0 1 0 0 1 1 1 2 2 0 0 2 2 0 0 0 1 2 0 2 0 0 0 2 0 1 1 0 2 1 1 0 1 1 0 0 0 0 0 0 0 1 2 2 0 0 1 2 1 2 0 2 0 0 1 0 0 2 2 0 2 0 1 0 0 0 2 2 1 2 2 0 0 0 1 0 0 0 0 0 0 0 0 0 2 0 1 0 0 2 0 1 1 1 2 1 1 2 1 1 2 0 0 0 0 1 1 0 0 0 0 0 0 0 0 0 1 1 0 0 0 0 0 0 0 0 0 1 1 1 1 0 1 1 1 0 0 1 1 1 1 1 1 0 0 0 1 0 2 0 2 0 2 2 0 1 1 0 1 0 0 0 2 0 0 1 0 0 0 1 1 0 0 1 1 1 2 2 2 1 1 1 1 0 1 2 1 1 0 0 2 0 0 2 2 0 0 0 0 1 0 1 1 0 0 0 0 0 0 0 0 2 2 1 1 0 0 1 0 1 1 2 2 1 0 0 1 0 0 2 0 0 0 1 1 0 1 0 1 2 1 1 1 1 0 0 1 0 1 0 2 2 0 2 0 1 1 1 2 1 0 0 2 1 1 1 1 1 0 0 2 0 0 0 0 1 1 0 0 1 1 0 1 0 1 0 1 2 1 0 0 1 0 0 1 1 0 0 1 1 0 0 0 0 1 0 1 2 1 1 1 0 0 0 0 2 0 2 0 0 0 2 0 0 0 1 1 0 0 0 0 1 0 0 0 0 0 1 0 0 0 0 0 0 0 1 1 1 0 1 2 1 0 0 1 0 0 0 0 0 0 0 0
68 1 0 2 0 0 1 1 1 1 1 0 0 1 1 0 0 0 0 2 0 0 0 2 2 0 0 0 2 2 2 0 0 1 1 1 1 0 0 0 2 2 1 1 2 1 1 0 0 0 0 1 0 0 1 0 0 1 0 0 1 1 0 2 1 0 1 1 2 0 0 2 2 0 1 2 2 2 2 0 2 0 0 1 1 0 0 0 0 2 0 0 2 0 0 0 0 1 0 0 0 0 1 1 2 0 2 1 1 0 0 1 1 2 1 1 2 0 0 0 2 0 2 0 1 1 1 2 2 0 0 0 0 0 0 0 0 0 0 1 0 2 0 0 0 0 0 0 0 1 0 1 0 0 0 1 0 0 0 1 1 2 0 2 2 2 1 0 0 2 2 0 0 2 0 0 1 0 0 0 0 0 0 2 2 2 1 2 1 0 2 2 2 2 2 0 1 2 0 1 0 1 0 2 1 0 2 2 2 0 1 1 1 0 1 0 0 0 1 1 1 1 2 2 0 2 2 0 0 0 0 0 0 0 1 0 0 2 0 0 0 0 0 0 0 0 0 0 0 0 0 0 0 0 0 2 1 1 0 0 0 0 0 0 0 0 0 1 2 1 0 2 0 2 0 0 0 1 2 0 0 2 2 0 0 2 1 1 1 2 1 1 0 2 1 0 0 0 0 1 1 0 2 2 1 0 0 2 1 0 0 2 0 0 0 0 2 0 1 1 1 1 2 2 2 0 0 1 1 0 0 1 0 0 0 0 0 1 0 0 0 0 2 1 1 1 2 0 0 1 1 0 0 2 0 0 2 0 0 0 1 1 0 0 0 0 1 0 0 0 0 0 0 2 0 0 0 1 0 1 1 1 0 1 2 0 0 0 0 1 1 1 0 1 2 1 1 1 0 0 0 1 0 1 1 0 1 1 0 0 0 1 2 2 2 2 0 1 0 0 0 1 0 2 0 1 1 0 1 0 2 0 1 1 1 1 0 0 0 0 1 0 1 1 1 2 1 2 2 0 0 2 0 2 2 1 2 1 0 2 0 2 1 1 0 1 0 2 0 0 0 0 2 2 0 0 1 0 2 2 1 2 0 0 1 0 0 0 0 1 1 0 0 2 1 0 0 1 0 1 1 1 2 0 0 0 1 1 0 0 0 0 0 0 1 0 0 1 0 1 1 2 0 2 0 0 0 1 0 1 1 1 2 1 2 1 1 0 2 2 0 0 0 0 2 0 0 1 1 2 1 0 0 0 2 0 0 1 1 1 1 0 1 1 1 1 0 0 1 0 0 1 1 0 0 0 2 1 0 1 2 0 0 0 2 1 1 1 1 1 1 0 1 0 0 2 0 0 0 0 0 2 0 0 0 1 1 1 0 1 0 0 1 2 2 2 0 0 0 0 1 0 0 0 0 1 1 1 0 0 0 0 0 0 0 1 0 0 0 0 1 0 0 0 2 2 2 2 0 0 2 2 0 0 0 1 2 0 1 0 0 0 0 1 0 0 0 2 1 1 0 1 1 1 1 0 0 0 1 2 0 0 2 2 1 2 1 0 2 0 2 0 1 1 1 0 1 2 0 1 0 0 0 0 1 2 1 1 2 0 0 1 0 1 0 0 0 1 1 0 0 0 0 1 0 2 0 0 2 0 0 0 1 2 2 1 2 1 1 2 0 0 0 0 0 0 0 1 0 0 0 0 0 0 0 1 0 0 2 0 0 2 1 0 0 0 1 1 1 1 1 0 1 1 0 0 1 1 1 2 1 0 1 1 1 2 1 2 0 2 0 2 2 1 2 0 1 1 0 0 0 1 0 0 0 0 0 1 0 1 0 0 0 0 0 2 2 2 2 2 2 2 0 0 2 1 1 0 0 1 0 0 1 2 0 0 0 0 1 0 1 1 0 0 0 0 0 0 0 0 2 2 0 2 0 0 0 0 0 0 1 2 0 0 0 0 1 0 1 0 0 0 1 1 0 1 0 1 2 1 1 1 2 0 0 0 1 1 1 1 1 0 0 0 2 2 2 0 1 1 0 1 1 1 1 0 1 0 0 1 0 1 0 0 1 2 0 0 2 2 0 0 1 1 0 0 1 2 0 0 0 1 0 2 0 0 0 0 2 0 0 0 2 1 0 1 2 1 0 2 0 0 0 0 2 1 2 2 0 0 0 1 1 0 1 0 0 0 2 2 0 0 1 0 0 1 1 0 0 0 0 0 0 0 0 0 0 1 0 2 0 0 0 2 1 0 0 0 0 0 1 0
69 1 0 2 1 0 1 1 1 1 0 1 0 0 0 0 0 0 0 0 1 1 0 0 0 0 0 0 2 2 1 1 1 1 2 2 1 1 0 1 0 0 1 1 2 0 0 0 0 0 0 1 0 2 0 1 0 1 0 0 0 1 0 1 0 1 0 1 1 0 0 1 1 0 1 2 1 0 1 0 1 0 1 0 0 0 0 1 1 2 1 1 0 0 1 1 0 0 0 0 2 0 1 0 2 1 2 1 1 0 1 2 0 1 0 0 1 0 1 0 1 1 2 2 0 0 0 0 0 0 1 0 0 0 1 0 0 1 0 1 0 2 0 0 0 0 0 0 0 0 1 0 1 0 1 0 0 1 0 1 1 2 0 1 2 2 1 0 1 1 0 2 1 1 2 0 2 0 0 0 0 0 0 2 1 1 2 1 0 1 0 2 1 1 1 0 1 2 0 0 0 0 0 1 1 1 1 0 0 0 0 1 1 0 1 1 1 0 0 0 2 2 2 2 0 0 0 1 1 0 1 1 0 0 1 0 0 2 0 0 0 1 2 2 2 0 0 0 1 1 1 0 1 1 0 1 2 2 0 0 0 0 0 0 1 0 1 0 1 0 0 1 0 2 0 0 0 0 1 0 0 1 1 1 0 1 1 1 0 2 0 0 0 1 2 0 0 2 0 2 2 0 1 1 1 0 1 2 2 1 0 2 0 2 1 1 1 0 0 0 1 1 1 2 0 0 0 1 0 1 0 2 0 1 0 0 0 2 1 1 0 1 1 2 1 1 2 1 1 1 0 0 0 2 0 0 1 0 0 0 0 0 2 2 2 1 1 1 1 0 0 0 1 1 1 2 0 0 0 1 1 1 0 1 1 1 1 1 1 0 0 0 2 0 1 1 2 0 0 0 0 0 0 1 1 0 1 1 0 0 0 0 1 1 1 2 0 0 0 0 0 0 0 2 0 0 2 0 0 0 0 0 0 0 0 0 0 1 0 0 2 0 0 1 1 2 1 2 2 0 0 2 0 2 2 1 2 1 0 0 2 0 0 0 0 2 1 2 0 1 2 0 2 0 1 0 1 0 2 0 1 1 0 0 2 0 0 1 0 2 0 1 0 1 0 0 0 1 1 2 1 1 1 1 1 1 2 0 0 0 0 2 1 0 0 1 0 0 0 1 2 2 0 0 0 0 2 0 1 2 0 1 1 1 1 1 2 1 1 1 1 1 0 0 0 0 1 1 2 2 0 0 0 2 2 0 0 0 0 0 0 0 1 0 0 1 0 1 2 1 1 1 1 0 1 0 1 1 0 1 2 0 0 1 1 0 0 2 1 1 0 2 1 0 0 0 0 0 0 0 0 2 0 1 0 1 2 1 0 1 0 0 1 2 1 1 0 0 0 0 0 0 0 0 0 0 2 2 0 0 0 1 0 0 0 0 0 0 0 0 1 1 0 1 1 1 2 1 1 1 1 2 0 2 0 1 1 0 2 0 0 0 1 1 1 0 0 2 0 0 0 0 0 0 0 1 1 0 0 0 1 0 1 0 0 1 0 2 1 0 2 0 0 2 0 0 1 1 0 1 0 0 0 0 1 2 1 2 2 0 0 0 0 1 0 2 1 0 0 0 0 0 0 2 1 2 1 0 0 0 0 0 0 2 0 0 2 1 0 1 0 0 0 0 0 0 0 1 0 0 0 0 0 0 0 1 0 1 2 1 0 0 2 0 0 1 2 0 2 1 0 0 2 0 0 0 1 1 1 1 2 1 0 0 0 1 0 1 1 2 1 1 2 1 2 0 1 2 0 0 0 2 0 0 2 1 2 0 0 2 0 0 2 1 1 0 0 2 2 1 1 2 0 1 1 0 0 0 0 2 1 0 1 0 0 1 0 0 0 0 0 0 1 0 1 0 1 0 0 1 2 1 0 2 0 0 0 0 0 0 2 2 1 0 0 0 1 0 2 0 0 0 1 1 0 1 0 0 0 0 0 0 2 0 0 0 1 2 0 2 2 0 0 1 1 1 1 0 1 1 0 1 0 2 1 1 1 2 1 1 0 0 0 0 1 1 0 0 2 2 0 0 1 2 0 1 2 0 1 1 0 1 0 2 0 0 0 0 1 0 0 0 1 2 0 0 1 0 1 0 1 0 2 0 0 0 0 2 2 0 2 0 2 0 1 1 1 1 1 0 2 0 0 0 0 2 2 1 2 0 0 1 0 0 0 0 0 1 0 1 0 1 0 2 0 1 0 0 0 0 1 0
70 0 0 1 1 0 1 2 2 0 0 0 1 1 0 0 0 0 0 0 2 2 0 2 2 0 0 0 1 2 2 1 0 0 1 0 2 0 0 0 2 2 0 0 1 1 0 0 0 0 0 0 0 0 2 0 0 0 0 0 1 0 0 2 1 0 0 0 2 1 1 2 2 0 2 2 2 1 2 1 0 0 0 1 1 0 0 1 2 2 0 2 1 0 1 0 1 0 0 1 2 1 0 0 2 1 2 2 0 0 0 0 1 1 1 1 1 0 1 0 1 0 2 2 0 0 0 1 2 0 0 0 0 0 0 0 0 0 0 0 1 1 2 0 0 0 0 0 0 2 0 0 0 0 0 0 0 0 0 1 1 1 0 2 0 1 0 1 1 1 1 1 0 2 0 0 2 2 2 2 0 2 0 2 0 0 1 2 1 0 1 2 2 2 2 0 1 2 0 0 0 0 0 1 1 2 1 1 0 0 1 0 0 0 1 0 1 1 1 1 1 1 2 1 1 0 0 0 0 0 0 0 1 1 1 0 1 2 0 0 0 0 2 1 1 0 0 0 1 1 1 0 0 0 0 1 0 1 0 0 0 0 0 0 0 0 0 1 1 1 0 2 0 1 0 0 0 1 2 0 1 1 2 1 1 1 0 1 0 2 0 0 1 1 2 0 1 1 0 2 1 0 2 2 1 0 0 0 1 0 1 0 0 0 2 0 2 0 1 1 1 1 1 1 1 0 0 2 2 1 0 1 0 2 0 0 0 2 0 2 0 1 1 1 2 2 0 0 0 1 1 0 0 2 0 0 1 1 0 1 1 2 1 1 1 0 1 1 2 1 1 1 0 2 0 1 0 1 1 1 1 0 0 1 1 0 0 0 0 0 0 0 1 0 1 1 2 0 1 1 0 2 0 1 1 0 0 1 0 0 0 0 1 1 1 1 0 0 0 0 0 0 0 1 1 0 2 1 1 0 1 0 0 0 0 1 1 0 0 0 1 0 0 1 1 2 1 1 1 0 1 0 0 1 1 1 1 1 0 1 1 1 0 1 0 1 0 1 0 1 1 0 1 1 2 0 2 0 1 1 2 0 1 1 2 1 0 1 0 1 1 2 0 2 0 0 0 1 0 2 1 0 2 0 0 0 2 0 1 0 0 0 1 0 0 2 1 0 0 1 1 2 2 2 2 0 0 1 1 1 1 0 1 0 1 1 2 1 0 1 1 1 0 2 2 1 0 2 2 2 1 0 1 1 2 0 0 0 1 1 0 0 0 1 1 0 1 2 1 0 1 2 1 0 0 0 1 1 0 1 2 0 0 0 1 0 0 0 0 0 0 0 1 0 1 0 0 0 0 0 0 1 0 1 0 2 2 0 1 0 1 0 0 0 0 0 0 0 0 0 1 0 1 1 0 1 1 1 0 0 0 0 0 0 0 0 0 1 1 0 2 2 1 1 2 1 1 2 0 1 1 1 0 1 0 1 1 0 1 0 0 0 1 1 1 2 0 2 0 0 0 0 1 0 0 0 0 0 0 0 2 0 2 0 0 2 1 2 1 0 1 1 0 2 1 0 2 2 0 1 0 1 0 0 1 2 2 2 2 0 2 2 0 0 0 0 1 1 1 0 0 0 1 2 0 2 0 0 0 0 0 0 1 2 2 2 0 0 1 1 0 0 0 1 0 1 0 0 0 0 1 1 0 0 0 1 1 0 1 0 0 0 1 0 1 1 2 0 2 1 1 0 2 1 1 0 0 1 1 1 1 1 1 0 0 1 0 1 1 2 1 1 2 1 2 0 1 0 1 0 0 0 0 0 1 0 2 1 0 2 0 0 1 0 0 1 1 2 2 2 2 1 0 0 2 0 0 0 1 2 0 0 1 0 0 0 0 0 1 0 0 0 0 0 0 0 0 0 0 2 0 0 0 0 2 0 2 2 0 0 2 2 2 0 0 0 1 0 2 0 1 0 0 0 0 1 1 0 1 1 2 2 2 0 0 0 1 2 0 2 2 0 0 0 2 2 2 0 1 1 1 0 0 2 1 1 1 1 0 2 0 1 0 0 1 1 0 2 2 2 0 0 0 1 1 0 1 2 0 0 1 1 0 2 0 0 0 1 2 0 0 0 1 1 1 1 1 0 0 0 1 0 1 0 1 0 1 1 0 0 1 1 1 0 0 2 1 0 1 1 1 0 1 0 0 0 1 0 0 0 0 0 0 0 0 0 0 0 1 2 1 0 0 2 1 0 0 0 0 0 1 0
71 0 0 1 0 0 1 0 1 2 0 1 0 0 0 0 0 0 0 0 2 2 0 2 2 0 0 0 2 2 2 0 1 1 2 0 2 1 0 0 2 1 0 0 1 0 0 1 0 0 0 1 1 0 0 0 0 1 0 0 0 1 2 2 0 0 0 0 1 0 0 0 1 0 0 2 2 1 1 0 1 0 0 1 2 0 1 0 1 2 0 0 2 1 0 0 0 0 0 0 2 0 1 0 2 1 2 2 0 0 0 2 0 1 0 0 1 0 2 0 0 0 1 0 1 1 1 0 1 0 1 1 0 0 1 0 1 0 0 0 0 2 0 0 0 0 1 0 0 1 0 0 0 0 0 0 2 0 0 1 1 0 0 2 1 1 0 1 0 1 1 1 1 1 0 0 0 0 0 0 0 0 0 2 1 1 2 1 1 2 0 2 1 1 1 0 1 1 0 0 0 0 1 0 0 1 2 1 1 0 0 0 1 0 2 0 0 1 2 0 2 1 1 1 1 0 1 1 1 1 0 0 0 1 1 0 1 2 0 0 0 0 2 1 1 0 0 0 0 0 0 0 0 1 0 1 1 0 0 0 0 0 0 0 1 1 0 0 1 0 1 2 1 1 0 0 0 2 1 0 0 2 2 0 0 1 0 1 1 1 0 1 2 2 2 0 0 1 0 1 1 1 1 1 0 0 0 2 1 0 1 0 0 2 1 0 0 0 0 0 2 2 1 1 2 0 0 1 1 1 0 1 0 1 0 0 0 1 0 1 1 2 1 0 0 0 1 0 1 2 2 0 0 2 0 0 0 1 1 1 2 2 0 0 0 2 0 1 2 1 1 1 0 2 0 0 0 1 0 1 2 0 0 0 1 1 1 0 0 1 0 1 1 0 2 1 1 0 0 0 0 0 0 2 2 0 0 0 0 0 0 0 1 1 1 1 0 0 0 0 0 0 0 0 0 0 0 1 2 0 0 1 0 0 0 1 0 1 0 0 1 0 0 2 0 2 2 2 1 0 0 1 0 2 1 1 1 1 0 1 1 1 1 1 1 0 0 0 0 0 0 0 1 1 0 0 0 1 1 0 1 1 0 1 0 0 1 1 0 1 0 1 0 0 1 1 1 2 1 1 0 0 1 1 1 1 2 0 1 0 0 0 1 0 1 1 0 0 0 0 0 2 0 2 0 0 0 0 1 1 0 0 2 0 2 1 2 1 0 1 1 1 0 1 1 0 0 0 1 1 0 0 0 1 2 0 0 1 0 0 0 0 0 1 1 0 0 1 1 1 0 1 1 0 0 0 1 1 0 1 2 0 1 1 0 0 0 0 0 0 1 1 1 1 1 1 0 1 1 0 0 1 0 0 0 0 0 1 0 1 0 0 0 0 0 0 0 0 0 0 1 0 1 1 0 0 1 0 0 0 0 0 0 0 0 0 0 0 0 0 2 1 0 0 1 1 2 0 0 0 0 1 2 2 1 2 2 0 1 0 0 0 1 0 0 2 1 2 1 1 1 1 1 0 0 0 0 0 1 1 1 0 2 1 1 2 1 1 1 0 2 0 0 0 0 0 0 2 0 1 0 1 0 1 1 2 1 2 2 0 0 0 0 2 0 0 0 1 1 0 0 0 2 2 1 1 1 0 2 0 1 1 1 2 1 0 2 1 0 1 1 1 0 1 0 0 0 2 0 0 1 1 1 0 0 1 0 1 1 1 0 0 2 0 0 0 2 0 2 2 0 1 0 1 1 0 2 2 2 2 0 0 0 0 0 2 0 2 0 2 0 2 2 0 1 0 1 1 0 0 0 2 0 0 0 0 1 0 0 2 0 0 1 1 1 2 2 1 2 1 1 1 0 0 0 2 0 0 0 2 0 1 1 2 0 0 0 0 0 0 0 0 0 0 0 0 0 0 0 0 2 2 0 0 1 0 2 0 0 0 1 1 1 0 0 1 0 0 2 0 0 0 1 1 0 1 0 1 1 1 1 1 2 1 0 1 0 0 1 1 1 1 2 2 2 1 2 2 0 0 0 1 2 0 2 1 0 1 0 2 0 0 1 0 2 0 0 1 1 0 1 0 0 2 0 1 1 0 0 0 0 2 0 0 0 1 0 1 2 1 0 1 2 1 0 0 1 0 1 1 1 0 0 1 1 0 2 1 1 1 1 0 2 0 1 0 0 0 0 1 1 0 0 0 0 2 2 0 1 0 0 0 0 1 0 1 1 0 0 1 0 0 0 1 1 0 0 0 0 0 0 0
72 1 0 2 0 1 2 1 1 2 2 0 1 1 0 0 0 0 0 0 1 1 0 1 1 1 1 0 2 2 2 1 1 2 0 1 0 2 0 1 1 1 1 1 2 2 0 0 0 0 0 0 1 0 0 0 0 0 0 0 2 0 0 0 1 0 1 0 1 0 0 0 0 0 0 2 2 0 1 0 1 0 0 1 2 0 0 1 2 2 1 0 2 1 0 0 1 1 1 1 1 0 1 0 2 0 2 2 0 0 2 2 1 2 1 2 2 0 0 0 2 0 1 1 0 0 0 1 1 0 1 0 0 0 1 0 1 0 0 2 0 2 0 0 0 0 0 0 0 1 0 0 1 0 0 0 1 0 0 0 2 1 1 1 0 1 0 1 1 0 0 1 1 1 0 0 2 2 1 1 0 2 1 2 2 1 2 1 0 0 0 1 2 2 2 0 1 2 0 1 0 1 0 0 0 1 2 1 1 0 0 0 1 0 2 0 0 0 1 0 2 2 2 1 1 1 1 0 0 1 0 0 0 0 2 0 1 2 0 0 0 0 2 1 1 0 0 0 0 0 0 1 0 0 0 1 0 0 0 0 0 0 0 0 1 1 1 1 2 2 0 0 2 2 0 0 0 1 1 0 0 2 1 0 0 1 0 0 1 2 2 1 2 2 2 0 1 0 0 0 0 0 0 0 0 0 0 1 1 1 0 2 0 1 2 0 2 2 0 0 0 0 1 1 1 0 0 2 2 1 0 1 0 2 0 1 0 1 0 0 0 0 0 1 1 1 0 1 1 1 1 1 0 0 0 2 0 1 0 0 0 0 2 1 2 0 2 1 1 0 0 0 1 1 1 2 0 0 0 1 1 1 0 0 0 0 0 0 0 0 0 0 2 0 2 1 1 1 0 0 0 1 0 1 1 0 0 0 0 0 0 0 1 1 1 1 0 0 0 0 0 0 0 1 1 1 1 0 2 0 2 0 0 1 1 0 0 2 0 0 2 0 0 0 2 2 2 2 2 0 0 2 0 1 2 0 2 1 0 0 2 0 0 0 1 1 0 0 0 0 0 0 2 1 1 1 0 1 2 0 1 2 0 0 2 0 0 0 0 0 2 1 0 2 1 1 1 0 0 2 2 1 2 1 0 0 1 0 0 0 0 1 1 0 1 1 0 0 0 2 2 2 0 2 1 0 0 0 1 2 1 1 0 0 0 0 2 0 0 2 1 1 0 1 1 0 0 2 2 2 1 0 0 0 2 1 1 1 0 2 0 0 2 0 0 1 0 1 2 1 1 1 0 0 0 0 1 0 0 0 1 0 1 1 0 0 0 2 1 1 0 1 1 0 1 0 0 0 0 0 0 2 0 0 1 2 0 0 1 0 0 0 1 2 2 2 0 0 1 0 1 0 1 1 0 0 1 2 0 0 0 0 0 0 0 0 1 0 0 0 0 1 1 1 2 1 1 0 1 1 0 1 0 1 0 1 1 0 1 1 1 0 1 0 1 1 1 1 0 1 0 0 0 0 0 2 2 0 0 0 2 0 1 0 0 1 0 0 1 0 2 0 0 2 1 0 2 2 0 0 0 0 0 0 1 2 2 1 1 1 1 0 0 2 0 0 0 0 0 0 0 1 0 2 0 1 0 0 2 0 2 2 1 2 0 0 0 1 1 2 1 1 0 1 0 0 1 0 0 0 0 0 0 1 1 1 0 0 1 0 0 1 0 0 0 1 1 0 2 2 1 0 0 0 0 1 1 1 1 2 0 0 0 0 0 0 0 1 1 2 1 1 2 1 1 0 0 1 0 0 1 0 0 0 1 0 1 0 0 2 0 0 0 0 0 2 2 2 2 2 2 2 0 1 2 1 1 0 0 1 1 0 2 0 0 1 1 0 1 0 0 1 2 1 2 1 2 0 0 0 1 1 1 1 0 0 1 0 0 0 1 2 0 0 0 1 0 0 1 0 0 0 2 0 0 0 0 0 1 1 2 2 1 0 0 0 1 2 0 1 1 0 0 0 1 1 1 2 0 0 0 1 1 1 2 2 0 0 0 1 0 1 0 0 0 1 0 0 2 2 0 0 0 1 0 1 1 1 0 0 1 1 1 2 1 0 0 0 1 1 0 0 1 2 1 0 1 0 1 0 1 0 1 0 0 0 0 1 1 2 0 0 2 0 2 1 1 0 0 0 0 0 0 0 0 1 1 1 2 0 0 0 0 1 0 1 1 0 0 2 1 0 0 2 1 0 0 0 0 0 0 0
73 0 0 2 0 0 0 2 2 1 1 1 0 0 0 0 0 0 0 0 1 1 0 1 1 1 1 0 1 1 1 1 1 1 2 0 2 2 1 0 2 1 0 0 1 1 0 0 0 0 0 0 0 0 0 2 1 0 0 2 0 0 0 2 1 1 1 0 2 0 0 2 2 1 1 2 2 1 1 0 2 0 0 0 1 0 0 0 0 2 0 0 1 0 0 0 2 0 0 0 2 0 1 0 2 1 1 0 2 1 0 1 1 1 0 0 1 2 0 0 2 1 1 0 0 0 0 0 0 0 0 0 1 0 0 0 0 0 0 2 1 1 0 0 0 0 1 0 0 1 0 1 1 0 0 0 1 0 0 0 1 0 0 2 1 1 0 0 0 1 1 1 0 2 0 0 1 1 0 0 0 1 1 2 2 1 2 1 0 0 1 1 0 0 0 0 0 2 0 0 0 0 1 1 1 1 2 2 0 0 0 1 1 0 1 0 0 0 2 0 2 2 1 1 1 0 1 0 0 1 1 1 1 1 1 1 0 2 0 0 0 1 2 1 2 1 1 0 0 0 0 1 0 0 0 1 0 1 0 0 0 0 0 0 1 0 1 0 2 2 0 2 2 2 1 0 0 0 2 0 1 1 1 0 0 1 0 1 1 2 0 1 0 2 2 1 0 0 0 1 1 0 0 0 0 0 0 2 2 1 0 2 0 1 0 0 1 1 1 1 0 0 0 1 2 0 0 2 2 0 0 2 0 0 0 0 0 0 0 0 0 0 1 1 1 1 0 0 0 1 1 0 0 1 0 1 0 1 0 0 0 0 1 0 1 0 1 2 2 0 0 0 1 2 0 1 0 2 1 1 0 1 0 0 1 0 0 0 0 0 0 0 0 0 2 1 1 0 1 1 0 1 0 1 1 0 1 0 0 0 0 0 1 1 1 1 0 0 0 0 0 2 1 2 0 0 1 0 0 0 0 0 1 1 1 1 1 0 0 0 2 0 0 2 0 2 2 2 2 0 0 2 0 1 0 0 1 2 1 1 1 1 0 0 0 2 0 1 0 0 2 2 1 1 1 1 0 1 2 0 0 2 0 0 2 1 0 1 1 0 1 1 1 1 1 0 0 1 1 2 1 0 2 1 0 0 1 1 1 0 1 0 0 0 1 1 0 0 0 2 2 1 0 1 0 0 1 0 1 1 0 0 0 0 0 0 1 1 1 0 0 0 0 0 1 0 0 0 0 0 0 0 0 0 2 1 1 0 1 0 0 0 1 0 1 0 1 2 2 0 2 0 1 0 1 0 2 0 0 1 2 0 0 0 2 1 1 2 1 0 0 1 0 0 0 0 0 0 0 0 0 1 0 1 0 2 1 0 0 0 1 0 0 0 0 0 1 0 0 0 1 0 1 0 0 2 2 1 0 0 0 0 0 0 0 0 0 0 0 0 1 1 0 1 2 2 2 1 1 2 1 1 1 1 0 2 1 0 1 0 0 0 1 1 1 0 0 2 0 0 0 0 0 0 0 0 1 0 0 0 1 1 2 2 0 2 1 1 1 0 2 0 1 2 1 0 2 1 0 1 1 0 0 1 1 2 1 2 2 0 0 0 0 2 0 0 0 1 1 0 0 1 0 2 0 1 0 0 0 0 0 0 0 2 0 0 1 0 1 1 0 0 0 0 0 1 0 0 0 1 1 1 0 0 0 0 0 0 1 1 0 0 2 0 0 2 2 2 0 2 0 0 2 2 2 0 1 0 0 0 2 2 1 1 1 2 1 1 0 2 1 2 2 1 2 0 1 0 0 1 0 1 0 0 1 0 1 0 1 1 0 0 0 0 0 2 1 1 1 0 0 1 0 0 2 0 0 0 1 2 0 0 0 0 0 1 0 0 2 0 0 1 1 1 1 1 1 0 0 0 2 2 0 1 1 0 1 0 0 1 0 2 0 1 0 1 2 0 1 0 0 0 1 1 0 2 0 0 1 0 0 0 2 0 0 0 1 2 0 2 1 0 1 1 2 1 2 2 0 2 0 0 0 1 1 1 1 0 0 1 0 1 0 0 0 2 0 1 1 0 1 0 0 0 0 1 1 1 0 1 0 2 0 2 0 0 0 1 1 0 1 0 0 1 0 2 2 0 0 0 2 0 0 1 1 0 2 1 0 1 0 1 2 0 1 1 1 0 1 1 0 1 1 0 0 1 2 0 1 1 0 0 0 0 1 1 0 1 0 2 0 0 1 1 1 0 0 0 1 0 1 0
74 1 0 1 0 0 0 2 2 0 0 2 0 1 0 0 0 0 2 1 1 2 0 2 2 0 0 0 1 2 2 0 0 1 1 1 1 1 0 0 2 2 1 1 2 2 0 0 0 0 0 0 0 1 0 2 1 1 0 2 0 1 0 0 1 0 1 0 2 1 0 2 2 0 1 2 1 1 1 0 2 0 0 1 2 0 0 0 2 2 0 1 2 0 0 0 2 0 0 0 1 0 1 0 2 0 2 1 1 0 0 1 0 1 0 0 1 0 1 0 1 0 2 1 0 0 0 0 2 0 0 0 0 0 0 0 0 0 0 0 0 2 0 0 0 0 0 0 0 1 0 0 0 0 1 0 0 1 0 0 1 1 0 2 2 2 0 0 1 1 1 1 0 2 0 0 1 0 0 0 0 1 0 1 1 1 1 2 2 1 1 2 1 0 1 1 2 1 0 0 0 0 0 2 2 0 2 0 1 0 0 0 2 0 1 0 1 0 2 0 2 0 1 0 2 1 1 0 0 2 0 0 0 0 1 0 0 1 0 1 1 0 2 1 1 0 0 0 0 0 0 1 0 0 0 1 0 2 0 0 0 0 0 2 1 0 0 0 0 0 0 2 1 2 0 0 0 1 1 0 1 1 1 0 1 0 1 0 0 2 0 2 1 2 2 1 1 1 0 2 2 2 0 0 0 0 1 1 2 0 1 2 0 1 1 0 2 1 0 0 1 1 1 2 0 0 0 0 0 0 0 1 0 2 0 0 0 0 0 1 0 1 1 1 0 0 2 0 0 2 2 0 0 0 0 2 0 1 0 1 1 1 1 0 1 2 0 0 1 1 1 1 0 1 0 0 0 2 1 1 0 0 0 0 1 0 1 0 0 0 0 0 0 0 2 0 0 2 1 0 1 1 0 2 2 0 0 0 0 0 0 2 1 1 1 2 0 0 0 0 0 0 0 1 1 1 2 0 0 0 0 0 1 2 2 1 0 0 0 0 1 0 0 0 1 1 1 1 1 0 0 1 0 2 2 2 2 1 0 0 2 1 0 0 1 1 0 1 0 0 1 1 2 1 1 1 0 0 1 0 1 2 0 0 2 0 0 2 1 1 0 2 0 1 1 0 0 1 1 2 1 1 2 0 0 0 2 0 0 0 0 2 2 0 0 1 1 0 0 1 1 2 1 2 0 2 0 1 1 1 1 0 1 1 1 0 0 1 0 0 0 1 0 1 1 1 0 0 0 0 0 0 0 1 2 1 1 1 0 1 0 0 1 0 0 1 0 2 1 0 1 2 0 0 0 0 1 0 0 0 1 1 0 1 2 1 1 2 1 0 0 0 1 0 1 0 0 1 0 0 1 1 0 0 1 2 1 0 0 1 2 0 0 1 0 0 0 0 0 0 0 0 0 0 0 1 1 0 0 0 0 0 0 0 0 0 0 0 2 0 2 1 0 1 2 2 2 1 0 0 2 1 1 1 1 2 2 0 2 1 0 1 0 1 1 1 0 2 0 0 0 0 1 0 0 0 1 0 1 1 0 1 2 0 2 2 0 1 2 0 2 0 0 2 1 0 2 1 0 1 0 0 0 0 1 2 2 2 0 1 0 0 0 2 0 0 0 1 1 0 0 0 0 2 0 1 0 0 1 0 1 1 0 1 2 1 1 0 1 0 0 0 0 0 0 0 0 1 0 0 0 0 0 0 0 0 0 1 1 0 0 1 2 0 1 0 2 1 1 2 1 0 0 1 1 0 0 1 1 1 0 0 0 0 0 1 0 1 0 2 1 2 2 2 2 0 0 1 0 0 0 1 0 0 2 0 2 0 0 2 0 0 0 0 0 1 1 2 2 2 2 2 0 0 2 0 0 0 0 2 2 0 1 0 0 0 0 0 1 0 1 1 0 0 0 0 0 0 0 0 2 2 0 2 0 0 0 0 0 0 1 1 0 0 0 0 1 0 1 0 0 0 1 0 0 0 0 0 2 0 1 1 1 0 0 1 0 2 0 2 2 0 0 0 2 2 2 0 0 0 0 2 0 2 1 2 0 1 1 1 1 0 0 1 2 1 0 1 2 1 1 1 0 1 1 0 1 1 0 0 0 1 0 1 0 0 0 1 2 0 0 0 0 1 0 0 1 1 1 0 2 0 0 0 2 0 2 2 0 0 2 0 1 0 1 0 1 0 2 1 0 0 0 0 0 0 0 0 1 1 0 0 0 1 0 1 1 1 0 2 0 1 0 2 0 0 1 0 0 0 0 0
75 1 0 1 0 0 0 0 1 2 1 1 0 0 0 0 0 0 0 1 1 2 0 0 0 0 0 0 2 2 2 1 2 1 1 0 2 1 1 0 2 2 0 1 2 0 1 0 0 1 1 0 1 1 0 0 0 1 1 2 0 0 0 0 0 1 0 0 1 1 1 2 2 0 2 2 2 1 2 0 1 0 0 0 1 0 0 0 1 1 0 0 1 1 0 0 0 1 1 1 1 0 1 0 2 0 2 1 1 1 1 1 0 2 0 0 2 0 0 0 2 0 2 0 1 0 1 1 1 1 0 1 0 0 1 0 0 0 0 1 1 2 0 0 0 0 1 0 0 1 0 0 0 0 1 1 0 0 0 0 0 1 0 2 1 2 0 1 0 1 1 1 0 2 0 1 1 0 0 0 0 0 0 2 2 2 1 1 0 1 0 1 1 1 1 0 0 1 0 0 0 0 0 0 0 2 2 1 1 0 0 0 2 0 2 0 0 1 1 1 1 2 2 2 0 0 0 0 1 1 0 1 1 1 1 0 0 2 0 0 0 0 1 1 1 0 0 0 0 0 0 1 0 0 2 2 0 0 0 0 0 0 0 0 1 0 0 1 2 2 1 2 2 2 0 0 1 0 1 0 1 1 2 1 0 0 0 1 0 2 2 1 2 2 2 0 0 2 0 1 1 1 1 1 0 1 0 1 1 0 1 0 0 2 1 0 2 1 0 0 1 1 1 1 0 0 0 1 1 0 0 0 1 2 0 0 0 2 0 0 0 0 1 0 0 0 1 0 0 1 1 0 0 0 0 2 0 0 0 2 2 2 0 0 0 0 0 1 1 0 0 0 2 1 0 1 0 1 0 1 2 0 0 0 0 0 0 1 1 0 0 0 1 1 2 2 2 0 1 1 0 1 1 0 0 0 1 0 0 0 0 2 0 0 0 1 1 1 0 0 0 1 1 1 2 2 2 0 1 0 0 0 0 0 0 1 0 1 0 1 2 0 0 1 1 2 2 1 1 0 0 1 0 1 2 0 2 2 1 2 0 2 0 0 1 1 1 0 0 0 1 1 2 0 1 0 1 0 2 0 0 2 0 1 2 1 0 2 2 0 0 2 0 0 1 0 0 1 1 2 2 1 1 1 0 0 1 1 0 0 0 1 0 0 0 0 0 0 0 0 0 2 0 1 0 1 1 1 0 1 1 1 1 0 1 1 2 0 0 0 1 2 0 2 2 2 0 1 2 2 0 1 1 2 2 0 0 2 0 2 0 0 2 0 0 1 0 1 1 0 0 1 0 0 0 0 2 1 0 1 2 0 1 2 0 1 1 1 1 1 0 2 0 0 1 1 1 0 0 0 0 1 1 0 0 0 2 1 0 1 0 0 0 0 1 1 0 0 1 0 0 0 0 0 0 1 1 2 0 0 0 0 0 0 0 0 1 1 1 0 1 1 0 1 1 1 2 0 0 0 2 0 0 1 0 2 1 0 1 1 1 0 2 2 0 0 0 2 0 0 2 0 0 0 1 0 1 0 0 0 1 0 1 0 0 1 1 1 2 0 1 1 0 0 0 1 1 1 0 0 0 0 0 1 1 2 1 1 1 0 1 1 0 1 0 0 2 2 2 0 0 0 1 2 0 2 1 0 2 0 0 0 0 1 1 1 1 1 0 1 1 1 0 1 0 1 0 0 0 0 0 0 1 0 0 1 0 1 2 0 0 2 1 0 0 0 2 1 1 2 0 0 1 1 1 1 2 1 1 1 1 1 0 0 0 0 0 1 0 2 1 2 2 0 0 1 0 0 0 2 0 2 0 0 1 0 0 1 0 2 0 0 0 0 0 2 2 2 2 1 1 2 0 1 2 2 1 0 0 2 0 2 2 1 0 1 0 0 0 0 0 0 1 0 1 0 0 0 0 1 2 1 0 2 0 0 1 0 0 0 1 1 0 0 0 0 1 0 1 0 0 0 0 1 0 1 0 1 2 2 2 2 2 0 0 0 0 0 0 0 0 0 0 0 1 1 1 2 0 0 0 2 0 0 2 2 0 0 1 1 1 1 0 1 1 1 0 1 2 0 0 2 0 2 0 2 0 1 0 0 1 0 0 1 0 0 0 0 0 1 0 0 0 0 0 1 1 0 0 0 2 0 0 0 1 0 1 2 0 0 0 1 0 0 0 1 2 0 1 1 0 1 0 1 1 1 2 0 1 0 0 0 0 0 0 1 1 1 0 1 0 0 0 2 0 0 0 0 1 1 0 0
76 0 0 1 0 0 0 2 2 0 0 0 0 1 0 0 0 0 0 1 1 1 0 1 1 1 1 0 1 1 1 2 1 1 0 0 1 0 0 0 2 2 0 1 2 1 0 0 0 0 0 0 1 1 1 0 0 0 1 0 1 1 0 2 1 1 1 0 1 1 1 2 1 0 1 2 2 1 2 0 1 0 0 0 1 0 0 1 2 2 1 2 1 0 0 0 1 1 1 1 0 1 1 0 2 0 2 2 0 0 1 2 0 1 1 1 2 0 0 0 1 1 2 1 1 1 1 1 1 0 0 0 0 0 0 0 0 0 0 0 2 1 2 0 0 0 0 0 0 1 0 0 0 0 1 0 0 1 0 1 1 2 0 2 1 2 0 0 1 1 1 2 1 1 0 0 1 0 0 1 0 0 2 2 2 0 2 2 0 0 1 1 2 2 2 0 2 2 1 1 0 1 0 1 1 1 1 0 0 0 0 1 1 0 0 0 0 0 1 1 1 1 0 0 0 0 0 1 0 2 1 1 0 0 1 0 0 2 0 0 0 1 1 1 1 0 0 0 0 0 0 1 0 1 0 1 0 2 1 1 1 1 0 1 1 0 0 0 2 0 1 1 2 2 1 0 0 0 1 0 1 1 2 1 1 1 1 2 0 2 1 0 1 1 2 0 1 1 0 2 1 0 2 2 2 0 0 2 0 0 0 0 0 1 1 0 2 1 1 1 0 0 1 1 0 0 1 0 0 2 0 2 1 1 0 1 1 1 1 2 0 0 1 1 0 0 0 0 1 1 1 0 0 1 0 1 1 1 0 2 2 2 1 1 1 0 1 1 2 1 1 1 1 2 0 1 0 1 0 1 1 1 0 0 1 0 1 0 0 1 0 0 1 0 2 1 1 2 0 0 0 0 0 1 2 1 0 0 0 0 0 0 1 1 2 2 0 0 0 1 0 1 1 1 0 0 0 0 0 0 0 0 1 1 1 1 0 0 0 0 0 0 0 2 0 2 1 1 1 0 0 0 0 2 2 0 2 2 1 2 1 2 1 1 0 1 0 0 0 0 1 0 1 1 2 0 2 0 2 0 2 1 0 0 1 0 0 2 0 1 0 2 0 2 1 1 1 1 0 1 1 1 2 0 0 1 2 0 0 0 0 0 1 0 1 1 1 0 0 1 1 2 0 0 0 1 1 1 0 0 1 0 1 1 1 0 1 0 0 0 1 1 0 0 2 0 0 1 1 1 0 0 0 1 2 0 0 0 0 1 0 0 0 0 0 0 0 0 1 1 0 2 1 0 0 0 1 0 0 0 1 0 0 0 0 0 0 1 1 1 0 1 0 0 0 0 0 0 0 0 0 2 0 0 0 1 1 0 0 1 0 0 0 0 0 0 0 0 0 0 2 0 1 1 0 1 1 1 0 0 1 0 0 1 1 1 1 1 0 0 0 0 1 2 2 1 1 0 1 2 1 2 0 1 0 2 2 0 2 0 0 0 1 0 1 1 1 2 1 0 1 1 0 0 0 0 0 0 1 2 0 1 2 1 1 1 2 2 1 1 1 0 0 2 1 0 2 0 0 1 0 1 0 0 1 2 2 2 2 0 0 0 0 2 0 0 0 1 1 0 0 0 1 2 0 2 0 1 1 0 0 0 0 2 1 1 0 1 0 1 0 0 1 0 0 0 0 1 0 0 0 0 0 0 0 2 0 0 1 0 0 0 2 1 1 0 2 0 0 2 1 0 0 0 0 0 0 0 0 0 2 2 1 1 1 2 1 0 0 2 2 2 2 1 1 1 0 1 0 0 0 2 0 0 0 0 1 1 0 2 0 0 1 0 0 1 0 2 2 2 2 2 0 0 1 0 0 0 0 1 0 1 0 1 0 1 0 0 2 0 0 2 0 0 0 0 0 0 0 0 2 2 0 0 1 0 2 1 0 0 1 1 0 0 0 0 2 0 1 0 0 0 1 1 0 1 0 2 2 2 2 2 2 0 0 0 0 2 0 2 2 0 1 0 2 2 2 0 1 1 0 0 0 1 1 2 0 1 0 1 0 0 0 0 1 1 0 1 2 1 0 1 0 1 1 0 1 0 1 1 0 2 1 2 1 1 0 0 1 0 0 0 1 1 1 1 1 0 0 0 2 0 2 0 0 0 0 0 0 0 0 0 0 0 0 2 2 0 1 1 1 0 0 0 0 1 2 0 0 1 0 0 0 0 0 0 0 1 0 1 0 0 0 1 0 0 0 0 0 1 0 1
77 0 0 2 0 1 1 2 2 1 1 1 0 1 0 0 0 0 2 1 1 1 0 2 2 0 0 1 2 2 2 0 0 0 1 2 0 1 0 0 2 2 1 1 1 0 0 1 0 0 0 1 0 0 0 1 0 0 1 0 1 0 1 1 0 0 0 0 1 1 1 1 2 0 2 2 2 2 2 0 2 0 0 0 2 0 0 0 1 2 0 0 1 0 0 0 0 1 1 1 1 0 2 0 2 0 2 1 0 0 1 1 1 1 2 2 2 0 0 0 2 1 2 1 1 1 1 0 0 0 0 0 0 0 0 0 0 0 0 2 1 1 0 0 0 0 1 0 0 2 0 0 0 0 0 0 1 1 0 0 0 1 0 2 2 2 1 0 1 1 0 2 2 0 0 0 0 1 1 1 0 1 0 2 2 2 0 1 0 1 0 2 0 0 1 0 0 2 0 0 0 0 0 0 0 2 0 1 2 0 0 1 1 0 1 1 1 0 1 1 1 1 2 2 0 0 0 0 0 2 0 1 0 1 1 0 1 1 0 0 0 0 2 2 2 0 0 0 1 1 1 0 0 0 0 2 1 1 1 0 0 0 0 0 0 0 0 0 0 0 1 2 0 2 0 0 0 0 1 0 1 1 2 0 0 2 0 0 1 1 1 1 2 2 2 0 0 1 0 0 1 1 1 1 1 0 0 0 2 0 1 2 0 1 2 0 2 0 0 0 2 1 1 0 2 0 0 0 0 1 0 2 0 2 0 0 0 2 0 2 1 1 2 2 0 0 2 0 1 1 2 0 0 2 0 0 0 1 0 2 2 2 2 1 2 0 2 2 2 0 0 0 1 2 0 1 0 1 1 2 0 1 0 1 0 0 1 0 0 1 0 1 0 0 2 1 1 1 0 0 0 1 0 0 0 0 1 1 0 0 0 1 0 0 0 0 0 0 0 0 0 0 2 1 1 2 1 0 0 0 0 0 1 2 2 2 0 1 0 1 2 0 0 1 1 2 1 0 0 0 1 0 0 2 1 1 1 1 2 2 1 2 0 0 2 0 0 1 0 0 1 1 2 1 0 0 0 0 2 2 0 1 0 0 2 0 0 2 0 2 0 2 0 1 0 1 1 2 2 2 0 0 1 1 0 0 1 1 1 0 0 0 1 0 0 1 0 1 0 1 1 2 0 1 0 0 1 1 0 1 1 0 1 1 1 0 1 1 0 0 2 2 0 2 2 0 0 1 1 1 1 0 0 0 2 0 0 0 0 0 2 0 0 1 1 0 0 0 1 1 0 1 1 0 0 0 1 1 0 1 1 0 0 0 1 1 1 1 0 0 1 1 2 0 1 1 0 0 0 0 0 0 0 0 1 1 1 1 0 2 0 0 0 0 0 0 0 0 0 0 0 0 0 0 0 0 1 2 0 0 1 0 0 0 0 1 1 0 0 1 1 1 0 1 1 1 2 1 0 0 1 2 0 1 0 2 1 0 1 0 0 0 0 0 0 2 1 2 0 0 0 0 0 0 0 0 0 0 1 1 1 0 2 0 0 2 1 2 1 0 2 0 1 1 0 0 1 2 0 2 1 0 0 1 0 2 1 2 1 2 0 0 0 1 1 1 0 1 1 0 0 0 0 2 0 1 0 0 0 0 0 0 1 2 2 2 1 0 1 1 0 0 0 0 0 0 0 1 0 0 1 1 0 0 0 0 0 0 1 0 0 1 1 0 1 1 2 1 0 2 0 1 0 1 1 0 0 1 1 1 2 1 0 0 0 1 0 0 0 2 2 2 1 0 1 0 1 1 0 0 0 2 0 0 2 0 1 1 0 2 0 0 1 1 1 2 2 0 2 2 2 2 0 2 2 2 2 0 0 2 0 0 2 1 0 1 1 0 1 0 0 1 1 1 1 1 1 0 0 0 2 2 0 1 0 0 1 0 0 0 2 2 1 0 0 0 1 0 2 0 0 0 1 0 0 1 0 0 2 0 1 1 1 0 0 1 0 1 1 1 1 0 1 0 2 2 2 2 0 0 0 2 1 1 2 2 0 0 0 0 1 1 1 0 1 1 0 1 2 1 0 1 0 1 0 2 1 2 0 1 0 2 0 1 1 1 1 2 2 0 0 0 1 1 1 1 1 0 1 0 1 0 0 0 2 1 2 2 2 2 0 0 1 1 1 0 0 0 1 1 1 1 0 0 0 0 1 0 0 1 0 0 0 0 0 0 0 1 0 2 0 1 0 2 2 0 0 1 1 1 1 1
78 0 0 2 0 0 1 2 2 0 0 0 0 1 0 0 1 0 0 0 2 2 0 2 2 0 0 0 1 2 1 1 0 2 1 1 1 2 0 2 0 0 0 1 1 0 1 0 0 1 1 1 0 1 0 1 0 0 0 1 0 2 0 1 1 0 1 0 1 1 0 0 2 1 2 2 2 0 1 0 1 0 0 1 2 1 1 1 2 2 1 1 0 0 0 0 0 1 0 0 2 0 1 0 2 0 2 2 0 0 0 1 1 2 1 1 2 0 0 0 2 0 2 1 1 1 1 0 1 0 0 1 0 0 0 0 0 0 0 0 1 1 0 0 0 0 0 0 0 1 0 0 1 1 0 0 1 2 0 1 1 1 0 2 2 2 0 1 1 0 0 1 0 2 1 0 2 0 0 1 0 0 1 2 2 1 2 1 1 2 0 2 2 2 2 0 0 1 0 0 0 0 0 1 1 1 2 1 0 0 0 1 1 0 2 0 1 0 1 1 1 1 2 2 0 0 0 0 0 0 0 0 0 0 2 0 0 2 0 0 0 0 2 1 1 0 0 0 1 1 1 0 0 0 0 0 0 2 0 0 0 0 0 2 2 0 0 0 1 1 0 1 2 2 0 0 0 0 1 0 1 1 2 1 1 0 1 0 1 2 1 2 2 2 2 0 1 0 0 1 0 0 1 1 1 0 0 2 1 0 0 2 0 1 2 0 2 1 0 0 0 2 2 2 2 0 1 1 0 1 0 1 0 1 0 0 0 1 0 0 0 0 2 1 1 2 0 1 0 1 1 0 0 1 0 1 1 1 0 0 0 1 0 0 0 0 0 2 2 0 0 0 1 1 1 2 0 2 0 1 2 0 0 1 2 1 1 0 0 0 0 1 0 1 2 1 1 0 1 1 0 1 0 2 2 0 0 1 0 1 1 1 1 1 1 2 1 0 1 0 1 1 1 1 1 0 1 0 1 1 1 0 0 0 0 0 0 0 0 0 1 0 0 0 0 0 2 1 1 0 0 1 0 0 0 0 0 1 0 1 1 1 0 0 1 1 1 1 0 0 1 1 2 0 2 0 2 0 2 0 0 2 0 0 1 1 0 0 0 0 1 1 1 1 2 0 0 1 0 1 1 1 1 1 0 0 2 0 1 0 0 0 1 0 0 0 0 0 0 2 2 1 1 2 1 1 0 0 1 1 0 1 0 0 0 1 1 0 0 2 1 0 0 1 1 0 0 1 1 1 1 0 0 1 2 0 0 0 0 1 0 0 0 1 1 0 0 0 2 1 0 2 1 0 0 0 1 1 0 1 2 0 1 1 1 1 1 1 0 0 1 0 2 1 0 0 0 1 0 0 1 0 0 0 0 1 1 0 0 0 0 0 0 0 0 1 0 0 1 1 0 1 0 0 0 0 1 2 0 0 1 0 0 1 1 0 1 1 1 0 1 1 0 0 1 1 2 2 0 1 1 2 0 1 0 2 1 0 2 0 0 0 2 0 0 2 0 1 1 1 0 1 0 1 2 0 1 0 0 0 1 1 1 0 0 1 1 2 1 1 1 0 0 1 0 0 1 1 0 1 0 0 0 0 0 2 2 1 1 1 0 0 0 1 0 1 0 0 0 0 0 1 0 2 0 2 0 0 1 0 1 1 0 2 0 0 2 1 0 1 1 1 0 0 0 1 0 0 0 2 2 2 0 0 0 2 0 0 1 1 0 0 2 0 0 1 2 1 0 2 0 0 0 2 1 0 2 2 2 2 0 0 1 1 2 2 2 2 1 2 0 1 2 1 1 0 0 1 0 0 0 2 0 0 2 0 0 0 0 2 0 0 1 1 1 2 2 2 2 2 2 1 0 0 1 1 0 0 1 2 0 0 2 2 0 0 0 0 1 0 0 1 1 1 1 0 1 0 0 1 1 0 0 2 0 0 1 0 0 1 0 2 1 0 0 0 1 0 2 0 0 0 0 0 0 0 0 1 2 2 2 2 1 1 0 1 0 1 0 2 2 0 0 0 2 2 2 1 1 0 0 1 0 1 2 2 0 0 0 2 0 1 0 1 1 2 0 1 2 2 0 0 0 0 0 1 2 1 0 0 0 1 1 2 1 0 0 1 2 0 0 0 0 2 0 0 1 1 1 1 1 0 1 1 0 0 1 2 1 1 0 0 0 1 1 0 0 0 1 1 0 0 0 0 0 0 1 0 2 0 0 0 0 0 1 1 2 1 0 2 0 0 0 1 1 0 0 0 0 1 0 1
79 0 0 2 0 0 1 1 2 2 1 0 0 0 0 0 0 0 0 1 1 1 0 1 2 0 0 0 2 2 2 1 0 2 2 1 2 1 0 1 1 1 0 0 2 0 2 0 1 0 0 1 0 0 1 0 0 0 1 0 1 0 0 2 1 1 1 0 0 0 0 1 2 0 1 2 2 1 1 0 2 0 0 2 2 0 0 0 2 2 0 1 1 0 0 0 0 1 1 1 2 0 0 0 2 2 2 1 1 0 0 2 1 2 1 1 2 0 0 0 2 0 2 1 1 1 1 0 0 0 0 0 0 0 0 0 0 0 0 0 1 1 0 0 0 1 0 0 0 1 0 0 0 0 0 0 1 1 0 0 1 0 1 2 2 2 0 1 1 0 0 0 1 1 0 0 1 0 0 0 0 1 0 1 0 0 1 1 1 1 0 1 2 0 2 0 0 2 1 0 0 1 0 1 1 1 2 0 1 0 0 1 1 0 1 1 0 0 2 1 2 1 1 1 1 0 1 0 0 0 0 0 0 0 1 0 0 1 0 0 0 0 2 2 2 0 0 0 0 0 0 1 0 0 0 1 0 2 1 0 0 0 0 1 1 0 1 0 1 1 1 2 0 2 0 0 0 0 1 0 0 1 0 0 0 0 0 0 2 2 2 2 0 2 2 1 0 0 0 1 0 0 1 1 1 1 0 2 1 1 0 1 0 1 0 0 1 1 1 1 0 0 1 1 0 0 0 1 0 0 0 1 0 1 0 0 0 1 0 0 1 1 1 2 2 2 0 1 2 1 0 1 0 1 0 1 0 2 0 1 1 1 1 1 1 1 1 2 2 0 0 0 0 2 0 1 0 2 1 1 1 1 0 0 0 0 0 0 0 0 0 1 1 1 2 1 1 0 0 0 0 1 0 0 0 0 2 0 0 0 0 0 1 1 1 2 0 1 1 0 1 2 1 0 1 1 0 0 1 2 2 1 0 0 0 0 0 0 0 0 1 0 1 0 1 1 1 1 1 0 0 1 0 2 1 0 1 1 1 0 2 0 0 0 1 1 0 1 0 1 1 0 2 0 2 2 0 0 1 0 1 1 0 1 2 1 0 0 0 1 1 1 1 1 1 1 1 1 1 1 1 1 1 1 0 0 1 0 1 0 1 0 1 1 0 1 1 0 0 1 2 1 1 1 1 0 1 1 1 1 1 0 1 1 1 0 2 0 0 2 0 1 0 2 2 1 0 1 1 1 0 0 0 2 2 0 0 1 0 1 0 0 0 1 1 0 0 1 2 0 1 1 2 0 1 0 1 0 0 0 2 0 0 0 1 0 0 2 1 0 1 1 1 0 1 0 2 0 0 0 0 2 1 0 0 1 0 1 0 1 0 0 0 0 0 0 0 0 0 0 1 0 0 0 0 1 2 1 0 0 0 1 0 0 0 0 0 0 1 1 1 2 0 1 2 1 1 1 0 1 0 2 1 1 0 1 2 0 2 1 1 0 0 0 1 1 0 2 0 0 0 0 0 0 1 0 0 1 1 1 2 0 2 0 0 2 2 1 0 0 2 0 0 2 1 0 1 2 0 2 0 2 0 1 0 2 1 2 2 0 1 1 0 1 0 0 0 0 0 0 0 0 0 2 0 0 0 0 0 0 0 0 0 1 1 1 1 1 0 1 0 0 0 0 0 0 0 0 0 0 0 0 0 0 0 1 1 0 2 1 0 1 1 0 1 1 2 0 0 2 0 0 1 1 0 0 0 0 0 0 2 2 0 0 0 2 0 2 1 2 0 1 2 1 2 0 1 1 0 0 0 2 0 0 1 0 1 1 0 2 0 0 2 1 1 1 1 1 2 2 2 2 0 1 2 1 1 0 0 2 0 0 2 1 1 0 0 0 1 0 0 1 0 0 0 0 0 0 0 0 2 2 0 2 0 0 0 0 0 0 1 1 0 0 0 0 0 0 2 0 0 0 1 0 0 0 0 0 1 1 2 2 2 0 0 0 1 1 0 2 2 0 2 0 1 1 1 1 0 1 0 1 2 0 1 2 0 1 0 2 0 0 0 1 1 1 0 1 2 1 1 0 0 0 0 0 0 1 1 1 0 2 0 1 0 1 1 1 1 0 0 0 1 2 0 0 0 1 0 1 1 0 2 0 1 0 1 1 0 1 0 0 0 0 1 0 0 0 1 0 1 0 1 0 0 0 0 0 0 0 0 0 0 1 0 0 0 0 0 0 0 0 0 1 0 1 0 0 0 0 0 0
80 0 0 0 0 0 0 1 2 2 1 0 0 0 0 0 0 1 1 0 2 2 0 2 2 1 1 0 2 2 2 0 1 1 0 2 0 0 0 0 2 2 0 0 2 0 0 0 0 0 0 1 1 1 0 1 0 0 0 0 0 1 0 2 1 1 1 0 1 0 0 1 2 0 2 2 2 0 1 0 1 0 0 0 1 0 0 1 1 2 1 1 0 0 1 0 1 1 1 1 1 0 2 0 2 0 2 1 1 0 0 1 0 2 0 0 2 0 0 0 2 0 1 0 1 1 1 1 2 0 0 1 0 0 1 1 1 0 0 0 0 2 1 0 0 0 1 0 0 1 0 0 0 0 0 0 0 1 0 1 2 0 0 2 0 2 0 0 0 2 2 1 1 1 1 0 2 1 1 1 0 1 1 2 2 1 2 2 1 1 0 2 1 0 1 1 1 2 0 0 0 0 1 2 2 0 2 1 1 0 0 2 1 0 1 0 0 0 1 1 1 0 1 1 2 0 2 0 0 1 0 0 1 1 1 0 0 2 0 0 0 1 2 1 1 0 0 0 0 0 0 0 0 0 0 1 0 1 1 0 0 0 0 0 0 0 0 1 1 0 0 0 1 2 0 1 0 1 2 0 1 1 0 0 1 0 0 1 0 2 0 1 1 2 2 1 0 1 1 2 2 0 0 0 0 1 0 2 2 0 1 0 0 1 2 0 2 1 0 0 0 0 2 1 1 0 0 2 1 1 0 0 1 1 0 0 0 0 0 1 0 2 0 2 0 0 2 0 0 2 2 0 0 1 0 1 1 2 0 0 0 0 0 0 0 2 0 2 2 0 0 0 0 2 0 0 0 1 0 2 2 1 0 0 0 0 0 0 0 0 0 1 1 0 2 1 1 2 0 0 0 1 0 1 1 0 1 1 0 0 0 1 0 0 0 1 1 0 0 0 0 0 0 2 1 1 1 1 2 2 2 1 0 0 0 0 0 2 0 2 2 0 0 0 1 1 2 2 2 0 0 2 0 1 1 1 1 0 0 0 2 0 0 0 1 1 1 1 0 1 1 0 2 1 0 0 0 0 2 0 1 1 0 1 2 1 0 0 0 0 1 1 0 1 1 0 0 2 1 1 0 0 2 0 0 0 2 0 1 0 0 0 0 0 1 1 1 0 0 0 0 2 1 2 1 0 1 2 0 0 2 0 1 0 0 0 0 1 0 2 0 0 0 1 2 0 0 2 2 2 1 0 1 2 2 0 1 0 0 0 2 0 1 1 1 1 0 1 2 0 1 1 0 0 0 0 1 1 0 1 2 0 0 0 0 0 0 1 1 1 0 1 0 1 0 0 0 0 0 0 0 1 0 1 0 2 2 1 0 1 0 0 1 1 1 1 0 0 0 0 1 0 0 0 0 0 2 1 0 0 0 1 0 0 0 1 0 0 0 0 2 1 1 2 2 0 0 1 1 2 0 1 0 1 0 2 1 0 1 0 0 0 1 0 1 0 0 2 0 0 1 0 0 0 2 0 1 1 1 1 2 0 1 0 0 0 1 0 2 0 2 0 0 1 0 0 1 2 0 2 0 0 0 0 0 1 1 2 2 0 1 1 0 1 0 0 0 1 1 0 0 0 0 1 1 2 1 0 0 0 0 0 1 1 2 2 2 0 1 1 0 0 1 0 0 0 0 0 0 0 1 1 0 0 0 1 1 1 2 1 1 1 1 0 0 0 1 0 1 2 0 1 2 0 0 0 1 0 1 0 2 2 0 0 0 1 0 2 0 2 0 2 2 1 2 0 0 0 0 0 1 1 0 0 0 1 1 0 0 2 1 1 2 2 1 2 2 2 2 2 2 2 0 1 2 1 1 0 0 2 0 1 2 2 2 0 0 0 1 0 1 1 0 0 0 0 0 0 0 0 1 0 0 2 0 0 0 0 1 2 0 1 0 0 0 1 0 0 2 0 0 0 1 1 0 1 0 0 2 2 2 2 2 0 0 0 0 1 0 2 2 0 0 1 1 0 0 0 1 1 1 0 2 0 2 1 0 0 1 1 1 1 1 0 1 1 0 2 1 1 1 1 0 1 0 0 2 0 1 1 1 1 0 1 1 0 0 1 1 1 1 0 1 2 1 0 1 1 1 1 0 0 0 0 2 0 2 1 0 0 1 1 0 0 0 2 0 0 1 1 0 1 0 0 0 0 1 0 1 0 0 0 0 1 0 0 0 0 0 1 0 1 1 2 2 0 0 1 2 0 0 0
81 1 0 1 0 0 1 2 2 0 0 2 1 1 0 0 0 0 0 1 1 1 0 2 2 0 0 0 1 1 1 1 0 2 0 1 2 1 0 1 2 1 1 1 1 1 0 0 0 0 0 0 0 2 0 1 0 0 0 0 2 0 0 1 0 0 0 0 2 1 1 1 1 0 0 1 1 1 1 1 1 0 0 0 2 0 0 0 2 2 0 1 1 1 1 0 2 0 0 1 1 2 0 0 1 0 1 0 2 0 0 2 1 2 1 1 2 0 1 0 1 0 2 1 1 1 1 1 2 0 0 1 0 0 0 0 0 0 0 2 1 1 0 0 0 0 0 0 0 0 0 1 0 0 0 1 1 1 0 1 1 1 0 2 0 1 0 1 0 1 1 1 1 1 1 0 2 0 0 0 0 0 0 2 0 0 2 2 1 0 0 2 0 0 0 1 1 2 1 1 0 1 0 1 1 1 1 0 0 0 0 0 1 0 1 0 0 1 2 0 2 1 2 2 0 1 1 0 0 1 0 0 0 0 0 0 0 1 1 1 0 0 2 2 2 0 1 0 0 0 0 0 1 1 0 2 1 1 0 0 0 0 1 0 0 0 0 0 0 0 0 2 0 0 0 0 0 0 1 0 1 1 1 1 0 1 0 0 0 1 0 0 1 2 1 0 0 1 1 1 1 0 0 0 0 0 0 1 1 0 0 1 0 1 0 0 2 1 0 0 0 2 2 1 1 0 1 0 0 2 0 2 0 1 0 0 0 1 1 1 1 1 2 0 0 0 1 0 0 1 1 0 0 2 0 0 1 1 0 0 0 0 1 0 1 1 0 1 2 1 1 1 0 2 0 0 0 1 0 1 1 1 0 1 1 2 1 0 0 1 0 0 0 0 2 1 1 1 0 0 0 1 0 2 2 0 0 1 1 0 0 1 1 1 1 2 0 0 0 1 1 1 0 0 1 1 2 0 2 1 2 0 0 0 0 0 0 1 0 1 2 0 0 2 0 2 2 0 0 0 0 0 0 2 2 1 2 2 1 2 0 2 0 0 0 1 0 2 0 0 1 1 1 1 0 0 2 0 1 0 1 1 0 0 2 0 0 1 1 1 0 2 0 0 0 0 0 1 0 1 1 1 2 1 0 1 1 0 1 0 1 0 0 0 1 0 0 1 0 1 1 2 0 2 0 1 1 0 0 1 0 1 2 0 2 1 2 0 1 2 0 1 0 0 0 0 0 1 1 1 0 0 0 2 0 2 0 0 0 1 0 0 0 0 0 0 1 1 1 1 0 1 0 0 0 0 1 0 0 0 1 1 0 1 1 1 1 1 0 0 0 2 0 2 0 2 0 0 0 0 0 2 0 0 1 2 1 2 0 1 0 0 0 0 1 1 0 0 1 1 1 1 0 0 0 2 2 1 0 0 0 0 1 0 0 0 1 2 0 0 1 1 0 1 1 1 2 0 0 1 0 2 0 0 0 2 0 0 1 0 0 0 1 0 1 2 1 2 0 0 2 0 0 1 1 1 1 0 0 0 0 0 1 0 0 1 1 1 2 0 2 0 0 2 2 0 2 2 0 2 0 1 0 0 2 2 2 2 1 0 0 0 0 1 0 0 0 1 1 0 0 0 1 2 0 2 1 0 1 0 1 1 0 2 1 1 1 0 0 0 0 0 1 0 0 0 0 0 0 0 0 0 0 1 1 1 0 0 2 1 0 1 1 0 1 0 2 0 2 1 1 0 0 0 0 1 0 1 1 1 1 1 0 0 0 2 0 2 2 2 0 0 2 0 0 0 1 1 0 0 0 2 0 0 1 0 1 0 0 2 0 0 2 2 2 2 2 1 2 2 2 2 0 0 1 1 0 0 0 2 0 0 2 2 0 0 0 1 1 1 1 2 0 0 0 0 0 0 1 0 1 1 0 2 0 0 1 0 0 0 2 2 0 0 0 0 1 0 2 0 0 0 1 1 0 1 0 1 1 1 2 2 2 0 0 0 0 1 0 1 1 0 0 0 2 2 2 2 0 1 0 1 0 2 1 1 1 0 0 1 1 1 2 0 2 0 0 1 2 1 1 0 1 1 0 0 0 1 0 0 0 2 0 1 0 0 0 1 2 0 0 0 0 2 0 0 1 0 0 0 1 0 0 0 1 0 2 2 1 1 1 0 1 1 2 0 0 0 0 0 2 0 1 0 0 1 1 1 2 0 0 1 0 1 0 0 0 1 0 2 0 0 1 2 1 0 1 0 0 1 1 1
82 0 1 1 0 0 1 2 2 0 0 1 0 1 0 0 0 0 0 0 2 2 0 2 2 0 0 0 2 2 2 1 0 0 2 0 2 1 0 1 1 1 0 0 2 0 0 0 0 0 0 0 0 0 0 2 0 0 0 1 0 1 0 2 0 2 0 0 0 0 0 1 1 0 1 2 2 0 1 0 1 0 0 1 2 0 1 1 2 2 1 1 1 1 0 0 1 1 1 1 0 0 1 1 2 0 2 2 0 0 1 2 1 2 1 1 2 0 1 0 1 0 2 1 1 1 1 0 0 0 2 0 0 0 1 0 1 0 0 0 0 2 0 0 0 0 0 0 0 1 0 0 0 1 0 1 0 0 0 0 1 1 1 2 1 2 1 0 2 0 0 1 0 2 1 0 2 1 1 1 0 0 1 2 1 0 2 1 1 2 0 2 1 0 1 1 1 2 0 0 0 0 0 1 1 2 1 0 0 0 0 1 2 1 0 0 0 1 1 1 1 0 2 2 1 0 1 1 0 1 0 1 0 0 0 0 0 2 0 0 0 0 2 2 2 0 1 0 0 0 0 0 0 0 2 2 0 1 0 0 0 0 0 0 0 0 0 0 1 0 0 2 2 2 0 1 0 1 2 0 1 1 2 1 0 2 1 2 0 2 0 0 2 2 2 0 0 1 0 1 1 0 1 1 0 0 2 2 2 0 2 1 0 2 1 0 1 2 0 0 0 0 2 1 2 0 0 2 1 2 0 1 0 2 0 0 0 2 1 1 0 1 1 1 0 0 2 1 0 1 1 0 1 2 1 0 0 1 0 2 2 2 0 0 0 0 1 1 2 1 1 1 0 2 0 1 0 2 0 2 1 0 0 1 0 0 0 0 0 1 0 1 2 0 1 1 2 1 1 0 0 0 0 0 1 1 0 0 0 0 0 0 0 0 1 2 1 0 1 0 1 1 0 1 0 0 2 0 1 0 1 0 1 2 2 1 0 1 0 0 0 0 0 1 0 1 2 0 1 0 0 0 0 1 0 0 1 2 1 2 1 2 0 0 0 2 0 0 0 0 0 0 2 0 2 1 1 0 2 0 1 2 0 0 1 1 0 2 2 0 0 2 0 1 1 1 1 1 1 1 1 0 1 1 0 0 2 1 1 0 1 0 0 2 0 2 0 0 0 1 1 2 1 2 1 0 0 0 0 2 0 0 2 1 2 0 1 1 1 1 0 1 1 0 2 0 0 2 2 2 0 0 0 1 2 0 0 1 0 1 1 0 0 1 1 0 0 1 1 0 1 1 0 0 0 0 1 1 0 1 2 0 0 0 1 1 1 1 0 0 0 1 1 0 0 0 0 1 0 1 0 2 0 0 0 2 2 0 0 0 0 0 0 1 0 0 1 0 0 0 0 0 0 0 0 1 2 2 0 0 1 0 0 0 0 1 0 0 0 0 2 1 2 2 2 1 2 1 0 0 1 2 0 1 0 2 1 1 1 1 0 1 1 0 1 2 0 1 0 0 2 0 1 0 0 1 2 0 1 1 1 0 2 0 0 2 1 2 2 0 2 0 0 1 0 0 2 2 0 2 0 1 0 0 1 1 2 1 2 0 2 2 0 1 0 0 0 1 1 0 0 0 1 2 0 2 0 0 0 0 0 0 0 2 0 0 1 0 1 1 0 0 0 0 0 1 0 1 0 0 1 1 0 0 0 1 1 0 2 1 0 1 1 0 1 1 2 1 1 2 1 0 0 1 1 0 1 2 2 2 1 0 1 1 1 2 1 1 1 2 1 1 2 1 1 0 1 1 0 0 0 1 0 0 0 1 1 0 2 2 0 0 1 1 1 1 1 2 1 1 1 1 0 0 2 0 0 0 0 1 0 0 2 2 0 0 0 1 2 1 0 2 1 1 1 1 1 0 0 0 2 2 0 1 0 0 1 0 0 0 1 1 1 0 0 1 1 0 1 0 0 0 1 0 0 0 0 1 2 2 2 2 2 1 0 1 0 1 1 1 1 0 1 0 2 2 2 2 1 0 0 0 0 1 1 2 0 1 0 2 0 0 0 0 0 1 0 0 2 2 0 0 0 0 0 2 0 1 0 0 0 1 0 1 1 1 1 1 1 0 0 0 0 2 0 0 2 1 1 2 0 0 2 0 0 0 0 2 0 0 1 1 1 0 1 0 1 0 1 0 0 1 0 0 0 0 0 0 2 0 0 0 0 1 0 1 1 2 0 2 0 0 1 2 1 0 0 0 0 0 0 1
83 1 0 1 0 0 1 1 0 2 1 1 1 2 0 0 0 0 0 1 1 2 0 1 1 1 1 0 2 2 2 1 1 0 1 0 2 1 0 2 0 0 0 0 1 0 0 0 0 0 0 0 1 0 1 0 1 0 0 0 2 0 1 1 1 0 2 0 2 1 0 1 2 0 2 2 2 1 2 0 1 0 0 1 2 0 0 0 1 1 0 1 2 1 0 0 1 1 1 1 1 0 0 0 2 1 1 1 1 0 0 2 0 1 0 0 1 0 0 0 2 0 1 0 0 0 0 1 1 0 0 0 0 0 0 0 0 0 0 1 1 2 0 0 0 0 0 0 0 1 0 0 1 0 1 0 0 0 0 0 0 1 0 1 0 1 0 0 1 1 1 0 0 2 1 0 2 1 0 0 1 1 0 2 2 2 0 2 0 0 1 1 2 1 2 1 2 2 0 1 0 1 0 1 1 0 2 1 0 0 1 1 2 1 0 0 0 1 1 0 2 1 1 1 1 1 2 0 0 1 0 0 0 0 2 0 0 2 0 0 0 1 2 1 2 1 1 0 1 0 0 0 0 1 0 2 1 2 0 0 0 0 0 0 0 0 0 0 2 2 1 1 1 2 0 1 0 1 1 0 1 1 2 1 1 1 2 2 0 2 2 0 0 2 2 1 0 1 0 0 0 1 1 1 0 0 0 2 1 0 1 0 0 2 1 0 1 1 1 1 0 0 1 0 2 0 1 1 1 0 0 0 0 2 0 0 0 1 0 0 0 0 1 1 0 1 1 1 1 0 0 0 1 2 1 0 2 1 0 0 0 0 0 0 0 0 0 1 2 1 1 1 0 2 0 0 0 2 1 1 0 1 0 1 1 0 0 0 0 0 0 0 1 0 2 0 0 0 1 1 0 1 0 0 1 1 1 0 1 0 0 1 1 1 1 1 0 0 0 0 0 0 0 1 2 1 1 0 1 0 1 0 0 0 0 0 0 1 0 0 2 0 1 1 1 1 2 0 1 1 1 0 0 0 0 0 0 1 0 1 1 1 1 1 0 1 0 0 0 0 0 0 1 1 1 1 0 0 1 1 1 1 0 0 1 0 0 2 1 1 0 2 0 1 0 0 0 2 1 1 0 0 1 1 0 0 2 0 0 1 1 0 1 0 0 1 1 0 0 1 1 2 0 1 0 1 1 1 0 1 0 2 0 0 0 0 2 2 0 0 1 2 0 0 2 0 0 1 1 2 0 0 0 2 2 0 0 0 0 0 1 0 1 0 0 1 1 1 1 0 0 0 1 0 1 0 2 1 0 1 1 1 1 2 1 0 0 2 1 0 1 1 0 1 0 2 0 0 0 0 0 1 1 0 0 2 1 1 0 2 1 0 0 1 1 1 0 0 1 0 1 0 1 1 0 1 2 1 0 0 0 0 1 0 0 1 0 1 0 0 0 1 1 1 1 0 2 0 0 1 0 1 0 1 0 2 1 0 1 0 0 0 2 0 0 2 1 2 0 0 2 0 0 0 1 1 2 0 0 0 1 0 2 1 1 1 0 2 1 1 1 0 1 1 1 0 1 2 0 1 0 0 0 0 1 2 2 2 2 0 1 1 0 0 1 1 0 1 1 0 0 0 1 2 0 2 0 0 1 0 1 1 1 2 1 1 1 0 0 0 0 0 0 1 0 0 0 1 0 1 1 1 0 0 0 0 0 0 1 0 0 1 1 0 0 0 2 0 2 2 0 1 0 1 0 1 2 1 1 2 0 0 1 1 0 1 0 1 1 2 1 1 2 2 2 0 0 0 0 1 0 1 0 0 1 0 0 0 1 2 0 0 1 1 1 2 2 1 1 0 0 1 0 0 2 0 0 0 0 1 0 0 1 1 0 0 0 0 1 1 1 1 0 0 0 0 0 0 0 0 2 2 1 1 0 0 0 1 0 0 2 2 0 0 0 0 1 0 1 0 0 0 2 1 0 0 0 1 2 2 2 2 0 0 0 2 0 1 0 2 2 0 1 0 2 2 2 2 0 1 0 1 1 0 2 2 0 0 1 1 1 1 0 0 1 1 0 1 0 0 0 1 0 2 0 2 1 1 0 0 1 0 0 0 1 1 1 1 1 0 0 1 1 2 0 1 2 0 2 0 2 0 2 0 0 0 0 1 1 1 1 0 1 0 1 1 1 0 1 0 1 0 0 0 0 0 0 0 2 0 0 0 0 2 0 0 0 1 0 1 0 0 0 2 1 0 0 1 2 0 0 0
84 0 0 2 0 0 1 2 2 0 0 2 1 1 0 0 0 0 1 0 2 2 0 2 2 0 0 0 2 2 2 1 0 2 0 1 1 1 0 1 1 1 0 0 2 0 1 0 0 1 1 1 0 0 1 0 0 1 0 0 1 1 0 2 0 1 0 0 2 1 0 1 2 1 1 2 2 2 2 0 2 0 0 1 1 0 0 1 2 2 0 1 1 0 0 0 1 1 1 1 2 0 1 1 2 0 2 1 1 1 0 1 1 1 1 1 1 0 1 0 1 0 1 1 0 0 0 0 1 0 2 0 0 0 0 0 0 0 0 0 2 1 0 0 0 0 0 1 1 1 0 0 0 0 0 0 0 0 1 1 2 1 1 2 2 2 0 0 1 1 1 0 1 1 1 0 2 0 0 1 0 0 0 1 1 1 1 1 1 2 0 2 2 1 2 0 0 2 0 2 0 2 0 0 0 2 0 1 0 0 1 1 2 0 2 0 0 0 0 2 0 0 1 1 1 1 2 0 0 0 1 1 0 0 1 0 0 2 0 0 0 1 2 1 1 0 0 0 0 0 0 1 0 0 0 1 0 2 1 0 0 0 0 1 0 0 0 0 0 0 0 2 1 2 0 0 0 0 2 0 2 0 1 0 1 1 0 0 1 2 1 1 1 2 2 0 0 0 0 0 0 0 0 0 0 0 1 0 1 0 1 1 0 2 2 0 2 0 0 0 2 2 0 2 2 0 0 2 0 0 0 1 0 0 0 0 0 1 0 0 1 1 2 0 0 0 1 1 2 1 1 1 1 2 1 0 0 1 0 1 1 1 1 1 1 1 0 1 1 0 0 0 0 2 0 0 0 2 0 0 0 0 0 0 1 0 0 0 0 1 0 0 2 0 2 2 2 1 0 0 0 0 0 1 1 0 1 2 0 0 0 0 0 0 0 0 0 1 0 0 0 2 0 0 2 1 1 0 2 0 2 1 1 1 1 2 0 1 0 0 2 0 0 2 0 2 2 0 0 0 0 0 0 2 1 0 1 1 0 1 1 1 0 0 2 0 0 0 0 0 0 0 2 1 1 1 0 0 2 1 1 0 0 0 2 1 0 1 0 1 0 2 0 2 1 0 0 1 1 2 1 1 0 2 0 0 1 0 1 0 0 1 1 1 1 1 0 0 1 2 2 2 0 2 0 1 0 1 0 1 0 0 0 0 0 0 2 2 2 0 2 2 0 1 2 0 0 1 1 1 0 0 0 2 1 1 0 0 0 0 1 0 0 0 0 0 1 1 0 0 0 0 0 0 0 0 0 1 0 1 2 1 0 0 0 1 1 0 0 0 0 2 0 1 1 1 1 1 0 0 0 0 1 1 0 2 1 1 0 1 0 0 1 1 1 0 0 0 1 0 0 0 0 0 0 0 2 0 0 0 0 0 0 0 0 0 0 0 0 0 2 1 0 1 1 1 2 1 0 1 1 2 0 0 0 0 2 0 1 0 0 0 2 0 2 1 0 2 1 0 0 0 0 1 1 1 1 0 0 0 2 0 2 0 1 2 0 0 2 0 1 0 0 1 1 0 1 2 0 2 1 0 0 0 0 1 2 1 2 2 0 0 0 1 0 1 1 1 1 0 0 0 0 2 0 1 0 0 1 0 1 1 1 2 1 1 2 0 1 1 0 0 0 0 0 1 0 1 0 1 0 0 0 0 0 2 0 0 1 0 0 0 2 1 0 0 2 1 1 1 1 0 1 1 0 0 0 1 1 1 1 1 0 1 0 2 0 2 0 2 0 2 2 1 2 0 0 0 0 0 0 1 0 0 0 0 1 0 1 2 0 0 1 1 1 2 2 0 1 1 0 1 0 0 2 1 0 0 0 1 0 0 1 1 1 2 0 1 2 1 2 2 2 1 2 1 1 0 0 1 1 0 0 1 1 0 1 0 0 0 0 0 0 0 1 0 0 0 1 0 0 0 1 0 0 0 0 1 2 2 1 1 1 0 0 1 1 1 0 2 2 0 0 0 2 1 1 2 0 0 0 1 0 1 1 1 1 1 0 1 1 1 0 1 1 1 0 1 2 2 0 0 0 0 0 1 1 1 0 0 0 2 1 2 1 1 1 1 1 0 0 0 1 1 1 1 1 1 1 0 2 0 1 1 0 0 1 2 0 0 1 1 1 0 2 0 0 0 1 1 1 0 0 0 0 1 2 0 2 0 0 0 0 1 1 2 2 1 0 2 0 1 0 1 0 0 0 0 0 0 1 0
85 1 0 0 1 0 1 2 2 1 1 1 0 2 0 0 0 0 1 1 1 1 1 1 2 0 0 0 2 1 1 2 0 2 1 1 1 0 0 0 2 2 1 1 2 1 2 0 0 1 1 1 1 0 0 1 0 0 0 0 1 0 2 2 0 0 0 1 1 1 0 2 1 0 1 2 2 2 2 0 1 0 0 1 1 0 0 0 0 2 0 0 0 0 0 0 0 2 1 1 1 0 0 0 2 0 2 1 2 1 0 2 1 1 1 1 1 0 0 0 1 1 1 0 1 1 1 1 1 1 2 0 1 0 0 0 1 0 0 2 1 1 0 0 0 0 0 0 0 2 0 0 0 0 0 0 2 0 0 0 1 1 0 1 2 2 0 0 0 2 1 1 0 2 0 0 2 0 0 1 0 0 0 1 0 0 1 1 1 0 1 2 2 1 2 0 2 2 0 1 0 1 0 1 1 1 1 0 0 0 0 1 0 0 1 0 0 1 2 0 2 1 2 2 0 1 1 1 1 0 1 2 0 0 2 0 0 2 0 0 0 0 2 2 2 0 0 0 0 0 0 0 0 0 0 2 2 1 0 0 0 0 0 1 0 0 0 0 2 2 0 2 0 1 0 0 0 0 1 0 0 1 0 0 0 0 0 0 0 1 0 0 1 2 2 0 1 1 0 2 1 1 0 0 0 0 0 2 1 0 0 2 0 2 2 1 1 1 1 1 1 1 1 2 1 0 0 0 0 1 0 1 0 2 0 0 0 1 0 1 0 0 0 2 0 0 1 0 2 0 1 1 0 1 0 1 1 0 1 1 1 1 1 0 1 0 0 1 2 1 1 1 1 1 1 0 0 1 0 1 1 1 0 0 1 0 0 0 0 0 0 0 0 0 2 0 0 1 1 1 0 1 0 1 1 0 1 1 1 0 0 1 0 0 1 1 0 1 0 0 0 1 0 1 2 1 1 1 1 1 1 0 1 1 1 2 0 1 0 1 0 0 0 1 0 0 2 1 2 0 0 1 0 2 1 0 1 2 0 0 2 0 0 1 0 1 0 1 0 0 0 0 2 0 1 1 0 1 2 0 1 2 0 1 1 1 0 1 0 1 1 1 0 1 0 1 0 2 1 1 0 0 1 1 0 0 1 0 0 0 0 0 0 0 1 0 1 1 0 1 0 2 2 2 2 0 0 1 0 1 1 0 1 0 1 0 0 1 1 2 1 1 0 2 2 1 0 0 0 0 0 0 0 1 2 0 0 1 0 1 0 0 1 0 0 1 0 0 1 1 0 1 0 0 0 0 1 1 0 1 2 0 1 1 1 0 0 2 2 2 1 0 2 0 1 0 1 0 0 0 0 2 0 0 0 1 1 1 0 1 1 0 1 1 1 2 0 0 0 0 0 0 0 1 0 0 2 0 0 0 0 0 0 0 0 0 1 0 2 0 2 2 0 1 1 1 2 1 0 0 0 0 0 0 0 2 1 0 0 0 0 0 1 0 1 1 0 2 1 0 1 0 1 1 1 0 1 0 0 0 1 0 2 1 2 2 0 1 2 0 1 1 1 1 1 0 1 2 0 2 0 0 0 0 1 2 2 1 1 1 0 0 0 2 0 1 0 0 0 0 0 2 1 2 0 1 0 0 2 0 0 0 1 2 0 0 0 2 0 2 2 2 0 0 0 1 0 0 0 0 0 0 0 0 0 0 0 1 2 0 1 2 2 0 2 0 2 0 2 2 0 0 0 1 1 1 0 1 0 2 0 0 0 0 0 2 0 1 0 1 1 1 2 0 1 1 1 1 0 0 0 1 0 0 0 1 0 0 1 2 0 0 2 2 2 2 2 2 2 2 2 1 0 1 1 1 0 0 0 2 0 0 2 1 0 1 1 0 0 0 0 0 0 0 0 1 1 0 1 0 1 1 0 1 0 0 1 0 0 0 0 1 0 0 0 1 0 0 2 1 1 0 1 0 0 0 0 1 2 2 2 2 2 0 0 0 1 1 0 2 2 0 1 0 1 1 1 2 0 0 0 2 0 1 0 0 2 2 0 2 0 0 0 0 1 1 0 0 1 1 0 0 1 1 1 0 0 2 1 1 0 2 0 2 0 0 0 1 1 0 0 0 0 0 0 0 1 1 0 0 1 0 0 0 2 0 2 1 0 1 0 0 1 0 1 0 1 0 0 0 2 0 0 0 0 1 2 0 1 0 0 0 0 0 0 0 0 1 0 2 0 0 0 1 1 0 0 0 0 1 0 0
86 1 0 1 0 0 0 0 1 2 2 0 1 2 0 0 1 0 0 2 0 0 0 2 2 0 0 0 2 2 1 0 0 1 2 0 2 1 0 0 1 1 0 1 2 0 0 0 0 0 0 0 0 0 0 2 0 0 0 0 1 0 0 2 1 0 1 0 0 0 0 1 2 1 2 2 2 1 2 0 1 0 0 1 1 0 0 0 2 2 0 1 0 0 0 0 0 2 0 0 1 1 1 0 2 1 2 2 0 0 0 1 1 1 1 1 1 0 1 0 1 1 2 0 1 0 1 1 2 0 0 1 0 0 0 0 0 0 0 0 0 2 0 0 0 0 1 0 0 1 0 0 0 1 1 0 1 2 0 1 1 1 0 2 1 1 1 0 1 1 1 2 0 2 0 0 1 1 0 0 0 1 0 2 0 0 2 2 1 0 0 2 2 2 2 0 2 2 0 0 0 0 0 2 2 0 2 1 1 0 1 2 2 0 1 0 0 0 1 1 1 0 1 2 0 1 1 0 1 1 0 0 0 2 1 2 0 1 0 0 0 0 2 2 2 0 0 0 0 0 0 1 0 0 0 1 1 2 1 1 1 1 0 1 1 0 0 0 2 0 0 2 0 1 0 0 0 1 2 0 0 1 2 0 0 1 0 1 1 2 0 1 1 1 2 0 1 2 0 2 2 0 0 0 0 0 0 1 1 0 0 1 0 2 1 0 2 0 0 0 2 2 0 0 2 0 0 1 0 1 0 1 1 1 0 1 0 2 1 2 1 1 0 0 0 0 2 0 0 1 1 0 0 0 0 2 0 1 0 0 0 0 2 1 2 1 0 1 2 1 1 1 1 2 0 0 0 0 0 2 0 1 0 1 1 0 1 0 0 0 0 0 0 0 1 0 1 0 1 0 0 0 0 0 2 2 0 2 1 0 0 2 2 2 2 2 0 0 0 1 1 1 0 2 1 1 2 0 1 0 1 0 0 0 0 0 0 1 0 0 1 0 1 2 0 2 2 1 1 0 0 1 0 2 2 2 2 2 1 2 1 1 0 0 0 1 0 2 0 1 2 2 1 2 1 1 0 0 1 0 0 2 0 1 2 2 0 0 0 0 2 0 1 0 0 0 0 2 1 1 1 1 1 1 0 0 2 0 2 0 0 1 2 2 0 2 0 1 0 1 1 2 1 1 0 1 0 1 0 0 1 0 1 1 1 1 2 1 0 1 0 1 0 1 1 0 0 2 2 2 2 0 0 1 2 0 0 0 0 0 1 0 1 0 0 0 1 0 1 1 0 1 0 0 0 0 1 0 0 0 2 0 1 1 1 0 0 1 0 0 0 0 0 2 1 1 0 1 0 0 0 1 0 0 0 2 0 1 1 1 1 0 2 2 2 2 1 0 0 0 1 0 1 1 0 1 1 2 0 0 0 0 0 0 0 1 0 1 1 0 1 0 0 1 2 1 2 2 0 1 1 2 0 0 0 2 2 0 1 0 0 0 1 1 0 0 0 1 1 1 1 1 0 1 1 1 1 0 0 0 1 0 2 0 0 2 1 1 2 0 2 0 0 2 1 0 2 2 0 2 0 0 0 0 1 2 2 1 2 2 0 0 0 1 0 1 1 0 1 0 0 0 1 2 0 2 1 1 1 0 1 1 1 1 2 2 2 1 1 2 1 1 0 2 0 0 0 0 0 0 0 0 0 0 0 2 0 0 1 0 0 0 2 0 0 1 2 0 2 0 1 0 0 0 0 0 0 0 0 0 2 2 1 1 1 2 1 2 1 2 0 1 2 1 1 1 0 0 0 1 0 2 0 0 0 0 1 0 1 2 0 0 1 1 1 2 2 2 2 2 1 2 0 0 1 0 0 0 0 2 0 2 2 1 0 2 0 0 1 0 0 0 0 0 0 0 0 0 1 0 0 0 0 2 0 0 2 0 0 0 0 1 1 0 0 2 0 0 1 0 0 0 0 1 0 1 0 1 2 2 2 2 0 0 0 2 0 1 1 2 2 0 0 0 2 2 2 2 0 0 1 1 0 1 1 1 1 1 0 1 1 1 0 0 1 1 0 1 2 1 0 1 1 1 0 0 1 1 0 0 0 2 0 2 0 0 0 1 2 1 0 0 2 1 0 0 2 0 0 0 1 0 0 0 2 0 2 2 0 0 1 1 1 0 1 0 0 0 1 2 1 0 0 0 0 1 1 0 1 0 0 0 0 2 0 1 0 0 1 2 1 0 0 1 0 0 1 0 0 1 0 0
87 1 0 0 0 0 0 1 2 1 0 1 0 0 0 0 0 0 1 1 1 1 0 1 1 0 0 0 2 1 1 1 0 1 0 1 1 1 0 1 1 1 0 1 2 1 0 0 0 0 0 1 0 0 0 1 0 0 1 0 0 0 0 1 1 0 1 0 0 0 0 1 1 0 0 1 1 1 2 0 1 0 0 1 1 0 0 1 2 2 1 1 1 1 0 0 1 1 1 1 1 0 0 0 2 1 2 1 1 0 1 2 1 1 1 1 1 0 0 0 2 1 2 0 1 1 1 0 2 0 1 1 0 0 1 1 0 0 0 1 0 2 1 0 0 0 0 0 0 0 0 0 0 0 0 0 1 0 1 1 2 1 0 2 2 2 1 0 0 1 1 0 1 1 1 0 2 1 0 1 0 1 0 2 2 2 1 1 1 2 0 2 1 1 1 0 0 2 0 1 0 1 0 0 0 2 0 1 2 0 1 1 1 0 1 0 0 0 0 1 1 0 0 1 1 0 1 0 0 0 1 1 0 0 2 0 0 2 0 0 0 1 2 1 1 0 0 0 0 0 0 1 0 1 0 1 1 2 0 0 0 0 0 2 1 0 0 0 2 2 0 1 0 2 0 0 0 0 2 0 1 0 2 2 0 2 1 2 0 2 2 0 1 1 2 0 1 0 2 2 0 0 1 1 0 0 1 2 1 0 0 1 0 2 1 0 2 0 0 0 2 1 0 2 2 0 0 1 0 1 0 2 0 2 0 0 0 1 0 0 0 0 0 1 1 1 1 0 0 0 0 1 0 1 0 1 1 0 0 2 2 2 1 2 1 1 0 1 2 1 1 1 2 0 1 0 0 2 1 2 0 0 0 1 2 1 0 0 0 0 0 0 0 0 2 0 0 0 0 1 0 0 0 1 1 0 1 0 0 0 0 1 0 0 1 2 1 1 0 1 0 1 0 1 0 1 1 0 2 1 2 0 0 0 0 1 0 0 2 0 2 0 0 0 2 2 1 2 2 0 0 2 0 2 2 2 2 2 0 2 0 2 0 0 0 2 0 0 0 0 0 0 2 0 1 0 1 0 2 1 1 0 0 0 1 1 0 1 0 1 1 1 0 1 2 0 0 0 0 2 2 2 1 1 0 0 1 0 2 0 0 0 1 0 0 2 1 1 0 1 0 2 1 2 1 1 0 1 1 2 0 0 1 0 1 0 0 1 1 2 1 0 0 1 1 0 0 1 1 1 0 0 1 2 1 1 0 1 0 1 0 0 1 0 0 0 0 1 1 0 0 1 0 0 0 0 0 1 0 1 1 1 1 1 0 1 1 2 1 0 1 1 2 0 2 1 0 0 0 0 0 2 1 0 0 0 2 0 0 0 1 0 0 0 0 0 0 0 0 0 2 0 0 0 0 0 1 0 0 0 1 0 0 0 0 1 1 1 1 0 1 2 0 0 2 2 2 2 0 0 0 2 1 1 1 2 1 1 2 0 0 0 1 1 0 1 1 1 0 0 0 0 2 0 0 0 2 0 1 1 1 1 2 0 0 2 0 1 1 1 0 0 0 0 0 0 0 1 0 0 0 0 0 0 1 1 1 2 2 0 0 0 0 1 0 2 1 2 2 1 0 0 0 1 1 2 1 0 0 0 0 0 1 2 1 1 1 1 0 1 0 0 1 1 0 0 0 0 0 0 0 0 0 0 0 1 0 0 0 0 0 0 2 0 2 0 2 1 1 1 0 0 0 1 1 0 0 0 0 0 2 2 0 0 0 2 0 2 2 2 0 0 2 0 1 1 1 1 0 1 0 2 0 0 0 0 0 1 1 2 0 0 1 1 1 2 1 1 1 1 1 2 0 1 2 1 1 0 0 2 0 1 2 0 0 1 0 0 0 0 0 0 0 0 0 0 0 0 1 0 1 0 0 2 0 0 1 0 0 0 2 2 0 0 0 0 0 1 1 0 0 0 0 0 0 0 0 1 2 2 1 1 2 0 0 0 0 1 0 1 1 0 2 0 1 1 1 2 0 0 0 1 1 1 1 1 1 0 0 2 0 1 0 0 0 1 0 0 1 1 0 0 0 2 0 1 1 1 0 1 0 2 0 1 1 1 1 2 2 0 0 0 2 0 0 0 1 0 1 0 0 0 0 0 2 0 2 2 0 0 1 1 0 1 1 1 2 0 2 2 0 0 0 0 0 1 2 0 1 0 0 0 0 2 0 0 0 0 0 1 0 0 0 1 1 0 1 0 0 0 1 0
88 0 0 0 0 0 0 2 2 0 0 2 0 0 0 0 0 0 0 0 2 2 0 2 2 0 0 0 1 2 2 0 1 1 0 2 0 2 0 1 0 0 0 0 1 0 0 0 0 0 0 0 0 1 1 0 0 1 0 1 0 0 0 2 0 1 1 0 2 1 0 2 2 0 2 2 1 1 1 1 1 0 1 0 1 0 0 0 1 2 0 1 1 0 0 0 0 0 0 1 1 2 0 0 2 1 2 2 1 1 0 0 0 0 0 0 0 0 0 0 2 0 2 1 1 1 1 2 2 0 1 0 0 0 1 0 2 0 0 0 1 2 0 0 0 0 0 0 0 1 0 0 0 0 0 1 0 0 0 1 1 1 1 2 0 1 0 1 1 0 0 2 1 1 0 0 1 1 1 1 0 2 0 2 2 2 1 1 1 1 0 1 2 2 2 0 1 0 0 0 0 0 0 2 2 0 2 0 1 0 0 0 1 0 2 0 1 0 2 0 2 0 1 2 0 1 1 0 0 0 1 1 0 0 1 0 0 1 0 1 1 0 2 1 2 0 0 0 0 0 0 0 0 0 0 1 1 2 0 0 0 0 0 0 1 0 1 1 2 2 0 1 0 0 1 0 1 0 1 0 1 1 1 1 0 1 0 1 1 2 1 0 1 2 2 0 0 0 0 1 0 0 0 0 0 0 2 1 0 0 0 1 0 0 0 0 2 0 0 0 1 1 1 1 1 0 0 0 0 1 0 0 0 2 0 0 0 1 0 1 0 1 1 1 0 0 1 0 2 2 2 0 0 1 0 1 0 1 0 0 0 0 1 2 1 0 1 2 2 1 1 1 0 2 0 0 0 2 0 0 0 0 2 1 2 0 0 1 1 0 0 2 1 0 2 1 1 0 1 0 0 0 0 1 2 1 0 0 1 0 0 1 0 0 0 0 0 0 0 0 0 1 0 1 1 1 2 0 2 0 2 0 0 1 1 1 0 0 1 0 2 0 0 1 1 2 1 0 2 0 0 0 0 1 1 1 1 0 1 1 2 1 1 1 0 1 0 2 0 0 2 2 2 0 2 1 1 1 2 0 1 1 0 0 2 0 0 1 1 0 1 1 0 1 1 0 0 1 0 1 1 1 2 0 0 0 2 1 0 0 0 0 1 0 0 2 0 2 0 2 2 2 2 2 2 0 0 0 1 2 0 0 2 1 1 0 1 1 1 1 1 1 1 1 2 0 0 1 1 2 0 0 1 1 2 1 1 0 0 1 0 0 0 2 2 0 0 0 0 0 0 1 1 0 1 0 1 0 0 0 0 0 0 0 1 0 0 1 1 0 0 1 1 0 0 0 0 1 0 0 1 1 1 0 0 1 2 0 0 1 0 0 1 2 1 1 0 0 0 0 0 0 0 0 0 0 1 1 0 0 0 0 0 0 0 0 0 1 0 0 1 2 1 1 2 1 1 1 0 1 0 2 0 2 0 1 1 0 1 0 0 0 1 0 0 2 0 2 1 1 0 1 0 0 0 1 1 0 1 2 0 2 2 1 0 2 1 1 2 0 2 0 1 2 1 0 2 1 0 0 0 0 0 0 1 2 2 2 2 0 0 0 0 1 0 0 0 2 1 0 0 0 1 2 0 2 1 0 1 0 1 1 0 2 0 0 1 1 0 1 1 1 0 0 0 1 0 0 0 0 0 0 0 0 0 0 0 0 0 0 0 0 1 0 1 0 1 0 2 2 0 1 1 1 0 0 1 1 1 2 2 0 0 0 1 2 1 1 0 2 1 2 2 0 0 0 0 1 0 1 0 2 0 1 0 0 2 0 0 2 0 0 1 0 0 1 1 0 2 2 0 2 0 1 2 1 0 0 0 2 1 1 0 1 0 0 1 0 0 0 0 0 1 1 1 1 1 0 0 1 2 2 0 1 1 0 1 0 0 0 1 1 0 0 0 0 0 0 1 0 0 0 0 0 0 2 0 0 1 0 1 1 0 0 0 2 0 1 1 1 1 1 1 0 2 2 2 2 0 0 0 2 0 2 1 2 0 1 1 0 1 2 0 0 2 1 0 1 2 2 0 0 0 1 0 2 2 0 0 0 1 1 1 1 1 1 0 1 1 0 0 0 2 1 0 0 1 1 0 0 1 0 2 0 0 0 0 1 0 0 1 1 1 0 1 0 1 0 1 0 1 0 0 0 0 0 0 0 1 0 0 0 0 2 0 1 1 0 0 1 0 0 0 0 0 0 0 1 2 0 0 0
89 0 0 2 0 0 1 1 2 2 0 0 1 2 0 0 0 0 2 1 1 2 1 1 2 1 1 0 2 2 2 2 1 1 2 0 2 1 0 0 0 0 0 0 2 1 1 0 0 1 1 0 0 0 0 0 0 0 0 0 1 0 1 1 0 0 0 0 2 2 1 2 1 0 1 2 1 1 1 0 1 0 0 2 2 1 1 1 2 2 2 2 1 0 0 0 0 1 0 0 1 0 0 0 2 1 2 1 2 1 0 2 0 0 1 1 1 0 0 0 2 0 2 2 0 0 0 2 2 0 1 0 0 0 0 0 0 0 0 1 1 1 0 0 0 0 0 0 0 0 0 0 0 0 0 1 1 0 0 0 0 2 0 2 1 2 0 0 1 1 1 1 2 0 1 0 1 1 1 1 0 1 0 2 2 2 1 1 0 1 0 2 1 1 1 0 0 1 0 0 0 1 1 2 2 0 2 0 1 0 0 2 1 0 1 2 2 1 1 2 0 0 2 2 0 1 1 0 1 1 0 0 0 0 1 0 0 1 0 1 1 0 2 1 1 0 0 0 0 0 0 0 0 0 0 1 0 1 0 0 0 0 1 1 1 0 0 1 1 1 0 2 0 2 0 0 0 0 2 0 1 0 1 1 0 1 0 1 1 2 1 1 0 2 1 1 0 1 1 2 1 1 1 1 0 0 0 2 1 0 1 0 0 1 2 0 2 2 0 0 0 0 2 1 1 0 1 0 0 1 0 1 0 1 0 1 0 2 0 0 0 0 2 2 1 1 1 0 2 2 2 0 0 2 0 0 1 2 0 1 1 2 2 1 2 1 1 1 1 0 0 0 0 2 0 0 0 2 1 1 0 0 0 1 1 1 1 1 1 0 0 0 0 0 1 0 1 1 1 0 0 2 0 1 2 1 0 1 0 0 0 0 1 1 1 1 0 0 0 1 1 1 0 2 0 1 1 0 2 2 2 0 1 1 1 1 0 0 0 1 1 0 0 1 1 2 1 1 2 2 0 1 0 2 1 0 1 2 0 1 1 1 0 0 1 1 0 0 0 0 0 0 2 1 2 1 1 0 2 1 0 1 0 0 1 0 0 1 1 0 1 1 0 1 0 0 0 1 0 1 1 1 1 1 0 0 2 1 1 0 0 0 1 0 0 2 0 0 0 0 0 2 0 1 0 1 1 0 0 0 0 2 2 0 2 0 2 1 1 1 0 0 0 0 1 1 0 1 1 1 1 0 0 2 2 0 0 0 0 0 1 0 2 0 0 2 0 1 1 0 1 0 1 0 1 0 2 1 0 1 2 0 0 0 0 0 0 1 1 0 1 1 1 1 0 0 0 0 0 0 0 2 0 1 0 2 1 0 1 0 0 0 0 1 0 0 0 0 0 0 2 0 1 1 0 0 0 1 0 0 0 1 0 0 0 1 0 0 0 2 1 0 0 1 2 2 2 2 0 0 1 2 1 1 1 1 1 0 1 0 0 0 1 1 0 1 1 2 0 0 0 0 0 0 0 1 1 0 0 0 2 0 2 0 0 2 1 0 2 0 2 0 0 0 0 0 0 2 0 2 0 0 0 0 1 2 2 1 1 0 0 1 0 0 0 1 2 0 0 0 0 0 0 2 0 1 1 0 0 0 0 0 1 2 2 1 1 1 0 1 1 1 1 0 0 0 0 0 0 0 0 0 0 0 0 0 0 0 1 1 0 0 2 0 0 1 2 0 1 1 0 0 0 0 0 0 1 2 2 2 1 0 0 0 0 2 0 2 1 2 0 1 1 0 1 0 1 1 0 1 0 2 0 0 0 0 1 0 0 1 1 1 1 0 0 1 1 1 1 1 1 2 0 1 2 1 1 0 1 2 0 0 2 2 0 0 0 0 1 0 0 1 1 1 1 1 1 0 0 0 1 1 0 2 0 1 1 0 0 0 1 1 2 0 0 2 0 0 1 0 0 0 1 0 0 0 1 0 1 1 2 2 2 1 0 0 0 2 1 1 1 0 0 0 2 2 2 2 1 0 1 1 0 1 2 2 0 1 0 1 1 1 0 0 0 2 0 1 2 1 0 1 0 1 0 1 1 1 1 1 0 2 0 1 1 1 1 2 2 0 0 0 2 1 0 0 2 1 1 0 2 0 1 0 1 0 1 2 1 1 0 1 0 1 1 1 2 0 1 1 0 1 1 0 0 1 1 0 0 1 0 0 0 0 0 0 0 0 0 0 0 0 0 1 1 0 0 0 0 0 0 0
90 0 0 2 0 1 1 1 1 1 1 1 0 2 0 0 1 0 1 0 1 1 0 2 2 1 1 0 0 2 2 0 2 1 2 0 2 1 0 1 0 0 1 1 1 1 0 0 0 0 0 1 0 0 2 0 0 0 1 2 0 0 0 2 0 0 0 1 1 0 0 0 2 1 1 2 2 1 2 0 1 0 1 1 1 0 0 2 2 2 1 2 2 2 0 0 0 0 0 0 1 0 0 0 2 1 2 2 0 0 1 2 1 1 1 1 1 0 0 0 0 2 2 0 2 2 2 0 0 0 2 0 0 0 1 0 1 0 0 0 0 2 0 0 0 0 0 0 0 1 0 0 0 0 0 0 0 1 0 0 0 0 1 2 1 2 1 2 0 0 0 2 1 1 0 0 2 2 2 2 0 2 1 2 2 1 2 1 0 1 0 1 1 0 1 0 0 2 0 1 0 1 1 1 1 0 2 0 0 0 0 1 0 0 2 1 1 0 1 1 1 0 2 1 1 2 1 0 0 2 0 0 0 0 2 0 0 1 0 0 0 0 2 2 2 0 0 0 0 0 0 0 1 0 0 1 1 2 1 1 1 1 0 1 0 0 0 1 1 1 0 2 2 2 1 1 0 0 1 0 0 0 2 0 0 2 0 1 1 1 0 1 1 2 2 0 0 1 0 2 2 2 2 2 0 0 2 2 0 0 0 0 0 2 2 1 1 1 0 0 1 1 1 2 1 0 0 0 0 1 0 1 0 2 0 0 0 2 0 0 0 0 1 2 0 0 2 0 1 2 2 0 1 1 0 1 0 1 0 2 2 2 1 1 1 2 0 1 2 0 1 1 0 1 0 0 0 1 1 1 1 0 0 0 0 0 0 0 0 0 1 1 0 0 2 0 0 2 0 0 0 0 0 1 1 0 0 1 0 0 0 0 0 0 1 2 1 0 0 0 0 0 1 0 1 1 0 0 2 0 2 0 1 1 1 0 0 1 0 0 2 0 0 0 1 1 1 1 1 0 0 1 0 1 1 0 1 1 1 1 2 2 0 0 1 1 0 1 0 1 2 1 1 2 0 0 0 0 2 1 2 1 0 1 2 1 0 2 1 1 0 2 0 1 1 0 0 1 1 2 1 1 1 1 0 0 2 0 1 0 1 1 0 0 0 0 1 0 0 2 2 2 1 2 1 1 0 0 0 2 0 2 2 2 2 0 1 1 1 1 1 1 0 1 2 0 0 0 0 0 0 0 0 2 2 0 0 0 0 1 0 0 0 0 0 0 1 0 0 0 0 0 1 0 0 0 2 1 0 1 2 1 1 1 0 0 0 1 0 0 0 1 0 1 1 1 1 1 0 0 1 1 0 0 0 1 1 0 0 0 0 0 0 0 0 0 1 0 0 0 1 0 0 1 0 1 2 1 0 0 0 0 0 0 0 0 1 0 0 1 0 0 1 1 2 0 1 1 0 0 1 0 0 1 0 2 1 0 1 0 0 0 1 1 0 1 0 2 0 0 0 0 1 0 1 0 2 0 0 0 1 0 2 0 0 2 0 1 1 1 1 0 0 0 0 0 0 1 0 1 0 1 0 0 1 1 2 0 0 1 0 0 1 1 0 1 1 1 1 0 0 1 0 2 0 0 0 0 0 0 0 0 0 2 0 0 2 0 1 1 0 0 1 0 0 0 0 1 0 0 0 0 0 0 0 2 0 0 1 0 0 0 2 0 0 0 2 0 2 2 1 1 0 1 1 1 2 0 0 0 2 2 0 0 0 2 0 2 1 2 0 1 2 0 1 1 0 0 0 0 1 0 0 0 0 0 2 1 0 2 0 0 1 1 1 2 2 2 2 2 2 2 0 1 2 1 1 0 0 2 0 0 2 1 1 0 0 0 1 0 0 1 0 0 0 0 0 0 0 0 2 1 0 2 1 0 1 0 0 0 0 0 1 0 1 0 2 0 2 0 0 0 1 0 0 0 0 0 0 0 0 0 2 0 0 0 0 1 1 1 1 0 0 0 2 1 1 2 0 0 0 1 0 1 2 2 0 1 0 1 0 2 0 1 2 1 0 0 2 2 0 0 0 1 0 0 2 2 0 0 0 1 0 1 0 0 0 1 1 0 0 0 1 1 0 0 0 0 0 0 2 0 2 0 0 0 0 2 2 1 1 0 2 0 1 1 1 0 1 0 0 0 0 0 0 0 0 0 1 0 0 0 0 0 0 0 0 0 0 2 0 1 0 1 1 0 1 0 1 1 0 1
91 0 0 1 0 0 1 2 2 1 1 0 0 1 0 0 1 0 0 1 1 1 0 2 2 1 1 0 1 2 2 1 1 2 1 1 2 2 0 2 0 0 0 0 1 0 0 0 0 0 0 0 1 0 1 0 0 1 0 0 2 0 0 1 0 0 0 0 0 0 0 1 2 0 2 2 2 1 2 0 1 0 0 1 2 1 1 0 0 2 0 0 1 1 0 0 2 1 0 0 1 0 2 0 2 0 2 1 1 0 0 1 2 2 2 2 2 0 0 0 2 0 2 1 1 1 1 1 2 1 0 1 0 0 1 1 0 0 0 1 0 2 0 0 0 0 0 0 0 1 0 1 0 1 0 0 2 1 0 0 0 1 0 0 0 1 0 0 0 1 0 1 0 2 0 0 1 0 0 0 0 1 1 2 2 1 1 1 0 1 0 1 0 0 0 0 2 2 0 0 0 0 0 1 1 2 2 1 0 0 1 0 0 0 2 0 0 0 1 1 1 1 2 2 0 2 2 0 0 0 1 1 2 2 2 2 0 2 0 0 0 0 2 1 1 0 0 0 0 0 0 2 1 0 0 1 1 2 1 1 1 1 0 1 1 0 0 1 2 2 0 2 0 2 0 0 0 2 2 0 0 2 2 0 0 2 0 0 0 2 0 2 2 2 2 0 1 1 0 0 1 1 1 1 0 0 1 2 0 0 0 0 0 2 1 1 2 2 0 0 1 1 1 2 1 0 0 1 0 1 0 1 1 2 0 0 1 2 0 0 0 0 1 2 1 1 1 1 2 0 0 0 0 2 0 0 0 2 0 1 1 1 2 1 2 0 1 2 2 0 0 0 0 2 0 0 0 2 0 0 0 1 0 0 1 0 0 1 1 0 0 1 1 0 2 2 2 1 1 0 0 1 0 1 2 1 0 0 0 0 0 0 1 1 1 1 0 0 0 0 0 0 1 0 0 1 2 0 0 0 0 0 0 0 0 0 0 1 0 0 2 0 0 0 0 0 2 1 2 0 0 0 0 2 1 1 1 0 1 1 2 1 0 1 1 0 0 1 0 1 1 0 2 0 0 0 0 0 2 0 0 2 0 0 2 1 0 0 0 0 2 0 1 2 2 1 1 0 0 2 2 1 2 0 0 0 2 0 1 0 0 0 1 0 1 1 1 1 0 1 1 2 0 1 0 1 1 2 0 0 1 0 1 1 1 0 1 1 0 2 1 1 0 1 1 0 0 1 2 2 0 0 0 2 2 0 0 0 0 0 2 0 0 0 0 0 1 0 1 0 0 1 0 0 0 0 0 0 0 0 2 0 0 1 1 0 0 1 1 1 0 2 1 1 0 1 0 0 0 0 0 2 1 1 0 2 0 1 0 1 0 0 0 1 0 0 2 0 0 0 1 0 1 1 0 1 1 2 0 0 0 0 0 0 0 1 0 0 1 0 2 2 1 1 1 0 1 2 0 0 2 2 0 0 0 1 2 0 2 0 0 0 2 0 0 2 1 2 1 0 0 1 0 0 1 1 2 0 0 0 1 0 2 1 1 2 0 2 2 1 1 0 0 1 0 0 1 2 0 2 2 0 0 1 1 2 0 2 1 0 0 0 0 1 0 0 0 1 1 0 0 0 0 1 0 2 0 0 0 0 0 0 0 2 0 0 1 1 0 1 1 1 0 1 0 0 0 1 0 1 2 2 0 1 0 2 1 0 0 0 0 0 1 0 0 0 2 1 0 2 0 0 0 0 1 1 1 2 2 2 0 0 0 0 0 2 0 1 1 2 1 1 2 0 1 1 0 1 0 0 0 1 0 0 0 0 1 0 2 1 0 0 1 1 1 2 2 1 2 2 2 2 0 0 0 2 0 0 1 2 0 0 2 1 0 0 0 1 2 1 1 1 1 1 1 1 1 0 1 0 0 0 0 1 1 0 2 0 0 0 0 0 0 0 0 0 0 1 1 0 0 0 0 0 0 0 0 1 1 1 0 0 2 0 0 0 1 0 0 0 0 0 1 0 2 2 2 1 0 1 1 0 0 0 1 1 0 1 0 2 0 0 0 1 2 0 0 2 2 0 2 0 0 0 2 1 2 2 0 1 0 2 0 1 0 0 0 0 2 1 0 0 2 1 1 0 1 0 1 0 1 0 1 0 0 1 2 2 1 1 0 1 1 1 2 0 0 0 1 1 1 1 0 0 0 0 0 0 1 0 0 0 0 0 1 1 1 0 0 1 0 1 0 0 0 1 0 0 0 1 0 0
92 0 0 1 1 0 1 2 2 2 1 0 1 1 0 0 0 0 0 0 2 2 0 2 2 0 0 0 1 1 1 1 0 1 2 0 2 1 0 0 2 2 1 1 1 1 2 0 2 0 0 1 0 1 0 0 0 1 0 0 1 1 0 2 0 0 0 0 1 0 0 1 2 0 2 2 2 2 2 1 0 0 1 0 1 1 1 1 2 2 0 2 2 0 0 0 0 0 0 1 1 1 1 0 2 1 2 0 1 0 0 1 1 1 1 1 1 1 0 0 2 0 2 1 0 0 0 2 2 0 0 0 0 0 0 0 0 0 0 0 1 1 0 0 0 0 0 0 0 1 0 0 0 0 0 0 1 1 0 0 1 1 0 2 1 1 1 0 1 1 1 1 0 2 0 0 2 0 0 0 0 0 1 2 2 1 2 2 0 0 0 2 2 1 2 0 1 2 1 0 0 1 0 2 2 0 2 1 1 0 0 1 1 0 1 0 1 0 1 0 2 2 2 2 0 1 1 0 0 1 0 0 0 0 1 0 0 2 0 0 0 0 2 1 1 0 0 0 0 0 0 0 0 0 1 1 1 1 0 0 0 0 0 0 1 0 1 1 2 1 0 2 2 2 1 0 1 0 2 0 1 1 0 0 0 1 0 1 1 2 1 0 2 2 2 0 2 2 0 0 0 0 0 0 0 1 0 2 1 0 1 0 0 1 0 0 1 0 0 0 1 1 1 1 2 0 1 0 0 0 0 0 0 1 0 0 0 1 0 1 0 1 0 2 1 1 1 0 1 1 1 1 1 2 1 0 0 1 0 0 0 0 2 2 2 1 0 2 2 0 0 0 1 2 1 0 0 2 0 0 0 0 0 1 1 0 1 0 0 2 0 1 1 1 2 0 0 1 1 0 0 2 0 1 1 0 1 1 0 0 0 0 0 0 0 0 0 1 0 0 0 1 0 2 1 1 1 0 0 1 1 1 1 2 1 1 0 0 0 0 2 0 0 0 2 2 1 1 1 0 1 1 0 1 1 1 1 1 0 1 1 1 0 0 1 1 0 1 0 1 1 0 1 2 1 0 1 0 2 1 0 1 0 1 1 1 0 1 1 0 0 2 1 2 1 0 0 0 1 2 1 1 0 2 1 1 2 0 2 0 0 0 1 0 0 1 0 0 0 1 1 2 1 2 1 0 0 0 0 2 0 1 0 0 1 0 1 0 1 2 1 1 0 0 2 0 0 1 1 1 0 0 0 1 1 1 0 0 0 0 0 0 0 0 0 0 1 2 1 0 1 0 0 0 0 0 1 1 0 1 2 0 0 0 0 0 0 2 1 0 0 0 2 0 1 0 0 1 1 0 0 1 0 1 0 2 1 1 0 1 0 0 1 1 1 1 0 0 1 1 1 1 0 0 0 1 1 2 0 0 0 0 1 0 0 1 0 0 1 0 1 1 0 1 1 1 2 1 1 2 0 2 0 0 0 2 2 1 2 1 0 0 0 0 0 1 0 2 0 0 1 0 0 0 0 0 0 1 1 1 1 0 1 0 0 1 0 1 2 0 1 1 0 1 0 0 1 2 0 2 0 2 0 0 0 2 2 1 1 1 1 1 0 1 0 0 0 2 2 0 0 0 0 2 0 2 1 0 0 0 0 0 0 1 1 1 1 2 0 2 2 2 1 0 0 0 0 1 0 0 1 1 0 1 0 1 0 0 2 1 0 1 2 0 1 1 2 0 2 1 0 0 0 0 0 1 0 0 0 1 1 1 1 1 2 2 1 2 0 2 0 2 2 0 1 1 0 1 0 0 0 2 0 0 1 0 1 0 0 2 0 0 0 0 0 1 2 2 1 1 1 0 0 0 2 1 0 0 0 2 0 0 2 1 1 0 0 0 1 0 0 1 2 0 2 0 2 0 0 0 1 1 0 2 0 0 0 0 1 1 0 1 0 0 0 0 1 0 2 1 1 0 0 1 0 1 0 1 2 2 2 2 2 1 0 1 0 1 0 2 2 0 1 1 1 1 1 2 0 0 0 2 0 0 2 2 0 0 0 2 0 0 2 0 2 0 0 0 1 1 0 0 0 1 1 2 2 2 0 1 0 2 0 2 0 0 0 1 1 0 0 0 1 2 0 1 1 0 1 0 1 0 1 1 0 0 1 2 0 0 1 1 0 0 1 0 0 0 0 0 2 0 0 1 1 1 1 0 2 1 1 1 0 2 0 0 0 0 1 2 1 0 0 0 0 0 1 0 0 1 0 0
93 1 0 2 0 1 2 1 2 1 0 0 0 0 0 0 0 0 0 0 1 1 0 0 0 0 1 0 2 2 2 2 0 1 1 1 1 2 1 1 1 1 0 0 1 0 1 0 0 1 1 2 1 0 1 0 1 0 0 1 1 0 0 2 0 1 0 0 2 0 0 2 2 0 1 1 2 1 2 1 0 0 0 1 2 0 0 0 2 2 0 2 2 1 0 0 0 1 0 0 1 0 2 0 2 0 2 2 0 0 0 1 1 2 1 1 2 0 1 0 1 0 2 1 1 1 1 1 2 1 1 2 0 0 0 0 0 1 0 2 2 1 1 1 0 0 1 0 0 2 0 0 0 0 0 0 0 1 0 0 1 2 0 2 0 1 0 0 1 1 1 0 1 1 0 0 2 1 1 1 0 1 0 2 2 2 1 2 0 0 0 2 2 0 2 1 2 2 0 1 0 1 0 1 1 2 2 0 1 0 0 1 0 0 1 1 1 0 1 0 2 1 2 1 1 2 1 0 0 1 0 0 1 1 1 0 1 2 0 0 0 0 2 1 1 0 0 0 0 0 0 0 0 0 0 1 0 1 0 0 0 0 0 1 1 0 0 1 1 0 0 2 0 1 0 0 0 0 2 0 0 2 2 1 1 1 2 2 0 2 1 0 0 2 1 0 0 1 0 0 0 0 1 1 1 0 1 1 1 0 0 1 0 2 1 0 2 0 0 0 0 0 2 2 1 0 0 0 0 0 0 0 0 1 0 0 0 2 1 2 2 1 1 1 0 0 1 0 0 0 0 0 1 1 1 1 0 1 0 2 2 2 1 1 1 0 0 2 2 0 0 0 0 2 1 1 0 0 0 2 1 0 0 1 1 1 1 0 0 0 0 1 2 1 1 1 2 1 1 0 0 0 0 1 1 0 0 0 0 0 0 1 1 1 1 2 1 1 0 0 0 1 0 0 1 1 0 0 1 0 1 0 0 0 0 0 0 0 0 0 2 0 0 0 1 1 1 0 1 0 0 0 0 0 0 0 0 0 1 2 1 2 0 0 0 2 0 0 0 0 0 0 2 0 2 0 2 0 2 1 1 1 0 0 1 0 0 1 0 2 0 1 0 1 0 1 0 2 2 2 0 0 2 0 0 0 2 0 0 0 0 0 0 0 0 0 1 0 0 2 2 1 1 1 1 0 1 0 1 1 0 0 2 2 2 0 1 1 0 1 0 1 0 0 1 0 0 0 1 1 0 0 2 2 1 1 0 2 0 0 1 0 1 1 1 0 0 1 0 0 0 1 0 0 0 0 0 0 0 0 1 1 0 0 1 0 0 0 0 0 1 1 1 0 0 0 0 0 0 0 0 2 0 0 0 2 0 0 1 0 2 0 0 0 0 0 0 0 0 0 1 0 0 0 0 1 2 1 0 0 0 0 0 0 0 0 0 0 0 0 1 1 2 2 2 0 0 2 0 2 1 0 0 1 0 1 1 0 2 1 1 0 0 1 1 0 1 2 0 0 1 0 0 0 0 0 0 0 1 1 1 0 2 1 0 1 2 1 1 0 1 0 0 2 0 0 2 1 0 1 0 0 0 0 1 2 2 2 2 0 0 0 0 2 0 1 0 1 1 0 0 0 1 2 1 1 1 0 1 0 1 1 1 2 1 1 2 0 2 2 0 0 0 1 0 1 0 0 0 0 0 0 0 1 0 2 1 1 2 0 1 1 0 0 0 0 1 0 2 1 1 1 0 2 1 1 1 0 0 0 1 0 0 0 0 2 0 2 1 2 0 1 2 1 1 0 0 0 0 0 0 1 0 1 1 0 0 0 1 1 0 0 2 2 2 2 2 2 2 2 2 2 0 0 2 0 0 0 0 2 0 2 1 1 0 1 0 0 1 0 1 1 0 0 0 0 0 0 0 0 2 2 0 2 0 1 1 0 0 0 1 2 0 0 0 0 0 0 0 0 0 0 2 1 0 2 0 0 0 0 2 2 2 0 0 0 0 1 0 1 1 0 0 0 1 1 1 2 0 0 0 1 1 1 1 1 1 1 0 2 0 0 1 0 1 0 1 0 2 2 0 0 0 1 0 1 1 1 0 0 0 1 1 2 1 1 0 1 1 0 0 0 0 0 0 0 0 0 1 0 1 0 0 0 2 0 2 2 0 0 0 1 1 1 2 0 0 0 1 1 0 0 0 0 0 0 0 0 1 0 0 0 0 1 0 1 1 2 1 2 1 0 1 2 2 0 0 0 1 0 0 1
94 1 0 1 1 1 2 0 1 1 0 1 0 0 0 0 0 0 1 0 2 1 0 1 1 1 1 0 1 1 1 1 1 2 1 1 1 1 1 0 1 1 0 0 2 1 0 0 0 0 0 0 0 0 0 0 0 1 0 1 0 0 1 2 0 0 0 0 2 0 0 1 2 0 1 1 1 2 2 0 2 0 0 2 2 0 0 0 2 2 0 1 1 0 0 0 0 0 0 0 2 0 0 0 2 1 2 1 1 1 0 1 1 1 2 2 2 0 1 0 1 0 1 1 0 0 0 0 0 0 1 1 0 0 1 0 0 0 0 0 0 2 0 0 0 0 0 0 0 1 0 0 0 0 0 0 0 1 0 1 1 1 0 2 0 2 1 1 1 1 1 0 0 1 0 0 1 0 0 0 0 0 0 1 0 0 1 1 0 0 0 1 2 1 2 0 0 2 1 0 0 0 0 0 0 2 0 1 1 0 0 1 1 0 1 0 0 2 2 0 2 1 1 1 1 0 2 0 0 1 1 1 1 1 1 1 0 1 0 0 0 0 2 2 2 0 0 0 0 0 0 0 0 0 0 2 1 1 0 1 0 0 0 1 1 0 2 0 0 0 0 2 1 2 0 1 0 0 2 0 2 1 0 0 0 1 0 1 1 2 1 2 1 2 2 0 0 1 0 1 1 1 2 2 2 0 0 0 1 0 1 1 0 1 1 0 2 0 0 0 1 1 1 2 2 0 0 1 1 1 0 1 0 1 0 0 0 2 0 0 0 0 0 2 1 1 1 0 1 0 0 0 1 1 1 1 1 0 1 0 1 1 2 0 2 0 1 2 2 1 1 1 0 2 0 0 0 2 0 2 1 2 0 0 0 1 1 0 0 0 0 0 0 0 2 0 0 2 0 0 0 0 1 1 2 0 0 1 0 0 0 0 1 1 1 1 0 1 0 1 1 2 1 1 1 1 1 0 1 0 0 0 2 2 2 2 0 1 0 0 2 0 0 0 1 1 1 1 2 0 0 1 0 2 1 1 1 1 1 1 1 1 0 0 0 2 0 2 0 2 2 0 2 1 1 0 1 0 2 1 0 2 0 1 0 0 0 1 0 2 0 1 0 2 2 0 0 2 1 1 0 0 2 0 0 0 2 0 1 0 0 0 2 0 0 2 0 0 0 1 1 2 1 2 1 1 0 0 0 1 0 1 2 1 2 0 2 0 2 1 0 1 0 0 1 1 0 0 1 1 0 0 1 2 1 1 0 1 0 1 0 0 0 0 0 0 0 2 0 0 0 0 2 0 1 0 2 0 0 0 1 1 0 1 2 1 1 2 0 0 0 1 1 0 1 1 1 0 0 0 0 2 0 0 0 1 1 0 0 1 0 0 0 2 1 2 0 0 0 0 0 0 0 0 0 1 2 1 0 0 0 0 0 0 0 2 1 0 0 0 0 1 0 0 0 0 2 1 0 1 1 0 0 0 0 1 2 0 2 0 0 0 2 0 0 2 0 1 1 1 0 1 0 0 0 0 0 0 0 0 2 0 2 0 0 2 2 0 2 0 0 1 0 1 0 0 1 2 0 2 1 1 0 0 1 2 2 2 2 1 0 0 0 0 0 0 0 1 1 0 0 0 0 2 1 1 0 0 0 0 0 0 0 2 2 1 1 0 0 0 0 0 1 0 0 0 0 1 0 0 0 0 0 0 0 1 0 0 2 1 0 1 2 0 2 0 2 0 2 2 0 1 1 1 0 0 1 1 1 1 1 1 0 0 1 2 1 2 1 2 0 1 1 0 1 1 0 1 0 0 0 2 0 0 0 0 2 1 0 1 0 0 0 0 0 1 2 1 1 1 1 1 0 1 1 2 1 0 0 2 0 1 2 1 0 0 0 0 0 0 0 0 1 0 1 0 1 0 0 2 0 0 0 1 1 0 2 0 0 0 1 1 0 0 0 0 1 0 1 0 0 0 1 0 0 0 0 1 1 1 2 2 2 0 0 0 0 2 0 2 2 0 1 0 2 2 2 2 0 1 1 0 1 2 0 0 1 0 0 2 0 0 0 0 2 0 0 0 0 0 0 1 0 1 0 1 1 2 1 2 1 1 0 1 1 1 1 2 2 1 0 0 2 1 0 1 2 0 1 0 1 0 1 0 1 0 2 2 2 0 2 0 1 0 1 1 1 0 1 1 1 1 0 0 0 1 1 0 2 0 0 0 0 1 0 0 0 1 0 2 0 0 0 2 0 0 0 0 0 1 1 0
95 1 1 1 1 0 2 0 0 2 2 0 2 2 1 1 1 0 1 0 2 2 0 1 2 0 0 0 2 2 2 1 1 1 2 1 2 2 1 0 1 1 0 1 1 0 0 0 0 1 1 1 0 0 0 1 0 1 0 0 1 1 0 0 1 1 1 0 1 0 0 0 1 0 1 2 2 2 2 0 2 0 0 2 2 0 0 0 1 1 0 0 0 0 1 0 1 1 0 0 0 1 0 1 2 1 1 2 0 0 0 0 0 0 0 0 0 0 2 0 0 0 1 0 1 1 1 1 2 1 1 2 0 0 1 1 1 0 0 1 1 2 1 0 0 0 0 0 0 2 0 0 0 0 1 1 0 1 0 0 1 1 0 2 2 2 1 0 1 1 0 2 1 1 0 0 2 1 0 0 1 1 0 2 0 0 2 2 0 0 0 2 0 0 1 1 0 2 0 0 0 0 0 2 1 1 2 0 0 0 1 1 1 0 1 0 0 0 1 1 1 1 2 2 0 0 0 0 0 2 0 0 0 0 1 0 0 1 0 0 0 0 2 2 2 0 0 0 0 0 0 1 1 0 0 1 0 2 1 1 1 1 0 2 1 0 1 1 1 1 0 0 0 0 0 0 0 1 1 0 1 1 2 1 0 2 1 2 0 2 2 0 2 2 2 0 0 2 0 1 1 0 2 2 2 0 1 2 2 0 0 1 0 2 0 0 2 0 0 0 1 1 2 2 2 0 0 1 1 0 0 2 0 1 0 0 0 1 0 1 1 1 1 2 1 1 1 1 0 2 2 0 1 1 1 1 1 1 0 1 1 1 1 0 1 0 1 2 2 0 0 0 1 2 0 1 0 2 0 1 1 1 0 0 1 0 1 0 0 1 0 0 1 0 2 1 1 0 1 1 0 1 0 2 2 0 1 1 0 0 0 0 1 1 1 1 0 1 0 0 1 0 1 0 0 1 2 0 1 1 1 2 0 2 2 1 0 0 0 0 1 0 0 2 0 2 2 0 0 0 0 0 0 1 1 1 1 1 1 1 2 1 0 0 0 2 0 1 0 0 1 1 1 1 1 0 2 0 2 1 0 2 0 1 1 0 1 2 1 1 0 2 1 0 0 0 0 2 2 2 1 0 2 1 1 1 2 0 1 0 0 0 0 0 0 0 0 0 0 1 1 2 0 1 0 1 1 1 1 1 0 2 0 0 0 0 1 1 0 2 1 1 0 1 1 0 0 0 0 0 0 0 0 2 2 0 1 0 0 0 1 0 1 0 1 0 1 1 1 0 1 2 1 0 1 0 2 1 0 1 1 0 0 1 1 0 0 1 0 0 0 0 1 0 1 0 0 1 0 0 1 1 1 0 0 2 1 0 0 0 1 0 0 0 0 0 0 0 0 0 1 0 1 1 0 0 1 1 0 0 0 0 1 0 0 1 0 1 1 0 2 1 0 1 1 1 2 0 0 1 1 1 0 1 0 1 2 1 1 0 0 0 1 0 2 0 0 0 2 2 0 2 1 0 0 1 2 0 1 1 1 0 2 1 1 2 0 0 2 0 0 1 1 1 1 0 1 2 0 0 0 1 0 1 0 2 1 2 2 0 1 1 0 0 1 1 0 1 1 0 0 0 2 2 0 2 0 1 0 1 0 0 0 1 1 1 0 1 0 1 1 1 1 1 0 0 1 1 0 1 1 1 0 0 0 1 1 0 1 0 0 0 2 1 0 0 2 0 2 1 0 0 0 1 0 0 1 0 0 0 2 2 2 2 2 2 2 2 0 2 0 2 1 1 2 0 0 0 0 0 0 1 0 0 2 0 1 0 0 1 0 0 1 1 1 2 2 2 1 1 0 1 0 0 1 1 0 0 0 2 1 0 1 1 0 0 0 1 2 1 2 2 0 0 0 0 0 0 0 0 1 1 0 1 1 0 2 1 0 0 1 1 0 0 1 1 1 1 1 0 0 0 1 0 0 1 0 0 1 0 1 1 1 0 0 1 1 2 0 2 2 0 0 0 1 1 1 2 0 0 1 1 0 2 1 1 1 1 0 2 0 0 0 0 0 2 0 2 1 1 1 1 0 0 0 2 0 1 0 0 1 1 0 2 0 0 0 0 1 0 0 0 0 1 0 2 2 1 0 0 1 0 0 0 2 0 2 1 1 0 2 0 1 0 1 1 1 0 2 2 0 0 1 0 1 0 0 0 1 1 0 0 0 1 0 0 0 1 0 2 0 2 0 2 0 0 0 0 1 0 0 0
96 0 0 2 0 1 1 2 2 0 0 0 0 2 0 0 1 0 2 1 1 2 0 1 1 0 0 0 2 2 2 2 0 1 0 2 0 1 0 0 2 2 1 1 2 1 1 0 0 1 1 1 2 0 0 0 0 1 0 0 1 1 0 2 0 1 0 0 1 1 0 0 2 0 1 1 1 1 2 1 0 0 0 0 1 0 0 0 0 2 0 0 1 1 0 0 1 1 0 0 2 0 1 0 2 1 2 1 1 0 0 2 0 0 1 1 1 0 0 0 2 0 1 0 1 1 1 1 1 0 1 0 0 0 0 0 1 1 0 0 1 1 2 0 0 0 0 0 0 0 0 1 0 0 0 0 2 0 0 0 0 1 0 2 2 2 0 0 1 1 1 0 0 2 1 0 2 1 1 1 0 1 0 0 0 0 0 0 0 1 0 1 1 1 1 0 0 2 1 0 0 0 0 1 1 2 1 0 0 0 1 1 2 0 2 1 0 1 0 2 0 0 1 2 0 0 1 0 0 1 0 0 0 0 1 0 0 2 0 0 0 1 2 1 1 0 0 0 0 0 0 0 0 0 0 0 0 1 0 0 0 0 0 2 1 0 0 0 1 1 0 2 0 2 0 1 0 1 1 0 0 2 1 1 0 1 0 0 1 2 1 1 1 2 2 0 1 0 0 1 2 1 2 2 0 0 0 1 2 0 1 1 0 1 1 0 2 0 1 1 0 0 2 2 2 0 0 1 1 1 0 1 1 1 0 1 1 1 0 1 1 1 2 1 0 0 1 1 0 1 1 0 0 2 0 0 0 1 0 1 1 1 2 0 2 1 0 0 2 2 0 2 0 2 0 0 0 2 1 1 0 0 1 1 2 0 1 1 1 0 0 1 0 0 1 0 1 0 1 1 0 1 0 1 1 0 1 0 0 0 0 1 1 1 1 2 1 1 0 0 0 1 0 1 0 0 0 1 2 2 2 1 1 1 1 1 0 2 0 1 0 0 0 0 1 1 1 1 1 0 0 1 0 2 2 1 2 0 1 1 2 1 0 0 2 0 0 2 0 2 2 0 2 0 2 0 2 0 2 0 2 1 0 1 1 1 0 0 0 0 1 0 0 1 0 1 1 1 1 2 0 0 1 1 0 0 2 0 2 0 0 1 1 1 0 1 1 0 0 2 2 2 1 2 1 1 0 0 0 2 0 2 1 0 1 1 2 0 1 1 1 1 0 0 1 0 0 1 1 1 1 0 0 2 2 1 1 0 0 0 1 0 0 1 1 0 0 2 1 0 1 1 1 0 1 0 1 1 0 1 2 0 0 1 2 2 2 0 0 0 0 0 2 0 1 0 1 0 0 0 0 2 0 1 0 2 2 0 0 1 0 0 0 1 1 1 0 0 0 0 0 0 2 2 0 0 0 1 0 0 1 0 0 0 0 0 1 0 0 0 1 1 1 1 2 1 2 1 0 1 2 1 0 1 0 2 0 0 2 0 0 0 0 0 1 2 0 2 0 0 1 0 0 1 1 0 0 0 1 1 0 2 1 0 0 1 1 0 2 0 1 0 0 0 0 0 1 2 0 2 1 1 0 0 2 2 2 1 1 1 0 0 0 2 0 0 0 1 1 0 0 0 0 2 0 0 0 1 0 1 0 0 0 1 1 1 1 1 0 1 1 1 0 0 0 0 0 0 0 0 1 1 0 0 0 1 1 0 2 0 0 0 2 0 0 1 2 0 1 1 0 0 0 0 0 0 0 0 1 0 1 1 0 0 1 1 0 2 1 2 0 1 2 1 1 1 0 1 0 0 0 1 0 0 2 0 2 0 0 0 0 0 0 0 0 2 2 2 2 1 1 2 0 1 2 1 1 0 0 2 0 1 2 2 0 1 1 0 0 0 0 0 1 0 1 0 1 0 1 0 1 1 0 2 0 0 0 0 0 0 1 1 0 0 0 0 1 0 0 0 1 0 2 0 0 0 0 0 0 0 1 0 2 0 0 0 1 1 1 1 1 0 0 0 2 1 2 1 1 0 0 1 0 1 1 1 0 1 0 2 0 1 0 0 0 1 1 1 2 0 0 2 0 2 0 0 2 1 0 0 0 1 0 1 0 0 0 0 2 1 0 0 2 0 0 0 1 1 0 2 0 0 1 0 1 0 2 0 0 0 2 0 1 0 1 1 1 0 2 1 0 1 0 0 0 1 1 1 1 0 0 1 0 0 0 0 0 0 0 2 0 0 0 2 1 0 0 0 1 0 0 1
97 0 0 2 0 0 2 0 0 2 1 2 1 1 0 0 0 0 0 0 1 1 0 2 2 1 1 0 1 1 1 1 2 2 0 1 1 0 0 0 2 2 0 0 2 0 2 0 0 0 0 0 0 0 1 1 0 0 1 0 1 0 0 1 0 1 0 1 2 0 0 2 2 0 0 2 1 1 2 1 0 0 0 2 2 0 1 2 2 2 1 2 1 0 0 0 0 2 2 2 1 0 1 0 1 0 1 2 0 0 1 1 2 2 2 2 2 0 0 0 1 1 2 2 0 0 0 0 1 0 0 0 0 0 0 0 0 0 0 1 2 0 1 0 1 0 0 0 0 0 1 0 0 0 0 0 1 0 0 1 1 1 0 2 1 1 1 1 1 0 0 0 2 0 1 0 2 2 1 1 0 2 1 2 2 1 2 0 0 1 0 2 1 0 1 0 0 2 1 1 0 1 0 2 2 0 2 0 0 1 0 1 1 0 0 1 1 0 2 0 2 2 2 2 0 1 1 0 0 1 1 1 1 1 1 0 0 2 0 0 0 0 1 1 1 0 0 0 0 0 0 1 0 0 0 2 0 2 0 0 0 0 0 0 0 0 0 0 1 1 0 2 0 2 0 0 0 2 2 0 0 1 0 0 0 0 0 2 1 2 1 1 0 2 2 1 0 0 0 2 1 0 1 1 1 0 0 2 0 1 0 1 0 0 1 0 2 1 0 0 1 1 2 1 1 0 0 2 2 1 0 0 0 1 0 0 0 0 0 1 1 1 1 2 0 0 2 2 1 1 1 1 0 1 0 1 0 1 0 2 2 2 2 1 2 0 0 1 1 0 0 0 0 2 0 1 0 1 0 1 1 2 0 0 1 0 0 1 1 0 0 0 0 0 2 0 0 0 2 2 0 1 0 0 0 0 1 0 0 0 0 1 1 1 1 1 0 0 0 0 0 1 0 1 0 0 1 0 2 1 2 1 0 1 0 1 0 0 0 0 2 0 1 1 1 1 2 1 1 0 0 1 0 2 2 1 2 1 0 0 2 0 1 1 0 1 0 0 0 0 0 0 0 2 2 2 1 1 2 0 2 0 0 0 1 1 0 2 2 0 0 2 0 0 0 0 0 2 1 1 0 0 2 0 0 0 2 0 0 0 0 0 0 0 1 0 0 1 0 2 2 2 1 2 1 0 0 0 1 1 0 1 2 2 2 1 1 1 1 0 0 0 0 1 2 0 0 1 1 1 1 0 1 1 2 0 0 0 0 0 2 0 0 1 1 0 0 1 1 0 0 0 0 0 0 0 1 1 0 1 2 1 0 0 0 0 0 0 0 0 0 2 0 0 2 0 0 0 0 0 0 2 0 0 1 2 0 1 0 2 1 0 0 1 0 0 0 0 0 0 0 0 1 1 0 0 0 0 0 0 1 0 1 0 0 0 1 0 0 2 1 0 0 1 2 2 2 1 0 1 0 0 0 1 0 2 1 1 1 0 0 0 1 1 0 0 0 2 1 0 0 0 0 0 1 0 1 0 0 1 0 0 2 1 0 2 0 1 1 0 1 0 0 2 1 0 2 2 0 2 1 0 0 1 1 2 1 1 1 1 1 0 0 0 0 0 0 0 0 0 0 0 0 2 0 1 0 0 0 0 0 0 0 2 1 1 1 1 0 1 0 0 0 1 0 0 0 1 0 0 1 1 0 0 0 1 1 0 2 0 0 2 2 0 1 0 2 0 2 0 1 1 1 1 0 0 1 1 1 1 1 1 1 1 2 2 2 1 1 2 1 1 2 1 2 0 0 1 0 0 0 2 0 0 1 1 0 0 1 2 1 1 1 1 1 1 1 2 2 1 1 2 0 0 2 1 1 0 0 1 1 0 1 1 0 0 0 0 0 0 0 0 0 0 0 0 0 0 0 1 2 1 0 2 0 0 0 0 1 0 1 1 2 0 0 0 1 0 0 0 0 0 1 0 0 0 0 2 2 1 1 1 1 0 0 1 0 1 0 2 2 0 1 1 2 2 2 1 0 1 1 0 0 2 2 0 2 0 0 2 0 1 0 0 1 1 0 1 2 1 1 0 0 1 1 0 1 1 0 0 0 2 1 1 1 1 1 1 1 0 1 0 0 1 0 0 0 1 0 0 2 0 0 0 2 0 2 1 0 0 2 0 1 0 1 1 1 0 0 0 1 0 1 0 0 0 0 0 2 1 1 0 0 1 1 1 1 1 0 2 0 1 0 1 0 0 1 0 0 0 1 0
98 0 0 2 0 0 2 1 2 1 0 1 0 1 0 0 0 0 2 1 1 2 0 1 1 0 0 0 1 2 2 1 0 2 2 0 2 2 0 0 1 1 0 0 1 0 0 0 0 0 0 0 0 0 1 1 0 1 0 0 1 0 0 2 1 1 1 0 2 0 0 0 1 0 0 1 1 2 2 0 2 0 0 0 1 0 0 0 2 2 0 0 2 0 0 0 0 0 0 0 2 0 1 0 2 1 2 0 1 0 0 1 0 0 0 0 0 0 1 0 1 0 2 0 2 2 2 1 2 1 2 0 0 0 0 0 0 0 0 1 0 2 1 0 0 0 0 0 0 0 0 0 1 0 0 1 0 1 0 1 1 1 0 1 0 1 0 1 1 0 0 2 2 0 1 0 0 1 1 1 0 0 0 2 0 0 2 1 0 1 0 1 1 0 1 0 1 1 0 1 0 1 0 2 2 0 2 1 1 0 1 1 1 0 1 0 0 1 1 1 1 1 2 2 0 2 2 0 0 1 0 0 0 0 2 0 0 2 0 0 0 1 2 1 1 0 0 0 1 0 0 0 0 0 0 1 0 1 0 0 0 0 0 1 1 0 0 0 2 1 1 0 2 2 0 0 1 2 1 0 0 2 1 1 0 1 1 1 1 2 0 2 0 1 2 0 0 0 0 1 0 0 1 1 0 0 0 1 2 0 1 1 0 2 2 0 2 0 1 1 1 1 2 1 1 0 1 1 1 0 0 1 0 2 0 0 0 1 0 0 0 0 2 1 2 2 0 1 0 0 0 0 1 1 1 1 0 0 0 1 1 1 2 1 2 0 2 1 2 1 1 1 1 2 0 0 0 1 0 2 0 1 0 1 2 2 2 0 0 0 0 1 0 0 2 0 0 1 0 0 0 1 0 1 1 0 0 1 0 0 0 2 1 1 1 1 0 0 0 2 2 2 0 2 0 0 0 0 0 0 0 0 1 2 2 0 1 2 0 1 1 0 0 0 1 1 1 2 2 0 1 1 0 0 0 0 0 0 1 2 1 2 0 0 0 2 0 0 0 0 2 0 2 1 1 0 1 1 2 1 1 1 0 0 2 0 0 1 1 1 1 2 1 2 1 0 0 1 1 1 1 1 2 0 0 0 2 0 0 0 0 0 1 1 1 1 0 1 0 1 1 2 0 1 0 1 1 1 0 2 0 1 1 1 1 0 2 0 0 1 0 0 0 0 1 0 0 1 2 2 1 0 1 2 1 1 0 0 0 0 1 0 0 0 0 0 0 0 1 1 0 0 0 0 0 0 2 2 0 2 2 0 0 1 2 1 1 1 1 1 0 1 1 1 1 0 0 1 0 1 0 2 0 0 0 0 0 1 0 2 0 0 1 1 1 1 1 0 0 0 0 0 1 1 0 0 1 1 0 0 0 1 1 0 0 0 1 2 0 0 1 0 0 0 1 1 2 0 0 0 0 1 0 0 0 2 1 1 1 0 0 0 2 1 0 1 0 2 0 0 1 0 1 1 1 0 0 0 0 1 1 0 2 0 0 1 1 1 2 0 1 0 0 1 0 0 1 2 0 2 1 1 0 1 0 2 1 2 2 0 1 1 1 1 0 0 0 1 1 0 0 0 0 2 0 2 0 0 2 0 2 2 1 2 1 1 0 0 0 0 0 0 0 0 0 0 0 0 0 0 0 0 0 0 0 1 0 0 2 0 0 1 1 0 1 1 2 0 2 1 1 0 0 1 1 1 2 1 1 2 0 0 0 0 1 2 1 2 0 2 0 2 2 1 2 0 0 0 0 0 1 0 0 0 1 0 1 0 0 1 0 0 0 0 0 2 0 1 2 2 1 2 0 1 1 0 0 0 0 2 0 0 1 1 0 0 0 1 2 1 1 1 1 1 1 1 1 0 0 0 1 1 0 1 1 0 1 0 0 0 1 2 0 0 1 0 0 1 1 0 0 0 1 0 0 1 0 0 2 0 0 0 2 0 0 0 0 1 0 2 1 0 0 0 2 2 2 2 1 0 1 1 0 1 1 1 0 0 0 2 0 1 0 1 0 1 0 1 1 0 0 1 1 2 0 1 2 0 2 2 0 2 1 2 1 1 0 1 1 0 0 0 1 2 2 1 1 0 1 1 0 1 1 1 0 1 2 1 1 0 2 0 2 0 0 2 0 0 1 1 1 1 1 0 0 0 0 0 1 0 0 0 0 1 0 1 1 1 0 2 0 2 0 1 0 1 0 0 0 1 1 0
99 0 0 0 1 0 1 1 1 1 1 1 1 1 0 0 0 0 1 0 2 2 0 2 2 1 1 0 1 1 0 1 0 2 1 0 2 2 0 2 0 0 0 0 2 0 0 0 0 0 0 0 1 1 0 1 0 0 0 1 0 1 0 2 1 1 1 0 0 0 0 1 2 0 0 1 1 1 1 0 2 0 0 1 1 0 0 0 2 2 0 0 2 0 1 1 0 1 1 2 2 1 1 0 2 1 2 0 2 0 0 2 0 1 0 1 1 0 0 0 2 0 1 0 1 0 0 1 1 0 0 0 0 0 1 0 0 0 0 1 0 2 1 0 0 0 0 0 0 1 0 0 1 0 1 0 0 1 1 1 1 0 1 2 1 1 0 0 2 0 0 1 1 1 0 0 1 2 2 2 0 2 0 2 2 2 1 1 0 1 0 2 2 2 2 0 1 2 0 0 0 0 0 1 1 1 1 1 0 0 1 1 2 0 1 0 0 0 2 0 2 2 2 2 0 0 0 0 1 2 0 0 0 1 1 1 2 1 1 1 0 0 2 2 2 0 0 0 1 1 1 1 0 1 0 0 0 0 0 0 0 0 0 1 1 0 1 0 1 1 0 2 1 2 0 0 0 0 1 0 1 1 2 1 1 1 2 2 0 2 1 1 1 2 2 0 1 0 0 2 2 0 1 1 1 0 0 1 2 0 1 2 0 2 1 1 1 0 1 1 1 1 1 2 2 0 1 1 0 2 0 1 0 0 0 0 0 2 0 0 0 0 0 2 1 1 1 1 1 0 0 1 0 2 0 0 1 1 0 2 2 2 1 1 1 0 0 2 2 0 0 0 1 2 0 1 0 1 0 1 0 2 0 1 1 1 1 0 0 0 0 1 0 0 2 0 0 1 1 1 0 1 0 1 1 0 1 1 0 1 0 0 0 0 0 0 0 1 0 0 0 1 1 0 1 2 0 0 0 1 1 1 0 0 0 0 0 1 0 0 1 0 1 2 0 2 2 1 1 0 0 1 0 2 2 2 2 2 1 2 0 2 0 1 0 1 0 1 0 0 1 1 1 1 1 1 1 0 2 2 1 2 0 0 1 1 0 0 0 0 1 1 0 1 0 1 1 1 0 1 1 1 1 1 0 0 2 0 0 0 0 0 1 1 0 2 1 0 0 2 2 1 1 1 1 0 1 0 1 1 0 0 0 0 0 1 1 1 1 1 1 1 0 1 1 2 0 0 1 1 0 0 1 2 2 0 0 0 0 0 0 0 1 0 0 0 1 1 2 1 1 2 1 0 0 0 1 0 0 0 2 1 0 1 1 0 0 1 0 0 0 2 0 1 1 0 0 1 0 0 0 1 0 0 0 1 1 2 0 2 0 0 1 2 2 2 0 0 0 0 1 0 1 1 0 1 2 2 0 0 1 0 0 0 0 0 2 1 0 1 0 0 0 1 1 1 2 1 0 1 1 0 1 2 1 2 2 1 1 0 0 0 1 1 1 0 0 2 0 0 0 0 1 0 1 0 1 0 1 1 1 0 2 0 0 2 1 2 1 1 1 0 0 1 0 0 1 2 0 2 1 1 0 0 0 0 2 1 2 0 2 2 0 2 0 0 0 2 2 0 0 0 0 2 0 0 0 0 1 0 0 0 1 2 0 0 1 0 1 1 0 0 0 1 0 0 0 1 0 0 0 0 0 0 0 1 0 0 1 0 0 1 2 0 0 1 2 0 2 2 0 0 1 0 0 0 1 0 0 1 1 1 1 1 1 2 1 2 0 2 0 2 2 1 1 1 0 1 0 0 0 1 0 1 0 0 0 0 0 2 0 0 1 2 1 1 2 2 2 1 0 2 0 1 2 1 1 0 0 1 0 0 2 1 1 0 0 0 1 0 0 0 2 2 2 2 2 0 0 1 1 1 0 1 0 0 2 0 0 0 1 1 1 0 0 1 1 0 1 0 0 0 0 1 0 1 0 2 2 1 1 1 1 0 0 1 0 1 0 2 2 0 0 1 1 1 1 0 1 1 1 0 1 1 2 2 0 0 0 2 0 0 0 0 1 1 0 0 2 2 0 0 0 0 0 0 0 2 1 1 0 2 0 2 0 0 0 1 1 1 0 0 1 2 2 1 2 0 2 0 1 0 2 0 0 0 0 1 1 0 2 0 1 0 0 0 0 0 1 0 0 0 1 1 1 0 0 0 2 0 0 0 0 0 0 0 0 0 0 1 0 0 0 2 1 0 0 0 0 1 1 0
100 0 0 2 0 1 1 2 2 1 0 1 0 1 0 0 0 0 2 1 1 1 0 2 2 0 0 0 2 2 2 0 2 1 0 2 0 2 0 2 1 0 0 0 1 0 0 0 0 0 0 0 0 0 1 1 0 0 1 0 1 1 0 1 0 1 0 0 1 0 0 1 1 0 1 2 2 1 1 0 2 0 1 0 0 0 0 0 2 2 0 0 2 0 1 1 0 0 0 0 1 0 1 0 2 0 2 2 0 0 1 1 1 2 1 1 2 0 0 0 1 0 2 2 0 0 0 2 2 2 0 2 1 0 0 0 1 0 0 2 1 1 0 1 0 0 0 0 0 2 0 0 1 0 1 0 0 1 0 0 2 1 0 2 2 2 0 0 2 0 0 2 1 1 1 0 1 2 2 2 0 2 0 2 1 1 2 1 0 0 0 1 2 1 2 0 0 2 0 0 0 0 1 1 1 1 2 1 2 0 0 0 1 0 2 0 1 0 1 1 1 1 2 2 0 0 0 0 0 0 0 0 0 0 2 0 0 2 0 0 0 0 2 1 2 1 1 0 0 0 0 0 0 0 1 1 0 0 0 0 0 0 0 0 0 0 0 0 2 1 0 2 1 2 0 0 0 2 2 0 0 2 2 1 0 1 1 1 1 2 0 2 0 2 1 0 0 1 0 0 0 0 1 1 1 0 0 1 0 0 1 0 0 1 2 0 1 0 2 2 0 0 1 1 1 0 0 1 0 1 0 2 0 1 0 0 0 2 0 0 0 0 0 1 1 1 0 1 1 1 1 0 0 1 0 1 0 2 0 1 1 1 2 1 2 0 2 1 2 1 1 1 1 2 0 0 0 1 1 2 0 0 0 0 0 0 0 0 0 1 0 0 1 0 1 0 1 0 1 0 0 0 0 1 1 0 1 1 0 0 0 0 0 0 0 0 0 0 0 1 1 1 1 1 0 0 1 0 1 1 1 0 0 1 1 0 0 0 0 0 1 0 0 0 1 1 1 0 0 0 1 0 0 2 1 1 1 2 1 2 0 2 0 0 0 2 1 1 0 1 1 0 2 0 1 0 1 0 1 0 1 2 0 1 2 1 0 0 0 0 0 2 0 1 1 1 1 1 1 2 1 1 2 0 0 0 1 1 1 0 0 0 1 0 2 0 0 0 0 1 1 2 0 1 0 0 1 1 0 0 1 0 0 0 0 0 1 1 0 0 1 2 0 0 2 0 0 1 1 2 0 1 0 1 1 1 0 0 0 2 0 0 1 1 1 1 0 1 0 0 0 1 0 0 0 0 1 1 0 1 2 0 0 1 1 0 0 1 1 0 0 1 2 0 0 1 0 0 0 0 0 2 1 1 0 2 0 0 0 0 1 0 0 2 0 0 1 0 0 0 2 0 0 0 0 0 0 2 0 0 0 2 0 1 0 1 0 1 0 0 1 0 1 1 2 1 1 1 0 2 0 1 0 1 0 2 1 0 1 0 0 0 1 1 0 1 0 1 2 1 0 1 1 0 0 0 1 0 0 0 2 0 2 2 1 2 1 2 0 2 0 0 0 2 0 0 0 1 0 1 1 0 0 0 1 2 1 1 2 1 1 1 0 2 1 1 0 0 1 0 0 0 1 1 1 2 0 0 0 0 0 0 0 2 1 0 2 0 0 0 0 0 0 0 0 1 0 0 0 0 0 0 0 0 0 1 2 0 2 2 0 0 1 1 0 0 1 0 2 0 1 0 0 1 0 0 2 1 1 1 1 0 0 0 0 2 0 1 1 2 1 1 2 0 0 2 0 1 0 0 0 2 0 0 0 0 1 1 0 1 0 0 0 0 0 2 0 2 1 1 1 1 0 1 2 1 1 0 0 2 0 1 2 1 0 0 0 0 0 0 0 0 1 1 1 0 1 0 0 0 1 1 0 1 1 0 1 0 0 0 0 1 1 0 0 2 0 0 1 0 0 0 1 0 0 1 0 1 2 1 1 1 1 0 0 0 0 0 0 0 0 0 0 0 1 1 1 2 0 0 0 2 1 1 1 1 1 1 0 1 0 1 1 0 2 0 0 0 1 1 0 0 0 0 0 0 1 0 1 0 1 1 0 2 0 0 0 1 1 0 0 0 2 2 1 0 1 0 0 0 2 0 2 0 0 1 1 2 0 0 1 1 1 0 1 1 2 0 1 0 0 1 0 0 0 2 2 1 1 0 0 0 0 2 0 0 1 1 2 2 1 0 0 0 1 0 0 0 0 0 0 0
101 1 0 1 0 0 0 1 1 1 1 1 0 1 0 0 0 0 0 1 1 2 1 2 2 0 0 0 2 2 2 1 1 1 2 0 2 2 1 0 0 0 1 1 2 0 0 0 1 1 1 0 0 0 1 0 0 0 0 1 0 1 0 2 0 0 0 0 2 1 0 1 2 0 2 2 2 1 1 0 2 0 0 0 0 0 0 1 2 2 1 2 1 1 0 0 0 2 2 2 0 0 1 0 2 0 2 2 0 0 1 2 1 1 1 1 1 0 0 0 1 0 2 1 0 0 0 0 1 0 0 0 0 0 0 0 0 0 2 0 2 0 0 0 0 0 0 0 0 2 0 1 1 0 0 1 1 0 0 0 0 0 2 2 0 2 0 1 1 1 1 0 0 2 0 0 2 1 1 1 0 1 0 2 1 1 2 2 0 0 1 2 2 0 2 2 2 2 0 1 0 1 1 0 0 1 1 1 1 0 2 2 1 1 2 1 1 0 0 2 0 0 1 1 0 1 1 0 0 1 0 0 0 0 2 0 0 1 0 0 0 0 2 1 2 0 1 0 0 0 0 0 0 0 0 1 1 2 0 0 0 0 0 0 0 0 0 1 1 1 0 1 2 2 0 0 1 1 0 0 0 1 2 1 0 2 1 0 1 2 1 1 1 2 1 0 0 0 1 2 1 0 2 2 2 0 0 1 1 0 0 1 0 1 1 0 0 0 2 2 0 1 0 2 2 0 0 1 0 1 0 0 0 2 0 0 0 1 0 0 0 1 1 1 0 0 0 0 1 0 0 0 1 1 0 1 0 1 0 1 1 1 1 1 1 0 1 0 2 1 1 1 0 2 0 0 0 2 0 0 1 0 0 1 0 1 1 1 1 0 0 0 1 1 2 1 1 0 0 0 0 1 0 1 1 0 1 0 0 1 0 0 1 1 1 1 0 0 0 1 1 1 0 1 1 1 2 0 1 0 1 0 0 0 0 1 0 1 0 0 0 0 0 0 1 1 1 1 1 0 0 1 0 1 1 0 1 2 0 2 0 2 1 1 1 0 0 2 0 1 2 1 2 1 2 2 0 0 1 1 2 1 0 0 2 1 0 1 1 0 2 2 1 1 1 0 0 2 2 2 0 0 0 2 0 0 0 1 0 0 0 0 1 0 1 1 0 1 0 1 1 2 1 2 1 0 0 1 0 1 1 0 2 1 2 0 2 0 2 1 0 2 1 1 2 0 0 1 1 1 0 0 1 2 0 2 0 0 0 1 1 0 0 1 1 0 1 1 1 0 0 1 2 0 1 0 2 1 0 1 1 1 0 0 1 1 1 1 1 0 0 1 0 0 1 0 0 1 0 0 1 1 0 1 0 2 1 1 0 2 0 0 0 1 0 0 1 0 0 0 1 0 0 0 0 0 1 1 0 0 1 0 0 1 1 0 0 0 0 0 0 1 0 0 1 1 2 1 0 2 0 1 0 1 1 1 2 0 1 0 0 0 2 1 0 1 1 1 2 1 0 2 0 1 1 1 1 0 1 1 1 1 2 1 0 2 2 0 2 0 1 0 0 0 0 0 0 1 0 0 0 0 0 0 0 2 2 2 2 0 1 1 0 2 0 0 0 0 0 0 0 0 0 2 0 2 0 0 1 0 0 0 1 2 1 1 1 0 0 0 0 0 1 0 0 1 0 0 0 0 1 1 0 0 0 1 2 0 0 0 0 0 1 0 0 1 2 2 0 2 0 0 0 1 1 1 2 0 0 2 0 0 0 0 0 1 0 1 1 2 1 1 2 1 2 0 0 1 0 1 0 2 0 0 0 1 1 1 0 2 0 0 1 1 1 2 2 2 2 2 2 2 0 2 2 2 2 0 1 2 0 0 2 0 0 0 0 0 0 0 0 0 2 1 2 1 2 0 0 0 1 1 0 2 0 0 0 0 0 0 2 2 0 0 0 0 2 0 1 0 0 0 1 0 1 1 1 1 1 1 2 2 0 1 0 1 0 1 0 2 2 0 0 0 2 2 2 2 0 1 0 2 0 2 1 1 0 0 1 1 0 0 1 0 1 0 1 0 1 1 0 0 0 0 0 0 1 1 0 0 0 1 0 1 0 1 0 2 2 0 0 0 2 1 0 0 2 1 1 1 0 0 1 0 1 0 1 2 1 0 1 1 1 0 2 0 0 0 2 2 0 1 0 0 0 0 1 0 0 0 0 0 0 0 1 1 1 1 2 2 1 1 0 0 0 1 0 1 1 0 0 1
102 0 0 0 0 0 0 1 2 1 0 1 0 0 0 0 0 0 1 0 2 2 0 1 1 1 1 0 1 1 1 1 1 2 1 0 2 0 0 0 1 1 0 0 0 0 1 0 0 0 0 0 1 0 0 0 0 1 1 1 1 0 0 1 0 1 0 0 1 1 0 0 2 0 2 2 2 2 2 1 1 0 0 0 1 0 0 1 1 1 1 1 0 0 1 0 0 1 1 1 0 0 0 0 2 1 2 2 0 0 2 2 0 2 0 0 2 1 0 0 2 0 1 1 0 0 0 1 2 0 0 0 0 0 2 2 0 0 0 2 0 2 0 0 0 0 0 1 1 1 0 2 0 0 0 0 0 0 0 0 1 1 0 2 0 2 1 0 2 0 0 2 1 1 1 0 2 1 0 0 1 1 0 2 2 2 1 2 0 1 0 1 0 0 0 1 1 2 0 0 0 0 1 1 1 1 2 0 0 0 1 1 1 0 1 0 0 0 1 0 2 0 2 1 1 1 1 0 0 1 1 1 0 0 0 0 0 0 2 2 2 0 2 1 2 1 1 0 0 0 0 1 0 0 0 1 1 2 1 1 1 1 0 0 0 0 0 0 2 2 0 2 0 2 0 0 0 0 2 1 0 1 1 2 0 2 1 0 0 1 0 0 0 1 2 0 0 1 0 2 1 0 1 1 1 0 1 1 1 0 0 1 0 1 1 0 1 1 1 1 0 0 1 0 1 0 0 1 1 0 0 1 0 2 0 1 0 1 0 0 0 0 2 1 0 0 1 1 0 0 0 0 0 1 0 1 1 0 1 1 2 2 1 0 1 0 0 2 2 0 0 0 1 1 2 0 0 2 2 2 0 2 0 1 1 1 1 0 0 1 0 0 0 0 2 0 0 2 1 0 0 1 0 1 1 0 1 1 0 0 0 1 0 0 0 1 1 0 0 0 0 0 0 0 0 0 1 0 1 0 1 0 0 0 0 0 0 0 0 0 2 0 0 1 1 2 2 1 1 0 0 1 0 2 1 0 1 1 0 1 1 1 1 1 0 1 1 1 0 0 1 1 1 2 1 0 1 0 2 2 2 1 0 0 1 0 0 1 0 1 1 1 0 2 1 1 1 2 2 2 1 0 1 1 1 1 1 0 0 0 0 1 0 0 2 0 0 0 0 1 1 1 1 2 1 1 0 0 0 2 0 2 1 1 2 1 0 1 0 2 1 1 0 1 1 0 0 0 0 0 0 0 0 1 2 1 2 0 0 0 1 0 0 1 1 0 1 0 0 1 0 0 0 0 0 0 0 2 0 2 2 0 0 0 2 1 1 2 1 0 0 1 0 0 1 0 1 0 0 0 0 2 0 1 0 2 1 0 1 0 0 0 1 1 1 1 1 0 0 0 1 0 0 1 0 0 1 0 1 1 0 0 0 1 1 0 1 1 0 1 1 2 0 0 1 1 2 1 1 2 0 2 0 0 0 2 1 0 1 0 0 0 2 1 0 1 0 2 0 0 2 0 0 0 0 1 1 0 1 1 0 1 2 0 1 1 1 1 1 0 2 0 0 2 0 0 2 2 0 0 0 1 0 0 1 0 1 2 2 1 1 1 1 1 0 0 1 1 1 1 0 0 1 2 0 2 1 0 1 0 1 1 1 2 0 0 0 0 0 0 0 0 0 0 0 0 0 0 0 1 1 1 0 0 0 2 1 0 1 0 0 1 2 1 1 0 2 1 1 1 1 0 0 2 0 0 1 2 2 2 0 0 1 1 1 2 1 0 0 2 2 2 2 1 1 0 0 1 0 0 0 1 0 0 1 0 1 0 0 2 0 0 1 1 1 2 2 2 2 2 2 2 0 0 2 0 0 0 0 2 0 0 2 0 1 1 0 0 0 0 0 0 0 0 0 0 0 1 0 0 2 2 0 1 1 0 1 1 1 1 1 2 0 0 0 1 0 0 2 0 0 0 0 2 0 2 0 1 2 0 1 0 2 0 0 0 0 2 0 1 1 0 1 1 2 1 1 2 0 0 0 1 0 2 1 1 1 0 0 2 0 1 0 0 1 1 0 0 1 1 0 1 0 1 0 2 1 1 0 0 0 2 0 2 0 0 0 2 2 1 0 0 0 2 0 0 2 0 1 0 1 0 2 0 0 0 0 2 2 0 2 0 1 1 2 0 0 0 1 1 1 0 1 0 0 2 2 0 2 0 0 0 0 1 1 2 2 0 0 1 0 0 0 1 0 0 0 0 1 1 1 0
103 0 0 2 2 0 2 2 2 2 2 0 0 0 0 0 0 1 2 1 1 2 0 2 2 0 0 0 1 2 2 0 1 2 2 0 2 1 0 0 1 1 0 1 2 2 0 0 0 0 0 0 0 0 0 1 0 1 0 0 0 1 0 2 1 0 0 1 1 0 0 2 2 0 2 2 2 2 2 1 1 0 0 1 1 0 0 0 2 2 0 1 0 0 0 0 0 0 0 0 1 0 1 0 2 1 2 2 0 0 1 2 1 2 1 1 2 0 1 0 1 0 1 0 0 0 0 2 2 1 1 0 0 0 1 1 0 1 0 2 2 1 1 0 0 0 0 0 0 2 0 0 0 0 0 1 0 0 0 0 1 1 0 1 1 1 0 1 1 0 0 1 1 1 0 0 2 1 0 0 0 2 0 1 1 1 1 1 1 2 0 2 2 2 2 0 1 1 0 0 0 0 0 0 0 1 2 1 1 0 1 0 0 0 2 0 0 0 2 2 0 0 2 2 0 1 1 0 0 2 0 0 0 1 1 0 0 2 0 0 0 1 2 2 2 0 0 0 0 0 0 0 0 0 0 0 0 2 1 1 1 1 0 2 1 0 1 1 2 1 0 0 0 2 0 0 0 0 2 0 1 0 2 0 0 1 0 2 1 2 2 0 1 1 2 0 1 0 0 1 1 1 1 1 0 0 0 2 1 0 1 0 0 1 1 0 2 0 2 2 0 0 1 2 1 0 1 1 1 0 0 0 0 0 0 0 0 1 0 1 0 1 1 1 1 1 1 0 1 1 1 1 0 2 0 0 2 0 0 2 2 2 2 0 2 0 1 0 1 0 0 0 1 2 0 1 0 1 0 1 0 2 0 0 2 1 0 0 0 0 0 0 1 0 2 1 1 2 0 0 0 0 0 1 2 1 0 0 1 1 1 2 0 0 0 1 1 1 0 0 0 2 0 1 0 0 0 0 1 1 1 2 0 1 1 0 0 1 0 0 0 0 0 0 1 1 1 0 2 1 0 1 0 2 1 0 1 0 0 1 2 1 0 0 0 2 1 0 0 0 0 0 2 2 2 0 2 0 2 0 0 2 0 0 1 1 0 1 0 1 1 2 0 1 0 0 0 2 2 1 0 0 2 0 0 0 2 1 0 0 0 1 1 1 1 1 0 0 0 0 1 2 0 2 0 1 0 2 0 0 1 0 0 0 0 0 0 1 0 1 1 1 0 0 2 1 0 2 2 2 1 0 1 2 1 1 0 1 0 1 1 0 0 0 0 0 1 0 1 0 0 0 1 0 1 0 1 1 0 1 2 1 1 1 0 0 0 2 1 0 0 2 1 0 1 0 1 1 0 0 0 2 1 0 0 1 0 0 0 1 1 0 0 0 0 0 0 0 1 0 0 0 0 0 0 1 1 1 0 0 1 1 1 0 0 1 0 0 0 0 1 0 0 1 2 2 2 0 1 1 0 2 1 2 1 2 2 1 1 0 0 0 0 0 2 0 0 2 0 0 2 0 1 0 0 1 1 0 0 2 0 1 2 0 0 2 1 0 2 0 1 0 0 0 0 0 0 2 0 0 0 0 0 0 1 1 1 1 2 1 0 0 0 1 0 0 1 0 0 0 0 0 0 2 0 1 1 1 1 1 1 1 0 2 1 1 1 1 1 2 1 1 1 1 0 0 1 0 0 0 0 0 0 0 0 2 0 1 2 0 1 2 1 0 0 0 2 0 2 2 1 1 1 2 2 0 1 0 1 1 1 1 1 1 1 1 1 1 1 2 1 1 2 1 1 1 0 0 0 0 0 1 0 0 1 0 1 0 0 2 0 0 2 2 2 2 2 2 1 1 1 1 0 0 2 0 0 0 0 2 0 1 1 1 0 0 0 1 2 0 0 1 1 1 1 1 1 1 0 0 1 1 0 2 0 0 0 1 0 0 1 1 0 0 0 0 2 0 2 0 0 0 1 0 0 0 0 1 2 2 2 2 1 0 0 1 0 1 1 1 1 1 1 0 0 0 0 1 1 0 1 0 1 0 1 1 0 0 0 2 0 1 0 0 1 1 0 1 1 1 0 1 0 2 1 1 2 0 0 0 0 2 1 1 0 0 0 1 1 0 0 0 0 0 0 0 2 0 0 1 0 1 2 0 1 0 1 1 0 0 1 1 1 0 1 2 2 0 0 1 2 0 0 0 0 0 2 0 1 0 0 0 0 0 0 0 0 0 0 1 0 0 0 1 0 0 1 0 1 0 0 0
104 0 0 2 1 0 2 1 1 1 1 0 1 1 0 0 0 1 2 1 1 1 0 2 2 0 0 0 2 2 2 2 0 1 1 0 2 2 2 0 0 0 0 0 1 0 0 0 0 0 0 0 0 1 0 1 0 1 0 0 1 2 0 1 0 2 0 0 1 1 0 1 2 0 2 2 2 1 1 0 2 0 0 1 2 0 0 1 1 2 1 1 0 0 0 0 0 1 0 0 1 0 1 0 2 1 2 2 0 0 1 1 0 0 0 0 0 0 0 0 1 1 2 1 1 1 1 2 2 0 0 0 1 0 0 0 0 0 0 0 1 1 0 0 0 0 0 0 0 2 0 0 0 0 0 0 0 0 0 0 1 1 0 2 1 1 0 1 1 1 1 0 0 2 1 0 1 0 0 0 0 1 0 1 1 1 1 0 0 1 0 1 1 0 1 1 1 1 0 2 0 2 0 2 2 0 2 0 0 0 0 1 1 0 1 0 0 0 0 2 0 0 1 2 0 1 1 0 0 0 0 0 0 0 2 0 0 2 0 0 0 0 2 2 2 0 0 0 1 0 0 0 0 1 0 1 0 0 0 0 0 0 0 1 1 0 0 0 2 0 0 2 0 2 0 1 0 2 1 0 1 1 0 0 0 0 0 1 0 2 0 0 1 2 2 0 1 1 1 1 0 0 0 0 0 0 1 2 0 0 0 0 0 2 0 0 2 0 0 0 1 1 1 1 1 0 1 2 1 1 0 1 0 0 0 0 0 0 0 0 0 0 1 2 0 0 2 0 1 2 2 0 0 2 0 0 1 2 0 2 2 1 1 1 1 0 1 1 1 0 0 0 1 2 0 2 0 1 0 2 2 0 0 1 1 0 0 0 0 1 0 0 1 0 1 0 1 0 1 0 1 0 0 2 2 1 0 2 1 0 0 2 0 0 0 2 2 0 0 0 0 2 1 2 2 2 2 0 0 0 0 0 0 1 1 1 0 2 0 1 2 0 1 1 1 2 2 1 1 0 0 1 0 2 2 1 2 2 1 1 1 1 0 0 1 1 1 2 0 1 1 0 1 1 2 0 2 0 2 0 2 1 0 0 1 0 0 0 0 0 1 0 0 1 1 1 1 1 0 1 1 1 1 1 0 0 1 0 2 0 0 0 0 0 0 0 0 0 1 2 2 1 0 2 0 2 0 1 1 2 0 0 2 1 2 1 1 1 0 2 0 1 0 0 2 0 0 0 0 0 0 0 0 1 2 0 0 1 0 1 0 0 1 0 0 0 0 2 0 0 0 0 0 0 0 0 2 1 0 1 2 0 0 1 1 0 0 1 0 0 0 1 0 2 1 1 0 0 0 0 0 1 1 0 0 2 0 1 0 1 1 0 0 2 0 0 2 0 1 1 0 1 0 1 0 0 2 1 0 0 0 0 0 0 0 0 2 1 1 0 1 0 0 0 1 1 2 1 0 1 1 1 1 2 1 2 2 0 2 1 1 0 0 1 0 0 0 2 0 0 0 0 1 0 0 0 1 0 0 0 2 0 2 0 0 2 2 2 1 1 1 0 0 0 0 0 0 2 0 1 0 1 0 0 1 2 1 1 2 2 0 0 0 1 0 0 0 0 1 0 0 0 1 2 1 2 1 0 1 0 0 0 0 2 0 0 2 1 1 2 1 1 0 1 0 0 1 0 0 0 0 0 0 0 0 0 0 1 2 0 1 2 2 1 0 1 2 0 2 1 1 0 0 0 0 0 2 2 2 2 0 0 0 0 0 1 0 1 1 1 0 0 1 1 1 0 0 0 1 1 0 1 0 0 1 0 0 0 1 2 1 1 1 1 1 2 2 2 2 1 1 1 0 1 2 1 1 0 0 2 0 1 2 1 1 1 0 0 1 0 0 1 0 0 0 0 0 0 0 1 1 0 0 1 1 0 2 0 1 1 1 2 1 0 1 0 1 0 1 0 0 0 0 0 0 0 0 1 1 1 1 1 0 0 0 2 0 2 0 2 2 0 1 1 2 1 2 2 0 2 0 0 0 1 1 1 1 0 1 1 1 1 0 0 1 1 0 1 1 0 1 0 0 1 1 1 2 1 0 0 1 1 0 0 0 1 0 2 2 0 0 0 0 0 0 0 2 0 0 0 1 0 2 0 0 0 0 0 0 1 1 0 1 1 1 1 1 0 2 1 1 1 0 0 0 1 2 1 1 0 0 1 0 1 0 1 0 0 0 1 0 0 0 1 0 0 0 0 0 1 1 1
105 0 0 1 0 0 0 0 1 1 0 1 0 0 0 0 0 0 0 1 1 2 0 2 2 0 0 0 2 2 2 0 0 2 1 1 1 1 0 1 1 1 0 0 1 0 1 0 1 0 0 1 1 1 0 0 0 0 0 1 0 0 0 0 0 0 0 0 2 1 1 1 1 0 1 2 2 2 2 1 1 0 0 0 2 0 0 1 2 2 1 1 1 1 0 0 0 1 1 1 1 0 1 0 2 0 2 1 1 1 0 2 2 2 2 2 2 0 0 0 2 0 1 1 1 1 1 0 2 0 1 0 0 0 0 0 0 0 0 0 2 1 2 0 0 0 0 0 0 1 0 0 0 0 1 0 0 0 0 0 2 0 1 2 1 2 0 0 1 1 0 2 1 1 2 0 2 1 1 1 0 1 0 2 2 2 0 2 1 0 1 2 2 1 2 0 0 1 0 0 0 0 0 0 0 2 1 1 1 0 0 1 0 0 0 0 1 0 0 0 2 2 1 2 0 0 2 0 0 1 0 0 0 0 2 0 1 2 0 0 0 0 2 0 1 0 0 0 0 0 0 0 0 0 2 2 0 0 0 1 0 0 0 1 0 0 1 0 1 0 0 2 2 2 0 1 1 0 1 0 0 2 2 0 1 0 1 0 1 2 1 1 1 2 2 0 1 1 0 2 1 1 0 0 0 0 0 2 2 0 2 0 0 2 1 0 1 0 0 0 1 1 1 1 1 0 0 1 1 0 0 1 0 2 0 0 0 1 0 0 0 0 1 1 1 1 1 1 1 0 0 1 0 1 0 1 0 0 0 2 2 2 1 0 1 0 1 2 2 0 0 0 2 1 0 2 0 2 1 1 0 1 0 0 1 1 1 0 0 0 0 0 1 1 1 0 1 0 1 1 0 1 0 0 1 1 0 2 0 0 0 0 2 2 2 2 0 0 0 0 0 0 0 1 2 1 1 0 1 0 1 0 1 1 1 1 0 1 0 0 2 0 0 0 1 1 2 0 0 0 0 0 0 2 2 1 2 1 1 2 2 1 1 1 0 2 1 1 0 0 1 1 1 1 2 2 0 0 0 0 2 1 0 0 2 0 0 0 0 0 2 1 0 1 2 0 0 2 1 0 0 0 1 2 1 1 1 0 1 0 0 0 1 1 0 1 0 0 0 1 1 2 0 2 0 1 0 1 1 1 1 0 2 1 2 0 1 0 0 0 0 1 0 1 1 0 0 0 1 2 0 1 0 1 2 0 1 1 0 1 0 0 1 0 1 0 0 0 1 1 0 2 1 0 0 0 1 2 0 2 2 0 1 1 0 0 0 1 0 0 0 0 1 1 0 0 0 0 0 0 0 1 0 2 0 2 0 1 1 1 0 0 0 1 0 0 0 0 0 0 1 0 1 1 0 1 1 2 0 0 0 1 0 0 0 0 0 0 0 0 1 1 1 2 2 1 1 2 1 1 1 1 0 1 0 2 0 0 2 0 0 0 2 0 1 1 0 2 1 0 1 2 0 1 1 1 1 1 1 1 2 1 1 0 0 1 1 1 1 1 1 0 0 1 0 0 1 1 0 0 0 0 0 0 0 1 2 2 2 0 0 0 0 2 0 0 0 1 1 0 0 0 1 2 0 2 0 0 2 0 0 0 0 2 2 1 1 1 0 1 1 1 0 0 0 0 0 0 0 0 0 0 1 0 0 1 0 0 2 1 0 0 1 0 0 0 1 0 1 1 0 0 0 1 0 0 1 1 1 1 1 1 0 1 0 2 0 2 1 2 0 1 2 1 1 0 0 1 0 0 0 2 0 0 0 0 0 0 0 1 0 0 0 0 0 2 1 1 1 0 0 1 0 0 1 1 0 0 0 2 0 0 2 1 0 0 0 0 1 0 1 1 0 0 0 0 0 0 0 1 1 1 0 1 1 0 1 0 0 0 2 2 0 0 0 0 1 0 2 0 0 0 2 0 0 0 0 1 2 1 1 1 2 0 0 1 0 1 0 2 2 0 0 0 2 2 2 1 0 2 0 0 0 1 1 1 1 0 0 2 0 0 0 0 0 2 0 2 1 0 1 1 0 2 0 1 0 1 0 0 0 2 0 1 0 0 0 2 2 0 0 0 2 1 0 0 1 0 1 0 1 0 1 0 1 0 1 2 2 2 0 0 2 0 2 0 0 0 1 0 0 0 0 0 0 0 0 0 1 0 0 0 0 0 0 0 1 0 0 1 0 1 0 2 1 0 0 0 0 0 0 0
106 0 0 2 1 0 2 1 1 2 2 0 1 1 0 0 0 1 0 1 1 2 0 2 2 0 0 1 2 1 1 1 0 0 2 0 2 1 0 0 2 2 1 0 0 0 0 0 0 0 0 0 1 1 1 0 0 0 0 1 0 0 0 2 1 1 1 0 2 1 1 2 2 0 0 2 1 1 1 0 2 0 0 1 2 0 0 1 2 2 1 2 1 0 0 0 1 2 2 2 1 0 1 0 2 1 1 2 0 0 1 1 1 1 1 1 1 0 0 0 0 2 1 1 0 0 0 1 2 1 1 0 0 0 0 0 0 0 0 2 1 1 0 0 0 0 0 0 0 2 0 0 0 0 0 0 1 1 0 0 0 1 0 2 1 1 0 1 1 1 1 0 0 2 1 0 1 1 1 1 0 1 0 2 0 0 2 1 0 1 0 2 2 0 2 1 1 1 0 1 0 1 1 0 0 1 2 1 1 0 0 2 0 0 1 0 0 0 1 1 1 1 0 1 1 0 2 0 0 0 0 0 0 0 2 0 0 2 0 0 0 0 2 1 1 0 0 0 0 0 0 0 0 0 1 1 0 1 0 0 0 0 0 0 0 0 0 0 1 0 0 2 1 1 1 0 0 1 1 0 0 1 1 0 0 1 0 1 1 2 2 0 1 2 2 1 1 1 0 1 1 0 0 0 0 0 1 2 0 0 0 0 0 1 0 0 1 0 0 0 2 2 1 0 1 0 1 2 0 0 0 2 0 1 0 1 0 1 0 0 0 0 1 2 1 1 1 0 0 0 0 0 0 1 0 1 0 0 0 2 2 2 1 1 1 0 0 2 2 0 0 0 0 2 0 0 0 1 1 2 1 1 0 2 2 1 1 1 1 0 0 1 1 0 2 2 2 1 0 0 0 0 0 0 1 1 0 1 0 0 0 0 0 0 0 2 2 0 0 0 0 1 0 0 1 1 2 0 2 1 2 0 1 1 1 1 0 1 1 0 2 0 1 2 0 2 2 1 2 0 0 1 0 2 2 1 2 2 1 2 0 2 0 0 0 2 0 2 0 0 2 2 2 2 0 0 0 0 2 0 1 1 0 1 1 0 1 1 0 1 1 2 0 1 0 0 0 0 0 2 2 1 2 1 1 1 2 0 0 0 0 0 1 1 0 2 0 0 0 2 2 1 1 2 1 0 1 1 0 0 1 0 0 0 0 0 2 1 1 1 1 2 0 2 2 0 0 0 1 1 0 1 0 1 2 0 0 0 0 0 1 0 1 0 0 1 0 1 1 1 0 0 2 0 1 0 2 0 0 0 1 0 0 0 1 1 1 0 0 0 0 0 1 2 0 1 0 2 0 2 0 2 1 0 0 1 1 1 0 1 0 0 0 1 1 0 0 0 0 0 0 0 0 1 0 1 2 0 0 0 0 0 1 0 0 1 1 2 1 0 1 1 0 1 0 0 2 0 1 2 0 1 0 1 0 2 1 1 1 1 0 1 1 0 2 0 0 2 0 0 0 1 0 0 1 0 1 0 1 1 1 1 2 2 0 2 1 1 1 1 1 0 0 1 0 0 1 2 0 1 0 1 0 0 2 2 2 2 2 0 1 1 0 2 0 0 1 2 1 0 0 0 0 2 0 0 0 0 1 0 0 0 1 2 1 1 0 0 0 0 0 0 0 1 0 0 0 0 0 0 0 0 0 0 0 1 0 0 1 0 0 1 1 0 0 2 2 0 2 2 1 1 0 1 0 0 0 0 0 0 1 1 0 0 0 0 0 1 0 2 1 2 2 0 1 0 1 0 0 0 0 2 0 0 1 1 1 0 0 2 0 0 0 0 0 2 1 1 2 1 1 1 0 0 1 1 0 0 0 2 0 1 2 1 0 1 0 0 0 0 0 0 1 0 1 0 0 0 0 0 2 2 0 1 1 0 1 0 0 0 1 2 2 0 0 1 0 1 1 0 0 0 1 1 0 1 0 1 2 1 2 2 1 0 0 1 0 2 1 0 0 0 0 0 2 0 0 2 0 0 1 0 0 0 2 2 0 2 1 1 1 2 0 0 0 2 0 1 2 1 0 1 0 0 0 0 0 1 0 0 1 0 1 1 2 2 2 1 2 0 0 0 1 2 0 0 1 1 0 0 2 0 1 0 1 0 1 2 1 0 1 1 0 0 0 2 1 0 0 0 1 0 0 1 1 0 0 0 1 0 0 0 0 1 0 1 1 1 0 2 0 2 0 2 0 0 0 0 0 0 1 0
107 1 0 2 0 1 1 1 1 1 1 1 0 0 0 0 0 0 0 0 2 2 0 2 2 0 0 0 1 1 1 1 0 2 1 1 1 2 1 0 2 1 0 0 2 0 2 0 0 0 0 0 1 0 0 0 0 1 0 0 0 0 0 0 1 0 1 0 1 0 0 1 2 0 1 2 2 0 2 0 0 0 0 2 2 0 0 1 2 2 0 2 1 1 0 0 0 0 0 0 1 0 1 0 2 1 2 1 1 1 1 1 1 1 2 2 2 0 0 0 2 0 1 1 0 0 0 1 1 0 0 0 0 0 0 0 0 0 2 0 1 1 0 0 0 0 1 0 0 2 0 0 0 0 0 0 1 0 1 1 1 1 0 2 1 0 0 1 1 0 0 0 0 2 0 0 1 0 0 0 0 1 0 2 1 1 2 2 2 1 1 2 1 1 1 0 1 1 0 1 0 1 1 1 1 0 2 1 2 0 1 1 1 0 1 0 0 0 0 1 1 0 2 2 0 0 0 0 0 1 1 1 0 0 1 0 0 2 0 0 0 1 2 2 2 0 0 0 0 0 0 0 0 2 0 0 1 1 0 1 0 0 0 1 1 0 0 0 0 0 0 2 0 2 1 1 0 1 1 0 1 1 2 0 1 0 0 1 1 2 1 1 0 2 1 1 0 2 0 2 2 0 1 1 0 0 0 2 0 0 0 0 0 2 1 0 1 1 1 1 0 0 0 0 2 0 0 1 0 1 0 1 0 2 0 0 0 1 0 1 0 1 1 2 1 1 1 1 0 1 1 0 0 1 0 1 1 1 1 0 1 1 1 1 1 0 0 1 1 0 0 0 1 2 0 1 0 0 0 1 1 1 0 0 1 0 0 0 0 0 0 1 1 0 2 0 0 2 0 0 0 1 0 1 1 0 1 0 0 1 1 2 1 1 1 1 0 0 0 0 0 0 0 0 0 2 1 0 1 1 0 0 0 0 0 1 0 0 0 0 2 0 0 0 0 0 2 0 1 0 0 0 0 2 0 0 1 1 1 0 1 0 0 0 1 1 1 1 0 1 1 0 2 0 2 2 0 0 2 0 2 1 0 0 2 1 0 1 0 2 0 1 0 1 1 0 0 1 1 2 0 0 2 0 0 0 2 1 0 0 0 0 0 0 1 0 0 1 0 1 1 2 0 2 0 1 0 0 1 1 0 0 1 1 2 0 1 1 1 1 0 1 0 0 0 1 0 1 1 1 1 0 2 1 1 1 0 0 0 1 1 0 1 1 1 0 0 1 0 1 0 1 2 0 1 0 2 0 0 0 2 0 0 2 2 1 1 1 0 0 2 1 1 0 1 0 2 1 0 0 1 1 0 0 2 2 0 0 1 1 1 0 0 0 0 0 0 0 0 0 0 0 0 0 0 2 2 0 0 0 0 0 0 0 0 0 0 1 1 0 1 0 1 1 2 1 2 0 0 1 2 1 0 1 0 2 1 0 1 0 0 0 1 1 1 1 0 2 1 0 0 1 1 0 0 0 0 0 2 2 0 0 1 0 0 1 1 1 2 0 2 0 0 1 0 0 1 2 0 1 0 1 0 0 1 2 2 2 2 0 1 1 0 1 1 1 0 0 0 0 0 0 1 1 0 2 0 0 2 0 0 0 0 1 1 1 0 0 1 1 0 0 0 0 0 1 0 1 0 1 2 2 0 0 0 2 0 0 2 1 0 0 1 0 0 0 1 1 1 1 0 0 1 0 0 1 0 1 1 2 1 0 1 1 1 1 1 2 1 2 0 1 2 0 0 2 0 0 0 0 0 1 0 0 0 0 0 1 1 2 0 0 0 0 0 2 1 1 2 1 0 2 0 1 1 1 0 0 0 2 1 0 2 0 0 0 0 0 1 0 0 1 0 0 0 0 0 0 0 1 1 1 0 2 0 0 0 0 1 1 1 2 0 0 0 0 1 0 0 0 0 0 1 2 0 2 0 1 2 2 2 2 2 0 0 0 0 2 1 0 0 0 0 0 1 1 1 2 0 1 0 2 0 2 2 2 0 1 0 1 0 1 1 0 1 0 1 0 1 1 0 1 0 0 0 2 0 1 0 0 1 1 0 0 1 1 1 0 1 0 0 0 2 2 1 0 0 0 2 1 1 0 0 0 1 0 1 2 1 0 1 0 2 0 2 0 0 0 1 0 1 0 1 0 1 0 0 0 1 0 0 0 1 0 0 0 0 0 0 1 0 0 0 2 1 0 0 0 1 1 1 0
108 1 0 1 0 0 1 2 2 0 0 2 1 0 0 0 0 1 2 1 1 2 0 1 1 0 0 0 2 2 2 1 1 1 0 1 1 0 0 1 1 1 0 0 2 0 0 1 1 0 0 0 1 0 0 0 0 0 0 0 1 1 0 1 0 1 0 1 2 0 0 1 1 0 0 1 1 0 1 0 1 0 0 2 2 0 0 2 2 2 1 2 1 0 0 0 0 0 0 0 1 1 1 0 2 0 2 2 0 0 0 1 0 1 0 0 1 0 1 0 1 0 2 0 0 0 0 2 2 1 1 0 1 0 0 0 0 0 1 0 0 2 0 0 0 0 0 0 0 1 0 0 0 1 1 0 1 0 0 0 0 2 0 2 1 1 0 1 1 0 0 0 0 2 1 0 2 1 1 1 0 1 1 2 1 0 2 1 0 2 0 2 1 1 1 1 2 1 0 0 0 0 1 1 1 1 2 1 0 0 1 1 1 0 2 1 1 0 0 0 2 2 1 1 1 1 2 0 0 1 0 0 1 0 2 0 0 2 0 0 0 0 2 1 1 0 0 0 0 0 0 0 0 0 0 1 1 0 0 0 0 0 0 1 1 0 1 1 2 1 0 2 1 2 0 0 0 0 2 0 2 0 0 0 0 0 0 1 0 2 0 0 0 1 2 0 0 0 0 2 1 1 1 1 0 0 0 1 1 0 0 1 0 2 1 0 2 0 0 0 2 2 2 1 1 0 1 2 2 0 0 2 0 1 0 0 0 2 0 1 1 1 1 0 1 1 1 1 1 0 0 1 0 1 0 1 0 2 0 0 0 0 2 1 2 0 1 1 2 1 1 1 1 1 1 0 0 0 0 2 0 1 0 0 1 0 1 0 0 0 0 1 1 1 2 1 1 2 0 0 0 1 0 2 2 0 0 1 1 0 1 2 2 2 2 2 0 1 0 0 0 0 0 0 1 1 2 0 1 0 2 0 0 1 1 1 0 0 0 0 1 0 1 1 1 2 2 1 1 0 1 0 0 2 1 1 1 1 1 1 2 2 0 0 0 2 0 1 0 0 2 1 2 1 1 1 0 0 1 0 1 2 0 0 1 0 0 1 1 0 0 2 0 1 2 1 1 1 1 2 0 0 1 1 0 0 1 0 1 0 1 0 0 1 0 1 0 0 0 2 2 2 1 2 1 1 0 1 1 1 1 0 0 0 0 0 2 1 0 0 0 1 0 1 1 1 0 1 1 2 1 0 1 2 2 1 1 0 0 1 0 0 0 1 1 0 0 0 1 1 0 2 2 0 2 0 2 0 0 0 1 0 1 2 1 0 0 0 0 0 0 0 1 1 0 1 0 0 0 0 0 2 1 0 0 2 0 2 0 2 0 0 1 1 0 0 1 0 0 0 0 0 1 1 0 0 0 2 0 0 1 0 0 0 0 0 1 0 0 0 0 1 2 2 2 0 2 1 0 0 0 2 0 1 0 1 1 0 1 0 0 0 1 0 2 0 0 1 1 1 1 1 0 0 0 1 1 2 2 2 2 0 0 0 0 0 0 1 1 0 2 0 0 0 0 0 1 2 0 2 0 2 0 0 0 2 2 2 2 0 0 0 1 1 0 0 0 0 0 0 0 1 0 2 0 0 0 0 1 0 1 1 0 2 0 0 1 2 0 2 2 2 0 0 0 1 0 0 0 0 0 0 0 0 0 2 0 0 2 2 0 0 2 0 2 0 2 0 1 2 1 0 0 1 0 0 1 0 0 0 2 2 1 0 0 1 0 2 1 2 0 1 2 1 1 1 0 1 0 0 0 1 1 0 0 1 0 0 1 1 0 0 0 0 0 1 1 1 0 0 0 0 0 0 1 0 0 0 0 1 0 1 2 1 1 1 0 0 2 0 0 2 0 0 0 0 0 0 0 0 1 1 0 0 1 0 2 1 1 1 1 2 0 0 0 0 1 0 1 0 0 0 0 1 0 1 0 0 2 1 2 2 2 0 0 0 1 1 1 1 1 0 0 0 2 2 2 1 1 0 1 1 0 2 1 1 1 0 0 2 0 0 0 0 1 2 0 2 2 0 2 0 0 0 0 1 0 1 0 0 0 2 1 2 1 1 0 1 1 0 1 0 2 1 1 1 1 0 1 0 1 0 1 0 1 0 1 2 1 0 1 0 1 0 2 0 0 0 1 0 1 0 1 0 0 2 2 0 2 0 0 0 0 0 0 0 0 0 0 1 0 0 1 1 2 0 1 0 0 0 1 1
109 0 0 1 1 0 1 2 2 1 0 2 0 0 0 0 0 0 1 0 2 2 0 1 1 0 0 0 2 1 1 2 0 1 1 1 1 1 0 0 1 1 0 0 1 1 0 0 0 1 1 1 0 0 1 0 0 0 0 1 0 1 1 2 0 0 0 0 1 0 0 1 1 1 1 2 2 1 2 0 1 0 1 0 1 0 0 1 2 2 1 1 2 0 1 0 1 1 0 0 0 1 0 0 2 0 2 0 2 0 0 2 0 2 0 0 2 0 1 0 1 0 2 1 1 1 1 1 2 1 0 1 1 0 0 0 0 0 0 1 2 0 0 0 0 0 0 0 0 1 0 0 0 0 0 0 0 1 0 0 0 1 0 2 1 1 0 0 1 1 1 0 1 1 1 0 2 2 0 0 1 1 1 1 1 0 1 1 0 1 0 1 2 2 2 0 0 1 0 0 0 0 0 2 2 0 2 0 1 0 0 1 0 0 2 1 1 0 1 0 2 2 1 2 0 1 1 0 0 1 0 0 1 2 1 1 0 1 1 1 0 0 2 2 2 0 0 0 0 0 0 1 0 0 0 2 1 1 0 0 0 0 0 0 1 0 0 0 1 1 0 2 0 1 0 0 0 1 1 0 0 2 1 1 0 1 1 2 0 2 1 1 1 1 2 0 1 1 0 0 0 0 0 0 0 0 0 2 0 0 0 0 0 2 1 1 2 0 1 1 0 0 1 1 1 0 0 2 1 0 0 0 0 2 0 0 0 1 0 1 1 1 2 2 0 0 1 0 1 0 0 0 0 1 0 1 0 0 0 2 2 2 1 0 1 1 0 1 1 0 0 0 1 1 1 0 0 2 1 2 0 1 0 0 1 1 1 1 1 0 0 1 1 0 2 0 0 1 0 1 0 1 0 0 0 0 1 1 0 0 0 0 0 0 0 0 0 0 0 0 0 0 0 0 0 0 1 0 2 1 2 0 0 0 0 1 1 2 0 1 2 0 0 1 0 1 2 2 2 0 0 1 0 2 1 0 1 0 0 0 2 0 1 1 0 1 0 1 0 1 1 0 2 0 0 0 0 0 1 1 0 1 0 1 1 1 0 1 1 1 1 1 0 1 1 1 1 2 2 2 0 0 1 1 0 0 2 1 0 0 0 0 1 0 0 1 1 0 0 2 2 0 2 2 2 1 0 0 0 2 0 1 2 1 2 1 2 1 1 0 0 1 0 1 1 0 0 1 1 2 1 0 0 2 0 2 0 0 0 1 0 0 1 0 0 0 0 0 1 1 0 0 0 0 0 0 2 1 0 1 2 1 1 1 1 1 1 0 0 0 1 1 1 1 0 1 1 1 1 0 0 1 0 0 1 2 1 1 0 1 0 0 0 0 0 0 0 0 0 0 1 0 0 1 0 0 2 1 0 0 0 0 0 0 0 0 2 2 0 0 1 0 0 1 1 1 2 2 0 1 1 2 0 2 0 2 0 0 1 0 0 0 1 0 0 2 0 1 1 1 1 1 1 0 0 0 0 1 1 1 2 0 2 0 0 2 0 2 2 0 0 2 0 2 0 0 1 2 0 1 1 0 0 0 2 2 2 1 1 1 1 1 0 2 0 0 1 0 0 0 0 0 0 1 1 2 0 0 1 0 1 1 0 2 1 1 1 1 1 2 1 1 1 0 0 1 0 0 0 0 1 1 0 0 0 0 0 1 2 1 1 0 2 0 1 1 2 0 0 2 0 0 1 1 0 0 2 0 0 0 2 2 1 1 0 1 0 2 1 2 0 1 2 0 0 0 0 2 0 0 0 2 1 0 0 1 0 0 1 1 0 0 1 1 0 1 2 2 1 1 1 1 0 2 2 2 2 0 0 1 0 1 2 1 0 0 0 0 1 0 0 0 0 0 0 0 0 0 0 1 2 1 0 2 0 0 0 0 0 1 1 2 0 0 1 0 2 1 1 0 0 0 0 0 0 0 0 1 1 1 2 2 1 0 0 1 0 0 0 0 0 0 0 1 1 1 1 2 0 0 0 2 0 2 0 0 1 1 0 2 0 1 0 0 0 1 0 0 1 1 0 0 0 1 1 2 2 1 1 1 0 1 1 2 0 0 0 0 1 0 0 0 2 2 2 0 0 1 0 1 0 0 0 0 1 0 1 2 1 1 0 1 1 1 1 1 1 1 2 0 1 0 0 0 0 0 0 0 1 0 0 0 0 1 1 2 2 1 0 1 0 0 0 1 0 0 1 0 0 0 0 0
110 0 0 0 0 0 0 1 1 1 1 0 0 0 0 0 0 0 1 2 0 2 0 2 2 0 0 0 2 2 2 0 1 1 0 1 1 1 1 0 0 0 0 0 1 0 0 0 0 1 1 1 0 0 1 0 0 0 0 1 0 1 0 2 0 1 1 0 0 0 0 0 1 0 1 2 2 1 2 1 0 0 0 1 2 0 1 0 2 2 0 1 0 0 0 0 0 1 0 0 2 0 1 0 2 0 2 2 0 0 1 2 1 2 2 2 2 0 1 0 0 1 2 2 0 0 0 1 1 1 1 1 0 0 1 1 0 0 0 0 2 0 0 1 0 0 1 1 1 1 0 0 1 0 0 0 0 0 0 0 1 1 0 1 0 2 0 0 1 1 1 0 1 1 0 0 2 2 2 2 0 2 0 0 0 0 0 2 1 0 2 2 2 0 2 0 0 2 0 0 0 0 0 2 2 0 2 1 1 0 0 0 1 0 1 1 2 0 1 1 1 1 2 2 0 1 1 0 0 0 0 0 0 0 1 0 0 1 0 0 0 1 1 1 1 0 0 0 1 1 1 1 0 0 0 2 2 0 0 0 0 0 0 0 1 1 0 0 1 1 0 2 1 2 0 0 0 0 2 0 1 1 0 0 0 1 0 0 1 2 1 2 1 2 2 1 1 1 0 0 1 1 0 0 0 0 0 2 2 0 1 1 0 2 1 0 2 0 1 1 1 1 2 1 2 0 0 1 1 1 0 1 0 1 0 0 0 1 1 1 1 1 1 2 0 0 2 0 1 0 0 0 0 2 0 0 1 0 0 1 1 1 1 1 1 0 1 1 1 0 0 0 0 2 0 1 0 0 0 2 0 1 0 1 2 0 0 1 1 0 0 0 0 0 2 0 0 1 1 1 0 1 0 0 1 1 0 0 1 0 0 1 0 0 0 0 0 0 0 0 0 0 1 1 0 2 1 0 1 0 2 0 0 0 0 0 0 1 0 0 1 0 1 1 1 2 1 2 2 0 0 2 0 1 1 0 1 1 1 2 1 2 1 1 0 1 0 0 0 0 1 1 1 1 1 0 1 0 2 1 2 1 0 1 2 1 0 2 1 1 0 2 0 0 0 0 0 2 1 1 0 0 2 1 1 1 2 1 0 0 0 0 1 1 0 1 1 1 0 1 2 2 0 2 0 1 0 1 0 0 1 1 0 0 0 0 2 0 0 2 0 0 0 0 1 0 0 1 2 2 0 0 0 0 2 0 0 0 0 0 1 0 0 0 0 0 1 1 0 0 0 2 1 0 0 1 2 1 0 1 2 2 0 0 1 0 0 0 0 0 1 1 1 0 1 0 1 0 0 0 0 2 1 0 0 1 2 0 0 0 0 0 0 0 0 1 0 0 0 0 1 0 1 1 0 1 1 1 0 0 0 1 0 0 0 1 0 1 0 2 0 0 0 1 2 2 2 1 1 2 2 1 0 0 0 1 2 0 2 0 0 0 1 0 0 1 0 2 0 0 0 0 0 0 1 0 2 0 0 0 1 1 1 0 0 1 1 1 2 0 1 1 0 1 0 0 1 1 0 1 0 0 0 0 1 2 2 2 2 0 0 0 0 2 0 0 0 0 0 0 0 0 0 2 0 1 0 0 1 0 1 1 0 2 1 1 0 1 0 1 1 1 1 0 0 0 0 0 0 1 1 1 0 0 0 1 0 0 1 0 0 0 2 1 1 0 2 1 1 2 1 0 1 1 0 0 1 1 1 1 1 1 0 0 0 1 0 2 1 2 0 1 2 1 1 0 0 0 0 0 0 2 0 0 0 0 1 1 0 2 0 0 1 0 0 0 1 1 2 0 0 0 0 0 1 1 0 0 1 2 0 0 2 1 0 0 0 1 1 1 1 2 0 0 0 0 0 0 1 0 1 0 0 2 0 0 0 0 0 0 2 2 0 0 0 0 1 1 1 0 0 0 1 1 0 1 0 1 1 2 2 2 1 0 0 1 0 2 0 2 2 0 1 2 2 1 2 2 0 0 0 2 0 1 1 2 0 0 0 2 0 1 1 0 1 0 1 0 1 1 0 0 0 1 0 0 2 1 0 1 1 1 2 2 2 2 0 2 2 0 0 0 2 2 0 0 0 0 1 0 1 0 2 0 0 1 1 2 0 0 0 1 1 0 2 0 0 0 1 1 0 0 0 1 1 1 1 0 1 0 0 0 0 0 0 0 0 0 0 0 0 0 0 2 1 0 0 0 1 0 0 0
111 1 1 1 0 0 1 1 1 2 2 0 0 1 0 0 0 0 0 1 1 1 1 1 2 0 0 0 2 2 1 0 2 2 0 1 1 2 0 1 1 1 0 1 2 1 1 1 0 0 0 0 0 2 0 1 1 0 0 0 0 1 0 2 0 1 0 0 1 1 1 0 2 0 1 2 2 0 2 1 0 0 0 0 2 0 1 1 2 2 1 1 1 0 0 0 0 2 2 2 1 0 1 0 2 0 1 1 1 0 0 1 0 0 1 1 1 0 0 0 2 0 2 0 1 1 1 1 1 1 0 0 0 0 0 0 0 0 0 1 0 2 0 0 0 0 0 0 0 2 0 0 0 0 1 1 1 1 0 1 0 2 0 2 0 1 0 1 0 1 1 0 0 2 1 0 2 1 0 0 0 1 0 1 1 1 1 2 0 1 0 1 0 0 1 1 1 2 0 0 0 0 0 1 1 1 1 1 1 0 0 1 1 0 0 2 1 0 1 1 1 0 1 2 0 0 0 1 1 1 0 0 0 0 2 0 0 0 2 2 0 0 1 1 1 0 0 0 1 0 0 0 0 0 0 1 1 2 1 1 1 1 0 1 1 0 0 0 2 2 0 2 1 2 0 1 0 1 1 0 1 1 2 0 0 2 0 2 0 2 0 0 2 2 2 0 1 2 0 0 0 0 2 2 1 0 1 1 2 0 1 1 0 2 1 0 2 0 0 0 1 1 1 1 1 0 1 1 1 1 0 2 0 2 0 0 0 2 0 0 0 0 0 2 0 0 2 1 1 1 1 0 0 1 0 1 1 0 0 2 2 2 2 1 2 0 0 2 2 0 0 0 0 1 1 1 0 1 0 1 2 0 0 1 1 0 0 0 0 1 0 1 0 0 1 0 1 0 0 0 0 0 0 0 0 0 1 0 0 0 0 0 1 1 1 1 0 2 0 0 0 1 0 1 2 0 1 2 2 2 1 1 0 1 0 0 0 0 0 0 2 0 0 1 1 2 1 0 0 0 0 0 0 2 0 0 0 0 1 1 2 1 0 0 1 1 0 1 0 1 1 0 1 1 1 0 2 0 1 1 1 1 0 2 1 1 1 1 1 1 0 2 1 1 1 0 0 2 1 1 1 1 0 1 0 0 1 0 0 0 0 1 1 0 0 2 0 0 0 1 1 1 2 2 1 0 0 1 0 1 1 0 0 0 0 0 2 0 0 2 0 0 0 0 1 0 0 0 0 0 0 0 1 2 1 1 0 2 0 2 0 0 0 0 0 0 0 0 1 0 0 2 1 0 0 0 2 1 0 1 2 0 1 2 1 0 0 1 1 1 1 0 1 0 0 0 0 0 0 0 0 2 0 1 0 2 0 0 0 0 2 0 0 0 0 1 0 0 0 0 1 0 0 0 0 1 2 1 0 0 1 0 0 0 0 0 1 1 0 0 1 1 1 1 2 0 0 0 1 1 0 2 0 1 0 2 1 0 2 0 0 0 1 0 0 2 1 2 0 0 1 2 0 1 2 0 0 0 0 1 0 0 1 1 1 1 0 1 2 0 2 0 1 1 1 0 1 1 0 2 0 0 0 0 0 2 2 1 1 0 1 1 0 1 0 0 1 2 1 0 0 0 0 2 0 2 0 1 1 1 1 1 0 1 2 2 1 0 1 1 0 0 0 1 0 1 1 1 0 0 0 0 0 0 0 2 0 0 2 0 0 1 1 0 0 1 2 0 1 1 2 0 1 1 0 0 0 0 0 0 2 1 0 0 1 1 0 2 0 2 0 2 2 1 1 1 0 1 0 1 0 2 0 0 0 1 1 0 0 2 0 0 2 2 1 1 2 1 2 1 1 1 0 0 2 0 0 0 0 2 0 1 2 1 0 0 0 1 1 0 0 0 1 1 1 1 1 0 1 0 1 1 0 2 0 1 1 0 1 1 0 1 0 0 0 1 0 0 2 0 0 0 1 1 0 2 0 0 0 0 2 2 2 0 0 0 0 1 0 2 2 0 0 0 2 1 1 1 0 1 0 1 0 2 1 1 1 1 0 2 0 1 0 0 1 1 0 1 2 1 1 0 0 0 1 1 1 1 1 1 0 2 0 2 0 0 0 0 1 0 0 0 2 1 0 1 1 0 1 0 1 0 1 0 1 0 1 1 0 1 0 1 1 1 0 1 1 0 2 2 0 0 0 0 0 1 1 0 0 0 0 0 0 0 0 0 0 0 0 1 0 0 0 1 0 0 1 0 1 1 2 0
112 1 1 1 0 0 1 1 2 1 0 0 0 0 0 0 0 1 2 0 2 1 0 1 1 0 0 0 1 2 2 1 0 2 1 0 2 2 0 1 1 1 1 2 2 0 0 0 0 0 0 1 1 1 0 0 0 0 0 1 0 1 0 1 1 1 1 0 1 1 0 0 0 0 0 2 1 1 1 0 2 0 0 0 1 0 0 2 2 2 1 1 1 1 0 0 0 2 1 1 1 0 1 0 2 0 2 1 1 0 1 2 0 1 0 0 1 0 0 0 2 0 2 1 1 1 1 2 2 1 1 0 0 0 0 0 0 0 0 1 1 2 1 0 0 0 0 0 0 1 0 1 0 0 0 0 0 0 0 0 1 1 0 1 0 1 0 1 1 1 1 0 2 0 0 0 1 0 0 0 0 0 0 2 1 1 1 2 2 1 1 2 2 2 2 0 0 2 0 1 0 1 0 1 1 1 1 1 1 0 0 1 1 0 2 0 0 2 1 0 2 1 2 2 0 0 0 0 0 1 0 0 1 0 1 0 0 1 0 0 0 0 2 2 2 0 0 0 0 0 0 0 1 0 0 1 0 0 0 0 0 0 0 2 1 0 0 1 1 1 0 2 1 2 0 0 0 1 2 0 1 1 1 0 0 0 0 1 0 2 0 0 1 2 2 0 1 2 0 2 1 0 0 0 0 0 1 1 1 0 0 0 0 2 0 0 2 0 0 0 0 0 1 1 1 0 0 1 1 0 0 0 1 1 0 0 0 1 0 1 1 1 1 1 1 1 1 0 0 2 2 0 0 2 0 0 1 0 0 2 2 2 2 0 2 0 1 2 2 0 0 0 0 2 1 1 0 2 0 0 0 2 1 2 1 0 0 0 0 0 0 1 0 0 2 0 0 1 1 0 0 2 0 2 2 0 0 1 1 0 0 1 2 2 2 2 0 0 0 0 0 0 1 0 1 1 0 0 1 0 1 0 0 1 1 1 0 1 0 0 1 0 0 0 2 2 2 1 2 0 0 2 0 1 1 1 1 1 1 2 2 1 1 1 1 0 0 0 0 0 0 0 2 1 2 0 2 0 2 1 0 2 0 0 2 0 0 1 1 1 1 2 1 0 1 0 0 1 0 1 1 1 1 1 0 0 2 0 0 0 0 0 1 1 1 1 0 0 0 1 1 2 0 2 0 1 0 1 0 1 1 0 2 1 1 0 2 0 0 0 2 2 0 0 0 1 0 1 2 2 0 0 0 2 2 1 1 0 0 2 0 0 1 1 1 0 0 1 1 1 0 1 0 0 0 0 1 0 0 0 2 0 0 1 1 0 0 1 0 0 0 0 0 2 0 2 0 0 0 0 0 2 0 0 0 2 0 0 1 0 0 0 0 1 1 1 0 0 0 0 0 0 1 1 0 0 1 2 0 0 0 0 0 0 0 1 1 1 0 0 0 0 0 0 2 1 1 1 1 2 2 1 1 1 1 1 2 1 2 0 0 0 2 0 2 0 0 2 1 0 1 1 1 0 0 1 1 0 1 1 0 1 2 0 0 1 1 1 1 0 1 0 0 1 0 1 1 2 0 1 0 0 0 0 1 1 1 2 1 0 0 0 0 2 0 0 1 0 0 0 0 1 0 1 1 2 0 0 2 0 1 1 0 2 0 0 2 0 0 0 0 0 0 0 0 0 0 0 0 0 1 1 0 0 0 1 0 0 2 1 0 0 2 1 0 0 2 0 0 2 1 0 0 1 0 0 2 0 0 0 2 2 0 0 2 2 2 2 0 2 0 2 2 2 2 0 0 0 0 0 0 1 0 0 1 0 0 0 0 2 0 0 1 0 0 1 1 2 2 1 0 2 0 0 2 0 0 0 0 2 1 0 2 1 0 0 0 0 0 0 0 0 0 0 0 0 0 0 0 0 2 2 0 2 0 0 0 0 0 0 2 2 0 0 0 1 1 0 1 0 0 0 1 0 0 2 0 0 1 0 1 1 1 1 0 1 0 1 0 2 2 0 0 1 1 1 1 1 1 1 0 1 0 2 0 0 2 0 1 0 1 2 0 0 0 1 0 2 2 0 0 2 0 1 0 2 0 1 0 0 0 1 2 2 2 1 1 2 2 1 0 0 2 2 1 0 2 0 1 1 1 0 1 0 1 0 1 2 1 1 0 1 0 0 0 1 1 0 2 1 0 0 0 0 0 0 1 0 1 0 0 0 0 0 0 0 0 1 0 1 0 0 0 2 1 0 0 0 1 1 0 0
113 1 0 1 1 1 2 1 1 1 1 0 0 2 0 0 0 0 0 0 1 1 1 0 1 0 1 0 2 2 2 1 0 1 2 0 2 2 0 1 0 0 2 2 2 1 1 0 0 0 0 1 1 0 0 0 0 1 0 1 0 1 0 1 1 0 1 1 1 0 0 1 1 0 1 2 2 2 2 2 0 0 0 1 2 0 0 1 2 2 1 2 2 2 0 0 1 0 0 0 1 0 2 0 2 0 2 2 1 0 0 2 1 1 1 1 1 0 0 0 2 0 1 1 0 0 0 1 1 0 0 0 1 0 0 0 1 1 0 2 1 1 0 1 0 0 0 0 0 0 1 0 0 0 0 0 0 1 0 0 1 0 1 1 1 1 1 0 0 1 0 1 2 0 0 0 1 1 1 1 0 1 1 2 1 0 2 0 0 2 0 2 2 1 2 0 0 2 1 1 0 1 0 1 1 1 1 2 0 0 0 1 1 0 1 0 1 1 2 0 2 2 2 2 0 0 1 0 0 0 0 0 0 0 2 0 1 2 0 0 0 0 2 2 2 0 0 0 0 0 0 0 0 0 1 2 0 2 0 0 0 0 0 1 1 0 0 0 1 1 0 1 0 2 0 0 0 1 2 0 0 2 2 0 0 2 2 1 0 1 0 1 2 2 2 0 1 0 0 0 0 0 0 0 0 0 0 1 2 0 1 1 0 2 1 0 1 1 0 0 0 0 0 2 2 0 0 2 0 1 0 2 0 0 0 0 0 2 1 2 0 1 0 2 0 0 1 1 0 2 1 1 0 2 0 0 1 1 0 1 1 1 1 0 1 0 1 1 1 0 0 0 2 2 1 2 1 2 0 1 0 0 0 0 2 2 2 0 0 0 0 1 0 0 2 1 1 0 0 0 0 1 0 1 1 0 0 1 0 0 0 0 0 0 0 0 0 0 0 0 0 0 0 0 1 1 0 1 1 1 1 2 0 1 1 0 0 1 0 0 1 0 0 1 1 2 1 1 1 0 1 1 0 2 0 0 0 1 1 2 1 2 0 0 1 0 0 1 0 0 2 1 1 1 2 2 0 0 2 1 1 1 0 1 0 0 1 1 0 1 1 1 1 2 1 0 0 1 1 2 1 1 1 1 0 0 1 0 1 0 0 0 0 1 0 2 1 0 0 1 1 1 1 2 1 1 0 0 1 1 0 0 0 0 0 0 2 1 0 1 0 1 0 2 2 0 0 0 0 2 0 0 1 2 1 1 0 0 0 1 0 0 0 0 0 0 0 2 0 0 0 2 0 0 0 0 2 0 0 0 1 0 0 0 1 1 1 1 1 0 0 0 1 1 0 0 0 1 0 0 1 1 0 1 1 2 1 1 0 2 0 0 0 1 0 0 0 0 0 0 1 0 0 0 0 1 2 1 0 0 0 0 0 0 0 0 1 1 0 0 0 0 1 1 1 0 2 2 0 0 1 2 0 1 0 2 1 1 2 0 0 0 1 0 2 0 0 2 0 0 1 0 0 1 1 0 0 0 0 0 0 0 2 1 1 1 1 1 1 0 1 0 0 1 1 0 1 1 0 0 0 0 0 0 2 1 1 2 0 0 1 1 1 1 0 0 0 2 2 0 0 0 0 2 0 0 0 1 0 0 0 0 1 2 1 1 2 0 2 2 0 0 0 0 0 0 0 0 0 0 0 0 0 0 0 2 0 0 1 0 0 0 2 1 1 0 2 0 2 1 0 0 2 0 0 1 1 0 0 1 0 0 1 1 2 2 2 2 0 2 0 2 2 1 2 0 1 1 0 0 0 1 0 0 0 0 2 0 0 2 0 0 2 2 2 2 2 2 0 0 0 0 0 0 1 1 0 0 0 1 0 0 2 1 0 0 0 0 0 0 0 0 0 0 0 0 0 0 0 0 1 1 0 1 1 0 1 0 0 0 0 0 0 0 0 0 1 0 1 0 0 0 1 0 0 0 0 1 2 2 2 2 2 0 1 0 1 2 0 2 2 0 1 0 2 2 2 2 0 0 0 2 0 2 1 1 0 2 0 2 0 0 1 0 2 1 0 0 1 0 1 0 1 2 1 1 1 1 0 0 0 2 0 2 0 0 0 1 1 1 0 0 1 2 1 0 0 1 1 1 0 0 0 0 2 0 2 2 2 0 2 0 2 1 1 1 1 0 1 1 0 0 0 0 0 0 1 0 1 1 0 0 0 1 0 0 0 1 1 2 1 0 1 1 1 0 0 0 0 0 0 0
114 1 0 0 1 0 1 2 2 0 0 2 0 1 0 0 0 0 0 1 1 2 0 1 1 0 0 0 2 1 1 2 0 1 1 1 1 1 1 0 2 1 1 1 1 1 1 0 0 0 0 0 0 0 0 1 0 1 0 0 0 1 0 2 0 0 0 0 1 0 0 1 1 0 1 2 2 1 2 1 0 0 1 0 0 0 0 2 2 2 0 1 1 1 1 0 1 2 2 2 0 0 2 0 2 0 2 2 0 0 1 1 1 2 1 1 1 0 0 0 2 0 2 1 1 1 1 0 2 0 0 0 0 0 1 1 0 1 0 1 2 1 0 0 0 0 1 0 0 0 0 0 0 0 0 0 0 2 0 1 1 0 0 2 1 2 0 0 0 2 2 1 0 2 1 0 2 1 1 1 0 1 0 2 1 1 2 0 0 0 0 0 1 0 1 0 0 2 0 1 0 1 0 1 1 2 1 0 0 0 1 1 1 0 1 1 1 0 1 0 2 2 2 1 1 2 1 0 0 0 1 1 0 0 2 0 0 2 0 0 0 1 1 1 1 0 0 0 0 0 0 1 1 0 0 2 0 1 0 0 0 0 0 1 1 0 1 1 2 1 0 1 1 2 0 0 0 1 1 0 2 0 2 1 0 2 1 0 1 1 1 1 1 1 2 0 1 1 0 2 1 0 0 0 0 0 0 2 1 0 0 1 0 2 1 0 1 0 1 1 0 0 1 0 1 0 0 2 1 2 0 2 0 0 0 0 0 2 0 1 1 1 1 1 0 0 1 0 0 0 0 0 0 2 0 0 0 0 0 1 1 1 2 1 2 1 0 1 2 1 1 1 1 2 0 0 0 2 1 1 0 1 0 2 1 1 1 0 0 1 0 0 0 0 1 0 1 0 0 0 0 1 0 0 1 1 1 1 0 0 0 0 1 1 1 2 1 0 0 1 1 1 0 2 2 2 1 1 1 1 2 0 2 1 1 2 0 0 0 0 1 0 0 1 1 1 2 1 1 0 0 1 0 2 0 0 0 0 0 1 2 1 0 0 2 0 0 2 0 1 2 1 2 0 2 0 2 0 1 0 1 2 0 0 2 1 0 1 1 0 0 2 0 1 0 0 0 1 0 1 1 1 1 1 0 1 2 0 1 0 0 0 2 0 0 1 1 0 0 0 1 2 0 2 1 0 1 0 1 2 0 1 0 0 0 1 1 1 1 0 1 1 0 0 1 0 0 2 2 2 1 0 0 2 2 0 0 0 0 1 0 0 1 0 0 1 0 0 1 0 0 1 1 0 1 0 1 1 0 1 2 0 1 2 1 0 0 0 0 0 1 0 0 0 1 0 0 0 0 0 0 1 1 1 0 2 0 0 0 1 1 0 0 0 0 0 0 0 0 0 1 0 0 0 0 0 1 2 0 0 0 0 0 0 0 0 1 0 1 0 1 0 0 0 1 1 2 0 1 2 0 2 0 0 0 2 2 1 2 0 0 0 1 1 0 1 0 2 0 0 0 0 1 0 0 0 0 0 0 0 1 1 2 0 0 2 2 2 1 1 1 0 0 1 0 0 1 2 0 1 0 1 0 1 2 2 1 2 2 0 0 0 0 2 0 0 0 2 2 0 1 0 0 2 0 1 0 0 1 0 0 0 0 2 0 0 2 0 0 0 0 0 0 0 0 0 0 0 0 0 0 0 0 0 0 0 0 0 2 0 0 1 1 1 0 1 2 0 2 2 1 1 0 0 0 0 1 1 2 2 0 0 0 0 0 2 0 1 1 2 1 1 2 0 2 0 0 0 0 0 1 1 0 0 0 0 0 0 2 2 0 0 1 0 0 1 0 0 2 2 2 2 0 1 2 1 1 0 0 2 0 1 2 1 0 0 0 0 2 0 0 2 0 0 0 0 0 0 0 0 2 2 0 2 0 0 0 0 0 0 2 2 0 0 0 1 1 0 1 0 0 0 1 0 0 0 0 1 2 0 1 1 2 0 0 0 0 2 0 2 2 0 1 1 1 0 0 1 0 0 1 1 1 0 2 1 0 0 1 1 0 1 0 0 2 2 0 1 2 2 0 0 0 0 0 1 2 0 1 1 0 1 1 1 2 2 2 1 2 0 0 0 2 2 2 1 1 1 0 1 0 0 1 0 1 0 1 2 0 0 0 2 0 0 1 0 1 0 1 1 0 0 0 0 0 0 0 0 2 0 0 0 0 1 0 1 1 1 0 2 0 1 0 2 1 2 0 0 2 1 2 0
115 1 1 1 1 0 2 0 0 2 2 0 1 2 0 0 0 0 1 0 2 2 0 1 2 0 0 0 1 2 2 1 0 1 1 1 1 2 1 0 0 0 0 0 0 0 0 0 0 1 1 1 0 0 1 0 0 1 0 0 1 1 1 2 1 0 1 0 2 1 1 1 0 0 0 2 2 2 2 2 0 0 0 0 2 0 0 0 2 2 0 1 1 1 0 0 0 1 1 1 1 0 1 0 2 1 2 2 0 0 2 2 0 0 0 1 0 0 2 0 0 0 1 0 1 1 1 0 2 0 0 0 0 0 1 0 1 0 0 0 0 2 1 0 0 0 0 0 0 0 1 0 0 0 0 0 0 0 0 0 0 1 0 2 1 1 0 1 0 1 1 1 0 2 0 1 1 1 1 1 0 1 0 2 1 1 2 1 0 1 0 1 2 1 2 0 1 2 0 1 0 1 1 1 1 1 2 1 0 0 1 1 1 0 2 0 0 0 0 1 1 0 2 2 0 1 1 0 0 2 0 0 0 0 0 0 0 2 0 0 0 1 2 2 2 0 0 0 1 0 0 0 0 0 0 2 0 2 1 1 1 1 0 1 1 0 1 0 1 1 0 1 1 1 1 0 0 0 2 0 0 2 2 0 0 1 0 1 1 2 2 0 1 1 2 0 1 1 1 1 1 0 0 0 0 0 1 2 2 0 0 2 0 0 1 0 2 0 1 1 1 1 0 1 2 0 0 1 1 0 0 1 0 2 0 1 0 1 0 0 0 0 1 2 1 1 2 0 2 0 0 0 0 2 0 0 0 0 1 0 1 1 1 1 1 0 0 1 1 0 0 0 1 1 1 0 0 1 1 1 1 1 0 0 1 0 0 0 0 1 0 0 0 0 1 0 1 0 1 1 0 1 0 1 1 0 0 1 1 0 0 1 1 1 2 2 0 0 0 0 0 0 1 1 2 1 1 0 2 1 2 0 0 0 0 0 0 0 0 0 1 0 0 1 1 2 1 1 2 0 0 1 0 1 0 0 1 1 0 0 2 1 0 0 1 1 0 2 0 1 1 0 2 0 0 0 0 0 2 1 0 1 0 0 2 0 0 1 0 1 1 1 0 1 2 1 1 1 1 2 2 2 1 1 0 0 2 0 1 0 0 1 1 1 0 2 0 0 0 1 1 2 1 2 0 0 0 0 1 2 0 1 1 0 1 1 2 2 1 0 0 2 0 0 2 0 0 0 1 1 0 0 1 2 2 0 0 1 0 1 0 0 0 0 0 0 2 2 0 0 0 2 1 0 1 0 1 1 0 1 2 0 0 1 2 1 1 0 0 0 0 0 0 0 1 1 1 0 0 0 0 1 0 0 0 1 0 0 0 1 0 0 1 1 1 1 1 0 1 1 0 1 0 0 0 0 1 2 0 0 0 0 1 0 0 1 0 1 2 0 2 1 0 0 1 1 2 1 1 1 1 1 0 1 0 1 1 1 2 0 0 0 0 0 0 1 0 1 0 0 0 0 0 1 1 0 0 1 1 1 2 1 2 2 1 2 1 1 0 2 1 0 0 1 0 0 1 2 0 2 1 1 0 0 0 2 2 1 1 1 0 0 0 1 0 1 0 1 1 0 0 1 0 2 0 1 1 0 0 0 0 0 0 1 0 0 2 2 0 2 2 2 0 0 0 0 0 0 0 0 0 0 1 0 0 2 1 0 2 0 0 1 1 0 1 0 1 0 2 2 0 0 0 0 0 0 1 0 0 1 0 0 1 1 2 2 2 1 0 2 1 2 2 1 1 0 0 0 0 0 1 1 0 0 1 0 1 1 0 2 0 0 1 1 1 2 2 2 2 2 2 2 0 1 2 1 1 0 0 2 1 0 2 0 0 1 1 0 0 1 1 1 0 0 0 0 0 1 0 0 2 2 0 2 0 0 0 0 1 1 1 2 0 0 0 1 1 0 1 0 1 0 1 1 0 0 0 0 2 0 0 0 1 1 0 2 0 2 0 1 0 0 1 0 2 2 2 2 0 0 0 1 0 2 1 1 0 1 1 2 0 1 0 0 0 2 0 0 2 2 0 0 0 0 0 0 0 1 0 0 1 1 0 1 0 0 0 2 2 0 0 0 2 2 1 0 2 1 0 1 1 0 0 0 1 0 2 2 0 0 1 1 2 0 2 1 1 0 1 1 0 0 0 0 0 2 2 0 1 0 0 0 0 0 0 0 1 0 0 0 0 0 0 1 1 0 0 0 0 2 1 0
116 0 0 1 1 0 1 0 1 2 1 1 0 0 0 0 0 0 1 1 1 1 0 2 2 0 0 0 2 2 1 0 0 1 2 0 2 2 1 1 0 0 1 1 2 1 0 1 0 1 1 1 1 0 0 0 0 0 0 2 0 0 0 1 0 0 0 0 1 0 0 1 1 1 1 2 2 0 2 1 0 0 0 0 0 0 0 0 2 2 0 0 2 1 0 0 1 0 0 0 2 0 1 0 2 1 2 0 2 0 0 2 1 1 1 1 1 0 0 0 2 0 2 1 1 1 1 0 0 0 0 0 1 0 0 0 1 0 0 0 1 1 0 1 0 0 1 0 0 0 0 0 0 1 0 0 0 1 0 0 2 1 0 2 1 1 0 0 1 1 1 0 1 1 0 0 1 1 0 1 0 1 1 2 2 1 2 2 1 1 0 1 2 1 2 0 1 2 0 2 0 2 1 2 2 0 2 1 1 0 0 2 0 0 1 0 1 0 2 1 1 0 1 2 0 0 0 0 0 1 0 0 0 0 0 0 0 2 0 0 0 1 2 2 2 0 0 0 0 0 0 0 0 0 0 0 0 2 0 0 0 0 0 1 1 0 0 0 2 0 0 2 0 1 0 0 0 1 2 0 0 0 2 1 1 1 2 0 0 1 0 0 2 2 2 0 1 0 0 0 0 0 0 0 0 0 1 0 1 0 1 1 0 1 1 0 2 0 0 0 2 2 2 1 1 0 0 2 2 0 0 2 0 2 0 0 0 1 0 0 0 0 0 2 1 1 1 0 0 1 1 0 0 2 0 0 1 1 0 1 1 2 1 1 1 1 1 1 2 1 1 1 1 2 0 1 0 1 0 2 0 2 0 1 2 0 0 1 1 0 0 0 0 0 2 0 0 0 1 1 0 1 0 0 2 2 0 0 0 0 0 0 1 1 1 2 1 0 0 1 1 1 0 1 2 2 0 0 2 0 1 1 1 1 1 1 0 1 0 0 2 0 1 2 0 2 2 1 2 0 0 0 0 2 2 1 2 2 1 2 0 2 0 0 1 1 0 0 0 0 1 0 2 0 0 0 0 1 2 0 0 2 0 0 2 0 0 1 1 1 0 2 0 1 1 0 0 2 2 2 0 0 2 0 0 0 2 1 0 0 0 0 1 1 0 1 0 2 0 2 2 2 0 2 0 1 0 1 1 2 0 0 0 0 0 0 1 1 1 1 1 1 0 0 0 1 0 0 0 0 1 0 1 2 1 1 0 2 0 0 0 0 0 1 1 0 0 0 2 2 0 2 1 0 0 0 1 0 0 0 1 1 0 2 1 0 0 0 0 0 1 1 2 0 0 1 0 0 0 0 0 2 0 0 0 1 1 1 0 2 0 0 0 1 0 0 0 0 1 0 0 0 0 0 0 1 1 0 0 0 0 0 0 0 0 0 0 1 1 1 1 0 1 1 2 2 2 2 0 1 0 1 0 0 0 0 2 0 1 1 1 0 0 0 1 1 1 2 0 0 0 0 0 1 1 1 1 0 2 2 0 0 2 0 0 2 2 1 2 0 1 1 0 0 0 0 1 2 0 2 0 1 0 0 2 2 1 2 2 0 1 1 0 2 0 1 0 2 2 0 0 0 0 2 0 1 0 0 1 0 1 1 0 1 1 1 1 1 0 1 1 1 0 0 0 0 0 0 0 0 0 0 0 1 0 2 1 0 2 0 0 1 2 0 1 1 2 1 1 2 0 0 1 1 1 1 2 0 0 0 1 1 1 1 2 2 2 2 0 2 0 2 2 0 2 0 0 1 0 0 0 2 0 1 0 0 0 0 0 1 0 0 2 2 2 2 2 2 1 1 0 1 0 0 2 0 0 0 0 2 1 0 2 1 0 0 0 0 0 0 0 0 1 0 1 0 0 0 0 0 2 2 0 1 1 0 1 0 1 1 1 1 1 0 0 1 0 1 1 0 0 0 1 1 0 1 0 1 1 2 2 2 2 1 0 1 0 1 1 1 1 0 1 1 2 0 1 1 0 1 0 1 0 1 2 2 0 0 0 2 0 0 0 1 2 1 0 1 1 0 1 0 0 1 0 2 2 0 0 0 1 1 0 2 0 0 0 0 1 0 0 0 1 1 1 1 1 0 0 0 2 0 0 0 1 0 1 1 1 0 2 0 1 0 1 0 0 0 1 0 0 0 0 0 0 2 2 0 0 0 0 0 0 0 0 0 0 1 0 1 0 0 0 0 0 0 0 1 1 0 1 1
117 0 0 1 0 0 1 2 2 2 1 1 0 0 0 0 0 0 1 2 0 0 0 2 2 0 0 1 2 2 2 0 1 1 2 0 2 2 0 2 0 0 1 0 1 0 1 0 0 1 1 1 0 0 0 0 0 0 0 0 1 1 1 2 0 0 0 0 2 0 0 2 1 0 1 2 2 1 2 1 0 0 0 2 2 0 0 0 2 2 0 1 2 1 0 0 1 1 1 1 1 0 0 0 2 2 0 1 1 1 1 2 1 2 1 1 2 1 0 0 1 1 1 0 1 1 1 0 1 0 0 1 0 0 0 0 0 0 0 1 2 1 0 0 0 1 1 0 0 2 0 0 0 0 1 0 1 1 0 0 0 1 0 2 0 1 0 0 1 1 1 1 1 1 1 0 2 1 0 1 0 1 1 2 2 1 2 1 1 0 1 1 2 1 2 0 0 2 0 2 0 2 0 1 1 1 1 1 0 0 1 0 1 0 1 0 0 1 2 0 2 1 1 2 0 0 0 0 0 1 0 0 0 0 2 0 1 2 0 0 0 0 1 1 1 0 0 0 1 0 0 0 1 1 0 1 2 2 1 1 1 1 0 2 1 0 0 0 2 2 1 1 1 1 0 0 0 0 2 0 1 0 2 1 1 1 1 2 0 2 0 1 0 2 2 0 0 0 0 0 1 2 1 1 0 0 1 2 1 0 1 0 0 1 1 0 2 0 0 0 1 1 0 2 2 0 0 1 0 1 0 0 0 1 0 1 0 2 0 1 1 0 2 2 0 0 1 1 1 1 1 1 0 1 0 1 0 1 0 1 0 0 1 1 1 1 0 1 1 0 0 0 1 1 1 0 0 2 0 2 0 1 0 1 1 1 1 0 0 0 0 0 2 0 2 1 1 2 0 0 0 1 0 1 1 0 1 0 0 0 0 0 1 1 1 2 1 0 0 0 0 0 0 2 2 1 1 0 0 0 0 0 1 1 1 1 0 1 0 0 2 0 0 1 1 2 1 0 2 1 0 1 0 2 1 1 1 1 0 1 1 1 0 0 2 0 0 2 0 2 2 0 2 1 2 1 1 0 1 0 0 2 0 1 1 1 0 1 1 1 0 1 0 0 1 1 1 1 1 2 2 1 1 1 1 1 2 0 1 0 0 0 0 0 1 0 0 0 0 0 0 2 1 1 0 0 1 1 0 0 1 0 0 0 1 0 1 1 0 0 2 1 0 1 1 0 0 2 2 2 2 0 1 2 2 0 0 0 1 0 1 1 1 0 0 0 1 1 1 0 0 0 0 0 0 0 1 2 0 2 2 0 0 0 2 1 1 1 1 1 0 0 1 0 0 0 0 1 0 1 0 1 0 0 0 2 1 1 0 1 0 0 1 1 1 1 0 0 0 0 0 0 1 1 0 0 0 1 0 0 0 0 0 0 0 0 1 0 1 0 2 0 1 2 1 1 2 1 0 1 1 0 0 0 0 1 2 0 1 0 0 0 2 0 1 1 1 2 1 1 0 1 0 1 1 0 0 1 1 1 2 0 2 0 0 2 1 2 2 0 2 0 0 1 1 0 1 1 0 2 0 0 0 1 1 1 1 2 2 0 0 0 0 1 0 0 0 0 0 0 0 0 1 2 0 2 0 0 0 0 0 0 0 2 0 0 1 0 1 0 0 0 0 1 0 0 1 1 0 0 0 0 0 0 0 1 0 0 2 0 0 1 1 0 1 0 2 0 2 1 1 0 0 0 0 1 1 0 0 0 2 2 1 1 1 2 1 1 0 1 0 1 2 0 0 1 0 1 0 0 0 1 0 0 0 0 0 0 0 2 1 1 1 1 1 2 2 1 2 2 1 2 0 1 2 2 1 0 0 1 0 1 2 0 1 1 0 0 1 0 0 1 1 1 1 1 1 0 0 0 2 2 0 2 0 0 0 0 0 0 1 2 0 0 0 0 1 0 1 0 0 0 1 0 0 1 0 0 0 0 2 2 2 0 0 0 0 2 1 1 1 1 1 0 2 2 2 1 0 0 0 1 0 1 2 2 0 1 1 1 1 1 0 1 1 1 0 1 2 1 0 1 1 1 1 1 0 2 1 1 0 2 1 1 2 1 1 1 1 0 0 0 2 2 1 0 2 1 1 0 2 0 1 0 1 0 2 2 0 0 1 1 2 0 1 1 2 0 1 0 1 0 0 0 0 2 2 0 0 0 0 0 0 0 0 0 0 0 0 1 0 0 0 2 1 0 0 0 0 0 0 0
118 0 0 1 0 0 1 1 1 1 1 0 2 2 0 0 0 0 1 0 2 2 0 1 2 0 0 0 2 1 1 1 1 1 0 1 1 1 0 2 0 0 1 1 1 1 0 0 0 0 0 2 0 0 1 0 0 2 0 1 0 0 1 2 0 1 0 0 1 1 0 1 2 0 2 2 2 0 2 0 0 0 2 0 0 0 0 1 2 2 1 0 1 1 0 0 0 0 0 0 1 0 1 0 2 0 2 0 2 2 0 2 0 2 1 1 2 0 0 0 2 0 2 1 1 1 1 0 1 0 0 0 0 0 0 0 0 0 0 1 0 2 0 0 0 0 1 1 1 2 0 1 0 0 0 0 1 1 0 0 0 1 2 1 0 2 0 1 0 1 0 2 0 1 0 0 1 1 0 1 0 1 0 1 1 1 1 1 1 2 0 2 2 1 2 0 0 1 0 1 0 1 1 0 0 1 2 2 1 0 0 0 0 0 1 0 1 1 1 0 2 1 2 2 0 0 0 0 1 2 0 0 0 0 2 0 0 2 0 0 0 0 2 2 2 0 0 0 0 0 0 0 0 0 1 2 1 2 1 1 1 1 0 1 1 0 1 0 2 2 0 1 1 2 0 0 0 0 0 0 0 2 2 0 0 2 2 1 0 2 1 1 1 2 2 0 0 0 0 0 1 1 0 0 0 0 0 2 2 0 1 1 0 1 2 0 2 1 1 1 0 0 1 2 2 0 0 1 0 2 0 1 1 1 0 1 1 1 0 0 0 0 1 0 0 0 2 0 1 2 2 0 0 2 0 0 1 0 0 2 2 2 0 0 0 1 0 1 1 0 0 0 1 2 0 1 0 2 1 2 0 1 0 1 1 0 0 0 0 0 0 1 0 1 2 2 2 1 1 1 0 1 0 2 2 0 0 1 0 0 0 2 0 0 0 0 0 0 0 0 0 0 0 0 0 0 1 0 1 0 1 0 0 2 2 1 0 1 0 0 1 0 0 1 1 2 1 2 2 0 0 2 0 0 0 0 0 1 1 2 1 2 1 1 1 0 0 0 0 0 1 0 1 2 1 1 0 0 2 0 2 0 0 2 1 1 1 1 1 0 1 1 0 1 1 1 1 1 0 1 1 1 1 2 1 1 2 0 1 0 0 0 0 1 0 2 1 0 1 1 1 2 0 2 0 1 0 0 1 1 0 0 1 0 0 0 1 0 1 1 1 1 0 1 1 1 0 1 1 2 0 1 1 2 2 0 0 0 2 0 0 2 0 0 0 1 1 1 1 0 1 0 1 0 1 0 1 0 0 0 2 1 0 0 2 1 1 0 0 0 0 2 1 1 0 1 1 1 0 0 1 1 0 2 0 2 1 0 0 0 0 0 1 1 1 1 0 0 0 0 1 0 1 1 0 1 2 2 0 0 1 0 2 0 0 1 0 1 0 0 0 0 0 1 1 1 2 0 0 1 0 1 0 0 0 2 0 0 1 0 0 0 0 1 2 0 1 2 0 0 1 0 0 0 0 2 2 0 0 0 1 0 2 1 1 2 0 2 1 0 0 2 0 2 1 0 2 2 0 0 0 0 0 0 1 1 2 2 2 1 0 0 0 1 0 0 0 0 0 0 0 0 0 1 1 2 1 1 1 0 1 1 1 2 0 1 1 0 0 0 0 0 1 0 0 1 0 0 0 0 0 0 0 0 0 1 0 0 2 0 0 2 2 0 0 1 2 0 2 2 1 1 1 2 2 0 2 2 2 2 0 0 1 1 1 2 1 2 0 2 0 2 2 0 2 0 0 2 0 0 0 2 0 0 0 0 2 1 0 2 0 0 0 0 0 1 2 2 2 2 2 2 0 0 2 0 0 0 1 2 0 1 2 2 0 0 0 0 1 0 0 1 0 0 0 0 0 0 0 2 0 0 0 2 0 1 1 0 0 0 1 1 0 0 0 0 0 0 1 0 0 0 1 1 0 1 0 1 1 1 2 2 1 1 0 2 0 0 0 2 2 0 0 0 2 1 1 2 0 0 0 1 0 1 1 1 0 1 0 2 0 0 0 0 0 2 0 1 2 1 0 1 0 1 0 0 1 0 1 1 0 2 0 2 0 0 0 1 2 0 0 0 1 1 0 1 1 0 0 1 1 0 1 0 1 0 2 1 1 0 2 0 1 0 1 1 1 0 1 1 1 1 0 0 0 0 0 0 0 0 0 0 0 1 0 1 0 0 0 0 0 0 0 2 1 0 0 1 1 1 1 1
119 1 0 2 0 0 0 2 2 1 1 0 1 1 0 0 0 0 1 0 2 2 0 0 1 0 0 1 1 1 1 1 1 2 1 2 1 0 0 0 1 1 0 0 2 0 1 1 0 0 0 0 1 0 0 0 0 0 0 0 1 0 1 1 0 0 0 0 1 0 0 0 2 0 1 2 2 1 2 0 1 0 1 1 1 0 0 0 2 2 0 1 0 0 0 0 0 2 2 2 0 0 0 0 1 1 1 2 0 0 1 2 1 1 1 1 1 2 0 0 2 2 2 0 2 2 2 0 0 0 0 0 0 0 1 1 1 1 0 0 1 1 0 0 0 1 1 0 0 0 0 0 0 1 1 0 1 0 0 0 2 1 0 2 1 2 0 1 1 0 1 0 0 2 0 0 1 0 0 0 0 0 0 1 1 1 1 1 0 0 0 1 2 1 2 0 1 2 0 0 0 0 0 2 2 2 2 2 1 0 0 0 1 0 1 0 0 0 0 2 0 0 1 1 1 0 1 0 1 2 0 0 0 0 1 0 1 2 0 0 0 0 2 1 1 0 0 0 0 0 0 0 0 0 0 2 1 1 0 0 0 0 0 0 1 0 0 0 1 1 1 2 1 2 0 0 0 1 0 0 1 1 1 1 0 1 0 1 1 2 1 1 1 2 1 1 0 1 0 1 1 1 2 2 1 0 0 2 1 0 0 1 0 1 1 0 2 0 0 0 1 1 1 1 0 0 0 1 0 1 0 0 1 1 0 0 1 1 0 1 1 1 2 2 1 1 1 1 1 0 1 1 0 1 0 1 1 0 0 2 2 2 2 0 2 0 1 1 2 1 1 1 0 2 0 0 0 1 0 1 1 1 0 1 1 1 1 0 0 0 0 0 2 0 2 1 1 1 0 0 0 0 0 0 2 2 0 0 1 1 1 1 1 1 1 2 1 1 0 0 0 1 2 1 1 1 1 0 2 0 2 0 0 0 0 0 0 0 0 0 2 0 0 0 1 1 1 0 0 0 0 0 0 1 1 1 1 0 1 1 2 1 1 0 1 1 0 0 0 0 1 0 2 1 1 1 0 0 1 0 1 2 0 0 2 0 0 0 0 1 1 0 1 1 1 2 2 1 1 2 1 1 2 0 0 0 2 0 0 0 0 0 1 0 0 2 1 1 1 1 1 2 0 1 0 1 1 1 0 1 1 1 1 1 1 0 1 0 0 1 1 1 0 0 2 0 0 1 2 1 0 0 0 2 2 1 2 1 0 0 0 0 1 0 1 0 1 0 0 0 0 2 1 0 1 0 2 1 0 1 1 0 0 1 1 1 1 1 0 0 0 2 0 1 0 0 0 0 0 0 0 2 0 1 0 2 1 2 0 1 0 0 0 0 0 0 0 0 0 0 0 0 0 0 0 2 2 1 0 0 0 0 0 0 0 1 0 0 0 0 0 1 0 1 1 1 2 1 0 1 0 1 0 0 0 2 1 0 2 0 0 0 0 1 0 1 1 1 1 1 1 1 0 1 1 0 0 0 0 0 2 0 2 0 0 2 1 1 2 0 2 0 0 2 1 0 2 2 0 1 0 0 0 0 1 1 1 1 2 1 0 0 0 2 0 0 0 1 1 0 0 0 1 2 0 2 1 0 0 0 0 0 0 2 0 0 2 1 0 1 1 1 0 1 0 0 1 0 0 0 0 0 0 0 0 0 0 0 2 1 0 0 2 0 1 1 2 2 0 2 0 1 0 2 1 2 2 1 1 1 1 1 1 1 1 2 1 2 1 2 0 1 2 1 2 0 0 0 0 0 1 0 0 0 0 1 0 0 0 0 0 0 1 1 1 2 2 2 2 2 2 1 0 1 2 1 1 0 0 1 0 0 1 2 0 0 0 1 1 0 1 1 1 0 1 0 1 0 1 0 1 0 0 2 0 0 1 0 0 0 0 1 0 0 1 0 2 0 2 0 0 0 1 0 0 0 0 0 1 1 2 2 0 0 0 2 0 2 0 2 2 0 0 0 2 2 2 2 0 1 0 1 0 2 0 1 1 1 1 0 1 2 0 0 1 1 0 1 2 1 1 0 0 1 1 1 1 0 0 0 0 0 0 2 0 0 0 0 0 1 0 0 1 1 0 0 1 0 0 2 0 1 1 1 0 0 1 2 1 0 0 1 1 1 1 1 2 0 2 2 0 0 0 1 1 0 1 0 1 0 0 0 0 1 0 1 0 1 0 2 0 1 0 1 1 1 1 0 0 0 0 1
120 1 0 2 1 1 2 2 2 1 1 0 0 0 0 0 0 0 0 0 2 2 0 2 2 0 0 0 1 2 2 1 0 2 2 0 2 0 0 0 1 1 1 1 1 0 0 0 0 1 1 1 2 0 0 0 0 1 0 0 1 0 0 2 1 0 0 1 1 0 0 0 2 0 1 2 2 1 2 0 1 0 0 1 1 0 0 2 2 2 2 2 1 1 0 0 0 0 0 0 2 0 1 0 2 0 2 0 2 0 0 2 0 2 0 0 2 0 0 0 2 0 2 0 2 2 2 0 2 0 0 0 0 0 0 0 0 0 1 0 1 1 0 0 0 0 0 0 0 2 0 0 1 0 0 0 1 1 0 0 0 0 0 1 0 1 0 1 0 1 0 1 0 2 0 0 2 1 0 0 0 1 1 1 1 0 1 1 0 2 1 2 1 1 1 0 0 2 0 0 0 0 0 1 1 2 2 1 1 0 1 2 1 0 2 2 1 0 2 0 2 1 2 2 0 2 2 2 2 0 0 0 0 0 1 0 0 2 0 0 0 1 2 2 2 0 0 0 1 1 1 0 0 0 0 0 0 0 0 0 0 0 0 1 1 0 1 0 1 1 1 2 1 1 0 0 0 0 1 0 1 1 1 0 1 0 0 1 1 1 1 1 1 2 1 1 0 1 1 2 1 0 0 0 0 0 0 2 0 0 0 1 0 1 1 0 2 0 1 1 1 1 2 2 1 0 1 1 0 1 0 1 1 2 0 0 0 1 0 0 0 0 0 2 1 1 1 0 0 1 1 0 0 2 0 0 0 1 0 2 1 1 1 1 1 0 0 2 2 0 0 0 1 2 1 1 0 2 0 1 0 1 0 0 1 0 1 1 1 0 0 0 1 0 2 1 1 1 0 0 0 0 0 1 2 1 0 0 0 0 0 1 1 1 1 0 0 1 0 0 0 2 0 1 1 1 2 0 2 0 2 1 0 1 1 0 0 1 0 1 2 0 0 1 1 2 1 0 0 0 0 0 0 2 1 1 1 1 1 0 2 0 0 1 0 1 0 1 0 1 0 0 1 2 1 1 0 1 2 1 1 2 0 0 2 0 0 2 1 1 0 2 0 1 0 0 0 0 0 2 2 0 1 1 0 0 1 1 0 0 0 0 0 0 1 1 0 0 0 2 2 1 0 2 0 1 0 0 0 1 0 0 0 0 0 0 1 1 1 0 2 2 0 1 2 0 1 0 0 0 0 0 1 2 2 0 0 1 0 1 0 0 1 1 1 0 0 1 1 1 1 2 0 0 0 0 2 0 1 0 2 0 0 0 2 1 1 0 0 0 1 1 1 0 1 0 1 0 0 0 0 1 0 1 0 2 1 1 0 1 0 0 0 0 1 1 0 0 0 0 0 0 0 0 0 0 1 1 0 0 0 0 0 1 1 0 0 1 0 0 0 0 1 1 1 0 2 2 0 1 0 1 0 2 0 1 1 0 0 0 0 0 1 1 1 1 0 2 1 1 1 1 0 0 0 2 2 0 0 0 2 0 2 1 1 2 0 0 2 0 1 0 0 2 0 0 2 2 0 1 0 0 0 0 1 1 0 2 1 0 0 0 1 1 0 0 0 1 0 0 0 0 1 2 1 2 0 1 1 0 0 0 0 2 0 0 1 1 0 1 0 0 0 0 0 1 0 0 0 0 0 0 0 0 0 0 0 0 0 0 0 0 1 1 0 0 1 1 1 1 0 0 1 0 0 0 0 0 0 0 2 2 1 1 0 1 0 2 0 2 0 2 2 0 2 0 0 0 0 0 0 2 0 0 2 0 1 0 0 2 0 0 1 0 0 1 1 0 1 1 0 1 0 0 2 0 0 0 0 2 1 0 1 0 1 1 0 0 1 1 1 1 1 0 1 0 0 0 0 0 1 1 0 1 1 0 1 1 0 0 1 1 0 0 0 0 0 1 1 0 0 0 0 0 0 1 0 0 0 0 1 0 1 0 0 1 0 0 2 1 1 1 1 0 2 2 2 1 0 0 0 2 0 2 1 1 1 0 0 1 0 1 0 0 0 2 0 1 2 2 0 0 0 1 0 0 2 1 0 0 0 2 0 2 0 0 0 1 1 0 0 0 2 1 1 1 2 0 2 0 1 0 2 0 1 0 1 2 2 0 2 0 1 0 0 2 1 0 0 0 0 0 0 0 0 0 0 1 2 0 0 1 0 1 0 1 0 1 0 1 0 0 0 2 0 0 1 0 0 1 2 0
121 0 0 1 0 1 2 0 0 2 1 1 1 0 0 0 0 0 1 2 0 2 0 2 2 0 0 0 2 2 2 1 0 1 1 1 1 1 0 0 1 1 0 0 1 0 0 0 0 0 0 0 0 0 0 2 1 1 0 0 0 1 0 2 0 1 0 0 1 0 0 0 2 0 2 2 2 1 2 0 1 0 0 0 2 1 0 2 2 2 1 2 1 0 1 0 0 0 0 0 1 1 1 0 1 0 1 2 0 0 2 2 0 2 0 0 2 0 1 0 1 0 2 1 1 1 1 2 2 2 0 2 0 0 0 0 0 0 0 2 1 1 1 0 0 1 0 1 1 2 0 0 0 0 0 0 0 2 0 0 0 0 0 1 2 2 0 0 1 1 1 1 0 2 0 0 2 2 2 2 0 2 0 1 0 0 1 1 0 1 1 2 0 0 1 0 2 0 0 0 0 0 0 2 2 0 2 0 0 0 0 0 0 0 1 0 0 0 2 0 2 0 2 1 1 1 1 0 1 2 0 0 0 1 0 1 0 1 1 1 1 0 2 2 2 0 0 0 0 0 0 1 2 0 0 2 1 1 0 0 0 0 0 0 0 0 0 1 1 1 0 2 1 2 0 1 0 2 2 0 0 0 2 2 0 2 2 1 1 2 1 1 0 2 2 0 0 1 0 1 0 0 1 1 0 0 1 2 1 0 0 1 0 0 0 0 2 0 0 0 1 1 0 0 2 0 1 1 0 1 0 0 0 0 0 1 1 2 0 1 0 0 1 2 1 1 1 1 1 0 0 1 1 2 1 0 2 1 0 1 1 1 0 0 0 0 0 1 2 0 0 0 0 2 0 0 0 1 0 1 1 2 0 0 1 0 0 0 0 0 0 0 0 0 2 0 0 0 1 1 0 1 0 1 1 0 0 1 0 0 0 1 1 1 1 2 1 1 1 0 1 2 0 2 0 0 0 1 2 0 0 1 0 1 1 0 0 0 0 0 2 0 1 1 1 2 1 2 2 0 0 2 0 1 0 0 0 2 0 2 1 2 1 1 0 2 1 0 0 0 2 0 0 2 1 1 0 0 0 0 2 1 0 0 1 0 0 0 0 1 1 1 1 2 2 1 1 2 1 1 1 0 2 0 1 1 2 0 1 0 1 0 2 0 0 1 1 0 0 2 2 1 0 1 0 0 1 1 0 1 1 1 2 1 2 0 2 1 0 1 0 0 0 1 2 1 1 1 2 1 0 0 1 1 2 1 1 1 0 1 0 0 0 0 0 0 0 1 1 0 1 0 0 0 0 0 2 2 0 2 2 1 0 1 2 0 0 1 1 0 0 1 0 0 1 1 1 0 0 0 0 2 0 1 0 2 2 0 0 0 0 0 0 1 0 0 0 0 0 0 0 0 1 1 0 1 2 0 0 0 0 0 1 0 0 0 0 1 0 0 1 0 0 0 1 1 2 1 0 1 1 1 0 1 0 1 1 1 1 1 1 0 1 1 1 1 0 1 1 1 0 1 1 0 0 0 0 0 0 0 2 0 2 2 0 2 1 1 1 0 1 0 0 0 0 0 0 1 0 1 0 1 0 1 1 2 1 1 2 1 1 0 0 2 0 1 0 0 0 0 0 1 1 2 0 2 0 1 1 0 0 0 0 2 1 0 2 0 1 1 0 0 0 1 0 0 1 0 0 0 0 0 0 0 0 2 1 1 2 1 0 1 2 1 0 0 2 1 0 2 0 2 2 0 0 0 1 0 0 1 1 1 2 1 1 1 1 2 1 2 0 1 2 1 2 0 0 1 1 0 0 1 0 0 1 0 2 0 0 1 1 1 0 0 0 2 2 1 2 1 1 1 0 1 1 1 0 0 0 1 0 0 1 1 0 0 0 0 0 0 0 0 0 0 0 0 0 0 1 0 1 1 0 2 0 0 0 1 0 0 2 2 0 0 0 0 0 0 2 0 0 0 1 0 0 0 0 1 1 1 2 2 2 0 0 0 0 2 0 2 2 0 0 0 2 2 2 2 0 0 0 2 0 0 2 2 0 1 0 2 0 0 1 0 2 0 0 0 1 1 0 0 1 2 1 1 0 1 0 0 1 0 0 0 2 1 1 1 1 0 0 0 0 0 0 0 1 0 1 0 1 0 1 0 0 0 0 2 1 0 1 1 1 1 1 1 1 1 2 0 1 0 0 1 1 0 0 0 2 0 0 0 0 2 0 0 0 1 0 2 0 0 1 2 1 0 0 0 0 1 0 0
122 0 0 0 1 0 1 0 0 2 2 0 2 2 0 0 0 0 1 1 1 1 0 2 2 1 1 0 2 2 2 1 2 2 1 0 2 1 0 1 1 1 1 1 2 1 1 0 0 0 0 0 1 1 0 1 1 1 0 0 0 1 0 2 1 0 1 0 2 2 1 2 1 0 1 2 2 2 2 0 2 0 0 1 2 0 0 1 2 2 1 1 1 0 0 0 0 1 0 0 2 0 1 0 2 1 2 2 0 0 0 0 1 1 1 1 1 1 1 0 1 0 2 1 1 1 1 0 1 0 1 1 0 0 1 1 0 0 0 0 1 1 1 0 0 0 0 0 0 2 0 0 1 0 0 0 0 0 0 0 0 1 1 2 2 2 0 1 1 0 0 0 0 2 0 0 2 0 0 0 0 0 0 2 1 1 2 2 1 0 1 2 0 0 0 0 0 2 0 1 0 1 0 1 1 1 1 0 0 0 0 1 2 0 1 0 1 0 1 1 1 1 1 1 1 0 1 0 0 0 0 0 0 0 1 0 0 1 1 1 1 0 2 2 2 0 0 0 1 0 0 0 0 0 0 2 1 0 0 0 0 0 0 1 1 0 1 1 1 1 0 2 1 1 1 1 0 0 1 0 2 0 2 1 0 1 0 2 0 2 0 1 1 2 2 0 1 1 0 0 0 1 1 1 1 1 1 2 2 1 0 1 0 1 1 0 2 0 1 1 0 0 1 1 1 0 0 1 0 0 0 0 1 2 0 0 0 2 0 0 0 0 2 0 1 1 1 1 1 1 2 0 0 2 0 0 1 0 0 2 2 2 1 1 1 1 1 1 2 1 1 1 0 2 0 0 0 1 0 1 0 2 0 0 0 1 1 0 0 0 0 1 2 0 2 2 2 0 1 1 0 1 0 1 1 0 0 1 0 0 0 1 0 0 0 1 0 0 0 0 0 1 1 0 0 1 2 0 2 2 2 0 0 0 0 0 0 0 0 0 2 0 0 2 0 2 2 0 2 1 0 1 0 1 1 0 1 1 1 2 1 2 1 1 0 1 0 0 0 1 1 0 2 0 1 0 2 0 2 1 1 0 0 0 1 0 0 1 1 1 1 2 0 2 0 0 0 2 1 1 0 0 2 0 0 0 0 0 0 0 0 0 2 1 0 2 0 0 0 0 0 2 0 1 0 0 1 1 0 2 0 1 1 0 1 1 2 1 2 1 1 1 0 1 2 1 0 1 1 1 1 0 1 2 2 0 0 0 0 1 0 0 0 2 2 0 0 1 1 0 1 1 0 0 0 0 1 1 0 1 2 1 0 0 0 0 0 2 2 2 0 0 1 1 0 0 0 1 0 0 0 1 1 0 0 1 2 1 0 2 1 0 0 1 0 0 0 0 0 0 2 0 1 1 0 0 2 1 0 0 1 0 0 0 0 2 0 1 1 0 2 0 0 1 1 1 2 0 0 1 0 2 0 2 0 2 0 0 2 1 0 0 1 1 1 0 0 2 2 1 0 1 1 1 1 0 1 0 0 0 1 0 2 1 1 2 1 0 2 0 2 0 0 1 0 0 1 1 0 1 1 0 0 1 0 2 1 0 1 2 0 0 0 1 0 0 0 2 1 0 1 0 0 2 0 2 0 0 1 0 1 1 0 2 1 0 2 1 1 2 1 1 0 0 0 1 0 0 0 1 1 1 0 0 0 2 0 0 1 0 0 0 2 0 0 1 2 0 2 0 2 0 1 2 1 0 0 0 0 0 2 2 0 0 0 1 0 2 0 2 0 2 2 0 1 1 1 0 1 0 0 0 0 0 0 0 1 0 1 2 0 0 2 2 2 2 2 1 2 2 2 2 0 1 0 2 0 0 0 2 0 0 2 0 0 1 1 1 2 1 1 2 1 0 1 0 1 0 0 1 1 1 0 2 0 0 0 0 0 0 1 2 0 0 0 1 0 0 1 0 0 0 1 0 0 0 0 1 2 1 2 1 1 0 0 1 1 2 0 2 2 0 2 0 1 1 1 2 0 1 1 0 0 2 0 0 1 1 0 1 0 1 0 0 0 2 0 1 0 0 0 1 0 1 0 1 1 0 0 0 0 2 0 2 0 0 0 0 1 2 0 1 2 2 0 0 0 1 0 0 1 0 0 2 0 0 2 2 2 1 1 0 0 1 1 0 1 0 1 0 1 0 0 1 1 1 1 0 2 0 0 0 0 1 0 1 1 1 0 2 0 1 0 2 2 0 0 0 0 0 1 1
123 0 0 2 1 0 2 1 1 1 1 1 0 0 0 0 0 0 0 1 1 2 0 2 2 0 0 0 1 2 2 0 1 1 1 0 2 1 1 0 1 1 0 0 2 0 0 0 0 0 0 1 2 0 1 0 0 1 1 0 2 0 0 2 0 2 0 0 1 1 0 0 2 0 1 1 1 0 1 0 1 0 1 1 1 0 0 1 1 2 0 1 1 0 0 0 0 1 1 1 2 0 1 0 2 0 2 1 1 0 1 2 1 2 1 2 2 0 2 0 0 0 2 0 2 2 2 0 0 0 0 0 0 0 0 0 0 1 0 2 2 0 0 0 0 0 0 0 0 2 0 0 0 0 0 0 0 1 0 1 2 0 0 0 0 0 0 1 0 1 1 0 1 1 1 0 1 2 0 0 0 2 1 2 1 0 2 1 0 0 0 1 0 0 0 0 1 2 0 1 0 1 1 1 1 1 2 1 1 0 1 1 2 0 1 0 0 0 1 1 1 1 2 2 0 1 1 0 0 0 0 0 0 0 1 0 0 2 0 0 0 0 2 2 2 0 0 0 1 1 1 0 0 0 0 2 1 0 0 0 0 0 0 1 1 0 0 0 0 0 0 2 0 1 0 0 0 0 2 0 0 2 1 1 0 2 0 2 0 2 1 1 0 2 2 1 0 2 0 1 1 0 1 1 1 0 0 2 1 0 1 0 0 2 2 1 1 0 0 0 1 1 2 1 2 0 0 2 1 0 0 0 0 2 0 0 0 2 0 0 0 0 1 1 1 1 1 1 2 0 0 1 0 0 0 2 0 1 0 1 1 2 0 0 0 0 2 0 2 2 2 2 0 2 0 0 0 2 0 1 0 0 0 1 2 1 1 0 0 1 0 1 1 0 2 0 0 1 1 1 0 1 0 0 1 1 0 1 0 0 0 0 0 0 0 1 1 0 0 0 0 0 0 1 2 2 0 1 1 1 2 1 0 1 1 1 0 1 0 1 1 0 1 2 0 2 1 2 2 0 0 2 0 0 0 0 0 1 2 2 1 2 1 2 1 0 0 2 0 0 2 2 1 2 0 0 0 0 2 0 2 1 1 0 1 0 0 0 0 0 2 0 1 1 0 1 1 2 1 1 0 0 1 1 0 0 1 0 1 0 1 0 2 0 0 1 0 1 0 1 1 2 1 2 1 1 0 1 0 1 1 0 0 0 0 0 2 1 0 1 2 1 0 0 0 1 0 1 1 1 1 0 0 2 1 1 0 0 0 1 0 0 2 1 1 1 0 0 1 1 0 1 1 0 1 0 1 0 0 0 2 0 0 0 0 0 0 1 0 0 1 0 1 0 0 0 1 0 0 0 0 2 0 0 0 2 0 1 0 1 0 0 1 2 1 1 0 0 0 0 1 0 0 1 1 1 1 1 0 0 0 1 1 0 0 2 0 0 1 0 1 1 0 1 1 1 2 1 0 2 0 1 1 1 0 2 1 0 1 0 0 0 1 0 1 2 0 1 1 1 0 1 0 0 1 0 1 0 0 1 0 1 2 0 0 2 1 1 1 2 0 0 0 1 0 0 1 1 0 1 0 0 0 0 1 2 1 1 2 0 0 0 0 0 1 1 0 1 1 0 0 0 1 2 1 1 0 0 0 0 0 0 0 2 0 0 2 1 0 1 0 0 1 0 0 0 0 1 0 0 0 0 0 0 0 1 0 0 2 2 0 0 2 1 0 1 2 1 1 2 0 0 0 1 0 0 1 1 0 1 2 0 0 0 0 1 0 1 0 2 1 2 2 1 1 0 0 0 2 0 0 0 0 0 0 0 1 0 1 1 0 0 2 1 1 1 1 1 1 1 1 1 1 0 2 0 0 0 1 2 0 1 2 2 1 0 0 0 1 0 0 1 0 0 0 0 0 0 0 1 1 1 0 2 0 0 0 0 0 0 2 2 0 0 0 0 0 0 2 0 0 0 2 0 0 0 0 1 2 2 2 2 2 0 0 0 1 1 1 1 0 0 0 1 2 2 2 2 0 2 0 0 0 2 1 1 1 2 0 1 0 1 0 0 0 1 0 0 1 1 0 0 0 1 0 1 0 1 0 0 0 1 0 1 1 1 1 0 1 0 0 1 1 1 0 1 1 1 1 2 0 0 1 0 1 0 1 2 2 2 0 0 2 0 1 1 2 0 2 2 0 0 0 0 0 0 0 0 1 0 0 0 0 1 1 1 1 0 0 2 0 0 0 2 1 0 0 0 1 0 0 0
124 1 0 2 0 1 2 0 0 2 2 0 1 1 0 0 0 0 1 1 1 1 0 1 1 0 0 0 2 2 2 1 0 1 1 1 1 0 0 0 1 1 1 1 2 1 2 0 0 2 2 2 0 0 1 0 0 1 0 0 0 2 0 2 1 1 1 1 2 0 0 0 1 0 1 2 1 2 2 0 2 0 0 1 2 0 0 1 2 2 2 1 0 0 0 0 1 1 1 1 1 0 1 1 2 0 2 0 2 0 0 2 1 2 0 0 1 0 0 0 2 0 1 0 1 1 1 2 2 0 1 0 1 0 1 0 1 0 0 2 0 2 0 0 0 0 0 0 0 0 0 0 0 1 0 0 0 0 0 0 2 1 0 2 1 1 1 0 1 1 0 1 1 1 0 0 1 1 0 0 1 1 0 1 1 1 1 1 0 0 0 2 1 0 1 1 2 2 0 1 0 1 1 1 1 0 2 1 1 0 0 1 1 0 1 0 0 2 1 0 2 1 1 2 1 0 1 2 1 1 0 0 0 0 2 0 0 1 1 1 0 0 2 2 2 0 0 0 0 0 0 1 0 0 1 1 0 2 1 1 1 1 0 0 0 0 1 0 2 2 0 1 1 2 0 0 0 0 1 0 0 2 2 1 1 1 2 0 1 2 1 1 1 2 2 0 1 1 0 1 1 0 0 0 0 0 2 1 2 0 1 1 0 2 0 0 1 0 2 2 0 1 0 1 2 0 0 1 1 1 0 1 1 1 0 0 1 2 1 0 0 2 1 2 1 1 2 1 1 2 2 0 0 1 0 1 2 1 0 2 2 2 1 1 1 0 1 0 2 2 2 2 1 2 2 0 0 0 1 2 0 0 0 2 1 1 1 1 1 1 0 0 1 0 2 1 1 1 0 0 0 1 0 2 2 0 0 1 0 0 0 0 0 0 0 2 2 0 1 0 1 1 0 0 1 1 0 0 1 0 1 0 0 0 0 1 0 0 0 0 2 0 1 1 1 1 2 1 1 0 0 1 0 0 0 0 0 1 1 2 1 2 1 0 0 2 0 2 0 1 0 0 2 2 0 0 0 1 2 0 0 2 0 0 1 1 0 1 1 0 0 1 1 0 1 0 0 1 1 2 1 1 0 2 0 0 1 1 1 0 0 1 2 0 0 1 0 1 0 1 1 2 0 1 0 1 1 2 0 0 1 1 0 0 0 0 2 0 1 1 0 1 0 0 1 1 0 1 1 1 0 0 2 1 1 1 0 0 0 1 1 0 1 0 0 1 0 2 1 0 1 1 1 0 1 0 1 1 0 1 1 0 0 0 1 0 0 1 0 0 1 0 1 0 0 0 0 1 0 0 1 2 0 1 0 2 2 1 0 2 0 0 0 0 1 1 0 0 1 0 0 0 0 0 0 2 2 1 0 0 0 0 1 0 0 2 0 0 0 0 2 1 0 1 2 1 2 2 0 0 2 2 0 0 0 1 2 0 2 0 0 0 0 0 1 1 1 2 0 0 2 0 2 0 0 0 0 0 1 1 1 0 2 0 0 2 0 0 2 0 1 0 0 0 0 0 2 2 0 2 0 2 0 1 1 2 1 2 2 0 0 0 0 2 0 0 0 1 1 1 0 0 1 2 0 2 0 0 0 0 0 0 0 2 0 0 1 1 0 1 1 1 1 0 0 0 0 1 0 0 0 0 0 0 0 0 0 0 2 0 0 1 2 0 0 1 2 1 1 2 0 0 1 0 0 1 1 0 0 0 1 1 0 0 0 1 0 2 0 2 0 2 2 0 0 0 0 1 0 1 0 2 0 0 1 0 1 1 0 1 0 0 0 0 0 2 2 0 2 2 2 2 0 2 2 1 1 0 0 2 0 0 2 0 0 1 1 0 0 0 0 0 1 1 1 1 1 0 0 0 2 2 0 2 0 0 0 0 0 0 1 2 0 0 0 0 0 0 1 0 0 0 2 0 0 0 0 0 1 0 1 0 2 1 0 1 0 2 0 2 2 0 0 0 2 1 2 2 0 0 0 1 0 0 2 2 0 0 0 1 0 1 0 0 1 1 0 1 2 1 0 1 1 1 0 0 1 2 1 1 0 2 2 2 2 1 1 0 2 0 0 0 1 1 0 0 1 0 1 0 1 0 1 0 1 0 1 1 0 0 1 0 0 1 1 0 0 0 1 0 2 0 0 0 0 2 2 0 2 0 0 0 0 1 0 0 0 1 0 2 0 0 0 2 0 0 0 0 0 0 0 0
125 1 0 1 0 0 1 1 1 1 1 1 0 0 0 0 0 0 0 1 1 1 0 2 2 0 0 0 1 2 2 0 0 1 1 0 2 2 1 1 1 0 2 2 2 1 1 0 0 1 1 1 1 0 1 0 1 0 0 0 1 1 0 1 1 1 1 0 1 1 1 1 2 0 1 2 2 0 2 0 0 0 0 2 2 0 0 0 2 2 0 1 2 1 0 0 0 0 0 0 1 0 1 0 2 0 2 1 1 0 1 2 1 2 1 2 2 0 1 0 1 1 1 0 1 0 1 0 0 0 0 0 0 0 1 0 1 0 0 0 1 2 0 0 0 0 1 0 0 1 0 0 0 0 0 0 1 1 0 1 2 0 0 2 0 1 0 1 1 0 0 1 0 2 1 0 2 0 0 1 0 0 0 2 0 0 2 1 0 0 0 1 1 1 1 0 1 1 0 0 0 1 0 2 2 0 2 1 1 0 0 0 2 0 2 0 0 0 1 0 2 2 2 2 0 1 1 0 0 1 0 0 0 0 2 0 0 1 0 1 1 1 2 2 2 0 0 0 1 1 1 1 1 0 1 1 0 1 0 0 0 0 0 2 1 0 0 0 1 1 0 1 0 2 0 0 1 2 2 0 0 0 2 2 0 2 2 2 0 2 2 2 0 2 2 0 0 1 0 1 0 0 1 1 1 1 0 1 1 0 0 1 0 2 2 1 2 1 0 0 2 1 1 1 2 0 0 1 1 1 0 0 0 1 0 0 0 2 0 0 0 1 2 1 0 0 1 1 0 2 2 0 1 1 0 1 0 1 1 1 1 1 2 0 2 0 2 2 2 0 0 0 1 2 0 1 0 1 1 2 1 0 1 2 2 1 1 1 1 0 0 1 0 0 2 1 1 2 1 1 0 1 0 2 2 0 1 1 0 0 0 0 1 1 1 2 1 0 0 1 0 1 0 2 2 1 1 0 0 0 1 0 0 1 0 0 0 1 0 0 2 0 0 0 2 2 2 0 0 0 0 0 0 2 2 1 2 2 1 2 1 2 1 2 0 0 0 2 0 1 2 1 2 1 1 0 1 0 1 0 0 2 0 0 2 0 0 2 1 1 0 2 0 2 0 0 0 1 1 2 1 1 2 0 0 0 0 0 2 0 1 0 1 1 0 1 1 1 0 1 1 2 0 2 0 0 0 1 0 2 0 0 1 0 1 1 2 0 0 1 0 0 0 1 2 0 0 1 1 1 1 0 0 2 2 0 0 1 0 2 0 0 0 0 0 0 1 1 0 0 0 1 0 0 0 0 2 1 0 2 2 0 1 1 1 0 0 0 0 0 0 0 1 0 2 0 1 0 0 0 0 2 1 0 0 2 1 2 0 2 1 0 0 1 0 0 0 0 0 0 0 0 0 1 0 1 2 2 0 0 0 0 0 0 0 1 1 1 0 1 1 0 0 0 1 1 2 0 1 1 0 1 1 1 1 2 2 0 1 0 0 0 0 0 0 2 2 1 1 1 1 1 0 0 0 0 0 1 1 1 1 2 2 1 1 2 0 1 2 0 2 0 0 2 2 1 2 1 0 0 0 0 0 0 0 1 1 2 2 0 0 0 0 2 0 1 1 1 1 0 0 0 1 2 0 2 1 1 0 1 0 0 0 2 1 0 1 0 0 0 0 0 0 0 0 0 0 1 0 0 0 0 0 0 0 1 1 0 1 0 0 1 1 0 1 0 1 0 2 1 0 0 2 0 0 0 1 2 2 2 0 0 1 1 1 2 1 2 1 2 0 1 2 0 2 0 0 1 0 0 0 1 0 0 0 1 1 1 0 2 0 0 2 2 2 2 2 1 2 2 1 1 0 1 2 2 2 0 1 2 0 0 2 2 0 0 0 0 0 0 0 0 1 1 1 1 1 1 1 0 1 1 0 2 0 0 0 0 0 0 2 2 1 0 0 1 1 0 2 0 0 0 1 1 0 1 0 1 2 0 1 0 0 0 0 2 0 2 0 1 1 0 1 0 2 2 2 2 0 0 0 2 0 0 2 2 0 1 1 1 1 1 0 0 1 1 0 1 2 1 0 1 1 2 1 1 0 1 1 1 1 1 0 2 0 0 0 1 1 0 0 0 2 1 0 0 0 0 0 0 2 0 0 0 2 0 2 2 1 0 1 0 0 1 1 1 1 2 2 0 2 0 0 0 0 0 0 0 2 1 1 0 0 1 0 0 0 1 0 1 0 1 1 2 1 0 0 0 0 0 0 0
126 0 0 2 0 2 2 2 2 0 0 2 0 2 0 0 0 0 1 1 0 0 0 2 2 0 0 0 2 1 1 1 1 2 1 1 1 1 0 0 1 1 1 1 1 1 0 0 0 1 1 1 1 0 0 0 0 0 2 1 0 0 0 1 0 1 0 0 1 0 0 0 1 0 1 2 2 2 2 0 2 0 1 0 2 0 0 0 1 2 0 0 1 1 1 1 1 1 0 0 1 2 1 0 2 1 1 1 1 0 0 1 1 2 1 1 2 1 0 0 1 1 2 2 0 0 0 0 2 0 2 0 0 0 0 0 0 0 0 0 1 1 1 0 0 0 0 0 0 1 1 0 0 0 0 0 0 1 0 0 1 2 0 2 0 2 0 1 1 0 0 1 1 1 2 0 2 0 0 0 0 0 1 1 1 0 1 1 0 2 0 2 1 0 1 1 0 1 0 0 0 0 0 1 1 1 1 1 2 0 0 1 1 0 1 0 0 1 1 2 0 0 1 2 0 0 1 0 0 2 0 0 0 0 2 0 0 2 0 0 0 0 2 1 2 1 1 0 0 0 0 0 0 0 0 0 0 2 0 0 0 0 0 0 1 0 0 0 1 1 0 1 1 2 0 1 0 1 2 0 2 0 2 1 1 1 2 1 1 2 1 1 1 2 2 1 0 1 0 1 0 0 1 1 1 0 1 2 1 1 0 1 0 1 2 0 2 0 1 1 1 1 1 0 1 0 0 0 0 1 0 1 0 0 0 0 0 2 0 1 1 1 2 1 1 0 1 0 0 1 1 0 0 1 0 1 1 2 0 0 0 0 2 0 2 0 1 2 2 0 0 0 0 2 0 0 0 1 1 2 0 2 0 2 1 1 1 0 0 0 0 0 0 0 2 1 1 0 0 0 0 1 0 1 2 1 0 1 0 0 0 0 0 0 0 2 1 0 0 0 0 0 0 1 0 0 0 1 2 0 1 1 1 2 2 2 0 0 0 0 2 0 0 1 0 0 2 0 1 0 0 0 0 2 1 0 1 2 0 0 2 0 1 0 0 2 1 1 0 0 1 1 2 2 1 1 0 0 2 0 0 2 0 0 1 0 0 1 1 0 1 2 0 1 1 0 0 2 1 1 0 0 1 1 1 1 1 1 1 0 0 0 1 1 0 1 1 0 0 2 2 2 0 2 0 1 0 1 0 2 0 0 1 1 1 1 2 1 0 0 1 2 0 0 1 0 0 0 0 0 0 0 1 1 2 1 1 0 1 1 0 0 1 0 0 1 1 1 0 1 0 2 0 0 0 0 2 1 0 1 2 0 1 2 1 0 0 1 1 1 0 0 1 1 0 0 0 0 0 0 0 2 0 0 1 2 0 1 0 1 0 0 0 1 0 0 0 0 0 0 2 0 0 1 0 0 2 0 0 0 1 0 1 0 0 1 0 0 0 0 2 2 0 0 0 0 2 1 1 2 1 1 1 2 1 2 2 0 2 0 0 0 2 0 1 1 0 2 0 0 0 0 0 0 1 0 1 1 1 1 2 1 1 0 0 1 1 1 1 0 2 0 1 1 0 0 1 1 0 2 1 0 0 0 0 1 2 1 2 0 0 0 0 1 1 1 0 0 1 0 0 0 1 2 1 0 1 0 0 0 0 0 1 1 1 1 1 1 0 1 1 1 0 0 0 1 0 0 0 1 0 1 0 0 0 1 0 0 1 0 0 0 2 1 1 0 2 0 2 2 0 0 0 0 0 0 0 0 0 0 1 1 0 0 0 2 0 1 0 2 1 2 2 1 1 0 0 0 0 0 0 1 0 0 1 0 0 0 0 2 0 0 2 2 0 0 2 1 2 2 2 2 0 1 1 1 1 0 0 1 0 0 2 2 0 0 0 0 0 0 0 0 1 0 1 0 1 1 0 0 2 2 0 1 1 0 1 0 0 0 2 2 0 0 0 1 0 0 1 0 0 0 1 0 0 1 0 0 2 2 2 2 1 0 0 0 0 1 0 2 2 1 0 0 1 0 1 2 0 1 0 1 2 0 0 0 2 1 0 2 0 1 0 0 0 2 0 0 1 1 0 0 0 1 0 0 1 1 0 0 0 2 0 2 0 0 0 1 2 0 0 1 0 0 0 1 1 0 0 1 1 0 0 0 2 0 2 1 1 0 2 0 1 0 1 1 0 0 1 1 0 0 0 0 0 0 0 0 1 0 0 0 0 1 0 0 0 1 0 1 0 0 0 2 1 0 0 0 1 0 1 0
127 0 0 0 1 0 1 1 1 2 2 0 0 0 0 0 0 0 1 0 2 2 0 2 2 0 0 0 2 2 2 0 1 1 0 1 1 1 0 0 1 1 0 1 2 0 1 0 0 0 0 0 1 0 1 0 1 1 0 1 1 0 0 2 0 0 0 1 1 0 0 2 1 0 1 2 2 1 2 0 1 0 1 1 1 0 0 0 2 2 0 1 2 0 1 0 1 0 0 0 1 1 1 0 1 1 1 1 2 1 0 1 1 1 1 1 1 0 1 0 1 0 1 1 0 0 0 1 2 0 1 1 0 0 0 0 1 0 0 0 1 1 0 0 0 1 0 0 0 0 0 0 1 0 0 0 0 0 0 0 0 1 0 2 1 2 1 0 0 2 2 0 0 1 0 0 1 2 0 2 0 2 0 0 0 0 0 1 0 0 0 1 1 0 1 0 1 2 0 0 0 0 0 0 1 2 1 1 1 0 1 0 2 1 1 0 0 0 2 0 2 0 2 1 1 2 1 1 1 1 1 2 0 0 2 0 0 2 0 0 0 0 2 2 2 0 0 0 0 1 1 0 0 0 0 1 0 1 0 0 0 0 0 2 1 0 1 0 2 2 0 1 1 2 0 0 0 0 2 0 2 0 2 0 1 1 0 1 1 2 1 1 1 1 2 0 1 0 0 1 1 1 1 1 1 0 0 2 1 0 1 1 0 1 2 0 2 0 0 0 2 2 0 1 2 0 0 2 0 1 0 2 0 1 0 0 0 0 0 0 0 0 1 0 0 0 1 0 1 1 1 0 0 1 0 1 1 1 0 0 0 0 0 0 0 1 0 2 2 0 0 0 1 2 0 1 0 1 1 1 1 0 0 0 1 0 0 0 0 0 0 1 1 0 2 1 1 0 0 0 0 0 0 0 0 0 2 2 0 0 0 0 0 0 0 0 0 0 0 1 1 1 0 0 1 1 2 1 2 2 2 1 1 1 1 1 0 0 0 0 0 0 1 1 1 2 2 0 2 0 0 0 0 2 1 0 1 0 0 0 2 0 1 1 0 1 0 1 0 0 2 1 2 0 1 0 1 0 2 0 0 2 0 0 1 0 0 2 1 1 0 2 0 0 1 0 0 1 1 2 1 1 2 0 0 0 2 0 1 0 0 0 1 0 2 0 0 0 0 1 1 1 0 1 0 0 1 0 2 2 0 1 1 0 1 0 1 1 0 1 1 1 0 0 1 1 0 1 1 2 0 0 0 2 2 0 0 0 2 0 0 2 0 2 1 0 1 1 1 0 1 1 0 0 0 0 1 0 0 0 2 0 1 1 0 0 0 2 2 1 0 1 1 0 2 1 0 1 0 0 1 1 0 0 1 2 1 2 0 2 0 0 0 0 0 0 0 0 0 0 2 0 0 1 0 0 1 1 0 0 0 1 1 0 0 1 0 1 1 0 1 1 1 1 2 1 1 1 0 2 0 1 0 0 1 2 2 0 2 0 0 0 1 0 2 0 0 2 1 0 0 1 0 0 0 2 2 0 1 1 1 0 2 1 1 2 1 1 1 1 1 0 1 2 1 0 2 1 0 1 0 1 0 0 1 2 1 1 1 0 0 0 0 2 0 1 0 0 0 0 0 0 0 1 1 1 0 0 1 0 1 1 0 2 1 0 2 0 0 0 0 0 1 0 0 0 0 0 0 0 0 0 0 0 0 0 0 0 1 0 0 1 2 1 0 0 2 0 1 2 1 0 0 1 1 0 2 1 1 0 2 2 0 0 1 2 1 2 1 2 0 1 2 0 0 1 0 0 1 1 0 1 0 0 1 0 2 0 0 1 0 0 0 0 0 2 2 2 2 2 2 1 0 0 2 0 0 0 0 2 0 0 1 1 0 0 0 0 0 0 0 0 1 0 1 0 0 0 0 1 1 1 0 2 0 0 0 0 0 0 1 1 0 0 0 1 1 0 2 0 0 0 2 0 0 1 0 1 2 2 2 2 2 1 0 1 0 2 0 2 2 0 1 1 2 0 2 2 0 1 0 1 2 0 0 0 2 1 1 1 1 1 0 0 0 2 0 1 2 1 1 0 0 0 0 0 2 2 1 1 0 2 1 2 1 0 0 1 2 1 1 1 0 0 0 0 2 0 1 0 1 0 1 0 0 0 0 2 0 0 0 1 0 0 1 1 0 0 1 1 0 0 0 0 0 2 2 0 1 0 0 0 0 1 0 1 1 0 0 1 0 0 0 1 0 0 0 0 1 1 2 0
128 1 0 1 0 0 1 2 2 1 1 1 0 0 0 0 0 0 0 1 1 2 0 1 1 0 0 1 2 2 2 0 0 2 1 1 1 2 1 1 1 0 0 0 1 0 0 1 1 0 0 1 0 0 1 1 0 1 0 1 0 1 1 2 0 1 0 1 1 0 0 0 0 0 0 2 1 1 1 0 2 0 1 1 1 0 0 0 2 2 0 0 1 0 0 0 1 0 0 0 1 1 2 0 2 0 2 2 1 1 0 1 0 2 0 0 2 0 0 0 2 0 2 0 2 2 2 0 0 0 0 0 0 0 2 2 0 1 0 1 2 0 0 0 0 0 0 0 0 1 0 0 0 0 0 0 1 1 0 1 1 1 0 1 1 1 0 0 1 1 1 1 0 2 0 0 2 1 0 1 0 1 0 2 1 1 2 1 0 2 0 2 2 1 2 0 1 2 0 0 0 0 0 2 1 0 2 1 0 0 0 1 1 0 1 1 1 1 2 0 2 1 2 1 1 2 1 0 0 1 0 0 0 0 2 0 1 1 0 0 0 0 2 2 2 0 0 0 2 2 2 0 1 1 0 1 1 0 0 0 0 0 0 0 0 0 0 2 2 0 0 1 1 1 0 1 0 0 2 0 1 1 1 0 0 0 0 2 0 2 0 0 1 2 2 0 1 0 0 1 0 0 0 0 0 0 0 2 1 0 0 2 0 0 0 0 2 0 1 1 1 1 1 2 0 0 0 0 0 0 0 1 0 1 0 0 0 0 0 0 0 0 1 1 1 2 0 1 1 1 1 0 0 2 0 0 1 2 0 0 0 0 2 2 2 0 0 1 1 1 1 1 1 2 1 1 0 1 1 2 2 0 0 1 1 1 0 0 0 2 1 1 0 0 2 1 1 1 0 0 0 0 0 1 1 0 1 0 0 0 0 1 1 1 1 2 1 1 0 0 0 2 0 0 0 1 1 0 1 2 2 0 0 0 0 0 0 2 0 0 2 0 0 1 0 1 2 0 0 0 0 0 0 1 1 0 1 0 1 1 2 1 1 1 0 1 0 2 0 1 1 0 2 1 1 0 1 0 1 1 0 1 0 0 1 0 0 1 1 1 0 1 2 2 2 1 1 1 1 1 1 0 1 1 0 0 1 0 1 0 1 0 0 0 2 0 0 0 0 2 2 2 0 2 0 1 0 0 2 2 0 0 0 0 0 1 0 0 1 0 0 1 0 1 1 0 0 2 2 2 0 0 0 1 1 1 0 0 0 0 0 0 1 0 0 1 1 2 1 0 1 2 0 0 0 0 1 2 0 2 2 0 0 2 2 1 1 2 0 0 1 0 1 0 0 0 1 1 0 0 0 1 0 0 0 2 1 1 0 1 0 0 1 1 1 1 0 0 0 0 0 0 0 0 0 0 2 1 0 0 0 0 1 0 0 2 0 2 0 1 1 0 0 0 2 2 2 1 0 1 0 2 1 1 0 1 2 0 2 1 0 0 0 1 1 0 0 2 1 0 0 1 0 2 2 0 0 0 0 0 1 0 1 0 0 1 1 1 1 0 2 0 0 2 2 0 2 2 0 1 0 1 0 0 1 1 1 1 1 1 0 0 1 0 0 0 1 0 0 0 0 0 0 2 0 0 0 1 1 0 0 0 0 2 1 1 2 0 1 1 0 0 0 1 0 0 0 1 0 0 0 0 0 0 0 2 0 0 1 1 0 0 1 0 1 0 2 1 0 2 0 0 1 1 1 0 2 2 2 2 1 0 1 1 1 2 1 2 1 2 0 1 2 1 1 0 0 0 0 1 0 2 0 0 2 0 2 0 1 1 0 0 2 2 2 2 2 2 2 2 2 2 0 0 1 0 0 0 0 2 0 1 2 2 0 0 0 1 1 0 0 0 0 0 0 0 0 0 0 0 2 2 0 2 0 0 1 0 0 0 1 2 0 0 0 1 1 0 1 0 0 0 0 0 0 1 0 0 1 1 1 1 1 0 0 1 1 2 0 2 2 0 0 0 2 2 2 2 1 1 0 1 0 2 1 1 2 0 0 2 0 1 0 0 1 0 0 1 1 0 0 1 0 1 1 2 2 1 0 0 1 1 0 0 1 1 1 1 1 0 0 0 0 1 0 0 1 0 0 0 1 0 1 0 1 0 1 1 0 0 2 0 1 0 1 1 0 0 1 0 0 0 1 1 2 1 2 0 1 1 0 0 0 0 0 0 0 0 0 1 0 0 0 2 2 0 0 0 0 0 0 1
129 1 0 1 2 0 2 1 2 1 0 1 0 0 0 0 0 0 0 0 2 2 0 2 2 0 0 0 2 2 1 1 0 0 0 1 1 0 1 0 1 1 2 1 2 1 0 0 0 0 0 0 1 0 0 0 0 1 0 0 1 0 0 2 1 1 1 0 1 0 0 0 2 0 2 2 2 1 1 1 1 0 0 1 2 0 0 0 1 2 1 1 1 0 0 0 0 0 0 0 1 0 2 0 2 0 2 1 1 1 0 2 0 1 0 0 1 0 0 0 0 2 2 0 2 2 2 1 1 0 0 0 0 0 0 0 0 0 0 0 1 1 1 0 0 1 0 0 0 1 0 0 1 1 1 0 0 0 0 0 1 0 0 2 0 2 0 0 1 1 1 1 0 2 0 0 2 1 1 1 0 1 1 1 1 0 1 1 0 0 0 1 1 1 1 0 0 2 0 1 0 1 0 0 0 2 1 2 1 0 0 1 1 0 1 0 0 0 1 1 1 2 2 2 0 2 2 0 0 0 0 0 0 0 2 0 0 1 0 0 0 0 2 2 2 0 0 0 0 0 0 0 1 0 0 2 2 2 0 0 0 0 0 1 1 0 2 1 2 2 0 0 1 2 0 0 0 0 2 0 1 0 2 2 0 1 1 1 1 2 1 1 0 2 2 0 0 1 0 0 1 0 1 1 0 0 1 0 1 1 0 1 0 1 1 0 1 0 1 1 1 1 2 0 2 0 0 2 1 1 0 1 0 2 0 0 0 2 0 0 0 0 1 1 0 0 2 1 2 1 1 1 0 2 0 0 0 1 0 2 2 2 1 1 1 1 1 1 1 0 0 0 2 2 0 1 0 1 1 2 0 1 0 1 1 1 0 1 1 1 1 1 2 1 2 2 2 0 0 0 0 0 0 0 1 1 0 0 0 1 0 0 1 1 1 1 0 0 0 0 0 0 0 0 2 1 1 0 2 1 1 1 1 1 1 1 0 0 1 0 1 0 0 1 1 2 1 1 1 0 0 0 0 2 0 0 0 0 0 1 1 1 0 0 1 1 0 1 0 1 2 0 2 1 2 1 2 0 2 1 0 2 0 1 0 0 1 0 0 0 2 0 1 2 1 1 1 1 0 1 1 1 1 1 0 0 1 1 1 0 0 0 0 0 1 1 0 1 0 2 2 2 0 2 0 1 0 0 0 1 0 1 1 0 1 0 2 0 2 0 1 2 0 1 1 0 0 1 1 1 0 0 0 1 2 0 0 0 0 0 1 0 0 0 0 0 2 0 0 0 0 0 0 0 0 0 0 0 0 1 2 0 1 1 0 0 0 2 1 0 0 2 0 1 1 0 0 0 0 0 0 1 0 0 0 2 1 1 0 1 0 0 0 0 0 0 0 1 0 1 1 1 0 0 0 0 2 1 0 0 0 0 0 0 0 0 1 1 0 0 1 2 0 1 2 1 2 1 1 1 0 1 0 0 0 2 1 0 1 1 1 0 0 0 0 2 2 2 0 1 1 1 1 0 0 1 1 0 1 1 0 1 1 1 1 0 1 1 1 1 1 0 1 1 1 0 1 1 0 0 0 0 0 0 1 2 1 2 2 0 0 0 0 2 0 1 0 2 2 1 0 0 1 2 1 1 1 1 0 0 0 0 0 2 0 0 2 1 0 1 1 1 1 0 0 0 0 0 0 0 0 0 0 1 0 1 0 0 2 0 0 0 2 0 0 1 2 0 2 1 1 0 0 1 0 0 1 2 2 2 0 0 0 0 0 2 0 2 0 2 0 2 2 1 1 1 0 1 0 1 0 2 0 0 1 0 1 0 0 2 2 2 0 0 0 2 2 2 2 2 1 2 0 0 1 0 1 0 0 2 1 0 1 1 1 0 0 0 2 0 0 2 0 0 0 0 0 0 0 0 1 1 0 1 1 1 2 0 0 1 1 1 0 0 1 1 0 0 2 0 0 0 0 1 0 1 0 0 1 0 2 0 2 0 0 0 1 2 0 1 1 0 0 1 1 1 1 2 0 0 0 2 1 0 2 1 0 0 0 1 0 0 1 1 2 0 0 0 1 1 0 0 0 2 0 1 0 2 0 0 0 2 1 1 2 1 1 1 2 1 0 0 1 2 1 1 0 1 0 0 1 0 0 0 2 1 2 2 0 0 1 1 1 0 1 1 0 0 0 0 1 0 1 0 0 0 1 1 1 0 0 1 0 0 0 0 0 1 0 2 0 2 0 1 0 0 0 1 1 0 0 1
130 0 0 2 0 0 2 2 2 0 0 0 1 2 0 0 0 0 0 0 2 2 0 2 2 0 0 0 2 2 2 1 1 2 2 0 2 1 1 0 1 1 1 1 1 0 0 0 1 0 0 1 0 1 0 2 0 0 0 0 2 0 0 2 0 1 0 0 2 1 0 0 2 0 2 2 2 1 2 0 1 0 0 1 2 0 0 0 2 2 0 1 1 0 2 2 0 2 1 1 1 0 1 0 2 1 2 0 2 0 0 2 2 2 2 2 2 1 0 0 2 1 2 1 1 1 1 1 1 1 0 1 0 0 1 1 0 0 0 0 0 2 1 0 0 0 0 0 0 2 0 0 1 0 1 0 0 1 0 1 1 1 0 0 0 0 0 0 1 1 0 1 1 1 0 0 2 1 1 1 0 1 1 1 1 0 1 2 0 0 1 2 2 0 2 1 1 2 0 0 0 0 0 1 1 1 2 1 0 0 1 2 2 0 1 1 0 1 2 0 2 1 2 2 0 0 1 1 1 0 1 1 0 0 2 0 1 2 0 0 0 0 2 1 2 1 1 0 0 0 0 0 0 1 0 1 0 2 0 0 0 0 0 2 0 0 1 1 2 0 0 2 1 2 1 0 0 2 2 0 1 1 1 1 0 1 0 1 0 2 0 1 1 2 2 0 1 0 0 0 1 0 0 0 0 0 2 2 0 0 0 1 0 2 0 0 1 0 0 0 1 1 1 0 0 0 0 2 1 1 0 1 0 2 0 1 1 1 0 0 0 0 1 1 0 0 1 0 1 1 2 0 0 1 0 1 0 0 1 1 2 2 2 0 2 1 0 2 2 0 0 0 0 1 1 0 0 1 0 1 0 2 0 0 0 0 0 0 0 0 0 1 0 1 2 2 2 1 1 1 0 1 0 2 2 0 0 0 0 0 0 2 0 0 0 2 1 0 0 0 0 2 0 2 2 1 0 0 1 0 1 0 0 0 0 1 0 0 0 0 0 0 0 1 1 2 1 1 2 0 1 1 0 1 0 0 0 0 0 1 2 1 1 1 0 1 0 1 0 0 1 1 2 1 2 1 1 0 2 2 2 1 0 0 2 1 0 1 0 1 0 2 0 1 2 2 2 0 0 2 2 2 2 1 0 1 1 1 1 0 0 0 1 0 2 0 0 0 0 1 1 2 0 1 0 1 1 0 1 2 0 1 2 1 2 0 2 1 2 2 0 1 0 1 1 0 0 0 0 0 0 0 0 2 2 1 1 1 0 0 1 0 1 0 0 1 1 0 1 0 0 0 0 0 0 0 0 0 0 0 1 2 1 2 1 1 1 1 1 1 1 0 0 0 1 0 1 0 0 0 0 2 0 1 1 2 0 1 0 2 0 0 0 1 0 1 0 0 0 0 1 0 1 1 0 1 2 2 0 0 0 0 0 1 0 0 1 0 0 0 2 1 0 1 1 1 2 1 0 1 1 1 1 2 0 2 0 0 2 0 0 0 1 1 1 0 0 1 1 1 1 2 0 1 1 1 1 0 1 1 1 0 1 0 1 1 1 2 1 1 1 0 0 1 1 0 2 2 0 2 1 1 0 0 0 0 1 2 2 0 0 0 0 1 1 1 0 0 0 0 0 1 1 2 0 2 0 0 1 0 1 1 0 2 1 0 2 0 0 0 0 0 1 0 0 0 0 0 0 0 0 0 0 0 0 2 1 0 2 0 0 1 0 0 0 1 1 0 2 2 1 1 0 1 0 0 2 0 0 0 2 2 0 0 1 2 1 1 1 1 0 0 2 0 1 0 0 1 0 0 0 2 0 0 1 1 2 0 0 2 1 1 0 0 0 2 1 2 2 2 2 1 0 1 2 1 1 0 0 1 0 1 2 0 0 1 1 0 1 0 1 1 1 1 1 1 1 1 0 0 2 2 0 1 0 0 1 1 0 0 2 2 0 0 0 0 2 1 1 0 0 0 0 1 0 1 0 1 1 1 1 1 1 1 0 1 0 1 0 2 2 0 0 0 2 2 2 2 0 1 0 1 0 2 1 1 1 1 0 0 1 2 0 1 2 0 0 1 1 0 0 1 0 1 0 1 1 1 1 1 0 2 0 2 0 0 0 1 1 0 0 1 1 1 1 1 1 0 0 0 2 0 1 0 1 0 1 2 0 0 0 2 1 0 1 1 0 0 1 1 2 0 0 0 0 0 0 1 1 0 0 1 0 0 0 0 0 0 0 1 0 0 0 1 0 1 0 0 0 0 0 1
131 0 0 0 0 0 0 1 1 2 2 0 0 1 0 0 0 0 0 0 1 0 0 1 1 1 1 0 1 2 2 0 2 2 2 0 2 1 0 1 1 1 0 1 2 1 0 0 0 1 1 0 0 0 0 0 0 0 0 1 0 1 0 0 2 0 2 0 1 1 0 1 0 0 0 2 2 2 2 1 1 0 0 0 2 0 0 0 1 2 0 0 1 1 0 0 0 2 2 2 0 0 1 1 2 0 2 2 0 0 2 2 0 0 1 1 1 0 0 0 2 1 2 1 1 1 1 2 2 0 0 2 0 0 0 0 0 0 1 0 1 1 0 0 0 0 0 0 0 1 0 0 0 0 0 0 1 0 0 0 0 0 1 2 2 2 0 0 1 1 1 1 0 2 0 0 2 1 1 1 0 1 0 1 1 1 1 0 0 2 0 2 1 1 1 0 1 2 1 0 0 0 0 0 0 2 0 0 0 0 0 2 0 0 2 0 0 0 2 0 2 0 2 1 1 2 1 0 1 2 0 0 1 1 1 0 0 2 0 0 0 1 2 1 1 0 0 0 0 0 0 0 0 0 0 1 0 2 0 0 0 0 0 2 1 0 0 0 2 1 0 2 1 1 0 0 0 0 2 0 2 0 2 1 0 2 1 2 0 2 0 0 2 2 2 0 1 1 1 1 0 0 1 1 1 0 0 1 1 0 1 1 0 0 0 0 1 0 0 0 2 2 2 1 2 0 0 2 1 1 0 0 0 2 0 0 0 2 1 1 0 0 2 2 1 1 1 0 1 1 1 0 0 1 0 1 0 2 0 1 0 0 0 0 0 0 0 1 2 1 1 1 1 1 1 0 0 1 1 2 1 0 0 0 2 1 2 1 1 0 0 0 1 0 1 0 1 1 0 0 0 0 0 1 1 0 1 1 0 0 0 1 0 0 0 1 1 0 0 1 1 1 0 0 1 1 2 0 2 2 1 0 1 1 1 1 0 0 0 0 0 0 0 0 0 0 2 0 0 0 0 0 0 1 1 1 1 1 1 1 2 1 0 0 2 0 0 1 0 0 0 0 1 1 0 0 1 0 2 1 1 0 0 0 2 0 0 2 1 1 0 2 0 1 1 2 2 0 0 2 2 1 2 0 0 0 2 0 0 0 0 0 1 0 0 0 0 0 0 0 0 2 1 1 0 1 1 1 1 1 1 0 0 0 0 1 2 2 0 1 1 1 0 1 2 0 0 1 1 2 1 1 0 1 2 1 1 0 1 0 1 1 0 0 0 0 2 1 1 0 1 0 0 0 0 0 2 0 0 0 2 0 2 2 1 0 0 0 0 0 0 1 2 0 1 1 0 1 0 0 0 2 0 1 0 1 2 2 0 2 0 0 0 0 0 0 1 0 1 1 0 1 0 0 0 1 2 0 0 0 0 0 1 0 0 1 1 0 1 0 1 0 1 2 2 1 1 0 0 1 0 2 0 0 0 1 2 0 2 0 0 0 1 2 0 0 0 2 0 0 2 1 0 1 1 0 0 0 0 2 0 1 2 1 1 1 0 1 2 0 2 0 0 0 0 0 1 2 0 1 0 0 0 0 2 2 1 2 2 0 0 0 0 2 0 1 0 1 1 1 0 1 0 2 0 1 1 1 0 0 0 0 0 2 0 0 1 1 0 1 1 1 0 0 0 1 0 0 0 0 0 0 0 0 0 1 0 0 0 0 0 0 1 0 1 0 1 0 1 2 0 1 2 0 0 0 1 0 0 0 2 2 0 0 0 1 0 2 0 2 0 2 2 0 2 0 0 1 0 0 0 1 0 0 1 0 0 0 1 2 0 0 1 1 1 2 1 1 2 2 1 2 0 1 0 2 0 0 0 2 1 0 1 1 1 0 0 0 1 0 1 1 1 0 1 0 1 0 0 0 2 2 0 2 0 0 0 0 0 0 0 1 0 0 0 1 0 0 1 0 0 0 2 0 0 0 0 1 2 1 2 2 2 1 0 1 0 2 1 1 1 0 1 0 0 0 0 1 0 1 0 0 1 1 1 1 0 0 0 2 0 1 0 0 1 1 0 1 2 1 0 1 0 1 1 0 1 1 0 0 2 1 0 1 0 1 0 0 0 0 0 0 0 2 1 1 1 1 0 0 1 0 1 0 1 0 1 1 1 0 2 0 0 0 1 1 2 0 0 0 1 0 0 0 0 2 2 0 0 1 0 0 0 0 0 0 0 0 0 0 0 0 1 2 1 0 0 0 0 0 2 0
132 0 0 1 0 0 1 1 1 0 0 2 0 1 0 0 0 0 0 0 2 2 0 1 1 1 1 2 2 2 2 1 1 2 1 1 1 1 0 2 0 0 0 0 2 0 0 0 0 1 1 1 0 1 0 0 0 0 0 1 0 1 0 2 0 1 0 0 1 1 1 1 2 0 2 2 2 1 2 0 1 0 0 1 2 1 1 0 2 2 0 1 1 1 1 1 1 0 0 0 2 0 1 0 2 0 2 2 0 0 2 2 1 1 1 1 1 0 0 0 2 1 2 1 1 1 1 1 1 1 1 0 0 0 1 0 0 1 0 1 2 1 0 0 1 0 0 0 0 1 0 0 1 1 0 1 0 2 0 1 1 0 0 2 2 2 0 0 1 1 1 2 1 1 0 0 0 1 1 1 0 1 1 2 2 1 1 1 1 1 0 1 2 2 2 0 1 2 1 0 0 0 0 1 1 1 1 0 0 0 0 1 1 0 1 0 0 0 2 0 2 0 1 2 0 0 1 0 0 1 0 0 0 0 2 0 0 2 0 0 0 1 2 1 2 1 1 0 0 0 0 1 0 0 0 0 0 1 0 0 0 0 0 1 1 0 0 0 1 1 0 2 0 0 0 1 1 1 2 0 1 0 2 0 2 0 1 0 1 2 1 0 0 2 1 1 0 1 0 1 1 0 1 1 0 0 0 1 2 0 1 2 0 2 2 0 2 0 1 1 1 1 1 2 0 0 0 2 0 1 0 2 1 2 0 0 0 1 0 0 0 0 1 2 1 1 1 0 2 2 2 0 1 2 1 0 1 2 0 0 0 0 1 1 1 0 0 2 2 0 0 0 1 2 0 1 0 2 0 2 0 2 0 2 2 1 2 0 0 1 0 0 0 0 2 0 0 0 0 0 0 1 0 2 2 0 0 2 0 0 0 1 0 0 0 0 0 0 0 0 1 1 0 0 1 1 2 1 2 1 2 1 0 0 0 0 0 1 0 0 0 0 0 0 1 1 1 2 2 1 0 1 0 1 1 1 1 1 1 2 1 2 0 0 0 2 1 0 0 0 1 1 2 1 0 0 0 0 2 1 1 1 0 0 2 0 0 2 0 1 0 2 1 2 1 0 0 1 1 2 2 1 1 1 0 0 2 1 0 0 0 0 0 0 0 0 0 0 0 1 1 2 1 2 1 0 0 0 1 1 0 0 0 0 0 0 1 1 0 2 0 1 0 0 2 0 0 0 0 1 0 0 1 2 1 1 0 0 0 1 0 0 0 0 0 0 1 0 1 2 0 0 0 0 0 0 2 0 0 0 1 0 0 0 1 1 1 1 1 1 0 2 0 0 1 1 0 1 0 0 0 2 0 0 2 2 0 2 0 2 1 0 1 1 1 1 0 0 0 0 0 0 0 1 0 0 2 1 0 0 0 0 1 0 0 0 2 0 1 0 1 1 1 1 2 1 1 0 1 1 0 2 0 2 0 2 0 0 2 1 0 1 1 0 1 2 0 2 0 0 2 0 0 0 0 0 0 1 2 2 1 0 1 0 0 1 1 1 2 0 2 0 0 2 1 0 2 2 0 1 0 0 0 0 1 2 2 1 1 0 0 0 0 2 0 0 0 2 2 1 0 0 1 2 0 2 0 0 0 0 0 0 0 2 1 0 2 0 1 1 0 0 0 1 0 0 0 0 0 0 0 0 0 0 0 2 0 0 0 0 0 0 1 0 0 2 2 1 1 2 1 0 0 1 0 1 2 1 0 1 2 0 1 1 2 2 1 1 0 2 1 2 2 1 2 0 1 0 0 0 0 1 0 0 1 1 1 1 0 1 0 0 1 1 1 2 2 0 2 2 1 2 0 1 2 1 1 0 0 1 0 0 0 0 0 0 0 0 1 0 1 1 2 2 2 2 2 0 0 0 2 2 0 2 0 0 0 0 0 0 2 2 0 0 0 0 0 0 1 0 0 0 1 0 0 0 0 0 0 0 2 2 2 0 0 0 0 2 0 1 1 0 0 0 2 2 2 2 0 1 0 1 0 1 1 1 0 1 0 2 0 1 0 0 2 1 0 1 2 1 1 0 0 0 0 1 1 1 1 1 1 1 0 2 0 0 0 1 1 0 0 0 0 0 0 1 1 1 0 1 0 0 1 0 1 0 1 2 1 1 1 0 2 0 2 1 2 0 1 1 1 1 0 0 0 2 2 0 2 1 1 0 0 1 1 1 1 0 0 0 0 0 0 2 0 0 0 0 1 1 0 1
133 0 0 2 1 0 2 1 1 0 0 2 1 0 0 0 0 0 1 2 0 1 0 2 2 1 1 0 1 2 2 0 1 2 1 1 1 1 0 1 1 1 1 1 1 1 1 1 0 1 1 2 0 0 1 0 0 0 0 0 0 2 0 1 1 0 0 0 2 0 0 2 2 1 1 1 1 1 2 0 1 0 1 1 1 0 0 0 2 2 0 0 0 0 0 0 0 1 0 0 0 0 1 0 2 1 2 1 1 1 0 1 1 1 0 0 1 0 1 0 1 0 2 2 0 0 0 1 2 1 0 1 0 0 1 0 0 0 0 1 1 2 0 0 0 0 0 1 1 1 0 0 0 0 0 0 0 1 0 0 1 0 0 2 1 1 1 0 0 1 0 1 1 1 0 0 1 1 1 1 0 2 1 2 2 1 2 2 0 0 0 2 2 2 2 0 1 2 1 0 0 0 0 1 1 1 2 0 0 0 0 1 1 0 1 1 1 0 1 0 2 1 2 2 0 1 1 0 1 1 1 1 0 0 1 0 0 1 1 1 1 1 1 1 1 1 1 0 0 0 0 0 0 0 0 2 0 1 0 0 0 0 0 1 0 0 0 0 1 1 0 0 0 1 0 0 0 0 1 0 1 1 1 0 1 0 1 0 1 2 1 1 0 2 2 0 0 1 0 2 0 0 1 1 0 0 2 2 1 0 1 1 0 2 2 0 2 0 1 1 0 0 2 2 2 0 0 1 1 0 0 0 0 0 0 0 0 0 0 0 0 0 0 2 1 1 1 1 0 2 2 0 0 1 0 1 0 1 0 2 2 2 2 0 2 0 1 1 1 0 0 0 0 2 0 0 0 2 1 2 0 2 0 1 1 1 0 1 1 0 0 0 1 0 1 0 0 0 1 1 0 1 0 1 1 0 0 1 0 0 0 0 1 1 1 1 0 0 0 0 0 0 1 1 1 1 2 2 2 1 1 2 0 0 0 0 1 1 0 0 1 0 0 0 2 2 2 2 2 0 0 2 0 2 2 2 2 2 1 2 0 2 1 1 0 1 1 2 0 1 1 0 1 1 1 0 1 0 1 0 0 2 0 1 1 1 0 2 0 2 0 2 1 1 0 1 1 1 0 1 1 1 2 0 1 1 2 0 0 0 0 1 1 0 1 1 0 2 0 2 2 2 0 1 0 1 1 1 0 1 1 0 0 0 0 1 2 1 0 2 0 1 0 1 1 1 0 1 1 1 0 0 0 1 2 0 0 0 2 0 0 0 0 1 0 0 1 1 0 1 0 1 0 0 0 0 2 2 0 2 2 0 0 0 1 0 0 1 0 0 2 1 1 1 0 1 1 2 0 0 1 0 0 0 1 2 0 1 0 1 0 0 0 0 0 0 0 0 0 1 1 0 0 0 0 1 1 0 0 0 0 0 1 0 0 0 0 1 0 0 1 1 0 1 2 2 2 1 0 0 0 2 0 0 0 2 1 0 2 0 0 0 1 0 0 2 0 1 1 1 1 1 0 1 1 1 1 0 0 0 1 0 2 0 0 2 2 1 1 0 2 0 0 0 0 0 2 2 0 1 0 1 0 0 0 1 2 1 2 1 0 0 0 1 0 1 0 0 0 0 0 1 1 2 0 1 1 0 0 0 0 0 0 2 0 0 0 0 0 0 0 0 0 1 0 1 0 0 0 0 0 0 0 0 0 1 1 0 1 0 0 0 2 0 1 1 2 0 1 1 0 1 0 1 1 0 2 0 0 0 2 2 0 0 0 2 0 1 0 2 1 2 2 0 1 1 1 1 0 0 0 2 0 0 1 1 1 0 0 1 1 1 1 1 1 1 1 1 1 1 0 1 0 0 2 1 1 0 1 2 0 0 1 1 0 0 0 0 1 0 0 0 1 0 1 0 0 0 0 0 1 1 0 2 0 1 2 0 0 0 2 2 0 0 0 1 0 0 1 0 0 0 2 0 0 0 0 2 2 2 2 2 2 0 0 0 2 1 1 1 1 0 0 0 2 2 2 2 0 0 0 2 0 1 1 1 0 0 0 2 0 1 0 0 0 2 0 1 2 1 1 1 0 2 0 1 1 2 0 0 0 2 0 1 1 1 1 0 2 1 0 0 1 1 0 0 0 1 0 1 1 0 1 0 1 0 1 1 0 1 0 1 1 0 1 0 0 0 2 2 0 1 0 0 0 2 2 0 2 0 0 0 0 1 0 0 0 1 0 1 1 0 0 2 0 0 0 0 0 0 0 0
134 0 0 1 0 0 1 0 0 2 1 1 0 0 0 0 0 0 1 2 0 1 0 1 1 0 0 0 1 2 2 1 1 1 0 0 1 2 0 1 0 0 0 0 2 0 0 0 2 0 0 2 1 0 0 0 0 1 1 0 2 0 0 1 1 0 1 0 1 0 0 1 2 0 2 2 1 1 2 0 1 0 0 1 1 0 0 0 2 2 0 0 0 0 0 0 0 0 0 0 2 0 1 0 2 0 2 1 1 0 1 2 1 2 1 1 2 0 1 0 1 0 2 0 2 2 2 1 1 1 1 0 0 0 0 0 0 1 1 1 1 1 0 0 0 0 2 0 0 1 0 0 0 0 0 0 0 0 0 0 1 1 0 2 1 2 1 1 0 1 1 0 2 0 1 1 1 1 0 0 1 1 0 2 1 1 2 2 2 1 1 2 1 1 1 0 1 2 0 1 0 1 0 1 1 1 2 2 1 0 0 1 1 0 1 2 1 0 0 2 0 0 1 2 0 1 1 0 0 0 0 0 0 0 2 0 0 2 0 0 0 0 2 2 2 0 0 0 0 0 0 0 0 0 0 1 1 2 1 1 1 1 0 0 0 0 1 0 0 0 0 2 1 1 0 1 0 0 1 0 0 2 2 1 0 1 1 0 1 2 1 1 1 2 2 1 1 1 0 1 1 0 1 1 0 0 1 2 1 1 1 1 0 2 1 1 1 0 0 0 2 1 1 2 1 0 1 1 1 2 0 2 0 2 0 0 0 1 0 0 1 2 0 2 1 1 1 0 1 0 0 0 0 2 0 0 1 2 0 1 1 1 1 0 1 0 0 2 2 0 0 0 2 2 0 2 0 1 0 1 0 0 0 1 0 1 1 0 0 1 0 0 2 1 2 1 1 1 0 0 0 0 0 2 2 0 0 0 0 0 0 1 0 0 0 0 0 1 0 0 0 1 0 1 0 1 1 0 2 1 2 0 0 0 0 1 0 1 0 0 2 0 0 0 1 1 2 1 1 0 0 1 0 2 1 1 1 2 1 0 2 0 0 0 0 2 0 1 0 1 1 0 1 1 1 0 1 0 2 2 0 1 0 0 2 2 0 0 0 0 0 2 1 1 1 2 2 2 2 1 0 0 2 0 0 0 1 0 1 0 0 1 0 0 1 0 0 2 0 2 2 2 0 2 0 0 0 0 1 2 0 1 2 1 2 1 2 0 0 2 0 1 1 1 2 0 0 1 1 1 1 0 0 2 2 0 2 1 0 0 2 0 1 0 0 0 0 0 1 1 0 1 1 0 1 0 1 1 0 1 2 1 1 1 0 1 1 0 0 0 1 1 1 2 0 1 0 2 0 0 2 1 1 1 0 1 1 0 1 1 1 0 0 0 0 0 1 0 0 0 1 0 1 1 0 1 1 2 0 0 0 0 1 0 0 2 0 1 0 0 0 1 0 2 2 1 1 2 0 1 1 1 0 1 0 1 1 0 2 0 0 0 0 0 1 0 0 2 0 0 0 0 0 0 0 1 1 0 1 2 0 0 2 0 0 2 1 1 1 1 0 0 0 0 0 0 0 2 0 2 1 0 0 0 0 1 2 2 1 1 0 0 0 1 0 0 0 0 0 0 0 0 0 2 0 1 0 1 0 1 0 0 0 2 0 0 1 0 1 1 0 0 0 0 0 1 0 1 0 1 1 1 0 0 0 2 1 0 1 1 0 0 2 0 0 1 2 0 1 1 1 0 0 1 1 0 0 0 0 1 1 1 0 0 0 1 0 2 0 2 0 2 2 0 1 0 0 1 0 0 0 1 0 0 0 0 1 0 1 1 0 0 0 0 0 2 1 1 0 0 0 0 0 1 2 1 1 0 1 2 0 0 1 2 0 0 0 0 1 0 0 1 0 0 0 0 0 1 1 0 1 1 0 2 0 0 0 0 0 0 2 2 0 0 1 2 0 0 2 0 0 0 1 1 0 1 0 0 1 1 2 2 1 1 0 2 0 2 0 1 1 0 0 1 1 1 1 2 1 0 0 0 0 2 2 2 0 1 0 2 0 0 0 0 1 1 0 0 1 1 0 1 0 1 0 1 1 2 0 1 2 1 0 2 0 0 0 2 2 0 0 0 1 2 1 1 1 0 1 0 0 0 0 0 2 0 2 2 2 0 2 0 1 1 1 1 1 0 1 1 0 0 0 0 0 0 0 0 0 0 0 0 0 2 0 2 2 0 0 2 0 0 0 1 1 0 0 0 0 0 0 0
135 1 0 2 0 0 2 1 1 2 2 0 0 1 0 0 0 0 0 2 0 1 0 2 2 1 1 0 1 2 2 1 1 1 2 0 2 2 0 2 1 0 0 0 2 0 0 0 0 1 1 1 0 0 1 1 0 0 1 0 1 0 0 2 0 1 0 0 2 1 0 1 0 0 0 2 1 0 1 0 1 0 0 2 2 0 0 0 1 1 0 1 0 0 0 0 0 2 1 1 0 0 1 0 2 0 2 0 2 1 0 1 1 1 1 1 1 0 0 0 2 0 1 1 0 0 0 0 1 0 1 0 0 0 0 0 0 0 0 1 1 2 0 0 0 0 0 1 1 2 0 1 0 0 0 0 0 0 0 0 1 1 0 2 0 1 0 0 0 2 2 0 0 2 1 0 1 1 0 1 0 1 1 2 1 0 2 0 0 1 0 1 1 0 1 0 0 1 0 2 0 2 1 1 1 0 2 0 1 0 0 2 2 1 1 0 0 1 1 1 1 0 2 2 0 2 2 0 0 1 0 0 0 0 1 0 0 1 0 0 0 0 2 2 2 0 0 0 0 0 0 0 0 0 1 2 0 2 2 2 2 2 0 0 1 0 1 0 1 0 0 2 0 1 1 1 0 1 1 0 1 1 2 1 0 2 1 1 1 2 2 1 0 2 2 1 0 0 0 1 1 0 1 1 0 1 1 2 1 0 0 1 0 1 2 0 2 0 1 1 1 2 1 2 0 0 0 1 0 2 0 1 1 1 0 0 1 2 0 0 0 0 1 2 0 0 2 0 0 0 0 0 0 2 0 0 1 2 0 1 0 0 0 0 0 0 0 1 1 0 0 0 1 1 1 0 0 2 0 0 1 1 0 1 2 0 1 0 0 1 1 0 1 1 2 2 2 0 0 0 0 0 0 1 1 0 1 0 0 0 0 0 1 1 1 1 0 0 0 0 0 0 0 0 1 1 0 0 2 0 2 0 0 0 0 1 0 0 1 0 2 0 0 1 0 1 2 1 2 0 0 0 0 0 0 0 0 1 0 0 1 0 1 1 0 1 0 0 0 0 1 0 1 2 1 0 2 0 1 0 1 2 0 0 2 0 0 2 2 0 0 2 0 1 1 1 1 2 1 1 0 0 2 0 0 0 1 0 1 0 0 0 1 0 0 2 1 0 0 0 0 2 1 2 1 1 0 0 1 1 0 0 2 1 1 0 0 2 1 0 1 1 0 0 1 1 0 2 2 2 0 0 1 2 0 2 0 1 0 1 0 0 0 1 1 0 0 0 1 1 0 1 1 0 0 0 1 1 0 1 1 0 0 0 1 1 1 2 1 0 1 1 1 0 0 0 0 1 0 0 1 0 0 1 0 2 1 0 0 1 0 0 0 1 0 0 0 0 0 0 1 0 0 1 1 1 1 1 0 0 0 0 0 0 0 1 0 1 1 0 2 0 0 2 2 1 1 1 1 1 0 1 0 1 0 2 0 0 1 1 1 0 0 1 1 0 0 2 0 0 2 0 1 0 0 0 0 0 1 1 0 0 2 2 1 2 1 1 1 1 0 1 0 1 2 0 2 2 0 2 0 0 0 1 1 2 1 1 1 1 0 0 0 2 0 0 0 0 1 0 1 0 0 2 0 1 0 0 1 0 0 0 0 2 0 0 1 0 1 1 0 0 0 0 0 1 0 0 0 0 0 0 0 0 0 0 0 0 1 0 0 1 2 0 0 0 2 1 1 1 0 1 1 2 0 0 0 2 2 2 1 0 1 1 2 2 2 2 0 2 0 2 2 1 2 0 0 1 0 0 0 2 0 0 0 0 0 0 0 1 0 0 1 1 1 2 2 2 2 1 1 2 0 1 2 2 1 0 0 2 0 0 2 1 1 0 0 0 0 0 0 0 1 0 1 0 1 0 0 0 2 2 0 2 0 0 0 0 0 0 2 2 0 0 0 1 0 0 2 0 1 0 1 0 0 1 0 1 2 2 2 2 1 1 0 2 0 1 0 2 2 1 0 1 2 1 2 2 1 0 0 1 1 0 2 2 0 0 2 1 1 2 0 0 1 1 0 0 2 2 0 0 0 1 0 2 0 1 0 0 0 1 0 2 0 0 0 1 1 0 0 0 1 0 0 0 0 0 0 0 1 0 0 1 1 0 2 1 0 0 1 0 1 0 1 1 0 0 1 2 0 1 0 1 1 1 2 0 1 0 0 0 0 1 1 2 2 0 0 2 0 0 0 2 0 0 0 0 1 0 0 0
136 1 0 1 0 1 1 2 2 0 0 0 1 2 0 0 0 0 1 0 2 2 0 2 2 0 0 0 2 2 1 0 1 1 2 2 1 0 0 0 2 2 0 0 2 0 1 0 0 0 0 1 0 0 0 1 0 0 1 0 0 1 0 2 0 0 0 0 0 0 0 0 1 0 0 2 2 2 2 0 2 0 0 2 2 0 0 0 2 2 0 2 1 0 0 0 0 0 0 0 2 0 0 0 2 1 2 2 1 0 1 1 1 2 2 2 2 0 0 0 0 1 1 0 1 1 1 2 2 0 0 0 0 0 0 0 0 0 0 0 0 2 0 0 1 0 0 0 0 1 0 0 1 1 0 1 1 1 0 0 0 1 0 2 0 2 0 0 0 1 1 0 1 1 0 0 0 1 0 0 0 1 0 2 1 1 2 1 0 1 0 2 1 1 2 0 1 2 0 1 0 2 0 2 1 0 2 1 1 0 0 0 2 0 1 2 2 1 1 1 1 1 2 2 0 0 0 0 0 2 0 1 0 0 2 0 0 2 0 0 0 0 2 0 1 0 0 0 0 0 0 1 0 0 0 1 0 2 0 0 0 0 0 0 0 0 1 0 0 0 0 2 0 2 0 0 0 1 1 0 0 1 2 0 1 1 0 0 1 2 2 1 1 2 2 0 1 0 0 0 0 0 0 0 0 0 0 2 2 1 0 2 0 2 1 0 1 1 0 0 1 1 0 1 2 0 1 0 1 0 0 1 0 1 0 0 0 1 0 0 0 0 1 2 1 1 1 0 0 1 1 0 0 2 0 0 1 0 0 1 1 1 0 0 0 0 1 2 2 0 0 0 0 1 1 0 0 1 0 2 0 2 0 0 1 0 1 0 0 0 0 1 1 0 2 2 2 1 1 1 0 1 0 1 2 1 0 2 0 0 0 0 2 2 2 2 0 1 0 0 0 1 0 2 1 1 1 0 1 0 1 0 0 1 0 0 0 1 0 0 2 0 0 1 0 0 2 1 2 0 0 1 0 1 1 1 1 0 1 1 2 1 0 1 0 1 1 0 0 0 1 1 2 0 1 0 1 0 2 0 1 0 0 0 2 1 0 1 1 1 0 1 0 1 0 1 1 2 2 1 0 0 2 0 1 1 1 0 1 0 0 0 1 1 0 1 0 0 0 0 0 2 1 1 1 1 1 2 0 0 2 0 0 0 0 0 2 0 1 1 1 1 0 1 1 0 0 0 1 1 0 0 1 1 2 1 1 1 1 0 0 1 1 0 0 1 1 2 0 0 0 2 0 0 0 0 1 0 0 0 2 2 0 0 1 1 1 1 1 0 0 1 0 0 1 0 1 0 0 0 0 1 0 1 0 2 1 1 0 1 0 0 0 0 0 0 1 0 0 0 2 0 0 0 0 1 2 2 0 0 2 0 0 0 0 0 1 2 0 0 0 0 0 0 2 1 1 1 0 0 1 1 0 0 0 0 2 0 2 0 0 0 1 1 1 1 0 2 0 0 1 0 1 0 0 0 0 0 0 1 0 0 2 1 1 2 1 1 1 1 1 0 1 1 1 0 1 1 0 0 0 0 0 0 0 1 1 2 2 0 0 0 0 0 0 0 1 1 1 0 0 0 1 2 0 2 0 0 0 0 0 0 1 2 1 1 2 2 0 2 1 1 0 0 0 1 0 0 0 0 0 1 1 0 0 1 0 0 2 0 0 2 2 0 0 1 2 0 1 2 1 1 1 0 1 0 0 0 0 2 1 1 1 2 1 2 1 1 0 2 1 2 2 0 0 0 0 0 0 1 0 2 0 0 0 0 1 0 1 2 0 0 1 1 1 2 2 2 2 1 1 0 0 0 2 0 0 0 1 2 0 0 1 0 0 0 0 0 1 0 1 1 0 0 0 0 0 0 0 0 2 2 0 2 0 0 1 1 0 1 0 0 1 0 0 1 0 1 1 0 0 0 2 0 0 0 0 0 2 2 2 2 2 1 0 1 1 1 1 1 1 0 0 0 1 1 1 2 0 0 0 2 0 1 1 1 1 1 0 1 0 1 0 0 0 2 0 1 2 1 0 2 0 1 1 1 0 0 0 0 0 2 0 1 0 0 0 1 1 0 0 1 2 1 0 0 1 0 1 1 1 0 0 0 2 1 2 2 1 1 0 1 1 0 1 1 1 1 2 1 1 0 1 0 0 2 2 0 1 0 0 0 0 1 0 0 0 0 0 1 0 0 1 2 1 0 0 1 1 0 0 0
137 1 0 2 0 0 0 1 0 2 1 1 0 1 0 0 0 0 1 0 2 2 0 2 2 0 0 0 2 2 2 0 1 2 0 2 0 1 0 1 1 1 1 1 1 1 0 0 0 1 1 1 2 0 0 0 0 0 1 1 0 2 0 2 0 1 0 0 1 0 0 1 1 0 1 2 2 0 1 0 1 0 0 2 2 0 0 0 2 2 0 1 2 1 0 0 1 0 0 0 2 0 0 1 1 0 1 0 1 0 0 1 1 1 1 1 1 0 0 0 2 0 2 0 1 1 1 0 2 0 0 0 0 0 0 0 0 0 1 0 0 2 0 0 0 0 0 0 0 2 0 0 0 0 0 1 1 1 0 0 1 1 0 2 0 1 0 0 1 0 0 1 1 1 1 1 1 0 0 0 0 1 0 1 1 1 1 1 0 0 1 1 2 1 2 0 0 2 0 2 0 0 0 0 0 2 1 1 1 0 0 1 0 0 2 0 0 0 2 0 2 0 2 1 1 2 1 0 0 1 0 0 0 0 1 0 0 2 0 0 0 1 2 1 2 1 1 0 0 0 0 0 0 0 0 2 2 0 0 0 0 0 0 2 1 0 0 0 0 0 0 2 1 2 0 0 0 1 2 0 1 1 1 0 0 0 0 0 1 2 1 1 2 2 2 0 1 1 0 1 2 0 2 2 1 0 0 1 2 0 1 1 0 0 0 0 2 1 0 0 1 1 2 2 2 0 1 0 0 1 0 1 0 1 0 1 0 2 0 2 1 1 1 2 0 0 1 0 1 0 0 0 0 1 0 1 0 0 1 0 1 1 0 0 0 1 0 0 1 1 1 1 0 2 0 0 0 1 0 2 1 2 0 2 2 0 1 1 1 1 0 0 0 1 2 1 1 1 1 1 0 1 0 2 2 0 0 1 0 1 0 0 1 1 1 2 1 1 0 0 0 1 1 1 1 1 2 0 1 1 2 0 0 0 0 0 0 2 0 0 1 0 0 0 2 2 1 1 1 0 0 1 0 1 1 1 1 0 0 0 2 1 0 0 0 2 0 1 0 0 1 1 2 0 0 0 0 0 1 1 0 1 0 1 2 1 0 0 0 0 0 2 1 2 0 0 0 1 0 1 1 1 1 1 0 0 1 0 1 0 0 0 1 1 0 2 1 0 0 2 2 2 0 2 0 2 0 0 0 2 0 1 2 1 1 0 2 1 1 1 1 1 0 1 2 1 0 1 1 2 1 0 0 1 2 0 0 0 0 1 1 0 1 0 0 1 0 0 0 0 0 0 2 0 2 0 1 1 0 1 2 0 0 1 2 1 1 1 1 0 0 0 0 1 0 0 0 1 0 0 1 1 0 0 1 2 1 2 0 2 0 0 0 0 0 0 0 0 0 0 0 1 0 0 0 1 2 1 0 0 0 0 1 0 0 1 0 0 0 0 2 0 0 1 1 1 2 1 0 0 0 1 0 1 0 2 2 1 1 0 0 0 2 0 1 1 0 2 0 0 1 0 0 1 1 0 0 0 0 0 1 1 2 0 0 2 2 2 0 2 0 0 0 0 0 0 0 2 0 2 0 2 0 0 0 0 0 1 2 1 1 1 0 1 0 0 0 1 1 0 0 1 0 1 1 1 0 0 0 0 0 0 0 2 1 1 1 1 1 2 0 0 0 0 0 0 0 0 0 1 1 1 0 0 0 1 0 0 1 0 0 1 1 0 0 0 1 0 2 1 0 0 0 0 0 0 1 0 0 0 2 2 1 0 0 0 0 2 0 2 0 2 2 1 1 0 0 1 0 0 0 1 0 0 1 2 1 0 0 2 1 1 2 2 2 2 2 1 2 2 2 2 1 0 2 0 0 0 0 2 0 0 1 2 0 0 0 0 1 1 1 1 0 0 0 0 0 0 0 0 1 1 0 1 1 0 1 0 0 0 2 2 0 0 0 1 0 0 2 0 0 0 0 0 0 0 0 0 2 0 1 1 2 1 0 1 0 1 1 1 1 0 1 0 2 2 2 2 0 1 0 1 0 2 0 1 1 0 1 0 1 2 0 0 0 1 0 0 1 1 0 0 1 1 1 1 0 0 0 0 0 2 1 1 1 2 0 1 1 0 0 0 2 1 0 0 2 1 0 0 1 0 1 0 1 0 1 2 1 1 0 1 0 0 0 1 2 0 2 2 0 1 0 1 1 1 1 0 2 0 0 0 0 0 0 1 0 0 0 1 0 1 0 1 0 0 1 0 0 0 1 0
138 1 0 1 0 0 1 2 2 2 1 0 0 0 0 0 0 0 0 0 2 2 0 2 2 0 0 0 2 2 2 2 1 1 2 1 2 1 0 0 2 2 0 0 1 0 0 0 1 0 0 1 0 0 0 1 0 1 1 0 2 0 0 2 0 1 0 0 0 0 0 2 0 0 0 2 1 1 2 1 0 0 0 2 2 0 0 0 1 1 0 0 2 0 1 1 0 2 2 2 1 0 1 0 2 1 2 1 1 0 0 1 0 1 0 0 1 0 1 0 1 0 2 1 0 0 0 0 0 0 0 0 0 0 0 0 0 0 0 2 2 0 0 0 0 1 1 0 0 0 1 0 1 1 1 1 0 2 0 0 1 1 0 2 0 1 0 1 0 1 1 1 0 2 1 0 2 0 0 0 0 0 0 2 2 2 2 2 1 2 0 2 2 1 2 0 1 2 0 1 0 2 0 1 1 1 2 0 0 0 0 0 0 0 2 0 0 0 0 1 1 1 2 2 0 2 2 0 0 1 0 0 0 0 1 0 1 1 1 1 1 0 2 1 1 0 0 0 0 0 0 0 1 0 0 1 1 2 1 1 1 1 0 0 0 0 0 0 0 0 0 2 1 2 1 0 0 0 1 0 0 2 1 1 0 1 1 1 0 2 1 0 0 2 2 1 0 2 0 2 2 0 0 0 0 0 0 1 2 0 1 1 0 1 1 0 1 0 0 0 0 0 2 2 2 0 0 2 1 1 0 2 0 1 0 0 0 2 1 1 0 1 1 1 0 0 1 0 1 0 1 0 0 1 0 1 2 1 0 1 1 1 2 2 2 0 0 0 1 1 1 1 1 2 1 1 0 1 0 1 1 1 0 0 1 1 1 0 0 0 0 0 1 0 2 1 1 1 0 0 0 0 0 0 0 0 2 1 0 0 0 0 1 1 1 2 1 0 0 0 0 0 0 1 1 1 0 0 0 0 0 1 0 0 0 1 0 1 0 0 2 0 0 0 0 0 2 2 2 0 0 1 0 2 2 1 2 2 0 1 1 1 0 0 0 2 0 0 0 0 0 0 0 2 2 2 1 0 0 0 1 1 0 0 1 0 0 2 2 0 0 2 0 0 1 0 0 2 1 1 0 0 1 1 0 0 1 0 1 0 0 0 2 0 0 1 1 0 0 0 1 2 1 2 1 0 0 1 0 1 1 0 1 1 1 0 2 2 0 0 1 2 0 0 2 0 0 0 1 1 0 1 0 2 0 2 0 0 0 1 0 0 1 1 1 1 0 0 0 0 0 2 1 0 1 0 1 0 0 0 2 1 0 2 2 0 0 1 1 0 0 1 0 0 0 0 0 0 0 0 0 2 0 0 0 2 0 1 0 2 1 0 1 2 1 1 0 1 1 0 0 0 0 0 0 1 1 0 0 0 0 0 0 0 0 1 0 0 0 1 1 1 1 1 2 2 2 1 0 0 0 1 0 1 0 2 1 0 1 1 1 0 1 1 0 1 0 2 0 0 0 0 0 1 1 0 0 0 0 0 0 0 2 1 0 2 2 1 2 0 2 0 0 0 0 0 0 2 0 1 0 0 0 0 1 2 2 2 2 1 0 1 0 1 0 1 0 0 0 0 0 0 1 2 0 2 0 0 1 0 0 0 0 2 0 0 2 0 1 1 0 0 0 1 0 0 1 1 0 0 1 1 0 0 0 0 0 0 0 0 0 0 2 0 1 1 2 1 1 2 1 0 0 1 0 0 0 1 1 1 1 1 0 0 0 2 0 2 0 2 0 2 2 1 1 0 0 1 0 0 0 1 0 0 0 0 2 0 0 2 1 1 2 1 1 0 0 2 2 1 1 2 0 1 2 1 1 0 1 2 0 0 2 1 0 1 0 0 1 0 0 1 1 1 1 1 1 0 0 0 2 1 0 2 0 0 0 0 1 1 2 2 0 0 0 1 1 1 1 0 1 0 0 2 0 2 0 1 2 2 2 2 2 0 0 0 1 2 0 0 0 0 0 0 2 2 2 2 0 1 0 0 0 2 1 1 0 1 0 1 0 1 0 0 1 1 0 0 1 1 0 0 1 1 0 2 0 0 0 0 0 2 1 2 1 1 0 0 1 0 0 0 2 1 0 1 2 1 0 1 0 0 1 0 1 0 1 0 0 0 2 0 1 1 0 1 1 0 1 1 1 1 0 0 0 2 2 0 1 0 0 0 1 0 0 0 0 0 1 2 1 0 1 2 2 0 0 0 1 1 1 0
139 0 0 1 0 0 1 1 1 1 1 0 0 0 0 0 0 0 0 1 0 1 0 2 2 0 0 0 1 2 2 0 0 2 2 0 2 2 0 1 0 0 1 0 1 1 1 0 0 0 0 1 1 0 0 1 0 0 0 0 0 2 0 2 1 1 1 0 0 0 0 2 2 0 1 2 1 0 2 0 0 0 0 2 2 0 0 0 0 1 0 0 2 0 0 0 0 0 0 1 2 1 0 0 2 1 2 2 1 1 0 1 0 1 0 0 1 0 0 0 1 1 2 2 0 0 0 1 2 0 0 1 0 0 1 0 0 1 0 2 2 1 0 0 0 0 0 0 0 0 0 1 0 0 0 0 0 1 0 1 1 0 2 2 1 2 0 1 1 0 0 1 0 2 0 0 1 0 0 0 0 0 0 2 2 2 1 2 2 1 1 2 2 2 2 0 0 1 0 0 0 0 0 1 1 0 2 1 1 0 0 1 2 0 2 2 2 0 2 0 2 1 0 1 1 0 1 0 0 1 1 1 0 0 1 0 0 2 0 0 0 1 2 2 1 0 0 0 0 0 0 0 0 0 0 2 0 0 0 0 0 0 0 2 1 0 0 0 2 2 0 2 2 2 1 1 0 0 1 0 0 0 2 2 0 1 1 1 0 2 0 0 0 0 2 0 0 2 0 1 1 0 1 1 0 0 2 2 1 0 1 0 0 2 0 0 0 1 1 1 0 0 1 2 2 0 1 1 1 1 0 1 0 2 0 0 0 1 0 1 1 1 1 2 0 0 2 0 1 0 0 0 0 1 0 1 1 1 0 0 0 0 2 0 2 0 1 2 2 0 0 0 2 2 0 2 0 2 2 2 0 1 0 0 1 1 1 1 1 0 0 1 0 0 2 0 0 0 2 2 0 2 0 2 2 0 0 0 0 0 0 0 2 2 2 2 0 0 0 0 0 0 1 1 1 0 1 0 1 0 1 0 0 1 1 2 1 1 1 0 2 0 0 1 0 1 2 1 1 1 1 1 0 1 1 1 1 1 0 0 2 0 0 0 0 2 0 0 0 0 2 0 1 1 2 1 1 1 1 0 0 1 0 0 1 0 0 1 1 0 2 2 1 2 1 0 0 2 2 2 0 0 2 0 0 0 2 1 0 0 0 1 1 0 0 2 0 1 0 1 1 2 2 1 1 0 1 1 0 1 1 0 1 0 1 0 2 0 1 0 2 2 0 1 2 0 0 2 2 2 1 0 1 1 2 0 0 1 0 1 1 0 0 2 2 0 0 0 1 0 0 0 1 0 0 0 1 1 0 1 2 1 2 1 0 0 0 0 0 0 0 0 0 1 2 0 0 0 0 0 0 2 0 1 0 2 1 0 0 0 2 0 0 0 0 0 0 0 0 0 1 0 1 1 0 1 1 0 0 0 1 0 0 1 1 0 1 1 0 0 2 1 0 0 1 1 2 1 0 0 2 1 1 2 0 2 0 0 2 0 0 0 1 1 1 0 0 1 1 1 1 1 1 0 0 0 0 0 0 0 1 1 1 1 1 1 0 1 1 1 1 0 0 1 0 0 1 2 0 1 0 1 0 1 2 2 1 2 0 0 1 1 1 1 0 0 1 0 0 0 0 0 0 1 1 2 0 0 0 0 0 0 0 2 0 0 1 0 1 0 0 0 0 0 0 1 0 0 0 0 0 0 0 0 0 1 1 0 2 1 0 1 1 0 0 2 2 1 1 2 0 0 2 1 1 0 1 0 0 0 1 1 0 0 0 2 0 1 1 2 1 1 2 0 2 0 0 0 0 0 0 1 0 0 0 0 1 0 0 2 0 0 0 0 0 2 2 2 2 1 1 2 0 0 2 0 0 0 0 2 0 0 1 1 0 0 0 0 0 0 0 0 0 0 0 0 0 0 0 0 1 1 0 2 0 0 0 0 0 0 1 1 0 0 0 0 0 0 1 0 0 0 1 0 0 0 0 0 1 1 2 2 2 0 0 1 1 1 1 1 1 0 0 0 2 2 2 2 0 0 0 1 0 2 1 1 1 2 0 1 0 0 0 0 1 1 0 0 2 2 0 0 0 1 1 1 0 1 0 0 0 2 0 2 0 0 0 0 2 0 0 0 0 2 1 2 2 0 0 0 1 0 2 0 0 0 0 2 1 0 0 1 2 0 1 1 1 0 2 1 0 1 0 0 0 1 1 0 0 0 0 0 0 0 0 0 0 1 0 1 0 0 0 2 0 0 0 0 0 0 0 0
140 1 0 1 0 0 1 1 2 2 2 0 1 2 0 0 1 0 0 0 1 1 0 1 1 1 1 0 2 2 2 0 1 2 0 2 1 1 0 2 0 0 1 1 1 1 0 1 0 0 0 1 1 0 1 0 1 0 0 0 2 0 0 2 0 0 0 0 0 0 0 0 2 0 1 2 2 1 2 0 0 0 0 0 1 0 0 0 2 2 0 1 2 0 1 0 1 1 1 1 1 0 0 0 1 0 1 1 1 0 0 1 2 2 2 2 2 0 1 0 1 0 2 1 1 1 1 1 2 0 0 1 1 0 0 0 0 1 0 1 1 2 0 0 0 0 1 0 0 1 0 0 1 0 0 1 2 0 0 1 1 0 0 2 1 2 1 1 0 1 0 2 0 2 0 0 0 0 0 0 0 0 1 2 1 0 2 2 1 0 2 2 2 1 2 0 0 2 0 1 0 1 0 1 1 2 1 1 2 0 0 2 1 0 1 0 0 0 1 1 1 1 2 2 0 1 1 0 1 2 0 0 0 0 1 0 0 1 0 0 0 0 2 0 1 0 0 0 0 0 0 0 0 0 0 1 1 1 0 0 0 0 0 0 0 0 0 0 2 2 0 2 1 1 0 0 1 1 0 0 0 2 1 1 0 1 0 2 0 2 2 1 0 2 2 0 0 1 0 2 2 1 0 0 0 0 0 2 1 0 0 2 0 0 0 0 2 0 1 1 1 1 0 1 2 0 1 1 1 0 0 0 0 2 0 0 0 0 0 0 0 0 2 1 1 2 0 1 2 1 1 1 0 2 0 0 1 1 0 1 1 1 1 1 1 1 1 1 1 0 0 0 0 2 0 0 0 1 0 1 1 1 0 0 2 2 2 0 0 0 0 1 0 0 2 0 0 0 1 0 1 0 0 2 2 0 0 1 0 0 0 0 0 0 0 2 0 1 0 0 0 1 1 1 1 1 2 2 2 1 1 2 1 1 1 1 0 1 0 0 1 0 0 0 1 1 1 2 2 0 0 2 0 2 1 0 1 0 1 0 1 1 0 0 0 2 0 1 0 1 1 0 2 0 0 0 2 0 2 1 0 1 0 1 1 0 1 1 1 1 0 2 0 2 0 0 0 2 2 2 0 0 1 1 0 0 1 0 0 0 0 1 1 0 0 2 1 0 1 2 2 1 0 1 0 1 1 1 0 1 1 1 1 1 1 0 2 1 0 0 0 2 0 1 1 1 0 2 2 2 1 1 0 2 2 1 1 0 0 1 0 0 0 0 0 0 0 0 0 0 0 1 0 0 0 0 2 0 0 0 2 0 0 1 1 0 0 1 1 0 0 2 0 0 1 0 0 0 0 0 0 2 1 0 1 2 0 1 0 2 0 0 1 2 2 2 0 0 1 0 1 0 1 1 0 0 1 2 0 0 0 1 1 0 0 0 0 1 1 0 2 1 0 0 2 2 2 1 0 1 2 2 1 1 0 0 2 0 0 0 0 0 1 1 0 1 1 2 0 0 0 0 1 0 0 0 0 0 2 2 0 0 2 1 1 2 1 2 1 1 1 0 0 1 0 0 1 1 0 0 0 0 0 0 2 2 2 1 2 0 0 0 0 0 0 0 0 2 1 0 0 0 1 2 0 2 0 0 0 0 0 0 0 2 1 0 2 0 1 1 0 0 0 0 0 1 0 0 0 0 0 0 0 0 0 1 1 1 2 0 1 1 2 0 0 1 2 0 0 2 1 0 0 0 0 0 2 1 1 0 1 1 0 0 0 1 0 2 1 2 0 1 2 1 1 0 0 1 1 0 0 1 0 0 0 0 1 1 0 1 0 0 1 1 1 2 1 2 0 0 0 0 0 0 2 0 0 0 0 2 1 0 1 2 0 0 0 0 1 0 0 0 0 0 0 0 0 0 0 0 2 2 0 2 0 0 0 0 0 0 2 2 0 0 0 1 1 1 2 0 0 0 2 1 0 0 0 0 1 1 2 2 2 0 0 0 1 1 0 2 1 0 1 0 1 1 1 2 1 0 0 2 0 2 1 2 0 1 0 2 0 0 0 0 1 1 1 0 1 1 0 0 0 0 0 1 1 0 0 0 1 1 1 1 2 2 1 0 0 2 0 0 1 0 0 1 1 1 1 0 2 0 1 0 1 0 1 1 0 0 1 1 1 0 1 1 2 0 1 1 0 1 0 0 0 2 2 0 2 0 0 0 0 0 0 0 0 1 0 2 0 0 0 1 1 0 0 0 1 1 0 1
141 0 0 2 1 0 2 1 1 2 2 0 0 0 0 0 0 1 2 1 1 2 0 2 2 0 0 0 1 1 1 0 0 2 2 1 1 0 1 0 1 1 0 0 1 0 0 0 0 0 0 0 0 0 1 0 0 0 0 1 0 1 0 1 0 1 0 0 1 0 0 2 1 0 1 2 2 1 2 0 1 0 0 1 2 0 0 0 0 1 0 0 1 1 0 0 0 2 1 1 0 0 0 0 2 1 2 1 1 0 0 1 1 2 1 1 2 0 2 0 0 1 2 0 2 2 2 0 0 0 1 0 0 0 0 0 1 1 0 2 2 1 0 0 0 0 0 0 0 0 0 0 1 0 0 1 2 2 0 1 2 1 0 2 0 1 0 1 1 1 0 1 0 2 0 0 1 2 0 0 0 2 0 2 0 0 1 1 1 1 0 1 2 2 2 0 1 1 0 0 0 0 0 2 2 0 2 1 1 0 0 1 1 0 1 0 0 0 1 0 2 1 1 1 0 1 1 1 0 1 0 1 0 0 1 0 0 1 1 1 1 0 2 2 2 0 0 0 1 1 1 0 1 0 0 0 1 0 0 0 0 0 0 0 0 0 1 0 1 1 1 2 1 1 1 1 0 1 2 0 0 2 1 0 0 1 0 0 2 2 2 2 1 2 2 0 1 0 0 0 1 0 0 0 0 1 0 1 2 0 1 0 0 2 1 0 1 1 1 1 0 1 2 0 2 0 0 1 0 0 0 0 0 0 0 1 1 2 1 1 0 1 1 2 1 1 1 0 2 2 2 0 0 2 0 0 1 1 0 2 2 2 1 1 1 2 0 0 2 1 1 1 1 2 0 2 0 1 1 2 0 1 0 1 1 1 0 0 0 1 0 0 0 0 2 0 0 0 1 1 0 1 0 1 1 0 1 1 0 0 0 0 2 1 1 2 0 0 1 0 1 1 1 1 2 2 0 0 1 0 1 0 0 2 2 0 0 2 0 1 2 0 0 1 0 1 2 0 0 0 0 0 0 1 1 0 1 2 0 1 1 1 1 1 0 1 0 1 0 1 0 0 2 0 1 0 1 1 1 0 0 1 0 0 1 0 0 1 1 0 1 1 1 2 1 0 0 2 2 2 1 0 1 1 0 0 1 0 1 0 1 0 1 1 0 1 0 1 0 1 1 2 2 1 1 0 1 0 0 2 0 2 1 1 1 0 2 0 0 1 0 1 0 1 1 0 0 2 2 2 2 0 1 2 1 1 0 0 1 0 0 1 0 0 0 0 2 1 1 0 1 2 0 0 0 0 0 2 0 2 2 1 0 2 2 0 0 1 1 1 0 0 2 0 0 1 0 1 0 0 1 1 0 0 0 1 1 0 0 1 0 0 1 1 0 0 2 0 1 0 0 0 0 1 0 0 2 1 0 0 1 1 0 0 0 1 1 2 0 0 0 0 0 1 1 1 2 1 0 1 1 1 0 1 0 2 2 0 1 1 1 0 2 0 0 2 0 2 0 0 1 1 0 0 1 0 1 0 0 0 0 0 1 0 1 1 1 0 2 0 2 0 0 2 0 0 2 2 0 1 1 1 0 1 1 2 0 1 2 0 1 1 0 1 0 0 0 2 2 0 1 0 1 2 0 2 0 1 1 0 0 0 0 1 1 1 1 1 0 1 0 0 2 0 0 0 0 1 0 1 0 0 0 0 0 1 0 2 2 0 1 2 1 0 1 1 2 0 1 1 0 1 1 0 0 0 0 1 1 1 1 1 0 0 1 1 1 1 1 2 1 1 1 1 1 0 0 2 0 0 0 2 0 0 1 1 0 0 0 2 0 0 1 1 1 2 2 1 0 0 0 0 0 0 2 0 0 0 0 1 0 0 2 1 1 0 0 0 1 0 0 1 1 1 1 1 1 0 0 0 2 2 0 2 0 0 0 0 0 0 1 1 0 0 1 0 0 0 1 0 0 0 1 0 0 0 0 0 1 0 1 1 1 0 0 1 0 2 0 2 2 0 0 0 1 1 1 2 0 1 1 0 0 1 1 1 0 1 0 2 0 0 0 0 1 1 0 1 2 2 0 0 0 1 1 1 0 1 0 0 1 1 1 2 1 0 0 1 1 0 0 0 1 2 1 0 0 0 0 0 2 0 0 0 2 0 2 0 0 0 2 0 2 0 0 2 0 0 1 2 0 1 0 0 0 0 0 0 1 1 0 0 0 1 0 0 0 0 0 0 0 0 0 1 0 0 0 0 0 1 0 1
142 1 0 2 1 0 1 0 0 2 2 0 0 1 0 0 0 0 1 2 0 1 0 2 2 0 0 0 2 2 2 2 1 1 2 0 2 2 0 2 1 0 0 0 1 1 0 0 0 0 0 0 0 0 2 1 0 0 1 1 1 0 0 2 0 1 1 0 1 0 0 1 2 0 2 2 2 1 1 0 2 0 1 0 0 0 0 1 1 2 1 1 1 0 0 0 0 1 1 1 1 0 2 0 2 0 2 2 0 0 1 0 0 1 0 1 1 0 0 0 2 0 2 1 1 1 1 1 2 0 1 1 0 0 0 0 0 0 0 1 2 1 0 0 0 0 0 0 0 1 0 0 0 1 0 0 0 2 0 1 2 0 0 2 1 2 0 0 1 1 1 1 1 1 1 0 1 0 0 0 0 2 1 1 1 0 1 1 1 2 0 2 1 0 1 0 0 1 1 0 0 0 0 1 1 1 2 0 1 0 1 1 0 0 1 0 0 0 1 1 1 0 1 1 1 0 1 0 0 1 0 0 0 0 2 0 0 2 0 0 0 1 1 1 1 0 0 0 0 0 0 0 0 1 0 1 1 0 0 0 0 0 0 2 1 0 0 1 1 0 0 0 2 2 1 0 0 0 2 0 0 2 2 1 0 1 1 2 0 2 2 0 2 2 2 0 1 1 0 0 1 1 1 1 0 0 0 2 0 0 0 1 0 1 0 0 2 0 1 1 1 1 1 1 1 0 0 1 1 1 0 1 0 0 0 0 0 0 0 0 0 0 2 2 1 1 1 0 1 2 2 0 0 1 0 1 0 1 0 1 1 1 0 0 0 0 0 1 1 0 0 0 0 2 0 0 0 1 1 1 1 0 0 0 0 1 1 0 0 1 0 0 0 0 2 0 0 1 1 2 0 1 0 1 1 0 1 1 0 0 0 0 0 0 1 2 0 0 0 0 0 0 1 1 1 1 1 0 1 1 1 1 0 0 0 0 0 0 0 0 2 0 0 0 2 2 0 1 1 0 1 1 0 1 1 1 1 1 1 2 1 2 0 0 0 2 0 0 0 0 0 0 2 2 0 0 0 0 1 0 0 2 0 1 1 1 0 1 1 0 0 2 0 1 1 0 0 1 1 2 1 1 0 2 1 1 2 0 1 0 1 0 2 1 0 2 0 1 0 1 1 2 0 2 0 0 0 1 0 0 1 0 2 1 1 0 2 0 0 2 0 1 0 0 1 1 0 1 1 1 1 0 0 2 1 2 1 0 0 1 0 0 0 1 1 0 0 1 0 0 0 1 0 0 0 0 2 0 0 0 2 0 0 2 2 0 0 0 0 0 0 2 0 0 0 0 0 1 0 0 1 1 0 0 1 1 1 0 0 1 1 0 0 0 0 0 0 0 0 0 0 0 0 0 0 1 1 0 0 0 0 0 0 0 0 0 1 0 0 0 0 1 0 0 2 1 1 0 0 1 1 0 0 1 0 1 2 1 1 0 0 0 1 0 0 0 0 1 2 1 0 2 0 1 1 1 1 0 1 2 0 1 2 1 0 2 2 2 1 0 2 0 0 2 0 0 2 2 0 2 1 1 0 1 0 2 1 1 2 1 1 1 0 2 0 0 0 2 2 0 0 0 0 1 1 2 1 0 1 0 0 0 0 2 1 0 2 0 2 2 0 0 0 0 0 0 0 0 0 0 0 0 0 0 0 0 0 0 1 1 0 0 0 0 0 0 0 1 1 2 0 0 0 1 0 1 2 2 1 1 1 0 2 1 2 2 2 2 1 2 0 1 2 1 1 0 0 0 0 1 0 1 1 0 1 0 1 0 0 1 0 0 1 1 1 2 2 1 2 2 2 1 0 1 2 1 1 0 0 2 0 0 2 1 0 0 0 0 0 0 0 0 2 2 2 2 2 0 0 0 2 2 0 1 1 0 2 0 0 0 1 1 0 0 0 0 0 0 2 1 1 0 1 0 0 0 0 2 2 2 2 2 2 0 0 0 0 2 0 1 1 0 1 0 2 2 2 2 0 1 0 2 0 1 1 1 0 0 0 1 0 2 0 0 0 2 0 2 1 1 0 1 0 1 1 2 0 1 0 0 0 2 0 1 0 1 0 1 1 1 0 1 1 2 2 0 0 0 0 0 1 0 2 0 0 0 0 1 0 0 1 1 0 1 1 1 1 0 1 1 1 0 0 0 0 1 1 1 1 0 0 1 0 0 0 0 0 0 0 1 0 0 0 2 1 0 0 0 0 0 1 1
143 1 0 1 1 1 2 0 1 1 0 0 0 1 0 0 0 0 0 0 2 2 0 2 2 0 0 0 2 2 2 1 1 1 1 0 2 1 0 0 0 0 0 0 2 0 1 0 0 0 0 0 2 0 0 0 0 0 0 1 1 0 0 2 0 0 0 0 2 1 0 1 1 0 0 1 1 0 1 0 1 0 0 2 2 0 0 1 1 1 0 1 2 0 0 0 0 0 0 0 2 0 2 0 2 0 2 1 1 0 1 2 1 0 2 2 2 0 1 0 1 0 2 2 0 0 0 2 2 0 0 0 0 0 0 0 0 0 0 0 0 2 0 0 0 0 0 0 0 0 0 0 0 0 0 0 1 0 0 1 2 2 0 2 1 2 1 1 0 1 1 0 0 2 0 0 2 1 1 1 0 2 0 2 1 1 2 2 1 1 0 1 2 2 2 0 0 2 0 0 0 0 0 2 2 0 2 2 2 0 1 1 1 0 0 0 0 0 1 1 1 1 0 1 1 1 2 1 1 1 0 0 0 0 1 0 1 1 0 0 0 0 2 2 2 0 1 0 0 0 0 0 0 0 0 1 1 2 1 1 1 1 0 1 2 0 0 0 2 2 1 1 0 1 1 1 0 2 2 0 0 2 1 1 0 1 1 2 1 2 1 1 1 2 1 0 1 1 0 1 1 0 2 2 1 0 1 2 1 0 0 0 0 1 1 0 1 0 0 0 2 2 1 1 2 0 1 2 1 2 0 2 0 1 0 0 0 1 1 2 0 1 0 2 1 1 0 0 1 0 0 1 0 1 0 1 0 2 0 0 0 1 0 0 0 0 0 2 2 0 0 0 1 1 1 0 0 1 0 2 1 0 1 1 1 0 0 0 0 0 1 1 0 1 2 1 1 1 0 0 0 0 0 2 2 0 0 1 1 0 0 1 2 2 2 2 0 0 0 1 1 1 1 0 0 1 2 0 0 0 0 0 0 1 1 1 0 1 0 0 1 0 0 1 1 2 1 1 2 2 0 1 0 2 0 0 1 1 1 2 1 1 1 1 1 0 0 1 0 1 0 0 1 1 1 0 1 0 2 0 1 1 0 0 1 0 0 0 0 1 1 0 0 1 0 0 0 2 0 0 0 0 2 1 1 1 1 1 0 0 0 0 1 1 0 2 0 0 0 0 0 2 1 1 0 1 1 0 0 1 0 0 1 1 1 0 1 1 1 2 1 0 1 0 1 0 0 1 1 1 0 0 0 1 2 0 1 0 0 0 0 0 1 0 0 1 1 0 0 0 0 2 1 0 0 0 1 1 0 1 2 0 0 1 1 0 0 1 1 1 0 1 0 1 0 0 0 1 0 1 0 1 0 2 0 2 1 2 0 2 0 0 0 0 0 0 0 0 0 0 0 0 0 0 0 1 1 0 0 0 1 0 1 0 0 0 1 1 1 0 1 1 0 0 2 2 2 1 0 2 0 1 0 0 0 1 2 1 2 0 0 0 1 0 0 2 1 2 0 0 1 0 1 0 0 1 2 0 1 2 0 1 2 1 1 2 1 1 1 0 1 1 0 2 0 0 2 2 0 1 1 0 0 0 0 1 1 0 0 1 1 1 0 2 0 1 0 0 0 0 0 0 1 2 0 2 0 0 0 0 0 0 0 2 0 0 1 1 0 1 1 1 1 1 0 0 1 0 0 0 0 0 0 0 0 1 2 0 1 0 0 0 1 0 0 0 2 1 0 2 0 0 0 0 0 1 0 2 2 1 0 0 0 0 1 2 1 1 0 2 1 2 1 0 0 0 1 0 0 1 0 2 0 0 0 0 0 0 1 2 0 0 1 0 0 1 1 1 1 0 0 1 0 0 1 0 0 0 1 2 0 0 2 1 1 1 0 0 0 0 0 0 1 1 1 1 1 0 0 0 2 2 0 2 0 0 0 0 0 0 1 2 0 0 0 1 1 0 2 1 1 0 1 0 0 0 0 1 2 0 0 0 1 0 0 1 0 2 0 2 2 0 0 0 2 2 2 1 1 0 0 1 1 0 2 2 0 1 0 2 0 1 1 0 1 1 0 1 2 2 0 0 0 1 0 1 2 1 1 1 0 2 0 1 0 1 0 0 2 0 0 0 2 1 0 1 2 0 0 1 1 0 1 0 1 0 2 0 0 0 2 0 0 2 2 1 1 0 0 0 1 0 0 0 0 2 2 0 1 0 0 0 0 2 0 1 0 0 0 2 0 0 0 2 1 0 0 0 0 1 1 1
144 1 0 0 1 0 1 0 0 1 1 1 0 1 0 0 0 0 2 0 2 2 0 2 2 0 0 0 2 1 1 1 0 2 0 1 1 2 0 1 1 1 0 0 0 0 1 1 0 0 0 1 1 0 0 1 0 0 1 0 1 0 0 1 0 1 0 1 1 0 0 1 1 0 1 2 2 1 1 0 2 0 0 1 2 0 0 1 1 2 0 1 0 0 0 0 1 1 1 1 1 0 1 0 2 1 1 0 2 0 0 2 1 2 1 1 2 0 1 0 1 0 2 1 1 1 1 1 1 0 1 1 0 0 2 0 0 1 0 0 1 1 1 0 0 0 0 1 1 2 0 1 1 0 1 0 0 1 0 0 1 0 0 2 1 2 0 0 2 0 0 2 0 2 0 1 1 2 1 1 0 2 0 0 0 0 0 1 0 0 0 1 1 1 1 0 2 1 0 0 0 1 0 0 0 2 1 1 1 0 0 1 1 0 1 1 1 1 2 1 1 0 0 0 2 0 2 0 0 2 1 1 0 0 2 0 0 2 0 0 0 1 2 0 0 0 0 0 0 0 0 0 0 0 0 1 0 1 0 0 0 0 0 1 0 0 0 0 0 0 0 1 1 1 0 0 0 1 1 0 2 0 0 0 0 0 0 1 1 2 1 2 2 2 2 0 1 0 0 1 0 0 1 1 0 0 0 2 1 0 1 1 0 2 0 0 1 0 0 0 2 2 1 2 2 0 0 2 1 2 0 2 1 1 0 1 1 2 0 1 1 1 1 1 1 1 0 0 2 1 1 0 0 2 0 0 1 0 0 2 2 2 0 0 0 0 0 1 1 0 0 0 2 2 0 2 0 1 1 2 1 1 0 1 1 0 0 0 0 0 0 1 0 0 2 0 0 1 0 0 0 0 0 1 2 1 0 0 0 0 0 0 0 0 1 2 0 1 0 0 0 1 0 0 0 1 0 1 1 1 1 1 1 1 1 1 1 0 1 0 2 0 0 2 0 2 2 0 1 0 1 1 0 1 1 1 1 0 0 1 1 1 1 1 1 0 0 1 0 1 2 1 2 0 2 1 1 0 2 0 2 0 0 1 2 1 0 0 0 0 2 0 0 1 0 1 1 1 0 1 1 0 2 0 0 0 2 1 1 0 0 0 1 0 1 0 0 0 0 1 1 2 0 2 0 1 0 1 0 2 0 1 0 0 0 0 1 0 1 1 0 1 0 0 2 0 0 1 2 1 1 0 0 2 2 0 0 0 0 0 1 0 0 0 0 0 0 1 0 1 0 0 1 0 1 0 1 1 0 1 2 0 1 1 0 0 0 2 0 0 0 1 1 0 0 0 0 0 0 0 0 2 0 2 0 2 0 2 0 1 0 0 0 1 0 1 1 0 0 0 0 0 0 0 0 1 2 2 0 0 1 0 0 0 0 0 1 0 1 0 2 2 0 0 2 0 0 1 1 1 0 1 1 1 1 1 2 0 2 1 1 0 1 1 1 0 0 1 1 1 1 1 1 0 0 1 2 0 0 0 1 0 1 0 0 1 0 1 1 0 2 0 0 0 0 0 0 2 0 1 0 0 0 0 1 2 2 2 2 0 0 0 0 1 0 2 0 1 1 0 0 1 0 2 0 1 0 0 0 0 0 0 1 2 1 0 2 0 1 1 0 0 0 0 0 0 0 1 0 1 2 2 0 0 0 2 1 0 1 1 0 0 2 0 1 1 2 1 0 2 0 0 1 1 0 0 0 0 0 0 2 2 0 0 0 0 0 2 0 2 0 2 2 0 2 0 0 0 0 1 0 2 0 0 0 0 2 0 0 2 1 1 1 1 1 1 1 2 2 2 2 2 0 1 2 1 1 0 0 2 1 1 2 0 0 0 0 0 1 0 1 1 0 1 1 0 1 1 0 0 1 1 0 2 0 0 1 0 1 1 0 1 1 0 0 0 0 0 1 0 0 0 1 0 0 0 0 1 1 1 2 2 2 0 0 0 1 1 0 2 2 0 1 1 2 1 2 1 1 2 0 0 0 0 2 2 0 1 0 1 0 1 0 0 1 1 0 1 2 1 0 1 0 1 0 2 2 1 0 0 0 1 0 1 0 0 0 0 2 0 0 0 0 0 0 0 1 0 1 0 1 0 0 0 2 0 2 2 0 0 2 0 2 1 1 1 1 0 1 1 1 1 0 0 0 2 2 0 0 0 0 0 0 1 0 1 0 0 0 1 0 1 1 2 2 0 0 0 0 0 0 1
145 1 0 1 0 0 1 2 2 1 0 1 0 0 0 0 0 0 0 0 2 2 0 1 1 1 1 0 1 2 2 0 0 0 0 1 1 1 0 0 2 2 1 0 0 0 0 0 0 0 0 0 0 0 0 1 0 0 0 0 2 0 0 1 0 0 0 0 0 0 0 0 2 0 0 1 1 1 1 0 2 0 0 2 2 0 0 0 2 2 0 0 2 1 0 0 0 1 1 1 0 0 0 1 2 0 2 1 1 1 0 1 1 1 1 1 1 0 0 0 2 1 2 1 1 1 1 1 2 0 0 0 0 0 0 0 0 0 0 0 1 1 1 0 0 1 0 0 0 2 0 0 1 0 1 0 0 2 0 0 0 0 0 1 0 0 0 1 2 0 0 0 0 2 0 1 1 1 0 0 1 1 1 2 1 0 2 1 0 1 0 2 1 1 2 0 0 2 0 0 0 0 0 1 0 1 2 1 1 0 0 2 0 0 1 0 0 0 2 0 2 1 2 2 0 1 1 0 0 0 0 0 0 0 1 0 0 1 0 2 2 0 1 1 1 0 0 0 2 0 0 1 0 1 0 1 2 0 0 0 0 0 0 0 0 0 0 0 2 1 0 0 2 2 0 0 0 0 2 0 1 0 2 0 0 2 0 2 0 2 1 0 0 2 1 0 0 1 1 1 1 0 0 0 0 0 2 2 1 0 1 0 0 1 1 0 1 0 0 0 0 0 1 1 1 0 0 2 1 2 0 2 1 2 0 0 0 1 0 0 0 1 2 2 0 0 2 0 1 0 0 0 0 2 0 0 1 1 0 1 1 2 0 0 0 0 0 1 2 0 0 0 1 1 1 1 0 1 0 0 0 2 0 0 1 0 0 0 0 0 0 0 1 0 1 0 0 1 0 0 0 0 0 2 2 0 1 0 0 0 0 2 2 2 2 2 0 1 0 1 1 2 0 1 0 0 0 0 1 0 1 0 1 1 1 1 0 0 0 0 1 0 0 0 1 1 1 1 1 0 0 1 0 2 1 1 1 0 1 1 2 1 0 1 0 1 0 1 0 1 1 0 2 0 1 0 0 0 2 1 0 2 0 0 0 0 0 1 0 1 0 2 1 2 1 1 1 2 2 2 0 0 2 1 1 2 1 1 1 0 1 0 0 0 1 0 0 0 0 1 1 2 1 2 1 1 0 1 1 1 0 2 0 0 0 0 2 1 2 2 0 1 0 0 0 1 0 1 1 2 1 0 1 1 2 1 1 0 1 0 1 1 2 0 0 2 0 0 2 2 0 1 1 0 1 0 2 0 0 0 2 1 1 1 1 1 1 1 0 0 0 1 1 2 0 0 0 0 0 0 0 2 0 1 0 2 1 0 1 0 0 0 0 2 0 0 0 0 0 0 0 0 1 1 0 0 1 1 0 0 1 0 0 0 0 0 0 1 0 0 1 1 0 1 2 1 1 1 0 1 1 2 0 0 0 0 2 1 0 0 0 0 1 0 1 2 1 1 1 1 0 1 1 0 0 0 1 0 1 1 1 1 2 1 1 1 1 1 1 0 2 0 0 1 0 0 1 2 0 1 0 0 0 0 0 0 0 0 1 1 0 0 0 1 0 1 0 2 2 0 1 0 0 2 0 2 0 0 0 0 0 0 0 2 0 0 1 0 1 1 0 0 0 0 0 0 0 1 0 1 1 1 0 0 0 2 0 0 2 0 0 1 0 0 0 0 1 0 1 2 1 0 1 1 0 0 1 1 1 1 1 1 1 1 1 2 1 0 0 1 1 1 2 0 0 1 0 1 0 1 0 2 1 0 0 1 0 0 0 2 0 0 2 2 2 2 2 2 0 0 0 0 0 1 2 2 1 0 0 2 0 0 2 0 0 1 0 0 1 0 0 1 0 1 1 0 1 0 0 0 1 1 0 2 0 0 0 0 0 0 1 2 1 0 0 1 1 0 2 0 0 0 2 0 0 0 0 1 1 1 0 0 1 0 0 2 0 2 0 1 1 0 0 0 2 1 1 2 1 0 1 1 0 1 1 2 0 0 1 1 1 1 1 0 1 1 0 0 1 1 0 0 2 2 0 2 0 0 1 1 1 2 0 2 0 0 0 1 1 0 0 0 1 2 0 0 1 2 0 1 0 0 0 0 1 0 2 1 1 1 1 0 1 0 0 1 1 0 2 2 0 1 0 0 0 0 1 0 2 0 0 0 0 2 0 0 0 0 0 2 0 1 1 1 2 0 1 0 0 0 1 0
146 1 0 1 0 0 1 1 1 1 1 1 1 2 0 0 0 0 1 0 2 2 0 2 2 0 0 0 2 2 2 0 1 2 0 2 0 1 1 0 1 1 1 1 1 1 1 1 0 0 0 1 0 0 1 0 0 0 1 0 1 1 0 2 0 1 0 0 0 0 0 2 2 0 2 2 2 0 1 0 1 0 0 2 2 0 0 0 2 2 0 1 1 1 0 0 0 1 0 0 0 1 2 0 2 0 2 0 2 0 0 2 1 2 1 1 2 0 1 0 1 0 2 1 1 1 1 1 1 0 1 0 0 0 1 0 1 0 1 0 1 1 0 0 0 0 1 0 0 1 0 0 0 0 0 1 1 0 1 1 1 1 0 2 1 2 1 0 0 2 1 0 1 1 0 0 1 1 0 0 0 2 1 2 1 0 2 2 1 2 0 2 2 2 2 0 0 2 0 0 0 0 0 1 1 1 2 0 1 0 0 1 0 0 2 0 0 1 1 2 0 0 2 1 1 1 1 1 0 1 0 0 0 1 1 1 0 2 0 0 0 1 1 1 1 0 0 0 0 0 0 0 0 0 0 1 0 2 1 1 1 1 0 1 1 0 1 1 2 1 0 1 1 1 1 1 0 2 2 0 0 2 2 1 0 1 1 2 0 2 0 0 2 2 2 0 0 1 1 1 0 0 0 0 0 0 0 2 1 0 0 1 0 1 1 0 2 0 1 1 0 0 2 1 2 0 0 2 1 1 0 0 0 0 0 1 1 1 0 0 0 0 0 2 1 1 1 0 0 1 1 0 0 2 0 0 0 0 0 2 2 2 1 1 1 0 1 0 1 1 1 1 0 2 0 1 0 1 1 2 0 1 0 1 2 1 1 0 0 0 0 1 0 0 2 0 0 0 1 1 0 1 0 1 2 1 0 0 0 0 0 0 1 1 1 2 0 1 0 0 0 1 0 2 2 2 0 1 1 1 1 1 1 1 1 2 0 0 0 0 2 0 0 2 0 2 2 0 1 0 0 0 0 2 2 1 2 2 0 2 0 2 1 2 1 0 0 0 0 0 0 0 2 0 2 2 0 0 1 1 1 1 0 0 2 0 0 2 1 1 0 2 1 2 1 0 0 2 2 2 0 0 1 1 1 1 1 1 1 0 0 1 1 0 0 2 1 2 0 2 2 2 2 2 2 0 0 1 1 1 1 0 2 0 1 0 2 1 0 2 1 1 0 0 1 1 0 2 2 2 0 0 0 2 0 2 0 0 1 0 0 1 0 0 0 0 1 1 1 1 0 1 1 0 1 0 2 1 0 1 2 0 0 0 1 0 0 1 1 0 0 0 1 0 2 0 1 0 0 0 0 2 0 1 1 2 1 1 0 1 1 0 0 0 0 0 1 0 0 0 0 1 1 1 0 1 1 0 0 0 0 0 0 0 0 1 0 1 0 0 0 2 0 1 1 1 2 0 0 0 2 1 0 1 1 2 1 0 2 0 0 0 2 0 1 0 0 2 0 0 2 0 1 1 1 0 0 1 2 2 1 2 2 1 1 2 1 1 2 0 1 1 0 1 0 0 1 2 0 1 0 0 0 0 0 0 0 1 1 0 1 1 0 2 0 0 0 1 1 0 0 0 1 2 0 2 0 0 0 0 0 0 0 1 1 1 0 0 0 0 0 0 0 1 0 0 0 0 0 1 1 1 0 0 0 1 0 0 1 0 0 1 1 0 0 1 1 1 1 2 0 0 1 1 0 0 1 2 2 2 1 0 1 1 1 2 0 1 1 1 0 0 2 0 2 0 0 0 0 0 0 1 0 0 1 0 0 0 0 1 0 0 1 1 1 2 1 2 2 2 2 2 0 0 2 0 0 0 1 2 0 0 1 1 0 0 0 1 1 0 0 0 1 0 1 0 1 0 0 0 1 1 0 2 0 0 1 0 1 1 1 2 1 0 0 1 0 0 2 0 0 0 2 0 0 1 0 0 2 1 1 1 2 0 0 1 0 0 0 0 0 0 2 0 2 2 2 2 0 0 0 1 0 2 1 1 0 1 1 1 1 0 1 0 1 2 0 1 2 1 0 1 1 0 2 2 0 2 0 0 1 1 0 1 0 0 0 1 1 0 0 0 0 1 0 0 1 2 0 1 0 0 1 0 0 0 1 2 1 0 0 1 0 1 2 0 1 1 2 1 0 0 0 0 0 1 1 1 2 0 0 1 0 0 0 0 0 0 0 1 0 0 0 1 1 0 1 0 0 0 1 0
147 0 0 1 0 0 1 1 1 1 1 1 2 2 0 0 0 0 1 1 1 2 1 0 1 1 1 0 1 2 2 1 0 1 2 0 2 1 0 1 1 1 1 1 1 1 0 0 0 0 0 1 1 0 1 1 0 0 1 0 1 1 0 2 0 2 0 0 0 0 0 1 1 0 1 2 2 2 2 1 1 0 0 1 2 0 0 0 1 2 1 1 1 1 0 0 1 1 1 1 2 0 1 0 2 0 1 0 2 0 0 2 1 2 1 1 2 0 1 0 1 0 2 2 0 0 0 1 1 0 0 0 1 0 0 0 0 1 0 1 1 1 0 0 0 1 0 0 0 1 0 0 0 1 1 0 2 0 0 0 0 0 2 2 0 2 0 1 1 1 1 1 1 1 1 0 2 0 0 0 0 1 0 0 0 0 0 2 1 1 0 2 2 0 2 0 0 2 1 1 0 1 0 1 1 1 1 0 0 0 2 1 1 0 1 1 1 2 1 0 2 1 2 2 0 1 1 0 0 1 0 0 0 0 1 0 0 1 1 1 0 0 2 1 1 0 0 0 0 0 0 0 0 0 0 0 0 0 0 0 0 0 0 2 2 0 0 0 2 1 0 1 1 1 0 0 0 1 1 0 0 1 1 0 0 0 0 1 1 2 1 2 2 2 2 0 2 0 0 0 0 0 2 2 2 0 0 1 0 0 0 1 0 0 2 0 2 0 1 1 0 0 1 1 0 0 0 2 2 1 0 1 0 0 0 0 0 2 0 2 0 1 1 2 1 1 1 0 1 1 1 0 0 2 0 0 1 0 0 2 2 2 1 1 1 0 0 1 1 1 1 1 1 2 1 0 0 2 2 2 1 2 0 0 1 0 1 0 0 0 0 1 1 0 2 1 1 1 0 0 0 0 0 0 1 1 1 1 1 0 0 1 0 0 1 2 0 0 0 0 0 0 0 1 0 1 1 0 0 1 1 1 0 0 0 0 0 2 0 0 2 0 0 0 1 1 2 2 2 0 0 1 0 2 1 0 1 1 1 1 1 1 0 0 0 1 0 1 0 0 1 1 1 1 0 0 2 0 2 1 1 1 0 0 1 1 0 0 0 0 2 0 0 1 2 1 1 1 1 2 1 1 1 1 0 0 2 1 0 0 0 0 1 0 1 0 0 0 0 2 2 1 0 2 0 1 1 2 0 0 2 0 2 1 1 0 1 1 0 0 2 2 0 0 1 1 0 1 1 2 0 0 0 2 2 0 0 0 0 0 0 0 1 0 0 1 0 2 1 0 1 0 0 0 0 0 1 0 0 0 2 1 0 1 2 1 1 1 1 0 0 1 0 1 0 1 0 1 0 0 1 1 1 2 0 2 1 2 0 1 0 0 0 1 0 0 0 0 1 1 1 1 1 1 0 0 1 0 0 0 0 0 0 0 0 1 1 2 0 1 0 0 0 1 1 1 2 2 0 2 1 1 0 0 0 1 2 0 1 0 0 0 2 1 0 1 1 1 1 1 0 1 1 1 1 0 1 1 2 2 1 0 2 1 1 2 1 1 1 0 2 0 0 0 0 0 0 1 0 1 1 0 0 1 0 2 1 0 0 1 1 1 0 0 0 0 1 1 1 0 0 0 0 2 0 1 0 0 1 0 0 0 0 2 0 0 2 0 0 0 0 0 1 0 0 0 0 0 0 0 0 0 0 0 0 1 1 0 2 0 0 1 1 0 0 1 1 0 1 1 1 0 1 0 0 1 1 1 1 1 1 1 1 0 0 1 0 2 0 2 0 2 1 0 2 0 0 0 0 0 0 1 0 0 0 0 0 0 0 2 1 1 1 1 1 2 1 1 2 2 2 2 0 0 2 0 0 0 0 1 0 0 2 1 0 1 0 0 2 1 1 2 0 0 0 0 0 0 0 0 2 2 0 2 0 0 0 1 0 0 1 2 1 0 1 0 1 0 2 0 0 0 0 1 0 1 0 0 2 2 2 2 2 0 0 0 1 2 0 2 2 0 1 1 0 0 0 2 1 0 1 1 1 1 2 1 0 0 1 2 0 1 0 0 1 1 0 0 1 1 0 0 1 1 1 2 1 0 0 0 0 1 0 1 1 0 0 1 1 0 0 0 2 2 1 0 1 1 1 1 1 0 0 0 1 0 2 2 1 0 1 1 1 0 0 1 1 0 1 0 0 0 0 0 0 1 2 1 1 0 0 1 0 1 0 1 1 1 0 2 0 2 0 1 0 0 0 0 0 0 0 0
148 1 0 2 0 0 2 0 0 2 2 0 0 0 0 0 0 0 0 1 1 2 0 1 1 1 1 0 2 2 2 1 1 1 1 1 1 1 0 1 0 0 0 0 0 2 1 0 0 0 0 0 0 2 0 1 1 0 0 0 1 0 0 1 1 0 0 1 2 0 0 0 1 1 1 2 2 1 2 1 0 0 0 1 2 0 0 0 2 2 0 2 1 0 0 0 0 1 1 1 1 0 1 0 1 1 1 2 0 0 2 2 2 2 2 2 2 0 0 0 2 0 2 0 2 2 2 1 1 0 0 0 0 0 1 1 0 0 1 0 0 2 0 0 0 0 0 0 0 1 0 0 0 0 0 1 0 1 0 0 1 1 1 1 0 0 0 1 0 1 0 2 1 1 1 0 2 1 1 1 0 1 0 2 2 2 1 0 0 0 0 1 1 1 1 0 1 1 0 0 0 0 1 1 1 0 2 1 1 0 1 1 1 0 1 1 2 1 2 0 2 1 2 2 0 1 1 1 0 1 1 2 0 0 1 0 0 1 0 1 1 0 2 1 1 0 0 0 1 0 0 0 0 0 0 1 0 1 0 0 0 0 0 1 1 0 0 1 0 0 0 1 2 2 0 0 1 1 1 0 1 1 1 2 0 2 1 1 0 2 2 1 1 1 2 0 0 1 0 1 1 1 0 0 0 0 1 1 2 0 0 2 0 2 1 0 1 0 1 1 1 1 2 2 2 0 0 1 0 1 0 0 0 2 0 0 0 2 0 0 0 0 1 2 1 1 1 0 2 2 2 0 0 2 0 0 1 0 0 2 2 2 1 1 1 0 1 0 1 1 1 1 0 2 0 0 0 0 1 2 1 1 1 1 1 0 0 0 0 0 0 1 2 1 2 2 2 0 0 1 0 1 0 1 1 0 1 0 1 0 0 2 1 1 1 0 0 0 0 0 0 0 1 0 1 2 0 0 0 0 0 0 0 0 0 0 0 0 0 0 2 0 0 1 0 1 2 1 1 0 0 1 0 2 1 1 1 1 1 2 1 2 0 0 1 1 0 1 0 0 2 0 2 1 2 1 1 1 2 0 0 2 0 0 2 1 0 0 0 1 1 0 0 1 0 1 1 2 1 0 0 0 2 0 0 0 2 0 0 0 0 0 1 1 1 1 0 0 0 1 1 2 0 2 1 0 0 0 0 1 0 1 2 2 2 0 1 1 0 0 1 2 0 2 2 1 0 0 0 0 0 0 1 2 1 1 0 0 0 0 0 0 1 0 0 0 1 2 0 0 0 1 1 0 1 0 2 1 0 1 2 0 0 0 0 0 0 0 0 0 1 1 0 0 1 1 0 0 0 0 0 2 0 0 0 2 1 0 0 0 1 0 0 0 0 0 1 0 0 0 1 0 0 0 0 1 1 1 0 0 0 0 1 0 0 0 1 0 0 0 0 1 0 1 1 1 2 2 0 1 1 1 0 1 0 2 2 0 0 0 0 0 0 0 0 1 0 2 1 0 0 0 0 1 1 0 0 0 2 2 0 0 0 0 0 0 0 2 1 0 2 0 0 2 2 1 2 1 0 1 0 1 0 0 0 1 2 1 1 0 0 0 0 1 0 0 0 0 0 0 0 1 0 2 0 1 0 1 0 0 0 0 1 2 1 1 2 0 1 1 0 0 0 0 0 2 0 0 0 1 1 1 0 0 0 2 1 0 1 0 0 1 2 0 1 1 2 0 2 1 0 1 2 1 1 0 1 2 2 2 0 0 0 0 0 0 0 1 0 2 1 2 2 1 1 0 1 0 0 0 0 1 0 0 1 0 0 0 1 2 0 0 1 1 1 2 2 2 1 1 1 1 0 2 2 2 1 0 1 2 1 0 2 1 1 1 0 1 2 0 0 1 0 0 0 0 0 0 0 0 2 2 0 1 0 0 1 0 0 0 1 2 1 0 0 1 1 1 1 0 0 0 1 0 0 0 0 1 1 2 2 2 2 0 0 0 1 2 0 2 2 0 0 0 2 2 2 1 1 0 1 1 0 2 2 2 0 0 1 1 0 0 0 1 1 1 0 1 1 1 0 1 0 1 0 1 0 1 1 0 1 1 1 2 0 0 0 1 2 0 0 1 2 1 0 0 1 1 0 0 1 0 0 0 1 0 2 0 0 0 2 0 0 0 0 2 2 0 0 0 0 0 0 0 0 0 1 0 1 0 0 0 0 1 0 1 0 1 0 1 0 1 0 1 0 0 0 0 0 0 0 0
149 1 0 0 0 0 1 1 1 1 1 0 1 1 0 0 0 1 1 0 1 1 0 1 1 1 1 0 2 2 2 2 0 2 0 1 1 2 0 1 1 1 0 0 1 0 0 0 0 0 0 0 1 1 0 1 1 2 0 0 0 2 0 1 0 2 0 0 1 0 0 0 2 0 1 2 2 1 2 0 1 0 0 1 2 0 0 1 1 1 0 0 2 1 0 0 1 1 0 0 1 0 1 0 2 0 2 2 1 0 0 2 0 1 0 0 1 0 1 0 1 0 2 1 1 1 1 2 2 2 1 1 1 0 0 0 0 1 0 1 0 2 0 0 0 0 0 0 0 1 0 0 1 0 0 0 0 1 0 1 1 0 0 2 2 2 0 1 1 0 0 1 1 1 0 0 2 0 0 0 0 2 0 2 1 1 2 2 2 1 1 2 2 1 2 0 0 2 0 1 0 1 0 1 1 2 1 1 0 0 0 1 1 1 0 0 0 0 2 0 2 1 1 0 1 2 1 1 1 0 0 0 0 0 0 0 0 1 1 1 1 0 2 1 1 0 0 0 0 0 0 1 0 0 0 0 0 1 0 0 0 0 0 1 2 0 1 0 2 2 0 1 1 2 0 0 0 0 2 0 2 0 2 1 0 0 0 1 0 1 0 1 2 2 2 0 2 0 0 1 1 0 1 1 1 0 1 1 1 0 0 0 0 1 0 0 1 0 0 0 1 1 2 2 1 0 0 2 2 0 0 1 1 1 0 0 0 1 0 0 0 0 2 1 1 1 2 0 1 1 1 0 0 2 0 0 1 0 1 0 1 1 2 0 2 1 0 2 2 0 0 0 0 2 0 1 0 2 0 0 0 1 0 1 2 0 1 0 0 1 0 1 0 0 2 0 0 0 0 1 0 1 0 1 1 0 0 0 0 0 0 0 2 2 2 2 0 1 0 0 0 1 1 0 1 1 0 1 2 0 2 0 1 2 2 1 0 1 0 1 1 0 1 1 1 2 2 1 2 0 0 2 0 2 2 1 2 0 0 0 1 0 1 1 0 1 1 1 0 0 2 1 0 2 2 2 1 0 1 0 0 1 1 1 2 1 0 2 1 1 0 2 1 1 2 0 0 2 2 2 0 0 2 1 1 1 1 0 1 0 1 1 0 2 0 2 0 0 1 2 2 2 2 2 2 0 0 0 0 1 0 1 0 0 0 0 0 1 0 0 1 2 0 1 1 1 0 2 2 2 1 0 0 0 2 0 0 0 1 1 0 1 0 0 0 0 0 1 1 0 1 1 1 0 1 0 1 0 0 0 1 0 0 1 2 0 0 0 0 0 0 0 0 1 2 0 0 0 0 0 0 2 0 0 0 2 1 2 0 2 0 0 0 0 0 0 0 0 0 0 1 0 1 1 0 1 2 2 0 0 0 0 1 0 0 1 0 1 0 0 0 2 2 2 2 0 0 1 0 1 1 0 0 1 0 2 1 0 1 0 0 0 1 1 1 0 0 1 1 1 0 1 1 0 0 0 0 0 0 0 2 0 1 0 0 1 0 2 1 1 1 0 0 1 0 0 2 2 0 2 0 0 0 1 2 2 1 2 2 0 0 0 0 2 0 0 0 0 0 0 0 1 0 1 1 2 0 1 0 1 0 0 0 2 0 0 0 0 0 0 0 0 0 0 0 0 0 1 0 0 1 1 0 0 0 0 0 0 1 1 0 0 2 0 1 0 2 1 1 2 0 0 0 1 1 0 0 2 2 2 1 0 0 0 0 2 0 2 1 2 0 1 1 1 1 0 0 0 1 0 0 0 0 0 1 0 1 1 1 2 0 0 2 2 1 1 2 1 1 1 1 1 0 0 1 1 0 0 0 1 0 0 2 0 0 0 0 0 0 0 0 0 1 0 1 0 1 0 0 1 2 1 0 2 0 0 0 0 0 0 1 1 0 0 0 1 2 0 0 0 0 0 1 0 0 0 0 0 0 0 0 0 2 0 0 0 1 0 0 2 2 0 0 1 2 1 2 1 0 1 0 1 0 2 1 1 1 0 1 1 1 1 1 1 2 1 0 1 2 1 1 0 0 1 0 1 1 2 0 1 0 2 0 2 0 0 0 0 0 1 0 0 1 1 0 0 0 1 1 1 0 0 1 0 1 0 1 2 2 1 1 0 1 1 2 0 0 0 2 1 0 0 1 0 0 1 1 0 1 0 0 0 0 1 0 1 1 0 0 0 0 0 0 2 0 0 0 0 0 0 0 0
150 1 0 1 1 0 1 1 1 1 1 0 0 0 0 0 0 0 0 0 1 1 0 2 2 0 0 0 2 2 1 2 0 1 1 1 1 1 0 0 2 2 0 0 1 0 0 0 0 1 1 1 0 0 0 1 0 1 0 0 1 1 0 0 1 0 1 0 0 0 0 0 2 0 0 2 2 0 1 0 1 0 0 2 2 0 0 0 2 2 0 0 2 1 1 1 1 0 0 0 2 0 1 0 2 1 2 1 0 0 1 1 0 0 1 1 1 0 1 0 1 0 1 0 1 1 1 1 2 0 1 0 0 0 0 0 0 0 0 1 1 1 2 0 0 0 0 0 0 0 1 0 0 0 0 1 1 0 0 0 1 0 0 2 1 1 0 1 0 1 1 1 0 2 1 0 1 1 0 0 0 2 0 2 1 1 2 0 0 2 0 2 1 2 2 0 0 2 0 0 0 0 0 0 0 2 0 0 0 0 1 1 2 0 1 1 1 1 0 2 0 0 1 2 0 0 2 1 1 0 1 1 0 0 2 0 0 2 0 0 0 0 2 1 1 0 0 0 0 0 0 0 0 1 0 2 0 2 0 0 0 0 0 2 2 0 2 0 1 1 2 1 1 2 0 1 0 0 2 0 2 0 2 1 1 1 0 2 0 2 2 1 2 2 2 0 2 1 0 0 0 0 0 0 0 0 0 1 1 0 0 2 0 1 0 0 1 1 0 0 0 0 0 1 1 0 0 2 2 1 0 0 0 0 0 0 0 0 0 0 1 1 1 0 0 0 1 0 1 0 0 0 2 2 2 0 1 0 0 1 1 1 1 0 1 1 1 0 0 0 0 0 0 2 0 1 0 2 1 2 0 2 0 2 1 2 1 0 0 0 0 2 0 0 1 0 1 0 0 0 0 0 0 1 2 1 0 1 0 0 0 0 0 0 0 2 0 0 0 1 1 1 1 0 1 1 1 0 2 1 2 0 0 0 0 0 0 0 0 0 1 0 0 1 1 2 1 2 2 0 0 1 0 1 1 1 1 2 0 1 1 1 1 1 0 1 0 1 0 0 2 2 0 2 2 0 2 0 1 0 1 1 0 0 1 1 0 1 1 0 1 2 0 2 0 0 0 1 1 1 1 0 2 1 0 0 1 0 0 0 0 1 1 1 0 2 0 2 0 2 2 2 0 1 0 1 1 0 1 2 0 1 2 1 1 0 1 1 1 0 0 1 0 2 2 0 0 0 0 0 0 0 1 2 2 0 0 2 0 0 1 0 2 0 0 1 0 0 2 1 0 2 1 0 0 0 1 0 0 0 2 0 0 1 1 1 1 0 0 0 0 1 0 0 0 0 0 0 0 0 0 2 0 0 2 2 0 0 0 1 1 0 1 1 1 1 1 0 0 0 1 0 0 0 0 1 1 1 0 0 0 1 0 0 0 1 1 0 0 1 1 2 0 0 2 2 2 1 0 1 1 0 0 1 0 1 2 1 1 0 0 0 1 0 1 1 2 2 0 0 2 0 0 0 0 0 0 0 1 1 0 1 1 0 1 1 0 1 1 0 2 0 0 1 0 0 2 2 0 1 0 1 0 1 1 2 1 1 1 0 1 1 0 2 0 0 0 1 1 0 0 1 0 2 0 1 0 0 1 0 1 1 0 2 0 0 1 0 1 1 0 0 1 0 0 0 0 1 0 0 1 1 0 0 0 1 0 0 0 0 0 0 1 0 1 0 1 1 1 2 1 0 0 0 0 1 1 0 0 0 1 1 0 0 0 1 0 1 1 2 1 1 2 1 1 0 0 2 0 0 0 1 0 0 0 0 1 0 1 1 0 0 0 0 0 2 2 1 2 2 2 2 0 2 2 2 1 0 0 1 0 0 2 0 0 0 0 0 0 1 1 1 1 0 1 0 1 0 0 0 1 1 0 1 1 0 1 0 0 0 1 2 1 0 1 1 1 1 1 0 0 0 0 0 0 1 0 0 2 1 1 1 2 1 0 1 0 2 0 0 0 0 0 0 2 2 2 1 0 0 0 2 0 2 1 1 0 0 1 1 0 0 0 0 1 1 0 0 1 1 0 0 0 1 0 1 1 0 1 1 0 2 0 2 0 0 0 1 2 0 0 1 1 1 1 1 1 0 1 0 0 0 0 0 2 1 2 2 0 0 1 1 1 0 0 2 2 0 1 0 1 0 0 0 0 2 2 0 0 0 0 0 0 1 0 0 0 1 0 2 0 1 0 2 0 0 0 0 0 1 0 0
151 1 1 2 0 1 2 1 1 1 1 1 0 1 1 1 1 0 2 0 1 1 0 2 2 1 1 0 1 1 1 0 1 1 1 1 1 1 1 0 2 1 2 2 2 0 1 0 0 0 0 0 0 1 1 0 1 0 0 2 0 0 0 1 1 0 0 0 0 1 1 0 1 0 0 2 2 1 1 1 1 0 0 1 2 0 1 0 1 2 0 1 0 0 0 0 2 0 0 1 2 1 1 0 2 0 2 2 1 1 0 1 1 1 2 2 2 0 0 0 2 0 2 1 1 1 1 0 0 0 1 0 0 0 1 0 0 1 0 1 1 1 0 0 0 0 0 0 0 2 0 0 0 0 0 2 1 1 0 0 0 1 0 2 1 2 1 0 0 2 2 1 0 2 1 0 1 2 2 2 0 2 0 2 1 1 2 2 1 1 1 2 2 2 2 0 1 1 1 0 0 1 1 0 1 1 1 1 0 0 0 1 1 2 1 1 1 0 1 1 1 1 0 0 0 0 0 0 0 1 0 0 0 0 2 0 0 2 0 0 0 0 2 1 1 0 0 0 0 0 0 0 0 0 0 1 0 2 2 2 2 2 0 2 2 0 0 1 2 2 1 1 1 2 0 1 0 1 2 0 0 0 1 0 0 0 0 0 1 2 0 1 1 2 2 0 0 2 0 2 2 0 1 1 0 0 1 1 1 1 0 2 0 2 1 0 2 1 1 1 0 0 2 1 1 0 0 1 1 0 0 2 0 2 0 0 0 2 0 0 0 0 1 2 1 1 2 0 1 0 0 0 0 2 0 0 1 0 0 1 1 1 2 1 2 0 0 0 0 0 0 0 2 1 0 1 0 1 1 1 0 1 0 0 0 0 0 0 0 1 0 0 1 0 0 0 2 2 1 2 0 1 0 0 0 0 1 1 0 0 0 1 0 0 0 0 0 0 0 0 0 1 1 1 0 0 0 1 2 0 0 1 0 0 0 1 1 0 0 0 2 0 0 2 0 2 2 1 1 0 0 1 0 2 1 1 1 2 2 2 1 1 1 2 0 0 0 1 0 1 1 0 2 1 2 2 0 0 1 1 2 0 0 0 2 0 0 2 1 1 0 2 0 2 2 0 0 2 1 1 0 0 2 0 0 0 2 0 1 0 0 0 0 0 0 1 0 0 0 0 0 2 0 2 0 1 0 0 1 2 0 1 1 0 0 0 1 0 0 0 0 1 0 0 2 0 0 1 1 2 0 0 0 0 2 0 0 1 0 1 0 0 1 0 0 0 1 0 2 2 0 1 1 1 1 1 2 1 0 1 2 0 1 1 0 0 0 2 1 0 1 1 0 0 0 0 0 1 0 1 0 1 0 0 1 2 1 1 0 2 1 0 0 0 0 0 1 0 0 1 0 1 0 1 0 0 2 1 0 0 0 0 0 0 0 0 0 0 0 1 2 1 0 1 1 1 2 1 0 1 2 2 1 1 1 2 1 1 2 1 0 1 0 0 1 1 0 1 1 1 1 1 1 0 0 1 1 0 0 2 0 1 2 0 0 2 2 0 2 0 1 0 0 0 0 0 0 1 0 1 1 0 0 0 0 0 0 2 2 0 0 0 0 2 0 0 1 1 1 0 0 0 0 2 0 2 0 1 1 1 0 0 0 2 0 0 1 1 0 1 1 1 0 0 0 0 0 0 0 1 1 1 0 0 0 2 0 0 2 0 0 1 1 0 1 0 1 0 0 2 0 1 0 1 0 1 2 0 0 0 2 2 1 1 1 2 1 2 1 2 0 1 2 1 1 0 1 0 0 0 1 1 0 0 1 0 1 0 0 1 0 0 1 1 1 2 2 1 2 2 2 2 0 0 2 0 0 0 1 1 0 0 1 2 0 0 0 0 0 0 0 0 1 1 1 1 1 1 0 0 2 2 0 2 0 0 0 0 0 0 1 2 0 0 0 0 1 0 2 0 1 0 0 0 0 1 0 0 1 1 2 2 2 1 0 1 0 1 1 1 0 0 1 0 0 0 0 2 0 1 0 1 0 2 2 2 0 0 0 1 1 1 0 1 1 1 0 1 2 0 0 2 0 0 0 1 2 1 0 0 0 2 1 1 0 1 0 1 1 0 0 0 1 2 0 0 2 0 2 0 2 0 2 0 0 0 0 2 0 0 1 1 2 0 1 1 1 0 1 0 0 0 0 0 0 0 1 0 1 1 0 0 0 0 0 1 1 0 0 2 1 0 0 1 0 0 1 0 0 0 0 0
152 1 1 2 0 0 1 1 1 2 2 0 0 0 0 0 0 0 0 1 1 2 0 2 2 0 0 0 1 1 1 2 0 2 1 1 1 2 0 0 2 2 0 1 2 0 1 0 0 1 1 1 0 0 1 1 0 1 0 1 1 0 1 1 0 1 0 0 2 0 0 1 2 0 2 2 2 2 2 0 2 0 0 1 2 0 0 0 1 2 0 1 1 0 0 0 0 2 2 2 1 0 0 0 2 0 2 2 1 1 0 1 0 0 1 1 1 1 0 0 2 0 2 1 0 0 0 2 2 2 0 2 0 0 1 0 1 1 0 1 1 1 0 0 0 0 0 0 0 0 0 0 0 0 0 2 1 1 0 0 0 1 0 2 0 2 0 0 0 2 2 1 0 2 0 0 1 1 1 1 0 2 0 1 0 0 1 1 0 1 0 1 1 0 1 1 2 2 0 1 0 1 0 0 0 1 1 1 2 0 0 1 1 0 2 2 1 0 1 0 2 2 1 1 1 1 2 0 0 0 0 0 0 1 1 0 1 1 0 0 0 0 2 2 2 0 0 0 1 1 1 0 0 0 0 1 1 2 0 0 0 0 0 0 0 0 0 1 1 1 0 2 0 2 0 0 0 0 1 0 1 1 0 0 0 1 0 2 0 2 1 0 2 2 2 0 1 0 0 1 0 0 2 2 1 0 1 1 2 0 1 1 0 2 1 0 1 0 1 1 1 1 1 2 1 0 1 0 0 0 0 0 0 1 0 1 0 2 0 1 1 1 2 2 1 2 0 1 1 0 0 1 0 2 0 0 1 1 0 2 2 2 1 1 1 1 0 0 2 2 2 2 1 1 1 2 0 2 0 1 0 1 0 0 2 0 0 1 1 0 1 2 0 1 2 1 1 2 0 0 0 0 0 2 2 0 0 0 0 0 0 1 1 1 1 1 0 0 0 0 0 1 0 1 0 0 0 0 2 1 2 0 0 0 0 1 0 1 0 0 2 0 0 0 2 2 2 2 2 0 0 1 0 1 2 0 2 1 1 1 2 1 0 0 1 1 0 1 0 0 1 2 2 1 0 0 0 2 2 0 1 2 0 1 1 1 0 0 0 0 1 2 0 1 1 0 0 1 1 2 1 0 2 0 0 0 1 1 0 0 0 1 2 0 0 1 1 0 0 0 1 2 0 0 0 1 1 0 1 2 0 1 2 0 2 1 2 0 0 0 1 2 0 0 1 1 1 1 1 1 1 0 0 2 2 0 0 2 0 2 0 0 1 0 0 1 0 0 2 2 0 1 0 0 0 0 1 1 0 1 2 0 0 1 0 0 0 2 1 0 1 1 0 2 0 2 0 0 0 0 0 2 0 1 0 2 1 0 0 1 0 0 0 1 0 0 0 0 0 0 1 0 0 1 0 0 2 1 0 0 0 0 1 0 0 1 0 0 0 0 2 1 0 1 2 1 2 1 1 1 0 1 0 0 0 2 2 1 1 1 2 0 0 0 0 1 1 1 2 1 0 1 0 0 0 1 1 0 0 0 1 0 2 1 1 2 1 1 1 0 1 0 0 2 2 0 2 2 0 1 0 1 0 0 1 2 2 1 1 0 1 1 0 0 0 0 1 0 1 0 1 0 1 1 1 2 0 0 1 0 0 0 0 2 0 0 2 0 0 0 0 0 0 0 0 1 0 1 0 0 0 0 0 0 0 1 0 0 1 0 0 0 1 1 0 0 2 2 0 2 0 0 0 0 0 0 1 1 1 2 1 1 1 1 1 2 1 1 0 1 1 1 2 0 2 0 0 2 0 0 0 2 0 0 1 0 2 0 1 2 0 0 2 2 2 2 2 2 2 2 2 1 0 0 2 1 0 0 0 1 1 0 2 2 0 0 0 0 1 0 1 1 2 0 2 0 1 1 0 0 2 1 0 2 0 0 0 0 0 0 1 2 0 0 0 1 0 0 1 0 0 0 2 0 0 1 0 0 2 1 2 2 2 0 0 0 0 2 0 2 2 0 1 0 2 2 2 1 0 0 0 2 0 1 1 1 1 0 0 2 0 2 0 1 1 1 0 1 2 1 0 0 0 1 0 1 1 2 0 0 1 1 0 0 1 2 2 0 0 1 0 0 0 2 1 0 1 1 0 0 1 0 1 0 1 1 1 2 1 1 1 0 1 0 1 1 0 1 0 0 1 0 0 0 0 1 1 1 2 0 0 1 0 0 0 0 0 1 0 2 0 1 0 2 1 0 0 1 1 0 0 1
153 0 0 2 0 1 1 2 2 2 1 1 1 2 1 1 1 0 0 0 2 2 0 1 1 1 1 0 1 1 2 1 0 1 1 1 1 1 0 0 0 0 0 0 2 0 0 0 2 0 0 2 2 1 0 1 0 0 1 0 1 0 0 1 0 0 0 0 0 1 0 1 1 0 1 2 1 0 1 0 1 0 1 0 0 0 0 1 2 2 0 1 1 0 1 0 2 1 0 0 2 0 1 0 2 1 1 2 0 0 0 1 0 0 0 0 0 0 1 0 1 0 2 2 0 0 0 1 2 0 1 1 0 0 0 0 0 0 0 2 1 1 0 0 0 0 0 0 0 0 0 0 0 0 0 0 0 1 0 0 1 1 1 2 0 2 0 0 0 2 1 1 2 0 1 1 1 1 1 1 0 0 0 2 2 2 2 1 1 2 0 2 2 2 2 0 0 1 1 0 0 0 0 1 1 0 2 1 0 0 0 1 1 0 1 0 0 0 2 0 2 1 1 0 2 1 1 1 1 0 0 0 0 0 2 0 0 2 0 0 0 0 2 1 1 0 0 0 1 0 0 0 0 1 0 2 0 0 0 0 0 0 0 1 2 0 0 1 1 1 0 2 1 2 0 1 0 0 2 0 0 2 1 0 1 0 0 1 0 2 0 1 1 2 2 0 1 1 0 1 1 0 1 1 0 0 0 2 0 0 0 1 0 1 0 0 1 0 1 1 1 1 2 2 2 0 0 1 1 1 0 2 0 2 0 0 0 2 1 0 1 1 2 2 1 1 1 1 1 1 1 1 0 2 0 0 0 1 0 0 0 0 2 0 2 0 1 2 2 0 0 0 0 2 0 0 0 2 0 0 0 2 0 1 1 0 1 0 0 1 0 0 1 0 2 0 0 1 1 0 0 1 0 2 2 0 0 0 0 0 0 0 0 0 0 2 1 0 0 0 0 0 0 0 1 2 0 0 1 0 0 0 0 0 0 1 0 2 0 0 2 0 0 0 1 1 1 0 2 2 0 0 0 1 0 0 1 1 2 2 1 2 0 0 1 1 1 0 0 0 0 0 2 0 1 0 1 0 2 1 0 1 0 1 2 1 0 0 0 1 0 1 0 1 1 0 0 2 2 2 0 0 2 1 0 0 1 1 0 0 0 0 0 0 0 1 2 0 0 0 0 2 0 2 0 1 1 0 1 2 0 1 1 1 1 0 1 1 1 1 0 2 0 0 2 0 0 1 1 2 1 0 1 1 1 1 0 0 1 0 0 0 2 0 0 1 0 1 0 1 0 2 0 0 0 1 2 1 0 1 2 0 1 1 0 0 0 2 2 1 0 1 0 0 1 1 0 0 0 0 0 2 0 0 0 1 1 1 0 1 0 0 1 1 1 1 1 0 0 1 0 1 0 1 1 1 0 0 0 0 2 0 1 0 0 0 2 0 0 0 1 2 2 2 2 0 1 0 1 2 1 2 0 0 0 2 1 0 1 1 1 0 1 0 2 2 0 2 0 0 1 0 0 0 0 1 1 0 0 0 0 0 2 1 0 1 2 2 1 0 2 0 0 1 0 0 1 2 0 1 0 0 0 0 0 2 2 2 1 0 0 0 0 1 0 0 0 2 2 1 0 0 0 2 0 1 0 0 0 0 0 0 0 2 1 0 1 0 1 1 0 0 0 1 0 0 0 1 0 0 1 1 0 0 0 0 0 0 1 0 0 2 1 0 0 0 2 1 1 2 0 0 0 1 1 0 1 1 0 1 2 2 0 0 0 0 0 2 0 2 0 2 2 1 2 0 0 1 0 0 0 1 0 1 0 0 0 0 2 1 0 0 1 1 1 2 1 2 1 1 0 1 0 0 2 1 0 0 0 2 0 0 2 2 0 0 0 0 1 0 0 0 1 0 1 0 1 0 0 1 1 1 0 2 0 0 0 0 0 1 0 1 1 0 0 0 1 0 2 0 0 0 1 0 0 0 0 0 2 2 2 2 2 0 0 0 0 2 1 1 1 1 0 0 2 2 2 2 0 0 0 2 1 1 1 1 1 1 1 1 1 1 0 1 1 1 0 1 1 0 0 0 0 0 0 2 1 1 0 0 0 1 1 1 2 2 1 1 1 1 0 1 1 2 1 0 1 2 0 1 0 0 1 1 0 0 1 1 1 0 2 0 1 0 2 0 0 0 1 1 0 0 0 0 0 2 2 0 1 0 0 0 0 0 0 0 0 1 0 1 0 1 0 2 0 0 0 0 0 0 0 1
154 1 0 0 0 0 0 1 1 2 2 0 2 1 0 0 0 0 1 1 1 2 1 2 2 0 0 0 2 2 2 0 2 1 1 1 1 1 0 1 1 1 1 1 1 1 1 1 0 0 0 1 0 1 0 1 0 2 0 1 0 0 0 2 1 1 1 0 0 0 0 1 1 1 1 2 2 0 1 0 1 0 0 1 1 0 0 0 0 2 0 0 1 1 0 0 1 1 1 1 1 0 2 0 2 0 2 0 2 0 0 2 1 1 1 1 1 1 1 0 1 0 2 1 1 1 1 0 1 0 1 0 1 0 0 0 1 0 0 1 2 1 0 0 0 0 1 0 0 2 0 0 0 0 0 0 1 0 1 1 2 1 0 2 1 1 1 1 1 0 0 0 1 1 0 0 2 0 0 0 0 0 0 1 0 0 1 1 1 1 0 1 2 0 2 0 0 2 0 0 0 0 0 2 1 1 2 0 0 0 0 1 2 0 2 0 0 0 0 0 2 2 1 1 1 1 2 1 0 1 0 1 0 0 0 0 0 2 0 0 0 0 1 1 1 0 0 0 0 0 0 1 0 0 0 2 1 0 0 0 0 0 0 2 2 0 2 0 1 0 0 2 1 2 1 1 0 0 1 0 0 1 2 2 0 1 1 2 0 2 2 0 0 2 2 0 0 2 0 1 0 0 0 0 0 0 2 2 0 0 0 2 0 1 2 0 2 0 1 1 1 1 1 0 1 0 0 0 0 1 0 1 1 2 0 0 1 2 0 1 1 1 1 1 1 1 1 0 0 2 2 0 0 1 0 1 0 1 0 0 0 0 1 0 1 0 0 0 0 0 0 0 0 2 0 1 0 1 1 2 1 0 0 1 1 0 1 0 0 1 0 1 1 0 1 0 1 1 0 0 0 0 0 2 2 0 0 1 0 0 0 0 0 0 0 1 0 0 1 0 1 1 1 1 1 1 0 1 2 2 2 1 0 0 0 0 0 0 0 0 1 0 0 1 0 1 2 1 1 0 0 1 0 2 1 1 1 2 0 2 0 2 0 1 0 1 1 1 0 1 0 0 2 0 2 1 1 0 1 1 1 1 0 0 1 0 0 0 0 0 1 1 0 1 2 1 1 2 1 0 0 0 2 0 0 0 0 0 0 1 1 0 1 0 0 1 0 1 0 2 2 2 0 2 0 1 0 0 0 2 0 2 2 1 1 0 0 2 1 0 0 0 0 2 2 0 0 1 1 1 1 0 0 2 1 2 1 1 0 2 0 0 0 0 0 0 0 1 0 0 0 1 0 0 0 0 1 2 0 2 2 0 1 1 0 1 1 1 1 1 0 1 0 1 0 1 0 0 0 0 0 2 1 0 0 2 2 0 0 1 1 0 0 0 0 0 0 0 0 0 0 0 1 1 0 0 1 1 0 0 1 1 0 0 0 0 1 1 0 0 1 1 0 2 1 1 2 2 0 0 1 2 2 2 1 2 2 0 2 0 0 0 1 1 0 0 0 2 0 0 1 0 0 0 0 0 0 0 0 0 1 2 2 0 0 2 0 1 1 0 2 0 0 1 0 0 1 2 0 0 0 0 0 0 1 2 2 1 2 0 0 0 0 2 0 1 1 1 1 1 0 0 0 2 0 2 0 0 1 0 0 0 1 2 0 0 0 0 2 2 0 0 1 0 0 0 0 0 0 0 1 1 1 0 0 1 0 1 2 1 0 1 2 0 1 1 2 1 1 2 1 0 1 2 2 0 0 1 1 1 1 1 1 1 1 1 1 2 1 2 0 1 1 1 1 0 0 1 0 1 0 2 0 0 1 0 2 1 1 2 0 0 2 2 1 1 2 2 2 2 2 1 0 1 2 2 1 0 0 2 0 0 2 1 0 0 0 0 0 0 0 0 2 0 2 0 1 0 0 1 1 0 0 2 0 0 0 1 1 1 1 1 0 0 0 0 1 0 0 0 0 0 1 0 0 0 0 0 1 1 2 2 2 0 0 0 0 1 0 1 1 0 0 0 1 1 1 1 1 1 0 2 1 1 2 2 0 1 1 1 1 1 0 0 0 1 0 1 1 1 0 1 0 1 1 1 1 2 0 0 1 1 1 2 1 1 1 0 1 1 0 0 2 0 0 0 1 0 1 1 0 0 0 1 1 0 2 1 0 0 1 0 1 0 2 1 1 0 0 1 1 1 0 1 1 1 1 0 2 1 1 0 1 0 0 0 0 1 0 1 0 0 1 2 1 0 0 0 1 1 1 0
155 0 0 1 0 0 1 2 2 1 1 0 1 1 0 0 0 0 1 0 1 1 0 2 2 0 0 0 2 2 2 0 1 1 2 1 2 1 0 0 1 1 0 1 2 0 1 0 0 0 0 0 0 1 1 1 0 0 1 1 0 2 0 1 1 0 1 0 1 1 0 0 2 0 2 2 2 0 1 0 1 0 1 0 0 0 0 0 2 2 0 1 1 0 1 1 0 1 1 1 1 0 0 0 2 1 2 0 2 0 0 2 0 0 1 1 1 0 1 0 1 1 2 0 2 2 2 1 1 0 0 0 1 0 0 0 1 0 0 1 2 0 0 0 0 0 1 0 0 1 0 0 1 0 0 0 1 2 0 1 1 0 0 2 0 1 0 1 1 0 0 0 1 1 1 1 1 1 0 0 0 1 1 2 1 0 2 2 0 0 0 2 2 2 2 0 2 1 0 1 0 1 0 2 1 1 2 0 0 0 0 1 1 0 2 1 1 1 2 0 2 1 2 2 0 1 1 0 1 1 0 1 0 0 2 0 0 2 0 0 0 0 2 1 1 0 0 0 0 0 0 0 0 1 0 1 2 1 1 1 1 1 0 1 1 0 0 1 2 0 0 2 1 2 0 1 0 1 1 0 0 2 1 0 1 0 1 1 0 2 1 0 1 2 2 0 1 2 0 1 1 0 1 1 1 0 1 2 2 0 1 0 0 2 0 0 0 1 0 0 1 1 2 2 0 0 0 0 0 1 0 1 0 1 0 0 0 1 0 0 0 0 0 1 1 1 0 0 0 0 0 0 0 2 0 0 1 0 0 2 1 1 1 1 1 0 1 1 2 1 1 1 1 2 0 1 0 2 1 2 1 1 1 1 1 0 0 0 0 1 0 0 1 0 2 1 1 0 0 0 0 1 0 0 0 0 0 1 0 0 0 2 1 1 1 2 0 0 0 2 1 1 0 0 1 2 0 0 0 0 1 0 0 1 0 1 0 1 0 1 0 0 0 1 1 1 2 1 1 0 1 0 0 1 1 1 1 2 2 2 1 1 1 1 0 1 0 2 0 0 2 1 2 0 0 0 0 0 2 0 0 1 0 0 1 0 0 0 0 1 0 2 0 0 0 0 0 1 1 2 1 1 2 0 0 0 1 0 2 0 1 0 1 0 0 1 1 0 0 1 1 2 0 2 0 0 0 0 0 1 0 1 1 0 1 1 2 0 0 1 0 1 0 1 1 1 0 1 1 1 0 0 1 2 1 1 0 0 0 0 1 0 1 1 1 0 0 1 1 0 0 0 1 0 1 0 2 0 0 0 2 1 0 0 0 0 0 0 0 0 0 0 0 1 1 0 0 1 0 0 0 1 1 0 0 2 1 0 0 1 1 0 0 1 0 0 0 0 0 0 1 0 0 0 0 1 2 2 0 0 0 1 0 0 0 0 1 0 0 0 1 1 0 1 2 2 2 0 0 1 2 1 0 2 1 2 0 0 1 0 0 0 0 1 1 0 1 1 1 1 0 1 1 0 0 1 1 0 0 0 2 0 2 2 0 2 1 2 1 0 0 2 0 1 1 0 1 2 0 2 0 0 0 0 1 2 2 1 2 1 1 1 0 2 0 1 0 1 1 0 0 0 0 2 0 1 0 0 1 0 1 1 0 2 0 0 1 0 1 1 0 0 0 1 0 0 1 1 0 1 1 1 0 0 0 1 1 1 2 1 1 0 0 0 0 0 1 1 0 2 1 0 0 0 0 0 1 0 0 0 2 2 0 0 0 2 0 0 0 2 2 2 2 0 1 0 0 1 0 0 0 1 0 0 0 0 2 0 0 0 0 0 0 0 0 2 2 2 2 1 1 2 0 2 2 2 2 0 0 2 0 1 1 0 0 0 0 2 2 1 1 1 1 1 1 1 1 0 0 1 1 1 0 2 0 0 0 0 0 0 2 2 0 1 0 1 2 0 1 0 0 0 2 0 0 0 0 0 0 0 0 0 1 1 0 2 0 2 0 2 2 0 1 1 0 0 0 2 1 0 1 0 0 2 1 1 1 2 0 2 0 0 0 0 0 2 0 2 1 1 1 1 0 2 0 1 0 0 0 0 1 1 0 1 0 1 0 2 2 0 0 0 0 1 0 1 2 2 0 0 2 0 0 0 2 0 2 2 2 0 2 0 1 0 1 1 0 1 1 0 2 0 0 1 1 0 1 0 1 0 0 0 0 1 0 0 0 1 0 0 0 0 1 2 1 0 0 0 0 2 0 1
156 0 0 1 1 0 1 0 1 2 0 1 1 2 0 0 0 0 0 0 2 2 0 1 1 0 0 0 2 1 1 2 1 1 1 1 1 0 0 0 2 2 1 1 1 1 0 1 0 0 0 1 0 0 2 2 0 0 0 0 1 1 0 2 0 1 0 1 2 0 0 1 1 1 1 2 2 1 2 0 1 0 0 0 0 0 0 0 2 2 0 0 2 0 0 0 2 0 0 0 2 0 1 0 2 1 2 2 0 0 0 1 0 1 0 0 1 1 0 0 1 1 2 0 2 2 2 0 0 0 2 0 0 0 1 1 0 0 0 0 1 1 0 0 1 0 0 0 0 1 0 0 0 0 0 0 1 1 0 0 1 0 0 2 1 1 0 0 0 2 1 1 0 2 0 0 2 0 0 1 0 0 0 1 0 0 1 2 2 1 1 2 2 1 1 1 0 0 0 1 0 1 0 0 0 2 0 1 0 0 1 1 1 0 1 1 1 1 1 1 1 1 1 1 1 0 2 0 0 1 0 0 0 0 2 0 0 2 0 0 0 1 2 1 2 1 1 0 0 0 0 0 1 0 0 1 1 1 0 1 0 0 0 1 1 0 0 0 0 0 0 1 2 2 1 0 1 1 2 0 2 0 1 1 0 2 1 1 1 2 0 0 1 1 2 0 1 1 0 2 1 1 1 1 1 1 0 2 0 0 0 1 0 1 1 0 2 0 1 1 1 1 1 1 1 0 0 1 0 1 0 2 1 1 0 1 0 2 0 1 1 1 2 1 1 1 1 0 2 1 0 0 0 2 0 0 1 0 0 2 2 2 1 1 1 0 0 0 1 1 1 1 1 2 0 0 0 0 1 2 1 0 0 0 1 1 1 0 0 1 0 1 1 0 2 1 1 0 0 0 0 0 0 1 1 0 0 1 0 0 0 0 1 1 0 1 1 2 0 0 0 2 0 2 1 2 0 0 1 1 1 2 0 0 0 2 0 0 0 0 0 0 1 2 0 2 2 1 2 0 0 1 0 1 1 0 1 2 0 2 1 1 1 1 0 1 1 0 0 0 0 0 2 0 1 0 1 0 1 0 1 2 0 0 1 0 0 0 0 1 1 0 0 2 1 1 1 0 0 2 2 1 1 1 1 1 2 0 1 0 0 0 1 0 1 1 0 0 0 2 2 0 0 1 0 1 1 2 0 0 1 0 1 0 0 0 1 1 0 1 1 0 0 0 1 1 0 1 1 2 0 1 0 1 1 2 1 0 0 1 1 0 0 0 0 0 1 1 2 1 1 1 1 0 0 0 1 2 0 2 2 0 0 0 0 0 0 1 0 0 0 1 1 0 1 0 0 1 0 0 1 1 1 1 1 2 0 1 0 1 2 0 0 1 1 0 0 0 0 0 0 0 1 2 0 0 1 1 0 0 0 1 0 0 0 1 0 1 0 1 1 0 0 1 1 1 2 1 0 1 2 1 0 1 0 2 2 0 1 0 0 0 1 0 1 2 1 2 0 0 1 0 0 1 1 1 1 0 1 1 0 1 2 1 0 2 2 1 0 0 1 0 0 0 0 0 2 1 0 1 1 0 0 0 0 1 1 1 1 0 0 0 0 2 0 0 0 1 1 0 0 0 0 2 0 1 1 0 0 0 0 0 0 1 2 2 1 0 2 2 0 0 0 0 1 0 0 1 1 1 0 2 0 0 0 1 0 0 2 1 0 1 2 0 2 0 2 2 0 2 0 0 1 1 0 1 1 1 0 1 0 0 1 2 1 2 1 2 2 2 0 0 2 0 1 0 0 1 0 0 0 1 2 0 1 1 1 0 0 1 0 0 0 0 0 2 2 2 2 1 0 1 0 0 2 0 0 0 0 2 1 1 1 1 0 1 0 0 1 0 0 1 1 1 1 1 1 0 0 0 2 1 0 2 0 0 0 0 0 0 2 2 0 0 0 1 0 0 1 0 0 0 0 1 0 1 0 1 2 2 2 2 1 1 0 1 0 2 2 1 1 0 0 0 2 2 2 2 0 0 0 2 1 1 2 2 0 0 0 2 0 1 1 0 2 1 0 1 1 0 0 1 0 0 0 0 0 1 1 1 0 1 0 0 1 2 2 2 2 0 0 0 2 1 0 0 2 1 1 0 2 0 0 0 1 0 2 1 0 1 1 0 0 1 1 1 2 0 1 1 0 1 0 0 0 2 2 1 2 0 0 0 0 1 0 0 0 0 0 1 0 0 0 1 0 0 0 0 0 0 0 1
157 0 0 1 0 1 2 1 2 2 2 0 1 1 0 0 0 0 1 0 2 2 0 2 2 0 0 0 2 2 2 0 2 1 2 0 2 1 0 2 0 0 0 1 1 0 1 0 0 0 0 0 1 1 0 0 0 0 0 1 0 1 0 1 0 1 0 0 0 0 0 2 2 0 2 2 2 2 2 1 1 0 1 1 1 0 0 0 2 2 0 1 2 1 1 1 1 1 1 1 1 0 0 0 2 2 2 2 0 0 1 1 1 2 1 1 2 0 1 0 1 0 2 2 0 0 0 2 2 2 0 2 0 0 0 0 0 0 0 0 1 1 0 0 0 0 0 0 0 0 0 0 2 2 0 0 0 0 0 0 1 0 0 2 0 0 0 0 1 1 1 1 0 2 0 0 1 1 0 0 0 0 0 2 2 2 1 1 1 1 1 2 1 0 1 1 2 1 0 0 1 0 1 1 1 1 2 1 1 0 0 1 1 0 1 0 0 0 0 1 1 0 1 1 0 1 1 0 0 1 0 0 0 0 1 0 0 2 0 0 0 0 2 2 2 0 0 0 0 0 0 0 0 0 1 1 0 2 1 1 1 1 0 1 1 0 0 1 0 1 1 1 1 2 0 0 0 1 1 0 1 1 2 0 0 2 0 1 0 2 0 0 1 1 2 0 1 2 0 2 2 0 1 1 0 0 2 1 0 0 1 0 0 2 0 0 1 0 0 0 1 1 1 2 2 0 0 1 0 0 0 0 1 2 0 0 0 1 0 0 0 0 1 1 1 1 1 0 0 2 2 0 0 2 0 0 1 0 1 0 1 1 2 0 2 1 0 0 2 1 1 1 0 2 0 1 0 1 0 1 1 0 0 0 0 0 0 0 0 0 1 1 1 0 2 1 1 1 0 0 0 0 0 1 1 0 0 0 0 0 0 0 0 0 0 2 1 1 0 0 0 1 1 1 2 1 1 0 2 2 1 0 0 1 0 1 0 1 0 0 0 0 0 0 1 1 1 1 1 0 0 1 0 0 0 0 0 2 0 2 1 1 1 1 0 1 0 0 0 0 0 1 1 1 0 0 0 1 2 1 1 1 0 0 2 1 0 1 1 0 1 2 1 1 1 0 0 2 1 0 0 0 1 1 0 0 1 0 0 0 0 0 0 0 1 0 0 1 0 1 1 2 0 2 0 1 0 1 1 1 1 1 2 2 2 0 1 1 0 1 1 1 0 0 2 1 1 1 1 1 1 0 1 1 2 0 0 0 0 0 2 0 1 0 0 1 0 0 1 1 0 2 0 0 0 0 0 1 0 1 1 1 0 0 2 1 1 0 0 0 0 1 0 0 0 1 0 0 0 0 0 1 0 1 0 2 1 0 1 1 0 0 0 0 0 0 0 0 1 0 1 0 0 1 0 0 2 2 0 0 0 0 0 0 0 1 1 0 0 0 2 0 0 2 1 1 2 1 0 1 1 1 0 0 0 0 2 1 1 0 0 0 2 1 1 0 0 2 0 0 1 0 0 1 1 0 0 0 0 0 1 1 2 0 1 2 0 1 1 1 0 1 1 2 1 0 2 1 0 1 0 1 0 0 0 0 0 2 2 1 1 0 0 1 0 0 0 2 1 0 0 0 1 2 0 2 1 0 0 0 0 0 0 1 1 1 1 0 1 1 0 0 0 0 0 1 0 1 1 1 0 1 0 0 0 2 0 0 2 1 0 0 1 0 0 0 2 1 1 2 0 0 0 0 0 0 0 1 0 1 2 1 0 0 0 2 0 1 0 2 1 2 2 0 1 0 0 0 0 0 0 2 0 0 1 0 2 0 1 2 0 0 2 1 1 1 1 2 2 2 2 2 0 0 2 0 0 0 0 2 1 1 2 1 0 0 0 0 1 0 0 0 1 0 1 0 0 0 0 1 1 0 0 1 1 1 2 0 0 0 2 2 0 0 1 1 1 0 1 0 0 0 1 0 0 0 0 0 0 0 1 1 2 2 0 1 0 2 0 2 2 0 0 0 2 2 2 2 1 0 0 1 1 1 1 2 0 1 1 0 1 2 0 0 0 2 0 1 2 1 1 0 1 2 1 1 1 2 0 0 0 2 0 1 1 0 0 0 1 0 0 0 1 2 2 0 0 0 0 0 1 0 2 0 0 0 0 1 0 0 2 0 1 1 2 0 0 0 0 1 0 0 0 0 0 0 0 0 1 0 0 0 0 2 0 0 0 1 0 2 0 0 0 1 1 0 0 0 0 1 0 2
158 0 0 1 1 0 1 1 1 1 1 1 0 1 0 0 0 0 1 1 0 0 0 2 2 1 1 1 2 2 2 1 0 1 2 0 2 2 0 2 0 0 1 1 1 1 0 0 2 0 0 1 1 1 0 0 0 1 0 1 1 0 0 1 0 1 0 0 2 1 1 1 1 0 1 2 2 1 2 1 0 0 1 1 1 0 0 1 2 2 1 1 0 0 0 0 1 1 0 0 0 0 2 0 2 0 2 2 0 0 0 2 1 1 1 1 1 0 0 0 1 0 2 2 0 0 0 0 1 0 1 1 0 0 0 0 0 0 0 0 0 2 1 0 0 0 1 0 0 2 0 0 1 0 0 0 1 0 0 0 1 1 0 1 0 1 0 0 1 1 1 0 0 2 1 0 2 1 1 1 0 1 0 2 2 2 2 2 2 2 0 2 2 1 2 1 2 0 0 1 0 1 0 0 0 1 1 1 0 0 1 1 1 0 2 1 1 0 1 1 1 0 2 2 0 1 1 0 0 1 1 1 0 0 2 0 0 2 0 0 0 0 2 2 2 0 0 0 0 0 0 0 0 0 0 0 0 2 0 0 0 0 0 0 0 0 2 1 1 1 0 1 1 2 0 0 0 0 2 0 1 1 1 1 0 1 2 1 1 2 2 1 0 1 2 0 1 1 0 1 2 0 1 1 0 0 0 1 2 0 2 1 0 2 1 0 1 0 0 0 2 2 2 1 0 0 0 2 1 1 0 0 0 1 0 0 0 1 0 1 0 1 2 2 0 0 2 0 0 0 0 1 0 2 0 0 0 0 0 1 1 1 2 2 2 1 0 1 1 0 0 0 1 1 2 0 0 1 0 1 1 1 0 1 1 1 1 0 0 0 0 1 2 1 2 2 2 0 1 1 0 1 0 0 1 0 1 0 0 0 0 0 1 1 1 2 0 0 0 2 1 1 1 1 0 1 2 0 1 1 1 0 1 2 2 2 0 1 1 0 2 0 0 0 1 1 1 2 2 0 0 2 0 0 0 0 0 2 0 1 1 1 0 0 2 0 0 0 0 0 1 1 1 1 2 1 1 0 2 1 2 1 0 0 1 0 0 1 1 0 1 0 0 2 2 0 0 0 0 2 2 1 2 0 0 0 2 0 1 0 0 0 0 1 0 1 0 0 0 0 0 2 0 2 1 1 0 0 0 2 0 1 0 0 0 0 2 1 2 1 1 1 1 1 2 0 0 1 1 1 0 0 0 2 2 0 0 0 0 0 1 0 0 0 0 0 2 0 1 0 1 0 0 0 0 0 1 0 0 0 1 1 1 1 0 0 0 2 2 2 1 0 1 2 0 0 0 0 0 0 0 2 0 0 0 2 1 1 0 1 1 0 0 0 0 0 0 0 0 0 1 0 0 0 0 1 2 0 0 0 0 0 0 1 1 0 1 0 0 0 1 0 0 1 1 1 2 0 1 2 0 2 0 0 0 2 0 0 1 0 0 0 0 1 1 0 0 2 0 0 1 0 1 0 0 1 1 0 0 0 1 0 2 2 1 2 1 0 2 1 0 0 0 1 0 0 1 2 0 0 0 0 0 1 1 1 1 2 2 0 0 0 0 1 0 0 0 1 1 1 0 0 0 2 0 1 1 0 1 0 1 1 1 2 1 1 2 1 0 1 1 1 0 0 0 0 0 0 0 0 0 0 1 0 0 1 0 1 1 0 1 1 2 0 0 1 2 0 2 2 0 0 1 2 0 0 2 1 2 2 1 0 0 0 1 1 1 1 0 2 1 2 2 1 1 0 0 1 1 0 0 0 0 1 0 1 1 0 0 2 0 0 0 0 0 2 2 1 1 1 1 1 0 1 2 2 2 0 0 1 0 0 2 0 0 1 0 0 1 0 0 0 0 0 0 0 0 0 1 1 0 0 1 1 0 0 0 1 0 0 0 2 0 0 0 0 0 0 1 0 0 0 1 0 0 0 0 1 1 1 2 2 1 1 0 2 0 2 1 1 1 0 1 1 2 2 2 2 0 0 1 1 2 0 2 1 0 1 0 2 0 0 0 0 1 1 0 0 1 1 0 0 2 2 0 2 0 1 0 0 0 1 0 1 0 0 0 1 2 0 0 0 2 1 0 0 1 0 0 0 2 0 0 0 2 0 2 2 1 1 1 0 2 0 1 1 1 0 1 1 0 1 0 0 0 1 1 0 0 0 0 0 0 2 0 0 0 1 0 2 0 2 0 2 1 0 0 0 1 0 0 1
159 0 0 2 0 1 1 1 1 1 1 1 0 1 1 0 0 0 1 0 2 2 0 1 1 0 0 1 2 2 2 1 1 1 1 1 1 1 0 0 1 1 0 1 1 1 0 0 0 0 0 0 0 0 1 0 0 0 0 0 1 1 0 2 0 1 0 1 1 0 0 2 1 0 0 2 2 2 2 0 2 0 0 1 2 0 0 0 1 1 0 1 1 0 1 0 0 2 2 2 1 0 1 0 2 0 2 2 0 0 1 2 1 2 2 2 2 1 0 0 2 0 2 1 1 1 1 1 1 1 1 1 1 0 0 0 0 0 0 1 0 2 0 0 0 0 0 0 0 1 1 0 1 0 0 1 1 0 0 0 0 0 0 2 0 2 0 0 0 2 1 1 1 1 0 0 2 0 0 0 0 1 1 2 1 0 2 1 0 1 0 2 1 1 1 0 1 2 0 0 0 0 0 2 1 1 2 2 2 0 0 1 1 1 0 0 0 1 1 1 1 1 2 2 0 1 1 0 0 2 0 0 0 0 2 0 1 2 0 0 0 1 2 2 2 0 0 0 0 1 1 0 1 0 0 0 2 2 0 0 0 0 0 1 1 0 1 0 2 2 0 2 1 2 0 1 0 1 0 0 1 1 2 1 1 1 1 0 1 1 1 1 1 2 2 1 0 0 0 1 0 0 1 1 1 0 1 2 2 0 0 1 0 2 2 1 1 0 1 1 1 1 1 2 0 0 0 1 2 1 0 0 0 1 0 0 0 2 0 1 1 1 1 1 0 0 1 0 0 0 0 1 0 1 0 1 0 2 1 0 1 2 0 0 0 0 1 2 2 0 0 0 0 2 0 0 0 1 1 1 0 2 0 0 2 1 1 0 0 0 0 1 0 0 2 0 0 0 0 0 0 0 0 1 2 1 0 0 0 0 0 0 0 0 0 1 1 0 0 0 0 1 0 1 0 1 0 0 0 0 0 0 0 1 1 2 1 2 0 0 1 0 0 0 1 1 1 1 1 0 0 1 0 0 0 0 0 1 2 2 1 2 1 1 0 1 0 2 0 1 2 1 2 1 2 2 0 0 2 1 0 2 0 0 2 1 0 2 1 1 0 2 0 2 0 0 0 0 0 2 2 1 2 0 0 0 2 1 0 0 0 0 2 0 0 2 1 1 0 1 1 2 1 2 1 0 0 0 0 2 0 2 2 0 1 0 2 0 1 1 0 1 0 1 1 0 0 0 0 1 0 0 1 2 1 1 0 0 2 0 0 0 0 0 0 0 1 1 1 1 0 1 0 0 0 0 0 1 0 1 2 0 1 1 1 1 1 0 0 0 1 1 1 1 1 0 0 0 0 0 0 2 0 0 0 0 0 1 0 0 0 0 0 1 0 1 0 0 0 0 1 0 1 2 1 1 0 1 0 0 0 0 0 0 0 0 1 1 2 0 2 2 2 2 2 0 0 1 0 1 1 1 0 2 1 2 2 0 2 1 1 0 1 1 0 0 0 2 0 0 2 0 0 1 1 0 0 0 0 0 1 1 1 0 1 1 1 2 1 0 2 0 0 1 0 0 0 2 0 2 0 2 0 0 1 2 2 1 1 1 1 1 0 1 0 1 1 0 0 0 0 0 1 2 0 0 0 0 1 0 0 0 0 2 0 0 1 0 0 0 0 0 0 0 0 0 0 0 0 0 0 0 0 0 0 1 0 1 1 1 0 0 2 0 0 2 2 1 0 2 0 2 0 0 0 0 0 0 0 1 2 1 1 1 1 2 1 1 1 2 1 1 2 1 2 0 0 1 0 1 0 1 0 0 1 0 2 0 0 1 0 0 1 1 0 1 1 2 2 2 2 2 0 0 1 1 0 0 1 2 0 0 2 0 0 0 0 1 1 0 1 1 1 0 1 0 0 0 0 0 1 1 0 2 0 0 0 0 0 0 1 1 2 0 0 0 1 0 1 0 0 0 1 0 0 0 0 0 2 1 0 0 2 0 0 1 0 0 1 2 2 0 0 0 2 2 2 2 0 1 0 0 0 2 0 0 1 1 0 1 0 1 0 0 0 1 1 1 1 0 0 1 0 1 1 1 1 1 0 0 1 1 0 1 0 1 0 1 1 0 0 0 2 1 1 0 0 1 1 0 1 0 1 0 1 0 1 2 0 0 1 1 1 0 1 1 1 0 2 2 0 1 1 0 0 0 0 0 1 1 0 0 0 1 0 0 0 1 1 2 1 0 1 2 1 0 0 0 1 0 0 0
160 0 0 1 0 0 0 2 2 0 0 1 1 1 0 0 0 0 1 0 2 2 0 2 2 1 1 0 2 2 2 1 1 2 0 1 1 1 0 1 2 1 0 0 2 0 0 0 0 0 0 1 1 0 0 0 0 0 0 1 0 2 0 2 0 0 0 0 0 0 0 1 2 0 1 1 1 2 2 1 1 0 0 1 2 0 0 0 1 2 0 0 2 1 0 0 0 1 1 1 0 0 2 0 2 0 2 1 1 1 0 1 1 1 1 1 1 0 0 0 2 0 1 1 0 0 0 1 2 0 0 0 0 0 1 0 1 0 0 1 1 2 0 0 0 0 0 0 0 0 1 0 0 0 1 1 1 2 0 0 1 1 0 2 1 2 0 1 0 1 1 1 0 2 0 0 1 1 1 1 0 1 1 2 2 1 2 0 0 1 0 1 1 0 1 0 1 1 0 2 0 2 0 1 1 1 1 0 0 0 0 1 1 0 1 1 1 0 0 0 2 2 1 2 0 1 1 1 1 0 0 0 0 0 1 0 0 2 0 0 0 0 2 2 2 0 0 0 0 0 0 0 0 1 0 1 1 2 0 0 0 0 0 1 1 0 0 0 0 0 1 2 1 1 1 0 0 2 2 0 0 2 1 1 0 1 0 1 0 1 1 0 0 0 2 0 0 1 1 2 1 0 1 1 0 1 0 1 1 0 0 1 0 1 0 0 2 0 1 1 1 1 0 1 2 0 0 1 0 2 0 2 0 1 0 0 0 0 0 0 0 0 2 2 1 1 1 0 1 0 0 0 0 1 0 1 0 1 0 0 0 0 1 0 1 0 1 2 2 0 0 0 1 2 0 2 0 2 2 2 0 1 0 0 1 1 1 1 1 0 0 0 1 0 1 1 2 0 0 0 0 0 0 1 1 0 0 0 0 1 1 1 0 0 0 0 0 0 1 0 1 2 1 0 1 1 1 0 1 0 1 0 0 0 0 1 0 1 0 0 2 0 0 1 1 2 2 1 1 0 0 0 0 2 2 1 2 0 1 1 2 1 0 0 0 2 1 1 0 1 1 0 2 0 2 1 1 0 2 1 0 2 0 0 2 0 0 1 0 1 1 2 0 2 1 0 0 2 2 2 0 0 2 0 1 1 2 0 2 0 1 1 1 0 0 2 1 0 0 0 0 2 0 1 1 0 1 1 0 0 1 0 1 0 0 0 1 0 1 0 0 2 0 0 1 1 0 2 2 2 1 0 1 2 1 1 0 0 0 0 1 0 1 0 1 0 1 1 0 1 0 1 1 0 1 0 1 1 0 1 1 0 0 1 0 0 0 1 0 0 0 2 1 0 1 0 1 0 0 0 0 2 1 0 0 2 0 2 0 2 0 0 0 0 0 0 0 0 0 0 0 0 1 1 0 1 1 2 0 0 1 0 1 0 0 1 0 0 0 0 2 2 0 1 1 1 2 0 1 1 0 2 0 2 0 1 1 0 2 1 1 0 0 1 0 1 0 1 1 1 0 1 1 0 0 0 1 1 2 2 1 0 2 0 0 2 1 2 1 0 2 0 0 2 1 0 2 2 0 0 0 0 0 0 1 2 2 1 2 1 0 0 1 1 0 0 1 0 0 0 0 2 0 2 0 2 0 0 1 0 1 1 0 2 0 0 0 1 0 1 0 0 0 1 0 0 0 0 0 0 0 0 0 0 0 0 0 0 2 1 0 1 2 0 0 2 2 1 1 1 1 0 0 1 0 0 2 2 1 2 2 1 1 1 1 2 1 1 1 2 1 1 1 0 1 0 1 0 0 1 0 2 0 0 1 0 0 1 0 2 0 0 0 0 0 2 1 2 2 2 1 2 0 1 2 1 1 0 0 2 0 1 2 2 0 0 0 0 1 0 0 1 1 0 1 0 1 0 0 0 2 2 0 0 1 0 2 0 0 0 2 2 0 0 0 1 0 0 2 0 0 0 1 1 0 0 0 0 2 1 2 1 2 0 0 0 0 2 0 2 2 0 0 0 1 1 1 2 0 0 0 2 0 2 1 1 1 0 1 1 0 0 0 0 1 1 0 1 2 1 0 1 1 1 1 0 0 1 2 2 0 2 0 0 0 1 0 1 2 1 0 1 2 2 1 0 1 0 0 0 2 0 1 0 1 0 1 2 1 0 1 1 1 1 2 0 0 0 1 1 0 1 0 0 0 1 1 1 1 0 0 1 0 1 0 0 0 0 0 2 0 1 0 2 0 0 0 0 0 1 0 1
161 1 0 1 0 0 1 2 2 0 0 1 0 1 0 0 0 0 1 2 0 1 0 2 2 0 0 0 2 2 2 0 1 2 0 0 2 1 0 0 2 2 1 1 2 1 1 0 0 2 2 2 0 1 1 1 0 0 0 0 1 0 0 1 0 2 0 0 0 0 0 0 2 0 2 2 2 0 2 1 0 0 0 1 2 0 0 0 2 2 0 0 1 0 1 0 0 1 0 0 2 0 1 0 2 1 1 2 0 0 1 1 0 0 0 0 0 0 0 0 2 0 1 0 1 1 1 0 0 0 1 0 0 1 0 0 1 0 0 0 0 2 0 0 0 0 0 0 0 0 0 0 1 0 0 0 1 1 0 0 0 1 0 2 1 2 0 0 0 2 1 1 1 1 1 0 2 0 0 0 0 1 0 1 1 1 1 2 0 0 1 2 2 0 1 1 1 1 0 1 0 1 0 1 1 2 1 2 1 0 0 0 2 0 0 1 1 0 0 2 0 1 1 0 1 2 1 0 0 1 1 1 1 1 1 0 0 1 1 1 1 0 2 2 2 0 0 0 0 0 0 0 0 1 0 1 1 0 0 0 0 0 0 1 1 0 0 0 1 1 0 2 0 1 1 1 0 0 2 0 0 1 1 1 0 1 1 2 0 2 1 0 2 2 2 0 2 1 0 1 1 0 0 0 0 0 0 2 0 0 0 1 0 2 1 0 2 0 1 1 0 0 0 1 2 0 0 2 2 0 0 1 1 1 0 0 0 2 1 1 0 1 0 2 1 1 0 0 0 0 1 1 0 2 0 0 1 1 0 1 1 1 1 0 1 0 0 1 2 1 1 1 1 2 0 0 0 1 1 2 0 0 0 0 0 0 0 0 0 0 0 1 1 0 1 1 2 1 2 2 0 1 0 1 2 1 0 2 0 0 0 1 2 2 2 2 0 1 0 0 0 1 0 2 2 2 1 0 1 0 1 0 0 0 0 1 0 0 0 0 1 0 0 0 2 2 0 0 1 0 0 0 0 2 1 0 1 1 2 2 1 2 1 1 0 1 0 0 0 0 0 0 2 1 2 1 2 0 2 1 1 2 1 0 2 0 0 1 1 1 0 1 0 0 0 0 0 1 1 2 1 1 1 1 0 0 2 1 1 0 0 0 0 0 0 1 1 1 0 2 2 2 0 1 0 1 1 0 0 2 0 1 2 0 1 1 2 1 0 1 1 1 0 0 2 0 0 0 1 1 0 0 1 2 2 1 1 1 0 0 0 0 0 1 1 0 1 0 1 0 0 0 1 0 0 0 1 1 0 1 1 0 0 1 1 1 1 1 1 1 1 0 1 1 0 0 0 0 0 0 0 2 0 1 0 2 1 1 1 1 0 0 0 2 0 0 1 0 0 0 2 0 0 0 0 0 2 2 0 0 1 0 0 0 0 0 1 0 2 0 2 2 0 2 2 1 1 1 1 2 0 1 0 0 0 0 2 1 1 1 2 0 0 0 1 0 0 2 0 0 0 0 2 0 0 0 0 2 2 2 2 1 2 1 1 2 0 2 0 1 1 0 0 0 0 0 1 1 0 1 0 0 0 1 2 2 1 2 2 0 0 0 0 1 0 2 1 1 1 0 0 0 0 2 0 2 1 0 1 0 1 1 0 2 0 0 0 1 1 2 1 1 0 0 0 0 0 0 0 0 0 0 0 0 0 1 0 0 2 0 0 1 2 1 0 0 2 0 1 1 2 0 1 1 0 0 1 0 1 1 1 1 0 0 0 0 0 2 0 2 0 2 2 0 1 1 1 0 0 1 0 1 0 0 1 1 1 0 0 0 0 0 2 1 0 0 1 2 2 1 1 0 0 1 2 2 1 0 0 2 0 0 2 2 0 0 0 1 1 0 1 1 2 2 2 2 2 0 0 0 1 1 0 2 0 0 0 0 1 1 1 2 0 0 0 0 1 0 2 0 0 0 1 1 0 1 0 2 1 2 2 2 2 1 0 1 0 0 0 2 2 0 0 1 1 1 1 2 0 0 0 1 0 2 1 1 1 0 0 1 0 2 0 1 0 1 0 1 2 1 0 1 0 1 0 0 0 1 0 0 1 1 0 2 0 0 0 0 1 0 0 0 2 0 0 0 0 0 1 0 1 0 0 0 2 0 2 2 2 2 0 0 0 0 1 1 0 0 1 1 0 0 1 0 0 1 1 0 1 1 1 0 0 1 0 0 0 0 0 0 0 0 1 1 0 0 0 1 1 1 1 1
162 1 0 1 0 0 1 1 1 1 1 0 0 0 0 0 0 0 0 1 1 2 0 1 1 0 0 0 2 2 1 1 0 2 0 1 1 0 1 0 1 1 0 0 2 0 1 0 0 1 2 1 0 0 0 2 1 0 0 0 1 0 1 2 0 0 0 1 1 0 0 1 2 0 2 2 2 1 1 0 2 0 0 2 2 1 1 0 1 1 0 1 2 1 0 0 1 1 0 0 0 0 0 0 2 1 2 1 1 0 0 1 1 1 1 1 1 0 1 0 1 0 2 2 0 0 0 1 2 0 0 0 0 0 1 1 1 0 0 2 2 0 0 0 0 0 1 0 0 0 0 0 0 0 0 0 0 0 0 0 0 1 0 2 2 2 0 1 0 1 0 0 0 2 0 0 2 0 0 0 0 0 1 2 2 1 2 2 2 0 2 2 1 1 2 0 0 2 0 0 0 0 0 0 0 2 0 1 0 0 1 2 2 0 1 1 1 2 2 0 2 2 1 2 0 1 2 1 1 2 0 1 0 0 1 0 0 2 0 0 0 1 2 1 1 0 0 0 0 0 0 0 0 1 1 1 0 1 0 0 0 0 0 1 1 0 0 0 1 1 2 1 0 1 0 0 0 1 1 0 2 0 2 0 0 2 1 1 1 1 1 1 1 2 2 0 1 1 0 2 1 0 1 1 0 1 1 1 2 0 2 1 0 2 2 0 2 1 1 1 0 0 2 2 0 0 0 2 1 0 0 1 0 2 0 0 0 0 0 0 0 1 1 1 1 1 1 1 1 1 1 1 0 1 0 1 0 2 0 0 0 0 1 0 1 0 1 1 2 1 1 1 0 2 0 1 0 1 1 2 0 1 0 0 0 0 0 0 0 0 0 0 1 0 2 1 1 1 1 1 0 1 0 0 1 1 0 0 0 1 1 1 1 1 1 1 0 0 0 1 1 1 0 1 0 0 2 0 2 1 2 0 0 1 1 0 0 0 0 0 1 0 0 1 1 2 1 1 2 0 0 1 0 2 2 1 2 0 2 2 2 2 0 0 0 2 1 1 0 1 1 0 2 0 1 0 1 0 1 0 1 2 0 0 1 0 0 2 1 1 0 2 0 0 0 0 0 2 2 2 1 1 1 1 0 0 1 0 1 0 0 1 1 1 0 1 0 0 0 1 2 2 0 2 1 1 0 0 2 2 0 0 0 0 0 0 2 1 1 1 1 1 1 0 1 0 0 0 0 0 0 0 0 2 2 0 0 1 0 0 2 0 1 0 0 0 1 1 2 0 1 1 1 0 1 0 1 1 0 1 1 0 0 1 2 0 0 1 0 0 1 0 1 2 0 1 0 0 0 0 0 1 0 0 1 1 1 2 0 2 0 0 0 0 0 0 0 0 0 0 2 0 1 1 0 0 2 1 0 0 1 0 0 0 0 0 0 0 0 0 2 0 1 1 2 1 1 1 0 2 0 2 0 0 0 2 2 0 0 0 0 0 0 1 1 0 0 0 2 2 0 2 0 0 0 1 1 0 1 1 0 1 0 0 0 0 0 1 1 0 1 0 0 0 0 0 0 2 0 1 1 0 0 0 0 1 2 2 2 0 1 1 0 1 0 1 1 1 1 0 1 0 0 2 0 0 0 0 1 0 1 1 0 2 0 0 0 1 0 1 1 1 0 0 0 0 0 1 0 0 0 0 0 0 0 1 0 0 1 0 0 0 2 0 0 1 2 0 2 2 0 1 1 1 0 0 1 2 2 2 1 0 0 0 0 1 0 2 2 2 0 0 2 0 2 0 1 0 0 1 0 2 0 1 0 0 2 0 1 1 0 0 0 0 0 2 1 2 1 1 1 1 0 0 1 1 0 0 0 2 0 1 1 1 0 0 0 0 1 0 0 1 0 0 0 0 0 1 0 0 2 2 0 1 1 0 1 0 1 1 1 1 1 0 0 2 0 1 1 0 1 0 1 0 0 0 0 0 1 1 0 0 1 1 0 2 0 2 0 2 2 0 1 0 2 2 2 1 1 0 0 1 0 2 1 1 1 0 0 1 0 1 0 0 0 2 0 1 1 0 1 0 0 1 0 1 1 1 0 0 1 1 0 1 0 1 1 1 1 0 0 0 0 1 0 1 2 0 1 0 1 0 1 0 1 0 2 1 0 0 1 0 0 1 1 1 2 0 2 1 0 0 0 0 0 0 0 0 2 0 0 0 0 2 0 0 0 0 0 2 0 1 0 1 1 2 0 0 1 1 0 0
163 1 1 0 0 0 1 1 2 2 1 0 0 1 0 0 1 0 1 0 1 1 0 2 2 0 0 0 2 1 1 1 0 1 0 2 0 1 0 1 1 1 0 1 2 1 0 0 0 2 2 2 0 1 1 0 0 1 0 0 0 1 1 2 0 1 0 0 2 1 1 1 1 0 0 2 2 2 2 0 2 0 0 2 2 0 1 1 2 2 0 1 1 0 1 0 1 2 2 2 0 0 0 0 1 0 1 2 0 0 1 2 0 1 0 1 1 0 1 0 1 0 1 0 1 1 1 0 1 0 1 0 0 0 1 0 1 0 0 2 0 2 0 0 0 0 0 1 1 1 0 0 1 0 0 0 0 2 0 1 2 1 0 1 0 1 0 1 0 1 1 1 0 2 1 0 1 1 1 1 0 1 0 1 1 1 1 1 0 0 0 0 2 2 2 0 1 2 1 0 0 1 0 1 1 1 1 0 1 0 0 2 0 0 1 0 0 0 1 1 1 1 1 0 2 1 1 0 1 1 0 1 1 1 1 0 0 2 0 0 0 0 2 1 2 0 0 0 0 0 0 0 0 0 0 1 0 1 0 0 0 0 0 0 1 0 0 1 1 1 0 2 0 2 0 0 0 0 2 0 2 0 1 2 0 2 1 1 0 1 1 0 2 2 2 0 1 0 0 1 0 0 0 0 0 0 0 2 2 0 1 1 0 0 1 0 1 0 1 1 1 1 2 2 2 0 0 1 1 1 0 2 0 1 0 0 0 2 0 0 0 0 0 1 1 1 1 0 1 2 2 0 0 1 0 1 2 1 0 1 0 0 1 0 1 0 1 2 2 0 0 0 0 2 0 1 0 0 0 2 1 0 0 1 1 0 1 0 0 0 0 0 0 0 1 0 1 0 1 0 0 1 0 1 1 0 1 0 0 0 0 0 0 0 0 0 0 0 0 1 1 1 0 0 1 1 2 1 2 1 2 1 1 0 0 1 0 0 0 0 2 0 0 1 1 2 1 0 1 1 0 1 0 1 1 1 1 0 1 0 1 1 0 0 0 2 0 1 0 0 1 1 2 1 2 1 1 1 1 0 1 1 0 0 1 1 0 0 0 1 1 0 1 1 1 0 0 2 1 2 0 0 1 1 0 0 1 1 0 0 0 0 1 1 1 1 0 0 0 0 1 2 0 2 1 1 0 0 0 2 0 1 1 0 0 0 2 0 0 0 2 2 0 2 2 0 0 2 2 2 1 0 1 2 2 0 1 1 0 2 0 0 1 1 1 0 1 1 0 0 0 0 1 0 0 0 1 1 0 1 2 0 0 0 2 1 1 0 0 0 1 1 1 0 0 0 0 0 0 0 0 2 1 0 0 1 1 1 0 1 0 0 1 1 1 1 0 0 0 0 1 0 0 0 0 1 2 0 1 1 0 0 0 0 0 1 1 1 0 0 1 1 1 1 1 1 2 1 0 2 1 2 1 1 1 2 1 0 1 0 0 0 0 0 1 2 0 2 0 0 2 0 0 0 0 0 0 1 1 1 1 0 2 1 0 2 0 1 0 0 2 0 0 1 0 0 1 2 0 2 0 0 0 0 1 2 2 2 2 0 0 0 1 1 0 2 2 0 0 0 0 1 0 2 0 2 1 0 0 0 0 0 0 2 1 0 0 0 0 0 0 0 1 1 0 0 1 0 0 1 1 1 0 0 0 1 0 0 2 1 0 1 2 0 1 0 2 1 1 0 0 0 0 0 1 0 1 2 2 2 1 0 0 0 0 2 0 2 0 2 0 2 2 0 0 1 0 0 0 0 0 1 0 0 1 1 1 0 0 2 0 0 1 1 1 2 1 1 2 2 2 1 0 0 1 2 1 0 0 2 1 0 2 1 0 1 0 0 1 0 1 1 1 1 1 1 1 0 0 0 1 1 0 2 0 0 0 0 0 0 2 2 0 0 0 0 0 0 2 0 0 0 2 0 0 1 0 0 2 2 2 2 1 0 0 1 0 1 0 2 2 0 1 0 1 1 1 2 0 1 0 2 0 2 1 1 1 0 1 1 0 1 0 0 1 1 0 0 2 1 0 1 0 0 0 2 0 1 1 1 0 2 0 0 0 1 0 1 2 0 0 0 1 1 0 0 0 0 0 0 2 0 0 0 1 0 2 1 1 0 2 0 1 1 1 1 0 0 1 2 0 1 0 0 0 0 1 0 2 0 0 0 0 1 0 1 1 1 1 1 1 0 0 1 0 0 0 0 0 1 0 0
164 0 0 1 0 0 0 1 2 1 0 0 0 0 0 0 0 0 2 0 2 2 0 0 0 1 1 0 2 2 2 0 1 1 2 1 1 1 0 1 1 1 1 1 2 0 1 0 0 0 0 0 0 1 2 0 0 0 0 1 0 0 0 1 1 0 1 1 1 0 0 1 2 1 1 2 2 2 2 1 1 0 0 1 2 0 0 1 2 2 0 1 2 1 0 0 1 1 0 0 2 0 0 0 2 1 2 1 1 0 0 2 0 2 0 0 2 0 1 0 1 1 1 0 1 1 1 2 2 0 0 1 0 0 1 0 0 0 0 0 1 1 0 0 0 0 1 0 0 1 0 1 0 0 0 1 1 2 0 0 0 0 1 2 1 2 1 0 1 1 1 2 0 2 0 1 1 1 0 1 0 1 2 2 2 0 2 1 1 2 0 2 1 1 1 0 1 2 0 1 0 1 1 1 1 2 1 1 0 0 0 1 1 0 1 0 0 0 2 0 2 1 1 1 1 1 2 0 0 1 0 0 1 2 0 0 1 2 0 0 0 1 2 0 0 0 0 0 0 0 0 0 0 0 1 2 2 2 1 1 1 1 0 1 0 0 0 0 1 1 1 2 1 1 0 0 0 1 0 0 1 1 2 0 1 1 1 0 0 1 0 0 2 2 2 0 2 0 0 0 0 0 0 0 0 0 1 2 1 0 1 0 0 1 0 0 1 0 1 1 1 1 1 2 2 0 1 1 0 0 0 1 0 0 0 0 0 1 0 0 1 1 1 2 1 1 1 0 1 1 1 0 0 0 0 2 0 2 0 2 2 1 2 0 2 0 1 2 2 0 0 0 0 1 1 1 0 2 1 1 1 1 0 1 2 1 1 0 0 0 0 0 1 0 2 1 1 2 0 0 0 0 0 1 1 0 0 1 0 0 0 0 1 1 1 2 1 0 0 0 0 0 0 1 1 1 1 0 0 0 0 0 0 1 0 1 0 1 0 1 1 0 0 1 1 2 2 2 2 0 0 2 0 1 0 0 1 1 0 1 1 1 0 0 0 2 0 1 0 0 1 1 2 1 0 0 0 0 2 1 0 2 0 0 2 0 0 2 1 1 0 2 0 0 0 0 0 0 0 2 2 1 2 1 1 1 2 0 0 0 0 1 1 0 1 0 0 0 0 1 1 2 2 2 1 1 0 0 0 2 0 1 0 0 0 0 2 1 0 0 2 1 0 2 2 0 0 0 0 0 0 0 1 2 0 2 0 1 1 0 0 0 0 0 0 0 0 1 2 1 1 0 0 0 0 0 1 1 0 1 2 0 1 2 1 0 0 1 0 0 0 1 2 0 2 0 0 0 0 0 0 2 1 0 0 1 2 2 0 2 0 0 0 1 0 0 0 0 0 0 1 0 0 0 0 1 2 1 0 0 0 0 0 0 0 0 0 0 0 0 0 1 0 2 2 1 1 1 0 0 1 1 0 0 0 2 1 1 1 0 0 0 0 2 0 0 0 2 0 0 1 0 0 0 0 0 0 1 1 1 2 1 1 0 0 1 0 0 2 0 1 0 0 1 0 0 1 2 0 1 1 0 0 0 2 2 2 2 2 0 0 0 1 1 0 0 2 1 1 1 0 0 0 2 0 2 1 0 1 0 1 1 0 2 1 0 2 0 0 0 0 0 1 0 0 0 0 0 0 0 0 0 0 0 0 2 1 0 0 0 0 0 0 0 0 1 1 1 1 2 2 1 1 2 0 0 0 2 2 2 0 0 1 1 2 2 2 1 0 2 1 2 2 1 1 0 0 1 0 0 0 2 0 0 0 0 2 0 0 2 2 2 2 1 0 0 1 2 2 1 1 2 0 0 2 1 1 0 0 2 0 0 2 0 0 1 0 0 0 0 0 0 0 0 0 0 0 0 0 0 1 1 0 2 0 0 0 0 0 0 0 0 1 0 0 1 0 0 1 0 1 0 0 0 0 0 0 0 0 0 1 0 0 0 0 2 0 2 2 0 0 0 1 1 1 1 1 2 0 0 0 1 0 1 1 1 0 1 2 0 2 1 0 0 1 1 0 1 2 1 1 0 0 1 0 1 2 0 0 0 0 2 0 1 1 1 1 2 2 0 0 0 1 0 0 1 1 1 1 1 0 0 2 0 0 0 0 2 1 0 2 0 2 0 2 0 0 0 2 0 0 0 0 0 0 1 1 0 0 0 0 0 0 1 1 1 1 1 0 2 0 1 0 2 0 0 0 0 0 0 0 0
165 0 0 1 0 0 0 2 2 2 1 0 0 0 0 0 0 0 1 0 2 2 0 2 2 1 1 0 2 2 2 1 1 2 0 1 0 1 0 1 1 1 0 0 1 0 0 0 0 0 0 0 0 0 1 0 0 0 0 0 1 1 0 1 0 1 0 0 1 0 0 1 2 0 2 2 2 2 2 2 0 0 0 1 1 0 0 1 1 1 0 1 1 0 0 0 0 1 1 1 1 0 1 0 2 1 2 0 2 0 0 2 1 1 1 1 1 1 0 0 2 0 2 1 1 1 1 0 1 0 2 0 0 0 0 0 0 1 0 0 1 1 1 0 0 0 0 0 0 1 0 0 1 1 1 0 0 1 0 0 0 1 1 2 0 2 0 0 1 1 0 2 1 1 0 0 2 0 0 0 0 2 0 2 2 2 1 2 2 1 1 2 2 1 2 1 1 1 0 0 0 0 0 0 0 2 2 1 1 0 0 0 1 0 2 0 0 0 1 0 2 1 2 2 0 1 1 2 2 0 0 0 0 0 2 0 0 2 0 0 0 1 2 1 1 0 0 0 0 0 0 0 0 0 0 0 0 1 0 0 0 0 1 0 0 0 1 0 0 1 0 2 1 1 0 0 1 1 1 0 0 2 2 0 1 0 0 0 1 2 1 1 2 2 2 0 2 1 0 2 0 0 1 1 0 0 2 1 0 0 0 0 0 2 1 0 2 0 1 1 1 1 0 0 2 0 1 1 1 1 0 1 0 0 0 0 0 1 0 1 1 2 0 2 0 0 2 1 2 1 1 1 0 2 0 0 1 0 1 1 2 2 0 0 0 0 0 1 1 1 1 1 0 2 0 1 0 2 1 2 0 2 0 0 1 0 0 0 0 0 0 0 1 0 2 0 0 0 1 1 0 1 0 2 2 0 0 2 1 0 0 1 1 1 1 1 0 0 0 0 0 2 0 1 0 0 1 0 1 0 1 0 0 1 0 2 0 1 0 0 2 0 0 0 2 2 1 2 2 0 0 2 0 0 0 0 0 2 1 0 2 0 0 1 0 1 0 1 0 0 0 0 2 0 2 1 1 1 2 1 1 2 0 0 1 0 0 1 1 1 0 1 0 1 0 0 0 0 0 2 2 2 2 1 1 1 2 0 1 0 0 0 2 2 0 2 0 0 0 1 1 1 1 2 1 0 0 1 1 1 1 1 1 0 1 0 2 0 1 2 0 0 0 1 2 0 0 0 0 0 0 0 1 2 1 1 0 0 0 0 1 0 0 0 0 0 1 1 0 1 0 1 0 0 0 0 1 1 0 1 2 0 0 1 1 1 1 1 1 0 0 2 1 0 2 0 0 0 0 0 0 2 1 0 0 2 1 0 0 0 1 0 0 0 0 0 0 0 0 0 2 0 0 0 0 1 2 1 0 0 0 0 1 0 0 1 1 1 2 0 2 1 0 1 1 1 2 1 0 1 1 1 0 0 0 0 2 0 2 0 0 0 1 0 0 1 0 1 1 1 0 1 0 1 1 0 0 0 0 0 1 0 1 1 1 1 0 1 1 1 1 0 0 2 1 0 2 1 0 0 0 0 0 1 0 1 1 1 1 0 0 0 0 2 0 0 1 0 0 0 0 1 2 2 0 1 0 0 1 0 1 1 0 2 1 1 1 1 0 1 1 1 0 0 0 0 0 0 0 0 0 0 0 0 0 0 2 0 2 1 0 1 0 0 0 1 2 0 2 2 0 0 1 0 1 0 0 0 0 0 2 2 0 0 0 2 0 1 1 2 1 1 2 0 1 1 1 0 0 0 0 2 0 0 0 1 1 0 1 2 0 0 1 1 1 2 2 1 2 2 1 2 0 0 2 1 1 0 0 2 0 1 2 0 0 0 0 0 1 0 0 0 0 0 0 0 0 0 0 0 1 1 0 2 0 0 0 0 1 1 1 2 0 0 0 1 1 0 2 0 0 0 2 0 0 1 0 2 2 2 2 2 2 0 0 0 0 1 0 2 2 0 0 0 2 2 2 2 0 0 0 2 0 2 0 0 2 0 0 1 0 1 0 0 1 1 0 2 1 1 1 1 0 0 1 1 1 1 1 0 1 1 0 0 0 0 0 0 2 1 0 0 2 1 0 0 1 0 2 0 1 0 1 0 1 0 1 1 0 1 0 1 1 0 1 1 1 0 2 1 1 0 0 0 0 0 0 0 1 0 0 0 0 1 0 0 0 0 0 1 0 0 0 2 1 0 0 0 0 1 0 0
166 1 0 0 1 0 1 2 2 1 1 1 0 1 0 0 0 0 0 1 1 1 0 1 1 1 1 0 1 2 2 0 1 1 0 2 0 2 0 1 1 0 1 1 1 0 0 0 2 0 0 2 0 2 0 0 0 0 1 1 0 2 0 0 0 0 0 0 0 0 0 2 1 0 0 1 1 0 2 0 0 0 0 1 2 0 0 1 2 2 1 2 1 1 1 1 0 0 0 1 2 1 1 1 2 0 2 2 0 0 0 1 1 1 0 0 0 0 1 0 1 0 2 2 0 0 0 2 2 0 0 0 0 0 0 0 0 0 0 1 0 2 0 0 0 0 0 0 0 1 0 0 0 1 0 0 2 0 0 1 1 2 0 2 0 2 0 0 1 1 1 2 1 1 1 0 2 1 1 1 0 0 0 2 2 2 0 2 0 0 1 1 0 0 0 0 0 2 0 0 0 0 0 2 2 0 2 1 2 0 0 1 1 0 2 1 1 1 1 1 1 1 2 1 0 0 1 0 0 0 0 0 0 0 1 0 0 2 0 0 0 1 2 2 2 0 0 0 0 0 0 0 0 1 0 1 0 2 0 0 0 0 0 1 1 0 0 0 1 0 1 2 0 1 0 0 0 0 2 0 1 0 2 1 0 2 1 2 0 2 2 0 0 1 2 0 0 1 1 2 1 0 0 0 0 0 0 2 0 0 0 0 0 1 1 0 2 0 1 1 0 0 0 1 1 0 0 1 0 0 0 1 0 1 0 0 0 2 1 1 0 1 1 2 0 0 2 1 1 0 0 1 1 2 1 0 0 1 0 2 2 2 1 1 1 0 0 1 1 0 0 0 0 2 0 0 0 2 0 0 0 1 0 1 1 1 1 1 1 1 0 0 2 1 2 2 2 1 0 1 0 1 0 1 1 0 1 1 0 0 0 0 0 0 0 1 1 0 0 0 0 1 1 1 2 2 0 2 2 0 1 1 0 0 0 0 1 1 0 0 1 0 0 0 1 1 1 1 1 0 1 1 0 1 1 1 1 0 0 0 1 0 1 1 0 1 0 0 0 0 1 1 2 0 1 1 0 0 2 1 0 2 0 1 2 1 0 1 0 1 0 2 0 1 0 0 0 2 2 2 0 0 2 0 0 0 2 0 0 0 0 1 1 1 0 2 0 2 0 2 2 2 1 2 0 2 0 1 0 1 1 0 0 0 1 0 1 1 0 0 1 2 0 0 1 1 0 1 1 1 1 0 0 1 1 1 0 1 0 1 1 0 0 0 0 0 0 2 2 0 2 1 0 0 0 0 0 0 0 0 2 0 0 0 1 0 0 0 0 0 0 1 0 0 0 1 0 0 0 0 0 2 0 0 0 2 2 1 0 1 0 0 0 1 0 1 0 0 0 0 0 0 0 0 0 1 1 1 0 0 0 0 0 0 0 0 1 1 0 0 1 1 0 1 2 2 2 1 0 0 0 2 0 1 0 1 1 0 2 0 0 0 1 1 0 1 1 2 1 1 0 2 1 0 0 0 0 0 1 2 0 0 1 1 0 1 1 1 0 2 1 0 0 0 0 0 0 2 0 0 0 0 0 0 2 2 2 1 1 0 0 0 0 1 0 1 1 0 0 0 0 0 0 1 0 1 0 0 1 0 1 1 1 2 2 2 2 0 1 1 0 0 0 1 0 0 1 1 0 0 0 0 0 0 0 1 0 1 1 1 0 0 2 0 0 0 2 0 1 2 0 0 0 1 1 0 1 0 0 1 1 1 0 0 0 1 0 1 0 2 1 2 2 0 1 1 1 0 0 1 0 2 0 0 1 0 2 0 0 2 0 0 1 1 1 2 1 1 2 2 2 2 0 1 1 1 1 0 0 2 0 0 2 2 0 0 0 0 1 0 0 0 1 1 1 1 1 0 0 0 1 0 0 2 0 0 0 0 0 0 2 2 0 0 0 0 0 0 2 0 0 0 2 0 0 0 0 1 1 1 1 1 0 1 0 2 0 1 0 2 2 0 0 0 2 2 2 2 0 0 0 1 0 2 0 0 2 1 1 1 0 0 0 0 0 2 0 0 2 2 0 0 0 0 0 0 1 1 0 0 0 2 1 1 2 1 1 0 1 0 0 0 1 2 1 0 1 0 1 0 1 0 1 0 1 0 1 1 0 0 2 0 1 1 2 0 0 0 1 0 0 0 1 1 1 1 1 1 2 0 0 0 0 0 0 1 0 0 0 1 0 0 0 2 1 0 0 0 0 0 1 1
167 1 0 2 0 2 2 1 1 1 1 1 1 2 0 0 0 0 0 1 1 1 0 2 2 1 1 0 2 1 1 2 0 1 2 0 2 0 0 0 1 1 0 1 2 1 1 0 0 0 0 1 0 1 0 2 1 0 0 0 0 0 0 0 0 0 0 0 2 0 0 1 2 0 2 2 1 1 2 1 0 0 0 0 0 0 0 0 2 2 0 1 1 1 0 0 1 2 0 1 1 0 0 0 2 0 2 1 1 0 0 1 0 2 0 0 2 0 1 0 1 1 2 1 1 1 1 1 1 0 0 0 0 0 0 0 0 0 0 0 0 2 0 0 0 0 1 0 0 0 0 0 0 0 1 1 1 0 0 0 1 1 1 2 1 1 0 0 1 1 1 0 1 1 0 0 2 1 1 1 0 1 0 2 2 2 1 2 1 2 0 2 0 0 1 0 0 1 0 0 0 0 1 0 0 1 2 0 2 0 2 2 1 0 2 0 1 1 0 2 0 0 0 1 1 0 1 0 1 2 0 0 0 0 2 0 0 2 0 0 0 0 1 0 0 0 0 0 0 0 0 1 0 0 0 1 0 0 0 0 0 0 0 0 0 0 0 1 0 1 1 1 1 2 0 0 0 1 1 0 0 2 2 1 1 0 1 2 0 2 1 1 2 2 2 0 0 2 0 1 1 0 0 0 0 0 1 2 2 1 0 2 0 1 0 0 1 0 1 1 1 1 1 2 2 0 0 1 1 1 0 1 0 0 0 0 0 1 0 0 0 0 1 1 1 1 1 1 1 0 0 1 0 2 0 0 1 1 0 0 0 1 1 0 1 1 1 2 2 0 0 0 1 2 0 1 0 2 1 2 0 1 0 1 1 0 1 0 0 1 0 0 1 0 2 1 1 0 1 0 0 1 0 1 2 1 0 0 0 0 0 0 0 0 0 2 2 0 0 0 0 0 1 1 0 2 1 0 0 0 1 0 0 0 0 0 0 0 0 1 2 0 0 0 1 1 2 1 1 0 0 1 0 1 0 0 0 2 0 2 0 2 0 0 0 2 1 0 0 0 1 0 2 1 2 1 2 1 2 0 1 2 0 0 2 0 0 1 1 0 0 2 0 2 0 0 1 1 1 2 1 1 2 1 1 1 2 0 1 0 0 1 0 1 0 1 0 0 0 1 1 2 2 2 2 0 0 1 0 1 1 0 1 0 1 0 1 0 1 1 1 1 0 2 2 1 0 1 1 1 1 0 0 2 2 0 0 0 0 0 1 0 0 0 0 0 1 1 1 1 0 0 0 0 0 0 1 1 0 1 2 0 2 2 1 0 0 1 0 0 1 0 2 1 0 0 0 0 0 0 0 2 0 0 0 2 1 1 0 2 1 0 0 0 0 0 0 0 0 0 1 0 0 0 0 1 2 1 0 0 0 0 1 0 0 2 0 0 0 0 2 0 0 1 2 2 2 1 1 2 0 2 0 1 0 2 0 0 1 0 0 0 0 1 1 0 0 2 0 0 1 0 0 1 2 0 1 0 1 1 0 0 1 1 0 1 1 1 2 0 2 0 0 2 0 0 2 1 0 1 1 0 0 0 1 1 0 2 2 0 0 0 0 1 0 0 0 1 1 0 1 0 0 1 1 1 0 0 1 0 1 1 0 2 0 0 1 0 0 0 0 0 0 0 0 1 0 0 0 0 0 0 0 1 0 2 1 0 1 0 0 1 2 1 0 0 2 1 1 2 0 0 0 1 1 0 1 2 2 2 1 0 1 0 2 2 1 1 0 2 1 2 2 0 1 1 1 0 0 0 0 1 0 0 1 1 0 1 0 2 0 0 1 0 0 1 0 1 1 0 0 0 0 1 2 1 1 0 0 1 0 1 2 0 1 1 0 0 0 0 0 0 0 0 0 0 0 0 1 0 1 1 0 2 0 1 1 0 1 1 1 2 0 0 0 1 0 0 1 0 1 0 1 2 0 1 0 1 1 1 2 2 2 0 0 0 2 2 0 2 2 0 1 0 2 2 2 1 1 1 1 0 0 2 1 0 2 0 0 2 0 0 1 0 1 1 0 2 1 0 0 2 0 1 1 1 2 1 0 0 0 2 0 2 0 0 0 0 1 0 0 1 0 1 0 0 1 1 0 0 1 0 1 1 0 0 1 2 2 2 0 0 0 1 2 0 1 0 0 0 1 0 0 0 0 0 0 0 1 0 0 0 0 1 0 0 0 1 0 2 0 2 1 2 2 0 0 0 1 0 0 1
168 0 0 0 0 0 0 1 2 1 0 0 1 2 1 1 1 0 1 0 2 2 0 2 2 0 0 0 2 2 2 2 0 1 1 0 2 1 1 0 1 1 0 0 1 0 0 0 0 1 1 1 0 0 0 1 0 1 1 2 0 0 0 0 1 0 1 0 0 0 0 1 1 1 1 2 2 1 2 1 0 0 0 0 2 0 0 1 2 2 1 2 1 1 0 0 0 2 2 2 2 0 1 0 1 0 1 2 0 0 0 0 0 1 0 1 1 0 1 0 1 0 2 2 0 0 0 0 0 0 2 0 0 0 0 0 2 1 0 1 2 2 1 0 0 0 0 0 0 0 0 0 0 1 0 0 1 0 0 0 0 1 0 1 0 1 0 0 0 2 1 0 0 2 0 0 2 1 1 1 0 2 0 2 2 2 0 2 1 0 1 2 2 1 2 0 0 1 1 0 0 0 0 2 2 0 2 1 0 0 2 2 1 1 1 1 0 0 1 0 2 1 2 1 1 1 0 0 0 1 0 0 1 1 1 0 0 1 1 1 1 0 1 1 1 0 0 0 0 0 0 0 0 0 0 1 1 1 1 0 0 0 0 1 1 0 1 0 1 0 0 2 2 2 0 0 0 0 1 0 0 1 1 0 0 1 0 1 1 2 2 1 1 2 2 0 1 1 0 1 1 0 0 0 0 0 1 1 1 1 0 2 0 1 1 0 2 1 1 1 1 0 0 2 2 0 1 1 0 1 0 0 0 1 0 0 0 2 1 1 0 1 2 1 0 0 1 0 2 0 1 1 0 2 0 0 1 1 1 0 1 1 1 0 1 0 1 1 2 1 1 1 0 2 0 1 0 0 0 2 1 0 0 0 1 1 0 1 1 0 0 1 1 1 2 1 1 0 1 1 0 1 0 2 2 0 1 2 1 0 0 2 0 0 0 1 1 0 0 1 1 1 0 1 1 0 2 0 1 0 1 0 0 1 1 1 0 1 1 0 2 0 0 0 2 2 1 0 0 0 1 0 0 2 2 2 2 1 0 2 1 2 0 1 0 0 0 2 0 2 2 0 1 1 1 0 1 0 2 2 1 1 0 0 1 0 0 2 1 1 0 2 1 1 0 0 0 0 0 2 2 2 2 0 0 0 1 1 0 0 0 0 0 0 2 0 0 0 0 1 1 2 0 1 0 2 0 1 1 1 1 0 0 0 0 0 1 1 2 1 1 1 1 0 1 0 0 0 2 1 0 1 0 2 0 2 0 1 0 1 0 0 0 0 0 0 0 1 0 1 0 2 0 0 0 0 1 1 0 1 1 0 2 2 0 0 0 2 1 0 0 2 0 0 0 0 0 1 0 0 1 2 0 0 0 2 2 0 1 1 1 0 0 0 0 0 1 0 0 0 1 0 0 0 0 0 2 1 0 0 0 0 0 0 0 0 1 1 0 0 0 1 0 1 1 1 2 1 0 1 1 1 0 2 0 2 1 0 1 0 0 0 1 1 1 0 0 2 0 0 0 0 1 0 0 0 0 0 0 0 0 0 2 2 1 2 1 2 1 1 1 0 0 2 0 0 1 2 0 1 0 0 0 1 2 2 1 1 1 0 0 0 0 0 0 1 0 1 1 0 0 0 1 2 0 1 1 0 0 0 0 0 0 2 0 0 2 0 1 1 0 0 0 1 0 0 1 0 0 0 0 0 0 0 0 1 1 1 2 2 0 0 1 0 0 1 1 0 2 2 1 0 0 1 0 0 1 1 1 1 2 1 1 0 0 0 0 2 0 2 0 2 2 0 0 1 0 0 1 1 0 1 0 0 1 0 1 0 0 2 0 0 2 2 2 2 2 0 2 2 2 2 0 0 2 0 0 0 0 1 0 0 2 0 0 0 0 1 1 0 0 0 1 1 1 1 1 0 0 1 1 1 0 0 1 0 2 0 0 0 1 1 1 0 0 0 2 0 0 0 0 0 0 1 0 1 0 0 1 0 1 1 2 0 0 0 0 1 1 1 1 0 1 0 1 1 1 2 1 0 0 1 0 2 2 2 0 1 0 1 0 0 0 0 1 1 0 1 2 1 0 1 0 0 0 2 1 1 0 0 1 1 0 1 2 1 2 1 1 1 0 0 2 1 0 1 2 1 0 0 2 0 1 0 1 0 1 1 1 1 1 1 1 1 2 0 0 1 2 1 1 0 0 1 1 0 0 0 1 0 0 0 0 0 0 0 0 0 0 2 0 0 0 1 0 0 2 0 1 1 0 0
169 1 0 1 1 0 1 2 2 0 0 1 0 1 0 0 1 0 0 1 1 1 0 2 2 0 0 0 2 2 2 0 0 1 1 0 2 2 0 1 0 0 0 1 2 1 0 0 0 0 0 0 0 0 1 0 0 0 0 1 0 0 0 1 0 1 0 0 1 0 0 0 2 0 0 1 1 1 2 1 0 0 0 1 1 2 0 0 1 2 1 1 1 0 0 0 1 2 2 2 2 0 2 0 2 0 2 2 0 0 1 1 1 2 1 1 2 0 1 0 1 0 2 0 2 2 2 2 2 1 1 0 0 0 1 0 1 0 1 0 1 1 2 0 0 0 0 0 0 0 0 0 0 0 1 0 0 0 0 0 1 2 1 1 0 0 0 0 0 2 2 1 1 1 1 0 1 0 0 0 0 0 0 1 1 1 1 1 0 1 0 2 1 0 1 0 0 2 1 1 0 1 0 0 0 0 2 0 1 0 2 1 1 0 1 0 0 0 2 1 1 0 1 1 1 1 2 1 0 1 0 0 1 1 1 0 0 0 2 2 0 0 2 1 1 0 0 0 0 0 0 0 0 0 0 0 0 1 0 0 0 0 0 1 1 0 1 0 1 2 0 2 2 2 1 0 0 1 1 0 0 2 1 1 0 2 1 2 0 2 2 0 1 1 2 0 1 1 0 0 0 0 2 2 0 1 0 1 1 0 0 1 0 1 1 0 2 1 0 0 1 1 2 1 0 0 0 0 0 1 0 2 1 1 0 0 0 0 0 0 0 0 1 2 1 1 1 0 1 0 0 0 0 2 0 0 0 0 0 2 2 2 1 0 1 0 1 2 2 0 0 0 0 2 0 0 0 2 1 2 0 1 0 1 1 1 1 0 0 0 0 1 0 1 2 1 1 1 0 0 0 1 0 1 1 0 1 1 0 0 0 0 0 1 1 0 0 0 0 1 1 1 0 1 1 1 1 0 2 2 2 0 0 0 0 1 1 1 0 0 1 0 0 1 0 1 2 1 1 0 0 1 0 2 2 1 2 1 1 2 1 2 0 1 1 1 0 1 0 1 1 0 2 0 2 1 1 0 2 0 1 1 0 1 2 1 0 1 0 2 0 1 0 2 1 0 0 1 1 2 1 1 1 1 0 0 2 0 1 0 0 0 1 0 0 1 0 0 0 1 1 2 1 2 1 0 1 1 0 1 1 0 1 1 1 0 1 1 0 2 0 0 0 0 2 0 0 1 1 2 1 0 0 1 2 0 0 2 0 2 0 0 2 0 0 1 0 1 0 0 0 1 0 0 0 0 0 2 0 2 2 0 1 2 0 1 1 1 1 1 0 2 1 0 2 0 1 0 0 0 0 2 1 0 0 2 2 0 0 0 0 0 0 0 0 0 1 0 0 0 1 0 0 0 0 1 2 1 0 0 0 0 0 0 0 1 1 1 2 0 2 1 1 1 1 0 1 2 0 1 0 1 0 0 0 2 0 0 2 1 1 0 1 0 0 1 1 2 0 0 2 0 1 0 0 1 2 0 0 0 0 1 2 1 1 2 1 2 1 1 1 0 0 2 0 0 2 2 0 1 0 0 0 0 2 2 1 1 1 0 1 0 0 2 0 0 1 1 1 0 0 0 0 1 1 2 0 1 1 0 0 0 0 2 0 0 0 0 1 1 0 0 0 0 0 0 0 0 0 1 1 1 0 0 0 1 1 0 2 1 0 0 2 1 1 1 2 0 2 1 0 0 1 0 0 0 0 0 0 0 1 1 0 0 0 2 0 1 1 2 1 1 2 0 1 1 0 1 0 0 1 1 1 0 1 1 1 0 0 1 0 0 1 1 1 2 1 2 1 1 1 1 0 1 1 1 0 0 0 1 0 0 1 1 0 1 0 0 0 0 0 0 0 0 0 0 0 1 0 0 2 2 0 2 0 0 0 0 1 1 1 2 0 0 0 0 2 0 2 0 0 0 1 0 0 0 1 0 1 1 2 1 1 1 0 2 0 2 0 2 2 0 0 0 1 0 1 2 0 0 0 2 0 0 2 2 0 1 2 0 2 1 0 0 0 2 0 0 1 1 0 0 0 0 1 1 2 1 0 0 1 1 0 2 0 0 0 2 2 0 0 0 2 0 0 0 0 1 0 0 1 0 1 0 1 0 1 0 0 0 2 0 0 0 0 2 2 0 0 0 1 0 0 1 1 1 1 0 2 0 0 0 0 0 0 0 0 1 0 2 0 0 1 2 1 0 0 0 0 0 0 0
170 0 1 2 0 0 1 0 0 2 2 0 1 1 0 0 0 0 1 1 0 0 0 1 1 0 0 0 1 2 2 0 1 1 2 0 2 0 0 1 2 1 0 1 2 1 1 0 1 0 0 2 0 0 2 1 0 0 0 0 2 0 1 2 0 0 0 1 1 0 0 1 1 0 1 2 2 2 2 0 2 0 1 0 0 0 0 0 2 2 0 0 1 0 1 0 2 1 0 0 2 0 1 0 2 1 2 1 1 0 1 2 1 2 1 0 1 0 0 0 2 0 2 1 1 1 1 1 1 0 0 0 0 0 0 0 0 0 0 0 0 2 0 0 0 1 0 0 0 2 0 0 1 1 0 0 1 1 0 1 2 0 1 2 1 2 0 0 0 2 2 0 1 1 0 0 0 0 0 0 0 0 1 1 1 0 1 2 1 2 0 2 2 0 2 1 1 2 1 0 0 0 0 2 2 0 2 2 1 0 0 1 1 0 1 2 2 0 0 1 1 0 2 2 0 1 1 0 0 2 0 0 0 0 2 0 0 2 0 0 0 0 2 1 1 0 0 0 1 0 0 0 1 1 1 1 0 2 0 0 0 0 0 1 0 0 1 0 2 1 0 0 0 0 0 0 0 0 2 0 0 1 2 1 0 1 1 2 0 2 1 0 1 2 2 0 0 1 0 1 1 0 2 2 2 0 0 2 1 0 1 0 0 1 2 0 2 1 1 1 0 1 1 1 2 0 0 2 0 0 0 2 0 2 0 0 0 1 1 2 0 0 1 1 0 0 2 0 0 1 1 0 0 1 0 1 1 1 0 2 2 2 1 0 1 0 0 2 2 0 0 0 1 2 1 1 0 1 1 1 1 0 0 0 1 0 0 0 0 1 1 0 1 0 2 0 0 1 0 1 0 2 0 1 1 0 1 0 0 0 0 0 1 1 1 2 1 0 0 2 2 2 0 1 2 2 0 1 2 0 0 1 0 0 0 0 0 1 0 1 2 0 0 0 0 0 2 0 0 0 0 0 0 0 0 0 0 1 0 1 1 1 1 1 0 1 0 1 0 0 1 1 2 0 1 1 0 0 2 0 1 1 0 0 2 0 0 0 0 0 1 1 0 2 1 0 0 1 1 2 1 1 1 1 0 0 1 0 0 0 0 0 1 1 0 1 0 0 0 2 2 1 0 0 0 1 1 0 1 2 0 1 2 1 1 1 2 0 0 1 1 1 0 1 2 0 0 1 1 1 0 0 1 1 2 1 1 0 0 1 0 0 1 1 1 0 1 1 0 0 0 0 0 0 0 0 1 0 0 0 2 0 0 1 1 1 1 1 0 0 1 1 0 0 0 0 0 0 0 0 0 2 0 1 0 2 2 1 0 1 0 0 0 1 0 0 0 0 1 1 1 1 0 0 0 2 2 1 0 0 1 0 0 0 0 0 0 0 1 0 1 2 1 1 2 0 0 2 0 0 2 1 1 1 1 2 2 1 1 1 1 0 0 1 0 1 0 1 1 1 0 1 0 1 1 0 0 1 1 1 2 1 2 1 1 2 0 1 1 1 0 1 0 1 0 0 1 1 0 1 0 1 0 0 0 1 2 1 1 0 1 1 0 1 1 1 0 2 2 0 1 0 0 1 1 2 0 1 1 0 0 0 0 1 1 1 1 1 0 1 1 1 0 1 0 1 0 1 0 0 0 0 0 0 0 2 0 0 1 0 0 0 2 0 1 0 2 0 1 1 0 1 1 0 0 0 1 1 1 1 1 1 1 1 1 2 1 2 1 2 0 1 1 0 1 0 1 1 0 0 0 1 0 0 1 0 0 0 0 1 0 0 1 0 0 1 1 2 1 1 1 1 0 1 1 2 1 0 0 1 0 0 2 1 0 0 0 1 2 0 0 0 0 0 0 0 0 0 0 1 1 0 0 2 0 0 1 0 0 0 2 2 1 0 1 0 1 0 2 0 0 0 2 1 0 1 0 1 1 1 2 2 2 0 0 0 1 1 0 1 1 0 0 0 2 2 2 2 0 0 0 2 0 0 2 2 0 0 1 1 0 0 1 0 1 1 0 0 2 2 0 0 0 1 1 2 2 1 1 2 0 2 0 0 0 0 0 0 1 1 0 0 1 1 0 0 1 0 0 0 2 0 1 0 1 0 1 2 1 1 0 0 1 0 0 2 1 0 2 2 0 0 0 0 0 1 2 0 0 0 0 0 1 0 0 0 0 0 0 1 0 0 0 2 1 1 0 0 1 0 0 0
171 1 0 1 1 1 2 0 1 2 1 0 0 1 0 0 0 0 2 1 1 2 0 2 2 1 1 0 2 2 2 1 1 1 1 0 2 2 0 2 0 0 0 1 2 1 0 0 0 0 0 0 2 0 0 0 0 1 0 0 1 0 0 0 1 0 1 0 2 1 0 2 1 0 1 2 2 2 2 2 0 0 1 0 1 0 0 0 1 2 0 0 0 0 0 0 1 2 2 2 0 0 0 0 2 1 2 1 1 0 1 2 1 2 1 1 2 0 1 0 2 0 1 0 1 1 1 1 1 1 2 1 0 0 0 0 0 0 0 2 1 1 0 0 0 0 0 1 1 1 0 0 0 0 0 0 0 0 0 0 1 1 0 2 0 1 0 0 1 1 1 1 0 2 0 0 2 1 0 1 0 2 1 2 2 1 1 1 0 0 0 1 1 1 2 1 0 1 1 0 0 1 0 1 1 1 1 1 0 0 1 1 1 0 2 1 1 0 0 1 1 0 1 1 1 0 0 1 1 1 1 2 0 1 1 1 0 2 0 0 0 0 2 0 2 2 2 0 1 1 1 0 0 0 0 2 0 2 0 0 0 0 0 0 0 0 0 0 0 0 0 1 1 2 0 1 1 2 2 0 0 2 1 1 0 1 1 0 1 2 1 1 2 2 2 0 1 0 0 1 0 0 0 0 0 0 0 2 1 0 1 0 0 1 1 0 2 0 1 1 1 1 1 1 0 0 1 0 1 0 0 0 0 0 0 0 0 1 0 0 0 0 1 2 1 1 1 1 0 2 2 0 0 1 0 1 2 1 0 1 1 1 2 1 2 1 0 0 1 1 1 1 0 2 0 0 0 1 1 2 0 2 0 1 1 0 0 0 0 0 1 2 0 0 2 0 0 0 0 0 0 0 0 0 1 1 0 0 0 1 0 2 0 0 1 2 1 1 0 0 0 1 1 2 0 1 0 0 0 1 1 1 0 2 2 0 0 1 0 0 1 0 0 1 1 1 1 2 2 1 0 0 0 2 1 0 1 2 0 2 0 2 1 1 0 1 0 2 0 1 2 0 1 2 2 0 2 1 2 1 1 2 0 1 2 1 0 0 0 0 2 1 1 2 2 0 0 2 2 2 2 0 1 0 1 1 1 0 1 0 0 0 0 0 1 0 0 1 0 1 2 2 0 2 0 1 0 0 0 2 0 2 0 0 0 0 2 1 1 1 1 2 0 0 1 0 0 0 0 1 0 1 0 2 1 1 1 0 1 1 0 1 0 0 0 0 2 0 2 1 0 0 0 0 0 0 1 1 0 1 2 2 0 2 2 1 1 0 0 0 0 0 1 1 0 1 0 1 0 0 1 1 0 0 0 2 1 1 0 2 1 0 1 1 1 1 0 0 0 1 1 1 0 0 0 1 1 1 0 0 0 0 0 0 0 1 0 0 0 0 0 1 0 1 2 2 2 0 0 0 1 1 0 1 0 1 1 0 2 0 0 0 1 0 1 2 1 2 0 0 1 0 0 0 0 1 1 0 0 1 0 0 1 0 0 1 1 2 0 0 2 0 0 2 2 0 2 1 0 0 0 0 0 1 1 2 1 1 2 1 1 0 0 1 0 0 2 1 1 0 0 1 1 2 0 1 0 0 0 0 0 0 0 2 0 0 1 1 0 1 0 0 0 0 0 0 0 0 0 0 0 0 0 0 0 0 1 0 2 0 0 1 2 1 1 0 2 1 1 2 1 0 1 1 1 0 0 1 1 1 0 0 0 0 1 1 1 1 0 1 0 1 2 0 1 0 0 1 0 0 0 2 0 0 0 0 0 1 0 2 0 0 0 0 0 2 1 1 2 2 2 2 0 0 2 1 0 0 1 2 0 1 2 0 0 2 2 0 0 0 1 1 0 0 0 0 0 0 1 0 2 2 0 2 0 0 0 0 0 0 1 2 0 0 0 2 0 0 0 0 0 0 0 0 0 0 0 0 1 1 2 1 2 0 0 0 0 0 0 2 2 0 0 0 2 2 2 1 0 0 0 2 0 0 2 2 0 1 0 2 0 0 1 0 1 1 0 0 2 1 0 1 0 0 0 2 0 1 0 0 0 1 0 0 0 1 0 2 2 1 0 0 1 1 0 0 1 0 2 0 2 0 1 0 1 0 1 2 2 1 1 0 0 0 0 2 0 0 2 1 0 1 1 0 0 0 0 0 0 0 0 0 0 1 0 0 0 1 0 2 0 1 0 2 1 1 1 0 1 1 1 0
172 1 0 2 1 0 2 1 1 1 1 0 0 1 0 0 0 0 0 1 0 1 0 2 2 0 0 0 2 2 2 2 1 1 2 1 1 1 0 1 1 1 0 0 2 0 0 1 0 0 0 1 1 0 1 0 1 0 1 1 1 0 0 2 1 1 1 0 2 2 2 0 0 0 0 2 2 1 1 0 2 0 0 0 2 1 0 0 2 2 0 0 1 1 1 0 1 1 1 1 1 0 0 0 2 1 2 2 1 0 0 2 1 1 1 1 1 2 0 0 2 0 2 2 0 0 0 1 2 0 0 1 1 0 1 0 1 0 0 1 0 2 0 0 0 0 0 0 0 0 1 0 2 1 0 1 0 1 0 0 1 2 0 2 1 2 1 0 1 1 0 2 1 2 0 2 1 1 1 1 0 1 0 2 2 2 2 2 1 2 0 2 0 0 0 1 1 2 0 1 0 0 0 0 0 2 1 0 1 0 1 1 0 0 1 1 1 0 1 1 1 0 2 2 0 1 1 1 0 2 0 1 0 0 2 0 0 1 0 0 0 0 2 2 2 0 0 0 1 1 1 0 0 0 0 1 0 1 1 1 1 1 0 0 0 0 1 1 1 1 1 0 1 1 0 0 0 1 1 0 1 1 1 1 0 1 0 2 1 2 1 2 1 2 2 0 1 1 0 2 1 1 1 1 1 0 0 2 0 0 0 0 0 2 2 0 1 1 0 0 1 1 1 2 1 0 0 0 0 1 0 2 0 1 0 0 0 2 0 0 0 0 1 1 0 0 1 0 0 1 1 0 2 2 2 0 1 0 0 2 2 2 0 0 0 0 1 0 1 1 1 1 2 2 0 2 0 1 0 1 0 2 0 1 0 0 0 0 0 1 0 1 0 0 2 0 0 2 0 0 0 1 0 1 1 0 1 1 0 0 0 1 0 0 0 1 1 0 0 1 0 1 0 0 0 0 1 0 2 0 2 0 0 1 0 2 0 0 0 0 1 0 0 1 0 1 2 0 1 0 1 0 0 2 0 0 0 1 1 2 1 2 0 0 1 1 1 0 0 0 1 1 2 1 2 2 0 0 2 1 0 2 0 0 2 0 0 0 0 0 2 0 0 2 1 0 0 1 1 2 0 0 2 0 1 1 2 1 0 0 0 0 1 1 0 1 0 0 0 2 2 2 0 2 1 1 0 0 0 2 0 0 1 0 1 0 1 1 0 2 1 1 0 2 2 0 0 2 2 2 1 0 0 2 1 1 0 0 0 2 0 0 0 0 0 0 1 0 0 0 0 1 1 0 1 0 0 2 0 2 2 1 1 1 0 0 0 1 1 1 1 0 0 2 0 2 0 1 0 0 1 1 0 0 0 2 1 0 0 1 0 0 1 2 1 1 0 0 0 0 2 0 0 1 0 0 2 1 0 0 1 0 0 0 0 0 0 0 0 0 0 1 0 0 1 1 2 2 0 1 0 1 0 2 0 2 0 1 2 0 0 0 1 1 1 0 1 2 0 0 1 0 0 1 1 0 0 1 1 1 1 0 2 2 0 2 2 0 2 0 1 0 0 2 1 0 2 1 0 0 0 0 0 0 1 0 1 2 2 0 0 0 0 2 0 1 1 2 2 0 0 0 1 2 0 0 0 0 1 0 0 0 0 1 0 0 2 1 1 2 0 0 0 1 0 0 0 0 0 1 1 1 0 0 0 2 0 0 0 0 0 0 2 0 0 2 2 0 2 1 1 0 1 0 0 0 1 0 0 0 2 2 0 1 1 1 1 1 1 2 1 1 2 1 2 0 0 1 0 0 0 1 0 0 0 1 1 1 0 2 0 0 1 1 1 2 2 1 2 2 2 2 0 1 1 1 1 0 0 2 0 1 1 2 0 0 0 0 0 0 0 0 1 1 1 1 2 0 1 0 1 1 0 2 0 0 0 0 0 0 2 2 1 0 0 0 1 0 1 0 0 0 1 2 0 2 0 0 0 0 1 1 1 1 0 1 0 1 0 2 2 0 0 1 2 2 2 2 0 0 0 2 0 2 0 0 1 1 0 1 0 1 0 0 1 1 0 1 1 2 0 1 0 2 1 1 2 1 0 0 0 2 1 2 1 1 0 0 1 0 0 0 1 1 1 0 0 2 0 2 0 0 1 0 0 0 1 0 0 0 2 0 0 0 1 1 0 0 1 1 1 0 1 0 0 0 0 1 1 0 0 0 0 1 0 1 1 1 0 2 0 0 0 2 0 0 0 0 0 0 1 1
173 1 0 0 0 0 0 1 1 1 1 1 0 1 0 0 0 0 1 0 2 2 0 1 1 0 0 0 2 2 2 1 1 1 0 2 0 1 1 0 1 1 0 1 1 0 0 0 0 1 1 1 1 0 1 0 1 0 0 0 1 0 0 1 1 0 1 0 2 1 1 1 2 0 1 1 1 0 1 0 1 0 0 0 1 0 0 0 1 2 0 0 0 0 0 0 0 1 1 1 1 0 0 1 2 0 2 2 0 0 2 1 0 1 0 0 1 0 0 0 2 1 2 2 0 0 0 1 1 1 1 1 1 0 0 0 1 0 1 1 1 1 0 1 0 0 1 0 0 1 0 0 0 0 0 1 1 0 0 1 1 1 1 1 0 0 0 1 1 0 1 0 0 2 1 0 2 0 0 0 0 0 0 2 2 2 0 2 1 0 2 2 2 1 2 0 0 1 0 0 0 0 0 0 0 1 1 1 0 0 2 2 1 0 2 0 1 0 1 1 1 1 2 1 1 2 1 0 0 1 0 0 1 1 1 0 1 2 0 0 0 0 1 1 1 0 0 0 0 0 0 1 0 0 0 1 0 0 0 0 0 0 0 1 1 1 0 0 1 0 1 2 1 1 0 0 0 1 1 0 1 1 2 1 0 1 0 2 1 2 1 0 2 2 2 0 0 1 0 2 1 1 2 2 1 0 1 2 1 0 0 2 0 1 0 0 1 0 1 1 1 1 2 2 2 0 0 1 1 1 0 1 0 2 0 0 0 1 0 1 1 1 1 2 0 0 2 0 0 1 1 0 1 2 1 0 0 0 1 1 2 2 2 2 2 1 0 1 1 1 1 1 0 2 0 0 0 1 0 1 1 1 0 0 1 1 1 0 0 0 0 0 0 0 2 0 0 0 0 0 0 1 0 0 0 0 1 2 0 0 0 0 0 0 0 1 1 0 0 0 0 0 1 1 0 1 1 1 2 0 1 0 1 1 1 2 0 0 0 0 1 0 0 0 1 1 1 0 0 0 0 1 0 1 1 0 1 0 0 1 2 1 0 0 0 2 1 1 0 1 1 0 0 2 2 2 1 1 1 0 1 0 0 0 1 0 0 2 1 1 0 1 0 1 0 1 1 1 1 1 1 0 2 0 0 0 1 0 1 0 1 0 1 0 1 1 1 1 0 1 1 2 0 2 0 1 0 0 0 2 0 2 1 0 1 0 2 0 2 1 0 2 0 1 0 0 0 1 1 2 1 0 1 2 2 0 1 1 0 0 0 0 1 1 1 1 0 0 0 0 0 1 0 0 0 0 1 0 0 0 1 2 0 0 2 2 2 1 0 0 0 0 0 2 0 2 0 0 0 0 0 2 0 0 0 1 0 1 0 1 0 0 0 2 0 0 1 0 0 0 2 0 0 0 0 0 2 1 1 1 0 0 0 0 0 1 0 1 1 0 1 0 1 1 2 1 1 0 1 1 0 2 0 1 0 1 1 1 1 0 0 0 1 1 0 1 1 2 0 0 1 0 1 0 0 0 0 0 0 0 0 0 2 1 1 1 0 2 1 0 1 1 1 1 1 0 1 1 0 1 1 1 0 0 1 2 2 2 2 0 1 1 0 2 0 1 0 1 1 1 0 0 1 2 0 1 1 0 1 0 0 0 0 2 0 0 2 1 1 2 0 0 0 0 0 1 0 0 0 0 0 0 0 1 1 1 0 1 2 1 0 1 1 0 0 0 2 0 2 1 0 1 0 0 0 0 0 2 2 2 1 0 0 0 0 2 0 1 1 2 1 1 2 0 2 0 0 0 1 1 0 1 0 0 1 1 1 0 0 1 0 0 1 1 1 2 2 2 0 0 0 0 0 0 2 0 0 0 0 2 0 2 2 2 0 0 0 0 2 0 0 1 1 0 1 0 0 0 0 1 1 1 0 1 1 1 2 0 0 1 1 1 0 0 0 1 1 0 2 0 0 0 0 2 0 2 0 1 1 1 1 1 2 1 0 1 0 1 0 2 2 0 2 0 1 1 1 2 0 0 0 1 0 2 0 0 0 1 0 2 0 0 0 0 1 1 0 0 2 2 0 0 0 0 0 0 0 0 1 1 2 0 0 2 0 0 0 2 2 0 0 0 1 1 1 1 1 0 1 0 2 0 1 0 1 0 1 2 0 0 2 0 1 1 2 0 0 0 1 1 0 0 0 0 0 1 1 0 1 0 0 0 0 0 0 0 0 0 0 1 0 1 0 2 0 0 0 0 1 0 1 1
174 1 0 1 0 0 0 1 1 2 2 0 1 2 0 0 0 0 0 0 2 2 0 2 2 1 1 0 2 2 2 1 0 2 1 0 2 1 0 0 2 1 0 0 1 1 0 0 0 0 0 0 0 1 1 0 0 1 1 2 0 0 0 1 0 0 0 0 1 1 1 1 2 0 2 2 2 1 2 0 1 0 1 0 0 0 0 0 1 2 0 0 1 0 0 0 0 1 1 1 2 0 0 0 2 1 2 2 0 0 1 2 1 2 2 2 2 1 0 0 2 0 2 1 1 1 1 2 2 1 1 0 0 0 0 0 0 0 0 0 0 2 1 0 0 0 0 0 0 2 0 0 1 1 1 0 0 1 0 0 1 1 0 2 0 2 1 0 1 1 1 1 2 0 0 0 2 0 0 0 0 0 0 2 1 1 2 0 0 2 0 2 0 0 1 0 0 2 0 2 0 0 0 2 2 0 2 1 1 0 0 0 1 0 2 0 1 0 1 1 1 1 2 2 0 0 0 0 0 2 0 0 0 0 2 0 0 1 1 1 0 0 2 1 2 1 1 0 0 1 1 1 0 0 0 2 1 2 1 1 1 1 0 0 0 0 0 1 1 0 0 2 1 1 1 1 0 0 2 0 1 0 1 0 0 0 0 0 0 1 0 0 0 2 2 1 0 2 0 1 1 0 0 0 0 1 0 2 1 0 0 1 0 2 2 1 1 1 0 0 0 0 1 1 2 1 1 1 0 0 0 0 0 1 0 0 0 1 1 0 1 1 1 1 0 0 1 0 0 1 0 2 1 1 1 1 1 1 0 2 2 2 0 0 0 0 2 2 2 0 0 0 1 2 0 1 0 1 1 2 1 1 0 1 1 1 1 0 0 0 0 1 1 0 2 2 2 0 0 0 0 1 0 2 2 0 0 2 0 0 0 1 1 1 1 1 0 1 0 0 0 1 0 1 1 1 1 0 0 0 0 0 0 0 0 0 0 0 0 0 1 0 0 0 2 2 1 1 1 0 0 1 0 2 1 0 1 2 0 2 1 2 1 1 1 0 0 1 0 1 1 0 2 0 2 1 1 0 2 0 1 2 0 1 1 1 0 1 1 0 1 1 1 2 1 1 1 0 0 2 2 1 1 1 0 0 1 1 2 0 1 1 0 0 1 0 0 2 0 2 2 2 0 2 1 1 0 0 0 2 0 2 2 1 2 0 1 0 0 0 2 2 0 0 1 1 0 1 1 1 0 0 0 2 1 1 0 0 1 0 0 1 0 1 1 0 0 1 1 1 1 1 0 0 0 0 0 1 0 1 2 0 0 0 0 0 0 1 1 0 1 0 0 0 0 0 0 0 0 0 0 2 0 1 0 2 1 1 0 1 2 0 0 1 0 0 2 0 1 0 1 0 0 0 0 1 2 2 0 0 1 0 0 0 0 1 1 0 0 0 0 1 0 1 1 1 2 1 1 1 0 1 0 0 0 1 1 0 2 0 0 0 2 1 0 1 0 2 0 0 1 0 1 0 0 0 1 0 0 0 1 0 2 1 0 2 2 1 1 1 1 0 0 0 0 0 1 2 0 2 0 0 0 0 0 0 0 2 2 1 0 0 0 1 0 1 1 0 0 0 0 1 0 2 0 1 1 1 0 1 0 0 0 2 0 0 0 0 1 1 0 0 0 0 0 0 0 1 0 0 0 0 0 0 0 0 1 0 1 0 0 1 2 0 0 1 2 0 1 2 0 1 1 2 0 0 1 1 1 1 1 0 0 0 0 1 0 2 1 2 0 1 2 0 0 1 0 0 0 1 0 1 0 0 1 0 1 0 0 2 0 0 1 1 1 2 2 0 2 2 2 2 0 0 2 0 0 0 0 2 1 1 1 1 0 1 0 0 1 0 1 1 1 1 1 0 1 0 0 1 2 1 0 2 0 0 0 0 0 0 2 2 0 0 0 0 1 0 1 0 0 0 2 1 0 1 0 1 2 2 1 1 2 0 1 0 1 1 0 2 2 0 1 1 2 2 2 1 0 0 0 2 0 1 2 2 0 0 0 2 0 0 0 1 1 1 0 0 0 0 0 0 0 1 2 0 2 1 0 0 1 1 0 1 0 0 0 1 1 1 0 0 2 1 0 0 0 1 1 1 1 0 1 1 0 1 2 0 0 0 2 0 0 2 2 0 0 0 1 1 1 1 1 1 1 1 1 0 1 0 0 0 0 2 0 0 0 1 0 1 0 0 1 1 1 0 0 0 1 0 1 0
175 1 0 2 0 1 1 1 1 0 0 1 0 0 0 0 0 0 0 0 1 1 0 0 0 0 0 0 2 1 1 1 0 1 2 0 2 0 0 1 1 1 0 1 2 0 0 0 0 0 0 0 0 0 0 0 1 0 1 0 0 0 0 2 1 0 1 0 0 0 0 1 2 1 2 2 2 1 2 0 1 0 0 0 0 0 0 0 2 2 0 1 1 0 0 0 0 1 0 1 2 1 0 0 2 1 2 1 1 0 0 1 1 1 1 1 1 0 1 0 1 0 2 1 1 1 1 2 2 1 1 0 0 0 1 0 1 0 0 2 1 1 0 0 0 0 0 0 0 0 0 0 2 1 1 1 0 0 0 0 1 1 0 2 2 2 1 0 0 2 2 1 2 0 1 0 1 0 0 1 0 0 0 1 1 1 1 2 0 0 0 1 1 1 2 0 0 2 0 1 0 1 0 1 1 0 2 2 2 0 0 1 1 0 2 0 0 0 1 2 0 1 2 2 0 1 1 0 0 0 1 1 0 1 1 1 0 1 0 1 1 1 2 1 2 1 1 0 0 0 0 1 0 0 0 2 0 1 0 0 0 0 0 1 1 0 1 0 1 0 0 2 2 2 1 1 0 2 2 0 1 1 2 1 0 2 1 1 0 1 1 0 1 2 2 0 1 0 0 1 0 0 0 0 0 2 0 0 1 0 1 0 0 1 1 0 1 0 1 1 1 1 0 1 2 0 0 2 1 2 0 1 0 1 0 0 0 1 0 1 0 1 1 1 1 1 1 0 1 0 0 1 1 2 1 0 0 1 1 0 1 1 2 1 2 0 0 1 2 1 1 1 0 2 0 0 0 2 1 1 0 1 0 1 1 1 1 0 0 0 0 0 1 0 2 1 1 1 0 0 0 0 0 1 2 1 0 1 0 0 0 0 2 2 2 2 0 1 0 0 0 1 0 1 0 1 1 0 2 0 2 0 0 1 1 0 0 1 0 1 0 0 0 2 1 2 2 1 2 0 0 1 0 1 1 0 1 1 0 0 2 0 0 0 0 2 0 2 0 1 1 0 1 1 1 0 0 1 2 1 1 2 0 0 1 1 0 2 2 0 0 2 0 1 1 1 1 1 1 2 0 0 2 0 0 1 1 0 2 0 0 1 1 1 0 1 0 0 0 2 2 2 0 2 0 1 0 1 0 1 1 1 1 1 1 0 2 2 0 1 1 1 0 0 0 1 0 1 1 1 0 0 0 2 1 2 1 0 1 0 1 1 1 1 1 0 0 0 1 2 0 0 2 0 1 0 2 1 0 1 2 0 0 0 0 0 0 0 0 0 1 0 0 0 1 0 1 0 0 0 0 2 0 0 0 2 1 0 0 1 0 0 1 2 1 1 0 0 1 0 1 0 0 0 0 0 2 1 0 0 0 0 0 1 1 0 1 0 1 0 2 2 0 1 2 2 2 1 0 1 1 1 0 0 0 2 1 0 2 1 0 1 1 0 1 1 0 1 2 1 0 1 0 1 1 0 0 0 1 1 1 2 2 2 1 2 1 1 1 0 1 0 1 1 1 0 1 2 0 1 1 0 0 0 1 2 2 2 2 1 0 0 0 2 0 1 1 1 1 0 0 0 0 2 0 2 1 0 0 0 0 0 1 2 1 1 1 0 1 1 0 0 0 0 1 1 0 1 0 1 1 1 0 0 0 0 0 0 1 1 0 0 1 0 1 1 2 1 1 1 0 0 1 0 0 1 2 0 1 0 2 2 2 1 0 1 0 1 1 2 1 1 2 1 1 0 0 1 0 0 0 1 0 0 0 0 1 1 0 1 0 0 1 1 1 2 1 2 2 2 2 1 0 0 1 1 0 0 0 2 0 0 2 1 0 0 0 2 2 1 1 1 0 0 0 0 0 0 0 0 1 1 0 2 0 1 1 1 1 1 0 1 1 0 0 2 0 0 2 1 1 0 1 0 0 0 1 0 2 0 1 1 0 0 0 2 0 1 1 1 1 1 0 1 2 2 2 2 0 1 0 0 0 1 2 2 0 1 0 1 0 1 0 0 1 1 0 0 1 1 0 0 1 1 1 1 2 1 0 0 0 2 0 2 0 1 1 0 1 1 0 0 1 2 1 0 0 1 1 0 0 0 1 0 1 0 2 1 0 0 2 0 1 0 2 0 0 1 2 1 1 0 0 0 0 0 0 0 1 1 0 0 0 0 0 0 0 1 0 1 0 0 0 2 0 0 0 0 0 0 0 1
176 0 0 0 0 0 0 1 2 2 2 0 0 0 0 0 0 0 1 1 1 1 0 2 2 0 0 0 2 1 1 1 1 2 1 1 1 2 0 2 1 0 0 1 1 1 0 0 0 0 0 0 0 1 0 1 0 0 0 0 1 1 0 2 1 0 1 0 2 1 0 2 2 0 0 2 2 0 2 0 0 0 0 0 2 0 0 1 1 1 0 0 1 1 0 0 0 0 0 1 2 1 0 0 1 0 1 2 1 1 0 1 1 1 1 1 1 0 1 0 1 0 2 1 1 1 1 1 1 0 1 0 1 0 0 0 1 0 0 1 1 1 1 0 1 0 0 0 0 1 0 0 0 0 0 0 0 1 0 0 2 0 0 2 1 2 0 1 0 1 1 1 0 1 0 0 2 1 1 1 0 1 1 2 2 1 1 2 1 1 1 2 1 1 1 0 0 1 0 1 1 1 0 1 1 1 2 1 0 0 1 2 1 0 0 1 1 0 1 0 2 0 2 2 0 2 2 0 1 2 0 0 0 0 1 0 1 2 0 0 0 1 2 2 2 0 0 0 1 1 1 0 0 0 0 0 0 0 0 0 0 0 0 2 1 0 0 0 2 1 0 0 1 1 1 1 0 0 2 0 1 0 1 1 0 1 1 1 1 2 2 0 1 2 2 0 0 1 0 0 1 0 0 0 0 0 0 1 1 0 0 1 0 1 0 0 2 1 0 0 1 1 2 1 2 0 0 1 0 2 0 1 0 0 0 0 0 2 1 1 0 1 2 1 0 0 1 1 1 2 1 0 1 2 1 0 1 1 0 1 1 1 1 0 1 0 1 1 2 1 1 1 0 2 0 0 0 2 0 0 1 1 0 2 2 0 1 0 0 0 1 1 0 0 2 0 0 1 0 0 0 0 0 1 2 1 0 0 0 0 0 0 0 0 0 0 0 0 0 0 0 0 0 2 1 1 1 0 1 1 1 0 0 0 0 2 0 0 0 1 2 0 0 0 0 0 2 1 1 0 0 1 0 2 2 2 2 1 0 1 1 1 0 0 0 2 0 1 0 0 1 1 1 1 2 2 0 0 1 0 0 1 0 1 2 1 0 2 1 1 0 2 0 2 0 0 0 1 0 1 1 1 2 0 0 0 2 0 1 0 1 0 1 0 0 1 1 0 0 0 1 2 1 2 1 1 0 0 0 1 0 1 2 1 2 1 1 1 1 1 0 1 0 1 2 0 0 1 1 1 1 0 0 1 2 0 0 0 1 0 1 1 0 0 0 0 1 1 0 0 0 2 1 0 1 0 1 0 0 0 1 0 0 0 0 1 1 0 0 0 0 2 0 1 0 0 0 0 0 0 0 2 0 1 0 2 2 1 0 2 0 0 0 1 0 0 1 0 0 0 2 0 1 2 1 1 0 2 0 0 0 0 0 0 0 1 1 2 1 0 1 2 0 0 1 1 2 1 1 2 0 1 0 0 0 0 2 0 1 0 0 0 1 0 2 2 0 2 1 0 1 1 0 0 0 0 0 0 1 1 0 1 2 0 0 2 2 0 2 0 2 0 0 1 0 0 1 2 0 2 1 1 0 0 1 2 1 1 2 1 0 0 0 2 0 1 1 1 1 0 0 0 0 2 0 1 0 0 0 0 0 0 0 2 1 1 1 0 0 0 0 0 0 2 0 0 1 0 0 0 0 0 0 0 0 2 1 0 1 0 0 0 2 0 1 0 2 0 1 1 0 0 1 0 0 0 1 2 2 2 0 1 0 1 1 1 1 1 0 2 1 2 2 0 0 1 0 1 0 0 0 1 0 0 0 1 1 1 0 1 0 0 1 0 0 1 1 2 2 2 1 2 0 2 2 2 2 0 0 2 1 0 1 1 0 0 0 0 1 0 0 1 2 1 2 1 2 0 1 0 1 1 0 1 0 0 2 1 0 0 1 2 1 0 0 0 1 0 1 0 0 0 2 0 0 0 0 0 1 1 2 2 2 0 0 0 1 1 0 1 1 1 1 0 2 2 2 2 0 0 1 1 0 0 2 2 0 0 0 2 0 0 0 0 0 1 0 0 1 1 0 1 0 1 0 1 1 1 0 0 0 2 0 1 0 1 0 1 1 0 0 0 2 1 0 0 0 1 1 1 0 0 0 0 2 0 2 2 2 1 1 0 1 1 2 0 0 0 0 0 2 0 0 0 0 2 2 0 1 0 0 0 0 1 0 0 0 1 0 2 0 0 0 2 1 0 0 0 0 0 0 1
177 0 0 2 0 1 1 0 0 2 2 0 1 1 0 0 0 0 0 1 1 2 0 2 2 0 0 0 2 2 1 0 1 1 1 1 1 0 0 0 1 1 0 0 1 1 0 0 0 0 0 0 0 0 2 2 0 1 0 0 1 0 0 2 0 1 1 1 2 0 0 2 2 1 2 2 2 0 1 0 1 0 0 2 2 0 0 0 1 1 0 0 1 1 0 0 0 1 0 0 1 0 0 0 2 2 0 2 1 0 0 2 0 0 1 0 1 0 1 0 1 1 1 0 1 1 1 0 1 0 1 1 0 0 0 0 0 1 0 1 1 2 0 0 0 1 0 0 0 1 0 0 1 1 1 0 0 0 0 0 1 0 0 2 0 2 0 0 2 0 1 1 2 0 0 0 2 0 0 0 0 0 0 2 1 1 2 1 1 0 1 1 2 1 2 0 0 2 0 1 0 1 0 1 1 1 1 0 1 0 2 1 2 1 1 1 1 1 2 0 2 0 2 2 0 2 2 0 0 0 0 1 0 0 1 0 0 2 0 0 0 0 2 0 0 0 0 0 0 0 0 1 0 1 1 1 2 2 1 1 1 1 0 0 1 0 0 0 0 1 0 2 2 2 0 0 1 1 2 0 0 2 2 1 1 1 0 2 0 2 1 0 0 2 2 0 0 1 1 1 0 0 1 1 0 1 1 2 2 0 1 1 0 1 1 0 1 0 0 0 2 1 1 1 1 0 0 1 1 1 0 2 0 0 0 0 0 1 1 2 0 2 1 1 0 0 1 0 1 0 0 1 0 0 0 2 0 1 0 2 1 1 1 0 1 0 1 0 0 0 0 0 0 2 0 1 0 1 0 2 2 1 0 0 1 0 0 0 0 0 0 0 1 1 1 1 2 0 0 0 0 0 0 0 1 1 0 1 0 0 0 1 0 0 0 2 2 0 0 0 0 1 0 2 2 1 1 2 2 1 2 1 1 1 1 2 0 0 1 0 1 0 0 1 0 1 2 2 2 0 0 2 0 2 1 0 1 0 2 0 0 0 0 0 0 2 0 1 0 0 1 1 2 1 2 2 0 0 2 0 0 2 0 1 2 1 0 0 0 0 0 2 1 2 0 1 1 1 1 2 2 2 1 1 0 0 2 1 1 0 0 1 1 0 1 1 0 0 0 2 2 1 1 2 1 1 0 2 0 1 1 0 0 0 0 0 2 2 0 0 1 2 0 0 2 1 1 0 1 1 0 0 0 0 2 0 0 0 1 1 0 0 0 0 0 0 2 0 1 0 0 1 0 0 0 0 2 0 0 0 1 1 0 0 0 0 0 1 1 0 0 2 1 0 1 0 1 0 0 0 0 2 0 0 1 2 0 2 0 2 0 0 0 2 0 0 1 0 0 0 2 0 0 0 0 0 2 1 0 0 0 0 0 0 0 0 1 0 0 1 0 1 0 1 1 1 2 2 0 0 2 1 0 1 0 2 1 0 1 0 0 0 0 0 1 0 0 1 1 1 0 1 0 0 0 1 1 0 0 0 0 1 2 0 0 2 1 0 2 0 2 0 0 0 0 0 0 1 0 1 1 0 0 0 2 2 1 2 2 0 1 1 0 2 0 0 0 0 0 0 0 0 1 2 1 0 1 0 1 0 0 0 0 2 0 0 0 0 2 2 0 0 0 0 0 0 0 0 0 1 1 1 0 0 0 1 2 0 2 0 0 2 2 1 0 0 2 0 1 2 1 1 1 0 0 0 1 1 1 2 2 0 1 1 1 2 1 2 1 2 0 1 2 1 2 0 0 1 0 0 0 2 0 1 0 0 0 0 1 1 0 0 2 2 1 1 2 2 2 0 0 1 0 2 2 2 2 0 0 2 0 0 2 2 0 0 0 0 1 0 1 1 1 1 1 1 1 0 0 0 2 2 0 1 1 0 1 0 1 1 0 1 0 0 0 1 0 0 2 0 0 0 0 1 0 1 0 1 2 2 2 2 2 1 0 1 0 2 0 1 1 0 0 0 2 1 2 0 1 1 1 0 0 2 2 2 0 0 1 1 1 1 0 0 1 1 1 0 2 2 0 0 0 0 1 2 0 1 0 0 0 2 0 2 0 0 0 0 1 0 0 0 1 0 1 1 2 0 0 0 0 0 1 1 0 0 1 1 1 0 1 1 0 0 0 1 1 0 1 1 0 0 0 1 1 1 1 0 1 0 0 0 0 1 0 0 0 0 1 1 1 1 0 2 0 0 0 0 0 1 0 0
178 0 0 1 0 0 1 1 1 2 2 0 1 1 0 0 0 0 0 0 1 1 0 0 1 1 1 0 1 1 1 0 2 2 1 1 1 2 0 1 1 1 0 1 2 0 2 0 0 0 0 1 1 0 1 0 1 0 0 0 1 1 0 1 0 1 0 1 1 0 0 1 2 0 2 2 2 0 2 0 0 0 1 0 2 0 0 0 1 1 0 1 1 1 1 0 1 2 1 0 1 0 0 0 2 1 2 1 1 0 0 2 0 2 0 1 2 0 0 0 1 0 2 2 0 0 0 1 2 2 2 1 0 0 1 0 0 0 0 1 0 2 0 0 0 0 0 0 0 0 1 0 0 1 0 0 0 1 0 0 0 1 1 2 1 2 0 0 2 0 1 1 0 2 0 1 1 1 1 1 0 2 0 1 1 1 1 2 0 1 1 2 2 1 2 0 1 1 0 0 0 0 1 2 2 0 2 2 1 0 1 2 0 0 1 0 0 1 2 1 1 2 2 2 0 1 1 0 0 1 0 0 0 1 2 0 1 2 0 0 0 0 0 0 0 0 0 0 0 0 0 0 0 0 0 2 1 0 0 0 0 0 0 1 1 0 2 1 1 1 1 1 0 1 0 0 0 1 1 0 0 1 2 0 1 1 1 2 1 2 2 0 0 2 1 0 0 0 0 2 2 1 0 0 0 0 0 2 1 0 1 0 0 2 1 0 2 0 0 0 1 1 1 0 0 0 0 1 1 1 0 2 0 1 0 0 0 2 1 1 1 1 1 2 1 1 1 1 2 0 0 1 0 2 0 0 0 1 0 2 2 2 1 0 1 0 0 1 2 1 1 1 0 2 0 1 0 2 0 1 1 1 0 1 1 0 1 0 0 1 0 1 0 0 2 0 0 0 0 0 0 0 0 1 1 0 1 1 0 1 1 1 1 1 1 2 1 0 1 0 1 1 0 0 0 0 1 0 1 1 1 1 0 0 0 0 0 1 0 1 2 0 1 1 1 2 1 1 2 0 0 2 0 2 2 2 2 1 0 1 1 1 0 0 1 1 0 1 0 1 2 0 1 2 2 0 2 0 2 0 0 2 0 1 0 0 1 0 0 1 1 1 1 2 2 0 0 2 1 0 0 0 2 0 0 0 2 1 1 0 0 0 0 0 0 1 0 0 0 2 2 1 1 2 0 0 0 1 0 1 1 0 0 0 0 1 1 1 0 2 0 0 0 0 1 1 1 0 0 0 0 0 0 1 2 0 1 0 1 1 0 1 0 0 0 0 1 1 1 0 0 0 0 0 0 1 2 1 0 1 2 0 0 0 1 0 0 1 0 0 1 1 1 0 2 0 1 0 0 0 0 1 1 0 0 2 1 0 0 0 0 0 0 0 1 1 0 0 0 0 2 0 0 1 0 0 2 1 0 0 0 1 0 0 0 1 1 0 0 2 1 0 0 0 2 1 1 1 0 1 2 2 0 0 0 2 1 0 2 0 0 0 1 1 0 0 0 2 0 0 2 0 0 1 1 0 0 0 0 1 0 1 1 1 1 1 0 1 2 0 2 0 0 1 0 0 1 2 0 2 0 2 0 0 0 0 1 0 1 0 0 0 0 1 0 0 0 2 1 0 0 0 1 1 1 2 0 1 1 0 1 1 0 2 0 0 0 0 1 1 0 0 0 0 0 1 0 0 0 0 0 0 0 0 0 2 2 0 2 0 0 2 2 0 0 0 2 0 2 2 0 0 0 1 1 1 0 1 0 1 2 2 1 1 1 2 1 2 1 2 0 1 2 1 2 0 0 1 0 0 0 2 0 0 1 0 1 0 0 2 1 1 0 0 0 1 1 1 1 1 1 1 0 1 2 1 1 0 0 2 0 0 2 1 0 1 0 0 0 0 0 0 2 2 2 2 2 0 0 0 2 2 0 2 0 0 0 1 0 0 1 1 0 0 0 0 1 0 1 0 0 0 0 0 0 0 0 1 1 1 2 2 2 0 0 0 0 0 0 2 2 0 1 1 2 1 2 1 1 0 1 0 0 2 0 0 1 0 0 1 0 2 0 1 0 1 0 0 2 2 0 0 0 1 0 1 1 2 0 0 2 1 0 2 0 0 0 0 2 0 0 0 1 1 0 1 1 1 0 0 2 0 2 0 0 0 0 2 2 0 2 0 2 0 2 2 2 0 1 0 1 0 0 0 0 0 1 0 1 0 0 0 0 1 0 1 0 0 0 1 0 1 0 1 1 0 1 0 0 0 1 0
179 0 0 2 1 1 2 2 2 1 1 1 1 1 0 0 0 0 0 0 1 0 1 1 2 0 0 0 2 2 2 0 1 1 2 0 2 2 0 1 1 1 0 0 2 0 0 0 1 0 0 1 1 1 0 1 0 0 0 1 1 0 0 2 1 0 0 0 2 1 1 0 1 0 1 2 2 0 1 0 1 0 0 0 1 0 0 0 2 2 0 1 1 0 0 0 0 1 1 1 0 1 2 0 2 0 2 1 1 0 0 2 2 2 2 2 2 0 1 0 1 0 2 0 2 2 2 1 2 0 0 0 0 0 0 0 0 0 1 0 2 0 0 0 0 0 0 0 0 1 0 0 0 1 1 0 1 0 0 0 1 1 0 2 1 2 1 0 2 0 0 2 0 2 0 0 1 0 0 0 0 0 0 2 2 2 1 2 1 0 1 2 2 1 2 0 1 2 0 0 0 0 0 2 2 0 2 1 0 0 1 2 1 0 2 0 0 1 1 1 1 1 2 2 0 1 1 0 0 1 0 0 0 0 2 0 0 2 0 0 0 0 2 1 2 1 1 0 1 0 0 0 0 0 1 1 0 0 0 0 0 0 0 0 0 0 0 0 0 0 0 2 0 1 0 0 0 1 1 0 0 2 1 0 0 1 0 1 0 2 1 1 0 2 2 0 0 0 0 1 1 0 2 2 2 0 0 1 1 0 0 1 0 1 0 0 2 0 0 0 1 1 2 0 1 0 0 1 1 1 0 1 1 2 0 0 0 2 0 1 2 2 2 2 0 0 2 0 0 0 0 0 1 2 1 0 1 0 0 2 2 2 2 0 2 0 1 1 2 1 1 1 0 2 0 0 0 1 0 2 0 2 0 0 1 0 1 0 0 0 0 0 0 0 2 0 0 1 1 0 0 1 0 0 0 0 1 0 0 0 0 0 0 0 0 2 2 0 0 0 0 0 0 0 2 1 1 0 0 0 0 0 1 1 1 1 0 0 0 0 1 0 0 0 1 1 1 0 1 0 0 0 0 2 2 0 2 0 2 2 2 2 0 0 0 2 1 1 0 0 1 1 2 0 1 1 0 0 2 0 0 2 0 1 2 1 0 2 1 1 0 2 0 1 1 0 0 2 2 1 0 0 1 1 0 0 2 0 1 0 0 0 1 0 1 1 0 2 0 2 2 2 0 0 0 0 2 0 0 2 0 1 0 0 0 1 1 0 0 0 2 2 0 0 1 2 1 1 2 2 0 1 1 2 2 0 0 0 0 0 2 0 0 0 0 0 1 1 0 0 0 0 0 0 0 0 1 1 0 1 1 0 0 0 1 0 0 1 1 1 1 0 1 1 1 1 0 1 0 0 1 1 0 0 0 1 1 1 0 2 1 0 0 0 0 0 0 0 0 1 0 1 0 0 0 1 2 2 0 0 0 1 0 0 0 1 0 0 0 1 0 1 1 1 0 0 2 1 0 1 0 2 0 0 0 1 2 0 2 1 1 0 2 0 0 2 0 2 0 0 1 0 1 1 1 0 1 0 1 1 1 1 2 0 1 2 0 1 2 0 2 0 0 0 0 1 1 1 0 1 1 0 0 0 2 2 2 2 2 1 1 0 0 1 0 1 0 1 1 0 0 0 0 2 0 2 1 0 1 0 0 0 0 2 0 0 1 1 0 1 1 1 0 1 0 0 0 0 0 0 0 0 1 0 0 2 0 0 1 0 0 0 1 1 0 1 2 0 2 0 1 0 0 0 0 0 1 2 2 2 0 0 1 1 1 1 1 0 0 1 1 1 2 0 1 1 0 1 0 0 0 1 0 0 0 0 2 1 0 1 0 0 1 1 1 2 2 2 1 1 1 0 0 0 1 1 0 0 0 2 1 0 0 0 0 1 0 0 1 1 1 1 1 0 1 0 0 1 0 0 2 2 0 2 1 0 1 0 0 0 1 1 0 0 0 0 1 0 2 0 0 0 1 1 0 0 0 1 2 1 1 1 2 0 0 0 1 2 0 2 2 0 1 0 1 1 1 2 0 1 0 2 1 1 1 1 1 0 1 1 0 1 0 1 1 1 0 1 1 1 0 1 0 0 0 0 1 1 0 1 0 2 0 0 1 1 1 1 1 0 0 0 1 1 0 0 0 0 0 1 1 0 0 0 1 1 1 1 0 1 0 1 2 0 1 1 1 0 1 1 0 0 0 0 0 1 1 0 1 0 0 0 0 1 0 0 0 0 0 0 0 0 0 2 1 0 0 0 0 1 1 1
180 0 0 1 0 0 1 1 1 2 1 1 0 0 0 0 0 0 2 1 1 2 0 2 2 0 0 0 2 2 2 2 1 2 2 0 2 2 1 1 1 1 1 1 1 1 1 0 0 1 1 1 0 2 0 2 0 0 0 0 1 0 0 0 0 0 0 0 1 0 0 0 2 0 2 2 2 1 2 0 1 0 0 1 1 0 0 0 1 2 0 0 1 0 0 0 0 2 2 2 2 0 0 0 2 1 2 1 1 1 0 1 0 1 0 0 0 0 1 0 1 0 2 1 1 1 1 1 1 0 1 0 0 0 0 0 0 0 0 0 1 1 1 0 0 0 0 0 0 2 0 0 0 0 0 0 0 1 0 0 1 1 0 2 1 2 1 0 0 2 2 1 2 0 1 0 2 1 0 0 1 1 0 2 0 0 2 0 0 1 0 1 2 1 2 1 1 2 0 0 0 0 1 2 2 0 2 0 0 0 2 2 2 1 1 1 1 1 1 1 1 1 0 0 2 0 2 1 1 0 1 1 0 0 0 0 0 2 0 0 0 1 2 2 2 0 0 0 0 0 0 0 0 1 0 1 0 2 0 0 0 0 0 0 0 0 0 0 2 2 0 1 1 2 0 0 0 1 1 0 0 2 2 0 1 1 0 2 0 2 0 0 1 2 2 0 0 0 0 0 0 0 1 1 1 0 0 2 2 0 0 0 0 0 0 0 2 1 0 0 1 1 2 1 0 0 0 1 0 0 0 1 0 0 0 0 0 2 0 0 0 0 0 2 1 1 1 2 1 1 1 1 0 1 0 1 0 0 0 1 1 1 1 1 1 0 1 2 2 0 0 0 1 2 0 1 0 1 0 2 1 1 0 0 1 0 0 1 1 1 0 1 1 0 2 1 1 0 1 1 0 1 0 0 1 1 0 1 0 0 0 0 1 1 1 2 1 0 0 0 0 0 1 1 1 0 1 0 2 1 2 0 1 1 1 1 0 1 0 0 2 0 0 2 0 2 2 1 1 0 1 1 0 2 2 0 2 0 1 1 2 1 0 1 0 1 1 2 0 1 2 0 1 2 2 2 0 0 1 1 0 1 0 0 1 1 0 2 0 2 0 2 0 1 0 0 0 2 2 2 1 0 1 1 0 0 2 0 0 0 0 0 1 0 0 1 1 0 0 0 0 2 0 2 0 1 0 0 1 1 0 0 0 0 0 0 2 0 0 1 0 1 0 1 2 0 0 1 2 2 1 0 0 0 2 1 1 1 0 1 1 0 0 0 0 0 1 1 0 0 0 2 0 0 0 0 2 1 0 1 1 1 0 1 1 0 0 1 1 0 1 0 0 1 0 0 0 1 0 0 0 1 0 0 0 1 1 1 0 1 0 0 0 0 1 1 0 0 1 1 0 1 0 0 0 0 2 1 0 0 0 0 0 0 0 1 1 1 0 0 0 1 1 1 1 0 1 2 0 1 1 2 0 1 0 1 2 1 0 0 0 0 1 0 2 0 0 2 0 0 1 0 1 0 0 1 1 0 1 1 1 1 1 0 0 1 0 2 1 1 0 1 0 1 1 0 2 2 0 0 0 0 0 0 0 1 1 1 2 1 0 0 0 1 0 1 1 0 0 0 0 1 0 2 0 1 0 1 0 1 0 0 0 2 0 0 0 0 1 1 0 0 0 2 0 0 1 1 0 0 0 0 0 0 0 2 1 0 1 0 0 0 2 0 2 0 2 1 1 2 0 0 0 0 0 0 1 2 1 2 2 0 1 1 2 2 1 2 2 2 0 0 2 0 1 0 0 1 0 0 0 1 0 0 1 0 1 1 0 2 0 0 1 0 0 1 1 2 2 2 2 1 0 0 1 1 0 0 0 2 0 0 2 1 1 1 1 0 1 0 0 0 0 0 0 0 0 0 0 0 1 1 0 2 0 0 1 1 1 1 0 1 0 0 0 0 1 0 2 0 0 0 2 0 0 1 0 0 2 0 1 1 2 0 0 0 1 1 0 2 2 0 0 0 2 1 1 2 0 1 0 0 0 1 1 1 1 0 0 2 0 1 0 0 1 0 0 0 0 0 0 1 0 1 1 1 1 1 0 0 2 1 1 0 0 1 1 2 2 0 0 0 1 2 1 0 1 0 1 1 1 1 1 0 1 0 2 2 1 0 1 1 1 0 0 2 1 0 1 0 0 0 0 0 0 0 1 1 1 0 0 1 0 2 0 0 0 0 0 2 0 1 1 1 0 1 0 0 0 0 0 0
181 0 1 2 0 0 1 0 0 2 2 0 1 1 0 0 0 0 1 1 1 1 0 2 2 1 1 0 0 1 2 1 0 2 1 1 1 0 0 0 2 2 0 1 2 0 1 0 2 0 0 0 1 1 1 1 0 1 0 0 0 0 0 0 0 0 0 1 2 0 0 0 0 0 0 2 2 2 2 1 1 0 0 1 2 0 0 0 0 2 0 0 2 1 0 0 1 2 2 2 0 0 1 0 2 1 1 0 2 1 0 2 1 1 1 1 1 0 0 0 1 0 2 1 1 1 1 1 1 0 0 0 0 0 0 0 0 1 1 1 1 1 0 0 0 0 0 0 0 1 0 0 1 1 0 1 0 1 0 0 1 1 0 2 0 1 0 0 1 1 1 2 0 2 0 0 2 0 0 0 0 0 1 2 2 1 1 2 1 1 1 2 1 1 1 0 1 2 1 0 0 0 0 1 1 1 1 0 1 0 0 0 1 0 0 1 1 1 2 0 2 0 2 2 0 2 2 0 0 0 0 0 0 0 2 0 0 2 0 0 0 0 2 2 2 0 0 0 0 0 0 0 0 0 0 1 1 2 0 0 0 0 0 1 1 0 1 0 1 1 0 1 0 0 0 0 0 0 1 0 0 0 1 1 0 1 0 0 1 2 1 0 2 2 2 0 1 0 0 1 1 0 1 1 1 0 0 1 0 0 0 1 0 1 1 0 1 0 0 0 1 1 2 1 2 0 1 1 0 0 0 1 0 2 0 2 1 2 0 0 0 0 2 2 0 0 2 1 0 1 1 0 0 2 0 0 1 1 1 0 1 1 2 1 2 0 0 2 2 1 1 1 2 2 0 1 0 1 0 1 2 0 0 1 1 0 1 0 0 0 0 1 1 0 2 1 1 1 1 1 0 1 0 1 2 1 0 2 0 0 0 0 0 0 0 2 2 0 0 1 1 1 0 1 1 1 1 0 1 1 1 0 1 1 1 0 0 1 0 0 2 0 0 1 1 2 1 1 1 0 1 1 0 2 0 0 1 1 0 0 2 0 1 1 0 1 0 1 0 1 1 0 2 0 0 0 0 0 1 1 0 1 0 0 2 1 0 2 1 1 0 2 2 2 1 0 0 1 1 2 1 1 2 0 0 0 2 0 1 0 0 1 0 0 0 0 0 0 0 2 2 2 0 1 0 2 0 0 0 2 0 1 0 0 0 1 2 0 0 0 2 2 0 1 2 0 0 1 1 1 0 0 1 2 1 1 0 0 0 0 1 0 1 1 1 1 0 0 1 0 0 0 1 0 1 0 1 0 0 0 2 1 0 0 0 0 0 1 1 0 0 1 1 1 0 0 0 0 0 0 0 2 0 0 0 2 1 1 0 2 0 0 0 1 0 0 0 0 0 0 1 0 0 0 0 0 1 1 0 0 0 1 1 0 0 0 0 0 0 0 1 1 1 1 1 0 1 1 0 1 1 1 1 1 1 2 1 1 1 1 1 0 1 1 1 1 0 2 1 0 1 1 0 0 1 1 2 0 0 0 0 0 1 1 1 1 0 1 0 1 1 0 0 1 0 0 1 2 0 1 1 0 0 0 1 2 2 0 1 2 0 0 0 0 0 1 1 1 1 0 0 0 0 2 0 1 0 0 0 0 0 0 0 2 1 1 0 0 0 0 0 0 0 1 0 0 0 1 0 0 0 0 0 0 0 1 1 0 1 1 0 0 2 0 0 1 2 0 2 1 0 0 0 0 1 0 1 1 1 1 1 1 0 0 0 1 0 2 0 2 0 2 2 1 2 0 0 0 0 2 0 2 0 0 0 1 2 0 0 2 1 1 1 0 0 0 0 2 2 2 2 2 0 2 2 2 2 0 0 2 0 1 2 0 0 1 0 0 2 0 0 1 0 0 0 0 0 0 1 0 1 1 0 2 0 0 0 2 0 0 0 0 1 0 0 0 0 0 1 0 0 0 1 1 0 2 0 1 1 1 2 2 2 0 0 0 1 1 0 1 1 0 1 0 1 1 1 2 0 1 0 1 0 2 2 2 0 0 1 1 1 0 0 0 0 1 0 1 1 0 0 1 0 1 0 2 1 1 1 1 0 2 0 2 0 0 0 0 1 0 0 0 2 1 0 1 2 0 0 1 1 0 1 1 0 1 2 1 1 0 2 0 0 1 1 0 1 0 1 1 1 0 1 0 0 0 0 0 2 0 0 0 0 0 0 0 0 1 1 2 1 0 0 0 0 0 0 0 0 0 1 0
182 0 0 1 0 0 1 2 2 1 1 1 0 1 0 0 0 0 0 1 1 2 0 2 2 0 0 0 1 2 2 1 0 1 0 1 1 0 0 1 1 1 0 1 2 0 0 1 0 0 0 0 0 0 1 1 0 0 2 1 0 0 0 2 0 2 0 0 2 1 0 1 2 0 2 2 2 2 2 1 1 0 0 0 2 1 0 1 1 1 0 1 1 0 0 0 0 0 0 0 1 0 1 0 2 0 2 1 1 0 1 2 0 2 1 1 2 0 1 0 1 0 1 0 1 1 1 2 2 1 1 0 0 0 1 0 1 0 0 0 0 2 0 0 0 0 0 0 0 1 0 0 0 0 0 0 0 0 0 0 1 1 1 2 2 2 0 1 0 1 1 0 1 1 1 0 2 1 0 1 0 2 0 2 1 1 1 2 2 1 1 2 2 1 2 0 1 1 1 0 0 1 0 1 1 1 1 1 1 0 0 2 1 0 2 0 0 0 1 1 1 1 1 1 0 1 1 1 0 1 0 1 0 0 1 0 0 2 0 0 0 1 2 1 1 0 0 0 0 0 0 1 0 0 0 2 2 1 0 0 0 0 0 0 0 0 0 0 1 0 0 1 1 2 0 1 0 0 1 0 1 1 2 0 0 1 0 1 0 2 1 0 0 2 2 1 0 0 0 1 1 1 1 1 0 0 0 1 2 0 0 2 0 2 1 0 1 1 1 1 1 0 1 2 2 0 1 1 0 1 0 1 0 1 0 0 0 1 0 0 0 0 1 2 1 1 2 0 0 1 0 2 0 2 0 0 1 0 0 2 2 2 1 0 1 0 0 0 1 1 1 1 0 2 0 1 0 1 1 2 0 0 0 0 1 0 0 0 0 1 0 0 1 1 2 1 1 2 0 0 0 1 0 1 1 0 0 0 0 0 0 1 0 0 0 1 1 1 0 0 0 1 1 1 1 2 0 2 2 1 2 1 0 1 1 0 0 2 0 1 1 0 0 1 1 2 1 0 1 0 0 1 0 1 1 1 1 2 1 2 0 2 0 0 2 0 0 1 0 2 2 0 1 1 1 0 1 0 2 0 0 2 0 1 1 1 0 1 0 1 1 2 0 0 1 0 0 1 0 1 1 1 1 1 0 0 1 0 0 0 0 0 1 0 0 1 0 0 0 2 2 1 1 2 1 1 1 1 1 1 1 0 2 1 2 0 1 0 0 1 1 2 1 0 2 0 0 1 1 2 0 1 0 2 1 1 0 0 0 0 1 0 0 0 0 0 1 1 1 0 1 1 2 0 0 0 2 2 0 2 2 0 1 1 1 0 0 0 0 0 0 2 1 0 0 0 0 2 0 2 0 2 0 0 0 2 1 2 0 2 0 0 0 1 0 0 1 0 0 0 1 0 0 0 0 1 2 1 0 0 1 0 0 0 0 0 2 1 0 0 0 1 0 1 1 1 2 1 0 2 0 2 0 1 1 2 0 1 1 0 0 0 1 0 1 2 0 2 1 0 0 1 1 0 1 0 2 1 2 2 1 0 2 1 0 2 0 2 1 1 1 0 0 1 0 1 2 1 0 0 0 0 0 1 1 2 1 2 2 0 1 1 1 1 1 2 1 0 0 0 0 0 0 2 1 0 1 0 0 0 0 0 1 2 2 2 1 1 1 2 0 0 1 0 0 0 0 1 0 0 0 0 0 0 0 0 0 0 1 1 0 0 2 0 1 1 2 0 2 0 1 0 0 1 0 0 1 1 1 1 1 1 0 0 0 1 0 2 0 2 0 2 2 0 0 1 0 0 0 0 0 2 0 0 1 1 1 0 0 0 0 0 0 0 0 2 1 2 1 1 1 1 0 0 1 0 1 0 1 2 0 1 1 1 0 0 0 0 1 0 0 0 1 1 1 1 1 0 2 0 0 0 0 2 0 0 1 0 1 0 0 0 2 0 0 2 0 0 1 0 0 0 1 0 0 0 0 0 1 1 2 2 2 0 0 0 0 2 1 1 1 0 1 1 2 1 2 2 0 0 1 1 0 1 2 2 0 0 1 1 1 2 0 0 0 1 0 0 1 1 0 0 0 0 0 2 0 2 0 0 0 1 0 1 0 0 0 1 2 1 0 0 2 1 0 0 1 1 0 0 1 0 1 0 1 1 2 0 0 1 1 0 0 1 1 1 0 0 0 0 2 0 0 0 0 1 1 1 2 0 0 1 0 1 0 0 0 0 0 0 0 0 0 1 0 0 0 1 1 0 0 1
183 1 0 1 1 0 1 2 2 0 0 2 0 0 0 0 0 0 1 0 2 2 1 2 2 0 0 0 2 2 1 2 1 0 2 0 2 0 1 0 1 1 0 0 2 0 0 0 0 0 0 0 2 0 1 0 1 1 1 1 1 0 0 2 1 0 1 0 1 0 0 0 1 0 1 2 2 2 2 1 1 0 0 1 1 0 0 0 2 2 0 0 1 0 0 0 1 2 2 2 1 0 0 0 2 1 2 0 2 0 0 2 1 1 1 1 1 0 1 0 1 1 2 1 1 1 1 1 2 0 0 0 0 0 0 0 0 0 0 1 0 2 0 0 0 0 0 0 0 2 0 1 1 0 0 0 1 0 0 0 1 1 0 2 1 2 1 0 1 1 1 1 0 2 1 0 2 1 1 1 0 1 1 2 2 1 2 0 0 1 0 1 1 1 1 0 1 2 1 1 0 1 0 1 1 1 1 1 0 0 2 2 1 0 2 0 0 1 1 1 1 1 2 1 1 2 1 0 0 1 0 0 0 0 2 0 0 1 0 0 0 0 1 1 1 0 0 0 1 0 0 0 1 1 0 0 1 1 0 0 0 0 0 0 1 0 1 1 1 1 0 1 1 2 0 0 0 0 2 0 1 0 2 1 0 1 1 1 0 2 1 1 2 2 2 0 2 1 0 1 1 0 2 2 0 0 2 1 2 0 1 1 0 2 0 0 1 0 1 1 0 0 2 1 0 0 0 1 1 0 0 2 0 2 0 1 0 2 0 0 0 0 2 2 1 2 0 0 2 1 1 0 1 1 1 1 0 0 1 1 2 2 2 2 2 1 1 2 2 0 0 0 0 2 1 0 0 1 0 1 1 1 0 0 0 0 0 0 0 0 1 2 0 1 2 1 1 0 0 1 0 2 0 1 1 0 1 1 0 0 0 1 1 1 1 1 0 1 0 1 1 2 0 1 0 0 2 0 2 0 1 0 1 2 2 2 0 1 0 0 1 0 0 1 0 0 2 2 2 0 0 1 0 2 1 1 1 0 0 1 2 1 0 1 0 1 0 1 0 0 1 1 0 2 1 1 0 0 2 1 2 1 0 0 1 0 0 0 0 0 1 1 0 2 1 1 1 1 1 2 1 0 2 0 1 1 1 0 1 0 1 0 1 0 0 2 0 1 0 2 2 2 1 2 0 0 0 0 1 1 0 0 1 0 0 0 1 1 0 2 0 0 0 1 1 1 0 0 0 0 0 0 1 2 2 0 0 0 1 0 1 0 1 0 0 0 1 0 1 0 0 1 1 0 1 0 1 1 0 1 2 0 0 1 1 0 0 1 1 0 1 0 0 0 2 0 0 0 0 0 0 2 0 1 0 2 1 1 0 1 0 0 0 1 1 0 0 0 0 0 0 0 1 1 0 1 2 1 0 0 0 0 0 0 0 1 1 1 1 0 1 1 1 1 2 1 1 2 0 1 0 1 0 0 0 1 2 0 2 1 0 0 0 0 2 0 0 2 1 1 0 1 0 0 0 1 1 0 0 0 1 0 2 0 0 2 1 0 2 0 0 1 0 0 0 0 0 1 0 1 0 0 0 0 1 1 1 0 1 1 0 0 0 0 0 0 0 1 1 0 0 1 0 1 1 1 0 0 0 0 0 0 1 2 0 1 1 0 0 0 0 0 0 0 0 1 0 1 0 0 1 1 0 0 0 1 0 0 2 1 0 1 1 0 0 1 2 1 1 2 0 1 0 0 0 0 0 1 1 1 1 1 0 0 0 2 0 2 0 2 0 2 2 1 2 0 1 0 0 0 0 1 0 0 1 0 2 0 0 2 0 0 0 0 0 2 0 2 2 2 2 2 0 1 1 1 0 0 0 2 1 1 2 1 0 1 1 0 0 0 0 0 1 0 1 0 1 0 0 0 2 2 0 1 1 0 1 1 0 0 2 2 0 0 0 1 0 1 0 0 1 0 1 1 0 1 0 1 2 1 1 1 1 0 0 2 0 1 1 1 1 1 0 1 2 2 2 2 0 0 0 2 0 1 0 0 2 1 1 1 1 1 0 0 0 1 1 0 2 2 0 0 0 1 0 1 0 1 0 0 0 2 2 2 2 1 1 1 1 0 0 0 1 2 0 0 1 0 0 1 1 0 0 0 2 1 2 0 0 0 2 0 0 0 1 1 2 0 0 0 2 0 0 0 0 2 2 1 2 0 0 1 1 0 1 1 1 1 0 1 0 0 0 2 0 0 0 0 0 0 1 0
184 0 0 2 0 1 1 1 2 1 0 1 2 2 0 0 0 1 2 1 1 2 0 2 2 0 0 0 1 2 2 0 0 1 2 1 2 0 0 0 1 1 1 0 0 0 0 1 0 0 0 1 0 0 1 1 0 0 1 1 0 2 0 1 0 0 0 1 1 0 0 1 0 0 0 2 2 2 1 1 1 0 0 2 2 1 1 0 2 2 0 1 2 1 0 0 1 1 0 0 2 0 1 0 2 1 2 2 0 0 0 1 1 1 1 1 1 0 1 0 1 0 2 1 2 2 2 1 2 0 0 0 1 0 0 0 1 0 0 0 1 1 0 0 0 0 2 0 0 2 0 0 0 0 0 1 1 0 0 0 1 1 0 2 0 2 0 1 0 1 1 1 0 2 1 0 2 1 1 1 0 2 0 2 1 1 2 2 1 0 2 2 2 2 2 0 1 1 0 0 0 0 1 1 1 1 2 1 0 0 0 1 1 0 1 1 1 0 2 0 2 1 2 2 0 1 1 0 0 1 0 0 0 0 1 1 0 1 0 0 0 0 2 1 2 1 1 0 0 0 0 0 1 0 0 2 1 1 0 0 0 0 0 0 1 0 0 1 1 1 0 2 2 2 0 1 1 0 1 0 1 1 1 1 0 1 0 1 0 2 0 0 1 2 1 0 0 0 0 1 0 0 0 0 0 0 0 2 0 0 0 2 0 1 0 0 2 0 0 0 2 1 1 1 1 0 0 2 1 0 0 0 0 1 0 0 0 2 0 1 1 1 0 1 2 2 0 1 0 2 2 0 0 2 0 0 0 1 0 1 1 1 1 1 1 0 0 2 2 0 0 0 0 2 0 1 0 1 0 1 1 1 0 0 2 1 1 0 0 2 0 0 1 1 2 2 2 1 0 0 0 1 0 0 0 0 1 0 0 0 0 1 1 1 1 2 1 0 1 0 1 1 0 1 0 0 1 0 1 0 1 0 0 0 0 1 0 1 0 1 2 0 0 0 2 2 1 1 2 1 0 1 0 2 1 1 1 2 1 1 1 1 1 0 0 2 0 1 0 1 1 0 2 1 2 1 2 0 2 0 0 2 0 1 2 1 0 1 0 1 1 2 0 1 0 1 1 2 2 2 2 2 2 0 0 0 1 0 1 0 0 0 0 1 0 1 0 1 0 1 1 2 0 0 0 0 2 2 0 0 2 0 2 2 2 0 1 2 0 1 1 1 0 0 2 0 0 0 0 0 0 0 0 1 2 1 1 1 0 1 0 0 0 1 1 0 0 0 2 1 0 0 2 0 2 0 2 0 0 0 2 0 1 1 1 1 1 1 0 1 1 0 1 2 0 0 0 1 0 0 0 1 0 0 1 2 0 1 0 1 0 0 0 0 1 1 0 0 0 0 1 0 1 1 0 1 1 1 0 0 0 0 0 0 0 1 0 1 1 0 2 1 0 0 0 0 2 1 0 1 1 1 1 2 1 2 1 1 2 0 0 0 0 1 0 1 0 2 0 0 1 0 1 0 1 0 2 0 0 0 2 0 2 0 0 1 1 2 1 0 2 0 0 2 1 0 1 1 0 0 0 0 0 0 1 2 2 2 2 1 0 0 0 0 0 0 0 2 2 0 0 0 1 2 0 2 1 0 1 0 0 0 1 2 1 1 1 0 1 1 0 0 0 0 0 0 0 0 0 1 1 1 0 0 0 1 2 1 2 0 1 2 2 0 1 1 2 0 2 1 1 0 1 0 0 1 1 2 2 2 1 0 0 0 0 2 0 1 1 2 1 1 2 0 0 1 0 0 1 0 0 1 0 0 1 0 2 1 0 2 0 0 1 0 0 0 1 1 2 2 1 2 0 1 2 1 1 0 0 2 1 1 2 2 2 0 0 1 1 0 0 0 1 1 1 1 1 0 0 1 2 1 0 1 1 0 1 0 0 0 1 2 0 0 0 0 1 0 0 0 0 0 1 1 0 1 0 1 2 2 2 2 2 0 0 0 0 2 0 2 2 0 0 0 1 1 1 2 0 0 1 1 0 1 2 2 0 0 0 1 0 2 0 0 0 0 0 2 0 2 0 2 0 1 1 1 0 1 0 0 1 0 0 1 0 1 0 2 2 0 0 0 1 2 0 0 0 0 0 0 2 0 1 0 1 0 1 2 2 1 1 0 1 1 2 0 1 0 1 1 1 0 0 0 0 1 2 0 1 0 0 0 0 1 0 0 0 2 1 2 1 0 1 2 1 0 0 1 1 0 0 1
185 0 0 2 1 0 2 1 1 2 2 0 0 2 0 0 1 1 1 1 0 1 0 2 2 0 0 0 2 2 2 2 1 1 2 0 2 1 0 0 1 1 1 1 2 1 2 0 1 0 0 1 0 1 1 1 0 1 0 2 0 0 0 1 0 1 0 0 2 1 0 1 0 0 0 2 2 1 2 1 0 0 0 1 2 0 0 0 1 1 0 0 0 0 0 0 1 1 1 1 1 0 1 0 2 1 2 1 1 0 1 2 0 0 0 0 0 0 1 0 0 2 2 0 0 0 0 0 0 0 1 0 1 0 0 0 0 0 0 0 0 2 0 0 0 0 1 0 0 1 0 0 1 1 0 1 1 1 0 1 2 1 0 2 1 2 1 1 0 1 0 1 1 1 0 0 1 1 0 0 0 1 0 2 1 1 2 1 1 1 0 2 1 1 1 0 1 2 0 2 0 2 0 1 1 1 1 2 1 0 0 2 1 0 1 0 0 0 2 0 2 0 1 0 2 0 1 0 0 0 0 0 0 0 2 0 0 2 0 0 0 1 2 1 1 0 0 0 0 0 0 1 0 0 0 1 0 2 2 2 2 2 0 0 1 0 0 0 1 0 0 2 1 2 0 1 0 1 2 0 0 1 2 2 0 2 2 1 1 2 2 1 0 1 2 0 0 0 0 0 1 0 2 2 1 0 1 1 1 0 0 1 0 1 2 0 2 0 1 1 1 1 0 1 2 0 0 1 1 1 0 1 0 2 0 0 0 1 0 0 1 1 2 1 0 0 1 0 0 0 0 0 0 2 0 0 1 0 0 2 2 2 1 1 1 0 0 0 1 0 0 0 1 1 0 0 0 1 1 2 0 1 0 1 1 0 0 1 1 1 0 2 1 0 1 0 2 0 1 1 0 1 0 1 1 0 1 0 0 0 0 0 0 0 0 2 1 0 0 1 1 1 0 2 0 0 1 0 2 0 2 0 1 1 1 0 0 1 0 0 2 0 0 0 1 1 1 1 1 1 0 2 0 2 1 1 1 0 1 1 2 1 0 0 1 1 0 0 0 0 0 0 2 1 1 0 1 1 2 0 1 1 0 0 1 1 0 1 1 1 0 1 1 2 1 0 0 2 2 2 1 0 2 0 0 0 1 0 1 0 0 0 1 0 1 0 0 0 0 1 1 1 1 2 1 0 0 1 0 1 1 0 0 0 0 0 2 1 1 2 0 1 0 1 2 0 0 1 2 2 0 1 1 2 2 0 0 0 0 0 1 0 0 0 0 0 0 0 1 0 0 0 0 0 0 0 2 1 0 1 2 0 0 0 0 0 0 1 1 1 0 0 0 0 0 2 0 0 0 0 0 2 0 0 1 2 1 2 0 2 0 0 0 1 0 0 0 0 0 0 0 0 0 1 0 0 2 1 0 0 0 0 1 0 0 0 1 0 0 0 1 2 1 1 2 1 1 1 0 0 1 1 0 0 0 2 2 0 0 0 0 0 1 0 0 1 1 2 0 0 0 0 1 0 0 0 1 0 0 0 2 0 2 2 1 2 1 0 1 1 1 0 0 1 0 1 2 2 0 0 0 1 0 1 1 2 1 1 1 0 0 0 0 1 2 1 1 0 0 0 0 0 0 2 0 1 0 0 0 0 0 0 0 2 0 0 1 1 0 1 1 1 1 0 0 0 0 0 0 0 0 0 0 0 0 2 1 0 1 0 0 0 2 0 1 1 2 0 0 2 1 0 0 1 1 0 1 0 0 0 1 1 0 0 0 1 0 2 1 2 0 1 2 1 1 1 0 1 0 0 0 1 0 0 1 1 0 0 0 2 0 0 1 1 1 2 2 2 1 1 1 1 0 1 2 1 1 0 0 2 0 0 2 1 0 0 0 0 1 0 0 1 0 0 0 0 0 1 1 0 2 2 0 2 0 0 1 0 0 1 0 1 0 0 0 0 0 0 2 0 0 0 2 1 0 2 0 0 1 0 2 1 2 0 0 2 0 1 1 0 0 0 1 1 2 2 2 1 1 1 1 0 1 2 0 0 1 2 0 1 0 1 0 1 1 1 0 1 1 1 0 1 1 1 0 2 0 1 0 0 0 1 0 1 0 0 0 0 2 0 0 0 1 2 0 0 0 0 0 1 1 0 1 0 1 1 2 1 1 1 1 0 1 1 2 0 1 0 0 0 1 0 0 1 1 1 1 0 1 1 0 0 0 0 0 0 0 0 0 1 0 1 0 1 1 0 0 0 0 0 0 1
186 0 1 2 0 1 1 1 1 1 1 0 0 1 0 0 0 0 1 2 0 0 0 1 2 0 0 0 2 2 1 0 0 0 2 0 2 1 0 0 1 0 0 0 2 0 0 0 0 1 1 1 0 0 1 0 0 0 0 0 1 0 0 2 1 1 1 0 1 1 0 0 2 0 2 2 2 0 0 0 2 0 0 1 2 0 0 0 1 1 0 0 1 0 1 1 0 1 0 0 2 0 1 0 2 0 2 0 2 1 0 1 0 2 0 0 2 0 2 0 0 0 1 1 1 1 1 0 1 0 0 0 0 0 0 0 1 0 1 0 2 0 0 0 0 0 1 1 1 1 0 0 1 0 0 0 1 0 0 0 1 0 0 2 1 1 0 0 0 2 1 1 0 2 0 0 1 1 1 1 0 1 2 2 2 0 2 2 1 2 0 2 1 1 1 0 1 2 0 1 0 1 0 1 1 0 2 0 1 0 1 1 1 0 1 1 2 0 0 2 0 1 2 2 0 1 1 0 0 2 0 0 0 0 2 0 0 0 2 2 0 0 2 2 2 0 0 0 0 0 0 0 0 0 0 2 0 2 1 1 1 1 0 1 1 0 0 0 2 1 0 0 1 2 0 1 0 1 2 0 0 2 2 1 1 1 1 1 1 2 1 2 1 2 2 0 0 0 0 1 0 0 2 2 0 0 0 2 1 1 1 1 0 2 2 0 2 0 0 0 2 1 1 1 1 0 0 0 0 1 0 1 0 1 0 0 0 2 0 0 0 0 2 2 0 0 1 0 1 1 1 0 0 1 0 0 1 0 1 1 2 2 2 0 2 0 1 2 2 0 0 0 0 2 0 1 0 1 0 1 0 0 0 0 0 0 0 0 0 0 0 0 1 0 2 1 1 1 1 0 0 1 0 0 0 0 1 1 0 0 0 0 1 1 1 2 1 0 0 1 1 1 0 1 2 2 0 1 2 0 2 0 0 0 0 0 0 0 0 0 2 0 0 0 2 2 1 1 1 0 0 1 0 2 1 0 1 1 1 2 1 2 0 0 1 1 0 0 0 0 0 0 2 1 1 0 1 0 2 2 2 1 0 0 2 0 0 1 1 1 0 1 1 1 1 1 1 2 2 2 0 0 2 0 0 0 2 0 2 0 0 1 0 0 1 1 0 1 0 1 1 2 1 2 1 1 1 1 0 1 1 1 1 1 1 0 2 1 1 1 0 1 0 0 1 0 0 1 1 1 0 0 1 2 2 1 1 1 0 1 1 0 0 0 0 0 1 0 1 0 0 0 1 0 1 0 2 1 0 1 1 0 1 1 0 0 0 2 1 1 0 1 1 0 0 0 0 0 0 0 0 2 0 0 1 1 1 1 0 2 0 0 0 1 0 1 0 0 0 0 1 0 1 1 0 0 1 1 0 0 0 0 0 0 0 1 0 0 2 0 2 0 1 2 1 1 2 1 1 2 0 1 0 0 0 2 1 1 2 0 0 0 0 0 1 1 0 2 0 0 0 0 1 0 0 0 0 0 0 0 2 0 2 0 0 2 1 1 2 0 1 1 1 1 1 0 1 2 0 1 1 0 0 1 2 2 1 2 1 0 0 0 0 0 0 0 0 1 1 0 1 0 1 2 0 2 0 0 0 0 0 0 1 2 1 1 2 0 0 0 0 0 0 1 0 0 0 1 0 0 0 0 0 0 0 1 0 0 1 1 0 0 1 0 0 0 1 1 1 2 1 0 2 1 1 0 1 1 1 0 1 1 1 1 2 2 2 1 0 1 0 1 2 1 2 0 1 1 0 0 0 1 0 0 1 0 0 0 0 1 1 1 0 0 0 2 1 1 2 1 1 2 0 1 1 1 0 0 0 2 1 0 1 1 0 1 0 0 0 0 0 0 1 0 1 0 0 0 0 0 1 1 0 2 0 0 0 1 0 0 0 0 0 0 0 2 0 0 1 0 0 0 2 0 0 1 0 0 1 1 2 1 1 0 0 1 1 1 0 2 2 0 0 0 2 2 2 1 1 0 0 1 0 2 1 1 1 0 0 2 0 0 0 0 1 1 0 0 2 2 0 0 0 0 0 2 0 1 0 0 0 2 0 1 0 0 0 2 2 0 0 0 0 1 0 0 1 1 0 1 0 0 0 0 2 1 2 1 1 0 2 0 0 0 1 1 0 0 0 0 0 0 1 0 0 0 0 0 1 0 0 0 0 2 0 0 0 0 1 2 1 0 0 1 0 1 0 0 0 0 0 1
187 0 0 0 0 0 0 1 1 2 2 0 0 0 0 0 0 0 0 1 1 2 0 1 1 0 0 1 2 2 2 0 0 1 2 1 2 2 0 1 1 1 0 1 2 1 0 0 1 0 0 1 1 1 0 0 0 0 1 0 2 0 0 0 0 2 0 0 1 1 0 0 1 0 0 1 1 1 2 0 1 0 0 1 2 0 0 1 2 2 1 0 1 1 1 0 1 0 0 0 2 0 1 0 2 2 2 0 2 0 0 2 0 1 0 0 1 1 0 0 2 0 2 1 1 1 1 2 2 1 1 0 1 0 0 0 0 0 0 1 0 2 0 0 0 0 1 0 0 1 0 0 1 2 0 0 0 0 0 0 0 1 0 2 0 0 0 1 0 1 1 1 0 2 1 0 2 1 1 1 0 0 0 0 0 0 0 1 0 0 0 1 1 0 1 0 0 2 0 0 0 0 0 1 1 0 2 1 1 0 1 1 2 0 2 2 1 0 1 2 0 0 2 1 1 1 0 2 1 0 0 0 0 0 2 0 0 1 1 1 1 0 1 1 2 1 1 0 0 0 0 1 0 0 0 0 0 1 1 1 1 1 0 0 1 0 2 0 1 1 0 2 1 1 0 0 0 2 1 0 0 2 0 0 0 0 0 0 0 2 1 0 2 2 2 0 0 0 0 1 2 1 0 0 0 0 1 2 0 0 0 0 0 2 1 0 1 0 0 0 1 1 0 1 2 0 0 1 0 0 0 1 0 1 0 0 0 1 1 2 1 1 1 1 1 1 1 0 1 2 2 0 0 1 0 1 0 1 0 2 2 2 2 2 2 0 0 0 1 1 1 1 0 2 0 0 0 1 0 2 2 1 0 0 2 1 2 0 0 0 1 1 0 1 2 1 1 0 0 0 0 0 0 2 2 0 0 0 0 0 0 1 1 1 1 2 0 0 0 0 0 0 0 1 2 2 0 1 2 1 2 1 0 1 1 0 0 0 0 0 2 1 0 1 1 2 1 0 0 0 0 0 0 2 1 1 1 0 0 0 1 0 1 1 0 1 1 2 0 1 1 0 2 0 0 0 0 0 1 1 2 0 0 1 1 1 1 1 1 1 0 1 0 1 1 1 1 1 1 2 1 0 1 1 0 0 1 0 1 0 0 0 1 0 1 0 0 0 0 0 0 2 1 2 0 2 0 1 0 1 1 0 0 0 0 0 1 1 1 0 2 2 0 1 1 0 0 0 0 0 0 0 0 2 0 2 0 0 0 1 0 0 0 0 0 0 1 1 1 0 1 1 1 0 1 0 1 1 0 1 1 1 1 1 1 1 1 0 0 0 0 1 0 2 0 0 0 1 1 0 0 1 0 0 0 2 0 1 0 2 0 0 0 0 0 0 0 0 0 0 0 0 1 1 0 1 1 1 0 0 0 0 0 0 0 0 2 1 1 0 2 1 0 0 2 1 1 0 0 0 2 0 1 2 1 2 1 0 2 0 0 0 2 0 2 1 0 2 0 0 2 0 0 0 0 1 1 0 1 1 1 0 1 0 0 1 0 1 1 0 2 0 0 0 0 0 0 2 0 2 1 0 0 0 1 1 2 2 2 0 1 1 0 1 0 0 0 1 1 0 0 0 1 2 0 2 0 1 1 0 0 0 0 2 0 0 0 0 0 0 0 0 0 0 0 1 0 0 0 0 0 0 0 0 0 2 1 0 0 0 0 0 1 0 0 0 1 1 1 1 0 0 0 0 0 0 2 1 1 1 2 1 1 1 1 2 1 2 0 2 0 2 2 0 2 0 1 0 0 1 1 0 0 0 0 0 2 1 1 2 0 0 1 1 1 2 1 2 2 1 1 2 0 1 2 1 1 0 0 2 1 0 2 1 1 0 0 0 0 0 0 0 0 0 0 0 0 0 0 0 2 2 0 2 0 0 1 0 1 2 0 1 0 0 0 1 1 0 2 0 0 0 0 1 0 1 0 0 1 1 2 2 1 0 0 0 0 2 0 1 1 0 0 1 0 0 0 2 0 1 0 1 0 2 0 0 1 0 0 1 0 2 0 0 1 0 0 0 2 2 0 0 0 2 0 1 1 0 1 1 0 2 0 1 0 0 0 1 1 1 1 0 1 2 0 0 0 0 0 0 2 0 0 1 1 0 2 2 1 0 1 1 1 1 2 0 1 0 2 2 0 0 0 0 0 0 0 0 1 0 0 0 0 1 0 1 0 0 0 2 1 0 0 2 0 0 1 0 0 0 1 1
188 0 0 1 0 0 0 0 1 1 1 1 1 2 0 0 1 0 2 1 1 2 0 2 2 0 0 0 2 2 2 1 1 2 2 0 2 1 0 0 1 1 0 0 0 0 0 0 0 0 0 0 1 0 0 0 0 0 1 0 1 1 0 1 0 1 0 0 1 0 0 2 2 0 1 1 1 2 2 1 1 0 0 1 2 0 0 0 1 1 0 0 0 0 0 0 1 0 0 1 1 1 0 0 2 2 0 0 1 0 0 1 1 2 1 1 2 1 0 0 2 0 2 1 1 1 0 1 1 1 2 0 0 0 1 0 1 0 0 1 1 1 0 0 0 0 0 0 0 1 0 0 1 0 0 0 1 1 0 0 1 2 0 2 0 1 0 0 2 0 0 1 0 2 0 0 2 0 0 1 0 0 1 2 1 0 2 2 2 1 1 2 1 0 1 0 1 2 1 0 0 0 0 2 2 1 1 2 1 0 1 1 1 1 2 0 0 0 1 0 2 1 1 1 1 0 1 0 0 2 0 0 0 0 2 0 0 2 0 0 0 0 2 1 1 0 0 0 0 0 0 0 0 2 0 0 1 2 0 0 0 0 0 0 0 0 0 1 1 1 0 2 0 2 0 0 0 2 1 0 1 1 2 1 0 1 1 1 0 2 0 1 0 2 2 0 0 0 0 2 1 0 0 0 0 0 0 2 1 0 1 0 0 2 0 0 0 0 1 1 0 0 1 2 1 0 0 2 1 1 0 1 0 2 0 0 0 2 0 0 0 0 1 0 1 1 1 1 1 1 1 1 1 2 1 0 2 1 0 1 1 1 2 0 2 0 1 2 2 0 0 0 1 2 0 1 0 0 0 2 2 0 0 1 2 1 1 0 0 1 0 0 0 0 2 0 0 1 1 1 0 1 0 2 2 0 0 1 0 0 0 0 1 1 1 2 0 1 0 0 1 0 1 1 0 2 1 0 2 1 2 0 0 2 2 0 0 2 0 0 1 0 2 2 0 2 2 1 1 0 0 1 0 1 0 0 1 0 2 2 2 2 0 0 2 0 0 0 1 0 1 1 2 0 1 1 0 1 2 0 1 2 0 0 2 1 0 1 0 2 0 1 0 1 1 0 0 1 1 2 1 1 1 0 1 1 1 0 1 0 0 1 1 0 0 1 0 0 0 1 1 2 2 2 2 0 0 1 1 2 0 1 2 2 2 0 1 1 1 0 1 2 0 0 1 0 0 0 0 0 0 0 0 0 2 0 0 0 2 0 0 1 1 0 0 1 0 0 1 0 0 0 1 0 1 0 2 2 0 2 2 0 0 2 2 1 1 1 1 0 0 2 1 0 0 0 0 0 0 0 0 2 1 1 0 2 0 0 1 1 0 0 1 2 1 1 0 0 0 0 1 0 0 0 0 2 2 1 0 0 1 0 1 0 0 0 0 1 1 0 1 1 2 2 2 0 0 1 0 0 2 1 0 1 0 1 2 0 2 0 0 0 1 0 1 2 1 2 1 0 0 1 0 1 1 0 0 1 1 1 1 0 2 0 0 2 0 0 2 0 1 0 0 2 0 0 1 2 0 0 0 0 0 0 1 2 2 2 2 0 0 0 1 1 0 1 0 0 0 0 0 2 0 2 0 2 0 1 1 0 0 0 0 2 0 0 1 1 0 1 0 0 0 0 0 0 0 1 0 0 1 1 0 0 0 1 1 0 1 1 0 0 2 0 0 2 2 0 2 1 0 0 0 0 1 1 1 1 0 1 2 2 0 0 0 0 0 0 0 2 2 2 2 1 2 0 0 0 0 1 0 2 0 0 0 0 1 0 0 1 1 1 0 0 0 2 2 0 1 1 0 1 0 1 2 1 1 0 0 2 0 0 2 1 0 1 1 0 0 0 0 0 1 1 1 1 1 0 0 0 2 2 0 1 1 0 1 0 0 0 1 2 1 0 0 1 1 0 2 0 0 0 2 0 0 1 0 2 2 2 2 2 2 0 0 1 0 1 0 2 2 0 1 1 2 2 2 2 0 1 0 1 1 1 1 1 0 1 0 2 0 2 1 0 1 1 0 0 1 1 0 1 1 2 1 1 0 1 1 1 1 1 0 1 0 0 0 0 0 1 0 0 1 2 0 0 0 0 0 1 1 1 1 0 0 1 2 2 0 0 2 0 1 0 1 1 0 0 1 0 0 0 0 0 0 0 0 0 2 0 0 0 0 0 0 0 0 0 1 1 1 1 0 2 1 0 1 0 0 0 1 0
189 0 0 0 0 0 0 2 2 1 1 1 0 2 0 0 0 0 0 1 1 1 0 2 2 1 1 0 1 2 2 0 0 2 1 1 1 2 0 1 0 0 0 0 2 0 1 0 0 0 0 1 0 0 0 0 0 0 1 0 0 0 2 2 0 0 0 0 1 0 0 1 2 0 2 2 2 0 2 0 0 0 1 1 1 0 0 0 1 1 0 1 1 0 0 0 0 0 0 0 2 0 2 0 2 0 2 1 1 1 0 1 0 1 0 0 1 0 0 0 2 0 2 2 0 0 0 2 2 0 0 0 0 0 1 1 0 1 0 0 1 1 0 0 0 0 1 0 0 0 0 0 1 0 0 0 0 0 0 1 2 0 2 1 0 2 0 0 0 1 0 1 0 2 0 0 2 1 1 1 0 1 1 2 2 1 2 2 0 0 0 2 2 0 2 0 0 1 0 0 0 0 0 1 1 1 1 0 0 0 0 2 1 0 2 0 0 0 0 1 1 0 2 2 0 1 1 0 0 2 0 0 1 1 2 1 0 1 1 1 0 0 1 1 1 1 1 0 1 0 0 0 0 0 1 2 0 1 0 0 0 0 0 2 1 0 1 0 1 1 1 2 1 2 0 0 0 1 1 0 0 1 1 0 0 1 0 1 0 2 1 1 2 2 2 0 1 1 0 0 1 1 0 0 0 0 1 2 1 0 1 0 0 2 0 0 1 0 0 0 1 1 0 2 1 0 0 1 2 0 0 1 0 1 0 0 0 1 1 1 1 1 2 2 1 1 1 0 1 0 0 0 0 1 0 1 1 1 0 0 0 0 1 0 1 2 0 0 1 1 1 1 2 1 0 0 0 1 1 2 1 1 0 1 1 2 2 1 1 0 0 0 1 1 2 0 0 1 1 0 0 2 0 1 1 0 1 1 1 0 0 1 0 0 0 0 0 0 0 1 1 1 1 1 0 2 1 0 0 0 0 0 1 1 1 1 0 1 0 0 1 0 1 2 0 2 2 1 1 0 0 1 0 2 2 1 2 1 0 1 1 1 0 0 1 1 1 1 0 1 2 0 2 1 1 0 1 0 2 1 1 1 0 0 2 1 0 1 1 0 1 1 0 1 0 1 1 1 1 2 1 1 1 1 0 0 2 0 1 0 0 0 1 2 0 2 1 0 0 0 0 2 0 1 0 1 0 1 1 1 0 1 1 0 1 0 2 1 1 1 2 2 0 1 1 1 0 1 1 1 0 0 0 1 2 1 1 0 0 0 2 0 1 1 1 0 0 2 0 0 0 0 1 0 0 0 1 1 0 1 2 0 0 0 1 1 1 1 0 0 0 0 0 0 0 0 0 0 0 0 0 1 1 0 0 2 1 0 1 0 2 0 0 0 0 0 1 0 0 0 0 0 0 0 0 0 1 2 0 0 1 0 0 0 0 2 0 0 0 1 1 1 0 1 1 1 2 0 0 1 0 1 0 1 0 1 2 0 2 0 0 0 1 0 1 1 1 1 1 1 1 1 0 0 1 0 1 0 0 0 2 0 2 2 0 2 2 2 1 0 0 2 0 0 0 0 0 1 0 0 0 0 0 1 0 1 1 1 1 0 1 1 0 1 0 1 0 1 1 0 0 0 0 2 0 1 0 1 0 0 0 0 1 2 0 1 1 0 0 0 0 0 0 0 0 1 0 0 0 0 0 0 0 0 0 1 0 0 0 0 0 0 1 1 0 0 2 2 0 2 0 0 1 0 0 0 1 2 2 2 1 0 1 0 0 1 1 2 0 2 0 2 2 1 2 0 0 0 0 1 0 1 0 0 0 1 1 1 0 2 0 0 1 0 0 1 1 2 2 2 2 1 0 1 2 1 2 0 0 2 1 0 2 1 0 1 1 0 1 0 0 0 0 0 0 0 0 0 0 0 2 2 0 2 0 1 1 1 0 0 2 2 1 0 0 2 1 0 1 0 0 0 0 2 0 2 0 1 2 1 2 2 2 0 0 0 1 0 1 2 2 0 1 0 2 2 2 2 0 0 0 2 0 2 2 2 0 1 0 2 0 0 0 1 1 1 0 0 0 0 0 0 0 1 1 1 1 1 1 1 0 1 1 1 0 0 0 1 1 0 0 0 1 2 0 0 0 1 0 1 1 0 0 0 1 0 2 1 0 0 1 0 1 0 0 2 1 0 1 1 1 1 1 0 0 0 0 0 1 0 0 0 0 0 0 0 0 2 0 2 0 0 0 2 1 0 0 0 0 0 0 2
190 1 0 2 0 0 2 2 2 1 0 2 0 2 0 0 1 0 1 0 2 2 0 2 2 0 0 0 1 2 2 1 1 1 1 0 2 2 0 2 0 0 0 1 2 0 1 0 1 0 0 1 0 1 0 1 0 1 0 0 1 2 0 1 1 0 1 0 1 1 1 1 1 0 0 2 2 2 2 1 1 0 0 2 2 1 1 0 1 1 0 0 0 0 0 0 1 1 1 1 1 0 1 0 1 0 1 2 0 0 1 2 1 1 1 2 1 0 1 0 1 0 1 0 1 1 1 2 2 0 0 0 0 0 1 0 1 0 0 0 0 2 0 0 0 0 1 0 0 1 0 1 1 1 1 0 0 0 1 1 1 1 1 2 1 2 0 0 1 1 0 1 0 2 1 0 2 0 0 0 0 1 1 1 1 0 1 1 0 1 0 2 1 0 1 0 1 2 0 0 0 0 0 0 0 0 2 0 1 0 0 2 1 0 1 0 0 1 2 0 2 1 2 2 0 0 0 1 1 0 1 2 0 0 2 0 0 1 0 0 0 0 2 2 1 0 0 0 1 1 1 0 0 0 0 1 0 2 2 2 2 2 0 2 1 0 0 0 2 2 0 2 1 2 0 1 0 0 2 0 2 0 2 2 0 1 1 1 1 2 1 0 2 2 2 0 1 0 1 2 1 1 0 0 0 0 1 2 1 0 0 1 0 1 2 0 2 0 1 1 1 1 1 1 1 0 0 1 0 1 0 0 0 2 0 0 0 2 0 0 0 0 2 1 1 2 0 1 1 0 0 1 0 2 0 0 1 0 1 1 2 2 1 1 1 2 0 1 1 0 0 0 1 1 1 1 0 1 1 2 2 0 0 0 2 1 1 0 0 1 0 1 0 0 2 0 0 0 0 0 0 0 0 1 2 1 0 2 0 0 0 0 1 1 1 2 0 0 0 0 0 1 1 1 1 1 1 0 0 0 0 0 0 2 2 0 0 1 1 0 2 0 1 1 1 2 2 0 0 0 0 1 0 2 1 0 1 1 1 1 1 1 0 1 0 1 0 2 0 1 2 1 2 2 0 0 0 2 2 0 0 2 0 0 1 0 0 0 0 0 0 2 0 2 1 0 0 2 2 2 0 0 1 1 0 0 1 0 0 0 0 1 1 0 0 2 0 0 0 1 1 2 1 2 2 0 0 0 1 1 0 0 2 2 2 0 1 1 1 0 2 2 0 2 2 0 0 1 1 1 1 0 1 2 1 1 0 0 0 0 0 0 1 0 0 1 0 1 0 0 0 2 1 0 1 0 2 1 0 1 2 0 1 2 1 1 1 0 0 0 1 1 2 0 0 2 0 1 0 0 1 1 0 0 1 2 1 2 0 2 0 1 0 0 0 0 0 0 1 1 1 1 0 1 0 0 2 2 0 0 0 1 0 0 0 1 0 1 1 0 1 1 0 1 2 2 2 1 0 1 1 2 0 1 0 1 1 0 2 0 0 0 1 1 0 1 1 2 0 0 1 0 0 0 0 2 2 0 0 0 2 0 1 1 0 1 0 2 1 0 1 1 0 2 1 0 2 2 0 2 0 1 0 0 1 2 1 2 2 0 0 0 0 2 0 0 0 0 0 0 0 0 0 1 1 1 0 0 1 0 1 1 1 2 1 1 1 1 0 1 1 1 0 0 0 2 0 0 0 0 0 0 0 0 0 2 0 0 1 0 0 1 1 1 0 0 2 1 0 2 0 1 1 2 1 0 0 1 1 1 1 1 0 0 1 2 1 2 0 2 0 2 1 0 1 0 1 0 0 0 0 2 0 0 0 0 1 1 0 2 0 0 2 2 2 2 2 2 1 1 1 1 0 0 2 0 0 0 0 2 1 0 1 0 1 2 0 0 1 0 0 1 1 1 1 1 1 0 1 0 1 1 0 2 0 1 1 1 1 1 1 1 1 0 1 0 1 0 1 0 0 0 1 1 0 1 0 0 2 2 2 2 1 1 0 1 0 2 0 1 1 0 0 0 1 0 1 2 0 0 0 1 0 1 1 1 1 1 0 1 0 2 0 0 0 2 0 1 2 1 1 0 0 1 0 1 1 0 0 0 0 2 0 2 0 0 0 0 1 0 0 0 1 1 0 1 1 0 1 0 1 0 0 0 2 1 2 2 0 0 0 0 0 1 2 0 1 0 2 2 0 0 1 0 0 1 1 0 1 1 0 0 0 0 0 0 0 1 0 2 0 1 0 2 1 0 0 0 0 0 1 0
191 1 1 1 0 0 1 2 2 0 0 2 1 0 0 0 0 0 0 2 0 0 0 1 1 1 1 0 2 2 1 0 1 2 2 0 2 1 0 0 0 0 0 0 1 0 0 0 0 0 0 0 2 0 1 0 0 2 0 0 0 2 0 2 1 1 1 0 2 0 0 1 1 0 1 2 2 2 2 1 1 0 1 0 2 1 1 1 1 1 0 1 1 0 0 0 0 0 0 0 2 0 1 0 2 0 2 1 1 0 1 2 0 0 0 0 0 0 0 0 2 0 2 1 1 1 1 1 1 0 1 0 1 0 0 0 0 0 0 2 2 0 1 0 0 0 0 1 1 1 0 0 0 0 0 0 0 1 0 0 1 1 0 1 0 2 0 0 2 0 0 2 1 1 0 1 1 0 0 0 0 0 0 1 1 1 1 0 0 1 0 1 2 1 2 0 0 1 0 0 0 0 0 1 1 2 1 1 1 0 0 2 1 0 1 0 0 1 2 0 2 1 2 2 0 1 1 1 1 2 0 0 0 0 2 0 0 2 0 0 0 1 2 1 1 0 0 0 1 0 0 1 0 0 0 1 0 0 0 0 0 0 0 1 2 1 0 1 2 2 0 1 1 2 0 0 1 1 1 0 1 1 2 0 0 2 0 0 2 2 2 2 1 2 2 0 1 2 0 1 1 0 1 1 1 0 0 1 1 0 1 1 0 1 1 0 2 1 0 0 1 1 1 1 1 0 1 0 0 0 0 0 0 1 0 0 0 0 0 0 1 1 0 0 0 0 2 1 2 0 0 0 0 1 0 1 0 0 1 0 1 1 1 0 1 0 0 0 2 2 2 2 0 2 0 0 0 1 0 1 1 1 1 1 1 0 0 0 0 0 0 0 0 1 2 1 1 1 0 0 0 0 0 0 0 0 0 2 0 0 0 0 1 1 1 2 1 1 0 0 0 1 0 2 1 0 2 0 0 0 0 0 0 0 0 1 0 0 0 0 2 0 0 0 0 0 2 2 2 0 0 1 0 2 1 0 1 1 0 1 1 1 0 0 0 1 0 1 0 1 1 0 2 0 1 0 1 0 2 0 1 1 0 1 1 1 0 1 0 2 0 1 1 1 1 1 1 2 2 2 2 0 1 1 0 1 2 0 0 0 0 0 1 0 1 1 0 0 0 0 0 2 1 2 1 1 0 0 0 1 0 1 2 1 2 0 2 0 0 1 1 1 1 0 2 0 0 0 0 0 0 0 1 1 1 1 0 0 1 1 0 1 0 1 1 0 0 1 0 0 0 1 1 0 1 0 2 1 0 1 2 1 0 2 2 0 0 1 0 0 0 0 1 1 0 1 0 0 0 0 0 2 0 0 1 2 1 2 0 2 0 0 1 2 1 1 0 0 0 1 0 1 0 0 0 0 1 1 0 0 0 0 0 0 0 0 0 0 0 0 2 0 0 2 1 1 2 0 0 1 0 1 0 1 0 2 1 1 2 0 0 0 1 1 0 1 1 2 0 0 1 0 0 0 0 1 1 0 2 2 0 0 2 0 0 1 1 0 2 0 2 0 0 0 0 0 0 1 0 1 0 0 0 0 0 0 1 1 2 0 0 1 0 2 0 1 0 0 0 0 0 0 0 1 1 2 0 1 0 0 0 0 0 2 0 0 1 2 0 2 1 1 1 0 0 0 0 2 0 0 0 0 0 0 0 1 1 0 0 0 0 0 1 0 1 0 2 1 1 1 0 0 2 1 1 0 1 1 1 1 1 1 0 0 0 1 0 2 0 2 0 2 2 0 1 1 1 0 0 0 0 2 0 0 1 0 1 0 1 2 0 0 1 1 1 1 1 2 2 2 2 1 0 0 2 0 0 0 0 2 0 1 1 2 0 0 0 1 2 1 1 1 1 0 1 0 1 0 0 0 2 2 0 1 0 0 1 0 1 0 1 1 0 0 1 0 0 0 1 0 0 0 1 0 0 0 0 0 2 2 2 2 2 0 0 0 0 0 0 2 2 0 1 1 2 1 2 1 0 0 0 2 0 2 0 0 1 1 0 2 0 0 0 0 2 1 0 2 1 0 0 2 0 1 0 2 1 0 1 1 0 2 0 1 0 0 0 0 0 0 0 0 2 1 0 0 0 0 1 0 2 0 1 0 1 0 2 2 1 1 0 1 1 0 0 1 2 0 0 0 0 0 0 1 1 1 1 0 1 0 0 0 0 2 0 0 0 0 0 2 0 0 0 2 0 1 0 0 0 0 0 2
192 1 0 1 0 0 1 2 2 0 0 0 0 1 1 0 0 0 0 0 2 2 0 2 2 0 0 0 2 2 2 0 2 2 0 1 1 1 0 1 1 1 0 0 1 0 1 1 0 0 0 1 0 1 0 0 0 0 0 1 0 1 0 0 0 0 0 1 1 0 0 1 1 0 0 2 2 1 1 0 2 0 0 2 2 0 0 0 0 2 0 0 1 1 0 0 0 1 1 1 1 0 0 0 2 1 2 2 0 0 0 1 2 2 1 1 1 1 0 0 2 1 1 0 1 1 1 1 2 0 1 0 1 0 0 0 1 1 0 0 1 1 1 1 0 0 0 0 0 1 0 1 0 0 0 1 0 0 1 1 2 1 0 2 2 2 1 0 0 1 1 0 0 2 1 0 2 1 0 0 0 1 0 2 1 1 1 0 0 1 0 1 0 0 0 0 2 1 0 0 0 0 0 2 1 1 2 0 0 0 0 0 0 0 1 0 0 1 1 1 1 0 2 1 1 1 1 0 0 1 0 0 0 0 1 0 1 2 0 0 0 1 1 1 1 0 0 0 1 0 0 1 0 0 0 2 2 0 0 0 0 0 0 1 2 1 1 0 0 0 0 2 1 1 0 1 0 1 2 0 0 1 0 0 0 0 0 2 2 2 2 2 0 2 1 1 0 1 0 2 1 0 1 1 0 0 2 2 0 1 0 1 0 1 1 0 2 1 0 0 1 1 2 1 1 0 0 1 1 1 0 1 0 1 0 0 0 2 0 0 0 1 2 0 0 0 1 1 1 1 2 0 1 2 1 0 0 0 1 1 2 2 1 0 1 0 1 2 2 0 0 0 1 2 1 0 0 1 1 2 1 1 0 0 2 1 1 2 2 0 0 1 0 0 2 0 0 1 1 1 0 1 0 0 0 0 2 1 0 1 1 1 0 0 0 0 0 1 0 0 0 0 1 1 0 0 2 1 1 1 1 1 0 0 0 0 0 0 0 0 2 0 0 0 2 2 1 1 1 0 0 1 0 1 1 1 1 2 0 1 1 1 0 0 0 2 0 1 0 1 1 0 1 2 2 2 1 0 2 0 0 2 0 0 2 0 0 1 0 1 0 1 0 1 0 0 0 1 1 2 1 1 1 1 0 0 2 0 1 0 0 0 1 0 0 2 1 0 0 0 0 2 1 2 1 1 1 0 0 1 0 1 1 0 1 1 1 0 1 1 0 1 0 0 1 0 0 1 1 1 0 0 0 2 2 0 0 0 0 2 0 0 1 0 0 1 0 1 2 0 1 0 1 0 1 0 2 1 0 1 2 1 0 0 1 0 0 1 1 0 0 1 2 0 2 0 0 1 0 0 1 1 1 1 0 2 0 0 0 0 0 0 1 1 1 1 0 0 0 0 0 0 0 1 0 1 1 1 0 0 0 0 0 0 0 1 1 1 0 0 2 1 1 1 2 1 1 1 1 2 0 1 1 2 0 2 0 0 1 0 0 0 0 0 2 2 0 2 0 0 1 0 0 1 1 1 1 0 0 0 1 0 1 1 1 0 1 1 1 0 1 0 0 1 0 0 1 1 0 1 0 0 0 0 1 1 0 1 2 0 2 1 0 0 0 0 0 1 1 0 1 0 0 2 0 1 0 0 1 0 0 0 0 1 1 1 1 0 2 2 0 0 0 0 0 0 0 1 0 0 0 0 0 0 0 1 1 0 2 0 0 0 2 0 2 0 2 2 0 2 0 0 1 1 1 1 2 2 2 2 0 0 0 0 0 1 0 1 1 2 1 1 2 0 1 0 0 0 0 0 0 1 0 0 1 0 1 0 0 1 0 0 1 1 1 2 1 1 2 2 1 2 0 0 1 1 0 0 0 2 0 0 1 0 0 0 0 0 1 0 0 0 0 0 0 0 0 0 0 0 0 0 0 2 0 0 0 0 0 0 0 0 0 0 1 0 1 0 2 0 0 0 0 1 0 1 0 0 2 1 1 1 2 0 0 0 0 1 0 1 1 0 1 0 2 2 2 2 0 1 1 0 0 1 2 2 0 1 1 1 1 1 0 0 0 1 1 1 1 0 0 1 0 1 0 1 1 1 0 0 0 2 0 1 0 0 0 0 1 0 0 0 1 1 0 0 1 0 1 1 1 0 0 0 1 0 2 1 0 0 2 0 1 1 1 1 0 0 1 1 0 1 0 0 0 0 1 0 1 1 0 0 0 1 0 1 1 0 0 1 0 1 0 1 1 1 0 0 0 0 0 0
193 0 1 0 0 0 1 2 2 0 0 0 0 0 0 0 0 0 0 1 1 2 0 2 2 0 0 0 2 1 1 1 1 1 2 1 2 2 0 1 1 1 0 0 1 0 0 1 0 1 1 1 0 1 1 0 1 0 0 1 0 0 0 0 0 0 0 0 1 0 0 1 0 0 0 2 2 0 1 0 1 0 0 1 1 0 0 0 1 1 0 1 0 0 0 0 1 2 1 1 2 1 1 0 2 1 2 2 0 0 2 2 0 2 0 0 2 0 0 0 2 0 2 1 1 1 1 0 2 0 0 0 1 0 0 0 1 0 0 0 1 1 0 0 0 0 1 0 0 1 0 0 1 0 1 0 1 2 0 1 1 0 0 2 2 2 0 1 0 1 1 1 1 1 0 0 1 1 1 1 0 2 0 1 1 1 1 1 0 0 0 1 2 1 2 0 0 2 1 0 0 1 0 1 1 2 1 1 1 0 0 0 1 0 2 1 1 1 2 0 2 1 2 2 0 1 1 0 0 1 1 1 0 1 0 1 0 2 0 0 0 0 2 1 2 1 1 0 0 0 0 0 0 0 0 1 1 1 0 0 0 0 0 1 1 0 0 0 1 1 0 2 1 2 1 1 0 0 2 0 1 1 0 0 0 1 0 2 0 2 1 0 1 2 2 1 1 2 1 1 0 0 1 1 1 0 0 2 2 1 1 1 0 2 2 0 2 1 0 1 1 1 2 1 2 0 0 1 1 2 0 2 0 2 0 0 0 0 0 0 0 1 0 2 0 0 2 1 1 0 0 1 0 1 0 1 0 1 0 2 2 2 1 1 1 0 1 1 1 0 0 0 0 2 0 0 0 1 0 1 1 1 0 2 2 1 1 2 2 0 0 1 0 0 2 0 0 1 1 0 0 1 0 0 1 1 0 1 0 0 0 1 2 2 2 2 0 0 0 1 1 1 2 2 0 0 2 1 2 0 0 1 0 0 0 1 0 1 0 0 1 0 0 0 1 1 1 1 1 0 0 1 0 0 0 0 0 1 2 2 1 2 1 1 1 0 0 2 0 1 1 0 2 0 1 0 1 0 2 1 1 1 0 0 1 1 0 0 0 1 1 2 0 0 0 0 0 2 1 1 1 1 2 0 1 1 1 0 1 0 0 0 1 0 1 1 1 0 0 1 1 2 0 1 0 1 0 0 0 1 0 1 0 0 0 1 1 0 0 2 0 0 0 0 1 1 0 1 1 1 0 0 1 2 0 2 0 0 0 0 1 0 1 0 0 1 1 1 0 1 0 0 1 0 1 0 2 0 0 0 2 0 1 1 0 0 0 1 1 0 1 0 0 0 0 1 0 0 0 0 0 0 1 0 0 1 2 0 0 1 1 0 0 1 0 0 0 0 0 0 0 0 0 0 0 1 2 2 0 0 0 0 0 0 0 0 0 1 1 0 1 1 1 2 2 1 1 0 0 0 1 1 0 1 0 2 1 0 2 1 0 1 1 0 0 1 0 2 0 0 1 1 0 1 1 0 0 0 1 1 1 0 2 1 0 2 1 1 2 0 2 0 1 2 1 0 1 1 0 1 1 0 0 0 1 2 2 2 2 0 1 1 0 1 0 0 1 2 1 0 0 0 0 2 1 2 1 0 1 0 1 1 0 2 0 0 2 0 0 0 0 0 0 0 0 0 0 0 0 0 0 0 0 0 0 0 0 0 1 0 0 1 1 0 0 0 1 1 1 2 1 0 0 0 0 1 1 0 0 1 1 1 0 0 1 2 1 2 0 2 0 2 2 0 0 2 0 0 0 1 0 2 0 0 1 1 0 1 0 1 0 0 1 1 1 2 2 2 2 2 2 2 0 1 1 2 1 0 0 2 1 0 1 1 0 1 0 0 1 0 0 1 1 1 2 0 1 1 0 0 2 1 0 2 0 0 1 0 1 1 1 1 1 0 0 1 1 0 1 0 0 0 1 0 0 0 0 2 2 2 2 2 2 0 0 0 0 1 1 1 1 0 0 1 2 2 2 2 0 0 1 1 1 1 1 1 1 1 1 1 1 1 0 0 1 1 0 0 1 1 0 0 0 0 0 0 1 0 1 1 0 2 0 1 0 0 0 0 1 1 0 0 0 1 0 2 2 1 0 1 0 0 0 0 2 1 2 2 1 0 1 1 2 0 1 1 0 0 0 0 1 0 0 0 0 1 1 0 2 0 0 0 0 2 0 0 1 0 0 1 0 0 1 2 1 0 0 0 0 0 0 0
194 1 0 0 0 0 0 0 1 1 1 1 0 0 0 0 0 0 2 1 1 2 0 0 1 0 0 0 2 2 2 0 2 2 1 0 2 1 0 0 1 1 0 1 1 1 0 0 0 2 2 2 1 1 0 0 0 1 0 0 0 1 0 0 0 0 0 0 0 0 0 2 2 0 2 2 2 2 2 1 1 0 0 1 1 0 0 0 2 2 0 0 1 0 0 0 1 1 1 1 0 0 1 0 2 1 1 1 1 0 1 2 1 1 1 1 1 0 0 0 2 0 2 1 1 1 1 1 2 0 0 1 1 0 1 0 1 0 0 1 1 1 1 0 0 0 0 0 0 1 0 0 0 0 0 0 0 1 0 1 1 0 0 2 1 2 0 0 0 2 2 1 1 1 2 0 2 0 0 0 0 0 0 2 0 0 2 0 0 1 0 1 2 1 2 0 1 2 1 1 0 1 1 1 1 1 2 0 0 0 1 1 0 0 2 1 1 0 2 0 2 0 1 2 0 1 1 0 0 2 0 0 0 0 1 0 0 2 0 0 0 1 2 2 2 0 0 0 1 1 1 0 0 0 0 2 2 0 0 1 0 0 0 2 1 1 1 0 0 0 0 2 0 2 0 1 1 0 2 0 1 0 2 1 0 2 1 0 0 1 0 0 0 2 1 0 0 2 0 2 2 0 1 1 0 0 0 1 1 0 0 2 0 2 2 1 2 0 0 0 1 1 1 1 1 0 1 2 2 0 0 2 0 1 0 0 0 1 0 1 0 0 0 2 2 2 0 0 0 0 0 0 0 2 0 0 1 1 0 0 0 0 2 1 2 0 1 2 2 0 0 0 0 2 0 0 0 2 1 2 0 0 0 0 2 1 2 0 0 0 0 1 1 0 2 1 1 2 1 0 1 1 0 2 2 0 0 0 0 0 0 0 0 0 0 1 1 0 0 1 1 1 0 1 0 0 1 1 1 1 1 1 1 1 1 1 0 0 0 0 2 0 0 1 0 0 2 0 2 0 0 1 0 2 1 0 1 1 0 2 1 2 1 1 0 1 1 1 0 0 1 1 2 0 2 1 1 0 2 0 1 2 0 0 2 0 0 0 0 0 2 1 0 1 0 0 0 2 2 2 1 1 1 1 0 0 1 0 2 0 0 0 1 1 0 1 1 0 0 2 2 2 2 2 2 1 0 0 2 2 0 0 1 1 0 1 2 1 0 2 1 1 0 2 2 0 0 1 2 2 0 1 2 0 2 0 0 0 1 0 1 1 0 0 0 0 2 1 1 0 1 0 1 0 1 0 2 0 0 0 2 1 1 1 0 1 0 1 0 0 0 1 0 1 0 0 0 0 0 0 0 2 0 0 1 1 1 1 0 2 0 0 0 1 0 1 0 0 1 1 1 1 0 0 0 1 0 1 0 0 1 0 1 0 0 0 0 1 0 1 1 1 0 1 1 1 2 0 0 0 2 0 0 0 0 0 2 0 1 1 1 0 0 0 0 1 0 2 1 1 0 1 1 0 1 0 2 0 0 0 0 0 2 1 0 1 2 0 2 0 2 0 0 0 0 0 0 1 0 0 0 0 0 0 2 2 2 2 2 0 1 1 0 1 0 1 0 2 1 0 0 0 0 2 0 0 0 1 0 1 0 0 1 1 2 2 2 1 0 1 1 1 0 0 0 0 0 1 0 0 0 0 0 0 0 0 0 2 2 1 1 1 0 0 0 2 2 0 1 2 1 0 1 0 1 2 2 2 2 2 1 0 1 1 2 2 2 2 0 2 0 2 2 0 1 0 0 0 1 1 0 1 0 1 0 0 1 0 1 1 0 0 0 0 0 1 2 1 1 1 1 1 0 0 2 0 0 0 0 2 1 0 1 0 0 2 0 0 1 0 0 0 1 1 1 1 1 0 0 0 1 1 0 0 1 0 2 0 0 1 0 2 0 0 0 0 0 0 1 0 0 0 0 0 0 0 0 1 1 1 1 1 1 0 0 1 1 2 0 2 2 0 0 0 1 1 1 2 0 0 1 1 0 1 2 2 0 1 0 2 0 0 2 0 2 0 0 1 1 0 1 0 0 1 0 1 0 0 1 1 2 0 0 0 0 0 0 0 2 1 0 0 2 0 0 1 2 1 0 1 0 0 0 0 2 0 2 1 1 0 2 0 2 0 0 2 0 0 0 1 2 0 0 1 1 1 1 0 1 0 0 1 0 1 0 1 1 0 1 2 0 0 0 1 0 0 2 0 1 1 1 1
195 0 0 0 1 0 1 0 1 2 0 1 1 1 0 0 0 1 0 1 1 2 0 0 1 0 0 0 2 2 2 2 2 1 2 0 2 1 1 0 0 0 1 1 2 0 0 0 0 0 0 1 1 0 1 0 0 0 0 0 0 2 0 1 1 0 1 0 1 0 0 0 2 1 2 2 2 0 2 0 0 0 0 1 2 0 0 0 2 2 1 2 1 0 0 0 1 0 0 0 2 0 1 0 2 1 2 1 1 0 0 1 1 2 2 2 2 0 0 0 2 0 1 0 1 0 0 1 1 1 1 0 0 0 1 0 1 0 0 0 1 1 1 0 0 0 1 0 0 0 1 0 0 1 0 0 0 0 0 0 1 1 0 2 1 2 0 0 0 2 1 1 2 0 0 0 1 0 0 0 0 1 0 2 1 1 2 2 1 1 0 2 1 1 1 0 0 2 0 0 0 0 0 1 1 0 2 0 1 0 2 2 1 0 1 0 1 1 2 0 2 1 2 2 0 0 1 0 0 0 1 1 0 0 2 0 0 2 0 0 0 0 2 2 2 0 0 0 0 0 0 0 0 0 0 2 1 2 2 2 1 1 0 1 0 0 0 0 1 1 0 1 2 2 0 1 1 2 2 0 0 0 0 0 0 0 0 1 1 2 2 1 1 1 2 0 1 0 0 0 1 0 0 0 0 1 0 2 1 0 1 0 0 1 2 0 2 0 0 1 1 1 1 0 2 0 0 1 1 1 0 1 0 0 0 0 0 1 0 0 0 0 2 1 1 1 1 1 2 0 0 1 0 1 0 1 0 1 0 2 2 2 2 1 2 0 1 1 2 1 1 1 1 1 1 0 0 1 0 1 1 0 0 1 1 1 1 0 0 0 0 0 0 0 2 0 0 0 0 0 0 0 0 0 0 0 1 1 0 0 0 0 0 0 0 1 0 1 0 0 0 1 0 2 0 0 2 0 1 1 1 0 0 0 0 0 0 0 0 0 2 0 1 1 1 2 2 1 2 0 0 1 0 2 1 1 1 2 1 2 1 1 1 1 1 0 0 2 0 2 1 1 2 0 1 1 0 1 2 1 1 1 0 0 0 0 0 0 0 0 2 0 0 0 1 0 0 0 0 2 2 1 2 0 0 0 2 0 0 0 0 1 1 2 0 2 1 1 0 1 1 2 0 1 0 2 0 0 1 1 0 0 0 0 0 1 2 1 0 0 1 1 0 0 0 1 0 1 1 2 1 0 0 1 1 2 1 0 0 1 1 0 0 0 0 0 1 1 2 0 1 0 0 0 0 0 1 1 0 2 2 0 1 2 1 0 0 2 0 0 0 1 1 2 0 0 0 1 0 0 1 1 1 0 0 1 1 1 0 1 0 0 0 1 0 0 0 0 0 0 1 0 1 1 0 1 1 2 0 0 0 0 0 0 0 0 0 1 1 0 1 2 1 1 2 1 1 0 1 2 0 1 1 1 1 1 2 0 2 0 0 0 1 1 1 0 0 2 1 0 1 1 1 0 0 1 1 0 1 1 0 1 1 0 0 1 1 1 2 0 2 0 0 2 2 0 2 2 0 2 1 0 0 1 0 2 1 2 2 0 1 1 0 2 0 1 1 2 2 0 0 0 1 2 0 2 0 0 0 0 0 0 0 2 1 1 1 0 0 0 0 0 0 0 0 0 0 1 0 0 1 1 0 0 0 2 0 0 1 0 0 0 2 1 1 0 2 0 0 2 0 0 0 0 0 1 1 2 2 2 2 0 0 0 0 1 0 2 0 2 0 1 2 0 1 1 1 0 2 0 0 0 0 0 0 0 0 1 0 1 0 0 1 0 0 0 1 2 0 0 0 0 0 1 2 1 1 0 0 1 0 0 2 2 0 0 0 0 0 0 0 0 1 1 1 1 1 0 0 0 1 1 0 1 1 0 1 0 0 0 2 2 0 0 0 1 0 0 1 0 0 0 1 1 0 1 0 1 2 2 1 1 1 0 0 1 0 1 0 2 2 0 0 1 2 2 2 1 0 2 0 0 1 2 0 0 1 1 0 2 0 1 0 0 1 1 0 1 2 2 0 0 0 1 0 0 1 1 0 0 0 1 0 1 1 1 1 1 1 0 1 0 2 1 0 0 1 2 0 0 2 0 2 0 0 0 0 2 2 0 2 0 0 0 0 1 1 0 2 1 0 1 0 0 0 0 1 0 2 0 0 0 0 1 1 2 2 1 0 2 0 2 0 1 0 1 0 0 0 0 0 0
196 1 0 2 0 1 2 1 1 0 0 2 0 0 0 0 0 0 0 0 1 1 0 2 2 0 0 0 2 2 2 0 1 2 1 1 1 0 0 0 1 1 0 0 0 0 0 0 0 1 1 1 0 0 0 1 0 0 0 0 0 2 0 0 0 1 0 0 1 1 1 2 2 0 1 2 2 1 2 0 1 0 1 1 1 0 0 0 2 2 0 0 1 1 0 0 1 2 2 2 0 0 1 0 2 1 1 1 1 0 1 2 0 0 0 1 0 0 0 0 1 1 2 1 1 1 1 1 2 1 0 1 0 0 1 0 1 0 0 0 0 2 1 0 0 0 0 0 0 0 0 0 1 0 1 0 0 1 0 0 2 1 0 2 2 2 0 0 0 2 1 1 1 1 0 0 1 0 0 0 0 0 0 2 2 2 1 0 0 0 0 0 1 0 1 1 1 2 1 0 0 0 1 2 2 0 2 1 2 0 0 0 0 0 2 0 0 0 2 0 2 0 2 2 0 1 1 0 0 1 0 0 0 0 2 0 0 2 0 0 0 1 2 2 2 0 0 0 0 0 0 0 0 0 0 2 0 2 0 0 0 0 0 1 1 0 0 0 1 1 0 2 1 2 0 0 0 1 2 0 0 2 2 2 0 1 1 0 1 2 1 0 1 2 2 1 0 1 0 1 1 0 0 0 0 0 1 2 1 0 0 0 0 0 2 0 2 0 0 0 0 0 1 1 1 0 0 0 0 0 0 0 0 2 0 1 1 0 0 0 0 0 1 1 0 0 2 1 1 0 0 1 0 2 0 0 0 2 0 1 1 1 1 0 1 1 0 1 1 0 0 0 0 2 1 1 0 2 2 2 0 0 0 1 1 1 1 0 0 0 0 0 0 0 2 0 0 0 1 1 0 1 0 1 1 0 1 0 0 0 0 0 1 1 1 2 1 0 0 0 0 1 0 0 0 0 1 0 1 0 2 0 1 2 1 1 1 1 1 0 2 0 1 1 1 2 2 0 2 1 0 0 0 1 0 0 0 1 0 2 0 2 0 0 2 0 0 1 0 0 0 0 2 2 2 1 1 0 1 0 2 1 0 1 2 1 0 1 1 1 0 1 0 1 1 0 0 2 2 1 0 0 2 0 0 0 2 1 1 0 1 0 1 0 0 0 0 0 0 0 1 2 1 2 2 0 0 0 1 2 0 1 0 0 0 0 2 1 0 1 1 1 1 0 1 0 0 2 2 2 1 0 0 2 0 2 0 0 0 0 1 0 0 0 0 0 0 2 1 0 1 1 0 0 0 0 1 1 0 2 2 0 0 0 1 1 1 2 1 0 1 1 0 1 0 0 1 0 0 0 0 2 0 0 0 1 2 0 0 1 0 0 0 2 1 0 0 0 0 0 0 0 0 0 0 1 0 0 0 0 0 0 0 0 0 1 0 1 0 1 0 0 1 2 2 1 2 0 0 0 0 2 0 0 0 2 2 0 0 0 0 0 1 1 0 0 0 2 0 0 0 0 0 0 0 0 0 0 1 1 0 2 2 1 0 2 1 2 0 1 1 0 0 2 0 0 1 2 0 2 1 0 0 0 0 1 1 1 1 0 0 0 0 2 0 1 0 0 0 0 0 2 2 2 0 1 0 0 1 0 1 1 0 2 0 0 2 0 2 2 0 0 0 0 0 1 0 0 0 0 1 1 1 0 0 1 0 0 1 0 0 0 2 1 0 0 2 0 2 1 1 1 1 0 0 0 1 1 1 2 0 0 0 0 0 1 0 0 0 2 2 2 2 0 0 1 0 1 1 0 0 0 0 0 1 0 1 0 0 2 0 0 2 2 2 2 2 2 2 1 1 1 0 1 2 1 1 0 0 2 0 1 0 1 0 0 1 0 1 0 0 1 1 0 1 0 1 0 0 0 2 2 0 2 0 1 1 0 1 1 1 2 0 0 0 1 1 1 1 0 1 0 0 1 0 1 0 1 1 1 1 1 1 1 0 1 0 1 0 1 1 0 1 1 2 2 2 1 1 1 0 2 0 1 1 1 1 0 1 1 1 1 0 0 0 1 0 0 2 1 0 1 0 1 0 0 0 0 0 0 0 2 0 2 0 1 1 0 1 1 0 0 1 1 0 1 1 0 0 0 1 0 0 0 2 1 2 2 0 0 1 0 1 1 1 1 1 0 1 2 0 1 0 0 0 2 2 0 2 1 1 0 0 0 0 0 0 1 0 2 0 0 0 2 1 0 0 1 1 0 0 0
197 1 1 1 0 0 1 0 1 2 1 0 0 0 0 0 0 0 0 1 0 2 0 2 2 0 0 0 1 2 2 1 0 0 2 1 1 2 1 1 0 0 1 0 1 0 0 0 0 1 1 2 0 0 2 1 0 0 0 0 1 0 0 2 0 2 0 0 0 0 0 0 2 0 1 2 2 0 2 0 0 0 1 0 1 0 0 0 1 2 0 0 1 0 0 0 1 1 1 1 1 0 0 0 1 0 1 2 1 1 0 1 1 2 1 1 2 0 1 0 0 1 2 1 1 1 1 1 2 0 0 0 0 0 1 0 0 0 0 0 0 2 1 0 0 0 1 0 0 2 0 0 0 0 0 1 1 0 0 0 0 2 0 2 1 2 0 0 0 2 1 1 0 2 0 0 2 1 1 1 0 1 1 2 1 0 2 0 0 2 0 2 1 1 2 0 1 2 0 0 0 0 0 2 2 0 2 1 1 0 0 2 0 0 2 2 1 0 0 1 1 1 0 1 0 1 1 0 0 1 0 0 0 0 2 0 0 2 0 0 0 0 2 2 2 0 0 0 0 0 0 0 0 0 1 2 0 1 0 0 0 0 1 1 1 0 0 1 2 2 0 0 1 2 0 0 0 0 1 0 0 1 2 1 1 1 0 2 0 2 0 0 2 2 2 0 2 0 0 1 1 1 2 2 0 0 0 0 1 0 1 0 0 2 1 0 2 0 1 1 0 0 2 1 0 0 0 2 2 1 0 2 0 2 0 0 0 0 0 0 0 0 1 1 0 0 1 1 1 1 1 0 0 2 0 0 2 1 0 2 2 2 0 0 0 1 0 1 2 0 1 1 1 2 0 1 0 1 1 2 1 2 0 2 0 0 0 0 0 2 1 0 1 0 2 0 0 0 0 0 0 1 0 1 1 0 1 1 0 0 0 0 0 0 1 1 0 2 0 0 0 2 1 2 1 1 0 1 2 0 2 0 0 0 0 0 0 1 0 0 2 0 0 0 1 1 1 0 0 0 1 0 0 1 0 0 0 0 1 0 2 0 1 1 0 1 1 1 0 1 1 1 1 2 2 2 1 1 2 0 0 1 0 0 2 0 0 1 0 1 1 2 1 1 1 0 0 0 0 2 2 2 1 1 0 0 1 0 0 0 0 0 1 1 0 1 0 0 0 1 1 1 2 2 2 0 0 1 0 1 1 1 0 0 0 0 1 1 0 0 1 2 0 1 2 1 0 2 2 2 1 0 0 1 1 2 1 1 0 0 0 0 0 0 0 0 0 1 1 0 1 0 1 0 1 0 1 2 0 2 2 0 0 0 2 1 1 0 0 0 0 0 0 0 1 0 1 0 0 0 0 2 1 0 0 2 2 2 0 2 1 0 0 1 1 1 0 0 0 0 2 0 1 1 0 1 1 0 0 0 0 0 0 0 0 1 0 1 0 0 1 1 0 1 2 2 2 1 0 1 2 1 0 0 0 2 1 0 1 1 1 0 1 1 1 0 0 2 0 0 0 0 1 0 0 0 0 0 1 1 0 1 2 0 0 2 1 2 0 1 1 0 0 1 0 0 2 2 0 2 0 0 0 1 0 2 1 1 2 1 0 0 0 2 0 0 1 1 1 0 0 0 1 2 1 1 1 0 0 0 0 0 0 2 1 0 1 0 0 0 0 0 0 1 0 0 0 0 0 1 1 1 0 0 0 1 1 1 1 1 0 0 1 0 1 1 2 1 1 1 0 0 0 1 2 1 0 2 2 2 2 1 1 1 0 2 0 2 1 2 0 1 2 0 0 1 0 1 0 0 0 2 0 0 2 0 1 0 2 2 0 0 1 1 1 1 1 1 1 1 0 1 0 1 2 1 1 0 0 1 1 0 1 1 0 0 0 1 2 0 0 1 1 0 1 0 1 0 0 1 1 1 0 1 0 0 1 0 0 0 2 2 0 0 0 0 0 0 2 0 0 0 1 0 0 1 0 0 1 1 2 1 1 0 0 2 0 2 0 1 1 0 0 0 2 2 2 2 1 1 0 1 0 1 1 1 0 0 0 2 0 0 0 0 1 2 0 1 2 1 0 1 0 1 0 1 1 0 1 1 0 1 0 0 1 1 1 1 1 0 0 0 1 2 1 0 0 2 0 0 2 0 0 1 1 0 2 1 0 0 1 1 2 0 2 0 0 0 1 0 1 0 0 0 0 2 2 0 1 1 0 0 0 1 0 0 1 1 0 2 0 0 0 1 0 0 0 0 0 0 0 1
198 0 0 2 0 1 1 2 2 1 0 1 1 1 0 0 0 0 0 0 1 1 0 2 2 0 0 0 2 2 2 1 2 2 0 1 1 2 1 1 1 0 0 1 1 1 0 0 0 0 0 0 0 1 0 1 0 0 0 1 1 0 0 1 0 2 0 0 1 1 1 1 1 0 0 2 2 0 2 0 0 0 0 0 1 0 0 0 2 2 0 0 1 0 0 0 0 0 0 0 1 1 1 1 2 0 2 2 0 0 0 0 0 2 0 0 2 0 0 0 2 0 2 2 0 0 0 0 0 0 0 0 0 0 0 0 0 0 0 2 0 2 0 0 0 0 0 0 0 0 0 0 0 0 0 0 0 2 0 0 1 0 0 2 1 2 0 0 0 2 2 1 0 2 0 0 2 1 0 1 0 1 0 2 1 1 2 1 0 1 0 2 2 2 2 0 0 2 0 0 0 0 0 0 0 1 2 1 0 0 1 2 1 0 2 0 0 0 2 0 2 2 1 1 1 1 2 0 0 2 0 0 0 0 2 0 0 1 0 0 0 0 2 2 2 0 0 0 0 0 0 1 1 0 0 0 1 0 0 0 0 0 0 1 1 0 0 0 2 2 0 0 2 2 1 0 0 2 2 0 0 0 2 1 1 1 1 0 1 2 1 0 1 2 2 0 1 2 2 2 0 0 0 0 0 0 0 1 1 0 0 2 0 2 2 0 1 0 1 1 1 1 1 1 1 0 0 1 0 1 0 1 0 1 0 0 0 2 1 1 0 1 1 1 1 1 1 0 0 0 0 0 0 2 0 0 1 0 0 1 1 1 2 1 2 0 1 1 1 0 0 0 0 2 1 1 0 2 0 0 0 2 0 1 1 1 1 1 1 1 0 0 0 0 2 0 0 0 0 0 0 1 0 0 0 0 1 0 0 0 0 1 1 1 1 1 0 0 1 0 1 1 0 1 1 1 0 1 1 1 1 2 1 1 1 1 0 1 0 0 1 0 0 0 1 1 1 1 1 0 0 1 0 2 2 2 2 1 1 2 1 2 1 1 1 0 0 0 0 0 1 0 2 2 2 0 2 1 2 0 1 2 0 0 1 0 0 2 1 1 0 2 1 0 0 0 0 1 1 2 1 0 1 1 0 0 1 0 1 0 0 0 1 1 1 1 0 0 1 2 2 2 0 0 0 0 2 1 0 1 1 1 1 1 0 1 1 0 0 1 1 2 0 0 0 0 0 0 0 0 0 0 1 2 0 2 0 1 0 1 1 0 0 2 2 0 0 0 1 0 0 2 0 0 0 0 0 2 0 2 2 0 0 0 1 1 1 2 2 1 0 1 0 0 0 0 0 0 0 0 0 2 0 0 0 1 2 2 0 2 2 0 1 1 1 1 0 0 1 0 1 0 0 0 0 1 2 1 0 0 0 0 0 0 0 0 1 0 0 0 1 2 0 0 1 1 2 0 1 1 0 2 0 1 0 2 2 1 1 0 0 0 1 0 1 2 0 2 0 0 1 0 1 0 0 0 1 1 2 2 1 1 2 2 2 2 1 1 1 1 1 0 0 1 0 0 1 2 0 2 1 1 0 1 0 2 1 2 2 0 1 1 1 1 0 0 1 0 0 0 0 0 0 2 0 1 1 1 0 1 0 0 0 2 0 0 0 1 1 2 1 1 0 0 0 1 0 0 0 1 2 2 0 0 0 0 2 0 0 0 0 0 2 0 0 2 2 1 1 2 1 0 0 0 0 1 1 1 1 1 1 1 1 1 1 2 1 2 0 2 0 2 1 0 1 0 1 1 0 0 0 1 0 0 0 0 0 1 0 1 0 0 2 2 2 2 2 2 2 2 2 2 0 2 2 2 2 0 1 2 0 0 2 2 0 0 0 0 0 0 0 0 1 0 1 0 0 0 0 0 2 2 0 2 0 0 0 2 0 0 0 0 0 0 0 0 1 0 1 0 0 0 0 0 0 0 0 1 2 1 2 2 2 0 0 0 2 2 0 2 2 0 1 0 1 1 1 2 0 0 0 2 1 2 0 0 1 1 0 1 0 1 0 0 0 2 0 1 2 1 0 1 0 0 0 2 0 2 0 0 1 1 0 1 0 0 0 0 1 0 0 0 0 1 0 1 2 0 1 1 1 0 2 0 0 0 0 1 0 0 2 0 1 0 1 0 1 0 1 1 0 0 0 1 1 1 1 0 1 0 0 0 0 0 0 0 0 0 0 0 0 0 0 1 0 0 0 0 0 0 0 0
199 1 1 2 0 0 1 2 2 0 0 1 0 1 0 0 0 0 0 0 1 1 0 2 2 0 0 0 2 2 2 1 1 0 1 1 1 2 0 2 0 0 0 0 2 1 1 0 0 1 1 1 1 0 0 0 0 0 0 0 1 0 0 2 0 1 0 0 1 0 0 0 1 0 1 2 1 2 2 0 2 0 1 0 0 1 1 0 2 2 0 0 0 0 0 0 0 1 1 1 1 0 0 0 2 1 2 1 1 0 0 1 1 2 1 1 2 0 1 0 1 1 2 1 1 1 1 1 1 0 1 0 0 0 0 0 0 0 0 0 0 2 0 0 0 0 1 0 0 1 0 0 0 0 0 1 1 1 0 0 0 1 1 2 0 1 0 0 2 0 0 2 0 2 1 0 2 0 0 0 0 0 1 2 2 1 1 0 0 0 0 0 2 2 2 0 0 2 0 0 0 0 0 2 1 1 2 2 1 0 0 1 0 0 1 1 1 1 1 1 1 1 2 2 0 2 2 0 0 0 0 0 0 0 2 0 0 2 0 0 0 0 2 2 2 0 0 0 0 0 0 0 0 0 1 1 0 2 0 0 0 0 0 0 1 1 0 1 1 1 0 2 1 1 1 1 0 1 1 0 1 1 2 1 0 2 1 0 1 2 1 2 1 2 2 0 1 0 0 1 1 0 1 1 0 0 0 2 1 0 1 0 0 1 2 0 2 0 1 0 2 2 2 0 2 0 1 1 1 0 0 2 0 1 0 0 0 2 0 1 1 1 0 2 1 1 1 1 2 1 1 1 0 1 0 1 0 1 0 2 1 1 2 1 2 0 0 1 1 0 0 0 0 2 0 0 0 0 1 2 1 0 0 1 1 0 0 0 0 0 0 0 1 1 2 1 1 0 0 0 0 1 0 1 2 2 0 1 0 0 0 2 1 1 2 2 0 0 0 0 0 0 0 1 0 1 1 0 1 0 2 0 1 1 1 1 0 0 0 0 2 0 0 0 1 1 1 1 1 0 0 1 0 2 2 1 2 0 0 1 2 1 0 1 1 1 0 0 0 0 1 1 2 1 1 0 1 0 2 1 1 1 0 0 2 0 0 0 0 0 0 2 0 2 2 0 0 1 0 1 1 1 2 0 0 0 1 0 0 0 0 1 0 0 0 0 0 0 0 2 2 2 0 1 1 0 1 0 1 2 0 1 2 1 1 1 2 0 2 2 1 1 0 1 2 0 0 2 2 2 0 0 1 2 1 1 0 0 2 0 0 1 0 0 0 0 1 2 0 0 0 2 1 0 1 0 1 2 0 2 2 0 1 1 0 0 0 2 2 2 1 0 1 0 2 0 1 0 0 0 0 1 0 1 0 2 1 1 0 2 1 0 0 2 0 0 1 0 0 0 2 0 0 0 0 1 2 1 0 0 0 0 0 0 0 1 0 1 0 0 1 1 0 1 1 1 2 0 0 1 0 1 0 1 0 2 0 0 1 0 0 0 0 1 0 1 1 1 2 1 0 2 0 0 0 0 0 0 0 0 2 0 2 2 1 2 1 1 1 1 1 0 0 1 0 0 0 1 0 2 0 0 0 0 1 2 2 1 1 1 0 0 0 2 0 0 1 1 0 0 0 0 0 2 0 0 0 0 0 0 0 0 0 2 1 1 0 0 1 1 0 0 0 0 0 1 0 2 0 1 1 1 0 0 0 1 0 0 2 0 0 0 2 0 1 0 2 0 2 2 0 1 0 0 0 0 1 2 2 2 1 0 0 0 0 2 0 2 1 2 0 1 2 0 1 0 1 0 0 0 0 1 0 0 2 0 0 1 0 2 0 0 1 1 1 2 2 2 1 1 1 1 0 1 2 1 1 0 0 2 0 1 2 2 0 0 0 0 1 0 0 1 1 1 1 1 1 0 0 0 2 2 0 2 0 0 1 1 0 0 1 2 1 0 0 0 1 0 0 0 0 0 0 0 0 0 0 1 2 1 1 1 1 0 0 1 0 1 0 2 2 0 0 0 2 2 2 2 0 0 0 2 0 1 2 2 0 1 0 1 0 1 0 0 1 1 0 0 2 2 0 0 0 1 0 0 2 1 0 0 0 2 0 1 1 0 0 0 0 1 0 0 1 2 2 0 1 1 0 0 0 0 0 0 2 0 2 2 0 0 0 2 0 0 1 0 1 0 1 1 0 0 0 0 0 0 0 0 1 0 0 0 0 0 0 0 0 0 0 2 0 1 0 1 0 0 0 1 2 0 0 0
[truncated: 1,606,808 more chars]
