# Supplementary material for: KNN-MDR: a learning approach for improving interactions mapping performances in genome wide association studies
Source: BMC Bioinformatics. 2017 Mar 21;18:184. doi: 10.1186/s12859-017-1599-7 (PMC5361736; doi:10.1186/s12859-017-1599-7)
Supplement: Supplementary file 3 — The data set(s) supporting the results of Table 2. (ZIP 28603 kb) [file 12859_2017_1599_MOESM3_ESM.zip › 3/SINAN/S61/mkallsimul.dat]

1 1 0 2 1 0 0 1 0 1 0 0 0 2 1 0 1 1 1 1 1 1 0 0 2 0 1 0 0 2 2 0 1 2 0 0 1 1 0 0 1 1 1 0 1 0 1 0 0 1 1 0 0 0 1 0 0 0 0 0 1 1 0 0 0 1 1 1 0 0 0 0 2 2 1 2 0 1 1 0 1 0 0 1 0 0 0 1 2 2 0 1 1 2 1 1 0 2 2 2 1 2 0 0 1 1 1 1 1 1 1 2 0 1 1 1 1 0 0 0 2 1 2 1 1 1 1 0 1 1 1 1 0 0 0 0 0 0 0 1 1 1 0 0 0 0 0 0 0 0 0 0 2 0 0 0 0 0 0 2 2 1 2 2 1 2 1 1 0 0 0 0 1 1 2 0 2 1 0 0 0 2 1 2 2 1 1 2 0 1 1 1 0 1 0 2 1 1 0 0 0 0 0 1 2 1 1 1 1 0 0 2 0 0 2 2 0 1 0 0 0 0 1 1 1 0 2 0 0 0 0 1 0 0 0 0 0 2 2 0 0 0 2 0 1 0 0 1 1 1 0 0 1 1 0 0 2 1 0 1 0 1 0 0 1 0 0 1 1 0 0 2 0 0 0 0 0 0 2 0 0 2 0 0 2 1 1 1 2 2 2 1 1 2 2 0 1 1 1 2 1 0 2 0 0 0 1 1 0 1 0 1 0 0 1 0 1 0 0 0 1 1 2 1 0 0 2 0 1 1 2 2 0 0 0 0 0 1 1 1 1 1 1 1 1 1 0 0 2 0 0 0 2 2 0 0 0 1 1 0 1 1 0 1 0 0 2 1 1 1 0 2 1 1 2 2 1 0 1 2 0 1 0 1 1 0 1 0 0 1 1 2 1 0 2 1 1 0 0 0 0 0 1 1 1 0 0 0 0 2 0 0 2 2 0 2 0 1 0 0 0 1 1 2 1 1 0 0 0 2 0 1 0 0 1 1 0 0 0 0 1 1 0 1 0 1 0 1 0 1 0 1 1 1 2 0 2 0 0 1 1 0 0 0 1 1 0 1 0 1 2 2 0 0 1 0 2 1 0 0 0 2 0 0 0 0 0 1 1 0 1 1 1 0 1 0 1 2 2 0 0 0 1 1 1 0 2 0 0 0 0 0 0 0 0 0 0 0 0 1 1 2 1 0 0 0 0 1 1 1 1 0 0 0 0 0 1 0 0 1 0 0 1 1 1 1 2 2 2 0 0 0 1 2 2 0 0 1 1 1 1 0 0 1 1 1 2 1 0 2 0 1 1 0 0 1 2 0 0 0 1 0 2 2 0 0 0 0 0 0 0 0 0 0 0 1 0 0 0 0 0 1 0 0 1 0 1 0 0 1 1 0 0 0 0 0 0 0 0 0 0 1 0 0 0 0 2 1 0 0 0 0 1 1 1 1 0 1 0 0 0 0 0 0 2 1 1 0 0 0 0 2 1 0 1 2 2 2 2 0 0 0 0 1 1 1 0 2 1 1 0 1 0 0 1 2 1 0 1 1 0 0 2 0 2 2 0 0 1 2 1 1 0 1 0 0 1 0 1 1 0 0 0 0 1 0 2 0 1 1 0 0 0 1 0 0 0 0 0 0 0 0 0 2 2 1 0 0 1 1 1 1 1 0 1 0 1 0 1 1 0 1 0 0 0 2 2 0 0 0 0 0 0 0 0 0 2 0 2 1 0 1 2 1 0 0 2 1 1 1 1 0 0 0 0 0 0 0 1 1 1 1 0 0 0 1 0 1 0 1 1 0 0 1 1 1 0 1 0 0 0 0 0 2 2 0 2 0 0 1 0 0 0 1 0 2 1 2 2 0 2 2 1 1 1 1 1 0 0 1 1 0 2 0 0 1 1 1 1 0 1 1 1 1 0 0 1 0 0 0 2 0 0 2 0 0 0 0 0 0 1 1 1 0 1 1 1 0 0 1 0 0 0 1 1 0 0 2 2 1 1 0 0 0 0 0 1 1 0 0 1 2 0 1 2 1 1 0 0 0 0 2 2 0 2 1 0 2 1 1 0 0 0 0 1 1 0 1 2 0 0 2 0 1 1 0 1 2 0 0 0 0 0 2 0 0 0 1 1 1 0 0 1 1 1 2 0 0 0 0 1 0 0 0 2 0 2 2 0 0 1 1 2 0 1 1 1 1 1 0 1 0 0 0 1 0 1 0 1 1 0 1 1 1 0 0 0 0 0 0 0 0 0 2 1 1 0 0 0 0 1 1
2 0 0 1 0 0 0 1 0 1 0 0 0 0 0 0 0 1 2 0 0 2 0 0 2 1 0 0 1 2 2 1 1 1 0 0 2 1 0 0 0 1 0 0 1 1 0 1 0 1 0 0 2 0 0 0 0 0 0 0 1 2 1 1 0 1 0 1 0 1 1 1 2 2 2 2 0 1 1 0 1 0 1 1 1 0 1 1 2 2 1 1 0 2 0 0 0 2 2 2 1 1 0 0 2 2 1 0 1 1 1 1 1 1 1 1 1 0 0 0 2 0 1 1 0 1 0 1 1 2 0 0 1 1 0 0 0 0 0 1 1 1 0 0 0 1 0 0 0 0 0 0 0 0 0 0 0 0 0 0 1 2 2 2 1 1 1 2 0 2 0 1 0 2 1 0 1 0 0 1 0 1 1 2 2 0 2 2 1 0 0 2 1 0 1 2 2 0 0 1 0 1 0 1 2 0 0 2 0 0 1 1 1 0 2 2 0 0 2 2 0 0 2 2 0 0 0 2 0 0 0 0 0 0 0 0 0 2 2 0 0 1 2 1 2 0 0 1 1 1 0 0 1 0 0 0 1 0 0 0 0 0 0 1 0 0 0 0 2 2 0 1 0 0 1 1 0 2 2 0 0 2 0 0 1 1 0 0 2 2 2 1 1 2 2 0 0 1 0 1 0 0 1 0 0 0 0 1 1 1 1 1 2 1 1 0 2 0 0 0 0 0 2 1 2 0 1 0 1 1 2 1 0 0 0 0 0 1 1 2 0 0 2 0 0 0 0 0 2 0 0 0 2 2 0 0 1 1 0 1 1 1 1 0 1 0 1 1 1 0 1 1 0 0 0 0 1 2 0 1 1 0 0 0 1 0 0 1 1 0 0 1 2 0 2 2 2 0 1 1 0 1 0 1 1 0 0 1 0 2 0 0 1 1 1 2 0 0 0 0 0 1 0 2 2 2 1 0 0 1 0 1 0 1 1 0 0 2 0 0 2 0 0 1 0 2 0 0 2 1 1 0 2 2 2 2 2 0 0 0 0 0 0 0 0 2 0 0 0 0 0 0 2 2 1 0 0 2 1 0 2 1 1 1 0 0 0 2 1 1 0 0 1 2 1 1 1 1 1 1 1 1 1 1 1 0 1 1 1 0 1 0 0 0 0 1 0 0 0 1 0 2 0 0 0 1 1 0 0 2 0 2 1 1 0 0 1 0 1 1 2 2 0 0 0 2 0 1 1 0 0 1 1 1 1 0 0 0 1 1 1 0 0 0 0 0 0 1 1 0 1 1 1 0 0 1 2 1 0 1 0 0 1 1 0 0 0 1 1 1 1 0 0 0 1 1 0 0 0 0 0 1 0 0 2 0 2 0 1 1 0 0 0 1 0 0 0 0 0 0 0 1 0 0 0 0 1 1 0 0 2 2 1 2 0 0 2 2 1 0 1 0 1 1 0 1 1 0 1 0 0 2 0 1 0 2 2 2 2 0 0 0 1 1 1 2 0 2 0 0 2 0 0 0 1 2 1 1 0 1 1 0 2 0 1 2 1 0 1 1 0 0 1 2 0 0 2 0 1 1 0 1 0 0 1 0 2 1 0 0 2 1 0 2 0 0 0 0 1 1 1 0 0 2 2 2 0 0 1 0 0 0 0 0 2 1 1 0 1 2 0 2 0 0 0 1 2 0 0 0 0 0 0 0 0 0 0 0 2 1 0 0 0 0 0 1 2 1 1 1 0 0 0 0 0 1 0 0 2 2 0 2 1 1 1 1 1 0 0 0 2 0 2 2 2 0 0 2 0 0 0 0 0 2 2 0 1 1 0 0 0 0 2 0 2 1 1 2 2 0 2 1 2 1 2 1 1 2 0 2 0 2 1 1 1 2 0 1 0 0 1 1 0 0 0 0 0 0 0 0 0 0 0 1 1 0 1 0 1 1 0 2 0 0 0 1 0 1 2 1 1 0 0 1 1 0 0 0 1 1 2 0 1 0 0 1 0 2 0 0 0 1 0 2 0 0 0 0 0 0 0 2 1 0 1 1 1 2 1 1 0 0 1 0 1 2 1 1 2 0 0 2 0 1 1 0 2 0 1 1 2 1 0 2 0 0 0 1 1 0 0 1 1 0 0 2 0 0 0 0 2 0 2 0 0 0 0 2 2 2 0 0 2 0 2 0 0 0 0 1 1 0 0 0 0 1 0 0 1 0 0 1 0 0 0 0 0 1 0 1 1 0 1 1 0 0 1 0 0 0 0 1
3 1 0 1 1 0 0 1 0 1 0 1 0 1 0 1 0 0 1 1 1 1 1 1 1 1 1 0 0 2 2 0 1 1 1 1 2 2 0 1 0 1 0 0 1 0 0 0 0 0 0 0 0 1 0 1 0 0 1 0 1 1 0 0 0 0 2 1 0 0 0 2 2 2 2 2 0 2 2 0 0 0 0 0 1 0 0 1 1 2 0 0 2 1 0 0 0 0 0 0 0 2 0 1 1 1 1 0 0 2 0 0 1 2 2 1 1 0 0 0 2 0 1 0 1 0 1 1 1 2 1 1 0 0 0 0 0 0 0 0 0 2 0 0 0 0 0 0 0 0 0 0 0 0 2 1 0 2 0 0 1 1 1 2 2 2 0 0 0 0 2 0 1 1 1 0 0 0 1 1 0 1 0 2 1 0 1 2 1 0 1 2 1 0 1 2 1 0 1 0 0 0 0 1 2 2 1 0 1 0 2 0 1 0 2 2 0 0 2 1 0 0 2 2 1 0 1 0 0 0 0 0 0 0 0 0 0 2 2 1 1 1 2 0 1 0 0 0 0 0 1 1 1 0 0 0 1 1 0 1 0 1 0 1 1 0 1 0 2 1 0 2 1 1 0 1 0 0 1 0 0 2 0 0 1 1 1 2 0 2 0 0 2 2 2 0 0 1 0 1 0 0 1 1 1 0 0 0 0 0 0 0 2 2 0 0 0 0 0 0 1 1 0 0 2 0 2 0 0 1 2 1 0 0 0 0 0 1 1 0 1 1 2 2 1 1 0 0 1 1 0 0 2 2 0 0 0 1 0 2 2 1 2 0 2 0 0 2 2 1 1 1 0 0 0 0 2 2 1 1 1 2 0 1 2 1 1 0 0 0 0 0 0 0 2 0 0 1 1 1 1 1 2 0 0 0 1 0 0 1 0 0 0 0 1 1 1 1 0 1 0 1 0 2 1 1 1 0 0 1 0 1 0 0 0 0 0 0 0 0 1 1 0 0 2 2 2 1 1 1 0 1 1 1 1 0 1 2 0 2 2 0 1 0 0 1 0 1 0 1 1 1 1 1 1 0 1 2 1 1 1 2 0 0 0 2 0 2 2 1 0 0 0 0 1 0 1 2 1 0 2 1 2 0 2 0 1 1 0 0 0 1 0 1 1 0 0 1 0 1 1 2 0 0 0 1 1 0 0 2 0 1 1 0 1 0 1 0 0 1 0 0 0 1 1 0 1 2 2 0 0 0 0 1 1 0 0 1 1 1 1 0 1 0 0 0 0 2 2 0 0 2 0 0 0 0 0 1 0 1 1 0 0 0 0 0 0 0 2 2 0 0 0 0 0 1 0 0 0 0 0 2 0 1 2 0 0 1 1 0 1 0 0 0 0 0 0 1 1 1 0 2 0 1 0 0 1 2 0 0 0 1 0 1 0 1 0 1 1 0 1 0 0 0 2 2 1 2 0 0 1 2 0 1 0 1 1 2 2 0 0 0 2 1 1 1 0 1 1 1 1 1 0 0 1 2 2 0 1 1 1 1 2 0 2 2 1 0 0 2 1 1 1 2 2 1 2 0 0 0 0 0 0 0 0 0 1 2 0 0 1 0 0 1 0 1 0 2 2 2 0 0 0 2 2 1 0 0 1 1 1 1 0 0 1 1 1 0 0 0 0 0 0 0 0 0 0 0 0 0 0 0 0 0 0 1 0 0 2 0 0 0 0 0 0 2 0 2 2 2 1 0 0 1 1 0 1 0 0 0 0 0 0 0 0 0 0 2 0 2 0 0 2 2 1 0 0 1 0 0 0 0 0 1 0 0 1 0 1 1 0 0 1 1 1 1 1 2 2 0 2 2 0 2 2 2 1 2 0 2 0 2 1 0 0 1 0 1 1 1 1 2 1 1 0 0 1 0 0 0 1 0 0 2 0 0 0 0 0 0 0 2 0 0 0 1 1 0 0 1 1 1 0 2 2 2 0 1 2 1 1 0 0 0 0 0 1 0 1 0 0 1 0 1 1 1 1 0 0 0 0 2 2 1 2 2 0 2 0 1 0 0 0 0 1 1 0 2 1 0 0 2 0 2 1 0 1 1 1 2 2 2 0 1 0 0 0 0 0 1 0 1 1 2 2 2 0 0 0 0 2 0 0 0 2 0 2 2 1 1 0 1 2 0 1 2 2 0 0 0 1 0 0 0 0 1 0 0 1 0 0 1 1 1 0 0 0 0 0 0 0 0 1 2 1 0 1 0 0 0 0 0
4 1 0 2 0 0 0 1 1 1 1 0 0 1 0 1 0 1 0 2 1 2 0 0 2 1 0 0 0 2 2 0 1 1 0 0 1 2 0 0 1 1 0 1 2 0 0 0 1 1 1 0 1 1 0 1 0 0 2 1 1 1 2 2 0 1 1 1 0 0 0 2 1 1 1 1 1 0 0 0 1 0 1 2 1 0 0 0 2 2 0 0 1 1 0 0 0 1 1 1 0 2 0 0 1 0 2 0 0 2 0 1 1 1 1 1 1 0 0 0 2 0 2 0 2 0 2 1 0 1 0 0 0 0 0 0 0 1 0 1 2 0 1 0 0 1 0 0 0 0 0 0 1 0 1 1 0 0 0 1 1 0 0 2 1 2 2 1 1 0 0 0 0 2 2 0 2 0 0 0 0 1 0 2 2 0 2 1 1 1 1 2 0 0 0 1 1 0 0 1 0 1 0 1 2 1 1 0 1 0 0 1 2 0 2 2 1 1 2 1 0 0 1 2 0 1 0 1 0 0 0 0 0 0 0 0 0 2 2 1 0 0 1 0 1 1 1 0 1 1 1 1 1 0 0 0 1 1 0 0 0 0 0 1 0 0 0 0 2 0 2 1 1 1 0 0 1 1 1 0 1 1 1 1 1 0 2 0 1 2 1 1 1 1 1 0 1 1 1 2 0 0 2 1 1 0 0 0 0 1 0 0 2 2 1 0 2 0 0 0 0 0 1 0 0 0 0 0 2 1 2 2 0 0 0 0 0 1 1 0 1 1 2 2 0 0 0 2 2 0 0 0 2 2 1 0 1 0 1 0 1 1 1 0 1 1 0 2 2 0 0 2 1 1 0 0 1 2 0 0 2 2 0 0 0 0 0 1 1 0 0 0 0 0 2 1 1 2 0 0 0 1 0 2 1 1 0 1 0 2 0 0 0 0 0 0 0 1 0 0 0 1 1 1 1 1 1 0 0 0 1 0 1 1 1 1 0 0 0 0 1 0 0 1 1 0 0 1 0 2 0 0 1 2 2 0 2 1 0 1 1 1 1 1 1 1 1 0 0 0 0 0 1 1 1 0 1 1 0 1 2 0 0 0 0 1 0 2 2 0 0 0 1 1 0 1 1 0 0 1 0 0 2 0 2 0 0 1 0 0 0 1 0 2 2 0 0 1 0 2 1 2 0 0 0 1 0 0 1 2 0 0 2 2 1 0 1 0 0 0 1 0 0 0 0 1 0 1 1 0 0 0 0 0 2 1 1 1 0 1 0 1 2 0 0 0 1 1 0 1 0 0 1 0 1 0 1 0 0 0 1 0 1 1 0 0 0 1 1 2 1 1 2 0 0 1 0 1 0 0 0 2 0 0 0 1 0 2 2 1 0 0 0 0 0 0 0 2 0 0 0 2 0 0 0 0 2 2 0 0 0 2 0 2 0 1 0 0 1 0 1 0 0 1 1 1 1 1 1 1 1 1 0 0 1 1 2 2 1 0 0 0 1 1 1 2 0 2 1 0 0 1 0 0 1 2 2 0 1 1 0 0 2 1 2 2 0 1 0 0 0 0 0 2 2 1 2 0 1 1 0 1 0 0 1 0 1 1 0 0 1 0 0 1 0 0 0 0 0 0 0 0 0 2 1 1 1 0 0 0 0 0 1 0 1 0 0 0 1 2 0 2 0 0 0 1 1 1 0 0 0 0 0 0 0 2 0 0 0 0 0 0 2 1 0 0 2 1 1 1 0 0 0 0 0 1 0 0 2 2 0 2 0 0 1 1 1 2 1 2 0 2 2 2 2 0 0 0 1 0 0 0 0 1 0 0 0 0 0 2 0 0 0 1 0 2 2 2 2 1 1 2 0 2 2 2 2 1 0 2 1 1 1 2 2 1 0 1 0 0 0 1 1 0 1 1 0 0 0 0 1 0 0 2 0 0 1 1 0 0 0 2 0 0 0 0 1 0 0 2 0 0 0 1 1 1 1 0 1 1 0 0 0 0 0 0 1 0 2 0 0 1 0 2 1 1 1 0 0 0 1 2 1 1 2 0 1 1 1 2 1 0 0 0 0 1 0 2 2 0 0 2 0 2 2 0 1 2 0 0 1 1 0 1 0 0 0 1 1 0 0 1 0 0 0 2 0 1 1 0 1 0 0 0 2 0 2 1 1 1 1 0 0 0 1 0 0 0 0 0 0 1 0 0 0 0 0 0 1 0 0 0 0 0 0 1 1 0 0 0 0 0 0 1 0 0 1 0 0 0 0 0
5 1 0 2 0 0 0 1 1 0 0 0 0 2 0 2 1 1 2 1 1 1 1 1 1 1 1 0 1 2 2 0 1 1 1 0 0 1 0 0 0 1 0 1 2 0 1 1 0 1 0 0 0 0 2 1 0 1 1 1 0 1 2 2 0 0 2 2 1 1 0 1 2 2 1 2 1 1 1 1 1 0 0 0 1 0 0 0 1 2 0 0 1 0 0 0 0 1 1 1 1 2 0 0 2 0 1 0 0 2 0 0 1 1 1 1 1 0 0 0 1 0 2 1 1 0 1 0 2 2 1 1 0 0 0 0 0 0 0 0 0 2 0 0 0 0 0 0 2 2 0 0 0 0 0 0 0 1 0 0 0 1 0 1 0 1 1 1 0 2 0 2 0 2 0 0 2 0 0 0 0 0 1 2 2 1 1 0 0 0 0 0 1 1 0 0 1 0 0 1 0 1 0 2 2 1 1 1 0 0 0 2 2 0 0 2 0 0 2 1 1 1 1 1 1 0 1 2 0 0 0 0 0 0 0 0 0 2 2 0 0 0 2 0 1 0 0 0 0 0 0 0 1 0 0 0 1 1 0 0 0 0 0 0 1 1 0 0 2 0 1 1 0 0 0 0 0 0 1 0 0 1 0 1 2 1 2 0 2 2 2 2 0 2 2 1 0 0 0 2 1 1 2 1 0 1 0 1 1 1 1 1 1 1 1 0 2 0 2 0 2 2 0 0 2 0 0 1 0 1 2 1 0 0 0 1 1 1 1 1 2 2 1 1 0 0 1 0 2 1 1 0 2 2 0 0 1 1 0 1 1 1 2 0 2 0 0 2 2 0 0 2 0 0 0 0 1 2 0 0 2 2 0 1 2 1 2 0 0 1 0 0 0 0 2 0 0 0 0 0 0 0 0 2 1 1 0 0 0 1 0 0 0 0 1 1 1 0 0 0 0 0 0 2 1 1 1 0 0 0 0 0 0 0 1 1 0 0 1 2 1 0 0 1 1 1 0 2 0 0 0 0 2 2 2 2 2 2 1 1 2 0 0 0 0 2 0 0 0 0 0 0 1 1 1 0 0 2 0 0 1 2 2 2 1 1 1 1 0 1 1 0 0 2 1 0 1 2 2 0 2 0 1 1 1 0 1 1 0 0 0 0 0 0 0 0 0 1 0 1 1 2 1 1 1 0 0 0 0 2 0 2 1 0 1 0 1 0 1 1 2 2 0 1 0 2 0 2 2 0 1 1 1 2 0 0 0 1 0 0 0 0 0 0 0 2 2 1 1 1 0 0 0 0 0 0 0 0 0 0 0 0 0 0 0 0 0 0 1 1 0 0 2 0 0 2 0 0 0 0 0 2 0 1 2 0 2 1 1 2 0 0 1 2 2 2 2 1 0 0 0 1 0 0 0 0 2 1 0 0 0 0 0 1 0 2 0 1 2 0 2 0 0 2 1 2 2 1 2 1 0 1 0 1 0 1 1 2 2 0 0 0 0 1 0 1 0 1 1 1 1 1 0 0 1 1 1 0 0 2 0 1 2 1 2 2 0 0 0 2 1 1 0 2 0 1 2 0 0 1 1 0 0 0 1 0 2 1 0 0 0 0 0 2 0 2 1 1 1 1 0 0 1 2 2 0 0 0 0 0 0 0 0 0 0 0 2 0 0 1 1 1 0 0 0 1 2 2 2 1 1 1 0 0 0 0 1 0 1 0 0 1 1 0 0 1 2 1 1 1 0 1 0 1 1 0 2 1 0 1 1 1 1 1 0 2 0 2 1 2 0 2 2 2 1 0 0 0 0 0 0 0 0 2 1 0 1 1 1 0 0 0 1 0 2 1 2 2 2 0 1 2 1 0 1 1 0 1 1 2 1 2 1 0 0 2 0 0 1 1 1 1 0 0 0 0 0 0 0 0 1 1 0 1 0 0 0 0 0 0 1 1 1 1 0 1 1 1 0 1 0 1 0 1 2 0 0 2 2 1 1 1 0 0 0 2 0 2 0 0 1 1 0 1 2 1 1 0 0 0 0 2 1 0 1 1 1 1 1 0 0 0 0 0 2 2 0 2 1 0 0 1 0 1 2 0 1 0 0 0 1 1 0 2 0 0 0 1 1 1 1 1 2 2 2 1 0 0 0 0 1 1 2 0 0 0 0 1 1 0 2 0 1 0 0 2 2 0 0 0 0 1 0 0 0 0 0 0 1 0 0 1 0 0 0 0 0 2 0 1 1 0 1 2 1 0 0 0 1 0 0 2
6 0 0 0 0 0 0 0 0 2 0 0 0 0 0 0 0 2 0 1 2 2 0 0 2 0 1 2 1 2 2 1 0 0 0 0 1 2 0 0 1 1 1 0 2 0 0 0 1 1 0 0 1 0 0 0 0 0 1 2 0 0 0 0 0 1 1 2 0 0 0 2 2 2 1 2 1 2 2 0 2 0 1 2 1 1 0 0 1 2 0 0 0 2 0 0 0 0 0 0 0 1 1 0 0 0 2 0 0 2 2 2 1 2 2 1 1 0 1 0 1 0 2 2 0 0 0 0 1 1 0 0 0 0 0 0 0 0 0 1 1 1 0 0 0 0 0 0 0 0 0 0 0 1 1 0 1 0 1 1 2 0 0 2 0 1 1 1 0 1 0 2 2 0 1 0 2 2 0 0 0 0 1 2 1 0 1 1 0 1 1 1 1 0 1 1 1 0 0 1 0 2 0 1 2 1 1 1 2 0 2 0 1 0 2 2 1 0 1 0 1 1 1 1 0 0 0 1 0 0 1 1 0 1 2 2 0 2 2 1 1 1 1 0 1 0 1 0 1 1 0 2 1 0 1 1 1 0 0 0 0 0 0 2 1 0 1 0 2 0 0 2 0 0 0 0 0 1 1 0 1 0 1 1 2 1 1 2 0 2 1 1 0 2 2 0 0 1 0 1 1 0 2 0 0 1 0 2 2 2 2 2 2 1 1 0 2 0 0 0 0 0 1 0 2 0 1 0 0 0 1 0 0 0 0 0 0 0 2 0 0 0 2 1 1 1 1 0 2 2 1 1 1 1 0 1 0 1 0 0 0 0 2 0 2 1 0 2 2 0 0 2 0 0 0 0 1 2 1 1 1 2 0 0 1 0 0 0 0 1 0 1 0 0 1 0 1 0 2 2 0 2 1 1 1 0 0 0 0 2 0 1 0 0 1 1 1 0 0 0 0 1 0 2 1 2 1 0 0 1 0 1 0 2 2 0 0 1 0 0 2 0 0 0 2 1 2 1 0 1 0 0 1 2 1 1 1 1 1 0 0 0 0 1 0 1 0 0 0 0 0 0 1 1 0 1 0 2 1 1 1 1 1 1 0 0 0 1 0 1 1 1 1 1 1 0 1 1 1 1 0 1 1 1 1 0 2 1 1 0 0 0 1 1 1 0 1 0 1 2 1 2 1 2 2 0 0 0 0 2 0 2 1 1 0 0 1 0 0 0 0 0 0 1 0 0 0 0 0 0 0 1 0 1 1 2 1 0 1 0 0 0 0 2 2 0 2 1 0 0 0 0 0 0 0 0 0 1 0 1 1 0 0 2 0 0 0 0 1 1 0 0 2 0 0 0 0 0 0 0 0 1 0 1 0 1 0 1 2 0 1 0 2 2 2 2 2 0 0 0 0 0 0 1 0 0 2 1 0 0 0 0 0 2 0 1 0 1 2 0 2 1 0 1 0 2 2 1 1 0 2 1 0 1 0 2 1 1 1 0 0 0 1 0 1 1 0 2 0 0 1 0 0 0 1 0 1 0 0 0 1 0 2 1 2 1 1 1 0 0 0 0 0 1 0 0 1 0 1 2 0 0 0 0 1 0 2 2 0 0 0 0 0 1 1 0 0 2 1 1 0 0 0 1 2 0 0 0 0 0 1 0 0 0 0 0 2 0 0 1 0 1 0 0 0 1 1 0 0 0 0 0 0 0 0 0 2 0 0 0 0 0 1 0 0 1 1 2 1 1 0 0 0 0 0 0 0 0 0 0 0 0 0 0 0 1 0 0 0 0 2 0 0 1 1 1 0 1 0 1 0 0 0 2 1 1 1 0 1 1 0 0 1 0 1 2 1 2 1 0 1 1 0 1 2 1 1 1 1 2 1 2 1 0 0 2 0 1 0 0 0 0 0 0 0 0 0 0 0 1 1 0 0 2 0 1 0 1 0 0 2 2 2 0 0 2 0 0 2 0 1 0 0 1 1 0 0 2 2 2 2 0 0 0 0 0 0 1 1 1 1 1 1 0 2 0 2 0 0 0 0 1 2 0 2 1 0 1 1 1 0 0 0 0 1 1 0 0 2 1 0 2 0 1 0 0 1 1 0 0 2 2 1 2 1 0 0 1 1 0 0 0 1 1 0 2 1 1 1 1 0 0 1 0 2 0 2 2 1 0 0 1 2 0 1 1 2 0 0 0 2 0 0 0 0 2 0 0 1 0 0 1 0 0 0 1 1 2 0 2 2 0 0 1 0 0 1 0 0 0 2 1
7 0 0 2 0 0 0 1 0 1 1 0 0 0 0 0 0 0 2 0 0 1 1 0 2 0 1 0 0 2 2 1 1 1 0 0 1 2 0 0 1 1 0 1 1 1 0 0 1 2 0 0 1 0 1 0 0 0 1 0 0 1 1 1 1 1 1 1 0 0 0 2 1 1 1 1 1 2 2 0 1 0 0 0 2 0 0 0 2 2 0 1 1 0 1 1 0 0 0 0 0 1 0 0 0 0 2 2 2 0 0 2 1 1 1 1 1 0 0 0 0 0 1 0 1 0 1 0 1 1 0 0 0 0 0 0 0 1 2 0 1 2 0 0 0 0 1 0 0 0 0 0 0 0 0 0 0 2 0 1 2 1 1 1 0 2 1 2 0 0 0 0 0 2 2 0 2 0 0 1 0 0 0 2 2 0 2 0 0 1 1 2 1 0 0 1 1 0 1 1 0 1 0 2 2 0 0 0 2 0 1 1 0 0 1 2 0 2 0 0 1 1 1 1 1 0 1 1 0 0 0 0 0 0 0 0 0 2 2 0 0 0 2 1 2 0 0 0 0 0 0 1 2 0 0 0 1 1 0 1 0 1 0 0 1 0 0 0 2 0 1 0 2 2 0 0 1 1 2 0 0 2 2 2 2 0 2 2 0 2 1 0 1 2 2 0 0 0 0 1 0 0 2 0 0 0 0 0 1 1 1 1 2 2 0 0 0 0 0 0 0 0 1 1 2 0 0 0 1 1 1 1 0 0 0 0 0 1 1 0 0 1 0 1 2 2 0 0 2 0 0 0 2 2 0 0 1 0 0 1 1 1 0 0 0 0 1 2 2 0 1 1 0 0 1 1 1 1 0 1 0 1 0 0 0 0 0 1 1 0 0 0 1 0 0 0 0 1 0 0 0 0 0 1 0 1 0 1 0 2 0 0 0 0 1 2 0 0 0 0 0 1 0 1 1 1 1 0 0 0 1 0 0 0 0 0 0 2 0 0 0 2 1 1 1 2 1 0 1 2 0 0 1 2 1 1 1 0 0 0 0 0 1 1 1 1 1 1 0 0 1 1 0 0 2 0 1 2 0 0 1 2 2 2 0 0 0 1 1 0 1 1 1 2 2 0 2 2 2 0 0 0 2 0 2 1 1 0 0 0 0 0 0 1 1 1 0 1 0 1 1 2 1 0 0 0 0 1 0 1 1 1 1 1 0 0 1 0 1 1 0 1 0 1 1 1 2 1 1 0 0 0 1 2 0 1 0 2 0 0 0 1 1 0 0 1 1 2 1 1 1 0 1 0 1 0 1 0 0 0 1 0 0 1 0 0 0 0 0 0 1 0 2 1 1 0 1 1 0 0 0 0 1 0 2 0 0 1 2 0 1 0 0 0 0 0 0 0 0 0 0 1 0 0 0 0 2 1 0 0 1 1 1 2 0 0 1 0 0 0 2 0 0 0 2 0 0 1 0 0 1 0 0 2 0 2 0 2 1 0 0 0 1 0 1 1 0 1 1 1 0 1 1 0 1 2 1 0 1 1 0 1 1 0 1 1 1 0 1 2 0 0 0 1 0 0 0 0 1 1 0 0 1 0 0 1 1 0 0 1 0 0 0 1 1 1 1 2 2 2 0 0 1 2 0 1 0 0 1 1 2 0 0 0 0 0 0 0 0 2 0 2 0 0 0 0 2 0 0 0 0 0 0 0 0 1 0 0 2 1 0 1 2 0 0 0 2 2 1 1 0 1 1 0 0 1 0 0 0 0 0 0 0 0 0 2 0 2 0 2 0 1 2 2 2 0 0 1 0 0 0 0 0 2 1 0 1 1 0 1 0 0 1 1 1 1 1 2 2 1 0 1 1 1 2 1 1 1 0 1 0 1 2 0 0 1 0 1 0 0 0 0 1 1 0 0 1 0 0 0 2 0 0 2 0 0 0 0 1 1 0 1 0 0 0 0 2 1 2 0 1 1 0 1 1 0 0 1 2 1 1 0 0 0 0 1 0 2 0 0 0 1 0 1 2 2 2 0 0 0 0 2 1 0 1 2 0 2 1 1 1 0 0 0 0 0 0 0 2 0 0 2 2 0 2 0 0 0 0 0 1 1 1 2 1 0 1 0 2 1 0 0 2 2 2 2 0 2 0 2 0 0 2 0 0 2 2 0 0 0 2 0 0 0 0 1 1 0 0 0 0 0 0 0 0 0 0 1 2 0 0 2 1 1 0 0 0 0 0 0 0 0 0 1 0 0 0 0 0 0 0 0
8 0 0 1 0 0 0 0 0 1 0 0 0 0 0 0 0 1 0 2 2 1 1 0 2 0 1 0 1 2 2 0 1 1 1 2 2 2 0 0 0 2 0 1 2 0 0 0 0 1 1 0 0 0 2 0 0 0 2 0 1 1 2 2 0 1 1 2 0 0 0 1 1 1 1 1 1 1 1 0 1 0 0 0 0 0 0 0 2 2 0 0 1 1 0 0 0 2 2 2 1 1 1 0 0 0 2 1 2 0 0 1 0 2 2 1 1 0 0 0 2 0 1 0 0 1 0 1 0 1 0 0 0 0 0 0 0 0 0 2 1 1 0 0 0 0 0 0 0 0 0 0 0 0 0 0 0 1 0 0 0 1 1 2 2 2 2 2 0 2 0 2 0 2 0 0 2 0 0 1 0 2 0 2 1 0 1 1 0 1 1 2 1 1 0 1 2 0 0 0 0 0 0 0 2 1 1 0 1 0 2 1 1 0 2 2 0 2 2 0 2 2 2 2 0 0 0 2 0 0 0 0 1 1 1 1 0 2 1 1 1 0 1 1 1 0 0 0 0 0 0 0 0 0 1 1 2 1 0 0 0 0 0 2 2 0 1 0 2 0 0 2 1 1 0 1 0 1 2 0 1 1 1 1 1 0 2 0 2 2 1 1 2 2 2 0 1 1 0 0 1 1 2 2 0 0 1 0 0 1 0 1 2 1 1 0 2 1 0 0 0 0 0 0 2 0 2 0 0 1 0 0 0 0 0 0 0 1 1 0 1 0 2 1 1 1 0 0 2 1 1 1 2 2 0 0 0 0 0 0 0 0 2 0 2 0 2 1 1 0 0 2 2 2 0 0 1 0 0 2 2 1 0 1 2 1 1 0 0 0 0 0 0 0 2 0 0 0 1 1 0 1 1 1 1 0 1 0 0 2 1 1 0 0 1 1 0 0 0 0 1 1 1 1 1 1 1 0 0 0 1 0 0 2 2 1 0 1 0 0 2 0 0 1 1 2 0 1 1 0 1 0 1 2 1 1 1 0 0 0 1 0 0 0 1 1 1 1 0 0 0 0 0 0 1 0 2 1 0 1 1 0 1 1 1 1 1 0 0 1 1 1 0 1 1 0 0 2 2 0 2 0 2 1 1 0 1 1 1 0 0 0 0 1 2 0 0 0 0 0 0 2 0 0 0 1 0 1 0 1 1 1 1 0 0 0 1 0 2 2 0 1 0 1 0 0 0 0 0 0 0 0 1 2 0 2 0 0 0 1 1 0 0 0 0 1 1 1 1 0 0 0 0 0 0 0 0 0 0 0 1 0 1 1 0 0 0 0 0 0 0 0 0 0 0 2 0 0 0 0 0 1 0 0 2 0 1 1 2 1 0 1 0 0 0 0 1 1 0 0 0 2 0 1 0 0 2 2 0 0 1 1 2 2 0 1 1 0 0 1 1 0 1 1 2 1 1 2 0 0 1 2 0 0 0 1 2 2 2 0 0 0 2 2 0 2 0 1 1 1 0 1 1 0 0 2 2 0 0 0 2 0 2 1 1 1 1 0 0 1 1 1 1 2 1 1 2 0 2 2 0 0 0 1 0 1 1 2 0 0 1 1 0 1 1 1 1 0 0 0 0 0 0 1 2 0 0 1 1 1 1 0 0 0 0 0 0 0 0 1 0 2 0 0 1 0 0 0 1 1 1 1 0 0 0 1 1 0 1 0 0 1 2 0 0 0 2 1 1 1 0 1 0 0 0 1 0 0 2 2 1 2 0 0 0 2 0 1 0 1 1 0 1 1 0 0 0 1 0 0 0 0 2 2 1 1 1 0 0 1 1 1 1 1 1 2 2 1 0 0 0 0 1 0 2 1 1 2 0 2 0 2 2 0 0 1 1 0 2 1 2 2 1 0 1 1 0 0 0 0 1 0 0 2 0 0 0 1 1 1 0 1 0 0 0 0 2 0 1 0 0 0 0 1 1 1 0 1 2 1 2 0 0 0 0 0 1 1 0 0 0 2 0 1 1 1 1 0 0 0 0 1 2 0 2 0 1 1 1 1 1 0 0 0 1 0 0 1 2 0 1 1 0 1 2 0 1 0 0 0 2 2 0 1 0 0 0 1 2 0 0 1 2 1 0 0 0 0 0 0 1 0 2 0 0 0 0 1 0 1 0 1 0 0 1 0 0 0 0 0 1 0 0 0 0 0 1 0 1 0 0 1 2 2 0 1 1 0 0 0 0 0 0 2 1 0 1 1 1 1 1 0
9 1 0 2 1 0 0 1 0 0 0 1 0 0 0 0 0 1 0 2 1 2 1 0 2 0 1 2 1 2 2 1 1 1 0 0 1 1 0 0 2 0 0 0 2 0 2 1 0 1 0 0 0 1 0 0 1 0 2 0 0 0 0 0 2 0 1 0 0 1 1 1 2 2 2 2 0 2 2 0 0 0 0 1 1 0 1 0 0 1 0 0 0 2 0 0 0 0 0 0 0 2 1 0 0 0 2 0 0 2 1 2 0 1 1 0 0 0 0 0 2 0 2 2 0 1 0 2 0 2 1 1 0 0 0 0 0 0 0 2 1 1 1 0 0 0 0 0 0 0 0 1 0 0 0 1 1 2 0 2 2 2 1 2 2 2 1 0 1 1 1 1 0 2 1 0 1 0 0 2 0 2 0 2 1 1 1 0 0 1 1 1 2 0 2 2 2 0 0 0 0 0 0 1 2 0 1 1 1 0 2 1 2 0 2 2 0 0 1 1 1 1 2 2 0 1 1 2 0 0 0 0 0 0 0 0 0 2 2 0 0 0 2 1 2 0 0 1 1 1 1 0 1 0 0 0 0 0 2 2 2 0 0 0 0 0 1 0 2 0 1 0 0 0 0 2 1 0 0 0 0 2 1 1 2 1 1 2 0 2 0 0 1 2 2 0 1 1 0 1 1 0 1 0 0 1 0 2 1 2 1 2 2 2 1 0 1 0 1 0 1 1 2 1 0 0 2 0 0 0 0 0 0 0 0 0 0 1 0 1 1 1 2 2 0 0 1 0 1 1 0 0 1 1 0 1 2 1 1 0 2 2 1 0 1 0 1 2 2 0 0 0 1 1 0 0 2 1 0 2 1 0 0 0 1 0 0 1 1 0 1 1 0 0 2 0 1 0 1 2 0 2 1 0 0 0 0 1 0 1 0 1 0 0 1 2 0 1 0 0 0 0 1 0 0 0 0 0 0 1 1 2 1 2 2 0 1 1 0 1 2 0 0 1 1 1 0 1 0 1 0 0 1 2 2 1 2 1 0 1 1 0 0 0 0 2 0 2 0 2 1 2 0 0 1 1 0 1 0 1 1 2 1 1 0 0 0 1 1 1 0 0 1 1 1 0 2 2 2 0 0 0 1 1 1 0 1 0 1 0 1 0 0 2 2 0 0 0 0 1 0 2 0 0 0 1 1 0 0 2 0 0 0 0 0 0 0 1 2 1 1 1 0 2 2 1 2 1 1 0 0 0 0 1 1 0 0 1 1 1 1 0 1 0 0 1 1 2 1 1 0 1 1 0 0 1 1 0 0 0 0 0 1 1 0 0 0 0 0 0 0 0 0 0 2 0 0 1 0 0 1 1 0 0 1 0 0 0 1 1 0 0 0 1 0 0 0 1 0 0 0 1 0 0 0 0 2 1 0 0 1 1 0 1 0 1 0 1 1 1 1 1 0 0 2 1 1 1 2 1 0 1 0 0 0 1 2 2 2 0 0 0 1 1 0 0 0 1 1 1 1 1 0 0 0 2 2 1 1 1 1 1 1 0 1 0 1 1 0 1 1 1 0 1 1 1 2 0 1 1 1 0 0 0 2 0 1 2 0 0 1 1 0 1 0 0 0 0 0 0 0 0 0 1 1 1 0 1 1 1 1 0 0 1 1 1 2 0 0 0 0 0 2 2 0 0 2 1 1 1 1 1 1 0 0 0 1 0 2 0 0 1 2 1 0 0 2 0 0 0 0 0 0 0 0 0 1 0 2 2 0 2 1 1 1 1 1 0 0 0 2 0 0 0 0 0 0 0 0 0 1 0 0 1 1 0 1 0 1 1 0 0 1 0 1 2 1 2 1 0 1 1 1 0 2 0 0 0 0 2 1 1 2 0 0 1 0 0 1 0 0 0 2 1 0 0 1 0 0 0 1 0 0 2 0 0 0 0 0 0 0 2 0 0 0 0 0 1 1 0 1 0 0 1 1 1 0 1 1 1 1 1 0 0 0 1 0 1 1 0 0 1 0 2 2 2 2 0 0 1 0 1 2 0 2 1 1 2 1 1 1 0 1 0 1 2 1 0 1 1 0 1 0 0 1 0 1 2 0 0 0 0 0 1 0 0 0 1 1 1 0 1 1 1 1 1 1 0 0 0 2 0 2 0 0 0 0 1 0 0 1 1 1 1 0 2 2 0 0 0 1 0 0 2 0 1 0 0 0 1 1 0 0 0 0 0 1 0 0 0 0 0 0 2 1 0 0 0 0 0 0 0
10 1 0 0 0 0 0 0 0 1 0 0 0 1 0 0 0 0 1 1 1 1 0 0 2 0 2 0 1 2 2 1 2 1 0 0 2 2 0 0 0 2 0 1 2 1 0 0 0 2 0 0 0 0 0 0 0 0 1 0 2 2 2 2 1 1 0 0 0 0 0 2 2 2 2 2 0 0 0 2 0 0 0 0 1 0 0 0 2 2 0 0 1 2 0 0 0 0 0 0 0 1 0 0 2 1 1 0 0 2 0 0 0 1 1 0 0 0 1 0 1 0 2 2 0 1 0 0 0 0 1 1 1 1 0 0 1 1 0 2 2 0 0 0 0 1 1 0 1 1 0 1 0 0 0 0 0 0 0 2 1 1 1 2 1 1 1 0 1 0 0 0 0 2 1 0 2 1 0 0 0 0 0 2 0 0 0 0 0 2 2 2 2 0 2 2 2 0 0 1 0 1 0 1 2 1 1 1 1 0 2 0 1 0 1 2 0 0 1 1 0 0 1 2 0 0 1 1 0 0 0 0 0 0 1 1 0 2 2 0 0 0 2 0 0 0 0 0 0 0 0 0 1 0 0 0 1 2 0 2 0 2 0 1 1 0 0 0 0 0 1 2 1 1 0 0 0 0 1 0 0 2 1 1 1 0 1 1 1 2 2 1 0 1 2 1 0 2 0 2 2 0 0 0 0 0 0 0 0 1 0 2 1 2 1 0 2 0 1 0 1 1 0 0 1 0 1 0 0 0 2 1 1 0 0 0 0 2 0 1 1 0 2 0 0 0 0 2 2 1 1 1 2 2 1 0 1 0 0 2 2 2 1 1 1 0 1 1 1 0 1 1 1 1 0 0 0 1 0 1 1 0 0 1 2 1 0 0 0 1 0 0 0 0 2 1 1 1 0 0 0 0 0 0 0 0 0 0 0 2 0 0 0 0 0 0 0 0 0 0 0 1 1 2 0 1 0 0 0 1 1 1 0 0 1 1 0 1 0 0 2 0 0 0 1 0 0 0 1 2 0 0 1 1 1 0 1 1 1 0 0 0 0 0 0 2 0 1 0 1 1 1 2 2 1 0 1 2 1 1 1 2 0 0 0 1 0 2 0 2 0 0 1 2 2 0 2 1 1 1 0 1 2 1 1 1 2 1 1 0 0 0 0 0 1 1 0 0 0 1 0 2 1 0 0 0 0 1 1 1 1 1 1 1 0 0 2 0 1 2 0 1 1 1 1 1 2 1 1 0 0 1 0 0 2 0 0 1 0 1 0 0 1 0 0 1 1 1 0 2 0 1 0 0 0 0 0 0 0 0 2 0 0 2 0 0 0 0 0 0 0 0 1 1 1 0 2 1 0 0 1 1 0 0 2 0 1 1 2 2 1 1 0 0 0 0 1 0 0 0 0 1 0 0 0 0 2 1 0 0 0 1 0 1 0 1 0 1 1 0 2 0 0 0 1 1 1 1 0 0 1 2 0 0 0 1 2 1 1 0 0 0 2 2 0 2 0 1 1 1 1 2 2 0 0 1 2 0 0 1 0 0 2 0 2 2 0 0 0 2 0 0 1 2 0 0 1 0 2 2 0 0 0 0 2 0 2 2 0 1 0 0 0 2 1 0 0 0 0 0 0 0 0 2 2 0 0 0 1 1 0 0 1 0 2 1 2 0 0 1 0 1 0 0 1 0 0 0 0 0 0 0 1 0 0 0 0 0 1 0 0 1 2 0 1 0 2 2 2 2 0 0 1 0 0 0 2 1 0 1 1 0 2 2 1 1 0 2 2 2 0 2 2 2 1 0 1 1 0 0 0 0 0 2 0 0 1 1 0 0 1 1 2 0 2 2 2 1 1 0 1 2 1 1 2 1 1 1 0 2 0 2 1 0 0 1 0 2 1 0 0 1 1 1 0 0 1 0 0 0 1 1 0 1 1 0 1 0 1 2 0 1 1 0 1 1 1 0 0 2 0 1 0 1 1 1 0 1 1 2 2 0 0 0 0 0 0 2 0 0 2 2 0 2 2 2 2 0 0 0 1 2 1 0 1 2 0 1 0 0 0 0 1 0 1 0 0 2 2 0 0 2 0 2 1 0 0 2 0 0 2 1 0 1 1 0 1 0 2 1 0 2 1 2 2 1 0 0 0 0 2 0 2 0 0 0 0 1 0 0 2 0 1 0 2 0 0 1 1 0 0 0 0 0 0 2 0 0 0 0 0 1 1 2 0 0 0 0 1 0 0 0 0 2 0 2 0 0 1 0 0 0
11 1 0 2 1 0 0 1 0 1 0 1 0 0 0 0 0 1 0 2 1 2 1 0 2 0 0 0 1 1 1 0 2 2 0 0 1 0 0 0 1 1 1 0 2 2 1 0 0 0 0 0 0 0 2 0 0 0 1 0 1 1 2 2 0 0 2 0 0 1 1 0 1 1 2 1 0 0 0 0 0 0 0 0 1 0 0 0 2 2 0 0 2 1 0 0 0 1 1 1 1 2 2 0 0 0 2 0 0 2 0 2 0 2 1 0 0 1 1 0 1 1 2 2 0 0 0 0 0 0 0 0 0 0 0 0 1 0 0 0 2 0 0 0 0 0 0 0 1 1 0 0 0 0 0 0 0 0 0 1 0 1 2 2 1 1 0 0 0 0 2 0 1 1 2 0 2 0 0 1 0 1 1 2 1 0 1 1 0 0 1 1 1 0 1 1 1 0 1 1 0 1 0 1 2 1 1 1 1 0 1 1 1 0 1 2 1 0 1 1 1 1 1 1 1 1 2 0 0 0 0 0 0 0 0 0 0 2 2 0 0 1 2 0 2 0 0 0 0 0 0 0 0 0 0 0 0 0 0 0 0 0 0 1 1 0 0 0 1 0 1 1 1 1 0 0 0 1 1 0 1 1 1 1 1 0 1 1 1 2 2 1 0 2 2 1 0 1 0 1 1 0 2 1 1 2 0 0 1 2 0 2 2 2 1 0 2 0 0 0 0 0 1 1 1 0 0 0 1 1 1 0 1 1 0 0 0 0 1 2 1 1 2 1 1 1 0 0 0 2 0 0 1 1 0 1 0 0 0 1 1 1 2 0 2 0 0 2 2 0 2 0 0 0 0 0 1 1 1 2 2 0 0 1 1 0 0 0 0 0 0 0 0 0 2 1 1 1 1 1 0 2 0 1 0 0 0 1 0 2 0 0 1 1 1 2 1 0 0 0 1 1 0 2 2 2 1 0 0 1 1 2 0 0 2 1 0 1 0 1 1 1 0 0 2 1 2 0 0 1 0 0 1 2 1 1 1 0 1 0 1 0 0 1 1 0 0 2 0 0 2 2 2 2 1 0 1 1 0 0 1 2 1 1 1 2 1 1 1 1 0 0 0 2 1 0 1 1 1 0 0 0 1 1 1 0 1 1 0 0 0 0 0 0 0 0 0 1 0 2 2 1 0 1 1 0 0 0 0 2 0 2 2 1 0 0 1 0 2 2 1 2 0 0 0 2 0 1 1 0 0 0 1 2 1 0 1 0 2 1 0 0 1 0 0 0 0 1 1 0 1 1 0 0 0 0 0 1 0 1 0 0 0 0 0 0 0 1 1 1 1 0 0 0 0 0 0 1 0 0 1 0 0 0 0 0 0 1 2 1 1 0 0 0 0 0 0 1 0 0 0 2 0 0 0 0 2 0 0 0 1 1 0 1 0 1 0 2 0 0 1 1 0 1 1 2 2 1 1 0 1 1 0 0 0 1 2 2 2 0 0 0 1 1 0 1 0 2 0 0 1 0 2 0 0 2 2 0 1 1 0 1 2 2 1 1 1 2 0 1 1 1 1 1 0 0 1 1 2 2 1 0 0 0 1 0 2 1 0 0 0 0 0 2 0 0 0 1 1 1 0 0 1 2 1 1 1 0 0 0 1 0 0 0 0 0 1 0 1 2 1 2 0 0 0 0 1 0 1 1 1 1 0 0 0 0 0 0 1 1 0 0 2 1 1 0 2 2 2 2 1 0 1 1 1 0 1 0 0 0 0 0 0 0 0 2 0 1 0 1 1 0 1 2 2 1 0 0 0 1 0 0 0 2 1 1 1 0 0 1 0 0 0 2 0 2 2 2 2 0 2 1 2 0 1 0 0 1 0 2 1 1 1 1 1 2 0 0 2 1 1 1 0 0 1 0 0 0 0 1 2 0 0 1 1 0 1 0 0 1 0 1 0 0 0 1 1 0 1 1 0 0 1 0 2 1 1 0 2 2 2 0 0 0 0 2 0 1 1 0 0 2 0 1 1 1 1 0 0 0 0 2 2 0 2 1 1 2 0 1 0 0 1 0 2 2 0 1 1 0 1 0 0 1 0 0 1 1 1 1 2 2 0 2 0 0 1 1 2 1 0 0 1 2 2 2 0 0 0 0 1 0 1 0 1 0 1 2 1 0 0 1 1 1 0 2 2 1 1 0 1 0 0 0 0 1 1 0 2 0 0 2 0 0 0 1 1 0 0 0 0 0 0 1 1 0 0 0 0 0 0 0
12 0 0 1 1 0 1 0 0 1 0 0 1 1 0 0 0 2 2 0 0 1 0 0 2 1 2 0 0 2 2 1 0 1 0 0 2 1 0 0 0 2 0 1 2 1 1 0 0 0 0 0 1 0 1 0 0 0 0 1 0 0 1 1 0 1 0 0 0 0 0 1 2 2 1 2 1 1 1 1 1 0 0 0 1 0 0 1 2 2 1 1 1 2 1 0 0 0 0 0 0 2 0 1 1 0 2 0 0 2 2 2 0 2 2 0 0 0 1 0 1 0 1 0 1 0 1 1 0 1 1 1 1 1 1 0 1 1 0 1 2 1 1 0 0 0 0 0 0 0 0 0 1 1 0 0 0 1 0 0 1 0 2 1 2 2 2 1 0 0 0 0 0 2 1 0 0 1 0 1 0 2 0 0 0 0 0 2 0 1 1 2 2 1 1 2 2 1 0 1 0 1 0 1 2 2 1 0 1 0 1 1 2 0 1 2 1 0 2 2 0 0 2 2 0 0 0 0 0 0 0 0 1 2 2 0 0 2 2 0 0 1 1 0 1 0 0 0 0 0 0 0 1 1 0 0 1 0 0 0 0 0 1 0 0 0 0 1 1 0 1 1 1 1 0 0 1 2 2 0 0 2 0 0 1 0 1 0 2 2 1 2 2 2 2 0 1 0 0 1 0 0 2 2 2 0 0 1 0 0 0 1 1 2 2 0 2 0 1 0 2 2 1 0 1 0 0 0 1 2 2 2 1 1 1 1 1 0 2 1 1 1 2 1 0 0 1 0 1 2 0 0 1 1 0 1 1 1 0 2 2 2 2 0 2 0 2 2 2 0 0 2 0 0 0 0 1 1 0 1 1 1 0 0 0 0 0 0 0 0 0 1 1 1 2 1 1 2 0 1 0 1 0 1 0 1 0 0 0 2 0 0 1 1 0 1 0 0 0 0 0 1 2 2 0 0 0 0 0 0 1 0 0 0 1 1 0 0 0 1 2 0 1 2 1 2 1 0 0 0 0 1 0 2 0 0 0 1 0 1 1 0 1 1 1 1 0 1 0 0 1 1 2 2 0 1 0 2 1 0 0 1 1 1 1 1 1 1 1 0 1 0 1 1 2 0 2 1 1 1 0 1 1 1 1 0 1 2 2 0 0 1 0 1 1 0 0 0 0 2 0 2 0 0 0 1 0 1 0 1 1 1 1 1 1 0 0 0 2 2 1 2 0 0 1 2 0 1 1 0 0 0 0 2 0 0 0 1 1 1 1 0 1 0 0 1 1 1 0 1 0 1 1 0 0 1 1 1 0 1 0 0 0 2 0 0 0 0 0 0 0 0 0 0 0 0 0 0 0 0 0 2 0 0 1 2 2 0 1 2 1 1 0 1 1 2 2 0 0 0 0 1 0 0 0 0 2 1 0 0 0 0 0 2 0 1 1 1 0 1 1 0 0 1 1 2 2 1 0 0 0 2 0 1 0 2 1 2 2 0 0 0 1 1 1 2 1 2 0 0 0 0 0 0 1 2 2 2 1 1 2 1 2 0 0 1 1 1 0 1 0 0 1 1 0 0 1 0 1 1 0 1 0 0 2 0 2 2 0 0 2 0 0 1 0 0 0 1 0 1 0 0 0 2 1 1 1 0 0 0 0 0 1 0 2 2 2 0 0 0 0 0 0 0 0 1 1 0 0 0 0 0 0 0 0 0 1 0 2 0 0 2 1 0 0 1 2 2 2 2 1 0 0 0 0 1 2 0 0 0 0 0 0 0 0 2 0 1 1 1 1 1 1 1 0 0 0 1 0 1 0 0 0 2 1 2 1 0 0 2 0 0 0 1 1 1 1 1 2 1 0 2 0 0 2 1 0 1 0 1 1 0 1 1 0 1 0 0 0 0 0 0 2 2 0 0 2 0 0 0 2 0 0 2 0 0 0 0 0 0 1 1 0 0 0 0 1 1 1 1 0 0 0 1 1 1 0 1 1 0 0 1 0 0 0 0 1 0 0 0 0 1 0 2 2 2 2 0 0 0 0 1 2 0 2 0 2 1 1 1 1 0 0 0 1 1 0 1 1 0 0 1 0 0 1 0 1 1 0 0 2 1 0 2 0 0 0 1 1 1 0 1 2 1 1 2 0 0 0 1 1 0 1 1 1 0 2 2 1 0 2 0 1 0 2 0 0 0 0 0 1 0 0 0 0 2 0 0 0 0 0 0 1 1 1 1 1 1 1 1 1 0 0 2 2 0 0 0 1 0 1 1
13 0 1 0 0 0 0 1 0 2 0 0 1 1 0 0 0 2 1 1 1 2 0 1 1 0 0 0 1 2 2 1 0 0 0 0 1 0 0 0 0 0 0 0 0 0 0 0 0 0 0 1 1 1 0 0 0 0 0 1 0 2 1 1 0 0 2 0 0 1 1 1 2 2 1 2 1 0 0 2 0 0 1 1 2 0 0 1 2 2 1 1 1 2 0 0 0 2 2 2 1 2 1 0 0 0 2 0 0 1 1 1 0 0 0 1 0 0 0 0 2 0 2 1 1 1 1 0 2 2 0 0 1 1 0 0 0 0 0 2 1 1 0 0 0 0 0 0 0 0 0 0 1 0 1 0 0 1 0 1 0 1 0 0 0 1 0 1 0 1 0 0 1 1 2 0 2 1 0 0 0 1 1 2 2 0 2 2 0 0 1 1 1 1 0 0 2 0 1 0 0 0 0 0 2 0 0 0 2 0 2 0 1 0 1 2 0 0 1 0 1 1 2 1 1 1 0 2 0 0 0 0 1 1 1 0 0 2 2 0 0 0 2 0 2 0 0 0 0 0 0 0 1 1 0 0 2 2 0 2 0 1 0 1 1 0 1 0 2 0 1 0 1 1 1 1 0 2 2 0 1 1 1 1 1 1 1 1 0 1 1 0 0 2 1 0 0 0 1 2 1 1 1 0 0 0 0 0 0 0 0 1 2 2 2 1 1 1 1 0 1 1 2 1 0 0 0 0 2 1 2 2 0 0 0 0 0 1 1 1 1 1 2 1 0 0 0 0 2 2 1 1 2 2 0 0 1 0 0 2 2 2 0 0 0 1 0 2 2 0 1 1 1 1 0 0 0 1 1 1 2 1 0 0 0 0 0 0 0 1 0 0 0 1 2 0 0 0 0 0 0 0 0 1 0 0 0 0 0 2 0 2 1 1 1 2 1 1 0 1 0 1 0 1 0 2 1 0 0 0 0 1 1 1 1 0 0 0 0 1 1 1 1 1 1 1 0 1 0 0 0 1 2 2 2 2 2 0 1 0 0 0 1 1 1 1 0 0 0 0 1 1 1 1 2 0 2 2 0 2 2 1 1 1 0 1 0 2 1 1 0 0 1 1 0 0 2 2 2 0 2 0 2 0 1 0 2 1 2 0 1 0 0 0 0 0 0 0 0 1 1 2 1 1 1 0 0 0 0 2 0 1 1 0 0 0 1 1 2 2 1 0 0 1 0 2 1 2 2 0 0 1 0 1 1 0 0 1 0 1 0 1 0 0 0 1 1 2 2 0 1 1 0 0 0 0 0 0 0 0 0 0 0 1 0 0 0 0 1 1 1 1 0 0 0 2 0 0 0 0 0 1 0 0 1 1 1 0 1 1 1 0 0 0 1 1 0 1 1 0 0 1 0 0 0 1 1 1 0 0 1 2 0 2 0 1 1 1 0 0 0 1 0 1 1 1 1 1 0 0 2 2 0 0 0 2 2 2 2 0 0 0 0 1 0 1 0 2 0 0 1 0 1 0 1 2 2 0 0 0 1 0 2 0 2 2 2 0 0 2 0 0 0 1 1 1 2 0 2 2 1 0 0 1 0 1 0 2 0 0 1 1 0 1 0 0 0 1 1 1 1 0 0 2 2 2 0 0 1 0 0 0 0 0 0 0 2 0 0 1 0 1 0 0 0 0 1 2 2 1 1 1 0 0 0 1 1 1 2 0 1 1 0 0 0 1 1 2 1 1 1 0 1 0 0 1 0 0 1 1 0 0 0 0 0 1 1 1 0 1 1 1 1 1 0 0 0 0 0 1 0 0 0 1 0 0 1 0 0 2 0 0 2 0 1 0 0 2 2 0 2 1 1 0 0 1 0 2 0 2 1 1 2 1 1 1 0 0 0 0 0 0 1 1 0 0 1 0 0 1 1 0 0 2 0 1 0 0 0 0 0 1 1 0 0 1 0 2 1 0 0 0 0 1 2 0 0 0 0 0 1 0 0 1 0 1 0 1 1 0 0 1 0 2 1 1 1 0 0 1 0 1 2 0 1 1 0 1 0 1 1 0 0 0 1 0 0 2 2 0 0 2 0 1 1 0 0 0 1 1 2 2 0 2 0 0 0 1 1 0 0 0 2 2 1 0 0 1 0 1 0 1 2 0 0 0 0 1 1 1 1 1 1 0 1 1 1 1 1 0 0 0 0 0 0 0 0 0 2 0 0 2 2 2 0 0 1 1 0 0 0 2 0 2 1 0 0 0 0 0 0 1
14 1 0 0 0 0 0 1 0 1 0 1 0 0 0 0 0 1 1 1 0 1 1 0 2 0 0 0 0 1 1 0 1 0 0 0 2 0 1 1 1 0 0 0 2 0 1 0 0 1 0 0 0 1 1 1 0 0 2 0 0 1 1 1 1 0 1 1 0 0 0 2 2 2 1 2 1 1 1 1 0 0 1 1 1 0 0 0 1 1 0 0 0 1 0 0 0 0 0 1 0 2 2 0 0 0 2 1 1 1 1 2 0 1 2 2 1 0 0 0 1 0 2 0 2 0 2 0 1 1 0 0 1 1 0 0 0 0 1 0 0 2 1 0 0 0 0 1 1 1 0 0 0 0 0 0 0 2 0 2 1 1 1 1 1 2 2 1 1 1 0 1 1 1 1 0 2 0 0 0 0 0 0 2 1 0 1 2 1 0 0 2 1 0 1 1 2 0 0 1 0 1 0 0 2 2 2 1 0 0 1 2 2 0 0 1 0 0 1 1 0 0 2 2 0 0 0 2 0 0 0 0 0 0 0 0 0 2 2 0 0 0 2 0 2 0 0 0 1 1 1 1 1 0 0 0 1 0 2 2 2 0 0 1 1 0 1 0 1 0 2 1 2 2 0 0 1 2 2 0 0 2 0 0 0 1 0 1 0 2 1 0 2 2 2 0 0 0 0 1 0 0 2 1 1 0 0 0 0 1 0 1 1 1 1 0 0 0 0 0 0 0 1 1 0 0 0 0 1 1 1 1 0 0 0 0 0 1 0 0 0 0 2 1 1 1 1 0 0 1 1 1 2 2 0 0 1 1 0 1 1 1 1 0 1 1 0 1 1 0 0 2 1 0 1 1 1 2 1 1 1 2 0 1 0 0 0 0 0 0 0 1 0 0 2 1 1 2 0 0 0 0 1 1 1 0 1 0 0 1 0 2 0 0 0 0 0 1 0 1 0 1 2 2 1 1 2 0 0 0 1 0 0 0 1 1 0 1 0 0 1 1 0 0 2 1 1 2 0 1 0 0 0 1 1 0 1 1 0 1 2 0 0 0 0 1 1 1 0 0 1 1 1 1 1 0 0 1 1 0 1 1 1 1 0 0 0 1 1 0 1 1 0 2 2 0 2 1 1 0 1 1 0 2 0 0 2 1 2 0 1 0 0 1 1 0 0 1 0 1 2 2 1 0 0 0 0 0 0 2 0 2 1 1 0 1 0 0 1 1 0 1 0 0 0 2 0 1 1 0 0 0 0 1 1 0 0 0 2 0 0 0 0 0 0 1 1 1 1 0 1 0 1 0 0 1 1 2 0 2 0 0 1 1 1 1 1 0 0 0 1 0 1 0 1 0 0 1 0 0 1 1 0 0 2 0 1 1 1 2 0 0 0 0 0 0 0 0 0 0 0 2 0 0 0 0 2 2 0 0 1 1 1 1 0 1 1 0 0 0 1 1 0 2 0 1 1 2 1 0 1 1 0 1 0 1 1 0 0 0 0 0 2 1 1 2 0 2 0 0 2 0 0 0 0 1 1 0 0 0 0 1 2 2 2 2 1 0 0 1 0 0 0 0 0 0 2 0 1 1 0 0 0 0 0 0 1 2 0 0 1 0 0 1 1 1 1 1 1 1 0 0 1 2 1 1 0 0 0 0 1 0 0 0 0 0 1 0 0 2 1 1 1 1 0 0 2 1 0 0 0 0 0 0 0 0 1 1 2 0 1 1 2 0 2 0 2 0 0 0 0 0 1 2 2 0 1 0 1 1 0 0 0 0 0 2 0 2 0 2 0 2 2 2 2 0 0 0 0 1 0 0 0 1 1 0 0 1 0 0 0 0 2 0 2 1 1 2 2 0 2 2 1 0 2 2 1 1 1 1 1 1 2 0 0 2 0 1 0 0 0 0 0 0 0 0 0 0 0 0 1 0 0 1 1 0 1 0 0 0 0 1 0 0 0 0 0 0 0 2 1 0 0 0 2 1 1 0 1 1 1 0 0 0 0 1 1 2 0 0 0 1 1 0 1 0 0 0 0 0 0 2 2 1 1 2 0 2 1 1 0 0 1 0 1 1 0 2 2 1 0 2 0 1 2 0 1 2 0 1 2 2 0 1 0 0 0 1 1 0 0 0 1 2 2 1 0 0 0 0 2 0 2 0 1 0 1 1 1 0 2 0 1 0 0 2 2 0 0 0 1 0 0 0 0 0 1 0 0 0 0 1 1 2 0 0 0 0 0 1 0 0 0 2 0 1 0 0 0 0 0 0
15 0 0 2 1 0 0 0 0 1 0 0 0 0 0 0 0 2 0 2 2 2 0 0 2 0 0 0 0 1 1 0 1 1 0 0 1 1 0 0 0 2 1 0 2 1 1 0 0 1 0 0 0 1 1 0 0 0 1 0 1 2 1 2 0 0 1 1 0 0 0 2 2 2 1 2 1 1 1 0 1 0 1 1 1 1 0 1 2 2 0 0 1 0 0 0 0 0 0 0 0 1 1 0 1 1 2 1 1 1 1 2 0 1 1 0 0 0 0 0 2 0 2 1 1 0 1 1 0 1 1 1 0 0 1 0 1 0 0 2 0 2 0 0 0 0 1 0 0 0 0 0 0 1 0 0 0 0 1 1 1 0 0 2 1 2 1 0 1 1 0 0 0 2 1 0 1 0 0 0 0 2 0 2 2 0 2 2 2 0 0 2 2 1 1 2 0 0 0 1 0 1 0 1 2 1 1 2 0 0 2 1 1 0 1 2 0 0 2 1 1 1 2 2 0 0 0 2 0 1 0 0 1 0 0 0 0 2 2 1 0 1 2 1 2 0 0 0 1 1 1 0 0 0 0 0 1 0 0 0 0 0 0 2 2 0 0 0 2 0 0 2 0 0 0 0 0 2 2 0 1 1 0 0 2 1 0 2 0 2 0 0 0 2 1 0 0 0 0 1 1 0 1 1 0 1 1 0 0 0 0 2 1 2 1 0 1 1 1 0 1 1 2 1 1 0 0 0 0 0 1 1 0 0 0 0 0 2 0 0 1 0 2 0 0 0 1 2 2 0 1 0 2 2 0 0 1 0 0 1 1 1 0 0 0 0 1 2 2 0 1 1 1 1 0 0 1 1 1 2 0 0 0 1 2 1 0 1 1 0 0 0 0 0 2 1 1 1 1 1 0 1 1 1 1 0 1 0 1 0 0 1 1 1 0 1 0 0 0 0 0 1 0 0 0 1 0 0 0 0 1 1 1 1 1 1 0 1 0 0 1 1 0 1 1 2 1 1 1 0 0 1 0 2 1 1 1 2 0 0 0 0 1 1 0 1 0 2 0 1 1 1 2 2 0 0 1 2 1 1 1 2 1 1 0 0 0 2 1 1 0 0 1 1 1 1 1 1 1 0 0 1 1 1 1 0 1 0 1 0 0 0 0 1 1 0 0 0 0 1 1 1 0 0 0 1 1 1 0 2 0 0 1 1 1 0 2 0 2 2 1 2 0 0 0 1 1 0 0 0 0 2 0 2 2 0 0 0 0 1 1 0 0 0 0 2 2 2 1 1 0 1 2 0 0 2 2 1 0 1 1 0 0 1 0 0 0 0 0 0 0 0 1 0 0 0 1 0 0 0 0 2 0 0 1 0 1 1 1 2 0 0 0 0 0 0 1 2 0 0 0 2 0 1 0 0 1 1 0 0 1 2 1 2 0 0 2 0 0 0 1 1 0 1 1 2 2 1 1 0 2 2 0 1 0 2 1 1 1 0 0 0 0 0 1 1 1 1 1 1 1 1 0 0 0 2 2 0 0 0 2 0 2 0 2 2 1 0 0 2 0 0 1 2 0 0 2 0 0 0 0 0 0 0 2 0 2 1 0 0 0 0 0 1 1 0 0 1 0 1 0 1 0 2 1 1 0 0 1 1 2 1 0 0 0 0 2 0 0 1 0 1 0 0 0 0 1 0 0 0 0 0 1 0 0 0 0 0 1 0 0 1 2 0 2 0 2 1 1 1 1 0 0 0 0 1 1 0 0 0 1 0 1 1 1 1 1 0 0 0 2 0 0 2 2 2 0 1 0 0 0 0 0 2 1 0 1 0 0 2 0 0 0 0 2 0 1 1 1 1 1 1 1 1 2 1 1 1 0 2 0 2 1 1 1 2 0 0 0 0 1 1 1 1 0 0 1 0 0 0 2 0 0 2 0 0 0 0 0 0 0 2 0 0 0 0 1 0 1 1 0 0 0 1 2 0 0 0 2 1 1 0 0 0 0 0 1 2 1 0 0 1 2 0 1 0 1 0 0 0 0 2 1 0 1 1 0 1 0 0 0 0 0 0 0 0 0 1 2 2 0 2 0 1 2 0 1 2 0 1 2 2 0 1 0 0 0 2 2 0 0 0 1 1 2 2 0 1 0 0 1 0 2 0 0 0 0 2 0 0 1 1 0 0 0 0 0 0 0 0 0 1 2 0 0 0 0 0 2 0 0 2 0 0 0 0 0 0 0 0 0 0 0 1 0 0 0 0 0 0 0 2
16 1 0 1 0 0 0 0 0 2 0 0 0 0 0 0 0 0 2 0 1 2 1 0 2 0 1 1 0 1 1 0 2 2 0 0 0 2 0 1 0 1 0 0 2 0 0 1 0 1 0 0 1 1 0 0 0 0 2 0 0 1 1 2 0 1 1 1 0 0 0 2 2 2 1 2 1 0 0 0 0 0 1 1 1 0 1 0 1 1 0 0 2 2 1 1 0 1 1 1 1 2 1 0 1 1 1 0 0 2 1 2 0 1 1 0 0 1 0 0 2 1 2 1 1 1 1 0 0 0 0 0 0 0 0 0 0 0 0 2 0 2 0 0 0 0 0 0 0 0 0 0 0 0 0 0 1 1 0 0 0 2 2 2 2 2 1 0 0 0 1 1 0 2 1 0 2 0 0 1 1 2 0 2 1 1 0 1 0 1 2 2 2 1 2 1 0 0 0 0 0 0 1 2 2 0 0 0 0 0 1 1 0 0 2 2 1 0 1 0 1 1 2 2 0 0 0 1 1 1 0 0 0 0 0 0 0 2 1 1 1 0 2 0 2 1 1 0 0 0 0 0 1 0 0 0 0 1 0 0 0 0 0 1 1 0 1 0 1 0 2 1 2 2 0 1 1 1 1 0 1 1 1 1 1 0 2 2 1 2 2 0 1 2 2 1 0 0 1 2 1 1 2 0 0 1 1 0 1 2 1 2 2 2 1 0 2 1 0 0 1 1 1 1 1 0 1 0 0 0 1 1 0 0 0 0 0 2 0 1 2 2 0 1 1 1 0 1 2 1 1 1 0 1 0 1 1 1 0 1 1 1 0 1 0 0 0 1 1 0 0 2 1 1 0 0 1 1 0 1 1 0 0 0 0 1 0 0 0 0 0 1 0 0 1 1 2 0 1 2 0 2 1 1 0 1 1 0 0 2 0 0 0 0 1 1 1 0 1 0 1 1 1 1 1 0 0 0 0 0 1 0 0 0 0 0 0 0 1 2 1 1 1 1 0 2 0 2 0 2 0 1 1 2 1 1 1 1 1 1 1 0 0 0 0 2 1 1 0 0 2 2 1 1 1 0 1 1 0 1 2 1 0 0 0 0 0 1 1 0 0 0 0 1 1 0 2 2 2 0 0 0 1 1 1 0 2 0 1 0 0 0 0 0 0 0 0 0 0 1 0 2 0 0 0 1 1 0 0 2 0 1 0 0 0 0 1 0 1 1 0 1 0 1 1 0 1 0 0 0 0 1 0 2 1 0 1 0 1 1 1 0 0 0 0 0 0 0 0 0 0 0 0 0 0 0 0 1 0 1 0 0 0 1 0 0 0 0 1 1 1 1 0 1 1 1 1 0 0 0 0 2 0 0 1 0 1 0 1 1 2 0 0 1 1 0 1 1 0 0 0 1 0 0 0 0 2 1 0 0 1 1 0 2 0 1 0 1 1 0 2 0 0 0 2 0 0 1 2 1 0 1 0 1 0 1 1 1 0 0 0 0 2 0 2 2 0 2 0 0 2 0 0 0 1 2 1 1 1 1 1 0 2 0 2 2 1 1 0 0 0 0 0 2 1 1 2 0 1 1 1 0 0 0 1 0 1 1 1 0 0 0 0 2 0 1 0 2 2 2 1 0 0 2 1 2 0 0 0 0 1 0 1 0 1 0 1 0 0 2 0 2 0 0 0 0 1 1 1 0 1 1 0 0 0 0 0 0 0 0 0 0 2 1 0 0 2 2 1 1 0 0 1 1 1 0 1 0 1 1 0 1 0 0 0 2 0 2 1 2 0 2 0 0 0 0 0 2 0 0 0 0 0 2 0 0 0 1 1 0 0 0 0 1 0 2 1 1 2 0 1 2 0 0 2 0 0 1 0 2 1 1 2 0 0 1 0 0 0 0 0 0 0 0 0 0 0 1 0 0 1 0 0 1 1 0 1 0 0 0 0 0 0 0 1 0 0 1 2 1 1 0 0 1 1 1 0 0 2 1 1 0 0 0 0 0 0 1 0 0 1 2 1 2 1 1 1 0 0 1 0 1 0 0 1 2 0 2 0 1 1 0 0 1 1 1 0 0 2 1 1 1 0 2 1 0 2 2 0 0 2 2 0 2 0 0 0 1 1 0 0 0 2 2 2 0 1 0 0 1 1 0 2 0 0 0 0 2 0 0 0 1 2 0 1 1 2 0 0 0 0 0 0 0 0 2 0 0 1 0 0 0 1 1 0 0 0 0 0 0 0 0 0 2 1 1 1 0 1 0 0 1
17 1 0 1 0 1 1 0 0 1 0 0 1 1 0 1 1 2 1 1 1 2 1 0 2 0 0 0 0 2 2 1 1 1 0 1 1 1 1 1 0 0 0 0 1 0 0 0 0 0 0 0 0 1 1 0 1 1 0 1 1 1 2 2 1 1 1 1 1 1 0 2 2 2 1 2 1 0 0 1 0 0 1 1 2 0 0 0 1 1 0 0 2 0 0 0 0 2 2 2 1 2 0 0 2 0 1 1 1 1 1 2 1 1 1 1 1 0 0 0 1 0 1 1 0 1 0 0 0 0 0 0 0 0 0 0 0 0 0 1 2 0 1 0 0 0 0 0 0 0 0 0 2 0 1 0 0 0 0 1 1 2 1 2 0 1 1 2 0 2 0 0 0 2 2 0 1 1 0 0 0 0 1 2 1 0 1 0 0 1 1 1 1 1 0 1 2 0 0 1 0 1 0 1 2 2 1 1 1 0 2 2 1 0 0 2 1 1 1 1 1 1 2 1 1 0 1 1 0 0 0 0 0 0 0 0 0 2 2 0 0 0 2 0 1 0 0 0 0 0 0 0 0 0 1 1 2 1 0 1 0 1 0 1 1 1 1 1 2 0 0 1 1 1 0 0 0 1 2 0 1 1 2 2 2 0 2 2 0 2 2 0 0 1 1 0 0 1 0 1 1 0 2 1 0 0 0 0 1 1 1 2 2 1 0 0 1 0 0 0 1 1 1 0 1 0 1 0 1 0 1 0 0 0 0 0 0 0 2 0 0 0 1 2 0 0 2 1 2 1 1 0 1 1 0 1 0 0 0 1 1 2 2 0 2 1 0 2 2 0 0 2 1 1 0 0 1 1 0 1 0 0 0 1 2 1 2 1 1 0 1 1 1 0 1 1 2 1 1 1 0 2 0 1 0 1 0 0 0 1 0 1 0 0 1 1 1 0 0 0 0 2 0 0 1 2 2 1 1 1 0 1 1 2 1 2 0 1 1 2 2 0 0 0 2 2 2 0 1 2 0 0 1 1 2 1 2 1 1 0 0 0 1 0 0 2 0 1 0 0 1 1 1 1 1 0 0 1 0 0 1 2 0 0 0 1 0 1 0 2 0 0 0 1 1 0 2 0 0 1 0 0 2 1 1 1 1 2 2 0 0 0 0 0 0 1 0 0 0 1 0 2 0 0 0 0 0 1 0 1 0 2 0 0 0 0 1 0 1 1 0 1 0 1 1 2 1 0 0 0 1 2 1 2 0 0 1 1 0 0 0 0 1 0 0 0 0 2 2 0 0 2 0 0 0 1 1 1 0 1 0 0 0 1 0 0 0 0 1 1 1 0 0 0 1 1 0 2 0 2 0 2 1 1 0 1 0 1 1 0 1 0 0 1 0 0 0 0 0 0 0 0 0 1 0 1 2 1 0 0 2 2 0 0 0 2 0 1 1 0 1 0 1 1 0 2 2 1 0 0 2 1 1 0 0 0 2 2 1 0 0 0 0 0 1 1 0 2 0 0 0 0 0 0 1 1 1 0 1 1 1 1 2 0 0 1 1 1 0 0 0 0 0 0 0 0 0 0 1 1 0 0 0 0 0 0 2 1 0 0 0 0 0 1 1 0 0 0 0 0 0 0 0 2 2 0 0 0 0 0 1 0 0 1 2 2 1 0 0 1 0 1 0 0 0 0 1 1 1 0 1 1 0 0 0 1 1 0 1 0 0 1 2 0 1 0 2 2 1 1 0 1 0 1 1 0 1 0 0 0 0 0 0 0 0 2 0 0 0 0 2 0 0 1 1 1 0 0 0 0 0 0 0 2 1 0 1 0 0 1 1 0 1 1 1 2 2 2 2 0 2 1 0 1 2 1 1 1 0 2 1 1 2 0 0 1 0 1 1 0 0 1 1 1 0 0 1 1 0 0 2 0 0 2 0 0 0 1 0 0 0 1 0 0 0 1 0 0 2 0 2 0 0 1 1 0 0 1 1 1 2 0 1 0 0 1 0 2 0 0 0 1 0 1 1 1 2 0 1 1 0 1 2 0 2 0 1 2 1 1 1 0 0 1 1 1 0 0 1 1 0 1 1 1 0 0 1 1 0 1 2 2 0 1 0 0 0 1 1 0 0 1 2 0 1 0 0 0 0 0 1 1 2 0 1 0 1 2 0 0 2 0 1 0 2 1 1 0 0 0 0 0 0 1 0 1 0 0 1 0 0 2 0 0 0 0 0 2 0 2 2 0 0 2 2 0 0 0 0 0 1 1
18 1 0 2 0 0 0 0 0 0 0 1 0 1 0 1 0 0 0 1 1 1 0 1 1 1 1 0 1 2 1 1 1 1 0 0 1 1 1 1 0 0 0 1 2 1 0 0 0 0 0 0 0 0 1 0 0 0 0 0 1 2 2 2 0 0 2 1 0 0 0 0 2 2 0 2 2 1 1 0 0 1 0 0 2 0 0 0 2 2 0 0 2 2 0 0 0 1 0 1 0 1 1 0 2 1 2 0 0 2 0 2 1 2 2 1 1 0 0 1 1 0 2 0 1 0 1 1 0 0 0 0 1 1 0 0 1 0 0 0 1 1 1 1 0 0 0 0 0 0 0 0 1 0 0 0 0 1 0 2 1 0 2 2 1 2 1 0 1 1 1 1 1 1 1 0 2 0 0 0 0 0 1 2 2 0 2 1 0 1 1 2 2 1 1 2 1 0 0 1 0 1 0 1 2 1 1 1 1 0 0 2 1 0 2 2 0 0 1 0 1 1 2 2 0 0 0 0 0 0 0 0 0 0 0 0 0 2 2 0 0 0 2 2 2 0 0 0 0 0 0 0 1 0 0 0 0 0 0 0 0 0 0 1 0 0 0 0 1 1 0 1 0 0 0 0 0 0 1 0 0 1 0 0 2 0 2 1 1 2 2 0 2 2 2 0 2 0 1 2 1 1 1 0 0 1 0 0 1 1 0 1 2 2 1 1 2 0 1 0 1 1 2 1 1 0 0 0 1 1 2 1 0 0 0 0 0 1 1 0 1 0 2 2 1 1 0 0 2 0 0 0 1 1 0 1 1 0 1 1 2 2 2 0 2 0 0 2 2 0 0 1 1 1 1 0 2 2 0 1 2 1 0 0 1 1 1 1 1 1 1 1 2 0 2 2 2 0 1 1 0 2 0 2 1 1 0 0 1 1 1 2 0 0 1 2 1 0 0 0 0 1 0 1 0 0 0 0 0 0 1 0 1 1 0 0 0 1 0 1 0 2 0 2 0 1 0 2 0 0 0 0 0 2 0 0 0 1 0 0 0 0 0 0 1 0 0 1 0 1 1 1 0 0 1 0 1 0 0 0 2 2 1 1 1 2 1 2 2 1 0 0 1 2 1 1 1 2 2 0 1 0 2 0 2 0 1 2 2 0 0 0 0 1 1 0 0 0 0 1 1 2 0 0 0 1 0 0 0 2 0 1 2 1 0 1 1 0 1 1 2 2 0 1 1 1 2 1 1 1 0 1 1 2 0 1 0 2 0 0 0 2 1 0 0 0 1 1 0 1 0 1 1 0 0 0 1 1 0 1 1 0 1 2 0 0 0 0 1 2 0 0 0 0 0 0 0 1 0 0 0 1 0 1 2 0 1 2 2 1 1 0 0 1 0 1 1 1 0 0 0 0 0 2 0 0 0 1 0 0 2 2 0 2 0 1 1 1 0 0 0 1 0 2 0 1 1 1 1 1 1 2 0 1 0 2 1 2 2 0 0 0 1 1 1 2 0 2 0 0 2 1 1 0 0 1 2 1 0 0 2 0 1 1 1 0 1 0 0 2 1 1 0 2 0 0 1 0 1 1 0 1 0 1 0 1 1 1 0 1 0 0 0 2 0 0 1 1 1 1 0 0 0 2 2 0 0 0 0 0 0 0 0 0 0 0 2 0 0 1 0 1 0 0 0 1 1 0 0 0 1 1 0 0 0 0 0 0 1 0 0 1 0 0 0 1 2 0 2 2 2 0 1 2 2 0 1 0 0 0 0 0 0 0 0 0 0 0 0 0 1 0 0 1 1 1 0 0 0 1 0 0 0 2 0 0 1 1 0 1 0 0 1 1 1 2 2 1 2 0 1 0 0 0 2 1 0 1 0 2 0 2 1 0 0 2 0 0 1 0 0 0 0 0 0 0 0 0 1 0 1 0 0 2 0 0 0 0 0 0 0 2 0 0 0 0 1 0 1 1 1 0 0 2 1 0 0 2 2 1 2 0 0 0 0 0 0 2 0 0 1 1 0 1 2 2 2 0 0 0 0 1 2 0 2 1 2 2 0 1 0 0 0 0 1 1 0 1 1 0 0 1 0 2 0 0 0 1 0 0 1 0 0 1 0 0 0 1 2 0 0 0 0 0 0 1 0 0 0 1 0 0 2 1 0 0 2 1 1 2 0 0 0 2 0 2 2 1 1 0 1 0 0 2 0 1 0 0 2 0 0 1 0 0 0 0 0 0 0 0 0 0 2 2 2 0 0 0 0 0 0 0
19 0 0 1 1 0 0 1 0 2 0 0 0 0 0 0 0 1 0 2 2 2 0 1 1 1 2 0 0 2 2 1 0 0 0 0 0 1 0 0 1 1 1 1 2 1 0 0 0 1 1 0 1 0 0 1 0 0 0 1 0 0 0 2 0 0 1 0 0 0 0 1 2 2 0 2 2 0 0 1 0 0 0 0 2 0 0 0 2 2 0 0 1 1 0 0 0 0 0 0 0 2 2 0 0 0 2 0 0 2 1 1 0 0 0 0 0 0 0 0 2 0 2 1 1 1 1 1 0 1 0 0 0 0 0 0 0 0 0 2 1 2 1 0 0 0 1 0 1 1 0 0 0 1 1 0 0 2 0 1 0 1 1 2 0 1 2 1 0 1 0 2 0 2 1 0 2 0 0 1 0 1 0 2 1 0 1 2 1 0 1 2 2 1 1 1 1 0 0 0 0 0 0 1 2 1 1 1 1 0 1 2 2 0 2 2 0 0 1 1 1 1 1 1 1 0 2 1 0 0 0 0 0 0 0 0 0 2 2 0 0 0 1 0 0 0 0 1 1 1 0 0 0 0 0 0 1 0 0 0 0 0 0 1 0 0 0 0 2 0 1 0 1 1 0 0 0 1 1 0 0 2 0 0 0 1 0 1 0 2 1 1 2 2 2 0 2 0 0 1 2 2 2 1 1 1 0 0 1 1 1 1 1 1 1 0 1 0 1 0 1 1 1 1 1 0 1 0 1 0 1 0 1 1 0 0 0 1 1 0 0 0 2 2 1 1 0 1 1 2 1 1 1 1 0 1 1 1 0 2 2 2 2 0 2 0 1 2 2 0 0 1 0 0 1 1 0 2 1 2 1 1 0 1 0 1 1 1 1 0 0 0 2 0 2 2 2 0 2 2 0 2 1 1 0 1 1 0 0 1 0 0 0 0 1 1 1 1 0 0 0 0 0 0 0 1 0 0 0 0 1 0 0 0 1 1 0 1 0 0 1 0 0 2 0 2 0 0 1 1 0 0 1 2 1 1 1 2 0 1 2 0 0 0 1 0 0 1 0 0 1 1 1 1 0 0 0 2 0 0 1 0 1 1 0 0 0 1 0 1 1 0 2 2 2 1 0 1 1 0 1 1 2 0 2 0 0 1 1 0 0 0 0 0 0 0 0 1 0 1 1 2 0 0 0 1 1 1 0 1 1 0 0 0 1 0 0 0 0 0 1 2 0 1 0 0 0 1 1 0 0 1 0 0 2 0 0 0 1 0 0 0 0 0 0 1 1 1 0 2 0 0 1 0 0 1 1 0 0 0 0 0 0 1 0 0 0 0 1 2 0 0 1 0 0 0 0 0 0 0 0 2 1 1 2 0 1 0 1 1 2 0 1 2 2 2 2 1 1 1 1 1 0 0 0 1 2 1 0 0 2 2 0 1 0 0 0 0 0 0 2 0 0 0 1 2 2 2 2 0 0 0 0 0 0 0 2 2 2 0 0 0 2 1 0 1 0 2 0 0 1 0 0 0 1 2 2 1 0 0 2 0 2 1 0 0 2 0 0 1 0 0 0 2 1 1 2 0 1 1 0 1 0 1 1 1 0 2 0 2 0 0 0 1 1 0 0 0 0 0 0 0 1 2 1 0 0 0 1 0 1 0 0 0 2 2 2 0 0 1 1 0 2 2 0 0 2 1 0 0 0 0 0 0 0 0 2 0 2 1 0 1 2 0 1 0 2 1 0 0 0 0 0 0 0 0 2 0 1 1 0 1 2 2 1 1 1 1 0 1 1 1 1 1 0 0 1 0 0 0 1 0 0 2 1 0 1 0 0 1 0 0 2 0 2 1 1 2 2 0 0 2 1 0 1 2 1 2 0 2 0 2 2 0 0 2 0 0 1 0 0 0 0 0 0 0 0 0 0 1 1 0 0 1 2 0 1 1 0 0 0 1 0 0 0 1 1 0 1 1 1 0 0 1 1 0 0 2 1 0 0 2 0 0 0 1 1 1 1 1 0 0 1 1 2 2 2 0 0 0 1 2 2 0 2 1 1 1 1 1 1 0 0 0 1 1 0 0 2 0 0 2 0 2 1 0 1 1 1 1 2 2 0 1 1 0 1 1 1 0 0 0 2 1 2 2 0 0 0 1 0 0 1 1 1 0 1 2 1 0 0 1 2 0 1 1 2 0 0 0 1 0 0 1 0 2 0 0 2 0 0 1 0 0 0 0 0 1 0 1 1 1 0 1 0 1 0 0 0 0 1 1
20 1 1 2 0 0 0 2 0 0 0 1 0 0 0 0 0 0 0 1 1 2 0 0 2 0 1 0 0 2 2 0 1 0 2 2 2 1 0 0 1 1 1 0 2 1 1 0 0 1 0 0 0 0 0 0 0 0 0 1 0 1 1 1 1 0 0 1 0 0 0 0 1 1 2 1 0 1 1 1 0 0 0 0 1 1 0 0 1 2 0 0 1 1 0 0 0 1 0 0 0 1 1 0 0 0 2 1 1 1 1 2 1 1 1 1 1 0 2 0 0 0 2 1 1 0 1 0 0 1 0 1 0 0 0 0 0 0 0 0 0 2 1 0 0 0 0 0 1 1 0 0 0 0 1 0 0 0 0 1 1 2 2 2 0 1 1 1 1 1 1 0 0 2 0 0 1 0 0 1 0 2 0 2 1 0 1 1 0 1 1 2 2 1 2 2 1 0 1 0 0 0 0 1 2 1 1 2 0 0 1 0 0 1 1 2 0 0 0 0 0 1 2 1 1 1 0 1 0 0 0 0 1 1 0 1 0 2 2 0 0 0 2 0 2 0 0 0 0 0 0 2 1 0 1 1 1 1 0 1 0 1 0 1 1 0 0 1 2 0 1 0 1 1 1 1 0 0 1 0 1 1 0 0 0 1 1 1 0 2 1 1 1 2 2 0 0 1 0 0 1 1 2 1 0 0 2 0 0 1 0 1 2 1 0 0 1 0 1 0 2 2 2 1 2 0 1 0 0 1 1 0 0 0 0 0 0 0 2 0 0 0 1 1 2 2 0 1 2 0 0 0 2 2 0 0 0 0 0 1 1 1 1 1 1 0 1 1 1 0 0 2 0 0 0 0 0 1 0 2 2 1 0 0 1 0 0 1 1 1 1 2 0 1 2 2 2 1 1 1 0 0 0 1 1 0 0 0 0 2 0 0 0 0 2 2 1 1 0 0 0 1 1 1 1 0 0 0 0 0 0 0 0 0 0 0 0 0 0 0 0 1 0 2 0 1 0 0 1 0 1 0 1 2 1 1 1 1 1 0 1 0 1 1 0 2 0 0 0 0 0 0 1 1 1 0 1 1 0 0 1 1 1 1 0 1 0 1 1 0 1 1 0 1 1 1 1 1 1 0 0 0 1 1 1 0 2 1 1 0 0 1 0 0 0 0 1 0 0 2 0 2 1 1 1 0 0 0 0 2 0 1 1 0 0 0 2 0 1 1 2 2 0 0 1 2 0 0 0 0 0 1 0 2 1 0 0 0 1 0 0 0 0 1 1 0 1 2 2 0 0 1 0 0 0 1 1 0 0 0 0 0 1 1 1 1 1 0 0 1 0 0 0 0 0 0 0 0 0 0 0 2 1 0 0 1 1 1 2 1 0 0 0 0 0 0 0 1 1 0 0 0 0 2 0 0 1 2 0 0 1 1 1 1 1 0 1 0 1 0 2 1 1 1 2 1 1 1 2 1 0 2 0 1 0 2 1 2 2 0 0 0 0 0 1 0 0 2 0 0 0 0 0 0 0 1 1 1 1 1 1 1 1 1 1 0 2 0 1 2 0 0 0 1 0 0 1 1 1 1 0 1 0 0 0 0 2 2 0 0 0 0 0 1 0 1 0 0 0 0 0 0 1 2 1 1 1 0 0 0 1 0 0 0 1 1 1 0 0 1 0 1 0 0 0 0 0 0 1 1 1 1 0 0 0 0 1 0 2 2 0 0 2 1 0 0 2 0 0 0 0 0 1 2 2 0 1 0 1 1 0 1 0 0 0 1 0 0 0 0 2 0 1 2 2 1 0 0 0 1 0 0 0 2 1 2 1 0 0 2 0 0 1 1 1 2 1 1 2 0 1 2 0 0 1 1 0 2 0 2 1 1 1 0 0 2 0 0 0 0 0 0 1 0 0 0 1 0 0 0 2 1 0 1 1 1 1 0 1 1 0 2 0 0 0 1 0 0 1 1 0 0 0 1 1 1 0 0 1 1 2 0 0 0 0 1 1 1 1 0 0 1 0 2 2 1 2 0 0 0 1 2 1 0 1 1 1 0 1 2 1 1 0 0 0 0 0 0 1 0 0 1 0 1 1 0 1 1 0 0 1 1 0 0 0 0 0 1 2 0 0 2 1 2 2 0 1 1 0 2 0 0 2 0 1 0 1 2 0 0 0 2 1 0 2 0 0 0 0 1 1 0 0 0 0 2 0 0 0 0 0 0 0 0 0 0 0 0 0 0 0 0 0 1 0 0 0 0 1 0 1 1
21 0 0 2 0 0 0 2 0 1 0 0 1 2 1 1 1 2 1 1 1 2 0 0 2 0 1 1 0 1 1 0 1 1 0 0 2 1 0 0 1 1 0 2 2 1 0 0 0 2 1 0 0 0 0 1 0 1 2 0 2 2 2 2 0 1 1 2 0 0 0 1 1 1 2 1 0 0 0 1 0 0 1 1 2 0 1 1 2 2 0 0 0 2 0 0 0 0 0 0 0 2 1 0 1 1 2 2 1 1 0 1 1 1 1 1 1 0 0 0 1 0 1 0 1 2 0 0 1 1 0 0 0 1 2 1 1 0 0 1 1 2 0 0 0 0 0 0 2 1 1 0 0 0 0 0 0 0 0 0 1 2 1 2 1 1 1 0 1 1 0 2 0 2 0 0 2 0 0 1 0 1 0 1 1 0 1 0 0 1 1 1 2 0 2 2 1 0 0 0 0 0 0 0 2 1 1 1 1 0 1 1 0 1 2 2 0 0 0 0 2 2 2 2 0 1 1 2 0 0 0 0 0 0 0 0 0 2 2 0 0 0 2 0 1 0 1 0 0 0 0 1 1 0 0 0 1 0 0 0 0 0 0 1 1 0 0 0 0 0 0 1 1 1 0 0 0 0 1 0 0 2 1 1 2 1 1 0 2 2 2 2 0 2 1 2 0 0 0 1 0 0 2 0 0 0 0 0 1 1 1 1 2 1 0 0 2 0 1 1 1 1 2 2 2 0 0 0 0 0 1 1 0 0 0 0 0 0 2 2 0 0 1 2 0 0 2 1 1 1 0 0 2 2 0 0 2 0 0 2 2 2 2 0 2 0 1 1 1 1 0 2 0 0 0 0 0 1 2 2 0 0 0 1 2 1 1 0 0 1 0 0 0 0 1 1 2 0 1 1 0 1 0 2 1 1 0 1 0 2 0 0 1 1 0 2 0 1 0 1 0 2 1 0 0 1 1 0 0 0 1 0 1 1 0 1 1 1 0 1 0 0 0 0 2 1 0 0 0 1 0 0 2 2 2 2 2 2 2 1 2 0 0 0 0 1 1 0 0 0 1 1 1 1 0 0 0 1 0 0 2 1 2 2 0 0 0 0 0 0 1 0 1 2 1 0 2 1 1 0 0 0 0 2 0 0 2 1 0 0 0 2 0 0 0 0 1 0 0 1 0 2 0 0 0 0 0 1 0 1 1 1 1 0 1 0 0 0 1 1 0 0 0 0 0 2 1 0 0 0 0 2 0 1 1 1 0 0 1 1 0 0 0 0 0 1 0 0 0 0 0 1 0 0 0 0 0 1 0 1 1 0 0 0 1 0 0 0 0 0 1 1 2 0 0 0 0 0 0 0 0 2 0 1 1 0 0 0 0 1 0 0 0 1 0 0 0 0 0 0 0 0 0 1 0 0 1 1 0 0 1 1 1 1 1 1 0 2 1 0 1 0 0 1 1 0 0 1 1 0 0 1 1 0 1 2 2 2 1 0 0 0 1 1 0 1 1 2 0 0 0 0 0 0 1 2 2 1 0 0 1 1 1 1 1 0 1 0 0 2 0 0 1 1 0 0 2 0 1 1 0 0 0 0 1 0 1 2 0 0 1 1 0 2 0 1 1 2 2 2 0 0 0 2 0 1 1 0 1 1 1 1 0 0 1 0 1 0 0 2 2 1 0 0 0 0 1 1 0 0 0 0 0 0 0 0 0 0 1 0 0 1 2 0 1 0 2 0 0 0 0 0 0 1 1 0 1 0 1 1 0 1 0 0 0 1 0 2 2 2 0 2 2 2 1 0 0 1 0 0 0 0 0 2 2 0 0 0 1 1 0 0 2 0 2 2 2 1 2 0 0 0 2 0 2 1 0 1 0 2 1 1 1 0 0 2 0 0 0 0 0 0 0 0 0 0 0 0 0 0 2 0 0 1 1 0 1 0 1 1 0 2 0 0 0 1 0 0 1 0 2 0 0 1 1 1 0 1 2 2 2 0 0 0 0 0 0 1 1 0 0 1 0 1 2 1 1 0 0 0 1 2 1 0 2 1 1 1 0 0 0 0 0 0 1 1 0 0 0 0 0 0 0 1 0 0 0 1 1 1 2 2 1 1 0 0 0 1 2 0 0 0 2 1 1 0 1 1 0 2 0 0 2 0 0 0 0 1 0 0 1 1 2 0 2 2 2 0 0 0 1 0 0 1 0 0 0 0 1 0 0 1 1 1 0 1 1 0 1 0 0 0 0 2 1 0 1 0 0 0 1 1
22 0 1 1 1 0 0 1 0 1 0 0 0 0 0 0 0 1 1 1 1 1 0 0 2 0 2 0 0 2 2 0 1 1 0 0 1 1 0 0 1 1 0 0 2 0 1 0 0 0 0 0 1 0 0 1 0 0 1 0 1 2 1 1 1 1 1 1 0 1 0 1 2 2 1 2 1 1 1 0 1 0 1 1 2 0 1 0 1 2 0 0 0 1 0 0 0 1 1 1 1 2 1 0 0 0 2 1 1 1 1 2 1 2 2 1 1 0 0 0 2 0 2 1 1 0 1 0 0 0 0 0 1 1 0 0 1 0 0 2 0 2 0 0 0 0 0 0 0 0 0 0 0 0 0 1 1 0 0 2 1 1 2 2 0 2 1 0 1 1 0 0 1 1 1 0 2 1 0 0 0 1 0 1 1 0 1 2 0 0 0 2 2 1 1 1 2 0 0 1 0 2 1 1 1 1 1 1 0 0 2 0 2 0 2 2 1 0 0 0 1 1 2 1 2 1 1 2 0 0 0 0 0 0 0 0 0 2 2 0 0 1 2 0 1 0 0 0 0 0 0 0 0 0 0 0 2 0 0 0 0 0 0 1 2 0 0 1 1 1 0 2 1 1 0 0 0 0 1 0 2 0 1 1 2 0 1 0 1 2 2 1 0 2 2 0 0 0 0 1 1 0 2 0 0 0 2 0 0 1 0 1 2 2 1 0 1 1 0 0 1 1 1 0 2 0 2 0 2 2 2 2 1 1 0 0 0 2 1 0 0 0 1 1 1 1 1 0 2 1 0 0 2 2 1 0 1 0 0 1 1 1 1 0 1 0 0 2 2 0 1 1 0 0 0 0 2 2 1 2 1 1 0 0 1 0 0 0 0 1 1 1 2 0 2 2 2 0 1 1 0 0 0 1 0 1 0 0 1 0 0 1 1 1 0 1 0 0 0 0 1 1 0 0 0 1 1 0 0 1 1 1 0 1 0 0 0 0 0 0 1 0 0 0 1 2 0 1 0 1 0 0 2 2 2 2 2 1 2 1 1 0 1 0 0 1 1 1 0 0 2 2 0 0 1 0 1 2 0 2 2 1 0 0 1 1 1 1 1 0 1 1 1 1 0 1 1 1 1 1 0 2 1 1 1 0 1 1 2 0 0 0 0 2 2 0 0 0 0 2 1 1 0 0 0 2 2 1 1 2 0 1 0 0 2 0 1 0 0 1 0 0 0 0 0 1 2 1 1 0 0 0 1 2 0 1 1 0 1 0 0 0 0 0 0 1 1 2 2 0 0 0 0 0 0 0 0 0 0 0 0 0 0 0 2 1 1 0 0 0 1 0 0 0 1 0 0 0 0 0 0 2 1 0 2 0 1 0 1 1 1 0 0 0 0 0 0 1 1 0 0 1 0 1 0 0 2 2 0 0 0 0 0 1 0 0 0 1 1 1 1 1 0 2 0 2 2 1 1 0 1 2 0 0 0 2 2 1 0 1 1 0 2 1 1 2 0 2 1 1 1 1 0 1 1 2 2 0 0 1 0 1 2 2 1 1 1 0 0 2 1 1 0 0 0 0 0 0 1 1 0 1 0 1 1 1 1 2 0 0 1 0 0 1 0 1 1 1 1 1 0 0 1 2 1 0 0 0 1 1 1 1 0 0 0 0 2 0 0 1 0 1 0 0 1 1 1 0 0 0 0 0 1 0 0 0 0 0 0 0 0 0 2 0 1 0 2 0 0 0 0 0 0 0 0 0 2 0 2 2 0 2 0 0 0 2 0 0 0 0 1 0 2 2 2 0 0 1 0 0 0 0 0 1 1 0 2 1 0 0 0 0 2 0 2 0 1 1 2 0 1 2 1 0 1 1 0 1 0 1 0 1 1 1 1 2 0 2 1 0 0 2 0 0 0 0 0 0 0 0 1 0 0 1 0 0 0 0 1 1 0 2 0 0 0 0 1 0 1 2 0 0 0 1 1 1 2 1 1 1 2 0 1 0 0 2 0 1 1 0 0 1 0 1 1 1 1 1 0 0 0 1 0 0 0 2 0 1 0 1 0 0 0 1 1 1 0 0 2 1 0 2 1 0 2 0 1 1 0 1 2 2 0 2 0 0 0 1 2 1 0 0 2 1 1 0 2 0 0 0 2 0 1 0 1 0 1 2 2 2 0 0 0 0 2 0 0 0 0 0 1 0 0 0 1 1 0 0 0 0 0 1 0 0 0 0 0 1 1 0 0 2 0 2 0 1 0 0 1 0 1 1
23 0 0 0 1 0 0 1 0 0 0 1 0 0 0 0 0 2 0 2 2 2 1 0 2 0 2 0 0 2 2 0 2 1 0 0 2 2 0 0 1 1 0 1 1 1 1 0 0 1 1 0 0 1 1 0 0 2 0 0 0 1 1 2 0 0 1 1 0 0 0 1 2 2 2 2 0 1 1 0 0 0 0 0 2 0 0 1 2 2 1 1 2 2 0 0 0 1 1 1 2 2 1 0 1 0 2 1 1 1 1 2 1 2 2 1 1 0 0 0 2 0 2 1 1 0 1 1 0 0 0 0 1 1 0 0 1 1 0 1 1 2 1 0 0 0 0 0 0 0 0 0 0 0 0 0 0 1 0 1 0 1 0 2 0 0 1 1 0 2 0 0 0 2 1 0 2 1 0 0 0 0 0 2 2 0 2 1 1 2 2 2 2 2 0 2 2 0 0 0 0 0 0 0 2 2 2 1 0 0 1 2 1 0 2 2 1 0 2 1 1 1 2 1 1 1 0 1 0 0 0 0 0 0 0 0 0 2 2 0 0 0 2 1 2 0 0 0 0 0 0 0 1 0 0 0 0 0 0 0 0 0 0 1 1 0 0 1 2 0 1 1 0 0 0 0 0 1 2 0 0 1 0 0 1 0 1 0 2 2 2 2 2 2 2 0 2 0 0 1 2 2 2 0 0 1 0 0 0 1 0 0 1 1 0 0 1 1 1 0 1 1 1 0 1 0 2 0 1 0 1 0 0 0 0 0 0 1 1 1 0 0 2 1 1 1 2 0 0 2 0 0 2 2 1 0 1 1 0 0 0 0 2 0 2 0 0 2 2 0 2 0 1 1 0 0 2 1 0 1 0 1 0 0 1 0 0 0 0 0 0 0 2 0 1 0 1 0 1 1 0 1 1 1 1 0 0 0 2 0 0 2 1 1 0 1 0 0 0 0 1 0 0 2 2 2 1 0 0 1 0 1 0 1 1 0 0 0 0 0 1 1 0 0 0 0 0 1 0 2 0 0 1 1 2 1 2 1 1 1 1 0 1 1 1 0 0 1 0 1 1 1 1 1 0 2 0 2 1 1 1 1 2 2 1 1 1 2 0 2 0 0 0 1 0 0 2 1 1 0 0 0 2 0 2 0 1 1 1 0 0 0 0 2 2 0 0 0 0 2 1 1 2 2 2 0 0 0 1 2 0 0 2 1 0 1 1 0 1 2 0 2 0 1 1 1 2 1 1 0 0 0 0 2 0 1 0 2 0 0 0 2 1 0 0 0 0 1 1 1 1 0 1 0 0 1 1 0 0 0 0 0 0 1 0 1 1 0 1 1 1 0 0 0 0 1 0 2 0 0 0 0 1 1 2 0 0 0 2 0 1 0 1 1 1 1 1 2 1 1 0 1 0 0 0 0 2 1 0 0 1 1 0 2 0 1 0 1 0 0 1 1 0 1 1 1 0 1 1 0 2 2 0 0 0 2 2 2 1 0 0 0 2 0 2 1 0 2 0 0 1 2 0 0 0 1 1 0 1 1 0 1 1 0 1 1 1 0 1 2 0 0 0 1 1 0 2 0 1 1 0 0 0 0 1 0 0 0 0 1 0 0 0 2 0 1 0 2 1 1 0 0 1 2 1 0 0 0 1 1 1 1 0 0 0 0 0 0 0 1 0 1 0 0 0 0 0 0 0 0 0 0 0 0 0 0 0 0 1 0 0 1 1 1 0 1 2 2 2 2 0 1 0 1 1 0 0 0 1 1 0 0 1 1 1 0 1 2 2 2 0 2 0 1 1 1 0 1 0 1 0 0 0 1 0 0 1 0 1 1 0 0 1 0 1 2 1 2 2 0 2 2 1 0 1 0 0 1 1 2 2 1 2 0 0 2 1 0 2 1 2 2 0 0 0 0 0 0 1 0 1 0 0 2 0 0 0 0 0 0 0 2 0 0 0 0 1 0 1 1 1 0 0 2 0 0 0 1 1 1 1 0 0 0 0 1 0 1 0 0 0 2 1 1 2 1 2 0 0 1 0 2 1 0 2 1 1 0 0 1 0 0 0 0 0 0 0 0 1 1 0 1 0 1 1 0 0 2 0 0 2 1 0 1 0 0 0 0 0 0 0 1 2 1 1 2 0 0 0 0 2 0 1 0 1 0 1 2 2 0 2 0 2 0 0 2 2 0 0 0 2 0 0 0 0 0 1 0 1 0 0 2 1 0 0 1 0 0 1 0 0 1 0 2 0 0 0 0 0 0 1 0
24 0 0 1 0 0 0 1 0 0 1 2 1 2 0 2 0 1 0 2 2 2 0 0 2 0 1 1 1 2 2 0 1 1 1 1 1 2 0 0 1 1 1 0 1 1 0 0 1 0 0 0 0 1 0 1 0 1 2 0 1 2 0 0 0 0 2 0 0 0 0 2 2 2 1 2 1 1 1 0 1 0 1 1 2 0 0 0 1 2 0 0 1 2 0 0 0 1 1 1 1 2 0 1 1 1 2 0 0 2 0 0 1 2 2 1 1 0 1 0 1 0 2 1 1 1 1 0 1 1 0 0 0 1 1 1 0 0 0 0 2 2 0 0 0 0 0 0 0 0 0 1 0 0 0 0 0 0 0 1 1 1 2 2 0 2 1 0 0 0 2 0 0 2 1 0 2 0 1 2 0 1 0 2 0 0 0 0 0 1 0 1 1 0 1 1 1 0 0 1 0 1 0 2 2 1 1 0 1 0 2 1 0 0 2 2 1 1 1 0 1 1 1 2 0 1 2 1 0 0 0 0 0 0 0 0 0 2 2 1 0 0 1 0 2 0 1 0 0 0 0 0 1 0 0 0 1 0 0 0 0 0 0 0 1 1 0 0 2 0 0 2 2 2 0 0 0 0 1 0 0 1 0 0 2 2 1 1 0 2 2 1 0 2 2 0 0 0 1 2 1 1 2 1 1 0 1 0 0 0 0 0 1 1 0 0 1 0 1 0 1 1 0 0 2 0 0 0 0 0 2 1 0 0 1 1 1 1 1 0 1 1 1 1 1 1 1 0 1 2 0 0 2 2 0 0 2 1 0 2 2 2 2 0 2 1 0 2 2 0 0 2 1 1 1 1 1 1 1 1 2 0 0 0 1 1 0 0 0 0 0 1 1 0 0 0 0 0 1 1 0 1 1 0 0 0 0 0 0 1 0 0 0 0 1 2 1 0 0 0 0 2 0 2 1 2 2 0 0 0 1 0 1 2 1 2 0 1 0 1 0 2 0 0 2 0 0 0 0 0 0 0 0 2 0 0 0 1 2 0 1 0 0 0 0 1 1 2 0 0 1 1 1 1 1 0 0 2 0 0 0 1 0 0 0 0 0 0 0 1 1 1 1 2 0 0 1 2 2 0 0 0 2 0 2 0 1 1 0 0 0 2 0 0 0 1 1 0 0 2 1 1 0 0 0 1 0 0 2 2 0 1 0 0 0 0 0 0 1 1 0 1 0 0 0 1 1 1 1 0 0 0 1 2 0 1 0 0 1 0 0 0 0 0 0 0 0 2 2 0 0 0 1 0 0 1 1 0 0 0 0 0 0 0 0 0 0 1 0 1 1 1 1 0 0 0 0 0 0 0 0 2 0 0 2 0 1 1 1 0 0 0 0 1 0 0 0 2 1 1 0 2 0 0 0 0 2 2 0 0 2 2 0 0 0 1 0 2 0 1 0 0 1 2 0 1 1 2 0 0 2 2 0 1 0 2 2 2 2 0 0 0 1 0 2 2 0 2 1 0 0 1 0 0 1 1 1 2 2 2 2 1 2 0 2 2 1 1 1 1 0 0 0 2 0 0 2 1 2 2 0 0 0 0 0 0 1 1 0 0 0 0 0 1 0 0 0 0 0 0 0 0 0 2 2 2 0 0 0 0 2 0 0 1 1 1 2 0 0 0 0 1 0 0 0 0 1 1 1 0 1 1 0 0 0 1 1 0 0 0 0 0 1 0 0 1 2 1 1 1 1 0 0 0 0 0 1 0 2 2 0 2 0 0 0 1 0 2 0 2 0 1 0 0 0 0 0 0 0 1 0 0 0 1 1 0 1 0 1 1 0 0 1 1 1 2 2 2 2 1 1 2 1 0 2 0 0 2 0 2 0 2 1 1 1 2 0 0 0 0 0 0 0 0 0 0 0 0 0 0 1 0 0 2 0 0 0 1 0 0 0 2 1 1 0 0 1 0 1 1 0 0 0 2 2 1 0 0 2 2 2 0 0 0 0 0 2 2 0 0 0 1 1 1 2 2 2 0 0 0 0 2 1 0 0 2 0 2 0 1 0 1 0 1 1 1 0 1 2 0 0 1 0 0 1 0 1 1 0 0 1 1 0 1 1 0 0 0 1 0 0 1 1 1 1 1 0 0 0 1 1 1 2 1 1 0 2 2 1 1 0 1 0 0 2 1 1 0 0 0 1 0 0 0 0 0 1 0 0 0 0 1 1 1 0 0 0 1 0 0 0 0 0 2 0 0 0 0 0 0 1 1
25 1 0 0 0 0 0 1 0 1 1 1 1 1 0 1 1 1 0 2 2 2 1 1 1 0 1 0 1 2 2 1 1 1 0 0 1 2 0 0 0 2 0 1 1 0 1 0 0 1 1 0 0 0 1 1 0 0 1 0 1 2 0 0 0 0 1 1 0 0 0 0 2 2 1 2 1 1 1 0 1 0 0 1 0 0 0 2 2 2 1 1 0 1 0 0 1 1 1 1 1 2 1 0 0 1 1 1 1 1 0 1 0 1 2 2 1 0 1 0 1 0 2 1 1 1 1 0 1 1 0 0 0 2 2 2 0 2 0 2 1 1 1 0 0 0 0 0 2 2 0 0 1 0 1 0 0 2 1 1 1 0 1 2 1 2 2 1 0 1 1 0 1 1 0 0 2 0 0 1 0 1 1 1 1 0 1 1 1 2 2 2 2 0 2 2 0 0 0 0 0 0 0 0 2 2 2 2 1 0 1 1 1 0 0 2 1 0 1 0 1 1 2 2 0 1 1 2 0 0 0 0 0 0 0 0 0 2 2 0 0 0 2 1 1 0 0 0 1 1 1 0 1 0 0 0 0 0 0 0 0 0 0 2 1 0 1 0 1 1 0 2 0 0 0 0 0 1 2 0 0 2 1 1 2 0 2 0 1 2 1 1 1 2 2 1 1 0 0 1 1 1 1 0 0 1 0 1 0 2 0 2 1 1 1 0 2 0 0 0 1 1 1 1 2 0 1 0 0 0 1 0 0 0 0 0 0 1 0 1 1 2 1 1 1 1 0 0 1 1 0 0 1 1 0 1 1 1 1 1 2 2 2 0 2 1 1 2 2 0 0 2 1 0 2 2 2 1 0 1 0 1 0 1 1 0 1 0 0 0 2 2 0 0 2 1 1 0 0 1 0 0 1 1 0 1 0 2 0 2 0 1 0 0 2 2 2 0 0 0 0 0 1 0 1 1 0 1 1 0 0 0 0 1 1 0 0 1 0 0 0 1 0 0 1 2 0 0 1 1 0 0 1 2 1 1 1 1 2 0 0 0 0 0 1 0 0 0 0 0 1 1 0 0 2 0 1 1 1 0 0 2 0 0 0 1 0 1 1 0 1 1 1 1 1 0 1 1 1 0 0 1 1 1 1 0 1 1 1 0 0 0 0 1 1 0 0 0 0 0 0 2 1 1 1 0 0 0 0 2 0 1 0 0 1 1 1 0 2 2 0 1 0 0 0 1 2 1 1 0 0 0 1 1 2 1 1 0 1 0 0 0 1 1 1 0 1 1 0 0 0 1 1 0 1 0 1 0 0 0 0 0 0 0 0 0 0 0 0 0 0 0 1 0 0 0 1 0 0 0 0 0 0 1 2 0 2 0 2 0 2 0 0 1 0 0 0 2 0 0 0 2 0 0 0 0 2 2 0 0 1 1 1 2 0 0 1 1 0 1 0 0 0 0 2 0 0 1 2 0 1 1 0 1 0 2 1 2 1 0 0 0 1 1 1 2 2 2 1 0 0 0 1 0 1 2 1 0 0 0 0 1 1 1 1 1 0 2 0 0 0 0 0 0 0 0 0 0 0 0 0 0 0 0 0 0 2 2 0 0 1 1 0 1 1 0 0 2 1 1 0 0 0 2 1 2 0 0 1 0 0 0 0 0 0 1 1 0 0 0 0 0 0 0 0 0 0 0 0 0 0 0 0 0 0 0 1 0 1 1 0 0 2 0 1 0 2 2 2 2 1 0 0 0 0 0 1 0 2 2 0 1 0 0 0 1 0 2 1 2 0 2 2 2 1 0 0 0 0 1 0 0 0 2 1 0 1 1 0 1 0 0 1 1 1 2 2 1 1 0 1 1 0 0 2 1 1 2 0 2 1 1 1 0 0 2 0 1 1 0 0 1 1 1 0 0 1 0 0 0 2 0 0 2 0 0 0 0 0 0 0 2 0 0 0 1 0 0 1 1 0 0 0 0 2 1 0 0 2 2 1 0 1 0 0 1 0 2 2 0 0 0 0 2 2 1 2 0 0 0 1 2 1 0 2 1 1 1 0 1 0 0 1 0 1 1 0 1 1 0 0 1 1 1 1 0 0 1 0 0 1 1 0 0 0 0 0 2 2 1 0 0 1 2 0 1 0 2 1 2 0 0 0 0 2 0 2 1 0 0 2 0 2 0 0 2 2 0 0 0 0 0 0 0 0 2 0 0 1 1 0 1 0 1 0 0 0 1 1 1 1 0 1 2 1 0 0 0 2 0 0 0
26 1 0 1 1 0 0 2 0 0 0 1 0 0 0 0 0 2 1 1 1 2 1 0 2 0 2 0 1 2 2 1 1 1 0 0 2 0 0 0 2 0 1 0 1 0 1 0 0 1 0 0 0 0 0 1 0 0 2 0 1 1 2 2 0 0 2 1 0 0 0 2 2 2 1 2 1 1 1 0 1 0 1 1 1 0 0 0 2 2 0 0 2 0 0 0 0 0 0 0 0 1 0 0 2 2 2 0 0 2 0 2 1 2 2 1 1 0 0 0 2 0 2 2 0 1 0 1 0 1 0 0 1 1 0 0 2 0 1 0 1 1 0 0 0 0 1 0 1 1 0 0 1 1 0 0 0 0 0 1 1 0 0 2 1 1 1 1 0 1 0 1 0 2 1 0 2 1 0 0 0 1 0 2 1 0 1 1 0 1 0 2 2 1 2 1 0 0 0 0 0 0 0 0 2 2 2 0 0 0 1 1 0 0 2 2 1 1 2 0 1 2 1 1 1 0 2 1 0 0 1 1 1 1 2 1 1 2 2 0 0 0 2 1 2 0 0 0 0 0 0 0 1 0 0 0 1 0 0 0 0 0 0 1 1 0 0 0 1 1 0 2 1 1 0 0 0 0 1 0 0 2 2 2 1 0 2 0 1 2 1 1 1 1 2 0 1 2 0 1 1 1 1 0 0 1 0 1 0 2 0 2 2 2 0 0 1 0 1 0 1 1 0 0 1 0 0 0 0 0 2 2 1 0 0 0 0 1 0 1 0 1 2 1 0 0 0 1 2 1 0 0 1 1 0 1 1 1 0 2 2 2 2 0 2 0 1 1 1 0 1 1 2 2 1 1 1 1 0 2 2 1 0 1 1 0 0 0 0 0 0 2 0 0 1 0 0 1 0 1 0 1 1 0 0 0 0 0 0 1 0 0 1 1 0 1 0 0 0 0 0 0 0 1 0 1 1 0 0 1 1 1 1 1 0 1 0 1 0 1 1 0 0 1 1 1 0 2 0 1 0 1 1 2 1 1 1 0 1 0 0 0 0 0 0 2 1 1 0 1 1 1 1 1 0 1 1 1 0 1 1 0 1 1 1 1 1 1 0 1 0 0 0 1 1 0 2 0 0 1 0 2 1 1 1 0 1 1 1 0 0 1 0 1 2 0 0 0 0 0 0 2 1 1 1 0 0 0 1 2 0 0 1 1 2 0 1 0 1 1 1 1 0 0 0 1 1 1 1 0 0 1 0 2 0 0 0 0 0 1 1 0 1 1 1 0 2 1 1 0 1 1 0 0 0 0 0 2 0 2 0 0 0 2 0 1 1 0 1 1 0 0 1 0 0 1 0 1 0 0 1 1 0 0 0 2 0 0 0 0 2 0 0 1 0 0 0 2 1 1 0 2 0 0 0 0 2 1 0 0 1 1 1 1 0 0 1 0 1 0 1 0 2 2 0 0 0 1 2 0 0 1 0 1 0 1 1 2 2 0 0 0 0 2 0 1 0 1 1 1 0 1 0 0 1 1 1 0 1 1 1 0 1 1 1 1 0 0 1 2 0 0 0 0 0 0 1 0 1 2 1 0 0 0 2 0 2 1 0 0 1 0 0 1 0 1 1 1 1 1 0 0 1 2 1 1 1 0 2 2 1 1 0 0 0 0 1 0 0 1 0 1 0 0 0 0 0 1 1 0 1 1 0 0 0 1 0 0 1 0 0 1 1 0 0 0 2 1 1 1 1 0 0 1 1 0 1 0 2 2 0 2 1 1 1 0 1 1 1 1 1 1 1 2 2 1 0 0 0 1 0 1 0 2 1 0 2 0 0 1 0 0 0 2 0 2 2 1 2 0 2 2 1 0 2 1 1 1 0 1 0 1 1 1 1 1 0 0 0 0 0 0 1 1 0 0 1 0 0 0 2 0 0 2 0 0 0 0 1 1 0 2 0 0 0 0 0 1 0 1 0 0 0 0 2 1 0 2 2 2 2 0 0 0 0 1 0 1 0 1 1 2 0 1 2 2 2 0 0 0 0 1 0 0 1 1 0 2 1 2 1 0 1 0 1 0 0 1 2 0 1 1 0 0 1 0 1 0 1 1 2 2 0 2 0 0 0 1 2 0 0 0 1 1 1 0 1 0 0 0 1 1 2 1 0 1 2 1 1 1 1 0 1 0 1 1 2 0 0 0 0 1 0 0 0 0 0 0 1 0 0 1 0 1 0 0 0 0 0 0 0 0 0 2 0 2 0 1 1 1 1 0
27 0 0 2 1 0 0 2 0 0 1 2 0 1 0 1 0 1 1 2 2 2 0 1 1 1 1 0 1 2 2 0 2 2 0 0 0 2 1 1 0 1 0 0 1 0 0 0 0 1 1 0 0 1 1 1 0 0 0 1 0 0 1 1 0 0 2 0 0 1 1 1 2 2 0 2 2 1 1 0 1 0 1 1 2 1 0 0 1 1 0 0 0 1 0 0 0 1 0 1 0 1 0 0 1 0 2 0 0 2 1 1 0 2 2 1 1 0 1 0 1 0 2 1 0 1 1 0 0 0 0 0 0 1 0 0 0 0 0 1 0 2 0 0 0 0 0 0 1 1 0 0 1 0 0 0 0 2 0 1 0 1 2 2 0 2 1 1 0 1 0 1 1 1 1 0 0 0 0 2 0 2 0 2 1 0 1 0 0 2 1 2 2 1 1 2 2 0 0 0 0 0 0 1 2 1 0 2 0 0 1 1 1 1 0 2 0 1 2 1 1 1 2 2 0 0 0 2 0 0 1 1 1 1 1 1 1 2 1 1 1 0 1 1 1 0 0 0 0 0 0 1 1 0 0 0 1 0 0 0 0 0 0 0 0 0 1 0 1 0 0 2 1 2 0 1 1 0 2 0 0 1 1 1 1 0 1 2 1 2 1 0 1 2 2 0 1 0 0 1 2 1 2 0 0 0 1 1 1 1 1 1 1 2 0 0 0 1 0 0 0 1 2 1 2 0 0 0 0 0 1 1 0 0 0 1 0 0 2 1 2 1 1 1 2 2 0 0 2 1 0 0 2 2 0 0 2 1 1 0 1 1 0 0 0 0 2 2 2 0 2 0 0 0 0 0 1 2 0 2 0 1 0 0 1 1 0 0 0 0 0 1 1 0 2 2 2 0 1 1 0 1 0 2 1 1 0 2 0 2 0 0 2 2 0 2 0 0 0 0 1 1 1 0 0 0 0 0 0 0 0 0 1 1 1 2 0 1 0 0 2 1 1 2 0 2 0 0 0 1 0 0 1 2 1 1 1 1 0 1 1 0 0 0 0 1 1 2 0 1 2 2 2 2 1 1 0 0 0 0 1 2 2 2 1 2 1 0 0 0 2 1 0 2 2 0 2 1 1 1 0 1 1 1 1 0 1 1 2 0 2 0 1 1 1 0 0 1 0 1 1 2 0 0 0 1 1 0 1 2 0 1 2 1 0 1 1 0 0 0 1 2 0 2 2 1 2 0 0 1 0 1 1 2 0 1 0 1 2 1 0 0 1 0 0 0 0 2 1 0 0 1 1 0 1 0 2 1 0 1 0 0 0 1 1 1 1 0 1 2 1 0 1 0 1 0 0 0 0 0 0 2 0 0 1 0 1 1 2 2 0 0 1 1 0 1 1 0 0 0 0 1 0 0 0 0 2 0 0 0 0 0 1 1 0 1 0 0 0 2 1 0 0 1 1 1 1 2 1 0 0 1 1 2 0 2 0 1 0 1 1 0 0 0 1 1 0 1 1 1 0 1 0 0 0 2 2 1 1 1 1 0 2 1 2 1 1 1 0 0 0 0 0 1 0 0 1 0 1 1 1 0 0 0 0 0 1 2 0 0 0 0 0 1 0 0 0 1 0 1 0 0 0 2 2 1 0 0 1 1 1 1 0 0 1 1 2 0 0 1 1 1 0 0 0 0 1 0 0 0 0 0 0 0 0 1 2 0 1 0 0 0 1 0 1 1 1 2 2 2 0 0 0 0 0 0 1 0 0 0 1 1 0 0 1 1 1 2 1 2 0 1 2 2 1 0 1 2 0 0 0 0 0 2 1 0 0 0 0 2 0 0 1 1 1 2 2 2 2 0 2 2 1 1 1 0 0 1 0 1 0 1 2 1 1 1 0 1 1 0 0 0 0 0 0 0 0 0 0 0 2 0 0 2 0 0 0 0 0 0 1 2 0 0 0 1 1 0 1 1 1 0 0 0 2 0 0 1 1 0 0 1 0 0 0 0 0 2 0 0 0 1 1 1 0 0 0 0 0 0 0 2 1 0 1 2 0 1 1 0 0 0 0 1 2 2 0 1 2 1 0 2 0 0 2 0 0 1 1 1 2 2 0 1 1 0 1 0 1 1 0 0 1 1 1 1 1 1 0 0 1 0 2 1 0 0 1 2 0 0 1 1 2 0 1 1 1 0 0 0 0 1 1 0 0 0 1 0 1 0 0 1 1 1 1 2 2 0 0 0 0 0 0 1 0 0 0 0 0 0 1 1
28 1 0 1 1 1 1 0 0 2 0 0 0 0 0 0 0 2 0 2 2 2 1 0 2 0 1 0 0 2 2 0 1 1 1 0 0 2 0 0 0 2 0 0 0 0 1 0 0 0 0 0 1 0 0 1 0 0 0 2 0 0 1 2 0 0 1 1 0 0 0 2 2 2 1 2 1 0 0 1 0 0 1 1 2 0 0 0 1 2 0 0 0 2 0 0 1 0 0 0 0 2 1 1 0 0 2 0 0 2 0 1 1 1 1 1 1 0 0 0 2 0 2 2 0 1 0 1 1 2 0 0 0 0 0 0 0 0 0 1 0 2 0 0 0 0 0 0 1 1 0 1 0 0 0 0 0 1 0 1 1 2 1 2 2 2 1 0 0 1 0 1 0 2 1 0 2 0 1 1 0 1 0 2 1 0 1 0 0 0 0 0 2 0 2 2 1 0 1 0 0 0 0 0 2 2 2 0 0 0 1 1 0 0 1 2 0 0 1 1 0 0 2 1 1 1 0 2 0 1 0 0 1 1 1 1 0 2 2 0 0 1 2 1 1 0 0 0 0 0 0 0 1 0 0 0 0 0 0 0 0 0 0 1 1 0 0 0 1 0 0 2 1 1 1 0 0 0 1 0 0 1 0 0 1 1 1 1 1 2 2 0 1 2 2 0 0 0 0 1 0 0 2 1 0 1 0 0 0 0 0 1 2 2 1 0 2 1 0 0 0 2 0 0 2 0 1 0 0 0 2 0 0 0 1 1 1 1 1 1 1 1 2 1 0 0 2 0 1 1 0 0 2 2 0 0 0 0 0 2 2 2 1 1 1 0 0 1 1 1 0 2 1 1 0 0 2 1 0 0 1 0 0 0 2 2 1 0 0 0 0 0 1 0 2 0 0 2 0 0 0 0 1 1 0 1 0 0 0 0 0 0 0 0 2 2 1 0 0 0 0 0 0 1 1 1 2 0 0 0 1 0 0 1 1 0 1 1 0 0 1 1 0 0 1 2 1 2 0 0 0 1 0 2 1 0 1 1 1 1 2 1 1 1 1 0 0 0 0 0 0 0 1 1 0 0 0 1 0 0 1 1 1 1 1 2 1 1 1 0 1 1 1 1 1 0 2 2 2 0 1 0 1 1 1 0 1 2 1 0 0 1 0 1 1 0 0 0 0 1 0 2 1 1 1 1 1 0 0 2 0 0 1 0 0 0 1 0 2 2 1 2 0 2 2 1 2 2 2 0 0 0 0 2 1 0 0 0 1 0 0 0 0 0 0 1 1 1 0 0 0 1 0 0 0 1 1 1 0 1 0 0 0 0 1 1 1 1 0 1 1 1 2 0 0 1 0 0 0 0 0 2 0 0 1 0 0 0 2 0 0 0 0 0 0 0 0 0 0 0 0 0 0 0 0 0 2 1 0 0 1 1 1 2 0 1 1 2 1 0 1 0 1 1 1 0 0 1 2 1 1 1 0 0 0 1 2 1 1 0 0 0 1 2 0 2 1 0 1 1 1 1 0 0 1 2 2 0 0 0 1 0 1 0 0 0 2 0 0 2 0 0 0 1 0 0 1 0 0 0 0 0 0 0 0 0 2 2 0 0 0 0 0 2 0 1 0 1 0 0 0 0 0 2 2 2 0 0 0 0 1 0 1 1 2 1 1 0 0 2 1 2 1 1 0 1 2 2 1 1 1 1 0 0 0 1 1 0 1 0 0 1 1 0 0 1 1 2 1 1 0 0 0 0 0 1 0 0 0 0 1 0 0 0 0 2 0 2 0 2 0 2 1 1 0 0 0 2 0 1 0 0 0 0 0 0 1 1 1 0 0 0 2 0 2 1 2 1 2 0 2 2 0 1 2 1 1 1 1 2 2 0 0 1 0 2 0 1 0 0 0 0 0 0 0 0 0 0 0 0 1 0 0 1 1 0 1 0 1 1 0 2 0 0 0 0 0 0 1 0 0 0 0 1 1 0 0 1 1 0 1 1 0 0 0 1 0 2 1 0 1 1 1 2 2 2 2 0 0 0 1 2 2 0 2 1 1 1 0 2 1 0 0 0 1 0 0 0 2 0 1 1 0 1 1 0 2 1 0 0 2 1 0 0 0 0 0 1 2 0 0 0 2 1 1 0 0 0 0 0 1 1 2 0 0 1 1 0 0 1 1 0 1 0 0 2 2 1 1 0 1 0 0 0 0 0 0 1 2 0 0 2 2 2 0 0 0 1 1 0 0 1 0 1 0 0 1 0 1 0 0 0
29 0 0 1 0 0 1 1 1 0 0 0 0 0 0 0 0 0 0 2 2 2 0 0 2 0 1 0 1 1 1 1 2 2 0 0 0 0 0 0 1 0 1 0 1 0 1 0 1 0 0 0 1 1 1 1 0 1 2 0 1 2 2 2 0 1 1 0 0 0 0 2 2 2 2 2 0 0 0 1 0 0 1 1 2 0 0 0 2 2 0 0 1 1 0 0 0 2 2 2 2 2 2 0 0 0 2 0 0 2 0 0 0 2 2 0 0 0 1 0 1 0 2 0 2 0 2 0 0 0 0 0 0 0 0 0 0 0 1 0 2 0 0 0 0 1 0 0 1 1 0 0 0 1 0 1 1 1 0 1 1 2 2 2 1 1 1 1 0 0 1 1 0 2 0 0 2 0 0 1 0 1 1 2 1 0 1 2 1 2 2 2 0 0 0 0 0 0 1 0 0 0 0 1 2 1 1 1 1 0 2 1 0 0 2 2 0 0 0 0 2 2 2 2 0 1 1 2 0 1 0 0 0 0 0 0 0 2 2 0 0 0 1 0 1 0 0 1 0 0 0 1 1 0 0 0 0 0 1 1 1 0 0 1 0 0 0 0 2 0 1 0 2 2 0 0 0 1 1 0 0 2 0 0 2 1 1 1 0 2 1 0 0 2 2 0 0 0 0 1 0 0 1 0 0 0 0 0 1 2 0 2 1 1 1 0 2 0 0 0 0 0 0 0 2 0 1 0 1 1 2 1 0 0 0 0 0 1 1 0 0 0 2 1 0 0 1 1 1 1 0 0 2 2 0 0 0 1 0 2 2 2 1 0 1 1 1 2 2 0 2 0 0 0 0 0 2 2 0 1 1 1 0 1 1 0 1 1 1 0 0 0 0 0 1 0 1 1 1 1 0 0 0 2 1 1 0 0 0 2 0 0 0 0 0 2 0 2 0 2 0 2 1 1 0 1 0 0 0 0 1 0 0 0 1 1 0 0 0 1 0 1 0 1 1 2 0 2 0 0 0 1 1 1 1 0 1 0 0 1 1 0 0 1 0 0 0 1 0 0 1 1 1 1 0 1 0 1 0 0 2 2 0 0 0 0 0 1 0 1 1 0 0 2 2 1 1 1 1 1 1 0 2 0 2 0 1 1 0 0 0 0 0 1 1 1 0 0 0 0 0 2 1 1 1 0 0 0 1 2 0 1 1 0 1 0 1 0 1 1 0 1 0 1 1 2 1 1 1 0 0 0 0 2 0 1 0 0 1 0 0 1 1 1 1 0 2 1 1 0 0 0 1 0 1 0 1 0 0 0 0 0 1 2 0 0 0 0 2 2 0 0 1 0 0 0 1 1 0 0 1 0 0 0 1 0 1 0 1 1 2 1 0 0 0 0 0 1 0 0 0 1 0 0 0 0 2 1 0 0 0 0 0 1 0 1 0 1 0 0 0 0 0 1 1 1 0 2 1 0 1 2 1 1 0 1 1 1 1 0 0 0 2 1 0 1 0 2 0 0 0 0 2 0 0 2 2 0 1 1 0 1 2 0 2 2 1 2 0 0 0 0 0 1 1 1 1 0 1 1 0 0 0 0 0 0 1 2 0 0 0 0 1 1 0 0 1 1 1 1 0 0 1 2 0 0 2 0 2 2 2 2 0 0 0 0 1 0 1 2 1 2 0 0 0 0 2 1 1 0 2 2 0 0 0 1 0 0 2 0 0 0 2 0 0 0 2 2 2 2 1 0 0 1 1 0 2 0 2 2 0 2 0 0 2 1 1 1 0 1 1 1 0 1 1 1 0 1 0 0 0 0 0 2 0 0 1 0 1 1 0 0 1 0 1 2 1 1 0 0 0 0 1 1 2 1 2 2 0 2 0 2 2 1 1 1 0 0 0 0 0 0 1 1 0 0 1 1 0 0 2 0 0 2 0 0 0 1 0 0 0 2 0 0 1 0 1 0 1 1 1 1 0 0 2 1 1 0 1 1 1 0 0 0 0 1 0 2 0 1 1 2 1 1 1 1 1 0 0 0 0 1 0 0 1 2 0 2 0 0 0 0 0 1 1 1 0 1 2 0 1 1 0 1 1 0 0 1 0 1 1 1 1 2 1 0 0 0 2 0 0 0 0 0 0 1 0 0 0 0 1 0 1 1 1 0 2 1 0 0 2 0 1 0 1 1 1 1 0 0 1 0 0 0 1 0 0 0 1 0 0 1 1 1 0 1 1 1 0 0 0 0 0 1 0 0 0 0 0 0 0 0
30 0 0 1 0 0 0 2 1 0 1 1 1 2 0 2 0 2 0 2 2 2 0 0 2 0 1 0 0 2 2 0 1 2 0 0 1 1 0 0 1 1 0 0 2 0 1 0 0 1 1 0 0 1 1 0 0 1 0 1 0 1 2 2 0 1 1 0 0 0 0 1 2 2 2 2 0 1 1 0 1 0 0 0 1 0 0 0 1 2 0 0 0 1 1 0 0 0 0 0 0 2 1 1 0 0 2 2 2 0 0 2 0 2 2 0 0 0 1 1 0 0 2 0 2 0 2 1 1 1 0 0 0 1 1 1 0 0 0 2 0 2 0 0 0 0 1 0 0 0 0 0 2 0 0 0 1 0 1 0 1 0 1 2 0 2 0 1 1 1 0 1 0 2 1 0 1 0 0 1 1 1 0 2 1 0 1 1 0 0 0 1 1 0 1 1 1 0 1 0 0 0 0 1 2 2 2 1 1 0 1 1 0 0 1 2 1 1 2 1 0 0 2 2 0 1 1 2 0 0 0 0 0 0 0 0 0 2 2 0 0 1 2 0 2 0 0 0 0 0 0 0 0 0 0 0 0 0 0 0 0 0 0 1 0 0 0 0 2 0 1 0 0 0 0 1 0 2 2 0 0 2 0 0 1 1 2 0 2 2 2 2 1 1 1 0 1 2 0 2 2 0 2 1 0 0 0 0 1 2 1 2 2 2 1 0 2 0 0 0 1 2 1 1 2 0 1 0 1 1 2 2 1 1 0 0 0 2 0 1 0 1 0 2 1 1 0 1 2 0 0 0 2 2 0 0 0 0 0 2 2 2 2 0 2 0 0 1 1 0 1 1 1 1 0 0 1 0 0 1 1 1 0 2 0 1 1 0 0 2 0 1 1 1 2 2 2 1 1 0 0 0 1 1 1 0 0 0 0 1 0 1 0 0 2 2 1 0 0 0 0 2 0 0 0 1 0 0 0 1 0 0 0 0 0 0 0 2 0 0 2 0 0 0 1 0 0 2 0 1 0 0 1 1 1 0 1 2 0 2 2 0 0 0 0 1 0 1 0 0 1 1 0 0 2 0 1 2 1 0 1 1 1 1 0 1 0 0 0 1 1 1 1 1 0 1 1 1 1 0 1 1 1 1 1 0 1 1 1 0 1 2 0 1 1 0 1 1 0 1 1 2 0 1 1 1 1 1 0 2 0 1 1 1 0 0 1 0 2 2 1 1 0 1 1 2 1 2 2 0 0 0 0 2 0 0 0 1 0 1 1 0 0 0 0 1 1 1 1 0 0 1 1 0 0 1 1 1 0 1 1 0 1 1 0 0 0 0 0 0 0 0 1 0 0 1 1 0 0 0 0 2 0 0 1 1 2 0 1 0 0 0 0 1 0 0 0 1 1 0 0 0 0 1 0 0 1 1 0 0 1 1 0 0 0 1 0 0 0 1 1 0 1 2 0 1 1 2 0 0 2 2 0 2 0 2 1 2 2 0 0 0 1 0 1 1 0 1 2 2 0 2 0 0 1 0 1 2 1 1 2 0 2 2 2 0 2 1 1 1 0 0 1 2 1 1 2 0 2 2 0 1 0 0 2 0 2 1 0 0 1 0 0 2 0 1 1 2 2 2 0 0 0 2 0 1 1 0 0 0 1 0 0 0 0 0 2 0 0 2 1 1 1 1 0 0 1 0 1 1 1 1 0 0 0 0 0 0 2 0 0 0 2 1 0 0 2 0 0 0 0 0 1 1 1 0 2 0 0 0 0 0 0 0 0 2 0 2 0 2 0 0 1 2 1 1 0 0 0 1 0 0 0 1 0 1 1 1 0 0 1 1 1 1 1 2 2 2 2 1 1 2 0 0 1 1 0 2 0 2 0 2 2 0 0 0 1 0 0 0 0 0 0 1 0 0 1 0 0 1 1 0 0 1 1 0 1 1 0 1 0 0 1 0 0 1 0 2 2 1 1 0 0 1 1 0 0 2 2 0 1 1 0 0 0 0 1 2 0 0 0 1 0 1 2 1 1 0 0 1 0 2 2 0 2 1 1 1 0 1 0 0 0 0 2 2 0 2 2 1 0 2 0 1 2 0 2 1 0 0 1 1 1 1 1 0 1 1 1 1 0 0 0 1 1 1 0 0 0 0 1 0 0 0 2 0 2 0 0 0 2 0 2 0 1 1 2 0 0 0 1 0 0 1 0 2 0 0 2 0 0 2 1 1 0 0 0 0 2 0 0 1 1 1 1 0 1 0 0 0 0 0
31 0 0 1 0 0 0 2 1 0 0 1 0 1 0 1 0 1 1 0 0 1 0 0 2 0 1 0 1 2 1 1 1 0 1 0 2 2 0 0 0 2 0 0 2 0 1 0 0 0 0 0 0 0 2 0 0 0 0 1 0 1 1 1 0 1 0 0 0 0 1 1 1 1 1 1 1 0 0 0 0 0 0 0 1 0 0 0 1 1 0 0 2 1 0 0 0 1 1 1 1 1 1 0 0 0 2 0 1 1 1 2 1 1 1 1 1 0 0 0 2 0 1 1 0 1 0 1 0 1 0 0 0 0 0 0 0 0 0 0 0 2 0 0 0 0 0 0 0 0 0 0 0 1 0 1 1 1 0 2 1 1 1 2 0 1 0 0 1 1 1 1 1 1 0 0 2 1 0 1 0 2 0 2 2 2 0 0 0 2 2 2 2 1 1 2 2 1 0 2 0 2 0 1 2 2 1 1 2 0 2 0 2 0 1 2 2 1 0 0 0 0 2 2 0 1 1 2 1 1 0 0 0 0 0 0 0 2 2 0 0 0 2 1 2 0 0 0 1 1 1 0 0 0 1 1 1 1 0 1 0 1 0 0 0 0 0 1 2 0 0 2 1 1 0 0 0 0 1 0 0 2 1 1 1 1 1 2 1 2 1 1 0 2 2 0 0 1 1 1 2 0 2 1 1 0 0 0 1 1 0 2 1 2 1 0 1 1 0 0 1 1 1 0 1 0 1 1 0 1 2 1 0 0 0 0 0 2 0 0 1 1 2 1 0 0 0 0 1 1 0 0 1 1 0 1 1 0 0 1 1 1 2 0 2 1 1 2 2 0 0 1 0 0 0 0 2 1 1 2 0 1 1 1 2 1 1 0 0 0 0 0 1 1 2 2 2 1 1 1 0 2 1 1 1 0 1 0 0 1 0 1 0 0 2 2 1 1 0 1 0 2 1 0 0 0 0 2 2 1 0 1 0 0 1 1 0 1 0 0 1 1 0 0 1 1 0 2 0 2 0 1 1 1 2 0 2 1 0 1 1 0 0 0 0 2 0 0 0 0 1 1 1 1 0 0 0 2 0 0 0 2 1 1 1 2 1 1 0 1 1 0 0 2 1 0 2 1 1 1 0 1 1 2 0 0 2 1 1 0 0 0 1 2 2 0 0 1 0 2 2 1 0 0 0 1 1 1 0 1 1 0 0 0 0 0 0 0 1 1 1 1 0 0 1 1 1 1 1 0 0 1 0 1 1 2 1 0 1 0 0 0 0 0 0 1 1 2 1 0 1 1 0 0 0 0 0 2 0 2 0 0 1 1 0 1 1 1 0 1 1 1 1 0 0 0 0 0 0 0 0 1 0 0 1 1 1 1 1 2 0 0 1 1 1 1 1 1 0 0 0 0 0 0 0 1 1 1 0 0 1 1 1 2 0 0 1 0 0 0 2 1 1 1 1 1 1 1 1 0 1 1 1 0 1 2 1 1 0 0 0 0 1 2 0 2 1 2 1 0 0 1 0 0 0 2 2 1 0 0 1 0 2 1 2 0 2 1 0 1 0 0 0 1 0 0 1 0 2 2 1 1 0 1 0 1 0 2 0 0 1 1 0 2 0 0 0 1 1 1 0 0 0 2 2 2 0 0 1 0 1 0 0 0 0 0 1 0 0 1 0 1 0 0 0 1 1 1 0 0 0 0 0 0 0 2 0 0 1 0 0 0 2 0 0 0 2 0 0 0 0 0 0 1 1 0 1 0 1 1 0 0 1 1 1 1 1 2 1 2 0 1 0 1 1 1 0 0 0 0 1 0 0 1 2 1 1 0 2 0 0 0 1 1 1 2 2 2 2 0 2 1 2 0 2 0 0 2 0 2 0 2 1 1 1 2 0 1 1 0 0 1 0 0 0 0 0 0 0 0 1 0 0 0 2 0 2 0 1 1 0 1 0 0 0 0 2 0 1 1 0 0 0 2 2 2 0 0 2 2 2 0 0 0 0 0 0 2 2 0 0 0 0 1 2 1 2 0 0 0 0 2 2 1 2 1 1 2 0 1 1 0 1 0 2 1 0 1 2 0 1 1 0 0 1 0 1 1 0 0 2 1 1 2 1 0 0 1 1 1 1 1 2 1 1 1 0 2 1 1 0 0 1 0 1 0 1 2 0 0 1 0 0 0 2 0 0 0 1 2 0 0 0 1 1 1 0 0 0 0 0 1 1 1 0 0 0 0 0 1 0 0 0 0 0 0 0 0 0 0 1 1
32 1 0 2 0 1 1 1 1 0 0 0 1 2 0 1 0 1 0 2 2 2 2 0 2 0 0 0 1 2 2 0 2 2 1 1 2 1 1 1 0 0 0 0 2 0 0 0 0 0 0 0 1 0 0 0 0 0 0 0 0 2 2 2 1 0 2 1 0 0 0 1 1 1 1 1 1 1 1 1 0 0 0 0 1 1 0 0 1 2 0 0 0 1 0 0 0 0 0 1 0 2 0 0 1 0 2 0 0 2 0 1 2 2 2 2 2 0 0 0 2 1 2 1 1 1 0 1 0 1 0 0 0 0 0 0 0 1 1 1 1 1 0 0 0 0 0 0 1 1 0 0 0 0 0 0 0 0 0 1 1 2 2 2 1 2 1 1 0 1 1 1 1 1 1 0 1 0 0 0 0 0 1 2 1 0 1 2 0 1 1 1 1 0 1 2 1 0 0 0 0 0 0 2 2 0 0 1 1 0 2 0 0 0 2 2 1 1 1 0 1 1 1 1 1 1 2 1 0 0 1 1 0 0 0 0 0 2 1 1 1 0 2 1 2 0 0 0 0 0 0 1 0 0 0 0 0 0 0 0 0 0 0 2 1 0 0 1 2 0 1 1 2 2 0 1 0 1 2 0 0 1 1 1 2 1 1 1 0 2 1 1 1 2 2 1 0 2 0 2 1 0 2 0 0 0 0 1 0 2 0 2 2 1 1 0 2 0 0 0 0 0 1 0 1 0 1 0 1 1 1 1 0 1 0 0 0 0 1 1 0 0 2 1 1 1 0 1 2 2 1 1 1 1 0 1 2 0 1 0 1 1 1 0 1 0 1 2 2 0 0 2 0 0 0 0 2 2 1 1 1 2 0 2 2 0 1 0 0 0 0 0 1 0 2 1 1 1 1 0 0 2 1 1 1 0 1 0 0 2 0 1 2 2 0 2 0 1 0 1 0 1 0 0 0 0 0 0 0 1 0 0 1 1 1 2 0 0 0 1 1 0 0 0 2 0 0 2 0 0 0 0 2 2 1 1 1 1 1 0 0 0 0 0 0 2 1 1 0 0 0 0 0 0 1 1 1 2 1 0 0 2 2 2 1 1 1 2 1 1 1 1 0 1 0 0 1 1 1 1 1 1 2 0 2 0 0 1 0 0 0 1 0 1 1 0 0 1 0 2 1 2 1 0 0 0 0 0 0 2 0 2 1 1 0 0 1 0 1 1 1 0 0 0 1 2 0 2 2 0 0 0 1 1 2 1 1 0 0 0 0 0 0 1 1 0 1 1 1 0 0 2 1 0 0 1 1 0 0 0 1 0 0 0 1 0 0 0 0 0 0 0 0 0 0 0 0 0 0 0 0 2 0 0 1 1 1 1 2 0 0 0 0 0 0 0 0 1 0 0 0 2 0 1 0 0 1 1 0 0 0 1 0 1 0 0 0 0 1 0 2 1 0 1 0 2 2 1 1 1 0 1 0 1 0 1 1 2 2 0 0 0 1 0 1 0 0 1 2 1 0 2 2 0 0 2 2 1 1 1 2 0 2 1 2 1 1 1 0 0 0 0 0 1 0 0 2 0 2 2 1 0 0 0 0 0 2 1 1 0 1 1 0 0 0 1 0 0 0 0 0 0 0 2 2 1 0 0 1 1 1 1 0 0 0 0 1 0 0 0 0 0 0 0 0 1 1 1 0 0 0 0 0 0 0 0 2 0 2 1 0 1 2 0 0 0 2 1 2 2 0 0 1 0 0 0 1 0 1 1 0 1 0 0 0 1 0 2 0 2 0 0 2 2 2 0 0 1 0 1 0 0 1 2 0 0 0 0 1 1 0 0 1 1 1 2 2 2 2 1 1 2 1 0 1 1 0 2 0 2 0 2 2 1 1 2 0 2 1 0 0 0 0 0 0 0 0 0 0 0 2 0 0 2 0 0 0 1 1 1 0 1 0 0 0 0 1 0 1 0 0 0 0 1 1 1 0 1 2 1 1 1 1 0 0 1 0 0 0 1 0 2 1 2 2 2 2 0 0 0 0 1 2 1 2 1 1 0 0 1 1 1 0 0 1 1 0 0 2 0 0 2 0 1 2 0 0 0 0 0 1 1 1 2 0 0 0 0 1 1 1 0 1 2 2 2 0 1 0 0 1 1 1 0 1 0 2 2 2 2 0 0 1 0 1 0 0 2 1 0 0 0 0 0 0 2 0 0 2 0 0 2 1 1 1 1 1 0 0 0 0 0 0 2 0 1 0 1 1 1 1 0
33 0 0 2 0 2 2 1 0 1 0 1 1 2 0 1 0 1 0 2 1 2 0 0 2 0 2 0 0 2 2 0 1 1 1 0 0 2 0 0 1 1 0 1 1 1 0 0 0 0 0 0 1 1 0 0 0 0 1 1 0 1 2 1 0 1 1 0 0 0 0 1 2 2 0 2 1 0 0 1 0 0 0 1 1 0 0 0 1 2 0 0 2 2 0 0 2 0 0 1 0 2 1 0 2 2 2 0 2 1 0 2 1 2 2 1 1 0 0 0 2 0 2 1 1 1 1 1 0 1 0 1 0 0 0 0 0 0 0 0 2 1 0 0 0 0 0 0 0 0 0 0 2 0 1 0 0 0 0 2 1 0 1 1 1 2 2 2 0 2 0 2 0 2 2 0 2 0 0 1 0 2 0 2 2 1 1 2 2 0 0 2 2 0 2 2 2 0 0 0 0 0 0 0 2 2 2 1 1 0 2 1 0 0 1 2 1 1 2 2 0 0 1 2 1 0 1 2 0 0 0 1 0 0 0 0 0 2 2 0 0 0 2 0 2 0 0 0 1 1 1 1 1 1 0 0 1 0 0 0 0 0 0 0 0 0 1 1 2 1 0 1 2 2 0 1 1 1 1 0 0 2 1 1 2 0 2 2 0 2 2 0 1 2 2 1 0 2 0 2 1 1 1 1 1 0 0 0 2 2 2 2 2 2 2 0 2 0 0 0 1 1 1 1 2 0 1 0 1 1 2 0 0 0 0 0 0 1 2 1 1 1 2 2 0 0 0 0 2 1 0 0 2 2 2 0 1 1 0 2 2 2 1 0 1 0 0 2 2 0 0 2 1 1 0 0 2 1 1 2 2 2 0 1 1 0 1 0 0 2 0 1 0 0 1 0 0 0 1 1 0 1 0 1 1 0 0 0 0 2 0 1 2 2 0 2 0 0 0 0 0 2 0 1 0 0 0 0 0 1 0 1 1 1 1 2 0 1 0 0 1 1 0 1 0 1 0 1 0 2 0 0 2 2 2 2 2 1 1 1 1 0 0 0 0 2 0 2 0 1 1 1 0 0 1 0 2 1 0 0 0 2 2 2 2 2 2 1 1 0 1 1 2 1 0 0 0 1 1 1 0 1 1 2 0 1 1 1 1 0 0 1 0 0 0 0 0 1 0 1 1 2 0 0 0 1 1 0 1 2 0 0 2 1 0 0 1 0 1 1 1 1 0 0 0 2 0 2 2 0 1 1 0 1 1 0 1 0 1 1 1 0 1 0 0 1 1 2 2 0 2 0 0 0 0 0 0 1 0 1 0 0 0 1 1 1 1 0 0 0 1 1 0 0 1 1 0 0 0 0 0 0 0 0 0 1 0 1 1 2 1 0 1 1 1 1 1 0 0 0 0 1 0 0 0 1 1 1 0 0 1 1 0 2 0 1 0 1 0 1 1 0 0 1 0 2 2 1 2 1 0 2 0 1 0 1 1 2 2 0 0 0 1 1 0 1 1 2 0 0 0 0 1 0 1 1 2 1 0 0 1 0 1 0 1 0 1 0 0 1 0 0 0 2 2 1 2 0 2 2 1 0 0 0 1 0 2 2 0 0 1 0 0 1 1 0 0 2 0 0 0 0 0 2 2 2 0 0 0 0 0 0 0 0 1 0 1 0 0 0 0 0 0 0 0 1 1 1 0 0 0 0 0 0 0 1 0 1 1 1 0 0 1 0 1 1 1 1 1 1 0 1 0 0 0 0 0 0 1 1 0 1 1 1 1 1 1 2 1 2 0 1 2 2 2 0 1 1 0 0 0 0 0 2 0 1 0 0 1 1 0 0 1 1 1 2 2 2 1 0 1 1 1 2 2 2 1 1 0 1 1 0 1 1 1 2 0 1 2 1 1 2 1 0 1 1 0 0 0 0 2 0 0 1 1 0 1 0 1 1 0 2 1 0 0 1 0 0 1 1 0 0 0 0 2 1 0 0 1 1 2 0 0 0 0 0 0 1 0 0 0 1 0 1 2 1 1 0 0 0 0 2 2 1 2 0 1 2 1 1 1 0 0 0 0 0 0 1 1 0 0 1 0 1 2 1 1 1 0 1 1 1 0 2 0 0 0 2 2 0 0 1 1 2 0 1 0 0 0 0 2 0 1 0 2 0 2 1 0 0 1 1 1 1 0 2 2 0 0 0 0 0 0 0 0 1 0 0 1 0 0 1 1 1 0 1 1 0 0 0 0 0 0 2 0 1 1 0 1 0 0 1
34 1 0 0 0 0 0 2 1 0 0 0 0 1 0 0 0 2 0 2 2 2 0 1 1 0 1 0 0 1 1 1 0 0 0 0 2 1 0 0 0 2 0 0 1 1 0 0 0 0 0 0 0 0 1 1 0 0 0 1 0 1 1 1 1 0 2 0 0 0 0 0 2 2 1 2 0 0 0 0 0 0 0 1 1 0 0 1 1 1 0 1 0 1 0 0 1 1 1 1 2 2 1 0 1 1 2 1 1 1 1 2 0 1 1 0 0 1 0 0 2 1 2 1 1 1 1 1 1 2 0 0 1 1 0 0 0 0 0 1 1 2 0 0 0 0 0 0 1 1 0 0 0 1 0 0 0 1 0 1 2 2 2 2 0 1 1 0 1 0 1 1 1 1 1 0 1 0 0 1 1 1 0 2 1 0 1 2 1 0 0 2 1 0 1 1 1 0 0 0 0 0 0 2 2 1 0 0 1 0 1 1 2 0 2 2 0 1 2 0 1 1 2 2 0 1 1 2 0 0 0 0 1 1 1 0 0 2 1 1 0 0 2 1 2 0 0 1 0 1 1 1 2 1 0 0 0 0 0 0 0 0 0 1 1 0 1 0 2 0 0 2 1 1 1 0 0 1 1 0 1 0 0 0 1 0 0 0 0 1 0 1 2 2 2 0 1 2 0 2 1 0 1 1 0 0 1 0 0 2 0 1 1 1 1 0 2 0 1 0 1 1 1 0 0 0 1 0 1 0 1 0 1 0 0 0 0 1 0 1 0 0 2 2 0 0 2 2 2 1 1 1 2 2 0 0 2 1 1 1 2 2 2 0 2 0 0 2 2 0 0 2 0 0 0 0 1 0 0 1 1 1 0 1 1 0 0 0 0 1 0 1 1 0 2 2 2 1 0 1 0 1 1 1 1 0 0 0 1 0 0 1 2 2 0 2 0 0 0 0 0 1 1 1 0 0 0 0 0 0 2 1 1 2 1 0 0 1 0 0 2 0 1 2 0 2 0 1 0 0 0 0 1 2 1 1 1 1 0 0 0 0 0 0 0 1 1 1 0 0 0 0 1 1 0 0 0 1 0 0 1 1 1 1 0 0 0 1 1 0 1 1 2 1 1 1 2 0 0 1 0 1 2 0 2 1 2 1 1 0 0 1 0 0 0 0 1 0 0 1 1 1 0 0 0 1 0 1 0 1 1 1 0 0 2 0 1 0 0 0 1 1 0 0 1 1 0 2 2 0 0 0 0 2 0 2 0 1 0 0 0 0 1 0 0 1 1 2 1 1 1 0 0 0 0 0 0 0 0 0 0 0 1 1 0 0 0 0 2 2 1 0 0 0 0 2 0 1 0 0 1 0 0 0 2 0 1 1 1 2 1 0 1 1 1 1 1 0 0 0 0 0 0 1 0 0 1 1 0 0 1 1 0 2 0 1 0 0 1 1 1 0 0 1 0 2 2 0 1 0 0 2 0 0 0 1 2 2 2 0 0 0 2 1 1 2 1 2 0 0 0 0 0 0 1 1 2 1 2 2 1 0 2 1 1 2 0 0 0 0 0 0 0 1 1 0 2 0 0 0 0 0 0 0 1 0 2 2 1 0 0 0 0 2 0 1 1 0 0 0 0 0 0 2 2 2 0 0 1 1 1 1 1 0 1 0 1 0 0 2 0 2 1 1 0 0 1 2 2 1 1 1 0 0 0 0 1 0 1 0 0 1 1 0 1 1 2 1 1 1 0 0 1 1 1 0 2 0 1 1 0 0 0 0 0 2 0 2 1 2 0 1 0 2 2 2 0 1 0 0 0 0 0 2 1 1 2 1 1 0 0 0 2 0 2 2 2 1 1 0 1 1 1 0 1 1 0 2 0 2 0 2 1 1 0 2 0 1 0 0 0 1 2 0 2 2 0 0 0 0 1 1 0 2 0 0 0 0 0 0 1 2 0 0 0 1 1 1 1 2 0 1 0 1 1 0 0 2 2 1 1 0 0 0 0 0 1 1 1 0 0 1 1 1 2 2 2 0 0 0 0 2 2 1 2 1 0 0 0 2 1 0 0 1 1 1 0 0 1 0 1 0 0 1 1 0 1 0 0 0 1 1 0 2 0 0 0 1 2 0 0 1 0 0 0 2 0 0 0 1 1 0 2 0 0 0 0 2 1 0 1 1 1 0 2 0 1 1 2 1 0 0 0 0 0 1 0 1 1 0 0 1 0 0 0 0 0 1 1 0 1 1 1 2 1 0 0 0 0 0 1 1
35 0 0 1 1 0 0 2 1 0 0 1 1 2 0 0 0 0 1 1 1 1 0 0 2 1 2 1 0 2 2 0 0 0 0 1 2 2 0 0 0 2 1 0 2 0 1 0 0 1 0 0 0 0 1 0 0 0 0 1 0 1 1 1 1 0 1 1 0 0 0 1 2 2 1 2 1 0 0 0 0 0 0 0 1 0 1 1 1 1 0 0 2 2 0 0 1 2 2 2 2 2 0 0 0 0 2 1 0 2 1 1 1 1 1 1 1 1 0 0 2 1 1 1 0 1 0 1 1 2 1 1 0 0 0 0 0 0 0 2 2 2 0 0 0 0 0 0 0 0 0 0 0 0 0 0 0 1 0 0 1 1 2 2 0 2 1 1 1 1 0 0 2 0 2 0 1 0 0 0 0 0 1 2 2 1 1 2 1 1 2 2 1 0 1 1 1 0 0 0 0 0 0 1 2 1 1 1 1 0 1 1 2 0 2 2 2 0 2 1 1 1 2 2 0 1 1 2 0 0 1 1 2 1 1 2 1 2 2 0 0 0 2 0 2 0 0 0 0 0 0 0 2 0 1 1 1 2 0 0 0 0 0 1 1 0 0 0 1 0 0 1 1 1 0 0 0 0 0 0 2 0 2 2 1 0 2 0 1 1 1 1 1 2 2 1 1 0 0 1 1 0 1 1 1 0 0 0 0 0 0 1 1 1 0 0 1 1 0 0 1 1 0 0 2 0 1 0 0 1 2 1 1 1 1 1 1 2 0 1 1 1 2 2 0 0 1 0 0 2 0 0 2 2 0 0 1 2 0 2 2 2 0 1 0 0 1 2 2 0 1 1 2 2 0 0 2 1 1 2 2 0 0 1 0 0 1 0 0 0 0 0 1 0 2 1 2 0 2 2 0 1 0 1 0 0 0 1 0 2 0 0 0 0 0 1 0 0 0 0 0 1 0 2 1 2 2 2 2 2 0 1 0 0 1 1 1 1 0 0 1 1 0 0 0 2 0 1 0 1 0 0 0 0 2 0 2 1 1 1 2 1 2 1 2 0 0 1 0 1 1 1 1 1 0 1 1 2 0 2 2 1 1 1 1 1 1 1 1 0 2 0 0 2 0 0 1 2 2 0 0 0 2 0 2 0 1 0 1 0 1 0 0 0 0 0 0 1 0 2 2 1 2 1 1 0 0 0 1 2 0 1 1 1 2 0 1 1 2 1 2 2 0 0 0 2 1 2 2 0 0 0 0 2 1 0 0 0 0 1 0 0 1 1 1 0 1 1 1 0 1 0 1 0 0 0 0 2 0 2 0 0 0 0 1 0 0 0 1 1 1 1 0 0 0 0 1 0 0 0 0 1 0 1 1 1 1 1 1 2 0 0 1 1 1 2 2 0 0 0 0 0 0 1 0 0 2 2 0 0 2 2 2 2 0 0 1 0 0 1 0 0 0 0 0 2 2 1 0 0 2 1 0 1 0 2 1 2 2 0 0 0 2 0 2 1 0 2 0 0 1 0 1 0 0 1 1 0 0 0 1 0 1 1 1 0 1 0 0 1 0 0 0 2 1 0 2 0 0 1 0 2 0 0 1 0 0 2 0 0 1 1 0 1 1 0 0 0 0 0 0 0 1 2 0 0 1 0 1 1 1 1 0 0 0 0 2 0 1 2 1 2 1 1 0 0 1 0 0 0 0 0 0 0 0 0 0 1 2 0 1 2 1 0 1 0 2 0 1 1 1 0 1 0 0 0 1 0 0 0 0 0 0 0 0 2 0 1 0 1 1 0 0 0 0 0 1 1 0 0 0 0 1 2 1 1 2 0 1 1 0 0 1 1 1 1 1 2 1 0 1 1 1 1 2 1 1 1 0 2 1 1 2 0 0 2 0 0 0 0 0 0 1 1 0 0 1 1 0 0 2 0 0 2 0 0 1 0 0 0 1 1 0 0 0 0 1 0 1 0 1 0 0 2 1 0 0 0 2 2 2 0 0 0 0 0 0 2 0 0 1 1 0 2 1 1 1 0 0 0 0 2 1 0 1 1 0 2 1 1 0 0 0 0 1 1 0 0 2 0 2 0 0 1 0 0 1 0 0 0 2 1 0 0 1 1 1 1 1 0 0 0 1 0 0 0 0 0 0 0 1 1 1 0 1 0 1 2 1 0 1 1 1 0 1 1 1 0 0 0 2 0 0 0 0 1 0 0 0 0 0 0 0 1 0 1 2 0 0 0 0 0 0 2 0 1 1 0 0 0 0 1
36 0 0 1 1 0 0 1 0 0 0 0 1 1 0 1 0 2 0 2 2 2 2 0 2 0 0 0 0 2 2 1 1 0 0 1 2 2 0 0 0 2 0 1 2 1 0 0 0 0 0 0 0 1 0 2 0 1 1 1 2 1 2 2 0 1 1 2 0 0 0 1 2 2 1 2 1 2 2 0 2 0 0 1 1 0 1 2 2 2 0 1 1 1 0 0 0 0 0 0 0 2 1 1 0 0 2 0 1 1 1 1 0 1 1 1 1 0 1 0 1 0 2 0 2 0 2 0 0 0 0 0 0 0 0 0 0 1 0 1 2 0 0 0 0 0 1 0 0 0 0 0 0 1 0 0 0 0 0 2 1 1 2 2 0 1 1 0 1 1 0 2 0 2 1 0 2 0 0 1 0 1 0 2 1 0 1 1 1 1 1 1 2 1 2 1 0 0 1 0 0 0 0 2 2 0 1 1 1 0 0 1 1 0 1 2 1 0 1 1 1 1 1 1 1 1 2 0 0 0 1 1 0 0 0 0 0 2 1 1 1 0 1 0 1 0 0 1 1 1 0 2 0 0 0 0 0 0 0 0 0 0 0 0 0 0 1 1 2 0 0 1 1 2 0 1 1 1 2 0 0 1 1 1 2 1 1 1 1 2 1 1 1 2 2 0 1 0 0 2 1 0 2 1 0 0 0 0 0 0 0 0 1 1 2 0 2 2 1 0 1 1 2 0 1 0 1 1 1 1 1 0 1 2 0 0 0 2 0 1 2 2 2 2 1 1 0 0 2 2 1 1 2 2 0 0 2 0 0 2 2 2 2 0 2 0 1 1 1 0 1 1 0 0 0 0 2 2 0 1 1 0 0 0 1 0 0 0 0 1 0 0 0 0 1 0 0 0 1 1 0 1 1 1 0 1 0 0 0 1 0 0 0 0 0 1 0 1 0 1 0 1 0 1 0 1 1 1 1 2 0 1 1 1 0 1 0 1 0 0 1 1 0 0 1 1 0 1 1 1 0 0 1 2 1 1 1 0 0 0 0 0 0 0 1 1 0 1 0 0 1 1 1 1 2 0 2 1 0 1 2 1 1 1 1 1 1 0 0 0 1 1 0 0 0 0 1 2 2 0 0 0 1 1 1 0 1 0 0 0 0 0 0 1 1 0 0 0 0 1 1 2 1 1 1 1 0 0 0 2 0 1 1 0 1 0 2 0 0 0 2 1 0 0 0 1 2 1 1 0 0 0 0 2 0 1 0 0 0 1 1 0 1 0 0 0 0 1 0 0 0 1 1 1 0 0 1 2 0 2 0 0 1 1 0 0 0 1 1 2 1 1 1 0 0 0 0 1 0 0 1 1 1 0 2 0 1 1 1 0 0 0 0 1 0 0 0 1 0 0 0 2 0 0 0 1 2 2 0 0 1 1 0 1 0 1 0 1 1 0 2 1 0 2 0 1 1 1 2 0 0 1 0 1 0 2 1 2 2 0 0 0 1 1 1 2 0 2 0 0 1 0 0 0 1 0 1 1 1 1 1 0 1 0 0 1 0 2 0 0 1 1 0 1 0 0 2 0 1 2 1 0 0 0 2 0 2 2 0 0 0 0 0 2 0 1 1 1 1 1 0 0 0 2 1 1 0 0 1 1 2 1 0 0 0 1 1 0 0 0 0 0 0 0 0 2 2 0 0 0 0 0 0 0 0 0 1 0 2 1 0 0 2 0 1 0 2 2 2 2 1 0 0 0 0 0 1 0 0 0 0 0 0 1 0 1 0 2 0 2 0 2 0 0 0 0 0 1 0 0 0 0 0 1 2 1 1 1 0 1 0 0 1 1 1 2 2 1 2 1 1 2 1 0 2 0 0 1 0 1 0 1 2 0 0 2 0 0 0 0 0 0 0 0 0 0 0 0 0 0 2 0 0 2 0 0 0 1 0 0 2 2 1 0 0 2 0 2 1 0 0 0 0 2 1 1 0 2 1 1 1 1 1 0 0 1 0 1 1 0 0 1 0 1 2 1 1 0 0 0 0 2 1 1 2 2 0 1 0 1 0 0 0 1 1 1 0 0 2 0 0 2 1 2 0 0 1 1 0 0 1 1 0 2 0 0 0 1 1 1 0 0 0 0 0 1 0 0 0 0 2 0 1 0 2 0 2 1 0 0 1 1 1 0 2 0 0 0 0 0 2 0 0 0 0 1 0 0 1 0 0 1 1 1 0 1 1 0 1 0 0 0 1 1 0 0 0 0 0 0 0 0
37 0 0 2 0 1 1 1 0 1 0 1 0 1 0 1 0 1 0 2 1 2 0 1 1 0 1 0 0 1 1 0 1 0 2 2 2 1 1 1 0 0 0 0 1 0 1 0 1 0 0 0 1 0 0 0 0 0 0 1 0 2 1 1 1 0 1 0 1 1 0 1 2 2 2 2 0 0 0 2 0 0 0 0 2 0 0 1 2 2 0 1 1 2 0 0 0 0 0 0 1 2 1 0 0 0 2 0 1 1 1 2 1 1 1 1 1 0 0 0 2 0 2 1 1 0 1 0 2 2 1 1 0 0 2 0 0 0 0 1 1 2 0 0 0 0 0 0 1 1 0 0 1 0 1 0 0 1 0 2 2 0 1 2 2 2 1 1 1 1 0 1 0 2 0 0 1 0 0 0 0 0 1 2 2 0 2 2 0 0 0 2 1 0 1 2 1 0 0 1 0 1 1 2 2 0 0 1 1 0 1 1 2 0 2 2 0 0 2 0 2 2 1 1 1 0 2 2 0 0 0 0 0 0 1 1 1 2 2 0 0 0 2 1 2 0 0 0 0 0 0 0 1 0 0 0 0 0 1 2 2 0 0 0 0 0 0 1 1 1 1 2 2 1 1 1 0 0 0 0 1 1 0 0 2 1 1 2 0 2 1 1 1 2 2 0 1 0 0 1 1 1 2 0 0 1 0 0 1 1 0 1 2 1 2 0 2 1 1 0 1 1 1 1 2 0 1 0 0 0 1 1 0 0 0 0 0 1 1 1 0 0 2 2 0 0 0 1 2 0 0 0 2 2 0 0 2 0 0 2 2 2 2 0 2 0 2 1 1 0 1 1 1 1 0 0 1 0 0 2 2 1 0 1 1 0 1 1 1 0 0 1 0 0 2 1 1 1 0 0 0 0 2 0 0 0 2 1 0 2 0 0 1 1 1 2 1 1 0 1 0 1 0 2 1 1 0 0 0 0 1 0 0 0 1 1 0 1 0 0 0 2 0 1 0 2 0 0 0 0 0 0 1 1 2 1 2 1 1 1 2 0 0 0 0 1 0 2 0 0 1 1 0 0 0 1 0 0 0 0 1 2 1 1 1 2 1 1 0 1 1 1 1 1 1 0 2 1 1 0 0 0 1 1 1 0 1 1 0 0 0 0 0 0 0 1 0 0 0 0 0 2 0 0 0 1 0 0 0 2 0 2 2 2 2 0 1 0 1 1 0 1 0 1 0 1 0 2 2 0 0 0 1 1 2 0 0 1 0 2 2 0 1 1 1 0 2 1 0 1 0 1 1 0 0 1 1 1 0 1 1 0 0 0 0 0 0 0 0 0 0 0 0 1 1 1 1 0 0 0 0 1 1 0 1 1 1 0 0 1 1 0 0 0 0 0 0 1 0 0 0 0 0 0 0 0 2 1 0 0 0 0 0 2 0 0 0 1 1 0 1 0 0 1 0 1 1 1 2 0 2 1 0 1 0 1 1 1 1 0 0 0 1 2 0 2 1 2 1 0 0 0 1 1 0 2 2 2 1 1 2 1 2 1 2 0 1 0 1 2 0 0 1 1 1 1 1 0 1 1 0 1 0 0 0 0 2 2 0 0 1 1 0 1 0 0 0 1 1 1 0 0 0 2 2 1 0 0 1 0 1 0 0 0 0 0 1 0 1 2 0 2 0 0 0 0 2 0 0 0 0 0 0 0 0 0 2 0 2 0 0 0 2 0 1 0 2 1 1 1 0 0 1 1 1 0 1 0 0 0 0 0 0 0 0 1 0 1 1 1 1 1 2 2 2 0 1 0 0 1 0 0 0 2 0 0 0 1 1 0 0 0 1 0 1 2 1 2 2 0 2 1 1 1 2 2 1 0 0 1 0 1 2 0 0 1 0 0 2 0 0 0 0 0 0 0 0 0 0 0 1 0 0 2 0 0 0 0 0 0 0 1 1 1 0 1 1 1 1 1 0 1 0 0 2 1 0 1 2 1 1 0 0 0 0 0 1 2 0 1 0 1 1 1 1 1 1 0 0 0 0 1 1 0 2 1 1 1 1 0 0 0 1 0 1 0 0 2 2 1 0 2 0 1 1 0 0 1 0 0 1 0 0 1 1 0 1 0 1 1 0 1 2 0 0 0 0 0 0 1 1 0 2 1 0 0 1 0 0 0 2 0 0 0 2 1 1 0 0 0 1 0 0 1 0 0 0 0 0 0 0 0 1 1 0 1 1 0 0 0 0 0 0 0 0 0 0 0 0 0 0 0
38 1 0 2 1 0 0 1 0 0 0 0 1 2 0 2 0 0 0 2 1 2 0 1 1 1 1 0 1 1 1 0 2 2 0 0 1 1 0 0 0 1 0 0 0 2 0 0 0 1 0 0 0 0 0 0 0 0 0 1 0 1 1 1 1 1 0 0 0 0 0 1 2 2 0 2 2 1 1 1 1 0 0 0 1 0 0 0 2 2 0 0 2 1 0 0 0 1 1 1 1 2 1 0 1 0 2 0 0 2 1 1 0 2 1 0 0 0 1 0 1 0 2 1 1 1 1 0 0 0 0 0 0 0 0 0 0 0 2 0 1 1 2 0 0 0 1 0 1 1 0 0 1 1 0 0 0 1 0 2 2 0 2 2 1 2 1 0 1 1 1 0 0 2 2 0 2 1 0 1 0 0 1 2 1 0 1 1 1 1 1 2 2 2 0 2 2 0 0 1 0 1 0 1 2 1 1 0 2 0 2 1 1 0 2 2 0 1 1 0 1 2 0 0 0 0 0 2 1 0 0 0 0 0 0 0 0 2 2 0 0 0 2 1 2 0 0 0 0 0 0 0 1 0 0 0 0 1 1 2 1 1 0 1 1 0 1 1 1 1 0 2 1 1 0 0 0 0 2 0 1 1 0 0 1 1 1 2 0 2 2 0 0 1 2 0 0 2 0 1 1 0 1 0 0 0 0 0 0 0 0 1 2 2 2 0 2 1 0 0 1 1 0 0 2 0 2 0 1 1 1 1 0 0 1 1 1 2 0 2 1 1 1 1 0 0 0 1 2 1 0 0 2 2 0 0 2 0 1 1 2 2 1 0 1 0 1 0 0 0 0 2 1 1 0 0 2 2 1 2 0 1 0 0 0 0 0 0 0 0 1 2 0 1 2 0 0 1 1 1 0 1 0 0 0 0 0 0 0 1 1 1 0 0 1 1 1 1 0 0 0 1 0 1 0 0 0 0 0 0 1 0 0 0 0 0 0 0 0 0 2 0 0 0 2 1 0 1 0 1 0 1 0 2 0 0 1 1 1 1 1 0 0 0 0 1 0 1 0 0 1 0 2 2 1 0 1 2 0 1 2 1 1 1 1 1 1 1 0 1 1 1 1 1 2 0 2 1 1 0 0 1 2 1 2 1 2 1 1 0 0 0 0 0 0 0 0 0 0 1 0 2 0 0 1 0 0 0 0 2 0 1 1 0 1 0 1 0 2 2 2 2 0 0 1 2 1 1 1 0 0 0 0 0 2 0 0 0 2 0 0 0 0 1 1 0 1 1 1 0 0 1 0 0 0 0 0 0 0 0 0 0 0 0 2 1 1 0 0 1 0 0 0 0 0 0 1 0 0 0 0 1 0 0 0 1 1 1 2 0 0 0 0 1 0 0 0 2 1 1 0 2 0 1 0 0 1 0 0 0 1 1 0 0 0 0 0 0 0 1 1 0 1 1 1 1 1 0 1 0 0 2 1 1 1 2 1 2 0 1 1 0 2 0 1 1 0 2 1 0 0 0 0 0 0 0 0 0 1 1 0 1 1 1 1 0 1 1 0 1 0 0 0 1 0 0 1 0 0 2 2 0 0 0 0 0 1 1 0 0 0 0 0 2 0 1 0 0 0 0 0 0 1 2 1 0 1 0 1 1 2 1 1 0 1 0 0 0 0 0 0 0 0 0 0 1 1 1 0 0 0 0 0 0 0 0 0 0 1 0 0 1 2 1 0 0 2 0 0 0 0 0 1 0 0 0 0 0 0 0 0 1 1 1 0 1 0 2 0 2 0 1 1 2 2 1 0 1 0 1 0 0 0 1 1 1 0 1 1 0 0 0 1 1 1 2 2 1 0 0 0 0 0 0 1 0 0 2 0 2 0 2 1 1 0 1 0 1 1 0 0 0 0 0 0 0 0 0 0 0 2 0 0 1 1 1 1 0 0 0 0 1 0 0 0 1 1 1 2 1 1 0 2 2 1 0 0 0 1 0 0 1 0 0 0 0 0 2 0 0 0 2 0 2 1 0 1 0 0 0 0 1 2 0 2 1 1 2 0 1 0 1 0 0 1 0 0 1 2 0 0 2 1 2 1 0 1 0 0 0 2 1 1 1 2 0 1 1 1 0 0 0 0 1 1 2 0 1 0 0 1 1 1 0 2 1 2 1 1 2 0 0 2 0 2 1 1 0 0 0 0 0 0 0 1 1 0 0 1 0 0 1 0 2 0 1 1 0 0 0 0 0 0 1 0 0 0 0 1 0 1 1
39 0 0 1 0 0 0 2 0 1 0 0 1 1 0 0 0 1 0 2 1 2 0 0 2 0 2 0 0 1 1 0 1 1 0 0 1 1 0 0 1 0 0 1 2 1 1 0 0 1 0 0 0 0 1 0 0 1 1 1 0 0 1 2 1 0 1 1 0 0 0 0 2 2 1 2 1 0 0 1 0 0 0 1 0 0 0 2 2 2 0 1 2 1 0 0 0 2 2 2 2 2 0 1 0 1 2 0 0 2 0 0 0 2 2 1 1 1 0 0 1 1 2 1 1 0 1 0 0 0 0 0 0 1 1 1 0 0 0 1 1 1 0 1 0 0 1 0 1 1 0 0 0 0 0 0 0 0 0 1 2 0 1 2 2 2 1 1 1 1 0 0 1 1 1 0 2 0 1 1 0 1 0 2 0 0 0 1 1 1 1 1 2 1 2 1 2 0 0 1 0 1 1 1 2 1 1 2 1 0 1 1 1 0 2 2 0 1 2 1 1 1 1 2 0 1 1 1 0 0 0 0 0 0 0 0 1 2 2 0 0 0 2 1 2 0 0 1 1 1 1 0 0 0 0 0 0 0 0 0 0 0 0 1 0 0 0 0 2 0 1 2 1 0 0 0 0 1 1 0 0 1 0 0 2 1 1 0 1 2 1 1 0 1 2 0 0 1 0 1 0 1 1 1 0 0 0 0 0 2 0 1 2 1 2 0 2 0 1 0 1 1 1 1 2 0 1 0 0 1 2 2 0 0 0 0 0 1 1 0 1 0 2 1 1 1 0 1 1 1 0 0 0 0 0 2 0 1 0 0 0 0 2 0 1 0 1 1 1 0 1 1 2 1 0 0 2 2 0 2 2 0 0 1 1 1 1 0 0 0 0 1 0 0 2 1 1 0 1 2 0 2 0 2 1 1 0 1 0 2 0 0 0 0 2 2 1 0 0 0 0 1 1 1 1 0 0 0 0 0 1 0 0 1 1 0 0 1 0 1 1 1 0 1 1 2 0 1 0 2 0 0 1 1 1 0 1 2 1 1 1 0 0 0 0 1 1 0 0 0 1 1 0 0 1 1 0 2 0 0 0 1 1 1 0 2 0 2 0 1 0 0 1 2 0 0 2 1 1 0 0 0 2 1 1 1 1 1 1 0 0 0 0 1 1 0 0 1 0 1 1 2 1 1 1 1 1 1 1 1 1 0 0 0 0 0 1 0 0 0 1 1 0 0 0 2 2 2 2 0 0 0 1 2 1 1 1 1 1 1 0 0 1 0 0 1 2 2 0 1 0 0 0 0 0 0 0 0 0 0 2 0 0 1 0 0 0 0 0 1 0 0 1 0 2 0 0 0 0 0 0 1 0 0 1 1 1 0 0 0 1 0 0 1 0 0 1 2 1 1 1 1 1 1 1 0 2 0 0 0 1 1 1 1 0 0 1 1 1 0 1 1 0 0 1 2 2 2 0 0 2 2 0 1 0 1 1 2 1 0 0 0 1 1 0 1 0 2 1 0 1 1 0 1 1 1 2 0 0 0 0 0 2 1 1 1 1 1 1 1 1 1 0 1 0 0 1 0 1 1 0 0 0 0 1 0 2 2 0 0 1 1 0 2 0 0 0 2 2 2 0 0 1 2 1 0 0 0 2 1 0 0 0 0 0 0 1 0 0 1 1 1 0 0 0 1 1 1 0 0 0 0 0 0 0 1 2 0 1 0 0 0 1 0 0 0 2 1 1 1 0 0 0 0 0 1 1 0 0 0 1 1 1 1 1 1 1 1 0 1 1 1 1 1 1 0 0 2 0 0 0 0 0 2 1 0 1 0 0 2 0 0 1 1 0 1 1 2 1 0 1 0 2 0 2 1 0 1 0 2 0 2 1 0 0 2 0 0 1 0 1 1 1 0 1 1 0 1 0 0 2 1 0 1 0 0 0 1 0 0 1 2 0 0 0 0 1 1 2 1 1 1 1 1 2 1 0 1 2 2 2 0 0 0 0 0 1 0 2 0 0 1 0 1 1 0 0 0 0 0 0 1 1 0 0 2 0 1 0 0 0 0 0 0 0 0 0 1 2 0 0 2 0 1 1 0 1 1 0 0 2 2 0 2 0 0 0 1 2 0 0 1 1 2 2 2 0 1 0 2 0 0 1 0 1 0 1 1 1 1 1 1 1 0 1 0 0 0 0 0 0 1 0 0 0 0 1 0 1 0 0 1 1 1 0 0 0 1 1 0 0 2 0 2 1 0 1 0 0 0 1 1
40 1 0 1 0 0 0 1 0 0 0 0 0 1 0 0 0 1 0 1 1 1 0 0 2 0 1 0 0 2 2 0 0 0 0 0 0 2 0 0 1 1 1 0 1 0 1 0 0 1 0 0 0 2 0 2 0 1 1 0 0 2 1 1 1 0 2 0 0 0 0 1 2 2 1 2 1 2 2 0 2 0 1 1 2 0 0 0 1 1 0 0 1 2 0 0 0 0 0 0 0 1 1 0 1 1 2 0 0 2 1 2 0 1 1 0 0 0 0 0 2 0 2 1 1 1 1 0 0 0 0 0 0 0 0 0 0 1 0 1 1 2 1 0 0 0 0 0 1 1 0 0 0 0 0 0 0 0 0 1 0 0 1 2 1 1 0 0 0 1 1 1 0 2 1 0 2 0 0 1 1 1 0 0 0 0 0 1 0 0 0 2 2 0 2 2 0 0 0 0 0 0 0 0 2 2 2 0 1 0 0 2 1 1 1 2 0 0 0 0 1 1 1 2 0 1 0 2 0 0 0 0 1 1 1 1 1 2 2 1 1 0 1 0 1 1 1 0 0 0 0 2 2 0 0 0 0 0 0 0 0 0 0 1 1 0 0 1 0 0 0 1 2 2 0 0 0 2 2 0 0 1 0 0 0 0 0 0 1 2 1 1 0 2 2 0 0 0 0 0 1 1 2 0 0 1 1 0 1 1 1 1 2 0 2 0 2 0 0 0 0 0 0 0 2 0 1 0 0 0 1 1 0 0 0 0 0 1 1 1 2 1 2 2 0 0 2 1 2 1 1 1 2 2 1 0 1 1 0 1 1 2 1 0 1 1 1 2 2 0 1 2 0 0 0 0 0 1 0 2 2 1 0 0 2 2 0 1 1 1 1 1 0 0 2 0 0 0 1 1 0 1 0 1 1 0 0 1 0 2 0 1 1 1 0 0 0 1 0 1 0 1 0 0 1 1 1 1 1 2 0 2 0 0 1 1 0 0 0 0 1 1 0 1 1 1 0 1 0 0 0 0 0 2 0 0 0 1 2 0 0 0 1 1 1 1 0 0 0 0 0 0 1 1 1 1 1 2 0 2 2 2 1 1 1 1 1 1 0 1 1 0 1 1 1 0 1 2 2 0 1 0 1 2 0 1 2 1 1 0 0 0 0 1 1 0 0 0 0 2 0 2 0 0 0 2 1 1 0 1 1 0 2 1 0 1 0 0 2 2 1 1 0 0 0 0 1 2 2 0 0 0 0 2 0 1 1 1 0 1 0 0 1 0 0 0 0 2 0 2 0 2 0 0 0 0 0 1 0 1 0 0 1 1 0 0 0 1 1 2 0 0 1 0 0 0 0 1 0 0 1 1 1 1 1 1 1 1 1 2 2 2 0 0 0 0 0 1 0 0 0 2 0 1 0 0 2 0 0 0 2 2 0 2 0 1 0 1 0 0 0 1 0 1 0 2 2 0 1 0 0 2 0 1 0 1 1 1 0 0 0 0 2 1 0 1 0 2 0 0 1 0 0 0 0 2 2 1 1 1 1 1 2 1 2 2 0 0 0 2 0 0 0 1 1 1 2 0 1 1 1 0 0 0 1 0 1 2 0 0 0 0 0 2 0 1 0 0 0 0 0 0 0 2 2 1 0 1 0 0 1 0 0 1 1 1 2 0 1 1 0 1 2 2 0 0 2 0 0 0 0 0 0 0 1 1 0 1 2 1 0 1 2 0 2 0 2 2 2 2 0 0 1 1 1 1 1 0 1 1 1 1 1 1 1 0 1 2 1 2 0 2 2 2 2 0 0 0 0 0 0 0 0 2 1 0 1 0 2 0 0 0 2 0 2 2 2 1 2 0 2 2 1 0 0 1 0 2 0 2 0 2 2 0 0 0 0 1 2 1 1 2 1 1 0 0 1 0 0 0 1 0 0 2 0 0 0 0 0 0 1 1 1 0 0 1 0 0 2 1 0 0 0 2 0 0 0 2 2 1 1 1 0 0 0 0 0 1 0 0 1 1 1 1 1 1 1 0 0 1 0 1 1 0 2 2 0 0 0 2 0 0 0 0 1 1 0 0 2 1 0 2 0 0 1 0 1 1 1 1 2 2 0 1 1 0 0 1 2 0 0 2 1 1 2 0 0 0 0 0 2 0 2 0 1 0 1 1 1 0 2 0 1 0 1 0 1 1 1 0 0 0 0 0 1 1 0 1 1 0 0 1 0 0 0 0 0 0 0 0 0 0 0 1 0 0 0 0 0 0 0 0
41 0 0 1 1 1 1 1 0 0 0 1 0 1 0 1 0 0 0 2 1 2 0 0 2 0 2 0 2 1 2 1 1 1 0 0 1 1 0 0 1 1 1 0 1 0 1 0 1 0 0 0 1 1 0 1 1 0 2 0 0 1 2 2 1 1 1 0 1 1 0 2 1 1 1 1 1 1 1 0 0 0 1 1 1 0 0 0 1 2 0 0 2 2 0 0 0 0 0 0 0 1 1 0 1 1 2 0 0 2 1 0 0 1 1 1 1 0 1 0 1 0 2 0 2 0 2 0 1 1 0 0 0 0 1 0 1 0 0 2 1 1 0 1 0 0 0 0 0 0 0 0 0 0 0 0 0 1 0 1 0 1 1 2 0 1 0 0 0 0 1 1 1 1 2 0 2 0 0 0 0 1 0 2 2 1 1 2 1 1 2 2 1 0 1 2 2 0 0 1 0 1 1 2 2 0 0 0 1 0 1 1 1 0 2 1 0 1 2 1 0 1 2 2 0 0 0 0 0 0 0 0 1 1 2 1 1 2 2 0 0 1 2 1 2 0 0 0 0 0 0 0 2 1 0 0 2 0 0 0 0 0 0 0 0 0 0 0 1 0 2 0 1 1 0 0 0 0 1 0 0 2 0 0 1 0 1 1 0 1 0 1 1 2 1 0 1 2 0 1 2 0 2 1 1 1 0 1 0 2 0 2 2 1 2 0 2 1 1 0 1 1 0 0 2 0 1 0 1 1 2 1 1 1 0 0 0 2 0 1 2 1 2 1 1 1 0 0 2 1 1 1 2 2 0 0 2 1 0 2 2 2 1 0 1 1 0 2 2 1 0 2 0 0 0 0 1 1 0 1 0 0 0 0 1 1 1 0 0 0 0 1 1 0 2 2 2 1 0 0 0 0 0 0 0 0 0 0 0 1 0 0 0 0 1 1 1 1 0 1 0 1 0 1 0 0 1 0 0 0 0 0 1 1 0 1 0 1 0 0 1 1 0 0 1 1 0 1 0 1 0 0 1 2 1 1 1 2 1 1 2 0 0 0 1 0 0 1 0 0 0 0 2 2 0 1 0 1 0 0 0 1 2 2 1 2 1 2 1 1 0 0 1 2 1 0 1 1 1 0 0 0 1 1 1 0 1 1 1 0 0 0 0 0 0 0 0 0 0 1 0 2 1 1 1 1 0 1 0 1 1 1 0 0 0 0 1 0 2 2 1 2 0 1 1 2 0 1 1 0 0 1 1 2 0 1 0 1 1 1 1 0 1 1 1 0 1 2 1 1 1 0 1 0 1 0 1 2 0 2 0 0 0 0 2 1 1 0 2 2 1 0 2 0 0 0 0 0 0 0 0 0 1 0 2 1 2 1 1 2 0 0 1 1 1 1 1 0 0 0 0 1 0 0 0 1 1 0 0 0 2 2 0 2 0 2 0 1 1 0 2 0 0 0 2 0 0 1 0 0 0 2 0 0 1 1 2 2 2 0 0 0 1 1 0 1 1 1 1 1 0 1 0 0 0 1 1 0 0 2 0 1 2 1 2 0 2 1 0 0 0 0 0 0 0 0 0 0 0 1 1 0 0 0 0 0 1 1 0 0 0 0 0 2 0 0 0 2 1 1 0 0 1 2 1 0 1 0 1 0 0 0 0 0 0 1 1 0 0 1 1 1 0 0 0 0 1 1 2 1 2 2 0 0 0 1 0 0 2 1 0 1 0 0 0 1 2 2 1 1 0 0 1 1 1 0 1 0 1 1 0 0 0 1 0 1 0 2 0 2 0 0 1 2 1 1 0 1 0 0 0 0 0 2 0 0 0 0 1 0 0 0 1 0 1 2 1 2 2 0 1 1 1 1 2 1 1 2 1 2 1 2 2 0 0 1 0 1 1 0 0 1 1 1 0 0 1 0 0 0 2 0 0 1 1 0 0 0 0 0 0 2 0 0 0 0 1 0 1 1 0 0 0 1 1 1 0 0 2 2 1 0 0 0 0 0 1 1 1 0 1 2 0 2 2 2 2 0 0 0 0 2 1 0 2 1 1 1 0 0 0 0 0 0 2 1 0 1 1 0 1 0 0 0 1 0 0 0 0 0 2 1 1 2 1 0 0 1 2 0 0 0 0 2 2 0 1 0 0 0 1 1 2 0 1 0 0 2 0 0 0 2 0 0 0 2 2 0 0 0 0 0 0 0 0 1 0 0 1 0 0 2 1 1 0 1 1 1 0 0 0 0 1 1 1 0 0 0 0 0 0 2
42 0 0 2 0 2 2 2 1 0 0 0 0 0 0 0 0 1 1 0 0 1 1 0 2 0 0 0 0 2 2 0 2 1 0 0 1 1 0 0 1 1 0 0 0 0 1 1 1 2 0 0 0 1 0 1 0 0 0 0 2 2 1 1 0 1 0 1 0 0 0 1 1 1 2 1 0 0 0 0 0 0 1 1 1 0 0 0 1 2 0 0 2 2 0 0 0 1 1 1 1 2 0 0 2 1 2 0 2 0 0 1 1 2 2 2 2 0 0 0 2 0 2 2 0 2 0 0 0 0 0 0 1 1 0 0 1 0 1 0 0 2 0 1 0 0 0 0 0 0 0 0 0 0 1 0 0 1 0 2 2 0 1 1 0 1 1 2 1 1 0 0 2 0 1 0 2 0 0 1 0 2 0 1 1 0 1 0 0 2 2 2 1 0 1 1 1 0 0 0 0 0 0 1 2 2 1 0 1 0 0 2 0 0 1 2 0 0 2 1 1 1 1 1 0 1 1 2 0 0 1 1 0 0 0 0 0 2 1 1 1 0 2 0 2 0 0 0 0 0 0 0 1 0 0 0 0 0 1 1 0 1 0 0 0 0 0 0 2 0 0 2 0 0 0 0 0 1 2 0 0 1 0 0 1 1 0 1 1 2 1 1 1 2 2 1 0 1 0 2 0 0 1 0 0 0 1 0 1 1 1 1 2 1 1 0 2 1 0 0 0 0 2 1 2 0 1 0 0 1 0 0 0 0 0 0 0 1 1 1 1 1 2 2 0 0 1 0 2 0 0 0 2 2 0 0 1 0 0 1 0 0 1 0 1 1 1 2 2 0 1 1 0 0 1 1 0 2 2 2 0 1 0 0 1 1 1 0 0 1 0 1 1 0 2 0 0 1 0 0 0 0 1 0 0 0 0 0 1 1 0 1 0 0 1 1 1 1 0 1 0 2 1 1 1 1 2 0 0 0 2 1 1 2 1 2 0 0 0 0 2 0 0 1 1 0 0 2 0 0 0 0 1 2 0 0 0 0 1 0 0 0 0 0 0 1 0 1 0 1 1 1 1 1 1 0 2 2 0 1 2 1 1 1 1 2 1 2 1 1 0 0 0 2 0 0 1 1 1 1 0 0 1 1 1 0 2 1 2 0 0 0 0 1 1 0 0 0 0 0 0 2 0 0 0 1 1 0 0 2 0 2 2 1 0 0 2 1 2 2 1 0 0 0 0 2 1 2 2 0 0 0 1 1 1 0 0 2 0 0 0 1 1 1 1 0 1 1 1 0 1 0 1 0 0 1 2 1 0 1 0 0 0 0 1 0 0 1 0 1 1 1 0 0 0 1 1 0 0 0 0 1 0 0 1 1 1 0 0 0 1 0 0 0 0 0 0 0 0 0 0 1 0 1 0 0 1 2 0 0 1 1 1 1 0 0 0 0 1 0 2 0 0 0 2 2 1 1 1 0 1 2 1 1 0 1 1 2 1 1 1 1 1 1 1 2 1 2 0 0 1 0 1 0 0 1 1 0 1 1 1 1 2 0 2 2 2 1 0 0 0 0 0 0 0 0 2 0 1 1 0 1 0 0 0 0 2 2 0 0 1 1 1 1 1 0 0 2 2 2 0 0 0 2 2 2 0 0 1 1 1 1 0 0 0 0 1 0 0 1 0 1 0 0 0 0 0 1 0 0 0 0 0 0 0 0 1 0 0 0 0 0 2 0 0 0 2 1 1 1 0 0 1 0 0 0 1 0 1 1 1 1 0 0 1 1 1 2 1 2 0 2 2 2 1 0 0 1 1 0 0 0 0 1 1 0 2 1 0 1 0 0 0 2 0 2 2 2 2 0 2 2 1 2 2 2 2 2 0 2 1 2 2 0 0 2 0 2 0 0 0 1 2 1 1 1 1 0 0 0 2 0 0 2 0 1 0 1 0 0 1 2 1 0 0 0 1 0 2 0 1 0 0 1 1 1 1 0 0 0 2 0 0 0 0 0 0 1 0 1 0 1 0 1 2 2 2 0 0 0 0 1 1 0 1 1 0 2 0 1 1 0 0 0 0 0 0 2 2 1 0 2 1 1 1 0 2 1 0 0 2 2 0 1 0 0 1 1 2 0 0 1 1 2 1 1 1 1 1 0 1 0 1 0 1 0 1 1 0 1 0 1 1 0 1 2 2 0 0 0 0 0 1 0 0 1 0 0 1 0 0 1 1 1 0 0 0 1 0 1 1 0 0 2 1 0 0 0 1 0 0 0
43 1 0 1 1 0 0 1 1 1 0 1 0 0 0 0 0 1 1 1 1 1 0 0 2 0 0 0 1 1 0 0 0 0 0 0 2 0 1 1 1 0 2 0 2 0 0 0 0 1 0 0 1 0 1 1 0 1 1 1 1 1 1 1 1 0 1 1 0 0 0 0 2 2 2 2 0 2 2 0 2 0 1 1 1 0 0 0 1 2 0 0 1 2 1 1 1 1 0 0 0 2 2 0 0 0 2 0 0 2 1 1 0 2 2 0 0 0 1 0 1 0 2 1 1 0 1 0 0 0 0 0 0 1 1 1 0 0 1 0 2 0 0 0 0 0 1 0 0 0 0 0 0 2 2 0 0 0 0 1 1 1 1 2 1 1 1 0 2 1 0 0 0 2 2 0 2 1 0 1 0 1 0 1 0 0 0 0 0 2 1 2 2 1 1 2 2 0 0 1 0 1 1 0 1 1 1 0 1 0 2 1 1 1 2 2 0 0 1 0 1 1 2 2 0 0 1 1 0 0 1 1 0 0 0 0 0 2 2 0 0 1 2 1 1 0 0 1 1 1 0 0 2 1 1 1 2 0 0 0 0 0 0 0 1 0 0 0 1 0 0 2 0 0 0 0 0 0 0 0 0 0 0 0 0 0 0 1 0 1 1 0 1 2 1 1 0 1 0 0 1 0 1 0 0 0 0 0 1 2 1 2 1 1 1 0 1 0 1 0 2 1 1 1 1 0 1 0 2 2 2 2 0 0 0 0 0 0 2 0 0 0 2 2 1 1 0 0 1 0 1 0 1 1 0 1 1 0 0 0 0 0 1 0 1 1 0 2 2 0 2 0 0 0 0 0 1 1 0 1 1 1 1 1 1 1 0 0 0 1 0 0 1 0 1 1 1 1 0 0 0 0 1 2 1 1 0 1 1 1 0 1 0 0 0 0 0 0 0 0 0 0 1 2 1 1 1 0 0 0 0 0 1 1 0 1 0 1 0 1 1 1 0 0 2 1 1 1 0 0 0 1 2 2 2 2 2 2 1 1 2 0 0 0 1 1 1 1 0 0 0 0 1 1 2 0 1 1 1 0 1 2 0 0 0 1 0 1 0 1 0 0 0 2 1 0 1 1 1 1 1 0 1 1 1 0 2 1 1 0 0 0 0 1 1 0 0 0 0 1 0 2 0 0 0 1 0 0 1 2 0 0 0 0 0 0 2 0 2 2 0 0 0 1 1 1 1 2 2 0 0 0 1 2 0 1 1 0 1 1 1 0 0 0 0 1 1 1 1 0 0 2 0 0 0 2 2 1 0 1 0 0 0 0 0 0 0 0 0 1 0 0 1 1 1 0 2 1 0 0 0 1 0 1 2 0 1 1 2 0 0 0 0 0 1 1 1 1 1 0 1 1 0 1 0 0 1 1 0 0 1 1 1 2 0 0 1 0 0 0 1 1 0 0 2 1 1 0 2 0 0 1 0 0 0 2 2 2 2 0 0 0 0 1 1 1 0 2 1 0 1 0 0 1 0 1 1 1 0 0 1 0 1 0 1 0 1 0 0 1 0 0 0 1 0 0 1 0 1 2 1 0 0 0 1 0 2 2 0 0 2 2 0 1 1 0 0 0 0 0 0 0 0 2 2 2 0 0 0 0 1 0 0 0 0 0 1 0 0 1 0 1 0 0 0 0 1 0 1 1 0 1 0 0 0 0 0 0 1 0 0 0 1 0 1 1 1 1 1 2 0 0 1 0 0 1 0 0 1 1 0 0 0 0 0 1 0 2 1 2 0 1 1 2 2 1 0 0 0 0 0 0 1 1 0 1 0 0 1 1 0 0 1 1 1 2 2 2 2 0 0 1 1 0 2 0 0 2 0 2 0 2 2 0 0 2 0 0 0 0 0 0 0 0 0 0 1 0 0 1 2 0 0 2 0 0 1 2 0 0 0 2 0 0 0 1 0 0 1 1 0 0 0 1 1 0 0 1 2 2 2 0 0 0 0 1 0 1 0 0 0 2 1 1 1 1 1 0 0 0 0 2 2 0 1 1 1 2 0 0 0 0 1 1 2 1 0 2 2 2 0 2 0 1 2 0 2 1 0 0 1 1 0 1 0 0 0 1 1 0 0 1 2 1 1 1 0 0 0 0 2 0 1 0 2 0 2 2 0 0 2 0 0 1 0 1 1 0 0 0 0 0 1 0 0 0 1 1 0 0 0 0 1 1 0 1 1 1 1 1 0 0 0 1 0 0 0 0 1 0 0 0
44 1 0 1 1 0 0 1 0 0 0 1 0 0 0 0 0 0 0 2 2 2 0 2 0 0 0 0 1 1 2 1 2 1 0 0 1 1 0 0 2 0 2 0 2 0 0 0 0 1 0 0 1 0 0 1 0 2 1 0 0 2 0 1 0 1 0 0 0 0 0 1 2 2 2 2 0 2 1 0 0 0 0 0 1 0 0 0 1 1 0 0 2 0 0 0 0 2 2 2 2 2 1 0 1 1 2 1 1 1 0 1 1 1 1 1 1 0 1 0 1 0 2 0 2 0 1 1 0 2 1 1 1 1 0 0 1 0 0 1 2 1 0 0 0 1 0 0 1 1 0 0 0 1 0 1 1 2 0 2 2 1 2 2 2 2 2 1 0 1 0 1 0 2 1 0 1 0 0 0 0 0 0 0 0 0 0 0 0 2 1 2 2 0 2 0 1 0 1 0 0 0 0 0 2 0 0 0 1 0 1 1 1 0 1 2 0 0 2 2 0 0 1 1 0 2 2 2 1 1 0 0 1 1 0 1 0 2 2 0 0 0 1 1 1 0 0 1 1 1 0 0 1 0 0 0 1 0 1 1 1 0 0 2 0 0 0 1 1 0 1 2 1 1 0 1 0 0 1 0 1 1 0 0 1 0 0 0 2 2 2 2 0 1 2 0 1 0 0 2 2 1 2 1 1 0 1 0 0 0 0 1 1 1 1 0 1 1 0 1 0 0 1 1 2 0 1 0 0 1 1 1 0 0 0 0 0 1 2 1 0 0 2 2 1 1 1 0 2 2 0 0 2 2 0 0 1 1 0 1 1 1 2 0 2 0 2 2 2 0 0 2 0 0 0 0 2 1 1 2 2 0 0 0 1 0 0 0 0 0 2 2 0 0 1 0 0 0 1 1 0 1 1 0 0 0 1 1 0 1 0 0 2 1 1 2 0 0 0 0 1 0 0 0 0 1 0 0 0 0 0 0 0 0 0 0 0 1 0 1 0 2 0 1 0 1 0 1 1 0 1 0 1 1 1 0 1 2 1 1 2 0 0 1 0 1 0 1 0 0 0 0 1 1 2 0 2 1 0 0 1 2 1 1 0 2 0 2 1 1 0 0 0 1 2 1 1 1 1 0 0 1 2 0 2 0 1 1 1 0 0 1 0 2 2 0 0 0 1 1 1 2 1 1 1 1 1 1 0 1 1 1 0 0 1 1 1 0 1 1 0 0 0 1 1 1 1 1 1 0 0 1 1 2 1 0 0 0 2 0 0 0 0 1 2 0 2 1 1 0 0 1 2 0 1 1 2 1 0 1 0 0 0 0 0 0 0 0 0 0 0 0 0 0 2 0 0 1 0 0 0 1 0 0 1 0 0 1 1 2 0 0 0 0 0 0 0 2 1 1 1 1 0 0 0 0 1 1 0 0 0 0 1 2 0 1 1 0 0 0 0 1 0 2 0 1 1 2 0 0 1 2 0 1 0 1 1 2 2 0 0 0 0 1 1 1 0 2 1 0 0 1 0 0 1 1 1 0 1 1 1 0 2 1 1 1 0 1 0 1 1 1 0 2 2 2 2 0 1 1 0 0 0 0 2 0 2 2 0 0 0 0 1 1 0 1 0 1 0 0 0 0 1 2 1 0 0 0 1 1 1 1 0 1 1 1 0 0 1 1 0 1 0 0 0 0 1 0 0 0 0 0 0 0 0 0 1 0 2 0 0 1 2 0 1 0 2 1 1 1 0 0 1 1 1 0 0 0 2 2 0 2 0 0 0 2 0 1 0 1 1 0 1 1 1 0 0 1 0 0 0 0 0 1 0 0 0 0 1 1 0 0 2 0 2 2 2 2 2 0 2 2 2 1 0 2 0 2 0 2 0 2 1 1 1 2 0 0 0 0 0 0 1 1 0 0 1 0 0 0 1 0 0 2 0 0 0 1 0 0 0 1 0 0 0 0 0 0 1 0 0 0 0 1 1 0 0 2 1 0 0 2 0 0 0 0 0 1 1 1 0 2 1 1 1 1 1 0 0 0 1 1 0 0 2 2 0 2 0 1 0 1 1 0 1 1 0 0 2 1 0 2 1 1 1 0 0 0 1 1 2 2 0 2 0 0 0 0 0 2 0 0 0 1 1 0 1 1 1 0 1 0 0 0 2 0 2 1 0 1 0 1 2 0 2 0 0 0 0 0 0 0 0 0 1 0 0 0 1 0 0 1 0 0 1 1 0 0 0 0 0 0 0 0 0 0 0 0 0 0 1 1
45 0 0 1 0 0 0 2 0 1 0 1 0 1 0 1 1 1 0 2 2 2 0 1 1 0 1 1 0 2 1 0 2 2 0 0 1 1 0 0 2 0 0 0 2 0 0 0 0 0 0 0 1 0 0 0 0 0 1 0 1 2 2 2 1 1 1 0 0 1 1 2 2 2 1 2 1 2 2 0 1 0 0 0 1 0 0 0 2 2 0 0 1 2 0 0 0 1 1 1 1 1 1 0 1 1 2 0 0 2 1 2 0 0 0 1 0 0 1 0 0 0 2 2 0 1 0 0 0 0 0 0 1 1 1 0 2 1 0 2 1 2 0 0 0 0 0 0 0 1 0 0 0 0 0 0 0 0 0 0 1 1 2 2 1 1 1 0 1 1 0 0 1 1 1 0 2 0 0 0 0 0 0 2 0 0 0 1 1 2 2 2 2 2 0 1 2 1 0 0 0 0 0 1 2 1 1 1 1 0 2 1 1 0 0 2 0 1 1 0 1 1 2 2 0 1 1 0 0 0 0 0 0 0 0 0 0 2 2 0 0 0 2 1 2 0 0 0 0 0 0 0 1 0 0 0 2 0 0 0 0 0 0 0 1 0 0 0 2 1 0 1 0 0 0 1 0 0 0 0 0 2 1 1 2 1 1 2 0 2 1 1 2 2 2 0 2 0 0 1 0 0 2 1 1 1 0 0 0 0 0 1 2 2 2 1 1 0 0 0 1 1 0 0 1 0 1 0 0 0 2 0 0 0 0 0 0 1 1 0 1 1 2 0 2 2 0 0 2 1 0 0 2 2 0 0 1 2 0 0 0 0 2 0 2 1 0 1 1 1 0 2 1 1 0 0 2 1 0 1 0 1 0 0 0 0 0 0 0 1 0 0 0 1 2 2 2 1 1 1 0 1 2 0 0 0 2 1 0 2 0 0 0 0 1 1 1 0 0 0 0 1 1 1 1 1 1 1 1 1 0 2 0 0 0 0 0 1 0 1 0 2 0 0 1 1 0 0 2 1 1 0 1 1 2 1 2 0 0 0 0 0 1 1 1 1 0 2 0 0 0 0 1 1 1 0 1 2 0 1 1 1 1 1 1 2 1 0 0 0 1 1 1 2 1 0 2 2 2 0 1 0 2 0 2 0 1 1 0 0 0 0 0 1 1 0 1 0 0 1 1 2 1 1 1 0 0 1 0 1 1 0 1 1 1 1 1 0 2 2 0 1 0 2 2 2 1 2 2 0 0 0 1 2 1 0 0 0 1 1 1 0 2 0 0 0 0 2 2 0 1 2 0 0 0 1 2 0 0 0 2 0 0 1 0 0 0 1 0 1 1 1 0 0 0 1 0 0 0 0 0 1 1 0 2 0 2 1 1 0 2 2 1 2 2 2 2 0 1 0 0 0 0 1 0 1 1 1 0 0 1 1 0 2 0 0 1 1 0 0 0 1 0 0 2 1 1 0 0 0 0 1 0 1 0 2 2 0 0 0 0 0 1 1 0 1 1 1 1 1 0 1 0 0 0 2 2 0 2 2 0 1 1 0 1 1 0 0 0 1 0 0 0 1 0 0 1 0 1 1 1 0 0 1 1 1 1 2 1 0 0 0 0 1 0 0 0 0 0 0 0 0 1 1 1 0 0 1 1 1 2 0 1 0 2 2 2 0 0 1 0 1 0 0 1 1 1 0 1 1 0 1 0 0 0 0 0 0 2 1 0 2 2 0 1 0 2 1 2 2 1 0 0 0 1 1 1 0 1 1 0 1 1 1 0 1 0 2 0 2 0 1 2 2 1 0 0 0 0 1 0 1 0 1 0 1 1 0 1 1 0 0 1 1 1 2 2 2 2 1 2 1 1 0 2 1 1 2 0 2 0 2 1 1 1 2 0 1 0 0 0 1 2 2 0 0 2 1 0 0 2 1 0 2 0 1 0 0 1 1 0 2 0 0 0 1 1 1 1 1 1 0 0 2 1 1 0 1 2 1 0 1 0 0 0 1 0 2 0 0 0 2 1 1 2 2 2 0 0 0 0 1 0 0 2 1 0 1 2 2 1 0 0 0 0 0 0 0 1 0 1 0 0 0 1 0 0 1 0 0 2 2 0 2 0 0 0 2 2 0 0 1 0 1 1 2 1 0 0 0 2 0 2 0 1 0 1 2 1 0 1 1 2 0 2 0 0 0 0 0 2 0 0 1 0 0 0 0 0 0 0 0 1 1 0 0 0 1 0 1 1 0 0 1 1 0 0 0 0 0 0 0
46 1 0 1 0 0 0 1 0 0 0 0 0 0 0 0 0 2 2 0 1 2 0 0 2 0 1 0 1 1 1 0 1 1 0 0 1 1 1 1 0 0 1 0 1 1 1 0 0 1 1 0 0 1 0 0 0 0 1 1 0 0 0 0 1 0 2 0 0 0 0 0 2 2 2 2 0 1 1 0 1 0 0 0 2 0 0 0 2 2 0 0 1 0 1 0 0 2 2 2 2 2 1 0 0 0 2 0 0 2 2 2 1 1 1 1 1 1 0 0 2 1 2 2 0 2 0 1 0 1 0 1 1 1 0 0 1 0 0 1 1 2 1 0 0 0 0 0 1 1 0 0 1 0 0 0 0 0 0 1 1 0 0 1 0 0 1 1 0 0 1 0 2 0 2 0 0 0 0 1 0 1 0 2 2 1 1 1 1 2 2 2 2 0 2 1 1 0 0 0 0 0 0 1 2 1 1 2 1 0 0 2 1 0 1 2 1 0 1 0 1 1 1 1 1 0 2 2 0 1 0 0 0 0 0 0 0 2 2 0 0 0 2 0 2 1 1 1 1 1 0 0 2 1 0 0 2 0 0 0 0 0 0 0 0 0 0 1 2 1 1 2 1 1 0 1 0 2 2 0 1 1 0 0 1 0 0 2 0 2 2 0 0 2 2 1 0 0 0 0 1 0 2 1 0 0 0 0 1 2 0 2 2 1 0 0 1 0 1 0 1 1 0 0 2 0 1 0 1 1 1 1 0 0 0 0 0 2 0 0 0 0 2 2 0 0 0 0 2 0 0 0 1 1 0 1 0 0 0 0 1 1 2 0 2 2 0 2 2 0 0 2 0 0 0 0 1 2 0 1 2 1 0 2 0 1 1 0 0 0 0 0 0 0 2 1 1 2 0 0 0 0 1 1 1 0 0 2 0 2 0 1 0 0 0 0 0 0 0 0 0 1 0 1 2 2 2 0 0 1 0 1 1 1 0 1 0 1 0 0 1 1 0 0 1 1 0 1 1 1 0 0 2 2 2 1 2 1 0 0 0 0 0 0 0 0 0 0 0 1 1 1 0 0 0 1 0 2 1 0 1 2 1 1 1 1 1 2 2 1 0 0 1 1 1 0 1 0 0 0 0 2 2 1 1 1 1 1 1 0 0 0 0 0 1 0 0 1 0 1 1 2 1 1 1 0 0 0 2 2 0 0 0 0 1 0 1 0 1 2 0 2 0 2 1 2 1 0 0 1 0 1 1 2 2 0 0 1 1 0 0 0 1 0 0 0 0 2 2 0 1 2 1 0 0 1 1 2 0 1 0 0 1 1 1 1 1 1 1 2 1 0 2 1 1 0 1 0 0 0 0 2 0 1 2 0 1 1 2 1 1 0 0 0 0 0 0 0 0 0 0 1 0 0 0 0 2 1 0 0 0 0 0 1 0 1 0 0 0 1 2 0 1 1 1 0 0 2 0 0 2 1 0 1 0 1 1 2 0 1 1 0 1 2 0 2 1 2 0 0 1 0 0 2 0 2 2 0 0 0 1 0 1 0 1 1 1 0 1 2 0 0 0 2 2 2 2 1 0 1 1 0 0 0 0 0 1 1 0 0 0 0 1 1 0 0 1 0 0 0 0 0 0 2 1 1 0 0 0 0 1 0 0 0 0 0 1 0 0 0 0 1 1 1 0 0 1 0 1 1 1 1 0 0 0 0 0 0 1 0 0 0 1 0 0 0 2 1 1 1 0 0 1 0 0 0 1 1 0 1 0 1 0 0 1 1 1 2 0 2 0 0 0 2 2 2 0 0 0 0 0 0 0 1 1 0 2 0 0 2 0 0 1 1 1 2 2 2 2 0 1 1 1 2 2 2 1 1 0 2 0 2 0 1 0 1 0 1 0 0 1 1 1 0 1 1 0 0 0 1 1 0 0 2 0 0 0 1 0 0 0 1 0 0 0 0 1 0 1 1 1 0 2 1 1 1 0 1 1 0 1 0 0 0 0 2 0 1 0 0 1 2 0 2 2 2 2 0 1 0 1 2 2 1 1 2 0 0 0 1 0 0 0 0 1 1 0 1 2 0 0 2 0 1 0 0 1 0 0 0 1 1 0 0 2 0 1 1 1 0 0 1 1 1 1 0 0 0 0 0 2 0 2 0 0 0 0 2 2 2 0 0 2 0 1 1 1 0 0 0 0 0 0 0 0 2 0 0 1 0 0 2 1 1 0 0 0 0 0 0 0 0 1 2 1 0 0 0 0 0 1 2
47 0 0 2 0 0 0 1 0 0 0 0 1 1 0 0 0 2 0 1 1 1 0 1 1 0 2 0 1 2 1 1 0 0 1 0 2 2 0 0 0 2 1 1 2 1 0 0 0 0 0 0 1 0 0 1 0 0 0 2 0 0 2 2 1 0 2 0 0 1 1 2 2 2 1 2 1 2 2 0 2 0 0 0 1 0 0 1 1 2 0 1 1 1 0 0 0 2 2 2 2 2 0 1 1 0 2 0 1 1 1 2 0 2 1 0 0 0 1 0 1 0 2 1 1 1 0 1 1 2 0 0 1 1 0 0 1 0 0 0 0 2 0 0 0 0 1 0 1 1 0 0 0 0 0 0 0 2 0 1 1 0 2 2 1 2 1 1 0 1 0 0 0 2 0 1 1 0 0 0 0 2 0 2 2 1 1 1 1 2 2 2 2 1 1 0 1 0 1 0 0 0 0 2 2 1 1 0 1 0 2 0 1 0 0 2 0 0 0 0 0 0 2 2 0 0 0 2 0 1 0 0 0 0 0 0 0 2 2 0 0 0 2 0 2 0 1 0 0 0 0 0 1 0 0 0 1 0 0 0 0 0 0 0 0 0 0 0 0 0 0 2 2 2 0 0 0 2 2 0 0 2 0 0 2 1 1 2 0 1 0 0 2 2 2 0 2 1 1 2 1 0 1 0 0 0 1 1 2 2 2 2 2 1 2 0 2 0 0 0 1 1 0 0 1 0 0 1 1 1 1 0 0 1 0 1 0 0 2 0 0 0 2 0 0 0 1 0 2 1 1 1 0 1 0 1 1 2 0 1 1 1 0 1 0 2 0 2 2 0 1 1 1 1 0 0 0 2 0 0 0 0 0 0 1 0 0 1 1 0 0 2 0 2 2 1 1 1 0 0 0 1 0 2 0 2 0 0 1 0 0 1 0 0 2 2 1 0 0 0 0 2 0 0 1 1 1 0 0 1 0 0 1 1 1 1 0 0 0 1 1 0 0 1 0 1 0 1 1 1 0 0 0 1 1 0 1 0 1 0 0 0 0 0 1 0 0 2 0 2 1 2 1 1 1 0 0 2 0 1 1 1 2 2 1 2 1 0 0 1 1 1 0 2 1 1 1 1 1 0 0 1 1 1 1 0 2 1 1 0 0 0 0 1 1 0 0 0 0 1 0 2 0 0 0 0 0 2 0 1 1 0 1 1 0 0 0 0 2 2 1 2 0 0 0 1 1 0 0 1 0 1 0 2 1 0 0 0 1 0 0 0 1 0 0 1 0 1 1 0 0 1 2 0 1 1 2 2 0 2 0 0 0 0 2 1 1 0 0 0 0 0 1 0 1 0 0 0 0 0 0 1 0 1 2 0 1 1 1 2 1 0 1 2 2 2 2 1 0 1 0 0 0 0 0 0 2 1 0 0 1 1 0 2 0 1 0 0 0 0 1 0 0 1 0 1 1 1 2 0 0 2 0 1 0 2 1 1 1 0 0 0 2 1 1 2 0 2 0 0 0 0 0 0 0 2 2 0 1 1 0 1 2 0 2 2 1 1 0 1 0 0 0 1 0 0 1 0 1 1 0 0 0 0 1 0 1 2 0 0 2 2 0 1 0 1 0 2 2 2 0 0 0 2 1 2 0 0 1 1 2 0 0 0 0 0 0 0 0 1 0 1 0 0 0 1 1 1 0 0 0 0 0 0 0 1 1 0 1 1 0 0 1 0 1 1 1 1 0 0 0 0 1 0 0 0 1 0 0 0 0 0 0 0 0 2 0 1 0 1 1 0 1 2 2 1 0 0 0 1 0 0 1 2 1 0 0 1 0 1 0 0 2 0 2 2 2 2 2 0 1 2 1 0 2 1 0 0 1 2 2 1 2 1 1 1 0 0 1 0 0 1 0 0 0 0 0 0 1 0 1 0 0 2 0 0 0 0 1 1 0 1 0 0 0 0 0 0 2 0 2 0 0 2 0 0 0 2 2 1 2 0 0 0 0 0 0 2 0 1 1 2 0 1 1 0 0 0 0 0 1 2 0 0 2 2 0 1 0 0 0 0 1 0 1 0 0 1 1 0 0 1 0 0 2 0 0 0 0 0 2 0 0 1 0 0 0 0 1 1 0 1 2 1 1 1 0 2 1 1 0 0 2 0 1 0 2 2 1 0 1 1 1 1 0 2 2 1 1 0 0 0 0 1 1 1 0 0 1 0 0 0 1 1 0 0 0 1 1 1 1 0 0 1 0 0 0 0 0 0 1 2
48 0 0 1 0 0 0 1 0 0 0 1 0 0 0 0 0 1 2 0 0 1 1 1 1 1 0 0 0 2 2 0 0 0 1 0 1 0 0 0 1 0 0 0 2 0 0 0 0 0 0 0 0 0 0 1 0 0 0 0 1 1 1 1 1 0 0 0 0 0 0 1 1 1 1 1 1 1 1 1 1 0 1 1 1 0 0 0 2 2 0 0 1 1 0 0 0 1 0 0 0 2 2 0 0 0 2 1 1 1 0 2 1 2 2 2 2 0 1 0 2 0 1 1 0 0 1 1 0 2 0 1 0 0 0 0 0 0 0 1 1 2 0 0 0 1 1 0 1 1 0 0 1 0 0 1 0 1 0 0 1 1 1 2 1 2 0 1 0 1 0 2 0 2 2 0 2 0 0 1 0 1 0 2 1 1 0 1 0 0 0 1 1 0 1 1 1 0 1 1 0 1 0 1 2 0 0 0 2 0 2 1 2 0 1 2 1 0 1 0 0 0 0 0 2 0 2 0 0 0 1 1 0 0 0 0 0 2 2 0 0 1 2 0 1 0 0 0 0 0 0 0 0 0 0 0 1 0 2 2 2 0 1 1 1 0 0 1 1 0 1 1 1 0 0 0 0 1 2 0 0 2 0 0 2 0 2 0 0 1 0 0 1 2 2 0 1 0 0 1 0 0 2 1 1 1 0 0 0 1 0 1 1 1 1 0 2 1 0 0 0 0 1 0 1 0 2 1 0 2 1 1 1 1 0 0 0 2 0 0 1 0 2 0 0 0 1 0 2 0 0 0 2 2 1 0 1 1 0 2 2 2 0 0 0 1 0 2 2 0 0 2 0 0 1 1 1 0 0 2 2 1 1 1 1 0 0 0 0 1 0 0 1 0 1 0 1 1 1 1 0 1 1 1 0 1 1 0 0 2 0 1 1 1 1 2 0 1 0 1 0 1 1 1 1 1 0 0 0 0 1 0 1 1 1 2 0 1 0 0 0 2 1 1 1 2 1 2 0 0 0 0 0 1 1 0 1 0 0 0 1 0 0 0 0 1 0 1 0 1 1 1 1 1 2 0 2 1 1 0 1 1 1 1 0 0 0 1 1 0 0 0 1 2 1 0 2 2 2 0 0 0 0 2 0 0 2 1 1 0 0 1 0 1 1 0 0 0 0 1 0 2 1 2 2 0 0 1 0 1 1 1 1 0 0 0 0 0 2 2 1 1 0 0 0 2 1 0 0 1 0 1 0 2 0 1 1 1 2 0 0 0 0 0 0 1 1 2 1 1 0 1 0 0 0 0 0 1 0 1 1 0 0 2 0 0 0 0 1 1 0 0 1 0 0 0 0 1 0 0 1 1 0 0 1 1 1 0 0 1 0 0 1 1 1 1 1 1 0 1 0 1 0 1 0 0 1 2 0 0 1 1 1 2 0 1 1 1 1 0 1 1 0 2 0 2 2 0 1 0 0 2 1 0 1 1 1 2 2 1 0 0 1 1 0 1 1 2 0 0 2 0 0 0 0 1 1 1 0 0 1 0 2 0 1 2 0 0 0 1 0 0 0 2 0 0 2 1 2 2 0 0 0 0 1 0 2 2 0 1 1 0 0 1 1 0 0 1 1 1 0 0 0 2 2 0 0 0 0 0 1 0 0 0 1 1 1 0 0 1 0 1 0 0 0 0 1 0 0 0 0 0 0 0 0 0 1 0 2 1 0 1 1 1 0 1 2 2 2 2 1 0 0 1 1 1 2 0 2 2 0 2 0 0 0 0 0 2 0 1 0 1 0 1 1 1 0 1 0 1 0 0 0 1 0 0 1 1 0 2 0 0 1 1 1 2 2 1 2 0 2 2 1 0 1 2 1 1 0 2 1 1 2 1 1 2 0 1 1 1 1 2 0 0 0 0 0 0 0 0 2 0 0 1 1 0 1 0 0 0 0 2 0 0 0 0 0 0 1 0 0 0 0 1 1 0 0 1 2 2 2 0 0 0 0 0 1 1 1 0 0 2 0 2 2 2 2 0 0 0 0 0 1 0 1 1 1 1 0 0 0 0 0 0 0 0 0 0 2 0 2 0 0 1 0 0 1 1 1 1 2 2 0 1 0 0 0 1 1 0 0 0 2 1 2 0 0 1 0 1 1 0 2 1 0 0 1 1 0 0 2 0 0 1 0 0 0 0 0 0 1 2 0 0 0 1 0 0 2 0 0 2 0 0 0 1 1 1 1 0 0 1 0 1 0 0 0 0 0 0 1 1
49 0 0 1 0 1 1 1 0 1 0 0 0 1 0 0 0 1 1 1 1 1 1 0 2 0 1 0 0 2 1 0 1 1 0 0 2 0 0 0 1 1 0 0 1 0 0 0 0 0 0 0 0 2 0 1 1 1 0 0 0 1 2 2 1 0 2 2 0 0 0 1 1 1 2 1 0 2 2 0 2 0 0 0 0 0 0 0 2 2 0 0 1 1 0 0 0 2 1 1 0 0 0 0 2 2 2 0 1 1 1 2 0 1 2 1 1 0 0 0 2 0 1 1 0 1 0 0 1 1 0 0 1 1 0 0 2 1 0 2 1 1 0 0 0 0 0 0 0 0 0 0 2 0 0 0 0 2 0 1 1 1 1 1 1 2 0 0 1 0 0 0 0 1 1 0 1 1 0 0 0 0 0 2 2 1 1 1 1 0 0 1 1 0 1 2 1 0 0 1 0 2 0 0 2 1 1 1 0 0 0 2 0 1 2 2 0 0 1 0 1 1 2 2 1 0 0 1 0 0 0 0 0 0 0 0 0 2 2 0 0 0 2 1 2 0 0 0 0 0 0 0 2 0 0 0 0 0 1 1 1 0 0 0 1 1 0 0 2 1 0 2 1 1 0 0 1 0 1 0 0 2 1 1 2 0 2 2 0 2 0 0 0 2 2 0 0 1 1 1 0 0 1 0 0 0 1 0 1 1 1 1 2 1 0 0 2 0 1 0 1 1 1 1 2 0 1 0 2 2 2 1 0 0 0 0 0 2 2 1 1 1 2 1 0 0 1 0 2 2 0 0 2 2 0 0 1 1 1 0 1 1 0 0 0 0 1 2 2 0 1 1 0 0 0 0 1 2 0 2 0 0 0 1 1 1 0 1 1 0 0 0 0 0 2 0 1 0 0 0 0 0 1 0 0 0 1 0 1 0 0 1 0 0 0 0 0 0 0 0 0 2 1 1 0 0 0 0 0 0 1 0 0 1 2 2 0 0 0 1 1 0 1 1 1 2 0 1 0 2 0 0 1 2 1 1 1 2 0 2 2 0 0 0 0 1 0 0 0 0 0 0 1 1 1 0 1 1 0 0 1 2 2 2 1 2 1 1 1 0 1 1 1 2 2 0 2 1 1 1 0 2 1 1 1 0 1 2 0 0 0 0 0 1 1 0 0 0 0 0 0 2 0 1 1 1 1 0 1 2 0 0 1 0 0 0 1 0 1 1 1 0 0 1 1 2 2 2 2 0 0 0 0 1 1 0 0 0 1 0 0 0 0 0 0 1 1 1 1 0 1 2 0 0 0 0 0 1 0 1 0 0 1 1 0 0 0 0 0 0 0 0 2 0 0 0 0 0 0 0 0 2 2 0 1 1 1 0 1 0 1 0 0 1 0 0 0 0 0 0 0 1 0 0 0 0 2 1 0 0 1 1 0 2 0 2 0 1 0 0 0 0 1 2 0 2 2 1 0 0 0 2 0 0 0 1 2 1 1 0 0 0 0 2 0 2 0 2 0 0 1 0 0 0 0 1 1 2 1 1 2 1 2 1 0 1 1 0 0 2 1 1 1 1 1 0 1 1 0 2 1 0 0 0 1 0 2 1 1 0 1 1 0 1 0 0 0 0 0 0 0 0 0 2 1 2 0 1 0 0 2 0 0 0 1 0 1 0 0 0 0 0 1 1 0 0 1 0 0 0 0 0 0 0 0 0 1 0 1 0 0 0 2 1 0 0 2 1 2 2 0 2 1 0 0 0 0 0 1 1 0 1 0 0 0 0 0 0 0 0 2 0 1 2 2 1 0 0 0 0 0 0 0 1 0 0 2 0 1 1 0 0 0 1 0 2 1 0 1 0 1 1 1 0 2 0 0 1 1 2 1 2 1 1 0 2 0 0 0 0 0 0 0 0 0 0 0 0 0 0 1 1 0 2 0 0 0 0 0 0 0 2 0 0 0 0 0 0 1 2 0 0 0 1 1 2 0 1 2 2 2 0 0 0 0 1 1 0 1 0 0 0 1 2 2 2 2 0 0 0 0 1 2 0 2 1 1 1 0 0 0 0 0 0 1 1 0 1 0 0 0 0 0 2 2 0 1 2 1 1 1 1 1 1 2 0 0 1 1 0 0 0 2 2 2 2 0 0 0 0 1 1 1 0 1 0 2 1 1 0 2 0 1 0 1 1 2 0 0 0 1 1 0 1 0 1 0 0 0 1 1 0 1 1 0 0 0 1 0 0 0 1 0 1 0 0 0 0 0 0 0 2
50 1 0 0 0 0 0 1 0 0 0 1 0 2 1 1 1 0 2 0 1 2 1 0 2 0 0 0 0 1 1 0 1 2 0 0 1 1 0 0 2 0 0 1 2 1 0 0 0 1 0 0 0 0 0 1 0 0 1 1 0 0 2 2 0 1 1 0 0 0 0 1 2 2 1 2 1 0 0 1 0 0 0 0 2 0 0 0 2 2 0 0 2 1 0 0 0 1 0 0 0 2 1 0 1 1 2 1 1 1 0 1 0 1 2 1 0 0 1 0 1 0 2 1 1 1 1 0 1 1 1 1 0 1 1 1 0 0 0 2 1 1 0 0 0 0 1 0 0 0 0 0 0 1 0 1 1 0 0 1 2 0 0 2 0 2 0 1 1 0 1 0 1 1 2 0 2 0 0 1 1 1 0 2 2 1 1 2 0 0 1 2 2 2 2 0 2 0 0 0 0 0 0 1 2 2 1 0 1 0 1 1 0 0 1 2 0 0 2 2 0 0 1 2 0 1 0 2 0 0 0 0 1 1 1 0 0 2 2 0 0 1 2 0 2 0 0 0 0 0 0 2 1 0 1 1 0 0 1 1 1 0 0 0 0 0 1 1 2 0 1 1 1 0 0 0 0 0 2 0 0 1 0 0 1 1 1 1 0 2 0 0 2 2 2 0 2 2 1 2 1 0 1 1 1 0 1 0 0 0 0 1 1 1 1 0 1 1 0 0 1 1 1 0 1 0 2 1 1 1 1 0 0 0 0 1 0 1 1 1 2 1 0 0 1 2 1 1 2 0 0 0 2 2 0 0 1 0 1 0 1 1 1 0 1 0 1 2 2 0 1 1 0 0 0 0 2 2 0 2 0 0 0 0 1 1 0 0 0 0 0 1 0 0 1 0 1 1 0 0 0 0 0 2 0 2 0 0 0 2 0 1 1 1 1 2 1 1 0 1 0 1 0 1 2 2 1 0 0 0 1 0 1 1 1 1 0 0 0 1 1 0 0 0 1 0 0 1 0 2 0 0 0 1 1 0 1 1 1 1 1 0 1 1 1 0 0 2 0 1 1 1 0 0 1 0 1 1 0 0 1 1 0 0 0 1 0 1 1 0 1 1 1 2 1 1 1 1 1 0 0 0 2 0 2 0 1 1 0 0 0 0 0 0 0 0 0 1 0 1 1 2 0 0 0 0 0 0 1 2 0 0 0 0 1 0 1 0 1 1 1 1 0 2 2 1 2 1 1 0 0 1 0 2 0 0 0 2 0 0 0 1 0 0 0 0 0 2 2 0 0 0 2 0 0 2 2 2 0 2 0 0 1 1 0 0 0 1 1 2 0 0 0 0 0 0 2 1 0 0 1 1 0 0 2 0 2 2 2 2 0 0 0 1 0 0 0 2 1 2 2 2 0 1 0 1 1 2 0 0 1 1 0 1 0 0 1 0 0 0 1 0 0 1 1 1 1 2 1 0 0 1 2 0 1 2 2 2 2 0 0 0 0 1 0 1 0 2 0 0 2 0 0 1 1 2 2 0 1 1 0 1 0 0 0 0 0 0 0 1 0 0 0 2 2 1 2 0 1 2 0 0 0 1 0 1 1 1 0 1 0 0 0 1 1 0 0 0 0 0 0 0 0 2 1 1 0 0 2 1 1 1 0 0 0 0 0 0 0 1 0 1 0 0 0 0 0 1 1 1 1 1 1 0 0 0 0 0 2 1 0 1 2 0 0 0 2 1 1 1 0 0 0 1 1 0 0 0 0 0 0 0 1 1 1 1 1 0 0 0 1 0 1 2 2 1 0 1 0 0 0 0 0 2 2 1 1 0 0 1 1 1 0 1 0 2 1 2 2 0 1 1 1 2 2 2 2 1 0 2 1 1 2 0 0 2 0 1 0 0 0 1 1 1 0 0 1 0 0 0 1 0 0 2 0 0 1 0 1 1 1 1 1 0 0 1 1 0 1 2 0 0 0 1 1 0 1 0 2 2 2 0 0 0 0 0 0 1 1 1 0 1 1 1 1 0 0 1 0 0 0 2 0 0 1 2 0 0 0 1 0 0 1 0 1 0 0 2 2 1 0 2 0 1 0 0 1 1 0 0 2 2 0 1 0 0 0 1 1 1 0 0 2 0 0 1 1 1 1 1 1 0 2 2 0 0 2 2 1 0 1 1 1 0 2 0 0 0 1 1 0 0 0 1 0 1 0 1 2 0 0 2 0 0 1 1 1 0 0 0 0 0 1 1 1 0 1 0 0 0 0 0
51 1 1 1 0 1 1 0 0 1 0 1 1 2 0 2 0 2 2 1 1 2 0 0 2 0 0 0 1 2 2 1 0 0 0 0 2 1 0 0 1 1 0 0 2 0 1 0 0 0 0 0 0 0 0 1 0 0 0 0 0 1 2 2 0 1 1 1 0 0 0 0 1 1 1 1 1 2 2 0 2 0 1 1 1 0 0 1 1 1 0 0 1 2 0 0 0 2 2 2 2 2 1 0 1 1 2 0 0 2 0 1 0 1 1 0 0 0 1 0 1 0 2 1 1 1 1 0 1 1 0 0 0 1 1 1 0 0 1 0 0 2 0 0 0 0 0 0 0 0 0 0 1 0 0 0 0 1 0 1 0 1 1 2 0 2 0 1 1 1 0 0 0 2 1 0 1 0 0 0 0 0 0 1 1 0 1 2 1 0 0 2 2 0 2 2 2 0 0 0 0 1 0 2 2 2 1 1 2 0 2 0 0 0 0 1 1 1 2 1 1 1 1 1 1 1 2 1 1 0 1 1 0 0 0 0 0 2 2 0 0 0 2 0 1 0 0 0 0 0 0 0 1 1 0 0 0 0 0 0 0 0 0 1 1 0 2 0 1 1 0 2 1 1 0 1 0 1 2 0 0 1 0 0 2 1 2 1 1 2 1 1 1 2 2 1 1 1 0 0 0 0 2 0 0 0 1 2 1 2 1 2 2 1 0 0 2 0 0 0 0 0 1 0 2 0 1 0 1 1 1 1 0 0 0 0 0 2 0 1 2 2 1 2 0 0 1 1 2 1 1 0 2 2 0 0 1 1 1 1 2 2 1 0 1 1 0 2 2 0 0 2 1 1 0 0 1 1 0 1 0 0 0 0 1 0 0 1 1 0 0 1 1 0 2 0 1 1 1 0 0 2 0 2 2 0 0 1 0 2 0 0 0 0 2 2 2 0 0 0 0 0 0 2 0 0 0 0 0 0 0 0 1 2 0 1 0 1 0 1 2 0 0 1 1 2 0 0 0 1 0 0 1 2 2 1 2 2 0 2 2 0 0 1 0 1 0 1 0 1 1 1 1 1 2 0 2 1 0 1 1 2 0 0 0 2 0 1 1 1 0 0 1 1 1 0 0 1 1 1 1 1 1 1 1 0 1 1 1 0 0 0 0 0 0 1 0 0 1 2 1 2 2 2 2 0 0 0 0 2 0 1 2 1 0 0 0 0 1 1 0 1 0 0 0 1 0 1 1 0 0 1 0 2 0 1 0 0 1 0 0 0 0 0 0 2 2 1 1 0 0 0 0 0 0 1 1 0 0 0 0 0 0 1 0 0 0 0 1 1 1 0 1 0 0 0 0 0 0 0 0 1 0 0 1 1 1 0 1 1 2 1 0 0 1 1 1 2 1 0 0 1 0 2 0 0 1 2 0 0 1 1 1 0 0 0 0 1 0 1 1 0 0 0 2 0 0 0 0 0 0 2 0 2 0 2 0 2 0 1 1 0 1 0 1 1 1 2 0 0 0 0 1 1 0 2 2 0 0 0 0 0 2 2 2 1 1 1 0 0 0 0 1 2 0 1 2 0 1 1 0 1 0 0 2 0 2 1 0 0 1 0 0 2 0 0 0 1 0 1 0 1 0 2 1 0 0 0 0 0 0 0 1 1 2 1 1 0 0 0 0 0 1 1 0 0 2 0 0 0 0 0 0 0 0 0 1 0 2 0 0 1 2 0 1 0 2 0 1 1 0 0 0 1 1 0 0 0 1 1 1 2 0 0 0 1 0 2 0 2 0 0 1 2 2 1 1 1 0 0 1 0 0 2 2 1 2 1 0 0 1 1 2 0 2 0 1 1 2 0 1 1 0 0 2 0 0 2 0 2 0 2 2 0 0 1 0 0 0 0 0 0 1 0 0 0 1 0 0 0 2 0 0 1 0 0 0 0 0 1 0 1 0 0 1 0 1 0 2 1 2 0 0 2 1 0 0 2 1 0 0 1 0 0 0 1 0 2 0 0 0 2 0 1 2 2 2 0 0 0 1 2 2 1 1 2 0 2 0 0 0 0 0 0 1 1 1 1 2 1 0 2 1 1 1 0 1 0 0 0 2 2 0 1 0 0 0 1 1 1 0 1 2 1 1 0 0 0 0 0 2 0 2 0 2 0 2 2 1 0 2 0 0 1 1 1 1 0 1 0 0 0 0 0 1 0 0 0 0 1 1 0 0 0 0 0 0 1 1 1 1 0 0 1 0 1 0 0 0 0 0 0
52 0 0 2 1 1 1 0 0 2 0 0 1 0 0 0 0 1 0 2 2 2 2 1 1 1 1 0 0 2 2 0 1 0 1 1 2 1 0 0 0 1 1 0 2 2 1 0 0 0 0 0 0 2 0 1 0 1 1 1 2 1 1 1 1 0 0 1 0 0 0 0 2 2 0 2 2 0 0 1 0 0 0 0 1 0 1 0 2 2 0 0 1 1 0 0 0 1 1 0 0 2 1 0 1 1 2 0 0 2 2 2 0 2 1 0 0 0 0 0 2 0 1 1 0 2 0 0 1 1 0 1 0 1 1 1 0 0 0 0 0 2 0 0 0 1 0 0 0 0 0 0 0 1 1 0 0 0 1 2 2 1 1 1 1 2 0 2 0 1 1 0 0 2 2 0 1 1 0 0 0 0 1 1 1 0 1 1 1 0 0 1 1 1 1 2 1 0 0 1 0 1 1 1 2 0 0 2 0 0 2 1 1 0 1 2 1 1 2 0 1 1 1 1 1 0 2 1 1 1 1 2 0 0 0 0 0 2 2 0 0 0 2 0 1 0 0 1 1 1 0 0 2 1 0 0 0 0 0 0 0 0 0 0 0 0 0 0 0 0 0 2 1 1 0 1 0 1 1 0 0 2 0 0 0 1 1 0 1 1 1 1 0 2 2 0 0 0 0 2 0 0 2 0 0 0 1 0 0 0 0 0 2 2 2 0 2 0 0 0 1 1 1 0 0 0 0 1 1 1 1 0 0 0 0 0 0 1 0 1 1 2 2 2 1 1 1 0 2 2 0 0 2 2 1 0 0 1 0 0 0 0 2 0 2 0 0 1 1 0 0 2 1 1 0 0 1 2 1 1 1 0 0 2 0 0 0 0 0 1 0 0 0 0 2 1 1 0 1 1 0 1 0 2 1 1 0 2 0 2 0 0 1 1 1 2 0 0 0 0 1 0 0 1 0 1 0 0 0 0 2 0 1 2 1 0 0 1 0 0 2 0 0 0 1 1 0 0 1 1 1 0 0 2 1 0 1 1 2 1 1 0 2 2 2 0 0 1 0 0 1 1 1 1 2 0 2 2 0 0 0 2 0 0 0 1 0 1 0 1 0 0 0 2 1 1 1 2 2 1 0 0 2 1 1 1 1 1 1 0 1 1 0 1 1 0 0 0 1 2 1 2 0 0 0 1 0 0 1 2 0 0 2 0 0 0 1 0 1 1 0 1 0 0 0 0 2 2 2 0 0 0 1 2 1 0 0 0 2 0 0 0 1 0 0 0 0 0 0 0 0 2 1 0 1 0 1 0 0 0 0 0 1 1 1 1 1 0 0 0 0 0 1 0 0 0 0 0 0 0 0 2 0 0 2 0 2 0 2 0 1 0 0 0 0 0 0 1 1 0 1 1 0 0 0 0 2 0 0 0 1 1 0 1 0 1 0 0 0 0 1 1 0 1 1 1 1 0 1 1 0 1 0 1 0 2 1 1 1 0 0 0 1 1 1 2 1 2 1 0 1 1 1 0 0 2 2 1 1 1 1 1 2 0 2 0 2 1 0 1 1 1 0 2 0 0 1 1 2 2 0 1 0 1 1 1 1 2 0 0 1 0 0 1 0 1 0 1 1 1 0 0 0 2 1 0 1 1 0 0 1 0 0 0 1 1 1 0 0 1 0 1 0 0 0 1 1 1 1 0 1 1 0 0 0 1 0 0 0 0 0 0 2 1 0 0 2 0 0 0 0 0 0 1 1 0 1 0 2 2 0 2 1 1 1 2 0 1 0 1 0 1 1 1 1 0 0 0 1 0 0 0 0 2 2 0 1 1 0 0 0 0 1 1 1 1 1 0 2 0 2 2 0 2 2 2 2 1 0 1 0 1 2 0 0 1 0 0 1 0 0 0 1 1 0 0 1 0 0 1 0 0 1 1 0 0 0 1 0 0 0 2 0 0 0 0 0 0 2 0 0 0 0 1 2 0 0 0 1 2 2 0 0 0 0 0 0 1 0 0 0 0 1 1 2 2 2 0 0 0 1 2 2 0 1 1 1 1 0 1 0 0 0 0 1 0 0 1 1 0 0 1 0 0 1 1 2 0 0 0 2 1 0 2 0 0 0 0 1 0 0 1 2 2 2 0 1 1 1 1 0 0 1 0 2 0 2 1 0 0 2 0 0 0 1 1 1 0 0 0 0 0 0 0 1 1 0 0 2 0 0 2 0 1 1 1 1 0 0 0 0 0 0 1 1 0 1 1 1 0 1 2
53 1 0 0 0 0 0 0 0 2 0 0 1 2 0 1 0 2 0 2 2 2 0 0 2 0 1 0 1 2 2 2 1 1 2 0 1 1 0 0 1 1 0 1 2 2 0 1 0 1 0 0 1 0 0 0 0 0 0 0 0 0 2 2 1 0 2 1 0 1 1 0 2 2 2 2 0 1 1 0 0 0 0 0 2 0 0 2 2 2 1 2 0 0 0 0 1 1 1 1 1 1 0 0 1 1 1 1 1 1 1 2 1 1 1 1 1 0 0 0 2 0 2 2 0 1 0 0 1 1 0 0 0 0 0 0 0 1 0 2 1 1 0 0 0 0 0 0 1 1 0 0 0 0 1 0 0 1 0 2 1 0 2 2 0 2 1 0 1 0 0 0 1 1 1 0 0 0 0 1 0 1 0 1 1 1 0 1 0 1 2 2 1 0 1 1 0 0 0 0 0 0 1 2 2 1 1 1 1 0 0 1 1 0 1 1 0 1 2 1 0 1 2 1 1 1 0 1 0 0 0 0 0 0 0 0 0 2 2 0 0 0 2 0 1 0 0 0 0 1 1 0 1 0 0 0 0 0 0 0 0 0 1 1 1 0 0 0 1 1 0 2 1 1 2 2 0 1 1 0 1 1 1 1 2 1 1 2 0 2 2 1 1 2 2 0 1 2 0 2 2 0 2 1 1 1 0 0 1 1 1 1 2 1 2 0 2 0 0 0 0 0 2 1 2 0 1 0 0 0 1 0 0 0 0 0 0 2 0 0 0 0 2 2 0 0 0 0 2 1 1 1 1 1 0 1 1 1 0 0 0 0 0 1 0 0 2 1 1 1 0 2 1 1 0 0 1 2 2 2 0 1 0 1 2 2 1 0 0 0 0 0 1 0 2 1 1 1 0 1 0 1 1 0 0 0 0 1 0 2 0 0 0 0 2 2 2 0 0 0 0 0 0 1 0 0 0 0 0 0 1 0 0 1 2 1 0 1 0 1 1 1 0 0 2 1 1 0 1 1 0 0 1 2 1 1 1 2 1 1 2 0 0 1 1 0 0 1 0 1 1 1 2 2 0 1 0 2 1 0 0 2 0 0 0 1 0 2 1 1 0 0 0 1 1 1 2 2 2 0 0 0 1 2 0 0 2 0 0 0 0 1 0 0 0 0 1 1 1 2 2 2 0 0 0 0 0 0 1 1 1 1 1 1 1 0 0 0 2 2 1 2 0 0 0 2 0 1 1 1 0 1 1 2 0 1 0 0 2 0 0 0 0 1 2 0 2 1 1 0 1 1 0 0 0 0 0 1 0 1 0 0 0 0 2 1 1 0 0 0 1 0 0 0 0 0 2 0 0 0 0 2 1 0 2 1 1 0 2 0 1 0 0 0 1 1 1 2 1 1 1 1 0 0 0 0 2 1 0 0 1 2 0 0 0 1 0 0 1 1 1 1 0 0 1 1 1 1 2 0 1 2 1 0 1 2 2 1 1 0 0 0 1 1 0 1 1 1 1 1 1 1 1 0 0 1 1 1 1 1 1 1 2 0 1 1 1 1 1 1 1 1 0 1 0 0 1 0 0 1 1 0 0 0 1 0 1 2 0 1 1 0 0 2 0 0 0 0 0 0 0 0 0 2 1 2 0 0 0 0 1 0 0 0 0 1 1 0 0 2 1 1 0 0 0 0 1 0 1 1 0 1 0 0 0 0 2 1 2 1 0 1 2 0 1 0 2 1 2 2 1 0 2 2 1 0 0 0 2 2 0 2 1 1 1 0 1 1 1 1 1 1 1 2 1 0 1 2 0 0 0 0 0 2 0 1 1 0 0 1 1 1 0 0 0 2 0 2 2 0 2 1 0 0 2 0 0 1 0 2 2 0 2 0 0 2 0 0 0 0 0 0 1 1 0 0 1 0 0 0 2 0 0 2 0 0 0 1 0 0 0 2 0 0 1 0 0 0 1 0 1 0 0 1 1 1 0 0 1 2 2 0 0 0 0 2 0 1 0 0 0 1 1 2 2 2 2 0 0 0 0 2 1 0 2 2 0 1 1 1 0 0 0 1 2 2 0 0 1 0 1 0 0 0 1 0 2 1 0 0 1 1 0 2 0 0 0 1 2 0 0 2 2 1 1 1 1 0 0 1 1 1 1 0 1 0 1 1 0 0 1 1 1 0 2 0 0 1 1 0 1 0 0 0 0 0 1 0 1 0 0 2 1 1 0 1 1 0 0 0 0 0 2 2 2 0 0 1 1 0 1 2
54 1 1 2 0 1 1 1 0 0 0 1 1 1 0 0 0 1 2 0 1 1 1 0 2 0 1 0 0 2 2 1 2 2 0 0 2 1 1 0 1 0 0 0 1 0 1 0 0 0 0 0 0 0 1 0 0 0 1 0 2 2 1 1 1 1 0 0 0 0 0 1 2 2 1 2 1 0 0 0 0 0 0 0 2 0 0 0 1 1 0 0 0 2 1 0 0 0 0 0 0 1 0 0 0 0 2 0 0 2 0 1 0 2 2 0 0 1 1 0 1 0 2 1 1 0 1 1 1 2 0 0 0 1 1 1 0 0 0 2 1 1 1 0 0 0 0 0 1 1 0 0 1 0 0 0 0 0 0 0 0 1 1 2 1 2 1 2 0 1 0 1 0 2 0 0 1 0 0 1 0 2 1 1 0 0 0 2 2 0 0 2 1 0 1 2 1 0 0 1 0 1 0 2 2 1 2 1 2 0 2 0 2 0 2 2 2 0 0 0 0 0 0 1 1 0 2 1 0 1 0 0 0 0 0 0 0 2 1 1 0 0 2 0 2 0 0 0 0 0 0 1 1 1 0 0 2 0 0 1 1 0 0 0 0 0 0 0 1 0 2 1 1 1 0 0 0 0 0 0 2 0 2 2 2 0 2 0 2 2 1 1 2 2 2 0 2 1 1 1 0 0 2 1 0 0 2 0 1 1 1 1 1 2 0 0 2 0 1 0 1 1 1 1 1 0 1 0 0 0 2 2 0 0 0 0 0 1 1 0 0 0 1 2 1 1 0 1 2 1 1 0 2 2 0 0 2 0 0 2 2 2 0 0 0 2 0 2 2 0 1 1 0 0 0 0 2 2 0 1 1 0 0 0 0 0 0 1 1 0 0 0 0 1 1 0 1 0 0 1 0 1 1 1 1 0 0 1 0 2 0 0 1 1 1 2 1 0 0 0 0 1 0 0 0 1 1 0 0 0 0 0 1 1 0 1 0 0 0 0 2 0 0 1 1 2 1 1 0 2 0 0 1 2 1 1 1 1 1 0 1 0 0 0 1 1 1 1 0 0 2 2 1 1 1 0 1 2 0 0 0 2 2 2 2 2 1 1 0 2 0 0 1 1 1 1 0 1 1 1 1 1 2 0 2 0 1 2 2 0 0 0 0 0 1 0 0 0 0 2 0 2 2 2 2 0 0 0 0 2 0 1 0 0 0 1 0 0 2 2 1 2 0 0 0 2 0 1 1 0 0 1 0 1 1 0 1 0 1 1 1 0 0 0 0 1 1 1 1 0 0 0 2 0 2 0 2 1 0 2 0 0 0 1 1 1 1 0 0 0 2 1 0 0 0 0 0 1 0 0 0 2 0 0 1 0 1 1 2 0 0 0 0 1 0 0 0 1 0 1 1 2 0 0 0 1 2 1 0 0 0 0 0 1 0 0 0 0 0 0 1 1 0 1 1 0 0 1 1 0 0 2 1 0 1 2 2 1 0 1 1 0 0 2 0 2 2 2 0 0 2 0 0 0 0 0 0 0 1 1 0 1 2 0 1 1 1 0 0 2 0 0 0 1 0 1 1 0 0 0 0 0 0 0 0 0 1 1 1 1 0 0 0 1 0 0 2 0 0 0 0 0 0 2 1 2 0 0 1 1 1 1 0 0 2 2 2 0 0 1 1 1 1 1 0 0 1 1 2 1 2 2 0 0 0 0 1 2 2 0 1 2 1 1 0 1 1 1 1 1 1 0 1 0 0 0 1 0 1 1 1 2 0 0 0 2 0 2 0 2 0 0 2 2 2 0 0 0 0 1 0 0 0 1 0 1 1 0 1 0 1 1 2 0 2 2 2 2 1 0 1 1 0 0 2 1 1 2 1 2 1 2 2 0 0 2 0 1 1 0 0 0 0 0 1 0 0 0 0 0 2 0 0 1 1 0 1 0 0 0 0 0 1 1 0 0 1 0 1 1 0 0 0 2 2 2 0 1 1 2 2 0 1 0 0 1 0 1 0 1 0 2 0 1 2 2 2 0 0 0 0 2 2 0 2 2 0 2 0 0 0 0 0 0 0 0 0 1 2 0 0 2 1 2 0 1 1 2 0 0 0 1 0 2 0 0 1 1 1 0 0 1 1 2 0 1 0 0 0 0 2 0 2 0 0 1 1 2 0 0 2 0 1 0 1 0 0 0 0 0 1 2 1 0 1 0 0 0 1 0 0 0 0 0 0 0 0 1 0 1 1 1 0 1 1 0 0 0 0 0 1 2
55 1 0 2 1 0 0 1 0 0 0 2 0 1 0 1 0 0 1 1 1 2 0 1 1 0 0 0 1 1 1 0 1 0 1 2 2 1 0 0 1 1 0 0 1 1 0 0 0 1 0 0 0 0 1 0 0 1 2 0 1 2 2 2 1 1 1 1 0 1 1 0 2 2 2 2 0 1 1 1 0 0 0 0 1 0 0 0 0 2 0 0 1 2 0 0 0 1 1 1 1 2 0 0 2 1 2 1 1 1 1 2 0 1 1 0 0 0 0 0 1 0 2 2 0 0 0 1 1 2 0 0 1 1 0 0 1 1 0 1 1 2 0 0 0 0 1 0 0 0 0 1 1 0 0 0 0 1 0 0 0 1 2 2 0 2 2 1 0 0 1 1 1 1 1 0 0 0 0 1 0 1 0 2 2 1 1 2 0 0 1 2 2 1 2 1 1 0 1 0 0 0 0 2 2 0 0 0 0 0 1 1 1 0 1 2 1 0 2 0 1 1 2 2 0 0 0 2 1 1 0 0 0 0 0 0 1 2 2 0 0 0 2 0 1 0 0 0 0 0 0 0 2 1 0 0 2 1 1 1 1 0 0 1 0 0 0 1 2 0 1 0 1 1 0 1 0 0 1 0 1 0 1 1 1 0 2 2 2 2 1 1 1 2 2 0 0 2 0 2 2 1 2 1 0 0 0 2 1 2 1 2 2 1 1 0 2 0 1 0 1 1 1 0 1 0 1 0 0 1 2 2 0 0 0 0 0 2 0 2 1 1 2 2 1 1 0 0 2 0 0 0 2 2 0 0 2 0 0 2 2 2 2 0 2 0 0 1 1 0 1 1 1 1 1 1 2 0 0 1 0 2 0 0 1 1 0 0 0 0 0 1 0 0 2 0 0 1 0 0 0 0 0 2 1 1 0 1 0 1 0 0 1 1 1 2 0 1 0 1 0 2 2 1 2 2 1 2 2 1 0 1 0 0 1 1 0 1 0 0 1 1 0 0 2 0 0 0 0 0 2 0 1 1 2 0 2 2 0 2 2 0 0 0 0 0 0 2 0 1 1 1 1 1 0 0 1 0 0 0 2 1 1 1 0 0 0 2 1 1 0 0 0 1 0 1 1 1 1 0 0 1 1 1 1 0 2 1 0 0 0 0 0 0 0 0 0 1 0 1 1 2 0 0 0 0 0 1 0 1 1 1 2 1 1 1 0 0 1 1 1 1 0 0 0 0 1 2 2 0 0 0 1 2 1 0 1 1 1 1 1 0 0 1 1 1 2 2 1 0 0 1 1 0 0 1 1 1 0 1 0 0 1 1 1 1 1 1 0 1 1 1 1 0 1 0 1 0 0 0 0 1 1 0 2 0 2 1 2 2 0 0 0 0 0 0 0 0 0 0 0 1 0 0 0 1 1 2 0 0 1 1 0 2 0 1 0 0 0 1 0 0 0 1 1 1 1 1 1 0 1 1 0 1 0 2 1 1 1 0 0 0 0 0 0 0 0 1 1 1 1 1 0 0 1 0 1 0 0 0 0 0 2 0 2 2 1 1 0 1 0 0 0 2 1 1 2 0 2 2 0 1 0 0 2 0 1 1 0 1 1 0 0 2 0 0 0 0 0 0 0 0 1 2 1 0 0 0 0 0 1 0 1 0 1 1 1 0 1 2 0 2 1 1 0 1 2 0 1 1 1 1 0 0 0 0 0 1 2 1 1 0 2 0 0 0 2 0 2 2 0 0 0 0 0 1 0 0 1 1 1 1 1 1 1 1 1 1 0 1 1 0 0 1 1 1 0 1 0 0 0 0 0 2 0 0 1 1 1 0 0 0 1 0 2 1 1 1 2 0 1 1 0 2 2 1 1 2 0 2 0 2 2 0 0 1 0 1 0 0 0 1 2 1 1 1 1 0 0 0 0 0 0 2 0 0 1 0 0 0 0 0 0 0 0 0 0 0 2 0 0 0 0 1 2 1 0 1 2 2 2 0 0 0 0 1 0 2 1 0 1 1 0 2 2 2 2 0 0 0 0 2 1 0 2 1 0 1 0 0 0 0 0 1 1 1 0 2 2 1 0 2 1 1 2 0 0 2 0 0 2 2 1 1 1 0 1 1 1 0 0 0 2 1 0 1 0 1 0 0 2 0 2 1 0 0 1 1 0 0 1 0 2 0 2 2 2 0 0 0 0 0 0 0 1 0 0 0 0 1 0 1 2 2 0 0 0 1 1 0 0 0 0 1 0 0 0 0 1 0 0 2
56 0 0 1 0 0 1 0 0 2 0 0 1 1 0 0 0 2 1 1 1 2 1 0 2 0 0 0 0 2 2 1 1 1 0 0 2 2 0 0 0 2 0 0 1 0 0 0 1 2 0 0 0 2 0 1 0 0 0 0 0 1 2 2 1 0 2 1 0 0 0 0 2 2 1 2 1 0 0 0 0 0 0 0 1 0 0 1 2 2 0 1 2 2 0 0 0 1 1 1 1 1 2 0 0 0 2 1 1 1 1 2 1 2 2 2 1 0 0 0 2 0 1 1 0 1 0 1 1 2 0 0 0 0 0 0 0 0 0 0 1 2 0 0 0 0 0 0 0 0 0 0 0 1 1 0 0 1 0 0 1 0 1 1 1 2 0 0 1 0 1 0 0 2 2 0 1 0 0 2 1 1 0 2 1 0 1 2 0 0 2 2 1 0 1 1 1 0 0 2 0 0 0 2 2 0 1 0 1 0 1 1 1 0 1 2 0 0 1 0 1 1 2 2 0 2 2 2 0 0 0 0 0 0 0 0 0 2 2 0 0 0 2 0 0 0 0 0 0 0 0 0 1 1 0 0 1 1 0 0 0 0 0 1 1 0 0 0 2 1 0 2 0 0 0 0 1 0 0 1 0 1 0 0 0 1 1 2 0 2 0 0 2 2 2 0 2 1 1 1 1 0 2 1 1 0 1 1 0 1 0 1 1 0 0 0 2 2 0 0 0 0 1 1 1 0 1 0 1 1 2 1 0 0 0 0 0 0 1 1 0 0 0 0 1 2 1 0 2 0 0 0 2 2 1 0 1 0 0 0 1 1 1 0 1 2 0 0 0 0 0 2 1 1 0 0 0 0 0 1 1 1 0 0 0 0 0 1 1 0 1 1 0 1 1 0 0 1 0 0 0 0 0 1 1 0 0 0 0 2 0 0 1 1 0 1 0 0 0 0 0 0 1 1 0 0 0 2 2 0 0 1 0 2 2 0 0 0 0 0 1 1 0 0 1 0 0 1 0 0 0 1 1 1 1 0 1 1 2 1 1 0 0 0 0 1 0 1 0 0 1 1 1 1 0 0 1 2 0 0 1 0 2 2 0 1 0 1 0 2 0 0 1 1 0 0 2 2 2 0 0 0 1 1 1 0 1 0 1 0 1 0 0 0 0 0 1 0 0 1 0 2 0 0 0 1 0 1 1 1 1 0 2 0 1 0 0 1 2 1 2 2 0 0 0 2 1 1 1 0 0 0 0 2 1 1 0 0 2 1 0 0 0 0 0 0 0 2 2 0 1 1 1 0 1 0 1 0 0 0 0 0 1 1 0 0 0 1 1 2 1 0 0 0 0 0 0 0 0 0 0 1 0 0 1 2 2 1 1 0 1 0 0 0 0 0 0 1 1 0 0 0 0 0 0 1 1 1 0 0 0 0 1 1 0 1 1 0 1 0 1 0 1 1 0 1 1 2 0 0 2 2 0 2 0 2 0 2 1 1 1 0 1 1 1 2 0 2 0 0 1 0 0 0 0 0 0 1 0 1 1 0 2 1 2 1 0 0 1 2 0 0 0 0 0 0 0 1 0 1 1 0 0 0 0 0 1 1 1 0 0 0 0 1 0 0 0 0 0 0 0 0 0 1 0 1 0 0 0 0 1 0 1 0 1 0 1 0 0 0 0 0 0 0 0 1 1 1 1 0 2 2 0 0 0 0 2 1 2 1 0 1 1 1 0 0 2 2 2 2 0 0 1 1 1 0 1 0 1 1 0 1 0 0 0 1 1 2 1 2 0 2 0 1 1 1 0 1 0 0 0 0 0 2 0 0 0 0 0 2 0 0 0 1 0 2 1 1 1 1 1 1 1 0 2 1 0 0 0 1 0 1 0 1 0 1 0 2 0 1 1 1 1 0 0 0 1 0 0 1 1 0 0 2 0 0 0 0 0 1 0 2 0 0 0 0 0 0 1 0 0 0 0 0 2 0 0 1 2 2 2 0 0 0 0 0 0 2 0 0 0 1 0 1 2 2 2 0 0 0 0 1 1 0 2 1 1 1 0 0 0 0 1 0 1 1 0 1 2 0 0 2 0 1 0 0 1 1 1 1 2 2 0 1 0 0 0 1 1 0 0 0 1 2 2 2 0 1 0 0 2 0 2 0 1 0 1 2 1 1 1 0 0 2 0 2 2 0 0 0 1 0 1 0 1 0 0 1 2 0 0 2 1 2 0 0 0 0 0 0 0 0 0 2 1 0 0 0 0 0 1 1
57 1 0 2 1 0 0 1 1 1 0 0 0 0 0 0 0 1 0 1 2 2 0 0 2 1 0 0 0 2 2 0 2 1 0 0 1 1 0 0 0 2 0 0 1 0 1 0 0 1 0 0 0 0 0 0 0 0 2 0 0 2 2 2 1 0 2 0 0 0 0 2 1 1 2 1 0 2 2 0 2 0 0 0 2 0 0 1 1 2 1 1 0 1 0 0 0 1 0 0 0 2 1 0 0 0 2 1 1 0 0 2 0 2 1 0 0 0 0 0 2 0 2 2 0 2 0 1 0 2 0 1 0 0 0 0 0 0 0 0 0 2 0 0 0 0 0 0 0 0 0 0 2 0 1 0 0 0 0 1 0 2 2 2 2 2 1 0 1 2 0 1 1 1 1 0 2 0 0 0 0 2 0 1 1 0 1 2 1 0 0 2 2 1 2 1 2 0 0 0 0 0 0 0 2 2 2 1 0 0 2 1 1 0 1 2 1 1 1 0 1 1 2 2 0 0 0 1 0 0 0 1 0 0 1 0 0 2 2 0 0 0 2 0 2 0 0 0 0 0 0 0 1 0 0 0 1 0 0 0 0 0 0 1 1 0 0 0 1 0 1 2 1 2 0 1 0 0 2 0 2 0 2 2 2 0 2 1 0 2 0 1 0 1 2 1 0 0 1 2 1 1 1 0 0 0 0 1 0 0 0 2 2 2 1 0 1 1 1 0 1 1 1 1 1 0 0 0 1 1 2 1 1 0 0 0 0 1 1 1 1 1 2 1 1 1 0 1 2 2 1 1 1 1 0 1 0 2 0 0 0 0 1 0 1 0 1 2 2 0 1 1 0 0 0 0 1 2 0 1 1 2 0 1 1 0 0 0 0 1 1 1 0 0 1 0 1 1 0 0 0 0 1 1 1 0 0 0 0 2 0 1 0 0 2 2 1 1 0 1 1 2 1 1 0 0 0 0 0 0 1 0 0 1 0 0 0 1 0 0 2 0 0 1 0 1 0 1 0 1 0 0 1 2 1 1 1 1 0 1 1 0 0 0 0 2 0 0 0 0 0 0 2 2 0 0 1 2 0 0 2 2 1 1 1 1 1 1 1 0 0 0 1 2 0 0 1 2 2 0 0 0 2 0 2 0 2 1 2 0 0 0 0 0 0 0 1 1 0 1 1 2 0 1 1 0 0 0 0 2 0 1 1 1 1 0 1 0 1 1 0 1 0 0 1 1 2 1 1 0 0 1 1 1 1 0 0 1 1 1 1 0 0 1 1 0 1 2 0 2 0 1 1 0 1 0 2 1 0 1 1 0 0 2 0 0 0 0 0 0 1 0 0 0 0 2 0 1 0 0 1 1 0 0 0 0 0 2 2 1 0 0 0 2 0 1 0 0 0 0 0 1 0 0 0 1 1 1 0 0 1 1 1 1 0 1 1 1 0 0 0 0 0 0 2 0 0 1 1 0 0 2 0 1 0 1 1 2 2 0 0 0 2 1 0 1 0 2 0 0 1 0 0 1 1 2 2 1 0 0 1 1 2 0 2 2 1 0 0 2 0 0 1 2 1 0 2 0 1 1 0 0 0 0 1 0 1 2 1 2 0 0 0 2 0 1 0 1 1 1 0 0 0 1 0 1 0 0 1 1 1 1 0 0 0 0 0 0 0 1 0 1 0 0 0 0 1 0 0 0 0 0 0 0 0 1 1 0 2 2 0 0 1 1 0 1 2 2 1 1 0 1 1 0 0 1 1 0 0 0 0 0 1 1 1 1 1 1 0 1 1 0 1 2 2 1 1 0 0 1 0 0 0 2 0 0 0 1 1 0 0 0 1 0 2 0 0 1 2 1 1 2 1 1 2 1 1 1 1 2 1 2 1 0 0 2 0 1 0 0 1 1 2 0 1 1 0 1 0 0 2 0 0 1 1 0 1 1 0 0 0 0 0 0 0 1 0 1 2 0 1 0 0 2 1 0 0 0 1 1 2 0 1 1 0 2 0 2 0 0 0 0 1 1 2 2 2 1 0 0 0 2 1 0 2 1 1 1 0 1 0 0 0 0 0 0 0 0 2 0 0 2 0 1 0 0 1 1 0 0 1 1 0 2 0 0 0 0 1 0 1 0 1 0 0 2 0 0 0 0 1 1 1 1 1 0 1 1 0 1 0 0 0 0 1 1 2 0 0 0 0 0 0 0 0 1 0 0 1 0 0 0 1 1 0 0 0 1 0 1 1 0 0 1 0 1 0 0 0 0 0 0
58 1 0 1 1 0 0 1 1 1 0 0 0 1 1 0 0 0 1 2 1 2 0 0 2 0 1 1 2 2 2 1 2 1 0 1 2 1 0 1 1 0 0 2 2 1 0 0 0 1 0 0 1 0 0 0 0 0 1 0 1 2 0 1 0 1 0 0 0 0 0 2 2 2 2 2 0 2 2 0 2 0 0 0 2 1 0 0 2 2 0 0 1 2 0 0 1 1 1 1 0 2 0 0 0 0 2 2 2 0 0 2 1 2 2 1 1 0 1 0 1 0 1 0 2 0 2 0 0 0 0 0 0 0 1 0 0 0 2 0 1 1 0 0 0 0 0 0 0 0 0 0 0 0 0 0 0 1 0 1 1 1 1 2 2 2 1 0 1 2 0 0 0 2 2 0 1 0 0 1 0 1 1 2 1 0 0 1 0 1 1 1 2 1 1 2 2 0 0 0 0 0 0 1 2 0 0 1 1 0 1 1 1 0 1 2 0 1 2 1 0 0 1 2 0 1 2 1 0 0 0 0 1 1 1 1 1 2 2 1 0 0 2 0 1 0 0 1 1 1 0 0 1 0 0 0 0 1 0 0 0 0 1 0 0 0 0 0 2 0 0 2 1 1 0 1 0 1 2 0 1 1 1 1 1 0 2 0 1 2 1 2 2 2 2 0 1 1 0 0 0 1 2 1 0 0 0 0 1 1 1 1 1 1 1 0 2 1 0 0 0 0 2 2 2 0 0 0 1 1 1 1 0 0 0 0 0 2 0 1 0 0 0 2 1 1 0 0 1 1 0 0 1 2 1 0 2 1 0 2 2 1 2 0 2 0 0 2 2 0 1 1 0 0 0 0 2 0 1 2 2 1 0 1 1 2 1 0 0 0 0 1 1 0 2 1 1 0 1 1 0 1 0 1 0 1 0 1 0 2 0 0 0 0 1 1 1 0 0 0 0 1 0 0 2 2 1 1 1 1 1 0 0 1 0 0 0 2 0 0 1 1 0 1 0 1 0 1 0 2 0 0 1 2 1 1 1 1 2 0 1 0 1 1 1 1 0 1 0 0 1 1 1 1 1 0 0 2 0 0 2 1 1 1 1 2 1 1 1 0 0 0 1 2 1 1 1 2 2 0 0 0 1 1 1 0 2 2 1 0 0 0 0 0 0 0 0 1 0 1 1 2 0 1 1 0 0 0 1 2 0 0 0 0 0 1 1 0 1 2 1 2 0 1 1 1 1 2 2 0 0 0 1 2 1 1 0 0 0 1 0 0 0 0 0 2 2 2 2 0 0 2 1 0 0 1 1 0 0 0 0 0 0 0 1 0 0 0 0 0 0 0 0 1 1 0 1 0 0 0 0 2 1 1 1 1 1 1 1 2 0 0 0 1 0 0 0 0 0 0 0 2 0 0 0 1 1 1 0 0 1 1 1 2 0 1 0 0 0 0 2 1 0 2 0 1 1 1 2 0 0 1 0 0 0 1 2 1 1 0 0 0 2 1 1 2 1 2 0 0 1 0 0 0 1 1 2 1 1 1 2 1 2 2 2 1 1 0 0 1 0 0 1 1 0 0 1 0 1 1 0 0 0 1 1 0 1 2 0 0 0 0 0 1 0 0 0 2 2 1 0 0 1 1 1 0 0 0 0 0 1 0 0 0 0 0 1 0 0 2 0 2 0 0 0 0 0 1 0 0 0 0 0 0 0 0 1 1 1 0 0 1 1 1 0 0 2 1 2 2 0 0 1 1 1 1 1 0 1 1 0 1 0 0 0 2 0 2 0 2 0 1 1 2 1 1 0 1 0 1 0 0 0 2 1 1 0 0 1 1 0 0 2 0 2 2 2 1 2 0 1 2 0 0 1 0 0 1 0 2 1 1 0 1 1 1 1 0 0 0 0 0 1 1 0 0 1 0 0 0 2 1 0 2 0 0 0 1 0 0 0 1 1 0 0 0 1 1 1 0 1 0 0 1 2 1 1 1 2 1 1 1 0 0 0 0 0 1 1 0 1 2 0 1 1 1 1 0 0 0 0 2 1 0 1 2 1 2 1 2 1 0 0 1 2 1 0 1 2 1 1 1 0 1 2 0 2 0 1 2 2 2 0 1 0 0 0 1 1 1 0 0 1 1 0 2 1 0 0 1 1 0 1 0 1 1 1 2 1 1 1 0 1 0 1 1 1 1 0 0 1 0 1 0 0 0 0 0 1 0 0 2 1 1 0 0 0 2 0 2 2 0 1 1 2 1 1 0 0 0 0 0
59 1 0 2 0 1 1 0 0 1 0 0 0 0 0 0 0 2 0 2 2 2 1 1 1 1 2 0 0 2 2 1 0 1 1 0 1 0 0 0 1 1 1 0 1 1 1 0 0 0 0 0 1 1 0 1 0 0 0 1 0 1 1 1 0 1 0 0 0 0 0 2 2 2 0 2 2 1 1 0 1 0 0 0 1 0 0 0 1 1 0 0 0 2 0 0 0 1 1 1 1 2 0 0 2 2 1 1 0 2 1 1 1 1 1 1 1 0 1 0 1 0 2 1 1 0 1 0 1 1 0 0 0 1 0 0 0 0 0 0 1 1 0 0 0 0 0 0 0 0 0 0 0 0 1 0 0 0 0 0 0 1 2 2 1 1 2 1 0 1 0 2 0 2 1 0 1 1 0 1 0 2 2 2 2 0 0 0 0 1 1 1 2 0 2 2 2 0 0 0 0 0 0 1 2 1 2 1 1 0 2 0 2 0 2 2 2 0 0 0 0 0 2 2 0 1 1 2 0 0 1 1 0 0 0 0 0 2 1 1 1 0 2 0 2 0 0 0 0 0 0 0 2 0 0 0 0 1 0 1 0 1 0 0 0 0 1 0 1 0 0 2 2 2 0 1 1 1 2 0 2 0 0 0 1 1 1 2 0 2 2 0 2 2 2 0 1 1 1 1 0 0 1 0 0 0 1 1 1 2 1 2 2 2 1 0 2 0 0 0 1 1 2 1 1 0 0 0 1 1 2 1 0 0 0 0 0 0 2 0 0 0 1 2 0 0 0 2 2 2 2 2 2 2 1 0 0 1 0 1 1 1 2 0 2 1 0 2 2 0 1 1 1 0 1 1 0 1 0 1 1 1 0 0 1 0 0 0 0 0 1 1 0 0 1 0 1 1 1 1 0 1 1 0 0 0 1 1 0 1 0 0 1 1 1 2 1 1 0 1 0 2 2 0 2 2 2 0 0 2 0 0 1 1 0 0 0 0 0 1 1 1 0 1 0 1 0 1 0 0 0 0 0 2 0 0 1 0 0 0 0 0 0 0 1 0 0 1 0 0 1 1 0 0 1 0 1 2 0 2 2 1 1 1 0 0 0 1 1 0 1 1 0 2 0 0 1 2 2 0 1 0 2 1 1 0 1 2 1 0 0 1 0 1 1 1 0 0 1 2 1 2 0 1 1 0 0 0 0 2 0 1 1 0 0 0 0 0 2 2 1 2 0 0 0 2 1 1 1 0 0 0 0 1 1 2 1 1 0 0 0 0 0 1 1 0 1 2 0 2 0 0 0 0 0 1 1 1 0 1 1 0 1 1 0 0 0 1 0 1 1 1 1 0 0 0 0 1 0 0 0 1 1 1 2 0 1 0 1 2 1 1 0 0 0 0 0 1 1 0 0 1 0 1 0 1 1 1 0 0 1 1 0 1 0 0 1 0 0 1 0 0 0 0 2 0 0 1 0 0 1 0 0 1 0 2 1 1 0 0 0 0 0 0 1 1 0 2 0 0 0 0 0 0 0 1 1 1 0 0 1 0 1 0 1 1 1 1 0 1 0 0 0 2 2 1 2 0 2 2 1 0 0 0 0 0 2 2 0 0 0 0 0 1 0 0 0 1 1 1 0 0 1 1 1 0 0 0 0 0 0 0 0 0 1 0 2 0 0 1 0 1 0 0 1 0 0 1 0 0 0 0 0 0 0 0 0 0 0 0 0 0 0 0 0 1 2 2 0 0 0 1 0 1 1 1 2 0 0 0 0 1 1 1 0 0 0 2 1 2 0 2 2 2 0 0 0 0 0 0 0 1 0 1 0 0 1 0 2 0 0 0 1 0 1 2 1 1 2 0 1 2 0 1 2 2 2 0 0 2 2 0 2 0 0 1 0 0 1 1 1 1 0 0 0 0 0 0 0 0 2 0 0 2 0 0 0 0 0 0 0 0 0 0 0 1 0 0 2 0 0 0 0 1 1 0 0 0 1 1 2 0 0 0 0 2 0 2 0 0 2 2 0 2 2 2 2 0 0 0 0 1 1 1 1 2 0 1 0 0 0 0 1 0 1 0 0 0 2 2 0 2 1 2 0 0 1 0 1 1 1 1 0 1 0 0 0 1 2 2 0 0 1 2 1 0 0 0 0 0 1 0 2 0 0 0 0 2 2 2 0 0 1 0 1 2 2 0 0 0 2 0 0 0 0 1 0 0 0 0 0 0 0 0 0 0 0 1 0 1 1 0 0 2 0 1 1 0 1 0 0 0
60 1 0 2 1 0 0 1 0 1 0 0 0 0 0 0 0 1 1 1 1 1 2 0 2 0 0 0 1 2 2 2 1 2 1 0 1 2 0 0 1 0 0 0 2 1 0 0 1 1 0 0 0 1 0 1 0 1 1 1 1 1 2 2 0 1 1 2 0 0 0 2 2 2 1 2 1 2 2 0 1 0 0 0 0 0 0 0 2 2 0 0 2 0 0 0 0 0 0 1 0 2 1 0 0 0 2 2 2 0 0 2 0 2 2 0 0 0 1 0 1 0 2 2 0 2 0 2 0 2 0 0 0 1 0 0 0 0 0 0 1 1 0 0 0 1 0 0 0 0 0 0 0 0 1 0 0 0 0 1 0 1 2 2 1 2 1 2 0 1 1 0 1 1 2 0 2 0 1 1 1 1 0 2 1 0 1 0 0 2 2 2 2 0 2 1 1 0 0 1 0 2 0 2 2 0 0 1 0 0 2 1 1 0 0 2 0 0 2 2 0 0 2 2 0 1 1 0 0 0 0 0 1 1 1 1 1 2 2 0 0 0 2 2 2 0 0 0 0 0 0 0 1 0 0 0 0 0 0 0 0 0 0 0 1 0 0 0 1 1 0 2 1 2 0 1 0 1 1 0 0 0 0 0 1 0 1 0 0 2 0 2 1 2 1 0 1 2 0 2 1 0 2 2 1 1 0 0 0 1 0 1 2 0 2 0 2 0 0 0 0 0 1 0 1 0 1 0 1 1 2 1 0 0 0 0 0 1 2 0 0 0 2 0 1 1 0 0 1 1 0 0 1 1 0 1 1 1 0 1 1 1 2 0 2 0 1 1 1 0 1 1 1 0 0 0 2 1 0 1 0 0 0 0 2 1 1 0 0 0 0 1 1 0 1 1 1 0 1 1 0 1 0 1 0 0 0 0 0 1 0 0 0 0 0 1 0 0 0 0 0 1 0 1 1 1 1 1 1 2 0 1 1 1 0 1 0 0 0 0 1 0 1 1 1 2 1 1 1 1 0 1 1 2 1 1 1 2 1 1 2 0 0 0 0 2 1 1 0 0 0 0 0 0 0 0 0 2 1 1 1 1 1 1 0 0 0 1 1 0 1 1 1 2 1 1 1 0 0 2 0 1 2 0 2 0 1 2 1 0 0 0 0 0 0 0 0 0 0 1 1 1 0 0 0 0 0 0 1 2 0 0 0 0 0 0 1 0 2 2 1 1 0 0 1 1 2 0 0 0 0 2 0 2 0 0 0 1 0 1 1 0 1 0 0 0 0 1 1 0 0 2 1 0 0 1 0 0 0 0 0 0 1 2 0 0 0 0 0 0 0 0 1 0 1 0 1 0 0 0 0 1 1 0 2 0 1 2 2 2 0 0 0 0 0 0 0 0 0 0 0 1 0 0 0 1 1 2 0 0 1 1 1 2 0 0 0 1 1 0 1 1 1 1 1 1 1 0 1 1 0 1 0 1 0 2 2 2 1 1 1 1 0 1 0 1 0 2 0 0 0 0 0 0 1 1 2 0 1 1 0 2 2 0 2 2 0 1 0 1 0 0 0 1 0 0 0 0 1 2 0 0 0 1 0 1 1 2 0 0 0 0 0 2 0 1 0 0 0 0 0 0 1 2 1 0 0 0 1 0 1 0 0 0 2 1 2 0 0 0 0 0 1 1 0 0 1 0 0 0 0 0 0 0 0 0 0 0 2 1 0 2 2 1 0 0 2 0 1 1 1 0 0 0 0 0 1 1 1 2 0 1 0 0 0 0 0 0 0 0 2 0 1 2 2 1 0 0 1 0 0 0 0 2 0 0 0 0 0 1 1 1 1 1 2 1 1 1 2 0 1 1 1 1 2 1 1 2 0 2 0 2 1 0 0 1 0 0 1 0 1 1 1 1 0 0 1 0 0 0 1 0 0 2 0 0 0 0 1 2 0 1 0 0 0 1 1 1 2 1 0 0 0 0 2 1 0 1 2 1 2 0 0 0 0 0 1 2 0 1 2 2 1 1 2 2 2 0 0 0 0 2 2 0 2 1 1 1 0 1 0 0 0 0 0 0 0 2 2 0 0 2 0 2 1 0 1 1 0 0 2 2 0 0 0 0 1 1 1 0 0 1 1 1 0 1 0 1 0 0 1 1 2 1 1 0 2 0 0 0 2 0 1 0 0 2 2 2 2 0 0 0 0 0 0 2 0 0 1 0 0 1 0 0 0 0 0 0 1 0 0 0 0 1 1 1 0 0 0 0 0 1
61 1 0 1 0 0 0 1 0 0 0 1 0 0 0 0 0 1 1 1 1 1 0 0 2 0 2 0 0 2 2 0 0 0 0 0 2 1 0 0 0 1 0 0 2 0 1 0 0 1 0 0 0 0 0 1 0 0 1 0 2 2 0 1 0 0 0 0 0 1 2 0 2 2 1 2 1 1 1 0 0 0 0 1 0 0 0 1 2 2 0 1 0 2 0 0 1 0 0 0 0 1 2 0 0 0 2 1 1 1 1 2 1 2 2 1 1 1 1 0 1 1 2 1 1 0 1 0 1 1 0 0 0 0 1 0 0 1 0 1 1 2 1 0 0 0 0 0 0 0 0 0 0 1 1 0 0 1 0 1 0 0 2 2 1 1 1 1 1 1 0 0 0 2 2 0 2 0 0 1 0 1 0 2 2 0 2 1 0 0 0 1 1 1 0 1 1 0 1 1 0 1 0 0 2 1 1 1 1 0 1 1 1 1 1 2 0 0 1 1 1 1 1 1 1 1 2 1 0 0 0 0 0 0 0 0 0 2 1 1 1 1 2 0 2 0 0 1 1 1 0 1 1 0 0 0 2 1 1 1 1 0 1 1 1 0 0 0 2 0 2 1 0 0 0 0 0 1 1 0 0 2 0 0 2 1 1 2 1 2 1 1 1 2 2 0 1 1 0 0 0 1 2 0 0 1 0 0 1 1 1 1 1 2 1 0 1 0 0 0 0 0 1 0 1 0 0 0 1 0 1 0 0 1 0 0 0 1 1 0 0 1 1 1 1 1 1 1 2 2 1 1 2 2 0 0 0 1 0 0 0 0 1 1 1 0 1 1 1 0 1 1 0 0 1 1 1 2 0 0 1 0 0 0 0 0 0 0 0 0 1 1 0 0 1 0 1 1 1 1 0 1 1 1 1 0 0 1 1 0 0 1 1 1 0 2 0 0 0 0 0 1 0 0 2 2 1 0 0 0 0 0 0 1 1 0 0 1 0 0 2 0 0 0 1 1 0 2 0 1 0 0 0 2 0 0 0 2 1 2 2 0 1 0 0 1 0 2 0 1 2 2 0 0 0 1 0 1 0 1 1 2 0 0 0 0 0 0 0 0 0 0 1 2 2 0 2 1 1 0 0 0 2 1 1 1 1 1 1 0 2 0 0 0 0 0 1 1 0 1 1 2 1 0 1 1 0 0 1 2 0 1 0 0 0 0 1 0 1 1 0 1 1 0 0 1 2 1 1 0 0 0 1 2 0 1 0 0 0 2 1 0 0 1 1 1 2 1 1 1 0 1 2 0 1 1 2 1 0 1 0 1 0 1 0 0 0 0 1 1 0 0 0 0 0 1 1 0 0 0 0 1 1 1 2 0 0 2 2 2 0 0 0 0 0 0 0 0 0 0 0 1 0 1 0 0 1 0 0 0 0 0 0 1 0 1 1 1 0 0 0 2 0 0 1 2 2 2 1 0 0 0 0 2 0 2 0 2 2 0 0 0 0 1 0 1 0 2 0 0 0 1 0 0 2 2 2 0 0 1 0 0 2 0 1 2 0 0 0 1 0 0 0 0 0 0 1 1 1 2 0 1 0 0 0 0 1 1 0 0 0 0 0 0 1 0 1 1 1 1 0 0 1 2 0 1 1 0 0 0 1 0 0 0 2 2 0 0 0 2 1 1 0 0 0 0 0 0 1 1 1 1 0 0 0 1 0 1 2 0 1 1 1 0 0 1 1 2 1 1 0 1 1 1 1 0 1 0 1 1 0 1 0 0 1 1 1 1 1 1 1 1 0 0 0 0 0 1 0 0 1 0 0 2 1 1 1 0 1 0 0 0 1 1 1 2 2 2 2 0 2 1 0 1 2 0 0 2 0 2 0 2 2 0 0 2 0 1 0 0 0 0 1 0 0 0 1 0 0 0 2 0 0 2 0 0 0 0 0 0 0 1 0 0 1 0 1 0 0 2 0 0 0 1 2 1 0 1 1 0 1 1 0 0 0 0 0 2 1 0 1 1 1 1 2 2 2 0 0 0 1 2 1 1 1 2 0 1 0 1 0 0 0 1 1 1 0 0 2 0 0 2 0 1 2 0 1 2 0 0 2 2 0 2 0 0 0 1 1 1 0 1 2 1 1 0 1 0 0 0 1 1 1 0 2 1 2 1 0 1 1 0 2 0 0 2 2 0 0 0 0 1 0 1 0 2 0 1 1 0 0 1 0 1 0 0 0 0 0 0 0 1 1 2 1 0 0 0 0 0 1 1
62 1 0 2 1 0 0 1 0 1 0 1 0 2 0 2 0 2 1 1 1 2 1 0 2 1 1 0 1 1 1 0 0 1 2 0 2 2 0 0 0 1 0 1 2 1 1 0 0 0 0 0 0 1 0 1 0 0 0 1 0 2 2 2 1 1 1 1 0 0 0 1 2 2 2 2 0 1 1 0 1 0 0 1 0 0 0 0 1 1 0 0 0 2 1 0 0 1 0 0 0 2 1 0 0 0 2 1 1 1 0 2 1 1 1 1 0 0 0 0 2 0 2 0 2 0 2 2 0 2 1 1 0 0 1 0 0 0 1 0 1 1 0 0 0 0 0 0 1 1 0 0 0 0 0 0 0 0 2 1 2 1 0 2 1 2 2 1 1 1 0 2 0 2 2 0 2 1 0 0 0 0 0 2 2 0 2 2 1 1 2 2 2 0 2 2 1 0 1 0 0 0 1 1 2 1 0 1 0 0 1 0 1 0 2 2 0 1 1 1 0 0 1 2 0 1 2 0 0 0 0 0 0 0 0 0 1 2 2 0 0 0 2 1 2 0 0 0 0 0 0 1 2 2 0 0 1 0 1 1 1 0 0 0 0 0 1 0 2 1 0 2 2 2 0 0 1 1 2 0 1 1 1 1 1 0 2 0 1 2 1 0 2 2 2 0 1 1 0 0 0 0 1 1 0 1 1 0 0 1 0 0 1 0 2 0 2 1 0 0 0 0 1 1 0 0 0 0 1 1 2 1 0 0 0 0 0 2 0 1 0 0 1 2 0 0 0 1 2 1 1 0 2 2 1 0 0 0 1 0 1 1 1 1 1 1 0 1 1 0 1 1 0 0 0 0 1 1 0 1 0 0 0 0 0 1 1 0 0 1 0 0 1 0 2 1 1 1 0 0 0 0 0 1 1 0 0 1 0 1 0 0 0 0 1 1 1 1 0 1 0 1 1 1 1 1 0 1 1 1 0 1 0 0 1 1 0 2 0 0 1 0 1 1 1 1 0 1 1 0 1 0 1 2 2 1 2 1 0 0 0 0 0 0 0 1 0 1 0 0 1 1 1 1 2 0 2 1 0 0 1 1 1 1 1 2 1 2 2 0 0 0 0 1 1 1 2 1 1 1 0 1 2 0 2 1 2 1 0 0 0 0 0 0 0 1 0 0 0 1 1 2 0 0 0 0 0 1 0 1 1 1 1 1 0 0 1 0 1 1 0 1 0 2 2 2 2 0 0 1 0 1 1 1 1 0 0 1 0 1 1 0 0 0 0 1 1 0 0 0 0 1 2 0 0 2 2 2 0 2 0 0 1 1 0 0 0 0 0 0 0 0 1 0 0 0 0 0 0 0 0 2 0 0 1 1 1 0 1 1 0 0 0 2 0 0 0 1 1 1 0 1 1 1 1 0 1 1 0 0 1 1 0 0 0 0 0 2 1 0 1 0 0 0 2 1 1 1 2 0 0 1 1 0 0 0 2 1 1 0 0 0 1 0 2 1 0 1 1 1 0 1 0 0 2 1 2 0 0 1 0 0 2 0 2 0 2 1 0 1 0 0 0 1 0 0 1 0 2 2 1 0 0 0 2 0 2 2 0 0 1 1 0 1 0 0 0 1 0 0 0 0 0 1 0 0 1 1 0 0 1 0 0 0 1 1 2 0 0 0 0 0 0 0 0 1 1 1 0 0 0 0 0 0 0 0 0 0 2 0 0 1 1 0 1 1 1 1 2 2 0 0 1 1 1 0 2 0 0 0 0 0 0 0 0 0 0 0 0 0 2 0 2 2 2 0 0 1 0 0 0 0 0 2 0 0 0 0 2 0 0 0 1 1 1 2 2 2 2 1 0 1 1 1 2 1 1 0 0 1 1 0 2 0 0 1 0 1 1 0 0 0 1 0 1 1 0 1 0 1 1 0 0 2 0 0 0 0 0 0 1 2 0 0 1 0 1 1 2 1 0 0 0 0 2 0 1 0 0 0 2 0 0 0 0 0 0 2 0 0 0 1 1 1 2 1 2 0 0 0 1 1 2 0 2 1 2 1 0 1 0 0 0 0 0 0 0 2 2 0 0 1 0 1 1 1 1 0 1 1 1 1 0 1 2 0 2 1 1 0 0 1 1 2 2 1 0 1 1 0 2 0 2 0 0 1 1 1 0 0 1 0 0 0 1 1 1 0 0 0 0 0 0 0 1 0 0 0 2 0 0 2 0 0 0 0 0 1 0 1 1 0 1 2 1 0 1 0 0 0 1 1
63 0 0 0 1 0 0 2 0 0 0 1 1 2 0 1 0 1 1 1 1 1 0 0 2 0 2 0 0 2 2 1 0 1 2 0 2 2 0 0 0 1 0 0 2 0 0 0 0 0 0 1 0 0 2 0 0 0 0 1 0 1 2 2 1 1 0 1 0 0 0 1 2 2 1 2 1 0 0 1 0 0 0 0 1 0 0 0 1 1 0 0 2 2 0 0 0 1 1 1 0 2 1 0 0 0 2 0 1 1 0 0 1 1 1 1 1 0 2 0 0 0 1 0 0 1 0 1 1 2 0 0 0 0 0 0 0 0 0 0 0 2 0 0 0 0 0 0 0 1 0 0 0 0 0 0 0 1 0 0 0 1 1 2 0 1 1 1 0 1 1 2 0 2 1 0 0 0 0 0 0 0 0 2 2 0 2 0 0 1 1 2 1 0 1 1 1 0 1 0 0 0 0 2 2 0 0 2 1 0 0 2 0 1 1 2 0 0 1 0 1 1 2 2 0 2 2 2 0 0 0 0 0 0 0 0 0 2 1 1 1 0 2 2 2 0 0 0 0 0 0 1 2 0 0 0 0 1 0 0 0 0 0 1 1 0 0 0 2 1 0 0 1 2 0 1 0 2 2 0 0 2 0 0 2 0 2 1 1 1 1 1 0 1 2 0 0 2 0 1 1 0 2 2 2 2 0 0 1 1 1 1 1 2 0 0 1 1 0 0 0 0 1 1 2 0 1 0 0 1 1 1 0 0 0 0 0 1 1 1 0 1 1 2 0 0 0 0 2 1 0 0 1 1 0 1 1 1 0 1 1 1 2 0 2 0 0 1 1 0 1 1 1 0 1 1 1 1 1 2 0 1 0 2 2 0 1 0 0 0 1 1 1 0 2 2 2 0 0 0 0 0 0 0 0 0 0 0 0 1 0 1 1 1 1 2 0 0 0 0 0 1 0 1 0 0 0 0 0 0 2 0 0 0 0 1 0 0 0 1 1 1 0 1 0 2 0 2 0 2 0 0 1 1 2 1 2 2 0 1 2 0 0 0 0 2 0 0 0 0 1 1 1 1 1 0 1 2 0 0 1 1 1 1 0 0 0 1 1 0 1 1 0 2 1 2 0 0 0 1 0 0 2 0 2 0 0 2 2 0 0 0 1 1 1 0 0 0 0 1 0 2 1 0 1 1 1 1 0 1 1 1 1 1 0 0 1 0 1 1 0 1 0 0 0 1 2 2 2 0 0 0 1 1 2 0 0 0 1 0 0 0 1 0 1 0 1 1 1 0 1 1 0 0 0 0 0 1 0 1 0 0 0 0 1 0 0 0 0 0 0 0 0 0 0 0 0 2 0 0 2 0 0 1 2 0 1 0 0 2 0 0 0 1 0 0 1 1 0 0 0 1 0 0 0 0 2 1 0 0 0 0 0 2 0 0 1 0 0 0 2 0 0 2 0 1 1 2 1 0 1 2 0 0 0 2 2 2 2 0 0 0 0 1 1 2 0 2 0 0 1 0 0 1 1 1 2 1 0 0 1 1 2 1 1 1 1 2 0 1 0 0 0 2 1 1 2 0 1 1 0 0 1 0 0 1 1 2 0 0 1 0 0 2 0 1 1 1 0 0 0 0 1 2 0 0 1 0 1 1 1 1 0 0 1 0 0 0 0 1 0 1 0 0 0 0 1 0 0 0 0 0 0 0 0 1 0 0 1 0 0 1 0 0 0 2 1 1 2 2 1 0 1 1 1 0 1 0 0 0 0 0 0 0 0 1 0 0 0 0 1 0 1 2 2 1 0 0 0 0 0 0 0 2 0 1 0 0 1 2 0 0 0 1 0 2 1 2 2 0 2 1 2 0 1 0 0 1 0 2 0 2 1 1 1 2 0 0 0 1 1 1 0 0 0 0 0 0 0 1 1 0 0 2 0 0 0 0 0 0 0 2 0 0 0 0 0 0 2 0 1 0 1 1 2 0 0 0 2 2 2 0 0 0 0 1 0 1 1 0 0 1 0 1 2 2 2 0 0 0 0 2 1 1 2 0 1 1 0 1 0 0 0 0 1 0 0 1 1 0 0 1 2 1 2 0 1 0 1 1 0 0 0 1 0 0 0 1 1 1 0 1 2 1 0 1 0 0 0 0 2 0 2 0 0 0 0 2 0 0 0 1 2 0 2 2 2 0 0 0 0 1 0 0 0 0 0 0 0 0 0 0 0 0 1 1 0 0 0 0 0 0 0 1 0 0 0 0 0 0 0 0
64 0 0 2 1 0 0 0 0 1 0 2 0 0 0 0 0 1 0 1 1 1 1 0 2 0 1 0 2 2 2 0 1 1 2 1 1 1 0 0 1 1 0 0 2 0 0 0 0 2 1 0 1 0 1 1 0 1 2 0 1 2 2 2 1 1 0 0 0 0 0 0 2 2 1 2 1 1 1 0 1 0 0 0 1 0 0 0 1 1 0 0 0 0 0 0 1 2 2 2 2 2 0 0 2 1 2 0 1 1 0 1 2 2 2 2 2 1 0 0 2 1 2 1 1 0 1 0 1 1 0 0 1 1 0 0 1 0 1 0 1 2 0 0 0 0 0 0 0 0 0 0 0 0 0 0 0 1 1 2 2 1 1 2 1 2 0 1 1 1 0 1 1 1 0 0 2 1 1 1 0 1 0 1 1 1 0 1 1 2 1 2 1 1 0 2 2 0 0 0 0 0 1 1 2 0 0 1 1 0 2 2 1 0 1 2 0 0 2 2 0 0 2 2 0 0 0 1 0 0 0 0 0 0 0 0 0 2 1 1 0 0 2 1 2 0 0 0 0 0 0 0 1 0 0 0 0 0 0 0 0 0 0 0 1 0 0 1 1 0 0 2 1 1 0 0 0 2 2 0 0 2 0 1 1 0 2 0 0 1 0 0 2 2 2 0 2 1 0 2 1 0 1 0 0 0 1 0 0 2 0 2 2 2 1 1 1 0 2 0 2 2 2 0 1 0 0 0 1 2 2 2 1 1 0 0 0 1 1 1 0 0 2 1 0 0 1 0 2 0 0 0 1 1 0 1 1 0 0 2 2 2 1 0 1 1 1 2 2 0 0 2 0 0 1 1 1 1 1 2 1 0 0 0 2 1 1 0 0 0 0 2 0 0 1 1 1 1 0 0 0 0 1 1 1 0 0 0 0 2 0 1 1 1 1 2 1 0 0 0 0 0 0 1 1 2 1 0 0 0 1 0 0 1 1 0 0 0 0 0 0 1 0 1 1 2 1 1 0 1 0 1 1 2 1 1 1 2 0 2 2 2 1 1 1 1 0 1 0 1 1 1 1 1 0 0 0 1 0 0 1 1 1 1 1 2 1 1 0 1 1 0 0 2 2 1 0 2 2 0 1 0 2 0 2 0 0 0 0 0 0 0 0 1 1 0 0 0 0 2 1 1 0 0 0 1 1 0 1 2 0 0 2 1 0 1 0 0 1 1 0 1 0 1 1 1 0 0 0 0 0 1 1 1 1 0 0 0 0 0 0 0 0 1 1 0 1 2 1 0 0 1 0 0 0 0 0 0 0 0 0 0 1 1 0 0 0 1 0 2 1 1 2 0 0 1 0 0 0 0 0 0 1 1 0 1 0 1 2 1 0 0 0 0 0 0 0 0 1 0 1 1 0 0 0 1 1 2 0 0 1 1 0 1 0 0 0 0 0 2 1 0 0 1 1 1 1 0 2 0 0 1 0 1 0 2 1 1 0 0 0 0 1 1 0 1 1 2 0 0 1 0 0 0 1 2 2 1 2 2 1 1 2 1 2 2 1 1 0 1 1 1 0 1 0 0 0 0 1 1 0 0 0 0 0 0 2 1 1 0 1 1 0 2 0 0 0 1 1 1 0 0 0 2 2 1 0 0 2 1 0 0 0 0 0 0 0 0 1 2 0 2 0 0 0 0 1 0 0 0 0 0 0 0 0 0 1 0 0 0 0 0 1 0 1 0 2 1 2 2 0 0 0 0 0 0 1 0 1 1 0 1 0 0 0 0 0 1 1 1 1 1 1 2 1 1 0 1 0 0 0 0 0 1 1 0 2 0 2 0 0 0 0 0 0 2 0 2 2 0 2 2 1 1 1 2 1 1 0 1 0 1 2 1 1 1 0 0 0 0 0 0 1 1 0 0 1 0 0 0 1 1 0 1 1 1 1 0 0 0 0 0 0 0 1 1 0 0 0 1 0 0 0 0 2 0 0 1 2 0 0 0 0 0 0 1 0 1 0 0 1 1 0 1 2 1 2 0 0 0 0 1 1 0 1 1 0 2 1 1 1 0 0 0 1 1 0 1 2 1 0 2 0 0 2 0 1 1 1 1 2 2 1 1 1 0 1 1 1 0 0 1 1 0 0 0 0 0 0 0 2 0 1 0 1 0 1 2 1 0 0 0 1 0 0 2 2 1 1 0 0 0 0 0 0 2 0 0 0 0 0 1 0 1 0 1 0 1 0 1 1 0 0 1 0 1 0 0 0 0 0 0
65 0 1 1 0 1 1 2 1 0 0 0 1 1 0 1 0 1 2 0 0 1 0 0 2 0 2 0 0 1 1 0 1 1 0 0 1 2 0 0 2 0 0 0 0 1 1 1 0 2 1 0 0 0 1 0 0 0 0 0 0 2 1 1 0 1 1 0 0 1 1 1 2 2 1 2 1 1 1 0 1 0 0 0 2 0 0 0 2 2 0 0 1 1 0 0 0 1 1 0 0 2 0 0 2 2 2 2 2 0 0 2 1 2 2 1 1 0 2 0 0 0 0 0 0 0 0 1 0 2 0 1 0 1 1 1 0 0 0 0 1 1 0 0 0 0 2 0 0 0 0 0 1 1 0 0 0 0 0 1 2 2 1 2 1 2 2 0 1 1 1 1 0 2 2 0 2 0 0 0 0 2 0 2 1 0 1 1 1 2 2 2 1 0 0 1 1 0 0 2 0 0 0 1 2 1 1 1 1 0 0 2 1 0 1 2 0 0 1 0 1 1 2 1 1 2 1 1 0 0 0 0 0 1 1 0 0 2 2 0 0 1 1 0 2 0 0 0 0 0 0 1 1 0 0 0 1 0 0 0 0 0 0 0 0 0 1 1 2 0 1 0 1 1 0 0 0 1 2 0 1 0 0 0 2 2 0 1 0 1 1 0 0 2 2 1 0 1 0 0 0 0 2 0 0 0 2 0 0 0 0 0 2 1 1 0 2 0 0 0 1 1 2 0 2 0 2 0 0 0 2 0 0 0 0 0 0 1 1 0 1 1 2 1 1 1 0 0 2 0 0 0 2 2 0 0 0 2 0 2 2 2 2 0 2 1 0 0 0 0 0 2 0 0 0 0 0 2 1 2 0 0 0 2 1 0 1 0 0 2 0 1 0 0 2 1 1 1 0 0 0 0 1 1 0 1 1 0 0 1 0 2 0 0 0 0 0 0 0 0 0 0 0 1 1 1 1 0 0 0 0 0 1 1 1 0 0 1 0 0 2 1 0 0 0 1 0 1 0 2 0 0 2 2 2 2 2 1 0 1 1 0 2 2 2 0 0 0 0 0 1 1 1 1 0 0 1 0 0 0 2 1 2 2 0 0 0 2 1 1 0 0 2 2 2 1 1 0 0 1 0 2 1 1 1 0 2 0 0 0 0 0 0 0 0 0 1 0 0 2 2 1 0 0 0 1 0 0 1 2 0 1 1 1 1 1 1 0 1 1 1 1 0 1 1 1 1 2 2 0 0 0 0 1 1 0 1 1 1 0 0 0 0 1 2 0 2 2 1 1 0 1 0 0 0 0 0 1 0 1 0 0 1 1 0 0 0 0 2 2 2 1 0 0 0 0 0 1 0 1 0 2 0 0 2 0 1 2 2 2 0 0 1 1 1 1 1 1 0 0 0 0 0 0 0 0 1 1 0 0 1 1 1 1 0 0 0 1 0 0 0 1 0 2 0 1 1 1 1 0 1 1 0 1 0 2 1 2 2 0 0 0 1 1 1 2 0 2 0 0 0 0 1 0 1 2 1 1 1 2 1 0 2 0 1 2 0 0 0 1 0 0 0 2 0 1 2 0 1 1 0 0 0 0 1 1 1 1 0 2 0 0 0 0 1 0 0 1 2 2 0 0 1 2 0 1 0 0 1 1 1 0 0 1 2 2 1 0 0 1 0 1 1 1 0 1 2 0 0 0 0 0 0 0 0 0 0 0 1 0 0 1 1 1 0 1 1 0 0 0 0 0 2 2 1 0 0 0 0 0 0 0 2 1 2 0 2 1 1 1 1 1 1 1 1 0 0 0 0 1 0 0 1 1 0 1 0 0 0 1 1 1 1 1 1 2 2 1 2 0 2 2 2 1 2 1 1 2 0 2 0 2 1 1 1 2 0 2 0 1 1 1 2 0 0 0 0 1 0 0 2 0 0 2 0 1 0 1 0 0 0 1 0 0 1 2 0 0 1 2 0 0 0 1 2 0 0 1 1 0 1 0 0 0 0 0 1 2 1 0 1 1 0 0 2 2 2 0 0 0 1 2 2 1 2 1 1 1 0 0 0 0 0 0 2 1 0 0 1 0 0 1 1 1 1 0 0 0 1 2 2 2 0 0 0 0 0 1 1 0 0 2 1 2 2 1 1 0 0 0 2 0 1 0 1 0 2 2 2 0 2 0 1 0 2 0 0 0 1 1 0 0 0 0 0 1 0 0 0 0 0 0 0 0 1 1 1 0 1 0 0 0 0 2 0 0 0 1 1 0 1 2
66 1 0 0 0 0 0 2 0 0 0 1 1 1 0 0 0 1 1 1 1 2 0 0 2 0 1 0 1 2 2 0 1 0 1 1 2 1 0 0 1 1 0 2 2 1 0 0 0 0 0 0 0 0 1 0 0 1 2 0 0 1 1 1 1 0 2 2 0 1 1 1 2 2 1 2 1 0 0 1 0 0 0 1 1 0 0 0 1 1 0 0 1 2 0 0 0 0 0 0 0 1 2 0 0 0 2 2 2 0 0 2 1 2 2 0 0 0 1 0 1 0 2 2 0 1 0 1 0 1 1 1 0 0 0 0 0 0 1 0 2 0 0 0 0 0 0 0 0 0 0 0 1 1 1 1 0 1 0 0 1 1 2 2 0 1 1 0 1 0 0 0 0 2 2 0 2 0 0 1 0 1 1 2 2 1 1 0 0 2 2 2 1 1 1 2 1 0 0 0 0 0 0 2 2 2 0 1 1 0 1 1 0 0 1 2 0 0 1 0 1 1 2 2 0 1 1 2 0 0 0 0 0 0 0 0 0 2 2 0 0 1 2 0 1 0 0 0 0 0 0 1 1 0 0 0 2 0 2 2 2 0 0 1 2 0 0 0 1 0 1 1 0 0 0 0 0 1 1 0 0 2 0 0 2 2 0 0 1 2 1 2 1 2 2 1 1 1 0 0 1 0 2 1 0 0 0 0 0 2 0 2 1 2 1 0 1 1 0 1 0 0 1 0 1 0 1 0 0 0 2 0 0 0 1 1 1 2 0 0 0 2 2 1 0 0 2 0 1 1 0 0 1 2 0 0 1 1 0 2 2 2 1 0 1 0 1 2 2 0 1 1 2 2 1 1 2 1 0 1 1 1 0 1 2 1 2 0 0 1 0 0 0 1 1 0 1 0 2 1 0 1 1 1 1 0 0 0 0 1 0 0 1 1 0 1 0 0 0 0 0 1 0 2 0 0 1 0 0 1 1 1 0 0 1 1 0 2 0 0 2 0 0 1 1 1 0 1 1 1 0 0 1 1 2 1 2 2 0 2 2 0 0 1 1 1 0 1 0 0 1 1 1 1 1 0 2 2 0 2 2 2 2 2 2 2 2 1 1 0 1 1 2 1 0 0 0 1 1 0 0 1 2 0 2 0 1 2 1 0 0 1 0 0 1 1 0 1 0 2 1 2 1 1 1 1 1 1 0 1 1 0 0 0 0 0 0 0 1 1 0 0 0 1 1 2 1 0 0 1 0 1 1 1 1 0 0 0 1 0 0 0 0 0 0 2 2 2 2 0 1 0 1 0 1 0 1 0 0 0 0 0 0 1 0 0 0 1 1 2 0 0 0 0 0 0 0 1 0 0 1 0 2 0 1 1 1 1 1 0 0 0 0 0 0 0 0 1 0 1 1 1 0 0 0 0 2 1 0 0 1 1 0 1 0 1 0 0 1 0 1 1 1 1 0 1 2 0 1 0 2 2 0 1 0 1 1 1 1 0 0 0 0 0 1 1 1 2 1 0 0 0 0 0 1 1 2 0 1 1 1 1 0 0 0 0 0 0 0 0 0 0 1 1 1 0 1 0 2 2 1 1 0 0 1 0 2 2 0 1 0 0 0 2 0 0 0 0 0 0 0 0 0 2 1 0 0 0 1 1 2 1 0 0 1 0 2 0 0 2 1 1 1 1 0 0 1 1 0 0 0 0 0 0 0 0 2 0 1 0 0 1 2 0 0 0 2 1 1 1 0 0 0 1 1 0 1 0 1 1 0 0 0 0 0 1 0 1 0 1 1 1 1 2 2 1 0 1 0 0 0 0 0 2 2 1 0 0 0 2 0 0 0 1 0 2 1 2 2 0 2 1 2 0 2 0 0 2 0 2 0 2 1 1 1 2 0 1 0 0 0 1 0 0 0 0 0 0 0 0 1 0 0 1 0 0 0 0 1 1 0 2 2 0 0 1 0 0 1 1 0 0 0 2 0 0 0 1 2 2 2 0 1 0 0 2 0 1 0 0 1 2 1 1 1 1 1 0 0 0 0 2 2 0 2 0 1 1 0 0 0 0 0 0 1 1 0 0 1 0 1 0 0 2 0 0 1 2 0 0 2 2 0 1 0 0 0 1 1 1 0 1 1 2 2 2 0 1 0 0 2 0 2 1 0 1 2 2 1 0 1 0 2 0 2 2 2 1 1 0 0 0 1 0 0 1 0 0 2 0 0 1 0 0 0 0 0 0 0 0 0 0 0 2 0 1 0 0 0 0 0 0
67 1 0 2 0 0 0 1 1 0 0 0 1 2 0 2 0 1 1 1 1 2 0 0 2 0 1 0 0 2 2 0 1 0 2 1 1 1 1 1 0 1 0 0 1 2 1 0 0 1 0 0 0 1 0 1 0 1 1 0 1 2 0 1 0 1 0 0 0 1 1 1 2 2 2 2 0 1 1 0 0 0 1 1 1 0 0 0 2 2 0 1 0 0 0 0 1 1 1 1 1 2 0 0 1 1 2 0 1 1 1 1 0 2 2 0 0 0 1 0 1 0 1 0 0 1 0 0 0 0 1 1 0 0 0 0 0 0 0 0 1 1 0 0 1 0 0 0 0 0 0 0 0 0 0 0 0 0 0 1 2 1 2 2 1 1 1 0 0 1 0 0 1 1 1 0 1 1 0 0 0 0 0 1 0 0 0 1 0 1 2 2 2 1 1 0 1 0 0 0 0 0 1 1 2 1 1 1 1 0 2 1 1 1 2 2 0 0 1 1 0 0 2 2 0 2 2 1 1 1 1 2 0 1 1 0 0 2 1 1 0 0 2 1 2 0 0 0 0 0 0 1 0 0 1 1 2 0 0 0 0 0 0 2 2 0 0 0 1 0 0 2 1 1 1 0 0 1 2 0 1 1 0 0 2 1 1 0 1 2 1 1 0 2 2 0 0 1 0 1 1 1 1 1 0 1 1 0 1 2 0 2 1 2 1 0 1 0 0 1 1 1 1 0 1 0 1 0 1 1 2 1 0 0 0 0 0 2 0 1 1 0 2 1 0 0 0 1 1 2 1 1 2 2 0 0 1 1 0 1 1 1 0 0 0 2 0 2 2 1 0 2 0 0 0 0 2 2 0 0 0 0 0 2 1 0 0 0 0 0 0 1 1 0 2 1 1 0 1 1 0 1 1 1 0 1 1 0 0 1 0 0 1 1 0 1 0 1 0 1 0 2 0 2 1 2 1 0 0 0 1 0 0 0 1 1 0 1 0 1 0 1 0 0 2 1 1 1 0 1 0 0 1 2 1 1 1 1 1 0 0 0 0 0 0 2 0 0 0 0 0 0 2 2 0 2 0 2 0 1 1 1 1 1 0 1 0 1 1 0 0 0 0 2 1 0 1 2 1 0 2 1 1 1 1 0 2 1 2 0 1 0 0 0 0 0 1 1 0 2 1 2 0 0 0 0 0 0 0 2 0 1 0 0 0 0 0 0 1 1 2 2 0 1 1 2 0 1 1 0 0 0 0 2 1 1 1 1 0 1 1 0 1 0 1 1 2 1 1 0 0 1 0 0 0 0 0 0 0 0 0 0 1 1 1 1 1 1 0 1 1 1 2 0 0 0 1 1 0 0 1 1 0 0 0 2 0 0 0 1 2 0 0 0 0 0 0 1 0 0 0 1 0 0 0 1 1 0 0 0 1 1 1 1 0 1 1 0 1 1 1 1 1 1 0 2 2 2 1 0 0 2 1 1 1 2 1 1 0 1 1 0 2 1 0 1 0 2 0 0 0 0 0 1 1 2 2 2 2 2 2 0 2 2 2 1 1 1 1 1 1 1 0 2 0 0 1 0 2 2 0 0 0 0 0 0 1 2 0 0 2 2 0 2 1 0 1 0 0 0 0 0 1 2 1 1 1 0 1 1 2 1 0 0 0 0 0 0 0 0 0 0 0 0 0 0 1 0 0 0 0 0 0 0 0 0 0 0 2 1 0 1 1 0 0 1 1 0 0 0 0 0 0 0 0 1 0 0 1 1 1 1 0 0 0 1 0 2 0 2 0 0 1 2 2 1 0 1 0 0 0 0 0 1 0 0 2 1 1 0 0 0 1 1 1 1 1 2 2 0 2 2 0 0 1 1 0 1 0 2 1 1 2 1 1 1 0 0 0 0 0 0 0 0 0 0 0 0 0 0 2 0 0 1 1 0 1 0 1 1 0 2 0 0 0 0 2 0 1 1 0 0 0 0 2 1 1 0 1 1 2 0 1 0 0 1 0 1 1 0 0 1 0 2 1 1 1 0 0 0 0 2 0 0 1 2 0 1 0 1 0 0 0 0 1 0 0 2 1 1 0 2 0 0 1 0 1 1 0 0 1 0 0 1 0 0 0 1 1 0 0 1 2 1 1 1 0 0 0 1 1 1 1 0 1 0 2 2 2 0 2 0 0 0 2 0 0 0 0 0 0 1 0 1 0 1 0 0 1 1 0 1 0 0 0 0 0 0 0 1 1 0 0 1 0 1 0 0 0 0 1 2
68 0 0 1 0 0 0 0 0 0 0 0 0 0 0 0 0 1 0 1 1 1 0 0 2 0 1 0 1 2 2 0 1 1 0 1 1 1 1 1 0 1 0 1 2 1 1 0 0 0 0 0 0 1 0 1 0 0 0 1 1 1 2 1 0 2 1 1 1 1 0 1 2 2 2 2 0 1 1 0 1 0 1 1 2 0 0 1 1 2 0 0 2 2 0 0 0 2 2 2 2 2 1 0 0 0 2 0 0 1 1 1 1 2 2 1 1 0 1 0 1 0 2 1 1 0 1 1 0 1 1 1 0 0 0 0 0 0 0 1 0 2 1 0 0 0 0 0 1 0 0 0 0 0 0 0 0 0 0 1 1 0 2 2 1 2 1 1 0 1 1 0 1 1 0 0 2 0 0 0 0 1 0 2 1 0 1 0 0 2 1 2 2 1 1 2 2 1 0 0 0 0 0 2 2 0 0 1 0 0 1 2 0 0 1 2 1 1 1 0 1 1 2 2 0 2 2 1 0 0 0 0 0 0 0 0 0 2 2 0 0 0 2 0 2 0 0 0 0 0 0 2 1 0 1 0 0 0 1 1 1 0 0 0 1 0 1 0 2 0 1 0 0 0 1 1 0 0 1 0 2 0 1 1 1 0 1 0 1 2 1 1 0 1 2 0 0 1 0 2 2 0 2 0 0 0 0 0 0 0 0 1 0 1 2 0 2 1 0 0 0 0 1 0 1 0 1 0 1 1 2 1 0 0 0 0 0 2 1 0 0 0 2 0 0 0 0 0 2 1 0 0 2 2 1 0 1 0 0 0 0 0 1 0 1 0 1 2 2 0 0 2 1 0 0 0 1 0 0 2 2 1 0 1 1 1 1 0 0 1 0 0 0 0 2 0 0 0 1 1 0 1 1 1 1 0 1 0 0 2 0 0 0 0 2 2 2 1 0 0 0 0 1 1 1 1 2 0 0 0 1 0 1 1 0 1 0 1 0 0 1 1 0 0 1 1 1 1 0 1 0 0 2 2 2 2 2 2 1 0 0 0 0 1 1 0 0 0 0 0 1 1 0 0 0 1 0 1 0 1 1 2 1 1 1 2 1 0 0 0 1 1 1 1 0 0 0 1 1 0 1 1 1 0 1 1 2 1 1 0 0 1 0 0 0 0 1 1 0 1 1 2 1 0 0 2 2 0 0 2 0 1 1 1 0 2 0 0 1 1 1 1 0 1 1 2 1 2 2 0 0 0 1 2 0 0 1 2 0 0 0 2 2 1 1 0 1 1 0 0 0 0 1 0 1 0 1 0 0 0 0 0 1 1 1 1 1 0 2 2 0 0 1 0 1 0 0 0 0 0 0 2 0 1 2 0 2 0 0 1 1 1 1 1 1 1 1 0 0 0 0 2 0 0 0 0 2 1 0 0 1 2 0 1 0 1 0 1 0 0 0 0 0 0 2 0 0 1 1 0 1 2 0 1 0 2 1 2 1 1 1 0 0 0 1 1 0 2 0 0 1 0 0 0 0 2 2 0 1 1 1 1 2 2 2 1 1 0 1 2 0 0 0 1 2 2 2 0 0 1 0 1 0 0 2 0 2 2 0 0 2 2 0 2 0 0 2 0 0 0 0 0 1 2 1 0 1 0 0 1 1 0 0 0 0 1 1 0 0 0 0 0 0 0 0 0 0 0 1 1 1 1 0 0 0 1 0 0 1 1 0 0 1 0 1 1 1 0 2 2 0 0 0 0 0 1 1 0 0 0 1 0 2 2 2 0 2 2 0 2 0 1 0 1 1 1 0 0 0 0 0 0 0 0 0 0 2 1 0 1 0 0 1 0 2 2 2 1 2 0 1 1 1 0 2 0 0 1 0 2 1 1 2 0 0 1 1 0 1 1 1 1 1 1 0 0 1 0 0 0 1 0 0 2 0 1 0 0 0 0 0 2 0 0 0 1 0 0 1 1 1 0 0 1 1 1 0 0 1 2 2 0 1 0 0 1 0 2 1 0 0 1 1 2 2 2 2 0 0 0 0 2 2 0 2 1 2 2 0 0 0 0 0 0 1 1 0 0 1 0 1 0 0 0 1 0 0 1 0 0 1 0 1 1 2 0 0 1 1 0 0 1 2 0 1 2 0 0 0 1 0 0 2 1 1 0 2 1 0 0 1 1 2 0 2 0 0 0 0 0 0 0 0 0 0 0 1 0 1 0 0 0 2 2 0 0 0 0 0 0 0 0 0 0 0 0 0 0 0 0 0 0
69 0 0 2 0 1 1 1 1 1 0 0 0 2 0 2 1 2 0 1 1 1 0 1 1 0 0 0 0 2 2 0 1 1 2 0 1 2 0 0 0 2 0 0 2 0 1 0 0 0 0 1 1 1 0 0 0 0 0 1 0 1 1 1 0 1 0 1 0 1 1 2 2 2 1 2 0 0 0 0 0 0 0 0 1 0 0 0 2 2 0 0 2 1 0 0 0 2 2 2 0 2 2 0 0 0 2 0 1 1 0 1 1 1 1 1 1 0 1 0 1 0 2 1 1 1 1 0 1 1 0 0 0 0 0 0 0 0 0 0 1 1 0 0 0 0 1 0 1 0 0 0 0 0 0 0 0 1 0 1 2 1 2 2 0 2 0 1 0 1 0 1 1 1 1 1 1 0 0 0 0 0 1 2 1 0 1 0 0 1 1 1 1 1 2 1 1 0 0 2 0 2 0 1 2 1 1 2 0 0 0 2 0 1 2 2 0 2 1 0 1 1 2 2 0 1 1 1 0 0 0 0 0 0 0 0 0 2 2 0 0 0 2 0 1 0 0 0 0 0 0 0 0 0 1 1 2 0 0 0 0 0 0 1 0 0 0 1 1 1 0 2 1 1 0 0 0 1 1 0 0 0 0 0 0 0 2 0 1 1 0 0 0 2 1 2 0 2 0 1 2 0 1 1 1 0 0 0 0 0 0 0 2 1 1 0 2 0 0 0 0 0 1 1 1 0 1 0 2 1 2 2 0 0 0 0 0 1 0 0 1 1 1 2 0 0 1 1 2 2 1 1 2 2 0 0 2 0 0 2 2 2 1 0 1 0 0 2 2 0 1 1 1 1 1 1 2 2 0 0 2 1 0 1 1 0 1 0 0 0 0 0 0 0 1 0 1 0 2 2 0 2 0 2 1 1 0 1 1 1 0 2 1 1 1 2 1 1 0 1 0 1 1 2 0 1 0 0 0 1 0 1 0 0 0 0 0 0 0 0 2 0 0 0 1 1 1 2 0 1 0 0 1 1 2 0 2 0 1 0 0 0 0 0 0 0 0 1 0 0 1 1 1 1 1 1 1 2 0 2 2 1 1 1 0 0 0 0 0 0 0 0 0 2 0 0 1 2 2 0 2 0 1 1 1 0 1 1 0 0 0 0 1 1 1 0 0 0 0 1 0 2 1 1 1 0 0 0 1 2 0 1 2 1 0 0 1 0 0 0 2 1 1 0 0 1 1 2 2 0 0 0 1 2 1 0 1 2 0 0 0 1 0 0 0 0 0 1 1 0 1 0 1 0 0 1 1 1 0 1 1 0 0 1 1 1 1 0 2 2 0 0 0 0 0 0 0 1 0 1 0 1 0 0 0 0 0 0 0 0 1 0 0 0 0 0 0 0 1 0 1 1 0 2 0 0 1 2 0 0 0 1 0 2 0 1 1 0 1 0 2 1 0 0 1 1 1 1 1 0 1 1 1 0 1 1 1 2 2 0 0 0 2 1 1 1 0 1 1 1 0 1 0 0 0 1 1 0 1 1 0 1 1 0 0 0 1 2 0 0 1 1 1 2 0 0 1 0 2 2 1 0 0 0 1 0 1 1 0 0 1 0 0 1 0 0 0 2 2 2 0 0 1 2 0 0 1 0 1 1 2 1 0 0 0 0 2 0 0 0 0 0 0 0 0 1 2 0 0 0 0 0 0 0 0 0 0 0 1 0 0 0 2 0 1 0 2 1 1 1 1 0 0 1 1 0 0 0 2 2 0 1 1 1 1 1 0 0 0 0 2 0 0 1 1 1 0 1 0 0 1 0 0 2 2 1 1 0 1 1 0 0 1 0 2 1 1 1 2 0 1 1 1 1 2 1 1 1 0 2 1 1 2 0 0 1 1 1 0 0 0 1 0 0 0 0 0 1 0 0 2 0 0 0 2 0 2 0 0 0 0 2 0 0 0 0 0 1 2 1 2 0 0 1 1 2 1 2 1 1 0 2 1 1 0 2 0 1 1 0 1 1 0 2 2 2 2 0 0 0 0 2 2 0 2 1 1 2 0 0 0 0 0 0 1 1 0 1 2 2 0 2 0 0 1 0 0 1 0 0 1 1 0 1 1 0 1 1 1 0 0 0 1 1 1 2 0 1 0 2 0 0 2 0 1 0 1 2 2 1 1 0 1 0 0 2 2 0 0 0 2 0 0 0 0 2 0 0 0 0 0 1 1 1 0 2 1 2 0 2 2 0 0 1 1 0 1 0 0 0 1 1
70 0 0 2 1 1 1 2 0 0 0 0 0 0 0 0 0 1 1 1 1 2 0 0 2 1 0 1 0 2 2 1 1 1 0 0 0 2 0 1 0 1 0 1 1 1 1 0 1 1 1 0 0 0 1 1 0 2 2 1 0 0 1 1 1 0 2 1 1 1 0 1 2 2 1 2 1 0 0 1 0 0 1 1 2 0 1 0 2 2 0 0 1 2 0 0 0 1 0 0 0 2 0 0 1 1 2 2 2 0 0 2 1 1 1 1 1 0 1 0 1 0 2 1 1 1 1 0 0 0 0 0 0 0 0 0 0 0 0 0 2 1 0 0 0 0 0 0 0 0 0 0 0 1 1 0 0 0 0 1 2 0 1 1 2 2 0 1 1 1 0 1 2 0 2 0 2 0 0 1 0 1 1 1 1 0 0 2 0 1 1 1 1 1 0 2 1 0 0 0 0 1 0 1 1 1 1 0 2 0 2 1 0 0 1 2 0 1 2 1 1 1 2 2 0 0 0 1 0 1 0 1 0 0 0 0 0 2 1 1 1 1 2 0 1 0 0 0 0 0 0 1 2 0 0 0 0 1 0 0 0 0 0 1 1 0 0 0 2 0 0 2 0 0 0 0 0 1 1 0 0 2 1 1 2 0 2 0 1 1 0 0 2 2 2 0 2 0 1 2 1 0 0 0 0 0 0 1 2 2 2 2 1 1 0 0 1 1 1 0 2 2 1 0 1 0 0 0 0 0 1 0 1 0 0 0 0 0 2 0 1 1 2 1 0 1 0 0 2 1 0 0 2 2 1 0 0 0 0 1 1 1 2 0 2 0 0 1 1 0 0 2 1 1 0 0 1 2 0 1 1 0 0 0 1 0 0 0 0 0 0 0 1 0 1 1 2 0 0 0 0 0 1 1 0 1 1 0 1 1 0 1 1 1 1 1 0 0 0 0 0 1 1 1 1 0 0 0 0 0 1 0 0 1 1 1 0 0 1 2 1 0 0 1 1 2 1 1 1 1 0 1 0 2 0 0 0 2 1 1 2 1 0 0 0 1 0 1 0 0 1 1 1 1 1 0 0 2 0 2 2 1 1 1 1 2 1 2 1 1 0 0 1 2 2 0 2 1 1 0 1 1 1 1 1 2 1 1 0 0 0 1 0 0 0 1 0 1 0 2 1 2 0 0 0 2 1 0 0 2 0 2 0 0 0 0 2 0 2 2 1 2 0 1 1 1 1 1 1 0 0 0 0 2 0 2 0 0 2 0 0 0 0 0 0 2 2 2 1 0 0 1 1 0 1 0 1 1 0 1 1 0 0 0 0 0 0 0 1 1 1 1 0 0 0 1 0 0 0 0 0 2 0 0 1 0 0 0 0 1 1 0 0 2 0 0 0 1 0 0 0 1 0 0 0 1 1 0 0 0 0 0 1 1 1 0 1 1 0 0 0 2 0 1 0 1 1 0 1 0 2 2 0 0 0 1 2 2 1 1 1 1 1 1 0 1 0 2 0 0 0 0 0 0 0 0 0 1 2 2 1 1 2 0 2 1 2 0 1 2 0 0 1 2 2 0 2 0 0 0 0 0 0 1 1 1 1 2 0 0 1 0 0 1 1 1 0 2 1 1 0 0 1 2 0 0 1 0 0 0 0 0 0 0 0 0 2 0 0 1 0 1 1 1 0 0 1 0 0 0 0 0 0 0 0 1 0 0 1 0 0 0 2 0 2 0 2 2 2 2 0 0 0 1 1 0 2 1 0 1 0 0 0 0 0 0 0 0 0 0 1 0 1 2 2 1 0 0 0 0 0 0 0 2 1 1 0 0 1 1 0 0 0 1 0 2 1 1 1 0 0 1 0 0 2 0 0 1 0 2 0 2 1 0 0 1 0 0 0 0 0 0 0 0 0 0 0 0 1 0 1 0 0 2 0 0 1 1 0 0 0 2 0 0 0 0 0 1 0 1 0 0 0 1 1 1 1 1 2 0 0 0 1 1 0 2 0 2 0 0 0 1 0 1 2 1 1 0 0 0 1 2 1 0 1 2 0 2 1 2 1 0 0 0 0 1 1 2 2 1 0 2 0 1 1 0 1 2 0 0 2 2 0 1 0 0 0 2 2 1 0 0 1 1 0 1 0 1 0 1 0 1 2 0 1 1 1 1 0 0 1 1 2 0 1 1 1 0 0 0 0 0 0 0 0 2 0 0 1 0 0 2 1 1 0 1 1 0 0 0 0 1 1 2 1 0 0 0 0 0 1 1
71 0 0 1 1 1 1 2 1 0 0 0 1 2 0 1 1 1 0 1 1 1 0 0 2 0 2 0 1 2 2 0 2 1 0 0 2 2 0 0 0 2 0 0 1 0 1 0 0 2 2 0 0 1 0 1 0 0 1 1 0 0 1 2 0 1 0 1 0 0 0 0 2 2 2 2 0 1 1 0 0 0 0 0 1 0 0 0 2 2 0 0 1 1 1 0 0 0 0 0 0 1 2 0 0 0 2 1 1 1 1 2 0 1 1 1 1 0 0 0 1 0 1 0 0 1 0 0 0 0 0 0 1 1 0 0 2 0 1 0 2 0 0 0 0 0 0 1 1 1 0 0 0 0 0 0 1 2 0 0 1 1 1 2 0 0 1 1 1 0 0 2 1 1 1 0 2 0 1 1 0 1 0 2 2 1 1 1 1 1 1 1 2 0 2 2 0 0 0 0 0 0 1 0 1 1 1 1 1 0 2 0 1 1 1 2 0 2 2 0 2 2 2 2 0 0 0 0 0 0 0 1 1 1 1 1 1 2 2 0 0 1 1 0 1 0 0 0 1 1 1 0 1 1 0 0 1 0 0 0 0 0 0 0 0 0 0 1 2 0 0 2 1 1 1 0 0 0 1 0 0 2 1 1 2 0 2 1 0 2 0 0 2 2 2 0 1 0 0 1 1 1 2 1 1 0 0 0 1 1 1 2 2 1 0 0 1 0 1 0 1 1 1 0 2 0 1 0 1 1 2 1 0 0 0 0 0 2 1 0 1 1 2 1 0 0 1 0 2 1 0 0 2 2 1 0 1 0 0 1 0 0 1 1 1 0 1 2 2 0 1 1 1 1 2 2 1 1 0 1 1 1 0 1 1 1 2 0 0 1 0 1 0 0 2 0 1 1 0 0 0 0 1 0 0 0 1 1 0 1 0 0 0 0 1 1 1 0 0 0 1 1 1 1 2 1 0 0 0 0 1 0 1 1 0 1 1 2 0 0 0 1 0 0 2 1 1 1 0 1 0 0 0 2 0 0 0 1 0 1 1 0 0 0 1 1 0 0 0 0 1 0 1 1 0 0 0 1 0 0 2 0 1 1 0 2 0 0 0 0 2 2 0 1 1 0 2 2 2 0 0 1 2 0 2 1 1 1 2 0 1 1 0 0 0 1 1 1 0 2 1 2 1 1 1 1 1 0 1 2 0 1 1 0 0 0 0 0 0 0 0 0 0 1 1 1 2 1 1 0 0 1 2 2 1 1 0 0 1 0 0 0 0 1 1 1 2 0 0 0 0 2 1 0 1 0 1 1 0 1 0 0 1 1 0 0 0 0 0 0 1 1 1 0 0 1 1 1 0 0 1 1 1 0 0 2 0 1 2 1 1 0 0 0 0 0 0 0 0 0 0 1 0 0 0 0 2 0 0 0 1 1 0 0 0 0 0 1 0 0 0 0 0 2 0 2 2 0 0 0 0 2 0 1 0 1 1 2 1 0 0 0 1 2 0 2 1 2 1 1 1 1 1 0 1 2 1 1 2 2 1 0 2 1 2 0 2 1 0 0 0 0 0 2 1 0 2 0 2 2 1 0 0 0 0 0 1 2 0 1 0 0 0 2 0 0 2 0 0 0 0 0 0 1 1 0 0 0 0 0 1 0 0 0 2 2 2 0 0 0 0 1 0 0 0 0 1 1 1 1 1 1 0 0 0 2 0 0 2 0 0 2 2 0 1 0 2 2 2 2 0 0 1 0 0 2 2 0 1 1 0 2 1 1 1 1 1 2 0 2 0 0 1 1 1 0 0 1 0 0 0 0 0 2 1 0 1 0 2 0 0 0 0 2 0 2 2 2 2 0 1 2 2 0 2 0 0 2 0 2 0 2 1 0 0 2 0 0 1 0 0 0 2 1 1 1 1 0 0 0 1 0 0 2 0 0 1 0 0 0 1 2 1 0 0 2 0 0 1 1 0 0 0 0 2 0 0 1 2 0 0 0 0 0 0 0 0 2 0 0 0 2 0 2 1 1 1 0 0 1 0 2 2 0 1 1 0 1 1 2 1 0 0 0 0 1 0 0 1 1 0 1 0 1 1 0 1 0 1 1 2 2 1 1 1 0 1 2 2 0 0 0 0 0 0 2 0 0 0 0 0 2 2 0 2 0 2 1 1 1 1 0 2 0 2 0 0 0 0 0 1 0 0 1 0 1 0 0 2 0 0 2 0 0 1 1 0 0 0 0 0 1 1 2 2 0 0 0 0 0 0 0
72 0 0 2 0 1 1 0 0 1 0 0 0 1 1 0 1 2 0 2 2 2 1 1 1 1 2 0 0 2 2 0 2 1 1 1 2 2 0 0 1 1 0 2 2 1 1 0 0 2 0 0 0 1 1 0 0 0 1 0 1 1 2 2 1 0 2 0 1 1 0 1 2 2 0 2 2 1 1 0 0 0 0 1 1 0 0 1 2 2 0 1 0 2 0 0 0 1 1 1 1 2 0 0 1 1 2 0 0 2 1 1 0 1 1 0 0 0 0 0 2 0 1 0 1 0 1 0 0 0 0 0 0 0 0 0 0 0 0 0 0 2 0 0 0 0 1 0 0 0 0 0 1 0 0 0 0 0 0 0 0 0 1 2 1 2 2 0 0 0 1 0 0 2 2 0 2 1 1 1 0 2 0 1 1 0 1 0 0 1 0 1 1 1 1 1 2 0 0 0 0 1 0 1 2 1 1 0 0 0 1 1 2 0 1 2 1 1 1 0 1 1 2 2 0 1 1 1 0 0 0 0 0 0 0 0 0 2 2 0 0 0 2 0 2 0 0 0 0 0 0 1 1 1 0 0 0 1 0 0 0 0 0 0 0 0 1 1 0 0 0 1 1 1 0 0 0 2 2 0 0 2 1 1 2 0 2 1 1 2 1 0 1 2 2 0 1 0 0 1 0 0 2 0 0 1 1 0 0 2 0 2 1 0 0 0 2 1 1 0 1 1 1 0 1 0 0 0 1 1 2 1 0 0 0 0 0 0 2 0 1 1 2 1 2 2 0 0 2 0 0 0 1 1 0 1 1 0 2 0 2 2 0 1 0 0 0 1 1 0 0 2 0 0 0 0 1 1 1 2 2 0 0 1 1 0 0 0 0 0 0 0 0 0 2 0 0 1 1 1 0 1 1 0 0 0 0 2 0 2 0 0 0 0 1 1 0 0 0 0 0 1 0 0 0 1 0 1 1 1 1 0 0 0 0 0 0 0 0 0 1 1 0 0 1 0 0 1 0 0 0 0 1 1 2 1 2 2 0 2 2 0 0 0 0 1 0 0 0 0 0 0 0 0 0 1 0 1 0 0 1 2 1 1 1 1 1 0 0 0 1 1 2 1 1 1 2 2 2 1 0 1 2 0 2 0 1 1 2 0 1 0 0 0 0 1 0 0 0 1 0 2 0 0 0 1 0 1 1 1 1 0 1 0 0 0 1 0 0 0 0 2 0 0 0 1 1 2 2 0 0 0 1 1 1 1 1 0 0 1 1 0 1 0 0 1 1 2 0 2 0 1 1 0 0 1 1 2 0 2 0 0 0 1 0 1 1 0 1 1 0 0 0 0 0 1 1 0 0 0 0 2 0 0 2 0 2 1 1 1 1 0 0 0 0 0 0 0 0 0 0 0 0 0 0 2 0 1 0 0 0 1 0 2 0 1 1 0 0 0 1 1 0 1 1 1 1 0 1 1 1 1 1 0 1 2 1 2 2 0 0 0 1 0 2 1 0 2 0 0 1 0 0 0 1 1 1 1 0 0 2 0 2 0 2 2 2 0 1 2 0 0 0 1 0 0 2 0 0 0 0 0 0 0 0 0 2 2 0 0 0 0 0 1 1 1 0 0 1 1 0 0 0 2 2 1 0 1 1 1 1 0 0 0 0 0 2 0 0 1 1 1 0 0 0 1 1 0 0 0 0 0 0 0 0 2 0 0 1 0 0 1 1 0 1 1 2 2 0 0 0 0 0 0 0 1 0 0 0 0 0 0 1 1 2 0 1 1 0 1 1 0 2 2 2 0 0 1 1 0 0 0 0 1 1 1 1 0 0 1 0 0 2 0 2 1 1 2 2 0 2 1 1 1 1 2 1 1 0 2 1 1 1 0 0 2 0 0 1 0 1 1 1 1 0 0 1 0 1 0 1 0 0 2 0 0 0 1 0 0 1 2 0 0 0 0 2 1 1 0 1 0 1 2 1 1 0 1 2 2 2 0 0 0 0 0 1 2 0 0 0 2 1 1 2 1 2 0 0 0 1 2 1 0 2 0 1 2 1 1 0 0 0 0 1 1 0 2 2 2 0 2 0 0 1 0 0 0 0 0 2 0 0 2 0 0 0 1 1 0 0 0 0 1 1 2 1 0 0 0 2 0 2 0 1 0 1 2 1 0 2 0 2 0 0 2 2 0 0 0 1 0 0 0 0 0 0 0 2 0 0 2 0 1 0 0 0 1 0 1 1 1 0 0 1 0 0 1 1 1 0 0
73 0 0 2 1 0 0 2 0 0 0 1 0 1 0 1 0 0 0 2 2 2 1 0 2 0 0 0 1 2 2 1 1 2 0 0 2 2 0 0 0 1 0 0 2 0 0 0 0 2 0 0 1 1 0 0 0 1 1 0 1 2 2 2 0 0 1 1 0 1 1 1 2 2 1 2 1 0 0 1 0 0 0 0 0 1 0 1 2 2 1 1 1 2 1 0 1 1 1 1 1 2 2 0 0 0 2 1 1 1 0 1 2 2 2 1 1 0 0 0 2 0 2 1 1 1 1 1 0 1 1 1 1 1 0 0 0 0 0 2 2 2 0 0 0 0 0 0 0 0 0 0 0 0 1 0 1 0 0 1 0 2 2 1 0 1 0 2 0 2 0 0 0 2 2 0 1 1 0 0 0 1 0 1 0 0 0 2 1 0 0 2 2 0 2 2 2 1 0 0 0 0 1 1 2 1 0 1 2 0 2 0 2 0 2 2 1 2 0 0 1 1 2 1 2 1 1 1 0 0 0 0 0 1 1 0 0 2 2 0 0 0 2 0 0 0 0 0 0 0 0 0 1 0 0 0 0 1 0 0 0 0 0 1 0 0 0 0 1 0 1 2 1 1 0 0 0 1 2 0 1 1 1 1 1 0 2 1 0 2 0 0 0 2 1 1 0 0 0 1 0 0 2 1 1 0 1 0 0 1 0 1 1 2 2 0 0 0 0 0 1 1 1 1 0 0 0 0 1 1 2 1 1 1 0 0 0 0 2 1 2 1 1 2 0 0 0 0 0 2 0 0 1 1 0 1 1 2 0 0 0 0 2 0 2 0 1 1 1 0 1 1 0 0 1 1 0 1 0 1 1 0 0 0 1 1 1 0 0 0 0 1 0 0 1 0 0 0 1 1 0 1 1 2 0 1 1 1 0 1 0 1 1 1 1 2 0 0 0 0 0 1 0 2 1 1 1 0 0 0 1 0 0 1 1 1 0 0 1 1 2 0 0 0 1 1 0 0 0 0 0 1 1 2 1 1 1 1 2 0 1 0 1 1 1 1 0 1 0 0 1 1 1 1 0 0 1 2 0 1 1 1 0 0 0 1 0 1 1 0 0 0 0 0 0 0 1 1 1 0 0 1 2 0 2 0 2 2 2 0 1 0 0 0 0 0 0 1 0 1 1 2 0 0 0 1 0 0 1 2 0 1 1 0 0 0 1 0 2 2 1 2 0 0 0 1 1 0 0 0 0 0 1 2 1 1 0 0 2 1 0 0 0 1 1 0 2 2 2 0 0 0 1 0 0 1 1 2 0 2 0 0 1 1 1 1 1 1 0 1 0 0 0 0 0 1 0 1 0 0 1 1 1 0 2 0 0 0 1 0 0 0 0 2 1 0 0 1 0 1 1 2 0 1 0 1 1 1 0 0 1 2 0 2 0 0 0 1 0 0 0 1 0 0 2 0 0 1 0 1 1 2 0 1 0 2 0 2 1 1 1 0 2 1 1 2 0 2 0 0 0 0 1 0 0 2 1 0 1 1 1 0 2 1 1 1 1 1 0 0 0 0 0 2 2 2 2 0 0 0 0 0 0 0 1 0 2 0 0 0 1 1 0 2 0 0 1 0 0 0 0 0 0 2 0 1 1 2 1 1 2 0 0 0 0 1 1 0 0 1 0 1 0 0 0 0 1 0 0 0 0 0 0 0 0 1 0 0 1 0 0 2 1 0 1 0 2 1 2 2 0 0 0 0 0 0 1 0 1 1 1 1 0 0 1 0 1 1 0 1 1 1 0 2 2 2 0 0 0 0 0 1 0 1 0 1 1 0 2 0 0 0 0 1 0 2 1 2 0 0 0 0 1 0 1 1 0 2 0 2 0 2 2 0 0 2 0 1 0 0 0 0 0 0 0 0 0 0 1 0 1 0 0 2 0 1 0 1 1 1 0 1 1 1 0 1 0 0 2 0 0 0 0 1 1 0 0 1 1 0 1 1 0 0 0 1 0 2 0 0 1 1 1 1 2 2 2 0 0 0 0 2 1 0 0 2 0 1 1 1 1 0 0 0 0 0 0 1 1 1 0 1 2 1 2 0 1 1 1 1 2 1 2 2 2 0 0 1 1 0 0 1 2 2 0 1 0 1 0 1 1 0 1 0 2 0 2 0 0 0 2 0 2 0 2 0 1 1 2 1 0 0 0 0 0 1 0 0 2 0 0 2 1 1 1 2 2 1 0 1 1 0 0 2 1 0 0 0 0 0 0 0
74 0 0 2 0 0 0 1 0 1 0 1 0 1 0 0 0 2 2 1 1 1 0 0 2 1 0 0 1 2 2 1 0 1 1 0 2 0 1 1 1 0 0 2 2 1 0 0 0 0 0 0 0 1 0 0 0 0 1 1 1 1 2 2 0 1 1 0 0 0 0 1 2 2 1 2 1 0 0 0 0 0 1 1 0 0 0 0 1 2 0 0 0 1 0 0 0 2 2 2 2 2 1 1 0 0 2 1 0 2 0 1 1 2 2 2 2 0 1 0 1 0 2 2 0 1 0 0 1 1 0 0 1 1 0 0 1 1 0 1 0 2 0 0 0 0 0 0 0 0 0 0 1 0 0 0 0 0 0 0 1 0 1 2 1 2 1 0 1 0 0 0 0 2 2 0 2 0 0 1 0 1 0 2 2 0 2 0 0 2 1 2 1 1 0 0 2 1 0 0 0 0 0 1 2 0 0 0 0 0 1 1 0 0 2 2 0 0 1 1 0 0 2 2 0 1 1 1 0 0 0 0 1 0 0 0 0 2 2 0 0 2 2 0 1 0 0 0 0 0 0 0 1 0 1 1 1 0 1 1 1 0 0 1 1 0 0 2 2 0 0 2 1 2 0 1 1 0 2 0 2 0 0 0 2 1 1 0 1 2 2 2 2 2 2 0 1 1 0 1 1 0 0 0 0 1 0 0 0 1 0 1 2 0 1 0 2 0 1 0 2 2 1 0 2 0 1 0 1 1 2 1 1 0 0 0 0 1 1 0 0 0 1 2 1 1 0 0 2 2 1 1 1 1 0 1 1 0 0 2 2 2 2 0 2 1 0 1 1 0 0 2 1 1 0 0 1 2 1 2 1 0 0 0 1 0 1 1 1 0 0 1 0 0 2 0 1 0 1 1 0 1 0 2 1 0 0 0 0 2 0 0 0 0 0 1 0 0 0 0 1 0 1 1 1 1 0 0 0 1 0 1 0 0 1 1 0 0 0 1 2 0 0 0 0 1 0 0 1 2 0 1 2 2 2 2 2 1 1 1 2 0 0 0 1 1 0 1 0 1 1 1 0 0 1 1 1 2 1 0 1 1 1 1 1 1 1 1 0 2 0 0 0 2 2 0 2 0 0 1 0 1 1 1 1 0 1 1 1 0 1 0 0 1 1 1 0 1 0 2 1 2 0 0 0 1 1 0 0 2 0 2 2 1 0 1 0 0 1 1 0 1 0 0 0 2 1 1 1 0 0 0 1 2 0 0 0 1 2 0 0 0 1 0 1 0 1 1 1 1 0 1 1 0 0 1 1 1 0 1 0 0 0 1 0 1 1 0 0 0 0 0 0 1 1 0 1 0 0 0 0 2 0 0 1 0 1 0 0 1 1 0 1 1 1 1 1 0 0 0 0 1 0 1 0 1 0 1 0 0 0 0 0 1 0 1 0 0 2 0 2 0 0 0 2 0 0 1 1 0 2 1 0 1 0 2 1 2 2 0 0 0 0 2 0 2 1 1 0 1 0 0 1 0 0 1 1 1 1 1 1 1 1 0 1 1 0 0 1 2 1 1 0 2 0 0 1 0 2 1 0 1 0 0 2 0 2 2 0 0 1 1 0 0 0 2 1 0 0 0 0 0 0 2 2 2 0 0 2 2 1 1 0 0 0 0 0 0 1 2 0 2 0 0 0 0 0 1 0 0 0 0 0 0 0 1 1 0 2 0 0 1 2 1 1 0 2 0 2 2 2 0 0 0 0 0 0 1 0 1 1 1 1 1 0 1 0 1 1 1 1 1 2 2 1 0 0 0 0 0 1 0 1 2 1 1 2 1 0 1 0 0 2 0 2 1 1 2 2 0 2 1 2 1 2 2 1 0 1 2 2 1 2 0 0 2 0 0 0 0 0 0 0 0 0 0 0 0 0 0 1 0 0 2 0 0 0 0 0 0 0 1 0 0 0 1 1 1 0 1 0 1 0 1 2 0 0 1 2 1 1 1 0 0 0 0 0 1 0 0 1 2 0 0 2 2 2 0 0 0 0 1 1 0 0 2 0 2 1 1 1 0 0 0 0 0 0 0 1 1 0 1 0 2 1 0 2 2 0 0 1 1 0 1 1 0 1 1 2 1 0 0 2 1 0 0 1 1 0 1 0 0 1 0 1 0 1 1 0 0 1 1 1 0 1 2 2 0 0 0 1 0 0 1 1 1 0 0 0 0 0 0 1 1 0 0 0 0 1 1 0 1 0 2 2 0 0 0 1 0 0 1
75 1 0 0 0 0 0 1 0 1 0 0 0 0 0 0 0 2 2 1 1 1 2 0 2 0 0 0 1 1 1 0 1 1 2 0 1 2 0 0 1 1 0 1 2 1 0 0 0 2 0 0 0 1 1 1 0 0 2 0 1 1 1 1 1 0 1 1 0 0 0 0 2 2 2 2 0 1 1 0 0 0 1 1 1 0 0 0 2 2 0 0 1 2 0 0 0 0 0 0 0 2 2 0 1 1 2 0 0 2 1 1 1 1 1 1 1 0 2 0 0 0 2 2 0 2 0 1 0 1 0 0 0 0 0 0 0 0 0 0 1 2 0 0 0 0 1 0 1 1 0 1 0 2 2 0 0 0 0 0 1 2 1 1 0 1 1 1 1 1 0 0 0 2 0 1 1 0 0 1 0 0 0 1 1 1 0 1 0 0 0 1 2 1 2 1 2 1 1 0 0 0 0 1 2 0 0 0 1 0 1 0 0 0 2 2 0 0 2 2 0 0 2 1 1 0 0 1 0 0 0 0 1 1 1 0 0 1 0 1 1 0 2 0 1 0 0 1 1 1 0 0 1 1 0 0 0 0 0 0 0 0 0 0 1 0 1 1 2 0 0 0 0 1 0 0 0 1 1 0 0 1 1 1 1 0 1 1 0 2 0 1 1 2 1 0 1 0 0 1 1 1 2 0 0 1 0 0 0 1 0 2 2 2 1 0 2 1 0 1 0 0 2 1 1 0 1 0 1 0 2 1 0 1 0 0 0 2 0 0 0 2 2 2 0 0 1 0 2 2 0 0 1 1 1 1 0 1 0 1 0 0 1 0 1 1 0 1 1 0 0 2 1 1 1 1 1 2 2 2 1 0 0 0 1 1 1 0 0 1 0 0 0 0 2 0 1 1 0 0 0 0 1 1 1 0 1 0 0 2 0 1 0 0 1 2 0 0 0 0 0 2 1 1 1 1 2 1 1 2 0 1 1 1 0 1 0 0 0 0 2 0 0 1 1 1 0 0 0 0 0 1 2 2 2 2 2 2 0 0 0 0 0 0 0 2 0 1 0 0 2 2 1 1 1 1 0 2 1 0 0 0 0 0 0 0 0 0 0 0 2 2 1 1 1 0 1 2 2 0 0 0 1 1 1 0 2 2 0 0 0 1 0 1 1 0 0 0 0 0 0 2 0 0 0 1 1 0 0 2 0 1 0 0 0 1 1 0 2 2 1 2 0 1 1 1 1 1 1 0 0 0 0 2 0 0 0 1 2 0 0 0 0 0 0 0 1 2 1 0 0 0 0 0 0 0 0 1 0 1 1 0 0 0 1 0 0 0 0 0 0 0 1 0 0 0 0 0 0 0 0 1 0 0 1 0 0 1 1 0 1 0 0 1 0 1 1 1 0 0 0 0 0 1 0 0 2 1 0 0 1 1 1 2 0 0 0 1 0 0 0 0 0 0 0 2 2 0 1 0 0 2 0 1 0 1 1 2 1 0 0 0 1 0 2 2 0 1 1 1 1 2 0 0 0 2 2 0 1 2 0 1 2 2 2 0 2 0 0 2 0 0 0 1 0 0 2 0 1 0 0 1 0 0 1 0 2 1 1 0 1 0 0 2 0 0 0 2 1 1 0 0 1 2 0 1 0 0 1 1 2 0 0 0 2 1 1 0 1 1 0 1 0 0 0 0 0 0 0 0 0 0 0 0 0 2 0 1 2 0 0 2 2 0 0 0 2 2 1 0 0 0 0 0 0 0 1 0 1 1 0 0 0 0 1 1 1 1 0 1 1 0 2 2 0 0 0 1 0 0 0 0 0 2 1 0 1 0 1 1 0 0 0 2 0 2 2 1 2 0 2 2 1 1 2 1 1 1 0 2 0 2 2 0 0 2 0 0 1 1 1 1 0 0 0 0 0 1 0 0 2 0 0 2 0 0 0 1 0 1 0 0 1 1 0 0 0 1 2 0 1 1 0 2 1 1 0 0 0 0 2 0 0 1 0 2 0 0 0 0 0 2 0 2 2 2 2 0 0 1 0 2 2 1 2 1 1 2 0 1 0 0 0 0 2 2 0 1 2 0 0 2 0 1 1 0 0 1 0 0 0 0 0 1 0 0 0 0 1 1 0 1 2 1 0 0 1 0 0 1 1 0 2 0 1 2 2 1 1 1 1 0 2 0 0 2 2 0 0 0 0 0 1 0 0 1 0 0 2 0 0 2 0 0 0 0 1 1 1 1 1 0 0 2 0 1 0 0 1 0 1 1
76 0 0 2 0 1 1 1 0 0 0 2 0 2 0 2 0 0 1 1 1 0 0 0 2 0 1 0 0 2 2 1 0 1 0 0 2 1 0 0 0 1 0 0 2 1 1 0 0 0 0 0 1 0 0 0 0 0 0 0 1 1 2 2 0 1 1 1 0 0 0 2 2 2 1 2 1 0 0 1 0 0 0 0 1 0 0 0 1 2 0 0 1 1 0 0 0 0 0 0 0 2 1 0 0 0 2 1 0 2 1 1 1 1 1 1 1 0 0 0 1 0 2 1 1 0 1 0 0 0 0 0 0 0 0 0 0 0 0 0 0 2 0 0 0 0 0 0 1 0 0 0 0 1 0 0 0 0 0 0 1 1 1 2 1 2 1 1 1 0 1 0 1 1 1 0 2 0 0 1 0 0 0 1 1 0 1 1 0 1 2 2 1 0 1 1 1 0 0 0 0 0 0 1 2 1 1 0 2 0 2 1 1 0 1 2 0 1 2 0 1 1 1 2 0 1 0 0 0 0 0 0 1 1 2 2 2 1 1 0 0 0 2 0 1 0 0 0 0 0 0 0 1 1 0 0 0 0 0 0 0 0 0 2 1 1 1 0 1 0 0 1 1 1 0 1 0 1 2 0 0 1 0 0 2 1 1 2 0 2 1 0 2 2 2 0 1 1 0 1 0 1 0 0 0 0 0 0 0 1 0 1 2 1 2 0 2 0 0 0 0 1 0 0 2 0 2 0 1 0 2 2 0 0 0 0 0 1 1 2 1 2 2 2 1 1 0 1 1 1 1 1 1 1 1 1 1 0 0 2 2 2 1 1 1 0 1 2 2 1 0 2 0 0 0 0 1 2 1 2 1 0 0 0 1 0 0 0 0 1 1 0 1 0 1 1 2 0 1 1 0 1 1 0 0 0 1 0 1 0 0 1 1 1 0 1 0 0 0 0 0 2 1 0 1 1 1 0 0 1 1 1 0 0 0 0 0 2 0 0 2 0 0 0 2 1 2 0 0 1 0 0 1 2 1 1 1 0 0 0 1 0 0 0 0 2 0 1 0 0 2 1 0 0 2 0 1 2 0 1 1 1 0 0 0 1 0 2 1 2 0 0 2 0 1 1 1 1 1 0 1 1 2 0 2 0 1 2 1 0 0 0 0 0 0 0 0 0 0 1 1 2 0 0 1 1 1 0 1 2 0 1 1 1 1 0 1 0 1 1 1 1 0 1 1 2 2 1 1 1 0 1 0 2 0 2 1 0 0 1 1 0 1 1 1 0 2 2 0 0 0 0 2 0 1 1 2 2 0 2 0 0 0 0 2 1 1 0 1 1 0 0 2 0 0 0 1 1 0 1 0 1 0 0 2 0 2 1 1 2 2 0 0 1 0 1 2 1 0 0 0 1 0 0 0 1 1 1 0 0 0 1 0 1 0 1 0 0 0 1 0 1 1 1 0 1 1 0 2 1 0 0 0 0 0 2 2 1 1 0 0 0 2 1 0 1 0 2 0 0 1 0 1 0 0 2 1 1 0 0 1 0 2 1 2 1 2 0 0 1 0 0 0 1 0 0 0 0 0 0 0 0 0 0 1 0 1 2 0 0 2 1 0 0 0 1 0 0 0 0 0 0 0 2 1 1 0 0 0 0 1 0 0 0 0 0 0 0 0 1 0 1 0 0 0 1 1 0 0 0 0 0 0 0 0 0 0 1 2 1 1 1 1 0 0 0 2 2 2 2 0 0 0 0 0 0 1 0 1 1 0 1 2 2 1 1 1 1 0 1 1 0 1 2 2 1 0 1 0 0 0 0 0 1 0 0 2 1 0 0 0 0 1 0 1 1 1 2 2 0 1 2 1 1 2 1 1 1 0 2 1 1 2 0 0 1 1 0 0 0 0 0 1 1 0 0 1 0 0 1 2 0 0 2 0 0 0 0 0 0 0 2 0 0 0 0 1 2 1 1 0 0 0 0 1 1 0 2 2 2 2 0 1 0 0 2 0 2 0 0 0 1 1 1 2 2 2 0 0 0 0 2 2 1 2 2 0 1 0 1 0 0 1 0 1 1 0 0 2 1 0 2 0 2 2 0 0 2 0 0 2 0 0 0 0 0 0 0 1 1 0 0 0 1 0 1 0 1 0 0 2 0 2 1 0 0 1 1 0 0 2 0 0 0 2 0 0 0 0 0 0 0 0 0 0 0 0 0 1 0 0 1 0 2 0 1 0 2 0 2 2 0 1 1 1 0 0 0 1 0 1 2
77 1 0 1 0 0 0 0 0 1 0 0 1 2 0 2 1 2 0 1 1 1 0 1 1 1 0 0 0 2 1 0 0 0 1 1 2 1 0 0 2 0 0 0 1 1 1 1 0 2 0 0 0 0 1 0 0 0 1 0 1 1 1 1 0 1 1 0 0 1 2 1 2 2 1 2 1 2 2 0 2 0 0 0 1 0 0 1 2 2 0 0 2 1 0 0 0 2 0 0 0 2 1 0 1 1 2 0 1 1 1 2 0 2 2 0 0 1 1 0 1 1 2 0 2 0 2 1 0 1 1 1 0 0 0 0 0 0 0 0 2 2 0 0 0 0 1 0 0 0 0 0 0 1 1 0 0 0 0 1 0 2 1 2 1 1 1 1 0 1 1 2 0 2 2 0 2 0 0 0 0 0 0 2 1 1 0 1 1 2 2 2 2 1 2 1 1 0 0 1 0 1 0 1 2 1 1 0 2 0 1 1 0 0 1 2 0 0 2 1 1 1 1 1 1 0 1 1 0 0 0 0 0 0 0 0 0 2 2 0 0 0 2 0 2 0 0 0 1 1 1 1 1 0 0 0 0 1 0 1 0 1 0 1 2 1 0 0 0 0 1 2 1 1 0 1 0 1 1 0 0 2 1 1 1 0 1 1 1 2 0 0 0 2 2 2 0 1 1 2 1 0 1 0 0 0 2 0 0 0 0 0 2 2 2 1 2 0 1 0 1 1 1 1 2 0 1 0 0 0 1 1 0 0 0 0 0 1 1 0 2 2 2 2 0 0 0 0 2 0 0 0 2 2 0 0 1 0 1 1 2 2 1 1 1 0 1 2 2 0 2 0 1 1 0 0 0 2 0 0 1 1 0 0 2 1 0 0 0 1 0 0 0 0 2 0 0 1 0 0 0 0 1 1 1 0 1 0 0 1 1 1 1 1 1 2 1 0 0 0 0 0 0 1 0 0 0 0 0 0 1 0 0 0 0 0 0 2 0 0 2 0 0 1 1 1 0 1 0 0 0 1 1 2 0 0 0 1 0 1 1 0 2 1 1 1 0 2 0 1 2 2 2 2 1 0 1 1 0 0 0 2 0 0 0 0 0 2 1 1 0 0 1 2 1 1 1 2 2 0 0 0 0 2 0 0 2 1 1 0 0 0 0 1 1 0 0 0 0 2 0 2 1 1 1 0 0 0 1 2 0 0 2 0 1 0 2 0 0 1 2 2 0 1 0 1 1 1 1 0 0 0 0 1 1 1 0 1 1 1 1 0 0 0 0 1 1 1 0 0 0 1 1 0 0 1 1 1 0 1 0 0 0 1 0 0 0 0 1 1 0 0 1 0 0 0 0 1 0 0 1 0 1 0 0 1 0 2 2 2 1 0 1 1 0 1 1 1 1 0 1 1 0 1 0 0 1 2 0 0 1 1 2 2 0 1 1 1 1 0 1 1 1 2 0 0 0 0 1 1 0 2 0 2 0 2 0 2 1 0 0 0 1 2 0 2 2 2 0 0 0 0 2 0 0 1 2 1 1 1 1 1 1 0 1 0 1 1 0 1 0 0 0 0 1 0 1 0 1 1 0 1 0 0 1 0 1 0 0 0 1 1 0 1 0 2 1 2 2 2 0 0 0 2 2 2 0 0 0 0 0 0 1 0 1 1 1 0 0 0 0 0 0 0 0 0 0 0 0 0 0 0 0 0 0 0 0 0 0 0 0 1 2 0 1 0 2 2 2 2 1 0 0 0 0 0 0 1 0 1 1 0 0 0 0 2 0 1 0 1 1 0 1 2 2 1 0 0 0 2 0 0 0 2 0 0 1 1 0 1 0 0 1 1 1 2 2 1 2 0 2 2 1 0 1 0 0 2 0 2 0 2 2 0 0 1 0 0 1 0 0 0 2 1 1 1 1 0 0 0 1 0 0 1 1 0 1 0 0 0 0 2 0 0 0 0 0 0 1 1 1 1 0 1 1 2 1 0 1 1 0 0 0 0 0 0 0 2 0 1 1 2 1 1 2 1 1 0 0 1 1 1 2 0 2 1 0 1 1 1 1 0 0 0 0 0 0 1 2 2 0 2 1 0 2 0 1 0 1 1 0 0 1 2 1 0 0 0 1 0 0 1 2 2 2 2 0 1 0 1 0 0 2 0 0 0 0 1 1 0 2 0 1 0 2 0 1 1 2 1 0 0 0 1 0 2 0 0 2 0 0 2 0 0 0 0 1 0 1 0 0 0 0 2 0 1 0 0 0 0 1 0
78 1 0 1 0 0 0 2 0 1 0 0 0 0 0 0 0 1 1 1 1 1 0 0 2 0 2 0 1 2 2 1 1 1 0 0 2 1 0 0 1 1 0 1 2 2 2 0 0 0 0 0 1 0 0 0 0 0 1 0 1 1 1 1 1 0 1 1 0 0 0 2 2 2 0 2 1 0 0 0 0 0 0 1 0 0 0 2 2 2 1 2 0 1 0 0 0 2 1 1 1 1 1 0 1 1 2 1 1 1 0 2 1 1 1 1 1 0 0 0 2 0 1 1 0 0 0 0 1 1 0 0 0 0 1 0 1 0 0 1 0 2 0 0 0 0 0 0 1 1 0 0 1 0 0 0 0 1 0 2 2 0 1 2 0 1 2 2 0 2 0 1 1 1 1 0 2 0 0 1 0 1 1 1 1 0 1 2 2 1 1 2 1 0 1 0 1 0 0 0 0 0 0 1 2 2 1 0 1 0 1 2 1 0 2 2 1 0 2 2 0 0 0 0 0 0 0 0 0 0 0 0 0 0 0 0 0 2 2 0 0 0 2 1 2 1 1 0 0 0 0 1 0 0 0 0 1 0 0 0 0 0 0 1 1 0 0 0 2 0 0 1 2 2 0 1 1 2 2 0 1 1 0 0 2 2 1 0 1 1 1 0 1 1 2 0 1 1 0 0 0 0 2 1 0 0 0 1 0 1 0 2 2 1 1 0 2 1 0 0 0 0 2 2 2 0 2 0 1 0 2 0 0 0 0 0 0 1 1 0 0 1 1 1 1 2 0 0 2 1 0 0 2 2 0 0 1 0 0 2 2 2 1 0 1 1 0 1 1 0 0 2 0 0 1 1 2 2 1 1 1 0 0 0 1 0 0 0 0 1 0 0 0 0 2 1 1 2 0 0 0 0 0 2 0 2 0 0 0 2 0 2 0 0 0 0 0 0 0 0 0 0 0 1 1 2 0 1 1 1 0 2 1 2 1 2 0 1 0 0 1 1 0 0 0 2 0 1 0 0 0 0 2 2 2 0 2 0 0 0 0 0 0 0 0 2 0 1 0 1 1 1 2 2 2 0 2 2 0 2 2 1 0 0 0 1 0 1 0 1 0 0 0 1 1 0 1 2 2 0 0 0 1 1 1 1 1 2 0 0 0 0 0 0 0 1 0 1 0 1 1 2 1 1 1 0 0 0 0 2 0 2 2 2 0 1 0 0 2 2 1 1 0 1 1 1 0 1 1 0 0 0 1 1 1 0 0 1 1 1 1 0 0 0 0 0 0 1 0 0 0 2 0 0 0 0 0 0 0 0 0 0 0 1 1 0 0 0 2 2 1 0 0 0 1 0 0 1 0 0 1 1 0 0 2 0 1 2 2 0 1 1 0 0 0 0 0 0 0 0 0 0 0 1 0 1 1 1 0 0 1 1 0 1 0 1 0 2 2 0 2 0 0 0 2 1 1 1 2 0 1 2 0 0 0 2 2 1 1 0 0 0 0 1 1 1 0 2 1 0 0 1 1 0 0 2 2 0 0 0 0 0 2 0 2 2 1 0 1 2 0 0 0 2 0 0 2 0 1 1 0 0 0 0 0 0 2 2 0 1 0 0 0 1 1 0 0 0 0 0 0 0 0 2 1 1 0 1 1 1 2 0 0 0 2 1 1 0 1 1 0 1 0 0 0 0 1 1 0 0 0 0 0 0 0 0 0 0 2 1 0 0 2 1 1 0 2 2 2 2 1 1 1 1 1 0 2 0 2 2 0 2 0 0 1 1 1 0 0 0 2 0 0 2 2 2 0 1 0 1 0 0 0 2 2 1 0 0 1 1 0 0 0 1 0 2 1 1 2 0 1 1 1 0 0 1 0 1 1 2 1 2 2 0 0 1 0 0 1 0 1 1 1 1 0 0 1 0 0 0 2 0 0 0 1 0 1 0 0 0 0 1 1 1 0 1 0 1 1 1 0 1 1 1 2 0 0 1 2 1 2 0 0 0 1 0 1 1 0 0 0 1 0 1 1 1 1 0 0 1 0 1 1 0 1 2 0 1 0 0 0 0 0 0 1 1 0 2 2 1 0 2 1 1 0 0 0 2 1 1 2 2 1 1 1 0 1 2 2 0 0 0 1 2 2 1 0 0 0 0 1 0 1 0 2 0 2 2 0 0 0 2 1 0 1 0 1 0 0 0 0 0 0 0 1 0 0 0 0 0 0 0 0 0 0 1 1 1 0 1 1 0 0 1 0 0 0 0 0 0 0 0
79 0 0 1 0 0 0 1 0 0 0 1 1 2 0 1 0 1 0 2 2 2 0 2 0 0 1 0 0 2 2 1 2 2 0 1 2 1 0 0 2 0 0 0 2 0 1 0 1 2 0 0 0 0 0 1 0 0 0 0 0 1 2 1 0 1 0 0 0 0 0 0 1 1 2 1 0 2 2 0 2 0 0 0 2 0 0 0 1 2 0 1 2 2 0 0 0 2 2 2 2 2 1 0 1 1 2 2 2 0 0 2 1 1 1 1 1 0 0 0 2 0 1 0 1 0 1 1 1 2 0 0 2 2 0 0 2 0 0 1 2 1 0 0 0 0 0 0 1 1 0 0 0 0 1 0 0 1 0 0 1 1 1 2 0 1 1 2 0 2 0 1 1 1 0 0 2 1 0 1 0 1 0 2 0 0 0 1 0 0 0 1 1 0 1 1 1 0 0 1 0 1 0 1 2 1 0 2 0 0 1 0 2 0 1 2 2 0 2 0 1 1 2 2 0 2 2 2 2 2 0 0 0 0 0 0 0 2 2 0 0 0 2 1 1 0 0 0 1 1 1 0 1 0 1 1 1 0 0 0 0 0 0 0 0 0 0 1 2 1 0 2 2 2 0 0 0 0 1 0 1 1 0 0 1 0 1 1 0 2 0 0 1 2 1 0 0 1 0 1 0 1 2 2 1 1 0 0 0 0 0 0 0 1 1 0 2 1 1 0 1 1 1 1 1 0 0 1 1 2 2 1 0 0 0 0 0 1 0 2 1 1 2 2 1 1 0 0 0 2 0 0 2 2 1 0 0 0 0 2 2 2 2 0 2 0 0 2 2 0 0 2 1 1 0 0 2 1 0 2 1 2 0 1 0 0 0 0 0 0 1 1 2 1 1 1 2 0 1 1 0 1 0 1 0 0 0 1 0 2 1 1 0 0 0 0 0 0 0 0 0 1 1 0 1 1 1 0 0 1 0 2 0 2 2 0 0 1 0 0 1 1 0 0 1 1 1 0 1 2 0 0 1 2 1 1 1 2 0 2 2 0 1 1 1 1 1 1 0 1 1 1 1 1 2 0 2 1 0 1 1 2 2 2 0 0 0 1 1 0 0 0 1 1 1 2 0 2 2 0 1 0 1 1 1 0 2 0 0 0 0 0 0 1 1 1 0 1 0 1 1 2 1 0 0 1 0 1 0 1 1 1 0 0 0 1 0 0 1 1 1 1 0 1 1 1 1 1 1 0 0 0 1 2 0 0 0 1 1 0 0 0 0 1 1 0 1 0 0 0 0 1 0 0 0 0 0 0 0 0 2 0 0 0 0 0 0 1 0 1 1 0 1 0 2 1 0 0 0 0 0 1 0 1 1 0 0 0 1 0 1 1 0 0 0 0 1 1 1 1 1 1 0 2 0 0 1 1 0 0 1 1 0 2 0 1 0 0 0 0 1 0 0 0 1 1 1 1 0 0 1 2 0 2 0 2 0 2 1 0 0 0 0 0 1 1 0 2 0 0 1 0 0 0 1 2 2 0 0 0 2 0 2 1 2 2 1 1 0 1 0 0 0 2 0 1 2 0 1 2 0 2 0 0 1 0 2 1 0 1 1 0 1 1 0 1 0 1 1 1 0 0 0 2 2 1 0 0 0 0 1 0 0 0 0 0 2 0 0 0 0 0 0 0 0 1 2 0 0 0 0 0 0 0 0 2 0 0 0 0 0 0 2 0 0 0 2 2 1 1 0 1 0 0 0 1 0 0 2 2 0 2 0 0 0 2 0 2 1 2 0 1 2 2 2 0 0 1 0 0 0 0 0 2 1 1 1 1 0 1 0 0 2 0 1 0 1 2 1 0 1 0 2 0 2 1 0 1 1 2 1 2 1 0 0 1 0 0 1 1 1 1 0 0 0 0 1 0 0 0 1 0 0 2 0 0 0 0 0 0 0 1 1 0 0 0 1 2 2 0 0 1 0 1 1 2 1 1 1 0 0 1 0 0 0 1 1 2 1 0 0 1 0 1 2 2 2 0 0 1 0 1 2 0 2 0 1 2 1 1 1 0 0 1 2 1 0 2 2 0 0 2 0 2 0 0 1 0 0 0 0 1 0 1 0 0 0 2 2 0 0 0 1 0 0 1 0 0 0 0 2 0 1 0 1 0 1 2 1 1 0 1 1 0 2 0 0 0 0 0 1 0 0 0 0 2 0 0 1 0 0 1 0 1 0 0 0 0 1 0 0 0 1 1 2 0 0 0 0 0 1 2
80 0 1 1 0 1 1 1 2 0 0 0 0 0 0 0 0 2 1 1 1 1 0 0 2 1 1 0 0 1 1 1 1 1 1 2 2 2 0 0 2 0 1 0 2 0 0 0 0 1 1 0 1 0 0 0 0 0 0 0 1 2 1 1 0 1 1 1 1 1 0 2 2 2 2 2 0 1 1 0 1 0 0 0 0 0 0 2 2 2 1 1 1 1 2 2 0 1 1 1 1 1 0 0 0 0 2 1 1 1 1 2 0 2 2 2 2 1 0 0 1 1 2 1 0 2 0 0 0 0 1 1 0 0 0 0 0 1 0 1 2 2 1 0 0 0 0 0 0 0 0 0 2 0 0 0 0 0 0 0 1 1 2 2 1 2 1 2 0 2 0 1 0 2 0 0 1 0 0 0 0 0 0 2 1 0 2 2 0 0 0 2 2 1 1 2 2 0 0 1 0 1 1 2 2 1 1 1 1 0 1 0 1 0 1 1 0 1 2 1 1 1 1 1 1 1 2 1 0 0 0 0 0 0 0 0 0 2 2 0 0 0 2 0 2 0 0 0 0 0 0 0 1 0 0 0 0 1 0 0 0 0 0 1 1 0 1 1 2 0 0 2 2 2 0 0 0 0 1 0 0 2 2 2 2 0 2 1 0 2 0 0 1 2 2 0 1 0 0 1 1 0 2 1 0 1 0 0 0 1 0 1 2 2 2 1 2 0 0 0 1 1 0 0 2 0 2 0 2 1 2 1 0 0 0 0 0 1 1 1 1 1 1 1 2 2 0 2 2 0 1 0 1 2 0 0 1 1 0 0 0 0 1 0 1 1 0 2 2 0 1 1 0 0 0 0 1 1 0 2 2 1 0 0 2 1 1 0 0 1 0 0 1 0 2 0 0 2 0 0 0 0 1 1 1 0 1 0 0 2 0 0 0 0 2 2 2 1 0 1 0 2 1 0 0 1 0 1 1 1 0 2 0 0 1 1 0 2 0 0 1 1 0 1 1 0 0 2 0 0 0 1 1 2 1 1 1 0 1 1 1 0 0 0 0 2 1 1 0 0 1 1 0 0 1 1 0 2 0 2 2 1 0 0 0 1 0 2 1 1 0 0 1 1 1 1 0 1 1 0 1 1 1 1 1 0 1 2 1 0 0 0 0 0 0 1 0 0 0 2 1 2 1 0 0 0 0 0 0 2 0 1 1 1 1 0 1 0 1 1 1 1 0 0 1 1 0 0 0 1 0 1 1 2 0 1 0 0 2 0 0 0 1 1 1 0 1 2 1 1 1 2 0 0 0 0 0 0 0 0 0 0 0 2 0 0 0 0 0 0 0 0 0 0 1 0 0 1 0 0 1 1 0 0 0 0 0 0 2 0 2 0 0 0 0 0 0 0 0 0 0 0 0 0 0 1 1 2 0 0 1 1 0 1 0 0 0 1 0 0 0 0 0 0 1 1 1 2 1 0 1 1 0 1 1 2 1 2 2 0 0 0 2 1 0 1 1 2 0 0 0 0 0 0 1 1 2 2 2 2 2 1 2 1 1 1 1 0 1 2 0 0 0 1 0 0 1 0 0 1 0 0 0 0 2 0 2 2 0 1 0 0 0 1 0 0 0 1 1 1 0 0 0 2 2 2 0 0 1 1 1 1 0 0 0 0 0 0 0 1 0 1 1 1 0 0 2 2 1 0 1 1 0 0 0 0 0 0 2 0 0 1 1 0 0 0 2 2 2 2 0 0 0 1 1 0 1 0 0 0 1 0 0 0 0 2 0 1 0 1 1 0 2 2 2 0 1 2 0 0 0 0 0 1 1 1 2 1 1 0 0 0 1 0 2 1 2 1 2 0 0 1 0 0 2 1 1 1 0 2 1 1 2 0 0 1 0 0 0 0 0 0 0 0 0 0 0 0 1 0 1 0 0 2 0 1 0 0 0 0 1 2 0 0 0 2 0 1 2 0 1 0 0 2 2 2 1 1 2 2 2 0 1 0 0 1 0 1 1 0 1 2 1 1 2 2 2 0 0 0 0 2 0 0 2 1 1 2 0 0 0 0 1 0 2 2 0 0 1 0 0 1 0 1 0 0 1 1 0 0 2 1 1 2 1 0 1 1 1 0 0 0 2 1 1 0 1 0 0 1 1 1 2 0 1 0 2 2 2 0 2 0 2 0 2 0 0 0 0 0 0 0 0 0 0 2 0 1 2 0 0 2 1 0 0 1 0 0 0 0 0 0 0 1 1 0 0 1 1 0 1 2
81 1 0 1 1 0 0 2 1 0 0 0 0 1 0 1 0 0 1 1 1 0 0 0 2 0 1 0 0 2 2 2 2 2 0 0 1 1 0 0 0 1 0 0 1 0 1 0 0 0 0 0 1 0 0 0 0 0 1 0 1 2 1 1 0 0 2 1 0 1 0 1 2 2 1 2 1 1 1 1 1 0 1 1 2 0 0 0 2 2 0 0 2 2 0 0 0 0 0 1 1 2 2 0 0 0 2 1 1 1 1 2 0 0 0 0 0 0 1 0 1 0 1 0 1 0 1 0 1 1 0 0 0 0 0 0 0 0 1 1 0 2 0 0 0 0 0 0 1 0 1 0 0 0 0 1 0 1 0 1 1 0 1 2 1 2 0 1 1 1 0 1 1 1 2 0 1 0 0 0 0 1 0 2 2 0 2 1 0 2 1 2 2 2 0 2 2 0 0 0 0 0 0 1 2 1 1 1 0 0 0 2 0 0 1 2 0 0 0 0 1 1 2 2 0 1 1 1 0 0 1 1 0 0 0 0 0 2 2 0 0 1 2 0 2 0 0 1 1 1 0 0 0 0 0 0 0 0 0 0 0 0 0 0 0 0 1 0 2 1 0 1 0 0 0 0 0 2 2 0 0 2 1 1 1 0 2 1 1 1 0 1 0 1 2 0 0 0 0 1 1 1 2 1 0 0 0 0 0 2 0 2 1 1 1 0 2 0 0 0 1 1 1 0 2 0 0 0 0 0 0 0 0 0 0 0 0 1 1 0 1 1 1 0 1 1 0 0 2 1 0 0 2 2 0 0 1 0 0 2 2 2 1 0 1 0 1 2 2 0 0 2 1 1 0 0 0 1 0 2 2 1 0 1 2 2 1 0 0 0 0 1 0 0 2 1 1 0 1 1 0 1 0 1 0 1 0 0 0 2 0 0 1 1 0 2 0 1 0 0 0 0 0 1 0 0 0 0 0 0 1 0 1 1 0 1 0 0 0 0 0 2 0 0 2 1 1 1 0 2 0 0 0 1 1 0 1 2 1 1 2 0 0 0 1 1 0 2 0 1 2 2 1 1 0 0 2 1 0 1 2 0 0 0 0 2 0 1 1 0 1 1 1 2 0 0 2 1 1 0 0 0 1 1 1 0 1 2 1 0 0 0 0 0 0 0 0 0 0 1 0 2 0 0 0 0 0 1 1 1 1 0 0 0 1 0 1 0 2 2 1 1 0 1 1 1 2 1 1 0 0 0 0 2 0 2 0 1 0 1 0 0 2 0 0 0 0 2 2 0 1 2 1 0 1 0 1 2 0 2 0 0 0 1 1 1 1 0 0 0 0 0 1 0 0 0 0 1 0 0 1 1 1 0 1 0 0 1 1 1 1 0 1 1 1 1 2 1 0 0 0 1 0 1 0 1 0 2 0 0 1 1 2 2 0 0 1 1 0 0 2 0 1 2 0 1 0 2 0 0 1 2 0 0 0 2 2 2 2 0 0 0 2 2 0 2 1 2 0 0 0 0 1 0 0 1 0 1 2 2 1 0 1 0 0 1 0 0 0 1 0 0 0 2 1 0 1 0 2 2 0 2 0 0 1 0 2 0 0 0 1 1 0 0 0 0 1 1 1 1 0 0 0 2 2 1 0 0 1 1 2 1 0 0 2 1 2 0 0 0 0 1 1 1 0 0 2 1 0 0 0 0 0 0 0 1 0 0 2 0 0 1 2 1 1 0 2 1 1 1 0 0 0 0 0 0 1 0 0 0 0 1 1 1 1 1 1 2 0 2 0 0 2 2 2 0 1 0 0 1 0 0 0 2 2 0 1 0 0 2 0 0 1 0 1 2 1 2 2 0 2 2 1 0 0 1 0 1 0 2 0 2 1 0 0 2 0 1 0 0 0 1 0 0 0 0 0 0 1 0 1 0 0 2 0 0 1 0 1 1 0 2 0 0 0 0 2 1 2 0 1 0 0 1 2 0 0 0 2 1 2 0 0 0 0 0 1 2 0 0 1 2 0 2 1 1 1 0 0 0 2 2 2 1 2 2 0 2 1 1 1 0 1 0 1 1 0 1 1 0 0 1 0 0 1 0 0 1 0 0 2 1 0 1 0 0 0 0 0 0 1 2 0 0 0 1 0 1 0 1 1 0 2 1 0 0 1 1 0 0 2 0 1 0 2 0 0 0 1 1 0 0 0 0 1 2 0 0 0 0 0 1 1 1 0 0 0 1 0 0 0 1 0 2 1 0 0 0 0 0 0 2
82 1 0 2 0 1 1 1 0 0 0 0 1 2 1 1 1 1 2 0 0 1 0 0 2 0 1 0 0 2 2 0 0 0 0 0 0 2 0 0 1 1 0 0 2 0 2 0 0 1 0 0 1 0 0 0 0 0 0 0 2 2 2 2 0 1 1 0 0 1 1 1 2 2 2 2 0 1 1 0 1 0 0 0 1 0 0 0 2 2 0 0 1 1 0 0 0 1 1 1 1 2 0 0 1 1 2 1 1 1 1 2 1 2 2 1 1 0 1 0 1 0 1 0 1 0 1 1 0 1 0 0 0 1 0 0 0 0 0 1 0 2 0 0 0 0 0 0 0 0 0 0 1 0 0 0 0 0 0 1 2 2 1 2 0 1 0 1 1 1 0 0 0 2 1 0 2 0 0 1 0 1 0 2 2 1 1 1 0 1 2 2 2 0 2 2 0 0 0 0 0 0 0 2 2 0 1 1 0 0 0 2 1 0 1 1 1 1 2 1 0 0 2 2 0 1 1 0 0 0 1 1 0 0 0 0 0 2 2 1 0 0 2 1 1 0 0 0 1 1 0 2 1 1 0 0 0 0 0 0 0 0 0 0 0 1 0 0 1 0 1 2 0 0 0 0 0 0 0 0 0 1 0 0 2 1 0 1 1 2 2 1 1 2 2 1 1 1 1 2 1 1 1 0 0 0 0 0 0 0 0 1 1 1 1 0 2 0 1 0 2 1 0 0 2 0 0 0 1 0 1 0 0 0 0 0 0 0 2 0 1 1 2 1 1 1 0 0 0 1 0 0 1 1 0 1 1 0 1 0 1 1 2 0 1 1 0 2 2 0 0 2 0 0 0 0 2 0 0 2 1 1 0 0 1 0 0 0 0 1 0 1 0 0 1 0 0 0 1 1 0 1 1 1 1 0 0 0 0 1 0 1 0 0 2 2 2 0 0 0 0 1 1 2 1 1 1 0 0 0 2 0 0 0 1 1 0 0 0 1 1 1 0 0 1 1 0 1 0 1 0 1 2 2 2 2 2 2 0 2 2 0 2 1 2 0 0 0 0 0 1 1 0 0 1 0 1 1 0 0 1 2 0 0 1 1 1 0 0 1 1 0 1 2 1 0 1 1 1 1 0 0 2 0 2 0 0 0 0 0 0 0 1 1 2 0 0 0 0 0 0 2 2 2 2 0 0 0 1 2 0 0 0 0 1 0 1 0 1 1 2 2 0 0 0 1 1 1 1 0 0 0 0 1 1 1 0 1 0 1 0 0 0 1 1 1 2 2 2 0 1 1 1 0 0 1 1 0 0 0 1 0 1 2 0 1 1 0 1 2 0 0 0 1 1 1 1 0 0 0 0 1 0 1 2 0 1 1 2 1 1 1 0 0 0 0 1 1 1 0 0 0 0 0 0 0 2 1 0 0 1 1 1 2 0 1 1 0 0 0 2 0 0 2 0 1 1 1 1 0 1 2 0 1 1 2 1 2 2 0 0 0 0 0 2 2 0 1 1 1 0 1 0 0 0 2 2 1 2 2 1 1 1 0 1 1 1 1 0 0 0 0 1 2 1 1 2 0 1 0 0 1 0 0 0 0 2 1 0 1 1 0 0 1 2 2 1 0 0 0 0 0 1 2 1 0 0 0 0 0 0 0 0 0 0 1 2 0 0 0 0 1 0 0 0 1 1 1 0 0 0 0 0 0 0 0 0 0 2 0 0 2 2 0 2 0 2 1 2 2 0 1 0 1 1 1 1 1 0 1 0 0 0 0 0 2 0 0 0 0 2 0 1 2 2 1 0 1 0 0 0 0 0 1 0 0 1 0 0 1 1 1 1 1 1 2 2 1 2 1 1 1 0 0 2 0 0 1 0 1 0 1 2 0 0 1 0 0 1 0 1 1 0 0 0 0 0 0 1 0 1 0 0 2 0 0 0 0 0 0 0 2 1 0 0 2 0 1 2 1 1 0 0 0 2 0 0 0 1 1 0 0 0 0 0 0 1 1 0 0 1 2 1 1 1 1 1 0 0 0 0 1 1 0 1 2 0 2 0 1 0 0 0 1 1 1 0 1 1 1 0 1 1 1 1 0 0 1 1 1 1 1 0 2 0 0 0 2 2 0 0 1 1 0 0 2 0 0 0 0 1 1 1 0 1 0 1 2 0 0 0 1 0 0 0 1 1 0 1 1 0 0 0 0 0 1 0 0 0 0 0 0 1 1 0 0 0 0 1 0 0 1 0 0 1 0 1 0 0 0 1 1
83 1 0 1 1 0 0 0 0 1 0 1 1 0 0 0 0 1 0 2 2 2 0 1 1 0 1 0 0 2 2 1 0 0 0 0 1 2 0 0 1 1 0 0 0 0 1 0 1 0 0 0 0 0 1 1 1 0 0 0 0 0 2 2 1 1 1 0 0 0 1 1 1 1 2 1 0 0 0 0 0 0 1 1 1 0 0 0 2 2 0 0 1 1 0 0 0 2 1 1 1 2 1 0 1 1 2 1 1 1 0 1 1 1 1 1 1 0 0 0 2 0 1 0 1 0 1 1 0 1 0 0 1 2 1 1 0 0 0 1 1 2 0 0 1 0 0 0 1 1 0 0 0 0 0 0 0 1 0 0 0 1 2 2 1 2 2 2 0 0 1 0 1 1 1 0 2 0 0 1 0 2 1 2 2 0 1 2 1 0 1 2 2 2 0 1 2 0 0 1 0 1 0 0 2 2 2 2 0 0 2 1 2 0 2 2 0 0 1 0 1 1 2 1 0 0 1 2 0 0 0 0 0 0 0 0 0 2 2 0 0 1 1 1 1 0 0 1 1 1 0 1 1 0 1 0 0 0 0 0 0 0 0 0 1 0 1 0 2 0 1 1 0 0 1 1 0 0 2 0 2 0 2 2 2 0 2 0 1 2 1 1 0 1 2 0 0 1 0 1 0 1 2 1 2 1 0 0 1 1 1 1 2 2 0 0 0 0 0 0 0 0 1 0 2 0 0 0 0 0 1 0 0 0 0 0 0 2 0 0 0 2 1 2 0 0 0 1 1 2 0 0 2 2 0 0 1 1 0 2 2 2 2 0 2 1 1 2 2 0 1 1 1 1 1 1 1 2 1 2 0 1 0 0 2 2 2 0 0 0 0 2 0 1 2 1 1 1 0 0 0 0 0 1 0 1 0 1 0 1 0 0 2 2 0 2 0 0 1 0 1 1 1 2 1 1 1 1 1 2 0 1 1 1 1 0 0 0 1 2 1 1 0 0 2 1 0 1 0 0 0 0 2 2 2 2 2 2 1 2 2 0 0 0 0 1 1 1 0 1 1 1 2 2 0 1 0 2 1 0 0 1 2 2 2 2 2 0 0 1 1 1 1 1 1 2 0 0 0 2 0 1 2 0 2 1 1 0 0 0 0 0 1 1 1 0 0 0 0 2 2 0 0 0 0 1 0 0 0 2 0 1 2 1 2 0 1 0 0 1 2 2 0 2 1 2 2 2 2 0 0 0 1 1 2 0 0 0 2 0 0 0 1 0 0 1 1 2 2 0 0 2 0 0 0 0 0 1 0 1 0 0 0 2 0 0 0 1 1 2 1 0 0 1 1 1 1 0 0 0 0 1 0 0 2 1 2 0 0 1 1 0 1 2 1 1 1 0 0 0 0 1 0 1 0 0 2 1 0 0 2 2 0 0 0 1 0 0 1 0 1 1 1 2 0 1 1 2 1 0 0 1 0 1 0 1 1 2 1 0 0 0 0 0 1 1 0 1 0 0 2 0 0 1 0 2 2 0 0 0 2 0 1 0 1 1 1 0 0 1 0 0 0 0 0 0 0 1 1 2 0 0 0 0 0 0 2 2 0 0 1 1 0 1 1 0 0 0 0 0 0 0 1 2 1 0 0 0 0 0 1 0 0 0 0 0 0 0 0 1 0 1 0 0 0 0 0 1 0 0 0 0 1 0 0 0 0 0 1 0 0 1 2 0 1 0 2 2 2 2 0 0 1 0 0 0 1 0 1 1 1 1 1 1 1 1 1 2 1 2 0 1 1 2 2 1 1 0 1 1 1 0 0 2 1 0 0 2 0 0 0 0 2 0 2 2 2 2 2 0 2 2 1 0 2 1 1 1 0 1 0 1 2 0 0 1 0 1 0 0 0 0 2 0 0 1 1 0 0 0 2 1 0 2 0 0 0 0 1 1 0 1 0 0 1 1 0 0 2 0 1 0 1 0 2 1 0 2 2 1 1 1 1 0 0 1 1 1 0 0 0 1 1 2 2 2 2 0 0 0 0 1 2 0 2 1 1 0 0 1 0 0 0 0 1 1 0 1 1 0 0 1 0 0 1 0 1 0 1 1 1 1 0 1 1 0 1 1 2 0 1 0 2 1 1 1 0 1 1 1 1 0 2 0 1 0 1 2 1 0 1 1 0 0 0 0 0 0 1 0 0 0 0 0 0 2 0 0 1 0 0 1 1 1 1 2 2 1 0 1 0 0 0 1 0 0 0 0 1 1 0 1
84 0 0 1 0 1 1 1 0 0 1 2 0 1 0 1 0 1 1 1 1 1 1 1 1 0 0 0 0 2 2 0 2 2 0 0 1 2 0 0 0 1 1 0 2 2 0 1 0 1 0 0 2 0 0 0 0 0 0 0 1 1 2 2 0 0 2 1 0 0 0 1 2 2 2 2 0 1 1 0 1 0 1 1 2 0 0 1 2 2 1 1 1 1 0 0 0 0 0 0 0 2 1 0 1 1 2 0 1 1 0 1 1 2 2 1 1 0 0 0 1 0 2 0 1 1 1 0 1 1 0 0 1 1 0 0 2 0 0 0 1 1 1 1 0 0 0 0 0 0 0 0 0 0 0 0 0 0 0 0 1 0 2 2 0 2 1 1 0 1 0 1 0 2 1 0 2 0 1 1 0 1 0 1 0 0 0 0 0 1 0 1 2 1 1 1 2 1 0 0 0 0 0 2 2 1 1 1 1 0 2 2 0 0 2 2 0 0 2 1 0 0 1 2 0 0 0 2 0 0 0 0 0 0 0 0 0 2 2 0 0 0 2 0 1 0 0 0 0 0 0 0 1 0 0 0 2 0 0 1 0 1 0 1 1 0 0 0 2 1 0 2 1 1 1 0 0 1 1 0 2 0 0 0 2 0 2 2 0 2 1 1 1 2 2 1 0 1 0 2 2 2 2 0 0 1 0 0 0 0 0 1 2 1 1 0 1 1 0 0 0 0 0 0 2 0 2 0 1 1 2 1 0 1 0 0 0 1 1 1 0 0 2 1 0 0 0 0 2 1 0 0 1 1 0 1 0 1 0 1 1 1 1 1 1 0 1 2 2 0 0 2 0 0 0 0 1 1 0 1 1 1 2 1 2 2 0 0 0 1 0 0 2 0 1 1 1 0 1 1 0 1 1 1 0 1 0 1 0 2 0 1 1 1 1 2 1 0 1 0 0 1 0 1 0 1 0 1 1 0 1 0 0 0 1 1 0 1 0 1 0 2 0 2 0 2 0 0 1 1 0 1 1 2 1 1 1 2 1 1 1 0 1 1 1 0 0 0 0 0 0 0 0 0 2 0 2 1 1 0 0 2 0 0 0 2 0 2 1 1 0 0 1 0 1 0 1 2 2 0 1 0 2 0 2 0 1 2 2 0 0 0 0 0 0 0 0 0 0 1 0 2 1 1 1 0 0 1 0 1 1 0 1 0 0 0 0 0 1 1 1 1 0 1 0 1 1 0 0 0 0 1 1 2 0 1 1 0 0 0 0 0 0 0 0 0 0 1 1 0 1 0 2 1 0 1 2 1 0 1 0 1 0 0 0 0 0 1 0 1 1 1 2 0 0 2 0 0 0 0 0 2 0 1 2 0 0 1 1 2 0 0 0 0 0 0 0 1 0 0 0 0 0 0 0 0 2 0 0 0 1 1 0 2 0 1 1 1 0 0 1 2 0 0 1 2 2 1 1 0 0 0 0 1 0 1 1 2 2 0 0 0 1 0 2 2 1 2 1 0 0 1 1 0 1 1 2 1 1 1 1 0 1 0 0 0 1 1 1 1 0 0 0 1 0 0 1 0 1 1 1 0 0 1 1 0 1 2 0 0 1 1 0 2 0 2 1 2 2 2 0 0 1 2 1 0 1 0 0 0 1 0 0 1 1 1 1 0 0 1 1 1 2 2 0 0 2 0 0 0 0 0 0 0 0 0 0 0 0 0 0 0 1 0 0 0 2 2 2 2 1 0 1 0 0 0 1 0 1 1 1 0 1 1 1 0 1 1 0 1 1 0 1 2 1 1 0 1 0 0 1 0 0 0 0 0 2 2 0 0 0 0 1 2 0 2 1 2 1 0 1 1 1 0 1 0 0 1 0 1 0 2 2 1 1 1 0 1 1 0 1 1 2 2 0 0 2 0 0 0 1 1 0 2 0 0 0 0 1 1 0 1 1 1 1 0 1 0 1 0 0 0 0 1 2 2 0 0 2 2 2 0 0 0 0 0 1 2 0 0 0 1 1 1 2 1 1 0 0 0 0 2 1 0 1 1 1 1 0 1 0 0 0 0 1 1 0 1 2 0 0 2 0 1 2 1 1 1 0 0 1 1 1 1 2 0 1 1 1 0 0 0 2 1 1 1 0 0 0 2 0 0 1 0 1 0 1 2 2 1 1 0 1 1 0 2 2 0 0 0 1 1 0 0 1 0 1 1 1 1 1 1 0 1 1 1 1 1 1 1 1 2 1 2 1 1 0 1 1 0 0 0
85 0 0 2 1 0 0 1 1 1 0 0 1 1 0 2 0 2 0 2 2 2 1 1 1 1 1 0 0 2 2 1 1 1 0 0 2 1 0 0 2 0 0 1 1 1 2 0 2 2 0 0 1 0 1 0 1 0 1 0 1 2 2 2 1 0 2 0 0 0 1 1 2 2 1 2 1 2 2 0 1 0 0 0 2 0 0 0 2 2 0 0 2 2 0 0 1 0 0 0 0 2 2 0 0 0 2 2 2 0 0 2 1 1 1 1 1 0 0 0 2 0 2 0 2 0 2 0 1 1 0 0 0 1 0 0 0 0 1 0 1 1 0 0 0 0 1 1 1 1 0 1 0 0 1 0 1 2 0 2 1 1 1 2 2 2 1 1 0 1 0 1 0 2 1 0 2 1 0 1 0 1 0 2 0 0 0 0 0 1 0 1 0 0 0 1 0 0 1 0 0 0 0 1 2 1 1 1 1 0 0 2 0 1 1 2 1 0 1 1 0 0 2 2 0 1 1 2 0 0 1 1 0 0 0 0 0 2 2 1 0 0 1 0 0 0 0 0 0 0 0 0 1 0 0 0 0 0 2 2 2 0 0 2 0 0 0 0 2 1 0 2 2 2 0 0 0 1 2 0 1 1 1 1 1 0 2 1 0 2 0 0 0 2 1 0 0 0 0 2 0 0 1 1 1 0 1 0 0 1 0 1 1 2 0 0 1 1 0 0 1 1 1 0 2 0 0 0 0 0 2 1 0 0 1 1 1 1 1 0 0 0 1 2 1 1 0 1 1 2 0 0 1 1 0 1 0 0 0 1 1 1 2 0 2 1 0 0 0 0 0 2 1 1 1 1 1 2 0 2 0 0 1 2 1 0 0 1 1 0 1 2 0 0 2 1 1 1 0 0 0 0 0 1 1 0 0 0 0 2 0 1 0 0 0 0 0 0 0 0 0 1 0 1 1 1 1 0 0 0 1 0 0 0 0 0 0 0 0 1 1 0 0 0 1 1 0 1 0 1 0 0 1 2 1 1 1 1 2 0 1 0 0 0 0 2 0 2 0 2 1 2 1 1 0 1 0 1 0 1 2 1 1 1 1 1 1 1 0 2 0 0 1 2 0 0 0 1 1 1 1 1 1 1 1 0 1 2 2 0 0 1 0 0 0 0 0 0 0 1 0 2 0 0 0 1 1 1 0 1 1 1 1 1 2 0 1 0 0 1 0 0 0 1 1 1 2 2 2 0 0 0 0 1 1 1 0 1 1 0 0 0 1 0 1 1 2 1 0 0 0 2 0 0 0 1 1 0 0 0 1 0 1 1 0 0 0 0 0 0 0 0 0 0 1 1 0 0 0 0 0 1 0 0 1 0 1 1 2 0 0 0 0 1 0 0 0 2 2 1 1 1 0 0 0 1 2 2 0 0 0 0 0 2 0 0 2 0 0 1 0 2 0 1 1 1 1 0 1 0 0 1 0 0 0 1 2 1 1 0 0 0 1 2 0 2 0 2 0 0 2 1 1 0 0 1 1 0 1 1 0 2 2 0 2 2 1 1 0 0 0 0 0 2 1 1 2 1 0 0 0 0 0 0 1 0 1 1 0 1 0 0 0 2 0 1 0 0 0 0 0 0 2 2 0 0 0 0 0 0 1 0 0 0 0 0 1 0 0 0 0 0 2 2 0 0 2 0 0 0 0 0 0 0 0 0 1 0 1 0 0 1 1 0 0 0 2 0 0 0 0 0 0 1 1 0 1 0 1 1 0 1 0 0 0 2 0 2 1 2 0 2 2 2 1 0 1 0 1 0 0 0 0 2 0 0 2 0 0 1 1 1 2 0 2 1 2 2 2 0 2 2 0 1 2 1 1 1 0 2 1 1 1 1 1 1 0 2 1 0 1 2 1 1 0 0 1 0 0 0 2 1 0 1 1 1 1 0 0 0 0 1 1 0 0 0 1 0 1 1 1 0 0 1 2 0 0 1 1 1 2 0 1 0 0 1 0 1 0 0 1 2 1 1 1 1 1 0 0 0 1 2 1 0 2 1 1 1 0 0 0 0 0 0 2 2 0 1 1 0 0 1 0 2 0 0 2 2 0 0 2 1 0 1 0 0 0 2 2 0 0 1 1 2 1 1 0 1 0 0 1 0 1 0 1 0 1 2 1 0 2 0 1 0 0 2 2 0 0 0 1 0 0 1 1 1 0 0 1 0 0 2 1 1 0 1 1 1 0 1 0 0 1 2 2 0 0 0 0 0 1 1
86 1 1 1 0 0 0 1 0 1 0 0 1 1 0 0 0 2 2 0 0 2 0 2 0 0 0 0 1 2 2 0 1 1 0 0 1 1 0 0 0 0 0 1 2 1 0 0 0 1 0 0 1 0 0 1 0 0 0 0 2 2 2 1 0 1 1 0 0 1 1 0 1 1 1 1 1 0 0 1 0 0 0 1 1 1 0 0 2 2 0 0 2 0 0 0 0 0 0 0 0 2 0 0 2 2 2 0 0 2 0 0 1 1 1 1 1 1 0 0 2 1 2 0 2 0 2 0 1 1 0 0 0 0 0 0 0 1 1 0 1 1 0 0 0 0 0 0 2 2 0 0 1 0 0 0 0 1 0 1 1 1 1 2 2 2 2 1 1 1 0 0 2 0 2 0 0 1 1 1 0 1 1 2 1 0 1 0 0 1 0 1 2 1 2 1 1 0 0 1 0 1 0 2 2 0 0 1 1 0 1 1 1 0 1 2 2 0 0 0 2 2 1 1 1 0 2 1 0 0 0 0 0 0 0 0 0 2 2 0 0 0 2 0 0 0 0 0 0 0 0 1 0 0 0 1 1 1 0 0 0 0 0 1 0 0 0 1 2 1 0 2 2 2 0 0 0 1 1 0 0 2 0 0 1 1 0 1 1 2 1 1 2 2 2 0 1 2 0 2 2 0 1 0 0 0 1 1 0 2 0 2 2 2 1 0 2 0 1 0 0 1 0 0 2 0 1 0 0 0 1 1 0 0 0 0 0 1 0 1 0 1 1 2 0 0 0 0 2 1 1 1 2 2 1 0 1 1 0 2 2 2 2 0 2 0 2 2 2 0 0 2 2 2 0 0 2 2 1 1 1 2 0 2 2 0 1 1 1 1 0 0 1 0 2 1 1 0 0 0 0 0 0 2 1 0 0 1 0 1 0 0 0 0 1 1 0 0 0 0 1 0 1 0 0 0 0 2 2 1 0 1 0 0 1 1 0 1 0 0 2 0 0 0 1 1 1 0 0 1 0 0 0 2 2 1 1 2 1 1 2 0 0 1 0 1 0 1 0 1 1 1 1 1 0 1 0 2 0 1 1 2 1 1 1 1 1 0 0 0 1 1 1 2 1 1 1 1 1 0 0 1 1 1 1 0 1 1 0 0 0 2 0 1 1 0 0 0 0 1 1 1 0 0 0 2 0 0 0 2 0 0 1 1 1 0 2 0 1 1 1 1 0 0 1 1 0 1 1 0 0 0 1 1 1 1 1 1 1 1 1 0 0 0 0 0 0 0 0 0 0 0 0 0 0 0 0 2 0 2 0 0 0 0 1 0 0 0 1 1 0 0 1 0 1 0 0 0 0 0 0 2 0 1 2 0 1 1 1 1 1 0 1 1 1 1 1 1 0 0 0 2 0 1 0 0 2 2 0 0 0 0 0 1 0 1 0 1 1 0 1 0 1 2 0 1 1 1 1 0 1 2 0 2 0 1 1 1 1 0 0 0 1 0 1 1 0 2 0 0 1 0 1 0 0 2 2 0 1 2 0 1 2 0 0 1 1 0 0 0 0 0 1 2 1 0 2 0 0 1 1 0 0 0 0 0 2 2 0 0 1 0 0 1 1 0 1 1 1 1 0 0 0 1 2 1 0 0 0 0 0 0 1 0 1 0 1 0 0 2 1 1 0 0 0 0 0 1 1 1 1 1 0 0 0 1 0 1 1 0 1 0 1 1 0 1 2 0 0 0 0 0 2 1 1 0 1 0 2 2 0 2 0 0 0 2 0 2 0 2 0 0 1 2 2 1 1 1 0 0 0 0 0 2 1 1 2 1 1 0 0 0 2 0 2 2 2 2 2 0 1 2 2 0 2 1 1 1 1 2 2 0 1 0 0 2 0 0 1 0 1 1 0 0 0 0 0 0 0 0 1 0 0 2 0 0 0 0 0 0 0 1 1 0 0 0 1 0 2 1 1 0 0 1 2 2 1 1 1 1 1 0 0 0 0 1 0 1 0 1 1 2 0 1 1 1 1 0 0 0 0 1 2 0 2 1 1 2 1 1 1 0 0 0 1 1 0 1 1 0 0 1 0 1 0 0 0 2 0 1 2 2 0 2 0 0 0 1 1 1 0 0 1 1 2 0 0 0 0 0 0 0 1 0 1 0 2 1 0 0 1 1 2 0 1 1 2 0 0 0 1 0 0 0 0 1 0 0 1 0 0 1 1 1 0 0 0 1 0 1 1 0 0 1 0 0 0 0 0 0 0 0
87 0 0 1 0 0 0 1 0 0 0 0 0 0 0 0 0 0 1 1 1 1 1 0 2 0 2 0 1 2 2 1 0 1 1 0 2 1 0 0 0 1 0 1 2 2 0 0 0 2 1 0 1 0 0 0 0 0 0 0 0 1 0 1 0 0 1 1 0 1 1 1 1 1 1 1 1 2 2 0 2 0 0 0 1 0 0 0 1 2 0 0 1 1 0 0 1 1 1 1 0 1 1 0 1 1 2 0 1 1 0 1 0 0 1 1 0 0 0 0 1 0 2 0 2 0 2 1 0 1 0 0 1 1 0 0 0 0 0 1 2 1 0 0 0 0 0 0 0 0 0 0 0 0 0 0 0 0 0 1 0 1 2 2 1 1 2 1 1 1 0 2 0 2 1 0 1 0 0 0 0 0 1 2 2 0 2 0 0 2 2 2 2 2 1 1 1 0 0 1 0 1 0 0 2 1 2 1 1 0 0 1 0 0 1 2 1 1 2 1 0 0 2 1 1 1 1 2 0 1 0 0 1 1 2 2 2 2 2 0 0 0 2 1 1 0 0 0 0 0 0 1 1 0 0 0 0 1 0 1 0 1 0 1 0 0 0 1 1 0 0 2 1 1 0 0 0 2 2 0 0 2 0 0 1 0 2 2 1 2 1 1 2 2 2 0 1 0 0 2 0 0 2 0 0 1 0 0 1 1 1 1 2 2 2 0 1 0 0 0 1 1 1 0 1 0 0 0 0 0 1 1 0 0 0 0 0 1 1 0 0 1 2 1 2 2 0 0 1 1 0 0 1 2 0 0 1 1 0 1 1 1 0 0 0 0 2 2 2 0 1 1 0 0 0 0 1 2 0 0 2 2 0 1 1 1 2 0 0 0 1 2 1 0 1 0 1 0 0 0 0 0 0 2 0 2 0 1 0 2 0 0 1 1 0 1 0 0 0 0 0 2 0 1 1 1 0 0 0 0 1 0 2 2 0 1 0 1 0 0 1 1 0 1 1 0 0 1 0 0 0 0 2 2 2 2 2 1 1 0 0 0 1 1 1 0 0 2 0 0 1 1 2 2 1 0 0 2 0 0 0 0 2 2 1 2 1 2 1 1 0 0 1 0 0 0 1 1 1 0 0 0 1 1 1 0 2 2 2 0 0 0 0 0 0 0 0 0 0 2 1 2 0 0 0 1 1 1 0 1 1 1 0 0 0 0 0 0 2 2 1 2 0 1 1 1 1 2 2 0 0 0 0 2 1 1 0 0 1 1 1 0 1 0 0 0 0 1 1 0 1 0 0 0 0 1 1 1 0 1 0 0 2 2 0 0 0 0 1 1 0 0 0 0 0 0 0 0 0 0 0 2 0 1 2 0 2 1 1 2 0 0 0 0 0 0 0 1 0 0 0 1 0 0 0 0 0 2 0 0 2 2 1 1 1 0 1 2 0 0 1 0 0 0 1 1 1 1 2 0 1 1 0 2 0 2 0 2 2 0 0 0 1 2 0 2 0 1 1 1 1 1 0 0 0 1 2 0 1 1 0 1 2 1 1 1 0 0 1 1 0 0 1 1 0 0 1 0 1 0 0 1 0 0 0 0 1 2 0 0 0 0 0 1 0 0 0 2 2 2 0 0 0 2 1 1 0 0 0 0 1 0 0 0 0 0 0 0 0 0 0 0 0 0 0 1 1 1 2 1 2 2 0 0 0 1 0 0 0 0 0 0 1 0 0 1 2 0 0 0 0 0 0 1 1 1 2 0 1 1 1 1 0 0 0 2 0 1 0 1 0 1 1 1 1 0 0 1 0 0 0 0 0 1 0 1 1 1 0 1 0 0 2 0 1 0 1 2 1 0 1 1 1 1 1 2 1 1 0 1 1 0 1 0 0 2 0 1 0 0 0 0 1 0 0 0 0 0 1 0 1 0 0 2 0 0 0 2 0 0 0 0 0 0 0 1 0 0 1 0 1 0 0 1 2 0 0 1 2 2 2 0 0 0 0 0 0 2 1 0 0 1 1 1 2 2 2 0 1 0 0 2 2 2 2 2 0 0 1 2 1 1 0 1 1 1 0 0 1 1 0 1 1 2 2 0 2 0 0 0 2 1 1 2 1 0 1 1 2 1 0 0 1 2 2 2 0 1 0 1 0 0 2 1 0 1 2 0 0 0 2 0 2 0 1 1 1 1 1 0 0 0 0 0 1 0 0 0 2 0 0 2 0 0 1 1 0 1 0 1 1 0 1 2 1 0 1 0 0 0 0 1
88 1 0 2 1 0 0 2 1 0 0 1 0 0 0 0 0 2 1 1 1 1 1 0 2 0 0 0 0 2 2 0 1 1 0 0 1 2 0 0 0 1 0 0 0 2 0 1 0 2 0 0 1 1 1 0 0 1 0 0 1 2 1 1 0 2 0 1 0 0 0 1 2 2 0 2 2 0 0 0 0 0 0 0 2 0 0 0 1 2 0 0 1 2 1 0 0 1 1 1 1 1 1 0 1 1 2 0 2 0 0 1 1 2 2 1 1 0 0 0 2 0 2 1 1 0 1 1 1 2 0 0 0 0 0 0 0 0 0 0 0 2 0 0 0 0 1 0 2 2 0 0 0 1 1 0 0 0 0 1 2 2 0 1 0 0 1 1 1 2 0 0 0 2 0 1 1 0 0 1 1 1 0 2 2 0 2 1 0 1 2 2 0 1 0 2 1 0 1 1 0 1 0 0 2 2 2 1 1 0 1 1 1 0 1 2 1 1 1 1 0 0 0 0 0 0 0 1 0 0 0 0 0 0 0 0 0 1 1 0 0 0 2 0 1 1 1 0 1 1 1 1 2 0 0 0 1 1 0 0 0 0 0 0 0 0 1 0 0 0 0 1 0 0 1 2 0 1 2 1 0 2 1 1 1 0 1 1 0 2 1 1 1 2 2 0 1 0 0 0 0 0 2 1 0 1 0 0 0 0 0 1 2 2 0 0 2 1 0 0 0 0 2 0 2 0 1 0 1 1 2 2 0 0 0 0 0 1 1 1 0 0 2 1 2 2 0 1 2 0 0 0 2 2 1 0 1 0 0 2 2 2 0 0 0 0 1 1 1 0 0 2 1 0 1 1 0 1 0 1 1 1 0 0 2 2 1 0 0 0 0 0 0 0 2 0 0 0 0 1 0 1 0 2 2 0 0 0 0 1 0 0 0 0 1 1 1 0 0 0 0 1 0 0 1 1 1 0 0 0 2 0 0 0 0 0 0 1 0 0 2 0 0 1 1 1 0 0 1 2 0 0 1 1 2 1 2 1 1 0 0 0 0 1 1 1 0 0 0 0 1 1 0 0 2 0 1 1 0 0 1 0 0 0 0 2 0 2 1 1 0 0 1 2 2 0 2 1 1 0 1 1 2 0 2 0 0 0 1 0 1 0 0 0 0 0 0 0 0 2 1 1 1 0 0 0 0 1 0 0 2 0 0 0 0 0 1 0 2 2 2 2 0 0 0 2 1 0 0 0 0 0 0 2 0 0 0 0 1 1 0 0 0 1 1 1 2 1 1 1 0 1 1 1 0 0 1 0 0 0 0 0 0 0 1 1 1 0 1 1 0 0 1 0 1 0 0 0 0 0 1 1 1 0 1 1 1 0 1 2 0 0 1 1 1 1 1 1 0 0 0 0 0 0 0 1 1 1 0 0 1 1 1 0 0 0 1 2 0 0 0 1 0 1 1 1 1 1 2 0 1 1 0 2 0 2 0 2 1 0 0 0 1 1 1 2 0 1 1 1 1 1 1 0 1 2 2 0 1 1 1 0 2 2 2 0 2 1 0 0 0 0 0 2 1 1 2 0 1 1 0 0 0 0 1 1 1 2 0 0 2 2 0 1 1 1 0 0 0 0 0 0 0 2 1 1 0 0 1 1 1 1 0 1 1 1 2 0 0 1 0 1 1 1 0 0 2 1 1 0 1 1 0 0 0 0 0 0 2 0 0 0 2 0 0 0 2 2 2 2 2 0 0 0 1 1 1 0 2 2 0 2 0 0 0 1 0 1 1 1 1 1 2 2 2 0 0 1 0 0 0 0 0 2 1 0 2 1 0 0 1 1 2 0 1 0 0 2 2 1 1 2 1 1 2 1 1 2 0 1 0 2 2 0 0 1 1 1 1 0 0 1 1 0 0 0 0 0 1 0 1 0 0 1 1 0 1 0 0 0 0 0 0 0 0 0 1 0 1 1 1 0 0 1 1 0 0 1 2 2 2 0 0 0 0 0 1 1 0 0 1 2 0 1 2 2 2 0 0 1 0 2 2 0 1 2 0 1 1 2 1 0 0 1 1 1 0 1 2 1 0 2 0 1 2 0 2 1 0 0 2 2 1 1 2 0 0 1 2 0 0 1 2 2 1 0 1 2 0 0 1 0 2 0 0 0 0 1 1 0 2 0 1 0 1 0 0 0 0 0 1 0 0 0 0 0 0 0 0 1 1 0 1 1 0 1 1 0 0 0 0 0 1 2 2 0 0 0 0 0 1 2
89 1 1 1 0 0 0 0 0 2 0 0 0 0 0 0 0 0 2 1 2 2 1 0 2 0 2 1 1 2 2 1 1 0 2 1 1 1 0 0 0 1 0 0 2 0 1 0 0 0 0 0 0 1 0 1 0 0 0 1 0 1 2 2 1 0 2 0 1 1 0 1 2 2 1 2 1 1 1 0 1 0 1 1 1 0 0 0 1 2 0 0 0 1 0 0 0 0 0 0 0 2 1 0 0 0 2 0 0 1 1 1 2 2 2 2 2 0 0 0 2 0 2 1 1 0 1 0 1 1 0 0 0 0 0 0 0 1 0 1 0 2 0 0 0 0 0 0 0 0 0 0 0 1 1 0 0 1 0 0 0 1 0 1 1 2 1 1 1 1 0 1 0 2 0 0 2 0 0 0 0 0 1 1 1 0 0 2 2 1 1 2 1 0 1 2 1 0 1 0 0 0 0 0 2 2 2 0 2 0 2 0 1 0 2 2 0 0 2 1 1 1 2 2 0 1 1 0 0 0 0 0 0 0 0 0 0 2 1 1 1 0 1 0 1 0 0 0 0 0 0 1 0 0 0 0 1 0 0 0 0 0 0 2 2 0 0 0 2 1 0 2 1 1 0 0 0 1 2 0 0 1 0 0 2 1 1 1 1 2 1 0 1 2 2 1 1 2 0 2 1 0 1 0 0 0 0 0 0 0 0 0 2 1 2 0 2 2 0 0 0 0 1 0 1 0 1 0 1 0 1 0 0 0 0 0 0 1 0 0 1 1 1 1 1 2 0 0 2 2 0 0 1 0 0 2 1 0 1 1 2 2 1 0 1 0 0 2 2 0 1 1 1 1 0 0 1 1 1 2 0 0 0 1 1 1 1 0 0 1 0 0 0 0 2 1 1 2 0 0 0 1 0 1 0 1 0 1 0 2 0 0 1 1 1 2 1 0 0 0 0 1 0 2 1 1 1 0 0 1 0 1 0 0 0 0 0 0 0 1 0 0 0 0 2 1 1 2 0 1 0 0 1 1 1 0 1 2 2 2 1 0 0 0 1 1 0 2 0 0 2 2 1 1 1 1 1 1 0 0 1 1 1 1 0 0 0 1 0 1 1 1 0 2 2 1 0 1 1 1 0 1 2 0 2 0 1 0 0 0 0 0 0 1 1 0 0 0 0 0 0 2 1 1 1 1 0 0 0 2 0 2 1 0 1 0 1 0 1 1 0 1 0 0 1 1 0 2 2 0 0 0 1 2 1 0 1 2 1 0 0 0 0 0 0 1 0 1 1 0 1 1 1 0 0 1 1 0 0 0 0 0 0 2 0 1 1 0 0 0 1 1 1 0 1 0 0 1 0 1 0 1 0 0 0 1 0 1 0 1 1 0 0 0 0 0 0 1 1 1 1 1 0 0 0 2 0 0 0 0 1 1 1 1 0 0 0 1 0 0 1 1 0 1 1 1 1 2 1 1 0 2 1 0 0 0 2 1 0 1 0 0 1 0 1 1 0 2 1 0 0 0 1 0 1 2 1 1 1 1 1 0 2 2 2 1 1 0 0 2 0 0 0 1 0 1 1 0 2 2 1 0 0 1 2 0 1 1 1 1 1 1 0 1 0 1 1 0 0 0 0 0 0 2 1 1 1 0 0 0 1 0 0 0 1 0 0 0 1 2 0 2 0 0 0 0 2 0 0 0 0 0 1 0 0 0 0 0 2 1 0 1 0 0 0 2 1 1 1 1 1 0 0 0 1 1 2 0 1 1 1 1 0 0 0 0 0 2 1 2 0 2 1 2 2 1 0 0 0 0 0 0 0 1 1 0 1 0 1 1 0 0 0 1 0 2 1 2 1 0 1 1 0 0 1 1 0 2 0 2 0 2 2 0 0 2 0 1 1 0 0 1 1 1 0 0 1 1 0 0 2 0 0 1 1 0 2 1 0 0 1 2 1 1 1 0 1 2 2 1 1 0 0 2 2 2 0 0 1 1 1 0 0 0 0 0 0 2 0 0 0 1 1 1 1 1 1 0 0 0 0 2 1 0 2 2 1 2 1 1 0 0 1 0 1 0 0 1 1 0 0 1 0 2 1 0 1 0 0 0 2 1 1 2 1 0 1 1 2 0 0 1 0 1 1 0 1 0 0 0 2 0 1 0 1 0 1 1 0 1 0 1 1 0 1 1 1 1 1 0 1 0 0 0 2 0 0 0 1 0 0 1 0 0 0 0 0 1 0 1 1 0 1 2 1 0 0 0 0 0 1 1
90 0 0 0 0 0 0 1 0 1 0 0 0 0 0 0 0 2 0 2 2 2 1 1 1 0 1 0 1 2 1 2 2 1 0 0 1 2 0 0 0 1 0 0 1 0 0 0 0 2 1 0 1 0 0 1 0 1 1 0 1 2 2 2 0 1 1 1 0 0 0 1 2 2 0 2 1 0 0 0 0 0 0 0 1 0 0 1 2 2 0 0 0 1 0 0 0 1 1 1 1 2 1 0 1 1 2 0 0 2 1 2 1 2 2 1 1 0 2 0 0 0 2 2 0 2 0 0 1 1 0 0 0 0 0 0 0 0 1 0 1 2 0 0 0 0 0 0 0 0 0 0 0 0 0 0 0 2 0 2 1 0 1 2 1 2 0 1 0 1 1 0 1 1 1 0 0 0 1 2 0 2 0 1 0 0 0 1 0 1 2 2 2 1 1 1 1 0 0 0 0 0 0 1 1 0 1 1 1 0 0 2 0 0 1 2 1 0 1 0 2 2 1 1 1 0 1 2 1 1 1 2 0 0 0 1 0 2 2 0 0 1 2 0 1 0 0 0 1 1 1 0 0 0 0 0 1 0 1 1 0 1 0 1 1 0 0 1 2 0 0 1 2 2 0 0 0 1 2 0 1 1 2 2 2 0 2 1 0 2 0 0 0 2 2 1 0 1 0 0 0 0 2 2 1 0 1 0 0 2 0 2 2 1 0 0 1 1 1 0 1 1 0 0 2 0 2 0 1 1 1 0 0 0 0 0 0 1 1 2 1 1 2 1 1 1 0 1 2 2 1 1 2 2 2 0 1 1 0 1 1 1 1 0 1 0 0 1 1 0 0 2 2 2 0 0 1 1 0 1 0 1 0 1 1 1 1 0 0 1 0 0 0 0 2 0 0 1 1 1 0 2 0 2 0 2 0 0 0 2 0 0 2 2 0 2 0 0 1 0 1 2 1 1 0 0 1 0 0 0 1 0 0 1 2 1 0 2 0 0 0 1 0 0 1 1 0 1 1 2 0 0 1 2 1 1 1 2 0 1 2 0 0 0 0 2 0 1 0 0 0 0 1 1 0 0 1 2 0 0 1 1 1 1 0 2 0 1 0 2 0 0 1 0 1 0 1 2 2 0 1 0 2 0 2 0 0 2 2 0 0 0 0 1 1 0 0 1 0 2 1 2 1 0 0 1 1 1 0 1 1 1 1 1 0 0 1 0 1 1 1 1 0 2 2 0 2 2 2 0 0 0 0 2 0 0 0 1 1 1 0 0 0 1 1 1 2 1 0 0 0 0 0 0 0 0 0 1 0 1 0 0 0 0 0 0 0 1 0 1 0 0 0 2 1 1 1 1 0 0 1 1 0 0 1 1 1 0 1 0 0 0 0 1 0 0 0 1 0 0 0 2 0 0 0 0 2 1 0 0 0 1 0 2 0 1 1 0 1 0 2 0 0 0 2 0 0 1 1 0 2 1 0 1 0 1 1 1 1 0 0 0 1 1 0 1 0 2 1 0 1 1 2 0 0 2 1 0 1 1 0 1 2 0 2 1 1 1 0 1 0 0 0 1 1 1 1 0 1 1 0 0 0 0 2 0 2 1 0 2 0 0 0 1 1 1 1 1 0 0 0 0 0 2 1 1 1 0 0 0 0 0 0 0 1 0 0 0 1 1 0 1 0 0 0 1 1 0 0 0 0 0 0 0 0 0 1 0 2 2 0 0 2 1 0 0 2 1 1 1 0 0 1 0 0 0 1 0 1 1 0 2 1 1 1 1 1 1 0 1 1 0 0 0 0 0 0 0 0 0 1 0 0 1 0 1 1 0 1 1 0 0 1 0 1 2 1 2 2 0 2 2 1 0 2 0 0 1 0 2 0 2 2 0 0 2 0 1 1 0 0 1 1 1 0 0 1 0 0 0 2 0 0 2 0 0 0 0 0 0 1 1 1 0 0 2 0 0 1 0 0 0 1 0 2 1 0 0 1 2 2 0 0 0 0 0 0 1 0 2 0 1 1 1 1 1 1 0 0 0 1 2 1 0 2 2 1 1 0 0 0 0 0 0 2 2 0 2 2 0 0 2 0 1 0 0 1 1 1 1 2 2 0 1 0 0 0 1 2 0 0 1 0 1 1 2 0 1 0 0 2 0 1 0 1 0 1 2 1 0 2 0 1 0 1 2 2 0 0 0 1 1 0 0 1 1 0 0 2 1 0 1 0 0 0 0 0 1 0 1 1 1 0 0 0 0 0 0 0 0 0 1
91 0 0 2 1 0 0 1 1 0 0 0 0 0 0 0 0 1 0 2 2 2 0 0 2 0 0 0 0 2 2 1 2 1 1 0 0 1 0 0 0 1 0 0 2 0 1 0 2 2 0 0 0 1 0 2 0 0 2 0 1 1 2 2 0 0 2 1 0 0 0 0 2 2 1 2 1 2 2 0 1 0 0 0 0 0 1 0 2 2 0 0 0 0 0 0 0 0 0 0 0 0 1 0 1 1 2 1 1 1 0 1 1 1 1 1 1 0 0 0 2 1 2 1 1 1 1 0 1 1 0 0 0 0 1 0 0 0 0 2 1 1 1 0 0 0 1 0 0 0 0 0 0 0 0 0 0 1 0 0 0 1 2 2 2 2 1 0 1 1 0 0 0 2 2 0 2 1 1 1 0 2 1 1 1 0 0 0 0 1 0 1 2 0 2 2 2 0 0 0 0 0 0 1 2 2 1 0 1 0 1 1 0 2 1 2 1 1 2 1 0 0 1 1 0 2 2 1 0 1 0 0 1 1 1 1 1 2 2 0 0 1 2 0 2 0 0 0 0 0 0 0 1 0 0 0 1 0 0 0 0 0 0 2 2 0 1 1 2 0 0 2 1 1 1 0 0 0 1 0 1 1 1 1 1 1 1 2 0 2 2 0 2 2 2 0 0 1 0 1 1 1 2 0 0 0 1 0 1 2 1 2 2 1 2 0 2 1 0 0 1 0 2 0 1 0 1 0 1 0 2 1 0 0 0 0 0 2 0 0 1 1 2 2 0 0 0 0 1 1 0 0 1 1 0 1 1 1 0 1 1 1 1 1 1 0 1 1 1 0 1 1 1 0 1 1 1 1 0 2 1 0 0 1 2 1 0 0 0 0 0 1 0 0 0 0 2 0 0 1 0 2 0 1 0 1 0 0 0 2 0 0 1 1 0 1 0 1 0 0 0 0 0 2 1 1 2 0 0 0 1 0 0 0 0 0 0 1 0 0 2 0 0 0 1 2 0 1 0 2 0 0 0 1 1 0 1 1 0 2 1 0 1 1 1 1 1 1 0 0 2 2 0 0 1 1 1 1 1 0 1 2 2 1 1 2 1 1 0 2 0 0 1 1 2 0 2 2 2 0 0 0 2 0 2 1 1 0 0 0 0 1 0 1 1 0 0 1 0 2 1 2 0 0 0 1 1 0 0 2 0 1 1 0 0 0 0 0 2 2 1 1 0 0 0 1 0 1 1 0 0 0 1 2 0 1 0 2 1 0 0 0 0 0 0 0 0 0 0 0 0 0 0 0 0 0 0 0 0 0 0 0 1 1 1 1 1 0 0 0 0 0 1 0 2 0 1 1 0 0 1 1 0 0 1 0 1 1 1 0 0 0 0 0 0 0 0 2 1 1 0 2 0 1 0 0 2 2 0 0 1 1 1 1 1 1 0 0 1 0 1 0 0 1 1 0 0 0 0 1 0 2 0 1 0 2 1 2 2 0 0 0 0 2 0 2 0 1 1 1 1 2 2 0 0 2 2 1 0 0 2 0 2 1 2 2 1 1 0 1 1 1 0 2 1 1 2 0 1 1 0 0 0 1 0 1 1 2 0 0 1 1 0 1 0 1 0 1 1 1 0 0 0 2 2 0 0 0 1 1 1 1 0 1 1 1 1 0 0 1 0 1 0 0 0 1 1 1 0 0 0 0 0 0 0 0 0 0 1 0 0 1 2 2 0 0 2 1 1 1 0 0 0 0 0 0 0 0 1 1 0 1 0 0 0 2 0 2 0 2 0 0 0 2 2 2 0 1 0 0 0 0 0 1 0 0 1 0 0 1 1 1 2 0 2 2 2 2 0 0 0 0 1 1 2 1 2 1 0 2 0 2 1 0 0 2 0 0 0 0 0 0 0 0 0 0 0 1 1 0 2 0 0 2 0 1 0 0 0 0 0 1 1 1 0 2 0 0 0 1 0 0 1 1 0 0 0 1 1 1 2 0 0 0 0 0 1 2 0 0 0 0 1 1 1 1 1 0 0 1 0 1 2 0 1 2 0 1 0 1 0 0 1 0 1 0 0 0 1 2 0 2 0 0 0 0 0 2 1 1 2 2 0 1 0 0 0 0 0 0 0 0 1 2 2 1 0 0 0 0 1 0 2 1 0 0 1 2 1 0 1 1 2 0 1 1 2 0 0 0 0 1 0 0 0 0 0 0 0 1 1 0 0 0 0 0 0 2 0 2 2 0 1 2 1 0 0 0 1 0 0 0
92 0 0 0 0 0 0 0 0 2 0 0 1 1 0 0 0 2 1 1 2 2 1 1 1 0 0 0 1 2 2 0 2 2 0 0 1 1 1 1 0 1 1 0 2 1 0 0 0 0 0 0 1 0 1 1 0 0 2 0 1 1 0 0 1 0 0 0 0 0 0 0 1 1 1 1 1 1 1 0 1 0 1 1 2 0 0 2 2 2 1 2 2 0 0 0 0 2 1 1 0 2 1 0 1 1 2 1 1 1 0 2 1 2 2 1 1 0 0 0 1 0 2 1 1 1 1 1 1 1 0 1 0 0 0 0 0 1 0 2 1 1 0 0 0 0 0 0 0 0 0 0 0 0 0 0 1 1 0 1 1 1 1 2 1 1 0 1 0 2 0 0 1 1 2 0 2 0 0 0 0 0 0 1 1 0 1 1 0 1 2 2 1 0 1 1 1 0 0 0 0 0 1 1 2 1 1 0 0 0 1 1 1 0 2 2 1 0 1 0 1 1 1 2 0 1 1 2 1 1 1 2 0 1 1 0 0 2 2 0 0 0 2 0 1 0 0 0 0 0 0 1 1 0 1 1 1 1 0 0 0 0 0 1 0 0 0 0 2 0 1 1 1 1 0 0 0 0 2 0 1 1 1 1 2 1 1 2 0 2 2 2 1 2 1 0 1 0 0 2 1 0 2 1 1 1 0 0 0 1 0 1 1 1 2 0 2 1 0 0 0 0 1 1 1 0 1 0 1 1 1 1 1 0 0 0 0 1 1 2 1 1 2 2 1 1 1 1 2 0 0 0 1 1 0 1 1 1 1 0 1 1 0 0 0 2 0 1 1 0 0 2 0 0 1 1 1 2 0 0 1 1 0 0 0 0 0 0 0 1 0 1 1 0 2 1 1 0 0 0 0 0 1 0 0 0 1 0 1 1 0 1 0 0 1 1 1 0 0 0 0 0 1 0 0 0 0 0 0 0 1 0 1 2 1 1 0 0 0 1 1 1 1 2 0 2 0 2 0 0 0 1 2 2 2 1 2 1 0 1 0 0 0 1 1 1 0 0 0 0 0 0 0 0 0 1 0 1 0 1 2 2 2 2 2 2 1 2 0 2 0 0 0 2 1 0 1 0 0 2 0 1 2 0 2 0 0 1 0 0 0 0 0 0 0 0 0 1 0 1 1 2 0 0 0 0 0 0 1 2 0 0 1 0 0 0 0 1 2 1 1 1 0 1 0 0 0 1 1 0 0 0 0 1 1 1 0 0 1 0 0 0 0 0 0 0 0 0 0 0 0 1 1 0 1 0 1 1 0 1 1 0 0 0 0 0 0 0 0 0 0 0 1 0 0 0 1 0 0 0 0 2 1 0 2 1 1 0 1 1 1 0 0 1 0 0 0 2 0 0 0 2 0 0 0 0 2 2 0 0 1 1 0 2 0 0 0 0 0 1 1 0 1 2 0 1 1 1 1 0 0 1 0 1 0 2 1 2 2 0 0 0 1 1 0 1 1 2 0 0 0 0 1 1 0 2 2 0 1 1 1 0 2 0 1 2 0 0 0 2 0 0 1 2 2 1 2 0 1 1 0 0 0 0 0 0 2 1 0 0 1 0 0 0 2 1 1 1 1 1 1 0 0 2 1 1 1 0 1 1 2 1 0 0 0 0 0 0 0 1 0 1 0 0 0 0 1 0 0 0 0 0 0 0 0 0 2 0 1 0 0 1 2 0 0 0 2 2 1 1 0 0 0 0 0 0 1 0 1 1 0 1 0 0 0 2 0 1 1 1 1 1 1 1 1 0 1 0 0 0 0 0 0 2 0 1 0 0 1 1 0 0 1 0 1 2 1 2 2 0 2 1 0 0 1 1 0 1 0 2 1 1 2 0 0 2 0 0 0 0 0 0 1 1 0 0 1 0 0 1 1 0 0 2 0 0 0 0 0 0 0 1 0 0 0 0 0 0 1 1 0 1 0 2 2 2 0 1 1 0 1 1 0 0 0 0 0 2 0 0 0 2 0 0 2 2 2 0 0 0 0 2 2 0 1 1 1 2 1 1 0 0 0 0 1 0 0 0 0 0 0 0 0 1 0 0 2 1 0 0 2 1 0 0 2 0 1 1 1 0 0 0 1 1 1 2 0 1 0 1 1 0 2 0 0 2 2 1 0 0 1 0 2 0 2 0 0 0 0 0 2 0 0 0 0 1 0 0 0 0 0 0 0 0 1 1 0 0 1 0 0 0 0 2 1 0 0 0 1 0 0 1
93 1 0 2 0 1 1 0 0 2 0 0 0 1 0 1 0 2 0 1 1 1 0 2 0 0 0 0 0 1 1 1 2 2 0 0 0 2 0 0 0 1 0 0 2 0 1 0 0 0 0 0 0 0 0 1 0 0 0 0 1 1 2 2 1 0 2 0 0 0 0 0 2 2 0 2 2 0 0 0 0 0 0 0 1 0 0 1 2 2 0 1 1 0 0 0 0 1 1 1 1 1 1 0 1 1 1 1 1 1 0 2 0 0 0 0 0 0 1 0 1 0 2 1 1 1 1 0 1 1 0 0 0 0 0 0 0 0 0 0 1 2 0 0 0 1 1 0 0 0 0 0 1 0 0 0 0 1 0 1 1 1 1 2 1 1 0 0 1 2 0 0 2 0 1 0 2 0 0 0 0 0 0 2 1 0 1 2 1 0 0 2 2 1 2 1 2 0 0 0 0 0 0 1 2 2 2 0 2 0 2 1 1 0 2 2 0 1 1 0 1 1 2 1 1 0 0 1 0 0 0 0 0 0 0 0 0 2 1 1 0 0 2 1 1 0 0 1 1 1 1 0 0 0 0 0 1 1 0 1 0 1 0 2 1 0 1 0 2 1 0 2 1 1 1 1 0 0 2 0 0 1 1 1 2 0 2 1 1 2 2 1 1 2 2 1 1 0 1 2 1 1 1 0 0 1 0 0 0 1 0 1 2 1 0 0 1 1 1 0 1 1 1 0 2 0 1 1 1 1 0 0 0 0 1 1 1 1 1 0 1 1 2 2 0 0 1 0 1 2 1 1 2 2 0 0 2 1 0 0 0 0 1 0 1 0 1 2 2 0 1 1 1 1 0 0 2 2 1 2 1 0 0 0 0 0 0 0 0 0 0 1 0 0 1 0 0 1 1 1 0 1 0 1 0 0 0 1 0 2 0 0 0 0 2 2 1 1 0 1 1 1 0 2 1 0 0 0 0 2 0 1 1 2 1 2 0 0 0 0 0 2 0 1 1 0 0 1 0 0 0 0 1 2 1 1 1 1 0 1 0 0 0 0 0 2 0 2 0 1 0 0 0 0 1 1 0 2 1 1 1 1 2 2 1 1 1 0 0 0 2 1 1 2 0 0 0 0 0 1 0 0 1 1 1 0 2 2 1 0 0 0 0 1 1 0 1 0 0 0 0 2 1 0 0 1 1 0 0 2 0 0 1 0 1 0 2 0 0 0 1 2 0 1 1 1 1 0 0 1 0 1 0 2 0 0 2 0 2 1 0 0 0 1 1 1 2 1 1 0 1 1 1 0 1 0 1 1 0 1 1 0 0 0 0 0 0 0 1 1 0 0 0 1 1 1 1 1 1 0 0 1 0 1 1 0 0 0 0 0 2 2 0 2 1 0 0 1 1 1 1 1 0 1 0 0 1 1 0 0 1 1 0 1 0 0 0 1 2 0 2 0 0 0 2 0 0 1 1 0 1 2 0 0 0 1 2 2 2 0 0 0 0 0 1 1 0 2 0 0 0 0 0 0 0 1 1 0 0 0 2 0 2 0 2 2 1 1 0 1 1 1 0 2 1 0 2 0 1 1 0 0 0 0 0 0 2 1 1 1 0 0 0 0 0 1 0 1 1 1 0 0 0 2 2 1 0 0 1 1 0 0 1 0 1 0 0 0 1 1 0 1 1 0 0 0 1 1 0 0 0 0 0 0 0 1 0 0 2 0 0 0 2 0 2 0 2 1 0 0 0 0 1 0 0 1 1 0 0 0 0 0 0 0 1 1 1 1 1 1 1 1 2 2 0 0 0 0 0 1 0 0 0 0 0 0 1 0 2 0 0 0 1 1 1 2 2 1 2 0 2 2 1 0 2 1 0 1 0 2 1 1 2 0 0 1 0 1 1 0 0 0 0 0 0 0 0 0 0 1 2 0 0 2 0 0 0 1 0 0 1 1 1 0 1 1 1 1 2 1 1 0 0 2 1 1 0 2 2 1 1 0 0 0 0 1 0 1 1 0 0 2 1 1 2 1 2 0 0 1 0 1 2 1 2 1 1 2 0 0 0 0 0 0 0 0 0 2 2 2 0 2 1 1 0 0 1 2 0 0 1 1 0 2 0 0 0 0 1 1 0 0 1 2 1 1 0 1 1 0 1 0 1 0 1 0 1 2 1 0 1 1 1 0 2 1 1 0 0 0 1 1 0 0 2 0 1 0 2 0 0 2 0 0 0 0 0 1 0 1 0 0 0 2 2 0 0 0 0 0 0 0
94 1 0 0 0 0 0 2 1 0 0 1 0 1 0 1 0 2 0 2 2 2 0 1 1 1 1 0 0 2 1 1 1 1 1 1 1 1 0 0 0 1 0 0 2 0 0 0 0 0 0 0 0 0 1 0 0 0 0 1 0 1 2 2 0 2 0 0 1 1 0 1 2 2 1 2 1 1 1 1 1 0 0 0 1 0 0 1 1 2 0 1 0 0 1 0 1 2 1 1 0 0 1 0 1 1 2 1 1 1 0 1 0 2 2 0 0 0 1 0 1 0 1 1 0 0 0 0 2 2 0 0 0 1 1 0 2 0 0 0 1 2 1 0 0 0 0 0 0 0 0 0 0 0 0 0 0 0 0 1 0 1 1 2 0 2 1 1 1 1 0 0 0 2 0 1 1 0 0 1 0 1 1 2 2 0 1 1 0 0 0 1 1 0 1 2 2 0 0 1 0 1 0 2 2 0 0 2 0 0 2 0 0 1 1 2 1 0 2 1 0 0 1 1 1 0 1 0 0 0 0 0 0 0 0 0 0 2 2 0 0 0 2 1 2 0 0 0 0 1 1 0 2 0 0 0 1 0 0 0 0 0 0 1 1 0 0 1 1 0 0 2 1 1 0 0 0 1 2 0 1 0 1 1 2 0 2 2 1 2 1 1 2 2 2 0 2 1 0 0 0 0 2 2 1 0 1 0 0 1 0 0 1 2 1 0 1 0 1 0 1 1 1 0 0 0 0 0 0 0 1 1 0 0 0 0 0 1 1 0 1 1 1 1 0 0 0 1 2 1 0 0 1 1 0 1 1 1 0 1 1 1 2 0 2 1 0 1 1 0 1 2 2 2 0 0 1 1 0 1 2 1 1 2 1 0 0 0 0 2 0 1 0 0 2 0 0 1 0 0 0 0 0 1 1 0 0 1 0 1 0 0 2 2 0 2 0 0 0 0 0 1 0 1 0 2 1 0 0 2 0 1 0 2 2 0 0 1 0 1 1 0 0 0 1 1 0 1 0 1 0 0 0 2 1 0 1 1 0 0 1 0 0 0 1 1 0 2 0 1 2 2 0 0 2 0 0 1 0 0 0 2 2 2 1 1 1 1 1 0 1 1 1 1 0 1 0 0 0 2 0 1 2 0 2 0 1 1 1 0 2 0 0 0 0 0 0 0 0 1 0 2 2 2 2 0 0 1 0 1 1 1 1 1 0 0 1 1 1 0 2 2 0 0 0 1 0 1 1 0 0 0 0 2 0 1 0 1 1 1 1 0 1 0 0 1 1 2 1 0 1 1 0 0 0 0 0 1 0 1 0 0 1 1 0 0 0 0 0 0 0 0 0 0 0 0 0 1 0 0 1 0 1 0 2 1 2 0 0 1 0 0 0 0 0 0 0 0 0 0 0 1 0 0 0 0 2 0 0 0 0 0 0 2 0 1 0 1 0 0 2 0 0 0 2 1 1 2 1 0 0 2 0 1 0 2 1 0 0 0 0 0 1 1 1 2 1 1 1 1 0 1 1 0 0 1 1 0 1 1 0 0 2 0 2 2 1 1 1 1 0 0 0 1 0 0 1 0 0 0 0 0 0 0 0 0 1 2 0 1 0 0 0 2 1 1 0 1 1 1 0 0 0 2 1 2 0 0 0 0 0 0 0 0 0 0 2 0 0 1 1 0 1 1 0 0 1 1 0 0 1 1 0 0 0 0 2 2 2 2 0 0 0 0 0 2 1 2 1 1 0 0 1 0 0 1 2 0 1 1 0 1 0 0 0 1 0 1 0 1 1 0 1 2 1 0 1 0 0 2 0 0 0 2 1 0 2 0 0 2 0 0 1 1 1 2 1 1 2 0 1 2 0 0 1 0 0 2 0 2 0 2 2 0 0 2 0 0 1 0 1 1 1 1 0 0 1 1 0 0 2 2 0 1 1 0 0 0 0 0 0 2 1 0 0 1 1 0 1 1 0 0 0 1 1 2 1 1 2 1 1 1 0 0 0 2 0 1 1 0 0 1 0 2 2 2 2 0 0 0 0 2 2 0 2 1 2 2 1 1 0 0 1 0 2 2 0 0 2 1 0 2 1 1 1 0 2 1 0 0 2 2 0 1 1 0 1 2 2 0 0 2 2 1 1 1 1 0 0 1 0 1 2 1 0 1 2 0 0 1 1 0 1 0 2 0 0 0 0 0 1 1 0 0 0 2 0 0 1 0 0 1 2 2 0 1 1 0 0 0 0 0 0 1 1 0 0 0 0 0 1 2
95 1 0 0 1 0 0 1 0 1 0 1 0 0 0 0 0 2 2 1 1 1 0 1 1 0 2 0 1 1 1 1 1 0 1 2 2 1 0 1 1 0 0 0 1 0 1 1 0 2 0 0 1 0 0 1 0 0 0 1 0 0 1 1 1 0 0 1 0 0 0 2 2 2 1 2 1 0 0 1 0 0 1 1 2 0 1 0 0 2 0 0 0 0 1 0 1 1 1 1 1 2 0 1 1 0 2 0 1 1 1 2 0 1 1 1 1 0 0 0 2 0 1 0 1 0 1 1 0 1 0 0 0 0 1 0 1 0 0 1 0 2 0 0 0 0 0 0 2 2 0 0 1 0 0 0 0 1 0 0 0 1 2 2 1 2 1 2 0 1 1 0 0 2 0 0 2 0 0 1 0 1 0 1 0 0 0 1 0 1 2 2 2 0 2 1 1 0 0 0 0 1 0 1 2 1 0 0 2 0 1 1 0 1 0 2 0 1 0 0 0 0 2 2 0 0 0 2 0 0 0 0 1 1 1 1 1 2 2 0 0 0 2 1 1 0 0 0 0 0 0 1 1 1 0 0 1 1 1 1 1 0 0 1 1 0 1 0 1 0 0 1 1 1 0 1 0 1 1 0 1 1 1 1 1 1 1 1 1 2 1 2 2 2 2 0 1 1 1 1 1 0 2 0 0 0 1 0 0 0 0 0 2 1 2 0 2 0 0 0 2 0 2 1 1 0 1 0 0 0 2 1 1 1 0 0 0 1 1 1 0 0 2 1 0 0 0 1 2 0 0 0 0 1 0 1 1 0 1 1 1 1 2 0 2 1 0 1 1 0 1 2 1 0 0 0 2 1 0 2 0 0 0 1 1 0 0 0 0 1 0 0 0 0 1 0 1 2 0 1 0 1 1 1 1 0 0 0 0 1 0 0 1 1 1 2 1 1 0 0 0 0 0 1 0 1 0 0 0 0 1 0 0 0 1 1 0 1 0 0 2 0 0 0 2 1 1 1 1 1 0 1 1 2 1 1 1 2 0 2 1 1 2 2 2 0 0 2 0 0 1 1 0 0 1 0 1 2 0 0 0 1 1 1 0 2 0 1 1 0 0 0 0 1 1 1 1 1 1 1 1 0 2 0 2 0 1 1 1 0 1 0 0 2 2 0 0 0 0 1 1 2 0 0 0 0 0 0 1 2 0 0 1 0 0 0 1 0 2 2 0 2 0 0 0 1 1 1 1 0 0 0 1 2 1 1 0 0 1 0 0 0 0 0 0 1 1 1 1 1 0 2 0 0 0 0 0 1 0 1 0 0 0 1 0 0 0 0 1 1 1 0 0 0 0 0 0 1 0 0 1 0 1 0 1 1 1 2 2 1 1 0 0 2 1 1 1 1 0 0 0 1 0 0 0 1 1 1 0 0 0 0 0 2 0 2 0 1 0 0 0 0 0 1 0 2 2 1 1 0 1 1 0 1 0 2 1 2 0 1 1 0 1 1 1 2 1 1 1 1 1 1 1 0 0 1 1 0 0 0 1 1 2 0 2 2 0 2 0 0 0 0 0 1 0 0 1 0 2 2 1 1 0 0 1 0 2 0 0 1 1 1 1 1 0 0 1 0 0 0 0 0 0 2 1 1 0 1 1 1 1 1 0 0 0 0 0 0 0 2 1 1 0 0 0 0 0 1 0 0 0 0 0 0 0 0 0 0 2 0 0 2 2 0 2 0 2 2 2 2 0 0 0 0 0 1 0 0 1 1 0 1 0 0 0 1 0 1 1 1 1 1 2 2 2 0 0 2 0 0 0 0 0 1 1 0 2 1 1 0 0 0 0 0 2 0 1 2 1 0 1 1 1 0 1 1 0 2 0 2 0 2 2 0 0 2 0 1 0 0 1 1 1 0 1 1 0 1 0 0 1 0 0 2 0 1 0 1 0 0 0 2 1 0 0 2 0 0 1 0 1 0 0 2 0 0 0 1 1 0 1 1 0 0 0 0 1 0 0 0 0 2 0 2 1 1 1 0 0 0 1 2 2 0 2 1 1 2 0 1 1 0 0 0 1 1 0 1 2 1 0 2 0 1 1 0 0 1 0 0 1 1 0 2 0 0 0 1 1 1 0 1 1 1 1 2 0 0 0 0 2 0 2 0 1 0 2 2 0 0 1 1 2 0 1 1 1 0 0 0 0 0 1 0 0 0 0 0 0 0 0 0 1 1 1 2 2 0 0 0 0 0 0 2 0 0 0 0 0 1 0 0
96 0 0 2 0 2 2 2 0 0 0 0 1 1 0 1 0 1 0 2 2 2 1 0 2 0 0 0 1 1 1 1 0 0 1 0 1 2 0 0 0 2 0 0 0 0 1 0 0 0 1 0 0 0 1 1 0 0 0 0 1 1 2 2 1 1 1 2 0 0 0 1 2 2 1 2 1 0 0 1 0 0 1 1 1 0 0 0 1 2 0 0 1 1 0 0 0 0 0 0 0 1 2 0 0 0 2 0 1 1 0 2 0 2 2 1 1 0 0 0 2 0 1 0 1 0 1 0 0 0 0 0 0 0 0 0 0 1 0 1 2 0 0 0 0 1 0 0 2 2 0 0 1 1 0 0 0 1 0 0 1 1 2 2 1 1 2 1 0 2 0 1 1 1 1 0 1 0 0 0 0 1 0 2 1 1 0 1 0 0 0 1 2 0 2 2 2 0 0 0 0 0 0 2 2 0 1 1 1 0 1 1 1 0 2 2 0 1 2 1 1 1 2 2 0 0 1 2 0 0 1 1 0 0 0 0 0 2 2 0 0 1 2 0 1 0 0 0 0 0 0 0 2 0 0 0 1 2 0 2 0 2 0 1 1 0 0 0 1 0 0 1 0 0 0 0 0 1 1 0 0 1 1 1 2 0 2 1 0 1 1 0 0 2 2 1 0 0 0 0 0 0 2 2 1 0 0 0 0 0 0 0 1 1 2 0 2 0 0 0 1 1 1 1 2 0 1 0 0 0 1 1 1 1 0 0 0 1 1 1 2 1 0 0 1 2 1 0 2 0 0 0 1 1 0 1 1 1 1 0 1 1 2 0 2 1 0 2 2 0 1 1 1 1 0 0 1 1 1 1 2 2 0 0 0 0 0 0 0 0 0 0 0 1 2 2 2 1 1 1 0 1 1 1 1 0 0 1 0 2 0 0 0 0 1 2 0 0 1 0 1 1 1 0 0 1 0 1 1 1 1 0 0 0 0 0 0 1 0 0 0 2 0 2 0 2 0 1 0 2 0 0 0 2 1 0 1 1 0 1 1 1 0 0 0 1 0 0 0 0 0 0 0 0 1 1 1 0 0 0 2 1 0 0 0 0 0 1 0 1 1 1 1 1 0 0 1 1 1 1 1 0 1 1 1 0 1 1 0 0 0 1 0 0 0 0 1 0 0 1 0 2 0 0 0 1 1 1 0 1 1 0 1 1 1 0 2 0 2 2 2 1 0 1 1 1 2 1 1 0 1 1 0 1 1 2 1 2 1 0 0 0 0 1 1 1 2 1 1 0 0 0 1 0 1 0 1 1 0 1 0 0 0 0 0 0 0 0 1 1 0 0 1 0 0 0 0 0 0 0 0 1 0 0 1 1 0 0 1 0 0 0 1 2 1 1 1 1 1 1 1 2 0 0 0 0 2 2 0 0 1 1 1 1 0 0 2 2 0 0 1 0 0 1 1 1 1 1 1 0 2 1 0 1 0 2 1 1 0 0 0 0 0 1 1 1 0 1 2 1 0 2 0 0 1 2 2 1 1 1 2 1 2 2 2 0 2 2 0 0 0 0 0 0 0 0 0 1 1 1 0 0 0 0 1 0 2 1 0 0 1 1 0 1 0 1 0 0 0 0 0 0 0 2 1 1 1 0 0 0 1 0 1 0 1 0 1 0 0 1 0 1 0 0 0 0 0 0 1 0 0 1 1 0 0 1 0 0 1 0 0 1 2 0 1 0 2 1 2 2 1 0 1 1 1 0 1 0 0 0 0 0 0 0 1 0 1 2 1 2 0 1 2 2 1 0 0 1 1 0 0 0 0 2 2 1 0 0 0 2 0 0 1 0 1 2 1 2 2 0 1 1 1 0 1 1 0 1 0 1 0 1 2 0 0 1 0 0 0 0 0 0 0 0 0 0 0 0 0 1 2 0 0 2 0 0 0 0 0 0 0 2 1 0 0 2 0 0 1 1 1 0 1 0 2 1 1 1 2 1 2 0 0 0 0 0 0 2 0 0 2 2 1 1 2 2 2 0 1 1 0 1 1 0 2 1 1 1 0 0 0 0 0 0 1 1 0 1 2 0 1 1 0 1 2 0 2 0 1 1 1 1 2 2 2 0 1 0 1 1 0 0 1 0 0 1 0 0 0 1 1 0 2 0 2 0 2 1 0 0 2 0 0 0 0 2 2 0 0 0 0 1 0 0 0 1 0 0 1 1 1 1 0 0 0 0 0 0 0 0 0 0 0 1 1 0 1 0 1 0 0 2
97 1 0 2 0 0 0 1 0 1 0 0 0 1 0 1 1 0 2 0 0 1 0 0 2 1 1 0 0 2 2 0 1 1 1 1 1 1 1 1 0 1 1 0 1 1 1 1 0 2 0 0 0 0 1 1 0 1 1 0 0 2 2 2 0 0 2 1 0 0 0 0 2 2 2 2 0 1 1 1 1 0 1 1 1 0 0 0 2 2 0 0 1 2 1 1 1 0 0 1 0 2 1 0 1 1 2 1 2 0 0 1 2 2 2 2 2 1 0 0 2 1 2 1 1 1 1 0 1 1 0 0 0 0 1 0 0 1 1 1 2 1 0 0 0 0 1 0 0 0 0 0 0 2 0 0 1 2 0 1 0 1 1 1 0 0 1 1 1 1 1 0 0 2 2 0 2 2 0 0 0 0 0 1 1 0 1 0 0 0 0 0 2 0 2 2 1 0 0 0 0 0 1 1 1 1 1 0 0 0 1 1 1 0 0 1 0 0 1 0 2 2 1 2 0 0 1 1 1 0 0 0 0 0 0 0 0 2 2 0 0 0 2 1 2 0 0 0 0 0 0 1 1 0 0 0 0 1 0 1 0 1 0 1 0 0 0 0 1 0 1 2 1 1 0 1 0 0 1 0 0 2 1 1 1 0 2 2 0 2 0 0 1 2 2 0 1 1 0 2 0 0 1 0 0 1 0 1 0 1 0 1 2 2 1 0 2 1 0 0 1 1 2 1 1 0 0 0 0 1 2 2 0 0 0 0 0 2 0 1 1 1 1 1 1 1 0 0 1 1 0 0 1 1 0 1 1 2 0 1 1 1 1 0 1 0 0 2 2 0 0 2 0 0 0 0 1 1 0 2 0 0 0 0 1 1 0 0 0 0 0 1 1 0 2 1 1 1 0 0 0 0 1 1 0 1 1 1 0 2 1 1 0 0 1 1 0 1 0 1 0 1 1 1 1 1 1 0 0 1 1 1 0 0 0 0 0 1 0 0 1 1 1 1 1 2 1 2 0 1 0 0 1 2 1 1 1 2 0 2 1 0 0 0 0 2 1 2 0 1 2 2 0 0 1 1 1 2 0 1 2 1 1 1 0 1 0 2 0 2 0 0 0 1 1 1 1 1 1 0 0 0 2 0 2 1 1 0 0 0 0 0 0 1 1 0 0 0 0 1 1 2 0 1 1 1 1 1 0 1 1 1 0 0 0 1 0 0 0 0 1 2 0 0 0 0 2 1 1 1 0 1 0 2 0 0 0 2 0 0 0 2 0 0 0 0 0 2 2 0 0 0 1 0 1 0 1 0 0 0 1 0 1 1 0 0 0 0 1 1 0 1 0 0 0 2 0 0 0 0 0 2 0 0 0 0 0 1 1 2 0 0 0 1 0 0 1 1 0 1 0 1 0 0 0 0 2 1 0 0 1 1 0 2 0 0 2 1 0 2 0 0 0 0 2 1 1 2 1 0 0 2 0 1 0 1 1 1 0 0 0 0 1 1 0 1 0 2 0 0 1 0 2 0 0 1 1 0 1 1 0 1 2 0 1 1 1 1 0 0 0 0 0 0 0 0 1 0 1 1 0 2 0 0 0 0 2 2 1 1 0 0 0 1 0 1 1 1 1 1 0 0 0 2 1 1 1 0 1 1 0 0 0 0 0 0 1 0 1 2 1 2 0 0 0 0 0 0 0 0 0 0 0 0 0 0 1 0 2 1 0 1 1 0 0 1 2 1 2 2 0 1 0 1 1 1 2 0 0 0 1 0 0 0 0 2 0 0 0 0 1 0 0 1 1 1 0 0 1 0 0 0 0 0 0 0 2 1 0 1 0 0 1 1 1 2 2 1 2 0 1 1 1 1 1 1 0 2 0 2 0 2 1 0 0 2 0 0 0 0 0 0 1 0 1 1 0 0 0 0 2 0 0 2 0 0 1 0 0 0 0 1 0 0 0 1 0 0 1 1 1 0 0 1 1 1 0 2 2 2 2 0 0 0 0 1 0 1 1 1 0 2 0 2 2 1 1 0 0 0 1 2 2 0 2 1 1 0 1 1 0 0 0 1 2 1 0 1 1 1 0 1 1 1 1 0 1 2 0 0 1 1 1 2 1 0 0 0 1 0 0 1 1 2 2 1 1 1 1 1 0 1 1 0 1 0 2 2 1 1 0 1 2 0 1 1 1 0 0 0 1 0 0 0 1 0 0 0 2 0 0 2 0 0 1 1 2 0 1 0 0 0 0 1 1 0 0 1 1 0 0 0
98 0 0 0 0 0 0 0 0 2 0 0 0 1 0 1 0 1 1 1 1 1 0 1 1 0 2 0 0 2 2 0 2 1 0 1 2 0 0 0 1 1 0 0 1 0 0 0 0 0 0 0 0 1 0 2 0 0 1 0 1 2 1 1 0 0 1 1 0 0 0 0 2 2 2 2 0 1 1 0 1 0 0 0 1 0 0 0 2 2 0 0 1 1 0 0 0 0 0 0 0 1 1 0 0 0 2 2 2 0 0 2 1 2 2 2 2 0 2 0 0 0 2 0 2 0 2 1 1 2 0 0 0 1 0 0 0 0 0 1 0 2 0 0 0 0 0 0 0 0 0 0 1 2 0 1 0 1 0 0 0 1 1 2 0 1 2 1 1 1 0 1 0 2 2 0 1 1 0 0 0 0 1 1 1 0 0 1 0 1 2 2 2 2 1 1 1 0 0 1 0 1 0 0 2 2 2 1 1 0 2 0 2 0 1 2 0 0 2 1 0 1 2 2 0 0 0 1 0 0 0 0 0 0 0 0 0 2 2 0 0 0 2 0 2 0 0 1 0 0 0 1 0 0 0 0 1 1 0 0 0 0 0 0 1 0 1 0 2 0 0 0 0 0 0 0 0 1 1 0 0 2 0 0 2 0 2 2 1 2 1 1 1 2 2 0 1 1 0 0 0 0 2 2 1 1 0 1 1 2 1 2 1 1 2 0 2 1 1 0 1 1 1 0 2 0 1 0 0 0 2 0 0 0 0 1 0 0 1 0 0 0 2 2 2 2 0 0 2 2 1 1 1 2 0 0 2 0 1 1 2 2 1 0 1 0 1 1 1 0 1 1 0 0 0 0 2 2 0 0 2 1 0 1 1 0 0 0 0 0 0 1 0 0 1 1 1 0 1 2 0 2 0 2 1 1 0 1 0 1 0 1 1 1 1 2 0 0 1 0 0 2 0 2 0 1 1 0 0 1 1 2 0 0 1 1 0 1 0 0 2 0 0 0 2 1 1 1 0 1 0 0 1 2 1 1 1 2 1 1 1 0 1 1 2 0 0 2 0 1 1 1 1 1 0 0 0 1 0 0 1 1 2 2 0 2 0 1 1 0 2 2 1 1 1 0 1 2 2 0 2 0 2 0 2 0 2 2 0 0 0 0 0 0 0 0 0 0 0 1 0 2 2 2 2 0 0 0 0 2 0 1 0 0 0 0 1 0 1 2 0 2 0 1 1 1 2 0 0 0 0 1 1 1 2 0 0 0 1 0 0 0 0 0 0 2 2 0 0 0 0 0 1 0 0 1 1 1 0 1 1 0 1 1 0 0 0 0 0 0 0 0 1 0 0 0 0 0 0 0 0 2 0 0 0 1 0 1 1 2 2 2 0 1 1 1 1 1 0 0 0 1 0 2 1 0 0 1 0 0 0 0 0 0 0 1 0 1 1 0 1 1 0 0 2 0 0 1 1 1 0 1 1 1 1 2 1 1 1 0 0 0 0 2 0 2 2 1 1 1 1 1 1 1 0 2 2 1 0 0 2 0 2 0 2 2 0 1 0 0 0 0 0 1 0 0 1 1 1 2 1 0 0 0 1 0 2 1 0 0 0 0 0 2 0 1 1 1 1 1 0 0 0 2 1 0 0 0 0 0 1 0 0 0 0 0 0 0 0 1 1 0 0 0 0 0 0 0 1 0 0 1 0 0 0 1 1 0 2 2 0 0 2 0 0 0 2 1 2 2 0 0 1 0 0 0 1 0 0 0 0 0 0 0 0 2 0 2 1 2 0 1 2 2 2 0 0 1 0 1 0 0 0 1 1 1 1 1 1 0 0 0 1 0 1 1 0 2 0 0 0 0 2 0 2 0 0 1 0 2 1 1 2 0 0 1 0 0 1 0 0 0 1 1 0 0 1 0 0 1 1 0 1 1 0 0 0 0 1 1 0 2 1 0 0 2 0 0 2 0 0 0 0 2 0 0 0 0 1 1 2 0 0 0 0 0 0 2 0 0 0 0 1 1 2 2 2 0 0 0 0 1 2 0 2 2 1 1 1 1 0 0 1 0 2 1 0 1 1 0 0 1 0 1 2 0 0 0 1 1 2 2 1 2 1 0 0 1 1 0 0 1 2 1 1 0 1 1 0 0 1 1 1 0 2 0 2 2 2 0 2 0 0 0 1 0 0 0 0 0 1 0 1 1 0 1 0 1 2 0 0 2 1 2 0 0 0 1 0 0 0 1 0 2 0 0 0 0 0 0 0 0
99 0 0 0 0 0 0 0 0 1 0 1 0 1 0 1 0 2 0 2 2 2 0 0 2 0 2 0 0 2 1 1 0 0 2 1 1 0 1 1 0 0 1 0 1 1 1 0 0 0 0 0 0 1 0 2 1 1 1 1 0 0 1 1 0 0 2 1 0 0 0 0 1 1 1 1 1 2 2 0 1 0 0 0 0 0 0 2 2 2 2 2 0 2 0 0 1 1 1 1 1 1 1 0 1 1 2 1 1 1 0 1 2 2 2 2 2 0 0 0 2 0 1 0 1 0 1 0 1 1 1 1 0 0 1 0 0 0 0 1 1 1 0 0 0 0 0 0 0 0 0 0 0 0 0 0 0 1 0 2 1 0 0 2 2 2 2 2 0 2 0 2 0 2 2 0 1 1 0 1 0 2 0 2 1 1 0 2 2 1 1 2 1 0 1 1 1 0 1 0 0 0 0 1 2 0 0 1 1 0 1 1 1 0 1 2 0 0 1 1 0 0 1 2 0 1 2 1 0 0 0 0 0 0 0 0 0 2 2 0 0 1 2 0 0 0 0 0 0 0 0 0 1 0 0 0 0 0 1 0 1 0 0 1 1 0 1 0 1 1 0 2 0 0 0 2 1 0 0 0 1 1 2 2 2 0 2 1 1 2 1 1 0 1 2 0 0 1 0 2 2 2 2 1 1 1 0 1 0 2 0 2 1 1 2 0 2 0 1 0 1 1 2 0 2 0 2 0 0 0 0 0 0 0 0 0 0 1 1 1 0 0 1 2 1 1 0 1 2 1 0 0 1 1 0 1 0 0 1 1 2 2 2 0 2 1 0 1 1 0 1 1 1 0 1 1 0 2 0 1 1 0 0 0 1 0 1 1 1 0 0 1 0 0 2 1 1 0 2 1 0 1 1 0 0 0 1 1 0 1 0 0 1 1 1 2 1 0 0 0 0 0 1 0 1 1 1 0 0 0 2 0 1 1 0 1 0 0 0 0 1 1 1 1 1 2 1 1 1 0 1 0 2 2 0 0 0 1 0 0 1 0 0 0 0 2 1 0 0 0 1 0 1 1 2 0 2 1 0 0 2 2 2 2 0 0 0 1 0 1 1 0 0 2 1 0 1 2 2 0 1 0 2 1 1 1 1 1 0 0 0 0 1 2 2 0 0 1 1 1 1 2 0 0 0 1 1 1 0 1 1 1 0 0 1 0 2 0 1 1 2 1 0 1 1 1 2 1 1 0 0 0 0 2 1 1 1 1 0 0 0 1 1 0 0 0 1 2 1 0 1 0 2 0 1 1 2 1 0 1 1 0 0 2 0 0 0 0 1 1 0 0 0 1 1 1 1 0 0 0 0 1 0 0 1 1 0 0 0 1 1 0 0 0 0 1 1 0 0 0 0 1 0 1 0 0 2 1 0 0 2 2 1 2 0 0 1 1 1 0 2 0 0 1 0 2 2 1 1 0 2 2 0 0 0 2 2 1 1 0 0 0 1 1 1 2 0 2 0 0 1 0 0 1 1 1 2 0 1 2 0 2 2 0 1 1 2 0 0 2 0 0 0 0 0 0 0 0 1 1 1 0 0 1 1 1 1 1 0 0 0 1 0 1 0 0 0 1 1 1 0 0 0 2 2 1 0 0 1 1 2 1 0 1 2 1 2 0 0 2 0 2 0 0 0 1 2 0 1 1 1 1 0 1 1 0 1 0 2 1 0 1 0 0 0 1 1 2 2 2 1 0 1 0 0 0 1 0 1 1 0 0 1 1 1 1 1 0 0 0 2 0 1 1 0 0 0 0 0 0 0 0 0 1 0 0 1 0 2 0 0 0 0 1 0 2 1 2 1 0 1 1 1 0 2 1 1 1 0 2 0 2 1 1 1 2 0 1 0 0 0 0 1 0 0 0 0 0 0 0 1 0 0 2 0 0 0 0 0 0 1 2 0 0 0 0 1 0 1 0 0 0 0 2 2 2 0 1 2 1 2 0 0 0 0 0 0 2 0 0 1 2 0 2 2 2 2 0 0 0 1 2 1 0 2 0 1 1 1 1 0 0 0 0 1 1 0 0 2 0 0 2 0 2 2 0 1 0 0 0 2 1 0 2 0 0 0 1 2 2 0 0 1 1 0 1 0 1 1 0 1 0 2 1 0 1 2 2 2 0 2 0 2 0 1 1 2 0 0 0 0 0 0 0 0 0 1 0 2 0 0 1 1 1 0 0 0 0 0 0 0 0 0 1 1 0 0 0 0 0 1 2
100 1 0 2 1 0 0 1 1 0 0 0 0 0 0 0 0 2 1 2 2 2 0 0 2 0 2 0 0 2 2 1 2 1 1 1 1 0 0 0 1 0 0 0 1 0 0 0 0 0 1 0 0 1 0 1 0 0 0 0 2 2 0 1 0 0 1 1 0 0 0 1 1 1 2 1 0 1 1 0 0 0 0 0 1 0 0 0 2 2 0 0 1 2 0 0 0 0 0 0 0 2 1 0 1 1 2 1 1 1 0 1 2 2 2 2 2 0 0 0 2 0 1 0 1 0 1 1 0 1 0 0 0 0 0 0 0 0 0 0 2 1 0 0 0 1 0 0 0 0 0 0 0 1 1 0 1 1 0 2 1 0 0 1 1 1 1 1 1 1 0 2 0 2 2 0 2 0 0 0 0 0 0 2 2 0 2 1 0 1 1 2 2 2 0 1 2 0 0 1 1 1 1 1 2 0 0 0 2 0 1 1 0 0 2 2 0 1 2 1 1 1 2 2 0 1 1 1 0 0 0 0 0 0 0 0 0 2 2 0 0 0 1 0 1 1 1 0 0 0 0 0 0 0 1 1 1 0 0 0 0 0 0 1 1 0 1 2 2 0 0 2 1 1 0 0 0 1 1 0 0 2 0 0 1 1 1 1 1 2 1 2 0 2 2 0 0 1 0 2 1 1 2 1 1 1 0 0 0 1 0 2 1 2 1 1 2 0 1 0 2 2 2 1 1 0 0 0 0 1 1 1 1 0 0 0 0 1 1 1 1 1 0 1 1 1 0 1 1 1 0 0 2 2 0 0 2 1 0 2 2 2 0 1 0 1 0 2 2 0 1 1 0 0 0 0 2 2 0 1 2 1 0 0 2 0 0 0 0 0 0 0 1 0 2 0 0 0 2 1 0 1 2 0 0 0 1 0 0 1 0 0 0 0 2 2 2 0 1 0 0 1 0 0 0 1 1 0 0 0 1 0 0 0 1 1 0 1 0 0 1 0 0 0 0 1 0 2 0 1 0 1 1 2 1 1 1 0 0 0 0 0 0 0 1 0 0 1 0 0 1 1 1 1 1 0 1 2 0 1 1 1 1 1 1 1 1 2 2 0 0 0 1 1 0 0 1 2 2 0 1 0 2 0 2 0 1 1 1 0 2 0 1 2 2 0 0 0 0 0 0 2 0 1 1 1 1 1 0 1 1 0 2 1 0 0 2 0 2 2 1 2 0 1 0 1 1 1 1 0 1 2 0 2 0 2 0 0 1 0 0 0 1 1 1 0 0 2 2 0 1 0 0 0 0 1 1 0 0 0 0 0 1 2 0 0 0 0 1 1 0 0 0 1 2 0 1 0 0 0 0 2 0 0 2 0 0 1 1 0 0 0 0 0 0 0 0 0 0 0 0 1 0 0 0 0 2 1 0 0 1 2 1 1 0 1 0 1 1 0 1 1 1 1 1 2 2 1 2 0 2 2 0 1 0 2 1 2 2 0 0 0 2 1 1 2 0 2 0 0 2 0 0 0 2 1 2 0 1 1 1 1 2 2 2 1 1 1 1 1 1 1 1 1 1 0 1 0 1 1 0 0 0 0 1 0 2 1 0 1 0 0 0 1 0 0 0 1 1 1 0 0 0 2 2 1 0 0 0 0 0 0 0 0 0 0 1 0 0 0 0 0 0 0 0 0 1 0 1 1 0 1 0 0 0 1 2 0 0 0 0 0 1 0 1 0 2 2 2 2 1 0 0 0 0 0 1 0 1 1 1 1 0 0 0 2 0 2 0 2 0 2 2 2 2 0 0 0 0 0 0 1 0 2 0 0 0 0 0 2 0 0 1 0 1 2 1 2 2 1 1 2 1 1 2 1 1 1 0 1 0 1 0 2 1 1 0 0 0 0 0 0 0 0 0 0 0 0 0 0 1 0 0 2 0 0 0 1 0 0 0 2 0 0 0 1 0 0 1 1 1 0 0 0 2 0 0 2 1 0 0 1 0 0 0 0 1 1 0 1 0 1 1 1 2 1 1 0 0 0 0 1 1 0 1 1 1 1 0 0 0 0 0 0 1 1 0 1 1 1 0 1 0 1 1 0 0 1 1 1 2 2 0 2 0 0 0 0 0 0 0 2 2 1 1 0 1 0 0 0 2 0 2 1 1 0 2 2 2 2 0 0 2 0 1 1 1 0 0 0 2 0 0 0 0 2 0 1 1 0 0 1 1 1 0 0 0 0 1 0 0 1 1 1 0 0 1 0 1 0 1 1
101 0 0 2 0 1 1 2 0 0 0 0 0 1 0 1 0 2 0 2 2 2 1 0 2 1 1 0 1 1 1 0 1 0 2 1 1 1 1 1 0 1 0 0 1 0 0 0 1 2 0 0 0 1 1 0 0 0 1 0 0 2 1 1 1 0 2 1 0 1 0 2 2 2 2 2 0 2 2 0 1 0 0 1 0 0 0 0 2 2 0 0 1 1 0 0 1 0 0 0 0 2 1 0 1 1 2 0 0 2 1 2 0 1 1 0 0 0 0 0 2 0 2 0 1 1 1 0 2 2 0 0 0 0 1 0 2 0 0 0 1 1 0 0 0 0 0 0 1 1 0 0 0 1 1 0 0 1 0 2 1 2 2 1 0 1 0 1 0 1 1 0 0 1 1 0 1 0 0 1 0 1 0 2 1 0 1 0 0 0 0 0 2 0 2 1 2 0 0 0 0 0 0 2 2 1 1 1 0 0 1 1 2 0 2 2 2 0 2 2 0 0 1 1 1 0 1 0 0 0 0 0 0 0 0 0 0 2 2 0 0 0 2 0 2 0 0 1 1 1 0 0 1 0 0 0 0 0 1 2 2 0 0 1 1 0 0 0 2 0 0 1 0 0 1 1 0 0 1 0 2 0 0 0 1 0 2 1 1 2 2 0 1 2 2 0 1 0 0 0 0 0 0 0 0 0 0 0 0 0 0 0 1 1 0 0 1 0 1 0 1 1 1 1 0 0 0 0 1 1 1 1 0 0 0 2 0 0 2 0 0 1 2 2 0 0 1 1 2 1 0 0 2 2 1 0 1 1 1 1 2 2 2 0 2 1 0 2 2 0 0 2 1 1 1 1 2 1 1 2 1 2 0 1 1 1 1 1 1 0 0 1 0 0 1 0 1 1 2 2 1 1 2 0 0 0 1 0 0 1 0 0 1 1 0 1 0 0 0 0 0 0 0 1 0 0 0 0 0 1 1 1 0 0 0 0 0 2 0 0 1 1 0 0 1 1 1 1 1 2 0 0 0 2 1 0 1 2 1 2 2 0 1 1 1 1 1 0 0 0 1 1 0 0 2 0 1 2 0 1 1 2 1 1 0 2 0 1 1 0 1 0 0 2 2 0 1 1 1 0 0 0 2 0 2 1 1 0 1 0 1 0 0 0 0 0 1 1 0 1 1 2 2 0 0 1 1 1 1 1 1 0 2 1 0 1 0 0 0 0 0 2 0 1 1 2 1 1 1 0 0 1 0 2 1 1 0 2 0 0 0 1 0 0 0 1 2 0 0 1 0 0 1 0 1 0 1 0 0 0 1 0 0 1 0 0 0 0 0 0 0 0 1 1 1 0 1 0 0 0 0 1 0 0 0 1 0 1 1 1 0 0 0 0 0 0 0 0 0 0 0 1 0 1 0 0 1 2 0 0 1 1 1 1 1 0 1 1 0 1 0 0 1 1 1 2 2 1 1 0 1 1 0 0 0 1 1 2 2 0 0 0 2 1 1 1 0 1 1 1 0 1 0 0 0 2 2 1 2 2 1 1 2 0 1 2 0 1 0 1 1 1 0 2 1 1 2 0 1 1 0 0 0 0 1 0 1 2 0 0 2 2 0 1 0 0 0 0 0 0 0 0 0 2 2 0 0 0 0 0 1 0 0 1 1 1 2 0 0 1 0 1 0 0 0 0 2 0 0 0 1 1 0 0 0 0 0 2 2 0 1 2 2 0 1 0 2 1 0 0 0 0 0 0 0 1 1 0 0 0 1 0 1 1 1 1 1 2 0 2 0 1 1 1 1 0 0 0 0 0 1 0 0 2 2 0 0 1 1 0 0 0 1 1 1 1 2 2 1 0 1 1 1 1 2 1 1 1 0 2 1 1 2 0 0 2 0 1 0 0 0 0 1 0 1 1 0 0 0 0 1 0 0 1 1 0 2 0 1 0 0 0 1 1 0 2 0 0 1 2 0 0 0 2 1 1 0 1 2 1 0 1 0 0 0 1 0 1 1 0 0 1 0 2 2 2 2 0 0 1 0 2 1 0 1 2 0 1 1 0 0 0 0 0 1 1 0 1 1 0 0 1 0 1 1 0 2 2 0 0 2 2 0 2 0 0 0 0 0 1 0 0 1 1 2 2 0 1 1 0 1 0 1 0 1 0 2 2 0 0 0 1 1 0 2 0 0 0 0 0 1 0 0 0 0 1 0 0 1 0 0 2 1 1 0 1 1 1 0 1 0 1 0 2 1 0 0 0 1 0 0 0
102 0 0 0 0 0 0 0 0 2 0 0 0 0 0 0 0 1 0 2 1 2 0 1 1 1 1 2 1 2 2 1 1 1 1 0 0 0 0 0 1 0 1 0 2 1 0 0 0 1 0 0 1 0 0 0 0 1 1 0 1 2 0 1 0 1 1 1 0 0 1 2 1 1 2 1 0 1 1 0 1 0 0 0 1 0 0 1 2 2 0 0 1 1 1 0 0 2 2 2 2 2 0 0 1 1 1 0 1 1 1 1 0 2 2 1 0 0 0 0 2 0 2 1 1 1 1 1 0 1 0 0 0 0 0 0 0 0 0 0 0 2 1 0 0 0 1 0 0 0 0 0 1 0 0 1 0 2 0 1 0 1 1 2 0 1 2 2 0 2 0 0 0 2 0 0 1 0 0 1 0 1 1 2 1 0 0 2 0 1 1 2 1 0 1 2 1 0 0 2 0 2 1 2 2 0 0 0 1 0 1 1 2 0 1 2 0 0 1 1 1 1 0 1 1 0 2 2 0 0 1 1 0 0 0 0 0 2 2 0 0 1 2 0 2 0 0 1 0 0 0 1 2 0 0 0 0 2 0 2 0 1 0 1 1 0 1 0 2 0 0 1 1 0 0 0 0 0 2 0 1 1 0 0 0 1 1 1 0 2 0 0 0 2 2 0 0 1 0 2 2 1 2 0 0 1 1 0 2 2 2 2 2 2 1 0 2 0 1 0 2 2 2 0 2 0 2 0 1 1 1 2 0 0 0 0 0 1 1 1 1 2 2 2 0 0 1 0 2 0 0 0 1 1 0 1 1 0 0 2 2 2 0 0 0 0 0 2 2 0 1 1 0 0 0 0 1 1 2 2 0 0 0 1 1 2 1 0 0 1 0 1 1 0 2 0 0 0 1 1 0 1 0 2 1 1 0 0 0 1 0 1 1 1 0 1 0 1 0 1 0 2 1 1 0 0 0 0 0 0 1 1 0 0 0 0 0 1 0 0 1 0 0 0 2 1 0 0 0 1 0 0 0 1 1 0 1 2 1 0 0 0 1 1 1 0 0 2 0 2 2 2 0 0 0 0 0 0 0 0 2 2 2 2 1 1 1 1 0 2 0 0 1 1 0 1 0 1 1 2 0 1 2 0 2 0 1 1 0 0 0 1 0 0 0 0 0 0 0 0 0 2 0 0 0 1 0 1 0 1 1 0 0 0 1 0 1 0 1 1 1 1 0 1 0 2 0 1 1 0 0 0 0 2 1 0 0 2 1 0 0 0 1 0 0 1 1 0 0 1 0 0 0 0 0 0 0 2 0 2 0 0 1 1 1 1 1 0 0 0 0 0 1 1 1 0 1 0 0 0 0 2 0 0 0 2 0 0 0 0 0 0 0 1 0 0 0 1 0 0 0 2 0 0 0 1 1 0 0 0 2 2 2 2 0 0 0 0 1 0 2 0 1 2 0 1 1 1 1 0 1 1 0 0 0 0 2 1 1 0 0 0 1 1 1 2 0 2 0 0 1 0 1 0 0 2 2 1 0 0 1 0 2 1 2 1 1 1 0 1 0 0 0 1 2 2 2 1 1 1 0 1 0 0 2 0 1 1 0 0 1 0 0 1 0 0 0 0 0 0 0 0 1 2 1 0 1 0 1 1 1 0 0 0 0 0 1 0 0 0 0 0 0 0 0 0 0 1 0 0 0 0 0 0 0 0 0 0 2 0 0 2 2 0 2 0 2 2 2 2 1 0 0 0 0 1 1 0 2 2 0 2 0 0 0 2 0 2 1 2 0 2 1 2 2 1 1 0 0 1 0 0 0 1 0 1 1 0 0 1 1 1 1 2 0 2 1 1 2 0 1 2 1 0 2 1 0 1 0 2 1 1 2 0 0 2 0 1 1 1 1 1 1 1 0 0 1 0 0 0 2 0 0 1 1 0 1 0 1 1 0 1 0 0 0 0 0 2 2 0 2 0 1 1 1 0 0 2 2 2 2 0 1 0 0 1 0 2 1 0 1 1 0 1 2 1 1 0 0 0 0 1 1 0 1 2 0 1 1 1 0 0 0 0 0 0 0 1 1 0 0 1 0 0 0 0 0 1 0 0 1 1 1 1 0 1 1 1 2 0 1 0 2 2 2 0 0 0 0 0 2 0 2 0 2 0 2 2 2 2 0 0 0 0 0 2 2 0 0 0 0 0 0 0 0 0 0 0 0 0 0 0 0 0 0 0 0 1 0 1 0 1 0 1 0 0 0 0 1 0 0 0
103 1 0 2 0 0 0 1 0 0 0 0 0 0 0 0 0 2 1 2 1 2 0 0 2 0 0 0 0 2 1 0 1 0 1 0 1 1 0 0 1 1 0 1 2 0 1 0 0 0 0 0 0 0 1 1 0 0 0 2 0 0 2 1 0 1 1 1 0 0 0 1 2 2 0 2 2 1 1 0 0 0 0 0 0 1 0 1 1 1 0 0 1 1 1 0 0 0 0 1 1 2 0 0 0 0 2 2 2 0 0 2 1 1 1 1 0 1 0 0 2 1 2 1 1 0 1 0 1 1 0 0 0 0 1 0 1 0 2 0 1 1 0 0 0 0 0 0 1 1 0 0 0 0 0 0 0 1 0 0 1 0 2 2 1 1 1 0 1 1 0 0 1 1 0 0 2 0 0 1 0 1 0 2 1 0 1 2 0 0 0 2 2 2 2 0 1 0 0 0 0 0 1 2 2 1 1 1 1 0 0 2 1 0 1 1 1 1 2 1 1 1 2 2 0 1 1 1 0 0 0 0 0 0 0 0 0 2 2 0 0 0 2 0 1 0 0 0 0 0 0 1 2 0 0 0 0 0 0 0 0 0 0 0 0 0 0 1 2 0 0 1 1 1 0 0 1 1 2 0 1 1 0 0 2 2 0 1 1 2 1 1 2 2 2 0 1 1 0 1 0 0 2 1 1 0 0 0 0 0 0 0 1 1 0 0 2 0 0 1 1 1 2 1 0 0 0 0 1 1 1 1 0 0 0 0 0 1 1 1 1 1 2 2 0 0 1 0 2 1 0 0 2 2 0 0 0 1 0 0 0 1 1 0 1 0 0 1 1 1 0 2 1 0 1 1 0 2 1 1 2 1 0 0 2 0 0 0 0 1 0 0 0 0 1 0 1 0 1 1 0 1 0 2 2 0 0 1 1 1 0 1 2 2 0 2 0 0 0 0 0 1 0 1 0 0 0 0 0 1 1 1 0 1 1 0 0 1 0 0 1 1 2 2 0 2 0 2 0 0 0 0 2 2 2 2 2 1 2 0 1 0 1 1 1 1 1 2 0 1 0 0 0 0 0 0 0 2 0 0 0 2 0 0 0 0 0 1 1 1 0 0 1 1 0 1 1 0 0 1 0 0 1 1 1 0 1 1 2 0 1 0 0 1 1 1 0 1 0 2 1 2 0 0 0 1 1 0 1 2 0 0 0 0 1 0 0 0 2 2 1 1 0 1 0 0 1 1 1 0 0 1 0 1 1 0 0 0 1 0 0 0 0 0 0 1 0 2 0 2 0 0 1 0 0 1 1 0 0 0 0 0 1 2 0 0 0 0 1 1 1 0 2 0 1 0 1 0 0 0 0 2 1 1 1 0 0 2 2 2 1 0 0 0 0 0 0 0 0 0 0 1 0 1 0 0 2 2 0 0 1 1 0 0 0 1 1 0 0 1 1 1 0 1 0 2 2 1 0 0 1 1 0 0 0 1 2 1 1 0 0 0 1 1 0 1 0 2 1 1 1 1 0 0 0 1 1 0 0 0 1 0 2 0 1 2 1 0 0 0 0 0 1 1 1 0 1 0 0 0 0 0 0 0 0 0 2 2 0 0 1 1 0 0 0 1 0 2 1 1 0 0 0 0 1 0 0 0 0 0 1 0 0 0 1 1 1 0 1 2 1 2 1 1 0 0 1 0 0 0 0 0 0 0 0 0 1 0 1 0 0 0 2 0 1 0 2 2 2 2 1 1 0 0 0 1 1 0 0 0 0 0 0 0 0 2 0 1 0 1 1 0 0 1 1 1 0 1 0 0 0 0 0 2 1 0 0 1 0 1 0 0 1 1 1 2 1 1 2 0 1 2 1 0 1 0 0 2 0 2 0 2 1 0 0 2 0 1 0 1 1 1 1 0 0 0 0 0 0 0 1 1 0 2 0 1 0 0 1 1 0 2 1 0 0 2 1 0 1 1 0 0 0 0 2 0 0 1 1 1 1 1 0 0 0 0 0 1 0 1 0 2 1 2 1 1 1 0 0 0 0 1 0 0 1 2 0 2 1 1 1 0 0 0 1 1 0 1 0 0 0 0 0 1 0 0 1 0 1 1 2 1 0 1 0 1 0 1 2 0 0 1 1 2 1 1 1 0 0 0 1 0 2 0 1 0 2 0 0 1 1 0 1 0 2 0 0 1 1 0 1 0 0 0 0 0 0 0 1 0 0 2 0 0 1 1 1 1 1 1 0 0 0 2 1 0 0 0 0 0 1 2
104 0 0 1 0 0 0 2 0 0 0 1 0 1 0 1 0 2 1 1 2 2 0 0 2 1 0 0 0 2 2 0 0 0 0 0 2 2 0 0 2 0 0 0 1 0 0 0 0 0 0 0 1 1 0 0 0 0 0 0 1 2 1 1 0 2 0 1 0 1 1 0 2 2 1 2 1 0 0 2 0 0 0 0 1 0 0 1 1 2 0 1 2 2 1 1 0 1 1 1 1 2 0 0 1 1 1 1 1 1 0 2 1 2 1 1 1 0 0 0 2 0 2 2 0 2 0 0 2 2 0 0 0 1 0 0 1 0 0 2 0 2 1 0 0 1 0 0 1 1 0 1 0 1 0 0 0 0 0 2 1 1 1 2 1 2 2 2 0 0 1 1 0 2 2 0 2 0 0 0 0 0 0 2 1 0 1 1 0 2 2 2 2 1 1 2 0 0 0 0 0 0 1 1 2 2 1 1 1 0 2 0 0 0 1 2 0 0 2 0 1 1 2 2 1 0 1 2 1 1 0 0 0 0 0 0 0 1 1 0 0 0 2 0 2 0 0 0 0 0 0 0 2 1 0 0 0 0 0 0 0 0 1 0 0 0 0 0 2 0 0 2 0 0 0 0 0 0 1 0 2 0 2 2 2 0 2 2 0 2 1 0 0 2 2 1 0 2 0 2 1 0 1 0 0 0 0 0 1 1 1 1 2 1 2 0 2 0 0 0 2 2 1 1 1 0 1 1 0 0 2 0 0 0 0 1 0 0 2 2 0 0 1 2 0 0 1 0 2 2 0 0 1 1 0 1 1 1 0 1 1 1 1 0 1 1 0 1 1 0 0 2 1 0 1 1 2 1 1 2 2 1 0 1 2 2 1 1 1 0 0 1 0 0 2 1 1 1 1 1 0 2 1 1 0 1 0 0 0 1 0 1 1 1 1 2 1 0 0 0 0 2 1 0 0 1 0 0 0 0 1 0 1 1 0 1 0 0 0 0 1 1 0 1 1 1 0 1 1 2 0 0 1 2 2 1 2 1 0 1 1 0 2 2 2 0 0 0 0 0 0 0 0 0 2 0 2 1 0 0 1 1 0 0 0 0 0 0 0 1 1 1 1 2 0 0 1 2 2 0 0 0 1 1 1 0 2 1 1 0 1 1 0 1 1 0 0 0 0 0 0 2 0 0 0 0 0 0 0 2 0 1 1 0 1 0 1 0 0 0 2 2 0 0 0 0 2 1 1 0 0 0 0 2 0 1 0 0 2 0 0 0 2 0 0 0 0 1 1 0 1 1 0 0 0 1 1 1 0 1 0 0 0 1 1 1 1 0 0 0 0 0 0 0 0 0 0 0 0 0 0 2 0 0 0 2 0 0 1 0 1 0 1 1 1 1 1 1 0 0 0 1 0 0 0 0 2 0 0 0 1 1 0 2 0 0 2 0 0 1 1 1 0 1 0 2 2 1 1 0 1 2 0 1 0 1 1 1 1 0 0 0 0 1 0 1 0 2 0 0 1 0 0 0 1 2 1 0 1 1 0 2 2 0 1 1 2 1 0 1 0 0 0 1 0 0 1 0 1 1 0 1 0 0 1 0 2 1 1 0 1 1 1 1 0 0 1 2 2 2 0 0 0 2 2 1 1 0 1 1 2 1 0 0 0 0 1 0 0 2 0 2 1 1 0 0 1 0 0 0 0 0 1 0 0 0 0 1 1 0 1 1 1 0 0 0 2 1 1 1 0 0 0 0 0 0 2 0 2 2 0 2 1 1 0 1 0 2 1 2 0 2 2 2 0 0 0 1 0 0 0 0 0 2 0 0 0 1 1 0 0 0 0 1 0 2 1 1 2 0 1 1 2 1 2 1 1 2 0 2 0 2 2 0 0 2 0 1 0 0 0 1 1 1 0 0 1 0 0 0 2 1 0 2 0 1 0 0 0 0 0 1 0 0 0 1 1 0 1 1 0 0 0 1 1 1 1 1 2 2 2 0 0 0 0 1 0 1 0 0 0 0 2 0 1 1 1 0 0 0 1 2 0 0 2 2 0 2 0 0 0 0 1 0 1 0 0 1 1 0 1 0 0 1 2 0 1 1 1 1 2 2 0 0 2 0 1 0 0 1 0 0 1 2 2 1 0 0 0 1 0 1 2 1 0 0 1 2 2 1 1 0 2 0 1 1 1 0 0 0 1 0 0 0 1 1 0 0 2 0 0 2 1 1 1 1 0 0 0 1 0 0 1 2 1 0 0 0 0 0 0 1
105 1 0 1 0 0 0 1 0 0 0 1 1 2 0 1 0 0 1 1 1 2 0 0 2 1 1 0 1 2 2 2 2 1 0 0 2 2 0 0 0 1 0 0 2 0 1 0 0 0 0 0 0 1 1 1 0 0 1 0 0 1 0 0 1 0 1 0 0 0 1 1 2 2 1 2 1 0 0 1 0 0 0 0 0 0 0 0 1 2 0 0 1 1 0 0 0 2 2 2 2 2 1 0 0 0 2 0 0 2 0 2 0 0 0 0 0 1 1 0 1 1 1 0 1 0 1 0 1 1 0 0 0 1 1 1 1 0 0 2 1 2 0 0 0 0 0 0 0 0 0 0 0 1 1 0 0 1 0 1 1 0 2 2 2 2 1 1 0 2 0 0 1 1 1 1 1 0 0 1 0 1 0 2 2 1 1 1 0 1 0 2 2 1 1 1 0 0 0 2 0 2 0 0 2 2 2 1 1 0 2 2 2 0 1 2 0 1 1 1 0 0 2 2 0 0 0 1 0 0 0 0 0 0 0 0 0 1 1 0 0 0 2 0 0 0 0 0 0 0 0 1 0 0 0 0 0 1 0 1 0 1 0 1 1 0 0 0 2 1 0 2 1 1 0 0 0 0 2 0 0 0 0 0 1 1 1 2 0 2 2 1 2 2 2 0 2 1 0 1 1 0 2 2 0 0 0 0 0 1 0 1 2 1 1 0 2 0 1 0 1 1 1 1 2 0 1 0 1 0 0 0 0 0 0 0 0 1 1 0 1 1 0 1 1 1 0 0 0 2 0 0 1 2 0 0 2 1 0 0 0 1 0 0 0 0 0 0 0 0 0 2 0 0 0 0 0 0 0 1 1 1 0 1 2 1 1 0 0 0 0 1 0 0 2 0 0 0 0 0 0 0 0 0 0 0 0 0 0 2 0 0 1 1 0 0 0 0 0 0 0 0 0 1 0 1 0 0 0 1 0 1 0 0 1 0 0 1 0 0 2 0 0 0 1 1 0 2 0 0 0 0 1 2 1 1 1 2 0 2 2 0 0 0 0 2 0 1 0 1 1 1 2 2 2 0 2 1 0 0 1 2 1 1 0 2 0 0 0 0 1 1 2 1 2 0 2 1 1 0 1 1 2 0 2 0 1 1 1 0 0 0 0 0 0 0 0 1 0 2 1 2 1 0 0 1 0 0 0 2 0 1 1 0 1 0 1 0 2 2 2 2 0 1 1 1 1 1 1 0 0 0 2 1 1 1 0 0 1 1 0 0 0 0 0 1 1 2 1 1 1 2 0 0 0 0 0 1 0 1 0 0 0 1 1 1 1 0 2 2 0 0 1 1 1 0 2 1 0 1 0 1 1 0 2 1 1 0 1 0 1 1 1 1 1 1 1 0 0 0 0 1 0 0 0 1 1 1 0 0 1 1 0 2 0 0 1 0 0 0 2 0 0 2 0 2 2 0 2 0 0 2 0 0 0 2 2 2 1 1 1 0 0 0 1 1 1 2 1 1 0 1 0 0 0 2 2 2 1 1 2 0 2 1 2 2 0 0 0 1 0 0 0 2 0 0 2 0 0 0 0 0 0 0 2 0 2 1 1 0 2 2 0 2 0 1 1 2 1 2 0 1 1 1 1 0 0 0 0 0 0 0 0 0 0 0 2 0 0 1 0 1 0 0 0 2 2 0 1 0 1 1 0 0 0 0 1 0 0 0 0 0 2 0 0 0 2 2 2 2 0 0 1 1 1 0 1 0 1 1 0 1 0 0 1 0 1 1 0 1 1 1 1 2 2 1 0 1 0 0 0 0 0 2 0 0 1 0 1 1 0 0 0 1 1 1 2 1 2 0 2 2 1 0 1 1 0 2 0 2 0 2 2 0 0 0 1 1 2 1 1 2 0 0 0 0 0 0 0 0 1 0 0 2 0 0 0 0 1 0 0 1 1 0 0 1 1 0 1 0 0 0 1 0 2 1 1 1 2 2 2 0 0 0 0 0 1 1 1 0 0 1 0 2 0 0 0 0 0 0 0 2 2 0 2 1 1 1 0 1 0 0 0 0 1 1 0 1 0 0 0 0 0 0 1 0 2 2 0 0 2 2 0 2 0 0 0 1 1 0 0 0 0 0 0 1 0 1 0 0 1 0 2 0 1 0 1 1 0 0 1 1 1 0 1 1 1 0 1 1 1 0 0 1 0 1 0 0 2 0 0 1 1 1 0 1 0 1 0 1 1 0 0 2 1 1 0 0 0 0 0 0
106 0 0 1 0 0 0 1 0 0 0 0 0 1 0 1 0 2 1 1 1 1 0 0 2 0 1 0 2 1 1 1 1 1 0 0 1 1 1 1 0 1 0 1 2 0 1 0 0 1 1 0 0 1 0 1 0 0 2 0 1 1 2 2 0 1 1 1 0 1 1 1 1 1 1 1 1 0 0 1 0 0 0 0 1 0 0 0 1 1 0 0 1 2 1 0 0 2 2 2 2 2 2 0 0 0 2 2 2 0 0 2 0 1 2 1 0 0 1 0 1 0 2 1 1 0 1 2 0 2 1 1 0 1 1 0 1 1 0 1 2 0 0 0 0 1 1 0 0 0 0 0 0 0 0 1 0 1 1 0 2 0 1 2 1 1 1 1 0 1 0 1 0 2 1 1 1 0 0 0 0 0 0 2 2 0 2 2 1 0 0 2 1 1 0 2 1 0 1 0 0 0 1 1 2 2 1 1 2 0 2 0 1 0 2 1 0 0 1 0 1 1 1 1 1 1 2 1 1 1 1 1 1 1 2 2 2 2 2 0 0 0 2 0 2 1 1 0 0 0 0 1 0 0 0 0 1 1 0 1 0 1 0 1 1 0 2 0 1 0 0 1 1 1 0 1 0 1 1 0 1 0 1 1 2 1 1 1 1 2 1 1 1 2 2 0 1 0 0 0 0 0 1 0 0 0 0 0 0 0 0 1 2 0 2 0 2 1 0 1 0 0 1 1 1 0 0 0 1 1 1 1 0 0 0 0 0 1 2 1 1 1 2 1 1 1 0 1 2 1 0 0 2 2 0 0 0 1 0 2 2 2 2 0 2 1 0 2 2 0 2 1 1 1 0 0 2 2 0 0 2 2 0 1 1 2 1 0 0 0 0 1 0 0 1 0 1 1 0 0 0 1 0 1 0 1 0 0 0 1 0 2 1 1 1 2 1 0 0 1 0 1 1 2 1 1 1 0 0 1 0 1 0 0 2 2 0 0 0 0 2 0 0 1 1 2 0 1 0 0 0 0 1 2 1 1 1 1 2 0 0 0 0 1 0 1 0 0 0 0 1 1 2 2 1 0 0 1 0 0 1 2 1 1 0 0 0 1 1 0 0 0 0 0 1 1 2 1 1 1 1 0 2 0 2 1 1 1 1 0 2 0 0 0 0 0 0 0 0 0 0 2 1 0 0 0 0 0 1 2 0 0 2 1 0 0 1 0 1 1 1 1 0 1 1 2 2 2 2 0 0 0 0 0 1 1 1 0 1 0 0 0 0 1 1 1 2 1 0 1 0 1 0 0 0 1 1 1 0 1 0 0 0 0 0 0 0 0 1 1 0 0 0 0 1 0 0 1 0 0 0 1 0 0 1 1 2 1 1 1 1 1 0 0 0 0 0 1 0 0 0 1 0 0 0 1 1 1 0 0 0 1 0 2 0 1 1 1 0 0 1 0 0 0 1 2 2 1 0 0 1 2 1 1 1 2 1 2 1 0 0 0 0 1 0 1 0 1 2 1 0 2 1 0 0 2 2 0 0 2 0 1 2 1 2 2 1 0 1 1 0 0 0 1 0 0 1 0 1 1 0 0 0 0 1 0 1 1 0 0 1 0 1 1 0 1 1 1 1 1 0 0 1 2 1 0 0 0 1 1 1 1 0 1 1 1 0 0 0 2 1 1 0 0 0 0 0 0 0 0 0 0 0 0 0 0 1 0 2 0 0 2 2 0 1 0 2 1 1 1 1 0 0 0 0 1 1 0 2 2 0 2 1 1 1 0 1 2 1 2 0 1 1 2 2 1 0 1 0 0 0 0 0 1 0 0 0 0 0 1 1 1 1 1 1 2 2 2 2 0 2 2 0 1 2 1 1 0 0 2 2 0 1 0 0 2 0 0 1 1 1 1 0 0 0 0 0 0 0 0 1 0 0 2 0 0 0 0 0 0 0 2 0 0 0 1 1 1 2 1 1 0 0 1 1 0 0 0 1 1 2 0 0 0 0 2 0 2 0 0 1 1 1 1 2 1 1 0 0 0 0 1 1 1 2 1 0 1 1 1 0 0 0 0 0 0 0 0 2 1 1 1 0 1 0 0 1 2 0 0 2 1 0 1 0 0 0 1 1 1 0 1 2 1 1 1 0 1 0 2 0 0 2 0 0 0 0 1 0 1 0 0 2 0 1 1 1 0 0 0 1 1 0 0 1 0 0 0 1 0 0 1 0 1 0 0 0 0 0 0 0 0 0 1 0 0 0 0 2 0 0 0
107 1 0 2 0 1 1 0 0 1 0 0 0 1 0 1 0 0 1 1 1 2 1 0 2 0 1 0 0 1 1 1 0 0 0 0 2 2 0 0 0 1 0 0 1 0 0 0 0 1 0 0 0 1 0 1 0 0 1 0 2 2 2 1 0 2 1 0 0 0 1 1 2 2 2 2 0 2 2 0 2 0 0 0 2 0 1 2 2 2 1 1 0 2 0 0 0 0 0 0 0 2 1 0 1 1 2 0 0 2 1 2 0 1 1 0 0 0 1 0 1 0 2 1 1 0 1 0 1 1 0 0 0 0 0 0 0 0 0 0 0 2 2 0 0 0 1 1 1 1 0 0 1 0 0 0 0 0 0 1 1 1 2 2 0 2 1 1 0 1 1 1 1 1 2 0 2 1 0 0 0 0 1 2 2 0 1 1 1 2 2 2 1 1 0 0 1 0 0 1 0 1 0 2 2 0 0 0 2 1 2 1 1 0 2 2 0 0 2 0 0 0 2 2 0 2 2 1 0 0 0 0 0 0 0 0 0 2 2 0 0 1 2 1 1 0 0 1 0 1 0 0 1 0 0 0 0 1 0 1 0 1 0 1 1 0 0 0 2 0 1 2 1 1 0 1 0 1 2 0 1 1 1 1 2 1 1 1 1 2 0 2 1 2 2 1 1 0 0 1 0 0 1 0 0 1 0 1 0 1 0 1 2 1 2 0 2 0 1 0 2 2 1 0 2 0 0 0 0 1 1 1 0 0 0 0 0 2 0 0 0 1 2 2 0 0 0 0 1 0 1 0 1 1 1 1 1 1 0 0 0 0 2 0 2 0 1 2 2 1 0 2 0 0 1 1 1 2 1 1 0 1 0 2 1 1 1 0 0 1 1 0 1 0 2 1 1 0 1 1 0 2 2 0 0 0 1 0 0 2 0 1 1 1 0 2 0 1 0 1 0 1 0 1 0 0 0 0 0 1 0 1 0 0 1 1 0 2 0 0 1 1 1 1 1 2 1 0 0 2 0 0 1 2 1 1 1 2 1 1 2 0 1 0 0 1 0 2 0 0 2 2 2 2 0 0 0 2 0 0 0 2 2 2 1 1 1 2 1 1 0 0 0 2 2 0 2 1 1 0 1 1 2 0 2 1 2 1 1 0 0 0 1 2 2 0 0 0 0 1 0 2 1 1 1 0 0 1 0 1 1 0 1 0 1 0 0 0 1 2 0 2 1 1 1 2 2 1 1 0 0 1 0 2 2 0 0 1 1 0 0 0 1 1 1 0 1 1 1 0 1 1 1 0 0 1 1 1 0 1 0 0 1 1 1 1 1 0 0 0 1 1 1 0 1 0 0 0 0 0 0 0 1 0 1 0 1 0 1 1 0 0 0 0 0 0 0 1 0 0 0 1 0 0 0 1 1 1 0 0 1 1 1 1 0 1 0 2 1 0 2 1 1 1 1 0 0 1 1 0 1 2 2 0 1 2 2 1 0 1 1 1 1 0 0 0 0 2 0 0 1 1 2 0 0 1 2 2 1 1 2 0 2 0 2 1 1 1 1 1 1 1 0 1 1 0 2 0 2 2 0 0 0 0 1 0 2 1 0 1 0 0 0 1 0 0 0 2 1 1 0 0 1 2 2 1 1 1 1 1 2 1 0 0 0 0 1 0 0 1 1 0 0 0 0 0 0 1 1 0 1 1 0 0 0 0 0 0 1 0 0 1 2 1 0 0 2 0 0 0 0 0 0 1 1 0 1 0 1 1 0 1 1 1 1 0 1 2 2 2 0 2 1 1 0 0 0 1 0 0 0 0 0 2 1 1 1 0 1 1 0 0 1 0 1 1 1 1 1 0 0 1 0 1 2 0 0 0 0 2 2 0 1 0 0 1 0 1 0 0 0 0 1 0 0 0 0 0 0 0 2 0 0 1 1 0 1 0 1 1 1 1 2 0 0 0 1 0 2 0 1 0 1 2 1 1 0 1 0 0 1 0 0 0 0 0 0 1 0 0 0 2 0 1 2 2 2 0 0 1 0 2 2 0 2 2 1 1 0 1 0 0 0 0 0 0 0 2 2 0 0 2 2 0 2 0 0 0 1 1 2 2 0 1 0 0 0 2 2 0 0 2 1 2 2 1 0 0 0 0 1 0 2 0 0 0 0 2 2 0 2 0 1 0 0 2 2 0 0 0 2 0 0 0 0 2 0 0 0 0 0 0 1 1 0 1 1 1 0 2 2 0 0 2 1 0 0 0 1 0 1 1
108 0 0 2 0 1 1 1 0 0 0 1 0 1 0 1 0 2 2 1 1 2 0 1 1 0 0 0 1 0 0 0 2 2 0 0 1 1 0 0 1 0 0 0 1 2 1 0 0 1 0 0 0 0 1 0 0 0 1 0 1 1 1 1 1 0 1 1 0 0 0 2 1 1 1 1 1 1 1 1 1 0 2 2 2 0 0 0 2 2 0 0 1 1 0 0 0 0 0 0 0 2 2 0 0 0 2 0 0 2 1 1 1 2 2 1 1 0 0 0 2 0 2 1 1 1 1 0 1 1 0 0 0 0 0 0 0 1 0 0 2 0 0 0 0 0 0 0 1 1 0 0 1 0 0 0 0 2 0 0 1 1 0 2 0 1 1 1 1 1 0 0 0 2 2 0 2 0 0 0 0 1 1 1 1 0 1 2 0 1 1 1 2 0 2 1 2 0 0 0 0 0 0 0 2 2 2 2 1 0 0 1 1 0 0 2 0 0 0 0 0 1 1 1 1 1 2 0 0 0 0 0 0 0 0 0 0 2 2 0 0 0 2 0 1 0 0 0 1 1 1 0 1 1 0 0 2 0 0 0 0 0 0 1 1 0 1 0 1 0 1 1 1 1 0 0 0 2 2 0 0 1 1 1 2 0 2 0 1 2 1 2 2 2 2 0 1 0 0 2 0 0 2 1 0 0 1 0 0 0 0 0 1 2 0 0 1 1 1 0 1 2 1 1 1 0 1 0 0 0 1 1 0 0 0 0 0 2 0 1 1 1 2 2 1 1 0 0 2 1 0 0 1 1 0 1 0 1 0 2 1 1 2 0 2 0 2 2 2 0 0 2 0 0 0 0 1 2 1 2 0 0 0 1 2 1 1 0 0 1 0 0 0 0 1 1 1 1 1 1 0 1 1 1 1 0 0 0 0 2 0 1 1 1 1 1 1 0 0 0 0 0 1 1 1 1 1 0 0 0 0 0 0 0 1 1 0 0 0 0 2 0 0 0 1 1 0 0 1 2 0 0 1 2 1 1 1 0 0 0 1 0 0 0 0 2 1 1 0 1 1 1 1 1 2 0 1 1 0 1 2 2 1 1 1 1 1 1 1 0 0 0 1 2 0 0 1 2 2 0 0 0 1 1 1 0 1 1 0 0 0 1 0 0 0 0 2 0 0 1 1 2 1 1 1 1 1 1 1 1 1 1 1 0 1 0 1 0 2 2 0 1 1 0 0 0 1 1 1 1 0 1 1 2 0 1 0 0 1 0 0 0 1 0 0 1 1 2 1 0 0 1 0 0 0 1 1 0 0 0 1 0 1 1 0 0 0 0 1 1 0 0 1 1 1 1 1 0 0 0 0 1 0 0 0 1 0 1 2 0 0 0 1 1 1 1 1 0 0 0 0 0 0 1 0 0 1 0 0 0 0 0 1 2 0 1 0 1 1 0 2 0 0 0 2 1 1 1 2 0 0 1 0 1 0 2 1 1 1 0 0 0 2 1 1 2 0 1 0 0 0 0 1 0 0 2 2 0 0 1 0 0 1 1 1 1 0 0 0 0 0 0 0 1 2 1 2 0 1 0 0 1 0 0 1 0 2 0 0 1 1 1 0 1 1 0 0 2 1 1 0 0 1 2 1 1 0 0 0 0 0 0 1 0 2 2 2 0 0 1 1 0 0 0 0 0 0 0 0 0 0 0 0 0 0 1 0 0 1 0 0 1 1 0 0 1 1 1 1 1 1 1 1 0 0 1 0 0 0 0 1 0 0 0 0 1 0 2 1 2 0 1 0 0 0 0 0 0 0 1 0 0 0 2 0 1 0 0 1 1 0 0 0 1 2 1 2 1 2 1 2 2 1 2 2 2 2 0 0 2 2 0 2 0 0 1 0 2 1 0 0 1 1 1 0 0 1 0 0 0 2 0 0 2 0 0 0 0 0 0 1 2 0 0 0 0 2 1 2 1 2 0 0 0 2 2 1 0 1 1 2 0 0 0 0 0 0 1 0 0 1 2 1 1 1 1 1 1 0 0 0 2 2 0 2 0 2 0 0 1 1 1 0 0 1 1 0 0 2 0 2 0 0 1 2 0 1 1 0 0 2 1 0 1 0 0 0 1 1 0 0 0 1 2 2 1 0 1 0 2 0 0 2 1 1 0 2 2 0 0 0 2 1 0 1 1 1 0 2 2 0 0 0 0 0 1 0 0 2 0 0 1 1 1 0 1 0 1 0 1 0 0 0 2 0 0 0 0 1 0 0 0
109 1 0 2 0 0 0 1 1 1 0 0 0 0 0 0 0 1 1 1 1 2 0 0 2 0 1 0 2 0 0 0 2 2 0 0 1 1 0 0 0 1 0 0 1 1 1 0 0 0 0 0 1 0 0 0 0 0 1 0 2 2 2 2 1 1 0 1 0 0 0 2 2 2 2 2 0 0 0 1 0 0 0 1 0 0 0 0 2 2 0 0 1 2 0 0 0 0 0 0 0 1 2 0 0 0 2 2 1 1 0 1 1 1 1 1 1 1 0 0 2 1 2 0 2 0 2 1 0 1 0 0 1 1 0 0 1 2 0 2 1 1 0 0 0 1 0 0 2 2 0 0 0 1 0 0 0 0 0 1 1 2 1 0 0 2 1 0 0 1 0 0 0 2 0 1 1 1 0 1 0 1 0 1 1 0 1 0 0 0 0 0 1 1 0 1 2 1 0 2 0 2 0 1 2 0 0 1 1 0 0 2 0 1 2 2 0 0 0 0 0 0 2 2 0 2 2 2 0 0 0 0 0 0 0 0 0 2 2 0 0 1 2 2 2 0 0 1 0 1 0 0 0 0 0 0 1 1 0 0 0 0 0 1 0 0 0 0 2 2 0 1 1 1 0 0 0 0 1 0 0 2 1 1 1 0 1 0 0 2 0 0 0 2 2 0 0 1 0 1 1 0 1 0 0 1 0 0 1 1 1 1 1 2 0 0 1 0 1 0 2 2 1 1 2 0 1 0 1 0 1 0 0 0 0 0 0 1 1 1 2 1 2 2 0 0 1 0 2 1 0 0 1 1 0 1 1 1 0 2 2 2 2 0 2 0 0 2 2 0 1 1 1 1 0 0 1 2 0 0 1 1 0 1 2 2 1 0 0 1 0 0 0 0 2 0 1 0 1 2 0 2 1 1 0 1 0 0 1 1 0 2 1 1 1 2 1 0 0 0 1 1 1 0 1 1 0 0 0 2 0 2 0 0 0 0 0 1 0 0 1 1 0 0 2 1 1 2 0 0 0 0 0 2 0 0 0 0 1 0 0 0 0 0 0 1 0 0 0 0 1 0 1 1 1 0 0 2 0 0 1 2 1 1 1 2 1 0 0 2 0 0 1 1 1 0 2 1 1 0 0 0 1 1 1 0 2 1 2 0 1 0 0 1 1 0 0 0 0 0 0 2 0 0 0 1 0 1 1 1 1 0 2 1 1 1 1 0 2 2 1 1 0 1 1 1 2 1 1 0 1 1 1 1 2 0 0 1 0 1 1 0 0 0 0 1 1 1 0 1 0 1 0 0 0 0 0 1 0 1 0 0 0 0 0 0 0 0 2 2 0 0 0 0 1 1 0 1 1 0 0 1 0 0 2 0 0 0 1 2 0 0 0 0 0 0 0 1 0 0 0 2 0 0 0 0 2 1 0 0 1 2 0 1 0 0 1 1 0 0 1 1 0 2 0 1 1 1 1 0 1 0 0 1 0 2 1 2 2 0 0 0 0 1 0 1 0 1 0 0 2 0 1 0 1 1 2 0 0 0 1 0 2 0 1 2 0 1 0 1 0 0 0 0 0 0 0 0 1 2 1 1 0 1 1 1 1 2 0 0 1 1 0 2 0 1 1 0 0 0 0 0 0 2 2 2 0 0 1 1 2 1 0 0 1 1 0 0 0 2 0 2 0 0 0 1 2 0 1 1 0 1 0 0 0 0 1 0 1 0 0 0 2 1 0 0 2 1 0 0 0 0 1 0 0 1 0 0 1 1 0 0 1 1 2 0 2 1 0 1 1 0 0 1 1 1 0 0 0 1 0 0 0 2 0 0 0 1 1 0 0 0 0 2 0 2 2 1 2 0 1 2 1 0 1 0 0 0 0 2 1 1 2 1 0 2 0 1 1 0 0 1 0 0 0 0 0 0 0 0 2 0 0 2 0 0 0 0 0 0 0 0 1 0 0 2 1 0 1 1 0 0 0 1 2 1 0 1 1 0 1 1 0 0 0 0 1 1 0 1 0 1 1 1 1 0 0 0 0 0 0 1 1 0 1 1 0 2 0 0 0 0 1 0 1 0 0 1 2 0 0 2 1 1 1 0 0 0 0 0 2 1 0 1 0 1 0 2 2 0 0 1 1 2 1 1 0 2 0 2 0 0 2 0 0 1 1 0 0 1 1 0 0 0 1 0 0 0 0 0 0 1 0 0 0 1 1 0 1 0 0 1 0 0 0 0 0 0 0 0 0 0 0 1 0 0 0 0 0 0 0 1
110 0 1 2 1 0 0 1 0 1 0 1 0 2 0 2 0 0 2 0 1 2 1 0 2 0 0 0 0 2 1 0 2 1 2 0 2 1 0 0 0 0 1 0 2 0 0 0 0 1 1 0 1 1 0 1 1 0 1 0 1 1 1 0 1 0 2 1 0 0 0 1 1 1 1 1 1 0 0 1 0 0 0 0 2 0 1 1 1 2 1 1 1 1 0 0 1 0 0 0 0 1 1 0 1 1 2 0 0 1 1 2 1 1 1 1 1 0 1 0 1 0 1 0 2 0 2 0 2 2 0 0 0 0 0 0 0 0 0 0 0 2 1 0 0 0 0 0 1 1 0 0 1 1 1 1 0 0 1 2 2 2 1 2 0 1 1 1 0 0 1 2 2 0 2 0 0 0 0 2 0 2 1 2 2 0 1 2 1 1 2 2 0 0 1 1 1 0 0 0 0 0 0 1 2 0 0 1 0 1 2 0 0 0 2 2 1 0 1 1 0 0 1 1 1 1 2 0 0 0 0 0 1 1 0 1 0 2 2 0 0 0 1 0 1 0 1 0 0 0 0 1 0 0 0 0 2 0 0 0 0 0 0 1 1 0 0 0 1 0 1 1 2 2 0 0 0 1 2 0 0 2 1 1 1 0 2 0 1 2 0 0 2 2 2 0 1 0 0 0 0 0 2 1 1 0 1 0 1 1 1 1 2 1 0 0 2 0 0 0 1 1 0 0 2 0 2 0 1 1 1 0 0 0 0 0 0 1 1 0 1 1 1 1 0 0 0 0 2 1 0 0 2 2 0 0 1 0 0 2 2 2 1 1 1 0 0 1 1 0 0 2 2 1 1 1 2 2 0 2 1 0 1 1 1 0 0 1 1 0 0 0 1 0 2 1 1 1 0 0 0 1 1 0 0 0 1 0 0 2 0 2 1 1 1 2 1 0 0 0 1 1 1 1 0 0 0 0 0 0 0 0 0 1 0 0 0 2 0 0 2 0 0 1 0 1 0 1 0 1 0 1 2 2 2 2 2 1 0 1 1 1 1 1 0 2 0 1 0 1 1 1 1 1 2 0 2 2 1 0 1 1 2 2 2 2 1 2 0 2 0 0 0 2 2 0 1 2 2 0 0 0 1 1 1 0 2 2 1 0 0 1 0 0 0 0 0 1 0 2 1 2 2 2 2 0 0 1 1 1 0 2 1 0 0 0 1 0 1 1 0 1 0 1 0 2 1 0 0 0 0 1 0 1 2 0 0 0 0 2 1 0 0 1 1 0 1 1 0 1 0 1 1 0 0 1 1 1 0 2 0 0 1 2 0 0 0 1 1 2 1 1 1 0 2 1 0 1 0 1 0 1 0 0 2 0 2 0 1 2 1 0 1 2 2 2 2 1 0 0 0 1 0 0 0 0 2 2 0 0 1 1 1 2 0 1 1 0 0 0 2 0 1 1 0 1 2 0 1 0 0 2 0 0 0 1 2 2 1 0 0 0 0 0 1 1 0 2 1 0 1 1 0 0 0 1 1 0 1 1 0 1 1 1 1 1 0 1 1 1 1 1 1 1 0 0 1 0 1 0 0 1 0 0 2 0 1 1 0 0 1 0 0 1 0 2 0 1 1 1 0 0 0 1 1 0 0 0 0 0 2 0 1 0 1 0 0 0 0 0 0 0 0 0 0 0 1 1 2 1 2 2 0 0 0 1 0 0 2 0 0 1 0 0 0 2 1 1 1 1 1 1 1 0 0 0 0 0 1 1 0 1 2 2 2 0 2 2 1 2 0 2 0 0 0 0 0 2 0 0 0 0 0 2 0 0 1 0 2 0 0 0 0 1 0 2 1 1 1 0 0 0 1 1 2 1 1 2 0 2 0 2 1 0 0 1 0 1 1 0 0 1 1 1 0 0 1 0 1 0 1 0 0 2 0 0 0 0 0 0 0 1 0 0 0 0 1 0 1 1 1 1 0 2 1 1 0 0 2 2 2 0 0 0 0 1 1 2 0 0 1 2 0 1 2 2 2 0 0 0 0 2 2 0 1 1 1 1 1 2 1 0 0 0 0 0 0 1 1 0 0 1 0 1 2 0 0 1 0 0 2 2 0 2 0 0 0 1 2 0 0 1 1 1 1 1 1 0 0 0 2 0 1 0 1 0 2 2 2 2 0 0 2 0 2 0 0 1 0 0 1 0 1 0 0 0 0 0 1 0 0 1 0 0 0 0 0 0 0 0 0 0 0 1 0 1 0 0 1 0 1 1
111 0 0 1 0 0 1 1 1 1 0 0 0 0 0 0 0 1 1 1 1 2 0 1 1 0 1 0 1 2 1 0 0 0 2 1 1 2 0 0 2 0 1 0 1 0 2 0 1 1 0 0 1 0 0 1 0 1 1 0 1 2 1 1 2 0 1 1 0 0 0 1 2 2 1 2 1 1 1 0 0 0 1 1 2 0 0 0 1 2 0 1 0 2 1 1 1 1 1 0 1 2 1 0 0 0 2 2 2 0 0 2 0 1 1 0 0 0 0 0 2 1 2 1 1 1 1 0 0 0 0 0 0 0 0 0 0 0 0 0 0 2 0 0 0 0 0 0 0 0 0 0 1 0 0 1 0 0 0 1 0 0 1 2 0 1 1 1 0 2 0 1 0 2 1 0 1 0 0 0 0 2 0 2 1 0 2 2 0 0 2 2 2 1 2 1 1 0 1 0 0 1 0 2 2 1 1 0 0 0 1 1 1 1 0 2 0 1 0 0 0 0 2 2 0 0 0 2 0 0 0 0 1 0 0 0 0 2 2 0 0 0 2 0 2 0 1 0 1 1 1 0 1 1 0 0 2 0 0 0 0 0 0 1 1 0 1 0 1 0 0 2 2 2 0 1 1 1 1 0 0 1 2 2 2 0 2 2 2 2 1 1 0 2 2 0 0 1 0 1 1 1 2 1 0 0 2 1 1 2 1 2 1 2 0 0 1 1 1 0 2 2 2 0 2 0 1 0 0 0 1 0 0 0 0 0 0 0 2 1 2 1 2 1 1 1 0 0 2 0 0 0 2 2 0 0 0 1 0 0 0 0 1 0 1 1 0 1 1 1 0 2 0 1 0 0 1 1 0 1 2 1 0 0 0 0 0 1 1 0 0 1 1 0 2 2 2 0 0 0 0 0 0 2 0 2 0 0 0 1 0 2 0 0 2 2 0 0 1 0 0 2 1 1 0 1 0 0 0 0 1 2 2 2 0 2 1 0 0 1 1 0 0 0 2 1 1 2 0 0 0 0 1 2 1 0 1 1 2 1 1 0 0 0 0 2 0 0 0 0 0 0 1 1 0 0 0 1 0 0 1 2 0 0 0 1 0 1 0 1 0 0 0 0 0 0 1 1 1 0 1 0 1 1 1 0 1 1 1 0 0 0 0 1 1 1 0 1 0 2 1 2 1 1 1 0 0 1 0 1 1 0 1 0 1 0 0 0 2 2 1 0 0 1 1 1 1 1 1 0 0 1 1 2 0 0 0 0 2 0 0 0 2 0 0 0 0 1 1 0 1 1 0 0 0 1 1 0 0 0 1 0 0 2 0 0 0 0 0 0 0 0 0 0 0 1 1 1 0 1 0 2 0 0 1 0 0 1 1 2 0 0 0 1 0 0 0 2 1 0 0 0 0 0 0 0 2 0 0 0 1 1 0 1 0 0 1 1 1 1 1 0 0 1 0 2 2 1 1 0 1 2 0 1 0 2 1 2 2 0 0 0 1 2 0 2 1 2 0 0 0 0 0 0 1 2 1 1 1 1 1 1 2 1 2 2 1 1 1 1 1 1 0 2 0 0 1 0 2 1 0 1 0 0 2 0 1 1 0 0 1 1 0 1 0 1 1 1 1 1 1 0 1 2 0 0 1 1 1 1 2 1 1 0 1 0 1 0 1 1 0 1 0 0 0 0 0 0 1 0 1 1 0 0 0 0 1 0 1 0 0 0 0 0 0 0 2 2 1 1 0 0 0 0 0 0 1 0 1 1 0 1 0 0 2 1 1 2 0 2 0 0 1 1 0 0 0 2 0 0 0 0 0 1 0 0 2 0 0 2 0 0 0 1 1 1 2 2 2 0 2 1 0 1 1 2 0 1 0 2 0 2 2 0 0 2 1 1 0 0 0 0 2 0 2 2 0 0 0 0 2 1 0 1 1 0 0 0 1 1 0 1 1 0 0 0 1 0 2 0 2 0 0 1 2 1 0 2 2 2 2 0 0 0 0 0 0 1 0 0 0 1 2 1 1 1 1 0 0 1 1 1 0 1 2 2 0 2 1 1 1 0 0 0 0 1 1 1 1 0 0 1 0 0 1 0 0 1 1 1 1 1 0 1 0 0 0 1 1 0 0 1 0 1 1 0 1 0 0 0 1 0 2 1 0 0 2 2 0 0 0 2 1 0 1 1 2 0 1 1 0 0 0 0 0 0 1 1 1 0 0 1 0 0 0 0 0 1 1 0 0 0 0 1 1 0 0 0 0 0 0 0
112 1 0 2 0 0 0 1 0 0 0 1 0 0 0 0 0 1 1 2 2 2 1 0 2 0 2 0 1 2 2 1 1 1 0 0 1 1 0 0 0 2 0 0 1 0 0 0 0 1 1 0 0 0 0 2 0 0 1 0 0 2 2 2 0 1 1 0 0 0 1 1 2 2 2 2 0 0 0 1 0 0 2 2 2 0 1 0 1 2 0 0 2 2 0 0 0 0 0 0 0 1 1 0 1 1 1 0 0 2 0 1 0 1 2 1 0 0 1 0 1 0 2 1 1 1 1 0 0 0 0 0 0 0 1 0 1 0 0 0 1 1 0 0 0 0 1 0 1 1 0 0 0 1 0 0 0 0 0 1 0 2 0 2 0 0 1 1 0 1 1 1 0 2 2 0 2 0 0 1 0 2 0 2 0 0 0 2 1 1 2 2 1 0 0 1 1 0 0 0 0 0 0 0 2 1 1 0 1 0 0 2 2 0 2 2 0 0 1 1 0 0 1 1 0 1 1 1 0 0 1 1 0 0 0 0 0 2 2 0 0 1 2 0 1 0 0 0 1 1 1 1 0 0 1 1 1 1 0 1 0 1 0 0 0 1 0 0 2 1 0 1 0 0 1 1 0 1 1 0 0 2 1 1 1 0 2 1 1 2 2 1 2 2 2 0 0 0 0 1 0 0 1 0 0 0 1 0 0 0 0 1 1 2 1 1 2 0 1 0 1 1 1 0 1 0 0 1 0 2 0 0 0 1 0 0 0 1 1 1 1 1 2 2 0 0 0 0 1 1 0 0 1 2 0 0 1 0 0 1 1 1 1 1 1 0 1 2 2 0 0 2 0 0 0 1 2 0 0 2 2 1 0 0 1 0 0 0 0 1 0 0 0 0 2 1 1 0 0 0 0 0 0 1 0 1 0 0 0 1 0 1 1 1 0 1 0 1 0 1 0 1 0 2 1 1 0 0 0 0 1 0 0 1 2 2 0 0 0 1 2 0 1 1 1 1 0 1 0 0 0 0 0 2 0 0 0 1 0 1 1 0 1 1 0 2 0 0 0 0 1 0 1 1 0 0 0 2 1 0 2 1 1 1 0 0 0 1 1 0 0 0 1 1 0 1 0 1 1 1 1 1 1 1 1 0 1 2 2 0 0 1 0 0 0 0 0 1 0 1 2 2 2 0 0 0 0 1 0 2 0 1 0 0 0 0 2 0 2 2 0 1 0 0 0 1 2 0 0 0 0 1 0 2 1 0 0 1 0 1 0 1 2 0 0 0 0 1 1 0 1 1 1 1 0 1 2 1 0 1 0 0 1 1 0 0 0 0 1 1 0 0 1 0 0 0 0 0 0 0 0 2 0 0 2 0 2 1 1 1 2 1 0 1 1 1 0 0 0 0 0 0 0 0 0 0 2 1 0 0 2 2 0 1 0 0 0 0 0 0 2 0 1 1 0 1 2 1 1 0 0 2 0 0 0 1 2 1 1 0 0 0 1 1 0 0 0 2 1 0 0 0 1 0 1 1 1 0 2 2 0 0 2 0 1 1 2 1 0 1 0 0 0 2 0 0 2 0 0 0 0 0 0 1 0 1 1 1 1 0 1 1 0 1 1 0 0 0 0 0 0 0 0 2 2 1 0 0 1 0 0 0 0 1 1 1 2 0 0 0 0 0 0 0 0 0 1 0 0 0 0 0 0 0 0 0 1 0 1 0 0 1 2 1 0 0 2 2 2 2 0 1 0 1 1 1 2 0 2 2 0 2 0 0 0 2 0 2 1 2 0 1 0 0 0 0 0 0 0 0 0 0 0 1 0 0 2 0 1 1 0 0 1 1 1 2 2 0 2 0 2 2 0 1 2 1 1 2 0 2 1 2 2 0 0 1 0 1 1 0 0 1 0 0 0 0 0 1 0 0 2 0 0 2 0 1 0 0 0 0 0 2 1 0 0 0 2 0 0 1 0 0 0 0 2 1 0 2 2 2 2 0 0 0 0 0 0 2 1 0 1 1 1 1 2 2 2 0 0 1 1 1 2 0 1 1 1 2 0 0 0 0 0 0 0 0 0 0 1 0 1 0 0 1 1 0 0 1 0 0 1 0 0 1 1 0 1 1 2 0 0 1 0 1 1 2 0 1 0 1 0 0 1 0 1 0 1 1 0 0 1 0 1 0 2 0 0 0 0 0 1 0 1 1 0 1 0 0 1 0 0 1 2 2 0 0 1 0 0 0 0 0 1 2 1 0 0 0 0 0 0 1
113 1 0 0 1 0 0 2 1 0 0 0 0 1 0 1 1 2 0 2 2 2 1 1 1 0 0 0 1 2 2 0 1 1 0 0 2 2 0 0 1 1 0 2 2 1 0 0 0 1 0 0 0 0 1 0 0 0 2 1 2 2 2 2 1 1 1 1 0 0 0 1 2 2 1 2 1 2 2 0 1 0 0 0 0 1 0 1 2 2 0 0 0 2 0 0 0 0 0 0 1 2 0 0 1 0 2 0 1 1 1 1 1 2 1 1 1 0 0 0 2 0 2 0 2 0 2 2 0 2 0 0 0 1 2 1 1 1 0 1 0 2 0 0 0 0 0 0 0 0 0 0 1 1 0 0 0 0 1 1 2 0 2 1 1 1 1 1 1 1 0 0 0 2 1 0 2 0 0 1 0 1 0 2 2 1 1 1 0 0 0 1 2 0 2 2 1 0 0 1 0 2 0 1 2 1 1 1 1 0 1 1 0 1 2 2 0 1 1 1 1 1 1 1 1 0 1 0 0 0 1 1 0 0 0 0 0 2 2 0 0 1 1 0 2 1 1 0 0 0 0 1 2 0 0 0 2 0 0 0 0 0 0 0 0 0 1 0 1 0 0 1 1 1 0 0 0 1 1 0 0 2 0 0 1 0 0 0 1 2 1 1 2 2 2 0 1 1 1 1 2 0 1 0 0 0 0 0 0 1 0 2 2 1 1 0 2 0 0 0 1 1 2 2 2 0 1 0 0 0 2 0 0 0 0 0 0 2 0 1 1 0 2 1 0 0 0 1 2 1 0 0 2 2 0 0 1 0 0 1 1 1 0 1 0 0 0 1 1 0 0 2 1 1 1 1 1 1 1 2 2 0 0 2 0 0 0 0 0 1 0 0 1 0 2 0 0 1 1 0 0 0 0 2 0 2 0 0 0 2 0 0 1 1 0 1 0 0 0 0 0 2 1 1 1 1 0 1 1 1 0 1 0 1 0 0 0 0 0 1 1 1 0 1 1 2 1 0 0 0 0 0 1 1 2 1 2 1 1 0 0 0 0 0 0 2 0 0 0 0 0 0 1 1 2 0 0 1 0 1 1 2 1 1 0 2 0 2 1 1 0 0 0 1 0 0 1 1 1 1 0 1 2 0 2 0 1 2 2 0 0 0 0 1 1 0 1 0 0 2 1 1 1 1 1 0 0 0 0 2 0 1 2 0 1 0 1 0 2 2 0 0 0 1 1 1 1 1 1 0 1 2 0 0 2 0 0 0 2 0 0 0 0 0 0 0 0 2 2 0 2 1 0 0 0 0 0 2 0 2 0 0 0 1 0 0 0 0 0 0 0 0 1 1 1 0 1 0 0 0 0 1 0 0 0 0 0 2 2 2 0 0 1 2 2 2 2 0 0 0 0 0 0 0 0 0 2 1 0 0 1 1 0 2 0 2 0 1 0 0 2 0 0 1 1 1 1 1 0 0 1 1 0 1 0 2 1 2 2 0 0 0 0 0 1 1 0 1 1 1 1 1 1 0 0 2 2 0 1 1 0 1 2 0 2 2 1 0 0 2 0 0 0 0 0 0 0 0 1 1 0 0 0 0 1 0 0 2 0 0 0 0 0 2 0 0 1 1 1 1 0 0 0 2 2 1 0 0 1 1 1 1 0 0 0 1 1 0 0 2 0 2 0 0 0 0 0 1 1 0 1 1 0 0 0 2 0 0 2 1 0 1 0 0 0 1 1 1 0 0 0 1 2 0 0 0 2 0 0 0 1 0 1 1 0 1 0 2 0 2 0 1 0 1 1 1 0 0 0 0 0 0 0 2 1 0 1 2 0 0 0 0 1 1 1 2 2 2 2 0 2 2 0 1 2 1 1 0 0 2 1 1 1 1 0 2 0 0 1 0 0 0 1 0 0 0 1 0 0 0 1 0 0 2 0 0 0 1 0 0 0 2 1 0 0 1 0 0 1 0 1 0 0 1 1 1 1 0 1 1 2 0 1 0 0 1 0 1 0 0 0 2 2 1 2 2 2 0 0 0 0 1 1 0 2 0 1 1 0 1 0 0 0 0 0 0 0 2 2 0 0 2 1 0 0 0 0 0 1 1 2 2 0 1 1 0 1 2 2 1 0 1 0 0 0 2 0 2 0 0 1 0 2 1 1 0 2 1 1 1 1 0 1 0 1 1 1 0 1 1 1 0 0 0 0 0 0 0 1 0 0 1 0 0 0 0 0 0 0 0 0 0 1 2 1 1 0 0 0 0 2 0
114 0 0 2 1 0 0 1 0 0 0 1 1 2 0 1 0 1 2 0 0 2 0 0 2 0 0 0 1 2 1 0 1 1 0 0 2 2 0 0 0 2 0 0 0 0 0 1 1 2 0 0 0 0 0 1 0 0 1 0 1 1 2 1 0 1 0 0 0 0 0 1 2 2 0 2 2 1 1 0 1 0 1 1 0 0 0 0 0 2 0 0 0 2 1 1 1 1 1 1 1 2 1 0 0 0 2 0 0 2 1 2 0 1 1 0 0 0 1 0 1 0 1 0 1 2 0 0 1 1 1 1 0 0 0 0 0 1 0 1 2 0 0 0 0 0 0 0 0 0 0 0 1 1 0 0 0 0 0 1 2 1 1 2 1 2 0 1 0 0 1 1 0 2 1 0 1 0 0 1 0 2 0 2 2 0 2 2 0 0 1 2 2 1 1 2 0 0 0 0 0 0 0 1 2 1 1 1 0 0 2 0 2 0 2 2 0 0 0 0 0 0 2 2 0 2 2 1 0 0 0 0 0 0 0 0 0 2 1 1 1 0 2 2 2 0 0 0 1 1 1 1 1 0 0 0 0 0 1 1 1 0 0 2 1 0 1 1 2 1 0 2 1 1 0 1 0 0 2 0 1 1 1 1 1 0 1 0 1 2 1 1 1 2 2 1 0 0 0 1 0 0 1 0 0 0 0 0 0 1 0 1 2 1 1 0 2 0 1 0 1 1 1 1 1 0 0 0 2 2 2 2 0 0 0 0 0 0 2 0 0 0 2 1 0 0 0 0 1 1 0 0 1 1 0 1 2 0 0 2 1 1 2 0 2 0 0 2 2 0 0 2 1 1 0 0 2 2 0 0 1 2 0 1 0 1 1 0 0 0 0 0 1 0 2 1 1 0 1 1 0 1 2 0 0 0 1 0 0 2 0 0 1 1 1 2 0 0 0 0 0 0 1 1 1 1 1 0 0 1 0 1 1 1 0 1 0 0 0 1 1 0 0 0 0 2 0 0 1 2 0 0 0 1 1 0 1 2 0 1 2 1 1 0 0 2 0 1 0 0 1 1 2 2 0 1 0 2 0 2 2 2 1 1 1 2 1 1 1 0 2 2 0 0 1 1 2 1 1 1 0 2 1 1 1 0 1 1 0 0 0 0 0 0 0 0 1 1 0 2 0 2 1 1 1 0 0 1 0 2 0 0 1 1 0 0 0 0 2 2 1 1 0 0 0 1 1 1 1 0 0 0 0 1 1 0 0 1 1 0 0 0 1 1 1 0 2 0 0 0 0 2 0 0 0 0 0 0 0 0 0 0 0 0 1 1 1 0 0 0 1 0 1 0 1 0 0 1 0 0 0 1 1 0 2 1 1 0 1 1 0 0 0 0 0 0 0 2 1 0 0 1 0 0 0 1 1 1 0 0 1 1 0 1 0 1 0 1 0 0 1 1 0 2 0 2 2 2 1 0 0 1 0 1 0 2 1 2 2 0 0 0 1 0 2 1 0 1 1 1 0 1 0 1 2 1 2 1 0 0 1 1 2 0 1 2 1 1 1 1 1 1 0 2 1 1 2 0 0 0 0 0 0 0 1 0 2 1 0 0 0 0 0 0 1 0 1 1 1 1 0 0 0 1 1 0 0 0 1 1 0 0 0 0 0 0 1 0 0 0 0 0 0 0 0 1 1 0 0 0 0 0 0 0 0 1 0 0 2 1 0 1 2 1 0 0 2 0 0 0 0 0 0 0 0 0 1 1 0 1 0 0 0 0 1 0 1 2 1 2 0 1 2 2 2 0 1 1 0 1 0 0 0 2 0 1 1 2 0 0 0 0 1 0 2 1 1 2 2 0 2 1 1 0 0 1 0 1 0 1 0 1 2 0 0 2 0 1 0 1 1 1 0 0 0 0 0 0 0 0 2 0 0 2 0 0 0 0 0 0 0 2 1 0 0 1 0 0 1 1 1 0 0 0 2 0 0 1 1 2 2 0 0 0 0 0 1 2 2 0 0 0 0 1 2 1 1 0 0 0 0 1 2 1 2 1 0 2 2 2 2 0 0 0 0 0 0 2 2 1 0 1 0 2 0 0 1 0 0 1 1 1 0 2 0 0 0 1 2 1 0 0 1 2 1 1 0 1 0 0 2 0 2 1 1 0 2 2 0 0 1 1 2 0 1 1 1 2 1 0 0 0 0 1 0 1 0 1 2 0 0 2 0 1 1 1 0 0 0 0 0 0 0 2 1 0 0 0 0 0 0 0
115 0 0 1 0 0 0 0 0 2 0 0 0 0 0 0 0 0 2 0 0 0 0 0 2 0 1 0 0 2 2 0 1 1 0 0 2 2 0 0 1 1 0 1 1 1 1 0 0 0 0 0 0 0 1 1 0 0 1 0 1 1 2 2 0 1 1 1 0 1 1 0 2 2 0 2 2 0 0 1 0 0 0 0 0 0 0 1 1 2 0 0 0 1 0 0 0 2 2 2 2 2 1 0 1 0 2 0 1 1 0 1 0 1 1 0 0 0 0 0 2 0 2 1 1 0 1 0 2 2 1 1 0 0 0 0 0 0 0 0 1 1 0 0 0 0 1 0 0 0 0 0 0 0 0 0 0 0 0 1 0 1 1 2 1 1 0 0 0 0 2 2 1 1 1 0 2 0 0 1 0 2 0 2 1 0 1 1 0 1 1 1 0 0 0 1 1 0 0 0 0 0 0 1 2 1 1 1 2 0 2 0 2 0 1 2 1 0 1 0 1 1 1 1 0 1 1 2 0 0 0 0 0 0 0 0 0 2 2 0 0 0 2 0 2 0 0 0 0 0 0 0 2 0 0 0 0 0 0 0 0 0 0 1 1 0 0 0 1 0 0 1 1 2 0 0 0 2 2 0 1 1 1 1 1 0 2 1 0 2 0 1 1 2 2 0 0 0 0 1 1 1 1 1 0 0 1 1 0 2 0 2 1 2 2 0 0 0 1 0 1 1 2 1 0 0 0 0 0 0 0 0 0 0 0 1 0 2 1 0 1 1 1 1 1 0 0 1 2 1 1 1 2 2 1 0 0 0 0 1 1 1 1 1 1 0 0 2 2 0 1 1 1 1 0 0 0 1 0 1 2 1 0 1 2 1 1 0 0 0 1 2 0 0 1 1 2 0 1 1 0 2 1 0 0 0 0 0 0 0 0 0 1 1 1 2 1 0 0 0 0 0 0 0 0 1 0 0 0 0 1 0 0 1 1 0 0 0 0 1 1 1 0 1 0 1 0 0 1 1 0 0 0 2 1 0 1 0 2 0 0 0 0 0 0 1 0 1 0 0 1 1 1 1 1 0 0 2 0 0 1 2 2 2 0 1 0 1 0 2 0 0 0 2 0 2 0 1 1 1 0 1 2 0 2 1 1 1 1 0 1 0 1 1 1 0 0 0 0 1 1 2 1 1 1 0 0 1 0 1 1 0 2 2 0 1 0 0 2 2 0 0 0 1 0 2 0 1 1 0 0 0 0 2 0 0 0 0 1 0 0 0 1 0 0 1 1 2 1 0 0 0 2 1 0 1 2 1 0 0 0 0 2 2 0 0 0 0 1 1 0 0 1 0 0 0 0 0 0 0 0 1 0 0 1 0 1 0 2 0 2 0 0 0 0 0 0 1 0 0 0 2 0 0 0 1 1 0 0 0 0 0 0 2 0 0 0 0 0 0 2 1 0 2 1 1 1 1 0 1 0 2 0 0 0 2 2 2 1 1 1 1 2 0 2 2 0 2 0 0 2 0 0 0 1 1 1 0 1 1 1 1 1 1 1 0 1 1 0 1 0 0 0 0 0 0 2 0 1 1 0 1 0 0 0 0 2 1 1 1 1 1 0 2 0 1 0 2 2 2 1 0 1 2 1 2 1 1 1 1 2 1 0 0 0 0 1 0 0 0 0 0 0 0 0 1 1 1 0 0 0 0 0 0 0 1 1 1 1 0 1 1 1 0 1 0 2 1 2 2 1 0 1 1 1 0 1 0 2 2 0 2 0 0 0 2 0 2 0 2 0 1 1 1 1 0 0 1 0 1 0 0 0 2 0 0 2 0 2 0 0 0 2 0 2 2 2 0 1 0 1 1 1 1 1 2 1 1 0 2 0 2 2 0 0 1 0 0 0 0 1 1 0 0 0 0 0 0 0 0 2 0 0 1 1 0 1 0 1 2 0 1 0 0 0 1 1 1 2 1 2 0 0 1 1 1 0 1 2 2 2 0 0 1 0 2 0 1 0 0 0 2 1 1 2 1 2 0 0 0 0 2 1 0 2 0 1 2 0 1 0 0 0 1 0 0 0 1 2 1 0 2 0 0 2 0 1 1 0 0 1 1 1 2 1 0 0 1 1 0 0 0 1 1 1 2 0 1 0 2 0 0 2 0 1 2 2 2 0 0 0 0 2 0 1 1 1 0 0 0 1 1 1 0 0 0 1 0 1 0 0 1 0 0 0 0 0 0 1 1 0 1 0 2 0 1 0 0 1 1 0 1
116 1 0 1 0 1 1 1 0 1 0 0 1 2 0 2 1 1 2 1 2 2 1 0 2 0 0 0 1 2 1 1 1 1 0 0 2 1 0 0 0 1 0 1 1 0 1 0 0 0 0 0 0 0 1 0 0 0 0 1 0 1 1 2 0 0 1 0 0 0 0 1 1 1 2 1 0 2 2 0 2 0 1 1 1 0 0 0 1 1 0 0 0 1 1 0 0 1 1 1 2 2 1 0 0 0 2 0 0 2 1 1 0 2 2 1 1 0 2 0 0 0 2 0 2 0 2 1 0 1 0 1 0 1 1 1 0 0 1 0 1 1 0 0 0 0 0 0 0 0 0 0 0 0 1 0 0 1 0 0 1 1 2 1 0 1 0 0 0 0 2 2 2 0 2 0 2 2 0 0 0 1 1 2 1 0 0 1 0 1 1 2 2 1 1 1 1 0 0 1 0 1 0 0 2 1 1 2 0 0 2 1 1 0 1 2 1 0 2 0 2 2 1 1 1 0 1 1 0 0 0 0 0 0 0 1 0 2 2 0 0 1 2 0 0 0 0 0 0 0 0 1 1 1 0 0 1 1 0 1 0 1 0 1 1 0 1 0 0 0 0 1 0 0 0 1 0 0 2 0 0 2 0 0 1 0 2 2 0 2 2 1 2 2 2 0 0 0 0 0 1 0 2 0 0 0 1 0 0 1 0 1 0 2 2 0 2 0 0 0 1 1 1 0 2 0 2 0 0 0 1 0 1 1 0 0 0 0 1 0 0 0 2 1 1 1 0 2 2 1 1 1 1 1 0 1 0 1 0 0 0 0 0 0 0 2 0 1 1 0 0 2 1 1 0 0 0 2 0 1 2 0 0 2 1 1 1 0 0 1 0 0 0 0 2 0 0 1 0 0 0 0 0 1 0 1 1 1 0 2 0 0 0 0 1 1 1 0 1 0 0 2 0 1 1 2 1 0 0 0 0 1 0 0 0 0 0 1 0 0 2 0 0 0 1 2 0 2 0 0 0 0 0 2 0 0 0 0 0 0 0 0 0 0 0 2 0 1 0 0 0 0 1 1 1 0 1 2 1 1 1 1 2 2 1 1 1 0 0 0 1 1 2 1 0 0 0 2 2 0 0 0 1 1 1 0 1 1 1 0 1 0 0 0 0 0 1 0 0 1 0 2 1 1 1 0 0 0 0 2 0 1 2 1 1 0 1 0 1 1 1 1 0 0 0 1 0 0 0 0 0 1 1 2 1 0 0 1 0 0 0 1 1 0 0 0 0 2 0 2 0 1 1 0 0 1 2 2 0 2 0 0 0 0 1 1 1 0 1 1 0 0 0 0 0 2 0 0 0 0 0 2 0 0 2 0 2 0 0 0 1 0 0 0 0 0 0 0 0 0 0 1 0 1 0 0 2 0 0 0 1 1 0 2 0 1 0 0 0 1 1 0 0 0 0 2 2 2 0 0 1 2 0 1 0 1 1 2 1 1 1 0 0 1 1 2 0 2 1 0 1 0 0 0 1 1 1 0 0 0 2 0 2 1 2 1 1 1 0 1 0 0 0 2 0 0 2 0 2 2 0 0 0 0 0 0 1 1 0 0 0 0 0 1 0 1 1 0 0 0 0 0 1 2 1 0 0 0 0 0 1 0 0 0 0 0 1 0 0 1 1 1 1 1 0 0 2 0 0 0 0 0 0 0 1 1 0 0 0 0 0 0 1 0 1 1 1 1 1 1 1 0 0 0 0 0 0 0 1 1 0 2 1 1 2 0 2 2 1 2 0 1 1 1 1 0 1 2 0 0 0 0 0 2 2 0 1 0 0 1 1 1 1 1 1 2 2 0 2 0 1 2 2 0 2 0 0 1 0 1 0 1 1 0 0 1 0 1 1 0 0 1 1 1 0 0 1 0 0 0 2 0 0 2 0 0 0 0 0 0 0 1 0 0 0 1 0 0 2 0 1 0 1 1 1 1 0 0 2 1 1 0 0 0 0 1 1 1 1 0 1 1 1 1 1 1 1 0 0 0 0 2 2 1 1 2 0 1 1 1 0 0 0 0 1 1 0 2 2 1 0 1 0 0 1 0 0 1 0 0 2 2 0 1 1 0 0 1 1 0 0 0 1 2 1 1 0 0 0 0 2 0 2 0 1 2 2 0 0 0 1 1 1 0 1 0 0 0 0 0 1 0 0 0 1 2 0 0 0 1 1 0 1 1 0 0 0 1 0 1 1 0 1 2 1 0 0 1 1 0 1 2
117 0 0 1 0 1 1 1 0 2 0 0 1 1 0 1 1 2 0 1 1 1 0 1 1 0 2 0 1 1 1 1 2 1 0 0 1 1 0 0 0 0 0 1 2 1 1 0 0 1 1 0 1 0 0 0 0 0 0 0 2 2 1 1 1 0 2 2 0 0 0 1 2 2 1 2 1 0 0 0 0 0 0 0 1 0 0 0 0 1 0 0 0 1 0 0 0 0 0 0 0 1 1 0 1 1 2 2 2 0 0 2 1 2 2 1 1 1 0 0 2 1 1 0 1 0 1 1 1 2 1 1 0 0 0 0 0 0 0 1 1 1 0 0 0 0 0 0 0 0 0 1 0 2 1 0 0 1 0 1 2 1 1 2 0 1 0 2 0 1 1 0 1 1 0 0 1 0 0 2 0 1 1 2 2 0 2 2 2 0 0 2 2 1 1 2 0 0 0 0 0 0 0 0 2 2 2 1 1 0 2 0 1 0 1 2 0 2 2 0 1 1 1 2 1 0 1 1 0 0 0 0 0 0 0 0 0 2 2 0 0 1 2 0 1 0 0 1 1 1 0 0 1 0 0 0 1 0 0 0 0 0 0 0 1 0 1 0 1 0 1 1 1 0 0 0 0 1 1 0 1 1 2 2 2 0 2 1 1 2 1 2 0 2 2 0 0 0 0 2 0 0 1 1 0 1 1 0 0 0 0 0 1 2 0 0 2 0 0 0 0 0 0 1 1 0 1 0 1 1 2 2 0 0 0 0 0 1 1 1 1 1 1 1 1 2 0 0 1 2 0 0 1 2 0 0 1 1 0 0 0 0 2 0 2 0 1 1 1 0 0 2 2 2 0 0 2 1 1 1 2 0 0 1 1 1 1 0 0 0 0 1 0 0 1 0 0 1 0 0 0 0 1 0 0 0 1 0 0 2 0 2 1 1 0 1 0 1 0 0 1 0 0 2 1 2 2 0 0 2 0 2 0 1 2 2 1 0 0 0 1 1 0 1 1 2 0 1 0 1 0 1 1 2 1 1 1 0 0 0 0 0 0 0 0 2 0 1 0 1 1 1 1 1 1 0 0 1 0 0 1 2 2 2 2 2 2 0 0 0 1 1 2 1 2 0 2 1 1 0 0 1 1 1 1 0 2 0 1 0 1 0 0 0 0 0 0 1 0 1 1 2 1 0 0 2 1 0 0 2 0 2 1 0 0 1 0 0 0 1 0 0 0 1 0 0 1 0 0 0 0 0 1 1 1 0 0 1 0 1 1 0 0 1 1 0 1 2 2 0 1 2 0 0 0 0 1 1 0 1 0 0 0 1 0 0 0 0 1 1 1 1 0 0 0 1 0 0 0 0 0 1 1 0 1 1 1 1 0 0 0 0 0 0 0 0 0 2 1 1 0 2 0 1 0 0 2 2 0 0 2 2 0 1 0 0 1 0 1 1 1 0 1 2 0 1 1 1 1 0 1 1 0 0 0 1 2 2 2 0 0 0 0 1 1 1 0 1 1 1 1 1 0 0 0 2 2 0 1 1 1 1 2 0 2 2 2 0 0 2 0 0 0 1 0 0 2 0 1 1 0 0 0 0 1 0 2 1 1 0 1 1 0 1 0 1 1 1 1 1 0 0 0 1 0 1 0 0 1 1 2 0 1 0 1 1 2 0 1 2 0 2 1 1 0 0 1 0 0 0 0 0 0 0 0 1 0 0 1 0 0 1 2 0 1 0 2 2 2 2 0 0 0 0 0 1 1 0 1 1 0 0 1 1 1 1 1 1 0 1 1 0 1 1 0 0 0 1 0 0 0 0 0 2 1 0 1 0 0 2 0 0 1 1 1 2 2 2 1 0 0 1 2 0 2 0 0 0 0 1 1 0 2 0 0 2 0 1 1 0 0 1 0 0 0 0 0 1 0 1 1 0 0 2 0 0 0 0 0 0 1 1 0 0 0 1 1 0 0 1 0 0 0 1 1 2 1 0 0 0 1 0 0 0 0 0 1 2 0 1 0 2 0 2 2 2 2 1 0 0 0 2 2 1 2 1 1 2 1 1 1 0 0 0 1 1 0 1 1 0 0 1 0 0 0 0 1 1 0 0 2 1 0 2 0 0 0 0 0 1 0 2 2 1 1 1 0 1 0 0 1 0 2 0 1 0 1 2 2 2 0 0 1 0 1 1 1 0 0 0 1 0 1 0 0 0 1 0 1 0 0 1 0 0 0 0 0 1 1 1 0 0 0 1 0 0 0 0 0 0 2 0
118 0 0 2 1 0 0 0 0 2 0 0 0 1 0 1 0 2 0 2 2 2 0 1 1 1 0 0 0 2 2 1 1 1 0 0 1 1 0 0 0 2 0 0 1 0 1 0 0 0 0 0 0 1 0 0 0 0 0 0 1 2 1 0 0 2 1 1 0 0 0 1 2 2 1 2 1 1 1 0 1 0 0 0 0 1 0 1 2 2 1 1 1 1 1 0 0 1 0 0 0 1 2 0 0 0 2 0 0 2 1 1 1 2 2 1 1 0 1 0 1 0 2 2 0 0 0 1 1 2 1 1 1 1 0 0 2 1 0 1 1 1 1 0 0 0 1 0 0 0 0 0 0 1 1 0 0 2 0 1 1 2 2 1 2 2 2 1 0 1 1 0 0 2 2 0 2 1 0 0 0 0 0 2 2 1 1 0 0 1 1 2 1 1 1 2 1 0 1 1 0 1 1 1 2 0 1 1 0 0 1 2 1 0 2 2 0 0 1 0 1 1 2 2 0 1 1 1 0 0 0 0 0 0 1 1 1 2 2 0 0 0 2 0 1 0 0 0 1 1 1 1 1 0 0 0 0 1 0 0 0 0 0 1 0 0 0 0 1 0 0 1 1 0 0 0 0 1 2 0 0 2 0 0 2 1 1 0 1 2 1 1 1 2 2 0 0 2 0 1 1 0 2 1 1 0 1 1 0 1 0 1 1 2 2 0 2 0 0 0 1 1 2 2 2 0 1 0 1 1 1 1 0 0 0 0 0 2 0 2 2 1 2 1 0 0 0 0 1 1 0 0 0 0 0 1 1 1 0 2 2 2 2 0 2 0 2 2 2 1 0 2 0 0 0 0 1 1 1 2 2 0 0 0 1 0 0 0 0 0 0 1 0 0 2 0 0 0 1 1 0 1 1 1 0 1 0 0 0 2 1 1 0 0 1 1 1 1 0 1 0 2 1 1 1 1 2 0 0 0 0 0 0 1 1 1 0 1 1 1 2 0 1 2 1 2 1 1 1 1 0 0 1 1 2 1 2 0 0 0 0 0 0 0 0 2 0 2 0 1 1 1 1 1 1 1 0 2 1 0 0 2 1 1 1 1 1 0 0 1 1 1 1 1 1 0 0 1 1 0 0 0 1 1 1 1 2 0 1 0 0 0 0 0 0 1 0 0 0 2 0 2 1 1 1 1 1 1 0 1 1 1 2 0 1 0 1 0 0 1 2 2 0 2 2 1 1 1 1 0 0 0 0 2 0 2 1 2 0 2 2 0 0 0 0 0 0 2 2 0 2 0 0 0 0 0 0 0 0 0 0 0 1 1 1 1 1 0 2 2 1 0 0 0 0 0 0 1 0 0 1 0 1 0 0 1 0 2 2 2 1 0 0 1 1 1 1 2 0 0 0 1 0 0 0 0 2 2 0 0 0 0 0 2 0 0 2 1 0 0 2 1 0 1 1 1 1 1 1 0 1 1 0 1 1 2 1 0 0 0 0 0 1 1 0 1 0 2 1 0 0 0 0 0 1 2 2 1 0 0 1 0 2 1 2 0 1 1 0 0 0 0 1 1 0 0 1 1 0 0 0 1 0 0 1 0 1 2 0 1 0 0 1 1 0 0 1 1 1 1 0 0 0 2 1 1 1 0 1 0 1 0 0 0 0 0 1 0 1 1 0 1 0 0 0 1 2 1 1 0 1 1 0 0 0 1 0 0 2 0 0 0 2 1 1 0 2 0 0 0 0 0 0 1 1 0 1 0 2 2 0 2 2 2 2 0 2 1 0 1 1 0 0 2 2 2 0 0 0 1 0 1 0 1 1 0 0 0 0 2 0 0 1 0 1 1 1 1 2 0 2 2 0 1 2 1 1 1 0 1 0 1 2 0 0 2 0 0 0 0 0 0 2 0 2 2 0 0 0 2 0 0 0 2 0 0 0 0 1 1 0 2 0 0 1 1 1 0 2 0 0 0 0 1 1 0 0 2 2 1 1 1 0 0 0 0 0 1 0 1 0 1 0 1 1 1 1 0 1 0 0 1 1 0 2 1 1 2 1 2 1 0 0 1 2 1 0 1 1 0 0 1 0 2 1 0 0 1 1 1 2 2 0 1 1 0 0 0 1 1 0 0 1 1 0 2 1 0 0 0 1 0 1 0 1 0 1 2 2 1 1 0 1 0 2 0 0 0 0 0 1 1 0 0 0 1 0 1 2 0 0 2 1 1 0 1 1 0 2 0 0 1 1 2 1 0 0 1 1 0 1 2
119 0 0 2 0 0 0 1 0 0 0 0 1 1 0 0 0 1 0 2 0 2 0 1 1 0 0 0 0 2 2 0 2 2 0 0 1 0 0 0 2 0 0 1 2 0 0 0 0 1 0 0 0 1 1 0 1 0 1 1 0 1 2 2 0 0 2 1 0 1 1 0 1 1 1 1 1 0 0 1 0 0 1 1 1 0 0 0 2 2 0 0 2 0 0 0 0 0 0 0 0 0 1 0 1 1 2 1 1 1 0 2 0 1 2 1 1 0 1 0 1 0 2 1 0 2 0 0 1 1 0 0 0 1 1 0 2 0 0 2 0 2 0 0 0 1 1 0 0 0 0 0 1 0 0 1 0 1 0 0 0 1 2 1 1 1 0 1 1 0 0 0 0 2 1 0 1 1 0 0 0 1 0 2 0 0 0 1 1 0 0 2 1 1 0 0 1 0 0 1 0 1 0 0 1 1 1 0 2 0 2 1 1 0 2 1 0 1 2 0 1 1 1 1 1 1 2 1 0 0 0 1 0 0 0 0 0 2 2 0 0 1 2 1 1 0 0 1 0 0 0 1 1 0 0 0 1 0 0 0 0 0 0 0 1 0 0 0 1 0 0 2 1 1 0 0 0 1 1 0 0 2 1 1 1 0 2 0 1 2 1 1 0 2 2 0 0 0 0 1 0 0 0 0 0 0 0 1 0 2 0 2 2 1 0 0 1 1 0 0 1 1 1 0 2 0 0 0 0 1 2 1 0 0 0 0 0 2 0 0 0 0 2 0 2 2 0 1 2 1 0 0 2 2 1 0 1 0 1 1 2 1 2 0 2 2 0 2 2 1 0 2 0 0 1 1 0 2 0 2 0 1 0 1 2 0 2 0 0 0 0 1 1 0 2 2 2 0 1 1 0 1 1 1 0 1 0 1 0 2 0 0 2 2 0 2 0 0 1 0 0 1 0 1 0 0 0 0 0 0 2 0 0 0 1 1 0 1 0 0 2 1 1 1 1 2 1 2 0 2 0 1 1 2 1 1 1 1 1 0 1 0 1 1 0 1 0 2 0 0 2 2 1 1 0 0 2 2 0 0 1 1 1 1 0 1 0 0 0 0 1 1 0 1 2 1 1 2 2 0 0 0 2 0 2 1 2 0 0 0 0 0 0 0 0 0 0 0 0 0 0 2 0 0 0 1 0 1 1 2 1 0 1 0 0 0 0 0 1 1 1 1 0 0 0 1 2 1 1 0 0 1 0 1 2 0 0 1 0 0 0 0 0 0 0 1 1 0 0 0 0 1 1 0 1 0 1 1 0 1 0 0 1 1 0 0 0 0 1 1 1 0 0 0 0 1 0 1 1 0 0 2 0 1 2 0 2 0 1 2 0 0 0 0 0 0 0 1 0 1 1 1 0 1 0 0 2 1 0 0 1 2 1 2 0 0 0 2 1 0 2 1 1 2 0 1 1 1 0 0 1 2 0 1 0 2 1 1 0 0 0 0 0 0 1 1 0 1 1 1 0 1 1 0 0 1 1 1 1 1 1 0 2 0 2 2 1 1 0 1 0 0 0 1 0 0 1 0 2 2 0 0 0 0 0 0 1 2 0 0 0 0 0 1 0 0 1 0 0 0 0 0 0 2 1 1 1 0 1 1 1 0 0 1 1 1 1 0 0 0 0 1 0 0 0 1 1 1 0 0 0 0 0 0 0 2 0 0 1 0 0 1 1 0 1 0 2 0 0 0 0 0 0 0 0 0 2 0 0 0 1 0 1 1 1 2 0 2 2 2 0 2 1 1 0 0 0 0 0 0 1 0 0 1 0 0 1 1 0 1 0 0 2 0 2 2 2 2 2 0 2 2 0 0 1 1 0 1 0 2 1 1 1 1 1 2 0 1 0 0 1 1 0 0 0 0 0 0 0 0 2 0 0 1 1 0 1 0 0 0 0 2 0 0 0 1 0 1 1 0 1 0 0 1 2 1 0 1 1 0 1 1 0 0 0 1 0 2 0 0 1 2 0 2 2 2 2 0 0 0 1 2 1 0 1 2 0 0 0 1 0 0 0 0 1 1 0 0 2 1 1 1 0 1 2 0 2 1 0 0 2 2 0 1 1 0 0 1 2 1 0 0 1 2 1 0 1 0 0 1 0 0 1 0 2 0 2 0 0 0 2 0 1 0 0 1 1 1 2 1 0 0 0 0 0 2 0 0 1 0 0 1 0 0 1 1 2 1 0 1 1 0 0 2 0 2 0 0 1 0 0 0
120 0 0 1 0 0 0 1 0 0 0 1 0 1 0 1 0 2 0 2 2 2 1 0 2 0 0 0 0 2 2 0 2 2 0 0 0 0 0 0 1 0 0 0 1 0 0 1 0 1 0 0 0 1 1 1 0 0 1 0 1 1 0 1 0 1 0 2 0 0 0 1 2 2 1 2 0 0 0 1 0 0 0 0 1 0 0 0 2 2 0 0 0 1 0 0 0 0 0 0 0 2 1 0 1 1 2 0 2 0 0 2 1 2 2 2 2 1 0 0 2 1 2 1 1 0 1 1 0 1 0 0 1 1 0 0 1 0 0 2 1 1 0 0 1 0 0 0 1 1 0 0 0 0 0 0 0 1 0 0 0 1 2 2 2 2 1 2 0 1 0 1 0 2 1 0 2 0 0 0 0 0 0 2 2 0 2 1 0 1 1 1 2 0 2 2 2 1 0 0 0 0 0 1 2 1 1 1 1 0 2 0 1 1 1 2 0 0 0 0 1 1 1 2 0 1 2 2 0 0 0 0 1 1 1 0 0 2 2 1 1 1 2 0 2 0 0 0 0 0 0 0 1 0 0 0 2 0 1 1 1 0 0 1 1 0 0 0 2 1 0 2 1 1 1 1 0 2 2 0 1 1 1 1 1 1 1 1 0 1 1 0 2 2 2 0 0 1 0 2 1 1 2 1 1 1 0 0 0 1 0 2 2 1 0 0 1 0 1 0 1 1 1 0 1 0 1 0 1 1 2 1 0 0 0 1 0 1 1 0 1 1 2 2 1 1 1 0 1 2 1 1 1 1 0 1 1 1 1 1 2 2 1 0 1 0 0 2 2 0 2 0 2 2 0 0 1 0 0 2 1 1 0 0 2 1 1 0 0 0 0 1 1 0 1 1 1 1 0 0 0 1 1 1 0 1 1 1 1 0 0 1 0 0 1 1 0 0 0 0 0 2 0 0 1 1 1 0 0 0 1 0 1 1 1 1 0 1 0 0 1 1 0 0 1 0 0 1 0 1 0 1 1 2 1 1 1 1 2 0 1 0 0 0 0 2 0 0 0 0 1 0 1 1 0 0 0 2 0 1 2 1 1 1 0 1 0 1 1 1 0 0 1 2 1 0 2 1 1 0 0 1 1 1 1 0 1 0 0 0 0 0 0 1 1 0 0 1 0 2 1 2 2 0 0 0 0 2 0 0 1 1 1 0 0 0 1 0 1 1 0 1 0 1 1 1 0 2 2 0 0 0 0 1 1 2 1 0 0 1 0 0 0 0 0 1 1 1 1 0 1 0 1 0 0 1 1 0 0 0 0 0 0 1 0 0 0 0 0 0 1 0 1 0 2 0 1 0 0 0 0 2 0 1 2 0 2 1 2 1 0 0 1 2 1 1 1 2 1 0 0 1 0 0 0 1 1 1 0 0 1 2 0 0 0 0 0 0 1 0 2 1 0 0 1 1 1 1 1 0 0 2 0 1 0 1 1 1 0 0 0 0 2 0 2 1 0 2 0 0 1 0 0 0 1 2 1 2 0 0 2 0 1 1 1 0 1 1 0 0 0 0 0 1 0 0 2 0 1 0 0 1 0 0 0 0 1 1 0 0 0 0 0 1 1 0 0 1 0 0 0 0 1 2 1 0 1 1 1 1 1 0 0 0 1 1 1 0 1 2 0 2 0 0 0 1 1 0 2 2 2 2 0 0 0 0 0 0 2 1 0 1 1 0 1 1 1 2 2 2 0 0 0 0 0 1 1 0 0 0 1 1 0 0 0 0 0 2 0 2 0 0 1 2 2 1 0 1 0 1 0 0 0 1 2 1 1 0 1 1 0 0 1 0 2 0 0 2 1 0 0 1 1 0 2 1 1 1 1 2 1 2 0 1 1 1 1 1 1 0 1 1 0 0 0 0 0 0 0 0 2 0 0 1 1 0 1 0 0 0 0 2 0 0 0 1 0 0 2 2 0 0 1 2 1 0 0 0 1 1 2 0 0 0 0 2 0 1 0 1 0 1 0 2 2 2 2 0 0 0 0 1 2 0 2 1 1 2 0 0 0 0 0 0 1 1 0 2 1 0 0 2 0 1 2 0 1 2 0 0 2 2 0 2 0 0 0 2 2 0 0 1 2 1 2 0 0 0 0 0 1 0 1 0 1 0 2 2 2 1 1 0 0 0 1 1 1 0 0 0 0 1 0 1 0 0 0 0 1 1 0 1 0 0 0 0 0 0 0 1 0 0 0 1 1 0 0 0 0 0 0 0
121 0 0 1 0 0 0 1 0 1 0 1 0 0 0 0 0 1 0 2 1 2 0 0 2 0 1 0 0 2 2 0 0 1 0 0 2 1 0 0 1 0 0 0 1 0 0 0 0 0 0 0 0 0 2 1 0 1 1 1 0 0 2 2 1 1 1 0 0 0 1 1 2 2 2 2 0 1 1 0 0 0 0 0 1 0 0 1 2 2 0 1 2 2 0 0 0 0 0 0 0 2 2 0 0 0 2 0 1 1 1 1 1 2 2 1 1 0 0 0 2 0 2 0 2 0 2 0 0 0 1 1 1 1 0 0 1 0 0 1 0 2 0 0 0 0 0 0 1 1 0 0 1 0 0 0 1 0 0 0 1 1 0 2 0 1 1 1 1 1 0 0 0 2 1 0 1 1 1 1 0 1 0 1 0 0 0 0 0 2 1 2 2 2 0 2 1 0 0 0 0 0 0 1 2 1 1 0 1 0 1 1 1 0 2 2 1 0 1 1 1 1 2 2 0 1 1 1 0 0 0 0 0 0 1 1 0 2 2 0 0 1 2 0 2 1 1 0 0 0 0 1 1 0 0 0 0 1 0 2 1 1 0 1 0 0 0 0 2 1 0 0 0 0 1 1 0 1 1 0 0 0 0 0 1 1 1 1 0 2 0 0 1 2 1 1 0 1 0 1 1 0 2 1 0 1 1 1 0 1 0 1 2 2 0 0 2 0 0 0 0 0 1 1 2 0 1 0 0 0 2 0 0 0 0 0 0 2 0 1 1 2 2 1 0 0 0 0 1 1 0 0 2 2 0 0 1 0 0 1 1 1 1 1 1 0 1 1 1 0 0 2 0 0 0 0 1 2 1 2 2 1 0 0 0 0 0 0 0 0 0 1 0 1 2 2 2 0 1 1 1 0 1 1 1 0 1 1 0 1 0 1 1 1 0 1 0 0 1 0 0 1 0 0 0 1 0 0 0 0 0 0 0 0 1 1 0 0 2 2 1 1 0 1 1 1 0 0 0 1 0 0 1 2 1 1 1 2 0 2 2 0 1 1 1 1 1 1 0 0 0 0 0 0 2 0 0 2 0 2 2 1 1 1 1 2 1 0 0 0 2 2 1 2 0 0 2 2 2 0 0 0 1 1 2 0 1 0 0 0 0 0 0 1 1 0 1 1 0 2 1 2 0 0 0 1 1 1 0 1 1 1 2 1 0 0 2 0 1 1 0 0 0 2 1 1 0 2 2 0 0 0 1 2 1 0 0 0 2 0 0 0 1 0 0 1 1 1 0 0 0 1 1 0 1 0 1 1 0 1 0 0 0 0 0 1 1 0 1 1 0 0 0 1 1 1 1 0 0 0 0 2 0 0 1 0 1 1 1 2 0 0 0 0 0 0 1 1 1 1 0 2 0 1 0 0 1 1 0 0 1 1 1 2 0 0 2 0 0 2 1 0 1 2 0 0 0 2 1 1 0 2 0 2 0 2 0 1 1 0 0 0 1 1 0 1 0 2 1 0 0 0 1 0 0 1 1 1 0 0 0 0 2 1 2 0 2 0 0 2 0 0 0 1 0 0 2 0 1 2 1 0 0 0 1 0 2 2 0 0 0 0 0 2 1 1 0 2 1 2 0 1 1 1 1 0 0 0 1 1 1 1 0 0 0 0 0 0 0 2 1 1 0 0 0 1 1 0 1 1 1 1 0 0 0 0 1 1 2 1 0 1 1 0 0 1 1 2 2 2 1 0 1 0 0 0 0 0 0 0 1 1 1 1 0 1 0 2 1 2 0 2 1 1 0 0 0 0 1 1 1 0 0 1 0 0 1 0 1 1 0 0 2 0 1 1 1 2 2 1 2 2 1 1 1 1 1 1 0 2 1 1 2 1 1 1 0 0 1 0 0 0 1 0 0 0 1 1 0 0 2 0 0 1 1 0 1 1 1 1 0 2 0 0 0 1 0 2 2 0 0 0 0 1 2 1 0 1 2 1 1 0 0 0 0 0 1 2 1 1 0 1 2 0 1 1 1 0 0 0 0 1 1 0 2 1 0 2 0 0 0 0 0 0 1 1 0 1 1 0 1 0 0 0 0 0 1 1 0 0 2 1 0 1 0 0 0 0 2 1 0 0 2 1 1 0 1 0 0 0 1 0 2 1 0 0 1 1 0 0 1 0 0 1 0 2 2 0 0 0 1 2 0 1 0 0 0 0 2 0 0 2 1 1 1 2 2 1 0 1 1 1 0 1 0 1 0 0 0 0 0 0
122 0 0 1 0 0 0 2 1 0 0 0 0 0 0 0 0 0 1 1 1 2 0 0 2 0 1 0 0 2 2 1 0 0 0 0 1 2 0 0 1 1 0 1 1 1 1 1 1 2 0 0 1 0 0 0 0 0 1 0 2 2 1 0 1 0 2 0 0 0 0 2 1 1 1 1 1 2 2 0 1 0 0 0 2 0 0 0 2 2 0 1 2 1 0 0 0 1 1 1 1 2 1 0 0 0 2 0 1 1 1 2 1 2 1 1 1 0 0 0 2 0 2 2 0 1 0 1 0 1 1 1 0 0 0 0 0 0 1 1 0 2 0 0 0 0 0 0 1 0 1 0 1 1 0 0 0 1 0 1 0 0 1 1 0 2 2 1 1 1 0 1 2 0 2 0 0 0 0 2 0 2 0 2 2 1 1 2 0 0 1 1 2 1 1 2 1 1 0 0 0 0 0 1 2 0 0 0 1 0 1 1 0 1 1 2 1 0 1 0 2 2 2 2 0 1 1 1 0 0 0 0 0 0 0 0 0 2 2 0 0 0 2 0 2 0 0 1 1 1 1 1 1 1 1 1 1 0 0 0 0 0 0 0 0 0 0 0 2 1 0 1 0 0 0 1 1 1 2 0 1 1 1 1 2 0 2 2 0 2 1 1 2 2 2 0 0 1 0 1 2 0 2 1 0 0 2 0 0 1 0 0 1 2 1 0 2 0 0 0 0 0 0 0 1 0 2 0 0 0 2 2 0 0 0 0 0 1 1 1 0 1 2 1 1 1 0 0 1 0 0 0 1 1 0 1 0 2 0 2 2 2 2 0 2 0 1 2 2 0 1 1 1 1 1 1 1 2 0 0 0 0 0 0 0 0 0 0 0 2 0 1 0 0 2 0 0 0 1 1 0 1 1 1 1 0 0 0 0 2 1 1 0 0 1 1 0 0 0 0 0 1 0 1 1 2 1 0 0 2 0 2 0 1 1 0 0 0 1 2 1 1 0 0 1 0 0 1 1 1 0 1 1 1 2 1 2 2 1 2 2 0 0 0 0 2 0 1 0 0 2 2 0 0 0 0 0 1 0 2 2 1 1 1 1 2 1 0 0 1 1 1 0 1 0 0 2 1 1 1 0 1 2 0 2 0 1 2 1 0 0 1 0 0 0 0 1 0 0 1 0 2 1 1 1 0 0 1 0 1 1 0 0 0 1 0 1 0 1 1 2 2 0 0 0 2 0 1 1 0 0 0 1 2 1 1 0 0 2 0 0 0 0 1 2 0 2 1 1 1 1 2 1 0 0 1 2 0 0 0 0 0 0 1 1 1 1 1 1 2 1 0 0 0 0 0 0 1 0 0 1 0 0 0 1 0 0 0 0 0 0 0 1 1 1 1 1 2 1 1 0 2 0 0 0 0 2 1 0 0 0 0 0 2 0 1 0 1 1 0 1 0 0 2 0 1 1 0 0 0 0 2 0 2 0 2 0 2 2 0 0 0 2 2 0 2 0 2 1 0 0 1 0 0 1 1 2 0 0 0 1 1 2 1 2 1 1 1 0 1 0 0 1 1 1 0 1 0 1 1 0 1 0 0 1 0 2 2 0 1 1 1 0 1 0 0 0 1 1 1 0 0 0 2 0 1 1 0 1 1 2 1 0 0 0 0 1 0 0 1 1 0 0 0 0 1 1 0 0 0 0 0 0 0 0 0 1 0 0 0 0 0 2 0 0 0 2 2 1 1 2 1 2 1 1 0 1 0 1 1 0 1 0 0 0 2 0 2 0 2 0 1 1 2 1 1 0 0 1 0 0 0 0 2 1 0 1 0 1 1 0 0 2 0 2 1 1 1 2 0 1 2 2 0 2 1 0 1 0 2 0 2 2 0 0 1 0 0 1 0 1 1 1 0 1 1 0 1 0 1 1 0 0 2 0 0 0 0 0 0 0 1 0 0 0 0 1 2 2 0 2 0 0 2 0 0 0 1 2 1 1 1 0 0 0 0 0 2 0 1 2 2 2 0 2 1 2 0 0 0 0 1 2 0 2 0 1 1 0 1 0 0 0 0 1 1 0 0 1 1 0 1 0 1 2 0 1 0 0 0 2 0 1 1 0 1 1 0 1 1 0 0 2 2 1 1 0 0 0 0 0 0 2 1 0 0 1 2 0 0 2 0 2 0 2 0 0 0 0 0 1 0 0 0 0 2 0 0 1 0 0 1 1 2 0 2 1 1 0 0 0 1 1 1 1 0 0 0 1 0 0 1
123 0 0 1 1 0 0 1 0 1 0 1 0 0 0 0 0 1 1 1 1 1 0 0 2 0 2 0 0 2 2 0 0 0 0 0 2 2 0 0 0 2 0 1 2 1 1 1 0 1 0 0 0 0 0 1 0 0 1 0 2 2 1 2 0 2 0 0 0 0 0 2 2 2 1 2 1 0 0 0 0 0 0 0 2 0 0 0 2 2 0 0 1 1 0 0 0 0 0 0 0 2 1 0 1 1 2 0 0 2 0 2 0 1 1 1 1 0 0 0 2 0 1 0 1 0 1 1 1 2 0 0 0 0 0 0 0 0 0 2 1 1 0 0 0 0 0 0 1 1 0 0 0 0 0 0 0 0 1 1 2 0 1 2 0 2 1 1 0 0 1 0 0 2 2 0 2 1 0 1 0 0 1 2 2 0 2 2 1 1 1 2 0 0 0 1 1 0 0 0 1 0 1 2 2 1 1 0 0 0 1 1 1 0 2 2 1 1 1 0 1 1 1 1 1 1 2 2 0 0 0 0 2 2 1 1 0 2 2 1 1 1 2 0 1 0 0 0 0 0 0 0 1 0 0 0 0 0 0 0 0 0 0 0 0 0 1 0 2 0 0 1 1 1 0 0 0 1 2 0 1 1 0 0 1 1 1 0 1 2 0 1 2 2 2 0 0 2 0 2 2 0 2 0 0 0 0 2 1 1 1 1 2 1 2 0 2 0 0 0 0 0 0 0 2 0 1 0 1 1 1 1 0 0 0 0 0 1 1 1 2 1 1 2 1 1 0 1 2 0 0 0 0 0 0 2 0 1 0 0 0 0 2 0 2 2 0 1 1 0 0 2 1 1 1 1 2 1 1 1 1 1 0 1 0 0 0 0 0 1 1 0 1 0 2 1 1 0 1 1 0 2 0 2 1 1 0 1 1 1 0 2 0 0 0 0 0 0 0 0 0 2 1 2 2 2 1 0 0 0 2 0 0 0 1 1 0 0 0 1 2 0 0 0 2 2 0 1 0 2 0 0 0 2 0 0 0 2 1 1 1 0 1 1 1 0 0 1 0 1 1 1 1 1 1 0 0 2 0 2 2 1 1 1 1 2 1 2 1 1 0 0 0 2 1 0 2 1 1 0 0 1 0 2 0 1 2 1 1 0 0 1 1 2 2 0 0 0 0 1 0 2 1 1 1 1 0 0 1 2 0 0 1 0 0 0 0 0 2 2 1 2 0 2 2 1 2 1 1 1 0 1 0 1 1 0 0 0 1 0 0 0 0 0 0 1 1 1 1 1 1 1 1 0 0 1 1 0 0 0 1 0 0 0 0 0 0 0 1 1 1 0 0 0 0 0 0 0 0 0 0 2 0 0 2 0 2 1 1 1 0 0 1 1 1 1 1 0 0 0 0 1 0 0 0 1 2 0 1 1 0 0 0 2 0 2 0 1 0 1 1 2 0 0 0 2 2 1 2 0 1 2 1 0 1 2 2 2 1 0 0 0 1 2 0 2 0 2 0 0 1 0 0 0 1 1 1 1 0 0 1 1 1 1 1 0 1 0 0 1 0 0 1 2 1 1 2 0 1 1 0 0 0 0 1 0 2 2 0 0 0 0 0 0 2 1 1 2 1 1 1 0 0 1 0 0 1 0 2 1 1 0 1 0 2 0 1 0 0 1 1 0 0 0 0 1 1 0 0 0 0 0 0 0 0 0 0 0 1 0 0 1 1 1 0 1 2 1 1 1 1 0 1 0 0 0 1 0 0 0 1 0 0 0 1 0 1 1 1 1 1 1 1 2 2 1 0 0 0 0 0 0 0 0 0 1 0 1 1 0 0 0 1 0 1 2 1 2 2 0 2 2 1 0 1 1 0 1 1 2 1 2 1 1 0 1 0 1 1 1 1 1 1 0 0 0 1 0 0 0 2 0 0 1 1 0 2 1 1 1 0 2 0 0 0 0 1 0 1 1 0 0 0 1 1 0 0 0 1 1 2 0 0 0 0 0 0 2 1 0 1 1 0 2 2 1 1 0 0 0 0 2 2 1 1 2 0 1 1 2 0 0 0 0 0 1 0 2 2 1 0 2 0 1 1 0 0 0 0 0 2 1 1 2 1 0 1 1 1 0 0 1 1 2 2 2 0 2 1 1 0 0 2 0 0 0 0 2 0 0 1 1 0 0 1 0 0 0 0 0 2 0 0 0 0 0 1 1 2 0 0 2 1 1 0 2 1 1 0 0 0 0 1 2 1 0 0 0 1 0 0 1
124 0 0 0 0 0 0 2 0 0 0 1 1 1 0 0 0 1 2 1 1 1 0 0 2 0 1 0 1 2 2 0 2 2 1 0 0 1 0 0 1 0 0 2 2 1 1 0 0 0 0 0 1 1 0 1 0 0 0 1 0 1 0 0 2 0 1 1 1 1 0 1 2 2 1 2 1 0 0 0 0 0 1 1 2 0 0 0 2 2 0 0 2 2 0 0 0 1 1 1 0 1 1 0 1 1 2 0 0 2 1 2 0 1 1 0 0 0 0 0 2 0 1 1 0 1 0 0 0 0 1 1 0 0 0 0 0 0 0 1 1 2 0 0 0 0 0 0 1 1 0 0 1 0 0 0 0 2 0 2 1 1 1 2 0 2 0 1 0 2 0 0 1 1 0 0 2 1 0 1 0 1 0 1 1 1 0 2 2 1 1 2 0 0 0 1 1 0 0 1 0 1 0 1 2 1 1 1 1 0 1 1 1 0 2 2 0 0 2 1 1 1 2 2 0 0 0 1 0 1 0 0 0 0 0 0 0 2 1 1 1 0 2 0 1 0 0 1 0 0 0 1 0 0 0 0 0 1 1 1 1 0 0 0 0 0 0 0 2 0 0 2 0 0 0 0 1 0 0 0 0 1 1 1 1 1 1 1 1 2 1 2 1 2 2 1 1 0 0 2 0 0 2 1 0 0 2 0 1 1 0 2 2 2 0 0 1 0 0 0 1 1 1 1 1 0 1 0 1 2 2 1 0 0 0 0 0 1 0 1 1 1 1 2 0 0 0 0 2 2 1 1 1 1 0 1 1 1 0 2 2 2 1 0 1 0 0 2 2 0 0 1 0 0 0 0 1 1 2 2 2 2 0 1 2 1 1 0 0 0 0 1 0 0 2 1 1 0 2 2 0 2 1 0 0 0 1 1 0 2 0 0 1 1 1 2 1 0 0 0 0 1 1 2 2 2 1 0 0 1 1 0 0 0 1 1 1 0 0 0 2 0 0 1 1 1 0 1 0 1 0 0 1 2 1 1 1 2 0 2 1 0 0 0 1 1 0 0 0 0 0 0 1 1 0 0 0 1 0 1 1 2 1 1 1 2 1 1 1 0 0 0 1 1 1 0 1 1 1 0 0 1 2 0 2 0 1 2 1 0 0 1 0 0 0 0 1 0 0 1 0 2 1 1 1 0 0 0 1 2 0 1 1 0 0 0 0 0 2 2 1 1 0 0 0 2 1 2 2 0 0 0 0 2 1 0 1 0 0 1 1 0 0 0 0 0 0 1 1 0 1 0 1 0 0 1 0 0 0 0 0 0 1 1 0 0 0 0 0 1 0 0 0 1 1 0 1 0 0 0 0 1 1 1 2 0 1 0 1 1 0 0 0 0 0 0 0 2 0 0 0 1 0 0 0 1 1 0 0 0 2 2 0 2 0 1 1 0 0 1 2 0 0 1 1 1 1 1 0 1 1 2 0 1 0 2 1 0 0 0 0 0 1 0 2 1 0 2 0 0 0 0 1 0 1 2 1 0 1 1 1 0 2 1 2 1 1 0 1 2 0 0 0 0 0 0 0 0 1 1 1 0 0 1 0 1 1 0 0 0 1 1 0 2 0 2 1 1 1 1 0 0 0 2 1 2 0 0 2 1 1 1 0 0 0 1 1 0 0 0 0 0 0 0 0 0 1 0 1 1 0 0 0 0 0 0 0 1 1 0 1 0 1 0 1 1 1 2 0 0 0 1 0 1 1 0 2 0 1 1 0 1 1 1 0 1 0 2 1 2 0 2 1 2 1 1 0 0 0 1 0 0 0 1 0 0 2 0 0 1 0 0 0 1 0 2 2 2 2 1 1 2 1 1 2 1 1 0 1 2 2 1 2 0 0 2 0 1 0 1 1 1 0 0 0 0 0 0 0 0 1 0 0 1 0 0 0 0 1 1 0 1 0 0 1 0 1 0 2 0 2 0 0 2 1 1 0 1 1 2 2 0 0 0 0 0 0 1 0 0 1 1 1 2 1 1 1 0 0 0 0 1 2 0 1 1 1 1 1 1 0 0 0 0 0 0 0 1 1 0 0 1 1 1 2 0 1 1 0 0 1 1 0 2 0 0 0 2 2 1 0 0 2 1 0 0 0 0 0 1 1 0 1 0 2 0 2 2 2 2 0 0 0 0 1 0 0 0 0 0 0 1 0 1 0 1 0 1 2 0 0 1 1 0 0 1 0 1 0 1 1 1 2 2 2 0 1 0 0 0 0 0
125 0 0 2 0 1 1 2 0 0 0 1 0 0 0 0 0 1 0 2 2 2 0 1 1 1 0 1 1 1 1 0 2 1 2 0 2 2 0 0 1 1 0 0 1 0 0 0 0 0 0 0 1 0 0 0 0 0 0 0 1 2 2 2 0 0 2 0 1 1 0 1 2 2 2 2 0 1 1 0 0 0 1 1 1 0 0 0 2 2 0 0 2 0 0 0 0 0 0 0 0 2 1 0 0 0 2 2 2 0 0 2 1 2 2 1 1 0 1 0 1 0 1 0 0 1 0 0 0 0 0 1 0 0 0 0 0 1 0 1 1 1 0 0 0 0 0 0 0 0 0 1 0 1 1 0 0 2 0 1 1 0 1 2 1 2 1 2 0 2 0 1 1 1 1 0 2 0 0 1 0 1 0 0 0 0 0 1 0 1 0 1 1 0 1 1 1 1 0 1 0 1 0 2 2 0 1 1 1 0 2 1 1 0 1 2 0 0 0 0 0 0 1 1 1 0 2 1 1 1 1 1 1 1 1 1 1 2 2 0 0 0 2 0 1 0 0 1 1 1 0 1 0 0 0 0 1 0 0 0 0 0 0 2 1 0 1 0 2 1 0 1 1 1 0 1 0 2 2 0 1 1 0 0 1 1 1 1 1 2 1 1 1 1 2 0 1 0 0 0 1 0 1 1 0 0 1 0 0 1 0 1 2 2 2 0 2 0 0 0 1 1 1 1 1 0 0 0 0 0 1 0 0 0 0 0 0 1 0 0 1 1 2 2 1 1 0 1 2 2 1 1 1 1 0 0 1 1 0 1 1 1 2 0 2 0 2 2 2 0 1 1 0 0 0 0 2 1 0 1 1 0 0 1 0 1 1 0 0 0 0 0 0 0 1 0 1 1 0 0 0 0 0 2 2 0 0 1 0 2 0 0 0 0 1 1 1 0 0 0 0 1 1 1 1 0 0 0 0 1 0 1 0 1 1 1 0 1 0 0 0 2 1 1 1 2 1 0 0 2 0 0 1 2 2 0 2 1 2 1 1 0 0 0 0 1 0 1 0 0 0 0 1 1 1 0 2 2 0 0 1 0 1 1 1 1 1 0 0 2 0 0 1 1 0 1 0 1 1 0 1 1 1 1 1 0 1 1 0 0 0 1 0 1 1 0 0 1 0 1 1 2 0 0 1 0 0 0 0 2 0 2 1 0 0 0 0 0 2 2 1 2 0 0 0 1 0 1 1 0 0 1 1 2 1 0 0 0 1 0 0 0 1 0 0 0 1 2 1 0 0 1 1 0 0 2 2 1 0 1 0 0 0 0 1 0 0 0 1 1 0 0 0 0 0 0 1 0 0 0 0 1 1 1 1 1 1 1 2 1 0 0 0 0 0 1 1 1 0 0 0 1 0 1 0 0 1 2 0 0 1 1 1 1 1 0 1 0 0 1 1 0 0 1 0 2 2 1 1 0 1 1 0 1 0 2 1 2 2 0 0 0 1 1 1 2 1 2 1 0 1 1 0 0 1 2 2 0 0 0 0 0 2 1 1 2 0 0 1 1 0 0 0 1 0 0 2 0 1 1 0 0 0 0 1 0 2 1 1 1 0 0 0 1 0 0 0 0 0 0 0 0 1 2 1 0 0 0 1 1 1 1 0 1 1 1 2 0 0 1 1 0 1 1 0 1 2 1 1 0 1 1 0 0 0 1 1 0 1 1 0 0 1 0 0 0 2 1 2 2 0 0 0 0 0 1 0 1 0 1 1 0 0 0 1 1 1 1 0 1 1 0 1 1 1 0 1 1 0 1 0 0 0 1 0 1 1 0 1 1 0 0 1 0 1 0 1 2 1 0 1 1 2 1 2 1 1 1 0 1 0 2 2 0 0 2 0 1 1 0 0 1 1 1 0 0 1 0 0 1 2 0 0 1 1 0 1 0 0 0 0 2 0 0 0 0 1 0 2 0 0 0 0 1 2 1 1 1 2 2 2 0 1 0 0 1 0 2 1 0 0 1 1 0 1 0 0 0 0 0 1 1 1 0 1 1 1 1 0 0 0 0 0 0 0 0 0 1 2 0 0 2 0 1 0 0 1 1 1 1 2 2 0 2 0 0 0 0 1 0 0 0 1 2 1 1 1 1 0 1 1 0 2 1 0 0 1 0 0 0 2 0 1 0 1 0 0 0 2 2 0 0 0 0 0 2 0 1 2 0 0 2 1 1 0 0 0 0 0 0 0 1 1 2 2 0 0 0 1 0 1 1
126 1 0 0 0 0 0 1 0 1 0 0 0 1 0 1 0 0 1 0 0 0 1 1 1 1 1 0 2 1 1 0 1 0 2 1 1 1 0 0 0 1 0 0 2 0 0 0 0 0 0 0 0 2 0 2 0 0 0 1 0 1 1 1 1 0 2 0 0 2 2 0 2 2 1 2 1 1 1 0 1 0 0 0 2 0 0 0 1 1 0 0 1 2 0 0 0 0 0 0 0 2 0 0 1 0 2 0 0 2 2 2 1 2 2 0 0 0 0 0 2 0 2 2 0 1 0 0 0 0 0 1 0 1 1 0 0 0 0 1 0 2 0 0 0 1 1 0 0 0 0 0 1 2 1 0 0 2 0 0 1 1 1 2 1 2 2 1 0 1 0 2 2 0 0 0 2 2 0 0 0 0 1 2 2 1 1 1 0 0 0 1 1 0 1 2 0 0 0 1 0 1 0 1 2 2 2 1 1 0 1 1 1 1 2 2 0 0 1 1 0 0 2 2 0 1 1 0 0 0 0 0 1 0 0 0 0 2 2 0 0 1 2 0 1 0 0 0 0 0 0 0 2 0 0 0 0 0 1 1 1 0 0 2 2 0 0 0 1 0 0 1 0 0 0 0 1 1 1 0 0 2 1 1 1 1 1 1 0 2 0 1 1 2 2 0 1 1 0 1 2 0 2 1 2 1 0 0 1 2 1 2 2 0 2 0 2 0 0 0 1 1 2 1 2 0 1 0 1 0 2 1 0 0 1 1 1 2 0 1 1 2 2 2 0 0 1 1 1 2 1 1 1 1 0 1 1 1 0 1 1 1 1 0 1 0 1 2 2 0 0 2 0 0 0 0 0 2 1 1 0 1 0 1 1 0 1 0 0 1 0 0 0 0 2 0 0 1 1 1 0 2 2 0 0 0 1 0 0 1 0 1 0 0 2 2 2 1 0 1 0 1 1 1 0 2 0 0 0 0 0 1 1 1 0 1 0 1 1 2 2 0 0 0 0 2 0 2 0 0 1 0 1 2 1 0 1 0 0 0 1 0 0 0 0 1 0 0 0 0 1 1 0 0 0 1 0 1 0 1 2 1 2 2 0 1 0 2 1 1 0 0 0 2 1 0 1 1 1 0 1 1 2 0 2 0 0 1 0 0 0 0 0 2 2 0 0 1 0 2 1 2 1 1 1 0 0 0 0 2 0 2 1 1 1 1 1 0 1 1 0 1 0 1 1 2 1 1 1 0 0 1 0 2 0 2 1 2 0 0 0 2 0 2 2 0 2 2 0 0 0 2 0 0 0 0 0 1 0 1 1 0 1 2 0 0 0 0 1 1 0 0 1 0 0 0 0 0 0 0 0 1 0 1 2 1 1 1 1 2 1 0 0 1 0 0 0 2 0 0 0 2 0 0 0 2 0 1 0 0 2 2 2 2 0 0 0 1 1 0 2 0 0 0 2 1 1 2 0 0 1 2 1 0 1 2 1 2 1 1 1 1 0 1 1 2 0 2 0 0 1 0 0 0 1 1 1 1 0 0 1 2 2 1 1 1 1 1 0 1 1 1 0 1 0 0 2 0 1 0 0 1 0 0 0 0 1 1 0 0 0 0 1 1 0 0 1 2 1 1 0 0 0 2 1 2 0 0 0 0 1 0 1 0 1 1 2 0 0 1 1 1 0 0 0 0 0 0 0 0 0 0 0 0 0 1 1 0 0 0 0 0 1 0 0 1 1 1 2 2 1 0 1 0 0 1 0 0 1 1 0 1 0 0 0 1 0 2 0 2 0 2 2 2 2 0 0 0 0 0 0 0 0 2 0 0 0 0 1 1 0 0 2 0 1 0 0 0 2 0 0 2 0 0 2 0 0 2 0 2 0 2 1 1 0 2 0 1 1 0 0 0 0 0 0 0 0 0 0 0 1 1 0 1 1 0 1 1 0 0 1 2 0 0 0 0 1 0 2 0 1 0 0 1 1 0 0 0 1 1 2 0 0 0 0 0 0 1 0 0 1 2 1 1 2 2 2 0 1 1 0 1 2 1 2 1 1 2 0 1 0 0 1 0 2 2 0 1 2 1 0 2 1 1 1 0 0 2 1 1 2 2 0 1 0 0 0 1 2 0 0 1 0 2 1 1 1 1 1 1 0 1 2 0 1 0 2 2 2 0 2 0 2 0 1 1 1 0 0 0 1 0 0 0 0 0 0 0 1 1 0 0 1 1 0 0 1 0 1 0 0 2 0 1 0 0 1 0 1 0 1 0
127 0 0 2 0 0 0 1 0 1 0 1 0 0 0 0 0 1 2 0 0 2 1 1 1 0 0 0 1 1 0 1 0 1 1 0 2 2 0 0 2 0 1 0 2 1 0 0 0 1 0 0 1 0 1 0 0 1 2 0 1 1 0 2 0 0 1 0 0 1 1 1 2 2 2 2 0 1 1 1 1 0 0 0 1 0 0 0 2 2 0 0 1 1 0 0 0 1 1 1 1 1 2 0 0 0 2 0 1 1 0 2 1 2 2 1 1 0 0 0 2 0 2 1 1 1 1 1 0 2 1 1 0 1 0 0 1 0 0 2 1 1 0 0 0 1 2 0 0 0 0 1 1 0 0 0 0 1 0 2 1 1 2 2 1 2 1 1 0 0 2 0 1 1 2 0 2 0 0 0 0 0 0 2 1 0 1 1 0 0 0 1 2 1 2 1 2 0 0 0 0 0 0 2 2 0 1 0 1 0 1 2 1 1 1 2 0 0 0 0 0 0 1 1 1 0 2 2 0 0 0 1 0 0 0 0 0 2 2 0 0 0 2 0 2 0 0 0 0 0 0 0 2 1 1 1 2 0 0 0 0 0 0 0 0 0 0 0 1 0 1 1 1 1 0 0 0 0 2 0 1 1 1 1 2 0 2 0 2 2 2 2 1 2 2 0 0 0 1 2 1 1 2 1 0 1 0 0 0 2 0 2 2 1 2 0 2 0 0 0 0 0 1 0 2 0 1 1 1 1 0 0 0 0 0 0 0 0 1 1 1 1 2 2 0 0 1 0 2 2 2 2 2 2 0 0 1 1 0 2 2 2 2 0 2 0 1 2 2 0 0 2 0 0 0 0 1 1 0 2 1 0 0 1 1 1 1 0 0 0 0 1 0 0 1 1 1 0 1 1 0 1 1 1 0 1 1 0 0 1 0 1 0 0 0 0 0 0 0 0 0 1 2 2 0 0 0 2 2 1 0 1 0 2 2 1 0 1 0 0 2 0 0 0 2 0 0 1 0 2 0 0 0 0 2 0 2 2 1 1 1 0 1 0 0 1 0 2 0 0 0 0 2 2 0 0 0 2 0 2 2 1 2 2 1 2 1 1 1 1 0 0 1 1 1 0 0 1 1 1 0 1 1 1 1 0 1 1 0 0 0 0 0 1 1 1 1 0 0 0 0 2 2 2 2 0 0 0 0 2 0 0 2 1 1 0 2 0 0 0 1 1 0 0 0 1 0 0 0 1 0 1 0 2 1 0 0 1 0 1 0 0 0 0 0 1 1 0 0 0 0 1 1 0 0 1 1 0 0 0 0 0 0 1 1 1 1 0 0 0 1 1 0 0 0 0 0 0 0 0 0 0 0 1 2 0 1 1 2 1 1 0 0 0 0 1 1 0 0 0 0 1 0 1 0 0 1 1 0 0 0 0 0 0 0 1 0 0 0 0 2 1 1 2 0 1 1 1 1 0 0 1 0 0 0 0 2 2 2 1 1 0 1 1 1 2 0 2 0 0 1 0 0 0 0 2 2 1 0 0 2 0 1 1 1 1 0 1 0 1 1 1 0 1 0 0 2 0 1 1 0 0 0 0 1 0 2 2 0 0 1 1 0 2 0 1 0 2 2 2 0 0 1 2 1 0 0 0 0 0 1 0 0 0 1 1 1 0 0 1 1 0 0 0 0 1 2 1 1 1 0 1 0 0 0 0 1 0 2 1 0 1 0 0 0 2 0 1 1 1 0 0 2 0 0 1 1 0 1 1 0 2 0 0 0 2 0 1 0 1 1 1 2 2 2 0 0 1 0 0 0 0 0 2 1 0 1 0 1 1 0 0 1 1 1 2 2 2 2 0 1 2 1 0 1 1 0 2 0 2 0 2 1 0 0 2 0 1 1 0 0 0 2 1 1 1 1 0 0 1 1 0 0 2 0 1 0 0 0 0 0 0 0 0 0 1 0 0 1 1 1 0 0 2 2 1 0 2 2 1 1 1 1 1 0 2 0 2 0 1 1 2 0 2 2 2 2 1 0 0 0 0 0 0 1 1 0 1 0 0 0 0 0 0 0 0 0 1 1 1 0 1 2 0 2 0 0 1 0 0 2 2 0 1 0 0 0 1 1 0 0 0 0 2 1 0 1 0 0 0 1 1 0 0 2 0 2 2 1 0 2 0 1 0 2 0 0 1 1 0 0 0 0 1 1 1 0 0 2 0 0 2 0 0 0 0 0 0 1 0 0 0 0 0 0 0 0 0 1 0 1 2
128 0 0 1 0 0 0 0 0 0 0 1 0 0 0 0 0 1 2 0 0 1 1 1 1 1 2 0 0 1 1 1 2 2 0 0 1 1 0 0 0 0 0 0 1 0 0 0 1 2 0 0 0 0 2 1 0 0 1 0 1 2 2 2 1 1 1 0 0 1 1 1 2 2 1 2 1 0 0 2 0 0 1 1 1 0 0 0 2 2 0 0 1 1 0 0 0 1 0 0 0 1 0 0 2 1 1 1 1 1 1 2 1 1 1 1 1 0 0 0 2 0 2 1 1 1 1 2 0 2 2 2 0 0 0 0 0 0 1 0 2 0 0 0 0 0 0 0 0 0 0 0 0 1 0 0 0 0 0 1 1 1 1 1 0 0 0 0 1 0 1 0 0 1 2 0 2 1 1 1 0 1 1 2 2 0 2 2 2 1 1 2 2 1 2 1 0 0 0 0 0 0 0 0 2 1 1 1 0 0 0 2 0 0 1 2 0 1 1 0 1 1 2 1 1 2 1 1 0 0 0 0 0 0 1 1 0 2 1 1 0 0 2 1 1 0 0 0 1 1 1 0 1 0 0 0 0 0 1 1 1 0 0 0 0 0 0 1 2 0 0 1 1 1 0 0 1 1 1 0 0 1 0 0 1 1 1 2 1 2 2 0 1 2 2 1 1 1 0 1 1 0 1 0 0 1 1 0 0 0 0 0 0 0 1 0 1 0 0 0 0 0 2 0 2 0 2 0 0 0 2 1 0 0 0 0 0 2 0 0 0 0 2 0 0 0 1 0 2 2 1 1 1 1 0 1 0 1 0 1 1 1 0 1 0 1 0 2 2 0 0 2 1 0 1 1 1 1 0 1 1 0 0 1 1 0 1 0 0 0 0 0 2 0 2 2 2 1 1 1 0 1 0 2 2 0 0 0 0 1 1 1 0 0 1 1 0 0 1 0 1 1 1 1 1 1 1 0 0 0 1 0 0 0 2 1 0 0 2 2 1 1 0 1 0 1 0 2 0 1 0 0 1 2 1 1 1 1 1 1 1 0 1 1 1 0 0 1 0 1 1 1 1 1 2 0 1 2 0 0 0 1 0 0 0 2 0 1 1 0 1 1 1 0 0 0 1 1 1 0 0 1 2 1 1 1 1 1 0 0 0 0 0 2 2 0 0 0 0 0 0 2 1 0 0 1 1 0 1 2 0 1 1 0 0 0 0 0 1 1 0 1 0 0 0 2 0 1 1 0 0 1 0 1 2 0 0 0 2 0 0 0 1 1 1 0 1 2 0 1 0 0 1 0 1 0 1 1 0 1 0 0 1 1 1 1 1 0 0 0 2 1 1 0 1 0 0 1 0 0 0 1 0 0 1 0 0 2 2 1 1 0 0 0 0 0 0 1 1 0 0 1 0 0 0 0 2 1 0 0 1 2 0 1 0 0 1 1 0 0 1 1 0 2 0 1 0 1 1 1 0 1 0 1 1 2 0 1 0 0 0 0 0 1 0 1 1 2 0 0 0 0 1 0 1 1 2 2 1 1 2 1 2 0 1 2 0 0 0 1 0 0 0 1 0 1 1 0 0 0 0 0 0 1 2 0 1 1 0 0 2 1 0 2 1 0 1 0 0 0 0 0 0 2 1 1 1 0 2 1 1 1 0 1 1 1 1 0 1 2 0 2 0 0 0 0 0 0 0 0 0 0 0 0 0 0 1 0 1 0 0 1 1 0 0 1 2 2 0 0 0 0 0 0 0 0 0 0 1 1 1 1 2 2 2 0 2 1 0 1 0 1 0 1 1 1 0 1 0 0 1 0 0 2 1 2 1 0 1 1 0 0 2 0 2 1 1 2 2 0 2 1 0 0 2 1 1 0 0 1 1 0 2 0 0 1 1 0 0 0 0 0 0 0 0 0 0 0 0 1 1 0 0 1 1 0 1 0 0 0 0 2 0 0 0 0 2 0 0 2 0 0 0 0 2 0 1 1 1 2 2 0 0 0 0 0 0 1 0 0 0 2 0 1 2 2 2 0 0 0 0 2 2 0 2 1 1 1 0 2 0 0 0 0 1 1 0 1 1 0 0 1 0 0 1 0 1 1 0 0 1 1 0 2 0 0 0 0 0 1 0 0 0 2 2 1 0 0 0 1 1 0 2 1 0 0 1 2 2 1 1 0 0 0 1 1 1 0 0 0 2 0 0 0 0 0 0 0 1 0 0 1 1 1 0 0 0 0 0 0 0 0 1 1 2 0 0 0 1 0 0 2
129 1 0 1 1 1 1 2 0 0 0 0 2 2 0 0 0 1 0 2 2 2 0 0 2 0 1 0 2 1 2 1 2 2 0 0 1 2 0 0 1 1 0 1 1 1 1 0 0 1 0 0 0 0 0 1 0 0 2 1 1 1 1 1 1 0 2 0 0 0 1 1 2 2 2 2 0 1 1 0 0 0 1 1 1 0 0 1 2 2 1 1 0 2 0 0 0 0 0 0 0 2 1 0 0 0 2 0 0 2 0 0 1 1 1 1 1 1 1 0 1 1 2 1 1 1 1 0 0 0 1 1 0 0 0 0 0 0 0 0 1 1 0 0 0 0 0 0 1 1 0 0 1 0 0 0 0 0 0 1 1 1 2 2 0 2 1 1 0 2 0 1 0 2 2 0 2 0 0 1 0 1 1 2 2 0 2 1 1 0 0 2 1 1 0 2 0 0 0 0 0 0 0 1 2 1 2 0 1 0 1 1 1 0 2 2 0 0 1 1 1 1 0 0 0 0 0 1 0 0 0 0 1 1 1 1 1 2 2 0 0 0 1 0 2 1 1 0 1 1 0 2 0 0 0 1 2 0 0 1 1 0 0 0 0 0 0 0 1 0 0 2 1 1 0 0 0 1 2 0 1 0 0 0 0 0 2 0 2 2 1 1 1 2 2 0 1 1 0 1 1 0 2 0 0 1 0 0 0 0 0 0 2 2 1 0 1 0 1 0 1 1 1 1 2 0 0 0 0 0 1 1 0 1 0 1 0 2 1 0 0 0 2 2 0 0 0 0 2 0 0 0 2 2 0 0 2 2 1 0 1 2 0 1 0 0 1 2 2 0 2 0 1 1 0 0 1 2 0 0 0 0 0 1 1 1 2 0 0 1 0 1 0 0 2 0 0 0 0 1 0 1 0 0 0 0 0 0 0 0 0 0 0 0 2 2 1 0 0 0 0 2 1 1 1 1 1 0 0 0 0 1 0 1 1 0 0 1 0 0 2 0 0 1 1 1 0 2 0 1 0 1 0 2 0 0 0 0 1 0 0 0 1 1 1 1 1 0 0 0 0 0 1 1 0 1 0 2 0 1 2 0 0 0 0 0 0 1 0 1 1 0 1 1 0 0 1 2 2 0 0 0 1 1 1 0 2 1 1 0 0 1 1 1 2 0 0 0 0 2 0 2 1 0 1 1 0 1 0 1 1 0 0 0 0 0 0 1 1 0 1 2 0 1 1 2 0 1 1 0 0 1 0 2 1 1 0 1 1 1 0 0 0 0 0 2 2 1 1 0 0 2 0 0 0 1 2 2 0 2 0 0 1 1 0 0 0 0 1 2 1 0 1 0 0 0 0 0 0 0 0 1 0 1 2 0 0 0 1 0 1 1 0 1 0 0 0 0 0 0 0 0 0 0 0 0 2 1 0 0 2 2 0 2 0 1 0 1 0 0 0 1 0 0 1 1 1 1 1 0 0 2 0 2 0 2 0 1 1 0 0 0 0 1 0 1 1 2 0 0 1 0 0 0 0 2 2 1 0 0 1 0 2 0 1 1 1 0 0 0 0 0 0 1 0 0 2 0 1 1 0 0 0 0 1 0 1 1 1 1 0 0 0 2 0 0 0 0 1 1 1 0 0 2 1 1 0 0 1 1 1 1 0 0 0 0 0 0 0 2 0 2 0 0 0 1 1 0 1 1 0 1 0 0 0 0 0 0 0 0 0 0 2 1 0 0 2 2 2 2 0 0 0 0 0 0 2 1 1 2 0 1 0 0 0 1 0 2 0 2 0 2 2 2 0 0 0 0 0 0 0 0 0 2 1 0 1 0 1 1 0 0 1 0 1 2 1 2 2 1 1 2 0 2 2 2 1 0 0 1 1 0 1 0 0 2 0 0 1 0 0 0 0 0 0 0 0 0 0 1 2 0 1 1 0 0 0 0 0 0 0 2 0 0 0 1 0 0 1 1 0 0 0 1 2 1 0 0 2 2 2 0 0 0 0 0 1 2 1 0 0 0 1 1 1 1 1 0 0 1 1 1 1 0 1 1 0 0 0 1 1 1 0 0 0 0 0 1 1 1 0 1 0 1 2 0 0 2 0 1 2 2 0 1 0 0 0 1 1 0 0 0 0 0 0 2 0 0 0 0 1 1 2 0 1 1 2 2 1 0 2 0 0 1 0 1 1 0 0 0 1 0 0 0 0 0 0 0 2 0 0 0 1 1 0 0 0 0 0 0 0 1 0 1 1 0 0 0 0 0 1 1
130 0 0 2 1 1 1 0 0 1 0 0 0 1 0 0 0 0 2 0 0 1 0 0 2 0 1 0 0 1 1 0 2 2 0 0 1 1 0 0 0 1 0 0 2 0 1 0 0 1 0 0 0 2 0 1 0 0 0 0 1 2 1 2 0 0 1 0 0 0 0 0 2 2 2 2 0 0 0 1 0 0 1 1 2 0 0 0 2 2 0 0 1 0 1 0 0 0 0 0 0 2 2 0 0 0 2 1 1 1 1 2 0 2 2 0 0 0 1 0 1 0 2 2 0 1 0 0 1 1 0 0 1 2 1 1 0 1 0 1 0 2 0 0 0 0 0 0 1 0 0 0 1 0 0 0 0 1 0 0 0 2 0 2 1 0 0 0 0 1 1 1 1 1 1 0 1 0 0 0 0 0 0 2 2 1 1 2 1 1 1 2 2 0 2 1 1 0 0 0 0 0 0 2 2 1 1 0 0 0 1 1 2 0 0 1 0 1 1 0 1 1 2 2 0 2 2 1 0 0 0 0 0 0 0 0 0 2 2 0 0 0 2 0 2 0 0 1 1 1 0 0 2 1 0 0 1 1 0 1 0 1 0 0 1 0 1 0 1 0 1 0 0 0 1 1 0 2 2 0 0 2 0 0 1 0 2 2 0 2 1 0 1 1 2 0 0 0 0 1 0 0 2 1 1 0 1 0 1 1 0 1 1 0 0 0 2 0 0 0 0 0 2 2 2 0 0 0 0 0 2 2 1 1 0 0 0 1 1 0 1 1 2 1 1 1 0 0 2 1 1 1 1 1 0 1 2 1 0 2 2 2 2 0 2 0 1 1 1 1 0 2 0 0 1 1 1 0 1 2 2 2 0 1 1 1 1 0 0 0 0 0 0 0 2 0 0 1 1 0 0 0 0 2 1 0 0 1 0 1 0 1 0 0 1 1 1 0 0 0 0 2 0 0 0 1 0 0 0 0 1 0 0 0 2 2 0 1 0 0 1 1 0 1 1 1 0 0 1 1 0 0 1 2 1 1 1 2 0 2 2 0 0 0 0 0 0 1 0 0 1 1 0 0 2 0 1 0 0 0 1 2 2 2 1 2 1 0 0 0 2 2 1 2 2 1 1 2 2 1 0 1 2 0 2 0 1 1 0 0 0 0 0 0 0 0 0 0 0 1 0 2 0 0 0 1 1 1 0 1 1 0 1 0 0 0 1 0 1 1 1 1 0 0 1 2 1 1 1 0 0 0 1 2 1 0 0 1 2 0 0 0 0 0 0 1 1 1 0 1 0 2 0 0 0 0 0 0 0 0 0 0 0 0 0 0 0 0 2 2 1 0 1 0 1 0 0 1 0 0 1 1 1 0 2 0 2 0 0 1 0 0 0 1 0 0 0 1 0 0 0 2 0 0 0 1 1 2 0 0 1 1 0 2 0 1 0 0 1 0 1 1 0 1 0 1 2 1 1 0 1 2 1 0 1 2 2 2 2 0 0 0 0 0 1 1 0 2 0 0 2 0 0 0 0 1 1 0 0 0 1 0 2 1 2 2 0 1 0 0 0 0 0 2 1 1 2 0 1 1 1 0 0 0 0 0 2 1 0 0 0 0 0 2 0 0 2 1 1 1 0 0 0 2 2 2 0 0 2 2 2 2 0 0 0 0 0 0 1 2 0 2 1 1 0 0 2 0 0 0 0 0 0 0 0 0 1 0 2 0 0 2 1 0 0 1 2 1 1 1 0 1 0 0 0 1 0 1 0 1 1 0 0 0 0 2 0 1 0 1 1 1 1 2 1 1 0 0 0 2 0 0 0 1 0 0 0 0 1 1 0 0 1 1 1 1 1 2 2 0 2 2 1 1 1 1 1 2 0 2 0 2 0 0 0 2 0 0 0 0 1 1 1 0 1 1 0 1 0 0 2 0 0 1 1 0 1 0 0 0 2 2 0 0 0 1 0 1 1 2 0 0 0 1 1 2 1 0 1 1 1 0 0 0 0 0 1 1 1 0 1 1 0 1 2 2 2 0 0 0 0 2 1 0 2 1 1 1 1 1 0 0 1 0 1 1 0 1 2 1 0 2 0 2 1 0 0 1 0 0 2 1 0 2 0 0 0 0 1 1 0 0 1 1 0 1 0 1 0 0 1 0 1 0 1 0 2 2 0 0 0 1 2 0 2 0 0 0 0 0 1 0 1 0 0 0 0 0 1 0 0 1 1 1 0 0 0 2 0 0 0 2 0 2 1 0 0 0 0 0 0 0
131 0 0 0 0 0 0 0 0 2 0 0 1 1 0 0 0 1 0 2 2 2 0 1 1 0 1 0 0 2 2 0 0 0 0 0 1 1 0 0 0 1 0 0 2 0 1 0 0 2 0 0 0 0 2 0 0 1 1 1 0 1 2 2 0 0 2 1 1 1 0 0 2 2 0 2 2 2 2 0 1 0 1 1 1 0 0 2 2 2 2 2 1 1 1 1 0 1 1 1 1 1 0 0 2 2 1 0 0 2 0 0 0 0 0 0 0 0 0 0 2 0 2 0 2 0 2 0 1 1 1 1 0 0 0 0 0 0 0 0 0 2 0 0 0 0 0 0 0 0 0 0 1 0 0 0 0 1 0 0 0 1 1 2 0 2 1 0 1 0 0 0 1 1 0 0 2 0 0 0 0 0 0 2 0 0 0 1 1 0 0 1 1 0 1 2 0 0 0 1 0 1 0 1 2 1 1 2 0 0 2 1 1 0 2 2 1 0 1 0 2 2 2 2 0 2 2 1 0 0 0 0 0 0 0 0 0 2 1 1 1 0 2 0 1 0 0 0 1 1 1 0 1 0 0 0 1 0 0 0 0 0 0 1 0 0 0 0 1 0 0 2 1 1 0 0 1 0 1 0 1 1 1 1 2 0 2 1 0 2 2 1 1 2 2 0 0 2 0 2 1 0 1 1 1 0 0 1 0 1 0 2 1 1 2 0 1 0 0 1 0 0 1 0 2 0 1 0 0 0 2 1 0 0 0 0 0 0 2 2 1 1 2 2 0 0 2 0 2 2 0 0 1 1 0 1 0 1 0 0 0 0 1 0 1 1 1 2 2 0 0 2 1 1 0 0 0 1 1 2 2 1 0 1 1 1 0 1 1 0 0 0 0 0 2 1 1 0 1 1 0 1 0 1 1 0 0 1 1 1 0 1 0 0 2 2 1 0 0 0 1 0 0 0 0 0 0 1 1 2 0 2 0 1 1 0 0 2 0 0 2 0 0 1 1 0 0 2 0 1 0 0 1 2 1 1 1 0 1 0 0 0 1 0 0 1 0 1 0 1 1 1 2 2 1 0 0 2 1 0 0 0 0 0 0 1 0 1 0 1 1 1 0 2 0 0 1 0 0 0 0 1 2 0 2 0 2 1 1 0 0 1 1 2 2 0 0 0 0 0 0 2 0 0 0 0 0 0 0 2 0 0 2 1 1 0 1 0 0 0 0 0 0 1 0 0 0 0 0 0 0 2 0 2 2 0 0 0 2 1 0 0 0 0 0 1 1 2 1 1 1 1 1 0 0 1 1 0 0 0 2 0 0 0 0 1 1 1 0 1 0 0 1 0 0 0 0 0 0 0 1 1 0 1 2 1 2 1 1 0 0 0 0 1 0 0 0 0 0 0 0 1 0 1 0 0 1 0 0 0 0 0 1 0 1 1 1 0 1 1 1 1 0 1 0 2 2 0 0 0 0 2 0 0 0 1 2 2 2 0 0 0 0 1 0 0 0 2 0 0 1 0 0 0 2 2 2 1 1 1 1 0 2 2 2 1 1 1 0 0 1 1 0 0 0 0 0 0 1 2 1 0 0 0 1 0 2 1 0 0 0 1 0 0 1 0 0 0 0 0 0 0 0 1 1 0 0 1 1 1 2 1 1 0 2 0 1 0 0 1 0 1 0 0 0 1 1 1 1 1 1 1 0 0 0 0 1 0 1 0 0 0 1 0 1 1 2 2 1 1 1 0 0 0 0 0 2 0 1 1 0 1 0 0 0 1 0 1 1 1 1 1 1 2 2 1 0 0 0 1 0 0 0 2 0 0 2 1 1 0 0 0 1 0 0 2 1 1 2 1 1 2 2 0 2 0 0 1 1 2 1 2 2 0 0 1 0 0 0 0 0 0 0 0 0 0 0 0 0 1 1 0 0 2 0 1 0 0 0 0 0 1 0 0 0 0 0 1 2 1 1 1 0 0 2 2 0 1 2 2 2 0 0 0 0 0 0 1 1 0 0 1 1 0 2 0 1 0 0 0 0 1 2 0 2 0 0 1 0 0 0 0 0 0 1 1 0 0 2 0 0 2 0 1 2 0 1 1 0 0 2 2 0 2 0 0 0 1 1 0 0 1 0 1 1 0 1 0 0 1 1 0 1 0 1 0 1 2 1 0 2 0 0 0 2 0 0 0 0 0 0 0 0 0 0 2 0 0 0 0 0 0 0 0 0 0 0 0 0 0 0 0 0 1 1 0 0 0 0 0 0 0
132 0 1 1 0 0 0 1 0 0 0 0 1 0 0 0 0 1 1 1 1 1 0 1 1 0 2 0 0 2 2 1 2 1 0 0 1 0 0 0 0 1 0 1 2 1 1 0 0 0 0 0 1 1 0 1 0 0 0 0 1 1 0 0 0 0 1 1 0 0 0 2 2 2 1 2 1 2 2 0 2 0 0 0 1 0 0 0 1 1 0 0 0 2 1 1 1 1 0 0 0 2 0 0 1 1 2 1 0 2 1 1 1 1 1 1 1 0 0 0 2 0 2 2 0 1 0 0 2 2 0 0 0 0 0 0 0 1 0 2 2 0 0 0 0 1 0 0 1 1 0 0 0 0 0 1 0 0 0 0 1 1 2 2 1 2 1 2 0 1 1 0 1 1 2 1 1 0 0 1 0 1 1 2 2 0 1 2 2 2 2 2 0 0 0 0 0 0 0 0 0 0 1 2 2 0 0 1 1 0 2 1 2 0 2 2 1 0 1 1 0 0 2 2 0 0 0 0 0 0 0 0 0 0 0 0 0 2 1 1 1 1 2 0 2 0 0 0 1 1 1 0 1 0 0 0 1 0 0 0 0 0 0 0 0 0 0 1 1 0 0 1 1 1 0 0 0 0 2 0 2 0 1 1 2 1 1 1 0 2 0 0 0 1 2 0 0 0 0 1 0 0 1 0 0 0 0 0 0 1 0 1 2 2 1 0 2 0 1 0 2 1 0 0 1 0 2 0 1 1 2 0 0 0 0 0 0 2 0 0 1 1 1 1 1 1 1 1 1 2 1 1 2 2 1 0 1 1 0 0 0 0 2 0 2 0 0 1 1 0 0 2 1 1 0 0 1 1 0 1 1 0 0 1 1 2 1 0 0 1 0 1 0 0 1 1 2 1 0 0 0 0 1 0 0 0 1 0 0 2 0 2 1 1 1 2 1 0 0 0 0 0 0 1 0 1 0 0 0 1 0 0 0 0 0 0 0 0 0 0 2 0 0 2 0 0 0 0 1 2 0 2 0 2 0 0 0 1 1 0 0 0 1 1 1 0 0 1 0 1 2 2 1 1 1 0 1 2 0 0 1 1 1 1 1 1 1 2 2 0 0 0 0 2 1 1 1 1 1 0 0 1 1 1 1 0 2 1 0 0 0 2 0 2 2 0 0 0 0 1 0 2 0 0 0 2 1 0 0 2 0 2 2 1 1 0 1 0 0 1 0 0 0 0 1 1 1 1 1 0 0 0 0 2 0 0 0 1 0 0 0 1 0 1 1 1 2 0 0 1 0 0 0 0 0 0 0 1 0 1 1 1 0 0 1 1 1 0 0 0 1 1 0 0 0 1 0 0 0 0 0 1 0 0 0 0 0 1 1 2 0 0 0 0 0 0 0 0 0 0 0 1 0 0 0 0 2 1 0 0 0 0 1 1 0 0 0 1 0 1 1 2 0 1 0 2 2 1 1 0 1 1 0 1 0 1 1 0 0 0 0 0 0 2 0 2 0 2 0 0 1 0 0 0 1 2 2 1 0 0 1 0 1 0 1 1 0 1 0 1 0 0 0 1 1 0 2 0 1 1 0 0 0 0 2 0 1 1 0 1 0 0 1 1 1 1 1 1 1 1 1 0 1 2 1 1 1 0 1 1 1 1 0 0 1 2 2 0 0 0 0 0 0 0 0 0 0 0 1 1 0 0 0 0 0 0 0 0 2 1 0 1 2 0 1 0 2 1 2 2 0 0 0 1 1 0 1 0 0 0 2 0 0 0 1 1 1 2 0 2 0 2 1 2 2 1 0 0 0 0 1 0 0 2 1 0 2 0 1 0 1 1 0 2 0 2 2 1 0 0 0 0 0 0 2 1 1 1 0 2 0 2 2 0 0 1 1 1 0 0 0 0 1 0 0 0 0 1 0 0 1 1 0 1 1 0 1 0 0 0 0 2 0 0 0 2 1 0 1 1 1 0 0 0 2 1 0 2 1 0 0 1 0 0 0 1 0 2 0 0 0 1 1 1 1 0 0 0 0 0 0 2 1 0 1 1 1 1 2 2 1 0 1 0 1 1 0 1 2 0 1 1 0 1 2 1 1 2 1 1 1 1 0 0 0 0 0 1 1 0 0 0 1 1 1 2 0 0 0 0 2 0 2 0 1 0 1 2 2 1 0 0 1 0 1 0 0 0 0 0 1 0 0 0 0 0 0 0 1 0 0 1 2 2 0 0 0 2 0 1 1 1 0 1 1 0 0 0 1 0 0 0
133 1 0 0 0 0 0 1 0 1 0 0 0 1 0 0 0 0 1 2 1 2 1 0 2 0 0 0 0 2 2 1 1 1 2 0 1 1 1 0 0 1 0 0 0 0 1 0 0 0 0 0 0 0 0 1 0 0 1 0 1 1 2 2 0 1 1 0 1 1 0 2 2 2 2 2 0 2 2 0 0 0 0 1 0 0 0 1 1 2 1 1 1 1 0 0 0 1 0 0 0 2 2 0 0 0 2 0 2 0 0 2 0 1 2 1 0 0 0 0 2 0 2 0 1 1 1 0 1 1 0 0 0 1 2 1 0 0 1 1 0 2 0 0 0 0 0 0 0 0 0 0 0 1 1 0 0 0 0 0 1 2 2 2 0 2 1 1 0 2 0 0 0 2 0 0 2 0 0 0 0 2 1 2 1 0 1 1 1 2 1 2 1 1 1 0 0 0 0 1 0 1 0 2 2 0 0 2 0 0 2 0 1 0 2 2 0 1 2 1 0 0 2 1 1 1 0 1 0 0 0 0 0 0 0 0 0 2 1 1 1 0 2 1 1 0 0 0 0 0 0 1 0 0 0 0 2 0 0 0 0 0 0 1 1 0 1 0 2 1 0 1 1 1 1 2 0 0 1 0 1 1 1 1 1 0 1 1 0 2 1 1 1 2 2 0 1 1 0 2 2 2 0 0 0 0 0 0 0 1 0 1 1 1 1 0 2 0 1 0 1 1 1 0 0 0 0 0 1 0 2 1 1 1 1 1 1 1 0 1 0 1 2 1 2 2 0 0 2 1 1 1 2 2 0 0 1 0 0 1 1 1 2 0 2 0 1 2 2 0 1 1 0 0 0 0 1 0 1 2 2 2 0 1 1 0 0 0 0 0 0 0 1 1 2 2 2 1 0 0 0 0 1 1 0 0 0 0 1 0 0 1 0 0 2 2 2 1 0 1 0 1 1 1 1 1 1 0 0 2 0 0 1 1 0 1 0 0 0 1 2 0 0 0 1 0 0 0 1 2 0 0 0 2 0 0 0 0 1 0 0 0 1 0 0 2 1 0 0 0 0 0 1 1 0 0 0 1 0 1 2 1 0 0 0 0 0 1 0 2 0 0 1 1 0 0 1 2 2 0 0 0 1 1 1 0 1 1 0 0 0 0 1 1 1 0 0 2 0 2 1 2 0 0 0 1 0 0 0 2 0 2 0 0 0 0 0 0 0 1 1 1 0 1 1 1 1 1 1 0 0 1 0 2 0 2 0 0 0 1 1 0 0 0 0 1 1 1 0 0 0 1 2 0 2 0 2 1 0 1 0 0 0 1 0 0 0 0 0 1 0 0 0 0 0 0 0 0 0 0 0 2 1 1 0 1 0 2 2 0 1 0 0 0 0 0 0 0 0 0 0 1 0 1 0 0 1 0 0 0 2 2 1 2 0 0 1 0 0 0 1 1 1 2 0 1 1 2 2 0 1 1 0 0 0 2 2 2 2 0 0 0 1 1 1 2 0 2 0 0 0 0 0 0 0 2 2 0 1 1 1 1 2 0 1 1 2 0 0 1 0 0 1 1 0 0 1 0 0 0 0 0 0 0 0 0 1 1 0 1 1 1 0 2 0 0 0 2 2 2 0 0 1 2 1 1 0 0 0 0 1 0 0 0 0 0 0 0 0 1 0 1 1 0 0 0 1 0 1 1 1 1 0 0 0 0 1 0 1 0 0 0 2 0 0 0 2 1 1 1 0 0 1 1 1 1 1 0 2 2 0 2 0 0 0 2 0 2 1 2 0 1 1 1 1 0 0 0 0 0 0 0 0 2 0 0 0 0 1 1 0 0 2 0 2 2 2 2 2 0 2 1 1 1 2 2 1 1 0 2 1 1 2 0 0 2 0 0 0 0 0 0 1 0 1 1 0 0 0 0 2 0 0 1 0 0 0 0 0 0 1 2 1 0 0 2 0 0 1 1 1 0 0 2 2 1 0 2 2 1 1 0 0 0 0 0 0 2 0 0 0 1 0 1 1 1 1 0 1 0 0 2 2 0 1 1 1 1 0 0 0 0 0 0 2 2 0 1 1 0 0 1 0 0 0 0 1 1 0 0 2 2 0 1 1 0 1 0 2 0 0 2 2 0 0 0 0 0 0 1 1 0 2 0 1 0 1 2 2 0 2 0 1 0 1 1 2 0 0 0 1 0 0 1 0 1 1 0 2 0 0 2 1 1 0 0 0 0 1 0 0 1 0 2 1 0 0 0 0 0 0 1
134 1 0 2 0 0 0 1 0 1 0 0 0 0 0 0 0 2 1 1 1 1 0 0 2 1 0 0 0 2 1 0 0 0 0 0 1 2 0 0 1 1 0 0 1 0 0 0 0 0 0 0 0 0 0 1 0 0 1 1 0 1 1 2 0 1 1 0 0 1 1 1 1 2 1 2 1 1 1 1 0 0 1 1 1 0 0 0 1 2 0 0 2 2 0 0 0 1 0 0 0 2 1 1 0 0 2 0 1 1 0 1 1 2 2 2 2 0 1 0 1 0 2 1 1 1 1 0 1 1 1 1 0 0 1 0 0 0 1 0 1 2 0 0 0 0 1 0 1 1 0 0 0 0 0 0 0 1 0 1 1 1 0 2 0 1 0 0 2 1 0 0 0 2 2 0 1 0 0 0 0 0 0 1 1 0 1 0 0 2 1 2 1 0 1 2 2 0 0 1 0 1 0 1 2 1 1 1 1 0 1 1 1 0 0 1 1 1 1 0 1 1 2 2 0 0 0 1 0 0 0 0 0 0 0 0 0 2 2 1 0 1 2 0 2 0 0 1 1 1 0 0 0 0 0 0 2 1 0 1 0 1 0 1 0 0 0 0 1 0 0 2 0 0 0 1 0 0 1 0 1 1 0 0 2 1 1 1 2 2 2 1 1 2 2 0 1 0 0 1 0 0 1 1 0 0 0 1 1 1 1 2 1 2 0 0 1 0 0 0 1 1 1 0 2 0 0 0 1 2 2 2 0 0 0 0 0 2 0 0 0 1 2 1 0 0 0 2 2 0 0 0 2 2 0 0 0 1 0 2 2 2 2 0 2 0 0 2 2 0 1 1 1 0 1 1 2 0 0 1 0 2 0 1 1 1 1 0 0 1 0 0 0 0 1 0 0 1 0 0 0 1 0 2 1 1 0 0 0 1 0 0 2 2 0 2 0 0 0 0 0 1 0 1 1 1 1 0 0 1 0 1 0 1 1 0 0 0 0 0 0 1 0 0 2 0 0 1 0 0 1 0 0 2 0 0 1 0 1 0 0 0 0 0 1 1 0 0 0 0 0 0 2 2 1 1 1 2 0 0 0 2 1 1 0 1 0 0 0 1 0 0 1 2 0 1 1 2 2 0 0 0 2 0 2 0 0 2 1 0 0 1 0 1 1 0 0 1 0 1 1 2 1 0 0 0 0 1 0 1 1 1 1 1 1 0 0 0 1 1 0 1 0 0 0 2 0 1 1 0 0 0 0 2 2 0 0 0 1 0 0 0 1 0 0 0 0 0 0 0 0 2 0 0 0 0 0 0 0 0 2 0 0 1 1 1 1 0 0 0 0 0 2 0 1 2 0 2 0 0 2 0 1 1 2 0 1 0 1 0 1 1 1 1 1 2 2 0 0 0 0 0 1 1 1 0 2 1 0 0 1 2 0 0 0 0 0 2 1 0 2 1 1 2 0 1 1 2 1 0 0 1 0 0 0 1 2 2 2 0 0 0 1 1 0 1 0 2 0 0 2 1 1 0 1 1 2 1 1 1 1 0 2 1 2 2 1 2 0 0 2 2 0 2 0 0 2 0 0 1 0 0 0 0 2 0 2 1 0 2 0 0 0 0 0 1 0 1 1 1 0 0 2 2 1 1 0 1 1 1 1 0 0 0 0 0 0 0 1 2 0 2 0 0 0 2 2 1 0 0 0 0 0 0 0 1 0 0 2 0 0 1 1 0 0 1 1 1 2 2 0 0 0 0 0 1 2 0 1 1 0 0 0 0 0 2 0 1 1 1 1 1 1 2 2 1 1 1 0 1 0 0 0 1 0 0 1 0 0 1 0 0 0 1 1 1 2 2 2 0 2 2 1 0 2 0 0 0 0 1 1 0 2 0 0 2 0 0 0 0 0 0 1 1 0 0 1 0 0 0 2 0 0 2 0 1 0 1 0 1 0 0 0 0 0 1 0 0 1 1 1 1 0 0 2 1 1 1 2 0 0 0 0 0 0 1 1 1 1 0 0 1 1 1 2 1 1 0 0 0 1 2 1 0 2 1 0 1 0 1 0 0 0 0 1 0 0 0 2 0 0 2 0 0 1 0 1 1 1 1 2 1 1 2 1 0 0 0 0 0 1 2 2 1 1 1 0 0 0 0 1 0 2 0 1 0 2 1 1 1 1 0 1 0 1 0 0 0 0 0 1 0 0 0 0 1 0 0 1 0 0 1 2 2 0 0 0 0 0 0 0 0 0 2 0 0 0 0 0 0 0 0
135 0 0 2 1 0 0 2 1 0 1 1 0 0 0 0 0 2 1 2 1 2 0 0 2 0 0 0 0 2 2 0 1 0 0 0 2 2 0 0 0 1 1 0 2 1 0 1 0 2 1 0 0 0 1 1 0 0 1 0 1 2 1 2 1 0 0 0 0 0 0 2 2 2 1 2 1 2 2 0 2 0 1 1 1 0 0 0 1 2 0 0 0 2 0 0 0 0 0 1 0 2 1 0 1 1 2 0 1 1 0 1 1 1 2 2 2 0 0 0 2 0 1 1 0 1 0 1 0 2 0 1 0 1 0 0 0 0 0 0 0 2 0 0 0 0 0 0 0 0 0 0 0 0 0 0 0 2 0 1 0 2 1 2 2 2 0 1 0 0 1 0 0 2 1 0 1 0 0 2 0 2 0 2 1 0 1 0 0 0 0 0 2 2 0 2 1 0 0 0 0 0 0 1 1 0 0 0 1 0 1 1 0 0 1 2 0 0 1 0 1 2 2 2 0 2 2 0 0 0 0 0 0 0 0 0 0 2 2 0 0 0 2 1 2 0 0 0 0 0 0 1 1 0 0 0 1 2 0 0 0 0 0 1 2 0 1 0 2 1 0 0 1 0 0 0 0 1 2 0 0 1 0 1 1 0 2 2 0 2 1 0 0 1 2 0 0 1 0 1 1 0 1 0 0 0 1 0 0 1 0 2 2 1 2 0 1 0 1 0 1 1 1 0 2 0 1 0 1 0 2 2 0 0 0 0 0 2 0 1 2 2 1 2 0 0 1 0 2 1 0 0 1 1 1 1 1 0 0 2 2 2 0 1 0 0 2 2 2 0 1 1 1 1 1 1 1 2 1 2 1 0 0 1 1 1 2 0 0 1 0 1 1 0 2 1 1 1 0 0 0 0 1 1 1 0 1 0 0 2 0 1 1 1 0 2 0 0 0 0 0 0 1 1 2 1 2 0 0 1 0 1 0 0 1 1 0 1 0 0 2 0 0 1 0 2 0 0 0 1 0 0 1 2 1 1 1 1 1 1 2 1 0 0 0 2 0 2 0 0 2 2 2 2 0 0 0 0 0 0 2 1 1 1 0 2 0 1 1 0 1 1 1 2 0 0 0 1 1 1 0 1 2 1 2 1 2 2 1 0 0 0 1 1 1 0 0 0 0 1 1 2 0 0 0 1 0 0 1 2 0 0 0 0 1 0 0 0 2 2 0 2 0 1 1 1 1 2 2 0 0 1 0 2 1 0 0 0 1 0 0 0 0 0 0 0 1 2 2 0 2 0 0 0 0 0 0 0 0 0 0 0 1 1 0 0 0 0 2 1 2 0 1 0 0 0 0 1 0 0 0 0 0 0 2 1 2 1 1 2 0 0 0 0 0 0 1 1 0 0 0 0 0 0 0 0 2 1 0 0 1 1 1 2 0 0 0 2 1 0 2 0 0 0 2 1 1 2 1 0 1 0 0 1 0 2 2 2 2 0 0 0 1 0 2 1 0 2 0 0 0 0 0 0 1 1 1 0 1 1 1 1 2 1 2 1 2 0 0 2 0 0 0 1 0 0 2 0 1 1 0 0 0 0 1 0 2 1 0 0 0 0 0 2 0 2 1 0 0 0 0 0 0 1 1 0 0 0 1 0 0 0 0 0 2 1 2 0 0 2 2 1 0 0 0 1 2 1 1 0 1 1 0 0 0 1 2 1 2 1 0 1 1 0 0 1 2 0 0 0 0 0 1 2 2 0 0 2 0 2 0 1 1 1 1 1 1 2 0 2 0 0 2 2 1 0 0 1 0 0 0 0 0 2 1 0 1 0 1 1 0 0 1 0 1 2 1 1 1 0 1 1 1 2 2 2 1 2 0 2 1 1 2 0 0 2 0 0 0 1 1 1 0 0 0 0 0 0 0 0 1 0 0 2 0 0 0 0 0 0 0 1 0 0 0 0 0 0 1 1 0 0 0 1 2 1 0 0 2 2 2 0 0 1 0 1 0 0 0 1 1 2 0 2 2 2 2 0 0 0 0 2 2 1 2 1 0 1 0 0 0 0 0 0 1 1 0 0 1 1 0 1 0 2 0 0 0 0 0 0 2 2 0 1 0 0 0 2 2 0 0 1 1 2 1 1 0 0 0 1 1 0 1 0 1 0 1 1 0 0 2 0 1 0 0 2 2 0 2 1 1 0 1 0 0 1 0 0 2 0 0 0 0 0 0 0 0 1 0 1 0 0 0 2 0 2 0 0 0 0 0 1
136 0 0 2 0 0 0 1 1 1 0 0 0 1 0 1 0 0 1 0 0 0 0 0 2 1 0 0 2 2 2 1 1 1 0 0 2 0 1 1 0 0 0 1 2 1 1 0 1 1 0 0 0 2 0 1 0 0 1 0 2 2 1 1 2 0 1 0 0 1 1 1 2 2 1 2 1 1 1 0 0 0 0 0 2 0 0 0 2 2 0 1 0 1 0 0 0 1 1 1 1 2 0 0 1 0 2 0 0 2 1 1 0 0 0 1 0 1 0 0 2 1 2 0 2 0 2 1 0 0 0 0 0 0 0 0 0 1 0 2 1 1 0 0 0 0 1 0 0 0 0 0 0 0 0 0 0 2 1 1 1 0 1 2 1 1 0 1 0 1 0 2 1 1 2 0 2 1 0 1 1 1 0 1 0 0 0 1 0 1 1 1 2 0 2 2 2 1 0 0 0 0 0 0 2 2 2 1 1 0 1 1 2 0 1 2 0 1 1 0 1 1 2 1 1 0 1 2 0 0 0 0 0 0 0 0 0 2 2 0 0 0 2 0 2 0 0 1 1 1 0 0 1 0 0 0 0 2 0 0 0 0 0 1 1 0 0 0 2 1 0 1 1 1 0 0 0 2 2 0 0 2 1 1 1 0 1 2 0 2 1 0 1 2 1 0 1 1 0 1 1 1 2 2 2 1 0 1 0 1 0 1 1 0 1 0 2 0 1 0 1 1 2 0 1 0 0 0 0 0 0 0 0 0 0 0 0 1 2 0 0 0 1 1 0 0 1 0 2 1 0 0 2 2 0 0 1 0 1 0 1 1 1 0 1 1 1 1 1 0 0 1 0 0 1 1 1 2 2 2 0 0 0 1 2 1 2 2 2 0 1 1 0 0 1 0 1 1 1 0 0 0 0 2 1 0 0 2 0 2 0 1 0 0 1 1 1 0 0 0 0 1 0 0 1 1 1 0 0 0 1 1 1 1 0 1 0 1 0 1 2 0 0 1 1 1 0 1 0 1 0 1 1 1 2 1 2 0 1 1 1 0 0 0 0 1 0 0 0 0 2 0 2 2 0 2 0 1 0 0 1 1 1 1 0 2 0 0 0 1 1 1 0 2 0 0 2 2 2 0 0 0 1 1 1 0 1 0 0 0 0 0 0 1 1 0 1 0 0 1 0 2 0 0 0 1 0 0 0 2 0 1 2 1 0 0 1 0 1 1 0 0 0 2 2 2 0 0 0 0 0 1 0 0 2 0 0 0 0 1 1 0 1 0 0 1 2 1 1 0 1 1 1 0 1 0 1 0 0 0 1 0 0 1 0 0 0 0 0 0 0 0 0 0 0 0 0 0 0 0 0 0 0 1 2 0 0 1 2 0 0 0 1 1 1 1 2 1 0 0 0 2 0 0 0 1 2 2 0 0 1 1 0 2 0 0 0 1 0 0 0 2 0 0 2 0 0 2 1 0 1 2 0 1 0 2 1 2 2 0 0 0 2 1 0 1 0 2 0 0 2 0 0 0 1 2 1 0 1 1 0 1 2 0 1 0 2 0 1 2 0 0 1 2 1 1 1 1 2 2 0 0 0 0 2 0 2 1 1 1 0 0 1 1 1 0 0 1 1 1 0 0 2 2 0 0 0 0 1 1 1 1 0 1 1 1 2 0 0 2 1 1 0 0 0 0 0 0 0 0 0 0 0 1 1 0 0 0 2 0 0 2 2 0 0 0 2 2 2 2 0 0 1 0 0 1 2 0 2 2 0 1 0 0 0 2 0 1 0 1 1 1 1 1 0 0 0 1 0 0 0 0 0 1 0 0 1 0 1 1 0 0 1 1 1 2 2 2 2 0 2 1 1 1 1 1 1 1 0 1 0 1 2 0 0 2 0 1 0 0 0 1 0 0 0 0 0 0 0 0 1 0 0 1 1 0 2 0 0 0 0 2 1 1 0 1 0 0 0 1 1 1 0 1 1 1 2 0 2 2 2 0 0 0 0 1 1 1 0 0 0 0 1 2 2 2 2 0 0 0 0 2 1 1 2 1 0 0 1 1 0 0 0 0 0 0 0 2 2 2 0 2 0 1 1 0 0 1 0 0 2 2 1 1 2 0 1 0 2 1 0 0 0 2 1 0 1 1 0 2 0 0 0 0 2 0 2 2 0 0 0 1 0 0 0 1 1 0 0 0 1 0 0 0 0 0 0 0 1 0 0 2 0 0 0 0 0 0 0 0 0 0 0 2 1 1 1 0 0 0 1 1
137 1 0 1 1 0 0 2 0 0 1 2 0 0 0 0 0 2 2 1 1 1 0 1 1 1 0 0 0 2 2 0 2 1 0 0 1 1 1 1 0 1 0 0 1 0 1 0 1 1 0 0 0 2 0 1 1 1 1 1 0 0 2 2 0 1 1 1 0 0 0 0 1 1 1 1 1 0 0 1 0 0 1 1 2 0 0 1 2 2 1 1 2 2 0 0 0 1 1 1 1 2 1 0 0 0 2 2 2 0 0 2 0 2 1 0 0 0 0 0 2 0 2 0 2 0 2 1 1 2 1 1 0 0 0 0 0 0 0 1 0 2 0 0 0 0 1 0 1 0 1 0 1 1 0 0 0 0 1 1 1 0 2 2 1 2 1 0 1 1 0 2 1 1 1 0 2 0 0 1 0 2 0 2 1 0 1 0 0 2 2 2 2 0 2 0 1 0 0 1 0 1 0 1 2 2 1 2 1 0 0 1 2 0 2 2 1 1 2 1 0 0 2 2 0 1 1 1 0 0 0 0 0 0 0 0 0 2 2 0 0 1 2 0 2 0 0 0 0 1 1 1 0 0 0 0 0 1 0 0 0 0 0 2 1 0 0 0 2 1 0 1 1 1 1 1 0 2 2 0 0 2 1 1 2 0 2 0 1 2 1 0 2 2 2 0 1 1 1 2 2 0 1 1 1 0 0 0 0 0 0 0 2 1 1 0 2 0 0 0 1 1 1 1 0 0 0 0 0 1 0 0 0 0 0 1 0 0 2 1 2 1 2 2 0 0 1 0 2 1 0 0 2 2 1 0 0 2 0 1 1 1 1 0 1 0 0 2 2 0 1 1 0 0 0 0 1 1 0 1 0 1 0 0 1 0 0 0 0 1 0 0 0 0 2 0 0 0 1 0 0 0 0 0 0 0 0 1 0 2 0 1 0 0 1 1 0 0 0 0 0 1 0 1 1 1 1 0 0 0 1 1 0 1 0 0 0 0 2 2 1 1 0 1 1 2 1 0 0 0 0 1 0 2 1 0 1 2 1 1 0 0 2 2 2 0 0 0 0 0 0 0 0 0 1 0 0 0 0 0 0 2 1 1 0 0 0 1 1 0 1 1 0 2 0 0 2 1 1 1 0 1 1 1 1 0 1 2 1 0 0 0 1 1 1 0 0 0 0 0 0 2 1 0 0 0 0 0 1 2 0 0 1 1 0 0 0 0 1 1 0 1 0 0 0 2 1 1 1 0 0 0 0 2 0 1 1 0 2 0 0 0 0 0 0 0 0 1 1 1 0 2 1 0 0 1 1 1 0 2 0 0 0 1 0 1 1 0 1 1 1 0 1 0 0 0 0 1 0 0 0 1 0 0 2 0 1 0 1 1 0 0 1 2 1 1 1 1 1 0 0 1 0 0 0 0 2 2 0 0 0 2 1 1 0 1 1 0 0 0 2 0 1 1 0 1 2 2 2 0 1 1 1 0 1 2 1 1 0 0 0 0 1 1 0 0 0 1 1 1 1 1 0 0 1 2 1 0 1 1 0 1 0 0 0 0 0 0 0 0 1 1 1 2 1 1 1 1 0 1 1 1 0 0 0 0 2 2 1 1 0 0 0 0 1 0 1 1 1 1 1 0 0 2 2 2 0 0 0 0 1 0 0 0 0 0 1 0 0 2 1 1 0 0 0 0 0 1 1 0 1 1 0 0 0 0 0 0 1 1 0 0 2 0 0 0 2 1 2 2 0 0 0 1 1 0 2 0 0 0 0 0 0 0 0 2 0 2 0 2 0 1 1 1 1 0 1 0 0 1 0 0 0 2 1 0 1 1 0 1 0 0 1 0 2 1 1 2 2 0 2 2 1 1 2 2 1 1 0 2 1 1 1 1 1 2 0 1 0 0 0 0 1 1 0 0 1 1 0 0 2 0 0 2 0 1 0 0 0 0 0 1 0 0 1 0 2 1 0 2 0 0 1 1 1 1 0 0 0 0 0 1 0 0 0 0 1 0 1 0 0 0 0 2 2 2 2 0 0 0 1 2 2 1 2 1 0 1 0 1 0 0 0 0 0 0 0 2 2 1 0 2 0 0 1 1 2 0 0 0 2 1 0 1 0 0 0 1 1 0 0 1 1 2 2 1 0 1 0 1 1 0 2 0 1 1 1 2 0 0 2 0 1 0 2 1 1 0 0 0 2 0 0 0 0 0 0 0 2 0 0 2 1 1 0 0 1 0 0 1 0 0 1 2 1 0 0 0 0 0 0 0
138 1 0 1 0 0 0 2 0 0 0 0 0 1 0 1 0 2 1 2 1 2 0 0 2 1 1 0 0 1 1 1 0 2 1 0 1 2 0 0 0 2 0 0 2 0 0 0 0 1 0 0 2 0 0 0 0 1 0 1 0 1 0 1 0 0 2 0 0 0 0 2 2 2 1 2 1 2 2 0 1 0 1 1 0 0 0 0 1 2 0 0 0 1 1 0 0 1 1 1 1 2 0 0 1 1 2 0 0 2 1 2 1 1 1 1 1 0 1 0 1 0 2 1 1 1 1 1 1 1 0 0 0 0 1 0 1 0 0 0 1 1 0 0 0 0 0 0 0 0 0 0 0 1 1 0 0 1 0 0 0 2 2 2 0 2 1 1 1 1 0 1 0 2 1 0 1 0 0 1 0 1 0 2 1 0 1 1 1 2 2 2 2 2 0 2 1 0 1 0 0 0 0 2 2 0 0 1 0 0 2 1 1 0 1 2 1 0 1 1 1 1 1 2 0 0 1 1 1 1 0 0 0 0 0 0 0 2 2 0 0 1 2 0 2 0 0 0 0 0 0 1 1 0 0 0 1 1 0 1 0 1 0 1 1 0 0 0 2 0 0 2 0 0 0 0 1 1 1 0 0 0 0 1 1 0 2 0 0 1 0 0 0 2 2 0 0 2 0 1 1 0 2 1 1 0 0 0 1 2 0 2 2 2 1 0 1 1 1 0 1 1 2 1 0 0 0 0 1 1 2 2 0 0 0 0 0 0 2 1 0 0 2 2 0 0 1 0 2 1 1 1 2 2 0 0 0 2 0 1 1 1 1 0 1 0 0 1 1 0 1 1 1 1 0 0 2 1 0 1 1 2 0 1 2 1 0 0 0 0 0 1 0 1 2 1 1 0 0 0 0 0 1 1 0 1 1 1 0 2 0 0 0 0 2 2 2 1 0 1 0 1 0 2 1 2 2 0 0 1 0 1 0 2 2 0 0 0 0 1 1 1 0 1 0 1 0 1 0 1 0 0 1 2 1 1 1 0 0 0 0 0 1 0 0 1 0 1 0 1 1 1 0 0 1 0 2 2 1 1 1 2 1 1 1 2 1 0 0 0 1 1 1 2 1 0 2 0 0 1 0 1 2 0 2 0 0 1 0 0 0 2 0 0 0 0 0 1 0 1 1 2 0 0 0 1 1 1 0 1 1 0 1 0 1 0 1 0 2 2 1 1 0 1 0 0 1 0 0 0 0 2 1 2 2 0 0 1 0 0 0 1 0 2 2 0 2 2 0 1 0 2 0 0 0 0 0 0 0 0 0 0 0 1 0 0 0 1 0 2 1 1 1 0 0 1 1 0 0 0 0 2 0 0 1 0 1 1 2 1 1 0 0 0 0 0 0 2 2 1 1 1 0 1 1 1 0 1 0 0 1 1 0 1 0 1 0 2 1 0 2 1 0 0 2 1 1 1 1 0 0 1 0 1 1 2 0 2 1 0 0 0 2 1 0 1 0 2 1 0 1 1 0 0 1 2 2 1 0 0 1 1 2 0 2 1 2 0 0 2 1 1 1 2 1 1 2 1 2 2 0 0 0 1 1 0 0 2 0 0 2 1 0 2 0 0 1 1 1 1 0 0 1 2 1 1 1 0 0 0 1 0 0 0 0 1 1 0 0 2 2 0 0 0 0 1 2 1 0 0 0 0 0 0 0 0 0 0 2 0 0 2 2 0 0 0 2 2 2 2 0 1 1 0 0 1 0 0 0 0 0 0 0 0 0 0 0 2 0 2 0 0 1 2 2 1 0 1 0 1 0 0 0 2 1 0 0 0 1 0 0 0 1 0 2 1 1 2 2 0 2 2 1 0 2 1 1 1 0 1 0 1 1 0 0 1 0 0 2 1 2 2 2 1 0 0 2 0 0 0 1 0 0 1 0 0 0 0 0 0 0 1 1 0 0 0 1 0 1 1 1 0 0 2 1 1 0 0 2 2 1 0 1 0 0 1 0 1 1 0 0 1 1 1 1 1 1 0 1 0 0 2 0 0 2 1 1 1 0 2 0 0 0 0 0 0 0 1 0 0 0 0 0 1 0 0 0 1 0 0 1 1 0 2 0 0 0 2 2 0 0 1 1 2 2 2 0 1 0 0 1 0 1 0 1 0 1 2 1 0 2 0 0 2 0 2 2 0 0 0 1 0 1 0 1 0 0 1 1 0 0 1 0 0 0 0 0 0 0 0 0 0 1 1 1 0 0 1 2 0 1 1
139 0 0 2 1 0 0 1 0 1 1 0 0 0 0 0 0 1 1 0 0 0 1 0 2 0 0 0 0 2 2 0 1 1 1 1 1 1 0 0 1 1 0 0 2 0 2 0 0 0 0 0 0 0 1 0 0 1 1 1 0 1 0 0 1 0 2 1 0 0 0 2 2 2 1 2 1 1 1 0 1 0 1 1 2 1 0 0 2 2 0 0 1 0 0 0 0 2 1 1 0 2 2 0 1 1 2 1 1 1 1 2 0 2 2 0 0 0 0 0 1 0 1 0 0 1 0 0 1 1 0 0 0 1 0 0 0 0 0 0 0 2 0 0 0 0 0 0 0 0 0 0 0 1 0 0 0 1 0 1 0 1 1 2 0 2 2 1 1 1 0 0 1 1 1 1 1 0 0 1 0 2 0 1 1 0 1 1 0 1 2 2 2 0 2 2 2 0 0 1 0 1 0 2 2 0 0 1 1 0 2 2 1 0 0 1 1 0 1 0 1 1 2 2 0 0 0 2 0 1 0 0 1 2 2 0 0 2 1 1 0 0 2 0 2 0 0 0 0 0 0 0 0 0 1 1 1 1 0 0 0 0 0 1 0 0 0 1 1 0 1 2 1 0 0 0 0 0 1 0 1 1 0 0 0 0 2 1 0 2 0 0 1 2 2 0 1 2 0 1 1 0 2 0 0 0 1 0 1 2 1 2 2 1 2 0 2 0 0 0 1 1 1 0 1 0 0 1 0 1 0 0 0 1 0 0 0 2 0 2 1 1 1 1 1 1 1 0 1 1 0 0 1 2 0 0 2 1 0 2 2 2 1 1 1 1 0 2 2 0 0 2 0 0 0 0 0 2 0 0 1 0 0 2 1 0 0 0 0 0 0 1 1 0 2 0 0 0 1 1 0 1 1 1 1 0 1 0 1 0 0 1 0 0 1 1 1 0 0 0 0 1 1 0 0 1 0 1 1 1 0 2 1 1 1 0 0 1 0 0 0 2 0 2 0 2 1 2 0 2 0 0 0 1 1 0 1 2 0 2 2 0 1 1 1 0 0 2 0 2 2 2 1 1 0 1 1 0 0 0 0 2 2 2 1 2 1 2 1 2 0 0 1 1 0 0 1 2 2 0 1 0 1 1 1 0 2 2 1 0 0 0 0 0 0 1 0 0 0 1 0 2 0 0 0 1 1 0 0 2 0 0 1 0 0 0 1 0 2 2 1 2 0 1 1 1 2 0 0 0 0 1 1 2 0 0 0 0 1 0 0 0 0 0 0 0 0 1 0 1 0 1 0 0 0 1 1 1 0 1 0 0 0 1 0 0 0 1 1 2 1 1 0 1 2 0 0 0 0 0 0 2 0 1 2 0 1 1 1 1 0 0 0 0 0 0 1 1 0 0 0 2 0 0 0 0 2 1 0 0 1 2 0 2 0 1 0 0 0 0 2 0 0 1 0 1 1 1 2 0 0 1 0 1 0 2 1 2 2 0 0 0 1 1 1 2 1 2 1 0 0 1 0 0 0 1 1 0 0 2 0 1 2 0 2 2 1 0 1 2 0 0 1 1 0 0 2 0 2 2 1 1 0 0 2 0 2 2 0 0 1 1 0 1 0 2 2 0 0 0 0 0 1 2 1 0 1 0 0 0 1 0 1 0 2 1 1 0 0 0 0 1 1 1 0 0 1 0 1 1 1 1 0 0 0 1 0 0 1 0 0 1 1 0 0 1 1 2 1 1 0 0 0 0 0 1 1 0 0 0 1 0 1 1 1 1 1 2 0 2 0 0 1 2 1 1 0 0 0 0 0 0 0 2 1 1 0 0 0 2 0 0 1 1 1 2 2 0 1 0 0 1 1 2 2 2 2 1 0 2 1 1 2 0 0 2 0 0 0 0 0 0 1 1 0 0 1 0 0 0 2 0 1 1 0 0 0 0 0 0 0 0 0 0 0 1 1 0 2 1 1 0 0 2 1 1 0 2 1 0 0 2 0 0 0 0 1 1 0 0 0 2 0 2 2 2 2 0 0 0 0 1 1 1 2 2 0 1 0 2 0 0 0 0 1 1 0 1 2 2 0 2 0 1 1 0 0 0 0 0 2 2 1 1 1 0 1 1 1 0 0 1 1 1 1 2 0 1 0 2 0 0 2 0 0 0 0 2 0 0 0 0 0 0 2 0 0 0 0 0 1 0 0 0 1 0 0 0 2 0 0 2 1 1 0 0 0 1 0 1 1 1 0 2 0 1 1 0 0 0 1 1
140 1 0 1 0 0 0 1 1 0 0 0 0 0 0 0 0 1 0 2 2 2 0 0 2 1 1 0 0 2 2 0 1 1 2 1 1 1 0 0 0 2 0 0 0 0 0 0 0 0 0 0 0 0 2 0 0 0 0 0 1 2 2 2 0 1 1 0 0 0 0 1 2 2 1 2 1 1 1 0 1 0 0 1 0 0 0 2 2 2 1 2 0 0 0 0 1 1 1 2 0 2 0 1 1 0 2 2 2 0 0 2 0 1 1 0 0 0 1 0 1 0 1 0 1 0 1 0 0 0 0 0 0 1 1 0 2 0 0 1 2 1 0 0 0 1 0 0 0 1 0 0 0 1 0 0 0 1 0 0 1 1 1 2 1 2 1 2 1 1 0 0 0 2 2 0 2 0 0 0 0 1 0 0 0 0 0 1 0 1 2 2 1 0 1 1 1 1 0 0 0 0 0 0 2 2 2 0 2 0 2 1 1 0 2 1 0 0 1 1 0 0 1 1 1 0 1 1 0 0 1 1 0 0 0 1 0 2 2 0 0 0 2 0 1 0 1 0 0 0 0 1 0 0 1 1 1 0 0 0 0 0 0 0 0 0 1 1 2 0 1 1 1 1 0 0 0 1 1 0 0 2 0 0 0 0 1 2 0 2 1 0 2 2 2 0 1 1 0 1 1 1 2 1 1 0 0 1 0 2 0 2 1 2 1 1 2 0 0 1 0 0 0 0 1 0 2 0 2 2 2 2 0 0 0 0 0 2 0 1 2 2 2 2 1 1 2 1 1 1 0 0 2 2 0 0 1 2 1 0 1 1 2 0 2 0 0 1 1 0 0 2 0 0 0 0 1 0 0 2 1 0 0 1 2 1 0 0 0 0 0 1 1 0 2 2 2 0 1 1 0 1 0 2 1 0 0 0 0 2 0 0 0 0 0 0 0 0 0 0 0 0 1 1 0 0 0 0 0 1 1 1 1 1 1 0 0 2 0 1 1 1 0 1 0 2 0 2 0 1 0 0 1 2 1 0 1 0 1 0 0 0 1 1 1 0 0 1 0 0 1 1 1 1 2 0 2 1 0 0 1 1 1 1 0 0 0 1 1 1 0 0 0 1 1 0 1 0 0 0 0 2 2 1 1 1 2 1 2 0 0 0 0 0 0 0 0 0 0 1 0 2 0 0 0 1 1 0 0 2 0 0 0 0 0 0 1 0 1 1 1 1 0 2 2 1 2 1 1 0 0 0 1 1 2 0 0 1 0 0 0 2 0 0 0 0 0 1 1 0 0 0 0 0 0 1 1 1 0 1 0 0 0 0 0 0 0 0 1 1 0 0 0 0 1 1 0 1 0 0 1 0 0 1 0 1 0 1 2 1 1 1 0 1 0 0 0 2 1 1 0 2 0 0 0 1 2 1 0 0 1 1 0 2 0 0 0 0 0 0 1 0 0 1 0 2 2 1 1 0 0 2 0 2 0 2 0 1 1 0 0 0 1 2 0 2 1 2 0 0 2 0 1 0 0 2 0 0 1 1 1 1 1 0 1 1 0 2 0 0 0 0 0 1 0 0 1 0 1 2 1 0 0 0 1 0 2 2 0 0 1 0 0 1 1 0 0 0 0 0 0 0 0 2 1 1 1 0 1 1 1 1 0 0 1 0 0 0 0 2 1 2 0 0 0 0 1 1 1 0 1 1 0 0 0 0 0 0 2 0 0 0 2 0 1 0 2 1 1 1 1 0 1 1 1 0 0 0 1 1 0 1 1 1 1 0 1 1 0 1 1 1 1 1 1 0 1 1 0 0 0 0 0 2 0 0 0 0 2 0 0 0 2 0 2 1 2 2 1 0 1 1 1 1 1 0 0 1 0 1 0 1 1 1 1 2 0 1 0 0 0 0 1 0 0 0 0 0 1 0 1 1 0 2 0 0 0 0 1 1 0 2 0 0 0 1 0 0 1 1 0 0 0 1 1 0 0 0 0 0 0 1 1 0 0 1 0 1 0 0 0 2 0 2 2 2 2 0 0 1 0 2 2 1 2 1 0 2 1 1 1 0 0 0 0 0 0 1 0 0 0 0 0 1 2 0 1 0 0 0 2 2 1 1 2 0 1 1 1 0 0 1 2 0 1 2 0 0 0 0 1 0 1 0 2 1 2 1 0 0 2 0 2 0 1 1 2 0 0 0 1 1 0 0 0 1 0 0 1 0 0 0 1 1 0 1 1 0 0 0 0 1 0 2 0 0 0 0 0 0 0 0
141 0 1 1 0 0 0 2 0 0 0 0 0 0 0 0 0 1 1 1 1 1 1 1 1 1 0 0 0 2 2 0 0 0 0 0 1 1 0 0 1 1 0 0 0 0 0 0 0 2 1 0 0 0 1 0 0 1 1 1 0 0 2 2 0 1 1 1 1 1 0 2 2 2 0 2 2 0 0 1 0 0 0 0 0 0 0 0 1 1 0 0 1 1 0 0 1 0 0 0 0 2 1 0 2 1 2 1 1 1 0 2 0 0 1 1 0 0 0 0 2 0 2 0 2 0 2 1 0 1 0 0 0 0 0 0 0 0 0 0 0 2 1 1 0 0 0 0 0 0 0 0 0 0 0 0 0 1 0 1 2 2 1 2 1 2 2 1 0 2 0 1 1 1 2 0 0 1 0 0 0 0 0 2 0 0 0 1 0 0 1 1 1 0 1 2 0 0 0 0 0 0 0 0 2 2 2 1 1 0 0 1 0 1 1 2 0 1 2 1 0 1 2 2 0 0 0 2 1 1 0 0 0 0 0 0 0 2 2 0 0 0 2 1 2 0 0 0 1 1 1 1 1 0 1 0 0 1 0 2 0 2 0 0 0 1 0 0 1 0 1 1 2 1 1 1 0 0 1 0 0 2 1 1 1 0 2 1 1 1 1 1 2 2 2 0 0 1 0 2 1 0 2 1 0 1 0 0 0 1 0 2 1 1 1 0 2 1 0 0 0 0 0 0 2 0 1 0 1 1 2 0 0 0 0 0 0 1 1 0 1 1 2 1 0 0 0 1 2 1 1 1 2 2 0 0 2 2 0 1 0 0 0 0 0 1 0 2 2 0 0 2 1 1 1 0 1 1 1 1 1 1 0 0 1 0 0 0 0 1 0 0 0 0 1 0 1 1 0 0 0 0 0 1 0 1 0 1 0 2 0 0 2 1 1 2 0 1 0 1 0 1 1 2 0 0 0 0 0 1 0 1 0 1 1 0 0 0 0 1 0 0 0 0 1 1 0 1 1 1 0 1 0 2 0 0 0 0 1 0 0 0 0 0 0 0 0 2 0 0 2 2 0 0 2 0 2 2 1 0 1 2 1 1 1 2 1 0 0 0 2 2 2 1 1 1 2 1 1 0 0 1 2 1 2 1 1 1 0 0 0 0 0 1 1 0 0 0 0 2 0 2 1 1 1 1 0 0 0 2 0 1 0 0 2 0 1 0 0 0 1 1 0 1 1 1 2 2 2 0 0 0 1 1 1 1 0 1 1 0 0 0 0 0 0 1 2 2 1 1 0 1 0 0 0 0 0 1 0 0 0 0 2 2 0 0 0 0 2 2 0 0 1 0 1 0 0 0 0 0 0 1 1 0 2 0 1 1 2 0 1 0 0 0 0 0 0 0 0 0 0 1 0 1 0 1 1 2 0 0 0 1 0 0 0 0 0 0 0 1 1 1 1 1 2 1 1 1 2 0 0 1 0 1 0 2 1 2 0 1 1 0 2 1 0 1 0 2 0 0 1 0 1 0 0 2 2 0 0 0 0 1 1 0 0 1 0 0 0 2 0 0 0 0 0 0 1 0 1 2 0 2 0 0 1 0 2 1 1 0 1 1 0 1 1 0 0 1 0 0 0 0 0 2 1 1 1 0 1 1 2 1 0 0 0 0 1 0 0 1 1 0 0 0 0 0 0 1 1 0 1 1 0 0 0 1 0 0 2 1 0 1 1 0 0 1 1 2 0 0 0 0 0 1 1 0 2 0 0 0 1 0 0 0 1 1 0 2 1 2 0 1 1 2 2 1 1 1 0 0 0 0 0 2 0 0 1 0 0 2 0 0 1 1 1 2 2 2 2 0 1 0 0 0 1 1 0 1 1 2 1 2 1 0 0 2 0 1 0 0 0 1 1 0 1 1 0 0 0 0 1 0 0 2 0 0 0 0 1 1 0 1 0 0 0 0 2 0 1 0 1 0 2 2 2 0 0 0 0 0 1 0 1 0 0 0 0 2 1 0 1 1 0 2 1 1 1 0 0 0 1 2 1 1 2 2 0 2 1 1 0 0 0 1 1 1 0 0 1 1 0 1 1 2 2 0 0 0 1 1 2 2 0 2 0 0 0 0 1 1 0 0 0 1 1 1 0 0 0 0 1 1 1 0 2 0 2 2 1 0 1 1 1 0 1 1 1 0 0 0 2 0 1 1 0 1 0 0 1 0 0 2 1 1 0 0 0 0 0 0 0 0 0 2 1 0 1 0 0 0 0 1
142 0 0 1 1 0 0 1 0 1 0 0 0 1 0 1 0 1 2 0 0 1 1 0 2 1 1 0 1 1 2 1 2 1 2 0 1 1 0 0 0 2 0 0 1 1 2 0 0 1 1 0 0 0 1 0 0 0 1 0 1 2 2 2 0 2 0 0 1 1 0 1 2 2 2 2 0 2 2 0 2 0 1 1 1 0 0 0 1 2 0 0 1 2 0 0 0 0 0 0 0 2 1 0 0 0 2 1 1 1 1 2 0 2 2 0 0 0 0 0 2 0 2 1 2 0 2 1 1 1 0 0 0 0 0 0 0 0 0 1 1 2 0 0 0 0 0 0 1 1 0 1 1 0 1 0 0 1 0 1 1 2 2 2 2 2 2 1 0 0 1 1 0 2 0 0 2 1 0 1 0 1 0 2 1 0 1 1 0 1 1 2 2 1 1 2 1 0 0 1 0 1 0 1 2 1 2 2 0 0 1 1 1 0 0 1 1 2 0 0 1 1 2 1 1 1 0 1 0 0 1 1 0 0 0 0 0 2 1 1 1 0 2 0 2 0 0 0 0 0 0 0 1 1 0 0 1 0 0 1 0 1 0 0 1 0 1 0 2 0 0 1 0 0 1 1 0 1 2 0 1 1 0 0 2 1 1 1 1 2 1 1 2 2 2 0 1 2 0 1 1 1 1 0 0 0 0 0 0 1 0 0 1 1 2 0 2 0 0 0 2 2 1 0 2 1 1 0 0 0 1 0 1 2 0 0 0 0 2 0 0 0 1 1 0 0 1 0 1 1 0 0 2 2 0 0 1 1 0 2 2 2 2 0 2 1 0 2 2 0 0 2 0 1 0 0 1 1 1 2 0 1 0 1 2 2 1 0 0 1 0 1 0 0 1 0 0 2 0 1 0 1 0 1 0 1 0 0 0 1 0 1 2 2 0 2 0 0 0 0 0 0 0 0 1 2 2 0 0 0 1 0 0 0 1 1 0 1 0 0 1 1 1 0 1 0 0 0 0 0 0 0 1 1 2 1 2 1 0 0 0 0 2 2 2 0 0 1 0 0 2 2 2 2 0 1 0 2 1 0 1 1 0 0 0 0 0 1 1 0 1 1 0 1 2 1 1 2 2 0 1 0 1 1 1 0 2 2 1 0 0 0 0 1 1 0 0 0 1 2 1 2 1 1 1 0 0 0 1 2 0 0 1 1 1 0 0 0 1 1 0 1 0 1 0 2 0 1 1 0 0 0 0 1 1 0 0 0 1 0 0 0 0 1 1 0 1 2 1 0 0 1 0 0 0 0 0 0 0 0 1 0 0 1 0 0 0 0 1 1 0 0 1 0 0 0 1 0 0 0 0 1 1 0 2 1 1 0 1 1 2 1 1 2 2 2 2 1 0 0 0 1 0 0 0 0 2 1 0 0 1 1 1 1 0 0 1 0 0 0 2 0 0 0 2 0 0 1 2 1 0 1 0 1 0 2 1 2 2 0 0 0 2 1 1 2 0 1 1 1 0 1 0 0 1 2 2 0 1 1 0 2 2 0 2 1 1 2 0 0 1 1 0 1 0 0 1 1 0 2 1 1 0 1 1 0 1 2 0 0 1 1 0 2 0 0 1 2 2 2 0 0 0 2 0 0 1 0 0 0 2 0 0 0 0 0 0 0 0 2 1 1 1 1 0 0 1 0 0 0 0 0 0 0 0 0 1 0 2 1 0 2 1 0 1 1 2 1 1 1 0 1 0 0 0 0 2 0 2 2 0 2 1 1 1 1 0 0 0 0 2 0 1 2 1 1 0 1 0 0 0 0 0 1 0 0 0 1 0 1 0 0 1 0 2 1 1 2 1 1 0 1 1 1 1 1 1 1 1 2 2 1 1 0 0 1 0 0 0 0 0 0 1 0 0 0 0 1 0 0 2 1 0 2 0 0 0 0 0 0 0 2 1 1 0 0 1 0 1 0 0 0 0 2 1 1 0 0 1 1 2 0 0 0 0 1 0 0 1 0 0 0 0 1 2 1 1 0 0 0 0 2 2 0 2 0 0 2 0 1 0 0 0 0 0 0 0 0 2 0 1 1 1 0 0 0 0 1 1 1 2 2 1 2 0 0 0 0 1 1 0 0 2 1 1 0 0 0 0 1 1 0 2 0 2 0 2 2 0 0 0 0 2 0 2 0 0 0 0 0 0 1 0 1 0 1 1 0 0 1 0 0 0 0 0 0 0 1 1 1 1 0 1 1 2 0 0 0 1 0 0 0
143 0 0 2 1 0 0 0 0 1 0 0 0 2 0 2 0 2 1 1 1 1 1 0 2 0 0 0 0 2 2 0 1 1 2 2 2 2 0 0 1 1 0 0 2 0 0 1 0 2 0 0 0 1 1 0 0 0 2 0 1 1 2 2 0 1 0 0 0 0 0 1 1 1 2 1 0 1 1 0 1 0 1 1 1 0 0 0 1 2 0 0 2 2 0 0 0 1 0 0 0 2 1 0 1 1 2 0 0 2 2 2 0 1 1 0 0 0 0 0 2 0 1 0 0 0 0 0 1 1 0 0 0 0 0 0 0 0 0 0 1 1 0 0 0 0 1 0 0 0 0 0 0 0 0 0 0 1 0 0 2 0 1 0 0 0 1 0 1 0 0 0 2 0 1 0 1 0 0 1 0 1 0 2 1 0 1 1 1 2 2 2 2 1 1 2 2 0 0 0 0 0 0 2 2 0 0 0 2 0 2 0 0 0 1 2 1 0 1 1 1 1 2 2 0 0 0 0 0 0 0 0 0 0 1 1 1 1 1 0 0 0 2 1 2 0 0 0 0 0 0 0 2 0 1 1 1 0 0 0 0 0 0 1 1 0 0 1 1 1 0 1 0 0 0 0 0 0 1 0 1 1 2 2 2 0 2 0 2 2 1 1 1 2 2 0 1 1 0 2 1 1 2 0 0 1 1 0 2 2 2 2 2 1 1 0 2 0 1 0 2 2 1 0 2 0 0 0 0 1 1 1 0 0 0 0 0 2 0 2 1 1 2 1 0 0 0 0 1 2 1 1 1 1 0 1 2 0 1 0 1 1 1 0 1 1 0 2 2 0 1 1 0 0 1 1 0 1 1 2 0 1 0 1 0 1 1 0 0 1 0 0 0 0 2 0 0 0 0 0 0 0 0 1 0 1 0 1 1 2 0 1 1 1 0 2 0 0 0 0 0 1 0 1 0 0 0 0 0 0 2 0 0 2 2 1 0 1 0 1 1 1 0 0 2 0 0 1 0 0 0 0 0 1 1 0 1 0 1 1 1 0 1 1 0 1 0 0 0 0 1 1 0 0 1 0 2 2 1 1 1 2 0 0 0 2 0 1 1 1 0 0 2 1 0 0 0 1 1 0 1 1 0 2 0 0 2 1 1 0 0 0 1 1 1 0 0 0 0 0 1 2 0 0 0 1 0 1 0 1 1 0 1 0 0 0 1 0 2 2 0 1 0 0 0 2 2 2 2 0 0 0 0 2 0 1 0 0 2 1 0 0 0 1 1 0 1 2 1 1 1 1 1 0 1 0 1 1 0 1 0 0 0 0 1 0 0 1 0 1 1 0 1 0 1 1 0 0 0 0 0 2 1 0 1 1 1 1 1 2 0 0 1 1 1 1 1 0 0 0 1 1 0 0 0 1 1 1 0 0 1 1 1 2 0 0 1 1 0 0 1 1 0 1 1 1 1 1 0 1 0 1 0 1 0 2 1 2 2 0 0 0 1 1 1 2 1 1 2 2 0 2 2 0 0 2 2 0 0 0 1 1 2 0 1 1 1 0 1 2 0 0 0 1 0 0 1 0 0 0 0 0 0 0 1 0 2 2 0 0 1 1 0 2 0 0 0 0 0 0 0 0 1 2 1 1 1 0 1 1 1 1 0 0 0 0 0 0 1 2 0 2 0 0 0 1 1 0 0 0 0 0 1 0 0 0 1 0 2 0 0 2 1 0 0 1 1 1 0 0 0 0 0 1 1 0 2 0 1 1 0 1 0 1 0 1 0 1 0 0 1 0 1 1 1 0 1 0 0 1 0 0 0 2 1 1 1 0 2 0 0 0 1 0 2 0 0 2 2 1 1 2 1 1 2 1 1 1 0 2 1 1 1 1 1 2 0 1 0 0 0 1 1 1 0 0 1 0 0 0 1 0 0 2 0 0 0 0 0 1 0 1 0 0 1 0 0 0 2 0 1 0 0 1 2 0 0 0 0 0 1 0 0 0 0 2 0 2 0 0 0 1 0 2 2 2 2 0 0 0 0 1 2 2 2 2 0 1 0 0 0 0 0 0 1 1 0 1 2 1 0 2 1 1 2 1 2 0 1 2 2 2 0 1 0 0 0 1 1 0 0 0 0 0 0 2 0 0 0 0 1 0 1 0 1 0 1 1 0 0 2 0 1 0 0 2 2 1 1 0 1 0 0 0 0 1 0 0 1 0 0 1 0 1 0 0 0 0 0 0 0 0 0 2 1 0 0 0 0 0 0 2
144 1 0 2 0 0 0 1 1 1 0 0 0 0 0 0 0 1 1 1 1 1 0 0 2 0 1 0 1 1 1 0 2 1 1 1 2 1 0 0 1 1 1 0 1 0 1 0 0 2 1 0 0 0 1 0 0 1 2 0 1 2 1 2 1 0 0 1 0 0 0 0 2 2 0 2 2 1 1 1 1 0 1 1 2 0 0 0 1 1 0 0 0 1 0 0 0 0 0 0 0 1 0 1 1 1 1 0 0 2 1 2 1 1 1 1 1 0 0 0 2 0 2 1 1 0 1 0 1 1 0 0 0 0 0 0 0 0 1 1 0 2 0 0 0 0 0 0 0 0 0 0 1 1 1 0 0 0 0 2 1 1 2 2 0 2 1 0 1 2 0 1 1 1 1 0 2 1 0 0 0 0 0 1 0 0 0 1 1 1 1 1 2 0 2 2 1 0 0 0 0 0 0 1 2 1 1 0 1 0 2 0 1 0 0 1 0 0 2 1 1 1 2 2 0 0 0 0 0 0 0 0 1 0 0 0 0 2 2 0 0 1 2 1 1 0 0 0 0 0 0 0 1 0 0 0 1 0 0 0 0 0 0 0 0 0 1 0 1 1 0 2 0 0 0 0 0 0 0 0 0 1 0 0 2 0 2 0 1 2 1 1 0 2 2 0 0 2 0 2 2 0 2 1 0 0 1 0 1 1 1 1 2 1 2 0 2 1 1 0 1 1 1 0 2 0 0 0 0 0 2 0 0 0 0 1 0 1 1 0 0 0 0 0 1 2 1 1 1 2 1 1 1 1 0 1 1 1 0 1 1 1 1 0 1 1 0 2 2 0 0 2 1 1 0 0 1 2 1 1 1 2 0 0 1 0 0 0 0 1 0 0 0 2 2 0 0 1 1 1 0 1 1 1 1 0 0 1 0 2 0 1 1 1 1 2 1 0 0 0 0 2 0 2 1 1 1 0 0 0 2 0 0 0 1 1 0 0 0 1 1 1 0 1 1 2 0 2 0 0 1 0 1 2 1 1 1 1 2 0 1 0 1 2 1 1 0 1 0 1 1 1 2 2 0 0 0 2 0 0 1 0 1 1 0 0 0 2 1 1 0 0 1 1 1 0 1 1 1 0 0 0 1 1 1 0 1 1 1 0 0 0 0 2 2 0 0 0 0 0 1 2 0 0 0 1 1 0 0 2 0 1 2 1 1 0 1 0 1 1 2 2 0 0 0 1 0 2 2 0 0 0 0 1 1 0 0 1 0 1 1 0 0 0 0 0 0 1 1 1 0 1 0 0 0 0 0 0 0 0 0 0 1 1 1 1 1 0 1 1 0 0 0 0 0 1 1 1 0 0 0 1 1 0 1 1 1 1 2 1 1 0 0 0 0 0 0 0 0 0 0 1 0 2 0 0 0 1 0 0 0 0 1 0 0 0 1 0 0 0 2 0 0 0 1 2 2 1 2 0 0 1 0 1 0 1 1 2 1 1 1 1 1 0 1 1 0 2 1 0 1 0 0 0 1 2 2 1 0 0 1 1 2 0 2 2 1 0 1 2 0 0 0 1 0 0 1 1 0 1 1 0 0 0 1 0 2 1 0 0 0 0 0 1 0 0 0 1 1 1 0 0 1 2 0 0 0 1 1 1 2 0 0 0 0 0 2 0 0 1 0 0 1 1 0 0 2 0 1 1 1 1 1 0 0 0 0 0 2 0 0 2 2 0 0 0 2 2 1 1 0 1 0 0 0 0 0 0 2 2 0 1 0 0 0 1 0 2 0 2 0 0 1 2 2 1 0 0 0 1 0 0 0 2 0 0 1 0 0 2 0 0 1 0 2 1 1 1 2 0 0 1 1 1 2 1 1 2 0 2 1 1 1 1 0 1 0 0 0 0 0 0 0 0 0 0 0 0 0 0 2 0 0 1 0 0 0 0 1 1 0 1 0 0 1 0 0 0 1 1 0 0 0 2 1 0 1 2 1 1 1 1 0 0 0 0 1 1 0 0 0 1 0 2 2 2 2 0 0 1 0 1 0 0 2 1 1 2 1 2 0 0 0 1 1 1 0 0 2 2 0 2 0 1 0 0 1 0 1 1 2 2 1 1 1 0 0 1 1 0 0 0 0 2 1 1 0 1 0 1 1 0 1 0 1 0 1 2 1 1 0 1 0 0 0 1 1 0 0 0 0 0 0 0 0 2 0 0 2 0 0 2 0 0 1 1 0 1 0 1 1 1 0 1 1 0 0 0 0 0 1 1
145 0 0 1 1 0 0 1 0 1 0 1 0 0 0 0 0 1 1 1 1 1 0 1 1 1 2 1 0 2 2 0 0 1 1 0 2 2 0 0 0 1 0 0 2 0 1 0 0 0 0 0 0 0 0 2 0 1 1 1 0 1 1 1 1 0 2 0 0 0 0 2 2 2 2 2 0 2 2 0 0 0 0 0 1 0 0 0 2 2 0 1 1 0 0 0 0 1 1 1 0 1 1 0 1 1 2 0 0 2 1 1 0 2 2 0 0 0 1 0 1 0 2 2 0 1 0 0 1 1 0 0 0 0 0 0 0 0 0 0 0 2 0 0 0 0 0 0 0 0 0 0 0 0 0 0 0 0 0 2 1 0 1 1 0 2 1 1 0 1 1 0 0 2 1 0 2 1 0 1 0 1 0 2 2 0 2 1 1 1 0 2 2 2 0 2 2 1 0 0 0 0 0 1 2 1 1 1 1 0 2 1 0 1 1 2 1 0 2 0 2 2 1 2 0 0 1 2 0 0 0 0 0 0 0 0 0 2 2 0 0 1 1 0 2 1 1 0 0 0 0 0 1 0 0 0 1 1 1 2 1 1 0 2 2 0 0 2 2 0 0 2 2 2 1 1 0 1 2 0 1 1 0 0 1 1 1 2 1 2 1 1 1 2 2 0 1 1 0 1 2 0 2 1 1 0 0 1 1 2 1 2 2 1 0 0 2 0 0 0 1 1 1 0 0 0 0 0 0 1 2 1 1 1 0 1 0 2 0 0 0 1 2 0 0 0 0 0 1 1 0 0 2 2 0 0 2 1 0 0 0 0 2 0 2 0 1 2 2 0 2 0 0 0 1 1 2 0 0 2 2 1 1 1 1 1 0 0 0 1 0 0 2 0 1 1 2 2 0 0 0 0 1 0 0 0 1 0 1 0 0 1 2 2 0 2 0 2 0 2 0 2 0 2 1 1 1 1 1 1 0 2 0 0 0 0 0 1 0 0 0 2 0 1 1 2 1 0 0 0 0 1 0 1 1 0 1 1 0 1 1 1 1 1 1 1 0 0 0 0 0 0 2 2 0 0 0 2 1 0 1 2 2 2 2 1 1 1 1 1 0 0 0 2 1 1 1 0 0 2 0 1 2 0 2 0 0 2 2 0 0 0 0 1 1 1 0 1 0 2 1 2 1 0 0 1 0 0 0 2 0 2 1 0 0 0 1 0 1 1 0 1 0 0 0 2 1 1 1 0 0 0 1 2 0 0 0 0 2 0 0 0 1 1 1 0 2 1 1 1 0 1 1 0 0 1 1 1 0 1 0 0 0 0 0 0 0 1 0 1 0 0 0 1 1 1 1 1 0 0 0 1 0 1 2 0 2 1 1 1 1 0 0 1 0 0 1 1 0 0 0 1 0 2 0 0 0 2 0 0 1 1 0 1 0 0 1 0 1 0 2 1 0 1 0 1 1 1 2 0 0 1 0 0 0 2 2 1 1 0 0 0 1 1 1 2 0 2 1 0 1 0 1 1 0 2 2 0 1 1 1 0 2 0 2 2 1 1 0 0 0 0 0 1 0 0 1 0 2 2 0 0 0 0 0 0 1 2 0 0 0 0 0 2 1 1 0 1 1 1 1 0 0 2 2 0 0 0 1 1 1 1 0 0 1 1 2 0 0 1 1 1 0 0 0 0 1 1 1 1 1 1 0 0 0 0 1 0 1 0 0 1 2 0 1 0 2 1 1 1 1 0 0 0 0 0 1 0 2 2 0 1 1 1 1 0 1 1 1 1 1 1 0 1 1 1 0 1 0 0 0 0 0 2 1 0 0 1 0 1 0 0 1 1 1 2 2 2 1 0 0 1 0 1 1 1 0 2 0 2 0 2 2 0 0 1 0 0 0 0 0 0 2 2 0 0 2 0 0 0 1 0 0 1 1 0 0 1 0 0 0 2 0 0 0 1 1 0 1 1 1 0 0 1 2 0 0 2 1 1 1 1 0 0 0 0 0 0 2 0 0 0 1 1 2 2 2 0 0 0 0 1 2 0 2 0 1 1 1 0 0 0 0 1 1 1 0 1 2 2 0 2 1 2 2 0 2 1 0 0 2 1 2 2 2 0 1 0 1 1 0 0 1 2 2 1 0 1 0 1 0 1 1 0 1 0 1 2 0 0 1 1 1 0 2 0 0 1 0 0 1 0 1 0 0 0 0 0 1 0 0 1 0 1 0 0 0 1 0 0 0 0 0 1 0 0 0 1 1 1 0 0
146 0 1 1 0 1 1 1 0 1 0 0 1 1 0 1 0 2 0 2 2 2 0 2 0 0 1 0 1 1 2 1 1 2 0 0 1 1 0 0 0 2 0 1 1 0 1 0 0 1 0 0 0 1 0 0 0 0 0 1 0 1 2 2 1 1 1 0 0 1 1 2 2 2 1 2 1 0 0 0 0 0 0 0 1 0 0 0 2 2 0 0 1 2 0 0 0 1 0 0 1 2 0 0 1 1 2 0 1 1 0 1 0 1 1 0 0 0 1 0 1 0 2 1 1 1 1 1 1 2 1 1 0 0 0 0 0 0 0 0 1 1 1 0 0 0 1 0 1 1 0 0 0 0 1 0 0 1 0 1 0 1 2 2 1 2 1 0 2 0 0 0 1 1 1 0 1 1 0 0 0 1 0 1 1 0 1 2 0 0 1 2 1 1 0 1 2 0 1 0 0 0 0 2 2 1 1 1 1 0 1 1 2 0 2 2 0 1 0 0 0 0 1 2 0 1 1 2 0 0 0 0 0 0 1 1 1 2 2 0 0 0 2 0 2 0 0 1 0 0 0 1 1 0 1 1 1 1 0 0 0 0 0 1 1 0 1 0 1 0 1 0 0 0 0 0 0 0 1 0 0 1 0 0 2 1 1 2 0 2 1 0 0 2 1 0 0 0 0 1 1 1 2 0 0 0 1 1 1 1 0 2 2 2 1 0 2 1 0 0 0 0 0 1 1 0 1 1 1 1 2 2 0 0 0 1 0 1 1 0 0 1 2 2 0 0 1 0 1 1 0 0 1 2 1 0 2 1 1 0 2 2 1 0 1 2 0 2 2 0 1 1 2 2 0 0 1 1 0 2 1 0 0 1 1 1 1 0 0 0 0 0 0 0 2 0 0 0 0 0 0 0 0 1 0 1 0 0 0 2 0 1 0 0 2 2 2 0 0 0 0 0 1 1 1 1 1 1 1 1 0 1 0 2 2 1 0 2 0 0 1 1 1 2 0 2 0 1 0 2 0 0 1 2 1 1 1 1 1 0 1 1 0 0 0 2 0 1 0 1 1 1 1 1 1 0 0 2 0 2 2 1 1 1 0 2 0 0 0 0 2 1 1 2 0 0 2 1 1 1 0 2 1 1 1 0 2 2 0 0 0 0 0 0 0 0 1 0 0 1 1 1 0 1 1 0 0 1 1 1 1 0 1 0 0 0 1 0 2 2 2 2 0 1 0 0 0 1 1 0 0 0 0 2 1 1 0 0 2 1 0 0 1 1 1 0 1 1 1 0 1 1 1 0 0 0 0 1 0 1 0 0 0 2 0 0 0 0 0 0 1 1 0 1 2 0 0 1 0 0 1 1 0 0 0 2 0 1 2 1 0 0 0 1 0 0 0 0 0 0 0 2 0 1 0 0 1 0 0 0 0 0 0 0 0 1 0 0 0 0 2 0 1 1 1 0 0 2 1 0 1 1 1 0 1 2 2 1 1 0 0 0 0 1 0 0 0 2 0 0 0 0 0 0 1 2 2 0 0 1 0 0 2 1 2 1 2 1 0 1 1 1 0 1 2 1 2 0 1 1 0 0 0 0 2 0 1 2 0 1 0 0 0 0 0 2 1 1 1 1 0 0 0 2 1 1 1 0 0 0 1 0 0 0 0 0 0 0 0 1 0 1 0 0 0 0 0 0 2 2 2 2 0 0 0 1 1 0 1 0 0 0 2 0 1 0 2 2 2 2 0 0 1 1 1 0 1 0 0 0 2 0 0 0 0 1 0 2 1 2 0 1 0 0 0 0 0 1 0 0 0 0 0 1 0 0 1 0 1 1 0 0 1 2 0 2 1 2 2 0 1 1 1 2 2 2 2 1 0 2 0 2 2 0 0 1 0 0 2 1 2 2 1 0 0 0 1 0 0 0 0 0 0 2 0 0 0 0 0 0 0 2 0 0 0 1 0 2 1 1 0 0 0 1 1 0 0 2 2 2 2 0 0 0 0 0 0 2 0 0 0 0 0 2 2 2 2 0 0 0 0 1 0 0 1 2 0 1 0 1 0 0 0 0 0 0 0 0 1 0 1 0 0 1 0 0 0 1 0 0 2 2 1 1 0 0 0 1 1 0 0 0 0 1 0 1 0 1 0 1 0 1 1 0 1 0 1 1 1 0 2 0 0 0 1 1 1 0 0 0 0 0 0 0 0 1 0 0 2 0 0 2 0 0 0 0 1 0 0 0 0 0 0 2 0 1 0 0 0 0 0 0
147 0 0 1 0 0 0 1 0 1 0 0 0 0 0 0 0 0 1 1 1 1 1 0 2 0 1 0 0 2 2 0 2 2 0 1 1 1 0 0 0 1 2 0 2 0 0 0 0 1 0 0 0 0 2 0 0 0 0 1 1 1 2 2 0 0 1 1 0 1 1 0 2 2 0 2 2 1 1 0 1 0 0 1 1 0 0 0 2 2 0 0 2 2 0 0 1 0 0 0 0 2 0 0 0 0 2 0 1 1 0 1 0 2 2 0 0 0 2 0 0 0 2 1 1 0 1 0 1 1 0 0 0 2 1 1 1 0 0 0 0 2 0 0 0 1 0 0 1 1 0 0 1 0 0 0 0 0 0 1 0 1 1 2 1 1 1 1 1 1 0 1 1 1 0 0 2 0 0 0 0 0 1 2 1 0 1 1 1 1 1 1 2 0 2 2 1 0 0 1 0 1 0 1 2 1 1 2 1 0 0 2 0 0 1 2 1 0 1 1 1 1 2 2 0 1 1 0 0 0 0 0 0 1 1 0 0 2 2 0 0 0 1 0 2 1 1 1 1 1 0 0 1 0 0 0 1 1 0 0 0 0 0 1 1 0 0 0 1 0 0 1 1 1 0 0 1 2 2 0 0 2 1 1 2 0 2 0 0 2 0 1 1 2 1 0 0 1 1 2 2 1 2 1 1 0 1 0 1 1 0 2 2 1 0 0 1 0 1 0 1 1 0 0 2 0 0 0 0 1 0 0 0 0 0 0 0 1 1 0 1 0 1 2 1 1 0 0 2 0 0 0 2 2 1 0 1 1 0 2 2 2 2 0 2 1 0 2 2 0 1 1 0 0 0 0 1 1 1 1 2 1 0 0 1 0 0 1 1 1 1 2 0 1 2 0 1 0 1 1 0 1 1 1 1 0 1 1 0 0 0 0 0 0 1 1 0 0 0 0 0 1 0 0 0 1 0 1 1 1 1 1 0 0 1 1 0 2 0 0 1 1 0 0 1 0 0 1 0 2 0 0 1 2 1 1 1 1 1 0 1 1 0 0 1 0 0 1 0 1 1 1 0 0 2 0 1 2 0 2 2 1 1 1 1 2 1 2 1 1 0 0 0 1 1 1 1 1 1 0 1 1 2 1 1 1 1 1 0 0 0 1 1 2 1 0 1 1 0 1 1 2 1 0 0 0 0 2 0 1 1 0 0 0 0 0 1 0 2 2 1 2 0 0 0 0 1 2 2 0 0 0 0 2 0 0 0 2 1 0 0 0 1 1 1 0 1 1 0 0 0 1 1 0 0 1 1 1 0 1 1 0 0 1 0 0 0 0 0 0 0 0 0 0 0 0 0 0 0 0 0 1 0 1 1 0 0 0 0 0 2 2 0 1 0 1 1 1 1 1 1 2 0 1 0 0 2 0 0 0 1 1 0 2 0 1 0 0 0 0 1 0 0 1 0 1 2 1 2 1 1 1 0 2 0 2 0 1 1 0 0 0 1 2 0 2 0 2 0 0 1 0 0 0 0 1 1 0 1 1 1 1 1 1 1 1 0 0 1 2 0 0 1 2 1 1 2 0 2 2 0 2 0 0 1 0 2 2 0 1 0 0 0 2 0 0 0 1 0 1 0 1 1 2 2 0 0 0 1 1 2 0 0 0 1 1 1 0 0 1 0 1 0 0 0 0 0 1 0 0 0 0 0 0 0 0 0 0 0 0 0 0 1 0 0 1 1 0 2 2 1 0 0 0 0 0 1 0 1 1 0 2 0 0 1 0 1 1 0 1 1 0 1 1 0 0 0 0 0 0 0 0 0 1 0 0 2 1 0 1 0 0 1 0 1 2 1 2 1 0 0 1 0 1 2 1 1 1 0 2 1 1 1 0 0 1 0 1 1 0 0 0 1 1 0 0 1 0 0 0 2 0 0 1 0 1 0 0 1 1 0 1 0 0 0 2 1 0 2 0 1 0 0 1 2 0 0 0 1 2 2 0 0 0 0 1 0 1 1 0 1 1 1 2 2 2 2 0 0 0 0 1 2 0 2 1 1 1 1 1 1 0 0 1 2 1 0 2 2 0 0 2 0 2 1 0 0 0 0 0 2 1 0 1 0 0 0 2 2 0 0 1 1 1 0 1 0 1 0 1 1 0 2 0 1 0 1 1 0 1 0 0 1 0 1 1 1 2 1 0 1 0 0 0 0 2 0 0 2 0 0 2 0 0 0 0 0 1 0 1 0 0 0 1 0 0 1 0 0 0 0 1
148 0 0 0 1 0 0 0 0 2 0 0 0 1 0 1 0 1 2 0 0 1 0 0 2 0 1 0 0 2 2 1 0 1 1 0 2 2 0 0 2 1 0 0 1 0 0 0 0 1 1 0 0 0 0 1 0 1 1 0 0 2 2 2 1 0 2 0 0 0 0 0 2 2 1 2 1 2 2 0 0 0 0 0 1 0 0 1 2 2 0 0 0 1 0 0 0 1 1 1 0 1 1 0 1 1 2 1 1 1 0 1 0 0 0 0 0 0 1 0 1 0 1 1 0 0 0 2 0 2 0 0 1 1 0 0 0 0 0 0 1 1 0 0 0 0 1 1 2 1 0 0 0 0 1 0 0 0 0 2 1 0 2 2 1 1 1 1 0 1 1 2 1 1 1 0 2 0 0 1 0 2 0 2 2 1 1 1 0 0 1 1 2 1 1 1 0 1 0 0 0 0 1 0 1 1 1 1 1 0 1 1 0 0 1 2 1 1 1 0 1 1 2 2 0 1 1 1 0 0 0 0 0 0 0 0 0 2 2 0 0 1 2 0 2 0 0 0 0 0 0 1 1 0 0 0 0 0 0 0 0 0 0 1 1 0 0 1 1 0 0 2 1 1 0 0 0 1 1 0 2 0 1 1 2 0 1 1 0 2 1 0 1 2 2 0 1 0 2 2 0 0 2 1 0 1 0 0 0 0 0 0 1 1 2 0 1 1 0 0 0 0 2 0 2 0 1 0 0 0 1 0 0 0 0 0 0 1 1 0 1 2 1 1 0 0 0 1 2 0 0 0 1 1 0 1 2 1 0 1 1 1 1 0 1 0 0 2 2 0 0 2 1 1 0 0 2 1 1 2 0 1 0 0 1 0 0 0 0 0 0 0 0 0 0 0 1 2 0 0 0 0 0 2 0 1 0 1 0 1 0 0 1 1 1 2 0 1 0 0 0 0 1 1 2 1 1 0 0 0 1 2 1 1 0 1 0 1 0 0 0 2 1 2 0 2 0 0 1 1 0 0 1 2 0 0 0 1 1 1 0 0 0 0 1 0 0 0 0 0 0 0 1 1 1 1 1 1 1 0 1 2 2 2 0 1 0 0 0 1 1 1 1 1 0 0 0 1 1 0 0 1 2 0 2 0 0 0 0 0 0 0 0 0 0 0 1 0 0 1 0 2 1 1 1 1 0 0 0 2 0 1 0 0 0 0 1 0 1 1 2 2 0 0 0 1 1 1 1 0 0 0 1 2 0 2 0 0 1 1 0 0 1 0 0 0 0 2 1 1 1 2 1 0 0 1 1 0 0 0 1 0 0 0 1 0 0 1 0 1 1 0 0 0 0 0 1 1 0 0 1 0 0 0 1 0 0 1 2 0 1 0 0 0 0 0 0 0 0 0 0 0 0 0 0 1 1 0 0 0 2 2 0 2 0 0 2 0 0 1 1 0 0 2 0 1 1 1 1 0 0 1 1 0 1 1 1 1 0 1 1 0 0 1 1 2 0 2 0 0 0 0 1 0 0 1 1 1 0 0 2 0 2 1 2 2 1 1 0 0 0 0 0 1 2 2 2 0 0 0 0 0 0 0 1 0 1 1 0 1 0 0 0 2 0 1 1 0 0 0 0 0 0 1 0 0 0 1 1 1 2 1 0 0 2 1 1 0 0 1 0 1 0 0 0 0 0 1 0 0 0 0 0 0 0 0 1 0 2 2 0 0 1 0 0 1 2 1 0 0 0 1 0 0 0 1 1 0 1 1 1 1 0 0 0 2 0 1 0 1 1 0 1 2 2 1 0 0 1 0 0 0 0 1 1 0 2 0 0 1 1 1 1 0 1 1 1 2 2 0 2 2 0 0 1 1 0 2 0 2 1 1 2 1 1 1 0 2 0 1 1 1 0 0 0 0 0 0 0 0 2 1 0 1 0 0 0 0 0 0 1 2 0 0 0 0 1 0 2 0 2 0 0 2 1 1 0 1 2 1 1 1 1 0 0 1 0 2 0 0 1 2 0 1 2 2 2 0 0 0 0 1 2 2 2 2 0 1 0 0 0 0 1 0 1 0 0 2 1 0 0 1 0 0 0 0 1 1 0 0 2 2 0 1 0 0 0 0 2 1 0 0 0 0 0 1 1 1 1 0 1 0 2 1 0 0 1 1 1 0 2 0 1 0 1 1 1 0 0 0 1 1 0 0 0 0 0 0 2 0 0 0 1 1 1 2 2 0 0 0 0 0 0 2 1 1 1 0 1 0 0 1
149 1 0 1 0 1 1 1 1 1 0 0 0 1 0 1 0 1 0 2 2 2 0 0 2 0 1 0 1 1 1 0 1 1 2 1 2 1 0 0 1 1 0 0 1 0 1 1 0 1 0 0 1 0 1 1 0 0 2 0 1 1 2 2 1 0 2 2 0 0 0 1 2 2 2 2 0 2 2 0 1 0 1 1 1 0 0 1 2 2 0 1 1 1 1 1 0 1 0 0 0 2 1 0 1 1 2 2 2 0 0 2 0 2 2 0 0 0 0 0 2 0 2 0 0 2 0 0 1 1 0 0 0 0 1 0 1 0 1 0 0 2 0 0 0 0 0 0 1 1 0 0 1 0 0 0 0 0 0 1 0 1 1 2 0 1 2 1 0 1 1 0 1 1 2 0 1 0 0 0 0 0 0 1 0 0 0 2 1 0 1 2 2 0 2 1 1 0 0 0 0 0 0 0 2 1 1 2 0 0 2 0 1 0 2 1 0 0 1 1 0 0 1 1 1 1 2 2 0 1 0 0 0 0 0 0 0 2 1 1 0 0 2 0 2 0 0 0 1 1 1 1 1 0 0 0 0 1 0 0 0 0 0 1 0 0 0 1 2 0 0 2 1 1 1 1 0 0 1 0 0 0 1 1 2 0 2 0 2 2 1 1 1 2 2 1 0 1 0 2 1 1 2 2 2 2 0 0 0 0 0 1 1 1 1 0 1 0 0 0 0 0 1 0 1 0 0 0 1 1 1 1 0 0 1 1 1 2 0 1 0 0 2 2 1 1 0 1 1 1 0 0 2 2 1 0 0 0 1 1 2 2 1 0 1 0 0 2 2 0 1 1 0 0 0 0 1 1 0 1 1 0 0 1 0 0 0 0 0 2 1 1 1 0 1 1 1 0 0 0 0 0 0 1 0 1 0 0 1 1 0 2 1 1 0 0 0 0 0 0 0 0 0 1 0 1 2 0 0 0 1 0 0 0 2 2 0 0 0 0 0 2 0 1 1 0 0 1 0 1 0 0 0 2 1 1 1 1 0 1 1 0 2 2 2 0 0 2 0 1 1 1 1 1 1 0 0 1 0 0 1 1 2 2 1 1 1 1 0 1 1 0 1 1 0 1 0 1 1 1 0 2 2 0 2 0 1 0 1 0 1 0 0 0 0 0 0 1 0 2 1 2 0 0 0 1 0 1 0 1 1 0 1 1 0 0 1 0 1 1 1 1 0 0 0 1 2 2 2 0 0 0 0 1 2 0 0 0 2 0 0 0 0 1 1 0 1 2 2 0 0 1 0 0 0 0 0 2 0 2 0 0 0 1 0 0 0 0 0 1 0 0 2 0 0 1 0 0 0 0 0 1 0 0 2 1 2 0 1 1 2 1 0 1 0 0 0 1 0 0 0 1 0 1 0 0 1 0 0 0 1 1 0 1 0 0 0 1 0 0 0 1 1 2 0 1 1 0 0 0 1 2 0 1 0 1 1 2 1 0 0 0 2 0 2 1 0 1 1 1 1 1 1 0 0 2 1 2 2 2 2 1 1 1 1 0 1 1 0 0 0 0 1 2 1 1 2 1 2 2 0 0 0 0 1 0 1 1 0 0 0 0 0 2 0 0 1 2 1 1 1 0 0 2 2 2 0 0 2 1 1 0 0 0 0 0 0 0 0 1 1 0 0 0 0 0 1 0 0 0 0 0 1 0 0 1 0 0 0 0 0 0 1 0 0 1 1 1 1 1 0 0 0 1 1 0 0 0 1 1 0 1 0 0 0 1 0 2 0 2 0 2 1 2 2 1 0 1 0 0 0 0 0 2 1 0 2 0 2 0 0 0 1 2 0 2 1 2 2 0 2 2 0 0 2 1 1 2 0 2 1 2 1 1 1 2 0 1 0 0 1 1 0 0 0 0 0 0 0 0 0 0 0 1 1 0 2 0 0 0 0 1 1 1 0 0 1 1 1 1 1 0 0 2 2 1 0 2 1 0 0 0 0 0 0 1 0 2 0 1 0 2 0 2 2 2 2 0 0 1 1 1 1 0 2 1 1 1 1 1 1 0 1 0 1 0 0 1 2 0 0 2 1 2 2 0 2 2 0 1 2 2 0 2 0 0 0 1 2 0 0 1 2 2 2 1 0 0 0 0 2 0 1 0 1 0 1 2 0 0 1 0 0 0 0 2 2 0 0 0 1 0 0 0 0 0 1 0 1 0 0 1 0 0 0 0 0 1 1 0 0 2 0 0 0 0 0 0 1 0 0 0
150 1 0 2 1 0 0 2 0 1 0 1 0 1 0 1 0 2 0 1 1 1 1 0 2 0 0 0 0 1 1 0 1 1 0 0 2 2 0 0 0 2 0 0 1 1 1 0 0 0 1 0 1 0 0 1 0 0 0 0 1 1 0 0 1 1 1 2 0 0 0 1 2 2 1 2 0 1 1 0 1 0 1 1 1 0 1 0 1 2 0 0 1 2 0 0 0 0 0 1 0 2 0 0 1 1 2 0 0 2 0 0 0 1 1 0 0 0 1 0 1 0 2 2 0 1 0 0 1 1 0 0 0 0 0 0 0 0 0 1 2 0 0 0 0 0 1 0 0 0 0 1 1 0 0 1 0 1 0 0 1 1 2 2 2 2 1 1 0 1 1 1 0 2 1 0 1 0 0 0 0 1 0 2 2 1 1 1 0 1 0 1 2 2 0 2 2 0 1 0 0 0 0 2 2 2 1 2 0 0 2 0 1 0 2 2 0 0 2 0 1 1 2 2 0 0 0 0 0 0 0 0 0 0 0 0 0 2 2 0 0 1 2 1 2 1 1 0 0 0 0 0 0 0 1 1 2 1 0 1 0 1 0 1 1 0 1 0 1 0 1 2 1 1 0 0 0 1 2 0 1 1 0 0 0 0 0 2 0 2 1 0 2 2 2 0 1 0 0 1 1 1 2 2 2 0 1 1 0 1 0 2 2 1 2 0 2 0 0 0 1 1 2 1 1 0 0 0 1 1 2 2 0 0 0 0 0 1 1 1 2 1 2 1 0 0 0 0 0 2 0 0 2 2 0 0 1 0 0 2 2 2 1 0 1 1 0 2 2 0 1 1 0 0 0 0 1 1 0 1 0 0 0 0 2 2 0 1 1 0 0 1 1 0 1 1 2 1 0 0 0 0 1 1 0 1 1 0 0 1 0 0 2 2 0 2 0 0 0 0 0 1 0 1 0 0 0 0 0 0 1 0 0 0 1 1 0 2 0 0 0 2 1 1 2 1 1 2 0 1 0 0 1 2 1 1 1 1 1 2 2 0 0 1 0 0 0 2 0 1 2 2 0 0 1 1 0 2 0 0 0 1 1 1 0 0 0 2 1 1 0 0 0 2 1 2 0 1 1 1 1 0 1 1 1 0 2 1 1 0 0 1 0 0 0 0 1 0 0 0 0 2 1 0 0 0 0 0 0 2 0 2 0 0 0 0 1 0 2 2 1 2 0 0 0 1 0 1 1 0 0 0 1 2 0 1 1 0 2 0 0 0 1 0 0 1 1 2 2 0 2 0 1 0 0 1 1 1 0 1 0 0 0 2 0 0 0 0 0 0 1 0 1 0 0 0 0 0 0 0 0 1 1 1 2 0 1 1 2 0 1 0 0 0 0 0 1 1 0 0 0 1 0 0 0 1 1 0 0 0 1 1 0 1 0 1 0 0 0 1 0 2 0 0 1 1 1 1 2 1 0 1 0 1 0 2 1 2 1 1 1 0 2 1 1 2 0 2 0 0 2 0 0 0 0 2 2 0 0 0 0 0 2 0 1 2 0 1 1 1 1 1 0 0 0 0 0 0 1 1 1 0 0 0 2 0 2 1 1 0 1 1 0 2 0 0 2 1 1 1 0 0 0 2 2 0 0 0 0 0 1 0 1 0 1 1 0 0 0 0 0 0 0 0 0 2 2 0 0 0 0 0 0 0 0 1 1 0 2 1 0 1 2 1 1 0 2 2 2 2 0 0 0 0 0 0 0 1 0 1 1 0 1 1 1 1 1 1 0 1 1 0 1 2 2 1 0 0 0 1 1 0 0 1 1 0 2 0 1 0 1 1 2 0 2 2 2 2 2 0 2 2 0 1 2 1 1 2 0 2 0 2 1 1 1 2 0 0 0 0 0 0 2 2 0 0 2 0 0 0 1 0 0 2 0 0 0 0 1 1 0 2 0 0 0 1 0 0 2 1 1 0 0 1 1 0 0 1 2 1 1 1 0 0 0 0 0 2 0 0 1 2 1 1 2 1 2 0 0 0 0 2 2 0 2 1 1 0 0 1 0 0 0 1 1 1 0 1 2 0 1 1 0 1 1 0 2 0 0 0 2 2 0 1 1 0 1 1 2 0 0 1 0 2 1 2 0 0 0 0 1 1 1 0 1 0 1 1 0 0 2 0 1 1 0 2 2 0 0 0 1 0 0 0 0 1 0 0 1 0 0 0 0 0 0 0 0 1 0 1 1 0 0 1 0 0 0 0 0 0 0 0
151 1 0 2 1 0 0 0 0 0 0 0 1 2 0 1 0 1 0 2 2 2 0 1 1 0 1 0 0 2 2 1 2 1 1 0 1 0 0 0 1 0 1 0 2 0 0 0 0 1 0 0 0 0 0 1 0 0 1 0 2 2 0 0 1 0 2 1 0 1 1 1 2 2 2 2 0 0 0 1 0 0 0 0 0 0 0 0 1 2 0 0 1 1 0 0 1 1 0 0 0 2 0 0 1 0 2 0 0 2 0 1 2 2 2 2 2 0 2 0 0 0 1 0 1 0 1 2 0 2 2 2 0 0 0 0 0 0 0 1 0 2 0 0 0 1 1 0 0 0 0 0 0 0 1 1 0 1 0 0 0 1 1 2 1 2 1 0 0 0 1 1 1 1 1 0 1 0 0 0 0 0 0 2 1 0 1 0 0 0 0 0 1 0 1 2 1 0 0 0 0 1 0 0 2 2 2 1 1 0 1 1 2 0 2 2 2 1 1 0 1 1 2 2 0 0 0 2 0 0 0 0 0 0 0 0 0 2 2 0 0 0 2 2 2 0 0 0 1 1 1 0 2 0 0 0 0 0 0 0 0 0 0 1 2 0 0 1 2 1 0 1 2 2 1 0 0 1 2 0 1 1 0 0 1 1 1 1 0 2 0 0 2 2 2 0 2 1 0 1 1 0 2 1 0 0 2 1 0 0 0 1 1 2 1 1 2 1 0 0 0 0 2 1 0 0 2 0 0 0 2 0 0 0 0 0 0 2 0 1 0 0 2 0 0 0 1 1 1 2 1 1 1 1 0 1 0 2 0 1 1 1 1 0 1 0 1 2 2 1 0 2 0 0 1 1 1 2 1 2 2 2 0 1 1 1 1 1 1 0 0 0 1 0 2 1 1 0 1 1 0 1 0 2 1 0 0 1 0 1 0 1 0 0 2 2 2 1 0 1 1 1 1 1 0 0 0 0 0 0 2 0 1 1 0 1 0 0 0 0 1 1 0 2 0 2 1 1 0 0 0 0 0 2 0 0 0 2 0 1 0 0 1 1 2 0 0 2 0 0 1 1 1 1 1 0 1 2 0 2 2 2 2 2 1 1 1 2 2 1 0 0 1 2 0 0 0 2 2 0 1 0 2 1 2 1 1 1 0 0 0 1 0 1 1 0 0 0 0 2 1 1 1 1 1 1 1 1 0 1 1 1 0 0 2 0 1 0 2 2 0 1 0 1 0 1 1 2 2 0 0 0 1 1 2 0 0 0 1 0 0 0 0 0 0 1 1 1 1 1 0 1 1 0 0 1 1 0 0 0 1 0 0 1 0 0 0 1 1 2 1 1 1 0 0 0 0 0 0 0 0 2 1 0 1 0 1 2 2 0 1 0 0 0 0 0 1 1 0 1 1 2 0 0 0 0 2 0 0 0 2 2 0 2 0 1 1 0 1 1 1 0 0 0 2 0 0 0 1 0 0 1 0 1 0 2 2 2 0 2 2 0 1 1 1 2 1 2 0 0 1 0 0 0 1 1 1 0 0 0 1 0 2 2 2 2 0 0 0 1 0 0 0 0 1 0 1 0 1 1 0 1 0 0 1 0 1 2 0 2 0 0 0 1 0 1 0 0 0 0 0 0 0 1 1 0 0 0 1 1 2 1 0 1 1 1 2 0 0 2 1 1 0 0 0 2 2 1 0 0 0 0 0 0 0 1 0 0 2 0 0 1 1 1 0 1 2 1 0 0 0 0 2 0 0 0 1 0 0 0 1 0 0 0 1 1 1 2 0 2 0 0 1 1 1 0 1 1 0 1 0 0 0 1 0 0 1 0 1 1 0 0 1 1 1 2 2 1 2 0 2 2 1 0 1 1 0 0 0 1 1 0 2 0 0 2 0 0 0 0 0 0 1 1 0 0 1 0 0 0 2 1 0 1 1 0 0 0 0 0 0 2 0 0 0 0 0 1 0 1 0 0 0 2 0 0 0 1 2 1 1 0 0 0 0 0 0 2 0 0 0 1 0 1 2 2 2 0 0 0 0 2 1 0 1 2 0 2 1 1 1 0 0 0 0 0 0 2 2 1 0 2 0 1 1 0 1 2 0 1 2 2 0 1 0 0 0 2 2 0 0 0 1 2 1 1 0 1 0 1 1 0 0 0 2 0 2 2 0 0 0 1 1 0 1 1 1 0 0 0 1 1 0 1 0 0 2 0 1 0 0 1 0 0 0 0 0 1 0 0 0 2 0 2 1 1 0 0 0 0 2 1
152 0 0 2 0 0 0 2 0 0 0 1 0 1 0 1 0 0 0 2 2 2 1 0 2 0 1 0 0 2 2 0 0 1 1 0 2 1 0 0 2 0 0 0 2 0 2 0 0 1 0 0 1 0 1 0 1 0 1 0 2 2 0 1 0 0 1 0 0 1 1 2 2 2 1 2 1 0 0 1 0 0 0 1 1 0 0 0 2 2 0 0 1 0 0 0 0 0 0 0 0 1 1 0 1 1 2 2 1 1 0 1 0 2 2 2 2 1 1 0 1 1 2 1 1 1 1 0 1 1 0 1 0 0 0 0 0 0 0 2 1 2 0 0 0 0 1 0 0 0 0 0 0 0 0 0 0 0 1 2 2 1 1 2 1 2 2 1 1 1 0 1 0 2 2 0 2 0 0 1 0 1 1 1 1 0 0 1 0 1 2 2 2 1 1 2 0 0 0 1 0 1 0 2 2 0 1 0 2 1 1 1 0 0 1 2 1 0 1 1 1 1 1 2 0 0 0 1 1 1 1 2 0 0 0 0 0 2 2 0 0 1 2 0 2 0 0 0 0 0 0 0 1 0 0 0 1 0 0 0 0 0 0 1 1 0 0 1 0 0 0 1 1 1 1 1 0 2 2 0 0 0 0 0 0 0 0 1 1 1 1 2 0 2 2 1 0 0 0 1 0 0 2 1 0 1 0 0 1 1 1 1 1 1 1 0 2 0 0 1 0 0 1 0 1 0 1 0 1 1 2 1 0 0 0 0 0 0 2 0 0 0 1 1 0 0 0 0 2 0 0 0 1 1 0 1 0 1 0 2 2 2 0 0 0 2 0 2 2 0 1 1 1 1 1 1 1 2 0 1 2 2 0 0 1 1 1 0 0 0 1 1 1 1 2 1 1 1 0 0 0 0 0 2 0 2 0 0 0 2 0 2 1 1 1 2 1 2 0 2 0 2 0 1 0 1 0 2 2 0 0 1 0 0 0 0 0 1 0 0 2 0 0 0 1 1 0 1 0 2 0 0 1 2 2 0 2 1 0 0 1 0 0 0 0 1 1 1 0 0 1 1 1 1 1 0 2 2 0 1 2 1 0 0 0 1 0 1 1 0 1 0 1 1 0 1 0 1 1 0 1 1 1 1 1 0 1 1 0 0 0 0 1 1 1 0 0 0 0 1 0 2 0 0 0 1 1 1 0 1 1 0 2 2 0 0 1 0 0 1 2 2 0 0 0 0 1 2 2 0 0 0 0 1 1 1 0 0 2 0 0 0 0 0 0 1 2 1 1 0 0 1 1 0 1 0 1 0 0 0 0 0 1 1 0 0 0 0 2 2 1 0 2 0 1 0 0 1 0 0 1 0 1 0 0 1 1 0 0 0 2 2 0 0 0 0 0 2 1 2 2 2 0 0 0 2 0 1 1 1 0 0 1 2 0 1 0 0 1 0 2 0 0 1 1 2 2 1 2 1 0 2 0 1 0 2 1 2 2 0 0 0 2 1 1 2 0 2 0 0 0 0 1 0 0 2 1 0 0 0 1 0 2 0 2 2 1 0 0 1 0 0 1 2 0 0 0 0 1 1 0 0 0 1 0 1 1 1 1 1 0 0 0 1 1 1 0 1 1 1 0 0 0 2 1 0 1 0 0 0 0 0 0 0 1 1 1 0 0 2 0 2 0 0 0 0 0 0 0 0 0 0 0 0 0 0 0 0 2 1 0 1 2 0 0 0 2 2 1 1 2 1 1 0 0 0 0 0 1 1 1 1 0 0 0 1 0 1 1 1 1 1 2 2 1 0 1 1 0 1 0 0 0 2 2 0 2 1 0 1 0 0 1 1 1 2 2 1 1 1 0 1 1 1 2 1 1 0 0 2 1 1 0 1 0 1 1 1 1 0 0 0 0 0 0 0 0 0 0 1 1 0 0 2 0 0 0 2 0 0 0 0 1 0 0 1 1 0 1 1 0 0 0 1 1 0 1 1 1 0 1 1 1 0 0 2 0 1 0 1 0 2 0 1 2 1 1 0 0 0 0 1 1 0 2 2 0 1 1 0 0 0 0 0 2 2 0 0 1 1 0 1 0 2 2 0 0 0 0 0 2 2 0 0 0 0 0 1 1 0 0 2 2 0 0 1 1 2 0 1 0 0 2 0 0 0 0 0 0 2 0 0 1 0 0 0 0 0 0 0 1 0 0 0 0 1 1 0 1 0 0 1 0 1 0 1 0 1 0 1 0 1 0 1 0 1 0 0 1 0 1 1
153 1 0 0 0 0 0 1 0 0 0 0 1 2 0 1 0 1 1 1 1 2 1 0 2 0 1 0 0 2 2 0 1 0 2 1 1 1 0 0 2 0 1 0 1 1 1 0 0 0 0 1 0 0 1 1 0 0 0 1 0 1 2 1 0 1 1 1 0 1 1 0 1 1 1 1 1 1 1 1 0 0 1 1 1 0 0 1 2 2 1 1 1 2 0 0 0 0 0 0 0 1 0 0 1 0 2 0 2 0 0 2 1 2 2 1 1 0 0 0 2 0 1 1 0 0 0 0 1 1 1 1 0 1 0 0 0 0 0 0 1 1 0 0 0 0 0 0 1 1 0 0 2 0 0 0 0 1 0 2 1 0 1 2 1 1 0 0 1 1 0 0 0 1 2 0 2 0 0 1 1 1 1 2 1 0 0 2 0 0 1 2 1 0 1 2 1 0 0 0 0 0 0 1 2 1 1 2 1 0 2 0 1 0 2 2 1 1 1 0 0 0 2 2 0 1 1 2 1 1 0 0 0 0 0 0 0 2 1 1 0 0 2 0 2 1 1 1 1 1 0 0 0 0 0 0 1 2 0 0 0 0 0 0 0 0 0 0 1 1 0 1 2 2 0 0 1 0 0 1 0 1 2 2 2 0 2 2 1 2 1 1 1 1 2 0 1 1 0 1 1 0 2 1 0 1 0 0 0 0 0 1 1 2 0 0 1 0 1 0 2 2 1 0 1 0 0 0 0 0 2 2 1 0 0 0 0 1 1 0 1 2 2 2 1 1 1 1 2 0 0 0 1 0 0 2 1 1 0 1 0 0 1 0 1 1 0 2 2 0 1 1 1 1 0 0 0 1 0 1 1 1 0 1 1 1 1 0 0 0 0 1 1 0 2 1 1 0 1 1 0 1 0 2 1 1 0 1 1 1 0 2 0 0 1 1 1 0 0 0 0 0 1 1 1 1 1 1 1 1 0 0 2 2 0 2 0 0 0 0 1 0 0 0 2 2 0 0 1 2 0 0 1 2 1 1 1 1 1 0 1 0 1 1 0 1 0 1 0 1 1 1 1 1 1 0 1 1 0 1 2 1 0 0 0 1 0 1 1 0 0 0 1 1 1 1 1 0 0 2 0 1 2 1 1 0 1 1 1 0 0 0 0 1 1 0 1 0 0 2 0 2 1 0 1 1 1 0 0 2 0 2 1 1 0 0 2 0 1 2 0 2 0 1 1 1 1 2 2 0 0 0 0 0 2 1 1 1 1 0 0 0 1 0 0 1 1 1 0 0 0 1 0 0 0 0 0 2 0 2 0 0 0 1 1 1 1 0 2 2 0 0 0 0 0 2 0 1 0 1 0 2 0 0 0 1 0 0 1 0 1 0 0 0 0 1 1 0 0 0 0 1 0 0 0 2 0 1 0 0 1 1 1 1 1 0 1 0 0 0 1 1 1 2 0 1 1 1 0 0 2 1 0 1 0 1 1 1 0 0 0 0 0 2 0 2 0 2 0 0 1 0 1 0 0 2 1 0 1 2 0 2 1 0 1 1 1 1 0 1 0 0 1 1 0 0 1 0 0 0 0 0 0 0 1 0 2 2 0 1 0 0 0 1 1 0 1 0 0 0 0 0 0 2 1 1 1 1 1 1 2 0 0 0 0 0 0 0 0 0 0 0 0 0 0 1 1 1 0 0 0 0 0 0 0 0 0 1 2 0 1 2 2 0 0 0 2 1 2 2 0 2 0 0 0 0 1 0 1 1 0 1 1 1 2 0 2 2 0 2 0 1 0 0 0 0 0 0 0 0 0 1 0 2 0 0 1 0 0 2 0 0 0 0 2 0 1 0 1 0 1 1 1 1 2 1 1 0 1 2 2 1 2 0 0 1 1 0 0 0 1 1 1 1 0 0 1 0 0 1 1 0 0 2 0 0 0 0 0 0 0 0 0 0 1 1 1 1 1 1 1 0 1 1 1 1 0 0 2 1 2 0 1 0 0 1 1 1 0 0 0 2 0 1 2 2 2 0 0 0 1 1 1 0 1 1 1 1 0 0 0 0 0 0 1 0 0 2 2 1 0 2 0 1 1 0 0 0 1 1 2 2 2 2 2 0 1 1 1 1 1 1 1 1 0 0 0 0 0 1 1 0 1 0 1 0 1 2 1 0 2 0 0 0 0 1 1 0 0 0 0 1 0 0 2 0 1 0 1 0 0 1 1 1 0 1 0 0 0 0 0 0 1 2 2 0 0 0 0 0 0 0
154 1 0 1 0 0 0 1 0 1 0 0 1 1 0 0 0 1 0 1 2 2 0 0 2 0 1 0 0 2 2 0 1 1 2 0 1 1 0 1 0 0 0 1 1 1 0 0 1 1 1 0 1 0 1 0 0 0 0 0 1 1 1 1 0 1 1 0 0 0 0 2 2 2 0 2 1 2 2 0 0 0 0 0 2 0 0 1 1 1 0 0 2 1 0 0 0 0 0 0 0 2 1 0 0 0 2 2 2 1 0 2 0 2 2 0 0 1 1 0 1 1 1 1 0 1 0 0 0 0 0 1 0 2 2 2 0 1 0 2 2 0 0 0 0 0 0 0 0 0 0 0 1 2 0 1 0 1 0 0 1 0 2 2 0 1 0 0 1 1 1 0 0 2 0 1 1 0 0 0 0 2 0 2 0 0 0 2 1 0 0 2 1 1 0 1 1 1 1 0 0 0 0 2 2 0 0 1 1 0 0 2 0 1 1 2 0 0 2 1 1 1 1 2 0 1 2 2 0 1 0 0 0 1 1 0 0 2 2 0 0 0 2 0 1 0 0 0 0 0 0 0 1 0 0 0 0 0 1 1 1 0 0 2 1 0 1 1 2 1 1 1 0 0 1 1 0 0 1 0 0 2 1 1 1 0 1 1 0 2 0 1 1 2 1 0 1 0 0 0 1 0 2 1 1 1 0 1 1 1 1 2 2 2 1 0 1 0 0 0 0 0 1 0 1 0 2 0 1 1 2 1 0 0 0 0 0 1 1 1 1 1 1 2 0 0 0 1 2 1 1 0 2 2 0 0 1 1 0 2 2 2 2 0 2 1 0 2 2 1 1 1 1 1 0 0 2 1 0 1 0 1 0 0 1 1 1 0 0 0 0 1 1 0 2 1 1 1 1 1 0 1 0 1 0 1 0 0 0 2 0 0 1 1 0 2 0 0 0 0 0 0 0 0 0 1 0 0 0 0 1 0 1 0 1 1 0 1 0 0 2 0 0 0 1 1 0 0 1 2 0 0 1 2 1 0 1 2 1 1 2 1 0 1 0 1 0 1 0 1 1 1 0 0 1 0 1 1 0 2 2 1 1 1 0 0 0 2 1 1 0 0 0 0 0 0 1 2 2 0 0 0 2 0 2 1 1 2 1 0 0 0 0 1 1 0 1 0 0 2 2 0 0 0 0 1 1 0 2 2 0 0 1 1 1 0 0 0 2 2 0 1 0 0 0 2 1 0 0 0 0 1 0 2 1 0 0 2 1 0 0 0 0 0 1 0 1 2 2 0 1 0 1 0 0 1 1 0 0 0 1 0 0 0 0 0 0 0 1 1 0 0 0 0 1 0 0 0 0 0 0 2 1 0 2 0 1 1 1 2 0 0 0 1 0 1 2 0 0 0 0 1 0 0 0 0 2 1 0 0 0 0 1 1 0 1 0 2 0 0 1 0 0 1 1 1 1 1 0 0 2 1 0 1 0 1 1 2 0 2 2 0 1 2 0 2 1 1 1 1 0 1 1 0 0 2 2 0 0 1 0 0 2 0 1 2 0 1 0 1 0 0 0 2 0 0 2 0 1 1 1 0 0 0 0 0 0 2 0 1 0 0 0 2 0 0 0 0 0 0 0 0 0 2 1 1 0 0 0 0 1 0 0 0 0 0 2 0 0 0 0 0 0 0 0 0 0 1 1 0 1 1 0 0 0 0 1 1 2 1 1 0 2 1 0 0 2 0 1 1 0 0 0 1 1 0 1 0 1 1 0 1 0 0 0 0 0 2 0 2 0 0 1 1 1 0 0 0 0 1 0 0 0 2 1 0 0 1 0 1 0 0 2 0 2 2 2 2 0 0 0 0 0 1 2 1 1 1 0 2 1 1 2 0 0 2 0 2 1 0 0 1 1 0 0 0 0 0 0 0 2 0 0 2 0 0 0 0 0 1 0 1 0 0 0 0 1 0 1 2 0 0 0 1 2 0 0 0 1 1 2 0 0 0 0 0 0 1 0 0 0 1 1 2 1 1 1 0 0 0 0 2 1 0 1 2 0 1 0 0 0 0 0 0 0 0 0 1 2 0 1 1 0 2 1 0 0 2 0 0 2 2 0 2 0 0 0 2 2 1 0 0 0 0 0 2 0 0 0 0 1 0 2 0 0 0 0 1 0 0 2 0 1 0 0 1 1 0 0 0 2 0 0 0 0 2 0 0 0 0 0 0 0 0 1 1 0 1 0 1 1 1 0 2 0 1 0 0 0 0 0 0
155 0 0 0 0 0 0 1 1 0 0 0 0 0 0 0 0 1 2 0 0 1 1 0 2 0 2 0 1 2 2 0 1 1 0 0 1 1 0 0 2 0 0 0 2 0 0 0 0 2 1 0 0 2 0 1 0 1 1 0 0 1 2 2 1 1 1 0 0 0 0 0 2 2 2 2 0 0 0 0 0 0 1 2 1 0 0 0 1 2 0 0 2 2 1 0 0 0 0 0 0 2 1 0 1 1 2 0 1 1 0 1 1 2 2 1 1 0 1 0 1 0 1 1 1 1 1 1 1 2 0 0 0 1 1 1 0 0 0 1 2 1 0 0 0 0 0 0 0 0 0 0 0 2 2 0 0 1 0 1 1 1 1 2 1 1 0 0 2 0 0 0 0 2 1 0 1 0 1 1 1 1 2 2 2 0 2 2 1 0 1 2 2 2 2 0 2 0 0 0 0 1 0 1 2 2 1 1 0 0 2 1 0 1 0 2 0 1 1 0 1 1 2 2 0 1 1 1 0 0 1 1 0 0 0 0 0 2 2 0 0 0 2 0 1 0 0 0 0 0 0 0 1 0 0 0 1 0 1 2 1 1 0 0 1 1 0 0 1 0 1 2 2 2 0 0 0 0 1 0 0 2 0 0 1 1 1 2 0 2 0 0 1 2 2 1 0 1 1 2 1 0 2 0 0 0 1 1 0 1 0 2 2 2 0 0 2 1 0 1 0 0 1 0 2 0 1 0 2 2 2 2 0 0 0 0 0 1 1 0 1 1 0 1 2 2 0 0 2 0 0 0 0 0 0 1 1 0 0 2 2 2 2 0 2 0 1 2 2 0 0 2 0 0 0 0 0 2 0 0 1 1 0 1 1 1 1 0 0 0 0 0 0 0 1 1 2 0 0 0 0 0 0 2 1 1 0 0 0 2 0 1 1 1 0 0 0 0 1 0 1 2 1 1 0 0 0 0 0 0 0 0 1 1 0 1 0 1 0 0 1 1 0 0 2 1 1 2 0 0 0 1 0 2 0 0 0 1 1 1 0 0 0 1 1 1 0 1 0 0 1 1 1 1 0 0 0 2 0 0 1 2 1 1 0 0 0 1 0 1 1 1 2 2 1 0 1 2 2 0 1 0 2 0 2 1 1 1 1 0 1 1 0 1 1 1 0 0 0 2 0 2 0 0 0 0 0 1 0 1 1 0 2 1 0 0 1 0 1 1 0 0 0 1 1 1 2 2 2 0 0 0 1 2 0 0 0 0 1 0 0 0 0 0 0 1 1 1 1 0 1 0 0 0 0 0 0 0 0 0 2 0 0 0 1 1 1 0 1 1 0 0 1 1 1 0 2 0 0 0 0 2 1 0 2 0 2 1 2 0 0 0 0 0 0 0 0 0 0 0 0 1 0 0 0 0 2 1 0 0 0 0 0 2 0 1 0 1 0 0 0 1 0 1 0 2 2 0 1 0 2 2 0 1 0 2 1 2 1 1 1 0 0 1 1 2 0 1 1 1 0 1 1 1 0 2 1 1 1 1 2 0 2 1 2 1 1 0 0 1 0 0 1 2 0 0 2 0 1 1 0 1 0 1 1 0 1 1 0 0 0 0 0 1 1 0 1 1 1 1 0 0 0 1 0 1 0 0 0 0 1 0 0 0 0 0 1 0 0 1 0 1 0 0 0 0 1 0 0 0 0 0 0 0 0 0 1 0 2 0 0 2 2 0 0 0 2 0 1 1 1 0 2 1 1 0 1 0 1 1 0 1 1 1 1 1 1 1 1 1 1 1 1 1 1 0 1 1 0 0 0 0 0 1 1 0 2 0 0 2 0 0 2 0 2 1 1 2 2 0 1 2 0 0 1 1 0 0 0 1 1 0 1 0 0 2 0 1 0 0 0 0 2 1 1 1 1 0 0 1 1 0 0 2 0 0 0 0 0 0 1 2 0 0 1 0 1 0 2 0 1 0 0 1 2 1 0 1 2 2 2 0 0 0 0 0 1 1 1 0 0 0 0 2 2 2 2 0 0 0 1 2 1 1 1 2 0 2 0 1 0 0 0 0 1 0 0 1 2 0 0 2 0 2 1 0 1 1 0 0 1 1 0 1 0 0 0 0 1 0 0 0 2 2 1 2 0 0 0 0 2 0 2 0 0 0 0 1 0 0 2 0 1 0 0 1 1 1 1 0 0 0 0 0 0 1 0 0 0 0 0 1 1 1 0 0 0 0 0 0 0 1 0 1 0 0 1 0 0 0 1 2
156 1 0 0 0 0 0 1 0 1 0 0 0 0 0 0 0 1 2 0 0 0 0 0 2 0 1 0 1 1 1 0 0 0 1 0 1 1 0 0 0 1 0 0 2 0 0 1 1 2 0 0 0 0 0 0 0 1 2 0 2 2 1 1 0 1 1 0 1 1 0 2 2 2 2 2 0 1 1 0 0 0 0 0 0 0 0 1 2 2 0 1 0 2 0 0 0 0 0 1 1 2 2 0 0 0 2 1 1 1 0 1 2 2 2 2 2 0 0 0 2 0 2 2 0 1 0 0 2 2 0 0 0 0 1 0 1 1 0 2 1 1 0 0 0 0 0 0 0 0 0 0 0 0 0 1 0 0 0 1 1 0 2 2 0 2 1 1 1 0 0 1 0 2 1 0 1 0 0 0 0 1 1 2 1 0 0 1 0 1 1 2 2 1 1 2 1 0 1 0 0 0 0 1 2 1 1 1 1 0 0 2 1 0 2 2 1 0 2 0 1 1 2 1 1 1 1 1 0 0 1 1 0 0 0 0 0 2 2 0 0 1 2 0 1 0 0 0 0 0 0 0 1 0 0 0 0 1 0 1 0 1 0 0 0 0 0 0 2 1 1 1 2 2 0 0 1 0 2 0 2 0 1 1 1 0 1 2 0 2 1 1 0 1 2 0 0 2 0 1 1 0 2 0 0 2 0 0 0 1 0 2 1 2 1 0 2 0 0 0 0 0 1 1 1 0 1 0 1 1 1 1 0 0 0 0 0 0 1 1 1 1 1 2 1 1 0 0 2 2 0 0 2 2 1 0 1 1 0 1 1 1 2 0 2 1 0 2 2 0 1 1 0 0 1 1 2 2 0 0 1 1 0 1 1 0 0 0 0 0 0 0 1 0 2 1 1 0 1 1 0 1 0 1 0 1 0 0 0 1 0 0 1 1 1 2 1 1 0 1 0 1 1 2 0 1 0 0 0 0 1 1 0 1 1 0 0 2 0 0 0 2 0 1 1 1 0 1 0 2 0 0 0 2 1 0 1 1 1 0 1 0 0 0 0 2 1 2 0 0 2 2 1 1 1 0 2 1 0 0 1 1 1 1 1 2 1 2 2 0 0 0 1 2 1 1 1 2 2 0 1 0 0 1 0 0 2 0 0 0 0 1 0 1 1 0 1 0 0 1 0 2 1 1 1 1 0 0 0 2 0 1 0 0 0 0 1 0 1 1 0 1 0 2 2 1 2 2 2 0 0 0 0 2 0 2 1 1 0 1 0 0 1 0 0 0 0 0 0 0 0 1 1 0 0 1 0 0 0 0 0 0 0 1 0 0 0 0 0 0 1 0 0 0 1 1 0 0 0 0 0 2 0 0 1 1 1 2 2 0 0 0 0 2 1 1 1 0 0 0 0 0 0 0 0 1 2 2 0 0 1 1 0 1 0 0 1 1 0 1 1 2 0 1 0 2 2 2 1 0 1 1 0 2 0 2 0 2 2 0 0 0 0 2 0 2 2 2 1 1 0 1 0 0 1 0 1 0 0 1 0 0 2 1 1 2 0 0 0 2 0 0 0 1 1 0 2 1 0 1 1 0 0 0 0 0 2 1 0 0 1 1 0 1 1 1 0 2 2 2 0 0 1 2 1 0 0 0 1 0 1 0 0 0 2 1 1 0 0 1 1 0 0 0 0 1 1 2 0 0 1 1 0 0 0 0 0 0 0 0 0 0 2 0 2 0 2 2 2 2 0 0 0 0 0 0 1 0 1 1 1 1 0 0 0 1 0 2 1 2 0 1 1 1 1 0 1 1 0 0 0 0 0 2 2 0 2 0 0 2 0 0 2 0 2 2 2 1 1 0 1 1 0 1 2 2 1 2 0 2 0 2 2 0 0 2 0 1 1 0 0 1 1 0 1 1 0 0 0 0 1 0 0 2 0 0 0 0 0 0 1 2 1 1 0 0 1 0 1 0 0 0 1 2 1 1 0 0 1 1 1 0 0 0 0 2 0 2 0 0 1 2 1 1 1 1 1 0 0 0 0 1 2 1 2 1 1 2 0 0 0 0 0 0 2 2 0 0 2 0 0 2 0 1 2 1 1 0 1 1 2 2 0 2 0 0 0 1 2 0 0 1 1 2 1 1 0 1 0 2 0 0 2 0 1 0 1 2 0 0 1 1 2 0 2 2 2 0 0 0 1 0 1 0 1 0 0 0 1 0 0 1 1 1 0 0 0 1 1 0 0 0 0 2 0 0 0 0 1 0 0 1
157 1 0 2 1 0 0 0 0 1 0 0 0 0 0 0 0 2 0 2 2 2 0 0 2 0 1 0 1 1 1 0 1 1 2 1 1 0 0 0 1 0 1 1 2 1 0 0 0 0 0 0 1 0 1 0 1 0 2 1 1 1 2 2 1 0 2 1 1 1 0 0 2 2 2 2 0 1 1 0 0 0 1 1 1 0 0 2 2 2 1 2 2 2 0 0 0 0 0 0 0 1 1 1 0 0 2 2 1 1 0 1 1 1 1 1 1 0 1 0 1 0 2 1 1 0 1 2 0 2 2 2 0 0 0 0 0 0 0 0 2 1 0 0 0 0 0 0 0 0 0 0 1 1 0 0 0 2 0 0 1 2 1 2 1 1 0 2 0 1 0 1 0 2 0 0 1 0 0 0 0 0 0 1 1 0 1 1 1 1 1 2 1 0 1 2 0 0 0 1 0 1 0 1 2 1 1 0 2 0 1 1 0 0 2 2 0 0 1 1 0 0 2 2 0 0 0 1 0 0 0 0 0 0 0 0 0 2 2 0 0 0 1 0 0 0 0 1 2 2 2 0 1 0 0 0 1 0 0 0 0 0 0 0 0 0 1 0 1 0 1 2 1 1 0 1 0 1 2 0 1 1 1 1 2 1 1 1 0 2 0 0 0 2 2 0 0 2 0 2 2 0 2 2 1 1 0 0 1 1 1 2 2 1 0 0 1 1 1 0 1 1 0 0 1 0 1 0 0 0 1 0 0 0 0 0 0 2 0 1 1 0 1 1 0 0 1 0 1 0 1 0 2 2 0 0 1 0 0 0 0 0 1 1 1 0 0 2 2 0 0 2 2 2 0 0 2 2 0 2 0 0 0 0 2 1 1 0 0 1 0 0 0 0 1 0 0 1 1 1 0 1 1 1 0 1 0 1 0 1 0 0 2 2 0 2 0 2 0 2 0 2 0 1 0 1 0 0 0 1 1 1 1 1 0 1 0 0 0 1 1 0 0 2 0 2 0 1 0 2 0 0 0 2 0 0 1 1 0 0 0 0 0 0 0 2 0 2 0 0 2 2 1 1 1 0 1 1 1 0 1 2 1 1 1 2 1 1 0 2 0 0 1 2 1 0 2 1 1 1 0 1 2 0 2 1 2 1 1 0 0 0 0 1 2 0 0 1 0 1 1 2 0 0 0 1 0 2 0 1 1 0 1 1 0 0 0 0 0 0 0 0 0 1 1 2 1 1 1 0 0 0 1 2 0 1 0 1 0 1 0 1 1 0 0 0 0 1 0 1 0 2 0 0 0 0 0 2 0 2 0 0 1 1 1 1 1 0 0 0 1 0 1 1 1 0 1 1 0 0 1 0 0 0 1 0 1 0 1 0 1 1 0 0 0 0 0 2 1 1 0 1 0 1 0 0 1 1 0 0 0 0 0 2 0 0 0 1 0 0 0 2 1 1 0 1 1 2 0 0 1 2 1 1 1 2 1 2 2 1 1 0 0 1 0 1 0 2 0 0 2 0 1 0 0 1 1 2 0 0 2 0 2 1 2 1 2 1 0 1 0 0 0 0 0 0 0 0 1 1 1 0 0 0 0 0 2 1 0 0 1 1 1 0 0 1 0 2 1 1 0 0 1 2 2 0 0 0 0 0 1 0 0 0 0 0 2 0 0 0 0 0 0 0 0 0 0 1 0 0 0 0 0 0 0 1 0 0 2 1 0 0 1 0 1 1 1 1 2 2 1 0 0 1 1 0 1 0 1 1 0 1 0 0 0 0 0 1 0 1 1 1 1 1 0 0 0 0 0 0 0 0 0 2 1 1 0 0 0 2 0 0 0 1 0 2 1 2 2 0 2 2 2 1 2 1 1 2 0 2 0 2 2 2 2 2 0 1 0 0 1 1 1 1 0 0 1 0 0 0 2 0 0 2 0 0 0 0 0 0 0 2 0 0 1 1 1 0 2 0 1 0 1 2 1 1 0 0 1 2 2 0 0 0 0 0 0 1 0 0 0 1 0 1 2 2 2 0 0 0 0 1 1 0 2 2 1 0 0 0 0 0 0 0 0 1 0 0 2 1 0 2 1 2 0 0 1 0 1 0 1 1 1 2 1 0 0 2 2 0 0 1 1 1 0 1 1 1 0 0 2 0 2 0 1 0 1 2 1 0 2 0 0 0 0 1 1 0 0 0 1 0 0 0 0 1 0 0 1 1 0 1 0 0 0 0 0 0 0 0 0 0 1 2 2 0 0 0 0 0 0 0
158 0 0 0 0 0 0 2 1 0 0 1 0 0 0 0 0 2 0 2 2 2 0 2 0 0 0 0 0 2 2 1 2 1 1 1 2 2 0 1 0 1 0 1 1 1 1 0 0 0 0 0 1 0 0 0 0 0 0 1 0 1 2 2 0 1 1 2 0 0 0 1 2 2 2 2 0 2 2 0 1 0 0 0 0 0 0 0 2 2 0 0 2 0 0 0 0 2 2 2 2 2 1 0 1 1 2 0 0 2 2 2 2 2 2 2 2 1 1 0 1 1 2 1 1 1 1 1 1 2 1 1 1 1 0 0 2 1 0 1 1 1 0 0 0 0 0 0 1 1 0 0 0 2 2 0 0 0 0 1 1 0 1 2 1 1 0 1 1 1 0 1 0 2 2 0 1 0 0 2 0 2 0 1 1 0 1 2 1 1 1 2 2 0 2 2 2 0 0 0 0 0 0 1 2 1 1 1 1 0 2 0 1 0 1 2 0 0 2 2 0 0 2 2 0 2 2 1 1 1 0 0 0 0 0 0 0 2 2 0 0 1 2 1 2 0 0 0 0 0 0 1 2 0 0 0 1 2 0 1 0 1 0 2 2 0 0 1 2 0 1 0 1 1 1 1 0 0 1 0 2 0 0 0 2 1 2 0 1 2 1 1 2 2 2 0 1 0 0 2 0 0 2 1 0 0 2 0 0 1 0 0 2 1 1 0 2 0 2 0 2 2 1 1 2 0 0 0 1 2 2 2 0 0 0 0 0 2 0 0 0 0 1 2 1 2 0 0 1 2 0 0 1 1 0 1 1 0 0 2 2 1 1 0 1 0 0 2 2 0 0 2 0 0 0 0 0 1 0 2 1 0 0 0 2 2 0 0 0 0 0 0 0 1 2 2 2 0 0 1 0 1 1 1 0 1 0 1 1 0 0 1 0 0 1 1 0 0 0 0 1 0 1 1 1 1 1 0 0 0 1 0 1 1 0 1 0 0 0 1 1 1 1 1 0 2 0 2 0 1 0 1 0 2 0 0 0 1 2 0 1 0 0 1 1 1 0 1 0 1 1 1 1 1 2 0 1 1 0 0 2 1 2 2 1 2 1 2 0 2 0 0 1 0 0 0 1 1 1 0 0 1 2 0 2 1 1 0 1 0 1 0 0 0 0 0 0 0 0 1 0 2 1 0 0 1 1 0 1 2 0 0 1 0 0 0 1 0 1 1 2 1 0 0 0 2 0 1 1 0 0 1 1 0 2 0 0 1 1 1 0 0 1 0 0 0 0 1 1 0 0 2 0 0 0 0 0 1 0 1 0 0 0 0 1 1 1 0 0 0 0 0 1 0 1 0 0 1 0 0 0 2 1 0 2 0 1 2 2 0 1 0 0 0 0 0 0 0 0 0 0 1 0 0 0 1 1 1 0 0 2 2 0 2 0 0 0 1 1 0 1 0 0 1 0 2 2 2 1 0 0 1 0 1 0 2 1 1 0 1 1 0 1 1 1 2 0 1 1 1 0 1 2 0 0 2 1 1 0 0 2 0 2 1 2 1 2 0 0 1 0 0 0 1 0 0 2 0 1 1 0 1 0 0 0 0 2 1 1 1 0 0 0 1 1 1 0 1 0 1 0 1 0 2 1 1 0 0 0 0 0 0 0 1 1 1 1 0 0 2 1 1 1 1 0 1 2 1 0 0 0 0 1 0 0 0 0 0 1 0 0 1 2 0 0 0 2 1 0 0 0 1 1 0 0 0 1 0 1 1 0 1 2 1 2 0 2 1 0 1 0 0 1 1 1 0 0 0 1 0 0 0 0 2 0 0 0 0 1 1 0 0 2 0 2 1 1 2 2 0 2 1 1 1 2 2 2 2 0 2 0 2 2 1 1 1 0 0 0 0 0 0 1 1 0 0 1 0 0 0 2 0 0 2 0 0 0 0 0 0 0 1 0 0 1 0 1 0 1 1 1 1 1 2 1 1 0 1 2 1 1 0 1 0 0 2 0 2 0 0 0 1 1 1 1 1 1 0 0 1 0 2 1 0 2 1 1 2 2 1 1 0 1 0 2 1 0 1 1 0 0 1 0 0 2 0 0 0 0 0 2 1 0 2 0 0 0 0 1 0 0 0 1 0 1 2 0 0 0 1 1 0 1 0 1 0 1 2 0 0 1 1 2 0 0 2 2 0 0 0 2 0 0 0 0 2 0 0 1 0 0 1 2 1 0 1 0 1 0 1 1 0 0 1 0 0 0 0 1 0 1 1
159 1 0 0 0 0 0 1 0 2 0 0 0 1 0 1 0 2 2 0 0 2 1 1 1 1 1 0 2 2 2 0 1 1 0 0 1 2 0 0 0 2 0 1 2 1 0 0 0 0 0 0 0 0 1 1 0 1 2 0 1 2 2 2 0 1 1 1 0 0 0 1 2 2 1 2 1 2 2 0 2 0 0 0 0 0 0 0 2 2 0 0 0 0 2 1 0 0 0 0 0 2 0 1 1 0 2 1 1 1 1 2 1 1 1 0 0 0 1 0 1 0 2 0 1 1 1 0 0 0 1 1 1 1 0 0 1 0 0 0 0 2 0 1 0 0 0 0 1 1 0 1 0 1 1 0 0 2 0 1 1 1 2 2 1 2 1 0 1 1 1 1 0 2 1 0 2 1 0 1 0 1 0 2 2 2 0 1 1 1 1 2 1 1 0 1 2 0 0 0 0 0 0 2 2 1 0 1 0 0 1 1 1 0 2 2 0 2 1 0 1 1 1 2 0 0 1 1 0 0 0 0 0 0 0 0 0 2 2 0 0 0 1 1 1 0 0 0 0 0 0 1 0 0 0 0 1 0 1 1 1 0 0 1 1 0 0 1 1 1 1 2 1 1 0 0 0 2 2 0 0 2 0 0 0 0 1 1 1 2 2 0 2 2 2 0 2 1 1 2 0 0 2 2 1 0 1 0 0 0 0 1 2 2 1 0 2 0 2 0 2 2 1 1 2 0 2 0 0 0 1 1 0 0 0 0 0 1 1 0 0 0 2 2 1 1 0 0 2 2 1 0 1 1 0 1 1 0 0 2 2 2 0 1 0 0 1 1 1 1 0 2 1 1 0 0 1 1 1 2 1 0 0 1 1 0 1 1 1 1 2 2 0 0 2 1 1 0 1 1 0 1 1 1 0 1 1 0 0 2 0 1 0 0 1 1 0 0 0 0 0 2 1 1 1 1 1 0 0 1 0 0 0 0 0 0 0 0 0 0 2 0 0 2 0 0 0 0 0 0 0 1 0 2 0 0 1 0 2 0 0 0 1 1 1 0 0 0 0 0 0 0 2 2 0 1 0 0 0 0 2 2 1 1 0 2 0 0 0 2 0 0 2 1 2 0 2 2 1 0 2 1 1 1 1 0 1 0 1 0 1 0 0 1 1 1 0 1 0 2 0 2 0 0 0 1 1 1 0 1 1 0 1 1 1 0 0 0 0 0 1 1 0 1 1 2 0 0 0 0 0 2 0 2 0 0 0 2 0 1 1 0 1 1 1 0 0 1 0 1 0 0 0 0 0 0 1 2 0 2 0 0 0 0 0 0 0 0 0 0 0 0 0 0 0 1 0 1 1 0 0 2 0 0 0 2 0 1 1 1 1 1 0 0 0 0 0 1 1 1 1 2 0 1 0 1 1 0 0 0 1 1 0 1 0 1 1 0 1 1 1 1 0 2 0 1 1 2 0 0 1 2 0 2 0 2 0 2 1 0 0 0 1 1 0 1 0 2 1 0 1 1 0 1 0 2 2 0 1 1 0 1 1 0 1 1 0 0 0 1 0 0 0 1 0 0 1 0 2 2 0 1 0 0 2 0 2 1 0 0 1 0 0 2 0 1 0 0 0 0 0 0 0 2 1 2 0 0 0 0 1 0 0 0 0 0 0 0 0 0 0 1 0 0 0 0 0 0 0 0 0 0 0 0 0 1 0 0 2 1 0 0 2 1 0 0 2 1 1 1 0 0 2 0 0 0 1 0 0 0 0 0 0 0 0 0 0 2 0 2 0 0 0 0 0 0 1 0 0 1 0 0 0 2 1 0 1 1 1 0 0 0 1 0 2 0 1 2 2 0 1 2 0 0 1 2 1 1 0 1 0 2 1 1 1 2 0 0 0 0 0 0 1 1 0 0 1 0 0 0 2 1 0 2 0 0 1 0 1 1 0 2 1 0 0 2 0 1 2 1 1 0 0 0 2 0 1 1 1 0 0 1 0 0 0 0 1 1 0 1 0 1 0 2 1 1 1 0 0 0 0 1 1 1 2 2 0 1 0 0 0 0 1 1 2 1 0 2 2 0 0 2 1 1 1 0 1 1 0 0 2 2 0 1 0 0 0 0 2 0 0 1 0 1 0 1 0 1 1 0 0 0 2 1 0 0 1 1 1 1 1 0 2 0 2 0 0 2 1 0 1 0 0 0 0 2 0 0 2 0 0 2 0 0 0 0 0 1 0 1 1 0 0 2 0 1 0 0 0 0 0 0
160 0 0 2 0 0 0 1 0 1 0 1 0 0 0 0 0 2 1 1 1 2 0 0 2 0 1 0 1 2 2 2 2 2 1 0 0 2 0 0 0 2 0 0 0 2 0 1 1 2 0 0 0 0 1 0 0 0 1 0 1 2 2 2 0 1 0 1 0 1 0 1 2 2 1 2 1 0 0 1 0 0 0 0 1 0 0 2 2 2 1 2 0 2 0 0 1 1 1 1 0 2 0 0 1 1 2 1 1 1 0 1 0 2 2 1 1 0 1 0 1 0 2 1 2 0 1 2 0 2 1 1 0 0 0 0 0 0 1 0 0 2 0 0 0 0 1 0 0 0 0 0 0 0 0 0 0 0 0 1 2 1 2 2 0 0 0 0 1 0 0 0 0 2 2 0 1 1 0 0 0 0 1 2 1 0 1 0 0 2 2 2 1 1 1 0 2 1 0 0 0 0 0 2 2 1 1 1 0 0 0 2 0 0 1 2 0 0 2 1 1 1 2 1 1 2 1 1 0 0 1 1 0 0 1 0 0 2 2 0 0 1 2 0 1 0 0 0 1 1 1 0 2 2 0 0 1 0 1 1 1 0 1 0 0 0 0 0 2 1 0 1 2 2 0 0 0 2 2 0 0 2 1 1 2 0 2 2 0 2 1 0 1 1 2 0 2 0 0 1 0 0 2 0 0 0 0 1 1 2 0 2 0 1 1 0 2 0 1 0 1 1 2 0 2 1 1 1 1 1 1 1 0 0 0 0 0 2 0 0 0 0 2 2 1 1 1 1 2 1 1 1 1 1 0 1 1 0 0 2 2 2 1 0 1 0 1 2 2 0 0 1 1 0 0 0 2 2 0 1 0 1 0 1 2 1 1 0 0 1 0 0 0 0 1 0 0 0 0 1 0 1 0 2 1 1 0 0 0 2 0 0 1 1 1 2 1 0 0 0 0 2 1 1 0 1 0 1 1 1 1 0 0 1 0 0 0 1 0 0 1 1 0 0 1 1 0 1 0 1 0 0 0 1 1 0 1 1 1 1 0 0 1 1 0 2 0 0 0 0 0 0 1 1 1 0 1 1 0 0 0 2 1 1 1 1 1 1 1 0 1 1 1 2 2 0 2 1 1 0 0 1 1 1 1 1 2 2 1 0 0 1 0 0 0 0 1 0 0 0 0 2 0 1 1 1 1 0 0 2 0 1 1 1 0 2 0 0 1 1 0 1 0 1 1 0 1 0 0 0 0 0 0 0 2 0 0 1 1 1 1 0 0 0 0 1 1 1 0 1 0 1 1 0 1 0 1 1 0 1 0 0 1 1 1 1 1 0 1 1 0 0 0 0 1 1 0 1 0 0 1 0 0 0 2 0 2 2 2 2 1 0 1 1 1 2 1 1 0 0 0 0 0 0 0 1 1 1 0 0 0 0 1 1 0 1 0 0 0 0 2 0 0 1 0 2 2 2 0 0 2 2 0 2 0 2 0 0 0 0 0 0 2 0 1 1 0 2 1 0 1 1 1 0 0 1 1 1 1 1 1 0 1 0 1 1 1 1 0 1 0 0 0 1 1 1 2 0 2 2 0 1 0 0 0 0 0 2 1 2 0 0 0 1 1 0 0 1 1 1 0 0 2 2 0 0 0 1 0 0 2 0 0 0 2 1 2 0 0 1 0 1 1 1 0 0 2 0 0 0 0 0 0 0 0 2 0 0 1 1 0 0 2 0 0 0 2 2 2 2 0 0 0 0 0 0 1 0 0 0 0 0 1 1 1 0 1 2 2 2 0 2 1 1 0 0 0 0 1 0 1 0 0 2 2 1 1 1 1 0 0 0 1 1 1 2 2 2 2 1 1 2 0 1 2 2 1 0 0 2 1 1 2 0 0 1 0 1 0 0 1 1 0 0 0 0 0 1 0 0 2 0 0 2 0 0 0 0 0 0 0 2 0 0 1 0 0 0 2 0 0 0 0 1 1 1 0 1 2 1 1 0 0 0 0 0 0 0 1 0 0 1 0 2 1 1 1 0 0 0 1 2 2 0 2 2 0 0 0 1 1 1 1 0 1 1 0 2 2 1 0 1 0 1 0 0 1 2 1 1 2 2 0 2 0 0 0 0 2 0 0 1 2 1 0 0 0 1 0 2 0 0 2 0 1 0 1 2 2 2 0 0 1 0 2 0 0 0 0 0 1 0 0 1 1 1 0 1 2 0 0 2 0 1 0 0 0 0 1 0 0 1 1 2 2 0 0 0 1 0 1 1
161 0 1 2 0 1 1 1 0 1 1 1 1 1 0 0 0 0 0 2 1 2 0 0 2 0 1 0 0 2 2 0 1 1 2 1 2 2 0 0 1 1 0 1 1 0 0 0 0 1 1 0 0 1 0 1 0 0 1 0 0 2 1 1 0 1 1 2 0 0 0 1 2 2 1 2 1 1 1 0 0 0 1 1 2 0 0 0 2 2 0 0 1 1 0 0 0 0 0 0 0 2 1 0 1 1 2 0 0 2 0 1 1 1 1 1 0 0 1 0 2 0 1 0 1 2 0 0 0 0 0 0 0 0 0 0 0 0 0 0 2 0 0 0 0 0 0 0 1 1 0 0 0 0 1 0 0 1 0 1 1 0 1 2 2 2 2 0 1 2 0 0 0 2 1 0 1 0 0 1 0 1 0 2 2 1 1 0 0 2 2 2 1 0 1 2 1 0 0 0 0 0 0 2 2 1 2 1 2 0 2 0 1 0 0 2 1 1 0 0 0 0 1 1 1 0 0 1 0 0 0 0 1 1 2 1 0 2 2 0 0 0 1 1 1 0 0 0 0 0 0 0 1 0 0 0 0 1 0 1 0 1 0 1 2 0 0 0 2 0 0 2 2 2 0 1 0 2 2 0 0 0 0 0 1 0 1 0 1 2 0 1 0 2 1 0 0 2 0 2 1 0 2 2 0 1 0 1 0 1 0 1 1 2 0 0 0 1 1 0 1 1 1 1 2 0 1 0 2 1 1 1 0 0 0 0 0 2 0 1 1 0 1 0 0 0 0 1 2 2 1 1 1 1 0 1 1 1 0 2 2 2 2 0 2 0 0 1 1 0 1 1 1 1 1 1 1 1 1 2 2 1 0 0 0 0 0 1 1 0 0 0 0 0 2 0 0 2 0 0 0 1 0 2 1 1 0 2 0 2 0 0 0 0 1 2 0 0 0 0 0 0 1 1 1 1 0 0 0 1 0 1 0 0 1 1 0 0 0 0 2 0 0 1 1 0 0 2 0 1 0 0 1 1 2 1 2 1 2 1 1 0 2 2 2 0 0 2 0 0 1 1 1 1 0 1 0 2 0 2 2 2 2 2 2 1 1 1 1 0 1 0 0 1 0 0 2 2 2 0 1 0 1 1 1 1 2 0 0 0 0 0 0 1 1 0 0 1 0 1 1 2 1 0 0 0 0 0 0 2 0 1 1 0 1 0 1 0 1 1 1 1 0 1 1 1 0 1 1 0 0 1 0 1 1 1 0 0 1 0 0 0 1 0 0 0 0 1 1 0 1 1 1 0 0 2 2 1 0 1 0 0 2 2 0 0 0 1 0 2 1 1 0 0 0 2 0 1 0 0 1 1 1 0 2 0 1 1 1 1 0 0 1 1 1 1 2 0 0 1 1 1 0 1 0 0 2 1 0 0 0 0 0 2 0 1 0 0 1 1 1 1 0 1 0 2 2 1 1 0 1 2 1 0 0 1 2 2 1 1 0 0 2 1 0 1 0 1 1 1 1 2 0 1 0 2 2 0 1 1 0 2 2 0 0 2 0 1 0 1 0 0 1 1 0 0 1 0 0 0 0 0 0 0 1 0 1 2 0 0 1 1 0 1 1 0 1 1 0 0 0 0 0 1 1 1 0 0 1 1 0 0 0 1 1 1 1 0 0 0 0 0 1 1 0 0 2 1 1 0 1 1 0 1 0 0 1 0 1 0 0 1 2 1 1 0 2 0 1 1 1 1 0 0 0 0 0 2 0 2 0 1 1 1 1 1 1 2 0 2 0 1 1 2 2 1 0 0 0 0 1 0 0 1 0 0 1 0 1 1 0 0 0 1 1 1 2 2 2 0 2 2 0 1 1 1 1 1 0 2 1 1 1 1 1 1 0 0 0 0 0 0 0 0 0 0 0 0 0 0 1 0 0 1 1 0 1 2 0 0 0 0 0 0 0 0 0 1 2 1 1 0 2 2 2 0 0 0 1 1 2 0 0 0 0 1 1 1 0 0 0 0 2 0 2 1 2 0 0 1 0 1 1 0 2 1 1 1 0 0 0 0 0 0 0 0 0 1 0 0 0 0 1 0 2 0 0 0 0 0 2 1 1 2 1 0 0 0 1 0 0 0 1 2 2 2 0 0 0 1 1 1 2 0 0 0 0 2 2 0 2 0 0 0 1 0 0 0 0 0 1 1 0 0 1 0 0 0 1 1 0 1 0 0 0 0 0 1 1 0 0 2 1 2 1 0 0 1 2 0 1 2
162 1 0 1 0 0 0 2 0 0 0 1 1 1 0 1 0 1 2 0 0 1 0 1 1 1 1 0 0 1 1 0 1 1 0 0 1 2 0 0 1 1 0 1 2 1 0 0 0 0 0 0 0 1 2 0 0 1 1 0 0 2 2 2 1 1 0 1 0 0 0 0 2 2 1 2 1 1 1 0 1 0 1 1 1 0 0 0 2 2 0 0 2 2 1 0 0 1 1 1 1 2 2 0 0 0 2 1 0 2 0 1 1 1 1 1 1 1 0 0 2 1 2 1 1 0 1 2 0 2 1 1 0 1 0 0 1 0 0 0 0 2 0 0 0 0 0 0 0 0 0 0 0 0 0 1 0 0 0 2 2 1 1 1 0 1 0 2 1 1 1 0 1 1 0 0 1 0 0 1 0 2 0 2 0 0 0 1 0 0 1 1 2 0 2 2 1 0 0 0 0 0 0 2 2 0 0 2 0 0 0 2 0 0 1 2 0 1 1 0 1 2 2 2 0 1 1 1 0 0 0 0 0 0 0 0 0 2 2 0 0 0 2 0 1 0 0 1 1 1 1 0 0 0 2 1 1 0 0 0 0 0 0 0 0 0 0 1 2 0 0 2 1 1 0 0 0 1 1 0 0 2 0 0 1 0 1 1 1 2 1 1 2 2 2 0 2 2 0 2 2 0 2 1 0 1 1 0 0 0 0 1 1 1 1 0 1 0 0 0 0 0 1 0 1 0 1 0 0 1 2 2 1 1 0 1 0 1 1 1 0 1 2 1 1 1 0 0 1 1 0 0 2 2 1 0 0 1 0 1 1 1 1 1 1 1 0 2 2 0 0 2 0 0 0 0 1 2 0 1 2 1 1 1 1 1 0 0 0 0 1 1 0 0 1 1 1 1 0 0 0 0 1 1 0 1 1 1 0 2 0 0 1 1 1 2 1 2 0 2 0 1 1 0 1 2 0 1 1 1 0 0 1 1 0 1 0 2 0 0 0 1 0 0 0 2 0 1 0 1 0 0 1 2 2 1 2 2 1 1 1 0 0 0 0 2 1 0 0 0 1 1 0 0 1 0 2 0 0 0 1 1 1 1 1 1 1 1 1 0 1 1 0 1 1 1 2 1 1 0 0 0 2 1 1 1 1 1 1 0 2 0 1 1 1 0 0 0 0 2 1 2 1 0 0 1 0 1 0 1 1 1 0 0 1 1 0 0 1 1 0 1 0 0 0 1 0 2 2 0 0 0 1 1 1 0 0 1 0 2 2 0 1 0 0 0 1 1 1 0 0 0 0 0 0 0 0 1 0 1 1 0 0 1 1 1 1 0 0 1 0 0 0 0 1 1 0 0 0 0 0 1 1 0 0 1 1 1 1 2 0 0 1 1 1 1 1 2 1 1 1 2 0 0 0 1 1 1 0 0 1 1 1 0 1 1 1 0 0 1 0 1 0 1 0 1 2 1 1 0 0 2 0 0 0 1 2 1 0 0 0 0 2 1 1 2 0 2 1 0 0 0 1 0 0 2 0 0 0 0 1 0 2 0 2 2 0 1 0 0 0 0 0 1 0 0 1 0 0 0 0 0 0 0 1 0 2 1 1 1 0 0 0 1 0 1 0 1 1 1 0 0 0 1 1 1 0 0 1 1 1 1 0 1 1 1 1 0 0 1 0 1 0 0 0 0 1 0 0 0 0 1 0 0 0 1 0 0 2 1 0 1 2 0 0 0 2 2 2 2 1 1 1 0 0 0 1 0 0 0 0 0 1 1 0 1 0 1 1 1 0 1 2 2 2 0 1 1 0 0 0 0 0 1 0 0 1 1 1 0 0 0 1 1 1 1 1 2 2 0 1 2 2 2 2 2 2 1 0 2 1 1 1 0 0 1 0 1 0 1 1 1 0 0 0 0 0 1 0 0 1 0 0 2 0 1 0 1 0 0 0 2 1 0 0 2 0 2 2 1 0 0 0 2 2 2 0 0 2 2 2 0 0 0 0 0 0 1 0 0 2 2 2 1 2 2 2 0 0 0 0 2 1 1 2 2 0 2 1 1 1 0 1 0 1 0 0 1 2 0 0 2 0 1 0 0 0 0 0 0 1 1 0 1 0 0 0 0 0 0 1 2 0 2 1 2 0 2 1 1 0 0 1 0 1 0 1 1 1 1 1 0 1 1 0 2 2 0 0 0 2 0 0 0 0 0 0 0 2 0 0 1 1 1 0 1 1 1 1 1 1 1 0 1 0 0 1 0 0 0 0 1
163 0 0 0 0 0 0 1 0 1 0 0 1 1 0 0 0 0 0 2 2 1 1 0 2 0 1 0 0 2 2 0 2 2 0 0 0 1 0 0 1 1 1 0 2 0 0 0 0 0 0 0 2 0 0 0 0 0 1 0 1 2 2 2 0 1 1 0 0 0 0 0 2 2 2 2 0 1 1 0 1 0 0 0 2 0 1 1 1 2 0 1 2 2 0 0 0 0 0 0 0 1 1 1 0 0 2 0 1 1 1 1 0 1 2 2 1 0 1 0 1 0 2 1 1 1 1 0 0 1 0 1 0 0 0 0 0 0 0 0 1 1 0 0 0 0 0 0 1 1 0 0 0 0 1 0 0 0 0 1 1 2 1 2 2 2 1 0 0 1 0 1 0 2 0 0 1 0 0 0 0 0 0 2 2 0 2 1 0 1 1 1 2 0 2 2 1 0 1 0 0 0 0 2 2 0 0 0 1 0 1 1 1 1 2 2 0 0 1 1 0 0 2 2 0 1 1 2 2 2 0 0 0 0 0 0 0 2 2 0 0 0 2 0 2 0 0 0 0 1 1 1 1 0 0 0 1 0 1 1 1 0 0 0 0 0 0 0 2 0 0 2 1 1 0 0 0 0 0 0 0 2 1 1 2 0 2 1 1 2 1 1 0 1 2 0 0 0 0 1 0 0 2 1 1 1 0 0 0 0 0 1 1 1 0 0 2 0 0 0 0 0 1 0 2 0 1 0 0 0 0 0 0 0 0 0 0 1 1 0 2 2 1 0 1 1 0 1 1 1 0 0 2 2 1 0 2 1 0 0 0 0 0 1 0 0 1 2 2 1 1 1 2 2 1 1 1 1 0 1 0 1 1 2 2 1 1 0 0 0 0 0 0 0 2 1 1 0 1 1 0 1 1 1 0 1 0 0 0 2 0 1 1 1 1 2 0 0 1 0 1 1 2 0 1 0 0 1 1 1 0 2 1 1 0 1 0 1 0 0 1 1 1 1 1 1 0 1 0 0 0 1 0 2 0 0 1 0 1 0 0 0 0 0 0 2 1 1 0 2 2 2 0 0 1 1 0 2 0 0 1 2 0 0 0 0 0 0 0 1 0 0 0 0 0 0 1 1 1 1 0 1 2 0 2 0 2 0 0 0 0 0 0 0 0 0 1 0 0 0 0 2 1 1 1 1 0 1 0 1 1 0 0 0 1 0 1 0 1 1 1 1 0 1 1 1 0 1 1 0 0 0 0 2 1 0 0 0 1 0 0 0 2 0 0 0 0 2 2 0 2 0 1 0 0 0 0 1 0 1 0 0 0 0 1 1 1 0 0 0 0 0 1 0 0 0 0 2 0 0 2 0 1 0 2 0 1 0 1 1 2 1 0 1 1 0 1 0 0 0 0 1 0 0 0 1 2 2 0 0 1 1 0 2 0 2 0 1 0 0 1 1 1 1 0 1 1 1 2 0 0 2 0 1 0 2 2 2 1 0 0 0 1 1 0 1 1 2 1 0 1 1 1 1 0 2 2 0 1 1 1 1 2 1 2 1 2 0 0 1 0 0 1 2 0 1 2 0 1 1 0 0 0 1 1 0 1 1 0 0 0 0 0 1 1 0 0 1 1 1 0 0 0 0 0 0 0 0 0 0 1 0 0 0 1 0 1 0 0 1 1 0 0 0 0 0 0 1 0 0 1 1 0 0 0 0 0 0 2 0 0 2 2 0 1 0 2 0 2 2 2 0 1 1 1 0 2 0 1 1 0 1 0 1 0 1 0 2 0 2 0 0 2 2 1 0 1 1 0 0 0 0 0 2 0 0 1 1 0 0 1 1 2 0 2 1 1 1 2 0 0 0 1 0 2 0 0 2 0 2 0 2 1 0 0 2 0 0 0 0 0 0 1 1 0 0 1 0 0 1 2 0 0 1 1 0 2 0 0 0 0 1 0 0 0 0 1 0 1 1 0 0 0 1 1 0 0 2 2 1 1 1 0 0 0 0 0 2 0 0 0 1 0 1 2 2 2 0 0 1 0 1 0 0 2 1 0 0 0 0 0 0 0 1 2 1 0 2 2 1 0 2 0 1 1 0 0 0 1 1 1 1 1 2 1 0 0 1 1 1 0 1 1 2 2 1 0 0 0 1 1 0 2 0 2 0 2 1 1 0 2 0 0 2 0 2 2 0 0 0 0 0 1 0 0 0 0 0 1 0 0 1 0 0 0 0 0 0 0 0 0 1 1 2 1 0 0 0 1 0 0 2
164 1 0 2 1 0 0 2 0 0 0 2 0 0 0 1 0 1 1 1 1 2 0 0 2 1 2 0 0 2 2 1 2 1 1 1 1 2 0 0 0 2 0 1 1 1 1 0 0 1 1 0 1 1 1 0 0 0 1 0 1 2 1 1 1 1 1 1 0 0 0 1 2 2 1 2 1 0 0 1 0 0 0 0 1 0 0 1 2 2 0 0 1 2 0 0 0 2 1 1 0 0 2 0 0 0 2 0 0 2 0 2 0 1 1 1 1 0 0 0 2 0 1 1 0 1 0 1 0 1 0 0 1 1 0 0 0 0 1 0 0 2 0 0 0 0 0 0 2 2 0 0 1 0 0 0 0 0 0 0 1 1 2 2 0 1 1 1 0 1 0 0 1 1 1 0 2 0 0 1 0 1 1 1 1 0 1 1 0 1 2 2 1 0 1 2 2 0 0 1 0 0 1 1 1 1 1 1 0 0 0 2 1 0 1 1 1 0 1 1 1 1 2 2 0 0 0 2 0 0 0 0 0 0 0 0 0 2 2 0 0 0 2 0 2 0 0 0 0 0 0 0 0 0 1 1 1 0 2 2 2 0 0 0 0 0 0 0 2 0 0 2 2 2 0 0 0 0 1 0 2 1 0 0 1 1 1 0 2 2 1 1 2 2 2 0 2 2 0 1 1 0 2 1 1 1 0 1 0 0 0 2 2 1 1 0 2 0 2 0 2 2 1 0 1 0 2 0 0 0 1 0 0 0 0 0 0 1 1 1 0 1 1 1 1 1 0 0 1 1 0 0 2 2 0 0 0 1 0 0 0 0 2 0 2 2 0 2 2 0 0 2 1 0 1 1 0 1 0 1 1 0 0 1 1 1 1 0 0 0 0 1 1 0 2 0 1 1 1 1 0 1 0 1 0 1 1 2 0 2 0 0 1 1 0 1 0 1 0 1 0 2 0 1 0 0 0 0 0 0 0 0 1 2 1 0 0 1 1 1 1 1 0 1 0 2 0 1 0 1 0 1 0 2 0 0 0 1 0 1 1 0 1 1 1 0 0 0 0 0 1 1 1 1 0 0 1 2 0 0 1 1 2 2 1 2 1 1 0 2 0 0 2 1 1 0 1 1 1 0 1 1 2 0 2 0 1 1 2 0 1 0 0 1 1 1 0 0 0 0 1 2 2 2 2 0 0 0 0 2 0 2 1 1 2 0 1 0 1 1 0 1 0 1 1 1 1 0 0 0 0 1 1 2 0 2 0 1 1 1 0 0 1 1 1 0 1 1 1 1 1 2 0 0 0 0 0 1 0 1 0 0 0 1 0 0 0 0 0 0 1 0 0 1 2 0 0 0 0 0 0 1 0 1 2 0 2 1 2 0 0 0 0 1 1 2 2 0 0 0 0 0 0 0 0 0 2 0 0 0 2 2 0 1 0 0 1 0 0 0 1 0 0 2 0 1 1 1 1 0 1 1 1 1 1 2 1 2 1 1 0 0 0 0 1 1 0 1 0 0 2 0 0 0 0 1 1 1 1 1 1 0 2 0 1 2 1 0 1 2 1 1 0 2 2 2 2 0 2 1 0 1 0 1 0 1 1 2 1 0 0 0 0 2 0 0 1 0 0 0 0 0 0 1 0 1 0 0 1 1 1 1 1 0 2 2 1 0 0 2 0 2 1 1 0 0 1 0 1 1 1 1 0 0 0 0 0 0 2 0 0 0 0 0 0 1 1 2 2 2 0 0 1 1 1 1 1 0 2 2 0 2 0 0 0 2 0 2 1 2 0 2 1 2 2 1 0 1 0 0 0 0 0 2 1 1 1 0 0 1 0 0 1 0 2 0 1 2 2 0 1 2 1 0 2 0 0 1 0 2 1 1 2 0 0 2 0 0 0 0 0 0 1 1 0 0 1 0 0 1 1 0 0 1 1 0 1 1 0 0 2 2 0 0 0 1 0 1 1 1 0 0 0 1 2 0 0 1 1 2 2 0 0 0 0 1 0 1 0 0 1 2 0 2 2 2 2 0 0 1 0 2 0 0 1 2 0 1 0 1 0 0 0 0 0 0 0 2 2 0 0 2 1 2 0 0 1 0 1 1 2 1 0 2 0 0 0 0 2 1 0 2 0 1 1 2 0 2 0 0 1 0 2 0 1 0 1 0 0 0 2 0 0 2 0 2 2 0 0 0 2 0 0 0 0 1 0 0 2 0 0 2 0 0 0 0 0 1 0 1 1 0 1 2 2 0 0 0 0 0 0 0
165 0 1 1 0 0 0 2 0 1 0 1 0 1 0 0 0 1 0 2 2 2 1 0 2 1 1 0 0 2 2 1 2 2 0 1 2 2 0 0 1 1 0 0 0 0 0 0 0 0 0 0 2 0 1 0 0 1 1 1 1 1 2 1 0 1 1 0 0 0 0 0 2 2 2 2 0 1 1 0 1 0 0 0 2 1 0 0 1 2 0 0 2 2 1 0 0 1 1 1 1 1 0 0 2 2 1 0 0 2 0 1 1 2 2 0 0 0 1 0 1 0 2 2 0 2 0 0 0 0 1 1 0 0 1 0 0 0 0 1 0 2 0 0 0 0 0 0 2 1 1 0 0 0 0 1 0 1 0 2 1 1 1 2 0 1 1 0 1 0 1 1 0 2 1 0 1 0 0 1 0 2 1 2 2 0 2 0 0 1 0 1 1 0 1 1 0 0 0 1 0 1 0 0 1 1 1 0 0 0 1 1 1 0 2 2 0 0 1 0 2 2 2 2 0 0 0 2 0 0 0 0 0 0 0 0 0 2 2 0 0 1 2 1 1 0 0 1 2 2 2 0 1 0 0 0 0 2 0 0 0 0 0 0 0 0 0 1 1 0 0 2 1 1 0 0 0 2 2 0 0 2 0 0 1 1 0 0 1 2 1 1 2 2 2 0 1 0 0 1 0 0 2 1 0 0 1 0 2 2 2 2 0 1 0 0 2 0 0 0 0 0 1 1 1 0 1 0 0 0 1 0 0 0 0 0 0 1 1 1 1 1 1 1 1 0 0 0 2 0 0 0 1 1 1 1 0 2 0 2 2 2 1 0 1 2 0 2 2 0 1 1 0 0 0 0 0 1 0 1 2 1 0 0 1 1 1 0 0 0 0 0 1 0 2 0 0 1 1 1 0 1 0 2 0 1 1 1 0 1 0 0 1 1 1 2 1 1 0 1 1 1 0 1 0 0 0 0 0 2 0 0 0 1 1 0 0 0 0 1 0 1 0 1 1 0 0 0 0 1 0 0 0 1 1 0 1 1 1 1 2 1 1 1 1 1 0 1 0 1 1 1 2 2 1 1 1 0 0 0 1 2 0 0 0 1 0 2 0 2 0 0 0 1 2 1 1 2 2 0 0 0 2 0 2 0 0 0 0 0 0 1 0 1 1 0 0 1 0 1 2 2 1 0 1 0 0 0 1 2 0 1 1 0 0 0 1 0 1 1 0 2 0 0 0 1 0 1 1 0 0 1 1 2 0 1 0 1 1 0 0 1 0 0 0 2 2 2 2 0 0 1 0 0 0 0 0 1 0 2 0 0 0 0 0 0 0 0 0 0 0 0 1 0 0 1 0 2 0 0 1 0 0 0 0 1 0 2 2 0 1 0 1 1 1 2 2 0 0 0 0 0 0 0 0 0 2 2 0 0 0 0 0 0 0 2 0 1 0 0 0 2 1 1 1 0 0 0 0 1 1 1 0 0 0 1 2 0 0 0 0 0 0 1 1 1 0 1 1 1 1 1 0 0 0 1 1 1 0 0 2 0 1 0 1 1 1 1 0 1 1 1 0 0 0 0 1 0 1 1 0 0 0 0 0 0 1 1 1 0 1 1 0 1 1 1 0 0 0 0 0 0 2 2 2 0 0 1 1 1 1 0 0 0 2 2 0 0 0 1 0 2 0 0 0 0 1 0 0 0 0 0 0 0 0 0 1 0 2 0 0 1 1 0 0 0 2 0 1 1 0 0 0 0 0 0 0 0 0 0 1 1 0 0 0 2 0 1 1 1 1 1 1 2 1 1 0 0 0 1 0 0 0 1 0 0 2 0 0 1 1 1 1 1 1 2 2 1 2 0 1 2 1 0 0 1 0 2 0 2 0 2 2 0 0 1 1 0 0 1 1 1 1 0 1 1 0 0 0 1 1 0 0 2 0 0 1 0 0 0 0 2 0 0 0 0 1 1 2 0 2 0 0 1 2 1 0 0 1 1 1 0 0 0 0 1 1 1 1 0 0 0 0 1 1 1 1 0 0 0 0 1 1 0 2 2 1 2 0 1 0 0 0 0 0 0 0 0 1 0 0 1 0 0 1 0 1 0 0 0 2 2 0 1 0 0 0 1 1 0 0 0 2 1 0 0 1 1 0 1 0 0 1 0 1 0 2 1 0 0 2 0 0 1 1 0 0 0 0 0 1 0 0 0 0 1 0 0 1 0 0 1 1 2 0 0 0 0 0 0 0 0 0 2 1 1 1 0 1 0 0 2
166 0 0 2 0 2 2 0 0 2 0 0 0 0 0 0 0 1 1 1 1 1 1 1 1 1 1 0 1 2 2 1 0 1 1 0 2 2 0 0 0 2 1 0 1 1 0 0 0 2 0 0 0 0 0 2 0 1 2 0 1 1 1 1 1 1 0 0 0 0 1 2 2 2 2 2 0 0 0 0 0 0 0 0 0 0 0 1 2 2 1 1 1 1 0 0 0 2 2 2 0 2 1 0 0 0 2 0 0 2 0 0 1 2 2 1 1 0 1 0 1 0 2 0 0 2 0 0 2 2 0 0 0 0 1 0 1 1 0 2 1 2 0 0 0 1 0 0 0 0 0 0 0 1 1 0 0 2 0 1 1 1 1 2 1 2 1 0 2 1 0 0 0 2 1 0 2 0 0 0 0 0 1 2 2 0 2 1 0 0 1 1 2 2 0 2 1 0 0 0 0 0 0 0 2 2 2 1 1 0 2 1 1 0 2 2 0 0 1 1 0 0 1 2 0 1 1 2 0 0 0 0 0 0 0 0 0 2 1 1 0 0 2 0 0 0 0 1 1 1 0 0 1 0 0 0 0 1 0 1 0 1 0 0 0 0 2 0 1 1 0 1 0 0 0 0 0 1 1 0 0 1 0 1 2 0 1 0 1 2 1 2 0 2 2 1 0 2 0 1 1 1 2 2 2 2 0 0 0 0 0 1 2 2 0 0 2 0 0 0 1 1 1 1 2 0 2 0 1 1 1 0 0 0 0 0 0 2 0 2 2 1 2 2 1 1 0 0 2 2 1 1 0 0 0 1 1 0 1 1 2 2 2 0 2 0 0 1 1 0 0 2 1 1 0 0 2 1 0 1 2 1 0 1 2 2 1 0 0 0 0 0 1 0 0 0 0 1 0 0 0 0 1 1 1 0 1 1 0 2 0 0 0 0 1 2 0 0 0 0 0 1 0 2 1 1 0 0 0 0 1 0 0 1 1 0 0 0 0 0 2 0 0 2 0 2 1 1 0 1 0 0 1 2 1 1 1 1 0 1 1 0 0 0 1 0 0 1 0 0 1 1 1 1 1 0 0 2 0 2 2 1 0 0 0 0 0 1 0 2 0 0 1 2 2 0 2 1 1 0 0 0 1 1 1 0 1 0 1 0 1 0 0 0 0 0 1 1 0 1 0 2 1 1 1 0 0 1 0 1 1 1 0 0 1 0 1 0 1 1 2 2 0 0 0 1 1 1 1 1 0 1 0 2 0 2 1 1 1 0 0 0 1 0 0 0 0 2 2 0 0 0 1 0 0 1 1 1 0 1 0 0 1 1 1 1 1 0 0 0 2 1 2 0 0 0 0 0 0 0 0 0 0 0 1 1 1 0 0 1 1 0 1 1 1 1 1 0 0 0 0 1 0 2 0 0 0 2 0 0 0 0 0 2 0 1 0 0 0 0 2 0 1 1 0 1 1 0 1 0 0 2 0 1 0 2 1 2 2 0 0 0 0 2 0 2 1 2 0 0 0 0 1 0 1 1 2 0 1 1 0 1 1 0 1 1 0 1 1 1 0 0 0 1 1 1 1 0 1 1 0 0 0 0 0 0 2 2 0 1 0 0 0 1 0 1 0 1 1 1 0 0 0 2 1 1 0 0 0 0 1 0 0 0 0 0 1 0 0 0 0 0 1 1 1 0 1 1 1 1 1 1 0 0 0 0 0 0 2 1 0 1 1 0 0 1 2 1 2 2 1 0 0 1 1 0 2 0 2 2 0 1 0 0 0 2 0 2 1 2 0 1 1 2 2 1 0 0 1 0 0 0 0 1 0 0 2 0 1 1 0 0 1 1 1 2 2 1 1 0 1 1 1 0 2 0 0 2 0 2 0 2 2 1 1 1 0 2 2 0 0 2 1 1 0 0 1 0 0 0 1 0 0 1 1 0 1 0 0 0 0 1 0 0 0 1 2 1 2 1 2 0 1 0 2 1 0 1 2 1 1 0 0 0 0 0 0 2 0 0 0 0 1 1 1 1 1 0 0 0 0 1 2 0 2 1 1 1 0 0 0 0 0 1 1 1 0 1 2 0 0 2 1 2 2 0 2 0 1 1 2 2 0 2 0 0 0 1 1 0 0 0 1 1 2 0 0 0 0 0 1 0 2 0 0 0 0 1 0 0 1 1 1 0 1 1 1 0 0 0 1 0 1 1 0 1 0 0 2 0 0 1 1 1 0 0 0 0 0 0 0 0 0 2 0 1 0 0 0 0 0 0
167 1 1 1 0 0 0 1 0 1 0 0 1 1 0 0 0 1 1 2 2 2 1 2 0 1 0 0 0 2 2 0 0 1 1 0 2 1 0 0 0 1 0 0 2 0 0 0 0 0 0 0 0 0 1 2 0 0 0 1 0 1 1 1 1 0 1 0 0 1 1 1 2 2 1 2 1 1 1 0 1 0 1 1 1 0 0 1 2 2 1 1 1 1 0 0 0 1 0 0 0 0 1 0 1 1 2 1 0 2 1 1 0 0 0 0 0 0 0 0 2 0 2 1 1 1 1 2 0 2 0 0 0 0 0 0 0 0 0 2 2 2 1 0 0 0 0 0 0 0 0 0 0 0 1 0 0 2 0 2 2 0 2 2 0 2 1 1 0 1 1 0 1 1 0 0 2 1 0 0 0 0 0 2 1 1 0 2 1 1 2 2 2 1 2 1 1 0 0 1 0 1 0 1 2 1 1 0 1 0 2 0 0 1 0 2 0 0 0 0 2 2 2 2 0 0 0 1 0 0 0 0 0 0 0 0 0 2 2 0 0 1 1 0 1 0 0 0 0 0 0 1 1 0 0 0 0 0 0 0 0 0 0 2 1 0 1 0 1 0 1 0 2 2 0 0 1 0 1 0 1 1 1 1 2 0 2 0 1 2 1 2 2 2 2 0 2 1 0 1 1 1 2 0 0 0 1 0 1 2 1 2 2 2 1 0 2 0 1 0 2 2 1 0 2 0 0 0 0 0 2 2 0 0 0 0 0 1 1 0 1 1 2 1 0 0 1 1 2 1 1 1 1 1 0 1 1 1 0 2 2 2 2 0 2 1 0 1 1 0 0 2 2 2 0 0 2 2 1 1 0 0 0 0 2 1 0 0 0 0 0 1 1 0 1 1 2 1 1 1 0 1 0 2 0 2 0 0 1 1 0 2 1 1 0 1 0 0 0 0 0 0 0 1 0 1 0 0 0 0 1 0 0 1 1 0 0 0 0 1 0 1 2 2 1 2 1 2 0 0 0 1 0 2 0 0 1 1 0 1 1 0 2 1 2 0 0 0 0 0 0 0 0 0 1 0 1 2 0 0 0 2 0 0 0 0 0 1 0 1 0 0 1 2 1 1 1 1 1 1 1 0 2 0 2 0 1 1 0 0 0 0 0 1 1 0 0 0 0 0 0 2 2 2 2 0 0 1 0 1 1 1 1 1 0 0 1 0 2 2 1 2 0 2 2 1 1 1 1 0 0 0 0 2 1 0 0 0 2 0 0 0 0 0 0 2 2 1 0 0 0 1 0 0 0 0 0 1 1 1 0 0 0 2 0 1 1 0 1 1 0 0 1 0 0 0 0 0 0 0 0 1 0 0 1 0 1 0 0 1 0 0 0 0 0 0 1 0 0 0 0 1 0 1 0 0 2 1 0 0 0 1 0 2 0 1 0 1 0 1 0 1 0 0 1 1 1 1 1 0 1 1 0 2 0 2 0 2 1 0 0 0 0 2 0 2 0 2 0 0 1 0 2 0 0 2 2 1 1 1 1 0 2 1 2 1 1 1 1 1 0 0 0 0 0 0 1 0 2 2 0 0 0 0 0 0 1 2 1 1 0 0 1 0 0 0 1 1 1 1 0 0 0 2 2 2 0 0 1 1 1 1 0 0 0 0 1 0 0 0 0 0 0 0 0 2 2 1 1 0 1 1 0 0 0 0 0 0 2 0 0 1 2 0 0 0 2 1 1 1 0 0 0 1 1 0 1 0 1 1 0 1 0 0 0 2 0 2 0 2 0 0 1 1 1 0 1 1 0 0 0 0 0 1 0 0 2 0 1 1 0 0 1 0 1 2 1 2 1 0 1 1 0 1 1 2 1 2 0 1 0 1 2 0 0 1 0 0 0 0 0 0 0 0 0 0 0 0 0 1 1 0 0 2 0 0 0 0 0 0 0 1 0 0 0 1 0 0 0 1 0 0 0 2 1 1 0 2 2 1 0 1 1 0 0 1 0 1 0 0 1 2 0 1 2 2 2 0 0 0 0 1 1 0 1 1 1 1 0 0 0 0 0 0 1 1 0 1 1 0 0 1 0 2 1 0 1 1 0 0 2 1 1 2 1 0 0 1 1 0 0 1 2 2 0 1 0 0 0 1 1 1 2 0 0 0 0 2 1 0 1 1 0 1 0 2 2 1 1 0 1 0 0 0 0 1 0 1 1 0 0 1 0 0 0 0 0 0 0 0 0 0 0 2 0 0 0 0 0 0 0 0
168 0 0 1 1 0 0 2 0 1 0 1 0 0 0 0 0 1 1 1 1 2 1 0 2 0 0 0 0 2 2 1 1 1 0 0 1 1 1 1 0 1 0 0 1 0 0 0 0 1 1 0 0 0 1 1 0 0 0 1 0 1 2 2 1 0 2 1 0 0 0 0 1 1 2 1 0 2 2 0 0 0 0 0 2 0 0 1 2 2 0 0 2 1 0 0 0 0 0 0 0 2 0 0 2 2 1 1 1 1 0 1 0 2 1 0 0 0 0 0 2 0 1 0 1 0 1 1 0 1 1 1 0 0 0 0 0 0 0 0 0 2 0 0 0 0 1 0 0 1 0 0 2 0 0 0 0 1 0 2 1 1 2 2 1 1 1 2 0 0 0 0 1 1 2 0 2 0 0 0 0 0 0 1 0 0 0 1 0 1 0 2 0 0 0 1 2 0 0 1 0 1 0 1 2 1 1 2 1 0 1 1 1 0 0 2 0 0 1 1 0 0 2 2 0 0 0 1 0 0 0 0 1 1 1 0 0 2 2 0 0 0 2 0 2 1 1 0 0 0 0 1 0 0 0 0 0 0 0 0 0 0 0 1 1 0 0 1 2 0 0 2 1 1 0 0 0 1 2 0 1 0 0 0 2 1 1 2 0 2 2 0 2 2 2 0 1 0 0 0 1 1 1 1 1 0 1 0 0 1 0 0 1 1 1 0 1 0 0 0 2 2 1 0 2 0 2 0 2 2 2 2 1 0 0 0 0 0 2 1 0 0 2 2 2 2 0 1 1 1 1 1 1 1 0 1 1 1 0 2 2 2 1 0 1 1 0 1 1 0 0 2 1 1 2 2 1 1 1 2 1 1 0 0 2 1 2 0 0 0 0 1 1 0 2 1 1 1 0 0 0 0 0 2 0 2 0 2 0 2 0 0 0 0 2 2 1 1 0 1 0 1 1 0 0 0 0 0 0 1 1 1 0 0 1 1 0 0 0 0 1 1 2 2 1 2 1 2 0 2 0 0 1 2 2 1 2 1 0 1 0 0 0 0 0 2 0 0 0 0 0 0 0 0 0 0 0 2 0 1 2 0 0 0 0 1 0 2 1 1 0 0 0 1 0 0 1 1 1 1 0 0 1 1 1 0 1 2 2 0 0 0 0 0 0 0 1 0 0 2 0 2 1 1 1 0 0 1 0 1 1 0 2 1 1 0 1 0 0 1 0 0 0 0 1 1 0 2 2 0 1 1 0 1 1 0 0 1 1 1 0 0 1 0 0 1 1 2 2 0 2 0 2 0 2 0 2 1 0 1 0 0 0 1 0 0 0 0 0 0 0 0 0 0 0 0 0 0 0 0 0 2 1 0 0 1 0 1 1 2 0 0 2 2 1 1 1 2 1 1 1 2 0 1 0 1 1 1 0 0 1 1 0 0 0 1 1 0 0 0 0 0 0 0 1 2 2 1 2 1 0 1 0 0 0 0 2 2 1 1 1 1 1 1 0 1 0 2 0 0 0 0 0 0 1 2 2 1 1 1 2 0 1 1 2 2 0 0 1 2 0 0 0 2 1 1 2 0 1 1 0 0 0 0 0 0 0 1 0 0 0 0 0 1 0 1 0 1 1 1 0 0 0 2 2 1 0 0 1 1 2 1 0 0 0 0 1 0 0 0 0 0 0 0 0 0 0 1 0 0 0 0 0 0 0 0 1 0 0 0 0 0 1 0 0 1 1 2 2 2 0 0 0 0 0 1 1 0 0 0 1 0 0 0 0 1 0 2 0 2 0 2 0 1 1 1 1 1 0 0 0 0 0 1 1 1 0 0 2 0 0 0 1 0 2 1 1 2 1 0 0 1 2 0 2 1 0 2 0 2 1 1 1 0 0 2 0 0 0 0 0 0 0 0 0 0 0 1 0 1 1 0 0 1 1 0 1 0 0 0 0 2 0 0 0 1 1 0 1 1 0 0 0 0 2 1 0 1 2 2 2 0 0 1 0 1 0 2 0 0 0 2 0 2 2 2 2 0 0 0 0 2 2 1 2 1 0 1 0 0 0 0 1 0 1 1 0 2 1 0 0 1 0 2 1 0 2 1 0 0 2 2 1 2 1 0 0 1 2 0 0 1 2 1 1 0 0 0 0 0 1 1 1 0 2 0 2 1 0 0 1 1 1 0 1 1 1 0 0 0 0 0 0 0 0 0 0 0 1 0 0 1 1 1 0 1 0 1 0 1 1 1 0 2 1 0 0 0 0 0 0 0
169 1 0 1 0 0 0 2 0 1 0 1 0 1 0 0 0 1 1 1 1 1 0 0 2 0 1 0 0 2 2 1 2 2 0 0 1 1 0 1 0 0 0 1 1 1 2 0 0 0 0 0 0 0 0 1 0 1 1 0 0 0 1 2 0 0 1 0 0 0 1 1 2 2 1 2 1 0 0 2 0 0 1 2 1 0 0 0 1 2 0 0 1 1 0 0 0 0 0 0 0 2 0 0 2 2 1 0 0 2 1 1 1 2 2 1 1 0 0 0 2 0 1 1 0 1 0 1 0 2 0 0 0 0 1 0 1 0 0 2 2 0 0 0 0 0 0 0 1 1 0 1 0 0 1 0 0 2 0 1 1 1 2 1 0 1 0 1 0 1 0 1 0 2 0 0 2 0 0 2 0 2 0 2 2 0 2 2 2 0 0 2 1 0 1 2 2 0 1 1 0 1 0 0 2 1 1 0 2 0 1 1 0 0 1 2 0 0 0 0 0 0 2 2 0 1 1 2 0 0 0 0 0 0 0 0 0 2 2 0 0 0 2 1 1 0 0 0 0 0 0 0 1 0 0 0 1 1 0 1 0 1 0 2 1 0 1 0 2 0 1 0 1 0 0 0 0 1 1 0 0 2 0 0 2 1 0 0 1 1 1 1 2 2 2 0 2 0 0 0 0 0 1 1 0 1 1 1 1 1 1 1 1 2 2 0 2 0 0 0 0 0 2 1 1 0 0 0 1 0 2 2 0 0 0 0 0 2 0 1 0 2 2 1 1 1 0 2 2 0 0 0 2 2 0 0 0 1 0 0 0 0 2 0 2 1 0 2 2 0 1 1 0 0 1 1 1 1 1 2 1 1 0 0 1 0 1 0 0 1 0 0 0 1 2 0 0 1 1 1 0 1 1 1 0 0 0 0 0 1 0 1 0 0 1 1 1 0 0 0 0 0 1 1 1 1 1 1 1 1 1 0 0 0 1 1 0 1 0 1 0 1 0 0 1 1 0 1 0 0 0 1 0 2 0 0 0 2 1 2 2 0 0 0 0 2 1 0 0 0 1 0 1 1 0 0 2 2 0 1 1 1 1 1 1 2 1 1 1 1 0 0 1 1 2 0 2 0 0 2 0 2 2 0 2 0 0 1 0 0 0 0 0 0 0 0 0 2 0 2 1 2 2 2 2 0 0 1 0 2 1 1 2 1 0 0 1 0 2 2 0 2 0 1 1 1 1 0 0 0 0 0 2 2 2 0 0 1 0 0 0 1 1 0 0 1 1 1 1 0 0 0 0 0 0 0 0 2 0 2 0 0 0 0 0 0 0 0 1 1 0 0 0 0 0 0 0 0 0 0 0 1 1 2 2 0 1 0 1 0 1 0 0 0 0 0 0 1 1 0 0 1 0 1 0 0 2 0 0 0 1 1 1 1 0 1 1 1 2 0 2 0 0 1 0 2 2 1 1 0 1 1 1 0 1 2 2 2 1 0 0 0 2 1 1 1 0 2 1 1 1 1 1 0 0 1 1 1 1 1 0 2 2 1 1 2 0 0 0 1 0 0 0 1 0 0 1 0 1 1 0 1 0 1 1 1 1 0 0 1 0 0 0 1 1 0 0 1 1 1 0 0 0 2 1 0 0 1 1 1 2 1 0 0 0 0 0 0 0 1 0 1 0 0 0 0 1 1 0 0 1 1 0 0 0 1 2 0 0 0 0 0 1 0 0 1 1 1 1 1 2 0 1 1 1 1 1 0 1 1 0 0 0 0 0 0 0 1 1 1 1 1 2 2 2 0 0 0 1 0 0 0 0 1 0 0 2 0 1 1 0 0 1 1 1 2 2 1 1 1 1 1 1 1 1 2 1 0 0 1 1 0 1 0 0 2 0 1 1 0 0 1 0 0 0 0 0 0 0 0 1 0 0 2 0 0 0 2 0 0 0 2 0 0 0 1 1 1 2 2 0 0 0 1 2 0 0 0 2 2 2 0 0 0 0 0 1 1 1 0 0 1 0 2 2 1 1 0 0 0 1 2 1 0 2 1 1 2 1 1 0 0 0 0 0 0 0 0 1 0 1 0 1 1 1 0 0 0 0 0 2 1 1 2 1 0 1 0 2 1 0 0 1 0 1 1 0 0 0 1 0 0 2 0 0 0 0 2 0 0 1 1 2 0 2 0 0 1 1 0 1 0 0 0 0 0 0 0 1 0 0 1 1 1 0 0 0 1 0 0 0 1 0 1 0 1 0 0 0 0 0 0
170 0 0 2 0 0 0 2 0 0 0 1 2 2 0 1 0 1 2 1 1 1 1 0 2 0 1 0 0 2 2 0 1 1 0 0 1 1 1 1 0 1 0 1 1 1 0 0 0 0 1 0 0 0 1 1 0 0 1 1 0 1 1 1 1 0 1 1 0 0 0 0 2 2 1 2 1 2 2 0 1 0 0 1 1 0 0 0 1 2 0 0 1 0 0 0 0 0 0 0 0 1 0 0 1 1 1 1 1 1 1 2 1 2 2 0 0 0 1 0 1 0 2 1 1 0 1 1 0 1 1 1 0 0 1 0 0 0 0 1 1 2 0 0 0 0 0 0 1 1 0 0 0 0 0 0 0 1 0 0 0 2 1 2 0 2 1 1 0 0 1 1 1 1 0 0 1 0 1 1 1 1 0 2 1 0 1 1 0 2 1 2 1 1 0 2 1 0 0 0 0 0 0 1 2 1 1 1 1 0 2 0 0 0 1 2 0 0 1 0 1 1 1 2 0 1 1 1 0 0 0 0 0 0 1 1 0 2 2 0 0 1 2 1 1 0 0 0 0 1 1 1 0 1 1 1 0 0 0 0 0 0 0 0 1 0 1 1 1 1 0 2 1 1 0 0 0 0 0 0 0 1 0 0 1 0 2 1 1 2 2 1 1 2 2 1 0 1 1 1 0 0 1 0 0 1 1 0 0 0 0 1 2 0 0 0 2 0 0 0 1 1 2 0 1 0 1 0 0 0 1 0 1 0 0 0 0 1 1 0 0 1 1 2 0 1 1 1 1 1 1 1 2 2 0 0 1 1 0 0 0 0 1 0 1 0 1 1 1 0 0 2 1 1 1 1 2 2 1 2 1 2 0 1 1 0 1 0 0 0 0 0 0 0 1 1 1 1 0 0 0 1 0 2 2 0 0 0 0 1 0 1 2 2 0 2 0 1 0 1 0 1 0 1 0 1 0 0 0 0 2 0 0 0 0 0 0 0 0 0 2 0 0 0 2 0 0 0 2 0 2 0 0 2 1 0 1 0 2 0 0 0 1 1 1 1 0 0 0 0 0 0 2 2 1 1 1 0 0 0 2 2 2 2 1 1 1 2 2 0 0 0 0 1 0 0 2 1 1 0 1 1 1 2 0 0 2 1 1 0 1 1 0 1 1 0 0 1 0 2 1 2 0 0 0 1 0 2 0 0 2 0 0 0 1 0 0 0 2 2 2 2 1 0 0 1 2 1 1 0 0 0 0 1 1 0 0 1 1 0 0 0 1 0 0 0 1 1 0 2 0 1 0 0 0 0 0 2 0 2 0 0 0 0 0 0 0 0 1 1 1 1 0 0 0 1 0 0 0 0 0 1 0 0 1 0 1 0 1 1 0 0 1 1 1 1 1 0 0 0 0 1 0 1 0 0 2 1 0 0 0 1 0 1 0 1 0 0 0 0 1 1 0 1 1 1 1 0 0 0 0 2 0 0 0 1 2 1 1 0 0 0 1 2 0 2 1 2 0 0 2 0 0 0 1 1 1 1 0 0 2 0 2 2 2 1 1 1 0 0 1 1 1 2 1 1 1 0 0 0 0 0 0 1 0 1 1 2 0 0 0 0 0 1 0 0 1 0 0 0 0 0 1 2 1 0 0 0 0 0 0 0 0 0 0 0 2 0 0 2 0 2 0 0 0 1 1 0 0 0 0 0 0 0 0 0 1 0 2 2 0 0 2 0 1 0 2 0 0 0 0 0 0 1 1 0 1 0 1 1 0 1 1 1 1 1 1 2 1 2 0 1 2 2 1 0 0 0 0 0 0 0 0 2 2 0 0 1 0 1 0 0 2 0 1 2 2 1 2 0 1 0 1 1 2 2 1 2 0 2 1 1 2 0 0 1 0 0 1 1 1 1 0 0 0 0 0 0 1 0 1 0 0 2 0 1 0 0 1 0 0 0 0 0 0 1 1 0 1 1 0 0 0 0 2 1 1 1 1 1 2 0 1 0 0 2 0 0 0 0 0 2 1 1 1 1 1 0 0 0 1 2 1 0 2 2 0 1 0 0 0 0 0 0 0 0 0 0 2 1 0 2 0 0 1 0 0 0 0 0 1 1 0 1 0 0 0 1 1 0 0 0 1 2 1 1 0 1 0 0 1 1 2 0 1 0 1 2 1 0 2 0 2 0 1 1 2 0 0 0 1 1 0 1 0 0 0 0 2 1 0 1 0 1 0 1 0 1 0 1 1 0 0 0 1 0 1 1 1 0 1 2
171 1 0 0 0 0 0 1 0 0 0 1 0 0 0 0 0 2 1 1 1 2 0 0 2 0 0 0 1 1 1 0 1 1 1 0 0 1 1 1 0 1 0 0 1 0 1 1 0 1 0 0 0 1 0 1 0 1 1 1 0 1 1 1 0 0 2 0 0 0 0 1 2 2 2 2 0 0 0 2 0 0 1 1 1 0 0 2 2 2 0 1 1 2 1 0 0 1 1 1 1 1 1 0 0 0 2 0 0 2 1 2 0 1 1 0 0 0 1 0 1 0 2 1 1 0 1 1 0 1 0 1 1 2 0 0 0 0 0 0 0 2 0 0 0 0 0 0 1 1 0 0 0 0 0 0 0 1 0 0 0 0 2 2 1 2 1 1 1 1 0 1 0 2 0 0 2 0 0 1 0 2 0 2 2 0 2 2 2 0 0 2 2 0 2 1 2 0 0 0 0 1 0 0 2 2 2 1 1 0 2 1 1 0 2 2 0 1 2 1 1 1 1 0 2 1 1 2 0 0 0 0 0 0 0 0 0 2 2 1 0 0 2 0 2 1 1 0 0 0 0 0 0 0 0 0 1 0 1 1 1 0 0 1 1 0 0 0 2 0 0 1 1 1 0 0 0 1 1 0 1 1 1 1 2 1 1 1 0 2 0 2 2 2 2 0 0 0 0 1 0 0 1 0 0 0 0 0 0 0 0 1 0 2 2 0 2 1 0 0 0 0 2 1 1 0 0 0 0 1 2 0 0 0 0 0 0 2 0 1 1 1 2 0 0 0 1 0 1 2 0 0 1 1 1 1 0 2 0 2 2 1 2 0 2 0 1 1 1 0 0 2 0 0 0 0 1 1 1 2 1 0 0 1 1 1 1 0 0 1 0 0 0 0 2 0 0 2 0 0 0 0 1 0 0 0 0 0 0 2 0 0 1 1 1 2 0 0 0 0 1 1 0 0 1 2 2 0 0 0 0 0 0 0 1 1 0 0 0 0 2 0 0 0 0 1 0 2 0 0 0 1 2 2 2 1 2 0 0 0 0 0 1 1 0 2 0 1 0 0 2 2 1 1 1 0 0 1 0 0 1 2 0 0 0 0 0 1 0 1 1 1 0 1 1 1 1 2 2 0 2 0 0 2 0 0 2 2 0 0 0 1 0 1 1 0 0 0 0 1 0 2 1 1 1 1 1 1 0 1 1 0 1 1 1 0 0 1 2 1 1 1 0 0 0 2 0 1 1 0 1 1 0 2 0 2 1 0 2 0 0 0 0 2 1 1 2 0 0 0 0 1 0 0 0 0 0 2 0 2 0 0 0 1 0 0 0 0 2 1 2 0 1 0 0 0 0 1 0 0 0 1 0 0 1 0 0 0 1 1 0 0 0 0 0 0 0 1 0 0 0 2 0 0 0 1 1 1 0 0 1 1 1 1 0 1 1 0 1 0 1 1 0 2 1 1 1 1 2 0 1 2 0 0 0 1 2 2 1 0 0 0 1 1 0 1 0 2 0 0 0 0 2 0 1 2 1 0 0 0 1 0 2 1 2 0 2 1 0 1 0 0 0 1 0 0 0 1 1 1 0 0 0 0 0 0 0 2 0 0 0 0 0 0 1 0 0 1 0 1 0 1 0 2 1 1 0 0 1 1 1 1 0 0 1 0 1 0 0 1 0 1 1 1 0 0 1 0 0 0 0 0 0 0 0 1 0 0 2 0 0 2 2 0 1 0 2 1 2 2 1 0 0 1 1 0 0 0 1 1 0 1 0 0 1 1 1 2 1 2 0 2 1 2 1 1 0 0 1 0 1 0 0 2 0 0 0 1 0 0 0 0 2 0 2 1 2 1 2 0 1 2 1 2 2 2 2 0 0 1 1 0 2 1 1 1 0 0 0 0 0 0 1 1 0 0 1 0 0 0 1 1 0 1 0 0 0 0 0 0 1 2 0 0 1 0 1 0 2 0 1 1 0 0 2 1 1 1 1 1 1 1 0 0 0 0 1 2 0 0 0 1 0 2 1 0 0 0 0 0 0 2 0 0 2 1 0 1 0 2 1 0 0 0 1 1 0 0 1 1 0 1 0 2 2 1 1 1 0 0 2 1 0 2 0 0 0 2 2 0 0 1 1 2 1 1 0 1 0 1 0 0 1 1 1 0 1 2 0 0 0 0 0 0 1 0 0 0 0 0 0 0 0 0 1 0 0 0 0 0 0 1 0 0 1 1 1 0 0 0 0 0 0 1 1 0 0 0 0 0 0 1
172 1 0 1 2 0 0 1 0 1 1 2 0 1 0 1 0 0 1 0 0 2 0 0 2 1 1 0 0 2 2 0 0 1 0 0 2 1 0 0 0 1 0 1 2 1 2 1 0 1 0 0 0 1 0 0 0 0 0 0 1 2 2 2 1 0 2 0 0 0 0 1 2 2 1 2 1 0 0 0 0 0 0 0 1 0 0 0 2 2 0 0 1 1 0 0 0 1 0 0 0 2 0 0 1 1 2 0 0 2 1 1 1 2 2 2 2 0 1 0 1 0 1 1 0 1 0 1 0 1 0 0 0 2 2 2 0 0 0 0 2 2 0 0 0 0 0 0 0 0 0 0 0 0 0 0 0 1 1 1 1 1 1 2 1 2 0 0 1 1 0 0 0 2 1 0 0 0 0 0 0 0 0 1 1 1 0 0 0 1 0 1 1 0 1 1 0 0 0 0 0 0 0 0 2 2 2 2 1 0 1 1 0 1 0 2 0 1 2 1 0 0 2 2 0 0 0 0 0 0 1 1 0 0 0 0 0 2 1 1 1 0 2 0 1 0 1 0 1 1 1 1 1 0 0 0 2 0 0 0 0 0 0 0 0 0 0 0 1 0 0 2 1 0 0 0 0 0 2 0 1 1 0 0 1 1 1 0 1 2 1 1 2 2 2 0 1 0 0 1 0 0 2 0 0 0 2 0 0 1 0 1 1 1 0 0 1 0 1 0 1 1 2 2 2 0 1 0 1 0 1 1 0 0 0 0 0 1 1 0 1 2 2 1 1 1 1 0 1 1 0 0 2 2 0 0 0 2 0 1 0 0 1 0 1 1 0 1 1 0 0 2 1 1 0 0 2 2 0 1 2 0 0 2 2 0 2 0 0 0 0 1 2 0 2 2 2 0 1 0 0 0 1 0 0 0 1 1 0 1 0 1 1 1 1 2 1 0 0 0 1 0 0 1 1 1 1 0 0 0 1 0 0 1 2 1 0 0 0 0 2 0 1 2 1 2 1 0 1 1 0 0 1 1 2 1 2 1 2 1 1 0 0 0 0 1 0 0 0 0 0 0 1 1 0 1 0 1 0 0 1 1 0 0 0 1 0 1 1 0 1 1 2 1 2 0 2 2 2 0 2 0 2 0 2 0 1 1 0 0 0 0 0 0 0 0 1 0 0 0 0 2 0 1 1 0 0 1 0 2 1 1 0 0 0 0 1 0 1 1 1 1 0 0 2 1 2 2 2 0 0 0 1 2 2 0 0 0 1 0 0 0 1 0 0 1 2 2 2 0 0 0 1 0 1 0 1 1 0 1 0 0 0 1 0 0 0 0 0 0 0 0 0 0 0 0 0 0 0 0 0 1 1 0 1 1 2 1 0 1 0 0 0 0 0 0 1 0 0 0 0 2 0 1 0 0 1 1 0 0 1 1 0 1 0 0 1 0 0 0 2 1 1 1 2 1 1 0 1 1 0 1 1 1 1 2 1 1 1 0 0 0 1 1 0 1 1 1 1 1 0 1 1 0 0 1 1 0 0 1 0 0 2 0 2 2 2 1 1 1 0 0 1 1 0 0 1 0 1 1 0 0 0 0 1 0 1 1 1 1 0 0 0 1 1 0 0 2 2 2 0 0 0 2 2 2 0 0 1 1 2 1 0 0 0 0 1 0 0 2 1 1 1 1 0 0 1 1 1 1 0 0 0 0 0 0 1 0 1 0 0 0 2 1 0 0 2 0 0 0 0 0 0 0 0 1 1 1 0 1 1 0 0 0 1 1 0 2 0 2 0 0 1 2 2 1 0 1 0 0 0 0 0 1 0 1 1 0 0 2 0 0 1 0 1 1 1 2 1 0 1 1 2 1 2 1 1 1 1 2 0 2 2 0 0 0 1 0 0 0 0 0 2 0 2 2 0 0 0 0 1 0 0 2 0 0 0 0 0 0 1 2 0 0 0 0 1 0 1 1 0 0 2 2 1 0 0 2 2 1 2 0 0 0 0 0 1 1 1 0 0 1 0 1 2 2 2 0 0 0 1 2 2 0 2 0 2 2 1 2 1 0 0 0 1 1 0 0 2 0 1 1 0 2 0 0 2 2 0 0 2 2 0 1 0 0 0 0 0 1 0 0 2 1 0 0 0 1 0 2 0 0 0 0 2 0 2 0 0 2 0 0 1 0 2 0 0 2 2 0 0 0 0 1 0 0 2 1 2 0 0 2 0 1 0 0 0 1 0 0 0 0 0 1 0 1 0 0 1 0 1 1
173 1 0 0 0 0 0 1 0 1 0 0 0 2 0 1 0 2 1 1 1 2 0 2 0 0 0 0 0 2 2 0 1 1 1 1 1 1 0 0 2 0 1 0 2 1 0 0 0 0 0 0 0 0 1 0 0 0 1 1 1 1 1 2 0 0 1 0 0 0 0 0 2 2 2 2 0 0 0 1 0 0 0 0 1 0 0 0 2 2 0 0 1 1 0 0 0 0 0 0 0 1 0 0 1 1 2 0 1 1 0 1 0 1 0 0 0 0 1 0 1 0 2 0 2 0 2 0 1 1 0 0 1 1 0 0 1 0 0 2 1 1 0 0 0 0 0 0 0 0 0 0 0 0 1 0 0 0 0 2 2 1 0 1 0 1 1 1 0 1 0 1 0 2 1 0 2 1 1 1 0 1 0 0 0 0 0 2 1 1 1 1 2 0 2 1 1 0 0 1 0 1 1 2 2 1 1 1 2 0 2 0 1 0 1 2 0 0 2 0 2 2 2 2 0 0 0 1 1 1 0 1 0 0 0 0 0 2 2 1 1 0 2 0 2 0 0 0 0 0 0 0 1 0 0 0 0 1 0 0 0 0 0 1 2 0 0 0 1 0 0 2 2 1 0 1 0 2 2 0 0 2 0 0 1 0 2 2 1 2 2 0 2 2 2 0 2 1 1 2 0 0 2 1 0 0 0 0 0 2 0 2 2 2 2 1 2 1 0 0 0 0 1 1 1 0 1 0 0 1 0 0 0 0 0 0 0 1 1 0 1 1 2 1 1 1 1 0 2 0 0 0 1 2 0 0 2 1 0 2 1 1 2 0 2 0 1 2 2 1 0 2 0 0 0 0 2 1 0 1 0 1 0 1 2 1 0 0 0 2 0 1 1 0 1 1 1 1 0 0 0 0 1 1 0 1 1 0 0 2 0 1 0 0 1 2 0 0 0 0 0 0 1 1 1 1 0 0 0 0 1 0 1 1 1 2 0 1 0 0 0 2 0 0 2 1 1 2 0 0 0 1 0 1 1 0 1 0 1 0 0 0 0 0 0 0 0 1 0 1 1 1 1 1 1 1 1 2 0 1 1 2 0 0 0 2 0 0 0 0 2 2 1 1 1 1 0 1 1 0 0 1 2 0 1 0 2 1 1 0 1 0 0 0 0 0 0 0 0 0 0 2 1 1 1 0 0 2 0 0 2 0 0 0 1 0 1 0 2 2 0 0 0 0 1 0 0 1 1 0 0 1 0 0 2 0 0 2 0 0 0 1 0 0 0 2 2 1 0 1 0 2 2 0 0 1 2 0 0 0 0 0 0 1 0 0 0 2 0 2 1 1 0 0 1 1 0 0 0 0 0 2 0 1 1 1 0 2 2 2 2 0 0 0 0 0 0 1 1 0 0 0 0 0 0 2 1 2 0 0 1 1 1 1 0 0 1 0 0 1 2 0 1 1 0 1 1 2 2 0 1 0 0 1 0 1 1 2 2 0 0 0 0 1 0 1 0 2 0 0 1 1 0 0 1 0 1 1 1 1 1 2 2 2 2 1 1 1 0 1 0 0 0 1 0 0 1 0 1 2 0 2 0 1 2 0 0 2 0 0 0 0 0 0 1 0 0 0 0 0 0 0 1 2 2 0 0 1 1 1 2 0 0 0 0 0 2 0 0 0 0 0 0 0 0 0 0 0 0 0 0 0 0 1 1 0 0 0 0 0 0 0 1 0 1 0 2 1 1 1 1 0 0 0 0 0 1 1 0 1 0 1 0 0 2 0 2 1 1 1 1 1 1 1 1 0 0 1 0 0 0 0 0 0 0 0 2 0 1 1 0 0 1 1 0 1 1 0 2 0 1 2 2 1 2 1 1 1 0 2 1 1 2 0 0 0 1 1 0 0 1 1 0 0 0 0 0 0 0 0 2 0 0 1 2 0 1 0 0 0 0 2 0 0 0 2 1 1 1 1 1 0 1 1 2 0 0 1 2 0 0 0 1 0 0 1 0 1 1 0 0 1 0 2 1 0 1 1 0 0 0 2 2 0 2 1 2 1 1 1 1 0 0 0 1 1 0 0 2 1 0 2 0 1 0 0 1 1 0 0 2 2 0 1 1 0 1 1 1 1 0 1 1 1 1 1 0 0 0 0 2 0 2 0 0 0 0 1 0 0 1 1 1 0 2 0 0 1 0 0 1 0 0 1 0 1 0 0 1 0 0 1 0 0 0 0 0 0 1 0 0 1 1 1 1 0 0 0 1 0 0 0
174 1 0 1 0 0 0 0 0 2 0 0 0 1 0 2 0 2 2 1 1 1 0 0 2 0 1 0 2 2 2 1 2 1 0 0 1 1 0 0 1 1 1 0 1 0 2 0 0 0 0 1 1 0 1 1 0 1 0 2 0 1 2 1 0 2 1 0 0 0 1 1 1 1 1 1 1 0 0 1 0 0 0 0 0 0 0 1 1 1 0 0 1 1 1 0 1 2 2 2 2 2 1 0 1 1 2 1 2 0 0 2 0 1 1 1 1 0 0 0 2 0 2 1 1 0 1 0 1 1 0 0 0 1 0 0 0 0 0 0 0 2 0 0 1 0 0 0 0 0 0 0 0 0 1 0 0 1 0 1 2 1 2 2 0 2 1 1 0 0 1 0 0 2 2 0 1 0 1 1 0 1 0 2 1 0 1 1 1 2 2 2 1 1 0 1 2 0 0 1 0 1 0 1 1 0 0 1 1 0 2 0 1 0 1 2 1 0 2 1 1 1 2 1 1 0 1 1 1 1 0 0 0 0 0 0 0 1 1 0 0 0 2 0 1 1 1 0 0 0 0 1 2 0 0 0 0 0 0 0 0 0 0 0 1 0 0 0 1 0 0 2 1 1 0 0 0 1 2 0 0 1 0 0 1 0 0 1 0 2 0 0 1 2 2 0 0 1 0 2 2 2 1 0 0 1 0 0 0 1 1 2 1 2 0 0 1 1 0 1 0 0 2 2 2 0 1 0 2 2 2 1 0 0 0 1 0 1 1 0 0 0 2 1 0 0 0 0 2 2 0 0 2 2 0 0 0 0 0 2 2 2 0 0 0 0 2 1 1 0 0 2 1 1 1 1 2 2 1 2 1 0 0 1 1 1 1 0 0 0 0 1 1 0 1 0 0 0 2 2 0 2 0 1 0 1 0 1 0 2 0 0 1 1 0 2 0 0 0 0 0 0 1 1 1 1 1 0 0 0 0 1 0 1 2 1 0 1 0 0 1 1 0 0 1 0 0 1 1 1 0 0 0 1 2 1 2 2 1 0 1 0 0 0 0 1 0 1 0 0 2 1 2 2 0 0 1 2 0 0 1 1 0 0 0 1 0 1 1 0 1 0 2 1 1 0 2 1 1 0 0 1 1 1 1 1 1 1 0 0 0 2 0 0 0 0 0 1 1 2 2 2 1 1 1 0 0 0 1 2 1 0 1 0 1 0 0 0 1 1 1 1 0 1 1 0 2 2 2 0 0 0 1 2 0 2 0 1 1 1 1 0 0 0 0 0 1 1 1 1 0 1 2 0 0 1 2 0 0 0 0 0 0 1 0 0 0 1 1 2 1 0 0 0 0 1 0 1 1 0 0 1 0 1 2 1 1 1 2 1 0 0 0 0 0 0 0 1 0 0 0 1 0 0 0 2 0 2 0 0 0 0 0 2 0 1 1 0 1 0 1 0 2 2 0 0 1 1 0 0 0 2 0 2 0 2 0 1 1 0 0 0 1 0 1 1 0 2 0 0 1 0 0 1 1 1 2 1 1 1 0 2 1 0 1 1 0 0 0 1 0 0 0 1 0 0 1 0 1 1 0 1 0 0 1 0 0 1 0 0 0 0 0 1 0 0 0 1 1 1 0 0 1 2 1 0 1 0 1 1 2 1 0 0 0 0 2 0 0 0 0 0 0 0 0 0 0 0 0 0 0 0 0 0 0 0 0 0 2 2 0 0 1 0 1 0 2 1 2 2 0 0 0 0 0 1 1 0 1 1 0 1 0 0 0 1 0 1 0 1 1 1 1 2 2 1 0 1 0 1 0 0 0 2 1 0 1 0 1 1 0 0 2 0 2 0 1 2 1 0 1 1 0 0 1 1 0 1 0 2 0 2 0 0 0 2 0 2 0 0 0 0 0 0 0 0 0 0 0 2 0 0 0 1 1 0 1 0 0 0 0 1 1 0 0 2 0 0 0 1 0 0 1 1 2 1 0 0 1 1 2 0 1 0 0 1 0 2 1 0 1 1 1 2 2 2 2 0 1 0 0 2 2 0 2 1 1 1 1 1 1 0 0 1 1 1 0 2 1 0 0 1 0 1 1 0 0 0 0 1 1 1 0 2 0 0 0 1 2 1 0 0 0 0 0 1 0 0 0 0 1 0 2 0 1 1 1 2 2 1 1 0 2 0 2 1 1 0 0 0 0 0 0 0 1 1 0 0 0 0 0 0 0 0 0 0 0 0 0 0 0 0 0 2 2 0 0 0 1 0 0 1
175 0 0 1 0 0 0 1 0 0 1 2 1 1 0 0 0 2 0 2 2 2 0 0 2 1 1 0 1 2 2 1 1 1 1 1 1 2 0 0 1 1 0 0 1 0 0 0 0 0 0 0 0 1 1 0 0 1 1 0 0 1 1 1 0 0 1 1 0 0 0 2 2 2 1 2 1 1 1 0 1 0 1 1 2 1 0 1 2 2 0 1 1 2 0 0 0 1 0 1 1 1 0 0 2 0 1 0 1 1 1 1 0 2 2 0 0 0 0 0 2 0 2 1 1 0 1 0 0 0 0 0 0 0 0 0 0 0 0 2 1 1 0 0 0 1 0 0 0 0 0 0 1 0 1 0 0 0 0 1 0 2 2 2 1 2 1 1 1 1 0 0 0 2 2 0 2 0 0 0 0 1 1 2 2 1 1 0 0 0 0 0 1 1 0 1 1 0 0 1 0 1 0 0 2 1 0 0 2 0 2 0 0 0 1 2 1 0 1 1 1 1 2 1 1 2 1 2 0 0 0 0 1 1 1 1 0 2 2 0 0 0 2 0 2 0 0 0 1 1 1 0 1 0 0 0 1 0 0 0 0 0 0 1 1 0 1 0 0 0 1 2 1 1 0 1 0 2 2 0 0 1 1 1 1 0 2 2 2 2 1 1 2 2 2 0 0 0 0 0 1 0 2 1 0 1 1 0 0 0 0 0 1 0 1 0 2 1 1 0 1 1 1 0 1 0 1 0 1 0 1 0 0 1 0 0 0 0 2 2 0 0 1 1 1 2 0 0 1 1 0 0 2 2 1 0 0 1 0 2 2 2 1 0 1 1 0 1 1 0 0 2 0 0 1 1 1 1 0 1 0 0 0 1 1 0 0 0 0 0 1 1 2 0 1 1 1 1 1 1 0 1 1 1 1 0 1 0 0 1 1 1 2 2 0 2 0 0 0 0 0 2 0 0 1 1 1 0 0 0 0 0 0 0 1 1 1 0 0 1 1 1 0 0 2 1 1 1 0 0 0 0 0 2 0 0 0 1 1 1 1 0 0 0 0 2 0 1 0 0 1 1 2 2 1 1 0 2 0 0 0 0 0 0 0 1 0 2 1 1 0 0 2 2 2 1 1 1 1 1 0 1 2 0 2 0 1 1 0 0 0 1 1 1 1 0 0 1 0 2 1 2 1 1 1 0 0 0 0 2 0 2 2 1 0 0 1 0 1 2 0 0 0 0 0 2 2 1 1 0 0 1 0 1 1 2 1 0 2 0 0 0 1 0 0 0 0 1 0 0 0 2 1 0 0 1 1 2 0 2 0 0 0 1 1 1 1 0 1 1 0 0 1 0 0 0 0 0 0 0 0 1 1 0 2 0 1 2 2 2 0 0 0 0 0 0 0 1 0 1 1 2 0 1 0 1 1 1 0 0 0 1 0 1 0 0 1 2 1 1 1 0 1 1 1 0 0 2 2 0 1 1 0 2 0 2 0 2 1 0 0 0 1 0 1 1 0 2 0 0 0 0 0 0 1 0 1 1 0 0 1 2 2 1 1 1 1 1 0 0 1 1 0 1 0 0 1 0 1 1 0 0 0 0 0 0 2 0 1 2 0 0 0 2 0 0 0 1 1 1 0 0 1 1 0 0 0 0 1 1 1 1 1 0 2 1 1 0 0 2 2 0 0 0 0 0 1 1 0 0 0 0 0 0 0 0 1 0 1 0 0 1 1 0 0 0 2 2 1 1 1 0 0 0 0 1 0 0 0 0 0 0 0 0 0 1 0 1 1 1 1 1 0 0 0 0 0 0 0 1 0 0 0 2 1 0 2 0 2 0 0 0 2 0 1 0 1 1 2 1 1 1 2 0 2 0 0 2 0 2 0 2 1 1 1 2 0 0 1 0 1 1 0 0 0 0 0 0 0 0 1 0 0 2 0 1 0 2 0 0 0 0 0 0 1 2 0 0 1 0 0 0 0 0 2 2 1 1 2 2 2 0 0 0 0 0 1 2 1 0 1 1 2 0 2 1 2 0 0 1 0 1 1 0 2 2 0 2 0 0 0 0 0 0 1 1 0 0 1 0 1 0 1 1 0 0 0 2 0 0 1 1 0 1 1 0 0 2 2 0 0 2 2 1 0 1 0 0 0 0 1 1 2 1 0 0 2 1 0 0 1 1 0 1 0 1 1 0 0 0 1 0 0 1 0 1 1 0 2 0 0 2 1 2 0 0 0 0 0 1 0 1 0 2 1 1 0 0 1 0 0 1
176 1 1 2 0 0 0 0 0 0 0 1 0 1 0 0 0 1 0 1 1 2 1 0 2 1 0 0 1 2 2 1 1 1 0 0 2 1 0 0 2 0 0 0 0 0 1 1 1 2 0 0 0 0 1 1 1 0 1 1 0 0 2 2 0 1 1 1 0 0 0 0 2 2 1 2 1 0 0 1 0 0 0 0 1 0 0 0 2 2 0 0 1 2 0 0 0 1 1 1 1 2 0 0 2 2 1 0 0 2 2 2 1 1 1 1 1 0 1 0 1 0 2 0 1 0 1 1 1 2 0 0 0 0 1 0 0 0 0 1 0 2 0 0 0 0 0 1 2 2 0 1 0 0 0 0 0 1 0 1 1 0 2 2 1 2 1 0 1 0 0 0 1 1 2 0 1 1 0 0 0 1 0 2 2 2 0 1 0 0 0 1 2 2 0 2 1 0 0 1 0 1 1 0 1 1 1 0 0 0 2 1 2 0 2 2 0 0 2 1 1 1 1 1 1 0 0 1 0 0 0 1 0 0 0 0 0 2 2 0 0 0 2 1 2 0 0 1 1 1 1 1 0 0 0 0 1 0 1 1 1 0 0 0 0 0 0 0 2 0 1 2 0 0 0 1 0 1 1 0 0 2 0 0 1 1 1 0 1 2 1 1 2 2 2 0 2 0 0 1 1 1 2 1 0 0 0 1 1 1 1 2 1 1 2 0 2 1 1 0 1 1 0 0 2 0 2 0 0 0 2 1 0 0 0 0 0 1 1 0 1 1 2 2 0 0 0 0 2 1 0 0 1 1 1 1 1 0 0 2 2 2 2 0 2 0 0 2 2 0 2 0 0 0 0 0 2 2 2 2 2 1 0 1 2 2 1 0 0 1 1 1 1 0 1 1 1 1 1 1 0 1 1 1 1 0 0 1 1 1 0 1 1 1 1 2 1 0 0 0 0 2 1 1 1 1 0 0 0 0 2 0 1 1 1 2 0 0 0 1 1 0 0 0 1 1 0 0 1 0 1 0 1 2 1 1 1 1 1 1 0 0 0 0 0 2 0 1 0 0 1 1 2 2 0 1 0 2 1 1 1 1 0 0 0 1 0 2 1 1 0 0 0 2 0 2 0 1 1 0 0 1 2 0 2 0 1 1 2 0 1 0 0 0 0 0 0 1 0 1 1 2 0 0 0 1 0 0 1 2 0 1 0 0 2 0 2 0 0 1 0 0 0 0 0 2 1 2 2 0 0 0 0 2 0 1 1 1 0 1 1 0 1 1 1 0 1 1 1 0 0 0 0 0 0 0 0 2 0 2 0 0 0 1 0 0 0 0 2 2 1 0 1 0 0 2 0 0 0 0 0 1 0 0 2 0 2 2 2 1 1 0 1 1 1 1 1 0 0 0 0 0 0 0 0 1 1 1 0 0 1 1 0 2 0 0 0 0 1 0 2 1 1 1 0 2 2 2 1 0 1 1 1 0 1 1 1 1 1 0 0 0 1 2 0 2 1 2 0 0 1 0 1 0 0 2 1 0 1 1 0 2 2 0 2 2 0 0 1 1 0 0 1 2 1 1 2 1 1 1 0 1 0 0 0 0 1 1 1 1 0 0 0 2 0 0 0 1 1 1 0 0 0 2 0 1 1 0 0 0 0 0 0 0 1 0 2 0 0 1 0 1 1 1 0 0 2 0 0 0 0 0 0 0 0 2 0 0 2 2 0 0 1 1 0 1 1 1 2 2 1 0 1 0 0 1 1 0 1 1 0 1 1 1 1 1 1 1 1 1 1 1 1 2 2 1 1 1 0 0 0 0 0 2 1 0 0 0 0 2 0 0 1 0 1 2 1 1 2 0 2 2 0 0 2 0 0 1 0 2 1 1 1 1 0 0 0 0 0 0 1 1 0 0 0 0 0 0 0 0 2 0 0 2 0 1 0 0 1 1 1 1 0 0 0 0 0 0 2 1 1 0 0 1 1 0 0 0 2 2 2 0 1 0 0 0 0 2 1 1 0 1 0 2 2 2 2 0 0 0 0 1 1 0 1 2 0 2 1 2 1 0 0 0 1 1 0 2 2 0 0 2 0 1 2 0 1 2 0 0 2 2 0 1 0 0 0 1 2 0 0 2 1 0 0 0 0 1 0 0 1 1 2 0 0 0 0 0 0 2 0 0 1 0 1 0 0 0 0 0 0 0 0 0 0 0 0 0 1 0 0 2 0 0 0 0 0 0 0 0 0 0 0 1 0 0 1 0 1 0 0 1
177 0 0 0 0 0 0 2 1 0 0 0 1 2 0 0 0 2 0 2 2 2 0 0 2 1 1 0 1 1 1 0 0 0 1 1 2 1 1 0 0 0 0 1 1 0 0 0 0 1 0 0 0 1 0 1 0 1 1 1 2 1 1 2 0 0 1 1 0 0 0 0 2 2 1 2 1 1 1 1 1 0 0 1 1 0 0 1 1 2 0 1 1 2 0 0 0 0 0 0 0 0 2 0 0 0 2 1 0 2 0 1 2 2 2 2 2 0 1 0 1 0 2 1 1 1 1 0 1 1 0 0 0 0 1 0 2 0 0 2 1 1 0 0 0 0 0 0 0 0 0 0 2 0 0 0 1 2 0 0 1 1 2 2 0 1 1 0 1 1 1 1 0 2 0 0 2 0 0 0 0 1 1 1 1 0 1 2 0 0 0 2 2 1 1 2 1 0 0 1 0 1 0 2 2 1 1 1 1 0 0 2 1 0 1 2 2 1 1 0 1 1 2 2 0 0 0 1 0 0 0 0 1 1 2 1 1 2 2 0 0 0 2 0 1 0 1 0 0 0 0 0 0 1 1 1 0 2 0 0 0 0 1 1 1 0 0 1 2 1 1 1 0 0 0 0 0 0 2 0 2 0 0 0 0 0 1 0 2 2 2 1 1 2 2 0 1 1 0 1 1 0 2 1 1 1 0 2 1 2 1 2 1 2 2 1 2 0 0 0 1 1 1 0 2 0 1 0 0 1 2 1 0 0 0 0 0 2 1 1 1 1 1 1 0 0 0 0 1 1 0 0 1 1 0 1 1 1 0 1 1 1 2 0 2 1 1 2 2 1 0 2 2 2 0 0 1 1 0 2 1 1 0 1 0 1 1 1 1 1 0 1 0 0 1 1 1 1 0 0 0 1 0 2 2 0 0 1 0 2 0 1 0 0 0 2 0 1 0 1 0 1 1 2 1 1 1 0 0 0 1 2 0 2 2 1 0 1 0 0 1 1 0 0 1 0 0 1 0 0 0 0 1 1 2 1 2 1 1 1 1 0 0 0 0 2 0 0 0 0 0 0 0 0 1 0 1 2 1 0 1 2 1 1 1 2 1 1 1 0 2 0 1 1 2 0 2 1 1 1 1 1 1 1 1 0 2 1 0 0 0 2 0 0 0 1 0 1 0 1 1 2 0 0 0 2 2 0 0 2 0 1 2 1 0 0 2 0 0 0 1 1 0 2 2 2 2 0 0 0 0 1 0 2 0 0 0 0 2 0 0 0 0 0 0 0 0 2 2 0 1 1 1 0 1 0 1 2 0 2 0 0 0 1 0 0 0 0 1 1 1 0 0 0 0 1 0 1 0 0 1 0 2 1 1 1 0 0 0 1 0 0 0 0 0 0 0 1 0 0 0 1 0 0 0 1 1 2 0 0 0 0 0 1 0 1 0 0 1 0 1 0 0 0 1 1 1 1 2 0 0 1 0 1 0 2 1 2 2 0 0 0 1 2 0 2 1 2 1 0 1 1 0 0 0 2 2 0 1 1 0 1 2 0 2 2 2 0 0 1 0 0 0 1 0 0 2 0 1 1 0 1 0 0 0 0 2 1 0 1 0 0 0 1 0 0 0 1 0 1 0 1 2 2 0 0 0 1 1 1 1 1 0 1 2 1 1 0 1 2 0 2 0 0 0 1 1 0 1 1 1 1 0 0 0 0 1 0 2 1 0 1 1 0 1 1 2 2 2 2 0 0 0 1 1 0 1 0 1 1 0 1 1 1 1 0 1 2 0 2 0 1 1 1 1 0 0 1 0 0 0 0 1 2 1 1 2 1 1 0 0 0 1 1 1 2 2 0 2 0 0 2 1 1 1 0 0 2 0 2 0 2 1 1 1 2 0 1 2 0 0 0 0 0 0 0 0 1 0 0 2 1 0 2 0 0 0 0 0 1 0 2 1 0 0 2 1 0 1 1 0 0 0 1 1 1 0 2 2 1 1 0 0 0 0 1 0 1 0 0 1 1 0 2 2 2 2 0 1 0 1 2 2 1 2 2 0 2 0 2 0 0 1 1 2 2 0 1 2 0 0 2 1 1 0 0 0 1 1 1 2 2 1 2 1 0 0 2 2 1 0 0 1 1 1 2 0 2 0 0 1 0 2 0 2 0 2 1 1 1 1 0 2 0 2 0 0 0 0 0 0 0 0 0 0 2 0 0 0 0 0 0 0 0 0 0 0 0 0 0 0 0 0 1 1 0 0 0 0 0 0 0
178 1 0 2 0 0 0 1 0 1 0 1 0 0 0 0 0 1 0 2 2 2 1 0 2 0 2 0 0 2 1 0 1 1 2 1 2 1 0 0 1 1 0 2 2 1 1 0 0 0 0 0 0 1 1 1 0 1 0 0 0 1 2 2 1 0 2 1 0 0 0 1 2 2 1 2 1 1 1 0 1 0 0 0 0 0 0 0 2 2 0 0 1 1 0 0 0 1 1 1 2 2 0 0 0 0 2 0 0 2 2 2 0 0 0 0 0 0 0 0 2 0 2 1 1 1 1 0 1 1 0 0 0 0 0 0 0 0 0 1 0 2 0 0 0 0 0 0 1 0 0 0 1 1 1 1 0 0 0 0 0 2 2 1 0 1 0 1 0 1 1 1 0 2 2 0 2 2 0 0 0 0 1 1 1 0 0 0 0 1 1 1 2 1 1 2 2 0 0 1 0 1 1 1 2 2 1 1 1 0 2 1 1 0 1 1 0 0 1 1 0 1 2 1 2 1 1 1 0 0 0 0 0 0 0 0 0 2 2 2 2 0 2 0 1 0 0 0 0 0 0 0 1 0 0 0 1 1 0 1 0 1 0 2 2 0 0 0 1 0 0 2 1 1 0 0 0 2 2 0 0 2 1 1 2 0 2 0 1 2 2 1 0 1 2 0 0 1 0 1 0 0 1 1 1 0 0 0 0 0 0 1 1 2 2 0 0 1 0 0 0 0 2 1 1 0 1 0 1 1 2 2 0 0 0 0 0 2 0 0 0 0 1 2 1 1 1 0 2 2 1 1 2 2 0 0 1 0 0 2 2 2 2 0 2 0 0 1 1 0 0 2 1 1 0 0 2 0 0 2 1 0 0 1 1 1 1 0 0 1 0 1 0 0 1 1 2 1 1 1 0 1 0 1 1 0 0 0 1 1 0 2 0 0 1 2 1 1 0 0 0 1 0 2 1 2 1 0 0 0 0 1 0 0 1 1 1 0 0 0 0 2 0 0 1 2 1 1 0 1 0 0 1 1 1 0 1 1 0 2 2 0 1 1 1 1 0 2 0 2 2 2 0 0 2 0 1 2 0 1 1 1 2 2 2 2 2 0 0 0 1 1 1 0 1 0 1 0 0 1 0 1 0 2 0 0 2 1 0 0 0 0 0 0 0 0 0 2 0 2 1 2 1 1 1 1 1 0 2 2 0 0 2 1 1 0 1 0 0 1 0 1 0 1 1 1 0 1 1 0 0 0 0 1 1 0 0 1 0 1 0 1 0 0 0 2 2 1 0 1 0 0 1 0 0 1 2 2 0 2 0 0 0 0 0 0 0 1 1 2 1 0 1 0 0 0 0 0 0 0 0 0 0 0 0 0 0 0 1 1 0 0 0 0 0 0 0 2 0 0 0 2 0 0 0 1 1 0 0 0 2 2 0 1 0 0 1 0 0 0 1 1 2 2 0 1 2 1 1 0 0 1 1 0 1 2 2 1 1 0 0 0 0 2 0 1 0 2 0 0 1 0 0 1 1 2 2 0 0 1 0 0 2 0 2 2 2 0 0 1 0 0 0 0 0 0 1 0 1 1 1 0 0 0 0 0 0 1 1 1 1 1 0 1 1 1 1 1 0 1 0 1 0 2 2 2 0 0 1 1 0 0 0 0 0 1 1 0 0 1 0 1 0 0 0 0 1 2 0 0 1 1 0 0 0 0 0 0 1 0 0 1 1 0 0 0 2 2 2 2 0 0 0 0 0 0 1 0 1 1 1 1 0 0 0 2 0 1 1 1 1 1 2 2 0 0 0 0 0 0 0 2 0 2 1 0 1 0 1 1 0 0 2 0 2 1 1 2 2 0 1 0 2 0 0 1 0 2 0 1 0 2 1 1 1 2 0 1 0 0 0 0 0 0 0 0 0 0 0 0 2 0 0 1 1 0 1 0 0 0 0 0 0 0 1 1 1 0 1 2 0 0 0 1 1 0 1 1 1 1 1 1 0 0 0 1 0 1 0 0 1 2 0 2 2 2 2 0 0 0 1 2 1 0 1 2 0 2 1 2 1 0 0 0 0 1 1 1 1 0 0 1 0 1 2 0 2 0 0 0 2 2 0 1 0 0 0 2 2 1 0 2 2 1 1 1 1 0 0 0 1 0 1 0 1 0 2 1 1 0 2 0 1 0 1 1 1 0 0 0 1 0 0 0 0 0 0 0 0 0 0 1 0 0 0 0 0 0 0 0 0 0 1 2 1 0 0 1 2 0 1 1
179 1 0 0 0 0 0 1 0 1 0 0 0 1 0 0 0 2 2 0 1 2 1 1 1 1 1 0 1 1 1 0 2 2 0 1 2 1 0 1 1 0 0 0 2 0 2 0 0 2 1 0 0 1 0 0 0 1 1 1 2 1 2 2 1 0 2 0 0 0 0 2 2 2 1 2 1 1 1 0 0 0 0 0 1 0 0 1 2 2 0 1 1 0 1 1 0 0 0 1 0 2 1 0 1 1 1 1 0 2 0 1 2 2 2 2 2 0 0 0 1 0 2 2 0 2 0 1 1 2 1 1 0 0 0 0 0 0 0 1 0 2 0 0 0 0 0 0 2 2 0 0 0 1 0 0 0 2 0 0 1 1 0 1 0 0 0 1 1 0 0 1 0 2 2 0 1 1 0 0 0 0 0 2 1 0 1 2 1 2 2 2 1 0 1 1 1 0 0 0 0 0 1 0 2 1 0 1 1 0 1 0 0 0 2 2 0 0 1 0 1 1 2 1 1 1 0 1 0 0 1 1 0 0 0 0 0 2 2 0 0 1 2 0 1 0 1 0 0 0 0 1 0 0 0 0 0 0 1 1 1 0 0 2 0 0 0 0 0 0 1 2 0 0 0 1 0 0 1 0 1 1 1 1 2 0 2 1 1 2 1 0 1 2 2 0 0 0 0 1 0 0 2 2 0 2 0 0 2 2 2 2 2 2 2 0 2 0 0 0 1 1 0 0 1 0 1 0 0 0 1 0 0 0 0 1 0 1 1 0 1 1 2 2 0 0 0 0 2 1 1 1 2 2 0 0 0 0 0 1 1 1 0 0 0 0 0 2 2 0 1 1 0 0 0 0 1 2 0 0 1 0 0 2 0 0 0 0 0 1 0 0 0 2 2 1 1 0 0 0 0 0 1 1 0 1 1 1 0 2 0 0 1 1 0 2 1 0 0 0 1 0 0 1 1 1 1 0 0 0 0 0 0 0 0 0 0 0 0 0 2 0 0 0 2 1 1 0 2 1 0 0 1 2 1 1 1 2 2 1 2 0 1 1 1 1 0 1 0 1 1 1 2 2 0 0 0 0 0 0 2 2 1 1 0 1 0 0 0 0 1 1 0 1 0 0 2 1 1 1 0 1 1 1 1 0 2 0 0 0 0 0 0 0 0 0 1 0 0 1 0 2 1 1 1 1 1 1 1 1 1 0 2 1 0 0 0 0 1 1 0 1 0 0 0 0 1 1 1 0 0 0 1 1 2 0 0 0 2 0 0 0 0 1 1 0 1 1 1 0 0 0 1 0 0 1 2 0 0 0 0 0 1 2 0 0 0 0 1 1 0 0 1 0 0 0 0 0 0 0 0 2 0 1 0 0 0 2 2 2 1 1 0 1 0 1 2 1 0 1 0 1 0 2 0 0 1 1 0 0 1 2 0 2 0 0 0 0 0 1 2 0 0 1 0 1 2 1 1 0 0 2 1 1 1 2 1 2 1 1 1 1 0 2 0 2 0 2 0 0 1 2 1 0 0 2 1 2 0 0 2 0 1 0 1 1 0 0 1 1 0 0 1 2 2 0 2 0 0 1 0 2 0 1 1 1 0 1 1 0 1 1 0 2 0 0 1 1 0 1 0 0 0 2 1 1 0 0 1 1 1 1 1 0 1 0 0 0 0 1 1 0 0 0 0 1 1 0 0 0 0 0 0 0 0 0 1 0 2 0 0 0 1 0 1 0 2 1 1 1 0 0 2 0 0 0 1 0 1 1 0 2 0 0 0 1 1 1 0 1 1 1 1 1 1 0 0 1 0 1 0 0 0 1 0 0 1 0 1 1 0 0 0 0 0 2 0 2 2 0 1 1 0 1 2 2 2 1 0 2 1 1 2 0 0 2 0 1 1 0 0 1 1 1 0 0 1 0 0 0 2 0 0 2 0 0 0 0 0 1 0 1 0 0 1 0 1 0 1 1 0 0 0 0 2 1 0 1 1 0 0 1 0 0 0 0 0 1 0 0 0 1 1 1 2 2 2 0 0 0 0 2 2 1 2 1 1 1 0 0 0 0 0 0 1 1 0 2 2 1 0 2 0 2 0 0 0 0 0 0 1 0 0 2 1 0 0 1 1 0 0 0 1 0 0 1 0 1 1 0 1 0 2 1 0 0 2 1 0 1 0 1 0 2 0 2 2 0 0 0 2 0 0 0 0 0 0 1 2 0 0 2 0 0 1 1 0 1 0 1 1 1 1 2 1 0 0 0 0 0 1 1
180 1 0 0 0 0 0 0 0 1 0 0 2 2 1 0 1 0 0 2 2 1 1 0 2 0 0 0 0 2 2 0 0 0 1 1 2 0 1 1 1 0 1 1 2 1 0 0 0 0 0 0 0 0 2 2 0 0 0 0 0 1 2 2 0 1 1 1 0 0 1 2 1 1 2 1 0 2 2 0 1 0 0 0 1 0 0 1 2 2 1 1 0 2 1 0 0 0 0 0 0 1 0 0 2 2 2 1 1 1 1 2 0 1 2 1 0 0 2 0 0 0 2 1 1 1 1 0 1 1 0 0 0 0 0 0 0 0 0 1 2 1 1 0 0 0 0 0 0 0 0 0 0 0 1 0 0 0 0 1 0 1 1 2 1 2 2 0 0 0 2 1 1 1 0 0 2 1 1 1 0 2 1 2 2 0 2 1 0 1 2 2 0 0 0 2 1 0 0 0 0 0 0 2 2 1 2 0 1 0 1 1 0 1 0 2 1 0 1 1 0 0 2 2 0 0 0 0 0 0 1 1 0 0 1 1 0 2 2 0 0 1 2 0 2 0 0 0 0 0 0 0 1 0 0 0 2 0 0 0 0 0 0 1 1 0 1 0 1 1 0 2 0 0 0 0 0 0 1 0 1 0 0 0 2 1 1 2 0 2 1 0 1 2 2 0 1 0 0 0 1 2 1 0 0 0 0 0 2 2 2 2 1 1 1 0 2 0 1 0 1 1 0 0 1 0 1 0 1 1 2 1 0 0 0 0 0 1 1 0 0 0 2 1 0 1 0 0 1 1 0 0 2 2 1 0 2 0 1 0 1 1 1 0 1 0 1 2 2 0 1 1 1 1 0 0 2 1 1 2 1 1 0 1 1 1 1 0 0 1 0 1 1 0 2 2 2 0 2 1 0 1 1 1 0 1 1 0 0 2 0 0 2 2 0 2 0 0 0 0 0 2 0 1 1 1 2 0 0 0 1 0 1 1 0 1 0 1 0 0 2 0 0 0 0 1 0 0 1 1 0 0 0 2 1 0 1 1 0 1 2 0 0 0 0 1 1 1 0 1 1 1 2 2 1 0 1 2 0 1 2 1 1 1 1 2 1 2 0 2 0 0 1 1 0 0 1 1 1 1 1 1 1 0 2 0 2 1 0 0 0 1 0 0 0 0 1 0 0 2 1 1 0 0 1 0 0 0 0 2 0 0 0 0 0 0 1 0 2 2 1 1 0 1 1 2 1 2 2 0 0 0 0 2 1 1 0 1 2 0 0 0 0 1 1 1 2 1 1 1 0 2 1 0 0 2 2 0 0 0 1 0 0 0 1 1 1 0 2 2 0 0 2 0 2 1 0 0 0 0 0 2 0 0 1 0 1 1 1 1 1 1 0 1 0 0 0 0 0 0 0 1 0 0 0 0 2 1 0 0 1 1 1 2 0 0 2 0 0 0 1 1 1 1 0 2 2 1 1 0 0 1 0 1 0 2 1 2 2 0 0 0 1 2 0 2 1 2 0 0 1 0 0 0 1 2 2 0 1 1 0 1 2 2 1 1 1 0 0 1 0 0 0 2 1 1 2 0 1 1 1 0 0 0 0 0 1 0 1 1 1 1 0 2 1 1 0 1 1 1 0 0 0 2 1 2 0 1 0 0 1 0 0 0 1 1 1 0 0 2 1 1 0 0 0 0 0 0 0 0 0 0 0 0 0 0 0 0 1 0 0 1 2 0 0 0 2 1 1 1 0 1 2 0 0 1 1 0 0 0 1 1 1 1 1 0 1 2 1 2 0 1 2 2 1 0 1 1 0 0 0 0 0 1 1 1 1 0 0 2 0 0 1 1 1 1 1 1 2 1 1 2 0 1 2 1 1 0 0 1 1 0 2 1 1 1 0 1 1 0 0 0 0 0 0 0 0 0 0 1 1 0 0 2 0 1 0 0 0 0 0 1 1 0 0 1 1 0 1 1 0 0 0 2 0 0 0 0 2 2 2 0 0 0 0 0 1 1 0 1 1 2 0 1 2 1 1 0 0 0 1 1 2 0 2 0 1 0 0 1 1 1 1 0 1 0 0 1 2 0 0 2 0 1 2 0 0 0 0 0 2 1 0 1 0 0 0 1 1 0 0 0 2 0 1 1 0 1 0 1 1 0 0 0 2 0 2 2 1 0 1 1 0 2 0 2 2 0 0 0 1 0 0 0 0 1 0 0 0 1 1 0 0 0 0 0 0 2 0 1 1 0 1 2 1 0 0 0 0 0 1 2
181 0 0 1 0 0 0 1 0 2 0 0 0 1 0 1 0 1 1 1 0 0 0 0 2 0 0 0 1 2 2 2 1 0 1 0 1 1 0 0 1 1 0 0 1 0 1 0 0 1 0 0 0 0 1 2 0 0 0 2 0 0 1 1 1 1 1 2 0 0 0 1 1 1 1 1 1 1 1 0 1 0 0 0 2 0 0 1 2 2 0 0 2 2 0 0 0 2 1 1 1 2 1 0 1 1 2 2 2 0 0 2 0 2 2 0 0 0 2 0 0 0 1 1 0 0 0 2 0 2 0 0 0 1 1 1 0 0 0 0 0 2 0 0 0 0 1 0 1 1 0 0 0 0 0 0 0 0 0 0 1 1 1 2 0 1 0 1 0 2 0 1 1 1 1 0 2 0 0 2 0 2 0 2 2 0 2 1 1 1 1 1 1 0 1 1 1 0 0 0 0 0 0 2 2 1 1 0 2 0 2 1 1 0 1 1 0 0 2 1 0 0 1 1 1 0 1 1 0 0 0 0 1 2 2 0 0 2 2 0 0 0 1 0 1 1 1 0 1 1 1 0 1 0 0 0 2 0 1 1 1 0 0 0 0 0 0 0 2 0 1 0 1 1 1 0 0 1 1 0 1 1 1 1 2 1 1 0 1 2 1 1 1 2 2 0 1 0 0 1 1 1 2 1 1 0 1 0 0 0 0 1 0 1 2 0 2 0 0 0 1 1 2 1 1 0 0 0 1 1 2 0 0 0 0 0 0 1 1 1 1 1 2 1 1 1 0 1 2 1 1 1 1 1 0 1 1 2 0 1 1 2 2 0 2 0 0 2 2 0 1 1 0 0 1 1 0 2 0 2 1 0 0 1 0 0 0 0 0 0 0 1 0 0 1 0 0 0 1 1 0 1 1 1 0 1 1 0 0 2 0 0 0 0 1 1 1 0 0 0 0 0 0 1 1 1 1 0 0 1 0 1 0 1 1 0 0 2 0 0 1 1 0 0 1 2 1 1 1 1 0 1 0 1 1 0 1 1 1 0 0 0 0 0 0 2 1 2 0 2 2 2 1 1 1 1 1 1 0 0 1 2 2 2 0 1 0 1 0 1 1 1 1 2 0 0 2 1 1 0 0 1 1 1 1 0 1 1 1 0 1 0 0 0 0 1 0 1 0 1 1 2 1 1 1 1 0 2 0 1 1 0 1 0 1 0 1 0 1 2 0 1 0 0 0 2 0 1 1 0 0 1 0 1 1 0 1 2 0 0 0 0 0 0 0 1 0 2 1 0 0 1 0 0 0 0 0 0 0 0 1 0 0 1 0 0 0 0 2 2 0 0 0 1 1 1 1 0 0 0 0 1 1 1 2 0 1 1 2 1 1 0 0 1 0 0 1 1 0 0 0 2 0 1 0 0 2 2 0 0 0 0 0 1 0 0 0 1 0 1 0 0 0 1 1 1 1 1 1 0 0 2 0 0 0 1 2 2 1 1 0 0 2 1 1 2 0 2 0 0 1 0 0 1 1 2 2 1 1 1 1 0 1 0 1 1 1 1 0 0 2 2 0 1 0 0 2 0 0 0 0 0 0 0 0 0 1 2 0 1 1 1 0 2 1 0 1 0 0 0 0 0 1 2 1 0 1 0 0 0 1 0 0 0 1 1 1 0 0 1 0 1 1 1 0 0 2 0 0 0 0 0 0 0 0 0 1 0 0 0 0 0 2 1 1 0 2 2 2 2 1 0 1 1 1 0 1 0 0 0 0 0 1 1 1 1 1 2 0 2 0 0 0 0 0 0 0 1 0 0 0 0 0 2 1 0 0 0 1 1 0 0 1 0 0 1 0 1 2 0 1 1 2 0 2 0 0 1 0 1 0 1 1 1 1 2 0 0 2 1 1 1 1 1 0 0 2 0 0 1 2 0 0 1 1 0 1 0 0 0 1 2 0 0 0 0 0 0 1 0 1 0 0 1 1 0 0 0 0 0 1 0 0 0 0 1 0 2 0 0 0 2 1 2 2 2 2 0 0 0 0 1 1 1 2 2 0 2 1 1 1 1 0 0 0 0 0 1 1 0 0 1 0 1 0 0 1 0 1 1 2 1 0 1 1 0 1 1 1 0 0 0 1 0 1 1 0 0 0 1 1 1 2 0 0 0 0 1 0 0 2 0 2 0 0 2 2 0 0 0 1 0 0 1 1 1 0 0 2 0 0 2 0 1 0 1 2 1 0 1 1 1 0 2 1 0 0 0 0 0 0 2
182 1 0 1 1 0 0 1 0 0 0 0 0 1 0 1 0 0 1 1 1 0 1 0 2 0 0 0 0 2 2 0 1 1 0 0 1 2 0 0 1 1 1 0 2 0 0 0 0 0 0 0 1 0 1 1 0 0 0 1 1 1 1 2 0 0 1 0 0 0 0 1 2 2 2 2 0 0 0 2 0 0 0 0 0 0 0 1 1 1 0 0 2 0 0 0 0 1 1 1 1 1 1 0 1 1 2 0 1 1 0 1 0 1 1 0 0 0 1 0 1 0 2 0 2 0 1 2 0 2 1 1 0 0 0 0 0 0 2 0 1 1 1 0 0 0 0 0 1 1 0 1 0 1 0 0 0 0 0 2 1 1 1 1 1 2 2 2 0 1 0 1 1 1 1 0 2 0 0 2 0 2 1 1 1 0 0 0 0 1 0 1 2 1 2 1 2 1 0 0 0 0 0 1 2 1 1 1 1 0 1 1 2 0 2 2 2 0 1 1 1 1 2 2 0 0 0 1 0 0 0 0 0 0 0 0 0 2 2 1 0 0 1 0 2 1 1 0 0 0 0 0 0 1 1 1 0 0 0 0 0 0 0 1 1 0 1 0 1 0 1 0 2 2 0 1 0 0 1 0 1 0 0 0 0 0 0 0 0 1 0 0 0 2 1 0 1 1 0 1 1 0 2 1 0 0 0 0 1 1 1 1 1 2 1 0 2 1 1 0 1 1 0 0 0 0 0 0 1 0 1 0 0 0 0 0 0 0 2 1 2 1 2 2 0 0 0 0 1 2 1 1 2 2 0 0 2 2 0 2 2 2 0 0 0 0 0 2 2 0 0 2 0 0 1 1 0 0 0 2 1 2 0 1 1 1 0 0 0 0 0 0 2 0 2 2 2 0 0 0 0 0 0 2 0 2 0 1 1 2 0 1 0 0 0 0 0 0 0 0 0 0 1 0 1 1 0 1 1 1 0 1 0 0 1 1 0 1 0 1 0 2 0 1 1 2 1 1 1 1 0 0 0 2 0 0 0 1 0 2 2 0 1 1 2 0 0 1 0 1 2 2 1 1 0 1 0 2 0 1 1 2 1 1 1 1 1 0 0 0 1 0 0 2 1 0 1 1 1 1 0 0 2 0 2 1 1 1 1 0 0 0 1 1 1 0 0 1 0 1 1 2 1 1 1 0 0 0 0 2 0 2 1 1 0 0 1 0 0 1 0 0 1 1 1 1 2 1 1 0 0 0 0 1 1 0 1 1 0 1 0 1 1 1 1 0 1 2 1 0 0 0 0 0 0 2 2 2 0 2 0 0 1 1 0 0 0 1 1 2 1 1 0 0 0 2 0 1 0 0 0 0 0 0 0 2 0 1 2 1 0 1 0 0 0 0 1 0 0 0 0 1 0 0 0 0 2 2 0 0 0 1 2 2 0 0 1 1 1 0 1 1 0 1 1 1 1 1 1 0 0 2 0 1 0 1 1 2 2 0 0 0 0 2 0 2 0 2 1 0 0 1 0 2 0 2 2 0 0 1 0 0 2 1 1 2 0 0 1 2 0 0 0 0 0 0 1 0 1 1 1 0 0 0 0 0 1 1 0 0 0 0 0 2 0 0 0 1 1 1 0 0 0 2 1 1 1 1 0 0 1 0 1 0 2 2 1 0 1 1 0 1 0 0 0 1 2 1 2 1 0 1 1 0 0 0 1 0 0 0 0 0 2 1 1 0 2 2 0 0 0 0 1 0 0 1 1 0 1 1 1 1 0 0 0 2 0 2 0 2 0 1 2 2 2 0 0 1 0 0 0 0 0 0 0 1 0 0 1 1 0 0 1 1 1 2 2 1 1 0 0 0 1 1 1 2 1 0 1 2 2 1 0 0 0 2 0 1 0 0 0 0 1 0 0 0 0 0 0 0 2 0 0 2 0 0 0 0 0 0 0 0 1 0 0 0 0 0 1 1 0 1 1 0 2 0 0 0 1 1 1 0 1 0 0 1 0 2 0 0 1 1 0 2 2 1 2 0 0 0 0 2 1 0 0 2 0 2 1 1 1 0 0 0 1 1 0 0 2 1 0 2 0 2 0 0 1 1 0 0 2 2 0 1 0 0 0 0 1 0 0 1 2 2 1 0 1 0 0 1 1 0 1 0 2 0 2 1 0 0 1 0 1 0 0 2 2 0 0 0 0 0 0 0 0 2 0 0 0 0 0 0 1 1 1 2 2 0 0 0 0 0 1 2 2 0 0 0 1 0 1 1
183 1 0 0 0 0 0 2 0 0 0 1 0 1 0 1 0 1 1 1 1 2 2 1 1 1 1 0 0 2 2 0 1 0 1 2 2 2 0 0 2 0 0 1 1 0 1 0 0 1 0 0 0 0 1 0 0 0 2 0 1 1 0 0 0 0 1 1 0 0 0 2 2 2 0 2 2 1 1 0 0 0 0 0 1 0 0 0 2 2 0 0 1 0 0 0 0 1 1 1 1 2 1 0 0 0 2 0 1 1 0 2 1 1 1 1 1 0 0 0 2 0 2 1 1 0 1 1 0 1 2 2 0 1 1 1 0 0 0 1 1 2 1 0 0 0 0 0 0 0 0 0 0 1 0 1 1 1 0 0 1 0 2 2 1 2 2 1 0 1 0 2 0 2 1 0 1 0 0 1 0 1 1 2 2 0 1 1 0 0 0 1 2 2 2 0 1 0 0 1 0 2 0 2 2 2 0 2 1 0 1 0 2 0 2 2 0 1 2 1 0 0 2 2 0 0 0 2 1 1 0 0 0 0 0 0 0 2 0 2 2 0 2 1 1 0 0 2 2 2 0 0 2 0 0 0 0 1 0 0 0 0 0 1 0 0 0 0 2 0 1 1 2 2 0 0 0 1 1 0 0 2 0 0 0 0 0 1 1 1 1 1 1 2 2 0 0 0 0 1 1 0 2 0 0 1 1 0 0 1 0 1 2 2 1 0 2 0 1 0 1 1 1 0 2 0 0 0 2 1 1 1 1 1 0 0 0 1 1 1 1 2 2 1 2 2 0 0 2 1 0 0 1 1 0 1 1 2 0 0 0 0 1 0 1 0 2 2 2 1 0 2 1 0 1 1 2 2 1 1 0 1 0 1 1 1 1 0 0 0 0 1 0 0 1 1 2 0 1 1 0 1 2 0 0 0 2 0 0 1 0 1 0 0 0 0 0 0 0 0 0 2 1 1 1 1 1 1 1 1 0 1 0 0 1 1 0 1 0 1 2 0 1 0 1 1 0 0 1 1 0 1 1 2 1 1 1 2 0 2 2 0 1 1 2 0 0 0 0 0 1 0 1 1 0 0 2 1 0 0 2 2 1 1 0 1 0 0 0 0 2 1 1 2 1 0 2 1 1 0 1 1 2 0 2 0 1 2 2 0 1 0 0 2 2 0 0 0 0 2 1 1 2 2 2 0 0 0 0 2 0 1 1 0 1 0 1 0 2 2 1 1 1 0 0 1 0 1 1 0 0 0 1 0 2 0 0 0 2 0 0 0 0 0 0 1 1 2 1 0 1 0 0 0 0 1 1 1 0 1 0 0 1 2 0 0 0 0 1 2 0 0 1 0 1 0 2 0 0 0 0 2 0 0 1 1 1 1 2 2 0 0 0 1 0 0 0 2 0 0 0 2 0 0 0 0 2 2 0 0 1 1 0 2 0 1 0 0 0 0 0 0 1 1 1 0 0 1 1 0 1 1 0 1 0 1 1 2 1 0 0 0 2 2 0 2 0 1 1 1 1 1 0 0 1 2 2 0 0 0 2 0 2 0 2 1 1 0 0 0 0 0 0 1 1 1 1 0 1 1 0 1 0 0 0 0 1 1 0 1 1 1 0 2 0 0 0 0 0 0 0 0 1 2 1 1 1 0 1 1 1 1 0 1 1 1 2 0 0 1 0 1 0 0 0 0 2 0 0 0 0 0 0 0 0 0 0 0 2 0 0 1 1 1 0 1 2 2 2 2 1 0 0 1 1 0 1 0 1 1 0 0 0 0 0 0 0 2 0 2 0 0 2 2 2 0 0 0 0 0 1 0 0 0 0 0 2 0 0 2 0 0 1 0 0 2 1 1 2 1 1 2 1 1 2 1 1 1 0 2 0 2 1 0 0 2 0 1 0 0 0 0 1 0 1 1 0 0 0 0 2 0 0 0 1 0 1 0 0 0 1 1 1 0 0 2 0 0 1 1 0 0 1 1 0 0 0 1 0 0 0 0 1 0 0 1 0 1 0 0 0 2 2 0 2 1 2 0 0 0 1 2 1 0 2 2 0 1 0 1 0 0 0 0 0 0 0 0 2 1 0 2 0 1 1 0 1 1 0 1 2 2 0 1 0 0 0 0 1 0 0 0 1 2 1 1 0 0 0 0 1 1 1 0 1 0 2 2 1 1 1 0 0 0 1 0 0 0 0 0 1 1 0 0 0 0 0 0 0 1 0 0 1 1 0 0 0 0 1 0 0 1 0 1 0 1 0 0 0 0 1 1
184 0 0 1 1 0 0 2 1 0 0 0 0 0 0 0 0 0 0 2 2 2 0 2 0 0 0 0 0 2 1 1 0 0 0 0 2 2 0 0 0 2 0 1 2 0 0 0 0 0 0 0 0 2 0 0 0 1 0 1 1 1 1 0 0 2 1 1 0 0 0 1 2 2 1 2 1 0 0 1 0 0 0 0 2 0 0 1 1 1 0 0 0 1 1 0 0 0 0 1 0 2 1 0 1 1 2 1 1 1 0 1 1 2 2 2 2 1 1 0 1 1 2 1 1 0 1 0 0 0 0 0 0 0 0 0 0 1 0 1 0 2 0 0 0 1 1 1 2 2 0 1 1 0 0 0 0 0 0 0 0 1 2 2 0 2 2 1 1 0 0 1 0 2 1 0 1 0 0 1 0 0 1 2 1 0 1 2 1 1 2 2 1 1 0 2 2 0 0 0 0 0 0 2 2 0 1 0 2 0 1 1 1 1 0 2 0 0 1 1 1 1 1 1 1 0 1 0 0 0 0 1 0 0 0 0 0 2 1 1 1 0 2 1 2 0 0 0 0 0 0 0 1 0 0 0 0 0 0 0 0 0 0 0 0 0 0 1 2 0 1 1 1 1 0 0 0 0 2 0 1 1 0 0 0 0 2 1 1 2 2 1 2 2 2 0 1 0 0 0 1 1 2 1 1 1 0 1 1 1 1 1 1 2 1 1 2 0 1 0 1 1 1 0 1 0 1 0 0 2 2 2 0 0 0 0 0 1 1 1 1 1 2 2 0 0 1 0 1 2 0 0 2 2 1 0 1 0 0 2 2 2 1 1 1 0 0 0 0 0 0 2 1 1 0 0 0 1 0 1 1 1 1 1 2 0 0 0 0 0 0 0 1 0 2 0 0 1 1 1 0 2 0 0 0 0 0 0 0 1 0 2 0 0 1 1 1 0 0 0 1 1 0 2 1 2 2 0 0 0 2 0 1 1 0 1 0 2 0 0 1 1 0 1 1 1 0 2 0 0 0 0 1 2 1 1 1 1 1 1 1 0 0 0 0 2 0 0 0 0 1 0 1 1 1 0 0 2 0 2 2 2 0 0 0 2 0 1 1 0 1 1 0 1 0 0 1 2 2 0 1 0 2 0 2 1 1 0 0 0 0 0 0 0 0 0 1 1 0 2 1 2 1 0 1 1 0 0 1 2 0 1 0 0 1 1 1 0 1 1 1 1 0 1 1 2 1 1 1 0 0 0 1 2 0 1 0 0 2 0 0 0 2 0 0 0 0 1 0 1 0 1 1 0 0 1 1 1 0 0 0 0 0 0 0 0 0 0 1 1 1 0 2 0 2 0 0 0 0 0 0 2 0 0 2 1 2 0 0 2 0 0 0 0 0 0 0 1 0 0 0 2 0 0 0 0 2 1 0 0 1 1 0 1 0 0 0 1 1 0 1 0 1 1 1 2 2 0 0 1 0 2 0 0 0 1 2 2 1 1 1 1 1 0 0 0 0 2 0 0 2 0 0 0 0 2 2 0 1 1 0 1 2 1 2 1 2 0 0 1 0 0 0 2 2 1 2 1 2 2 0 1 0 0 0 0 2 2 0 0 0 0 0 0 0 1 0 1 1 1 0 0 1 2 1 1 0 0 1 1 1 1 0 1 1 1 2 0 0 1 0 1 0 0 0 0 1 1 1 0 1 1 0 0 0 0 1 0 2 0 0 2 1 0 0 1 1 2 2 2 1 0 1 1 1 0 2 0 1 1 0 1 1 1 0 0 1 1 0 1 1 1 2 2 1 0 1 1 0 0 0 0 0 1 0 0 2 0 1 1 0 0 1 0 1 2 1 1 2 1 0 2 1 0 1 0 0 2 0 2 0 2 1 1 1 1 1 1 1 0 0 1 0 0 0 0 0 0 0 1 1 0 0 2 0 0 0 0 0 0 1 1 0 0 0 1 1 0 1 1 1 0 2 1 1 0 0 0 2 2 2 0 1 0 0 1 0 1 0 0 0 0 0 1 2 2 2 0 0 0 0 2 1 0 2 2 1 1 0 1 0 0 0 0 1 1 0 2 2 2 0 2 0 1 1 0 2 0 0 0 2 2 0 2 0 0 0 1 1 0 0 0 1 1 0 1 0 2 1 1 0 0 1 0 1 0 2 2 0 0 0 1 1 0 1 0 0 0 0 0 0 0 0 2 0 1 0 0 0 0 0 0 2 2 0 1 1 1 0 1 0 0 0 1 0 0 0 0 0 0 0 0
185 1 0 1 0 0 0 0 0 1 0 0 0 0 0 0 0 1 2 0 0 1 0 0 2 0 0 0 1 2 2 0 0 1 1 0 1 0 0 0 1 0 0 1 1 0 1 0 0 2 1 0 1 0 0 1 0 1 1 0 0 2 1 2 0 1 1 1 0 1 1 1 1 1 1 1 1 1 1 0 1 0 0 0 1 0 0 0 2 2 0 0 2 1 0 0 0 1 0 0 0 2 1 0 0 0 2 0 0 2 1 2 0 1 1 0 0 1 0 0 2 1 1 0 1 0 1 2 0 2 1 1 1 1 0 0 0 0 0 0 0 2 1 0 0 1 0 0 0 0 0 0 1 1 0 1 1 0 0 1 2 1 1 2 1 1 0 2 0 2 0 2 0 1 1 0 1 0 0 1 0 1 1 2 1 0 0 0 0 1 1 2 2 0 2 2 1 0 1 1 0 1 0 0 2 1 1 1 1 0 2 1 2 0 1 2 1 2 1 0 1 1 1 2 0 1 2 0 0 0 0 0 0 0 0 0 0 2 2 0 0 0 2 1 1 0 0 0 0 0 0 0 2 0 0 0 0 1 0 1 0 1 0 0 0 0 0 1 2 0 0 1 1 1 0 1 0 1 2 0 0 2 0 0 2 1 1 1 1 2 2 1 1 2 2 0 0 0 0 0 1 0 1 0 0 0 0 0 0 0 0 0 1 2 2 0 1 0 2 0 2 2 1 1 1 0 1 0 0 0 1 1 0 0 0 0 0 1 1 1 0 0 2 1 1 1 0 0 2 1 0 0 1 1 0 1 1 1 0 2 2 2 2 0 2 2 0 2 2 0 1 1 1 1 0 0 0 1 1 1 0 1 0 0 1 0 0 0 0 0 0 1 0 0 2 1 1 0 0 1 0 1 0 2 0 2 0 0 0 1 0 1 0 0 2 2 1 0 0 0 1 1 0 2 1 0 0 1 1 0 0 0 1 1 1 2 0 0 0 1 0 2 0 1 0 2 0 0 0 0 0 0 0 1 1 0 1 1 1 0 0 0 1 1 1 1 0 1 0 1 1 1 2 2 0 0 1 1 0 1 1 2 0 0 0 1 0 1 1 0 1 0 0 0 1 0 1 2 2 0 1 0 1 1 1 0 1 1 1 0 0 0 0 0 0 0 0 2 0 2 2 2 0 1 1 0 0 0 0 2 0 1 2 1 0 0 1 0 1 1 1 1 0 1 1 1 1 0 0 0 0 0 1 1 2 0 0 0 0 2 2 0 0 0 0 0 0 0 0 1 0 1 0 0 0 0 0 0 0 0 0 0 1 2 0 1 1 0 1 1 0 1 1 0 1 1 0 1 0 0 0 2 0 1 2 0 1 2 2 2 1 0 0 0 0 0 0 1 0 0 0 1 0 0 0 0 2 1 0 0 0 1 0 2 0 0 0 0 0 0 1 0 0 0 2 1 1 1 1 0 0 2 1 0 1 2 2 2 2 0 0 0 0 2 0 2 1 2 0 0 1 0 0 1 1 2 2 1 1 1 1 0 2 0 1 2 0 0 1 2 0 0 1 2 1 0 2 0 1 1 0 1 0 0 1 0 1 1 1 1 0 0 0 1 1 0 0 1 1 1 0 0 0 2 1 1 0 0 0 0 0 0 0 0 0 0 1 0 0 1 0 1 0 0 0 1 2 1 0 0 0 0 1 0 0 1 0 0 1 0 0 1 1 0 0 1 1 1 2 2 1 0 0 1 1 0 0 0 2 2 0 2 0 0 0 2 0 2 1 2 0 1 2 2 2 0 0 1 0 0 0 0 0 1 1 1 2 1 0 1 0 0 0 1 1 1 2 2 2 1 2 1 1 0 1 2 1 1 0 2 0 2 1 1 1 1 0 0 0 0 0 0 2 0 0 1 1 0 0 0 2 0 0 0 2 0 2 1 0 0 1 2 0 0 0 0 1 1 1 1 0 0 0 2 1 1 0 0 0 0 1 0 0 0 0 0 0 1 1 0 0 2 0 2 1 0 0 0 1 0 1 2 1 0 2 2 0 1 0 1 0 0 0 0 1 1 0 1 1 1 0 1 0 1 1 0 1 1 0 0 1 2 0 1 1 0 0 0 1 1 0 0 1 0 0 0 0 0 0 0 2 0 1 0 1 0 1 1 1 1 1 0 0 0 1 1 1 0 0 0 0 0 0 0 0 0 0 0 2 0 0 2 0 0 0 0 0 0 0 0 0 0 1 2 2 0 0 0 2 0 2 1
186 1 0 2 1 0 0 2 0 0 0 2 0 2 1 1 1 2 2 1 1 1 1 1 1 1 1 1 1 2 2 0 1 1 0 0 2 0 0 0 1 0 0 0 1 0 0 0 0 0 0 0 1 0 0 1 0 0 1 0 1 2 2 2 1 1 0 0 0 0 0 1 2 2 1 2 1 1 1 0 1 0 0 0 2 0 0 1 2 2 1 1 1 2 0 0 0 1 0 1 0 1 1 0 2 1 2 0 0 2 1 1 0 1 1 0 0 0 0 0 2 0 1 0 1 0 1 0 0 0 0 0 0 0 1 0 1 1 1 1 2 1 1 0 0 0 0 0 0 0 0 0 2 0 1 0 1 1 0 1 1 1 2 2 1 2 1 1 0 1 0 2 0 2 1 1 1 0 0 1 0 1 1 2 2 1 1 2 1 1 1 2 0 0 0 1 2 0 0 0 0 0 1 1 2 0 1 0 2 0 1 2 2 0 1 2 1 0 1 1 1 1 2 2 0 0 0 2 0 0 0 0 0 0 0 0 0 2 2 0 0 0 2 0 2 0 1 1 1 1 0 0 1 1 0 0 0 0 1 2 1 1 0 0 0 0 0 0 2 1 0 2 1 2 0 1 1 1 1 0 0 2 2 2 2 0 2 1 1 2 1 1 1 2 1 0 0 1 0 1 1 1 2 2 1 0 1 0 0 1 0 2 2 2 1 1 2 1 0 0 0 0 2 0 1 0 1 0 0 0 1 0 1 1 0 0 0 0 2 0 0 0 0 1 1 1 0 0 2 0 0 0 2 2 1 0 1 1 0 2 2 2 1 0 1 1 0 2 2 0 0 2 1 1 1 1 2 2 1 2 0 0 0 2 1 1 1 0 0 0 1 2 1 1 2 2 2 1 0 0 0 0 1 1 1 0 0 0 0 1 0 1 0 0 1 1 0 0 0 0 0 1 0 2 1 1 1 0 0 1 1 0 1 1 0 1 0 1 0 0 1 1 0 0 2 0 0 0 0 0 0 0 1 2 1 1 1 0 0 0 0 0 1 1 0 0 0 0 0 0 0 0 2 2 0 0 0 1 0 0 1 1 0 0 0 0 0 2 2 0 0 0 0 2 1 1 1 2 2 1 0 0 1 1 1 0 2 0 1 0 0 0 1 1 2 0 0 0 0 0 0 2 1 0 0 1 0 0 0 2 0 2 0 0 0 0 0 0 1 1 0 1 0 1 1 1 1 2 2 0 0 0 0 2 0 2 0 1 1 1 1 0 1 0 0 1 1 1 0 2 0 1 0 0 0 0 0 0 0 0 0 0 1 1 1 1 1 1 1 2 1 0 1 0 0 0 0 0 0 0 0 1 0 1 2 0 2 1 1 0 2 2 0 0 0 0 0 0 0 0 0 0 0 1 0 0 2 1 0 0 1 2 1 1 0 1 1 0 0 1 0 1 0 2 0 1 0 1 1 0 0 2 0 0 0 2 2 1 0 1 1 1 1 1 0 1 1 2 0 0 0 0 1 0 0 2 1 0 1 1 1 1 2 0 1 2 1 1 0 1 0 0 0 0 0 0 0 0 0 0 0 0 0 0 0 0 1 2 0 0 2 1 1 1 1 0 0 0 0 0 0 0 0 1 0 1 0 0 0 0 1 0 0 0 1 1 1 0 0 1 0 2 0 0 0 0 0 0 1 1 1 1 1 0 0 0 0 0 2 1 0 1 2 0 1 0 2 0 0 0 0 0 1 1 1 0 0 0 0 0 0 0 0 0 0 2 0 2 0 2 0 0 1 2 1 1 0 0 0 1 0 0 0 2 0 0 1 0 0 2 0 0 1 0 1 2 1 2 1 0 1 1 1 0 0 1 0 2 0 2 0 2 2 0 0 1 0 1 2 0 1 2 1 0 0 0 0 0 0 0 1 0 0 2 0 0 0 0 0 0 0 2 0 0 0 0 1 1 1 1 0 0 1 1 2 1 0 0 1 1 2 0 0 0 0 0 0 2 0 0 0 1 0 1 1 1 1 0 0 0 0 1 2 1 2 1 1 0 0 1 1 1 0 0 1 1 0 1 2 0 0 2 0 1 2 0 1 0 0 0 2 2 0 1 0 0 0 0 1 1 0 0 2 1 1 1 1 0 0 0 1 0 1 0 1 0 1 2 1 0 2 0 1 0 1 0 0 1 2 1 0 0 0 0 1 0 0 0 1 0 0 2 0 0 0 0 0 1 0 1 0 1 0 2 2 0 0 0 0 0 0 1
187 1 0 1 0 0 1 1 1 1 0 0 2 2 0 2 0 0 1 2 2 2 0 1 1 0 1 0 0 2 2 2 1 0 1 2 2 2 0 0 0 2 0 0 1 0 0 0 0 1 2 0 1 1 0 1 0 1 2 0 2 2 2 2 1 0 2 0 0 0 0 2 1 1 1 1 1 1 1 0 1 0 1 1 2 1 0 0 2 2 0 0 1 1 1 1 0 1 1 1 0 1 2 0 0 0 2 2 1 1 0 1 0 1 2 1 1 0 1 0 1 0 2 0 1 1 1 0 1 1 1 1 0 0 1 0 1 0 0 0 1 1 1 1 0 0 0 0 1 1 0 0 0 0 0 0 0 1 0 1 1 1 2 2 1 2 1 0 1 1 0 0 0 2 1 0 2 1 0 0 0 1 0 1 1 0 1 1 0 2 1 2 1 1 0 0 1 0 0 0 0 0 0 2 2 0 0 1 1 0 1 1 1 0 0 2 1 0 2 1 1 1 2 2 0 2 2 1 0 1 0 0 1 1 1 1 0 2 2 0 0 0 2 1 1 0 0 1 1 1 1 0 0 0 0 0 0 1 0 0 0 0 1 0 0 0 0 1 1 0 1 2 2 2 0 2 1 1 1 0 1 1 1 1 2 0 2 0 1 2 2 1 2 2 2 0 0 1 0 2 1 0 2 1 1 0 1 1 1 2 1 2 2 1 0 0 2 1 0 1 0 0 2 2 2 0 1 0 1 1 1 0 1 1 0 0 0 2 0 1 2 2 0 2 1 1 0 1 1 1 1 0 2 2 0 0 0 1 0 1 1 1 2 0 2 0 1 2 2 0 1 1 1 1 0 0 0 2 0 0 1 1 0 0 0 0 0 0 0 0 0 0 1 0 2 2 2 1 1 1 0 1 0 1 1 0 0 0 0 2 0 1 0 0 1 1 1 0 0 0 0 0 1 1 1 1 1 0 0 0 1 0 0 0 1 1 0 1 0 0 2 0 0 1 0 1 0 1 0 0 0 0 2 2 2 2 2 1 1 1 1 0 0 0 0 1 1 2 0 1 2 2 0 0 1 1 0 1 1 0 1 2 0 0 0 0 0 1 0 1 1 1 0 1 1 1 1 1 1 1 1 1 1 1 1 0 1 1 2 0 0 0 0 1 1 0 0 0 0 1 0 2 2 2 2 0 0 0 0 2 0 1 0 0 1 0 1 0 1 1 0 1 0 2 2 1 1 2 2 0 0 0 1 2 0 0 0 0 1 1 1 0 1 0 0 1 2 1 1 0 1 0 0 0 0 0 0 1 0 1 0 0 0 0 1 0 0 0 0 0 1 0 1 0 1 1 0 0 0 0 0 1 0 1 2 0 2 1 0 0 0 0 0 0 0 0 0 0 0 0 0 1 0 1 0 1 0 1 0 0 1 1 1 2 0 0 1 0 0 1 0 0 0 2 0 2 1 1 1 0 0 2 0 2 0 2 0 2 2 0 0 0 1 2 0 2 1 1 1 1 1 1 1 0 0 1 1 1 1 1 2 0 2 0 1 2 0 1 0 0 0 0 0 0 0 0 1 0 1 1 0 0 0 0 1 0 1 2 0 0 1 1 0 2 0 0 0 1 1 1 0 0 0 2 0 1 1 0 2 2 1 1 0 0 0 0 0 0 0 0 0 0 0 0 0 1 1 0 1 0 0 1 1 0 0 0 0 0 1 0 0 1 1 1 0 0 2 1 1 1 0 0 0 1 1 0 1 1 0 1 0 0 1 1 1 1 1 2 1 2 0 2 1 1 1 0 1 1 0 0 0 0 0 1 1 0 2 0 2 0 0 0 0 0 2 0 1 2 1 1 0 1 0 0 1 1 0 2 0 2 0 2 2 0 0 2 0 1 0 0 0 0 1 0 1 1 0 0 0 1 2 0 0 1 0 0 0 0 0 0 0 2 1 0 0 0 2 0 1 1 0 0 0 2 2 2 0 1 1 1 2 0 0 0 0 2 0 1 1 0 1 1 1 1 1 1 1 0 0 0 0 1 1 1 2 2 0 2 1 1 1 0 0 0 0 0 0 2 2 0 0 2 0 0 1 0 1 0 1 1 2 2 0 2 0 0 0 0 0 0 0 0 0 0 0 2 0 0 0 0 1 0 1 0 2 1 2 1 1 2 0 0 0 0 1 1 2 1 1 0 0 0 0 2 0 1 0 0 1 0 0 1 0 0 0 0 0 0 1 0 0 2 0 2 0 1 0 0 0 0 0 2
188 0 0 2 0 1 1 1 0 1 0 0 1 1 0 0 0 1 1 1 1 1 0 0 2 0 2 0 1 2 2 1 1 2 0 1 2 2 0 0 0 2 0 1 1 0 0 0 0 0 0 1 0 0 0 0 0 0 1 1 0 0 0 2 0 0 1 1 0 0 0 1 2 2 1 2 0 1 1 1 1 0 1 1 1 0 0 1 2 2 0 1 1 1 0 0 0 0 0 0 0 2 2 0 0 0 2 0 0 1 1 1 1 2 2 1 1 1 1 0 1 1 2 2 0 1 0 0 0 0 0 0 0 0 0 0 0 0 0 0 2 2 0 0 0 0 1 0 2 1 1 0 0 0 0 0 0 2 0 1 1 1 1 1 1 2 0 0 0 2 0 2 1 1 0 0 2 1 0 0 0 1 0 1 1 0 1 1 0 0 0 1 1 1 0 1 2 0 0 1 0 1 0 2 2 1 1 0 1 0 1 1 1 0 0 1 1 0 2 2 0 0 2 1 1 1 0 0 0 0 0 0 1 1 0 1 0 1 0 1 1 0 2 0 2 0 0 0 0 0 0 0 1 0 0 0 0 0 0 0 0 0 0 0 0 0 1 1 1 0 0 2 1 0 0 0 0 1 2 0 1 1 0 0 2 1 1 2 0 2 2 0 0 2 2 0 0 1 0 0 1 1 0 0 0 0 0 0 1 2 1 2 1 0 2 0 2 0 0 0 2 0 0 0 2 0 1 0 1 1 2 2 0 0 0 0 0 2 0 2 1 1 2 1 0 0 1 0 1 1 0 0 1 1 0 0 1 0 1 1 2 2 2 0 2 0 0 1 1 0 0 2 0 0 0 0 2 1 0 1 1 1 0 1 1 0 0 0 0 1 0 2 0 0 2 0 0 0 2 2 0 2 1 1 0 1 0 0 0 2 0 0 1 1 1 2 1 0 0 0 0 2 0 1 1 2 1 0 0 0 0 0 0 0 1 1 0 0 0 0 1 1 0 1 1 0 0 2 0 1 0 0 1 2 2 1 2 1 1 0 0 0 1 2 1 1 0 0 0 0 2 2 0 0 1 0 1 2 1 1 1 1 1 1 0 0 0 0 0 0 1 1 1 1 1 0 0 0 0 2 0 1 1 1 1 0 1 1 1 0 0 0 0 0 0 0 0 0 0 1 0 2 0 0 0 0 0 1 0 1 1 0 1 1 0 0 0 0 1 1 2 2 0 0 0 2 0 2 2 0 0 0 0 2 0 2 0 0 0 0 0 0 0 1 1 1 1 1 1 0 1 1 0 0 0 0 0 0 0 0 1 0 1 1 0 0 0 1 0 1 1 1 0 0 0 1 0 0 0 0 0 2 0 0 1 0 1 1 2 1 1 0 0 1 1 2 2 0 0 1 1 1 0 2 0 0 1 2 0 0 0 0 0 1 0 1 1 0 0 0 2 1 0 1 2 1 0 0 1 0 0 1 0 0 0 2 2 2 2 0 0 0 1 1 0 1 1 2 1 0 0 1 0 0 1 0 1 0 1 1 0 1 1 0 2 2 2 0 0 1 0 0 1 1 0 0 1 0 1 1 1 0 0 0 1 0 2 2 1 1 1 0 0 1 0 0 0 0 0 0 0 0 0 2 0 1 1 0 1 0 0 0 0 1 1 1 2 0 0 2 1 1 0 0 0 0 1 0 0 0 0 0 0 0 0 2 0 1 2 1 1 1 2 0 2 0 2 1 2 2 0 0 0 0 0 2 1 0 0 0 0 1 1 1 1 1 1 2 2 2 0 2 2 2 1 0 1 1 0 0 0 0 0 1 0 0 2 0 1 1 0 0 0 1 1 1 1 2 2 0 1 1 1 1 2 2 1 1 0 1 1 0 2 0 0 2 0 0 0 1 1 1 0 0 0 0 0 0 0 0 1 1 0 2 0 0 0 0 0 0 1 2 1 0 0 0 1 1 0 1 0 1 0 1 1 0 0 1 2 1 1 0 0 0 0 1 0 2 0 0 0 0 0 2 2 2 2 0 0 1 0 2 2 1 2 1 1 0 0 1 1 1 1 0 1 0 0 1 2 2 0 2 0 1 2 0 1 2 0 1 1 1 0 2 0 0 0 1 1 0 0 1 1 0 0 1 0 0 0 0 0 2 2 0 0 0 0 2 1 0 1 1 1 0 0 2 2 2 2 0 0 0 0 0 1 2 0 0 1 0 0 1 1 1 0 1 1 1 0 1 1 0 0 2 1 1 1 0 0 0 1 1
189 0 0 1 0 0 0 1 0 1 0 0 0 0 0 0 0 1 1 1 1 1 0 0 2 0 0 0 0 1 1 0 1 1 1 1 2 1 0 0 0 2 0 0 0 2 2 0 0 0 0 0 0 1 0 1 0 0 1 1 0 1 0 0 1 0 1 0 1 1 0 1 2 2 1 2 1 1 1 1 0 0 0 0 1 0 0 0 2 2 0 0 0 1 0 0 0 0 0 0 0 1 1 0 1 1 2 0 0 2 1 1 0 2 2 1 1 0 2 0 0 0 2 1 1 0 1 1 1 2 0 0 0 0 0 0 0 0 0 1 0 2 0 0 0 0 0 0 1 1 0 0 0 0 1 0 0 0 0 0 1 2 1 2 2 2 0 2 0 2 0 1 2 0 1 0 2 0 0 1 0 2 0 2 0 0 0 0 0 1 1 1 1 1 0 1 0 0 0 0 0 0 1 2 2 0 0 0 0 0 1 1 0 0 2 2 0 1 2 1 0 0 1 2 0 1 1 2 0 0 0 0 0 0 0 0 0 2 2 0 0 1 1 1 1 0 0 0 0 0 0 0 2 0 0 0 1 0 0 0 0 0 0 1 1 0 1 0 2 0 2 1 2 2 0 0 0 2 2 0 0 2 1 1 2 0 2 2 0 2 1 0 1 2 2 1 0 0 0 0 2 0 2 1 1 1 0 0 0 1 0 2 1 2 0 0 2 1 0 0 0 0 1 0 1 0 1 0 1 2 2 2 0 0 0 0 0 1 1 0 0 0 0 0 1 2 1 0 2 1 0 0 0 0 0 2 0 1 0 1 1 1 1 1 1 1 1 1 1 0 0 2 0 0 0 0 1 1 0 1 1 0 0 1 1 1 1 0 0 0 0 1 0 0 1 0 0 1 1 0 0 0 0 1 1 0 0 0 0 2 1 2 1 1 1 2 1 0 0 0 0 2 1 0 0 1 0 0 0 1 1 1 0 1 1 0 0 2 0 1 1 0 0 0 1 1 1 1 0 1 0 0 0 1 1 0 1 1 1 1 1 0 1 0 0 1 0 0 0 0 1 1 1 1 1 1 1 1 0 0 1 1 0 0 0 1 0 2 0 1 0 0 1 2 0 0 0 0 0 1 0 1 1 1 1 0 1 1 1 0 0 0 0 1 1 0 0 0 0 1 1 2 0 0 0 2 2 0 0 2 0 2 0 0 0 0 1 0 1 1 0 1 0 1 1 0 1 1 1 0 0 1 0 2 0 2 1 1 0 0 0 0 0 2 1 1 2 2 2 0 0 0 1 1 0 0 1 0 0 0 1 0 0 0 1 0 0 1 0 1 1 0 0 1 1 0 1 0 0 0 0 2 0 0 1 1 1 0 1 1 1 0 0 1 0 0 0 0 0 1 1 1 0 1 0 1 1 2 0 0 0 1 0 1 0 0 0 2 1 0 1 0 1 2 0 1 0 1 2 1 1 1 1 1 1 2 1 1 1 0 0 0 1 1 0 1 0 2 0 0 1 0 1 0 0 2 2 1 1 1 1 1 0 0 0 0 0 1 0 1 0 0 0 1 0 0 2 0 2 2 0 0 0 0 1 0 1 2 0 0 1 1 0 1 0 0 0 2 2 2 0 0 0 2 1 1 0 1 1 1 2 1 1 0 1 1 2 0 0 1 1 0 0 0 1 1 1 0 0 0 0 0 0 0 0 0 0 1 2 0 1 2 1 0 1 1 1 1 0 0 0 1 1 1 1 0 1 0 2 2 0 2 0 0 0 1 0 2 0 2 0 0 0 1 1 1 0 0 1 0 0 0 0 1 0 0 0 1 1 0 0 0 1 1 1 2 2 2 2 0 1 2 2 1 2 1 1 1 0 2 1 1 1 0 0 2 0 0 0 1 1 1 1 0 0 0 0 0 0 0 2 1 0 1 1 1 1 1 0 0 0 2 0 0 0 0 1 0 1 1 1 0 0 1 1 1 1 0 0 0 1 0 0 0 0 0 0 0 0 1 0 2 0 1 2 1 1 0 0 0 1 2 1 0 0 2 0 2 1 1 1 0 0 0 0 1 0 2 2 1 0 2 0 1 1 0 0 0 0 0 2 2 0 0 0 0 0 1 1 0 1 2 1 0 0 1 0 0 0 0 2 0 2 1 0 1 2 1 1 1 1 0 0 1 0 1 1 0 1 1 1 0 0 0 0 1 0 0 0 0 0 1 1 1 0 0 0 0 2 0 0 0 1 2 1 0 0 0 0 0 1 1
190 0 0 0 0 0 0 0 0 2 0 0 1 1 0 0 0 0 0 1 1 1 0 0 2 0 2 0 1 1 2 1 1 1 1 1 1 1 0 0 0 0 1 0 2 1 0 0 0 1 1 0 2 0 0 0 0 0 2 0 1 2 1 1 0 0 0 1 0 1 1 0 2 2 2 2 0 0 0 0 0 0 0 1 1 1 0 1 2 2 0 1 0 1 0 0 0 2 2 2 2 2 2 0 0 0 2 2 2 0 0 2 0 2 2 0 0 0 0 0 2 0 2 1 1 0 1 0 1 1 0 1 1 1 0 0 2 0 0 1 0 2 0 0 0 1 0 0 1 1 0 0 0 1 1 0 0 2 0 1 0 0 2 1 0 1 0 1 1 0 0 0 1 1 1 0 2 0 0 0 0 0 0 1 0 0 0 1 0 1 0 1 2 0 2 2 1 0 0 0 0 1 0 1 2 1 1 1 2 0 1 2 1 0 1 1 0 0 1 0 2 2 1 1 1 1 2 2 0 0 0 0 0 1 1 1 1 2 2 0 0 0 2 0 2 1 1 0 1 1 1 0 0 0 0 0 0 0 0 0 0 0 0 0 0 0 0 0 2 0 2 0 1 1 0 1 0 1 2 0 0 1 1 1 2 0 2 1 1 2 0 0 2 2 2 0 2 1 0 0 1 1 2 1 1 0 1 0 0 0 0 0 2 2 1 0 1 0 0 0 1 1 1 1 2 0 1 0 0 0 2 2 0 0 0 0 0 0 2 0 0 0 2 1 1 1 1 0 1 2 0 0 2 2 1 0 2 2 0 1 1 1 0 0 0 0 0 2 2 1 1 1 1 1 1 1 1 2 1 1 1 2 0 1 1 0 0 0 0 0 1 2 0 1 2 2 2 0 1 1 0 1 0 2 2 0 0 0 0 2 0 1 1 1 1 2 1 0 0 0 0 1 0 1 2 2 1 0 0 0 0 0 0 2 2 1 0 1 0 0 1 1 0 0 0 1 0 2 0 1 0 0 0 1 2 0 2 1 1 0 1 0 0 0 1 1 0 2 0 1 2 2 2 2 0 1 0 2 0 0 0 2 0 0 0 0 0 0 0 1 1 0 0 2 1 1 1 2 2 0 1 0 1 1 1 0 1 0 0 0 0 0 0 2 2 0 0 0 0 0 1 2 0 0 0 1 0 0 0 2 0 2 1 1 1 0 1 0 2 2 2 2 0 1 2 1 1 2 2 0 0 0 1 1 1 1 0 0 0 2 1 0 0 1 1 0 1 2 1 0 1 1 0 0 0 0 0 1 0 1 1 0 1 1 0 0 0 1 0 2 0 0 0 0 0 0 0 0 0 0 0 2 0 0 1 1 1 0 1 1 1 0 0 0 0 0 0 0 0 0 0 2 0 0 0 0 2 1 0 0 2 2 0 1 0 1 0 0 0 0 2 0 0 1 1 1 1 0 0 0 0 2 0 1 0 2 1 1 0 0 0 0 2 2 0 2 0 2 1 0 1 2 0 0 0 1 2 1 1 1 1 1 2 2 2 0 2 1 0 0 0 0 0 1 0 0 1 0 2 2 1 1 0 0 1 0 1 2 0 0 0 0 0 2 0 0 2 0 0 0 0 0 0 2 0 1 1 0 0 0 1 0 0 0 0 0 1 0 0 0 0 0 0 0 0 1 1 0 0 0 0 0 0 0 0 0 0 0 0 0 0 0 2 0 0 0 2 2 1 1 0 1 0 1 0 0 1 0 1 1 0 1 0 0 0 2 0 1 1 1 1 1 1 1 0 0 0 0 1 1 0 0 0 1 0 0 0 1 1 0 0 0 1 0 1 2 1 2 1 0 0 0 0 0 1 1 0 2 0 2 0 2 2 1 1 0 0 0 0 0 0 0 0 0 0 0 0 0 0 0 1 0 0 1 1 0 1 0 0 0 0 2 0 0 0 0 2 0 1 0 1 0 1 1 2 0 0 0 2 2 2 0 0 0 0 2 0 1 0 2 0 1 1 1 2 1 2 0 0 0 0 1 1 0 2 1 1 1 0 0 0 0 0 0 1 1 0 2 2 0 0 2 1 1 0 0 1 0 1 1 2 1 0 1 0 0 0 1 1 0 0 0 2 1 0 1 0 1 0 0 1 0 1 0 1 0 1 1 0 1 0 0 1 0 1 1 1 0 0 0 0 1 0 0 1 2 0 0 1 0 0 1 2 2 0 0 0 2 0 1 1 1 0 2 0 1 0 0 0 0 0 1
191 1 0 2 0 0 0 0 0 2 0 0 0 0 0 0 0 1 0 2 2 2 0 0 2 0 1 0 0 2 2 1 0 1 0 0 2 2 0 0 0 2 0 2 2 1 1 1 0 1 0 0 1 0 0 1 0 0 0 0 1 2 2 2 0 0 1 1 0 1 1 1 2 2 2 2 0 1 1 1 0 0 0 0 1 0 0 1 2 2 1 1 1 0 1 1 0 0 0 1 0 2 1 0 0 0 2 1 1 1 1 2 0 1 1 0 0 0 0 0 1 0 1 0 1 0 1 2 0 2 0 0 0 0 0 0 0 0 2 0 2 0 0 0 0 0 0 1 1 1 0 0 0 0 0 0 0 0 0 0 1 2 2 1 0 1 0 1 0 2 0 2 1 1 1 0 2 0 0 2 0 2 0 2 2 0 2 0 0 1 0 1 1 0 1 2 1 0 0 1 0 1 0 1 2 1 1 2 1 0 1 1 2 0 1 2 0 0 0 1 0 0 2 2 0 2 2 0 0 0 0 0 0 0 0 0 0 1 1 0 0 0 2 0 2 2 2 0 0 0 0 0 2 0 0 0 1 0 0 0 0 0 0 0 0 0 1 2 2 0 0 2 1 1 0 0 0 1 2 0 0 1 0 0 0 1 1 0 1 2 0 1 0 1 2 0 0 1 1 2 1 0 2 1 0 0 2 0 1 2 0 2 1 1 2 0 2 0 0 0 1 1 2 0 2 0 2 0 1 1 2 2 0 0 0 0 0 1 1 1 1 2 2 2 0 0 1 0 2 1 0 0 0 0 0 2 0 1 0 0 0 1 2 0 2 1 1 1 1 0 0 2 1 1 0 0 0 2 0 1 2 2 0 0 1 1 1 0 0 0 0 1 0 0 2 1 1 1 0 1 0 1 1 1 1 0 0 1 0 2 0 0 1 1 0 1 0 0 0 0 1 0 1 1 2 1 0 1 1 2 0 2 1 1 0 1 0 0 0 0 1 1 1 2 1 2 1 2 0 0 0 0 0 2 0 0 0 0 1 0 0 0 1 1 1 0 0 1 0 0 1 1 1 1 2 0 1 2 1 0 1 2 2 2 1 1 1 2 1 1 0 0 0 0 0 0 1 1 1 0 1 1 2 0 2 0 1 0 0 0 0 0 0 2 2 0 0 0 0 1 0 2 0 0 0 1 1 0 0 2 0 2 1 0 1 0 1 0 0 0 0 1 0 0 1 1 0 1 1 0 0 0 0 1 1 0 1 1 0 1 0 0 0 1 1 1 1 1 0 1 0 2 1 0 0 1 1 0 0 0 2 0 1 1 0 0 0 0 1 1 0 0 1 0 1 1 0 1 0 0 1 1 1 0 2 0 1 1 1 2 2 2 0 1 1 1 0 1 0 0 0 2 0 1 0 0 2 1 1 1 0 0 0 1 0 1 0 0 0 0 1 1 0 0 2 1 1 0 1 0 0 2 0 0 0 1 2 2 2 0 0 0 1 1 0 1 1 1 1 1 1 1 0 0 0 2 2 0 1 1 1 1 2 2 2 1 1 0 0 2 1 1 0 0 0 0 0 0 1 1 0 0 0 0 1 0 1 2 0 0 0 0 0 1 1 0 1 2 2 2 0 0 0 2 1 1 0 1 0 0 1 0 0 0 1 1 1 0 0 0 0 0 0 0 0 0 0 1 1 0 1 1 1 0 0 0 0 1 1 0 1 0 2 0 1 0 2 1 2 2 1 1 1 0 0 1 1 0 0 0 0 1 2 2 1 1 0 2 1 2 0 2 1 2 2 1 1 0 0 0 0 0 0 1 0 0 1 0 1 1 0 0 0 2 0 2 2 0 2 0 2 2 1 1 2 0 0 0 1 2 2 1 2 0 0 2 0 0 0 0 0 0 0 0 0 0 0 0 0 1 2 0 0 2 0 0 1 0 0 0 1 1 0 0 0 1 0 0 1 1 0 0 0 0 2 2 0 0 2 2 2 0 0 0 0 0 0 2 1 0 1 1 0 2 2 2 2 0 0 0 0 1 2 0 2 0 1 2 0 0 0 0 1 0 1 0 0 0 2 2 0 2 0 1 2 0 1 1 0 1 2 2 0 1 0 0 0 1 2 0 0 1 2 1 1 2 1 0 0 0 2 0 1 0 1 0 1 2 0 0 1 1 0 0 2 1 1 0 0 0 1 0 0 0 0 0 0 0 1 0 0 1 0 1 0 1 0 0 0 0 0 0 1 2 1 0 0 0 0 0 0 0
192 0 0 2 1 1 1 2 0 0 0 1 0 0 0 0 0 2 0 2 2 2 0 1 1 1 0 0 1 2 2 0 1 1 1 1 1 0 1 1 1 0 0 1 1 1 1 0 0 1 1 0 0 0 1 0 0 0 1 1 0 1 2 2 0 1 1 2 0 0 0 1 2 2 2 2 0 2 2 0 1 0 1 1 1 0 0 0 2 2 0 0 2 0 0 0 0 2 2 2 2 2 1 0 1 1 2 0 0 2 2 1 0 1 1 1 1 1 0 0 1 1 1 0 1 0 1 0 1 1 0 0 0 1 0 0 0 0 0 0 0 2 0 0 0 0 0 0 0 0 0 0 1 1 0 1 1 0 0 2 2 1 2 2 0 2 0 1 0 0 2 0 0 2 2 0 0 0 0 2 1 1 0 1 1 1 0 2 1 1 1 2 2 0 2 2 1 0 0 0 0 0 0 1 2 1 1 0 1 0 0 2 0 0 2 2 1 0 0 0 1 1 0 1 1 0 1 2 0 1 0 0 0 0 0 0 0 2 2 0 0 0 2 0 2 0 0 0 0 0 0 0 1 1 0 0 1 1 0 0 0 0 0 1 1 0 0 0 1 0 0 1 0 0 0 1 0 1 1 0 1 1 0 0 1 1 1 2 2 2 2 2 0 1 2 0 0 0 0 2 2 0 2 1 1 1 0 1 0 2 0 2 2 1 1 0 2 0 1 0 1 1 1 0 2 0 1 0 1 1 1 1 0 0 0 1 0 0 2 0 1 1 2 1 0 0 1 1 2 0 0 0 1 1 0 1 0 1 0 2 2 1 1 0 1 0 0 2 2 0 0 2 1 1 0 0 2 1 0 2 2 1 0 0 1 0 0 0 0 1 0 0 1 1 2 2 2 0 2 2 0 2 0 1 0 1 0 2 0 2 0 1 1 1 1 2 0 0 0 0 0 1 0 0 2 2 1 0 0 1 0 1 0 0 1 1 0 2 0 0 1 1 0 0 1 1 0 0 1 2 0 0 0 2 1 0 1 1 1 0 1 0 1 1 2 0 0 2 0 0 2 2 0 0 1 1 0 2 0 0 1 0 2 2 1 2 1 0 0 1 1 1 0 2 1 0 2 2 2 0 0 1 0 2 0 1 2 0 0 0 0 0 1 1 1 0 0 0 0 1 0 2 1 1 1 1 1 1 0 1 1 0 1 1 0 0 1 0 1 2 0 2 0 1 0 2 1 2 2 0 0 0 1 1 1 1 0 1 0 1 1 0 0 0 0 2 2 1 1 0 0 2 0 0 0 1 2 2 0 2 0 0 0 0 0 0 0 0 1 1 0 0 0 0 0 2 0 0 0 0 0 2 1 0 2 0 2 1 1 1 1 1 0 0 0 0 0 0 0 0 0 1 0 1 0 0 1 0 0 0 2 2 1 0 1 0 1 0 0 0 1 0 0 1 0 2 2 2 1 0 0 2 0 1 0 2 1 2 2 0 0 0 2 0 2 1 0 1 1 1 0 1 0 1 1 2 2 2 2 2 2 0 2 0 2 1 2 0 1 2 0 0 0 0 0 0 2 0 1 0 0 0 0 2 1 1 0 1 0 0 1 0 0 2 0 0 1 2 2 2 0 0 0 2 1 0 0 0 0 0 1 0 0 0 0 0 1 0 0 1 0 1 0 0 0 1 1 1 1 0 2 2 0 0 0 1 0 0 1 1 0 0 2 1 0 0 2 2 1 1 1 0 1 1 1 0 0 0 0 0 0 0 0 0 1 1 1 1 1 1 1 1 1 2 2 1 0 1 0 0 0 0 0 2 0 2 1 0 1 1 0 0 1 0 1 1 1 2 2 0 2 2 2 0 2 0 0 2 0 2 1 1 2 0 0 2 0 0 1 0 1 1 0 0 0 0 0 0 0 0 2 1 0 2 0 0 0 0 0 1 0 2 0 0 0 1 1 1 1 1 0 0 0 2 1 1 0 0 1 1 1 0 1 0 0 1 1 1 0 0 1 2 1 1 2 2 2 0 0 0 0 2 1 0 1 2 0 1 0 2 0 0 0 0 0 0 0 1 1 1 0 1 0 0 1 0 1 1 1 1 2 2 0 1 0 0 0 1 1 0 0 0 2 2 2 1 1 0 0 1 1 1 2 0 0 0 0 2 2 0 2 0 1 0 1 1 1 0 0 0 1 1 0 0 2 0 1 0 1 0 0 1 1 1 0 1 1 0 0 0 0 0 0 2 0 0 0 0 0 0 0 1
193 1 0 0 1 0 0 1 0 1 0 0 1 1 0 1 0 0 2 0 0 0 0 0 2 0 2 0 2 2 2 0 2 1 1 0 0 2 0 0 2 0 0 0 2 0 0 1 0 1 0 0 0 1 0 2 0 0 0 0 1 1 2 2 0 0 2 2 0 1 0 0 2 2 1 2 1 1 1 0 0 0 0 1 0 0 0 1 2 2 0 1 2 2 0 0 1 1 0 0 0 2 0 0 1 1 2 0 1 1 0 1 0 1 1 0 0 0 0 0 1 0 1 0 1 0 1 0 1 1 1 1 0 0 0 0 1 1 0 2 1 2 0 0 0 0 0 0 0 0 0 0 0 1 0 0 0 1 0 1 0 0 2 2 0 2 1 1 0 1 0 0 1 1 1 0 2 0 0 2 0 2 1 2 1 0 1 1 0 0 0 1 0 0 0 1 2 0 0 1 0 1 0 2 2 0 1 0 1 0 0 2 2 0 1 2 1 0 1 0 2 2 1 2 0 0 1 2 0 0 0 0 1 1 1 0 0 2 2 0 0 1 2 1 2 0 0 0 0 0 0 1 0 0 0 0 1 0 1 1 1 0 0 1 1 0 0 0 2 0 1 1 1 1 0 0 0 1 1 0 0 2 1 1 1 0 2 0 1 1 1 1 0 1 2 0 0 0 0 1 0 0 2 2 1 0 1 0 0 1 0 1 1 1 1 0 2 1 1 0 1 1 0 0 2 0 1 0 1 0 1 0 1 1 0 0 0 1 1 1 1 2 2 2 1 1 0 0 2 1 0 0 1 1 0 1 0 1 0 2 2 2 0 0 0 0 0 2 2 0 0 2 0 0 0 0 2 2 0 1 0 2 0 1 2 1 1 2 2 0 1 1 1 0 1 0 0 0 2 1 0 1 1 0 0 0 1 1 0 1 0 0 1 1 0 2 0 0 0 0 0 1 1 0 0 0 0 0 0 1 0 1 1 2 1 1 0 1 1 1 1 1 0 1 0 1 0 2 0 1 0 0 0 2 0 0 1 1 0 1 1 0 1 1 1 1 0 2 0 1 2 2 2 2 0 0 0 2 0 0 1 2 2 2 1 2 1 0 0 0 1 1 1 1 0 1 1 1 1 1 1 0 1 1 1 0 1 1 2 0 2 0 0 1 1 0 0 1 0 2 1 2 1 1 1 0 0 1 0 2 0 0 1 1 0 0 1 1 2 1 0 2 0 1 1 0 1 1 1 0 0 0 0 2 1 1 0 1 1 0 0 1 1 0 0 0 0 2 2 0 1 0 0 0 0 1 1 0 0 0 2 0 0 1 0 1 1 0 1 1 0 0 0 0 0 0 0 0 0 0 0 2 0 1 2 0 1 2 2 1 1 0 0 1 0 1 1 0 0 0 0 1 0 0 0 1 2 1 0 0 1 2 0 2 0 0 2 0 1 0 1 0 0 0 1 2 2 1 1 0 0 2 1 0 0 1 2 1 0 0 0 0 1 1 0 1 1 2 0 0 1 0 1 1 0 2 2 0 1 1 0 1 2 2 2 1 1 2 0 0 1 1 0 2 0 1 2 0 2 2 1 1 0 1 1 0 1 2 0 0 1 1 0 2 0 1 1 0 0 0 0 0 0 0 0 0 0 1 1 1 2 1 0 1 1 1 1 0 0 0 0 0 0 0 0 1 1 0 1 0 1 1 0 0 0 0 1 0 2 0 0 0 1 0 1 0 2 1 1 1 0 1 1 1 1 0 1 0 0 0 1 0 1 1 0 1 0 2 0 2 0 0 0 1 1 1 0 1 0 0 0 0 0 2 1 1 0 0 1 1 0 0 0 1 0 2 2 2 2 0 1 2 2 1 2 1 1 1 1 2 1 2 2 0 0 0 1 0 0 0 0 0 0 0 0 0 0 0 0 1 1 0 0 2 0 0 0 0 1 1 0 2 0 0 0 0 0 0 2 0 1 0 0 0 2 2 1 2 2 0 0 2 0 0 0 1 0 2 0 0 0 2 0 1 2 1 1 1 0 0 0 2 1 1 2 1 0 1 0 1 0 0 0 0 2 0 0 1 2 0 0 2 1 2 1 0 1 0 1 1 2 2 0 1 0 0 0 0 0 1 0 0 1 1 1 2 0 0 0 0 1 1 2 0 0 0 0 2 0 0 0 1 0 0 1 1 1 0 0 0 0 1 0 1 1 1 0 0 0 0 0 0 0 0 0 0 0 0 0 0 0 0 0 2 1 0 0 0 0 0 0 2
194 1 0 1 0 0 0 1 1 0 0 0 0 0 0 0 0 2 1 1 1 1 0 0 2 0 2 0 0 2 2 0 2 1 1 0 0 2 0 0 0 1 0 0 1 1 1 0 0 1 0 0 1 0 0 1 0 0 1 0 1 2 2 2 0 1 1 1 1 1 0 1 2 2 2 2 0 0 0 0 0 0 0 0 1 0 0 1 2 2 1 1 1 1 0 0 1 1 0 0 0 1 0 0 0 0 2 1 1 1 0 1 1 1 1 1 0 0 0 0 2 0 1 0 0 0 0 1 0 2 0 0 0 0 1 0 1 0 0 1 1 2 0 0 0 0 0 0 0 0 0 0 0 2 1 0 0 2 0 2 1 1 1 1 0 2 1 0 1 0 1 0 0 2 1 0 2 0 0 0 0 0 1 1 1 0 0 1 1 0 0 1 2 1 1 2 1 0 0 1 0 1 0 1 2 0 1 0 1 0 1 1 0 0 1 2 0 0 0 0 0 0 1 2 1 0 1 2 0 0 0 1 1 1 1 1 1 2 2 0 0 1 2 0 2 0 0 0 1 1 1 0 1 1 0 0 1 0 0 0 0 0 0 1 1 0 1 0 1 0 1 1 0 0 0 1 0 1 2 0 0 1 0 0 2 2 0 2 0 2 1 1 0 2 2 1 0 0 0 1 0 0 1 0 0 0 1 0 1 1 1 1 1 1 1 0 2 1 1 0 1 1 0 0 1 0 1 0 0 0 2 0 0 0 1 1 1 1 0 2 1 1 2 1 0 0 1 1 1 2 1 1 2 2 0 0 1 2 0 0 0 0 2 0 2 1 0 2 2 0 1 1 2 2 0 0 1 2 0 2 0 0 0 2 0 0 0 0 0 0 0 1 0 0 2 0 0 0 0 0 0 0 1 1 0 1 1 0 0 0 0 0 1 1 0 2 1 0 0 0 0 0 1 0 0 0 0 1 1 0 0 0 0 0 0 0 0 2 0 0 2 0 0 0 2 0 0 1 0 1 0 0 2 2 2 2 2 1 1 0 1 0 1 1 1 1 1 0 0 0 0 0 2 2 1 0 1 1 0 1 1 2 2 2 1 2 1 2 2 0 0 0 1 1 2 0 2 0 0 1 0 1 1 1 1 2 1 0 0 0 0 0 1 1 1 0 0 0 0 1 0 2 1 0 0 1 1 0 1 2 0 0 2 0 1 0 0 0 1 1 0 1 0 1 1 0 1 0 0 0 0 0 1 0 2 0 0 1 0 0 0 0 0 0 0 0 1 2 2 0 1 1 0 0 0 1 2 2 0 2 0 0 0 1 1 2 2 0 2 2 1 0 1 0 0 1 0 1 0 0 1 0 0 1 1 0 1 1 1 1 0 0 0 0 0 0 0 2 1 0 0 1 0 0 0 1 2 1 0 0 0 0 1 1 0 1 1 1 0 1 1 2 1 1 0 1 1 1 0 0 0 0 1 1 0 2 1 2 2 0 0 0 1 0 2 2 0 1 2 1 0 1 1 0 0 2 1 1 2 2 1 0 0 0 0 0 0 1 1 1 1 1 0 0 0 0 0 0 2 2 0 1 1 0 0 1 1 2 0 1 0 0 0 1 0 0 0 0 0 0 0 0 1 2 1 1 0 1 1 1 2 1 0 0 1 0 2 0 0 1 0 1 0 0 0 1 1 0 0 0 0 0 0 0 0 1 0 0 0 0 0 0 1 1 0 1 2 2 2 2 1 0 0 1 1 0 2 0 0 0 1 0 1 1 1 1 1 1 1 1 1 1 2 2 1 0 0 0 1 0 0 0 0 2 1 1 2 0 1 0 1 1 2 0 2 2 2 1 2 0 2 2 2 0 2 0 0 2 0 2 0 2 1 0 0 2 0 0 0 0 1 1 1 0 1 1 0 0 1 0 1 1 0 1 1 0 1 0 1 1 0 1 0 0 0 0 1 0 2 0 1 0 1 0 2 1 0 1 2 2 2 0 0 0 0 1 1 2 1 0 0 1 0 1 1 1 1 0 0 0 1 2 1 0 1 1 0 1 1 0 0 0 0 0 1 1 0 0 0 0 0 0 0 1 2 0 1 0 0 1 1 1 1 2 1 0 0 2 2 0 0 1 0 1 1 0 1 1 0 1 0 0 2 0 0 0 0 2 1 0 2 0 1 0 2 0 0 0 0 0 1 0 1 0 0 0 0 0 2 0 0 2 1 1 0 0 0 0 0 0 0 0 0 1 1 0 0 0 0 0 0 0
195 1 0 2 1 0 0 1 0 0 0 1 1 2 0 1 1 1 1 1 1 2 0 1 1 0 0 1 0 2 2 0 1 0 1 1 2 0 0 0 2 0 0 0 2 0 1 0 1 0 0 0 2 0 0 0 0 2 1 1 1 2 1 1 0 0 2 1 0 1 1 0 1 1 1 1 1 1 1 0 1 0 0 0 1 0 0 0 1 2 0 0 0 1 1 0 0 0 0 0 0 1 1 0 1 1 2 0 1 1 1 2 0 1 1 0 0 1 0 0 2 1 2 1 1 0 1 0 1 1 1 1 0 0 0 0 0 0 2 0 2 0 0 0 0 0 1 0 0 0 0 0 1 1 0 0 0 2 0 2 2 1 2 2 0 2 1 0 0 1 0 0 0 2 0 0 1 1 1 1 0 1 1 2 2 0 1 1 0 0 0 1 2 0 2 2 2 0 0 0 0 0 0 1 2 2 2 1 0 0 1 1 1 0 2 2 2 0 1 1 1 1 2 2 0 0 0 1 1 0 0 0 0 0 0 0 0 2 2 1 1 0 2 0 1 0 0 0 1 1 1 0 1 0 0 0 0 0 0 1 1 0 0 1 1 0 1 1 2 1 0 1 1 0 0 0 0 1 2 0 1 1 1 1 2 0 2 1 1 2 1 1 2 2 2 0 1 1 0 0 0 0 2 2 1 0 1 0 1 1 0 1 2 2 1 0 0 0 0 0 0 0 1 1 1 0 1 0 0 0 1 0 0 0 0 0 0 0 2 0 1 1 2 2 0 0 0 0 2 1 0 0 0 0 0 2 0 1 0 1 1 1 1 1 1 1 0 1 1 0 0 2 1 0 1 1 0 1 1 2 0 1 0 0 0 1 0 0 0 1 0 0 1 0 1 1 2 0 1 1 0 1 0 2 1 1 0 0 0 1 0 1 1 1 1 2 1 0 1 0 0 1 0 0 0 0 0 0 0 1 1 1 0 1 0 0 0 1 0 0 0 2 0 0 2 1 0 1 0 0 0 0 0 2 1 1 1 1 0 1 2 0 2 2 2 0 0 1 0 1 2 1 0 0 1 1 1 2 0 1 1 1 2 2 1 1 1 1 1 1 1 0 2 1 2 0 2 1 1 0 0 1 1 1 1 0 1 2 1 0 0 1 0 1 1 0 0 0 0 1 1 1 0 0 0 0 0 0 1 2 0 1 1 0 1 0 0 0 1 2 1 2 0 2 1 2 2 1 1 0 0 1 0 2 1 0 0 1 1 1 0 0 0 0 0 1 0 1 1 0 1 1 0 0 0 0 0 1 0 1 1 0 0 0 0 0 0 0 1 1 1 1 0 0 0 0 0 1 0 0 1 0 0 1 2 0 0 0 1 1 0 0 0 1 0 0 0 0 0 0 0 1 0 0 0 1 2 2 0 0 0 0 1 1 1 0 0 0 0 0 2 0 0 1 1 1 1 0 1 0 1 2 0 0 0 1 2 1 1 0 0 0 1 0 1 1 1 0 2 2 0 2 1 0 1 2 1 1 1 1 1 0 1 0 1 0 1 1 0 0 0 0 0 1 0 1 1 0 2 2 0 2 0 0 1 0 1 0 0 1 1 1 0 0 0 1 0 0 0 0 0 0 0 2 2 2 0 0 2 2 2 2 0 0 1 2 2 0 0 1 1 1 0 0 0 0 1 0 0 0 0 0 0 0 0 1 1 1 2 1 1 0 2 0 0 0 2 1 0 0 0 0 0 0 0 2 1 0 2 2 0 1 0 0 0 1 0 2 0 2 0 1 2 2 2 0 0 1 0 1 0 0 0 2 1 0 2 0 0 0 2 2 1 1 1 2 2 2 1 0 1 1 2 0 2 1 0 1 0 2 1 1 1 0 0 1 0 1 1 0 0 1 0 0 0 0 0 0 0 0 2 0 0 2 0 0 0 1 0 0 2 2 2 0 0 0 1 0 1 1 0 0 0 0 2 2 1 0 2 2 2 0 0 0 0 0 1 1 0 0 0 1 0 2 2 2 2 0 0 0 1 2 1 0 1 2 0 1 0 0 0 0 1 0 1 1 0 0 1 1 0 1 2 1 2 0 1 0 0 0 2 0 0 2 0 0 0 1 1 0 0 0 0 0 0 1 0 1 1 0 2 0 2 0 1 1 1 1 0 0 1 1 0 0 1 0 0 0 1 1 0 0 0 0 0 2 0 0 1 0 0 0 1 1 0 2 1 0 0 0 0 0 1 2 1 1 0 0 1 0 1 2
196 0 0 1 0 0 0 1 0 0 0 1 1 1 0 0 0 0 2 0 1 2 0 1 1 0 0 1 0 1 1 0 1 1 0 0 2 1 0 0 1 1 0 1 1 0 0 1 0 1 0 0 0 0 0 1 0 0 1 0 0 1 2 2 1 0 2 1 0 0 0 1 2 2 2 2 0 1 1 1 0 0 0 0 2 0 0 0 1 1 0 0 1 1 0 0 0 1 1 1 0 1 1 0 1 1 2 1 0 2 1 1 0 0 0 0 0 0 1 0 1 0 2 0 1 1 1 0 2 2 0 0 0 0 0 0 0 1 0 2 1 1 1 0 0 0 0 0 0 0 0 0 2 0 1 0 0 2 0 2 2 0 2 2 0 2 1 1 1 1 1 0 0 2 2 0 2 0 1 1 0 1 0 2 2 1 1 1 0 0 0 0 2 1 1 2 0 0 0 1 0 1 0 0 2 1 0 0 1 0 0 2 1 0 1 1 1 1 0 0 0 0 1 2 0 1 2 1 0 0 0 1 2 1 1 2 1 2 2 0 0 0 2 0 2 0 0 0 0 0 0 0 1 0 2 2 2 1 1 1 1 0 0 0 0 0 1 0 1 0 0 2 2 2 1 1 0 0 2 0 2 0 0 0 2 1 1 0 1 2 1 1 0 2 1 1 0 1 0 2 0 0 2 2 0 1 2 1 0 2 0 2 1 2 0 0 1 0 0 0 0 0 1 1 1 0 1 0 1 1 2 1 0 0 0 0 0 2 0 1 0 1 1 2 1 1 0 0 2 0 0 0 1 1 0 1 0 1 0 2 2 2 1 0 1 1 1 2 2 0 0 2 1 1 0 0 0 2 0 1 0 1 0 0 0 0 0 0 0 0 0 0 1 0 2 0 0 1 0 0 0 0 1 1 1 0 1 1 0 2 0 0 0 0 0 0 0 1 0 1 0 1 0 2 1 1 0 0 0 0 1 1 1 1 0 1 0 0 0 0 2 0 0 0 1 1 0 2 0 1 0 1 1 1 2 0 2 1 1 1 1 0 1 1 1 1 0 0 0 0 1 1 1 1 0 0 0 1 0 0 0 2 2 2 2 2 2 2 2 0 0 0 1 0 1 0 1 2 2 0 1 0 0 2 0 0 2 1 0 0 0 0 0 1 1 0 0 0 0 1 0 2 2 2 2 0 0 1 0 2 0 0 1 0 0 0 1 0 2 2 0 1 0 1 1 1 1 1 1 0 1 1 0 1 0 1 0 1 1 0 0 0 0 0 0 2 1 2 2 0 1 1 0 0 0 1 1 1 0 1 1 0 0 1 0 1 1 0 2 2 0 0 0 0 0 1 0 0 0 0 0 1 0 0 1 0 1 1 1 1 1 0 1 1 1 1 1 2 1 0 0 0 0 0 0 0 2 1 0 0 2 2 0 2 0 1 1 0 0 0 0 0 0 2 1 2 2 2 1 0 1 2 0 0 0 1 2 2 2 0 0 0 1 0 1 1 0 2 0 0 0 0 1 0 1 2 1 1 1 1 2 0 2 2 2 1 1 0 1 1 0 0 0 2 0 1 2 0 1 1 0 0 0 0 1 0 2 1 1 0 1 1 1 0 0 1 0 2 1 1 0 0 1 2 1 1 0 0 1 1 0 0 0 1 1 1 2 0 1 1 0 1 1 1 0 0 2 1 1 1 0 0 0 0 0 1 0 0 2 1 0 1 2 0 1 0 2 1 1 1 1 0 0 2 2 0 1 0 0 0 0 0 2 2 1 1 0 1 1 1 1 1 1 2 2 1 0 1 0 0 0 0 0 2 0 0 0 1 0 1 0 0 1 1 1 2 2 2 2 0 0 1 1 2 2 2 1 1 0 2 1 1 2 0 0 1 0 1 2 0 0 1 0 0 0 0 0 0 0 1 2 0 0 2 0 0 1 0 0 0 0 2 0 0 0 0 1 0 1 1 0 0 0 0 2 0 0 1 2 1 2 0 0 0 0 0 0 1 1 0 1 2 1 1 1 1 1 0 0 0 1 2 2 1 2 0 1 2 0 1 0 0 0 0 0 0 0 0 1 1 0 1 2 0 2 0 0 0 1 1 2 2 0 0 0 0 0 0 1 0 0 1 1 1 0 1 0 0 0 0 1 1 1 0 1 0 2 0 0 0 1 1 0 0 2 0 1 0 0 0 0 1 0 1 1 0 0 0 2 0 0 2 1 1 1 1 0 0 0 0 0 0 0 1 1 0 0 1 2 0 0 0
197 1 0 0 0 0 0 1 0 2 0 0 0 0 0 0 0 0 0 2 1 2 0 0 2 0 0 0 2 2 2 0 1 1 2 1 2 0 1 1 0 0 1 1 2 1 0 0 0 1 1 0 0 0 2 0 0 0 0 1 0 0 1 1 0 0 2 0 0 0 0 0 2 2 0 2 2 1 1 0 0 0 0 0 1 0 0 2 2 2 1 1 0 1 1 0 0 0 0 0 0 1 0 0 2 0 1 0 0 2 2 2 2 2 2 2 2 0 1 0 1 0 2 1 1 1 1 0 0 0 0 0 0 0 0 0 0 0 0 1 2 2 0 0 0 0 0 0 0 0 0 0 1 0 0 0 0 0 0 0 1 2 2 2 2 2 1 0 0 1 1 0 0 2 1 1 1 1 0 0 0 0 1 2 1 0 0 2 1 1 1 1 2 0 2 2 0 0 0 0 0 1 0 2 2 0 0 1 0 0 2 1 0 0 1 2 0 0 2 0 1 1 1 1 1 0 2 1 0 0 0 0 1 1 1 1 1 2 2 0 0 0 2 0 1 0 1 0 1 1 1 1 2 0 0 0 0 0 2 2 2 0 0 1 1 0 0 0 2 0 0 2 1 1 0 0 0 1 1 0 0 1 1 1 2 0 2 0 1 1 1 1 0 2 2 0 0 0 0 1 0 0 2 1 1 1 1 0 0 1 0 1 1 2 1 1 2 0 1 0 1 1 2 1 2 0 1 0 0 1 2 2 0 0 1 1 1 2 0 2 2 2 2 1 0 1 0 0 2 0 0 0 2 2 1 0 0 1 0 1 1 2 2 0 2 0 0 2 2 0 1 1 1 1 0 0 2 1 1 2 0 0 0 1 1 1 1 0 0 0 0 0 1 0 2 1 1 0 2 2 0 2 1 1 1 0 0 0 0 0 0 0 1 1 1 2 1 1 0 1 0 2 0 1 0 1 0 1 1 2 0 1 0 1 1 1 0 0 0 0 1 1 0 1 1 1 0 1 1 2 0 0 1 2 1 1 1 1 1 1 1 0 1 1 1 1 0 2 0 0 2 2 0 0 0 0 0 1 0 1 1 2 0 0 0 1 0 1 1 1 0 0 1 1 0 0 1 0 0 1 0 2 1 1 1 0 1 0 0 0 0 0 1 1 2 0 0 0 0 0 0 2 1 1 1 0 0 2 0 0 2 0 2 2 2 0 0 0 1 2 0 0 1 1 1 0 1 2 2 0 0 0 0 2 0 2 1 0 1 0 0 0 0 1 1 0 1 1 0 1 0 1 1 0 1 0 1 0 0 0 0 0 1 1 0 0 0 1 0 1 0 0 0 0 0 2 0 0 0 0 0 1 0 0 2 0 0 1 2 0 0 0 1 1 1 1 1 0 0 0 0 0 0 1 0 0 1 2 0 0 1 1 1 1 1 0 1 1 0 0 1 1 1 1 1 0 0 0 1 0 0 1 0 0 0 2 2 0 0 0 0 0 0 0 1 1 0 2 1 1 1 1 0 0 0 1 1 0 0 0 2 0 1 1 1 0 1 1 0 1 0 0 0 1 1 1 1 0 1 1 0 1 0 0 0 0 2 2 0 0 1 1 0 0 1 0 1 0 0 0 0 0 0 1 0 1 0 0 1 0 1 0 0 0 1 1 2 0 1 2 0 2 0 0 0 1 1 1 0 0 0 0 0 0 0 0 0 0 0 0 0 0 1 0 0 0 2 2 1 1 0 1 0 0 0 0 1 0 1 1 1 1 0 0 0 2 0 2 1 2 0 2 1 2 2 1 0 2 0 1 0 0 0 1 1 0 1 0 0 1 0 0 2 0 2 2 2 2 2 0 2 1 1 1 2 1 1 1 0 2 1 1 2 0 0 1 0 1 1 0 0 0 1 1 0 0 1 0 0 0 2 0 0 2 0 0 0 0 0 0 0 2 1 1 0 1 1 1 2 0 1 0 0 1 2 0 0 2 2 0 0 2 0 0 0 1 1 0 0 1 2 2 0 0 2 2 2 1 0 0 0 2 1 0 2 2 1 1 0 1 0 0 0 0 1 0 0 1 1 1 0 1 0 2 2 0 1 1 0 1 2 1 0 0 0 0 0 0 1 0 0 1 1 2 2 1 0 0 0 0 1 1 2 0 1 0 1 2 1 0 1 0 0 1 0 2 2 0 0 0 2 0 0 0 0 2 0 1 0 0 0 0 1 2 0 0 0 1 0 0 0 1 0 1 1 0 0 0 1 0 1 1
198 1 0 2 1 0 0 0 0 2 0 0 0 0 0 0 0 0 1 0 0 0 0 0 2 0 1 1 0 1 1 0 1 1 0 0 1 1 0 1 0 0 0 0 2 1 0 0 0 2 0 0 0 1 1 0 0 0 1 1 0 1 1 1 1 0 2 0 1 1 0 2 2 2 1 2 1 2 2 0 0 0 0 0 1 0 1 0 1 1 0 0 1 0 0 0 0 0 0 0 0 2 0 0 1 0 2 0 0 2 0 0 1 2 2 1 1 0 0 0 2 0 2 2 0 1 0 1 0 1 0 0 0 0 1 0 1 0 0 0 1 1 0 0 0 0 2 0 0 0 0 0 2 0 0 0 0 2 0 1 1 2 2 2 1 2 1 1 1 1 0 2 0 2 1 0 2 0 0 0 0 1 0 2 2 0 2 2 1 1 2 2 2 0 2 2 2 0 0 2 0 0 0 1 2 1 1 0 2 0 1 0 1 0 1 2 0 0 1 0 0 0 2 2 0 2 2 0 0 0 0 0 1 1 0 1 0 2 2 0 0 0 2 1 1 0 0 0 1 1 1 0 1 0 1 1 0 0 0 0 0 0 0 1 1 0 0 0 2 0 0 2 1 1 0 0 0 0 0 0 0 1 2 2 1 0 2 1 0 2 0 1 2 2 2 0 0 0 0 0 0 0 2 2 2 2 0 0 0 2 0 1 2 1 0 0 1 1 0 0 1 1 2 0 1 0 1 0 1 2 2 2 0 0 0 0 0 1 1 0 1 0 2 2 1 1 1 1 1 1 0 0 2 2 1 0 0 1 0 2 2 2 2 0 2 0 1 2 2 0 0 2 0 0 0 0 1 2 0 2 1 1 0 1 2 1 1 0 0 1 0 1 2 0 2 1 1 1 0 0 0 0 1 1 0 1 0 0 0 2 0 0 0 0 0 0 0 0 0 0 0 1 0 2 1 1 1 0 0 1 1 1 2 2 0 2 0 1 0 0 1 1 0 0 1 0 0 1 1 2 0 1 0 2 0 0 0 0 2 0 0 0 2 1 1 1 0 0 0 0 0 0 1 1 1 1 0 1 0 0 1 2 2 2 1 1 1 1 1 1 0 0 0 1 2 2 0 2 2 0 1 1 0 2 0 0 2 1 0 0 0 0 0 2 2 0 0 0 0 2 0 2 0 0 1 0 0 1 0 1 1 0 0 0 1 1 0 0 0 1 1 1 0 0 0 1 0 0 0 1 0 1 0 2 0 0 0 1 2 0 0 0 2 0 0 0 0 2 2 0 2 0 0 0 0 0 0 2 0 2 0 0 0 0 1 1 1 0 0 0 2 1 0 0 0 1 0 0 0 0 0 2 1 0 0 1 0 1 2 1 0 0 0 1 0 0 0 0 0 0 0 2 0 0 0 0 2 2 0 0 1 1 0 2 0 0 2 1 1 0 2 2 0 2 0 1 1 0 0 0 0 2 0 2 0 2 0 2 1 1 1 0 0 2 0 2 0 2 1 1 0 1 0 0 0 1 1 1 1 1 1 2 2 0 2 2 0 0 1 2 0 0 0 2 1 1 2 0 0 0 0 0 0 1 1 0 1 1 0 0 1 1 0 1 0 1 0 1 1 1 0 0 0 2 2 2 0 0 0 0 0 0 0 0 0 0 2 0 1 2 0 2 0 0 0 0 1 0 1 1 1 1 1 0 0 1 0 0 1 0 0 1 0 0 0 2 0 0 1 1 1 1 0 0 0 0 1 0 2 2 0 2 1 1 0 0 0 2 1 2 0 2 2 2 1 0 1 1 1 0 0 0 0 2 1 1 0 2 0 0 0 0 2 0 2 0 1 2 2 0 0 0 0 0 2 0 0 1 0 2 0 2 0 0 0 2 0 1 0 0 0 1 1 1 0 0 1 0 0 0 1 0 0 1 0 0 1 0 0 0 0 1 1 0 1 0 1 1 1 1 0 1 0 0 2 0 0 0 2 2 2 0 0 0 0 1 0 1 0 0 0 2 1 0 2 2 2 0 0 0 0 2 0 0 1 1 0 1 0 0 0 0 0 0 0 0 0 1 1 0 0 1 0 0 0 0 1 0 0 0 2 1 0 0 0 0 0 1 2 0 0 0 1 2 2 1 0 0 0 0 2 0 1 0 1 0 1 1 0 0 2 0 0 0 1 1 1 0 0 0 0 0 0 0 1 0 0 0 1 0 0 1 1 1 1 1 1 1 0 1 1 1 0 1 0 0 1 0 0 0 1 1
199 1 1 1 0 0 0 1 0 0 0 1 0 0 0 0 0 1 0 2 2 2 0 1 1 1 2 0 1 1 0 0 2 2 0 0 0 2 0 0 1 1 0 0 2 0 2 1 1 2 0 0 0 0 1 1 0 0 0 1 0 1 2 1 0 1 0 0 1 1 0 1 2 2 2 2 0 0 0 0 0 0 0 1 1 0 0 0 1 2 0 0 0 2 0 0 0 1 1 1 1 2 1 0 1 1 2 0 1 1 0 1 0 1 1 0 0 0 0 0 1 0 1 1 0 1 0 1 1 2 0 0 1 1 0 0 2 0 0 0 2 2 0 0 0 0 0 0 1 1 0 0 0 1 0 0 0 2 0 2 2 1 1 2 2 2 2 0 0 1 2 0 1 1 1 0 2 0 1 2 0 2 1 2 2 0 1 1 0 2 1 2 2 0 2 2 2 0 1 0 0 0 0 2 2 2 1 1 1 0 1 2 1 0 2 2 0 0 2 2 0 0 2 2 1 1 2 0 0 0 0 0 0 0 1 1 1 2 2 0 0 1 2 0 2 0 0 0 0 0 0 0 2 1 0 0 0 0 0 0 0 0 0 0 1 0 1 1 2 0 1 1 1 1 0 0 0 1 2 0 0 2 1 1 1 0 2 1 0 2 1 1 1 2 2 0 1 0 0 1 0 0 2 2 1 0 1 0 1 2 1 2 1 1 1 0 2 1 0 0 0 0 2 1 1 0 0 0 1 1 1 1 0 0 0 1 0 1 1 1 2 1 2 1 0 0 1 0 2 0 0 0 2 2 0 0 0 1 1 0 1 1 0 0 0 1 0 1 1 0 0 2 1 1 0 0 0 2 0 0 0 0 0 1 1 0 0 0 0 0 0 2 0 0 1 0 1 0 1 1 0 1 1 0 0 0 1 1 0 2 0 0 1 1 1 2 1 1 0 1 0 1 0 0 0 1 0 0 0 1 0 1 0 1 1 0 1 2 0 0 2 0 0 2 0 2 0 2 0 0 0 0 1 2 1 1 1 2 1 2 2 0 0 1 0 1 0 1 0 1 1 1 2 2 0 0 1 1 0 0 0 2 1 1 1 1 1 2 2 0 0 0 0 2 1 1 1 1 1 0 1 1 1 1 1 0 2 1 0 0 0 1 1 0 0 0 2 0 0 1 0 2 1 1 1 1 0 0 0 2 0 2 1 0 1 0 2 0 1 1 2 1 0 0 0 1 0 1 1 0 1 2 2 1 1 1 0 1 1 0 0 0 0 0 0 0 0 1 1 0 1 1 2 0 1 1 2 0 0 0 1 0 0 1 0 0 0 0 1 0 1 0 2 0 0 0 1 0 0 0 0 2 0 0 2 1 2 0 0 0 2 0 0 0 0 0 0 1 1 1 0 2 0 1 0 0 1 0 1 1 0 0 1 2 0 1 1 0 0 1 1 0 0 0 1 1 1 1 1 0 1 1 0 1 1 2 1 2 2 0 0 0 1 1 1 2 0 1 2 1 0 2 0 0 1 2 2 0 0 1 1 1 0 0 0 0 0 1 0 0 0 0 0 2 2 1 2 0 1 2 1 0 0 0 1 0 1 1 0 0 0 0 0 1 0 0 0 0 0 0 0 0 0 1 1 0 0 0 1 1 0 0 1 0 2 2 1 0 0 1 1 0 0 0 0 1 1 0 0 0 0 0 0 0 0 0 1 0 2 1 0 2 2 0 2 0 2 2 2 2 1 0 1 1 1 0 0 0 1 1 0 1 0 0 1 1 1 1 1 1 1 1 0 0 0 0 0 0 0 0 1 0 0 2 0 1 0 1 1 0 0 0 1 0 1 2 1 1 2 0 0 0 2 1 2 2 1 1 0 1 0 1 2 0 0 1 1 0 0 0 0 0 0 0 0 0 0 0 0 0 1 0 0 1 0 0 0 1 1 1 0 2 0 0 1 0 0 0 1 1 1 0 0 1 0 0 0 1 2 2 2 0 0 0 0 0 1 1 0 1 0 1 0 2 2 1 2 0 0 0 0 2 2 1 2 2 0 1 0 1 0 0 0 0 1 1 0 1 1 0 0 1 0 0 1 0 0 1 0 0 2 2 0 1 1 0 1 2 2 0 0 2 0 1 1 1 0 0 0 0 1 0 2 0 0 0 0 2 1 1 0 1 1 0 2 0 0 0 1 1 0 1 0 1 1 0 0 0 0 0 0 0 0 0 0 0 0 1 0 1 0 1 0 1 0 1 0 0 0 0 0 0
[truncated: 1,606,808 more chars]
