# Supplementary material for: KNN-MDR: a learning approach for improving interactions mapping performances in genome wide association studies
Source: BMC Bioinformatics. 2017 Mar 21;18:184. doi: 10.1186/s12859-017-1599-7 (PMC5361736; doi:10.1186/s12859-017-1599-7)
Supplement: Supplementary file 3 — The data set(s) supporting the results of Table 2. (ZIP 28603 kb) [file 12859_2017_1599_MOESM3_ESM.zip › 3/SINAN/S62/mkallsimul.dat]

1 0 0 1 0 0 0 1 0 1 0 1 1 1 1 1 0 0 2 1 1 1 0 0 0 0 0 1 2 1 1 1 2 2 0 0 1 1 0 0 2 1 0 0 1 1 1 0 0 1 1 0 0 0 2 1 0 0 0 1 0 0 0 0 0 0 0 0 0 0 0 2 2 0 2 2 2 0 1 0 1 0 0 1 2 0 0 1 1 2 1 1 1 0 0 1 0 0 0 0 2 1 0 0 0 0 2 2 0 0 0 1 0 1 0 0 0 0 0 0 1 0 2 0 0 1 0 2 2 2 0 0 0 0 0 0 0 0 1 1 0 0 0 0 0 0 0 0 0 2 0 2 0 1 0 0 1 2 0 0 1 1 2 2 0 2 2 1 1 1 1 1 1 1 2 1 0 1 1 1 1 2 0 1 1 0 1 0 0 0 1 1 1 0 2 2 2 0 0 0 0 0 0 0 2 2 1 0 2 0 1 0 1 0 0 2 0 0 2 1 1 0 1 2 0 0 0 2 0 1 0 0 0 0 0 0 0 2 2 2 0 0 2 0 2 2 0 0 0 0 0 0 0 0 0 0 0 2 0 0 0 0 0 0 1 0 1 1 2 0 1 1 1 2 0 0 1 1 2 0 1 0 1 1 0 1 1 2 0 2 2 0 0 2 2 1 1 2 0 2 1 0 0 0 0 0 1 2 0 1 0 1 0 1 2 0 1 0 1 0 1 0 1 0 1 0 1 0 1 1 0 1 1 0 0 0 0 0 1 2 1 1 2 0 0 0 1 0 2 1 0 0 0 0 0 2 0 0 0 2 0 2 1 1 1 0 1 2 1 0 1 1 0 0 0 0 1 1 0 0 0 0 2 2 1 0 0 0 0 1 1 0 0 0 2 0 1 2 0 0 0 0 0 0 0 0 1 1 1 0 0 1 1 1 0 2 0 1 0 1 0 1 1 0 1 0 0 0 2 2 1 0 0 0 0 0 0 1 0 0 1 1 0 0 1 2 2 1 2 0 0 1 0 1 1 0 1 1 0 1 2 2 0 0 0 0 0 0 0 0 1 1 1 1 1 0 1 2 0 0 2 0 0 0 0 2 0 2 2 0 0 0 1 0 1 0 1 1 0 0 1 1 0 0 0 2 2 0 1 1 1 0 1 1 1 0 1 2 1 1 1 2 0 2 0 1 0 1 1 1 1 0 2 1 2 0 1 1 1 1 1 0 2 0 2 0 0 1 2 1 1 0 1 1 1 0 1 0 0 0 0 0 1 0 1 1 0 1 1 0 1 1 0 0 0 0 2 1 0 1 0 0 1 1 1 0 1 1 1 0 0 0 0 1 0 1 0 0 0 0 0 2 1 0 0 1 1 0 0 0 0 0 0 0 2 0 0 0 0 1 1 1 1 1 1 0 1 1 0 0 0 1 0 1 0 0 1 0 2 2 2 2 0 1 1 0 1 1 1 1 0 1 1 2 1 1 0 0 1 0 0 0 0 1 1 1 1 2 0 1 0 0 1 0 0 2 2 0 2 0 1 0 0 1 1 1 2 1 1 0 2 0 1 2 1 0 0 1 1 1 0 1 0 0 1 2 0 2 2 0 0 0 0 1 0 1 0 2 0 0 0 0 1 1 1 1 1 0 2 2 2 2 0 0 0 1 1 0 0 0 0 0 0 0 0 1 0 1 1 1 1 1 0 0 0 1 0 1 1 1 1 1 0 1 0 1 1 0 2 2 1 1 1 1 0 0 1 0 0 0 0 2 0 0 0 2 0 2 1 2 0 1 2 1 0 0 0 0 0 0 0 0 0 2 2 0 2 0 1 2 0 0 0 1 2 0 1 0 1 0 0 1 1 2 0 0 2 2 0 2 0 2 1 2 0 0 0 1 1 1 0 1 0 0 0 0 0 1 0 0 2 0 0 0 2 0 0 0 0 0 0 0 2 1 1 1 2 0 2 0 0 0 1 1 0 0 0 1 1 2 1 1 2 0 0 0 0 1 0 2 2 0 0 1 1 0 2 2 1 0 0 0 0 0 2 0 1 2 0 0 0 0 2 1 1 1 2 2 2 0 0 0 0 0 0 0 0 1 0 0 0 2 1 2 1 0 0 1 2 0 0 0 2 1 2 0 0 0 1 0 2 0 0 2 1 0 1 1 0 0 1 0 1 1 2 0 0 0 2 0 2 0 0 0 0 0 0 0 1 0 0 0 1 2 0 0 0 0 0 1 1 1 0 0 0 0 1 0 0 0 0 0
2 0 1 2 0 0 1 1 1 0 0 1 0 1 0 0 0 0 1 0 1 0 0 1 0 0 0 2 2 2 2 0 0 1 1 0 1 1 0 0 2 0 1 2 0 0 0 0 1 1 0 0 0 1 1 1 1 0 2 0 1 1 0 0 0 0 0 0 1 1 0 1 2 0 2 2 2 0 2 0 2 0 2 2 0 0 0 1 1 2 1 1 0 0 0 0 0 1 0 1 0 2 1 1 1 1 2 2 0 0 0 1 0 2 1 1 1 0 1 0 1 0 2 1 0 1 1 0 1 1 0 1 0 0 1 0 1 0 0 1 1 0 0 0 0 0 1 0 0 2 0 2 0 1 0 0 0 0 0 0 0 1 1 1 0 2 1 0 1 0 0 0 1 1 1 1 0 1 1 1 1 1 0 0 0 0 0 0 0 0 1 1 1 1 2 2 1 0 0 0 0 0 0 0 2 1 1 0 2 0 1 0 2 0 0 2 1 1 0 0 2 1 0 1 1 0 0 1 0 0 1 1 0 0 0 0 0 2 2 2 0 0 2 0 2 2 0 0 1 1 1 1 0 0 0 0 1 0 0 0 0 0 0 0 1 0 0 0 1 1 0 1 1 1 1 0 1 1 2 0 1 1 1 1 0 2 1 0 0 1 0 1 0 1 2 0 2 0 0 0 0 0 0 0 0 0 0 2 0 2 0 2 0 0 2 0 2 0 1 0 1 0 2 2 2 0 0 0 1 0 0 2 1 0 0 0 0 2 0 2 0 1 2 0 1 0 0 0 2 0 1 0 2 0 1 0 0 0 0 0 0 0 0 0 0 0 2 2 1 0 1 1 0 0 0 0 1 1 0 0 1 1 2 0 0 2 0 1 1 1 1 0 1 0 2 0 0 0 0 0 0 0 0 1 1 0 0 1 0 0 0 0 0 0 1 1 1 0 1 0 0 1 1 1 1 2 0 0 0 0 0 0 0 0 0 0 0 0 0 0 1 1 1 1 0 0 1 0 1 2 0 0 1 1 1 1 1 2 1 1 2 2 0 0 1 1 0 1 0 1 0 0 2 2 0 0 0 1 0 1 0 1 0 0 0 2 0 2 2 0 0 0 0 1 1 1 2 0 0 2 0 1 2 2 2 0 0 0 0 1 0 0 0 1 1 0 1 2 0 1 1 2 1 2 0 2 0 0 0 2 0 1 1 0 1 0 2 1 0 1 0 1 1 1 1 0 0 1 1 1 0 0 1 2 0 2 0 0 1 0 0 1 0 0 0 0 0 1 1 0 0 1 0 0 0 0 1 2 0 2 0 1 2 1 1 1 0 1 1 1 1 0 1 0 1 0 0 0 0 0 0 1 1 0 0 1 2 0 0 2 0 0 0 1 0 1 0 0 0 0 0 0 0 1 1 0 2 2 0 0 0 1 0 1 0 0 2 0 1 2 1 2 0 1 1 1 1 1 1 1 1 1 0 0 1 0 0 0 1 0 0 0 1 0 2 0 1 2 0 0 0 0 0 0 0 1 2 0 1 0 1 0 0 0 0 0 0 1 0 0 2 0 0 1 1 0 0 2 2 2 1 1 0 0 1 1 2 2 2 0 0 0 0 1 0 1 0 1 0 0 0 0 0 0 2 2 0 0 0 0 1 0 0 0 0 1 1 0 0 0 0 0 0 0 0 1 0 0 2 2 2 1 0 0 0 1 0 0 1 0 0 0 2 1 0 1 0 0 2 2 2 0 0 0 1 0 0 1 1 1 0 1 1 1 1 1 0 1 1 2 0 2 2 2 0 0 1 0 1 0 0 1 0 2 1 0 1 0 1 2 0 0 0 1 2 1 1 2 1 0 1 1 0 2 1 0 1 1 1 2 1 2 1 1 0 0 0 1 2 1 1 2 1 0 0 1 1 0 0 0 2 0 0 0 2 0 0 0 0 0 0 0 2 0 0 1 1 0 2 0 0 0 0 0 1 1 0 1 2 2 1 1 0 0 0 0 0 2 1 1 1 0 1 2 2 0 2 1 1 0 0 2 1 1 2 0 0 1 0 1 0 0 1 0 1 1 2 1 1 0 0 0 0 0 0 0 0 1 1 1 0 2 0 1 0 0 0 1 2 0 0 0 2 2 1 0 0 1 1 0 2 0 1 1 1 0 1 2 0 0 2 0 1 0 1 0 0 0 1 0 0 0 0 0 0 1 0 0 2 0 0 0 1 2 0 1 2 1 0 0 0 1 0 1 1 0 0 1 1 1 1 1
3 0 0 0 0 0 0 2 0 1 0 0 0 0 0 0 0 0 0 1 1 1 0 1 1 1 2 1 2 1 1 0 1 1 1 1 1 1 1 0 1 0 2 2 0 0 0 0 1 1 0 0 0 0 2 0 0 0 2 0 1 1 0 0 0 0 0 1 0 1 1 0 2 0 1 2 2 0 2 0 2 0 0 1 2 0 0 0 0 2 0 0 2 0 0 2 0 0 0 0 1 2 1 1 0 0 2 0 2 0 0 2 2 2 2 2 2 0 0 0 2 0 2 1 1 0 1 0 1 1 0 0 0 0 0 0 0 0 0 0 0 0 0 0 0 1 0 0 0 1 0 1 0 0 0 0 0 2 0 0 0 0 1 2 0 1 0 0 1 1 0 1 1 1 1 0 0 1 0 1 1 2 0 0 0 0 0 1 1 0 2 2 0 1 2 2 1 0 0 0 0 0 0 0 2 1 2 0 2 0 0 0 0 0 0 2 0 0 0 1 2 1 2 2 0 0 0 0 0 0 1 1 0 0 0 0 0 2 1 1 0 0 2 1 1 1 0 0 1 1 0 0 0 1 1 1 0 2 0 0 1 0 0 0 1 0 1 1 1 0 0 0 1 1 1 1 0 2 1 0 1 1 1 1 0 1 0 0 0 2 2 1 0 2 2 1 2 0 1 1 1 0 0 0 0 0 0 2 0 0 0 1 0 0 2 0 0 1 1 0 0 1 2 0 1 0 1 1 0 1 0 1 0 0 0 1 0 1 0 1 1 1 1 0 1 0 0 0 1 1 0 1 0 0 0 2 1 1 0 2 0 2 2 0 1 1 0 2 2 0 0 1 0 0 0 0 1 1 2 0 0 2 1 0 2 2 0 0 0 0 0 0 0 1 2 0 0 0 0 0 0 0 0 2 2 1 0 1 0 0 0 1 0 0 1 1 1 1 0 1 0 1 0 2 2 2 1 0 1 1 1 0 1 2 2 0 1 2 0 0 2 0 0 1 0 0 1 0 1 1 0 0 1 2 2 1 2 0 0 0 1 1 0 1 0 1 1 0 0 0 0 0 2 2 1 0 1 2 0 0 2 2 0 0 2 2 2 2 2 0 0 0 1 2 0 0 0 2 1 0 1 0 1 1 1 1 1 0 0 2 0 0 0 1 1 1 1 2 1 1 2 2 0 2 0 2 0 0 1 2 0 0 1 1 1 0 1 1 0 1 0 0 1 0 2 1 0 0 0 0 0 0 0 2 0 2 0 1 0 1 0 0 0 0 0 0 1 2 2 0 1 0 1 0 1 0 1 1 0 1 0 0 0 1 1 0 1 1 0 0 0 0 2 0 1 0 0 1 1 0 1 1 1 0 1 1 1 0 0 2 0 0 0 1 0 0 1 0 1 0 0 0 1 1 1 0 1 2 0 0 1 1 1 1 0 1 2 0 0 0 1 0 0 1 2 2 2 1 1 1 0 1 0 1 2 0 0 0 2 0 0 0 1 0 1 0 0 2 1 1 1 0 1 0 0 2 2 0 2 0 1 1 1 0 1 2 0 1 1 0 2 0 1 1 1 0 0 2 2 2 0 2 0 0 2 2 0 1 2 0 0 0 0 0 0 0 0 1 1 0 1 0 0 0 2 1 0 0 1 1 1 1 1 1 0 1 1 0 1 2 0 2 0 0 0 0 0 0 0 0 1 1 0 0 0 2 1 1 2 1 0 1 1 1 0 0 1 0 1 1 0 1 0 0 1 0 1 2 2 2 0 0 1 0 2 0 1 2 1 2 1 1 2 2 0 0 0 1 0 0 1 0 0 2 1 1 0 2 2 2 0 0 2 0 0 0 2 1 1 0 1 1 0 1 0 0 2 0 0 2 1 1 1 2 0 0 0 0 0 0 0 0 0 0 0 0 0 0 0 0 1 0 0 0 1 0 0 0 0 0 0 0 0 0 1 0 1 0 1 0 0 0 1 0 1 2 0 0 1 1 1 0 1 0 0 1 0 0 0 1 1 0 0 1 1 0 1 2 0 1 0 0 0 0 0 2 0 1 0 0 0 0 1 0 0 2 2 1 2 0 1 0 0 1 2 0 1 1 0 0 0 2 0 1 0 0 0 0 2 0 0 0 2 1 1 1 0 1 0 0 2 0 1 0 1 0 1 2 0 0 1 0 1 0 1 0 0 0 1 0 0 0 0 0 0 1 0 0 0 0 0 0 0 1 0 0 0 0 0 0 0 0 0 0 0 0 0 0 0 0 1 0
4 0 0 1 2 0 0 2 0 1 0 0 1 2 1 1 0 0 0 0 2 0 0 0 0 0 1 1 2 2 1 1 0 1 1 0 2 2 0 0 1 0 1 1 0 1 0 0 0 0 0 0 1 1 1 0 1 0 0 1 0 1 0 1 0 1 0 0 0 1 1 1 2 0 1 2 2 0 0 2 0 0 1 1 1 0 0 0 0 2 0 0 2 1 1 1 0 2 0 2 0 2 1 1 1 1 2 1 1 0 0 1 1 2 1 1 2 0 1 0 1 0 1 1 0 0 1 1 1 1 0 0 0 0 0 0 0 1 1 1 2 0 1 0 0 0 1 0 0 0 0 1 0 1 0 0 1 1 0 0 0 1 1 2 2 2 1 1 0 0 0 0 0 2 1 0 0 1 1 1 1 0 1 1 2 0 1 1 0 1 0 1 0 2 2 2 2 0 0 1 0 1 0 1 2 0 2 1 1 0 1 1 1 0 0 2 0 0 1 0 1 1 0 1 0 1 0 0 0 0 1 1 1 1 0 1 0 2 2 2 0 0 2 0 2 2 0 0 0 0 0 0 0 0 0 0 1 1 0 0 0 0 1 1 1 0 1 0 1 0 1 0 1 2 2 2 0 1 1 0 0 2 1 1 1 1 1 1 0 2 2 0 0 2 1 0 2 0 0 0 1 0 0 0 0 1 1 2 1 1 1 2 1 0 0 1 0 0 0 0 1 1 1 1 1 0 0 0 0 1 0 1 1 0 0 0 0 1 1 2 1 1 1 1 0 0 0 0 1 2 0 1 2 1 1 0 1 2 0 0 1 1 2 0 1 1 1 2 1 0 1 1 1 0 0 2 2 2 1 0 0 2 0 0 0 0 0 0 0 1 0 1 0 1 2 0 2 0 1 1 1 1 0 1 1 1 1 0 1 1 0 1 0 0 0 0 0 1 0 1 0 1 0 1 1 2 1 0 0 0 0 0 0 1 0 0 0 1 0 0 1 1 0 2 0 2 2 0 1 2 0 1 0 2 0 0 1 1 0 0 0 0 0 0 0 0 0 1 0 0 1 1 0 0 2 0 2 2 0 1 1 0 0 0 0 0 0 1 2 1 1 0 0 1 1 1 1 1 1 0 0 0 0 0 1 1 2 1 0 1 0 0 0 0 0 0 0 2 0 0 1 2 0 1 0 1 1 1 0 2 0 2 2 1 1 0 2 1 1 1 0 2 2 1 2 0 0 0 0 1 0 0 0 2 0 0 1 0 0 0 0 0 1 1 1 1 0 1 1 0 0 1 2 0 2 0 2 0 0 0 0 0 1 1 1 1 1 1 1 0 0 0 0 0 0 1 1 0 0 0 0 2 1 0 0 0 1 0 0 1 1 0 0 0 2 1 0 0 0 0 0 0 1 0 1 2 2 1 0 0 1 1 0 1 0 1 2 0 1 1 2 1 0 2 2 1 1 1 1 1 0 0 0 0 2 0 0 1 2 0 0 0 1 1 1 1 1 2 1 0 0 1 1 1 1 2 1 1 2 0 0 0 0 1 2 2 2 1 0 0 2 0 0 2 1 0 0 1 1 2 0 2 0 0 0 1 1 1 2 0 1 0 0 0 0 1 0 1 0 0 0 0 0 0 1 0 0 1 1 1 2 1 0 0 0 1 2 0 0 2 1 1 0 1 0 0 1 1 0 0 0 0 0 0 0 0 1 0 1 0 0 1 2 1 1 1 1 0 2 2 0 1 0 1 0 0 1 2 2 2 0 1 0 0 0 1 1 2 1 2 0 1 2 0 0 0 0 0 1 1 0 0 0 1 2 0 0 0 1 2 0 0 1 1 1 0 2 0 2 0 2 2 1 2 0 0 1 2 0 2 0 2 1 0 0 1 0 0 0 0 0 0 0 1 0 0 0 0 0 0 1 0 0 0 1 1 1 0 1 1 0 0 0 0 0 1 1 0 1 0 1 0 0 0 1 2 0 1 2 2 0 0 0 0 0 0 0 1 1 0 0 0 1 1 2 0 2 2 1 1 1 2 0 0 1 1 1 0 0 1 0 0 0 0 0 2 2 1 1 0 0 0 0 2 2 1 2 1 0 0 1 1 0 2 0 0 0 0 0 1 0 0 2 1 1 0 1 1 0 0 2 0 1 1 1 0 1 2 0 0 1 0 1 0 2 0 0 0 2 0 1 0 0 0 0 0 0 0 2 0 0 0 1 1 0 1 1 0 0 0 0 1 0 0 0 1 0 0 0 1 2 1
5 1 0 0 0 0 0 2 0 0 0 0 1 1 1 1 0 0 1 1 1 0 0 0 0 0 0 2 2 2 2 0 0 0 2 1 2 1 0 1 1 0 0 1 0 1 1 0 0 2 0 0 0 1 1 1 0 0 0 1 1 2 0 0 0 1 0 1 0 1 1 1 2 0 2 2 2 0 2 0 0 0 0 1 2 0 0 1 0 1 0 0 0 0 0 1 0 1 0 1 1 2 1 1 1 1 2 1 1 0 0 1 2 2 2 2 2 0 0 0 2 0 2 0 2 0 1 1 2 2 0 0 0 0 1 0 1 0 0 0 1 0 0 0 0 0 1 0 0 1 0 1 0 0 0 0 0 2 0 1 0 1 2 2 1 1 0 2 0 2 2 0 0 2 2 1 0 1 0 0 0 1 0 1 1 0 1 1 0 0 0 1 0 2 2 2 1 0 0 0 0 0 0 0 1 1 2 1 2 0 0 0 0 0 0 2 0 0 1 1 1 0 0 1 1 0 0 2 1 1 0 0 1 1 1 1 1 2 2 1 0 0 2 1 2 2 0 0 0 0 0 0 0 0 1 1 1 1 0 0 0 0 0 0 0 0 0 0 0 0 1 1 0 1 0 0 0 2 1 0 1 1 0 2 0 2 0 0 0 2 1 1 1 2 2 2 1 0 0 1 2 0 0 0 0 1 1 0 0 1 0 1 0 0 1 0 1 1 1 0 1 0 2 0 1 0 0 0 2 0 0 0 0 0 0 0 0 1 0 1 1 2 1 0 1 0 0 0 1 1 1 0 1 0 1 0 1 0 0 2 0 2 0 0 0 0 0 2 2 0 0 2 0 0 1 1 1 1 0 0 0 0 0 0 1 0 0 0 0 0 0 0 1 0 1 2 0 1 0 0 0 0 0 0 0 0 1 2 0 0 1 0 2 2 0 2 0 0 0 0 0 0 0 2 1 2 0 0 1 0 0 1 0 1 0 0 0 2 0 0 1 1 1 1 0 1 1 0 1 2 0 0 0 0 0 0 0 1 1 1 1 2 1 0 0 0 0 2 0 1 1 0 2 2 0 0 0 2 1 0 1 0 0 0 0 1 0 2 2 0 0 0 0 1 1 0 1 0 0 2 0 1 1 1 1 0 1 0 1 0 0 1 0 1 1 1 1 2 1 2 2 2 0 2 1 2 0 1 0 1 1 1 0 0 1 1 2 2 0 0 1 1 2 1 2 1 0 1 1 2 0 0 1 2 0 1 1 0 1 1 0 0 0 1 0 0 0 0 0 0 0 1 0 0 0 0 1 0 0 0 2 0 2 2 1 1 1 0 0 0 0 0 1 0 2 1 0 0 0 0 0 2 1 0 1 1 0 0 0 2 0 0 0 0 2 0 0 0 0 1 0 0 0 0 0 0 0 0 0 0 0 2 0 0 0 1 2 0 0 0 1 0 0 2 1 1 0 0 1 1 0 2 0 1 2 0 1 0 2 0 0 0 1 0 1 0 1 1 0 1 1 1 0 0 0 2 2 1 2 0 1 1 1 1 1 2 0 1 1 0 1 0 1 2 1 1 0 2 0 1 0 2 0 0 1 2 0 2 2 1 1 1 0 0 0 1 0 2 1 0 0 0 0 0 1 1 0 0 0 0 1 0 0 0 0 1 2 0 0 2 0 0 1 1 0 0 0 1 0 0 0 0 0 0 0 1 1 0 1 0 0 0 2 1 0 1 1 0 1 1 1 0 0 0 0 0 1 2 2 2 1 1 0 0 1 1 1 2 0 2 1 0 2 2 0 0 0 0 0 0 0 0 0 2 1 1 2 0 1 2 0 0 0 0 0 0 0 0 2 1 1 2 2 2 0 0 1 1 0 2 1 1 2 0 0 2 1 1 2 1 1 2 0 0 0 0 1 0 1 0 1 0 0 0 1 1 0 0 0 0 0 0 0 0 0 0 2 0 1 0 1 0 0 0 0 1 0 0 1 1 0 2 2 1 0 1 0 1 0 2 2 0 2 1 2 0 2 2 0 0 0 0 0 0 2 0 2 1 1 2 1 0 0 0 1 1 1 1 1 1 0 1 0 2 2 1 2 2 1 1 0 2 0 1 0 0 0 1 2 1 0 1 2 2 2 1 0 0 0 0 2 0 1 0 0 1 1 2 1 1 1 1 1 1 1 1 1 0 1 0 1 0 0 1 1 0 0 0 0 0 0 0 0 2 0 0 0 0 0 0 0 0 0 1 1 0 0 0 0 0 1 1
6 0 0 1 1 0 0 2 0 2 0 0 0 2 0 0 0 0 1 0 2 0 1 1 0 0 0 1 2 2 1 1 0 2 1 0 1 2 1 1 2 1 1 1 0 1 1 0 0 1 0 0 1 1 1 0 0 1 1 0 1 2 0 0 0 1 0 1 0 0 0 0 1 0 1 2 2 0 1 0 1 0 0 1 2 0 1 0 0 2 0 0 2 0 0 2 0 1 0 1 0 2 0 0 0 0 2 0 1 0 0 1 0 1 0 1 1 0 0 0 2 1 2 1 1 1 1 2 2 2 0 0 0 1 0 0 0 0 0 1 0 0 0 0 0 0 0 0 0 2 0 1 0 1 0 0 1 0 0 0 0 1 2 2 0 2 1 1 1 0 1 2 0 2 2 1 0 0 0 0 0 1 0 2 2 0 2 2 0 1 0 2 1 1 2 2 1 0 0 0 0 1 0 0 2 0 2 1 1 0 1 0 1 1 0 2 0 0 0 2 2 0 2 2 0 1 1 2 1 0 0 0 0 0 0 0 0 2 2 2 0 0 1 0 2 2 1 0 1 1 1 1 0 0 0 0 1 1 0 0 0 0 0 0 1 0 2 1 0 0 1 1 2 2 0 0 0 2 1 0 1 1 1 1 0 1 0 1 0 2 2 1 1 1 2 1 2 2 0 2 2 1 0 0 0 0 0 1 0 1 0 1 0 0 2 0 0 1 1 0 1 0 2 0 2 0 1 0 1 0 0 1 0 0 0 1 0 2 1 0 0 0 2 0 1 0 0 0 2 0 2 0 2 0 2 0 0 0 0 1 0 1 2 0 1 0 0 1 2 1 0 2 0 1 0 0 1 1 1 1 1 1 1 0 2 1 0 0 0 0 0 0 1 2 2 0 2 2 0 0 0 0 0 0 1 0 1 2 0 0 1 0 1 1 1 2 1 0 0 0 0 0 0 1 1 2 0 0 0 0 1 0 0 0 0 2 0 1 1 1 1 1 0 0 0 1 1 0 1 0 0 0 1 2 1 0 1 2 0 2 1 1 1 2 0 2 2 1 0 0 1 1 2 2 1 0 1 1 0 0 1 1 1 0 0 1 0 2 2 0 0 0 0 1 1 0 2 2 1 0 1 0 1 1 1 1 1 0 1 1 0 0 0 0 0 0 0 2 1 1 1 1 0 2 0 2 0 1 1 1 1 0 1 0 1 1 2 0 2 2 0 0 0 0 0 1 0 1 1 1 0 0 2 1 1 1 0 1 0 0 0 0 0 0 0 0 2 2 2 0 0 0 1 0 0 0 2 1 0 1 0 0 1 1 0 1 1 2 2 2 0 0 0 1 0 1 0 0 0 0 0 2 1 1 0 0 1 0 0 2 0 0 1 1 1 1 1 0 0 0 0 0 2 2 2 0 0 0 0 0 0 2 1 1 0 0 2 0 1 2 1 2 0 2 2 1 1 1 1 1 0 1 0 0 1 0 0 0 2 0 0 0 0 0 0 0 0 2 0 1 1 0 0 0 1 1 2 1 0 1 0 1 1 0 1 2 0 2 1 0 2 0 0 2 0 1 1 2 0 2 2 0 0 0 1 2 0 2 2 0 0 0 0 1 1 2 0 2 1 0 0 0 1 0 1 1 1 0 2 1 1 0 0 0 0 0 1 0 0 1 0 2 0 1 0 0 1 0 0 0 0 0 0 0 0 0 0 0 1 0 0 0 1 0 0 0 1 0 2 2 1 0 0 1 1 1 2 2 2 2 2 2 0 0 0 1 0 2 0 1 0 0 1 0 0 0 0 0 1 1 0 0 0 2 1 0 0 0 0 2 1 1 1 1 1 0 2 0 1 0 1 0 0 2 0 0 1 2 0 2 0 2 2 1 0 0 0 1 1 0 1 1 0 1 0 0 1 0 1 0 2 0 0 0 2 0 0 0 0 0 1 0 1 0 1 0 0 1 2 1 1 0 0 0 2 2 0 0 2 2 1 1 2 0 0 0 0 1 1 0 0 0 1 1 2 0 2 2 0 1 1 2 0 0 2 0 2 2 1 1 1 0 1 0 0 2 2 1 2 0 1 0 0 1 1 0 1 1 0 0 0 1 0 1 1 1 1 1 1 0 0 0 1 1 0 0 1 1 1 0 2 0 1 1 1 0 2 2 0 0 1 0 0 1 1 1 1 0 1 0 0 0 0 0 0 1 0 0 1 1 0 0 1 2 0 1 2 0 2 0 0 0 1 0 0 0 0 0 0 0 1 0
7 1 0 0 0 0 0 2 0 1 0 1 1 1 1 1 0 1 2 0 2 0 0 0 0 0 0 1 1 2 1 0 0 2 1 0 1 2 1 0 0 0 0 1 0 0 0 0 0 1 0 0 0 0 2 0 0 0 2 2 0 2 0 0 0 0 0 0 0 0 0 0 1 0 2 1 2 0 0 0 0 0 1 1 0 0 0 1 1 1 1 1 1 0 2 2 0 1 0 2 1 2 0 0 1 1 1 1 1 1 0 2 1 2 1 1 2 0 0 0 2 0 1 1 0 0 0 1 1 1 0 0 0 2 0 0 1 0 0 1 0 0 0 0 0 0 0 0 0 2 0 2 1 0 1 0 0 0 0 1 1 1 2 2 1 2 2 1 0 1 1 1 1 1 0 1 0 2 1 1 1 2 0 1 2 1 1 2 1 0 2 2 2 0 2 1 0 0 0 0 0 1 0 1 2 1 2 0 1 0 0 0 0 0 0 2 0 0 1 0 1 1 1 1 1 0 0 0 0 0 1 1 0 0 0 0 0 2 2 1 0 1 1 0 2 2 1 0 0 0 0 0 1 0 0 0 1 2 1 0 1 0 0 0 2 1 0 1 2 1 0 1 1 2 0 1 0 2 1 0 0 2 0 1 1 0 1 0 0 2 2 2 0 2 2 0 1 1 0 1 2 1 0 0 0 0 1 2 0 2 0 2 0 1 2 0 1 0 1 0 0 1 1 0 2 0 0 0 0 1 0 0 2 1 0 0 0 1 0 1 1 2 2 0 0 0 0 0 2 0 2 0 2 0 2 0 1 1 0 2 0 2 0 1 0 0 2 1 2 0 0 2 0 0 0 0 0 2 0 0 0 0 2 0 2 1 0 0 0 0 0 0 1 0 2 0 2 0 1 1 1 1 0 1 1 0 0 0 0 0 0 1 0 0 1 1 1 0 0 0 0 0 0 1 0 0 0 0 1 0 1 0 1 1 1 0 0 0 0 0 1 1 0 0 0 1 1 0 1 1 0 0 1 2 1 0 2 1 0 1 1 1 1 1 0 2 2 1 0 1 0 0 2 2 0 0 0 2 0 0 2 2 0 0 1 2 1 0 1 0 1 1 0 2 2 1 0 1 1 1 0 1 1 1 1 1 1 0 1 2 0 0 0 0 0 0 0 2 1 2 2 2 0 2 0 1 1 0 0 2 0 1 1 0 1 1 2 0 2 2 1 0 2 1 2 0 0 2 2 2 2 0 1 2 1 0 1 0 0 0 0 0 0 0 0 0 0 1 1 0 0 1 1 0 0 0 2 1 0 1 0 0 2 1 2 0 2 0 0 0 0 0 1 2 0 0 0 1 1 0 1 1 1 0 0 1 1 0 1 0 2 1 0 0 2 0 1 0 0 0 0 0 0 0 0 2 2 2 0 0 0 2 0 2 0 0 2 0 1 2 1 2 0 1 1 1 1 0 1 1 2 1 0 0 1 0 0 0 2 0 0 0 0 1 1 0 0 2 0 1 1 1 1 0 0 2 1 1 0 1 0 1 0 0 2 2 1 0 1 0 1 0 0 1 1 0 0 1 0 1 0 0 0 0 2 1 1 0 0 0 1 0 1 0 1 0 0 1 0 0 0 0 1 0 1 1 1 0 0 0 0 0 1 0 0 1 1 0 0 1 0 1 0 1 0 0 0 0 0 0 0 0 0 0 0 2 0 0 1 0 0 0 1 0 0 0 0 0 1 2 1 0 2 1 1 0 1 1 1 1 0 1 0 0 0 2 0 2 2 2 0 2 2 1 0 0 0 0 0 0 0 0 0 1 2 0 1 1 1 2 0 0 0 1 1 0 1 0 1 0 1 0 0 1 0 0 0 1 0 2 1 1 1 1 0 0 0 0 0 0 0 0 1 0 0 1 1 0 0 0 2 0 0 0 2 0 0 1 0 0 1 0 0 0 0 1 1 0 0 0 0 0 1 1 2 2 0 1 1 2 2 0 0 0 0 0 0 1 0 2 2 0 0 2 1 0 2 2 0 1 0 2 0 0 1 1 1 2 1 1 1 0 0 0 1 1 1 1 1 0 0 0 0 1 1 0 0 1 0 0 1 1 0 0 0 0 0 1 1 1 0 0 2 1 2 1 0 1 0 0 1 0 0 2 1 0 2 2 0 0 1 0 1 0 0 1 1 0 0 0 0 0 0 0 0 1 0 0 0 0 0 0 0 1 0 0 0 0 1 0 0 0 0 0 0 0 1 0 1 0 1 1
8 1 0 2 1 0 0 0 0 0 0 2 1 1 1 2 0 0 1 2 0 1 0 0 0 0 0 1 1 1 1 0 0 2 0 0 1 2 0 0 1 0 0 0 0 0 0 0 0 1 0 0 0 0 2 1 0 0 1 0 0 2 0 1 1 1 1 0 0 0 0 1 2 1 2 2 2 0 1 0 1 0 0 0 1 0 0 0 0 1 0 0 0 0 0 1 0 2 1 2 1 1 1 1 1 1 2 2 1 0 0 1 1 2 1 1 1 1 0 0 2 1 2 1 1 0 1 0 1 1 0 0 0 0 0 0 0 0 0 2 0 0 1 1 1 0 0 0 0 0 0 1 0 0 0 0 0 1 0 0 0 0 0 1 0 0 1 1 0 1 1 1 1 1 1 2 0 2 0 0 2 2 0 1 1 0 1 2 0 1 0 2 1 0 1 2 1 0 0 0 0 0 0 0 2 0 2 2 1 0 1 0 1 0 0 2 0 0 2 1 2 1 1 2 0 0 0 2 0 0 0 1 0 1 1 0 0 2 2 1 0 1 1 0 2 2 1 0 0 0 0 0 1 1 0 0 0 1 0 0 0 0 0 0 1 0 0 1 1 0 1 0 0 2 0 0 0 1 2 0 0 1 1 2 0 1 1 1 0 2 2 1 0 2 2 0 2 0 0 2 0 0 0 0 0 0 0 2 0 1 0 2 0 0 1 1 1 1 0 0 1 0 0 0 2 0 1 0 1 0 0 2 0 0 0 0 0 1 0 0 0 0 2 1 1 0 0 0 1 1 1 1 2 1 1 0 1 0 0 2 0 2 2 0 2 1 0 2 2 0 0 2 0 0 0 0 2 1 1 1 1 1 1 0 1 1 0 0 0 0 0 0 1 0 1 1 0 0 1 1 1 1 0 0 0 0 1 2 0 0 0 0 0 0 0 0 0 0 0 0 0 2 1 1 2 1 1 0 0 1 1 0 0 0 0 1 0 0 0 0 2 0 0 1 0 2 2 0 1 0 0 1 1 1 0 0 0 0 0 0 0 0 0 1 0 2 2 1 0 0 1 1 2 2 0 0 0 2 0 1 1 0 0 0 0 0 0 0 2 0 0 0 1 2 1 1 1 1 1 1 0 1 2 2 2 0 0 1 0 1 0 0 0 1 1 1 1 1 1 2 2 1 1 1 1 1 1 1 1 1 1 0 1 1 0 1 2 0 0 0 0 2 2 0 2 1 0 1 1 1 0 0 1 2 0 0 0 1 1 0 0 1 1 1 1 1 0 2 2 0 0 2 1 0 0 1 2 1 0 1 0 0 0 0 0 0 0 0 0 0 0 0 1 1 0 1 0 0 0 0 0 2 1 0 0 0 1 0 0 1 0 0 0 0 2 0 0 0 0 0 0 0 0 0 0 0 2 1 0 0 0 1 0 1 0 1 2 0 1 2 1 1 0 0 2 0 1 1 1 1 1 1 0 0 1 1 0 1 2 1 1 0 0 1 0 1 1 2 0 1 0 0 0 0 1 1 2 1 1 0 0 0 0 2 2 2 1 1 0 0 2 0 1 1 0 1 0 2 1 2 0 2 0 0 1 1 1 2 2 0 0 0 0 0 0 1 0 1 1 0 0 0 0 1 0 2 1 0 0 0 1 0 0 1 0 1 2 0 0 1 0 1 0 1 0 1 1 1 1 0 0 0 0 0 0 1 0 0 2 0 0 1 0 0 0 0 1 0 2 2 0 0 1 0 0 0 0 1 1 1 0 1 1 0 0 1 1 1 0 2 0 1 2 1 0 0 0 1 0 1 2 0 0 2 1 0 1 0 1 1 0 0 0 0 0 0 0 0 2 0 2 1 0 2 0 0 0 1 0 2 1 1 2 2 0 0 0 0 0 0 0 0 0 0 1 0 1 0 0 0 1 0 0 0 1 0 1 0 0 0 0 1 0 0 1 0 0 0 1 0 0 0 0 0 1 1 0 0 2 2 2 0 1 0 0 0 0 1 0 1 1 0 1 1 2 0 2 2 1 2 2 2 0 0 2 1 0 0 0 1 1 0 0 0 0 2 2 1 2 1 0 1 1 1 0 0 0 0 0 0 1 1 0 0 2 1 1 1 1 1 0 1 2 1 1 0 0 0 0 0 2 0 0 0 0 1 1 1 0 0 2 0 0 0 0 1 1 0 0 0 0 0 0 1 1 1 0 0 1 0 0 0 0 1 0 0 0 0 0 1 1 0 0 0 0 0 0 0 0 0 2 0
9 0 0 1 1 0 0 2 0 0 1 1 2 2 2 2 0 0 2 1 1 1 0 0 0 0 0 2 2 2 1 2 1 1 1 0 2 0 1 0 0 0 0 1 0 1 0 0 1 2 0 0 0 0 2 0 0 0 1 1 0 0 0 0 0 1 0 0 0 0 1 1 2 0 2 2 2 0 1 0 0 0 0 0 2 0 0 0 0 1 0 0 1 1 1 2 0 2 0 2 0 2 0 2 0 0 2 0 2 1 0 1 0 2 0 0 2 0 0 0 2 0 2 1 1 1 1 2 2 2 1 1 0 0 1 0 1 0 0 0 1 0 0 0 0 0 1 0 0 1 0 0 0 0 1 0 0 0 0 0 1 1 1 1 1 2 1 1 0 1 1 1 1 1 2 1 1 1 0 0 1 1 0 2 2 0 2 1 1 0 2 2 1 0 1 0 1 0 0 0 0 0 0 1 2 0 2 0 1 0 2 0 1 0 0 2 1 0 1 1 2 0 0 1 1 0 0 2 0 0 0 0 0 1 1 1 1 2 1 1 0 0 2 0 2 2 0 0 0 0 0 0 0 0 1 1 0 2 2 1 0 1 1 0 1 0 0 1 1 0 0 1 1 2 0 0 1 2 1 0 1 1 0 2 0 1 0 0 0 2 0 0 1 2 2 1 1 1 1 1 0 0 1 1 0 0 0 1 0 2 0 2 0 0 1 0 1 0 0 0 2 0 1 0 0 0 1 0 0 1 0 1 1 0 0 0 0 0 0 0 1 1 2 0 0 0 0 0 2 2 0 0 1 0 1 1 0 1 0 2 0 1 1 1 1 0 0 2 2 0 0 2 1 1 2 0 2 2 0 0 1 1 1 0 1 1 0 0 1 1 1 1 1 0 2 0 2 0 2 2 2 2 0 0 0 0 1 0 1 0 1 0 0 0 1 2 1 0 0 0 0 0 1 1 1 2 0 1 2 0 2 0 1 1 1 0 0 0 0 0 2 0 1 2 1 2 2 0 1 2 0 0 1 2 1 1 1 1 1 1 1 2 0 0 0 1 1 1 0 0 2 1 1 1 1 0 1 2 0 2 1 0 0 0 0 1 0 0 2 1 1 0 1 1 2 0 2 2 2 1 0 0 2 2 2 0 0 0 1 1 0 0 0 1 2 0 0 2 1 1 1 2 0 1 0 1 1 0 0 2 0 1 0 0 0 0 2 1 2 2 0 0 1 1 2 0 0 1 1 2 0 0 0 1 1 1 0 0 1 0 0 1 0 1 0 0 1 1 1 0 0 0 0 0 0 0 1 1 0 1 0 0 0 0 0 0 0 1 0 1 1 1 0 0 2 0 1 2 2 0 0 0 2 1 0 1 1 0 1 0 0 0 0 0 1 0 0 0 0 0 0 0 0 1 0 2 2 2 0 0 0 1 0 1 0 1 2 0 0 2 0 0 0 0 2 1 1 1 1 1 1 1 0 0 2 0 0 1 2 1 1 0 0 1 0 1 1 2 1 0 0 0 0 1 1 1 1 0 2 0 0 1 0 0 1 1 0 2 2 0 1 1 0 1 1 0 1 2 0 1 1 1 0 1 1 2 2 2 1 0 0 0 0 0 0 0 1 0 1 0 0 0 0 0 2 1 0 0 1 1 1 1 0 0 0 1 1 0 0 2 1 2 0 0 0 0 0 0 0 0 0 0 0 0 0 1 0 0 1 0 0 1 1 1 0 0 1 1 1 1 0 0 0 1 0 0 2 1 0 1 0 1 0 0 0 2 0 2 0 2 1 0 2 1 0 0 0 1 0 0 1 0 0 2 1 0 1 0 1 1 0 0 0 1 1 0 1 1 2 1 1 2 0 2 0 0 2 0 0 2 1 1 1 1 0 0 0 1 1 0 1 1 0 0 0 0 0 0 0 0 1 0 0 0 2 0 0 0 1 1 0 0 1 0 0 0 2 1 1 0 0 0 0 0 0 0 0 1 2 2 2 0 2 0 0 0 1 2 1 0 0 0 1 1 2 0 2 1 0 0 0 2 1 0 2 1 1 1 0 1 0 0 1 0 1 1 1 1 2 0 1 0 0 0 1 0 0 2 0 0 1 0 0 2 0 0 0 1 1 1 0 1 1 2 2 0 0 0 1 0 2 0 0 2 1 0 1 1 0 0 2 0 1 1 2 0 0 0 1 0 0 0 0 0 0 0 1 0 1 0 0 0 0 1 0 0 0 0 0 0 0 0 1 0 0 0 0 0 0 0 2 1
10 0 0 1 0 0 0 2 1 0 0 0 0 0 0 0 0 0 2 1 1 1 0 0 0 0 0 0 1 1 1 0 0 2 1 0 2 1 1 0 1 0 1 1 0 0 2 0 0 2 1 0 0 0 2 1 0 0 0 1 0 1 0 0 2 0 2 0 1 1 0 2 2 1 1 2 2 0 0 0 0 0 1 1 1 0 0 2 1 2 1 2 2 0 0 1 0 1 0 1 0 2 2 2 0 0 2 1 1 1 0 1 0 2 0 0 2 0 0 0 1 0 2 0 1 1 1 0 2 2 0 0 0 0 0 0 0 0 0 2 1 0 0 0 0 0 0 0 0 1 0 0 1 1 0 0 1 2 0 0 0 0 2 2 2 2 2 0 0 0 0 0 1 1 2 0 0 0 0 0 0 0 0 0 0 0 0 2 0 1 1 2 1 0 1 1 2 0 1 0 0 1 0 0 2 2 1 0 2 0 0 0 2 0 0 2 0 0 1 1 1 0 0 1 1 0 0 0 0 0 1 1 1 1 0 1 0 2 2 2 0 0 2 0 1 1 0 0 0 0 0 0 0 0 1 1 2 1 1 1 0 1 0 0 1 0 1 1 1 0 1 0 0 2 0 1 0 1 1 0 0 2 1 1 0 1 1 0 0 1 1 2 0 1 2 0 2 0 0 0 1 0 0 0 0 0 0 2 0 1 0 2 0 2 2 0 0 0 0 0 0 2 2 1 0 0 0 0 1 1 0 1 0 0 0 0 0 2 0 1 1 1 2 0 0 0 2 1 2 1 1 1 2 0 2 0 0 0 0 1 1 2 2 0 2 1 0 1 2 0 0 2 1 1 1 0 1 2 0 0 1 0 1 1 1 0 0 1 1 1 0 1 0 1 2 0 0 0 1 1 1 1 0 1 1 1 1 1 0 0 0 0 2 2 0 2 0 0 0 0 0 2 1 1 1 2 1 0 0 0 0 0 0 0 0 0 1 0 0 0 1 1 0 0 1 2 2 0 0 1 0 0 0 2 1 0 1 2 0 1 1 2 0 0 0 0 0 0 0 0 0 0 1 1 2 2 0 2 0 1 2 0 0 0 1 2 1 1 1 0 1 1 1 1 1 0 2 0 0 1 0 0 2 2 2 0 1 1 1 0 0 1 0 0 0 0 0 2 1 2 2 2 0 2 1 2 0 0 1 2 0 1 1 1 0 0 2 0 1 1 0 2 0 0 0 1 0 1 2 2 0 0 0 2 0 2 0 0 2 0 0 0 1 0 0 0 1 0 0 0 0 0 1 0 1 0 1 1 0 1 0 0 2 2 2 1 1 1 1 0 0 0 2 1 0 0 1 0 1 0 0 2 1 1 0 0 1 0 0 2 1 1 0 0 1 0 1 0 0 1 0 0 1 1 1 1 1 1 0 0 0 0 0 0 0 0 2 1 0 1 0 1 0 1 1 1 1 1 1 1 0 1 0 1 1 0 0 1 2 0 0 0 1 2 0 2 1 2 0 1 1 1 2 0 0 2 1 1 0 1 0 1 2 0 0 2 0 1 1 0 2 0 1 1 0 1 0 2 1 1 0 1 0 1 1 2 1 0 1 0 0 0 1 0 0 1 1 1 1 0 0 0 1 1 0 2 1 0 1 1 0 0 0 0 0 1 1 0 0 0 0 0 0 0 0 0 0 0 0 0 0 0 0 0 0 1 0 0 2 0 0 0 2 2 1 1 1 1 1 1 0 0 2 1 1 0 1 2 2 2 0 0 1 1 1 0 1 1 0 2 0 1 2 2 0 0 0 0 0 0 0 0 0 2 1 0 2 0 0 1 0 0 2 0 0 0 2 1 2 0 1 1 0 2 0 1 0 2 0 2 0 2 2 2 0 0 0 2 1 0 0 0 0 0 1 0 1 0 0 0 1 0 0 0 2 0 1 1 0 0 0 0 0 0 0 0 1 0 2 0 1 0 0 0 2 2 0 0 2 2 1 1 0 0 0 0 0 2 0 2 2 0 1 1 2 0 2 2 0 0 0 1 0 1 2 0 1 1 1 1 1 0 1 0 1 1 1 0 1 1 0 1 1 1 0 0 1 1 1 0 1 1 1 2 1 1 0 1 1 1 0 0 2 1 1 1 0 0 2 0 1 0 0 2 1 0 2 2 1 1 0 1 1 0 1 1 1 0 2 0 1 0 0 0 0 0 1 0 2 0 0 0 0 2 0 0 0 0 1 0 0 0 0 0 0 0 0 0 0 0 2 0
11 0 0 0 0 0 1 2 0 1 0 0 0 1 1 1 0 0 0 1 1 0 0 0 0 0 0 1 2 2 1 1 0 1 1 0 1 1 0 1 1 0 0 0 0 0 1 0 0 0 0 0 2 2 0 1 2 0 0 2 0 1 0 0 0 0 0 1 0 1 1 2 1 1 1 2 2 0 1 0 1 0 0 0 1 0 0 0 0 2 0 0 0 0 2 2 0 2 1 1 0 2 0 0 1 1 2 1 1 0 0 1 0 1 0 1 1 0 1 0 1 0 2 2 0 1 0 0 1 0 0 0 0 0 1 0 1 0 0 0 0 0 0 0 0 0 2 0 0 0 0 1 0 0 1 0 0 1 0 0 1 0 2 2 2 2 2 0 0 2 2 2 1 1 1 1 0 0 0 0 0 0 0 1 1 0 1 0 0 0 0 0 0 2 2 2 1 0 0 0 0 1 0 0 2 2 1 1 1 0 0 0 2 0 0 2 0 0 2 1 1 0 1 1 1 1 1 1 1 1 1 1 0 1 1 0 0 2 1 1 0 0 2 1 2 2 0 0 0 0 0 0 0 0 0 0 0 2 1 1 1 1 0 0 1 0 0 0 2 0 0 0 2 2 1 0 1 2 2 0 0 1 0 1 1 0 0 0 0 1 1 1 0 1 2 0 2 0 0 2 0 0 0 0 0 0 0 2 1 1 0 1 0 0 2 0 0 0 0 0 0 0 1 0 2 0 1 0 1 1 0 0 0 0 0 0 0 1 0 0 0 0 2 0 1 0 0 1 2 2 1 0 1 0 1 1 1 0 0 1 1 2 2 0 2 1 0 2 1 1 1 1 0 0 0 1 1 1 0 0 1 2 0 0 1 1 0 0 0 0 0 0 0 0 1 1 0 1 1 1 1 2 0 2 2 2 0 0 0 0 0 2 1 1 0 1 0 1 0 1 0 1 1 2 0 2 2 0 1 0 1 0 0 0 0 2 0 1 0 0 2 0 0 0 1 2 1 0 1 2 0 0 0 0 0 0 0 2 1 1 2 1 1 0 0 1 1 1 0 1 0 0 1 1 1 0 1 1 0 0 2 0 0 0 2 2 2 1 2 0 0 0 0 2 1 0 2 1 0 1 1 1 0 0 0 1 2 0 0 1 0 0 0 1 1 0 0 2 2 0 1 2 0 2 0 1 1 0 0 2 0 2 1 0 1 1 2 1 0 1 2 0 0 0 1 0 0 2 2 2 1 0 1 2 0 1 0 1 0 1 1 0 0 1 0 1 0 2 2 0 2 1 1 0 1 0 0 0 0 0 0 1 1 1 0 1 1 1 1 0 0 0 1 1 1 0 0 0 0 0 0 1 0 1 0 0 1 1 0 1 1 0 1 1 0 1 1 0 0 0 0 0 1 1 1 1 2 2 0 0 0 1 0 2 0 1 1 0 0 1 0 1 0 1 1 1 1 1 0 0 0 0 0 1 2 0 0 0 1 0 0 0 1 2 0 2 2 1 0 1 1 1 0 0 1 0 1 0 0 0 0 1 0 0 2 2 0 1 2 0 2 0 1 2 2 0 0 2 1 2 2 0 0 0 0 1 1 2 2 0 0 0 0 2 0 1 0 1 0 0 0 0 0 0 2 0 0 0 0 0 0 0 0 0 0 1 1 0 1 2 0 2 0 0 0 1 0 0 0 0 0 0 0 0 0 0 0 0 2 0 0 0 2 1 1 1 0 0 1 1 1 0 0 2 1 1 1 2 1 1 1 2 1 1 1 1 0 1 0 2 1 1 2 2 0 0 0 1 0 0 2 0 0 1 2 0 1 0 0 1 0 0 1 1 1 0 2 1 1 0 1 0 0 2 0 0 0 1 0 1 0 1 2 1 0 1 0 1 1 0 1 1 0 0 0 0 0 1 0 0 2 0 0 0 2 0 0 1 0 0 1 0 0 0 0 0 2 1 0 0 0 0 0 1 2 2 1 1 2 2 2 0 1 0 0 0 0 1 0 2 2 0 0 1 1 0 2 1 0 1 1 2 0 0 0 2 0 2 0 0 0 0 1 0 1 1 1 2 2 1 0 1 1 1 2 0 0 1 0 0 1 1 1 2 1 0 0 1 1 0 0 0 1 1 1 1 1 0 0 0 2 0 1 1 0 1 1 2 0 0 2 0 2 0 1 0 0 0 2 2 0 0 0 1 1 1 0 0 2 0 0 0 0 1 0 1 1 0 0 0 0 1 0 0 0 0 0 0 0 0 0 0
12 0 0 1 0 0 0 2 0 1 0 1 0 1 0 0 0 0 0 1 1 1 0 1 0 0 1 0 2 1 0 0 0 1 0 0 2 2 0 0 1 0 1 1 1 2 0 0 1 1 0 0 0 0 2 2 0 0 1 1 1 1 0 1 0 0 0 1 0 0 0 0 2 0 2 2 2 0 1 0 1 0 0 1 2 0 0 0 0 2 0 0 0 0 1 1 0 1 0 2 1 1 1 1 1 0 2 2 2 2 0 0 1 2 2 2 2 0 0 0 2 0 1 1 0 2 0 1 1 1 0 0 0 0 0 0 0 1 0 2 1 0 0 0 0 0 0 0 0 0 0 0 0 0 0 0 0 2 0 0 0 0 1 2 1 1 0 0 0 0 0 1 1 1 2 0 0 1 1 1 1 2 0 1 2 1 1 1 0 0 0 1 0 1 2 1 1 0 0 1 0 1 0 0 1 0 2 2 0 0 0 0 1 0 0 2 1 0 0 0 1 1 1 2 0 1 1 1 1 0 0 0 0 0 0 0 0 2 2 1 0 1 2 0 2 1 1 0 1 1 0 0 0 1 0 0 0 2 2 2 0 2 0 0 0 0 0 0 1 1 1 1 0 2 0 0 0 1 2 0 1 1 1 1 0 2 1 0 0 2 2 2 0 2 2 0 2 0 0 1 1 0 1 1 1 0 0 2 0 1 0 1 0 0 2 0 0 0 1 0 0 1 2 1 1 0 2 0 1 1 0 0 0 0 0 0 0 1 0 0 0 0 2 0 0 0 1 0 1 1 1 0 2 1 1 0 1 2 0 2 0 1 2 0 2 0 1 2 2 0 0 2 1 1 1 0 1 2 0 0 1 0 1 0 1 1 0 0 0 0 0 0 1 0 2 0 0 0 0 0 0 0 0 2 2 1 0 0 1 1 0 1 1 1 1 2 0 0 0 0 0 1 0 2 2 2 1 0 1 2 2 1 0 0 0 1 0 0 0 0 2 0 0 1 0 1 2 0 2 1 0 1 1 2 1 1 1 2 1 0 1 2 0 0 0 0 0 0 0 0 0 0 2 2 1 0 1 2 2 0 0 1 0 0 1 2 1 2 2 0 0 0 1 1 1 1 1 2 2 0 1 0 2 1 2 1 0 0 1 0 1 0 1 2 2 0 0 2 1 0 0 2 1 2 0 2 0 0 1 2 0 1 0 0 1 0 1 1 1 2 0 1 0 0 0 0 0 0 1 1 0 1 1 2 0 1 0 0 0 0 0 0 0 0 0 0 0 1 1 0 0 1 0 0 0 0 0 1 0 1 0 0 0 0 0 0 0 1 1 0 1 0 2 0 2 2 0 0 0 0 0 1 1 1 0 1 1 0 0 1 0 0 0 1 1 0 0 0 1 0 0 0 0 1 1 1 2 1 0 0 0 0 0 0 0 1 1 0 0 1 1 1 0 1 2 2 2 1 2 2 0 2 0 1 1 0 0 1 1 0 0 0 2 1 0 1 1 2 0 1 1 0 0 1 1 2 2 0 0 0 0 0 1 0 1 2 1 0 1 0 1 0 0 1 0 1 0 1 1 1 0 1 0 1 1 2 1 1 1 0 1 0 0 0 1 1 0 1 0 0 0 0 0 0 2 2 0 0 1 0 1 0 0 0 0 1 1 0 0 1 0 0 0 0 0 1 0 1 0 0 0 0 1 0 0 1 0 1 1 0 0 0 2 1 0 0 0 0 1 1 0 0 0 1 0 1 2 2 2 2 2 2 0 0 0 2 0 1 0 2 0 1 2 2 0 0 1 1 0 0 1 0 1 2 0 0 1 0 0 2 0 0 1 1 1 0 2 0 2 1 1 2 1 2 0 0 1 1 0 1 0 1 1 1 1 0 0 0 1 1 0 1 0 0 0 1 1 0 0 0 1 0 0 0 1 1 0 0 0 0 0 0 1 0 0 1 2 0 2 0 0 0 1 0 2 2 0 0 1 2 2 0 2 0 0 0 0 1 1 1 1 0 0 1 1 0 2 2 0 0 0 2 0 0 2 0 2 1 0 1 0 0 1 0 1 1 1 1 1 1 0 1 1 1 2 0 2 2 1 1 0 2 1 1 1 1 0 1 1 0 0 0 0 1 1 0 0 0 0 0 2 0 1 0 0 0 2 2 1 2 0 2 2 0 2 0 0 0 2 0 0 0 0 1 1 1 1 0 1 1 0 0 0 0 0 0 0 0 1 0 0 0 1 0 0 0 0 0 0 0 0 0
13 1 0 2 0 0 0 1 1 1 0 0 0 0 0 0 0 0 1 0 2 0 0 1 1 1 1 1 2 2 2 0 0 1 2 0 2 2 0 1 1 0 0 1 0 1 1 0 0 1 0 0 0 2 0 1 0 0 0 2 0 1 0 1 0 0 0 0 0 0 0 2 2 1 2 2 2 0 1 0 1 0 0 0 2 0 1 0 0 1 0 0 0 0 0 1 0 1 1 0 0 2 1 1 0 0 2 1 1 0 0 2 0 0 0 0 0 0 0 0 2 0 2 0 2 0 2 0 2 0 0 0 0 0 0 0 0 0 0 1 0 0 0 0 0 0 0 0 0 1 0 1 0 0 0 0 0 1 0 1 1 0 2 2 1 2 1 1 0 2 2 1 1 1 1 0 0 2 0 0 1 1 0 1 0 0 0 1 0 0 0 1 1 1 2 2 2 1 0 0 0 2 0 0 2 0 2 0 2 0 0 0 1 0 0 2 1 0 0 1 2 1 1 1 2 0 0 2 0 0 0 0 0 0 0 0 0 2 2 1 0 1 2 1 2 2 0 0 0 0 0 0 0 0 0 0 1 1 0 0 0 0 0 0 1 0 0 0 1 0 0 1 2 2 0 0 1 1 2 0 1 0 1 2 0 0 0 0 0 2 1 1 0 2 2 0 2 0 0 2 0 0 0 0 0 0 0 1 1 2 0 2 0 0 2 0 1 2 0 0 0 0 0 0 1 0 1 0 1 0 0 0 1 0 0 0 0 1 0 0 0 0 2 0 0 0 0 0 1 1 1 0 2 1 1 0 1 1 0 1 0 1 1 0 0 0 1 2 1 0 1 1 1 0 0 1 1 2 1 0 0 0 0 0 1 0 0 0 0 0 0 0 0 0 1 1 0 0 0 0 0 0 0 1 0 1 0 0 1 1 0 0 0 0 2 2 0 0 0 0 1 1 0 2 1 2 1 0 1 0 1 0 0 0 0 0 0 2 0 0 0 2 0 0 1 1 1 1 2 2 0 0 1 1 1 1 1 2 1 1 1 2 0 1 0 1 1 0 0 0 0 0 2 2 1 0 1 1 1 0 1 0 1 0 0 0 0 1 1 0 1 1 0 1 1 1 1 1 0 0 1 1 1 1 1 1 1 0 1 0 1 0 0 0 0 0 1 2 1 2 2 2 1 2 1 2 0 0 0 2 0 0 1 1 1 1 0 1 1 1 0 1 2 0 2 0 0 1 1 1 1 0 0 1 1 2 0 0 0 1 0 0 1 0 0 0 0 2 1 1 1 1 0 0 0 0 1 1 0 1 0 0 0 0 0 0 0 1 1 1 0 0 0 1 0 0 0 0 0 0 0 2 1 0 0 1 1 0 0 0 0 0 0 0 2 0 1 0 0 1 0 1 1 1 1 0 0 2 0 0 0 0 0 1 0 1 2 0 0 1 0 1 0 2 2 1 1 1 1 1 0 0 0 1 2 0 0 0 1 1 1 0 1 1 1 1 2 2 0 1 1 1 1 0 0 2 1 2 1 1 0 1 2 0 0 2 0 2 2 1 1 0 0 2 0 1 0 1 1 1 0 1 0 0 1 2 0 2 2 0 0 0 0 0 0 0 0 1 1 0 0 0 0 0 2 2 0 0 1 1 1 1 0 0 0 0 0 1 1 2 0 0 0 0 0 0 0 0 1 1 1 1 0 0 0 0 0 0 1 0 0 0 1 0 0 1 1 0 2 2 2 0 0 0 0 0 1 1 1 1 1 1 0 0 0 1 0 1 0 2 1 1 2 1 1 1 0 2 0 1 2 0 0 1 2 0 0 0 0 0 0 0 0 2 2 0 2 0 2 1 0 1 1 2 0 0 1 0 0 1 0 1 1 1 0 1 0 2 2 0 1 1 0 0 0 0 0 0 0 0 0 0 0 0 0 0 2 1 0 0 1 0 0 0 1 1 2 0 0 0 0 0 1 1 1 0 0 1 2 2 1 1 0 1 0 0 0 1 0 2 2 0 1 1 2 1 2 2 0 0 0 2 0 1 2 1 0 0 0 1 1 0 0 0 0 2 2 2 2 0 0 0 0 1 1 0 0 2 0 0 0 2 1 2 0 0 0 1 1 0 0 0 2 1 1 2 0 0 0 0 2 0 0 1 0 0 1 2 0 0 1 0 2 0 2 1 1 0 1 0 0 0 0 1 1 1 0 0 1 0 0 0 0 0 0 0 0 0 0 0 0 0 0 1 1 0 1 1 2 0 1 0
14 0 0 2 0 0 0 2 0 0 0 0 0 1 0 0 0 0 1 1 1 1 0 0 0 0 0 1 1 2 0 1 1 2 2 1 2 2 0 0 0 0 0 0 1 0 0 0 0 0 0 0 0 0 2 0 0 0 1 2 0 1 0 1 1 0 1 0 0 0 0 0 2 0 1 2 2 0 0 1 0 0 0 0 2 0 0 0 0 2 0 1 1 0 2 2 0 1 0 2 1 1 1 1 1 0 2 1 1 0 0 1 0 2 0 0 2 0 1 0 1 0 2 1 1 0 1 1 1 1 1 1 0 0 0 0 0 0 1 0 1 0 0 0 0 0 0 0 0 0 0 0 0 0 0 0 0 0 0 0 0 0 0 2 1 2 2 1 0 2 2 2 0 2 0 0 0 1 1 1 1 2 0 1 2 1 1 2 0 0 2 2 1 0 1 1 1 0 0 0 0 0 0 0 1 1 2 1 1 0 2 0 1 0 0 2 1 1 2 1 2 1 2 2 0 0 0 0 0 0 1 1 0 0 0 0 0 2 1 1 0 0 2 0 1 1 0 0 0 0 0 0 0 0 0 0 1 1 1 1 0 1 0 0 1 1 0 1 1 0 0 2 0 1 1 0 0 1 2 0 1 1 0 1 1 0 1 0 0 1 1 1 1 1 2 1 2 0 0 1 0 0 1 1 1 0 0 1 0 1 1 2 0 0 1 0 1 0 1 0 1 0 2 1 1 0 1 0 1 0 0 0 1 1 0 0 0 2 0 0 0 0 2 1 0 0 2 1 2 1 1 0 2 0 2 0 2 1 0 2 0 2 2 0 2 1 1 2 2 0 0 2 0 0 0 0 2 1 0 0 0 0 1 0 0 1 0 0 0 0 0 0 0 0 2 0 1 2 0 0 0 0 0 1 2 1 0 0 0 0 0 0 2 2 0 2 0 0 0 0 0 0 1 1 1 2 1 0 2 1 2 1 1 1 1 0 1 0 0 0 1 1 0 1 1 0 1 0 1 2 0 0 1 1 1 1 1 2 2 1 1 2 1 0 0 1 1 0 0 0 0 0 1 1 0 0 0 1 0 1 1 0 0 0 0 1 0 0 1 0 1 1 1 1 0 1 1 1 1 1 0 1 0 0 0 2 2 1 0 1 0 1 0 1 1 0 0 2 0 0 0 2 0 0 0 0 2 0 0 2 0 1 1 1 2 1 0 0 2 2 0 0 2 0 1 0 0 1 1 1 0 0 1 2 1 0 1 1 0 1 1 0 0 2 0 0 0 1 1 0 0 0 2 0 1 0 2 2 0 2 0 0 1 1 1 0 0 1 0 0 0 0 0 1 0 1 0 1 1 0 1 1 1 0 1 1 1 0 0 1 0 0 0 0 2 0 1 0 1 0 0 0 0 0 0 0 1 1 0 0 1 0 0 2 0 0 2 1 0 1 1 0 0 2 2 1 1 2 1 1 0 1 1 2 0 1 0 1 2 0 0 0 1 0 1 0 1 1 0 0 0 1 1 0 0 2 1 1 1 1 1 2 0 2 2 2 2 1 2 0 1 1 0 2 0 0 0 2 1 2 0 1 0 0 2 2 0 0 1 1 1 1 0 1 0 0 0 2 2 0 0 0 1 1 1 2 0 0 0 0 0 0 0 0 0 1 1 0 0 1 1 1 0 0 0 1 0 0 1 1 1 1 0 0 0 1 0 0 0 0 0 0 1 1 1 0 1 1 0 0 0 0 0 0 0 0 1 1 1 1 1 2 0 0 0 1 0 2 2 2 0 2 2 2 0 0 0 1 0 0 1 0 0 1 2 1 2 1 2 2 0 0 0 1 2 0 1 0 2 1 2 2 0 2 0 0 0 1 0 2 1 1 2 1 0 0 0 0 0 0 0 0 0 0 0 0 0 1 0 0 2 0 0 0 2 0 0 0 0 0 1 0 0 0 1 0 2 0 1 0 1 0 0 0 2 2 1 1 2 2 1 1 2 0 0 0 0 2 0 1 1 0 1 2 2 0 2 2 0 1 0 1 0 1 1 1 0 1 1 2 1 0 0 0 0 1 1 2 2 1 0 1 1 1 1 0 1 1 1 1 0 2 0 0 0 1 0 0 1 1 0 0 2 1 1 0 1 0 0 0 2 0 0 2 0 0 2 0 0 0 2 0 1 0 1 1 1 0 1 0 1 0 0 0 0 2 0 0 1 0 0 0 1 2 0 1 2 0 0 0 0 0 0 0 0 0 0 0 0 0 0 0
15 1 0 1 0 0 0 1 0 0 1 2 0 0 0 0 0 0 0 2 0 0 0 1 0 0 0 1 2 1 1 1 1 2 0 0 1 1 0 0 0 0 1 1 0 1 0 0 0 0 0 0 0 0 2 0 0 0 1 1 1 2 0 1 1 0 1 1 0 0 0 1 2 1 1 2 2 0 0 1 0 0 0 0 2 0 0 2 1 2 1 1 1 0 1 2 0 1 0 2 1 2 1 1 1 1 2 1 1 0 0 2 1 2 0 0 1 0 1 0 1 0 2 1 1 0 1 1 1 1 0 0 0 1 0 0 0 0 0 0 0 0 1 1 1 0 0 0 0 0 0 1 1 1 0 0 1 1 0 0 2 2 1 1 1 2 2 1 1 1 1 1 1 1 0 1 0 0 0 0 0 0 0 1 2 1 1 0 0 0 0 1 1 1 2 2 1 0 0 0 0 0 0 0 2 1 1 0 1 0 2 0 1 0 0 2 1 1 0 1 2 1 2 2 0 0 0 1 1 1 0 0 0 0 0 0 0 2 1 0 0 1 2 1 2 2 0 0 0 0 0 0 1 0 0 0 2 1 0 0 0 0 0 0 0 1 0 1 0 0 0 1 1 1 0 0 1 2 2 0 0 1 1 2 0 2 0 2 0 2 2 0 0 2 2 0 1 0 0 0 2 1 0 0 0 1 2 2 1 1 0 1 0 1 1 0 0 1 0 0 0 1 0 0 2 0 0 0 1 0 0 2 1 0 0 1 1 1 0 0 0 0 2 0 1 0 0 0 2 0 0 0 1 0 1 1 1 1 0 2 0 2 2 0 2 1 1 2 1 0 1 1 2 2 1 1 1 1 1 1 0 2 0 0 1 0 0 1 1 0 0 0 0 0 2 0 0 1 1 1 1 1 0 0 0 0 1 1 1 1 0 2 0 0 1 2 0 0 0 0 1 1 0 1 0 0 0 0 1 1 1 1 0 1 1 0 0 1 0 1 1 1 0 1 0 0 0 0 0 1 0 0 1 2 1 1 1 1 0 1 1 1 1 0 1 1 0 0 0 0 1 0 2 2 1 0 1 1 0 1 1 0 0 0 0 1 0 1 2 0 0 0 1 2 0 0 0 0 0 0 0 2 2 2 2 0 1 1 0 1 0 0 1 1 1 0 0 1 1 2 2 1 0 2 1 2 0 1 1 1 0 1 0 0 0 1 1 1 1 1 1 0 0 0 1 0 0 0 0 0 0 0 0 1 1 2 0 0 0 2 0 0 0 0 0 0 1 2 2 0 2 0 1 0 1 0 1 1 0 1 0 0 2 1 2 0 2 2 0 0 0 0 1 0 1 0 1 0 0 0 0 1 0 0 1 0 0 0 0 1 1 0 0 0 1 0 0 0 0 0 0 0 0 1 0 1 1 1 0 0 1 1 1 2 0 1 2 0 0 1 1 0 0 1 1 1 1 1 1 1 1 2 1 1 1 0 0 0 0 0 0 0 1 2 0 2 1 2 1 1 1 0 0 1 1 2 2 1 1 1 0 1 0 0 2 2 2 0 2 0 2 0 1 1 1 0 0 2 2 2 1 1 0 0 2 2 1 2 2 0 1 0 0 0 0 0 0 2 1 0 0 0 0 0 2 1 0 0 1 1 1 1 0 0 0 0 1 0 0 1 1 1 0 0 0 0 0 0 0 0 0 0 0 1 1 0 0 0 2 0 0 2 1 1 1 0 1 0 2 2 1 1 0 0 0 0 1 1 1 1 1 2 1 1 0 1 0 1 1 2 0 2 2 1 0 0 0 0 0 0 1 0 0 1 1 0 1 0 0 1 0 0 0 2 2 0 2 0 2 1 1 2 0 1 0 0 1 1 0 2 1 1 2 0 0 0 0 0 1 0 0 0 0 0 0 0 0 1 0 0 2 0 0 0 2 0 0 0 0 0 0 0 0 0 1 1 2 0 1 0 0 0 1 0 1 1 0 1 0 1 1 0 1 0 0 0 1 2 0 2 2 0 0 2 2 0 2 2 0 0 0 2 0 0 2 0 2 1 0 0 0 0 1 0 1 1 1 2 2 0 0 0 0 1 2 0 1 1 0 0 1 1 0 1 0 0 0 0 0 1 0 0 0 1 1 2 0 0 1 0 2 0 1 0 0 0 1 1 0 0 1 0 1 1 2 0 1 0 1 0 0 0 0 0 0 0 1 1 2 2 0 1 1 1 0 0 0 1 0 0 0 0 1 1 0 0 0 0 0 0 2 0
16 1 0 2 0 0 1 2 0 1 0 0 0 0 0 0 0 0 0 2 0 0 0 0 0 0 0 1 1 1 1 0 1 1 2 0 2 2 0 0 1 0 0 0 0 0 1 0 0 1 1 0 1 1 1 0 0 0 1 0 1 1 0 1 1 0 1 0 0 0 0 2 2 0 0 2 1 0 0 0 0 0 1 1 1 0 0 0 0 1 0 0 1 0 0 1 0 2 0 2 1 2 1 1 1 1 2 1 1 1 0 0 0 2 1 2 2 0 0 0 2 0 2 0 2 0 2 1 1 1 0 0 0 0 0 0 0 1 0 1 1 0 0 0 0 0 0 0 0 1 0 1 0 0 0 0 1 1 0 0 1 2 2 2 1 2 2 1 0 1 1 0 0 2 2 1 0 1 0 0 1 1 1 1 2 0 2 2 0 1 0 1 0 1 1 0 0 0 0 0 0 1 0 0 2 0 2 1 2 0 1 0 1 1 0 2 2 0 1 0 1 1 2 2 0 1 1 1 0 0 0 0 1 1 1 1 1 2 2 1 0 1 2 0 2 2 1 0 1 1 1 1 0 0 0 0 1 1 0 0 0 0 0 0 2 0 0 2 0 0 0 0 1 2 0 0 0 2 1 0 0 1 1 1 1 1 1 0 0 1 1 1 0 2 2 1 2 1 0 0 1 0 2 2 2 0 1 2 0 1 0 1 0 0 2 0 1 0 0 0 1 1 1 1 1 0 0 0 1 1 0 0 1 0 0 0 0 1 0 1 1 1 1 0 0 0 1 0 1 1 1 1 1 0 0 1 1 1 0 0 0 0 1 1 1 0 0 1 2 0 0 2 1 1 0 0 0 2 0 0 0 0 1 0 1 0 0 0 0 0 0 0 2 0 2 0 0 1 1 1 1 1 0 1 1 0 1 2 0 0 1 0 1 1 1 2 1 0 0 0 0 1 1 1 1 2 2 0 1 1 1 1 1 2 2 1 0 1 0 0 1 1 0 0 0 1 1 1 2 2 0 0 1 2 1 1 1 2 1 1 0 0 2 0 0 2 2 1 0 0 1 1 0 0 1 1 0 2 1 1 1 1 0 0 1 2 1 1 2 1 1 0 0 1 2 0 2 1 1 1 0 0 1 1 1 1 1 0 0 2 0 0 0 0 0 1 0 2 0 0 0 2 1 2 1 2 0 1 0 1 1 1 1 1 1 1 2 1 1 0 0 1 1 1 1 1 0 1 1 1 0 0 1 2 0 1 0 0 1 1 0 1 1 1 1 1 0 1 0 1 0 0 0 0 0 0 1 2 0 2 0 1 1 0 1 0 1 1 0 0 1 1 1 0 0 0 0 0 0 0 0 2 1 1 0 1 1 0 0 0 1 1 0 0 1 0 1 0 0 1 0 0 0 0 1 1 1 0 0 0 0 1 2 2 0 1 2 0 0 2 0 1 0 0 2 2 2 1 1 1 2 2 0 1 1 0 0 1 2 1 0 0 1 2 0 1 1 2 2 0 0 1 0 0 1 1 2 1 2 0 0 0 0 2 2 2 1 1 1 0 2 0 0 0 0 0 0 1 1 1 0 1 0 0 0 1 0 1 2 1 1 1 0 0 0 0 0 1 2 0 0 0 0 1 0 1 1 0 1 1 1 1 0 0 0 1 1 0 0 1 0 1 0 0 0 0 0 1 0 1 1 1 0 0 0 1 1 0 2 0 0 1 2 1 0 1 1 1 1 1 1 0 2 0 0 1 1 1 1 1 0 1 0 0 0 1 1 1 1 2 0 2 2 2 0 0 0 1 0 0 1 0 0 2 1 1 2 0 0 0 0 0 1 1 1 0 2 1 1 0 1 1 1 2 0 0 1 2 0 2 0 2 2 1 0 0 0 1 1 1 0 1 0 0 1 0 1 1 0 0 2 0 0 0 1 0 0 0 0 0 0 0 0 0 0 0 2 1 2 0 0 0 0 1 1 2 0 1 2 2 1 0 2 0 0 0 1 2 0 2 2 0 2 2 2 0 2 1 0 0 0 2 0 0 1 1 1 2 0 0 0 0 0 1 1 1 1 1 1 0 0 0 0 1 2 0 1 2 1 1 0 1 0 1 0 1 0 1 1 1 0 0 1 1 0 0 0 1 0 0 2 0 1 1 1 0 1 2 1 1 0 2 0 1 1 1 1 0 2 2 0 0 0 0 0 1 0 0 2 0 0 0 1 1 0 1 1 0 0 0 0 0 0 1 1 0 0 0 0 0 2 1
17 1 0 0 0 0 0 1 0 1 0 0 1 2 2 2 0 0 1 0 1 0 0 0 0 0 1 1 1 2 0 1 0 1 1 0 2 1 0 0 2 0 0 2 0 0 1 0 0 0 0 0 1 1 1 1 0 0 1 1 1 2 0 2 1 0 1 1 0 0 0 1 1 0 1 1 1 0 1 1 0 0 0 0 1 0 0 1 1 2 0 1 1 0 0 1 0 2 0 2 1 2 1 0 1 1 2 2 0 0 1 1 1 1 1 1 1 0 2 0 0 0 1 0 1 2 0 1 1 1 0 0 1 1 0 0 1 0 0 1 0 0 1 0 0 0 1 0 0 0 0 0 1 0 1 0 0 0 0 0 1 2 1 2 2 2 1 1 1 1 0 0 1 1 0 1 0 1 0 1 0 1 0 1 2 1 1 2 0 1 0 2 0 1 1 2 0 0 0 0 0 1 0 1 2 1 1 1 1 0 0 0 1 0 0 2 0 1 2 0 1 0 2 2 0 0 0 1 1 0 0 1 0 0 0 0 0 2 2 1 0 1 2 0 1 1 0 0 1 1 1 1 0 0 0 0 0 0 0 0 0 1 0 0 1 0 0 0 0 0 1 1 0 2 0 0 1 2 2 0 0 1 0 2 0 0 0 1 0 2 2 1 0 2 2 0 2 1 0 0 0 0 1 1 0 0 0 1 0 1 0 2 0 0 0 0 1 1 0 0 1 0 2 1 1 0 0 0 0 0 0 2 1 1 0 0 0 1 0 1 1 1 2 0 0 0 0 0 1 1 1 1 1 1 0 1 1 0 0 2 0 2 2 0 2 0 2 2 2 1 0 2 0 0 0 0 2 0 0 0 2 1 1 1 2 1 0 0 0 0 0 0 1 0 2 0 0 1 0 0 0 0 0 1 1 1 0 0 0 0 0 2 1 1 1 2 1 0 1 0 0 1 1 1 1 2 0 0 2 1 2 0 0 1 1 0 0 1 0 0 2 0 0 1 0 1 1 0 2 0 0 0 2 2 2 1 2 1 1 0 0 1 0 0 0 1 1 1 0 0 0 0 2 2 2 1 1 0 0 0 2 0 0 2 0 1 0 1 1 0 1 1 0 1 0 0 1 1 1 1 0 1 1 1 1 1 2 1 1 0 1 0 0 1 1 1 1 2 1 2 2 2 0 2 1 2 0 1 0 1 1 0 1 1 1 1 0 0 2 2 1 0 1 1 1 0 0 2 2 2 1 0 1 2 0 1 0 0 0 1 1 0 0 0 0 0 2 2 2 0 1 1 1 0 0 0 2 0 0 0 0 1 1 1 0 1 1 2 2 1 0 0 0 0 0 1 1 0 1 1 0 2 1 0 0 1 2 0 0 0 2 0 0 0 1 0 0 0 0 0 0 0 0 0 0 0 2 1 0 0 1 2 1 1 1 1 1 0 1 1 2 0 0 0 1 1 1 1 1 1 2 2 0 0 2 0 0 0 1 0 0 0 1 0 1 0 1 1 0 0 0 1 0 0 1 1 2 2 0 2 0 1 1 0 1 2 0 1 2 0 1 0 0 1 1 0 0 2 2 2 0 2 0 0 1 2 0 1 1 0 0 0 0 0 0 1 0 2 1 0 0 0 0 1 1 2 1 0 0 0 0 0 0 0 0 0 1 0 0 2 1 2 0 0 0 0 0 0 0 0 0 0 0 0 0 2 0 0 1 0 0 0 1 1 0 1 1 0 2 2 0 1 0 1 0 1 2 2 1 1 0 0 0 0 1 1 1 2 1 2 1 1 2 2 1 1 0 1 0 0 1 0 0 1 2 0 1 1 1 2 0 0 1 1 1 0 2 0 2 1 1 2 2 0 0 0 0 1 0 2 2 0 2 2 0 0 0 1 0 0 0 0 0 0 0 0 0 0 0 0 2 0 0 0 2 0 0 1 1 1 0 0 0 0 0 0 2 0 1 0 0 0 0 1 2 2 0 1 2 2 2 0 2 0 0 0 0 1 0 1 1 0 0 2 1 0 2 1 0 0 0 1 0 0 2 1 1 1 0 1 0 0 0 1 0 1 1 1 1 0 0 0 0 1 1 0 1 1 1 0 1 1 0 0 1 1 1 0 1 1 0 0 2 1 0 0 1 0 0 0 2 0 0 2 1 0 1 1 0 0 2 0 2 0 1 1 2 0 1 0 0 0 0 0 0 0 0 0 2 1 0 1 0 0 0 0 0 0 1 0 0 0 0 1 0 0 1 0 0 1 1 0
18 0 0 2 0 0 0 2 0 1 0 1 0 0 0 0 0 0 1 0 1 0 1 0 0 0 0 2 2 2 2 1 1 1 1 0 2 1 1 1 1 1 2 2 0 1 0 0 0 1 1 0 1 1 1 1 0 0 1 1 1 2 0 0 0 0 0 1 0 0 0 1 1 0 1 2 1 0 1 1 1 0 0 0 2 0 0 0 0 2 0 0 0 0 0 1 0 1 0 2 1 2 1 1 1 1 2 1 1 0 0 1 1 2 0 0 1 1 0 0 1 1 1 1 0 0 0 0 0 0 1 1 0 0 0 0 0 0 0 0 1 0 0 0 0 0 0 0 0 2 0 0 0 1 0 0 0 1 1 1 1 0 2 2 1 1 1 0 1 1 0 0 1 1 2 1 0 0 0 0 0 0 0 1 1 0 1 1 0 0 0 1 0 2 1 1 1 0 0 0 0 1 1 0 2 0 2 2 0 0 0 0 1 1 0 2 0 0 2 0 2 2 2 1 1 2 1 1 0 0 0 0 0 0 0 0 0 1 1 0 0 0 2 0 1 1 0 0 0 0 0 0 0 0 0 0 0 2 0 0 1 0 1 1 1 0 0 0 1 1 0 2 1 2 1 0 0 2 0 0 1 1 0 2 0 1 0 2 1 2 0 1 0 2 2 0 2 1 0 1 1 0 1 1 0 0 1 2 1 2 0 2 0 0 2 0 0 2 0 0 0 0 1 0 1 0 1 0 1 0 0 0 0 0 0 0 0 1 1 1 1 1 1 0 1 0 1 1 2 1 0 0 1 1 1 0 1 0 0 1 1 2 2 0 2 1 0 1 2 0 0 2 1 1 0 1 2 1 0 0 0 1 2 0 1 0 0 0 0 0 0 0 1 0 1 1 1 0 1 1 1 2 0 2 2 1 0 0 0 0 0 2 1 1 1 2 1 0 0 0 0 0 0 0 0 1 1 1 2 1 0 2 1 1 1 1 0 0 0 0 2 0 0 0 1 1 1 0 1 0 0 1 0 0 0 0 0 2 0 2 2 1 0 0 0 0 0 2 0 2 0 0 0 0 2 0 2 2 0 0 2 0 0 1 0 1 0 1 2 0 0 0 0 1 1 0 1 2 1 0 1 0 2 1 2 0 1 0 0 2 0 0 0 0 0 0 0 2 1 2 2 2 1 1 0 0 0 0 0 2 0 1 0 0 0 0 2 0 0 0 0 0 2 1 2 0 0 0 0 1 0 0 0 2 1 1 0 0 1 1 0 0 1 0 0 0 0 2 1 1 0 1 0 0 0 0 2 0 0 0 0 1 0 0 0 0 0 1 1 0 0 0 0 0 0 1 0 0 0 0 0 2 1 0 0 1 0 0 0 0 0 0 0 0 1 0 0 0 0 0 1 1 0 0 0 1 2 1 0 0 0 1 0 0 0 0 2 0 1 2 1 0 0 1 1 1 0 1 1 1 0 1 1 2 1 1 0 0 1 0 0 0 1 0 2 2 0 2 1 1 1 0 1 0 1 1 2 0 1 0 1 1 0 0 1 1 0 2 1 1 1 0 0 1 1 0 0 2 1 1 0 1 0 0 1 2 1 2 2 0 0 0 0 0 0 1 0 1 1 0 0 0 0 0 1 2 0 0 0 0 1 0 0 0 0 1 0 0 0 1 0 1 0 1 0 0 1 1 2 2 2 1 0 0 0 2 0 0 1 1 0 0 1 0 0 0 1 0 2 2 0 1 0 1 0 0 0 2 1 2 1 1 0 0 0 2 0 1 0 2 0 1 2 2 1 1 0 1 0 1 2 0 0 1 2 1 1 0 0 1 0 0 0 1 1 0 1 0 2 1 1 2 0 2 1 0 0 0 0 2 2 0 1 0 0 0 0 0 1 0 0 0 0 1 0 0 1 0 0 0 2 0 0 0 2 0 0 0 0 0 0 0 0 0 0 0 2 0 2 0 1 0 0 0 2 2 0 1 2 2 2 0 2 0 0 0 0 2 0 1 1 0 2 2 2 1 1 0 2 1 1 2 1 0 2 1 1 2 0 1 1 0 1 0 1 1 1 2 2 1 0 1 1 2 1 0 2 1 0 0 0 2 0 1 0 0 0 2 2 0 0 0 2 2 0 1 0 0 1 0 1 0 0 2 2 0 2 2 0 1 0 1 1 0 1 0 0 0 0 0 0 0 0 0 0 2 0 0 1 0 0 0 0 0 0 0 0 0 0 2 2 0 0 0 0 0 0 0 0 0 1 0
19 1 0 1 0 0 0 2 0 0 1 1 0 0 0 0 0 0 1 0 2 0 0 0 0 0 0 0 2 1 0 0 2 1 1 0 0 0 0 0 1 1 0 0 0 0 1 0 0 1 1 0 2 2 0 0 0 0 0 1 0 2 0 0 0 1 0 1 0 1 1 2 1 0 1 2 2 1 2 0 1 0 1 1 1 0 1 0 0 1 0 0 0 0 1 1 0 2 0 2 1 1 1 1 0 0 2 2 0 0 0 0 0 0 0 0 0 0 1 0 1 0 1 1 0 1 0 0 0 0 0 0 0 1 0 0 0 0 0 2 0 0 0 0 0 0 0 0 0 1 0 0 0 2 1 1 0 1 0 1 0 1 2 2 0 2 1 1 1 0 0 1 0 2 1 1 1 1 1 1 1 1 0 0 1 1 0 0 0 0 1 2 0 1 2 1 1 0 0 0 0 0 0 0 2 0 2 0 2 0 0 0 1 0 0 2 1 0 1 0 1 1 0 1 0 1 0 2 0 0 0 0 0 0 0 0 0 2 1 1 0 0 2 0 2 2 0 0 1 1 1 1 0 0 0 0 0 1 0 0 0 0 0 0 0 0 0 0 1 0 0 1 0 2 0 0 1 1 2 0 1 0 0 1 0 0 0 1 0 1 0 0 0 2 2 0 2 2 0 1 1 0 0 0 0 0 0 2 0 0 0 0 0 2 0 0 0 0 0 0 1 1 1 1 1 0 0 0 1 1 0 1 1 1 0 0 0 2 1 2 2 2 1 0 1 1 0 0 2 0 1 0 2 2 0 0 2 1 0 0 0 0 2 0 1 0 0 2 2 0 1 2 1 1 1 0 0 1 0 0 1 0 1 1 1 0 0 0 0 0 0 0 1 0 1 1 1 0 1 1 0 1 0 0 0 0 0 0 0 0 1 0 0 0 2 2 2 0 0 0 1 0 1 0 0 1 1 1 2 1 2 1 0 0 0 1 0 1 0 0 1 1 0 0 0 2 1 0 1 0 0 0 0 1 1 0 1 2 2 1 1 2 1 0 0 1 1 0 0 0 0 0 1 1 1 0 1 2 0 2 1 0 1 0 1 1 1 1 1 0 1 1 1 1 0 0 0 2 2 0 1 0 1 1 1 1 1 0 0 1 0 0 0 1 1 1 2 2 2 1 1 2 0 1 1 1 1 1 0 1 1 0 1 1 1 1 1 1 1 1 0 2 1 1 1 2 1 2 2 2 0 0 1 2 1 0 0 1 0 0 0 0 0 2 0 0 1 1 0 0 0 2 0 0 0 0 1 1 0 1 0 0 1 1 0 1 1 1 1 0 0 0 1 0 1 0 1 0 0 0 0 2 2 1 0 0 1 0 0 2 0 0 0 0 1 1 0 0 0 0 0 0 0 1 1 0 2 0 0 0 0 0 0 2 0 0 2 0 2 2 2 0 0 1 2 2 2 1 2 2 0 2 1 1 2 0 0 1 1 0 0 0 0 1 0 1 1 2 0 1 0 0 0 1 2 1 2 0 1 0 0 1 0 1 1 1 0 1 0 0 2 0 0 0 0 0 1 1 1 1 0 1 0 0 1 2 0 1 1 0 1 0 0 1 0 1 0 1 0 0 0 0 0 0 1 1 0 0 1 1 2 1 0 0 0 0 0 0 1 1 0 1 0 0 0 0 0 2 0 0 0 0 0 0 0 2 1 0 0 0 0 0 2 1 1 0 0 0 2 2 2 0 1 2 0 0 0 0 0 1 0 1 1 0 0 0 2 2 0 2 0 0 2 1 1 0 0 0 1 1 1 0 0 2 2 0 0 0 0 2 0 1 0 0 1 0 1 1 2 0 1 1 1 2 0 0 0 1 0 2 1 1 2 1 0 0 0 2 1 0 0 0 0 0 0 0 0 0 0 0 1 0 0 0 1 0 0 0 1 1 0 1 1 1 0 0 0 1 2 1 2 0 0 1 2 1 0 1 2 2 1 1 2 0 0 0 0 1 0 0 0 0 0 1 1 0 2 2 0 0 0 2 0 1 1 1 0 1 0 0 0 0 0 0 1 1 2 2 2 1 0 1 0 1 0 0 2 2 1 1 0 2 0 1 0 0 0 1 1 0 0 0 2 2 1 0 0 0 1 0 2 0 1 1 1 0 0 1 0 0 2 0 1 1 2 0 0 0 1 0 0 0 0 0 0 0 0 0 2 0 0 0 0 0 0 0 1 1 0 2 1 0 0 0 0 0 0 0 0 0 1 0
20 1 0 2 2 0 0 2 0 0 0 0 1 2 1 1 1 1 1 1 1 0 1 0 0 0 0 1 2 2 2 0 2 1 1 0 2 1 0 0 1 0 0 0 0 0 0 0 1 2 0 0 0 0 2 2 1 1 0 0 1 1 0 1 0 1 0 0 0 0 0 1 2 0 2 1 1 0 1 0 1 0 0 0 2 0 0 0 0 2 0 0 0 1 0 0 0 0 0 2 2 2 1 1 1 0 1 1 2 1 0 2 0 1 0 0 1 0 1 0 1 0 1 1 0 2 0 0 1 0 1 1 0 0 0 0 0 1 0 1 0 0 0 0 0 0 0 0 0 0 1 0 0 0 1 0 0 2 0 0 1 0 2 2 1 2 2 1 0 1 0 0 2 0 0 1 0 1 0 0 0 1 0 1 1 0 1 2 0 2 0 2 1 1 2 2 2 0 0 0 0 0 0 1 2 1 2 1 1 0 0 0 1 0 0 2 0 0 0 1 2 0 1 1 1 1 1 1 0 0 1 1 0 0 0 0 0 2 2 1 0 0 1 1 2 2 1 0 0 0 0 0 0 0 0 0 0 1 1 0 0 0 0 0 1 0 0 0 1 1 0 1 1 1 1 1 0 1 1 0 0 2 0 2 0 1 0 2 0 2 0 0 1 2 2 1 0 1 0 2 0 0 2 2 1 0 1 1 1 1 1 2 0 0 1 0 1 0 0 0 0 2 1 0 1 0 2 0 0 0 0 2 1 1 0 0 0 0 0 0 0 0 1 1 0 0 1 1 2 2 0 0 2 0 2 0 0 1 0 1 0 1 2 0 1 0 0 1 2 0 0 2 1 1 0 0 2 1 0 0 2 0 1 1 0 2 0 1 1 0 0 0 2 0 2 0 0 1 2 2 1 2 0 0 0 0 1 2 0 0 0 0 0 0 1 1 1 0 0 0 0 2 1 2 1 2 1 0 1 1 1 0 0 0 0 0 0 1 0 0 2 0 0 1 0 0 1 1 2 1 0 1 0 1 0 0 1 2 1 1 1 1 0 1 1 2 1 0 0 0 0 0 0 0 1 0 1 2 0 2 1 0 0 0 2 2 2 1 2 1 1 0 1 2 2 0 2 1 1 1 0 1 1 1 1 1 1 0 2 0 0 0 0 1 1 1 2 2 1 0 1 2 0 2 0 2 0 0 0 2 0 1 1 1 1 0 1 2 1 1 1 0 0 0 1 0 0 1 1 1 1 0 0 2 0 1 0 0 0 1 1 0 0 1 1 1 0 1 1 0 1 1 0 0 0 0 0 1 0 1 0 1 2 1 2 0 2 0 0 0 1 0 1 0 0 0 0 0 0 0 0 2 0 0 0 0 1 0 0 0 1 0 1 1 1 1 0 0 1 0 0 0 0 1 1 0 2 1 0 0 0 1 2 2 0 0 2 0 0 1 2 0 0 1 1 1 1 2 2 2 0 0 1 1 2 0 0 0 2 0 0 0 2 0 1 0 0 2 1 1 0 0 1 0 0 2 2 0 1 0 0 2 1 1 2 2 2 1 1 1 1 0 0 0 0 0 0 1 1 1 0 1 0 0 1 2 0 2 2 1 1 1 0 1 0 0 0 1 0 0 0 0 0 0 2 1 0 0 1 1 1 1 1 0 0 0 1 0 0 1 0 0 0 0 0 0 0 0 0 0 0 0 0 0 0 2 0 0 0 0 0 0 0 1 0 1 2 0 2 2 1 0 1 1 0 0 2 1 1 0 0 2 0 1 0 1 1 1 0 1 0 1 2 2 0 0 0 2 0 0 1 0 0 1 1 0 0 0 2 2 0 0 0 1 2 0 1 0 2 0 2 1 1 2 0 0 0 2 0 2 1 2 1 0 0 1 0 1 1 0 1 1 1 0 0 1 1 1 0 0 2 0 0 1 1 0 1 0 0 0 1 0 0 0 0 0 0 0 2 0 0 0 0 1 1 1 0 0 1 2 1 1 1 0 0 0 0 1 2 1 1 0 1 1 2 0 2 2 0 0 0 2 1 0 1 2 0 1 1 1 0 0 1 0 1 1 1 1 2 0 1 0 0 0 1 0 0 1 0 0 1 1 0 2 0 0 0 1 1 0 0 1 1 1 0 0 1 1 0 0 1 0 1 1 1 0 1 1 0 0 1 1 1 0 2 0 0 0 1 0 0 0 0 0 0 1 0 0 2 0 0 0 1 1 0 0 0 0 0 0 0 1 0 0 0 0 2 0 0 0 2 0
21 0 0 2 0 0 1 2 1 0 0 1 1 1 1 1 0 0 0 1 1 1 0 0 0 0 0 1 1 2 1 0 1 1 1 1 2 1 1 0 2 0 0 0 1 0 0 0 0 0 0 0 2 2 0 2 1 1 0 2 0 1 0 0 1 0 1 1 0 0 0 0 2 0 2 2 2 0 0 2 0 0 0 0 1 0 0 0 0 2 0 0 0 0 1 2 1 1 0 2 1 2 1 1 1 1 2 1 1 0 0 2 1 2 1 1 2 0 2 0 0 0 1 0 1 0 1 2 2 1 0 0 0 1 1 1 0 1 0 1 1 0 0 0 0 0 1 0 0 2 0 2 0 0 0 0 1 1 0 1 0 2 2 2 1 1 1 1 1 1 1 1 1 1 1 0 0 0 0 0 0 0 0 1 2 1 1 0 0 0 0 1 0 1 2 1 1 1 0 0 0 0 1 0 2 1 2 0 2 0 0 0 2 0 0 2 0 1 2 0 0 0 2 2 0 1 1 1 0 0 0 0 1 1 1 1 1 2 2 2 0 0 2 1 1 1 0 0 0 0 0 0 0 0 0 0 0 2 2 1 0 1 0 0 0 0 0 0 2 1 0 1 0 0 0 0 0 1 2 0 1 0 0 0 2 0 1 0 0 1 1 2 1 1 2 1 1 1 0 1 1 1 1 1 0 0 0 1 1 1 0 1 0 1 1 0 1 0 0 0 0 2 1 0 2 0 1 0 1 2 0 0 0 0 0 0 0 2 0 0 0 0 2 0 2 0 0 0 2 0 2 0 2 1 1 0 1 0 0 1 0 1 2 0 2 1 0 2 2 0 0 2 0 0 0 0 1 1 0 0 1 0 2 0 0 0 0 0 0 0 0 0 1 2 2 0 2 0 1 1 1 1 0 0 1 0 1 2 0 0 0 1 1 1 0 0 0 0 0 0 0 0 0 0 1 1 0 0 0 0 0 0 0 2 2 0 0 0 0 0 1 1 0 0 1 1 1 0 1 0 0 0 1 2 2 0 2 2 1 1 1 2 0 0 0 0 0 0 0 0 1 1 0 0 1 0 1 1 0 1 1 0 0 0 1 2 1 1 1 0 1 1 1 0 1 0 2 1 1 1 0 1 2 2 2 0 1 0 2 0 0 0 0 0 0 1 0 2 1 1 1 2 0 2 0 2 0 0 1 2 1 0 1 0 1 1 2 1 1 1 1 0 2 2 2 1 0 1 1 1 1 0 0 2 0 0 0 0 0 1 0 0 0 1 0 0 0 1 1 0 0 1 2 0 2 0 2 0 0 0 0 1 2 1 1 1 2 0 0 0 2 1 1 0 1 0 1 0 0 0 0 1 0 0 0 0 1 0 0 1 0 0 0 1 1 0 1 0 0 0 0 0 0 0 0 1 1 0 0 0 0 2 0 1 0 0 0 0 0 2 2 1 0 1 1 1 0 1 1 1 1 1 0 1 2 0 0 1 2 0 0 0 2 0 1 0 0 2 0 1 1 0 0 1 1 1 1 0 1 0 0 1 0 0 2 2 0 0 2 0 2 0 0 1 0 0 0 2 2 1 0 2 0 0 1 2 1 2 1 0 0 0 0 0 0 0 0 0 0 0 0 0 1 0 1 2 0 0 0 0 1 0 1 0 0 1 1 0 0 0 0 0 0 0 0 0 0 0 1 1 1 1 1 0 0 1 0 0 0 0 0 1 2 0 0 0 0 1 0 0 0 1 1 2 0 0 1 1 1 2 1 1 0 0 1 1 0 1 0 2 0 1 2 1 1 1 0 1 0 0 1 0 0 2 1 0 1 0 0 1 0 0 0 0 0 0 0 0 2 0 2 2 0 2 1 0 0 1 0 1 0 1 2 1 0 1 1 0 1 0 0 0 0 0 0 0 0 0 0 1 1 0 0 0 2 0 0 0 0 0 2 0 2 1 0 2 1 0 2 0 1 1 1 0 1 1 0 1 1 2 2 0 2 0 0 0 1 2 0 0 0 0 0 1 1 0 1 2 0 0 0 1 0 0 1 1 1 1 0 0 0 0 1 1 1 1 2 1 1 0 1 0 1 1 1 0 1 1 0 0 0 2 0 1 1 0 0 1 2 1 0 0 1 1 1 1 0 1 0 0 2 0 2 0 1 0 0 2 0 0 2 0 1 1 2 0 0 0 1 0 0 0 0 1 1 1 0 0 0 0 0 0 0 1 0 0 0 0 0 0 0 0 1 0 0 0 0 0 0 0 1 0
22 1 0 0 0 0 0 1 0 0 0 0 1 1 1 1 0 0 2 0 2 0 0 1 1 1 1 2 1 2 1 0 0 1 0 0 1 2 0 0 2 0 0 1 0 1 0 0 2 2 0 0 0 0 2 1 1 0 0 1 0 1 0 0 0 0 0 1 0 0 0 1 2 0 2 2 2 0 0 0 0 0 0 1 2 0 0 1 1 1 1 0 1 0 0 2 1 0 0 1 1 2 0 0 0 0 2 1 1 0 0 2 1 2 1 2 2 1 0 0 2 1 2 1 1 1 1 1 2 1 1 1 0 1 0 0 0 0 0 1 1 0 0 0 0 0 0 0 0 0 0 0 0 0 0 0 0 0 0 0 0 1 1 2 0 1 1 2 0 1 1 1 0 2 2 0 0 0 0 0 0 0 1 0 1 0 1 2 0 2 0 2 0 2 2 1 1 0 0 0 0 1 0 0 2 0 2 2 1 0 0 0 0 0 0 2 0 1 2 0 0 0 1 0 1 2 1 2 1 1 1 2 0 0 0 0 0 2 1 1 0 0 1 0 1 1 0 0 0 0 0 0 0 1 0 0 2 1 1 0 0 0 0 0 1 0 0 0 2 1 1 0 1 2 0 0 0 1 2 0 1 1 1 2 0 2 0 0 0 1 1 1 1 2 2 1 2 1 0 1 1 0 1 1 1 0 0 2 0 2 0 2 0 0 0 0 0 0 1 0 1 0 1 0 2 0 1 0 1 2 0 0 0 0 0 0 0 2 0 2 1 1 1 0 0 0 0 0 1 2 1 1 2 2 0 0 2 0 0 2 0 2 1 0 1 1 1 2 1 0 1 1 0 0 1 0 2 1 1 0 0 0 0 0 0 0 0 1 1 1 1 1 1 0 2 0 1 1 0 0 0 0 0 0 0 0 1 1 0 0 1 0 0 0 0 0 0 0 0 0 0 0 1 1 0 2 2 0 0 0 0 0 0 0 0 0 0 1 0 1 1 1 0 0 1 2 2 1 2 1 0 0 0 2 1 0 1 2 1 2 2 2 0 1 0 2 2 1 0 1 0 0 2 2 2 1 1 1 0 0 2 0 0 0 0 1 0 0 1 1 2 1 1 1 0 0 2 1 0 1 1 0 1 1 1 1 1 0 0 1 0 2 0 1 1 0 0 1 1 2 2 1 0 2 1 2 0 0 0 2 0 2 2 1 2 0 2 1 1 1 0 1 1 0 1 0 0 1 1 1 1 0 0 2 0 0 1 2 0 0 0 0 1 1 1 1 0 2 0 2 0 2 0 0 0 0 1 0 0 0 1 0 1 0 0 0 0 1 0 0 1 1 0 0 1 0 1 0 0 0 0 1 1 2 0 0 0 0 0 1 0 0 1 2 0 1 0 0 1 0 0 0 0 0 0 0 1 2 0 0 0 2 0 0 0 1 2 0 0 2 0 1 0 2 2 1 1 1 1 1 0 2 0 1 1 0 0 1 1 0 0 0 2 0 2 0 0 2 1 1 0 0 1 0 0 1 1 1 0 1 1 1 0 1 2 2 1 2 0 1 1 0 0 2 2 0 1 1 1 1 0 1 0 1 1 2 1 2 2 1 1 1 0 0 0 1 0 2 1 0 0 0 0 0 1 2 0 0 2 1 1 1 0 0 0 0 2 0 0 1 1 1 1 1 0 2 0 1 0 0 0 0 1 0 0 2 0 0 0 0 0 0 2 2 0 1 1 1 1 1 0 0 0 0 0 1 1 0 0 1 0 1 1 1 1 1 0 2 0 2 1 0 2 1 0 0 0 2 0 0 2 0 0 1 2 0 1 1 0 2 0 0 1 0 0 0 2 0 2 1 1 2 0 2 1 0 0 1 0 2 1 1 2 1 0 0 0 0 0 0 0 0 0 0 1 0 1 0 0 0 2 0 0 0 1 0 1 0 0 0 0 0 0 0 0 0 0 0 2 0 1 1 0 0 2 1 0 0 1 2 1 1 0 0 0 0 0 1 0 2 2 0 0 1 2 0 2 2 1 0 0 2 0 0 2 1 1 1 0 1 0 0 0 0 1 1 2 1 1 0 0 0 0 1 0 0 0 0 0 0 0 1 0 1 1 1 1 1 1 0 0 0 2 1 0 0 0 0 1 0 2 0 2 0 1 0 1 1 0 0 2 0 2 0 1 1 2 0 1 0 0 0 1 0 0 0 0 0 2 0 0 0 0 1 0 0 0 0 0 0 0 0 0 1 0 0 0 0 0 0 0 0
23 0 0 0 0 0 0 2 1 0 0 0 0 0 0 0 0 0 0 0 2 0 0 0 0 0 0 2 2 2 2 0 0 0 0 0 1 0 0 0 0 0 0 0 0 0 0 0 0 2 1 0 0 1 0 0 0 0 2 0 1 2 0 2 1 0 1 1 0 0 0 2 1 0 1 2 2 0 0 0 0 0 0 0 2 0 0 2 2 2 2 1 0 0 1 1 0 0 0 1 2 2 1 0 2 1 2 1 0 0 0 1 1 1 0 0 0 1 1 0 1 1 2 1 1 1 1 0 2 0 0 0 1 1 0 0 1 0 0 2 1 0 0 0 0 0 0 0 0 0 0 0 0 0 2 0 1 0 0 0 0 1 1 2 1 2 0 1 1 1 0 0 0 2 1 1 0 1 1 1 1 0 0 1 1 0 1 1 0 0 1 1 1 1 2 1 1 0 0 0 0 0 0 1 2 1 2 1 1 0 1 0 1 0 1 1 0 0 0 1 2 1 1 1 1 0 0 2 1 0 0 0 0 0 0 0 0 2 1 0 0 0 2 0 1 1 0 0 0 0 0 0 0 0 0 0 0 2 0 0 1 0 0 0 0 0 1 0 1 0 0 2 2 2 1 0 0 2 1 0 0 2 1 1 0 1 1 1 0 2 1 1 0 2 2 1 1 1 0 0 0 0 1 1 1 0 0 2 1 1 0 1 0 0 1 0 1 0 1 0 0 1 2 1 0 0 0 0 1 0 0 2 0 0 0 1 2 1 0 0 0 0 1 0 1 0 0 0 2 1 1 1 2 1 1 0 2 0 0 2 0 2 2 0 2 0 1 2 2 0 0 2 0 0 1 1 2 1 0 0 0 1 0 0 0 0 0 0 0 0 0 0 2 0 2 0 2 0 0 0 1 1 0 1 1 1 0 0 0 0 0 1 1 1 1 2 1 0 0 0 2 0 0 1 1 2 1 0 0 0 1 0 0 0 0 0 0 0 0 0 1 1 0 0 0 2 2 0 1 2 0 0 1 1 1 1 1 2 0 2 1 2 0 0 0 0 0 1 0 1 0 0 2 2 1 0 1 2 1 0 1 0 0 0 1 1 1 0 1 1 1 1 1 2 0 0 0 2 1 0 1 0 2 2 2 1 1 0 1 1 0 1 0 0 0 0 0 2 1 1 1 2 2 1 0 2 0 1 1 1 1 0 1 0 1 2 2 1 2 2 0 1 1 1 2 0 0 1 1 1 1 0 0 2 0 0 1 1 0 0 0 0 0 0 0 0 2 2 1 1 1 1 1 0 1 0 2 0 0 0 0 0 1 1 0 1 1 0 0 0 1 0 1 0 0 0 1 2 2 0 2 1 0 0 0 0 2 0 0 1 0 0 0 1 1 0 2 0 1 0 0 0 1 1 1 1 2 2 0 0 1 1 0 1 0 0 2 0 1 1 2 1 0 1 1 1 1 1 2 2 0 2 0 1 2 0 0 1 0 0 0 0 1 1 1 0 0 2 0 1 0 0 0 0 0 2 2 1 0 1 0 1 0 1 1 1 1 0 2 0 1 1 0 1 0 0 1 1 0 0 0 1 0 0 1 1 1 2 2 0 1 0 0 1 0 1 0 1 0 0 0 0 0 0 2 0 0 0 0 0 0 0 0 0 0 0 1 0 0 1 0 0 1 1 0 0 0 0 0 0 0 0 0 0 0 1 0 0 1 0 0 0 1 1 0 1 2 0 2 2 1 0 1 1 1 0 1 0 0 1 0 1 1 1 1 1 0 1 0 2 1 1 2 1 1 1 0 1 0 0 1 0 0 1 2 0 2 0 1 2 0 0 2 0 0 0 2 1 2 0 2 2 2 2 0 0 0 1 0 1 0 1 2 1 0 1 0 2 2 1 0 1 0 0 0 0 1 0 0 1 2 0 0 0 2 0 0 0 0 0 0 0 0 0 1 0 1 0 1 0 1 0 0 0 2 2 0 2 1 2 2 0 2 0 0 0 1 0 0 2 2 0 1 2 0 0 2 2 0 0 0 2 0 0 1 1 0 1 0 0 0 0 0 1 1 1 2 1 2 0 0 0 0 2 2 0 0 2 1 1 0 2 0 2 0 0 0 2 2 0 0 1 1 0 0 0 0 1 1 0 2 0 1 0 1 0 1 1 0 1 0 2 2 0 0 2 2 0 2 0 1 0 1 0 1 1 0 0 1 0 0 0 0 0 0 0 0 0 0 0 0 0 0 0 0 0 0 1 1 1 1 0
24 1 0 0 0 0 0 1 1 0 0 1 0 0 0 0 0 0 0 0 1 0 0 0 0 0 1 1 1 1 1 1 1 1 2 0 2 1 0 0 1 0 0 1 0 1 1 0 0 0 0 0 0 0 2 2 1 1 2 1 0 1 0 2 0 1 0 1 0 0 0 0 2 0 1 1 1 0 0 1 0 0 0 0 2 0 0 0 0 2 0 0 0 0 1 1 0 1 0 1 1 1 0 0 1 1 1 2 1 0 0 1 0 1 0 0 1 0 2 0 0 0 1 0 1 0 1 0 1 1 0 0 0 1 0 0 0 0 0 2 0 0 0 0 0 1 1 0 0 1 0 1 0 2 0 0 0 1 0 0 1 0 1 2 1 2 2 1 0 1 1 0 1 1 1 0 0 1 1 1 1 1 1 1 2 0 2 1 0 1 1 2 0 0 0 2 1 0 0 0 0 1 0 1 2 0 2 1 1 0 0 0 0 0 0 2 0 0 0 1 2 1 2 2 0 1 1 0 0 0 0 0 0 0 0 0 0 2 2 1 0 0 2 0 1 1 0 0 0 0 0 0 0 0 0 0 1 0 0 0 0 0 0 0 0 0 0 0 1 0 0 0 1 1 0 0 0 1 2 0 2 0 1 2 0 0 0 2 0 2 2 2 2 2 2 2 2 2 0 2 2 2 1 1 0 1 1 2 0 0 0 1 0 0 0 0 1 0 0 0 1 1 1 1 1 0 1 0 1 1 0 1 1 1 0 0 0 1 0 0 0 0 2 0 1 0 0 0 2 2 1 0 1 0 0 1 1 0 0 0 0 1 0 0 0 0 0 2 1 0 1 1 0 0 0 0 2 1 1 0 0 0 1 0 2 2 0 1 1 0 0 0 0 0 2 1 0 2 0 0 0 0 0 1 2 0 0 1 0 0 2 0 1 1 1 2 1 0 0 0 1 0 0 2 1 2 2 0 0 0 1 0 0 0 0 2 0 2 0 0 2 0 0 0 2 0 2 1 1 2 0 0 1 2 2 1 2 2 0 2 2 2 0 1 0 1 1 2 0 1 2 1 2 2 0 0 0 2 1 1 0 0 0 1 0 1 0 1 2 0 0 0 1 2 0 0 1 0 0 0 0 2 1 0 1 2 2 0 1 2 0 0 0 0 0 0 0 2 0 0 0 2 0 2 0 2 0 0 0 2 0 1 0 0 0 0 2 1 1 1 0 2 2 0 2 1 0 1 1 1 0 0 0 2 0 1 0 0 0 0 0 0 1 0 0 0 0 1 1 0 0 1 1 0 1 0 1 0 0 0 0 0 2 2 1 1 1 1 1 0 0 0 1 2 0 0 0 0 0 0 0 2 2 1 0 1 0 0 0 1 0 0 0 1 1 0 0 0 0 0 0 0 0 1 1 0 2 1 0 0 0 1 1 2 0 1 2 0 1 2 2 1 0 1 2 1 1 1 0 0 1 0 0 0 1 0 0 0 2 0 0 0 1 0 2 2 0 1 0 0 0 1 0 0 0 2 2 1 1 1 1 0 0 1 1 1 0 1 1 0 2 0 0 1 1 0 0 2 1 2 1 1 0 1 1 2 1 1 1 0 0 0 0 0 0 0 2 0 1 0 0 0 0 0 1 1 0 0 0 0 1 0 0 0 0 0 2 0 0 2 0 1 1 0 0 0 0 0 0 0 0 0 0 0 0 1 0 0 1 0 0 1 1 0 0 1 2 0 1 1 1 0 0 1 0 0 2 2 2 2 1 2 0 0 0 0 1 2 1 2 0 1 2 2 1 1 0 1 0 0 1 0 0 2 1 0 1 1 2 2 0 0 0 1 2 0 1 0 2 0 2 1 1 2 0 0 2 1 1 2 2 1 1 1 0 0 0 0 1 0 1 0 0 1 0 0 1 0 0 0 1 0 0 0 2 0 0 0 0 0 0 0 1 1 0 1 2 0 2 0 0 0 0 0 1 0 0 0 0 0 0 2 2 2 0 1 0 2 0 1 1 0 1 0 2 1 2 2 0 0 0 2 1 0 1 1 0 0 0 0 0 0 0 0 1 1 1 0 2 0 1 0 0 2 1 0 1 1 1 1 0 2 0 0 0 0 0 2 2 0 0 0 2 1 1 2 0 0 1 0 1 0 1 0 0 0 2 1 0 0 1 1 2 0 1 1 2 0 1 1 0 0 0 0 0 0 0 0 1 0 0 0 1 1 0 0 0 0 0 0 0 1 0 1 1 0 0 0 0 0 0 0
25 0 0 1 1 0 0 2 0 1 0 1 1 1 1 1 0 0 0 0 1 0 1 0 0 0 0 1 1 2 1 0 0 1 1 0 2 1 1 0 1 0 0 0 1 0 0 0 1 2 0 0 0 0 1 1 0 0 0 1 1 2 1 0 0 0 0 0 0 0 0 2 2 0 1 2 2 0 0 2 0 0 0 0 1 0 0 0 0 2 0 0 1 0 1 1 0 2 0 2 0 2 1 1 0 0 2 1 1 1 0 0 1 1 0 0 0 0 0 0 2 0 2 1 1 1 1 0 0 0 0 0 0 0 1 0 1 1 0 2 2 0 0 0 0 0 0 0 0 1 0 0 0 0 0 0 1 1 0 0 1 0 1 2 0 2 1 0 1 1 0 0 1 1 1 1 1 0 0 1 0 1 1 0 1 0 0 0 0 0 1 2 0 1 1 1 1 0 0 0 0 1 0 1 2 0 2 0 1 0 0 0 2 0 0 2 0 1 1 0 1 2 2 2 0 1 1 1 1 1 1 1 0 1 1 1 0 2 2 0 0 1 2 0 1 1 1 0 0 0 0 1 0 0 0 0 0 0 0 0 0 0 0 1 1 0 0 0 1 1 0 2 0 1 0 0 0 1 1 0 0 1 1 2 0 2 0 1 1 2 1 1 1 2 2 1 2 0 0 2 1 1 1 1 1 0 0 0 1 1 0 1 0 0 1 0 2 0 0 0 2 0 2 2 2 0 0 0 0 0 0 1 0 0 0 0 0 0 0 0 0 0 2 0 1 1 0 0 2 1 2 0 2 1 1 0 1 1 0 2 0 2 2 0 1 1 1 2 1 1 1 1 0 0 0 0 2 2 0 0 0 2 0 1 1 1 0 0 0 0 0 0 1 0 2 0 0 0 0 0 0 0 0 2 2 0 1 0 0 0 1 0 2 2 0 2 0 0 0 0 0 1 0 0 0 1 0 0 2 0 0 0 0 0 0 0 0 2 0 0 0 2 0 1 0 1 0 1 2 1 0 0 1 1 1 1 1 2 2 1 1 1 1 0 0 2 2 1 0 1 0 0 2 2 2 1 1 2 0 1 1 1 0 1 1 1 1 2 2 0 0 0 0 1 1 0 1 2 1 0 0 0 0 0 1 1 2 1 0 1 0 0 0 0 0 0 0 2 0 1 1 2 0 2 1 1 1 0 1 2 0 0 2 2 2 0 1 1 1 2 1 0 1 0 2 1 0 1 2 2 0 1 0 2 0 0 1 1 0 1 0 0 0 2 0 0 0 2 2 0 0 1 0 0 0 0 1 1 0 1 0 0 2 1 2 0 2 1 0 0 2 1 0 0 0 0 0 0 1 0 0 1 1 1 0 1 2 0 0 2 0 0 0 1 1 0 1 0 0 0 0 0 0 0 0 0 1 1 0 0 1 2 0 2 0 1 2 0 0 2 2 1 0 2 1 1 1 1 0 0 1 2 0 0 2 0 0 1 2 1 0 0 0 1 0 1 1 2 0 2 2 0 1 1 1 2 2 1 1 1 1 1 1 0 1 2 1 2 1 0 2 0 0 0 0 0 0 2 1 1 0 1 0 0 1 2 0 1 1 0 1 0 0 0 0 1 0 2 1 1 0 0 0 0 1 1 0 0 1 1 0 0 0 0 0 0 1 0 0 1 1 1 0 0 0 0 0 0 0 0 0 0 0 0 0 1 0 0 2 0 0 2 2 2 1 1 1 1 1 1 0 0 2 0 0 0 2 1 1 1 0 1 1 1 1 1 0 1 1 2 0 2 2 1 1 1 0 0 0 0 0 0 0 2 2 1 1 1 1 2 0 0 0 2 2 0 2 0 2 0 2 2 2 2 0 0 1 1 0 2 1 1 1 2 0 1 0 1 1 0 0 0 0 0 1 0 1 0 0 0 2 0 1 0 1 0 0 0 0 0 0 0 1 0 0 1 1 1 0 0 0 1 0 0 0 1 0 1 2 2 2 0 1 0 0 0 1 2 0 2 2 0 0 2 2 0 2 2 0 0 0 1 0 1 2 1 1 1 1 1 1 0 0 0 1 0 1 1 2 0 1 0 1 2 2 1 2 2 0 0 0 2 0 0 0 1 1 1 1 0 0 0 1 1 2 1 1 1 0 0 2 0 1 1 1 0 1 1 0 1 0 1 1 0 2 1 1 0 2 2 0 0 0 0 0 0 0 0 1 0 0 0 0 0 0 0 0 0 0 0 0 0 1 0 0 0 0 0 0 0 2 1
26 1 0 1 2 0 0 1 1 0 0 1 0 1 0 0 0 0 0 2 0 0 0 1 0 0 1 1 2 2 2 1 0 0 0 0 2 2 0 0 2 0 0 0 0 0 0 0 0 1 0 0 0 0 2 1 0 0 1 0 1 2 0 1 1 0 1 1 0 0 0 1 2 1 1 2 2 0 2 0 0 0 1 1 1 0 0 1 0 2 0 1 2 0 0 1 0 1 0 2 0 2 1 1 0 0 2 0 2 0 0 2 0 2 0 0 2 0 1 0 1 0 2 0 2 0 2 1 1 1 0 0 0 0 1 0 0 0 0 0 1 0 2 0 0 0 0 0 0 0 1 0 0 0 0 0 1 1 0 0 0 1 2 2 1 2 2 0 0 2 2 2 0 2 1 0 0 0 0 0 0 0 1 0 1 0 0 1 1 0 2 2 0 2 2 2 1 0 0 0 0 0 0 1 2 2 1 1 1 0 0 0 0 0 0 2 0 1 1 1 2 0 2 2 0 2 2 1 1 1 1 1 0 0 0 0 0 2 2 2 0 0 2 0 2 2 0 0 0 0 0 0 1 0 0 0 2 1 1 0 0 0 0 0 1 0 0 0 1 0 0 0 0 2 0 0 0 2 1 0 1 1 1 2 0 0 0 1 0 1 1 1 0 1 2 1 0 1 0 0 1 0 1 1 0 0 2 2 1 1 1 2 0 0 1 0 1 1 1 0 0 0 0 0 2 0 2 0 1 0 0 0 1 0 0 0 0 1 0 1 1 1 2 0 0 0 0 0 2 1 1 0 1 0 1 1 1 0 0 1 1 2 1 0 1 1 0 2 0 0 2 0 1 1 1 0 2 2 1 1 0 0 0 0 2 1 0 0 0 1 0 0 1 1 2 0 1 0 1 1 1 1 0 2 2 1 0 1 1 1 1 1 0 0 1 1 1 0 0 0 0 0 1 1 0 2 2 0 2 0 2 0 1 2 2 0 0 0 0 1 0 2 0 1 0 2 1 0 2 1 0 0 1 2 1 1 1 1 0 1 0 0 1 0 0 1 1 1 0 1 0 0 2 2 2 2 0 2 1 1 2 0 0 0 1 2 1 2 2 0 0 0 1 2 2 1 2 2 1 0 1 0 1 1 1 1 2 1 1 0 0 1 0 0 0 0 0 1 1 2 2 1 1 1 0 1 1 0 0 2 0 1 2 0 1 1 2 0 2 2 1 0 1 0 1 0 0 1 1 1 1 0 1 2 0 0 0 0 0 0 0 0 1 0 0 0 1 1 1 0 0 0 1 0 0 0 1 0 0 0 1 1 1 1 1 0 1 0 0 0 0 0 1 1 1 0 0 0 0 0 0 2 1 0 0 1 1 0 0 2 1 0 0 1 1 0 0 0 0 0 0 0 0 0 0 1 2 2 0 0 0 2 0 0 0 0 1 0 1 2 2 1 0 0 1 1 1 1 2 2 0 1 1 2 1 1 0 0 2 0 0 0 1 2 0 1 1 2 0 0 0 0 1 0 0 2 2 1 1 0 0 1 0 0 2 2 2 2 0 1 1 0 0 0 0 0 0 2 2 2 0 2 0 0 0 2 0 0 0 0 0 0 0 0 1 0 1 1 0 0 0 0 0 0 2 1 0 0 1 1 0 0 0 0 0 0 0 0 0 0 0 0 0 1 0 0 0 2 0 0 0 0 0 0 0 1 1 1 2 1 1 2 1 2 1 1 1 2 0 0 0 1 0 0 0 0 2 0 0 0 0 1 1 1 1 1 1 2 1 2 0 1 2 1 0 0 0 0 0 1 1 0 0 1 1 1 1 0 1 2 0 0 2 0 0 0 2 0 2 0 1 1 0 2 0 0 1 1 0 2 1 2 1 1 0 0 0 0 0 0 0 0 0 1 0 0 1 0 0 0 1 0 0 0 2 0 0 0 0 0 0 0 0 0 0 1 1 0 2 0 1 0 0 1 2 1 0 0 1 2 2 0 1 1 0 1 0 2 1 2 1 0 2 1 1 0 2 2 0 0 0 2 0 0 2 0 0 1 0 1 0 0 1 0 1 1 1 1 2 0 0 0 0 1 1 0 1 0 0 0 1 1 0 1 0 1 0 1 1 0 0 1 1 0 0 1 0 1 1 0 2 0 0 1 0 0 0 1 0 0 2 0 1 1 2 0 0 1 1 0 0 0 1 0 0 0 0 1 2 1 0 1 2 2 0 0 1 0 0 0 0 0 0 0 0 0 1 0 0 0 0 0
27 0 1 1 0 0 1 1 1 0 0 1 1 1 0 0 1 0 1 0 2 0 0 1 1 1 1 1 1 2 2 1 0 1 2 0 1 1 1 0 1 0 0 0 0 0 0 1 0 1 2 1 0 0 1 0 0 0 0 1 1 1 0 2 0 1 0 0 0 1 1 1 2 0 2 2 2 0 2 0 1 0 2 2 0 0 1 0 0 2 0 0 0 1 1 1 0 1 0 1 0 2 1 1 1 1 1 2 0 0 0 1 0 1 0 0 1 0 1 0 1 0 2 1 1 1 1 1 1 1 0 0 0 0 0 0 0 0 0 0 1 0 0 0 0 0 0 0 0 0 0 0 0 0 1 0 1 0 0 0 1 1 2 2 2 2 2 1 0 1 1 0 2 0 2 1 1 1 1 1 1 2 0 0 0 0 0 1 0 0 1 2 0 2 2 2 1 0 0 0 0 0 0 0 2 1 2 1 1 0 1 0 2 0 0 2 1 0 0 1 2 0 2 2 0 1 1 1 0 0 0 0 0 1 1 0 0 2 2 1 0 0 2 1 2 2 0 0 0 0 0 0 0 0 0 0 1 2 1 0 0 0 1 1 1 0 0 0 1 0 0 1 1 2 1 1 0 1 2 0 1 0 1 2 0 2 1 0 0 2 1 0 0 2 2 0 2 0 0 1 1 0 0 0 0 0 0 2 0 0 1 2 0 0 1 0 0 0 0 0 2 0 1 1 1 0 0 0 1 0 0 0 0 0 0 0 0 0 0 0 0 0 1 0 1 0 0 0 1 1 0 1 2 1 1 0 1 1 0 1 0 0 1 0 1 0 1 2 1 0 1 1 1 1 1 0 1 2 1 1 0 1 0 0 1 0 0 0 0 0 0 0 1 0 1 1 1 0 1 1 1 1 0 1 1 0 1 0 1 1 0 0 1 1 0 2 0 0 0 0 0 0 1 1 1 2 1 0 0 1 1 0 1 0 0 1 0 1 0 1 0 2 0 0 1 1 2 0 2 0 0 0 1 1 1 1 1 2 1 1 1 2 0 1 0 1 1 0 0 0 0 0 1 1 1 1 0 2 0 2 0 2 0 0 1 2 1 0 1 1 1 1 1 2 0 1 1 0 0 0 0 2 1 1 1 1 1 0 0 2 0 0 0 1 1 0 0 1 1 1 1 1 0 2 1 2 0 0 1 2 0 1 2 1 2 1 2 1 0 0 0 1 1 0 1 2 1 1 2 2 0 1 0 2 1 0 0 0 0 0 0 0 1 0 0 1 1 1 1 0 0 0 1 0 0 0 1 1 0 1 0 0 1 1 1 1 1 1 1 1 1 1 0 0 1 0 1 0 0 0 0 2 0 1 0 0 1 0 0 2 0 0 0 0 1 0 0 0 0 0 0 0 0 0 0 1 1 1 0 0 0 2 0 1 0 2 2 0 1 2 1 2 0 0 2 2 2 1 0 0 1 2 0 0 1 0 0 0 1 0 0 0 1 1 1 1 1 2 1 0 0 0 0 1 1 2 1 1 1 0 0 0 0 1 2 2 2 1 1 0 2 0 1 2 1 1 1 1 2 2 1 1 0 0 2 2 1 2 2 0 1 0 1 0 0 0 1 1 0 0 0 0 1 0 1 2 0 0 1 1 1 1 1 0 0 0 1 0 0 0 0 1 0 0 0 0 0 1 1 1 1 1 0 0 0 1 0 0 2 0 0 1 0 0 0 0 0 1 1 1 0 0 1 1 1 0 1 0 0 0 1 2 0 0 0 1 1 2 0 2 1 0 1 0 0 0 0 0 0 1 1 0 0 1 2 0 1 0 0 1 0 0 0 1 2 1 1 2 2 0 0 1 0 1 0 0 1 0 1 2 2 1 2 1 0 0 0 1 0 0 0 0 1 0 0 1 1 0 0 1 0 0 0 0 2 0 0 0 0 0 0 1 0 0 0 2 1 0 2 0 0 0 0 0 1 1 0 0 1 1 0 1 2 1 0 1 0 2 1 1 1 0 2 2 2 0 2 1 2 0 0 2 1 0 2 1 1 0 0 1 0 0 0 0 0 2 2 0 1 0 0 0 0 2 1 0 0 1 1 1 0 2 0 0 0 1 1 1 1 1 0 0 2 1 1 0 0 1 1 0 2 0 1 0 1 0 0 2 0 2 0 2 0 1 1 0 0 0 2 0 0 0 0 0 0 0 1 0 1 2 1 1 1 2 0 0 0 0 0 0 0 0 0 1 0 0 0 0 0 0 1 0
28 0 0 1 1 0 0 2 0 1 0 0 1 1 1 1 0 0 1 0 2 0 0 0 0 0 0 2 2 2 1 0 0 1 1 0 2 1 0 0 1 1 0 0 0 0 0 0 0 1 0 0 0 0 2 0 0 0 1 1 1 1 0 1 0 0 0 2 0 1 0 0 2 1 1 2 2 0 2 0 1 0 0 1 1 0 0 1 1 2 1 1 2 1 0 1 0 2 0 2 1 2 1 1 0 0 1 0 2 1 0 2 0 2 0 0 1 1 0 0 1 1 1 1 0 0 0 1 2 1 1 1 0 0 0 0 1 0 0 2 0 0 0 0 0 1 0 0 0 1 0 1 0 0 1 0 1 0 0 1 2 2 2 2 2 2 2 0 2 0 0 0 0 2 1 0 0 0 0 1 0 0 1 1 2 0 1 1 0 0 2 2 1 0 1 1 0 0 0 0 0 1 0 0 2 1 2 0 1 0 0 1 1 0 0 2 0 1 0 1 2 1 2 2 0 0 0 1 0 0 0 0 1 1 0 1 0 2 2 1 0 0 2 1 2 2 0 0 0 0 0 0 0 1 1 0 0 0 0 0 0 0 0 0 1 0 0 0 1 0 0 0 0 2 0 0 0 2 1 0 0 2 1 1 0 1 1 0 0 1 0 0 0 2 2 0 2 1 0 1 1 0 2 2 0 0 1 1 2 2 0 2 0 0 2 0 0 1 0 0 0 1 0 0 2 0 1 0 1 1 0 2 1 0 0 0 0 2 1 0 0 2 2 0 0 1 0 0 1 1 1 0 0 0 0 2 0 1 0 1 1 2 1 0 1 2 0 1 2 0 0 2 0 0 0 0 2 1 0 0 0 0 1 0 1 1 0 0 0 0 0 0 1 0 2 0 0 1 1 1 1 1 0 2 2 1 0 0 0 0 0 1 0 0 2 2 1 2 0 2 0 2 1 1 1 1 1 0 2 0 1 0 0 0 0 0 0 0 0 0 1 1 0 1 1 2 2 1 1 2 0 0 0 0 0 0 0 1 1 0 1 2 0 0 0 0 0 2 0 0 1 1 1 1 2 2 0 1 0 0 1 0 0 0 1 2 1 2 2 0 0 0 1 1 0 0 1 0 0 2 0 2 1 1 1 0 2 0 1 0 0 0 0 1 1 1 2 1 0 1 1 1 0 2 0 2 0 0 2 2 0 0 1 1 2 0 1 1 0 1 2 0 2 1 2 0 0 0 1 0 0 0 1 2 1 1 0 0 1 0 0 1 0 0 0 0 1 2 2 0 2 0 0 0 0 0 1 1 0 1 0 0 1 1 1 0 1 1 0 0 0 0 1 0 0 0 0 0 0 0 0 2 0 1 0 0 1 0 0 2 1 0 0 0 1 1 0 0 0 0 0 0 1 1 1 1 1 1 0 0 1 0 0 0 0 0 2 0 0 2 0 0 0 1 2 2 2 0 1 1 0 1 0 1 0 1 0 1 1 0 0 0 1 1 0 0 0 1 0 0 0 1 1 1 1 2 1 1 1 1 0 0 1 0 1 2 0 1 1 1 1 0 0 1 1 0 0 1 0 0 0 0 0 1 2 2 1 2 1 0 0 0 0 1 1 0 2 1 1 0 0 0 0 0 1 2 0 0 0 0 0 0 0 0 0 0 0 0 0 1 0 1 0 0 1 0 0 0 1 1 1 1 0 0 0 0 0 0 0 0 0 0 2 1 0 0 0 1 1 1 0 0 0 0 1 1 1 2 2 2 1 1 1 1 1 1 0 1 0 1 0 1 2 2 2 2 0 1 1 1 1 0 0 1 2 0 2 0 1 1 0 0 1 0 1 0 1 1 2 0 2 1 1 2 0 0 0 1 1 2 1 2 1 1 0 0 0 0 0 0 0 0 0 0 0 0 0 0 0 0 1 0 0 0 2 0 0 0 0 0 0 0 0 0 0 0 1 2 2 0 0 0 0 0 1 1 0 1 2 2 2 0 2 0 0 0 0 1 0 2 2 0 1 1 2 0 2 2 1 0 0 0 0 0 1 2 0 2 1 1 1 0 0 0 1 2 2 2 2 0 0 0 0 2 2 0 0 1 0 0 0 2 0 1 0 1 0 1 1 0 0 0 2 2 2 0 0 0 0 0 2 0 1 1 2 0 1 1 0 1 1 1 0 0 1 1 2 0 1 0 1 0 0 1 1 2 0 0 1 0 0 0 0 1 0 0 0 0 0 0 0 0 0 0 0 0 0 1 1 1 1 0
29 0 0 2 0 0 1 1 0 1 0 0 1 1 1 1 0 1 1 0 2 0 0 1 0 0 0 1 2 2 2 0 0 0 2 1 2 1 0 0 0 0 0 1 0 0 1 0 0 0 0 0 2 2 0 1 1 0 2 0 1 1 0 1 0 1 0 0 1 1 0 1 1 0 2 1 2 0 1 0 1 0 0 0 2 0 0 0 0 2 0 0 1 0 0 1 0 2 0 2 1 1 1 1 0 0 2 0 2 1 0 1 1 1 1 1 1 0 0 0 2 0 1 0 1 0 1 1 2 1 0 0 0 0 0 0 0 0 0 0 1 0 1 0 0 0 0 0 0 0 0 0 0 1 1 1 0 1 0 0 1 1 1 2 1 2 1 2 0 1 1 0 0 2 1 1 0 1 1 1 1 1 1 1 2 0 2 1 0 0 1 2 0 1 2 2 1 0 0 0 0 0 0 1 2 0 2 0 2 0 0 0 1 0 1 1 1 0 0 2 2 0 2 2 0 1 1 1 0 0 0 0 0 0 0 1 1 2 1 1 0 0 2 1 2 2 0 0 1 1 1 1 0 0 1 1 1 1 0 0 0 0 1 1 1 0 0 1 2 1 0 1 1 1 0 0 0 1 2 0 1 1 1 2 0 2 0 1 0 2 2 1 1 1 2 1 1 1 1 2 1 1 0 0 0 0 0 2 0 0 0 0 0 1 2 1 0 1 0 0 0 2 0 0 1 0 1 0 0 0 0 1 1 0 0 0 0 2 0 0 0 1 2 0 0 0 0 1 2 2 1 0 2 1 1 0 0 1 0 0 1 1 0 1 0 0 0 2 1 0 1 1 0 0 0 0 2 1 1 1 0 0 1 0 1 0 0 0 0 1 1 1 2 0 2 0 2 1 0 0 0 0 0 2 2 1 0 1 0 0 1 1 1 1 0 1 0 1 0 1 0 1 1 1 0 1 1 0 0 1 1 1 1 2 1 0 1 0 0 0 1 1 0 1 0 1 1 1 2 1 0 0 1 2 2 1 2 1 0 0 0 0 0 0 0 1 1 2 0 0 2 2 1 1 1 0 1 2 1 1 0 0 0 0 1 1 1 0 1 0 1 1 0 1 1 1 1 1 1 1 0 0 2 1 2 1 1 0 2 0 0 1 0 0 0 0 0 2 0 1 1 2 1 2 2 2 0 2 0 1 1 0 1 0 1 1 2 1 2 2 0 1 1 0 1 0 0 0 0 0 0 0 1 2 1 1 0 1 1 1 0 0 1 0 0 0 0 1 1 0 0 1 1 0 1 0 1 1 0 1 1 0 2 2 1 1 1 1 0 0 1 0 0 0 2 1 1 2 2 0 0 0 0 0 1 0 1 0 1 0 1 1 0 0 1 0 2 0 0 1 1 1 0 0 0 2 2 2 0 0 1 2 1 2 0 0 1 0 0 2 0 1 0 1 1 1 1 1 1 0 1 2 0 0 2 0 0 0 2 2 2 1 1 2 0 2 0 2 0 1 0 0 1 0 0 1 0 0 2 0 1 0 2 0 0 2 0 0 2 0 2 0 0 1 1 0 1 1 1 1 1 0 0 0 1 2 0 1 1 0 1 0 0 1 1 0 2 1 1 0 0 0 1 0 0 1 0 0 0 0 1 0 0 0 0 0 1 0 1 2 0 2 0 0 0 2 0 0 0 0 0 0 0 0 0 1 0 0 2 0 0 0 1 0 0 0 0 2 0 0 0 0 0 1 0 0 1 0 0 1 0 1 0 0 0 1 1 1 0 2 0 1 1 1 1 1 0 1 0 0 1 0 0 2 1 1 1 1 1 2 0 0 1 1 1 0 2 1 2 0 2 1 1 2 0 0 1 1 0 2 1 1 1 0 0 1 0 0 0 0 0 0 1 0 0 1 1 0 0 1 1 0 0 0 2 0 0 1 0 0 0 0 0 0 0 1 1 0 1 0 1 0 0 1 2 2 1 0 1 2 2 0 0 0 0 0 0 1 0 1 1 0 2 1 2 0 2 1 0 2 1 1 1 0 1 1 1 1 0 1 0 0 0 0 0 2 2 2 1 0 0 0 0 0 2 0 1 2 0 0 0 1 0 0 0 1 0 1 1 1 0 0 2 1 1 1 1 1 0 0 2 0 1 1 1 0 1 2 0 0 1 1 0 0 0 0 0 0 0 0 0 0 0 0 0 2 0 0 1 0 0 0 1 2 0 0 0 0 0 0 0 0 1 1 0 0 0 1 1 2 1 2
30 1 0 0 0 0 0 2 0 2 0 0 0 0 0 0 0 0 1 0 0 0 0 0 0 0 0 1 2 2 1 1 0 0 2 0 2 1 1 0 1 0 0 0 0 1 1 0 0 1 1 0 0 0 2 0 0 0 2 2 0 2 1 0 0 0 0 0 0 1 1 1 2 0 2 1 0 0 1 0 1 0 0 0 2 0 1 1 1 2 1 1 0 1 0 1 0 0 0 1 1 2 1 1 1 1 2 1 1 1 0 2 0 1 1 1 1 0 0 0 2 0 2 1 1 0 1 0 0 0 0 0 0 1 0 0 1 0 0 0 0 0 0 0 0 0 0 0 0 1 0 1 0 0 0 0 0 0 1 0 0 2 0 1 0 0 0 1 1 1 0 0 1 1 2 1 0 0 0 0 0 0 1 1 2 0 1 2 1 0 1 2 0 2 2 2 1 0 0 0 0 0 0 1 2 1 2 1 1 0 0 0 2 0 0 2 0 0 0 0 1 2 2 2 0 0 0 0 0 0 0 1 0 1 1 1 1 2 1 2 0 0 2 0 1 1 0 0 0 0 0 0 0 0 0 0 1 2 0 0 1 0 1 1 1 0 0 0 2 2 0 1 1 2 1 0 0 1 1 0 1 1 0 1 1 0 0 2 0 2 2 0 1 1 2 1 2 0 0 1 0 0 1 1 0 0 1 1 1 2 0 2 0 1 1 0 0 0 0 0 1 1 1 0 1 0 0 0 1 0 0 2 0 0 0 0 0 1 0 1 0 1 1 0 0 0 0 1 2 1 0 0 2 0 2 0 0 1 0 1 0 1 0 0 0 2 0 1 1 0 1 1 2 2 1 0 2 1 0 0 0 0 2 0 1 0 0 0 0 0 0 0 1 1 2 0 1 1 0 0 0 0 0 1 2 0 2 0 0 0 0 2 1 1 1 2 0 1 0 1 0 1 1 0 1 2 2 0 0 0 0 0 0 0 0 1 0 1 0 2 1 1 1 1 0 2 2 0 1 1 0 1 0 0 0 0 0 2 1 2 1 1 1 0 0 2 2 0 0 0 0 0 2 2 0 0 0 2 0 1 1 0 0 0 0 0 0 2 2 0 0 0 0 2 2 0 2 2 2 0 0 0 1 1 1 1 1 1 1 0 0 0 0 0 0 0 0 2 0 0 1 2 0 2 1 2 0 1 0 1 1 0 2 1 1 0 1 2 1 2 1 0 1 1 1 2 0 0 1 1 0 1 0 2 0 0 1 0 1 0 0 1 0 0 0 0 1 2 1 1 0 1 1 0 0 0 1 0 0 0 0 0 1 0 1 0 0 1 0 0 1 1 1 0 1 0 0 0 1 0 0 2 1 0 0 0 1 0 0 1 0 0 0 1 0 0 0 0 1 0 0 0 0 0 0 1 1 1 0 0 0 2 0 2 0 1 2 0 1 2 1 1 0 2 2 2 2 1 2 1 1 1 0 1 1 0 0 0 1 0 0 0 0 1 1 1 1 2 1 1 0 1 0 1 1 1 1 1 1 0 0 0 1 0 1 2 1 1 2 0 2 0 0 0 0 0 0 2 2 2 1 1 0 0 1 1 0 1 1 0 0 0 0 0 0 0 0 1 1 0 0 0 1 0 1 1 1 1 0 0 2 0 0 0 0 1 2 0 0 1 0 1 0 1 0 1 0 0 0 0 0 0 0 0 0 1 1 0 2 1 0 1 2 2 1 1 1 0 2 2 1 0 0 1 0 0 0 1 1 1 0 1 0 0 1 0 1 1 0 2 0 1 2 1 1 1 0 2 0 0 1 0 0 0 2 0 1 0 1 2 0 0 1 1 1 0 2 1 2 0 1 2 0 2 0 0 1 1 0 2 0 2 1 1 0 0 0 1 1 0 1 1 0 0 0 0 0 0 0 0 1 0 0 0 2 0 0 0 1 1 0 1 0 0 0 0 1 0 1 0 0 0 0 0 2 2 1 1 2 2 2 0 1 1 0 1 0 1 0 1 1 0 0 2 2 0 2 2 0 1 0 1 0 0 2 0 1 0 0 0 0 0 1 0 2 1 1 0 1 0 1 0 0 1 1 0 0 1 0 0 1 1 0 1 0 0 0 1 0 2 0 1 1 2 1 0 1 0 0 0 2 0 0 2 2 0 1 0 0 0 2 0 1 0 1 0 1 0 1 0 0 0 1 0 0 0 0 0 1 0 0 0 1 1 0 1 1 0 0 0 0 0 0 0 0 0 0 1 1 0 1 1
31 0 0 2 0 0 1 2 0 2 0 0 0 0 0 0 0 0 1 0 2 0 0 0 0 0 0 2 2 2 2 0 1 2 2 1 2 2 1 1 2 1 0 1 0 0 0 0 0 0 1 0 1 1 1 0 0 1 0 2 0 1 0 2 0 2 0 0 1 1 0 1 1 0 1 2 2 0 1 1 1 0 0 0 2 0 0 0 0 2 0 0 1 0 0 0 0 2 0 2 0 2 1 1 1 1 1 1 1 0 1 1 1 2 1 1 2 0 1 0 0 0 2 1 1 1 1 2 2 2 0 0 0 0 0 0 0 0 0 0 1 0 0 0 0 0 0 0 0 0 0 1 0 0 1 0 0 1 0 0 1 1 1 2 2 2 1 1 1 2 1 1 2 0 2 1 1 0 0 0 0 0 0 1 1 0 1 2 1 1 1 2 1 1 2 1 0 0 1 1 0 1 0 0 2 2 0 0 1 0 1 0 2 0 0 2 1 0 1 2 2 0 2 1 1 0 0 1 1 1 0 1 1 0 0 0 0 2 1 1 0 0 2 0 2 2 0 0 0 0 0 0 0 0 0 0 0 1 0 0 0 0 1 1 1 0 0 0 2 0 0 0 0 1 0 0 0 1 1 0 0 1 1 1 1 1 2 1 0 1 0 0 1 1 2 1 2 2 0 2 1 0 1 1 0 0 2 2 0 0 1 2 0 1 2 1 1 0 1 0 0 1 1 0 1 0 1 0 1 0 0 0 2 1 0 0 0 0 0 1 1 1 1 0 1 0 0 0 1 1 0 1 2 1 1 0 1 1 0 1 0 0 2 0 2 0 2 2 1 0 1 1 1 1 1 0 1 1 0 0 0 0 2 0 1 1 0 0 0 0 0 0 0 0 1 1 0 1 1 1 0 1 0 1 1 0 1 1 0 0 0 0 2 2 0 2 0 0 0 0 1 0 1 0 1 2 1 2 2 1 1 2 1 0 0 0 0 2 0 1 2 0 0 0 1 1 2 0 1 0 0 1 0 1 0 0 0 2 1 1 2 1 1 1 0 2 2 1 0 0 1 2 2 2 1 0 1 2 0 1 2 0 0 1 1 2 1 2 2 0 0 0 0 1 1 0 0 0 0 0 0 2 2 2 2 0 0 0 0 1 0 1 1 1 1 1 1 1 1 2 2 1 1 2 0 2 0 0 0 2 0 1 2 1 2 1 1 0 0 1 1 0 1 1 2 0 0 2 2 2 1 0 1 2 0 1 0 1 0 1 1 0 0 0 0 0 0 2 2 0 0 1 1 0 0 0 1 1 0 1 1 0 1 1 0 1 1 0 0 0 0 0 0 0 0 1 1 0 0 0 0 2 0 0 1 0 0 0 0 0 0 0 1 2 0 2 0 0 0 0 0 0 1 0 1 2 2 2 0 0 0 1 1 1 0 0 1 0 0 2 1 1 0 1 1 0 0 2 2 2 0 0 0 1 2 0 0 0 2 0 0 0 1 1 1 0 0 1 0 0 0 1 0 0 0 1 1 1 1 0 0 0 0 0 0 1 2 1 1 0 2 0 0 0 0 0 0 2 1 2 1 1 0 0 1 2 0 2 2 0 0 0 0 1 0 1 0 2 2 0 0 0 0 0 1 1 0 0 1 1 1 1 0 0 0 0 1 0 1 2 1 2 0 0 0 0 0 0 1 1 1 1 1 0 0 1 0 0 2 0 0 2 1 0 0 0 1 0 1 1 0 0 0 1 0 0 1 1 1 1 0 1 0 0 0 2 0 1 0 2 1 1 2 2 1 1 1 1 0 0 1 0 0 1 1 0 1 0 0 0 0 0 0 1 1 0 0 1 1 0 1 0 1 2 0 0 0 2 0 2 0 2 1 0 0 1 0 0 0 0 0 0 0 1 0 0 1 0 1 0 1 0 0 1 1 1 0 0 1 1 0 0 0 0 0 1 1 0 1 0 0 0 0 0 1 1 0 0 2 2 1 1 2 0 0 0 0 0 1 0 0 0 1 2 2 0 2 2 0 1 0 2 0 0 2 0 1 2 0 0 0 0 1 0 1 1 1 2 2 1 0 1 1 1 0 0 0 2 1 1 0 2 0 1 0 0 0 1 2 0 0 0 0 1 0 0 1 1 0 0 2 0 1 1 1 0 2 2 0 0 1 0 1 0 2 1 1 0 1 0 0 0 0 0 0 1 0 0 1 0 0 0 0 0 0 0 0 0 0 1 1 0 1 0 0 0 0 0 0 0 2 0
32 0 0 1 0 0 0 2 1 1 0 0 0 0 0 0 0 0 0 0 1 0 0 0 0 0 0 2 2 2 2 1 1 1 0 0 1 1 0 0 2 0 0 1 0 1 1 0 1 1 0 0 0 2 0 0 0 0 2 0 1 1 0 1 1 0 0 1 0 0 0 0 1 0 1 2 2 0 1 0 1 0 0 0 2 0 0 1 0 2 0 0 2 1 1 1 0 1 0 2 0 2 0 0 1 1 1 1 1 0 0 2 0 2 0 0 1 0 1 0 1 0 2 0 2 0 2 1 1 1 0 0 0 0 0 0 0 0 0 1 2 0 0 0 1 0 0 0 0 0 0 0 0 1 0 0 0 1 0 1 0 1 2 2 1 2 1 0 0 1 0 0 2 0 2 2 0 1 0 0 1 1 1 1 2 0 1 1 0 0 0 1 0 0 1 2 0 0 1 0 0 0 0 0 2 0 2 1 1 0 0 0 2 0 0 2 1 1 0 0 1 1 1 2 0 1 1 0 0 0 0 0 0 0 0 0 0 2 2 2 0 0 2 1 2 2 0 0 0 0 0 0 0 0 0 0 1 2 0 0 0 0 1 1 1 0 1 0 2 0 0 1 1 1 0 0 0 2 1 0 2 0 0 2 0 1 0 0 0 1 1 1 0 2 2 0 1 0 0 0 1 0 0 0 0 0 0 2 0 1 0 1 0 1 2 1 0 0 0 0 2 0 2 0 2 0 1 0 0 1 0 1 0 0 0 0 0 2 1 2 0 1 1 0 1 0 0 0 2 1 1 0 2 1 1 0 1 1 0 1 0 0 2 0 2 0 1 2 1 0 1 1 1 1 1 0 2 2 1 0 0 1 0 1 2 0 0 1 1 0 0 0 1 0 0 2 0 0 1 1 1 1 0 1 2 1 2 1 0 0 0 0 0 0 0 0 0 0 0 0 0 1 1 0 0 2 1 0 1 1 1 2 1 2 2 1 0 0 0 0 2 0 0 1 0 2 2 0 0 0 0 1 1 2 1 0 1 2 1 0 0 0 0 0 0 0 0 2 0 1 0 0 2 2 1 0 1 2 0 2 1 0 0 0 0 1 0 0 1 0 1 1 0 2 1 0 2 2 1 0 1 0 1 1 1 1 1 0 1 1 0 0 0 1 1 0 0 2 0 2 2 2 0 1 0 1 1 0 0 2 0 1 1 0 1 1 2 0 1 1 0 1 1 0 1 1 1 0 0 1 0 0 0 2 1 1 0 0 0 1 1 0 0 0 0 0 1 1 1 0 0 1 0 0 0 0 0 2 0 2 0 1 1 0 1 0 0 1 1 0 0 0 0 0 0 0 0 1 1 0 1 1 1 0 0 1 0 0 0 2 0 0 0 0 0 1 1 0 0 0 0 0 0 0 0 1 2 0 0 0 0 0 0 2 0 2 2 0 0 1 1 1 0 0 2 2 1 1 0 0 0 2 0 0 1 0 0 0 2 2 2 0 0 0 1 0 0 1 0 1 1 1 2 0 0 2 2 0 2 0 1 0 0 1 1 1 0 1 1 1 0 0 0 1 0 1 0 0 0 0 0 0 0 0 0 1 1 2 2 0 1 0 0 0 0 0 1 1 1 0 0 0 0 0 2 1 0 0 0 0 1 0 1 1 0 1 1 0 0 0 0 0 0 0 0 0 0 0 1 1 1 1 0 0 0 1 2 1 2 1 1 2 1 0 0 0 0 0 1 1 0 0 0 0 0 0 0 1 2 2 1 1 1 0 0 0 1 2 0 2 2 0 2 1 0 0 1 0 0 0 0 0 0 1 2 1 2 0 0 1 0 0 0 2 2 0 2 1 2 1 0 2 2 1 0 0 0 2 0 2 0 2 2 1 0 1 0 2 1 0 0 0 1 0 0 1 1 0 0 1 1 0 0 0 2 0 0 0 0 0 0 0 0 0 0 0 1 0 2 0 2 0 0 1 2 2 0 2 2 2 2 0 2 0 0 0 0 2 2 1 1 0 2 1 2 0 2 1 1 0 0 1 0 0 2 0 1 0 0 1 0 0 0 0 2 1 1 0 1 0 0 0 0 0 1 0 1 1 0 0 0 2 0 2 0 0 0 1 1 0 0 0 1 0 0 0 0 1 1 0 2 0 0 1 1 0 0 0 0 1 1 1 0 1 1 0 0 0 0 0 0 0 0 1 1 2 0 0 1 1 0 0 1 2 0 0 0 0 0 2 2 0 0 0 0 1 0 0 0 0 1 1
33 0 0 2 1 0 0 1 0 0 0 0 0 0 0 0 0 0 2 0 1 0 0 0 0 0 1 1 1 2 1 0 0 0 0 0 1 1 0 0 0 0 0 2 0 1 1 0 0 1 0 0 1 1 1 0 0 0 1 1 1 2 0 1 0 0 0 1 0 0 0 2 2 0 1 2 2 0 0 1 0 0 1 1 1 0 1 0 0 2 0 1 0 0 0 0 0 0 0 2 2 2 0 0 1 1 2 0 2 0 0 2 1 2 1 0 1 0 1 0 1 0 1 1 0 1 0 1 2 1 0 0 1 1 0 0 1 1 0 2 2 0 0 0 0 1 0 0 0 1 0 0 0 0 0 0 0 0 1 1 1 1 2 2 1 2 2 0 1 1 0 0 1 1 1 1 0 2 0 0 1 2 0 0 0 0 0 1 1 0 2 2 0 0 0 2 1 1 0 0 0 0 1 1 1 1 1 1 1 0 0 0 0 1 0 2 1 1 1 0 0 0 0 1 1 0 0 2 0 0 0 1 0 0 0 1 0 2 2 0 1 0 2 1 2 2 0 0 0 0 0 0 0 1 0 0 0 1 1 0 0 0 0 0 0 0 1 1 0 0 0 1 2 2 0 0 1 1 2 0 1 0 1 1 1 1 1 2 2 2 0 1 0 2 2 0 2 1 0 1 0 0 1 1 0 0 0 2 0 0 0 1 0 0 2 1 0 1 0 0 1 0 1 1 1 0 1 1 1 1 0 1 0 0 0 0 0 1 0 1 1 1 0 0 1 0 0 0 2 1 1 0 2 1 0 0 2 0 0 0 1 1 1 0 1 1 0 2 2 0 0 2 1 1 0 1 2 1 0 0 2 1 2 0 2 1 0 0 0 0 0 0 0 0 2 0 1 0 1 1 1 1 0 2 2 1 0 2 0 0 1 0 0 0 2 2 1 1 0 1 0 2 1 0 1 2 1 0 0 0 0 0 0 0 0 0 0 1 0 1 1 0 0 1 1 1 1 0 2 0 0 1 0 0 0 0 0 2 0 2 2 2 2 1 0 1 1 1 0 0 1 1 1 1 0 0 0 1 1 0 1 0 0 0 0 0 0 0 1 1 1 1 0 2 0 2 0 2 1 0 2 0 1 1 1 0 2 0 1 1 0 0 0 1 1 1 0 2 1 1 1 2 0 1 0 1 1 1 0 2 0 1 2 1 1 1 2 2 2 2 0 1 2 2 2 0 0 1 1 1 0 0 0 1 1 1 0 1 1 1 0 0 1 0 1 1 1 2 1 1 1 1 1 0 1 0 1 1 0 1 0 1 1 0 0 0 0 2 2 2 2 0 0 0 0 0 0 0 0 0 0 2 0 0 1 0 1 0 0 0 1 0 1 1 0 1 0 0 0 1 0 1 0 0 0 0 2 0 0 0 0 1 0 1 0 1 2 0 0 2 1 1 0 0 1 1 1 0 1 1 0 2 0 0 2 0 1 0 1 0 0 0 1 1 1 1 0 2 1 0 0 1 0 0 0 1 1 1 1 0 0 0 0 1 2 1 0 1 1 1 1 0 0 2 0 1 1 2 1 1 0 1 0 0 0 1 1 2 2 0 0 0 0 0 0 0 0 1 1 0 1 0 0 0 0 0 1 0 0 0 0 0 0 0 0 1 1 0 0 0 0 1 0 0 0 1 0 1 1 1 1 1 0 0 0 1 1 0 2 0 0 2 2 1 0 0 0 0 2 2 0 0 0 0 1 0 1 0 0 0 1 2 0 0 0 2 0 2 2 2 0 2 2 1 0 0 0 1 0 0 1 0 0 2 1 0 0 0 2 2 0 0 0 2 2 0 2 1 1 0 0 1 0 2 0 0 0 1 0 2 1 1 2 1 0 1 0 2 2 0 2 2 1 0 0 1 1 0 0 0 2 0 0 0 2 0 0 0 1 1 0 0 0 0 1 0 1 0 2 0 0 0 0 1 2 2 1 1 2 2 2 0 1 0 0 0 0 2 0 2 2 0 1 2 2 0 2 2 1 0 0 1 0 1 2 1 1 1 1 0 0 0 0 0 1 1 1 0 2 0 1 0 0 1 2 0 2 1 0 0 0 2 0 1 0 1 0 1 1 1 0 0 0 0 0 1 0 0 1 0 1 0 1 0 0 1 2 1 0 0 2 0 0 0 1 0 0 0 1 0 0 0 0 0 0 1 0 0 0 0 0 0 0 0 0 0 0 0 0 0 0 0 0 0 0 0 0 0 0 0 1 0
34 0 0 2 0 0 2 2 1 0 0 0 2 1 1 1 0 0 1 1 1 1 0 0 0 0 0 2 2 1 1 0 1 1 0 0 1 1 0 0 1 0 0 1 0 2 2 0 0 1 0 0 0 0 0 0 0 0 1 2 0 0 0 0 0 1 0 2 0 0 0 0 1 0 1 2 2 0 1 0 0 0 0 0 2 0 0 0 0 2 0 0 2 0 0 2 0 2 0 2 0 2 1 1 1 0 1 2 1 1 1 0 0 1 0 0 1 0 0 0 2 0 2 1 1 1 1 1 2 1 0 0 0 1 1 1 0 0 0 1 1 0 0 0 0 0 0 0 0 0 1 0 0 1 0 0 0 1 0 0 0 1 2 2 1 2 1 1 0 0 0 0 0 2 0 1 0 1 0 0 1 1 0 1 1 0 1 2 1 0 2 2 0 1 2 1 1 1 0 0 0 0 0 1 2 1 2 1 1 0 1 0 1 0 0 2 0 1 0 1 2 0 1 1 1 0 0 1 0 0 0 0 0 0 0 0 0 2 2 1 0 0 2 1 1 1 0 0 0 0 0 0 0 0 0 0 1 0 0 1 0 0 0 0 0 0 1 0 1 0 0 0 1 2 0 0 0 1 1 0 0 2 0 2 0 2 1 1 0 2 1 0 1 2 2 1 1 2 0 2 2 1 2 2 1 0 1 2 1 2 0 2 0 1 1 0 1 0 0 0 1 2 1 0 2 0 2 1 1 1 0 1 0 0 0 0 0 2 0 0 0 0 1 0 1 0 0 0 1 1 0 1 1 0 1 1 1 1 0 0 1 1 2 0 2 1 1 2 2 0 0 2 0 0 0 0 2 1 0 0 1 1 0 0 0 0 0 1 1 0 0 0 0 0 2 0 1 1 1 1 0 1 0 2 2 0 0 1 0 0 1 1 2 2 0 2 0 1 0 1 1 2 0 1 1 2 0 0 0 0 0 0 0 0 0 1 0 1 0 1 0 0 0 1 1 0 1 0 2 1 0 1 1 2 2 1 2 1 0 1 1 2 1 0 0 1 1 2 0 0 2 2 2 2 0 0 0 2 0 1 0 0 0 0 2 2 2 0 2 0 0 0 0 1 0 0 1 1 1 1 0 1 2 1 2 1 1 0 0 2 1 0 0 0 0 1 1 2 2 2 2 2 0 2 0 2 0 1 0 2 1 0 1 1 1 1 1 1 1 1 1 0 1 0 1 0 0 2 2 2 0 0 1 2 0 0 0 1 0 1 1 0 1 1 1 1 0 1 1 0 1 0 2 0 0 0 2 1 0 1 0 0 1 1 0 0 1 0 0 0 0 0 1 1 0 0 0 0 0 0 0 2 0 1 0 0 1 0 0 2 2 0 1 0 1 0 2 0 1 1 0 0 0 0 0 0 2 2 0 0 1 1 0 1 0 0 2 1 0 0 1 1 0 1 2 2 2 1 0 1 1 1 1 1 1 0 0 0 1 1 0 0 2 2 0 1 1 1 0 2 1 0 1 0 1 1 2 0 2 0 1 0 0 0 2 2 2 2 1 2 0 0 0 0 0 0 1 1 1 1 0 1 0 0 0 1 0 2 2 0 0 0 0 0 0 0 0 0 0 0 0 0 0 0 1 2 0 0 0 0 0 0 0 0 0 0 0 0 0 1 0 2 0 0 0 0 0 0 0 0 0 0 0 0 0 1 0 0 1 0 0 0 2 1 1 1 1 0 2 2 0 1 1 2 0 0 1 2 2 2 1 1 0 0 0 1 1 1 0 2 0 1 2 2 0 0 0 1 0 0 2 0 0 2 0 1 0 1 1 2 0 0 1 1 1 0 2 1 2 0 0 1 2 2 0 0 1 2 0 2 0 2 2 0 0 1 1 0 0 0 0 0 0 1 0 0 1 0 0 0 2 0 0 0 1 0 0 1 0 0 0 0 1 0 0 1 1 0 1 0 0 0 0 0 0 1 0 0 2 2 1 1 1 0 0 0 0 0 1 2 1 0 1 2 2 0 2 1 0 1 0 2 1 0 2 1 1 1 0 1 0 0 0 0 0 2 2 1 2 0 0 0 1 1 0 0 0 0 0 1 0 2 0 2 0 1 0 0 0 2 0 0 2 1 1 1 0 0 0 0 2 0 2 0 0 0 0 1 1 1 1 1 0 1 1 1 1 0 2 0 1 1 0 0 0 2 0 0 1 0 0 0 1 1 0 0 0 0 0 0 0 0 0 0 0 0 0 1 1 0 1 0
35 1 0 2 1 0 0 1 0 0 0 2 0 0 0 0 0 0 1 1 1 1 0 0 0 0 0 2 2 2 2 1 0 2 1 0 1 2 0 0 0 0 0 0 0 0 0 0 0 1 0 0 1 1 1 1 0 1 1 1 1 1 0 0 1 0 1 0 0 0 0 0 0 0 0 2 2 0 1 0 1 0 0 0 2 0 0 1 0 1 0 0 1 0 0 1 0 2 1 1 0 2 2 2 0 0 2 0 2 0 0 2 1 2 1 1 2 0 1 0 1 1 2 1 1 1 1 2 2 2 1 1 0 1 2 1 1 0 0 0 1 0 0 0 0 0 0 0 0 2 0 2 0 1 0 0 0 1 0 1 2 1 1 1 1 2 0 2 0 1 1 1 2 0 2 2 1 0 0 1 0 0 1 1 2 0 2 1 1 0 1 1 0 2 2 2 0 0 0 0 0 0 0 0 2 1 2 1 2 0 0 0 2 0 0 2 0 0 2 1 1 0 2 2 0 1 1 1 1 1 1 2 0 0 0 0 0 2 2 2 0 0 2 1 1 2 0 0 0 0 0 0 0 0 2 1 0 1 0 0 0 0 0 0 1 0 0 0 0 0 1 1 0 0 0 1 0 1 2 0 2 0 0 2 1 1 0 1 0 2 0 0 2 2 2 2 2 0 0 1 0 0 0 0 0 1 1 2 1 1 0 1 0 1 0 1 0 0 1 0 0 1 0 0 0 0 0 0 1 1 0 0 0 0 0 0 0 1 0 0 0 1 2 0 0 0 0 0 2 2 1 0 1 2 0 0 1 0 0 2 0 2 0 0 0 2 0 1 2 1 0 2 0 0 0 0 1 1 0 0 0 0 0 0 1 1 0 0 0 1 0 1 0 0 2 0 0 1 1 1 1 1 0 0 1 0 0 0 0 0 0 0 0 0 1 2 1 0 1 0 0 1 0 1 0 1 1 0 1 0 2 0 0 0 0 0 0 0 0 1 1 1 1 0 1 1 1 0 0 1 0 0 2 2 2 2 2 1 0 0 0 0 1 0 0 0 0 0 0 0 1 1 2 2 2 2 0 2 0 2 1 1 0 1 0 0 0 2 2 0 0 0 1 1 0 1 2 2 2 0 0 2 0 0 0 2 1 0 1 0 1 1 0 0 0 0 0 2 0 0 0 2 0 2 1 2 0 0 1 2 0 0 1 0 1 0 2 1 1 1 0 2 2 1 2 0 0 1 2 1 1 0 1 2 0 1 0 0 0 0 0 0 0 0 0 0 1 1 1 0 1 0 0 0 0 0 1 2 0 2 0 0 2 2 2 1 2 1 0 0 0 0 0 0 1 0 1 0 0 0 0 1 0 0 0 0 2 0 0 1 0 0 1 1 0 1 0 0 0 0 0 0 0 1 1 0 2 1 0 0 0 2 0 2 0 0 2 1 0 2 0 0 0 0 2 1 1 1 2 2 1 1 0 1 1 0 0 0 2 1 1 0 0 0 0 0 1 1 1 0 0 2 0 0 0 2 2 2 1 1 0 0 0 1 1 1 0 2 2 0 2 0 0 1 1 0 0 2 0 1 1 1 1 0 1 2 0 2 2 1 1 1 1 0 1 0 0 0 1 0 0 0 2 0 0 1 0 0 1 1 1 1 1 0 0 0 1 0 0 1 0 1 1 0 0 0 0 0 0 0 0 0 0 0 0 2 0 0 0 0 0 0 1 1 0 1 2 0 2 2 0 0 0 1 0 0 1 0 0 0 0 2 0 0 0 1 1 2 1 2 0 1 2 2 0 0 1 0 1 0 0 0 0 2 1 1 0 0 0 1 0 0 1 0 1 0 1 1 0 0 0 0 1 2 0 0 2 0 1 2 2 1 2 1 0 0 0 0 0 0 0 0 0 0 0 0 0 0 0 0 1 0 0 0 2 0 0 0 0 0 0 1 1 0 0 2 2 1 2 0 0 0 0 0 2 1 0 0 1 0 0 0 2 0 0 0 0 1 0 2 2 0 0 2 2 1 2 2 0 1 0 2 0 0 1 2 0 2 1 1 1 0 1 0 0 2 2 0 1 0 0 0 0 1 1 0 1 1 1 1 0 2 0 1 0 0 0 1 1 1 0 0 2 0 0 0 1 2 0 0 2 0 0 1 1 0 2 1 0 0 1 0 1 1 2 0 0 0 0 0 0 0 0 0 0 2 0 0 1 0 0 0 0 1 0 0 0 0 0 0 0 1 1 0 0 0 0 0 0 1 2 1
36 1 0 2 1 0 0 2 0 0 0 0 1 0 0 0 0 0 0 0 2 0 0 1 0 0 1 2 2 1 1 0 1 2 0 0 0 1 0 1 1 0 0 0 2 0 2 0 0 0 0 0 0 1 1 1 1 0 1 2 0 1 0 2 0 1 0 0 0 0 0 1 2 1 1 2 2 0 1 0 1 0 0 1 2 0 0 1 1 1 0 1 1 0 0 2 0 1 0 2 0 2 1 1 0 0 2 1 1 0 0 2 0 0 0 0 0 0 1 0 1 0 1 0 0 1 0 1 1 1 1 1 1 1 0 0 0 0 0 1 2 0 0 0 0 0 1 0 0 1 0 1 0 0 0 1 1 0 0 0 1 2 1 2 0 1 1 1 1 2 1 0 0 2 1 0 0 0 0 0 0 0 1 0 1 0 1 2 0 0 0 1 0 2 2 1 2 0 1 0 0 0 0 0 2 1 1 0 2 0 0 0 0 0 0 2 1 1 1 1 1 0 1 2 0 0 0 1 0 0 1 1 1 1 1 1 1 2 2 2 0 0 2 0 1 1 0 0 1 1 0 0 0 0 0 0 0 1 1 1 0 1 1 1 0 0 0 0 1 1 0 1 2 2 0 0 0 1 1 0 0 1 0 1 0 1 0 0 0 1 1 2 0 2 2 0 1 1 1 2 2 0 0 0 0 0 0 1 1 1 1 2 0 1 2 2 0 1 0 0 2 2 0 0 2 0 2 1 1 2 0 1 1 0 0 0 0 1 0 1 1 1 1 0 0 0 0 0 2 0 2 0 1 1 0 1 0 0 0 1 0 1 0 1 0 0 1 1 1 0 1 1 0 0 1 0 1 2 1 0 0 2 0 0 0 0 0 0 0 0 0 0 0 1 1 1 0 0 1 1 1 2 0 1 1 1 0 1 0 0 0 0 0 0 2 2 1 0 0 0 0 0 0 2 0 2 1 0 0 0 0 1 0 1 0 0 0 0 0 0 1 1 0 1 0 2 2 1 2 1 1 0 0 0 0 0 0 1 0 1 1 1 0 0 0 0 0 1 0 0 1 1 0 0 1 1 0 2 0 1 1 0 0 0 1 1 1 0 1 1 2 1 0 1 1 1 1 1 0 0 1 1 2 2 2 0 1 1 0 1 0 1 0 1 1 1 2 2 1 1 1 2 0 2 1 2 0 0 1 2 0 0 1 0 0 1 0 1 0 1 0 0 1 1 2 0 0 1 1 2 0 0 2 1 1 1 1 0 0 0 0 0 1 0 0 0 0 1 0 1 0 2 1 0 1 0 2 1 0 1 0 1 1 0 1 0 1 0 0 0 1 0 1 0 1 0 0 1 1 0 1 2 1 1 0 1 2 0 0 1 1 0 0 1 1 1 0 0 0 0 0 0 0 0 0 2 2 0 0 0 0 0 1 1 1 0 1 0 0 0 2 1 0 1 2 2 2 2 0 0 1 2 0 1 1 0 0 0 0 0 0 0 1 1 0 1 0 2 1 1 1 0 0 1 1 2 2 1 2 0 0 1 1 1 1 2 0 1 1 0 2 0 0 1 0 0 0 1 1 2 1 1 0 0 0 2 0 2 2 0 1 0 0 0 0 0 2 1 2 1 0 1 0 1 0 2 1 1 1 1 1 1 0 0 0 0 0 0 1 1 0 1 0 0 0 0 0 0 0 0 0 0 0 0 0 1 1 0 1 0 0 1 1 0 0 0 1 1 1 1 0 0 1 1 0 0 1 0 0 1 0 1 2 2 2 0 0 2 1 2 0 1 2 1 0 0 0 1 0 0 1 0 0 2 2 1 1 0 0 2 0 0 0 1 2 1 1 0 2 0 2 1 1 2 0 0 1 1 0 1 0 1 1 0 0 0 0 1 0 0 0 0 1 0 0 1 1 0 0 1 1 0 0 0 1 1 0 1 0 0 0 0 0 0 0 1 0 0 1 0 1 0 0 2 2 2 0 0 1 2 1 1 2 1 0 0 0 1 0 2 2 0 1 2 1 0 2 1 0 0 0 2 0 0 1 1 1 1 1 1 1 0 0 0 1 1 1 1 1 1 0 1 0 1 2 0 1 1 0 0 0 1 0 2 0 0 0 0 0 0 0 0 2 1 1 0 0 0 1 0 1 0 1 0 0 2 2 1 0 0 2 0 2 0 1 1 1 0 1 0 0 1 0 0 0 0 0 1 2 1 0 1 0 0 0 0 1 0 0 1 1 1 0 0 0 0 0 0 0 0 1 0
37 0 0 2 0 0 0 2 0 1 0 1 0 0 0 0 0 0 0 1 1 1 0 1 1 1 1 2 2 2 1 1 0 1 0 0 1 1 0 1 1 0 0 0 1 0 0 0 0 0 0 0 0 1 1 0 0 0 1 1 1 2 0 1 0 1 0 1 0 1 1 0 2 1 1 2 2 1 2 0 0 0 1 1 1 0 0 1 1 2 1 1 1 0 0 2 0 1 0 1 1 2 1 1 0 0 2 2 1 1 1 0 0 2 0 0 2 0 1 0 1 0 1 0 0 1 0 0 0 0 0 0 0 0 0 0 0 1 0 1 0 0 0 0 0 1 2 1 1 2 0 1 0 0 0 0 0 1 0 1 0 1 2 2 0 1 1 1 0 1 1 2 1 1 1 1 0 2 0 0 1 1 0 1 2 1 2 0 0 0 0 0 1 1 2 1 1 1 0 0 0 1 0 0 2 1 2 1 1 0 1 0 1 0 0 2 1 1 0 1 2 1 1 2 0 0 0 0 0 0 1 1 1 1 1 1 1 2 1 1 0 0 2 1 2 2 0 0 0 0 0 0 0 1 0 0 0 2 1 1 0 1 2 2 1 0 0 0 1 1 0 1 1 2 0 0 2 2 1 0 0 1 2 2 0 1 1 1 0 2 2 0 0 1 2 1 2 1 0 2 1 0 1 1 0 0 1 2 0 1 0 1 0 0 2 0 1 0 1 0 0 1 2 2 2 0 1 0 1 1 0 1 2 1 0 1 1 1 0 0 0 0 1 0 1 0 0 0 1 1 1 1 1 1 1 0 1 1 0 0 0 0 1 0 1 1 0 0 2 0 0 2 0 0 1 0 0 1 2 0 0 2 2 0 1 0 0 0 0 0 0 0 1 0 2 0 2 0 0 0 0 0 1 0 1 0 1 0 0 0 0 2 0 0 1 1 1 1 0 1 0 2 2 2 0 1 1 0 0 0 0 0 1 1 1 0 0 1 1 1 0 2 0 0 0 1 2 1 2 1 0 0 0 0 0 0 0 1 1 2 2 2 0 0 0 0 0 1 0 0 1 0 2 2 2 0 2 2 1 0 1 0 0 1 1 1 1 1 1 0 1 1 0 1 1 0 1 1 1 2 0 1 2 2 2 0 0 1 1 0 0 0 0 1 1 0 0 2 1 1 1 2 1 2 0 2 0 0 2 2 0 1 1 0 1 0 1 0 0 0 0 0 1 1 2 0 0 1 1 2 0 0 1 2 0 1 0 1 0 1 0 0 1 0 1 1 0 2 1 1 1 0 0 0 0 0 0 1 0 1 0 0 1 0 1 0 0 1 0 0 0 0 1 0 0 0 0 1 1 0 1 1 1 1 0 0 1 0 0 1 0 0 1 2 0 1 0 0 1 0 0 0 1 0 1 1 1 1 0 0 0 0 0 2 0 1 1 0 0 1 1 0 0 1 2 1 2 0 1 1 0 2 0 0 1 0 0 0 1 0 0 0 1 1 1 1 1 2 1 1 0 0 0 2 2 2 2 0 1 0 0 1 0 0 2 2 1 2 1 0 1 1 0 0 0 0 0 2 1 1 0 1 0 0 0 1 1 2 2 0 0 0 0 0 0 0 1 1 1 0 0 0 0 0 1 1 0 0 0 0 0 0 1 0 0 0 1 0 0 2 1 2 0 0 0 0 0 2 0 1 1 1 0 0 0 0 0 0 2 0 0 0 1 1 0 2 1 0 1 1 0 1 1 0 0 0 0 0 0 0 0 2 0 0 0 0 2 1 0 2 0 1 2 1 1 1 0 0 0 1 1 0 0 2 1 0 1 0 2 2 0 0 1 1 1 0 2 2 2 0 0 1 1 1 0 0 0 1 0 2 0 2 2 0 0 0 1 1 1 0 1 1 0 0 0 0 0 0 1 0 1 0 0 0 2 0 0 0 0 0 0 0 0 0 0 1 2 0 2 0 2 0 1 0 1 2 0 1 2 2 1 0 1 1 0 1 0 2 1 2 2 0 0 1 2 0 2 1 2 1 1 1 1 0 2 1 0 0 0 1 1 1 0 0 1 1 2 0 1 0 1 0 0 1 2 0 1 2 1 1 0 1 0 2 0 0 0 0 0 0 0 0 2 2 2 1 1 0 0 0 2 0 0 2 1 0 1 2 1 1 1 1 2 0 1 1 1 0 2 0 0 0 0 0 0 0 0 0 1 0 0 0 2 2 0 0 1 0 0 0 0 0 0 1 0 0 0 0 0 0 0 0
38 0 0 0 0 0 0 2 0 0 0 0 1 1 1 1 0 1 1 2 0 1 0 0 0 0 0 2 2 2 2 2 0 0 2 1 2 1 0 0 1 0 0 1 0 1 1 0 0 1 0 0 0 0 2 1 0 1 1 1 1 1 0 1 0 1 0 1 0 0 0 1 2 0 0 2 1 0 1 1 1 0 0 1 2 0 0 2 2 2 2 1 0 1 0 1 0 1 0 1 0 2 2 2 0 0 2 1 1 0 0 2 0 1 0 0 1 0 1 0 0 0 2 0 1 1 1 1 2 2 1 1 0 0 0 0 0 0 2 0 1 0 0 0 0 0 0 0 0 0 0 1 0 1 0 1 1 0 1 1 0 1 1 1 0 1 1 0 2 1 0 0 0 2 2 0 0 1 0 0 0 1 0 1 1 0 1 1 0 0 0 1 1 0 1 1 2 1 0 0 0 0 0 1 2 2 1 1 1 0 0 0 1 0 0 2 0 0 1 2 2 0 1 2 0 1 1 1 0 0 1 1 0 0 0 0 0 2 2 2 0 0 2 0 1 1 0 0 0 0 0 0 1 0 0 0 0 2 0 0 2 0 0 0 0 0 0 0 0 0 0 0 1 1 0 0 1 2 2 0 0 1 0 2 0 2 0 1 0 2 1 1 0 2 2 1 2 0 0 2 0 0 1 1 1 1 1 1 1 1 1 2 0 0 2 1 0 1 0 0 0 1 2 1 1 0 1 0 0 0 0 2 1 0 0 0 0 0 0 0 0 0 2 0 1 0 0 0 2 2 1 0 1 0 1 1 0 1 0 2 0 2 2 0 2 1 0 2 2 0 0 2 1 1 1 0 1 2 0 0 1 1 0 0 1 0 0 0 1 1 1 1 1 1 2 0 2 1 0 0 0 0 0 0 0 0 1 0 0 0 2 0 0 0 2 2 2 0 0 0 0 2 0 2 1 2 1 0 2 1 2 2 1 1 1 1 0 1 0 0 2 0 0 1 1 0 1 1 2 2 0 0 1 2 1 1 1 1 0 0 0 0 1 0 0 1 1 2 0 1 1 1 2 2 2 0 2 2 0 1 1 0 0 0 2 2 2 1 2 0 0 0 0 2 2 0 2 1 0 0 1 1 0 0 0 2 2 1 0 1 0 0 0 1 1 0 0 2 0 2 2 2 0 1 0 1 1 0 0 2 0 1 0 0 0 1 1 1 1 1 2 0 0 0 2 0 0 2 2 2 1 0 0 1 1 0 1 0 0 1 0 0 1 1 1 1 0 1 0 1 0 1 2 0 2 1 2 0 0 0 1 0 0 0 0 0 0 1 1 1 1 0 1 0 0 0 0 1 1 0 1 1 1 0 0 1 1 0 0 0 0 0 0 0 2 0 0 0 0 0 0 0 1 1 1 1 1 0 0 0 0 0 1 0 0 0 2 0 0 1 0 0 0 1 2 1 1 1 2 2 0 1 0 0 1 0 0 1 1 0 0 0 1 2 0 1 2 2 1 0 0 0 1 1 1 2 2 0 1 0 0 0 0 2 2 2 2 1 1 0 2 0 0 1 1 0 0 2 1 1 0 1 0 1 1 1 1 2 2 0 0 0 0 0 0 0 0 2 1 0 0 0 0 0 1 0 0 0 1 1 0 0 0 0 0 1 1 0 0 1 0 1 0 0 0 0 0 0 0 0 0 0 0 0 0 0 1 0 2 0 0 1 2 1 1 1 1 1 0 0 0 1 0 1 1 0 1 2 2 2 1 2 1 1 1 1 1 2 1 2 0 1 2 1 1 1 0 2 0 0 2 0 0 1 1 0 2 1 2 2 0 0 1 1 1 0 2 0 2 0 2 1 0 2 0 0 1 2 0 2 0 2 2 0 0 1 0 2 2 0 2 2 0 1 0 0 1 0 0 0 2 0 0 0 2 0 0 0 0 0 0 0 0 0 0 1 1 0 1 0 1 1 0 2 2 2 0 2 2 2 2 0 1 0 0 0 0 1 0 1 1 0 0 1 1 0 2 1 1 0 0 1 1 0 2 0 1 2 0 0 1 0 0 0 1 1 2 1 2 0 1 0 0 2 0 0 0 2 0 1 1 1 0 0 0 1 0 0 2 1 0 0 2 0 1 0 0 0 0 0 2 0 2 0 0 0 0 1 0 1 1 1 0 0 1 1 1 0 0 0 0 0 0 0 0 0 0 0 0 1 1 0 1 2 0 1 1 0 1 0 0 0 0 0 0 0 0 0 0 0 0 0
39 1 0 1 0 0 0 2 1 1 0 0 0 0 0 0 0 0 1 0 1 0 0 1 0 0 0 2 2 2 1 0 1 1 1 1 2 2 0 0 1 0 0 1 1 1 2 0 0 1 0 0 0 0 1 1 0 0 0 0 0 0 0 2 0 1 0 0 0 1 2 0 1 0 0 2 2 0 0 0 0 0 2 2 0 0 1 0 0 2 0 0 0 0 0 0 0 1 0 1 0 2 1 1 1 1 2 0 2 0 0 2 1 2 1 1 2 0 0 0 2 0 2 1 1 0 1 1 2 1 0 0 0 1 0 0 0 1 1 1 1 0 1 0 0 1 0 0 0 0 0 0 0 1 0 0 1 2 0 1 0 0 0 1 0 1 1 1 1 1 0 0 1 1 0 1 0 1 1 1 1 1 0 1 1 0 1 1 0 0 1 1 0 1 1 1 1 0 0 0 0 0 1 0 2 1 2 1 1 0 1 0 1 0 0 2 1 0 2 1 1 0 2 2 0 1 1 2 0 0 0 0 0 0 0 0 0 2 2 2 0 0 2 1 2 2 0 0 0 0 0 0 0 0 0 0 2 2 0 0 0 0 0 0 2 0 1 1 2 1 1 2 0 0 1 1 1 2 1 1 0 2 0 1 1 0 0 0 0 1 1 1 0 1 2 0 2 1 0 0 0 0 2 2 0 1 1 2 0 0 0 0 0 2 2 0 0 0 1 0 0 1 2 1 1 0 1 0 1 0 0 1 2 2 0 0 0 1 0 0 0 0 1 0 1 0 0 1 2 2 1 0 2 2 0 0 2 0 0 2 0 2 1 1 1 0 1 2 1 0 1 1 1 1 2 1 1 2 0 0 0 1 2 0 1 1 0 0 0 0 0 0 0 0 1 1 1 0 1 1 0 1 0 2 2 1 0 1 0 0 1 0 0 0 2 2 2 1 0 0 0 0 0 1 0 2 1 0 1 0 1 0 0 1 1 0 0 2 0 0 0 1 0 0 1 1 1 2 2 1 1 0 1 1 1 1 1 1 1 0 0 0 0 0 0 0 0 1 0 1 0 0 1 1 0 0 0 2 0 2 0 0 0 2 0 0 0 1 1 0 1 1 1 1 0 0 2 2 2 0 0 0 0 0 0 1 2 0 2 0 0 0 0 1 1 0 0 2 0 1 0 2 1 2 0 2 0 0 0 2 0 2 2 1 2 1 2 1 1 1 0 0 1 1 1 0 0 1 1 2 0 0 1 1 1 2 0 1 0 0 0 0 0 0 0 0 1 2 2 0 0 0 1 0 1 0 2 1 0 1 0 0 2 2 2 0 2 2 2 1 0 0 0 1 1 1 1 0 1 0 0 1 0 0 2 0 0 0 0 1 1 0 0 0 2 0 0 0 0 1 1 1 0 0 0 1 2 1 0 0 0 1 0 1 0 1 2 0 0 2 0 1 0 1 2 2 2 0 0 0 0 1 0 0 2 0 0 0 1 1 1 0 1 0 1 0 1 2 1 1 1 0 1 0 0 1 0 1 2 0 0 0 0 1 1 1 1 1 2 0 1 0 0 1 0 1 0 1 0 1 0 0 0 0 1 2 0 2 1 0 0 0 0 1 1 1 0 0 1 0 0 0 1 0 1 1 0 0 1 0 0 0 0 0 0 0 2 0 0 1 0 1 0 0 0 0 0 1 0 0 0 0 0 0 0 2 0 0 2 0 0 1 2 0 0 0 0 1 1 1 0 0 0 2 2 0 1 0 0 0 1 2 1 1 1 0 0 2 0 2 1 0 2 2 1 1 0 0 0 1 1 0 0 1 1 0 1 0 0 1 0 0 1 1 1 0 1 0 2 1 0 2 1 1 0 0 0 2 0 2 0 2 1 1 0 0 0 1 2 0 2 1 0 0 1 1 1 0 0 0 2 0 0 0 2 0 0 0 0 0 0 0 0 0 0 0 1 0 0 0 1 0 0 0 2 2 0 1 1 1 0 2 2 1 0 1 1 1 0 2 2 0 1 1 2 0 2 2 1 0 0 2 0 0 1 2 0 0 0 1 1 0 0 0 0 1 1 0 1 0 0 0 0 2 1 0 0 1 0 0 1 0 0 1 0 0 0 2 2 0 0 0 2 2 2 0 0 0 1 0 2 0 1 0 0 0 1 1 1 1 1 1 1 0 1 0 0 1 0 0 0 0 0 0 0 1 0 0 0 0 0 0 1 1 0 0 0 0 0 0 0 0 0 0 0 1 0 1 1 1 1 1
40 1 0 2 1 0 0 2 1 0 0 0 0 0 0 0 0 0 0 0 1 0 0 0 0 0 0 1 2 2 2 1 1 1 1 1 2 0 0 0 1 1 1 1 0 0 0 0 0 0 1 0 1 1 0 0 0 0 0 0 1 1 0 1 1 0 0 1 0 0 0 2 2 0 1 2 1 0 2 0 2 0 1 1 1 0 1 0 0 1 0 0 1 0 0 1 0 1 1 1 1 1 1 0 0 0 2 2 0 0 0 1 1 1 1 1 1 0 2 0 0 0 2 2 0 2 0 0 0 0 0 0 1 1 0 0 1 1 0 0 1 0 1 0 0 0 0 0 0 1 0 1 0 0 0 1 1 2 0 1 0 1 1 2 2 2 2 1 1 2 1 0 1 1 2 0 0 0 0 0 0 0 0 1 2 1 1 2 1 1 1 2 1 1 2 1 1 0 0 0 0 0 0 1 2 0 2 1 0 0 0 0 0 0 0 2 2 0 1 1 2 1 2 2 0 1 1 2 0 0 0 0 0 0 0 0 0 2 2 1 0 0 2 0 2 2 0 0 1 1 1 1 1 0 0 0 1 2 0 0 1 0 0 0 0 0 0 0 2 0 0 1 2 2 0 0 0 2 1 0 2 0 0 2 0 0 0 0 0 2 0 0 1 2 2 1 2 0 0 0 0 0 1 1 0 1 2 2 1 2 0 2 0 0 1 1 0 1 0 1 0 0 1 0 1 0 1 0 1 0 0 2 1 1 0 0 1 2 1 1 0 1 2 0 0 0 0 0 2 0 0 0 2 1 1 0 1 1 0 0 0 1 1 0 1 1 1 1 2 0 0 1 0 0 1 2 1 1 0 0 2 1 1 1 1 0 0 0 0 1 0 1 0 0 1 1 0 1 1 1 0 2 0 2 2 0 0 2 0 0 1 0 1 1 1 2 1 0 0 0 0 0 1 2 1 2 1 0 1 0 2 1 1 2 2 0 0 2 0 0 0 2 0 1 1 1 1 2 2 2 0 0 0 1 0 0 0 2 2 0 1 1 1 0 0 1 1 0 0 0 0 0 1 0 0 0 0 2 0 1 1 0 0 0 0 2 0 1 2 0 0 0 1 1 0 2 0 2 2 0 1 0 1 1 1 1 1 0 0 2 0 1 0 0 0 0 0 2 1 1 1 2 0 0 0 0 2 0 0 2 0 1 1 1 1 0 2 0 1 1 1 0 2 1 2 0 0 2 2 2 1 0 0 2 0 0 0 1 0 2 1 0 0 0 0 0 0 2 2 0 1 1 1 0 1 0 2 1 0 1 0 0 1 1 1 1 1 1 0 0 0 0 1 1 0 1 1 0 0 0 0 2 0 0 0 0 0 0 0 1 1 1 0 0 2 0 0 0 2 1 1 1 1 1 1 1 1 2 0 0 2 1 1 2 0 1 2 0 2 2 2 1 0 1 2 1 1 2 0 0 1 1 1 1 1 1 0 1 2 0 0 0 1 0 1 0 1 1 0 0 0 1 0 2 2 2 2 0 1 0 0 1 1 1 1 1 0 2 1 0 2 0 1 2 0 1 0 1 0 0 0 0 0 0 0 0 1 1 1 0 1 0 0 0 1 0 1 1 2 0 0 0 0 1 0 2 1 0 1 0 0 0 0 0 0 0 0 0 1 2 0 2 0 0 0 0 0 0 0 0 0 0 1 0 0 1 0 0 2 0 0 0 2 2 2 0 0 1 0 0 0 0 2 2 2 0 1 1 1 0 0 2 0 0 0 0 2 1 0 1 0 1 2 2 1 1 0 0 0 1 1 0 0 2 0 0 0 0 0 2 1 1 0 1 2 0 1 2 2 0 0 2 0 2 0 0 0 1 0 2 1 2 1 1 0 0 0 0 0 0 0 0 0 0 0 0 0 0 0 1 1 0 0 1 1 0 1 0 0 0 1 0 0 0 0 1 2 0 2 0 2 0 0 0 0 2 0 0 1 2 2 0 2 0 0 0 1 0 0 2 2 0 1 1 2 0 2 2 0 0 0 2 1 0 0 2 0 1 0 1 0 0 1 1 1 1 2 2 2 1 0 1 1 2 2 1 2 2 1 1 0 2 2 2 2 2 0 2 2 0 0 0 0 1 1 0 1 1 1 0 2 0 0 1 1 1 1 2 0 0 1 1 1 0 1 0 0 0 1 0 0 0 1 0 0 1 0 1 2 1 0 1 0 1 0 0 0 0 1 1 0 1 1 0 0 0 0 1 0 1 0 0
41 0 0 2 0 0 1 2 0 2 0 0 0 0 0 0 0 0 1 1 1 1 0 0 0 0 0 1 1 2 1 0 1 1 1 1 1 1 0 0 2 0 0 0 0 0 0 0 1 2 0 0 1 1 1 0 0 1 1 1 1 2 0 2 1 0 1 0 0 0 0 2 2 0 0 2 1 1 2 0 2 0 0 1 2 0 0 0 0 2 0 0 1 0 1 1 0 1 0 2 0 2 1 1 0 0 2 1 1 0 0 2 0 1 1 1 1 0 0 0 2 0 0 0 0 0 0 1 2 2 0 0 0 0 0 0 0 0 0 1 0 0 0 0 0 0 0 0 0 0 0 0 0 0 0 0 1 0 0 0 1 1 1 2 2 2 1 1 0 2 2 0 1 1 2 1 0 0 0 0 0 0 0 0 2 2 0 1 0 0 2 2 1 1 2 2 2 0 0 0 0 1 0 2 2 0 2 1 0 0 0 0 1 0 1 1 0 1 0 0 1 1 2 2 0 1 1 1 0 0 0 0 0 1 1 1 1 2 2 2 0 0 2 0 1 1 0 0 1 1 1 1 0 0 0 0 1 2 0 0 1 0 0 0 0 0 1 2 1 0 1 0 0 0 0 0 0 1 2 0 0 0 1 1 1 1 0 1 0 2 2 1 0 2 2 1 2 0 1 2 0 0 0 0 0 0 0 2 1 1 0 1 0 0 1 1 0 0 0 0 0 2 0 0 1 0 1 0 1 0 0 2 1 0 0 0 0 1 1 2 1 1 1 0 0 0 1 1 2 0 2 0 1 1 0 1 1 2 0 1 0 2 2 0 2 1 0 1 2 0 0 2 0 0 0 0 0 0 0 0 2 2 1 1 2 1 0 0 0 0 0 0 0 1 2 0 0 1 0 0 0 0 0 1 1 0 0 0 1 1 0 1 0 0 2 2 1 1 0 1 0 1 0 1 0 1 0 0 1 0 1 0 1 1 1 1 0 1 0 0 1 1 0 2 0 0 1 0 1 1 0 0 1 1 1 1 1 0 0 0 1 1 1 1 0 2 2 1 0 0 1 1 2 2 1 1 0 1 0 0 2 0 0 1 0 0 0 1 2 0 0 0 0 1 1 1 1 1 1 0 0 1 1 1 1 1 1 0 1 1 1 0 1 1 1 0 0 2 2 1 1 2 0 1 0 2 1 0 0 2 0 2 1 0 1 0 1 1 2 2 1 0 2 0 2 0 0 0 0 1 0 0 1 2 0 0 0 0 0 0 0 0 1 0 1 1 1 1 0 1 0 2 0 0 0 0 1 1 0 1 1 1 1 0 1 0 0 1 1 1 1 0 1 1 1 1 1 1 1 0 1 1 2 0 0 1 1 0 0 2 0 0 1 2 0 1 0 0 1 0 0 0 1 0 1 2 2 1 0 0 0 1 0 0 0 1 2 0 1 1 2 1 0 1 2 1 2 1 2 2 0 1 0 0 2 0 1 0 1 0 0 0 0 1 0 0 1 1 0 0 0 1 0 0 1 1 2 0 2 0 0 1 0 1 2 2 2 1 2 0 2 0 0 1 0 1 0 2 1 2 1 1 0 0 0 0 1 1 2 1 1 1 0 0 0 0 0 1 0 0 0 0 0 0 2 2 0 0 1 1 2 1 0 0 0 0 0 0 0 1 0 0 0 1 0 0 1 1 1 2 2 2 0 0 0 2 0 0 2 0 0 2 2 2 1 0 0 0 2 2 1 1 2 2 2 0 1 1 1 1 1 0 0 0 0 2 0 2 1 2 1 1 2 2 0 0 0 2 0 0 2 0 0 1 1 0 1 0 1 2 0 0 0 1 1 1 1 0 0 0 0 0 1 2 0 0 1 1 1 2 1 2 2 0 0 0 0 1 1 0 1 1 0 0 0 1 1 0 0 0 2 0 0 0 1 0 1 0 0 1 1 0 0 0 0 0 1 0 1 0 2 0 0 0 1 2 0 1 1 2 1 1 1 0 0 0 0 1 0 2 2 0 0 1 2 0 2 2 0 1 0 0 0 0 2 1 1 2 1 2 0 0 0 1 1 2 2 1 2 0 0 0 0 0 0 0 1 1 0 0 1 1 0 1 0 1 0 0 1 0 0 0 2 1 0 0 0 1 0 1 2 0 1 0 0 1 1 2 1 1 0 2 0 0 0 0 0 0 0 1 0 0 0 0 0 0 1 0 1 0 0 0 0 1 0 0 0 0 0 0 0 0 0 0 0 1 0 0 0 0 1 1
42 0 1 1 1 0 0 2 0 1 0 0 1 1 1 1 0 0 0 0 1 0 1 0 0 0 1 2 2 2 1 0 0 0 2 0 2 1 0 0 2 0 0 1 0 1 0 0 0 2 1 0 0 0 2 0 0 0 1 0 1 1 0 1 1 0 1 1 0 0 0 0 2 0 0 2 1 0 1 0 1 0 2 2 0 0 0 0 0 1 0 0 1 0 0 2 0 1 0 2 1 2 0 0 0 0 2 2 1 1 0 1 0 1 0 1 1 0 0 0 0 0 2 0 2 0 2 1 1 1 0 0 1 2 1 1 0 1 1 0 1 0 0 0 0 0 0 0 0 0 1 0 0 0 1 0 1 0 0 0 1 0 2 1 0 1 0 0 1 1 0 0 1 1 1 1 0 0 0 0 0 0 0 0 0 0 0 1 0 1 0 2 0 1 1 1 1 1 0 0 0 1 0 2 2 0 2 1 1 0 2 0 1 0 0 2 2 0 0 0 2 2 1 1 1 1 1 1 0 0 1 1 0 0 0 0 0 2 2 1 0 0 2 0 2 1 1 0 0 0 0 0 0 1 0 0 0 2 1 1 1 1 0 0 0 0 1 2 1 0 0 0 1 2 0 0 0 2 1 0 2 0 0 2 1 0 1 2 0 2 1 1 0 2 2 0 2 2 0 1 1 0 2 2 0 0 0 1 0 1 1 1 0 0 1 0 0 0 0 0 1 1 0 0 1 0 1 0 0 0 0 1 1 0 0 0 0 1 0 0 0 0 1 0 1 1 1 0 0 2 0 2 1 0 0 1 1 2 0 1 0 0 2 0 1 1 1 2 1 0 1 1 0 0 1 0 1 2 0 0 1 1 0 0 1 1 0 1 1 1 0 1 1 0 2 0 1 1 1 1 0 2 0 2 2 1 0 1 0 0 0 0 0 0 1 2 1 0 0 0 0 1 1 2 0 2 2 0 2 1 2 1 0 1 1 0 0 2 0 0 1 1 0 1 1 0 1 0 1 2 0 0 2 2 2 2 2 2 2 1 1 2 0 0 0 0 0 0 0 0 1 0 2 2 0 0 0 2 1 0 1 1 0 0 1 1 1 1 1 0 1 1 0 1 1 0 0 0 0 1 0 0 1 1 1 1 1 0 1 1 0 1 1 1 1 0 0 1 1 2 2 1 1 2 1 2 0 2 0 1 1 0 2 1 1 1 2 1 2 2 1 1 1 0 1 1 0 1 1 1 0 0 0 2 1 1 0 1 1 1 0 0 1 0 1 1 0 1 1 0 0 1 0 0 0 0 1 2 0 2 0 1 0 0 0 0 0 0 0 0 0 0 1 2 0 0 0 1 1 0 0 1 2 0 0 2 2 0 0 1 1 0 0 0 1 1 0 0 0 1 1 1 1 1 1 0 1 2 0 0 0 1 0 2 0 0 1 0 0 2 1 1 0 0 2 2 1 1 1 1 0 2 0 0 1 0 0 0 2 0 0 0 0 1 1 1 1 2 1 1 1 0 1 0 0 2 2 2 1 1 0 1 0 1 1 1 0 2 2 0 2 0 0 2 1 1 0 1 0 1 0 0 0 0 1 2 0 2 2 0 1 0 0 1 0 1 0 0 1 1 0 1 0 0 2 1 0 0 0 0 1 0 0 0 0 0 2 0 0 2 0 0 0 0 0 0 0 2 1 1 1 1 1 0 0 1 0 0 1 0 0 0 1 2 0 2 2 0 0 0 0 0 1 1 0 0 1 1 1 1 1 2 1 0 2 0 1 2 1 2 1 1 2 0 0 0 0 0 0 2 2 0 0 1 2 0 0 0 2 2 0 0 0 2 2 0 2 2 2 0 2 0 2 2 0 0 0 2 0 2 0 2 0 1 0 0 0 1 1 0 1 1 0 0 0 0 0 0 0 0 1 0 0 0 1 1 0 0 0 0 0 0 1 0 0 2 2 2 2 0 0 0 0 0 2 2 0 0 1 1 0 2 2 1 0 1 0 2 0 1 1 0 0 2 2 0 2 2 0 0 0 2 0 0 1 1 0 1 0 1 0 0 0 0 1 1 2 0 1 1 0 1 0 1 2 1 1 1 1 1 0 2 0 2 0 0 0 1 1 0 0 1 2 1 2 0 0 0 0 0 2 0 2 0 0 0 0 2 0 0 1 1 2 0 1 1 1 1 2 0 0 0 1 0 0 0 0 0 2 0 0 0 1 2 0 0 0 0 1 0 0 0 0 0 0 0 0 0 1 0 2 1
43 1 0 1 2 0 0 1 0 0 0 1 0 0 0 0 0 0 0 1 1 1 0 0 0 0 0 1 1 2 1 1 2 2 0 0 1 0 1 0 0 0 0 0 0 0 0 0 0 1 0 0 0 0 1 1 0 0 2 0 1 1 0 0 0 1 0 0 0 0 0 1 2 0 1 1 1 0 1 1 1 0 0 0 1 0 0 0 0 2 0 0 1 0 0 1 0 1 1 1 0 2 1 1 1 0 2 2 1 1 0 1 1 2 1 1 2 0 0 0 2 0 2 2 0 1 0 1 2 2 1 1 0 0 0 0 0 0 0 0 1 0 0 0 0 0 0 0 0 0 0 1 0 0 0 1 0 1 0 0 1 0 1 2 0 1 1 1 0 2 2 1 0 2 1 0 0 2 2 2 2 2 0 1 1 0 1 0 0 0 1 2 0 2 2 2 2 0 0 0 0 1 0 1 2 1 2 1 1 0 0 0 0 0 0 2 0 0 1 0 0 0 2 2 0 0 1 2 0 0 0 0 0 0 0 0 0 2 2 2 0 0 2 0 2 2 0 0 1 1 0 0 2 1 0 0 1 2 1 1 0 1 0 0 1 0 0 0 1 0 0 1 0 0 1 1 1 2 2 0 0 2 0 1 1 0 1 0 0 1 1 2 1 2 2 1 0 1 1 1 1 0 0 0 0 1 2 2 0 2 0 2 0 0 2 0 0 0 0 0 1 1 2 1 0 0 0 0 0 0 0 2 1 0 0 0 1 1 0 0 1 1 2 0 0 0 1 0 2 2 1 1 2 0 2 0 0 1 0 1 0 1 1 0 1 2 0 2 0 0 2 0 0 0 1 0 0 1 1 0 0 0 0 0 0 0 0 0 0 1 1 1 2 0 2 0 0 0 1 1 1 1 0 1 2 0 1 1 1 1 0 0 1 1 1 2 1 0 0 0 0 0 1 0 1 2 1 0 2 1 2 1 0 1 1 0 0 1 0 1 1 1 0 0 1 1 1 1 2 2 0 0 1 2 1 0 1 2 0 0 0 1 0 0 0 0 0 0 0 0 0 0 1 1 1 0 1 1 0 1 1 1 0 0 0 1 0 2 2 0 0 0 0 1 1 1 1 1 1 0 0 0 1 1 1 0 1 2 0 0 0 0 0 0 0 1 1 2 0 1 1 2 2 2 1 2 0 1 1 1 1 0 2 2 1 0 2 0 0 0 2 0 1 0 2 0 0 2 2 2 2 0 0 2 0 1 0 1 0 1 1 0 1 0 1 1 0 2 2 0 0 2 0 0 0 0 1 0 0 0 0 1 0 0 0 0 0 0 0 0 0 0 1 0 0 0 1 1 1 0 1 0 0 0 0 0 0 0 0 1 1 1 0 0 1 1 0 0 0 1 1 1 0 0 0 2 2 0 0 0 1 0 0 2 0 0 2 0 0 0 1 1 0 0 2 1 1 2 1 1 0 1 0 1 1 0 0 0 2 0 0 0 2 1 1 1 0 2 0 0 0 1 0 0 0 1 1 2 1 1 0 1 0 0 2 2 2 2 1 0 1 1 0 1 1 0 0 1 0 0 0 0 0 0 0 2 0 2 1 0 0 0 0 0 1 0 1 1 0 0 0 0 0 0 1 2 0 1 0 0 2 0 1 0 0 0 1 0 0 1 0 0 1 1 0 0 0 0 0 0 0 0 0 0 0 1 0 0 2 0 0 0 1 0 0 0 1 0 1 1 0 1 0 1 0 0 1 0 1 2 0 0 0 0 0 0 1 2 1 2 1 1 2 2 1 1 0 1 0 0 1 0 0 2 1 0 1 0 1 2 0 0 1 1 1 0 1 1 2 1 1 1 1 1 0 0 1 1 0 2 1 1 1 2 0 1 0 1 0 0 0 0 0 0 0 1 1 0 0 0 2 0 0 0 2 0 0 1 0 0 0 0 0 0 0 1 2 0 1 0 0 0 0 0 1 1 0 1 2 2 1 1 1 0 0 0 0 2 1 1 1 0 1 1 2 1 1 0 0 0 0 2 0 1 2 0 2 1 0 1 0 0 0 0 0 1 1 2 2 0 0 0 2 2 2 0 1 1 0 1 0 2 0 1 0 0 0 1 2 1 1 1 1 1 0 0 1 1 0 0 2 0 0 2 0 0 2 1 0 0 1 0 0 0 0 2 2 0 1 0 0 0 1 0 0 1 0 0 2 0 0 0 1 2 0 0 0 1 0 2 1 0 0 1 1 0 0 0 0 0 0 0
44 0 0 0 0 0 0 1 0 0 0 2 0 1 0 0 0 1 1 1 1 0 0 0 0 0 0 1 1 2 0 0 1 0 1 0 1 2 0 0 2 0 0 0 0 0 0 0 0 0 0 0 2 2 0 1 0 0 0 0 1 2 0 0 1 0 1 0 1 1 0 2 1 1 1 2 2 0 0 0 0 0 0 0 1 0 0 0 0 1 0 0 0 0 0 1 0 0 0 1 1 2 0 0 2 0 1 1 0 0 0 0 0 0 0 0 0 0 2 0 0 0 2 1 1 0 1 1 1 1 0 0 0 0 0 0 0 0 1 0 0 0 0 0 0 0 0 0 0 1 0 1 0 0 0 0 1 0 0 0 1 1 1 2 0 2 1 0 1 2 1 0 0 2 2 0 0 0 0 0 0 1 0 0 2 2 0 2 2 0 2 2 2 0 2 2 2 0 0 0 0 1 0 1 2 2 2 1 0 1 0 1 2 0 0 2 0 1 1 0 1 1 2 2 0 1 1 1 0 0 1 1 0 0 0 0 0 2 2 0 0 1 2 0 1 1 0 0 0 1 1 1 0 0 1 1 1 1 1 1 0 1 0 0 1 0 0 0 2 0 0 0 1 2 0 0 0 0 1 0 0 0 0 1 1 1 1 2 0 2 1 0 0 2 2 0 2 0 0 2 0 0 1 1 0 1 1 2 0 1 0 1 0 1 2 1 0 1 0 0 0 1 2 0 2 0 2 0 0 0 0 2 0 0 0 0 0 2 0 0 0 0 2 0 0 0 0 0 2 1 1 0 1 1 1 0 1 0 0 1 1 2 2 0 2 0 1 1 1 0 1 1 0 0 1 1 0 1 1 0 0 0 1 0 0 0 0 0 0 0 0 0 1 0 2 0 0 0 2 2 2 2 0 0 0 0 2 1 0 0 1 1 1 1 1 2 0 1 0 1 0 1 0 1 1 1 0 2 2 1 1 2 0 0 0 1 0 1 0 0 1 1 0 0 2 2 1 0 2 2 0 0 0 2 1 0 1 1 0 0 0 0 1 0 0 1 1 0 0 0 0 0 0 0 2 2 0 0 0 0 1 0 0 0 1 2 1 1 1 0 1 1 0 1 0 0 1 1 0 1 1 1 1 1 0 2 1 1 1 0 0 1 0 1 1 0 0 2 1 1 2 2 1 2 0 2 0 1 0 1 1 1 1 0 1 1 2 2 1 2 2 0 2 1 2 0 0 1 1 1 0 0 1 2 1 1 0 0 0 0 0 0 1 0 1 1 0 1 1 0 0 1 1 0 1 0 1 1 1 1 0 0 2 1 1 1 2 1 1 1 1 1 2 0 0 0 1 1 1 0 0 1 0 0 0 0 0 0 0 2 0 0 0 1 0 0 0 0 0 0 0 0 1 0 1 2 2 1 0 0 1 0 1 0 0 0 2 0 1 2 1 0 0 1 0 0 0 2 1 1 0 1 0 0 2 0 0 0 2 0 0 0 1 1 0 1 0 2 1 0 0 1 1 0 1 1 2 0 2 0 1 1 1 0 2 2 1 0 2 1 1 0 1 2 1 0 0 2 2 2 1 1 0 0 0 1 1 2 2 0 0 0 1 0 0 2 1 2 0 0 0 0 0 1 1 1 1 0 1 1 1 1 1 0 0 1 1 0 0 1 0 0 0 0 0 2 0 0 0 0 0 0 0 0 0 0 0 0 2 0 0 1 2 1 1 0 0 1 1 1 0 0 0 1 1 0 2 0 0 0 0 2 1 1 2 0 1 2 0 2 0 0 1 1 0 0 1 0 0 0 0 0 0 2 2 2 1 0 1 2 0 0 0 1 2 0 1 0 2 0 2 2 0 2 0 0 0 1 0 2 1 1 1 1 0 0 0 0 2 1 1 1 0 1 0 0 0 0 0 1 2 0 0 0 2 0 0 0 0 0 0 0 0 0 0 1 2 0 1 0 0 0 0 0 1 1 0 1 1 2 1 1 0 0 0 0 0 2 1 1 1 0 1 0 2 1 2 0 1 1 1 1 0 0 2 2 0 2 0 0 0 0 0 0 1 1 1 2 2 0 0 0 0 0 2 0 1 1 0 1 0 2 1 2 0 0 0 0 1 2 0 1 2 1 1 1 0 0 0 0 2 0 1 0 0 0 1 2 0 0 2 0 1 1 2 0 0 0 0 0 0 0 0 0 0 1 0 0 1 0 0 0 0 0 0 0 0 0 1 0 0 1 0 0 0 1 0 2 2 1 2 0
45 1 0 1 0 1 1 2 0 1 0 1 0 0 0 0 0 0 0 0 2 0 0 1 0 0 0 1 1 2 1 0 1 1 1 0 1 1 1 0 1 0 0 0 1 0 1 0 0 2 0 0 0 0 2 0 0 0 2 1 1 2 1 1 0 2 0 1 0 0 0 2 1 1 1 2 2 0 1 0 1 0 0 0 2 0 0 0 0 2 0 0 0 1 0 2 1 2 0 2 2 2 0 0 0 0 2 1 1 0 0 1 0 2 0 0 2 0 0 0 1 0 1 1 0 0 0 2 2 2 0 0 0 0 0 0 0 0 0 0 1 0 1 0 0 0 1 0 0 0 1 0 0 0 1 0 1 0 0 0 1 0 1 1 0 0 1 0 0 1 1 0 1 1 1 0 0 2 2 2 2 2 1 0 2 1 1 2 0 1 1 2 0 0 1 1 0 0 0 0 0 0 1 0 0 1 1 1 1 0 1 0 1 0 1 1 0 1 2 1 1 0 2 1 1 0 0 0 0 0 0 0 0 1 1 0 0 2 1 1 0 0 2 0 2 2 0 0 0 0 0 0 1 0 0 0 0 1 0 0 0 0 0 0 0 0 0 0 1 1 0 1 1 2 0 0 0 1 2 0 2 1 0 2 0 1 0 1 0 1 1 1 0 2 1 1 1 1 0 0 1 0 1 1 1 0 0 1 0 1 1 1 0 0 1 0 0 1 1 0 0 0 2 0 1 0 0 0 1 0 0 2 0 0 0 0 0 2 0 0 0 0 2 0 1 0 0 0 1 1 1 1 1 0 1 1 1 0 0 1 1 2 1 0 0 0 2 2 2 0 0 2 0 0 1 1 1 1 0 0 1 0 2 0 1 0 0 0 0 0 0 0 0 0 1 1 0 0 2 2 1 2 0 1 1 0 2 1 0 0 0 1 0 0 1 1 0 0 0 0 0 2 2 2 1 2 0 0 0 0 0 0 0 0 0 1 0 0 0 0 1 1 1 0 1 1 1 0 2 0 0 1 2 2 2 2 2 2 1 1 1 1 0 1 0 2 2 1 0 2 0 0 1 1 1 1 0 2 0 0 2 0 0 1 0 0 0 2 2 0 0 0 0 1 0 0 2 2 1 0 1 0 2 1 2 1 1 0 2 1 0 0 1 1 2 0 0 2 0 0 0 2 0 2 1 2 0 0 0 2 0 0 0 0 0 0 2 1 1 2 0 2 2 0 1 0 0 2 2 2 0 0 1 2 1 1 0 0 0 0 0 0 0 1 0 0 1 0 0 0 0 0 1 0 0 0 1 0 0 0 1 0 1 1 0 1 2 1 1 0 1 0 1 0 1 0 0 0 0 0 0 2 1 1 0 0 0 1 0 1 0 0 0 2 0 0 0 0 0 0 0 0 0 0 0 0 1 2 0 0 0 1 1 2 0 1 2 0 1 1 2 1 0 0 1 1 1 2 2 2 0 0 0 1 0 1 0 0 1 0 0 0 1 0 1 0 1 1 0 0 0 1 0 0 1 0 1 1 2 0 1 0 1 1 2 2 2 0 2 0 0 1 1 2 0 1 0 1 2 2 0 2 0 1 1 2 1 1 1 0 0 0 0 0 1 0 0 1 1 0 0 0 1 1 0 1 2 1 0 0 1 0 0 0 0 0 1 0 0 2 1 2 0 0 0 0 0 1 0 0 0 0 0 0 0 1 2 0 1 0 0 0 2 2 0 1 1 0 2 2 2 1 0 2 0 0 1 2 1 1 0 0 0 0 0 1 1 2 0 2 0 0 2 1 0 0 0 2 0 0 2 0 0 1 1 0 2 0 1 1 0 0 0 1 1 0 1 0 2 0 2 2 2 2 0 0 0 1 0 2 0 2 1 1 0 0 0 1 1 0 1 1 1 0 0 1 1 0 0 0 2 0 0 1 1 1 1 0 0 0 1 0 0 0 0 2 1 0 1 0 0 0 0 0 2 1 0 0 2 1 1 0 1 0 0 0 1 1 1 1 0 0 0 1 1 0 1 0 1 1 1 1 1 0 2 1 0 1 2 2 1 0 1 0 0 2 2 1 2 1 0 1 0 1 2 0 1 1 0 0 1 0 0 2 0 0 0 1 2 1 0 0 1 1 1 2 0 0 1 0 2 0 1 1 0 0 0 2 0 0 2 0 0 1 1 0 0 0 2 0 1 1 0 1 1 1 0 1 2 1 0 1 1 1 0 0 0 0 0 0 0 1 0 0 0 0 1 0 0 0 1 0
46 1 1 2 0 0 1 2 0 0 0 0 1 2 1 1 0 0 1 2 0 1 0 1 1 1 1 1 1 2 0 1 0 1 2 1 2 1 1 0 1 0 0 0 0 0 0 0 0 2 2 0 0 0 1 1 0 0 1 1 1 1 0 1 1 0 0 2 0 0 0 1 2 0 2 2 2 0 2 0 0 0 1 1 1 0 0 0 0 2 0 0 1 0 1 1 0 1 0 2 2 2 1 1 1 1 2 1 1 0 0 1 1 2 1 0 1 0 0 0 2 0 2 1 1 1 1 1 2 1 1 1 1 1 0 0 1 0 0 2 0 0 2 0 0 0 0 0 0 2 0 2 0 0 0 0 0 0 0 0 0 1 1 1 0 2 1 0 2 1 0 0 0 2 2 0 0 1 0 0 0 1 0 1 1 0 1 2 0 1 1 2 1 0 1 2 1 0 1 0 0 1 1 0 1 1 2 1 1 0 1 0 1 0 0 2 0 1 0 0 2 1 2 2 0 1 1 2 0 0 0 0 0 0 0 0 0 2 2 1 0 1 2 0 1 1 0 0 1 1 0 0 0 1 0 0 1 0 0 0 0 0 0 0 0 0 1 0 0 0 1 2 1 1 0 0 0 2 0 0 0 1 1 2 0 1 1 2 0 2 1 2 1 2 2 1 2 2 2 2 0 0 0 0 0 1 1 1 1 2 0 2 0 0 1 0 0 0 1 0 0 1 1 0 0 0 0 0 1 1 0 1 0 0 0 0 0 0 0 1 0 2 2 0 0 0 0 0 2 2 1 0 2 1 1 0 1 1 0 1 0 1 1 0 1 0 0 2 1 0 1 1 1 1 1 0 1 2 0 1 0 1 0 0 0 0 0 0 0 0 0 0 1 0 1 1 0 0 0 0 0 0 0 0 0 0 0 0 0 0 0 1 0 0 1 1 1 0 0 0 0 1 1 2 0 1 1 0 0 0 0 1 0 0 0 0 0 0 0 1 1 0 0 2 0 1 1 0 0 2 0 0 1 1 0 0 0 2 2 0 0 2 0 0 0 1 1 2 0 0 1 0 2 2 1 0 1 2 0 0 2 1 0 0 0 1 0 1 1 0 1 1 0 1 1 0 1 1 1 0 1 1 1 1 1 0 1 0 0 2 0 0 0 1 1 0 0 2 0 0 0 2 0 2 0 2 0 0 0 2 0 1 2 1 2 0 2 1 0 1 1 0 1 0 1 1 0 2 2 2 1 0 1 1 1 2 0 1 0 0 0 0 1 0 1 1 0 1 1 0 1 1 0 0 0 0 1 1 0 1 1 0 2 1 1 1 2 1 0 0 0 0 1 0 1 0 1 0 0 0 0 1 1 0 0 1 1 0 0 2 0 0 1 2 0 1 0 0 0 0 0 0 0 1 1 0 1 1 0 0 1 1 1 1 0 0 1 0 0 0 1 0 0 1 2 2 2 1 0 0 1 2 0 0 1 0 0 0 1 0 0 0 1 1 1 0 1 2 0 1 1 0 1 1 1 2 2 0 1 0 0 1 0 0 2 2 2 2 0 0 2 0 0 1 1 0 0 2 0 1 1 0 0 0 2 2 0 2 2 0 1 0 0 0 0 0 2 1 0 0 0 0 0 1 0 1 1 0 0 0 0 0 0 0 0 0 0 0 0 1 0 1 0 0 0 1 0 0 1 1 1 0 0 0 0 2 1 0 2 0 0 2 1 0 0 0 0 0 2 2 0 0 1 0 0 0 2 1 1 1 0 1 1 1 0 1 0 2 1 2 1 1 2 2 0 0 0 1 1 0 1 1 0 1 1 0 2 1 1 1 0 0 0 2 2 0 2 1 2 0 1 1 0 2 0 0 1 0 0 1 0 1 2 1 0 1 0 1 1 0 1 1 0 0 1 0 2 0 0 0 2 0 0 0 1 0 0 1 0 0 2 0 0 0 0 0 1 0 1 0 0 0 0 0 2 2 0 1 2 2 2 0 2 0 0 1 0 1 0 1 1 0 0 1 1 0 2 1 0 0 0 2 1 0 2 1 1 1 0 1 0 0 0 0 0 1 1 0 1 0 1 0 0 0 1 0 0 0 1 1 1 1 0 1 1 1 1 1 2 0 0 0 0 0 0 0 1 0 0 0 2 0 2 0 0 0 0 1 0 0 2 0 1 0 0 2 2 0 1 0 0 0 0 0 0 0 1 0 2 0 0 0 0 0 0 0 0 0 0 0 0 0 0 0 0 0 0 0 0 1 2 1
47 0 0 1 0 0 1 2 0 0 0 0 0 0 0 0 0 0 1 0 2 0 1 0 0 0 0 2 2 2 1 0 1 2 0 0 0 1 0 0 1 0 1 1 0 1 0 0 0 0 0 0 0 0 2 0 0 0 0 0 2 2 0 0 0 1 0 1 0 0 0 1 1 1 1 2 1 0 2 0 1 0 0 0 2 0 0 0 0 1 0 0 1 0 0 1 0 1 1 1 1 2 2 2 0 0 2 1 0 0 0 1 1 1 1 1 1 0 0 0 2 0 2 1 1 0 1 1 1 1 0 0 0 0 0 0 0 0 0 1 0 0 0 0 0 0 1 0 0 1 1 0 0 0 0 0 0 0 0 0 0 0 0 2 1 1 1 0 1 0 0 0 1 1 0 1 1 0 0 0 0 0 0 0 0 0 0 1 0 0 1 2 0 1 2 1 0 0 0 0 0 0 0 0 2 0 2 0 2 0 0 0 1 0 0 2 0 1 0 1 2 1 2 2 0 1 1 2 1 1 0 0 0 0 0 0 0 2 1 1 0 0 2 1 1 1 0 0 0 0 0 0 1 0 0 0 2 1 1 0 0 0 0 0 0 0 0 0 1 1 0 1 1 2 0 0 2 2 2 0 0 1 1 2 0 2 1 2 0 2 1 0 1 1 2 1 2 0 0 1 0 0 1 1 0 0 0 2 1 2 0 2 0 1 2 2 0 1 2 0 1 0 0 0 1 0 1 0 0 2 0 0 0 0 0 0 0 1 0 0 0 0 1 0 1 0 0 0 2 2 2 0 1 1 0 1 1 0 0 1 1 2 2 0 2 0 1 2 1 0 1 1 1 1 1 0 2 2 2 0 0 0 1 0 1 1 0 0 0 0 0 0 0 0 2 0 0 1 0 0 0 0 0 2 2 0 0 1 1 1 1 1 0 0 2 2 1 0 0 0 1 0 0 1 0 2 1 0 1 0 1 0 0 1 1 1 0 0 0 0 1 1 0 0 2 0 2 0 1 2 0 0 1 2 1 1 1 2 1 1 0 1 0 0 0 0 0 1 0 0 1 1 1 1 2 2 0 2 0 1 2 0 0 0 0 1 0 2 2 0 0 0 0 1 1 0 1 1 0 1 1 1 0 0 0 2 2 0 1 1 0 0 0 1 1 0 1 2 1 1 1 2 1 2 1 1 1 1 0 1 1 1 1 1 1 1 2 0 2 2 1 0 1 1 1 0 0 0 1 1 0 1 0 2 0 0 1 0 2 0 0 0 0 1 0 0 1 1 1 0 1 0 0 0 0 0 0 0 0 0 0 1 0 0 0 0 0 1 1 0 0 0 1 2 0 0 0 0 0 0 0 2 1 1 0 1 1 0 0 2 0 0 1 1 0 1 0 0 1 0 0 0 1 1 1 1 2 2 0 0 0 1 0 1 0 0 2 0 2 2 2 1 0 1 1 1 1 1 2 2 1 1 0 1 1 0 0 0 2 1 1 0 1 0 2 2 0 2 0 0 0 1 0 1 1 2 2 1 2 0 1 0 1 1 1 2 0 1 1 0 2 0 0 1 1 0 0 1 0 0 0 0 0 0 0 1 1 2 2 0 0 0 0 0 0 0 0 1 1 0 0 0 1 1 0 2 1 1 1 1 1 0 1 0 0 1 0 0 0 1 0 1 0 1 0 0 0 0 0 0 0 0 0 0 0 1 0 0 2 0 0 2 1 2 0 2 2 0 2 2 1 0 0 0 1 1 1 0 0 0 1 2 1 1 0 1 0 2 0 2 0 0 2 1 1 1 0 0 0 0 0 0 0 2 2 0 1 0 0 2 0 0 1 1 1 0 2 0 2 1 1 2 2 1 0 0 1 2 0 2 0 2 2 0 0 2 1 1 1 1 0 1 0 0 0 0 0 0 0 0 2 0 1 0 1 0 0 0 0 0 0 0 1 1 0 1 2 0 1 0 0 0 0 0 2 2 0 1 2 2 2 0 2 0 0 0 0 1 0 2 2 0 1 2 1 0 2 1 1 1 0 2 0 0 2 1 0 1 1 1 0 0 2 0 1 1 1 2 2 1 0 1 0 2 1 0 1 0 0 0 1 2 0 2 0 0 0 1 1 0 0 0 1 2 1 0 0 0 1 0 1 0 2 0 0 2 2 0 0 0 1 0 0 1 2 0 0 0 1 0 1 0 0 0 0 1 0 0 1 1 0 1 0 2 0 0 0 0 0 0 0 0 0 1 1 0 0 0 0 0 2 0
48 1 0 2 0 0 0 2 0 0 0 1 1 1 1 1 0 0 1 0 2 0 0 0 0 0 0 0 1 2 0 1 1 1 1 0 1 0 0 0 1 1 0 0 0 0 0 0 0 1 0 0 1 1 1 0 0 0 1 1 1 1 0 0 0 1 0 0 0 1 1 1 1 1 1 2 2 0 2 0 1 0 1 1 1 0 0 1 1 2 1 1 0 0 2 2 0 2 0 2 1 2 0 0 0 0 2 2 0 0 0 2 0 1 0 0 0 1 0 0 2 1 2 1 1 0 1 1 2 2 0 0 1 1 0 0 0 0 0 2 1 0 1 0 0 0 0 0 0 1 0 1 1 0 0 0 0 1 0 0 1 1 2 2 2 2 1 2 0 1 0 1 0 2 1 1 0 0 0 0 0 0 1 0 1 0 0 2 1 0 2 2 0 2 2 2 0 0 1 0 0 0 0 1 2 2 1 0 1 0 1 0 2 0 0 2 0 0 1 0 1 1 1 2 0 0 0 1 0 0 0 0 0 0 0 0 0 2 1 1 0 0 2 0 2 2 0 0 0 0 0 0 0 0 1 1 2 2 0 0 1 0 1 0 0 0 0 1 1 0 0 2 0 0 1 1 0 2 1 0 0 2 0 0 1 0 0 1 0 2 1 1 1 2 2 1 2 0 0 0 2 1 2 2 2 0 0 1 1 2 0 2 0 1 2 0 1 0 0 0 1 1 2 0 2 0 1 0 1 2 0 0 1 0 0 0 0 1 0 0 0 0 2 0 0 0 0 0 1 0 0 0 2 1 0 0 2 0 0 1 0 1 2 0 1 1 0 1 2 0 0 2 0 0 1 0 2 2 1 0 0 0 1 0 1 2 0 0 0 0 0 0 0 0 2 0 1 2 1 1 1 1 0 0 0 0 2 0 0 0 0 2 0 0 2 2 1 0 0 0 0 1 0 1 2 1 0 0 2 1 2 1 0 1 1 0 0 1 0 0 0 2 0 0 1 1 2 1 2 2 0 0 1 2 1 0 1 1 1 0 0 0 0 0 0 1 1 1 0 0 1 1 2 2 1 0 1 2 1 1 1 0 0 0 0 2 0 2 2 0 0 0 0 1 0 0 1 0 0 2 0 1 0 0 0 2 1 0 0 1 0 0 0 1 1 0 0 2 0 1 1 2 0 2 1 2 0 1 0 1 1 1 1 1 1 0 1 1 1 1 0 0 2 1 2 0 0 1 1 2 1 1 1 1 2 1 0 1 0 1 0 0 1 0 1 1 1 1 1 0 0 1 0 0 0 0 1 1 0 1 0 0 2 1 1 1 2 0 0 0 0 0 1 0 0 0 0 0 0 0 0 2 1 1 0 1 1 0 0 1 0 0 0 0 1 0 1 0 0 0 0 0 0 1 1 0 2 2 0 0 0 0 0 1 0 0 2 0 1 2 1 1 0 1 1 1 1 1 0 0 2 2 0 0 2 0 0 1 2 1 1 1 0 1 1 2 1 2 1 0 0 0 1 0 0 2 2 1 1 0 0 0 0 0 2 2 2 0 2 0 1 1 1 2 0 1 0 2 2 2 0 1 0 0 2 2 0 1 1 0 1 0 0 0 0 0 1 1 0 0 0 0 0 0 2 2 0 0 2 2 2 1 0 0 0 2 0 0 0 0 0 0 0 1 0 0 1 0 1 1 0 1 0 0 0 1 0 1 1 1 1 0 2 1 1 0 0 0 2 2 1 0 0 1 0 0 0 0 0 0 0 2 1 1 1 0 1 2 0 2 1 0 2 2 1 0 0 1 0 0 0 0 0 2 2 0 1 0 1 1 0 0 0 1 1 0 1 1 2 1 1 1 1 2 1 0 1 1 0 2 1 1 1 0 0 0 0 0 2 1 1 2 0 0 0 0 0 0 0 0 1 0 0 0 2 0 0 0 0 0 0 0 0 0 0 1 1 0 0 0 1 0 0 1 1 1 0 1 2 2 0 0 2 0 0 0 1 1 0 0 0 0 2 1 1 0 2 1 1 0 0 2 0 1 2 1 0 2 0 0 0 0 1 0 2 1 1 1 1 0 0 0 0 1 1 0 0 1 1 1 0 2 0 2 0 0 0 1 1 1 0 1 2 1 1 1 0 0 1 0 1 0 1 0 0 0 1 1 0 0 1 0 1 0 0 1 1 0 2 0 1 0 0 0 0 0 0 0 2 1 0 0 1 2 0 0 0 0 0 0 0 0 0 1 1 0 0 0 0 1 1 0
49 0 0 1 1 0 0 1 0 1 0 1 0 1 0 0 0 0 0 1 1 1 0 0 0 0 0 0 1 1 1 0 1 0 2 0 2 1 0 0 1 0 1 1 0 0 0 0 0 1 1 0 1 2 1 0 1 0 1 2 0 0 0 1 1 1 1 2 0 1 1 1 1 0 0 2 2 0 1 0 0 0 1 1 1 0 1 1 1 2 0 1 0 1 0 1 0 1 1 0 0 2 2 1 0 0 2 1 1 0 1 1 2 2 2 2 2 1 0 0 2 1 1 1 0 1 0 2 2 2 0 0 0 1 1 0 1 0 0 0 2 0 0 0 0 0 0 0 0 2 0 2 1 1 0 0 0 0 0 0 1 1 1 1 0 1 0 0 1 0 0 0 0 2 1 0 0 1 0 0 0 0 0 0 2 2 0 1 0 0 0 2 0 2 2 2 1 0 0 0 0 1 1 1 2 0 2 1 0 0 1 0 0 1 0 2 0 0 1 0 1 1 2 2 0 0 0 2 1 0 0 0 0 0 0 0 0 2 2 2 0 0 2 1 1 2 0 0 1 1 0 0 0 1 0 0 0 0 0 0 0 0 0 0 0 0 1 0 1 1 0 0 1 2 0 0 0 2 1 0 1 1 1 2 0 0 0 1 0 2 1 1 0 2 2 0 1 1 1 1 1 0 1 1 1 0 1 2 0 1 1 1 0 0 0 0 0 0 1 0 1 0 2 1 2 0 1 0 0 0 0 2 0 0 0 0 0 1 0 0 0 1 2 0 0 0 1 0 1 1 0 1 2 1 1 0 1 0 0 1 0 1 2 0 2 0 1 2 0 0 2 0 2 2 1 1 1 2 0 0 0 1 1 0 1 2 0 0 0 0 0 0 1 0 1 1 0 0 2 2 2 2 0 1 1 1 1 1 0 0 0 0 0 0 2 2 2 0 1 0 1 1 0 1 1 1 0 0 0 0 0 0 0 0 0 1 0 1 0 0 0 2 0 1 0 0 1 1 2 0 0 1 1 1 1 1 1 2 1 1 2 2 0 0 0 0 0 1 0 0 1 1 2 2 0 0 0 2 1 0 0 0 0 0 1 1 1 1 1 0 1 1 1 1 2 0 2 1 1 1 0 1 1 0 2 1 2 1 1 0 0 0 0 1 1 0 0 2 1 1 1 2 1 2 0 2 0 0 1 2 0 0 1 0 1 1 2 0 0 0 0 2 2 0 2 0 0 1 1 1 0 0 0 2 0 2 0 1 0 1 1 0 1 0 0 0 1 0 0 0 0 1 0 0 0 0 1 0 0 0 1 0 1 1 1 1 0 2 1 0 1 0 0 2 0 0 0 0 0 0 0 2 2 0 0 2 2 0 0 1 1 0 0 1 1 1 0 0 0 0 0 0 0 0 0 1 1 1 0 0 0 1 1 2 0 1 2 1 0 1 0 1 0 0 0 0 0 1 1 1 1 1 1 2 1 0 0 0 2 0 0 0 2 1 1 1 0 2 1 1 1 0 1 1 1 2 2 0 1 0 0 1 0 0 1 1 2 0 2 0 1 0 0 1 1 0 0 1 1 1 1 0 0 0 0 0 0 0 1 0 1 0 0 2 1 0 1 0 1 0 0 0 0 0 2 0 0 1 0 0 1 0 0 1 0 1 2 0 0 1 0 1 0 0 0 0 0 0 1 1 1 1 0 0 0 1 1 1 2 1 0 1 1 1 1 0 0 1 1 2 0 0 0 0 1 1 1 0 0 0 0 2 1 0 0 1 1 2 1 2 1 1 2 2 1 1 0 0 0 0 0 0 0 2 2 0 1 0 0 2 0 0 0 1 2 1 1 0 1 1 1 1 2 2 0 0 1 1 0 2 1 1 2 1 1 0 0 1 2 0 1 1 1 0 0 1 1 0 0 1 2 0 0 0 1 1 0 0 0 0 0 0 0 0 0 0 0 0 2 0 0 0 1 0 2 2 0 0 1 2 2 0 0 1 0 0 0 1 0 1 1 0 2 1 2 1 2 2 0 0 0 2 0 0 2 1 1 1 0 0 0 0 1 0 2 0 0 1 2 0 0 0 0 0 0 0 1 0 0 0 0 2 1 1 1 1 1 1 1 1 0 0 2 2 2 0 1 0 0 0 2 0 0 2 2 0 2 0 0 1 1 1 1 0 2 0 0 0 0 0 0 0 0 0 0 1 0 0 0 0 0 0 0 0 0 0 0 0 0 1 0 0 0 0 0 0 0 0 0 0 1 1
50 0 0 0 0 0 0 2 1 0 0 0 0 1 0 1 1 0 1 0 2 0 0 0 0 0 0 1 1 2 0 1 1 2 1 0 2 1 1 0 1 0 0 0 0 0 0 0 0 1 0 0 0 0 2 0 0 0 0 0 1 2 0 0 0 2 0 2 0 0 0 0 2 0 1 1 1 0 2 0 1 0 1 1 1 0 0 0 0 2 0 0 1 1 0 2 1 1 0 1 1 1 2 2 0 0 2 1 1 1 0 1 1 2 1 1 2 0 1 0 1 0 2 1 1 0 1 0 1 0 0 0 0 1 0 0 0 0 0 0 2 0 0 0 0 0 1 0 0 1 0 1 1 0 1 0 0 0 0 0 1 1 2 2 1 2 1 0 0 1 1 1 0 2 1 0 0 1 0 0 1 1 0 0 0 0 0 1 0 0 1 1 1 1 2 2 1 0 0 0 0 0 0 1 2 0 2 1 2 0 1 0 1 0 0 2 1 2 0 0 2 2 2 2 0 0 0 1 1 0 0 0 0 0 0 0 0 2 2 0 0 1 2 0 1 1 0 0 0 0 0 0 0 0 1 1 1 1 0 0 0 0 0 0 0 0 0 0 1 0 0 0 0 0 0 0 1 1 2 0 2 0 1 2 0 2 0 0 0 1 0 1 0 1 2 0 2 0 0 1 1 0 1 1 0 0 0 1 1 2 0 2 0 0 1 0 0 1 0 1 0 0 2 1 1 0 0 0 1 1 0 2 1 0 0 0 0 2 0 1 1 1 2 0 0 0 1 1 2 1 1 0 2 0 1 0 0 1 0 1 0 1 2 0 2 0 2 2 0 0 0 0 1 1 2 0 2 1 1 0 1 1 1 0 0 0 0 0 0 0 0 0 1 0 2 0 1 0 0 0 0 0 0 0 0 0 0 0 1 1 0 0 2 2 0 2 0 0 0 0 0 1 1 0 1 2 2 0 0 0 1 0 0 0 0 1 0 0 0 0 1 1 1 1 1 2 2 1 1 0 1 0 1 2 1 1 1 1 0 1 1 1 0 0 0 0 0 1 0 0 0 0 2 2 0 0 0 1 0 0 2 0 0 0 1 2 1 2 2 0 0 0 0 0 0 0 1 2 1 0 1 0 1 0 1 2 2 0 0 2 1 0 1 2 2 0 0 2 1 1 1 2 1 1 1 1 1 1 0 2 0 0 2 1 2 1 2 1 2 1 0 1 1 1 1 0 0 1 2 2 0 1 0 1 1 0 1 0 0 0 0 0 1 1 0 0 0 2 0 2 0 0 1 0 1 0 2 0 0 0 0 1 2 2 2 1 2 2 2 1 1 0 1 1 0 1 0 0 0 0 0 2 2 0 0 1 1 0 0 2 1 0 0 1 1 0 0 0 0 0 0 0 0 0 0 0 1 2 0 0 1 2 0 1 0 1 2 0 0 1 1 1 0 1 2 1 1 1 2 2 0 1 0 2 1 0 1 0 2 1 1 1 1 1 1 0 0 2 1 0 0 1 0 1 1 1 1 0 2 0 0 1 0 2 2 2 1 2 1 0 1 1 0 2 1 1 0 1 0 1 0 0 0 0 1 2 0 2 2 0 0 0 0 1 0 0 0 1 0 0 0 0 0 1 0 2 1 1 0 0 1 0 0 1 0 2 0 0 1 2 0 2 0 0 0 0 0 1 1 1 1 1 0 0 0 1 0 0 2 0 0 1 1 0 0 0 0 1 1 1 1 1 0 0 0 0 1 1 1 1 1 2 0 1 1 0 1 2 1 2 1 1 2 2 0 0 0 1 1 0 0 0 1 2 1 1 1 0 0 1 1 1 0 2 2 0 2 0 1 0 1 1 2 2 0 0 1 1 0 1 0 2 1 2 0 0 0 0 1 0 0 0 0 0 0 0 0 0 0 0 1 0 0 0 2 0 0 0 1 1 0 0 0 0 0 1 1 0 1 0 0 0 1 0 1 1 0 0 2 2 2 0 2 0 0 0 1 2 0 2 2 0 2 1 1 0 2 2 0 0 0 2 0 0 2 0 0 1 0 2 1 0 0 0 0 2 2 1 1 0 1 0 0 0 0 0 0 1 1 1 0 2 0 2 0 0 0 0 0 1 0 0 1 1 1 1 0 0 0 0 2 0 0 2 1 0 1 0 0 1 1 1 1 0 2 1 1 0 2 0 1 1 0 0 0 0 1 0 0 0 0 0 0 1 0 0 0 0 1 1 0 1 0 1 1 0 0 0 0 0 0 0
51 1 0 1 1 0 0 1 0 0 0 1 0 1 0 0 0 0 0 0 2 0 0 0 0 0 1 1 1 2 0 0 1 2 2 0 2 1 0 0 2 0 0 0 0 0 0 0 0 0 0 0 0 2 0 0 0 0 0 2 0 2 0 2 1 0 1 0 0 1 2 2 2 0 2 2 2 0 1 0 1 0 0 1 2 0 0 0 0 2 0 0 1 1 0 1 0 1 0 2 1 2 2 1 0 0 2 1 1 1 0 2 1 2 1 1 2 0 0 0 2 0 2 2 0 1 0 1 1 1 0 0 0 1 1 0 0 0 0 0 0 0 0 0 0 0 0 0 0 1 0 0 0 2 0 1 2 0 0 0 0 0 2 2 1 2 1 2 0 1 1 1 0 2 0 1 0 0 0 0 0 1 1 0 1 0 1 0 0 0 0 1 0 2 2 2 1 0 0 0 0 1 0 1 2 2 1 1 1 0 0 0 1 0 0 2 1 0 0 1 2 1 2 2 0 1 1 1 0 0 0 0 0 0 0 0 0 2 2 2 0 0 2 2 2 2 0 0 0 0 0 0 0 0 0 0 1 0 0 0 0 0 0 0 0 0 0 0 2 1 1 0 1 2 0 0 0 2 2 0 0 2 0 2 0 0 0 0 0 2 2 1 0 2 1 1 1 1 1 1 0 0 1 1 1 0 1 0 0 2 0 2 0 1 1 1 0 0 1 0 0 1 1 1 1 0 1 0 1 1 1 1 0 0 0 1 0 1 0 0 0 0 2 1 1 0 0 0 1 2 1 1 1 0 1 1 1 2 0 1 0 1 2 0 1 0 2 2 0 0 2 0 1 1 0 1 2 1 0 0 2 1 0 0 1 1 0 1 1 0 0 0 1 0 2 0 1 0 1 1 1 1 0 2 2 1 0 0 0 0 0 0 1 1 1 1 0 0 0 0 1 1 0 2 1 1 0 0 0 0 0 0 0 1 1 0 0 1 0 0 1 1 1 1 1 2 1 0 1 1 0 0 1 2 1 1 1 2 2 1 1 1 0 0 0 0 0 0 0 0 0 0 2 2 1 1 0 2 0 1 1 0 0 0 1 1 1 1 2 0 0 0 2 1 2 0 2 1 1 1 1 1 1 0 1 2 2 0 0 2 1 0 0 0 0 1 1 2 1 1 1 2 0 0 0 0 2 1 1 1 1 0 1 0 1 1 2 0 1 1 0 1 1 0 2 0 0 1 2 2 0 0 0 2 2 0 0 1 0 1 1 0 1 0 1 1 0 1 1 0 1 0 0 0 0 0 0 1 0 1 0 0 2 1 2 0 2 2 1 0 0 0 0 0 0 0 0 0 0 0 0 2 1 0 0 1 1 0 1 1 0 0 0 0 2 0 0 0 0 0 0 0 0 0 0 0 1 1 0 0 1 2 0 1 0 1 2 0 0 0 1 1 0 0 1 1 1 0 2 2 1 1 1 1 1 1 0 1 1 0 0 0 0 0 0 0 1 2 1 1 1 0 0 0 1 1 2 1 1 0 0 0 0 0 2 2 2 2 1 1 1 0 0 2 1 1 0 2 1 1 0 1 0 1 1 2 1 2 2 0 0 0 0 1 1 1 1 0 0 0 0 0 0 0 2 0 0 0 0 0 1 0 0 0 0 0 2 0 0 0 0 0 0 1 0 1 1 1 0 0 0 0 0 0 0 2 0 0 1 0 0 0 2 1 0 0 0 0 1 1 0 1 0 0 0 1 1 0 0 0 0 2 1 1 2 0 1 2 0 2 1 0 2 1 0 0 0 1 0 0 1 0 0 2 1 0 0 1 1 2 0 0 1 0 0 0 1 1 2 0 2 1 0 2 0 0 0 1 1 2 2 1 1 1 0 0 0 2 1 0 0 0 1 0 0 1 1 0 0 0 2 0 0 0 2 0 1 0 1 1 0 0 0 0 0 2 1 0 1 0 0 2 0 1 1 1 0 1 2 2 1 1 1 1 0 0 0 0 0 1 1 0 0 1 1 0 2 2 0 0 0 1 0 0 1 1 1 1 0 1 0 0 1 0 2 0 0 0 2 0 2 0 0 1 2 0 1 2 0 0 0 1 0 1 1 1 1 0 1 0 0 0 1 1 1 0 1 2 0 2 2 0 1 0 0 0 1 1 0 1 1 1 0 1 2 0 0 0 1 0 0 0 0 0 0 2 0 1 0 0 0 0 0 0 0 0 0 0 0 2 2 0 0 0 0 0 0 0 0 1 2 1
52 0 1 1 1 0 0 2 0 2 0 0 1 0 0 0 0 0 0 0 1 0 0 0 0 0 1 2 2 2 2 0 1 1 1 1 2 1 0 1 0 0 0 1 0 1 0 0 1 0 0 0 0 1 1 0 1 0 1 1 0 1 0 2 0 1 1 2 1 1 0 1 2 0 2 2 2 0 1 0 1 0 0 0 1 0 0 1 1 2 1 1 1 0 0 1 0 2 0 2 2 2 1 1 0 0 2 1 1 0 0 2 0 2 0 0 2 0 1 0 1 0 2 1 1 0 1 2 2 1 0 0 0 0 1 0 1 0 0 0 1 0 0 0 0 1 2 0 0 2 0 2 1 0 1 0 0 0 0 0 0 1 2 2 1 2 1 1 1 1 0 1 1 1 1 0 0 1 1 1 1 0 0 0 0 0 0 1 0 0 2 2 0 0 1 1 2 0 1 0 0 1 0 1 2 2 0 1 1 0 0 0 1 0 1 1 0 0 1 0 2 2 2 2 0 1 1 1 0 0 0 0 0 1 1 1 1 2 2 2 0 0 2 0 2 2 2 0 0 0 0 0 0 0 0 0 1 1 0 0 1 0 1 1 1 0 0 1 0 0 1 1 2 2 1 1 0 2 1 0 0 1 1 2 0 2 0 2 0 2 2 0 0 2 2 0 0 1 0 1 1 1 0 0 0 1 1 0 0 1 0 1 0 0 1 0 1 2 0 0 0 0 2 2 2 0 1 0 1 0 0 1 1 1 0 0 0 1 0 0 0 0 2 0 1 0 1 1 2 2 1 0 1 0 0 1 0 0 1 0 1 1 0 1 0 0 2 2 1 1 1 1 0 0 1 1 1 2 1 0 0 0 1 1 1 1 0 1 1 0 0 0 1 0 1 1 0 1 1 1 1 1 0 0 1 0 2 2 0 0 0 0 2 2 0 2 0 0 0 0 0 2 1 1 0 0 0 1 2 0 0 1 0 2 2 1 0 1 0 0 2 0 0 1 1 2 1 1 2 2 0 0 1 1 1 1 1 2 1 0 0 1 0 2 0 2 2 2 0 0 1 1 2 2 2 2 0 1 0 1 0 1 0 0 1 1 1 2 2 0 0 0 1 1 1 1 1 1 0 0 1 1 2 2 1 1 1 1 0 0 0 0 0 0 0 0 0 2 0 1 1 2 1 2 0 2 0 0 1 2 0 0 2 1 2 1 2 1 2 1 1 0 2 0 2 0 0 2 2 2 2 0 1 2 1 0 0 1 0 1 0 0 1 1 1 1 0 2 2 0 0 2 0 0 0 0 2 2 0 2 0 0 1 0 0 0 0 2 2 2 1 0 2 1 0 0 0 0 0 0 0 2 0 1 0 0 0 0 0 1 0 0 0 1 1 0 1 0 0 1 0 0 0 1 1 1 2 2 0 0 1 1 1 2 0 1 2 0 1 1 2 0 0 2 2 0 0 1 1 1 2 1 2 2 0 1 0 0 2 0 0 0 1 2 0 1 1 2 1 1 1 1 2 0 0 1 1 1 1 0 0 0 0 0 2 2 0 0 2 0 2 0 0 2 1 1 0 2 1 2 1 1 0 0 1 1 2 2 2 0 0 0 1 0 1 1 1 1 0 0 0 0 0 0 2 0 0 0 1 1 1 1 0 0 0 0 0 0 0 0 0 1 0 0 0 1 0 0 0 0 0 0 0 1 0 2 1 0 1 0 0 1 1 2 1 1 1 1 0 0 0 2 1 1 0 1 1 1 1 1 1 2 0 0 0 1 1 2 1 2 1 1 2 2 0 0 0 1 0 0 1 0 0 1 2 0 0 1 1 2 0 0 1 1 1 0 2 0 2 0 0 1 1 2 0 0 0 1 0 2 1 1 2 1 0 1 0 0 1 1 0 1 0 0 0 0 0 0 0 1 2 0 0 0 2 0 0 0 0 0 0 0 0 0 0 0 0 1 0 0 0 0 0 0 1 1 0 1 1 2 2 0 0 0 0 0 0 1 0 1 1 0 1 1 2 0 2 2 0 0 0 2 0 0 1 1 0 1 0 1 0 0 0 0 1 1 2 1 2 1 0 1 0 0 0 0 2 1 0 0 0 1 0 2 0 0 0 1 1 0 0 0 1 2 1 0 0 0 0 0 2 0 0 1 0 0 1 1 0 1 1 1 1 1 2 0 0 0 1 0 0 0 0 0 0 1 0 0 1 1 0 0 1 1 0 0 1 0 0 1 1 0 0 0 0 0 0 0 0 0 2 1
53 0 0 1 1 0 0 0 0 1 0 0 0 0 0 0 0 0 0 0 2 0 0 0 0 0 0 1 1 2 0 1 0 1 1 0 2 1 0 0 0 0 0 0 0 0 0 0 1 2 0 0 1 1 1 0 0 0 1 1 1 1 0 1 1 0 1 1 0 0 0 1 2 1 2 2 2 0 1 0 0 0 1 1 2 0 0 1 1 1 0 1 0 0 1 2 0 2 2 1 1 2 2 1 0 0 2 0 1 0 0 1 0 1 2 2 2 0 0 0 1 0 1 0 1 0 1 1 1 1 0 0 0 1 0 0 1 0 0 1 1 0 0 0 0 0 0 0 0 1 0 1 0 1 0 0 0 0 0 0 0 0 2 2 2 2 2 0 1 1 1 1 0 2 2 2 2 1 1 1 1 1 0 1 2 1 2 1 0 0 0 1 0 2 2 2 2 0 0 0 0 0 0 1 2 1 2 1 1 0 0 0 2 0 0 2 0 0 0 0 1 1 2 2 0 2 2 2 2 1 1 1 0 0 0 0 0 2 2 1 0 1 2 0 0 0 0 0 0 0 0 0 0 0 0 0 0 0 0 0 0 0 0 0 1 0 0 0 1 1 0 1 0 1 0 0 0 2 1 0 1 1 1 1 1 1 2 0 0 2 1 0 0 2 2 0 1 0 0 0 2 1 1 1 0 1 2 1 2 2 0 2 0 0 2 1 0 1 0 0 0 1 0 0 2 0 1 0 1 1 1 1 0 0 0 0 0 1 0 1 0 0 1 1 0 0 1 0 2 1 1 0 2 0 1 0 1 1 0 1 0 1 1 0 1 0 0 2 1 0 1 1 2 2 0 0 2 1 1 1 2 0 1 0 1 0 0 0 0 0 0 0 0 0 2 0 0 0 1 1 1 1 0 1 1 0 0 0 0 0 0 0 1 1 0 2 0 0 0 0 1 1 1 1 0 2 1 0 1 0 1 0 1 1 1 1 0 0 0 1 1 1 0 1 0 0 1 1 2 1 0 0 1 1 1 1 1 2 1 1 2 2 1 0 0 1 1 1 0 0 1 1 2 2 0 0 0 2 0 0 1 1 0 0 0 1 0 1 1 0 1 1 0 2 0 0 1 2 2 0 0 0 1 1 1 1 1 0 2 0 1 0 1 1 2 0 0 2 0 1 1 2 0 2 0 2 0 0 0 2 0 1 2 2 2 0 2 1 1 1 1 0 2 0 2 0 0 1 1 1 0 0 0 2 1 0 0 0 0 1 1 0 0 1 0 0 0 1 0 1 0 2 1 0 1 0 2 0 0 0 2 0 1 0 1 0 0 1 1 0 0 0 0 1 0 1 1 0 0 0 0 2 1 1 1 0 0 0 0 1 1 1 0 0 0 1 1 0 1 0 0 0 1 1 1 1 1 0 0 0 0 0 1 1 0 0 2 0 1 1 2 2 0 1 2 2 2 1 1 1 1 1 0 1 1 1 0 1 2 0 0 0 1 1 1 1 0 2 0 2 1 0 0 1 1 2 2 1 2 0 0 1 0 0 0 0 1 1 1 1 1 0 1 1 0 1 0 1 0 1 0 1 0 0 1 2 0 2 1 0 0 0 0 0 0 0 1 1 1 0 1 0 0 0 2 1 0 0 1 0 0 0 0 0 0 0 1 0 0 0 0 0 0 1 0 0 1 2 1 1 1 0 0 0 0 2 0 2 2 0 0 0 2 0 0 0 0 0 1 1 1 0 1 1 0 0 0 1 1 1 0 1 0 0 0 1 0 2 0 2 0 0 2 2 0 0 1 0 0 0 0 0 0 2 1 0 0 1 2 2 0 0 1 1 1 0 2 0 2 0 2 2 0 2 0 0 1 1 1 2 2 1 2 1 0 0 0 1 2 0 1 1 0 0 0 0 0 0 0 1 1 0 0 0 1 1 0 1 0 0 1 0 1 0 0 1 1 0 2 0 0 0 0 0 1 2 0 1 2 2 2 0 2 0 0 0 0 2 0 1 1 0 1 2 1 0 2 1 0 0 0 2 0 0 2 0 1 1 0 1 0 0 1 0 0 2 2 0 1 0 0 0 0 1 1 0 1 2 0 0 2 0 2 2 2 2 0 1 2 0 0 0 1 1 2 1 0 2 0 0 2 0 2 0 0 0 0 2 0 1 1 1 2 0 1 1 1 0 2 0 0 0 0 0 0 1 0 0 0 0 0 0 0 0 0 1 1 0 0 0 0 0 0 0 0 0 0 1 1 0 1 0
54 1 0 2 0 0 1 2 1 0 0 0 0 1 0 0 0 0 1 1 1 0 0 0 0 0 0 1 1 2 1 0 0 2 2 2 2 1 1 0 1 0 0 0 0 1 0 0 0 2 2 0 1 1 1 0 0 0 0 0 0 0 0 1 1 1 1 0 0 0 0 1 1 0 0 2 2 0 2 0 2 0 1 1 1 0 0 1 1 1 1 0 0 1 0 0 0 2 0 2 1 2 1 1 0 0 2 0 2 2 0 2 0 1 1 1 1 0 0 0 2 0 2 2 0 2 0 1 1 1 1 1 1 1 0 0 0 0 0 1 1 0 0 0 0 1 1 0 0 1 0 1 0 0 0 0 0 1 0 0 1 0 2 2 1 2 1 0 0 0 0 0 1 1 1 0 0 0 0 0 0 0 0 1 1 0 1 2 0 0 1 2 0 1 1 2 0 0 0 0 0 2 1 0 2 0 2 1 1 0 0 0 1 0 0 2 2 0 1 0 2 1 1 1 1 0 0 2 1 0 0 0 0 0 0 0 0 2 2 1 0 1 2 1 2 2 0 0 1 1 0 0 0 0 0 0 0 1 0 0 0 0 0 0 1 0 1 0 2 0 0 2 0 1 0 0 0 2 2 0 0 2 0 2 0 1 0 2 1 2 0 1 1 2 2 1 0 0 0 0 0 0 1 1 1 1 1 2 0 1 0 1 0 1 1 0 0 0 1 0 0 1 1 0 1 0 0 0 0 1 0 0 0 0 0 0 0 1 0 0 1 2 2 0 1 0 1 0 2 0 2 0 1 0 1 1 0 1 0 2 0 1 2 0 2 1 0 1 2 0 0 2 0 0 1 0 1 2 0 0 0 0 2 0 0 2 0 0 0 0 0 0 1 1 2 0 2 0 0 0 0 0 0 0 1 0 2 1 0 0 0 1 1 1 1 2 1 0 0 0 0 2 0 1 1 1 0 0 1 0 1 0 0 0 0 1 0 1 0 0 1 0 0 1 2 2 2 1 1 2 0 0 0 0 0 0 0 1 0 0 0 0 1 0 0 2 2 2 0 0 2 2 1 1 0 0 0 0 0 0 1 0 0 1 1 2 1 0 1 0 1 1 0 1 1 0 2 0 0 2 0 1 1 1 1 1 1 1 1 0 0 0 0 0 0 0 0 1 1 2 2 1 0 1 0 1 1 0 1 2 0 0 2 0 1 1 2 1 2 2 1 0 2 1 2 0 0 0 1 1 0 0 1 1 2 0 1 1 0 0 0 0 1 0 0 0 0 1 0 1 0 0 0 0 0 0 0 2 0 2 0 0 1 0 1 0 0 0 0 0 0 0 0 0 1 0 1 0 0 0 0 2 1 0 2 0 0 0 0 2 0 0 0 0 1 0 2 0 0 1 0 1 0 0 0 2 2 1 0 0 0 1 0 1 0 0 2 0 1 1 2 1 0 1 0 0 0 0 0 0 2 1 0 0 2 0 0 0 2 1 1 1 0 1 1 1 1 1 0 0 0 1 1 0 0 2 2 1 1 0 0 1 0 1 1 1 1 2 0 0 2 0 0 1 0 1 0 2 1 1 0 1 0 0 0 1 1 1 2 1 2 1 0 0 0 1 1 1 1 0 0 0 0 1 0 2 1 0 0 0 1 0 0 0 0 1 1 0 0 0 0 0 0 0 0 0 0 0 2 2 2 2 0 0 0 2 2 1 2 1 1 1 2 1 0 1 1 1 1 1 1 0 0 0 0 0 0 1 1 1 0 1 1 1 1 1 0 2 1 2 1 1 2 1 0 0 1 1 0 0 1 0 0 2 1 0 0 0 0 2 0 0 1 0 0 0 2 1 2 0 2 2 0 2 0 0 0 1 0 2 0 2 2 0 0 1 1 1 1 0 0 0 1 0 0 1 1 1 0 1 1 0 0 0 2 0 0 0 0 0 0 0 0 0 0 0 0 0 1 0 1 0 0 2 2 2 0 1 2 2 2 0 2 2 0 1 0 1 0 1 1 1 1 2 2 0 2 2 1 0 0 0 0 0 2 0 1 1 1 0 0 0 2 0 2 1 1 1 2 1 0 1 0 0 1 0 0 1 1 1 0 2 0 2 0 1 1 1 1 0 0 0 1 2 1 0 0 0 0 0 2 0 1 1 1 0 1 1 0 0 2 0 0 0 0 1 1 0 1 1 0 0 0 0 0 0 0 1 1 1 0 1 1 2 0 0 1 0 1 1 0 0 0 1 1 0 0 0 1 0 1 1
55 0 0 1 0 0 0 1 0 1 0 0 1 0 0 0 0 0 1 2 0 2 0 1 1 1 1 2 2 2 2 0 1 1 2 1 2 2 1 1 2 1 0 2 0 1 1 0 1 2 0 0 1 1 1 0 0 0 1 0 1 2 0 2 0 1 1 0 1 1 0 2 2 1 2 2 2 0 2 0 1 0 0 0 0 0 1 0 0 1 0 0 0 0 1 1 0 2 1 1 0 2 1 1 1 1 2 2 0 0 0 1 1 2 1 1 2 0 0 0 1 0 1 0 0 1 0 0 2 2 0 0 0 1 1 1 0 0 0 0 0 0 0 0 0 0 0 0 0 2 0 2 0 0 0 0 1 1 0 1 1 1 2 2 2 2 2 2 0 0 0 0 0 2 0 1 0 2 2 2 2 2 0 1 2 1 1 0 0 0 1 1 0 1 2 1 1 0 0 1 0 2 0 0 2 1 1 0 1 0 1 0 2 0 1 1 2 0 1 1 1 0 2 2 0 1 1 1 0 0 1 1 1 0 0 0 0 2 1 1 0 0 2 0 1 1 0 0 0 0 0 0 0 0 0 0 2 0 0 0 0 0 0 0 0 0 0 0 1 0 1 2 1 2 0 0 1 2 1 0 0 1 1 2 0 1 1 0 1 2 0 1 0 2 1 0 2 0 0 1 0 0 1 1 0 0 0 2 0 1 1 2 0 0 0 1 0 0 1 0 0 1 1 0 0 0 0 0 1 0 0 1 0 0 0 0 0 1 0 0 0 0 2 0 0 0 0 1 2 2 1 0 2 0 0 0 1 1 0 1 0 1 1 0 1 0 0 0 2 0 0 2 1 1 1 0 2 1 1 0 1 1 0 0 0 0 0 0 0 0 0 0 0 0 1 1 0 1 1 1 1 1 0 0 0 0 1 0 0 0 0 0 1 1 1 2 1 0 0 0 0 1 2 0 1 1 1 0 2 1 2 1 0 0 0 1 0 0 0 0 2 0 1 2 1 2 2 0 1 0 0 0 0 2 1 0 1 1 0 1 1 1 0 1 0 1 1 1 0 0 0 0 1 1 0 0 0 1 0 0 2 0 0 1 0 1 0 0 0 0 2 2 0 2 0 0 1 2 2 0 0 0 2 2 2 0 0 1 0 1 0 0 0 0 0 0 0 2 1 1 1 2 0 2 1 2 0 1 0 1 1 1 1 0 1 0 1 0 1 1 0 1 2 2 2 0 0 1 1 1 0 0 1 2 0 0 0 0 2 0 0 2 1 1 1 1 0 0 0 0 0 1 1 0 1 0 1 2 0 2 0 1 1 0 1 0 0 2 0 0 1 1 2 1 0 0 0 0 0 0 0 2 0 0 0 0 2 0 0 1 0 0 1 2 0 1 0 0 1 0 0 0 0 0 0 2 2 1 0 0 1 2 0 0 0 1 1 0 0 0 2 1 0 0 1 0 0 0 0 0 0 2 0 1 0 1 0 1 2 1 1 0 1 0 1 0 0 1 0 0 0 1 0 0 0 1 1 1 1 1 0 0 0 0 1 1 0 2 1 0 1 1 0 0 0 0 1 2 0 1 0 2 0 1 1 2 1 1 2 0 1 0 0 0 0 0 0 1 1 0 0 0 0 0 1 2 0 0 0 0 1 0 1 0 0 2 1 0 0 2 1 2 0 0 0 0 0 0 0 0 0 0 0 0 0 0 1 0 1 0 0 1 1 1 1 0 0 1 1 2 1 0 0 1 0 0 1 0 0 0 1 2 2 1 0 1 1 1 0 2 0 1 2 2 0 0 0 0 0 0 0 0 0 1 1 0 1 0 0 2 1 1 0 1 1 0 0 0 2 0 1 2 1 2 0 0 1 1 0 1 1 0 2 2 0 0 0 0 0 0 0 1 1 0 0 1 1 0 0 0 1 1 0 0 2 0 0 0 0 0 1 0 0 0 0 0 1 0 2 0 1 0 0 0 0 0 0 0 2 2 2 0 2 0 0 0 1 2 1 0 0 0 1 0 2 0 2 2 0 1 0 2 0 0 1 1 0 0 1 1 0 0 0 0 0 2 2 1 1 0 0 0 0 0 1 0 2 2 2 2 0 2 0 2 0 0 0 0 1 0 0 0 1 1 0 1 0 1 0 0 2 0 0 1 1 0 2 1 0 1 1 1 0 1 1 1 1 1 0 0 0 0 0 0 0 1 0 0 2 0 0 0 1 1 0 0 0 0 0 1 1 2 0 0 0 0 0 1 2 0 0 0
56 0 0 2 0 0 0 2 1 1 0 0 1 2 1 1 0 1 1 0 2 0 0 1 0 0 0 1 1 2 0 0 1 1 2 1 2 1 0 0 1 0 0 0 0 1 0 0 0 1 0 0 0 0 2 1 0 1 0 1 0 1 1 0 0 1 0 1 0 1 1 1 2 0 2 2 2 0 1 0 0 0 0 0 1 0 0 1 1 2 1 1 0 0 0 2 1 1 1 0 0 2 0 0 2 0 1 1 1 0 0 2 0 1 0 1 1 0 0 0 2 0 1 0 0 0 0 1 1 1 0 0 0 0 0 0 1 0 0 1 1 0 0 0 0 0 0 0 0 1 0 0 0 0 0 1 0 1 0 0 1 2 1 2 1 1 1 0 1 1 0 1 0 2 2 0 0 0 0 0 0 0 0 0 0 0 0 1 0 0 0 0 0 1 1 1 1 0 0 0 0 0 1 1 2 1 1 1 1 0 1 0 1 1 0 2 0 0 1 1 1 0 2 1 1 0 0 1 0 0 0 0 0 0 0 0 0 2 2 1 0 0 1 1 1 1 0 0 1 1 0 0 0 0 1 1 1 1 0 0 0 0 0 1 1 0 0 1 0 0 0 1 1 1 0 0 0 1 2 0 1 0 0 1 0 0 0 2 0 2 1 1 1 2 2 1 2 2 0 1 1 0 1 1 1 0 0 1 0 1 0 1 0 0 1 0 0 0 1 0 0 0 2 1 1 0 0 0 1 2 0 0 1 0 0 0 0 1 0 1 0 0 2 0 0 0 1 1 2 1 0 0 2 0 1 0 1 1 0 1 0 0 0 1 0 2 0 1 2 0 0 2 2 2 0 1 2 2 0 0 0 1 1 0 2 2 0 1 1 0 0 0 1 0 1 1 0 0 1 1 1 1 0 1 2 1 1 1 1 1 0 0 1 1 1 2 1 1 0 0 0 0 1 0 0 2 2 0 1 1 1 1 0 1 1 0 0 0 0 1 1 0 0 0 1 0 1 0 2 1 0 0 0 2 1 0 1 2 2 1 1 1 0 0 0 1 1 0 0 0 0 0 1 1 0 0 0 2 0 2 1 0 0 0 0 0 0 2 2 0 0 0 0 1 0 0 1 2 2 0 1 0 2 2 2 0 0 0 1 0 0 0 0 0 0 0 0 2 0 2 2 2 1 2 0 2 0 0 1 2 0 0 1 1 1 0 2 1 2 1 1 1 2 1 1 0 0 1 1 2 1 0 1 2 0 0 0 0 0 0 0 0 0 0 0 0 1 1 1 0 0 1 1 0 0 0 1 1 0 1 0 0 0 0 0 0 0 0 0 0 0 0 0 0 1 1 1 0 0 0 0 2 1 1 0 1 2 0 0 1 1 0 1 0 1 0 2 0 0 0 0 0 0 1 1 0 2 0 0 0 0 1 0 1 0 1 2 0 0 2 0 2 0 0 1 1 1 0 0 0 0 1 0 1 1 0 0 0 2 1 0 0 0 0 0 0 1 2 1 0 0 0 0 0 0 2 2 0 1 0 1 1 0 2 2 2 1 0 1 0 1 0 1 2 1 1 0 2 2 2 0 2 0 1 0 2 1 2 1 0 0 0 0 0 0 0 0 2 0 0 0 0 0 0 1 2 0 0 1 1 2 1 0 0 0 1 1 0 0 0 0 0 0 1 0 0 1 1 2 2 2 1 0 0 0 1 0 0 2 0 0 1 2 1 1 1 1 0 1 1 1 0 0 1 2 1 2 0 0 0 0 2 0 0 0 2 0 2 1 2 0 1 2 2 0 0 0 0 0 2 2 0 0 2 2 0 1 0 0 2 0 1 0 2 2 0 2 1 2 0 1 1 1 2 0 0 1 2 0 2 0 2 2 2 0 0 0 0 1 1 0 1 0 0 0 0 0 0 0 1 1 0 0 0 2 0 0 0 0 0 0 0 0 0 0 0 2 0 2 0 0 0 1 1 2 1 0 0 1 1 0 2 1 0 0 0 1 1 0 0 0 1 0 0 1 0 2 2 0 0 0 1 0 0 2 1 0 2 1 1 0 0 0 0 0 2 2 1 2 0 1 0 1 1 2 0 1 1 0 0 1 0 2 2 2 1 1 0 1 1 0 0 0 1 0 0 0 1 1 0 2 0 1 1 1 0 1 2 0 1 0 1 1 1 1 1 1 0 1 0 0 0 0 0 0 0 1 0 1 0 0 0 1 2 0 1 1 1 0 1 1 0 0 0 0 0 0 0 0 0 2 1
57 1 0 1 1 0 0 1 0 1 1 0 0 0 0 0 0 0 1 1 1 0 0 0 0 0 0 1 2 2 1 2 0 1 1 1 1 1 0 0 2 1 0 0 0 2 1 0 0 0 0 0 0 0 2 1 0 0 1 2 0 0 0 1 0 1 0 0 0 0 0 1 2 0 2 2 2 0 0 1 0 0 0 0 2 0 0 1 1 2 0 1 0 1 2 2 0 0 1 2 2 0 2 1 0 0 2 0 2 0 0 2 1 2 1 1 2 0 0 0 2 0 1 0 0 1 0 0 0 0 1 1 0 1 0 0 0 0 0 1 1 0 0 0 0 0 0 0 0 0 0 0 0 1 1 0 0 1 0 0 1 0 2 2 2 2 2 1 1 1 1 1 0 2 1 1 0 0 0 0 0 0 1 0 1 0 0 1 0 0 1 1 0 1 2 2 0 0 0 0 0 0 0 0 2 0 2 1 1 0 0 0 0 0 0 2 0 0 0 0 2 2 2 2 0 0 0 2 1 0 0 0 0 0 0 0 0 2 2 2 0 0 2 1 1 1 0 0 1 1 0 0 0 0 0 0 1 1 0 0 1 0 0 0 1 0 0 2 1 0 0 1 0 2 0 0 1 1 2 0 0 1 0 1 1 0 0 1 0 2 1 1 1 1 2 1 2 1 1 1 0 0 0 0 0 1 1 2 0 0 1 1 0 0 2 0 1 0 1 0 1 0 2 1 1 0 0 0 1 1 0 2 0 0 0 1 0 1 0 0 0 0 1 0 1 0 0 0 0 1 0 0 2 0 1 0 0 0 0 1 0 1 1 0 1 0 1 2 1 1 1 1 0 0 0 0 1 1 0 0 1 0 0 0 1 1 0 0 1 1 1 1 0 0 2 0 0 1 0 0 0 0 0 1 2 0 1 0 0 0 0 0 2 2 0 2 0 0 0 0 0 2 0 2 1 2 0 0 1 1 1 0 0 1 1 0 0 1 1 1 1 1 0 1 0 0 1 0 1 1 0 0 2 2 2 2 2 2 2 1 1 2 0 1 0 1 1 1 0 1 0 0 1 1 1 0 1 2 0 0 1 0 0 0 0 1 0 2 2 0 0 0 1 2 0 0 1 2 2 0 0 0 1 1 2 0 1 2 0 0 0 1 1 1 1 0 0 2 1 1 1 2 0 0 0 0 2 0 0 2 0 0 1 1 1 1 2 0 2 2 1 0 1 0 1 0 0 1 1 1 0 0 0 0 2 2 0 0 0 0 0 0 0 2 0 0 0 2 2 0 1 0 1 0 1 0 1 1 0 1 0 0 1 0 1 0 0 0 0 0 0 0 0 1 0 1 1 0 0 0 0 1 1 0 0 0 2 0 0 0 0 0 1 1 0 1 0 0 0 0 0 0 1 1 1 1 1 0 0 0 0 0 1 1 0 0 2 0 0 0 1 1 0 0 1 1 1 1 1 1 1 0 0 0 1 0 0 1 2 0 0 0 2 2 0 1 1 1 0 0 0 1 0 1 1 2 2 0 1 0 0 1 0 0 2 2 1 1 1 0 2 0 0 1 1 0 0 1 1 1 1 0 0 0 1 1 1 0 0 0 1 0 0 0 0 0 1 1 1 0 1 0 0 0 1 1 0 1 1 1 1 0 0 0 0 1 1 0 1 2 0 2 0 0 0 0 0 0 0 0 0 0 0 0 0 1 2 0 1 0 0 1 2 1 0 1 1 1 1 1 1 0 0 1 1 0 1 1 1 1 0 1 0 0 1 0 2 1 1 2 0 2 2 2 0 0 0 1 0 0 1 0 0 1 2 0 1 0 0 2 0 0 1 1 1 0 2 0 1 0 1 1 2 2 0 0 1 2 0 2 0 2 2 0 0 1 1 0 0 0 0 0 0 0 0 0 0 0 0 0 1 0 0 0 1 1 0 0 0 0 0 0 1 1 0 0 0 1 0 0 0 0 0 0 1 2 0 0 1 2 2 0 2 0 0 0 0 2 1 0 0 0 1 1 1 1 1 1 0 0 0 2 2 0 2 0 2 0 0 1 0 0 1 0 2 0 1 0 2 1 0 1 0 0 0 0 1 2 1 1 0 1 0 2 0 0 0 0 1 0 0 0 2 1 1 0 0 0 0 0 2 0 1 1 1 0 1 1 0 0 1 0 0 2 2 0 0 0 2 0 0 0 0 0 0 2 0 0 0 0 0 0 1 1 0 0 0 0 1 0 0 0 0 0 0 0 0 0 0 0 1 1
58 1 0 1 1 0 0 2 0 0 0 0 0 1 0 0 0 1 0 1 1 1 0 1 0 0 1 2 1 2 0 0 1 1 1 0 1 1 0 0 2 0 0 1 0 1 2 0 0 0 0 0 1 1 1 0 0 0 1 0 1 2 0 2 1 0 1 2 0 1 0 1 0 0 0 2 1 0 2 0 1 0 1 1 1 0 0 0 0 2 0 0 0 0 0 2 1 1 0 1 0 2 2 1 0 0 2 2 0 0 0 2 1 2 1 1 2 0 0 0 2 0 1 0 1 0 1 1 1 1 0 0 0 0 0 0 1 0 0 1 0 0 1 0 0 0 0 0 0 2 0 2 0 0 1 0 1 1 0 0 1 0 2 2 1 2 2 0 1 0 0 0 0 2 2 0 0 1 1 1 1 1 1 0 1 0 0 1 0 1 1 2 0 2 2 2 1 0 0 1 0 1 0 1 2 1 2 1 1 0 0 0 1 0 0 2 0 0 1 2 2 0 1 1 1 0 0 0 0 0 0 0 0 0 0 0 0 2 2 1 0 0 2 0 2 2 0 0 0 0 0 0 0 0 0 0 0 0 0 0 0 0 0 0 1 0 0 0 2 0 1 0 0 2 0 0 0 2 1 0 1 1 0 1 1 1 1 0 0 1 1 0 0 2 2 0 2 0 0 1 0 0 0 0 0 0 1 1 1 1 0 1 0 1 1 0 0 0 0 0 2 0 2 1 2 0 1 1 1 2 0 1 1 0 0 0 0 1 0 0 0 0 2 0 1 0 0 0 2 0 2 0 2 1 1 0 1 1 0 0 1 1 2 0 2 2 0 2 1 0 1 1 0 0 0 1 0 1 0 0 0 2 0 0 1 0 0 0 0 0 0 0 2 0 1 1 1 1 1 1 1 1 0 2 2 2 0 2 0 0 0 0 1 1 1 2 1 1 0 1 0 1 1 1 1 2 2 0 0 0 0 0 0 1 1 0 0 0 0 1 1 1 0 0 1 0 1 1 1 2 0 0 0 0 0 0 0 2 2 1 1 2 0 0 0 0 0 1 0 1 0 0 2 2 0 0 0 2 0 2 0 0 0 1 1 2 1 0 1 1 2 1 0 0 0 0 1 1 1 1 0 2 0 0 0 2 2 0 0 2 0 0 0 1 1 0 0 1 0 1 1 1 1 1 0 0 0 1 0 1 1 1 1 1 1 0 1 0 1 2 1 0 1 0 1 1 0 0 1 1 0 1 0 0 2 2 0 0 0 1 0 0 1 0 1 1 0 1 1 0 0 2 0 0 0 0 1 1 0 1 0 0 2 1 1 1 2 1 1 1 0 0 1 0 1 0 0 1 1 0 1 0 0 0 1 0 0 0 0 1 0 0 0 0 1 0 0 0 0 0 0 0 1 1 1 0 1 2 0 0 0 1 1 2 0 0 2 1 0 0 1 0 0 0 1 1 1 1 1 1 1 1 0 2 1 1 0 0 2 0 0 0 0 1 1 1 1 2 1 0 0 0 1 1 1 2 1 0 1 0 2 1 1 1 1 2 1 0 2 0 0 1 0 1 0 1 0 2 0 1 0 1 0 0 1 2 0 2 2 0 1 0 0 0 1 0 0 1 1 0 0 0 0 1 0 2 1 0 1 0 1 0 0 0 0 1 1 0 0 1 0 2 0 0 0 0 0 1 1 1 1 0 0 0 0 1 1 0 1 0 0 0 0 1 0 1 1 0 2 2 1 0 0 0 0 0 0 1 1 2 0 1 1 1 0 2 0 2 0 2 0 0 2 0 0 0 0 1 0 0 1 0 0 2 1 0 1 0 0 1 0 1 0 1 1 0 1 1 2 1 0 2 0 2 0 0 1 1 0 2 1 1 2 1 1 0 0 0 0 0 0 0 0 0 0 0 0 0 0 0 1 1 0 0 2 0 0 0 0 0 1 0 0 0 0 0 0 0 1 0 1 0 1 0 1 1 0 0 1 2 1 1 2 0 0 0 0 2 0 2 2 0 1 2 2 0 2 2 0 1 0 0 1 1 2 1 0 1 0 1 0 0 0 0 0 2 2 2 2 0 0 0 0 1 1 1 1 0 0 0 1 1 0 1 0 0 0 2 2 0 0 0 2 1 0 0 0 1 1 0 2 0 1 1 0 0 0 2 0 0 0 2 0 0 0 2 2 0 0 1 0 0 0 0 0 1 0 0 1 0 0 0 0 0 0 0 0 0 0 1 1 0 1 0 0 0 0 0 0 0 0 0
59 0 0 2 1 0 0 1 0 0 0 1 0 0 0 0 0 0 0 0 2 0 0 0 0 0 0 2 2 2 2 0 2 1 1 0 0 2 0 0 1 1 2 2 0 0 0 0 0 0 0 0 1 1 0 0 0 0 0 2 0 1 0 2 1 0 1 1 0 0 0 0 2 0 1 1 1 0 1 0 1 0 1 1 1 0 0 0 0 1 0 0 0 0 0 2 1 0 0 1 1 2 0 0 0 0 2 1 1 0 0 2 0 2 0 0 1 0 0 0 2 0 1 1 0 0 0 1 2 2 0 0 0 1 0 0 0 0 0 0 1 0 0 0 0 0 0 0 0 2 0 2 0 1 0 0 0 1 0 0 0 1 2 2 0 2 2 0 2 1 0 0 0 2 2 0 0 0 0 0 0 0 0 1 1 0 1 1 0 0 2 2 1 1 2 0 1 1 0 0 0 2 0 1 2 0 2 0 2 0 0 0 1 1 0 2 0 0 0 1 2 1 1 1 1 1 1 1 0 0 1 1 0 1 2 0 0 2 2 1 0 0 2 1 2 2 0 0 1 1 0 0 0 0 0 0 1 1 0 0 0 0 0 0 0 0 0 0 0 0 0 1 2 2 0 0 0 2 1 0 0 1 1 1 0 2 1 1 1 2 1 1 1 2 2 1 1 1 0 0 0 0 1 1 0 0 1 1 0 2 0 2 0 1 1 0 0 1 1 0 0 1 2 2 1 0 0 0 1 1 0 0 0 0 0 0 0 0 0 1 1 1 2 1 0 0 0 0 2 1 2 0 1 0 1 1 0 2 0 0 0 1 2 0 2 0 1 2 1 0 1 1 0 0 0 0 1 1 0 0 0 0 1 0 1 1 0 0 0 0 0 0 1 0 2 0 1 0 0 0 0 0 0 2 2 2 0 1 0 0 0 1 0 0 1 2 1 1 0 1 1 1 0 1 1 1 0 2 2 1 2 1 0 2 2 0 0 1 0 0 2 0 0 0 2 1 2 0 0 2 0 2 1 2 1 1 1 2 1 1 0 1 0 0 0 1 1 1 0 0 0 0 2 2 2 1 1 0 0 0 2 0 0 0 0 1 0 1 1 0 1 1 1 0 1 0 2 2 1 0 1 0 2 2 2 0 1 0 1 1 1 0 0 1 1 0 0 1 1 2 2 1 1 1 0 1 1 1 0 1 1 1 2 1 1 1 2 1 1 1 0 2 2 1 1 0 0 1 1 2 0 0 1 2 1 1 0 1 0 1 1 0 2 0 1 1 0 2 2 0 0 0 1 0 0 0 1 0 0 0 1 0 1 0 1 0 0 2 1 0 0 0 0 1 0 1 0 0 0 0 0 2 2 0 0 2 2 0 1 1 1 1 1 1 0 1 0 0 0 0 0 0 0 0 0 1 2 1 0 0 1 1 0 2 0 1 1 0 0 1 0 0 0 2 2 1 1 0 0 0 0 1 0 0 1 0 0 1 2 1 0 0 1 1 1 1 0 1 0 0 0 1 0 0 0 2 2 0 1 0 1 2 0 2 2 2 1 2 1 0 1 1 0 0 0 0 0 2 2 2 0 2 0 0 1 0 1 2 2 1 2 1 0 0 0 0 0 1 0 0 0 0 0 0 1 2 0 0 0 0 0 0 0 0 0 1 0 0 0 2 1 2 0 0 0 1 0 1 0 0 0 0 0 0 0 2 0 0 0 0 0 0 2 2 1 0 0 2 0 0 0 1 0 1 1 0 0 0 0 0 1 2 2 2 2 0 0 2 1 2 1 1 2 2 1 1 0 0 0 0 0 0 0 2 1 0 0 1 1 2 0 0 0 0 1 1 1 0 1 0 1 1 0 2 0 0 1 1 0 2 1 1 2 0 0 0 0 0 1 1 0 1 0 0 0 0 0 0 0 1 1 0 0 0 2 0 0 0 1 1 1 0 1 1 0 1 2 0 2 0 1 0 0 0 1 2 0 2 1 2 1 0 1 1 0 1 0 2 0 1 1 0 1 2 2 0 2 2 1 1 1 2 1 0 2 2 1 1 0 0 0 0 0 0 0 1 1 1 2 0 0 0 0 1 1 0 0 1 0 0 0 2 0 1 0 0 0 2 2 1 0 0 2 1 1 2 0 0 1 0 1 0 1 1 1 0 1 2 0 0 0 2 2 0 1 1 1 0 2 1 0 0 0 0 0 2 0 0 1 1 0 0 0 1 0 0 0 0 0 1 1 1 0 1 1 0 0 0 0 1 1 0
60 1 0 1 0 0 0 0 0 1 0 1 0 1 0 0 0 0 1 0 2 0 0 0 0 0 0 1 1 2 1 0 0 1 1 1 1 1 0 0 1 0 0 2 0 1 1 0 0 0 0 0 0 0 2 2 1 0 1 0 0 2 0 0 2 0 2 0 0 1 1 0 2 0 1 2 2 0 1 0 0 0 0 0 1 0 0 0 0 2 0 0 0 1 0 1 0 1 1 0 1 2 0 0 1 0 2 1 1 0 0 2 1 2 1 1 2 0 0 0 2 0 2 1 0 2 0 0 0 0 0 0 0 1 0 0 0 0 0 1 1 0 0 0 0 1 0 0 0 0 1 0 0 2 0 0 1 0 0 0 0 1 2 1 0 1 1 0 2 1 0 0 0 2 2 1 1 1 1 1 1 1 1 1 2 0 1 2 0 1 0 2 0 0 1 1 0 0 0 0 0 2 0 0 2 2 2 0 0 0 0 0 2 0 0 2 1 0 1 2 2 0 2 2 0 2 2 1 1 0 0 0 0 0 0 0 0 2 2 1 0 0 1 0 0 0 0 0 0 0 0 0 0 0 0 0 0 2 1 1 0 1 0 0 0 0 0 0 1 0 1 2 1 1 1 1 1 2 1 0 0 1 1 2 0 2 0 1 1 2 1 1 0 1 2 1 1 1 0 1 1 0 2 2 1 0 0 1 0 1 0 1 0 0 1 0 0 0 0 0 1 1 1 2 0 0 1 0 1 1 1 1 0 0 0 0 0 1 0 1 0 1 2 0 1 0 0 0 0 2 0 1 2 1 1 0 2 1 0 1 0 1 1 0 1 1 0 2 0 0 2 0 1 1 1 1 1 1 0 0 1 1 0 1 1 1 0 1 1 1 1 1 0 0 1 1 0 0 0 0 0 0 0 1 1 1 0 1 1 1 1 1 0 0 0 0 0 0 0 0 0 1 0 1 0 1 1 0 0 0 0 0 0 1 1 0 0 0 0 0 1 1 1 1 2 2 2 0 0 2 0 1 1 1 1 1 1 0 0 0 0 0 0 2 0 2 2 0 0 0 0 1 1 1 1 0 1 2 0 2 2 0 0 0 0 1 0 2 2 0 0 0 0 0 0 0 1 1 0 0 1 1 1 0 1 2 2 1 0 1 0 1 0 0 0 0 0 2 1 1 1 2 0 0 0 1 1 1 0 2 0 1 2 1 2 1 2 0 2 2 0 1 1 0 1 1 1 1 1 2 0 1 0 2 0 1 0 0 2 0 0 2 0 0 0 0 1 1 1 0 0 0 1 0 1 0 1 1 0 1 0 0 1 0 1 0 1 2 2 1 0 0 0 0 0 1 1 0 0 0 0 1 1 1 0 1 2 0 0 1 0 0 1 2 0 2 0 0 0 0 0 0 0 0 0 1 1 1 0 0 1 1 0 2 0 1 2 1 1 1 2 1 0 1 2 2 2 1 2 2 2 0 1 2 1 1 0 0 2 0 0 0 1 1 0 0 0 1 1 0 0 2 0 0 0 1 2 1 1 1 1 2 0 0 1 1 2 2 2 0 0 2 0 1 1 1 0 1 0 0 0 0 0 0 2 1 1 1 2 1 1 1 0 1 0 1 0 0 0 0 0 0 1 0 1 1 0 1 1 1 1 0 0 0 0 1 1 0 0 0 0 0 1 0 0 0 0 1 0 0 0 0 0 0 0 1 1 0 2 0 0 1 2 1 0 1 1 0 1 1 0 1 1 0 0 0 0 2 1 2 0 0 0 0 0 1 0 1 1 2 0 2 2 2 0 0 0 0 0 0 0 0 0 1 2 0 2 0 0 0 0 0 0 1 1 0 1 0 1 1 1 1 1 2 0 0 0 2 0 2 0 2 2 1 0 2 0 0 1 1 0 1 0 0 0 0 0 0 0 0 2 0 0 0 0 0 2 0 1 1 0 0 1 1 0 1 2 1 2 1 2 0 0 1 1 1 0 1 2 2 2 0 0 0 0 0 0 1 0 2 2 0 2 1 2 0 2 2 0 0 0 1 1 0 0 2 0 0 0 1 0 0 0 0 1 1 2 2 2 0 0 0 0 2 1 1 2 0 1 1 1 1 1 2 0 0 0 1 2 0 0 0 2 2 1 1 0 0 1 0 2 0 2 0 0 0 0 2 0 0 2 0 1 1 1 1 1 0 1 0 0 0 0 1 1 0 0 0 1 0 0 0 1 2 0 2 2 0 1 1 1 0 0 0 0 0 0 0 0 0 0 0
61 1 0 0 0 0 0 2 0 2 0 0 0 0 0 0 0 0 0 0 1 0 0 0 0 0 1 2 2 2 2 1 0 2 1 1 1 0 0 0 1 1 1 1 0 0 2 0 0 1 1 0 1 2 0 1 0 0 0 1 1 1 1 0 0 0 0 1 0 0 0 1 1 1 1 2 2 0 1 0 1 0 0 0 2 0 0 0 0 2 0 0 0 0 0 0 0 1 0 1 0 2 1 1 0 0 2 0 2 1 0 1 0 1 0 0 0 0 2 0 0 0 2 1 1 1 1 0 1 1 0 0 0 0 0 0 0 0 0 1 1 0 0 0 0 0 1 0 0 2 0 2 0 1 0 0 1 1 0 1 0 1 2 2 1 2 1 2 0 0 0 0 0 2 1 0 0 1 0 0 0 1 2 0 2 0 2 1 0 0 1 1 0 1 1 2 0 0 1 0 0 1 1 0 2 0 2 1 1 0 0 0 1 0 0 2 1 1 0 1 2 1 2 2 0 1 1 1 0 0 1 1 0 0 0 0 0 2 1 1 0 0 2 0 2 2 1 0 0 0 0 0 0 0 0 1 1 1 0 0 0 0 1 1 1 0 0 1 2 0 1 0 1 2 0 0 0 1 2 0 0 0 0 0 0 0 0 1 0 2 1 1 1 2 2 1 2 0 0 1 1 0 1 1 0 0 0 2 0 0 1 1 0 1 2 2 0 0 0 0 1 1 1 0 1 0 1 0 0 0 0 2 1 0 0 0 0 1 0 1 0 0 2 0 0 1 0 0 2 1 1 0 1 0 1 1 1 0 0 2 0 2 2 0 2 1 1 0 2 0 0 2 2 2 1 0 2 2 0 0 0 1 1 1 2 1 0 0 0 0 0 0 1 0 2 0 1 0 0 0 0 0 0 1 2 1 0 0 0 0 0 1 0 0 2 2 0 1 0 0 0 0 1 2 1 2 1 1 2 1 2 1 0 1 1 2 1 0 0 0 1 1 0 0 1 0 1 0 1 1 0 1 1 1 1 1 1 1 0 1 1 1 0 1 0 0 0 2 0 1 0 0 1 0 0 0 0 1 0 0 2 0 0 1 1 1 1 2 2 0 0 0 0 1 0 0 1 1 1 0 0 1 1 1 1 1 1 1 1 0 0 0 0 0 0 0 0 1 1 2 2 1 0 2 0 2 0 1 0 1 1 0 0 0 0 1 2 1 1 2 1 0 2 2 2 0 0 1 1 1 0 0 0 2 0 0 1 0 0 1 0 0 1 1 1 1 0 1 0 1 0 0 0 0 0 0 2 0 0 0 0 0 1 0 1 0 0 1 0 0 0 0 0 1 0 1 0 0 0 0 0 2 1 0 0 1 2 0 0 2 0 0 0 0 1 1 0 0 0 0 0 0 1 1 1 0 2 2 0 0 1 0 1 1 1 1 1 0 1 1 1 2 0 1 2 2 2 1 1 1 1 1 0 1 1 0 0 0 1 1 1 1 1 1 0 1 2 1 0 0 0 2 1 0 0 2 1 1 1 1 0 0 0 0 0 0 1 1 1 0 2 0 0 1 1 0 0 2 1 2 0 1 0 0 0 2 1 2 1 0 0 0 0 0 0 2 1 2 0 0 0 0 0 0 1 1 0 0 0 0 0 0 0 0 0 1 0 0 0 1 0 1 0 1 0 0 0 1 0 0 0 0 0 0 0 0 0 0 1 0 0 1 1 0 0 1 1 0 2 2 1 1 1 1 0 0 1 2 2 2 1 1 1 1 1 1 0 1 0 1 0 1 2 1 1 1 0 0 0 1 1 0 0 2 1 0 1 0 1 2 0 0 1 1 1 0 2 1 2 0 2 1 0 2 0 0 0 2 0 2 0 2 1 2 0 1 0 0 1 1 0 1 1 0 0 1 1 0 0 0 2 0 0 0 2 0 0 0 1 1 0 0 0 0 0 2 1 1 2 0 1 0 0 0 0 1 0 1 2 2 1 1 1 0 0 0 0 0 0 1 1 1 1 1 1 0 2 2 1 0 0 2 0 2 2 1 0 1 0 1 0 0 1 0 1 0 0 1 1 0 0 0 0 1 1 0 0 1 0 0 0 0 0 1 0 0 0 1 1 0 0 0 2 2 2 1 0 0 1 0 1 0 1 1 1 0 1 2 1 0 2 0 1 1 2 0 0 0 0 0 0 0 0 0 0 1 0 0 0 0 0 0 1 2 0 0 0 0 0 0 0 0 0 0 0 0 0 0 0 0 1 1
62 0 0 1 0 0 0 2 0 2 0 0 0 0 0 0 0 0 2 1 1 1 1 0 0 0 0 0 0 2 1 0 1 2 1 0 1 2 0 0 1 0 1 2 0 1 1 0 0 1 0 0 0 0 2 1 0 0 0 1 1 2 0 0 0 0 0 2 0 0 0 1 2 0 1 2 2 1 1 0 0 0 0 0 2 0 0 1 1 2 1 1 1 2 0 0 0 0 0 1 1 2 1 1 0 0 2 2 0 0 0 0 2 2 2 2 2 0 0 0 1 0 2 1 1 1 1 0 0 0 0 0 0 1 1 1 1 0 0 1 0 0 0 0 0 0 0 0 0 0 0 0 0 2 0 0 1 0 0 0 0 1 1 2 1 1 1 1 1 1 1 0 0 2 1 0 0 1 0 0 0 1 1 0 1 0 1 1 0 0 1 1 0 1 1 2 0 0 0 0 0 0 0 0 2 2 2 1 1 0 0 0 1 0 0 2 0 1 1 0 1 2 2 1 1 1 1 2 1 0 0 0 0 0 0 0 0 2 2 0 0 1 2 0 1 2 0 0 0 0 0 0 0 0 0 0 0 1 0 0 0 0 0 0 1 0 0 0 1 0 0 1 1 2 0 0 2 2 1 0 1 1 1 1 1 1 2 2 0 2 2 0 0 2 2 1 1 0 0 0 0 0 1 1 0 0 0 2 1 2 0 2 0 1 1 0 0 0 0 0 0 2 1 0 2 0 1 0 0 0 0 1 1 1 0 1 0 1 0 1 0 1 2 0 0 0 1 0 2 1 2 0 2 0 1 0 1 0 0 1 0 1 1 0 0 0 1 2 2 0 0 2 1 1 1 0 2 0 0 0 1 1 1 0 2 1 0 1 1 0 0 0 1 0 2 0 1 1 0 0 0 0 0 2 2 1 0 1 0 0 0 0 2 2 0 2 0 1 0 0 0 0 0 1 1 2 1 0 2 1 2 2 0 1 1 1 0 1 0 0 0 1 0 0 0 2 2 0 0 1 0 1 2 2 2 2 2 1 1 0 0 0 0 1 0 2 2 1 0 1 0 0 2 2 1 0 1 1 0 1 2 0 0 0 0 1 0 0 1 0 1 1 1 2 1 1 0 2 2 0 1 0 1 0 1 2 2 0 1 1 0 1 0 0 0 0 0 2 1 1 2 2 1 2 0 2 0 0 1 2 0 1 1 1 1 0 2 1 1 2 1 1 1 1 1 0 0 2 2 2 1 0 1 2 0 0 0 0 0 1 0 0 0 0 0 0 0 1 1 0 0 2 1 0 0 0 1 2 0 2 0 0 1 1 1 0 0 1 0 0 0 0 0 0 1 1 1 1 1 0 1 1 2 0 0 2 1 0 0 0 0 0 0 0 2 0 0 0 0 0 0 0 0 0 0 0 1 1 0 0 0 0 0 0 0 1 2 0 1 0 2 1 0 2 2 1 1 1 1 1 1 2 1 1 1 0 0 0 2 0 0 0 0 1 0 1 1 2 1 0 0 1 0 0 0 0 0 1 2 0 1 0 1 0 0 1 0 2 1 1 1 0 1 1 1 0 0 1 0 0 0 0 0 0 1 1 1 2 1 0 0 0 0 0 1 1 0 1 2 0 0 0 0 0 2 1 0 0 0 0 1 0 0 0 0 1 1 0 0 2 1 2 1 1 0 0 0 1 0 0 0 0 0 0 0 1 1 2 2 0 0 0 2 1 0 2 2 2 0 0 0 0 0 0 0 1 1 1 1 1 0 1 0 0 0 1 1 2 1 2 0 1 2 2 1 1 0 1 0 0 1 0 0 1 1 0 0 1 1 2 0 0 0 1 1 0 1 0 2 1 1 2 0 2 0 0 2 1 0 1 0 1 2 0 0 1 1 0 1 0 1 1 0 0 0 0 0 1 1 0 2 0 0 0 2 0 0 2 0 0 0 0 0 0 1 1 2 1 2 0 1 0 1 0 2 2 0 0 1 2 2 0 2 1 0 1 1 1 0 2 2 0 1 1 1 0 2 2 0 0 0 1 0 0 2 0 1 2 1 1 1 0 0 1 1 1 2 1 2 0 0 0 0 1 1 0 0 0 0 0 1 2 0 2 0 0 0 0 0 1 0 0 2 0 0 0 1 0 0 0 2 0 0 2 1 0 2 2 0 0 1 0 1 0 1 0 0 0 1 0 0 0 0 0 0 0 0 0 1 0 0 0 1 2 0 1 1 0 0 0 0 2 0 0 0 0 0 1 1 0 1 0
63 0 0 0 0 0 0 2 0 1 0 0 0 1 0 0 0 0 1 0 2 0 0 0 0 0 0 1 1 2 1 0 0 1 1 0 1 1 0 0 1 0 0 0 0 0 0 0 0 2 1 0 0 1 0 0 0 0 1 2 0 0 0 1 0 1 0 0 0 0 0 2 2 0 2 1 2 0 0 2 0 0 0 0 2 0 0 1 1 1 1 0 1 0 0 1 0 1 1 1 1 2 1 1 1 1 1 2 0 0 1 1 0 1 0 0 1 0 1 0 1 0 2 1 1 1 1 2 2 1 0 0 0 0 1 0 1 0 1 1 0 0 0 0 0 0 0 0 0 1 0 1 0 0 1 0 1 0 0 0 1 0 2 2 0 2 1 1 0 1 1 0 0 2 1 0 0 0 0 0 0 0 0 2 2 0 2 1 0 0 0 1 1 0 1 1 2 0 1 0 0 0 0 0 2 1 2 1 0 0 1 0 1 0 0 2 0 0 1 2 2 0 2 1 1 0 0 1 0 0 1 1 0 1 1 0 0 2 2 1 0 0 2 0 1 1 1 0 1 1 1 1 0 1 0 0 0 1 0 0 1 0 0 0 0 0 0 0 0 0 0 1 1 2 0 1 0 2 0 0 1 1 0 0 2 0 0 2 0 2 1 1 0 2 2 0 2 0 0 1 0 0 0 0 0 1 1 1 0 0 1 1 0 0 2 1 0 0 0 0 2 0 2 1 0 0 0 0 1 0 0 2 0 0 1 1 0 1 0 0 0 0 2 0 0 0 1 0 1 2 1 1 2 0 1 0 1 1 0 2 0 2 2 0 1 0 2 2 2 0 0 2 1 1 0 0 0 1 0 0 1 0 0 0 0 0 0 0 0 0 0 0 1 0 2 0 1 0 1 1 1 1 0 1 1 0 0 1 0 0 0 1 1 1 1 2 1 0 0 0 0 1 0 0 0 1 1 0 1 0 1 0 1 2 2 1 0 0 0 0 1 1 0 0 1 0 1 0 1 0 0 1 1 2 2 1 2 1 0 1 1 1 0 0 0 0 0 2 0 0 1 1 1 1 0 0 0 1 0 1 2 0 0 0 1 2 1 1 2 1 0 0 1 1 0 0 0 1 0 1 1 0 2 1 2 1 1 0 2 0 0 0 1 2 2 0 0 2 2 1 1 2 1 2 1 2 0 0 0 2 0 1 0 0 0 0 2 0 1 1 0 2 1 1 1 1 0 1 1 1 0 0 0 2 0 0 0 0 0 0 0 0 0 1 0 0 0 1 0 1 0 1 2 0 0 0 2 2 0 2 0 0 1 0 1 0 0 0 0 0 0 0 1 0 0 0 0 0 0 0 0 2 0 0 1 0 0 0 1 0 0 0 0 0 0 1 2 0 1 0 0 0 0 0 0 1 2 2 0 0 1 1 0 0 0 1 1 0 0 2 0 0 0 1 2 2 2 1 1 1 1 2 1 1 1 0 0 0 1 1 1 0 1 2 0 1 2 2 1 0 0 1 0 0 0 1 1 0 2 0 0 1 0 1 2 2 0 1 2 1 0 0 0 1 1 0 0 2 0 1 1 0 0 0 0 2 0 2 2 0 0 0 0 0 1 0 0 1 1 0 0 0 0 1 0 1 1 1 1 1 1 0 0 0 0 0 0 0 1 2 0 2 0 0 0 0 0 0 0 0 0 0 0 0 0 2 0 0 2 0 0 1 1 2 0 1 1 1 1 1 1 0 0 0 0 1 1 1 1 1 0 1 1 0 2 0 1 2 1 2 1 1 2 2 0 0 0 0 0 1 1 0 0 2 0 1 0 1 1 2 0 0 1 1 1 0 2 0 2 0 2 1 0 2 0 0 1 0 0 1 1 0 1 2 0 0 0 0 1 0 1 1 1 0 0 1 1 0 0 0 2 0 0 0 2 0 0 0 0 0 0 0 0 0 1 1 2 0 1 0 0 0 1 0 1 1 0 0 2 2 1 1 2 0 0 0 0 1 0 2 2 0 1 2 2 0 2 0 1 1 1 2 0 1 2 1 0 0 0 0 0 0 0 0 2 0 0 1 2 0 0 0 0 1 2 0 1 2 1 1 0 2 0 2 0 0 0 1 2 0 0 0 0 2 1 0 1 0 0 0 2 0 0 1 1 1 2 2 0 0 0 1 0 0 0 1 1 0 1 0 0 0 0 0 0 1 1 0 1 0 0 0 1 1 0 0 0 0 0 1 1 1 0 1 1 0 0 0 0 1 2 0
64 0 0 1 0 0 0 1 0 1 1 1 0 0 0 0 0 0 1 1 1 0 0 0 0 0 1 2 2 2 2 1 0 1 2 1 2 1 0 0 1 0 0 0 0 0 0 0 2 2 0 0 1 1 1 1 0 0 0 1 0 1 0 1 0 2 0 0 0 1 1 0 2 0 1 2 2 0 2 0 0 0 0 0 1 0 0 0 0 2 0 0 0 1 1 1 0 0 0 1 1 2 1 1 1 1 1 2 0 0 0 2 1 2 1 1 2 0 1 0 1 0 2 0 2 0 2 2 2 2 0 0 0 1 1 1 1 0 0 1 2 0 0 0 0 0 0 0 0 0 1 0 0 1 0 1 1 2 0 1 0 1 2 2 1 2 1 2 0 0 1 0 1 1 1 0 0 0 0 0 0 0 0 0 2 2 0 2 0 0 1 2 0 2 2 1 2 0 0 0 0 0 0 1 2 2 0 0 1 0 1 0 0 0 0 2 0 0 0 0 2 2 2 2 0 1 1 2 1 1 1 2 0 2 2 2 2 2 2 1 0 0 2 0 2 2 0 0 0 0 0 0 0 1 0 1 1 0 0 0 0 0 1 1 1 0 0 0 0 0 0 2 1 2 0 0 0 2 2 0 0 0 0 1 1 0 1 2 0 2 0 0 1 1 2 1 2 1 0 2 2 0 0 0 0 0 0 1 1 1 0 1 0 0 1 1 0 0 1 0 0 1 1 0 2 0 1 0 1 1 0 1 1 0 0 0 0 2 1 2 2 1 2 0 0 0 0 0 2 1 2 0 0 0 0 2 0 1 0 1 0 1 0 0 0 1 1 2 1 0 1 1 1 1 1 0 2 1 0 0 1 1 1 1 1 1 0 0 0 0 0 1 0 1 1 1 0 0 0 0 0 0 0 1 1 1 1 1 1 0 1 1 0 0 2 2 2 0 0 0 0 0 0 1 1 2 0 0 0 0 0 0 0 0 0 1 0 0 0 0 1 1 0 0 1 1 2 0 1 1 0 1 1 2 1 1 1 2 2 0 2 1 1 1 0 1 1 1 0 0 0 0 2 2 2 1 1 2 0 0 2 1 1 0 0 1 0 0 1 0 1 1 0 1 0 1 1 2 2 0 0 0 0 0 0 2 2 0 2 0 0 0 0 0 0 0 1 2 1 1 1 2 0 1 1 1 1 1 1 1 1 0 0 0 0 1 2 0 1 1 1 0 2 1 1 0 0 1 1 1 1 0 1 1 2 1 0 0 0 0 0 0 1 0 1 1 0 0 0 0 0 0 0 0 0 0 1 0 0 0 1 0 2 2 0 2 2 2 2 1 0 0 0 0 1 1 1 0 0 0 0 2 1 0 0 1 0 0 0 0 0 0 1 1 1 1 0 0 1 0 0 0 0 0 0 0 2 1 0 0 1 1 0 0 0 0 2 0 0 2 0 1 0 0 1 1 1 0 1 1 2 2 0 0 1 0 0 1 1 0 0 0 1 0 2 2 0 2 1 0 0 0 0 0 0 1 1 1 2 0 1 0 0 0 0 1 1 0 2 0 0 1 0 1 0 0 0 2 1 1 0 1 0 0 2 2 1 2 2 0 1 0 0 0 0 1 1 2 1 0 0 0 0 1 1 1 1 1 1 1 2 0 0 1 0 1 2 0 0 2 2 2 0 0 0 0 0 0 0 0 0 0 0 0 0 1 0 0 1 0 0 0 2 1 0 1 1 0 2 2 0 1 0 1 0 0 1 0 0 0 0 2 1 1 1 1 0 2 2 2 0 2 1 1 0 0 0 1 0 0 1 0 0 2 1 0 1 1 2 2 0 0 0 1 1 0 1 1 2 0 1 2 1 2 1 0 1 1 0 2 1 1 2 2 0 0 0 1 1 1 0 1 1 1 0 0 0 0 0 0 2 0 0 0 2 0 0 0 1 0 1 0 1 0 0 1 2 0 1 0 1 0 0 1 2 2 0 1 2 2 1 1 2 0 0 0 0 2 2 1 0 0 0 1 2 0 2 2 0 0 0 1 1 0 2 2 0 1 1 2 1 0 0 1 2 1 2 2 2 1 0 1 1 1 1 0 1 2 0 0 1 1 0 1 0 0 0 1 1 0 0 0 2 1 0 0 0 0 1 0 2 0 1 1 1 0 1 2 0 1 0 1 1 0 2 1 1 0 1 1 0 0 0 0 0 2 0 0 2 0 0 0 1 1 0 0 0 0 1 0 0 0 0 0 0 0 0 1 1 1 2 0
65 1 0 0 0 0 0 2 0 1 0 0 0 0 0 0 0 0 1 0 2 0 1 0 0 0 0 1 1 1 1 1 1 1 1 1 1 2 0 0 2 0 0 0 0 0 0 0 1 2 1 0 0 0 2 0 1 0 0 0 0 0 1 1 0 0 0 0 0 1 1 2 2 0 2 2 2 0 0 1 0 0 0 0 2 0 0 0 0 2 0 0 1 0 0 1 0 2 1 2 2 1 0 0 0 1 1 2 0 0 0 0 1 2 1 1 2 0 1 0 1 0 2 1 1 1 1 1 2 1 0 0 0 0 0 0 0 1 0 1 0 0 0 0 0 0 0 0 0 2 0 2 0 0 0 0 0 0 0 0 1 1 2 2 1 2 1 1 0 1 1 1 0 2 2 0 0 1 0 0 0 1 0 0 1 1 0 1 1 0 1 1 0 2 2 1 2 0 0 1 0 1 1 0 2 2 1 0 0 0 1 0 0 0 0 2 0 0 1 0 2 2 1 1 1 0 0 2 0 0 0 0 0 0 0 0 0 2 2 1 0 1 2 1 1 1 0 0 0 0 0 0 0 1 0 0 1 1 0 0 0 0 0 0 1 0 1 0 2 1 0 1 0 2 1 0 0 2 2 0 0 2 0 2 0 0 0 0 0 2 1 1 1 2 2 1 2 2 1 1 0 0 0 0 0 0 0 2 1 2 0 2 0 0 0 0 0 0 0 0 0 2 0 0 2 0 2 0 1 1 0 2 1 1 0 0 1 1 0 0 0 0 2 1 2 0 0 0 2 1 2 0 1 0 1 0 1 0 0 1 0 1 2 0 1 0 0 2 1 0 0 1 1 0 0 1 0 2 1 1 0 0 0 0 1 0 0 0 0 1 1 1 1 0 2 0 1 0 0 0 0 1 0 1 2 0 0 0 0 0 0 0 1 1 1 2 1 0 0 0 1 0 0 1 1 2 1 0 1 0 1 0 0 0 0 0 0 1 0 1 1 1 1 1 1 2 1 0 2 0 0 1 0 1 0 0 0 2 1 1 2 2 0 1 0 1 1 1 0 0 1 1 2 1 2 1 1 1 0 1 1 0 0 1 0 0 0 1 1 0 1 1 1 0 0 1 1 2 1 0 1 0 1 1 1 1 1 0 1 2 0 0 0 1 1 0 1 2 0 0 1 2 2 2 0 2 0 0 2 2 0 0 2 2 2 0 1 1 1 1 1 0 1 0 1 1 0 2 2 2 1 0 1 2 1 0 1 0 0 0 0 0 2 0 2 2 0 0 0 0 0 1 0 0 0 0 1 0 0 0 0 1 2 2 1 1 1 2 0 0 1 1 0 2 0 2 0 0 0 0 0 2 0 1 0 0 1 0 0 2 0 0 0 0 2 0 0 0 1 0 0 0 2 1 2 1 1 1 0 0 0 0 0 2 0 0 2 0 0 0 2 1 0 0 2 2 2 1 1 1 2 2 0 0 2 0 0 0 2 0 0 0 1 0 0 0 2 2 0 2 2 0 0 0 0 2 1 0 2 0 1 0 0 0 0 0 1 1 1 1 1 0 1 2 1 1 0 2 0 1 1 1 0 1 1 2 1 1 1 0 1 0 0 1 1 0 0 1 0 0 0 0 0 0 2 0 0 0 0 0 1 0 0 0 0 2 0 0 0 1 0 1 0 1 0 1 1 2 1 1 1 0 0 0 0 2 0 0 2 0 0 0 2 1 0 1 2 0 2 2 2 1 1 1 1 0 1 0 0 0 1 2 1 1 1 1 0 2 0 2 0 1 2 2 0 0 1 1 0 0 1 0 0 0 2 0 2 1 1 2 0 0 0 2 2 0 2 1 2 0 2 2 0 2 0 0 0 2 0 2 0 2 1 0 0 0 0 0 0 0 0 0 0 0 0 1 1 0 0 0 2 0 0 0 1 0 1 0 0 0 0 1 0 0 0 0 0 1 2 0 1 0 1 0 1 2 0 1 1 0 0 0 2 0 0 0 0 2 0 1 1 0 2 2 2 0 2 2 0 1 0 0 0 0 1 2 0 1 0 0 0 0 0 0 1 1 2 1 2 0 0 0 0 1 1 0 1 2 0 0 0 2 0 1 1 0 0 1 1 0 0 0 1 1 1 0 1 1 1 1 2 0 0 1 2 0 2 2 0 0 0 2 1 1 1 1 1 0 2 0 1 0 0 0 0 1 0 0 0 1 1 0 1 2 0 0 0 0 0 0 0 1 0 1 1 0 1 0 0 0 2 1
66 0 0 1 1 0 1 1 0 0 0 1 0 0 0 0 0 0 0 0 2 0 0 0 0 0 0 0 2 1 0 0 0 2 0 0 2 1 0 1 1 0 0 0 0 0 0 0 1 0 0 0 0 0 2 0 0 0 2 1 0 2 0 0 0 1 0 1 0 0 0 0 1 0 1 2 2 0 1 1 0 0 1 1 1 0 0 1 0 1 0 0 1 0 1 1 0 1 0 2 2 1 2 2 0 0 2 1 0 0 0 1 0 1 0 0 1 1 1 0 1 1 2 1 1 1 1 1 2 2 1 1 0 1 0 0 2 0 0 1 1 0 1 0 0 0 0 0 0 2 0 2 0 1 0 0 0 0 1 1 0 0 1 2 0 1 0 0 0 1 1 0 1 1 2 1 0 1 0 1 1 1 0 1 1 1 0 1 0 0 2 2 1 1 2 2 1 1 0 0 0 0 0 0 2 0 2 0 2 0 0 0 0 0 0 2 0 0 1 2 2 0 1 1 1 0 0 2 0 1 0 0 1 1 1 0 0 2 1 1 0 0 2 0 1 2 1 0 1 1 0 0 0 0 0 0 1 1 0 1 1 0 0 0 0 0 0 0 2 0 0 2 0 1 0 0 0 2 1 0 0 1 1 2 0 2 1 2 0 2 1 0 0 2 2 0 2 0 0 1 0 0 1 1 1 0 0 2 0 0 0 0 0 0 0 1 1 0 1 0 0 1 0 0 1 0 1 0 1 1 0 0 0 0 0 0 0 1 0 0 0 0 1 0 0 1 1 0 1 1 1 0 1 0 0 1 0 1 0 0 1 1 0 1 0 2 0 2 2 1 0 2 0 0 1 1 2 1 0 0 0 0 0 0 2 1 0 0 0 0 1 1 0 0 2 0 1 1 0 0 0 0 0 1 1 0 0 2 0 0 1 0 0 0 1 1 0 0 0 0 0 2 0 2 1 2 1 1 2 1 2 1 0 0 0 1 0 2 0 0 1 0 0 0 0 2 0 1 2 1 0 1 0 2 1 0 1 2 1 1 1 2 1 1 0 2 2 1 0 1 0 0 1 1 2 1 1 1 0 1 0 1 0 1 1 1 1 1 1 0 1 1 1 0 1 0 2 1 1 0 1 1 1 1 2 0 2 0 2 0 0 0 0 1 1 0 0 2 1 1 1 2 0 2 0 2 0 1 0 2 1 0 1 0 1 0 2 1 2 2 1 0 2 0 2 0 0 1 2 2 0 1 0 0 2 2 0 0 0 0 0 0 0 0 0 0 0 1 1 0 0 1 0 0 0 0 1 1 0 1 1 0 0 0 0 0 0 1 0 0 0 0 1 1 0 0 0 1 1 0 1 1 0 0 0 0 1 0 0 1 0 0 0 0 2 0 0 0 0 0 0 0 0 0 0 1 1 1 0 0 0 2 1 2 0 0 2 0 0 2 1 1 0 0 1 1 1 0 1 1 2 1 0 0 2 0 0 0 1 0 0 0 1 2 0 2 1 2 0 0 0 1 1 1 1 2 2 0 2 0 0 0 0 0 0 0 0 1 1 0 1 1 0 2 0 0 0 1 0 1 1 0 0 0 1 1 0 0 1 0 0 0 0 1 0 1 0 1 1 0 0 0 0 0 2 1 0 1 1 1 2 1 0 1 0 1 2 0 0 1 1 1 0 0 0 1 0 0 0 1 1 1 0 0 0 0 2 1 1 1 1 0 1 1 1 0 0 2 0 0 0 0 2 0 0 1 1 0 0 0 1 2 0 0 0 1 1 2 1 2 1 1 2 2 0 0 0 1 1 1 1 0 0 2 0 0 0 0 1 2 0 1 0 2 2 0 2 0 2 0 0 1 1 2 0 0 0 2 0 2 1 1 1 2 0 1 0 0 1 1 0 1 0 0 1 0 1 0 0 0 2 1 0 0 1 1 0 0 0 0 0 0 1 0 0 2 2 1 2 0 1 0 0 1 2 2 0 2 1 2 1 0 2 0 0 0 0 1 0 2 2 0 0 1 1 0 1 2 0 1 0 2 1 0 2 0 0 0 0 1 0 0 1 0 2 0 1 1 2 1 0 1 0 0 2 0 0 1 1 0 1 1 1 2 0 0 0 1 1 0 0 0 2 2 2 0 0 1 0 0 2 0 2 0 1 0 0 0 0 0 1 0 0 0 0 2 2 1 0 0 0 0 0 1 1 0 0 0 1 0 0 0 1 1 0 1 1 0 0 2 2 0 0 1 1 0 0 0 0 0 1 0
67 0 1 1 0 0 0 1 0 1 0 0 0 1 0 1 1 0 0 0 1 0 0 2 0 0 0 2 2 2 2 0 0 0 0 0 1 1 0 1 1 1 0 1 0 0 0 0 2 2 0 0 1 1 1 1 0 0 0 0 1 1 0 0 0 0 0 1 0 1 0 2 1 0 1 2 2 0 1 1 1 0 0 0 1 0 0 0 0 2 1 0 0 0 1 1 0 1 1 1 1 2 2 2 0 0 2 1 1 0 0 1 0 1 1 1 1 0 1 0 1 0 2 0 2 0 2 2 2 1 0 0 1 1 0 0 0 0 0 0 0 0 0 0 0 0 0 0 0 1 0 0 0 1 0 0 0 2 0 0 1 1 2 2 0 1 1 1 1 1 0 0 1 1 1 1 0 0 0 0 0 0 0 0 2 2 0 1 0 0 1 1 0 1 2 1 0 0 2 0 0 0 0 1 2 0 2 2 0 0 0 0 1 0 0 2 0 0 2 0 2 2 2 2 0 2 2 1 1 1 0 0 0 1 1 1 1 2 2 1 0 0 2 1 2 2 0 0 0 0 0 0 0 0 0 0 0 1 1 0 0 0 0 0 1 0 0 0 2 1 1 0 2 2 1 1 0 2 1 0 1 1 0 1 1 0 1 2 0 2 2 0 0 2 2 0 1 0 1 2 1 0 1 1 0 0 0 2 0 1 1 2 0 0 1 0 0 0 0 0 1 1 1 0 1 0 1 0 1 1 0 1 1 0 0 0 0 0 0 1 0 0 2 0 1 0 1 0 2 0 2 0 0 0 0 1 1 1 0 1 0 2 1 0 1 0 0 2 2 0 0 2 0 0 0 0 1 0 0 0 1 1 0 0 1 1 0 0 0 0 0 0 0 0 2 0 1 2 1 1 1 1 0 1 1 0 0 1 0 0 0 0 0 0 2 2 2 0 0 0 0 0 0 1 0 2 1 0 1 0 1 0 0 1 0 1 0 1 0 0 2 0 0 0 0 0 1 1 2 1 0 0 1 2 1 1 1 0 0 0 0 0 1 1 0 2 2 2 0 1 2 1 2 2 2 0 2 2 2 0 0 1 0 0 1 2 1 2 2 0 1 1 1 1 0 1 1 2 2 0 0 0 1 1 1 0 1 1 1 0 0 0 0 0 0 0 0 2 2 1 1 2 1 2 0 1 1 0 0 2 0 1 2 0 2 1 2 0 1 0 0 0 1 0 1 1 0 2 2 2 1 0 0 2 1 0 1 2 0 1 1 0 2 0 1 1 0 1 1 0 0 1 0 0 0 0 1 1 0 1 0 0 2 1 1 1 1 1 1 0 1 0 2 1 0 0 0 1 1 0 1 1 1 0 1 0 0 0 0 0 0 0 0 0 2 0 1 0 0 1 1 1 0 0 0 1 2 0 0 0 0 1 0 2 0 1 2 0 1 1 2 2 0 1 1 0 0 2 1 1 1 1 0 0 1 0 0 1 2 1 1 1 2 0 1 0 0 1 1 1 1 1 1 0 0 2 1 1 2 0 0 1 1 0 2 2 1 1 1 0 2 0 0 1 0 0 0 1 1 1 0 2 0 0 1 2 0 2 1 0 0 0 1 0 1 0 0 1 1 0 0 0 0 0 1 1 0 0 1 1 2 1 0 0 0 0 2 0 0 1 1 1 0 0 0 0 0 1 1 1 1 1 0 0 0 2 2 1 1 1 1 0 1 0 0 0 0 0 2 2 0 0 1 1 1 1 2 1 1 1 0 1 1 0 0 0 2 2 1 2 1 1 1 2 0 0 0 1 0 0 0 0 0 2 1 0 2 1 2 2 0 0 0 2 2 0 2 1 2 1 1 1 2 2 0 0 0 1 0 2 2 0 2 1 1 0 0 0 1 1 0 1 0 0 0 0 1 0 0 1 2 0 0 0 2 0 0 0 0 0 1 0 1 1 0 1 2 0 1 0 1 0 0 0 0 0 0 0 1 1 0 1 2 0 0 0 1 1 0 2 2 0 2 1 2 0 2 2 0 1 0 1 0 0 2 1 0 0 1 2 1 1 0 0 0 2 2 1 1 0 1 0 0 0 0 0 1 2 1 1 0 2 1 1 0 0 0 0 1 0 0 0 1 1 1 0 1 0 0 0 2 0 0 2 1 0 1 2 0 0 2 0 1 0 0 0 0 0 2 0 1 1 0 0 0 0 1 0 0 0 0 0 0 0 0 0 0 0 0 0 0 0 0 1 1 0 1 1 1 0 1 0
68 1 0 0 0 0 0 1 0 0 1 2 1 2 1 1 0 0 0 1 1 0 0 0 0 0 0 2 2 2 2 0 1 1 1 0 1 1 0 0 1 0 0 0 0 0 1 0 0 1 0 0 0 1 1 1 0 2 0 1 0 0 0 0 2 0 2 1 0 0 0 1 2 0 1 2 2 0 1 0 1 0 1 1 1 0 0 0 0 1 0 0 2 1 0 1 0 1 0 2 1 2 2 1 0 0 2 1 1 0 0 1 1 2 1 1 2 0 1 0 1 0 2 1 1 0 1 1 1 1 0 0 0 1 1 1 1 0 1 0 1 0 0 0 0 0 0 1 1 1 0 0 0 0 0 1 0 0 0 0 1 1 1 1 0 0 1 0 1 1 0 1 0 2 2 2 1 1 1 1 1 1 0 0 2 2 0 1 0 0 1 1 1 0 1 2 1 0 0 0 0 0 0 0 2 2 1 0 1 0 0 0 0 0 0 2 1 0 1 2 1 0 2 2 0 0 0 2 0 0 0 0 0 0 0 0 0 2 2 2 0 0 1 0 1 1 0 0 0 0 0 0 0 0 0 0 1 1 0 0 0 0 0 0 0 0 0 0 1 1 0 2 2 2 0 0 0 2 2 0 1 1 0 1 0 0 0 2 0 2 1 1 0 2 1 0 1 1 0 2 2 0 0 0 0 0 1 0 1 2 0 2 0 0 0 0 0 0 0 0 1 2 2 2 0 0 1 0 2 1 0 1 0 0 0 0 0 0 0 0 1 1 2 0 0 0 1 0 1 1 0 1 1 1 0 1 1 1 0 2 0 2 2 0 2 1 0 2 2 0 0 2 1 1 1 0 1 2 0 1 0 1 1 0 2 2 0 2 2 0 0 0 0 0 2 0 0 0 2 2 2 2 0 0 1 0 2 0 1 1 0 0 1 1 0 1 0 0 0 0 0 2 1 1 1 2 2 0 1 0 1 0 1 1 1 0 0 2 1 2 1 1 1 1 1 1 1 0 0 1 0 0 1 2 1 1 1 0 0 0 0 0 0 0 0 0 0 0 0 0 1 1 1 1 0 0 0 0 0 0 1 0 0 1 0 0 0 0 1 1 2 1 0 1 0 0 1 1 1 0 0 1 1 1 1 1 1 0 2 0 0 0 0 0 0 0 0 2 0 0 1 2 0 2 0 2 0 0 0 2 0 1 2 1 2 1 2 1 2 2 0 0 1 0 1 0 0 0 0 1 0 0 1 2 0 1 0 0 1 1 1 1 1 0 0 0 0 1 1 0 0 1 0 0 0 0 0 0 0 0 2 0 2 1 1 1 2 0 0 0 0 0 0 0 0 1 0 0 0 0 0 1 1 1 0 1 1 0 0 2 1 0 1 1 0 1 0 0 0 0 0 0 0 0 0 0 0 2 0 0 1 1 1 2 0 0 2 0 1 1 2 1 0 2 2 0 0 1 0 0 1 2 0 0 1 0 0 0 1 0 0 0 2 1 0 1 1 1 0 0 0 1 0 0 0 2 2 1 2 0 1 0 0 0 1 1 1 1 1 1 0 0 0 1 0 0 0 2 1 1 0 1 0 0 0 1 1 2 2 0 0 0 0 1 1 0 1 1 0 0 0 0 0 0 1 1 0 1 0 0 1 0 0 1 0 1 2 0 0 0 0 0 1 1 0 0 0 1 0 1 1 1 0 0 0 2 1 0 2 1 0 1 2 1 0 1 1 0 2 2 0 0 1 1 0 0 1 2 1 1 1 2 0 0 0 0 1 2 1 2 0 1 2 1 0 0 1 0 1 1 1 0 0 2 0 0 0 0 0 2 0 0 0 1 2 0 1 0 1 0 1 1 1 2 0 0 0 2 0 2 0 2 0 1 0 0 0 0 1 1 0 1 0 0 0 0 0 0 0 1 1 0 0 0 2 0 0 0 0 0 0 0 1 0 1 1 1 0 1 0 1 0 0 1 2 2 1 0 1 2 2 0 0 0 0 0 0 2 1 1 1 0 0 0 0 0 2 1 0 0 0 1 0 0 2 1 0 1 0 0 0 0 0 0 1 1 2 1 1 0 1 0 0 1 2 0 2 1 0 0 0 2 0 2 0 0 0 0 0 0 0 0 1 1 1 0 0 0 0 0 2 0 2 0 0 0 0 1 1 1 1 1 2 1 2 1 1 0 2 1 0 0 0 1 1 0 2 0 1 1 0 0 1 1 0 0 0 0 0 0 0 0 0 1 0 1 0 0 0 0 2 1
69 1 0 0 1 0 0 2 1 0 0 0 0 1 0 0 0 0 1 1 1 1 0 0 0 0 1 1 2 2 1 0 2 2 0 0 1 2 0 0 2 0 0 0 0 0 0 0 0 0 0 0 0 0 2 0 0 0 1 0 2 2 0 2 0 1 0 1 0 0 0 2 2 2 2 2 2 0 0 2 0 0 0 1 2 0 0 0 0 1 0 0 0 0 1 1 0 0 0 2 2 1 0 1 1 1 2 2 0 0 0 1 0 1 0 0 1 0 1 0 1 0 1 1 0 0 0 0 0 0 0 0 0 1 0 0 0 0 0 1 0 0 1 0 0 0 0 0 0 1 0 1 0 0 1 0 0 1 0 0 2 1 0 2 0 1 0 0 1 0 0 0 0 2 1 1 1 0 0 0 0 0 1 0 1 0 0 2 1 1 1 2 0 1 1 2 0 0 1 0 0 0 0 1 1 0 2 0 2 0 0 1 1 0 0 2 0 1 2 1 1 0 0 1 1 0 0 0 0 0 0 0 1 1 1 1 0 2 2 0 0 0 2 0 1 1 0 0 0 0 0 0 0 2 0 0 0 2 1 1 1 1 0 0 0 0 0 1 1 0 0 1 0 0 0 0 0 2 2 0 1 1 1 2 0 1 1 0 1 2 0 1 0 2 2 1 2 0 0 1 1 1 0 0 0 1 1 2 1 2 0 2 0 0 1 1 0 0 0 0 0 0 2 1 1 0 0 0 0 1 0 2 0 0 0 0 0 0 0 0 0 0 2 0 0 0 0 0 1 1 0 1 2 0 2 0 1 2 0 1 0 1 1 0 1 0 0 2 1 0 1 1 0 0 1 0 1 1 1 1 1 2 0 0 0 0 0 0 1 2 1 2 1 0 2 0 2 0 2 2 1 2 0 0 0 0 1 0 0 0 1 0 0 0 1 2 0 0 0 0 0 1 1 1 0 1 1 0 2 0 2 0 0 1 1 0 1 2 0 1 0 2 0 0 1 1 1 0 1 1 0 1 0 1 0 0 0 2 0 2 1 1 1 0 0 1 1 1 0 0 1 1 2 1 1 0 1 1 0 1 1 0 0 0 0 1 0 2 2 0 0 0 0 1 0 2 0 1 1 0 0 1 0 0 0 2 2 0 0 0 0 1 0 0 0 0 0 2 0 1 1 2 1 2 0 2 0 1 0 1 1 0 2 1 2 0 2 0 0 0 2 0 2 0 1 0 0 1 1 2 0 1 0 1 1 2 0 2 1 1 0 0 0 0 0 0 1 1 1 0 0 0 1 0 0 0 1 1 0 1 0 0 0 0 0 0 0 2 0 0 0 0 0 0 0 0 0 0 0 0 0 2 1 0 0 2 2 0 0 1 0 0 0 1 0 0 1 0 0 0 0 0 1 1 1 0 2 1 0 0 0 0 0 2 0 1 2 0 0 2 0 0 0 1 1 0 0 1 1 1 0 1 1 1 1 0 0 1 1 1 1 0 1 0 0 0 2 2 0 0 0 0 0 1 1 2 2 0 1 0 0 0 0 1 1 1 1 1 1 0 2 0 0 2 0 1 0 1 1 1 0 1 0 0 1 2 0 2 2 0 0 0 0 1 1 0 0 1 1 0 0 0 0 1 1 1 1 0 0 0 0 0 0 0 0 0 1 0 0 2 0 0 0 1 0 0 0 0 1 1 1 1 0 0 0 1 1 2 2 0 0 0 0 0 0 0 1 1 1 1 0 0 0 1 0 0 2 0 0 0 1 2 0 0 0 2 0 1 0 2 1 1 2 1 0 0 1 1 0 0 1 0 0 2 1 0 1 0 0 1 0 0 0 0 0 0 0 0 1 0 0 0 1 1 0 0 1 2 0 2 0 2 2 0 0 2 2 0 1 1 0 1 0 0 0 0 1 1 0 0 2 0 0 0 2 0 0 0 0 0 0 0 0 0 0 0 0 0 1 0 0 0 0 0 1 0 0 2 2 2 2 0 1 0 0 0 1 1 0 2 2 0 2 1 1 0 2 2 0 2 2 2 0 0 2 0 1 1 1 2 1 0 1 0 1 1 1 0 0 0 0 0 0 1 2 0 1 1 0 0 0 2 1 1 1 1 0 1 1 1 0 0 1 1 1 1 0 0 0 0 2 0 1 1 0 0 1 0 0 0 2 0 1 0 0 1 1 1 1 0 0 0 0 0 0 0 0 0 1 0 0 0 1 2 0 0 0 0 0 0 0 1 0 1 1 0 0 0 0 1 2 1
70 1 0 0 0 0 0 2 0 0 0 1 1 1 1 1 0 0 1 1 1 1 0 0 0 0 0 2 2 2 2 0 1 2 2 1 2 2 0 0 2 0 2 2 0 0 0 0 0 1 1 0 0 0 2 2 1 0 1 0 1 1 1 1 0 0 0 0 0 1 1 2 1 0 1 1 1 0 2 0 2 0 1 1 2 0 0 0 0 1 0 0 0 0 1 1 0 1 1 1 1 2 0 0 1 0 2 2 0 0 0 2 0 0 0 0 0 0 0 0 2 0 2 1 1 0 1 0 0 0 1 1 0 0 0 0 0 0 0 1 0 0 1 0 0 0 1 0 0 2 0 2 0 1 0 0 0 0 0 0 0 1 1 1 0 1 0 1 0 1 1 1 0 2 1 0 0 1 0 0 0 1 1 0 1 0 2 1 0 0 0 1 1 0 1 1 1 0 0 0 0 1 1 1 1 1 1 1 1 0 0 0 0 0 0 2 0 0 2 1 2 1 1 0 2 0 0 2 1 0 0 0 0 0 0 0 0 2 2 2 0 0 2 0 2 2 0 0 0 0 0 0 0 0 0 0 0 1 0 0 0 0 0 0 0 0 1 0 1 0 0 0 0 2 0 0 0 1 1 0 0 2 1 1 1 1 2 1 0 2 1 1 0 2 2 0 2 1 1 2 0 0 0 0 0 0 0 0 1 1 0 1 0 1 1 1 1 1 1 0 0 1 1 1 2 0 1 0 1 1 0 0 1 1 0 0 0 1 0 0 0 0 2 0 2 0 0 0 2 2 2 0 1 0 1 1 1 0 0 2 0 2 0 0 0 1 0 2 1 0 1 1 1 1 1 0 1 1 1 0 1 1 1 1 2 1 0 0 0 0 0 0 2 0 2 0 2 0 0 0 0 0 0 0 1 0 1 1 0 0 0 0 0 0 2 2 2 1 0 1 0 2 0 2 1 2 1 0 1 0 0 1 1 1 1 0 0 2 0 1 2 0 0 1 1 0 1 1 2 2 0 0 1 2 2 1 2 2 0 0 0 1 0 1 0 1 1 1 0 1 0 0 1 1 0 0 0 1 0 0 2 0 0 0 1 1 1 1 2 1 1 0 1 1 0 1 2 1 1 1 0 1 1 1 1 1 1 0 1 1 0 0 1 2 2 0 0 2 2 2 2 2 0 1 0 1 1 0 0 2 0 1 1 0 0 0 2 1 1 1 0 2 1 0 1 1 0 2 2 2 2 0 1 2 0 1 0 1 0 1 1 0 0 0 0 0 0 2 2 0 0 1 1 0 1 0 1 0 0 0 0 0 1 0 1 0 1 2 2 2 1 0 1 0 1 0 0 1 1 0 1 1 1 0 0 0 1 0 0 2 0 0 1 1 0 1 1 0 0 0 0 0 0 1 1 0 1 1 0 0 0 1 0 0 0 2 2 0 0 2 0 0 0 0 2 1 1 1 1 1 0 1 0 1 2 0 0 0 2 0 0 0 0 1 0 1 2 2 0 1 1 0 1 0 1 1 2 0 2 0 0 0 0 0 2 2 0 1 2 0 1 1 1 2 2 0 0 2 1 1 0 1 0 0 1 1 1 1 2 0 1 0 0 0 1 1 0 1 0 0 0 0 0 0 2 1 0 0 1 0 0 0 0 0 0 1 2 0 0 0 0 0 0 0 0 0 0 1 1 1 0 1 1 0 0 1 0 0 2 0 0 0 1 0 0 1 2 1 1 1 0 0 0 2 1 1 1 1 1 1 0 1 1 1 1 0 0 2 1 2 1 1 2 2 1 0 0 2 0 0 2 0 0 2 0 1 0 0 0 1 0 0 0 1 1 0 1 0 2 0 1 0 1 2 0 0 1 2 0 2 0 2 1 2 0 0 0 1 1 0 0 0 0 0 0 0 0 1 0 0 2 0 0 0 2 0 0 0 0 0 0 0 1 1 0 0 2 1 2 0 2 0 1 0 2 1 0 0 1 2 1 1 2 0 0 0 0 1 0 1 1 0 0 1 2 0 2 2 0 1 0 2 0 0 2 0 1 1 0 1 0 0 1 0 1 1 1 2 1 0 0 0 0 0 1 0 2 1 0 0 0 1 0 1 0 0 0 2 2 0 0 0 2 1 1 0 0 0 2 0 1 0 2 0 1 0 0 2 0 0 1 0 2 0 2 1 1 0 1 0 0 0 0 0 0 2 0 0 1 1 0 0 2 2 0 0 0 0 0 1 1 0 0 1 1 0 0 1 0 1 0 0
71 0 0 1 0 0 0 2 0 1 0 0 0 1 0 1 1 0 1 1 1 0 0 1 1 1 2 2 2 2 2 2 1 1 2 1 1 2 0 0 2 0 0 0 0 0 0 0 1 1 0 0 0 1 0 0 0 0 1 1 0 0 0 0 0 0 0 1 0 0 0 2 2 0 1 2 1 0 0 2 0 0 1 1 1 0 0 0 0 2 1 0 1 0 1 2 0 1 0 2 1 2 1 1 1 1 2 0 2 2 0 2 1 1 0 0 0 0 0 0 1 0 2 1 1 1 1 1 2 1 1 1 0 2 1 2 0 1 0 1 1 0 1 1 1 0 0 0 0 0 0 0 0 1 0 0 0 1 0 0 0 1 1 2 2 2 1 1 1 2 1 0 1 1 1 1 0 1 0 1 1 1 0 0 1 1 0 2 1 0 2 2 0 1 1 1 1 0 0 0 0 2 1 0 2 1 2 1 0 0 0 0 1 0 0 2 1 1 1 1 2 1 2 1 2 1 0 1 0 0 0 0 0 0 0 0 0 2 2 2 0 0 2 0 2 2 0 0 1 1 0 0 0 0 0 0 0 2 1 1 0 1 0 0 1 0 0 0 1 1 0 1 1 2 1 0 1 1 1 0 0 1 1 1 1 1 0 1 0 2 1 1 1 2 2 1 1 0 0 0 0 0 2 2 2 0 1 2 0 1 0 2 0 0 2 1 0 0 0 0 0 1 0 0 1 0 1 1 1 1 0 1 0 0 0 0 0 2 0 0 0 0 2 0 0 0 0 0 1 1 1 0 1 0 0 1 1 1 0 1 0 1 1 0 0 0 2 2 0 0 2 0 1 1 1 0 2 0 0 0 1 1 1 0 2 1 0 1 1 0 0 0 2 0 2 0 1 2 0 0 0 0 0 0 1 0 1 2 0 0 0 1 1 1 1 2 1 0 1 0 1 1 0 2 1 2 1 0 1 0 1 0 1 1 1 0 0 1 0 0 2 0 0 1 1 1 1 0 2 1 0 0 0 1 1 0 1 2 0 2 2 1 0 0 0 1 1 1 0 1 0 0 1 1 2 0 2 2 0 2 0 1 0 0 0 2 0 0 0 0 2 2 0 2 1 1 1 1 1 0 0 1 1 1 1 1 1 0 1 1 0 0 0 1 1 0 0 2 0 0 1 2 0 2 1 2 0 0 1 2 0 1 2 2 2 1 1 0 1 1 0 0 0 0 1 0 0 2 2 2 0 0 1 2 0 1 0 0 2 0 0 0 1 0 1 1 1 2 2 0 0 1 1 0 1 0 1 1 0 1 0 1 1 1 1 1 1 0 0 0 2 1 2 0 0 0 0 0 0 0 0 2 0 0 0 0 1 0 0 0 0 0 0 1 0 0 0 0 0 0 0 0 1 1 1 1 1 2 0 0 0 1 0 2 0 0 2 0 1 2 1 1 0 1 2 1 1 2 0 0 1 1 0 0 1 0 0 1 1 1 1 0 1 0 1 0 0 1 0 1 1 1 0 1 1 2 2 1 2 0 0 0 0 2 2 2 1 2 0 2 0 0 1 2 0 1 0 2 0 1 1 0 0 0 0 2 0 2 2 0 1 0 0 0 0 0 2 2 1 0 0 0 0 0 2 0 0 0 0 0 0 0 0 0 0 0 1 0 0 1 0 0 0 0 0 1 0 1 1 1 0 1 0 1 0 2 1 0 1 0 0 0 1 1 1 0 0 0 2 2 0 1 0 0 0 0 1 0 0 0 0 2 0 0 0 1 0 2 1 2 0 1 2 1 0 0 0 0 1 0 0 0 0 1 2 0 1 0 0 2 0 1 2 0 0 0 2 2 2 0 0 2 2 2 0 0 1 1 0 1 0 1 1 0 0 1 0 1 1 0 1 1 0 0 0 0 1 0 1 0 1 0 0 0 2 0 0 0 0 0 0 1 1 0 1 0 0 0 1 0 1 0 1 0 0 1 0 2 2 2 2 0 1 0 0 0 1 0 0 1 1 1 1 2 2 0 2 2 0 1 0 2 0 1 2 1 0 1 0 1 0 0 1 1 2 1 2 0 1 1 0 1 0 0 1 0 0 2 1 1 0 2 0 1 0 0 0 1 1 0 0 0 0 2 1 0 1 0 0 0 2 0 2 0 1 1 1 1 0 0 1 0 1 0 1 1 1 0 0 0 0 0 0 0 0 1 0 0 0 0 0 0 1 2 0 0 0 0 0 1 1 0 0 1 1 0 0 0 0 1 1 0
72 1 1 1 0 0 1 2 0 1 0 1 0 1 2 2 0 0 0 1 1 1 0 0 0 0 0 0 1 2 0 0 0 2 1 1 2 2 0 0 2 0 0 2 0 1 1 0 1 1 0 0 0 0 2 1 0 0 1 1 1 2 0 0 1 0 1 1 0 0 0 1 1 0 0 2 2 1 1 0 0 0 0 1 2 0 0 1 1 2 0 1 2 0 0 2 0 0 0 1 2 2 0 0 1 0 1 1 0 0 1 0 1 2 1 1 2 0 1 0 1 0 2 2 0 1 0 2 2 2 1 1 0 0 0 0 0 1 0 1 2 0 1 0 0 0 1 0 0 1 0 1 0 0 0 0 1 2 0 0 0 2 1 2 2 2 1 0 1 1 0 1 0 2 2 0 0 0 0 1 0 0 1 0 1 0 1 1 0 0 2 2 1 1 2 1 1 0 1 0 0 0 0 1 2 1 2 0 1 0 1 0 1 0 0 2 0 0 2 0 0 0 2 1 1 1 1 2 1 1 1 2 0 1 1 0 0 2 2 2 0 0 2 0 2 2 0 0 1 1 1 1 0 2 0 0 0 2 0 0 0 0 0 0 0 0 2 0 2 0 0 0 0 2 0 0 1 2 1 0 0 1 1 1 1 2 0 1 0 2 1 0 0 1 2 0 2 0 0 2 0 0 0 0 0 0 0 2 0 0 0 1 0 0 2 0 0 0 0 0 1 1 2 1 1 0 0 0 0 1 0 2 0 0 0 0 0 2 0 1 1 1 2 0 0 0 0 0 1 2 0 0 0 1 0 1 1 0 0 2 0 2 0 1 0 2 0 2 2 1 0 2 1 0 0 1 2 1 0 0 0 2 1 0 1 1 0 1 1 0 0 0 1 0 2 0 1 0 1 1 1 1 0 0 1 0 2 0 0 0 0 2 0 0 2 2 1 0 0 0 0 0 2 0 0 1 1 1 2 1 2 0 0 0 0 0 0 1 0 1 2 0 0 0 0 2 2 0 1 1 0 0 1 2 2 0 2 1 1 0 0 0 0 1 0 1 1 2 0 0 2 2 2 2 1 0 1 2 1 1 0 0 0 0 0 1 0 1 1 0 1 1 1 2 2 0 2 2 2 0 0 0 1 1 2 0 1 1 1 0 1 0 0 0 0 0 1 2 2 2 2 2 1 1 1 1 1 1 0 1 1 0 1 0 1 1 2 1 1 2 1 0 1 0 1 0 0 2 2 2 1 0 0 1 1 1 1 0 0 0 0 0 0 1 0 1 0 1 0 1 0 1 1 0 0 1 2 0 0 0 0 1 1 1 1 0 1 1 1 0 1 0 1 0 0 0 0 0 0 0 0 2 0 0 0 0 0 0 0 2 0 0 0 0 1 0 0 0 0 0 1 1 0 1 1 0 2 1 0 0 0 2 0 0 0 1 1 0 1 2 1 2 0 0 2 2 2 0 1 1 0 1 2 2 0 1 0 0 1 0 0 0 0 1 0 0 2 2 1 0 0 0 1 0 0 2 2 0 1 0 0 1 0 1 2 2 0 2 2 1 0 1 0 0 0 0 0 2 2 2 0 1 0 0 1 1 2 1 1 0 0 0 0 0 0 1 0 1 0 0 0 0 1 0 1 2 0 0 0 0 1 0 0 0 0 2 2 0 0 1 0 1 0 0 0 1 0 0 0 0 0 0 0 0 0 1 0 0 2 0 0 1 2 2 1 1 1 1 1 1 1 0 0 0 0 0 1 0 0 0 0 2 0 0 0 2 0 2 0 2 0 0 2 2 0 0 1 0 0 0 0 0 0 2 1 0 1 0 0 1 1 1 0 1 2 1 2 0 2 0 2 2 2 2 0 0 0 2 0 2 0 2 1 1 0 1 0 0 0 0 0 0 0 0 0 0 0 0 0 0 1 0 0 0 1 0 1 0 0 0 0 0 0 0 0 1 2 0 0 0 0 0 0 2 2 2 0 1 2 2 1 1 2 1 0 2 0 1 0 0 0 0 0 1 1 0 2 2 0 0 0 1 0 0 2 1 1 1 0 0 0 0 0 0 0 2 2 1 1 0 0 0 0 1 2 0 0 2 1 1 0 2 0 0 0 0 0 0 1 0 0 0 2 1 1 0 1 0 2 0 1 0 0 1 1 0 2 1 0 0 1 0 0 0 0 0 0 0 1 0 0 0 0 1 1 1 0 0 1 0 0 0 0 0 0 0 0 1 0 0 0 0 0 1 0 0 0 1 1 1 2 1
73 0 0 1 0 0 0 2 0 2 0 0 0 0 0 0 0 0 0 0 1 0 0 0 0 0 0 0 1 2 1 0 1 1 1 0 2 0 0 0 0 0 0 0 0 0 0 0 0 1 0 0 2 2 0 0 0 0 2 0 2 2 1 0 0 0 0 0 1 1 0 1 1 0 0 2 2 0 0 1 0 0 0 0 2 0 0 0 0 2 0 0 1 1 1 2 0 1 0 1 0 2 1 1 1 1 2 1 1 0 0 2 0 1 0 1 1 0 0 0 2 0 1 1 1 1 1 1 2 2 0 0 0 1 2 1 1 0 0 2 1 0 0 0 0 0 0 0 0 2 0 1 0 0 0 0 0 0 0 0 1 0 1 2 1 1 1 1 0 1 1 1 0 2 2 0 0 1 0 1 1 1 0 0 0 0 0 2 0 1 1 2 0 2 2 1 1 1 0 0 0 0 0 0 2 0 2 0 1 0 1 0 2 0 0 2 0 1 0 1 2 0 1 2 0 0 0 2 0 0 0 0 0 0 0 0 0 2 2 1 0 1 2 0 1 1 1 0 1 1 0 0 0 0 1 1 1 2 0 0 2 0 1 1 0 0 0 1 1 0 0 0 0 2 0 0 1 2 0 0 1 1 0 2 0 1 0 1 0 2 1 2 2 2 2 2 2 0 0 0 1 0 2 2 0 0 0 1 1 1 1 2 0 0 1 1 0 0 0 0 1 1 2 1 1 0 0 0 0 1 0 1 0 0 0 0 0 1 0 0 1 1 2 0 0 0 1 0 2 2 0 0 2 0 2 0 1 0 0 1 1 2 1 0 0 1 1 1 2 1 0 2 0 0 0 0 1 1 1 0 1 0 2 0 0 2 0 0 0 0 0 0 1 0 2 0 0 0 1 1 1 1 0 2 2 1 0 0 0 0 0 0 0 0 1 1 1 0 0 0 0 2 1 0 1 2 1 1 2 0 0 1 0 2 2 0 0 1 0 0 0 1 0 1 0 0 0 0 1 1 0 1 1 2 1 1 1 1 1 0 1 1 0 1 0 1 1 0 0 0 0 0 1 1 1 0 1 2 0 2 0 0 1 0 0 0 0 0 1 0 1 1 0 2 0 2 0 0 0 1 0 2 1 1 1 1 1 0 1 1 0 0 0 1 1 0 1 2 0 2 2 2 1 2 0 1 0 1 1 1 0 1 1 0 1 0 0 0 1 1 0 2 1 1 1 0 0 1 1 1 1 0 0 1 1 1 0 2 0 0 0 0 0 0 0 0 0 1 0 1 0 2 1 0 1 0 1 0 0 0 0 0 0 0 0 0 1 0 0 0 0 0 0 0 1 0 0 1 2 0 0 0 1 0 0 1 0 0 0 2 1 0 0 0 1 0 0 0 1 0 0 0 1 1 1 1 2 1 0 0 0 2 0 0 0 0 2 0 0 2 0 1 0 1 1 0 1 1 0 0 0 1 0 0 2 0 1 0 1 0 0 0 0 1 1 2 1 2 0 1 0 0 0 0 0 2 2 1 1 1 1 0 0 1 1 1 0 1 1 1 0 0 0 1 0 1 0 1 1 1 1 0 0 1 1 2 1 2 1 0 0 0 0 0 2 2 1 0 1 0 0 0 0 0 1 0 0 0 1 0 0 0 1 0 0 1 1 0 0 1 0 0 0 0 0 1 0 1 1 1 1 1 0 0 0 1 2 0 2 0 0 1 1 1 1 0 0 0 2 2 0 1 1 0 0 1 0 2 2 2 2 2 0 0 0 1 1 2 0 2 1 0 2 2 1 0 0 0 0 0 0 0 0 2 0 0 2 0 1 1 0 0 0 1 1 0 1 1 1 0 0 1 1 2 1 0 0 2 0 2 1 2 2 2 0 0 0 1 1 0 1 1 0 0 0 0 0 1 0 0 2 0 0 0 2 0 0 0 0 0 0 0 0 0 0 0 2 0 2 0 1 0 0 1 1 1 0 0 0 2 1 0 2 0 0 0 0 2 0 2 2 0 0 2 2 0 2 2 0 1 0 1 0 0 1 1 1 1 1 1 0 0 0 0 1 1 2 2 2 0 0 0 1 2 0 0 1 2 2 2 0 2 0 1 0 1 0 1 1 1 0 0 0 0 0 1 0 0 0 0 2 0 2 0 0 0 0 1 0 0 2 0 0 2 2 1 1 0 1 0 0 1 0 0 0 0 0 0 1 0 0 0 0 0 0 0 0 0 0 0 0 0 0 0 0 1 0 0 0 0 0 0
74 0 0 1 1 0 0 2 0 0 0 0 0 0 0 0 0 0 1 0 1 0 0 0 0 0 0 1 2 1 1 1 1 1 1 1 1 0 0 0 1 0 1 1 0 1 0 0 1 2 0 0 0 0 2 0 0 0 0 2 0 1 0 1 1 0 1 1 0 0 0 0 1 1 1 2 2 0 1 0 1 0 1 1 0 0 0 0 0 2 0 0 0 0 1 1 0 1 0 1 1 1 1 1 1 1 1 2 1 0 0 1 0 2 0 0 2 0 1 0 1 0 1 1 0 0 1 1 1 1 0 0 0 0 0 0 0 1 1 1 2 0 0 0 0 0 0 0 0 2 0 2 0 1 0 0 0 0 0 0 1 0 2 2 1 2 1 2 0 2 2 0 1 1 1 0 0 1 0 0 1 1 1 1 2 0 1 0 0 0 2 2 0 1 2 1 1 0 1 0 0 0 1 0 2 1 2 1 1 0 0 0 1 0 1 1 0 0 2 0 2 2 1 1 1 1 1 2 0 0 0 0 0 0 0 0 0 2 2 0 0 0 2 0 2 2 0 0 0 0 0 0 1 1 0 0 1 2 0 0 0 0 0 0 0 0 0 1 1 0 0 2 1 1 1 1 0 2 0 0 1 1 0 1 1 0 1 1 0 1 0 1 1 2 2 1 0 0 0 1 2 0 1 1 0 0 1 2 1 1 0 1 0 0 0 1 1 1 1 0 0 0 1 1 2 0 1 0 1 1 0 2 0 0 0 1 1 2 0 2 0 1 2 0 1 0 0 0 2 0 0 0 2 1 1 0 1 1 0 0 0 0 1 0 1 0 0 2 1 0 1 1 1 1 1 0 1 2 0 0 0 1 1 1 1 1 0 0 0 0 0 0 1 1 2 0 1 2 0 0 0 0 0 0 1 0 1 1 0 0 0 1 0 0 0 0 0 0 0 0 0 1 1 2 0 2 1 0 1 1 1 1 0 1 1 0 0 1 0 1 1 1 0 1 1 1 1 0 1 0 0 0 0 1 0 0 1 2 1 0 0 0 1 1 0 2 2 1 0 0 0 0 2 2 1 0 1 2 0 1 1 0 0 0 0 2 0 1 2 0 0 0 0 1 1 1 1 2 1 0 1 0 1 1 1 1 1 1 1 0 0 1 0 0 0 0 0 1 1 2 2 1 1 2 0 2 0 1 0 1 1 1 2 2 2 1 1 1 2 2 1 0 2 2 2 0 0 0 0 1 0 0 0 1 1 2 0 1 0 0 0 0 0 1 0 0 0 0 0 0 0 1 0 0 0 0 1 1 0 1 1 0 2 2 2 0 2 1 1 0 0 0 0 0 0 0 2 1 1 0 1 1 0 0 2 0 0 0 0 2 0 0 0 0 1 0 1 0 1 0 0 0 0 0 0 0 0 2 0 0 0 1 0 2 0 0 2 0 0 1 0 0 0 1 2 1 1 2 1 1 0 1 0 0 2 0 0 0 1 0 0 0 0 1 0 0 1 2 1 0 0 0 0 0 0 1 1 1 0 1 0 1 0 1 1 1 2 2 1 1 0 1 0 1 1 0 0 1 0 1 0 0 0 0 2 2 1 1 1 0 0 0 0 1 1 0 2 1 0 0 0 0 2 0 1 1 0 0 0 0 1 0 0 0 0 0 2 0 0 1 0 0 0 0 0 0 0 1 0 1 1 1 0 0 0 1 2 0 2 0 0 1 2 0 0 0 0 0 2 2 1 0 0 0 0 0 1 1 1 1 0 1 1 1 1 1 0 2 0 2 1 0 2 2 0 0 1 1 0 0 0 0 0 1 2 0 2 1 1 2 0 1 1 0 1 1 2 0 2 0 2 2 1 1 0 0 1 2 0 2 0 2 2 1 0 1 0 0 1 1 0 1 0 0 1 0 1 0 1 0 1 0 0 0 2 0 0 0 0 0 0 0 1 0 0 1 1 0 2 0 0 0 0 0 1 1 0 0 1 2 1 1 1 0 0 1 0 2 1 0 0 0 0 1 1 0 1 1 0 0 0 2 0 0 1 1 1 0 0 1 1 1 0 0 0 2 2 0 1 0 1 0 1 1 1 0 1 2 1 1 0 1 0 1 0 0 0 2 2 0 0 0 1 2 1 0 1 0 0 0 2 0 1 1 1 0 1 1 0 0 1 0 0 1 1 1 1 0 1 0 0 0 0 0 0 0 1 0 1 0 0 0 1 1 0 1 2 0 1 0 0 0 0 0 0 0 0 0 0 0 1 1
75 0 0 1 0 0 1 2 0 1 0 1 1 2 2 2 0 0 0 1 1 1 1 0 0 0 0 2 2 2 2 1 1 2 1 1 1 1 1 1 1 1 0 0 0 2 0 0 0 1 2 0 0 0 2 2 0 0 1 1 0 1 0 1 1 0 1 0 0 0 0 1 2 0 2 2 1 0 0 1 0 0 1 1 0 0 0 0 0 2 0 0 0 0 1 1 0 1 0 2 2 1 2 2 0 0 2 2 1 1 0 1 0 1 0 1 1 0 0 0 2 0 2 0 2 0 2 2 2 2 0 0 0 0 0 0 0 1 0 1 1 0 0 0 0 0 0 0 0 1 0 1 0 0 0 0 1 0 0 1 0 1 1 2 0 0 0 0 1 1 0 1 0 2 0 0 0 0 0 0 0 0 0 1 2 1 1 1 0 0 0 1 1 1 2 1 0 0 0 0 0 1 0 0 1 1 2 1 0 0 0 0 0 0 0 2 0 1 1 1 2 0 2 2 0 1 1 1 0 0 0 1 1 1 1 0 0 2 2 1 0 0 2 1 2 2 0 0 1 1 0 0 0 0 0 0 1 1 1 1 0 1 0 0 1 0 1 0 1 1 0 0 0 1 0 0 0 0 1 0 0 1 0 1 0 0 0 0 0 2 2 2 0 2 2 1 2 0 1 2 1 0 1 1 0 0 0 2 1 1 0 2 0 0 2 0 0 1 0 0 1 0 1 0 2 0 1 0 1 2 0 0 0 0 0 0 0 0 0 0 0 0 2 0 1 0 1 0 2 2 1 0 2 0 1 0 1 1 0 0 0 0 1 1 1 2 0 2 1 0 1 1 0 0 1 1 1 2 0 0 1 0 0 0 1 0 0 0 0 0 0 0 2 0 2 0 2 0 0 0 0 0 0 1 2 0 1 0 0 0 0 1 0 0 1 1 0 0 0 0 0 1 0 1 1 2 1 2 2 2 2 1 0 0 0 0 0 1 0 0 0 1 0 0 0 2 2 0 2 0 0 0 1 2 2 0 2 2 1 1 2 2 1 0 0 1 1 2 0 1 1 0 0 0 1 0 1 1 0 0 1 1 0 0 0 0 0 0 1 0 1 1 1 2 2 1 2 1 0 0 1 1 2 1 2 0 1 0 1 0 0 1 0 1 1 0 1 2 1 1 1 2 0 0 0 0 2 0 0 2 0 2 0 0 0 0 1 1 2 2 1 0 1 0 0 0 0 0 0 0 1 0 0 2 1 1 0 0 0 1 0 0 0 0 0 0 0 1 0 1 0 1 1 0 0 0 1 1 0 1 0 0 0 0 0 0 0 1 1 1 0 0 0 0 0 0 0 0 0 0 0 2 1 0 0 1 1 0 0 1 0 0 0 0 0 0 0 0 0 0 0 0 1 1 1 0 0 1 0 0 1 0 1 2 0 0 2 0 0 2 1 1 0 1 1 1 1 0 0 0 1 1 1 2 0 1 0 0 1 0 0 0 1 2 0 2 1 2 1 1 1 0 0 0 0 2 2 0 2 0 1 1 0 0 2 2 1 1 1 0 2 0 0 2 1 0 0 2 1 2 1 1 0 0 2 2 0 1 1 0 1 0 0 1 1 1 1 2 1 1 0 1 0 1 1 1 0 0 1 0 1 0 0 0 0 1 1 0 0 2 1 1 0 0 0 0 0 0 0 0 0 0 0 1 0 2 1 0 1 0 0 0 1 1 1 0 0 0 2 2 0 1 0 1 1 0 0 1 1 0 1 2 1 1 1 1 0 2 0 2 2 0 2 0 0 0 0 0 1 0 0 1 0 2 2 0 1 0 0 0 0 0 2 0 0 0 2 1 2 0 1 1 2 2 0 0 1 2 1 2 1 2 2 1 0 0 0 1 1 0 0 0 1 0 0 1 1 0 0 1 1 0 0 0 1 1 0 0 0 0 0 0 0 0 0 1 2 0 1 0 1 0 0 0 1 1 0 1 1 2 2 0 2 0 0 0 1 2 0 1 1 0 2 1 1 0 2 2 0 0 0 2 0 0 0 2 0 1 0 1 0 0 1 0 1 1 1 1 2 0 0 0 0 1 0 0 0 1 0 0 0 2 1 2 1 1 1 1 1 0 0 0 2 1 0 0 1 0 1 0 0 1 2 0 1 0 0 1 0 1 0 1 0 0 0 1 1 0 1 0 1 0 0 0 0 0 0 0 1 0 0 0 1 2 0 0 0 0 0 1 1 0 0 0 0 1 0 0 0 0 0 0
76 1 0 1 1 0 0 2 1 0 0 0 0 0 0 0 0 1 0 1 1 1 0 0 0 0 0 2 2 2 1 0 1 2 0 0 1 1 1 1 2 1 0 1 0 1 0 0 1 1 0 0 2 2 0 1 0 0 1 0 2 2 1 1 1 0 1 1 0 1 1 2 2 0 1 2 2 0 1 0 1 0 0 0 2 0 0 0 0 2 1 0 0 0 2 2 0 0 0 0 2 1 1 1 1 1 1 2 0 0 0 1 0 0 0 0 0 0 0 0 2 0 2 1 1 1 1 2 2 2 1 1 1 1 0 0 0 0 2 0 1 0 1 0 0 0 1 0 0 2 0 2 0 0 0 1 0 0 0 0 1 1 0 2 1 2 2 1 0 2 1 0 1 1 2 2 1 1 0 0 0 1 1 0 1 0 1 2 0 0 1 1 0 2 2 2 0 0 0 0 0 0 0 1 2 2 1 1 0 0 0 0 1 0 0 2 1 0 0 0 2 2 2 2 0 1 1 1 0 0 1 1 0 0 0 0 0 2 2 2 0 0 1 0 1 1 0 0 0 1 1 1 0 0 0 0 1 1 0 0 0 0 1 0 0 0 0 0 1 0 0 0 2 2 1 0 0 1 1 0 0 2 0 1 0 1 1 1 1 2 1 2 1 2 2 1 1 0 0 1 1 0 0 0 0 0 0 2 0 0 0 1 0 0 0 0 1 1 0 0 0 1 2 1 1 0 1 1 1 2 0 1 1 0 0 0 0 2 0 0 0 0 1 0 2 0 0 0 1 1 0 1 2 1 1 0 1 0 0 1 0 1 2 0 2 1 0 1 2 1 0 2 0 0 0 0 1 0 0 0 1 1 0 0 1 1 0 0 0 0 0 0 1 0 2 0 0 1 0 0 0 0 0 1 1 1 0 0 0 0 1 0 1 1 1 2 0 1 0 0 0 0 0 1 1 2 1 1 1 0 0 2 1 1 1 0 0 2 0 1 1 1 1 0 1 1 1 1 2 0 1 0 2 2 2 2 2 1 0 1 1 1 0 0 0 0 0 2 0 1 1 1 2 2 0 0 0 2 0 1 1 0 0 1 1 2 1 1 2 0 0 0 2 2 0 0 2 2 2 0 0 1 0 0 1 0 1 1 0 0 0 1 0 0 0 0 0 2 1 0 1 2 0 1 1 1 1 0 1 2 0 0 2 1 1 1 2 1 2 2 0 1 1 0 2 0 0 1 1 1 0 0 1 2 1 1 0 0 0 0 0 0 1 0 1 1 0 1 1 0 0 0 1 0 0 0 1 0 0 0 0 0 1 1 0 1 1 2 1 0 1 0 2 0 0 0 1 0 0 0 0 1 1 0 1 1 2 0 1 0 0 0 0 1 0 0 1 0 0 1 0 0 0 0 0 0 2 2 0 0 1 1 0 1 0 2 2 0 0 2 1 1 0 0 1 0 0 1 2 1 1 1 0 1 1 0 0 1 0 0 0 0 2 0 2 0 1 2 0 1 1 0 0 1 1 2 2 2 1 1 0 0 1 0 1 1 1 0 2 0 1 0 0 1 1 0 0 2 0 1 1 0 0 1 0 1 1 2 1 0 0 0 0 0 0 2 1 2 0 0 0 0 2 0 1 1 1 0 1 0 0 0 0 0 0 1 1 0 0 2 0 0 0 1 0 0 0 1 0 0 0 0 0 0 0 1 1 2 2 0 0 0 2 2 1 1 1 0 2 2 0 1 1 2 2 0 0 0 0 0 0 2 2 1 0 1 1 2 1 2 1 1 2 2 0 0 0 0 0 1 1 0 0 2 1 0 0 1 1 2 0 0 2 0 0 0 2 1 1 0 1 1 1 2 0 0 2 2 0 2 0 2 1 0 0 1 0 0 0 0 0 0 0 0 0 0 0 0 0 1 1 0 0 0 2 0 0 0 1 1 0 0 0 0 1 1 2 0 1 1 0 0 0 0 1 1 0 2 2 2 1 0 1 0 0 0 0 2 0 1 1 0 1 2 1 0 2 2 0 1 1 2 0 0 0 2 0 1 0 1 0 0 0 0 0 1 1 1 1 0 0 0 0 0 0 0 1 1 0 0 0 2 0 1 1 0 0 0 1 0 0 0 1 1 1 0 1 1 1 0 2 0 0 2 1 0 1 2 0 0 2 0 2 0 1 1 2 0 1 0 0 0 0 0 0 2 0 0 1 0 0 0 0 1 0 0 1 0 0 2 2 0 1 0 0 1 1 1 1 1 2 0
77 0 0 2 1 0 0 1 0 0 0 1 0 0 0 0 0 0 0 0 1 0 0 0 0 0 0 0 1 1 0 0 2 2 1 0 2 1 0 0 2 1 0 0 0 2 1 0 0 1 1 0 0 1 1 1 0 0 1 0 0 0 1 1 0 1 0 1 0 0 0 0 2 0 2 2 2 0 1 0 0 0 0 0 2 0 0 0 0 1 0 0 0 0 1 1 0 1 0 1 0 2 2 1 0 0 2 2 0 0 0 1 0 0 0 1 0 1 0 0 2 1 1 1 1 1 1 1 2 1 0 0 0 0 1 0 1 0 0 0 0 0 0 0 1 0 0 0 0 2 0 2 0 1 0 0 0 0 0 0 0 1 0 2 1 1 1 1 0 1 1 0 1 1 1 1 0 0 0 0 0 0 0 0 1 1 0 0 0 0 1 1 0 0 1 0 0 0 0 0 0 0 1 0 1 1 2 0 1 0 1 0 2 0 0 2 0 0 0 0 2 2 2 2 0 2 2 2 1 0 0 0 1 1 1 0 0 2 2 2 0 0 2 0 1 1 1 0 0 0 0 0 0 0 0 0 2 0 0 0 0 0 0 0 1 0 0 1 1 0 0 0 0 2 0 0 0 2 2 0 0 1 0 1 1 0 1 0 1 1 0 2 0 1 2 0 2 1 0 0 1 1 1 1 0 1 1 2 1 1 0 1 0 0 1 0 0 0 0 0 0 1 1 0 1 0 2 0 0 1 0 2 0 0 0 0 0 2 1 1 0 2 2 0 1 0 0 1 2 2 0 0 1 1 1 0 1 1 0 1 0 1 0 0 0 0 0 1 1 0 1 1 0 0 0 0 1 1 0 0 1 1 1 0 1 1 0 0 0 0 0 0 1 0 1 1 1 0 1 1 1 1 0 1 1 0 0 2 0 0 1 0 1 1 0 2 0 0 0 0 0 0 1 1 1 2 2 0 1 1 1 1 0 1 1 0 0 0 0 0 1 1 0 0 0 1 1 0 2 1 0 1 1 1 1 0 1 2 0 0 0 0 0 0 0 0 0 1 0 1 0 0 0 0 1 1 0 0 0 0 1 0 1 0 1 1 1 1 1 0 1 1 1 2 1 0 1 2 2 0 0 0 1 1 1 0 1 1 1 0 0 0 0 0 1 0 0 2 1 2 2 2 1 2 1 2 0 0 2 2 0 0 1 1 1 0 2 0 2 2 0 1 0 0 1 1 1 1 1 1 0 0 1 2 1 2 0 1 0 1 1 0 0 2 0 0 0 2 2 0 0 1 0 0 0 0 1 2 0 2 0 0 1 1 1 0 1 2 0 0 0 0 0 1 0 0 0 0 1 0 0 2 0 1 0 0 0 0 0 2 1 0 1 2 0 0 0 0 0 0 0 0 1 1 1 0 1 1 0 0 1 0 0 1 0 1 2 0 1 1 2 1 0 1 1 1 1 2 1 1 0 1 0 1 2 0 0 0 2 1 1 1 1 0 0 0 2 1 0 0 0 1 1 0 0 1 1 0 2 0 0 1 1 0 1 2 0 2 2 1 1 0 0 2 2 0 0 1 0 1 1 0 0 0 1 2 1 1 1 0 1 0 0 0 0 0 0 1 0 0 0 0 0 0 1 0 0 0 1 1 1 1 0 0 0 0 0 1 1 2 0 0 0 0 0 1 0 1 0 0 0 0 0 0 0 2 0 0 1 0 0 1 1 1 0 0 0 0 2 2 1 2 0 1 0 0 0 0 0 2 0 0 2 1 1 1 1 2 2 2 0 2 2 2 0 0 0 0 2 0 0 2 0 1 2 0 2 0 0 1 0 1 0 2 2 0 2 0 2 0 1 2 1 2 0 0 1 1 0 1 0 1 1 2 0 1 0 1 0 0 0 0 1 0 0 1 1 0 0 0 2 0 0 0 1 1 0 0 1 1 0 0 0 0 0 0 1 0 1 0 1 0 0 1 1 2 0 1 1 2 2 0 1 0 0 0 0 1 0 1 1 1 1 1 2 1 2 2 0 2 2 2 0 0 0 2 0 2 1 1 1 0 1 0 1 1 1 2 2 0 0 0 0 1 0 1 1 1 0 0 0 2 0 2 0 0 0 1 1 0 0 0 1 2 1 0 0 0 2 0 0 0 0 2 2 0 1 1 0 0 1 0 0 1 1 0 0 0 1 0 0 0 0 0 0 2 0 0 1 0 0 0 1 2 0 0 0 0 0 1 1 1 0 0 0 2 0 1 1 0 1 1
78 0 0 1 0 1 1 2 0 0 0 0 1 1 1 1 0 0 0 0 2 0 1 1 1 1 1 2 2 2 2 1 1 1 1 0 1 2 0 0 0 0 0 1 0 0 1 0 1 0 0 0 2 2 0 1 1 0 0 1 0 0 0 0 0 0 0 1 0 0 0 1 2 0 2 2 2 0 0 0 0 0 1 1 1 0 0 0 0 2 0 0 0 1 1 2 1 0 0 1 1 2 0 0 0 0 2 2 1 1 0 1 1 2 1 1 2 0 1 0 1 0 2 1 1 0 1 0 1 0 0 0 0 0 1 0 1 0 0 2 0 0 1 0 0 1 0 0 0 1 0 1 0 0 0 0 0 0 0 0 0 2 2 1 0 1 1 0 2 0 0 0 1 1 1 1 0 2 2 2 2 2 0 0 0 0 0 2 0 0 1 1 1 1 2 2 2 0 0 1 0 2 0 0 2 0 2 1 1 0 0 0 1 0 0 2 0 0 1 0 2 2 2 1 0 0 0 0 0 0 1 1 0 0 0 0 0 1 1 1 0 0 2 0 1 1 0 0 0 0 0 0 0 0 0 0 0 1 0 0 0 0 0 0 1 0 1 2 0 0 0 0 1 2 0 0 1 2 1 0 1 1 0 1 0 2 2 2 0 2 1 1 0 1 2 0 2 0 0 1 1 0 0 0 0 0 0 2 0 0 0 1 0 1 2 1 0 0 1 0 1 0 1 1 1 0 0 1 1 2 0 1 0 0 0 0 0 1 0 1 0 0 2 0 0 0 0 0 2 1 2 0 1 0 1 1 0 0 0 0 1 1 2 0 0 0 1 2 1 0 1 1 0 0 0 0 2 2 0 0 0 0 0 0 0 0 0 0 0 0 0 0 0 0 2 0 0 0 0 0 0 0 0 2 2 2 0 0 0 0 0 0 0 0 0 0 0 0 0 0 1 1 0 1 0 1 0 0 0 1 1 1 0 2 2 1 0 0 0 0 1 0 0 1 0 1 2 0 2 0 0 1 1 2 1 1 1 1 1 1 0 1 1 0 0 2 2 0 0 0 0 0 2 2 2 2 0 1 0 1 2 0 0 1 0 1 0 1 1 0 1 1 0 2 1 0 1 1 0 0 1 1 1 0 1 2 2 0 1 1 0 0 0 1 1 0 1 2 1 1 1 2 0 2 0 1 0 1 0 1 1 0 2 2 2 0 1 1 0 0 0 0 2 1 2 0 0 1 1 1 0 0 0 2 0 0 1 1 0 1 1 0 0 0 0 0 0 1 1 0 0 1 0 0 0 0 1 1 0 1 0 0 0 0 0 0 0 0 0 0 0 0 1 2 0 1 0 0 0 0 0 1 1 0 1 0 1 0 0 0 2 0 0 1 1 0 0 0 0 0 0 0 1 1 1 1 1 1 0 0 0 1 0 0 0 1 2 0 2 2 2 1 0 0 1 1 1 0 1 1 0 2 0 1 2 0 0 0 0 0 0 0 1 0 1 0 1 2 1 0 0 0 0 0 0 1 1 1 1 0 0 0 0 1 1 1 0 1 1 0 2 0 0 1 0 0 0 1 1 1 0 1 0 0 2 2 0 1 1 0 0 0 0 0 1 0 1 1 0 0 0 0 1 0 1 1 0 0 0 1 1 0 0 0 0 0 1 0 0 0 0 0 0 0 0 1 0 1 1 1 1 1 0 0 0 1 0 0 2 0 0 0 0 1 0 1 2 0 1 1 0 1 1 0 0 0 1 2 1 2 1 1 0 0 0 0 2 2 0 2 1 0 2 1 0 0 0 1 0 0 1 0 0 1 2 0 0 0 1 2 0 0 0 0 0 0 0 1 0 0 0 0 1 2 0 0 1 2 0 2 0 2 1 0 0 2 0 0 0 0 0 0 0 0 0 0 0 1 0 1 1 0 0 0 1 0 0 0 0 0 0 0 0 0 0 0 2 2 2 0 0 0 0 1 2 2 0 1 2 2 2 0 1 0 0 0 0 1 0 2 2 0 1 1 2 0 2 2 0 0 0 2 0 0 0 2 0 1 1 1 1 0 0 0 1 2 2 1 1 0 1 0 0 2 1 0 0 1 1 1 0 2 0 0 2 1 1 0 0 1 0 0 2 0 1 1 0 1 1 0 2 0 0 2 1 0 1 2 0 0 2 0 1 1 2 0 0 0 0 0 0 0 0 0 0 0 0 0 2 0 0 0 0 0 0 0 0 0 0 0 0 1 0 0 0 1 0 1 1 1 2 1
79 1 0 2 0 0 0 2 0 2 0 0 0 0 0 0 0 0 0 1 1 1 0 0 0 0 0 2 2 2 2 1 0 2 0 0 2 2 1 0 1 0 0 0 0 0 0 0 0 0 0 0 0 0 2 0 0 1 1 0 1 1 0 0 0 1 0 0 1 1 0 1 2 1 2 2 2 0 0 0 0 0 0 0 2 0 1 1 1 2 2 1 1 1 1 0 0 1 0 2 2 2 1 1 1 1 1 1 1 1 0 1 0 2 1 1 2 0 0 0 1 0 2 0 1 1 1 1 2 2 0 0 0 0 0 0 0 0 0 1 1 0 0 0 0 0 1 0 0 1 0 1 0 1 0 1 1 0 0 0 1 1 2 2 1 2 1 0 0 0 0 2 0 2 1 0 0 0 0 0 0 0 0 0 1 1 0 1 0 0 2 2 0 1 2 1 0 0 0 1 0 1 0 0 2 1 2 2 1 0 1 1 1 0 0 2 0 0 0 0 2 2 0 1 0 1 0 1 1 0 1 1 0 0 0 0 0 2 2 1 0 1 2 0 2 2 1 0 1 1 0 0 0 1 0 0 0 1 1 0 0 0 1 1 1 0 0 0 1 0 0 1 0 1 0 0 0 2 2 0 2 0 1 1 0 0 0 2 0 2 2 0 1 2 2 1 2 1 1 1 0 0 0 0 0 0 0 1 0 0 0 0 0 0 2 0 2 1 0 0 0 1 2 1 1 0 0 0 1 1 0 2 0 0 0 1 2 0 0 0 0 0 2 0 0 0 0 0 2 2 1 0 2 0 1 0 0 1 0 0 0 0 2 0 1 0 0 2 0 0 2 0 0 0 1 0 1 2 0 0 1 1 2 0 2 0 0 0 0 0 0 0 0 0 1 1 1 1 0 0 0 0 0 1 1 0 0 1 1 1 1 1 0 0 1 1 0 0 0 0 1 0 1 1 1 2 1 0 0 0 0 0 0 0 0 1 0 0 0 0 1 1 0 2 0 2 2 0 1 1 0 1 1 1 1 0 1 2 1 2 0 0 0 0 0 0 0 1 0 1 0 0 2 2 0 0 0 2 0 1 0 0 0 1 1 1 1 2 2 0 0 0 1 2 1 1 0 2 2 0 0 0 0 0 0 2 2 1 1 1 1 0 0 0 0 0 0 2 1 1 1 2 0 2 1 1 1 0 0 2 0 1 0 0 0 1 2 0 1 1 1 0 0 0 1 0 0 1 1 1 0 0 0 2 0 1 0 1 0 1 1 0 1 0 0 0 1 1 0 1 0 1 0 0 0 0 1 0 0 0 0 0 1 1 1 0 1 0 0 0 0 0 0 2 0 1 0 0 0 0 0 2 2 0 0 2 2 0 0 0 0 0 0 0 2 0 0 0 0 0 0 0 1 0 1 2 2 1 0 0 0 1 0 1 0 0 2 1 1 1 2 1 0 1 1 1 1 2 1 1 1 2 1 1 1 1 0 0 2 0 0 0 0 0 0 0 1 2 1 1 1 0 0 1 1 2 2 1 0 1 0 1 0 0 2 2 1 2 1 1 0 1 1 1 1 0 0 1 1 0 0 1 0 0 1 2 0 2 2 0 1 0 0 0 0 0 0 2 2 0 0 0 1 0 1 2 0 0 0 0 1 0 0 0 0 0 1 0 0 2 1 2 0 0 0 1 0 0 1 1 1 1 1 0 0 1 0 1 2 1 0 0 2 1 1 0 0 1 1 1 0 1 1 1 0 0 1 1 1 2 0 0 1 1 2 0 1 2 0 2 0 0 1 0 0 0 0 0 2 0 0 2 0 2 1 1 1 0 0 2 1 1 1 1 1 0 2 1 2 1 2 2 2 2 0 1 0 2 0 2 0 2 1 0 0 1 0 1 1 1 0 1 0 0 0 0 0 0 0 0 1 1 0 0 2 0 0 0 0 0 1 0 0 0 0 0 1 0 1 0 0 0 0 0 0 1 0 1 2 1 0 1 2 0 0 0 1 1 0 0 0 0 0 2 2 0 2 1 0 1 0 2 0 0 1 1 1 1 1 1 1 0 1 0 1 2 2 1 1 0 0 0 0 0 0 0 2 1 0 0 0 1 0 2 0 0 0 1 1 0 0 0 2 1 1 0 0 0 0 0 2 0 2 0 0 0 0 1 0 0 2 0 1 0 1 2 2 0 1 0 0 0 0 0 0 1 0 0 0 1 1 0 2 2 0 0 0 0 1 0 0 0 0 0 0 0 0 0 1 0 1 1
80 1 0 1 1 0 0 2 1 0 0 0 0 1 0 0 0 0 0 1 1 1 0 0 0 0 1 1 1 2 1 0 1 2 1 0 2 1 0 0 1 0 0 0 0 0 0 0 0 0 0 0 2 2 0 1 0 1 0 2 0 1 1 1 1 0 1 2 0 0 0 2 1 0 1 2 2 0 0 0 0 0 0 1 2 0 0 1 1 1 0 1 0 1 1 2 0 1 0 2 1 1 0 0 0 0 2 2 0 0 1 1 0 2 0 1 2 0 0 0 2 0 1 1 0 1 0 2 2 2 0 0 0 0 0 0 1 0 0 0 0 0 1 0 0 0 0 0 0 0 0 1 1 0 0 0 0 1 0 1 1 0 2 2 1 1 1 1 0 0 0 0 1 1 1 1 0 1 1 1 1 2 0 1 2 1 1 0 0 0 0 1 0 1 1 2 0 0 0 0 0 1 1 1 2 1 2 1 1 0 1 1 0 0 0 2 0 0 2 1 2 1 2 2 0 1 1 2 1 0 0 1 0 0 0 0 0 2 2 1 0 0 2 0 2 2 0 0 1 1 0 0 0 0 0 0 0 1 0 1 0 0 0 0 0 0 0 0 2 0 0 0 2 2 0 0 1 1 2 0 0 0 1 2 0 2 1 0 1 1 0 2 0 2 2 0 2 1 0 0 0 0 1 1 1 0 0 2 0 1 1 2 0 0 1 0 0 0 1 0 0 1 1 0 2 0 0 0 0 0 0 0 0 0 1 1 0 0 0 0 0 0 2 0 0 0 1 0 2 1 0 0 1 1 0 1 2 0 0 2 0 2 2 0 2 0 2 2 2 0 0 2 0 0 1 0 2 0 0 0 1 1 0 0 1 1 0 0 0 0 0 0 0 0 2 0 0 2 0 0 0 0 0 1 2 0 2 0 0 0 1 0 1 1 0 1 0 0 1 0 0 1 1 0 1 0 0 0 1 0 1 0 0 1 1 0 0 2 0 0 1 1 1 1 1 2 2 0 0 2 0 0 2 2 2 2 2 1 1 1 2 2 0 1 0 1 1 1 0 0 1 2 2 2 2 1 1 2 0 1 0 0 0 1 1 1 1 2 2 0 0 0 0 2 1 0 2 1 0 1 1 1 1 1 1 1 1 1 2 0 1 1 1 0 0 1 1 2 0 1 1 2 0 1 1 1 1 0 0 2 0 1 1 1 1 1 1 0 1 1 1 0 2 0 2 1 1 1 2 2 0 1 0 1 1 1 0 0 0 1 1 0 1 1 0 0 0 1 0 1 0 0 1 0 1 0 1 1 0 1 1 0 1 1 0 1 1 0 0 0 0 0 0 0 1 0 0 0 0 0 0 2 2 0 0 0 2 0 0 2 0 0 0 1 0 0 0 0 0 0 0 0 0 0 0 1 2 2 0 0 1 1 0 2 0 1 2 0 0 0 1 1 0 1 1 1 1 1 1 1 1 1 2 2 0 1 0 0 2 0 0 0 1 0 2 0 1 2 1 1 0 0 1 0 0 2 2 0 1 0 1 1 1 0 1 2 0 2 1 2 0 0 0 2 1 1 0 2 2 2 1 1 0 0 0 1 1 1 2 0 1 0 0 0 1 0 1 1 1 0 0 0 1 1 1 2 1 0 0 0 1 0 0 0 0 1 1 0 0 1 1 1 0 1 0 1 1 0 0 0 0 0 0 0 0 1 0 1 1 1 1 1 2 0 0 1 0 1 1 1 1 1 1 2 0 0 2 1 1 1 1 2 0 0 0 0 2 2 0 2 0 0 1 1 0 0 0 1 0 1 2 0 0 2 2 0 0 1 1 2 0 0 1 1 1 0 2 0 2 0 2 1 0 2 1 0 0 2 0 2 0 2 1 1 0 1 0 2 2 0 2 2 0 0 0 0 0 1 0 0 2 0 0 0 0 0 1 1 1 1 0 0 0 0 1 1 1 1 1 0 1 0 0 0 1 1 0 2 2 2 2 0 1 0 0 0 0 1 1 1 1 0 1 2 2 0 2 2 0 0 0 2 1 0 2 1 1 0 1 1 0 0 1 0 2 0 0 2 2 0 0 0 0 0 0 0 1 1 0 0 0 2 1 1 0 1 1 2 2 1 0 1 1 2 1 0 0 1 0 0 2 0 1 1 1 0 1 2 0 0 1 0 0 1 1 0 0 0 2 0 0 0 1 0 0 0 0 0 1 0 0 0 2 2 0 1 1 1 0 0 0 0 0 0 0 0 1 1 1 1 0 0
81 1 0 2 1 0 1 1 0 1 0 0 0 1 0 0 0 0 0 2 0 1 0 0 0 0 0 2 2 1 0 0 1 1 2 0 2 1 1 1 1 1 0 1 0 1 2 0 1 0 0 0 0 2 0 0 0 0 2 1 0 0 0 2 0 1 0 2 0 0 0 1 1 0 1 2 2 0 2 0 1 0 0 0 2 0 0 1 1 2 1 1 1 1 0 2 1 0 0 2 2 1 2 2 0 0 2 1 0 0 0 1 0 1 1 1 2 0 1 0 1 0 2 1 1 0 1 0 0 0 0 0 0 0 0 0 0 0 0 2 0 0 0 0 0 0 0 0 0 0 0 1 0 0 0 0 0 1 0 0 0 1 1 2 0 1 1 0 2 0 0 0 1 1 1 1 1 2 2 2 2 2 0 1 1 0 1 0 0 0 0 0 0 1 2 1 1 0 0 0 0 1 0 0 2 0 2 1 1 0 1 0 1 0 0 2 0 1 0 0 2 1 2 1 1 2 1 1 1 1 1 1 1 1 1 1 0 2 2 2 0 0 2 0 1 2 0 0 0 0 0 0 0 1 0 0 0 2 1 1 1 1 0 0 1 0 2 1 2 1 0 0 1 2 2 2 0 1 1 0 1 1 1 2 0 0 0 1 1 2 1 2 0 1 2 0 2 0 0 2 0 0 0 0 0 1 1 2 2 2 0 1 0 1 2 1 0 1 1 0 0 0 0 1 1 0 1 0 2 1 0 1 1 1 0 0 0 2 0 0 0 0 1 0 1 0 0 0 2 2 2 0 2 0 1 0 0 1 0 0 0 0 2 0 2 0 1 2 2 1 0 2 0 0 1 1 2 1 1 0 1 0 0 0 2 1 0 0 0 2 1 2 0 0 2 0 1 2 0 0 0 0 0 0 1 0 0 1 0 0 1 1 1 1 1 2 1 0 0 0 0 1 1 0 0 2 2 0 1 0 1 0 0 2 2 1 0 1 0 0 2 0 0 0 0 2 2 0 1 0 0 0 1 2 2 2 2 2 1 1 2 2 0 0 0 0 0 1 0 1 0 0 2 2 0 0 0 2 0 1 2 0 0 0 1 2 1 1 2 1 1 0 1 2 2 1 2 2 2 0 0 0 1 1 1 0 1 0 1 1 0 0 0 2 2 0 0 2 0 0 0 2 0 1 1 1 1 0 1 2 0 1 1 0 1 1 2 1 1 1 0 1 2 1 2 0 0 0 1 1 0 1 1 2 2 0 0 1 0 1 0 0 0 0 0 0 0 2 2 0 1 1 0 0 0 0 1 1 0 1 1 0 1 1 0 1 1 0 0 0 1 1 0 0 0 1 0 0 0 0 0 1 2 1 0 1 1 0 0 2 0 0 0 0 0 0 0 1 0 1 1 1 0 0 0 0 1 1 0 0 0 0 0 0 0 1 2 0 1 2 1 2 0 1 2 1 1 1 2 2 0 1 0 0 1 0 0 0 2 0 0 0 0 0 0 0 1 2 1 0 0 0 1 0 0 2 2 0 1 0 0 1 1 0 2 2 1 1 2 0 1 1 0 1 0 0 0 2 1 2 0 1 0 0 2 2 1 1 1 0 1 0 0 1 1 1 0 2 1 0 0 0 0 0 2 1 0 1 1 1 1 1 0 1 0 1 2 0 0 2 1 1 0 1 0 0 1 1 1 1 1 0 0 0 0 1 0 0 2 1 0 1 1 1 1 0 0 1 1 1 0 1 1 1 1 0 0 0 0 1 0 1 1 1 1 1 0 1 0 2 0 1 1 2 0 0 0 0 0 0 1 0 0 2 2 0 0 1 1 1 0 0 0 1 1 1 1 0 2 0 2 2 0 2 0 0 1 1 1 2 1 2 2 1 0 0 0 0 0 0 1 0 0 0 1 0 1 0 0 1 1 0 0 0 1 0 1 1 1 1 0 0 0 0 0 1 1 0 2 0 1 0 0 2 2 2 0 1 1 2 2 0 2 0 0 0 0 0 0 2 2 0 0 2 2 1 2 1 1 0 0 2 0 0 2 1 1 1 0 2 1 0 0 0 0 2 2 0 1 0 1 0 0 0 2 0 1 2 1 1 1 1 0 0 0 1 0 1 2 0 0 0 2 1 1 0 0 1 0 0 1 0 2 0 0 0 0 2 1 1 0 1 1 1 2 0 0 0 2 0 0 0 0 0 0 1 0 1 1 1 0 1 0 0 0 0 0 0 0 1 1 1 0 0 0 0 0 2 2 0 2 0
82 1 0 2 1 0 0 1 0 0 0 1 0 0 0 0 0 0 2 0 2 0 0 0 0 0 0 0 1 2 1 0 1 2 0 0 1 1 0 0 2 1 1 1 0 1 0 0 0 0 0 0 0 0 2 0 0 0 2 1 1 2 0 2 0 1 1 0 0 1 0 1 0 0 0 2 2 0 2 0 1 0 0 0 2 0 2 0 0 1 1 0 0 0 1 1 1 2 1 2 2 0 1 1 1 1 2 1 1 1 0 2 1 2 2 2 2 0 1 0 1 0 2 0 1 1 1 2 2 2 0 0 0 1 0 0 0 0 0 0 2 0 0 0 0 0 0 0 0 1 0 1 0 0 0 0 0 1 0 0 0 1 1 1 2 2 0 0 0 2 2 1 0 2 1 0 0 1 0 0 1 1 0 1 1 0 1 0 0 0 0 1 1 0 1 0 0 0 1 1 0 1 0 0 2 1 2 1 1 0 1 0 1 0 0 2 1 0 0 1 2 1 2 2 0 0 0 2 0 1 0 0 0 1 1 0 0 2 2 2 0 0 2 2 2 2 0 0 0 0 0 0 0 0 0 0 1 2 0 0 1 0 0 0 1 1 1 0 1 1 0 1 1 2 0 0 1 2 1 0 0 2 1 2 0 0 0 1 0 1 0 0 0 2 2 0 0 1 1 1 0 0 0 0 0 1 1 2 0 2 0 2 0 0 2 0 0 0 1 0 0 1 2 1 0 0 2 0 0 2 0 1 0 0 0 0 0 1 0 1 0 1 2 0 2 0 0 0 2 0 2 0 2 1 1 0 2 0 0 1 0 1 1 1 1 0 0 2 2 0 0 2 0 0 1 1 0 0 0 0 2 0 0 1 1 0 0 0 0 0 0 0 1 0 2 0 0 0 1 1 0 1 0 1 1 1 0 0 0 0 0 0 1 1 1 2 0 0 0 0 1 0 0 1 1 2 1 0 1 1 1 0 0 1 1 0 0 2 0 0 1 1 0 1 2 2 2 0 1 0 0 0 1 2 2 1 2 2 1 1 1 1 0 1 0 1 2 1 0 1 0 0 2 2 2 1 1 2 0 2 1 0 0 1 1 1 1 0 1 1 1 1 1 1 1 0 2 2 1 0 1 1 2 2 2 0 1 0 1 0 0 1 0 2 2 0 0 2 0 1 1 2 1 2 0 2 0 1 0 1 1 1 0 0 0 0 2 1 0 0 0 1 1 0 1 1 0 2 2 2 1 0 2 1 1 1 1 2 0 2 0 0 1 1 1 1 0 0 0 0 0 1 2 0 0 0 2 1 0 1 1 0 1 1 0 1 1 1 0 0 1 1 1 0 0 0 1 0 0 0 0 1 0 0 0 0 0 0 0 0 0 0 0 1 1 1 0 0 0 0 0 0 0 0 0 0 0 0 0 0 0 1 0 1 0 0 2 0 0 2 0 0 0 1 1 0 0 1 2 2 0 2 1 2 0 1 0 0 1 0 0 0 0 1 0 1 2 2 0 0 0 1 1 0 0 1 0 1 1 1 0 0 0 0 2 2 1 2 1 1 1 0 0 2 2 0 1 1 0 1 0 1 0 0 1 2 0 1 1 0 1 0 0 1 0 1 0 2 0 0 2 0 0 0 0 2 0 0 1 1 2 1 0 1 0 1 2 0 0 2 1 2 0 0 0 1 0 0 1 1 1 1 0 0 0 2 1 0 1 0 0 0 2 1 0 1 1 0 2 2 1 1 0 1 0 0 1 1 1 1 1 1 1 0 0 1 1 2 0 2 2 0 2 2 1 0 1 0 0 1 1 0 0 1 1 0 1 1 0 2 0 0 0 2 2 0 2 0 2 0 2 1 1 2 0 0 2 0 0 1 1 0 2 1 0 1 0 0 0 0 0 0 0 0 0 0 0 0 0 1 1 0 0 0 1 0 1 0 0 0 0 1 0 0 0 0 2 0 0 0 0 0 0 0 0 1 0 1 2 2 1 1 0 0 0 0 0 1 1 2 2 0 1 1 1 1 1 2 1 0 0 1 0 0 2 2 1 0 0 2 0 0 1 1 1 1 2 1 1 0 0 0 1 2 2 1 2 2 0 1 0 1 1 1 2 2 2 0 1 2 0 1 2 0 1 1 0 1 0 0 1 0 1 0 0 0 1 2 1 1 1 1 1 0 1 1 1 0 1 0 0 0 0 0 0 1 0 0 2 0 0 0 1 1 0 1 1 0 0 1 1 0 0 0 0 1 1 0 0 1 2 0
83 1 0 2 1 0 0 2 0 1 0 0 0 0 0 0 0 0 0 0 2 0 0 0 0 0 0 2 2 2 1 2 2 2 0 0 1 1 1 0 1 0 0 0 0 0 0 0 0 1 0 0 0 0 2 0 0 0 1 0 2 2 0 2 0 1 0 1 1 1 0 2 2 0 2 2 2 0 0 0 0 0 0 0 2 0 0 0 0 1 0 0 1 0 1 2 0 1 0 1 0 2 0 1 1 1 2 2 0 0 0 2 1 2 1 1 2 0 0 0 2 0 2 1 1 1 1 1 1 1 0 0 0 1 1 1 1 0 0 1 0 0 1 0 0 0 0 0 0 1 0 1 0 0 0 1 0 0 0 0 2 0 1 2 1 2 1 2 0 2 1 0 0 2 2 2 0 2 2 2 2 2 1 0 1 0 1 0 0 0 1 2 0 2 2 1 1 0 0 0 0 0 0 1 2 0 2 1 1 0 0 0 0 0 0 2 0 0 1 1 2 1 2 2 0 1 1 2 1 1 0 0 0 1 1 0 0 2 2 2 0 0 1 1 1 1 0 0 1 1 0 0 0 0 0 0 0 1 0 0 0 0 0 0 0 0 0 1 1 0 0 1 2 2 0 0 1 1 2 0 0 2 1 1 0 1 1 0 0 1 0 0 0 2 1 1 0 1 0 2 1 1 2 2 1 0 2 2 0 1 0 1 0 1 0 0 0 0 1 0 0 1 2 1 1 0 0 0 1 0 0 2 0 0 0 0 0 1 0 0 0 0 2 0 2 0 0 0 0 2 0 1 1 0 1 1 0 1 0 1 0 2 1 0 1 0 0 2 1 0 1 1 1 0 0 0 2 1 0 0 0 0 1 0 2 0 0 0 1 1 1 1 1 0 1 1 0 1 1 1 1 1 0 0 0 0 1 0 0 0 1 0 0 0 2 2 2 1 0 1 0 2 2 2 0 2 2 0 1 1 1 1 1 1 1 0 0 2 1 1 2 0 0 0 0 2 1 0 2 2 0 0 0 0 0 0 0 1 0 1 2 2 1 0 0 1 1 1 0 0 1 1 1 1 1 0 1 2 0 2 0 0 0 1 0 2 0 2 2 0 0 0 1 1 1 0 1 2 2 0 0 0 2 1 2 1 1 0 2 0 0 1 0 1 1 0 1 2 1 1 1 2 1 2 1 2 0 1 0 2 0 1 0 0 0 0 2 1 2 1 1 1 2 2 2 1 0 0 0 0 0 0 0 0 2 2 0 2 0 0 0 0 0 1 0 0 0 2 1 1 1 0 0 0 0 1 2 0 0 0 1 0 2 0 2 0 1 1 0 0 1 1 0 1 0 0 2 0 1 0 0 1 0 0 0 0 1 0 0 2 0 0 0 0 1 0 0 0 0 0 0 0 0 0 0 1 2 0 0 0 0 1 1 2 0 0 2 0 2 2 2 0 0 2 2 1 1 1 0 0 0 2 1 2 1 1 0 0 2 0 0 0 1 1 0 1 1 2 0 1 0 0 1 1 1 2 1 1 1 1 1 0 0 0 2 2 0 1 1 0 2 0 0 1 0 0 0 2 1 2 1 1 0 1 1 2 1 1 1 0 1 0 0 0 1 0 0 1 1 0 0 0 1 0 1 2 0 1 0 0 1 0 0 0 0 0 2 0 0 0 0 0 1 2 0 0 1 1 1 1 1 1 0 0 0 0 0 0 1 0 0 0 1 1 0 1 1 0 0 0 0 0 1 0 0 1 1 2 2 2 1 1 0 0 0 2 0 2 0 2 1 0 2 2 0 0 0 1 0 0 1 0 0 2 2 0 0 0 0 2 1 1 0 1 1 0 1 1 2 0 2 1 1 1 0 0 0 1 0 1 0 1 2 1 0 0 0 1 1 0 1 1 0 0 0 0 0 0 1 0 1 0 0 0 2 0 0 0 0 0 0 0 0 0 0 1 1 0 0 0 0 0 0 0 0 0 0 2 2 2 2 0 2 0 0 0 1 1 0 2 2 0 0 1 2 0 2 2 0 0 0 2 0 0 1 2 0 2 0 0 1 0 1 0 1 1 1 1 2 2 0 2 0 1 1 0 2 1 0 0 0 0 0 2 0 0 0 1 1 0 0 0 1 0 0 0 0 0 0 1 2 0 0 2 1 0 2 2 0 1 1 1 0 2 2 1 1 0 1 0 0 0 0 1 1 0 0 0 1 0 0 0 1 2 0 0 0 0 0 0 0 1 0 1 1 0 0 0 0 1 1 1
84 0 0 1 1 0 0 2 0 1 0 1 0 1 0 0 0 0 1 1 0 1 0 0 0 0 1 2 2 2 2 0 0 0 2 1 2 2 0 0 2 1 0 1 0 1 0 0 0 1 1 0 1 1 0 0 0 1 1 0 1 2 0 2 1 1 1 1 0 0 0 2 2 0 0 2 1 0 1 0 0 0 0 0 2 0 0 1 1 2 1 1 0 1 0 0 0 1 0 1 2 1 1 1 0 0 2 2 0 0 1 1 0 2 0 0 2 0 2 0 0 0 1 1 0 2 0 2 2 2 0 0 0 0 1 0 0 0 0 0 1 0 0 0 0 0 0 0 0 2 0 2 0 0 1 0 1 1 0 0 0 1 1 1 1 1 0 1 2 0 0 0 0 2 2 1 1 1 0 1 1 1 0 2 2 0 2 1 0 0 0 2 0 1 2 1 0 0 1 0 0 0 1 0 2 1 2 1 0 0 0 0 1 0 0 2 0 1 2 1 1 0 2 2 1 0 0 2 0 0 0 0 0 0 0 0 0 2 2 0 0 1 2 0 2 1 0 0 1 1 1 1 0 0 0 0 1 1 0 0 0 0 0 0 1 0 0 0 0 0 1 1 1 1 0 0 0 2 1 0 0 1 0 0 0 0 0 0 0 1 0 1 0 1 2 0 2 1 1 2 0 0 1 1 0 0 0 1 0 1 0 2 0 0 2 1 0 0 1 0 0 1 2 0 2 0 2 0 1 1 0 1 0 0 0 0 0 2 0 0 0 0 1 0 0 0 0 0 2 0 0 0 2 0 2 0 1 1 0 2 0 2 1 0 1 1 0 1 2 1 0 2 1 1 0 0 0 2 2 0 0 1 2 0 1 1 0 0 0 0 0 0 1 0 2 0 0 1 0 0 0 0 0 1 1 1 1 1 0 0 0 2 1 1 1 2 1 1 0 0 0 0 0 2 0 2 2 0 0 0 0 1 0 1 1 0 0 0 0 1 0 0 0 0 0 1 1 0 1 1 0 0 0 1 0 0 0 1 0 0 0 0 0 0 1 1 0 1 0 0 1 1 1 1 0 0 0 2 0 2 1 0 0 0 2 2 2 1 1 0 1 1 0 2 1 0 2 2 2 0 0 0 2 1 2 1 0 1 0 1 0 0 0 0 0 0 0 2 1 1 1 2 0 1 0 1 1 0 0 2 0 0 0 0 0 0 2 0 2 2 0 0 1 1 1 0 0 0 0 2 0 0 1 2 0 0 0 0 0 0 0 0 0 1 0 0 0 2 0 2 0 0 1 0 1 1 2 0 0 0 0 0 0 0 0 0 0 1 1 1 0 0 1 0 0 0 0 0 0 0 0 2 1 0 1 0 1 0 0 0 0 0 0 0 1 0 0 0 0 0 0 0 0 0 0 2 2 2 0 0 0 2 0 0 0 1 1 0 0 2 0 2 0 2 2 0 1 1 1 1 0 1 0 1 1 0 0 0 2 0 0 0 1 1 1 0 0 1 0 1 1 1 0 0 1 0 1 1 2 0 0 0 0 0 2 2 2 0 1 0 2 0 0 0 0 0 0 1 1 1 1 0 0 0 1 1 1 1 1 0 0 0 0 0 0 0 0 0 0 0 0 0 0 1 0 1 2 0 0 0 0 0 0 0 0 0 0 0 0 1 0 1 1 1 0 1 0 0 0 1 1 1 0 0 0 0 0 0 2 0 0 1 1 0 0 0 0 1 1 1 0 1 0 0 0 0 0 1 1 1 1 2 1 1 1 0 1 2 1 2 1 1 2 1 0 0 0 0 1 0 1 0 0 1 2 1 1 1 1 2 0 0 0 0 0 0 0 0 1 0 1 1 0 2 0 0 0 1 0 2 1 1 2 0 0 1 0 1 2 1 0 1 1 0 0 1 1 0 0 0 1 0 0 1 1 1 1 0 0 0 0 0 1 0 0 2 1 2 2 0 1 0 0 1 1 1 0 0 1 1 0 1 2 0 0 0 0 1 0 2 2 0 0 1 2 0 2 1 0 0 0 1 0 1 2 1 1 1 0 1 0 0 0 0 0 2 2 0 2 2 0 2 0 1 1 0 1 2 1 1 1 2 0 1 1 1 1 1 1 0 0 0 2 1 1 0 0 0 1 0 1 0 1 0 0 0 1 2 0 0 1 0 0 1 1 1 1 0 2 1 1 0 0 1 1 0 0 1 1 1 0 1 1 1 0 0 0 0 0 1 0 0 0 0 0 1 0 0 0 0 1 0
85 0 0 2 0 0 0 2 0 1 0 0 0 0 0 0 0 0 0 1 0 1 0 0 0 0 0 2 2 2 2 0 0 2 2 0 2 2 0 0 2 0 0 1 0 0 0 0 1 0 0 0 1 1 1 1 0 0 2 0 1 1 0 1 1 1 1 1 0 0 0 1 2 1 2 2 2 0 0 0 0 0 1 1 1 0 0 1 1 1 0 1 0 0 0 0 0 0 0 1 1 2 1 1 1 0 2 2 0 0 0 1 0 1 0 0 0 0 0 0 2 0 2 1 1 1 0 1 2 1 0 0 0 0 1 0 1 0 0 1 0 0 0 0 0 0 0 0 0 1 0 1 0 0 1 0 0 0 0 0 0 0 1 0 0 0 1 0 1 1 0 0 1 1 1 1 0 1 0 0 0 1 0 0 0 0 0 2 1 0 1 1 0 1 2 1 1 0 0 0 0 0 0 1 2 0 2 1 0 0 0 0 0 0 0 2 0 0 0 1 2 1 2 1 0 0 0 2 0 0 0 0 0 0 0 0 0 2 2 1 0 1 2 0 2 2 0 0 1 1 1 1 0 1 0 0 1 1 1 2 0 1 0 0 0 0 1 0 1 1 0 1 1 2 0 0 0 1 1 0 1 1 1 1 0 1 1 0 1 1 0 1 1 2 2 1 2 0 0 0 2 0 1 1 0 1 1 2 0 2 0 2 0 1 1 0 0 1 0 0 1 0 0 0 2 0 1 0 0 1 0 2 1 0 0 0 0 1 0 1 1 1 1 0 1 0 0 0 2 1 2 0 1 1 0 1 1 1 0 2 0 2 1 0 1 1 1 1 2 1 0 2 0 0 0 0 2 0 0 0 1 1 1 0 1 0 0 0 0 1 0 1 1 0 1 2 0 1 0 0 0 0 0 2 2 1 0 0 0 0 0 0 0 0 0 0 0 0 0 0 0 0 1 1 1 1 1 0 0 0 0 0 0 1 0 0 0 1 0 1 1 1 0 0 2 1 2 1 1 2 0 0 0 2 1 0 1 1 0 1 1 1 0 0 0 0 0 2 0 2 0 0 1 1 1 0 1 2 0 2 1 1 0 1 0 0 0 1 1 0 1 1 0 1 1 1 2 1 0 0 1 1 1 0 1 2 2 1 1 0 0 0 0 1 2 0 1 2 1 1 1 2 1 2 0 2 0 1 1 1 1 0 1 0 0 0 2 1 1 1 1 0 1 1 1 1 0 1 1 1 1 0 1 2 0 1 0 0 0 1 1 0 0 0 0 0 0 0 0 0 0 1 2 0 1 0 2 2 0 2 0 0 2 1 2 1 1 1 0 0 1 1 1 0 0 1 0 0 0 0 0 2 1 1 0 1 1 0 0 1 2 1 0 0 0 1 2 0 1 0 0 0 1 1 1 1 1 2 0 0 1 1 1 2 0 0 2 0 0 1 2 2 0 1 1 1 1 0 1 0 0 2 0 0 1 0 0 0 1 0 0 0 1 1 0 1 1 2 1 1 0 0 0 1 2 1 2 1 1 0 1 1 1 0 1 2 1 1 1 0 1 1 0 2 2 0 0 2 1 2 0 0 0 0 1 2 0 2 2 0 0 0 0 0 1 2 0 2 1 1 0 0 1 0 2 2 0 1 1 1 2 0 1 1 0 1 1 0 0 0 0 0 0 0 0 0 0 0 0 0 0 0 0 0 0 1 0 2 2 0 0 0 0 0 0 0 1 0 1 1 0 0 1 2 2 0 1 0 1 0 0 2 0 0 0 2 0 2 0 2 0 0 2 0 0 0 0 0 0 1 1 0 0 1 2 1 1 0 0 2 2 2 1 1 1 0 2 1 1 0 1 0 2 2 0 0 1 2 0 2 0 2 1 0 0 0 0 0 2 2 0 2 1 0 0 1 1 0 0 0 2 1 0 0 2 0 0 0 1 1 0 0 2 1 1 1 2 0 1 0 0 0 1 0 1 1 0 1 1 2 2 0 1 1 0 0 0 2 2 1 1 0 1 0 2 2 1 2 0 0 0 1 0 0 2 0 0 1 0 1 0 0 1 0 1 2 2 2 2 1 0 1 1 1 2 0 1 1 0 0 0 0 0 0 0 0 0 0 0 0 0 0 2 1 1 0 0 1 0 1 1 1 1 0 0 1 1 2 0 0 2 0 0 0 0 2 2 0 2 0 0 0 2 0 0 0 0 0 0 0 0 0 2 2 0 1 1 0 0 0 0 0 0 0 0 0 0 0 0 0 2 0
86 1 0 1 0 0 0 2 0 1 0 1 1 0 0 0 0 0 0 0 1 0 0 1 1 1 1 1 2 1 1 1 0 0 1 0 2 1 1 0 1 0 2 2 0 0 1 0 1 2 0 0 1 1 0 0 0 0 0 1 0 1 0 0 0 1 0 1 0 0 0 2 1 1 1 2 1 0 2 0 2 0 0 0 0 0 1 0 0 1 0 0 0 0 0 0 0 2 1 2 1 1 1 1 1 1 2 2 0 0 0 1 0 1 0 1 1 0 2 0 0 0 2 0 2 0 2 2 2 2 0 0 0 0 1 0 1 0 0 0 0 0 0 0 0 0 1 0 0 1 0 1 0 0 0 0 1 1 1 1 0 1 1 1 1 2 1 0 1 0 0 0 1 1 1 1 0 1 1 1 1 1 1 0 1 0 1 1 0 0 1 1 0 2 2 2 2 0 0 0 0 0 0 0 2 1 2 1 0 0 0 0 1 0 0 2 0 0 0 1 2 1 2 2 0 0 0 1 0 0 0 0 0 0 0 0 0 2 2 1 0 0 2 1 2 2 0 0 0 0 0 0 0 0 0 0 1 1 0 1 1 0 0 0 0 0 0 1 1 0 0 2 1 1 1 1 0 2 2 0 0 1 0 2 1 1 1 1 0 1 0 0 0 2 1 0 2 2 0 1 1 0 0 0 0 0 1 2 0 1 0 1 0 0 1 1 0 1 0 0 0 2 2 2 2 0 2 0 2 1 0 1 1 0 0 0 0 2 0 0 0 0 1 0 1 0 0 0 2 0 2 0 1 0 1 0 1 1 0 2 0 1 1 0 1 0 1 2 1 0 1 1 0 0 1 0 2 1 1 1 0 1 1 0 2 2 0 0 0 0 0 0 1 0 1 1 1 1 0 0 0 0 0 0 0 0 2 1 0 0 0 1 0 0 1 1 0 0 0 0 0 1 0 2 1 2 2 1 2 1 0 2 1 1 1 0 0 1 0 2 1 1 0 1 0 1 1 0 1 0 0 0 2 2 2 2 2 1 1 0 1 1 0 0 0 0 0 0 0 0 0 0 2 2 2 2 0 1 0 0 2 1 0 0 1 1 1 2 2 0 0 0 0 0 0 0 1 0 0 2 0 1 0 0 0 2 2 0 1 0 1 1 0 1 1 0 0 2 0 1 0 2 1 1 0 1 0 1 0 1 1 1 2 0 1 1 2 1 2 2 2 0 1 0 1 0 0 1 1 1 1 0 0 2 0 0 1 0 0 0 0 0 1 1 1 1 0 1 1 0 0 1 1 0 1 0 1 1 0 1 0 0 0 0 0 0 0 0 0 0 0 0 1 0 0 0 0 0 0 0 0 1 1 0 0 0 1 0 0 1 0 0 1 1 0 1 1 0 0 0 0 0 0 0 0 1 1 0 0 0 0 1 1 0 1 1 1 0 1 1 2 1 0 1 1 1 1 1 1 1 0 1 0 1 0 0 0 0 1 1 0 0 2 1 1 1 2 2 0 1 1 0 0 1 2 2 2 1 1 1 1 2 2 0 0 2 0 2 1 0 1 1 0 1 1 0 0 1 1 2 1 1 0 0 1 1 0 2 2 0 0 0 0 0 1 0 0 1 2 0 0 0 1 0 1 2 0 0 2 1 0 0 0 0 0 0 0 0 0 0 0 1 1 1 0 0 0 0 0 0 0 0 0 0 0 0 1 0 1 0 0 1 2 1 1 0 0 1 1 1 0 1 0 1 1 0 1 0 0 2 0 0 1 1 1 0 0 1 0 2 1 1 2 2 1 1 0 0 0 2 2 0 0 2 1 0 1 0 0 2 1 1 1 1 1 0 2 0 2 0 2 1 0 2 0 0 1 2 0 2 1 1 1 1 0 0 0 2 2 0 1 1 1 0 1 1 2 0 0 1 1 0 0 0 1 1 0 0 0 0 0 0 2 2 0 0 1 1 1 0 0 0 2 0 1 0 0 0 1 2 2 0 1 1 0 0 0 2 1 1 1 0 1 2 1 0 2 2 0 1 0 0 0 1 2 1 0 1 1 1 0 0 1 0 1 1 1 1 2 2 0 2 0 1 0 0 0 2 0 0 0 1 0 0 0 1 0 0 1 1 0 0 1 0 0 0 0 0 0 0 2 0 1 1 0 0 1 1 0 1 1 1 1 0 0 2 2 0 2 1 1 0 0 0 0 1 0 0 2 0 0 0 0 0 1 0 0 1 1 1 0 0 0 0 0 0 1 0 0 0 0 0
87 1 0 2 0 0 0 2 0 2 0 0 0 0 0 0 0 0 1 1 1 0 0 0 0 0 0 1 1 2 1 1 1 1 1 0 2 1 0 0 0 1 0 2 0 1 1 0 0 0 0 0 0 0 1 1 0 0 2 0 0 1 1 1 0 0 0 1 0 0 0 2 2 0 1 2 2 0 1 0 0 0 1 2 1 0 0 0 0 2 0 0 1 2 1 1 0 0 0 1 2 2 0 0 1 1 2 1 1 0 0 2 1 2 1 1 2 0 0 0 2 0 2 0 2 0 2 1 2 2 0 0 0 0 0 0 0 0 0 0 1 0 0 0 0 1 0 0 0 2 0 2 1 0 0 0 0 0 0 0 1 2 2 2 1 2 2 2 0 1 0 1 2 0 2 2 1 0 0 0 0 0 0 0 0 0 1 2 2 0 2 2 1 0 1 2 1 0 0 0 0 0 0 0 2 1 1 1 1 0 1 1 0 0 0 2 0 0 2 1 2 1 2 2 0 1 1 1 0 0 1 1 0 1 1 0 0 2 2 1 0 0 2 0 2 2 2 0 1 1 0 0 0 0 0 0 0 1 0 0 1 0 0 0 0 0 0 1 2 1 0 1 1 2 0 0 0 2 2 0 1 1 0 1 1 1 1 1 0 2 1 0 0 2 2 0 2 0 0 0 2 0 1 1 0 1 2 1 0 1 0 1 0 0 1 0 1 0 1 1 0 0 0 0 2 0 1 0 0 1 0 1 0 0 0 0 0 1 0 0 0 0 2 0 0 0 1 0 2 1 1 0 1 0 1 1 0 2 0 2 0 2 1 0 1 0 1 2 2 0 0 2 0 0 0 0 1 2 0 0 1 1 0 0 1 0 0 0 0 0 0 0 0 0 2 0 0 1 0 0 0 0 0 2 2 0 1 0 0 0 1 1 1 1 1 2 0 1 0 1 0 1 0 1 0 1 1 1 2 0 2 0 0 1 1 0 0 1 0 1 0 1 0 0 1 1 1 0 1 0 0 1 0 2 0 0 0 2 2 0 0 0 0 0 0 1 0 1 0 1 0 0 1 1 2 0 2 2 0 2 1 0 0 1 0 0 0 1 2 1 1 0 1 0 1 0 2 1 1 0 0 0 2 2 0 2 2 0 1 1 1 0 0 0 0 0 0 2 1 1 1 2 0 0 0 1 1 0 0 2 0 2 2 1 2 1 1 1 0 1 0 1 2 1 2 1 0 1 1 1 0 0 1 2 1 1 0 1 1 1 1 0 0 0 1 1 1 0 0 0 0 1 0 0 0 0 1 1 0 1 0 1 1 1 0 1 1 2 1 1 0 0 0 1 0 0 0 0 0 0 0 2 1 1 0 0 0 0 0 0 1 0 0 0 2 0 0 0 0 1 1 1 0 0 0 0 1 1 0 0 0 2 1 1 1 0 1 0 1 2 1 2 0 0 0 0 0 2 0 0 1 2 1 2 0 1 0 1 2 0 0 0 1 0 2 2 0 1 0 0 0 1 1 0 1 1 1 2 0 2 0 1 1 0 1 2 0 2 1 0 2 0 0 1 1 0 0 2 1 2 0 1 0 1 2 2 1 2 1 0 0 0 1 0 0 2 2 1 1 0 1 0 1 0 0 1 0 0 0 0 1 0 0 1 0 1 2 0 1 1 0 1 0 0 0 0 0 2 0 0 0 0 0 0 0 1 0 1 2 1 0 2 1 1 0 0 0 1 1 1 1 0 0 0 0 0 1 1 1 1 0 1 0 0 0 1 1 1 1 2 0 2 1 1 0 0 1 0 0 2 2 0 0 2 1 0 1 0 0 1 0 0 0 1 1 0 1 1 2 0 1 2 0 1 0 0 2 2 0 2 0 2 1 1 0 0 0 1 0 0 0 0 0 0 0 1 1 0 0 0 2 0 0 0 1 0 1 0 1 1 0 0 0 0 1 0 2 2 2 0 0 0 0 0 1 1 0 0 0 0 0 0 2 0 0 0 0 2 2 1 1 0 0 2 2 0 2 0 1 1 1 1 0 0 1 1 1 0 0 1 0 0 1 0 1 1 1 1 1 0 0 0 1 1 0 1 1 2 0 0 1 1 0 1 0 0 0 1 2 1 1 1 2 1 1 1 0 1 1 0 2 0 2 0 0 0 1 1 0 0 1 1 1 0 1 0 0 0 0 0 0 0 0 0 0 0 1 0 1 0 0 0 0 0 0 1 1 0 1 1 1 0 0 1 0 0 0 2 2 0 2 0
88 1 0 1 1 0 0 2 1 1 0 0 0 1 0 0 0 0 1 0 2 0 0 0 0 0 0 2 2 2 2 0 0 1 0 0 2 1 0 0 2 0 0 1 0 1 0 0 0 0 0 0 0 0 2 2 0 0 1 0 0 2 0 0 0 0 0 1 0 0 0 1 2 0 2 1 1 0 1 1 0 0 1 1 1 0 0 1 1 2 0 1 1 0 1 1 0 2 0 2 1 2 2 2 0 0 2 2 0 0 0 2 2 2 1 1 1 0 0 0 2 0 1 1 0 0 0 0 1 1 1 1 0 0 0 0 0 0 0 0 0 0 0 0 0 0 1 0 0 1 0 1 0 0 2 1 0 1 0 0 0 1 2 2 1 2 1 1 0 1 1 0 0 2 2 1 1 0 0 0 0 0 0 1 1 0 1 1 0 0 0 1 0 1 1 1 1 0 0 0 0 1 0 1 2 1 1 0 2 0 0 0 1 0 0 2 0 1 1 1 2 1 2 1 1 1 0 0 0 0 0 0 0 0 0 0 0 2 2 1 0 0 1 0 2 2 1 0 0 0 0 0 0 0 1 1 2 1 0 0 0 0 0 0 1 0 0 1 2 0 0 0 0 1 0 0 0 2 1 0 2 0 0 1 0 1 0 1 0 2 1 1 0 2 2 0 2 0 0 0 2 1 1 1 1 0 0 2 1 2 0 2 0 1 1 1 0 0 1 0 0 1 1 1 2 0 1 0 0 2 0 0 2 1 0 0 0 2 0 0 0 0 2 0 0 0 0 0 1 1 1 1 0 1 0 1 1 1 0 1 0 2 2 0 2 1 0 1 1 0 1 1 0 0 0 0 1 2 1 0 0 2 1 1 1 0 0 0 0 0 0 0 0 2 2 0 0 1 0 0 0 0 0 0 0 0 1 1 0 0 2 0 2 2 0 1 0 0 0 0 0 0 0 1 0 1 1 0 2 1 2 1 0 1 1 0 0 2 0 0 0 2 1 1 2 2 2 0 1 0 0 1 1 2 1 0 2 2 1 1 1 2 1 0 0 1 1 0 0 0 0 0 2 2 2 0 2 2 0 2 0 0 0 1 0 1 0 1 1 0 1 1 0 1 1 1 1 1 1 2 0 1 1 1 2 0 1 0 1 0 0 1 0 1 1 1 1 2 0 1 1 2 0 2 0 2 0 2 0 0 1 1 2 1 2 0 2 2 2 2 0 1 1 0 1 1 0 1 1 1 0 0 1 1 1 1 0 1 0 1 1 0 1 0 1 1 0 2 2 0 0 2 0 0 0 0 0 2 0 2 0 1 1 0 1 0 0 0 0 0 0 0 0 0 2 0 0 2 2 0 2 1 0 0 0 0 0 0 0 0 2 0 1 1 0 1 0 0 1 0 0 0 0 1 1 0 2 2 0 0 0 1 1 0 1 0 1 0 0 0 2 0 0 1 1 0 0 0 1 1 2 2 0 1 2 0 0 0 2 0 0 0 1 1 1 1 1 2 0 1 1 1 1 0 0 1 0 0 1 0 1 1 0 0 2 2 1 1 2 0 1 0 0 1 0 0 1 1 0 1 1 0 0 0 0 0 2 1 2 0 0 0 1 0 0 1 0 2 2 0 0 0 0 0 2 1 0 2 0 0 2 0 0 0 0 1 1 0 1 2 0 2 0 0 0 0 0 0 0 1 1 1 0 0 0 0 1 0 0 0 0 0 0 1 0 1 1 0 2 2 1 0 0 1 0 0 0 1 1 1 1 2 0 0 0 1 1 2 0 2 0 0 2 2 0 0 0 0 0 0 0 0 0 2 1 0 2 0 0 1 0 0 0 2 2 0 2 1 2 0 2 2 1 2 0 0 0 1 0 2 1 1 2 0 0 0 0 1 2 0 1 0 1 0 0 1 1 0 0 1 1 0 0 0 1 0 1 0 1 1 0 0 0 0 0 0 1 1 2 0 1 0 0 0 2 2 0 0 0 2 2 0 1 1 0 0 0 1 0 2 2 0 2 1 1 0 1 2 0 1 0 2 1 0 2 0 1 2 1 1 1 0 2 1 1 1 2 1 1 0 0 0 0 0 0 0 1 1 1 1 0 2 0 1 0 0 0 1 1 1 0 0 1 1 1 1 0 0 0 0 2 0 1 1 1 1 2 1 0 1 0 1 1 0 1 1 1 0 2 0 0 0 0 0 0 1 0 0 0 1 1 0 1 1 0 1 1 0 0 1 1 1 0 0 0 0 0 0 0 1 2 1
89 0 0 1 0 0 1 2 0 0 0 0 0 0 0 0 0 0 1 1 1 1 0 0 0 0 0 1 1 2 1 0 1 1 0 0 0 2 0 0 0 1 1 2 0 1 1 0 0 1 1 0 0 0 2 2 0 1 0 2 0 0 0 1 0 2 0 1 0 0 0 2 1 0 1 2 1 1 1 0 1 0 0 0 1 0 0 1 0 2 0 0 1 0 1 1 0 1 0 2 1 2 0 0 2 2 2 2 0 0 0 1 0 1 0 0 0 0 2 0 0 0 2 2 0 0 0 2 2 2 0 0 0 0 0 0 0 0 0 0 0 0 0 0 0 0 0 0 0 1 0 1 0 0 1 0 1 1 0 0 1 0 1 1 1 1 1 0 1 1 0 0 0 2 1 0 0 1 1 1 1 2 1 0 2 1 1 2 0 1 1 2 2 0 2 2 1 0 0 0 0 1 0 2 2 1 1 0 0 0 0 0 1 0 0 2 0 2 0 0 2 2 2 1 1 1 0 2 0 0 0 1 0 0 0 0 0 2 2 2 0 0 2 2 2 2 0 0 0 0 0 0 0 0 0 0 2 0 0 0 0 0 0 0 1 0 1 0 1 1 0 1 2 2 0 1 0 1 2 0 2 0 1 2 0 1 0 2 0 2 0 0 0 2 2 0 1 0 1 1 1 0 0 0 0 0 0 2 1 1 1 2 0 1 1 1 0 0 1 0 0 1 1 0 0 0 0 0 2 0 0 0 1 0 0 0 0 0 0 0 0 0 1 1 0 0 1 0 2 0 1 0 1 0 1 1 0 1 0 1 0 1 2 0 2 1 0 2 1 0 1 1 1 1 1 0 1 1 1 0 0 0 0 0 0 0 0 0 0 1 1 1 2 0 2 0 1 0 0 0 0 0 0 2 2 1 0 0 0 0 0 2 0 0 0 2 0 0 0 0 0 2 0 0 0 1 0 1 1 1 1 1 2 1 1 1 0 2 0 0 1 1 0 1 0 1 1 0 0 0 0 0 2 2 2 1 2 2 1 1 2 2 1 0 1 1 0 2 0 0 2 2 2 2 2 0 2 2 1 1 2 0 0 1 0 2 0 1 1 0 1 1 1 2 0 0 1 2 2 1 0 0 2 2 2 0 0 0 1 1 1 0 0 1 2 0 0 2 2 1 1 2 2 1 0 1 1 0 0 2 0 1 2 1 2 1 2 0 0 0 2 0 2 0 2 0 0 1 1 2 1 0 0 2 0 0 0 0 0 0 0 0 1 1 0 0 0 1 1 0 0 2 0 0 0 0 2 2 0 2 0 1 1 1 0 1 1 1 0 0 0 0 2 1 0 0 0 0 0 0 0 2 1 0 0 1 0 0 0 1 0 0 0 0 1 1 0 0 0 0 0 0 0 1 1 1 2 0 0 0 0 2 0 0 0 0 2 1 1 1 2 1 0 0 2 2 2 2 1 1 1 1 0 2 2 0 0 1 2 0 0 0 2 0 2 0 1 2 0 0 0 1 1 0 0 1 1 0 2 0 1 0 1 0 1 2 1 1 2 0 2 0 0 0 0 0 0 1 0 0 0 1 0 1 0 1 1 2 2 0 0 0 0 1 1 0 0 1 1 0 0 0 1 0 0 1 1 0 0 0 0 0 1 0 0 0 1 0 0 1 0 1 1 0 0 0 0 1 1 0 0 0 0 0 0 2 1 0 2 0 0 2 2 0 0 1 1 1 0 0 0 1 0 0 0 0 1 0 0 0 0 2 0 1 1 0 1 2 1 2 1 1 2 1 0 0 0 1 0 0 0 0 0 2 1 0 1 0 1 1 0 0 0 1 1 0 1 1 2 0 2 1 2 2 0 0 1 1 0 2 0 2 2 2 0 0 0 1 2 1 1 2 0 0 0 0 0 0 0 1 2 0 0 0 2 0 0 0 0 0 0 1 1 0 0 1 2 0 1 0 1 0 0 0 1 1 0 1 2 2 2 0 1 0 0 0 0 1 0 1 1 0 0 1 1 0 1 2 0 0 0 2 0 1 2 0 0 2 0 1 0 0 0 0 0 1 2 1 1 1 0 1 0 1 2 0 2 2 0 0 0 2 1 2 1 1 0 1 1 0 0 0 0 0 0 0 0 1 1 0 2 0 1 1 1 0 1 2 0 0 1 0 1 0 0 2 2 0 1 0 0 0 0 1 1 1 1 1 1 2 0 2 0 0 0 0 0 0 0 0 0 0 0 1 1 0 0 0 1 0 1 0
90 1 0 1 0 0 1 2 0 1 0 0 0 1 0 1 1 0 1 1 1 1 0 1 1 1 0 0 1 1 1 0 0 0 2 1 2 1 1 0 1 0 0 0 0 0 0 0 0 2 0 0 0 0 2 2 0 0 1 1 1 1 2 0 0 0 0 0 0 0 0 2 2 0 2 1 1 0 2 0 1 0 0 0 2 0 0 0 0 2 0 0 0 0 1 1 0 1 0 1 2 2 1 1 0 0 2 1 1 1 0 0 1 2 0 0 1 0 0 0 2 0 2 0 2 0 2 1 1 1 0 0 1 1 0 0 1 0 1 0 0 0 0 0 0 0 0 0 0 1 0 1 0 0 0 0 0 1 0 1 0 1 1 1 1 2 2 0 1 1 0 0 1 1 1 1 0 0 0 0 0 0 0 0 1 1 0 2 0 0 2 2 1 0 1 0 0 0 1 0 0 0 0 0 2 0 2 1 1 1 0 1 1 0 1 1 0 1 0 1 2 1 2 2 0 0 0 1 0 0 0 0 0 0 0 0 0 2 1 1 0 0 2 0 1 1 0 0 0 0 0 0 0 0 0 0 1 2 0 0 0 0 0 0 0 0 0 1 1 0 0 0 1 2 0 0 0 2 1 0 0 1 0 1 0 1 0 1 0 1 0 0 0 2 1 1 0 0 0 1 0 0 1 1 0 0 2 2 1 1 0 1 0 0 2 0 0 1 0 0 1 0 2 1 2 0 1 0 0 1 0 1 0 0 0 0 0 1 0 0 0 1 2 0 0 0 1 0 2 1 1 0 2 0 1 0 1 1 0 1 0 1 2 0 1 0 2 2 2 0 0 2 0 0 0 0 0 1 0 0 2 1 1 1 1 0 0 0 0 1 1 0 1 0 2 0 1 0 1 1 1 1 0 0 0 0 1 1 0 0 0 0 2 2 0 2 0 0 0 0 0 1 0 1 1 1 0 0 1 0 1 0 0 1 0 0 0 0 0 0 1 1 0 0 0 1 1 0 0 1 0 0 0 1 0 0 0 2 1 1 0 1 1 1 0 2 2 2 0 2 0 0 0 0 2 0 2 1 0 1 2 0 0 1 1 2 1 1 2 0 0 0 1 0 0 1 1 2 1 0 2 1 2 2 2 0 1 0 1 1 0 0 0 1 1 0 0 2 0 1 1 2 1 2 0 2 0 0 0 2 0 1 1 0 1 1 2 0 2 2 0 0 1 1 1 0 0 2 2 2 0 0 1 2 0 2 0 1 0 0 0 0 0 0 0 0 1 1 0 1 0 1 1 0 1 0 2 1 0 1 0 1 1 0 1 0 0 0 0 0 0 0 1 0 1 0 1 0 1 0 0 2 0 1 0 0 1 1 0 2 0 0 0 0 2 0 1 0 0 1 0 0 0 0 0 1 1 1 0 0 0 0 0 2 0 1 2 0 0 2 0 1 0 1 1 1 1 1 1 1 1 1 0 1 1 0 0 1 2 0 0 0 1 1 0 1 0 1 1 0 0 1 0 0 1 1 2 0 2 0 2 0 1 0 0 1 1 2 0 1 1 0 0 0 0 0 0 2 1 1 0 1 0 0 2 1 1 2 1 0 0 0 0 0 0 0 1 0 1 0 0 0 0 0 1 2 0 0 0 0 1 0 0 0 0 0 0 0 0 2 0 2 0 0 0 0 0 0 0 0 0 0 0 0 0 1 1 0 2 0 0 1 1 2 0 2 2 1 1 1 0 0 0 1 0 0 1 1 2 1 0 1 0 0 0 2 0 1 0 1 0 1 2 2 0 0 0 1 0 1 2 0 0 2 1 0 1 1 1 2 0 0 0 1 2 1 1 0 2 0 2 2 0 1 0 0 0 2 0 2 1 2 1 1 0 0 0 1 1 0 1 1 1 0 0 1 1 0 0 1 1 0 0 0 2 0 1 0 0 0 0 0 1 0 0 0 0 1 0 0 0 1 0 0 2 2 0 1 2 2 2 0 2 0 0 0 1 2 0 2 2 0 0 1 2 0 2 2 0 0 0 2 0 0 2 0 0 1 0 1 0 0 1 0 1 1 1 0 2 0 1 0 1 1 1 0 0 1 1 1 0 2 0 1 1 1 1 2 2 0 0 0 0 1 1 2 0 0 1 0 2 0 0 1 0 1 1 1 0 0 1 0 1 0 1 1 2 0 1 0 0 0 0 0 0 1 0 0 1 1 0 0 0 2 0 0 1 0 0 0 0 1 0 0 0 1 0 0 1 0 0 0
91 0 1 1 0 0 1 2 0 2 0 0 0 0 0 0 0 0 1 0 2 0 0 0 0 0 0 2 2 2 2 0 0 2 0 0 2 2 1 0 1 0 1 1 1 2 0 0 0 2 2 0 1 1 1 0 0 0 1 1 1 1 0 2 0 2 0 1 1 1 0 2 2 0 2 2 1 0 2 0 2 0 1 2 1 0 0 1 1 2 1 1 1 1 1 2 1 1 0 2 1 2 0 0 1 0 2 0 2 0 0 2 0 1 1 1 1 0 0 0 2 0 2 1 1 1 1 0 0 0 0 0 0 0 1 0 1 0 1 1 1 0 0 0 0 0 0 0 0 0 0 0 0 0 0 0 0 0 0 1 0 2 1 2 1 2 0 1 0 0 0 0 1 1 2 1 0 0 0 0 0 0 1 0 1 0 2 1 0 0 0 1 0 1 2 1 2 0 0 0 0 0 0 2 2 1 1 1 2 0 1 0 1 0 1 1 0 0 1 0 1 1 2 2 0 2 2 2 2 2 0 0 1 1 1 1 1 2 2 1 0 1 2 0 1 1 0 0 1 1 1 1 0 0 0 0 2 1 0 0 0 0 2 2 1 0 0 1 1 0 0 0 1 2 1 1 0 2 2 0 0 2 0 1 0 1 0 1 0 1 1 0 0 2 2 0 2 0 0 1 0 0 1 1 1 0 0 2 0 1 2 2 0 0 2 0 1 1 1 0 0 1 2 1 0 0 0 0 2 0 0 2 0 0 0 0 0 0 0 0 1 1 2 0 0 0 1 0 1 1 1 0 0 1 0 1 1 1 0 0 0 0 1 0 1 1 1 1 2 1 0 2 0 0 1 0 1 1 0 0 2 1 0 0 2 2 0 0 0 0 0 0 0 0 0 2 0 1 1 1 1 1 0 0 1 0 0 0 0 0 0 0 0 0 1 2 0 0 0 0 1 0 0 0 2 2 1 1 2 0 1 0 1 2 2 0 0 0 0 0 2 0 0 0 0 1 2 0 0 2 0 1 1 1 1 1 1 2 2 2 1 1 1 1 0 1 1 2 0 0 0 0 2 2 1 1 0 1 0 0 1 0 0 0 1 1 1 2 2 0 0 0 1 2 1 1 1 1 1 0 0 1 2 2 1 1 1 0 1 0 0 0 0 1 1 0 0 2 0 1 1 2 1 1 0 0 0 0 0 2 0 1 1 1 1 0 2 1 1 1 1 1 2 2 2 0 0 0 0 1 0 1 1 2 1 0 1 1 0 0 0 0 0 0 1 1 1 1 1 0 1 1 0 0 0 0 0 1 0 1 1 0 0 1 1 0 1 0 0 0 1 1 0 1 0 1 0 0 0 0 0 2 0 0 0 0 0 1 0 2 1 0 0 0 1 1 0 0 0 0 0 0 0 0 0 1 2 2 0 0 2 1 0 2 0 1 2 0 1 2 1 0 0 1 2 1 1 1 1 1 1 2 1 1 1 1 0 0 1 0 0 0 1 1 0 1 0 2 1 0 0 1 1 0 0 2 2 0 1 0 0 1 0 2 2 2 1 1 1 1 1 0 1 1 0 0 0 1 0 1 1 1 0 0 0 1 1 1 2 0 1 0 0 0 0 0 0 1 1 0 0 0 1 1 1 1 1 0 0 0 1 0 0 0 0 0 0 0 0 1 1 1 1 1 0 0 0 0 1 1 1 0 0 0 0 0 0 0 1 1 0 1 2 2 2 0 0 0 2 2 1 1 0 0 1 1 1 1 0 0 0 2 0 0 0 2 0 2 1 2 0 1 2 1 1 1 0 0 0 0 0 0 0 1 1 1 1 0 0 2 2 2 0 1 1 0 1 0 2 0 2 2 0 2 0 0 1 2 0 1 0 2 2 1 0 0 0 0 1 0 1 1 0 0 1 0 1 0 0 0 1 0 0 0 2 0 1 0 0 0 0 0 1 0 0 1 2 0 1 0 0 0 0 1 2 2 0 1 1 2 2 0 2 0 0 0 0 1 0 1 1 0 2 1 1 0 2 2 1 0 0 2 0 0 1 1 0 1 0 0 0 0 1 0 1 1 1 0 2 1 0 1 0 1 2 0 0 1 0 0 0 1 0 2 0 0 0 1 2 2 0 0 1 1 1 1 0 0 0 0 2 0 2 0 1 1 1 0 0 2 0 2 2 0 0 2 2 0 0 0 0 0 0 0 0 0 1 0 1 0 0 0 1 2 0 1 1 0 0 0 0 0 0 1 1 0 1 0 0 0 2 0
92 1 0 1 0 0 0 2 0 1 0 0 0 0 0 0 0 0 0 0 2 0 0 0 0 0 1 2 2 2 1 1 0 1 1 0 1 1 0 0 2 0 0 0 0 0 0 0 0 1 0 0 0 0 2 0 0 0 2 2 0 2 0 1 1 0 1 0 0 0 0 2 1 0 1 2 2 0 0 1 0 0 0 0 2 0 0 1 1 2 1 1 2 1 0 0 0 0 0 1 2 2 0 0 0 0 2 1 1 0 0 1 1 1 1 1 1 0 0 0 2 0 1 0 1 0 1 1 1 1 0 0 0 0 0 0 0 0 0 0 0 0 0 1 0 0 0 0 0 0 0 0 0 0 1 0 0 1 0 0 0 1 1 2 1 2 1 1 0 0 0 1 0 2 1 0 0 2 2 2 2 2 0 1 1 0 1 1 0 0 0 1 0 1 2 2 1 0 0 0 0 0 0 1 2 1 1 2 0 0 0 1 1 0 0 2 1 0 2 0 1 0 2 2 0 1 1 1 0 0 0 0 0 1 1 0 0 2 2 1 0 1 2 1 1 1 0 0 1 1 1 1 0 0 0 0 1 1 1 0 0 0 0 0 1 0 0 0 0 0 0 1 0 1 0 0 0 2 1 0 1 1 0 2 0 0 0 2 0 2 1 1 1 2 2 1 1 2 0 1 1 0 1 1 1 0 0 2 1 1 0 1 0 0 1 0 1 0 1 0 0 0 1 1 1 0 1 0 0 0 0 2 1 0 0 0 0 0 0 0 0 0 1 0 1 0 1 0 1 1 1 1 0 0 0 2 0 0 0 1 0 1 1 0 0 0 1 2 0 0 2 0 1 1 2 0 0 2 0 0 0 0 0 0 2 1 0 2 2 1 1 1 0 0 2 0 0 0 2 2 2 2 0 1 1 1 1 0 1 1 0 1 0 0 2 2 2 1 0 1 0 2 1 2 1 2 1 0 2 0 2 0 1 1 1 1 0 2 1 1 1 1 0 0 0 1 2 1 1 1 0 0 1 2 2 1 2 1 0 1 1 1 2 0 0 0 0 0 0 0 0 1 2 2 1 1 0 1 1 0 1 0 0 1 0 1 0 0 2 2 0 0 1 1 1 1 1 1 1 1 0 0 1 1 1 1 1 0 1 0 1 1 1 1 1 0 0 2 0 0 0 2 0 2 1 2 0 2 0 0 2 0 2 2 2 0 2 0 1 1 0 0 1 0 2 1 0 1 1 1 0 0 0 2 0 0 0 0 0 0 0 0 0 0 0 0 0 1 1 0 1 1 1 0 1 0 2 0 1 0 0 0 0 0 0 0 0 1 1 0 0 0 1 0 0 1 0 0 0 0 0 2 2 0 0 2 0 0 1 0 2 1 1 2 0 1 0 0 1 0 0 0 0 0 0 1 2 0 0 0 0 1 0 0 0 1 2 0 1 1 2 1 0 1 2 2 2 1 1 1 2 2 1 1 1 1 0 0 2 2 2 0 2 2 0 2 1 2 1 1 0 0 1 1 1 2 1 0 2 0 1 0 0 0 2 2 2 1 1 1 0 0 0 1 0 0 0 1 0 1 1 0 0 0 1 2 0 1 1 0 1 0 0 0 0 0 0 1 0 0 0 0 0 0 2 1 0 0 0 1 1 1 0 1 0 1 1 0 0 1 0 0 1 0 0 0 0 0 1 1 1 1 0 0 0 0 0 0 0 0 0 0 2 2 1 1 1 0 2 2 0 0 0 1 0 0 0 0 0 0 0 2 0 0 0 1 1 2 1 2 1 1 2 1 1 1 0 1 0 0 1 0 0 2 1 0 0 0 1 1 0 0 0 2 2 0 2 0 2 0 2 2 0 2 0 0 1 2 0 2 1 1 2 0 0 0 0 1 1 0 1 0 0 0 1 0 1 0 0 0 2 0 0 0 2 0 0 1 0 0 0 0 0 0 0 1 1 1 2 0 1 1 0 0 2 2 0 0 1 2 1 1 0 0 0 0 0 1 0 1 1 0 0 1 1 0 1 2 0 0 0 2 0 0 2 0 1 2 0 0 0 0 0 0 0 0 1 1 2 0 0 0 0 1 1 0 2 2 0 0 0 2 0 1 0 0 0 0 1 1 0 0 0 0 1 1 0 0 0 0 1 1 0 2 1 0 1 2 0 0 1 0 0 0 1 1 1 0 1 0 0 0 0 0 0 1 0 0 0 0 0 0 1 1 0 0 0 0 0 0 0 0 1 0 0 0 0 0 0 1 2 1
93 0 0 0 0 0 0 2 0 0 1 1 0 0 0 0 0 0 1 1 1 1 0 0 0 0 0 1 2 1 1 1 0 1 2 0 1 1 0 0 1 0 0 0 0 0 1 0 1 1 0 0 0 0 2 2 0 1 1 1 1 1 1 1 0 0 0 0 0 1 1 1 0 0 0 2 1 0 1 0 1 0 0 0 1 0 1 0 0 2 0 0 0 0 0 1 0 1 0 2 2 2 1 1 1 1 2 0 2 0 0 2 0 0 0 1 1 0 0 0 1 0 2 0 2 0 2 2 2 2 0 0 0 0 0 0 0 0 1 0 0 0 0 0 0 0 0 0 0 2 0 2 0 0 0 0 0 0 0 0 0 0 1 2 1 2 1 1 0 0 0 0 1 1 2 1 1 1 0 0 1 2 0 2 2 0 2 1 0 0 0 0 1 0 2 1 1 0 0 0 0 1 0 1 2 2 2 1 2 0 1 0 0 0 0 2 1 0 1 1 1 0 1 2 0 1 1 1 1 1 1 1 0 0 0 0 0 2 2 1 0 1 2 0 1 1 1 0 0 0 0 0 0 0 0 0 1 2 0 0 0 0 1 1 1 0 1 0 2 0 0 1 2 2 0 0 2 2 1 0 1 1 0 0 1 0 0 1 0 1 0 2 1 2 1 1 2 0 0 2 2 1 0 0 0 0 0 2 2 2 0 2 0 1 2 2 0 0 1 0 1 0 1 1 1 0 1 0 0 0 0 2 0 0 0 1 0 1 0 1 1 1 2 0 0 0 2 0 2 0 0 0 1 0 0 1 0 1 0 1 0 1 1 0 0 0 0 2 2 0 0 2 1 1 1 0 1 1 0 0 1 0 0 0 2 1 0 0 0 0 0 0 0 1 2 1 0 0 1 1 0 1 0 1 1 1 0 0 0 0 1 1 0 0 1 1 0 1 0 0 0 0 0 1 0 2 2 0 2 0 2 0 0 0 0 1 0 1 0 1 1 1 0 0 1 2 2 0 2 1 0 0 1 1 1 1 1 2 2 0 0 1 1 1 0 1 1 1 0 1 0 0 1 1 1 0 1 2 0 1 0 0 0 0 2 1 1 1 1 0 1 1 1 1 0 0 2 2 1 0 1 0 0 0 0 1 2 1 0 1 0 1 0 1 1 0 0 2 2 1 2 2 1 2 0 2 0 1 0 1 1 0 0 0 0 0 1 1 2 2 0 1 0 0 1 1 0 0 0 0 0 0 0 2 0 1 0 1 0 1 1 0 2 0 1 1 0 0 0 0 0 0 1 0 0 0 1 1 0 1 0 0 1 1 0 1 1 1 1 0 0 0 2 0 2 2 0 0 0 0 0 2 0 1 0 0 1 0 0 1 1 0 1 1 0 1 0 0 0 0 0 0 0 0 0 1 2 1 0 0 0 1 0 2 0 0 2 0 0 0 2 0 0 1 2 2 2 0 2 2 1 1 1 1 2 0 0 0 1 0 0 0 2 0 2 0 0 2 1 0 0 1 1 0 0 2 2 1 2 0 1 0 0 2 2 2 1 2 0 1 1 0 0 0 1 0 0 2 2 2 0 2 0 0 2 2 0 2 1 0 0 0 0 1 1 0 0 1 1 0 0 0 1 0 2 1 1 0 2 1 1 0 0 0 0 1 0 0 0 1 0 1 0 0 0 0 0 0 1 1 1 1 1 0 0 1 0 0 2 1 0 1 2 0 1 0 0 1 1 1 1 1 0 1 0 0 1 2 1 2 0 0 1 1 1 1 0 1 0 2 1 1 2 2 0 0 0 0 1 1 1 0 0 1 1 0 2 0 0 1 0 0 1 1 1 0 2 0 1 0 1 1 2 2 0 0 2 2 0 2 0 2 2 1 0 1 1 1 1 0 1 1 0 0 0 0 0 0 0 0 0 0 0 0 1 0 1 1 0 0 0 0 0 0 1 0 1 2 1 0 0 0 0 0 2 2 0 0 1 2 1 1 2 0 0 0 0 1 0 0 0 1 0 1 2 1 1 1 0 0 0 2 0 0 1 1 1 2 0 1 0 0 1 0 1 1 1 1 1 0 1 0 0 1 1 0 1 1 0 0 0 2 0 2 0 0 0 0 0 0 0 0 2 1 0 0 0 1 1 0 2 0 1 0 0 0 0 0 0 2 0 2 1 0 2 0 0 0 1 1 0 0 0 0 0 0 1 0 0 0 0 0 0 1 0 0 0 0 0 1 0 0 0 0 0 1 0 0 0 0 0 0
94 1 0 1 0 0 0 2 0 1 0 0 0 1 1 1 0 0 1 0 1 0 0 1 0 0 1 2 2 2 1 2 0 2 1 0 2 1 0 0 1 0 0 0 0 0 1 0 0 1 0 0 0 0 2 0 0 0 2 0 1 1 0 2 1 0 0 1 0 0 0 1 2 2 2 2 2 0 1 1 1 0 0 1 1 0 0 2 1 2 1 1 0 1 1 1 0 1 0 1 1 1 2 2 0 0 2 0 2 0 0 2 1 1 1 1 1 0 1 0 1 0 2 1 1 1 1 0 2 2 1 1 1 1 0 0 2 1 0 1 1 0 2 0 0 0 0 0 0 0 0 0 0 0 1 0 0 1 1 1 0 0 1 2 1 2 1 0 1 2 1 1 1 1 1 1 0 1 1 1 1 1 1 1 2 0 2 0 0 0 1 1 0 2 2 2 0 0 0 0 0 1 0 0 2 0 2 0 1 0 0 0 0 0 0 2 0 0 1 1 2 1 2 1 1 0 0 1 0 0 0 0 0 0 0 0 0 2 2 2 0 0 2 0 1 1 0 0 0 0 0 0 0 0 0 0 1 1 1 0 0 0 1 1 1 0 0 1 2 1 0 2 1 2 1 1 0 2 1 0 1 1 0 0 0 0 0 2 0 2 2 0 0 2 2 0 1 2 0 1 2 1 1 1 0 0 0 2 0 1 0 1 0 0 2 0 1 0 0 0 1 1 1 0 2 0 0 0 1 0 0 1 0 0 0 0 0 1 0 0 0 0 2 0 1 0 0 1 1 2 0 1 1 0 1 1 2 1 0 1 0 1 2 0 1 0 2 2 1 0 1 1 0 0 1 0 2 2 1 1 0 0 0 0 1 1 0 0 0 0 0 0 1 0 1 1 1 2 0 0 0 0 0 1 1 1 0 1 0 0 2 0 1 1 0 2 0 0 0 0 0 1 2 0 1 1 1 0 1 1 1 1 0 0 0 1 1 0 0 0 1 1 0 0 1 1 1 0 0 0 2 0 2 2 2 2 2 1 1 0 0 1 0 0 0 1 1 1 0 0 1 1 2 2 1 0 1 1 0 1 1 1 0 0 1 1 1 0 1 0 1 1 0 1 1 1 2 1 1 0 0 0 2 2 2 0 2 1 0 1 0 0 1 1 1 0 0 2 1 1 1 2 1 2 1 2 1 0 1 2 0 1 0 0 0 0 1 2 1 1 1 0 0 0 1 0 0 1 1 1 0 0 0 1 1 1 1 2 0 0 0 0 0 0 0 0 1 0 0 0 0 1 0 0 0 0 1 0 0 0 0 1 1 1 1 0 0 2 0 0 0 0 1 0 1 0 2 0 1 0 0 2 0 1 0 0 1 0 0 0 0 0 0 0 1 1 0 0 0 0 0 0 0 0 0 1 1 1 0 0 1 0 0 1 0 0 2 0 1 2 1 1 0 0 0 0 0 1 1 1 1 2 1 1 1 1 0 0 1 0 0 0 1 0 1 0 0 2 1 0 0 0 1 0 0 2 2 0 1 0 1 2 0 0 1 1 0 1 1 1 1 0 0 2 0 0 0 2 2 1 0 2 0 0 0 2 0 2 2 0 0 0 0 0 0 0 0 1 1 0 1 0 1 0 2 2 0 0 2 2 1 1 1 0 0 0 1 0 0 0 0 0 0 0 0 0 0 0 0 0 0 0 0 0 0 1 0 0 2 0 0 0 2 2 1 1 1 0 1 1 1 0 0 1 2 1 2 1 1 2 0 1 0 0 0 2 0 2 0 1 0 0 2 2 0 0 1 1 0 0 1 0 0 2 0 0 0 0 0 2 0 0 1 1 1 0 2 0 1 0 0 1 1 2 0 0 0 2 0 2 0 2 2 1 0 0 0 1 1 0 1 1 0 0 1 0 1 0 0 0 2 1 0 0 1 0 1 0 0 0 0 1 1 0 0 0 1 0 2 0 1 0 0 0 0 0 0 0 1 0 0 0 2 0 0 0 0 2 0 2 2 0 0 2 2 0 2 2 0 0 0 2 0 1 2 0 2 1 0 0 0 0 0 1 2 0 1 1 2 0 0 0 1 2 0 0 1 1 0 1 0 2 0 1 0 0 0 0 0 2 0 0 2 0 0 0 1 0 0 0 2 0 0 2 1 0 1 0 0 0 2 0 0 0 1 1 2 0 2 1 0 0 0 1 1 0 2 0 2 0 0 0 1 1 0 1 1 0 0 1 0 0 0 0 0 0 1 0 0 0 0 0
95 1 0 0 0 0 0 2 1 0 0 0 0 0 0 0 0 0 2 1 1 1 0 1 0 0 0 0 1 2 0 1 1 1 1 1 1 2 0 0 1 0 0 0 0 0 0 0 1 0 0 0 1 1 1 1 0 0 2 1 1 2 0 2 0 1 0 1 0 1 1 0 2 0 2 2 2 0 1 0 1 0 0 0 1 0 0 1 1 2 1 1 2 0 0 0 0 1 0 2 1 2 0 0 1 0 1 1 1 1 0 2 0 2 0 0 2 1 0 0 2 1 2 1 1 1 1 0 1 0 1 1 0 0 0 0 1 0 0 2 1 0 0 0 0 0 1 0 0 0 1 0 0 1 1 1 0 2 0 1 0 2 0 1 1 1 1 0 2 1 0 0 1 1 1 1 0 1 0 0 1 1 0 2 1 0 1 2 1 0 2 2 0 0 1 1 0 0 1 0 0 1 0 0 2 1 2 2 0 0 1 0 2 0 0 2 1 0 2 0 2 2 1 2 0 0 0 0 0 0 0 0 0 0 0 0 0 2 2 2 0 0 2 1 2 2 0 0 1 1 1 1 0 0 0 0 0 0 0 0 0 0 1 1 1 0 0 0 1 1 1 1 2 2 1 0 0 1 2 0 2 0 0 2 0 0 0 2 0 2 1 1 0 1 1 0 1 1 0 2 2 0 0 0 0 0 0 2 0 1 0 1 0 0 1 0 1 1 0 0 0 1 1 0 1 0 1 1 1 2 0 1 1 1 0 1 1 2 0 0 0 0 1 0 0 0 1 0 2 1 2 0 2 0 2 0 0 1 0 0 1 1 0 0 0 0 0 1 2 0 0 2 2 2 0 1 2 1 0 0 1 1 0 0 1 1 0 0 0 0 0 0 1 0 1 1 1 0 1 1 0 1 0 2 2 1 0 0 0 0 1 1 1 1 1 2 1 0 0 0 0 1 0 1 1 2 1 0 1 1 1 1 1 1 1 1 0 1 0 0 2 0 0 0 1 2 2 0 1 1 0 1 1 2 1 1 1 1 0 0 0 1 1 0 0 0 0 0 0 0 0 0 2 2 1 1 0 2 1 0 0 0 0 0 1 2 1 1 2 0 0 0 0 1 1 1 0 1 1 0 0 1 2 1 2 1 1 0 0 2 0 0 0 1 1 0 0 2 0 1 1 2 2 2 1 2 0 0 0 2 0 2 0 0 0 1 1 1 2 2 2 0 0 0 2 0 0 1 1 1 0 0 0 2 0 1 0 0 1 0 0 0 0 0 0 0 0 1 1 0 1 1 1 0 0 0 1 1 0 1 0 0 1 1 0 1 1 0 0 0 1 1 1 1 0 0 0 1 1 0 1 0 0 1 1 0 0 0 0 1 0 0 0 2 0 0 0 0 0 0 0 0 0 0 0 1 2 1 0 0 0 2 0 2 0 1 2 1 0 0 1 0 0 1 2 1 1 2 0 0 0 2 0 1 1 0 0 0 2 0 0 0 2 1 1 1 1 1 0 0 0 1 0 0 0 1 1 0 1 0 1 1 0 0 2 2 2 1 1 0 2 0 0 2 0 1 1 2 2 2 0 1 0 1 1 2 1 1 2 0 0 0 0 0 0 1 0 2 1 0 0 0 0 0 0 2 0 1 1 1 1 0 0 0 0 0 0 0 0 1 0 1 0 0 0 1 0 1 0 0 0 0 0 0 0 1 0 0 1 0 0 0 0 0 0 0 0 1 1 1 0 0 0 0 0 0 1 1 1 2 0 0 0 1 0 1 1 1 0 2 1 1 2 1 0 0 0 2 0 0 2 0 2 2 0 1 1 0 0 1 0 0 2 0 0 0 2 0 1 0 0 0 1 2 0 0 1 2 0 2 0 2 2 2 0 0 0 0 1 1 0 1 0 0 0 1 1 0 0 1 1 0 0 0 1 1 0 0 1 1 1 0 0 0 0 0 0 0 1 0 0 0 0 0 1 1 0 0 1 1 0 2 1 1 0 0 0 1 0 2 1 0 1 1 2 1 1 1 1 0 0 2 0 0 2 0 0 1 0 2 0 0 2 0 2 1 1 2 2 0 0 0 0 1 1 0 0 2 1 1 0 2 0 0 0 1 0 2 2 1 0 0 2 2 1 0 0 1 1 0 1 0 0 2 0 0 1 2 0 0 2 0 2 0 1 1 1 0 2 0 0 0 0 0 0 1 0 0 0 0 0 0 1 2 0 0 0 0 0 0 0 1 0 0 0 0 0 0 0 0 0 0
96 1 0 2 1 0 0 2 0 2 0 0 0 0 0 0 0 0 0 1 0 1 0 1 0 0 1 1 2 2 2 0 2 1 2 1 2 2 0 0 2 0 0 0 0 0 0 0 0 2 0 0 1 1 1 1 0 1 1 0 1 1 0 2 1 0 1 1 0 1 1 0 2 0 2 2 2 0 2 0 2 0 1 2 1 0 0 0 0 1 0 0 2 1 1 1 0 1 0 2 1 1 1 1 0 0 2 0 2 1 0 1 0 1 0 0 0 0 0 0 2 0 2 0 2 0 2 0 1 1 0 0 0 1 0 0 0 0 0 1 0 0 0 0 0 1 0 0 0 0 0 1 0 0 1 0 2 1 0 0 0 1 1 2 0 1 1 1 0 1 1 0 0 2 2 2 1 1 0 0 1 2 1 1 2 0 1 1 0 0 2 2 0 1 1 1 1 1 0 0 0 0 0 1 2 2 1 0 1 0 2 0 0 0 0 2 0 0 1 0 2 1 2 2 0 0 0 0 0 0 0 0 0 0 0 0 0 2 1 1 0 0 2 1 1 1 0 0 0 0 0 0 0 0 0 0 2 2 1 1 1 1 0 0 0 0 0 1 2 1 1 2 0 2 0 0 0 2 1 0 1 1 2 2 0 2 2 0 0 1 1 1 1 2 1 1 0 2 0 1 1 0 1 1 2 0 0 2 1 1 1 2 0 0 1 0 1 0 1 0 0 1 1 0 1 0 1 0 0 0 0 1 0 0 0 0 0 0 0 0 0 0 2 0 0 0 1 0 1 2 1 1 2 1 0 0 2 2 0 1 0 1 2 0 2 0 1 1 2 0 0 2 0 0 0 0 1 2 1 0 0 1 1 1 1 0 0 0 0 0 0 0 1 0 1 2 0 0 0 0 0 0 0 1 2 0 0 2 0 0 0 0 0 0 0 1 0 0 0 0 0 2 1 0 1 2 1 0 0 0 1 0 1 1 1 1 0 0 0 1 1 1 0 1 1 1 1 0 1 0 0 0 1 1 1 1 1 2 1 1 1 1 0 0 0 0 0 1 0 0 1 1 1 1 2 2 0 2 2 0 0 1 0 0 0 1 0 2 2 0 0 0 1 1 0 0 1 1 1 1 0 1 2 2 2 0 1 1 0 1 0 0 0 1 1 0 0 1 0 1 1 1 0 2 0 2 0 1 0 1 1 0 0 0 0 0 2 0 1 1 2 0 2 0 2 0 0 2 2 2 2 0 0 2 0 1 0 1 0 1 1 0 1 0 0 0 1 2 2 0 0 0 1 0 0 0 2 1 0 1 0 0 2 2 1 1 1 1 1 0 1 0 0 1 0 0 0 0 0 0 0 2 0 0 1 0 0 0 0 2 0 0 0 0 1 0 0 0 1 0 0 0 1 1 1 1 1 1 0 0 0 1 0 0 0 1 2 0 0 1 1 0 0 0 1 1 1 1 1 0 0 2 0 1 1 0 0 1 1 1 1 1 1 1 0 0 1 2 1 0 0 0 2 0 0 2 1 0 1 0 1 1 0 2 2 2 1 1 1 0 2 0 0 1 1 0 0 1 0 0 0 0 0 0 1 2 0 2 2 0 0 0 0 0 0 0 1 0 0 0 0 0 0 0 2 2 0 0 0 0 0 0 0 0 0 1 0 0 0 1 0 1 0 0 0 0 0 1 0 0 0 0 1 0 0 1 1 0 1 0 0 1 2 1 1 1 1 0 1 1 0 0 0 0 0 1 0 0 0 0 0 2 0 0 0 2 0 2 2 2 0 2 2 2 0 0 0 1 0 1 2 0 0 2 1 1 0 0 0 0 0 0 0 2 2 0 2 2 2 0 0 2 0 2 0 0 2 1 0 2 2 0 2 1 1 0 0 0 0 0 0 0 2 0 0 2 2 0 0 0 0 0 0 0 1 0 0 0 1 0 0 0 1 1 0 1 2 0 1 0 0 0 0 0 1 1 0 1 2 2 2 0 1 0 0 0 0 0 1 0 0 0 2 2 2 0 2 1 1 0 0 1 1 0 1 1 0 2 1 2 1 0 0 1 2 1 1 1 2 1 0 1 0 0 1 0 1 2 0 0 1 1 0 1 1 1 1 2 2 0 0 0 0 2 1 0 1 0 1 0 2 0 2 0 0 0 0 0 0 1 1 1 0 0 2 0 0 0 1 0 0 0 0 0 0 1 0 0 2 0 0 0 0 0 0 0 0 0 0 0 0 0 0 0 0 0 0 1 1 0 1 1
97 1 0 1 0 0 1 2 0 0 0 0 1 2 2 2 0 0 1 2 0 2 1 0 0 0 0 1 2 1 1 1 2 2 0 0 1 2 0 0 1 0 0 0 0 0 0 0 0 0 0 0 1 1 1 1 0 0 0 1 0 1 0 0 0 0 0 2 0 0 0 2 2 0 2 2 2 0 0 0 0 0 0 1 2 0 0 0 0 2 0 0 2 1 0 1 0 2 0 2 0 2 2 2 0 0 2 1 1 0 0 2 1 2 1 1 2 0 1 0 1 0 2 0 2 0 2 0 0 0 0 0 0 0 0 0 0 0 1 0 1 0 1 0 0 0 1 0 0 0 0 0 0 0 0 0 0 1 0 1 2 1 1 1 0 2 2 0 0 1 1 1 2 0 1 1 1 1 0 1 1 1 0 1 2 1 1 2 0 1 0 2 1 0 1 1 2 1 0 0 0 0 1 0 2 0 2 0 0 0 0 0 1 0 0 2 0 1 1 0 1 1 2 2 0 1 1 2 0 0 0 0 0 0 0 0 0 2 2 1 0 0 2 0 1 1 0 0 0 0 0 0 0 0 0 0 0 2 1 0 0 0 0 0 0 0 0 2 1 0 1 0 1 1 0 0 1 2 2 0 1 1 0 1 1 0 0 1 0 2 2 1 0 2 2 0 2 0 1 2 0 0 1 1 0 0 0 2 0 1 0 1 0 1 0 0 0 0 1 0 1 0 2 1 1 0 0 0 1 0 0 0 1 1 0 1 0 2 0 0 0 0 1 0 1 0 0 0 1 1 0 1 0 0 0 2 0 2 0 0 1 1 1 1 1 2 0 2 2 0 0 2 0 0 0 0 1 2 1 0 0 1 1 0 1 1 0 0 0 0 0 0 1 0 2 0 2 1 0 0 0 0 0 0 1 0 0 1 0 0 1 1 0 0 1 2 0 0 0 0 0 2 1 1 0 1 1 0 0 0 0 0 0 1 1 0 0 0 0 1 2 0 0 1 0 1 2 0 0 0 2 0 0 2 2 1 2 2 1 1 1 1 1 0 0 1 1 1 0 0 1 1 0 0 1 0 0 2 1 0 1 0 0 0 2 2 2 0 1 0 1 1 1 1 0 0 2 0 0 2 0 1 2 1 2 1 1 0 1 0 0 0 0 0 0 0 0 2 0 0 0 2 0 0 0 0 1 0 0 2 0 1 2 1 1 0 2 1 2 2 1 0 2 1 2 1 0 1 1 1 0 0 1 1 1 1 0 0 0 1 1 0 0 0 0 0 0 2 2 0 1 1 0 0 0 0 1 1 0 1 1 0 0 0 0 0 0 0 0 0 0 0 0 1 0 1 0 0 0 0 0 2 1 0 0 1 1 0 0 1 1 1 0 0 1 0 0 0 0 1 1 1 0 1 1 0 2 1 0 0 0 1 2 2 0 0 2 0 0 1 0 0 0 1 1 1 1 0 1 0 0 1 0 1 0 0 0 1 1 1 1 1 2 1 1 1 1 1 0 2 1 0 0 0 1 0 1 0 1 0 1 1 1 0 0 1 0 1 1 0 2 0 0 0 0 0 0 0 0 1 0 1 0 1 1 2 1 1 2 0 0 0 0 0 1 1 0 2 1 0 0 0 1 0 0 1 0 0 1 1 1 1 0 0 0 0 1 0 0 2 1 2 0 0 0 0 0 1 0 0 0 0 0 1 1 0 1 1 2 1 0 2 2 2 1 1 1 0 1 1 0 1 0 2 0 0 1 1 1 1 1 2 0 0 0 0 1 1 0 2 1 1 2 1 0 0 0 1 0 0 1 0 0 1 2 0 0 0 0 1 0 0 1 0 0 0 1 1 1 0 1 1 1 2 0 0 0 1 0 2 0 2 1 2 0 0 0 1 0 0 0 0 0 0 0 0 0 1 0 0 2 2 0 0 0 1 1 0 0 0 0 0 0 0 1 1 1 0 1 0 0 0 1 0 2 1 0 0 1 1 0 2 2 1 0 1 0 0 0 2 2 0 0 1 2 0 2 2 0 0 0 1 0 0 2 0 0 2 1 1 1 0 0 1 1 2 2 1 2 1 0 1 0 0 0 0 1 2 1 1 0 1 1 2 1 0 0 0 2 0 0 0 2 2 1 2 0 0 0 0 1 1 0 1 1 0 2 2 0 0 1 0 1 0 1 1 1 0 0 0 0 0 0 1 1 1 0 0 0 0 0 0 1 1 0 0 0 0 0 0 0 0 0 2 1 0 0 0 0 0 1 0
98 1 1 2 0 0 1 2 0 1 0 0 0 1 0 0 0 0 1 0 2 0 0 0 0 0 0 1 2 1 1 0 2 2 0 0 0 1 0 0 0 0 0 0 0 0 1 0 0 1 0 0 1 1 1 1 0 0 1 1 1 1 0 2 0 1 0 0 0 0 0 1 1 0 1 2 2 0 1 0 1 0 1 1 1 0 0 0 0 2 0 0 1 1 1 2 0 1 0 1 1 2 1 1 1 1 1 1 0 0 0 0 1 1 1 1 1 1 1 0 1 1 2 1 1 1 1 1 1 1 1 1 0 0 0 0 0 0 0 0 0 0 0 0 0 1 0 0 0 1 0 2 0 1 0 0 1 0 1 1 1 1 2 2 0 2 1 1 1 1 0 1 0 2 1 0 0 1 0 0 0 1 0 1 1 0 1 2 2 0 2 2 0 1 2 1 1 0 1 0 0 0 0 0 2 1 1 0 1 0 0 0 1 0 0 2 0 0 0 0 1 1 2 2 0 1 1 1 0 0 0 0 0 0 0 0 0 2 2 2 0 0 2 0 1 1 1 0 0 0 0 0 1 0 0 0 0 2 2 2 0 2 0 0 1 0 0 1 1 0 1 1 1 1 1 0 0 2 1 0 0 2 0 1 0 1 0 1 0 1 0 0 0 2 2 0 2 0 0 2 0 0 1 1 0 0 2 1 0 0 1 1 0 0 1 0 0 0 0 0 0 2 1 0 1 0 1 0 0 0 0 2 0 0 0 0 0 1 0 0 0 0 1 0 1 0 0 0 1 1 0 1 1 0 1 1 0 0 0 1 0 1 2 0 2 0 1 2 1 0 1 1 1 0 0 1 0 1 0 0 0 0 2 1 2 0 0 0 0 0 0 0 0 1 2 1 0 1 1 1 1 1 0 2 2 1 0 1 1 1 0 0 0 0 0 0 0 0 0 0 0 1 0 0 1 1 0 0 0 0 0 1 1 1 1 0 0 2 0 0 1 1 0 1 1 2 1 1 1 1 0 0 2 2 2 1 2 1 1 1 1 1 1 1 0 2 2 2 0 0 1 1 2 2 1 0 1 2 0 0 1 0 0 0 1 1 1 1 1 0 1 1 1 2 0 0 2 1 1 0 0 1 1 0 1 1 1 1 0 1 0 0 0 1 1 1 1 1 2 1 1 2 1 1 0 1 1 0 1 2 0 1 1 0 0 0 1 0 0 0 0 0 1 1 2 0 0 0 0 0 1 0 1 2 1 0 0 0 0 1 1 0 0 0 0 0 0 0 0 0 0 2 1 0 1 0 1 1 0 1 0 1 1 0 1 0 0 1 1 0 0 0 0 0 1 1 0 0 0 0 0 2 1 0 1 1 1 0 0 2 1 0 0 2 0 0 0 0 0 0 0 0 0 1 0 2 1 2 0 0 0 1 1 0 1 1 1 0 2 2 2 1 0 0 1 1 1 2 1 1 0 1 0 0 1 0 0 0 1 1 1 0 2 0 2 0 0 1 0 1 1 1 0 0 1 2 2 0 1 0 0 0 0 0 2 2 1 2 0 2 0 0 0 1 1 0 0 2 1 1 0 1 0 1 0 2 1 2 2 0 0 0 1 0 0 2 2 1 0 0 0 0 1 0 1 1 1 0 0 0 1 0 0 0 0 1 0 0 0 1 1 1 1 0 0 0 0 0 0 0 0 0 0 0 0 1 1 0 1 0 0 1 2 1 0 2 2 1 0 0 0 0 1 1 1 0 0 0 0 0 1 2 1 1 1 1 0 1 0 2 0 1 2 1 1 1 0 2 0 0 2 0 0 2 1 0 0 1 1 2 0 0 0 2 2 0 2 1 1 0 0 1 1 2 0 0 0 0 0 2 1 1 1 1 0 1 0 0 0 0 0 0 0 0 0 0 0 1 0 0 2 0 0 1 1 1 1 0 0 0 1 0 1 0 0 2 1 0 2 0 0 0 0 0 1 0 0 1 2 2 2 0 2 0 0 0 1 1 0 2 1 0 2 1 2 0 2 0 0 1 0 1 0 0 2 1 0 1 1 1 1 0 0 0 1 1 2 1 2 0 0 0 1 1 2 0 2 1 0 0 0 2 1 2 1 1 0 2 2 0 0 0 1 0 1 1 0 1 1 0 2 0 1 1 2 0 1 1 1 2 0 2 0 0 0 2 2 0 2 0 1 0 2 0 0 0 0 1 1 1 0 1 1 1 0 0 0 0 0 0 0 0 0 0 0 0 1 0 0 0 0 0
99 0 0 0 0 0 0 1 0 0 0 1 1 1 1 1 0 0 0 0 2 0 0 0 0 0 0 0 0 2 1 0 0 1 1 0 1 2 0 0 1 1 1 1 0 1 1 0 0 2 1 0 0 0 2 2 1 0 1 1 0 1 1 0 0 0 0 0 0 0 0 1 2 0 2 2 2 0 1 1 1 0 1 1 1 0 0 2 1 2 1 2 0 1 0 1 0 0 0 1 1 2 1 1 0 0 2 2 0 0 0 2 0 1 0 0 1 0 1 0 2 0 1 1 0 0 0 0 2 0 0 0 0 0 0 0 0 0 0 0 0 0 0 0 0 0 0 0 0 1 0 1 0 0 0 0 1 0 0 1 1 0 2 2 0 2 1 0 0 1 1 1 1 1 1 1 0 1 0 0 0 1 0 1 2 1 1 0 0 0 0 0 0 0 1 1 0 0 0 0 0 1 0 1 2 2 0 1 0 0 1 0 1 0 0 2 1 0 1 0 0 1 2 2 0 0 0 1 1 0 0 0 0 0 0 0 0 2 2 2 0 0 2 0 2 2 0 0 0 1 0 0 0 0 0 0 1 2 0 0 0 0 0 0 0 0 0 1 1 0 0 2 1 1 0 0 0 2 1 0 0 1 1 1 1 1 1 0 0 1 1 1 0 2 2 0 2 1 0 0 1 0 0 0 0 0 0 2 1 1 0 1 0 0 1 0 0 1 1 0 0 0 2 0 2 1 1 0 0 0 0 2 0 0 0 0 0 1 0 0 0 0 1 0 1 0 1 0 0 2 0 1 2 0 2 0 1 1 0 2 0 2 2 0 2 0 0 2 1 0 1 1 1 0 1 1 1 2 0 0 0 0 0 0 1 1 0 0 0 0 0 0 0 0 2 0 0 0 1 1 0 0 0 1 1 0 0 2 0 0 0 1 1 1 0 1 0 1 0 1 0 1 1 0 1 2 1 0 2 1 2 1 0 1 0 0 0 0 0 0 2 0 0 2 0 1 1 0 1 0 0 0 1 1 1 1 1 2 0 2 1 1 0 1 0 2 2 0 0 0 1 1 1 1 1 1 0 2 0 1 1 0 0 0 0 0 0 0 1 0 1 1 0 1 0 0 1 2 2 0 0 0 1 1 1 1 1 0 1 1 0 0 0 1 1 0 1 2 2 1 1 2 0 2 1 2 0 1 0 1 1 0 1 0 1 1 2 0 0 0 0 0 1 1 1 1 0 0 0 0 0 0 0 1 1 0 1 1 0 1 1 0 0 0 0 0 1 2 1 1 1 2 0 0 0 0 2 0 0 0 0 2 2 2 1 1 1 1 1 0 0 0 0 2 0 0 1 0 0 0 0 2 0 0 0 0 0 0 0 1 2 2 0 0 1 0 1 0 0 0 0 0 1 1 1 0 1 1 0 0 0 2 0 0 0 1 1 0 1 2 2 2 0 1 2 1 1 1 0 0 1 1 0 0 2 0 0 1 2 1 1 1 0 0 1 0 0 2 1 1 1 0 2 0 0 2 1 1 2 0 1 0 0 1 1 1 1 1 2 0 2 0 0 1 1 0 0 2 1 1 0 1 0 0 1 0 2 1 1 0 0 0 0 0 0 0 0 2 0 0 0 0 1 0 1 1 1 0 0 0 0 0 1 0 0 2 2 0 1 1 0 1 0 0 0 1 0 1 1 1 1 1 1 0 0 1 0 0 1 0 0 1 0 1 0 1 2 0 1 1 0 0 1 1 1 0 0 1 2 2 0 0 0 0 0 1 1 2 1 2 1 1 2 2 0 0 0 0 0 0 0 0 0 2 1 0 1 1 1 1 0 0 1 0 1 0 1 0 2 0 2 1 0 2 0 0 0 2 0 2 1 1 2 2 0 0 0 0 1 1 0 1 0 0 0 0 1 0 0 0 1 0 0 0 1 0 1 0 0 0 1 0 0 0 0 1 1 1 2 0 0 0 0 0 1 1 0 1 1 2 1 1 2 0 0 0 0 1 0 1 1 0 2 1 2 0 2 2 0 0 0 2 0 0 2 2 1 0 1 1 0 0 0 0 0 1 1 2 2 0 0 0 0 1 2 0 0 1 1 1 0 2 0 1 0 0 0 1 1 0 1 0 2 1 0 0 0 2 0 0 1 0 1 1 1 0 1 1 0 1 0 1 0 1 1 1 1 0 2 0 1 0 0 0 0 0 0 0 1 1 0 1 0 1 0 0 0 0 1 0 0 0 0 1 0 0 1 0 0 0 2 0
100 0 1 2 0 0 0 2 1 0 0 0 0 0 0 0 0 0 0 1 1 1 0 1 1 1 1 0 1 1 1 0 1 1 2 2 2 1 0 0 0 0 1 1 0 0 2 0 0 0 0 0 1 2 0 1 0 1 0 2 0 0 0 2 1 1 1 1 0 1 1 1 2 1 2 2 2 0 2 0 1 0 0 0 1 0 0 1 0 2 0 0 1 1 0 1 0 1 1 1 1 1 0 0 1 0 2 2 0 0 0 2 1 1 1 1 1 0 0 0 2 0 1 1 0 0 0 0 1 0 0 0 0 1 2 1 0 0 1 0 1 0 0 0 0 0 1 0 0 0 0 0 0 1 1 1 1 1 0 0 0 1 1 2 1 1 1 2 0 0 1 0 0 2 2 1 1 0 0 0 0 0 1 0 2 1 0 0 0 0 1 2 1 1 2 2 1 0 1 0 0 0 0 1 2 1 2 0 0 0 2 0 1 0 0 2 0 1 1 0 2 1 2 2 0 0 0 1 0 0 0 0 1 1 1 1 0 2 2 2 0 0 2 1 1 1 0 0 0 0 0 0 0 0 0 0 1 1 0 0 0 0 0 0 0 0 0 0 0 0 0 1 1 2 0 0 1 2 1 0 1 1 2 2 0 2 2 2 0 2 0 0 0 2 2 0 2 0 0 0 1 0 1 1 1 0 0 0 0 1 0 1 0 0 2 0 0 0 1 0 0 1 2 0 2 0 1 0 0 0 0 1 0 0 0 1 1 1 1 1 0 1 1 0 1 1 0 0 1 1 0 1 2 0 1 0 1 1 0 1 1 2 1 0 1 0 1 1 2 0 0 2 1 1 2 0 2 1 0 0 0 0 0 0 1 1 0 0 0 0 0 0 0 0 1 1 1 0 1 1 0 1 0 1 1 0 1 0 1 0 0 0 1 1 1 2 0 0 0 0 2 0 0 1 0 1 1 0 0 0 0 0 1 1 1 0 0 1 1 2 1 0 0 0 1 2 2 1 2 2 0 0 0 2 2 1 2 2 2 0 1 1 0 0 1 1 0 0 0 0 1 0 2 2 0 0 1 1 0 0 2 0 0 1 0 0 0 1 1 0 2 2 1 1 1 0 2 1 1 1 0 1 2 2 2 0 2 1 2 0 1 0 1 1 1 0 0 2 1 1 1 2 0 2 2 2 0 0 1 2 0 1 1 1 1 0 1 1 1 1 2 0 1 1 1 0 0 1 1 1 0 0 0 2 0 0 1 1 1 1 0 0 0 1 1 1 0 1 0 1 0 1 1 0 1 0 0 1 0 1 0 0 1 1 1 0 1 1 0 0 0 0 1 0 1 0 1 0 0 0 0 1 1 1 0 0 1 0 0 2 0 0 1 0 1 0 2 0 1 1 0 0 0 0 0 1 2 1 0 0 0 1 0 1 0 0 2 0 0 1 0 0 0 1 2 1 1 0 1 1 0 0 0 1 2 0 0 0 2 1 1 0 1 2 0 1 1 2 0 0 0 1 2 0 0 1 1 1 2 0 0 0 0 2 2 2 1 1 1 0 1 1 0 0 0 0 0 1 0 0 0 1 0 1 0 2 1 1 1 0 0 0 0 1 1 1 0 1 0 0 0 0 0 0 1 2 0 0 0 0 0 0 0 0 0 0 1 0 1 2 1 2 0 0 0 0 0 0 0 0 0 0 0 0 0 0 2 0 1 0 0 1 0 0 0 0 0 1 1 1 1 0 0 1 0 0 2 0 0 0 0 2 0 0 0 2 0 2 0 2 0 0 2 2 0 0 0 0 0 1 0 0 0 1 1 1 0 0 2 2 0 0 0 1 1 0 1 0 1 0 0 1 2 2 0 0 1 1 0 2 1 1 2 1 0 1 0 2 2 0 2 2 0 0 1 0 1 1 0 0 2 1 0 0 1 0 0 0 0 0 0 0 0 0 0 1 0 0 2 0 0 0 0 1 1 1 0 2 2 2 2 0 1 1 0 0 0 0 0 1 1 1 1 0 2 0 2 2 0 1 0 1 0 1 2 1 0 1 0 0 0 0 0 1 2 0 1 1 2 1 0 1 0 0 0 0 1 2 0 0 1 1 0 1 0 0 0 1 1 0 0 1 0 1 1 2 0 1 0 0 2 0 0 1 1 0 1 1 0 0 1 0 1 0 1 1 2 0 1 0 1 0 0 0 0 1 0 0 0 0 0 0 0 1 0 0 0 0 1 0 0 0 0 0 0 1 0 0 0 1 1 0
101 1 0 2 0 0 1 1 0 0 0 1 0 0 0 0 0 0 0 1 1 0 0 0 0 0 0 1 1 1 1 0 2 2 0 0 1 1 0 0 1 0 0 1 0 1 0 0 1 2 0 0 0 0 1 0 0 0 0 1 0 1 0 2 0 1 0 1 0 0 0 1 1 0 1 2 2 0 2 0 2 0 0 0 2 0 0 0 0 1 0 0 2 0 0 0 0 2 0 1 0 2 1 1 0 0 2 1 1 0 0 2 1 1 0 0 0 0 1 0 1 0 1 1 0 0 0 1 2 1 1 1 0 1 1 1 1 1 1 1 2 0 0 0 0 0 0 1 1 2 0 0 0 1 0 0 0 1 0 0 1 0 1 1 0 2 1 1 0 0 0 0 0 2 2 1 1 0 0 0 0 0 0 0 0 0 0 2 0 1 1 2 0 2 2 1 2 1 0 0 0 0 0 1 2 2 0 0 1 0 0 0 0 0 0 2 0 1 0 0 1 1 2 2 0 1 1 2 0 0 0 0 1 1 1 1 1 2 1 1 0 0 2 0 1 1 0 0 1 1 1 1 0 0 2 2 2 1 1 0 0 0 0 0 0 0 0 0 1 1 0 1 1 2 0 0 0 0 2 1 0 1 0 1 0 1 0 1 0 1 0 0 0 1 2 0 2 1 0 2 2 0 1 1 0 0 0 2 1 1 0 1 0 0 2 0 0 1 1 0 0 0 1 1 2 0 1 0 1 0 0 1 0 0 1 1 0 1 0 0 1 1 1 0 0 0 0 1 2 2 0 0 1 1 0 1 1 1 0 1 0 1 1 0 1 0 1 1 1 0 1 2 0 0 0 1 1 1 1 0 2 0 1 1 1 0 0 0 0 1 1 0 0 0 1 1 1 0 1 1 1 1 0 1 2 1 1 1 1 1 0 0 0 0 1 1 0 0 0 0 1 1 0 0 1 1 0 0 1 0 0 0 0 1 1 0 1 1 1 2 1 0 0 1 0 2 2 0 2 0 1 0 2 2 1 1 1 2 1 0 2 2 1 0 0 1 1 1 0 0 1 1 1 1 2 2 0 2 1 1 0 1 0 0 1 1 1 0 1 1 2 1 1 2 0 0 2 1 1 0 0 1 1 1 1 1 1 1 0 1 0 0 0 1 1 0 0 1 0 1 1 2 1 2 1 2 0 0 2 2 0 0 1 1 1 0 1 0 1 1 1 1 2 2 2 0 0 0 0 0 0 0 0 2 0 0 0 1 0 0 0 0 2 1 1 1 0 2 2 0 1 0 1 0 1 0 2 0 0 0 0 0 1 0 0 0 0 1 0 0 0 0 0 1 0 0 0 0 1 0 0 1 0 1 0 0 0 0 0 2 0 0 1 1 0 1 0 0 0 2 1 1 0 1 1 1 2 0 0 0 0 1 0 2 0 1 2 0 0 0 1 1 0 1 2 2 2 1 1 1 0 2 0 0 2 0 0 0 1 0 0 0 1 1 0 0 2 2 0 2 2 0 0 1 2 2 2 0 1 0 0 0 1 0 0 1 0 1 1 0 1 0 0 1 1 0 0 1 0 0 0 1 0 0 0 2 0 2 2 0 1 0 0 0 1 0 0 2 1 0 0 0 1 0 1 0 1 0 1 1 2 1 0 0 0 1 0 0 0 2 0 2 0 0 0 0 0 0 0 0 0 0 0 0 0 1 0 0 1 0 0 1 1 1 1 0 0 0 2 2 0 1 0 1 1 0 0 0 0 1 0 1 1 1 0 0 1 0 0 2 0 2 2 1 0 0 0 1 0 0 1 0 0 0 2 0 2 0 0 0 0 0 1 0 0 0 1 0 1 0 1 1 1 2 0 0 1 1 0 2 0 2 1 0 0 1 0 0 0 0 0 0 1 0 0 1 1 0 0 1 0 0 0 0 2 0 0 1 0 0 1 0 2 1 0 2 1 1 2 1 2 0 0 0 1 1 0 0 1 1 2 0 1 0 0 0 0 2 0 2 2 0 0 2 2 1 2 1 1 0 0 1 0 0 1 1 1 1 0 1 0 0 1 0 2 1 1 0 2 1 0 1 0 1 1 0 0 1 0 0 0 2 0 0 1 2 1 1 1 0 0 0 2 2 2 1 0 0 2 0 2 0 0 1 0 0 1 0 0 0 2 0 0 0 0 2 2 1 1 0 0 0 1 0 0 0 1 0 1 0 0 0 0 0 0 0 0 0 0 1 1 1 0 0 0 1 0 0 0 1 2 2
102 1 0 2 1 0 0 1 0 2 0 0 0 0 0 0 0 0 0 1 1 1 0 1 1 1 1 1 2 2 2 1 1 2 0 0 0 1 0 0 1 0 1 1 0 1 0 0 0 0 0 0 1 1 1 1 0 0 1 1 0 0 0 2 1 0 1 0 0 1 2 1 2 0 2 2 0 0 0 1 0 0 0 0 2 0 1 0 0 2 0 0 0 1 1 1 0 2 1 1 0 2 1 1 0 0 2 2 0 0 0 1 0 2 0 0 2 0 1 0 1 0 2 0 2 0 2 1 1 1 0 0 0 0 0 0 0 1 0 0 1 0 0 1 0 0 1 0 0 1 0 0 0 0 0 0 0 2 0 1 0 1 1 2 0 1 2 1 1 1 1 1 1 1 1 0 0 1 0 0 1 2 0 1 1 0 1 1 1 0 2 2 0 2 2 1 1 0 0 0 0 0 0 0 2 1 2 0 1 0 0 0 1 0 0 2 1 0 2 0 2 2 1 0 2 1 0 1 0 0 1 1 1 1 0 1 0 2 2 1 0 0 2 0 1 1 0 0 0 0 0 0 0 0 0 0 2 1 1 1 0 1 0 0 0 0 1 0 1 0 0 1 0 2 0 0 1 2 1 0 0 1 1 2 0 2 1 1 0 2 2 1 1 2 2 2 1 1 0 2 2 0 0 0 0 0 0 2 0 0 0 0 0 0 1 0 1 0 1 0 0 1 0 0 1 0 1 0 1 0 0 2 0 0 0 0 0 0 0 0 0 0 1 0 1 0 0 1 2 2 1 0 2 0 1 0 0 0 0 0 1 1 2 0 2 1 0 2 1 0 1 1 1 1 1 0 1 1 0 0 1 1 1 0 1 0 0 1 1 0 0 0 1 0 2 0 1 1 0 0 0 0 0 1 1 0 1 1 1 1 0 0 0 0 1 1 0 0 0 0 1 1 0 2 1 2 1 1 2 1 2 0 1 1 1 0 1 2 1 1 2 0 0 1 0 1 2 0 1 1 0 1 1 1 1 1 1 2 1 1 1 2 1 0 1 1 0 2 0 1 0 0 2 2 2 1 1 1 0 0 1 0 1 0 0 1 0 1 1 0 1 1 0 0 0 0 1 1 1 0 0 1 0 0 0 2 2 0 1 1 0 0 0 1 1 0 0 1 0 2 2 1 1 1 1 1 1 1 0 1 1 1 0 0 0 0 2 0 1 1 0 2 2 2 2 0 0 0 0 0 0 0 0 0 2 1 1 1 1 0 0 1 0 1 0 0 1 1 0 1 0 0 1 0 1 0 2 2 0 2 0 0 0 0 0 0 0 0 0 0 0 0 0 1 0 0 0 0 0 0 0 2 0 0 0 0 2 0 0 0 1 0 0 0 1 1 0 0 1 1 0 0 0 0 1 0 2 2 0 0 0 2 0 2 0 0 2 0 0 2 1 1 0 2 2 1 1 0 0 0 0 1 0 0 1 0 0 0 1 0 0 0 1 1 0 1 2 2 1 0 0 0 0 1 1 2 2 1 2 0 0 0 1 0 0 1 0 1 1 1 1 0 0 2 2 0 0 1 0 1 0 1 0 1 0 1 2 1 2 1 1 1 0 1 0 1 0 1 0 0 0 0 0 0 1 2 0 0 2 1 1 1 0 0 0 0 1 0 0 1 1 1 0 0 0 1 0 0 0 0 0 0 0 0 0 1 0 1 2 1 0 2 0 1 0 1 1 1 1 1 0 0 0 2 1 1 1 0 1 0 0 2 0 0 0 0 2 2 0 1 0 0 2 0 0 0 0 1 0 0 1 0 0 1 2 0 0 0 0 1 1 1 0 2 2 0 2 0 2 0 1 1 0 2 0 0 0 1 0 2 0 2 2 1 0 0 0 0 1 1 0 1 0 0 1 1 2 1 0 1 1 0 0 0 2 0 0 0 0 0 0 0 0 0 1 1 1 0 1 0 0 0 0 0 0 1 0 1 2 2 0 0 2 0 0 0 0 1 2 1 1 0 0 1 2 0 2 2 0 1 0 2 0 0 1 2 0 1 1 0 0 0 0 1 1 1 1 2 2 0 0 0 0 1 2 0 0 2 1 1 1 1 1 2 1 1 0 0 0 1 0 1 1 1 1 1 1 1 1 0 2 0 0 1 2 0 2 2 0 0 1 1 0 1 2 0 1 0 1 0 0 0 0 0 0 0 0 0 2 1 0 0 0 1 0 0 0 0 0 0 0 0 0 0 0 0 0 1 1 0 1 1
103 0 0 2 1 0 0 2 0 1 0 0 0 1 1 1 0 0 0 2 0 1 0 1 1 1 1 1 2 2 1 0 0 1 1 0 1 2 0 0 1 0 0 0 0 0 0 0 0 0 0 0 1 2 0 0 0 0 0 0 0 1 0 1 0 1 0 1 0 0 0 2 2 0 2 2 2 0 1 1 0 0 0 0 2 0 1 0 0 2 0 0 0 0 1 2 0 0 0 2 2 1 1 1 0 0 2 1 1 0 0 1 2 2 2 2 2 0 0 0 2 0 2 1 1 1 1 0 0 0 0 0 0 0 0 0 1 0 0 1 0 0 0 0 0 0 2 0 0 2 0 2 1 0 0 1 0 0 0 0 0 0 2 2 1 2 1 0 0 0 0 1 0 2 2 1 1 0 0 0 0 0 0 0 2 2 0 2 0 2 0 2 0 1 2 1 0 0 0 0 0 0 0 0 2 2 1 2 1 0 0 0 1 0 0 2 0 0 2 0 0 0 2 2 0 0 0 0 0 0 0 0 0 0 0 0 0 2 2 1 0 0 2 0 0 0 0 0 0 0 0 0 0 0 0 0 0 2 1 0 1 0 0 0 1 0 1 1 0 0 1 1 1 2 0 0 1 2 1 0 1 1 1 1 0 2 1 0 0 2 1 1 1 2 2 1 2 0 0 1 2 0 1 1 1 0 0 1 0 2 0 2 0 0 2 0 2 1 0 0 0 1 2 1 1 0 2 0 0 0 0 1 1 1 0 1 1 0 0 0 0 0 2 0 0 0 0 0 2 1 0 0 1 1 0 1 1 1 0 0 0 0 2 0 2 1 1 1 1 0 1 2 1 0 0 2 2 0 0 0 2 2 1 0 1 0 0 1 1 0 0 0 0 1 2 0 0 1 1 1 1 1 0 1 1 0 1 1 0 0 0 0 0 0 2 2 2 0 0 0 0 1 1 0 0 2 2 0 0 0 0 0 0 0 0 1 1 1 0 0 0 1 0 1 2 2 2 0 1 0 0 0 0 2 1 1 1 0 0 0 0 1 0 1 0 1 1 1 0 1 1 0 2 2 2 2 0 1 0 1 2 0 0 0 0 0 0 0 1 0 1 1 1 1 2 0 1 2 2 0 0 0 0 0 1 0 1 0 1 1 0 0 0 1 1 1 2 2 1 1 2 2 0 0 0 0 2 0 0 2 0 1 0 0 0 0 2 1 1 1 0 0 0 0 2 0 0 2 2 2 1 0 1 2 0 0 1 0 0 1 1 0 0 0 0 0 0 1 0 1 0 2 1 0 1 0 1 0 0 0 1 0 1 1 0 1 1 1 1 1 0 0 1 0 1 0 0 0 1 0 0 1 0 0 0 0 0 0 0 2 0 0 0 0 0 0 1 0 0 0 0 0 0 1 1 0 2 1 0 0 1 1 0 1 0 1 2 1 0 1 1 1 0 1 2 1 1 1 1 1 0 2 1 2 0 1 0 0 1 0 0 0 1 0 2 0 0 2 0 1 1 0 0 1 2 1 2 1 1 1 0 0 1 0 1 2 1 2 1 0 1 1 0 1 1 0 0 2 2 2 0 2 0 0 2 2 0 1 1 0 1 0 0 0 0 1 0 1 1 0 1 0 1 1 1 2 0 2 1 1 2 0 0 0 0 1 1 0 0 1 0 2 0 0 0 1 0 0 0 0 0 0 0 0 0 2 0 0 1 0 0 0 2 0 0 0 0 2 0 0 0 0 0 0 2 0 1 1 1 0 1 2 1 1 1 1 0 1 1 2 0 2 2 1 0 0 0 1 0 0 1 0 1 2 0 0 0 1 1 1 0 0 0 0 1 1 1 0 2 0 2 1 1 2 0 1 1 2 0 2 0 2 2 1 0 1 0 2 2 0 1 1 0 0 0 0 0 1 0 0 2 0 0 0 2 0 0 0 1 1 0 0 0 0 0 0 2 0 1 0 0 0 0 0 0 1 0 2 1 2 2 0 0 0 0 0 0 2 0 2 2 0 2 1 1 0 2 2 0 1 0 2 0 0 2 0 1 2 0 1 1 0 1 0 2 0 0 0 2 0 1 0 0 1 2 0 1 1 1 1 0 2 0 1 1 1 1 1 1 0 0 0 2 1 0 1 0 0 0 0 2 0 1 1 1 0 1 1 1 0 2 0 0 1 2 0 0 0 0 0 0 0 0 0 0 0 0 0 1 0 0 0 0 1 0 0 0 0 0 1 1 0 0 0 0 0 0 0 0 0 1 1
104 1 0 2 0 0 1 1 0 0 0 0 1 2 2 2 0 0 0 1 1 0 0 0 0 0 0 2 2 2 1 1 2 2 0 0 1 1 2 0 0 0 0 1 0 1 1 0 0 0 0 0 0 0 1 1 0 0 1 0 0 0 0 1 0 1 0 1 0 0 0 0 2 0 2 2 2 0 2 0 2 0 0 0 2 0 1 0 0 2 1 0 1 1 1 2 0 0 0 0 1 2 1 1 1 0 2 2 1 1 0 1 0 2 0 0 2 0 1 0 1 0 2 2 0 2 0 1 1 1 1 1 0 0 1 0 0 0 0 1 1 0 0 0 0 0 0 0 0 2 0 2 0 0 0 0 0 1 0 0 0 1 1 2 2 2 2 0 0 0 0 2 1 1 2 1 1 1 1 1 1 0 1 0 1 0 1 2 1 1 1 2 0 1 2 2 1 0 0 0 0 0 0 0 2 2 0 0 2 0 0 0 0 0 0 2 0 0 1 0 1 1 2 2 0 1 1 1 0 0 0 0 0 0 0 0 0 2 2 1 0 1 1 0 1 1 0 0 0 0 0 0 0 0 0 0 0 2 0 0 0 0 1 1 1 0 1 0 2 1 0 1 0 2 0 0 1 0 1 0 0 0 0 0 2 0 0 0 0 2 1 1 0 2 2 0 2 0 0 1 0 0 2 2 1 0 1 1 0 1 0 0 0 0 1 0 1 1 1 0 1 1 0 0 2 0 0 0 1 1 0 1 0 0 0 0 1 1 1 2 0 0 2 0 0 0 0 0 1 1 0 1 2 0 2 0 2 2 0 0 0 0 1 1 0 0 1 2 2 0 0 2 0 0 1 1 1 0 0 0 1 1 1 0 1 2 0 0 0 0 1 2 1 0 1 1 0 1 1 1 1 1 0 1 1 0 0 1 1 1 0 1 0 0 2 2 0 0 0 0 0 2 0 1 1 2 1 1 2 0 1 2 0 1 1 0 1 0 0 0 1 1 0 0 1 2 2 0 1 2 0 0 0 1 1 0 1 1 0 0 0 0 1 0 0 0 0 0 0 0 1 1 1 1 2 1 1 1 0 1 1 0 0 0 0 0 0 2 2 0 0 0 1 0 0 1 1 2 2 0 0 2 2 2 2 0 0 0 2 0 0 0 0 1 1 0 0 2 0 2 2 2 1 2 1 2 0 0 1 2 0 1 0 0 0 0 1 0 1 1 2 0 1 1 2 0 0 0 0 0 0 0 0 1 2 1 0 0 0 0 0 0 0 0 0 0 1 1 1 0 0 1 0 0 0 0 1 1 0 1 0 0 1 1 1 0 0 0 0 0 0 0 1 0 1 0 0 2 2 0 1 0 1 0 0 0 2 0 0 1 2 2 0 0 2 0 0 0 0 1 1 1 0 0 0 0 2 1 0 0 0 2 0 2 0 1 2 0 0 2 0 0 0 2 2 1 1 0 1 1 0 1 0 1 2 0 0 0 1 0 0 0 1 1 0 1 0 2 2 0 0 0 1 0 1 1 2 0 2 0 1 0 0 1 2 2 2 1 0 2 1 0 0 0 0 0 0 2 1 2 1 0 0 0 0 0 2 2 1 0 0 0 0 1 1 0 0 1 0 0 0 0 0 0 1 2 0 1 0 0 2 0 0 0 0 0 0 0 0 1 1 1 1 1 0 0 0 0 0 0 0 0 0 0 0 1 0 0 2 0 0 1 2 0 0 0 0 0 2 2 1 0 1 2 0 0 0 1 1 0 0 2 0 0 0 2 0 1 1 2 0 2 2 0 0 0 0 0 0 1 1 0 0 1 2 0 1 0 0 2 0 2 0 1 1 0 1 0 1 0 1 1 0 1 0 0 0 2 0 2 1 2 2 0 0 0 0 0 0 0 0 0 1 0 0 1 1 0 0 0 2 0 0 0 0 0 1 0 0 0 1 0 0 0 0 2 1 1 2 1 1 0 0 0 2 2 1 1 1 2 2 0 2 0 0 0 0 1 0 1 1 0 0 2 2 0 2 2 0 1 0 1 0 0 2 1 1 2 1 1 0 0 1 0 1 2 2 1 2 1 0 1 1 2 2 1 2 0 0 0 1 1 0 1 0 0 0 0 1 0 1 0 1 2 1 0 1 0 0 0 1 1 0 2 0 0 2 2 0 0 2 0 2 0 2 2 2 0 1 0 0 0 0 0 0 0 0 1 2 1 0 1 0 0 0 0 0 0 1 0 0 1 1 0 0 0 0 0 1 1 2 1
105 0 0 1 1 0 0 2 0 0 1 1 0 0 0 0 0 0 1 1 0 1 0 0 0 0 0 1 1 2 0 0 0 0 2 1 2 1 0 0 2 0 2 2 0 0 0 0 1 2 1 0 2 2 0 0 0 0 0 0 1 2 0 0 1 0 1 1 0 0 0 1 1 1 1 2 2 0 1 0 1 0 0 0 1 0 1 0 0 2 0 0 1 1 1 2 0 1 0 2 2 1 2 2 0 0 2 1 1 0 0 2 0 2 1 1 2 0 0 0 2 0 2 2 0 2 0 0 1 0 1 1 0 0 0 0 0 0 0 1 2 0 1 0 0 0 1 0 0 0 0 0 0 0 0 0 0 1 0 0 1 1 1 1 0 1 1 1 0 1 1 1 0 2 2 1 0 0 0 0 0 1 0 1 1 0 1 1 0 0 1 2 1 1 2 1 1 0 0 0 0 1 0 1 2 0 2 0 2 0 0 0 1 0 0 2 0 0 1 2 2 0 1 1 1 0 0 1 0 0 1 1 0 0 0 0 0 2 2 0 0 1 2 0 2 2 0 0 0 0 0 0 1 0 0 0 1 2 0 0 1 0 1 1 1 0 0 1 2 1 0 1 1 1 0 0 1 2 1 0 1 1 2 2 0 2 2 2 0 2 0 0 1 2 2 1 2 0 0 1 0 0 1 1 1 0 0 1 0 0 0 0 0 0 2 1 0 0 0 0 0 2 1 0 1 0 1 0 0 0 0 1 0 0 0 0 0 1 0 0 0 0 2 0 0 0 1 0 2 1 0 0 2 2 0 0 2 1 0 2 0 1 1 1 1 1 0 2 2 0 0 2 2 2 1 0 2 2 0 0 2 1 0 0 1 0 0 0 0 1 0 1 1 0 2 0 1 0 1 1 1 1 0 1 1 0 0 1 0 0 0 1 1 1 1 2 1 1 0 1 0 1 1 1 1 1 0 2 2 1 1 1 0 0 0 1 0 2 0 0 2 0 0 0 2 0 2 1 2 2 0 0 0 2 1 0 1 2 2 1 1 2 0 0 0 0 0 1 0 0 0 0 0 0 1 0 1 0 0 0 2 0 0 1 0 1 0 2 2 0 0 0 0 1 1 1 1 1 0 1 1 1 0 0 1 0 2 1 1 0 0 1 0 1 1 0 0 2 0 1 1 2 0 1 1 1 1 1 0 2 0 1 1 0 1 0 1 0 0 0 0 1 2 1 2 0 0 0 0 0 0 0 1 1 2 1 0 1 0 1 1 0 1 0 0 0 1 2 2 0 0 2 0 0 0 0 1 2 0 2 0 0 0 1 1 0 1 1 0 0 2 1 0 2 0 2 0 0 0 0 0 2 0 0 1 0 0 0 0 2 1 1 1 0 0 0 1 0 0 1 1 1 0 0 0 0 1 1 0 0 1 1 1 2 0 1 2 0 0 2 0 1 0 0 1 1 1 1 1 1 0 1 0 1 1 0 0 0 0 0 0 0 1 0 1 0 0 2 0 1 0 1 0 1 1 1 1 0 2 0 0 1 0 1 1 1 0 2 0 1 1 0 0 0 1 1 0 1 1 1 0 1 0 0 1 2 0 2 2 0 0 0 0 0 0 1 0 2 0 0 0 0 1 0 1 2 0 0 0 0 1 0 0 0 0 1 1 0 0 2 0 0 0 0 0 1 0 0 0 0 0 0 0 1 1 0 0 0 1 0 0 0 2 1 0 1 1 0 2 2 1 0 0 0 0 0 1 0 0 2 0 0 1 1 1 1 0 2 0 2 1 0 2 2 2 2 0 0 0 0 0 0 1 2 0 0 0 0 0 1 0 0 0 2 2 0 2 0 1 0 0 0 0 2 0 0 1 0 1 2 1 2 1 1 0 1 0 1 2 1 0 1 0 0 0 0 1 0 1 0 1 0 0 0 2 0 1 0 0 0 0 0 0 0 0 1 2 2 2 0 2 0 1 0 1 2 0 2 2 2 1 0 2 0 0 0 0 2 1 2 2 0 2 1 1 0 2 2 0 0 0 2 0 1 2 1 0 2 1 1 1 0 1 0 2 1 1 1 0 0 0 0 0 1 2 0 0 1 1 0 1 1 1 1 2 1 1 0 1 0 1 0 1 1 1 1 1 0 1 0 1 0 1 1 0 0 1 2 0 0 1 0 2 0 2 0 0 0 1 0 0 0 0 1 1 1 1 0 1 0 0 0 2 2 0 0 0 0 0 1 1 1 0 1 0 0 0 0 1 0 2 1
106 1 0 2 0 0 1 1 0 1 0 1 0 0 0 0 0 0 1 1 1 1 0 0 0 0 0 1 1 2 1 0 1 2 0 0 1 1 0 0 0 0 0 0 1 0 1 0 0 2 1 0 0 0 2 0 0 0 0 0 1 1 0 1 0 0 0 0 0 1 1 2 1 0 1 2 2 0 2 0 0 0 1 1 0 0 0 0 0 1 0 0 1 0 0 1 0 0 0 1 2 2 1 1 1 0 2 1 0 0 0 0 0 1 0 0 1 1 0 0 2 1 1 0 1 0 1 0 1 0 0 0 1 1 0 0 1 0 0 2 1 0 0 0 0 0 0 0 0 1 0 1 0 1 0 1 1 0 1 1 0 1 2 1 0 1 1 2 0 1 0 1 1 1 1 0 0 1 1 1 1 2 0 0 2 2 0 2 1 0 1 1 2 0 2 2 1 1 0 0 0 1 0 0 2 0 2 1 1 0 0 0 1 0 0 2 0 0 0 0 1 0 2 2 0 1 1 1 0 0 0 0 1 2 2 1 0 2 2 1 0 0 2 0 1 1 0 0 0 0 0 0 0 0 1 1 1 1 0 0 0 0 0 0 1 0 0 0 2 0 0 2 2 2 1 0 0 1 2 0 1 1 0 1 1 0 0 0 0 2 1 1 1 2 2 2 1 1 0 2 0 0 0 0 0 0 0 2 0 1 1 2 0 0 2 0 0 0 1 0 1 0 1 0 2 0 2 0 0 0 0 1 0 0 0 0 0 1 0 1 1 1 2 0 1 0 0 1 1 2 0 1 2 0 1 0 0 0 0 0 1 1 2 0 2 0 1 1 2 0 0 2 1 1 0 2 1 2 0 0 0 0 0 0 1 0 0 0 0 1 0 1 1 0 2 0 1 0 0 0 0 0 0 2 2 0 0 0 0 0 1 1 0 0 1 1 1 0 0 0 0 2 0 1 0 1 1 0 1 0 1 1 0 0 0 1 0 2 2 2 1 1 0 1 0 1 1 0 1 2 0 0 1 1 1 1 1 1 1 1 0 0 0 0 0 0 0 0 0 0 0 0 2 2 1 0 1 2 0 1 1 0 0 0 0 0 0 1 1 0 1 1 1 1 1 0 2 0 0 2 0 1 1 1 1 0 2 0 1 1 1 0 1 2 2 0 0 2 0 2 2 2 0 2 1 2 0 0 0 2 0 1 0 0 0 0 1 0 2 2 0 1 2 0 2 0 0 1 1 1 0 0 0 1 1 1 0 2 0 1 1 0 0 2 0 0 0 1 1 0 0 2 2 0 2 1 2 0 0 0 0 0 2 2 2 0 2 1 1 0 0 0 1 1 1 0 0 0 0 0 0 2 0 0 0 0 2 0 0 2 0 0 0 0 2 0 0 0 1 0 0 0 2 2 2 0 0 1 0 0 0 2 1 1 0 1 2 0 1 1 1 1 0 1 2 1 1 1 0 0 1 2 0 1 1 0 0 0 2 0 0 0 0 1 0 1 1 2 0 0 0 1 1 1 1 2 2 0 2 0 0 0 0 2 2 2 2 2 2 0 2 0 0 1 0 1 0 2 1 2 1 0 0 0 1 2 0 1 2 0 1 0 0 0 0 0 1 2 0 0 0 0 0 1 1 2 1 0 0 0 0 0 0 1 0 1 1 0 0 1 0 1 0 0 0 0 0 0 0 0 0 0 0 0 0 2 1 0 2 0 0 2 0 1 0 1 1 0 1 1 0 0 1 1 0 0 1 1 1 1 0 1 0 0 0 1 1 2 1 2 0 1 2 2 1 1 1 0 0 1 1 0 0 2 2 0 2 0 0 2 0 0 1 0 0 0 1 0 2 0 2 2 0 2 1 0 0 2 0 2 1 2 1 1 0 0 0 0 2 2 0 2 0 0 0 0 0 0 0 0 2 0 0 0 2 0 0 0 0 0 0 0 1 0 0 1 2 0 1 0 1 0 0 0 1 1 0 1 2 2 1 0 0 0 0 0 0 2 2 1 1 0 1 2 2 0 2 2 0 0 0 2 0 0 2 0 1 0 1 1 0 0 0 0 1 1 1 0 2 1 0 1 1 1 0 1 1 0 0 0 1 1 0 2 0 0 0 1 1 1 0 0 1 1 1 1 0 1 0 0 2 0 1 0 0 0 1 0 0 0 2 0 1 0 1 0 1 0 2 0 1 0 0 0 0 1 0 0 2 0 0 0 1 2 0 0 0 0 0 0 0 0 0 0 0 0 0 0 0 0 0 0
107 1 0 2 1 0 0 2 0 2 0 0 0 0 0 0 0 0 0 1 1 1 0 0 0 0 0 2 2 2 2 1 0 1 1 0 1 1 2 0 0 0 0 2 0 1 1 0 0 1 0 0 1 1 1 1 0 0 2 0 1 1 0 2 1 0 1 1 0 0 0 0 2 1 2 2 2 0 1 0 1 0 0 0 1 0 0 0 0 2 0 0 0 0 0 0 0 2 1 1 1 1 2 2 0 0 2 1 1 0 0 2 0 1 0 1 2 1 0 0 2 1 2 1 1 1 1 1 2 2 1 1 0 0 1 0 1 0 0 0 0 0 0 0 0 0 0 0 0 0 0 0 0 1 0 0 0 0 0 0 1 1 1 2 1 1 1 1 0 0 0 0 0 2 2 0 0 0 0 0 0 0 0 2 2 0 2 1 0 0 0 0 1 1 2 2 0 0 0 0 0 1 0 1 2 0 2 1 0 0 1 0 0 0 0 2 0 0 1 2 1 0 2 2 0 0 0 0 0 0 0 0 0 1 1 0 0 2 1 1 0 0 2 0 2 2 0 0 0 0 0 0 0 1 0 0 0 0 0 0 0 0 0 0 1 0 1 1 2 0 1 0 1 1 0 2 0 1 2 0 1 0 0 2 1 1 1 1 0 2 1 0 1 2 1 1 1 1 0 0 1 0 0 0 0 0 0 2 0 2 0 2 0 0 1 0 0 0 0 0 1 1 1 0 2 0 0 0 2 0 0 1 0 0 0 0 0 0 0 0 0 0 2 0 0 0 0 0 1 1 1 1 2 1 1 0 1 1 0 1 0 1 1 1 0 1 0 1 2 0 0 2 1 1 2 1 2 1 1 0 0 1 0 0 0 0 0 0 0 0 0 0 0 2 2 0 1 0 0 0 0 0 0 2 2 0 0 1 1 1 0 1 0 0 1 1 1 0 0 0 0 1 0 1 1 2 0 0 0 0 1 0 0 0 0 0 0 2 0 0 0 2 0 0 1 1 2 0 0 1 0 0 0 1 1 0 1 2 1 1 1 1 0 0 0 0 0 1 0 0 0 0 1 1 1 0 1 1 1 0 0 0 0 0 1 1 1 0 1 1 1 1 0 1 0 0 1 0 0 1 0 2 0 0 1 0 1 0 0 2 0 0 0 0 0 0 0 2 1 1 2 2 1 2 2 2 0 0 1 2 0 1 2 1 2 1 1 0 2 2 0 0 2 0 1 0 0 1 1 1 0 0 0 2 0 0 0 0 0 1 0 0 0 0 0 0 1 1 1 0 1 0 0 0 0 0 2 1 0 1 0 0 0 1 0 0 0 1 1 0 0 0 2 1 0 0 0 0 0 0 0 2 1 0 1 1 0 0 0 0 0 0 0 0 2 0 1 0 1 0 0 0 0 0 0 1 1 1 0 0 1 1 1 2 0 1 2 0 0 2 0 1 1 1 1 1 1 1 1 1 0 2 1 2 0 1 0 0 2 0 0 0 0 1 0 0 1 2 0 1 0 0 0 1 1 2 2 0 1 0 1 1 1 0 1 2 0 1 1 1 1 0 0 1 2 0 0 1 1 1 0 1 0 0 1 1 2 1 2 0 0 0 0 0 0 0 2 1 0 0 0 0 0 1 0 1 1 0 1 1 0 0 0 0 0 1 1 0 0 0 0 1 0 2 0 0 1 1 0 0 0 0 1 0 0 1 1 0 2 0 0 2 2 1 1 1 1 1 1 1 0 0 0 0 0 0 1 0 1 0 0 1 0 0 1 0 1 2 0 2 0 0 2 1 1 1 0 0 0 0 1 0 0 2 2 0 1 0 1 2 0 0 0 1 2 0 1 0 2 0 2 1 1 2 0 0 0 1 0 2 0 2 2 1 0 0 0 1 1 0 1 1 0 0 0 0 0 0 0 0 2 0 0 0 0 2 0 0 0 0 0 0 0 0 0 1 1 0 1 0 0 0 0 1 2 2 0 0 2 2 2 0 0 0 0 0 0 2 0 2 2 0 1 1 2 1 1 2 1 0 0 2 0 0 2 0 2 1 0 2 0 0 1 0 1 1 1 1 2 0 0 0 0 1 1 0 1 2 0 0 0 2 1 2 1 1 1 0 1 0 0 0 2 2 2 0 2 0 0 0 1 1 0 1 0 0 1 2 0 0 2 0 2 0 2 0 0 0 1 0 1 0 0 0 0 0 0 0 0 0 0 0 1 1 0 0 0 1 0 2 1 0 0 0 0 1 0 1 1 1 1 1
108 1 0 1 1 0 1 2 1 0 0 0 0 0 0 0 0 1 2 2 0 2 0 1 0 0 0 1 2 2 1 2 0 2 2 0 2 1 1 0 1 0 0 0 2 0 0 0 0 0 0 0 0 0 2 0 0 0 1 1 0 2 0 1 0 1 0 0 0 0 0 2 1 1 1 2 2 0 1 0 0 0 1 1 0 0 0 0 0 2 0 0 0 0 0 1 1 0 0 1 2 2 1 1 0 0 2 1 1 0 0 2 0 2 0 0 2 0 1 0 1 0 2 1 1 0 1 1 2 2 0 0 0 0 0 0 0 0 0 0 1 0 0 0 0 0 0 0 0 1 0 1 0 1 0 0 1 1 0 1 0 2 1 2 0 0 1 2 0 1 0 1 0 2 1 1 1 2 0 0 2 2 1 0 1 0 1 1 0 0 0 1 1 1 2 2 1 0 0 0 0 0 1 1 2 0 2 0 0 0 0 0 1 0 1 1 0 0 1 1 1 0 1 2 0 0 0 1 0 0 0 0 0 0 0 0 0 2 2 1 0 1 2 0 1 1 1 0 1 1 0 0 0 1 0 0 0 2 2 2 0 2 1 1 1 0 0 0 2 0 0 0 2 2 0 0 1 2 2 0 0 2 0 2 0 0 0 0 0 1 0 0 0 2 2 0 1 1 0 1 1 0 1 1 0 0 0 2 0 1 0 1 0 0 1 1 0 1 1 0 0 0 2 1 1 0 0 0 2 0 0 1 0 0 0 0 0 2 0 0 0 0 1 0 0 0 0 0 2 0 2 0 1 0 0 1 1 1 0 0 0 0 1 0 1 0 0 2 1 0 1 1 0 0 0 0 2 2 0 0 0 2 1 0 1 2 0 0 0 0 0 0 1 0 2 0 1 2 0 0 0 0 0 0 1 0 1 0 0 0 0 2 2 2 0 2 0 0 0 0 0 2 1 1 1 2 1 0 2 2 2 2 0 1 1 0 0 1 0 0 2 0 0 0 1 0 1 0 0 1 0 0 1 2 2 0 2 1 1 0 2 1 0 0 0 1 1 1 0 0 1 1 1 1 2 2 0 1 0 1 1 0 0 0 1 2 1 1 2 1 0 0 0 1 0 1 0 1 1 0 0 1 2 2 2 0 0 1 1 1 1 0 0 0 0 0 0 2 0 1 1 2 0 1 0 1 1 0 1 2 0 1 1 0 1 2 2 1 2 1 1 1 1 1 1 0 0 1 1 1 0 0 0 0 2 2 0 0 0 0 0 0 0 1 0 0 1 2 2 0 1 1 0 0 0 0 1 0 0 0 0 1 2 0 2 0 1 1 0 0 0 0 0 0 1 1 0 0 0 0 0 2 1 0 0 0 0 0 0 0 0 0 0 1 0 0 0 0 0 0 0 0 0 0 0 1 2 1 0 0 0 2 0 2 0 0 2 0 1 2 1 0 0 1 2 2 2 1 2 2 0 1 0 0 1 0 0 1 1 0 0 0 1 2 0 2 2 2 1 0 0 0 0 0 0 2 2 1 1 1 0 1 1 0 1 2 0 0 2 0 2 0 0 0 0 0 0 1 1 1 1 1 0 0 0 2 0 1 1 0 2 0 0 0 0 0 0 1 2 0 0 0 0 0 2 1 0 0 1 1 1 1 0 0 0 0 1 0 1 2 0 2 0 0 0 1 0 0 0 0 0 0 0 0 0 0 2 0 2 0 0 0 1 1 0 0 0 1 1 1 1 0 2 0 0 0 2 2 2 1 1 2 1 1 1 1 0 2 1 2 1 1 2 2 1 1 1 1 0 0 1 0 0 2 1 0 1 0 0 2 0 1 1 0 0 0 2 1 2 0 2 2 0 2 0 0 1 2 0 1 0 1 2 1 0 0 0 0 1 0 1 0 1 0 0 1 1 0 0 1 1 0 0 0 2 0 0 0 0 0 0 0 0 0 0 1 1 0 0 0 0 0 1 0 2 2 0 1 2 2 2 0 0 0 0 0 0 2 0 2 2 0 1 2 2 0 2 1 0 0 0 2 0 0 1 1 0 2 1 1 1 0 0 0 1 1 1 1 1 1 0 1 0 1 1 0 0 2 0 0 0 1 0 1 0 1 0 0 0 0 0 0 1 1 0 0 1 0 0 0 2 0 1 0 0 0 1 2 0 2 0 2 2 0 2 2 2 0 1 0 0 0 1 0 0 1 0 0 1 0 0 0 0 1 0 0 1 0 0 1 1 1 0 1 1 0 0 0 0 0 1 0
109 0 0 1 1 0 0 2 0 1 0 0 0 2 0 0 0 0 0 1 1 1 0 1 0 0 0 2 2 2 2 0 0 2 1 0 2 1 0 0 2 1 0 0 0 0 0 0 0 0 0 0 0 0 2 0 0 0 1 1 0 1 0 2 1 1 1 1 1 0 0 1 0 0 0 2 2 0 0 1 0 0 0 0 2 0 0 0 0 1 0 0 0 1 1 1 0 2 1 1 0 2 1 1 1 1 1 1 1 1 0 1 0 2 0 0 1 0 1 0 1 0 2 1 1 1 1 0 2 1 0 0 0 0 0 0 0 0 0 1 0 0 0 0 0 0 0 0 0 1 0 0 0 0 1 1 2 1 0 0 1 1 2 2 1 2 1 1 0 1 0 1 2 0 0 1 0 1 1 1 1 1 0 1 1 0 1 2 0 1 0 2 0 0 0 0 1 0 0 0 0 2 0 0 2 1 1 0 1 0 0 0 0 0 0 2 2 0 2 0 1 1 2 2 0 1 1 2 0 0 0 0 1 2 1 2 0 2 2 0 0 0 2 1 1 1 0 0 1 1 1 1 0 0 0 0 0 0 0 0 0 0 0 0 1 0 0 1 2 0 1 0 1 2 2 2 0 2 2 0 1 1 0 2 0 0 0 1 0 2 0 0 0 1 2 0 2 0 0 1 0 0 1 1 1 0 0 1 0 1 1 1 0 0 2 1 0 0 0 0 0 2 1 0 1 0 1 0 2 1 0 1 0 0 0 0 0 0 1 2 1 1 1 1 1 0 0 0 2 0 1 0 2 0 1 0 1 0 0 2 0 2 1 1 1 0 1 1 2 0 0 2 0 0 0 0 2 0 0 0 0 1 0 0 1 1 0 0 0 0 0 0 2 0 1 1 1 0 0 0 0 0 0 1 1 1 0 1 0 0 0 1 1 1 1 2 1 0 0 0 1 0 1 1 1 2 2 0 2 1 2 1 0 0 0 2 0 0 0 1 1 1 0 0 0 2 2 0 2 0 0 0 0 1 0 0 1 2 1 0 0 2 1 1 0 2 2 1 0 1 1 0 2 2 2 1 1 2 1 1 0 0 0 1 0 2 0 2 2 0 0 0 0 0 1 0 2 2 2 0 0 0 1 0 1 2 2 0 2 0 0 0 0 0 0 0 0 2 1 1 1 2 0 1 1 1 1 1 0 1 1 0 1 1 1 0 1 1 1 1 1 1 1 0 1 0 0 0 0 1 0 0 0 2 0 2 0 1 0 1 1 0 1 0 1 1 0 1 1 0 0 1 1 0 1 0 2 2 0 2 0 0 1 1 1 0 1 1 1 0 0 0 1 0 0 0 0 0 1 1 0 2 1 0 0 0 1 0 0 1 0 0 0 0 1 0 2 0 0 0 0 0 0 0 0 0 0 1 0 0 1 2 0 0 0 0 2 0 0 0 2 1 0 1 1 1 1 1 1 1 1 2 1 1 1 0 0 0 1 0 0 0 1 1 1 1 1 2 0 1 1 0 0 0 0 1 1 0 2 0 1 0 1 0 1 2 1 2 1 0 0 2 0 1 1 0 1 1 1 1 1 1 0 0 0 2 0 2 2 0 0 0 0 1 1 1 0 1 0 0 0 0 0 0 2 0 0 0 2 2 2 2 0 0 0 1 1 0 1 1 0 1 0 1 0 1 1 0 1 1 1 1 0 0 0 1 2 1 1 0 0 0 1 0 1 0 1 0 2 2 0 0 2 1 1 0 1 2 2 2 1 1 0 0 1 1 0 1 1 2 0 2 2 2 1 1 0 0 0 0 1 0 0 2 0 0 0 0 0 1 0 0 1 1 1 0 2 0 2 0 1 1 2 1 0 0 1 2 0 2 0 2 0 1 0 1 0 1 1 0 0 0 0 0 0 0 0 0 0 0 2 0 0 0 2 0 0 0 0 0 0 0 0 0 0 2 2 0 2 0 0 0 0 0 0 0 0 2 2 2 2 0 2 1 0 1 0 2 0 2 2 0 1 0 2 2 1 2 1 1 1 2 0 1 2 1 0 2 0 0 0 0 1 0 0 2 2 1 2 0 0 0 0 2 0 1 1 0 0 0 0 2 1 2 1 1 0 1 1 0 0 0 2 0 0 0 0 1 0 0 2 0 1 1 1 0 0 2 1 1 0 1 1 0 1 0 0 0 0 0 0 0 0 0 0 2 0 0 0 1 1 0 1 1 0 1 2 0 0 1 1 1 0 1 1 0 0 0 0 0 1 1
110 0 0 1 0 0 0 1 1 0 0 0 1 1 1 1 0 0 0 0 1 0 0 0 0 0 0 2 2 2 2 1 1 1 2 0 2 1 0 1 1 0 0 1 0 0 1 0 0 1 0 0 0 0 2 0 0 1 0 0 0 0 0 2 0 0 0 1 0 0 0 1 2 1 2 1 1 0 1 0 1 0 0 0 2 0 0 0 0 2 0 0 2 1 0 0 0 1 0 1 2 1 1 1 1 1 1 0 1 0 0 1 1 1 1 1 1 0 1 0 1 0 2 0 2 0 1 1 1 1 0 0 0 0 1 0 1 0 0 2 0 0 0 0 0 1 1 0 0 1 0 2 1 0 0 1 1 1 0 0 1 1 2 2 1 2 1 0 2 1 0 0 0 2 1 0 0 0 0 0 0 0 1 0 0 0 0 0 0 0 0 0 0 2 2 2 2 0 0 0 0 0 0 0 2 0 2 1 1 0 0 0 0 1 0 2 0 0 1 1 1 1 2 1 1 2 1 0 0 0 1 1 0 0 0 0 0 2 2 2 0 0 2 0 2 2 0 0 1 1 1 1 0 1 0 0 1 1 0 0 0 0 0 0 1 0 1 0 2 1 0 2 1 1 0 0 0 2 1 0 1 1 1 1 0 1 1 1 0 2 2 0 1 2 2 2 1 0 0 2 0 0 1 1 1 0 0 1 2 2 0 2 0 1 1 0 0 0 1 0 1 0 2 1 2 0 1 0 1 1 0 0 1 0 0 0 0 2 1 0 1 1 1 0 0 0 0 1 1 2 0 1 2 0 2 0 0 1 0 0 0 0 1 0 1 0 0 2 2 1 0 2 0 0 1 0 1 2 0 0 1 1 0 0 0 0 0 0 0 0 0 0 1 0 2 0 1 0 1 1 0 0 0 2 2 1 0 0 0 0 1 0 2 2 0 2 0 0 0 0 0 0 1 1 1 2 1 0 1 0 1 0 0 1 1 0 0 2 0 1 2 0 1 2 1 2 2 0 1 1 0 1 1 2 1 1 1 1 1 1 1 1 0 1 0 2 2 1 0 0 1 1 1 1 2 0 2 1 0 0 2 0 0 1 0 0 0 1 2 1 1 1 0 2 1 0 2 2 1 0 1 0 2 1 2 1 1 0 1 1 0 1 0 1 1 0 0 2 0 2 2 2 1 2 1 2 0 0 0 2 0 1 1 1 1 0 1 0 0 0 1 0 1 1 1 1 1 1 1 2 0 0 0 2 0 2 0 1 0 2 2 0 0 2 0 0 0 2 2 0 1 0 1 0 1 0 1 0 1 0 0 0 2 0 2 0 2 0 0 0 0 0 0 0 0 2 0 0 1 0 0 1 1 1 0 0 0 0 0 1 0 0 0 0 1 0 1 0 0 0 0 0 0 1 1 1 2 2 0 0 0 0 0 2 0 0 2 0 0 0 1 1 0 2 2 2 2 1 1 1 0 1 0 1 2 0 1 0 2 0 0 0 1 0 0 0 2 1 1 0 0 2 1 0 0 2 2 0 2 0 1 0 1 0 0 1 0 2 1 1 1 0 0 0 0 0 0 1 2 2 0 2 0 0 1 1 1 1 1 0 1 0 0 0 0 0 0 2 1 0 0 0 0 1 1 2 1 0 0 0 0 0 0 0 0 1 1 0 0 1 0 1 0 0 0 0 0 1 1 1 1 1 0 0 0 1 0 0 2 0 0 1 1 0 0 0 0 0 2 2 0 1 1 0 0 0 1 1 1 1 0 1 0 0 0 2 0 1 1 2 0 2 1 1 0 0 0 0 1 0 1 0 0 1 1 1 1 0 1 2 0 1 0 1 2 0 1 1 2 1 1 2 2 2 0 0 1 0 0 2 1 1 2 0 0 1 0 1 1 0 1 1 1 0 0 1 1 0 0 0 2 0 0 0 1 0 1 0 0 0 0 0 0 0 1 0 1 0 1 0 1 0 1 0 1 2 0 0 0 2 1 0 2 1 0 0 0 2 0 2 2 0 1 1 1 0 2 2 0 0 0 2 0 1 2 1 1 1 0 0 0 0 1 0 1 1 1 0 1 1 0 1 1 2 0 0 1 2 1 1 0 1 0 2 0 0 0 0 0 1 0 0 2 1 0 0 1 0 1 0 2 0 2 0 1 0 1 1 0 0 2 0 1 0 1 1 1 0 2 0 0 0 0 0 0 0 0 0 1 0 0 0 0 2 0 0 1 1 0 1 1 0 0 1 1 0 0 1 1 1 1 0
111 0 0 2 1 0 0 2 0 0 0 0 0 0 0 0 0 0 1 0 2 0 0 1 0 0 0 0 1 2 0 1 2 2 0 0 1 1 1 0 0 0 0 1 0 1 0 0 0 0 0 0 0 0 0 0 0 0 2 1 1 2 0 0 0 1 0 1 0 0 0 1 1 0 1 2 2 0 1 0 0 0 1 1 1 0 0 0 0 2 0 0 1 1 2 2 0 1 0 1 1 2 1 1 1 1 2 1 1 0 1 1 0 1 1 1 2 0 1 0 2 0 2 2 0 1 0 0 2 1 0 0 0 0 0 0 0 0 0 2 1 0 0 0 0 0 2 0 0 1 0 1 0 1 0 1 1 0 0 1 0 0 2 2 2 2 1 2 1 2 2 0 1 1 2 1 0 0 0 0 0 0 0 2 2 0 2 2 0 0 1 2 0 1 2 1 1 0 1 0 0 0 0 0 2 2 1 1 1 0 0 0 2 0 0 2 0 1 2 0 0 0 2 1 1 1 1 0 0 0 0 0 0 0 0 0 0 2 2 1 0 0 1 1 1 1 0 0 1 1 1 1 0 0 0 0 0 2 0 0 1 0 0 0 0 0 0 1 1 0 0 2 0 0 0 0 0 1 1 0 0 2 1 2 0 2 2 1 0 2 2 0 0 1 2 0 2 0 0 1 0 0 1 1 1 0 0 2 2 2 0 2 0 0 1 1 0 0 1 0 0 1 1 0 1 0 0 0 1 1 0 0 0 0 0 0 0 2 0 1 1 1 1 0 0 0 0 0 1 2 1 0 2 0 2 0 0 0 0 2 0 2 2 0 2 1 0 2 1 0 1 1 1 1 0 1 1 2 1 0 0 0 0 0 2 1 0 0 0 0 1 1 1 0 2 1 1 1 0 0 0 0 0 0 0 0 1 0 0 0 1 0 1 1 0 1 0 0 0 0 0 1 0 0 0 2 0 0 1 0 1 1 1 1 1 0 0 2 0 0 1 1 1 1 1 1 2 0 1 2 0 0 1 2 2 1 2 2 1 1 1 1 0 0 0 0 0 1 0 1 0 0 2 2 1 0 1 1 0 0 2 0 0 0 0 1 0 0 1 1 1 1 0 2 2 0 2 2 1 0 1 0 2 2 2 0 1 0 1 0 1 0 1 1 1 0 0 2 2 2 2 2 0 2 1 2 0 1 0 1 1 0 1 1 0 0 1 1 1 1 1 0 1 0 1 0 0 0 0 0 0 0 0 2 0 0 1 0 0 1 1 0 0 1 0 0 1 1 1 0 0 2 1 0 1 0 2 1 0 1 0 1 2 2 0 2 2 0 0 0 0 0 0 0 0 0 1 0 1 1 0 2 2 0 0 1 1 0 0 1 0 0 0 0 1 0 1 0 1 0 0 0 0 0 0 1 2 1 0 0 0 1 1 1 0 0 1 0 1 1 2 0 0 0 1 1 1 1 1 1 0 1 0 1 2 0 0 0 2 0 0 0 0 1 0 0 1 2 0 1 0 0 0 0 0 1 1 1 1 1 0 0 1 0 2 2 2 1 1 1 1 0 0 0 0 0 0 1 0 0 0 0 0 0 1 2 1 1 2 0 1 0 0 0 0 0 0 0 1 0 0 0 0 0 2 2 0 0 1 1 2 1 0 0 0 0 0 0 0 2 0 1 0 1 0 1 1 0 0 0 0 0 1 0 0 1 0 0 1 1 0 1 1 0 0 0 0 1 1 1 1 0 1 1 0 0 0 1 1 1 0 1 0 0 0 2 0 1 0 2 0 1 2 1 1 1 0 1 0 0 0 0 0 2 1 0 0 0 0 1 0 0 2 0 0 0 2 0 2 0 1 1 1 1 0 0 0 0 0 2 2 0 1 1 0 0 0 1 2 1 1 2 1 0 0 1 1 0 1 0 1 0 0 0 2 0 1 0 0 0 0 0 2 1 0 2 2 0 2 0 1 1 0 1 2 1 0 2 1 2 2 0 1 1 0 0 0 1 0 2 2 0 0 1 2 1 1 2 0 0 0 2 1 0 1 2 0 0 0 1 0 0 0 0 0 2 2 2 2 0 0 0 0 1 2 0 1 1 0 0 1 1 1 2 0 0 0 0 0 1 0 0 1 1 0 0 0 0 2 0 1 0 1 1 0 1 1 1 1 1 1 1 1 0 1 1 1 0 1 0 0 0 0 1 1 1 0 0 1 0 0 0 0 1 0 0 0 0 0 1 1 0 0 0 0 0 0 0 0 2 2 1
112 1 0 2 0 0 0 2 0 1 0 0 1 1 1 2 0 0 0 1 0 1 0 0 0 0 0 1 1 1 1 0 0 2 0 0 2 1 0 0 2 0 0 0 0 0 0 0 0 1 0 0 0 0 2 2 0 0 1 2 0 0 0 0 0 1 0 0 0 0 0 1 1 0 0 2 2 0 0 1 0 0 1 1 1 0 0 1 1 2 1 1 1 0 1 1 0 1 0 2 0 2 1 1 1 0 2 1 1 0 0 1 0 2 0 0 2 0 0 0 2 0 2 0 2 0 2 1 1 1 1 1 0 0 0 0 0 0 0 1 0 0 0 0 0 0 1 0 0 0 0 0 0 1 0 0 0 1 0 1 0 2 1 1 0 0 0 0 2 0 0 0 0 2 2 0 0 2 1 1 1 2 0 0 2 2 0 2 0 1 0 2 1 1 2 2 0 0 0 0 0 0 0 0 2 0 2 0 2 0 0 0 1 0 0 2 0 0 0 1 2 0 1 1 0 1 1 1 0 0 1 1 0 0 0 0 1 2 1 1 0 0 2 0 2 2 0 0 0 0 0 0 0 0 0 0 0 1 0 0 0 0 0 0 1 1 0 1 1 0 0 0 2 2 1 1 0 2 0 0 1 1 1 1 1 1 1 1 0 2 1 1 0 2 2 0 1 1 0 2 0 0 0 0 0 0 0 2 0 0 0 0 0 1 1 0 0 0 2 0 0 0 1 1 2 0 0 1 0 2 0 1 0 0 1 1 0 1 0 1 1 1 2 0 0 0 0 1 2 2 1 0 1 0 1 1 1 0 0 2 0 2 1 1 0 1 1 1 2 0 0 2 0 0 0 1 0 1 0 0 1 2 1 0 1 1 0 1 1 0 0 0 1 0 2 0 0 0 0 0 0 0 0 1 1 0 0 1 0 0 0 0 0 0 1 1 1 1 0 0 0 0 0 1 1 2 1 1 1 1 1 2 1 1 1 0 0 1 0 1 1 1 0 1 1 1 1 1 2 2 0 0 1 2 2 1 2 2 1 2 2 2 1 0 0 1 1 1 0 1 0 0 2 2 2 2 0 2 0 0 2 0 0 1 0 1 0 1 2 0 0 0 0 2 2 0 2 1 0 0 1 1 1 0 1 2 2 0 1 0 0 0 0 0 0 0 0 2 2 0 1 2 1 0 0 1 1 1 1 1 1 0 1 0 1 1 1 1 1 2 0 2 1 0 2 0 0 1 1 1 1 0 1 1 1 1 0 0 0 2 1 0 0 0 0 0 0 0 0 0 0 0 1 0 1 0 2 0 0 0 0 1 0 0 0 0 0 1 1 0 0 0 1 1 0 0 0 0 0 0 0 2 0 0 0 0 0 0 1 0 1 0 0 1 0 0 0 0 0 1 0 0 0 2 2 0 2 1 0 0 0 0 1 2 0 0 2 0 1 2 1 1 0 1 2 1 1 1 0 0 0 2 0 2 2 0 0 1 2 0 0 0 0 1 0 1 2 2 0 2 2 0 1 0 0 2 2 0 2 0 1 0 0 1 2 2 0 2 1 0 1 1 0 0 0 0 0 2 0 1 1 1 0 0 2 2 0 2 1 0 0 0 0 0 1 0 1 2 1 1 0 0 0 0 1 2 0 1 0 0 1 0 0 0 0 0 1 0 1 1 0 1 0 0 0 0 0 1 1 1 1 1 0 0 0 2 0 0 0 0 0 0 2 1 0 1 1 0 2 2 0 1 1 0 0 0 0 2 2 2 0 0 0 0 0 1 2 2 1 2 0 1 1 2 0 0 0 0 0 0 0 0 0 2 1 0 0 1 1 2 0 0 1 1 1 0 2 0 2 0 0 1 0 2 0 0 1 2 0 2 1 2 2 0 0 1 0 1 1 1 0 1 0 1 0 0 1 0 0 0 2 0 0 0 0 0 1 0 1 1 0 0 0 0 0 0 1 0 2 0 0 0 0 0 1 2 0 0 1 1 0 1 2 0 0 0 0 1 0 1 1 0 2 1 2 1 2 2 0 0 0 2 0 0 1 2 0 1 1 0 0 0 0 0 1 1 1 1 1 0 0 0 0 1 1 0 0 0 0 0 0 1 1 2 1 1 0 1 1 1 0 1 1 0 0 0 0 1 0 0 2 0 1 2 0 0 1 2 1 1 0 1 0 0 0 1 1 1 2 0 0 0 0 1 1 0 2 0 1 0 0 0 0 1 0 1 2 0 1 0 0 0 1 0 0 0 1 2 2 0 0 0
113 1 0 2 0 0 1 2 0 1 0 0 1 2 2 2 0 0 0 2 0 1 0 0 0 0 0 0 2 1 0 0 0 1 2 0 2 1 0 1 1 0 0 0 0 0 0 0 2 2 0 0 2 2 0 0 1 0 1 1 1 2 0 0 0 0 0 1 0 0 0 1 2 0 2 2 2 0 1 0 0 0 1 1 1 0 0 1 1 2 0 1 0 0 0 0 0 1 1 1 1 2 0 0 1 1 2 0 2 1 0 1 1 1 1 1 1 1 0 0 2 1 1 0 1 0 1 0 0 0 0 0 0 0 1 0 1 0 0 2 2 0 0 0 0 0 0 0 0 0 0 0 0 0 1 0 1 0 0 0 1 0 1 1 1 2 0 0 1 1 1 0 0 2 1 1 0 0 0 0 0 0 0 1 1 0 1 1 1 0 2 2 0 1 1 2 0 0 0 0 0 0 0 0 2 0 2 2 0 0 0 0 0 1 0 2 0 0 1 0 2 1 2 1 1 0 0 2 0 0 1 1 0 0 0 0 0 2 2 1 0 0 2 1 2 2 0 0 0 0 0 0 1 0 0 0 2 2 1 1 0 1 1 1 1 0 0 1 2 1 0 1 0 2 1 1 0 2 0 0 0 2 1 1 0 1 1 0 0 2 2 2 0 2 1 0 2 2 0 1 1 0 1 1 0 1 1 1 0 2 1 2 0 2 0 0 0 0 1 0 1 0 1 1 0 0 1 0 2 0 0 0 1 0 0 0 0 2 0 0 0 0 1 1 1 1 0 0 2 2 0 0 2 0 1 0 1 1 1 0 0 0 2 0 2 0 1 2 2 0 0 2 0 0 0 0 0 2 1 1 0 1 1 1 1 0 0 0 0 0 1 2 1 0 1 1 0 0 1 1 1 1 0 0 1 0 0 2 0 0 0 0 0 0 0 2 0 0 0 0 0 1 0 2 0 2 2 0 0 0 0 0 0 0 0 1 0 2 0 0 1 1 0 0 1 1 1 0 1 1 0 1 1 2 2 1 2 2 2 1 1 2 0 1 1 2 1 1 0 0 1 1 1 1 1 1 0 2 0 2 1 0 0 1 0 2 0 1 1 0 1 1 1 1 1 1 1 2 2 0 0 0 2 2 2 0 1 1 1 0 0 0 0 0 0 0 0 2 0 1 1 2 0 2 0 2 0 0 1 2 0 0 2 1 1 0 2 1 1 1 0 2 1 1 2 0 0 0 1 1 0 1 1 2 1 1 0 1 1 1 0 0 1 0 0 1 1 2 1 1 0 1 0 0 0 0 1 1 0 1 0 0 1 1 1 0 1 1 1 1 0 0 0 0 1 0 1 1 1 0 1 1 1 1 0 0 0 0 0 2 0 0 0 0 0 0 1 0 0 0 0 0 0 1 1 0 1 1 0 0 0 0 0 2 0 2 2 0 1 1 2 1 0 1 2 1 1 0 1 1 0 2 1 2 1 1 0 0 1 1 1 0 0 1 0 1 2 2 1 1 1 0 0 0 0 2 2 1 2 0 0 0 0 0 2 2 1 1 1 0 2 0 0 1 1 1 0 1 1 1 1 1 0 0 1 2 1 2 2 0 0 0 0 0 0 1 0 1 0 0 1 0 1 0 1 2 0 1 1 1 1 0 0 0 0 1 2 0 0 1 1 1 0 1 0 0 0 1 0 0 0 0 1 0 0 2 0 0 1 0 0 1 2 0 0 1 1 0 2 2 2 1 0 1 0 0 2 1 1 1 1 2 0 0 0 2 1 2 0 1 0 0 2 2 1 0 0 1 0 0 0 0 0 2 1 0 0 0 1 2 0 0 0 2 2 0 2 0 2 0 2 2 1 2 0 1 1 1 0 1 1 0 2 0 0 1 1 1 1 0 1 1 1 0 0 1 1 0 0 0 2 0 0 0 2 0 0 0 0 0 0 1 0 0 0 2 2 0 1 0 0 0 0 1 2 2 0 1 2 2 2 0 2 0 0 0 0 1 0 2 2 0 1 2 2 0 2 2 0 1 0 2 1 0 2 1 1 2 0 0 0 0 1 0 2 0 1 1 2 1 0 1 0 1 1 0 1 1 1 1 0 2 0 0 0 1 1 1 2 1 1 1 1 1 0 1 0 1 0 0 2 0 1 2 0 0 1 2 0 2 0 2 0 0 0 2 2 0 1 0 0 0 0 0 0 1 0 0 0 0 0 0 1 1 0 0 0 0 0 0 0 1 0 0 0 0 0 0 0 1 2 1
114 0 0 2 1 0 0 2 0 1 0 0 0 0 0 0 0 0 1 0 2 0 0 0 0 0 0 0 2 2 0 1 1 1 0 0 1 1 1 0 0 0 0 1 0 1 1 0 0 0 0 0 0 0 1 1 0 0 1 0 2 2 0 1 1 0 1 2 0 0 0 0 2 0 2 2 2 0 2 0 2 0 1 1 1 0 0 1 1 2 1 1 0 0 0 1 0 0 0 2 2 2 1 1 1 1 2 1 1 0 0 2 0 1 1 1 1 0 0 0 1 0 1 0 1 0 1 0 0 0 0 0 0 0 1 0 2 0 1 0 1 0 0 0 0 0 0 0 0 1 0 0 0 1 0 0 0 0 1 1 0 0 2 2 1 2 1 1 1 1 1 1 0 2 1 0 0 0 0 0 0 0 0 1 2 1 1 0 0 0 0 1 0 0 1 0 0 0 1 0 0 0 0 0 2 1 1 0 1 0 1 0 0 0 0 2 0 1 0 0 2 2 2 2 0 2 2 1 0 0 0 0 1 2 1 1 0 2 2 1 0 0 2 1 1 1 0 0 0 0 0 0 0 1 0 0 1 2 0 0 0 0 0 0 0 0 1 0 1 0 0 0 0 1 0 0 0 1 1 0 1 1 0 2 0 2 0 1 1 2 1 1 0 2 2 1 2 0 0 2 0 0 1 1 1 0 1 2 0 0 0 1 0 0 2 0 0 0 1 0 0 1 2 0 2 0 1 0 0 2 0 1 0 0 0 0 0 2 1 0 0 2 0 0 1 0 0 0 2 2 1 0 2 0 1 0 1 1 0 1 0 1 2 0 1 0 0 2 2 1 0 2 0 0 1 0 1 1 1 0 0 0 2 0 1 1 0 0 0 0 0 0 0 0 1 1 0 1 1 1 1 1 0 1 2 0 1 0 1 1 0 1 1 1 1 2 0 0 0 0 0 0 1 1 1 2 1 0 1 0 1 0 0 0 0 0 0 0 0 0 1 1 0 1 0 0 0 0 2 1 0 0 0 2 1 0 1 1 1 0 0 0 1 0 0 1 1 1 0 0 1 1 2 2 0 0 0 1 0 1 1 0 0 0 0 0 0 1 1 0 1 1 1 0 0 1 0 2 0 0 2 0 2 1 2 1 1 1 0 2 0 0 0 1 1 0 0 2 1 1 1 2 2 2 1 2 0 0 1 2 0 1 2 1 1 0 2 1 1 1 0 1 0 0 2 0 0 1 1 2 0 0 0 1 1 1 1 0 0 0 0 0 0 0 0 0 0 1 1 0 0 1 0 0 0 0 1 0 0 0 1 0 1 0 1 0 0 0 0 0 0 0 2 1 0 0 1 0 0 0 0 2 0 2 0 0 1 0 0 0 0 0 0 0 2 0 0 0 1 1 0 0 0 0 0 0 2 0 0 0 0 1 1 2 0 0 2 0 0 2 2 1 0 0 0 0 0 1 0 0 1 0 0 1 2 0 0 0 2 0 0 0 2 0 2 0 0 2 1 1 1 0 1 0 0 1 1 1 1 1 0 0 0 0 1 1 0 0 1 0 0 0 0 1 0 0 1 1 1 1 0 2 0 0 1 2 1 1 2 1 1 1 0 0 1 1 1 2 1 1 0 0 0 1 0 2 1 0 0 0 0 0 0 0 0 1 1 0 0 1 0 1 0 1 0 0 1 1 0 0 0 0 0 0 0 2 0 1 1 1 1 1 1 0 0 0 1 0 1 1 1 0 0 0 0 0 1 1 1 1 1 2 0 0 0 1 0 2 1 2 1 1 2 1 1 1 0 1 0 1 2 0 0 2 0 0 0 0 0 0 0 0 1 0 0 0 1 1 1 0 0 1 1 2 0 0 1 1 0 2 1 1 1 1 0 0 0 0 0 0 0 0 1 0 0 1 1 1 0 0 2 0 0 0 2 0 1 0 0 0 0 0 0 0 0 1 2 0 0 0 1 0 0 0 1 1 0 1 2 2 2 0 1 0 0 0 1 1 0 1 1 0 0 2 2 0 2 2 1 0 0 1 0 0 1 1 1 1 0 2 0 0 0 0 0 2 2 1 1 0 0 0 1 1 1 0 1 1 0 0 1 0 0 1 0 0 0 0 1 1 0 0 1 1 0 0 0 2 0 0 2 0 0 1 2 0 2 2 0 0 2 0 2 0 1 1 1 0 0 0 0 0 0 0 0 1 0 0 1 0 0 0 0 0 0 0 1 0 0 0 0 1 0 0 0 1 0 1 1 0 2 1
115 1 0 2 0 0 0 1 0 1 0 0 1 1 1 1 0 0 1 0 0 0 0 0 0 0 1 2 2 2 2 1 1 2 0 0 1 1 0 0 2 0 1 1 0 1 0 0 0 1 0 0 1 1 1 1 0 1 0 2 0 1 0 1 0 0 0 2 1 1 0 1 1 0 1 2 2 0 0 2 0 0 0 0 1 0 1 0 0 2 1 1 1 0 0 1 0 0 0 2 2 2 1 1 0 0 2 1 1 0 0 2 0 2 0 0 2 0 0 0 2 0 1 1 1 1 1 1 2 1 0 0 0 0 0 0 0 0 0 2 1 0 0 0 0 1 2 0 0 0 1 0 0 0 1 0 1 1 0 0 0 0 2 1 0 1 0 1 1 1 1 0 1 1 2 2 1 1 1 1 1 1 0 0 0 0 0 1 0 1 0 1 0 1 2 2 1 0 0 0 0 0 1 0 2 2 1 0 0 0 1 0 0 0 0 2 0 1 1 1 1 0 2 2 0 1 1 2 0 0 0 0 0 0 0 0 0 2 2 2 0 0 1 0 2 2 1 0 1 1 0 0 0 0 0 0 1 0 0 0 0 0 1 1 1 0 0 1 0 0 0 1 1 2 1 1 0 2 0 0 1 1 2 2 0 2 2 1 0 2 1 1 0 2 2 1 2 0 0 1 0 0 0 0 0 0 0 1 1 2 0 2 0 0 1 0 0 0 1 0 0 1 1 0 0 0 2 0 0 1 0 2 0 0 0 0 0 2 0 2 0 2 1 0 0 0 0 1 2 2 1 0 2 0 1 0 0 1 0 0 0 0 1 0 1 1 0 2 0 0 2 0 1 1 1 0 2 2 0 0 0 1 0 0 2 2 0 0 0 0 0 0 1 0 1 1 0 2 0 0 0 0 0 1 2 0 0 0 0 0 0 0 1 1 1 2 0 0 0 0 0 0 1 1 1 2 1 0 1 1 1 1 0 0 0 1 0 0 0 0 2 0 1 2 1 1 1 1 2 2 0 1 1 1 1 1 1 2 0 0 0 0 0 0 2 2 0 1 0 0 1 1 0 0 1 1 0 2 1 1 1 0 0 1 0 0 0 1 2 0 0 0 0 2 1 1 1 2 0 0 2 0 1 1 1 1 1 0 2 0 1 0 0 1 1 0 0 2 1 1 1 1 2 2 1 2 0 0 0 2 0 1 1 0 1 0 0 1 1 1 1 0 1 1 1 2 1 0 0 0 0 0 0 2 0 0 0 1 0 2 1 0 1 0 1 1 0 2 2 0 0 2 0 0 0 0 0 0 0 0 0 2 1 1 0 1 0 1 0 0 1 1 1 0 0 0 0 0 0 0 0 2 2 0 0 2 1 0 0 0 2 0 0 2 0 1 0 1 1 0 0 0 0 0 0 0 2 1 0 0 1 0 2 2 0 0 2 0 0 1 1 0 0 1 2 1 1 1 0 1 1 1 0 2 1 0 0 1 2 0 0 0 1 0 1 1 1 2 1 0 0 2 0 1 1 2 2 0 2 1 2 0 0 1 2 2 2 2 0 0 2 0 0 2 1 0 0 1 0 1 0 0 0 0 0 2 0 2 2 0 0 0 1 0 0 1 0 1 0 0 0 0 0 1 1 1 1 0 0 0 1 0 0 1 0 1 2 0 0 1 0 0 0 1 0 0 0 1 0 0 0 0 0 0 0 0 1 0 1 0 0 1 1 1 1 0 0 0 2 2 1 0 0 0 0 1 0 0 0 1 0 2 0 0 0 2 0 0 0 2 0 2 2 1 0 0 0 0 0 0 0 0 0 1 1 1 2 0 0 2 0 0 1 0 2 1 2 2 2 0 0 1 0 2 0 1 0 0 0 1 1 0 1 1 0 0 0 0 1 1 0 1 0 0 0 1 1 0 0 0 1 1 0 0 2 0 0 0 0 0 0 0 0 0 0 0 0 0 2 0 0 0 1 1 1 1 0 0 2 2 1 1 1 0 0 0 0 1 0 2 2 0 1 2 2 0 2 2 0 0 0 2 0 0 2 0 2 1 1 0 0 0 1 0 2 0 0 1 2 0 0 0 0 1 2 0 1 2 0 0 0 0 1 2 0 0 0 0 2 1 0 0 1 0 0 0 0 0 0 1 2 0 1 0 0 0 1 1 0 0 1 0 0 1 1 1 1 0 1 0 1 0 0 1 1 0 2 0 2 0 0 0 1 2 0 0 0 0 0 1 1 0 0 1 1 0 0 1 1 0 0 0
116 0 0 2 0 0 0 2 0 2 0 0 0 0 0 0 0 1 1 0 2 0 0 1 0 0 0 1 1 2 1 0 0 2 2 0 2 1 0 0 2 1 0 0 0 0 1 0 0 1 0 0 1 1 1 0 0 0 1 0 1 1 1 1 0 1 0 1 0 1 0 2 1 0 1 2 2 0 2 0 2 0 0 0 2 0 0 1 1 2 0 1 0 0 0 1 1 0 0 1 1 2 1 0 0 0 2 1 1 0 0 2 0 1 0 0 0 1 0 0 2 1 1 1 1 1 1 1 1 1 1 1 0 1 1 1 0 0 0 1 2 0 0 0 0 0 1 0 0 0 0 0 0 1 0 0 2 1 0 0 0 2 2 2 1 1 1 2 1 1 0 0 0 2 1 0 0 1 1 1 1 2 0 0 0 0 0 0 0 0 1 2 0 2 2 2 1 0 0 0 0 0 0 0 2 0 2 0 2 0 0 1 1 0 0 2 0 0 2 0 2 2 2 2 1 0 0 2 0 0 0 0 0 0 0 0 0 2 2 2 0 0 0 0 0 0 0 0 0 0 0 0 0 1 0 0 0 0 0 0 0 0 1 1 1 0 1 0 1 0 0 0 0 1 0 0 0 2 1 0 2 0 1 1 0 0 0 1 0 2 1 2 0 2 2 0 0 1 0 2 1 1 2 2 1 0 0 2 0 2 0 2 0 0 0 0 0 0 1 0 0 1 1 1 1 0 1 0 1 0 0 1 0 0 0 0 0 1 0 0 0 0 2 0 1 1 1 0 1 2 1 0 1 0 1 0 1 1 0 0 0 0 2 0 2 1 0 1 1 0 1 1 1 1 1 0 1 0 1 0 0 1 0 0 0 0 0 0 0 0 1 1 0 0 1 1 0 0 0 0 0 0 0 2 2 1 0 1 1 1 1 1 1 1 0 1 0 0 0 0 0 0 0 1 2 1 0 0 2 1 2 0 0 0 0 1 0 0 0 0 2 0 0 1 1 1 1 0 1 0 0 0 0 1 1 0 1 2 1 0 2 2 0 0 0 0 0 2 0 0 1 1 1 1 1 1 1 1 1 0 0 1 0 0 1 1 1 0 0 0 2 2 1 2 0 0 1 1 1 0 0 0 1 0 2 1 1 0 1 0 0 0 0 2 2 0 0 2 1 1 2 2 1 2 0 2 0 0 0 2 0 1 0 0 0 0 2 0 0 0 1 0 1 1 1 0 0 1 1 2 1 0 1 2 1 0 0 1 0 0 0 0 0 0 0 0 1 2 0 2 0 0 1 0 0 0 1 0 0 0 0 0 1 0 1 0 1 2 2 0 0 0 1 0 0 0 1 0 1 0 0 1 0 0 0 0 0 0 0 1 0 0 0 1 1 0 1 0 0 1 1 1 0 0 0 1 1 1 0 0 0 0 0 1 0 0 2 0 0 2 0 1 0 0 0 0 0 1 0 0 0 1 0 0 2 0 0 0 1 0 0 0 0 1 1 1 1 1 0 1 1 1 0 1 1 2 2 1 1 0 0 0 1 0 1 2 1 1 1 0 2 0 1 2 0 1 0 1 1 1 0 1 0 0 2 1 1 2 2 0 0 0 0 0 0 1 1 1 0 0 0 0 1 1 0 2 1 0 0 0 1 0 0 0 0 0 2 0 0 1 0 1 0 1 0 0 0 0 1 1 1 1 0 0 0 2 0 0 1 0 0 1 2 2 0 0 0 0 0 0 0 0 1 1 0 0 1 1 1 1 0 1 0 0 0 1 1 1 1 2 0 2 2 2 0 0 0 0 1 0 0 0 0 2 0 1 1 0 0 2 0 1 0 1 2 0 1 0 1 0 1 1 0 2 0 1 0 2 0 2 0 2 2 2 0 1 1 1 2 0 2 2 0 0 0 0 0 1 0 0 2 1 0 0 0 0 2 0 1 1 0 1 2 0 0 1 1 0 1 0 0 0 0 1 2 2 0 0 1 1 2 0 1 1 0 0 0 2 0 2 2 0 1 1 2 1 1 2 0 0 0 2 0 0 2 0 1 2 2 1 1 0 0 0 1 2 2 1 1 1 0 1 0 1 2 0 1 1 0 0 0 2 0 1 0 0 0 1 1 0 0 0 2 1 1 1 0 0 0 0 2 0 1 0 0 0 1 2 0 0 0 1 2 0 2 0 0 0 2 1 0 0 0 0 0 2 0 0 1 0 0 0 0 0 0 0 1 0 0 0 0 2 0 1 1 0 0 0 0 0 2 0
117 0 0 1 0 1 0 2 0 1 0 1 1 0 0 0 0 0 1 0 2 0 0 1 0 0 0 2 2 2 2 0 0 0 2 1 1 1 1 0 1 0 0 0 0 2 1 0 2 2 0 0 1 1 1 1 0 0 0 0 2 2 0 2 1 1 1 0 1 1 0 1 1 0 1 2 2 1 1 0 1 0 1 1 1 0 0 1 1 2 0 1 0 0 1 1 0 1 0 2 2 2 0 0 0 1 1 1 1 1 0 1 1 2 1 1 2 0 0 0 2 0 1 0 1 0 1 0 1 0 0 1 0 0 0 0 0 0 0 1 1 0 0 0 0 1 2 0 0 0 0 0 0 0 0 0 0 0 0 1 0 1 0 1 2 2 2 1 1 1 1 0 1 1 1 1 0 0 0 0 0 1 0 0 0 0 0 0 0 0 0 0 0 0 1 1 0 0 0 0 0 0 0 1 2 1 2 1 1 0 1 0 0 0 0 2 0 0 1 2 2 0 2 2 0 1 1 0 0 0 0 0 0 0 0 0 0 2 2 2 0 0 2 0 2 2 1 0 0 0 0 0 0 0 0 0 0 2 0 0 0 0 0 0 0 0 1 1 2 1 0 2 2 2 0 1 0 1 1 0 0 2 1 2 0 2 0 1 0 2 2 1 0 2 1 0 1 1 0 0 0 0 1 1 1 0 1 2 0 2 0 2 0 0 2 0 0 1 1 0 1 1 2 0 1 0 1 0 1 0 0 2 0 0 0 0 0 2 0 0 0 0 1 0 0 0 0 0 2 1 1 0 2 0 2 0 2 1 0 1 0 1 2 0 2 2 0 1 2 0 0 2 0 0 1 0 2 2 0 0 0 1 1 0 0 1 0 0 0 0 0 0 2 0 2 0 2 2 0 0 0 0 0 1 2 0 0 0 0 0 0 2 0 0 0 0 0 0 0 0 2 0 0 2 1 1 1 0 1 0 1 1 0 0 0 0 0 0 0 0 0 2 0 0 1 1 2 0 2 0 1 2 0 0 0 0 0 1 0 1 1 1 2 0 0 2 2 1 0 1 0 0 1 0 0 0 0 1 0 0 1 0 0 1 0 1 0 1 1 0 2 2 0 2 1 1 1 2 1 0 1 0 1 1 1 1 1 0 1 1 1 0 0 1 1 0 0 2 2 2 2 2 0 2 1 2 0 2 0 0 2 0 1 1 1 1 1 0 2 2 1 0 0 0 0 1 0 0 1 2 0 1 0 2 1 0 0 0 0 0 0 0 2 0 2 2 0 1 0 1 0 1 1 0 1 0 1 1 1 1 0 1 2 2 1 2 1 0 0 0 0 0 0 0 2 0 0 0 0 0 0 2 0 1 0 0 0 0 0 2 0 0 1 2 0 1 0 0 2 0 0 0 0 0 0 2 2 1 0 0 0 2 1 2 0 0 2 0 0 1 1 1 0 1 2 2 2 2 0 0 1 2 0 2 1 0 0 0 2 1 1 1 1 0 2 0 1 2 1 0 0 0 1 1 1 2 1 1 2 0 1 0 1 0 1 2 0 1 2 1 1 0 0 1 1 0 0 1 1 1 1 0 0 0 0 0 2 1 2 0 0 0 0 1 1 1 0 1 2 0 0 0 0 0 1 1 0 0 0 0 1 0 0 0 0 1 0 0 0 1 0 1 1 1 0 0 0 0 1 1 1 1 0 0 0 0 0 1 2 1 1 2 2 0 0 1 1 0 2 2 1 0 0 0 0 0 2 2 2 2 0 0 0 0 1 1 1 2 0 2 0 1 2 1 0 0 0 0 1 1 1 0 0 0 2 0 1 0 0 2 0 0 1 0 0 0 2 0 2 0 2 1 0 1 0 0 0 1 0 2 0 2 1 1 0 1 0 1 2 0 1 1 0 0 2 0 2 0 0 0 1 0 0 0 1 0 1 0 1 0 0 0 0 0 0 1 1 1 1 0 0 0 0 1 1 2 0 1 2 2 1 1 2 0 0 1 1 1 0 1 1 0 1 0 2 2 1 2 1 2 1 1 0 0 2 1 0 1 0 1 1 0 1 1 2 1 2 2 2 0 0 0 0 0 1 0 1 1 0 0 2 1 0 2 0 0 0 2 2 0 0 0 2 2 2 0 1 0 0 0 2 0 1 1 1 0 1 2 0 0 1 0 1 0 0 2 2 0 2 0 0 0 0 0 0 0 0 0 0 1 1 0 0 1 0 0 0 0 0 0 0 0 0 0 0 0 0 0 0 0 2 0
118 1 0 2 0 0 1 1 0 0 0 1 0 0 0 0 0 0 0 0 1 0 0 0 0 0 0 1 1 2 0 0 1 2 2 1 2 1 1 0 0 0 0 0 0 0 0 0 0 2 2 0 0 1 1 0 0 0 1 1 1 1 0 2 1 0 0 1 1 1 0 2 2 0 2 1 2 0 1 1 0 0 0 0 2 0 0 1 1 2 1 1 1 0 1 1 1 2 1 2 1 1 0 0 1 0 1 1 1 1 0 1 0 1 1 1 1 0 2 0 0 0 2 1 1 1 1 1 1 1 0 0 0 0 0 0 0 1 0 1 1 0 0 0 0 0 0 1 1 1 0 0 1 0 0 0 1 1 0 0 1 2 2 2 1 1 0 1 1 2 1 0 0 2 1 0 0 1 1 1 1 1 0 1 1 0 1 2 1 0 1 2 0 2 2 2 0 0 1 0 0 0 0 0 2 1 1 2 1 0 1 1 2 0 0 2 1 0 0 1 2 0 2 1 1 0 0 1 1 1 1 1 0 0 0 0 0 2 2 1 0 0 1 0 2 2 1 0 0 1 1 1 0 0 1 1 0 0 0 0 0 0 0 0 1 0 0 0 1 0 0 1 0 2 0 1 0 2 2 0 2 0 1 1 0 2 1 0 1 2 1 2 1 2 2 2 1 1 0 2 1 0 0 0 0 0 0 2 1 2 0 2 0 0 1 0 0 0 0 0 1 1 0 0 2 0 2 0 0 0 0 1 0 0 0 0 0 1 1 0 0 1 1 0 1 0 0 0 2 1 2 0 2 0 1 0 1 1 0 2 0 2 2 0 2 1 0 1 2 0 0 2 0 0 0 0 2 1 1 1 2 0 1 0 1 1 0 0 0 0 0 0 0 0 2 0 1 1 1 1 1 1 0 1 1 0 1 0 0 0 0 0 1 1 1 2 1 1 0 1 1 2 0 0 1 2 0 0 2 1 2 1 0 0 0 0 0 0 0 1 2 0 0 1 0 0 0 0 2 0 0 0 0 2 1 0 1 2 1 1 1 2 0 0 0 0 0 0 0 0 0 0 2 2 1 0 1 1 0 1 2 0 0 1 1 2 1 1 1 0 1 1 2 0 1 1 1 1 1 1 0 1 2 2 2 0 1 0 1 1 0 0 0 1 1 0 0 2 1 2 2 2 1 1 0 1 1 1 0 1 1 0 2 2 2 0 1 0 1 1 2 0 1 0 1 0 0 1 1 1 1 0 0 2 2 0 0 1 1 0 0 0 0 0 0 0 2 2 2 0 1 1 1 0 1 0 2 1 0 1 1 0 1 1 0 1 1 1 1 1 0 0 2 1 1 0 1 0 0 0 0 2 0 1 1 0 0 0 0 0 0 0 0 1 1 0 0 0 1 0 0 0 0 0 0 1 2 1 0 0 0 0 0 1 0 1 2 0 1 1 1 1 0 1 1 0 0 1 2 2 2 1 1 1 1 0 0 1 2 0 0 0 2 1 1 1 1 2 1 0 0 1 0 0 0 1 1 1 2 0 0 0 0 2 2 2 1 2 1 1 1 0 0 1 0 0 0 2 1 1 0 1 0 0 2 2 1 2 2 0 1 0 0 1 0 0 1 1 0 0 0 0 1 0 1 1 1 0 0 0 0 0 0 0 0 0 0 0 0 1 0 1 0 0 0 2 0 0 1 0 0 0 1 0 0 1 0 0 2 0 0 1 2 1 1 1 1 1 1 1 1 1 0 0 0 0 2 0 0 0 0 2 0 0 0 0 1 0 0 2 0 2 2 1 1 1 0 0 0 1 1 0 0 2 0 0 0 0 0 2 0 0 0 0 0 0 0 1 2 0 1 2 0 1 0 0 2 1 0 2 1 1 2 1 0 1 0 0 0 0 0 0 0 0 1 0 1 0 0 0 0 0 0 0 1 0 1 0 0 0 0 0 0 0 0 1 1 1 1 0 0 0 0 1 2 2 0 1 2 1 0 1 2 0 0 0 0 2 0 1 1 1 1 1 2 0 2 1 0 0 0 2 0 1 2 0 0 2 1 1 1 0 0 0 1 1 1 1 2 0 0 0 0 2 2 0 0 1 1 1 0 2 0 1 0 0 0 1 2 0 0 0 1 1 1 1 1 0 1 0 2 0 0 2 1 0 1 2 0 0 1 0 2 0 0 2 2 0 1 0 0 1 1 0 0 0 0 1 2 2 0 2 2 2 0 0 0 1 0 0 0 0 0 0 0 1 0 0 0 0 0 0
119 0 0 1 0 0 0 2 0 0 0 0 0 1 0 0 0 0 1 0 2 0 0 0 0 0 0 2 1 2 1 0 1 2 0 0 2 2 0 0 2 0 0 0 1 0 0 0 1 2 0 0 0 0 2 1 0 0 0 1 1 1 0 2 0 1 0 0 0 0 1 2 1 0 1 2 2 0 1 0 0 0 0 1 2 0 0 0 0 2 1 0 0 0 0 1 0 1 1 1 0 2 1 1 0 0 2 2 0 0 0 2 1 1 1 1 1 0 0 0 2 0 2 1 1 0 1 0 2 1 0 0 1 1 0 0 0 0 0 1 0 0 0 0 1 0 0 0 0 0 0 0 0 0 0 0 0 0 0 0 1 1 2 2 1 2 1 1 1 1 0 1 0 2 2 0 0 2 1 2 2 2 0 2 2 0 2 2 0 0 2 2 0 1 1 1 1 0 0 0 0 1 0 1 2 1 2 1 0 0 1 0 1 0 0 2 0 0 2 0 1 1 2 2 0 1 1 0 0 0 0 0 0 0 0 0 0 2 2 1 0 1 2 0 2 2 0 0 0 0 0 0 0 1 0 0 0 1 1 1 0 1 0 0 0 0 0 1 1 0 0 1 0 2 0 0 0 2 1 0 1 1 0 1 0 1 0 1 1 2 1 1 2 2 2 2 2 1 0 2 0 0 0 0 0 0 0 2 0 1 1 2 0 0 1 0 0 0 0 1 0 1 1 0 1 0 2 0 1 1 0 1 0 0 0 2 1 1 0 0 0 0 2 0 0 0 1 0 2 1 0 0 2 1 1 0 1 0 0 0 0 0 1 0 0 1 1 1 1 0 1 1 1 1 1 0 2 2 0 0 1 0 1 0 1 0 0 0 0 0 0 0 1 0 2 0 0 2 0 0 0 0 0 1 1 1 0 0 0 0 1 0 2 1 1 2 0 0 0 0 0 1 0 2 1 2 1 0 2 1 2 1 0 0 0 0 0 1 0 1 0 2 0 0 2 2 2 0 1 1 0 0 1 2 1 0 1 1 1 0 1 2 0 0 0 1 1 0 0 0 0 1 2 2 2 1 1 2 1 1 2 0 0 0 1 2 1 1 2 1 1 0 1 2 0 0 1 2 1 0 1 0 1 1 1 0 1 0 0 2 0 1 0 0 0 0 0 2 0 0 0 2 1 1 0 1 1 1 0 1 1 0 1 1 0 0 1 0 1 1 1 0 1 0 1 2 1 2 2 2 1 0 1 1 1 2 0 1 0 1 1 0 0 1 0 0 0 2 1 1 0 1 2 0 0 0 2 1 0 1 0 0 0 0 0 0 0 0 0 0 0 0 2 0 0 0 0 1 1 0 0 1 1 0 0 1 1 0 0 2 0 0 0 1 0 0 0 0 0 0 0 0 1 1 1 0 0 1 0 0 1 1 0 1 0 0 1 1 0 2 0 0 0 0 1 1 1 1 1 1 1 2 0 0 0 0 0 0 2 1 1 0 2 0 1 0 0 2 1 0 0 0 0 1 1 2 2 0 2 0 1 0 1 1 1 2 1 1 2 0 2 0 0 1 2 0 0 1 0 1 0 1 0 1 2 2 1 2 2 0 1 0 0 0 0 1 0 0 1 1 0 1 1 0 1 2 0 0 1 1 1 1 0 0 0 0 1 0 0 0 0 0 0 0 0 0 0 0 1 0 0 0 0 0 0 1 1 0 1 0 0 1 1 2 1 1 1 1 1 1 0 0 0 0 1 0 1 0 1 1 1 1 0 0 1 1 0 2 1 2 0 2 2 2 2 2 0 0 0 0 0 0 0 1 2 1 2 0 1 2 0 0 0 1 1 0 1 0 2 0 0 1 0 2 0 0 0 1 0 2 0 2 2 2 0 0 0 1 0 0 0 0 0 1 0 0 1 0 0 1 2 0 0 0 2 0 0 0 0 0 0 0 0 0 0 1 1 1 2 0 0 0 1 0 2 2 0 1 2 2 2 0 2 2 0 1 0 1 0 1 1 1 0 2 1 0 1 2 1 1 1 2 0 1 2 0 0 2 1 1 1 0 0 0 0 2 2 0 2 2 0 2 0 0 2 0 0 0 0 0 0 2 0 2 0 0 0 1 1 0 0 0 1 1 0 0 0 0 0 1 2 0 2 0 1 0 1 2 0 1 0 1 2 0 0 2 2 0 2 0 0 0 0 1 1 1 0 0 1 1 0 0 1 1 0 0 0 0 0 1 1 0 0 0 0 0 0 0 0 0 1 0
120 0 0 2 1 0 1 2 0 2 0 0 1 1 0 0 1 0 1 0 2 0 0 0 0 0 1 1 2 1 1 1 2 2 0 0 0 1 0 0 0 0 1 1 0 1 0 0 0 1 0 0 0 0 1 0 0 0 2 1 1 2 0 2 0 2 0 0 0 0 0 0 2 1 2 2 2 0 0 0 0 0 1 1 1 0 0 0 0 2 0 0 0 1 2 2 0 0 0 2 2 2 1 1 0 0 2 2 0 0 0 2 1 2 1 1 2 0 0 0 2 0 2 1 1 0 1 1 2 2 1 1 0 1 1 1 0 0 0 1 2 0 0 0 0 0 0 0 0 0 0 0 0 0 0 0 0 1 0 0 0 1 1 2 0 2 1 1 1 1 1 1 0 2 0 0 0 1 1 1 1 2 1 0 1 0 1 2 0 0 1 2 2 0 2 2 1 1 0 0 0 0 0 0 2 1 1 1 1 0 0 0 2 0 0 2 0 0 2 1 1 0 2 2 0 2 2 1 0 0 1 1 0 0 0 0 0 2 2 1 0 1 2 0 2 2 1 0 1 1 1 1 1 0 0 0 0 1 0 0 0 0 1 1 0 0 1 1 1 0 0 0 0 1 0 0 0 1 1 0 1 1 0 1 0 0 0 2 0 2 0 0 0 2 2 1 1 1 1 1 1 1 0 0 0 0 0 2 1 2 0 2 0 1 2 0 1 0 1 0 1 0 2 1 1 0 0 0 1 1 0 1 0 0 0 0 0 1 0 0 0 0 1 0 1 0 0 1 2 1 1 1 1 1 0 1 1 2 0 1 0 2 1 0 0 0 1 1 1 0 1 1 0 0 0 1 1 1 1 1 1 1 1 0 1 1 0 0 0 0 0 0 0 0 2 0 0 0 0 0 1 1 1 0 1 0 1 0 0 0 0 1 0 0 2 2 1 0 0 0 0 1 0 1 1 2 1 1 1 1 1 2 0 0 0 0 0 1 0 0 0 1 0 0 0 1 2 1 2 0 1 0 1 2 1 1 1 1 0 1 1 1 0 0 0 1 1 0 0 0 0 0 2 2 2 0 2 1 0 1 1 0 0 1 0 2 0 0 1 0 1 1 0 1 1 1 1 0 0 0 0 2 0 0 0 2 2 0 1 1 0 0 0 0 0 0 0 2 0 0 0 2 0 2 0 2 0 1 1 1 1 0 2 1 2 1 1 1 1 1 0 1 2 0 2 0 0 0 1 1 0 1 2 2 1 0 0 0 1 0 0 0 1 0 0 0 1 1 1 0 0 2 2 0 0 0 2 1 0 1 0 0 1 1 0 1 1 0 0 0 0 0 1 0 0 0 1 2 2 0 2 1 0 0 0 0 1 0 0 2 0 0 0 1 0 1 0 0 0 0 0 0 0 0 1 0 2 0 0 0 0 1 1 1 0 0 2 0 0 1 1 1 0 1 1 1 1 1 1 1 0 0 2 2 0 1 0 1 2 1 1 0 2 1 1 1 0 2 1 1 0 0 0 0 0 2 2 1 1 1 1 0 1 0 0 1 0 1 1 0 1 0 0 2 1 1 0 1 1 1 0 1 0 1 0 2 1 1 2 0 0 0 0 1 1 1 1 2 1 0 0 0 0 0 1 1 0 0 1 1 0 0 0 0 0 0 1 0 0 1 0 0 0 0 0 0 0 1 0 0 0 0 1 0 0 1 0 1 1 1 1 0 1 1 1 0 0 2 0 0 0 0 1 0 0 0 1 1 1 0 0 2 0 0 0 2 0 1 0 2 0 1 2 1 0 0 0 2 0 0 2 0 0 2 1 0 1 0 1 2 0 0 0 2 2 0 2 1 2 0 1 1 1 2 0 0 1 1 0 2 1 1 2 2 0 0 0 1 1 0 1 1 0 0 0 0 0 0 0 1 1 0 0 0 2 0 1 0 1 1 0 1 1 0 0 2 2 0 2 0 0 0 0 1 2 2 0 0 2 2 1 1 1 0 0 0 0 1 0 2 2 0 1 0 2 0 2 2 0 1 0 1 1 0 2 1 0 1 0 1 0 0 1 0 1 1 1 2 2 1 0 1 2 2 2 0 0 1 0 0 0 1 0 1 1 1 1 2 2 0 0 0 0 0 0 0 0 1 0 1 2 0 1 0 0 0 1 2 0 0 2 0 2 0 1 1 1 0 1 0 0 0 0 0 0 0 1 0 0 0 0 0 0 0 0 0 0 0 0 0 0 0 0 0 0 0 0 0 0 1 2 2
121 1 0 2 0 1 0 1 1 1 0 0 0 0 0 0 0 0 0 0 2 0 0 0 0 0 0 2 2 2 2 0 1 1 2 1 2 1 0 0 2 1 0 0 0 0 0 0 0 1 0 0 1 1 1 0 0 0 1 0 1 1 0 1 1 1 1 0 0 1 1 1 2 0 2 2 2 0 1 0 0 0 0 0 2 0 0 0 0 2 0 0 0 0 2 2 0 1 1 2 2 1 0 0 1 0 2 2 0 0 0 1 0 0 0 0 0 1 0 0 2 1 2 1 1 0 1 1 1 1 0 0 0 1 1 0 1 0 0 0 1 0 0 0 0 0 0 0 0 0 0 0 0 0 1 0 0 0 1 1 1 1 1 1 0 1 1 1 0 0 0 1 0 2 0 0 0 2 0 0 0 2 0 1 1 0 1 1 0 0 1 2 0 1 2 1 0 0 0 1 0 1 0 0 2 1 2 1 1 0 0 0 1 0 1 1 1 0 1 0 1 0 2 2 0 0 0 2 0 0 1 1 0 0 0 0 0 2 2 1 0 0 2 1 2 2 0 0 1 1 1 1 0 0 0 0 0 1 1 1 0 1 0 0 0 0 1 1 0 0 2 2 0 1 0 0 0 2 2 0 0 1 0 2 0 1 0 1 0 2 1 1 0 1 2 0 1 1 0 1 1 0 1 1 1 0 0 2 0 1 0 1 0 1 1 0 0 0 1 0 1 0 2 2 2 0 2 0 1 0 0 2 0 0 0 0 0 1 0 1 1 1 1 0 1 0 0 0 2 0 0 0 1 0 1 1 1 1 0 2 0 2 2 0 1 1 1 2 2 1 0 2 2 2 1 0 1 1 0 0 0 0 0 0 2 1 0 0 0 0 0 0 0 0 2 0 0 0 0 0 0 0 0 0 0 0 0 1 0 0 0 0 0 0 1 1 1 1 0 1 0 1 1 2 0 2 1 0 1 0 1 0 0 0 0 0 0 1 0 0 1 1 0 1 0 1 1 0 2 0 0 0 0 1 0 0 1 1 1 1 1 1 1 0 0 1 1 2 0 2 0 0 1 1 0 0 0 1 1 0 1 0 0 0 0 0 0 0 0 0 2 2 1 0 1 0 1 2 2 0 0 0 2 2 2 0 0 0 0 1 0 0 0 1 1 0 0 1 1 2 2 1 0 2 2 2 0 1 0 1 1 1 1 0 1 0 1 0 1 1 1 0 1 1 0 0 0 1 1 2 1 0 0 2 1 0 0 0 1 0 0 0 1 0 0 0 0 1 1 0 0 0 0 0 0 0 2 0 0 0 0 0 2 1 1 1 0 1 1 0 0 1 0 0 1 1 1 1 1 0 1 1 0 1 0 0 1 0 0 0 1 1 0 1 1 0 0 0 1 0 0 0 0 1 1 1 2 1 0 0 0 1 0 0 0 1 2 0 0 2 1 1 0 0 0 0 0 1 0 0 2 1 0 0 2 0 0 0 2 1 1 1 0 1 1 1 1 2 0 1 1 0 1 0 0 1 1 1 1 0 0 0 0 1 2 2 0 1 1 1 1 0 0 1 0 0 1 1 0 1 1 0 0 0 1 2 1 0 1 0 0 0 0 1 1 1 1 1 0 0 0 0 0 0 2 1 0 0 2 1 1 0 1 1 0 2 2 0 0 1 0 1 0 1 0 0 0 1 1 1 1 1 0 0 0 0 0 0 1 0 0 1 1 1 1 0 0 0 1 0 1 0 1 0 0 0 1 1 1 1 0 1 1 1 2 0 0 2 1 2 0 1 2 1 0 0 1 1 0 1 2 0 0 2 1 0 2 1 1 1 0 0 1 0 0 0 1 2 1 0 1 0 1 2 0 0 0 2 0 2 0 2 1 1 1 0 0 2 2 1 0 1 0 0 0 0 0 0 0 0 2 0 0 0 2 0 0 2 0 0 1 0 0 0 0 0 0 0 2 0 0 0 0 1 1 1 0 0 2 2 2 0 2 0 0 0 1 2 0 2 2 0 1 1 2 0 2 2 0 0 0 2 2 0 2 0 2 2 1 1 1 0 0 0 1 1 1 1 1 0 0 0 0 1 2 0 1 1 0 0 0 0 0 0 1 1 1 0 1 0 0 0 2 1 0 0 0 0 0 0 2 0 1 1 1 0 0 1 0 0 2 0 0 0 1 0 0 0 2 1 0 0 0 0 0 1 0 0 2 0 0 0 1 1 0 0 0 0 1 0 0 0 0 0 0 0 0 1 1 1 2 0
122 1 0 1 0 0 0 2 1 1 0 0 0 1 0 0 0 0 1 1 1 0 0 0 0 0 0 2 2 1 1 1 1 2 1 0 2 1 0 0 1 1 0 0 0 0 0 0 0 1 1 0 2 2 0 2 1 0 1 0 0 0 0 2 1 0 1 0 1 1 0 1 1 0 1 1 1 0 2 0 1 0 0 0 1 0 0 0 0 2 0 0 0 0 0 1 1 1 0 2 1 2 1 1 1 1 2 1 1 1 0 2 0 1 0 1 1 0 0 0 2 0 2 0 2 0 2 0 0 0 0 0 0 0 0 0 0 0 0 2 1 0 0 0 0 0 0 0 0 0 0 1 1 0 0 1 0 1 0 1 0 1 2 2 1 2 1 1 0 1 1 1 2 0 0 1 0 2 0 2 2 2 1 1 2 0 2 1 0 1 1 2 2 0 2 2 1 0 1 0 0 0 0 0 2 0 2 1 1 1 0 1 0 0 0 2 1 0 1 2 1 0 2 2 0 1 1 1 0 0 0 0 0 0 0 0 0 2 2 2 0 0 2 0 2 2 0 0 0 0 0 0 0 1 0 0 2 1 0 0 0 0 0 0 0 0 1 1 1 0 0 2 1 2 0 0 0 2 2 0 0 1 2 2 0 1 1 1 0 2 2 1 0 2 2 0 2 1 1 1 0 0 1 1 0 0 1 2 0 0 1 1 0 0 1 0 0 0 0 0 0 1 1 0 2 0 1 0 1 0 0 2 0 0 0 0 0 2 0 1 1 0 2 0 1 0 0 0 2 1 0 0 1 1 0 1 0 0 0 1 1 2 2 0 2 1 0 1 2 0 0 2 0 0 1 0 2 2 0 0 0 1 1 0 1 1 0 0 0 0 0 0 1 0 2 0 1 2 0 0 0 0 1 0 0 0 1 1 1 1 0 1 1 1 1 2 1 0 0 0 0 1 2 0 1 1 1 0 0 0 0 0 0 0 0 1 0 1 0 0 2 0 0 1 0 0 1 0 1 1 0 0 0 1 1 0 1 2 0 2 2 2 0 0 0 0 0 1 0 1 0 0 2 2 1 1 0 2 1 1 0 0 0 0 0 2 0 1 1 0 1 1 0 0 1 0 2 2 1 0 0 0 1 1 1 1 1 0 0 1 0 1 0 2 2 0 0 2 2 2 2 2 0 1 0 1 1 0 1 2 0 1 0 0 0 0 2 1 0 0 2 0 2 1 2 0 0 0 0 1 0 1 2 0 2 2 0 0 0 1 1 0 0 0 0 0 0 2 2 0 0 0 2 0 1 0 2 1 0 1 0 0 1 1 0 1 1 2 2 2 1 0 1 1 1 0 0 0 0 0 0 1 0 0 1 0 1 0 0 1 1 0 0 0 2 1 0 0 0 0 0 0 0 0 0 1 1 1 0 0 0 1 0 2 0 0 2 0 0 1 1 1 0 1 2 2 2 1 2 1 1 1 0 0 1 0 0 0 1 0 0 0 1 1 0 1 2 1 0 1 1 1 0 1 1 2 2 0 2 0 1 1 1 0 1 1 1 1 0 0 2 0 0 1 1 0 0 2 1 1 0 1 0 0 0 1 1 1 1 0 0 0 0 0 0 0 0 1 2 0 0 0 1 1 0 2 1 0 1 1 2 1 0 0 0 1 1 0 0 0 0 0 1 0 0 1 0 0 0 0 0 0 0 0 0 2 1 0 2 0 0 0 2 1 0 1 1 0 1 1 0 0 0 1 2 1 2 1 1 1 0 1 0 0 0 2 0 1 0 2 1 1 2 1 0 0 0 1 0 0 1 0 0 2 1 0 0 1 1 1 0 0 0 1 2 0 1 0 1 0 1 0 1 1 0 0 0 1 0 1 1 0 1 1 1 0 0 1 1 0 0 1 0 0 0 0 0 0 0 0 1 0 0 0 1 0 1 0 0 0 0 0 0 0 0 1 1 1 1 0 1 0 1 0 2 2 0 1 1 2 2 0 2 0 0 0 0 2 0 2 2 0 0 1 2 0 2 2 0 1 0 2 0 1 1 1 0 1 0 0 0 0 1 1 1 1 2 1 1 0 0 0 0 2 1 0 0 1 0 0 0 2 0 1 0 1 0 1 2 1 0 0 2 1 1 2 0 0 0 0 2 0 1 1 0 1 1 0 0 2 0 2 0 1 1 0 0 0 1 0 0 0 0 0 0 1 0 0 2 1 0 0 0 1 0 0 0 0 0 1 1 1 0 2 1 0 0 0 0 0 0 0
123 1 0 1 1 0 0 1 0 0 1 1 0 0 0 0 0 0 0 1 1 1 0 0 0 0 0 0 1 1 1 0 0 0 2 0 2 1 0 0 2 0 0 0 0 0 0 0 0 0 0 0 1 1 1 1 0 0 0 1 1 2 0 1 1 0 1 1 0 0 0 1 2 0 2 2 2 0 1 0 0 0 0 0 1 0 0 1 1 2 1 1 0 0 0 1 0 1 0 2 1 2 0 0 2 2 2 2 0 0 0 2 0 1 0 0 1 0 0 0 2 0 1 0 1 0 1 0 1 0 0 0 0 0 0 0 0 1 0 1 1 0 0 0 0 0 0 0 0 0 0 0 0 0 0 0 1 2 0 1 0 1 2 2 2 2 0 1 1 1 1 2 0 2 1 0 0 2 1 1 1 2 1 1 2 0 2 2 0 0 1 1 0 1 1 1 1 0 0 0 0 0 0 0 2 1 2 2 0 0 0 0 1 0 0 2 0 1 2 1 1 0 2 2 0 0 0 1 0 0 1 1 1 1 1 1 0 2 1 1 0 0 2 0 1 1 0 0 0 0 0 0 0 0 0 0 1 0 0 0 0 0 1 1 2 0 1 1 2 0 0 1 2 2 0 0 1 1 2 0 0 2 1 2 1 1 2 2 0 2 1 1 1 2 2 2 0 0 0 1 1 0 0 0 0 0 0 2 1 1 0 1 0 1 2 1 0 1 1 0 0 0 0 0 1 0 1 0 1 0 0 2 0 0 0 0 0 0 0 0 0 0 2 0 0 0 1 0 1 2 0 1 1 0 1 1 0 2 0 0 0 0 0 0 0 0 1 1 2 0 0 2 0 0 0 0 1 2 0 0 0 2 0 0 2 1 0 0 0 0 0 0 0 0 1 1 0 0 2 2 1 2 0 1 1 0 0 0 0 0 0 2 1 1 1 2 0 1 0 1 0 1 1 1 1 2 0 0 2 0 2 0 0 0 0 1 0 1 0 1 1 0 0 1 0 1 2 0 2 1 0 0 1 2 2 1 2 2 1 1 2 2 0 0 0 0 0 1 0 1 0 0 1 1 0 0 0 2 0 1 0 0 0 1 0 2 0 2 2 0 0 0 1 1 0 0 2 1 1 1 0 1 2 2 2 0 1 0 1 1 0 0 0 1 1 0 0 2 0 0 1 2 0 1 0 1 0 1 0 1 1 0 0 0 0 0 1 1 2 2 0 0 2 2 2 2 0 1 1 1 1 0 0 2 0 0 1 1 0 1 1 0 1 0 0 0 1 2 0 2 0 1 1 0 1 0 2 1 0 1 0 1 2 1 2 1 1 1 1 0 0 1 1 0 1 0 0 0 1 0 0 1 0 0 0 0 0 0 0 2 0 0 0 0 1 0 1 0 1 0 0 0 0 0 0 0 2 2 0 0 0 0 0 1 0 1 2 0 0 2 0 1 0 2 2 1 1 1 1 0 1 2 0 0 1 0 0 0 1 0 0 0 2 2 0 2 0 2 0 1 0 0 0 0 0 2 2 2 0 2 0 1 1 1 1 2 0 1 2 0 1 1 0 0 0 0 0 2 0 1 0 1 0 0 1 1 1 2 0 1 1 1 0 0 0 1 0 1 1 0 0 0 0 1 1 2 1 0 1 1 1 0 1 1 0 2 2 0 0 1 0 1 1 0 0 0 0 0 1 1 1 0 1 0 0 1 0 1 1 0 0 0 2 1 0 1 1 0 1 0 1 0 0 0 0 0 0 0 0 0 0 2 1 1 1 1 0 2 0 2 1 1 1 1 0 0 1 1 0 0 1 0 0 2 0 0 0 0 1 2 0 0 1 0 1 0 1 1 2 1 1 1 1 1 0 0 0 1 0 1 0 1 2 1 0 1 0 0 1 0 1 1 0 0 0 0 0 0 0 1 1 0 0 0 2 0 1 0 1 1 0 0 0 0 0 0 1 0 2 0 1 0 0 1 1 2 0 1 1 1 0 2 1 0 0 0 1 1 1 1 1 0 0 0 2 2 1 2 0 0 0 2 0 0 2 0 1 1 0 1 0 0 0 0 0 2 2 1 1 0 1 0 1 1 2 0 1 2 0 0 0 2 1 1 0 0 0 1 1 0 0 0 2 2 1 0 0 0 1 0 1 0 1 1 1 0 1 1 0 0 2 0 2 0 2 0 0 0 2 0 0 0 1 0 0 1 1 0 0 0 0 0 0 1 0 0 0 0 1 0 0 0 1 0 0 0 0 0 0 0 1 1
124 0 0 1 1 0 0 2 0 2 0 0 0 2 1 1 0 0 0 1 1 1 0 0 0 0 0 1 2 2 2 0 0 2 2 0 2 1 0 1 1 0 0 0 0 2 1 0 2 2 0 0 0 2 0 0 0 0 2 1 0 1 0 1 1 0 1 0 0 0 1 2 2 1 2 2 1 0 0 1 0 0 0 0 2 0 0 1 1 1 1 0 1 1 0 1 0 0 0 2 2 1 2 2 0 0 2 1 1 0 0 1 1 1 0 0 1 0 2 0 0 0 2 1 2 0 1 0 0 0 1 1 0 0 0 0 0 0 0 2 2 0 0 0 0 0 0 0 0 2 0 2 0 0 0 0 0 1 0 0 0 1 2 2 0 2 1 2 1 1 0 0 1 1 2 0 0 1 0 0 0 1 0 0 1 1 0 0 0 0 0 0 0 2 2 2 0 0 1 1 0 1 0 0 2 1 1 0 2 1 0 1 0 0 0 2 0 0 0 1 1 0 2 2 0 1 1 1 0 0 0 0 0 1 1 0 0 2 2 1 0 0 2 1 2 2 0 0 1 1 1 1 0 0 1 1 1 2 1 1 1 1 0 0 0 0 1 2 1 0 0 0 0 1 0 0 1 2 1 0 1 1 0 1 0 0 0 1 0 1 0 1 0 2 2 0 1 1 0 0 0 0 1 1 0 0 1 2 1 2 0 2 0 2 0 0 0 1 1 0 0 0 1 1 2 0 2 0 1 1 0 1 0 0 0 0 0 0 0 1 0 2 2 0 0 0 0 0 2 0 0 0 0 0 0 2 0 1 0 0 0 0 1 0 1 0 0 1 2 0 0 2 0 0 1 0 0 0 0 0 1 1 0 0 2 1 0 0 0 0 0 0 0 0 2 0 0 1 1 1 1 1 0 1 2 0 0 0 0 0 1 0 0 0 1 2 1 0 0 0 1 1 0 1 0 1 1 0 1 1 1 0 1 1 1 0 0 2 0 0 1 1 0 0 1 1 1 1 2 0 0 0 1 1 1 1 1 0 0 0 0 0 1 1 0 2 2 2 0 0 2 2 2 2 2 0 2 1 0 1 2 0 0 1 0 0 0 2 2 0 0 0 1 1 1 1 1 2 0 0 2 0 1 0 1 2 2 1 1 1 0 1 0 1 1 1 1 2 0 1 1 2 2 1 0 1 0 0 1 2 0 1 1 1 1 1 1 1 2 2 1 1 1 0 1 0 0 1 1 2 1 1 0 2 0 2 0 1 0 1 1 0 0 1 0 0 0 1 1 0 1 1 0 0 0 0 2 1 0 1 0 0 2 1 2 0 2 1 1 0 0 0 2 0 2 0 2 0 0 0 0 1 0 1 0 0 1 0 0 2 0 0 0 0 1 1 0 0 1 0 0 0 1 1 1 1 1 0 0 0 1 0 0 1 0 0 1 0 0 0 1 0 0 1 1 1 1 1 1 1 1 1 0 1 2 0 0 1 0 0 0 0 1 1 0 1 1 1 0 1 1 0 0 1 1 2 2 1 0 1 1 0 0 2 2 2 2 1 1 0 2 0 1 2 2 0 0 2 0 2 1 1 0 0 2 2 1 1 2 0 0 0 0 0 0 0 1 1 0 0 0 0 0 0 1 2 0 0 0 0 2 0 1 0 0 2 2 1 1 1 0 1 1 1 0 0 0 0 1 1 1 1 0 0 0 0 1 0 2 0 0 2 2 1 0 1 1 1 0 0 0 1 0 0 1 0 1 0 0 1 0 1 0 0 0 1 0 2 1 2 1 1 2 2 0 0 0 0 0 1 1 0 0 2 1 0 0 1 1 2 1 1 0 1 1 0 1 0 0 0 0 0 1 1 0 0 0 1 0 2 0 2 1 1 0 1 0 0 0 0 0 0 0 0 0 0 0 0 1 0 1 1 0 0 2 0 0 0 0 0 0 0 0 0 0 1 2 1 0 0 0 0 0 1 1 1 0 0 1 2 1 1 2 0 0 0 1 1 0 0 0 0 0 2 2 1 2 2 0 0 0 1 0 1 1 1 0 2 1 1 0 0 0 1 2 1 2 0 1 1 0 1 0 1 2 0 1 0 0 1 0 2 0 2 0 0 0 1 1 0 0 0 1 1 2 1 1 0 0 0 2 0 1 0 1 0 0 2 0 0 1 0 2 0 2 2 2 0 2 1 0 0 0 0 0 0 0 1 1 1 0 1 0 0 0 0 0 0 0 0 0 0 0 0 0 1 1 0 0 1 1 0
125 0 0 2 0 0 1 1 0 1 0 0 0 0 0 0 0 0 0 0 1 0 0 0 0 0 0 2 2 1 1 1 1 2 2 1 2 2 0 0 1 0 0 0 0 0 0 0 0 0 0 0 0 1 1 0 0 0 1 1 1 2 0 2 1 0 1 0 0 1 1 0 2 0 2 2 2 0 1 0 1 0 0 0 1 0 0 1 0 2 0 1 1 1 1 2 1 2 0 2 1 2 0 0 1 1 1 1 1 0 0 1 0 0 0 1 0 0 1 0 1 0 1 1 0 0 0 0 2 0 1 1 0 0 1 0 1 0 1 0 1 0 0 0 0 0 0 0 0 1 0 0 0 0 0 0 0 1 0 0 0 1 2 2 0 2 0 2 0 1 1 1 1 1 2 2 1 1 0 0 0 1 0 1 1 0 1 2 0 0 1 1 0 0 1 1 1 0 0 0 0 1 0 0 2 1 1 1 1 0 0 0 0 0 0 2 0 1 0 1 2 0 1 0 1 2 1 0 0 0 1 1 0 0 0 0 0 2 2 1 0 1 2 2 2 2 0 0 1 1 1 1 0 0 0 0 0 1 1 0 0 0 0 0 1 0 0 2 1 0 0 0 2 2 0 0 2 2 1 0 0 2 1 1 0 1 1 1 0 2 0 0 1 2 2 1 1 1 1 2 0 0 1 1 1 0 1 1 0 0 0 0 0 0 1 0 1 1 1 0 0 0 2 1 1 0 1 0 1 0 0 1 1 0 0 0 0 1 0 0 0 0 2 0 0 0 0 1 2 1 0 0 2 0 1 0 1 1 0 2 0 2 1 0 0 2 0 2 1 0 1 1 0 0 1 0 1 1 0 0 1 1 0 0 1 1 0 0 0 0 0 0 0 0 2 0 1 1 1 1 1 1 0 0 0 0 0 0 0 0 0 0 1 1 0 1 0 0 0 0 0 2 1 1 1 2 1 2 2 1 2 1 1 1 1 0 0 1 0 0 2 0 0 1 0 1 1 0 1 2 0 0 0 0 0 0 0 1 1 0 0 0 1 1 0 2 2 1 0 1 1 1 2 2 1 0 1 2 1 1 0 1 0 0 1 2 1 1 1 0 1 0 1 1 1 1 1 1 1 0 0 1 2 2 2 0 0 0 0 2 0 0 0 0 0 1 1 1 0 2 2 1 0 1 0 1 1 2 0 0 2 0 2 0 2 0 1 2 0 0 1 1 2 1 2 0 0 1 1 1 0 0 1 2 1 0 1 0 0 0 0 0 2 0 1 1 0 0 0 0 0 1 1 0 0 0 1 1 0 1 0 0 1 1 0 1 1 0 0 0 0 0 0 0 2 0 1 1 1 0 1 1 2 0 0 2 2 1 1 1 0 0 0 1 0 1 0 0 0 0 0 0 0 0 0 2 2 2 0 0 0 2 0 1 0 1 2 0 0 0 1 0 0 1 2 1 1 0 0 0 0 2 0 0 1 0 0 1 1 0 0 0 2 1 0 1 1 2 1 0 0 2 0 0 0 1 1 1 1 0 0 2 0 1 1 1 1 0 2 0 1 1 0 1 0 0 1 1 0 1 0 1 0 0 1 2 0 2 2 0 1 0 0 0 0 0 0 2 1 0 0 0 0 1 0 2 1 0 1 1 1 0 1 0 0 0 0 0 1 2 0 2 0 0 0 1 0 2 0 1 1 1 0 0 0 1 0 0 0 0 0 0 1 0 0 1 1 0 2 2 0 0 1 1 0 0 1 1 1 1 0 1 0 0 1 0 1 2 0 2 0 0 2 1 0 0 0 1 0 1 1 0 0 2 1 0 0 0 1 2 0 0 0 1 1 0 1 0 2 0 2 2 1 2 1 0 0 2 0 2 0 2 2 0 0 1 1 0 1 0 0 0 0 0 0 0 0 0 1 0 1 0 0 0 1 0 1 0 1 1 0 0 1 0 0 0 0 0 1 0 0 0 0 0 1 2 0 0 1 2 2 0 1 1 0 1 0 0 0 2 2 0 1 1 1 0 1 2 0 1 0 1 0 0 0 2 0 1 0 0 0 0 0 0 0 1 1 2 2 0 0 0 1 2 2 0 1 1 0 0 0 2 0 0 0 1 1 1 1 0 0 0 1 2 1 0 0 0 0 0 2 0 0 1 1 0 2 2 0 0 1 0 0 1 1 0 0 0 1 0 0 0 0 1 1 1 0 0 2 0 0 0 0 0 0 0 0 0 0 0 0 0 0 1 1 0 0 0 0 0 0 0
126 0 0 2 0 0 0 2 0 1 0 0 0 0 0 0 0 0 2 0 1 0 0 0 0 0 0 1 1 2 1 1 1 1 1 0 2 1 0 0 2 0 2 2 0 0 2 0 0 1 0 0 0 0 1 0 0 0 2 0 2 2 0 1 1 1 1 1 0 0 0 1 2 0 2 2 2 0 1 0 0 0 1 1 0 0 0 0 0 2 0 0 1 1 1 1 0 0 0 1 1 2 1 1 1 1 2 2 0 0 0 1 0 1 1 1 2 1 1 0 1 0 2 1 1 1 1 1 2 0 0 0 0 0 0 0 0 0 0 0 0 0 1 0 0 0 1 0 0 1 0 1 2 0 1 0 1 1 0 0 0 0 2 2 1 2 1 1 0 1 1 0 2 0 2 2 0 1 0 0 1 2 0 2 2 0 2 1 0 0 0 1 0 0 0 1 2 0 0 0 0 0 1 0 2 0 2 0 1 0 1 0 1 0 1 1 0 0 1 1 2 1 2 1 1 2 1 2 0 0 0 0 0 0 0 0 0 2 2 1 0 1 2 0 1 1 0 0 0 0 0 0 0 0 0 0 0 2 0 0 0 0 0 0 2 0 0 1 0 0 0 0 1 2 0 0 0 1 2 0 0 2 0 1 1 0 0 2 0 2 1 1 0 2 2 0 2 0 0 2 1 1 1 1 0 0 0 2 0 0 1 2 0 0 2 0 1 0 0 0 1 1 2 1 1 0 0 0 0 1 0 1 1 0 0 0 0 1 0 0 1 1 2 0 1 0 0 0 2 1 1 0 1 0 0 1 0 1 0 1 0 1 2 0 2 1 0 2 1 0 1 1 2 2 2 0 1 2 0 0 0 1 0 0 0 0 0 0 0 0 0 0 0 0 2 0 2 0 1 1 1 1 0 2 2 2 0 1 0 0 1 0 0 0 1 1 1 1 0 0 0 1 0 2 1 1 0 0 2 0 2 1 0 0 0 1 0 1 0 0 1 1 0 1 0 0 1 0 1 0 0 0 0 1 1 0 1 1 0 1 0 0 2 0 0 2 2 0 0 0 0 0 1 1 0 0 0 2 0 2 2 1 0 0 1 2 1 1 1 0 1 1 1 2 0 0 1 1 1 1 0 0 1 1 1 1 1 0 0 1 0 0 1 2 2 0 0 2 2 2 2 2 1 2 1 2 1 0 1 2 0 1 2 1 2 0 2 0 0 0 0 0 1 1 0 0 0 0 1 1 0 1 0 2 1 1 0 1 0 0 0 0 0 0 0 0 0 0 0 0 0 0 1 0 1 0 1 2 0 2 0 0 1 1 0 1 1 1 1 1 1 0 0 0 1 0 1 1 1 0 1 0 2 0 0 2 1 0 0 1 1 0 0 0 2 0 0 0 0 1 1 1 0 0 0 0 2 1 0 0 0 1 0 2 0 0 2 0 0 0 2 0 0 1 0 0 0 1 1 1 1 1 0 2 2 0 0 0 1 0 0 0 1 0 1 0 2 2 1 1 0 1 1 0 0 1 0 1 2 0 1 1 0 2 2 2 2 1 1 1 0 0 0 2 2 0 0 1 0 1 1 0 0 0 0 1 1 1 1 0 0 0 0 0 0 0 0 1 2 0 0 0 1 0 0 1 0 0 1 1 1 1 0 0 0 0 0 0 0 1 0 1 0 1 0 1 1 0 0 0 0 0 0 0 0 0 0 0 0 0 0 0 1 0 0 1 2 1 1 1 0 0 1 1 0 0 1 2 2 2 1 1 1 1 1 0 0 0 0 2 0 2 2 1 0 0 1 0 0 0 0 0 0 2 2 1 1 0 0 1 0 0 0 1 1 0 1 0 2 0 2 2 0 2 1 0 1 1 1 1 1 1 1 0 0 1 0 1 2 0 1 0 0 0 2 0 2 0 0 0 1 0 0 0 1 0 1 0 1 0 0 0 0 0 1 0 1 0 1 0 0 0 0 1 2 2 0 1 1 2 2 0 1 0 0 1 0 2 1 1 1 0 0 1 1 0 1 1 0 0 0 2 0 0 2 0 2 1 1 1 0 0 0 0 0 1 1 0 1 0 0 0 0 1 1 0 2 2 0 0 0 0 0 1 1 1 1 1 1 0 0 1 1 2 1 0 1 0 0 0 2 0 2 0 0 0 0 1 0 0 2 0 0 0 0 2 2 0 1 0 1 0 0 0 0 2 0 1 2 1 0 1 0 1 0 1 2 1 1 1 0 0 0 1 1 0 0 1 1 1 0 0
127 0 0 2 1 0 0 2 0 2 0 0 0 0 0 0 0 0 0 1 1 1 0 1 0 0 0 2 2 2 2 1 1 2 1 0 2 1 0 0 0 0 1 2 0 1 1 0 0 1 0 0 1 1 1 1 0 0 1 0 2 2 0 0 0 1 0 1 0 0 0 1 1 0 1 2 2 0 2 0 1 0 1 1 1 0 1 0 0 1 0 0 0 0 0 0 0 1 0 1 2 2 1 1 0 0 2 1 1 0 0 1 1 2 1 1 2 0 0 0 2 0 2 2 0 0 0 1 1 1 0 0 0 1 0 0 1 0 0 1 1 0 0 0 0 0 1 0 0 1 0 1 0 0 2 0 1 1 0 0 0 1 2 1 1 1 0 1 0 1 1 1 2 0 0 1 0 0 0 0 0 1 0 1 1 0 1 2 0 0 1 2 0 1 1 2 1 0 0 0 0 1 0 0 2 1 2 1 1 0 2 0 1 0 0 2 0 0 2 0 0 0 1 1 1 1 1 1 0 0 0 0 0 0 0 0 0 2 2 1 0 1 2 1 2 2 0 0 0 1 0 0 0 0 0 0 1 1 1 1 0 1 0 0 0 0 0 0 2 0 0 1 0 2 0 0 0 0 1 0 0 1 0 1 0 1 0 2 2 2 0 1 2 2 2 2 1 0 0 1 0 0 2 2 1 0 2 1 0 2 1 2 0 1 2 0 0 0 1 0 1 0 1 0 1 0 1 0 1 0 0 1 0 0 0 0 0 2 0 2 2 2 2 0 0 0 0 1 2 1 0 0 2 0 2 0 0 2 0 0 0 0 0 0 0 0 0 1 2 0 0 2 1 1 1 0 1 2 1 0 0 2 1 0 1 1 0 0 0 0 0 0 1 0 0 2 0 0 1 1 1 1 1 0 0 0 1 2 0 0 0 1 1 1 1 2 1 0 0 0 0 2 0 0 0 1 0 0 1 0 0 0 1 1 1 1 0 1 0 0 2 0 0 1 0 1 2 0 2 1 0 0 0 2 1 0 1 1 0 0 0 1 0 0 0 0 0 1 0 0 0 0 1 1 0 0 0 2 0 1 0 0 0 1 0 2 0 1 2 0 0 0 0 2 0 1 1 2 2 0 0 0 0 0 1 1 2 0 2 0 2 0 0 1 1 0 0 2 0 0 0 2 1 2 0 2 0 0 0 2 0 2 0 0 0 1 2 1 2 2 0 0 1 0 1 1 0 2 2 2 1 0 0 2 0 0 1 1 0 1 0 0 1 0 1 1 1 2 0 2 0 2 1 0 1 0 1 0 0 0 0 0 0 1 0 1 1 0 0 0 1 0 0 1 0 1 1 0 0 0 0 1 0 0 1 0 0 0 0 0 0 0 0 1 0 0 0 0 0 0 0 0 0 0 0 0 0 2 0 0 0 1 0 0 0 1 2 0 0 2 0 2 0 0 1 1 1 2 1 1 0 2 0 0 1 0 0 1 2 0 0 0 0 0 1 0 2 2 1 0 0 0 0 0 0 2 2 0 1 0 2 1 0 1 1 1 0 1 0 2 1 0 0 1 1 0 0 2 0 1 0 1 0 0 2 2 1 2 2 0 0 0 0 0 0 2 1 1 1 1 0 1 0 0 1 2 0 2 0 0 2 0 0 0 0 1 1 0 0 0 0 0 0 0 0 1 0 0 0 1 1 1 0 0 0 0 0 0 1 0 0 0 2 2 1 1 1 1 1 1 0 0 0 1 1 0 1 2 2 2 1 2 0 0 0 2 0 1 1 2 0 2 2 1 0 0 0 0 0 0 0 0 2 2 0 1 1 1 2 2 0 0 1 0 1 0 1 0 2 1 0 2 0 2 0 0 2 2 0 2 1 2 1 1 0 0 0 0 1 0 0 0 0 0 0 0 0 0 0 0 2 0 0 0 1 1 0 0 0 0 0 0 0 0 0 1 1 0 1 0 0 1 1 0 2 1 0 0 2 2 1 1 1 0 0 0 1 1 1 1 0 0 0 1 1 1 1 2 0 0 0 1 1 0 1 1 0 1 0 1 0 0 0 0 1 1 1 1 2 1 0 1 0 0 0 0 1 2 0 0 0 1 1 2 1 0 1 1 1 0 0 0 2 0 0 1 0 0 2 0 2 0 1 1 1 0 1 2 1 1 0 2 1 1 2 0 1 0 2 0 0 0 1 0 0 0 0 0 1 0 0 0 0 1 0 0 0 0 0 0 0 0 0 0 0 1 0 0 0 0 1 0
128 1 0 1 0 0 0 1 0 1 1 0 0 0 0 0 0 0 0 1 1 0 1 0 0 0 0 1 1 1 1 0 0 1 2 0 2 1 0 0 1 1 0 1 0 0 1 0 0 2 1 0 1 1 1 1 0 0 1 0 1 1 0 0 0 1 0 1 1 0 0 1 1 0 1 2 2 0 1 0 1 0 1 1 1 0 0 0 0 1 0 0 0 0 0 0 0 1 1 2 2 1 2 2 0 0 2 1 1 1 0 2 0 2 0 0 1 0 1 0 1 0 2 1 1 1 1 0 0 0 0 0 0 0 1 0 1 0 0 0 1 0 0 0 0 0 0 0 0 1 0 1 0 1 0 0 1 2 0 1 1 0 1 2 0 1 1 1 1 1 1 0 0 2 0 0 0 1 0 0 0 1 0 1 2 1 1 2 1 0 2 2 0 0 0 0 0 1 0 0 0 2 0 1 2 1 2 0 2 0 1 0 2 0 0 2 2 0 2 1 2 1 1 1 0 1 1 1 0 0 1 1 0 0 0 1 1 2 2 1 0 1 2 0 2 2 0 0 0 0 0 0 0 0 0 1 1 0 0 0 0 0 0 0 0 0 0 0 1 1 0 1 1 2 0 0 0 1 2 0 2 0 0 2 0 1 0 0 0 2 2 2 1 2 2 1 2 1 1 1 0 0 0 0 0 0 0 2 0 1 1 2 0 0 1 0 1 0 0 0 0 2 1 1 2 0 1 0 2 1 0 1 0 0 0 0 0 2 1 0 0 0 2 0 0 0 1 0 2 0 2 0 2 0 2 0 1 1 0 1 0 2 2 0 2 0 2 2 1 0 1 1 1 1 2 0 2 1 0 0 0 0 0 0 0 0 0 0 0 0 0 0 1 0 1 1 0 0 1 1 1 1 0 1 1 1 0 1 0 0 0 0 0 0 0 0 0 0 0 0 1 0 0 1 1 2 1 0 1 1 1 1 1 1 1 1 0 1 0 0 1 1 0 0 0 1 2 1 2 1 0 0 1 2 2 1 2 2 2 0 1 2 2 0 0 2 2 0 0 0 0 0 2 2 2 1 1 2 0 2 0 0 0 0 0 0 0 0 2 0 0 0 0 1 0 1 1 1 0 0 1 1 2 1 2 1 0 0 1 1 0 0 0 1 1 0 0 2 0 0 0 2 0 2 1 2 0 0 1 2 0 1 0 0 0 0 0 0 2 2 0 1 2 2 2 0 0 0 0 0 0 0 0 2 0 1 0 1 0 1 0 0 0 0 0 0 1 2 0 2 0 1 1 0 0 0 2 1 0 1 1 0 1 1 0 1 1 1 1 1 1 0 0 0 0 0 0 0 0 0 0 2 1 0 1 0 1 0 0 2 1 0 0 0 2 0 0 0 0 0 0 0 0 0 0 1 1 1 0 0 0 1 0 2 0 1 2 1 2 2 2 1 0 0 0 0 0 0 1 0 0 1 0 1 2 0 0 0 1 0 0 0 1 1 0 1 1 2 0 1 1 0 1 0 0 2 2 0 1 0 0 1 2 0 0 2 0 1 1 1 1 0 0 0 0 0 0 2 1 2 0 1 0 0 2 2 0 2 2 0 0 0 0 0 0 2 1 1 0 0 0 0 1 0 0 2 0 0 1 1 1 1 0 0 0 0 1 0 0 0 0 0 0 0 0 0 0 2 0 1 1 1 1 0 0 1 0 0 2 0 0 0 2 1 0 1 1 0 2 2 2 0 0 1 0 0 0 1 1 1 0 1 0 0 0 1 0 2 1 2 1 1 2 2 0 0 0 0 0 0 0 0 0 2 1 0 1 1 1 2 1 1 0 1 2 1 1 0 2 0 1 1 2 1 0 0 1 0 0 2 2 0 2 0 0 0 0 1 0 0 0 0 0 0 0 0 0 0 0 0 2 0 0 0 1 1 0 0 0 1 1 0 0 0 1 1 0 2 1 0 0 0 0 0 1 2 0 0 2 2 2 0 0 1 0 0 0 2 0 1 1 0 0 1 1 0 1 1 0 1 1 2 0 2 2 1 0 1 0 0 0 0 0 0 1 1 2 2 2 1 0 1 0 2 1 0 1 2 0 0 1 1 0 2 0 1 1 1 1 0 0 0 1 1 1 0 0 1 1 0 1 0 0 2 2 0 1 1 0 0 1 1 1 1 2 0 0 0 1 0 0 0 1 0 0 0 0 0 1 0 0 0 1 1 0 1 1 0 0 0 0 0 0 1 1 0 1 0 0 0 1 1
129 1 0 0 0 0 0 2 0 0 0 0 1 2 2 2 1 0 1 0 2 1 0 0 0 0 0 2 2 2 2 1 2 2 2 1 2 1 0 0 2 0 0 0 0 0 0 0 0 0 0 0 2 2 0 0 0 0 1 1 0 0 0 0 0 1 0 1 0 0 0 0 2 0 2 1 0 0 1 0 1 0 0 0 2 0 0 0 0 2 0 0 2 0 0 0 0 1 1 1 1 2 1 1 0 0 2 0 2 1 0 1 0 1 0 0 1 0 0 0 2 0 2 2 0 1 0 2 2 2 0 0 1 2 1 1 0 0 0 0 0 0 0 0 0 0 0 0 0 0 0 1 0 1 0 0 0 0 0 0 1 0 0 2 1 1 1 2 0 1 1 0 1 1 1 0 0 1 1 1 1 2 1 0 1 0 0 1 0 0 0 2 0 1 1 2 0 0 0 0 0 0 0 0 2 0 2 1 1 0 2 0 1 0 0 2 1 0 0 0 2 2 2 2 0 0 0 2 0 0 1 1 0 0 0 0 0 2 2 2 0 0 2 0 2 2 0 0 0 0 0 1 0 1 0 0 0 2 0 0 2 0 0 0 0 0 0 1 1 0 0 1 1 2 0 0 0 2 0 0 1 1 1 1 1 1 0 0 0 1 0 1 0 2 2 1 1 2 0 2 1 0 0 0 0 0 0 2 1 1 0 1 0 0 1 0 0 0 0 0 0 2 1 1 1 0 1 0 1 1 0 1 1 1 0 0 0 2 1 0 0 0 2 0 0 0 1 0 1 1 1 1 1 1 1 0 1 0 0 2 0 2 1 0 1 2 0 2 0 0 2 0 0 0 0 0 1 0 0 0 2 1 0 1 1 1 0 0 0 0 1 1 0 0 1 1 0 0 1 1 1 1 0 2 2 1 0 0 0 0 1 0 1 1 1 2 1 0 0 0 0 0 1 1 1 1 0 0 1 0 1 0 0 0 0 0 0 1 0 1 0 0 0 2 0 1 1 0 2 1 0 0 1 2 1 0 1 1 0 1 1 1 0 0 0 0 0 0 0 0 0 0 2 2 1 0 1 1 0 0 2 0 0 0 1 1 1 2 2 0 0 0 1 2 0 0 1 1 1 1 1 1 1 0 2 1 2 0 2 0 2 0 0 1 1 0 0 1 1 2 2 1 0 2 1 2 0 1 0 1 0 2 1 0 1 1 2 1 1 1 1 0 2 1 2 1 0 2 2 2 1 1 1 2 0 0 0 1 0 0 0 0 0 0 0 0 1 1 0 1 0 2 0 0 0 0 2 0 0 0 0 0 0 0 0 0 0 1 0 0 1 1 0 2 0 1 0 0 0 0 0 2 1 0 1 1 2 0 1 0 1 0 1 2 0 1 0 0 0 0 0 0 0 1 1 0 2 2 0 0 1 2 1 1 0 1 2 1 0 1 1 2 0 1 1 1 1 1 2 2 0 1 1 1 2 0 0 0 0 0 0 0 0 0 0 0 0 2 0 1 0 1 0 0 1 0 1 0 2 0 1 1 0 1 1 0 0 2 1 0 2 0 1 2 1 1 0 1 1 1 0 1 0 0 2 2 0 2 2 0 0 0 0 2 0 2 1 1 2 0 0 0 1 0 2 2 1 0 1 1 1 1 0 1 0 1 1 0 1 2 1 2 0 0 0 0 0 1 1 1 0 1 0 0 0 2 0 1 2 0 0 1 0 1 0 1 1 0 2 2 0 0 1 1 0 0 2 1 1 1 0 1 1 1 0 1 0 2 2 2 0 2 2 2 1 1 0 0 0 0 0 0 0 2 2 0 2 0 0 1 0 0 0 1 1 0 1 2 2 0 0 1 2 2 0 0 1 1 0 2 1 1 1 1 1 0 0 1 1 0 1 1 1 0 0 1 1 0 0 0 1 0 0 0 1 1 0 1 0 0 0 0 1 0 0 2 1 0 1 0 0 0 0 1 1 1 0 2 2 2 2 0 1 0 0 0 1 2 0 2 2 0 2 1 2 0 2 1 0 1 1 2 0 0 2 0 1 1 0 0 0 0 1 1 1 1 2 2 2 1 0 1 0 0 2 0 0 2 1 2 0 2 0 0 0 1 0 0 1 1 0 0 1 1 1 1 0 0 1 0 1 0 1 1 1 0 1 2 0 2 0 2 0 1 1 0 0 0 1 0 0 0 0 0 0 2 0 0 1 1 0 0 1 1 0 1 1 0 0 1 0 1 0 0 0 0 1 0 0 0 2 1
130 1 0 1 0 0 0 2 0 1 0 0 0 0 0 0 0 1 2 0 2 0 1 0 0 0 0 2 1 2 1 1 0 0 2 0 1 1 0 0 2 0 0 0 1 0 1 0 0 0 0 0 0 0 2 0 0 0 0 0 2 2 0 2 0 1 0 0 1 1 0 2 2 1 2 2 2 0 2 0 1 0 0 0 2 0 1 1 1 2 0 1 1 0 2 2 0 2 0 2 0 2 2 2 0 0 2 2 0 0 0 0 1 2 1 2 2 0 0 0 2 0 2 1 1 1 1 1 1 1 0 0 0 1 0 0 1 1 0 2 1 0 1 0 0 0 0 0 0 1 0 1 1 0 0 0 1 0 0 0 1 0 2 2 0 1 1 1 1 2 1 0 0 2 1 0 0 2 2 2 2 2 1 0 1 0 1 1 0 0 0 1 1 1 2 2 1 0 0 0 0 0 0 0 2 2 1 0 1 0 0 0 2 0 0 2 1 0 1 2 2 0 2 2 0 0 0 2 0 0 0 0 0 0 0 0 0 2 2 0 0 1 2 0 2 2 0 0 1 1 0 0 0 0 0 0 0 2 0 0 0 0 0 0 1 0 1 1 2 1 0 0 1 1 0 2 0 2 1 0 1 1 1 1 0 1 1 1 0 2 2 1 0 1 1 0 1 1 1 1 0 0 1 1 0 0 2 2 0 0 1 1 0 0 2 0 0 0 0 0 0 1 2 1 1 0 1 0 1 0 0 1 0 0 0 0 0 1 1 0 1 1 2 0 0 0 1 0 2 0 1 0 2 0 1 0 1 1 1 0 1 2 2 0 1 1 1 2 1 0 1 1 0 0 2 0 1 2 0 0 0 2 0 0 1 1 0 1 1 0 0 0 1 0 2 0 0 0 0 0 0 0 0 1 1 0 0 1 0 0 0 0 0 0 2 2 2 0 0 0 0 0 0 0 0 1 0 0 0 1 1 1 0 0 0 1 0 0 0 0 2 0 0 0 2 1 2 0 1 0 0 0 1 2 1 0 2 2 2 0 0 2 0 1 0 1 1 2 0 0 2 2 0 0 2 2 0 2 0 0 1 0 0 0 1 2 1 1 1 0 1 1 1 2 0 0 2 1 1 1 0 0 2 2 2 0 0 0 0 2 0 0 0 2 2 0 0 2 2 1 1 2 2 1 0 1 1 0 0 2 0 1 1 0 1 0 0 0 1 1 0 1 0 0 1 0 0 0 0 0 0 0 0 0 2 2 0 1 0 0 0 1 1 0 1 1 0 1 1 0 1 0 1 0 1 0 2 0 0 0 1 0 2 1 2 0 2 0 0 0 0 0 1 0 0 0 0 0 0 0 0 1 0 0 0 0 1 0 0 1 0 0 1 2 0 1 0 0 0 1 1 1 0 1 1 1 2 2 0 0 0 2 0 2 0 2 2 0 1 1 2 1 1 1 1 0 1 1 2 2 0 2 0 0 1 0 0 0 0 0 0 0 1 2 0 1 1 2 2 0 0 1 1 0 0 2 2 0 0 0 0 1 1 1 1 2 1 0 2 0 2 0 0 1 1 1 0 1 1 2 0 2 0 1 0 2 1 2 2 0 1 0 0 0 0 0 1 1 0 0 0 0 2 0 0 1 0 0 1 1 1 1 0 0 0 0 1 0 1 2 0 2 0 0 0 0 0 0 0 0 0 0 0 0 0 2 1 0 2 0 0 2 1 2 0 1 1 1 0 0 1 0 0 1 0 0 0 0 0 0 1 2 1 1 0 1 0 1 0 2 0 1 1 1 0 0 0 0 0 0 0 0 0 2 1 0 0 1 1 2 0 0 1 1 1 0 2 2 2 0 2 0 0 2 0 0 1 1 0 2 0 2 2 2 0 0 0 1 1 0 1 1 0 0 0 0 0 0 0 0 2 1 0 0 2 0 0 0 0 0 1 0 0 0 1 1 2 0 0 0 0 0 0 0 1 1 0 0 1 1 0 2 2 0 0 0 0 2 0 1 1 0 1 1 2 1 1 2 0 0 0 1 0 0 2 1 0 1 0 0 0 0 0 0 0 2 2 0 2 1 0 1 0 1 1 0 1 2 0 0 0 2 0 1 0 0 0 1 2 0 0 0 2 2 2 1 0 1 0 0 2 0 0 1 1 1 2 1 0 0 2 0 0 2 2 1 1 1 1 0 0 0 0 0 0 0 0 0 2 0 0 0 0 0 0 0 0 0 0 0 0 1 0 1 0 0 0 0 0 0 1 0
131 0 0 1 0 0 1 2 0 2 0 0 0 2 0 0 0 0 0 0 1 0 1 1 1 1 1 1 2 1 0 1 0 0 2 0 1 1 0 0 0 0 0 1 0 1 0 0 0 1 0 0 0 0 1 0 0 0 2 0 2 2 0 0 2 0 2 0 0 0 0 2 2 0 2 2 2 1 2 0 0 0 1 1 1 0 0 1 1 2 1 0 0 0 0 1 0 0 0 1 1 2 2 2 0 0 2 2 1 0 0 2 0 1 0 0 0 0 1 0 1 0 2 0 1 0 1 1 1 1 0 0 0 0 0 0 1 1 0 1 1 0 0 0 0 0 0 0 0 1 0 1 0 0 0 0 0 1 0 1 1 1 1 2 1 2 2 1 1 0 0 0 0 2 1 1 0 0 0 0 0 0 0 1 1 0 1 0 0 0 1 2 0 1 1 2 0 0 0 0 0 0 0 0 2 1 1 2 0 0 0 0 2 0 0 2 2 1 2 1 1 0 0 1 1 0 0 2 1 0 0 0 0 1 1 0 0 2 1 1 0 0 2 0 1 1 0 0 0 0 0 0 0 1 0 0 1 2 0 0 1 0 0 0 0 0 0 0 2 1 1 1 2 2 0 1 0 2 1 0 0 1 0 1 1 0 0 1 0 2 0 0 1 2 2 1 2 0 0 0 1 0 2 2 0 0 1 1 1 2 0 2 0 0 0 0 0 0 1 0 0 2 1 0 0 0 0 1 1 1 0 0 0 0 0 0 0 1 1 1 0 1 2 0 0 0 0 0 1 0 0 0 1 0 1 1 0 0 0 0 0 1 1 0 1 0 0 1 2 0 0 2 0 0 0 0 1 2 1 0 0 0 1 0 2 1 0 0 0 0 0 0 0 0 1 1 0 1 1 1 1 1 0 0 0 0 2 1 1 1 0 2 0 0 1 1 1 0 0 0 0 0 0 2 1 2 0 1 2 1 2 1 0 0 0 0 0 0 0 0 1 1 0 0 2 2 2 0 2 1 0 0 0 1 0 0 0 2 0 1 2 1 1 0 0 1 1 1 0 1 0 0 2 2 2 0 2 1 1 0 1 0 0 0 0 2 0 2 2 0 0 0 0 2 2 0 2 2 1 0 1 1 1 1 1 0 1 0 1 0 0 0 0 1 1 0 0 2 1 1 1 2 0 1 0 1 1 0 0 2 0 1 1 0 1 1 2 0 0 0 2 0 1 0 1 1 0 1 1 1 0 0 0 2 1 0 0 0 0 1 0 0 0 0 0 0 2 2 2 0 0 2 0 0 0 0 2 1 0 1 0 1 2 1 2 1 0 2 1 0 1 0 1 2 0 1 0 1 1 0 1 1 1 1 0 1 1 0 1 1 0 0 0 1 0 0 0 0 0 0 0 0 1 1 1 0 1 0 0 0 0 1 1 2 0 1 2 0 2 2 2 0 0 1 2 1 2 1 0 1 1 1 1 1 1 0 0 0 1 0 0 0 1 1 0 1 0 2 0 2 2 0 0 0 0 1 1 0 2 0 1 1 1 0 1 1 1 1 1 0 2 0 0 1 0 1 0 2 2 2 0 2 0 0 0 1 0 2 2 0 0 0 0 0 0 0 0 1 0 0 0 0 0 1 0 2 1 0 1 1 1 1 1 0 0 0 1 0 1 2 0 2 0 0 0 0 0 0 0 0 0 0 0 0 0 0 0 0 1 0 0 1 1 0 0 0 0 1 1 1 0 0 0 0 0 1 1 2 2 2 0 0 1 1 1 1 0 1 1 2 0 2 1 1 0 0 0 1 0 0 1 0 0 1 2 0 1 0 0 2 0 0 1 0 0 0 1 0 2 0 2 2 1 2 0 0 1 2 0 2 1 2 0 1 0 1 0 1 1 0 1 1 1 0 1 1 2 0 0 0 2 0 0 0 2 0 0 0 0 0 0 1 2 2 0 0 1 1 2 0 0 0 0 1 2 2 0 2 2 2 1 0 2 0 0 0 0 2 2 1 1 0 0 1 1 0 1 2 1 1 1 2 0 0 2 0 1 1 1 1 1 0 0 0 1 0 1 2 2 0 0 0 0 2 0 1 1 1 1 1 0 2 0 1 0 0 0 1 1 0 0 1 1 1 0 0 0 1 1 0 2 0 0 1 1 0 2 2 0 0 1 0 1 0 0 1 1 0 2 0 1 0 0 0 0 0 0 0 1 1 0 0 0 1 0 0 0 0 0 0 0 0 0 0 0 1 1 0 0 0 1 0
132 0 0 1 1 0 0 2 0 1 0 1 1 1 1 1 0 0 0 0 2 0 0 1 0 0 0 2 2 2 2 1 0 2 1 0 1 2 0 0 2 0 0 1 1 1 2 0 0 1 0 0 0 0 2 1 0 0 1 1 1 2 0 2 0 1 0 0 0 0 0 1 2 0 2 2 2 0 2 0 0 0 0 0 1 0 0 0 0 2 0 0 0 0 0 0 0 0 0 1 2 2 1 1 1 1 2 1 1 0 0 1 0 1 0 1 1 0 0 0 2 0 1 1 0 1 0 1 2 2 1 1 0 2 1 2 0 0 1 0 0 0 0 0 0 0 0 0 0 1 1 1 0 1 0 0 1 1 0 0 0 1 1 1 0 1 1 0 1 1 0 0 0 2 1 1 1 1 1 1 1 2 1 1 2 0 1 2 1 0 1 2 1 0 1 1 2 0 0 0 0 1 0 1 2 0 2 2 0 0 0 0 0 0 0 2 1 0 1 2 2 0 1 1 1 1 1 0 0 0 0 1 0 0 0 0 0 2 2 2 0 0 2 0 2 2 0 0 0 0 0 0 0 1 0 0 1 2 1 1 1 1 0 0 1 0 1 0 2 0 0 0 0 0 1 0 1 1 1 0 0 2 2 2 0 1 1 0 0 1 1 0 0 1 2 0 2 0 1 2 1 0 2 2 0 0 1 0 1 2 0 2 0 0 2 1 0 0 2 0 0 0 0 1 1 0 1 0 0 0 0 1 1 1 0 0 0 1 0 1 0 0 2 0 0 0 1 0 2 0 2 0 2 0 2 0 0 1 0 0 0 0 0 0 0 1 0 2 2 0 0 2 0 0 0 0 2 1 1 1 0 0 0 1 1 0 0 0 0 1 1 1 1 0 0 2 0 2 0 0 0 0 0 1 1 0 1 1 0 0 0 1 0 0 2 2 1 1 0 1 0 1 0 1 0 2 1 0 0 1 1 1 1 2 2 0 1 2 1 2 1 1 0 0 0 2 2 0 0 1 0 0 0 1 1 0 1 1 1 1 0 0 0 0 0 0 0 1 0 1 0 0 2 2 0 0 0 1 0 0 2 0 0 0 1 2 1 1 1 0 1 1 1 1 0 0 1 1 0 1 1 1 1 1 1 1 1 0 1 1 1 0 0 0 0 1 1 2 2 2 2 2 0 1 0 2 0 0 0 2 0 1 0 0 0 0 2 1 1 1 1 0 2 0 2 1 0 1 2 2 0 1 0 2 0 0 0 2 0 1 0 0 0 2 0 0 0 0 0 0 0 0 0 0 0 0 1 2 0 2 0 1 1 0 0 0 0 2 1 0 1 1 1 0 1 0 1 0 0 0 0 2 1 1 0 1 2 0 0 2 0 0 0 0 2 0 0 0 0 0 0 0 0 1 1 0 2 1 0 0 1 1 0 2 0 0 2 0 1 1 1 2 0 1 1 1 0 1 1 1 2 2 0 0 1 0 0 1 2 0 0 0 1 0 1 0 1 2 0 1 1 0 1 0 0 2 2 1 2 0 0 0 0 0 1 1 0 1 2 0 2 0 1 1 0 1 0 2 1 2 1 1 0 0 1 2 1 2 2 1 2 1 0 2 0 2 1 1 1 0 0 0 0 0 0 1 0 0 2 1 1 0 1 0 0 0 0 0 0 2 0 0 0 1 0 0 0 0 0 0 0 0 1 0 0 1 0 0 1 0 0 1 1 2 0 2 2 2 0 0 0 0 0 0 1 0 1 0 0 0 0 1 1 1 1 1 0 2 0 2 0 0 2 2 1 1 0 0 0 1 1 0 0 2 2 0 1 1 1 1 0 0 1 1 1 0 2 1 1 0 1 0 0 1 0 0 0 1 0 2 1 1 1 1 0 0 0 1 1 0 1 1 1 0 0 1 1 0 0 0 2 1 0 0 1 0 1 1 0 1 0 1 0 0 0 0 0 0 2 0 0 0 0 0 1 1 0 2 1 2 2 0 2 0 0 0 0 1 0 1 1 0 1 1 2 1 2 0 1 2 2 2 0 0 2 1 1 2 1 2 0 0 1 0 1 1 1 1 1 0 1 0 1 1 1 0 0 1 0 0 0 2 0 2 0 0 0 1 0 2 0 1 1 1 1 2 0 1 0 0 2 0 1 1 2 0 1 2 0 2 0 2 1 0 0 2 2 0 1 0 0 0 0 0 0 0 0 0 1 0 0 0 0 2 0 0 0 0 0 0 0 0 1 0 0 0 1 0 0 0 1 0
133 0 0 1 1 0 0 2 0 1 0 0 1 1 1 1 0 0 1 0 1 1 0 0 0 0 0 2 2 2 2 0 0 1 1 0 1 0 0 0 0 1 0 0 1 0 1 0 0 1 0 0 1 1 0 1 0 0 0 1 1 1 1 0 0 0 0 1 1 1 0 1 2 0 2 1 1 0 2 0 0 0 0 0 2 0 0 1 1 2 1 1 0 0 1 2 1 1 0 1 1 2 1 1 1 1 1 2 1 1 0 1 0 2 0 0 0 0 1 0 1 0 2 0 2 0 2 0 2 0 0 0 0 0 1 0 1 0 0 2 0 0 1 0 1 0 0 0 0 1 0 1 1 1 0 1 1 1 0 0 0 1 1 1 2 2 1 0 1 0 0 0 2 0 2 1 2 0 0 0 0 0 1 1 2 0 1 1 0 0 0 1 1 1 2 2 1 0 1 0 0 0 0 2 2 2 1 0 1 0 1 0 2 0 0 2 0 1 1 1 2 0 1 2 0 0 0 2 1 1 1 1 0 0 0 0 0 2 2 2 0 0 2 1 1 1 0 0 1 1 1 1 0 0 0 0 2 1 0 0 0 0 0 0 0 0 1 0 1 0 0 0 1 2 0 0 1 1 2 0 0 1 0 2 0 1 0 1 0 2 1 0 0 2 1 0 0 2 0 2 2 2 1 1 1 0 0 1 0 1 0 2 0 0 2 0 0 0 0 1 0 1 1 1 2 0 0 0 1 1 0 0 0 0 0 0 0 1 0 1 0 0 2 0 0 1 0 0 1 1 1 1 2 0 2 0 0 1 0 1 0 1 1 0 0 0 1 1 1 0 1 1 1 0 0 0 2 1 1 0 0 1 0 0 2 2 0 0 0 0 0 0 0 1 2 0 0 0 2 2 2 2 0 1 1 0 0 0 0 0 0 1 0 0 1 1 1 0 1 0 1 1 0 1 1 2 1 0 1 1 1 1 0 0 0 1 0 1 0 0 1 1 0 1 1 1 1 1 2 0 0 1 1 2 1 1 1 2 1 1 1 2 1 0 0 2 2 2 0 1 0 0 2 2 2 1 1 2 0 1 0 0 1 0 0 0 0 1 2 1 1 0 1 2 0 0 2 1 1 0 0 1 1 1 1 1 1 0 1 1 0 0 0 0 0 0 0 2 2 2 2 2 2 1 0 1 1 0 1 2 0 1 1 1 0 0 1 1 2 2 0 0 2 1 2 0 0 1 1 1 0 0 1 2 0 0 1 1 0 1 0 0 0 0 0 0 1 2 2 0 0 2 1 0 0 0 2 2 0 2 0 1 2 1 2 0 2 2 0 0 0 0 1 1 0 0 0 0 0 0 0 2 1 0 0 0 1 0 0 1 1 1 0 0 1 0 1 0 1 0 0 0 0 0 0 2 2 0 0 0 0 1 0 0 0 1 2 0 0 0 1 1 0 2 2 0 0 1 1 1 1 1 0 0 2 0 0 1 1 0 0 0 0 0 0 0 0 2 0 0 0 0 2 0 0 2 0 0 2 0 1 0 0 0 2 2 2 1 2 0 1 1 0 1 0 0 0 2 1 1 1 1 0 0 1 1 1 2 2 0 0 0 0 0 0 0 0 1 1 0 0 0 1 0 1 2 0 0 2 1 0 0 0 0 0 0 1 0 0 1 0 0 1 0 0 0 0 0 1 1 1 1 0 1 1 1 0 0 2 0 0 1 1 0 0 0 0 0 2 2 0 1 0 0 0 0 1 0 0 2 0 0 0 0 1 1 0 1 1 2 0 2 2 2 0 0 0 1 0 0 1 0 0 1 2 0 2 0 1 1 0 0 0 2 2 0 2 1 2 0 1 1 0 2 0 0 1 1 1 2 2 0 2 1 0 1 0 0 1 0 1 1 0 1 0 0 1 0 0 0 1 1 0 0 2 0 0 1 0 0 0 0 1 0 0 1 1 0 1 0 0 0 0 1 2 2 1 1 2 2 2 0 1 0 0 0 0 2 1 0 0 0 0 2 2 0 2 2 0 0 0 2 0 0 2 0 2 0 1 1 0 0 1 0 1 0 0 0 2 0 0 0 0 2 0 0 1 0 0 0 0 2 0 1 0 0 0 1 1 0 0 1 2 2 2 0 1 0 0 0 0 1 0 1 1 0 1 2 1 1 0 1 2 0 1 2 2 0 1 0 0 0 0 0 0 1 0 0 0 0 0 0 1 1 0 0 0 0 0 1 0 0 0 0 0 0 0 0 0 0 0 0
134 1 0 2 0 0 0 1 0 0 1 2 0 0 0 0 0 0 2 0 2 0 0 0 0 0 0 2 2 2 1 1 1 2 0 0 1 0 0 0 0 0 0 0 1 0 0 0 1 1 0 0 1 1 1 1 0 0 0 0 1 1 0 0 0 0 0 0 1 1 0 1 2 2 2 2 1 0 0 1 0 0 0 0 2 0 1 0 0 1 0 0 0 0 1 1 0 2 0 2 0 2 1 1 0 0 2 2 0 0 1 1 1 1 1 2 1 1 0 0 1 1 2 2 0 2 0 1 2 1 2 2 1 2 0 0 0 0 0 1 2 0 0 0 0 0 0 0 0 0 0 1 0 1 0 0 1 0 0 0 1 2 2 1 1 1 0 1 0 1 1 1 0 2 2 0 0 0 0 0 0 0 0 2 2 0 2 0 0 0 1 2 1 1 2 2 2 0 1 0 0 0 0 2 2 1 1 1 1 0 1 0 1 0 0 2 1 0 1 0 1 1 2 2 0 2 2 0 0 0 1 1 1 1 1 1 1 2 2 2 0 0 2 0 2 2 1 0 0 0 0 0 0 1 0 0 0 1 1 1 0 1 0 0 0 0 0 0 1 0 0 0 0 2 0 0 0 2 2 0 0 0 1 2 0 1 0 2 0 2 1 1 1 2 2 2 1 0 0 1 1 0 1 1 1 0 0 2 0 1 0 2 0 1 2 0 0 0 1 0 1 0 1 1 2 0 1 0 1 0 0 0 0 0 0 1 0 1 0 0 0 1 2 0 0 0 0 0 1 2 0 2 1 1 0 1 1 0 0 1 1 1 0 0 0 1 0 0 2 0 0 2 1 1 0 0 1 2 1 0 0 0 2 0 1 0 0 0 0 0 0 0 2 0 2 0 0 1 1 1 1 1 0 1 1 0 0 1 0 0 0 1 0 0 0 0 0 0 0 0 1 0 2 2 0 1 1 0 1 0 1 0 0 1 1 0 0 0 0 0 1 1 0 0 0 2 2 1 2 2 0 0 1 1 1 1 1 1 0 1 1 1 0 0 0 1 1 0 0 1 0 0 1 1 1 1 0 1 0 0 2 0 0 1 1 2 1 0 2 0 0 0 0 1 1 0 1 2 1 0 1 0 2 2 1 1 1 0 1 1 0 0 0 1 1 0 0 2 0 0 0 2 1 2 0 2 0 0 1 2 1 1 1 0 1 0 2 0 1 1 0 1 1 0 1 0 0 1 1 2 0 0 0 2 0 0 2 0 0 0 0 0 1 0 1 1 0 1 1 0 0 1 1 0 0 0 2 2 0 2 0 0 0 0 0 0 0 1 0 0 0 0 0 1 0 1 1 1 1 0 1 1 1 1 0 1 1 0 0 2 1 0 1 2 0 0 0 0 1 0 0 0 1 1 1 1 1 1 0 0 0 2 1 2 0 0 2 0 1 2 2 1 0 1 2 1 1 1 1 1 1 1 0 1 2 0 0 1 1 0 0 0 1 1 0 1 0 2 0 0 0 1 0 0 0 1 1 1 1 0 0 0 1 0 2 2 1 1 2 0 1 0 0 2 0 1 0 0 0 0 0 0 0 0 1 2 0 1 1 0 0 0 0 0 1 0 1 0 0 0 0 0 1 1 0 2 1 1 0 0 1 0 0 0 0 0 1 0 0 1 1 1 0 0 0 0 0 1 1 1 1 1 0 1 1 2 0 0 1 1 0 1 2 1 0 0 0 1 1 1 0 1 0 0 0 0 0 2 1 1 1 2 2 2 1 1 1 0 0 2 0 2 2 2 0 0 0 2 0 0 2 0 0 1 2 0 0 0 0 1 0 0 1 1 1 0 2 0 2 0 2 1 1 1 0 0 0 1 0 2 0 2 1 1 0 0 0 0 1 0 0 0 0 0 0 0 0 0 0 0 2 0 0 1 1 1 0 0 0 1 0 0 0 0 0 1 1 1 1 0 1 0 0 2 2 2 0 0 1 2 2 0 2 0 0 0 0 0 0 2 2 0 1 1 1 1 1 2 0 0 0 2 1 0 2 2 0 1 1 2 0 0 1 0 1 0 0 1 1 0 0 0 1 2 2 0 1 2 0 0 0 1 0 2 0 0 0 1 1 0 0 0 0 0 1 1 0 0 1 0 2 0 0 1 1 0 0 1 0 1 1 1 1 1 2 0 0 0 0 0 0 0 0 0 0 0 0 0 0 0 0 0 0 2 0 0 0 1 0 1 0 0 0 0 0 0 0 1 1 1 0 0
135 0 0 1 0 0 0 1 1 0 0 0 1 1 1 1 0 0 0 2 0 0 0 0 0 0 0 1 1 1 0 0 1 1 1 0 2 0 0 0 1 0 1 1 0 1 0 0 0 2 0 0 0 0 2 2 1 1 0 0 0 0 0 0 1 0 1 0 0 0 0 2 1 0 1 2 2 0 0 2 0 0 1 1 0 0 0 0 0 1 0 0 0 0 1 1 0 1 0 2 1 2 2 2 0 0 2 2 0 0 1 1 2 2 2 2 2 0 0 0 2 0 1 0 0 0 0 1 2 1 0 0 0 0 0 0 0 0 0 2 1 0 2 0 0 0 0 0 0 1 0 1 0 0 0 0 1 0 0 0 1 1 2 2 0 2 0 1 0 1 1 1 0 2 1 1 0 0 0 0 0 1 0 1 2 1 1 2 1 0 1 2 0 1 2 1 0 0 1 0 0 0 0 0 2 2 0 0 1 0 0 0 1 0 0 2 2 1 1 0 1 1 2 2 0 2 2 1 0 0 0 0 0 1 1 0 0 2 1 1 0 0 2 0 1 1 0 0 1 1 0 0 0 1 0 0 1 1 0 0 0 0 1 0 0 0 0 0 2 1 0 1 1 2 1 0 0 2 1 0 0 2 0 2 0 0 0 1 0 1 0 0 0 2 2 0 2 0 0 0 0 0 1 1 0 0 0 2 1 1 0 1 0 0 1 0 0 0 2 0 0 1 1 0 1 0 1 1 1 2 0 1 1 0 0 0 0 1 1 1 1 1 2 0 2 0 0 0 2 1 2 0 2 0 2 0 2 0 0 0 0 0 1 0 1 0 1 1 1 0 1 1 2 2 1 0 2 2 0 0 0 1 0 0 0 0 0 0 0 0 0 0 0 0 1 1 0 1 1 1 1 1 0 2 2 1 0 0 0 0 0 0 0 0 2 2 2 0 0 0 0 0 0 1 0 2 2 0 0 1 1 0 0 0 0 0 0 0 0 0 1 1 0 0 0 1 1 0 2 0 0 0 1 1 1 1 1 1 0 0 0 0 0 1 0 1 2 2 0 1 1 1 2 2 2 1 1 2 0 1 2 0 0 0 0 0 0 1 2 0 0 0 0 1 0 0 1 2 1 0 0 0 2 2 2 0 0 0 1 1 0 0 1 1 1 0 0 2 1 1 1 2 1 2 1 1 1 0 0 2 0 2 1 0 1 1 1 1 2 2 0 1 1 1 0 0 0 2 2 2 1 0 0 2 1 1 0 1 0 2 1 0 0 0 0 0 1 1 1 0 0 1 0 0 0 0 0 0 0 0 2 0 0 0 0 0 0 2 2 1 1 0 1 1 0 0 0 0 0 0 0 2 1 0 0 0 1 0 0 1 0 0 0 0 2 0 0 0 0 1 0 1 0 0 0 0 1 1 0 0 0 2 0 2 0 0 2 0 1 1 1 1 0 1 1 0 0 1 2 2 0 2 0 1 0 0 0 1 1 0 0 0 1 0 1 0 1 2 0 1 0 0 0 0 0 2 2 0 1 0 2 1 1 0 1 2 1 1 1 0 2 0 0 2 2 0 0 2 1 2 0 1 0 0 2 2 0 2 2 0 0 0 0 1 0 0 0 1 0 0 0 0 0 1 0 2 1 0 0 0 1 0 0 0 0 0 2 0 0 1 0 1 0 0 0 0 0 0 0 0 0 0 0 0 0 0 1 0 1 0 0 0 1 0 0 0 0 0 2 2 1 1 1 1 1 0 2 1 1 1 1 1 0 0 1 1 0 2 1 2 0 1 2 1 0 0 1 1 0 0 1 0 0 2 2 0 1 0 1 2 0 0 1 1 1 0 2 1 2 1 1 2 0 2 0 0 0 2 0 2 0 2 1 0 0 2 0 1 0 0 0 0 0 0 0 0 0 1 0 0 2 0 0 0 1 0 1 0 0 0 0 0 1 0 0 0 1 1 1 0 1 0 0 0 1 1 1 0 1 1 0 1 2 2 0 1 0 0 1 2 1 0 1 1 0 0 2 2 0 1 0 1 0 1 2 0 1 1 0 2 1 0 0 0 1 1 2 2 2 0 0 0 1 1 2 0 0 2 1 1 0 2 0 2 0 0 0 2 2 0 0 0 2 1 2 0 0 0 2 0 2 0 0 2 2 0 2 2 0 0 0 2 0 1 1 1 1 0 2 0 0 0 0 1 1 1 0 0 1 0 0 0 0 2 0 0 1 0 0 0 0 0 0 0 0 0 0 1 1 1 1 1
136 0 0 1 0 0 0 2 0 0 0 0 0 0 0 0 0 0 0 0 2 1 0 2 0 0 0 1 1 2 2 0 0 0 0 0 1 1 1 0 1 0 0 1 0 1 0 0 0 1 0 0 1 1 1 2 1 0 1 0 1 2 0 1 1 0 1 1 0 0 0 2 1 0 1 2 2 0 0 0 0 0 1 1 2 0 0 0 0 2 0 0 2 1 1 1 0 1 1 2 2 1 1 1 0 0 2 1 1 0 0 2 1 1 0 0 0 0 0 0 2 0 2 0 2 0 2 0 2 2 0 0 0 0 0 0 0 1 0 2 2 0 0 0 0 0 1 0 0 1 0 1 0 2 0 0 1 0 2 2 0 1 1 1 1 2 0 0 2 1 0 0 0 2 1 1 0 2 0 0 1 2 1 0 1 0 1 1 1 0 2 2 1 1 2 0 1 1 1 0 0 0 0 1 2 0 2 1 1 0 2 0 1 0 1 1 1 0 1 0 1 1 2 2 0 1 1 1 0 0 0 0 0 0 0 0 0 2 2 2 0 0 2 2 2 2 0 0 0 0 0 0 0 0 0 0 1 1 0 0 0 0 1 0 0 0 1 1 2 0 0 0 1 2 1 1 1 2 2 0 0 2 2 2 0 2 2 1 0 2 1 1 1 2 2 1 1 1 1 1 1 0 2 2 1 0 2 1 0 1 0 1 0 0 2 0 0 1 0 0 0 1 0 0 2 0 2 0 1 1 0 1 1 0 0 0 0 1 0 0 0 0 1 0 0 0 0 1 2 1 0 0 1 0 1 1 1 2 0 0 0 0 1 0 1 0 1 2 1 0 1 1 1 1 2 0 1 1 0 0 0 1 0 0 2 1 0 1 1 1 1 1 1 0 1 1 0 0 0 0 1 1 0 0 1 0 0 2 0 0 0 0 0 0 1 1 1 1 0 0 0 1 0 1 1 2 1 0 1 1 0 0 0 0 0 2 0 2 0 0 1 1 1 1 0 2 2 0 1 0 0 0 0 2 1 0 1 2 1 1 1 1 0 0 0 0 0 1 0 1 0 0 0 0 2 2 0 1 1 0 1 0 1 0 1 0 0 1 2 0 0 0 1 1 1 0 1 0 0 0 0 1 0 0 1 1 2 1 0 1 0 0 0 0 0 0 0 2 1 1 1 2 1 2 1 1 1 1 0 1 1 1 0 0 0 1 1 0 1 1 1 0 1 1 0 0 0 2 2 2 0 0 0 2 0 1 0 0 0 1 1 0 1 0 0 0 1 2 0 2 0 0 0 0 0 0 2 2 0 2 0 0 1 1 0 1 1 2 1 0 0 0 1 0 0 0 2 1 1 0 1 1 0 0 0 0 0 0 0 2 0 0 0 0 1 0 1 0 0 0 0 0 0 0 0 0 2 0 0 0 0 1 0 1 0 0 1 0 0 1 1 0 0 1 2 2 2 2 0 0 0 2 0 0 2 0 0 1 1 0 0 0 0 0 1 0 2 2 1 0 0 0 0 1 1 2 2 1 0 1 0 1 1 1 1 2 1 0 2 1 1 0 0 2 2 0 0 1 1 1 0 1 0 0 1 2 1 1 2 0 1 0 0 0 1 0 1 1 1 0 0 0 0 0 2 2 0 1 0 0 2 0 0 1 0 1 1 0 0 0 0 0 0 0 0 1 0 1 1 1 1 0 0 0 0 1 1 0 0 0 0 0 2 1 0 1 1 0 2 2 1 1 0 0 0 1 2 1 1 1 1 1 0 0 0 2 0 1 0 2 0 1 2 1 0 0 0 1 0 0 1 0 0 1 2 0 2 0 0 1 0 1 1 1 1 0 2 0 2 0 1 2 2 1 0 0 1 0 0 2 1 1 2 2 0 0 0 0 0 0 0 0 0 0 0 0 0 0 0 1 1 0 0 0 2 0 0 0 0 0 0 0 0 0 0 0 1 2 2 0 1 0 0 1 1 1 0 1 2 2 2 0 2 0 0 0 0 2 0 1 1 0 2 2 2 1 1 1 1 2 2 2 0 0 2 0 0 2 0 1 0 0 0 0 1 1 1 1 1 0 0 0 0 0 0 0 1 1 0 0 0 1 0 2 0 0 0 2 2 0 0 0 2 2 2 0 0 1 0 0 2 0 1 0 0 0 2 1 0 0 2 0 1 0 0 0 0 0 1 0 1 0 0 1 1 2 0 0 2 0 0 0 1 2 0 0 0 1 0 0 0 0 0 0 0 1 0 0 0 0 2 1
137 1 0 2 0 0 0 2 0 1 0 2 0 0 0 0 0 1 1 1 1 0 0 1 1 1 1 1 1 2 0 0 0 1 1 1 1 2 0 0 1 0 0 0 0 0 0 0 0 1 1 0 0 1 1 1 0 0 1 0 0 2 1 1 0 1 0 0 0 1 1 1 1 0 1 2 2 0 2 0 2 0 1 1 0 1 1 1 1 2 0 1 0 0 1 1 0 0 0 0 1 2 0 0 0 0 2 1 1 1 0 1 0 1 1 1 2 0 0 0 2 0 1 1 0 1 0 2 2 1 0 0 1 1 0 0 1 0 0 2 1 0 0 0 0 0 1 0 0 0 0 0 0 1 0 0 1 1 0 1 0 2 1 2 2 2 2 0 0 1 1 0 1 1 1 1 1 1 0 1 1 1 0 1 1 0 1 2 0 0 0 2 0 1 1 2 0 0 0 0 0 2 0 0 2 1 1 0 1 0 0 1 1 0 1 1 1 0 2 1 1 0 2 2 0 0 0 0 0 0 0 0 1 0 0 0 0 2 2 1 0 0 2 1 2 2 1 0 0 0 0 0 2 1 0 0 0 2 0 0 1 0 0 0 1 0 0 0 0 0 0 0 1 2 0 0 0 2 2 0 0 1 0 2 0 1 0 1 0 2 1 0 1 2 2 2 1 1 0 1 1 0 1 1 1 0 0 1 0 1 1 2 0 1 2 1 0 0 0 0 1 1 2 1 1 0 0 0 0 1 0 0 0 0 0 0 0 0 0 1 0 1 2 0 0 0 2 0 1 1 1 0 1 0 1 1 0 1 0 1 0 1 2 0 2 0 1 1 1 0 1 1 1 1 1 1 1 2 1 1 1 0 1 0 2 1 0 0 0 0 0 0 0 0 1 1 0 0 1 1 1 1 0 1 1 1 0 0 1 1 0 0 0 0 1 1 1 0 0 0 0 0 0 0 0 1 1 0 1 1 1 1 0 0 0 0 0 1 1 2 1 0 0 0 0 1 1 0 0 1 0 0 1 1 1 1 1 2 1 1 1 2 1 0 0 1 1 0 0 0 1 0 2 2 0 0 0 1 0 0 2 1 1 0 0 0 0 1 2 0 0 0 2 2 0 1 1 2 1 0 1 0 0 0 1 1 2 0 1 0 0 1 0 2 2 0 0 2 1 1 2 2 1 2 0 2 0 0 0 2 0 2 0 0 0 1 1 1 2 2 1 0 0 0 1 0 0 1 1 2 0 0 1 1 1 1 1 1 0 0 0 0 0 1 0 0 1 2 2 0 1 1 1 0 1 0 1 0 0 0 1 0 1 0 0 0 0 2 1 0 1 1 0 0 0 0 0 0 0 0 0 1 0 0 0 0 1 0 0 1 0 0 1 1 0 1 1 0 0 0 0 0 0 0 0 0 1 1 0 0 0 0 0 1 0 0 2 0 0 0 2 0 0 1 2 1 1 0 1 0 0 1 0 0 1 0 0 2 1 0 0 0 1 0 2 0 1 1 0 1 0 1 0 1 2 1 2 0 2 0 1 1 0 1 1 1 0 2 2 0 2 0 0 1 1 0 0 2 0 2 1 1 0 0 0 1 1 2 2 0 1 0 1 0 0 1 0 1 0 0 0 0 1 0 2 2 0 0 1 1 1 1 0 0 0 1 2 0 0 1 0 1 0 1 0 0 1 1 0 0 0 0 0 0 0 0 1 1 2 1 0 2 2 1 0 0 0 0 2 2 1 0 1 2 0 0 2 1 1 1 0 1 0 0 0 2 0 2 1 2 1 1 2 0 0 0 0 0 0 0 0 0 0 2 1 0 1 0 1 2 0 0 1 1 1 0 2 1 0 0 0 0 1 2 0 0 1 2 0 2 0 2 2 1 0 1 0 0 1 1 0 1 0 0 0 0 0 0 0 1 1 0 0 0 0 1 1 0 0 0 0 0 0 0 1 1 2 0 1 0 0 0 0 0 2 2 0 1 1 1 0 2 2 1 0 1 1 2 0 0 0 0 1 1 1 0 2 2 0 1 0 1 1 0 1 2 0 2 2 2 2 0 0 1 1 1 2 0 1 1 0 1 0 1 0 0 1 1 0 0 0 2 0 2 0 0 0 1 1 0 0 1 1 2 2 0 0 1 0 0 1 0 1 1 0 0 1 1 0 0 2 0 1 0 1 1 1 0 2 0 0 0 0 0 0 1 0 0 1 0 0 0 2 2 0 0 0 0 0 0 0 0 0 0 0 0 0 0 0 0 2 1
138 0 0 2 1 0 0 2 0 0 0 0 1 2 1 1 0 0 0 1 1 1 0 0 0 0 1 1 1 1 0 0 2 1 1 0 1 0 0 0 0 1 0 0 0 0 0 0 0 2 1 0 1 1 1 1 0 0 2 0 2 2 0 1 1 0 1 1 1 1 0 0 2 0 2 2 2 0 2 0 1 0 0 0 1 0 0 2 2 2 2 1 0 0 0 2 1 2 1 2 2 0 0 0 1 0 2 0 2 2 0 2 0 1 0 1 1 0 0 0 2 0 2 2 0 1 0 1 2 1 0 0 0 1 0 0 0 1 1 1 2 0 0 0 0 0 0 0 0 0 0 0 1 0 1 0 0 1 0 0 1 0 1 2 1 2 2 2 1 1 1 0 1 1 1 2 0 0 0 1 0 0 0 1 1 0 1 0 0 0 0 1 0 0 1 2 1 0 0 0 0 0 0 1 2 0 2 1 1 0 0 0 0 1 0 2 0 0 0 1 2 1 2 2 0 0 0 1 0 0 1 1 0 0 0 0 0 2 2 1 0 1 2 0 2 2 0 0 1 1 1 1 1 0 0 0 2 2 1 1 0 1 0 0 1 0 1 0 0 0 0 1 0 1 0 0 1 2 1 0 0 1 2 2 0 2 2 0 1 2 0 1 1 2 1 1 2 1 0 1 1 0 0 0 0 0 0 1 0 1 1 2 0 0 1 1 0 0 2 0 0 0 1 1 2 0 1 0 2 2 0 0 0 0 0 2 1 1 0 1 0 0 2 1 0 0 2 0 2 0 0 0 1 1 0 1 2 1 0 1 0 1 0 0 0 2 0 1 2 0 0 2 0 0 2 0 1 1 0 0 1 1 1 0 1 1 0 0 0 0 0 0 2 0 2 0 1 1 0 0 0 0 0 2 2 0 0 0 0 0 1 0 1 1 0 2 0 1 0 1 0 2 0 1 1 1 0 0 1 0 1 1 0 0 0 1 0 1 1 1 2 0 0 0 0 0 0 0 2 1 0 0 1 2 1 1 1 2 0 2 1 1 0 0 0 2 2 1 0 0 1 1 1 1 1 1 0 1 0 1 0 0 0 0 2 2 2 1 1 0 1 1 1 1 0 0 2 1 1 1 0 1 1 1 1 1 1 0 1 0 1 1 0 1 1 0 0 1 0 2 2 1 2 1 0 1 0 0 1 1 1 1 1 1 1 1 2 0 1 1 0 2 1 1 2 0 0 0 0 0 0 0 0 1 1 0 1 1 1 1 0 0 1 0 0 0 1 2 2 0 1 0 1 0 1 0 1 0 0 0 0 1 2 0 2 0 2 0 0 0 0 0 1 0 0 0 0 0 0 0 0 2 1 0 0 0 1 0 0 1 0 0 0 0 0 0 2 0 1 0 0 0 1 1 1 0 1 2 0 0 0 2 1 1 0 0 2 0 0 1 0 1 0 2 2 1 1 1 2 2 0 2 0 0 1 0 0 0 2 0 0 0 1 2 0 1 1 2 0 2 0 0 1 1 1 2 1 0 2 0 1 1 0 0 1 1 0 1 1 1 1 0 0 1 1 0 0 2 2 2 0 2 0 0 1 2 0 2 2 0 0 0 0 0 1 0 1 2 0 0 0 0 1 0 1 2 0 0 0 0 2 0 0 0 0 0 1 0 0 2 1 1 0 0 0 1 0 0 1 1 1 1 0 0 0 0 1 0 2 0 0 0 2 2 2 0 0 0 1 1 1 0 0 0 0 0 1 2 2 2 1 1 2 2 2 0 0 2 0 2 0 0 2 2 1 0 0 1 1 0 0 0 0 0 2 0 1 1 1 2 0 0 1 1 1 0 2 0 1 0 1 1 1 2 0 0 0 1 0 2 0 2 2 1 0 1 1 0 1 0 1 1 0 0 0 0 0 0 0 0 2 0 0 0 1 0 0 1 0 1 0 1 1 1 0 1 1 0 0 0 0 0 0 0 1 1 0 1 1 2 2 0 1 0 0 0 1 0 0 2 2 0 0 1 1 0 1 2 0 0 0 2 1 0 1 2 0 1 0 0 0 0 1 0 1 0 0 1 2 0 0 0 0 1 2 0 1 1 0 0 0 2 0 2 0 0 0 1 1 0 0 0 2 1 0 0 0 1 1 0 2 0 1 0 1 0 1 1 0 0 1 0 0 1 1 1 1 0 2 1 1 0 0 0 0 2 0 0 0 0 0 0 0 1 0 0 0 0 1 0 0 0 0 1 1 0 0 0 0 0 0 0
139 1 0 0 0 0 0 2 1 0 0 0 1 1 0 0 1 0 1 1 1 1 0 0 0 0 0 1 1 2 0 1 0 1 0 0 1 2 0 0 0 0 0 0 1 0 0 0 0 0 0 0 1 1 1 0 0 0 0 2 0 1 0 0 0 0 0 0 0 0 0 1 2 2 2 2 1 0 1 0 1 0 0 0 1 0 0 1 0 1 0 0 0 0 0 1 0 0 0 1 1 2 1 1 1 1 2 1 1 0 0 2 0 1 0 0 0 0 1 0 1 0 1 0 1 0 1 1 2 1 0 0 0 0 1 0 1 0 1 0 1 0 1 0 0 0 1 0 0 0 0 0 0 0 0 0 0 1 0 0 1 0 1 2 0 2 1 0 0 1 1 1 0 2 2 0 0 0 0 0 0 0 0 1 2 1 1 2 1 1 1 2 0 2 2 2 0 0 0 0 0 0 0 0 2 0 2 1 1 0 0 0 0 0 0 2 1 0 2 1 1 0 0 1 1 0 0 1 0 0 0 0 0 0 0 0 0 2 2 2 0 0 2 0 1 1 0 0 0 0 0 0 0 0 1 1 1 0 0 0 0 0 0 0 0 0 0 0 1 1 0 1 0 1 0 0 0 2 2 0 2 0 0 0 1 0 0 1 0 2 0 0 0 2 2 0 2 1 0 1 1 1 1 1 1 1 1 2 0 0 1 1 0 0 1 0 0 0 0 1 0 1 0 0 1 0 1 0 1 0 0 2 1 0 0 0 0 2 0 0 0 0 1 0 2 0 0 0 2 0 0 0 1 0 0 1 1 0 0 1 0 1 1 0 1 0 1 1 2 0 0 2 0 0 0 0 1 0 1 0 0 1 0 0 1 1 0 1 1 0 0 0 0 1 2 0 0 0 0 0 0 0 0 1 1 1 1 0 0 0 0 2 0 0 2 2 2 1 0 1 0 1 1 1 1 2 1 0 1 0 1 0 1 2 2 1 0 1 1 1 1 1 0 0 1 0 1 0 1 1 0 0 0 0 0 0 0 0 0 0 1 1 0 1 0 1 2 0 0 0 0 1 2 2 0 0 0 2 0 1 0 0 0 0 1 2 1 1 2 0 0 0 1 2 1 1 0 2 0 0 2 0 1 1 1 1 1 1 1 0 0 1 1 2 2 0 0 1 0 1 1 1 1 2 0 2 0 2 0 0 2 0 0 0 0 0 1 1 1 1 1 0 1 1 1 0 0 1 1 1 0 0 0 0 1 1 1 0 1 0 0 1 0 0 0 0 1 0 0 0 0 2 0 0 0 0 1 2 0 2 0 0 1 0 2 0 0 2 1 0 1 0 2 1 1 1 0 0 0 0 0 2 1 1 0 1 1 0 0 1 0 0 0 0 0 1 1 0 0 1 0 0 1 1 1 0 1 1 0 0 1 2 1 2 0 1 2 0 0 2 0 0 0 2 2 0 1 1 1 1 0 1 1 1 1 1 0 1 2 0 0 0 0 2 0 2 2 2 0 0 0 1 1 0 0 2 2 1 1 0 0 0 1 0 0 1 0 1 2 0 1 1 0 1 0 1 0 2 1 1 0 1 0 0 0 1 1 1 1 1 2 1 1 0 0 1 2 1 2 0 0 0 0 1 1 1 1 0 0 0 0 0 0 0 0 0 1 0 0 1 0 0 0 1 0 0 1 1 1 1 1 1 0 0 0 1 0 1 2 1 1 2 1 1 1 0 1 0 2 2 1 0 0 0 0 0 1 2 2 2 1 2 0 0 0 1 1 1 0 2 0 1 2 1 0 0 0 1 0 0 1 0 0 2 1 0 2 0 1 2 0 0 1 0 1 0 1 0 1 0 1 1 1 2 0 0 1 1 0 2 0 2 1 1 1 0 0 1 2 1 0 0 0 0 0 0 1 1 0 0 1 0 0 0 2 0 0 0 0 0 0 0 0 0 0 0 0 2 2 0 1 0 0 0 1 1 0 1 1 2 2 0 2 0 0 0 1 2 0 1 1 0 1 2 2 0 2 2 1 0 0 2 0 0 2 0 1 2 0 0 0 0 1 0 1 1 1 0 1 2 0 2 1 2 1 0 2 1 0 0 0 1 1 2 1 1 1 0 2 0 0 0 2 1 1 0 1 1 1 0 2 0 1 1 0 1 2 2 0 0 1 0 0 0 0 1 1 0 1 0 0 0 0 0 0 1 0 0 2 0 0 0 0 0 0 1 1 0 0 0 0 0 0 0 0 1 0 0 0 0 1 1
140 0 0 2 0 0 0 1 0 1 0 1 0 0 0 0 0 0 1 0 2 0 0 1 1 1 1 2 2 1 0 0 1 1 2 0 2 1 0 0 0 0 0 0 0 0 0 0 1 1 0 0 1 1 1 1 0 0 0 2 1 2 1 0 0 1 0 0 1 1 0 1 2 1 2 2 2 0 0 0 0 0 1 1 1 0 1 1 0 2 0 1 1 2 0 0 0 0 0 1 2 2 2 2 0 0 2 1 1 0 0 2 0 1 1 1 1 0 1 0 1 0 2 1 1 1 1 0 1 0 0 1 0 0 0 0 0 0 0 0 0 0 0 0 0 1 1 0 0 0 0 0 1 0 0 0 1 0 0 0 0 1 1 2 2 2 1 1 2 0 0 0 0 2 1 1 1 0 0 0 0 0 0 1 2 1 1 1 0 0 0 2 0 1 1 1 1 0 0 0 0 0 0 0 2 0 2 1 2 0 1 0 1 0 0 2 1 0 0 0 1 1 1 0 1 2 1 1 0 0 0 0 0 0 0 1 0 2 2 2 0 0 2 1 2 2 0 0 1 1 1 1 0 0 0 0 2 2 0 0 0 0 0 0 0 0 2 0 0 0 0 1 1 1 0 0 1 0 2 0 0 2 0 2 0 1 0 1 1 2 1 1 0 2 1 0 0 1 0 0 1 1 1 1 0 0 1 2 0 1 0 1 0 0 2 0 0 0 1 0 0 1 1 0 2 0 1 0 1 0 0 2 0 0 0 0 0 1 1 1 1 1 2 0 0 0 2 1 2 2 0 0 2 0 2 0 0 0 0 0 0 0 1 0 1 2 0 1 2 0 0 2 1 1 1 0 1 1 0 0 0 0 2 0 1 1 0 0 0 0 0 0 1 0 1 1 1 0 0 0 0 0 0 2 2 0 0 1 0 0 0 0 1 1 0 2 1 0 0 0 1 1 0 2 0 0 0 0 2 2 1 2 0 0 0 0 0 0 0 0 1 0 0 0 0 0 1 0 0 1 0 0 0 0 0 0 0 2 1 1 1 2 1 0 0 1 1 1 0 0 1 1 2 2 2 2 0 2 0 1 1 0 0 0 2 2 2 1 2 0 0 0 0 2 0 0 1 1 0 1 1 1 1 0 1 2 2 1 1 0 0 0 0 0 0 0 0 2 1 0 0 2 0 1 0 1 1 1 1 1 1 1 0 0 0 0 1 1 2 2 1 0 2 0 2 0 0 2 2 2 1 0 1 2 0 0 0 0 0 1 0 0 0 2 0 0 0 1 1 0 0 0 0 0 0 0 0 0 0 0 2 0 2 1 2 0 2 2 0 0 0 0 1 1 0 1 0 0 1 0 0 2 0 0 0 0 0 0 0 2 0 0 0 0 0 0 0 0 1 0 0 0 0 0 0 1 2 1 0 0 0 1 0 0 0 1 2 0 1 2 1 2 0 1 2 2 2 0 1 1 0 1 0 0 1 0 0 0 2 0 0 0 0 2 0 1 2 1 1 0 0 1 1 0 0 2 1 1 1 0 0 1 0 0 1 1 1 2 2 1 1 0 0 1 0 0 0 2 0 1 0 0 0 1 1 2 1 1 2 0 1 0 0 0 0 0 0 1 0 0 0 0 0 1 0 2 1 0 1 1 2 1 0 0 0 0 0 0 0 2 1 2 0 0 0 0 0 0 1 1 1 1 1 0 0 1 0 0 2 0 0 1 0 1 0 1 2 1 1 1 0 0 0 0 0 0 2 0 0 0 0 2 0 0 0 0 1 1 0 1 0 1 2 1 0 0 0 0 1 1 1 0 0 2 0 1 1 1 1 2 0 0 0 0 1 0 0 1 1 0 0 1 0 2 1 0 0 1 0 1 0 1 2 1 0 0 0 1 2 0 2 1 0 0 0 0 0 0 0 0 2 0 0 0 0 0 2 0 0 0 0 0 0 0 1 1 2 0 1 0 0 0 1 0 2 2 0 1 2 2 2 0 2 1 0 0 0 1 1 1 1 0 1 1 2 1 2 2 1 0 0 1 1 0 1 2 0 2 1 1 1 0 2 0 1 1 1 0 0 0 0 0 0 1 2 0 1 1 1 1 0 1 0 2 0 0 0 2 2 0 0 0 2 1 0 0 0 0 2 0 1 0 1 1 1 0 1 2 0 0 2 0 2 0 2 0 0 0 1 0 0 0 0 0 0 0 0 0 0 0 0 0 1 1 0 0 0 0 1 0 0 1 1 0 0 0 0 0 0 0 1 0
141 1 0 1 1 0 0 2 0 1 0 0 0 0 0 0 0 1 1 0 2 1 0 0 0 0 0 2 2 2 2 0 0 2 1 0 2 0 1 0 0 0 1 1 0 0 2 0 0 1 0 0 0 1 1 0 1 0 1 0 2 2 0 1 0 1 0 1 0 0 0 0 2 0 0 2 1 0 0 0 0 0 0 0 2 0 0 1 1 1 1 1 1 0 1 2 0 1 0 2 2 2 0 0 0 0 2 1 1 1 0 0 0 1 0 1 1 1 1 0 1 0 2 2 0 1 0 0 1 0 1 1 0 0 2 0 0 0 0 1 1 0 0 0 0 0 0 0 0 0 0 0 0 0 0 1 0 1 0 0 1 0 1 2 0 0 1 0 0 1 1 1 0 2 1 1 0 1 0 0 1 2 0 1 2 1 1 2 0 1 1 2 1 1 2 2 1 0 0 0 0 2 0 0 2 2 1 1 1 0 0 0 0 0 0 2 0 0 1 0 1 1 2 2 0 1 1 0 0 0 0 0 0 1 1 0 0 2 2 2 0 0 2 1 2 2 0 0 0 0 0 0 0 0 1 1 2 1 1 0 0 0 0 0 1 0 0 1 2 0 0 0 2 2 0 1 0 1 2 0 1 1 0 2 0 1 0 2 0 2 1 1 0 2 1 0 2 1 1 1 0 0 2 2 1 0 1 1 1 2 0 2 0 0 2 0 1 0 0 0 1 1 2 0 2 0 1 0 1 0 0 1 0 0 0 0 0 1 0 1 1 1 2 0 0 0 1 1 2 0 2 0 1 1 0 1 1 2 0 0 0 0 2 0 1 2 0 1 2 0 0 2 0 0 1 0 0 1 1 0 1 1 1 0 2 0 0 0 0 0 0 0 1 0 2 0 0 1 1 1 1 1 0 1 1 0 1 1 1 1 0 1 1 1 0 1 0 0 0 0 0 1 1 0 1 2 1 2 2 0 1 1 0 0 0 1 0 0 0 0 2 0 0 0 1 1 1 0 2 0 0 0 1 1 1 1 1 2 1 1 1 1 2 0 0 2 2 0 0 0 1 0 2 2 2 0 2 2 1 1 0 0 0 1 1 2 1 1 1 0 1 1 0 1 1 1 1 1 1 0 0 1 1 0 1 2 2 0 1 1 0 0 0 1 1 0 0 2 0 1 1 2 0 0 0 0 2 0 0 2 0 1 1 1 1 0 1 0 1 1 0 1 1 0 1 0 0 2 2 2 1 0 1 2 1 1 0 0 0 1 1 0 0 0 0 0 1 0 0 0 0 0 1 0 1 0 2 0 0 0 1 0 2 2 2 0 2 2 2 1 1 0 2 0 0 0 0 0 0 0 0 1 0 0 0 0 1 0 0 0 1 1 0 1 0 0 0 0 0 0 0 0 1 1 1 0 0 2 0 0 0 0 0 2 0 2 2 0 0 1 1 1 0 2 2 2 2 1 1 1 0 2 0 0 1 0 0 1 1 0 0 0 1 0 1 0 2 2 0 1 1 0 0 0 1 1 2 1 1 1 0 0 0 0 1 1 1 1 2 0 1 1 1 2 1 0 0 2 0 1 0 1 0 0 2 2 1 2 2 0 0 0 0 1 0 0 1 1 0 0 0 0 1 0 1 0 1 0 0 0 0 0 0 1 0 1 2 0 1 2 1 2 0 1 0 1 0 1 0 0 0 0 0 0 0 0 0 0 0 0 0 0 2 1 1 0 0 0 2 2 1 0 2 1 0 0 1 1 1 1 0 1 1 1 1 0 0 2 1 2 0 1 2 1 1 1 0 1 1 1 1 0 1 1 1 1 0 0 0 1 0 0 1 1 1 0 2 0 1 0 1 1 1 1 0 0 0 1 0 2 1 1 1 0 0 1 0 1 2 1 1 2 0 0 0 0 0 1 0 0 2 0 0 0 1 0 1 0 0 0 0 0 0 0 0 1 1 0 1 0 0 0 0 1 2 2 0 1 2 2 1 1 2 0 0 0 0 1 0 1 1 0 1 1 2 0 2 2 0 0 0 1 0 2 2 1 0 2 2 2 2 0 0 0 0 2 2 1 1 1 0 1 0 1 1 0 2 1 1 1 0 2 1 2 0 0 0 1 1 0 0 0 1 0 0 0 0 1 0 0 2 0 2 0 0 0 1 1 0 0 2 0 1 0 1 1 1 0 2 0 0 1 0 1 1 0 0 0 1 0 0 0 1 2 0 0 1 0 0 0 0 0 1 0 0 0 0 0 0 0 0 0
142 0 1 1 0 0 0 2 0 0 0 1 0 0 0 0 0 0 2 1 1 1 0 0 0 0 0 2 2 2 2 2 1 1 1 0 2 0 0 0 1 1 0 0 0 0 0 0 0 1 0 0 0 0 2 0 0 0 0 1 0 1 0 0 0 0 0 1 0 0 0 2 0 0 0 2 2 0 2 0 2 0 0 2 2 0 0 1 1 2 0 1 1 1 0 2 2 2 0 2 1 2 1 1 0 0 2 1 1 0 0 2 1 1 1 1 1 0 1 0 1 0 2 2 0 2 0 1 1 1 0 0 0 1 0 0 0 0 0 0 2 0 0 0 0 0 1 0 0 1 0 1 1 1 1 0 0 0 0 0 0 1 2 2 2 2 2 1 0 0 0 0 1 1 1 1 0 0 0 0 0 0 0 0 1 1 0 2 0 1 0 2 0 1 2 2 0 0 0 0 0 1 0 0 1 0 2 1 1 0 1 0 1 0 0 2 0 0 1 2 2 0 2 2 0 2 2 0 0 0 1 1 0 1 1 1 1 2 2 1 0 0 2 2 2 2 0 0 1 1 0 0 0 0 0 0 0 0 0 0 0 0 0 0 0 0 0 1 1 0 0 1 1 1 0 0 1 2 1 0 0 2 0 2 1 1 1 2 0 2 1 0 0 2 2 1 1 0 0 1 2 0 0 0 0 0 0 2 1 2 0 2 0 0 2 0 0 0 1 0 1 0 2 2 2 0 2 0 2 0 0 0 0 0 0 0 0 1 0 1 1 1 1 0 1 0 0 0 0 2 0 2 1 0 1 1 1 1 0 0 0 0 2 0 2 1 0 2 1 0 1 1 0 0 0 0 1 2 1 1 0 0 0 0 0 0 0 0 0 0 0 0 0 0 2 0 1 0 1 1 1 1 0 0 0 0 1 1 0 0 1 0 0 0 2 2 2 1 0 1 0 2 1 2 0 2 2 1 2 1 2 1 0 0 0 1 0 2 0 0 1 1 0 1 1 1 1 0 0 0 0 1 0 2 1 0 1 2 2 1 1 1 0 0 0 1 1 0 0 0 1 1 2 2 1 0 1 1 0 1 1 1 0 1 1 1 1 1 1 0 1 1 0 2 2 1 0 1 1 1 0 1 2 1 2 1 0 0 1 2 1 0 0 1 1 1 2 2 2 2 2 2 0 2 1 2 0 0 0 2 0 2 1 1 1 0 1 2 1 2 2 0 1 1 1 1 0 2 2 2 0 0 0 2 0 0 1 1 0 1 1 0 1 0 0 0 1 1 0 1 0 2 1 0 1 1 2 0 0 0 0 1 1 1 1 0 1 2 2 1 0 0 0 0 0 2 0 0 0 0 0 1 0 1 0 0 1 0 0 1 1 0 0 1 1 0 0 0 1 0 0 0 0 0 0 0 1 1 0 0 0 0 0 2 0 1 2 0 0 2 1 1 0 1 2 2 2 0 2 0 0 1 0 1 2 0 1 0 2 1 1 0 0 1 0 0 1 2 0 2 2 0 0 1 1 2 2 1 1 1 1 0 0 0 1 1 1 1 1 0 2 0 0 1 1 1 0 1 1 1 1 1 0 0 1 0 1 1 1 0 0 0 0 0 1 0 0 1 0 0 0 0 0 1 1 2 1 0 1 1 1 1 0 0 0 0 0 0 0 1 1 1 0 1 0 0 0 2 1 1 1 0 0 0 0 1 0 0 0 0 0 0 2 2 0 2 2 1 1 1 1 0 1 2 0 0 2 1 1 1 0 1 1 1 0 2 0 1 1 2 0 2 2 1 0 0 0 1 0 0 1 0 0 2 1 0 2 0 0 1 1 1 0 1 1 0 1 0 2 0 2 2 1 2 0 0 1 1 0 2 1 1 1 1 0 0 0 0 0 0 0 0 0 0 0 0 0 0 1 0 1 0 0 0 1 0 1 0 1 1 0 0 2 0 0 2 2 1 2 1 2 0 0 0 1 2 0 1 2 2 2 0 2 0 0 0 0 0 0 2 2 0 1 2 2 0 2 2 0 0 0 1 1 0 1 1 1 1 0 1 0 0 0 1 2 0 1 0 2 1 1 1 0 1 1 0 1 1 0 0 0 2 0 2 0 1 0 0 0 1 0 0 2 2 2 1 0 0 1 0 1 0 1 1 0 0 0 1 0 0 2 0 0 1 2 0 0 0 2 0 1 0 1 0 0 0 0 1 0 0 0 0 1 2 0 1 1 0 0 0 0 0 1 0 0 0 0 0 0 0 2 2
143 0 0 1 0 0 0 2 0 1 0 0 0 1 1 1 0 1 1 0 2 0 0 1 1 1 1 2 2 2 2 1 1 1 1 1 1 2 1 1 2 1 0 0 1 1 0 0 0 1 0 0 1 1 1 1 0 0 0 1 1 2 0 2 0 1 0 2 0 0 0 1 0 0 0 2 2 0 1 0 1 0 0 0 2 0 0 0 0 2 0 0 2 1 0 0 0 1 0 1 0 2 1 1 0 0 2 2 0 0 0 2 1 1 0 0 0 0 0 0 2 0 2 1 1 1 1 1 1 1 0 0 1 1 0 0 1 0 0 2 0 0 0 0 0 0 0 0 0 0 0 1 0 0 0 0 1 0 0 0 1 2 0 1 1 2 0 0 1 1 0 0 1 1 1 1 0 0 0 0 0 1 0 1 1 0 1 2 0 0 1 2 1 1 2 2 0 0 0 0 0 1 0 1 2 1 1 1 1 0 0 0 1 0 0 2 0 0 2 0 2 2 1 1 1 1 1 2 0 0 0 0 1 1 1 1 0 2 2 1 0 0 1 0 2 2 1 0 0 0 0 0 0 0 0 0 1 1 0 0 0 0 0 0 0 0 0 0 1 0 0 0 2 2 0 1 0 2 2 0 0 0 0 2 0 2 0 2 0 2 2 0 0 2 1 1 0 1 0 1 0 0 1 1 0 0 0 1 1 2 0 2 0 0 0 0 0 0 0 1 1 0 0 0 1 0 1 0 1 1 0 0 2 2 0 0 0 2 0 2 0 2 0 0 2 1 0 0 2 1 1 0 1 0 1 1 2 1 0 1 0 1 1 0 1 1 1 1 1 0 1 1 1 1 1 0 2 2 2 0 0 1 1 0 1 0 0 0 0 1 1 0 0 2 2 0 1 1 1 1 1 1 0 0 0 0 1 1 0 0 0 0 0 0 0 1 0 0 0 0 0 0 0 1 1 1 0 0 0 0 1 1 1 1 1 0 0 1 0 0 2 0 0 0 0 0 1 0 2 0 0 1 1 2 2 0 2 2 1 0 0 1 2 0 0 2 2 1 0 1 0 0 1 1 1 1 0 1 1 0 1 0 0 1 1 2 1 2 2 0 0 0 0 1 0 1 1 2 1 0 0 0 2 2 2 0 1 1 0 1 0 0 0 1 1 0 1 2 2 2 2 2 0 0 0 0 2 0 0 2 0 1 0 0 0 0 2 0 2 2 0 1 2 0 2 0 0 1 1 1 0 0 1 2 0 1 0 0 0 1 1 0 1 0 0 0 1 1 1 0 0 2 0 0 0 0 1 0 0 0 2 0 1 0 1 0 0 1 1 1 1 0 1 0 1 1 1 0 0 0 0 1 0 1 0 0 1 0 1 0 0 0 0 1 0 1 1 0 0 1 1 1 1 1 1 1 1 2 0 0 0 1 0 2 0 1 2 0 0 2 1 0 0 0 1 1 1 0 1 1 1 2 0 0 2 0 0 0 1 0 0 0 1 0 2 2 0 2 1 1 1 0 0 0 1 0 1 1 1 1 0 0 1 0 2 2 2 1 1 0 2 0 1 1 0 1 0 2 1 1 0 1 0 0 1 2 0 2 2 0 2 0 1 0 0 2 1 1 0 0 1 0 0 1 1 2 1 0 0 0 1 0 0 0 0 1 1 0 1 2 1 2 1 1 0 0 0 0 1 1 1 1 0 0 0 2 2 1 2 1 1 2 2 2 2 0 0 0 1 1 0 0 1 0 0 0 0 2 2 2 0 0 1 1 2 0 0 1 0 2 1 1 2 1 1 1 0 0 0 0 1 0 0 1 1 0 0 0 0 2 0 0 0 2 2 0 2 0 1 0 1 1 0 2 0 0 1 2 0 2 0 2 2 2 0 0 0 0 0 0 0 0 0 0 1 1 2 0 0 0 2 0 0 0 2 0 0 0 0 0 1 1 0 0 0 1 1 0 1 0 0 0 0 0 1 1 0 1 2 2 1 0 2 0 0 0 0 1 0 2 2 0 0 1 2 0 2 1 1 1 2 1 0 0 2 0 1 1 0 0 0 0 0 1 1 2 2 1 2 0 1 0 0 1 1 0 0 1 0 0 1 1 1 2 1 1 0 1 2 0 0 0 2 2 2 0 0 0 0 0 2 0 1 1 1 0 1 2 0 0 0 2 0 2 2 0 0 0 1 0 0 0 0 0 0 0 1 0 0 0 0 0 1 2 0 1 2 0 1 1 0 0 0 0 0 0 0 1 1 0 1 1
144 0 0 1 0 0 0 2 1 1 0 0 0 0 0 0 0 0 0 0 1 0 0 0 0 0 0 1 0 2 0 0 0 1 1 0 2 1 0 0 0 0 0 0 0 0 0 0 1 1 0 0 1 1 1 1 0 1 2 1 1 1 0 1 1 0 0 1 0 0 0 0 2 0 1 2 2 0 2 0 2 0 0 0 1 0 0 0 0 2 0 0 0 0 0 0 0 0 0 0 1 2 0 0 1 0 2 1 1 0 0 2 0 1 0 1 2 0 1 0 1 0 1 0 1 0 1 1 2 2 1 1 0 1 0 0 0 0 0 0 1 0 0 0 0 0 1 0 0 0 0 0 0 1 0 0 1 0 1 1 0 1 2 2 1 2 1 1 1 1 1 0 1 1 1 1 0 1 0 1 1 1 0 1 1 0 1 2 1 0 2 2 0 2 2 2 2 0 0 0 0 0 1 0 2 1 1 1 0 0 1 0 1 0 0 2 0 0 0 0 2 2 1 1 1 0 0 0 0 0 0 0 0 0 0 0 0 2 2 2 0 0 2 0 1 1 0 0 0 0 0 0 0 1 0 0 0 2 1 1 1 1 0 0 1 0 1 0 2 0 0 2 0 0 1 0 1 1 2 0 1 0 0 1 1 0 1 1 0 2 0 1 0 1 1 0 1 1 0 1 1 0 2 2 1 0 1 2 0 2 0 1 0 0 1 0 0 1 1 0 1 0 1 0 1 0 2 0 0 0 0 2 0 0 0 0 0 1 1 2 1 1 2 0 1 0 0 1 2 1 1 0 2 0 1 0 0 1 0 0 1 0 2 0 2 0 1 1 2 0 0 2 0 0 0 1 1 2 1 0 0 2 1 1 2 0 0 0 0 0 0 0 0 0 2 0 0 0 2 2 1 2 0 1 1 0 1 0 1 1 0 1 2 2 0 2 0 0 1 0 0 1 0 0 0 0 0 0 1 0 1 0 0 1 1 0 0 2 0 0 1 1 0 1 0 1 1 0 2 1 0 0 0 1 0 0 0 2 2 0 0 2 1 1 0 1 1 1 0 1 0 0 1 1 2 2 0 0 0 0 2 1 0 0 1 1 1 0 2 1 1 0 1 1 0 0 1 1 1 0 0 1 0 0 1 1 2 0 2 1 1 0 0 1 1 1 1 2 1 1 1 2 1 2 1 2 0 1 0 1 1 1 2 1 1 0 2 0 0 0 1 0 1 0 1 1 0 1 1 1 1 0 1 1 2 0 1 0 1 1 0 0 1 0 1 1 0 0 0 0 0 0 0 0 0 0 2 1 0 1 1 0 1 1 0 1 0 2 2 1 0 0 0 0 0 1 0 1 1 0 1 1 0 1 0 0 1 0 0 2 0 0 0 1 0 0 0 0 0 0 0 0 0 0 0 0 1 1 0 0 0 1 1 1 0 1 1 0 0 0 2 1 0 1 2 2 2 2 0 0 2 1 1 2 0 1 0 1 2 0 0 0 2 1 1 1 1 1 1 0 0 1 1 0 0 1 0 0 1 0 1 1 1 1 1 2 0 0 2 0 2 0 0 2 0 2 0 2 1 2 0 1 0 1 0 1 1 1 1 0 0 0 0 1 0 1 0 2 0 0 0 0 0 0 1 0 0 0 1 0 1 0 1 0 0 1 1 0 1 1 0 1 0 0 0 0 0 1 0 0 0 0 0 0 0 1 0 1 2 1 1 2 2 1 1 1 1 0 1 1 0 1 1 1 1 0 2 2 2 2 1 2 0 0 0 2 0 1 0 2 0 1 2 2 0 0 0 0 0 0 1 0 0 2 1 1 2 0 0 2 0 1 1 0 1 1 2 0 1 0 1 0 1 2 0 0 1 1 0 2 0 2 1 1 0 0 0 0 0 0 0 0 0 0 0 0 0 0 0 1 1 0 0 0 1 0 1 0 0 0 0 0 0 0 0 1 2 0 1 0 1 0 0 0 0 2 0 0 1 1 1 0 2 0 0 0 0 1 0 2 2 0 1 1 2 0 2 2 0 0 0 2 0 1 2 1 1 2 0 0 0 0 0 0 0 2 2 0 2 1 0 1 0 0 1 0 2 2 1 1 0 0 0 2 0 0 0 0 2 0 0 0 0 0 0 0 0 0 2 0 0 0 1 0 0 1 2 1 0 0 2 0 1 1 1 1 1 0 1 0 1 0 0 0 0 2 0 0 0 1 1 0 2 2 0 0 1 1 0 0 0 1 0 1 0 0 0 1 2 1 2 1
145 0 0 1 0 0 0 1 0 0 0 1 1 2 1 1 0 0 0 0 2 0 0 0 0 0 0 1 2 2 1 1 0 2 1 1 1 1 1 0 1 0 2 2 0 0 0 0 0 1 0 0 0 2 0 1 0 0 0 0 1 1 0 0 1 0 1 0 0 0 0 2 2 0 1 1 1 0 0 1 0 0 0 0 2 0 0 1 1 2 1 1 1 0 1 1 0 0 0 0 1 1 1 1 1 1 1 1 1 0 0 1 0 1 0 0 1 0 0 0 2 0 2 1 1 1 1 2 2 2 0 0 0 0 0 0 0 1 0 2 0 0 0 0 0 0 0 1 1 1 0 0 0 1 0 0 1 0 0 0 1 0 0 1 0 0 1 0 1 2 1 1 0 2 1 1 1 1 0 0 0 1 0 2 2 0 2 1 0 0 0 1 1 0 1 1 1 0 1 1 0 1 0 1 2 1 2 1 1 0 0 0 1 0 0 2 0 0 2 0 1 1 2 2 0 0 0 1 0 0 1 1 0 0 0 0 0 2 2 1 0 0 2 0 1 1 0 0 0 0 0 0 0 0 0 0 1 1 1 0 0 0 1 0 1 0 0 1 0 0 0 1 1 2 0 0 0 1 2 0 2 0 0 2 0 1 0 2 0 2 1 0 0 1 2 0 2 0 0 0 0 0 1 1 1 0 1 2 0 0 0 0 0 0 1 0 0 0 0 1 0 1 2 1 1 0 1 0 1 1 0 2 1 0 0 0 0 1 0 0 0 0 2 1 0 0 0 0 0 2 0 2 1 0 1 1 1 1 0 0 1 1 1 0 0 0 0 2 2 0 0 2 0 0 1 0 2 2 1 0 0 2 2 0 0 2 0 0 0 0 0 0 1 0 1 1 0 1 0 0 0 0 0 1 1 1 1 0 0 0 0 1 0 0 0 0 0 0 0 0 0 0 0 2 2 2 1 0 1 0 1 1 0 0 0 0 0 0 0 0 1 1 0 0 1 1 2 0 2 1 0 1 0 2 1 0 1 2 0 2 2 2 1 0 0 1 1 1 0 0 0 0 2 2 2 1 1 2 1 0 1 1 0 1 0 1 0 0 1 0 1 1 0 1 0 0 2 0 0 2 0 1 1 1 1 1 1 0 1 1 0 0 0 1 1 0 0 2 1 0 1 2 0 2 1 2 0 0 0 2 0 2 2 1 1 1 2 1 2 2 2 0 1 0 2 0 0 1 1 1 0 0 1 2 0 0 0 1 0 0 0 0 1 0 1 1 0 2 0 2 0 0 0 0 0 0 1 0 0 0 0 1 2 2 0 2 2 2 1 0 0 0 1 0 0 0 0 1 1 0 1 1 0 0 1 0 0 0 0 2 1 0 0 0 1 0 0 0 0 0 0 0 0 0 0 1 0 1 0 0 0 0 0 1 0 2 2 0 0 2 1 1 0 1 2 2 2 2 1 1 1 1 0 1 2 0 0 0 0 0 0 0 1 2 0 1 2 2 0 1 0 0 0 1 1 2 2 1 1 0 0 1 0 0 1 1 1 2 1 1 0 1 0 2 0 1 0 2 1 1 0 1 0 2 1 2 2 2 2 0 1 0 0 1 0 1 1 1 0 0 0 0 1 0 0 2 0 0 0 0 1 0 0 0 0 0 1 0 0 1 0 0 0 0 0 1 0 1 0 1 1 1 0 0 0 0 0 1 2 1 0 1 2 1 0 1 1 0 1 0 1 0 0 1 0 0 1 1 1 1 0 1 1 1 1 1 0 2 1 2 0 1 2 2 0 0 0 0 0 1 1 0 0 2 1 1 0 1 2 2 0 0 0 2 2 0 2 0 2 0 2 2 1 2 0 0 0 1 0 1 0 1 2 1 0 1 1 1 1 0 1 1 0 1 0 0 0 0 0 0 2 0 0 0 1 0 0 1 0 0 0 0 0 0 0 2 2 0 2 0 0 0 0 0 0 1 0 0 1 2 1 1 2 1 0 0 1 1 1 1 1 0 2 1 1 0 2 2 0 0 0 1 0 0 1 2 0 2 0 0 0 0 1 0 2 0 0 0 1 1 0 1 0 1 1 0 2 0 1 1 0 2 0 2 0 0 0 1 1 0 0 1 1 0 0 1 0 0 2 0 1 0 0 1 0 0 1 2 0 1 1 1 1 0 1 1 1 0 2 0 0 0 0 0 0 0 0 0 0 0 0 0 0 1 0 0 0 0 1 0 0 1 0 1 0 0 0 0 0 1 2 1
146 0 0 2 0 0 0 2 0 2 0 0 2 2 1 1 1 0 2 1 1 1 0 1 1 1 1 1 2 1 1 1 1 0 1 0 1 1 0 0 1 0 0 0 0 0 1 0 0 1 0 0 0 0 1 1 0 0 0 0 1 1 0 0 0 0 0 0 0 0 1 1 1 0 1 1 1 1 1 0 0 0 0 1 2 0 0 0 0 2 0 0 1 0 0 1 0 0 0 2 2 0 0 0 2 1 2 2 1 1 0 1 0 2 0 0 2 1 1 0 1 1 2 1 1 1 1 0 0 0 0 0 0 0 1 0 1 1 1 1 2 0 0 0 0 1 1 0 0 1 0 1 0 1 0 0 1 0 1 1 0 1 2 2 1 2 1 0 1 1 0 0 1 1 0 0 0 0 0 0 0 2 0 0 2 2 0 2 1 0 1 1 1 0 1 0 0 0 1 0 0 1 0 0 2 1 1 1 1 0 0 0 0 0 0 2 0 0 0 2 2 0 2 2 0 0 0 2 1 1 0 0 0 0 0 0 0 1 1 0 0 0 1 0 0 0 0 0 1 1 0 0 0 0 0 0 1 0 0 1 0 0 0 0 1 0 1 0 0 0 0 2 1 2 0 0 0 2 1 0 1 1 0 2 0 1 0 2 0 2 1 1 1 2 2 2 1 1 0 2 1 0 0 0 0 0 1 1 1 2 0 2 0 0 2 0 0 0 1 0 1 0 2 1 1 0 1 0 1 1 0 1 0 0 0 0 0 2 0 0 0 0 2 0 0 0 1 0 2 1 1 0 1 0 0 1 1 0 0 2 0 2 1 0 1 0 0 2 2 0 0 2 0 0 0 0 2 1 1 0 0 0 2 0 2 0 0 1 1 0 0 0 0 0 1 1 0 0 1 1 0 1 0 2 2 2 0 1 0 0 0 1 0 0 2 2 1 1 0 1 0 2 0 2 1 2 1 0 0 0 0 1 0 0 0 1 0 1 0 0 0 1 0 1 0 2 1 0 2 0 0 0 1 1 1 1 1 2 0 1 1 1 1 0 0 2 2 0 0 0 0 0 0 0 0 0 0 1 0 1 1 0 0 0 0 1 0 1 2 1 1 0 1 1 1 1 1 2 2 0 0 0 2 2 2 0 1 0 1 1 0 0 0 0 0 0 1 2 0 0 1 2 0 2 1 1 1 1 1 1 1 0 0 0 0 0 1 2 1 1 1 0 2 1 2 0 0 0 0 0 0 0 0 1 2 1 0 0 0 0 0 0 0 0 0 0 1 1 1 0 0 1 0 0 0 0 1 0 0 0 0 1 2 1 2 1 1 1 0 0 0 0 0 0 0 1 0 0 0 0 0 1 0 0 0 0 1 0 0 1 0 0 0 0 0 0 2 0 0 0 0 0 0 0 0 0 1 0 0 0 0 2 1 1 0 0 2 0 1 1 1 0 0 1 1 0 0 1 1 1 0 1 1 2 1 1 0 0 1 0 0 0 2 1 1 1 0 1 0 1 1 1 0 0 1 2 2 0 2 0 1 0 0 1 2 2 2 1 2 0 2 0 0 0 0 0 1 1 0 0 0 0 0 0 1 2 1 2 2 0 1 0 0 1 0 1 1 2 1 1 0 0 0 0 2 2 0 0 1 1 1 1 0 0 1 0 1 0 0 0 0 1 0 0 0 1 0 1 0 0 0 0 0 0 0 1 0 0 1 0 0 1 1 2 1 1 1 0 2 2 1 1 0 0 0 0 0 0 0 0 0 2 1 1 1 1 0 1 1 2 0 2 1 1 0 0 1 1 0 0 1 0 0 1 2 1 1 0 1 2 0 0 0 1 1 0 0 0 2 0 2 1 1 2 0 0 1 1 0 1 0 1 2 2 0 0 0 0 0 0 0 0 0 0 0 1 1 1 0 0 2 0 0 0 2 0 0 1 0 0 0 0 0 0 1 0 1 0 1 0 0 0 0 1 1 1 0 0 2 2 1 1 1 0 0 0 1 2 1 2 2 0 0 1 1 0 1 2 0 0 0 1 1 0 2 1 0 1 0 1 0 0 1 0 1 1 1 0 2 1 1 1 0 0 2 0 0 1 1 1 0 1 0 0 0 0 0 1 1 0 0 0 2 1 1 0 1 0 0 1 2 0 1 1 0 1 1 2 1 1 1 1 2 1 1 1 1 0 1 1 0 0 0 0 0 1 0 0 1 0 0 0 0 0 0 0 0 1 0 0 0 0 0 0 0 0 0 1 1 0 2 1
147 0 0 0 0 0 0 1 1 0 0 1 0 1 1 0 0 0 1 0 2 0 0 1 0 0 1 1 1 2 2 1 1 2 1 1 1 0 1 1 0 0 0 0 0 0 1 0 1 2 0 0 0 0 2 1 0 0 1 0 1 2 0 1 1 0 1 1 0 0 0 1 2 0 2 1 1 0 1 1 1 0 0 0 1 0 0 1 1 2 2 1 2 0 0 2 0 1 0 2 1 2 1 1 1 1 2 1 1 1 0 2 0 2 0 0 2 0 0 0 2 0 2 1 0 2 0 2 2 2 0 0 0 0 1 0 0 1 0 2 1 0 2 0 0 0 0 0 0 2 0 2 0 0 0 0 0 1 0 0 1 0 1 1 2 2 1 1 0 0 0 1 0 2 1 1 1 1 1 1 1 1 0 1 1 0 1 1 0 0 1 1 0 1 2 2 0 0 0 0 0 1 1 1 2 1 1 0 0 0 1 0 1 0 0 2 0 0 1 1 1 0 2 2 0 2 2 2 0 0 0 0 1 2 1 2 0 2 2 1 0 0 2 0 2 2 0 0 0 0 0 0 0 0 0 0 1 2 1 1 0 1 0 0 1 0 0 0 1 0 0 1 1 1 0 1 0 2 1 0 1 1 0 2 0 0 0 2 0 2 0 0 0 2 2 1 2 0 0 0 0 0 0 0 0 0 0 1 2 2 0 2 0 0 2 1 1 0 0 0 0 2 2 1 1 0 0 0 1 0 0 2 1 0 0 0 0 1 0 1 0 1 2 0 1 0 1 0 2 2 1 0 1 1 0 1 1 2 0 1 0 1 0 1 0 0 1 2 1 0 1 1 0 0 0 1 1 2 1 0 1 2 0 0 1 0 0 1 1 1 0 1 0 0 2 0 1 1 1 1 1 1 0 2 2 1 0 1 0 0 1 0 1 1 1 2 0 0 0 0 0 2 0 2 1 2 2 0 0 1 1 0 0 0 0 1 0 1 1 2 1 0 0 0 0 0 1 0 2 0 0 0 2 2 2 2 2 1 1 0 0 1 0 0 0 0 0 2 0 1 0 0 2 2 0 0 0 0 0 0 2 0 0 1 0 2 0 1 2 0 0 0 1 1 0 0 0 1 1 0 0 1 2 2 2 0 0 0 0 2 0 0 1 1 1 0 0 2 0 0 1 2 1 1 0 1 0 2 0 1 1 0 1 0 1 1 2 1 2 2 0 0 2 2 2 1 0 2 2 2 1 0 0 2 0 2 0 0 0 0 0 0 0 1 0 0 0 1 1 0 1 1 1 0 1 0 1 1 0 1 0 1 1 1 0 1 1 1 0 0 0 0 0 0 0 0 2 1 1 0 1 1 0 1 1 0 0 0 0 2 0 0 1 2 0 1 0 0 0 0 0 0 0 0 0 0 2 1 0 0 0 1 0 1 0 1 2 0 0 1 0 0 0 0 1 1 1 1 1 1 0 1 0 1 0 1 0 0 1 1 1 0 0 0 0 0 1 1 0 0 0 1 0 0 1 0 1 0 2 0 1 0 0 1 2 2 1 1 0 0 2 0 0 2 2 0 0 1 1 2 0 2 0 0 0 1 1 2 0 1 1 1 0 0 0 1 0 2 0 0 0 0 0 1 0 1 1 0 0 0 0 0 0 0 0 0 1 0 0 1 0 1 0 0 0 0 0 0 0 0 0 0 0 0 0 1 0 0 1 0 0 0 1 2 1 1 1 0 2 2 0 1 1 1 0 0 0 1 1 1 0 1 1 1 0 2 0 2 0 2 0 0 2 1 0 0 1 1 0 1 2 0 0 2 0 1 1 2 2 2 0 0 1 1 1 0 2 0 2 0 2 2 0 2 0 0 1 1 1 2 2 1 1 1 0 0 0 0 0 0 0 0 0 0 1 0 1 0 0 0 1 0 0 0 2 0 0 0 0 0 0 0 0 0 1 0 2 0 2 0 1 0 1 0 1 1 0 1 1 2 2 0 1 0 0 0 1 2 1 2 1 0 1 1 2 0 2 2 0 0 0 2 0 0 1 1 0 1 0 1 0 0 0 0 0 1 2 2 2 0 0 0 1 1 2 0 2 2 0 1 0 2 1 2 1 0 0 1 1 0 0 0 2 1 1 0 0 0 0 0 2 0 1 1 0 0 0 2 0 0 1 0 1 0 1 1 1 0 2 0 0 0 0 1 1 1 1 0 2 0 0 0 0 0 0 1 1 0 0 0 0 0 0 1 0 0 0 0 0 0 0 0
148 1 0 0 0 0 0 2 0 1 0 0 1 2 2 2 0 0 2 1 1 1 0 0 0 0 0 2 2 1 1 0 1 1 1 0 2 2 0 0 2 0 0 1 0 1 0 0 0 0 0 0 1 2 0 0 0 0 1 1 1 2 0 1 0 0 0 0 0 1 1 1 1 0 1 1 1 0 2 0 1 0 1 1 1 0 0 0 0 2 0 0 0 0 0 0 0 2 2 2 2 0 0 0 1 1 1 2 0 0 0 2 0 2 2 2 2 0 0 0 2 0 2 0 1 1 1 1 2 1 0 0 0 1 0 0 0 0 0 0 1 0 1 0 0 0 1 0 0 0 0 0 0 0 1 1 0 1 0 0 0 2 1 2 1 2 1 1 1 1 0 0 1 1 0 2 1 1 0 1 0 1 0 1 1 0 1 2 0 2 0 2 0 1 2 2 1 0 1 1 0 1 0 0 2 1 1 0 0 0 0 0 1 1 0 2 0 0 0 1 2 1 0 1 1 0 0 1 0 0 0 0 0 2 2 2 2 2 2 0 0 0 2 0 2 2 1 0 0 0 0 0 1 0 1 1 1 1 0 0 0 0 0 0 1 0 0 0 1 0 0 0 1 2 0 0 1 1 2 0 1 1 0 2 0 1 0 1 0 2 2 1 1 2 2 1 2 0 0 1 0 0 0 0 0 1 1 2 1 1 0 1 0 1 1 0 0 0 1 0 0 1 1 0 0 0 0 0 0 0 0 1 0 0 0 0 0 2 0 2 0 2 1 0 0 0 1 0 2 1 1 0 2 0 0 0 1 0 0 2 0 2 2 0 0 0 0 2 2 0 0 2 0 0 1 0 2 2 0 0 0 1 0 0 0 0 0 0 0 0 0 0 1 1 1 1 0 0 2 2 2 2 0 2 2 0 0 2 0 0 1 0 0 0 2 2 2 0 0 0 0 2 0 2 0 2 2 0 1 0 1 0 0 0 0 1 0 0 0 0 1 1 0 0 0 2 2 0 0 0 0 1 0 1 1 0 1 1 0 0 0 0 0 0 0 2 2 1 0 0 0 0 1 1 2 2 0 2 0 2 1 1 0 0 0 1 0 2 2 0 0 0 1 2 2 0 2 0 0 0 0 1 1 0 1 2 2 0 1 1 0 0 0 0 0 0 0 1 0 1 1 1 1 2 0 2 0 1 0 2 0 1 0 0 0 1 1 1 2 2 0 0 1 0 2 0 0 0 0 1 0 0 0 1 1 0 1 0 0 0 0 0 0 0 0 0 1 1 1 0 0 1 1 0 1 0 2 0 0 0 0 0 1 1 1 1 2 1 0 0 0 0 0 0 0 0 1 0 0 0 0 0 1 0 0 1 1 0 0 0 1 1 0 1 1 0 0 0 1 0 0 0 0 0 0 1 1 0 0 0 0 1 0 0 0 1 2 0 0 1 1 1 0 0 1 1 1 2 1 1 0 2 0 1 2 0 0 0 1 0 0 0 1 2 0 1 2 2 0 0 0 1 1 0 0 1 1 1 2 0 0 0 0 0 2 2 0 1 1 0 2 0 0 0 0 0 0 1 1 2 1 1 0 0 0 1 0 2 2 0 0 0 0 1 1 1 0 1 1 0 0 0 0 0 1 0 0 0 0 0 1 0 0 0 0 0 1 0 0 1 0 1 0 0 1 0 0 0 0 0 0 0 0 0 0 2 1 0 1 1 0 0 2 1 0 2 2 0 2 2 1 2 1 0 0 0 2 2 2 2 1 1 0 0 0 2 1 1 0 2 0 1 2 2 1 1 1 0 0 0 0 0 0 1 1 1 0 1 1 2 0 0 1 1 1 0 1 0 2 0 1 2 2 2 0 0 1 1 0 1 0 1 2 0 0 1 0 0 1 1 0 1 0 0 0 0 0 0 0 0 1 0 0 0 2 0 0 0 0 0 0 0 1 0 0 1 0 1 2 0 1 0 0 0 0 2 0 1 2 2 2 0 2 0 0 0 1 0 1 0 0 0 2 2 2 0 2 2 0 1 0 1 0 0 2 2 1 1 1 2 0 0 0 0 0 2 2 1 2 0 1 0 0 2 2 0 2 1 1 1 0 2 0 2 0 0 0 0 1 0 0 0 2 1 0 0 0 0 1 0 2 0 0 2 1 0 2 2 1 0 2 0 1 0 2 0 0 0 1 0 0 0 0 0 0 0 0 0 1 0 0 0 1 1 0 0 0 0 0 0 0 0 0 0 0 0 0 1 1 2 1 2
149 0 0 2 1 0 0 1 0 2 0 0 0 1 0 1 1 0 1 0 2 0 0 1 0 0 0 0 1 1 0 0 1 1 1 0 2 1 0 0 2 1 0 0 0 0 0 0 0 0 0 0 0 1 1 0 1 0 0 0 1 2 1 1 1 0 1 1 0 0 0 2 2 0 2 2 2 0 1 1 1 0 0 0 1 0 0 1 1 2 1 1 0 0 1 1 0 1 1 2 2 1 1 1 0 0 2 2 0 0 0 0 0 2 0 0 0 0 0 0 2 0 2 0 2 0 2 1 2 1 0 0 0 1 1 0 1 0 0 1 1 0 0 1 0 0 0 1 1 2 0 1 0 2 1 1 0 1 0 1 1 0 1 2 1 2 2 1 0 0 0 0 1 1 1 1 0 0 0 1 0 1 0 1 1 1 0 1 1 0 1 1 0 1 1 2 0 0 0 0 0 0 0 0 2 1 2 0 2 0 0 0 0 0 0 2 0 1 0 0 1 1 1 2 0 0 0 1 0 0 0 0 1 1 0 1 0 2 2 2 0 0 2 2 2 2 0 0 0 0 0 0 0 1 1 0 0 2 2 2 0 2 0 0 0 0 0 0 1 0 0 0 0 1 0 0 0 2 1 0 0 1 1 2 0 2 0 1 0 2 1 1 0 1 2 0 2 1 1 2 0 0 0 0 0 1 1 2 0 2 0 2 0 1 2 1 0 0 0 0 0 1 2 1 1 0 1 0 2 1 0 1 1 0 0 0 0 2 0 0 0 0 2 0 1 0 0 0 2 1 1 0 1 0 1 1 0 1 0 1 0 1 1 0 0 2 0 1 2 0 0 2 0 0 0 0 2 1 0 0 0 2 1 0 0 0 0 1 1 0 0 0 1 0 2 0 1 1 1 1 1 1 0 0 1 0 1 0 0 0 0 1 2 2 0 2 0 0 0 0 0 0 0 0 0 1 1 0 2 2 2 2 0 1 1 0 1 0 0 0 0 2 0 2 0 1 2 1 2 1 0 0 0 1 1 1 1 2 1 1 0 0 0 1 0 1 2 1 0 0 1 1 1 1 2 2 0 1 1 0 0 1 0 0 1 1 1 2 2 0 0 0 0 1 1 0 0 0 0 2 0 1 1 1 1 1 1 1 0 0 0 1 0 0 0 1 1 2 2 1 1 2 1 2 1 2 0 0 2 2 0 0 0 0 0 0 1 1 1 1 0 0 2 2 2 1 0 2 2 2 0 0 2 1 1 1 0 0 0 0 0 0 1 0 0 0 1 0 0 0 0 1 0 0 0 0 1 2 0 2 0 1 1 1 1 0 1 1 1 0 0 0 1 0 0 0 0 0 0 0 0 1 0 1 0 0 1 0 0 1 0 0 1 1 1 1 0 0 0 1 1 1 0 0 0 1 2 2 0 0 1 1 0 1 0 0 1 0 1 1 2 0 0 1 2 1 1 2 2 2 1 1 1 1 1 0 0 0 1 0 0 0 1 2 0 1 2 2 0 2 1 0 0 0 0 1 1 1 2 0 0 1 0 2 2 2 1 2 2 0 2 0 0 0 0 0 0 2 1 1 0 1 0 0 1 2 0 1 2 0 1 0 0 1 1 0 0 1 0 0 0 0 0 0 1 1 0 0 1 0 0 0 0 0 0 1 1 0 0 0 0 0 0 1 0 0 1 1 1 0 0 0 0 0 0 2 0 1 2 1 0 2 1 0 1 0 0 0 2 2 0 1 2 0 0 1 1 0 0 1 0 1 0 0 0 2 0 1 1 2 0 2 1 0 0 0 0 0 0 2 2 0 0 2 1 0 1 0 0 2 0 0 1 0 1 1 2 2 2 0 0 2 0 2 0 0 1 0 0 1 1 0 1 2 0 1 0 1 1 0 0 0 1 0 0 1 1 0 0 0 2 1 0 1 1 1 0 1 1 1 0 0 0 0 0 0 1 0 1 0 1 0 0 1 2 2 0 1 1 2 2 0 2 0 0 0 0 2 1 1 1 0 1 2 2 0 2 2 0 0 0 2 0 0 2 2 0 1 1 1 1 0 1 0 0 2 2 0 1 1 0 1 1 1 1 0 1 2 0 0 0 1 0 1 0 0 0 1 1 0 0 0 1 2 2 0 0 0 1 0 2 0 1 0 1 0 1 1 0 0 2 0 1 0 1 1 2 0 2 2 0 0 0 0 0 0 1 0 1 1 0 0 1 1 0 1 1 0 0 0 0 0 1 1 1 0 0 0 0 1 1 1
150 0 1 1 0 0 1 1 0 0 0 1 0 0 0 0 0 0 2 1 1 0 0 1 1 1 1 0 2 1 0 0 0 0 2 0 1 1 0 0 1 0 1 1 0 1 0 0 0 2 1 0 1 1 0 0 0 0 0 2 0 1 0 1 0 2 0 1 0 0 0 0 1 0 1 1 1 0 1 0 1 0 0 0 1 0 1 0 0 2 0 0 0 1 0 1 0 1 0 2 1 1 1 1 0 0 2 1 1 0 0 1 0 1 1 1 2 0 1 0 1 0 2 0 2 0 2 2 2 2 1 1 0 0 1 0 1 1 0 1 1 0 1 1 1 0 0 0 0 2 0 0 1 1 0 0 1 1 0 1 1 0 1 2 0 0 1 2 0 2 2 0 0 2 2 0 0 0 0 1 0 0 0 0 0 0 0 1 0 0 2 2 1 0 2 0 0 0 1 0 0 0 0 0 2 1 1 1 0 0 0 0 1 0 0 2 0 0 1 0 1 0 2 2 0 2 2 1 0 0 0 0 0 0 0 0 0 2 2 2 0 0 2 0 2 2 0 0 0 0 0 0 0 0 0 0 0 0 0 0 0 0 0 0 1 0 1 1 2 2 0 1 2 2 1 0 0 2 2 0 0 0 0 1 1 1 1 2 0 2 1 1 1 2 1 1 2 1 0 2 1 0 2 2 2 0 1 1 0 0 1 1 0 1 2 1 0 1 0 0 0 1 0 0 2 0 2 0 0 1 0 2 0 0 0 0 0 2 0 1 1 1 2 0 0 0 1 0 2 0 2 0 2 1 1 0 1 1 0 1 0 1 1 0 1 0 0 1 1 0 1 1 0 0 0 1 0 1 1 1 0 0 0 0 2 1 0 1 1 0 0 0 1 0 0 2 0 1 1 1 1 1 0 1 1 0 2 1 1 1 0 0 0 0 1 1 1 0 0 0 0 0 1 1 0 1 1 0 2 2 1 2 0 0 0 1 1 0 0 0 1 1 0 1 2 2 2 0 1 1 0 1 0 1 0 0 0 2 0 2 2 2 0 0 0 1 1 1 0 0 0 0 2 2 1 0 1 2 0 1 1 0 0 0 1 2 1 2 2 0 0 0 1 0 0 1 1 2 2 0 1 0 0 0 0 2 2 0 0 0 0 1 0 0 1 0 0 2 1 2 2 2 0 2 1 2 0 0 0 2 0 1 0 0 0 1 1 1 1 1 0 0 2 2 2 2 0 0 0 0 0 0 0 2 0 0 0 2 1 1 1 1 0 1 0 0 0 2 1 1 0 1 1 0 1 0 2 1 0 1 0 1 1 0 1 0 0 2 1 1 1 0 1 0 0 0 0 1 1 0 1 0 2 0 0 2 2 0 0 0 0 0 0 0 2 0 0 0 1 0 0 0 0 1 0 2 2 0 0 0 0 1 0 1 0 0 2 0 0 0 0 0 0 1 1 1 1 1 1 1 0 1 0 0 2 0 0 0 1 1 1 0 2 1 0 1 1 2 1 0 0 1 0 0 1 1 2 1 1 0 0 0 0 1 2 2 0 1 1 0 1 0 0 1 0 0 0 2 1 2 1 1 0 0 1 1 1 2 2 0 0 0 0 1 1 0 0 1 0 0 0 0 0 0 1 2 0 0 2 2 2 2 0 1 0 2 1 0 0 2 1 1 1 1 0 2 0 1 0 0 0 0 1 0 0 1 0 0 2 0 0 1 1 1 1 0 1 0 1 1 0 0 0 1 0 0 1 2 1 2 1 1 0 0 0 1 0 2 0 2 0 0 2 2 0 0 0 1 1 0 1 1 0 1 2 1 1 0 0 1 0 1 1 1 1 0 1 1 2 0 2 2 2 1 0 0 1 0 1 2 2 1 2 2 0 0 0 1 1 0 0 0 0 0 1 0 1 0 0 0 2 1 0 0 1 0 0 0 0 0 0 0 0 0 0 1 1 0 1 0 1 0 0 2 2 2 0 0 0 0 0 2 1 1 0 0 1 2 2 1 1 0 1 1 1 0 2 2 0 0 0 1 0 0 1 1 0 0 1 2 1 1 0 0 1 1 1 1 2 0 1 0 0 1 2 0 1 2 0 0 1 1 1 2 0 0 0 1 1 1 0 0 2 2 2 1 0 0 0 0 2 0 0 1 1 0 2 2 0 0 1 0 2 0 1 0 0 0 1 0 0 0 0 0 0 0 1 0 1 1 0 1 1 2 0 0 0 0 0 0 0 0 0 1 0 0 0 1 1 0 2 0
151 1 0 2 0 0 0 1 0 1 1 1 0 0 0 0 0 0 0 0 2 0 0 0 0 0 0 2 2 2 1 1 1 0 1 0 1 2 0 0 2 0 0 0 1 0 1 0 2 2 0 0 1 1 1 0 0 1 1 1 1 2 0 0 1 0 1 0 1 1 0 1 1 0 0 2 2 0 2 0 2 0 0 0 1 0 0 0 0 2 0 0 1 0 1 2 0 1 1 1 1 2 2 2 0 0 2 1 1 0 0 2 1 2 0 0 1 0 0 0 2 0 2 1 1 0 1 1 2 2 0 0 0 0 1 0 0 0 0 0 1 0 0 0 0 0 0 0 0 1 0 1 0 1 1 2 0 0 0 0 1 0 0 2 1 0 0 1 1 1 0 0 2 0 1 2 0 0 0 0 0 0 1 1 2 0 1 2 1 0 1 2 1 1 2 2 2 0 0 1 0 1 1 0 2 2 1 1 2 0 1 0 1 0 1 1 0 0 1 1 1 1 2 2 0 1 1 0 0 0 0 0 1 2 1 2 1 2 2 1 0 0 2 0 1 2 0 0 1 1 0 0 0 0 0 0 0 2 1 1 0 1 0 0 0 0 0 1 1 0 0 1 1 2 0 0 1 1 2 0 1 1 0 1 0 1 1 1 1 2 1 2 1 2 2 2 1 1 1 2 1 0 0 0 0 2 2 1 0 0 2 2 0 0 1 0 0 0 1 0 0 1 0 0 1 0 1 0 0 0 0 2 0 0 0 1 0 1 0 0 0 0 2 0 0 0 1 0 2 0 0 0 2 0 1 0 1 1 0 1 0 1 1 0 1 1 0 2 2 0 0 2 0 0 0 0 0 1 1 0 0 2 0 1 1 1 0 0 0 0 0 0 1 1 2 0 1 2 0 0 0 0 0 1 1 0 0 0 0 0 0 0 0 0 2 2 2 1 0 1 1 2 0 1 0 0 0 0 1 2 2 1 0 2 2 0 0 1 0 0 1 1 0 1 0 1 2 1 2 0 0 0 0 2 1 0 1 1 1 1 0 1 1 0 0 1 1 0 0 0 1 1 2 2 1 0 1 0 0 0 1 0 0 1 0 0 0 1 1 0 1 1 1 1 0 1 1 1 0 0 1 1 1 1 1 1 2 0 0 2 0 0 0 0 0 0 0 2 0 2 2 2 0 1 0 1 1 0 1 2 0 1 2 1 2 1 2 1 1 1 0 1 0 0 1 0 0 2 2 2 0 0 1 2 0 0 0 1 0 2 1 0 0 0 0 0 0 1 0 1 0 1 0 0 0 0 1 2 0 2 0 0 2 1 1 1 2 2 0 0 0 0 0 2 0 2 0 0 0 0 0 2 1 0 0 1 1 0 0 2 0 0 0 0 1 0 1 0 0 0 0 0 0 1 1 0 2 0 0 0 1 2 0 1 0 0 1 0 0 1 0 0 0 1 1 0 0 0 1 1 0 2 0 0 1 0 0 1 2 0 0 0 1 1 1 0 1 0 0 0 0 2 1 0 0 2 2 1 1 0 1 2 2 0 2 2 2 2 1 0 2 0 0 1 2 0 0 2 1 2 0 1 0 1 1 2 1 2 1 0 0 0 0 0 0 1 0 1 0 0 1 0 0 1 1 1 1 0 1 1 2 1 0 0 0 0 0 0 0 1 0 1 0 0 0 1 0 1 2 1 1 1 1 0 0 1 0 0 2 0 0 1 2 1 1 0 0 1 1 1 0 0 0 1 1 0 2 0 0 0 0 2 1 1 1 1 0 2 1 2 1 1 2 2 0 0 0 0 0 0 0 0 1 1 1 1 0 1 1 2 1 1 0 2 2 0 2 0 2 1 1 2 1 2 1 0 0 2 0 2 0 2 2 0 0 1 0 0 0 0 0 1 1 0 0 1 1 0 0 0 2 0 0 0 2 0 0 1 0 0 0 0 0 0 0 1 1 0 2 0 0 0 0 0 1 2 0 1 2 2 1 0 1 0 0 0 1 1 0 2 2 0 0 1 2 1 1 2 0 0 0 2 1 0 1 1 1 0 1 1 0 0 0 0 1 1 1 2 2 1 0 1 0 2 2 0 1 1 0 1 0 2 0 1 1 2 1 1 1 0 0 0 0 1 1 0 0 2 0 0 2 0 0 2 1 0 1 2 0 0 2 0 1 0 1 0 0 1 2 0 1 0 0 0 0 1 0 0 1 1 0 0 1 2 0 0 0 0 0 0 0 1 0 0 0 1 0 1 1 0 1 0
152 0 0 1 1 0 0 1 1 0 0 1 1 2 2 2 0 0 1 1 1 1 0 1 1 1 0 1 1 2 0 0 1 2 0 0 1 1 0 1 0 0 0 0 0 0 0 0 0 2 1 0 0 0 1 1 0 0 0 1 0 1 0 2 0 2 0 0 0 0 0 2 2 0 1 2 2 0 2 0 0 0 0 0 2 0 0 0 0 2 0 0 0 1 0 1 0 2 2 1 1 1 0 0 1 1 2 2 0 0 0 2 0 2 0 0 2 0 0 0 2 0 1 1 0 1 0 0 2 0 0 0 0 0 0 0 0 1 1 0 1 1 0 0 0 0 0 0 0 1 0 0 0 1 0 0 1 0 0 0 1 1 2 2 1 2 1 1 0 0 0 0 1 1 0 2 1 0 0 1 0 1 0 0 0 0 0 0 0 0 2 2 0 1 1 2 1 0 0 1 0 1 0 1 2 1 2 1 1 0 1 0 2 0 0 2 1 0 1 2 2 0 2 2 0 0 0 2 0 1 0 0 0 0 0 0 0 2 2 1 0 1 2 1 2 2 0 0 1 1 1 1 0 0 0 0 1 1 1 1 0 1 0 0 1 0 0 1 1 0 1 1 1 1 0 0 1 2 1 0 0 1 1 2 0 2 1 1 0 1 0 0 1 2 2 1 2 0 0 0 2 0 2 2 1 0 1 2 1 1 0 1 0 0 2 1 1 0 1 0 1 0 2 2 2 0 1 0 1 1 0 0 1 0 0 0 0 2 0 0 0 0 1 0 0 0 0 1 2 1 1 0 2 1 1 0 2 0 0 0 1 1 1 0 1 0 1 0 2 0 0 2 0 0 1 0 0 1 1 0 0 1 0 0 2 1 0 0 1 1 1 1 2 0 2 0 1 2 0 0 0 0 0 2 2 0 1 1 0 0 0 0 0 0 1 2 1 0 0 0 0 1 1 1 0 2 2 1 2 1 0 2 0 2 2 0 0 0 0 0 0 2 0 1 0 0 1 0 2 0 0 1 0 1 0 0 0 2 1 0 0 1 0 1 0 1 1 1 0 1 1 0 2 2 1 0 1 1 0 0 2 1 0 1 0 0 0 2 2 0 0 0 1 2 0 0 1 2 1 0 1 0 2 1 2 1 0 0 0 2 0 0 0 1 1 1 0 2 0 1 1 2 1 2 1 1 1 1 0 1 1 1 1 0 1 0 2 1 2 2 2 0 2 2 2 0 0 0 1 1 0 1 1 2 0 1 1 1 0 1 1 0 0 1 0 0 0 1 1 0 1 1 0 0 0 0 0 1 0 1 0 0 2 1 2 0 1 1 1 0 0 0 1 1 0 0 0 0 1 1 0 1 0 1 0 0 1 0 0 1 0 0 0 1 1 0 0 0 0 0 0 0 0 0 0 1 1 1 0 0 1 0 0 2 0 1 2 0 0 2 1 1 0 0 2 2 2 1 0 0 2 1 1 1 2 0 0 0 1 0 0 0 1 1 1 1 1 2 1 0 0 1 0 0 0 2 2 1 2 0 0 0 0 1 1 1 0 1 1 1 1 0 0 0 0 0 0 2 0 0 0 0 0 0 1 1 2 2 2 0 1 0 0 1 1 0 0 1 2 0 0 0 0 1 0 2 1 0 0 0 1 0 0 0 0 0 0 0 0 0 0 0 0 0 0 0 0 0 0 0 0 0 0 0 0 0 1 0 2 0 0 1 2 1 0 1 1 0 2 2 1 0 1 0 0 1 0 1 2 2 0 0 0 0 0 2 0 2 0 2 1 0 2 2 1 1 0 1 0 0 1 0 0 2 1 0 2 1 1 1 0 0 0 2 2 0 2 1 1 0 0 0 1 2 0 0 1 1 0 2 0 2 1 1 0 0 0 0 1 0 1 1 0 1 0 0 1 0 0 0 2 0 0 0 1 1 0 0 0 0 0 0 0 0 0 1 1 0 1 0 1 0 0 1 2 2 0 0 2 2 1 1 0 0 0 0 0 1 0 2 2 0 1 1 0 0 2 2 0 0 0 2 1 1 2 0 0 1 1 1 1 0 0 0 1 2 2 1 2 1 1 1 0 2 1 0 1 2 0 0 2 1 0 2 0 0 0 0 0 0 0 0 2 1 1 0 0 0 1 0 1 0 1 0 1 0 1 2 0 0 1 0 1 0 0 1 1 0 1 0 1 0 0 1 1 0 0 0 2 0 0 0 0 0 0 0 0 0 1 1 1 0 0 0 0 0 1 0 0 0 0 0
153 0 0 1 0 0 0 2 1 1 0 0 0 0 0 0 0 0 1 0 2 0 0 0 0 0 0 1 2 2 2 0 2 1 2 0 2 1 1 0 1 0 0 0 0 0 0 0 0 0 0 0 1 1 1 1 0 0 2 1 1 2 0 1 0 0 0 2 0 0 0 1 1 0 1 2 2 0 1 0 0 0 0 0 2 0 0 0 0 2 0 0 1 0 0 2 0 1 0 1 0 2 2 2 0 0 2 1 1 0 0 2 0 0 0 1 0 0 0 0 2 0 1 0 1 0 1 0 2 1 0 0 1 1 0 0 1 0 0 0 0 0 0 0 0 0 0 0 0 1 0 1 0 0 0 0 0 2 0 0 1 1 1 2 1 1 1 1 0 0 0 0 2 0 2 2 0 1 1 1 1 2 0 1 1 0 1 1 0 0 1 1 0 1 1 1 0 0 0 0 0 0 1 1 2 0 2 0 2 0 0 0 2 0 0 2 0 1 2 0 1 2 1 2 0 1 1 2 0 0 0 0 0 0 0 0 0 2 2 2 0 0 2 0 1 1 1 0 1 1 1 1 0 0 0 0 1 1 0 0 0 0 0 0 1 0 0 0 1 0 0 1 1 2 2 2 0 1 1 0 0 2 0 2 0 1 0 1 0 2 2 1 0 0 2 0 2 1 0 1 0 0 0 0 0 0 0 2 1 2 0 2 0 0 1 0 1 1 0 0 0 1 1 1 1 0 1 0 1 0 0 2 1 0 0 0 0 0 0 0 0 0 2 0 1 0 0 1 1 2 0 1 1 1 0 1 1 1 0 2 0 1 0 0 0 0 1 0 2 0 0 2 0 0 1 1 1 1 0 0 1 0 0 1 1 1 0 0 0 0 0 0 0 0 2 0 0 1 1 1 1 1 0 1 1 1 0 1 0 0 0 1 0 0 1 1 1 0 1 0 0 1 1 1 1 1 1 0 2 0 2 1 0 1 1 0 1 1 0 0 0 2 0 0 0 1 1 1 2 0 1 0 1 2 1 1 1 2 1 1 1 2 1 1 0 1 1 1 0 1 0 0 1 1 0 0 0 2 0 1 2 0 0 1 0 1 0 2 2 0 0 0 0 2 1 1 1 0 0 1 0 0 2 0 2 2 2 1 1 0 0 0 0 0 0 0 1 2 0 2 2 2 1 2 0 2 0 0 0 2 0 0 2 1 1 0 0 0 0 0 1 0 2 1 2 1 1 1 1 1 1 0 0 2 0 2 0 0 1 0 0 1 2 0 2 2 0 1 0 1 0 0 1 0 0 0 1 1 0 1 1 0 1 0 1 0 1 1 0 0 0 0 2 0 0 1 0 0 0 0 0 2 0 1 1 0 1 1 0 2 0 0 0 0 0 0 0 0 0 0 0 0 0 0 0 1 2 1 0 0 0 1 0 0 0 0 1 0 0 1 1 1 0 1 1 1 1 0 1 1 0 1 0 0 1 0 0 0 2 1 0 0 2 2 0 2 1 2 0 1 1 0 1 0 0 2 1 1 2 0 1 0 0 0 2 2 1 0 2 0 2 0 0 2 1 0 0 2 1 1 0 1 0 1 0 2 1 2 2 0 0 0 0 0 1 1 0 2 0 0 0 0 0 0 2 1 0 1 0 0 2 0 0 0 0 0 0 0 0 1 0 1 0 0 0 0 0 0 0 0 0 0 1 0 0 0 0 0 2 0 0 1 2 1 0 2 1 0 2 2 0 1 0 1 0 1 2 2 2 1 0 1 0 0 0 2 0 2 0 2 1 0 2 1 0 0 0 1 0 0 1 0 0 1 2 0 1 0 0 1 0 0 1 1 1 0 2 1 1 1 0 1 1 2 1 0 1 2 0 2 0 2 2 1 0 1 1 0 0 0 0 0 0 1 0 0 1 0 1 0 1 0 0 1 1 1 0 0 0 0 0 0 1 0 0 1 1 1 2 0 1 1 0 0 1 2 0 1 2 2 2 0 2 0 0 0 0 1 0 1 1 0 1 2 1 0 2 1 0 0 0 2 0 0 2 0 0 2 2 1 1 0 0 0 1 1 2 1 1 0 0 0 0 0 1 0 1 1 0 0 0 1 1 1 0 0 0 1 1 1 0 0 1 2 1 0 0 0 0 0 2 0 1 1 0 1 2 2 0 0 0 1 0 0 0 1 1 1 2 0 0 0 0 0 0 0 0 0 2 0 0 0 0 0 0 0 0 0 1 0 0 0 0 0 0 0 1 0 0 0 1 0
154 0 0 1 0 0 0 2 0 0 0 0 0 1 0 0 0 0 0 1 1 1 0 0 0 0 0 2 2 2 2 1 1 1 1 0 1 1 0 0 2 1 0 0 0 1 0 0 2 2 0 0 1 1 1 0 0 0 1 2 0 2 0 0 0 1 0 0 0 1 1 1 2 0 2 2 2 0 1 1 1 0 0 0 2 0 0 1 1 2 0 1 1 1 0 0 0 2 1 2 2 2 1 1 0 0 2 2 1 1 0 1 1 1 1 1 1 0 1 0 1 0 2 1 1 0 1 1 1 1 0 0 1 1 0 0 0 0 0 1 1 0 1 0 0 0 0 0 0 1 1 0 0 0 0 0 1 1 0 0 0 1 1 2 1 1 0 0 1 1 1 2 0 2 2 1 0 0 0 0 0 0 1 1 2 0 1 0 0 0 2 2 0 1 1 1 0 1 0 0 0 0 0 0 2 1 1 1 1 0 0 0 1 0 1 1 0 0 1 0 1 1 2 2 0 1 1 2 1 1 0 2 0 0 0 0 0 2 2 0 0 1 2 1 2 2 1 0 0 0 0 0 0 0 0 0 0 2 0 0 0 0 0 0 0 0 0 1 1 0 0 1 1 2 0 0 2 2 2 0 0 2 0 1 0 1 0 1 1 2 1 1 0 1 2 0 1 0 0 1 0 0 0 0 0 0 1 2 1 1 0 1 0 0 2 0 1 0 0 0 1 1 0 1 2 0 1 1 0 1 0 2 0 0 0 1 0 1 0 1 1 1 1 0 1 1 1 1 2 2 1 0 2 0 0 0 2 1 0 2 0 2 1 0 1 0 1 1 1 0 1 1 0 0 0 0 1 2 1 0 0 2 0 0 2 1 0 1 1 0 0 0 2 0 2 0 1 0 0 0 0 0 0 2 2 1 0 0 1 0 0 0 0 0 0 0 0 0 1 0 1 2 2 2 1 2 0 0 1 0 1 0 1 2 2 1 0 0 0 0 2 0 0 1 0 1 0 1 2 1 1 0 1 1 1 1 1 2 1 1 1 2 0 0 1 1 0 1 0 0 1 1 2 2 2 0 2 1 0 1 2 0 0 0 1 2 1 1 2 0 0 0 1 2 0 1 1 1 1 1 0 2 1 1 1 1 1 0 0 2 0 0 0 0 0 1 1 2 2 2 2 2 0 2 1 2 0 0 1 2 1 0 1 1 1 1 1 2 2 2 0 2 1 1 1 2 1 1 1 1 1 0 0 1 2 0 1 2 0 1 1 0 1 0 0 1 1 0 0 0 0 2 0 0 0 0 2 2 0 2 0 1 2 1 1 1 2 1 1 0 0 1 0 1 0 0 0 1 1 0 1 1 1 0 0 0 1 0 0 1 1 0 0 1 0 0 1 0 0 0 0 0 0 0 0 1 2 1 0 0 2 1 0 1 0 1 2 0 1 1 1 1 0 1 2 1 1 1 2 1 0 2 0 1 2 0 0 0 1 0 0 0 0 1 1 1 2 2 1 1 0 0 0 0 1 1 2 2 1 1 0 0 0 0 1 1 1 1 1 0 2 0 0 0 0 0 0 2 1 2 1 1 0 0 0 2 0 2 2 0 0 0 0 0 0 0 0 1 0 0 1 0 0 0 2 0 1 0 2 2 2 1 0 0 0 0 0 0 0 1 0 0 1 1 0 1 0 1 0 0 0 0 0 0 0 2 2 1 1 1 0 1 0 2 0 2 2 0 2 2 0 0 1 0 0 0 0 1 0 1 0 1 0 0 0 1 0 0 0 2 0 2 2 2 0 0 0 2 0 0 2 0 0 1 0 0 2 1 1 1 0 0 0 0 2 1 0 1 2 1 0 2 2 2 0 0 0 0 1 2 2 1 2 2 0 0 0 1 2 0 2 1 0 0 0 0 0 0 0 0 2 1 0 0 2 0 0 1 0 0 0 0 0 0 0 1 2 1 1 0 0 1 0 0 1 1 0 1 2 1 0 1 2 0 0 0 0 2 0 1 1 0 1 1 1 1 1 2 0 0 0 1 1 0 2 1 1 1 0 1 0 0 0 0 1 1 1 2 2 1 0 1 0 1 2 1 1 2 1 1 0 1 0 2 0 0 0 1 1 0 0 0 1 1 0 0 1 1 1 1 2 0 1 1 2 0 1 1 0 1 0 1 1 0 1 1 1 0 0 0 0 0 0 0 0 2 0 0 2 1 0 1 2 2 0 0 0 0 1 1 1 0 0 0 0 0 0 0 0 0 0 0
155 1 0 1 0 0 0 1 0 0 0 0 0 1 0 0 0 0 0 1 1 0 0 1 0 0 1 2 2 2 2 1 1 1 1 1 2 1 1 0 1 0 0 0 0 0 0 0 0 2 0 0 1 2 0 0 0 0 0 0 1 1 0 0 0 0 0 1 0 0 0 1 2 0 1 2 2 0 1 1 1 0 0 0 2 0 1 0 0 2 0 0 1 0 2 2 0 1 1 1 1 2 1 1 0 0 2 1 1 1 0 2 0 2 1 1 2 1 1 0 1 1 2 1 1 0 1 1 2 2 1 1 0 0 0 0 0 0 0 1 0 0 1 0 0 0 1 0 0 1 0 1 1 1 0 1 1 2 0 0 0 0 1 2 1 2 1 1 0 1 1 2 2 0 1 0 0 0 0 0 0 0 0 1 1 0 1 0 0 0 1 2 0 1 1 1 1 0 1 0 0 1 0 1 2 1 1 1 0 0 1 0 2 0 0 2 0 0 0 1 2 1 2 2 0 0 0 1 1 0 0 0 0 1 1 1 0 2 2 1 0 0 2 0 2 2 0 0 0 0 0 0 0 0 0 0 1 2 1 0 1 0 1 1 1 0 0 0 2 0 0 0 0 1 0 0 0 2 2 0 0 1 1 1 0 1 1 1 1 2 1 2 0 2 1 0 2 1 0 1 1 1 0 0 0 0 0 2 0 1 1 2 0 0 1 0 1 0 1 0 0 0 1 1 0 0 0 0 0 0 0 1 0 0 0 0 0 2 0 0 0 0 1 0 0 0 0 0 2 1 1 0 1 1 0 1 1 0 0 0 0 0 1 0 0 1 1 2 2 1 0 2 0 0 1 1 1 1 1 0 1 1 1 0 2 2 0 0 0 0 0 0 0 0 2 1 1 1 0 0 0 0 0 1 0 1 0 1 0 0 1 1 0 0 1 2 1 0 0 0 0 0 1 2 1 2 1 0 2 1 2 2 0 0 0 0 0 0 0 0 2 0 0 1 0 0 0 1 2 1 0 0 0 2 1 0 1 2 1 2 2 2 0 0 0 0 0 0 0 0 0 0 1 1 1 1 0 1 0 0 2 0 0 0 2 2 2 2 2 0 0 0 1 2 1 1 1 2 2 0 0 0 1 1 2 0 1 0 0 1 0 2 0 0 0 0 0 1 0 1 1 1 0 2 2 2 0 0 1 2 0 1 2 2 2 0 1 2 1 1 1 0 1 0 2 0 0 1 1 1 1 0 0 2 0 0 1 1 0 1 0 0 1 0 1 1 0 1 1 0 1 1 0 0 0 0 2 0 0 0 0 0 0 0 0 0 0 1 1 1 1 1 0 2 0 1 0 1 2 0 0 0 0 1 0 0 1 0 0 1 0 0 0 1 1 1 0 0 0 0 0 0 0 1 1 1 2 0 0 0 1 1 0 1 0 1 1 0 0 2 0 1 0 1 2 2 2 2 1 2 0 0 2 2 0 1 0 1 1 0 0 0 1 1 0 1 0 1 0 0 0 1 1 0 0 1 0 1 2 0 2 0 1 0 1 2 1 2 1 0 1 1 0 1 0 2 0 1 1 1 0 1 0 0 1 2 1 1 1 0 0 0 0 0 0 0 0 2 1 0 0 0 0 1 0 2 1 1 0 0 2 0 0 0 0 1 1 0 0 1 0 0 0 0 0 1 0 0 1 0 0 0 0 0 0 1 2 1 2 1 1 2 1 1 0 0 1 0 1 1 0 0 0 0 1 1 1 0 0 0 0 2 1 1 1 1 0 2 0 2 0 1 2 2 0 0 0 0 0 1 1 0 0 2 2 0 1 0 0 0 0 0 1 1 1 0 2 0 2 1 1 2 0 2 0 0 2 1 0 2 1 1 1 2 0 1 0 0 1 0 0 0 0 0 0 0 1 0 0 0 1 0 0 0 1 0 0 0 0 0 1 0 1 0 0 2 2 0 2 0 1 0 0 0 0 1 0 1 2 2 1 1 2 0 0 0 1 1 0 1 1 0 0 1 2 1 1 0 0 0 0 2 1 1 2 0 1 2 0 1 0 0 1 0 1 1 1 0 2 0 1 0 0 0 0 0 1 0 0 1 0 2 0 2 0 0 0 2 2 1 0 1 2 0 0 0 0 0 0 0 2 0 0 2 1 0 2 1 1 1 1 1 1 1 2 0 0 0 0 0 0 0 0 2 2 1 0 1 1 0 0 0 1 2 0 0 0 0 0 0 0 0 0 0 0 0 0 0 0 2 2 0
156 1 0 1 0 0 0 2 0 0 0 0 0 1 0 0 0 0 0 0 1 0 1 0 0 0 0 1 2 0 0 0 0 2 1 0 1 1 1 0 1 0 2 2 0 0 2 0 0 0 0 0 1 1 1 0 0 0 2 2 0 2 1 1 0 0 0 2 0 1 0 1 2 0 2 1 0 0 2 0 0 0 0 1 2 0 0 0 0 2 0 0 1 0 1 2 0 1 0 2 1 1 0 0 1 0 2 1 0 0 0 0 1 1 1 1 1 0 0 0 2 0 2 1 1 1 1 1 1 1 0 0 1 1 0 0 1 0 0 1 1 0 0 0 0 1 0 1 1 1 0 0 0 1 1 0 1 0 0 1 2 2 1 2 2 2 1 1 1 1 0 0 0 2 2 0 0 1 0 0 0 1 0 0 0 0 0 1 0 0 1 1 0 1 2 1 2 0 0 0 0 1 0 1 2 2 0 0 1 0 1 0 0 1 0 2 0 0 2 1 2 1 2 1 1 0 0 1 0 0 1 2 0 0 0 0 0 2 2 1 0 0 2 0 2 2 0 0 0 0 0 0 0 0 0 0 2 0 0 0 0 0 0 0 0 0 0 1 2 1 0 1 2 2 0 0 1 2 2 0 0 2 0 1 0 1 0 2 0 2 1 2 0 1 2 0 2 0 0 2 1 0 1 1 1 0 0 2 0 2 0 1 0 1 1 0 1 1 0 0 1 0 0 0 2 0 1 0 0 0 0 1 0 0 0 0 0 0 0 1 1 1 2 0 0 0 2 0 1 1 1 0 2 1 0 0 2 1 0 1 0 2 1 1 1 0 0 2 2 0 0 2 0 1 0 0 1 1 1 0 0 0 0 1 1 1 0 0 0 0 0 0 0 0 2 0 0 2 0 0 0 0 0 1 1 1 0 1 0 0 0 0 0 0 0 1 0 1 0 1 0 1 1 0 1 2 2 1 1 1 1 1 0 0 0 1 0 1 0 0 2 0 0 0 1 1 1 0 1 0 0 0 0 1 0 0 1 1 0 1 0 0 1 1 0 1 1 1 0 1 0 0 1 1 2 0 2 2 1 1 0 0 0 0 0 0 0 2 2 0 0 0 0 1 1 0 1 1 1 1 0 1 2 1 2 1 1 1 1 0 0 0 0 0 0 0 0 2 1 1 1 2 0 2 0 1 0 0 0 2 0 1 0 0 0 1 2 0 2 2 1 0 2 2 2 0 0 0 0 0 0 0 0 1 1 1 1 1 0 1 0 0 1 0 1 1 1 2 2 0 0 2 1 0 1 0 2 0 0 0 0 0 2 2 1 1 1 0 0 0 1 1 2 1 1 0 1 0 0 0 0 1 2 0 0 1 1 0 0 1 1 1 0 1 0 0 0 0 1 0 0 0 1 2 2 0 1 1 0 0 0 1 1 1 1 1 1 0 0 1 1 1 0 0 0 0 0 1 1 1 0 2 0 0 1 0 0 0 2 0 0 0 1 0 1 1 1 1 0 0 0 1 0 1 1 2 1 1 2 0 0 0 1 0 1 2 1 1 2 0 2 0 0 1 1 0 0 2 1 2 0 2 0 0 0 1 1 2 2 0 2 0 0 0 0 0 0 2 1 0 0 0 0 0 2 2 0 0 0 0 1 0 0 0 0 1 2 0 0 2 0 1 0 1 0 1 0 0 0 0 0 0 0 0 0 2 0 1 2 1 0 2 1 1 1 0 1 0 2 2 0 0 0 0 0 0 1 0 0 0 1 2 0 0 0 1 0 0 0 2 0 2 2 2 0 0 0 1 1 0 0 0 0 2 1 0 1 0 0 2 0 0 1 0 0 0 1 0 1 0 0 0 1 1 0 0 1 1 0 2 0 2 2 1 0 1 1 0 0 0 1 1 0 0 0 0 0 0 1 0 0 0 0 0 2 0 0 0 0 0 2 0 1 0 0 2 1 1 2 1 1 0 0 1 1 1 0 0 1 0 0 0 1 0 0 0 0 1 1 1 0 0 0 1 2 0 2 2 0 1 0 2 1 0 1 2 0 1 0 0 0 0 0 0 0 2 2 1 1 0 0 0 0 1 1 0 2 1 0 0 0 1 0 2 0 0 0 0 0 1 0 0 2 1 0 0 1 0 0 0 2 0 0 1 0 0 0 2 0 0 1 0 1 1 0 1 1 0 0 0 0 0 0 0 0 1 0 0 2 0 0 0 0 1 0 0 0 1 0 0 0 0 1 0 0 0 0 1 1 0 1 0
157 1 0 1 0 0 0 2 0 1 0 0 1 2 1 1 0 0 0 1 1 0 0 0 0 0 0 1 1 2 0 1 1 1 0 0 0 2 0 0 1 0 0 1 0 1 1 1 0 0 1 1 0 0 2 1 0 0 1 1 1 1 0 2 0 2 0 2 0 0 0 2 1 0 1 1 1 0 1 0 2 0 1 1 1 0 1 1 0 2 0 0 1 0 1 2 0 1 0 2 1 2 1 0 2 1 1 1 1 0 0 2 0 2 1 1 1 1 0 0 1 1 1 1 0 1 0 0 2 0 0 0 0 0 0 0 0 0 0 1 0 0 1 0 0 0 0 0 0 1 0 1 0 0 0 0 0 2 0 1 0 0 2 2 0 2 2 2 0 2 2 0 0 2 1 0 0 1 1 1 1 2 0 1 1 0 1 2 0 2 0 2 1 1 2 2 0 0 0 0 0 1 0 0 2 1 2 1 2 0 1 0 1 0 0 2 0 1 1 0 1 1 0 1 1 0 0 2 0 1 0 0 0 0 0 0 0 2 2 1 0 0 2 0 1 1 0 0 2 2 2 2 0 0 0 0 0 1 0 0 1 0 0 0 0 0 0 0 1 0 1 0 1 1 0 1 0 1 1 0 1 1 1 1 1 1 2 2 0 2 1 0 0 2 2 1 1 0 0 1 0 0 1 1 0 1 2 1 0 2 0 2 0 0 1 0 1 1 1 0 0 0 2 0 1 0 1 1 0 1 0 2 0 0 0 0 0 1 0 0 0 1 2 1 0 0 2 0 2 0 0 0 1 1 0 0 2 0 0 2 0 1 0 0 0 0 0 2 2 0 0 2 2 2 1 0 2 1 1 0 1 1 0 1 1 0 0 0 0 0 0 0 0 0 2 0 1 1 0 0 0 0 0 2 2 2 0 0 0 0 0 0 1 1 1 2 0 1 0 0 0 0 1 1 0 2 2 0 0 0 0 1 1 0 0 1 0 2 0 0 1 1 0 0 0 2 1 0 0 2 0 1 1 2 1 1 1 1 1 1 1 1 0 0 0 1 1 2 0 1 1 0 1 1 1 1 1 2 0 1 1 0 1 0 0 0 0 1 2 1 1 0 0 1 0 0 1 0 1 1 0 1 0 0 0 2 2 0 2 0 0 1 1 1 1 0 0 2 1 2 2 2 1 1 0 1 1 1 0 1 1 0 0 0 0 1 1 0 1 1 1 0 1 1 2 0 0 1 1 1 1 0 0 1 1 2 0 0 0 0 0 0 0 1 0 0 0 2 1 1 0 1 2 0 0 0 2 1 1 1 0 1 2 2 1 2 1 1 1 1 1 0 0 1 0 0 1 1 1 0 0 1 2 1 0 1 0 0 0 1 0 0 0 0 1 1 0 0 0 0 0 0 0 0 0 1 2 1 0 0 0 0 0 2 0 2 2 0 1 1 1 0 0 1 1 1 1 1 1 1 1 1 0 1 2 0 0 0 1 0 0 0 0 1 1 1 1 1 1 0 0 1 1 0 0 2 2 0 2 0 0 0 0 1 1 1 0 1 0 0 2 0 0 1 1 0 0 2 2 2 0 2 0 0 1 2 1 2 1 0 1 0 0 0 0 0 0 2 1 0 0 0 0 0 2 1 0 0 1 1 2 0 1 0 0 2 1 0 0 1 1 1 0 0 0 0 0 0 1 1 0 1 0 0 0 1 0 2 2 1 1 1 1 0 0 0 1 1 1 1 0 0 1 1 0 0 1 0 1 2 0 0 0 0 0 2 0 0 0 2 0 2 2 2 0 0 1 0 0 0 0 0 0 1 2 0 1 0 0 0 0 0 0 1 2 0 1 1 2 1 0 2 0 2 0 0 0 1 0 2 0 2 2 1 0 0 0 0 0 0 0 1 0 0 0 0 0 0 0 0 1 0 0 1 0 1 1 0 1 0 0 0 0 0 0 0 0 0 1 0 1 0 0 0 0 0 0 1 2 2 2 0 2 0 0 0 2 2 0 2 2 0 2 1 2 1 1 2 0 0 0 2 1 0 1 2 0 2 0 0 0 0 1 0 1 1 1 1 2 1 0 1 1 1 0 0 0 2 1 1 0 1 0 2 0 0 0 0 1 0 0 0 1 0 0 0 0 1 0 2 2 0 1 1 2 0 1 2 0 1 0 1 1 0 1 1 2 0 0 0 0 0 0 0 0 0 1 0 1 1 0 0 0 2 0 0 1 0 0 0 0 0 0 0 0 0 0 1 1 0 0 0
158 1 0 1 1 0 1 2 0 1 0 2 0 0 0 0 0 0 0 0 2 0 0 1 0 0 1 1 2 2 1 1 2 1 1 0 0 1 1 0 1 0 0 1 0 0 1 0 0 2 1 0 0 0 1 0 0 0 0 1 1 1 0 0 0 1 0 1 0 1 1 0 2 0 2 1 0 0 0 0 0 0 0 0 2 0 0 1 1 2 1 0 2 1 0 0 0 1 1 2 2 1 2 1 0 0 2 1 1 1 0 1 0 2 0 0 2 0 1 0 1 0 1 0 2 0 2 0 0 0 0 0 0 0 0 0 0 0 0 0 0 0 1 0 0 0 0 0 0 2 0 2 0 1 0 0 0 1 0 0 1 2 2 2 2 2 1 0 1 1 0 0 0 2 2 1 1 1 0 0 0 1 0 0 0 0 0 2 1 1 1 2 1 0 2 0 0 0 1 0 0 0 0 0 2 1 1 1 1 0 1 0 0 1 0 2 0 1 2 1 1 0 2 2 0 1 1 1 0 0 0 0 1 1 1 1 1 2 2 1 0 1 2 0 2 2 1 0 0 0 0 0 0 0 1 1 1 1 0 0 1 0 1 0 0 0 0 0 1 0 0 0 0 1 0 0 0 1 2 0 1 0 0 1 0 1 0 1 0 2 1 2 0 2 2 0 2 2 0 1 2 1 1 1 0 0 0 1 1 1 0 1 0 0 1 0 0 0 1 0 0 1 2 0 2 0 1 0 0 0 0 2 0 0 0 0 0 2 0 0 0 0 1 0 1 0 0 0 2 0 2 0 2 0 1 0 1 2 0 2 0 1 1 0 0 1 0 2 2 0 0 2 1 0 0 1 0 1 1 1 1 0 1 0 1 0 0 0 0 0 0 0 0 0 1 1 0 1 1 1 1 1 0 1 1 1 0 1 0 0 1 1 0 0 1 1 0 0 0 0 0 2 1 2 0 2 1 0 1 0 1 0 0 0 0 1 0 0 0 0 1 1 0 2 0 2 2 0 2 1 0 1 1 2 1 0 1 1 1 0 1 2 0 0 1 1 0 0 0 0 0 0 2 2 1 0 1 2 0 0 2 1 0 0 1 1 1 1 1 0 1 1 1 1 0 1 0 1 1 0 0 0 2 2 2 1 1 0 2 0 0 0 0 0 0 1 0 2 2 2 2 2 0 2 0 2 0 1 1 1 1 0 2 2 2 1 1 1 2 1 1 1 2 1 2 1 0 1 1 2 0 1 0 1 1 1 1 1 0 1 1 0 0 1 0 0 0 0 0 0 0 1 0 0 0 0 2 1 0 1 1 0 1 0 1 0 1 1 1 1 0 0 1 1 0 0 0 0 0 0 0 2 1 0 0 0 2 0 0 0 0 0 0 1 0 1 0 0 1 0 0 0 0 0 0 2 2 1 0 0 0 2 1 1 0 1 2 0 1 1 1 0 0 0 1 1 1 1 2 1 1 1 1 2 0 1 0 1 2 0 0 0 1 2 0 2 1 2 0 0 0 0 1 1 1 2 1 0 2 0 1 0 0 1 1 1 0 1 0 0 1 0 0 1 0 1 0 1 1 1 1 0 0 0 0 2 0 1 2 0 0 0 1 0 1 1 1 1 0 0 1 0 2 0 2 2 0 1 1 1 1 0 0 0 0 1 2 0 1 2 0 2 0 0 0 0 0 0 0 0 0 0 0 0 0 2 2 0 2 0 0 1 1 0 0 0 0 1 1 1 1 0 1 0 0 0 1 1 1 2 0 1 1 1 1 1 0 2 0 1 0 0 2 1 0 0 1 0 1 0 0 0 0 0 2 0 1 0 1 1 0 0 0 2 2 0 2 2 2 0 0 2 0 2 0 0 1 2 0 2 0 2 1 1 0 0 0 0 0 0 0 0 0 0 1 1 1 0 0 0 2 0 0 0 1 0 0 0 0 0 0 0 0 0 0 1 2 0 2 1 1 0 0 1 2 2 0 1 1 2 2 0 2 0 0 0 2 1 0 2 2 0 1 1 2 0 2 2 0 0 0 1 1 1 2 1 0 2 0 1 0 0 0 0 1 1 2 0 1 1 0 1 1 1 0 0 1 1 0 0 0 1 1 2 0 0 0 2 2 0 0 0 2 2 2 1 0 2 0 0 2 0 1 1 1 0 0 2 0 1 1 1 2 0 1 1 1 0 2 0 1 0 0 0 0 1 1 0 1 0 0 0 0 2 0 0 0 0 1 1 1 0 0 0 0 0 0 0 0 1 2 2
159 1 0 1 0 0 1 2 0 1 0 0 1 2 1 1 0 0 1 1 1 0 0 0 0 0 0 1 1 2 0 1 1 1 1 0 1 1 1 0 1 0 1 1 0 1 0 0 0 0 1 0 0 0 2 1 0 1 0 0 1 1 0 0 0 0 0 0 0 1 0 1 2 0 1 2 2 0 2 0 2 0 1 1 1 0 0 1 1 2 1 1 1 0 0 1 0 0 0 1 1 2 0 0 1 1 2 1 1 0 1 1 0 1 0 1 1 0 2 0 0 0 1 0 1 0 1 0 1 0 0 0 0 1 1 1 0 2 0 2 1 0 0 0 0 0 0 0 0 2 0 2 0 1 0 0 1 1 0 0 1 1 0 1 1 1 1 0 0 2 2 2 0 2 1 1 1 1 1 1 1 0 0 0 1 1 0 1 0 0 0 2 0 0 1 1 1 0 0 0 0 0 0 0 2 0 2 0 2 0 0 1 1 0 0 2 0 0 2 0 2 2 2 2 0 1 1 1 0 0 1 1 0 0 0 0 0 2 2 1 0 0 2 1 1 1 0 0 0 0 0 0 0 0 0 0 1 2 0 0 0 0 0 0 0 0 0 0 1 0 0 0 1 2 0 0 0 1 2 0 0 2 0 1 0 0 0 0 0 2 2 2 0 2 2 0 0 1 1 2 0 0 0 0 0 0 0 1 1 2 0 2 0 0 1 0 0 0 1 0 1 0 2 2 2 0 1 0 0 1 0 1 0 0 0 1 1 1 0 1 1 1 2 0 2 0 0 0 1 1 1 1 2 1 1 0 2 0 0 2 0 2 1 0 0 0 1 0 2 0 0 2 0 0 0 0 0 1 0 0 1 0 0 0 0 0 0 0 0 0 0 0 1 0 1 1 0 2 0 0 0 0 0 1 1 0 0 1 0 0 1 0 0 0 2 2 2 0 1 0 1 1 0 1 2 2 1 0 1 0 1 0 0 1 1 0 0 2 1 2 1 1 0 0 0 0 1 0 1 1 0 0 1 1 1 1 1 2 1 0 0 1 1 0 0 1 1 2 0 0 2 2 1 1 1 0 1 0 0 0 2 1 0 0 2 2 2 2 2 0 0 0 1 2 2 1 2 1 1 0 0 1 2 2 2 0 0 1 0 1 0 0 0 0 0 0 0 2 1 1 1 2 1 2 0 2 0 1 0 1 1 1 2 1 2 0 1 0 1 0 0 0 1 1 2 0 0 0 1 0 0 0 0 1 2 1 0 0 0 0 0 0 0 0 0 0 0 1 0 1 0 0 1 0 1 0 2 1 0 1 0 0 1 1 1 1 1 0 0 0 0 0 0 2 0 2 0 0 0 0 0 2 0 2 0 0 1 0 0 1 1 0 0 0 1 0 0 0 0 0 0 0 1 1 1 0 0 0 0 0 0 2 0 1 0 0 1 0 1 1 2 2 0 0 2 0 2 1 1 1 0 1 0 0 1 0 0 0 1 0 0 0 1 2 0 2 1 2 1 1 1 0 0 1 1 2 2 0 2 0 0 1 0 0 2 2 1 0 1 0 0 0 0 1 0 1 0 2 2 2 0 2 1 0 1 2 0 2 2 0 1 0 0 1 1 1 0 2 0 0 0 0 0 0 0 0 1 0 0 0 0 0 0 0 0 0 1 0 0 0 0 0 0 0 0 0 0 1 0 1 1 1 0 0 0 1 0 0 2 1 0 1 2 2 2 0 0 0 2 2 0 0 0 0 0 0 0 1 2 1 0 1 0 0 2 1 0 1 0 2 0 1 2 2 1 1 0 1 0 0 1 0 0 1 2 0 0 0 0 0 0 0 0 2 2 0 2 0 2 0 2 2 0 2 0 0 0 1 0 2 1 1 2 1 0 0 0 1 1 0 1 1 0 0 0 0 0 1 0 0 2 1 0 0 2 0 0 0 1 1 0 0 2 2 0 0 1 1 1 0 1 0 0 0 1 2 0 1 2 2 1 0 1 0 0 1 0 1 2 1 1 0 1 2 2 0 2 2 1 0 0 2 0 0 2 0 1 1 0 1 0 0 0 0 1 0 1 1 1 0 1 0 0 2 0 0 1 1 0 0 0 1 1 1 1 1 1 1 1 0 0 0 1 1 0 0 0 1 1 0 2 0 1 1 1 0 1 0 0 0 1 0 0 1 1 1 1 0 1 0 0 0 0 0 0 0 0 0 1 0 0 0 0 1 0 0 0 0 0 0 0 1 0 0 0 1 0 0 0 0 1 1
160 1 0 0 1 1 0 1 0 1 0 0 0 0 0 0 0 0 1 1 1 0 0 0 0 0 0 2 2 1 1 1 0 0 0 0 1 1 0 0 1 0 0 0 0 0 0 0 0 0 0 0 0 1 0 0 0 0 0 0 0 0 0 0 1 1 1 2 0 0 0 1 2 0 2 2 2 1 1 0 0 0 0 1 2 0 0 0 0 2 0 0 0 1 1 2 1 1 0 2 0 2 1 1 1 1 2 2 0 0 0 1 1 1 2 2 2 0 0 0 2 0 2 1 1 1 1 1 1 1 0 0 1 1 0 0 0 0 0 1 2 0 0 1 0 0 0 0 0 1 0 1 0 1 0 0 1 0 0 0 1 0 1 2 0 1 0 0 1 1 1 0 0 2 2 1 0 1 0 0 1 1 0 1 1 0 1 2 1 1 1 2 0 2 2 0 1 0 0 0 0 0 0 0 2 0 2 1 1 0 1 0 0 0 0 2 0 0 1 1 2 1 1 1 1 1 1 1 1 1 1 1 0 0 0 0 0 2 2 2 0 0 2 0 2 2 0 0 1 1 1 1 1 0 0 0 1 2 2 2 0 2 0 0 1 0 0 0 0 0 0 1 2 2 0 0 1 1 1 0 1 1 2 2 0 1 1 0 0 2 1 0 2 2 2 2 1 0 0 1 1 0 1 1 1 0 0 2 0 1 0 1 1 0 0 1 0 0 1 0 0 1 1 0 1 0 1 0 0 0 0 1 0 0 0 0 0 2 0 1 1 1 2 0 0 0 1 2 2 2 0 0 2 1 1 0 1 0 0 1 0 1 2 0 0 1 0 1 1 0 1 1 0 0 0 1 1 2 0 0 1 0 0 0 0 1 0 2 2 0 0 0 1 0 2 0 2 1 0 0 0 0 0 1 1 1 1 2 0 0 0 1 2 2 0 2 0 0 0 0 0 2 0 1 0 1 0 0 2 1 2 1 0 0 0 0 0 0 0 0 2 0 1 1 2 1 2 1 2 1 0 0 0 0 0 0 0 2 2 0 0 2 0 0 0 0 0 0 0 0 1 0 2 2 1 0 1 1 1 0 1 0 0 0 1 2 1 0 1 0 1 1 0 2 1 0 2 0 0 1 0 1 2 1 2 1 1 1 1 0 0 0 0 0 0 0 0 2 0 0 1 2 1 2 0 2 0 0 1 2 0 0 2 1 2 1 2 0 2 2 2 0 1 0 1 0 0 1 1 2 0 0 0 1 1 1 1 0 1 0 0 1 0 0 0 0 2 2 1 1 1 1 0 0 0 0 2 0 0 0 0 0 1 1 1 0 0 2 2 2 1 0 0 2 0 2 0 0 0 0 0 2 0 1 0 0 1 0 0 1 1 1 1 2 0 2 0 0 2 0 0 0 1 1 1 1 1 2 0 0 1 2 0 2 0 0 2 0 1 1 1 2 0 0 0 0 0 2 2 2 0 0 0 1 2 0 1 0 2 1 1 0 1 1 0 1 0 2 0 1 0 0 0 0 1 2 2 1 1 0 0 0 0 0 2 2 2 1 2 1 1 0 0 1 0 1 0 2 2 2 0 2 0 0 0 1 0 2 2 1 1 1 0 0 0 0 0 1 1 0 0 0 0 0 1 2 0 0 1 1 0 0 0 0 0 1 2 0 0 1 1 1 0 0 0 1 0 1 0 0 0 0 0 0 0 1 0 0 2 0 0 1 2 1 0 2 2 0 1 1 1 1 0 1 0 0 0 1 1 1 0 1 1 1 1 1 0 1 0 2 0 1 2 2 1 1 0 1 0 1 2 0 1 2 1 0 0 1 1 2 0 0 2 0 0 0 2 0 0 0 0 0 1 2 0 0 0 2 0 2 1 1 1 2 0 1 0 0 0 0 0 0 1 0 0 1 1 0 0 0 2 0 0 0 1 0 1 0 0 0 1 0 0 0 0 0 1 0 1 0 1 0 0 0 0 0 0 0 2 2 2 0 2 1 0 1 0 1 0 2 2 0 0 0 1 1 2 1 0 1 1 1 1 0 2 1 1 1 0 2 0 0 0 0 2 0 0 1 2 0 0 0 0 0 0 0 0 0 0 1 0 2 0 2 0 0 0 0 1 0 0 1 2 2 2 0 1 0 1 0 2 0 0 1 0 0 0 2 0 0 2 0 1 0 0 2 2 0 1 0 0 0 0 1 1 0 0 1 1 1 0 1 0 0 0 0 0 0 0 0 0 1 0 0 0 1 0 1 1 1 2 1
161 0 0 0 0 0 0 1 0 1 0 1 0 1 1 0 0 0 0 1 1 1 0 0 0 0 0 0 2 1 0 0 0 2 1 0 2 2 0 0 2 0 0 0 0 0 0 0 0 0 0 0 1 1 1 1 0 0 2 1 1 2 0 1 1 0 1 0 0 0 0 2 2 0 2 2 2 0 1 1 1 0 1 1 0 0 0 0 0 2 0 0 2 0 0 2 0 1 0 2 2 2 1 1 1 1 2 1 1 0 0 2 0 1 2 2 2 0 1 0 1 0 1 1 0 1 0 1 2 2 0 0 0 1 0 0 0 0 0 0 0 0 1 0 0 1 0 0 0 0 0 1 1 0 1 0 1 0 0 0 1 1 2 2 1 2 1 0 1 1 1 1 2 0 1 0 0 1 1 1 1 1 0 1 2 1 1 2 0 1 0 2 0 2 2 2 2 0 0 0 0 0 0 0 2 1 1 0 2 0 0 0 1 0 0 2 1 1 2 1 1 0 2 1 1 1 0 1 0 0 0 0 0 0 0 0 0 2 2 2 0 0 2 0 2 2 1 0 0 0 0 0 0 0 0 0 0 2 1 1 0 1 0 0 1 1 0 1 2 0 0 2 0 0 1 1 1 2 2 0 1 1 1 2 0 2 1 1 0 2 2 0 0 2 2 0 2 0 1 2 0 0 1 1 0 0 1 0 0 1 0 1 0 0 1 0 1 0 0 0 0 2 1 1 2 0 0 0 1 1 0 1 0 0 0 0 0 1 1 2 0 2 2 1 1 0 0 0 2 1 0 0 1 0 1 1 1 1 0 2 0 1 1 0 1 0 0 1 2 1 0 2 1 1 0 2 1 2 0 0 1 1 0 0 1 0 0 0 0 0 0 0 0 1 2 0 1 1 1 1 1 1 0 2 2 0 1 0 0 0 0 1 0 0 1 1 0 0 0 0 0 1 0 1 0 1 1 0 1 1 0 1 1 1 1 1 0 1 0 0 2 0 0 0 0 2 2 0 0 1 0 0 1 2 2 1 2 2 0 2 2 2 0 0 0 1 0 2 0 1 1 1 1 1 1 1 0 1 0 1 1 0 0 0 1 1 1 2 2 0 0 0 1 1 0 0 1 1 1 1 0 1 1 1 1 1 1 1 0 1 0 0 0 1 1 1 0 2 0 0 0 2 0 1 0 1 1 0 0 2 0 2 1 1 1 0 1 0 2 2 0 0 1 0 1 1 0 0 0 2 0 0 0 1 1 1 0 0 0 1 1 0 1 0 1 1 0 2 1 1 0 0 1 0 0 0 1 1 0 1 0 1 2 2 1 1 2 2 1 0 1 0 0 2 0 2 0 0 0 0 0 2 0 0 0 0 0 0 0 1 0 0 0 1 0 1 0 0 2 0 0 0 0 0 0 0 1 1 0 0 1 0 1 1 1 1 1 0 0 2 0 1 0 0 0 0 0 0 0 0 2 1 0 1 2 0 0 0 1 0 0 0 1 0 1 0 1 2 1 0 0 0 0 0 0 1 1 1 2 0 0 0 0 1 2 2 1 2 1 1 1 0 1 1 1 0 0 1 1 1 1 0 0 0 2 2 0 1 1 0 1 0 0 1 1 1 1 1 1 0 1 0 0 1 1 1 0 0 1 1 2 1 0 1 0 1 1 0 0 1 1 1 0 0 0 0 0 1 0 0 0 0 0 1 1 0 1 0 1 0 0 1 1 1 0 1 2 0 2 2 0 0 0 1 1 0 1 2 2 2 1 1 1 1 0 2 0 1 0 2 0 1 2 2 1 1 1 1 0 0 1 0 0 2 1 0 0 0 1 2 0 0 0 1 1 0 1 1 2 1 1 1 1 2 1 0 1 0 0 2 1 1 2 0 0 1 0 1 1 0 0 0 0 0 1 1 1 0 0 2 0 0 0 0 2 0 0 1 0 0 1 0 0 0 0 0 1 0 2 0 1 0 0 1 1 1 0 2 1 2 2 0 0 0 0 0 0 2 0 2 2 0 0 1 2 0 2 1 0 1 0 1 0 0 0 2 0 1 1 1 1 0 1 0 1 1 1 1 0 0 0 0 0 0 1 0 1 2 1 1 0 2 0 1 0 0 0 0 0 0 0 0 2 1 1 0 0 0 0 0 2 0 1 0 0 0 1 2 0 0 0 1 0 0 2 0 0 0 2 0 0 1 0 0 0 0 0 0 2 0 0 0 1 1 0 0 1 0 0 0 0 1 1 0 0 0 0 0 0 0 0 0
162 0 0 1 0 0 0 1 0 0 0 1 0 2 1 1 0 0 1 0 1 0 0 0 0 0 0 1 2 1 1 0 0 2 2 2 2 2 0 0 2 0 0 0 0 0 0 0 0 2 2 0 0 0 2 2 0 0 1 2 0 0 0 1 1 0 1 1 0 0 0 1 2 0 2 1 1 0 1 0 0 0 1 1 2 0 0 0 0 2 0 0 1 0 2 2 0 0 0 2 2 1 0 0 0 0 2 1 1 0 0 1 1 1 1 1 1 0 0 0 2 0 2 2 0 0 0 1 2 1 0 0 0 0 0 0 0 1 1 1 1 0 0 0 0 0 0 1 1 1 0 0 1 0 1 0 0 0 0 1 0 1 1 2 0 2 1 0 1 2 1 1 1 1 1 2 0 0 0 0 0 0 0 0 0 0 0 1 0 0 1 1 2 0 2 2 1 0 1 1 0 1 0 0 2 0 2 0 0 0 1 0 0 0 0 2 0 0 1 0 1 1 1 1 1 1 1 2 0 0 0 0 0 0 0 0 0 2 2 2 0 0 1 1 1 1 0 0 1 1 1 1 0 0 1 0 1 2 0 0 2 0 0 0 0 0 1 0 1 0 2 1 0 2 0 0 1 2 1 0 1 1 0 1 1 0 1 0 0 2 2 2 0 2 2 0 1 1 1 1 0 0 0 0 0 0 0 2 0 2 0 1 0 0 2 1 1 0 0 0 1 1 2 1 2 0 1 0 1 0 0 0 1 0 0 0 0 0 0 0 0 0 2 0 0 0 0 0 1 2 1 1 1 1 0 1 2 1 0 2 0 2 0 1 0 0 0 1 1 0 1 1 1 1 1 0 1 2 0 0 0 1 1 0 2 0 0 0 0 0 0 0 0 0 2 0 0 0 1 1 1 1 0 0 1 0 0 0 0 0 0 1 0 0 1 1 1 0 0 0 1 1 0 0 0 0 0 0 2 0 2 1 1 1 1 0 0 1 0 0 0 2 0 1 1 1 1 0 1 0 0 1 1 2 1 1 1 2 0 2 1 1 1 0 1 1 0 1 0 0 1 1 1 0 0 0 0 2 1 0 0 0 0 0 0 1 0 1 2 1 1 0 1 1 0 0 0 1 0 1 0 0 2 2 2 0 2 1 0 0 0 1 0 0 0 0 0 1 1 2 2 1 0 2 1 2 0 0 0 2 0 1 2 2 2 0 1 1 1 1 1 0 0 0 0 0 0 1 1 2 1 1 0 2 0 1 0 1 0 0 0 0 0 1 0 0 1 2 1 1 0 1 1 0 1 0 2 2 0 2 0 0 0 0 0 0 0 1 0 0 0 0 1 1 0 1 1 0 0 0 0 2 0 0 0 0 1 0 0 1 1 0 0 0 0 0 1 0 0 1 0 0 0 0 0 0 2 1 0 0 2 1 0 0 0 0 1 0 2 2 2 2 0 0 1 1 1 1 1 1 0 1 0 1 1 0 0 0 2 0 0 0 2 1 1 1 0 2 0 0 0 1 0 1 1 2 2 0 1 0 0 1 0 2 2 2 1 1 2 0 2 0 2 2 1 1 0 2 1 1 0 1 0 0 2 2 0 2 2 0 0 0 0 1 1 1 0 1 1 0 1 0 0 0 2 0 0 0 0 0 1 0 0 0 0 0 0 0 0 2 0 1 0 0 0 0 0 1 1 1 1 1 0 0 1 0 0 0 2 0 0 1 1 0 0 1 1 1 1 1 1 0 0 1 2 1 0 1 1 1 1 2 0 0 0 1 0 2 1 2 1 1 2 2 0 0 0 1 1 0 0 0 0 1 1 0 2 1 2 2 0 0 1 1 1 0 2 2 2 0 2 2 2 2 0 0 1 0 0 1 1 0 2 1 0 1 0 0 1 0 1 1 0 0 0 0 1 0 0 0 2 0 0 0 1 1 0 0 0 0 1 0 1 0 0 2 1 0 1 0 0 0 0 1 2 2 0 1 2 2 2 0 1 1 0 0 1 1 0 1 1 0 2 2 2 0 2 1 1 0 0 2 0 0 2 1 1 2 0 0 0 0 1 0 1 1 1 1 1 0 0 0 0 1 0 0 1 2 0 0 0 1 0 2 0 0 0 0 1 2 0 1 1 2 1 0 0 1 1 0 1 0 0 1 1 0 1 1 0 0 1 1 2 0 1 1 1 0 1 0 0 0 0 0 0 0 0 0 0 0 0 0 0 0 0 0 0 0 0 0 0 0 0 0 0 2 0 0 0 0 2 1
163 0 0 1 0 0 0 2 0 1 0 1 0 1 0 1 1 0 0 0 2 0 0 2 0 0 0 1 2 2 1 1 2 2 0 0 1 1 0 0 0 0 0 0 0 0 0 0 0 0 0 0 0 0 2 1 0 0 1 1 2 1 0 2 1 0 0 1 0 0 0 1 2 0 1 2 2 0 0 0 0 0 0 0 2 0 0 0 0 2 0 0 0 1 0 1 0 2 0 2 0 2 1 1 0 0 2 2 0 0 0 2 1 2 1 0 1 0 2 0 0 0 2 1 1 1 1 0 2 1 1 1 0 1 0 0 0 0 0 1 1 0 0 0 0 0 0 0 0 2 0 1 1 0 0 0 1 1 0 0 1 1 1 2 0 1 1 1 0 0 0 0 1 1 0 1 0 1 1 1 1 2 0 2 2 0 2 1 0 0 2 2 0 2 2 2 2 0 0 0 0 1 0 1 2 1 2 0 2 0 0 0 0 0 0 2 1 0 1 1 2 1 2 2 0 1 1 0 0 0 0 0 0 1 1 0 0 2 2 1 0 0 2 0 2 2 0 0 1 1 1 1 0 1 0 0 1 2 1 1 0 1 0 0 1 0 1 0 1 0 0 0 2 2 1 0 0 2 2 0 0 1 1 2 0 1 0 1 1 2 1 2 1 2 2 1 2 0 1 2 1 0 2 2 1 0 0 2 0 1 1 2 0 0 2 1 1 0 1 0 0 1 2 1 0 0 0 0 0 1 0 1 1 0 0 0 0 1 1 1 1 1 2 0 1 0 0 0 2 1 1 0 2 0 1 0 1 0 0 0 2 2 2 0 2 1 0 2 2 0 0 2 1 1 1 0 1 2 0 0 0 0 0 0 2 2 0 0 0 0 0 0 0 0 1 1 0 0 1 1 1 1 0 0 0 0 1 1 0 0 0 1 0 0 2 2 0 0 0 0 1 1 2 0 2 2 0 0 2 1 2 2 0 0 0 1 0 2 2 2 1 1 0 0 1 2 1 0 1 0 0 1 1 2 1 0 1 2 2 0 0 2 2 0 0 2 2 1 0 0 0 0 1 1 1 1 0 1 0 1 1 0 0 0 0 0 0 2 2 0 0 0 1 1 0 0 2 1 0 0 1 1 1 0 1 2 2 1 1 0 0 0 0 0 0 0 0 2 1 2 2 2 0 0 0 0 2 0 0 2 0 1 2 1 2 1 1 1 2 2 0 1 2 1 2 0 0 0 1 1 0 1 1 2 0 1 0 1 1 0 0 0 1 0 0 0 1 0 0 0 0 1 0 0 0 0 1 0 0 1 0 0 2 1 2 0 2 0 0 0 1 0 2 0 1 0 0 0 0 0 0 2 0 1 1 0 1 0 0 1 0 0 0 0 1 0 0 0 0 0 0 0 0 1 0 2 1 2 0 0 0 0 1 0 0 0 2 0 0 0 2 0 0 0 1 0 0 2 0 0 1 2 1 1 1 1 0 1 1 0 0 0 0 1 1 1 1 2 0 1 1 1 0 0 1 2 2 1 2 0 1 0 0 2 2 2 2 1 2 0 2 0 0 1 1 0 0 1 0 1 0 1 0 0 1 2 0 2 2 0 0 0 1 0 0 0 2 2 1 1 0 1 1 0 1 1 1 0 0 0 1 0 0 0 0 1 2 0 0 2 1 2 0 0 0 1 0 0 0 0 0 0 0 0 0 2 0 0 1 0 0 1 0 2 0 2 2 0 2 2 1 0 1 0 0 0 0 0 0 1 0 1 0 0 1 1 0 2 1 2 1 1 2 1 0 0 0 1 0 0 0 0 0 1 1 1 1 0 2 2 0 0 0 2 2 0 2 2 1 0 1 0 1 1 0 0 0 0 0 2 1 1 1 2 0 1 0 0 1 1 0 1 0 0 1 0 1 0 0 0 1 0 0 0 2 0 0 0 1 1 0 0 0 0 0 1 1 0 2 0 0 0 0 0 1 2 0 0 1 1 0 1 1 0 0 0 0 1 0 2 2 0 0 2 2 0 2 2 0 1 0 1 0 0 2 1 0 2 0 1 0 0 0 0 1 1 1 0 1 0 0 0 0 0 0 0 1 2 0 1 0 2 0 1 0 0 0 0 1 1 0 0 0 0 0 1 0 0 0 0 2 0 2 0 0 0 0 2 0 0 2 0 1 1 2 0 0 0 0 0 0 0 0 0 0 1 0 0 0 1 1 0 0 1 0 0 0 0 0 1 1 0 0 0 0 1 0 1 0 1 2 1
164 1 0 1 1 0 0 1 0 1 0 1 1 1 1 1 0 0 0 0 1 0 0 1 0 0 0 2 2 2 2 1 1 1 2 0 2 0 1 1 0 0 1 1 0 0 0 0 1 2 0 0 1 1 1 1 0 0 0 2 0 0 0 2 0 1 0 2 0 0 0 0 2 0 0 2 1 0 1 0 0 0 1 1 0 0 1 0 0 2 0 0 0 1 1 1 0 1 0 1 1 2 1 1 1 1 1 2 0 0 0 0 0 2 1 1 2 0 2 0 0 0 2 1 1 1 1 0 2 1 0 0 1 1 0 0 0 0 0 1 2 0 1 0 1 0 0 0 0 1 0 1 0 1 0 0 0 1 0 1 1 0 2 2 2 2 1 1 0 1 1 1 0 2 1 1 0 2 0 0 1 2 0 1 1 0 1 2 1 1 1 2 0 1 1 2 0 0 0 0 0 1 0 0 2 1 2 1 1 0 1 0 0 0 0 2 0 0 0 0 2 1 2 1 1 2 1 2 0 0 0 0 0 1 1 1 1 2 2 1 0 1 2 0 2 2 1 0 1 1 0 0 0 0 2 2 2 1 0 0 0 0 0 0 0 0 0 1 2 1 0 1 2 2 1 1 0 2 2 0 0 2 1 1 0 1 1 2 0 2 0 0 0 1 2 1 2 2 0 2 2 0 1 1 0 0 0 2 1 2 0 2 0 1 2 0 0 0 0 0 1 2 1 0 1 0 0 0 1 0 0 2 0 0 0 0 0 2 0 2 1 1 2 0 0 0 1 0 2 0 1 0 2 0 1 0 1 1 0 2 0 2 0 1 0 0 1 1 2 1 0 2 1 1 1 0 2 0 1 1 1 2 2 1 1 0 0 1 1 0 0 0 0 0 1 1 0 0 0 0 0 0 0 1 1 0 1 0 0 0 1 1 1 1 1 2 0 1 0 0 0 0 1 0 0 2 2 1 2 1 2 1 0 1 1 0 1 0 0 1 1 1 0 1 1 1 1 1 2 2 0 0 1 2 2 1 2 2 0 2 1 1 0 1 0 1 1 1 0 0 1 1 1 1 2 2 0 2 1 1 1 0 0 1 1 2 1 1 2 0 0 0 0 2 0 0 0 2 0 0 2 0 0 0 1 1 2 0 1 1 0 0 0 0 0 1 1 1 1 2 2 1 1 2 0 2 0 1 1 1 1 1 2 1 1 0 2 0 1 1 0 2 1 0 1 1 1 2 2 2 1 0 2 0 2 2 0 0 0 1 0 0 0 1 1 1 0 1 1 0 0 1 2 0 0 0 2 0 0 0 2 1 0 0 0 0 0 0 0 0 1 1 0 1 0 0 0 0 0 0 0 2 1 0 0 1 1 0 1 1 1 1 0 0 2 0 1 0 1 0 0 0 0 0 0 1 1 0 0 0 0 1 0 1 0 1 2 0 1 1 2 1 0 0 1 0 0 1 1 1 1 2 1 2 2 0 0 1 1 0 0 0 2 2 0 2 1 0 0 0 0 1 0 0 0 1 1 2 0 2 0 1 1 0 1 2 0 2 1 0 2 0 0 1 1 0 1 2 1 2 1 1 0 0 2 1 1 2 2 0 0 0 0 0 0 1 0 1 1 0 0 0 2 0 2 2 0 0 0 0 0 0 0 0 0 0 1 0 0 1 0 1 0 0 0 0 0 0 1 1 1 1 0 0 0 1 0 0 2 0 0 2 2 1 0 0 0 1 1 1 0 0 1 0 0 0 1 1 1 2 0 0 1 1 1 0 1 1 0 2 0 1 2 2 0 0 0 1 0 0 1 0 0 2 1 0 0 0 0 0 0 0 0 2 2 0 2 0 2 1 1 2 1 2 0 0 0 2 0 2 1 2 2 2 0 0 0 0 1 1 0 1 0 0 0 0 0 0 0 0 1 0 0 0 2 0 0 0 1 1 0 0 0 0 0 0 1 1 2 1 1 0 0 1 2 1 0 1 2 2 2 0 2 0 0 0 0 1 1 1 1 0 1 1 1 0 2 0 1 2 2 2 0 0 1 2 0 2 0 0 0 0 1 0 2 0 0 1 1 0 0 0 0 1 1 0 0 1 1 1 0 2 0 2 0 0 0 1 2 0 0 0 1 1 1 1 1 1 1 1 2 0 0 2 0 0 2 1 0 0 2 0 0 0 0 1 1 1 1 0 0 0 0 0 0 0 0 0 1 1 0 0 1 1 0 0 0 1 1 1 0 0 0 1 1 0 0 0 0 1 2 0
165 0 0 1 1 0 0 2 0 1 0 1 0 1 1 1 0 0 1 1 0 1 0 1 1 1 1 2 2 2 2 0 1 2 2 0 2 1 1 0 1 0 0 0 0 0 1 0 0 1 0 0 1 1 1 1 1 0 0 1 0 1 0 1 0 0 0 1 0 0 0 1 2 1 2 1 1 0 0 2 0 0 0 0 1 0 0 0 0 2 0 0 0 0 1 1 0 2 0 2 0 2 0 0 1 1 2 1 1 0 0 1 0 2 0 0 1 0 1 0 1 0 1 1 1 1 1 0 0 0 0 0 0 0 0 0 0 0 0 1 2 0 0 0 0 0 0 0 0 1 0 1 0 1 0 0 0 0 0 1 0 1 2 2 1 2 1 0 2 1 0 0 2 0 1 2 1 0 0 0 0 1 1 1 2 0 2 0 0 0 2 2 1 1 2 1 1 0 0 0 0 1 1 0 2 0 2 0 1 0 2 0 2 0 1 1 0 0 1 2 1 0 1 1 1 0 0 1 0 0 1 1 0 0 0 0 0 2 2 2 0 0 2 0 2 2 1 0 0 1 1 1 0 1 0 0 1 2 0 0 0 0 0 0 1 1 0 0 2 0 0 1 1 2 0 0 0 2 1 0 1 1 0 2 0 2 1 1 0 2 1 1 0 2 2 0 2 2 0 1 0 0 0 0 0 0 0 2 1 1 1 2 0 0 2 1 0 0 0 1 1 0 0 0 1 0 1 0 1 1 0 1 0 0 0 0 0 1 0 0 0 0 2 0 0 0 0 1 2 0 0 0 2 0 2 0 0 1 0 0 0 0 1 0 1 0 1 0 2 0 0 2 0 0 1 0 2 2 1 0 0 0 1 0 2 1 0 0 0 1 0 1 1 1 2 0 2 0 0 0 0 0 0 0 1 0 0 0 0 0 0 0 1 1 1 2 0 0 0 0 0 1 0 1 0 2 2 1 2 0 0 1 1 1 1 0 0 2 0 0 1 1 0 2 0 1 1 0 1 1 0 0 1 1 1 1 1 2 1 1 1 2 0 0 0 0 0 1 0 0 1 1 1 1 0 0 0 2 1 0 1 1 0 1 1 2 1 0 1 0 1 1 1 1 0 0 0 2 2 0 0 0 1 0 2 2 2 0 1 0 1 1 0 1 1 0 0 2 1 1 1 2 0 1 0 1 1 0 0 2 0 1 2 1 1 1 2 0 0 0 0 0 1 0 1 1 1 1 2 2 0 1 1 2 0 0 0 0 1 0 0 0 0 1 0 0 0 1 0 1 0 1 2 0 1 0 2 1 0 1 0 0 0 0 0 0 0 1 1 1 0 0 1 0 0 0 0 1 1 0 0 1 1 0 1 0 0 0 1 0 2 1 0 0 2 0 0 0 0 1 0 0 1 2 2 0 1 1 0 0 1 2 0 1 0 1 1 1 1 1 1 1 0 2 2 2 2 1 1 1 0 0 0 0 2 0 0 1 2 0 0 0 0 0 1 0 0 2 1 1 1 1 0 0 0 2 2 0 2 0 1 1 0 0 1 1 0 1 1 0 2 0 0 1 0 1 0 1 1 1 0 1 0 0 1 2 0 0 1 0 0 0 0 0 0 0 0 0 0 0 1 0 0 0 2 1 0 0 0 1 1 1 0 0 0 0 1 0 0 0 0 2 0 0 0 0 0 1 1 1 1 0 0 0 0 2 1 0 2 0 0 2 2 1 0 1 1 1 0 0 0 0 1 1 0 0 0 1 1 1 0 1 0 0 1 1 0 2 0 2 0 0 2 2 1 1 0 0 2 0 0 2 0 2 1 0 1 0 0 1 1 1 1 0 0 0 1 0 2 0 2 2 0 2 1 0 1 1 0 2 0 2 1 1 0 0 0 1 1 0 0 0 0 0 0 0 0 0 0 0 2 0 0 0 2 0 0 0 0 0 0 0 0 0 0 0 0 0 1 0 0 0 0 1 2 1 0 1 2 2 2 0 2 0 0 0 1 2 2 1 1 0 1 2 0 0 2 2 0 0 0 1 0 0 0 2 0 0 0 1 0 0 0 1 1 2 2 1 2 0 0 0 0 1 0 0 0 2 0 0 1 1 0 2 0 0 0 2 2 1 0 0 1 1 1 1 1 0 1 0 2 0 1 1 2 0 1 2 0 0 2 0 1 1 2 0 0 0 2 0 0 0 0 0 0 1 0 1 1 1 0 1 0 2 0 0 0 0 0 1 1 0 1 0 0 0 0 0 0 0 1 0
166 1 0 2 0 0 1 2 1 0 0 0 0 1 0 1 1 0 0 1 1 1 0 0 0 0 0 1 1 2 1 0 0 1 1 0 2 1 1 0 1 0 0 1 0 0 0 0 2 2 0 0 1 2 0 1 0 1 1 0 1 1 0 1 0 0 0 1 0 1 1 2 2 2 2 2 2 0 2 0 1 0 0 0 2 0 0 0 0 2 0 0 1 1 1 2 0 0 0 1 1 2 1 1 1 1 1 1 1 1 0 2 0 2 0 0 1 0 0 0 2 0 2 2 0 2 0 1 2 1 1 1 0 0 0 0 0 0 0 1 0 0 0 0 0 0 0 0 0 1 0 0 0 0 0 0 0 0 0 1 0 1 0 2 1 1 1 0 0 1 0 0 0 2 1 1 1 1 0 1 1 1 0 2 1 0 1 2 0 1 0 2 1 0 1 1 1 0 0 0 0 1 0 1 2 1 1 1 1 0 0 0 1 0 0 2 0 0 0 0 1 1 2 2 0 0 0 0 0 0 0 0 1 1 1 1 0 2 2 1 0 1 2 0 2 2 0 0 0 0 0 0 0 0 1 1 2 0 0 0 0 0 0 0 1 0 0 0 1 0 0 0 1 2 0 0 0 2 1 0 0 2 1 2 1 1 2 2 0 2 1 0 0 2 2 1 2 2 0 1 1 0 1 1 1 0 0 1 1 2 0 2 0 0 1 0 1 0 0 0 1 1 1 0 1 0 0 0 1 0 0 2 1 0 0 0 0 1 0 0 0 0 1 0 1 0 1 0 0 2 0 2 1 0 0 1 0 1 0 0 1 1 1 0 1 0 0 2 1 0 1 1 0 0 0 0 0 2 1 0 1 2 0 0 2 1 0 0 0 0 0 0 1 0 0 2 0 0 1 1 1 1 0 2 2 1 0 2 0 0 0 0 1 1 0 1 0 0 0 0 0 2 1 2 0 1 1 0 1 0 0 1 1 1 1 0 0 0 0 0 1 0 0 0 1 2 2 0 1 1 0 1 1 1 0 0 0 2 1 2 2 2 0 0 0 0 0 2 0 1 1 2 0 0 1 1 0 1 0 1 1 0 0 0 1 1 1 1 2 1 1 0 1 0 0 1 0 1 0 0 1 1 2 1 2 1 1 0 1 0 1 0 0 1 1 0 1 1 0 1 1 2 1 1 1 1 1 0 0 2 0 1 0 0 0 1 1 0 1 1 0 0 1 1 0 1 0 1 1 1 0 0 0 1 1 2 0 0 1 1 0 0 0 0 0 0 1 2 2 0 1 1 0 0 0 0 1 1 0 1 0 0 1 0 2 0 0 0 0 0 1 1 0 1 0 0 0 0 0 0 0 2 1 0 0 1 2 0 0 0 1 0 0 0 1 0 0 0 0 0 0 0 0 0 0 1 2 1 0 0 0 1 0 2 0 0 2 0 2 2 2 0 0 0 2 2 2 0 1 1 0 1 0 1 2 0 0 0 1 0 0 0 2 1 0 0 0 2 2 0 0 1 1 0 0 1 1 1 1 0 0 0 0 1 1 1 0 1 2 0 2 0 0 1 0 0 0 2 1 2 1 0 0 0 1 1 0 2 2 0 1 0 0 0 0 0 0 1 1 0 0 0 0 0 2 1 0 0 0 0 1 0 1 0 0 2 2 0 0 2 1 2 0 0 0 0 0 0 0 0 0 0 0 0 0 2 1 0 0 0 0 0 1 0 0 0 1 0 2 2 0 1 2 0 0 0 1 1 1 1 1 2 0 1 1 0 1 1 0 2 0 1 2 2 1 1 0 0 1 0 0 0 0 2 2 0 1 0 1 1 0 0 1 0 0 0 1 0 1 0 1 0 0 2 0 0 0 2 0 2 1 1 2 2 0 0 0 0 1 1 0 1 0 0 0 0 0 0 0 1 1 0 0 0 2 0 0 0 0 0 1 0 0 0 0 1 1 0 2 0 1 1 0 0 2 1 1 0 2 2 2 0 2 0 0 0 1 0 0 2 2 0 1 1 2 0 2 2 0 0 0 1 0 0 1 1 1 1 1 1 1 0 0 0 1 0 1 0 1 2 0 2 1 1 2 0 0 0 0 0 1 2 0 2 0 0 0 0 1 0 0 0 1 1 1 1 1 1 0 0 2 0 1 1 1 0 1 1 1 1 1 1 0 0 0 0 0 0 0 0 0 0 0 1 1 0 2 0 1 0 0 0 1 2 0 1 2 0 1 0 0 1 0 0 0 0 0 0 0 0 2 2
167 0 0 2 1 0 0 2 1 0 0 1 0 1 0 0 0 0 0 0 1 0 0 0 0 0 1 0 2 0 0 0 1 1 2 1 2 2 0 0 1 0 0 2 0 1 1 0 0 1 0 0 0 0 2 1 0 0 0 1 0 1 0 1 1 0 0 0 0 0 0 0 1 0 1 2 2 0 1 1 1 0 0 0 2 0 0 1 1 2 0 1 1 0 2 2 0 0 0 1 1 2 2 2 0 0 2 0 2 0 0 2 0 1 0 0 1 0 1 0 1 0 2 2 0 1 0 1 2 1 1 1 0 1 1 1 0 0 0 1 0 0 0 0 0 0 0 0 0 0 0 0 0 1 0 0 0 1 0 0 0 1 0 1 0 0 0 1 0 1 1 1 0 2 1 0 0 0 0 0 0 1 0 1 1 0 1 2 1 0 1 2 0 0 1 0 0 0 0 0 0 0 0 1 2 0 2 0 2 0 0 0 1 0 0 2 1 2 2 0 0 0 1 1 1 0 0 1 0 0 1 1 0 0 0 0 0 2 2 2 0 0 2 0 1 1 0 0 0 0 0 0 0 0 0 0 2 1 1 0 0 0 0 0 1 0 1 0 2 0 0 1 1 2 0 0 1 2 2 0 1 1 0 1 1 0 0 1 2 2 0 1 1 2 2 1 2 1 0 1 2 1 1 1 1 0 1 2 0 2 0 2 0 0 2 0 0 0 0 0 0 2 0 0 1 0 1 0 0 1 0 1 0 0 0 1 1 2 0 1 0 1 2 0 1 0 1 0 2 1 1 0 2 2 0 0 2 1 0 2 0 2 1 0 1 0 0 2 1 0 1 1 1 1 0 0 0 2 0 0 0 0 0 1 1 1 0 0 0 0 0 1 2 0 2 0 0 1 1 1 1 1 0 1 1 0 1 1 0 0 0 0 0 0 1 1 1 0 0 0 1 0 1 0 0 2 2 0 1 0 1 0 0 0 0 0 0 0 0 0 1 1 0 0 1 2 2 0 1 2 0 0 1 2 1 1 1 1 0 0 0 0 0 1 1 2 1 1 0 1 0 0 2 2 2 2 0 1 0 0 2 0 0 0 0 2 0 1 2 0 0 0 0 1 0 1 1 1 1 1 0 1 1 1 1 1 1 0 1 1 0 0 0 2 2 0 1 2 0 1 1 2 0 2 0 2 0 1 0 1 1 0 2 1 2 0 2 1 0 0 1 1 0 0 1 0 0 1 1 1 0 0 0 1 1 2 0 1 0 1 1 0 1 0 1 1 1 2 1 1 0 1 1 0 1 0 2 1 0 1 0 0 1 1 0 1 1 0 0 0 0 0 0 1 0 1 0 1 1 0 0 2 1 2 0 0 0 0 0 2 0 0 1 1 0 1 0 0 0 0 0 0 0 1 1 0 1 2 0 0 1 1 0 2 0 0 2 1 1 2 1 1 0 1 1 1 1 1 1 1 1 1 1 2 1 1 0 0 1 0 0 0 1 1 1 2 1 1 1 0 0 2 1 0 0 2 2 0 2 0 1 0 0 0 0 0 1 2 1 1 1 0 0 2 1 1 0 1 0 1 0 1 0 0 0 1 1 1 1 0 0 0 0 0 1 1 0 2 2 0 0 0 0 1 0 2 1 1 1 1 2 1 0 0 0 2 2 0 0 2 2 2 0 0 1 1 0 0 0 0 0 0 0 0 0 2 1 0 1 0 0 0 1 0 0 1 2 0 2 2 1 1 1 0 0 0 1 1 1 1 0 1 1 1 1 1 0 2 0 2 1 0 1 2 1 1 0 0 0 0 0 0 0 2 1 0 1 0 1 2 1 1 0 1 1 0 1 1 1 0 1 1 0 2 0 0 0 2 0 2 1 1 2 2 0 0 0 1 2 0 1 1 1 0 0 1 1 0 0 0 2 1 0 0 0 1 1 0 0 0 0 0 0 0 1 0 0 2 2 0 0 0 1 1 2 2 0 1 2 2 1 1 2 0 0 0 1 1 0 1 1 0 0 2 2 0 2 2 0 0 0 2 0 0 2 0 0 2 1 1 0 0 1 0 1 1 1 0 1 0 0 0 0 1 0 0 1 1 0 0 0 2 0 2 0 0 0 0 0 1 0 0 2 2 1 1 0 0 1 0 2 0 1 0 1 1 1 2 0 0 2 0 1 0 2 1 1 0 2 0 0 0 0 0 0 0 1 0 2 0 0 0 0 2 0 0 1 0 0 0 0 0 1 0 0 0 0 1 1 1 1 0
168 1 0 2 1 0 0 2 1 0 0 1 0 0 0 0 0 0 0 1 1 1 0 0 0 0 0 1 1 2 1 0 1 1 2 1 2 0 1 0 1 0 0 1 0 1 1 0 0 1 0 0 0 0 1 0 0 0 0 2 0 2 0 2 1 1 1 1 0 0 1 2 2 0 1 2 2 0 0 1 0 0 0 0 2 0 0 0 0 2 0 0 1 0 0 2 0 0 0 1 1 2 0 0 1 0 2 1 1 1 0 2 0 2 0 0 2 0 0 0 1 0 2 1 1 1 1 0 1 0 0 0 1 1 1 0 2 0 2 0 2 0 0 0 0 1 1 0 0 1 0 1 0 0 0 0 1 1 0 0 0 1 1 2 1 1 0 0 0 2 2 1 0 2 1 0 0 0 0 0 0 2 0 2 1 0 2 1 0 0 2 2 0 1 1 1 1 0 0 0 0 1 0 1 2 1 2 1 1 0 2 0 1 0 0 2 0 1 0 1 2 1 1 1 1 0 0 2 0 0 0 0 0 0 0 0 0 2 2 1 0 0 2 0 0 0 0 0 0 0 0 0 0 1 0 0 0 0 0 0 0 0 0 0 0 0 1 1 1 0 1 0 0 1 0 0 1 2 0 0 1 1 1 2 0 1 1 1 0 1 1 1 0 2 2 0 2 1 1 1 1 0 1 1 0 0 0 1 0 0 0 1 0 0 2 0 0 0 1 0 1 0 1 0 1 0 1 0 1 1 0 0 1 0 0 0 0 1 0 0 0 0 2 1 2 0 0 1 2 1 0 0 1 1 1 0 1 1 0 2 0 2 2 0 1 0 2 2 2 0 0 1 0 0 0 0 2 1 1 0 1 1 0 0 0 0 0 0 0 1 0 1 1 0 1 1 1 0 1 1 1 1 0 1 1 1 1 1 0 0 0 1 0 0 0 0 0 0 0 0 1 0 1 1 1 2 1 0 1 0 1 1 0 1 0 2 0 0 0 0 1 0 0 1 0 0 1 0 1 0 0 0 1 2 2 1 2 2 1 1 1 1 1 0 0 1 1 1 0 0 0 0 1 1 1 1 0 2 0 1 1 1 0 0 1 2 1 1 2 0 0 0 0 2 2 1 0 2 2 0 0 0 0 0 1 1 2 0 1 0 0 0 0 1 1 1 0 2 1 1 1 2 0 2 0 2 0 2 0 1 1 0 1 1 1 0 2 2 0 1 1 0 2 1 2 0 0 1 1 1 0 0 1 1 1 1 0 0 0 1 1 0 1 0 0 0 1 0 0 0 0 0 0 0 0 0 0 1 0 1 0 0 2 1 2 0 2 0 0 0 0 0 1 0 1 0 0 1 1 0 0 1 0 0 1 0 0 0 0 2 1 0 1 0 1 0 2 0 0 0 0 0 0 0 0 0 0 1 0 0 1 1 0 2 0 1 2 1 0 0 1 0 0 2 2 1 1 0 0 0 2 0 0 1 1 0 0 1 2 0 0 0 2 1 1 1 1 2 1 0 0 2 0 0 0 2 2 1 2 0 1 0 0 2 2 2 2 1 1 0 2 0 1 1 1 0 0 1 1 1 0 1 0 0 0 1 0 1 1 0 0 0 0 0 0 1 1 1 1 0 0 0 0 0 0 1 0 1 0 0 2 0 1 0 0 0 1 0 0 1 0 0 0 0 0 0 0 1 0 0 0 0 1 0 0 1 0 0 1 0 0 1 1 1 0 0 0 1 1 1 0 0 0 0 0 0 1 1 1 1 0 2 1 1 1 1 1 2 0 2 0 1 2 1 1 1 0 0 1 1 1 0 0 1 2 0 1 1 2 2 0 0 1 1 1 0 2 0 2 0 2 2 1 2 1 0 0 0 1 2 2 1 2 2 0 0 0 0 1 0 1 1 0 0 1 1 2 0 0 0 1 0 0 0 2 0 0 0 0 0 0 0 0 0 0 1 1 0 2 0 1 0 0 1 2 2 1 2 2 2 2 0 1 1 0 0 0 1 1 1 1 0 1 1 2 0 2 2 0 1 1 2 0 0 2 1 0 1 0 0 0 0 0 0 1 1 1 1 1 0 0 0 0 0 2 0 0 2 0 0 0 2 2 2 2 1 1 0 1 0 0 0 0 1 1 0 1 0 0 0 2 0 0 2 1 0 1 2 0 0 1 0 0 0 0 1 1 0 2 0 2 0 0 0 0 2 0 1 1 0 0 0 1 2 0 1 1 0 0 0 0 0 0 0 0 1 0 1 1 1 1 1
169 0 1 1 0 0 1 2 1 1 0 0 0 0 0 0 0 0 1 1 1 1 0 1 0 0 1 2 2 2 2 1 0 1 1 0 2 1 0 0 1 0 0 0 0 0 0 0 0 1 1 0 2 2 0 0 0 0 0 0 2 2 0 2 0 1 1 0 1 1 0 0 1 0 1 2 2 0 2 0 1 0 0 0 2 0 0 2 2 2 2 2 0 0 1 1 0 1 0 2 1 2 0 0 1 1 2 1 1 1 0 2 0 2 0 0 2 0 0 0 2 0 2 2 0 1 0 1 2 2 1 1 0 0 0 0 0 0 0 0 1 0 0 0 0 0 0 0 0 1 0 0 0 1 1 1 0 0 0 1 0 1 1 2 0 1 2 1 0 1 1 1 1 1 2 2 0 1 1 1 1 0 1 0 2 1 1 0 0 0 1 2 0 2 2 2 2 0 0 0 0 0 1 0 2 1 2 1 1 0 0 0 1 0 0 2 0 1 1 1 2 1 2 2 0 1 1 1 1 1 0 1 0 0 1 1 1 2 2 2 0 0 2 0 2 2 0 0 0 0 0 0 0 0 0 0 0 1 0 0 0 0 0 0 0 0 1 0 0 0 0 1 2 2 0 0 1 2 1 0 1 1 0 2 0 1 0 2 0 2 0 0 0 2 2 0 1 1 0 2 1 0 2 2 2 0 1 0 1 1 0 1 0 0 2 0 1 0 2 0 0 0 1 0 1 0 1 0 1 0 0 2 0 0 0 0 0 2 0 0 0 0 2 0 1 0 0 0 2 0 2 0 2 0 1 0 2 2 0 1 0 1 1 1 1 0 0 2 0 0 0 0 1 1 0 1 2 1 0 0 1 0 1 0 1 2 0 0 0 0 0 0 0 0 2 0 1 0 1 1 1 1 0 2 2 0 1 0 0 0 1 1 1 1 1 2 1 0 0 0 1 1 0 1 0 1 1 0 2 2 2 0 1 1 1 1 0 1 0 0 2 0 0 1 0 0 1 1 2 1 0 1 0 1 1 0 1 1 1 0 0 0 0 0 1 1 0 0 0 0 0 0 1 1 1 1 0 1 0 1 1 0 0 1 1 1 1 1 2 1 0 0 0 1 1 1 1 2 2 0 0 0 1 1 1 1 2 0 0 2 0 0 0 1 1 0 0 2 0 1 1 2 0 2 0 2 0 1 0 1 1 1 0 0 0 0 2 2 1 1 0 1 1 1 1 0 0 1 1 1 0 0 0 1 1 1 0 1 0 0 0 0 1 0 1 1 0 1 1 0 0 0 2 0 2 0 2 0 0 0 1 0 2 2 1 1 2 0 0 0 0 0 2 0 0 0 1 0 0 0 0 1 1 0 0 1 1 0 0 0 0 0 1 1 0 2 1 0 1 0 0 0 1 1 1 0 1 1 0 0 0 1 1 1 0 1 2 0 0 1 0 0 0 1 1 1 0 1 2 2 1 1 0 2 1 0 0 0 1 0 0 0 0 2 0 2 1 2 1 0 0 1 1 0 0 1 1 0 1 0 0 1 0 0 2 2 0 1 2 0 2 0 0 1 0 1 0 0 0 1 0 0 0 0 0 1 0 2 2 0 1 0 0 0 0 1 0 1 0 0 0 0 1 0 1 0 1 0 1 1 0 0 0 0 0 1 0 0 0 1 0 1 0 0 0 1 0 1 0 0 0 0 0 0 0 0 0 1 2 1 1 2 2 1 1 1 0 0 2 2 2 0 1 0 0 0 0 1 1 1 0 1 1 1 1 1 0 2 0 2 0 0 2 2 0 0 1 0 0 0 1 0 0 1 2 0 1 1 2 2 0 0 0 1 1 0 1 0 2 0 2 2 2 1 0 0 0 1 0 2 1 1 2 2 0 0 0 0 0 0 0 0 0 0 1 0 1 0 0 0 2 0 1 0 1 0 1 0 0 1 1 0 1 0 0 2 2 0 0 0 0 0 1 0 2 1 0 0 2 2 2 0 0 1 0 0 0 1 0 1 1 0 1 1 1 0 2 2 0 1 1 1 0 0 2 0 1 0 0 1 0 0 0 0 1 0 1 0 0 0 0 0 1 1 0 0 1 1 0 0 0 1 1 1 0 0 0 2 2 0 0 0 2 1 0 0 0 0 0 0 2 0 1 1 1 0 1 2 0 0 1 1 1 0 1 0 0 0 2 0 0 0 0 0 0 2 0 0 1 0 0 0 0 1 0 0 0 0 0 0 0 1 0 2 1 0 0 0 0 0 0 0
170 0 0 1 0 0 0 2 0 1 0 1 1 0 0 0 0 0 0 0 2 0 0 1 0 0 1 1 1 2 0 0 1 2 0 0 1 1 0 0 1 0 1 1 1 1 0 0 0 0 0 0 0 0 1 1 0 0 0 2 1 2 0 2 0 2 0 0 0 0 0 1 2 0 0 2 1 0 2 0 2 0 0 0 1 0 0 1 0 1 0 0 0 0 0 1 0 2 2 2 2 0 1 1 0 0 2 1 1 1 0 2 0 2 2 2 2 0 2 0 0 0 1 0 1 0 1 1 2 2 0 0 1 2 0 0 0 0 1 1 2 0 1 0 0 0 1 0 0 0 0 0 0 0 0 0 1 0 0 1 1 0 2 2 1 1 1 1 0 2 2 2 0 2 1 1 0 2 0 0 1 2 0 2 2 0 2 1 0 0 2 2 1 0 1 1 1 0 0 0 0 1 0 0 2 1 2 0 2 0 0 0 1 0 0 2 0 1 0 1 2 1 2 2 0 0 0 2 0 0 0 0 0 0 0 0 0 2 2 1 0 1 2 0 2 2 1 0 0 1 1 1 0 0 1 1 2 0 0 0 0 0 0 0 1 1 1 0 1 1 0 2 1 2 0 0 1 2 1 0 0 2 1 2 0 2 0 2 0 2 1 1 0 1 2 1 1 0 0 2 2 0 1 1 0 0 0 1 0 1 0 1 0 0 1 0 0 2 0 0 0 0 0 0 1 0 1 0 0 1 0 2 0 0 0 0 0 1 0 1 1 1 1 0 1 0 0 0 2 0 2 0 0 0 0 2 0 1 0 1 0 1 2 0 2 1 0 2 1 0 1 1 0 0 1 0 1 1 0 0 0 0 1 0 2 1 0 0 0 0 0 0 0 0 2 0 0 1 0 0 0 0 0 1 1 0 0 1 0 0 0 1 2 2 0 2 0 0 0 0 0 0 1 1 2 2 1 0 2 1 2 1 0 0 0 1 0 1 0 0 1 1 0 2 0 1 2 0 1 1 0 0 1 1 1 1 1 1 1 0 0 1 0 0 0 0 0 1 0 0 0 0 2 2 2 1 1 1 0 1 1 1 0 1 1 2 1 1 2 0 0 0 0 0 1 0 2 1 1 0 0 1 2 2 2 0 1 1 1 0 0 0 0 1 2 0 1 2 0 1 1 2 0 2 1 2 0 0 0 2 0 1 1 0 0 1 0 0 2 2 0 1 1 0 2 0 0 0 0 0 0 0 0 1 1 1 0 1 0 1 0 0 0 1 0 0 1 1 1 0 1 1 0 0 0 0 1 1 0 1 0 0 1 1 0 1 1 1 1 0 0 0 0 0 1 0 1 0 1 1 0 1 0 0 0 0 0 0 1 1 1 1 0 0 1 1 0 0 1 0 0 0 0 1 1 0 2 2 0 0 0 1 0 1 0 0 1 0 0 0 2 0 0 1 2 1 1 1 1 1 1 0 0 0 1 0 0 0 1 0 0 0 1 0 2 0 1 2 1 1 0 1 1 0 0 2 1 0 2 0 1 0 0 1 2 2 0 2 2 0 2 0 0 0 0 0 0 1 0 1 1 1 0 0 0 1 1 1 1 0 1 0 0 0 0 0 0 1 1 0 0 0 0 0 2 1 0 1 0 0 1 0 0 0 0 0 2 0 0 1 0 1 1 1 0 0 0 1 0 0 0 0 0 0 0 0 2 0 2 0 0 1 2 1 0 0 0 0 2 2 1 0 0 0 0 0 0 1 1 1 0 1 0 0 0 2 0 2 0 2 0 0 2 1 1 1 0 1 0 0 1 0 0 2 0 0 0 0 0 1 0 0 0 0 1 1 0 0 1 0 1 1 2 1 0 0 1 0 1 2 2 1 2 0 0 2 2 0 0 0 0 0 0 0 0 0 0 0 0 0 2 0 0 0 1 0 1 0 2 2 0 0 1 1 0 0 1 0 0 0 0 0 0 0 0 1 0 0 2 1 2 0 1 1 0 0 0 1 0 0 0 0 2 1 2 0 2 2 0 1 0 1 0 0 2 0 1 0 0 1 0 0 0 0 2 1 1 0 2 2 0 2 0 1 2 1 1 0 1 1 1 1 1 1 0 0 0 0 2 0 0 0 2 2 2 0 0 1 1 1 2 0 1 1 0 0 1 2 0 1 0 1 1 0 1 1 1 0 1 0 0 1 0 0 0 1 0 1 2 2 0 2 1 2 0 2 2 0 0 1 1 0 0 0 0 0 1 0 0 2 2 1
171 0 0 2 1 0 0 2 0 1 0 0 0 1 1 1 0 1 1 0 1 0 0 0 0 0 0 1 2 1 1 1 0 1 1 0 1 1 1 0 1 0 0 2 0 0 1 0 0 1 0 0 0 0 1 1 0 0 0 0 0 0 0 2 0 1 0 1 0 0 0 1 1 0 1 2 2 0 0 1 0 0 0 0 2 0 1 1 1 2 0 1 1 0 0 1 0 2 0 2 0 2 0 0 0 0 2 1 1 0 0 2 1 2 1 1 2 0 1 0 1 0 1 0 1 0 1 1 1 1 0 0 0 0 0 0 0 1 0 1 0 0 1 0 0 0 0 0 0 0 0 0 0 1 0 0 0 2 0 0 1 1 1 2 2 2 1 0 0 1 1 1 0 2 2 0 0 1 1 1 1 1 1 0 1 0 1 0 0 0 1 2 0 1 1 1 1 0 0 0 0 0 0 1 2 2 2 1 1 0 1 0 0 1 0 2 0 0 1 0 1 1 2 2 0 1 1 1 1 1 1 1 1 1 1 0 0 2 2 0 0 0 2 0 1 1 0 0 1 1 1 1 0 0 0 0 0 2 0 0 0 0 0 0 1 0 0 0 1 0 0 0 2 2 0 0 0 1 1 0 1 1 1 1 1 1 2 1 0 1 0 0 0 2 2 0 2 1 0 2 0 0 1 1 0 0 0 1 2 2 0 2 0 0 1 0 1 0 0 1 0 1 2 1 1 0 1 0 0 1 0 1 2 0 0 0 0 1 0 0 0 1 1 0 1 0 0 0 1 2 1 0 1 1 0 1 1 1 0 2 0 1 1 0 1 0 1 2 2 0 0 2 0 0 0 0 0 2 0 0 1 0 0 0 1 1 0 0 0 1 1 0 0 0 2 0 1 1 0 0 0 0 0 1 1 1 1 0 0 0 0 0 0 1 0 0 0 0 0 0 0 1 1 0 0 1 1 0 1 1 1 0 1 1 1 0 0 1 0 0 1 1 0 1 0 0 1 0 1 2 0 0 1 1 1 1 1 0 0 0 1 1 0 1 0 2 2 1 0 1 0 0 1 1 1 0 1 1 0 1 1 0 0 1 1 1 1 2 2 0 0 0 1 1 1 0 1 0 0 0 0 2 2 0 2 1 1 0 1 1 0 0 0 1 1 0 1 2 0 0 0 2 1 2 1 1 1 0 1 2 0 1 2 1 2 1 1 1 2 2 0 0 1 0 1 0 0 0 0 0 0 0 1 2 0 1 0 1 0 0 0 0 0 1 0 0 0 2 0 1 0 0 2 0 1 0 2 2 0 2 0 0 1 1 1 1 1 1 1 0 1 0 1 0 1 0 0 0 0 0 0 2 1 0 0 1 1 0 0 2 0 0 0 1 1 0 0 0 1 0 0 0 0 0 0 1 2 1 0 0 1 0 1 2 0 1 2 0 0 0 2 0 0 1 1 1 1 1 1 1 1 2 0 1 2 0 0 0 1 0 0 0 1 0 1 0 1 2 1 0 0 1 0 0 0 1 1 0 1 0 0 0 0 0 1 1 1 1 1 1 0 0 0 1 0 1 0 2 1 1 0 1 0 0 0 1 1 2 2 0 0 0 0 1 1 0 0 1 0 0 0 0 1 0 1 2 0 0 1 1 1 1 0 0 0 2 2 0 0 0 0 0 0 1 0 0 1 0 0 0 0 0 0 0 0 0 2 0 1 0 0 1 1 1 0 1 1 0 2 2 1 0 0 2 0 0 1 1 1 1 1 2 0 0 1 0 1 1 1 2 0 2 2 2 1 1 0 0 0 0 0 0 0 1 2 0 2 1 1 1 0 0 0 0 0 0 0 0 1 0 1 1 1 2 0 0 0 0 0 1 1 0 2 0 0 1 0 0 1 0 0 0 0 0 0 0 0 0 0 1 1 0 0 0 0 1 1 0 0 0 1 1 0 0 1 1 2 2 1 0 0 0 1 0 1 1 0 0 1 2 1 1 1 0 0 1 0 2 0 2 2 0 0 2 2 0 2 2 1 0 0 2 0 0 1 1 0 2 1 1 1 0 0 0 2 0 0 1 1 1 0 1 0 1 0 1 1 1 1 1 0 2 0 2 0 0 0 0 1 1 0 0 0 1 1 0 0 2 0 0 2 0 1 1 1 0 1 2 0 0 2 0 2 0 1 1 1 0 2 0 1 0 0 0 0 2 0 0 2 0 0 0 0 1 0 1 2 0 0 0 0 0 0 0 0 1 0 0 0 0 1 0
172 1 0 2 0 0 1 0 0 1 0 1 0 0 0 0 0 0 1 1 1 1 0 1 0 0 1 0 1 1 0 0 2 1 1 0 2 2 0 0 1 0 0 0 0 1 1 0 0 0 0 0 0 0 1 1 0 0 1 1 0 2 0 2 1 1 1 0 0 0 0 1 2 0 1 2 2 0 2 0 2 0 0 0 0 0 0 1 1 2 1 1 0 0 2 2 0 0 0 1 2 2 1 1 1 1 1 1 1 1 0 1 0 2 0 0 2 0 1 0 2 0 1 0 1 0 1 2 2 2 1 1 0 0 0 0 0 0 0 0 0 0 0 0 0 0 0 0 0 0 0 0 0 1 0 0 1 0 1 1 1 1 1 1 1 1 0 1 1 1 0 1 0 2 2 1 0 0 0 0 0 1 1 0 2 1 1 1 0 1 1 2 0 1 2 1 1 0 0 0 0 2 0 1 2 0 2 1 1 0 0 0 1 0 0 2 0 0 1 1 1 1 2 2 0 1 1 1 0 0 0 0 1 0 0 0 0 2 1 1 0 0 2 0 2 2 1 0 1 1 1 1 1 0 0 0 1 1 1 0 0 0 0 0 1 0 0 0 1 0 0 0 0 1 1 0 0 1 2 0 0 2 0 1 0 2 1 1 0 2 2 0 1 1 2 1 2 0 0 1 0 0 0 0 0 2 2 1 0 2 0 2 0 0 2 0 0 0 1 0 1 0 1 0 0 0 2 0 1 0 0 1 0 0 0 0 0 1 0 1 0 0 2 0 1 0 1 0 2 0 2 0 1 0 1 1 0 1 0 2 0 2 1 0 0 0 2 2 1 0 1 1 1 1 1 0 2 1 0 0 2 1 2 0 0 1 0 0 0 0 0 0 0 0 1 2 0 0 2 2 1 2 0 1 1 1 0 2 0 0 0 0 1 1 1 2 0 1 0 0 0 1 0 1 1 2 0 1 1 1 1 2 0 0 0 1 0 1 0 1 0 2 0 0 1 2 2 0 1 2 0 0 0 2 0 0 1 0 0 0 0 0 0 0 0 1 1 1 0 1 0 0 1 1 1 1 0 2 0 1 2 0 0 0 1 1 1 2 2 0 0 0 0 1 0 0 1 2 2 0 0 0 1 1 1 1 1 0 2 0 0 0 0 0 0 0 0 2 1 1 1 2 0 2 1 2 0 0 1 2 0 0 1 1 1 0 1 2 2 2 0 1 2 0 2 0 0 2 2 2 1 0 1 2 1 1 0 0 0 1 1 0 0 0 0 0 0 2 2 0 1 0 1 0 0 0 1 1 0 1 0 0 1 1 0 1 1 1 1 1 0 0 1 1 0 0 1 0 0 0 0 2 0 0 1 0 1 0 0 1 1 0 1 1 0 1 1 0 0 0 0 0 1 1 1 1 2 2 0 0 1 1 1 1 0 0 2 0 0 1 1 1 0 1 1 1 1 1 1 1 0 2 0 0 2 0 0 0 1 0 0 0 1 1 1 1 1 2 1 1 1 0 0 0 1 2 2 0 2 0 0 1 0 0 0 0 1 1 0 2 1 0 0 1 0 0 0 2 1 2 0 1 0 1 2 2 1 1 1 0 1 0 0 1 1 2 0 2 1 0 0 0 1 1 0 1 2 0 0 0 0 0 0 0 0 0 1 0 0 2 0 0 0 1 0 0 0 1 0 1 1 1 0 0 0 1 1 0 0 0 0 0 2 1 1 0 0 0 1 1 1 1 1 1 1 0 0 1 1 2 0 1 0 0 1 1 0 2 0 2 1 0 2 2 0 0 1 0 0 0 0 0 0 2 2 0 1 0 0 0 0 0 0 2 1 0 2 0 2 0 2 2 0 2 0 0 1 2 0 2 0 2 0 0 0 1 0 0 0 0 0 0 0 0 1 0 1 0 0 0 2 0 0 1 1 1 0 0 0 0 0 0 0 0 0 1 2 1 2 0 0 0 1 0 1 1 0 1 1 2 2 0 2 0 0 0 1 1 0 2 2 0 1 1 2 0 2 1 1 0 0 1 0 0 1 2 0 2 1 1 1 0 0 0 0 2 2 0 1 1 0 1 0 1 0 0 0 1 0 0 0 0 0 1 1 0 0 0 0 1 0 0 1 0 1 0 0 1 0 0 2 0 1 1 1 0 1 2 0 1 1 1 1 0 1 0 0 0 0 0 0 0 0 2 2 1 0 0 1 0 0 0 0 0 0 0 1 0 1 0 0 0 0 0 0 2 0 0 0 0 1 1
173 1 0 1 0 0 0 1 0 1 0 1 0 2 0 0 0 0 0 1 1 1 0 0 0 0 0 1 2 2 2 0 1 1 2 0 2 2 0 0 2 0 0 1 0 1 1 0 0 1 0 0 0 0 2 0 0 0 1 1 1 1 0 1 0 1 0 0 0 0 0 1 1 0 1 2 2 0 1 0 1 0 0 0 2 0 0 0 0 2 0 0 1 0 0 2 0 1 0 1 1 2 1 1 0 0 2 2 1 1 0 0 1 2 1 1 2 0 0 0 2 0 1 0 1 0 1 1 1 1 1 1 0 0 0 0 0 1 1 0 0 0 0 0 0 0 0 0 0 1 0 1 0 0 0 0 0 0 0 0 1 0 1 2 1 1 1 1 1 1 0 0 1 1 1 0 0 1 0 0 1 0 1 1 2 0 2 2 0 2 0 2 0 2 2 2 1 0 0 0 0 1 1 0 2 0 2 1 2 0 1 0 1 0 1 1 0 0 0 0 2 1 0 1 1 0 0 0 0 0 0 0 1 1 0 1 0 2 2 1 0 0 2 0 2 2 0 0 0 0 0 0 0 1 0 0 1 2 0 0 0 0 0 0 1 0 0 0 1 1 0 1 2 2 1 0 1 1 1 0 0 1 0 0 0 0 0 1 0 1 0 0 0 2 2 1 2 0 0 1 1 1 1 1 0 0 1 1 1 2 0 2 0 0 2 0 0 0 1 0 0 1 1 1 2 0 1 0 1 0 0 0 0 0 0 0 0 2 0 0 0 0 2 0 1 0 0 0 2 1 2 0 1 0 1 1 1 2 0 0 0 0 2 0 2 0 2 1 2 0 0 2 1 1 2 0 2 0 0 0 0 0 1 0 0 0 0 0 0 0 0 0 1 0 2 0 2 1 0 0 0 0 0 0 1 0 2 1 0 0 1 1 1 1 0 1 0 0 1 0 1 2 0 1 0 1 1 1 2 1 2 0 0 0 0 1 0 1 1 1 2 0 0 1 0 1 1 1 1 2 0 0 1 2 2 1 2 2 0 1 1 1 0 0 0 0 0 1 0 0 1 1 1 1 1 0 1 2 0 1 2 0 0 0 0 1 0 2 2 0 0 0 2 2 1 1 2 1 1 0 0 1 1 1 1 2 2 0 1 1 0 0 0 1 1 0 0 2 2 1 1 2 0 1 0 1 1 1 0 1 1 0 1 1 1 0 0 0 2 2 0 0 2 2 2 2 0 1 1 1 0 0 1 2 1 0 0 1 1 1 1 0 0 0 0 0 1 0 0 0 0 0 1 0 0 0 1 2 0 2 0 0 2 1 1 1 2 2 2 2 0 0 1 2 0 1 0 0 0 0 0 2 0 0 0 0 0 0 0 2 0 0 0 0 1 0 0 0 0 1 0 0 0 0 0 1 2 1 0 0 0 2 0 2 0 0 2 0 0 2 2 1 1 1 2 0 0 1 0 0 1 0 0 0 2 0 1 0 0 0 0 0 0 1 1 1 2 2 1 0 0 0 1 0 0 2 1 1 2 0 0 0 0 0 2 2 2 0 2 0 1 0 0 1 1 0 0 2 0 2 1 1 0 0 0 1 1 2 2 0 0 0 0 0 1 0 0 1 0 0 0 0 1 0 1 1 0 0 0 1 1 0 0 0 0 0 2 0 0 0 0 0 0 0 0 1 0 1 1 1 1 1 0 0 0 2 0 1 2 1 1 1 2 2 1 1 1 1 0 0 0 0 0 2 0 0 1 1 0 1 1 1 0 0 0 2 0 1 0 2 1 1 2 2 0 0 0 1 0 0 1 0 0 2 1 1 0 0 0 1 0 0 0 0 1 0 1 0 2 0 2 2 0 2 0 0 2 1 0 2 0 2 1 1 0 0 0 1 1 1 0 1 0 0 0 1 1 0 0 0 1 0 0 0 2 0 0 1 0 0 0 0 0 0 0 1 1 0 1 0 0 0 0 1 1 1 0 1 2 2 1 0 0 1 0 0 0 2 0 2 2 0 1 1 2 0 2 1 0 2 1 1 0 1 2 1 1 1 0 0 0 0 0 0 1 1 1 1 2 0 0 0 1 2 0 0 0 1 1 1 0 2 0 1 0 0 0 1 1 0 0 0 2 0 0 0 1 0 0 0 2 0 1 1 1 0 1 2 0 0 0 0 2 0 1 1 1 0 1 0 0 0 1 1 2 1 0 0 1 0 0 0 1 1 0 0 0 0 0 1 0 0 0 1 0 0 0 0 0 0 2 1
174 0 0 0 1 0 0 1 0 1 0 1 0 0 0 0 0 0 0 1 1 1 0 0 0 0 0 1 2 2 2 0 1 2 0 0 0 1 2 0 0 0 0 1 0 1 0 0 1 2 0 0 0 0 2 1 0 0 1 1 0 1 0 0 2 0 2 0 0 1 1 2 2 0 1 2 2 0 1 0 0 0 0 0 1 0 0 2 2 2 2 2 1 0 0 1 0 0 0 0 1 1 2 2 0 0 2 1 1 0 0 1 0 1 1 1 1 0 0 0 0 0 2 2 0 0 0 1 2 2 0 0 0 0 0 0 0 0 0 1 2 0 0 0 0 0 0 0 0 1 0 1 1 0 1 0 0 0 0 0 0 0 2 2 1 2 1 1 0 1 1 1 0 2 1 1 1 2 2 2 2 2 0 2 2 0 2 1 0 0 1 2 1 1 2 2 0 1 0 0 0 0 0 0 2 1 2 1 0 0 0 0 1 0 1 1 1 0 1 2 1 0 1 1 1 0 0 2 0 0 0 0 0 1 1 0 0 2 2 2 0 0 2 1 2 2 0 0 0 0 0 0 1 0 0 0 2 2 1 0 0 0 0 0 0 0 2 1 2 1 0 1 1 2 0 0 1 2 2 0 0 2 0 1 1 0 1 0 0 2 2 2 0 1 2 0 1 1 1 1 1 1 1 1 0 0 0 2 1 1 0 1 0 0 1 0 1 1 2 0 1 0 2 1 1 0 0 0 2 0 0 1 0 0 0 0 0 2 1 1 0 1 1 0 1 0 0 0 2 2 2 0 1 1 0 1 1 2 0 0 0 0 1 0 0 0 1 1 2 0 0 2 0 0 0 0 1 1 0 0 1 0 0 0 1 0 0 0 0 2 1 2 0 0 2 0 0 0 1 1 0 1 0 1 2 1 2 1 0 0 1 0 1 1 0 1 0 0 0 0 0 1 0 1 1 2 1 0 1 0 1 0 1 0 0 1 1 1 0 0 1 1 0 0 0 1 1 0 2 0 0 1 1 1 1 1 1 2 1 0 0 1 0 0 1 2 1 0 0 0 0 0 1 1 0 0 0 2 0 2 1 0 0 1 0 0 0 1 2 1 0 0 0 2 0 0 0 1 1 0 0 1 1 1 2 0 1 1 0 1 0 0 0 1 1 0 0 2 2 1 1 2 1 2 1 2 0 1 1 1 1 1 1 1 1 0 1 0 2 2 1 0 2 1 2 1 0 1 1 1 1 0 0 2 0 0 0 0 0 0 0 0 0 0 0 0 1 2 1 1 0 2 1 0 1 0 1 1 0 1 0 0 1 0 1 0 1 1 1 0 0 0 2 0 2 1 0 1 1 0 1 1 0 1 0 0 0 0 0 2 1 0 0 1 0 0 0 0 1 0 0 0 1 1 1 0 1 2 0 0 1 1 0 2 0 0 1 0 0 1 1 0 0 2 2 0 0 1 1 1 0 2 0 0 1 0 0 0 2 0 0 0 2 1 1 1 0 1 0 1 0 1 0 0 0 2 2 1 1 0 0 0 0 0 1 1 1 1 2 0 1 0 0 1 0 1 0 0 0 0 0 0 0 1 1 2 1 1 2 1 1 1 0 1 2 1 2 1 1 0 0 0 0 0 2 1 0 1 1 1 1 0 0 0 0 0 1 0 0 2 0 2 0 0 0 1 0 0 0 0 0 0 1 0 0 2 0 0 1 0 0 1 2 2 0 2 2 0 2 2 0 0 1 1 0 1 1 2 1 2 0 0 0 0 0 2 0 2 0 2 1 0 2 2 0 0 0 1 0 0 1 0 0 2 1 1 0 0 2 2 0 0 1 1 1 0 2 1 1 1 0 1 2 2 0 0 0 2 0 2 0 2 2 1 0 0 0 0 1 1 0 1 1 0 0 1 1 0 1 0 0 0 0 0 1 0 0 0 1 0 0 0 0 0 0 0 1 1 1 0 0 1 0 0 0 1 0 2 2 2 2 0 0 0 0 0 0 2 0 1 1 0 0 1 2 0 2 2 0 0 0 2 0 0 2 0 1 0 1 1 0 0 1 0 2 0 1 0 0 0 0 0 0 0 1 0 1 0 1 1 1 1 1 1 2 2 2 0 1 1 0 0 2 1 1 0 1 0 1 0 2 0 2 0 0 0 0 2 0 0 1 1 1 0 1 2 2 0 1 0 0 0 0 0 0 0 0 0 1 0 0 0 1 1 0 0 0 0 0 0 0 0 0 0 0 0 0 0 0 0 0 0
175 1 0 2 0 0 1 2 0 0 0 0 0 1 1 1 1 0 0 1 1 1 0 0 0 0 0 1 2 2 1 1 1 1 1 0 1 0 1 0 0 0 1 1 0 1 0 0 0 0 0 0 0 0 2 2 0 0 0 1 2 2 0 2 1 0 1 0 0 0 0 1 0 0 0 2 2 0 2 0 2 0 0 1 2 0 0 0 0 2 0 0 0 0 0 1 0 0 0 1 2 2 0 0 0 0 2 1 1 1 0 0 0 0 0 0 0 0 0 0 2 0 1 0 1 2 0 0 1 1 0 0 1 1 0 0 1 0 0 2 0 0 0 0 0 0 1 0 0 0 0 0 0 0 0 0 0 0 0 1 0 1 2 2 0 2 1 0 1 1 0 0 0 2 2 0 0 1 1 1 1 1 1 1 2 0 1 1 0 0 1 1 0 1 1 1 2 0 0 0 0 1 0 0 2 2 0 2 0 0 2 0 1 0 0 2 0 0 2 1 1 0 1 0 1 2 1 2 0 0 0 0 0 0 0 0 0 2 2 2 0 0 2 1 1 1 0 0 1 1 0 0 0 0 1 1 1 1 0 0 1 0 1 0 0 0 0 0 1 1 0 1 1 2 0 0 1 2 2 0 0 0 0 1 1 0 0 1 0 1 1 1 1 2 2 1 2 0 0 1 1 0 0 0 0 0 0 2 0 1 0 1 0 0 2 1 0 0 1 0 0 1 1 0 1 0 0 0 1 2 0 0 0 0 0 0 0 1 0 0 0 0 1 0 0 0 1 1 2 1 0 0 0 0 0 2 0 1 0 2 0 2 1 0 1 2 0 1 2 0 0 2 0 0 0 1 1 1 0 0 0 1 1 0 1 1 0 0 0 0 0 0 0 0 1 1 1 1 1 1 1 1 0 0 1 0 2 1 1 1 1 1 0 0 2 2 1 0 0 0 0 2 1 0 0 1 1 0 1 0 0 0 0 1 0 1 0 1 0 0 1 1 0 0 0 1 1 0 0 1 0 1 1 2 1 0 1 1 1 0 0 1 0 1 0 1 1 1 0 1 0 0 2 2 1 0 0 1 0 0 1 1 0 0 0 0 0 0 1 0 1 0 1 1 1 0 2 0 0 0 0 2 1 1 1 1 1 0 0 2 0 0 0 2 2 0 0 2 2 1 2 2 1 2 0 2 0 2 0 1 1 0 1 1 1 0 0 1 2 1 0 1 0 0 2 0 0 1 1 1 0 0 1 2 1 0 0 0 0 0 0 0 0 1 0 0 0 1 1 0 1 2 1 0 1 0 1 0 0 1 0 0 0 0 0 0 0 1 1 1 0 0 1 0 0 0 1 0 0 0 0 2 1 0 1 1 1 0 0 0 0 0 1 1 1 1 1 0 1 0 0 0 0 0 0 1 2 1 0 0 0 2 1 1 0 0 2 1 0 1 1 2 0 1 2 1 1 1 2 2 0 2 0 0 2 0 0 1 1 0 0 0 2 2 0 1 1 2 1 1 0 0 1 0 0 1 1 1 1 1 0 1 0 0 2 2 0 1 1 1 0 0 1 2 0 1 0 2 2 2 1 2 0 0 1 2 0 2 2 0 2 0 0 0 0 1 0 1 0 0 0 0 2 0 1 1 0 0 0 0 1 0 0 0 0 0 0 0 0 1 0 1 0 1 0 0 1 1 0 1 1 1 0 0 0 2 0 0 2 0 0 2 1 2 0 1 1 2 0 0 0 1 0 0 0 0 2 1 0 1 0 1 0 0 0 2 0 1 0 1 0 1 2 2 1 1 1 0 0 0 0 0 0 2 1 0 1 0 0 2 1 1 0 2 2 0 2 0 2 0 2 1 0 1 0 0 0 1 0 1 0 1 2 1 0 0 0 1 1 0 1 1 0 0 1 0 1 0 1 0 1 0 0 0 2 0 0 0 0 1 0 0 0 0 0 1 1 0 1 0 0 0 0 0 0 0 0 1 2 2 1 0 2 0 0 0 0 2 0 2 2 0 0 0 2 0 2 2 0 0 0 2 1 0 2 1 0 0 0 1 1 1 2 0 2 0 0 2 2 0 0 0 0 0 0 0 2 2 1 1 0 1 1 1 2 2 2 1 1 0 0 0 1 2 2 0 0 1 0 0 2 0 0 2 2 0 2 1 0 0 1 0 1 0 1 1 1 0 1 0 0 0 1 0 0 0 1 0 1 0 0 0 1 2 0 0 1 0 0 0 0 0 0 0 0 0 0 0 0 0 1 1
176 0 0 1 1 0 0 1 0 0 0 1 1 1 1 1 0 0 1 2 0 1 0 0 0 0 0 0 0 2 1 0 1 0 2 0 2 1 0 0 2 0 0 1 0 1 0 0 0 0 0 0 1 1 1 0 0 0 1 1 0 1 0 1 1 1 1 1 1 1 0 1 1 0 1 2 2 0 2 0 1 0 1 1 1 0 0 0 0 1 0 0 1 1 0 1 0 1 1 1 1 1 1 1 1 1 2 2 1 1 0 0 0 0 0 0 0 0 1 0 2 0 2 1 1 0 1 2 2 2 1 1 0 0 0 0 0 1 0 1 1 0 1 1 0 0 0 0 0 0 0 1 0 0 0 0 0 1 0 0 0 1 2 2 1 2 1 2 0 0 0 1 1 1 2 2 0 0 0 0 0 0 0 1 1 0 1 1 1 0 1 1 0 2 2 1 1 0 1 0 0 1 0 0 2 0 2 0 1 0 2 0 2 0 0 2 0 0 1 2 2 0 1 2 0 1 1 1 1 0 1 1 2 2 2 2 1 2 1 1 0 0 2 0 2 2 0 0 0 0 0 0 1 0 1 1 1 1 0 0 0 0 0 0 1 1 1 0 1 0 0 1 0 2 0 0 0 1 1 0 1 1 0 1 1 0 0 0 0 1 0 0 1 2 2 2 1 1 1 1 2 0 1 1 0 1 2 1 0 1 1 2 0 0 2 0 0 1 0 0 1 0 2 0 2 1 1 0 0 2 0 0 0 0 0 0 0 1 0 1 1 1 2 1 1 0 0 0 2 1 1 0 0 0 0 2 0 2 0 2 0 1 2 0 2 0 1 0 2 0 0 2 0 0 0 0 2 1 0 0 1 1 1 0 2 2 0 0 0 0 0 0 0 0 2 0 0 0 1 1 1 1 0 2 2 1 0 0 0 0 0 1 0 0 1 2 0 1 0 1 0 1 0 2 1 2 1 0 1 0 1 0 0 2 2 1 0 2 0 1 2 0 0 0 1 1 2 1 1 1 0 1 1 2 2 1 2 2 1 1 1 2 1 1 0 2 2 2 0 0 2 2 1 1 2 2 0 2 0 0 2 0 1 0 0 0 0 0 1 0 1 1 1 1 2 0 1 1 1 0 0 1 2 2 2 0 1 1 0 0 0 1 0 0 0 0 0 2 1 1 1 2 0 2 1 2 0 0 1 2 0 1 0 0 0 1 2 1 1 2 1 0 2 0 2 0 0 0 1 1 0 1 0 2 0 2 0 0 1 1 0 0 0 2 0 0 0 1 1 0 1 1 0 0 0 0 0 1 0 1 0 1 0 0 0 0 0 1 1 1 1 0 1 1 1 0 0 0 0 0 0 2 1 0 0 1 1 0 1 1 0 0 1 1 1 1 0 0 1 0 0 0 1 1 1 0 0 2 0 0 1 1 0 2 0 0 2 0 0 2 2 1 1 1 2 1 1 2 0 0 1 2 1 2 1 1 0 0 2 0 0 0 0 1 1 2 1 1 1 1 1 1 0 0 0 2 2 1 1 0 0 0 0 0 2 2 2 2 1 1 1 0 0 1 1 0 1 2 1 2 1 1 0 0 0 1 1 1 2 0 0 0 1 0 1 0 0 2 2 0 0 0 0 0 2 0 0 0 0 0 1 0 0 0 0 0 2 0 0 2 0 0 0 0 0 1 0 1 0 0 0 0 0 0 0 1 0 0 1 0 0 0 2 1 0 1 1 1 1 1 1 1 0 1 1 0 0 1 1 2 1 1 1 1 1 1 0 2 0 2 0 0 2 2 1 1 0 0 0 1 1 0 0 2 0 1 2 0 0 1 0 0 0 2 2 0 2 0 1 0 0 1 2 2 0 0 1 1 0 2 2 0 1 1 0 0 0 0 0 0 0 0 0 1 0 0 1 0 0 0 2 0 0 0 1 0 1 0 1 1 0 0 0 0 0 0 1 1 2 0 1 0 0 0 0 1 0 1 1 2 2 0 2 1 0 1 0 1 0 1 1 0 2 1 2 0 2 1 0 2 1 1 1 0 1 1 0 1 0 1 0 0 0 0 0 1 1 1 2 1 1 1 1 1 0 0 0 1 0 0 0 2 0 0 0 0 0 0 1 0 0 0 2 1 0 0 0 0 0 0 2 0 2 0 0 1 1 2 0 0 1 1 2 0 2 0 0 0 1 0 0 0 0 0 0 2 0 0 1 0 0 0 1 1 0 1 1 0 0 0 0 1 1 0 0 0 0 0 0 1 2 1
177 0 0 0 0 0 1 1 0 0 0 0 1 1 0 0 0 0 1 2 0 1 0 0 0 0 0 2 2 2 1 2 1 2 0 0 1 2 0 0 2 0 0 0 1 0 0 0 0 1 1 0 1 2 0 0 0 1 1 2 0 1 0 0 0 0 0 0 0 0 0 1 2 1 2 2 1 0 1 0 0 0 0 0 1 0 0 0 0 2 0 0 1 0 1 2 0 1 0 2 1 2 0 0 0 0 2 1 1 0 1 1 2 2 2 2 2 0 1 0 1 0 2 1 1 1 1 2 2 2 0 0 0 1 0 0 0 0 0 1 0 0 0 0 0 0 0 0 0 2 0 2 1 0 0 0 0 0 0 0 0 1 0 1 1 1 1 2 0 1 0 1 1 1 2 1 0 0 0 0 0 1 0 1 1 0 1 1 0 0 2 2 0 2 2 2 1 0 0 0 0 0 1 0 2 1 2 1 1 0 0 0 0 0 0 2 1 0 2 1 1 0 2 1 1 1 0 2 0 0 0 0 0 0 0 0 0 2 2 2 0 0 2 0 2 2 0 0 0 0 0 0 0 0 0 0 0 2 2 2 0 2 0 0 0 0 0 0 0 0 0 0 1 1 0 0 0 1 2 0 0 2 1 1 0 0 0 0 1 1 0 1 2 2 2 2 2 0 0 0 1 0 0 0 0 0 1 2 0 1 0 1 0 0 1 0 0 0 2 0 0 1 1 1 2 0 1 1 0 0 0 2 0 0 0 0 0 2 0 0 0 0 1 0 1 0 0 0 2 0 1 0 1 1 0 1 1 1 0 0 0 0 0 0 0 0 0 2 1 0 1 1 1 1 0 0 0 1 0 0 1 1 0 0 0 0 0 0 0 0 0 0 1 0 2 0 1 1 0 0 0 0 0 1 1 1 1 0 0 0 0 1 0 0 0 0 0 0 0 0 0 1 1 2 0 2 2 1 2 0 1 2 0 0 0 1 0 0 0 0 1 1 0 1 1 1 1 0 2 1 0 0 2 2 1 1 1 0 0 0 1 1 2 0 0 2 2 1 0 1 0 0 2 2 2 0 2 2 1 0 1 0 0 0 1 1 1 1 1 0 1 1 1 2 2 0 2 1 0 0 1 1 1 1 1 0 2 0 0 1 0 1 0 1 1 0 0 2 0 0 0 2 1 2 0 2 0 1 0 1 1 0 1 0 1 2 2 0 1 1 2 0 1 0 1 1 0 2 2 2 1 0 0 2 1 0 0 0 0 0 0 0 0 0 0 0 2 0 0 0 0 0 0 0 0 0 2 1 0 1 0 1 0 0 0 0 0 0 0 0 0 0 0 0 0 0 2 0 0 0 0 2 1 0 0 1 2 0 0 0 0 0 0 0 2 0 1 0 0 1 1 1 0 0 0 1 2 2 0 0 0 1 0 1 0 0 2 0 0 2 1 1 0 1 1 1 1 1 2 2 0 1 0 2 1 0 0 0 2 0 0 0 1 1 1 1 0 2 0 1 0 0 0 0 1 0 1 0 1 0 0 1 0 0 1 1 2 2 1 0 1 1 0 1 0 0 0 2 2 2 0 2 0 0 1 2 0 2 2 0 2 0 0 0 0 0 0 1 1 0 0 0 1 1 1 1 1 0 1 1 1 1 0 0 1 1 1 0 0 2 1 2 1 1 0 1 0 0 0 0 0 0 0 0 0 0 0 0 1 0 0 1 0 1 0 1 2 0 1 1 0 0 0 1 1 0 1 2 2 2 2 2 0 0 0 2 1 2 1 2 1 1 1 2 0 0 0 0 1 1 1 1 0 1 0 0 2 1 1 2 0 0 0 1 2 1 2 0 2 0 2 2 1 2 0 0 0 1 1 2 1 2 2 1 0 1 0 0 1 0 1 0 1 0 0 1 1 0 0 1 1 0 0 1 0 1 1 0 0 0 1 0 1 0 0 2 1 1 1 0 0 1 1 0 1 1 0 1 2 2 1 0 2 0 0 0 1 2 0 1 1 0 1 2 2 0 2 2 0 0 0 1 1 1 2 0 0 0 0 1 0 0 0 0 0 2 2 1 2 2 0 2 0 2 2 1 1 0 0 0 1 1 0 2 0 0 0 1 2 0 0 0 2 2 0 1 0 0 0 0 2 0 0 0 0 0 2 0 0 0 2 0 1 1 2 0 0 0 1 0 0 0 0 0 0 0 0 0 2 0 0 0 1 1 0 1 1 0 0 0 0 0 0 1 1 0 0 0 0 0 1 0
178 0 0 2 1 0 0 1 0 1 0 0 0 1 0 0 0 0 0 0 2 0 0 0 0 0 0 2 2 1 1 0 1 2 1 1 1 1 0 0 1 0 0 1 0 0 0 0 0 1 0 0 0 0 1 0 0 0 1 0 1 2 0 1 1 1 1 1 0 0 0 1 1 1 1 2 2 0 2 0 1 0 0 0 1 0 0 1 1 2 1 1 0 0 0 0 0 1 1 2 1 2 1 1 0 0 2 1 1 0 0 2 1 1 2 2 2 0 0 0 1 0 2 1 0 2 0 0 1 0 0 0 1 1 0 0 1 0 1 0 1 0 0 0 0 0 0 0 0 1 0 1 0 0 0 0 0 0 0 0 1 2 0 1 1 2 0 1 0 0 0 0 1 1 1 1 0 1 0 0 0 1 0 0 1 1 0 2 0 0 1 2 1 0 1 1 1 1 0 0 0 0 0 0 2 1 2 1 1 0 0 0 2 0 0 2 1 0 2 0 1 1 1 1 1 1 1 0 0 0 0 0 0 1 1 1 1 2 2 1 0 1 2 0 2 2 0 0 0 0 0 0 0 0 0 0 1 2 0 0 0 0 0 0 0 0 0 0 2 0 0 0 1 2 0 0 1 2 1 0 1 1 0 2 0 2 1 0 0 2 2 2 0 2 2 0 2 2 0 1 1 0 0 0 0 0 1 2 0 1 0 1 0 0 0 0 0 1 0 0 0 1 1 0 1 0 1 0 0 1 0 0 0 0 0 0 0 1 0 1 0 1 1 0 1 0 0 0 2 1 1 0 1 0 1 1 0 0 0 1 0 1 2 0 2 2 0 1 1 0 1 1 0 0 1 0 0 2 1 1 1 1 0 0 0 0 0 0 0 0 0 0 1 0 2 0 1 1 1 1 1 1 0 0 0 0 0 1 0 0 0 1 1 1 1 2 1 0 0 0 0 2 1 1 1 2 2 1 1 1 2 1 0 0 0 1 0 1 0 0 2 0 1 1 1 1 1 1 2 1 0 0 0 2 2 0 2 0 0 0 0 0 1 0 0 1 1 2 0 2 0 0 2 2 2 1 1 2 1 0 0 0 0 0 0 1 0 1 2 1 1 0 2 2 0 0 2 1 1 1 0 1 1 0 2 2 2 0 0 2 0 0 1 1 1 1 1 2 0 2 2 2 1 1 1 1 0 0 0 2 0 2 1 1 1 0 1 1 1 0 0 1 1 0 1 0 0 1 2 2 0 0 1 2 0 1 0 1 1 0 0 1 1 0 1 1 0 2 2 0 0 0 1 0 1 0 2 0 0 0 0 1 1 0 1 0 1 2 1 0 1 0 2 1 1 2 0 0 1 0 0 1 0 1 0 0 0 0 0 1 0 0 0 0 2 0 0 0 1 0 0 0 0 0 0 0 2 1 0 0 0 1 0 2 0 0 2 1 0 1 1 0 0 1 1 1 1 1 1 1 0 1 0 1 2 0 0 1 1 1 1 0 0 1 1 2 1 2 1 0 0 0 1 0 0 2 1 2 1 1 0 0 0 1 1 1 1 1 1 1 1 0 0 0 0 0 0 2 0 1 1 0 0 0 1 2 1 1 2 0 0 0 0 0 0 0 1 0 1 0 0 0 0 0 0 0 1 0 0 0 1 0 0 0 0 0 1 0 0 1 1 1 0 1 0 0 1 1 1 1 1 1 0 0 0 1 0 0 0 0 0 0 1 1 0 0 1 1 1 1 1 1 1 1 1 0 2 0 0 0 0 2 1 1 2 0 1 1 0 2 0 1 2 1 0 0 1 0 0 0 0 0 0 1 1 1 0 0 0 2 0 0 1 1 1 0 1 0 2 0 2 2 2 2 0 0 1 0 0 2 1 1 2 1 0 0 0 2 2 1 0 1 0 0 0 0 0 0 0 0 2 0 0 0 1 1 0 0 0 0 0 0 0 0 0 1 1 0 2 0 1 0 0 0 1 1 0 1 1 2 2 0 2 0 0 0 0 1 0 2 2 0 0 1 2 1 1 1 0 1 1 2 0 1 2 1 0 1 0 1 0 0 1 0 2 0 1 2 2 1 0 1 1 0 1 0 0 0 0 0 1 1 1 2 1 1 1 1 1 1 0 0 0 1 0 0 1 0 0 0 2 0 2 0 0 0 0 1 0 0 2 0 0 0 0 1 1 0 1 0 0 1 0 1 1 0 0 0 1 0 0 0 1 2 0 0 0 0 1 1 1 0 0 0 0 0 1 1 1 1 1 0
179 1 0 0 0 0 0 1 0 0 0 1 1 2 0 0 1 0 1 0 2 0 0 1 1 1 1 2 2 2 2 0 0 2 1 1 1 1 0 0 1 0 1 1 0 1 0 0 0 1 0 0 0 1 0 0 0 0 1 2 0 0 0 1 0 0 0 1 0 1 1 1 2 1 2 2 2 0 0 1 0 0 0 0 0 0 0 0 0 2 0 0 1 1 0 0 0 2 0 2 0 2 0 0 1 0 2 0 2 0 0 2 1 2 2 2 2 0 1 0 1 0 2 1 1 1 1 1 2 2 0 0 0 1 1 1 0 0 0 0 0 0 1 0 0 0 0 0 0 2 0 2 0 0 0 1 0 1 0 0 1 2 1 2 1 1 0 1 0 1 1 1 1 1 1 1 1 1 1 1 1 1 1 0 2 1 1 2 1 1 1 2 0 1 1 2 0 0 1 1 0 1 0 0 2 1 2 0 1 0 0 0 2 0 0 2 2 0 0 1 2 0 1 1 0 2 2 0 0 0 1 1 0 0 0 0 0 2 2 2 0 0 2 1 1 1 0 0 1 1 1 1 0 1 0 0 1 1 0 1 0 0 1 1 1 0 1 0 2 1 1 0 1 2 0 0 1 2 1 0 0 2 1 2 0 2 0 0 1 1 0 1 1 2 2 1 1 0 1 2 2 0 0 0 0 0 0 0 0 1 0 1 0 0 1 1 0 1 1 0 0 0 1 1 2 0 1 0 1 1 0 0 1 1 0 0 0 1 0 0 1 2 2 0 0 0 1 0 2 1 2 0 1 1 1 0 2 0 0 2 0 2 2 0 1 1 0 0 2 0 0 2 0 0 0 1 1 2 0 0 0 0 0 0 0 1 0 0 0 0 0 0 1 0 2 0 1 0 1 1 1 1 1 0 0 0 1 0 0 0 1 0 1 1 1 1 0 0 0 0 0 1 1 2 0 2 2 0 1 0 1 0 0 1 1 0 0 1 0 0 0 2 0 1 0 0 1 0 1 1 0 0 1 2 1 1 1 2 1 0 0 2 0 1 0 2 2 1 0 1 1 1 1 1 0 0 0 2 1 0 1 1 0 0 1 1 1 1 1 0 1 1 1 1 1 1 1 2 2 0 0 0 2 2 2 0 1 2 1 0 1 0 0 0 0 1 1 2 1 2 2 2 0 2 0 2 0 1 0 2 0 1 0 0 0 1 2 0 2 2 0 1 1 1 2 0 0 2 2 2 1 0 1 2 0 1 0 0 0 0 0 0 0 1 0 0 1 1 1 0 0 1 0 0 0 0 1 2 0 2 0 0 1 0 1 0 1 2 0 0 0 0 0 1 0 1 0 0 0 0 0 2 1 0 0 1 2 0 0 1 2 0 0 1 0 0 0 0 0 1 1 1 0 0 0 0 2 1 0 0 0 2 0 0 0 0 2 0 0 2 0 1 0 0 1 1 1 0 1 1 2 2 0 1 2 0 0 0 2 0 0 0 2 0 1 0 0 2 1 0 0 0 0 0 0 2 2 1 2 0 1 0 0 0 1 1 1 1 1 0 2 0 0 1 1 0 0 1 1 1 1 0 0 0 0 2 0 0 1 0 0 0 0 0 0 1 0 2 0 0 0 0 0 0 2 1 0 0 1 1 2 1 1 0 0 0 1 0 0 1 0 0 0 0 0 0 0 1 1 1 0 1 0 0 0 0 0 2 2 1 1 1 0 0 0 0 2 0 2 2 0 1 0 1 0 0 0 0 1 2 0 0 1 0 0 1 1 1 1 2 0 2 2 2 0 0 1 1 0 0 1 0 0 2 1 0 1 0 1 2 0 0 1 0 1 0 1 1 2 1 1 2 2 2 1 0 1 2 0 2 0 2 1 0 0 1 0 1 2 2 0 1 0 0 0 0 0 1 0 0 2 0 0 0 1 1 0 0 0 0 0 1 0 0 0 0 0 0 2 0 1 0 0 0 1 1 0 0 2 2 1 1 1 1 0 0 0 0 0 1 1 0 0 2 2 0 2 2 0 0 0 2 0 0 2 0 2 2 0 1 1 0 0 0 0 2 2 1 1 0 0 0 0 1 1 0 1 2 1 1 1 1 0 2 0 1 0 0 0 0 0 0 1 2 2 0 0 0 1 0 1 0 0 1 1 0 1 2 1 0 2 0 2 0 2 0 0 0 1 0 0 0 0 1 1 1 0 0 1 0 0 0 1 1 0 0 0 0 1 0 0 0 0 2 1 0 0 0 0 0 1 0
180 1 1 2 0 0 1 1 0 0 0 1 0 1 0 1 1 0 1 2 0 2 0 0 0 0 0 1 1 2 1 0 0 2 0 0 2 1 0 0 1 0 1 1 0 0 2 0 0 0 0 0 0 0 2 1 0 0 2 1 0 0 0 0 0 0 0 0 0 0 0 1 1 0 1 2 2 0 0 0 0 0 0 0 2 0 0 0 0 1 0 0 0 1 1 2 1 2 0 2 0 2 2 2 0 0 2 2 1 1 1 0 1 2 1 1 2 0 1 0 1 0 2 1 1 1 1 1 2 0 0 0 0 0 0 0 0 0 1 0 1 0 1 0 0 0 0 0 0 1 0 1 0 0 2 0 1 1 0 0 0 1 0 2 0 1 0 2 0 0 0 0 1 2 0 1 0 1 1 1 1 1 0 1 1 0 1 2 1 0 2 2 0 1 2 1 1 1 0 0 0 0 0 0 2 2 0 0 2 0 0 0 1 0 1 1 0 1 2 0 1 0 1 1 1 0 0 2 0 0 0 0 0 1 1 0 0 2 2 1 0 1 2 0 2 2 0 0 0 0 0 0 0 0 1 1 2 0 0 0 1 0 1 0 0 0 0 1 1 0 1 1 2 2 0 0 1 1 2 0 1 1 1 2 0 2 1 2 0 2 1 1 1 1 2 1 1 0 0 2 1 1 1 1 0 0 0 1 1 1 0 1 0 1 2 0 0 0 0 0 1 1 2 2 2 0 1 0 1 0 0 2 0 0 0 0 0 0 0 0 1 1 2 0 1 0 0 0 2 0 1 0 2 1 1 0 1 1 0 0 0 0 1 0 0 1 1 2 0 0 2 0 0 0 2 0 1 1 0 0 2 1 1 0 1 0 0 0 0 0 0 0 0 0 1 2 0 1 1 1 1 1 0 1 1 0 0 2 0 0 0 1 0 0 0 1 0 0 0 0 0 1 2 0 0 1 1 1 2 1 2 1 0 1 0 2 0 0 0 0 1 1 0 0 1 1 2 0 1 1 0 0 1 1 1 1 1 2 1 1 1 2 0 1 0 1 1 0 0 0 0 0 2 2 0 0 0 2 0 1 1 0 0 1 0 1 0 0 0 0 2 2 1 2 1 1 1 2 1 0 1 0 1 1 1 1 2 0 1 0 0 1 0 1 1 0 0 2 1 1 1 2 2 1 0 1 0 1 1 1 1 0 1 0 1 0 0 1 2 2 2 0 2 2 2 0 0 2 2 2 0 0 0 1 1 1 0 1 0 1 1 0 0 0 0 0 1 0 0 0 0 1 0 0 0 0 0 2 0 2 0 1 1 0 1 0 1 2 1 0 0 0 1 0 1 0 0 1 1 0 1 0 2 0 0 0 2 0 0 2 1 0 0 1 0 0 0 0 0 0 0 0 0 0 0 1 2 1 0 0 0 2 0 2 0 0 2 0 1 1 1 1 0 0 1 1 1 0 1 1 0 1 0 1 1 0 0 0 2 1 1 0 1 2 0 1 2 2 0 0 0 1 2 0 1 2 1 1 1 0 0 0 0 1 2 2 1 2 2 0 2 0 0 0 0 0 0 2 2 2 0 1 0 0 2 2 0 1 2 0 0 0 0 0 0 1 0 1 0 0 0 0 1 0 1 2 0 0 0 0 1 0 0 0 0 0 1 0 0 0 0 0 0 1 0 0 1 0 0 0 0 0 0 0 0 1 0 1 2 1 0 2 2 1 0 0 0 1 1 1 1 0 1 0 1 0 0 1 1 1 0 1 2 2 1 1 1 2 0 2 1 0 2 1 0 0 0 0 1 0 1 0 0 1 2 1 1 0 0 1 0 0 1 1 1 0 2 0 2 0 2 1 1 2 0 0 0 2 0 2 0 2 2 1 0 0 0 0 1 1 0 1 0 0 0 0 0 0 0 0 1 0 1 0 1 0 1 0 0 0 0 0 0 0 0 2 1 1 2 0 0 0 0 0 0 1 0 0 0 2 2 0 2 0 0 0 0 2 0 2 2 0 1 1 1 1 1 1 1 0 0 1 1 0 2 1 0 2 1 2 1 0 1 0 1 0 0 1 2 1 0 1 1 1 2 0 0 1 1 1 0 2 0 1 0 0 0 2 2 1 0 0 1 1 1 0 0 0 1 0 2 0 2 0 0 0 0 2 0 0 1 1 1 0 0 2 2 0 0 0 0 0 0 0 0 1 0 0 0 0 0 0 1 1 0 0 0 0 0 2 2 0 1 0 0 0 0 1 2 1 2 1
181 1 0 1 0 0 0 2 0 0 0 0 0 1 0 1 1 0 0 1 1 1 0 0 0 0 1 1 2 2 1 0 1 1 2 1 2 1 1 0 0 0 0 0 0 0 0 0 0 0 0 0 1 1 1 1 0 0 1 0 0 2 0 2 0 1 0 2 0 0 0 0 2 0 0 2 1 0 0 2 0 0 2 2 0 0 1 2 1 2 0 1 2 0 0 1 0 1 0 1 1 2 0 0 2 2 2 2 0 0 1 1 1 2 1 1 2 1 1 0 1 1 1 1 0 1 0 1 1 1 1 1 0 0 0 0 0 0 0 1 0 0 0 0 0 0 0 0 0 0 0 0 0 0 1 0 1 1 0 0 0 1 1 2 0 2 1 1 1 0 0 0 0 2 1 1 0 0 0 1 0 0 1 0 2 1 1 0 0 0 1 1 0 1 2 2 0 0 0 0 0 2 0 0 2 1 2 0 2 1 0 0 0 0 0 2 1 2 2 0 1 1 1 1 0 0 0 1 0 0 0 0 0 1 1 1 1 2 2 2 0 0 2 0 2 2 0 0 0 0 0 0 0 0 0 0 1 2 2 2 0 2 0 0 1 0 1 0 0 0 0 1 0 1 1 1 0 2 2 0 0 2 0 0 2 0 1 0 0 2 2 1 0 1 2 1 2 0 0 1 1 0 0 0 0 0 0 2 0 1 0 1 0 1 1 0 0 0 1 0 0 1 1 1 0 0 1 0 1 1 0 1 1 0 0 0 0 0 1 2 1 1 2 0 1 0 1 0 1 1 1 1 2 0 1 0 2 1 0 0 1 1 0 0 0 1 0 1 1 0 1 1 1 0 0 1 1 2 0 0 0 2 1 1 2 1 0 0 0 0 0 0 0 0 1 1 0 1 1 1 1 1 0 2 2 0 1 1 0 0 0 0 1 1 1 2 0 0 0 0 0 0 1 1 1 2 2 0 2 0 2 0 1 1 1 0 0 0 0 0 2 0 0 0 1 1 2 0 2 0 0 0 1 2 2 1 2 1 0 1 0 0 0 0 0 0 0 0 0 0 0 0 1 1 0 0 0 2 1 1 1 1 0 0 0 0 0 2 2 0 0 0 1 1 0 0 0 2 1 0 1 1 1 1 1 1 1 1 1 0 0 0 1 1 1 0 0 2 1 2 2 2 1 1 1 1 1 0 1 2 0 0 1 0 0 0 2 0 1 1 1 0 2 0 2 0 0 2 2 2 1 0 1 2 0 2 0 1 0 0 0 0 0 0 0 0 1 1 1 0 1 0 1 0 1 0 1 2 0 2 0 0 0 0 0 0 0 1 1 0 1 0 2 1 0 0 1 1 1 0 1 1 1 0 0 1 2 0 0 2 0 0 1 1 0 2 1 0 0 0 0 0 1 0 1 2 2 0 0 0 0 1 0 2 0 1 2 0 0 0 0 0 0 1 2 1 1 1 1 1 0 1 0 0 2 0 0 1 1 0 0 0 0 1 0 1 1 1 0 0 0 0 1 0 0 2 1 1 1 1 0 0 0 1 2 2 2 2 0 1 1 0 0 1 1 0 0 1 0 1 0 0 0 0 0 1 1 0 1 1 1 1 0 0 0 0 0 1 0 0 0 0 2 0 0 0 1 0 0 1 1 1 0 1 0 1 1 0 1 2 0 2 0 0 0 0 0 1 0 0 0 0 1 0 0 0 0 0 2 0 0 1 1 1 1 0 1 0 2 2 1 0 0 0 0 0 1 2 2 2 2 2 0 0 1 1 0 2 0 2 1 0 2 2 0 0 0 1 0 0 1 0 0 2 2 0 1 1 1 2 0 0 0 2 2 0 2 0 2 0 2 2 2 2 0 0 1 2 0 2 0 2 1 1 0 0 0 0 1 1 0 1 1 0 0 1 1 0 0 0 2 0 0 0 2 0 0 0 0 0 0 0 1 0 0 2 1 0 1 0 0 0 0 1 2 2 1 1 2 2 2 0 1 0 0 0 0 1 1 1 1 0 1 0 2 0 2 1 0 0 0 1 0 1 2 1 0 1 1 2 1 0 1 1 2 0 1 0 2 2 0 2 0 2 1 0 1 0 0 0 1 1 0 1 0 0 0 2 2 1 0 1 2 1 1 0 0 1 0 0 1 0 1 1 1 1 2 2 0 1 1 1 0 0 1 1 1 1 2 0 1 0 0 0 0 1 0 0 0 0 0 0 1 2 0 0 0 0 0 0 0 0 0 0 0 0 0 1 1 1 1 1
182 1 0 1 1 0 0 1 0 0 0 1 1 1 1 1 0 1 1 0 2 0 0 0 0 0 1 0 2 1 1 0 0 1 1 0 1 1 1 0 1 0 0 0 0 0 0 0 0 0 0 0 1 1 1 0 1 0 2 0 1 1 0 2 0 1 0 0 0 0 0 2 1 0 1 1 1 0 0 0 0 0 0 0 1 0 0 1 0 2 0 0 0 0 0 0 0 1 0 2 1 2 1 1 0 0 2 0 1 0 0 1 1 2 2 2 2 0 0 0 1 0 2 1 1 0 1 1 1 1 0 0 0 2 2 2 0 1 1 0 1 1 0 0 0 0 0 0 0 2 0 2 0 0 0 1 0 0 0 0 0 2 1 2 2 2 1 1 0 1 1 1 1 1 1 0 0 0 0 0 0 2 0 1 1 0 1 1 0 0 0 1 0 2 2 2 1 0 0 0 0 0 1 1 2 1 2 1 1 0 2 0 1 0 0 2 0 0 2 0 2 2 2 2 0 2 2 1 0 0 0 0 1 1 1 0 0 2 2 1 0 0 1 0 1 1 0 0 0 0 0 0 0 0 1 1 2 1 1 1 0 1 0 0 0 1 0 1 1 0 0 2 1 1 0 0 0 2 2 0 1 0 0 1 1 1 1 2 0 2 1 0 1 2 1 1 0 1 1 1 0 0 0 0 0 0 1 2 0 1 0 1 0 0 1 0 1 0 1 0 0 1 1 1 0 0 1 0 1 1 0 0 0 0 0 0 0 2 0 0 0 1 2 1 1 0 2 0 2 2 1 1 2 0 1 0 1 1 0 1 0 1 2 0 2 0 1 2 2 1 0 2 1 0 0 0 2 0 0 0 1 1 1 1 2 1 0 1 1 0 0 0 1 0 2 0 0 0 0 0 0 0 0 2 2 1 0 1 0 0 2 0 0 0 1 1 1 1 0 0 0 1 0 0 0 1 1 0 2 2 2 0 0 0 0 0 0 0 0 1 1 0 0 0 1 1 1 0 2 1 0 1 1 2 1 1 1 2 1 1 1 1 0 0 0 0 0 1 0 1 0 0 2 2 2 0 2 1 0 0 2 0 0 0 2 1 1 0 1 0 1 1 0 1 0 0 1 1 1 0 0 1 1 1 1 1 1 1 0 2 0 0 0 1 1 1 1 2 2 2 2 2 1 2 1 2 0 0 0 2 0 1 2 1 1 1 2 1 1 1 0 0 1 0 1 0 0 2 2 2 0 0 1 1 2 2 0 0 0 2 2 0 1 1 0 0 0 2 2 0 1 0 0 0 0 0 1 2 0 2 0 0 1 0 1 0 0 1 0 0 1 1 1 1 0 1 0 0 0 0 0 1 1 0 0 1 1 0 0 2 0 0 0 0 2 0 0 0 0 0 0 0 0 1 1 1 2 1 0 0 0 1 0 0 0 2 2 0 1 2 1 0 0 1 2 1 1 0 1 1 0 1 0 0 1 0 0 0 2 1 1 0 1 0 1 0 1 2 0 0 0 1 1 0 0 1 0 1 2 0 0 0 1 0 1 2 1 1 2 0 1 0 0 2 1 0 0 2 1 0 0 1 0 0 2 2 0 1 2 0 0 0 0 0 0 1 0 0 2 1 0 1 1 0 0 2 0 0 0 0 1 0 0 0 0 0 2 0 0 0 0 0 0 1 0 0 1 2 0 1 1 1 0 0 0 1 2 1 2 1 1 2 1 1 1 0 0 1 1 1 1 0 0 1 0 0 1 1 2 1 0 1 0 0 0 2 0 2 1 2 1 1 2 1 0 0 0 1 0 0 1 0 0 2 1 1 1 0 0 1 0 1 0 1 1 0 1 1 0 0 0 0 0 1 0 0 1 1 0 1 0 1 2 1 0 0 0 1 1 1 0 1 1 0 0 1 1 0 1 0 1 0 0 0 1 1 0 0 0 0 1 0 0 0 0 0 2 1 1 0 0 0 0 1 2 1 0 1 1 1 1 1 2 0 0 0 0 1 0 2 2 0 0 0 2 0 2 2 0 0 0 2 0 1 2 1 1 0 0 1 0 0 0 0 2 0 0 0 1 1 0 1 0 1 1 0 0 2 0 0 2 0 1 2 1 0 1 2 2 0 0 0 2 1 0 0 0 1 0 0 1 0 0 0 0 1 1 2 0 1 1 1 1 1 2 0 0 0 2 0 0 1 0 0 0 0 1 0 0 0 0 0 0 1 0 0 0 0 0 1 1 1 0 1 1 0 0 2 2 1 2 0
183 1 1 2 0 0 1 2 0 1 0 0 0 0 0 0 0 0 0 1 0 1 0 1 1 1 1 2 2 2 2 0 0 1 1 0 1 2 0 0 1 0 0 0 1 0 0 0 0 1 0 0 1 1 1 1 0 0 1 1 1 2 1 0 0 0 0 0 0 0 0 0 2 0 2 2 2 0 1 0 0 0 0 0 1 0 0 0 0 2 0 0 0 0 1 2 0 1 0 2 2 2 1 1 1 1 1 1 1 0 0 2 1 2 1 1 2 0 1 0 1 0 2 1 1 1 0 1 1 1 0 0 0 0 0 0 0 1 0 1 1 0 0 0 0 0 1 0 0 1 0 1 0 0 0 0 0 1 0 1 0 2 1 2 2 2 2 1 0 1 1 0 0 2 2 0 0 1 1 1 1 1 0 1 1 0 1 1 0 0 0 1 1 1 2 1 1 1 0 0 0 0 0 0 2 2 1 0 1 0 0 0 1 0 0 2 0 0 1 1 1 0 1 1 1 0 0 1 0 0 0 0 1 2 1 2 0 2 2 0 0 1 2 0 2 2 1 0 0 0 0 0 0 0 1 1 1 1 0 0 0 0 0 0 1 0 0 1 1 0 0 0 0 2 1 1 0 2 1 0 0 1 0 0 1 0 0 2 0 2 0 0 0 1 2 0 2 0 0 2 1 1 0 0 0 0 0 2 1 1 0 1 0 0 1 0 0 0 1 0 0 1 1 1 2 0 1 0 0 2 0 0 0 0 0 0 0 1 1 1 0 1 1 0 0 0 1 0 1 1 1 0 2 1 1 0 2 1 0 2 0 2 1 0 1 0 1 2 1 0 1 1 0 0 1 0 1 1 0 0 1 1 2 0 0 0 0 0 0 0 0 0 1 0 1 1 0 0 1 1 1 1 0 2 2 1 0 0 0 1 0 1 1 1 1 2 1 1 0 1 0 2 0 1 0 2 1 0 1 1 1 0 0 0 0 0 0 0 0 0 1 0 0 1 0 1 1 0 2 0 0 0 1 1 1 1 1 2 0 2 2 2 0 1 0 1 1 2 0 0 1 1 0 0 2 2 0 2 1 0 1 1 0 0 0 1 0 1 1 0 1 1 1 1 1 1 1 0 1 1 0 1 2 2 2 0 2 0 1 1 1 0 0 0 0 0 0 2 1 1 1 2 2 2 0 2 0 0 1 2 0 1 0 0 0 1 1 0 1 1 2 0 0 0 2 0 0 2 2 2 1 0 1 2 1 0 0 1 0 0 0 0 0 2 0 0 0 2 1 1 0 1 1 0 0 0 1 1 0 1 0 0 2 2 2 0 1 1 1 0 0 0 0 0 1 0 0 1 1 0 0 1 0 1 0 0 1 0 0 2 1 0 0 0 1 0 0 0 0 1 1 1 1 1 1 0 1 1 0 0 0 1 1 1 0 1 2 0 1 2 1 1 0 1 2 2 2 1 2 2 0 1 0 1 2 0 0 0 0 0 0 0 1 0 1 0 1 1 0 1 1 1 1 0 1 1 1 1 2 0 1 0 0 2 2 2 1 0 1 0 2 0 0 0 0 0 0 2 0 2 1 0 0 0 2 2 1 2 2 1 1 1 0 1 0 0 0 2 2 0 0 0 2 0 0 0 1 0 0 0 0 0 0 1 1 1 2 0 0 0 0 1 0 0 0 2 0 0 0 0 0 0 0 1 1 1 1 0 1 0 0 0 0 0 0 0 0 0 1 1 2 0 0 0 0 1 1 1 1 1 0 1 0 0 0 1 1 2 1 2 1 1 2 2 0 0 0 2 0 0 2 0 0 1 2 0 2 0 1 2 0 0 1 1 1 0 2 0 2 0 2 2 2 2 0 0 1 1 0 1 0 1 1 1 0 1 0 0 0 0 0 0 0 0 0 0 0 0 0 1 2 0 0 0 1 0 1 1 0 0 0 0 1 0 0 1 2 0 1 0 0 0 0 0 2 2 0 1 2 2 1 0 1 0 0 0 1 2 0 0 0 0 0 0 0 0 2 2 1 1 1 2 1 0 2 1 0 2 0 0 0 0 0 1 0 1 1 1 1 0 0 0 0 0 1 0 1 2 0 0 0 2 0 2 0 0 0 2 2 1 0 1 2 1 1 0 0 0 0 0 2 0 0 1 1 0 0 2 0 1 0 1 1 0 1 1 1 0 2 1 1 0 0 1 1 1 0 1 2 1 0 1 1 1 0 0 0 0 0 0 0 0 0 0 0 0 0 0 0 0 0 0
184 1 0 2 0 0 1 2 0 1 0 0 0 1 0 1 1 0 1 0 2 1 0 0 0 0 0 1 1 2 0 0 1 1 1 0 1 1 0 0 0 0 0 0 0 0 0 0 0 1 1 0 0 0 2 1 0 0 0 0 1 1 0 1 1 0 1 0 0 1 1 2 2 0 2 2 2 0 0 0 0 0 0 0 1 0 0 1 1 2 1 1 1 0 0 2 0 0 0 0 1 2 1 1 1 1 2 1 1 0 0 2 1 2 1 1 2 0 2 0 0 0 2 1 1 1 1 2 2 1 0 0 0 0 1 0 1 1 1 0 0 0 0 0 0 0 0 0 0 1 0 1 0 0 0 1 0 1 0 0 0 1 2 2 0 1 1 1 0 1 1 1 1 1 1 1 1 0 0 1 0 0 0 1 1 0 1 2 0 2 0 2 0 2 2 2 1 0 0 0 0 0 0 0 2 1 2 1 1 0 1 0 1 1 0 2 1 1 0 1 2 0 2 2 0 2 2 2 1 0 0 0 1 0 0 0 0 2 2 1 0 1 2 0 2 2 0 0 0 0 0 0 0 0 0 0 1 1 0 0 1 0 0 0 0 0 0 0 0 0 0 1 0 2 0 0 0 1 2 0 0 2 1 1 1 0 0 1 1 2 1 1 0 2 2 0 0 1 0 1 1 0 0 0 0 0 1 1 0 1 1 2 0 0 1 0 2 1 0 0 0 1 0 0 1 0 1 0 2 1 0 1 1 1 0 1 0 1 0 0 0 0 1 0 0 0 0 0 1 2 1 1 1 0 1 1 1 1 0 1 0 1 2 0 2 0 2 2 1 0 1 1 0 0 0 1 1 2 0 0 1 1 1 1 1 1 0 0 0 1 1 1 1 0 2 0 0 0 1 1 1 1 0 2 2 2 0 2 0 0 0 0 0 0 0 0 0 0 0 0 0 0 0 0 0 2 2 0 0 1 1 1 0 0 0 1 0 0 0 1 1 1 0 1 0 0 1 1 1 1 0 0 0 1 1 1 1 2 1 2 0 0 0 1 0 1 1 0 0 0 0 0 2 2 1 0 1 1 0 0 2 0 0 0 0 2 0 0 1 0 1 1 0 1 0 0 1 0 0 2 0 1 2 1 2 1 0 0 2 0 0 0 0 1 1 0 0 2 1 2 2 2 0 2 1 2 0 0 0 2 0 2 1 1 1 0 0 1 2 2 0 0 1 0 1 0 0 1 1 1 0 0 0 1 2 1 0 1 0 1 0 0 0 0 0 0 1 2 1 1 0 1 0 0 0 0 0 2 0 2 0 0 0 0 0 0 0 1 1 0 0 0 1 0 1 0 0 0 1 1 0 2 0 1 0 0 0 0 0 0 1 1 0 1 1 1 0 1 0 0 1 0 0 0 0 0 0 1 0 0 0 2 0 0 0 0 2 0 1 1 1 1 0 2 2 0 0 1 1 1 0 1 1 2 1 1 0 0 2 1 0 0 1 1 0 1 0 2 0 2 2 0 2 0 0 2 1 0 2 0 1 0 1 1 1 2 1 1 1 0 2 0 0 1 0 0 0 1 1 1 0 1 0 0 1 0 1 0 0 0 1 0 0 1 1 1 1 1 2 0 0 0 0 0 2 1 0 0 1 1 1 1 0 0 0 1 0 0 0 1 0 1 0 0 0 0 0 0 0 0 0 0 0 0 0 2 0 0 1 0 0 1 2 1 1 0 0 1 1 1 0 0 0 0 0 0 1 1 1 1 1 2 1 1 1 1 0 2 0 2 1 0 2 1 1 1 0 1 0 0 0 0 0 2 0 1 0 1 1 2 0 0 0 1 2 1 1 1 2 0 1 2 1 2 0 0 0 1 0 2 1 1 2 1 0 1 0 1 1 1 0 1 1 0 0 1 1 0 0 0 1 1 0 0 0 0 1 0 0 0 0 0 0 0 0 0 2 1 2 0 0 0 0 0 1 2 0 1 2 2 2 0 2 0 0 0 0 0 0 2 2 0 2 2 2 1 1 1 0 0 0 2 0 0 2 0 1 1 1 2 1 0 0 0 1 1 1 2 2 1 0 1 0 2 1 0 0 1 1 1 0 1 0 2 0 0 0 0 1 1 0 0 1 0 0 0 1 0 1 0 2 0 0 1 1 0 0 2 0 0 2 0 1 0 0 1 1 0 2 0 0 1 0 0 0 0 0 1 0 0 0 0 1 1 0 1 1 0 0 0 0 1 0 0 0 0 0 0 0 1 1 0
185 1 0 2 0 0 0 2 0 1 0 0 0 0 0 0 0 0 1 0 2 0 0 0 0 0 0 2 2 2 1 2 0 2 0 0 1 2 0 0 1 0 0 1 0 1 1 0 0 2 1 0 0 0 2 0 0 0 0 1 1 2 1 1 1 0 1 0 0 1 1 2 2 0 2 2 1 1 1 0 0 0 0 0 2 0 0 0 0 2 0 0 0 0 1 1 0 1 0 2 1 2 1 1 0 0 2 1 1 0 1 1 1 1 1 1 1 0 1 0 0 0 1 0 1 0 1 1 2 1 0 0 0 0 1 0 0 0 0 1 1 0 1 0 0 0 1 0 0 0 0 0 0 1 1 1 0 1 1 2 1 2 1 2 0 2 0 1 1 2 1 0 1 1 1 0 0 1 1 1 1 2 1 0 1 0 1 2 1 1 1 2 0 0 1 2 1 0 0 0 0 1 0 0 2 1 1 1 1 0 2 0 2 0 0 2 1 0 1 0 2 2 2 2 0 0 0 2 0 1 0 0 0 0 0 0 0 2 2 2 0 0 1 0 0 0 0 0 0 0 0 0 0 0 0 0 1 1 0 0 0 0 0 0 1 1 1 2 1 0 0 1 2 2 0 0 1 2 1 0 0 2 0 2 0 1 1 2 0 2 1 0 1 2 1 1 1 0 0 0 1 0 1 1 1 0 0 2 0 0 0 1 0 1 2 0 0 1 1 0 0 1 2 2 2 0 0 0 1 0 0 2 2 2 0 0 0 1 1 1 1 1 2 0 1 0 0 0 1 2 1 1 2 0 2 0 2 0 0 2 0 2 2 0 1 1 1 2 0 0 2 0 2 2 0 0 1 1 0 0 2 1 1 0 1 0 0 0 0 0 0 0 0 1 2 0 1 1 0 0 0 0 0 1 1 1 1 1 0 0 0 0 0 0 1 2 1 1 0 1 0 1 1 1 0 2 2 2 2 2 1 1 0 1 1 1 0 1 0 0 0 2 0 1 0 0 1 1 1 1 0 0 2 2 2 2 2 0 0 1 1 1 0 0 0 0 0 1 0 1 1 0 2 2 2 2 0 2 0 1 2 0 1 0 0 1 0 1 2 1 1 0 0 1 1 1 1 1 1 1 0 1 1 1 1 1 1 0 1 0 1 0 0 1 1 0 0 1 1 1 1 1 1 2 0 1 0 0 0 2 0 2 1 0 0 1 0 0 2 2 0 0 0 0 1 0 0 2 2 2 2 0 1 2 0 0 0 0 0 0 0 0 1 1 1 1 0 2 0 2 0 0 0 0 0 0 0 1 0 1 0 0 2 1 1 1 2 1 1 1 0 0 1 0 1 0 0 0 0 0 0 2 0 0 0 0 0 0 0 0 0 0 1 2 0 1 0 0 0 0 0 0 0 1 1 0 2 1 0 0 0 1 0 1 0 0 2 0 0 1 1 1 0 1 1 1 1 0 1 1 2 2 1 2 0 1 0 1 1 0 0 0 2 0 2 0 0 2 0 0 0 1 0 0 0 1 1 1 2 0 0 0 1 0 1 2 1 2 1 1 1 0 0 2 0 2 0 1 1 1 0 1 0 0 1 2 0 2 2 0 0 0 0 0 1 0 0 1 0 0 0 0 0 0 1 1 0 0 1 1 2 1 0 0 0 1 2 0 0 2 1 2 0 0 0 0 0 0 2 2 2 1 0 0 0 1 0 0 2 0 0 1 2 1 1 0 0 0 2 2 2 0 0 0 0 0 1 0 0 1 0 1 0 0 0 2 0 1 1 2 0 2 2 2 0 0 0 0 0 0 0 0 0 2 0 0 2 0 1 2 0 0 0 1 2 1 1 1 2 0 1 2 0 2 0 0 1 1 0 2 0 2 1 1 0 0 0 1 1 0 1 1 0 0 0 0 0 0 1 0 1 0 0 0 1 0 1 0 1 1 1 0 1 1 0 1 2 1 2 0 1 0 0 2 2 2 0 1 1 1 2 0 0 1 0 0 0 2 1 1 1 0 2 2 2 0 2 1 0 1 0 2 0 0 2 1 1 1 0 1 0 0 1 0 1 1 1 0 2 1 0 1 0 2 2 0 0 2 1 1 0 2 1 1 0 0 0 0 2 0 0 0 0 0 0 0 0 0 0 0 2 0 1 0 0 0 1 2 0 1 0 1 0 1 1 1 1 0 1 0 0 0 0 0 0 1 0 1 2 1 0 1 0 1 0 0 0 0 0 0 0 0 1 0 0 0 0 1 1 1 1 1
186 0 0 2 0 0 1 2 1 0 0 0 1 1 1 1 0 0 0 1 1 1 0 0 0 0 0 2 2 2 2 0 0 2 1 1 1 1 0 0 0 0 0 0 0 0 0 0 0 2 1 0 0 1 0 0 0 0 0 2 0 1 1 0 0 1 0 0 0 0 0 1 2 0 2 2 2 0 0 0 0 0 1 1 1 0 1 1 0 2 0 0 0 0 0 0 0 1 0 1 1 2 0 0 1 0 1 2 0 0 0 2 0 1 0 1 1 0 1 0 1 0 2 2 0 1 0 2 2 2 0 0 0 1 0 0 0 0 0 1 1 0 0 0 0 0 1 0 0 2 0 2 0 0 1 1 0 1 0 0 0 1 1 2 0 0 0 0 1 1 0 0 1 1 2 1 1 1 0 1 0 1 1 1 2 0 2 1 1 0 2 2 0 2 2 2 2 0 0 0 0 0 0 0 2 1 1 1 2 0 1 0 1 0 0 2 0 1 2 0 0 0 1 1 1 1 1 2 0 0 0 0 0 0 0 0 0 2 2 0 0 1 1 1 1 1 0 0 1 1 1 1 0 1 0 0 0 2 0 0 1 0 0 0 1 0 0 0 1 1 0 1 1 2 0 0 0 2 2 0 1 1 0 2 0 2 0 1 0 2 2 1 1 2 2 1 2 1 0 0 1 0 1 1 0 0 0 1 0 2 0 2 0 0 1 0 1 0 0 0 1 1 1 1 2 0 1 0 1 1 0 2 1 0 0 0 0 1 0 1 0 1 2 0 1 0 1 1 2 1 0 0 2 0 1 0 1 1 0 0 1 1 1 0 1 0 1 1 1 0 1 1 1 0 0 0 1 2 2 0 0 0 0 1 1 1 0 0 0 0 0 0 2 0 2 0 2 0 2 2 1 2 1 1 2 0 0 1 0 0 0 0 0 0 2 2 2 0 0 0 0 0 0 2 1 2 1 0 0 0 0 1 0 0 0 2 0 1 0 0 2 0 0 1 0 1 1 0 1 1 0 0 0 1 0 0 0 2 1 1 1 2 0 1 0 1 1 0 0 0 0 0 1 1 1 0 1 2 0 2 1 0 0 1 0 0 0 0 1 1 1 1 1 2 0 0 2 1 1 1 0 0 1 1 1 1 2 0 0 1 0 1 0 1 1 0 2 2 0 1 1 2 1 2 1 2 0 0 2 2 0 0 2 2 1 1 2 1 0 0 1 1 1 0 1 2 1 1 1 2 1 0 0 1 0 0 0 0 0 0 0 0 2 0 1 1 0 1 0 1 0 2 1 0 0 0 2 0 0 0 0 0 0 0 0 0 0 2 2 2 1 0 0 1 0 0 0 0 0 0 0 2 0 0 0 0 2 0 1 0 0 0 0 0 1 0 1 0 0 0 0 0 0 1 1 1 2 1 0 0 2 1 0 2 0 1 2 0 1 1 2 1 0 1 1 1 1 1 0 0 1 0 0 0 2 0 0 0 1 1 1 1 1 1 0 1 0 2 1 1 1 0 1 0 0 2 2 1 0 1 0 2 0 0 1 1 0 2 1 0 2 0 0 0 0 1 0 2 1 1 0 1 0 0 0 1 1 2 2 0 0 0 0 0 0 0 1 1 1 0 0 0 0 1 1 1 1 0 1 1 1 1 1 0 0 1 2 0 0 1 0 1 0 0 0 1 0 1 2 2 2 1 1 0 0 1 0 0 1 0 0 0 2 1 0 0 0 0 2 2 1 1 2 1 1 0 1 2 2 2 0 0 1 1 1 1 0 2 1 2 1 1 2 1 0 0 0 1 0 0 2 0 1 1 1 1 0 0 0 2 0 0 0 2 2 0 2 0 2 0 1 1 1 2 0 0 1 1 1 2 1 2 1 1 0 1 0 0 0 0 0 0 0 1 0 0 1 0 1 0 1 0 0 0 0 0 1 0 0 0 0 0 0 0 0 1 1 0 1 0 1 0 0 0 1 1 0 1 2 2 2 0 2 0 0 0 0 2 0 1 1 0 2 1 2 1 2 2 0 1 0 1 1 0 2 0 1 0 0 1 0 0 1 0 1 0 0 1 2 0 0 0 1 1 0 0 1 2 1 2 0 2 0 2 0 0 0 0 0 1 0 0 2 0 0 1 0 0 1 0 2 0 1 1 1 0 0 1 0 0 1 0 0 0 1 1 1 0 1 0 0 0 0 0 0 0 0 0 0 0 0 0 0 1 0 0 0 0 1 1 1 0 0 0 0 0 0 0 0 0 0 0
187 0 0 2 0 0 0 1 0 1 0 1 1 2 1 1 0 0 0 0 2 0 1 1 1 1 1 2 2 2 2 0 2 2 0 0 1 2 1 1 2 1 0 1 0 1 1 0 0 1 1 0 1 1 1 0 0 0 0 2 0 1 1 0 0 0 0 0 0 0 0 1 2 1 2 2 2 0 0 0 0 0 1 1 1 0 0 0 0 2 0 0 1 0 0 1 0 1 0 1 0 2 0 0 1 0 1 2 0 0 0 0 1 2 1 1 2 0 1 0 1 0 2 1 1 1 1 1 1 1 0 0 0 2 1 1 0 0 0 0 0 0 0 0 0 0 2 0 0 2 0 0 0 0 1 0 0 1 0 0 1 1 1 2 0 2 0 1 0 0 0 1 0 2 2 0 0 0 0 0 0 1 0 1 1 0 1 2 0 0 1 1 1 0 1 0 0 0 0 0 0 0 0 0 2 1 2 1 1 0 2 0 0 0 0 2 0 0 0 0 2 2 2 2 0 2 2 2 0 0 0 0 0 0 0 0 0 2 2 0 0 1 2 0 2 2 1 0 0 0 0 0 0 0 0 0 1 2 0 0 0 0 0 0 0 0 0 0 2 1 0 1 0 1 0 0 0 2 1 0 1 1 1 1 1 1 1 0 0 1 0 0 0 2 1 0 2 1 0 2 1 1 0 0 0 0 0 1 2 2 0 2 0 0 2 0 0 0 0 0 0 2 1 1 2 0 1 0 1 1 0 1 0 0 0 0 0 1 0 0 0 1 2 0 2 0 0 0 2 0 1 0 2 0 2 0 0 0 0 0 0 0 1 0 1 1 1 2 0 0 2 1 1 0 0 0 2 1 1 0 0 2 0 0 2 1 0 0 0 0 0 0 1 0 2 0 0 0 1 1 1 1 0 2 2 0 0 0 0 0 0 1 0 0 1 1 1 0 0 0 0 0 0 2 2 2 0 1 1 1 1 2 1 1 1 1 0 2 0 0 2 0 1 1 0 1 1 0 1 2 0 0 1 2 1 1 1 2 0 2 1 2 1 0 0 1 1 2 0 1 1 0 2 2 1 0 1 2 0 1 2 0 0 0 0 1 0 1 1 0 1 1 0 1 1 1 1 1 1 1 0 1 1 1 2 0 1 0 0 1 0 1 0 0 0 0 0 2 0 0 0 2 0 1 0 1 1 0 0 2 0 0 1 0 1 1 2 1 2 2 1 1 2 1 2 0 0 0 1 1 0 0 1 2 1 1 0 0 0 0 0 0 0 1 0 0 1 1 1 0 1 1 0 0 0 0 1 1 0 1 0 1 1 1 1 0 1 1 0 0 0 0 0 1 0 1 0 0 0 0 0 2 0 1 0 0 0 0 1 1 0 0 0 1 0 0 0 0 1 0 0 0 1 1 1 1 1 2 0 0 1 1 0 2 0 1 2 0 1 1 2 2 0 1 1 1 1 1 1 1 2 2 0 0 1 0 0 1 2 0 0 0 0 1 0 0 1 1 0 0 0 1 0 1 1 1 1 1 2 0 0 1 0 0 2 2 1 1 2 0 2 0 0 1 1 0 1 2 2 2 0 2 0 0 2 2 0 1 1 0 0 0 0 2 1 0 0 1 0 0 0 0 1 0 1 2 0 0 0 0 1 0 0 0 0 0 1 0 0 0 0 0 0 0 0 1 0 0 0 0 0 0 0 0 0 0 0 0 1 0 0 1 2 1 0 1 1 0 2 2 0 0 0 0 0 1 1 1 1 1 0 1 0 0 0 2 0 1 0 2 1 1 2 2 0 0 0 0 1 0 0 1 0 1 2 0 0 0 0 2 0 0 1 1 1 0 2 0 1 0 0 1 1 2 0 0 1 2 0 2 1 1 1 0 0 2 0 0 0 0 0 0 0 0 0 0 0 0 0 1 2 0 0 2 0 2 0 0 0 1 1 0 1 1 0 0 1 0 1 0 1 0 0 0 1 2 0 1 2 2 2 0 2 1 0 1 0 1 1 1 1 0 1 0 2 2 1 0 1 0 0 2 0 0 2 1 0 1 1 1 1 0 0 0 0 2 2 0 2 0 1 0 1 1 2 0 0 2 1 2 0 2 0 2 0 0 0 1 1 0 0 0 1 1 1 1 0 0 0 1 2 0 0 2 1 0 1 1 0 1 1 1 0 1 1 1 1 0 1 0 0 0 0 0 0 0 1 0 1 1 0 0 1 1 0 0 0 0 1 0 0 0 0 0 0 1 0 0 0 0 1 1
188 1 0 2 0 0 1 1 0 0 0 1 0 1 1 1 0 0 1 0 0 0 0 0 0 0 0 1 2 2 1 0 2 2 0 0 1 1 0 0 1 0 0 2 0 0 1 0 1 2 1 0 0 2 0 0 0 0 0 1 1 2 0 2 0 1 0 1 0 0 0 0 2 1 2 2 2 0 1 0 1 0 0 0 1 0 0 0 0 2 1 0 2 0 0 1 0 0 0 2 2 2 0 2 0 0 2 2 0 0 0 1 0 1 0 1 2 0 0 0 2 0 1 0 1 0 1 1 2 1 1 1 0 0 1 0 1 0 0 1 0 0 0 0 0 0 0 1 1 1 0 0 0 0 0 0 0 0 0 0 1 2 1 1 0 0 0 2 0 2 2 2 1 1 2 1 1 0 0 0 0 0 0 1 1 0 1 0 0 0 2 2 0 1 2 1 1 0 0 0 0 1 0 0 2 1 2 2 0 0 1 0 1 0 0 2 0 1 2 1 2 1 1 1 1 0 0 1 0 0 0 0 0 0 0 0 0 2 1 0 0 0 2 0 2 2 0 0 0 0 0 0 1 0 0 0 2 1 0 0 0 0 0 0 1 1 1 1 1 0 0 0 1 2 0 0 0 1 2 0 0 0 1 2 0 0 0 0 0 1 1 1 0 1 2 0 1 2 0 2 2 1 0 0 0 2 2 2 0 0 2 2 0 0 2 1 1 0 1 0 0 1 0 0 2 0 2 0 2 1 0 1 1 0 0 0 0 2 0 0 0 0 2 1 1 0 2 0 2 0 2 0 2 0 2 0 0 0 0 1 0 1 2 0 2 1 0 2 0 0 2 0 1 1 0 0 1 1 1 0 0 1 0 0 0 0 0 0 0 0 0 0 1 0 1 1 1 1 0 0 0 0 0 2 2 1 0 0 0 0 0 0 1 1 0 1 0 0 1 0 0 2 0 1 1 1 0 1 1 0 0 2 0 0 0 0 0 1 0 0 1 1 0 1 1 0 1 0 1 1 0 0 0 1 0 0 0 1 1 0 0 0 0 1 0 1 1 2 0 1 0 0 2 2 2 2 0 1 1 0 1 0 0 1 1 2 1 1 1 0 1 1 1 2 0 1 1 1 1 0 0 1 1 0 1 2 2 0 0 1 0 1 0 0 0 0 1 2 1 2 2 2 0 2 0 1 1 1 1 1 1 0 1 1 1 0 0 2 0 0 1 1 2 1 2 0 0 1 1 1 0 0 1 1 2 1 0 0 0 0 0 0 0 0 0 0 2 2 1 1 0 0 0 0 0 0 1 1 0 1 1 0 2 2 0 2 2 1 1 0 0 1 1 2 0 0 0 0 0 0 0 2 1 0 0 0 0 0 0 2 2 0 0 0 1 0 1 0 0 0 0 0 0 0 0 1 2 2 0 0 0 1 0 1 0 1 1 0 0 0 2 1 0 1 2 2 2 0 1 1 0 1 0 0 2 0 0 1 2 0 0 0 1 1 1 0 0 1 0 0 0 1 0 1 1 1 1 0 2 0 0 0 1 0 0 1 0 1 1 1 1 0 1 2 1 1 0 2 1 1 0 2 0 0 1 2 0 2 2 0 0 0 0 1 0 1 1 1 1 0 0 0 0 0 2 2 0 1 1 1 2 0 0 0 0 0 2 0 1 1 0 1 0 0 1 0 0 0 0 0 0 0 0 0 0 2 0 0 2 0 0 2 2 0 0 0 0 1 1 1 0 0 1 0 1 1 1 1 1 1 1 2 1 1 0 1 0 1 0 2 1 1 2 1 0 0 1 0 0 1 1 0 0 1 1 1 0 0 0 1 0 0 0 2 2 0 2 2 2 0 2 1 0 2 0 0 1 1 0 2 1 1 1 1 0 0 0 0 1 0 1 1 0 0 0 0 0 0 0 0 2 0 0 0 1 0 2 0 1 1 0 0 0 0 0 1 1 0 1 0 0 0 0 0 1 1 0 1 1 2 2 0 2 0 0 0 0 0 0 2 2 0 1 2 2 0 2 2 0 0 0 2 1 0 2 1 1 2 0 0 0 0 0 0 0 2 2 1 2 0 1 0 1 1 1 0 0 1 1 1 1 1 1 1 2 2 2 1 2 0 0 0 2 2 1 0 1 1 0 0 2 0 0 2 2 0 2 2 0 0 2 0 1 0 1 1 1 0 1 0 0 0 1 0 0 1 0 0 1 0 0 0 1 1 0 1 1 0 0 1 1 0 0 1 1 0 0 0 0 0 1 0
189 0 0 2 0 0 1 2 0 1 0 0 1 1 1 1 0 0 0 1 1 0 0 0 0 0 0 2 2 1 0 0 1 0 1 0 1 1 0 0 1 1 0 0 1 0 0 0 0 1 1 0 1 1 1 1 0 0 1 0 2 2 0 2 0 1 0 0 0 0 0 0 2 0 1 2 1 1 2 0 1 0 0 0 1 0 0 0 0 2 0 0 1 1 2 2 0 0 0 1 1 2 1 1 1 1 1 2 0 0 0 2 0 2 0 0 2 0 0 0 1 0 1 1 0 0 0 2 2 2 0 0 0 1 2 1 1 0 0 0 0 0 0 0 1 0 0 0 0 0 1 0 0 1 0 1 1 1 0 0 0 1 2 2 1 1 1 2 0 2 1 1 0 2 1 0 0 1 1 1 1 1 0 1 2 1 1 1 0 0 1 1 0 0 1 0 0 1 0 0 0 0 1 0 2 0 2 2 0 0 1 0 1 0 0 2 0 0 2 1 1 0 2 2 0 1 1 1 0 0 0 0 0 1 1 1 1 2 2 2 0 0 2 0 1 1 0 0 1 1 1 1 1 0 0 0 1 2 0 0 0 0 0 0 1 0 0 0 2 0 0 0 0 0 0 0 0 0 1 0 0 0 1 2 0 2 1 0 1 1 0 2 1 1 2 1 1 2 1 2 1 0 2 2 0 0 0 2 1 1 1 2 0 0 2 0 1 0 0 0 2 0 1 0 1 0 2 1 0 2 0 1 1 0 0 0 0 2 1 1 1 1 2 0 0 0 0 0 1 1 0 0 0 0 0 2 1 0 0 1 0 1 1 0 1 1 0 1 2 0 0 2 0 0 0 1 0 1 0 0 0 0 0 1 1 0 0 0 0 0 0 0 1 0 0 2 0 1 0 0 0 0 0 2 2 1 0 0 0 0 0 1 0 0 0 0 0 0 0 0 0 1 0 2 0 1 0 0 0 0 1 0 0 0 0 0 0 2 0 0 2 0 0 0 2 2 2 0 2 1 0 0 1 2 2 1 2 0 0 0 0 0 1 0 0 1 1 1 0 1 0 0 0 0 1 1 0 2 0 2 0 1 0 1 0 0 0 1 2 0 0 0 0 0 0 0 1 0 0 1 0 1 1 1 1 1 1 0 0 2 0 0 0 0 0 0 0 2 0 2 2 2 2 2 0 2 0 2 0 0 2 0 0 0 0 0 1 1 1 1 1 0 1 0 1 1 0 1 1 1 0 0 0 1 2 1 0 1 0 2 1 0 0 0 0 0 1 1 0 1 0 1 1 0 1 0 2 1 0 1 0 1 2 1 2 0 2 0 0 0 0 0 0 2 0 1 0 1 1 0 1 2 1 0 1 1 0 0 0 0 1 0 0 1 0 0 0 0 1 0 0 0 0 0 0 0 1 1 0 0 0 1 0 2 0 0 1 0 1 1 2 0 0 0 0 0 0 2 1 1 0 2 0 1 2 0 0 1 2 0 0 0 0 0 0 0 1 2 0 2 2 0 1 0 0 2 2 1 1 1 0 0 0 1 1 1 1 0 1 1 1 0 0 2 1 1 0 1 0 1 1 0 0 0 2 2 1 1 1 0 0 0 0 0 0 1 0 1 0 0 1 0 0 0 1 1 0 0 0 0 1 0 0 1 0 1 1 0 0 0 0 0 0 0 0 0 0 0 0 0 0 0 0 0 0 2 0 0 2 0 0 2 2 1 0 0 0 1 0 0 1 1 1 0 0 1 1 0 0 0 1 2 1 1 1 0 1 0 0 2 0 2 2 2 1 1 0 0 0 2 2 0 0 1 2 1 1 0 0 2 0 0 1 1 1 0 2 0 2 1 2 1 2 2 0 0 0 1 0 2 0 2 1 1 0 0 0 0 1 1 0 1 0 1 0 0 1 0 2 0 0 0 0 0 1 0 1 0 1 1 0 0 0 0 0 1 2 0 1 0 0 0 0 1 2 2 0 0 0 1 1 0 1 1 0 1 0 1 0 2 2 0 0 1 2 0 2 1 0 0 0 1 1 1 2 1 0 0 0 1 0 0 1 0 1 1 2 1 1 0 0 0 1 1 0 0 0 2 2 2 0 2 0 0 1 1 1 0 2 0 0 0 2 1 0 0 0 0 1 0 2 0 2 0 0 0 0 2 0 2 0 2 1 0 1 1 2 0 1 0 0 0 0 0 0 0 0 0 0 0 0 0 0 1 0 0 0 1 1 1 0 0 1 0 0 1 1 0 0 0 0 0
190 0 0 2 1 0 0 2 1 1 0 0 0 0 0 0 0 0 0 0 1 0 0 1 0 0 1 1 1 2 0 0 0 2 0 0 2 1 0 0 1 0 0 0 0 0 0 0 0 0 0 0 0 0 1 0 0 0 0 1 0 1 0 1 1 0 1 1 0 0 0 0 2 0 1 2 2 0 1 1 1 0 0 0 1 0 0 1 1 2 1 1 1 0 1 1 0 1 1 1 0 2 1 1 1 1 2 1 1 1 0 1 0 0 0 1 0 0 0 0 2 0 2 1 1 1 1 0 1 1 0 0 0 0 0 0 0 0 0 0 1 0 2 0 0 0 1 0 0 1 0 1 0 0 1 0 1 0 0 1 1 0 1 2 1 2 2 1 0 1 1 1 1 1 0 1 0 1 1 1 1 1 0 1 0 0 0 2 0 1 0 1 1 0 1 2 1 0 2 0 0 0 1 0 2 2 2 1 1 0 0 0 1 0 0 2 1 0 1 0 2 1 1 2 0 1 1 1 1 0 0 0 0 0 0 0 0 2 2 1 0 1 2 0 2 2 1 0 0 0 0 0 0 0 0 0 0 0 0 0 0 0 0 0 1 0 0 0 1 0 0 0 0 1 1 0 0 0 0 0 0 2 0 2 0 0 0 1 0 1 0 0 0 2 2 0 2 1 0 2 2 2 0 0 0 0 0 2 0 2 0 1 0 0 1 0 1 0 0 0 1 1 0 0 1 0 1 0 1 1 0 1 0 0 0 0 0 1 1 1 1 1 2 0 0 0 1 0 2 1 2 0 1 0 1 0 1 1 0 0 0 0 1 0 1 0 1 2 2 0 0 2 0 0 1 0 0 2 0 0 0 0 1 0 0 0 0 0 0 0 0 0 0 0 1 1 1 0 2 2 2 2 0 2 2 2 0 0 0 0 0 1 0 0 2 2 1 0 0 0 0 0 2 0 2 2 0 0 1 0 1 0 0 0 0 1 0 1 0 1 0 1 1 1 1 2 1 0 1 1 0 0 1 2 2 1 2 2 1 1 1 1 0 1 0 1 1 2 0 0 2 2 2 2 1 0 1 2 0 1 1 0 0 0 1 2 1 1 1 0 1 0 0 0 1 1 1 1 1 1 0 1 1 1 1 1 1 1 1 0 0 0 1 2 2 0 0 1 0 1 1 1 0 1 0 1 1 1 0 1 1 1 2 1 2 1 1 1 0 0 0 1 1 0 1 1 0 1 1 2 1 0 0 1 1 2 0 1 1 1 0 1 0 0 0 0 1 1 0 1 0 1 1 0 1 0 1 1 0 1 0 0 2 1 1 1 2 0 0 0 0 0 0 0 0 1 0 1 1 0 1 1 1 0 0 0 1 0 0 1 0 0 1 1 1 1 0 0 0 0 0 0 0 1 0 2 2 1 0 0 0 1 1 2 0 1 2 0 0 2 0 0 0 2 2 0 0 0 1 0 0 2 0 1 1 0 0 1 1 1 1 0 1 0 1 0 1 1 1 0 0 2 1 0 0 2 2 1 2 0 1 1 2 0 0 2 0 1 2 0 2 0 0 1 0 0 1 2 1 1 0 1 0 0 0 1 0 2 2 0 0 0 0 0 0 0 0 1 1 0 1 0 0 0 1 2 0 0 0 0 1 0 0 0 0 0 1 0 0 2 0 0 1 1 0 0 0 1 1 1 1 1 0 0 0 1 0 0 2 0 0 1 2 2 2 0 0 1 1 1 1 0 0 0 1 2 1 1 1 0 0 2 0 0 0 1 0 2 0 2 1 0 2 1 1 1 0 1 0 1 2 0 0 1 1 0 2 1 1 2 0 0 0 2 2 0 2 1 2 0 1 1 0 2 0 0 1 1 0 2 2 0 1 0 0 0 0 0 0 0 0 0 0 0 0 0 0 0 0 0 2 0 0 0 1 1 1 0 0 0 0 0 0 0 0 2 1 0 1 0 1 0 0 1 2 2 0 0 1 1 2 0 2 0 0 0 1 2 1 0 0 0 2 1 2 0 2 2 0 1 0 1 0 0 1 2 0 1 0 0 0 0 0 0 1 2 2 2 2 1 0 1 1 2 1 0 2 1 0 0 2 0 0 0 0 1 0 2 2 0 0 0 2 1 1 1 0 0 0 1 2 0 1 1 1 0 1 2 0 0 1 0 0 1 2 0 0 0 1 0 0 0 0 0 0 0 0 0 2 0 0 0 2 2 0 0 0 0 0 1 1 0 0 0 0 0 0 0 0 1 2 0
191 0 0 2 0 0 0 1 0 1 0 0 2 2 2 2 0 0 0 0 2 0 0 0 0 0 0 1 1 1 1 0 0 2 1 0 2 1 0 0 0 0 0 0 0 1 0 0 0 0 0 0 0 0 1 1 0 0 0 1 0 1 0 1 0 0 0 1 0 0 0 2 1 1 1 2 2 0 1 1 0 0 0 0 2 0 0 0 0 1 0 0 1 0 0 1 0 0 0 0 1 2 1 1 1 0 1 1 1 0 0 2 1 2 1 1 2 0 0 0 2 0 1 1 0 0 0 0 2 0 1 1 0 0 0 0 0 0 1 0 0 0 1 1 0 1 0 0 0 0 0 0 0 0 1 0 0 0 0 0 0 0 2 2 1 1 1 1 1 1 0 0 1 1 1 1 0 1 1 1 1 1 0 0 1 1 0 0 0 0 0 1 0 1 1 1 1 0 0 0 0 1 0 0 2 0 2 1 0 0 1 0 0 1 0 2 0 0 2 1 2 1 2 1 1 1 1 2 0 0 0 0 0 0 0 0 0 2 2 1 0 0 2 0 2 2 0 0 1 1 1 1 0 0 0 0 0 2 0 0 0 0 0 0 2 0 0 0 0 0 0 0 2 2 1 1 0 2 1 0 0 1 0 0 1 0 0 0 0 2 2 2 1 2 2 1 1 0 0 1 1 1 0 0 0 0 0 2 0 0 0 1 0 0 1 0 1 0 1 0 1 0 1 1 1 0 1 0 0 1 0 2 1 1 0 0 0 2 0 0 0 0 2 0 1 0 0 1 2 1 0 0 2 0 1 0 0 0 0 0 1 1 2 0 2 0 1 2 2 0 0 2 0 0 0 1 1 2 0 0 0 1 0 0 1 0 0 1 1 0 0 0 0 0 2 0 0 0 1 1 1 1 0 2 2 2 0 1 1 1 1 1 0 0 1 1 1 0 0 0 0 2 0 2 1 2 1 0 1 1 1 1 0 1 0 0 0 2 0 0 1 1 0 2 0 2 2 0 1 1 0 1 1 2 1 1 1 1 0 1 1 1 0 2 0 2 2 0 0 0 1 1 2 2 1 1 0 1 0 1 1 1 1 0 1 0 0 0 1 0 1 1 1 0 1 0 1 1 1 0 0 0 2 1 2 1 2 0 0 2 0 0 0 2 2 0 0 2 0 2 2 2 1 1 1 1 1 0 0 2 0 2 1 1 1 1 2 0 2 1 0 2 1 0 0 0 0 1 1 1 0 0 1 2 1 1 0 1 0 0 0 0 0 0 0 0 0 2 1 1 0 1 0 0 0 0 2 2 0 2 0 0 2 2 1 1 1 1 0 0 0 0 0 0 0 0 0 0 0 0 0 2 0 0 0 0 1 0 0 1 1 1 0 0 2 0 0 0 0 0 0 0 0 0 1 0 2 0 0 0 0 2 0 2 0 0 2 0 0 2 1 1 0 0 0 0 0 2 0 0 1 1 0 1 1 0 1 0 2 0 0 0 2 1 0 0 0 2 0 0 0 0 1 0 0 1 1 1 1 1 0 1 0 2 2 2 1 0 2 0 2 0 0 1 0 0 0 2 0 1 0 1 0 0 0 2 1 2 2 0 0 0 0 0 0 1 0 1 0 0 0 0 0 0 1 2 0 0 1 0 0 0 0 0 0 0 2 0 0 1 0 0 0 0 0 1 0 0 0 0 0 0 0 1 1 0 0 0 1 0 0 0 2 0 1 1 1 2 0 0 0 0 0 2 1 2 2 0 0 1 0 2 0 0 0 1 0 2 0 2 0 0 2 2 1 1 0 0 1 1 1 0 1 2 1 0 1 1 1 2 0 1 0 2 2 0 2 0 2 1 2 2 0 2 0 1 0 0 1 2 2 1 0 1 0 0 1 2 1 0 0 0 0 0 0 0 0 0 0 0 2 0 0 0 2 0 0 0 0 0 0 0 1 0 0 1 1 1 2 0 1 0 0 2 2 2 0 0 1 0 0 0 1 0 0 0 0 1 1 0 0 0 1 1 2 1 1 2 0 0 0 2 0 0 1 2 0 0 0 1 0 0 0 0 0 2 2 1 1 1 0 1 0 0 1 0 0 2 0 0 0 1 0 1 0 0 0 1 1 0 0 0 0 0 0 1 0 1 0 0 2 0 2 0 1 0 0 2 0 1 1 1 2 0 2 2 2 0 2 1 0 0 0 0 0 1 0 0 1 0 0 0 0 1 0 1 2 1 0 0 0 0 0 0 0 0 0 1 1 0 0 0
192 0 0 2 0 0 0 2 1 0 0 0 0 0 0 0 0 0 1 0 2 0 0 0 0 0 1 2 2 1 0 0 1 1 1 0 1 1 0 0 2 0 0 1 0 1 0 0 0 0 0 0 0 0 2 0 0 0 0 1 0 1 0 0 0 0 0 0 0 0 0 1 2 0 1 2 2 0 2 0 1 0 0 0 1 0 0 1 1 2 1 1 1 0 1 2 0 2 0 2 2 2 0 0 2 2 0 1 1 0 0 2 0 0 0 2 1 0 2 0 0 0 1 1 0 1 0 2 2 2 1 1 1 1 0 0 1 0 1 0 1 0 0 0 0 0 0 0 0 0 0 0 1 0 0 0 0 0 0 0 1 0 1 2 1 2 1 1 1 1 1 0 0 2 0 0 0 0 0 0 0 0 0 2 2 0 2 0 0 0 1 1 1 0 1 1 1 0 0 0 0 0 1 0 2 1 2 0 1 0 1 0 0 0 0 2 2 1 0 0 1 1 2 2 0 0 0 0 0 0 0 0 0 0 0 1 1 2 2 1 0 0 1 0 1 1 0 0 0 0 0 0 0 0 0 0 1 2 1 1 0 1 0 0 1 0 0 0 2 1 0 0 1 1 1 0 1 1 1 0 2 0 0 0 1 1 0 1 1 2 1 1 1 2 2 1 1 0 0 2 1 1 1 1 1 0 0 2 0 1 0 2 0 0 1 0 1 1 0 0 0 0 1 1 2 0 1 0 2 1 0 1 0 0 0 2 1 1 0 0 0 0 2 0 0 0 0 1 2 1 1 0 1 0 0 1 1 1 0 2 0 1 2 0 1 0 1 2 1 0 1 1 1 1 2 0 2 2 1 0 0 0 0 1 2 1 0 0 0 0 0 0 0 0 1 1 0 0 0 0 0 1 0 1 1 1 1 0 1 1 0 1 1 1 1 2 0 0 0 0 1 0 0 1 1 2 2 0 1 1 1 1 0 0 0 1 0 1 0 1 0 1 0 0 1 1 1 2 2 2 0 0 0 1 0 0 0 2 2 1 1 2 0 1 0 2 2 1 0 1 1 1 1 1 1 0 1 1 0 1 1 0 0 0 0 1 0 2 2 0 0 0 0 2 1 0 2 2 1 0 1 0 2 2 2 0 0 1 0 1 0 1 0 1 1 0 0 2 1 1 1 2 1 2 1 2 0 0 2 2 0 0 1 0 1 1 2 0 1 1 0 1 1 1 1 1 0 1 1 1 0 0 1 1 2 1 0 0 1 1 0 0 0 1 1 1 0 1 1 0 0 1 1 0 1 0 1 2 0 2 0 1 0 0 0 0 0 1 1 1 0 0 0 1 0 1 0 1 1 0 1 1 0 1 1 0 0 0 0 2 0 0 1 1 0 1 0 0 1 0 0 0 0 0 0 0 2 2 0 0 1 0 1 1 1 1 1 0 0 2 0 1 0 2 2 0 1 1 1 1 2 1 0 1 2 0 0 1 2 0 0 0 0 1 0 1 1 2 1 0 0 0 0 1 1 2 2 0 1 0 0 2 0 1 1 1 2 0 2 0 1 0 0 2 1 1 0 2 1 2 0 1 0 1 0 2 1 1 2 0 0 0 0 0 0 1 0 2 1 0 0 0 1 0 1 1 0 0 1 1 0 0 0 0 0 1 1 0 0 1 0 1 0 0 1 0 0 0 0 0 0 0 0 0 0 0 2 0 1 0 0 1 1 1 0 1 1 0 2 2 2 0 0 1 1 0 1 0 0 1 0 1 0 0 0 0 2 2 1 2 0 1 2 1 1 1 0 0 0 0 0 0 0 2 1 0 0 1 2 2 0 0 0 1 2 0 1 0 2 0 2 2 1 2 0 0 1 1 0 2 0 2 2 0 0 0 0 1 1 0 0 0 0 0 0 0 0 0 0 0 2 0 0 1 1 1 0 0 0 0 0 0 2 0 0 2 2 0 1 0 0 0 0 0 1 1 0 1 1 1 1 1 2 0 0 0 0 1 0 2 2 0 1 1 2 0 2 2 0 0 0 2 1 0 0 2 0 1 1 1 0 0 0 0 1 1 1 1 1 0 0 0 1 2 0 0 0 1 0 0 0 1 0 2 0 0 0 1 1 0 0 0 0 1 1 0 0 1 1 1 2 0 0 1 0 0 1 2 0 0 0 2 0 0 0 2 2 0 1 0 0 1 0 0 0 2 0 0 1 0 0 0 0 0 0 0 0 0 1 0 0 0 0 0 0 0 0 0 0 0 2 1
193 0 0 0 0 0 0 2 0 2 0 0 0 1 1 1 0 0 0 0 1 0 0 1 1 1 1 1 2 2 1 0 2 2 0 0 1 0 0 0 0 0 1 1 0 0 0 0 0 0 0 0 0 0 2 1 0 1 1 0 1 2 0 1 1 1 1 2 0 1 0 0 2 0 2 1 1 0 0 2 0 0 0 0 1 0 0 1 1 2 1 1 1 0 0 2 0 0 0 1 1 2 0 0 1 0 1 1 1 0 0 2 0 0 0 1 0 0 1 0 1 0 2 1 1 1 1 1 1 1 0 0 0 0 1 0 1 0 0 0 2 0 2 0 0 0 1 0 0 0 0 0 0 0 1 0 1 1 0 1 0 2 2 1 1 1 1 1 1 1 1 1 0 2 2 1 0 0 0 0 0 0 1 0 1 0 1 0 0 0 0 1 0 1 1 1 0 0 0 0 1 1 0 0 2 2 0 1 1 0 1 0 1 0 0 2 0 2 2 0 1 1 2 2 0 1 1 1 0 0 0 0 1 1 1 0 0 2 2 1 0 1 2 0 2 2 1 0 0 0 0 0 1 0 0 0 1 1 0 0 0 0 0 0 1 0 0 0 2 0 0 1 0 0 0 1 0 1 1 0 0 2 0 2 0 0 0 1 0 2 0 0 0 1 2 1 2 1 0 1 0 0 1 1 1 0 0 0 0 2 0 2 0 1 2 1 0 0 0 0 1 1 0 0 1 0 2 0 2 1 0 2 0 0 0 1 0 2 1 1 0 1 1 0 0 0 0 0 2 1 2 0 1 1 0 1 2 0 0 1 1 2 2 0 2 1 1 2 1 0 1 1 1 1 1 0 2 2 0 0 2 1 0 0 1 0 0 0 0 0 0 0 0 0 2 0 0 0 1 1 1 1 0 1 1 1 0 1 1 0 1 1 0 0 1 1 1 1 0 1 1 1 0 2 1 2 0 2 2 1 1 1 0 0 0 0 0 0 0 1 1 1 0 0 0 1 2 0 2 1 0 0 1 2 1 1 1 2 1 1 1 1 0 0 0 0 0 1 0 1 0 0 0 0 2 2 0 1 0 1 2 0 0 2 0 0 0 2 2 0 0 0 0 1 0 2 0 2 1 0 2 0 0 0 0 2 2 0 0 1 0 1 0 0 0 0 0 1 0 2 2 1 1 1 0 1 1 0 0 2 0 2 2 1 1 0 2 2 2 2 0 1 1 0 2 0 0 1 2 1 0 0 1 1 1 1 0 0 0 0 0 0 0 0 0 0 0 1 0 1 0 2 1 0 0 0 2 1 0 1 0 0 1 1 1 0 1 1 1 1 1 1 0 0 0 1 1 1 1 0 1 1 1 2 0 0 1 1 0 1 1 0 0 1 1 0 0 0 1 0 0 0 1 1 1 1 1 0 0 0 1 1 0 2 0 0 2 0 1 1 2 0 0 0 1 0 0 2 1 1 0 2 0 1 2 0 0 2 1 0 0 0 1 1 0 1 2 2 1 0 0 0 0 0 1 1 2 0 0 0 0 1 0 1 2 2 2 2 1 0 1 1 1 2 0 1 0 2 2 2 0 2 0 1 0 2 1 2 2 0 1 0 0 0 0 1 0 1 0 0 0 0 0 0 1 0 0 1 0 0 1 0 0 0 0 0 1 0 1 2 0 2 0 0 1 0 0 0 1 1 1 1 0 0 0 2 1 0 1 0 0 0 2 1 0 1 0 0 1 1 0 0 0 0 0 0 2 0 0 1 0 0 1 1 2 0 0 2 1 2 0 1 2 2 0 0 1 0 0 1 1 0 0 2 0 1 1 0 0 2 0 0 1 1 1 0 2 1 2 1 1 2 1 2 0 0 1 2 0 2 0 2 2 2 0 0 0 1 0 0 0 0 0 0 0 0 0 0 1 0 0 0 1 0 1 0 0 1 0 0 2 0 0 0 0 0 1 0 1 0 1 1 1 0 2 2 0 1 2 2 2 0 0 0 0 0 0 1 0 2 2 0 0 2 2 0 2 2 0 0 0 1 0 0 1 1 1 2 0 1 0 0 0 0 0 2 2 2 2 0 0 0 0 1 2 0 1 2 1 1 1 2 0 2 0 0 0 0 1 0 0 0 2 0 1 2 0 0 0 0 2 0 0 2 1 0 1 2 0 0 1 0 1 0 1 0 0 0 2 0 1 0 0 0 0 2 0 1 1 2 0 2 0 1 0 0 0 0 1 1 1 0 0 0 0 1 0 0 0 0 1 0
194 0 0 2 0 1 0 2 0 1 0 0 1 2 1 1 1 0 1 1 0 0 0 0 0 0 0 1 1 1 1 0 1 2 0 0 1 0 0 0 0 0 0 1 0 1 1 0 1 2 0 0 0 0 2 1 0 0 1 1 1 1 0 1 1 1 1 0 0 0 0 1 1 1 1 2 2 0 1 0 1 0 0 0 1 0 1 0 0 2 0 0 2 0 0 0 0 0 0 0 2 1 1 1 1 0 1 2 0 0 0 1 1 2 1 1 2 1 0 0 1 1 2 1 1 1 1 1 2 2 0 0 1 2 0 0 0 0 0 1 0 0 1 0 0 0 0 0 0 1 0 1 0 0 0 0 0 1 0 1 1 0 1 2 0 2 0 1 1 0 0 0 2 0 1 2 1 1 1 1 1 1 0 1 2 1 1 0 0 0 1 2 0 1 1 1 1 0 0 0 0 0 0 2 2 0 2 1 1 0 2 0 2 0 0 2 1 1 1 0 0 0 2 2 0 1 1 2 1 0 0 0 0 0 0 0 0 2 2 1 0 1 2 0 2 2 2 0 0 0 0 1 0 0 0 0 0 1 1 0 0 0 0 0 0 0 0 0 1 1 0 0 0 1 0 0 1 2 1 0 0 1 1 2 0 1 1 0 0 2 1 0 0 2 2 1 2 2 1 2 1 0 1 1 0 0 1 1 0 1 0 1 0 1 2 0 1 1 0 0 0 1 1 1 1 0 1 0 1 2 0 1 0 0 0 0 0 2 1 2 0 1 2 0 1 0 0 0 2 1 2 0 1 0 1 1 1 2 0 0 0 1 0 0 0 0 0 0 2 0 0 2 0 0 0 1 1 0 0 0 1 1 0 0 2 0 0 0 0 0 0 0 0 0 2 1 0 1 0 0 0 0 0 1 1 0 0 1 1 1 1 1 0 0 1 1 1 0 0 0 0 1 0 0 0 2 2 1 2 0 1 0 1 0 0 1 0 1 0 0 1 1 0 0 0 2 2 0 2 0 0 0 1 2 2 1 2 2 0 2 0 1 1 0 0 1 1 1 0 1 1 0 1 1 1 0 1 2 0 1 1 0 0 1 0 0 0 1 2 0 0 0 1 2 2 1 2 2 2 0 0 0 1 1 1 0 2 0 1 0 0 0 1 1 1 0 0 2 1 1 0 2 1 2 1 2 0 0 0 2 0 1 1 0 1 0 1 2 1 1 0 1 2 0 2 1 1 1 1 1 0 0 1 1 1 0 1 1 0 0 0 0 0 0 0 0 0 1 1 0 0 0 0 0 0 0 0 0 0 0 0 0 1 0 1 0 0 1 0 0 0 0 1 0 1 0 2 1 1 0 1 1 0 0 0 0 0 0 0 2 0 0 0 1 0 1 0 0 1 0 0 0 0 0 0 0 2 2 0 0 0 0 0 1 0 0 2 0 1 1 2 1 0 1 2 1 1 1 1 1 1 0 1 1 1 1 0 0 1 0 0 0 2 1 1 1 2 1 0 0 0 1 1 0 0 2 2 1 2 0 1 0 0 0 2 2 1 2 1 2 0 0 1 2 1 0 0 1 1 1 0 1 0 1 1 1 1 1 2 0 2 1 0 0 0 0 0 1 1 0 0 0 1 0 1 1 1 0 1 0 1 0 0 0 0 0 1 0 0 1 0 0 0 1 0 0 0 1 0 0 0 0 0 0 0 1 1 0 2 0 0 0 2 0 0 1 0 0 2 2 1 0 1 1 0 0 1 1 1 1 0 1 0 0 0 1 1 1 0 2 1 1 2 2 1 1 0 2 0 0 2 0 0 2 1 0 0 0 0 2 1 1 0 0 1 0 0 1 2 0 2 1 2 2 0 0 1 2 0 2 1 1 2 0 0 1 0 1 1 0 1 0 1 0 0 1 1 0 0 0 1 0 0 0 2 0 0 0 0 0 0 0 0 0 0 1 1 2 2 0 1 0 0 2 2 2 0 0 1 1 0 2 1 0 0 0 0 2 0 2 2 0 1 0 2 1 2 2 0 0 0 2 0 0 2 0 1 0 0 2 1 0 0 0 1 1 2 2 2 0 0 0 0 1 2 0 1 0 0 0 2 0 0 2 0 0 0 0 1 0 0 0 2 1 2 1 0 0 1 0 2 0 0 1 1 0 0 2 0 0 0 1 1 0 0 2 2 0 2 1 0 0 0 0 0 0 0 0 2 0 0 0 0 1 0 0 0 0 1 0 0 0 0 1 1 0 0 0 0 0 0 0
195 0 0 2 0 0 0 2 1 1 0 0 0 0 0 0 0 0 0 1 1 1 0 0 0 0 0 1 2 2 2 0 2 1 2 0 2 0 1 0 0 0 0 0 0 0 0 0 0 0 0 0 2 2 0 1 0 1 0 2 0 1 1 1 0 0 0 0 0 0 0 1 2 0 1 2 2 0 0 0 0 0 0 0 1 0 0 1 1 2 0 1 1 0 1 2 0 1 0 0 0 2 1 1 1 1 2 1 1 0 0 2 1 2 1 1 2 0 2 0 0 0 2 2 0 2 0 2 2 2 0 0 1 1 0 0 1 1 0 1 1 0 1 0 0 0 0 0 0 1 0 1 0 1 0 0 1 0 0 0 1 0 1 2 0 1 1 1 0 2 2 1 1 1 1 1 0 0 0 0 0 0 1 1 2 0 2 1 0 0 2 2 0 1 1 1 1 0 0 0 0 1 0 0 2 2 1 1 1 0 0 0 0 0 0 2 0 0 1 2 2 0 2 2 0 1 1 0 0 0 1 1 0 0 0 0 0 2 1 1 0 0 1 0 2 2 1 0 0 0 0 0 0 0 1 1 1 1 0 0 0 0 0 0 0 0 1 0 1 0 0 2 2 2 0 0 0 2 2 0 0 1 0 1 0 1 0 1 0 2 1 1 0 1 2 0 2 2 0 1 0 0 2 2 0 0 1 0 0 2 0 2 0 0 1 0 0 0 1 0 0 1 1 1 1 0 2 0 0 1 0 2 1 1 0 1 1 1 1 2 1 1 2 0 0 0 1 0 2 1 2 0 1 0 1 1 0 1 0 1 1 2 2 0 2 1 1 1 2 0 0 2 1 1 1 1 1 1 1 0 1 1 0 0 0 0 0 0 0 0 0 0 2 0 2 0 2 0 0 0 0 0 0 0 1 0 2 1 0 0 0 0 1 1 0 2 0 0 0 0 0 2 1 0 1 2 1 0 0 0 0 0 1 1 1 1 0 2 0 0 1 1 1 0 1 1 1 1 1 2 0 0 1 2 2 2 2 1 1 1 1 1 2 0 0 2 2 0 0 0 1 0 2 2 2 1 1 2 0 1 0 0 0 0 1 2 1 2 2 0 0 0 1 2 0 1 1 1 1 0 0 0 1 1 1 0 1 0 2 0 0 0 0 2 2 0 0 1 1 2 2 1 0 1 0 1 1 0 0 2 0 2 2 0 2 1 2 0 2 2 1 0 0 0 0 1 1 0 0 0 0 0 1 2 0 2 0 2 0 2 2 0 0 0 0 0 0 1 0 1 0 0 0 0 0 0 2 0 1 0 0 0 1 1 1 1 0 0 0 0 0 0 1 1 0 0 0 0 1 0 0 2 1 1 0 1 1 0 0 1 0 0 0 0 2 0 0 0 0 1 1 1 0 0 0 2 2 1 0 0 0 1 0 2 0 1 2 0 0 1 1 0 0 1 1 1 1 2 2 2 1 1 0 1 1 0 0 0 1 0 0 0 1 2 0 2 0 2 2 0 1 0 1 0 1 1 2 1 1 0 0 1 0 1 2 2 1 0 2 0 2 0 0 1 1 0 0 2 1 2 0 2 0 0 1 2 0 1 2 0 0 0 0 0 0 1 1 0 2 0 0 0 0 0 2 2 0 1 0 0 1 0 0 0 0 1 1 0 0 1 0 0 0 0 0 0 0 0 0 0 0 0 0 0 0 1 0 1 2 1 0 0 1 1 0 1 2 2 0 0 0 0 1 2 0 0 0 2 2 2 0 0 1 1 1 1 1 1 0 2 1 1 2 2 2 2 0 1 0 1 2 0 0 1 1 1 0 0 0 1 0 0 1 1 1 0 2 0 2 0 0 2 0 2 0 0 0 2 0 2 0 2 1 1 0 1 0 0 1 1 0 1 1 0 0 1 1 0 0 0 2 0 0 0 2 0 0 0 0 0 0 0 0 0 0 0 2 2 2 0 1 0 0 0 1 1 0 0 2 2 1 1 0 1 0 0 0 2 1 2 2 0 2 1 1 0 2 2 0 0 0 2 0 0 2 2 0 1 0 1 0 0 0 0 0 2 2 2 2 1 0 1 0 1 0 0 2 0 0 0 0 1 0 1 0 0 0 1 2 0 1 0 2 0 0 0 1 0 1 0 2 0 1 0 0 0 1 1 0 1 0 1 1 0 1 1 1 0 0 0 0 0 0 0 0 1 0 0 2 0 0 0 1 2 0 0 0 0 0 0 0 0 1 0 0 0 0 0 0 0 2 1
196 1 0 2 2 0 0 2 0 0 0 0 1 1 1 1 0 0 1 1 1 0 0 0 0 0 0 1 2 2 1 1 0 2 1 0 2 2 0 0 2 0 0 0 0 0 0 0 0 1 0 0 1 1 1 0 0 0 1 2 0 0 1 0 0 0 1 0 0 0 1 1 2 0 2 2 2 0 0 0 0 0 1 1 0 0 0 0 0 2 0 0 0 0 0 1 0 2 0 2 0 2 0 0 1 1 2 2 2 2 0 0 0 1 1 1 1 0 1 0 1 0 2 1 1 1 1 1 1 1 0 0 0 0 0 0 0 0 1 0 1 0 0 0 0 0 0 0 0 1 0 0 0 0 1 0 0 2 0 1 0 0 1 1 0 1 1 0 1 1 0 0 0 2 2 1 1 2 0 0 1 2 1 1 2 0 1 2 1 0 2 2 0 1 1 1 0 0 0 0 0 0 0 0 2 1 2 1 0 0 0 0 1 0 0 2 1 0 1 1 2 1 2 2 0 0 0 1 0 0 0 0 0 1 1 0 0 1 1 0 0 1 2 0 1 1 0 0 0 0 0 0 0 0 0 0 2 2 0 0 1 0 1 0 0 0 0 0 1 0 0 0 2 2 0 0 1 2 2 0 0 2 1 2 0 2 0 0 0 1 0 0 0 2 2 1 1 1 0 1 1 0 0 0 0 0 1 1 1 1 0 1 0 0 0 0 0 1 1 0 1 1 1 0 1 0 2 0 0 1 0 1 0 0 0 0 0 1 1 1 1 1 2 0 1 0 0 0 2 1 1 0 1 2 0 0 1 0 0 1 1 2 2 0 1 1 0 2 2 0 0 2 1 1 1 0 1 2 1 1 0 0 0 0 2 2 0 0 0 0 0 0 0 0 2 1 1 0 0 0 0 0 0 1 2 1 1 2 0 0 1 0 1 1 1 2 1 0 0 0 0 0 1 2 1 1 1 0 2 0 2 0 0 1 1 0 1 1 0 0 2 0 0 0 1 2 2 0 1 0 0 1 0 1 0 0 0 2 1 1 2 2 2 0 0 2 2 0 0 1 0 0 2 2 1 1 0 1 0 0 1 0 0 0 1 1 1 0 1 0 1 1 0 1 0 1 1 2 2 0 0 0 1 0 1 2 2 0 0 2 0 0 1 1 1 0 0 2 0 2 2 2 0 0 0 0 2 0 0 2 0 2 1 0 1 1 1 1 1 0 0 1 1 0 1 0 0 1 1 1 0 0 2 2 1 0 0 0 1 1 0 0 0 1 0 0 0 1 0 1 0 2 0 0 0 0 1 0 0 0 0 1 1 1 0 1 1 1 1 0 0 0 0 0 0 1 0 0 1 1 0 1 0 1 0 0 0 0 0 0 1 1 0 1 1 1 0 0 0 0 0 0 1 1 1 1 2 1 0 0 0 0 1 1 1 1 1 0 0 1 0 1 0 2 2 0 0 1 2 2 0 1 0 0 2 0 0 1 1 0 0 0 1 1 1 0 0 1 0 0 0 1 1 0 0 2 2 0 1 0 0 1 0 0 1 1 1 1 2 0 1 1 1 1 0 1 0 1 2 2 1 1 0 0 0 1 1 1 2 0 1 0 0 0 0 0 0 2 0 0 0 0 1 0 1 2 0 0 1 1 1 1 0 0 0 1 1 0 0 2 1 2 0 1 0 0 1 0 0 0 0 0 0 0 0 1 2 0 0 0 0 0 2 1 0 0 0 0 2 2 1 0 0 1 0 0 1 1 1 1 0 1 1 1 1 1 0 2 1 2 0 1 2 1 0 0 0 0 0 1 1 0 0 1 1 1 1 0 1 2 0 0 2 0 0 0 2 1 2 1 0 2 0 2 0 0 0 1 0 2 1 1 2 0 0 1 1 0 0 0 0 0 0 0 0 0 0 0 0 0 1 0 0 1 1 0 0 0 1 1 0 1 0 0 0 0 1 0 0 0 0 0 0 0 1 2 0 0 2 2 2 0 1 1 0 1 0 0 0 2 2 0 0 1 2 1 1 2 0 0 0 2 0 0 2 0 1 0 0 1 0 0 0 0 2 0 0 2 2 0 0 0 0 1 2 0 1 1 1 1 0 2 0 1 0 1 1 0 0 0 0 0 2 2 2 0 0 0 0 1 2 0 1 1 1 0 1 1 0 0 1 0 1 1 1 1 1 0 1 0 0 0 0 1 1 0 0 0 0 0 0 0 1 2 0 1 2 0 1 0 0 1 0 0 0 0 0 0 0 0 2 0
197 1 0 1 0 0 0 2 0 2 0 0 0 1 1 1 0 0 1 0 1 0 0 0 0 0 0 1 1 2 1 0 0 0 1 1 2 1 0 0 0 0 0 0 0 0 2 0 0 0 0 0 0 0 2 0 0 0 0 2 0 1 0 2 0 1 0 2 0 0 0 1 1 0 1 2 2 0 0 1 0 0 1 1 1 0 0 2 1 2 0 1 0 1 1 1 0 1 1 1 1 2 1 1 1 0 1 1 1 0 0 2 0 1 1 1 1 0 1 0 1 0 1 1 0 0 0 1 1 1 1 1 1 1 0 0 1 0 0 1 1 0 0 0 0 0 0 0 0 2 0 2 0 0 0 1 0 0 1 1 1 1 1 2 1 2 0 0 1 1 1 1 0 2 0 1 0 0 0 0 0 0 1 1 2 0 2 1 0 0 1 1 0 1 2 2 0 0 0 0 0 0 0 0 2 0 2 1 1 0 0 0 2 0 0 2 1 0 2 0 1 1 1 1 1 1 1 1 0 0 1 1 0 0 0 0 0 1 1 0 0 1 2 0 0 0 0 0 1 1 1 1 0 1 0 0 0 2 0 0 0 0 0 0 1 0 0 1 0 0 0 1 1 1 1 0 1 2 2 0 0 2 1 2 1 1 2 2 0 2 1 1 1 2 1 1 0 0 0 2 2 0 0 0 0 0 1 2 0 1 0 1 0 0 1 0 1 0 0 0 2 0 1 0 1 0 1 0 0 1 0 0 0 0 0 0 0 1 0 1 0 1 1 0 1 0 0 1 2 1 1 0 2 0 2 0 0 2 0 1 1 1 0 1 0 0 0 2 0 0 2 0 1 1 1 0 2 2 1 1 1 1 1 0 0 1 0 0 0 0 0 0 0 0 2 0 1 0 1 1 0 1 0 0 1 0 0 1 1 1 0 0 1 1 0 1 0 0 0 0 0 0 0 2 1 2 1 0 0 0 1 1 0 1 1 2 1 2 0 0 0 2 0 1 0 1 1 0 1 0 0 0 0 2 1 0 1 2 2 1 1 2 1 1 0 1 1 1 0 1 0 0 2 2 0 0 0 0 0 0 2 0 0 0 1 2 1 2 2 0 0 0 0 1 1 1 1 1 1 1 1 0 1 1 1 1 1 1 0 1 0 0 0 1 1 0 0 2 0 1 1 1 2 2 0 2 0 0 1 2 0 0 0 0 0 0 1 0 2 2 0 1 1 0 2 0 0 1 1 1 1 0 0 1 1 0 1 0 0 1 0 0 1 0 1 1 0 2 2 0 1 0 1 0 0 0 1 0 0 0 1 0 0 0 0 0 0 1 1 0 0 0 0 0 1 0 1 0 1 0 0 1 2 0 0 1 2 0 0 2 0 0 1 1 0 1 0 0 0 0 0 0 0 1 1 0 2 0 0 0 0 2 0 2 0 1 2 0 0 2 0 2 0 1 2 2 2 0 1 0 0 2 1 2 0 1 0 1 0 0 0 0 0 1 0 1 2 1 0 1 1 1 1 0 0 1 1 2 0 2 0 1 0 0 2 2 2 0 1 1 1 0 0 2 2 0 0 1 1 1 0 1 0 0 0 1 0 1 2 0 0 0 1 0 0 0 1 1 2 0 0 0 1 0 2 2 0 0 0 0 1 0 1 0 0 0 1 0 0 2 1 1 0 0 0 1 0 1 0 0 0 0 0 0 0 1 0 1 1 1 1 0 2 0 0 1 1 0 2 2 1 0 0 1 0 0 1 2 2 2 1 1 0 0 0 0 2 2 0 2 1 0 2 1 0 0 0 0 2 0 0 1 0 1 2 0 1 0 0 2 0 1 0 1 2 0 1 0 1 1 0 1 0 2 0 1 0 1 0 1 0 1 2 1 0 1 1 1 1 0 0 0 0 0 0 0 0 1 0 0 2 0 0 0 1 1 0 0 0 0 2 0 1 0 0 1 2 0 1 0 0 0 2 0 1 0 0 0 2 2 1 1 1 0 0 0 0 1 0 2 2 0 1 2 1 0 2 2 2 1 1 1 0 0 1 1 1 1 1 2 1 0 0 0 0 2 2 1 1 0 0 0 0 0 0 0 2 1 1 1 0 2 0 2 0 0 0 1 1 0 0 0 2 2 2 0 0 0 1 0 1 1 1 0 0 1 1 2 0 1 0 1 1 0 2 0 0 0 2 0 0 1 0 0 0 0 0 0 2 0 0 0 1 1 0 0 0 0 0 0 0 2 0 1 1 0 0 1 1 1 2 0
198 0 0 2 0 1 0 2 0 1 0 0 1 2 2 2 1 0 0 1 1 1 0 0 0 0 0 2 2 2 2 0 1 2 0 0 2 1 0 0 2 0 0 0 0 0 0 0 0 0 0 0 0 2 0 0 0 0 2 2 0 2 0 0 0 1 0 1 0 0 0 0 2 0 2 2 1 1 1 0 1 0 0 0 2 0 0 1 1 2 1 1 0 0 1 1 0 2 0 2 0 2 1 1 0 0 2 2 1 1 0 1 0 0 0 2 1 0 1 0 1 0 1 0 1 0 1 1 2 2 0 0 0 1 0 0 0 0 0 0 1 0 0 0 0 0 0 0 0 2 0 2 1 0 0 0 1 1 0 0 0 1 1 2 0 2 1 2 0 2 2 0 0 2 1 1 0 1 1 1 1 1 0 1 1 0 1 2 0 0 0 2 0 2 2 1 0 0 0 1 0 2 0 1 2 0 2 0 0 0 1 0 1 0 0 2 0 0 1 1 2 1 1 1 1 1 1 1 0 0 0 0 0 0 0 0 0 2 2 0 0 0 2 2 2 2 0 0 0 0 0 0 0 0 0 0 0 1 0 0 0 0 0 0 1 1 0 1 1 0 0 0 2 2 0 1 0 1 1 0 0 2 1 2 0 1 1 2 0 2 0 0 1 2 2 1 1 1 1 1 0 0 2 2 1 0 1 2 0 1 1 2 0 1 2 0 0 0 1 0 0 1 1 1 2 0 1 0 1 0 0 1 0 0 0 0 0 0 0 0 0 0 2 0 0 0 1 0 1 1 1 0 2 1 1 0 1 2 0 0 0 0 2 0 2 0 1 2 1 0 1 1 0 0 0 0 2 2 1 0 0 0 0 0 2 2 0 1 1 1 1 1 1 0 2 0 0 1 0 0 0 0 0 1 2 0 2 1 0 0 0 0 1 1 1 2 1 1 0 0 0 1 1 1 1 2 1 0 0 0 1 0 0 0 0 0 0 0 0 0 1 1 1 1 2 1 2 0 1 2 0 0 1 1 1 1 1 2 0 1 2 1 0 0 1 1 0 2 0 0 2 2 1 1 1 0 1 2 0 1 0 0 0 0 0 2 0 0 1 0 1 1 0 1 1 0 2 1 0 1 0 0 2 1 2 0 1 0 1 0 0 2 0 1 1 0 0 2 0 1 1 1 1 2 1 2 0 1 1 1 1 0 1 0 1 0 0 0 1 2 0 0 1 0 2 0 0 0 0 0 0 0 1 1 1 1 0 1 0 1 0 0 0 1 0 0 1 0 0 0 0 1 0 0 0 0 2 1 0 1 0 0 2 0 2 0 1 0 0 0 0 0 1 0 0 0 0 0 0 0 0 1 0 0 0 0 2 0 0 1 0 0 0 0 1 0 0 0 1 0 0 0 0 0 0 1 2 1 0 0 0 2 1 1 1 1 1 0 0 1 0 0 0 1 2 2 2 0 2 2 0 0 0 1 2 0 0 1 1 0 0 0 1 0 2 0 1 2 1 0 0 1 2 0 0 2 2 1 2 0 0 1 0 1 2 2 0 2 0 1 1 0 0 1 0 1 0 1 0 0 0 1 0 0 1 2 0 2 2 0 1 0 0 0 0 1 0 1 0 0 0 0 1 0 0 1 1 0 0 0 0 0 1 0 0 1 2 0 0 2 2 2 0 0 0 0 0 0 0 0 0 0 1 0 0 1 0 1 1 1 1 0 1 2 1 1 1 1 1 1 0 1 2 0 0 0 1 2 2 2 0 0 1 1 1 1 0 2 1 2 1 1 2 1 0 0 0 1 1 0 1 1 0 2 2 0 0 0 0 0 0 0 0 2 2 0 2 1 2 0 2 1 2 0 0 0 0 2 0 2 0 2 0 0 1 0 0 0 1 0 1 0 1 1 0 0 0 1 0 0 2 0 0 0 2 0 0 1 0 0 0 1 0 0 0 0 0 0 1 0 1 0 1 1 1 1 0 2 2 2 2 0 2 0 0 0 1 1 0 2 2 0 1 1 1 0 2 1 0 0 0 2 0 0 1 1 0 1 0 0 0 0 1 0 1 1 2 1 1 0 0 0 0 2 0 0 0 1 0 0 2 0 0 2 0 0 0 1 2 0 0 0 2 1 0 0 0 1 1 0 2 0 1 1 1 0 1 2 0 0 1 0 2 0 2 2 2 0 1 0 0 0 0 0 0 0 0 0 2 0 0 0 1 1 0 0 0 0 0 0 0 0 0 0 0 0 0 0 0 0 1 0
199 1 0 0 0 0 0 1 1 0 0 1 0 1 2 2 0 0 0 1 1 0 0 0 0 0 0 1 2 2 1 1 0 0 2 0 2 0 0 1 0 0 0 1 0 1 2 0 1 1 0 0 1 1 0 0 0 0 2 0 2 2 0 1 0 2 0 1 0 0 0 1 2 0 2 2 2 0 1 0 0 0 0 1 2 0 0 0 0 2 0 1 0 0 1 1 0 1 0 1 1 2 0 0 0 0 2 1 0 0 0 0 0 0 2 1 1 0 0 0 2 0 2 2 0 1 0 1 1 1 0 0 1 1 0 0 1 0 0 0 1 0 0 0 0 0 0 0 0 1 0 1 0 2 0 0 1 1 0 0 1 2 2 2 1 2 1 1 0 2 2 1 0 2 2 0 0 1 1 1 1 1 1 0 1 0 0 2 1 0 2 2 0 1 1 2 1 0 0 0 0 1 0 1 2 2 1 1 1 0 1 0 0 0 0 2 1 0 1 1 1 0 1 1 1 1 1 0 0 0 0 0 0 0 0 0 0 2 2 1 0 0 2 0 2 2 0 0 0 0 0 0 1 0 0 0 1 2 1 1 0 1 0 0 1 0 0 0 1 1 1 1 1 2 0 0 2 1 1 0 1 1 0 2 0 1 0 0 0 1 0 0 0 2 1 1 0 1 0 1 1 1 2 2 0 0 2 2 0 1 1 2 0 0 2 0 2 0 1 0 0 1 1 1 1 0 2 0 2 0 0 1 1 0 0 1 1 1 0 0 0 0 2 1 1 0 0 1 2 1 0 0 1 0 1 0 1 0 0 1 0 0 2 0 2 0 1 2 2 1 0 2 0 0 0 0 1 1 0 0 0 0 2 0 1 2 0 0 0 1 1 0 1 0 2 0 0 2 0 0 0 0 0 1 1 1 1 1 1 1 1 1 0 0 1 1 0 1 0 1 0 1 1 2 0 2 1 0 1 1 2 1 1 1 1 1 0 0 0 0 1 1 0 1 1 2 2 0 0 0 1 0 1 2 2 1 2 2 1 1 2 2 1 0 0 1 1 0 0 0 1 1 2 2 1 0 1 1 1 0 1 0 0 0 1 1 1 2 2 0 0 0 0 1 0 0 1 1 1 1 1 1 0 0 0 2 2 1 0 2 0 1 0 1 1 1 0 2 0 1 1 2 0 2 1 2 0 0 1 2 0 1 0 0 0 0 1 1 2 2 0 1 2 1 2 1 1 2 2 2 1 0 0 0 2 2 0 0 0 0 0 0 0 1 1 1 0 1 1 0 1 1 1 0 0 0 1 0 0 0 0 2 1 1 1 0 0 1 1 1 0 0 0 0 1 0 0 1 1 0 0 2 0 0 0 0 1 0 1 1 0 0 1 1 0 1 1 0 0 0 0 0 0 1 1 0 1 2 0 0 1 0 1 2 0 0 2 1 0 1 2 2 0 1 1 1 1 2 0 0 1 2 2 2 2 0 0 0 1 0 0 0 1 1 0 1 0 2 1 1 1 0 1 0 0 1 0 0 1 0 0 0 0 1 1 1 1 0 2 0 2 0 0 2 2 0 0 2 0 1 0 2 0 0 2 2 1 2 2 0 0 0 0 0 0 0 0 1 1 0 1 0 0 0 1 0 0 0 1 1 2 1 0 0 0 0 1 0 0 0 0 0 0 0 0 0 0 0 0 0 0 0 0 0 0 1 1 0 2 0 0 1 2 1 0 1 1 0 2 2 0 0 1 2 0 0 1 2 2 2 1 1 0 0 0 0 1 1 0 1 0 1 2 1 0 0 0 0 1 0 0 0 0 1 2 0 1 0 1 2 0 0 0 2 2 0 2 0 2 0 0 2 1 1 0 0 1 1 0 1 0 1 2 1 0 2 0 0 0 0 0 0 0 0 1 0 1 1 0 0 2 0 0 0 0 1 1 1 0 0 0 0 0 0 0 0 0 0 1 0 0 0 0 0 2 2 0 1 1 2 2 0 1 0 0 0 0 1 1 1 1 0 0 2 2 0 2 2 0 1 0 1 1 0 1 1 1 1 2 2 1 0 0 0 0 2 2 1 2 0 1 0 0 1 1 0 1 2 2 2 0 2 2 2 2 2 0 0 1 1 0 0 2 0 1 2 0 0 0 0 2 0 0 1 0 1 1 2 1 1 1 1 1 0 1 1 1 0 2 1 0 0 0 0 0 0 0 0 2 0 0 0 0 0 0 0 0 0 1 1 1 0 0 1 1 0 0 0 0 0 2 0
[truncated: 1,606,808 more chars]
