# Supplementary material for: KNN-MDR: a learning approach for improving interactions mapping performances in genome wide association studies
Source: BMC Bioinformatics. 2017 Mar 21;18:184. doi: 10.1186/s12859-017-1599-7 (PMC5361736; doi:10.1186/s12859-017-1599-7)
Supplement: Supplementary file 3 — The data set(s) supporting the results of Table 2. (ZIP 28603 kb) [file 12859_2017_1599_MOESM3_ESM.zip › 3/SINAN/S63/mkallsimul.dat]

1 1 0 2 0 1 0 1 1 2 2 0 0 0 0 0 0 0 2 0 1 0 0 2 0 1 1 2 2 1 1 0 1 1 2 0 2 2 0 1 1 0 1 1 1 1 2 0 1 1 1 0 0 0 0 1 0 0 1 0 1 1 0 1 0 1 1 0 0 0 0 1 2 1 1 2 2 1 1 1 1 0 2 0 2 0 0 1 1 2 1 1 1 1 1 2 0 2 2 2 0 0 0 0 2 0 2 0 0 0 0 2 1 1 1 1 1 1 2 0 1 0 1 1 1 1 0 0 1 1 0 0 1 1 0 0 1 0 0 0 1 1 0 1 0 0 0 0 0 0 0 0 0 1 1 1 0 1 0 0 0 0 1 1 0 1 0 1 0 2 1 0 1 1 1 0 0 0 0 0 0 0 1 0 0 0 1 1 1 2 0 0 2 0 2 2 0 1 0 0 0 0 0 0 2 0 2 0 0 1 1 2 1 0 2 2 2 0 1 1 0 1 2 0 0 0 2 1 0 0 0 0 1 1 1 0 0 2 2 0 0 0 2 1 1 0 0 0 2 0 0 0 1 0 0 0 0 2 1 1 1 2 0 2 0 0 0 0 1 0 0 1 0 2 0 0 1 2 2 0 1 0 1 1 2 0 0 0 0 2 0 1 1 1 1 0 2 0 0 2 0 0 2 0 0 1 0 2 0 0 0 1 2 0 2 0 1 0 0 0 0 0 2 1 0 0 0 1 1 1 0 1 0 0 0 0 0 2 0 1 0 0 1 1 0 0 1 0 2 1 0 0 0 1 0 1 1 0 1 0 1 1 0 0 0 0 0 2 2 0 2 2 0 2 1 0 1 2 1 1 0 1 1 0 0 0 1 0 0 0 0 0 0 0 2 1 1 1 0 0 0 0 0 1 0 0 1 1 0 2 0 0 1 0 1 0 0 0 1 0 0 0 1 2 0 2 0 1 1 0 0 0 1 2 1 1 0 1 0 0 2 0 0 0 0 1 1 1 1 0 0 1 0 2 2 1 1 2 0 1 1 1 1 0 0 1 0 1 0 1 0 0 2 2 0 0 0 1 2 0 2 2 2 1 0 1 0 0 0 0 1 2 0 2 0 0 1 0 0 2 0 2 0 1 1 2 2 1 1 0 1 0 1 1 0 0 0 0 1 2 2 0 2 1 0 2 0 0 0 1 0 0 2 2 2 0 1 2 1 2 1 0 2 1 2 1 0 1 1 0 0 0 0 2 0 1 0 1 0 1 0 0 0 1 1 0 0 2 0 0 1 1 1 0 0 0 2 2 2 2 0 0 1 1 1 0 1 0 0 0 1 0 0 1 1 1 1 0 0 0 0 1 0 0 0 1 0 0 0 0 0 0 0 0 0 0 0 2 1 0 0 0 0 0 0 0 2 1 0 0 1 2 0 0 2 2 2 1 0 1 1 0 0 0 1 1 2 0 0 0 1 1 0 2 0 2 0 0 2 0 0 0 1 2 2 2 1 1 1 0 0 0 0 0 1 0 2 1 1 1 1 0 0 1 2 2 0 0 0 2 0 1 0 2 0 1 0 1 2 2 1 0 0 0 1 0 1 1 0 0 0 0 0 1 0 0 0 0 0 0 0 0 1 0 1 1 0 0 0 0 1 0 0 2 0 0 1 0 1 2 1 1 1 0 1 0 1 1 0 0 1 1 1 0 0 2 1 0 1 0 0 0 0 1 0 1 1 1 0 0 0 0 2 0 0 0 1 0 1 1 0 1 0 0 0 2 0 2 0 2 0 2 1 1 1 0 0 0 0 0 0 0 0 0 1 0 0 1 0 0 0 0 0 0 0 0 1 2 1 2 2 1 0 1 2 1 1 0 1 1 1 0 1 0 0 0 0 1 1 0 1 0 0 0 0 0 0 0 0 0 0 2 2 2 1 0 1 0 0 1 0 0 0 0 0 0 2 0 2 0 0 0 0 1 2 2 0 0 1 2 2 2 0 0 0 0 0 0 2 0 0 1 0 2 1 0 2 0 0 0 0 2 2 2 0 1 1 1 0 1 0 2 0 0 0 0 2 0 2 0 0 2 2 2 0 0 0 1 0 1 1 0 1 2 1 0 0 0 0 1 0 0 2 1 1 1 0 0 0 1 0 0 1 1 1 0 1 1 0 1 1 1 0 0 0 1 2 0 1 1 0 1 0 0 0 0 0 2 0 0 0 2 0 1 0 0 0 0 0 1 0 0 0 0 0 1 0 0 0 0 1 0
2 1 0 1 0 0 0 1 1 2 1 0 0 0 0 0 0 0 0 1 1 2 0 2 0 1 0 1 1 0 1 1 2 2 0 2 0 0 0 0 2 0 0 0 0 0 0 0 2 1 0 0 1 1 0 1 1 0 0 0 2 0 0 1 0 0 0 0 0 0 0 0 2 1 1 2 2 2 2 0 0 0 2 0 1 0 0 0 0 2 0 0 1 2 0 1 0 0 0 0 1 0 1 0 2 0 2 0 0 0 0 1 0 2 2 2 2 0 1 0 1 0 0 2 0 0 0 2 2 2 0 0 0 0 0 0 0 0 0 0 1 1 1 0 1 1 1 0 0 0 0 0 0 0 0 0 0 2 0 0 0 0 1 1 0 0 0 1 0 1 0 0 1 1 0 0 1 0 0 0 0 1 1 0 0 0 0 1 1 2 0 0 1 0 1 2 0 2 0 0 0 0 0 1 2 0 2 0 1 1 2 0 1 1 2 2 0 0 2 1 0 0 1 0 0 0 1 1 0 0 0 0 1 1 1 1 1 2 2 0 0 0 0 0 0 0 0 0 2 0 0 0 1 1 0 1 1 1 0 0 0 0 0 1 0 0 1 0 2 0 0 1 0 2 0 1 0 1 2 0 1 0 0 1 2 0 0 2 0 2 0 2 0 1 1 1 1 1 1 2 1 0 2 0 0 1 1 2 1 1 1 1 2 0 2 1 2 1 1 0 1 1 0 0 1 0 1 1 0 0 0 1 0 1 0 0 0 1 1 1 0 1 1 0 1 1 0 0 2 1 0 0 0 0 0 0 0 0 1 1 1 0 2 2 2 1 0 2 1 0 1 1 0 2 0 1 1 1 0 2 1 1 2 0 0 0 0 0 0 0 0 1 1 0 2 1 1 0 1 1 1 1 0 1 0 0 1 2 0 2 0 0 0 1 1 0 0 0 0 0 0 1 1 0 0 2 0 0 2 1 1 0 0 1 1 0 0 0 0 0 2 0 0 0 0 1 2 0 0 2 0 0 0 2 2 2 0 1 1 0 2 1 0 0 0 0 0 1 0 1 1 0 2 2 0 1 0 2 1 1 0 2 1 0 0 0 0 2 1 2 0 2 0 1 1 0 0 1 2 2 0 2 1 1 0 1 1 0 2 0 0 2 1 1 0 1 1 0 1 2 2 0 0 0 0 0 1 2 0 2 0 2 1 0 1 0 1 0 0 0 1 0 1 1 2 0 2 1 1 0 0 0 0 2 0 0 0 0 1 1 0 0 1 1 0 0 0 1 0 0 1 1 0 0 0 0 1 1 0 2 0 0 0 1 0 0 1 1 1 1 1 1 0 0 0 1 1 1 1 0 1 1 0 2 2 0 0 0 0 1 0 0 0 1 1 1 2 1 0 0 0 0 1 1 1 1 1 1 0 0 2 2 1 1 2 1 1 0 1 2 1 0 0 2 2 1 1 0 1 0 0 1 1 2 0 2 0 0 1 0 0 0 1 1 2 2 0 1 1 0 0 1 0 0 0 0 1 1 2 0 1 0 0 1 0 1 2 1 0 1 2 0 0 2 1 1 0 0 0 2 1 1 0 0 1 0 2 2 0 0 0 0 0 2 0 0 0 0 0 0 0 0 1 1 0 2 1 0 0 0 0 0 0 2 0 0 0 0 1 2 1 1 0 1 1 1 2 0 0 0 0 0 0 1 0 1 0 0 2 1 0 1 2 1 1 0 0 1 0 0 0 0 2 0 0 0 1 0 0 1 0 0 0 0 0 2 0 1 0 1 1 1 2 2 1 0 0 0 0 0 0 0 0 0 1 1 2 0 0 0 0 0 1 1 1 0 2 2 2 2 1 2 0 0 2 0 0 0 1 1 1 0 1 0 0 0 0 0 0 0 0 0 0 0 0 0 0 0 0 0 0 2 1 2 1 1 1 0 1 0 1 0 2 0 0 2 0 0 1 0 0 0 0 0 2 1 0 1 0 0 1 1 0 0 0 1 0 1 1 0 0 0 0 1 1 0 1 0 0 0 1 0 2 2 1 1 1 1 0 2 0 0 0 0 0 0 2 1 1 1 0 2 2 1 1 1 1 2 1 1 0 1 0 2 1 0 0 1 0 0 0 0 2 0 1 1 2 2 0 1 0 0 2 0 0 1 1 1 0 0 0 0 0 0 2 0 0 0 2 2 0 0 0 0 0 1 2 0 2 0 0 0 0 0 0 0 0 0 1 2 0 0 0 0 0 1 0 0 1 1 0 0
3 1 0 0 0 0 1 2 1 1 0 0 1 2 0 2 0 0 1 2 0 2 0 2 0 0 1 2 2 0 1 1 1 1 1 1 1 2 1 0 2 1 1 0 0 2 0 0 1 1 0 0 0 0 2 1 0 0 0 1 0 0 0 1 0 0 2 0 0 0 0 0 2 1 2 2 2 1 1 1 1 0 2 0 1 0 0 0 0 2 0 0 1 1 0 2 0 1 0 0 1 1 1 1 2 0 2 2 2 0 0 2 1 2 2 2 1 1 2 0 1 0 2 0 2 2 0 1 1 1 0 0 0 1 1 0 1 0 0 0 1 1 0 0 0 1 0 0 0 1 1 0 1 1 0 0 0 0 0 0 0 0 1 1 2 2 1 0 1 2 0 2 0 0 0 0 0 0 0 0 0 1 1 0 0 0 0 1 1 2 0 0 1 1 2 2 1 2 0 0 0 0 1 0 0 0 1 0 1 1 1 1 0 0 0 2 1 0 1 1 0 1 1 0 0 0 0 0 0 0 0 1 0 0 0 0 0 2 2 0 0 0 2 1 2 1 1 0 1 0 0 0 0 0 0 1 1 1 0 0 0 1 0 2 1 0 0 0 2 0 0 2 0 2 0 0 0 0 1 0 1 1 0 1 2 0 0 1 0 2 0 1 0 0 2 0 2 2 0 2 0 1 2 0 0 1 1 2 0 0 0 1 2 1 0 0 1 0 2 0 2 2 0 0 2 0 0 1 0 0 0 2 1 2 0 0 0 1 1 0 0 0 1 0 1 2 0 0 2 2 0 0 0 0 0 0 0 0 1 1 2 1 1 1 1 1 0 2 1 0 1 1 1 2 1 0 2 1 0 2 1 1 1 1 0 0 0 1 1 1 1 1 0 0 2 0 0 1 1 1 1 1 0 1 0 0 1 1 0 2 0 0 0 0 0 0 0 0 0 0 0 0 0 1 1 1 1 2 1 1 0 1 0 0 1 1 0 0 1 0 1 1 1 2 2 2 2 0 2 0 0 0 0 1 1 0 1 1 0 0 2 1 0 0 1 1 1 1 0 0 1 1 2 2 1 0 1 2 2 1 1 1 2 0 2 2 2 2 2 1 2 2 0 2 2 0 1 0 0 2 0 2 0 0 2 0 2 0 2 0 1 2 1 1 0 1 0 0 1 1 2 0 2 0 0 1 0 1 0 1 0 2 2 0 1 0 2 1 2 2 1 2 1 1 2 0 1 0 0 0 0 0 0 1 2 1 1 0 0 0 1 0 1 2 2 0 0 2 0 0 0 0 1 0 1 0 1 1 1 2 0 0 1 1 0 0 1 0 0 0 0 0 2 0 0 0 0 1 1 0 1 1 1 2 2 0 1 0 0 1 1 0 0 1 0 0 2 1 0 0 0 0 0 1 1 1 0 1 0 0 1 1 1 0 2 0 2 0 0 1 1 1 1 2 1 1 2 0 0 0 0 2 1 1 0 2 0 1 1 0 0 0 1 2 2 1 1 0 1 0 1 1 0 0 0 0 2 1 2 0 0 0 0 2 1 0 1 1 0 1 1 1 1 2 1 0 0 0 2 2 0 1 0 1 2 0 1 2 0 0 1 1 0 1 0 0 0 2 1 1 0 0 0 0 1 2 0 0 1 0 0 0 1 0 0 2 1 0 0 1 1 1 0 1 0 2 2 0 0 0 0 0 0 1 0 1 0 0 2 1 0 1 1 0 0 1 0 2 2 2 0 0 1 0 0 2 2 0 0 1 0 1 0 0 0 2 0 2 1 2 0 1 2 2 2 0 1 0 0 1 1 0 0 0 1 1 1 0 1 1 0 0 2 2 1 0 2 2 1 1 1 1 0 0 2 1 1 0 0 2 0 2 1 0 0 0 0 1 0 0 0 0 2 0 1 1 1 0 0 0 0 2 0 2 2 0 0 0 1 0 0 0 1 0 1 0 1 0 1 0 0 0 1 0 1 0 0 1 0 0 1 1 0 0 0 0 1 2 0 0 0 0 1 1 1 0 2 0 1 0 0 0 2 2 1 1 1 0 0 1 1 1 0 0 1 0 1 0 1 0 0 1 2 0 1 0 1 0 0 0 0 0 0 2 0 0 0 0 1 2 0 0 0 0 0 1 2 2 0 1 0 0 2 1 1 0 1 2 1 1 1 2 0 0 2 0 1 0 1 0 0 0 0 0 1 0 1 1 1 0 1 2 0 2 0 1 1 0 0 1 0 0 1 1 1 0 0 0 0 0 1 1
4 1 0 0 0 0 1 1 1 1 1 0 1 1 0 0 0 1 2 1 1 1 0 1 0 0 2 2 2 1 1 2 0 0 1 0 2 0 0 1 1 1 0 0 0 0 0 1 1 1 1 1 0 0 0 2 0 0 0 1 1 0 0 2 0 0 1 0 0 0 0 1 2 1 2 2 2 0 0 1 0 0 1 2 1 0 0 1 1 2 1 1 1 2 0 1 0 2 1 2 2 0 0 0 2 0 2 1 1 0 0 1 1 1 1 1 1 0 0 0 2 0 2 0 0 0 0 1 2 2 0 0 0 0 1 0 0 0 0 0 0 2 0 0 2 2 1 0 0 0 0 0 0 1 1 0 0 0 0 0 0 0 1 1 0 1 0 1 0 0 0 0 0 1 0 0 0 0 0 0 0 1 0 1 0 1 1 0 0 2 0 0 1 0 1 1 1 1 0 0 0 0 1 1 1 0 2 0 1 0 2 0 1 0 2 2 1 0 0 1 1 1 0 0 0 1 0 1 0 0 0 0 0 0 0 0 0 2 2 0 0 1 2 1 1 0 0 0 2 0 0 0 1 0 0 2 0 2 2 2 2 2 0 0 0 0 0 0 0 0 0 2 1 2 1 1 0 0 1 0 0 0 0 2 1 2 0 2 0 2 0 1 0 1 2 0 2 2 0 2 0 0 2 0 0 0 1 2 0 1 0 2 1 0 2 0 2 1 0 2 0 0 2 1 1 0 0 2 0 0 0 2 0 1 0 0 0 1 1 0 1 1 2 0 1 1 0 0 2 0 0 0 0 1 0 1 1 0 0 2 2 0 2 1 2 1 1 0 2 0 2 2 0 2 1 0 1 0 0 2 1 1 0 0 1 0 0 0 0 0 0 0 0 1 1 0 0 0 0 0 0 0 0 1 0 0 1 1 0 2 0 0 0 0 0 0 1 0 1 0 0 1 1 0 1 2 1 0 2 2 0 1 0 0 0 0 0 0 1 0 1 1 0 1 0 1 2 1 1 0 0 0 0 1 1 1 0 1 1 0 2 1 1 1 1 2 0 0 0 0 0 0 2 2 2 0 1 2 1 2 1 2 0 0 0 1 0 0 0 0 0 0 0 1 2 0 2 0 0 2 0 2 1 1 0 1 1 0 0 0 0 0 2 0 1 1 0 1 0 1 1 0 2 1 1 2 0 0 0 1 1 0 1 1 1 0 1 1 2 2 1 1 0 0 2 0 0 1 1 0 0 0 0 1 1 1 1 2 1 0 1 0 0 2 0 2 2 1 0 0 1 1 0 0 0 0 0 1 1 1 0 0 1 1 0 0 1 0 0 0 0 0 0 1 1 1 2 1 1 0 2 0 0 0 1 2 1 0 0 0 0 0 0 1 1 1 0 0 0 0 0 0 1 2 2 0 0 1 0 0 0 0 2 0 2 0 2 0 0 1 2 0 1 1 2 2 2 0 1 0 2 2 0 1 1 2 0 0 1 0 0 0 1 2 2 2 1 0 0 0 1 0 0 0 1 0 2 0 1 0 0 1 0 1 0 1 2 0 0 2 2 0 0 0 0 0 0 0 1 1 1 0 0 0 1 0 1 1 0 0 0 0 0 2 0 0 0 0 0 0 0 0 1 0 0 2 0 0 1 0 1 1 1 2 0 1 1 0 1 1 0 1 1 0 1 1 2 1 0 0 0 0 0 0 0 2 0 0 1 0 0 0 0 1 0 0 2 1 1 1 0 0 0 0 0 0 1 0 0 2 0 2 0 0 0 1 0 2 0 2 0 0 2 2 2 0 0 0 1 0 0 0 0 0 1 0 0 0 0 2 0 0 2 2 2 0 2 2 1 1 0 1 0 1 1 1 1 0 1 2 0 2 0 0 0 0 0 0 0 0 0 0 2 0 0 0 2 0 0 0 0 1 1 2 1 1 1 0 0 0 0 0 2 0 0 1 1 0 1 0 0 0 0 0 1 0 0 0 0 0 0 0 0 0 0 0 0 1 1 0 0 0 1 0 2 0 2 0 0 0 0 2 1 1 1 1 1 1 0 0 1 1 0 0 1 1 2 2 2 0 2 0 1 1 1 1 1 1 0 1 0 0 1 2 1 0 0 0 1 2 0 0 1 1 1 1 1 0 0 1 1 1 1 2 1 0 1 1 0 0 0 0 0 0 2 1 2 0 1 1 0 0 0 0 0 1 1 0 2 0 0 0 0 1 0 2 2 0 0 0 0 0 0 1 1 0 0 0 0 0 0 0
5 0 0 0 1 0 0 2 0 2 2 0 0 0 0 0 0 0 0 2 0 2 0 2 0 0 0 1 1 0 1 2 0 0 1 0 2 1 0 1 1 0 0 2 0 0 0 0 1 1 0 0 0 0 1 1 0 0 0 0 0 2 1 2 0 0 0 0 0 0 1 0 1 0 1 1 1 1 1 0 1 0 2 0 0 0 0 1 1 2 1 1 1 1 0 1 0 1 1 1 0 1 0 0 2 1 2 0 1 1 0 1 1 2 2 2 1 1 1 0 2 0 2 0 0 0 0 2 2 2 1 1 0 0 0 0 0 0 0 0 0 2 0 0 0 0 0 0 0 0 1 0 0 0 1 1 1 0 1 0 2 1 2 0 0 1 0 1 0 1 0 0 1 1 1 0 0 1 1 1 0 1 1 0 1 1 1 1 0 1 1 0 0 1 1 2 0 2 0 0 0 1 0 0 2 0 1 0 1 0 1 1 0 1 2 2 1 0 0 1 1 1 0 0 0 1 0 1 0 0 1 1 0 0 0 0 0 2 2 0 0 0 2 2 2 0 0 0 2 0 0 0 0 0 0 2 0 1 1 1 1 1 0 0 0 0 1 0 1 0 0 2 0 2 0 0 0 2 2 0 1 0 0 1 0 0 0 2 0 2 0 2 0 0 1 0 2 1 0 1 0 0 2 0 0 0 0 2 0 1 0 2 2 0 2 0 1 0 0 2 0 1 0 0 1 0 1 1 1 1 0 1 0 2 0 0 0 0 1 1 0 0 1 0 0 0 1 0 2 1 0 0 0 2 0 2 2 0 1 0 1 1 1 1 1 1 1 2 1 1 1 1 1 1 1 0 2 1 1 1 0 2 0 1 0 1 0 0 0 0 0 1 0 0 2 0 0 1 0 0 0 0 0 2 1 0 0 0 0 2 0 0 0 1 1 0 0 1 1 1 0 1 0 2 1 2 2 1 2 0 2 0 0 1 1 0 0 0 1 0 1 1 0 0 0 1 1 1 0 0 0 0 0 2 1 1 0 1 1 1 1 1 0 0 0 0 2 0 0 0 0 0 2 2 1 1 1 2 2 0 1 2 1 1 0 0 0 2 0 2 0 2 0 2 0 0 2 2 2 2 0 2 1 1 0 1 1 0 1 0 0 2 1 0 0 2 0 0 1 2 2 0 2 1 0 2 0 0 0 0 1 0 1 0 1 0 1 0 1 1 0 2 1 0 1 1 1 1 1 0 0 0 0 2 1 0 0 0 1 0 0 0 0 0 0 0 0 1 0 0 1 0 0 0 0 0 2 2 2 2 0 0 2 2 2 1 2 1 1 1 0 0 0 0 0 0 0 2 2 0 1 0 1 1 1 1 1 0 0 0 0 0 0 0 2 0 0 1 0 0 0 0 1 0 1 0 2 2 0 0 1 1 0 0 1 0 2 0 1 2 1 1 1 2 2 1 1 0 0 0 1 2 1 1 0 2 0 0 1 0 0 0 0 1 1 0 2 0 0 0 0 0 0 0 0 0 2 2 2 0 0 0 0 0 0 1 0 1 0 1 1 1 1 1 2 2 0 1 1 2 1 0 0 0 1 0 1 2 0 1 0 0 0 1 0 1 1 1 1 1 0 1 0 1 0 2 1 0 0 0 1 0 0 2 0 0 1 0 1 1 0 1 1 0 2 0 2 0 0 0 0 0 0 1 0 2 2 0 2 0 0 0 1 0 0 1 1 1 2 2 1 1 1 0 0 1 1 0 0 2 0 1 0 0 0 2 0 2 1 2 0 1 1 1 0 0 0 0 0 0 0 0 0 0 1 1 1 1 0 0 1 1 1 2 2 0 2 1 0 0 0 1 0 0 2 1 0 0 0 2 0 2 0 0 0 0 0 2 2 0 1 1 1 0 1 1 0 0 0 1 1 0 1 1 1 0 1 0 0 0 1 0 1 0 0 2 0 0 1 0 0 0 0 0 1 1 0 0 1 1 1 1 1 0 1 1 0 1 0 0 0 0 1 1 1 1 1 0 1 0 0 1 1 1 1 1 1 2 1 1 1 1 1 0 1 1 1 0 1 0 0 1 2 1 0 0 1 1 0 0 0 1 0 0 0 0 0 0 0 0 0 0 1 0 0 1 2 0 0 0 2 0 2 1 1 0 1 2 0 0 0 0 0 2 0 0 0 0 1 1 0 0 0 0 0 0 0 0 1 0 0 1 0 0 0 1 1 0 0 0 0 0 0 0 0 0 1 0 1 1 1 1
6 1 0 1 1 0 0 1 2 0 0 0 0 0 0 0 0 0 2 0 1 1 0 1 0 0 1 2 2 1 1 1 1 1 1 1 1 2 0 2 0 1 0 1 1 2 0 0 1 2 0 0 0 1 1 1 1 0 0 0 1 1 0 0 0 0 1 0 0 0 0 1 1 0 1 1 1 1 1 0 0 0 0 2 0 0 0 0 0 1 0 0 1 1 0 1 0 2 2 2 0 0 1 0 1 0 1 0 1 1 0 1 0 1 1 1 1 0 0 0 1 1 1 1 0 0 0 0 1 0 0 0 0 0 1 0 0 0 0 0 1 1 0 0 1 1 0 0 0 0 0 0 0 0 0 0 0 0 0 0 1 1 1 1 1 2 1 0 1 2 0 2 0 1 1 0 0 0 0 0 0 1 0 2 0 2 2 2 1 1 0 1 2 0 2 1 0 1 0 0 0 0 0 1 2 0 2 1 1 0 1 1 1 0 0 2 0 0 2 1 0 0 0 0 1 0 2 2 0 1 0 0 0 0 0 0 0 2 2 0 0 0 2 2 1 0 0 0 2 0 0 0 2 1 0 2 1 0 0 0 0 0 0 2 0 0 1 0 1 0 0 1 0 1 0 1 0 0 0 0 0 2 1 2 2 2 1 1 0 2 0 0 0 0 0 0 1 0 0 1 1 0 1 1 0 0 0 2 1 2 1 2 2 1 2 1 2 0 0 1 0 0 2 1 2 0 0 2 1 1 0 1 0 1 0 0 0 1 1 1 1 1 2 0 1 1 1 1 1 2 1 1 0 0 0 0 0 0 0 0 0 0 2 1 2 1 1 2 0 0 0 1 0 2 0 0 2 0 0 2 2 0 0 0 1 0 0 0 0 0 0 0 1 1 2 2 2 2 0 0 0 0 0 1 0 1 1 0 0 1 0 0 0 1 1 1 0 1 1 1 0 1 0 2 1 2 2 0 0 0 0 0 0 0 0 0 0 2 1 1 2 0 0 1 1 2 2 2 0 0 0 1 0 1 1 0 1 1 1 0 2 1 0 0 0 1 0 0 0 0 1 1 1 0 0 1 0 2 2 0 1 1 1 0 1 2 1 1 0 2 1 1 1 1 1 0 1 2 2 2 0 2 1 1 0 1 1 0 2 0 1 1 0 1 0 1 0 2 0 2 2 0 1 1 0 1 1 0 1 2 0 0 0 0 0 0 1 1 1 1 0 0 1 1 1 0 1 1 1 0 0 0 0 1 1 0 0 2 0 2 0 0 1 2 0 1 1 2 2 1 0 0 1 0 1 0 1 2 2 1 1 0 1 1 1 0 0 2 2 2 0 0 2 0 1 0 0 1 1 0 1 0 0 2 2 0 2 0 0 0 0 1 0 0 2 0 0 2 1 0 0 0 1 1 1 0 1 1 0 0 1 1 1 1 1 0 1 0 0 2 1 1 0 1 0 0 2 1 0 0 1 1 2 0 0 1 0 0 1 0 0 0 2 2 2 2 1 2 1 1 1 1 0 1 0 0 2 0 2 0 0 0 1 1 0 2 0 1 1 1 2 1 0 1 0 0 0 0 1 1 0 0 0 1 2 0 1 2 0 0 0 0 0 1 1 1 0 1 1 1 0 0 1 0 1 1 0 0 0 0 1 0 0 2 0 1 0 0 2 2 0 2 0 0 0 0 0 1 0 0 0 0 0 0 0 1 0 0 2 0 0 0 2 1 0 0 1 2 1 1 0 0 0 0 0 0 2 0 1 1 0 1 0 0 1 1 1 2 1 2 0 2 2 2 1 0 0 2 0 0 2 0 0 0 1 0 1 0 0 2 0 0 1 1 1 0 2 2 2 2 1 2 0 1 1 2 1 0 1 2 1 1 1 0 0 0 0 0 0 1 0 0 0 0 0 0 0 0 1 0 0 1 0 2 2 0 0 0 1 1 0 1 0 0 0 2 2 0 1 0 1 0 0 0 2 2 0 2 1 1 1 1 0 0 1 1 0 1 0 1 1 0 1 1 2 0 2 0 0 0 0 2 0 0 2 1 0 1 0 2 0 0 0 1 1 1 1 1 1 0 1 0 1 0 1 0 1 0 1 1 0 0 0 0 0 0 0 1 2 0 0 1 0 0 0 2 2 0 0 1 0 1 1 2 2 0 2 0 0 0 0 0 1 0 2 0 0 0 1 1 0 1 1 0 0 2 2 1 1 1 0 1 0 0 0 0 0 0 0 2 0 0 0 0 0 1 0 1 1 0 0 0
7 1 0 0 0 0 1 2 1 2 1 0 1 1 0 0 0 0 0 2 1 2 0 2 0 0 2 2 2 0 1 1 1 1 2 2 0 1 0 0 2 0 0 1 0 0 1 0 0 2 0 0 0 1 1 1 0 0 0 1 0 1 0 0 0 0 2 0 0 0 1 1 2 0 1 2 2 1 1 0 0 0 2 1 2 0 0 0 0 2 0 0 1 1 0 1 0 0 0 0 1 0 1 0 2 0 2 2 1 0 0 1 1 2 2 2 2 1 1 0 1 1 1 1 1 1 0 0 1 1 0 0 0 2 1 1 0 1 0 0 2 0 0 0 2 2 2 0 0 0 1 0 1 0 1 0 0 1 0 0 1 1 2 0 0 1 1 1 0 1 1 0 2 1 0 0 1 0 0 0 0 0 0 1 0 1 1 0 0 2 0 0 1 0 1 1 0 2 0 0 0 0 0 0 2 0 2 1 0 0 1 0 0 0 1 2 0 0 1 1 1 1 1 0 0 0 1 1 1 1 0 1 0 0 0 1 1 2 2 0 0 0 2 1 1 0 0 0 2 0 0 0 1 0 0 0 0 1 1 0 0 0 0 0 0 0 1 0 2 0 1 1 0 0 1 0 0 1 1 0 1 0 0 1 2 0 0 2 0 2 0 1 0 1 1 1 1 0 0 2 0 1 2 0 1 1 0 2 0 0 0 2 2 0 2 0 2 0 0 1 1 1 0 0 2 0 0 0 0 1 0 1 0 2 0 0 0 2 0 1 0 1 1 1 2 2 0 2 2 1 1 1 0 1 0 1 1 0 0 1 1 0 1 1 1 1 1 2 1 0 1 1 1 2 0 0 1 2 0 2 0 1 0 1 1 0 0 0 0 0 0 0 1 0 2 2 2 0 0 0 0 0 0 2 1 1 0 2 0 2 1 0 0 1 1 0 0 0 0 0 1 2 0 2 1 2 0 1 1 0 1 0 0 0 1 1 0 1 1 1 2 0 0 1 1 2 1 0 1 0 0 0 0 2 2 1 1 2 2 1 1 2 0 0 0 1 0 1 0 0 1 1 2 2 0 1 0 2 1 0 1 1 2 0 2 2 2 1 1 0 1 1 0 1 1 0 2 2 2 2 0 2 2 0 0 1 1 0 1 0 0 1 1 0 1 1 0 0 1 2 2 0 2 1 0 2 0 0 1 1 1 0 0 0 0 0 2 0 0 0 0 0 1 0 2 0 1 2 2 0 0 0 0 2 0 2 0 1 2 0 0 0 1 1 0 1 1 1 0 0 0 0 0 0 0 0 2 2 2 1 1 0 0 0 0 0 0 1 1 1 0 0 0 1 1 1 2 0 0 0 0 2 0 2 2 0 2 0 0 0 0 0 0 1 1 1 0 1 1 0 0 0 0 1 0 0 2 1 0 0 0 0 1 1 2 0 2 0 0 2 0 0 0 0 1 1 2 0 1 0 0 1 0 1 1 2 0 0 1 0 0 0 1 1 1 1 1 1 0 0 0 2 0 0 0 0 1 0 1 0 0 0 0 2 0 2 2 1 0 1 1 1 0 1 1 0 0 1 2 2 0 2 0 0 2 0 1 1 1 1 0 0 0 2 0 1 0 2 2 2 0 0 0 0 0 1 0 1 0 0 1 0 0 2 0 0 0 0 1 2 0 2 0 0 0 1 1 0 0 1 1 1 0 0 0 1 0 0 2 0 0 0 2 1 1 0 0 1 1 1 1 1 1 1 1 0 2 0 1 0 0 0 2 1 2 0 0 2 1 2 0 2 0 2 2 2 0 1 1 1 1 0 0 0 2 1 1 0 0 1 0 0 0 0 0 1 1 1 1 1 1 2 0 0 1 0 0 0 2 2 2 0 0 1 0 0 0 1 1 0 1 0 2 0 1 1 1 1 0 0 0 1 1 1 1 0 1 0 0 0 1 0 0 0 0 2 1 0 2 0 0 0 0 1 1 1 0 0 1 1 2 2 0 0 0 0 1 2 1 0 0 0 1 0 0 0 2 0 0 1 0 0 0 0 2 1 0 0 0 2 0 1 0 0 0 0 2 0 1 0 0 1 2 0 0 0 2 0 2 1 0 0 0 2 0 0 0 2 0 0 0 0 1 1 1 1 2 1 0 1 1 0 1 2 2 0 2 0 0 0 0 0 1 0 0 1 2 0 1 1 0 1 0 0 0 2 2 2 0 0 0 2 0 2 0 1 1 1 1 1 0 0 0 1 1 0 0 0 0 1 1 0
8 0 0 0 0 0 0 2 1 2 1 0 0 0 0 0 0 0 2 0 1 0 0 2 0 0 1 2 2 0 2 1 1 1 2 0 2 1 0 1 2 1 2 2 0 1 1 0 0 2 0 0 1 2 0 2 0 0 0 1 0 1 0 1 0 0 1 1 0 0 0 1 2 0 2 2 2 2 2 0 2 0 2 0 2 1 1 0 0 2 0 0 1 0 0 2 0 0 0 0 1 0 1 0 2 0 2 1 1 0 0 2 1 2 2 2 2 0 0 0 2 0 2 0 2 2 0 0 1 1 0 0 0 0 1 0 0 0 1 0 0 2 0 0 1 1 1 1 1 1 0 0 0 0 0 0 0 1 0 0 0 0 2 0 1 2 0 1 0 1 0 1 2 0 1 0 2 1 1 1 0 1 1 1 0 1 1 1 0 0 0 0 2 0 2 2 0 0 0 0 0 0 1 0 2 0 1 0 1 0 1 0 1 0 1 2 0 0 2 1 1 1 0 0 0 0 0 1 0 0 1 1 0 0 0 0 0 2 1 1 1 1 2 2 2 0 0 1 1 1 1 1 1 0 0 2 1 2 1 1 1 1 0 0 0 0 1 2 2 0 0 2 0 2 1 0 1 0 1 0 0 1 2 2 2 1 1 1 0 2 0 2 1 0 1 0 2 1 0 0 0 0 2 0 1 1 0 1 2 2 1 2 2 0 1 0 2 1 0 0 1 1 0 0 2 0 2 2 1 2 0 0 0 0 0 0 0 0 1 1 0 0 2 0 1 1 0 1 1 2 1 1 0 2 0 2 2 0 0 1 1 0 2 1 2 0 0 1 2 0 2 2 1 1 1 0 2 0 0 2 1 0 0 0 0 1 0 0 0 0 0 0 1 1 2 1 0 0 1 1 1 1 0 1 0 0 1 0 1 2 0 0 0 0 0 0 1 0 0 0 0 2 0 2 2 2 2 1 1 0 1 0 0 1 1 1 0 1 0 0 1 1 0 0 0 2 0 1 0 0 0 0 0 0 0 0 0 2 1 1 2 1 0 0 0 0 0 1 0 1 0 0 1 1 1 1 1 2 2 1 1 2 0 0 0 0 0 1 1 1 2 1 1 1 1 0 2 2 2 2 0 2 2 0 0 0 0 0 2 0 1 1 0 1 0 1 0 0 2 2 2 0 2 1 0 2 0 1 0 1 0 1 2 0 2 0 1 0 1 0 0 0 2 2 2 2 0 2 2 0 0 0 0 2 1 0 0 1 0 0 0 1 0 2 0 1 1 2 1 0 0 0 0 0 0 0 2 1 1 1 0 0 1 0 1 1 1 2 1 2 1 0 0 0 0 1 1 0 0 0 0 2 0 2 2 0 2 0 0 1 0 0 0 1 0 0 0 1 0 0 0 0 1 1 1 0 1 2 0 0 1 1 1 0 1 0 2 0 0 2 1 1 0 2 2 1 1 0 0 0 0 2 1 0 0 1 0 0 1 1 0 0 1 1 1 1 0 0 0 0 0 0 0 1 1 0 2 0 1 0 1 2 1 2 0 1 1 2 0 0 1 1 0 0 0 0 0 0 1 2 1 1 0 0 0 0 1 2 0 0 0 0 1 1 1 2 0 0 0 0 0 1 0 0 0 2 0 0 0 0 1 0 0 2 0 0 0 0 0 0 0 0 2 0 2 0 2 1 0 0 0 0 0 0 0 0 1 0 1 0 0 0 1 0 0 1 0 1 1 1 1 0 2 0 0 1 0 0 2 0 1 0 0 0 0 2 0 1 0 1 1 0 2 2 2 0 0 0 0 0 1 0 0 0 2 0 2 0 0 1 0 0 0 0 0 0 1 2 1 1 0 1 0 0 2 0 0 0 1 2 1 1 0 0 0 1 1 0 0 0 0 0 1 0 0 0 1 0 0 1 1 1 2 2 0 0 2 0 1 0 2 0 0 0 0 1 1 0 1 0 0 0 2 1 2 0 0 1 2 2 2 2 0 0 0 0 0 2 1 0 1 0 1 1 2 0 2 0 1 0 1 1 2 2 1 1 1 2 1 1 1 1 0 1 1 1 1 0 2 0 0 2 2 0 0 2 2 0 0 0 0 0 0 1 0 0 0 1 0 0 0 1 1 1 1 0 1 1 0 0 2 0 2 1 0 0 1 2 2 1 1 1 0 1 1 0 1 0 1 1 0 1 0 1 0 0 0 1 1 1 0 1 1 0 0 1 1 0 1 2 0 0 0 0 1 0 0 0 0 0 2 1
9 1 0 0 1 0 0 2 1 2 2 0 0 1 0 1 0 0 0 2 1 2 0 1 0 0 1 2 2 0 2 1 0 1 1 1 1 1 0 0 1 1 0 0 1 0 0 0 2 0 0 0 0 0 1 2 0 0 0 0 1 0 0 0 0 0 1 0 0 0 1 1 2 0 1 2 1 0 0 2 0 0 1 1 1 0 0 1 1 2 1 1 0 2 0 2 0 1 1 1 0 1 1 0 2 0 2 1 1 0 0 2 0 1 1 1 1 0 2 0 0 0 2 0 2 2 0 2 2 2 0 0 0 0 0 0 0 0 0 0 1 2 1 0 1 2 1 0 0 0 0 1 0 1 0 0 0 1 1 1 2 1 1 1 1 2 1 1 0 2 0 1 1 2 0 0 0 1 1 1 0 1 0 0 0 0 0 0 0 1 0 0 2 0 2 2 0 1 0 0 0 0 0 0 2 0 2 1 1 2 2 1 2 1 0 2 0 0 1 0 1 1 1 0 0 0 0 2 0 0 0 0 0 1 1 0 0 2 2 1 0 0 2 2 2 0 0 0 2 0 0 0 0 0 0 2 1 0 0 0 0 1 0 1 0 0 0 1 2 0 0 0 0 2 1 0 0 0 0 0 0 0 1 2 2 2 1 0 0 1 1 1 0 0 2 0 2 0 0 2 1 0 2 0 2 0 1 0 1 1 0 1 2 0 2 0 0 2 2 0 2 2 2 1 2 0 1 1 0 0 0 1 1 2 0 0 0 1 1 1 0 1 2 0 0 0 0 0 1 1 0 0 2 0 2 1 1 0 1 0 1 1 1 0 1 0 0 2 2 0 2 2 0 2 1 1 1 1 0 2 1 0 1 1 0 0 0 1 1 0 0 0 1 0 2 1 1 1 0 0 0 0 0 2 0 2 2 2 0 2 0 0 0 1 1 0 0 0 1 0 0 1 0 2 1 2 1 1 2 1 1 0 0 1 1 0 0 1 0 0 0 2 0 1 1 2 2 1 0 0 0 0 0 2 2 1 1 2 0 1 1 1 0 0 1 1 0 0 0 0 0 0 2 2 2 0 1 2 2 1 1 0 0 0 0 0 0 0 0 0 0 1 0 1 2 0 1 1 1 2 0 2 0 2 0 2 2 0 0 0 0 2 2 0 0 2 0 1 1 2 2 0 2 0 1 2 0 0 1 1 0 0 2 1 1 0 2 0 2 2 0 1 2 1 2 2 0 1 1 0 0 0 0 2 0 1 0 0 1 0 1 0 1 2 0 1 1 0 0 0 0 0 2 0 2 0 2 1 1 1 1 0 2 2 0 0 2 1 0 1 1 1 2 1 1 0 1 0 0 0 0 1 0 1 1 1 1 0 0 1 1 0 0 1 0 2 0 0 0 0 0 0 0 1 1 0 1 0 0 0 1 1 0 0 1 1 2 1 0 1 1 0 0 1 2 1 2 0 1 0 1 1 1 1 0 2 0 0 2 0 0 0 0 1 1 1 1 1 1 1 1 1 1 0 0 0 1 1 1 1 0 0 0 1 2 2 0 1 0 1 1 1 1 0 1 1 0 1 2 2 0 1 0 0 0 0 2 2 0 1 0 0 0 2 0 0 0 2 1 1 1 0 0 0 1 1 0 0 0 0 1 0 0 2 0 0 1 0 2 2 0 2 0 0 0 1 1 1 0 0 0 0 0 0 0 1 0 0 1 0 0 0 1 0 0 1 1 1 1 1 0 0 2 0 0 0 1 0 0 1 1 1 0 0 2 1 0 1 0 1 1 1 1 1 1 0 0 1 0 1 2 0 1 0 1 1 0 0 0 1 0 0 1 1 0 0 2 1 2 2 2 2 0 0 2 1 1 0 0 1 0 1 0 0 0 0 0 1 0 0 0 0 1 0 0 0 0 0 0 0 0 1 1 1 1 0 1 0 1 0 2 0 0 0 1 0 1 0 1 0 0 0 0 0 2 0 0 1 1 1 2 2 0 0 0 0 0 2 0 0 1 0 1 1 2 1 2 0 0 1 0 0 0 0 2 2 0 2 1 2 0 0 1 0 1 1 1 1 2 0 0 2 2 1 0 1 1 1 0 1 0 0 0 2 0 0 0 0 0 0 0 0 2 1 1 1 0 0 0 0 1 1 2 1 0 1 1 1 0 0 0 0 1 0 1 1 1 0 1 1 0 1 0 0 0 1 1 0 2 0 0 0 0 1 0 0 0 0 1 2 0 0 0 0 0 1 0 0 0 0 1 0
10 1 0 0 1 0 1 2 2 1 0 0 0 0 0 0 0 0 0 2 0 2 0 2 0 0 1 2 1 1 1 1 1 1 0 2 0 1 0 0 2 0 0 0 1 1 0 0 2 1 0 0 1 1 0 2 0 0 0 1 0 1 0 1 0 1 1 0 0 0 1 1 2 0 2 2 2 2 2 0 1 0 2 0 1 0 0 0 0 2 0 0 0 1 0 0 0 1 1 2 1 0 1 0 2 0 2 0 1 0 0 1 1 1 1 1 1 0 1 0 2 0 1 1 0 0 0 1 1 1 0 0 0 0 1 0 0 0 0 0 0 2 0 0 1 0 0 0 0 0 0 0 0 0 0 0 0 1 0 0 0 0 1 1 1 2 0 0 0 0 0 1 1 1 0 0 0 1 0 1 0 2 1 1 0 1 2 2 0 0 2 2 1 0 1 1 1 2 0 0 0 1 1 0 2 0 2 0 1 0 0 1 1 0 0 2 1 0 1 1 0 0 0 1 0 0 1 1 0 0 0 0 0 0 0 0 0 2 2 0 0 0 2 2 2 0 0 0 1 0 0 0 1 0 1 2 0 1 0 0 0 0 0 0 0 0 1 2 2 0 0 2 0 1 0 2 1 0 0 0 0 0 0 1 1 0 0 1 0 2 0 1 1 0 2 0 2 2 0 2 0 2 0 2 0 0 0 2 1 1 1 2 1 1 1 0 1 0 0 2 0 0 1 1 0 0 0 2 2 2 0 1 0 1 0 0 0 0 1 2 2 1 2 0 1 1 0 1 2 0 0 0 0 1 0 1 1 1 0 1 1 0 0 0 0 2 0 1 2 0 2 2 0 2 1 1 1 2 1 1 0 1 0 0 1 0 0 0 0 0 0 0 2 0 2 2 1 0 0 0 0 0 0 1 0 0 1 1 0 2 0 0 0 1 1 0 1 0 1 0 0 0 2 2 0 1 0 0 2 1 1 0 1 1 0 0 0 1 0 0 2 0 0 0 0 0 2 1 1 0 0 1 0 2 1 0 1 1 1 0 1 1 0 0 0 0 0 1 0 1 1 0 1 1 1 1 0 2 2 2 0 1 1 0 1 2 1 2 0 2 0 2 0 1 2 0 2 1 1 2 0 1 1 1 0 1 1 1 0 0 0 2 1 0 1 1 0 0 1 0 0 2 2 1 1 2 0 0 1 2 0 0 0 0 0 0 2 0 2 2 0 1 2 0 2 1 0 1 1 0 0 0 0 2 0 1 0 1 1 0 0 0 0 0 0 1 1 2 1 1 1 1 1 0 1 0 1 2 2 0 1 0 2 1 2 0 0 1 1 1 0 0 0 0 0 0 2 0 0 0 0 1 0 1 1 1 1 0 0 2 0 0 0 1 0 0 0 1 0 0 0 0 0 0 0 0 2 2 0 0 1 1 0 0 1 0 2 0 1 2 1 0 0 1 2 2 2 0 0 0 2 1 1 0 1 1 0 1 1 0 0 0 1 0 0 0 1 2 0 0 0 0 0 0 0 0 2 1 2 0 1 0 0 1 1 1 1 1 1 2 2 0 0 2 1 0 0 0 1 1 0 0 0 0 0 0 1 2 0 0 0 0 1 1 1 1 0 1 0 1 0 0 0 0 1 2 0 1 2 0 2 1 0 2 0 0 1 0 1 1 0 1 0 0 0 1 1 0 0 0 0 0 0 0 0 1 0 1 1 1 1 0 1 1 1 1 1 2 2 2 0 1 1 1 0 0 1 0 2 0 0 0 1 1 1 1 0 1 0 1 1 1 2 2 2 0 2 1 1 0 0 0 0 0 1 0 1 0 0 1 0 0 1 1 1 0 0 2 1 1 1 1 0 0 0 1 0 0 1 2 0 2 1 1 0 0 0 1 1 0 1 1 2 0 0 0 2 0 0 1 0 1 0 2 2 0 0 0 0 0 1 1 1 0 0 2 0 0 1 0 0 0 0 1 2 1 0 0 0 0 1 1 1 1 0 1 0 1 0 0 2 0 0 2 2 0 2 0 0 0 0 1 2 2 1 1 1 2 0 1 0 1 0 0 0 0 2 1 1 1 0 1 1 0 1 1 0 1 0 0 0 0 0 1 0 0 0 0 0 1 0 0 2 0 0 1 2 0 1 1 0 1 1 1 2 0 1 0 0 0 0 0 1 0 1 1 0 0 0 0 0 0 0 0 0 2 2 2 0 0 0 2 0 1 0 0 0 0 0 2 0 0 0 0 0 0 0 0 0 1 2 1
11 1 0 0 0 0 0 1 2 1 0 1 2 2 0 0 0 0 1 1 1 1 0 2 0 0 1 1 1 1 2 0 0 1 2 0 2 1 1 0 1 0 0 1 1 1 0 0 2 1 0 0 1 1 0 2 0 2 2 1 0 0 1 2 0 1 1 1 0 0 0 1 1 0 2 1 1 1 1 0 1 0 2 0 1 0 0 2 2 2 1 2 0 0 2 2 0 0 0 1 2 1 0 0 2 1 2 0 1 1 0 2 0 0 2 2 1 1 2 0 2 1 1 1 0 0 0 1 1 1 1 1 0 0 0 0 0 1 0 0 2 0 0 0 0 1 0 0 0 0 0 0 0 1 0 1 0 0 0 0 0 0 2 0 1 2 0 2 0 1 0 1 1 1 1 0 0 0 0 0 0 0 0 0 1 1 0 1 0 1 0 0 2 1 2 1 1 2 1 0 0 1 1 0 1 0 2 1 1 0 1 1 2 0 2 2 1 1 0 0 1 1 0 0 0 0 1 2 0 0 1 1 0 1 1 0 0 2 2 0 0 0 2 0 2 2 2 0 2 0 0 0 1 0 0 1 1 2 0 0 0 0 0 0 0 0 0 0 0 0 2 1 0 1 0 1 0 1 1 0 1 2 0 2 0 1 0 2 0 2 0 1 0 0 2 0 2 0 0 0 0 0 2 0 0 1 0 2 1 1 1 1 2 0 2 0 2 1 0 0 0 0 1 1 0 0 1 1 1 1 0 1 0 2 0 2 1 2 0 1 0 2 2 1 1 1 2 0 1 2 0 0 0 0 0 0 0 0 0 2 2 0 0 0 0 0 0 2 2 0 2 2 1 1 0 1 2 0 0 2 2 1 1 0 0 1 0 0 0 0 1 1 0 1 2 0 0 0 1 1 1 1 0 1 0 0 1 1 0 1 1 1 0 0 0 0 2 0 1 0 0 0 0 0 0 1 0 1 1 1 0 0 0 0 1 1 0 1 0 0 2 0 0 0 0 2 0 1 0 0 0 0 0 1 1 1 0 0 0 0 2 0 0 0 0 0 0 1 0 1 1 0 2 2 2 0 1 1 2 1 1 2 0 0 0 1 0 0 0 0 1 1 0 2 1 0 2 2 2 2 0 2 2 0 0 0 1 0 1 0 0 2 2 1 0 1 1 1 0 1 1 0 2 0 0 2 0 2 0 2 0 2 1 1 1 0 0 1 2 2 1 1 1 1 1 0 1 1 1 0 0 0 0 1 1 0 0 0 1 0 0 0 0 1 1 0 0 1 1 1 0 1 0 0 0 0 0 1 1 1 0 0 0 1 0 0 0 0 0 0 0 0 2 0 0 0 1 0 0 0 0 2 1 0 0 2 0 0 1 0 0 0 0 0 2 0 0 1 0 1 1 1 0 0 0 1 1 1 0 0 1 1 0 0 2 0 2 0 1 2 1 0 1 2 2 1 1 0 0 0 0 0 0 0 1 2 0 0 1 0 0 0 1 2 2 2 0 2 0 0 0 1 0 0 0 0 2 0 1 0 2 1 0 0 0 2 0 1 0 0 1 1 0 1 0 1 0 1 0 1 1 0 0 0 1 0 2 2 0 0 0 0 0 1 0 1 0 0 0 0 0 1 1 0 0 2 0 0 0 0 1 0 0 2 0 0 1 0 0 1 1 0 0 0 0 1 1 1 0 0 0 0 0 0 0 2 0 1 2 1 1 1 0 2 0 0 2 0 0 0 0 0 2 1 1 0 0 0 0 2 0 2 1 1 1 1 0 2 0 2 0 1 0 1 1 1 1 1 0 1 2 0 0 0 1 2 1 0 0 1 0 0 2 2 2 0 1 2 1 2 2 1 0 1 2 1 1 0 1 2 2 0 0 1 0 0 0 0 2 1 1 0 0 0 0 0 0 0 0 1 0 1 1 2 2 0 0 0 0 0 2 0 0 0 0 1 0 0 1 0 0 0 1 0 1 1 0 1 0 0 0 0 0 0 0 0 0 1 1 0 1 0 0 1 1 0 2 0 0 0 0 2 0 0 2 2 0 2 0 1 0 1 0 0 0 0 1 1 1 1 0 2 2 0 0 0 1 1 1 1 1 0 1 2 1 0 0 0 0 0 0 0 2 1 1 0 1 0 0 1 1 0 2 1 1 0 1 2 2 2 1 2 0 1 1 0 1 1 1 1 0 0 1 0 0 0 0 0 2 0 0 0 0 0 0 1 2 0 0 2 0 0 0 1 0 1 0 0 1 1 1 1
12 1 0 0 0 0 0 1 1 2 2 1 1 2 0 1 0 0 0 2 0 2 0 2 0 0 0 1 2 1 1 2 1 2 1 1 1 2 0 1 0 0 0 0 0 0 0 0 1 1 0 0 0 0 1 1 0 0 1 1 1 0 0 0 0 0 2 0 0 0 0 2 1 0 2 1 1 1 1 0 0 0 2 0 1 0 0 0 0 2 0 0 1 1 0 1 0 1 0 0 0 0 0 0 2 1 2 0 0 0 1 1 1 1 1 1 1 0 1 1 1 0 0 2 0 0 0 0 1 1 0 0 0 0 0 0 0 0 2 0 0 2 1 0 0 1 0 0 0 0 0 0 0 0 0 2 0 0 0 0 1 0 0 2 0 0 0 0 0 1 1 0 0 2 0 0 0 1 0 0 1 1 1 0 0 0 0 1 0 0 1 1 1 0 1 1 0 2 0 0 0 1 0 1 2 0 1 0 2 0 2 1 1 0 0 1 1 0 0 0 0 0 1 0 0 0 1 2 0 0 0 0 0 2 2 1 1 2 2 0 0 0 1 1 1 1 1 1 1 0 0 0 1 0 0 1 1 0 0 1 0 0 0 2 0 0 0 0 2 0 0 2 0 1 0 0 0 1 2 0 0 1 0 2 0 0 0 1 0 2 0 2 0 0 2 0 2 0 0 1 0 0 2 0 1 1 0 2 1 1 0 1 2 0 1 0 2 0 1 1 1 1 0 0 1 0 2 2 0 0 0 1 0 0 0 0 0 2 0 0 0 0 2 0 1 1 0 0 0 2 0 0 0 0 0 0 0 0 0 0 0 0 0 0 0 0 0 2 2 0 2 2 2 0 0 1 2 2 1 1 0 1 1 1 0 0 0 0 0 0 0 1 0 0 2 0 0 1 1 1 1 1 0 2 0 0 0 1 1 0 1 0 0 1 1 0 1 0 0 0 0 0 0 0 0 1 0 1 1 0 1 0 0 0 1 1 0 1 0 0 0 2 0 0 0 1 1 0 2 0 0 1 0 2 1 1 0 2 2 1 0 1 0 0 1 1 0 2 0 2 0 1 2 2 0 0 0 1 2 1 0 2 1 0 0 2 0 1 1 0 0 1 0 0 1 0 1 0 0 2 0 2 1 0 1 0 1 0 2 0 0 2 0 2 0 0 0 0 1 1 1 0 2 1 1 2 0 1 0 1 0 1 2 1 2 0 2 0 1 1 1 1 1 0 1 0 2 1 2 0 0 0 0 2 1 1 0 0 0 0 0 2 0 0 0 0 0 1 0 0 0 1 0 0 0 0 0 1 1 2 0 0 2 1 2 1 1 1 1 1 1 1 0 0 0 2 1 0 0 0 0 2 1 1 0 1 0 0 0 2 0 0 0 1 1 1 0 0 0 0 0 0 0 0 0 0 2 1 0 0 0 0 0 0 1 1 2 0 1 2 1 1 0 0 1 1 2 0 0 1 0 2 0 1 1 2 0 0 1 0 0 0 2 0 0 0 2 1 0 0 1 0 0 0 0 1 1 1 2 0 0 1 1 0 0 1 1 0 0 1 2 0 0 2 0 0 0 0 0 0 0 0 0 0 0 0 2 2 0 0 0 0 1 1 0 0 0 1 1 1 0 0 1 0 0 2 0 1 0 1 1 0 0 2 0 0 0 0 1 1 0 2 0 0 1 0 0 0 0 0 1 0 1 0 0 1 0 0 1 0 0 1 2 0 0 0 0 1 2 2 1 0 1 0 0 1 1 0 2 0 0 0 2 2 1 1 0 2 1 2 0 2 1 1 1 0 1 1 0 0 0 0 0 0 1 2 1 0 0 1 0 0 1 1 1 0 1 2 1 1 1 1 0 0 2 0 0 0 1 2 0 2 1 1 0 1 1 0 1 0 1 0 1 0 0 0 1 0 0 0 0 2 1 1 1 0 1 0 0 1 1 0 0 0 0 1 0 0 1 0 0 0 0 1 2 1 0 0 1 1 2 2 0 0 0 1 0 1 1 1 0 0 0 2 2 0 2 0 0 1 0 1 1 1 2 2 1 1 1 1 1 1 0 0 1 1 2 1 2 0 0 2 2 1 0 2 0 1 0 0 0 0 0 1 0 0 0 0 1 0 0 0 0 0 0 2 1 0 0 0 2 0 2 1 1 0 1 1 0 0 0 0 0 0 1 1 1 0 2 1 0 0 1 0 0 0 0 0 1 0 1 1 0 0 0 0 0 0 1 1 1 1 0 0 0 0 0 0 1 0 1 0
13 0 0 1 0 1 0 2 1 2 1 0 0 0 0 0 0 1 2 1 0 1 0 2 0 0 1 2 2 0 1 2 1 1 2 0 2 0 0 0 2 0 1 0 0 2 0 0 1 1 0 0 0 0 1 1 0 0 0 1 1 0 0 0 1 1 1 0 0 0 0 0 2 1 2 2 2 2 2 0 2 0 2 0 2 0 1 0 0 2 0 0 1 2 1 2 0 2 0 1 1 1 0 0 2 2 2 0 0 0 0 1 1 2 2 2 2 0 2 0 1 0 2 0 1 1 0 0 1 1 0 0 0 1 0 0 0 0 0 0 2 1 0 0 2 0 0 0 0 1 0 0 1 0 0 0 0 0 0 0 1 0 2 0 1 1 0 2 0 1 1 0 0 1 1 0 0 2 1 1 0 2 1 1 0 1 2 0 0 2 0 0 0 0 0 1 1 2 1 0 0 0 0 1 2 0 1 0 1 0 2 0 1 0 1 2 0 1 0 0 1 1 1 0 0 0 1 1 0 0 0 0 1 1 1 1 1 2 2 0 0 0 2 1 2 1 1 0 2 0 0 0 1 0 0 2 1 1 1 0 0 0 0 2 0 0 0 0 1 1 0 1 1 2 0 0 0 0 0 0 0 0 1 2 2 2 1 2 0 2 0 1 1 0 2 0 1 0 0 0 0 0 2 0 0 0 1 1 1 1 0 2 2 0 1 0 2 0 0 1 1 1 0 0 2 0 1 2 0 1 0 0 0 1 0 0 0 0 2 0 0 1 2 0 0 0 1 1 2 1 1 1 0 1 0 1 1 0 1 0 1 1 2 0 2 1 0 2 2 1 2 2 1 1 0 1 2 1 1 1 1 0 1 0 1 1 0 0 0 0 0 1 0 0 2 0 0 1 1 1 1 1 0 2 0 1 1 1 0 2 0 0 1 1 2 0 1 1 0 1 0 1 0 1 0 2 1 1 1 0 1 0 0 1 2 1 0 2 0 0 1 1 0 0 0 0 2 2 0 1 1 2 0 1 0 0 0 2 0 2 0 2 1 1 0 1 0 2 0 0 1 1 1 1 1 0 1 2 1 1 0 1 1 1 0 0 0 0 0 0 1 1 1 0 2 0 1 2 2 2 0 2 1 1 0 1 1 0 1 0 0 2 0 0 2 0 0 0 2 0 1 2 1 0 1 1 1 1 0 2 0 2 2 1 1 0 1 1 2 2 2 1 1 1 1 2 1 0 0 0 0 0 0 2 0 0 0 2 1 1 0 0 2 2 0 0 0 2 0 0 2 2 1 0 0 0 2 1 1 2 0 0 1 0 0 0 0 2 1 2 1 1 1 0 1 0 0 0 0 0 0 1 0 1 1 0 1 0 0 1 1 0 0 1 1 2 0 1 0 0 0 0 1 1 1 0 1 1 0 0 2 2 0 0 1 0 2 1 0 2 0 1 0 1 2 2 2 0 0 0 0 2 1 2 0 2 0 0 1 0 0 0 1 1 1 1 0 1 1 1 0 1 0 0 0 1 1 1 2 0 1 0 2 1 0 0 2 1 1 1 2 1 1 1 0 0 1 1 2 2 0 2 0 0 0 0 1 1 0 0 0 0 0 1 0 1 0 2 2 2 0 0 0 1 0 2 1 0 0 0 1 0 0 2 0 0 1 0 0 0 0 0 0 0 0 1 1 1 0 1 1 1 1 0 0 1 0 0 2 0 0 0 2 0 0 0 1 1 1 1 0 0 1 0 0 0 0 0 0 2 0 2 0 0 0 2 0 2 1 2 0 2 2 2 1 0 0 2 0 0 1 0 0 0 1 1 0 0 0 2 0 0 0 0 0 0 2 2 2 2 1 2 0 2 2 2 2 0 2 2 2 0 1 0 0 0 0 0 1 0 1 0 1 1 0 0 1 1 0 0 0 2 1 1 1 0 1 0 0 1 0 1 0 0 0 1 1 0 1 0 0 0 1 0 2 0 0 0 0 0 2 2 0 0 0 1 1 1 1 0 0 0 0 2 1 0 2 0 1 0 1 0 0 0 2 2 0 1 0 2 1 1 0 0 0 0 2 1 2 1 0 2 1 1 0 1 2 1 1 0 1 1 0 2 0 0 0 1 0 1 0 0 2 0 1 0 1 0 0 0 1 0 1 1 1 1 2 2 1 1 0 1 0 0 2 0 1 0 2 1 0 0 0 0 0 0 0 0 2 0 0 0 0 1 0 2 2 0 0 1 0 0 1 0 1 0 0 0 1 1 1 1
14 1 0 0 0 0 0 2 1 1 1 0 0 0 0 0 0 0 1 1 0 2 0 1 1 1 2 2 2 0 1 1 1 1 2 1 2 2 0 1 2 1 0 0 0 0 0 0 0 2 0 0 0 0 2 2 0 0 0 0 0 1 0 1 0 0 1 1 0 0 0 1 2 0 0 2 2 2 2 0 1 0 2 0 1 0 0 1 0 2 0 1 0 2 0 2 0 1 1 1 1 0 0 0 2 1 2 1 1 0 0 1 0 1 1 1 1 0 2 0 1 1 1 1 1 1 0 0 1 1 0 0 0 0 0 0 0 0 1 0 1 2 0 0 1 2 1 0 0 0 0 0 0 0 0 0 0 1 0 1 1 0 2 0 1 2 0 1 0 1 1 0 1 1 0 0 0 0 0 0 0 0 0 1 1 2 1 1 0 0 1 2 0 0 0 1 2 2 1 1 0 1 0 1 2 0 1 1 1 0 0 2 2 1 1 2 1 0 1 0 0 0 0 0 0 0 2 0 0 0 0 0 0 0 0 0 0 2 1 1 1 1 2 0 1 1 1 0 1 0 0 0 2 0 0 0 0 0 0 0 0 0 0 0 0 0 0 1 1 0 0 1 0 2 0 0 0 0 1 0 0 1 0 1 0 0 0 2 0 2 0 0 2 0 1 0 2 2 0 2 0 0 2 0 1 1 0 1 1 1 0 2 2 0 0 1 2 0 0 1 1 1 2 2 2 0 0 1 1 1 0 2 0 2 0 0 0 1 1 1 0 1 2 0 1 1 0 0 2 0 0 0 0 0 0 0 0 0 0 1 1 0 1 1 2 1 0 1 1 0 1 1 0 2 1 0 1 1 1 1 1 1 0 0 1 1 0 0 0 0 0 1 1 1 2 2 2 1 0 0 0 0 0 2 0 1 1 1 0 2 0 0 0 1 1 0 0 0 0 0 0 1 1 1 1 2 1 1 2 1 1 0 0 2 2 0 0 1 0 0 2 0 1 1 1 2 2 0 0 0 0 0 0 2 1 1 0 1 1 0 2 1 0 1 1 2 0 0 0 0 1 1 2 2 2 0 2 2 2 2 0 1 0 0 0 1 0 2 0 1 1 2 0 1 0 0 2 1 1 2 0 2 1 1 0 1 1 1 0 0 0 0 0 0 0 2 1 0 2 0 1 2 1 0 1 1 1 0 0 1 1 0 0 0 0 0 1 0 2 2 1 2 1 1 2 0 2 0 1 0 1 1 0 2 0 0 0 0 1 0 1 0 2 2 0 0 0 1 1 0 0 1 1 0 1 0 1 2 2 2 0 0 2 0 2 1 1 0 0 0 0 0 0 1 1 1 2 0 0 0 0 2 0 1 2 0 1 1 0 1 1 0 0 2 0 2 0 1 0 0 0 0 1 1 1 0 1 2 0 0 2 2 0 0 2 1 2 0 0 2 0 0 1 1 2 0 1 0 0 1 1 1 1 1 0 2 0 1 1 0 0 0 2 1 1 1 1 0 1 0 1 0 0 0 0 0 2 0 1 0 0 2 0 2 2 2 0 1 1 2 2 1 0 1 0 0 0 1 2 2 0 0 0 0 1 0 1 1 1 0 1 0 0 2 0 0 0 1 1 1 0 0 1 1 0 2 0 0 1 0 0 0 1 1 0 2 1 0 0 1 1 0 1 0 1 0 1 1 0 0 0 0 0 0 1 0 0 0 2 0 0 0 1 0 0 1 1 1 2 2 1 0 2 0 0 1 1 0 0 2 0 1 0 0 0 2 0 2 0 2 0 1 1 1 1 0 1 0 0 0 0 0 0 0 1 2 1 0 0 1 0 0 0 0 0 0 2 2 1 1 1 2 0 1 2 1 1 0 0 2 0 2 0 1 0 0 0 0 0 0 0 0 1 0 1 1 0 0 0 1 1 1 2 2 0 0 2 1 0 0 2 0 0 0 0 2 0 0 1 0 0 0 0 1 2 1 0 2 1 2 2 2 0 0 0 0 1 2 0 0 0 0 0 1 2 1 1 0 0 0 0 1 2 2 1 1 1 0 0 1 1 1 1 0 1 0 2 1 1 1 0 1 2 0 0 1 1 0 1 0 1 0 1 2 1 0 0 1 1 0 0 1 1 1 1 0 1 0 0 0 2 0 2 0 0 0 0 2 1 0 0 0 0 0 0 1 2 1 2 2 1 0 1 0 0 2 2 2 1 0 0 1 0 1 0 0 0 1 0 2 0 0 0 0 0 0 0 0 0 0 1 1
15 0 0 0 0 0 0 2 1 1 1 0 1 1 0 1 0 0 0 2 0 2 0 2 0 0 1 1 1 1 1 0 1 2 1 0 2 1 0 0 2 0 1 1 0 1 0 0 0 1 0 0 2 2 0 2 0 1 1 0 1 1 0 1 1 1 0 0 0 0 0 1 1 0 2 1 2 2 2 0 2 0 2 1 2 0 0 1 1 2 1 1 0 1 0 1 0 2 2 2 1 0 0 0 2 0 2 0 2 2 0 0 1 2 2 2 2 0 0 0 2 0 0 2 0 0 0 1 2 2 1 1 0 0 0 0 0 0 0 0 1 1 0 1 0 0 0 0 0 0 1 0 0 1 1 0 0 2 0 1 1 0 2 0 0 2 0 1 0 1 0 1 0 1 0 0 1 2 1 1 0 2 0 0 2 2 0 0 0 2 0 0 2 0 2 2 0 2 1 0 0 1 1 1 2 0 1 0 1 0 2 0 2 0 1 2 2 2 0 0 2 2 1 0 0 0 0 2 0 1 0 0 0 0 0 0 0 2 2 0 0 0 2 1 2 1 1 0 1 0 0 0 1 0 0 2 1 1 0 0 0 0 0 0 0 0 0 0 1 0 0 1 0 1 1 0 0 0 2 0 1 0 0 1 1 1 1 2 0 2 0 1 0 0 1 0 2 0 0 1 0 0 2 0 0 0 0 1 2 2 2 2 0 1 1 0 2 0 0 1 0 0 2 1 2 0 1 1 0 0 0 2 0 2 0 0 0 2 0 0 2 2 1 0 1 2 0 0 1 1 0 0 0 0 0 0 0 0 1 0 1 1 1 0 1 0 0 2 2 0 2 2 0 2 0 0 1 0 0 2 1 0 0 0 0 0 0 0 0 0 0 0 0 1 2 0 0 0 1 1 1 1 0 0 0 0 2 0 0 2 0 0 0 0 1 0 1 0 0 0 1 0 0 1 2 2 1 0 1 1 1 0 0 1 1 0 0 0 0 0 1 1 0 0 0 1 1 1 0 0 0 0 0 2 1 1 0 2 2 0 2 2 0 1 1 2 0 2 0 0 2 2 2 2 2 0 1 1 2 0 2 1 1 0 1 1 1 0 0 0 0 1 0 1 0 0 1 2 2 1 1 2 2 0 0 0 0 1 0 0 0 0 0 1 1 0 0 0 2 2 2 0 2 0 1 2 0 0 0 1 1 0 2 2 2 0 1 1 1 1 0 1 1 0 2 0 1 1 1 0 0 0 0 2 1 1 0 0 2 0 0 0 0 0 0 0 0 2 2 1 0 0 0 0 0 0 2 2 2 2 0 0 2 1 2 0 1 2 2 2 1 0 0 0 0 0 0 0 0 0 1 1 1 1 1 1 1 0 1 1 0 0 0 0 1 0 0 1 1 1 1 1 0 0 0 0 2 1 0 0 2 2 0 0 1 0 2 0 1 2 1 1 1 1 2 0 1 1 0 0 1 1 1 0 0 1 0 1 0 0 0 0 0 1 0 0 1 1 1 1 0 2 0 0 0 1 2 1 1 1 0 0 0 1 0 1 2 0 0 2 0 1 0 0 0 0 0 0 2 2 0 1 0 1 0 1 1 2 0 0 0 0 0 0 0 0 0 1 1 1 0 0 1 1 0 2 1 0 0 0 1 0 0 2 0 0 1 0 0 2 2 1 0 0 0 0 0 0 0 0 0 0 0 0 0 1 0 0 0 0 0 0 2 2 2 0 0 1 2 2 1 0 2 0 0 0 2 0 0 1 0 2 1 1 1 0 0 1 0 1 1 0 1 1 1 0 0 1 0 0 1 0 0 0 1 1 0 1 0 1 0 0 1 1 1 0 1 1 1 1 1 1 0 1 1 2 1 0 1 2 2 1 0 2 1 0 0 1 1 1 1 0 0 0 1 0 0 0 0 0 0 1 0 2 2 0 1 1 0 0 1 0 1 0 0 1 1 0 2 1 1 0 0 0 0 0 0 0 0 0 2 2 0 0 0 2 0 2 0 0 0 0 0 1 2 0 2 0 0 0 0 2 2 2 1 1 0 2 1 1 1 1 0 1 1 0 1 1 1 1 0 2 2 1 1 0 1 1 0 1 0 0 0 2 0 0 0 1 1 0 0 0 1 1 1 1 1 0 0 0 1 0 1 0 0 0 1 1 0 0 0 0 0 0 1 1 1 0 2 2 0 1 0 0 1 0 1 1 0 0 0 2 0 1 0 0 0 0 0 0 0 0 0 1 2 0 1 2 2 0 2 0
16 1 0 0 0 0 0 2 2 2 1 0 0 1 0 1 0 0 2 1 1 2 0 0 1 1 1 2 2 1 1 1 1 1 1 1 1 2 1 0 2 1 0 0 1 0 0 0 1 1 1 0 0 0 0 2 0 0 0 0 1 1 0 1 1 1 1 0 0 0 1 1 2 1 2 2 2 2 2 0 1 0 2 0 2 0 0 1 1 1 1 1 1 2 1 2 0 2 2 2 0 0 0 0 2 1 2 2 1 0 0 1 1 2 2 2 2 0 1 0 1 0 1 1 1 1 0 0 1 1 0 0 0 0 0 0 0 1 0 0 1 1 0 1 0 0 0 0 0 1 2 0 0 1 0 0 0 1 0 0 2 1 0 2 1 2 1 1 0 1 0 0 0 1 0 0 0 1 0 1 0 2 0 1 1 2 1 0 0 1 0 0 2 1 2 2 1 1 0 0 0 0 0 0 2 0 2 0 1 0 2 0 1 1 1 2 0 0 2 1 1 1 0 0 0 0 0 2 0 0 0 0 0 0 0 0 0 2 1 1 1 1 2 1 1 0 0 0 2 0 0 0 2 0 0 1 0 0 0 0 0 1 0 1 0 0 1 0 1 0 0 1 0 2 0 1 0 1 1 0 1 0 1 1 2 2 0 1 0 1 1 2 0 0 1 0 2 0 0 2 0 0 2 0 0 2 0 2 1 1 1 2 1 1 1 0 1 0 1 0 1 1 0 0 2 0 2 0 1 1 0 2 0 1 0 1 0 0 2 1 0 0 2 0 0 0 0 0 2 1 0 0 0 0 0 0 0 0 0 2 2 0 2 2 2 1 0 0 2 0 2 2 0 2 0 0 2 2 2 0 0 2 0 0 1 0 0 0 0 0 0 0 0 0 2 0 0 0 1 1 1 2 0 2 0 1 1 0 0 2 0 0 0 1 1 1 1 0 1 0 0 0 0 0 1 1 0 1 1 1 0 0 2 2 0 0 0 0 1 0 1 0 0 1 1 1 2 0 1 1 1 0 0 1 1 0 1 2 0 2 0 2 0 0 0 1 1 2 0 2 0 0 2 2 1 1 1 1 0 1 2 2 1 1 0 2 0 1 0 2 1 1 0 1 0 0 1 1 1 1 1 1 2 0 0 1 1 0 1 0 0 2 1 2 0 0 0 0 0 0 0 2 2 0 0 1 0 1 0 2 0 1 2 0 2 0 2 1 2 2 2 2 0 0 2 0 2 0 0 0 0 0 0 2 0 1 0 1 0 1 0 0 0 0 0 0 0 2 0 0 1 1 0 0 0 0 0 2 1 1 0 0 0 1 1 0 1 2 1 2 0 0 1 0 0 0 0 0 0 0 0 2 0 2 0 0 0 0 0 2 0 0 0 1 1 1 0 0 0 0 0 0 0 1 1 0 0 1 0 0 2 2 0 0 1 1 2 1 0 1 2 0 0 1 2 2 2 0 0 0 2 2 0 0 0 2 0 0 2 0 0 0 0 1 0 0 1 0 1 1 0 1 1 0 0 1 0 0 2 0 1 0 0 2 0 1 2 0 0 1 2 0 1 2 1 2 0 0 0 0 0 0 0 0 1 0 2 1 1 1 0 0 0 2 0 1 0 1 1 1 0 0 0 0 1 2 0 0 2 0 2 2 0 2 0 0 0 0 0 0 0 0 0 1 1 1 2 1 0 0 0 0 0 1 0 2 1 0 1 0 0 0 2 2 1 0 0 2 2 2 0 0 2 0 0 0 0 0 0 1 0 1 0 0 0 2 0 2 1 2 0 1 1 2 1 1 0 0 0 0 0 0 0 0 0 1 1 2 0 0 0 0 1 1 1 0 1 1 1 2 2 2 0 0 2 1 0 0 0 1 1 1 1 0 0 0 0 1 1 0 1 1 1 0 0 0 0 0 1 0 0 0 1 2 1 1 1 0 0 0 2 0 0 0 0 1 1 0 2 0 0 0 0 0 1 1 0 1 2 2 2 2 0 0 0 0 0 1 0 1 0 0 1 1 1 0 2 0 0 0 0 2 2 2 1 1 1 0 1 1 1 1 0 1 1 1 2 1 2 0 0 2 1 2 1 1 1 1 1 0 1 0 0 0 0 0 0 1 0 1 1 1 1 1 2 0 0 0 0 0 2 0 1 0 0 1 2 1 1 0 0 0 0 0 2 1 2 0 1 1 0 1 0 0 0 1 1 0 2 0 0 0 0 1 0 0 0 0 0 0 0 0 0 0 1 0 0 0 0 0 1 1
17 0 0 0 1 0 0 1 1 2 2 0 0 0 0 0 0 0 0 1 0 2 0 2 0 0 2 2 2 0 2 1 1 1 2 0 2 2 0 1 1 0 1 0 0 1 1 0 0 0 0 0 0 0 0 2 0 0 0 1 0 1 0 1 1 1 1 1 0 0 0 2 2 0 2 2 2 2 2 0 1 0 2 0 1 0 0 0 0 2 0 0 0 2 1 2 0 1 1 1 2 0 1 0 2 1 2 2 2 0 0 2 0 1 1 1 0 0 1 0 0 1 1 1 1 1 0 0 1 0 1 1 0 0 1 0 1 0 1 0 0 2 0 0 0 0 0 0 0 0 1 1 0 2 1 0 0 0 0 0 1 1 2 0 2 2 1 1 1 2 0 1 0 2 0 1 0 1 0 1 0 1 1 1 0 1 2 2 1 1 0 1 2 0 1 1 1 2 0 0 0 0 0 0 2 1 2 1 0 0 2 0 1 0 0 2 1 0 1 2 0 0 1 0 0 0 2 1 0 0 0 0 1 1 1 1 0 2 2 0 0 1 1 1 2 1 1 1 1 1 1 1 1 0 0 2 0 1 1 0 0 0 0 2 0 0 0 0 2 1 0 2 1 1 0 0 0 0 1 0 0 1 1 2 2 2 1 0 0 2 0 0 0 1 0 1 1 0 0 0 0 0 2 0 1 1 0 1 1 1 0 1 1 1 1 1 2 0 0 0 1 1 2 1 1 0 0 1 0 0 0 1 0 1 0 0 0 0 1 2 2 1 1 0 1 1 0 0 2 0 0 0 0 1 0 1 1 1 1 1 2 1 2 0 2 0 0 2 0 0 0 0 2 1 0 1 2 2 0 2 1 1 0 1 0 1 0 1 1 1 1 2 1 0 2 0 0 0 1 1 1 1 0 2 0 1 1 0 0 2 0 1 0 1 1 0 1 0 0 0 2 1 0 2 0 2 0 1 1 0 1 0 1 1 0 0 0 1 1 0 1 1 0 0 0 1 2 1 0 0 0 0 0 2 2 2 0 1 0 1 1 2 0 0 0 0 0 1 0 1 0 0 1 1 2 0 1 2 0 1 1 1 1 0 1 1 1 0 0 0 1 2 2 0 2 0 1 0 0 2 0 2 2 0 0 0 0 0 1 0 1 2 0 1 0 1 0 0 1 1 1 2 2 0 1 2 0 2 0 2 0 2 2 1 2 0 1 0 0 0 0 1 1 0 2 0 0 0 1 0 0 0 0 2 0 0 0 1 0 2 0 0 2 2 0 0 0 0 0 0 0 0 0 0 0 0 0 1 1 1 0 0 2 2 1 1 2 2 2 2 0 0 2 0 0 0 0 0 0 0 2 1 0 1 1 1 1 0 0 0 0 0 0 1 0 0 0 1 0 0 0 0 0 0 1 2 0 1 0 0 1 2 0 0 2 2 2 0 1 1 2 0 0 1 1 1 2 0 0 0 1 2 1 1 0 2 0 0 2 1 1 0 2 1 1 1 1 2 1 1 0 1 1 0 0 0 1 1 2 0 0 0 1 1 0 2 0 0 0 2 2 1 1 1 0 0 1 0 1 1 0 0 0 0 1 0 0 2 0 1 0 0 0 2 0 0 0 1 1 1 0 0 0 0 1 1 0 0 0 0 1 0 0 2 0 0 0 0 1 2 1 2 0 0 0 0 0 0 0 0 0 0 1 0 0 1 0 0 2 0 0 0 0 1 0 1 1 2 1 1 0 0 1 0 0 0 0 1 0 1 1 0 0 0 0 1 1 2 1 2 0 2 1 2 2 1 1 2 0 0 2 0 0 0 0 1 2 1 1 0 0 0 1 1 1 0 1 1 1 1 1 2 0 0 1 1 0 0 1 2 1 1 0 0 0 0 0 0 0 0 0 0 0 0 0 0 0 0 0 1 0 1 1 2 1 0 1 0 0 0 2 0 0 0 0 0 1 0 2 1 1 0 0 0 2 1 0 1 1 0 0 1 0 0 0 0 0 2 1 0 1 0 0 1 2 0 2 0 0 0 0 2 0 0 2 1 0 1 0 2 0 1 1 0 1 2 2 1 2 1 0 2 2 1 0 0 1 1 0 1 1 0 0 2 0 0 0 0 1 2 0 0 1 1 1 2 1 0 0 0 1 0 1 0 0 0 2 2 1 0 0 0 0 0 2 0 1 0 1 1 0 0 0 0 0 0 0 0 2 1 1 0 0 1 0 0 0 0 0 2 1 0 0 0 1 0 0 0 0 1 2 0
18 0 0 1 0 1 1 2 1 2 2 0 0 2 1 1 1 0 1 2 0 2 0 2 0 0 1 1 0 2 0 0 2 2 1 1 1 1 0 0 0 0 0 1 0 1 0 0 0 1 2 0 1 1 0 0 0 0 1 0 2 0 1 2 0 0 1 0 0 0 0 1 2 0 2 2 2 1 1 0 0 0 1 2 1 0 0 1 1 2 1 1 0 2 0 2 0 0 0 1 2 1 0 0 2 1 2 0 0 0 0 1 0 1 1 1 1 0 1 0 1 0 2 0 1 1 0 1 2 1 1 1 1 1 0 0 0 0 0 0 1 2 1 0 0 1 0 0 0 0 0 0 0 0 0 1 0 2 0 0 0 0 1 1 1 1 0 1 1 1 0 1 0 2 0 0 1 0 0 0 0 0 1 1 0 1 1 1 0 0 1 0 1 0 1 2 1 2 1 0 0 0 0 0 2 0 2 0 1 1 1 1 2 1 1 2 1 1 0 0 1 1 1 0 0 0 0 1 0 0 1 1 0 0 0 0 0 2 2 0 0 0 2 1 1 0 0 1 1 0 0 0 1 0 0 2 1 1 0 0 0 0 0 1 0 0 1 0 2 0 1 2 0 2 0 0 1 0 1 0 0 1 1 2 2 1 0 0 0 2 0 1 1 0 2 0 2 0 1 2 1 1 2 0 0 0 0 2 1 1 0 1 2 1 1 0 2 1 0 1 0 0 1 0 1 0 1 1 1 1 0 2 0 1 0 0 0 2 0 1 0 1 2 0 0 0 0 0 1 2 1 1 0 0 0 0 0 0 1 1 2 1 2 0 2 1 0 1 2 0 2 2 1 2 1 0 1 1 0 2 0 0 0 0 0 0 0 0 0 0 0 1 1 0 2 0 0 1 1 1 1 1 0 1 0 1 2 2 0 1 1 0 0 1 1 0 0 1 0 1 0 1 1 1 1 2 0 1 1 0 1 0 0 1 1 0 0 1 0 0 2 0 0 0 0 1 1 1 0 0 0 0 0 0 0 0 0 1 0 0 2 0 0 0 0 1 0 1 0 1 0 0 1 1 1 0 1 1 1 1 2 1 2 0 1 1 1 1 0 1 0 2 0 2 2 0 2 1 1 2 0 2 0 1 2 0 2 0 0 0 0 1 2 0 0 2 0 0 1 0 1 2 2 0 1 1 1 2 0 2 0 2 2 1 2 0 2 0 1 1 2 2 2 1 2 1 1 0 0 0 0 0 0 1 1 1 1 0 1 0 0 1 0 2 1 1 1 0 0 0 0 0 1 0 0 0 1 2 2 2 0 0 0 0 0 0 0 1 0 1 1 0 0 0 0 1 1 0 0 0 0 1 0 0 1 1 0 0 0 0 1 0 0 0 1 0 0 0 0 0 0 0 0 0 0 1 1 1 0 0 0 1 0 0 1 1 2 0 2 2 2 1 2 2 2 0 1 0 0 0 1 1 1 0 0 1 0 0 1 0 0 0 1 0 0 0 0 1 1 0 1 1 1 1 2 0 2 0 0 0 0 1 0 1 0 0 2 1 0 1 1 1 0 1 0 0 0 1 2 2 0 1 0 1 2 0 1 0 0 1 1 0 0 1 0 0 0 1 1 1 0 0 0 0 1 2 0 0 0 0 1 0 0 2 0 0 1 0 1 2 1 1 1 0 1 0 1 1 0 0 0 0 0 1 0 0 0 0 2 0 0 0 0 0 0 2 1 1 2 2 1 1 2 0 0 0 0 0 2 0 1 0 0 0 0 2 0 2 0 2 0 0 1 2 1 1 0 0 0 1 1 0 0 0 0 2 1 1 0 1 0 0 1 1 1 0 2 1 1 2 2 2 0 0 1 0 0 0 0 2 0 2 0 1 0 1 0 1 1 0 1 0 1 0 0 0 1 0 0 0 0 1 0 2 2 0 0 0 0 0 2 0 0 0 0 0 2 0 2 0 0 0 0 1 2 1 0 0 0 0 1 1 0 0 0 0 0 1 1 0 0 0 1 1 2 0 2 0 0 0 1 1 2 2 0 0 2 1 0 1 0 1 0 0 1 1 1 0 1 0 0 1 2 1 1 1 0 0 0 0 0 1 1 1 1 0 0 1 0 1 0 0 2 0 0 0 2 1 0 1 1 0 2 0 0 2 2 1 0 0 0 1 1 0 1 1 0 0 0 0 0 0 0 1 1 0 0 0 2 0 1 1 0 0 0 0 0 0 0 2 0 0 1 0 1 0 0 0 1 0 1 1
19 0 0 0 1 0 0 1 1 1 1 2 0 0 0 0 0 0 1 1 0 1 0 2 0 1 0 0 0 1 0 1 1 1 2 0 2 2 1 1 1 1 2 2 0 1 1 0 2 0 0 0 0 0 0 2 0 0 0 1 0 1 1 1 0 0 1 0 0 0 0 0 2 1 2 2 2 1 1 0 0 0 1 1 1 0 0 0 0 2 0 1 1 0 0 2 0 1 0 2 2 0 1 0 2 0 2 1 1 0 0 2 0 1 1 1 1 0 1 0 2 0 2 0 2 2 0 0 1 0 1 1 0 1 0 0 0 0 0 0 1 1 1 0 1 1 0 0 0 0 1 0 0 0 0 0 0 1 0 1 2 2 1 1 0 1 0 0 1 1 0 0 0 2 1 0 0 1 0 1 0 2 0 2 0 2 2 2 0 0 0 2 1 0 1 2 0 2 0 0 0 2 0 0 2 0 2 0 1 0 1 1 1 0 0 1 1 1 1 1 1 2 1 0 0 0 1 2 1 1 1 2 0 0 0 0 0 2 2 0 0 0 2 1 1 0 0 0 2 0 0 0 2 1 0 2 1 2 1 1 1 1 0 0 0 0 0 0 1 0 0 2 1 2 0 0 0 0 0 0 0 1 1 2 2 2 1 1 0 2 0 0 0 0 1 1 2 1 0 0 0 0 2 0 0 0 1 2 1 2 1 2 2 0 1 0 2 2 1 0 2 2 1 0 1 0 0 1 1 2 0 2 0 0 0 0 0 0 2 0 1 1 2 0 1 1 0 0 2 1 1 1 0 0 0 0 0 1 0 1 1 0 2 0 2 0 2 1 1 0 1 1 0 2 0 0 1 1 0 2 0 1 0 0 1 0 0 0 0 0 0 0 1 0 2 0 0 0 0 0 0 0 0 2 0 0 0 1 0 1 1 0 0 0 0 0 0 1 0 0 0 0 0 2 0 2 1 1 2 1 1 0 0 0 0 0 0 0 0 0 2 0 1 2 2 2 2 2 0 0 0 1 0 2 1 1 0 1 0 1 1 1 2 0 0 2 0 2 0 1 0 0 1 1 1 0 1 1 2 1 1 2 1 0 1 2 1 0 0 0 0 0 0 2 1 0 0 1 1 2 0 2 2 0 0 0 1 0 0 0 0 2 0 1 0 1 0 0 1 2 2 0 2 1 0 2 0 1 0 1 0 1 1 1 1 0 1 0 1 1 0 2 1 0 1 0 1 0 0 0 0 0 0 2 1 0 0 0 1 0 0 0 1 2 2 0 0 1 0 0 0 0 1 0 0 0 1 1 1 1 0 0 1 1 0 1 2 1 1 1 0 0 0 0 0 0 0 0 0 0 1 1 0 2 1 0 1 0 0 1 0 0 0 0 2 0 0 0 0 0 0 0 1 1 1 0 0 2 0 0 0 0 0 0 0 0 2 0 0 2 1 1 0 0 1 1 2 1 0 0 1 2 1 1 0 2 0 2 2 1 1 0 1 1 1 1 1 1 1 0 0 1 1 0 0 0 1 1 0 1 0 1 2 1 0 0 2 2 0 0 0 1 0 1 0 0 0 0 0 1 1 0 0 0 2 0 1 2 0 0 2 0 0 1 0 0 0 1 1 1 0 0 1 0 0 2 0 0 2 0 2 2 0 2 0 1 1 0 0 0 0 0 1 0 1 0 1 1 0 0 0 0 0 0 0 2 1 0 1 0 0 0 2 2 0 0 2 1 0 0 0 1 2 1 1 0 1 1 1 1 0 1 0 0 0 0 1 2 1 2 0 1 2 2 2 0 2 1 0 1 2 0 0 0 1 1 2 0 0 1 0 0 2 2 2 0 1 2 1 2 2 2 0 1 2 1 1 0 1 2 0 2 0 0 0 1 1 1 1 0 1 1 1 0 0 0 1 0 0 0 0 1 0 2 2 0 0 0 0 0 1 0 0 0 0 1 0 1 1 0 0 0 1 0 2 0 0 0 2 2 2 2 0 0 0 1 1 2 2 0 0 0 0 2 1 0 2 0 1 1 0 0 1 1 1 1 1 1 0 2 0 1 0 0 0 0 1 1 1 1 0 2 1 1 0 1 1 0 0 2 1 0 0 2 0 0 0 0 0 1 0 0 2 2 2 1 1 1 0 1 1 0 2 0 0 1 1 2 2 1 0 1 0 1 1 0 1 0 0 0 0 0 0 1 0 1 2 1 1 0 0 1 0 0 0 1 1 0 0 1 1 1 0 0 0 1 0 0 0 0 1 0
20 0 0 0 1 0 0 1 2 0 0 0 1 1 0 0 0 0 1 1 0 1 1 2 0 0 0 1 2 1 1 1 2 2 0 2 0 1 0 0 2 0 0 0 0 0 0 0 2 0 0 0 1 1 1 1 1 0 1 2 0 0 0 2 0 0 2 0 0 0 1 2 2 0 2 2 2 2 2 0 1 0 2 0 2 0 1 1 1 2 1 1 1 1 0 1 0 0 0 2 2 0 1 0 2 0 2 0 2 1 0 2 0 2 2 2 2 0 1 0 1 0 2 0 1 1 0 1 1 1 0 0 0 0 1 0 0 0 0 0 0 2 1 0 2 2 1 0 0 0 1 0 0 0 0 1 1 1 0 0 1 1 1 1 0 2 0 1 0 1 0 1 0 2 0 0 0 1 1 1 0 1 0 1 0 1 1 1 0 1 0 0 2 2 2 1 1 1 0 0 0 0 0 2 2 0 2 0 1 0 1 2 2 0 2 2 1 0 2 1 0 0 1 0 0 0 1 1 0 1 0 1 0 2 2 1 1 2 2 0 0 1 2 2 2 0 1 0 1 1 1 1 1 0 0 1 1 2 0 0 0 0 0 0 0 0 1 0 1 0 0 2 0 2 0 0 0 1 2 0 1 0 0 2 2 2 1 1 0 1 1 1 0 0 2 0 1 0 0 2 1 0 2 0 0 0 1 2 0 1 0 2 2 0 2 0 2 1 0 0 0 0 0 0 2 0 1 0 0 0 0 2 0 0 0 0 0 1 1 1 0 1 2 0 1 1 0 0 1 1 0 0 1 0 1 0 0 0 1 0 1 1 2 0 2 1 0 1 2 0 2 2 1 2 1 0 2 2 1 1 1 1 1 0 0 0 0 0 0 0 0 1 1 0 2 1 1 0 0 0 0 0 0 2 1 0 0 0 0 2 0 0 0 0 0 0 0 1 1 1 0 1 0 1 0 2 0 0 1 1 1 0 1 1 0 0 0 0 0 0 2 0 0 2 1 2 2 2 0 0 0 1 0 1 1 0 1 1 1 0 2 0 0 1 1 1 1 1 0 0 0 0 1 1 0 1 0 1 0 1 2 1 2 0 2 2 2 1 1 0 2 2 0 1 0 0 1 2 2 1 1 2 2 0 0 0 1 1 0 0 0 1 0 2 0 0 0 1 0 2 2 0 1 1 0 1 1 0 0 1 0 0 1 0 1 0 2 1 1 1 0 1 2 2 2 0 2 1 1 0 0 0 0 0 2 2 1 0 0 1 0 0 0 2 1 0 0 2 1 1 0 1 1 0 0 0 1 1 1 2 0 0 2 1 2 0 0 0 0 0 0 0 0 0 0 2 0 0 0 0 0 2 1 2 2 1 1 0 0 0 1 0 0 1 0 1 0 2 0 0 0 0 0 0 0 0 2 2 0 0 0 1 1 0 1 1 2 0 1 1 1 1 1 1 2 2 2 0 0 0 0 1 1 1 0 2 0 2 2 1 1 0 2 1 1 1 0 0 1 1 1 1 0 0 1 0 2 0 2 0 0 1 0 0 1 2 0 2 0 0 0 1 0 1 0 0 0 0 2 2 0 2 0 0 1 0 1 1 0 0 0 0 1 1 0 0 0 0 0 0 0 1 0 0 1 2 0 1 0 1 1 0 0 2 0 1 0 0 1 1 1 0 0 0 0 0 0 0 0 1 0 1 0 0 0 0 0 0 1 0 0 0 2 0 0 0 1 1 2 2 1 1 2 0 0 0 1 0 0 0 0 1 1 1 0 1 1 1 0 1 1 1 1 2 2 1 0 1 0 0 1 0 0 1 0 1 0 0 0 2 0 0 0 0 0 0 2 1 2 2 2 2 0 0 1 0 0 0 2 2 1 1 1 0 0 1 1 0 0 0 0 0 0 0 0 0 0 0 1 0 0 1 1 2 1 0 1 0 0 0 2 0 0 0 0 0 0 0 1 0 0 0 0 0 1 0 0 1 0 2 2 2 0 0 0 0 1 1 1 0 0 0 1 1 2 1 1 0 0 1 0 1 1 1 1 0 1 0 0 1 1 1 1 0 1 0 2 2 2 0 1 1 2 1 0 1 0 2 1 1 1 0 0 0 0 0 0 1 0 1 0 0 2 1 1 1 0 0 0 1 1 0 1 1 1 0 1 2 0 0 0 0 0 1 0 1 1 0 1 0 0 0 0 1 0 0 1 1 1 0 1 2 0 2 0 0 0 0 1 2 1 1 0 0 0 0 0 1 1 1 2 1
21 0 0 0 1 0 0 2 1 1 0 1 0 1 0 1 0 0 1 1 1 2 0 1 0 0 1 1 2 0 1 0 1 1 2 0 2 1 0 1 1 0 0 1 0 1 0 0 1 1 1 0 1 2 0 2 0 0 0 0 1 0 1 2 1 0 0 1 0 0 0 0 2 0 1 2 2 2 2 0 1 0 1 1 1 1 1 0 0 2 0 0 0 2 1 2 1 1 0 1 0 0 1 0 2 0 2 0 0 0 0 2 0 2 2 2 1 0 0 0 2 0 2 1 0 0 0 1 2 1 1 1 0 1 1 1 0 0 0 0 2 0 0 0 1 1 0 0 0 0 0 0 1 0 1 0 0 1 0 1 1 0 0 2 1 2 1 1 1 1 0 1 1 2 2 0 0 0 0 0 0 0 0 2 0 2 2 0 0 1 0 0 1 0 1 2 1 2 0 0 0 1 0 0 2 0 2 1 1 0 2 2 1 1 2 2 0 0 0 0 1 1 0 0 0 0 1 1 0 0 0 0 0 0 0 0 0 2 2 0 0 0 2 1 1 0 1 0 2 0 0 0 1 0 0 2 2 2 1 1 1 1 0 0 0 0 0 1 2 1 0 1 0 2 0 1 0 2 2 0 2 0 0 1 0 0 0 1 0 2 0 1 0 0 2 0 2 1 0 1 0 0 2 0 0 0 2 1 2 2 1 2 1 1 1 1 2 1 0 0 1 1 0 0 2 0 1 2 0 0 0 2 0 1 0 0 0 0 1 2 1 1 1 0 0 0 1 0 1 1 0 0 0 1 0 1 1 1 0 2 2 0 2 2 2 2 0 2 1 0 1 1 1 1 0 0 2 0 0 2 1 0 1 1 0 0 0 0 0 0 0 0 0 0 1 0 0 0 0 0 0 0 0 2 1 0 1 1 0 1 1 1 0 0 0 0 1 0 2 0 0 1 1 1 0 1 0 0 1 1 0 2 0 0 0 0 0 1 0 0 2 0 1 2 1 2 2 0 0 0 0 0 0 2 1 1 0 2 1 1 1 1 0 1 1 1 1 0 0 0 1 1 0 0 0 0 0 1 2 1 1 2 1 0 0 1 0 2 2 0 2 2 0 2 1 0 2 1 1 2 0 2 2 0 0 1 1 1 0 0 0 1 1 1 1 0 0 0 2 2 2 0 0 0 0 0 2 0 0 1 1 0 0 0 0 1 2 0 1 1 0 2 2 2 2 0 2 1 1 0 0 0 0 2 0 0 0 1 1 0 0 0 1 1 1 0 0 2 0 0 1 2 1 0 1 0 1 2 2 2 0 0 1 1 1 0 0 2 2 2 1 0 1 0 1 0 0 0 0 0 0 1 0 2 1 0 1 0 1 1 0 0 0 1 2 0 0 2 0 0 0 0 0 0 0 0 1 0 0 0 1 1 0 0 2 1 2 0 1 1 2 1 2 2 2 1 2 0 0 0 0 1 0 2 0 2 1 0 1 1 1 0 0 1 1 1 1 0 1 0 0 0 0 0 0 1 1 2 0 2 0 0 0 2 1 1 1 2 0 0 1 2 0 1 0 0 0 0 1 1 0 0 0 0 2 0 1 2 0 0 0 0 0 0 0 0 0 1 0 1 0 0 2 0 0 2 0 0 0 0 1 0 0 2 0 0 1 0 1 1 0 1 0 0 0 1 1 0 0 0 0 0 1 1 0 2 0 0 2 1 0 1 2 0 0 0 0 2 2 2 0 0 2 0 0 0 1 0 1 1 0 1 1 1 1 1 0 1 1 1 1 1 0 1 1 1 1 1 0 0 1 0 0 0 1 2 1 1 0 0 0 0 2 2 1 0 2 2 2 2 2 2 0 0 2 0 0 0 1 2 1 1 0 1 0 1 0 1 1 0 0 0 2 0 1 1 1 1 0 0 0 1 1 1 1 0 1 0 0 1 0 0 0 0 0 1 0 0 2 0 0 0 0 0 2 0 1 2 0 0 0 0 0 0 0 0 1 1 0 0 0 0 0 2 2 0 2 0 0 1 0 1 1 1 1 1 0 2 0 1 1 2 1 0 1 1 1 0 1 0 0 1 2 2 1 1 1 2 0 0 0 0 0 1 0 0 0 1 0 0 1 0 2 1 1 2 1 2 0 0 1 0 1 0 1 1 2 1 1 1 1 1 0 1 1 0 0 1 1 1 1 0 0 0 0 2 2 1 1 0 0 1 1 0 0 0 0 0 0 1 0 0 0 0 0 0 1 0 1 0 0 0
22 0 0 0 0 0 0 1 2 1 1 1 0 0 0 0 0 0 0 2 1 2 0 2 0 0 1 1 2 2 2 0 1 2 0 1 1 2 0 2 1 1 0 0 0 0 0 0 2 0 0 0 0 1 1 2 0 0 0 0 0 1 0 2 0 0 2 0 0 0 0 2 2 0 1 2 1 0 0 0 0 0 1 1 1 0 0 1 1 2 1 1 0 1 0 0 0 0 0 1 1 1 1 0 2 0 2 0 0 0 0 2 0 1 1 1 1 0 1 0 1 1 2 0 2 2 0 0 2 0 0 0 0 0 0 0 0 0 1 0 0 2 1 0 2 2 1 0 0 1 1 0 0 1 0 0 0 0 0 0 0 0 2 0 2 2 1 1 0 1 0 1 1 1 0 0 0 0 0 0 0 0 0 0 0 0 0 2 0 0 0 2 2 0 2 2 1 2 0 0 0 0 0 1 2 0 1 0 2 0 1 1 1 0 1 1 0 1 1 0 0 0 0 0 0 0 1 0 0 0 1 1 0 0 0 0 0 2 2 0 0 0 2 2 1 0 0 0 2 0 0 0 1 0 0 1 1 2 1 1 1 2 0 0 0 0 1 0 2 0 1 0 0 2 0 0 0 1 1 0 1 0 2 2 2 2 2 0 0 1 1 0 1 0 2 0 2 2 0 2 0 1 1 1 0 0 0 2 0 0 0 0 2 1 2 1 2 0 0 1 0 0 1 0 1 0 0 2 1 1 0 2 0 1 0 0 1 2 0 1 1 1 2 0 0 0 0 0 2 2 1 1 0 0 0 0 0 1 0 1 1 0 2 1 2 0 0 2 2 0 1 2 0 2 0 0 0 1 2 0 0 2 0 0 0 0 0 0 0 0 0 1 1 1 2 2 2 0 1 1 1 1 0 2 1 0 0 0 0 1 1 0 1 0 1 0 1 0 0 0 0 1 0 1 0 2 0 1 2 0 0 1 0 0 0 0 0 1 0 0 1 1 0 0 0 1 1 1 0 0 0 0 0 2 2 1 1 1 1 0 2 2 0 0 0 0 0 1 0 1 0 0 2 2 1 1 0 2 2 0 2 2 1 1 0 0 0 2 1 1 1 2 0 2 1 0 0 2 2 1 1 1 2 0 0 0 0 0 1 0 0 1 1 0 2 0 0 0 1 2 2 0 2 2 0 2 0 1 0 1 0 1 0 0 0 0 2 0 0 0 0 0 1 1 1 0 2 0 1 0 1 1 0 2 1 1 0 0 0 1 0 0 0 2 1 1 0 2 2 2 1 2 1 0 1 0 1 2 2 1 1 0 2 1 2 1 2 2 2 2 1 0 2 0 0 0 1 0 0 0 0 2 1 2 2 1 2 1 0 1 1 0 0 1 2 0 0 1 0 1 1 1 0 0 0 1 1 1 0 0 0 2 0 0 2 1 2 0 1 2 1 2 2 2 2 0 0 1 0 0 2 0 0 1 0 2 0 0 2 1 0 0 0 1 1 1 2 0 1 1 0 1 0 0 0 1 1 1 0 1 0 0 0 1 1 2 0 2 0 1 2 2 1 2 1 0 1 0 2 2 0 2 0 0 0 0 1 1 0 0 0 0 0 2 0 1 0 2 2 2 0 0 0 0 0 1 0 0 1 0 0 0 0 1 0 1 2 0 0 0 0 0 0 0 0 0 0 1 0 1 1 1 1 1 0 1 0 1 2 1 1 1 1 0 0 1 0 1 2 2 1 1 2 1 1 0 1 0 2 0 2 0 0 0 0 2 0 2 0 2 0 1 1 2 2 1 0 2 0 0 2 0 0 0 0 2 1 0 0 1 0 0 0 0 0 0 2 2 0 1 1 0 0 0 2 1 0 0 1 1 0 1 1 0 0 0 0 2 2 0 2 2 0 0 0 0 0 0 0 0 0 1 0 2 2 0 0 0 0 0 0 0 1 0 0 0 1 0 2 0 0 0 0 0 1 0 0 1 1 1 1 1 0 0 0 1 1 0 2 0 0 0 0 1 2 0 2 0 0 0 0 2 1 1 1 1 1 1 1 1 1 1 0 0 0 0 1 0 1 0 0 1 2 0 0 1 1 1 0 1 0 0 1 2 1 0 0 1 1 1 0 0 2 2 2 2 1 0 0 1 1 0 1 1 1 0 1 1 1 0 0 0 0 0 2 0 2 0 2 2 0 0 0 1 1 1 2 0 2 0 0 0 0 1 0 0 0 0 0 2 1 1 0 2 1 0 0 0 0 1 0 0
23 0 1 0 0 0 0 2 1 1 1 0 0 0 0 0 0 0 0 2 0 2 0 1 1 1 0 0 2 1 1 1 1 1 2 0 2 1 0 1 1 0 0 1 0 1 1 0 2 0 0 0 0 0 0 2 0 0 1 0 0 0 0 2 1 1 1 0 0 0 0 2 1 0 2 1 1 1 1 1 1 0 2 0 2 0 1 0 0 2 0 0 0 0 1 1 0 0 0 1 1 0 1 0 2 0 2 1 1 0 0 2 0 2 2 2 2 1 1 0 2 1 1 1 1 1 0 2 2 2 1 1 1 1 0 0 1 0 0 1 0 2 0 0 0 1 1 0 0 0 0 0 0 0 0 0 0 1 0 0 1 1 1 0 0 0 0 0 0 1 1 0 1 2 2 0 0 1 2 2 0 1 0 2 1 1 1 1 0 1 0 1 2 0 2 2 2 2 1 0 0 1 0 1 2 0 1 1 0 0 2 1 1 1 0 2 0 1 1 0 1 1 0 0 0 0 1 1 0 0 0 0 0 0 0 0 0 2 2 0 0 0 2 1 1 0 0 0 1 0 0 0 2 0 0 1 0 0 0 0 1 1 0 2 0 0 1 0 2 0 1 0 0 1 0 0 0 0 1 0 0 1 1 2 2 2 0 1 0 2 0 1 1 1 1 0 2 1 0 2 0 0 2 0 0 0 2 2 2 2 2 2 2 0 2 0 1 0 0 1 2 0 1 0 2 0 2 2 0 0 0 0 1 2 0 0 1 1 1 0 0 0 2 1 0 0 0 0 2 2 1 1 1 0 1 1 1 0 0 0 0 0 0 0 0 0 1 2 2 0 2 2 1 2 1 0 2 2 2 0 0 1 0 0 1 1 0 0 0 1 1 1 0 0 2 0 0 0 0 0 0 0 0 2 0 1 1 1 0 1 0 0 0 1 1 0 1 0 1 0 0 1 2 0 1 1 0 0 0 0 0 0 0 1 1 0 0 2 0 0 1 1 0 0 0 1 1 0 1 0 0 0 0 2 1 1 0 2 2 0 2 2 0 1 0 1 0 1 0 0 0 0 1 1 1 0 1 0 2 0 1 2 0 0 0 1 0 1 1 1 1 2 0 0 1 0 1 2 2 1 1 2 1 1 0 1 1 0 2 0 1 1 0 2 0 0 0 0 2 2 2 0 2 1 0 2 0 0 0 1 1 0 1 0 1 0 1 2 1 2 2 2 2 1 2 1 1 1 1 0 0 0 0 2 1 1 0 0 0 0 0 1 1 2 0 1 1 2 0 0 0 0 1 0 1 0 1 2 2 1 1 0 2 2 2 1 1 1 1 1 0 0 2 0 1 0 1 0 0 0 0 2 0 2 1 0 0 0 0 1 1 0 0 1 2 0 0 0 0 0 0 0 1 1 1 1 0 2 0 0 1 1 0 0 1 1 2 0 0 0 1 0 0 0 1 0 1 0 0 0 2 1 1 0 1 2 0 0 0 0 0 0 1 0 0 0 1 1 1 1 0 1 0 0 0 0 2 0 2 0 0 1 0 0 0 1 0 2 0 0 0 1 0 1 1 0 0 0 0 0 0 0 0 0 0 0 1 2 0 0 0 0 0 2 0 0 0 1 1 1 0 0 1 0 0 2 1 0 0 0 1 0 0 2 0 1 1 0 0 1 1 0 1 1 2 0 2 1 0 0 1 1 0 1 0 2 0 0 1 0 0 0 2 2 1 0 0 2 0 0 0 1 1 1 1 0 2 0 2 0 1 0 1 1 0 0 1 1 0 1 1 1 1 1 0 0 0 1 0 0 1 0 0 0 1 0 0 0 0 1 0 0 1 1 1 0 1 2 2 2 2 2 0 0 2 0 0 0 1 2 1 1 0 0 0 1 1 0 0 0 0 0 0 0 0 0 0 0 0 0 0 2 0 2 2 0 0 1 0 0 1 0 1 0 0 0 1 0 2 0 0 0 0 1 1 1 0 1 0 0 1 1 0 0 0 0 1 2 0 0 0 0 0 2 2 0 2 0 0 0 0 2 2 2 0 0 1 1 0 1 0 1 1 0 1 1 1 1 2 1 1 1 2 0 0 2 2 2 1 1 1 1 0 2 0 0 0 1 1 0 0 0 2 1 1 2 1 1 0 0 2 0 1 0 0 0 1 2 1 0 0 0 0 0 1 1 0 0 1 1 0 0 0 0 0 1 1 1 1 1 1 1 0 0 0 0 0 0 0 2 0 0 0 0 0 1 0 0 0 0 0 0
24 1 0 0 0 0 0 1 1 0 0 1 0 0 0 0 0 0 2 0 1 0 1 2 0 0 0 2 2 1 1 2 2 2 0 2 0 1 0 1 1 0 0 0 1 1 0 0 0 2 1 0 0 1 1 0 0 1 1 1 1 0 0 2 0 0 0 0 0 0 0 1 2 0 1 2 2 2 2 0 2 0 2 0 2 0 0 1 0 1 0 0 1 1 0 2 0 2 2 2 1 0 0 0 1 0 1 0 0 0 0 1 0 1 1 1 1 0 1 0 1 0 1 1 1 1 0 1 2 1 0 0 0 0 0 0 0 0 0 0 2 0 0 0 1 2 0 0 0 2 2 0 1 0 1 1 1 1 0 1 1 0 1 1 0 1 0 0 0 0 0 0 0 2 1 0 0 1 1 1 0 0 2 0 0 0 1 1 0 0 0 1 2 0 2 2 0 2 0 0 0 0 0 0 2 1 2 1 1 0 1 1 1 0 2 2 0 0 2 1 1 1 0 0 0 0 1 0 0 0 0 0 0 0 0 0 0 2 2 0 0 0 2 2 2 0 0 0 1 1 1 1 0 0 0 1 1 2 1 1 1 2 0 1 1 1 0 0 1 0 0 2 0 2 0 1 0 0 1 0 0 0 1 1 1 1 2 2 0 2 0 1 1 0 2 0 2 0 0 1 0 0 1 1 0 0 1 2 2 1 0 1 2 1 2 0 1 0 0 1 0 0 2 1 2 0 2 0 0 0 0 2 1 2 0 0 0 2 0 0 0 1 2 0 0 0 0 0 2 0 0 0 0 0 0 0 0 0 0 1 1 0 2 0 2 0 0 2 2 1 2 2 1 1 1 0 2 1 0 2 1 1 0 0 1 1 0 0 0 0 1 1 2 1 2 2 1 0 1 1 1 2 0 2 1 0 0 1 0 0 2 0 0 0 0 0 1 0 0 0 0 0 0 1 1 2 1 2 2 0 2 0 0 0 0 0 0 1 1 1 2 0 0 1 1 1 2 2 0 1 1 2 0 2 2 2 0 1 0 0 2 1 0 0 0 1 1 1 0 1 0 0 2 2 2 0 1 1 0 1 2 2 1 0 1 1 1 2 2 0 2 2 0 2 0 0 0 2 2 1 1 2 2 0 0 0 1 1 0 0 0 1 1 1 0 1 0 0 2 2 2 0 1 0 0 1 1 1 0 1 0 2 1 0 1 0 2 1 0 1 0 0 1 0 2 0 1 1 1 0 0 0 0 1 2 1 1 0 2 0 1 0 0 2 0 2 2 1 0 0 1 1 2 0 1 0 2 1 1 1 0 0 1 0 1 1 1 0 0 0 0 0 0 0 0 2 0 1 1 0 1 1 0 2 1 0 0 0 1 2 1 0 0 0 2 0 0 0 0 0 0 0 0 1 1 0 0 0 0 0 1 1 1 1 2 0 1 0 1 1 2 0 0 0 0 0 2 0 0 0 0 2 1 1 0 2 0 1 1 0 0 0 0 1 1 0 2 1 1 0 0 0 0 0 0 1 1 1 1 0 0 0 0 1 0 0 1 0 0 1 2 1 0 1 0 0 0 1 2 2 0 1 0 1 1 1 1 2 0 0 1 0 0 0 0 1 0 1 0 1 0 0 0 0 0 2 0 0 0 0 1 0 1 2 0 0 1 0 0 0 0 0 0 0 0 1 1 1 0 0 1 1 0 1 0 0 0 0 1 0 0 0 1 1 1 1 1 0 0 0 0 0 1 0 0 1 1 0 1 1 0 1 1 1 1 0 1 1 1 1 1 1 1 2 2 1 1 0 0 1 1 0 0 0 1 0 0 1 0 0 0 0 1 0 0 1 1 2 1 2 1 1 0 1 1 2 1 0 1 2 1 1 2 0 0 0 0 1 1 0 0 0 0 0 0 0 0 0 0 0 0 1 1 1 1 0 1 0 0 0 0 0 1 0 0 0 0 0 1 0 0 0 0 1 1 1 0 1 1 1 2 2 0 0 0 0 0 1 0 0 0 0 0 1 2 1 1 0 0 0 0 2 1 1 1 1 0 2 0 2 0 0 1 0 1 1 1 0 2 0 0 2 2 1 1 0 1 1 0 0 0 1 0 2 0 0 0 2 0 0 0 0 2 2 1 1 1 0 0 0 2 0 2 0 0 1 1 1 0 1 1 2 0 0 2 0 0 0 1 1 0 0 0 0 0 2 2 0 2 0 0 0 0 0 0 1 1 0 0 2 0 0 0 0 1 0 0 0 0 0 0 0
25 1 0 0 0 0 0 1 2 1 0 1 1 1 0 1 0 0 2 0 1 2 1 2 0 0 1 1 1 2 1 0 1 1 1 1 1 0 0 1 1 0 0 2 0 0 0 0 1 1 1 0 1 1 0 1 0 0 1 1 1 0 0 1 0 0 1 0 0 0 0 0 2 0 1 2 2 1 1 1 1 0 2 0 2 0 0 0 0 2 0 1 0 2 1 1 0 0 0 1 1 0 2 0 2 0 2 1 2 1 0 1 1 1 2 2 1 1 2 0 1 0 1 1 1 1 0 2 2 2 0 0 0 0 0 0 0 0 0 0 2 0 0 0 0 0 0 0 0 1 1 0 0 0 0 1 1 1 0 0 0 0 0 1 0 0 0 1 0 1 0 1 0 1 0 0 0 2 0 0 0 2 1 0 0 0 0 1 0 1 0 0 1 1 1 1 2 2 0 0 0 1 0 0 2 0 2 0 1 0 1 0 2 0 1 2 0 0 1 1 0 0 0 0 0 0 1 1 0 0 0 0 0 0 0 0 0 2 2 0 0 0 2 2 2 0 1 1 1 0 0 0 2 0 0 0 0 1 0 0 0 0 0 1 0 0 0 1 1 0 1 1 0 1 0 0 0 1 1 0 1 0 1 1 2 1 0 0 0 1 1 0 1 0 2 0 2 1 0 0 0 0 2 0 0 0 0 1 1 1 1 2 1 1 1 0 1 0 1 0 2 2 0 0 2 0 1 0 2 1 0 1 0 2 0 0 0 1 1 1 0 0 2 0 1 1 1 0 1 2 0 0 1 0 1 1 1 0 1 1 2 1 2 0 2 0 1 2 1 0 1 1 0 2 1 0 1 2 2 0 0 1 0 1 1 0 0 0 0 1 0 0 0 0 2 0 0 1 1 1 0 1 0 2 0 1 1 0 0 2 0 0 0 0 0 0 1 1 0 1 0 1 1 2 0 2 0 0 0 0 0 0 0 0 1 1 1 2 0 0 1 0 0 1 1 0 2 2 0 0 0 1 0 2 1 1 0 1 1 0 2 1 0 2 2 2 0 1 0 0 1 1 1 1 0 1 0 1 2 0 1 2 0 0 0 0 0 2 1 1 1 2 0 0 1 0 2 1 1 1 1 1 2 0 0 0 1 1 1 0 0 2 0 2 0 0 1 1 1 2 2 0 2 0 0 2 0 1 0 1 0 1 0 0 0 0 2 1 2 2 0 0 1 2 2 0 2 0 0 0 0 0 0 2 1 1 0 0 1 1 1 0 0 1 1 0 0 0 0 0 0 0 0 0 0 0 1 0 0 2 0 0 2 2 2 0 2 1 1 1 0 0 0 0 0 1 0 0 0 0 1 1 0 0 1 2 1 1 0 0 0 0 0 1 0 1 0 1 0 0 0 0 2 2 2 0 0 1 0 0 1 1 0 0 2 1 2 0 1 1 1 1 1 2 2 1 1 0 0 0 1 2 1 2 0 2 0 0 0 0 0 0 1 2 2 1 1 1 1 1 0 1 1 0 0 1 0 1 1 1 1 2 0 2 0 1 1 1 0 1 1 1 1 1 1 0 0 0 1 1 1 0 0 1 0 1 1 1 1 1 0 0 0 2 0 0 0 2 1 1 0 0 1 0 0 2 0 0 1 0 1 0 0 2 0 0 1 0 0 0 0 0 2 0 2 0 2 1 0 0 0 0 0 0 0 1 0 1 1 0 0 0 0 1 0 1 1 2 0 0 0 1 2 0 0 1 0 1 1 1 1 1 1 1 1 0 1 1 1 1 1 1 1 2 2 1 0 1 0 0 1 0 0 0 1 2 0 0 0 1 0 0 2 2 0 0 2 1 2 2 2 2 0 0 1 1 0 0 1 1 1 0 0 0 0 1 0 0 0 0 0 0 1 1 0 0 0 0 0 1 0 1 1 1 1 0 1 0 0 0 2 0 0 0 0 1 0 0 1 0 0 0 0 1 1 1 0 0 0 1 2 2 0 0 0 0 0 2 0 0 1 0 2 1 1 0 2 0 0 0 0 2 2 1 2 2 0 2 0 2 0 1 1 0 2 2 0 0 1 0 0 1 1 0 0 0 0 1 1 0 0 0 0 1 0 0 0 1 0 1 0 0 2 0 1 0 1 0 0 0 2 0 2 0 0 0 0 1 1 2 1 2 1 0 1 0 1 0 0 0 0 0 0 0 0 2 2 1 1 1 0 1 1 0 0 1 1 0 0 2 1 1 0 0 0 0 0 0 0 0 1 0
26 0 0 0 0 0 0 1 2 0 0 0 1 1 0 0 0 1 1 1 1 2 0 2 0 0 1 1 2 1 2 0 1 1 1 1 1 1 0 2 0 1 0 0 0 0 0 0 0 2 2 0 1 1 1 2 0 0 0 0 0 1 0 0 0 0 1 1 0 0 0 2 2 0 2 2 2 1 1 0 1 0 2 0 2 0 0 0 0 2 0 0 0 2 0 2 0 2 1 2 1 0 0 0 2 1 2 0 0 0 0 1 0 1 1 1 1 1 1 0 1 2 0 2 0 0 0 2 2 2 2 2 0 0 0 0 0 0 0 0 1 1 0 0 1 0 0 0 0 1 1 0 0 0 0 0 0 0 1 1 1 0 1 1 0 2 0 0 1 2 0 2 1 1 0 0 0 1 1 1 0 1 1 1 0 1 2 1 0 1 0 1 1 0 1 1 1 2 1 0 0 1 0 0 2 2 2 0 2 0 1 1 1 0 2 2 0 0 2 0 2 2 0 0 0 0 1 1 0 0 0 0 0 0 0 0 0 2 2 0 0 0 1 1 1 0 0 0 1 0 0 0 2 0 0 0 0 2 1 1 1 1 0 1 0 0 0 0 2 0 1 1 0 1 1 0 0 0 1 0 0 0 1 1 2 0 0 1 0 1 1 0 2 0 2 0 2 1 0 2 0 0 2 0 0 1 1 2 1 1 1 1 2 0 1 0 2 0 0 1 1 1 1 0 0 0 0 1 1 1 0 0 0 1 0 0 0 2 0 1 2 1 2 0 1 1 0 0 0 2 0 0 0 0 0 0 1 0 0 1 1 0 1 0 1 1 0 1 2 1 2 2 1 1 0 0 2 1 1 1 0 1 0 0 0 1 0 0 0 0 0 0 1 1 2 2 2 1 0 0 0 0 0 2 0 1 1 0 0 1 1 0 0 0 0 0 0 1 0 1 0 1 1 0 1 0 0 0 1 1 0 0 0 0 1 1 0 0 1 0 1 1 0 0 0 2 1 0 0 0 0 0 0 2 1 1 0 0 0 0 2 0 0 1 1 1 0 1 0 1 0 0 1 1 2 0 0 0 2 0 1 2 0 0 0 0 0 1 0 1 0 2 1 1 1 0 1 1 1 2 0 2 1 0 1 0 1 0 0 0 0 0 0 2 0 0 0 1 0 1 0 2 2 1 0 2 0 2 0 2 0 2 0 0 0 0 2 0 1 1 1 1 2 1 2 0 1 1 1 0 0 0 0 1 1 1 1 1 0 1 0 0 1 2 1 0 0 1 0 0 1 1 1 0 0 0 1 2 2 1 0 0 1 1 0 0 1 1 1 1 0 0 0 1 1 1 2 0 0 0 0 2 0 1 1 0 1 0 0 0 0 0 0 0 2 0 0 1 0 0 0 0 0 0 0 1 1 2 0 0 1 1 1 0 2 1 2 0 1 1 2 0 1 1 2 1 1 0 1 0 0 1 1 1 0 1 0 0 1 0 0 0 0 0 0 0 0 1 0 0 1 0 0 0 0 1 1 2 0 2 0 1 0 1 0 2 1 1 1 2 1 0 0 1 0 0 0 1 0 1 1 0 0 0 0 0 1 0 1 1 0 0 0 1 0 1 0 0 0 0 0 0 1 0 0 1 0 0 1 0 1 1 0 2 0 1 0 0 0 1 1 1 0 1 1 0 1 2 0 0 0 0 0 0 0 2 1 0 1 1 0 1 0 2 0 0 2 2 2 2 0 0 2 1 1 0 0 0 1 1 0 0 1 1 0 1 1 1 0 1 1 0 0 1 1 1 0 1 0 0 1 0 0 0 0 2 2 1 0 1 0 0 0 0 0 2 1 2 1 1 0 1 0 1 1 2 1 0 2 2 1 1 1 0 0 1 1 0 0 0 0 0 1 0 1 1 0 0 0 0 0 1 1 2 1 0 1 0 0 0 0 0 0 0 0 1 0 0 2 0 0 0 0 0 2 2 0 1 0 1 1 2 0 0 0 2 0 2 0 0 0 0 0 1 2 1 1 0 1 0 1 0 0 0 2 2 0 2 0 2 0 1 1 0 1 1 1 0 1 0 0 1 2 1 0 0 1 1 0 0 0 1 0 1 0 0 0 2 0 0 0 0 1 0 0 2 1 0 0 1 1 0 2 1 1 0 1 2 1 0 0 1 1 0 2 0 0 0 0 1 0 0 1 1 0 1 2 1 1 0 0 1 0 0 0 0 0 1 0 2 0 0 0 0 0 1 0 0 0 0 0 0
27 0 0 0 0 0 0 2 1 2 1 0 1 0 0 0 0 0 1 1 1 2 0 2 0 1 1 1 0 2 0 0 1 2 1 1 1 2 1 1 1 0 0 2 0 0 2 0 1 1 1 0 0 0 2 1 0 0 0 0 0 1 0 2 1 1 1 1 0 0 0 1 2 0 2 2 2 1 1 1 1 0 2 0 2 0 1 0 0 2 0 0 0 1 0 2 1 1 1 1 1 0 0 0 2 1 2 2 2 0 0 2 0 0 0 0 0 0 2 0 0 1 1 1 1 1 0 0 1 1 0 0 1 2 1 1 0 1 0 0 2 0 0 0 0 0 1 0 0 0 1 0 1 0 0 0 0 1 0 0 1 1 1 1 0 1 0 0 0 2 2 0 0 2 2 0 0 1 0 0 0 1 1 0 0 0 0 0 0 2 0 0 1 0 1 1 1 2 0 0 0 0 0 0 2 0 2 1 0 1 2 1 2 1 1 2 0 0 0 0 0 0 0 0 1 0 2 0 0 0 0 0 0 0 0 0 0 2 2 0 0 0 2 1 1 0 0 0 2 0 0 0 1 0 0 1 0 2 1 1 1 2 0 1 0 0 1 1 1 0 0 2 0 2 1 1 0 2 2 0 1 0 2 2 2 2 1 2 0 2 0 1 0 1 1 1 1 2 0 2 0 0 2 0 2 0 1 1 1 1 1 1 2 0 1 0 2 0 0 0 0 0 2 1 2 0 1 1 0 1 0 0 0 1 0 0 0 2 0 0 0 0 2 0 1 1 0 2 2 0 0 0 0 2 0 2 2 0 0 2 2 0 2 1 2 0 0 2 0 0 0 0 0 2 0 0 1 2 0 2 0 2 0 0 0 0 0 0 0 0 0 1 1 0 2 1 1 2 0 0 0 0 0 1 0 0 1 1 0 2 0 0 0 0 0 0 1 0 0 0 1 1 1 2 0 1 0 1 1 0 1 0 0 1 2 2 1 2 1 1 1 0 0 1 0 1 2 0 2 0 0 1 0 0 0 0 0 2 1 1 0 2 1 0 0 1 1 2 0 1 1 1 2 2 2 0 1 2 1 1 2 1 2 0 2 2 2 1 1 1 2 1 1 1 0 0 2 1 1 2 0 2 1 1 0 1 2 0 0 0 0 1 1 1 0 0 0 1 0 1 1 1 2 0 1 1 0 1 1 2 0 1 2 1 2 0 2 0 2 2 1 1 2 1 2 0 2 2 2 0 0 0 0 1 1 2 1 0 0 2 0 0 1 2 0 1 1 1 1 0 0 1 0 0 0 0 1 1 1 2 0 0 2 1 2 1 2 1 0 1 0 0 1 0 1 0 0 2 2 0 2 0 0 2 1 0 0 0 1 2 1 0 0 2 0 2 0 1 0 0 0 0 0 0 0 0 2 1 0 0 1 1 0 0 1 0 2 1 1 1 1 0 0 2 1 1 2 1 0 0 1 1 1 0 0 2 0 0 1 0 0 0 2 1 1 1 2 0 0 0 0 0 0 0 0 0 2 1 2 0 1 0 0 1 0 1 1 1 0 1 0 1 1 2 2 1 0 0 1 1 1 0 0 0 0 0 2 2 0 0 0 0 0 2 0 0 0 1 0 0 0 1 1 0 1 1 0 1 0 1 1 0 0 2 0 0 1 0 0 2 0 2 0 0 0 0 0 1 0 2 1 1 1 0 0 1 0 0 2 0 0 0 1 1 0 1 2 0 1 1 1 0 2 0 0 1 1 0 0 2 0 2 1 1 1 1 0 1 0 1 1 1 1 2 2 1 0 0 1 1 1 1 0 1 1 0 1 0 0 1 0 0 1 1 1 0 2 2 2 2 2 2 0 0 2 1 0 0 2 2 0 2 0 0 0 0 0 0 0 1 0 0 1 0 1 1 0 0 0 0 0 2 0 2 2 0 0 0 0 0 1 0 0 0 0 0 1 0 2 0 0 0 0 0 1 0 0 2 1 2 2 2 1 1 1 1 0 1 0 0 0 0 1 1 2 0 2 0 1 0 1 1 2 2 1 1 0 1 1 1 1 1 0 0 1 1 1 0 0 0 0 0 2 0 0 1 1 2 0 0 0 0 0 1 0 0 0 0 0 0 0 0 2 0 0 1 1 1 0 0 2 0 2 1 1 0 1 2 2 1 0 1 0 0 0 1 2 0 1 0 0 0 0 0 0 1 2 2 0 0 0 2 0 1 0 1 1 0 1 2 1 1 0 2 1 0 0 0 0 0 0 0
28 1 0 1 1 0 1 1 1 1 1 0 0 0 0 0 0 0 2 0 2 0 0 1 0 0 2 2 2 1 1 1 2 2 1 1 1 0 0 0 2 0 0 0 0 0 0 0 1 1 0 0 0 1 1 1 0 0 0 0 1 2 0 2 0 0 0 0 0 1 0 1 2 0 2 2 1 1 1 1 0 0 2 0 2 0 1 0 0 2 0 0 1 1 0 1 0 1 1 2 1 0 0 0 1 0 1 2 1 0 0 1 0 2 2 2 2 0 2 0 2 0 2 0 0 0 0 0 1 1 0 0 0 0 0 0 0 0 1 0 0 2 0 0 1 0 0 0 0 2 0 0 0 0 0 0 0 1 0 0 0 0 1 1 0 1 0 0 2 2 0 2 1 2 0 0 0 1 0 0 0 2 0 1 0 2 2 0 0 1 0 1 2 0 2 2 0 2 1 0 0 1 0 0 2 0 2 0 1 0 2 0 1 0 1 2 0 1 1 1 1 1 0 0 0 0 0 2 0 0 0 0 0 1 1 0 0 2 2 0 0 0 2 2 2 0 0 0 2 0 0 0 1 0 0 2 0 2 0 0 0 2 0 0 0 0 1 0 2 1 1 2 0 1 0 1 0 1 1 0 0 1 1 2 2 1 1 0 0 2 0 1 2 0 2 0 2 0 0 0 0 0 2 0 0 0 1 2 1 1 0 0 1 1 2 1 2 0 0 1 0 0 2 1 0 0 0 2 0 0 0 1 0 1 0 0 0 1 1 1 1 1 1 0 1 1 0 0 1 1 0 0 0 1 0 1 1 0 0 2 2 0 2 2 1 0 1 1 1 0 1 1 0 2 0 0 1 1 1 1 1 0 2 0 0 2 0 1 1 0 0 0 0 0 2 1 1 1 1 1 1 1 0 2 0 1 0 0 1 1 0 0 0 0 0 0 0 0 1 0 0 0 2 2 0 2 0 1 1 0 2 0 0 0 0 0 0 2 1 1 2 0 0 2 1 2 2 0 1 0 0 1 1 2 1 1 0 1 0 1 1 1 0 0 0 1 0 1 0 0 1 1 2 2 2 0 2 2 2 1 1 1 2 1 1 1 1 2 0 2 0 2 0 1 1 0 1 1 1 2 0 2 1 1 1 0 1 0 1 0 0 1 1 0 0 2 0 0 0 0 0 2 1 1 0 1 1 2 0 2 0 2 0 0 0 0 2 1 0 1 0 2 2 0 2 0 1 2 2 0 0 0 0 1 1 1 1 1 0 1 0 0 1 1 0 0 0 1 0 0 0 1 0 0 0 0 1 1 1 1 0 0 2 1 1 1 1 2 2 2 2 1 1 0 0 0 0 0 0 0 0 2 0 1 2 1 1 0 0 0 0 0 0 0 1 0 0 0 0 0 0 0 0 0 0 0 2 2 0 0 1 1 0 0 1 1 2 0 1 1 1 0 0 1 2 2 2 0 0 1 0 1 0 0 1 2 0 0 2 1 1 0 1 1 1 1 1 1 0 0 0 1 0 0 0 1 1 0 1 0 0 1 0 1 0 1 2 0 0 2 2 0 0 0 0 0 0 0 0 0 0 0 0 0 0 0 1 2 0 2 0 0 0 1 2 1 1 1 1 1 0 1 1 0 0 1 0 1 0 0 2 0 1 1 0 2 2 0 1 2 1 2 0 0 0 0 0 0 0 0 0 0 0 0 0 1 2 0 2 0 0 0 2 0 0 0 0 2 1 1 0 1 1 0 0 0 0 0 2 0 0 0 0 0 1 1 0 2 1 2 0 1 1 1 1 0 0 0 0 1 0 0 0 0 1 1 0 0 0 1 0 0 2 2 2 0 2 2 2 2 2 2 0 2 2 2 2 0 0 1 0 1 0 0 0 1 1 0 2 1 1 0 0 0 0 0 0 0 0 0 1 1 2 1 1 0 1 1 0 0 2 0 1 0 1 0 1 0 0 0 0 0 0 0 2 1 1 1 2 2 2 2 0 0 0 0 1 2 0 0 0 0 0 1 1 0 1 0 0 1 0 1 1 1 1 2 0 1 0 2 1 0 0 0 0 1 1 2 2 1 1 1 2 0 0 2 2 0 1 0 1 0 1 1 2 0 1 1 0 0 0 1 2 1 1 0 0 1 0 1 0 0 2 0 0 0 2 1 0 0 0 1 0 0 2 0 0 0 1 1 0 1 0 0 0 1 2 2 0 0 0 2 0 1 0 0 0 0 0 2 0 0 0 0 0 1 0 0 0 0 1 0
29 0 0 0 0 0 1 2 2 2 1 0 0 0 0 0 0 0 1 1 0 2 1 2 0 1 1 2 2 1 0 1 0 1 2 1 2 2 0 1 1 0 1 1 1 1 2 0 2 0 0 0 0 0 0 1 1 0 1 1 0 1 0 1 1 1 1 0 0 0 0 0 2 0 2 2 2 1 1 1 0 0 2 0 2 0 0 0 0 2 0 0 0 1 0 0 0 1 0 1 1 0 0 0 2 0 2 0 1 0 0 1 0 0 2 2 1 0 0 0 2 0 1 1 0 0 0 0 0 0 0 0 0 0 1 0 0 0 1 0 1 1 0 0 0 0 1 0 0 0 0 0 0 0 1 0 0 0 1 1 1 0 0 1 0 0 0 1 0 1 0 1 0 2 1 0 0 0 0 0 0 0 0 1 0 1 1 1 1 1 0 0 2 0 2 2 0 2 0 0 0 0 0 2 2 0 1 1 0 0 2 1 1 0 2 2 0 1 2 2 0 0 1 0 0 0 1 2 1 0 0 0 0 1 1 1 1 2 2 0 0 0 2 1 1 0 0 0 1 0 0 0 1 0 0 2 1 1 1 1 1 1 0 0 0 0 0 1 1 0 0 1 0 0 0 1 0 2 2 0 2 0 2 2 1 1 1 1 0 2 0 1 1 0 2 0 1 1 1 2 1 0 1 1 0 1 0 2 0 1 0 1 2 0 2 0 1 0 0 2 0 0 1 0 2 0 0 0 1 0 0 2 0 2 0 1 0 1 1 0 0 1 2 0 1 1 0 0 2 1 0 0 1 0 1 1 1 1 0 2 2 0 2 1 2 0 1 2 2 0 2 2 0 2 1 1 1 2 0 2 1 0 0 0 1 1 0 0 0 0 0 1 0 0 1 0 0 2 2 2 1 1 0 2 0 0 0 0 0 2 0 0 0 0 0 0 0 1 0 1 0 1 0 1 2 2 1 0 2 1 1 1 0 1 1 0 0 2 1 1 1 1 1 2 1 2 2 1 0 0 0 1 0 2 2 1 1 1 1 2 0 2 1 1 0 1 0 1 0 1 0 0 2 2 1 0 1 2 2 0 1 2 0 0 0 1 0 2 1 1 1 2 1 1 2 0 2 0 0 2 0 2 1 1 0 1 1 1 0 0 0 0 0 1 0 1 2 0 1 1 1 1 2 0 1 2 0 1 0 1 1 1 1 0 1 0 1 1 1 2 1 1 1 0 1 0 1 2 2 0 0 0 0 1 2 1 1 0 1 2 0 0 0 1 0 0 0 1 0 0 0 1 0 0 0 0 1 1 1 2 0 0 1 1 1 0 1 0 0 0 1 0 1 0 2 0 0 0 0 0 0 1 0 1 1 2 2 0 0 1 0 0 0 1 1 1 0 0 0 0 0 0 2 2 2 0 0 2 0 0 0 0 0 0 2 1 2 0 0 2 0 1 0 1 2 2 2 0 0 0 1 1 1 0 0 2 0 1 1 1 1 1 1 0 0 0 1 0 2 1 0 1 0 0 0 0 2 2 1 1 0 0 0 1 2 2 0 2 1 1 2 1 0 1 0 0 0 1 1 1 0 1 0 0 0 0 1 1 1 0 2 1 0 2 0 1 0 0 0 0 0 0 1 0 0 2 0 0 0 0 0 0 0 2 0 1 0 0 1 1 0 1 0 0 0 0 0 0 0 0 0 0 0 0 1 0 0 0 0 0 0 0 1 1 0 1 1 1 1 1 0 0 2 0 0 1 0 0 1 1 0 1 0 0 0 1 1 2 0 2 0 0 1 2 2 1 0 1 0 0 1 0 0 0 1 1 0 0 0 1 0 0 0 0 0 0 2 2 2 2 1 2 0 0 2 1 1 0 1 2 1 1 1 0 0 0 0 0 1 0 1 0 0 0 0 0 0 0 0 0 0 2 1 1 1 0 1 0 0 0 1 0 0 0 0 0 1 0 2 0 0 0 0 0 1 0 0 1 1 2 2 2 0 0 0 1 0 1 1 0 1 0 0 2 1 0 2 0 0 1 0 1 2 2 2 2 0 1 0 1 0 0 0 0 1 1 2 1 1 0 1 0 2 0 0 1 1 2 0 0 0 0 0 1 0 0 0 0 0 0 1 0 1 1 1 1 0 1 0 0 1 0 1 1 1 1 2 1 1 1 1 1 1 0 0 1 1 0 2 2 0 1 0 0 0 2 2 1 1 0 0 1 0 0 0 0 0 0 0 2 0 0 0 0 2 0 0 0 0 0 1 1
30 1 1 0 0 0 0 1 1 0 0 1 0 2 0 2 0 0 0 2 1 2 0 2 0 0 1 2 2 0 1 1 2 2 0 1 1 1 0 1 1 1 0 0 0 0 0 0 2 0 0 0 1 1 0 1 0 0 0 0 2 0 0 2 1 2 2 0 0 0 0 1 2 1 1 2 2 0 0 0 0 0 2 1 2 0 0 0 0 1 0 0 0 2 0 2 0 1 1 2 1 0 0 0 2 0 2 1 1 0 0 2 1 2 2 2 2 1 1 0 2 0 2 0 1 1 0 0 0 0 0 0 0 0 0 0 0 1 1 1 1 2 0 0 1 0 0 0 0 0 0 0 0 1 1 1 0 1 0 0 1 1 2 0 1 2 0 1 0 1 0 1 1 0 0 1 0 0 0 0 0 2 0 1 1 2 1 1 0 1 0 1 1 1 1 0 0 2 0 0 0 0 1 1 1 0 2 0 0 0 1 0 2 0 2 2 1 0 2 0 2 2 0 1 0 0 2 2 0 0 0 0 0 0 0 0 0 2 2 0 0 0 2 2 2 0 0 0 2 0 0 0 0 1 1 1 1 2 1 1 1 1 0 2 0 0 1 0 2 0 0 1 0 2 0 0 0 1 2 0 0 0 0 1 1 1 0 2 0 2 0 0 0 0 2 0 1 1 0 2 0 0 2 0 0 0 2 2 1 1 0 1 2 0 2 0 0 0 0 1 1 1 1 0 1 0 1 1 2 1 0 1 0 2 0 0 0 1 1 1 0 0 1 0 0 0 1 0 2 0 0 0 2 0 2 2 2 0 0 2 2 0 1 1 1 0 0 2 2 0 2 2 0 2 1 0 1 1 0 2 2 0 0 1 1 0 0 0 0 0 0 1 1 1 2 2 2 0 1 1 1 1 0 2 0 0 1 2 0 2 0 0 0 2 2 2 0 0 0 0 0 0 0 1 1 2 1 1 2 1 1 0 1 1 0 0 0 0 0 0 2 0 0 0 0 2 0 0 1 0 0 0 0 2 2 0 2 1 1 2 0 2 0 0 0 1 1 0 0 0 1 1 2 2 1 1 1 1 2 0 2 1 1 0 1 1 1 1 0 1 0 1 1 0 1 0 2 2 2 1 1 1 1 1 0 1 1 0 0 0 0 1 1 0 1 1 0 0 1 1 1 2 1 0 0 1 1 0 1 2 0 0 0 0 0 1 2 1 1 1 1 1 2 1 2 0 0 0 0 0 0 0 0 1 2 1 1 0 2 0 1 0 2 2 0 0 0 0 0 0 0 1 1 0 1 0 1 1 1 2 0 0 1 1 0 0 0 1 0 1 0 0 0 0 0 0 0 0 1 0 2 1 0 2 2 0 2 0 0 1 1 0 0 0 1 0 0 1 0 0 0 0 1 1 1 0 2 1 0 0 2 2 0 0 1 1 2 0 0 2 1 0 0 2 1 1 2 0 0 0 1 0 0 0 0 2 0 1 1 1 1 0 2 0 0 0 2 0 0 0 1 0 0 0 0 0 2 1 1 1 0 0 0 0 0 0 0 1 0 1 0 1 0 1 0 0 0 0 1 1 1 0 0 0 2 0 1 1 1 1 0 0 0 1 1 2 0 1 1 1 0 0 0 1 0 1 1 0 1 0 2 1 0 2 0 1 0 0 0 0 0 0 0 0 0 1 1 1 1 0 0 1 0 0 0 2 0 0 1 0 0 0 2 1 0 0 1 0 0 0 0 0 2 1 1 0 1 0 0 1 0 1 0 0 2 0 0 2 0 2 0 0 0 1 1 1 0 0 0 1 1 0 0 0 1 1 0 0 0 1 0 0 1 1 1 0 2 1 0 2 2 1 0 0 2 0 0 0 2 2 1 1 0 1 0 1 1 0 1 0 1 0 1 0 0 0 1 0 0 0 0 1 0 2 2 0 0 0 1 0 1 0 0 0 1 1 1 0 0 0 0 0 0 1 2 1 0 0 1 2 2 2 0 0 0 1 1 2 2 0 0 0 2 1 1 0 2 0 0 0 0 1 2 2 0 0 1 2 1 1 1 2 1 0 1 1 1 2 1 1 0 1 1 1 0 1 1 0 1 1 1 0 0 2 0 0 0 1 1 0 0 1 2 0 1 2 2 1 1 0 2 0 2 1 1 0 2 2 0 0 0 0 0 0 1 0 0 1 2 1 1 0 0 0 0 0 0 0 1 1 0 1 0 2 0 1 1 0 0 0 0 0 1 1 1 0 0 0 0 0 0 0
31 0 0 0 0 0 0 1 2 0 0 0 0 2 0 1 0 0 1 1 1 1 0 1 0 0 1 2 2 1 1 2 1 2 0 2 1 1 0 0 2 0 1 1 0 1 1 0 2 1 0 0 2 2 0 1 1 0 0 0 1 1 0 2 1 1 1 0 0 0 1 2 2 0 1 2 2 2 2 0 1 0 1 1 1 0 0 0 0 1 0 0 0 1 1 1 0 0 0 1 2 0 0 0 2 1 2 0 1 0 0 1 2 2 2 2 2 0 2 0 2 0 2 0 0 0 0 0 2 0 1 1 0 0 0 0 0 0 0 0 0 2 0 0 1 2 1 0 0 0 0 1 0 0 0 1 0 1 0 1 2 2 2 0 0 1 0 0 0 1 1 1 1 0 1 0 0 1 0 0 1 2 0 0 0 0 0 1 0 0 0 1 2 1 2 2 1 0 0 0 0 0 0 1 2 0 2 0 1 1 1 2 2 0 0 1 1 0 1 1 0 0 0 0 0 0 1 1 0 0 1 1 0 0 0 0 0 2 2 0 0 0 2 2 2 0 0 0 2 0 0 0 1 1 0 0 1 1 1 1 1 1 0 0 0 0 0 0 2 0 0 2 1 1 0 0 0 0 2 0 1 0 0 0 2 1 0 0 0 2 0 0 1 0 1 0 1 0 1 2 1 1 2 0 0 0 0 2 1 1 0 2 0 0 1 0 2 1 2 0 2 2 1 1 2 0 1 2 1 2 1 1 0 2 0 0 0 1 0 1 1 1 2 0 1 1 1 1 2 0 0 0 1 0 1 1 1 0 0 0 0 0 0 0 0 1 1 1 2 0 2 2 0 2 0 1 1 0 1 1 0 2 0 0 0 1 0 1 1 0 0 0 1 0 2 0 0 0 0 0 0 0 0 2 1 1 0 0 0 2 0 0 0 0 0 0 1 0 0 0 0 0 0 1 0 2 0 0 2 2 0 1 0 0 0 0 0 1 1 1 0 2 0 0 0 2 1 1 0 0 0 0 0 1 0 0 0 2 2 0 1 1 0 0 0 1 0 0 0 0 0 0 1 1 0 0 0 1 2 0 2 1 1 0 0 0 0 2 2 0 2 2 0 2 0 0 1 1 1 2 0 2 2 0 0 0 1 0 1 0 0 1 1 0 1 1 1 0 2 2 2 0 2 0 1 1 1 1 0 1 0 1 1 0 0 0 1 1 1 2 1 1 0 0 1 0 2 2 2 0 0 0 0 1 0 0 0 0 0 1 0 0 1 2 1 0 0 2 1 1 1 2 1 0 1 0 1 2 2 2 0 0 1 1 0 0 2 2 2 2 0 0 1 0 1 0 0 0 1 1 0 2 0 2 2 0 2 0 0 0 1 0 0 1 0 1 0 1 1 0 1 0 1 1 1 0 1 1 0 0 2 2 0 0 1 2 2 0 0 2 2 0 0 1 2 1 2 0 0 0 2 1 0 0 0 2 0 0 2 1 0 0 1 2 2 1 2 1 1 0 0 0 0 0 0 1 1 1 2 0 1 0 0 1 1 1 0 1 0 1 1 1 0 0 0 0 0 0 1 1 0 1 0 0 0 0 0 1 0 0 0 0 0 1 0 1 0 0 0 0 0 0 0 0 0 2 0 0 0 0 1 0 0 2 0 0 1 0 1 1 0 1 0 1 1 0 1 1 0 0 0 0 0 0 0 1 1 1 2 1 0 1 1 2 1 0 1 2 0 0 0 1 1 2 2 0 1 0 2 0 1 0 1 1 1 1 0 2 1 2 0 2 1 2 2 1 1 1 0 0 1 0 0 0 0 2 1 0 0 1 0 0 1 1 1 0 1 2 1 1 1 1 0 0 1 1 0 0 0 2 1 2 0 0 0 0 0 1 2 0 0 0 1 0 1 1 0 0 0 0 0 2 1 1 1 0 1 0 0 1 1 0 0 0 0 0 2 0 1 0 0 0 2 0 1 0 0 0 1 1 2 2 0 1 1 1 0 1 1 1 0 0 0 2 2 0 2 0 0 0 0 2 2 2 2 2 0 2 1 1 1 1 1 0 1 2 0 0 1 0 0 1 2 0 0 1 1 1 1 0 1 0 0 2 0 0 0 1 0 0 0 0 2 2 2 1 0 0 0 2 0 0 2 1 1 0 2 1 0 0 0 0 0 0 2 0 1 0 2 2 0 1 0 1 0 1 2 1 1 0 0 1 0 1 0 1 1 0 0 0 0 0 0 0 1 1 0 1 1 0 0 0
32 1 1 0 0 0 1 1 1 1 1 0 0 1 0 1 0 0 1 1 1 1 0 1 0 0 0 2 2 0 2 0 1 1 2 1 1 1 1 0 1 0 1 1 1 1 2 0 2 0 0 0 2 2 0 1 0 0 0 1 0 0 0 0 1 1 0 0 0 1 0 0 2 0 1 2 2 1 1 0 0 0 2 1 2 0 0 0 0 1 0 0 0 1 0 0 0 1 0 2 2 0 1 0 2 0 2 1 2 1 0 1 1 1 1 1 1 0 1 0 0 1 2 0 1 1 0 0 0 0 0 0 0 0 1 0 1 0 0 0 1 1 2 0 1 1 1 0 0 0 0 0 0 1 2 1 1 1 0 0 1 0 1 1 1 2 0 1 0 1 1 0 1 0 0 0 1 2 2 2 0 2 1 0 0 0 0 1 0 0 0 1 2 1 2 1 1 2 1 0 0 1 0 0 2 0 2 1 1 0 1 1 1 2 1 2 1 2 2 1 1 1 0 0 0 0 0 2 1 1 1 2 0 1 1 1 1 2 2 0 0 1 2 1 1 0 0 0 1 0 0 0 0 0 1 2 1 1 0 0 0 0 0 1 0 0 0 1 1 1 0 2 0 2 0 0 0 0 0 0 0 1 0 1 2 1 1 0 0 2 0 0 0 0 2 0 2 1 1 1 1 0 2 0 0 0 2 2 1 1 1 2 2 1 2 0 1 1 0 1 0 0 2 1 2 0 2 2 0 0 0 1 1 1 0 1 1 1 1 0 1 1 1 0 0 0 0 0 1 2 0 0 1 0 1 1 1 0 0 1 1 0 0 0 0 0 0 2 0 0 0 1 1 2 0 0 0 1 0 2 2 0 0 0 0 0 0 0 0 1 1 1 0 0 2 1 1 2 1 1 1 1 0 2 0 1 2 2 0 2 1 0 0 0 0 0 1 0 0 0 0 1 0 1 1 2 2 1 2 0 1 0 1 1 0 0 0 0 1 0 1 1 0 0 0 1 1 2 0 0 0 0 0 1 1 1 0 1 0 1 1 1 0 0 1 1 0 1 0 0 0 0 1 1 1 0 1 1 2 0 0 2 0 0 0 1 0 2 1 1 1 2 0 1 1 0 2 2 2 2 0 2 2 0 0 1 1 0 2 0 1 1 1 1 0 1 0 0 1 2 2 0 2 1 0 2 0 1 0 2 0 1 1 0 1 0 1 0 1 2 1 0 2 1 1 1 0 1 2 0 0 0 0 2 0 1 0 0 1 0 1 0 1 1 1 0 0 2 1 1 0 0 1 0 0 0 2 1 1 2 0 0 1 1 0 0 1 1 0 1 0 0 0 1 1 0 1 0 0 0 0 2 0 0 2 0 1 0 0 0 1 0 0 1 0 0 0 0 0 0 0 0 0 0 0 0 2 1 0 0 1 1 0 0 1 1 2 0 1 2 1 1 0 1 1 0 1 0 1 0 0 2 0 1 1 2 0 0 2 0 0 0 1 2 2 1 2 0 1 1 0 1 1 0 0 1 0 1 2 0 1 0 0 0 0 0 1 1 0 1 1 1 2 2 2 2 0 0 1 2 1 1 0 0 1 0 1 2 1 1 0 0 0 2 1 2 0 0 0 0 0 2 1 0 1 2 0 0 1 0 2 1 0 2 0 0 1 0 1 1 0 1 0 0 0 0 0 0 0 0 0 0 0 1 0 1 0 0 1 0 0 0 2 1 1 0 0 1 2 2 0 0 2 1 1 0 1 1 1 1 0 0 0 0 0 1 1 2 0 2 0 1 1 2 2 1 1 0 1 0 0 0 0 0 1 1 0 1 0 0 0 0 1 0 0 1 1 1 1 2 2 2 0 0 1 1 0 0 0 1 0 2 0 0 0 0 0 1 1 0 0 1 0 0 0 0 0 0 0 1 1 1 1 2 1 1 1 0 1 0 1 0 0 0 1 0 2 0 1 0 0 0 0 0 1 1 0 2 1 2 2 2 0 0 0 0 1 1 0 0 0 0 1 0 0 0 2 0 1 0 0 2 2 2 1 2 0 1 0 1 0 1 1 1 2 2 0 2 1 1 1 1 2 1 0 0 1 1 1 1 1 0 0 2 0 0 0 1 0 1 0 0 1 1 0 1 2 0 0 0 2 0 1 2 1 0 2 2 0 0 0 1 0 0 2 0 0 1 2 1 1 0 0 0 0 1 1 0 1 0 0 1 0 0 0 0 0 0 0 2 0 0 0 0 2 0 0 0 0 1 1 0
33 0 0 0 0 0 0 2 2 1 0 0 0 1 0 1 0 0 1 1 1 1 0 1 1 1 1 1 2 1 1 0 0 0 1 1 1 1 0 0 2 0 0 0 0 0 1 0 0 2 0 0 1 1 0 2 0 0 0 1 0 1 0 1 0 0 1 0 0 0 0 1 2 0 2 2 2 0 0 1 0 0 2 0 1 0 0 0 0 2 0 1 1 2 0 1 0 1 0 1 1 1 0 0 2 1 2 0 0 0 0 1 1 2 2 2 2 0 1 0 1 0 1 1 0 0 0 1 1 1 1 1 1 1 0 0 1 0 0 0 0 2 1 0 1 1 1 0 0 1 1 0 0 0 1 0 0 1 1 1 2 1 2 0 1 2 0 0 1 2 1 0 1 0 0 0 1 2 2 2 0 2 0 1 0 1 1 1 0 2 0 0 2 0 2 2 0 2 1 0 0 1 0 1 2 0 2 0 1 1 2 0 1 2 1 2 1 0 1 2 0 0 1 0 1 0 2 1 0 0 0 0 0 0 0 0 0 2 2 0 0 1 2 1 1 0 0 0 1 1 1 1 0 0 0 2 1 2 1 1 1 2 0 1 0 0 1 1 2 0 0 2 0 1 1 1 0 1 2 0 0 0 0 1 2 0 1 1 0 2 0 1 0 0 2 0 2 0 0 1 0 0 1 1 0 0 0 2 1 1 0 2 1 0 1 0 1 0 2 0 2 2 1 0 2 0 1 0 1 1 0 0 0 2 0 0 0 2 0 2 2 1 1 0 1 1 0 0 2 0 0 0 0 1 0 1 1 0 0 2 2 0 2 1 2 0 1 2 1 0 1 1 1 2 1 0 1 1 0 2 0 1 1 0 0 1 0 0 0 0 0 0 0 0 1 0 0 0 0 0 0 0 0 1 1 0 1 2 1 1 0 0 0 1 1 0 0 1 1 1 0 1 0 0 1 1 1 0 1 1 0 1 0 0 1 1 0 0 0 0 2 0 1 0 0 1 1 2 0 0 0 0 0 2 2 2 0 1 0 1 2 0 0 0 0 0 0 1 0 0 1 1 2 2 2 0 0 1 1 0 1 2 0 0 0 1 0 1 0 1 0 2 1 0 1 0 2 1 1 2 0 2 2 0 0 1 1 0 1 0 1 1 0 1 0 1 0 1 1 2 2 0 2 0 0 1 1 1 1 2 0 1 2 0 2 0 2 0 1 0 0 1 1 0 1 0 1 2 2 0 0 0 0 1 1 1 2 0 2 0 1 0 1 2 0 1 1 1 0 0 0 1 1 0 1 0 2 2 2 1 0 0 0 0 0 1 1 2 1 2 1 0 0 0 0 1 0 0 1 1 0 1 2 0 1 1 0 0 0 0 1 0 0 0 1 0 0 0 0 0 0 0 0 0 0 1 1 0 0 0 2 2 1 1 2 1 1 0 0 0 2 0 0 0 1 1 2 0 1 0 1 2 2 1 0 2 0 0 1 0 0 0 0 1 1 0 2 0 0 0 1 0 0 0 0 2 0 0 1 0 1 1 0 1 0 1 1 1 0 1 2 0 0 1 0 1 0 0 1 1 1 0 1 0 1 1 2 0 1 2 0 0 0 0 1 1 0 1 1 1 0 0 0 1 0 2 1 0 0 0 1 0 0 2 0 0 2 0 1 2 1 1 1 0 1 0 1 1 0 1 1 1 0 0 0 2 1 0 0 0 0 0 1 2 0 1 1 1 2 2 1 0 2 0 0 0 1 1 0 1 0 0 0 0 0 2 0 1 0 1 1 0 2 2 0 0 0 1 0 0 1 0 0 0 0 2 1 0 1 1 0 0 1 1 1 0 2 2 1 1 0 2 0 0 2 0 0 0 1 2 1 1 0 1 0 0 0 1 1 0 1 1 0 0 0 0 0 0 0 0 0 2 2 1 0 0 2 0 1 0 1 0 0 0 0 0 0 0 1 0 0 0 0 1 1 1 0 2 0 0 0 0 0 0 0 0 0 2 1 1 0 0 0 2 2 1 2 0 1 0 0 1 2 2 1 1 0 1 0 1 0 2 2 0 2 1 2 0 2 0 0 2 1 1 1 1 1 1 1 0 1 0 0 1 0 0 0 1 1 0 0 0 1 0 0 2 1 0 0 0 1 1 0 2 2 0 2 1 0 0 0 0 0 1 0 1 1 0 1 0 0 0 0 0 2 0 1 1 1 0 0 1 0 1 0 0 0 0 0 1 0 0 1 0 2 0 0 0 0 0 1 0
34 0 0 0 1 0 0 1 2 1 1 0 0 1 1 0 0 0 0 2 0 1 0 1 1 1 1 1 1 1 1 0 1 2 2 0 2 1 0 1 2 1 0 1 1 2 0 0 1 1 0 0 1 1 0 2 0 0 0 1 1 0 0 1 0 0 2 0 0 0 0 1 2 0 0 2 2 1 1 0 1 0 2 1 1 0 0 1 1 2 0 1 0 2 1 1 0 2 2 2 1 0 1 1 2 0 2 0 1 1 0 1 1 2 2 2 2 0 0 0 2 0 0 2 0 0 0 0 2 0 0 0 0 0 1 0 0 1 0 0 0 2 1 0 1 1 0 0 0 2 0 0 0 0 0 0 0 2 0 1 1 0 2 0 0 1 0 1 2 2 0 2 0 2 0 0 1 0 0 0 0 0 0 1 0 1 1 0 0 1 0 0 2 2 2 2 1 2 1 1 0 1 0 0 2 0 0 1 1 0 0 2 1 0 2 1 1 0 2 2 0 0 1 0 0 1 0 1 1 1 1 1 0 0 0 0 0 2 2 0 0 0 1 1 1 0 0 0 1 1 1 1 0 0 0 1 1 0 0 1 0 0 0 0 0 0 1 0 1 0 0 1 0 2 0 0 1 1 1 0 1 0 1 2 1 2 0 0 0 2 0 1 1 0 2 0 2 0 1 1 0 0 2 0 1 0 1 1 1 1 0 2 2 0 1 0 2 0 0 1 0 0 0 0 2 0 1 2 0 0 0 1 0 1 0 0 0 2 0 0 1 1 1 1 2 2 0 0 1 2 0 0 0 1 0 1 1 0 0 0 0 0 1 1 1 0 1 1 2 1 2 2 1 2 1 0 1 0 0 2 1 0 1 0 0 2 0 0 0 0 0 1 0 1 1 0 0 0 1 1 1 1 0 2 0 1 0 2 0 2 0 0 0 1 1 0 1 0 0 0 0 1 0 1 1 2 0 2 1 0 0 0 2 1 1 1 0 1 0 0 2 0 2 2 0 2 2 1 1 1 1 0 0 1 0 0 0 2 1 0 1 2 0 1 1 1 0 2 0 2 0 1 2 2 0 1 0 2 1 2 1 2 2 0 1 2 1 0 0 0 0 0 1 0 1 0 1 2 2 0 2 1 2 0 0 0 1 2 0 0 0 2 2 0 0 2 0 0 0 1 1 1 1 0 0 1 1 1 0 1 0 1 1 1 1 0 2 0 2 2 1 0 2 2 2 1 1 1 1 0 0 0 0 2 0 0 0 0 2 1 1 0 1 1 1 0 0 2 2 1 0 2 2 1 0 1 2 1 1 2 0 0 2 2 1 0 1 2 1 2 0 0 0 1 2 0 0 0 0 0 1 0 0 2 1 0 1 0 1 2 0 0 0 2 1 1 0 0 0 0 0 0 1 2 2 0 0 2 0 0 1 2 0 0 1 0 2 0 1 1 1 0 0 1 2 2 2 0 1 0 0 1 0 0 1 1 0 0 1 1 1 0 0 2 2 2 1 0 1 1 0 1 0 1 0 0 2 1 2 0 0 0 1 2 0 1 0 1 0 0 1 0 0 1 0 0 1 1 0 1 1 0 0 0 0 0 2 1 0 0 1 0 0 2 0 1 0 1 1 1 0 0 1 0 1 2 0 0 0 0 2 0 0 2 0 0 1 0 1 1 0 1 0 0 0 2 2 0 1 1 0 2 0 1 0 2 0 0 2 0 0 0 0 2 0 0 2 1 2 2 1 0 2 0 0 1 0 0 0 2 0 1 1 1 0 1 0 1 1 1 1 1 2 2 1 0 0 1 0 0 1 0 0 0 0 1 1 0 0 1 0 0 1 1 1 0 2 2 1 2 2 2 0 0 0 1 0 0 1 2 0 2 1 0 0 0 0 1 1 1 1 0 1 0 1 1 0 0 0 0 0 2 0 2 2 0 0 0 0 0 0 0 2 0 1 1 0 1 1 0 0 0 0 0 1 0 0 0 1 1 0 0 0 0 0 0 1 1 0 0 0 0 1 1 1 0 2 1 0 0 0 2 1 1 1 1 1 1 0 1 0 1 1 0 1 1 1 1 2 0 1 1 1 1 0 1 2 0 1 1 1 0 0 1 0 0 0 0 0 0 0 0 1 0 1 2 1 0 0 1 0 1 2 0 0 2 2 2 2 1 0 1 0 0 2 0 0 1 2 2 1 0 0 0 0 1 1 2 1 0 0 2 0 2 0 0 0 0 0 2 0 0 0 1 1 0 0 0 0 0 0 0
35 0 0 0 0 0 0 2 0 2 2 0 0 1 0 1 0 0 1 1 0 2 0 1 1 1 1 0 1 0 1 1 1 1 2 0 2 1 0 0 2 0 0 0 0 0 0 0 1 1 0 0 1 1 1 0 0 1 1 1 0 1 0 1 0 0 1 0 0 0 0 1 1 0 2 1 2 2 2 0 1 0 2 0 2 0 0 0 0 2 0 0 0 1 0 2 0 1 0 2 2 0 0 0 2 0 2 1 1 0 0 1 0 2 2 2 2 0 0 0 2 0 1 1 1 1 0 0 2 2 0 0 0 0 0 0 0 0 0 0 1 1 0 0 2 2 1 0 0 1 1 0 1 0 0 0 0 1 0 0 0 0 1 1 2 2 0 2 0 2 1 0 1 0 0 0 1 0 0 0 0 1 0 1 0 1 1 1 1 1 0 0 2 1 2 1 0 1 1 1 0 1 0 0 2 0 2 1 1 0 2 0 2 0 2 2 2 1 1 2 0 0 1 0 0 0 1 1 0 0 0 0 0 0 0 0 0 2 2 0 0 0 2 1 1 0 0 0 2 0 0 0 0 0 0 1 0 0 0 0 0 0 0 0 1 0 0 1 2 0 0 1 0 2 0 1 0 0 1 0 0 1 1 2 2 2 0 0 0 1 1 0 0 0 1 0 2 0 1 2 1 0 2 0 0 1 0 2 0 0 0 1 2 0 2 0 1 0 0 0 0 0 2 1 2 0 2 1 1 0 0 2 0 1 0 0 0 1 2 1 1 1 2 1 1 1 2 1 1 2 1 1 0 2 0 2 2 0 0 0 0 0 2 1 2 1 0 1 1 0 1 1 0 2 1 0 1 1 1 1 1 1 1 0 0 0 0 0 0 0 0 0 0 0 2 0 0 1 1 1 0 2 0 1 0 1 2 1 0 1 2 0 0 1 1 0 0 0 0 0 0 1 1 1 1 2 0 0 0 1 0 1 1 1 0 0 0 2 0 0 1 0 0 0 0 1 1 1 0 0 0 1 0 2 1 1 0 2 2 0 1 1 0 0 0 1 0 0 0 0 0 0 2 2 2 0 0 1 2 0 2 2 1 1 0 0 0 1 0 1 0 2 0 1 1 0 0 1 1 2 0 2 1 1 1 0 1 0 2 0 1 2 0 2 0 0 0 1 0 1 1 1 1 0 0 1 1 1 0 1 0 1 2 0 1 0 2 0 0 0 1 0 0 0 1 1 0 2 2 0 0 0 0 2 0 0 0 0 0 0 1 0 0 1 1 0 0 0 0 0 0 1 1 0 1 0 1 2 2 1 1 0 1 1 1 0 1 1 1 1 0 0 2 0 2 0 0 0 0 0 1 1 0 1 1 0 1 0 0 1 0 0 0 0 1 1 0 1 0 0 0 0 0 0 0 0 1 2 0 0 1 2 0 0 2 1 2 0 1 2 1 0 0 1 2 2 2 0 0 1 0 1 1 1 0 1 0 1 2 0 0 0 0 1 1 1 2 1 2 2 0 2 0 1 0 0 2 0 1 0 1 1 1 1 0 1 1 1 1 2 2 0 0 1 0 0 0 0 1 2 1 0 0 0 1 0 2 1 0 0 0 0 0 2 0 1 0 0 0 0 0 1 1 0 0 2 0 0 0 0 0 0 0 2 0 0 2 1 0 2 1 0 0 0 0 0 0 0 0 0 0 0 0 0 0 1 2 0 2 0 0 1 0 1 0 0 1 2 0 0 0 0 2 2 2 0 1 0 0 2 0 2 2 1 2 0 0 1 0 1 1 0 2 2 2 0 2 0 0 1 1 0 0 0 2 0 1 0 0 2 0 0 1 1 1 0 2 1 1 1 1 1 0 2 2 2 1 0 2 2 1 1 0 0 0 0 0 0 0 0 0 0 2 0 0 0 1 0 0 0 1 0 0 2 2 0 0 0 0 0 1 0 0 0 0 1 0 0 0 0 0 0 0 0 1 1 0 1 0 0 0 0 1 1 0 2 0 1 1 0 0 1 1 1 0 0 2 0 2 0 2 0 1 1 0 0 2 1 0 2 0 0 0 0 1 1 1 2 2 1 0 1 2 1 0 0 1 2 1 0 2 0 0 1 2 0 2 2 0 0 0 1 2 1 2 1 0 2 1 0 1 0 2 1 0 0 1 2 0 0 0 0 1 0 1 0 0 0 0 0 0 0 0 0 0 0 0 0 2 0 0 0 0 0 0 0 0 0 0 2 1 0 0 1 1 0 0 0 0 0 0 0
36 0 0 0 2 0 0 2 1 2 1 0 0 0 0 0 0 0 0 2 1 2 0 0 0 0 0 2 1 1 1 0 1 1 2 2 1 2 0 2 1 1 0 1 0 1 1 0 1 1 1 0 1 1 0 1 0 0 0 2 0 0 0 0 0 0 1 1 0 0 0 1 2 0 1 2 2 1 1 0 1 0 1 1 1 0 0 0 0 1 0 0 1 2 0 2 0 2 0 1 1 0 1 0 2 1 2 2 2 0 0 2 0 0 0 0 0 0 1 0 1 0 0 2 0 0 0 0 1 1 0 0 0 0 0 0 0 0 0 0 0 2 0 0 1 2 0 0 0 1 0 1 1 0 0 1 0 2 0 0 1 1 2 0 0 0 0 0 1 2 1 0 0 2 0 0 0 1 1 1 0 2 0 1 1 2 1 1 0 1 0 0 1 1 1 1 2 2 0 0 0 1 0 0 2 0 2 0 1 0 0 2 2 0 1 2 0 0 1 1 0 0 0 0 0 0 1 1 0 0 0 0 1 1 1 1 1 2 2 0 0 0 2 0 0 0 0 0 0 1 1 1 1 0 0 0 1 2 1 1 1 2 0 2 0 0 1 0 2 2 0 1 1 2 0 1 0 1 1 0 1 2 2 2 2 2 2 1 0 2 0 0 1 0 1 0 2 0 0 1 1 0 2 0 0 1 0 1 2 2 1 2 1 1 1 0 1 0 0 0 0 0 1 1 2 0 1 0 0 0 0 1 0 1 0 0 0 0 2 2 1 2 2 0 1 1 1 0 2 1 0 0 0 0 0 0 0 0 0 0 0 0 1 0 1 0 1 2 1 0 1 1 0 2 1 1 2 2 2 0 0 2 0 0 0 0 0 0 0 0 0 0 0 0 2 0 0 0 1 1 0 1 0 2 1 0 1 0 0 2 0 0 0 0 0 0 1 0 1 0 0 0 1 1 0 2 0 0 2 1 0 1 0 1 0 0 0 0 2 0 1 0 0 2 2 2 2 0 0 0 0 0 0 2 2 2 0 2 0 1 1 1 0 0 0 1 0 1 0 0 1 1 2 2 2 0 1 0 2 0 1 2 0 0 0 0 0 1 0 1 1 2 0 1 1 0 0 0 0 2 0 2 1 1 0 1 1 0 2 0 1 1 0 1 0 1 1 2 0 2 2 0 1 1 0 1 1 1 0 1 0 2 1 1 1 0 2 0 0 0 2 1 1 1 2 1 1 1 1 0 0 0 0 2 0 0 0 0 1 0 0 0 1 2 1 0 0 1 0 0 0 1 0 0 0 0 0 1 1 2 0 0 2 2 2 0 2 1 0 1 0 0 0 0 0 1 0 1 1 0 1 1 1 1 0 1 0 0 0 1 0 0 0 0 1 0 0 1 0 0 0 0 0 0 0 0 2 2 0 0 2 2 2 0 2 0 2 0 2 2 2 1 1 1 2 1 1 0 0 0 0 0 1 0 0 2 0 0 2 1 1 1 2 2 2 1 0 0 0 0 1 0 0 0 0 2 0 0 1 0 0 0 0 1 0 0 1 1 0 1 2 0 0 2 0 0 0 0 0 0 0 0 0 0 1 0 1 2 0 0 1 1 0 1 0 1 0 1 1 1 1 0 0 0 0 0 0 0 1 0 2 1 0 2 0 0 0 0 1 1 0 1 1 0 1 0 1 0 0 0 0 0 0 1 0 1 0 0 1 0 0 0 0 1 0 1 1 2 1 1 0 1 1 1 1 0 1 0 0 1 0 2 0 0 0 2 0 1 1 1 1 1 0 1 1 1 0 1 1 0 0 0 0 1 0 0 1 0 0 2 0 0 1 1 1 0 1 2 2 2 2 2 0 0 1 1 1 0 2 2 2 0 0 0 0 0 0 0 2 0 1 0 1 0 1 1 0 0 0 0 0 2 0 2 2 0 0 0 0 0 2 0 1 0 0 0 0 0 1 0 0 0 0 2 2 2 0 1 2 2 2 2 0 0 0 0 0 1 1 0 0 0 0 2 1 0 2 0 0 1 0 0 2 2 0 0 1 2 0 1 0 0 1 0 1 1 2 1 2 0 1 1 1 1 1 0 0 2 0 2 0 0 0 2 0 0 0 1 0 0 0 0 2 2 2 1 0 1 0 0 1 0 2 1 0 1 1 2 0 0 0 0 0 0 1 0 2 0 1 1 0 0 0 0 0 0 1 2 0 0 0 2 0 2 0 0 0 0 0 1 1 1 0 0 1 0 0 0 0 0 1 0
37 1 0 0 0 0 0 1 0 2 2 0 2 2 0 2 0 0 1 1 1 2 0 2 0 0 2 1 1 1 1 0 2 2 0 1 0 1 1 0 1 0 0 0 0 2 1 0 1 1 0 0 0 0 2 1 0 0 0 0 0 1 1 1 0 0 1 0 0 0 0 1 2 0 2 2 2 0 0 1 0 0 1 1 1 0 1 0 0 2 0 0 1 1 0 1 0 2 1 2 2 0 0 0 2 1 2 2 2 0 0 2 1 1 1 1 1 0 1 0 1 0 1 1 1 0 0 0 2 1 1 1 1 2 1 1 0 0 0 0 0 2 1 0 0 0 0 0 0 0 1 0 0 1 0 0 0 0 1 1 1 0 2 0 0 1 0 0 1 2 0 2 0 0 1 0 1 1 0 0 0 1 0 1 0 1 1 1 0 0 1 0 1 1 1 2 1 2 0 0 0 0 0 1 2 0 1 0 1 0 2 0 2 0 2 2 1 1 1 1 0 0 1 0 0 0 1 1 0 0 0 1 0 0 0 0 0 2 2 0 0 0 1 1 1 1 1 0 2 0 0 0 0 0 1 2 2 2 1 1 1 1 0 1 0 0 0 0 2 0 0 0 1 2 0 0 0 1 1 0 1 1 2 2 2 2 2 2 0 2 0 0 1 0 1 0 2 0 0 0 0 0 2 0 0 0 1 2 0 0 0 0 2 0 1 0 2 0 1 1 1 1 1 0 1 0 2 1 1 1 0 1 0 1 0 1 0 2 0 0 0 0 1 0 0 0 0 0 0 1 1 1 1 0 1 1 1 0 0 0 0 0 1 1 1 1 0 2 0 0 0 0 1 1 2 1 1 1 1 1 1 0 0 0 2 0 0 1 1 0 0 0 1 1 2 1 1 0 1 1 1 1 0 2 0 1 1 0 1 1 0 0 0 1 1 0 1 0 0 0 0 1 0 0 0 2 1 1 1 0 1 0 2 2 0 0 1 2 0 0 0 2 1 1 1 2 1 2 0 0 0 1 0 1 1 0 1 1 0 1 1 1 0 1 1 1 0 2 0 1 1 0 1 1 1 0 1 1 2 1 1 2 1 0 1 1 1 0 0 2 2 1 0 1 1 0 2 2 2 1 1 2 1 1 0 1 1 0 1 0 0 2 1 1 0 1 0 1 1 1 1 1 2 0 0 2 0 0 0 1 1 0 0 0 0 0 1 0 2 2 0 1 0 0 0 0 2 1 2 1 0 1 0 2 1 1 0 1 0 2 0 0 1 2 1 0 0 0 0 0 0 0 0 0 0 0 0 2 2 1 1 0 2 0 2 1 1 0 0 0 0 0 0 0 0 1 1 1 1 0 1 1 0 1 2 0 1 0 0 2 0 0 0 2 0 2 0 1 1 1 0 0 0 0 0 1 1 0 0 0 1 1 1 1 2 1 1 1 0 1 1 0 0 2 2 1 1 1 0 0 2 0 1 0 1 1 0 1 1 0 0 0 0 1 1 0 0 0 1 1 1 1 0 0 1 0 2 0 2 0 1 0 0 0 0 2 0 1 0 1 2 1 1 1 1 0 1 0 0 1 0 2 0 0 0 0 1 2 0 0 2 0 0 1 0 0 0 0 0 0 0 1 1 0 0 1 0 0 1 0 1 1 0 2 0 0 1 0 1 1 0 0 0 1 1 0 1 0 0 0 0 0 0 0 1 0 0 0 1 0 0 0 2 1 0 0 1 2 2 2 0 1 1 2 2 0 0 0 2 0 1 0 0 0 0 0 2 1 1 1 1 1 1 2 1 1 1 0 0 0 1 0 0 0 1 1 0 0 0 0 0 0 1 1 1 0 2 2 2 2 2 2 0 0 1 1 0 0 1 2 0 2 1 1 0 0 0 0 0 0 0 0 1 0 0 0 1 0 0 0 0 2 1 1 1 0 1 0 0 0 1 0 2 0 0 1 1 0 1 0 0 0 0 0 1 1 0 1 1 1 1 1 0 0 0 1 0 2 1 1 0 0 0 1 2 1 1 0 1 0 1 1 1 1 2 2 1 0 0 2 0 0 1 0 1 1 1 0 2 0 0 2 2 1 0 1 0 1 0 1 0 0 0 2 0 0 0 0 0 0 0 1 2 0 0 0 0 0 0 1 0 1 1 1 0 0 1 2 0 0 0 0 0 0 1 0 1 0 0 0 0 0 1 0 0 1 2 0 2 0 0 0 0 0 0 0 0 0 0 2 1 1 0 0 0 0 0 0 0 0 0 0
38 0 0 2 0 1 0 2 1 1 1 0 0 1 0 1 0 0 0 2 0 2 0 2 0 0 0 2 2 0 2 1 1 1 2 1 2 1 0 1 1 0 0 0 0 0 0 0 1 1 1 0 1 1 0 1 0 0 0 0 2 0 0 0 0 0 2 1 0 1 0 2 2 0 2 2 2 1 1 0 0 0 2 0 1 0 0 1 1 2 1 1 0 1 1 2 1 1 1 2 0 0 0 0 2 1 2 0 1 1 1 0 0 1 1 1 1 0 1 0 2 0 1 1 1 1 0 0 0 0 0 0 0 0 1 0 0 0 0 0 2 1 0 0 0 0 0 0 0 0 0 0 0 0 1 0 0 1 0 1 1 0 1 1 2 2 0 1 0 2 0 1 1 1 0 0 0 1 1 1 0 2 0 1 1 2 1 1 1 2 0 0 2 1 2 1 1 2 0 0 0 0 0 0 2 0 1 0 1 0 1 1 1 0 2 2 2 1 2 1 1 1 1 0 0 0 1 2 1 1 0 0 1 1 0 1 0 2 1 1 0 1 2 2 2 0 0 0 2 0 0 0 1 0 0 1 0 0 0 1 0 0 0 0 1 0 1 0 2 0 0 1 0 2 0 0 0 2 2 0 1 0 0 1 0 0 0 0 0 2 0 2 1 0 2 0 2 0 1 1 0 0 2 0 1 1 0 2 0 1 0 1 2 2 0 0 2 0 0 0 1 1 1 0 1 0 1 1 0 0 0 0 0 1 0 0 0 0 1 2 1 1 2 0 0 0 1 0 0 1 1 1 0 0 0 0 0 0 0 1 1 0 1 1 1 2 0 2 1 0 1 1 2 2 2 0 2 1 0 2 1 2 2 1 0 0 0 0 0 0 0 0 1 1 2 2 1 0 0 0 0 0 0 2 0 1 0 1 0 1 0 1 0 1 1 0 0 0 0 0 0 1 0 2 1 2 1 0 2 0 0 1 0 0 1 1 0 0 0 0 1 1 0 1 0 1 2 0 0 0 0 1 0 1 1 0 1 1 0 0 2 0 0 0 1 1 0 1 0 1 0 0 2 2 1 0 0 1 2 1 1 1 1 0 1 1 1 0 0 1 1 0 0 1 0 0 1 1 1 2 0 2 2 0 0 1 1 1 1 0 0 2 0 0 0 2 0 0 0 1 2 1 1 0 1 1 1 2 0 2 0 2 0 0 0 0 2 1 1 2 0 1 1 1 2 0 1 1 1 0 0 0 0 2 0 0 0 0 0 1 0 0 1 1 0 0 0 2 2 2 0 0 2 0 0 0 2 2 2 2 0 0 1 1 0 0 1 1 0 1 1 0 1 0 1 1 1 0 0 0 0 0 0 0 0 0 0 0 0 1 0 0 0 0 0 0 0 0 0 0 0 0 0 1 1 1 0 1 0 0 2 2 1 1 1 0 2 0 0 1 1 0 0 2 2 1 1 0 0 0 0 2 1 0 1 2 0 0 0 0 0 0 1 1 1 0 0 1 0 0 0 1 0 0 0 1 1 0 1 0 2 1 1 1 0 0 2 2 1 1 1 2 1 1 0 0 1 0 1 1 1 0 0 0 1 0 1 1 0 0 0 0 0 1 0 0 0 2 2 2 0 0 0 0 0 1 0 0 1 0 1 1 1 1 0 1 0 0 1 1 0 1 0 0 0 0 0 1 0 0 0 0 0 0 0 2 0 0 2 0 0 0 1 1 1 1 1 1 2 2 1 0 2 0 0 1 2 1 0 2 0 2 0 0 1 1 1 2 0 2 0 2 0 2 2 2 0 2 0 0 2 0 0 1 0 0 2 0 0 1 0 0 1 1 1 0 1 2 2 2 0 2 0 0 1 0 0 0 0 1 0 1 0 0 0 0 0 1 1 0 1 1 1 0 0 0 1 0 0 1 0 1 1 2 1 0 1 0 0 0 1 0 1 0 0 0 1 0 1 0 0 0 0 1 1 1 0 0 1 1 1 1 0 0 0 0 0 1 0 0 1 0 0 1 2 1 1 0 0 0 0 2 1 0 2 1 0 1 0 1 0 1 1 0 0 1 2 1 1 1 0 2 2 1 0 0 1 2 0 1 0 0 0 2 0 0 0 2 0 0 0 0 2 0 0 1 2 0 0 0 0 0 2 0 0 1 1 2 1 0 0 0 0 0 1 0 1 0 0 1 0 0 1 1 0 0 0 0 0 0 0 2 0 1 0 0 0 0 0 2 0 0 0 0 0 1 0 0 0 1 2 1
39 1 0 0 0 0 1 2 1 1 1 0 0 0 0 0 0 0 0 2 0 1 0 2 0 0 1 2 2 1 1 1 1 2 1 1 1 2 1 1 1 0 0 0 1 0 1 0 1 1 0 0 0 0 1 2 0 0 0 0 0 1 0 0 0 0 2 0 0 0 0 2 2 0 0 2 2 1 1 1 1 0 1 1 1 0 0 0 0 1 0 0 0 1 0 1 0 0 0 1 1 1 0 0 2 1 2 0 1 1 0 1 1 1 1 1 1 0 1 0 2 1 2 0 2 2 0 1 2 2 1 1 0 0 0 0 0 0 0 0 0 2 0 1 1 1 1 0 0 0 0 0 0 0 0 0 0 1 0 0 2 2 1 0 0 0 0 0 1 2 1 0 0 1 0 0 0 2 1 1 0 2 0 0 2 2 0 2 1 1 1 1 2 0 2 1 0 2 0 0 0 2 1 1 2 0 1 1 1 1 1 1 1 0 2 2 0 0 2 0 1 1 0 0 0 0 1 1 0 0 0 0 1 1 0 1 0 2 2 0 0 0 1 1 1 0 0 0 2 0 0 0 0 0 0 1 1 2 0 0 0 0 0 1 0 0 1 0 2 0 1 1 0 2 0 1 0 2 2 0 1 1 1 2 2 1 0 1 0 2 0 1 0 0 2 0 2 1 1 2 1 0 2 0 0 1 0 1 1 1 0 1 1 1 1 0 1 0 1 1 1 1 1 1 1 0 0 1 2 2 0 0 0 1 0 0 0 1 1 1 1 1 1 0 1 1 0 0 1 2 0 0 0 2 0 1 1 0 0 2 2 0 2 1 2 1 1 2 2 0 2 2 0 2 1 1 2 0 1 1 1 1 0 0 0 0 0 0 0 1 1 2 0 0 1 0 0 1 0 0 0 0 0 2 2 0 0 2 0 2 0 0 0 1 1 1 0 0 0 0 2 1 1 1 2 2 1 0 1 0 0 0 0 0 0 0 0 1 1 1 0 2 0 0 0 1 1 1 0 0 0 0 0 2 1 0 1 1 0 1 1 1 1 0 1 1 1 0 0 0 0 0 2 2 1 0 0 2 2 0 2 2 1 1 0 1 0 1 1 1 1 0 0 1 0 0 1 1 1 1 1 1 1 1 0 1 2 1 0 0 0 1 1 1 0 1 1 1 0 1 1 1 2 1 1 2 0 0 0 0 1 0 1 1 1 0 1 1 1 1 1 1 2 1 2 1 1 1 1 0 0 0 0 2 0 0 0 0 0 0 0 0 0 1 1 0 0 2 2 1 0 0 0 0 0 0 0 2 2 1 0 0 2 2 2 0 2 1 1 1 0 0 1 0 1 0 0 0 1 0 1 2 0 0 0 1 0 0 1 0 0 0 0 1 0 2 0 0 0 0 0 0 0 0 0 0 1 1 0 0 1 1 0 0 2 0 2 0 0 2 0 1 0 1 1 1 2 0 0 0 2 2 1 1 0 2 0 0 0 0 0 0 1 1 1 1 0 1 0 0 0 1 0 0 0 1 1 2 0 2 0 1 1 1 0 2 0 1 0 1 1 1 0 1 0 0 0 0 1 1 0 0 0 1 0 1 1 1 0 0 0 0 1 1 1 2 0 1 0 0 0 0 1 0 0 1 0 0 1 0 0 0 0 2 0 0 1 0 1 1 0 1 0 0 0 0 0 0 0 0 1 1 0 0 0 1 2 0 1 0 0 0 2 2 2 0 1 1 1 1 0 0 1 1 1 1 1 0 0 2 0 1 0 0 1 1 0 2 1 2 0 1 0 1 1 1 0 1 0 1 2 0 0 0 2 0 1 0 0 2 0 0 1 1 1 0 1 2 2 2 2 1 0 1 2 2 1 0 0 2 1 2 1 0 0 1 1 1 2 0 1 1 1 0 0 0 1 0 0 0 0 2 0 2 2 0 0 0 0 0 1 0 0 0 0 0 0 1 1 0 0 0 0 1 2 1 0 1 0 0 1 1 0 0 0 0 0 2 0 0 0 0 1 1 2 0 2 0 0 0 0 2 2 1 1 1 1 2 1 1 1 2 0 0 1 0 1 0 2 0 0 2 2 0 2 2 1 0 1 0 0 1 0 2 0 0 0 2 0 0 0 0 2 0 1 2 2 0 0 0 1 1 2 0 0 1 1 1 1 0 0 0 0 0 0 0 1 0 0 0 0 0 0 0 0 1 1 0 2 0 0 0 0 0 0 0 0 0 0 2 0 0 0 1 1 0 0 0 2 1 2 0
40 0 0 0 0 0 0 1 1 1 1 0 1 1 0 0 0 0 0 2 0 2 0 2 0 0 1 1 2 0 2 1 2 2 2 0 2 1 0 1 2 1 0 1 0 1 1 0 1 1 1 0 0 2 0 1 0 0 1 0 0 1 0 2 1 0 1 0 0 0 0 0 2 0 1 2 2 2 2 0 0 0 2 0 2 1 1 1 1 2 0 1 0 1 0 2 1 0 0 1 1 1 1 0 2 0 2 1 1 0 0 1 1 2 2 2 2 0 2 0 0 0 1 2 0 0 0 1 2 2 1 1 0 0 0 0 0 0 1 0 0 2 1 0 2 2 1 0 0 0 1 0 0 1 0 1 1 1 0 0 1 1 1 1 1 2 1 1 1 2 0 0 0 2 0 0 0 1 1 1 0 1 0 2 0 2 2 0 0 0 0 0 1 0 1 1 0 2 0 0 0 0 0 0 2 0 1 0 2 0 2 0 1 0 1 2 0 1 2 0 1 1 1 0 0 0 1 1 0 0 0 0 0 1 1 1 1 2 2 0 0 0 2 1 2 0 1 0 2 0 0 0 1 0 1 2 0 2 0 0 0 2 0 1 0 0 0 0 1 1 0 2 1 1 0 0 0 2 2 0 1 0 1 1 1 1 2 2 0 2 0 1 0 0 1 0 2 0 0 1 0 0 2 0 1 0 0 0 2 2 0 2 1 0 1 0 2 0 0 1 0 0 0 0 2 0 0 1 0 0 0 1 0 2 0 0 0 2 0 1 0 0 2 0 1 1 0 0 1 2 0 0 0 1 0 1 2 0 0 1 1 0 2 2 2 1 0 2 2 1 2 2 0 2 1 0 0 1 1 1 0 1 0 0 0 0 0 1 1 0 0 1 2 0 1 0 0 0 1 1 1 1 0 2 0 0 0 0 0 2 0 0 0 0 0 0 1 1 0 1 1 2 0 2 1 2 1 1 2 1 1 1 1 1 0 0 1 1 0 0 1 1 0 0 0 2 1 1 1 0 0 1 0 0 0 0 0 0 0 0 2 1 0 0 0 1 1 1 0 1 0 0 2 2 0 0 0 1 1 0 1 2 1 0 1 1 1 1 0 1 0 2 1 0 1 0 1 1 1 2 0 2 1 0 1 0 1 1 0 0 0 2 1 0 0 2 0 0 0 0 0 1 2 0 1 2 0 1 0 1 1 1 1 1 1 0 1 2 0 0 1 2 2 1 1 0 1 2 2 0 0 0 0 2 2 0 0 0 0 1 0 0 0 0 0 0 0 2 1 0 0 0 0 0 0 0 1 2 2 1 1 0 2 1 2 1 2 0 0 0 0 0 0 1 1 0 1 0 0 0 0 0 1 1 2 0 1 0 0 0 0 0 0 0 1 0 1 2 0 0 0 0 0 0 1 1 1 0 0 0 2 2 0 0 1 1 1 1 1 2 1 0 0 1 2 2 2 0 0 0 0 2 2 0 0 0 0 1 1 0 0 0 1 2 2 1 2 1 0 0 0 0 1 0 0 1 0 0 2 0 1 0 0 1 1 2 0 2 0 0 0 1 1 2 0 0 1 0 2 2 1 0 0 0 1 0 1 1 0 0 0 0 0 0 0 0 0 1 1 1 0 0 0 0 1 2 0 0 0 0 1 0 0 2 0 0 1 0 0 0 0 0 0 0 0 0 0 0 0 0 0 0 0 0 0 2 1 0 2 0 0 0 2 0 0 0 1 2 2 2 0 0 2 0 0 1 2 0 1 1 0 2 1 1 1 1 0 1 0 1 1 1 1 2 2 1 1 0 0 1 1 0 0 0 1 1 1 0 0 2 0 0 0 0 0 1 1 2 2 2 2 2 0 0 1 0 0 0 1 2 0 2 0 1 0 1 1 1 1 0 1 1 0 0 0 0 0 0 1 0 0 1 0 2 2 0 0 0 0 0 0 0 0 0 0 1 1 0 2 0 0 0 1 1 1 0 0 1 0 0 0 0 1 1 1 1 1 2 2 0 0 0 0 2 1 0 2 0 0 0 0 2 1 1 1 1 1 1 0 1 0 0 1 1 2 1 0 1 1 1 0 1 1 1 0 1 1 1 0 0 0 1 0 0 0 0 0 2 0 0 0 0 1 1 1 1 2 0 0 0 2 0 1 2 1 0 1 2 1 0 0 1 0 0 1 0 2 0 1 1 0 0 0 1 0 0 0 2 1 0 1 2 0 1 0 0 0 0 1 1 0 0 0 0 0 0 0 0 1 0 0 0
41 1 0 0 0 0 0 2 1 2 1 0 0 1 0 1 0 0 0 1 0 1 0 2 0 0 0 2 2 0 2 0 2 1 2 0 2 2 1 1 0 0 1 1 0 1 0 0 2 1 0 0 1 1 0 2 0 0 1 0 1 0 0 1 0 0 0 1 0 0 0 1 2 0 2 2 2 2 2 0 2 0 2 2 2 0 0 0 0 1 0 0 0 1 0 1 0 0 0 0 1 0 0 0 1 1 1 1 1 0 0 1 1 2 2 2 2 0 0 0 2 0 0 2 0 1 0 0 1 1 0 0 0 0 0 0 0 0 0 1 1 2 0 0 2 0 0 0 0 0 0 0 0 0 0 0 0 1 0 1 1 0 1 1 0 1 0 0 0 0 0 0 0 1 0 1 0 2 1 2 0 2 0 1 0 1 1 0 0 0 0 0 2 0 2 2 2 2 1 0 0 0 0 1 2 0 2 0 1 0 1 1 1 0 0 2 0 1 0 0 1 1 0 1 1 0 2 1 0 0 0 0 0 0 0 0 0 2 2 0 0 0 2 2 2 0 0 0 2 0 0 0 0 0 1 2 2 1 0 0 0 0 0 2 0 0 0 0 2 1 0 1 0 1 0 0 0 1 2 0 2 0 1 1 2 2 1 2 0 2 0 0 0 0 1 0 1 0 1 1 0 0 2 0 0 1 0 2 2 2 1 2 1 0 2 0 1 0 1 0 2 2 1 1 1 0 0 1 1 1 0 1 0 2 0 1 1 1 1 1 0 0 2 0 0 0 1 0 2 1 0 0 1 0 1 0 0 0 0 1 1 0 2 0 2 1 0 1 1 0 1 1 0 2 0 0 2 2 0 2 0 0 0 0 0 1 0 0 0 0 0 1 0 0 2 0 0 1 0 0 0 0 0 2 1 1 0 0 0 2 0 0 0 0 0 0 2 0 2 0 0 0 0 1 1 1 1 1 2 1 1 0 0 0 0 0 0 0 0 0 2 0 0 1 1 1 2 2 0 0 0 0 0 1 1 1 0 1 0 1 1 1 0 1 1 1 1 1 0 0 1 0 2 2 1 0 0 2 2 1 0 1 0 0 0 1 0 1 1 0 0 1 0 1 1 0 2 2 2 0 2 1 1 1 1 0 2 0 1 0 1 1 1 0 0 2 1 0 1 1 1 2 2 0 1 2 0 0 0 1 0 1 2 1 1 0 1 2 2 2 0 1 1 0 1 1 0 0 0 0 0 0 0 1 1 1 0 0 0 0 0 1 0 2 0 2 2 0 0 0 1 2 0 0 0 0 2 1 1 1 0 0 1 0 1 1 1 1 1 1 0 0 2 0 0 1 0 1 1 0 1 1 0 1 1 0 1 0 0 1 0 0 0 1 0 1 0 2 0 0 0 0 0 0 0 0 2 1 0 0 1 1 0 0 1 1 2 0 0 0 2 1 0 1 2 1 1 0 0 0 1 1 0 1 0 2 0 0 1 0 0 0 1 1 1 1 1 1 0 0 2 0 0 0 0 0 2 0 1 0 1 0 0 2 0 1 2 2 0 0 1 1 0 1 0 0 0 0 2 2 1 1 0 0 1 0 2 2 0 1 0 0 1 1 0 1 1 1 1 1 0 1 0 0 0 1 0 0 0 0 0 0 0 1 0 1 1 0 1 2 1 1 1 0 1 0 1 1 0 0 0 0 0 0 0 1 2 1 2 0 0 0 1 2 0 0 1 2 2 2 0 0 2 0 0 0 1 0 1 0 0 0 1 1 2 0 0 2 1 2 0 2 0 1 1 1 0 1 0 0 1 0 0 0 0 2 2 1 0 1 0 0 1 1 1 0 2 2 0 1 1 1 0 1 2 1 1 0 1 2 0 2 1 0 0 0 0 0 0 0 0 0 0 0 0 0 0 0 0 0 0 2 0 2 2 0 0 0 0 0 0 1 0 0 0 1 0 0 2 0 0 0 1 1 0 0 0 2 1 1 2 2 0 0 0 0 1 2 0 0 0 0 0 2 2 0 2 0 1 1 0 0 2 2 0 0 1 1 0 2 0 0 1 0 1 1 2 2 1 1 1 1 2 0 1 1 1 0 0 0 0 0 0 2 0 0 1 2 0 0 0 0 1 1 1 1 0 0 0 0 1 1 1 1 2 0 1 2 0 0 0 0 0 0 1 0 0 0 1 2 0 1 0 0 2 1 2 2 0 1 0 1 0 1 0 1 1 0 0 0 0 0 0 0 0 0 0 0 0 0 1 0
42 0 0 0 0 0 0 2 2 2 2 0 0 0 0 0 0 0 1 1 1 1 0 1 0 0 0 1 2 1 1 2 1 1 1 1 1 2 0 2 1 1 1 1 1 1 2 0 1 1 0 0 1 1 0 2 0 0 0 1 0 0 0 1 0 0 0 1 0 0 0 2 1 0 2 1 1 2 2 0 2 0 2 1 2 0 0 0 0 2 0 0 2 0 0 2 0 1 1 1 1 0 0 0 2 0 2 0 0 0 0 2 1 2 2 2 2 0 1 0 1 0 1 1 0 0 0 0 1 1 0 0 0 0 0 0 0 0 0 0 1 1 0 0 1 0 0 0 0 1 1 0 1 0 0 0 0 1 0 1 1 1 2 0 0 1 0 0 1 2 0 2 1 1 0 0 0 0 0 0 0 2 1 0 0 0 1 1 0 2 0 0 1 1 1 2 0 2 0 0 0 0 0 0 2 0 1 0 2 0 2 1 0 0 2 2 0 0 1 1 1 1 0 1 0 0 1 1 0 0 0 0 0 0 0 0 0 2 2 0 0 1 2 1 2 1 1 1 1 0 0 0 0 1 1 1 0 2 0 0 0 1 0 2 2 2 0 1 1 0 0 2 0 1 1 1 0 0 1 0 0 0 1 1 2 2 1 2 0 2 0 1 1 0 1 0 2 0 0 0 0 0 1 1 0 0 0 1 2 1 0 1 2 0 1 0 2 0 0 1 1 1 2 2 2 0 0 2 1 1 0 1 1 2 0 0 0 1 1 0 1 1 1 0 0 0 0 0 2 0 0 0 0 0 0 0 0 0 0 1 1 0 0 0 0 0 0 2 1 0 1 1 0 2 0 0 1 0 0 2 2 1 2 0 0 0 0 0 0 0 0 0 0 0 1 1 1 1 1 1 0 1 0 2 1 0 0 2 0 2 0 0 0 2 2 1 0 1 0 1 0 1 1 1 1 2 1 1 1 0 1 0 1 1 0 0 1 1 0 0 2 0 0 1 1 0 2 0 0 1 0 0 0 1 1 0 1 2 2 0 1 2 0 1 1 1 0 1 0 1 0 0 1 1 1 0 0 2 2 0 2 2 1 0 1 1 1 0 0 0 1 1 0 2 0 0 0 1 1 1 1 2 1 1 0 1 1 0 1 0 0 2 1 1 0 1 0 0 1 1 1 0 2 1 0 2 0 0 1 1 1 0 2 1 2 0 2 0 1 1 0 1 2 0 2 0 0 0 0 0 0 0 1 1 1 1 1 0 0 1 0 0 1 1 0 0 0 1 0 0 1 1 0 0 0 0 0 1 1 2 0 0 1 0 1 1 1 1 1 1 0 0 0 0 0 0 1 2 2 0 1 0 1 1 0 1 0 0 0 1 0 0 0 0 0 0 1 0 0 0 0 0 1 1 1 0 1 2 0 0 1 1 0 0 2 0 1 0 0 2 0 1 0 1 1 1 2 0 1 0 2 2 0 1 0 2 0 0 1 0 0 0 0 0 0 0 1 2 0 0 0 1 1 0 0 0 1 0 1 0 0 0 1 2 0 0 2 1 1 1 2 1 0 2 1 0 0 0 1 1 0 0 0 0 2 0 2 2 0 0 2 0 0 1 0 1 0 2 2 2 1 0 1 1 0 2 1 0 1 0 0 0 0 2 0 2 0 0 1 1 0 1 0 0 0 1 1 0 0 0 0 0 0 0 0 0 1 0 1 0 0 0 2 0 0 0 1 2 2 2 0 0 1 0 0 0 1 0 1 1 0 1 0 0 0 1 0 2 1 2 0 2 1 1 1 0 0 1 0 0 1 0 0 0 0 2 0 0 0 1 1 1 1 1 0 0 2 2 1 1 1 2 0 1 2 1 1 0 0 1 0 1 1 0 0 1 1 1 2 1 0 0 1 1 0 0 1 0 0 2 0 0 1 2 1 0 0 0 0 1 1 0 0 0 0 0 2 0 1 0 0 0 0 0 1 0 0 0 1 1 2 2 0 0 0 0 1 2 1 0 1 0 0 2 2 0 2 0 0 0 0 2 0 0 2 2 0 2 0 1 0 1 1 1 2 2 0 1 1 1 0 1 2 1 0 1 1 1 0 0 0 0 0 1 0 0 0 0 0 0 0 0 2 2 1 0 1 0 0 0 2 0 0 1 1 0 2 1 0 0 0 0 0 0 0 2 1 0 1 1 0 0 0 0 1 0 1 2 0 0 0 2 0 1 0 1 1 0 1 1 0 0 0 0 1 1 1 1 1 0 0 0
43 1 0 1 1 1 1 1 1 0 0 2 0 1 0 1 0 0 1 1 1 0 0 1 1 1 2 1 1 1 0 0 1 2 1 1 1 2 1 0 1 0 0 1 0 0 2 0 1 0 0 0 1 1 0 2 0 0 0 1 0 0 0 1 0 0 1 0 1 1 0 0 1 0 2 1 1 0 0 0 0 0 1 1 0 0 0 0 0 2 0 0 0 1 0 1 0 2 2 2 1 0 0 0 2 1 2 1 1 0 0 2 1 1 1 1 1 0 1 0 2 0 2 0 1 1 0 1 2 2 1 1 0 1 0 1 1 0 0 0 1 1 0 0 2 0 0 0 0 0 0 1 0 0 0 0 0 0 0 0 1 0 1 1 1 2 1 2 1 2 1 1 1 2 1 0 1 1 0 0 0 1 0 1 0 1 1 1 1 2 0 0 2 1 2 1 1 2 0 0 0 0 0 0 2 0 1 1 0 0 2 1 1 0 1 2 0 0 1 1 1 1 1 0 0 0 1 0 0 0 0 0 0 1 1 0 0 2 2 0 0 0 2 2 2 0 0 1 1 0 0 0 1 1 0 1 0 0 0 0 0 0 0 1 0 0 1 0 0 0 0 2 1 2 0 1 0 1 2 0 0 1 2 2 2 2 2 0 0 1 1 0 0 0 0 0 2 1 0 1 1 0 1 1 0 0 0 2 0 0 0 0 2 1 2 0 1 0 1 1 1 1 1 1 0 0 1 2 1 2 0 1 2 2 0 1 0 0 2 1 1 1 2 0 1 1 1 1 2 2 1 1 1 1 1 2 2 0 0 1 1 0 1 1 1 1 1 2 2 0 2 2 0 2 1 0 2 1 0 2 0 0 1 1 0 1 0 0 0 0 0 1 1 0 2 1 0 0 1 1 1 1 0 2 0 2 2 1 0 1 1 0 0 0 0 0 1 1 1 1 0 1 0 1 0 2 0 0 1 1 0 2 0 0 1 1 0 1 0 0 1 1 0 0 0 0 2 0 1 0 0 0 0 2 2 2 0 2 1 1 1 2 1 0 0 1 1 0 0 0 0 0 2 2 1 1 0 1 2 0 1 1 2 1 2 2 2 0 0 0 2 2 1 2 1 0 1 1 1 1 1 1 1 1 0 1 1 0 1 0 2 2 1 1 0 1 0 0 1 1 1 2 0 0 0 0 2 1 0 1 0 1 2 0 1 0 2 1 2 2 0 1 1 0 2 0 1 1 1 0 0 0 0 1 2 1 1 0 0 0 0 2 0 2 0 2 1 1 0 0 0 2 0 0 0 0 1 2 2 2 0 0 2 1 1 1 2 0 0 0 0 0 0 0 0 0 0 1 1 0 2 0 1 0 0 2 0 0 1 2 0 0 0 0 1 0 0 1 0 0 0 0 0 2 2 0 0 1 0 0 1 1 0 0 0 0 2 0 1 1 2 0 0 1 2 2 2 1 1 0 0 2 1 0 0 1 0 1 0 0 0 0 1 0 1 1 0 2 1 1 0 1 0 0 0 1 1 0 2 0 0 0 0 1 1 1 0 1 0 1 1 1 1 1 0 0 0 0 2 2 1 1 0 0 1 0 1 2 0 1 0 0 0 1 0 0 0 1 1 1 1 0 0 0 0 1 0 0 1 0 0 0 0 2 0 0 1 0 1 0 1 0 1 0 1 0 1 0 0 0 0 0 0 1 0 2 1 0 1 0 0 0 2 1 1 0 0 2 1 1 0 1 2 0 0 0 1 0 0 1 0 1 0 0 0 1 0 2 2 2 0 2 0 0 0 0 0 1 0 0 1 0 0 1 0 1 0 1 0 1 0 0 0 0 0 0 0 2 2 2 1 2 0 2 2 2 1 0 0 1 0 2 1 0 0 1 0 0 0 0 0 0 1 0 0 0 1 0 0 0 0 1 1 2 1 1 1 0 0 0 1 0 0 0 0 2 2 1 1 0 0 0 0 0 0 0 0 0 2 2 2 2 0 0 0 0 0 0 0 1 1 0 1 1 2 0 2 0 1 0 0 1 0 0 1 2 0 1 1 2 0 1 0 0 0 0 2 1 1 0 1 0 2 1 0 0 0 1 0 0 0 0 0 2 0 0 0 0 0 0 0 0 1 1 2 0 0 0 0 0 1 1 2 0 1 0 0 2 2 1 0 1 0 0 0 1 2 0 1 0 0 1 0 0 0 0 0 1 2 0 1 1 0 1 0 1 1 0 0 1 0 0 0 0 0 0 1 0 0 0 1 0
44 1 0 0 0 0 1 2 2 1 1 0 1 0 0 0 0 0 1 2 1 2 0 2 0 0 0 1 2 1 0 2 0 0 1 0 2 1 0 1 1 0 0 1 0 0 0 0 0 1 1 0 0 0 0 1 0 0 0 1 0 0 0 0 0 0 0 0 0 0 1 0 2 0 1 2 2 2 2 0 2 0 2 1 2 1 0 0 0 2 0 0 1 2 0 2 0 1 1 1 1 0 1 0 2 0 2 1 0 0 1 0 0 1 2 2 1 0 2 0 1 1 2 0 0 0 0 1 1 1 0 0 0 2 1 1 1 0 0 0 1 1 0 0 0 1 0 0 0 0 0 0 0 1 1 0 0 1 0 0 2 1 1 1 1 1 0 1 1 2 1 1 0 2 1 0 0 1 1 1 0 2 0 0 1 1 0 0 0 2 0 0 2 0 2 2 1 2 0 0 0 0 1 0 2 0 2 0 1 0 0 1 1 0 1 2 0 1 2 1 0 0 1 0 0 0 1 2 1 1 1 2 0 0 0 0 0 2 2 0 0 0 2 0 2 2 2 0 2 0 0 0 1 0 0 1 1 2 0 0 0 1 0 1 0 0 0 0 0 0 0 2 0 2 0 0 0 0 2 0 0 0 2 2 2 1 1 2 0 2 0 1 0 0 2 0 1 2 0 2 0 0 1 1 0 1 0 1 2 2 1 2 2 0 1 0 1 0 1 0 1 1 1 0 2 0 0 0 0 0 0 2 0 0 0 0 0 1 1 1 1 1 2 0 0 0 1 0 1 1 0 0 0 1 0 1 1 0 0 1 1 0 2 0 2 1 1 2 1 0 1 1 1 1 0 1 1 1 2 0 0 1 0 0 0 0 0 0 0 0 0 0 1 0 2 1 1 0 1 1 1 1 0 2 1 0 0 1 0 2 0 0 0 0 0 0 1 0 0 0 0 1 0 1 0 2 0 1 1 0 1 0 0 1 2 2 1 1 1 0 1 1 0 1 0 2 1 2 0 0 0 0 0 2 1 1 0 2 1 1 1 2 0 0 1 1 0 1 0 1 0 0 2 2 0 1 0 2 2 2 0 2 0 0 1 1 1 0 0 0 0 0 1 1 1 0 1 2 2 2 0 2 1 1 0 1 2 1 1 0 0 2 1 0 1 0 0 0 2 1 1 1 2 0 1 2 0 1 0 1 1 1 1 0 1 0 2 1 0 1 0 2 1 1 1 0 2 2 2 0 0 0 0 1 2 0 0 1 1 0 0 0 1 2 1 0 0 1 0 0 1 2 0 0 0 0 1 1 1 2 0 0 0 0 0 0 0 1 0 1 0 0 1 0 0 0 0 1 1 0 0 2 1 1 1 0 1 0 0 2 1 0 0 0 2 0 1 1 1 0 0 0 0 0 0 0 2 2 0 0 1 1 1 0 2 1 2 0 1 2 1 1 0 1 1 1 2 0 0 0 2 2 1 2 0 2 0 0 2 0 0 0 1 1 1 1 1 2 0 0 0 0 0 0 0 0 2 0 2 0 1 0 1 0 0 1 1 1 1 2 2 0 0 1 0 0 0 0 2 2 0 1 0 0 1 0 2 2 0 0 0 0 0 1 0 1 0 1 1 1 0 0 0 0 1 1 0 0 1 0 0 0 0 2 0 0 1 0 1 1 0 0 0 0 0 0 0 1 0 0 0 0 0 0 0 1 1 0 2 0 0 0 0 1 0 1 2 2 2 2 0 1 1 0 0 1 0 0 1 0 0 0 0 0 0 1 0 2 1 2 0 2 1 2 2 1 1 0 1 1 0 0 0 0 1 1 0 0 0 1 1 0 0 0 0 1 1 1 0 1 1 0 0 0 2 0 0 0 0 2 1 2 1 0 0 1 0 1 1 0 0 0 1 0 0 0 1 1 0 1 0 1 1 1 1 0 1 0 0 0 2 0 1 0 0 1 0 0 1 0 0 0 1 0 1 1 0 1 1 2 2 2 0 0 0 0 0 2 0 0 1 0 0 2 0 0 2 0 1 0 0 1 2 2 1 1 1 1 0 1 0 1 0 0 0 0 2 1 1 1 0 2 2 1 1 0 1 1 0 1 0 0 0 2 0 0 0 0 0 0 0 0 2 0 0 1 1 0 0 0 1 1 2 1 0 1 1 2 0 0 0 2 0 1 0 0 1 1 2 1 0 1 0 0 1 2 2 2 0 0 0 2 0 1 0 1 0 0 0 2 0 0 0 1 0 0 1 1 1 0 0 0
45 1 0 0 0 0 0 1 1 1 1 0 1 2 0 2 0 0 1 1 0 0 0 2 0 0 1 1 1 1 1 1 1 1 2 0 2 2 0 2 1 1 1 1 0 1 0 0 2 1 0 0 0 0 1 0 0 0 0 1 0 1 0 2 0 0 1 0 0 0 0 0 2 0 0 2 1 1 1 0 0 0 2 0 2 0 0 1 1 2 1 1 1 0 1 1 0 1 0 2 2 0 0 0 2 0 2 2 1 0 0 1 1 2 2 2 2 0 0 0 2 0 2 0 1 1 0 1 2 2 0 0 0 0 0 0 0 1 0 0 2 0 0 0 1 0 0 0 0 1 1 0 0 0 0 0 0 0 0 0 1 1 1 1 0 1 0 0 1 2 0 2 0 1 0 0 0 0 0 0 0 1 0 1 2 1 1 0 0 1 0 0 1 1 2 1 0 1 0 0 0 0 0 0 1 0 1 0 1 0 0 2 1 0 0 2 1 0 0 1 0 0 1 0 0 0 1 1 1 1 0 0 0 0 0 0 0 2 2 0 0 1 2 1 1 0 0 1 2 0 0 0 1 0 0 1 0 1 0 0 0 0 0 0 0 0 0 0 1 0 1 2 1 1 0 0 0 2 2 0 1 0 1 2 1 1 0 0 1 1 1 1 0 1 0 0 2 1 0 2 0 0 2 0 0 1 2 1 2 2 1 2 2 0 2 0 2 2 1 0 1 1 1 1 2 0 1 1 1 2 0 1 0 2 0 0 0 0 2 1 1 1 2 1 0 0 1 2 2 1 1 1 0 0 0 0 1 1 0 1 1 1 1 0 1 1 0 2 2 0 2 2 1 2 2 0 0 2 1 1 1 1 1 0 0 0 0 0 1 1 1 1 1 0 2 1 0 1 1 1 0 0 0 1 0 0 1 0 0 2 0 1 0 1 1 0 0 0 1 0 0 0 0 2 1 1 1 0 1 0 1 0 0 0 0 0 0 0 0 0 0 2 0 0 0 1 1 1 0 0 0 1 0 1 0 0 0 2 0 1 1 1 0 1 1 1 0 1 0 0 1 1 2 2 1 0 1 2 1 2 1 1 1 0 1 2 1 0 0 1 1 0 0 1 1 0 2 1 1 1 1 1 1 1 0 1 1 0 1 0 0 1 0 2 0 0 0 0 1 2 2 0 1 0 0 1 1 1 1 2 0 1 1 0 1 0 2 1 1 1 0 2 2 1 2 0 2 2 2 0 0 0 0 0 2 2 1 0 0 0 0 0 0 2 1 1 1 1 1 0 1 0 2 0 1 0 2 2 2 1 1 0 2 0 2 1 2 2 1 2 0 0 0 0 0 0 1 0 0 0 0 2 0 1 1 0 1 0 0 1 0 0 0 1 0 1 0 1 1 1 1 1 1 2 2 0 0 1 0 0 2 2 0 0 2 0 1 0 0 2 2 0 1 2 2 1 1 0 0 0 0 0 1 0 1 1 0 0 2 1 1 0 1 2 2 2 1 1 1 1 0 1 0 0 0 1 2 1 2 0 0 0 0 2 0 1 2 1 0 1 1 1 0 1 0 0 0 0 1 1 0 2 0 0 0 0 1 2 0 0 0 0 0 2 0 1 0 2 2 2 0 0 1 1 1 1 2 0 0 0 1 0 0 2 0 0 0 0 0 0 0 0 0 0 0 1 1 1 0 0 0 0 0 0 0 2 1 1 2 1 1 1 2 1 0 0 0 0 0 0 0 0 1 1 1 0 0 0 2 0 1 1 2 2 0 1 1 1 0 1 1 0 1 2 2 1 1 1 0 0 1 0 0 0 0 2 0 0 0 1 1 1 1 1 1 0 2 2 0 2 2 1 0 2 2 2 1 0 1 2 1 1 2 0 0 0 0 0 0 0 0 0 1 0 0 0 1 0 0 0 0 1 1 2 1 0 0 0 1 0 0 0 0 0 0 1 0 0 1 0 0 0 0 0 1 1 0 0 1 1 2 2 0 0 0 0 0 1 0 0 0 0 0 2 2 1 1 0 0 0 0 2 1 1 2 2 1 2 1 1 1 1 1 1 2 2 0 1 1 1 0 1 2 2 0 1 1 1 0 0 0 1 0 1 0 0 0 1 0 0 0 0 2 2 1 1 1 0 0 0 1 1 2 0 1 0 0 1 0 0 0 0 0 0 1 0 1 0 1 0 0 0 0 0 0 0 0 2 0 1 0 2 1 0 0 0 0 0 0 2 1 1 0 0 0 0 0 1 1 0 2 1
46 1 0 0 0 0 1 2 1 2 2 0 1 2 0 1 1 0 0 2 0 2 0 2 0 0 1 2 2 1 1 0 1 1 2 0 2 2 0 1 0 0 0 1 1 1 0 0 2 0 0 0 0 0 0 2 0 0 0 0 1 1 0 1 1 0 1 0 0 0 0 0 2 0 1 2 2 2 2 0 1 0 1 1 1 0 0 0 0 2 0 0 1 1 0 1 0 2 1 2 2 0 1 0 2 1 2 0 0 0 0 1 0 2 1 1 1 0 1 0 0 1 1 1 1 1 0 1 2 2 1 1 0 1 1 1 0 0 1 0 1 2 0 0 1 2 1 0 0 0 0 0 0 0 0 2 0 2 0 1 2 1 1 1 1 1 1 0 1 2 1 0 1 2 0 0 0 0 0 0 0 2 0 1 0 1 1 2 1 1 0 0 2 1 2 1 1 2 0 0 0 0 0 0 2 0 1 0 1 0 1 2 1 1 1 2 0 0 2 1 0 0 0 0 0 0 1 0 0 0 1 1 0 0 0 0 1 2 2 0 0 0 2 2 2 0 0 0 2 0 0 0 0 0 0 1 1 2 0 0 0 2 0 0 0 0 0 0 1 0 0 1 0 1 0 0 1 1 2 0 0 1 2 2 2 2 2 2 0 1 1 1 1 1 1 0 1 0 1 2 0 0 2 0 0 0 1 2 1 1 0 2 2 0 1 0 1 1 2 0 2 2 2 1 1 0 0 1 1 1 0 2 0 2 0 1 0 0 2 1 1 1 1 1 0 0 1 0 2 1 0 0 0 0 0 0 0 0 0 0 0 0 2 1 2 0 0 1 2 0 2 2 2 1 0 1 2 2 0 2 1 2 0 0 0 0 0 0 0 1 1 2 1 0 2 2 2 1 0 0 0 0 0 2 1 1 0 2 0 1 1 0 0 1 1 1 1 1 1 1 0 1 1 1 1 2 0 1 2 1 1 0 0 0 0 0 0 1 1 0 1 1 0 0 0 2 0 1 0 0 0 1 0 1 1 1 0 2 1 1 1 2 0 2 2 2 0 2 0 2 0 0 1 1 1 0 1 2 2 1 1 1 2 1 1 1 1 2 1 1 1 2 1 1 0 0 0 1 1 2 0 2 1 1 0 1 1 0 0 0 0 1 1 0 1 1 0 1 1 1 2 1 1 0 0 1 1 0 0 0 1 0 0 0 0 1 1 1 2 1 0 1 2 1 2 0 1 0 0 0 0 0 0 2 1 0 0 1 0 1 0 0 0 2 1 1 1 1 1 0 0 0 0 0 0 0 1 1 1 2 0 0 1 0 1 0 0 1 0 1 0 0 0 0 0 0 0 0 0 0 1 1 0 0 0 0 0 0 1 1 0 0 0 1 0 1 1 2 1 0 0 0 1 1 1 0 1 2 0 0 1 1 0 0 1 0 2 0 2 2 2 0 1 2 2 1 1 0 0 1 1 1 0 0 1 2 0 0 2 0 0 0 2 0 0 0 1 1 0 0 1 0 0 0 0 0 2 2 1 1 0 0 0 1 0 1 2 0 0 2 2 1 0 1 0 0 0 0 0 0 0 0 0 0 2 0 2 2 0 0 0 0 0 2 0 0 0 1 1 1 0 0 1 0 0 1 0 0 0 0 1 0 0 2 0 1 1 0 0 0 0 0 0 1 1 0 1 1 0 0 1 1 0 0 0 2 1 0 0 0 0 0 0 0 0 2 0 1 1 1 0 0 1 0 0 1 1 0 0 1 0 1 0 0 0 1 2 2 1 2 0 1 2 2 1 0 0 0 0 0 0 0 0 0 1 1 2 0 1 1 0 0 2 2 2 0 2 2 1 2 2 2 0 2 2 1 1 0 1 2 0 2 0 1 0 0 0 0 0 0 0 0 0 0 0 0 0 0 0 0 0 1 2 0 0 0 2 0 0 1 0 0 0 0 0 0 0 0 1 0 0 0 0 2 2 2 0 1 2 2 2 2 0 0 0 1 0 1 1 0 1 0 0 2 2 0 2 0 0 0 1 1 2 2 0 1 1 1 1 0 1 1 1 0 1 1 1 0 1 1 0 2 2 0 0 2 1 1 0 0 0 0 0 2 0 0 0 0 0 2 0 0 1 1 2 0 0 1 1 1 0 0 2 0 0 0 0 2 0 0 0 1 0 0 2 1 1 0 2 2 0 2 0 0 1 0 1 1 2 0 1 2 0 1 0 1 1 0 0 2 0 0 0 1 0 0 1 0 1 0 0 0
47 0 0 0 1 0 1 1 2 1 1 1 0 1 1 0 1 0 2 1 0 2 0 1 0 1 0 1 1 0 2 1 1 1 0 2 0 0 0 0 1 0 0 2 0 0 0 0 1 1 1 0 0 0 0 0 0 0 0 2 0 0 0 0 1 2 2 0 0 0 1 1 2 0 2 2 2 2 2 0 2 0 1 1 0 0 0 0 0 2 0 0 1 1 0 2 0 2 0 2 2 0 1 0 2 0 2 1 1 0 0 2 2 2 2 2 2 1 1 0 2 1 2 0 1 0 0 0 0 0 0 0 0 0 0 0 0 0 1 0 0 2 0 0 1 2 0 0 0 0 1 0 0 0 0 0 0 2 0 0 1 0 2 0 0 0 0 1 0 1 0 1 0 1 0 0 0 0 0 0 0 0 0 1 0 1 1 2 0 0 0 2 2 1 2 1 0 2 1 0 0 1 0 2 2 0 2 0 2 0 2 0 0 0 1 2 2 0 1 1 0 0 0 0 1 0 2 2 0 0 0 0 0 1 1 1 1 2 1 1 1 1 2 2 2 0 0 0 1 0 0 0 1 0 0 0 0 2 1 1 1 1 0 0 0 0 0 0 1 0 0 2 0 1 0 0 0 1 1 0 0 0 1 2 1 1 1 1 0 2 0 0 0 0 2 0 2 0 0 2 0 0 2 0 1 0 1 0 2 2 2 2 2 0 1 0 2 0 0 1 0 0 0 0 2 0 2 0 1 0 0 2 0 2 0 0 0 2 0 0 0 2 2 0 0 0 1 0 0 1 1 1 1 0 1 1 1 1 0 1 1 0 2 1 2 1 0 1 1 0 1 1 0 2 0 0 1 1 1 1 1 1 0 0 1 0 0 0 0 0 0 1 0 0 2 0 0 1 0 0 0 0 0 2 0 0 0 1 0 2 0 0 0 1 1 1 0 0 1 0 0 0 0 0 1 2 2 0 1 1 0 1 0 0 1 1 0 1 0 0 2 0 0 1 1 2 1 1 0 0 0 0 0 1 0 0 0 2 1 2 1 1 0 0 0 1 0 2 0 0 0 0 1 1 1 1 0 0 2 0 1 1 0 0 0 0 0 2 1 1 1 2 1 0 0 0 1 1 1 2 0 2 2 0 0 1 1 0 2 0 0 2 1 1 0 1 0 1 0 1 1 1 2 0 1 2 0 0 1 1 0 0 1 0 0 1 2 1 1 1 0 1 1 0 1 0 2 2 2 0 0 0 0 2 0 0 0 2 0 1 0 1 0 1 1 0 0 2 0 0 2 2 0 0 0 0 2 2 2 0 1 0 2 1 0 0 1 2 2 2 0 0 0 0 0 0 1 1 1 0 1 1 0 1 1 1 1 0 0 1 0 0 0 0 2 0 0 1 0 0 0 0 0 0 0 0 2 1 0 0 2 2 1 0 2 0 1 0 1 2 2 0 0 1 1 1 2 1 0 0 1 2 2 0 0 0 0 1 0 0 0 0 0 0 0 0 2 0 1 0 0 0 0 0 0 1 1 1 2 0 1 0 0 2 0 1 2 2 0 0 0 1 0 1 0 0 0 0 1 1 0 0 0 0 0 0 2 1 0 0 0 0 0 2 0 1 0 1 0 0 0 0 0 0 0 0 0 0 0 0 1 0 0 2 0 0 2 0 1 1 0 2 1 1 2 0 2 0 0 0 0 0 0 1 0 1 0 0 2 0 0 0 1 0 0 1 0 2 2 2 0 0 1 0 0 1 1 0 1 1 0 1 0 0 0 2 0 0 0 0 2 0 1 2 1 0 0 1 0 0 1 0 0 0 0 2 1 1 0 1 0 0 1 0 0 0 1 2 1 1 1 1 0 0 2 0 0 0 0 2 1 2 0 0 0 1 1 0 0 0 0 0 0 0 0 0 0 1 0 0 0 2 0 2 2 0 0 0 1 0 0 0 0 0 0 2 1 0 1 0 1 0 1 0 1 1 0 0 1 1 1 1 0 0 0 0 1 2 0 1 0 1 2 0 1 1 2 0 1 0 0 0 0 0 2 1 0 1 0 2 0 0 1 0 2 2 1 0 1 0 0 1 1 2 1 1 0 1 0 1 0 0 0 2 0 0 0 2 0 0 0 0 2 0 0 0 0 1 0 1 0 1 0 1 1 0 2 2 1 0 0 0 1 0 1 1 0 0 1 0 0 0 0 0 0 2 2 1 0 0 0 2 0 0 0 0 0 0 1 1 0 0 0 0 1 0 0 0 0 0 1 1
48 0 0 0 2 0 0 2 2 2 0 0 0 1 0 1 0 0 1 1 1 1 1 1 0 1 0 1 2 0 2 1 0 0 2 0 1 0 0 0 2 0 1 1 0 1 2 0 0 2 1 0 1 1 0 1 0 0 0 0 0 1 0 1 0 0 0 1 1 1 0 1 2 0 0 2 1 2 2 0 2 0 2 1 2 1 0 0 0 1 0 0 0 1 0 1 0 0 0 0 0 1 0 0 2 1 2 0 1 0 0 1 0 1 0 0 0 0 0 0 2 0 1 1 0 0 0 1 2 2 0 0 0 1 0 0 0 0 0 0 0 2 0 0 1 0 0 0 0 0 0 0 0 0 0 0 0 1 0 0 0 0 1 1 1 2 0 1 0 1 0 0 2 1 1 1 0 1 1 1 0 2 0 1 0 1 1 1 0 1 0 1 2 1 2 1 1 2 0 0 0 0 0 1 2 0 2 0 2 0 2 1 0 0 2 2 1 0 2 0 1 1 1 0 0 0 2 1 0 0 0 0 0 2 2 2 2 2 2 0 0 0 1 1 2 1 1 0 2 0 0 0 0 0 0 2 0 0 0 0 0 0 0 2 0 0 1 0 2 0 1 1 1 1 1 1 0 0 1 0 0 0 0 2 0 0 0 1 0 2 0 1 0 0 2 0 2 2 0 1 0 0 1 1 1 0 0 2 2 2 0 2 2 0 1 0 1 0 0 0 0 0 2 1 2 0 1 0 1 1 0 1 0 1 0 0 0 2 1 0 1 1 1 0 1 1 1 0 0 1 1 1 0 2 0 1 1 0 0 1 1 0 1 1 1 0 0 1 1 0 1 1 0 2 0 0 1 2 0 2 0 2 1 0 0 1 0 0 0 0 1 1 1 0 1 0 0 0 0 0 0 0 0 2 1 0 0 2 0 2 0 0 0 2 2 1 0 1 0 1 1 2 0 0 0 2 0 0 1 1 0 0 0 0 0 0 0 2 0 0 1 1 0 1 1 1 1 1 0 0 0 1 0 2 2 2 0 2 1 1 0 2 0 0 0 0 0 2 0 0 2 2 2 2 2 0 2 1 1 1 1 2 0 0 0 1 0 1 1 0 0 1 0 1 1 0 0 2 2 2 0 2 1 1 1 0 1 0 2 0 2 0 1 1 1 0 0 0 1 1 1 1 2 1 1 1 1 1 0 1 0 1 2 1 1 0 2 0 0 0 2 1 2 0 2 0 1 1 1 0 0 0 0 2 0 0 0 1 1 1 0 0 0 1 0 1 1 1 0 0 1 2 1 0 1 0 1 2 2 1 1 0 1 1 1 0 0 2 1 2 1 1 0 1 1 0 0 0 0 0 0 1 0 2 1 0 1 1 0 0 0 0 0 0 1 0 0 0 0 0 0 0 1 0 1 0 1 1 0 0 1 1 0 0 2 0 2 0 2 2 2 0 0 2 2 2 2 0 0 0 2 2 2 1 0 1 0 1 2 0 0 0 0 2 2 1 1 0 1 1 0 1 0 0 0 1 1 1 2 0 2 0 0 1 0 0 1 1 0 1 0 1 1 1 1 1 0 0 1 1 1 0 0 0 2 0 1 2 0 0 0 0 0 1 0 1 0 1 1 1 0 0 0 1 0 1 1 0 1 0 0 0 1 1 0 1 0 0 1 2 1 1 0 0 0 0 0 0 0 0 0 0 0 0 0 1 0 0 0 0 0 0 2 1 0 0 1 2 2 2 0 0 1 0 0 1 1 0 0 1 0 1 0 1 0 1 1 2 1 2 0 1 1 1 0 0 0 1 0 0 1 0 0 0 1 2 1 0 1 0 0 0 0 0 0 1 2 1 0 0 0 0 0 1 2 1 1 0 0 2 0 2 0 1 0 2 1 2 2 0 2 2 1 1 0 0 0 0 0 0 0 1 1 1 1 0 1 0 0 0 1 0 0 0 0 1 0 0 1 0 0 0 0 0 1 1 1 0 1 2 2 2 0 0 0 1 0 1 1 0 0 0 0 2 2 1 2 0 0 0 0 0 1 1 1 1 1 2 1 0 2 0 0 1 1 1 1 0 2 1 0 2 1 2 1 1 1 2 0 1 0 1 0 2 0 0 0 1 0 0 0 0 2 2 2 0 0 0 0 0 1 0 2 0 0 0 0 1 0 1 1 1 1 0 1 1 1 0 1 2 1 0 0 0 0 0 1 0 2 0 0 0 0 1 0 0 0 0 1 1 0 0 0 1 1 0 0 0 0 0 1 1
49 0 0 0 1 0 0 1 1 2 2 0 0 0 0 0 0 0 1 1 0 1 0 0 0 0 0 1 1 1 1 1 1 1 0 2 0 1 0 0 2 0 0 0 0 0 1 0 0 2 1 0 0 1 0 1 0 0 0 1 1 0 0 2 0 0 1 0 0 0 0 1 2 0 1 2 2 0 0 1 0 0 2 0 2 0 0 0 0 2 0 0 1 2 1 2 0 1 1 1 0 0 0 0 2 0 2 0 1 1 0 0 1 2 2 2 2 0 0 0 2 0 1 1 1 1 0 0 2 2 0 0 0 0 0 0 0 1 0 1 1 1 0 0 1 1 0 0 0 1 1 0 0 0 0 0 0 1 0 0 2 1 1 1 0 0 0 1 0 1 0 0 1 1 0 0 0 1 0 1 0 1 0 1 0 1 1 0 0 2 0 0 2 2 2 1 1 2 0 0 0 1 0 0 1 0 1 0 0 0 0 2 1 0 2 2 1 0 1 0 0 0 0 0 0 0 0 0 0 0 0 0 0 0 0 0 0 2 2 1 1 1 1 1 1 0 0 0 1 1 1 1 1 0 0 1 0 2 0 0 0 0 0 1 0 0 1 0 2 2 0 2 1 2 0 0 0 1 1 0 1 0 0 2 2 2 0 1 0 2 0 1 0 1 1 1 0 0 0 0 0 0 1 1 0 0 0 2 1 1 0 1 1 1 0 1 2 0 0 0 2 1 1 1 1 0 0 2 0 0 0 1 0 1 0 0 0 1 1 0 1 0 2 0 1 1 0 0 2 1 1 0 0 1 0 1 1 0 1 1 2 1 2 1 2 0 2 2 1 0 1 1 0 1 1 1 0 0 0 2 1 1 1 0 0 1 0 1 1 0 0 1 0 0 2 1 1 2 1 1 1 1 0 2 1 0 0 1 0 2 0 0 0 0 0 0 1 1 0 1 0 2 0 2 0 2 1 1 2 2 0 0 0 1 1 1 0 1 0 0 2 0 0 1 1 2 1 0 1 0 0 2 0 1 1 1 0 1 0 1 2 0 1 0 0 1 0 2 0 1 2 1 1 1 1 1 0 1 2 0 2 0 2 0 2 2 2 2 2 1 2 2 0 2 0 0 1 2 2 1 1 2 1 0 1 1 1 0 1 0 1 0 1 0 1 1 1 0 1 2 2 0 2 1 1 2 0 1 1 2 0 1 0 0 1 0 1 0 1 1 2 2 1 0 1 1 1 1 2 1 0 1 0 0 2 1 1 0 1 0 1 0 1 1 0 0 0 1 1 0 1 1 1 0 1 0 1 1 1 1 1 0 1 0 0 0 0 1 1 1 0 0 0 0 0 0 0 0 0 0 0 1 0 1 1 1 1 0 0 2 1 0 0 1 0 1 0 1 1 1 0 1 0 1 1 0 0 0 0 0 1 1 0 0 1 1 2 0 0 2 1 0 1 2 2 2 2 0 0 0 0 2 1 0 0 2 0 1 2 0 0 0 2 2 2 2 2 0 0 0 0 0 1 0 1 0 1 1 1 1 1 1 2 2 0 2 0 2 1 1 2 1 0 1 0 0 0 0 1 2 1 0 0 0 1 0 1 1 0 1 0 0 0 1 0 1 0 1 1 1 1 0 0 1 0 1 1 0 1 0 1 0 1 2 0 1 0 0 1 2 1 1 0 1 1 1 2 1 0 0 0 0 0 0 0 1 0 0 1 0 0 1 1 0 0 1 1 1 0 0 0 0 2 0 0 0 1 0 1 0 0 1 0 0 1 1 0 1 0 1 0 0 1 2 1 1 0 1 0 0 2 0 0 0 1 1 1 0 0 2 0 0 0 0 0 0 1 2 2 2 2 2 0 1 2 2 1 0 0 1 0 1 0 0 0 1 0 0 1 1 0 0 1 0 1 1 0 0 0 0 0 2 1 2 2 0 0 0 0 0 1 0 1 0 0 2 0 0 1 0 0 0 0 2 2 2 0 2 2 1 1 1 0 0 0 0 0 2 0 0 0 0 1 0 2 1 2 0 0 0 1 1 1 0 2 2 0 1 1 0 2 2 2 0 2 2 0 1 1 0 1 0 1 2 0 1 1 1 0 1 0 0 0 1 1 0 0 1 1 0 0 0 1 1 2 2 1 0 0 0 0 0 1 1 0 0 1 1 0 1 1 1 0 0 2 0 0 1 2 1 1 0 0 0 0 2 2 0 1 0 0 1 0 0 0 0 0 0 0 1 0 0 0 0 0 1 0 0 0 0 0 0
50 1 1 0 0 0 0 2 0 2 2 0 0 0 0 0 0 0 0 2 1 2 0 2 0 0 1 2 2 0 2 1 0 1 1 1 1 1 0 0 1 1 0 0 0 0 0 0 0 2 1 0 0 0 0 2 0 0 1 0 1 0 0 1 1 1 0 0 0 0 0 2 2 0 2 2 2 1 1 0 0 0 1 1 1 0 0 0 0 2 0 0 0 1 1 2 1 1 1 1 0 1 1 0 2 0 2 0 1 1 0 1 0 1 1 1 1 0 1 0 2 0 0 2 0 0 0 0 2 1 0 0 0 2 2 2 0 1 0 0 1 1 1 0 2 2 1 0 0 0 0 0 0 1 2 0 0 0 0 0 0 1 1 1 1 1 0 1 0 1 0 0 0 2 1 0 0 0 0 1 0 0 0 0 0 0 0 2 0 0 1 2 1 0 1 2 0 2 0 0 0 0 0 0 2 0 2 0 1 1 1 1 1 0 1 2 1 0 2 1 0 0 1 0 0 0 1 2 0 0 0 1 0 0 0 0 0 2 2 0 0 0 2 1 1 0 0 0 2 0 0 0 1 0 0 0 1 1 0 0 0 0 0 1 0 0 0 0 2 1 1 2 0 2 0 1 0 0 1 0 0 1 0 1 1 1 1 2 0 2 0 0 0 0 1 0 2 0 0 1 0 0 0 2 0 1 0 2 0 0 0 2 1 0 0 0 1 1 1 0 1 1 1 0 2 0 0 1 0 0 0 2 0 1 0 0 0 1 1 1 0 1 2 0 0 0 1 0 2 0 0 0 1 0 1 0 0 0 0 2 2 0 2 1 2 1 0 1 1 0 1 1 1 2 0 0 1 2 0 2 0 1 1 0 0 0 1 1 1 0 0 0 1 0 2 1 1 1 1 1 1 1 0 2 0 1 1 1 0 2 0 0 0 1 1 0 0 0 0 0 0 2 1 0 1 2 0 1 2 1 1 0 1 1 0 0 0 1 0 0 2 0 0 0 0 1 1 1 0 0 0 0 0 2 2 1 1 2 2 0 1 1 0 0 1 1 0 1 0 0 1 1 0 0 1 1 0 1 2 1 1 2 1 0 1 2 1 0 0 0 0 0 0 1 1 0 2 1 1 2 0 2 1 1 1 0 1 0 2 0 1 2 0 1 0 1 0 0 0 0 0 1 2 0 1 2 0 0 0 1 1 0 1 0 1 0 2 1 1 1 0 1 0 0 0 1 1 0 0 0 0 0 1 1 2 1 1 1 0 1 0 0 0 2 0 2 1 1 1 0 0 1 1 1 0 1 2 2 2 1 1 0 0 0 0 0 0 2 0 2 0 0 0 1 1 1 1 0 0 0 0 2 1 2 2 1 1 0 1 1 0 0 0 1 1 1 1 1 0 0 0 0 0 0 0 1 1 0 0 0 1 1 1 1 1 0 2 1 0 0 1 1 1 1 2 1 2 0 0 0 0 0 1 0 1 2 0 0 2 1 1 1 1 0 0 0 2 2 0 0 0 0 1 0 0 1 1 1 0 1 0 0 0 1 0 1 1 1 0 0 1 0 0 0 0 0 0 0 2 2 1 1 0 0 2 0 2 1 0 0 0 0 0 1 0 1 0 1 1 1 0 0 0 1 1 2 1 0 0 0 1 0 0 1 0 1 1 0 0 1 1 1 0 0 0 0 0 0 0 0 1 0 0 0 0 2 1 1 2 1 1 1 2 1 1 0 0 2 2 2 0 0 0 1 1 0 1 0 0 2 0 2 1 1 1 0 0 1 1 1 1 1 2 2 1 0 1 0 0 0 0 0 0 0 0 1 1 0 0 1 1 1 1 1 1 0 2 2 1 1 1 1 0 1 2 1 1 0 1 2 0 2 0 1 0 1 0 1 1 0 0 0 0 0 0 0 1 0 0 0 0 2 1 2 2 0 0 1 0 1 1 0 0 0 1 0 1 0 1 0 0 0 1 0 2 1 0 1 1 2 2 2 0 0 0 0 1 2 0 0 0 0 0 2 2 1 1 0 0 0 0 2 2 2 0 0 1 1 0 1 1 1 0 2 2 2 0 1 2 1 0 2 1 0 0 0 0 2 2 0 2 0 0 2 0 0 0 1 0 0 0 0 0 0 0 2 2 0 0 1 1 0 2 0 0 0 1 2 2 0 0 0 0 1 0 1 1 1 2 2 1 0 1 0 0 0 1 0 1 0 0 1 0 0 0 0 0 0 0 2 0 0 0 0 1 1 0 0 0 0 1 0
51 1 0 0 1 0 0 2 1 2 1 0 0 0 0 0 0 0 0 2 0 2 0 2 0 0 1 2 2 0 2 0 2 2 1 1 1 1 1 0 1 0 1 1 1 1 2 0 0 2 2 0 1 1 0 2 0 0 0 0 1 0 0 0 0 0 2 1 0 0 0 1 2 1 2 2 2 0 0 1 0 0 2 0 2 0 1 0 0 2 0 0 0 1 0 2 0 0 0 1 2 0 1 0 2 1 2 1 1 0 1 1 0 2 2 2 2 0 0 0 2 0 1 1 1 1 0 0 2 1 1 1 0 2 1 1 0 0 0 0 0 2 0 0 0 1 0 0 0 1 1 0 0 0 1 0 0 0 0 1 1 0 1 1 0 1 0 0 1 1 0 0 0 1 0 0 1 1 0 0 1 1 1 1 0 1 1 1 0 0 0 0 1 0 2 2 0 1 0 0 0 1 0 1 2 0 1 1 1 0 1 1 2 1 1 2 1 0 0 0 2 2 0 0 0 0 0 1 0 0 0 0 0 0 0 0 0 2 2 0 0 0 2 1 2 1 1 0 2 0 0 0 1 2 0 1 0 0 0 0 0 0 0 1 0 0 1 0 1 0 0 1 0 2 0 1 0 0 1 0 0 0 1 2 2 2 1 0 1 2 0 2 0 0 2 0 1 1 0 2 0 0 2 0 1 0 0 2 1 1 1 2 2 0 2 0 0 0 1 0 1 1 1 0 2 0 1 1 1 1 0 1 0 1 0 1 0 1 0 1 0 1 2 0 1 1 0 0 2 1 0 0 1 1 1 1 1 1 0 1 1 0 2 2 2 0 0 1 2 0 2 2 0 2 0 0 1 2 0 2 0 1 0 0 0 0 0 1 1 0 0 1 0 0 2 0 0 0 1 1 1 2 0 1 0 0 1 0 0 1 1 0 0 0 0 0 1 0 1 0 0 1 2 2 0 1 0 0 1 1 0 1 0 0 0 0 0 0 0 0 1 0 0 0 0 2 0 0 0 0 0 0 0 2 1 1 0 2 1 1 1 2 1 0 0 1 0 0 0 0 0 0 2 2 2 0 2 2 1 1 0 1 0 0 0 1 0 1 0 1 0 1 1 0 2 0 2 1 1 2 0 2 1 1 0 1 1 0 1 0 0 1 1 1 0 1 0 0 0 2 2 0 1 0 0 1 1 2 0 2 0 2 1 0 1 0 2 1 1 1 0 1 2 1 2 1 1 1 1 0 0 0 0 1 1 1 1 0 1 0 0 0 0 2 1 0 0 2 1 1 1 2 1 0 1 0 1 1 1 2 0 0 1 1 1 1 1 1 1 1 1 0 0 0 0 0 0 0 1 0 2 1 0 2 2 0 2 0 0 1 0 0 0 0 0 0 0 1 0 0 0 0 0 0 0 0 2 1 0 0 1 1 0 0 1 1 2 1 0 2 0 0 1 2 2 1 1 0 1 0 1 1 0 1 1 2 0 1 1 0 0 0 1 2 2 2 1 2 0 0 0 1 0 0 1 1 1 0 2 0 0 0 0 2 0 1 2 0 0 1 0 0 0 1 0 0 0 0 0 1 1 0 0 0 1 0 0 1 1 1 1 0 1 1 0 0 0 0 0 0 0 0 0 0 0 1 0 0 0 0 1 0 0 2 0 0 0 0 1 2 1 1 0 0 1 1 1 0 0 0 0 0 1 1 0 1 0 1 2 0 0 0 1 1 0 1 1 1 2 2 1 0 2 0 0 0 1 1 0 2 0 1 1 1 2 0 1 1 1 1 1 1 2 2 1 0 0 0 0 1 1 0 0 0 0 1 1 1 0 1 0 0 0 0 0 0 2 1 2 2 2 2 0 1 2 2 1 0 0 1 0 1 0 0 0 2 2 1 2 0 1 0 2 0 1 1 1 0 0 0 0 2 1 1 1 0 0 0 0 0 1 0 1 0 0 0 1 0 1 0 0 0 2 1 2 0 0 2 1 1 1 1 0 0 0 2 0 2 0 0 1 0 1 1 1 0 2 0 0 0 0 2 1 1 1 2 1 1 1 1 0 0 0 0 0 0 2 0 1 0 0 1 2 1 2 1 1 1 0 0 0 0 0 1 1 0 1 2 0 0 0 0 1 1 1 1 2 0 0 0 1 1 1 2 2 0 2 2 2 0 0 0 0 1 0 1 1 0 2 1 0 0 0 0 0 0 0 0 2 0 0 0 0 0 0 0 0 0 0 0 0 0 1 1 1 0 0 0 0 0 2 0
52 1 0 0 1 0 0 2 1 1 1 0 1 2 0 2 0 0 1 1 1 1 0 2 0 0 1 2 2 1 0 1 0 0 1 2 1 2 0 2 0 0 0 1 1 1 0 0 2 0 0 0 0 0 0 2 0 1 1 1 1 0 0 1 1 0 1 0 0 0 0 1 2 1 1 2 2 1 1 0 1 0 2 0 2 0 0 0 0 2 0 0 0 0 1 2 1 2 2 2 0 0 1 0 2 1 2 0 1 1 0 1 2 2 2 2 2 0 1 0 2 1 1 1 1 1 0 1 1 1 0 1 0 0 0 0 0 0 0 0 1 1 0 0 1 1 0 0 0 0 0 0 0 0 0 1 1 1 0 0 1 1 1 1 0 2 0 1 1 1 0 1 0 1 0 0 1 1 1 1 0 2 1 0 0 0 1 1 0 0 0 1 2 0 2 2 0 1 0 0 0 0 0 1 2 1 2 0 0 0 1 2 1 0 1 2 0 0 0 1 0 0 1 0 0 0 0 2 0 0 0 0 0 0 0 0 0 2 2 0 0 1 2 1 1 0 0 1 1 0 0 0 2 0 1 1 0 2 2 2 1 2 0 0 1 1 0 1 2 1 0 2 0 1 0 1 0 0 0 0 0 1 0 2 1 2 0 1 0 2 0 0 1 0 1 0 2 2 0 1 0 0 1 1 0 0 0 2 0 0 0 0 2 0 0 0 2 0 0 0 0 0 0 0 2 0 1 2 2 2 0 0 1 2 0 0 0 0 2 1 1 1 1 0 1 2 0 1 2 1 1 1 0 0 0 0 0 0 0 1 1 0 0 0 0 1 1 2 2 1 2 2 0 2 1 1 1 2 0 2 0 1 2 2 0 0 0 0 0 0 0 1 0 0 1 0 0 1 0 0 0 0 0 2 0 1 0 1 0 2 0 0 0 1 1 0 1 0 1 0 0 1 0 1 2 2 1 1 1 0 1 0 1 2 2 0 1 1 2 1 1 0 0 1 0 2 2 2 0 0 0 1 0 2 1 1 0 2 1 1 1 1 0 0 1 1 0 1 0 1 0 0 1 1 1 0 1 2 1 1 1 1 0 0 0 1 0 2 1 1 1 2 0 0 0 0 1 2 2 2 0 2 1 1 0 2 2 0 0 0 0 2 0 1 1 0 0 0 1 2 2 0 1 0 1 1 1 0 0 1 1 0 1 1 1 0 0 0 2 2 1 1 1 0 1 0 0 1 1 0 0 0 0 2 1 0 0 1 0 2 0 0 1 1 1 0 0 2 1 1 0 0 1 0 0 0 0 2 2 1 1 0 2 1 2 1 2 2 2 2 0 0 1 0 0 1 0 1 1 0 1 1 1 2 2 0 2 0 1 1 2 0 0 1 0 1 0 0 0 0 0 0 0 0 0 1 1 1 0 0 0 0 0 0 2 0 2 0 1 2 1 0 1 1 2 1 1 0 0 0 2 2 1 1 0 2 0 0 2 0 0 0 1 2 2 1 1 1 1 0 0 2 1 0 0 0 1 0 1 0 2 1 0 1 0 2 1 1 0 1 1 1 1 1 0 0 1 0 0 0 0 0 0 0 1 0 2 2 0 0 0 0 1 1 1 1 0 1 0 0 0 0 0 0 0 1 0 0 1 0 2 0 0 2 0 0 1 0 1 1 0 1 1 1 2 0 2 1 0 0 0 0 0 0 0 0 2 0 0 0 0 0 2 2 2 0 0 1 1 1 0 0 2 1 1 1 2 0 0 1 0 1 1 1 1 1 0 2 1 2 0 2 0 1 1 1 0 0 0 1 1 0 0 0 0 2 2 1 1 0 0 0 1 1 1 0 2 1 0 0 0 1 0 0 1 1 0 0 1 2 0 2 1 0 0 1 0 0 1 0 1 0 1 1 0 0 1 0 0 0 0 2 0 2 2 0 0 0 0 1 0 0 0 0 0 0 0 0 1 0 0 0 0 0 1 0 0 1 1 2 2 2 0 1 1 1 1 2 1 0 0 0 2 1 1 0 2 0 0 0 0 1 1 1 2 2 0 2 2 0 2 1 1 0 1 2 1 1 1 1 0 1 2 0 0 2 2 1 0 0 0 0 1 1 0 1 1 0 0 1 0 0 2 0 1 1 1 0 0 0 1 1 2 1 1 1 2 2 0 0 0 1 0 0 0 1 0 0 0 0 0 0 1 0 0 0 1 1 1 0 0 1 0 1 0 1 0 0 0 0 0 0 1 1 1 0 0 1 1 1 2 0
53 1 0 0 0 0 0 2 0 2 1 0 0 1 0 1 1 0 1 1 2 1 0 1 1 1 0 1 1 0 1 0 0 0 1 1 1 1 0 0 0 0 0 0 0 1 0 0 0 2 0 0 1 2 1 0 0 0 0 1 0 1 0 1 0 0 1 0 0 0 0 1 2 0 2 2 1 1 1 0 1 0 2 0 2 0 0 2 2 2 1 2 0 1 0 2 1 2 0 2 2 0 0 0 2 0 2 0 0 0 0 1 0 1 1 1 1 0 1 0 1 0 1 1 0 0 0 1 2 2 1 1 0 0 0 0 0 0 0 0 1 2 0 0 0 1 0 0 0 0 0 0 0 1 1 0 0 1 0 0 1 0 1 1 0 1 0 1 1 1 0 1 0 2 0 1 0 1 1 1 0 2 1 0 0 0 1 2 1 2 0 0 1 0 1 2 0 1 0 0 0 1 0 0 2 0 2 0 2 1 1 2 1 0 1 2 0 0 1 0 0 0 1 0 0 0 2 1 0 0 0 1 0 1 1 1 1 2 2 0 0 0 2 1 2 1 1 0 2 0 0 0 1 0 1 2 0 1 0 0 0 1 0 0 0 0 0 0 1 0 0 1 0 0 1 1 0 1 2 0 2 0 2 2 2 2 2 1 0 2 0 2 0 0 0 0 2 1 1 2 1 0 2 0 1 1 0 2 1 0 0 1 2 0 0 0 2 0 0 1 0 1 1 1 1 0 2 0 1 1 0 2 0 2 0 0 0 2 0 0 2 2 2 0 1 1 0 0 2 2 0 0 1 0 1 0 0 0 0 1 1 0 1 0 1 1 0 1 1 0 1 1 0 2 1 0 2 2 2 0 0 1 0 0 0 0 0 0 0 0 0 0 2 0 1 0 0 1 0 0 0 0 0 2 1 0 0 1 0 2 0 0 0 1 1 0 0 0 1 0 0 1 1 0 0 2 0 1 1 0 1 0 0 1 1 1 0 0 0 0 1 0 0 0 0 2 1 1 0 0 0 1 0 1 0 0 0 1 0 1 1 1 0 1 1 2 0 1 0 1 0 0 1 1 1 0 0 2 2 0 2 1 0 0 0 1 0 1 0 2 1 1 0 1 1 0 1 1 1 2 0 2 2 0 0 1 1 0 2 0 1 1 1 0 1 1 1 0 2 2 2 0 2 2 0 2 0 2 0 2 0 2 1 0 1 0 0 0 2 2 1 2 0 0 0 0 1 0 0 0 0 0 1 1 1 1 1 0 2 0 2 0 0 0 0 0 0 1 1 1 0 0 1 0 0 0 0 2 2 1 1 0 2 1 1 0 0 0 0 0 0 0 0 0 0 0 0 0 0 0 0 1 0 1 1 2 2 0 0 1 0 0 0 0 2 0 1 1 0 0 0 0 0 0 0 1 1 2 0 0 1 1 1 0 1 0 2 1 2 2 2 0 0 1 2 1 2 0 1 0 1 2 1 1 1 2 0 0 1 0 0 0 1 1 1 1 1 2 1 1 0 1 0 0 0 0 2 0 2 0 1 0 0 1 1 1 1 1 1 2 2 1 0 1 0 0 0 0 2 1 0 1 0 0 0 0 0 2 0 1 0 0 0 2 0 0 0 1 1 1 0 0 0 0 1 2 0 0 1 0 1 1 0 2 0 1 1 0 0 0 0 1 0 1 1 0 1 0 0 0 0 0 0 0 0 1 0 1 2 1 1 0 1 1 0 0 2 2 0 0 0 0 1 0 0 0 1 0 0 1 0 1 1 1 0 1 0 2 0 2 0 0 1 2 2 1 1 1 0 0 1 0 0 1 0 1 0 1 0 1 0 0 0 0 0 0 2 2 1 2 2 1 0 1 2 2 1 0 0 2 0 2 1 0 0 0 0 1 1 1 0 0 1 1 0 0 2 0 0 0 0 2 1 1 1 0 1 0 0 0 1 0 1 0 1 1 1 0 0 0 0 0 0 1 2 1 0 0 2 2 2 2 1 1 1 1 0 2 1 0 1 0 1 2 2 0 2 0 0 0 1 1 0 0 2 2 0 1 0 0 1 2 0 0 1 0 2 1 1 1 0 1 1 1 0 1 1 1 0 0 0 0 0 2 0 0 0 1 1 0 0 0 1 0 1 1 0 0 0 0 1 0 2 0 1 0 0 0 0 0 0 0 0 0 1 1 2 0 2 1 0 0 0 0 0 1 1 0 2 0 1 1 0 1 0 0 0 1 0 1 0 0 1 0 1 0 0 0 0 2 2 0
54 0 0 1 1 0 0 1 1 1 1 1 0 0 0 0 0 1 2 0 2 1 1 2 0 0 2 2 2 1 1 2 1 0 0 0 2 0 0 0 1 0 1 1 0 1 2 0 1 1 0 0 2 2 0 1 0 0 0 1 0 1 0 2 0 0 1 0 0 0 2 0 2 0 2 2 2 2 2 0 1 0 1 1 1 0 0 0 0 2 0 0 0 2 0 1 0 1 1 2 0 0 1 0 2 0 2 1 1 0 0 2 0 0 0 0 0 0 0 0 2 0 2 0 1 1 0 1 1 1 0 0 0 0 0 0 0 0 0 0 1 1 0 0 1 2 0 0 0 0 1 0 0 2 2 0 0 0 0 0 1 1 1 1 1 2 1 1 0 1 1 1 1 2 0 0 0 0 0 0 0 0 1 0 1 1 0 2 1 2 0 0 1 0 2 2 0 1 0 0 0 0 1 0 1 0 2 1 1 1 2 0 0 0 1 2 2 0 2 1 0 0 0 0 0 1 1 1 0 0 0 0 0 0 0 0 0 2 2 0 0 1 2 1 1 0 0 1 1 0 0 0 1 0 2 2 0 1 0 0 0 0 0 1 0 0 1 1 2 0 0 1 2 2 0 0 0 0 0 1 1 1 0 2 2 1 0 1 0 2 0 0 0 1 1 1 1 0 1 1 0 0 1 1 0 0 1 2 0 0 0 0 2 0 2 0 2 0 0 0 0 0 0 0 2 0 1 1 0 0 0 0 0 2 0 0 0 0 2 1 0 0 0 0 1 1 0 1 2 1 0 0 0 1 0 1 1 0 0 2 2 0 1 1 1 0 1 2 1 0 1 1 0 2 1 1 2 1 0 2 0 0 0 0 1 1 0 0 0 0 0 0 0 0 2 1 1 0 1 1 1 1 0 1 0 0 1 1 1 1 0 0 0 1 1 0 0 1 0 0 0 0 1 1 0 0 0 0 1 0 0 0 0 2 2 0 0 1 0 0 1 1 0 0 0 1 2 1 1 0 0 1 0 2 1 1 0 2 1 1 1 1 0 0 0 0 1 1 0 2 0 0 1 1 2 0 1 2 1 2 1 1 2 2 0 1 0 2 1 1 1 1 1 2 2 0 2 1 1 1 1 1 1 1 1 0 1 0 0 0 0 2 1 0 1 1 0 1 0 1 1 0 2 1 0 1 1 1 0 1 0 1 2 1 2 0 1 1 2 2 0 2 2 0 2 0 1 2 2 0 0 0 0 1 1 0 0 0 1 1 1 0 1 1 0 0 0 1 0 0 0 0 0 0 0 0 2 2 2 2 0 0 0 0 0 0 0 2 1 2 1 0 1 0 1 0 0 0 0 0 0 2 0 1 1 1 1 0 0 2 1 0 0 0 2 0 1 0 0 0 0 0 0 0 0 1 1 1 0 0 1 1 0 0 1 1 1 0 0 2 0 0 0 0 2 2 2 0 1 0 2 1 0 1 0 2 0 0 1 0 0 0 1 0 1 1 1 1 0 1 0 1 0 0 0 1 1 1 2 0 1 0 1 0 0 1 1 1 1 1 2 1 1 2 1 1 0 0 1 1 0 0 0 0 0 0 1 2 0 0 1 0 0 0 0 1 0 0 0 0 0 0 1 0 0 0 0 0 2 0 1 1 0 0 0 2 0 0 0 1 1 1 0 0 0 0 0 1 0 1 1 1 0 0 0 1 2 1 1 1 1 0 2 1 0 0 1 1 1 1 0 0 1 1 1 0 1 0 1 1 0 1 0 1 1 0 1 2 0 2 0 0 2 2 2 0 1 0 2 0 0 1 0 0 1 2 0 1 0 0 0 0 0 0 0 0 2 2 0 0 0 0 0 1 2 1 1 0 1 2 1 1 0 1 0 0 0 0 0 0 0 0 2 0 1 1 1 0 0 1 0 1 1 2 1 0 1 0 0 1 1 0 1 0 0 0 1 0 1 0 0 0 2 0 1 0 0 0 2 2 1 2 0 0 0 1 0 2 0 0 0 0 0 2 2 0 2 1 0 0 0 1 0 0 1 1 0 2 1 1 1 1 1 1 2 1 0 1 1 0 1 0 1 2 1 0 1 0 0 0 0 0 0 1 0 0 0 0 1 1 0 0 2 1 1 0 2 0 0 0 2 0 2 0 0 0 0 2 1 0 0 1 1 0 1 0 0 0 1 1 0 0 0 0 0 0 0 2 0 0 0 2 0 1 0 0 0 0 0 0 0 0 0 0 0 1 0 0 0 0 1 1
55 1 0 1 1 0 0 2 1 1 1 0 0 0 0 0 0 0 0 2 0 2 0 2 0 0 1 1 2 1 1 2 2 2 0 1 1 1 0 0 1 0 0 0 0 0 0 0 1 1 1 0 0 0 2 2 0 0 0 0 2 0 0 2 0 0 0 0 0 0 0 1 2 0 1 2 2 2 2 0 2 0 2 0 0 0 0 1 1 2 1 1 0 2 0 1 0 1 1 1 0 0 0 0 2 1 2 1 1 0 0 2 1 2 1 1 1 0 0 0 1 1 1 1 1 1 0 1 1 1 0 0 0 1 0 1 0 1 0 0 2 1 0 0 0 0 0 0 0 1 1 0 0 0 1 1 1 0 0 0 1 1 1 1 0 2 0 0 0 2 1 0 0 2 1 0 0 1 1 1 0 2 0 1 0 1 1 1 0 2 1 0 1 0 1 1 1 2 1 1 0 1 0 0 2 0 2 0 1 0 0 1 1 0 1 1 0 1 0 0 1 1 0 0 1 0 1 2 0 0 0 0 0 0 0 0 0 2 2 0 0 0 2 1 1 0 0 0 2 0 0 0 0 0 0 1 1 2 0 0 0 1 0 1 0 0 0 1 2 0 0 0 2 2 0 0 0 2 2 0 2 0 0 2 2 1 0 0 0 1 1 0 1 0 2 0 2 0 0 0 0 0 2 0 0 0 0 2 1 1 1 1 1 0 2 0 2 0 0 1 1 1 2 1 1 0 0 1 0 0 0 1 0 1 0 0 0 1 1 0 0 0 2 1 0 0 1 0 2 0 0 0 0 2 0 1 1 0 0 1 1 0 1 1 1 1 1 1 2 1 2 2 0 2 1 1 2 2 1 1 0 2 0 0 0 0 0 0 0 0 0 0 0 0 2 0 0 1 0 0 0 0 0 2 1 0 1 0 0 2 0 0 1 1 1 1 1 0 1 0 0 0 0 2 1 1 0 1 2 0 1 0 0 0 2 2 0 1 1 0 0 1 1 1 0 1 2 0 1 0 0 0 0 1 0 0 0 1 0 1 1 0 1 0 0 1 1 2 0 1 0 0 1 1 2 0 2 1 2 1 0 2 1 0 1 1 1 2 0 2 0 2 0 1 0 0 1 1 1 2 0 2 2 0 0 0 0 1 1 0 0 2 2 0 0 2 1 1 0 1 1 1 2 0 0 2 0 0 2 2 0 0 2 0 2 0 1 0 2 2 0 1 1 1 1 0 2 1 1 0 0 0 0 2 0 0 0 0 1 0 1 0 1 1 0 0 0 2 0 0 1 1 1 0 0 0 1 1 1 1 0 0 2 0 2 1 1 1 0 1 0 0 0 0 1 0 0 1 1 0 1 1 0 2 2 0 2 0 0 1 0 0 0 1 1 1 0 2 0 0 0 0 1 1 1 1 0 1 0 0 1 1 0 0 2 1 2 0 0 0 2 0 0 1 1 1 2 0 0 0 0 2 2 1 0 2 0 0 2 2 2 1 1 0 1 0 0 2 1 1 0 1 1 0 0 0 2 0 1 0 0 2 0 2 0 1 2 1 0 0 1 1 0 0 0 0 0 0 1 1 0 0 0 1 1 1 1 1 0 0 0 0 0 0 0 0 0 1 0 1 0 1 0 0 0 1 0 0 0 0 1 0 1 1 0 2 0 0 0 0 0 0 0 0 0 0 0 0 0 0 0 0 0 0 0 2 1 0 1 1 0 1 2 0 0 0 1 1 1 1 0 0 0 1 1 0 1 0 2 0 1 0 0 0 0 2 0 1 1 1 1 1 1 1 1 0 0 0 1 1 1 0 0 0 0 2 2 0 1 0 0 0 0 0 0 0 2 2 2 2 2 2 0 2 2 2 2 0 1 2 2 1 0 0 0 0 0 0 1 0 1 0 2 0 1 1 1 0 1 0 0 2 0 2 2 0 0 0 0 1 1 0 0 0 0 0 0 0 2 0 0 0 0 0 2 0 0 1 1 2 2 2 0 0 0 1 0 1 0 0 1 0 0 1 2 1 1 0 0 0 0 1 2 1 1 1 1 1 0 2 0 0 0 0 0 0 1 1 2 0 1 1 2 1 0 1 1 2 0 1 0 0 2 2 2 0 1 0 1 2 0 0 1 0 0 0 1 0 0 2 0 0 2 1 1 1 2 1 1 0 0 0 0 0 1 1 0 0 1 1 0 0 0 0 1 0 1 0 2 0 0 0 0 2 0 0 0 0 0 0 0 0 0 0 0 1 0 0 1 0 0 0
56 1 0 0 0 0 0 2 2 2 0 0 2 2 0 2 0 1 0 2 1 2 0 2 0 1 1 1 2 1 1 0 2 2 0 1 1 0 0 1 1 0 0 0 0 0 0 0 2 1 0 0 2 2 0 1 1 0 0 0 0 1 0 1 0 0 1 0 0 0 0 1 2 0 2 2 2 1 1 1 1 0 1 1 1 0 0 0 0 2 0 0 0 2 0 1 0 2 0 2 2 0 0 0 1 0 1 0 0 0 1 1 1 2 2 2 2 0 2 0 0 0 1 1 2 2 0 1 1 1 1 1 0 1 0 0 0 0 0 0 1 2 0 0 1 1 0 0 0 1 1 0 0 1 0 1 1 0 0 0 0 0 2 0 2 2 0 1 1 1 0 1 1 2 1 0 0 1 0 0 1 2 0 1 1 2 1 1 1 2 0 0 2 1 2 2 2 0 0 0 0 0 1 0 2 0 2 0 1 1 1 2 1 0 2 2 1 0 1 0 0 0 1 0 0 0 2 0 0 0 1 1 0 1 0 1 0 2 2 0 0 0 2 1 2 0 0 0 2 0 0 0 2 0 0 0 0 2 1 1 1 1 0 1 0 0 0 0 1 1 0 2 0 1 0 0 0 0 1 0 0 0 0 0 1 0 0 2 0 1 1 1 0 0 2 0 2 1 0 1 0 1 1 1 1 0 0 1 2 2 1 2 1 1 1 0 2 0 0 1 0 0 1 0 1 0 0 1 0 0 0 1 0 2 0 2 1 1 1 1 2 1 2 0 2 2 0 0 2 0 0 0 0 0 0 0 0 0 0 1 1 0 2 1 2 0 0 2 2 0 2 2 2 2 2 0 1 2 0 2 0 1 2 0 0 0 0 0 0 0 0 1 0 0 1 0 0 1 1 1 0 1 0 1 0 0 1 1 0 1 0 0 1 0 0 0 2 1 1 1 0 1 1 2 1 2 1 1 0 0 1 0 0 1 0 0 0 2 0 0 0 1 0 0 0 2 0 2 0 0 0 0 0 2 1 1 0 2 1 0 2 1 1 0 1 2 0 0 0 0 0 0 1 1 1 0 1 1 2 1 1 1 1 0 0 1 0 1 1 0 1 0 0 2 1 0 2 0 0 2 0 2 1 1 0 1 1 0 0 0 0 1 1 0 0 2 0 0 0 0 1 2 2 1 0 2 0 1 0 1 0 1 0 0 0 0 1 0 1 1 1 1 0 0 0 1 1 1 1 0 0 0 0 2 0 0 0 0 0 1 0 1 0 2 0 2 2 1 0 0 2 2 2 0 0 0 2 2 2 1 1 0 0 0 0 0 0 1 1 1 1 1 2 1 1 0 1 0 0 0 0 2 0 1 1 1 1 0 0 2 0 0 0 0 1 0 0 1 0 0 0 0 0 0 0 1 1 2 0 0 2 2 0 0 1 0 2 0 0 1 1 1 0 0 2 2 2 1 0 0 1 1 1 1 0 1 0 1 1 0 0 0 1 1 1 1 1 1 0 0 2 0 1 0 0 1 0 1 1 0 0 0 1 2 1 2 0 2 0 0 1 1 1 2 1 1 0 1 1 1 0 0 0 0 2 0 1 0 0 2 0 0 0 1 0 0 0 2 1 1 0 0 0 0 0 0 0 0 0 0 1 0 0 2 0 0 0 0 1 1 0 1 0 0 0 1 1 1 0 1 1 1 0 1 0 0 0 1 2 1 1 1 2 2 1 0 1 2 0 0 0 0 2 0 0 0 1 0 1 0 0 0 0 0 1 1 0 1 1 1 1 1 1 2 2 1 0 1 0 0 1 0 0 0 1 1 0 0 0 2 0 0 1 1 1 0 2 2 1 2 2 1 0 1 2 1 1 0 1 2 2 1 0 2 0 1 0 0 0 0 0 0 0 0 0 0 0 1 0 0 0 2 1 1 1 0 1 0 0 0 1 0 0 0 0 0 1 1 1 0 0 0 1 0 2 0 0 2 0 0 1 1 1 1 1 1 0 2 1 0 0 0 0 2 2 0 2 0 0 1 0 0 1 1 1 1 1 1 1 2 0 0 1 0 1 1 2 1 2 2 0 2 2 1 0 1 1 2 1 0 0 0 0 0 0 0 0 1 0 0 0 0 2 0 0 0 2 1 0 0 2 0 0 2 2 0 2 1 1 1 1 1 1 0 1 1 1 0 2 1 0 0 0 0 0 1 1 2 0 1 0 2 0 2 0 0 0 0 1 2 0 0 0 1 1 0 0 0 0 0 1 0
57 0 0 0 0 0 1 1 1 1 1 0 0 1 0 0 0 0 0 2 0 2 0 2 0 0 0 0 1 1 0 0 2 2 0 1 1 1 0 0 1 0 1 1 0 1 0 0 0 1 1 0 0 0 2 1 0 0 0 1 1 0 0 2 1 1 1 0 0 0 0 0 2 0 0 2 2 0 0 1 0 0 2 0 1 0 0 0 0 2 0 0 1 1 0 2 0 1 0 1 1 0 0 0 2 1 2 1 1 0 0 2 0 1 2 2 2 0 0 0 2 1 2 0 1 1 0 0 2 0 0 0 0 1 0 0 0 0 0 0 0 2 0 0 1 2 1 0 0 0 0 0 0 0 1 1 1 0 0 0 0 0 2 0 1 1 0 1 2 2 0 2 1 1 1 0 0 2 0 2 0 2 1 1 0 1 2 2 0 0 2 2 2 2 1 1 1 2 0 0 0 0 0 0 2 0 0 0 1 0 1 1 0 0 1 2 1 1 0 0 0 0 1 0 0 0 2 0 0 0 0 0 0 0 0 0 0 2 2 0 0 0 2 1 1 0 0 0 2 0 0 0 1 1 0 1 2 1 0 0 0 0 0 1 0 0 0 0 2 0 1 0 2 2 0 1 0 1 2 0 1 0 1 2 2 2 1 2 0 2 0 1 0 0 2 0 1 0 1 1 0 0 2 0 1 1 0 2 2 1 1 1 2 1 2 2 2 1 1 0 1 1 1 0 1 0 0 2 0 0 0 1 1 1 0 0 0 1 1 2 1 0 2 1 0 0 0 0 2 0 0 0 0 1 0 1 1 1 0 1 1 0 0 0 0 0 0 2 1 0 1 1 1 2 0 0 0 1 0 2 0 0 0 1 0 0 0 0 0 0 0 1 0 0 2 0 0 2 1 1 1 1 0 2 1 0 0 1 0 0 2 0 0 0 0 0 1 0 1 0 0 0 0 2 1 2 1 0 0 0 0 0 1 1 1 1 0 2 0 0 2 0 0 1 1 2 1 1 1 0 0 1 0 1 0 0 0 1 0 1 2 0 0 0 0 0 0 1 0 0 1 1 2 2 2 0 0 1 2 0 2 1 2 1 1 1 1 0 0 0 0 0 0 1 1 0 0 0 0 2 0 2 2 0 0 0 1 0 1 0 0 1 1 0 0 2 1 0 1 0 0 1 2 1 0 2 0 1 0 1 1 0 0 0 0 0 2 1 1 1 1 1 2 0 2 1 0 2 2 0 0 0 0 2 0 0 0 1 2 1 0 0 0 1 0 1 1 1 0 0 0 1 0 0 0 0 1 2 2 2 0 0 1 1 1 1 1 1 0 1 0 0 2 0 0 0 1 1 1 0 2 0 0 1 1 1 1 0 0 1 0 0 0 1 1 1 0 2 1 0 0 0 0 1 1 0 1 2 0 0 1 1 1 1 2 0 2 0 1 1 2 1 0 1 2 2 2 1 0 0 1 1 2 0 0 1 0 0 1 0 0 0 1 1 0 0 2 1 1 0 0 1 1 0 0 1 0 1 2 0 1 0 0 1 0 1 2 0 0 2 2 0 0 1 0 0 0 0 1 1 0 0 0 0 1 0 2 1 0 0 0 0 0 1 0 0 0 1 1 1 0 0 1 1 0 2 0 0 0 0 1 0 1 1 0 2 2 0 0 0 0 0 0 0 0 1 1 2 0 1 1 1 0 1 0 0 1 0 0 0 0 0 0 0 0 2 1 1 1 1 0 0 2 0 0 0 0 1 1 1 1 1 0 0 0 2 0 2 0 2 0 2 1 1 1 0 0 1 0 0 1 0 0 0 2 0 1 0 2 0 0 0 1 2 1 0 2 2 0 1 1 0 0 1 2 1 1 0 0 2 0 2 0 0 0 0 0 1 1 0 0 0 2 1 0 0 2 0 0 0 0 2 1 1 1 0 1 0 0 0 1 0 1 0 0 1 0 0 2 0 0 0 0 0 1 0 0 1 0 0 0 0 0 0 0 0 0 1 0 0 0 0 1 1 2 0 2 0 1 0 0 0 2 2 2 2 0 1 0 1 0 2 1 0 1 1 0 0 1 0 0 1 1 2 1 0 1 2 0 1 0 0 0 0 0 0 0 1 0 1 1 0 1 0 0 0 1 0 0 0 2 0 2 2 2 0 2 1 1 0 0 0 0 0 2 0 0 0 0 0 0 0 1 0 1 0 1 0 2 0 0 0 0 0 0 0 0 0 1 1 0 0 0 0 0 1 0 0 0 0 2 0
58 0 0 0 0 0 0 1 2 0 0 1 1 2 0 1 1 0 1 1 1 1 0 2 0 0 1 1 1 1 1 1 2 2 0 2 0 2 1 0 0 0 0 0 0 0 0 0 2 2 0 0 0 0 0 2 0 0 0 0 0 1 0 1 0 0 1 0 1 1 0 1 2 0 1 2 2 1 1 0 1 0 2 1 1 0 0 0 0 2 0 0 0 1 0 0 0 0 0 1 2 0 1 0 2 1 2 0 0 0 0 2 0 2 2 2 2 0 1 0 1 0 2 0 1 1 0 0 1 1 0 0 0 0 0 0 0 1 0 0 1 1 0 0 0 0 0 0 0 0 0 0 0 1 1 0 0 1 0 0 0 0 0 2 1 1 1 1 1 1 0 2 0 2 0 0 0 0 0 0 0 0 0 0 0 0 0 2 0 0 0 1 2 1 2 2 1 2 0 0 0 0 0 1 2 0 1 0 1 0 0 1 0 0 0 2 1 1 1 2 0 0 1 0 0 0 2 0 0 0 0 1 0 0 0 0 0 2 2 0 0 1 1 1 1 0 0 1 1 0 0 0 1 0 0 1 0 0 0 0 0 0 1 1 0 0 0 1 2 0 0 2 1 1 0 0 0 0 2 0 0 1 1 1 2 1 0 0 1 2 0 1 0 0 2 0 1 1 1 1 0 0 2 0 1 0 1 0 1 2 1 2 1 0 2 0 1 0 0 0 1 1 2 1 1 0 0 2 0 2 0 1 0 1 0 0 0 1 1 1 1 1 2 1 0 0 1 1 1 1 0 0 1 0 0 0 0 0 0 2 2 0 1 0 1 0 1 1 2 0 2 2 2 1 1 1 1 1 0 2 2 0 0 1 1 0 0 0 0 0 0 0 0 0 2 0 0 1 0 0 0 0 0 2 0 0 0 1 0 1 1 0 0 1 1 0 0 0 0 0 0 0 0 1 0 1 0 0 1 0 0 0 1 1 1 1 0 1 0 0 2 0 0 0 0 2 1 0 0 0 0 1 0 1 0 0 0 2 0 2 0 2 0 0 0 1 0 1 0 1 0 0 0 0 1 1 1 2 2 1 0 2 2 0 2 2 2 1 1 0 0 0 1 1 0 0 2 2 2 1 1 2 1 1 1 0 1 0 0 0 0 2 1 1 1 0 0 1 0 1 1 0 2 2 0 2 0 0 0 0 2 0 1 1 1 0 2 2 1 1 0 1 2 0 2 0 1 1 1 0 0 0 0 2 0 0 0 0 1 0 0 0 1 1 0 0 0 1 0 0 0 0 2 0 0 0 1 1 1 2 0 0 2 1 2 1 1 1 0 1 1 1 0 0 0 0 0 0 1 0 1 2 1 0 0 1 1 1 0 1 1 0 0 1 1 1 0 1 1 1 0 1 0 1 1 0 0 1 0 0 0 0 0 0 1 1 2 1 0 2 0 1 0 0 2 2 2 0 0 0 1 1 1 0 1 1 0 1 1 1 1 0 0 0 1 1 0 1 1 0 0 0 0 0 0 0 2 1 2 0 1 0 0 1 1 1 0 1 0 1 1 0 1 1 1 1 0 1 0 1 1 1 0 0 2 0 2 1 0 0 1 0 0 1 0 0 0 0 0 0 0 1 0 0 0 2 0 0 1 0 0 0 0 2 0 0 0 0 1 2 1 1 0 1 1 1 2 0 0 0 0 0 0 0 0 0 0 0 0 0 0 0 2 1 0 0 0 2 0 0 0 1 2 0 0 1 1 0 1 1 0 1 0 0 1 1 0 2 1 2 0 1 2 2 2 0 1 0 2 0 0 1 0 0 0 1 2 0 0 1 0 0 1 1 1 0 1 1 2 2 1 2 0 0 1 0 0 0 1 2 1 1 0 0 0 0 0 0 1 1 0 0 0 0 0 0 0 0 0 0 0 1 1 1 1 0 1 0 0 1 1 0 1 0 0 2 0 0 1 0 0 0 0 0 1 0 0 1 1 1 2 2 1 1 1 1 0 2 0 0 0 0 0 2 2 0 2 0 0 1 0 1 2 2 1 1 1 0 0 1 0 1 0 0 1 0 1 1 2 0 1 1 1 2 1 1 0 2 1 0 2 0 0 2 1 0 0 1 0 1 0 1 2 0 1 1 2 1 0 2 0 0 1 1 0 1 1 2 0 0 0 1 0 0 2 0 1 0 2 0 0 0 0 0 0 2 2 2 0 0 0 2 0 0 0 0 0 0 0 2 0 0 0 0 0 0 1 0 1 1 2 0
59 0 0 0 0 0 0 2 2 2 1 0 0 1 0 1 0 0 2 0 0 0 0 2 0 0 0 2 2 0 2 0 2 2 2 0 2 1 0 0 1 0 0 0 0 0 0 0 1 1 1 0 1 1 0 1 0 0 0 1 0 1 0 2 0 0 0 0 0 0 0 0 1 0 2 1 2 1 1 0 0 0 1 1 0 0 0 0 0 2 0 0 0 1 0 1 0 2 0 2 2 0 0 0 2 1 2 1 0 0 0 1 2 2 2 2 2 0 2 0 0 0 2 0 1 1 0 0 1 1 0 0 0 1 0 0 0 0 0 0 0 2 1 0 0 0 0 0 0 0 0 0 0 0 0 0 0 1 0 0 1 1 2 0 1 2 1 0 1 2 0 1 0 0 1 0 1 0 0 0 0 0 1 0 1 1 1 1 0 0 0 2 1 1 1 2 1 0 0 1 0 1 0 0 2 0 2 1 1 0 2 1 1 0 2 2 0 0 0 1 0 0 1 0 0 0 1 2 0 0 1 1 0 0 0 0 0 2 2 0 0 0 2 2 2 0 0 0 1 1 1 1 1 0 0 0 1 1 1 0 0 0 0 0 0 0 2 0 1 0 1 1 0 2 0 1 0 1 2 0 0 1 0 1 1 1 1 1 0 2 0 0 0 1 1 0 1 0 0 2 1 0 2 0 0 0 0 1 1 1 0 2 2 0 1 0 2 0 0 1 0 0 0 0 2 0 1 1 0 0 0 2 1 1 0 0 0 2 0 0 0 1 2 0 1 1 0 0 1 1 0 0 0 0 0 0 0 0 0 1 1 0 0 0 0 0 0 2 2 1 2 2 1 2 1 0 1 1 0 2 1 2 0 1 1 0 0 0 0 0 0 0 1 1 2 1 0 1 0 0 0 0 0 1 0 0 1 1 0 2 0 0 0 1 1 1 0 0 0 0 1 0 1 2 0 1 0 1 0 1 0 1 1 1 0 0 0 0 2 0 1 1 0 1 1 2 2 0 1 1 1 0 0 2 2 1 1 2 0 2 0 2 0 1 1 1 0 1 0 1 1 0 1 1 0 1 0 1 1 1 0 2 0 0 0 2 0 1 1 0 2 1 1 1 0 0 0 1 1 2 0 2 2 0 0 1 1 0 0 0 0 1 0 1 0 1 0 1 0 1 0 2 2 0 1 2 0 1 1 2 0 1 0 0 0 0 1 0 1 1 0 1 1 0 2 0 1 0 1 0 0 0 0 1 1 1 1 1 0 1 0 0 0 2 0 1 1 2 0 0 0 0 0 0 0 0 2 2 2 0 2 0 0 0 0 0 0 1 1 1 0 0 0 0 1 1 1 0 0 0 1 1 0 2 2 0 1 0 0 0 2 0 0 0 2 1 0 1 1 1 1 1 1 1 1 1 1 1 0 0 1 1 0 0 2 0 2 1 1 1 1 0 1 1 0 0 2 0 1 0 0 1 1 0 0 1 0 1 1 0 0 0 1 1 1 1 1 1 0 0 1 0 0 0 0 1 1 0 2 0 1 0 0 1 0 0 1 2 0 0 1 2 0 1 0 0 0 1 1 1 0 0 0 1 1 0 1 2 1 1 0 0 0 2 0 0 0 0 0 0 0 0 1 0 0 2 0 0 0 0 0 0 0 0 0 2 0 0 2 2 0 2 1 0 1 0 1 0 0 0 0 0 0 0 0 2 0 0 2 1 0 1 1 0 0 1 1 2 1 1 0 0 0 1 1 0 1 0 1 1 0 1 1 1 0 1 1 2 0 2 0 1 1 1 0 0 0 1 0 1 2 0 0 0 1 1 0 0 0 1 0 0 1 1 1 1 1 1 1 1 1 2 0 1 2 1 1 0 1 2 1 1 1 1 0 0 1 0 0 0 0 0 2 0 1 1 1 0 0 1 1 0 0 2 2 0 0 1 0 0 1 0 1 0 0 0 1 0 0 0 1 0 0 1 2 1 0 1 0 0 1 1 0 0 0 0 0 1 0 0 0 0 1 1 1 0 2 0 0 0 0 0 1 1 2 2 1 2 1 1 1 0 0 2 2 1 0 0 2 0 0 2 2 0 0 0 0 1 1 0 1 0 0 1 0 0 0 0 0 1 0 0 2 1 0 1 1 0 0 2 0 0 1 1 1 0 1 1 1 0 0 0 1 0 1 0 1 0 0 0 0 0 0 0 0 0 0 1 1 0 0 1 0 1 0 0 0 0 0 2 0 0 0 0 0 1 0 0 0 0 2 1
60 1 0 0 0 0 0 2 1 2 2 0 0 0 0 0 0 0 2 1 1 2 0 1 0 1 2 0 2 1 0 1 1 2 1 2 1 2 0 1 2 1 1 1 0 1 1 0 0 2 0 0 0 1 0 2 0 0 0 0 0 2 0 0 1 1 2 0 0 0 0 1 2 0 2 2 2 2 2 0 0 0 2 0 2 0 0 1 1 1 0 0 2 1 0 1 0 1 1 2 1 0 1 0 2 0 2 1 1 0 0 1 1 2 2 2 1 0 1 0 1 0 1 1 1 1 0 0 1 1 0 0 0 1 0 0 0 0 0 0 0 2 1 0 0 0 0 0 0 0 0 0 1 0 0 0 0 1 0 1 1 0 1 1 2 2 1 0 1 2 0 2 1 1 0 1 0 0 0 0 0 0 0 2 1 1 1 1 1 1 0 0 2 2 2 2 2 2 0 0 0 1 0 0 2 0 0 0 2 0 2 0 1 0 1 2 2 1 2 1 0 0 0 0 0 0 1 2 1 1 1 2 0 0 0 0 0 2 2 0 0 0 2 2 2 0 0 0 2 0 0 0 2 0 0 2 1 0 0 0 0 0 0 1 0 0 1 0 2 1 0 1 0 2 0 0 0 0 1 0 0 0 1 1 1 1 1 0 0 2 0 1 0 0 2 1 2 0 0 1 1 0 2 0 0 0 1 2 0 1 0 1 2 0 2 0 1 0 0 0 0 0 2 0 2 0 1 1 2 2 0 0 0 1 0 1 0 2 0 2 2 2 2 0 1 1 0 0 2 0 0 0 0 1 0 1 1 0 0 1 1 0 1 1 1 0 1 2 2 0 2 2 0 2 1 1 2 0 0 2 2 0 1 0 0 0 0 0 0 0 0 1 1 0 1 0 0 2 0 0 0 0 0 2 0 0 0 1 0 1 0 0 0 0 1 0 0 0 0 0 0 0 1 1 1 1 0 0 2 1 1 1 0 1 0 0 0 0 2 0 1 0 0 0 0 1 1 1 0 0 0 1 0 2 1 1 0 2 0 1 1 2 0 0 0 0 2 1 0 0 1 1 2 2 2 0 0 2 2 1 1 1 0 0 0 1 0 0 0 0 1 1 1 1 2 0 2 1 1 2 0 2 2 0 0 0 0 1 0 0 0 1 2 0 0 2 0 0 0 0 1 1 2 2 0 2 0 1 0 2 0 1 1 0 0 1 1 0 1 2 0 0 2 0 2 0 1 1 1 0 0 0 0 2 0 1 0 0 2 0 2 0 0 1 0 1 1 1 1 0 1 1 0 0 0 0 1 2 2 2 0 0 2 0 2 1 2 1 1 1 0 0 0 0 1 0 0 0 0 0 0 2 0 2 1 0 1 0 0 0 1 0 0 0 2 0 0 1 1 0 0 0 0 0 0 0 2 1 0 0 0 0 0 0 1 2 2 1 0 1 1 1 0 0 2 2 2 0 0 0 1 2 1 1 0 2 0 0 2 0 0 0 0 0 0 0 0 2 1 1 0 1 0 0 1 0 2 0 1 0 1 1 0 2 1 1 1 1 1 2 2 0 0 2 0 0 0 0 0 0 0 0 0 0 1 0 1 1 0 0 0 0 0 1 0 0 0 1 1 1 0 0 0 0 1 2 0 0 0 0 2 0 1 2 0 2 1 0 1 0 0 1 0 1 1 0 1 0 0 0 0 0 0 0 0 1 0 0 1 0 0 1 2 2 2 0 0 1 0 0 0 0 2 1 1 0 1 1 0 2 0 2 0 0 0 1 1 2 1 2 0 2 2 2 0 0 0 0 1 0 0 0 0 1 1 0 1 0 0 1 0 0 1 2 2 0 2 1 2 2 1 2 0 1 2 1 1 0 1 2 0 2 0 1 0 1 0 1 1 0 1 0 0 0 0 0 0 0 0 0 0 1 1 1 1 0 1 0 0 0 0 0 0 0 0 1 0 0 1 0 0 0 0 1 2 1 0 1 1 1 1 1 0 0 0 0 1 2 0 0 1 0 0 1 2 1 1 0 1 0 1 0 1 0 2 2 0 2 1 1 1 2 1 0 1 1 2 0 1 0 0 1 2 1 0 1 1 1 1 1 1 0 0 2 0 0 0 0 0 0 0 0 2 1 2 0 1 0 0 1 0 1 1 1 1 1 2 2 1 0 0 0 0 0 2 0 1 1 2 1 1 0 0 0 0 2 2 1 1 0 0 1 0 0 0 0 0 0 0 1 1 1 0 0 0 0 1 1 1 1 2 1
61 1 0 0 0 0 0 2 1 2 0 0 0 2 0 2 0 1 2 0 1 1 0 1 0 0 2 1 2 0 1 0 1 1 2 1 1 1 0 0 0 0 0 0 1 0 0 0 0 2 0 0 0 0 0 1 1 1 1 1 1 0 0 0 0 0 1 0 1 1 0 2 1 0 1 1 1 2 2 0 1 0 2 0 1 0 0 0 0 2 0 0 1 1 1 2 0 0 0 1 1 0 0 0 2 1 2 0 1 1 0 1 0 1 1 1 1 0 0 0 2 0 0 2 0 0 0 1 2 1 0 0 2 2 0 0 2 2 0 1 2 1 0 0 2 2 1 0 0 0 0 0 0 1 2 0 0 0 0 0 0 0 1 1 0 1 0 1 0 2 2 0 2 1 0 0 1 1 0 0 1 2 0 1 0 1 1 1 0 1 0 0 1 1 1 0 0 2 1 0 0 0 0 0 2 0 2 0 2 0 1 1 1 1 2 2 0 0 1 0 1 1 0 1 0 0 2 1 0 0 1 1 1 1 1 0 0 2 2 0 0 0 2 2 2 0 0 1 1 0 0 0 0 0 1 2 1 1 0 0 0 0 0 1 0 0 0 1 2 1 0 1 0 2 0 0 0 1 2 0 0 0 1 1 2 0 0 1 0 2 0 1 1 0 1 0 2 1 0 1 0 0 1 1 0 1 1 0 2 1 0 1 1 0 1 0 2 0 1 0 1 1 1 1 0 0 0 0 1 1 0 2 0 0 0 0 0 2 0 0 0 1 2 0 1 1 0 0 1 1 0 0 0 1 0 1 1 0 0 0 0 0 1 0 1 2 0 2 1 0 1 1 1 2 1 1 2 2 2 0 1 1 0 0 0 0 0 1 1 0 0 0 0 0 2 1 1 0 1 1 1 1 0 2 1 0 0 2 0 2 0 0 0 1 1 0 0 0 1 0 0 1 0 1 2 2 1 1 1 0 1 0 0 0 0 0 0 0 1 0 0 1 0 0 0 2 0 2 0 0 0 1 0 1 1 0 1 0 0 0 2 1 1 0 0 1 0 1 0 0 1 1 2 2 2 0 0 2 2 0 2 2 2 1 1 1 1 1 1 0 0 1 0 1 0 0 1 2 2 2 0 2 1 1 0 2 2 1 1 0 0 2 1 0 2 0 0 0 2 2 2 0 2 1 1 2 0 0 0 0 2 0 1 0 1 0 2 2 1 1 1 1 1 1 1 0 1 2 2 0 0 0 0 2 0 0 0 0 0 0 0 0 0 0 0 0 0 0 0 0 0 1 1 0 1 0 1 2 2 2 0 0 1 0 1 0 0 1 1 1 0 0 1 0 0 0 0 1 2 0 2 0 1 1 1 1 2 0 0 1 1 0 0 1 1 0 0 1 1 1 1 1 1 1 1 0 1 0 0 0 0 0 1 0 1 0 2 1 0 1 0 0 1 1 2 2 2 1 0 0 0 1 0 1 0 2 0 0 1 0 0 0 2 1 1 1 1 2 0 0 0 0 1 0 0 0 1 0 1 0 0 0 0 2 0 1 2 2 1 1 2 1 2 2 2 1 1 0 1 1 0 0 0 1 0 1 1 1 0 0 0 0 0 1 0 0 0 1 1 1 0 0 0 0 1 2 0 0 1 0 1 1 0 2 0 1 0 0 0 1 1 0 0 1 0 0 0 1 0 1 1 1 0 1 0 1 1 0 1 0 0 0 1 2 0 0 1 1 0 0 0 1 2 1 1 0 2 0 0 2 0 2 0 0 0 1 1 1 0 1 1 0 2 2 2 0 1 0 0 0 0 0 0 0 1 1 0 0 1 1 0 0 0 0 0 1 2 2 1 1 1 2 0 0 2 1 0 0 0 1 0 1 0 0 0 0 0 1 1 0 0 0 1 0 0 0 1 0 0 0 0 2 2 2 2 0 0 0 0 0 1 0 0 0 1 1 0 0 1 0 0 0 0 2 2 2 0 0 1 2 2 2 2 2 2 1 0 1 1 0 0 0 1 1 1 0 2 0 1 0 0 1 1 1 2 2 1 1 1 0 2 2 1 1 2 2 0 0 1 0 0 1 2 1 0 0 0 1 0 0 1 0 0 1 0 0 0 1 1 0 0 0 2 0 1 0 1 1 0 0 2 0 2 0 0 0 0 1 0 0 0 0 0 0 1 1 1 0 2 1 0 0 0 0 0 0 0 2 0 0 0 2 0 1 0 1 1 0 0 1 0 0 1 0 1 0 0 1 1 0 1 1
62 1 0 0 1 0 0 2 0 2 1 0 0 0 0 0 0 0 1 1 1 2 0 2 0 0 1 2 2 0 2 2 1 2 0 2 1 2 1 1 0 0 0 0 2 0 0 0 0 2 1 0 0 0 0 2 0 0 0 2 0 0 0 2 0 0 0 1 0 0 0 2 2 1 1 2 2 1 1 1 1 0 2 0 1 0 0 1 0 2 0 0 0 2 0 0 0 0 0 0 1 0 1 0 2 1 2 1 1 0 1 1 1 2 2 2 2 0 2 0 0 0 2 0 1 0 0 0 2 2 0 0 0 0 1 0 0 1 0 0 1 1 1 0 1 0 0 0 0 0 0 0 0 1 1 0 0 1 0 0 1 0 1 1 0 2 0 1 0 2 0 1 1 1 1 0 0 1 1 1 0 1 1 0 0 0 1 2 1 1 0 0 1 1 2 1 0 0 0 0 0 1 0 0 2 0 1 1 0 0 1 0 2 0 2 2 1 0 1 1 0 1 1 0 0 0 1 2 0 0 0 0 1 0 0 0 0 2 2 0 0 1 2 2 2 0 0 0 1 0 0 0 0 0 0 1 1 1 0 0 0 0 0 1 1 1 0 2 0 0 0 2 0 2 0 1 0 1 2 0 1 0 0 2 2 1 1 1 0 2 0 1 1 0 2 0 1 0 0 1 0 0 2 0 0 0 0 1 0 1 1 1 1 0 2 0 1 0 0 1 0 0 1 1 2 0 0 2 1 1 0 1 1 2 0 0 0 0 2 1 1 1 1 0 0 0 1 0 2 1 0 0 2 0 1 1 1 0 0 1 1 0 1 1 1 0 2 1 1 0 1 1 0 2 0 0 2 1 0 2 2 1 0 0 0 0 0 1 1 1 1 1 1 0 2 1 1 0 0 0 0 0 0 1 0 0 1 1 0 2 0 0 0 2 2 0 0 0 0 0 0 0 1 0 0 2 0 2 2 0 2 0 0 0 1 1 1 0 0 0 1 0 0 0 0 1 1 2 0 0 0 0 0 2 2 1 1 2 1 0 2 2 1 0 0 1 1 0 0 0 1 0 2 2 1 0 0 1 2 1 0 2 0 0 0 0 0 1 0 1 0 2 0 2 2 0 1 0 0 2 0 2 0 1 0 2 2 1 2 0 1 1 1 0 0 2 0 0 1 2 2 0 1 0 0 1 1 1 0 1 0 1 1 1 0 0 1 0 1 1 0 1 1 1 1 1 1 0 0 0 0 0 0 2 2 0 0 0 0 0 0 2 1 2 1 0 0 2 2 0 0 1 1 0 0 0 2 0 0 2 0 0 2 2 1 0 1 2 1 2 0 0 2 0 0 0 0 1 1 0 1 0 0 2 2 0 1 0 0 0 1 0 0 1 1 1 0 0 0 0 0 0 0 1 1 0 1 2 0 0 2 2 0 0 1 1 1 0 1 2 1 0 0 0 1 0 1 0 0 0 1 1 1 1 0 1 0 1 1 0 0 0 1 1 1 1 1 0 0 0 0 0 0 0 0 1 1 0 1 0 1 2 1 2 0 1 1 2 0 0 1 0 1 2 0 1 0 0 0 0 0 0 0 0 0 0 2 1 0 1 0 0 0 2 0 0 0 1 1 1 0 0 0 1 1 2 1 0 1 0 2 1 0 2 0 0 1 1 0 2 1 0 0 1 1 0 1 1 0 0 0 0 0 1 0 0 0 0 1 0 0 0 1 0 0 1 0 0 2 2 2 0 2 1 1 0 1 0 0 1 0 2 1 1 0 1 1 2 1 2 0 1 1 1 1 0 0 0 0 1 1 0 0 0 1 1 0 0 1 0 1 1 0 0 0 1 1 2 1 1 1 1 0 0 2 0 0 0 0 2 0 2 2 0 0 0 0 1 1 0 0 0 0 0 0 0 0 1 0 0 0 1 0 2 2 0 0 0 0 0 0 0 1 0 0 1 0 0 1 0 0 0 0 0 2 0 0 1 0 0 1 1 0 0 0 0 1 1 0 0 1 0 2 0 1 0 2 0 1 0 0 1 1 1 2 2 0 1 1 1 1 1 0 1 2 2 1 1 2 0 0 2 2 0 0 0 1 0 1 1 1 0 0 1 0 0 0 1 1 0 0 1 0 1 1 0 1 0 0 0 2 0 2 0 0 0 1 2 1 0 0 0 1 0 0 1 2 0 0 0 0 0 0 1 0 1 1 2 0 0 0 2 0 1 0 1 0 0 1 2 1 0 0 1 0 0 1 1 1 1 2 1
63 1 0 1 0 0 1 2 1 1 0 0 0 0 0 0 0 0 1 1 0 1 1 2 0 0 1 1 2 1 1 0 1 2 1 0 2 2 0 2 1 1 0 1 0 1 0 0 1 1 1 0 0 1 0 1 0 1 1 0 1 0 0 1 1 0 0 0 0 0 0 0 2 1 1 2 1 2 2 0 1 0 2 0 2 1 2 0 0 2 0 0 0 1 0 1 0 0 0 1 1 0 0 0 1 0 1 0 1 1 0 0 1 1 1 1 1 0 2 0 2 0 1 1 1 1 0 0 0 0 0 0 0 0 0 0 0 0 0 0 1 1 1 0 0 1 0 0 0 0 0 0 0 1 0 0 0 1 0 0 1 0 0 2 0 1 0 2 0 1 0 0 1 0 1 0 1 0 0 0 0 0 0 0 0 0 0 2 1 2 0 0 2 1 2 2 0 1 0 1 0 1 0 0 2 1 2 0 0 0 1 1 0 0 1 2 2 1 0 0 1 1 0 0 0 0 1 1 0 0 0 0 1 2 1 2 1 2 1 1 1 1 2 2 2 0 0 1 2 0 0 0 1 0 0 2 1 0 0 0 0 0 0 0 0 0 0 0 2 0 0 1 1 1 0 0 0 0 2 0 0 1 1 1 2 1 1 1 1 2 0 1 0 0 1 0 0 1 0 1 0 0 2 0 1 1 0 1 1 1 0 2 2 0 1 0 2 0 0 1 0 0 1 1 1 0 0 2 0 0 0 1 1 1 0 0 0 1 1 1 2 1 2 0 0 0 0 1 2 1 0 0 0 0 0 0 0 0 0 2 2 0 2 2 2 1 0 1 2 0 2 2 0 2 0 0 1 2 1 1 0 2 0 1 1 0 0 0 0 0 0 1 2 0 2 2 0 1 0 0 0 0 0 2 0 0 0 1 0 1 1 0 0 1 1 0 1 1 0 1 0 1 2 2 0 2 0 0 0 1 0 0 0 0 2 2 0 0 1 0 1 1 0 2 2 2 2 0 0 0 0 0 0 2 1 0 1 2 1 2 0 2 1 0 1 2 0 0 0 0 1 0 2 2 2 0 1 2 1 1 0 1 0 0 0 0 0 2 0 2 0 2 0 1 0 0 2 1 1 2 0 2 2 0 0 1 1 1 1 0 0 2 0 1 1 0 0 0 0 1 1 1 0 0 0 1 1 0 0 1 1 0 0 0 0 0 1 1 1 1 1 1 2 1 2 1 1 1 1 0 0 0 0 2 0 0 0 1 0 1 0 1 0 1 1 0 0 1 1 1 0 0 1 0 0 0 1 1 0 2 0 0 2 2 2 1 1 1 1 1 0 1 0 0 0 2 0 1 1 0 1 0 1 2 2 0 2 0 0 2 0 0 0 2 0 2 0 1 0 0 0 0 0 0 0 1 0 1 0 0 1 2 0 0 1 1 2 1 0 1 1 1 1 1 1 0 1 1 0 1 0 1 1 1 0 2 0 0 1 0 0 0 1 1 1 1 0 0 1 0 1 0 1 0 0 0 1 0 1 0 1 2 0 1 0 1 1 1 0 1 1 0 1 1 0 0 1 0 2 2 1 0 0 0 1 0 2 1 1 0 1 0 0 0 1 1 0 2 2 2 0 0 0 0 1 2 0 0 1 0 0 0 0 2 0 0 0 0 0 1 1 1 0 0 0 1 1 0 0 0 1 1 0 1 0 1 0 0 2 0 0 0 2 1 0 0 1 1 2 2 1 0 2 1 1 0 1 0 1 1 0 1 1 1 1 1 0 2 1 2 0 1 0 1 1 1 0 0 0 0 0 0 0 0 0 2 1 0 0 2 0 0 0 0 0 0 2 2 1 1 1 1 0 0 0 1 0 0 1 2 1 1 1 0 0 1 1 0 0 0 0 0 1 0 0 0 1 0 1 0 0 1 0 2 2 0 0 0 0 0 0 0 0 0 0 0 0 0 2 0 0 0 0 0 2 0 0 0 1 2 2 2 0 0 0 0 0 1 1 1 0 0 0 2 2 1 1 0 1 0 0 1 1 1 2 2 0 1 0 1 0 0 0 1 2 1 1 1 1 0 1 0 2 1 1 1 2 2 1 0 0 0 0 1 0 0 0 1 1 0 0 0 2 1 1 1 1 1 0 0 1 0 1 1 1 0 1 2 0 0 0 1 0 0 2 0 1 2 2 2 1 0 0 0 0 1 1 0 2 0 0 0 0 0 0 0 0 0 0 1 0 0 0 1 0 0 0 0 0 0 1 0
64 0 0 1 0 1 1 1 2 1 1 1 0 1 0 1 1 0 1 1 1 1 0 1 0 1 0 2 2 1 1 0 0 0 2 0 1 1 1 0 1 0 0 0 0 0 0 0 1 1 1 0 0 0 2 1 0 0 0 0 0 1 1 1 1 1 1 0 0 0 1 0 2 0 1 2 2 0 0 0 0 0 1 1 0 1 1 1 1 2 1 1 1 1 0 2 0 2 1 2 1 0 1 0 2 0 2 0 0 0 1 0 1 2 2 2 2 0 1 0 0 2 2 0 0 0 0 1 2 1 1 1 0 0 0 0 0 1 0 0 1 1 0 0 1 1 0 0 0 0 0 0 0 1 0 0 0 2 0 1 1 0 0 1 1 2 0 1 1 1 0 1 0 1 0 0 0 1 0 0 1 1 0 1 0 1 1 2 0 0 2 1 1 0 1 2 1 1 0 0 1 0 0 0 2 1 2 0 1 1 1 0 1 0 1 1 0 0 1 1 0 0 1 0 0 0 0 2 0 0 0 0 0 1 1 0 0 2 2 0 0 0 2 1 1 0 0 1 1 1 1 1 0 0 0 1 1 0 0 1 0 0 0 0 0 0 1 1 1 0 0 1 0 2 1 1 0 1 1 0 1 0 1 1 2 1 1 2 0 2 0 0 1 0 2 0 2 1 0 2 0 0 2 0 1 0 1 2 0 0 0 1 2 0 2 0 0 0 0 0 1 1 1 1 0 0 0 2 0 0 0 0 0 0 0 1 1 1 1 0 1 2 1 0 1 1 0 0 2 1 0 0 0 0 0 0 0 0 0 1 1 0 2 0 2 0 1 0 2 0 2 2 1 2 1 0 2 2 0 2 0 1 1 0 0 1 0 1 1 0 0 0 0 0 1 0 0 0 0 0 0 0 0 2 1 0 0 1 0 2 0 0 0 1 1 0 0 0 0 0 1 0 0 2 1 1 1 0 0 0 0 0 1 1 0 0 1 1 1 0 1 1 0 1 0 2 1 1 0 0 0 0 0 2 2 1 1 2 0 2 0 2 0 0 0 1 1 1 0 0 1 1 2 2 1 0 1 1 2 0 2 2 1 1 0 0 0 2 1 1 1 2 0 2 0 0 1 0 0 2 0 2 1 1 0 1 1 1 0 0 0 2 0 0 1 1 0 1 0 1 1 1 1 0 0 1 1 1 0 1 0 2 0 0 0 0 1 1 1 2 1 2 1 1 1 0 1 0 0 0 0 0 0 2 0 0 0 1 0 0 0 1 0 1 0 1 1 2 1 0 1 1 0 0 0 0 1 1 1 2 0 0 2 2 2 1 1 0 0 0 1 0 0 0 0 0 0 0 0 0 0 1 1 1 2 1 1 0 0 2 0 0 0 1 0 1 0 2 1 1 1 1 1 2 1 0 1 2 0 0 0 0 0 0 1 0 1 0 1 2 1 0 0 0 1 1 2 0 0 0 0 1 0 0 1 2 0 1 2 0 0 0 1 1 1 1 1 1 0 0 0 0 0 0 0 1 1 0 2 0 1 0 1 1 1 2 0 1 1 2 2 0 0 2 0 1 0 0 1 1 0 1 1 0 0 1 1 2 0 0 1 0 0 1 0 1 0 0 0 0 0 0 0 0 1 2 0 0 1 0 1 1 1 1 0 1 1 0 2 2 0 2 0 0 0 0 0 2 0 1 1 1 0 0 0 0 1 1 2 1 1 1 0 1 0 1 2 1 1 1 0 0 1 1 1 0 1 0 1 1 0 1 0 0 1 1 0 2 1 2 0 2 1 2 2 1 0 0 0 1 0 0 0 1 0 1 0 0 0 1 0 0 2 1 1 0 1 2 0 0 0 1 0 1 2 1 1 0 1 2 0 2 2 0 0 1 1 1 0 0 0 0 1 0 0 0 1 0 0 0 0 2 1 1 1 0 1 0 0 0 0 0 0 0 0 2 1 0 1 0 0 0 0 0 0 0 0 0 1 2 2 2 1 1 1 1 0 2 0 0 0 0 0 2 2 0 2 0 1 0 0 1 2 2 2 2 0 2 0 1 0 1 0 1 1 1 1 1 2 0 1 1 2 1 1 0 1 2 1 1 1 0 0 1 0 0 0 0 0 1 1 0 2 1 2 0 2 0 0 0 1 0 2 0 0 0 2 1 0 1 1 1 0 0 1 1 1 1 1 1 1 0 0 0 0 2 2 1 1 0 0 1 0 1 0 0 0 1 0 2 0 0 0 0 0 0 0 0 1 1 2 0
65 1 0 0 0 0 0 1 1 1 1 1 0 1 0 1 0 0 2 0 1 1 0 0 0 0 1 2 2 1 2 0 1 2 1 1 1 2 0 2 0 1 0 1 1 0 1 0 1 1 1 0 1 1 0 2 0 1 1 0 0 0 0 1 0 0 2 0 0 0 0 1 2 0 1 2 2 1 1 0 1 0 1 1 1 0 1 0 0 2 0 0 1 2 0 2 0 2 2 2 1 0 0 0 2 0 2 0 1 1 0 1 0 2 2 2 2 0 0 0 2 0 2 0 1 1 0 0 2 1 1 1 1 1 0 0 0 0 0 1 2 1 0 0 0 1 0 0 0 1 0 0 1 0 1 0 0 0 0 0 1 1 2 0 1 2 1 2 0 1 0 0 0 0 0 0 0 1 1 1 0 2 0 1 0 1 1 1 0 0 0 1 2 1 2 1 0 2 1 0 0 0 0 0 2 0 2 0 1 1 2 1 1 0 1 2 0 0 1 1 0 0 0 0 0 1 1 1 0 0 0 0 0 0 0 0 0 2 2 0 0 0 2 2 2 0 0 0 2 0 0 0 1 0 0 2 1 2 2 2 2 2 0 0 1 0 0 0 2 1 1 0 0 1 0 0 0 1 1 0 1 0 0 1 1 0 1 2 0 2 0 0 1 0 2 0 2 0 0 2 0 0 2 0 0 0 1 2 1 1 0 1 2 0 1 0 2 0 0 1 1 1 1 1 1 0 1 1 2 2 0 0 0 2 0 0 0 2 0 0 0 0 2 0 0 1 0 0 1 2 0 0 0 1 0 1 1 0 1 0 1 1 2 1 2 1 1 2 1 0 1 1 0 2 0 0 1 1 0 2 2 1 0 1 1 0 0 0 0 0 0 1 2 0 2 2 2 0 1 1 1 1 0 1 0 1 1 1 0 1 1 0 0 0 0 0 1 0 1 0 0 1 0 1 1 1 1 1 1 0 1 0 0 0 0 0 0 1 0 0 1 1 1 1 1 2 2 0 0 0 0 0 0 1 0 0 0 2 1 1 1 2 0 1 1 1 0 1 0 1 0 0 1 1 0 0 0 1 2 0 1 2 0 0 0 1 0 1 1 1 2 1 0 1 1 0 1 0 0 2 0 2 1 1 0 2 2 0 1 0 0 2 1 1 0 1 0 1 0 1 1 1 2 0 0 1 1 2 0 2 0 2 2 0 2 0 2 1 1 1 1 1 2 0 2 0 2 2 2 0 0 0 1 1 1 2 1 1 0 2 0 0 1 2 1 1 1 1 1 0 0 0 1 0 0 0 2 1 1 2 0 0 1 1 0 0 1 2 2 2 1 0 2 0 1 1 0 0 0 0 0 2 0 1 1 1 1 0 0 2 0 0 0 1 0 1 0 1 0 0 0 0 0 0 0 2 0 2 0 0 1 1 0 0 2 1 2 0 0 2 1 1 1 1 2 0 0 0 0 0 1 2 2 1 0 1 0 1 1 0 0 0 1 2 2 2 0 0 1 1 0 1 0 0 0 2 0 1 1 1 0 1 0 2 0 1 2 1 0 1 1 1 0 1 0 0 0 0 1 1 0 0 0 1 1 1 1 2 0 1 0 0 0 1 0 0 0 1 1 1 0 0 0 0 1 2 0 0 0 0 1 0 0 2 0 1 1 0 0 0 0 1 0 0 0 0 0 1 0 0 0 0 0 1 0 1 0 0 2 0 0 0 1 0 0 1 0 1 1 1 0 1 2 0 0 2 1 0 1 1 0 1 0 0 0 0 2 2 0 2 0 1 0 1 1 1 0 0 0 1 1 0 0 0 1 2 1 1 1 0 0 0 2 2 2 0 2 1 1 1 0 2 0 2 2 2 2 0 1 2 0 2 2 0 0 0 0 1 1 1 0 0 1 0 1 1 0 0 0 0 0 1 0 2 2 0 0 0 1 0 2 0 2 0 0 2 0 1 1 0 0 0 0 1 2 1 0 1 0 1 2 2 0 0 0 0 0 1 1 0 1 0 0 2 2 1 2 0 1 0 0 1 2 2 1 1 0 2 0 2 0 1 0 0 1 0 1 1 1 1 0 1 2 1 0 0 2 1 0 1 2 0 0 1 1 0 1 0 0 0 0 0 2 1 1 1 1 0 0 0 1 0 2 2 1 0 2 1 1 0 0 0 0 0 2 0 2 0 1 0 0 0 0 0 0 2 2 1 1 0 0 1 0 0 0 0 0 0 1 2 0 0 0 2 1 0 0 0 0 1 2 0
66 1 0 0 1 0 0 2 2 1 0 1 1 1 0 0 0 0 0 2 1 2 0 2 0 0 0 2 2 1 1 2 2 2 0 1 1 2 0 2 1 0 0 0 0 1 0 0 1 1 0 0 1 1 0 2 0 0 0 0 1 1 1 2 0 1 1 1 0 0 0 2 2 0 2 2 0 0 0 0 0 0 2 0 1 0 0 1 1 2 0 1 0 1 0 1 0 0 0 2 1 0 0 0 2 0 2 0 0 0 0 1 1 1 1 1 1 0 0 0 2 0 2 0 1 1 0 1 2 1 1 1 0 0 0 0 0 0 0 0 0 2 0 0 1 1 1 0 0 0 0 0 0 1 0 1 1 0 0 0 1 1 1 1 2 2 0 2 0 0 0 0 0 1 1 0 0 1 0 1 0 2 1 1 0 1 2 2 1 1 1 1 1 0 1 0 0 2 1 1 0 1 0 0 2 0 2 0 2 1 1 1 1 1 0 2 0 0 1 1 0 0 1 0 0 0 1 2 0 0 0 0 0 0 0 0 0 2 2 0 0 0 2 1 1 0 1 0 1 1 1 1 2 0 0 1 0 1 1 1 1 1 0 0 1 1 0 0 1 1 0 1 1 2 0 0 0 0 0 0 0 0 0 2 1 1 1 0 0 1 1 0 1 1 1 1 1 0 1 0 1 0 2 0 0 1 0 0 1 1 1 1 1 1 1 0 1 0 1 0 2 2 0 0 1 0 0 1 0 0 0 2 0 0 0 0 0 1 1 0 0 0 2 1 1 1 2 1 1 1 0 0 0 0 0 0 0 0 0 0 0 0 1 0 1 0 0 1 2 0 2 2 1 2 2 0 2 2 1 1 0 2 2 0 0 1 0 1 1 1 1 2 0 1 2 0 0 0 0 0 0 0 0 1 0 0 1 1 0 2 0 0 0 0 0 0 1 1 0 1 0 2 0 1 0 1 1 0 0 0 0 0 0 0 0 0 0 0 0 0 1 1 0 1 1 2 1 2 0 0 0 1 0 1 1 1 0 2 2 1 1 2 0 0 1 1 1 0 0 0 0 0 1 1 1 0 0 2 1 2 1 2 1 1 0 0 0 1 1 0 2 2 1 0 1 0 2 1 1 1 1 2 2 0 0 0 0 1 0 0 0 1 0 2 0 0 0 0 1 1 1 1 2 1 1 1 1 0 1 2 0 0 1 1 1 0 1 1 1 1 0 2 1 0 1 0 2 2 2 0 0 0 0 0 2 2 2 0 1 0 1 0 0 1 0 1 1 2 2 2 0 2 0 0 0 0 0 1 1 2 0 0 1 0 1 0 0 1 0 1 1 1 1 0 0 0 1 0 0 0 0 2 1 2 2 0 2 0 0 0 1 0 0 0 1 0 1 1 1 0 0 0 1 1 1 1 0 1 0 0 1 1 0 0 1 0 2 1 1 2 1 0 0 1 2 1 2 0 0 0 0 1 1 1 1 2 0 1 2 0 0 0 0 1 1 1 1 1 0 0 1 0 0 0 0 1 1 2 2 0 0 0 0 2 0 1 2 2 1 1 1 0 0 1 0 0 0 0 2 2 1 1 0 0 2 0 2 2 0 0 0 0 0 2 0 1 0 2 2 2 0 0 0 0 0 0 0 0 1 0 1 1 0 2 0 0 0 1 0 1 0 1 0 0 0 0 0 0 0 0 0 0 0 0 0 2 0 0 2 0 0 0 2 1 0 0 1 1 2 2 1 0 0 1 1 0 1 1 1 1 0 0 0 0 0 2 0 2 1 2 0 1 2 2 0 0 0 2 0 0 2 0 0 0 2 0 1 0 1 1 0 0 0 0 0 1 2 2 1 2 2 2 0 1 2 1 1 0 0 2 0 2 1 0 0 0 0 1 1 0 0 0 1 0 0 0 1 0 0 1 1 0 0 2 2 0 0 0 0 0 1 0 0 0 0 1 0 0 1 0 0 0 0 0 1 0 0 1 1 1 1 1 0 0 0 0 1 1 0 0 2 0 1 0 1 1 1 0 1 0 0 1 1 1 1 1 1 2 1 1 1 2 0 0 1 1 2 1 2 0 1 1 2 1 0 0 0 2 1 0 0 2 0 1 1 0 1 0 0 1 0 0 1 1 2 2 2 1 0 0 1 0 2 0 0 0 0 2 1 0 0 0 0 1 0 1 1 0 0 0 0 0 1 0 1 0 0 1 1 0 0 1 0 0 0 0 0 0 0 2 0 0 0 0 0 0 0 0 0 0 0 0
67 0 0 1 0 1 0 2 2 2 0 0 0 0 0 0 0 0 0 2 0 2 0 1 0 0 1 0 1 1 1 1 1 1 1 1 1 1 0 1 2 1 0 0 1 0 0 0 1 1 0 0 0 1 1 2 0 0 0 1 0 1 0 1 1 0 1 0 0 0 0 1 2 0 2 2 2 0 0 0 0 0 2 0 2 0 0 1 1 2 1 1 1 1 0 2 0 0 0 2 2 0 0 0 2 0 2 0 1 1 0 2 1 1 0 0 0 0 1 0 2 0 2 0 1 1 0 2 2 2 2 2 0 1 2 1 1 0 0 0 0 2 1 0 0 0 0 0 0 0 0 0 0 0 0 0 0 0 0 0 0 0 2 0 0 1 0 0 1 2 1 0 0 2 0 1 0 1 0 0 0 2 1 1 0 1 1 2 0 0 2 2 1 1 1 1 2 2 0 1 0 1 1 1 2 1 2 1 1 0 0 2 2 0 2 2 0 0 1 0 1 1 0 0 0 0 1 0 0 0 0 1 0 1 1 1 1 2 2 0 0 0 2 2 2 0 0 0 2 0 0 0 0 0 0 1 1 1 0 0 0 0 0 0 0 0 1 0 1 0 0 1 0 2 0 0 0 1 2 0 1 0 0 1 1 1 1 0 0 2 0 1 1 0 2 0 2 2 0 2 0 1 2 0 0 0 2 1 1 1 0 1 1 0 1 0 1 1 0 1 1 1 1 1 1 0 1 1 1 1 0 0 0 1 0 0 0 0 2 0 0 0 2 1 2 2 0 0 2 0 0 0 0 0 0 0 0 0 0 0 0 0 2 1 2 1 0 1 2 0 2 2 1 2 0 1 0 1 1 1 1 1 0 0 1 0 0 0 0 0 0 1 1 0 2 1 1 2 2 2 1 2 0 2 1 0 0 0 0 2 0 0 0 1 1 0 0 1 0 1 0 1 0 2 2 2 1 0 0 1 0 0 1 1 1 0 0 0 1 0 1 1 0 0 0 1 1 1 0 0 0 1 0 2 2 1 1 1 1 0 2 1 0 1 1 1 1 1 0 0 0 0 2 2 1 0 0 1 2 1 0 2 0 0 0 0 0 0 0 1 1 0 0 2 2 0 2 1 1 2 0 2 2 0 0 0 0 0 0 1 0 0 1 0 2 0 0 0 2 2 2 0 1 0 0 1 1 0 0 1 1 0 2 2 2 0 1 2 1 1 1 1 1 1 1 0 2 1 1 0 0 0 0 0 2 2 2 1 1 1 1 0 0 2 0 2 2 2 2 0 0 0 1 0 0 0 2 1 1 2 0 0 0 0 1 0 0 1 0 1 2 1 1 0 0 0 0 0 0 0 0 2 0 2 2 0 1 0 0 0 0 0 0 0 1 0 0 1 0 0 0 0 0 0 0 0 2 2 0 0 0 2 1 0 1 0 1 0 0 1 1 0 0 1 1 1 2 0 0 0 2 2 0 1 0 2 0 0 0 0 0 0 1 2 2 1 1 1 0 0 1 0 0 0 0 1 1 0 2 0 0 0 0 2 0 1 2 1 0 1 1 1 0 0 0 0 0 0 1 1 1 0 0 1 1 1 1 1 1 0 1 0 0 2 0 0 0 1 1 1 0 0 1 0 0 0 1 0 1 0 1 1 1 2 0 1 0 0 1 1 0 1 1 0 1 0 1 0 0 0 0 0 0 0 0 1 1 0 2 0 0 0 1 1 0 1 2 2 2 2 0 0 2 0 0 1 0 0 1 0 0 0 0 0 0 1 0 1 0 0 1 0 1 1 0 0 0 1 0 1 2 0 0 0 0 1 0 0 1 0 1 1 1 1 1 0 1 1 1 1 0 1 0 1 2 1 1 0 1 2 0 2 0 1 0 2 0 0 0 0 0 0 1 0 0 0 1 0 0 1 1 0 0 2 2 0 0 0 0 0 1 1 0 0 0 0 2 0 2 0 0 0 0 0 1 0 0 1 2 2 2 2 0 0 0 1 1 1 0 0 0 0 0 2 2 0 2 0 0 0 0 2 1 1 1 2 0 1 0 1 0 2 0 1 1 0 1 2 1 1 0 2 2 1 0 2 1 0 1 0 1 0 1 1 2 0 1 0 0 2 0 0 2 2 2 0 1 1 0 0 2 0 2 1 1 0 1 2 2 0 0 0 0 0 2 0 1 0 2 1 0 1 0 0 0 1 2 1 1 0 0 1 0 0 0 0 0 0 1 2 0 0 0 1 0 0 0 0 0 0 0 0
68 1 0 0 0 0 0 1 1 1 1 1 0 1 0 1 0 1 0 2 1 2 0 2 0 0 2 2 2 1 2 1 1 1 1 1 1 2 1 0 1 0 1 0 0 0 0 0 1 0 0 0 1 1 0 2 0 0 1 1 0 2 0 2 1 1 2 0 0 0 0 0 2 1 2 2 2 2 2 0 1 0 2 0 2 0 1 0 0 2 0 0 0 1 0 1 0 2 2 2 0 0 0 0 2 0 2 1 1 0 0 1 0 1 1 1 1 0 1 0 1 0 0 2 0 0 0 1 2 2 0 0 0 0 1 0 0 0 1 0 0 2 2 0 0 1 0 0 0 0 0 0 0 0 0 0 0 1 0 0 0 0 0 2 0 0 0 1 1 2 1 1 1 2 0 0 1 0 0 0 0 0 0 0 0 0 0 0 0 1 0 1 2 0 2 2 1 2 0 0 0 1 0 1 2 1 2 0 1 1 2 0 1 0 2 2 0 1 1 1 1 2 0 0 0 0 1 2 0 0 0 0 1 2 1 2 0 2 2 0 0 0 2 1 2 1 1 0 1 1 1 1 1 0 0 1 1 1 0 0 0 1 0 1 0 0 1 0 2 0 1 1 1 1 0 0 1 1 2 0 0 1 1 1 1 1 1 2 0 2 0 0 0 0 2 0 2 0 1 2 1 0 2 0 1 0 1 1 1 1 0 2 2 0 2 1 2 0 1 1 1 1 1 1 1 0 0 2 0 1 0 0 0 0 0 0 1 1 0 2 1 1 2 0 0 0 1 1 2 2 2 2 0 0 0 0 0 0 0 2 2 0 0 0 0 1 0 2 1 0 1 1 1 2 0 0 0 1 1 1 1 0 0 1 0 0 0 0 0 0 0 0 0 0 1 0 0 0 1 1 1 1 0 2 0 1 0 0 1 0 0 0 0 2 2 1 0 0 1 0 0 2 0 2 1 2 0 1 1 0 1 0 0 1 1 1 0 1 0 0 0 2 0 2 2 2 1 2 0 0 0 0 0 2 2 1 1 1 1 0 2 2 0 0 0 0 1 0 0 1 0 0 1 1 2 0 2 2 0 2 2 1 1 1 0 1 0 0 0 0 1 1 0 1 0 0 1 1 1 2 0 2 1 1 1 2 2 1 0 0 0 1 0 0 2 0 0 0 1 2 2 1 2 1 0 2 0 1 0 2 0 1 0 0 1 0 1 0 1 1 0 1 1 0 1 1 0 1 1 0 0 0 0 1 2 1 1 0 0 1 0 0 0 1 0 1 1 2 0 0 1 1 1 0 0 0 2 2 2 1 1 0 2 2 2 0 2 0 0 0 0 0 1 1 1 0 1 0 0 0 0 2 0 1 1 1 1 0 0 1 2 0 0 0 0 0 0 2 1 1 0 1 0 1 1 0 0 2 0 0 1 1 0 0 2 0 2 0 1 1 1 0 0 0 0 0 2 0 1 0 0 1 1 0 0 2 0 0 2 0 0 0 1 2 2 2 1 0 1 0 1 0 1 0 0 1 1 1 2 0 1 0 1 1 0 2 0 1 0 1 2 0 0 1 1 1 0 1 0 1 1 0 0 0 0 0 2 1 0 1 0 0 0 2 0 0 0 1 1 1 0 0 1 0 0 2 0 0 1 0 1 1 0 2 0 1 0 0 0 2 2 0 0 1 1 0 1 0 0 1 1 0 0 0 0 0 0 0 2 0 0 0 1 1 0 1 2 2 0 0 0 1 2 0 0 0 0 0 0 0 0 0 1 1 0 0 1 1 0 1 1 1 2 2 2 0 0 0 0 0 1 0 0 0 0 2 1 0 1 0 0 0 2 2 2 0 2 2 1 1 1 1 0 0 1 1 0 0 1 2 1 1 0 0 0 2 2 1 1 0 0 0 0 0 0 0 0 0 0 0 0 1 1 2 1 1 1 0 0 1 0 0 0 0 1 0 1 0 1 0 0 0 2 0 1 0 0 0 1 1 1 1 1 1 2 2 0 1 1 0 1 1 0 0 2 0 2 0 0 0 0 2 1 1 1 1 1 1 1 1 1 1 0 0 0 0 2 0 1 0 0 1 2 1 0 1 1 0 0 0 0 0 0 2 0 0 0 0 0 1 0 0 2 2 2 0 1 0 0 0 1 0 2 0 1 0 0 2 1 0 0 1 0 0 2 0 1 0 1 0 0 0 0 0 0 0 0 0 2 1 1 0 0 0 0 0 0 0 0 1 0 0 0 0 1 1 0 0 0 0 2 1
69 0 0 0 1 0 0 2 1 2 1 0 0 1 1 0 1 0 2 0 1 1 0 2 0 0 0 1 1 2 1 0 1 2 1 0 2 1 0 0 0 0 0 0 1 0 0 0 2 0 0 0 0 0 0 1 0 0 0 1 0 0 0 2 1 1 2 0 0 0 0 0 2 0 1 2 2 1 1 0 1 0 1 1 0 0 0 1 1 2 1 1 2 2 1 2 0 1 0 0 1 1 1 0 2 0 2 0 1 1 0 1 1 2 2 2 2 0 1 0 1 0 1 1 0 0 0 1 1 1 0 0 0 0 0 0 0 0 0 0 0 2 0 0 2 2 1 0 0 0 0 0 0 0 0 0 0 2 0 0 1 0 1 1 0 2 0 0 0 0 0 0 0 2 0 0 1 1 1 1 0 1 0 1 1 2 1 2 0 0 2 2 1 0 1 1 1 2 0 0 0 0 1 0 2 0 2 0 1 0 2 2 1 0 1 2 0 0 1 0 0 0 0 0 0 0 2 1 1 1 0 1 0 0 0 0 0 2 2 0 0 0 2 2 2 0 0 0 2 0 0 0 0 0 0 1 0 1 0 0 0 0 0 1 0 0 1 1 1 1 0 2 0 0 0 1 0 1 2 0 1 1 1 2 2 2 2 1 0 1 1 2 1 0 2 0 2 0 0 1 0 0 2 0 0 0 0 2 1 1 1 1 1 0 0 0 2 0 1 0 1 1 2 1 0 0 0 0 1 1 0 1 0 0 0 0 0 2 1 0 1 1 1 0 0 0 0 0 1 1 0 0 1 0 1 1 1 0 0 0 0 0 1 1 1 0 0 2 2 1 2 2 0 2 0 1 0 2 1 1 0 0 1 1 0 1 0 0 0 0 0 1 1 0 2 1 1 1 1 1 1 1 0 1 0 0 0 2 0 2 0 0 0 1 1 0 0 0 0 0 1 0 0 2 1 2 1 1 2 1 1 0 0 1 1 0 0 1 0 0 1 1 0 1 1 2 1 1 0 0 0 0 0 2 2 1 1 2 1 1 0 2 0 1 2 2 0 2 0 0 2 2 1 1 2 0 0 2 2 0 1 2 0 0 0 1 0 1 1 0 1 0 0 0 0 0 1 1 1 1 1 1 2 0 0 0 1 0 2 0 0 2 0 1 0 0 0 0 2 1 1 1 2 0 1 2 0 0 1 1 0 0 1 0 1 0 1 1 2 2 0 0 1 1 1 0 2 0 0 0 0 0 0 2 1 0 0 2 0 0 0 0 1 2 0 1 1 1 0 0 0 0 1 0 1 0 1 1 1 1 0 0 2 2 1 1 2 1 0 1 0 0 1 0 0 0 0 1 1 0 1 1 0 2 2 0 1 0 0 1 1 0 0 1 1 1 1 0 0 0 0 0 0 0 0 0 2 2 0 0 1 1 0 0 2 1 2 1 0 2 0 1 1 2 2 2 2 0 0 0 0 1 1 1 0 1 0 0 2 0 0 0 0 0 0 0 1 0 1 1 1 1 0 0 0 0 2 0 1 0 1 1 1 1 0 0 2 1 0 1 1 1 1 2 1 1 0 1 0 2 1 0 0 0 1 0 1 1 0 0 0 0 0 2 0 1 0 1 0 0 0 0 1 0 0 2 0 0 1 0 1 0 0 2 0 1 0 0 1 2 0 2 1 0 1 1 2 0 0 0 1 0 0 0 0 0 0 0 0 0 0 0 0 0 0 2 2 1 2 2 1 1 1 1 1 0 1 0 1 1 0 1 0 0 0 1 0 1 0 1 1 0 1 2 2 1 1 0 1 0 0 0 0 0 0 2 2 0 0 2 0 0 0 0 0 0 2 1 2 2 1 2 0 1 2 1 1 0 2 2 1 1 0 0 0 1 1 0 0 1 0 0 0 0 0 0 0 0 1 0 0 1 1 2 2 0 0 0 0 0 1 0 1 0 0 0 1 0 1 0 0 0 0 1 1 1 0 1 2 1 1 1 0 0 0 0 1 0 0 1 2 0 0 2 2 0 2 0 1 1 0 0 0 0 2 1 0 1 0 2 0 1 0 0 0 0 2 0 2 0 0 2 2 1 0 1 1 2 0 0 0 1 0 2 0 0 1 0 1 1 0 0 1 1 1 0 1 0 0 0 2 0 2 1 1 1 2 1 1 1 1 1 0 1 1 0 0 0 2 1 0 1 1 0 0 1 1 1 1 1 1 1 0 0 0 0 0 0 0 1 0 0 1 0 1 0 0 0 0 0 2 0
70 1 0 1 1 0 1 2 2 1 0 0 0 1 0 1 0 0 0 2 0 2 0 2 0 0 0 1 2 1 1 2 2 2 0 1 1 1 0 1 1 0 0 2 0 0 2 0 0 2 1 0 0 1 0 2 0 0 0 1 0 1 1 2 0 0 1 0 0 0 0 1 1 0 2 1 2 1 1 0 1 0 1 1 1 0 0 0 0 2 0 0 1 2 1 2 0 1 0 0 1 1 0 0 1 0 2 1 1 0 0 2 1 1 2 2 1 0 1 0 1 1 1 1 1 1 0 1 2 1 0 0 0 0 0 0 0 0 1 0 0 2 0 0 1 2 1 0 0 0 0 1 0 0 0 1 0 0 0 0 1 1 1 1 0 1 0 1 0 1 1 0 1 2 1 1 0 0 0 0 0 0 0 0 2 2 0 1 0 0 0 1 0 0 0 1 1 2 0 0 0 0 0 1 2 0 2 0 1 0 1 1 1 0 2 2 0 0 1 1 0 0 0 1 0 0 1 2 0 0 0 0 0 1 1 1 1 2 2 0 0 0 2 1 1 0 0 0 2 0 0 0 2 0 0 0 0 0 0 0 0 0 0 0 0 0 1 0 2 1 0 1 0 2 0 0 0 0 1 0 0 0 2 2 2 2 2 2 0 2 0 0 1 1 1 1 0 1 0 1 0 0 2 0 0 1 0 1 1 2 0 2 1 0 1 0 2 0 0 0 1 1 1 1 2 0 2 2 0 0 0 2 0 1 0 0 0 1 1 1 0 0 2 0 1 1 1 0 2 0 0 0 0 1 0 1 1 0 0 2 2 0 2 2 1 0 1 2 1 0 1 1 0 2 0 0 1 1 0 2 0 0 2 2 0 0 0 0 0 0 0 0 1 0 1 0 0 0 0 0 0 0 0 2 1 0 0 1 0 2 0 0 0 1 1 0 1 0 0 0 1 2 0 1 1 2 1 1 1 0 0 0 0 0 0 0 0 0 0 0 1 1 1 2 1 2 2 1 0 0 0 0 0 1 0 0 0 2 1 1 1 2 0 1 1 1 0 1 0 0 1 0 2 2 2 0 2 2 2 1 0 1 2 2 0 0 0 1 1 0 1 1 0 2 0 0 1 2 2 2 0 2 0 1 2 0 1 0 0 0 0 1 0 1 0 1 0 0 0 1 1 1 2 0 0 2 0 0 1 2 0 0 1 0 0 0 0 1 2 2 2 2 1 0 2 0 0 2 2 0 0 0 0 2 0 0 0 1 1 0 0 0 1 1 1 0 0 1 1 1 0 0 0 0 0 0 1 1 1 2 0 0 1 0 1 1 1 1 0 1 2 1 0 0 0 0 0 0 1 0 2 1 0 2 2 0 1 1 0 0 1 0 0 0 1 1 0 0 0 0 0 0 0 0 0 1 0 0 0 0 1 1 0 0 2 1 2 0 1 1 2 0 0 1 1 1 2 0 1 0 0 1 1 0 0 1 0 0 1 0 0 0 2 1 1 0 1 0 1 0 0 0 1 0 0 0 1 0 1 0 1 0 0 0 0 1 0 1 0 1 0 1 0 1 1 1 0 0 1 1 0 0 0 0 0 0 1 2 0 0 2 0 0 1 0 1 0 0 0 0 0 0 1 0 0 2 0 0 0 0 0 0 0 2 0 1 0 0 0 1 1 1 1 0 1 0 1 0 0 0 0 0 0 0 1 2 0 0 1 0 0 0 1 0 0 1 1 2 2 2 0 0 2 1 1 0 1 0 0 2 0 2 0 0 0 1 0 2 0 2 0 1 0 1 1 1 0 0 0 0 0 0 0 0 0 1 2 0 0 1 0 0 1 1 1 0 2 0 1 1 1 1 0 0 2 0 0 0 2 2 2 0 0 0 0 1 1 0 2 1 1 0 1 0 0 0 1 0 0 1 1 1 1 1 1 0 1 0 0 0 1 1 0 0 0 0 0 0 1 0 0 0 0 2 2 2 0 0 1 1 2 2 0 0 0 0 0 2 0 0 0 0 0 2 2 0 2 0 0 1 1 0 0 0 2 2 0 1 1 1 1 0 0 0 1 0 2 1 1 2 0 2 1 2 1 1 0 1 1 0 0 1 0 1 0 0 0 0 0 1 0 1 2 0 1 1 2 1 1 2 0 0 1 0 0 0 2 0 0 1 1 1 0 1 0 0 1 1 2 2 1 1 0 0 0 1 2 1 1 0 0 1 0 0 0 0 0 1 0 0 0 0 0 2 0 0 0 0 0 2 2 0
71 0 0 0 0 0 0 2 1 2 2 0 0 0 0 0 0 0 0 2 1 2 0 2 0 0 1 1 2 0 2 0 1 1 0 2 0 1 0 1 1 0 0 0 0 0 0 0 2 0 0 0 1 1 0 1 0 0 0 0 2 0 0 1 0 0 0 0 1 1 0 1 2 0 1 2 2 1 1 0 1 0 1 2 1 0 0 1 1 2 1 1 0 1 0 1 0 0 0 1 2 0 0 1 2 0 2 0 0 0 0 2 0 0 1 1 1 0 1 0 1 1 2 0 2 1 0 0 1 1 0 0 0 0 1 0 0 1 0 0 2 0 0 0 1 1 0 0 0 0 0 0 1 1 0 0 0 1 0 0 1 1 1 1 0 1 0 1 1 1 0 1 1 1 1 0 0 1 1 1 0 1 1 0 0 0 0 1 0 1 0 1 1 0 1 2 0 1 0 0 0 0 0 0 2 1 2 1 1 0 2 0 1 0 2 2 1 1 1 0 1 1 0 0 0 0 0 2 1 0 0 0 0 0 0 0 0 2 2 1 1 1 2 1 1 0 0 0 2 0 0 0 1 1 0 1 0 2 0 0 0 0 0 1 0 0 0 0 1 0 0 1 0 2 0 0 0 1 2 0 1 1 1 2 2 2 1 0 0 2 0 1 0 1 1 1 1 2 0 1 0 0 2 0 0 0 2 2 0 0 0 1 2 0 2 1 2 0 0 0 0 0 2 1 1 0 0 2 0 0 0 0 0 2 0 0 0 0 2 2 1 1 2 0 1 1 0 0 2 0 0 0 0 0 0 0 0 0 0 2 2 0 2 1 2 0 1 2 1 0 1 1 1 1 0 0 2 0 0 2 0 1 1 0 0 2 0 0 0 0 0 0 0 0 2 0 0 0 1 1 0 1 0 2 0 1 0 1 0 2 0 0 0 1 1 0 1 1 0 0 0 0 0 1 1 2 1 1 1 0 1 0 0 1 1 0 0 0 1 0 1 1 0 0 0 2 2 1 1 0 0 1 0 2 1 0 1 2 1 1 1 2 0 1 1 1 1 1 0 0 1 1 2 2 2 0 2 2 2 1 1 2 0 0 0 0 0 0 0 0 0 1 0 1 0 0 1 1 1 2 0 2 2 0 0 1 1 0 1 0 0 2 1 1 0 1 0 2 0 2 2 0 1 0 0 1 1 0 1 1 1 0 2 2 2 1 2 1 2 2 0 2 2 1 2 0 1 1 1 0 0 0 0 2 2 0 0 0 0 0 1 0 1 2 2 0 0 2 1 1 0 0 0 0 0 0 0 2 2 0 1 0 1 1 1 0 0 1 1 1 0 0 1 0 0 1 0 1 1 0 0 2 1 1 0 1 0 0 0 1 1 0 0 0 1 0 1 1 0 0 0 0 0 0 0 1 1 0 0 0 0 0 1 0 2 0 2 1 0 1 1 1 0 1 1 1 2 0 1 0 2 1 0 1 0 2 0 1 2 0 0 0 1 2 2 2 1 1 0 0 1 0 0 0 0 1 1 0 2 0 0 0 0 2 0 2 2 0 0 2 1 0 1 1 1 1 0 0 0 0 0 0 0 0 0 0 2 1 1 0 1 0 0 1 0 0 0 0 0 0 0 0 1 0 0 2 0 0 1 0 1 1 0 2 0 0 1 0 2 2 0 2 0 1 1 1 2 0 0 0 0 0 0 0 0 1 1 0 1 0 0 0 2 1 0 0 0 1 2 2 1 1 1 0 0 1 1 0 0 1 0 1 0 0 0 1 1 2 1 2 0 1 1 1 1 0 1 1 0 0 1 0 0 0 2 1 1 0 0 2 0 0 1 1 1 0 2 1 0 2 2 1 0 1 2 1 1 0 1 2 1 1 1 1 0 0 1 0 0 0 0 0 1 1 0 0 1 0 0 0 0 2 0 2 2 0 0 0 0 0 1 0 1 1 0 1 0 0 1 0 0 0 0 1 2 1 0 0 1 1 2 2 0 0 0 2 0 2 2 0 0 0 1 0 2 0 2 0 2 0 0 0 1 1 2 2 0 1 0 2 0 1 0 0 0 0 1 1 2 0 1 1 2 0 0 0 1 0 1 0 1 0 0 2 0 0 0 2 0 0 0 0 1 0 0 2 1 0 0 0 1 1 2 1 1 0 1 0 0 2 2 2 0 0 2 0 0 1 2 2 1 0 0 0 0 0 1 2 0 0 0 2 0 0 0 0 0 0 0 0 0 0 0 1 1 0 0 0 0 2 2 1
72 0 0 0 0 0 0 2 2 2 1 0 0 1 0 1 0 0 1 1 1 2 0 0 0 0 1 1 2 1 1 2 1 2 2 0 2 1 1 0 1 0 0 1 0 1 0 0 2 1 0 0 1 1 1 1 0 0 0 0 1 2 0 2 0 1 2 0 0 0 0 1 1 0 2 1 1 0 0 0 0 0 2 1 2 1 1 2 2 2 2 2 0 1 0 2 1 1 1 1 0 1 1 0 2 0 2 0 0 0 0 1 1 1 2 2 1 0 1 0 1 0 1 1 1 1 0 0 1 1 0 0 1 1 0 0 1 0 0 0 2 2 0 0 1 1 0 0 0 0 0 0 0 0 1 0 0 0 0 1 1 0 1 1 1 2 1 1 1 2 1 1 0 2 1 0 0 1 1 1 0 2 0 2 0 2 2 1 0 1 0 1 2 0 2 1 2 2 0 0 0 1 0 1 1 0 2 0 1 1 1 1 0 0 2 2 0 0 1 1 1 1 0 0 0 0 0 1 0 0 1 1 0 0 0 0 0 2 1 1 1 1 2 2 2 0 0 0 2 0 0 0 2 0 0 2 1 1 0 0 0 0 0 0 0 0 0 0 1 0 0 1 0 2 0 1 0 0 0 0 0 1 0 2 1 1 1 2 0 2 0 1 0 0 2 0 2 0 1 2 0 0 1 1 0 0 0 0 1 1 1 2 2 1 2 1 1 1 0 1 1 1 1 0 1 0 1 1 2 2 0 0 0 1 0 0 0 1 1 0 1 1 2 0 1 1 0 0 1 2 0 0 0 0 0 0 0 0 0 2 2 0 1 0 1 1 0 2 1 0 1 1 0 2 0 0 1 1 1 1 1 1 1 0 1 0 0 0 0 0 0 1 0 0 2 1 1 1 1 1 1 1 0 1 0 1 1 0 1 1 0 0 0 1 1 0 0 0 1 0 0 0 0 1 2 2 2 1 1 1 0 0 1 1 0 0 0 1 0 0 2 0 0 0 0 1 1 1 0 0 0 1 0 2 1 1 0 2 1 2 1 1 1 0 1 1 1 1 0 0 1 0 1 1 0 0 0 2 1 2 1 1 1 1 0 1 0 2 2 0 2 2 0 2 1 0 2 2 2 2 0 2 0 1 0 2 2 0 2 0 0 2 0 2 0 0 0 0 0 2 2 0 2 1 1 2 1 1 0 1 1 1 1 0 0 0 2 0 2 2 0 1 1 0 1 1 0 2 2 0 0 0 0 0 2 2 2 0 1 1 0 0 0 0 0 0 0 1 0 0 0 0 0 0 0 0 1 2 2 0 2 0 1 2 1 0 2 1 0 1 0 0 1 0 0 0 0 0 0 0 0 2 1 2 2 0 1 0 0 2 0 0 0 0 2 0 0 2 0 0 0 0 1 1 1 0 2 1 0 0 1 1 0 0 1 0 2 0 1 1 1 2 0 1 1 1 2 0 0 0 0 1 0 2 0 2 0 0 2 0 0 0 1 0 1 0 0 0 2 1 1 2 0 1 1 0 2 1 2 0 1 0 0 0 0 2 0 2 1 1 1 0 1 1 2 2 0 1 1 1 0 1 0 0 2 0 2 2 0 0 0 0 0 1 0 0 0 0 0 0 0 1 0 0 1 1 0 0 0 0 2 0 0 2 0 0 1 0 0 1 1 1 0 0 0 1 1 0 0 0 0 0 0 1 0 2 1 1 2 1 0 1 0 1 0 1 2 2 1 1 0 1 2 0 0 0 2 0 1 0 0 0 1 1 1 0 1 1 1 1 1 1 1 2 1 1 0 1 0 0 1 0 0 0 1 2 0 0 1 0 0 0 0 0 0 0 0 2 0 1 1 2 0 0 1 1 0 0 0 1 1 0 2 0 0 0 1 0 0 0 0 0 0 0 0 0 0 0 0 0 0 2 2 1 0 0 2 0 1 0 1 0 0 0 0 1 0 0 2 0 0 0 0 2 2 2 0 1 1 2 2 2 1 1 1 1 0 0 0 1 0 0 2 1 1 0 2 0 0 0 0 1 2 2 0 0 1 1 0 2 0 1 0 1 1 0 1 0 1 0 0 1 2 1 0 0 1 1 0 1 0 0 0 1 0 0 0 1 0 0 0 0 2 2 2 2 0 1 0 0 2 0 2 1 0 0 1 2 1 1 1 1 0 1 0 1 1 1 2 1 1 0 1 0 0 0 0 1 1 0 0 2 0 1 0 0 0 0 0 1 0 0 0 0 1 1 0 0 1 1 1 0
73 0 0 0 0 0 1 2 1 2 0 0 0 1 0 1 0 0 0 1 0 2 0 2 0 0 1 1 2 0 1 2 1 1 1 1 1 1 0 0 2 0 0 0 1 0 0 0 2 0 0 0 0 0 0 2 0 0 0 2 0 0 0 2 0 0 1 0 0 0 0 1 2 1 2 2 2 1 1 0 0 0 1 1 1 1 1 0 0 1 0 0 0 2 0 2 0 2 1 1 0 0 1 0 2 1 2 0 0 0 1 1 0 1 1 1 1 1 2 0 1 2 1 1 1 1 0 0 1 1 0 0 0 1 1 1 0 0 0 0 1 1 0 0 1 1 0 0 0 0 0 1 0 1 0 0 0 1 0 0 0 0 1 1 2 2 0 0 0 2 2 0 0 0 0 0 0 1 0 0 1 2 0 0 1 1 0 2 1 1 0 1 2 2 2 2 2 1 0 0 0 1 0 1 2 1 2 1 0 0 2 1 2 0 2 2 0 1 2 2 0 0 0 0 0 0 0 1 0 0 1 1 0 0 0 1 1 2 2 0 0 0 1 1 2 1 1 0 1 0 0 0 1 0 1 2 2 2 2 2 2 2 0 1 0 0 2 0 0 0 2 1 0 2 0 0 0 0 2 0 0 1 0 2 2 2 1 2 0 2 0 0 0 0 0 0 1 2 0 1 0 0 2 0 1 0 0 2 1 1 1 2 2 0 1 1 2 0 0 0 1 1 0 0 1 0 1 1 1 1 0 2 0 1 0 0 0 2 0 1 2 1 2 0 1 1 0 0 2 1 0 0 0 1 0 1 1 0 0 1 1 0 0 0 0 0 1 2 1 0 1 1 1 2 1 1 2 2 1 1 0 1 0 0 1 0 0 0 0 0 0 1 0 0 2 0 0 1 0 0 0 0 0 2 1 0 0 0 0 2 0 0 0 1 1 0 1 0 1 0 0 1 0 1 0 2 2 1 1 0 0 0 1 1 0 0 0 1 1 1 1 1 0 0 0 2 0 1 1 0 0 0 0 1 1 1 0 1 0 0 2 0 1 0 0 1 0 2 0 0 1 1 2 1 2 0 1 2 2 0 2 2 1 0 1 2 1 1 0 2 1 1 0 1 0 0 1 2 2 2 0 2 1 1 0 1 1 0 1 0 0 1 1 0 0 2 0 0 1 2 2 0 2 0 1 2 0 0 0 1 1 0 1 0 1 0 1 1 2 2 0 0 0 0 1 0 1 1 1 0 0 0 0 2 0 0 0 1 2 1 0 0 1 1 0 0 0 1 1 1 0 0 0 0 0 0 1 1 1 1 1 0 1 1 0 0 1 0 0 0 1 0 1 0 0 1 1 0 0 0 0 2 1 1 1 1 1 0 0 0 0 0 0 0 0 0 1 1 0 0 0 0 0 1 1 1 0 1 0 0 0 0 1 1 2 0 2 0 1 1 2 0 0 1 1 1 2 0 0 0 1 1 0 1 1 2 0 0 1 0 0 0 1 1 1 1 1 1 1 1 0 1 0 0 0 0 2 1 2 0 0 0 0 0 0 0 1 2 0 1 1 0 0 1 0 0 0 1 0 1 1 0 0 0 1 0 2 2 0 0 0 0 0 1 0 0 0 0 0 0 0 0 0 0 0 0 0 0 0 0 0 0 0 2 0 0 0 0 1 1 0 1 0 0 0 1 1 1 0 0 0 0 0 1 0 2 1 0 1 0 0 0 1 2 0 0 1 1 1 1 0 0 2 0 0 1 1 0 0 2 0 2 1 1 2 0 1 2 0 2 0 1 0 0 0 0 0 1 0 1 2 0 0 0 0 2 0 1 0 0 0 0 1 0 0 0 0 1 2 2 1 2 0 1 2 1 1 0 1 2 0 2 1 0 0 1 1 0 1 1 0 0 0 0 0 0 0 0 0 0 0 1 2 2 0 1 2 0 0 0 1 0 0 0 0 2 1 0 2 1 1 0 0 1 2 1 0 0 0 1 2 2 0 0 0 0 0 2 0 0 0 0 1 1 2 0 2 0 0 0 0 2 2 2 1 1 1 2 1 1 0 2 0 0 0 0 2 1 1 1 0 2 1 0 0 0 0 1 0 1 0 0 0 1 0 0 0 0 0 1 0 0 2 1 1 2 2 0 0 0 1 1 2 1 1 1 2 2 0 0 0 1 0 0 0 0 1 0 1 1 0 1 1 1 0 1 2 1 1 0 0 2 0 0 0 0 0 0 0 2 0 0 1 0 1 0 0 0 1 0 0 0
74 1 0 1 1 0 0 2 1 1 1 0 0 0 0 0 0 0 1 1 1 2 0 2 0 0 0 1 2 1 1 2 2 2 2 0 2 1 1 0 1 0 1 0 0 0 0 0 1 1 0 0 0 0 1 2 0 0 0 0 0 1 0 1 0 0 1 0 0 0 0 0 2 0 1 2 2 1 1 0 0 0 2 0 1 0 0 0 0 2 0 0 2 1 0 1 0 0 0 1 1 0 0 0 2 0 2 2 2 0 0 2 1 2 2 2 2 0 1 0 2 0 1 1 1 1 0 0 0 0 0 0 0 0 0 0 0 0 0 0 1 1 0 0 1 2 0 0 0 0 0 0 0 1 0 1 1 1 0 0 1 1 1 1 1 2 0 1 0 2 1 1 1 2 0 0 0 2 0 0 0 2 1 1 0 1 2 2 0 0 0 2 2 1 2 2 0 2 1 0 0 1 0 1 2 1 2 0 1 0 0 2 1 0 2 2 1 0 1 0 1 1 1 0 0 1 1 1 1 1 0 0 0 0 0 0 0 2 2 0 0 0 2 1 1 0 0 0 0 0 0 0 0 0 0 1 1 1 0 0 0 0 0 0 1 0 0 0 2 0 0 1 0 2 1 0 0 0 1 0 0 1 2 2 2 0 0 2 0 2 0 1 1 0 2 0 2 1 0 0 0 0 2 0 0 0 0 1 1 1 0 1 1 0 1 0 2 1 0 1 0 0 1 1 2 0 1 1 1 1 0 1 1 1 0 0 1 0 2 0 1 1 1 1 1 1 0 0 2 0 0 0 0 1 0 1 1 0 0 2 2 0 2 2 2 1 1 2 1 0 1 1 0 2 1 0 1 2 0 2 0 1 1 1 0 0 0 0 0 0 0 1 0 0 2 0 0 0 0 0 0 0 0 2 1 0 0 1 1 0 1 0 0 0 0 0 2 0 1 0 0 0 1 2 0 1 0 0 1 1 0 1 1 1 0 0 1 2 2 2 2 0 0 1 1 1 2 1 1 1 1 0 0 2 2 1 1 1 0 1 1 2 0 2 2 2 0 0 0 0 1 1 2 2 1 0 0 1 2 0 1 2 0 0 0 1 0 0 0 1 1 0 1 1 0 0 0 0 0 2 0 2 1 1 0 2 1 0 1 0 0 1 0 0 0 2 0 0 1 1 0 1 1 0 0 1 1 0 0 1 1 0 0 0 0 1 2 0 0 0 1 1 2 0 1 0 1 0 1 1 0 1 0 2 2 0 0 0 1 1 0 0 0 1 1 0 0 2 2 2 0 0 0 0 0 0 2 2 2 1 0 0 0 1 1 0 1 1 0 1 1 1 1 1 1 0 0 1 1 0 0 1 1 0 1 0 0 0 0 1 0 0 0 1 0 0 1 0 0 0 0 0 0 0 0 0 2 1 0 0 2 2 0 0 1 0 2 0 0 1 0 0 0 1 2 2 2 0 0 0 1 0 2 1 0 2 0 0 2 0 0 0 2 0 1 1 0 0 1 1 1 1 1 0 0 0 1 0 2 0 0 1 0 1 1 1 0 1 0 0 1 1 0 1 0 0 0 0 0 0 0 0 0 0 2 0 2 1 1 1 0 0 0 1 1 1 1 1 1 1 0 1 0 1 0 2 1 0 2 0 2 2 0 2 0 0 0 0 0 0 0 2 0 1 1 0 1 0 0 0 0 0 0 0 0 0 2 0 1 0 0 0 1 0 0 1 1 1 1 1 0 0 1 1 1 0 1 0 1 1 0 1 0 0 0 1 0 2 1 2 0 2 0 1 1 1 0 1 0 0 1 0 0 0 1 1 2 0 0 1 0 0 0 0 0 1 1 1 0 2 2 1 0 0 1 0 0 0 0 1 0 1 1 0 0 0 1 1 1 0 0 1 0 0 0 0 1 0 1 0 0 1 2 2 1 1 1 0 1 0 2 0 1 0 0 0 1 0 0 0 0 0 0 0 2 1 1 0 1 1 2 2 0 0 0 0 1 1 1 0 1 0 1 1 1 1 1 0 0 0 1 1 1 0 2 2 0 1 1 1 1 0 1 0 2 1 1 1 1 1 0 1 1 1 0 1 2 1 2 0 2 0 1 2 1 0 0 0 1 0 0 0 2 0 1 1 1 1 1 0 1 0 2 0 0 0 0 0 0 0 0 0 0 1 0 0 1 0 0 0 0 0 1 0 1 0 1 0 2 0 1 1 0 1 0 1 1 0 0 1 0 0 0 0 0 0 0 0 0 0 0 0
75 1 0 0 0 0 0 2 0 2 2 0 0 1 0 0 0 0 1 1 1 2 0 1 1 1 0 1 2 2 1 2 1 1 1 1 1 2 0 2 0 0 1 1 0 1 0 0 2 2 0 0 0 0 1 1 0 0 0 2 0 0 0 2 0 0 1 1 0 0 0 0 2 1 2 2 2 0 0 0 0 0 2 0 1 0 0 0 0 2 0 0 0 1 0 0 0 0 0 2 2 0 0 0 1 0 1 2 2 0 0 2 0 1 1 1 1 0 2 0 0 1 0 2 0 0 0 0 2 1 1 1 0 1 0 0 0 0 0 0 0 2 0 0 0 1 0 0 0 2 0 0 0 1 1 1 0 0 0 0 1 1 2 0 0 2 0 0 2 2 0 1 1 1 1 0 0 0 0 1 0 1 1 0 0 0 0 0 0 0 0 0 1 1 1 1 2 2 0 0 0 0 0 0 2 0 2 0 1 0 2 2 2 0 2 2 0 1 0 0 1 1 2 0 0 0 2 1 0 0 0 0 1 1 0 1 0 2 2 0 0 0 2 1 2 1 1 0 2 0 0 0 1 1 0 0 0 2 0 0 0 0 0 1 0 0 2 1 1 1 0 2 1 1 0 0 0 1 2 0 2 0 1 1 2 1 0 1 0 1 1 1 1 0 2 0 1 1 1 1 1 0 1 1 0 0 0 1 1 1 0 1 1 0 1 0 2 1 0 1 1 1 1 1 1 0 1 1 2 1 0 1 0 2 0 0 0 2 0 2 1 1 2 0 0 0 1 1 2 2 1 1 0 1 0 1 1 0 0 1 1 0 1 0 1 0 1 2 2 0 2 2 1 1 0 0 2 1 1 1 0 2 2 0 0 1 0 1 1 0 0 0 0 1 2 1 1 1 2 2 1 2 0 2 0 0 0 0 1 2 0 0 0 0 0 0 1 0 0 0 0 1 0 1 2 2 2 0 1 1 0 1 0 0 0 0 0 0 1 0 1 0 0 1 1 2 1 1 0 0 0 0 0 2 2 2 0 1 0 0 2 0 0 0 1 1 1 0 0 0 0 0 2 1 2 0 1 2 2 0 2 1 1 1 0 0 0 1 0 2 1 1 0 2 0 0 1 2 2 1 1 1 1 1 1 0 2 1 0 0 0 1 1 1 0 1 0 1 1 1 1 1 1 0 1 1 1 0 0 1 1 0 0 0 0 0 1 1 0 0 1 2 1 0 2 0 1 2 2 0 0 0 0 2 1 0 0 0 2 0 1 0 1 2 0 1 1 1 1 0 0 1 1 0 0 0 1 1 1 2 0 0 0 0 0 1 1 2 2 2 1 0 2 0 0 0 1 0 0 0 0 2 1 2 2 1 2 0 1 1 1 0 0 0 0 0 0 0 1 0 0 0 0 0 0 1 1 1 0 0 0 2 0 0 1 1 2 0 0 1 0 2 0 0 1 1 2 0 0 0 2 1 1 0 0 1 0 0 1 0 0 0 1 1 1 1 1 1 1 1 0 1 0 0 0 0 2 1 2 0 0 0 1 1 0 2 0 1 1 2 2 0 1 1 0 0 1 0 1 1 1 0 0 1 1 1 1 2 0 0 1 0 0 2 0 1 0 0 0 0 0 0 0 1 1 2 1 1 1 1 1 0 0 2 0 0 0 0 2 2 0 2 0 2 2 0 2 0 0 0 0 0 0 0 0 2 1 0 1 0 0 0 1 1 0 1 1 2 1 1 0 0 2 0 0 2 1 0 1 1 1 1 0 0 0 1 1 1 1 1 1 1 1 2 2 1 1 0 0 1 1 0 0 0 1 1 2 2 0 0 0 0 2 2 1 0 2 1 1 2 1 1 0 0 2 0 0 0 1 2 0 2 0 0 0 0 0 1 1 0 0 0 1 1 0 0 1 0 0 0 0 1 1 2 2 0 0 0 0 0 0 0 1 0 0 2 0 1 1 0 0 0 0 1 2 1 0 1 1 2 2 1 0 1 1 1 0 0 1 0 1 0 1 1 2 1 1 0 0 1 0 0 0 0 2 2 0 2 0 2 0 0 0 0 0 0 1 2 2 2 0 2 2 2 0 0 0 2 0 1 0 1 0 2 0 0 0 0 1 1 0 0 1 1 1 1 1 0 0 0 1 0 1 0 0 0 1 1 1 1 1 1 0 0 1 1 1 0 1 1 0 0 0 0 0 1 1 0 1 0 0 1 0 0 0 0 0 0 0 2 1 1 0 1 1 0 0 0 0 0 1 0
76 0 0 1 0 0 1 1 2 0 0 0 0 1 0 1 0 0 1 1 1 1 0 1 1 0 1 1 2 0 1 0 1 0 2 0 2 0 0 0 2 0 0 0 0 0 1 0 1 1 1 0 1 1 0 1 0 0 0 1 0 1 0 2 1 1 2 0 1 1 0 1 2 0 1 2 2 2 2 0 2 0 2 0 2 0 0 0 0 2 0 0 1 1 0 1 0 0 0 0 2 0 2 0 2 0 2 1 1 0 1 1 0 1 2 2 1 0 1 0 1 0 0 2 0 0 0 0 1 1 0 0 0 0 1 0 0 0 0 0 0 2 0 1 0 0 0 0 0 0 1 1 0 0 0 2 0 0 0 0 1 1 0 2 1 2 1 1 0 1 1 0 0 2 0 0 0 0 0 0 0 0 0 1 1 2 1 1 0 2 1 0 2 0 2 1 0 1 0 0 0 0 0 0 2 0 2 0 1 1 2 1 1 0 1 2 1 1 0 0 0 0 0 0 0 1 1 1 0 0 0 0 1 1 0 1 0 2 2 0 0 0 2 2 2 0 0 1 1 0 0 0 0 0 0 2 1 2 2 2 2 2 0 2 1 1 1 0 2 0 0 2 1 2 0 0 0 1 2 0 2 0 1 2 2 1 1 2 0 1 1 0 0 1 0 1 1 1 1 2 0 0 1 1 0 1 0 2 2 2 0 1 2 1 2 1 2 1 2 0 2 2 2 1 0 0 0 1 1 2 0 2 0 0 0 0 1 0 2 0 0 1 2 0 0 0 1 0 2 1 1 1 0 1 0 1 1 1 0 1 1 0 1 0 1 1 0 2 2 1 2 2 0 2 0 0 1 2 2 0 1 1 1 0 0 0 0 0 0 0 0 0 0 0 2 0 0 0 0 0 0 0 0 2 0 0 0 1 0 1 1 0 0 0 0 0 1 1 0 1 0 1 1 2 0 1 0 0 2 0 2 0 0 0 0 0 0 1 1 0 1 0 0 1 1 2 2 1 1 1 1 0 0 1 2 0 1 1 0 0 2 0 1 0 0 1 1 1 0 0 1 1 1 1 1 1 1 2 2 0 2 2 0 0 0 1 0 2 0 2 0 2 0 1 1 0 0 1 1 2 0 1 2 0 0 1 1 1 0 0 0 1 1 0 1 0 0 0 1 0 0 2 2 0 1 2 0 1 1 2 0 1 1 0 1 0 0 0 2 2 0 1 1 0 1 1 1 0 0 0 0 0 1 0 2 2 2 0 1 1 0 0 2 2 0 0 0 0 0 0 1 1 1 0 0 0 2 2 2 2 0 0 1 1 0 0 0 0 0 0 0 0 1 1 1 0 1 0 0 0 0 2 0 2 2 0 0 0 0 0 1 0 0 1 0 1 0 1 0 0 0 0 0 0 0 0 2 1 0 0 1 2 1 0 2 0 2 0 0 1 1 1 1 1 2 0 1 0 1 0 0 1 0 0 1 2 0 0 2 1 1 1 1 1 2 2 0 1 0 0 1 0 0 0 0 0 1 1 1 1 0 0 0 1 0 0 2 1 0 0 1 1 0 1 0 0 0 0 1 1 0 0 0 0 0 0 2 2 0 0 0 0 0 2 0 0 0 2 1 2 0 0 1 0 0 2 1 1 1 0 1 0 0 2 0 0 0 0 1 1 0 1 0 1 1 0 1 1 0 1 2 1 0 1 0 2 0 0 1 1 0 1 1 0 0 1 0 1 1 1 0 0 2 0 0 0 1 0 1 1 1 1 0 0 0 2 0 2 1 2 0 1 0 1 1 1 0 1 0 0 2 0 0 0 1 1 1 0 1 1 0 0 1 1 1 0 2 2 1 2 2 1 0 1 2 1 1 0 1 2 1 1 0 0 0 1 1 1 1 0 1 0 1 1 0 0 1 1 0 0 0 2 2 1 0 0 2 1 0 0 2 0 0 0 1 0 1 0 2 1 1 0 1 0 2 1 0 2 0 0 0 0 0 0 0 0 1 2 0 1 0 0 2 0 1 1 2 0 0 0 0 2 1 1 2 2 0 2 1 1 1 1 0 0 0 1 2 0 1 1 0 2 1 0 0 0 1 1 0 0 1 0 1 2 1 0 0 1 0 0 0 0 2 2 1 1 1 2 1 1 0 0 1 2 2 0 2 2 2 1 1 1 1 0 1 0 1 1 1 1 0 0 0 0 0 1 1 0 2 1 1 0 0 1 0 1 1 0 1 1 0 0 0 0 2 0 0 0 0 0 2 0
77 1 0 1 1 0 0 2 2 1 0 0 1 1 1 0 1 0 0 2 1 2 0 1 1 1 0 1 2 1 1 2 0 0 2 0 2 2 0 1 1 0 1 1 0 1 1 0 2 0 0 0 2 2 0 1 0 0 0 1 1 0 0 1 0 0 0 0 0 0 0 1 2 0 1 2 1 1 1 1 0 0 2 0 2 0 0 0 0 1 0 0 0 2 0 2 0 2 1 2 1 0 0 0 2 1 2 0 0 0 1 1 0 2 2 2 2 0 0 0 1 0 2 0 0 0 0 0 1 1 0 0 1 1 0 0 1 0 0 0 1 1 0 0 1 1 2 0 0 0 0 1 0 1 0 0 0 0 1 1 1 0 2 0 1 1 0 1 0 2 1 1 0 1 0 0 1 1 1 1 0 1 1 1 0 1 1 1 0 0 1 2 1 1 1 1 1 2 0 0 0 0 0 1 2 0 2 0 1 0 1 2 1 0 2 2 0 0 2 1 0 0 1 0 0 0 1 1 0 0 0 0 0 0 0 0 0 2 2 0 0 0 2 2 2 0 0 0 2 0 0 0 0 0 1 2 0 1 1 0 0 0 0 2 0 0 0 1 2 0 0 1 0 2 0 0 0 1 1 0 1 1 2 2 1 1 1 1 0 2 0 0 1 0 2 0 2 2 0 2 0 2 2 0 1 1 0 2 0 1 0 2 0 1 1 0 2 1 0 1 1 1 1 0 1 0 1 1 2 2 0 0 0 1 0 0 0 1 1 0 0 0 2 0 1 1 1 0 1 1 0 0 1 1 0 1 1 0 1 1 1 1 1 0 1 0 0 2 1 0 1 1 0 2 0 0 2 1 0 2 0 2 0 0 0 0 0 0 0 1 1 2 0 0 0 0 0 0 1 1 1 2 0 2 0 0 0 2 0 2 0 0 0 1 1 0 0 0 0 0 0 2 1 1 1 2 1 0 2 1 1 1 0 1 1 0 0 1 0 0 1 1 0 1 1 0 2 0 1 0 0 0 0 1 2 1 1 2 1 0 1 0 1 0 0 1 0 1 0 1 0 0 2 2 1 0 1 2 2 0 1 1 1 1 0 1 0 1 0 1 0 1 0 1 1 0 2 1 1 2 0 2 1 1 0 1 1 1 0 0 0 1 0 1 0 1 0 1 1 1 1 1 2 1 0 2 0 0 1 2 0 1 0 0 0 0 1 0 2 2 0 0 1 1 2 0 1 2 2 0 1 1 0 1 1 1 0 0 2 0 2 0 0 2 0 1 1 0 0 0 0 1 1 0 0 0 1 2 2 0 0 0 0 0 0 0 0 1 0 1 0 0 0 1 1 0 1 1 1 0 2 0 0 1 1 1 1 0 0 0 2 0 0 1 1 1 0 0 0 0 0 0 1 1 1 1 0 1 0 0 1 2 0 0 0 0 2 0 1 1 2 0 1 1 2 1 1 0 1 0 0 1 2 1 0 1 0 0 2 2 2 1 1 1 1 1 1 0 0 0 0 0 0 0 0 0 2 2 2 0 0 0 0 2 1 2 1 1 1 2 1 0 0 1 0 0 0 0 1 1 0 0 0 0 2 0 1 2 0 1 0 0 1 1 0 0 0 1 1 1 0 0 0 0 1 2 0 0 0 0 0 0 0 2 0 0 0 0 0 0 0 0 0 1 1 0 1 0 0 1 1 1 0 0 0 2 0 0 2 0 0 0 2 1 1 0 0 1 0 0 0 0 2 0 0 1 0 0 1 0 1 0 0 0 1 1 0 1 0 1 1 0 0 1 1 1 1 0 0 0 1 0 0 0 1 0 2 0 0 2 0 0 0 0 0 0 1 2 1 2 2 2 0 1 2 1 1 0 1 2 0 2 1 0 0 0 0 0 1 1 0 0 1 0 1 1 0 0 0 0 0 1 1 1 1 0 1 0 0 0 1 0 1 0 0 0 0 0 1 0 0 0 0 1 2 1 1 1 2 2 2 2 0 0 0 1 0 1 0 0 0 0 1 1 2 0 2 0 0 0 0 2 2 2 1 1 1 2 0 2 0 0 1 0 2 2 1 0 2 0 0 2 2 1 0 0 1 2 2 0 2 1 0 2 0 0 0 1 0 0 1 0 2 2 2 1 0 1 0 1 0 0 1 0 1 0 1 1 0 1 1 1 0 1 0 0 1 0 2 2 0 1 0 1 0 1 1 0 2 0 0 1 0 1 0 0 0 0 1 1 0 0 0 0 1 0 0 0 0 0 1 0
78 0 0 0 0 0 2 2 1 1 1 0 0 0 0 0 0 0 1 1 1 1 1 2 0 0 2 2 2 0 1 2 2 2 0 1 1 0 0 0 1 0 0 0 0 0 1 0 0 2 0 0 0 0 1 1 0 0 0 1 1 0 0 2 1 0 2 0 1 1 0 1 1 0 1 1 1 1 1 0 1 0 2 0 2 0 0 1 1 2 0 1 0 1 0 0 0 1 1 2 1 0 1 0 2 0 2 1 1 0 0 2 1 2 2 2 2 0 0 0 2 0 0 2 0 0 0 1 2 2 0 0 0 0 0 0 0 2 0 0 1 1 0 0 0 1 0 0 0 1 1 0 0 2 2 0 0 0 1 1 2 1 1 1 1 2 0 0 1 1 0 0 0 2 1 0 0 0 0 0 0 0 0 2 0 2 2 1 0 1 0 1 2 1 2 1 2 2 0 0 0 1 0 1 2 0 0 0 0 0 0 2 2 0 1 2 1 1 2 0 1 1 0 0 1 0 2 1 0 0 0 0 1 1 0 1 0 2 2 0 0 0 2 1 2 1 1 0 2 0 0 0 0 0 0 2 0 2 0 0 0 0 0 1 1 1 0 0 1 1 0 2 0 2 0 0 0 1 1 0 1 1 0 1 2 1 1 1 0 1 1 1 0 0 1 0 2 2 0 2 0 1 1 1 1 0 0 2 1 1 1 1 1 0 0 0 1 1 0 1 0 0 2 1 1 0 0 1 1 2 0 0 0 1 0 0 0 2 0 1 2 2 1 0 1 1 0 0 2 2 0 0 0 0 0 0 0 0 0 0 0 0 1 1 1 1 1 2 0 0 0 0 0 2 1 0 1 1 1 1 0 0 1 0 0 1 0 0 0 0 0 0 0 0 2 1 1 1 0 0 0 0 0 1 0 0 1 0 0 1 1 0 0 0 0 0 1 0 0 0 0 1 0 1 0 1 0 0 2 0 0 1 0 0 1 1 1 0 1 0 0 1 0 2 2 2 2 0 1 0 0 0 0 2 2 2 0 1 0 2 0 2 0 0 1 1 0 0 0 0 0 0 1 1 1 0 1 2 1 0 1 1 1 1 0 2 0 0 0 1 1 1 0 1 1 0 0 1 1 2 0 2 1 1 0 1 1 0 1 0 1 1 1 1 0 0 0 0 1 2 2 0 2 1 0 2 0 1 0 1 0 1 0 0 0 0 1 1 2 2 2 2 2 0 2 0 0 1 2 0 0 0 0 2 0 0 0 0 1 1 1 0 0 2 1 1 1 2 1 1 0 0 1 0 1 0 1 2 2 2 0 0 2 0 2 1 1 1 0 0 0 0 1 0 2 0 0 0 0 0 0 2 1 1 1 1 0 0 1 1 0 0 0 0 2 0 1 2 0 0 0 0 0 0 0 0 0 2 0 0 2 2 0 0 1 0 1 0 1 2 1 1 0 2 2 2 2 0 0 0 1 2 2 0 0 1 0 0 2 1 1 1 1 2 2 2 0 1 0 0 1 0 0 0 0 0 2 1 2 0 1 0 0 0 0 0 1 2 1 1 2 1 0 2 1 0 0 1 0 1 1 1 0 1 0 1 1 2 0 0 0 0 0 1 0 0 0 1 1 1 0 1 0 0 1 1 0 0 1 0 1 0 0 2 0 0 1 0 0 1 1 1 0 1 0 1 1 0 0 0 0 0 0 1 0 1 2 0 1 0 0 0 1 1 1 1 0 2 1 1 0 1 1 1 1 0 1 0 2 0 0 1 1 1 2 0 1 0 0 0 2 0 2 2 1 0 0 1 0 0 1 0 0 1 0 1 1 2 0 0 0 0 1 0 0 0 1 2 0 0 0 0 0 0 2 1 0 0 2 2 0 2 0 2 0 1 0 0 0 0 0 0 0 0 0 0 0 1 0 0 0 1 1 2 1 0 1 0 0 0 1 0 1 0 0 1 0 0 1 0 0 0 0 1 2 0 0 1 1 0 0 1 1 0 1 1 0 0 0 1 0 0 0 1 2 0 2 0 1 0 1 0 2 1 1 1 1 2 0 2 0 1 1 0 2 2 1 0 1 0 0 2 1 0 0 1 0 1 0 1 0 0 0 0 0 0 0 1 1 0 0 0 1 1 1 1 1 0 0 1 1 1 2 0 1 0 0 2 2 0 0 0 0 0 1 1 1 0 2 1 0 0 0 0 0 0 0 1 1 0 1 2 0 0 0 0 0 0 1 2 0 0 0 0 0 1 0 0 0 0 0 0
79 1 0 0 1 0 1 2 1 2 1 0 1 1 0 0 0 0 1 1 1 1 0 2 0 0 1 1 2 1 1 0 2 2 1 2 2 1 0 0 2 0 0 0 1 0 0 0 1 1 1 0 0 0 1 2 0 0 0 0 1 0 0 2 0 0 1 0 0 0 1 1 2 0 0 2 2 2 2 0 1 0 2 1 2 0 0 0 0 1 0 0 0 2 0 2 0 1 1 2 1 0 1 0 2 0 2 0 1 0 0 1 0 0 1 1 0 1 2 0 1 0 2 0 1 1 0 1 1 0 0 0 0 0 0 0 1 0 0 0 0 2 0 0 0 1 0 0 0 0 0 0 0 0 0 0 0 0 0 0 2 2 1 1 1 2 0 0 2 2 0 2 0 2 1 0 0 1 1 1 0 1 0 1 0 1 1 2 0 1 1 1 2 1 2 1 0 2 0 0 0 0 0 1 2 0 2 0 0 0 0 2 1 0 2 2 0 1 0 0 1 1 0 1 0 0 1 2 0 0 0 0 0 1 1 0 0 2 2 0 0 0 2 2 2 0 0 0 1 1 1 1 0 0 0 2 2 1 0 0 0 0 0 1 1 1 0 1 0 0 1 1 0 1 0 0 0 1 1 0 1 0 0 2 2 1 0 1 0 2 0 1 1 0 2 0 0 2 0 2 0 1 2 0 0 0 0 2 0 2 0 2 0 0 1 0 2 1 1 1 1 1 2 1 2 0 1 2 1 1 0 1 0 1 0 0 0 1 1 1 0 1 2 0 0 0 0 1 1 1 0 0 0 0 0 0 0 0 0 0 0 0 1 1 1 0 1 2 1 0 1 1 0 2 0 0 1 2 1 1 0 0 1 1 0 1 0 1 1 0 0 1 1 0 2 0 0 0 2 2 2 2 0 0 0 0 2 2 0 2 0 0 0 0 0 0 2 0 1 0 0 0 0 2 1 1 1 1 1 0 1 0 1 0 1 1 0 2 2 2 0 1 0 0 0 1 1 1 0 0 0 0 0 1 0 0 0 2 1 1 1 2 0 0 0 0 1 1 0 1 0 0 2 2 1 1 1 0 2 0 1 2 1 0 1 2 1 1 0 1 0 1 0 2 1 0 1 2 2 1 1 2 1 1 0 1 1 0 1 0 0 2 1 0 0 2 1 1 1 2 2 0 2 0 1 2 0 1 0 2 0 2 0 0 1 0 1 0 1 1 0 0 2 1 2 0 1 0 0 0 0 0 0 1 1 1 1 0 1 0 0 1 0 2 1 1 1 2 2 1 1 1 1 0 0 0 2 0 0 2 0 0 1 1 1 1 1 0 0 0 1 1 0 0 0 1 0 0 0 0 0 2 0 2 2 1 1 0 1 1 0 0 1 1 1 1 0 1 1 1 1 1 1 1 1 0 1 0 0 0 0 0 0 0 1 0 2 0 0 2 0 1 1 1 2 1 2 0 0 1 0 1 1 1 0 2 0 1 2 0 0 0 0 0 0 0 1 1 0 0 0 0 0 0 0 1 1 1 1 1 1 0 0 1 0 1 1 1 0 1 0 1 0 1 0 0 0 0 1 1 0 0 0 0 0 0 2 2 0 0 0 0 0 1 1 1 0 1 0 1 0 0 0 0 0 0 0 0 0 0 0 0 1 1 0 2 2 0 1 1 0 1 0 0 0 1 1 0 0 0 0 0 0 1 0 2 2 0 1 0 0 0 2 1 1 0 0 1 0 0 0 1 1 1 1 0 0 0 2 0 1 0 1 1 1 0 0 1 1 1 1 1 1 2 1 1 0 0 0 1 1 0 0 0 0 2 0 0 0 1 0 0 2 2 2 0 2 2 1 1 0 1 0 1 1 0 0 0 1 2 0 2 0 1 0 1 0 1 1 0 1 0 1 1 0 0 2 0 0 0 0 0 0 2 2 0 0 0 0 1 0 0 0 0 0 0 0 0 1 0 0 0 0 1 1 2 0 1 1 1 1 1 0 0 0 0 0 0 0 0 0 0 0 2 2 0 2 0 0 0 0 2 0 0 1 2 0 1 0 2 0 1 2 0 2 1 1 1 2 0 1 1 1 1 0 1 2 2 0 1 0 1 0 0 0 0 0 1 0 1 0 0 2 0 0 0 1 0 0 0 1 0 2 1 0 1 2 1 1 1 0 1 0 0 0 0 2 1 2 2 1 0 1 0 0 1 1 0 2 0 0 0 1 0 0 0 0 0 0 1 0 0 0 0 0 0 2 0 1 0 1 1
80 0 0 0 1 0 0 2 1 2 2 0 0 0 0 0 0 0 0 2 0 2 0 2 0 0 1 2 2 0 1 1 1 1 1 0 2 2 0 1 1 0 0 1 0 0 1 0 2 0 0 0 0 0 2 1 0 0 0 1 0 1 0 0 0 0 1 0 0 0 0 2 2 1 1 2 2 0 0 0 0 0 2 0 2 0 0 0 0 2 0 0 1 1 0 1 0 0 0 1 2 0 1 0 2 0 2 2 1 0 0 1 2 2 2 2 2 0 2 0 1 0 0 2 0 0 0 0 0 0 0 0 1 1 0 0 1 0 0 0 0 2 0 1 0 0 0 0 0 1 1 0 0 1 0 0 0 1 0 0 1 1 1 1 1 2 0 0 1 1 0 0 0 2 0 0 0 1 1 1 0 1 0 1 0 1 1 2 1 1 1 1 2 0 2 2 1 1 0 1 0 1 0 1 2 0 2 1 0 0 1 1 1 1 0 2 0 0 1 1 1 1 0 0 0 0 0 0 0 0 0 0 0 0 0 0 0 2 1 1 0 0 2 2 2 0 0 0 1 1 1 1 1 0 1 2 0 0 0 0 0 0 0 0 0 0 0 1 1 0 0 1 1 2 0 0 0 2 2 0 2 0 1 2 2 1 0 1 1 2 0 2 0 0 1 0 1 0 1 0 0 0 2 0 2 0 1 2 1 0 0 1 2 1 2 2 2 1 1 1 1 1 1 0 2 0 0 1 1 1 0 1 0 0 0 0 0 1 1 0 1 0 2 0 0 0 0 0 2 0 0 0 0 0 0 0 0 0 1 1 2 1 2 0 2 0 1 1 2 1 2 2 0 1 1 1 0 2 0 2 0 1 0 1 1 0 0 0 0 0 0 1 0 0 2 0 0 0 0 0 0 0 0 1 0 1 1 0 0 1 0 0 0 1 1 1 0 1 0 0 0 0 1 1 1 2 1 1 0 0 0 0 1 1 1 1 0 0 0 0 1 1 0 0 0 1 1 1 0 0 0 0 0 1 1 1 0 1 0 0 2 0 0 0 0 0 0 1 0 1 0 0 2 2 2 0 2 2 0 1 1 1 2 1 0 1 0 1 0 1 1 2 1 0 1 0 1 2 2 1 1 2 0 2 0 2 2 0 0 0 0 0 1 1 0 1 0 0 1 1 1 1 0 0 0 0 1 1 0 1 0 1 0 0 0 1 2 0 2 2 1 1 1 0 2 0 1 1 1 0 0 0 0 2 0 0 0 1 2 1 0 0 0 1 1 0 0 1 1 0 0 0 1 1 0 1 1 2 2 2 0 0 1 1 1 0 1 0 0 0 0 0 1 1 1 1 2 0 0 0 0 1 0 2 2 1 2 1 0 0 0 0 0 0 1 0 0 0 0 0 0 0 0 0 0 1 1 1 0 0 1 1 0 0 1 1 2 1 0 2 0 1 0 0 2 1 1 0 0 0 1 1 0 2 0 2 0 1 2 0 0 0 1 0 1 1 1 2 0 0 0 0 0 1 1 1 1 0 1 0 0 2 1 1 0 1 0 1 0 1 1 0 1 1 0 0 0 1 0 1 1 0 0 0 1 0 2 0 0 1 1 0 0 2 0 1 0 0 0 0 0 1 0 0 0 1 0 0 2 0 1 1 0 2 0 2 1 0 1 0 0 1 0 0 0 1 1 1 0 0 0 0 0 0 0 1 2 0 1 0 0 0 1 2 0 1 1 1 1 1 1 0 1 1 1 0 1 0 1 1 0 1 0 0 0 2 0 2 0 2 0 1 1 1 0 0 0 0 0 1 1 0 0 0 0 1 1 0 0 1 0 0 0 0 0 0 2 2 2 2 2 2 0 1 2 2 1 0 2 2 0 2 0 0 0 0 0 1 1 0 0 0 1 0 0 0 0 1 0 0 0 2 1 1 1 0 1 2 0 0 0 0 0 0 0 1 1 1 1 0 0 0 0 1 2 2 1 0 0 0 1 1 1 1 1 2 0 2 0 0 0 0 1 0 2 2 1 0 0 1 0 0 2 2 2 2 0 2 1 1 1 2 1 0 1 1 2 1 1 1 0 1 1 1 0 2 0 1 0 0 0 0 0 0 0 0 1 1 0 1 0 0 2 0 1 2 2 0 0 0 1 1 1 1 1 0 1 2 1 1 0 1 0 0 1 0 0 1 2 1 1 0 0 1 0 1 1 2 0 0 0 2 0 0 0 0 0 1 1 1 0 0 0 0 0 0 1 0 0 1 1 0
81 1 0 0 0 0 1 1 1 2 2 0 0 2 0 2 1 0 1 1 0 1 0 0 1 1 0 1 2 1 1 1 0 0 1 1 1 0 0 0 2 0 1 0 0 1 1 0 2 0 0 0 0 2 0 2 0 1 1 1 0 1 0 1 0 0 0 0 0 0 1 1 2 2 2 2 2 1 1 0 1 0 1 1 0 0 0 0 0 2 0 0 0 0 1 1 0 0 0 1 2 1 0 0 2 2 2 0 0 0 0 1 1 2 2 2 2 0 0 0 0 2 2 0 1 1 0 0 2 0 0 0 0 0 1 0 0 0 0 0 0 2 0 0 2 1 0 0 0 0 0 0 2 0 0 0 0 0 0 0 0 0 1 1 1 1 0 1 0 2 1 1 0 2 0 0 0 1 1 1 0 1 1 0 0 0 1 2 0 0 1 2 1 0 1 1 1 2 0 0 0 0 0 0 2 0 2 1 1 0 2 2 0 0 1 2 1 1 0 0 2 2 0 0 0 0 0 0 0 0 0 0 0 0 0 0 0 2 2 0 0 0 2 1 1 0 0 0 2 0 0 0 1 0 0 1 0 2 1 1 1 1 0 1 1 1 0 0 2 0 0 1 1 1 1 1 0 1 1 0 1 1 1 1 2 1 1 0 1 2 0 2 1 0 2 0 2 0 0 0 0 0 1 1 0 0 0 2 1 1 1 1 2 1 1 0 2 1 1 0 1 1 2 2 2 0 1 1 1 0 0 1 0 0 0 0 0 2 0 1 0 1 2 0 1 1 0 0 2 1 0 0 0 2 0 2 2 0 0 1 1 0 2 1 2 0 1 2 1 0 1 1 0 2 1 0 2 2 1 1 0 2 1 0 0 0 0 0 0 0 0 1 0 0 2 0 0 1 0 0 0 0 0 1 1 0 1 1 0 1 1 0 0 1 1 0 1 0 0 0 0 0 0 1 0 1 1 0 2 0 0 1 0 1 2 2 1 2 0 0 1 1 0 0 0 1 1 1 0 0 0 1 0 2 1 0 1 1 0 1 2 0 0 0 0 1 0 2 0 1 1 1 1 1 0 0 0 1 1 1 2 1 0 0 0 1 0 1 0 1 0 1 0 2 1 0 1 1 1 1 1 1 2 0 0 0 0 1 0 0 0 1 1 0 1 1 0 1 1 2 2 0 1 0 0 0 2 2 0 2 0 2 1 0 1 0 2 1 1 1 0 2 2 0 2 0 1 1 1 0 1 1 0 1 1 0 0 0 0 0 0 0 0 0 0 0 0 0 0 0 0 2 2 0 1 0 2 2 2 2 0 0 2 2 0 0 2 0 0 0 0 0 1 0 0 0 1 1 1 0 2 0 1 0 1 0 0 0 0 2 1 0 0 0 1 0 1 1 0 0 0 0 0 0 0 1 1 1 0 0 1 1 0 0 0 0 2 0 1 1 1 0 0 1 2 2 2 0 0 0 0 1 1 0 0 2 0 1 2 0 0 0 1 1 1 1 0 1 0 0 1 0 0 1 0 0 2 1 1 1 0 1 1 1 0 0 2 1 0 2 2 0 0 1 0 0 0 0 2 2 0 0 0 0 0 0 1 1 0 1 0 0 0 1 1 1 0 0 0 0 0 0 0 0 0 0 0 0 0 0 1 0 0 2 0 1 1 0 0 1 0 1 1 1 2 0 2 1 0 0 0 0 0 1 0 2 0 2 2 1 1 1 2 2 1 0 0 1 2 2 1 0 1 0 0 0 2 0 1 1 0 0 1 1 1 1 0 2 0 2 0 0 1 2 2 1 1 0 0 1 1 0 0 0 0 1 1 0 0 1 0 0 1 1 1 0 2 2 1 1 1 1 0 1 2 1 1 0 0 1 0 1 1 0 0 0 0 0 1 1 0 0 1 0 0 0 1 1 0 0 0 2 1 1 1 0 1 0 0 1 0 0 2 0 0 2 0 0 0 0 1 0 1 0 2 0 0 1 0 0 1 1 1 1 2 2 0 2 1 0 0 0 0 1 2 0 2 0 1 0 1 1 2 2 1 1 1 1 0 0 1 2 2 0 2 1 1 2 1 2 0 2 2 1 0 1 1 0 2 1 0 0 0 2 0 0 0 1 0 0 0 0 2 1 1 1 2 0 1 0 1 0 1 0 0 0 1 1 0 0 0 0 0 0 1 1 1 0 1 1 0 0 0 0 2 0 1 2 1 1 1 1 0 0 0 0 0 0 0 2 0 0 0 0 0 1 0 0 0 0 0 0
82 1 0 0 0 0 2 1 2 1 1 1 0 1 0 1 0 0 0 2 0 2 0 2 0 0 0 1 2 0 2 0 2 2 0 1 1 1 1 0 0 0 0 0 0 1 0 0 1 1 0 0 0 0 0 2 0 0 0 0 0 1 0 0 1 1 2 0 0 0 0 1 2 1 2 2 2 1 1 0 2 0 1 1 1 0 0 1 1 2 1 1 0 0 1 2 1 1 0 2 2 0 1 0 2 0 2 2 1 0 0 1 0 2 2 2 2 0 0 0 2 1 0 2 0 0 0 0 2 2 0 0 0 0 0 0 0 0 0 0 0 2 0 1 0 0 0 0 0 0 1 0 0 0 0 0 0 0 0 0 0 0 1 1 1 1 0 1 1 2 0 1 0 0 0 0 2 0 0 0 0 0 0 1 0 1 1 0 0 1 0 0 2 0 2 2 1 2 0 0 0 1 0 1 2 0 2 0 2 1 1 2 0 0 0 2 1 1 0 1 1 1 0 0 0 0 1 2 1 1 0 2 0 0 0 0 0 2 2 0 0 0 2 2 2 0 0 0 2 0 0 0 1 0 0 1 0 1 0 0 0 0 0 0 0 0 2 0 2 0 0 2 0 2 0 0 0 1 2 0 0 1 1 2 2 1 2 2 0 2 0 1 1 0 1 0 2 0 0 1 0 0 2 0 0 1 1 2 1 1 0 1 2 0 2 1 2 2 0 1 0 0 0 0 1 0 2 0 1 1 0 1 0 2 0 0 0 1 1 0 1 1 1 0 1 1 0 1 2 0 0 0 0 1 0 1 1 0 0 1 1 0 1 1 1 0 1 2 1 0 1 1 0 2 1 1 2 2 0 2 0 1 1 1 0 0 0 0 0 1 1 2 1 0 2 2 2 1 0 0 0 0 0 1 0 0 1 2 0 1 1 0 0 0 0 0 0 0 0 0 0 1 0 1 2 2 2 0 1 0 1 0 0 1 1 1 0 1 0 0 2 0 0 0 0 1 1 0 0 0 0 0 0 2 1 1 0 2 1 1 1 2 1 0 0 1 0 2 0 1 0 0 2 2 1 0 1 2 2 2 0 1 2 0 1 1 1 2 2 1 1 2 0 0 0 0 1 0 0 2 0 2 1 1 0 1 1 1 1 0 0 2 2 0 0 2 0 0 0 0 0 2 1 1 0 1 1 1 0 1 1 1 1 0 1 0 2 0 1 1 1 1 1 1 1 0 2 1 1 0 0 0 0 2 0 2 0 0 1 0 0 1 1 2 2 0 0 1 1 1 0 1 1 0 0 0 2 1 1 2 0 0 0 0 1 0 0 1 1 1 0 0 0 0 0 0 0 0 0 0 0 2 0 1 2 0 2 1 0 0 1 0 0 1 1 1 0 0 0 0 0 0 0 0 0 0 2 1 0 0 1 1 1 1 2 0 2 0 0 0 1 0 0 1 1 1 2 0 0 0 0 1 1 1 0 2 0 0 1 0 0 0 0 1 2 1 1 0 1 1 0 1 0 0 1 0 2 2 1 1 0 1 0 1 0 1 1 1 0 0 2 0 0 1 0 0 0 0 2 2 1 0 0 0 1 0 1 1 0 0 2 1 0 1 0 1 0 0 0 0 0 0 1 0 1 2 0 0 0 0 0 0 0 2 0 1 1 0 0 1 1 1 0 0 0 1 1 1 0 0 0 0 0 1 0 1 0 1 1 1 1 0 1 1 0 1 1 1 1 1 0 0 2 1 1 0 0 0 2 0 0 0 0 0 0 1 1 2 1 2 0 1 0 0 0 0 1 0 0 1 1 0 0 0 1 1 0 1 0 0 0 0 2 0 0 0 0 2 2 2 2 2 0 0 2 0 0 0 0 1 0 1 2 1 0 0 0 1 2 1 1 1 0 0 0 0 0 0 0 1 1 1 1 1 1 0 1 0 0 0 1 0 1 0 0 1 2 0 1 0 0 0 0 0 2 1 1 1 0 0 1 1 0 0 0 0 1 0 2 0 0 0 0 1 1 0 1 0 1 0 1 1 0 0 2 2 0 2 0 2 0 1 1 0 1 0 2 0 1 0 0 1 2 1 0 0 0 1 2 0 2 0 0 2 0 0 0 2 0 0 0 0 2 1 1 1 1 0 0 0 2 0 2 0 0 1 2 2 1 1 0 1 0 0 2 0 2 1 2 2 1 0 0 1 0 1 1 0 1 0 0 1 0 1 0 0 0 0 0 0 0 0 0 0 2 0 0 0 0 1 1 1
83 1 0 0 1 0 0 1 1 1 0 1 0 0 0 0 0 0 1 1 2 1 0 1 1 1 1 0 1 2 0 1 0 2 2 0 2 1 0 1 1 0 1 0 0 0 0 0 1 1 0 0 0 0 1 0 0 0 0 0 1 1 0 2 0 0 1 0 0 0 0 1 2 0 2 2 2 0 0 1 0 0 2 0 2 0 0 0 0 2 0 0 1 2 0 1 0 1 0 2 2 0 0 0 2 0 1 2 2 0 0 2 1 2 2 2 2 0 1 0 1 0 1 1 1 1 0 1 1 1 0 0 0 1 1 1 0 0 0 0 0 2 2 0 0 1 0 0 0 0 0 0 0 2 1 0 0 2 0 1 2 0 2 0 1 2 0 1 1 2 0 1 0 1 0 0 0 1 1 1 0 2 1 0 0 0 0 1 1 2 0 0 2 2 2 1 1 1 0 0 0 1 0 0 2 0 2 0 1 1 1 2 1 0 1 2 1 1 2 1 0 0 0 0 1 0 2 1 0 0 1 1 0 0 0 0 0 2 2 0 0 0 1 0 0 0 0 0 1 1 1 1 0 1 1 1 1 2 1 0 0 0 0 1 1 1 1 1 2 0 0 1 0 1 0 1 0 1 2 0 1 1 1 2 2 0 0 1 0 2 0 0 2 0 2 0 2 1 0 2 0 2 2 0 0 0 1 2 1 1 1 1 2 1 2 1 2 1 1 0 1 1 2 0 1 0 1 1 1 1 0 2 0 0 0 0 0 1 1 1 2 2 2 0 1 1 1 2 2 1 1 1 0 0 0 1 1 0 0 2 2 0 0 0 0 1 0 2 2 0 2 2 0 2 0 0 1 2 2 0 0 2 1 0 0 1 0 0 0 0 0 2 1 0 2 2 2 0 0 0 0 0 0 2 1 0 0 1 0 2 0 0 0 0 0 0 0 0 0 0 0 2 1 2 0 1 0 2 1 1 0 0 0 1 1 0 1 2 1 1 2 0 0 0 0 1 1 1 0 0 0 1 0 1 0 0 0 1 1 1 1 2 0 0 0 1 1 2 0 0 2 2 2 2 2 0 2 2 2 0 1 1 1 0 0 1 0 2 0 2 0 2 0 1 1 0 2 2 2 2 0 2 1 1 0 1 1 1 0 0 0 1 1 0 2 0 0 0 0 1 1 1 1 0 1 1 1 1 0 1 1 0 0 0 0 0 2 0 0 0 0 0 2 0 2 0 0 1 1 0 0 0 0 1 1 1 1 1 1 1 0 0 0 1 0 1 1 2 0 0 2 2 0 0 0 0 2 1 1 2 0 0 2 2 2 1 1 0 0 0 1 0 0 1 2 0 0 0 0 0 0 2 0 1 1 1 1 0 0 1 0 0 0 1 0 1 0 1 0 0 0 0 1 1 1 0 1 1 0 0 1 2 0 0 1 1 2 0 1 2 1 0 0 1 1 1 2 0 0 0 0 1 2 1 0 2 0 1 1 0 0 0 2 2 2 2 2 1 0 1 0 1 0 0 0 0 2 0 1 0 0 2 0 1 0 0 2 0 0 1 1 0 0 2 0 0 0 0 2 2 0 2 0 1 2 0 1 2 0 1 0 0 0 2 0 0 0 2 2 2 0 0 0 0 0 0 0 0 1 0 0 0 1 2 0 1 1 0 0 1 1 1 0 1 1 0 1 0 0 0 0 0 0 0 0 1 0 0 2 0 0 0 2 1 1 0 0 2 2 2 0 0 1 1 1 0 1 0 0 2 0 1 0 0 0 2 0 2 1 2 0 1 1 1 1 0 0 2 0 0 2 0 0 0 1 1 1 1 1 0 0 0 0 0 0 0 2 2 1 1 1 1 0 1 2 1 1 0 1 1 1 0 1 0 0 1 0 0 1 0 0 0 0 0 0 0 0 0 1 0 0 0 1 1 1 0 1 0 1 0 1 0 0 0 0 2 0 0 1 0 0 0 0 0 2 0 0 1 1 2 1 1 0 0 0 0 1 1 1 0 0 0 0 2 2 0 2 0 0 0 0 2 1 1 1 1 1 0 0 1 0 1 0 0 0 0 1 1 1 0 1 0 2 1 0 2 0 1 0 1 0 0 0 2 0 0 0 0 0 0 0 0 2 1 2 0 0 0 0 0 1 0 1 1 1 0 2 1 0 0 0 0 0 0 2 0 1 0 0 0 0 0 0 0 0 1 1 1 1 1 1 1 0 0 0 0 0 0 0 2 0 0 0 0 0 0 0 0 0 1 1 0
84 1 0 0 0 0 0 1 2 0 0 2 0 0 0 0 0 0 1 1 0 2 0 2 0 0 1 2 2 0 1 0 0 0 2 1 1 1 0 0 2 0 0 0 0 0 0 0 2 1 0 0 1 2 0 1 0 0 0 1 1 1 0 1 1 1 0 0 0 0 0 1 2 0 2 2 2 1 1 0 1 0 2 0 2 1 1 0 0 1 0 0 0 2 0 1 0 1 1 1 2 1 1 0 2 0 2 1 1 0 0 1 1 2 2 2 2 0 2 0 0 0 2 0 2 2 0 2 2 2 0 0 0 1 0 0 0 0 0 0 0 2 1 0 0 0 0 0 0 0 0 0 0 1 1 0 0 1 0 1 1 0 2 0 1 2 0 1 0 1 0 1 0 2 0 0 0 1 1 1 0 2 2 0 0 0 1 2 0 0 0 2 1 0 1 1 1 1 0 0 0 1 1 0 2 0 2 0 2 0 2 0 1 0 1 1 0 1 1 1 1 1 0 0 1 0 1 1 0 0 0 0 0 0 0 0 0 2 2 0 0 0 2 1 1 0 1 0 0 1 1 1 0 0 0 0 1 2 0 0 0 0 0 2 0 0 0 0 2 1 0 1 0 1 0 0 1 0 0 0 0 0 1 1 2 1 1 2 0 2 0 0 0 0 1 0 2 0 1 0 1 0 2 0 1 2 0 2 1 1 0 1 2 0 2 0 1 0 1 0 1 1 2 2 2 0 1 1 0 0 0 2 0 2 0 1 0 2 0 0 1 1 1 0 0 0 0 0 2 1 0 0 1 0 0 0 0 0 0 2 2 0 1 1 1 0 1 2 1 0 1 1 1 2 2 0 2 1 0 2 1 0 2 0 0 2 0 0 0 0 0 0 0 0 2 0 0 2 0 0 0 0 0 1 0 0 1 0 1 1 0 0 0 1 1 1 1 0 0 0 0 2 1 1 1 2 1 2 2 0 2 0 0 1 1 0 0 1 1 0 1 1 0 2 2 2 2 2 0 0 0 1 0 2 2 1 1 2 0 2 0 1 0 1 1 2 0 2 0 1 1 1 0 0 1 1 0 2 1 0 1 1 1 1 0 1 0 2 1 1 1 2 1 1 0 0 0 2 2 0 2 2 1 1 0 1 2 0 1 0 0 1 1 2 0 0 0 0 0 0 1 2 2 1 1 1 1 1 0 2 0 1 0 0 0 0 2 1 2 2 0 1 2 1 1 1 0 1 1 0 0 0 0 2 1 1 0 0 0 1 0 0 0 2 0 2 2 2 0 0 1 1 0 0 0 0 1 2 2 2 0 0 1 0 1 1 1 0 0 0 0 0 1 0 0 1 0 0 0 0 0 1 0 1 1 0 1 0 0 0 1 0 0 0 2 0 0 1 0 0 0 0 0 0 0 1 1 0 0 0 1 1 0 0 1 1 2 0 0 2 0 2 1 2 1 1 2 0 0 0 2 1 1 1 0 2 0 1 2 0 0 0 0 0 0 0 1 1 1 0 0 0 0 0 1 0 2 1 1 1 0 1 1 2 1 1 1 2 1 1 1 0 0 1 0 0 0 1 1 1 0 1 0 1 1 1 1 1 0 0 2 1 0 1 0 1 0 0 1 1 0 0 1 0 0 1 0 0 0 0 1 0 0 2 0 0 0 0 1 2 1 1 0 0 0 0 0 1 0 0 0 0 0 0 0 1 1 0 1 0 0 0 2 1 1 0 0 1 1 1 0 0 2 0 0 1 2 0 2 0 1 0 0 0 0 0 2 1 1 1 0 1 1 2 2 1 1 1 0 0 1 0 0 0 1 1 0 1 1 0 0 0 0 0 0 0 1 2 1 1 1 1 0 0 0 2 0 0 1 1 0 1 1 1 0 0 0 0 1 1 0 0 1 0 0 0 1 0 0 0 0 2 1 2 1 1 1 0 0 1 0 1 1 0 0 1 0 0 1 0 0 0 0 2 2 2 0 1 2 2 2 2 0 0 0 0 1 2 1 0 1 0 0 1 2 0 2 0 1 0 1 1 2 2 1 1 0 0 1 1 1 0 0 0 0 0 2 0 1 1 0 1 2 2 2 1 1 2 0 1 0 0 0 2 0 0 0 0 1 1 0 0 0 0 0 0 1 0 0 2 0 0 1 2 2 0 2 2 1 0 0 0 0 0 2 0 2 0 0 0 0 0 0 0 0 0 0 1 1 1 1 1 0 0 0 0 0 0 0 2 0 0 1 0 2 0 0 0 0 0 0 0
85 1 0 0 0 0 1 2 2 1 1 0 1 1 0 0 0 1 2 0 1 1 0 2 0 0 1 2 2 0 1 0 2 2 1 2 0 0 0 0 2 0 1 1 0 1 1 0 0 2 0 0 0 0 1 1 0 1 1 1 0 1 0 2 0 0 1 0 0 0 0 1 2 0 0 2 1 1 1 0 0 0 2 0 2 1 0 0 0 1 0 0 0 2 0 1 0 1 1 2 1 0 0 0 2 1 2 1 1 0 0 1 1 1 2 2 1 0 1 0 0 1 2 0 2 2 0 1 1 1 0 1 0 1 1 0 0 0 0 0 1 1 0 0 0 0 0 0 0 1 1 1 0 0 0 0 0 0 0 0 0 0 1 1 1 2 0 1 0 2 0 1 0 2 1 0 0 0 0 0 0 0 0 1 0 1 1 2 1 1 0 0 2 1 2 2 2 2 1 0 0 0 0 0 2 0 2 1 1 0 0 2 2 1 1 2 1 1 0 0 2 2 0 0 0 0 1 1 0 0 0 0 0 0 0 0 0 2 2 0 0 0 1 1 1 0 0 0 2 0 0 0 0 0 0 1 1 2 1 1 1 1 0 2 0 0 0 0 2 0 0 2 0 2 0 0 0 2 2 0 2 0 1 1 2 1 0 2 0 2 0 1 0 1 1 1 1 2 0 1 0 0 1 1 0 0 0 0 2 2 2 2 2 0 1 0 2 0 0 1 2 0 2 0 1 0 1 1 1 1 0 1 0 1 0 1 1 0 2 2 1 1 2 0 1 1 0 1 2 2 1 1 0 2 0 1 1 0 0 1 1 0 2 2 2 1 0 1 2 0 2 2 1 2 2 0 2 1 1 1 0 2 0 0 1 0 0 0 0 0 0 1 0 0 2 0 0 0 0 0 0 1 0 1 0 1 2 0 0 2 0 0 0 0 0 0 0 0 2 0 0 1 0 1 0 1 0 1 0 0 0 0 1 1 0 0 0 2 0 0 2 0 0 0 0 2 0 2 0 0 0 0 0 2 2 1 1 2 1 2 1 1 0 1 1 1 1 1 0 1 0 0 1 1 1 0 0 2 2 0 0 2 0 0 0 0 0 1 1 0 1 0 0 1 1 0 2 1 1 2 0 2 2 0 0 0 0 0 2 0 0 2 1 0 0 2 0 1 1 2 2 0 2 0 1 2 0 2 0 2 0 2 1 0 0 0 1 0 0 0 0 0 1 0 1 0 0 1 1 0 0 0 0 1 1 1 1 0 2 0 2 0 0 1 1 0 0 2 1 1 1 2 1 0 1 0 1 2 2 0 0 0 2 1 1 0 0 2 2 2 0 0 1 0 0 0 0 1 1 0 0 2 1 0 0 1 1 0 0 1 2 0 0 1 0 0 2 0 0 0 0 0 1 1 1 1 0 1 0 0 1 1 1 0 1 0 2 0 1 2 1 0 1 1 1 1 2 0 1 0 0 1 1 1 0 2 0 1 2 0 0 0 0 1 1 0 1 0 1 1 0 1 0 0 0 1 1 2 0 2 0 0 0 2 0 2 2 1 0 1 0 1 1 2 1 1 0 1 2 2 0 0 0 0 0 0 2 1 0 0 0 0 0 2 0 2 0 1 2 1 1 0 0 0 1 2 0 1 0 1 1 0 0 2 0 0 1 0 0 0 0 0 0 1 1 0 1 0 0 1 1 1 1 0 0 1 0 0 2 0 0 0 0 1 0 1 1 1 2 2 1 1 1 0 0 0 2 0 0 2 0 2 1 1 0 1 0 2 1 2 0 2 2 2 2 0 1 1 1 1 1 0 0 0 1 1 0 0 0 2 0 0 0 0 0 0 1 1 1 1 1 1 0 1 2 1 1 0 1 2 1 1 0 1 0 1 0 1 1 0 1 1 0 0 0 0 0 0 0 0 0 2 1 2 1 1 1 1 0 0 1 0 1 0 0 2 1 0 2 0 0 0 0 1 1 0 0 0 0 0 2 2 0 0 0 0 0 1 0 0 0 0 1 1 2 1 2 0 2 0 0 0 1 1 1 0 1 1 1 1 1 1 0 0 0 1 2 0 0 0 0 0 2 1 0 0 1 2 0 2 0 0 0 1 0 0 0 1 0 0 0 0 2 2 1 1 1 1 1 1 0 0 2 1 0 0 1 2 1 1 0 1 0 0 2 0 1 0 1 2 0 1 1 0 0 2 2 1 1 1 1 1 0 1 0 0 0 0 0 2 0 0 0 0 0 0 0 0 1 0 0 0
86 0 0 0 1 0 0 2 1 2 2 0 1 2 0 1 0 0 1 1 1 2 0 2 0 0 1 1 2 1 1 1 0 0 2 0 2 2 1 1 1 0 1 1 0 0 2 0 0 2 0 0 0 0 1 1 0 0 0 1 1 0 0 1 0 0 2 1 0 0 0 2 2 0 1 2 2 1 1 0 0 0 1 1 0 0 0 0 0 1 0 0 0 2 0 1 0 1 1 2 1 0 1 0 2 0 2 0 0 0 0 0 1 1 1 1 1 0 0 0 2 0 1 1 1 1 0 0 2 1 0 0 0 0 1 0 1 0 0 0 2 0 0 0 2 2 0 0 0 0 0 0 0 0 1 0 0 2 0 0 0 0 1 1 0 2 0 0 0 2 1 0 1 2 1 0 0 1 1 1 0 1 1 0 0 0 1 0 0 1 0 0 0 0 0 2 1 0 0 0 0 1 0 0 2 0 2 1 0 0 1 1 1 0 2 2 0 0 0 0 2 2 0 0 0 0 1 0 0 0 1 1 1 2 1 1 0 2 2 0 0 0 1 1 1 1 1 0 2 0 0 0 1 0 1 1 0 2 0 0 0 0 0 2 0 0 1 0 1 0 0 2 1 1 1 2 0 2 2 0 1 1 0 1 2 0 1 1 0 2 0 0 0 0 2 0 1 1 1 2 1 0 1 1 0 0 0 2 1 1 0 1 1 1 1 1 2 0 1 1 1 1 2 1 2 0 1 1 1 1 0 0 0 0 0 0 0 2 0 0 0 0 2 0 1 1 0 0 1 1 0 0 1 1 1 2 2 0 0 0 0 0 1 0 1 2 0 2 1 0 1 1 1 2 0 0 2 2 1 1 1 2 0 0 0 1 0 0 0 0 0 1 1 0 2 2 2 1 0 0 0 0 0 2 0 1 1 0 0 2 0 0 0 0 0 0 1 2 0 2 0 2 1 0 0 2 0 0 1 1 0 0 0 0 1 1 0 0 0 0 2 0 0 1 1 2 1 0 1 0 0 0 0 1 0 0 0 2 1 0 1 0 2 0 0 2 0 0 0 0 0 0 2 2 2 0 1 2 2 0 1 2 1 0 0 0 0 0 0 0 1 1 0 2 2 0 2 2 2 1 1 2 1 1 0 1 1 0 1 0 0 1 1 2 0 0 0 0 1 1 1 1 2 0 1 2 0 0 1 2 0 0 1 0 1 0 1 1 1 1 0 1 0 1 1 1 1 1 1 0 0 0 0 2 2 0 0 1 1 1 0 0 0 2 0 2 1 2 2 1 0 2 1 0 1 0 1 2 2 0 1 0 2 1 0 0 1 2 2 2 0 0 1 0 0 0 1 0 0 0 1 1 0 1 1 2 1 0 0 0 0 0 0 2 1 1 0 1 1 0 0 0 0 1 1 0 1 1 0 0 1 1 0 0 2 2 2 0 1 2 2 1 0 0 1 1 2 0 1 0 0 1 2 0 0 1 0 0 2 1 1 0 2 1 1 1 1 2 0 0 2 0 0 0 0 0 2 0 1 0 0 0 0 1 0 1 2 1 1 2 2 0 0 1 0 0 0 0 1 1 0 0 0 0 2 0 1 2 0 0 0 0 1 1 1 1 0 1 1 1 0 1 0 1 0 1 1 0 0 0 1 0 0 2 0 0 2 0 1 1 0 1 0 0 1 0 0 1 0 0 0 0 0 0 0 0 0 0 1 0 0 0 2 1 1 0 0 1 1 1 0 0 2 0 0 0 0 0 0 1 0 1 1 1 0 1 1 1 0 1 1 1 1 1 1 0 0 1 0 0 1 0 0 0 0 2 1 0 0 2 0 0 1 0 0 0 1 1 2 2 2 2 0 1 2 2 2 0 1 2 0 2 2 0 0 0 0 2 2 0 1 0 1 0 1 1 0 0 1 0 0 1 2 2 0 0 1 0 0 0 1 0 1 0 0 1 0 0 1 0 0 0 1 1 2 1 0 2 0 1 0 0 0 0 0 2 0 2 1 0 1 0 0 2 2 0 2 0 1 0 1 0 2 2 0 0 2 1 1 1 1 1 0 1 1 1 1 0 2 0 0 2 2 1 1 0 0 2 1 1 1 0 0 0 0 0 0 1 0 0 0 0 1 1 1 2 1 0 0 1 1 0 1 2 1 0 2 2 1 1 0 1 0 0 1 0 0 0 2 1 0 1 0 0 0 0 1 2 0 0 0 2 0 2 0 0 1 0 1 1 0 0 1 1 2 0 0 0 0 0 0 0
87 1 0 1 1 1 1 2 0 2 2 0 0 1 0 1 1 0 0 2 0 2 0 1 0 0 1 0 2 2 0 2 1 2 1 0 2 0 0 0 1 0 0 0 0 0 0 0 1 0 0 0 1 1 0 2 0 0 0 0 0 1 0 1 1 1 2 1 0 0 0 1 2 0 0 2 2 0 0 0 0 0 1 1 0 0 0 0 0 2 0 0 1 2 0 1 0 1 1 1 0 1 1 0 2 1 2 1 1 0 0 1 0 2 1 1 1 0 1 0 1 0 1 1 0 0 0 1 2 1 0 0 0 1 0 0 0 1 0 0 0 2 0 0 0 1 0 0 0 0 0 0 0 0 0 0 0 2 0 0 1 0 1 1 1 2 1 0 1 1 1 1 1 1 0 0 0 1 0 0 1 1 1 1 0 1 1 0 0 2 0 0 2 0 2 2 1 2 0 0 0 1 0 2 2 0 2 0 1 0 1 1 1 0 1 2 0 0 1 1 0 0 0 0 0 0 2 2 0 0 0 0 1 2 2 1 0 2 2 0 0 0 2 2 2 0 0 0 1 0 0 0 0 0 0 2 2 0 0 0 0 0 0 2 0 0 0 0 2 0 0 0 0 2 0 1 1 1 2 0 1 0 0 1 1 0 0 2 0 1 1 1 1 0 2 0 1 1 1 1 1 0 2 0 0 0 1 2 1 1 0 1 0 0 2 0 2 0 0 1 0 0 1 1 1 0 1 2 1 1 0 0 0 0 0 0 0 1 1 1 1 1 2 0 1 1 0 0 2 0 0 0 0 0 0 2 2 0 0 2 2 0 0 0 0 0 0 1 2 0 2 2 1 2 1 0 1 1 1 1 1 1 1 1 0 0 0 0 0 0 0 1 0 0 2 0 0 1 0 0 1 1 0 1 0 0 1 1 1 1 0 0 0 1 1 0 0 0 1 0 0 0 0 1 1 1 1 0 1 0 0 2 0 0 2 2 0 2 0 0 0 1 0 1 1 2 1 0 2 0 0 0 0 2 1 0 1 2 1 1 1 1 1 0 0 0 0 1 0 0 1 1 1 1 0 0 0 1 2 0 2 1 1 1 0 1 0 0 0 0 1 1 0 1 0 0 2 2 2 2 0 2 1 1 0 1 1 1 2 0 1 1 0 1 1 0 0 0 0 1 1 0 1 0 0 1 1 0 1 1 0 0 0 0 0 1 2 0 0 0 1 1 1 0 1 1 0 0 0 0 0 0 0 2 0 2 0 0 0 1 0 0 1 1 0 0 0 1 1 0 0 0 0 0 0 0 1 2 1 2 0 0 1 1 1 0 1 0 0 0 1 0 0 1 1 0 1 0 0 0 0 2 0 1 1 0 1 0 0 2 0 0 0 0 2 0 0 1 0 0 0 0 1 1 1 0 1 2 0 0 0 0 0 0 2 1 2 0 1 1 2 0 1 1 2 2 2 0 0 0 0 2 1 0 0 1 0 0 0 0 0 0 1 0 0 0 0 0 1 0 1 1 0 0 0 0 1 1 2 0 0 0 0 2 1 1 1 1 0 1 2 0 1 1 1 1 0 0 0 0 0 0 0 1 1 1 0 2 0 1 0 0 0 1 0 0 0 0 0 0 0 2 1 0 0 1 0 0 0 0 1 0 0 2 0 0 1 0 1 1 0 1 0 1 1 1 2 0 0 0 0 0 0 0 0 1 0 0 2 1 0 1 2 1 1 0 0 1 1 1 0 0 2 0 0 0 1 0 0 2 0 2 1 1 1 1 0 0 0 0 2 0 1 1 1 0 1 0 0 0 0 0 0 1 1 1 2 2 0 0 0 0 1 1 1 0 2 1 2 2 2 2 0 1 2 2 1 0 1 2 0 2 0 0 0 1 1 0 1 0 1 0 1 0 0 0 0 0 0 0 0 2 0 2 2 0 1 0 0 0 0 1 0 0 0 0 1 0 1 0 0 0 1 0 1 0 0 1 1 1 1 1 1 1 1 2 0 2 0 0 0 0 0 2 2 0 2 0 0 0 0 1 1 1 2 2 0 1 1 1 1 0 1 0 2 2 1 0 1 0 0 1 0 1 0 0 1 2 0 0 0 0 0 1 0 0 0 0 0 1 0 0 2 1 1 1 1 0 0 0 1 1 2 0 0 2 2 1 0 0 0 0 0 0 1 0 2 0 2 2 0 1 0 0 1 1 1 0 2 0 0 0 0 1 0 0 0 0 0 2 1 1 0 0 1 0 0 0 0 0 2 1
88 0 0 0 1 0 1 1 2 1 0 1 0 0 0 0 0 0 1 0 1 2 0 2 0 0 2 0 0 1 0 1 1 1 0 1 1 1 0 1 1 0 1 0 0 2 0 0 1 1 0 0 0 0 0 1 0 0 0 1 2 0 0 1 0 0 1 0 0 0 1 1 2 0 0 2 2 1 1 1 1 0 2 0 2 0 1 0 0 2 0 0 0 1 0 2 1 1 1 2 1 0 0 0 2 1 2 0 0 0 0 2 0 2 2 2 2 0 1 0 1 0 2 0 1 1 0 2 2 2 0 0 0 1 0 0 0 1 0 0 0 2 0 0 0 0 0 0 0 1 1 1 0 0 0 0 0 0 1 1 2 1 2 0 0 2 0 0 2 2 0 2 0 1 1 0 1 1 0 1 0 1 1 1 0 1 2 0 0 2 0 0 1 0 1 1 0 1 1 0 0 0 1 0 2 0 2 0 2 0 2 1 1 0 1 2 1 0 1 2 0 0 1 0 0 0 1 1 0 0 0 0 0 0 0 0 0 2 2 0 0 0 2 2 2 0 0 0 2 0 0 0 1 0 0 2 1 2 2 2 2 2 0 1 1 0 0 0 2 0 1 1 1 2 0 0 1 1 2 0 0 0 1 2 1 1 0 2 0 2 0 1 0 0 2 0 2 1 0 1 0 0 2 0 0 0 0 0 1 1 1 2 2 0 1 0 2 0 0 0 0 0 0 0 1 0 1 1 2 2 0 1 0 1 0 0 0 0 1 2 1 1 1 0 1 1 0 1 1 1 0 0 0 0 0 0 0 0 0 1 1 0 1 0 1 0 0 2 1 0 1 1 0 2 0 1 1 1 1 1 1 2 0 0 0 1 0 0 0 0 0 1 0 0 2 0 0 1 1 1 0 2 0 2 0 1 1 0 0 2 0 0 0 0 0 0 1 0 0 0 0 0 1 1 0 2 0 0 0 0 0 0 0 1 1 1 0 0 1 0 1 1 0 1 0 2 1 1 0 0 0 0 0 2 2 1 1 1 0 1 1 1 1 1 1 2 0 1 0 1 0 0 1 1 1 0 1 2 2 2 0 1 1 0 1 1 1 1 0 2 1 1 0 2 1 0 0 0 0 2 0 2 2 0 0 0 0 0 1 0 0 2 0 0 0 2 0 0 2 1 1 1 1 1 0 1 1 1 0 1 1 1 2 0 1 0 2 0 1 1 1 1 2 1 2 0 2 2 2 0 0 0 0 2 1 0 0 1 1 0 1 0 1 2 0 1 1 1 0 0 2 2 0 0 0 0 1 2 2 1 0 0 1 1 1 0 1 1 0 1 0 0 1 0 1 0 0 0 0 0 0 2 2 1 1 1 1 1 0 1 1 0 0 1 1 1 0 2 0 0 0 0 0 1 1 1 0 2 0 0 0 0 1 0 2 1 1 0 0 1 1 1 1 1 2 1 2 0 0 1 0 1 1 2 0 2 0 0 1 0 0 0 2 1 1 1 2 0 0 0 0 0 0 0 0 0 2 1 2 0 1 0 0 2 1 2 1 2 1 1 1 1 1 1 0 0 0 0 0 0 0 0 0 1 0 1 1 2 0 0 0 0 0 2 0 0 0 0 0 0 0 1 0 0 1 2 0 1 0 1 1 0 0 2 0 0 1 0 0 0 0 0 0 2 2 0 2 1 0 0 0 0 0 0 0 2 1 0 2 0 0 0 2 1 0 0 1 2 0 0 0 1 2 0 0 0 1 0 1 1 0 0 0 0 0 1 0 2 1 2 0 2 1 2 2 1 1 1 1 0 1 1 0 0 1 0 2 1 0 1 0 0 1 0 0 1 1 2 1 1 1 1 0 1 0 2 0 0 1 2 1 1 0 1 0 0 0 1 1 0 0 1 1 1 0 0 1 0 0 0 1 0 0 2 2 0 0 1 0 2 0 0 0 0 0 0 0 0 2 0 0 0 0 0 2 0 0 0 1 1 1 1 0 0 0 1 1 1 1 1 1 0 1 1 2 1 2 0 0 0 0 2 0 0 2 1 1 1 1 1 1 0 1 1 2 1 0 1 2 0 1 1 2 1 0 2 1 2 1 1 0 0 1 2 1 0 0 1 1 0 0 0 2 2 1 0 1 0 0 0 2 0 2 0 0 0 0 0 0 0 0 0 0 0 1 1 1 0 2 2 0 2 1 0 0 2 2 1 1 0 0 1 0 1 0 1 0 0 1 2 0 0 0 1 2 0 0 0 0 0 0 0
89 1 0 0 0 0 0 2 1 1 1 0 1 1 0 1 0 0 0 2 1 2 0 2 0 0 1 2 2 0 2 1 2 2 0 2 0 2 0 0 1 0 0 1 0 0 0 0 2 0 0 0 2 2 0 2 0 0 1 2 0 0 0 2 1 0 2 0 0 0 0 1 2 0 2 2 2 1 1 0 0 0 2 0 1 0 0 1 1 1 0 0 1 1 2 2 0 0 0 1 2 0 0 0 1 0 2 0 0 0 0 2 0 2 2 2 2 0 1 0 1 1 1 1 0 0 0 1 2 1 0 0 0 0 1 0 1 0 0 0 0 2 0 0 1 2 0 0 0 0 1 0 1 1 0 1 1 1 0 1 1 1 1 1 0 2 0 0 2 2 0 2 0 2 0 0 0 0 0 0 0 1 0 0 2 2 0 1 0 1 0 0 2 1 2 2 1 2 0 0 0 0 0 0 2 0 1 0 2 0 1 1 0 0 0 2 1 0 0 0 1 1 0 0 0 0 1 0 0 0 0 0 0 1 1 0 0 2 2 0 0 0 2 2 2 0 0 0 1 0 0 1 0 0 1 2 0 1 1 1 1 1 0 0 0 0 1 0 2 0 0 2 1 2 0 0 0 0 2 0 1 0 0 1 1 0 1 2 0 2 0 1 0 0 1 0 2 1 1 0 0 0 2 0 0 1 0 1 2 2 0 2 1 1 1 1 2 1 0 0 0 0 1 0 1 0 1 2 1 1 0 2 0 1 0 0 0 1 1 1 1 1 1 1 1 1 0 1 1 2 0 0 1 0 1 1 1 0 0 2 2 0 1 1 1 0 1 0 2 0 2 2 2 2 1 1 2 1 1 1 0 1 1 0 0 1 0 1 1 0 0 0 0 0 2 0 0 2 0 0 0 0 0 2 1 0 1 1 1 1 0 0 0 0 0 0 2 0 0 0 0 1 0 1 0 0 0 1 0 0 0 0 0 0 1 1 0 1 0 0 1 1 1 2 2 2 2 1 0 0 0 0 0 2 1 1 0 2 0 2 0 2 1 0 0 0 1 0 0 0 1 1 2 2 0 1 0 2 2 1 1 1 2 0 2 2 2 1 1 0 1 2 1 1 1 0 0 1 1 2 0 2 1 1 0 1 1 1 2 0 1 1 0 1 1 0 0 0 1 1 1 1 2 1 1 2 1 0 0 1 0 0 2 2 2 0 1 1 2 2 2 2 1 0 1 2 0 1 1 0 1 1 0 2 0 1 0 0 0 1 0 0 1 1 1 0 0 2 1 0 1 0 1 0 1 0 1 0 0 2 0 0 2 1 2 1 2 2 2 2 1 0 0 0 0 0 1 0 0 0 0 2 0 2 2 0 1 0 0 1 0 0 0 0 2 1 0 0 0 0 0 0 2 2 2 0 0 1 0 0 1 1 0 0 0 0 1 0 0 2 2 1 0 1 1 1 2 0 0 0 1 2 1 2 0 2 0 0 2 0 0 0 1 0 0 0 0 2 0 0 0 0 0 0 1 0 2 1 2 0 0 1 0 0 0 2 0 1 0 1 1 1 1 1 1 0 1 0 1 1 0 1 0 0 1 0 2 1 0 0 0 0 0 1 1 1 0 0 0 0 0 0 0 0 0 0 0 2 1 1 2 0 0 2 0 0 0 0 1 1 0 1 0 1 1 0 1 1 0 0 0 0 0 0 0 2 1 0 1 0 0 0 1 0 0 1 0 1 2 2 1 0 2 0 0 0 1 0 1 1 0 1 0 1 0 1 1 1 0 1 1 0 0 0 0 0 0 0 0 0 0 0 0 0 2 1 0 1 0 0 0 0 1 1 1 0 2 2 2 2 2 2 0 0 2 1 0 0 2 2 1 1 2 0 0 0 0 2 2 0 2 0 1 0 0 0 0 0 1 1 0 0 1 2 2 0 0 0 1 0 2 0 0 0 0 0 2 0 1 0 0 0 0 2 2 2 0 1 0 0 1 1 0 0 1 2 0 1 1 0 0 0 0 2 2 0 2 0 1 0 0 2 2 1 2 2 0 1 0 2 0 1 1 1 1 1 0 0 2 0 0 2 0 1 0 1 1 1 0 1 0 0 0 1 0 0 0 1 0 0 0 0 2 2 1 0 1 0 0 2 0 0 2 0 1 0 1 1 0 0 0 0 1 0 1 0 1 0 1 0 0 0 0 0 1 0 1 0 2 0 0 0 0 0 0 0 0 1 2 1 0 0 0 0 1 1 1 0 0 0 2 1
90 1 1 0 0 0 0 0 2 0 0 2 0 0 0 0 0 0 1 1 0 1 0 1 0 0 0 2 2 1 2 1 2 2 1 0 2 1 0 0 0 0 0 2 0 1 0 0 1 1 0 0 0 0 1 2 0 0 0 0 2 0 0 1 1 1 2 1 0 0 0 2 2 1 2 2 2 1 1 1 1 0 2 0 2 0 1 0 0 2 0 0 0 2 1 2 1 2 1 2 1 0 0 0 2 0 2 0 1 1 0 1 1 2 2 2 2 0 0 0 2 0 2 0 1 1 0 0 1 1 0 0 0 0 0 0 1 2 0 0 1 1 0 0 1 2 1 0 0 1 1 0 0 0 0 0 0 1 1 1 1 0 1 1 1 2 0 1 0 1 1 0 1 1 1 0 0 0 0 0 0 0 0 1 1 2 1 1 0 0 0 1 1 1 1 0 0 1 1 1 0 1 0 1 2 0 2 0 1 0 2 0 0 0 2 2 0 0 0 0 2 2 0 0 0 2 0 1 0 0 1 1 0 0 0 0 0 1 1 0 0 0 2 1 1 0 0 0 2 0 0 0 1 0 0 2 1 1 0 0 0 0 0 0 0 0 0 1 2 0 0 2 0 2 0 0 0 1 2 0 0 0 0 1 1 1 0 1 0 2 0 1 2 0 2 0 1 0 0 0 0 0 2 0 0 1 0 2 1 1 1 1 1 1 1 0 2 1 1 1 1 1 2 2 2 0 1 0 0 0 0 1 1 2 0 0 0 1 2 2 1 2 2 0 1 1 1 0 1 1 0 0 0 1 0 1 1 0 0 1 1 0 0 0 0 0 1 1 1 0 1 1 2 1 1 1 1 1 0 2 0 1 1 1 1 1 0 0 0 0 0 0 1 0 2 1 1 0 0 0 0 0 0 2 0 1 0 0 1 2 0 0 0 2 2 0 0 0 1 0 1 0 1 1 0 1 1 1 2 1 0 1 0 0 1 1 1 0 0 0 2 0 0 0 0 0 2 2 0 0 0 1 0 2 2 2 0 2 0 2 0 2 1 1 1 2 0 2 0 0 1 1 2 2 1 0 1 2 1 1 1 1 1 0 1 1 1 1 0 1 1 2 0 2 2 0 1 0 0 2 0 2 2 0 0 1 1 1 1 0 1 1 0 0 1 1 0 0 0 0 0 2 1 0 1 1 1 1 0 1 0 1 1 0 1 0 2 0 1 1 1 0 2 1 2 0 2 2 2 0 0 0 0 2 1 0 0 0 0 1 0 0 0 1 0 1 1 2 1 1 1 1 1 0 0 0 0 1 2 2 0 0 0 0 0 0 0 1 1 1 0 0 1 0 0 1 1 0 0 0 1 1 0 2 2 0 2 0 0 0 0 0 0 0 2 0 0 0 0 0 0 0 1 1 1 0 0 0 0 0 0 0 1 0 1 1 2 0 0 1 0 0 1 2 2 1 1 0 0 0 1 2 0 1 0 2 0 0 2 0 0 0 1 1 1 1 1 1 0 0 0 1 0 0 0 0 2 0 2 0 1 0 0 0 0 0 1 0 0 2 1 0 1 1 0 0 0 0 0 0 0 0 0 0 1 0 1 2 0 0 1 0 0 2 0 0 0 0 0 0 0 0 0 0 0 1 0 0 0 0 1 0 0 2 0 1 1 0 0 2 2 0 0 0 0 0 0 1 1 0 0 1 0 0 0 1 1 0 2 0 0 0 1 2 0 1 1 2 2 2 0 0 0 0 0 0 1 0 1 1 0 1 0 0 0 1 0 1 0 1 1 0 1 1 1 0 0 1 1 0 1 0 0 0 1 1 0 1 0 1 0 0 1 1 1 0 2 2 2 2 2 2 0 1 2 2 2 0 0 2 0 2 0 0 0 2 2 1 1 1 0 0 1 0 0 0 0 0 0 0 0 1 0 2 2 0 1 0 0 0 0 0 1 0 0 2 0 0 1 0 0 0 0 0 1 0 0 2 1 1 1 1 0 0 0 2 0 2 1 0 0 0 1 1 2 1 2 0 1 0 0 2 1 1 2 2 0 2 0 2 0 2 2 0 2 2 0 0 1 0 0 1 2 1 1 1 1 1 1 0 0 1 0 2 0 0 1 0 0 0 0 0 2 0 0 0 0 0 0 0 2 0 2 1 0 0 1 2 2 2 0 2 0 0 2 0 0 0 2 0 0 0 0 0 0 2 2 1 1 1 1 1 0 0 0 0 0 0 0 2 0 0 1 0 1 0 0 0 1 0 1 0
91 0 0 0 0 0 0 2 2 2 2 0 0 0 0 0 0 0 1 1 2 1 0 2 1 1 1 1 1 1 1 1 2 2 1 1 1 0 0 1 2 1 0 1 0 1 0 0 2 0 0 0 1 1 0 0 0 0 0 0 0 2 0 1 1 1 0 0 1 1 0 1 2 0 2 2 2 0 0 0 0 0 2 1 2 0 0 0 0 2 0 0 0 1 0 0 0 1 0 2 2 0 0 0 2 1 2 0 0 0 0 1 0 1 1 1 1 0 1 0 1 0 0 2 0 0 0 2 2 2 1 1 0 0 1 0 1 0 1 0 1 1 0 0 0 1 0 0 0 0 0 0 0 1 1 0 0 1 0 0 1 1 1 1 2 2 0 0 2 2 0 2 0 1 1 0 0 0 0 1 0 0 1 0 0 0 0 2 1 1 1 1 1 0 1 0 1 2 0 0 0 1 1 0 2 0 2 0 2 0 2 0 1 0 2 1 1 0 1 0 1 1 1 0 0 0 1 1 0 0 0 0 0 0 0 0 0 2 2 0 0 1 2 2 2 0 0 1 2 0 0 0 2 0 0 2 1 1 0 0 0 0 0 2 0 0 0 0 2 1 1 1 0 1 1 0 0 0 1 0 0 0 1 2 2 2 1 2 0 2 0 0 0 0 2 0 2 1 0 1 0 0 1 1 0 0 1 2 1 1 1 1 2 0 1 1 2 1 1 0 1 1 1 0 1 0 0 1 1 1 0 2 0 2 0 1 0 1 1 0 1 1 1 0 1 1 1 0 1 2 0 0 0 1 0 0 0 1 0 1 1 0 2 1 2 0 1 2 0 0 0 0 1 2 1 0 2 2 0 2 0 1 1 1 0 0 0 0 0 1 1 2 0 0 2 0 0 1 0 0 0 0 0 1 0 1 1 1 0 2 0 0 0 0 0 0 1 0 1 0 0 0 0 2 1 2 1 2 2 0 2 0 0 0 1 0 0 0 1 0 1 1 0 1 1 2 1 0 2 1 1 0 0 0 0 0 0 2 1 1 1 1 1 0 0 1 0 1 0 0 1 1 0 0 1 1 0 2 1 1 0 1 1 0 1 2 1 2 0 2 0 2 0 1 1 0 1 1 1 2 0 2 2 0 0 0 0 0 1 0 0 2 2 0 0 2 0 1 0 1 1 1 0 0 0 0 2 0 0 0 1 1 2 1 2 0 2 1 0 1 0 2 1 1 1 0 1 2 2 0 0 0 1 0 2 2 2 0 0 0 0 1 1 2 0 1 1 1 1 1 0 1 1 0 0 0 2 1 1 1 1 0 2 2 0 0 2 1 1 1 0 0 1 0 0 0 2 0 0 0 1 1 0 0 0 1 0 0 1 1 0 0 0 0 0 0 1 0 0 0 1 1 1 2 1 0 1 1 0 0 1 1 2 0 2 1 2 0 0 2 0 1 0 1 2 2 2 0 0 0 1 2 0 0 1 2 0 0 2 1 1 0 1 1 2 2 0 1 0 0 1 0 1 0 0 1 0 1 1 0 0 0 0 2 1 2 1 1 0 1 1 1 1 1 1 1 0 0 1 2 1 0 0 0 0 0 2 1 0 0 0 0 0 2 1 2 0 1 0 1 0 1 0 0 1 1 0 0 0 0 0 0 1 2 0 1 1 0 1 1 0 1 1 0 1 1 2 1 0 0 0 0 0 0 0 0 0 0 2 0 0 0 2 1 1 0 0 2 1 1 0 1 1 1 1 0 0 0 1 1 0 1 0 0 0 1 1 2 0 2 0 0 1 2 2 1 0 1 0 0 1 0 0 0 0 0 0 0 0 2 0 0 2 1 1 0 1 1 0 0 0 0 0 1 2 2 1 0 0 2 1 2 0 0 0 0 0 0 0 0 1 0 0 0 0 0 0 0 0 1 1 1 0 2 2 0 0 0 0 1 0 1 0 0 0 2 0 0 2 0 0 0 0 1 2 1 0 0 1 1 1 1 0 0 0 1 0 2 0 0 0 0 0 1 1 0 2 1 0 0 0 2 2 2 2 0 2 2 0 2 0 0 0 0 0 0 2 2 1 1 1 1 1 1 0 1 1 0 1 0 2 0 0 0 1 0 1 0 0 0 1 0 2 0 1 2 2 0 0 1 0 1 1 1 2 0 1 2 1 1 1 1 0 0 1 1 1 0 1 1 0 0 0 0 0 0 0 0 2 0 0 0 0 1 0 0 0 0 1 2 0 0 0 0 2 0 0 0 0 0 0 0
92 0 0 0 0 0 0 1 1 1 1 1 0 0 0 0 0 0 2 0 1 0 0 2 0 0 0 1 1 0 1 2 1 1 2 0 2 1 0 2 0 1 0 0 0 0 1 0 1 1 1 0 0 0 1 0 0 0 0 2 0 0 0 1 0 0 0 0 0 0 1 1 2 0 1 2 2 0 0 1 0 0 1 1 1 0 0 2 2 2 1 2 0 2 0 1 0 1 1 2 1 0 0 0 2 1 2 1 1 0 0 1 0 1 1 1 2 0 2 0 0 0 1 1 1 1 0 1 1 1 0 0 1 1 0 0 1 0 0 0 2 1 0 0 1 0 0 1 1 1 0 0 0 0 0 0 0 2 0 1 1 0 0 2 0 1 0 0 1 1 1 1 1 1 0 0 1 0 0 0 0 0 1 0 0 0 1 1 0 1 0 0 1 0 1 2 0 2 1 0 0 1 0 0 2 0 0 0 1 0 1 1 1 1 1 2 0 1 2 0 1 1 1 1 0 0 2 0 0 0 0 0 0 0 0 0 0 1 1 0 0 0 2 1 2 0 1 1 1 0 0 0 1 0 1 1 1 0 0 1 0 0 0 0 0 0 1 0 2 0 0 1 1 2 0 0 0 0 2 0 1 0 2 2 2 2 2 2 0 2 0 1 0 0 0 0 2 1 0 0 0 0 2 0 1 0 0 2 2 2 0 2 1 1 1 1 2 0 0 0 0 0 2 1 1 0 2 0 1 1 0 1 0 1 0 0 0 1 2 0 0 0 2 0 1 1 0 2 2 0 0 0 1 0 1 0 0 0 0 0 0 0 0 0 0 0 1 1 2 1 2 2 0 2 1 0 1 1 0 2 0 2 1 0 0 1 0 0 0 0 0 0 1 0 2 1 1 0 1 1 1 1 0 2 0 0 0 0 1 0 0 0 0 0 0 0 1 0 1 0 1 1 0 2 0 2 0 0 1 1 1 0 0 0 1 1 0 1 0 0 2 0 0 1 1 1 1 0 2 0 0 0 0 1 0 0 0 1 0 1 1 2 1 0 0 1 0 0 0 0 0 0 2 2 1 0 0 2 2 0 2 1 1 1 0 0 0 1 1 0 1 1 0 1 0 0 2 1 1 2 0 2 1 1 0 1 1 1 0 0 0 2 1 0 1 1 0 0 0 1 0 1 1 0 0 2 1 0 1 1 1 0 1 0 1 0 2 0 2 2 0 1 1 0 1 0 0 1 1 0 0 0 0 2 0 0 0 1 0 2 0 0 1 2 0 1 1 2 2 0 0 0 0 0 0 0 2 1 1 2 0 0 1 0 1 1 1 2 2 2 0 0 1 0 2 0 0 0 0 0 0 1 0 0 0 2 0 1 0 1 1 0 0 0 2 0 0 1 0 0 0 0 1 1 1 0 1 1 0 0 1 1 1 1 2 0 0 0 1 2 1 1 0 1 2 2 2 0 0 0 0 2 1 1 0 2 0 1 2 0 0 0 1 0 0 0 0 1 0 0 0 0 0 0 0 0 2 1 1 1 0 0 1 0 0 0 1 1 0 1 2 1 1 1 0 0 0 0 2 2 0 0 0 0 2 0 2 0 1 0 0 0 0 1 0 0 0 1 1 1 0 0 2 0 0 2 1 0 0 0 0 0 0 2 0 0 1 0 1 1 0 1 0 0 0 1 1 0 0 1 0 1 0 0 0 0 0 0 1 0 0 0 2 2 2 0 0 0 0 0 0 0 1 1 1 0 1 0 2 0 1 0 0 0 1 0 1 1 0 1 0 1 1 1 0 0 0 0 0 1 1 0 0 1 1 0 0 1 0 1 0 0 2 2 1 0 2 2 2 2 2 2 0 0 1 0 0 0 0 2 1 2 1 1 0 0 1 0 0 0 0 0 1 0 0 0 1 0 0 1 1 1 1 2 1 0 1 0 0 0 1 0 0 0 0 1 1 0 1 0 0 0 0 0 0 0 0 2 0 0 0 1 0 0 0 0 0 2 0 0 0 0 1 1 0 0 2 0 0 0 0 2 1 1 2 2 0 1 0 1 0 0 1 0 1 1 1 0 2 0 0 2 1 2 0 2 0 1 1 0 0 0 1 2 1 0 0 1 0 1 0 0 0 2 1 1 1 0 0 0 1 0 2 0 0 1 1 1 0 0 0 0 0 0 1 0 2 1 1 1 0 0 0 0 1 0 0 2 1 1 1 1 0 0 0 0 0 0 0 2 0 0 0 0 0 1 0 0 1 0 0 0
93 0 0 0 0 0 0 2 2 1 0 0 0 0 0 0 0 0 2 0 1 0 0 1 1 1 1 1 2 1 1 1 1 1 0 2 1 1 0 1 2 1 0 1 0 1 0 0 2 0 0 0 1 1 0 2 0 0 0 0 1 0 0 1 0 0 1 0 0 0 1 1 2 0 2 2 2 2 2 0 2 0 2 0 2 0 0 1 0 2 0 1 1 1 2 2 0 2 2 2 0 0 0 0 2 2 2 1 1 0 0 1 1 2 2 2 2 0 0 0 2 0 1 1 1 1 0 1 2 2 0 0 0 1 0 1 0 0 0 0 1 1 0 0 0 1 1 0 0 0 0 1 0 0 0 1 0 0 0 0 1 1 1 1 1 2 1 2 1 0 0 2 1 2 0 0 1 2 0 0 0 2 1 0 0 0 0 1 0 0 0 1 2 0 2 2 1 2 0 0 0 0 0 0 2 0 0 0 2 1 1 2 2 0 1 2 1 0 1 0 1 1 0 0 1 0 2 2 0 0 0 1 0 0 0 0 0 2 1 1 1 1 2 2 2 0 0 0 2 0 0 0 1 1 0 2 0 2 1 1 1 1 0 2 0 0 0 1 1 1 0 2 1 2 0 0 0 1 1 0 2 0 2 2 2 1 1 2 0 1 1 0 0 0 2 0 2 0 1 2 0 0 0 2 0 1 0 2 0 0 0 0 1 1 1 0 1 0 0 1 0 0 1 1 2 0 2 1 0 0 0 2 0 1 0 0 0 2 0 0 1 1 2 0 1 1 1 1 2 1 1 1 0 0 0 0 0 0 0 0 0 0 1 0 1 0 1 2 1 0 1 1 2 0 0 1 2 2 0 2 1 2 0 0 1 0 0 0 0 0 0 0 1 0 2 1 1 0 1 1 1 1 0 2 1 0 0 1 0 2 0 1 0 1 1 1 0 0 0 0 0 1 1 2 1 2 1 0 1 1 1 0 0 1 1 0 0 2 0 0 1 1 1 2 2 2 2 1 1 0 0 0 0 2 2 1 1 1 1 0 1 1 0 1 0 1 1 0 0 0 0 1 2 2 1 0 0 2 2 1 1 1 0 0 0 0 0 0 0 0 0 0 0 1 1 0 1 1 1 2 0 2 1 1 0 2 2 0 1 0 0 1 1 0 1 0 0 1 0 1 1 1 2 2 0 2 0 2 0 2 0 2 2 0 1 0 1 1 2 2 0 1 1 1 2 0 2 1 1 0 0 0 0 2 0 1 0 1 1 1 0 0 0 2 0 1 1 0 0 0 1 1 0 0 0 0 2 2 2 1 1 0 1 0 1 1 1 1 0 0 0 0 0 1 1 1 1 1 1 0 1 0 1 2 2 0 1 0 1 1 0 0 0 0 2 0 0 2 1 0 0 0 0 0 0 0 2 0 0 0 1 1 0 0 2 0 2 0 0 2 0 1 0 1 1 1 2 1 0 0 2 1 2 1 0 1 0 0 0 0 0 0 1 0 0 0 0 1 0 0 0 0 1 0 0 0 1 0 1 0 2 1 0 2 1 2 1 0 0 2 0 0 0 1 0 0 0 1 1 1 0 1 0 0 0 0 1 2 0 1 1 1 0 1 0 0 0 1 1 1 1 0 1 0 0 2 0 0 0 0 0 0 1 2 0 1 0 0 0 0 0 1 1 0 1 0 1 0 0 0 0 0 0 0 0 1 0 0 1 0 0 0 1 1 1 1 0 0 1 1 1 0 2 0 0 1 2 0 0 1 0 1 1 1 1 0 1 1 0 1 1 0 1 1 0 0 0 0 0 0 0 0 0 1 1 1 2 1 1 0 0 0 2 2 2 0 2 2 1 2 2 1 0 2 2 2 2 0 1 2 1 1 2 0 0 0 0 1 1 0 0 1 0 0 0 0 0 1 0 0 0 2 2 1 0 1 2 0 0 0 0 0 0 0 0 0 0 0 2 1 1 0 0 1 2 0 0 2 0 0 0 0 0 0 0 1 0 2 1 0 1 0 0 1 2 0 2 0 0 0 0 2 1 1 1 2 0 1 1 1 1 1 0 0 0 0 2 1 1 0 1 0 2 0 0 0 1 1 1 0 0 0 0 1 0 0 0 0 0 2 0 0 1 2 1 0 0 0 0 0 1 0 1 0 0 0 1 1 1 2 2 2 0 0 2 0 0 0 2 1 0 0 0 0 0 2 2 1 2 0 1 2 0 1 0 2 2 0 1 2 0 0 0 1 1 0 0 0 1 0 0 0
94 1 0 0 1 0 0 2 1 2 2 0 0 1 0 1 0 0 0 2 0 2 0 1 1 1 0 1 1 1 1 1 1 2 1 1 1 1 0 1 1 0 0 1 0 0 1 0 2 1 0 0 0 0 0 1 1 0 0 1 0 0 1 2 0 0 0 0 0 0 0 1 1 0 2 1 1 0 0 0 0 0 2 0 2 1 1 2 2 2 1 2 0 0 1 1 0 1 1 2 2 0 0 0 1 0 1 0 0 0 0 0 1 2 2 2 2 0 0 0 2 0 1 1 0 0 0 0 1 1 0 0 0 0 0 0 0 0 0 0 0 2 0 0 1 1 0 0 0 0 0 0 0 0 0 0 0 1 0 0 0 0 2 0 0 1 0 0 0 2 2 0 1 1 1 0 0 1 0 0 0 1 0 1 0 1 1 1 0 1 0 1 0 0 0 2 1 2 0 0 0 1 0 0 2 0 2 0 0 1 2 0 1 0 1 1 1 1 0 0 2 2 0 0 0 1 0 1 0 0 1 1 0 1 1 1 0 0 0 0 0 0 2 2 2 0 0 0 2 0 0 0 1 0 0 1 1 2 0 0 0 1 0 2 0 0 1 0 1 0 0 1 0 1 0 0 0 0 2 0 0 1 0 2 2 1 0 1 0 2 0 1 1 0 2 0 2 0 1 2 1 1 2 0 1 1 0 2 2 2 2 2 2 0 2 1 1 1 0 0 0 0 1 0 0 0 0 2 0 0 0 2 0 2 0 0 1 1 1 0 1 1 1 0 1 1 0 0 0 2 0 0 0 1 0 1 1 0 0 2 2 0 2 1 2 0 0 1 2 0 2 2 1 1 0 1 2 1 0 2 1 0 1 1 0 1 0 0 0 0 0 1 1 0 1 1 1 2 1 1 1 1 0 1 0 0 1 1 0 2 0 0 0 1 2 0 0 0 1 0 1 0 0 2 0 2 1 1 0 1 0 1 0 2 2 0 0 0 0 0 1 1 1 2 2 2 2 0 0 1 0 0 0 2 2 1 1 1 0 1 1 2 1 0 0 1 0 1 0 0 1 1 2 2 2 0 1 2 2 0 2 2 1 0 1 2 1 1 0 1 1 2 0 2 2 0 1 0 0 2 0 2 1 1 0 1 1 0 1 0 0 2 1 1 0 0 0 1 1 2 2 0 2 2 0 2 0 1 0 1 1 1 0 0 0 0 2 0 2 1 1 2 1 0 2 1 0 1 1 0 0 0 0 2 1 0 0 1 0 2 0 0 0 2 0 2 1 1 0 0 0 1 1 0 0 0 1 0 0 2 0 0 2 2 2 0 2 1 1 1 0 0 0 1 1 1 1 1 1 0 1 1 1 0 0 2 0 0 0 0 1 0 0 0 1 0 1 1 0 0 0 0 0 0 0 2 0 0 0 0 0 0 0 0 2 1 1 0 1 2 1 0 1 2 2 1 1 0 0 0 1 2 2 1 0 2 0 1 1 1 1 0 2 1 1 0 1 1 0 0 1 0 0 0 1 0 2 1 1 1 1 0 0 2 0 1 2 1 0 1 2 1 1 2 1 1 0 0 0 0 0 0 0 0 1 0 2 1 0 0 1 0 0 2 0 2 0 1 1 1 0 0 0 0 1 2 0 0 1 0 1 0 0 2 0 0 0 0 1 1 0 1 0 0 0 1 1 1 0 0 1 1 0 0 0 0 0 0 2 0 0 0 1 1 0 1 2 2 0 0 0 0 2 0 0 0 2 0 1 0 0 0 0 0 0 2 0 1 0 1 1 0 1 2 2 1 1 0 0 0 1 0 0 0 1 2 2 0 0 1 0 0 2 1 1 0 1 2 1 2 2 1 0 1 2 1 1 0 1 2 0 2 0 1 0 0 0 1 2 1 1 1 1 0 0 0 1 0 0 0 0 1 2 1 0 1 2 0 0 1 1 0 0 0 0 2 0 0 2 0 0 0 0 0 1 0 0 0 0 0 1 1 0 0 0 2 0 2 1 0 1 0 0 2 2 0 2 0 0 0 0 1 1 1 1 1 0 2 1 1 1 2 1 0 2 2 1 0 2 0 0 2 2 0 0 1 2 2 1 0 0 0 0 1 0 0 0 0 0 2 0 0 1 1 2 2 1 1 0 1 0 0 2 1 0 0 1 1 0 0 0 0 0 0 2 0 0 0 2 1 0 0 0 0 0 0 0 0 2 0 0 0 0 1 0 1 0 0 0 2 0 0 0 0 0 1 0 0 0 0 0 0
95 0 0 0 0 0 0 2 2 2 0 0 0 0 0 0 0 0 1 1 0 1 0 2 0 0 1 1 1 2 0 1 0 1 2 0 2 1 0 1 1 0 0 0 0 0 0 0 2 0 0 0 0 0 1 0 0 0 0 0 1 0 0 2 0 0 1 1 1 1 0 1 2 0 0 2 2 2 2 0 0 0 2 0 1 0 0 0 0 1 0 0 0 2 0 1 0 0 0 1 2 0 0 0 2 0 2 1 1 0 0 2 1 1 1 1 1 0 0 0 2 0 1 1 0 0 0 0 1 1 0 0 0 1 1 1 0 0 0 0 2 0 0 0 0 0 0 0 0 0 0 0 0 1 1 0 0 1 0 1 2 1 1 1 0 1 0 0 1 2 0 1 1 2 2 0 0 0 0 0 0 1 0 1 1 2 1 1 0 1 1 1 1 0 1 1 1 1 0 0 0 0 0 0 2 0 0 1 1 0 0 2 2 1 1 2 0 0 1 0 1 1 0 0 0 0 1 2 0 0 0 1 1 1 0 1 0 2 2 0 0 0 2 2 2 0 0 0 1 1 1 1 1 0 0 1 0 1 0 0 0 0 0 0 0 0 1 1 2 0 0 1 0 2 0 0 0 1 2 0 1 0 1 2 2 2 0 1 0 2 0 0 0 0 0 0 2 0 0 2 0 0 1 1 0 0 0 2 2 2 0 1 1 0 1 0 1 1 0 1 1 1 1 0 1 0 1 0 0 0 0 2 0 2 0 0 0 2 0 1 2 1 2 0 0 0 1 1 2 1 0 0 1 0 1 0 0 0 0 1 1 0 1 1 1 0 1 1 2 1 2 2 1 2 1 0 1 2 1 1 0 1 1 0 1 1 0 0 0 0 0 0 1 0 2 1 1 0 1 1 0 1 0 1 1 0 1 1 0 2 0 0 0 1 1 0 1 0 0 0 0 2 0 1 0 1 0 0 0 0 0 0 0 0 2 2 0 0 0 0 1 1 0 1 1 2 1 2 0 0 0 0 0 1 1 0 0 1 1 0 2 0 0 0 0 0 2 0 0 0 1 1 2 2 1 0 0 2 2 0 2 2 1 1 0 0 0 1 0 1 0 2 1 1 1 0 0 2 2 2 0 2 2 0 0 1 1 0 0 0 0 1 1 0 0 2 0 0 0 0 0 2 1 0 0 1 1 0 0 1 1 0 2 1 1 0 2 1 2 2 0 1 1 1 1 0 1 1 1 0 0 0 0 1 1 2 1 0 2 0 2 0 1 1 1 0 0 2 2 1 1 1 1 0 0 0 2 2 2 2 0 0 1 1 1 1 1 1 1 1 0 0 1 1 1 1 1 1 1 0 1 1 0 0 0 2 0 0 0 0 0 0 0 1 1 0 0 1 0 0 0 0 0 1 1 0 1 2 0 0 1 1 0 0 2 0 2 1 1 1 1 0 0 1 0 0 2 0 1 0 1 2 0 0 1 2 0 1 1 1 1 0 0 1 1 0 2 1 1 1 0 2 0 0 0 0 2 0 2 0 1 1 0 1 0 0 2 1 0 0 1 0 2 2 2 1 0 0 1 0 0 1 0 0 0 0 2 1 0 0 0 0 0 1 0 0 0 0 0 0 0 1 1 0 1 1 1 0 1 0 1 0 0 2 0 1 1 0 1 2 1 2 0 0 0 1 1 0 0 0 1 0 0 0 0 2 2 0 1 0 0 0 2 1 0 0 1 2 2 2 0 0 1 1 1 0 1 0 0 1 0 0 0 0 0 2 0 2 0 2 0 2 1 2 2 1 1 2 0 0 2 0 0 0 1 0 1 1 1 0 0 0 0 0 0 0 1 2 2 2 2 2 0 1 1 0 0 0 0 2 1 2 0 1 0 0 0 0 0 0 0 0 1 0 1 1 0 0 0 0 0 2 1 2 1 0 1 0 0 0 0 0 1 0 0 1 0 0 2 0 0 0 1 0 1 0 0 1 1 0 0 0 0 0 1 1 0 1 1 0 0 0 1 1 2 1 2 0 0 0 0 2 2 1 2 2 0 1 0 2 0 0 0 0 1 1 2 1 1 1 0 1 2 1 0 1 0 2 1 0 1 0 0 0 0 0 0 1 0 0 1 0 1 1 0 1 1 1 0 0 1 0 1 1 1 0 1 1 0 0 0 0 0 0 1 0 2 0 1 0 0 1 0 1 0 0 2 1 2 0 1 1 0 2 0 1 1 0 0 2 1 0 1 0 1 0 0 0 1 1 1 0
96 0 0 0 0 0 0 2 2 1 0 1 1 1 0 1 0 0 0 2 0 2 0 2 0 0 2 2 2 0 2 0 1 1 1 2 1 1 0 1 1 0 0 1 0 0 0 0 1 0 1 0 2 2 0 2 0 0 0 0 2 0 1 2 0 0 1 1 0 0 0 0 2 1 1 2 2 1 1 1 1 0 2 0 2 0 0 0 0 2 0 0 1 1 0 0 0 0 0 1 2 1 1 0 2 0 2 0 1 1 0 1 1 2 2 2 2 0 1 0 1 0 2 0 1 0 0 1 1 1 0 1 0 0 0 0 0 0 0 0 0 2 0 0 1 1 0 0 0 1 1 0 0 0 0 0 0 2 0 1 1 0 1 1 1 2 0 0 2 2 0 2 0 2 0 0 0 1 0 0 0 1 0 1 0 1 1 1 0 0 0 1 2 1 2 1 1 1 0 1 0 2 0 0 2 0 1 2 0 0 1 1 1 0 1 1 0 1 1 0 0 0 1 0 0 0 1 0 0 0 0 0 0 0 0 0 0 2 2 0 0 0 2 2 2 0 0 0 2 0 0 0 1 0 0 1 0 2 0 0 0 0 0 2 0 0 1 0 2 0 1 2 0 1 1 1 0 0 2 0 0 1 1 2 2 0 0 1 1 2 0 2 1 0 2 0 2 0 0 1 0 0 2 0 0 1 0 2 2 2 0 2 1 1 1 1 2 1 1 0 1 1 1 0 1 0 1 0 1 1 0 2 0 1 0 0 0 1 1 0 1 1 2 1 0 0 0 0 2 1 0 0 0 0 0 0 0 0 1 1 2 1 2 0 2 2 0 2 2 0 2 1 1 2 2 0 1 2 1 1 1 1 2 0 0 1 0 0 0 0 0 1 1 0 2 1 1 0 0 0 0 0 0 2 1 0 0 1 0 2 0 0 0 2 2 1 0 0 1 0 0 1 0 0 1 2 2 1 1 0 1 0 0 1 2 1 0 1 1 1 1 1 0 1 1 2 1 1 0 0 0 1 0 2 2 2 0 0 0 0 2 0 0 0 0 1 1 0 0 0 0 0 0 0 1 0 0 1 2 0 2 2 1 0 1 1 1 1 0 1 0 1 1 0 1 0 1 2 2 2 0 1 1 1 0 1 1 0 0 0 0 2 1 0 1 1 0 0 2 2 2 0 2 0 1 2 0 1 1 2 0 1 2 1 1 0 1 1 1 1 1 1 1 1 1 0 2 1 1 0 0 0 0 2 0 2 0 0 1 1 0 0 2 2 0 0 0 1 1 0 0 1 0 0 0 0 1 1 1 2 0 0 1 1 1 0 1 1 0 1 0 0 1 0 0 1 1 0 0 0 0 1 0 1 1 0 0 0 0 0 0 0 0 0 1 0 0 0 0 0 0 0 0 1 1 1 0 1 0 0 1 1 0 0 2 1 2 0 1 2 1 0 0 1 1 1 2 0 0 0 2 2 1 0 1 1 0 1 2 0 0 0 1 1 1 0 0 1 0 0 0 2 1 0 0 1 0 1 2 0 0 0 0 1 0 1 1 1 1 2 2 0 1 1 0 0 1 1 1 2 1 0 0 0 0 0 1 2 0 0 0 0 0 1 2 1 1 2 2 2 0 0 1 0 0 1 0 0 1 0 0 0 0 2 0 0 0 0 0 1 0 1 1 0 1 0 1 0 0 0 0 0 0 0 1 1 0 0 1 0 0 0 2 1 0 0 1 2 1 1 0 1 2 1 1 0 1 0 1 1 0 1 0 0 0 0 2 1 0 1 1 0 1 1 1 0 0 0 1 1 1 0 0 0 0 1 1 1 0 0 1 1 1 1 1 0 2 1 2 2 2 2 0 0 0 1 0 0 1 2 0 2 0 1 0 2 0 1 2 1 1 2 0 0 0 0 0 0 0 0 0 1 0 2 2 0 0 0 0 0 2 0 1 0 0 0 1 0 2 0 0 0 1 0 2 0 0 1 1 1 1 1 0 0 0 0 1 1 0 0 0 0 1 0 0 0 1 0 1 0 0 0 1 1 2 2 1 2 0 2 0 1 1 0 1 1 1 0 1 0 0 1 2 1 1 1 0 1 1 0 0 0 0 1 1 0 1 0 0 2 0 0 2 0 1 1 2 1 0 0 1 1 2 0 1 1 1 0 0 1 1 1 0 0 0 1 2 1 2 2 1 0 0 0 0 0 0 1 1 1 0 0 0 1 0 1 1 0 0 1 0 0 1 0 1 0 0 0 0 0 1 1
97 0 1 0 0 0 1 2 2 1 1 0 0 0 0 0 0 0 0 1 2 1 0 2 0 0 2 1 1 1 1 0 0 1 2 0 2 1 0 0 2 0 0 0 0 0 1 0 2 0 0 0 0 0 1 2 0 0 0 0 1 0 0 2 1 1 1 0 0 0 0 1 2 0 0 2 2 0 0 2 0 0 2 0 1 0 0 0 0 2 0 1 1 2 1 2 0 2 0 2 2 0 1 0 2 0 2 1 2 1 0 1 1 2 2 2 1 0 1 1 1 0 1 1 1 1 0 2 2 2 2 2 0 1 0 1 0 1 0 0 2 0 1 0 0 0 0 1 1 2 1 1 0 1 0 0 0 1 0 0 1 1 2 0 1 2 1 0 0 2 2 0 2 0 0 0 2 0 0 1 0 0 1 0 1 1 1 2 0 0 2 2 2 2 2 1 1 2 0 0 0 0 0 0 2 0 1 1 1 0 2 2 0 0 1 2 0 0 2 1 0 0 0 0 0 0 1 0 0 0 0 0 0 0 0 0 0 2 2 0 0 0 2 0 0 0 0 0 2 0 0 0 0 0 1 2 0 0 0 0 0 0 0 0 0 0 0 0 2 0 0 2 0 1 1 0 0 1 2 0 1 1 0 2 0 1 0 1 0 2 0 0 1 0 2 0 2 1 0 1 0 1 1 1 0 0 0 2 0 0 0 1 1 1 1 0 1 0 1 0 1 2 2 1 1 0 0 0 0 0 0 2 0 0 0 0 0 1 1 0 0 0 2 0 1 1 0 0 2 0 0 0 0 0 0 0 0 1 0 2 2 0 2 1 2 0 0 1 2 0 2 2 0 2 0 0 1 2 2 0 1 1 0 0 0 0 0 0 0 0 0 1 0 0 2 0 0 1 0 0 0 0 0 1 1 0 1 0 1 0 0 1 0 0 0 0 0 0 0 0 0 0 0 2 0 2 1 1 2 2 0 1 0 0 1 1 0 0 0 0 2 0 0 1 1 2 1 1 0 0 0 0 0 2 2 1 1 1 0 1 1 1 1 0 1 1 1 2 0 1 1 1 1 1 1 0 0 2 2 1 1 1 2 1 1 1 1 1 0 2 1 1 0 1 2 0 1 1 1 1 1 1 0 2 0 2 1 1 0 0 0 1 1 0 0 2 0 0 0 0 0 2 1 0 0 2 0 0 0 1 1 0 1 0 1 0 2 2 1 1 1 1 1 0 1 1 0 0 0 0 1 1 0 1 1 1 1 0 1 0 0 0 1 1 0 1 1 0 0 0 2 2 0 0 0 0 1 1 0 2 0 0 2 2 0 0 2 1 0 1 0 0 1 0 1 0 0 0 0 0 0 2 0 2 2 0 2 0 0 2 0 0 0 1 0 1 1 1 0 0 0 0 0 0 0 1 1 1 0 0 1 1 1 0 2 0 2 1 0 2 0 0 0 1 2 2 2 0 0 1 0 1 1 0 0 1 0 1 2 0 0 0 1 0 1 0 0 0 1 1 1 1 1 0 0 0 1 1 2 0 0 0 0 1 0 1 2 2 0 0 2 0 0 1 1 0 0 0 1 1 0 1 0 1 1 0 0 1 0 0 0 0 0 2 0 0 0 0 0 0 0 0 2 0 0 2 1 0 0 0 0 0 0 2 0 0 2 0 1 1 0 1 0 0 0 0 0 0 0 0 1 0 0 0 0 1 0 0 0 0 0 0 2 2 2 0 0 2 0 0 0 0 2 0 0 1 1 0 2 0 0 0 2 2 2 0 0 2 0 2 0 1 0 2 2 2 0 1 0 0 1 0 0 0 0 1 0 0 0 1 0 0 0 0 0 0 1 2 1 1 1 1 0 1 2 1 1 0 1 1 1 0 0 0 0 1 1 1 1 0 1 1 0 0 0 0 0 0 0 0 0 2 1 1 0 0 2 0 0 0 2 0 0 0 1 0 2 1 1 0 0 0 0 0 1 0 0 0 0 0 0 0 0 1 1 1 0 0 0 1 0 0 0 2 2 0 2 0 1 0 0 0 2 1 1 1 1 2 1 1 1 0 1 0 2 2 1 0 1 0 0 1 1 1 0 2 1 2 0 1 0 0 0 1 0 0 0 2 0 0 0 0 2 0 1 1 2 1 0 2 0 0 1 0 0 0 2 1 1 1 1 1 0 0 1 0 0 0 1 1 0 0 0 0 2 0 1 2 0 0 0 2 0 0 0 0 0 0 0 2 0 0 0 0 0 0 0 0 0 0 2 1
98 1 0 0 0 0 0 2 0 2 2 0 0 1 0 1 0 0 2 0 1 2 0 1 1 1 0 1 1 2 1 0 1 1 0 0 1 0 0 0 1 0 0 1 0 0 0 0 1 1 0 0 0 1 0 1 1 1 1 1 0 1 1 2 0 0 0 0 0 0 0 1 2 2 2 2 1 1 1 0 0 0 2 0 2 0 0 0 0 2 0 0 1 2 0 1 0 1 0 2 2 0 1 0 2 1 2 1 0 0 1 0 1 1 1 1 1 0 1 0 1 0 1 1 1 1 0 0 1 1 0 0 0 0 2 0 0 0 0 0 1 1 0 1 0 0 0 0 0 1 1 0 0 0 0 1 0 2 0 1 2 0 0 2 0 0 0 0 1 1 0 2 1 1 0 0 0 0 0 1 0 1 0 1 0 1 1 1 1 2 0 0 1 1 1 2 0 2 0 0 0 0 0 1 2 0 2 0 1 0 1 1 2 0 0 2 1 0 2 0 2 2 0 1 0 0 2 2 1 1 1 2 0 1 1 1 1 2 2 1 1 1 2 1 2 0 0 0 2 0 0 0 1 1 0 1 0 1 1 0 0 0 0 2 0 0 0 2 0 0 0 2 0 2 0 1 0 1 1 0 1 0 1 1 2 2 0 2 0 2 0 1 0 1 1 1 2 0 0 0 0 0 2 0 0 0 0 2 1 1 1 2 1 0 0 0 2 0 0 0 0 0 1 1 2 0 2 1 1 1 0 1 0 2 0 1 0 1 1 1 2 2 0 0 1 2 1 0 2 0 0 0 0 0 0 0 0 0 0 1 1 0 1 1 1 0 1 2 2 1 2 2 0 2 0 0 1 1 1 1 2 1 0 0 1 0 0 0 0 0 0 1 0 0 2 0 1 1 0 0 0 0 0 2 0 0 0 0 0 1 0 0 0 2 2 0 0 0 0 0 0 1 2 0 2 2 2 0 2 1 1 0 0 1 1 0 1 1 0 0 1 1 0 0 0 0 2 0 0 0 0 0 0 1 0 0 0 2 2 0 1 1 1 0 1 2 0 1 0 0 0 0 2 2 2 0 1 1 2 1 1 2 0 0 0 0 0 1 1 0 2 2 0 2 2 0 2 1 1 2 0 2 1 0 1 0 1 0 0 0 0 2 1 0 0 2 0 0 2 2 2 0 2 0 0 2 0 0 0 1 1 0 1 1 2 0 0 0 2 2 0 1 2 2 2 0 2 0 0 0 0 0 0 2 1 0 0 0 0 1 0 0 1 1 0 0 0 1 1 1 0 2 2 0 1 0 2 0 0 2 0 0 1 1 1 0 1 1 0 1 0 0 0 0 0 0 0 1 1 0 2 0 0 1 1 0 1 0 1 1 0 0 0 1 1 1 1 2 1 1 1 1 2 2 2 0 0 0 0 0 1 1 0 0 2 1 2 1 0 1 1 0 1 1 2 2 2 0 0 1 1 1 1 0 0 1 0 0 2 0 0 0 1 0 0 0 0 0 0 0 1 0 0 0 0 0 2 0 1 0 1 1 0 2 1 2 1 1 0 1 1 1 1 1 0 0 1 0 1 2 1 1 0 0 1 0 1 1 0 1 1 0 0 2 0 0 0 1 2 2 0 0 0 0 0 2 0 0 2 0 1 1 0 2 0 1 1 0 0 1 0 1 0 0 0 1 1 0 0 0 0 0 0 0 0 1 0 0 1 0 0 0 2 1 1 0 0 1 1 1 1 1 2 0 1 1 2 0 0 1 0 1 0 0 1 0 1 1 0 1 1 0 0 1 1 1 0 1 0 0 2 0 0 0 1 0 1 0 1 1 0 0 1 1 1 1 1 2 1 1 1 1 0 1 1 1 0 0 0 1 0 2 1 0 0 0 0 0 0 0 0 0 1 0 0 0 0 1 0 0 0 2 0 2 2 0 0 0 0 0 1 1 1 0 1 0 1 0 1 0 0 0 0 1 1 1 0 0 1 1 1 1 0 0 0 1 0 2 0 0 0 0 0 1 2 0 2 0 0 0 1 1 2 2 0 0 1 1 0 1 0 0 0 1 2 1 1 0 1 0 0 1 1 2 0 2 0 1 0 0 0 0 0 2 0 0 0 2 0 0 0 0 2 0 1 2 2 0 0 1 1 0 2 0 0 1 2 2 0 0 0 1 0 0 1 0 0 0 2 1 0 0 0 0 0 1 2 0 1 0 0 1 0 1 0 1 1 0 1 2 0 0 0 0 0 1 0 0 0 0 1 1
99 0 0 0 0 0 0 2 2 1 1 0 1 2 0 1 0 0 1 1 1 1 0 2 0 0 1 1 1 1 0 0 1 1 1 1 1 2 0 1 1 0 1 1 1 1 2 0 1 1 0 0 1 1 0 2 0 0 0 0 0 1 0 1 1 1 1 0 0 0 0 1 1 1 2 1 1 1 1 0 1 0 1 1 1 1 0 1 0 2 0 0 1 2 0 1 0 1 0 1 1 1 0 0 2 1 2 1 1 0 0 1 1 2 2 2 2 0 0 0 2 0 1 1 0 0 0 0 2 1 1 1 0 1 1 1 0 0 0 1 0 2 0 0 1 1 0 0 0 1 1 0 0 1 1 1 0 0 0 0 0 0 1 1 0 2 0 1 1 2 1 1 0 2 1 0 0 0 0 0 0 1 1 1 0 1 2 2 0 0 1 2 1 1 1 2 0 1 0 0 1 1 0 1 2 0 2 1 0 1 2 1 1 0 2 1 1 0 1 1 1 1 0 0 0 0 1 1 0 0 0 0 0 0 0 0 0 2 2 0 0 0 2 0 0 0 0 0 2 0 0 0 1 0 0 2 1 2 1 1 1 1 0 0 0 0 1 1 1 0 0 2 0 2 0 0 0 0 1 0 0 1 2 2 2 2 2 0 0 2 0 1 0 0 2 0 2 0 0 1 0 0 2 0 0 0 1 1 2 2 0 2 2 0 2 1 2 1 1 0 1 2 1 1 1 0 0 1 2 2 0 0 0 1 0 0 0 1 1 1 2 1 2 0 1 1 0 0 1 1 0 0 0 0 0 0 0 0 1 0 1 1 2 0 2 2 0 1 2 0 2 2 0 2 0 1 0 2 1 1 1 2 1 0 0 0 0 0 0 0 0 0 1 1 2 2 1 1 1 1 1 1 0 2 0 1 0 1 0 2 0 0 0 0 0 0 1 1 0 1 0 1 0 2 0 2 1 0 1 1 0 0 0 1 1 0 0 0 1 0 2 0 0 0 0 0 2 0 1 0 0 0 0 0 0 0 0 2 1 2 2 0 0 0 0 1 1 2 0 1 1 1 2 2 2 0 1 2 2 1 1 1 2 1 1 2 1 1 1 0 1 1 0 2 1 0 0 2 2 1 1 1 2 0 0 0 1 1 1 0 0 2 0 1 0 1 0 0 0 0 0 1 2 0 0 2 0 0 0 1 1 0 0 0 0 0 1 0 2 2 0 1 1 0 1 0 1 1 1 0 0 0 0 2 1 1 0 1 0 1 0 1 0 1 0 1 1 2 2 1 1 1 1 0 0 0 1 2 2 0 1 0 0 0 0 0 0 2 0 2 0 0 1 0 0 0 1 0 0 0 0 2 1 2 2 0 2 0 0 2 0 0 0 0 1 0 0 0 0 0 0 0 0 0 0 0 1 1 0 0 1 1 0 0 2 1 1 1 1 1 2 0 1 1 2 2 2 0 0 0 0 2 1 0 0 0 0 1 1 1 1 0 0 0 0 0 1 0 1 1 1 2 1 0 0 1 0 1 2 0 0 0 0 2 1 2 1 0 0 2 1 1 0 1 0 0 0 1 1 1 0 1 0 0 1 0 1 2 0 0 0 0 0 0 0 1 0 0 0 0 0 0 0 0 0 1 0 0 0 0 2 0 0 2 0 0 1 0 1 1 0 1 0 0 0 1 1 1 0 1 1 1 0 0 0 1 1 0 2 0 0 0 2 0 0 0 1 2 1 1 0 1 2 2 2 0 1 0 1 1 0 0 2 2 0 1 1 2 0 2 0 1 2 2 2 0 2 1 0 0 1 0 0 0 0 0 0 1 0 1 0 0 1 1 1 0 2 2 2 2 2 2 0 1 2 0 0 0 0 1 0 1 1 0 0 1 1 1 1 0 1 1 0 0 0 0 0 0 0 0 0 1 1 2 1 0 1 0 0 0 1 0 1 0 0 1 1 1 1 0 0 0 0 0 1 0 0 1 1 1 1 1 0 1 1 1 0 2 0 1 0 0 0 1 1 0 1 0 0 0 0 1 1 1 2 2 1 1 0 2 0 0 0 1 1 0 1 0 1 0 0 1 2 0 0 2 2 2 1 0 0 2 0 1 0 0 0 1 1 0 0 0 2 1 1 1 1 0 0 2 0 0 2 2 1 0 2 0 0 1 1 1 1 0 1 1 2 0 2 0 0 0 0 0 0 0 0 0 2 0 0 0 0 1 0 0 0 0 0 2 0 0 1 0 1 0 0 0 1 1 0 0
100 1 0 0 0 0 1 2 1 2 0 0 0 0 0 0 0 0 0 2 0 2 0 1 0 0 0 1 1 1 2 0 1 1 1 0 2 2 1 1 0 0 1 0 0 0 0 0 1 2 0 0 1 1 1 1 0 1 1 0 2 0 0 1 1 1 2 0 0 0 0 1 2 0 2 2 2 2 2 0 1 0 2 0 1 0 0 0 0 2 0 0 0 1 1 1 0 2 2 2 0 0 0 1 2 0 2 1 1 0 0 1 0 2 2 2 2 0 1 0 2 0 0 2 1 1 0 0 1 1 0 0 0 0 0 0 0 0 0 0 1 2 0 0 0 0 1 0 0 1 1 0 0 0 0 0 0 1 0 0 1 0 2 0 1 2 1 1 0 1 1 1 1 2 0 0 0 1 0 1 0 2 0 1 0 1 1 2 1 1 1 1 2 0 2 2 1 2 0 0 0 0 0 1 2 0 2 1 0 1 1 1 1 0 1 2 2 0 1 1 0 1 1 0 1 0 2 2 1 1 0 0 0 0 0 0 0 2 2 0 0 0 1 0 0 0 0 0 1 1 1 1 1 0 0 2 1 0 0 0 0 1 0 0 0 0 2 0 2 0 0 2 0 2 0 1 0 0 0 0 0 0 0 1 2 0 0 1 0 2 0 1 0 1 1 1 1 2 2 2 1 0 2 0 2 0 0 2 1 1 0 2 2 0 2 0 0 1 1 0 1 2 1 0 0 0 0 1 0 0 0 2 0 1 0 0 0 0 2 0 0 0 1 0 1 1 1 0 2 0 0 0 1 1 1 2 2 0 0 0 0 0 2 0 2 0 1 2 2 1 2 2 0 2 0 0 2 1 1 1 1 0 1 0 0 0 0 0 0 0 0 1 0 0 2 0 0 1 0 0 0 0 0 2 1 1 1 1 0 2 0 1 0 0 0 0 1 2 0 2 0 1 2 2 1 2 2 2 2 0 2 0 0 1 0 0 0 1 0 0 2 0 0 0 0 0 2 0 1 0 0 0 0 1 1 1 0 2 1 1 1 1 1 1 0 2 0 1 0 0 1 1 1 1 1 0 1 0 2 0 2 2 1 1 0 0 0 1 0 1 0 1 1 1 1 0 0 1 1 1 1 1 1 1 0 2 2 1 0 0 0 1 1 0 1 1 0 1 1 1 2 1 1 0 1 1 1 0 0 1 1 0 1 0 0 0 0 0 1 1 1 1 2 0 2 0 0 1 1 0 0 0 0 2 0 0 0 0 2 0 0 0 0 1 0 1 1 2 1 1 0 1 0 0 0 0 2 2 1 1 0 0 0 0 0 0 0 1 1 1 1 1 0 1 1 0 1 1 1 0 0 1 1 0 0 1 0 0 1 1 1 0 0 0 1 0 0 1 0 0 0 0 0 0 0 0 1 2 0 0 1 1 0 0 2 1 2 0 0 2 2 0 1 1 2 1 1 0 1 0 1 2 0 1 0 2 0 0 2 0 0 0 0 1 1 0 2 2 0 0 1 1 0 0 0 1 1 0 1 0 1 1 1 1 1 2 0 1 0 1 2 1 1 2 1 1 0 0 2 2 0 1 0 1 1 0 1 2 0 1 0 0 0 2 0 1 1 0 0 0 0 0 0 0 1 1 0 0 0 0 1 0 1 2 0 2 1 0 0 1 1 0 0 0 0 0 0 1 0 0 0 0 1 0 0 1 0 1 2 0 0 0 2 1 1 0 0 2 0 0 0 0 1 1 1 0 1 0 0 2 0 2 1 1 1 1 0 2 1 2 0 1 1 2 1 1 0 1 0 0 1 0 0 1 1 1 2 1 0 1 0 0 1 1 1 0 2 1 0 0 0 0 0 1 1 2 1 0 1 2 0 2 1 0 0 0 0 1 1 0 0 1 1 0 0 0 0 0 0 1 0 1 2 2 1 0 2 0 0 0 1 0 0 0 0 0 0 0 2 0 0 0 0 1 2 1 0 1 1 1 2 2 1 1 1 1 1 1 1 0 0 1 0 2 1 0 2 0 0 0 0 2 0 0 2 2 0 2 0 2 0 1 0 0 0 0 2 0 1 0 0 1 2 0 0 2 2 2 1 0 1 0 1 1 2 0 2 1 1 0 1 0 2 0 1 2 1 0 0 0 2 0 2 1 1 0 1 2 1 1 1 1 0 0 0 0 1 0 1 1 0 0 0 0 0 1 1 0 2 0 0 0 0 1 0 0 0 0 0 2 1 1 0 0 2 0 0 1 1 0 0 0
101 0 1 1 1 1 0 1 2 0 0 1 1 1 0 0 0 0 1 1 1 1 0 1 0 0 2 2 2 0 1 0 1 1 2 0 2 1 0 1 1 0 0 1 0 0 2 0 2 1 0 0 1 1 1 1 0 0 0 0 2 0 0 0 1 1 1 0 0 0 0 1 2 0 1 2 2 0 0 1 0 0 1 1 0 1 1 2 2 2 1 2 1 1 0 2 2 0 0 0 1 0 0 0 2 0 2 0 0 0 1 1 0 2 2 2 2 1 2 0 1 0 0 2 0 0 0 2 2 2 1 1 1 1 0 0 2 0 0 0 0 2 0 0 1 0 0 0 0 0 0 0 0 1 0 0 0 0 0 0 0 0 2 0 1 2 1 0 2 2 0 1 2 0 1 0 2 1 0 0 1 1 0 1 1 2 1 1 0 0 1 0 2 2 2 2 2 1 0 0 0 0 0 1 2 0 2 0 1 0 0 2 1 0 2 2 1 0 2 0 2 2 0 0 0 0 0 1 0 0 1 2 2 1 1 1 1 2 2 0 0 0 2 1 1 0 0 0 1 1 1 1 0 0 0 2 0 1 0 0 0 0 0 0 0 0 0 1 2 1 0 1 0 0 0 0 0 0 1 0 0 0 2 2 2 2 1 1 0 2 0 2 0 1 1 1 1 1 0 2 1 0 2 0 0 1 1 2 1 0 0 1 2 0 1 0 2 0 1 1 1 1 1 0 2 0 0 1 0 0 0 1 1 1 0 0 0 2 0 1 0 1 2 0 0 0 0 0 2 1 0 0 0 1 0 1 1 0 0 2 2 0 0 0 0 0 1 2 0 0 0 1 1 1 1 0 1 1 1 1 1 2 2 0 0 1 0 1 1 0 0 1 1 0 2 1 1 1 2 2 2 2 0 2 1 1 0 1 0 1 1 0 0 1 1 0 0 0 0 0 0 1 0 1 0 1 0 1 1 0 1 0 0 0 0 0 0 1 0 0 1 1 1 2 2 2 2 1 0 0 0 0 0 1 0 0 0 2 1 1 1 1 1 0 0 1 1 0 0 0 0 1 2 2 1 1 0 2 2 1 1 2 1 0 0 0 0 1 0 1 0 1 0 1 0 0 2 0 0 2 0 2 0 2 0 2 1 0 1 0 0 1 1 1 1 0 1 0 1 2 2 1 1 0 0 0 0 2 0 2 0 2 2 1 2 0 1 1 2 1 0 1 2 1 2 1 1 1 1 0 0 0 0 1 1 0 0 1 1 0 0 0 0 1 0 1 1 2 2 2 0 0 2 0 0 0 2 1 1 2 0 0 1 1 1 0 0 1 1 1 0 1 0 0 0 1 1 0 0 0 0 2 0 1 1 1 1 0 0 2 0 0 0 1 1 1 0 1 1 1 0 0 0 0 0 2 0 1 0 0 1 1 0 0 2 1 2 1 0 0 1 1 1 1 1 0 1 0 0 0 0 2 1 1 0 1 0 0 1 0 0 0 0 0 1 1 0 1 0 0 0 2 0 0 0 0 2 1 0 1 0 1 0 2 1 1 1 2 0 0 1 0 1 2 1 2 0 0 1 1 0 1 0 0 0 0 2 0 1 1 0 0 0 1 1 1 0 2 2 2 1 0 0 0 1 2 0 0 0 0 1 0 0 2 0 0 1 0 1 1 0 1 0 1 1 0 1 0 0 0 1 1 0 1 0 2 2 0 1 0 0 0 1 0 0 0 0 0 0 0 0 0 2 1 1 1 2 0 0 0 0 1 1 1 1 0 1 2 1 2 0 2 2 2 2 0 2 0 0 1 1 0 0 0 0 2 2 0 0 2 0 0 2 2 2 0 2 2 1 2 2 1 0 2 2 2 2 0 0 2 1 2 1 0 0 0 0 0 0 0 0 0 0 0 0 0 0 0 0 0 0 2 0 2 2 0 0 0 0 0 1 0 1 0 0 0 1 0 2 0 0 0 1 1 2 1 0 2 0 0 0 0 0 0 0 0 0 2 0 0 0 0 1 1 2 0 2 0 0 1 0 2 2 2 0 0 1 1 1 2 0 1 0 1 2 2 1 2 1 1 1 1 1 2 0 2 1 1 0 1 0 0 0 2 0 0 0 0 1 1 0 0 2 1 1 2 2 0 0 0 2 0 2 1 0 0 1 2 1 0 0 1 0 0 2 0 1 0 0 0 0 0 0 0 0 1 1 1 1 1 1 1 0 2 0 0 0 0 0 2 1 1 0 0 0 0 0 0 0 0 1 1
102 1 0 0 0 0 0 1 2 1 1 1 1 1 0 0 0 0 0 1 0 1 0 1 0 0 1 2 2 0 2 1 1 1 1 1 1 1 0 2 0 0 0 0 0 0 0 0 1 1 1 0 0 0 2 2 0 0 0 0 2 0 0 2 0 0 1 1 0 0 0 1 2 1 1 2 2 2 2 0 2 0 2 0 2 0 0 1 1 2 1 1 1 2 1 2 0 0 0 1 1 1 1 1 2 0 2 0 2 2 0 2 1 2 2 2 2 1 1 0 1 1 2 0 1 0 0 1 1 1 0 0 0 0 1 0 0 0 0 0 1 1 0 0 1 2 0 0 0 1 1 0 0 1 1 1 0 0 0 0 1 1 1 1 1 2 0 2 0 0 0 1 1 0 1 0 0 2 0 0 1 1 1 0 0 0 1 2 0 0 1 1 1 0 1 0 1 2 0 0 0 0 0 1 1 0 2 0 1 0 1 1 2 0 1 2 1 0 1 0 1 1 0 0 0 0 0 2 0 0 0 0 1 1 0 1 0 2 2 0 0 0 2 1 1 0 0 0 2 0 0 0 1 0 0 1 1 1 0 0 0 0 0 0 1 0 0 0 2 0 1 0 0 2 0 1 0 0 0 1 1 1 1 1 2 1 2 1 0 1 1 0 0 1 2 0 2 1 1 2 0 0 2 0 1 0 1 2 2 0 0 0 1 0 2 0 2 0 0 0 1 1 1 1 1 0 0 1 0 0 0 2 0 1 1 1 0 2 0 2 1 1 2 0 0 0 1 1 2 1 1 1 0 0 0 0 0 0 0 1 1 0 1 1 1 1 0 1 2 0 2 2 1 1 0 1 2 2 0 2 0 1 0 0 0 2 0 0 0 1 0 1 1 0 2 1 1 0 0 0 0 0 0 2 0 0 0 1 0 2 0 1 1 0 1 0 1 0 1 0 1 0 0 1 0 1 1 0 0 0 0 0 1 1 0 0 0 0 0 0 0 2 1 2 1 2 2 1 1 0 0 0 0 2 2 2 0 2 1 0 2 2 0 2 2 2 0 1 0 1 0 0 2 2 0 2 0 0 2 0 2 2 1 0 0 0 0 0 0 1 1 0 0 1 1 0 2 1 1 1 1 2 2 0 0 1 2 0 2 0 0 2 1 1 0 1 0 1 1 2 2 0 2 0 1 2 0 0 0 0 2 0 1 1 1 0 1 1 1 1 0 1 1 0 2 0 0 0 0 0 0 0 0 2 0 0 0 1 1 0 0 0 1 2 1 0 0 1 1 0 1 1 0 0 0 0 1 2 2 1 1 0 1 1 2 1 2 2 2 2 2 1 1 0 0 1 0 1 1 0 1 1 1 2 2 0 1 0 0 0 0 0 0 0 2 0 0 1 0 0 0 0 1 1 1 0 1 1 0 0 1 2 0 0 2 0 2 0 0 1 1 0 0 1 2 2 2 0 0 0 0 1 2 1 0 2 0 0 2 0 0 0 2 1 1 1 1 1 0 0 0 0 1 0 0 0 1 1 2 0 0 0 0 1 0 2 1 1 1 2 2 1 0 2 1 1 0 1 2 2 1 0 0 0 2 0 2 2 0 0 0 0 0 0 0 0 0 1 1 1 0 0 0 0 0 1 0 0 2 0 2 2 0 2 0 1 0 0 2 2 0 2 0 0 0 1 1 1 0 1 2 1 0 0 0 1 0 1 1 1 1 1 2 2 1 0 1 2 1 1 0 1 1 0 0 0 2 0 2 0 1 0 0 0 0 1 1 2 0 2 0 2 1 1 1 0 2 1 0 0 1 0 0 0 1 0 1 0 0 1 0 0 1 1 1 1 1 2 1 1 0 1 0 0 2 1 1 0 1 2 1 1 1 0 0 0 1 1 1 0 1 1 1 0 0 0 1 0 0 0 0 2 1 2 1 0 1 0 0 1 0 0 0 0 1 0 1 0 1 0 0 0 0 0 1 1 0 1 1 1 2 2 1 1 1 1 0 2 0 1 0 0 0 2 2 0 2 0 0 0 0 2 2 1 1 1 1 2 1 1 1 1 0 1 1 0 1 1 1 1 0 1 2 1 1 1 0 0 1 0 1 0 1 2 1 0 0 0 0 1 1 0 2 1 1 0 0 0 0 0 1 1 2 1 0 0 1 2 1 1 1 1 0 0 1 0 1 0 2 2 0 2 0 0 0 2 2 0 2 1 1 0 0 1 0 0 0 0 0 1 0 0 0 1 0 0 0 0 0 1 2 0
103 0 0 0 0 0 0 1 2 1 1 1 0 0 0 0 0 0 1 1 1 1 0 1 1 1 1 0 0 1 1 0 1 1 1 0 2 1 1 0 0 0 0 0 0 0 1 0 1 1 0 0 0 0 0 1 1 0 0 0 2 0 0 2 0 0 1 0 1 1 0 1 2 0 1 2 2 1 1 0 1 0 2 1 2 1 1 0 0 2 0 0 0 2 1 1 0 2 0 2 2 0 0 0 2 1 2 0 0 0 0 2 0 1 2 2 1 0 1 0 1 0 1 1 1 1 0 0 1 0 0 0 1 1 0 0 1 0 0 0 1 1 0 0 1 1 0 0 0 1 1 0 0 0 1 1 0 2 0 0 1 1 1 1 0 1 0 1 1 2 1 1 2 2 2 0 0 0 0 0 0 0 0 0 0 0 0 2 0 0 1 2 2 1 2 1 2 2 0 0 0 2 1 0 2 0 1 0 1 0 1 0 2 0 2 2 1 0 1 1 0 0 0 0 0 0 0 2 0 0 0 0 0 0 0 0 0 2 2 0 0 0 1 1 1 0 0 1 1 1 1 1 1 1 0 1 2 1 0 0 0 0 0 1 0 0 1 0 1 0 1 0 0 0 0 0 1 1 1 0 0 0 2 2 2 2 2 2 0 2 0 0 0 0 2 0 2 0 0 1 0 0 2 0 0 0 0 2 1 1 1 1 2 0 1 0 2 0 1 1 1 1 1 0 0 0 2 1 0 1 0 0 0 2 0 1 1 0 2 1 0 0 2 0 0 0 0 1 2 1 0 0 0 1 0 0 0 0 0 1 1 0 2 0 2 0 1 2 1 0 1 1 1 2 2 0 2 2 1 1 0 2 2 0 0 1 0 0 0 0 0 0 0 0 2 1 1 0 1 1 1 1 0 2 1 1 0 0 0 2 0 0 0 0 0 0 0 1 0 1 0 1 1 1 1 1 1 0 0 0 0 0 1 1 0 0 0 0 0 0 2 0 0 0 0 1 2 1 0 0 0 0 0 2 2 1 1 2 1 0 2 1 0 1 2 2 0 2 0 1 1 1 2 2 1 0 1 1 2 0 2 2 0 0 0 0 0 2 2 0 2 2 0 1 0 0 2 2 2 1 1 2 1 1 0 1 1 0 1 0 0 2 0 2 0 0 0 0 0 0 0 2 2 0 1 1 1 1 0 2 0 1 0 0 0 0 1 1 1 1 0 2 2 2 2 0 2 1 1 0 1 1 0 2 1 0 0 0 1 0 0 1 0 1 1 0 0 0 0 0 1 1 1 0 0 0 1 2 2 0 1 0 2 1 2 1 2 1 0 1 0 0 2 0 2 0 2 0 0 0 0 2 0 1 1 0 1 0 0 1 0 0 0 0 0 1 0 2 1 1 1 1 0 1 1 1 0 0 0 0 0 0 0 0 2 1 2 0 0 1 1 0 1 2 2 1 1 0 1 0 0 1 0 0 1 2 0 1 1 0 0 0 1 0 1 1 0 2 0 0 1 1 0 0 0 0 2 0 1 0 0 1 0 1 0 2 1 2 0 1 2 2 0 2 0 1 0 0 2 2 0 1 0 0 0 0 2 1 0 1 0 0 0 2 0 0 0 0 0 0 0 0 1 0 1 2 0 0 1 0 1 1 0 2 0 0 0 0 0 0 0 0 0 0 0 0 0 0 0 0 0 0 0 0 0 1 2 0 0 0 0 1 1 0 1 1 0 2 2 2 0 1 0 0 0 1 1 0 0 2 0 1 0 0 0 1 1 2 0 2 0 1 2 2 2 0 1 1 0 1 2 0 0 0 0 2 1 0 1 1 0 0 2 1 1 0 1 2 2 1 1 2 0 0 1 0 0 0 1 2 1 1 1 0 0 1 1 2 2 0 2 0 1 0 0 0 1 0 0 1 1 1 0 1 1 0 1 0 0 0 1 0 1 0 0 1 0 0 1 0 0 0 0 1 1 1 0 1 0 0 1 1 0 0 0 0 1 2 0 0 1 0 0 1 2 1 1 0 0 0 0 1 2 2 1 1 2 1 0 1 0 0 1 0 1 1 1 1 2 0 1 1 2 0 1 1 1 1 0 0 0 0 0 1 1 0 1 2 0 0 0 0 1 1 1 1 1 0 1 1 0 0 1 0 0 0 1 1 1 0 0 0 0 0 1 1 1 0 1 1 0 0 0 0 0 0 1 1 1 0 0 1 0 1 0 1 1 0 0 2 0 0 0 2 1 0 0 0 0 0 1 1
104 0 1 0 0 0 0 2 1 2 2 0 0 0 0 0 0 0 1 2 1 2 0 1 1 1 1 0 1 0 1 1 0 0 1 0 2 1 0 1 1 0 0 0 0 0 2 0 1 2 0 0 1 1 0 0 0 0 0 1 1 1 0 2 0 0 1 0 0 0 0 1 2 1 2 2 2 1 1 1 1 0 1 1 0 1 1 1 1 2 0 1 0 2 1 2 1 0 0 1 2 0 0 0 2 0 2 1 1 0 0 2 0 2 2 2 1 0 1 0 1 1 1 1 1 1 0 0 1 1 1 1 0 0 0 0 0 0 0 0 0 2 0 0 1 1 0 0 0 2 2 0 0 0 0 0 0 0 0 0 0 0 1 1 0 1 0 0 1 1 0 2 1 1 1 0 0 2 0 0 0 2 2 0 0 0 1 1 1 2 0 0 2 2 2 0 0 1 0 0 0 1 0 0 2 0 1 0 2 0 2 1 0 0 2 2 0 0 1 0 2 2 0 0 0 0 1 1 0 0 0 0 0 0 0 0 0 2 2 0 0 0 1 1 1 0 0 0 1 1 1 1 2 0 0 0 0 1 0 0 0 0 0 2 0 0 1 0 1 0 0 0 0 1 0 1 0 1 1 0 1 1 1 2 1 1 1 2 0 2 0 1 0 2 0 1 1 1 0 1 0 1 1 1 0 0 0 2 2 1 1 1 1 1 1 0 1 0 0 0 1 1 0 0 2 0 1 2 0 0 0 2 0 1 0 0 0 1 1 0 0 0 2 1 0 0 2 0 2 1 0 0 0 1 0 1 1 0 0 1 1 0 2 0 2 0 1 2 1 0 1 1 1 2 0 0 0 2 0 2 0 1 0 0 2 0 0 0 0 0 0 0 0 1 2 1 1 0 0 0 0 0 0 2 1 0 0 1 0 2 0 0 0 0 0 0 1 0 0 0 0 2 0 1 1 2 1 0 1 1 1 0 0 1 1 0 0 1 0 0 1 1 0 0 0 1 1 1 1 1 1 0 0 2 2 2 0 2 2 1 1 2 1 0 0 1 1 1 0 0 1 1 1 1 1 0 1 2 2 0 1 1 2 0 2 2 2 2 2 0 2 2 0 1 1 0 2 2 2 2 0 1 2 0 0 0 1 1 0 0 0 2 0 0 2 0 0 1 1 2 2 0 2 1 1 1 1 1 0 1 0 1 1 1 1 0 2 0 2 2 2 2 0 0 1 0 1 0 0 0 0 0 0 2 0 0 0 0 1 1 1 0 0 0 0 1 1 1 1 0 1 1 0 0 0 0 2 2 2 0 0 0 0 0 0 0 0 1 1 1 0 0 1 0 0 1 1 0 0 0 1 1 2 0 1 1 0 0 0 0 0 0 0 1 1 1 0 0 0 0 0 0 1 1 1 0 2 0 0 0 0 0 0 0 2 0 2 0 1 2 1 0 1 1 2 2 2 1 0 0 1 1 1 2 0 2 0 0 0 0 0 0 1 0 0 0 0 2 0 0 0 1 0 0 2 0 2 1 2 0 1 0 0 1 0 1 2 1 0 1 2 0 0 1 0 0 0 0 2 2 0 0 0 0 1 0 0 0 0 0 0 0 0 2 0 0 0 1 1 1 0 0 0 0 0 0 1 1 0 1 2 0 1 2 0 0 1 0 1 1 0 1 0 0 0 1 1 1 0 0 1 1 0 0 0 2 0 0 2 0 0 0 1 0 0 1 0 2 1 1 0 1 2 0 0 0 0 0 0 1 0 0 0 0 0 1 1 2 1 2 0 1 2 2 1 0 0 1 1 0 0 0 1 0 1 1 1 1 0 1 0 0 1 1 1 1 1 1 2 2 2 2 0 1 2 1 1 0 1 2 1 1 1 0 0 1 1 0 1 1 0 0 1 1 0 0 1 1 0 0 0 1 0 2 2 0 0 0 0 0 2 0 0 0 0 2 1 0 0 0 0 0 1 1 1 1 0 2 1 1 1 1 1 0 1 1 0 0 2 0 0 0 2 1 1 0 2 0 1 0 0 1 1 1 2 2 0 1 0 1 0 0 0 1 1 0 1 1 2 0 0 1 2 0 1 2 1 0 1 0 1 0 1 1 2 0 0 1 1 0 0 0 1 1 1 1 0 0 0 0 2 0 1 0 0 0 1 1 0 0 0 0 1 0 1 0 0 1 2 2 1 0 0 0 0 0 0 0 2 0 0 0 0 1 0 0 0 0 1 1 0 0 0 0 1 0 0 0 0 1 2 0
105 1 0 0 1 0 0 1 1 2 2 0 1 1 0 1 0 0 0 2 0 2 0 1 0 0 1 1 2 0 1 1 1 1 1 0 2 2 1 1 0 0 0 0 0 0 1 0 2 1 0 0 1 2 1 0 1 0 1 0 1 1 0 2 1 0 1 0 0 0 0 1 2 0 1 2 2 1 1 0 1 0 1 1 1 0 0 1 1 2 1 1 0 2 0 2 0 0 0 1 1 2 1 0 2 0 2 1 1 0 1 1 1 2 2 2 2 0 0 0 1 1 2 0 2 2 0 0 2 1 0 0 0 1 0 1 0 0 0 0 1 1 0 0 0 0 0 0 0 1 1 0 0 1 1 0 0 1 0 0 2 2 1 1 1 2 1 1 0 2 1 1 1 1 0 0 1 2 0 2 0 2 0 1 0 1 1 2 1 2 0 0 2 0 2 2 0 1 0 0 0 0 0 0 2 0 2 0 1 0 1 0 2 0 2 2 1 0 0 1 1 1 1 0 0 0 1 2 1 1 0 0 1 2 1 2 0 2 1 1 1 1 2 2 2 0 0 0 2 0 0 0 1 0 0 2 0 1 0 0 0 0 0 0 0 0 0 0 2 1 0 2 0 1 1 1 0 2 2 0 2 0 0 1 1 1 0 0 0 1 1 0 0 0 0 0 1 1 0 1 1 0 1 1 0 0 0 1 2 2 0 2 2 0 0 0 2 0 0 2 0 0 1 0 2 0 0 2 0 1 0 2 1 1 0 0 1 1 0 0 0 0 2 0 0 0 0 0 2 2 0 0 0 0 0 0 0 0 1 1 2 1 2 2 2 0 0 1 2 0 2 2 1 2 1 1 2 1 0 2 0 0 1 0 0 1 0 1 1 0 0 0 2 0 2 1 1 0 1 1 0 1 0 1 0 0 2 2 0 2 0 0 1 0 0 0 2 0 1 0 1 0 0 1 1 2 1 1 0 0 0 0 0 1 1 0 1 0 1 0 0 1 1 2 1 2 2 0 1 0 0 0 0 2 1 1 0 1 1 1 1 1 1 0 0 1 0 0 0 0 0 0 2 2 0 1 0 1 1 1 1 2 2 1 1 1 1 0 0 1 2 1 1 2 2 0 2 1 1 2 0 2 1 1 0 2 2 0 0 0 0 1 0 1 1 0 0 1 1 2 2 0 2 0 1 2 0 1 0 1 0 1 2 1 2 0 1 1 2 2 0 1 1 0 2 1 0 0 0 0 0 0 0 2 0 1 0 0 1 1 1 0 0 2 1 1 1 1 1 1 1 2 1 0 0 0 1 2 2 0 2 0 1 0 1 1 1 0 0 0 0 0 2 0 1 2 0 0 1 0 1 2 0 2 2 0 0 0 0 0 0 0 0 0 2 0 0 1 0 0 0 0 0 0 0 0 1 0 0 0 2 2 0 0 1 1 2 1 0 0 1 1 1 2 2 1 1 0 0 0 2 2 0 0 2 2 0 0 0 0 0 0 1 1 1 0 0 0 1 1 0 1 0 0 0 0 2 1 2 0 0 0 0 1 0 0 2 0 0 2 2 0 0 1 1 1 0 1 1 2 0 0 0 0 2 0 1 1 0 1 0 0 0 2 0 1 0 0 0 0 0 0 0 0 0 1 0 1 0 1 1 0 0 2 0 0 0 0 0 2 2 0 0 0 1 0 1 0 0 0 0 0 0 1 0 1 2 0 1 0 0 0 1 2 1 0 1 0 0 0 0 0 1 1 1 0 0 0 1 0 0 0 0 0 0 1 0 2 0 2 0 1 0 1 1 1 0 1 0 0 1 0 0 0 1 1 0 1 0 1 0 0 0 0 0 0 0 2 0 1 1 1 0 2 2 1 1 0 1 2 2 1 0 0 0 1 1 1 2 0 1 0 1 0 0 0 1 1 0 0 0 2 0 2 2 0 0 0 0 0 0 0 0 0 0 1 0 0 2 0 0 0 0 0 2 0 0 2 1 2 2 2 0 0 0 0 0 0 1 0 0 0 1 1 2 0 2 0 0 0 0 2 2 2 0 0 1 1 1 1 1 1 1 1 2 1 0 0 1 0 0 1 1 0 0 1 1 2 0 1 0 1 0 2 0 0 0 2 0 0 0 0 2 0 1 2 1 0 0 0 2 0 2 1 0 1 2 2 1 0 0 0 0 0 1 1 1 1 1 1 0 0 0 0 0 1 1 1 1 0 0 1 0 2 0 0 0 0 0 1 0 0 0 0 0 0 1 0 1 0 0 0
106 0 0 0 1 0 1 2 0 2 2 0 1 1 0 1 0 0 2 0 1 1 1 2 0 0 1 2 2 0 2 0 2 2 0 1 1 1 0 0 2 0 1 1 0 1 1 0 2 0 0 0 1 1 0 2 0 0 0 0 2 0 0 1 0 1 1 0 1 1 0 2 2 1 2 2 2 1 1 0 1 0 2 1 2 0 0 1 1 2 1 1 1 1 0 2 0 2 1 1 0 0 1 0 2 1 2 0 1 1 1 0 0 2 2 2 2 0 1 0 2 0 1 1 0 0 0 0 1 1 0 0 0 0 0 0 0 0 0 0 0 2 0 0 0 0 0 1 1 1 0 2 0 0 0 0 0 0 0 0 1 1 1 1 1 2 0 1 0 1 0 1 2 1 1 0 0 1 1 1 0 1 1 0 0 0 1 2 0 1 0 1 2 0 2 2 1 2 1 0 0 1 0 0 2 0 0 0 1 0 0 2 1 0 2 2 0 0 1 0 1 1 0 0 0 0 0 1 0 0 1 1 0 0 0 0 0 2 2 0 0 0 2 1 1 0 0 1 2 0 0 0 1 0 0 2 1 0 0 0 0 0 0 1 0 0 0 1 1 1 0 2 2 2 0 2 1 0 1 0 0 0 1 1 1 1 2 1 0 2 0 2 0 0 1 0 2 2 0 2 0 1 2 0 0 0 1 2 1 1 0 2 2 0 2 0 2 0 0 1 0 0 2 1 1 0 0 1 0 1 0 2 0 1 0 1 0 1 1 0 0 0 2 0 0 0 1 1 2 1 1 0 1 1 0 1 1 0 0 1 1 0 1 0 1 0 0 2 2 0 2 2 1 1 1 0 1 1 0 2 2 0 2 1 0 0 0 1 1 0 0 0 1 0 1 1 0 2 0 0 0 0 0 2 0 0 0 0 1 1 0 0 0 1 1 0 1 1 1 1 0 1 1 1 1 2 1 2 2 0 2 0 0 1 1 0 0 0 1 0 0 0 0 0 0 2 2 1 1 1 1 0 0 2 1 1 0 1 0 1 2 0 0 0 0 0 1 1 0 1 0 0 2 2 2 0 2 1 2 0 2 0 1 0 1 2 1 1 1 0 0 2 1 1 1 0 1 2 2 2 0 2 1 1 0 1 1 0 1 0 0 1 0 0 1 1 0 0 1 1 1 1 2 1 0 2 0 2 0 2 0 2 1 0 1 0 1 0 0 0 0 1 1 0 2 0 1 0 1 0 0 0 0 1 1 1 1 0 2 0 0 0 0 1 1 0 0 2 0 0 1 2 0 0 0 0 2 2 2 1 1 0 2 1 1 1 2 1 0 1 0 0 0 0 1 0 0 0 0 0 0 2 2 0 1 1 0 0 0 2 1 0 0 0 0 1 1 0 0 0 0 0 0 0 0 1 1 2 0 0 1 1 0 0 2 1 2 0 1 1 2 0 1 2 2 1 1 1 0 0 1 1 2 0 0 1 0 0 2 0 0 0 1 1 1 1 1 1 0 0 0 0 0 0 0 1 1 0 2 0 1 0 0 2 1 0 1 0 0 2 2 1 0 0 0 1 0 0 1 1 1 0 0 0 1 0 2 1 0 0 0 0 0 2 0 1 0 0 1 0 0 1 0 0 1 0 1 1 0 0 2 0 0 2 0 0 1 0 0 1 0 1 1 0 1 1 2 0 0 0 1 0 0 1 0 2 1 0 2 0 0 0 2 1 1 0 0 1 0 0 0 0 2 1 1 0 1 0 0 1 1 1 0 0 0 2 0 1 0 1 0 1 0 1 1 1 0 0 1 1 0 0 0 0 0 2 0 0 0 1 1 1 1 1 1 1 1 2 2 2 2 2 0 0 0 1 0 0 0 1 0 1 1 1 0 1 1 1 1 0 1 1 0 0 0 0 0 0 1 0 0 1 0 2 2 0 0 1 0 0 2 0 0 0 0 1 0 1 1 0 0 0 0 0 0 0 0 1 1 2 2 1 0 0 0 0 1 2 1 0 1 0 0 1 2 0 2 0 0 0 0 1 0 0 2 2 0 1 0 1 0 0 0 0 0 0 2 1 2 0 0 2 1 1 0 2 1 1 1 0 1 1 1 1 1 0 0 0 1 0 0 0 2 2 2 2 2 0 0 0 1 0 1 0 1 0 1 2 2 1 0 1 1 0 1 0 1 1 2 1 1 0 0 0 0 0 1 1 1 0 0 1 0 0 0 0 0 0 1 2 0 0 0 0 1 0 0 0 0 2 1 1
107 1 0 1 0 1 0 2 1 2 1 0 1 2 0 2 0 0 0 2 0 2 0 2 0 0 1 2 2 1 2 0 0 0 2 0 2 1 0 0 1 0 1 1 0 0 0 0 0 2 0 0 1 1 0 2 0 0 1 1 0 1 0 2 0 0 1 0 0 0 0 0 2 0 1 2 2 1 1 1 0 0 2 0 1 0 0 2 2 2 1 1 2 0 0 0 0 2 1 2 1 0 1 0 2 1 2 2 2 0 0 2 1 2 2 2 2 1 2 0 1 0 0 2 0 0 0 2 2 2 1 1 0 0 0 0 0 0 0 0 1 2 0 0 2 2 1 0 0 0 1 1 0 0 1 1 0 0 0 0 2 2 1 1 1 2 0 1 0 1 0 0 0 1 0 0 1 0 0 0 0 0 1 0 0 0 0 1 0 2 1 0 2 0 2 2 2 2 0 1 0 2 1 0 1 0 2 0 2 1 1 1 1 0 1 1 1 0 1 0 0 0 0 1 0 0 1 2 0 0 0 1 0 0 0 0 0 1 0 1 1 1 2 2 2 0 0 0 2 0 0 0 2 1 0 2 0 2 0 0 0 0 0 1 0 0 0 0 0 0 0 1 0 2 0 2 1 2 2 0 2 0 1 2 2 1 0 2 0 2 0 2 0 0 2 0 2 1 0 1 0 0 1 1 0 0 0 2 1 2 1 2 1 0 2 0 1 0 0 1 1 1 1 1 2 0 2 2 0 0 0 2 0 1 0 0 0 0 2 1 2 1 2 1 2 2 0 1 2 1 1 1 0 0 0 0 1 0 0 1 1 0 1 1 1 0 0 1 1 0 1 1 1 2 1 0 1 1 1 1 1 0 1 0 0 0 0 0 0 0 1 0 1 0 2 1 1 0 1 1 1 1 0 2 0 0 0 0 1 0 0 1 0 0 1 0 1 0 0 0 0 2 0 2 1 2 2 1 2 0 2 0 0 2 2 0 0 1 1 0 1 1 0 0 0 2 1 0 1 0 0 0 0 0 0 0 0 1 0 0 2 0 0 0 0 1 0 2 0 0 2 2 2 2 2 0 1 1 1 1 1 2 1 0 0 1 0 2 2 0 2 2 1 0 1 0 0 1 1 2 0 2 1 1 0 0 0 1 0 0 0 1 0 0 1 1 0 0 1 2 2 0 1 0 0 1 1 1 0 1 1 1 1 1 1 0 2 0 2 2 0 1 1 0 1 0 0 0 1 0 1 1 0 1 2 1 1 1 1 1 0 0 0 2 1 1 1 0 0 0 1 1 2 1 0 1 2 2 2 1 0 0 0 1 1 0 1 1 1 1 1 0 0 0 0 0 0 0 0 0 0 2 0 0 0 2 0 0 0 1 1 0 0 0 2 0 1 1 1 0 0 0 1 1 1 1 0 2 0 0 1 1 0 0 2 1 2 0 0 1 0 0 0 1 1 0 1 0 0 0 1 1 0 1 0 2 0 0 2 0 0 0 0 1 1 0 0 1 0 0 0 0 0 0 0 0 2 0 2 0 0 0 0 0 0 2 0 1 0 1 1 1 0 0 0 0 0 0 1 1 0 0 0 0 1 0 2 1 0 1 0 0 0 1 0 0 0 2 2 2 0 0 0 0 1 1 0 0 1 0 0 0 0 2 0 1 0 0 1 1 1 1 0 1 1 1 2 0 0 1 1 0 0 0 0 2 0 0 1 0 0 0 2 1 1 0 0 1 1 1 0 0 2 0 0 0 0 0 0 2 0 2 1 1 0 0 1 1 0 1 1 1 2 2 0 0 0 0 0 0 0 0 0 0 1 1 2 0 0 2 0 0 0 0 0 0 1 2 2 2 2 2 0 0 2 1 0 0 0 1 0 1 0 0 0 0 0 1 1 0 0 0 0 0 0 0 0 0 0 0 1 1 0 2 2 0 0 0 0 0 1 0 0 0 0 1 0 0 0 0 2 1 0 0 2 0 0 0 1 1 2 2 0 0 0 1 0 2 0 0 2 0 0 2 2 0 2 0 0 0 0 1 1 1 1 1 0 2 1 1 1 0 1 0 1 1 1 0 1 0 0 1 2 0 0 1 2 1 0 0 0 1 0 2 1 0 0 1 0 0 0 1 2 0 0 0 1 0 0 0 2 0 2 1 0 0 0 2 0 0 0 1 1 0 0 1 2 0 1 0 0 1 0 0 0 0 0 2 0 0 0 2 0 1 0 1 1 0 0 1 0 0 1 0 1 0 0 0 0 0 2 2
108 0 0 0 1 0 0 2 1 1 1 0 0 0 0 0 0 0 1 1 1 2 0 1 0 0 1 1 2 2 1 2 1 1 2 0 2 2 0 1 0 0 0 1 0 0 0 0 0 2 0 0 1 1 0 1 0 0 1 0 0 1 2 2 0 0 1 0 0 0 0 1 2 0 1 2 2 1 1 0 1 0 2 1 1 0 0 1 1 2 1 1 0 1 0 2 0 2 2 2 0 0 1 0 2 1 2 0 0 0 0 2 0 1 1 1 1 0 0 0 0 0 1 1 1 1 0 0 1 1 0 0 1 1 0 0 1 0 0 0 1 2 0 0 2 2 2 0 0 0 0 0 0 0 2 0 0 1 0 0 1 1 1 1 0 2 0 1 0 2 1 1 0 0 1 0 0 1 1 1 0 1 1 1 0 1 2 2 1 1 0 1 2 2 2 0 0 2 0 0 0 1 1 1 2 1 2 0 2 1 1 1 1 0 2 2 0 0 0 0 2 2 2 0 0 0 2 2 0 1 0 0 0 0 0 0 0 2 2 0 0 0 2 1 1 0 0 0 2 0 0 0 2 0 0 1 0 2 1 1 1 1 0 2 0 0 0 2 2 0 0 2 0 1 1 1 0 0 2 0 0 1 0 1 1 1 0 2 0 2 0 0 0 0 2 0 2 1 1 1 0 1 2 0 2 2 0 2 1 1 0 1 2 2 2 0 1 1 0 1 0 0 2 2 2 0 0 0 1 1 0 1 1 1 0 0 0 2 0 0 0 0 2 0 0 0 0 1 1 1 0 0 0 0 0 0 0 1 0 1 1 0 1 1 1 0 1 2 2 0 2 2 1 2 1 0 1 1 0 2 0 2 0 0 0 0 0 0 0 0 0 1 1 0 2 0 0 0 1 1 1 1 0 2 0 0 0 0 0 1 1 0 0 1 1 0 0 1 0 0 0 0 2 0 0 1 0 0 0 0 0 0 0 0 1 1 0 0 1 0 1 1 0 0 0 1 1 1 1 0 0 1 0 2 1 1 0 2 0 1 2 1 0 0 0 0 0 1 0 0 1 1 2 2 1 1 1 2 1 2 1 1 0 0 0 1 0 1 0 1 0 1 1 1 2 0 2 2 2 2 0 2 1 1 1 1 2 1 0 0 0 2 1 1 0 1 0 1 0 1 1 1 2 0 1 2 0 1 0 2 0 1 0 0 0 0 2 1 1 1 1 1 1 1 1 0 1 1 1 0 0 0 0 0 2 2 2 0 0 0 0 0 0 2 1 1 1 1 0 0 0 0 1 0 1 0 2 2 2 1 0 0 1 1 0 0 1 2 2 2 0 0 0 0 0 0 0 1 1 0 2 0 0 2 2 0 0 0 0 1 2 0 0 2 0 2 0 1 0 0 0 0 0 0 0 1 1 2 0 0 2 2 0 0 1 0 2 1 1 1 1 0 0 1 1 1 2 0 0 0 0 2 0 1 0 2 0 1 1 0 0 0 0 0 1 1 0 1 2 2 0 2 1 0 1 0 1 0 1 0 0 0 1 2 0 1 1 1 0 1 1 0 1 2 2 1 0 0 1 1 0 0 0 0 2 0 2 1 1 1 0 0 0 1 1 1 0 1 1 1 0 0 0 1 1 2 1 0 1 0 1 1 0 2 0 0 1 0 0 0 0 0 0 1 1 0 1 0 0 0 0 0 0 0 0 1 1 1 2 1 1 1 2 2 2 0 0 2 2 2 0 1 2 0 0 0 1 0 0 2 0 2 1 1 2 0 0 2 1 2 0 2 1 2 2 1 0 0 0 0 0 0 0 0 1 1 1 1 0 0 0 0 0 0 0 0 1 2 1 1 1 1 0 1 2 1 1 0 0 2 1 2 1 0 0 0 0 0 1 0 0 0 1 0 1 1 0 0 0 1 0 1 2 1 0 0 2 0 0 0 1 0 2 0 1 1 0 0 1 0 0 0 0 1 1 0 0 2 0 0 0 1 1 1 1 2 0 2 0 0 1 0 1 1 1 0 2 0 0 0 0 2 2 1 2 2 0 0 1 1 1 1 0 0 0 0 2 1 2 1 1 1 2 0 0 2 2 0 0 1 0 0 0 2 0 0 0 0 0 1 0 0 2 1 1 0 0 0 0 1 1 0 0 2 2 0 2 2 1 1 1 2 0 1 0 1 1 0 0 0 0 0 0 0 1 1 2 0 2 0 1 1 0 0 0 1 1 0 0 2 0 0 0 1 0 0 0 0 0 0 1 1
109 1 0 0 0 0 0 2 1 2 2 0 0 0 0 0 0 0 1 1 1 2 0 2 0 0 1 0 2 2 0 2 2 2 0 1 1 2 0 2 0 0 0 0 0 0 0 0 2 1 0 0 0 0 1 1 0 1 1 1 1 0 0 1 1 1 0 0 0 0 0 1 2 1 1 2 2 0 0 0 0 0 2 0 1 0 0 0 0 2 0 1 0 2 0 1 0 1 0 1 1 0 0 0 2 1 2 1 1 0 1 1 1 1 1 1 1 0 1 0 1 1 2 0 1 1 0 2 2 2 2 2 0 0 0 0 0 0 0 0 1 1 1 0 0 1 0 0 0 0 0 0 0 0 0 0 0 2 0 0 0 0 1 1 0 1 0 0 1 1 1 1 1 1 0 0 1 2 0 0 0 2 1 0 0 0 1 2 0 0 2 1 1 0 1 0 1 2 0 0 0 0 1 0 0 0 1 0 1 0 2 0 1 0 1 2 1 0 0 0 2 2 1 0 0 0 2 1 0 0 1 1 0 0 0 0 0 2 2 0 0 0 2 0 0 0 0 0 2 0 0 0 1 0 0 1 1 0 0 1 0 0 0 1 0 0 0 0 1 0 1 2 1 2 0 0 0 1 2 0 1 0 0 1 1 0 0 0 0 2 0 0 0 0 2 0 2 0 0 1 0 0 1 1 0 0 0 2 2 2 1 2 1 1 1 1 2 0 1 0 1 1 1 1 2 0 2 1 0 0 0 0 0 0 0 0 0 1 1 0 0 0 1 0 1 1 0 0 2 1 0 0 0 0 0 0 0 1 0 1 1 0 2 1 2 0 1 2 1 0 1 1 1 2 1 0 1 2 1 1 0 1 1 0 0 0 0 0 0 0 0 1 0 0 2 0 0 0 1 1 1 1 0 2 0 2 2 1 0 2 0 0 0 1 1 0 0 0 1 0 0 0 0 2 1 2 0 1 1 2 0 1 0 0 1 1 0 1 0 0 1 1 0 0 0 2 1 1 0 0 0 0 0 2 1 1 0 1 0 1 1 1 0 0 0 0 0 1 0 1 0 0 2 2 1 0 1 2 2 0 1 2 0 0 0 0 0 1 1 0 1 2 0 2 1 0 1 1 1 2 0 2 2 0 0 1 1 1 0 0 0 1 1 0 2 0 0 1 0 1 1 1 2 1 0 1 1 0 1 1 0 0 1 1 1 0 2 0 2 2 0 1 2 0 2 0 2 0 0 0 0 0 0 2 2 0 0 1 1 1 0 0 0 1 0 1 1 1 1 1 0 1 1 0 1 0 2 1 1 1 0 0 1 2 1 0 0 2 1 1 1 0 1 0 0 0 0 0 0 0 0 2 0 1 1 1 1 0 0 1 0 0 0 1 2 0 0 0 0 1 0 0 0 0 0 1 1 1 0 0 1 1 0 0 0 0 2 0 1 2 1 1 1 1 2 1 1 0 0 0 0 1 1 0 1 1 0 0 1 0 0 0 1 1 1 1 0 1 0 0 1 0 0 1 1 0 2 0 1 0 1 1 1 1 0 0 2 2 0 0 2 2 1 1 0 0 0 0 1 1 0 0 0 0 1 0 2 1 0 0 0 0 0 0 0 1 0 0 0 0 0 1 0 0 1 1 0 0 0 0 0 0 0 2 0 0 0 0 1 1 0 1 0 0 0 1 1 1 0 0 1 1 0 1 0 1 1 1 2 1 1 0 0 1 0 0 1 1 0 0 0 2 1 0 0 1 1 0 1 1 0 1 0 0 0 2 0 1 1 1 0 1 1 2 1 1 0 0 0 1 1 0 0 0 0 2 2 0 2 0 0 0 2 2 2 0 2 1 0 0 0 0 0 0 2 0 0 0 0 2 0 2 0 1 0 0 0 2 2 0 0 1 0 0 0 0 0 1 0 0 1 1 0 2 2 0 0 0 0 0 0 0 0 0 0 1 0 0 2 1 0 0 0 0 0 0 0 1 1 1 2 2 0 0 0 0 0 1 0 0 0 0 1 1 1 0 1 0 0 0 1 1 0 0 2 1 0 2 1 1 1 0 0 0 0 0 2 1 1 1 0 2 2 1 1 0 1 2 0 0 0 1 1 1 2 0 2 0 2 0 0 0 1 0 0 1 1 1 0 1 0 0 0 1 1 0 2 1 0 0 0 0 0 0 1 0 0 0 1 0 0 0 0 0 0 0 0 0 2 0 1 1 0 0 0 0 0 0 0 2 1 1 0 0 0 0 0 0 0 1 1 0
110 0 0 0 1 0 0 2 2 2 0 0 0 0 0 0 0 0 0 2 0 2 0 2 0 1 0 2 2 0 1 0 2 2 0 1 1 1 0 0 2 0 0 0 0 0 0 0 1 1 0 0 0 0 1 1 0 0 0 1 0 1 1 1 0 0 1 0 0 0 1 0 1 0 2 1 2 1 1 0 1 0 2 0 2 0 0 0 0 2 0 0 1 2 0 1 0 0 0 1 1 1 0 0 2 1 2 1 1 0 0 2 0 2 2 2 2 0 1 0 1 0 2 0 2 2 0 0 0 0 0 0 0 0 0 0 0 0 0 0 1 2 0 0 1 1 0 0 0 0 0 0 0 0 0 0 0 1 0 0 0 0 2 0 1 1 0 0 0 2 2 0 0 1 1 0 0 1 2 2 0 1 1 1 0 1 1 1 1 2 0 0 2 2 2 2 1 2 0 0 0 0 1 0 2 0 2 0 1 0 2 2 1 0 1 1 0 1 1 0 1 1 1 0 0 0 2 2 0 0 1 1 1 1 1 0 0 2 2 0 0 0 2 2 2 0 0 0 2 0 0 0 1 0 0 1 0 0 0 0 0 0 0 0 0 0 0 0 2 0 1 1 0 2 0 0 0 1 1 0 0 1 1 2 2 2 1 2 0 2 0 1 1 0 2 0 2 1 1 2 0 0 1 1 0 0 0 2 1 1 0 1 2 1 1 0 2 0 0 0 0 0 2 0 1 0 0 1 1 2 0 2 0 1 0 0 0 1 1 0 1 0 1 0 1 2 0 0 2 0 0 0 0 0 0 0 0 0 0 1 1 0 0 0 0 0 1 2 2 0 2 2 1 2 1 0 2 2 1 1 1 1 1 0 0 0 0 0 0 0 0 1 0 0 2 0 0 0 0 0 0 0 0 1 0 0 1 1 0 0 2 0 0 0 0 0 0 0 0 0 1 1 0 1 0 2 1 0 0 0 0 0 1 2 1 1 0 0 1 0 1 0 0 0 0 2 0 0 1 0 0 0 0 2 1 1 0 1 0 1 1 2 1 0 0 1 0 1 0 1 0 0 2 2 1 1 1 0 2 0 2 2 1 1 0 1 0 2 0 1 1 2 0 2 0 0 1 2 2 1 1 2 1 1 0 1 1 0 0 0 0 1 1 0 1 1 0 1 1 1 1 1 2 0 0 1 1 0 0 0 1 0 1 0 1 0 0 0 1 1 1 0 1 0 2 0 1 1 1 0 0 0 1 1 1 0 0 0 1 1 1 0 0 2 0 2 2 1 1 1 0 0 1 0 0 0 0 1 1 2 0 0 1 1 2 1 2 1 0 1 0 0 0 2 2 1 1 0 0 0 0 2 1 0 0 2 0 0 0 1 0 0 0 0 2 1 0 1 0 0 0 0 0 0 0 2 0 1 0 0 1 1 0 0 2 0 2 0 0 2 1 0 0 0 2 2 2 0 1 0 0 1 1 0 1 1 0 0 2 0 0 0 1 2 2 1 1 2 0 0 1 1 0 1 1 0 2 0 1 0 0 2 0 1 0 1 1 1 0 1 1 1 1 1 0 0 1 0 1 2 0 0 0 0 0 0 2 2 0 0 0 0 0 2 0 0 0 1 1 1 0 0 1 0 0 2 0 1 0 1 2 0 1 1 0 2 2 0 1 0 0 1 1 1 2 0 2 1 0 0 0 0 0 1 0 1 1 0 2 0 0 0 1 0 0 1 1 0 2 2 1 0 2 0 0 0 0 0 2 0 0 1 1 1 1 0 0 2 0 2 0 0 2 2 0 0 0 1 0 0 1 0 0 0 0 0 2 1 0 0 0 0 0 0 0 0 1 2 2 2 2 2 0 1 1 1 1 0 2 2 1 1 1 0 0 1 1 0 1 0 1 0 1 0 1 1 0 0 0 1 0 1 0 2 2 0 0 0 1 0 2 0 1 0 0 0 1 0 2 0 0 0 0 1 1 0 0 0 1 1 2 2 0 0 0 0 1 2 0 0 0 0 1 1 1 0 2 0 0 0 0 2 1 1 2 1 0 1 0 2 0 0 0 0 2 1 2 1 2 1 0 2 2 1 0 0 1 2 1 0 0 1 1 1 2 0 1 2 0 0 0 0 1 0 0 2 1 1 1 1 0 0 2 2 0 0 2 2 2 0 0 0 0 0 1 1 2 1 1 1 0 0 1 0 0 1 1 1 1 0 0 1 0 1 0 1 0 0 1 2 0 0 0 1 0 0 0 0 0 0 1 0
111 0 0 0 0 0 1 2 0 1 1 1 0 1 0 1 0 0 0 2 0 2 0 2 0 0 1 1 2 1 1 0 1 1 0 2 1 2 0 1 1 0 0 0 0 0 0 0 1 1 0 0 2 2 0 1 1 0 0 0 1 1 0 2 0 0 1 0 0 0 0 0 2 0 1 2 2 1 1 0 1 0 2 0 2 0 0 0 0 1 0 0 2 2 0 0 0 0 0 0 1 0 1 0 2 0 2 0 0 0 0 1 0 1 1 1 1 1 2 0 1 0 2 0 2 2 0 1 1 1 0 0 1 1 0 0 1 0 2 0 0 2 0 0 1 1 1 0 0 1 0 0 0 0 0 0 0 1 0 1 2 2 1 1 1 2 1 0 1 1 1 1 2 1 1 0 0 1 1 1 0 2 1 0 0 0 0 1 0 1 0 2 2 1 2 2 1 2 0 0 0 1 1 1 2 0 2 1 1 1 2 0 1 0 1 2 0 0 1 0 1 1 1 0 0 1 0 0 0 0 1 1 0 0 0 0 0 2 2 0 0 0 1 1 1 1 1 0 2 0 0 0 1 0 0 0 0 1 0 0 0 1 0 1 0 0 0 1 2 0 0 0 0 2 1 1 0 1 2 0 0 1 1 2 2 2 0 2 0 2 0 1 0 0 1 0 2 1 0 0 0 1 1 1 0 1 0 2 1 2 1 2 2 0 1 0 1 0 0 0 1 1 2 1 2 0 1 1 0 0 0 0 0 2 0 0 0 1 2 0 0 0 2 0 1 1 1 0 2 1 0 0 0 0 0 0 0 0 0 2 2 0 2 1 2 1 0 2 1 0 1 1 0 2 1 0 2 2 0 2 0 2 0 0 0 0 0 0 0 0 0 1 1 0 2 1 1 1 0 0 0 0 0 2 1 1 1 0 0 1 1 0 0 0 0 0 0 1 1 1 0 1 0 1 0 2 0 1 2 1 0 1 0 0 1 1 0 0 1 0 1 1 0 0 0 0 2 1 0 0 0 0 0 2 2 1 1 2 0 1 0 2 0 1 1 1 0 1 0 1 1 1 2 2 2 0 2 1 0 1 2 2 1 0 1 2 1 1 0 1 0 1 0 2 1 0 1 2 2 2 0 2 2 0 0 0 1 0 0 0 0 1 1 0 1 1 0 0 0 0 0 2 2 2 0 2 0 0 1 1 1 0 2 1 1 0 2 0 2 2 1 1 1 0 1 2 0 1 1 0 0 0 0 2 0 0 0 0 1 1 1 0 1 2 0 1 1 1 1 1 0 0 0 0 0 0 2 2 2 1 1 0 1 1 0 0 1 2 2 2 0 0 0 0 1 0 0 0 0 0 0 2 0 0 0 2 0 0 0 1 1 0 0 1 0 1 1 1 0 1 0 0 0 0 0 1 1 2 0 0 0 0 0 0 2 1 2 0 0 2 1 1 1 1 2 1 1 0 0 0 0 2 1 0 0 0 0 1 1 0 0 0 1 2 2 2 0 1 0 0 0 0 1 0 0 0 1 1 2 0 1 0 0 2 0 0 2 0 0 1 1 0 0 0 0 0 0 0 2 2 0 0 0 0 1 0 1 1 0 0 1 0 0 2 0 0 0 0 0 0 0 0 0 1 0 1 1 0 0 0 0 0 0 2 0 0 1 0 1 1 0 1 0 0 0 1 1 0 0 0 0 0 0 0 0 1 2 1 2 1 1 1 1 1 1 1 0 0 1 1 1 0 2 1 1 0 1 0 1 0 0 0 1 1 1 1 0 1 0 1 1 0 0 0 0 0 0 2 0 0 2 0 0 1 1 1 2 0 1 0 0 0 0 0 0 0 2 2 2 2 2 2 0 1 1 1 0 0 1 1 1 0 0 0 0 0 0 1 1 0 1 1 1 0 0 0 1 0 2 0 0 0 2 2 0 2 2 1 1 1 0 0 0 0 0 0 1 0 1 1 1 0 0 0 2 0 0 2 1 1 1 1 0 0 0 0 0 2 0 0 0 0 1 1 0 0 2 0 0 0 0 2 2 2 2 2 0 2 1 1 1 2 0 0 0 0 2 0 2 0 0 2 2 0 0 2 1 1 1 0 0 0 2 2 2 0 1 1 1 0 0 0 2 2 2 0 1 0 0 0 1 0 1 1 1 0 1 1 0 0 0 0 1 0 2 0 0 1 1 1 1 0 0 0 0 1 2 0 1 0 0 1 1 0 0 0 0 0 0 1 0 0 0 1 1 0 0 0 0 1 1 1
112 1 0 1 1 0 1 1 2 0 0 1 0 0 0 0 0 0 1 2 1 2 0 2 0 0 1 2 2 1 2 1 1 1 1 1 1 0 0 0 2 0 0 0 1 0 0 0 2 0 0 0 1 1 0 2 0 0 0 0 1 1 0 0 1 1 1 0 0 0 1 1 2 1 1 2 2 0 0 2 0 0 2 0 2 0 0 0 0 2 0 0 1 2 0 2 0 2 1 2 1 0 1 0 2 0 2 1 1 0 0 2 0 1 1 1 1 0 1 0 1 0 1 1 1 1 0 2 2 2 2 2 1 1 0 0 1 0 0 0 0 2 0 0 2 2 0 0 0 0 0 0 0 1 0 0 0 2 0 0 0 0 1 1 0 2 0 0 0 1 1 0 0 1 1 0 0 0 0 0 0 0 0 2 0 2 2 0 0 2 0 0 1 0 1 2 0 2 0 0 0 0 0 1 2 0 1 0 1 0 1 0 1 0 0 2 1 0 1 0 1 1 1 1 0 0 2 2 0 0 0 0 1 1 0 1 0 2 2 1 1 1 2 2 2 0 0 0 2 0 0 0 1 1 0 1 0 2 0 0 0 0 0 0 0 0 1 0 1 0 0 1 1 1 0 0 0 0 1 0 0 1 0 1 0 0 0 2 0 2 0 2 0 0 1 0 2 0 0 1 0 0 2 0 0 1 1 2 1 1 0 1 2 1 2 0 1 1 0 1 0 0 1 0 1 0 1 1 2 2 0 0 0 0 0 0 0 1 1 0 0 0 1 0 0 0 1 0 2 1 0 0 0 1 0 1 1 0 0 2 2 0 1 0 1 1 0 2 2 1 2 2 1 1 0 2 1 1 1 1 0 0 0 1 1 0 0 0 0 0 0 1 0 0 1 1 1 0 1 1 1 1 0 1 0 0 1 1 0 0 2 0 0 0 0 0 1 0 0 0 0 0 1 1 0 1 1 1 0 0 0 0 1 0 1 1 1 0 0 0 0 2 0 1 1 2 1 1 0 0 0 0 0 1 0 0 0 1 1 0 1 2 0 0 0 0 1 0 0 0 0 0 1 1 1 0 1 2 2 0 2 1 1 0 0 0 0 1 0 1 0 2 1 0 0 0 1 2 1 1 2 1 1 1 1 0 1 0 1 0 0 1 1 0 0 2 1 1 1 2 2 0 2 0 1 2 0 1 0 1 0 1 0 0 1 1 2 1 2 2 1 1 1 0 2 1 1 0 1 1 0 1 0 2 0 1 0 0 1 0 1 0 0 2 0 2 2 1 0 0 1 1 1 0 0 0 2 1 1 2 1 0 1 1 0 0 1 0 0 0 0 0 0 1 1 0 1 2 2 0 2 0 1 1 2 0 1 0 1 1 0 0 0 1 1 1 0 0 0 0 0 0 1 1 1 0 1 2 0 0 2 2 0 0 2 0 2 0 1 2 1 1 0 1 2 2 2 0 1 0 1 2 0 2 0 2 0 0 0 0 0 0 0 0 0 0 0 0 0 0 0 0 0 0 1 0 2 1 2 0 0 0 0 0 0 0 0 1 0 1 0 1 0 0 0 0 0 0 0 0 0 0 0 1 0 1 1 1 0 0 1 0 0 0 0 0 0 0 0 0 0 1 2 0 0 1 0 0 2 0 1 1 1 2 0 1 0 0 0 0 0 0 2 0 2 0 2 0 0 0 0 0 0 1 0 1 0 1 2 1 1 1 2 1 1 0 1 1 1 1 0 0 1 0 0 0 0 0 1 0 1 0 0 0 0 1 1 2 0 2 0 0 2 2 1 0 1 0 1 0 0 0 0 0 0 2 2 1 0 0 0 0 1 1 1 1 1 2 0 1 1 1 0 0 1 1 0 0 1 2 1 1 1 0 0 0 0 0 0 0 0 0 0 0 0 0 0 0 0 0 0 2 1 1 1 0 1 0 1 0 2 0 0 0 0 2 0 0 1 0 0 0 0 1 2 2 0 2 0 0 0 1 0 0 0 0 1 1 1 1 0 0 0 1 2 1 1 0 0 0 0 1 1 0 2 2 0 0 1 0 2 1 1 1 2 1 0 0 1 1 0 1 2 1 0 0 2 1 0 1 0 0 1 1 2 0 1 2 0 0 0 0 1 1 2 0 0 0 0 0 1 1 1 0 0 0 1 2 2 0 0 0 0 0 1 0 1 2 2 2 2 0 0 1 0 1 2 0 2 0 1 1 0 1 0 0 0 0 1 2 0 0 0 0 0 0 0 0 1 1 1 0
113 1 0 0 1 0 0 2 2 1 0 0 1 1 0 0 0 0 0 1 0 2 0 2 0 1 0 2 2 0 2 0 0 0 2 0 2 0 0 0 2 0 0 0 1 0 0 0 2 0 0 0 2 2 0 1 1 0 0 0 0 0 0 2 1 1 1 1 0 0 0 2 2 0 1 2 2 1 1 0 1 0 2 0 1 0 0 1 1 2 0 1 0 2 0 2 1 1 0 2 1 0 1 0 2 1 2 1 1 0 0 1 1 2 2 2 2 0 0 0 2 0 2 0 2 2 0 1 1 1 0 0 1 1 0 0 0 0 0 0 1 1 0 0 2 2 0 0 0 0 0 0 0 1 1 0 0 1 0 0 0 0 2 0 1 2 1 1 1 1 0 0 1 1 0 2 0 0 0 0 0 0 0 1 0 1 1 0 0 1 0 0 1 0 1 1 2 0 0 0 0 1 1 1 2 0 2 0 1 0 0 2 2 0 1 2 2 0 1 0 1 1 1 0 0 0 2 1 0 0 0 0 0 0 0 0 0 2 2 0 0 0 2 1 1 0 0 0 2 0 0 0 0 0 0 2 1 0 0 0 0 0 0 2 0 0 1 0 1 0 0 2 0 2 1 1 0 0 1 0 1 1 0 2 1 1 0 0 1 2 0 1 1 0 1 0 2 2 1 2 0 0 2 0 1 2 0 2 1 1 1 1 2 0 1 0 2 2 1 0 1 1 2 0 2 0 1 2 0 1 0 2 1 1 0 0 0 1 1 0 0 1 1 0 2 2 0 1 1 2 1 1 0 0 0 0 0 0 0 1 1 0 2 1 2 0 0 2 2 0 2 2 2 1 1 0 1 1 0 2 1 1 1 0 1 1 0 0 0 1 1 1 1 0 2 1 1 0 2 2 2 2 0 1 0 0 1 1 0 1 0 0 0 1 1 1 0 0 2 0 0 1 2 2 1 2 2 0 1 1 0 0 0 1 1 0 0 1 1 1 1 1 0 0 0 2 0 0 1 0 0 1 0 1 1 1 0 2 1 1 1 1 1 0 0 1 0 2 0 1 0 0 1 1 0 0 0 2 1 2 1 1 2 0 2 2 2 1 1 0 1 1 0 2 1 0 0 0 0 2 0 2 1 1 0 1 2 1 1 0 0 2 2 0 0 2 0 0 1 0 1 2 2 1 0 1 1 0 0 1 1 0 2 1 2 1 2 1 1 1 0 1 0 0 1 0 2 1 1 0 0 0 0 1 1 1 1 1 0 0 0 1 1 2 0 1 1 1 1 1 1 1 2 0 0 0 2 2 2 1 1 0 2 0 2 2 2 1 1 1 0 0 1 0 0 0 0 2 2 0 2 0 0 1 1 1 1 0 0 1 0 0 0 1 0 1 0 0 0 1 0 0 1 1 1 0 1 1 0 0 2 2 0 0 1 1 1 0 1 2 2 1 2 2 2 0 2 0 0 0 1 2 1 1 0 2 0 1 1 0 0 0 1 1 1 1 1 1 2 1 0 2 0 0 0 0 2 1 1 1 1 0 1 2 0 1 1 2 1 1 1 0 1 1 0 0 0 0 1 1 0 1 0 1 0 1 1 1 0 1 1 0 0 1 0 1 0 1 0 0 0 0 1 0 0 1 0 0 2 0 1 1 0 2 0 1 0 0 1 1 0 1 1 1 2 0 2 0 0 0 0 0 0 0 0 2 0 0 2 0 0 0 1 1 0 1 0 2 2 2 0 0 2 1 1 0 1 0 0 1 0 2 1 1 1 1 0 2 1 2 0 1 2 2 1 0 0 1 0 0 1 0 0 0 0 2 1 0 0 1 0 0 2 2 2 0 2 2 1 1 1 2 0 1 2 1 1 0 0 1 0 1 0 0 0 0 0 0 0 0 0 0 1 0 0 0 1 0 0 0 0 1 1 1 1 0 1 1 0 0 2 0 1 0 0 0 1 0 2 0 0 0 0 1 2 1 0 0 0 0 2 2 0 0 0 0 1 2 0 1 1 0 1 1 1 1 1 0 1 0 1 0 2 2 1 2 0 1 0 2 0 1 1 1 2 2 0 1 1 1 0 1 2 0 0 2 1 1 0 0 1 0 1 1 1 0 1 1 0 0 0 0 0 0 0 0 1 0 1 0 0 1 1 1 1 0 1 2 1 0 0 0 0 0 2 0 0 0 0 1 0 0 0 0 0 0 0 1 1 0 0 1 0 0 0 0 0 0 0 1 0 0 1 0 1 0 0 0 0 0 2 1
114 0 0 0 1 0 0 0 2 0 0 1 0 0 0 0 0 0 1 1 1 0 0 1 0 0 1 0 0 1 1 0 1 1 1 1 1 1 0 1 1 0 0 1 0 0 0 0 1 1 0 0 0 0 2 1 0 0 0 2 0 0 0 2 0 0 0 0 0 0 1 1 2 0 0 2 2 1 1 0 1 0 0 2 0 0 0 1 1 2 1 1 1 1 0 1 0 1 0 1 1 0 1 0 2 0 2 0 1 1 0 1 1 2 2 2 2 0 2 0 0 0 1 1 0 1 0 0 1 1 0 1 0 0 0 0 0 0 0 0 1 1 0 0 0 0 0 0 0 0 0 0 1 0 1 1 0 2 0 0 1 0 1 1 0 2 0 1 0 2 1 1 2 2 1 0 1 1 0 0 0 1 1 1 0 1 1 1 0 1 0 0 2 1 2 2 2 2 0 0 0 0 0 0 2 0 1 0 0 1 1 2 1 0 2 2 1 1 1 0 1 1 1 0 0 0 1 2 0 0 0 0 0 0 0 0 0 2 2 0 0 0 2 1 1 0 0 0 2 0 0 0 1 0 1 1 0 1 1 0 0 0 0 1 0 0 0 0 2 0 0 2 0 2 1 1 0 0 1 0 0 0 0 1 1 0 1 0 0 2 0 2 1 0 1 0 2 0 1 1 0 0 2 0 1 1 0 2 0 2 0 2 2 1 2 0 2 0 0 0 1 1 1 0 2 0 1 1 0 1 0 2 1 1 0 0 0 1 0 1 0 1 2 0 0 0 1 0 2 1 0 0 0 1 0 1 1 0 0 0 0 0 2 2 2 0 0 2 1 0 1 1 1 2 2 0 0 1 1 1 0 0 0 0 1 0 0 0 0 0 0 0 0 1 2 2 2 0 1 1 1 1 0 2 0 1 0 0 0 2 0 0 0 1 1 1 0 0 0 0 0 0 0 2 1 2 2 2 2 0 2 0 0 0 1 1 1 0 1 0 2 0 0 0 0 2 2 1 0 0 0 1 0 2 1 1 0 2 2 1 1 1 1 0 0 1 0 0 0 1 0 0 2 2 1 1 1 2 2 0 1 1 0 0 0 0 0 1 0 1 0 1 1 0 0 0 0 2 2 2 0 2 1 1 1 2 2 0 2 0 1 1 1 1 1 0 0 1 0 1 1 1 2 0 1 2 0 0 0 2 0 0 1 0 0 1 2 2 2 2 0 1 1 0 2 0 1 1 2 0 0 0 0 0 2 2 2 0 2 0 1 0 0 2 1 1 1 0 0 0 1 1 0 0 0 0 1 1 1 2 0 0 1 1 1 1 1 1 0 1 0 0 1 0 0 1 0 0 0 0 1 1 0 2 2 1 2 0 0 1 0 0 0 0 2 0 0 1 0 0 0 0 1 1 1 0 1 1 0 0 0 1 0 0 2 1 2 0 1 1 1 1 0 0 2 2 2 1 0 0 2 0 1 1 0 2 0 0 1 0 0 0 1 1 0 0 0 1 0 0 2 0 0 0 0 0 2 1 2 0 0 1 1 1 0 1 0 2 0 0 2 0 0 0 0 0 0 0 2 2 1 1 0 1 0 1 0 1 0 0 0 0 0 1 0 0 0 0 0 0 0 1 1 0 0 2 0 0 0 0 1 0 0 2 0 0 0 0 0 1 0 1 0 1 1 1 2 1 0 0 0 0 0 0 0 2 0 0 0 0 0 0 2 2 1 0 0 0 1 1 1 0 1 0 0 0 2 0 0 1 0 0 0 0 1 1 0 2 2 2 0 2 0 1 1 1 0 0 1 0 0 0 0 0 0 1 1 0 0 1 0 1 1 0 0 0 0 2 0 0 0 0 0 1 2 2 2 0 1 2 1 1 1 0 0 0 0 2 1 0 0 0 0 0 1 0 0 1 0 0 1 1 1 1 1 0 1 0 0 0 0 0 0 0 0 0 0 0 2 0 0 0 0 1 1 1 0 0 1 1 1 2 2 2 0 2 0 1 1 0 1 0 0 1 0 0 2 0 0 0 0 2 1 1 1 1 1 1 0 1 0 2 0 1 1 0 1 0 2 0 0 2 1 2 0 2 1 1 0 1 0 0 0 2 0 0 0 0 1 0 0 0 2 2 2 1 0 0 0 0 0 2 1 1 1 0 1 1 0 0 0 0 0 0 1 1 1 1 1 1 0 0 0 0 0 0 0 1 1 0 0 1 0 1 0 1 1 0 0 2 1 1 0 0 1 0 0 0 0 0 0 0
115 0 0 0 0 0 0 2 1 2 1 0 0 2 0 2 1 0 0 2 0 2 0 2 0 1 0 2 2 0 1 1 0 1 2 0 2 2 0 1 0 0 1 1 0 1 2 0 1 1 0 0 0 1 1 1 1 0 0 0 0 1 0 1 0 0 1 0 0 0 0 1 2 0 0 2 2 1 1 0 1 0 1 1 1 1 1 1 1 1 1 1 1 2 0 1 0 0 0 0 1 1 1 0 2 0 2 0 0 0 0 1 0 1 1 1 1 0 0 0 2 0 0 2 0 0 0 1 2 1 0 0 0 0 0 0 0 0 0 0 1 1 0 0 1 1 0 0 0 1 1 0 0 2 1 0 0 1 0 0 2 2 1 1 0 1 0 1 0 1 0 1 0 1 0 0 0 1 0 0 1 1 0 1 0 1 1 1 1 1 0 0 2 1 2 1 2 2 0 0 0 0 0 2 2 0 1 0 0 0 1 2 2 0 2 2 0 0 0 0 0 0 1 1 0 0 2 2 0 1 0 0 1 1 0 1 0 2 2 0 0 0 2 2 2 0 0 0 1 0 0 0 1 0 0 1 1 0 0 0 0 0 0 1 0 0 0 0 2 0 0 1 0 2 0 0 1 1 2 0 1 0 0 2 1 1 1 2 0 2 0 1 0 0 2 0 2 1 0 2 0 0 2 0 0 1 1 1 2 2 2 2 1 0 0 0 1 0 0 1 0 0 0 0 1 0 1 2 1 1 0 1 0 2 0 0 0 0 2 1 2 1 0 0 1 1 0 0 2 2 1 1 0 0 0 0 1 0 0 1 1 0 0 0 0 1 0 2 0 0 0 1 1 2 1 0 2 2 1 1 0 1 0 1 1 0 0 0 0 0 0 1 0 0 2 0 0 0 1 1 1 1 0 1 1 0 1 0 0 2 0 0 0 1 1 0 1 0 0 0 1 1 2 0 0 1 0 1 1 0 1 0 0 2 2 1 0 2 2 2 0 1 0 0 0 1 1 1 0 0 0 1 0 1 0 0 0 1 0 0 2 0 1 0 1 2 0 1 0 1 0 0 2 1 2 0 1 1 1 1 2 1 0 0 0 1 0 1 1 0 1 1 0 2 1 0 0 1 2 1 1 1 1 1 0 1 1 0 2 0 1 1 1 0 1 1 0 0 2 1 1 0 1 0 0 1 1 0 1 1 1 0 0 0 0 0 1 1 1 1 1 1 1 1 1 1 2 1 2 0 0 0 0 0 2 1 1 0 0 1 0 1 2 2 0 0 0 0 0 0 0 0 2 0 1 0 2 2 2 0 2 0 0 1 1 0 1 0 0 0 0 0 0 0 0 0 0 0 0 0 0 1 0 0 0 1 0 0 0 1 0 0 0 1 1 0 0 0 0 0 0 0 0 1 1 0 0 1 0 0 1 1 0 0 2 0 2 0 1 1 1 0 1 1 2 2 2 0 0 0 2 2 0 0 1 2 0 1 2 0 0 0 2 1 1 1 0 1 1 0 1 1 1 0 0 1 0 0 1 0 0 1 0 1 1 1 0 0 0 2 2 0 1 1 0 0 1 0 0 0 0 0 0 0 1 0 2 2 0 1 0 0 0 1 0 1 0 0 0 0 0 1 0 1 1 2 1 0 0 0 0 0 0 2 0 0 0 0 0 0 0 0 0 0 0 0 0 1 0 1 2 1 0 1 0 1 1 0 0 0 0 0 2 1 0 0 1 2 2 2 0 1 1 0 0 0 1 0 0 0 0 0 1 1 1 1 0 0 0 0 2 0 1 1 0 0 0 0 1 1 1 0 0 0 1 1 1 2 0 0 0 0 0 0 0 0 0 1 1 2 2 1 0 0 2 0 0 0 0 1 0 1 1 0 0 0 0 0 1 0 1 1 2 0 0 0 2 0 0 0 0 2 1 2 1 0 1 0 0 1 0 0 0 0 0 2 0 0 1 0 1 0 0 1 1 0 0 0 2 2 2 2 1 1 1 1 0 2 0 0 0 0 0 1 2 1 1 0 0 0 0 2 0 0 2 2 0 2 1 1 1 2 0 1 1 0 1 0 0 0 0 0 1 1 0 1 0 2 1 0 0 1 1 2 1 0 0 2 0 0 0 0 2 2 2 2 0 2 0 0 2 0 2 0 0 1 1 2 1 0 0 0 0 0 1 0 0 0 2 2 0 0 0 0 0 0 0 1 1 1 1 1 0 1 0 1 0 1 0 2 1 1 0 0 0 0 0 0 0 0 0 0
116 0 0 0 0 0 0 2 1 2 1 0 0 1 0 1 0 0 0 2 1 2 0 2 0 1 1 2 2 0 1 1 0 1 2 0 2 0 0 0 1 0 1 1 0 1 0 0 1 2 1 0 0 0 0 1 0 0 0 0 0 0 0 2 0 0 1 0 0 0 1 2 2 0 0 2 2 0 0 1 0 0 1 0 1 0 0 1 1 2 1 1 1 1 0 1 0 1 1 1 1 0 1 0 2 0 2 1 1 0 0 1 0 1 2 2 1 0 1 0 2 0 0 2 0 0 0 0 2 1 0 0 0 1 0 0 0 0 0 0 0 2 0 0 0 0 0 0 0 0 1 1 0 1 0 0 0 1 0 0 0 0 2 0 0 1 1 1 0 1 0 1 0 0 0 0 0 1 1 1 0 0 0 1 0 1 1 1 1 2 0 0 2 2 1 1 1 2 0 0 0 0 1 0 2 0 2 0 1 0 2 1 0 0 2 2 1 0 2 1 0 0 0 0 0 1 1 0 0 0 0 0 0 1 1 0 0 2 2 0 0 0 2 2 2 0 0 0 1 0 0 0 0 1 1 1 1 1 1 1 1 1 0 1 0 0 0 1 2 0 0 2 0 2 0 0 0 0 0 0 0 0 0 1 2 1 0 0 1 2 0 1 0 0 1 0 2 0 0 1 0 0 2 0 1 0 1 2 0 0 0 1 2 1 2 0 1 0 0 1 1 1 2 1 0 0 0 2 0 0 0 1 0 2 0 1 1 2 0 2 1 1 2 0 1 1 0 1 2 1 1 1 0 0 0 0 0 0 0 2 2 0 1 0 1 1 1 2 1 0 1 1 1 2 1 0 0 1 0 2 2 0 0 0 0 0 0 0 0 0 0 1 1 0 1 1 1 1 1 1 0 1 0 2 1 1 0 1 0 2 0 0 0 0 0 0 0 0 0 0 0 1 1 2 0 2 0 0 1 0 0 0 1 1 0 0 0 0 0 0 2 0 0 0 0 2 0 2 0 0 0 1 0 2 1 1 0 2 1 1 1 2 1 0 0 1 0 2 0 1 1 1 0 0 1 0 0 1 2 1 1 2 1 0 1 2 1 2 0 2 0 2 0 2 2 0 2 1 1 2 0 2 0 2 0 2 2 0 0 0 0 0 2 0 0 2 0 1 0 1 1 1 2 0 0 2 0 0 0 0 1 0 0 0 0 0 1 1 2 2 1 2 1 0 1 1 0 0 1 1 0 1 0 2 0 0 0 1 0 2 0 0 1 1 0 0 0 1 1 1 1 2 2 0 1 0 2 1 1 2 0 0 1 1 1 0 2 1 1 1 0 1 0 0 0 2 0 1 1 0 1 1 0 1 1 1 1 0 0 0 0 1 0 1 0 0 0 1 0 0 0 0 0 1 1 0 0 1 0 0 0 0 0 0 1 0 2 0 0 2 1 1 1 2 1 1 2 0 1 0 0 2 1 0 0 1 0 0 2 0 0 0 1 2 2 1 1 0 0 0 0 0 0 0 0 0 2 0 2 0 0 1 0 1 1 1 0 1 0 1 1 1 1 2 0 0 0 0 1 1 0 0 0 0 1 0 2 1 1 1 1 0 0 2 0 0 0 1 1 1 0 0 0 0 1 2 0 0 0 0 0 0 0 2 0 0 1 0 0 0 0 0 0 1 1 1 2 0 0 0 0 0 0 0 0 2 0 0 1 1 0 1 1 0 0 1 1 1 0 0 0 0 2 0 0 0 1 0 2 0 1 0 0 0 0 0 2 2 0 2 0 1 2 2 1 0 1 0 0 0 0 0 0 0 0 1 1 0 0 2 0 0 1 1 0 0 2 2 1 1 0 1 0 1 1 1 1 0 0 2 1 2 1 0 0 0 0 1 1 1 0 0 1 0 0 0 1 0 0 0 0 2 1 2 2 0 0 0 0 0 2 0 0 0 0 2 1 0 2 0 0 0 1 0 2 0 0 0 0 2 2 2 0 0 0 0 0 2 0 0 0 0 0 2 1 0 2 0 1 0 0 1 1 1 2 2 1 2 1 1 1 2 0 0 0 0 2 1 2 1 0 2 2 1 0 2 1 1 0 1 0 0 1 2 1 0 0 0 1 2 0 0 2 0 0 0 1 1 0 1 0 1 2 1 1 0 1 2 1 1 0 1 0 0 2 0 0 0 1 1 0 1 0 1 0 0 2 1 2 0 1 1 0 1 0 1 0 0 0 1 0 0 0 1 0 0 0 0 1 1 1 0
117 1 0 0 0 0 0 2 0 2 2 0 0 2 0 1 0 0 2 1 1 2 0 0 0 0 0 1 2 1 1 2 1 1 0 2 0 2 1 0 0 0 0 0 0 0 1 0 1 1 0 0 0 2 0 2 0 0 0 0 1 1 0 1 1 1 1 0 0 0 1 1 2 1 1 2 1 1 1 0 0 0 1 1 0 0 0 0 0 2 0 0 0 1 0 1 0 0 0 1 2 0 0 0 2 0 2 2 2 0 0 2 0 2 2 2 2 0 2 0 1 1 2 0 2 2 0 2 2 2 2 2 0 1 0 1 0 0 0 0 2 2 1 0 1 2 0 0 0 0 0 0 0 0 0 0 0 1 0 1 1 0 2 0 1 2 0 0 0 0 0 0 0 1 0 0 0 2 2 2 0 2 0 1 0 1 1 2 0 0 0 2 1 0 1 1 1 1 0 1 0 1 0 0 2 1 2 1 0 0 1 1 1 0 1 2 0 1 0 0 0 0 0 0 0 0 0 1 0 0 0 0 0 0 0 0 0 2 2 0 0 0 2 1 1 0 0 0 2 0 0 0 1 0 0 1 0 1 1 0 0 0 0 0 0 0 0 1 1 0 0 2 0 1 1 1 0 2 2 0 1 0 1 1 2 1 0 1 0 2 0 1 0 0 2 0 2 1 1 2 0 0 2 0 0 1 0 1 2 2 2 2 2 1 2 1 2 0 1 0 1 1 2 1 2 0 1 1 0 0 0 2 0 0 0 0 0 1 1 0 1 1 2 0 0 0 0 1 2 1 1 1 0 0 0 0 0 0 0 2 2 0 0 0 0 0 0 2 1 0 1 1 0 2 0 0 1 1 1 1 0 1 0 0 0 0 0 0 0 0 0 2 2 0 2 0 0 1 0 0 0 0 0 2 0 1 0 1 0 1 0 0 0 0 0 0 0 0 0 0 1 0 1 0 0 1 0 1 1 1 0 0 0 1 1 1 0 1 0 0 1 1 0 0 0 2 1 2 0 0 0 0 0 2 2 2 0 2 0 1 1 2 1 1 0 2 0 2 0 1 1 1 0 0 2 0 2 2 1 1 1 1 1 0 1 2 1 2 2 0 2 2 0 2 0 0 1 1 1 2 0 2 2 0 0 1 2 0 0 0 0 1 1 1 0 1 1 0 0 1 1 2 2 1 0 2 0 0 1 2 0 0 2 1 2 0 2 1 0 1 0 2 1 1 1 2 1 1 1 0 0 0 1 1 1 1 1 1 2 1 1 0 0 0 0 0 0 2 1 1 1 1 0 0 0 0 2 0 0 2 0 0 1 1 1 0 0 1 1 1 0 0 1 0 0 1 1 0 0 0 0 2 0 2 2 0 1 0 1 1 0 0 0 0 2 0 0 2 0 0 0 0 1 1 1 0 1 1 0 0 0 0 0 0 2 1 2 0 1 1 2 1 0 1 1 1 2 0 1 1 0 0 1 0 0 1 0 0 1 0 0 0 1 1 1 1 2 2 0 0 0 1 0 1 1 0 2 2 0 2 0 1 0 1 0 2 1 2 0 0 1 2 0 0 0 0 0 0 2 2 1 0 0 0 0 0 2 2 0 0 0 0 0 2 0 0 0 1 1 1 0 0 0 1 1 2 1 0 0 0 0 0 0 2 0 0 1 0 1 1 0 1 0 0 0 0 0 1 0 0 0 0 1 0 0 0 0 1 1 1 1 0 2 0 0 0 0 0 2 2 1 0 2 0 0 1 1 0 1 1 0 1 0 0 1 1 0 2 1 2 0 1 2 2 2 0 1 1 1 0 0 0 0 0 0 2 2 0 2 0 0 0 0 0 0 0 2 2 0 0 0 1 0 1 1 2 1 0 0 2 0 2 1 0 0 1 1 1 1 0 0 0 1 0 0 0 1 0 0 0 0 2 2 1 1 0 1 0 0 0 1 1 0 0 0 0 0 0 2 0 0 0 0 1 1 0 0 2 2 2 2 2 0 0 0 0 1 2 2 0 0 0 0 1 2 1 1 0 1 0 1 1 0 0 2 2 0 1 0 1 0 2 0 0 0 0 2 0 2 0 0 2 1 2 1 0 1 1 0 1 0 0 0 2 0 0 0 1 0 0 0 0 1 1 1 2 0 0 0 1 1 0 1 0 1 0 1 0 0 0 0 0 0 0 0 0 1 0 1 0 0 0 0 0 0 0 0 1 1 0 0 2 0 1 0 0 0 0 0 2 0 0 0 0 1 0 0 0 0 0 1 1
118 0 0 0 1 0 0 2 2 2 1 0 0 0 0 0 0 0 0 2 0 2 0 2 0 0 0 0 0 1 0 1 2 2 2 1 1 2 1 0 0 0 1 1 0 1 0 0 2 1 0 0 1 1 0 2 0 0 0 0 1 0 0 1 0 0 0 1 0 0 0 2 1 0 1 1 1 2 2 0 2 0 2 0 2 0 0 1 1 2 0 1 1 2 0 1 0 2 0 2 2 0 0 0 2 1 2 0 0 0 0 2 0 1 1 1 1 0 2 0 0 0 2 0 1 1 0 0 1 1 1 1 0 1 1 1 0 0 0 0 2 0 0 0 0 0 0 0 0 0 1 0 0 1 0 0 0 2 0 1 1 0 2 0 0 2 0 2 0 0 0 1 1 0 0 0 1 1 0 0 0 1 1 0 0 0 1 1 0 0 1 1 1 0 1 1 1 1 0 0 0 0 0 0 2 0 2 0 2 0 2 0 0 0 1 2 1 1 1 1 1 1 1 0 0 0 0 0 0 0 1 1 0 0 0 0 0 2 2 0 0 1 2 1 1 0 0 0 1 0 0 0 0 0 0 1 1 1 0 0 0 0 0 2 2 2 0 0 1 0 0 2 2 2 0 0 0 1 1 0 0 0 0 2 2 2 1 0 0 2 0 1 0 1 1 0 1 1 0 1 0 0 2 0 0 1 1 1 1 0 0 0 1 0 2 0 0 1 0 1 1 1 1 2 0 0 1 0 1 1 0 1 0 2 0 0 0 1 1 1 1 1 2 0 1 1 0 0 2 1 0 0 0 0 0 0 0 0 1 0 1 1 2 0 2 2 0 1 2 0 2 2 1 2 1 0 2 1 1 1 1 0 0 0 0 1 0 0 0 0 0 1 1 1 2 2 2 1 1 1 1 1 0 1 0 0 1 0 1 1 0 0 0 0 0 0 1 0 1 0 0 0 0 1 2 2 2 1 0 0 0 0 2 2 0 0 0 1 1 1 1 1 0 2 2 2 2 0 1 0 0 1 0 1 0 0 0 2 2 2 1 1 0 1 0 1 0 2 0 1 0 0 2 2 2 0 1 1 2 1 1 2 1 0 0 0 0 1 0 2 1 1 0 0 0 0 1 0 0 2 0 2 2 0 0 0 0 0 2 0 1 1 0 2 0 0 0 1 1 2 2 0 2 1 0 2 0 0 0 1 1 0 1 0 1 0 2 1 0 1 0 2 1 1 2 0 1 2 2 0 0 0 0 2 0 0 0 1 0 2 0 0 1 2 1 1 1 1 0 0 0 0 1 0 0 0 2 1 1 1 0 0 1 1 1 1 1 1 0 1 1 1 0 0 0 1 0 0 0 0 0 1 1 2 2 0 1 0 1 2 1 0 0 1 1 1 0 1 0 0 0 0 0 0 0 0 1 0 0 0 0 0 1 1 2 0 2 1 0 1 1 0 0 1 1 1 2 0 0 0 0 1 1 0 1 1 0 0 2 0 0 0 1 1 1 1 1 0 1 0 0 0 0 0 0 0 2 1 0 1 0 1 1 1 1 1 1 1 0 1 0 1 2 2 1 0 1 0 0 1 1 0 0 0 0 0 1 2 0 0 1 0 1 1 0 0 0 1 1 1 0 0 1 0 1 1 1 0 0 0 1 0 0 2 0 0 0 0 0 1 1 0 0 0 0 1 1 0 0 1 0 1 0 0 0 1 1 1 2 1 1 0 2 1 0 0 0 1 2 2 1 0 2 0 0 1 0 0 0 2 0 1 2 2 1 0 1 1 0 1 1 0 1 1 0 0 0 1 0 0 1 0 1 0 0 0 0 0 0 2 0 0 2 2 2 0 2 2 1 1 1 1 0 0 1 2 1 0 1 2 0 2 1 0 0 1 1 1 1 0 0 0 0 0 0 0 0 1 1 0 0 2 1 2 1 0 1 0 0 0 0 0 0 0 0 2 1 0 0 0 0 0 0 0 2 1 0 0 2 2 2 2 0 0 0 1 1 2 1 0 0 1 0 1 1 0 1 0 0 0 1 0 1 1 1 1 1 2 1 1 1 1 1 0 0 1 2 1 1 0 1 0 2 1 0 1 1 1 0 1 0 0 0 1 0 0 0 2 0 0 0 0 2 0 1 2 1 1 0 0 1 0 1 0 0 0 2 1 1 1 1 1 0 0 0 2 0 0 1 1 0 0 0 0 0 0 0 1 1 1 1 1 0 0 0 0 0 0 0 2 1 1 0 0 2 1 1 0 0 0 2 1
119 1 0 0 0 0 0 2 1 0 0 0 0 1 0 0 0 0 1 1 1 1 1 1 0 1 0 1 2 2 1 2 1 1 1 0 2 1 1 0 2 0 0 1 0 1 0 0 1 1 1 0 1 1 0 2 0 0 0 0 1 0 0 1 0 0 0 0 0 0 0 1 1 0 2 1 1 0 0 0 0 0 2 1 2 1 1 0 0 2 0 0 2 2 0 2 0 1 0 2 2 0 0 0 2 0 2 0 1 1 0 1 0 0 0 0 0 0 2 0 1 0 0 2 0 0 0 1 2 2 0 0 0 0 0 0 0 0 1 0 0 2 0 0 1 0 0 0 0 2 2 0 0 0 0 1 0 0 0 0 1 1 1 1 0 1 0 1 0 1 0 0 2 1 1 1 0 0 0 0 0 0 1 1 0 1 2 1 0 2 0 0 2 2 2 2 1 2 0 0 0 1 1 0 2 0 1 0 1 0 0 2 1 0 1 2 1 1 2 2 0 0 1 1 0 0 2 2 0 0 1 1 0 2 2 1 1 2 1 1 0 1 2 0 0 0 0 0 2 0 0 0 0 0 0 1 1 1 0 0 0 1 0 0 0 0 1 0 1 0 0 0 2 2 0 0 0 1 2 0 0 1 0 2 1 2 0 1 0 2 0 0 0 0 1 0 2 1 1 2 0 0 1 1 0 1 0 2 1 0 0 0 2 0 1 0 2 0 1 0 2 2 2 1 1 0 0 2 0 0 0 1 0 1 0 0 0 1 1 0 0 0 2 0 1 1 1 0 2 0 0 0 0 0 0 0 0 0 0 0 0 0 1 1 1 2 0 2 2 1 2 2 1 2 1 1 1 0 0 2 1 0 1 0 0 1 0 0 0 0 0 0 0 0 1 0 0 0 0 0 0 0 0 2 0 2 2 0 0 2 0 0 0 1 1 0 0 1 0 1 0 1 1 1 1 1 1 2 2 0 2 1 0 0 1 1 0 0 1 0 1 0 0 0 0 1 2 1 1 0 0 1 0 1 1 1 0 2 2 0 1 2 0 0 0 0 1 2 0 1 0 0 2 2 2 0 1 2 2 1 0 2 0 0 0 0 0 0 0 0 1 2 1 1 1 0 1 2 2 2 0 2 1 1 0 1 1 0 1 0 1 0 0 1 1 0 0 0 0 1 1 1 2 0 1 2 0 0 1 1 0 0 1 1 1 2 2 1 2 2 1 1 0 0 2 0 2 2 2 0 0 0 0 1 1 1 0 1 1 0 0 0 0 1 1 0 0 2 2 2 0 0 0 0 0 0 2 2 2 0 0 0 1 0 1 1 1 0 0 0 0 0 2 0 0 0 0 0 1 0 2 1 0 1 2 0 0 0 0 0 1 0 0 1 0 1 0 0 0 0 0 0 1 1 1 0 0 0 0 0 2 2 0 0 0 0 2 0 1 1 1 0 2 2 2 0 0 1 0 1 1 1 2 1 0 1 0 0 2 0 0 0 2 1 1 1 1 1 0 0 0 1 1 0 0 0 0 1 0 1 1 0 0 1 2 2 0 2 1 1 1 1 0 1 0 0 0 0 1 1 0 0 0 0 1 0 2 2 0 1 1 0 0 2 0 0 0 1 0 1 0 0 2 0 1 0 1 0 1 0 0 0 0 2 0 1 0 0 0 0 0 1 0 0 0 1 1 1 0 1 1 1 0 0 0 1 0 0 1 0 0 0 1 1 1 1 1 1 2 2 1 0 2 0 0 0 2 0 1 1 0 1 0 0 1 0 0 1 1 1 1 1 1 2 2 1 0 1 0 0 1 0 0 0 1 0 2 0 0 1 1 1 1 1 1 0 2 1 0 0 0 0 0 1 2 1 1 0 1 2 1 1 0 0 0 1 1 1 1 0 1 1 0 0 0 0 1 0 0 0 0 1 0 2 2 0 0 0 0 0 1 1 0 0 0 1 0 0 2 0 0 0 0 1 2 1 0 1 1 1 1 1 0 0 0 0 2 1 0 0 0 0 1 1 1 0 2 0 0 0 0 2 0 0 2 1 1 2 0 1 1 1 2 0 2 2 0 0 1 0 0 1 2 0 0 0 0 1 0 0 1 0 0 0 0 0 1 2 0 0 0 1 1 1 1 2 0 0 0 0 1 1 2 1 1 0 1 1 1 0 0 0 1 0 2 0 1 0 2 2 0 1 0 0 1 1 1 1 1 0 0 1 0 2 0 0 0 0 1 2 1 0 0 0 0 0 1 0 1 1 2 1
120 1 0 0 0 0 0 2 2 1 1 0 1 2 0 2 0 0 1 1 1 1 0 2 0 0 2 1 2 1 1 0 1 2 0 1 1 2 0 2 0 1 0 0 0 0 0 0 1 2 1 0 1 1 1 0 0 0 1 0 0 1 0 1 1 1 2 0 0 0 0 0 2 0 0 2 2 2 2 0 2 0 2 1 1 0 0 0 0 2 0 1 1 2 0 1 0 2 0 2 2 0 0 0 2 1 2 0 0 0 0 1 1 2 2 2 2 0 0 0 1 1 2 0 2 2 0 0 0 0 0 0 0 0 0 0 0 0 0 0 0 2 0 0 1 1 0 0 0 0 0 0 0 1 0 1 1 1 0 0 1 1 1 1 2 2 0 1 1 1 0 0 0 1 1 0 1 1 0 0 0 1 0 1 1 2 1 2 0 0 1 1 2 1 2 1 1 2 0 0 0 0 0 0 2 0 0 0 2 1 1 2 0 0 2 2 1 0 2 1 1 1 0 0 0 1 0 1 0 0 0 1 0 0 0 0 0 2 2 0 0 0 2 1 2 0 0 2 0 0 0 0 0 0 0 2 1 2 0 0 0 1 0 0 0 0 0 0 2 1 0 2 0 1 0 0 0 2 2 0 1 0 0 2 1 1 0 1 0 2 0 2 1 0 2 0 2 1 0 0 0 1 1 1 0 0 0 2 1 1 0 2 2 1 1 0 2 0 0 1 0 1 0 0 2 0 1 1 1 1 0 0 1 2 0 0 0 0 2 1 0 0 2 0 0 0 2 1 2 0 0 0 0 1 0 1 1 0 0 1 1 0 1 1 1 1 0 2 2 0 2 2 1 2 1 1 1 2 0 2 0 1 2 0 0 1 0 0 0 0 0 0 1 0 2 1 1 1 1 1 1 1 0 1 0 0 1 1 0 1 1 0 0 2 2 1 0 0 0 0 1 1 0 1 1 2 2 0 1 1 1 0 0 0 1 1 0 1 0 0 2 0 0 0 0 2 0 1 0 0 0 0 0 2 2 2 0 1 0 0 2 0 0 1 1 1 0 2 0 0 2 2 1 1 0 1 0 2 2 2 0 1 2 0 2 2 2 0 0 0 1 1 1 1 1 0 1 1 1 2 0 2 0 1 2 0 2 1 1 0 0 2 0 1 0 1 2 0 0 0 0 2 2 0 1 2 0 2 0 2 0 2 1 0 1 0 2 0 2 2 0 1 1 1 1 2 0 1 1 0 0 0 0 2 1 0 0 1 0 1 0 0 0 0 0 0 0 1 0 0 1 1 1 0 0 0 2 1 1 1 0 0 1 2 1 0 2 2 0 2 0 0 1 0 0 0 0 0 1 0 1 2 0 2 2 0 0 0 0 1 0 0 0 0 2 0 0 1 0 0 0 0 0 0 0 1 1 0 0 0 0 0 1 0 2 0 2 0 0 1 1 1 0 0 0 0 2 0 0 1 0 1 0 0 1 1 0 0 1 1 1 1 0 1 0 0 1 2 1 1 0 2 1 0 0 0 1 1 1 1 1 0 1 2 0 1 2 1 0 0 1 2 0 0 0 0 0 0 0 0 0 0 0 0 0 0 2 1 0 0 0 0 0 2 1 1 1 1 1 1 0 0 0 0 0 2 0 0 0 0 1 0 1 1 0 1 1 0 0 0 0 0 0 0 0 0 0 0 0 0 0 0 0 1 0 1 0 0 1 0 0 0 2 1 0 0 1 2 1 1 0 1 0 1 1 1 2 0 1 0 0 0 0 0 0 2 0 2 0 2 0 0 1 1 1 0 0 1 0 0 1 0 0 0 1 1 0 0 0 2 0 0 2 2 2 0 2 1 2 2 1 2 0 1 2 1 1 0 1 2 1 1 1 0 0 1 1 1 1 0 1 0 1 1 0 0 1 1 0 0 0 2 1 2 2 0 0 0 0 0 0 0 0 1 0 0 0 0 0 0 0 0 0 0 0 0 0 2 0 0 0 1 0 0 0 0 1 2 2 0 0 0 0 2 2 1 1 0 0 0 0 2 0 0 2 2 0 1 0 1 0 0 0 0 0 0 2 1 1 1 0 1 2 1 0 2 2 2 0 0 0 0 0 2 0 0 0 0 0 1 0 0 2 1 1 0 1 0 0 1 0 0 2 1 0 1 1 2 1 0 0 1 1 0 1 1 0 0 0 0 0 0 0 0 0 0 0 2 0 0 0 2 0 2 0 0 1 0 1 2 0 0 0 1 0 0 0 0 1 1 1 1
121 0 0 1 1 0 0 2 0 2 1 0 0 0 0 0 0 0 2 0 1 0 0 1 0 0 0 2 2 0 1 0 2 2 0 2 0 1 0 1 1 0 0 1 0 0 0 0 2 0 0 0 0 0 0 1 0 0 0 0 0 1 0 2 1 1 1 0 0 0 0 2 2 0 2 2 1 1 1 0 0 0 2 0 1 0 0 1 0 2 0 0 0 1 0 0 0 0 0 0 1 0 1 0 2 0 2 0 1 1 0 2 0 1 1 1 1 0 1 0 2 0 2 0 1 1 0 0 2 2 0 0 0 1 0 1 0 0 1 0 1 1 0 0 0 2 0 0 0 1 1 0 0 0 1 1 0 1 0 0 1 1 0 2 0 0 0 2 1 2 0 1 1 0 0 0 1 0 0 0 0 0 0 0 0 0 0 0 0 1 0 0 2 0 2 2 0 2 0 0 0 0 0 1 2 0 1 0 1 0 2 0 0 0 2 2 0 0 1 1 0 0 0 1 0 0 2 0 0 0 1 1 0 1 1 0 0 2 2 0 0 0 1 1 1 0 0 0 2 0 0 0 1 0 0 0 0 2 1 1 1 1 0 2 0 0 0 1 1 1 0 1 1 2 1 1 0 0 1 0 0 1 0 1 0 0 0 2 0 2 0 0 0 1 1 1 2 2 0 1 0 0 1 1 0 0 0 2 0 1 0 2 1 0 1 0 2 2 1 0 2 2 1 0 1 0 2 1 1 0 0 2 0 1 0 0 0 1 1 1 1 1 1 0 2 2 0 1 2 2 1 1 0 0 0 0 1 0 0 1 1 0 0 0 0 0 0 2 2 1 2 2 0 2 1 0 2 2 0 2 0 1 1 1 2 0 0 0 0 0 0 1 1 0 2 0 0 1 1 1 1 1 0 2 0 0 0 0 0 2 0 0 0 2 2 1 0 0 0 0 0 1 0 2 1 2 1 1 2 1 1 0 0 0 1 1 0 1 1 1 2 0 0 0 0 2 1 1 1 1 1 0 0 2 2 0 2 2 1 0 1 0 0 0 0 0 0 1 0 1 1 0 1 1 1 1 0 2 2 2 0 1 1 0 1 1 1 2 1 1 1 2 0 1 2 0 1 1 1 2 0 2 1 1 0 1 1 0 1 0 0 2 0 0 0 2 0 1 0 1 1 1 2 0 1 2 0 1 1 2 0 1 1 0 1 0 2 1 1 2 1 1 2 2 2 2 0 1 1 0 0 0 0 2 2 0 0 1 1 1 1 0 0 2 0 2 2 0 0 0 1 2 0 0 0 0 0 1 1 1 1 0 0 0 0 0 0 0 0 0 1 1 1 0 0 0 2 1 1 0 2 0 0 2 2 0 2 0 0 0 1 0 0 0 1 1 0 0 0 0 0 0 0 0 0 2 0 0 0 0 1 1 1 0 2 0 1 0 1 1 1 0 0 0 1 1 2 0 0 0 1 1 0 1 0 1 0 1 1 0 0 0 2 0 0 0 2 1 0 0 0 0 0 1 1 0 2 0 1 0 2 1 1 1 0 2 0 2 2 2 2 0 0 1 0 0 0 0 1 1 0 2 0 1 1 0 1 1 0 0 1 1 1 0 0 1 0 2 1 2 0 0 0 0 1 2 0 1 1 0 2 0 0 2 0 0 1 0 1 1 0 1 0 0 0 1 1 1 0 0 0 0 0 0 0 2 1 1 2 1 1 1 1 1 1 1 1 1 2 2 1 0 1 1 1 0 0 0 0 2 0 2 0 0 0 2 0 2 0 2 0 0 1 2 2 1 0 0 1 1 1 1 0 0 1 2 2 0 0 1 0 0 0 0 0 1 2 1 0 0 0 0 0 1 2 1 1 0 0 1 0 1 0 0 0 0 0 1 1 0 0 0 0 0 0 0 0 0 0 0 0 1 0 2 1 0 1 0 0 0 0 1 0 0 0 0 1 0 0 0 0 0 1 0 2 1 0 2 0 2 2 2 0 0 0 1 0 2 0 0 0 0 0 2 1 0 2 0 1 0 1 1 2 2 0 1 1 2 1 1 1 1 1 0 2 1 1 0 0 0 0 0 1 1 0 0 1 0 0 0 0 1 0 1 0 0 0 1 0 1 0 1 1 0 1 2 1 2 1 1 0 0 2 1 1 0 1 2 0 0 0 0 0 0 1 1 0 1 2 2 1 0 0 0 0 0 0 1 1 0 0 1 0 0 0 0 0 0 1 1 0 0 0 1 0 0 0 0 1 0 1 0
122 1 0 0 2 0 0 2 2 1 1 0 0 0 0 0 0 1 2 1 0 1 0 2 0 0 2 1 0 2 0 0 1 0 0 0 2 1 1 0 1 0 1 1 0 1 1 0 1 1 0 0 0 0 0 2 0 0 0 1 0 0 0 2 1 2 2 0 0 0 0 1 2 0 0 2 1 0 0 1 0 0 2 0 2 0 0 1 1 2 0 0 1 1 0 0 0 2 1 2 2 0 0 1 2 1 2 1 1 0 0 2 1 1 1 1 1 0 0 0 2 0 1 1 2 2 0 0 2 0 0 0 0 1 0 0 0 0 0 1 1 1 1 0 1 1 1 0 0 1 1 0 0 1 2 0 0 1 1 2 2 1 2 0 2 2 0 0 0 1 1 0 0 0 0 0 0 0 0 0 0 0 2 0 0 0 2 1 0 1 0 1 1 1 1 0 0 2 1 0 0 1 0 0 2 0 1 0 2 0 2 0 1 0 2 2 2 1 1 2 0 0 0 0 0 0 0 1 0 0 0 0 1 1 1 1 1 2 2 0 0 0 2 1 2 1 1 0 1 0 0 0 0 0 1 2 0 2 1 1 1 1 0 0 0 0 0 0 1 0 0 2 1 2 1 0 0 0 2 0 0 0 0 1 1 1 0 1 0 1 1 1 1 0 2 0 2 1 0 2 0 0 0 2 0 0 0 1 1 1 0 1 2 1 2 0 1 1 0 1 0 0 2 1 1 0 0 0 1 1 0 0 0 0 0 0 0 1 1 1 2 2 1 0 1 1 0 0 0 2 0 0 0 0 0 0 1 0 0 0 0 0 1 0 1 1 1 1 2 0 2 2 0 2 0 0 1 1 0 2 1 0 2 0 1 1 0 0 0 0 0 1 0 0 2 0 1 1 0 0 1 1 0 2 0 2 2 2 0 2 0 0 1 1 1 1 1 0 1 0 0 0 0 2 1 2 2 1 1 1 0 0 0 1 1 1 0 1 1 0 0 1 0 1 1 1 2 1 0 0 0 0 0 2 1 1 0 1 1 0 1 1 0 0 0 1 1 0 0 0 0 0 1 1 2 0 0 1 1 1 1 2 1 0 1 1 1 0 0 0 1 1 0 1 0 0 1 1 1 1 1 1 1 1 0 1 1 0 1 0 0 1 1 0 0 2 0 1 0 1 1 1 2 0 1 2 0 0 0 0 2 0 0 0 0 0 1 0 0 0 1 1 0 1 1 0 1 1 2 1 0 1 0 2 1 1 0 0 1 0 0 0 0 1 1 0 0 1 1 0 0 0 1 0 1 0 1 0 0 2 0 0 2 2 0 0 2 1 1 1 0 0 0 0 0 1 0 1 1 0 1 1 1 1 1 1 0 0 0 1 1 0 0 2 0 1 0 1 0 0 0 0 0 0 0 0 2 2 0 0 0 0 1 0 2 0 1 0 0 2 0 1 0 1 1 1 2 0 0 0 0 1 0 0 1 2 0 0 2 0 0 0 0 1 2 2 1 1 0 0 1 1 0 0 2 0 2 1 2 0 1 0 0 1 0 1 1 0 0 2 2 0 1 1 0 0 1 0 1 1 0 0 0 0 1 0 2 2 0 0 0 0 0 1 0 2 0 1 1 1 0 0 1 0 1 1 1 0 0 0 1 0 0 2 0 0 0 0 0 0 0 0 1 0 1 1 2 0 0 0 0 0 0 0 0 1 0 0 2 0 0 0 0 0 0 1 1 1 1 1 1 0 2 1 1 0 2 0 1 1 0 1 0 0 0 2 0 2 1 2 0 1 2 2 1 0 0 0 0 0 0 0 1 0 1 1 0 0 0 2 0 0 1 0 0 0 1 2 2 1 1 2 0 1 1 1 1 0 1 2 0 2 1 0 0 0 0 0 0 0 0 0 1 1 0 0 0 0 0 0 0 2 2 1 1 0 1 0 0 0 0 0 1 0 0 0 1 0 2 0 0 0 0 0 1 0 0 0 1 1 2 2 0 0 0 0 0 2 0 0 1 0 0 1 1 0 1 0 0 1 1 0 2 2 1 2 0 2 0 2 0 0 1 0 1 1 1 1 1 0 1 0 2 1 0 1 0 2 0 2 0 0 0 1 1 0 1 1 0 1 0 0 1 1 1 0 0 1 0 0 2 0 1 1 2 0 2 2 1 0 0 0 0 0 2 0 0 0 1 0 0 0 0 1 0 0 2 2 1 0 1 2 0 1 0 0 0 0 1 1 0 0 1 0 1 0 0 0 0 0 2 1
123 1 0 0 0 0 0 1 2 0 0 2 0 1 0 0 0 0 0 2 0 2 0 1 0 1 1 2 2 0 2 0 1 1 1 0 2 1 0 0 2 0 1 0 0 0 0 0 0 2 0 0 2 2 0 1 0 0 0 0 0 1 0 1 0 0 0 0 1 1 0 2 2 1 1 2 2 1 1 0 0 0 2 0 2 0 0 0 0 2 0 0 0 1 1 2 0 0 0 2 1 0 0 0 2 0 2 0 0 0 0 1 0 1 1 1 1 0 0 0 2 0 1 1 0 0 0 1 1 1 0 0 1 1 0 0 1 0 0 0 0 2 0 0 0 1 0 0 0 0 1 0 0 0 2 1 0 1 0 0 1 0 2 0 0 0 0 2 0 2 0 1 1 0 0 0 0 2 2 2 0 2 1 1 0 1 2 1 0 0 0 1 2 2 2 2 1 2 0 0 0 1 0 0 2 0 0 0 0 0 2 1 1 0 1 2 2 0 1 0 2 2 1 0 0 1 1 0 0 0 0 0 0 0 0 0 0 2 2 0 0 0 2 1 2 0 0 0 2 0 0 0 2 0 0 1 1 0 0 0 0 0 0 1 0 0 0 0 1 1 0 2 0 2 0 1 1 0 1 0 1 0 0 1 1 0 1 0 1 2 0 2 0 0 1 0 2 0 1 1 0 0 2 0 1 1 0 1 0 1 1 1 2 1 2 0 1 1 0 0 2 1 2 0 1 0 1 2 0 0 0 2 0 0 0 0 0 1 1 1 2 1 1 0 0 0 0 1 2 1 0 0 1 0 1 0 0 0 0 1 1 0 0 0 0 0 1 2 2 0 1 2 0 2 1 0 2 2 0 2 0 0 1 0 1 1 0 0 0 0 0 1 0 1 2 0 0 1 1 1 1 1 0 2 1 0 0 0 0 2 0 0 1 0 1 0 0 0 1 0 1 1 0 2 2 2 2 1 1 1 0 2 0 0 1 1 0 2 1 1 2 0 1 2 1 2 2 1 0 0 0 0 0 1 1 0 1 2 1 1 1 2 0 2 2 2 0 2 0 0 2 2 2 2 1 1 0 2 2 0 1 0 1 1 0 0 0 1 1 0 1 1 1 0 1 0 1 2 2 0 2 1 1 1 0 1 1 1 1 0 1 0 0 1 1 0 0 1 0 1 1 1 2 0 1 2 0 1 0 2 0 2 2 0 1 0 2 1 1 2 0 1 2 2 2 0 2 2 2 0 0 0 0 1 1 1 1 0 0 1 0 0 0 2 0 2 2 2 1 0 0 0 0 0 0 0 2 1 1 2 0 0 0 0 0 0 0 1 0 1 1 1 0 0 0 0 1 0 0 0 0 1 1 1 2 1 1 0 0 1 0 0 0 0 1 0 0 2 0 0 0 0 1 1 1 0 1 1 0 0 2 2 1 0 2 1 2 0 1 1 1 0 1 1 1 0 1 0 0 0 1 1 2 0 0 0 0 0 2 0 0 0 1 0 1 1 0 1 1 1 0 2 0 0 0 0 2 2 2 0 0 0 0 1 0 0 2 2 1 1 1 0 2 2 1 0 1 0 2 2 0 0 0 1 2 0 1 2 0 0 1 0 0 2 0 0 0 1 1 1 0 0 1 0 1 1 1 0 1 0 1 1 0 2 0 0 1 0 1 1 0 1 1 0 1 0 1 0 0 0 1 0 0 0 0 1 0 1 1 0 0 0 2 1 0 0 0 2 2 2 0 0 1 0 0 0 2 0 1 1 0 0 0 0 0 1 1 2 1 2 0 1 2 2 2 0 1 0 0 0 0 0 0 0 0 1 1 0 0 1 0 0 1 1 1 0 2 2 0 1 1 0 0 0 2 1 1 0 0 1 0 2 1 0 0 0 0 0 0 0 0 0 0 0 0 0 0 0 1 0 0 1 1 1 1 0 1 0 0 0 2 0 0 0 0 1 0 0 2 0 0 0 0 0 2 1 0 1 1 1 1 1 0 0 0 0 0 2 0 0 0 0 0 0 2 0 2 0 1 0 1 0 1 1 1 1 0 1 0 0 0 1 0 0 1 1 1 0 1 0 1 1 2 0 0 0 1 2 0 1 0 1 0 1 0 0 0 1 0 1 0 1 1 0 0 2 1 1 1 0 0 0 2 1 0 0 1 2 1 1 0 1 0 0 0 0 1 0 2 2 0 1 0 0 0 0 0 1 1 0 0 1 0 1 0 0 0 0 0 2 0 0 0 1 0 0 0 0 0 1 2 2
124 0 0 0 1 0 0 1 1 2 2 0 1 1 0 0 0 0 1 1 1 1 0 2 0 0 0 2 2 0 2 1 0 0 2 0 2 2 0 2 0 0 0 0 0 0 0 0 1 1 1 0 1 1 1 1 0 0 0 1 1 0 1 1 0 0 0 0 0 0 0 1 2 1 2 2 1 2 2 0 1 0 2 1 1 0 0 0 0 2 0 0 0 2 1 2 1 0 0 2 2 0 0 0 1 0 1 0 2 1 0 1 0 2 2 2 2 1 1 0 2 1 2 0 1 1 0 1 2 2 0 0 1 1 0 0 1 0 0 1 1 2 1 0 0 0 0 0 0 1 0 0 0 0 1 0 0 0 0 0 1 1 0 2 2 2 0 0 0 1 1 1 0 2 0 1 0 0 0 1 0 1 0 2 1 1 2 0 0 1 0 0 2 0 2 2 1 2 0 0 0 1 0 1 2 0 1 0 2 0 1 1 0 0 1 2 1 1 2 0 1 1 0 0 0 1 1 1 0 0 0 0 0 1 1 1 1 2 2 0 0 1 2 2 2 0 0 0 2 0 0 0 0 0 1 2 0 1 1 1 1 1 0 1 0 0 0 0 2 1 0 2 0 2 0 2 1 0 1 0 0 2 0 1 1 1 0 1 0 1 1 0 0 0 2 0 2 0 0 2 1 0 2 0 1 1 0 0 1 2 1 2 1 0 1 0 1 1 0 1 0 0 1 1 1 0 1 2 0 0 0 2 0 0 0 0 0 2 0 1 0 1 2 0 0 0 1 0 2 1 0 0 0 0 0 0 0 0 0 2 2 0 2 0 2 1 0 2 1 0 1 1 0 2 1 2 1 1 0 2 0 1 0 0 0 0 0 1 1 0 0 0 1 0 2 1 1 2 0 0 0 0 0 1 0 0 1 1 0 1 1 0 0 0 0 0 1 0 0 0 0 1 0 2 1 2 2 2 2 2 0 0 0 0 1 0 0 0 0 0 1 1 0 0 0 2 2 1 0 0 0 0 0 2 1 1 0 2 0 2 0 2 0 0 0 0 0 2 0 1 1 1 1 1 0 1 0 1 2 0 2 2 0 0 0 0 0 0 0 0 1 1 0 2 1 0 2 1 1 2 0 2 2 0 0 1 0 0 0 0 0 0 1 1 0 1 1 0 1 1 2 0 2 0 1 2 0 0 0 1 1 0 2 1 2 0 2 0 0 0 0 0 2 1 2 0 0 0 0 0 0 0 0 2 0 0 0 1 0 1 0 0 0 1 0 1 1 1 0 0 1 1 1 0 1 0 1 2 2 1 1 0 0 0 0 0 0 1 1 1 1 0 1 0 1 0 0 1 1 0 1 0 0 1 2 0 0 0 0 0 0 0 0 0 0 0 0 0 0 0 0 0 1 1 1 1 0 1 0 0 1 1 0 0 1 2 2 0 1 2 1 1 0 1 2 1 1 1 0 0 1 1 1 0 0 1 0 1 2 1 1 0 1 1 1 1 0 1 0 0 2 0 0 0 0 0 2 0 2 0 1 1 1 2 0 1 1 2 0 0 1 1 0 1 1 0 0 0 1 0 0 1 0 0 1 0 2 2 0 0 1 0 1 1 0 1 0 1 1 1 1 0 0 0 0 1 0 0 0 0 0 0 0 2 0 0 1 0 1 1 0 1 0 1 1 0 1 1 0 0 1 1 0 1 0 0 0 0 2 0 0 0 1 0 0 1 0 1 2 2 1 0 0 0 0 0 1 0 1 1 0 1 0 0 0 2 0 2 0 2 0 0 1 2 2 1 1 0 0 1 1 0 0 0 0 0 0 0 0 1 0 0 0 0 0 1 2 2 1 1 0 1 0 0 1 1 1 0 0 2 0 2 1 0 0 0 0 0 1 1 0 0 1 0 1 1 0 0 0 0 0 1 2 1 0 0 2 1 0 0 1 1 1 0 0 1 2 0 2 0 0 0 0 1 1 1 0 2 0 0 0 0 0 0 0 0 1 1 1 1 0 0 0 2 2 0 2 0 0 1 0 1 2 2 1 1 1 1 0 2 0 1 0 0 2 1 2 1 1 1 0 2 2 1 1 0 1 2 2 0 2 1 0 1 0 0 0 2 0 0 0 0 2 1 0 0 0 0 0 0 1 2 1 1 1 0 2 2 0 0 0 0 0 0 2 0 0 0 1 1 0 1 0 0 1 0 1 0 2 0 0 0 0 2 0 0 0 0 0 1 0 0 0 1 1 0 0 0 0 0 1 0
125 1 0 0 1 0 0 2 2 1 1 0 0 0 0 0 0 0 0 2 0 2 0 2 0 1 0 0 1 2 0 1 2 2 2 0 2 0 0 1 1 0 1 1 0 2 0 0 2 0 0 0 1 1 0 1 0 0 0 0 2 0 0 2 1 1 1 0 0 0 1 1 2 0 2 2 2 1 1 1 1 0 2 0 0 0 0 1 1 2 1 1 0 2 0 1 1 2 0 2 2 0 1 0 2 0 2 1 2 1 0 2 1 2 2 2 2 0 0 0 2 0 0 2 0 0 0 1 2 2 0 0 0 0 1 0 0 0 0 0 2 0 0 1 0 0 0 0 0 1 0 0 0 1 0 1 1 2 0 0 1 0 2 0 2 2 0 1 0 1 0 1 0 2 0 0 1 0 0 1 0 1 0 2 0 2 2 1 1 2 0 0 2 0 2 2 1 2 0 0 0 1 0 1 2 0 2 0 1 0 1 1 1 0 1 2 0 0 1 1 1 1 1 0 1 0 2 1 0 0 0 0 0 0 0 0 0 2 2 0 0 0 1 1 1 1 1 1 2 0 0 0 0 0 0 2 0 0 0 0 0 0 0 0 0 0 1 0 2 1 1 1 1 2 0 0 0 1 1 0 2 0 0 2 2 1 1 0 0 2 0 1 1 0 1 0 2 1 1 2 0 0 1 1 0 0 0 1 1 1 0 2 2 1 2 0 1 0 0 1 1 1 1 0 2 0 1 0 0 0 0 1 0 1 0 0 0 2 0 0 1 1 2 0 0 0 0 0 2 0 0 0 0 0 0 0 0 0 0 0 0 0 2 1 2 0 1 1 1 0 1 2 2 1 0 0 2 2 0 2 1 1 2 0 0 0 0 0 0 0 0 1 0 0 1 0 0 0 0 0 0 0 0 2 1 1 1 0 1 1 0 0 0 0 0 0 0 0 0 0 0 1 1 1 1 2 1 0 1 0 1 0 0 0 2 2 0 1 1 0 1 1 0 0 0 1 1 1 1 0 0 0 0 1 1 1 0 2 2 0 1 2 1 0 0 1 1 0 0 0 1 1 2 2 0 0 0 1 1 1 2 2 2 0 1 0 0 1 1 1 0 2 1 1 2 0 2 1 2 1 1 1 1 1 0 1 1 0 2 0 1 1 1 0 1 1 0 0 0 1 1 1 2 1 1 2 0 1 0 1 0 1 1 1 1 0 0 0 2 2 1 0 1 0 2 0 1 0 1 1 0 1 0 2 1 1 0 2 0 0 0 0 0 2 1 1 1 1 0 0 1 0 1 0 1 0 1 2 2 0 1 0 1 0 1 0 0 0 0 0 1 1 0 0 0 0 0 0 0 0 0 1 0 1 1 2 1 0 0 2 1 0 0 1 0 1 0 1 0 0 0 0 1 1 1 0 1 1 0 0 2 2 1 1 2 0 0 0 1 1 2 1 0 1 1 1 2 1 0 0 1 1 0 1 0 2 0 1 2 0 0 0 0 1 1 1 1 1 0 0 0 0 0 0 0 0 2 1 2 0 1 0 2 1 0 1 1 1 0 1 1 0 1 2 0 0 0 0 1 1 0 1 0 1 0 1 1 1 1 1 1 0 0 2 0 0 0 0 0 0 0 1 0 0 0 0 0 1 0 1 2 0 0 2 0 0 2 0 1 1 0 2 0 0 0 0 0 1 0 0 0 0 0 1 0 1 1 0 1 0 0 0 2 2 2 0 0 2 1 1 0 0 2 1 1 0 0 0 1 1 0 2 0 0 0 1 0 1 0 1 1 1 1 1 1 0 0 0 0 1 1 0 1 0 1 1 0 0 0 0 0 0 1 1 1 0 2 2 0 2 2 1 1 0 2 0 0 0 0 1 0 2 0 0 0 0 0 1 1 0 0 1 1 0 0 0 1 0 0 0 0 0 0 2 2 0 0 0 0 0 1 0 0 0 0 1 0 1 1 0 0 0 0 0 2 1 0 1 1 2 2 2 0 0 0 0 1 2 0 0 0 0 0 1 2 1 1 0 1 0 1 1 2 1 1 1 1 1 0 1 0 2 1 0 1 1 1 1 1 1 0 1 0 1 0 1 2 2 1 0 1 0 0 0 1 0 2 0 0 2 0 0 1 1 1 1 0 0 0 0 1 1 0 2 2 0 2 2 0 0 0 0 0 0 2 0 2 1 2 2 1 0 0 0 0 1 1 2 1 0 0 1 0 1 0 0 0 0 0 1 0 0 1 0 1 0 0 0 0 1 2 1
126 1 0 0 0 0 1 2 0 2 2 0 0 2 0 2 0 0 1 1 1 1 0 2 0 0 1 2 1 1 0 1 2 2 0 1 1 2 0 1 1 0 0 0 0 0 0 0 1 1 0 0 0 1 0 1 1 1 1 1 1 0 0 1 0 1 2 0 0 0 0 1 2 0 0 2 2 1 1 0 1 0 1 1 1 0 0 1 1 2 0 1 0 2 1 1 0 2 1 1 0 0 0 0 2 0 2 0 0 0 0 2 0 1 1 1 1 0 0 0 2 0 0 2 0 0 0 1 1 1 0 0 1 1 0 0 0 0 0 0 1 1 0 0 0 1 0 0 0 0 0 0 0 0 0 0 0 0 0 0 1 0 1 0 0 0 0 2 1 1 0 2 0 2 1 0 0 1 0 1 0 1 0 1 0 1 1 2 0 0 1 2 2 1 2 2 1 2 1 0 0 1 1 0 2 0 2 1 0 0 2 0 1 0 2 2 0 1 0 0 1 1 0 0 0 1 0 0 0 0 0 0 0 1 1 1 1 2 1 1 1 1 1 1 1 0 0 0 2 0 0 0 1 0 0 1 0 2 1 0 0 1 0 1 1 0 0 0 1 0 0 2 0 0 1 1 0 2 2 0 0 0 0 1 1 0 0 2 0 2 0 1 1 0 2 0 2 0 0 1 0 1 1 1 1 0 0 1 1 1 0 1 2 0 1 0 2 0 1 0 1 1 1 0 2 0 0 1 0 0 0 1 0 1 0 1 0 1 1 0 0 1 2 0 0 0 0 0 2 0 0 0 0 0 0 0 1 0 0 1 1 0 2 1 2 1 0 2 2 0 2 1 1 1 0 1 2 2 2 0 0 2 0 0 0 2 0 0 0 0 0 0 1 0 2 0 0 1 0 0 0 0 0 2 1 1 0 1 0 2 0 0 0 0 0 0 2 0 0 0 0 2 1 1 0 1 0 0 0 0 0 0 0 1 1 0 0 0 0 0 1 1 0 1 1 2 1 0 1 0 0 0 0 1 1 0 1 2 1 1 1 2 1 0 0 1 0 2 0 2 0 0 2 2 2 0 1 2 2 0 1 2 1 0 1 2 1 0 0 0 0 1 1 1 2 0 2 0 0 2 0 2 2 0 0 1 1 1 0 0 0 1 2 0 0 2 1 0 2 1 1 1 2 0 1 2 0 1 0 1 1 1 1 0 1 0 1 0 2 2 0 1 1 1 1 0 2 2 2 0 0 0 0 1 1 1 1 0 1 1 0 0 0 1 1 0 0 0 0 0 2 2 0 0 0 0 1 2 2 1 0 0 1 1 0 0 1 0 0 0 0 0 1 0 1 1 1 0 0 0 0 2 0 0 2 0 1 0 0 1 0 0 0 0 1 1 0 0 0 0 0 0 0 0 0 0 1 1 0 0 0 0 1 0 1 0 2 1 0 1 0 0 1 2 2 1 1 0 0 0 1 2 2 0 0 1 0 1 2 0 0 0 0 0 0 0 2 1 1 0 0 1 2 0 0 0 0 0 1 0 0 2 0 2 1 2 1 1 1 2 2 0 0 1 0 0 0 1 2 2 1 0 0 0 1 0 2 1 0 0 0 0 0 1 0 1 0 0 0 0 0 0 2 0 0 2 1 2 1 1 2 0 0 2 1 0 2 0 1 1 0 1 1 0 1 0 1 1 0 1 2 1 0 1 0 1 1 0 2 1 0 1 2 2 1 0 0 2 1 1 0 1 1 1 1 0 1 0 2 0 0 1 0 0 1 0 1 1 1 1 0 1 1 2 2 1 1 0 0 0 1 0 0 0 1 0 1 0 0 1 1 0 1 1 1 0 2 2 2 2 2 2 0 1 2 1 1 0 1 1 1 0 0 2 0 0 0 2 2 0 1 1 2 0 1 1 1 0 0 0 0 0 1 1 1 0 1 0 0 1 0 1 0 0 0 0 2 0 1 0 0 0 2 0 1 0 0 1 1 2 2 2 0 0 0 1 0 0 1 0 0 0 0 1 2 1 1 0 0 0 0 2 1 1 1 1 1 2 0 1 0 0 1 1 1 1 1 1 1 2 0 2 2 1 1 0 1 2 2 0 2 1 0 1 0 0 0 0 0 1 0 0 2 1 1 2 2 1 0 0 1 0 2 1 1 0 1 1 0 0 0 0 0 0 2 1 1 0 2 2 0 1 0 0 0 1 1 0 2 0 0 0 0 1 0 0 0 0 1 2 0 0 0 0 1 0 0 0 0 0 1 0
127 1 0 0 1 0 0 1 2 1 1 0 1 1 0 1 0 0 2 1 1 2 0 2 0 0 1 2 2 0 2 1 0 0 2 0 2 1 0 0 1 0 0 0 0 0 0 0 1 1 1 0 0 0 0 2 0 0 0 1 0 1 0 1 0 0 0 0 0 0 1 0 2 0 0 2 2 0 0 0 0 0 2 0 2 0 0 1 1 2 1 1 0 2 0 2 0 2 1 1 0 0 0 0 2 1 2 1 1 0 0 2 0 1 1 1 1 0 0 0 2 0 2 0 2 2 0 0 2 1 0 0 0 1 0 0 0 1 0 0 1 1 0 0 1 0 0 0 0 0 0 0 0 0 0 0 0 2 0 0 0 0 1 1 0 2 0 1 0 1 0 1 0 1 0 0 0 1 1 1 0 1 0 0 0 0 0 2 1 1 0 0 2 0 2 0 0 2 0 1 0 1 0 0 2 0 2 0 1 2 2 1 1 0 0 1 1 0 0 0 1 1 1 1 0 0 2 1 0 0 0 0 0 0 0 0 0 2 1 1 1 1 2 1 1 0 0 0 1 1 1 1 2 0 0 1 0 2 1 1 1 1 0 1 0 0 0 0 0 0 0 2 0 1 0 0 0 2 2 0 2 0 0 2 1 1 0 1 0 2 0 0 1 1 1 1 1 2 0 1 0 0 1 1 0 0 0 2 1 2 0 2 2 0 1 0 1 0 1 0 1 1 1 0 2 0 0 0 1 1 0 1 0 1 0 0 0 2 0 1 0 0 1 0 0 0 1 1 2 1 0 0 1 0 1 0 0 0 0 2 2 0 1 1 1 0 1 2 1 0 1 1 1 2 1 1 1 1 0 2 0 0 1 0 1 1 0 0 0 0 0 1 1 1 2 2 2 1 0 0 0 0 0 2 1 0 0 0 0 2 0 0 0 2 2 0 0 1 1 1 0 1 0 1 1 2 1 0 1 0 0 0 0 1 2 2 1 0 1 0 1 1 0 0 0 0 2 2 0 0 0 0 0 1 1 1 0 1 0 1 1 2 0 0 0 0 0 0 0 1 0 0 2 2 2 0 1 1 1 1 2 1 2 0 2 2 2 1 1 1 2 1 0 1 2 0 0 1 1 2 0 1 0 2 0 2 1 1 1 0 1 0 0 0 0 2 1 0 1 1 1 0 0 0 0 1 1 1 0 2 0 1 1 1 1 0 0 1 2 2 2 2 1 1 0 0 0 1 1 0 0 0 0 2 0 0 0 0 0 0 0 1 1 2 0 0 0 1 0 0 1 1 0 0 0 0 2 2 2 1 1 0 1 1 2 1 2 1 1 1 0 0 1 0 0 0 0 0 0 0 0 1 0 2 2 0 2 0 0 0 0 0 0 0 1 1 0 2 0 0 0 0 0 0 0 1 1 1 0 0 2 2 0 0 2 1 2 0 1 2 1 2 0 1 2 2 2 0 0 0 0 1 0 1 1 2 0 0 2 1 1 0 1 1 0 0 2 1 1 1 0 1 1 0 0 1 0 1 1 0 0 0 0 1 1 2 0 1 1 2 1 0 2 2 2 1 1 1 0 1 1 0 0 1 1 0 0 2 0 1 0 0 0 2 0 0 0 0 0 0 0 0 0 1 1 2 1 0 1 0 0 0 0 2 0 0 1 0 1 1 0 1 1 0 1 0 1 1 0 2 2 2 0 0 0 2 0 0 1 0 0 0 1 0 0 1 1 0 0 0 0 0 1 1 1 0 1 0 0 1 1 1 0 1 1 0 1 0 0 0 2 0 1 1 1 0 1 1 0 0 1 0 0 0 2 0 1 1 0 1 0 0 1 1 1 0 2 2 2 2 1 2 0 0 1 0 0 0 1 2 1 1 0 0 0 1 1 1 1 0 1 0 0 0 0 0 1 0 1 0 0 1 1 2 1 1 1 0 0 0 1 0 0 0 0 0 1 0 1 0 0 0 0 0 2 1 0 0 1 1 2 2 0 0 0 0 1 1 0 1 1 0 1 2 2 0 2 0 0 0 0 0 0 0 1 1 0 1 1 1 1 1 1 0 1 1 1 0 1 0 0 1 1 1 0 0 1 1 1 0 1 0 0 0 0 0 0 1 0 1 0 0 2 2 2 1 2 2 1 1 0 0 1 1 1 0 1 2 1 1 0 1 1 0 0 1 1 0 1 1 0 0 0 0 0 2 2 2 0 0 0 2 0 1 0 1 1 0 0 2 0 0 0 0 0 0 2 0 0 0 0 0
128 1 0 0 0 0 0 1 1 0 0 1 0 0 0 0 0 1 1 1 0 2 0 1 1 2 2 2 2 2 2 0 1 1 2 0 2 1 0 1 1 0 0 0 0 1 0 0 1 1 1 0 1 1 0 1 0 0 0 0 0 1 0 2 0 0 1 0 0 0 1 1 2 0 2 2 2 2 2 0 1 0 2 0 1 2 0 1 1 1 0 0 1 1 2 2 0 0 0 2 2 0 1 0 2 0 2 2 2 0 0 2 2 2 2 2 2 0 1 0 2 1 1 1 1 1 0 0 2 1 1 1 0 0 1 0 0 0 0 0 1 1 0 0 0 0 0 1 1 1 1 0 0 0 0 0 0 1 0 1 2 0 1 1 0 2 0 0 1 1 0 0 0 1 0 0 0 1 1 1 0 1 1 1 0 1 1 1 1 2 0 0 1 0 1 1 1 2 0 0 0 0 0 0 2 0 0 0 0 0 0 2 1 0 1 2 1 1 1 0 1 1 0 0 0 0 0 1 0 0 0 0 0 1 1 0 0 2 2 0 0 1 2 1 2 1 1 0 2 0 0 0 1 0 0 1 0 1 0 0 0 1 0 2 1 1 1 0 1 0 0 1 0 2 0 1 1 1 1 0 0 0 0 2 1 1 1 1 0 2 0 1 0 0 0 0 1 1 0 1 1 0 2 0 0 1 0 2 0 1 0 1 1 1 1 1 2 1 2 0 2 2 1 1 1 0 1 0 1 1 0 1 0 1 0 1 0 0 1 1 0 0 1 0 1 1 1 2 2 0 0 0 0 0 0 0 0 0 0 2 2 0 2 0 2 0 0 2 1 0 2 1 0 2 0 0 0 1 0 2 0 0 0 0 1 0 0 0 0 0 0 0 1 0 1 1 0 0 0 0 0 0 0 2 1 0 0 0 0 2 0 0 0 1 1 0 0 0 0 0 0 1 0 1 1 2 2 0 1 1 0 2 0 0 1 1 0 0 0 0 1 1 0 0 0 1 1 1 0 0 0 0 0 1 0 0 0 2 1 0 2 1 0 0 0 0 0 1 0 0 1 1 2 2 2 0 2 2 2 1 1 1 2 0 1 2 1 2 2 1 1 2 1 1 1 0 1 1 1 1 1 1 2 0 0 0 0 1 0 0 0 1 0 1 0 1 0 1 0 1 2 1 2 1 0 2 0 1 1 2 0 1 0 0 0 0 1 0 1 1 1 1 1 1 0 0 0 0 0 0 0 0 0 2 1 0 0 0 1 0 1 0 0 1 0 1 1 2 2 0 0 0 0 0 0 0 2 2 2 0 0 0 0 0 0 0 0 1 0 1 0 0 1 0 0 0 0 1 1 0 0 2 0 1 2 0 1 0 0 1 1 0 0 1 1 0 0 0 0 0 0 0 0 0 0 0 1 1 0 0 1 2 1 1 1 0 1 1 1 1 1 0 0 1 1 0 1 0 1 0 1 2 0 0 2 2 0 0 1 0 0 0 1 1 2 2 0 0 2 2 0 2 0 0 0 0 2 1 1 1 0 0 0 1 0 2 1 0 0 2 2 0 0 1 0 1 0 0 2 2 1 0 0 0 1 0 2 0 0 1 0 0 0 2 0 1 1 1 1 1 1 1 0 0 0 1 0 0 2 0 2 1 0 2 0 1 1 0 0 1 1 1 0 0 0 0 0 1 0 0 0 0 0 1 0 1 0 0 1 0 0 0 1 0 1 1 1 2 1 1 0 1 1 0 0 1 1 0 1 1 0 1 2 1 2 0 0 2 1 2 0 2 0 0 0 0 0 0 0 1 1 0 0 0 1 0 2 0 0 1 0 0 1 1 1 0 2 1 1 2 2 2 0 0 2 1 1 0 1 2 1 1 1 0 0 0 1 0 2 1 1 0 1 1 0 0 1 0 0 0 0 2 1 2 1 1 1 0 0 0 1 0 0 0 0 0 0 0 0 0 1 0 0 1 2 1 0 2 0 0 0 1 0 0 0 0 1 2 0 0 0 0 0 1 1 0 2 0 0 1 0 1 2 2 1 1 1 1 1 0 2 2 1 0 1 1 0 1 2 1 0 2 1 1 0 2 0 1 1 0 1 0 0 1 0 0 0 1 0 0 0 0 1 0 1 1 2 1 0 1 0 0 1 0 0 0 1 1 1 0 0 0 0 0 0 1 0 0 2 2 0 1 0 1 0 2 2 1 1 0 1 2 0 1 0 0 0 0 0 1 0 0 0 0 1 1 0 0 0 0 2 0
129 0 0 1 1 0 0 2 1 2 1 0 0 0 0 0 0 0 0 2 0 2 1 2 0 0 2 1 2 1 1 2 2 2 1 1 1 0 0 0 2 0 1 0 0 0 0 0 0 2 1 0 1 1 0 1 0 1 1 0 0 2 0 2 1 1 1 1 0 0 0 0 2 0 1 2 2 0 0 2 0 0 2 0 2 1 1 0 0 2 0 0 0 2 0 1 0 1 0 1 1 0 0 0 2 0 2 1 1 0 0 2 0 2 2 2 2 0 0 0 2 0 0 2 0 0 0 0 1 1 0 0 0 1 0 0 0 0 1 0 2 0 1 0 1 1 0 0 0 1 1 0 0 1 0 1 1 2 0 0 1 0 2 0 0 1 0 0 1 1 0 0 1 0 0 0 0 0 0 0 0 0 0 1 0 1 1 1 0 1 0 1 1 0 1 2 1 1 0 0 0 0 0 2 2 0 2 1 1 0 1 1 2 1 2 2 2 0 2 1 0 0 0 0 1 0 1 0 0 0 0 0 0 0 0 0 0 2 1 1 1 1 2 1 1 0 0 0 1 1 1 1 0 0 0 1 1 1 0 0 0 1 0 1 0 0 0 0 2 0 1 1 0 1 1 0 0 0 1 0 0 0 0 1 1 0 0 2 0 2 0 1 0 0 2 0 1 1 1 1 1 0 2 0 1 1 0 2 0 1 0 2 2 0 2 1 2 0 2 0 2 2 1 1 1 0 1 0 1 1 0 2 0 2 0 0 1 2 0 2 2 1 2 0 1 1 0 0 1 2 0 0 0 2 0 1 1 0 0 2 2 0 2 1 2 1 1 1 1 0 1 1 0 2 0 0 1 2 1 1 1 1 1 1 0 1 0 1 1 0 0 0 1 0 2 1 1 0 1 1 1 1 0 0 0 0 2 0 1 1 0 0 0 1 1 0 1 0 1 0 0 1 0 1 0 2 1 0 0 0 0 0 0 0 1 1 0 1 0 0 1 1 0 2 2 1 2 0 0 0 0 1 0 2 2 1 1 2 2 0 1 2 0 1 1 1 1 0 0 0 1 1 2 2 0 1 0 1 2 0 2 1 1 0 1 1 1 1 1 0 0 2 1 1 1 0 2 2 2 1 1 1 1 1 1 0 2 0 1 0 0 2 1 0 1 1 0 0 1 1 0 1 2 1 0 2 0 0 0 1 1 0 1 1 2 0 1 1 2 2 1 2 1 0 1 1 0 2 2 0 0 0 0 1 1 1 1 0 1 1 1 0 0 2 0 2 2 2 2 1 0 0 1 0 1 0 2 2 2 0 0 0 0 1 0 0 0 0 0 0 0 0 0 0 0 1 0 1 1 0 1 1 0 1 1 1 1 0 0 2 1 0 0 1 1 0 1 0 0 0 0 0 1 1 1 0 2 0 0 0 0 0 0 0 1 0 2 0 0 2 0 1 0 1 1 1 2 1 0 0 1 1 1 0 0 2 0 0 1 0 0 0 1 1 2 2 1 1 0 0 1 0 0 0 1 0 2 0 1 0 2 1 1 1 1 2 0 1 1 2 1 0 0 2 1 1 0 1 0 1 1 0 0 0 2 0 1 2 0 0 1 0 0 2 0 0 0 1 0 0 0 0 0 1 0 1 1 0 1 0 0 0 1 2 0 1 0 0 1 1 0 2 0 1 1 0 1 0 0 1 2 1 0 0 0 1 0 0 2 0 0 0 2 1 0 0 2 2 2 2 0 0 2 0 0 0 1 0 1 1 0 1 0 0 0 1 0 2 0 2 0 0 1 2 2 1 1 0 0 0 0 0 0 0 0 1 1 0 0 1 0 0 1 1 1 0 2 2 2 2 1 2 0 0 0 1 0 0 0 1 0 1 2 0 0 0 0 0 1 1 0 0 2 0 1 1 0 0 0 1 1 1 0 2 2 0 0 0 0 0 2 0 0 0 1 1 1 0 2 1 0 0 0 0 2 0 1 1 2 2 2 2 0 1 0 1 0 2 0 0 1 0 1 1 1 0 2 0 0 0 0 2 1 1 1 1 0 1 1 1 1 1 0 1 1 0 1 1 1 1 0 2 2 1 0 0 2 1 0 1 0 0 0 0 0 0 0 1 0 1 0 0 1 0 0 2 1 0 0 0 1 1 2 2 1 0 2 2 2 0 0 0 0 0 2 1 1 0 2 1 0 0 1 0 0 2 2 1 1 0 0 1 0 1 0 0 0 0 1 1 0 0 0 0 1 0 0 0 0 0 1 0
130 0 0 0 0 0 0 2 0 2 2 0 0 0 0 0 0 0 1 1 0 2 0 2 0 1 0 1 1 1 1 1 1 2 1 1 1 1 0 1 1 0 0 0 0 0 0 0 1 1 0 0 0 0 0 1 0 0 0 0 0 1 0 2 0 0 1 0 0 0 0 1 2 0 2 2 2 1 1 1 0 0 2 0 1 0 0 0 0 2 0 0 1 1 0 1 0 0 0 1 2 0 2 0 2 0 2 1 1 0 0 1 1 2 2 2 2 0 0 0 2 0 2 0 1 0 0 0 2 2 0 0 0 0 0 0 0 1 0 0 1 2 0 0 1 1 0 0 0 0 0 0 0 0 0 1 1 0 0 0 1 0 0 2 0 1 0 0 1 1 0 2 0 1 1 0 1 0 0 0 0 0 0 1 0 1 1 2 0 0 1 2 2 0 2 2 1 1 0 0 0 1 1 1 2 0 2 0 2 1 2 1 1 1 1 2 0 0 1 0 0 0 0 0 0 0 1 1 0 0 0 0 0 0 0 0 0 2 2 0 0 0 2 1 2 1 1 0 1 0 0 0 1 1 0 0 1 2 0 0 0 1 0 1 1 0 1 1 2 0 0 1 1 2 1 2 0 0 2 0 1 1 1 2 1 1 1 1 0 2 0 0 1 0 2 0 2 0 0 0 0 1 1 1 1 0 0 2 2 2 1 2 2 1 1 0 2 0 0 1 1 1 1 1 2 0 1 1 0 0 0 1 1 1 0 0 1 1 1 1 1 1 2 0 0 0 0 0 2 1 0 0 0 0 0 0 0 0 0 1 1 0 1 1 1 0 0 2 1 0 1 1 0 1 1 1 0 2 1 1 0 2 1 0 1 0 0 1 1 0 0 1 0 0 1 1 1 1 1 1 0 1 0 2 0 2 2 0 0 0 2 0 0 0 0 0 0 0 0 0 0 1 2 2 0 2 0 1 1 0 1 0 1 1 1 1 0 1 0 0 2 0 0 1 0 2 1 0 0 0 0 0 0 1 0 0 0 1 1 0 2 0 0 1 1 2 0 1 0 1 0 0 1 1 1 0 0 1 1 1 0 2 0 0 0 1 0 1 1 1 2 1 0 1 1 0 1 1 1 1 1 1 2 1 0 0 1 0 1 0 1 1 1 1 0 1 1 0 0 1 1 1 2 1 1 2 0 1 1 2 0 1 0 0 0 0 1 1 2 2 1 1 1 0 1 1 0 0 0 0 0 0 0 2 0 0 0 0 0 0 1 0 0 2 0 2 1 1 0 0 1 0 1 0 0 0 1 1 1 2 0 0 2 0 2 1 1 2 2 2 0 0 1 0 0 0 0 1 1 0 1 1 0 1 1 0 1 1 0 0 0 0 0 0 0 0 1 2 1 1 0 1 0 1 1 0 1 1 0 0 1 1 0 0 2 2 2 0 0 2 1 1 0 0 2 0 2 0 0 0 1 2 1 0 0 1 0 0 2 1 1 1 0 0 0 0 1 0 1 1 0 1 1 0 0 0 1 0 2 0 0 1 0 1 1 1 0 2 1 1 2 1 0 1 0 0 0 0 0 0 0 0 0 1 1 1 1 2 0 1 1 0 0 2 0 1 0 0 0 0 0 0 0 1 0 1 0 0 0 0 1 0 0 2 0 1 0 0 0 0 0 0 0 0 0 0 0 1 0 0 0 0 0 0 0 2 0 1 2 0 0 0 1 0 0 1 0 2 1 1 0 0 2 1 1 0 1 0 0 2 0 2 0 0 0 1 1 1 0 1 1 0 2 2 2 0 1 0 1 1 1 1 0 0 1 1 0 0 0 1 0 0 1 1 1 0 1 2 1 1 1 1 0 0 2 0 0 0 0 1 0 2 1 0 0 0 0 1 1 0 0 1 0 0 0 0 0 0 0 0 0 2 1 2 1 0 1 0 0 1 0 0 0 0 0 0 2 0 1 0 0 0 1 0 1 0 0 2 0 0 1 1 0 0 0 0 0 1 0 1 0 0 0 2 2 0 2 0 0 0 0 2 1 0 2 2 0 2 1 1 1 1 0 0 0 0 2 1 2 0 0 2 2 1 0 0 0 1 0 1 0 0 0 1 0 1 0 0 0 0 0 0 1 1 1 0 1 0 0 1 1 0 2 0 0 1 1 1 1 2 1 2 1 0 0 1 2 0 2 1 0 0 0 0 0 0 1 2 0 0 0 2 0 1 0 1 1 0 0 2 0 0 1 0 1 0 0 0 0 0 2 1
131 1 0 0 0 0 0 2 1 1 1 1 0 0 0 0 0 0 2 0 1 0 0 2 0 0 1 2 2 0 1 2 2 2 1 1 1 1 1 0 1 0 0 0 0 0 0 0 0 2 0 0 0 0 1 1 0 0 0 0 1 1 0 2 1 0 2 0 1 1 0 1 2 1 1 2 1 1 1 1 1 0 2 0 1 0 0 0 0 1 0 0 0 2 0 2 0 1 1 2 1 0 1 0 2 0 2 0 1 1 0 1 0 0 1 1 1 1 2 0 1 0 2 0 1 1 0 1 2 1 1 1 0 1 0 0 0 0 0 0 2 0 0 0 1 1 1 0 0 0 0 0 0 0 0 0 0 2 0 1 1 0 0 2 0 1 0 1 1 1 0 1 1 1 0 0 0 0 0 0 0 0 0 1 0 1 1 1 0 1 0 1 2 1 2 0 1 2 0 0 0 0 0 0 2 1 2 1 1 0 0 2 1 1 1 2 0 0 1 1 0 0 0 0 0 0 0 2 0 0 0 0 0 2 2 2 2 2 2 0 0 0 2 2 1 0 0 0 2 0 0 0 1 1 0 2 1 2 1 1 1 1 0 1 1 0 0 1 1 0 0 2 2 2 0 1 0 0 1 0 0 1 1 1 2 2 1 2 0 2 0 1 0 0 1 0 2 0 1 1 1 0 1 1 0 0 1 2 1 1 1 2 2 1 2 0 0 2 1 0 1 1 2 1 0 0 2 0 1 0 0 1 0 0 0 0 0 0 1 1 1 1 1 0 1 1 0 1 1 1 0 0 0 0 0 0 0 0 0 0 0 0 0 0 0 0 0 2 1 0 1 1 0 2 0 0 2 1 0 2 0 1 1 0 0 2 0 0 0 0 0 1 0 0 2 0 0 0 1 1 1 1 0 2 0 1 2 0 0 2 0 0 0 0 0 0 1 0 1 0 0 1 0 1 1 2 1 1 0 0 0 0 0 0 1 1 0 0 1 0 0 1 0 1 1 0 2 0 1 0 0 0 0 2 2 2 0 1 0 0 1 1 0 1 1 2 0 2 0 1 1 1 2 2 2 0 1 2 2 0 1 2 1 0 1 2 1 0 0 1 0 1 1 2 1 0 1 0 0 2 0 2 2 0 0 0 1 0 1 0 0 1 0 1 1 0 0 1 0 1 1 1 2 0 1 2 0 1 1 2 0 1 1 0 1 0 2 1 2 2 0 0 2 0 2 0 1 1 1 0 0 0 0 2 2 0 0 1 2 0 2 0 1 2 1 0 0 1 1 0 0 0 1 1 0 1 2 1 1 2 0 0 1 0 2 0 0 2 2 2 0 0 1 0 0 1 1 0 0 0 0 2 0 1 1 0 1 0 0 0 1 0 0 1 0 0 1 1 0 0 0 0 0 0 0 0 1 1 0 0 1 1 1 0 2 0 2 1 0 0 1 1 0 1 1 1 2 0 0 0 0 1 2 0 0 2 0 1 2 0 0 0 0 0 0 0 0 1 0 0 1 0 0 1 1 0 2 0 2 0 1 0 0 1 2 2 0 1 0 1 1 1 0 0 0 0 0 0 1 1 0 0 0 0 0 0 2 1 1 1 0 0 0 2 1 1 1 0 0 0 0 0 1 0 1 2 0 0 0 0 0 0 0 2 0 0 0 0 0 1 1 0 0 1 1 0 1 1 0 0 0 0 0 0 0 1 1 0 2 0 0 0 1 2 1 0 1 1 2 2 1 0 2 1 1 0 1 1 1 1 0 0 1 1 1 2 0 2 0 2 0 1 1 1 1 0 0 1 0 0 1 0 0 0 1 2 2 0 0 1 0 0 1 1 1 1 1 2 1 2 2 1 0 1 1 2 1 0 0 2 0 2 1 0 0 0 0 2 2 0 2 2 1 0 0 0 1 0 0 1 0 1 0 2 2 0 0 0 0 0 0 0 0 0 0 0 1 0 1 0 0 0 1 0 1 0 0 1 1 2 2 2 0 0 0 0 0 2 0 0 0 0 1 1 1 0 2 0 0 0 0 2 1 0 1 1 1 2 1 1 1 0 0 0 0 0 2 1 1 1 0 1 2 1 0 1 0 2 0 2 0 0 0 1 1 0 1 1 1 0 0 0 0 1 1 2 2 0 0 0 1 0 2 0 0 0 0 2 0 0 0 0 0 0 1 1 1 1 2 1 0 0 0 0 0 1 1 0 2 1 1 0 0 0 0 0 0 0 0 1 0 0 0 1 1 0 0 0 1 1 0 0
132 1 0 0 1 0 0 2 1 2 1 0 0 0 0 0 0 1 1 1 0 2 0 1 1 1 2 1 0 2 0 0 1 2 1 0 2 1 0 0 2 0 0 2 0 0 0 0 0 1 1 0 0 0 1 2 0 1 1 0 2 0 0 1 1 1 0 0 1 1 0 2 2 0 0 2 2 1 1 1 1 0 2 1 2 0 0 0 0 2 0 0 2 2 1 1 0 0 0 1 1 1 0 1 2 0 2 0 0 0 1 1 0 1 1 1 1 0 0 0 2 0 0 2 0 0 0 0 1 1 0 0 0 0 0 0 0 0 0 0 1 1 1 0 0 1 0 0 0 0 0 0 0 0 0 1 1 2 0 0 1 0 2 0 0 1 0 0 1 2 0 2 0 1 0 0 1 0 0 0 0 1 0 0 0 0 0 1 1 2 0 0 1 1 1 2 1 2 0 0 0 1 0 0 2 0 1 0 1 0 1 1 2 0 2 2 0 0 2 0 2 2 1 0 0 0 1 0 0 0 0 0 0 1 1 0 0 2 2 1 1 1 2 1 1 0 0 0 2 0 0 0 2 0 0 1 0 2 2 2 1 2 0 1 0 0 0 0 2 0 0 2 0 2 1 1 0 2 2 0 1 0 1 2 2 1 2 2 0 2 0 0 0 0 2 0 2 2 0 2 0 1 1 1 0 1 0 2 1 1 0 1 1 1 1 1 2 0 0 0 0 0 1 0 0 0 0 1 1 2 0 1 0 2 0 0 0 1 1 1 0 0 2 0 0 0 0 1 1 1 1 1 0 1 0 1 1 0 1 1 2 1 2 0 2 0 2 2 2 0 2 2 0 2 1 0 2 1 1 1 1 1 1 1 0 0 0 0 0 0 0 0 1 0 2 0 1 0 0 0 0 0 0 1 0 0 1 1 0 2 0 0 0 0 0 0 2 1 0 0 1 0 1 2 0 2 0 1 2 0 0 1 0 0 1 1 0 0 1 0 1 1 0 0 0 1 1 0 1 0 0 0 0 1 1 0 1 1 1 0 2 1 0 1 1 2 0 0 0 0 1 0 2 2 2 0 2 2 2 0 1 2 1 0 1 1 1 2 2 1 2 2 0 1 0 0 1 1 1 1 1 1 2 0 0 0 0 1 1 0 1 0 0 2 0 0 0 0 2 0 1 2 1 1 0 1 1 0 0 1 1 0 1 0 0 0 2 1 2 2 1 2 2 0 2 0 1 1 1 0 0 0 0 2 0 0 0 0 0 1 0 0 0 1 1 0 0 2 0 0 2 2 1 0 1 0 2 2 2 1 0 0 1 1 1 0 0 2 1 2 0 0 2 0 0 0 0 1 1 0 1 1 0 0 2 0 1 0 0 1 1 0 0 1 1 1 1 2 0 0 0 0 0 1 1 1 0 0 0 0 1 1 1 0 1 1 2 0 0 1 1 1 0 0 1 1 2 2 0 0 2 1 1 0 0 1 0 1 2 0 0 0 1 2 2 2 1 1 1 1 0 1 0 0 1 0 2 0 1 0 0 1 0 2 1 2 1 1 0 1 2 1 1 2 1 1 0 0 0 2 2 0 0 0 0 0 1 1 0 0 1 0 0 1 0 1 0 1 1 1 0 0 0 0 0 1 0 0 0 0 0 0 0 2 0 0 1 0 0 2 0 2 0 0 0 0 0 0 0 0 1 0 0 0 0 2 0 1 1 1 1 1 1 1 0 1 0 1 0 0 0 0 2 1 1 1 2 0 0 1 0 0 0 0 0 0 1 2 1 2 0 1 2 2 2 0 0 1 0 1 2 0 0 0 1 0 1 0 0 2 0 0 1 1 1 0 1 2 2 2 2 2 0 1 1 1 1 0 0 1 0 1 0 0 0 0 0 0 1 0 1 0 1 1 0 0 1 0 1 0 0 1 0 2 2 0 0 0 1 0 0 0 0 0 0 0 0 0 1 0 0 0 0 0 2 1 0 1 0 0 0 0 0 0 0 0 0 1 0 0 2 0 0 2 2 0 2 0 1 0 1 0 2 2 1 1 0 1 0 2 0 1 0 1 1 1 1 2 1 2 0 2 1 0 0 0 0 1 1 0 0 0 0 1 2 0 2 1 0 0 0 0 2 2 2 1 0 1 0 0 1 0 1 1 0 0 1 2 0 0 0 0 0 0 1 0 1 1 2 1 1 0 0 1 0 1 1 0 2 1 2 1 0 0 0 0 0 0 0 1 0 0 1 1 2 0 0 0 0 0 2 1
133 0 0 0 0 0 0 2 1 1 1 1 1 1 0 1 0 0 1 1 1 2 0 2 0 0 1 1 1 1 0 1 0 0 2 0 2 2 0 1 1 0 1 0 0 0 0 0 2 0 0 0 0 0 1 1 0 0 1 1 0 2 0 2 0 0 1 0 1 1 0 1 2 0 1 2 2 1 1 0 1 0 2 0 2 0 0 0 0 2 0 0 1 2 0 1 0 1 1 1 1 0 1 0 2 0 2 0 1 1 0 1 1 2 2 2 2 0 2 0 0 0 0 2 0 0 0 2 2 2 1 1 1 1 0 0 0 0 1 0 1 2 1 0 1 1 1 0 0 0 0 0 0 0 0 0 0 1 0 0 1 1 2 0 0 1 0 1 1 1 0 1 0 0 1 0 1 0 0 1 0 0 0 1 0 1 1 1 1 1 0 0 2 1 2 1 1 2 0 0 0 1 0 1 2 0 2 1 1 0 1 1 0 0 1 2 0 0 2 1 0 0 1 0 0 0 2 2 0 1 0 0 0 1 1 0 0 2 2 0 0 1 1 2 2 0 1 0 2 0 0 0 1 0 0 2 1 0 0 0 0 0 1 1 0 0 0 0 0 0 0 2 0 2 0 1 0 0 2 0 0 0 1 1 2 0 0 1 0 2 0 2 2 0 2 0 1 1 0 2 0 0 1 1 0 0 1 1 2 1 1 1 2 2 2 0 1 0 0 1 1 1 1 1 2 0 0 2 0 0 0 1 0 1 0 0 0 2 1 1 1 1 0 0 1 1 0 0 1 1 0 0 0 0 0 0 0 0 0 0 0 0 1 1 1 0 0 2 2 0 2 2 1 2 1 0 2 1 2 0 0 2 2 0 0 0 0 1 1 0 0 0 0 0 2 0 0 1 1 1 1 1 0 2 2 0 0 1 0 2 0 0 0 0 0 0 0 1 1 1 0 1 0 1 0 1 1 1 1 0 1 0 1 1 1 1 0 0 0 0 2 0 0 1 1 2 1 2 0 0 0 1 0 2 2 1 1 1 0 2 0 2 1 1 1 2 0 0 0 0 0 0 0 0 2 0 2 2 2 0 1 1 1 0 0 1 0 2 1 1 1 2 0 0 0 0 2 1 1 1 1 2 1 1 1 0 1 0 2 0 0 2 2 0 0 2 0 1 0 1 1 1 2 0 1 2 0 1 0 1 0 1 1 0 1 0 1 1 1 1 2 2 1 0 1 0 1 2 2 0 0 0 0 2 0 1 0 1 1 0 0 0 0 1 0 1 1 1 1 1 0 1 0 0 0 0 0 1 2 1 0 0 2 1 1 1 2 1 1 1 0 0 0 0 0 1 0 0 1 0 1 1 1 1 1 0 0 0 0 1 0 0 0 0 1 1 0 2 1 1 0 1 0 0 0 0 2 2 0 0 1 1 0 0 1 0 2 0 0 1 1 1 1 2 1 1 2 0 1 0 0 1 1 1 0 2 0 0 0 0 0 0 0 1 1 1 1 1 0 0 0 1 0 1 1 0 2 1 0 1 1 1 1 2 0 1 1 2 1 1 2 1 0 1 1 0 0 0 1 1 0 0 0 0 1 0 2 0 0 1 1 0 0 2 0 1 0 1 0 0 0 1 2 0 0 1 0 0 2 0 1 1 1 1 0 1 1 0 0 0 0 0 1 0 1 0 1 0 0 0 0 0 0 0 0 1 1 0 1 0 0 0 1 0 0 1 0 0 0 0 0 0 1 2 2 0 0 0 0 1 1 1 0 0 1 0 1 2 1 2 0 1 1 1 1 0 1 1 0 0 1 0 1 0 1 1 1 0 0 1 0 0 1 1 1 0 1 2 1 2 2 1 0 0 2 1 0 0 0 1 0 1 1 0 0 0 1 0 0 0 0 0 2 0 0 0 1 0 0 0 0 2 0 2 2 0 0 0 0 0 2 0 0 0 0 0 0 0 1 0 0 0 0 0 1 0 0 1 1 1 1 1 1 1 0 1 0 1 0 1 0 0 1 0 2 0 2 0 0 0 0 2 1 0 2 1 0 2 1 0 1 1 0 0 0 0 1 0 2 0 0 2 2 0 0 0 0 2 1 0 0 1 0 2 0 0 0 0 0 0 0 0 2 0 0 0 0 0 0 0 1 0 2 1 1 0 1 1 0 0 0 0 0 0 0 1 0 0 1 0 0 0 0 0 1 0 0 0 1 0 1 2 0 1 0 0 0 1 1 1 0 0 1 0 1 0 0 0 1 0 1 0
134 0 1 0 0 0 0 1 0 2 2 0 0 1 0 1 0 0 0 2 0 2 1 2 0 0 2 2 2 1 2 0 1 1 1 0 2 1 1 0 1 0 0 0 0 0 0 0 1 1 0 0 0 0 0 1 0 0 1 1 1 0 1 2 0 0 1 0 0 0 0 0 1 0 1 1 1 0 0 1 0 0 1 1 0 0 0 0 0 2 0 0 0 2 0 1 0 2 2 2 1 0 1 0 2 1 2 0 0 0 0 2 1 2 2 2 1 0 0 0 2 0 0 2 0 0 0 0 1 1 0 0 1 1 0 0 0 0 0 0 1 2 0 0 1 2 0 0 0 0 0 0 0 0 0 1 0 1 0 0 2 1 2 0 1 2 0 1 0 1 0 1 0 2 1 0 0 1 1 1 0 2 1 0 0 0 0 0 0 2 0 0 1 0 1 1 0 2 0 0 0 0 0 1 2 0 1 2 0 0 1 1 1 0 0 2 2 0 2 2 0 0 0 0 0 0 1 1 0 0 0 0 0 1 1 1 1 2 1 1 1 1 2 2 2 0 0 0 2 0 0 0 1 0 0 1 1 1 0 0 0 0 0 0 1 0 1 0 0 0 0 2 0 1 2 2 1 1 2 0 1 1 2 2 2 2 2 1 1 2 0 2 1 0 2 0 2 1 0 1 0 1 1 0 0 0 1 2 0 2 0 2 0 1 1 0 2 1 0 1 1 1 1 1 1 0 1 1 0 1 0 2 1 2 0 0 0 1 0 2 1 1 2 0 0 0 1 0 0 1 0 0 0 1 0 1 1 0 0 2 2 0 1 1 1 0 1 2 1 0 1 1 0 2 0 0 1 0 0 2 0 1 1 0 0 1 0 1 1 0 0 0 0 1 2 0 0 1 1 1 1 1 0 2 0 0 0 1 0 2 0 0 0 1 1 0 0 1 0 1 0 1 0 2 1 1 1 0 0 0 0 0 1 1 0 0 0 1 1 1 0 2 0 1 1 2 1 2 0 0 0 1 0 2 1 1 0 1 0 1 1 2 0 0 0 0 1 1 0 1 0 0 2 2 1 1 1 2 2 0 2 1 2 1 1 1 1 1 0 1 0 1 0 1 0 0 2 2 2 0 2 0 2 0 0 1 1 0 0 0 0 1 0 0 1 1 0 0 1 1 1 1 1 0 0 1 1 1 0 1 0 0 1 0 1 0 2 2 0 0 1 2 1 0 1 0 2 1 1 0 0 0 0 2 0 2 0 1 0 2 0 0 0 1 0 1 1 2 1 1 0 0 1 0 0 0 1 0 0 2 0 0 0 0 0 0 0 1 0 1 1 1 2 1 1 0 1 0 0 0 1 1 0 1 1 1 2 0 0 1 0 0 0 1 1 0 0 1 0 0 0 0 0 2 2 0 0 1 0 0 0 0 0 0 2 0 2 0 1 1 2 0 0 1 1 0 1 1 0 0 1 1 2 1 0 1 0 0 1 0 0 0 1 1 1 1 2 1 0 0 2 0 0 0 0 0 2 0 2 0 1 1 0 2 1 1 1 1 1 2 1 0 0 1 0 0 0 1 1 2 0 0 0 0 0 0 2 0 0 1 0 0 0 2 0 0 0 1 1 1 0 0 1 0 0 2 0 0 0 0 1 0 0 2 0 0 1 0 0 0 0 0 0 1 1 1 2 0 0 0 0 0 1 0 1 0 0 0 2 0 0 0 2 1 0 0 1 1 2 2 1 1 1 1 2 0 2 0 2 0 1 1 0 0 0 1 0 1 0 1 1 0 1 2 2 1 1 0 0 0 0 0 0 0 0 2 1 0 0 2 0 0 0 0 0 0 1 1 1 1 1 1 0 0 2 0 0 0 1 2 0 2 1 0 0 0 0 0 0 0 0 0 2 0 2 2 0 0 0 0 0 1 1 2 1 0 1 0 0 0 1 1 0 0 0 0 2 0 1 0 0 0 0 1 2 0 1 1 0 1 2 2 0 0 0 0 0 1 0 1 0 0 0 1 1 0 1 0 1 0 1 1 0 0 2 2 0 1 1 1 0 0 0 0 0 0 2 0 2 0 0 2 2 1 0 1 0 2 0 2 0 0 0 2 0 0 0 0 0 0 0 0 2 2 2 1 0 1 0 0 1 0 1 1 1 0 1 2 1 0 0 0 1 0 2 0 1 0 0 0 0 0 0 0 1 2 2 0 2 1 1 0 0 1 0 2 2 0 1 2 0 0 0 0 0 0 0 0 1 0 2 1
135 1 0 0 0 0 0 1 1 0 0 1 0 0 0 0 0 0 0 1 0 2 1 2 0 0 0 1 2 1 1 1 1 1 1 1 1 1 0 1 1 0 1 1 0 1 2 0 1 0 0 0 1 1 1 1 0 1 1 1 1 0 0 0 1 1 2 0 0 0 0 2 2 1 2 2 2 2 2 0 2 0 1 1 1 0 0 0 0 1 0 0 1 0 0 1 0 1 1 1 2 1 0 0 2 1 2 0 0 0 0 1 1 1 1 1 1 1 1 0 1 1 0 2 0 0 0 0 1 1 0 1 0 0 0 0 0 0 0 0 0 2 0 0 2 1 0 0 0 0 0 1 1 0 0 0 0 0 0 0 0 0 1 1 1 2 1 1 0 1 1 1 0 2 1 0 0 1 0 0 0 1 0 1 0 1 1 1 1 2 0 0 1 0 1 2 0 2 0 0 0 0 1 1 2 0 1 0 1 0 1 1 2 1 1 2 1 0 0 0 1 1 0 0 0 0 1 1 0 0 1 1 0 0 0 0 0 2 2 0 0 1 2 2 1 0 0 1 1 1 1 1 1 0 0 1 0 0 0 0 0 0 0 1 0 0 0 0 2 0 0 2 1 1 0 0 0 1 2 0 1 0 0 1 1 0 1 1 0 1 1 0 1 0 2 0 2 1 1 1 1 0 2 0 0 1 0 2 1 2 0 2 2 0 1 0 2 2 0 1 0 0 1 1 2 0 1 0 0 0 0 2 1 2 0 0 0 1 1 0 1 2 2 1 1 1 2 0 2 2 2 2 1 0 1 0 0 0 0 1 1 0 2 0 2 2 0 2 2 1 2 2 1 2 1 0 0 2 1 1 0 1 0 0 1 1 0 0 0 1 1 2 0 0 2 0 1 1 1 1 0 1 0 1 0 0 1 0 0 2 0 0 0 1 1 1 1 0 0 0 0 2 1 1 0 2 0 1 1 0 1 0 0 1 1 0 0 2 1 1 1 1 0 0 0 1 1 1 0 0 0 0 0 2 2 1 1 1 1 0 1 1 1 0 1 2 0 0 0 0 1 0 2 2 1 0 0 2 2 1 0 2 1 1 0 0 0 0 0 0 1 1 1 0 0 0 0 1 1 2 0 2 2 0 0 1 1 0 2 0 0 2 0 0 1 1 1 0 0 1 1 1 2 0 0 1 1 1 0 1 1 1 0 0 0 0 2 2 0 0 1 2 1 1 1 0 1 0 0 0 0 0 0 2 0 1 1 0 1 1 1 0 0 1 0 1 0 2 1 0 1 1 0 0 0 0 0 1 1 2 0 0 1 1 0 0 1 1 0 1 0 0 2 0 0 0 0 1 1 0 2 0 1 2 2 0 1 0 0 0 0 0 0 1 0 1 0 2 1 0 0 0 0 1 1 0 0 1 0 0 0 0 0 0 1 1 2 2 0 1 0 1 0 0 2 2 2 0 0 1 1 2 0 1 0 2 1 0 2 0 0 0 1 1 1 1 2 0 0 0 1 0 1 0 0 1 0 0 0 0 0 1 1 1 0 1 1 1 0 1 1 1 1 1 0 0 1 0 2 2 1 1 0 0 2 0 2 2 0 0 2 0 0 2 0 0 0 0 0 0 0 0 1 0 0 2 0 0 0 0 0 0 0 2 0 0 2 0 2 2 0 2 1 1 2 0 2 0 0 0 0 0 0 0 0 1 0 0 0 0 0 0 1 1 0 1 1 2 1 1 0 1 1 0 0 1 1 0 2 0 0 1 1 1 1 1 0 2 0 2 0 0 2 2 2 0 1 1 0 0 1 0 0 0 0 2 2 0 1 1 0 0 0 0 0 2 1 2 1 1 1 2 0 1 1 1 0 0 1 2 1 2 2 0 0 0 0 2 1 0 0 0 0 0 0 0 0 0 0 0 0 2 0 2 2 0 0 0 1 0 1 0 0 0 0 2 2 0 2 0 0 0 1 0 2 1 0 0 1 2 1 2 0 0 0 0 1 0 0 0 0 0 1 1 1 0 2 0 0 0 0 2 1 1 1 1 1 0 0 2 0 1 0 0 0 0 1 2 1 2 0 2 2 1 0 1 1 1 0 0 0 0 1 2 1 0 0 2 0 0 0 0 1 1 1 1 1 0 0 0 1 0 2 0 1 0 1 1 0 1 1 1 1 0 0 1 2 0 1 0 0 0 0 1 0 1 1 0 2 0 0 0 0 0 0 0 0 0 1 1 0 0 0 0 0 0 0 0 0 0 1 0
136 1 0 0 0 0 0 1 1 1 1 0 0 0 0 0 0 0 2 0 1 1 0 2 0 0 1 2 2 1 0 2 0 1 1 1 1 2 0 1 1 0 0 1 0 1 0 0 2 0 0 0 0 1 1 1 1 0 0 1 0 1 0 2 1 1 2 0 0 0 0 0 2 1 2 2 1 1 1 1 0 0 2 0 2 0 0 0 0 2 0 0 1 1 2 2 0 0 0 2 2 0 1 0 2 1 2 1 1 0 0 1 0 1 1 1 1 0 1 0 1 0 0 2 0 0 0 0 1 1 0 0 0 1 0 1 1 1 0 0 2 1 0 0 2 2 0 0 0 0 0 0 0 0 0 0 0 1 0 0 1 1 2 0 2 2 0 1 0 2 1 0 0 2 0 0 0 2 2 2 0 2 0 0 0 0 0 2 1 1 1 1 1 0 1 0 1 2 0 0 0 1 1 0 2 0 2 0 2 0 2 1 2 0 0 1 1 0 1 1 1 1 0 0 1 0 1 1 0 0 0 0 0 0 0 0 0 2 2 1 1 1 2 2 2 0 0 0 2 0 0 0 0 0 0 1 1 1 0 0 0 0 0 1 0 0 0 0 0 0 0 2 0 2 0 0 0 0 1 0 0 0 0 2 1 1 0 1 2 2 0 1 0 0 2 0 2 0 0 0 0 0 2 0 1 1 0 1 1 1 0 1 2 0 2 0 2 0 1 0 1 1 1 1 2 0 2 2 0 0 0 0 0 0 0 0 0 1 1 0 0 1 2 0 0 0 1 0 2 0 0 0 0 1 0 1 1 0 1 1 2 1 2 1 2 0 0 1 1 0 1 1 0 2 0 0 0 2 2 0 1 1 0 2 2 0 0 0 0 0 0 1 1 1 2 1 0 2 1 1 1 1 0 2 1 0 0 0 0 2 0 1 0 2 2 0 0 0 0 0 1 1 1 2 0 2 0 1 0 0 0 0 0 1 2 2 1 0 0 0 2 0 0 0 0 1 2 2 0 0 0 1 0 1 0 0 0 1 0 0 2 0 0 0 0 0 0 0 0 0 1 1 2 2 1 0 1 2 2 0 2 2 0 0 0 1 0 0 0 0 1 1 0 2 1 0 0 1 1 2 0 2 1 1 0 2 2 0 0 0 0 1 1 1 0 1 0 0 0 1 1 1 2 0 0 2 0 1 0 1 0 1 0 0 0 0 2 2 1 1 0 1 2 1 2 0 1 1 1 0 0 0 0 2 1 1 0 0 2 0 0 0 2 2 0 0 0 2 1 1 1 1 0 0 0 0 1 1 1 2 0 0 1 0 1 1 1 2 1 2 0 0 1 0 1 0 0 1 1 0 1 0 0 1 1 1 0 0 0 0 0 0 0 0 1 0 0 0 0 1 0 0 1 1 1 1 0 1 0 0 1 1 1 0 1 0 2 0 0 0 1 0 1 1 2 1 2 0 0 0 0 1 2 0 0 0 0 1 0 0 0 0 0 1 2 2 1 1 1 1 0 1 0 0 0 0 2 1 2 0 0 0 0 1 0 1 1 0 0 2 1 0 0 1 0 0 0 0 0 0 0 0 0 0 1 0 1 1 1 1 0 0 1 1 0 0 0 1 0 0 0 0 0 0 0 1 0 0 1 0 1 1 0 2 0 1 1 0 0 2 2 1 0 1 1 0 1 0 0 0 0 0 0 0 1 0 0 1 2 1 1 1 2 2 2 0 0 2 2 2 0 0 1 1 1 0 0 0 2 0 1 0 0 0 0 1 1 2 1 2 0 2 1 2 1 1 0 1 0 0 1 0 0 0 0 2 0 1 0 0 0 0 1 1 1 0 1 1 1 1 1 1 0 0 1 0 0 0 1 2 2 1 0 0 0 0 0 1 1 0 1 1 0 0 0 0 0 1 0 0 0 2 0 2 2 0 0 1 0 0 2 0 0 0 0 0 1 0 1 0 1 0 1 0 1 0 0 1 2 2 2 2 1 1 1 1 0 2 0 0 0 0 2 0 1 0 2 0 0 0 0 1 1 1 2 1 0 2 1 1 1 1 2 0 1 1 1 0 1 0 0 1 2 0 0 2 2 1 1 0 0 0 0 0 0 0 0 1 0 0 0 0 2 1 1 0 1 0 0 1 2 0 2 0 0 0 0 2 1 1 1 1 0 0 1 0 2 0 1 0 0 0 0 1 0 0 0 1 1 1 0 1 0 1 0 1 0 0 0 2 0 0 0 0 0 0 0 0 0 0 0 0
137 1 0 0 0 0 0 1 1 2 2 1 0 0 0 0 0 0 1 1 0 2 0 2 0 0 1 2 2 1 1 2 0 0 2 1 1 2 0 2 0 0 1 0 0 2 1 0 1 2 0 0 1 1 1 1 1 0 0 1 1 0 0 1 0 0 1 0 0 0 0 1 1 0 2 1 0 2 2 0 1 0 2 1 2 1 1 0 0 2 0 0 0 2 0 1 0 0 0 1 1 0 0 0 2 1 2 2 1 0 0 1 0 1 1 1 1 0 0 0 2 0 0 2 0 0 0 0 2 2 0 0 0 0 1 0 0 1 0 0 1 1 0 0 0 1 0 0 0 0 0 0 1 0 0 0 0 0 0 0 1 1 1 1 0 1 0 1 2 2 0 2 2 1 0 0 1 1 0 0 0 1 0 0 1 1 0 2 0 0 0 1 2 1 2 1 2 1 1 0 0 0 0 0 2 0 2 1 0 1 1 0 0 0 2 2 0 0 2 0 2 2 0 0 0 1 1 1 0 0 1 1 0 0 0 0 0 2 2 0 0 0 2 1 1 0 0 0 2 0 0 0 1 1 0 1 1 1 0 0 0 0 0 1 0 0 0 0 1 0 0 1 0 2 0 1 0 0 1 0 0 0 0 2 0 0 0 2 0 2 0 0 1 0 1 0 1 0 0 2 0 0 2 0 1 1 0 2 1 1 0 2 2 0 2 0 1 0 0 0 0 0 2 1 2 0 1 1 0 0 0 1 1 1 0 0 1 2 0 1 0 2 1 0 2 2 0 0 2 0 0 0 1 0 1 0 0 0 0 0 0 0 2 0 2 1 0 1 2 0 2 2 1 2 1 0 2 1 1 1 1 0 1 0 1 0 0 1 1 1 0 0 0 0 2 0 0 1 1 1 1 1 0 2 0 1 1 0 0 2 0 0 0 1 1 0 0 0 0 0 0 0 1 1 1 2 2 0 2 2 0 1 1 1 1 1 0 2 0 0 1 1 0 0 0 2 1 1 0 0 0 1 0 2 2 2 0 1 0 1 1 1 0 0 0 0 0 0 0 0 0 0 2 1 1 1 0 2 2 1 1 2 1 0 1 2 1 0 0 0 0 1 0 2 1 0 0 1 1 2 0 2 1 1 0 1 1 1 0 0 0 1 1 1 0 1 0 0 0 0 0 2 2 1 0 2 0 0 0 0 1 0 1 0 1 0 2 1 1 1 2 2 2 0 2 0 1 1 1 0 0 0 0 1 1 1 0 0 1 0 0 0 0 1 0 1 1 1 1 1 0 1 1 0 1 0 1 2 1 1 0 0 2 1 1 1 2 2 0 2 1 1 0 0 1 0 0 0 0 0 2 0 1 1 1 1 1 0 1 2 1 0 0 0 1 0 1 1 0 1 1 1 0 0 0 0 2 1 0 0 2 2 0 0 2 1 2 0 0 1 2 0 1 1 2 1 1 0 0 0 0 0 1 0 0 1 0 0 2 0 0 0 2 1 1 1 1 1 1 1 0 2 0 0 0 1 1 1 1 1 1 0 0 1 0 1 1 2 1 1 2 1 1 1 0 1 1 0 0 0 0 0 0 1 1 1 1 1 1 0 2 1 0 2 0 1 0 2 2 2 0 0 0 1 0 2 1 0 1 0 0 0 0 2 0 0 1 0 0 1 1 0 0 0 0 0 0 0 0 0 1 1 0 0 0 2 1 0 2 0 0 0 2 2 2 0 0 1 2 2 1 0 1 1 1 0 0 0 1 0 1 0 0 0 0 2 0 2 0 2 0 1 2 2 1 0 1 0 2 0 0 2 0 0 0 2 2 1 0 1 0 0 1 1 1 0 2 2 1 1 1 2 0 0 1 1 0 0 0 2 0 2 1 0 0 0 0 0 1 1 0 0 1 0 1 1 0 0 0 0 0 1 1 1 1 0 1 0 0 0 1 0 0 0 0 1 0 1 1 0 0 0 0 2 2 2 0 2 1 1 2 2 1 1 0 1 0 0 0 1 0 0 0 2 1 0 2 0 0 1 0 1 1 0 2 2 1 1 0 1 0 2 0 0 0 0 1 1 1 1 0 2 0 1 0 1 1 1 1 0 0 0 0 2 0 0 0 0 0 2 0 0 0 0 0 1 2 1 0 0 2 0 2 1 1 1 2 1 0 0 0 0 0 0 0 1 2 0 1 1 0 1 0 0 0 0 1 1 1 0 0 1 0 1 0 2 2 0 1 2 0 0 0 1 1 0 1 0 0 0 1 1
138 0 0 0 1 0 0 2 1 2 2 0 1 2 0 2 0 0 0 2 0 2 0 1 0 0 0 2 2 0 1 2 1 1 1 1 1 2 0 2 1 0 2 2 0 1 1 0 2 0 0 0 0 0 0 1 0 0 0 0 0 1 0 1 1 1 2 1 0 0 0 1 2 1 2 2 2 1 1 0 1 0 1 1 1 1 1 0 0 2 0 0 1 1 1 2 0 1 1 2 1 0 1 0 2 0 2 0 0 0 0 2 1 2 2 2 2 0 1 0 2 0 1 1 0 0 0 1 1 1 0 0 0 0 0 0 0 0 0 0 0 2 0 0 1 0 0 0 0 0 0 0 0 0 0 0 0 2 0 1 1 0 1 1 1 2 0 1 0 1 0 1 1 2 1 1 0 1 0 1 0 1 0 1 0 1 1 1 0 1 0 0 1 0 1 2 0 2 1 1 0 1 1 0 2 0 2 0 2 1 1 1 0 0 0 1 1 0 1 1 1 1 0 1 0 0 2 2 1 1 1 1 0 0 1 0 0 2 2 0 0 0 1 2 2 0 1 0 1 1 1 1 1 1 0 0 1 2 0 0 0 2 0 2 0 0 0 1 1 0 0 2 2 2 0 0 0 1 2 0 0 1 1 1 2 1 1 0 0 2 0 1 1 0 1 0 2 1 1 2 0 0 2 1 0 0 0 1 1 1 0 1 1 0 0 0 1 1 1 0 2 2 0 0 2 0 2 2 1 1 0 1 0 1 0 0 0 2 0 1 0 2 2 0 0 0 1 0 1 1 0 0 0 0 0 0 0 0 0 1 1 0 0 0 0 0 1 2 2 0 2 2 1 2 1 0 2 2 1 1 0 2 0 0 0 0 0 0 0 1 1 1 2 0 1 1 0 0 0 0 0 0 0 1 0 0 1 0 0 1 0 0 0 0 0 0 0 0 0 0 1 1 2 2 0 2 0 0 1 1 0 0 1 1 1 1 0 2 2 2 0 1 0 0 0 1 1 1 0 0 0 0 0 2 2 1 1 1 0 1 1 1 0 1 1 2 0 1 0 1 0 0 1 1 1 1 0 2 2 0 1 1 1 0 1 2 1 2 2 0 2 2 0 1 1 0 0 1 1 1 1 2 1 1 0 1 1 0 1 0 1 1 0 0 1 1 0 0 0 0 1 2 2 2 0 2 0 0 0 0 2 0 0 0 0 0 1 0 0 0 0 1 1 1 1 0 2 1 1 0 0 0 0 2 1 1 0 2 0 2 0 0 1 2 1 1 1 1 0 0 0 2 1 0 0 0 0 1 1 2 1 0 1 1 1 0 0 1 1 1 0 0 1 0 0 0 0 1 2 0 1 0 0 0 0 1 0 0 0 2 0 0 0 2 1 1 0 1 0 0 0 0 0 0 0 2 0 1 0 0 1 1 1 1 1 0 2 0 1 1 1 1 0 1 1 1 2 0 0 0 2 1 1 1 0 2 0 0 0 0 0 0 1 1 1 1 1 1 0 0 0 1 0 0 0 0 2 1 1 1 0 0 1 2 0 2 1 2 1 1 2 0 0 1 0 0 0 0 1 1 0 0 0 0 0 0 2 2 0 0 0 0 1 1 1 1 0 1 0 1 0 0 1 0 1 2 0 0 1 0 2 0 0 2 0 0 1 0 1 2 0 2 1 0 1 0 1 0 0 0 0 0 0 0 0 0 0 0 2 1 0 1 1 2 0 0 1 1 1 1 0 0 2 0 0 0 1 0 0 2 0 1 1 1 1 1 0 2 0 2 0 1 1 2 2 1 1 0 0 1 1 0 0 0 2 0 1 0 1 1 0 0 0 0 0 0 1 2 1 2 2 1 0 0 1 0 0 0 0 2 1 2 1 1 0 2 0 1 0 0 0 0 1 1 0 0 0 0 0 0 0 2 1 2 2 0 0 0 0 0 1 0 1 0 0 0 0 0 2 0 0 0 0 0 1 0 0 1 1 1 1 1 0 0 0 1 0 2 0 0 0 0 1 2 2 0 2 0 1 0 0 1 1 1 1 1 1 2 0 1 0 1 1 0 1 1 1 1 1 0 1 0 2 2 1 1 1 2 1 0 1 1 0 2 0 0 0 2 0 0 0 0 2 2 2 1 0 0 0 0 2 0 1 0 1 0 1 2 0 0 0 0 1 0 2 1 1 1 1 0 0 0 0 1 0 1 1 2 0 0 0 2 0 0 1 1 0 0 0 1 0 0 0 1 0 0 0 0 0 0 1 1
139 0 0 1 0 0 0 1 2 1 0 1 0 0 0 0 0 0 0 2 1 2 0 1 1 1 0 1 2 1 1 1 1 1 0 2 0 2 0 1 0 0 0 0 0 0 1 0 1 0 0 0 0 0 1 2 0 0 0 0 1 1 0 2 0 0 1 0 0 0 1 1 2 0 0 2 2 0 0 1 0 0 1 1 0 0 0 2 2 2 1 1 1 2 0 0 0 2 1 2 2 0 0 0 2 2 2 1 1 1 0 1 1 1 1 1 1 0 2 0 0 0 2 0 2 2 0 2 2 2 0 0 0 0 0 0 0 0 0 0 0 2 0 1 1 1 1 0 0 1 1 0 0 0 0 0 0 2 0 1 1 0 2 0 0 1 0 0 1 2 0 2 1 1 0 0 2 1 0 0 0 1 0 1 1 0 0 2 1 2 0 0 1 0 1 2 1 2 0 0 0 1 0 1 1 0 1 1 1 0 2 0 1 0 1 2 1 1 0 0 1 1 0 0 1 0 1 0 0 0 0 0 0 1 1 1 1 2 2 1 1 1 2 1 1 0 0 0 1 0 0 0 0 0 0 1 0 0 0 0 0 0 0 0 1 1 0 0 1 0 0 1 0 0 0 2 0 0 1 0 0 0 0 1 1 1 1 2 0 2 0 0 1 0 1 0 2 1 0 1 0 0 2 0 2 0 0 2 1 2 1 2 2 0 1 0 1 1 0 1 1 1 1 1 2 0 2 0 0 0 0 1 0 0 0 0 0 1 1 1 0 1 2 0 0 0 0 0 2 0 0 0 0 0 0 0 1 0 0 2 2 0 0 0 0 2 0 2 1 0 1 1 0 2 1 1 0 1 1 1 1 1 1 1 0 1 0 0 0 1 0 0 0 0 2 0 0 0 2 2 2 2 0 2 1 0 0 0 0 2 0 0 0 1 1 1 1 0 0 0 0 2 1 1 1 1 0 0 0 0 0 0 1 1 0 0 0 1 0 0 2 0 0 0 0 2 2 1 1 0 0 1 0 2 2 2 0 2 1 1 1 1 0 0 1 1 0 2 0 1 1 1 0 0 1 0 0 1 0 0 1 1 0 0 0 0 0 2 1 1 1 2 1 0 2 0 2 0 0 2 0 2 1 1 0 1 1 1 0 0 0 1 1 1 0 1 0 1 1 2 2 0 1 1 0 1 0 2 0 2 0 2 0 0 1 1 2 0 2 2 0 1 2 2 2 0 1 1 1 0 0 0 0 1 2 1 1 0 0 0 0 1 1 1 0 0 0 2 2 2 1 1 0 0 0 0 2 1 1 2 0 0 1 1 0 0 1 2 1 2 0 0 1 0 0 0 0 0 0 0 2 0 1 1 1 1 0 0 0 0 2 0 0 0 1 0 0 2 0 0 0 0 0 0 0 1 1 1 0 0 1 1 1 0 2 0 2 0 1 1 1 1 0 1 2 2 2 0 0 0 0 2 1 0 1 1 0 0 2 0 0 0 0 1 2 2 1 1 1 0 0 0 1 0 1 0 1 2 0 2 0 0 0 2 1 2 1 1 0 1 2 1 0 1 0 0 0 0 1 1 0 0 0 0 1 0 1 1 0 0 1 0 0 1 2 1 1 2 1 1 0 0 1 0 0 2 0 0 0 0 1 0 0 2 0 1 0 0 1 1 0 1 0 0 0 1 1 1 0 0 0 0 0 0 0 0 0 0 2 0 0 0 1 0 0 1 0 2 2 2 0 1 2 0 0 0 1 0 1 1 1 1 0 0 0 2 0 2 0 2 0 1 2 2 2 0 1 1 0 0 1 0 0 0 1 1 0 0 0 1 1 1 1 1 1 0 1 1 1 2 2 1 0 1 2 2 1 0 2 2 1 1 1 0 0 0 0 1 1 0 0 0 1 0 0 0 1 0 0 0 0 2 0 1 1 0 1 0 0 0 1 0 0 0 1 1 0 1 2 0 0 0 0 1 1 2 0 2 1 1 1 1 0 0 0 0 0 1 1 0 1 0 0 1 1 0 2 0 0 0 0 1 1 1 2 2 1 1 0 2 0 0 0 2 2 1 0 0 2 0 0 2 2 1 0 0 2 0 1 1 1 0 0 2 0 0 0 1 0 1 0 0 2 0 0 0 1 0 0 0 1 1 1 0 0 0 2 2 1 0 0 1 0 0 1 1 1 0 1 1 0 0 0 0 0 0 1 1 1 0 0 1 0 0 0 0 0 0 1 1 0 0 0 1 0 0 0 0 0 0 1 1
140 0 0 2 0 1 0 1 1 1 1 1 0 1 0 1 0 0 2 0 1 1 0 1 0 0 1 2 2 0 2 1 1 1 1 0 2 0 1 0 1 0 0 0 1 0 0 0 1 1 0 0 1 1 0 2 0 0 0 0 0 0 0 2 1 1 2 0 1 1 0 1 2 0 2 2 1 1 1 0 1 0 1 1 1 0 0 1 1 2 0 1 1 2 0 2 0 1 1 1 0 0 2 0 2 0 2 1 1 0 0 2 1 1 1 1 1 0 1 0 1 0 1 1 0 0 0 0 2 2 0 0 1 1 0 0 1 0 0 0 0 2 0 1 0 0 0 0 0 0 1 0 0 0 0 1 1 1 0 0 0 0 1 1 1 1 1 1 1 2 0 2 0 2 1 0 0 1 0 0 0 1 1 0 1 1 1 0 0 1 0 0 2 1 2 2 1 0 0 0 0 0 0 0 2 1 2 0 2 0 2 1 1 0 0 2 1 0 1 1 1 1 0 0 0 1 1 0 0 0 0 0 0 0 0 0 0 2 2 0 0 0 2 2 2 0 0 0 2 0 0 0 0 0 0 2 2 0 0 0 0 0 0 1 0 0 0 1 0 0 0 2 1 1 0 1 0 0 1 0 1 0 1 2 2 2 1 2 0 2 0 2 1 0 1 0 1 0 0 1 0 0 0 2 0 0 0 2 1 1 1 2 2 0 2 0 2 1 1 1 1 1 2 1 1 0 0 1 1 1 0 0 0 2 0 1 0 1 0 1 0 0 1 0 0 0 0 1 2 2 1 1 0 0 0 0 0 0 0 2 2 0 1 0 1 0 1 2 1 1 1 1 0 2 0 0 2 2 2 0 1 1 2 0 0 1 0 0 0 0 0 1 0 0 2 0 1 0 0 0 0 0 0 2 0 1 1 2 0 2 0 0 0 2 2 0 0 0 1 0 0 0 1 0 0 2 0 1 2 2 0 0 0 0 0 0 0 0 1 0 2 0 0 0 0 2 0 0 0 0 0 0 0 1 1 1 0 2 1 1 1 2 0 1 1 1 1 0 0 0 0 0 2 2 0 2 0 1 2 0 1 2 1 1 0 2 0 0 0 0 1 1 0 2 0 0 1 1 1 2 0 1 2 0 0 2 2 1 1 0 0 2 0 1 0 1 0 1 1 1 1 1 2 1 0 2 0 1 0 2 0 2 1 0 1 0 2 1 1 1 0 0 1 0 1 1 0 0 0 0 0 0 0 1 2 1 1 0 2 0 1 0 0 2 1 1 1 2 1 1 0 1 1 0 0 0 1 2 2 0 2 0 1 0 1 1 1 1 1 1 0 0 0 0 1 0 0 0 0 0 0 2 1 1 2 0 0 0 0 0 0 0 0 0 1 0 0 1 0 1 1 1 0 0 0 0 2 1 0 0 1 1 1 0 2 0 2 1 0 2 0 0 1 1 2 1 1 1 0 0 1 1 1 1 0 1 0 0 1 0 0 0 1 1 1 0 1 2 0 0 1 0 0 0 0 0 2 1 1 0 0 0 0 1 1 1 1 1 1 2 1 1 0 1 0 0 0 0 1 0 0 0 0 0 1 0 2 2 0 0 1 0 0 2 0 1 0 0 0 0 0 0 0 0 0 0 0 0 1 0 2 1 0 2 0 0 1 1 0 1 0 1 0 0 0 0 0 1 0 0 0 0 0 0 0 1 1 0 2 1 0 1 2 2 0 0 2 2 2 2 0 0 2 1 1 0 2 0 0 1 0 1 1 1 1 0 0 1 0 1 1 0 0 1 1 1 0 0 0 0 0 0 0 0 1 1 0 0 0 1 0 0 1 0 0 0 0 2 2 2 2 2 0 0 1 0 1 0 0 2 1 2 1 0 0 1 0 0 0 0 0 0 1 0 0 0 1 1 0 0 0 2 0 2 2 0 0 0 0 0 0 1 1 0 1 1 1 0 1 0 0 0 0 0 1 1 0 1 1 1 1 1 0 0 0 0 0 1 0 0 1 0 1 1 1 0 1 0 0 1 1 0 2 2 1 1 2 1 1 0 1 2 1 0 1 1 2 1 2 2 0 2 2 1 1 2 0 2 0 0 0 1 0 1 0 0 0 2 0 0 0 0 1 0 0 1 1 0 0 0 0 1 0 2 2 0 2 2 1 0 1 1 1 0 0 1 2 0 1 1 0 0 0 1 0 1 1 1 1 0 0 1 0 1 0 0 0 0 1 1 0 0 0 0 0 1 0 0 1 0 1 0
141 1 0 1 2 0 0 2 2 2 1 0 0 0 0 0 0 0 2 0 0 0 0 2 0 0 1 2 2 0 2 1 2 1 1 0 2 0 1 0 1 0 0 0 1 0 0 0 2 0 0 0 1 1 0 1 1 0 0 0 2 0 0 2 0 0 1 0 0 0 0 1 2 0 1 2 2 0 0 1 0 0 2 0 2 0 1 0 0 2 0 0 0 2 1 2 0 0 0 2 2 0 0 0 2 1 2 1 1 0 0 2 1 2 2 2 2 1 2 0 1 2 1 1 1 1 0 1 1 1 0 0 0 0 1 0 0 0 0 0 0 2 2 0 0 0 0 0 0 0 0 0 0 0 0 0 0 1 1 1 1 0 1 1 1 1 1 1 0 1 1 0 1 0 0 0 0 0 0 0 0 0 1 0 1 1 1 2 0 1 0 1 2 1 2 1 0 1 0 0 0 0 0 1 2 0 2 0 2 0 2 0 1 0 0 1 1 0 1 2 0 0 1 0 0 0 2 0 0 0 1 1 1 1 1 1 1 2 2 0 0 0 2 2 2 0 0 0 2 0 0 0 1 0 1 2 2 0 0 0 0 0 0 0 0 0 1 0 2 1 0 1 1 2 0 0 0 0 0 0 0 0 1 1 2 1 2 1 0 2 0 1 0 1 0 1 1 0 0 1 0 0 1 1 0 0 0 2 2 2 1 2 2 0 1 1 1 0 1 0 1 1 1 0 1 0 1 0 1 1 0 1 1 1 0 0 1 2 0 1 1 2 2 0 1 1 0 0 2 1 0 0 0 0 0 0 0 0 0 1 1 0 0 0 0 0 0 2 2 0 2 2 0 2 0 0 0 1 2 0 0 2 0 0 1 1 0 0 0 0 0 0 1 0 2 0 0 0 0 0 0 0 0 2 1 0 0 1 0 1 0 0 0 0 0 0 1 0 1 0 0 0 0 2 1 1 1 0 0 1 0 0 0 2 2 1 0 0 1 0 1 1 0 1 1 1 2 1 0 0 0 1 0 1 0 0 0 1 1 1 1 0 1 0 0 1 1 0 0 0 1 1 1 1 1 0 0 2 1 1 1 1 0 0 0 1 0 0 0 0 0 0 0 1 1 0 1 2 2 2 0 1 2 0 0 1 2 0 1 0 0 1 1 1 0 1 1 0 1 2 2 0 1 0 0 1 1 0 1 1 0 0 1 0 1 0 0 0 2 2 1 2 2 0 2 1 0 1 2 1 0 1 0 1 1 1 1 0 1 0 1 0 0 2 0 1 1 1 0 0 0 0 1 0 1 0 2 2 2 2 0 0 1 1 1 0 1 2 0 2 1 1 1 0 0 1 1 2 2 0 2 0 0 1 0 0 0 0 0 1 0 0 0 1 0 1 0 0 0 0 1 1 0 0 0 0 2 1 0 0 1 1 0 0 2 1 2 0 0 2 0 0 0 0 2 2 2 2 0 0 1 1 2 0 0 1 0 0 2 1 0 0 0 1 1 1 1 1 0 0 1 1 1 1 2 0 2 1 2 0 0 0 0 1 1 1 1 2 0 0 1 1 1 1 1 1 0 0 1 1 0 1 0 0 1 0 1 1 0 2 0 0 0 1 0 0 0 1 1 1 0 1 0 0 0 1 0 0 1 0 1 0 0 2 0 0 1 0 0 2 2 1 1 1 2 0 2 1 0 0 1 1 0 0 0 1 0 0 0 0 0 0 1 1 0 0 1 1 1 1 1 1 2 0 0 1 1 0 2 0 1 0 1 1 1 0 0 1 1 1 1 1 1 1 0 0 0 0 0 1 1 0 0 0 1 0 0 0 0 1 0 0 1 0 0 0 1 2 2 2 2 2 0 1 1 1 1 0 0 1 0 1 0 1 0 1 0 1 1 0 1 1 0 0 0 0 0 0 0 0 0 0 0 2 2 0 0 0 0 0 2 0 1 0 0 2 0 0 0 0 0 0 0 0 1 1 0 0 0 0 0 0 0 0 0 0 0 1 0 0 0 0 1 1 2 1 2 0 0 0 0 2 1 1 1 2 0 2 0 2 0 0 0 1 1 1 0 0 0 0 0 0 1 1 0 2 1 1 1 0 2 0 1 2 1 0 0 1 1 0 0 0 2 0 1 2 2 0 0 0 2 0 2 2 1 0 2 2 2 1 1 1 0 0 2 0 0 0 2 1 0 0 0 0 0 2 2 0 2 0 1 1 0 0 0 0 0 0 0 2 0 0 0 0 0 0 1 0 1 1 2 0
142 0 0 0 0 0 0 0 2 0 0 1 1 1 0 0 0 0 1 1 0 1 0 1 1 1 1 1 1 2 0 0 1 0 0 0 2 1 0 0 1 0 1 1 0 0 0 0 1 1 0 0 2 2 0 2 0 0 0 0 1 1 0 2 0 0 1 0 0 0 0 0 2 0 0 2 2 2 2 0 0 0 2 0 2 0 0 0 0 2 0 1 0 1 0 1 0 1 1 2 1 0 0 0 1 0 2 0 1 1 0 1 0 1 2 2 1 1 1 0 2 0 1 1 1 1 0 1 2 1 0 0 1 1 0 0 1 0 0 0 1 1 0 0 0 1 0 0 0 0 0 0 0 0 1 0 0 0 0 1 2 2 1 1 1 2 0 1 1 2 1 1 1 1 0 0 0 2 2 2 0 2 1 0 1 1 1 2 1 1 1 0 2 0 1 2 0 2 0 0 0 0 0 1 2 0 1 0 1 1 1 0 2 0 2 2 2 1 1 0 1 1 1 0 0 1 1 2 0 0 0 0 1 1 0 1 0 2 2 0 0 1 2 2 2 0 0 0 1 1 1 1 1 0 1 1 0 1 0 0 0 0 0 1 0 0 0 0 2 0 0 2 0 2 0 0 0 0 1 0 0 1 0 1 2 1 0 1 0 1 1 1 2 0 2 0 1 0 0 0 0 0 1 1 0 0 1 2 1 1 0 1 2 1 1 1 2 0 0 1 0 1 0 0 2 0 2 1 0 0 0 2 0 0 0 0 0 0 2 1 0 0 1 0 0 0 1 1 1 2 1 1 0 0 0 0 1 0 0 1 1 0 2 0 2 1 0 1 2 0 2 2 2 1 0 0 1 1 0 2 0 2 1 0 1 0 0 1 1 1 0 2 1 0 1 0 0 1 1 1 1 1 0 1 0 0 1 0 1 2 0 0 0 0 0 0 1 0 1 0 0 0 1 0 0 2 1 1 1 1 0 2 0 0 1 1 0 1 0 0 2 0 0 0 0 1 1 2 0 0 0 0 0 1 0 0 0 2 1 1 1 1 1 0 0 0 1 0 0 0 1 1 2 2 0 0 0 1 2 0 1 2 1 0 1 2 1 1 1 1 0 1 0 1 2 0 1 2 2 2 0 1 1 1 0 1 1 0 1 0 1 2 1 1 0 1 0 0 0 0 1 1 0 0 0 0 2 2 0 2 0 2 0 0 0 0 2 0 0 0 1 0 1 1 1 1 0 1 1 0 0 0 0 2 0 1 1 0 1 2 0 0 2 2 0 0 0 0 0 0 0 1 1 0 0 0 2 1 1 2 0 0 1 0 1 0 0 1 1 1 0 1 2 0 0 0 1 1 1 0 1 0 0 1 0 1 0 0 0 0 0 0 0 0 1 0 2 1 0 0 0 0 0 0 0 0 1 1 0 0 1 1 1 0 1 0 2 0 0 1 1 2 0 0 1 1 2 0 0 0 2 1 0 1 1 2 0 0 1 0 0 0 1 2 2 2 0 2 0 0 0 1 0 0 0 1 1 1 2 0 0 0 0 0 0 0 1 1 0 0 2 1 0 1 0 0 0 0 2 2 0 2 0 0 1 0 1 1 1 1 0 0 0 0 0 0 0 1 1 1 0 0 1 0 1 1 1 1 0 1 1 0 0 2 0 1 0 0 0 0 0 0 1 1 2 0 2 0 0 0 0 0 0 0 0 0 0 0 2 0 0 0 1 1 0 1 1 2 2 2 0 0 1 0 0 0 0 0 0 1 0 2 0 0 0 1 0 2 1 2 0 1 1 1 1 0 0 0 1 0 1 0 0 0 0 2 2 1 0 0 1 1 1 1 1 0 1 2 1 1 0 1 0 0 1 0 0 0 1 2 1 1 1 0 0 0 0 1 1 0 1 0 1 0 1 1 0 0 0 0 0 2 1 1 1 0 1 0 0 0 0 1 0 0 1 1 0 0 1 0 0 0 1 0 2 1 0 1 1 2 2 2 0 0 0 0 0 1 0 1 1 0 1 1 2 0 2 0 1 0 1 1 1 1 2 2 0 2 0 2 0 0 1 0 1 0 2 0 2 0 0 2 1 2 1 1 1 1 1 0 1 1 0 2 0 0 0 1 1 0 0 0 2 1 1 1 1 0 0 0 1 1 2 1 1 1 2 2 1 0 0 0 1 0 1 0 1 0 2 2 0 1 0 1 0 0 2 0 1 0 0 1 0 1 0 1 1 0 0 1 1 1 0 1 1 0 0 0 0 0 0 0
143 1 0 0 1 0 1 2 2 2 1 0 0 1 0 2 0 0 0 2 0 2 1 1 0 0 1 2 2 1 2 1 2 2 2 0 2 1 0 0 1 0 0 2 0 0 0 0 0 2 1 0 1 1 0 1 0 0 0 0 0 1 0 2 0 0 1 0 0 0 0 0 2 0 1 2 2 1 1 0 1 0 1 1 0 0 0 1 1 2 0 1 0 2 0 1 0 1 0 2 1 1 1 0 2 0 2 1 1 0 0 1 1 2 2 2 2 0 1 0 1 0 1 1 1 1 0 0 1 1 0 0 0 0 1 0 0 0 0 0 2 1 0 0 1 0 0 0 0 0 0 0 0 0 1 1 0 1 0 0 1 1 2 0 0 1 0 1 0 1 1 0 0 1 0 0 0 0 0 0 0 0 0 1 1 2 1 0 0 1 0 0 0 0 0 0 0 1 0 0 0 1 0 0 2 2 2 0 0 0 1 0 1 1 0 2 0 0 0 0 0 0 1 0 0 0 1 2 0 0 0 0 0 0 0 0 0 1 1 0 0 0 2 2 2 0 0 0 2 0 0 0 2 0 0 2 2 2 0 0 0 0 0 0 0 0 1 0 1 0 0 0 1 2 0 0 0 1 1 0 1 1 1 1 1 0 0 1 0 2 0 0 0 0 2 0 2 0 0 1 0 0 2 0 1 2 0 0 2 2 1 2 1 1 0 0 2 1 0 0 0 0 2 1 0 0 0 2 0 0 0 1 0 2 0 0 0 1 0 1 0 1 2 2 0 0 1 1 1 2 1 1 0 0 0 0 1 0 0 2 2 0 0 0 0 0 0 1 2 0 2 2 1 2 2 0 2 1 1 1 0 1 1 0 0 1 0 0 0 0 0 0 1 0 2 2 2 1 0 0 0 0 0 2 1 0 0 0 0 2 0 1 0 1 1 0 0 1 1 1 0 1 0 2 1 2 2 0 1 0 0 0 1 1 1 1 0 2 0 0 1 1 1 2 2 2 2 1 0 0 0 1 0 2 2 1 1 1 0 1 1 1 1 0 0 0 1 0 0 1 0 0 1 1 1 0 1 2 1 2 1 2 1 1 0 0 0 1 1 0 1 2 1 1 2 0 2 1 1 2 0 2 1 1 0 2 2 0 1 0 0 2 0 2 0 0 1 0 2 0 1 2 1 1 0 1 1 1 0 1 0 1 2 0 1 0 2 1 2 1 2 2 1 1 1 1 2 1 2 0 0 0 0 2 1 0 0 0 2 0 1 0 0 2 1 1 0 0 0 0 0 0 2 0 1 0 2 2 2 2 0 0 1 1 1 0 1 1 0 1 0 0 1 0 1 1 2 0 0 0 0 1 0 1 1 1 1 0 1 2 1 0 0 1 0 1 0 1 0 0 0 0 0 1 1 0 0 2 0 0 1 1 0 0 1 0 2 0 0 1 0 0 0 1 2 2 2 0 0 0 1 1 1 1 0 1 0 2 1 0 0 0 1 1 1 1 2 1 0 0 0 0 0 0 0 1 2 1 2 0 0 0 0 2 0 1 2 2 0 0 0 0 1 1 0 1 1 0 0 0 0 0 0 1 0 1 1 0 0 0 1 1 0 1 0 0 0 1 0 1 0 0 0 0 0 1 0 0 0 0 0 0 1 2 0 1 0 0 0 2 1 2 1 0 1 0 1 0 0 0 1 1 0 1 0 1 0 0 1 0 0 0 1 1 0 1 1 1 1 1 1 1 2 1 1 0 2 0 0 2 0 2 1 1 0 0 1 2 0 2 0 1 2 2 1 0 0 1 0 0 1 0 0 0 0 2 1 0 0 2 0 0 1 0 0 0 1 1 1 1 1 1 0 1 2 1 1 0 1 2 0 2 1 0 0 0 0 0 0 0 0 0 1 0 1 1 1 0 1 0 0 1 0 2 2 0 0 0 0 1 0 0 0 0 0 0 0 0 2 0 0 0 0 0 0 0 0 2 1 1 1 1 1 1 0 0 1 0 0 1 0 0 1 1 2 0 2 0 0 0 0 2 1 0 2 2 0 1 0 0 0 1 0 0 0 0 2 1 2 0 1 1 2 1 1 1 2 1 1 0 0 1 0 0 0 0 0 0 0 0 0 0 0 0 0 2 2 0 0 1 1 1 2 1 0 0 1 0 0 2 2 2 0 0 1 0 0 0 2 2 0 1 0 0 1 0 0 0 1 0 0 1 0 0 0 0 0 0 0 2 2 1 0 1 1 0 0 0 0 0 1 0
144 1 0 1 0 1 1 0 2 0 0 2 0 1 0 0 0 0 1 1 0 1 1 2 0 0 1 1 1 1 1 1 1 2 2 0 2 1 0 0 1 0 0 0 0 0 0 0 1 0 0 0 2 2 0 0 0 1 1 1 0 1 0 0 0 0 1 0 0 1 0 0 2 1 2 2 2 1 1 1 1 0 2 0 2 0 1 1 1 1 1 1 1 1 0 1 0 1 1 1 0 1 0 0 2 0 2 0 0 0 1 0 0 0 0 0 0 0 0 0 2 0 1 1 1 1 0 1 2 2 1 1 1 1 0 0 1 0 0 0 0 2 0 0 2 2 1 0 0 1 0 0 0 0 0 0 0 1 0 0 1 1 0 2 1 1 0 0 0 2 2 0 1 1 0 0 0 1 0 1 0 2 1 1 0 1 1 2 0 0 1 1 1 0 1 2 0 2 0 0 0 0 1 0 2 0 2 0 0 0 1 1 1 0 1 2 0 0 1 1 1 1 1 0 0 0 1 2 0 0 0 0 0 0 0 0 0 1 1 0 0 0 2 2 2 0 0 0 1 0 0 0 0 0 0 1 0 2 1 1 1 1 0 2 1 0 1 0 2 1 0 2 0 1 1 0 0 2 2 0 1 0 0 2 1 0 0 2 0 2 0 0 1 0 2 0 1 0 0 0 0 0 2 0 0 1 0 2 1 1 1 1 1 0 1 0 1 0 0 0 0 0 1 0 1 0 1 1 0 0 0 1 0 1 0 0 0 1 1 0 1 2 2 2 1 1 0 0 2 0 0 0 1 0 1 0 0 0 0 1 1 0 1 0 1 0 1 2 2 0 2 2 1 2 1 1 2 1 1 1 1 1 2 0 0 0 0 0 0 0 0 0 1 0 1 0 0 1 1 1 1 1 0 1 0 0 1 1 0 2 0 0 0 1 1 1 0 1 0 1 1 2 0 0 0 1 0 1 2 2 0 1 1 1 1 1 0 2 0 0 1 0 1 1 1 2 1 0 0 0 0 0 0 1 1 0 1 2 0 2 1 1 1 0 1 2 0 1 0 1 1 1 0 0 1 1 0 1 2 0 2 2 1 0 1 2 1 0 0 2 2 1 0 2 0 0 0 2 2 2 0 2 2 0 0 0 1 0 0 0 0 0 1 1 0 1 0 0 1 2 2 1 2 0 1 2 0 0 0 2 0 0 0 0 0 0 2 0 1 0 0 0 2 2 2 0 2 1 1 0 0 0 0 1 1 2 1 0 1 0 1 1 1 1 0 0 0 1 1 0 0 1 0 0 0 0 1 1 1 1 1 0 2 1 2 1 2 1 0 1 0 0 1 0 1 0 0 0 0 0 1 1 0 1 2 0 2 1 0 1 0 0 0 0 1 0 0 0 0 0 0 0 0 1 1 0 1 1 0 0 0 0 0 0 2 1 2 0 0 2 0 1 1 1 1 0 1 0 0 0 0 2 2 0 0 1 0 1 1 0 0 0 2 1 1 1 1 0 1 0 1 1 0 0 1 1 1 2 0 2 0 0 0 0 0 0 0 1 0 1 2 0 0 1 0 0 0 0 1 1 0 1 0 1 1 1 1 2 0 0 0 0 0 2 0 0 0 1 1 1 0 0 0 0 0 1 0 0 1 0 2 1 0 2 0 2 0 0 0 0 0 0 0 0 0 0 0 1 0 0 0 0 0 1 0 0 0 1 2 1 1 0 0 1 0 0 1 1 0 0 0 2 2 1 1 0 1 0 1 0 0 0 0 0 0 2 0 1 1 1 1 1 1 1 1 0 0 0 0 0 0 0 0 0 0 2 1 0 0 1 0 0 1 1 1 0 2 2 1 2 2 1 0 0 2 1 1 0 1 1 1 0 0 0 0 1 1 0 1 1 0 0 1 0 1 1 0 0 0 0 0 2 0 2 2 0 0 2 0 0 1 0 0 1 0 0 0 0 2 0 0 0 0 1 1 0 0 0 1 1 2 2 0 0 0 0 0 1 0 0 0 0 1 1 1 0 2 0 1 0 0 1 2 2 0 1 1 1 1 2 0 1 0 0 1 0 2 0 2 0 0 2 1 0 0 0 1 1 0 0 1 0 0 2 0 0 0 1 0 0 0 0 2 2 2 1 0 0 0 0 1 1 1 1 1 1 2 1 1 0 0 0 1 0 1 0 1 0 1 1 0 1 0 1 1 1 2 1 1 0 1 2 0 0 0 0 0 0 0 0 0 0 0 0 0 0 0 0 0 0 2 0
145 0 0 0 0 0 0 2 0 2 1 0 1 1 0 0 0 0 0 2 0 2 1 2 0 0 1 1 2 1 1 2 1 1 2 0 2 1 0 0 1 0 2 2 0 1 1 0 1 1 0 0 1 1 0 2 0 0 0 2 0 1 0 2 1 1 1 0 0 0 1 0 2 0 1 2 2 1 1 0 1 0 1 1 1 0 0 0 0 2 0 0 2 2 0 2 0 1 0 1 1 0 0 0 2 1 2 0 0 0 0 0 1 2 2 2 2 0 0 0 1 1 1 1 0 1 0 0 0 0 0 0 0 0 1 0 0 1 0 0 2 2 0 0 1 1 1 0 0 0 1 0 0 0 0 0 0 0 0 1 2 1 1 1 1 2 1 2 1 0 0 2 1 0 1 0 0 1 1 1 0 1 0 1 1 2 1 1 0 1 0 1 0 0 0 0 1 1 1 0 0 0 0 1 2 0 1 0 1 0 1 1 1 0 1 2 1 0 1 0 0 0 0 0 0 0 1 2 0 1 0 0 0 0 0 0 0 2 1 1 1 1 2 0 0 0 0 1 1 0 0 0 1 0 0 0 0 0 0 0 0 0 0 1 0 0 0 0 2 2 0 2 0 2 1 1 0 0 0 0 0 0 1 2 1 1 2 0 0 2 0 1 0 0 2 0 2 1 0 2 0 0 1 1 1 0 0 2 1 1 1 1 0 0 1 0 2 0 0 1 0 0 2 2 2 0 1 1 1 1 0 1 0 1 0 1 0 1 1 1 2 1 2 0 2 2 0 0 2 0 0 0 0 0 0 0 1 0 0 2 2 0 2 0 2 0 1 1 2 1 2 2 1 1 0 1 2 2 0 2 0 1 0 0 1 0 0 0 0 0 0 0 0 0 2 1 1 0 1 1 1 1 0 2 0 1 0 1 0 2 0 0 0 1 1 0 1 0 1 0 0 2 1 1 0 1 0 1 0 0 0 0 0 0 1 1 1 2 0 0 1 0 0 0 0 0 2 2 0 0 0 1 0 2 1 1 0 1 1 0 2 2 1 0 0 1 0 1 0 0 1 1 1 1 1 1 1 0 2 0 2 2 1 1 0 2 0 1 0 1 0 2 0 1 1 0 0 1 2 1 1 1 2 0 0 0 0 0 0 0 0 0 2 2 0 0 0 0 1 0 0 2 2 0 0 1 1 1 1 2 0 1 1 0 1 0 2 0 0 0 0 0 1 0 1 1 1 2 2 0 0 0 2 1 1 2 1 0 1 0 1 0 0 2 0 1 1 2 1 0 0 0 0 0 0 0 0 1 1 2 0 0 2 0 2 1 1 1 1 1 1 0 0 1 1 1 2 0 0 0 0 2 0 1 2 0 1 0 0 1 2 0 0 1 1 0 2 2 1 0 0 0 0 0 0 1 1 1 1 1 0 0 0 0 1 0 2 0 0 1 1 1 0 1 2 2 2 0 1 0 1 2 0 1 1 2 0 1 1 0 0 0 1 1 1 0 0 1 0 0 2 0 0 0 0 0 2 0 2 0 0 0 1 1 0 1 1 0 0 1 2 1 0 0 0 0 0 0 0 1 0 0 0 0 1 0 2 2 0 0 0 0 0 0 1 1 0 2 2 2 0 0 2 0 1 0 1 0 0 0 2 0 0 2 0 0 1 0 1 1 0 1 1 0 1 0 1 0 0 0 1 1 0 0 0 0 0 2 2 0 0 0 0 0 0 2 1 2 1 1 0 0 2 0 0 1 2 0 0 0 0 1 0 0 0 2 0 2 2 2 0 2 1 1 0 0 0 0 0 0 0 0 0 0 2 1 0 0 2 0 0 0 2 2 2 0 2 1 2 2 1 2 0 2 2 1 1 0 1 2 0 2 0 0 0 0 0 0 1 0 0 1 2 0 1 1 1 0 0 0 0 2 2 1 0 0 2 0 0 0 2 0 1 0 0 0 1 0 1 0 0 0 1 0 1 0 0 2 1 1 1 1 1 1 1 2 0 0 1 0 0 0 1 1 2 1 2 0 0 1 0 2 1 1 1 2 0 1 1 1 1 1 1 0 1 1 1 1 2 0 0 2 1 1 1 2 2 1 0 1 2 0 1 2 1 0 0 1 0 1 0 0 0 0 0 1 1 0 0 1 1 0 2 0 0 0 0 1 1 1 1 1 0 1 1 0 0 0 2 2 0 1 0 1 0 0 0 0 2 1 1 0 0 1 0 0 0 0 1 2 0 0 0 0 0 0 2 0 0 0 0 0
146 0 0 1 0 0 0 2 2 2 2 0 0 0 0 0 0 0 1 1 0 1 1 2 0 0 0 1 1 2 0 0 1 2 0 0 2 0 0 1 1 0 0 0 1 1 1 0 1 0 0 0 0 0 0 0 0 0 1 0 1 1 0 2 0 0 1 0 0 0 0 1 2 0 1 2 2 0 0 1 0 0 1 1 0 0 0 1 1 2 0 1 0 2 0 0 0 1 1 2 0 0 0 0 2 1 2 0 1 1 0 2 1 2 2 2 2 0 1 0 1 0 1 1 1 1 0 0 0 0 0 0 0 0 0 0 0 0 1 0 0 2 0 0 1 2 0 0 0 2 0 0 0 0 0 0 0 2 0 1 1 0 1 1 0 2 0 0 0 2 1 0 2 0 0 0 0 1 0 0 1 1 0 1 1 0 0 1 1 2 0 0 2 0 2 2 2 2 1 0 0 1 0 0 2 1 2 1 0 1 2 1 1 0 2 2 0 1 1 1 1 2 0 0 0 0 0 2 0 0 0 0 0 0 0 0 0 2 2 0 0 0 2 2 2 0 0 0 2 0 0 0 1 1 1 1 0 2 1 1 1 1 0 1 0 0 1 0 2 0 0 1 0 1 0 0 0 0 0 0 0 1 2 2 2 2 1 1 0 2 0 2 1 0 1 0 2 1 0 2 0 0 2 0 0 0 0 2 0 0 0 2 2 1 2 0 2 0 1 0 1 1 2 1 1 0 1 1 1 1 0 2 1 2 0 0 0 0 2 1 0 0 2 0 1 1 1 0 2 2 1 1 1 0 1 0 0 1 0 1 1 1 0 0 0 1 0 1 2 0 2 2 0 2 0 1 1 1 1 1 0 2 2 0 1 1 0 0 0 0 0 1 2 0 2 0 0 1 0 0 0 0 0 1 0 1 1 0 1 0 0 0 0 1 1 0 0 0 1 0 0 0 0 1 1 1 1 1 0 0 0 0 0 2 2 0 0 0 1 1 1 1 2 2 1 2 2 1 0 0 0 0 0 1 1 1 0 2 1 0 2 0 0 0 0 1 1 0 0 0 1 1 2 2 1 1 1 1 2 1 1 2 1 1 0 0 0 2 1 1 1 2 0 1 0 0 1 2 2 0 2 2 1 1 0 1 1 0 0 0 0 2 0 0 1 1 0 0 1 1 2 0 2 1 0 2 0 2 0 2 0 2 0 0 0 1 1 0 1 1 0 1 1 1 2 2 0 2 2 0 0 0 0 1 1 1 1 0 1 0 0 0 1 2 0 1 1 2 2 0 0 0 2 0 0 0 2 1 1 2 0 0 1 1 0 0 0 1 0 1 1 1 1 0 0 0 0 0 0 0 0 0 1 0 1 1 1 0 0 2 0 0 0 0 0 0 0 0 0 0 0 0 0 0 0 1 1 1 0 0 2 2 1 0 1 0 2 1 0 1 0 0 0 1 2 2 2 0 0 0 2 1 1 0 1 1 0 0 2 0 0 0 1 1 1 0 2 1 0 0 1 0 0 0 0 0 2 0 2 0 1 0 0 1 1 1 0 1 1 2 1 0 0 1 0 0 0 0 1 1 0 0 0 0 0 0 2 1 1 0 2 1 0 2 0 0 0 0 0 0 0 1 0 0 1 1 0 0 0 0 0 0 0 2 0 0 1 0 0 0 0 0 0 0 0 0 0 1 0 0 0 0 0 0 0 1 1 0 2 0 0 0 0 1 0 0 1 2 0 0 0 1 2 2 2 0 1 0 0 1 1 1 0 0 1 1 0 2 0 2 0 0 1 2 1 0 0 0 0 0 0 0 1 0 0 1 0 0 1 0 0 0 1 1 1 0 1 2 2 2 2 2 0 1 1 2 1 0 1 2 0 2 0 0 0 1 0 0 1 0 0 1 1 0 0 0 1 0 0 0 0 2 0 2 2 0 0 0 0 0 0 0 0 0 0 0 1 0 1 0 0 0 0 1 2 1 0 1 1 0 0 0 0 0 0 0 1 2 0 1 2 0 1 1 0 0 2 0 1 0 0 1 2 2 0 0 1 2 0 2 0 0 1 0 1 2 0 0 1 1 0 1 2 1 0 0 1 1 1 2 0 0 0 2 0 0 0 1 0 1 0 0 1 0 0 0 1 0 0 0 2 0 2 0 0 0 0 2 1 1 1 2 0 0 1 1 1 0 2 2 0 2 0 0 0 0 1 0 2 0 0 0 0 1 0 1 1 0 0 0 0 0 0 1 1 0 0 0 0 0 1 0
147 1 0 1 1 0 0 2 1 2 2 0 1 1 0 1 0 0 0 2 0 2 0 2 0 0 0 2 2 0 2 0 1 2 2 0 2 1 0 0 1 0 0 1 1 2 0 0 1 1 0 0 0 0 0 1 0 1 1 0 2 0 0 0 0 0 1 0 0 0 0 2 2 2 2 2 2 2 2 0 1 0 1 1 1 0 0 0 0 1 0 0 1 1 0 1 0 0 0 0 0 1 1 0 1 0 1 1 2 1 0 1 1 2 2 2 2 0 0 0 2 0 1 1 1 1 0 0 1 0 1 1 0 1 0 1 0 0 1 0 0 2 0 0 0 1 0 0 0 0 0 0 0 0 0 0 0 1 0 1 1 0 1 1 0 1 0 1 1 1 0 2 1 0 0 1 0 0 0 0 0 0 0 1 2 1 0 1 0 0 1 1 2 1 2 1 2 1 0 0 0 0 0 0 2 0 0 0 1 0 2 0 1 0 1 1 0 0 1 1 1 1 0 0 1 0 1 2 0 0 0 0 0 0 0 0 0 2 2 0 0 0 2 1 2 0 0 0 2 0 0 0 2 0 0 0 0 0 0 1 0 0 1 1 0 0 0 0 2 0 0 2 0 1 0 0 0 1 1 0 1 1 0 2 1 1 1 2 0 2 0 0 0 1 1 1 1 1 1 1 0 0 2 0 1 0 0 2 1 1 0 2 0 0 1 0 2 0 1 0 1 1 2 1 2 0 2 0 1 1 0 0 0 0 0 0 0 1 1 1 1 1 2 0 0 0 0 1 1 2 1 1 0 0 0 0 0 0 0 0 0 0 1 0 1 0 1 1 2 0 2 2 1 2 1 0 2 1 1 1 1 0 1 1 1 1 0 1 1 0 0 0 1 0 2 1 1 0 0 0 0 0 0 2 0 0 0 1 0 2 0 0 0 0 0 0 2 1 0 1 0 2 1 1 0 2 0 0 0 1 0 0 0 0 1 1 0 2 1 1 1 1 0 0 0 0 2 0 0 2 2 0 0 2 1 0 1 2 1 0 2 1 1 1 0 2 0 1 0 1 1 1 0 0 1 1 0 2 2 0 0 2 0 0 0 0 0 2 2 0 2 2 0 1 0 0 1 2 2 1 1 2 1 0 1 0 1 1 0 0 0 1 1 0 0 2 0 1 0 1 1 1 1 0 0 1 1 1 0 1 1 1 0 0 0 0 1 0 2 2 0 1 1 0 1 0 0 1 1 0 0 0 1 0 2 2 2 0 1 1 1 0 1 2 0 1 1 1 0 0 0 0 0 0 0 0 1 1 1 2 0 0 1 1 0 0 1 1 1 1 0 0 1 0 0 0 0 0 0 0 0 2 0 1 0 1 1 0 0 1 0 0 0 1 2 0 0 0 0 0 0 0 0 0 1 0 2 0 0 0 1 1 1 0 2 0 2 0 1 2 1 0 0 1 1 1 2 0 1 0 0 2 1 1 0 2 1 1 1 1 1 0 1 1 1 0 2 0 0 0 0 0 0 0 0 1 1 2 0 2 0 0 0 0 0 0 2 1 1 2 1 0 2 2 1 1 0 0 1 1 1 0 0 0 1 0 2 2 0 0 0 0 0 1 1 1 0 0 0 0 0 1 0 0 0 2 0 1 0 0 2 0 0 1 0 1 1 0 1 2 1 2 0 1 1 1 2 0 0 0 0 0 0 0 1 1 0 0 1 0 0 0 2 1 0 0 1 2 1 1 0 1 2 0 0 0 1 1 0 2 0 1 2 2 1 1 1 2 0 2 0 1 1 2 2 1 1 0 0 0 0 0 0 0 1 1 1 0 0 2 0 0 2 2 2 0 2 2 0 0 0 0 0 0 1 1 0 0 1 2 1 1 1 1 0 0 0 0 1 0 1 1 1 0 1 1 0 0 0 0 0 1 0 2 2 0 0 1 0 0 1 0 0 0 0 0 1 0 1 0 0 0 0 1 1 0 0 1 0 0 1 1 0 0 0 0 0 1 0 0 1 0 1 1 2 0 2 0 0 1 1 0 0 0 2 2 0 1 1 0 1 1 1 0 1 1 1 2 1 1 1 1 2 1 0 0 1 2 0 1 0 0 0 0 1 0 1 0 1 0 0 0 2 1 2 2 2 0 0 0 1 0 2 0 0 0 0 0 0 2 2 2 0 1 1 0 0 0 1 1 0 0 0 1 0 1 2 2 0 0 0 2 0 2 0 2 1 0 1 1 0 0 0 0 2 0 0 0 0 1 1 0
148 1 0 0 0 0 1 2 1 1 1 0 0 0 0 0 0 0 2 1 0 2 0 2 0 1 1 2 2 1 1 2 1 1 0 0 1 1 1 0 1 0 0 0 0 0 1 0 2 1 0 0 0 2 0 1 1 0 0 0 1 1 0 0 1 1 2 1 0 0 0 2 2 0 2 2 1 2 2 0 2 0 2 0 2 0 0 1 0 2 0 1 1 0 0 0 0 0 0 1 1 1 0 0 2 1 2 1 1 0 0 2 0 2 2 2 2 0 0 0 2 0 2 0 2 2 0 0 1 1 1 1 0 1 1 1 0 0 0 0 0 2 0 0 0 0 1 0 0 0 0 0 0 0 0 0 0 0 0 0 1 1 1 1 0 0 0 0 1 1 0 0 1 1 0 0 0 1 1 1 0 2 0 1 1 2 1 1 0 1 1 1 2 2 2 0 0 2 0 0 0 0 0 1 2 0 2 0 1 0 0 1 1 0 2 2 1 1 1 0 1 1 0 0 0 0 1 0 0 0 0 0 0 1 1 0 0 2 2 0 0 0 2 2 2 0 0 0 2 0 0 0 0 0 0 2 2 2 1 0 0 0 0 0 0 0 0 0 2 1 0 1 0 2 0 0 0 1 2 0 0 1 0 1 2 1 0 2 0 2 0 2 0 1 1 1 1 1 1 1 1 0 2 0 0 1 0 2 1 1 0 1 1 1 1 0 1 0 1 1 1 1 0 0 1 0 1 0 1 1 0 2 0 0 0 1 1 1 1 0 0 0 1 0 0 0 1 1 2 1 0 0 1 0 1 0 0 1 0 2 2 0 1 1 1 1 0 2 0 0 0 0 0 2 1 0 0 1 0 2 2 0 1 0 1 0 0 0 0 0 0 0 0 1 1 0 0 1 0 0 0 0 0 1 1 0 1 1 0 2 0 0 0 1 1 0 0 0 0 0 0 1 0 1 1 2 1 1 1 1 0 1 0 0 0 0 0 0 1 0 0 0 0 1 1 2 2 1 0 0 0 0 0 1 1 1 0 2 0 2 1 1 0 1 1 2 0 0 0 0 0 0 2 2 1 1 1 2 1 0 1 1 0 0 0 1 0 1 1 0 2 2 0 1 1 0 1 2 2 2 0 2 2 0 0 1 1 0 1 0 0 2 1 1 0 1 1 0 1 2 2 0 1 0 0 1 1 1 0 1 0 2 1 0 1 0 2 1 1 1 1 1 2 0 2 0 1 1 1 0 0 0 0 1 1 1 1 1 1 1 1 0 1 2 0 1 1 2 1 1 0 1 0 0 0 0 1 1 1 1 0 0 0 0 0 0 0 1 1 1 0 0 2 0 0 0 1 0 0 0 0 2 1 2 2 0 2 0 1 2 1 0 0 0 1 0 0 1 1 0 0 0 0 0 0 0 2 1 0 0 0 0 1 1 2 0 1 0 1 2 1 1 0 0 2 1 1 0 0 0 0 0 0 1 0 2 0 0 2 1 0 0 0 1 1 1 0 0 2 1 1 2 1 0 0 1 0 1 1 1 1 0 0 2 0 1 2 1 0 1 1 0 1 0 1 1 0 0 0 0 0 0 0 0 2 0 2 1 0 0 0 0 0 1 0 0 0 1 1 1 0 0 0 0 0 2 0 0 0 0 1 0 0 2 0 0 0 0 1 1 0 1 1 0 1 1 2 1 0 0 0 0 1 0 0 1 0 0 2 0 0 0 1 0 0 1 1 0 0 0 0 0 2 1 1 0 1 0 1 1 0 1 0 0 0 0 1 2 0 2 0 2 2 2 2 0 1 1 0 0 1 0 0 0 0 2 2 2 0 0 0 0 1 1 1 0 2 1 1 1 1 2 0 0 1 0 0 0 1 2 1 1 0 0 0 0 0 0 1 0 1 0 1 0 1 1 0 0 0 0 0 2 1 1 1 0 0 0 0 0 1 0 0 0 0 1 0 0 2 0 0 0 0 1 1 0 0 1 2 2 2 2 0 0 0 0 1 1 0 0 0 0 0 2 2 0 2 0 1 0 0 1 2 2 1 1 0 2 0 2 0 0 1 0 1 1 1 1 2 1 0 2 2 1 1 1 2 0 1 0 1 0 0 1 0 0 0 1 0 0 1 0 2 0 1 0 0 0 0 0 0 0 2 0 1 0 0 2 2 0 0 0 1 0 1 0 0 1 2 1 1 0 0 0 0 0 0 2 1 0 0 1 0 1 0 0 0 0 0 2 0 0 0 0 0 1 0 0 0 0 0 0
149 0 0 0 1 0 0 2 2 2 1 0 1 1 0 1 0 0 1 1 1 2 0 1 1 1 2 2 2 1 0 2 0 1 2 0 2 1 0 1 0 0 0 0 0 0 0 0 2 0 0 0 0 1 0 1 0 0 0 0 1 0 2 2 0 0 1 0 0 0 0 1 2 1 1 2 2 1 1 0 1 0 2 0 0 0 0 1 1 2 1 1 2 2 0 2 0 2 2 2 0 0 0 1 2 0 2 1 1 0 0 2 1 2 2 2 2 0 0 0 2 0 1 1 0 0 0 0 2 0 0 0 0 1 1 1 0 0 0 0 0 1 0 0 0 1 0 0 0 1 1 0 0 1 1 0 0 1 0 1 1 0 1 1 1 1 1 1 0 0 0 1 0 2 0 0 0 1 1 1 0 0 1 0 0 0 1 2 0 0 0 2 0 0 0 2 1 1 0 0 0 0 0 0 2 1 2 0 1 0 0 2 1 1 1 2 0 1 1 0 1 1 0 1 0 0 1 2 0 1 0 0 1 1 0 1 0 2 2 0 0 0 0 0 0 0 0 0 2 0 0 0 0 0 1 2 0 0 0 0 0 0 0 0 0 0 0 0 2 1 0 1 0 2 0 1 0 1 2 0 0 1 0 2 1 1 0 2 0 2 0 0 0 1 1 1 1 1 0 1 0 0 2 0 1 1 0 2 1 1 0 1 2 1 1 0 2 1 0 0 0 0 2 2 2 0 2 2 1 1 0 2 0 2 0 1 0 2 0 1 0 0 1 1 1 1 0 1 2 1 0 0 0 0 0 0 0 0 1 0 1 1 1 1 1 2 0 2 1 0 1 1 1 2 1 0 0 1 1 1 2 0 0 0 1 0 0 0 0 0 0 0 1 0 2 0 0 0 1 1 1 1 0 2 1 0 0 0 0 2 0 0 0 1 1 0 0 0 0 0 0 1 0 1 1 2 1 0 2 1 0 1 1 1 0 0 0 1 0 0 1 1 0 0 0 2 0 1 1 0 0 0 0 2 2 1 1 1 1 0 2 0 0 1 1 1 0 1 0 0 0 0 2 2 2 0 1 2 1 1 1 1 1 1 0 2 0 1 1 0 2 2 1 1 1 0 1 2 2 2 0 1 1 1 0 2 1 0 1 0 0 1 1 1 0 0 0 0 0 1 1 1 2 0 1 2 0 0 0 0 1 0 0 0 0 0 1 0 2 1 0 2 1 1 1 2 0 0 0 0 0 0 0 1 1 1 1 0 0 0 0 0 0 1 0 1 1 1 1 0 1 1 1 1 0 1 2 1 1 1 1 0 2 2 2 1 1 1 1 1 1 0 0 0 0 1 0 1 1 0 1 1 0 1 1 1 1 0 1 0 1 0 0 1 1 1 1 1 0 0 0 0 0 0 0 1 1 1 0 0 0 0 0 0 1 1 1 0 1 2 1 0 0 0 2 2 2 0 0 0 1 2 2 0 0 2 0 2 2 1 1 0 1 0 0 0 1 1 1 0 0 1 0 0 0 1 1 1 2 0 0 1 0 0 0 2 0 1 1 2 1 0 1 1 1 1 0 0 0 1 0 0 0 1 0 1 1 1 1 1 1 0 0 1 0 1 1 1 1 1 0 0 0 0 0 1 0 0 0 0 1 0 0 2 0 0 0 0 0 1 1 1 0 0 0 1 1 1 0 1 1 1 0 0 0 1 1 0 0 0 0 0 1 1 0 1 1 2 2 2 0 0 2 0 0 0 0 0 0 1 0 1 0 0 0 2 0 1 1 1 1 1 1 2 2 1 0 0 0 0 0 0 0 0 0 0 0 0 2 0 0 0 1 1 1 0 2 2 1 1 1 1 0 2 2 1 1 0 0 2 0 2 1 0 0 0 0 0 0 0 0 0 1 1 0 0 1 0 0 0 1 0 0 2 2 0 0 0 1 0 2 0 0 0 0 0 0 0 2 0 1 0 0 0 1 1 0 1 1 2 2 2 0 0 0 0 1 1 1 0 0 0 0 2 2 0 2 0 0 1 0 2 0 0 1 0 0 2 1 1 1 1 0 1 1 1 2 1 2 1 0 2 2 0 0 0 0 2 1 0 0 1 1 1 1 0 0 1 0 1 0 0 2 2 2 2 2 0 0 0 2 0 2 1 0 1 2 2 1 1 1 1 0 0 1 1 1 0 1 0 0 0 0 0 0 2 2 0 2 0 0 0 0 1 0 1 0 1 1 1 0 0 0 0 1 1 0 0 0 0 0 0
150 1 0 0 0 0 1 2 0 2 1 0 1 0 0 1 1 0 1 1 1 1 0 2 0 0 0 2 2 0 2 0 2 2 2 0 2 1 0 0 1 0 1 2 0 0 0 0 1 1 0 0 0 0 0 2 0 0 0 0 1 0 1 1 0 0 0 0 0 0 1 0 2 0 2 2 2 1 1 0 1 0 2 0 2 0 1 0 0 2 0 0 0 2 1 1 0 1 0 1 1 0 0 0 2 1 2 1 1 0 0 1 1 2 2 2 1 0 1 0 1 0 2 0 2 2 0 1 1 1 1 1 0 0 1 0 1 0 0 0 1 1 0 0 1 1 1 0 0 0 0 0 0 0 1 0 0 0 0 0 0 0 1 1 1 2 0 0 1 2 0 1 1 1 0 0 1 1 0 1 0 1 1 0 1 1 1 2 1 1 0 0 2 1 2 2 1 1 0 0 0 0 0 0 2 1 2 0 1 0 1 1 1 1 2 2 0 0 0 0 0 0 0 0 1 0 1 2 0 0 0 0 0 0 0 0 0 1 1 0 0 0 2 1 1 0 0 0 1 1 1 1 1 0 1 2 0 1 0 0 0 0 0 0 0 0 1 0 1 0 0 1 0 2 0 1 0 1 1 0 1 1 1 2 2 2 0 1 0 2 0 2 0 0 2 0 2 1 0 1 0 0 1 1 0 0 0 2 2 2 0 2 2 0 2 0 1 0 0 1 0 0 0 0 1 0 0 2 0 0 0 1 0 1 0 0 0 1 0 2 1 1 2 0 0 0 1 0 2 0 0 0 0 0 0 0 0 0 0 0 0 0 2 2 2 1 0 2 1 0 1 1 1 2 1 1 2 1 0 2 0 0 0 0 0 0 0 0 0 0 0 1 1 0 2 1 1 1 1 1 0 1 0 2 0 1 0 0 0 1 1 0 0 1 1 0 0 0 0 0 0 2 1 1 1 2 1 1 1 0 1 0 0 0 1 1 0 1 0 0 1 1 1 2 2 2 2 0 1 0 0 1 0 1 1 0 1 2 1 1 0 2 0 0 0 1 1 1 0 0 1 1 2 2 2 0 1 2 2 1 1 2 1 1 0 1 0 1 1 0 2 2 1 2 2 0 2 1 1 2 0 2 0 1 1 1 2 0 1 0 0 2 2 1 0 1 0 1 0 1 1 1 2 0 0 1 0 0 1 1 1 0 0 0 0 0 1 1 2 2 1 1 1 1 1 0 2 0 0 0 1 1 0 2 0 1 0 0 0 0 0 1 0 2 0 1 1 2 1 1 1 1 0 0 0 0 1 1 1 2 0 0 0 0 0 0 0 1 1 1 0 0 2 1 1 0 1 1 1 0 1 1 0 0 0 2 0 0 1 1 0 0 0 0 1 0 1 0 0 0 1 1 1 1 1 0 1 0 0 0 1 1 0 0 1 0 2 0 0 1 1 0 1 1 2 1 2 0 0 0 1 1 1 1 0 1 0 1 1 0 0 0 1 0 0 0 1 1 1 1 0 2 1 0 0 1 1 0 1 0 0 1 1 2 0 1 1 1 0 1 1 1 1 1 2 1 0 0 0 0 0 0 0 0 1 0 1 0 0 0 0 0 0 1 0 0 0 0 1 0 0 1 0 1 0 1 1 0 0 0 1 0 0 2 0 0 2 0 1 2 1 1 0 0 0 0 0 0 0 0 0 0 0 0 0 2 0 0 1 0 0 0 2 1 0 0 0 2 1 1 0 0 1 1 1 0 1 0 1 0 1 0 0 0 1 0 0 2 1 2 0 2 1 2 2 1 0 0 0 0 0 0 0 0 0 1 0 0 2 0 0 0 2 2 1 0 2 2 0 1 1 0 0 1 2 1 1 0 1 2 1 1 1 0 0 1 1 1 2 0 1 0 2 0 0 0 2 0 0 1 1 1 2 2 0 1 2 1 0 1 0 0 0 0 0 1 1 0 1 0 0 0 0 1 1 0 0 2 1 2 2 2 0 0 0 0 1 1 0 0 0 0 0 1 1 1 2 0 0 1 0 2 0 0 2 2 0 2 1 1 1 2 0 0 0 0 1 1 1 1 0 2 2 0 0 0 0 0 0 0 0 0 0 1 1 0 1 1 0 1 0 0 2 1 1 2 1 0 0 1 1 0 1 1 0 1 1 2 1 0 0 1 0 0 2 0 1 1 1 2 1 1 1 0 0 2 2 0 2 0 0 0 0 1 0 0 0 0 0 2 0 0 0 0 1 1 0 0 0 0 0 0
151 1 0 0 0 0 0 2 0 2 2 0 1 1 0 1 1 0 1 1 0 1 0 2 0 0 1 2 2 0 2 1 1 1 0 1 1 2 1 0 1 0 0 0 0 0 1 0 1 0 0 0 1 1 0 2 0 0 0 0 2 0 0 2 0 0 2 0 1 1 0 1 2 1 2 2 2 1 1 0 1 0 2 0 1 0 0 0 0 2 0 0 0 2 0 0 0 2 2 2 2 0 0 0 2 1 2 0 1 1 0 2 1 2 2 2 1 0 1 0 2 0 1 1 1 1 0 1 2 1 0 0 0 1 0 1 1 0 0 0 1 2 0 0 1 2 0 0 0 1 1 0 0 0 0 0 0 1 0 0 0 0 2 0 0 1 0 0 1 1 0 1 1 1 0 0 1 1 1 1 0 1 0 2 0 2 2 1 0 0 0 1 1 0 1 1 0 1 0 0 0 1 1 0 2 0 2 0 1 0 1 2 2 0 2 2 0 1 1 1 1 1 0 0 0 0 0 0 0 0 0 0 1 0 0 0 0 2 2 0 0 0 2 2 2 0 0 0 2 0 0 0 2 2 0 0 1 2 1 1 1 2 0 2 1 0 1 1 2 0 0 0 0 2 1 1 0 0 1 0 0 1 1 2 1 1 0 1 0 2 0 1 0 0 0 0 1 1 0 1 0 1 2 0 2 0 1 1 0 0 0 1 1 0 1 0 0 1 2 0 2 2 2 1 1 0 0 1 0 0 0 2 0 1 0 0 0 2 0 1 2 2 2 0 0 0 1 1 1 2 1 1 2 0 2 1 1 0 0 2 2 0 1 1 1 1 1 1 1 0 1 1 0 2 0 0 0 2 1 1 1 1 0 0 1 0 0 0 0 0 0 2 1 0 2 1 1 1 0 0 0 0 0 2 0 1 0 2 0 1 1 0 0 0 0 0 2 0 0 0 0 2 0 1 0 2 0 0 2 1 0 1 0 0 1 1 0 1 2 1 1 1 0 1 1 2 1 2 0 0 0 1 0 2 2 2 0 2 1 0 1 2 0 0 0 0 0 0 0 0 0 0 2 2 1 0 0 2 2 1 0 1 1 0 1 2 1 0 0 0 0 0 0 0 0 0 1 0 0 2 0 2 1 1 0 1 1 0 0 0 0 1 1 1 0 1 0 0 2 1 1 1 1 1 0 1 1 1 1 2 0 1 0 0 0 0 1 0 1 1 1 1 0 0 1 1 1 1 1 0 0 0 0 2 1 0 0 2 1 1 0 0 0 0 0 0 0 1 1 0 1 1 0 0 0 0 1 2 2 1 0 0 1 1 1 0 0 0 0 0 0 0 2 0 1 0 0 1 1 0 1 1 0 1 1 1 2 0 0 0 2 0 0 0 1 0 0 0 0 0 0 0 0 1 1 0 1 2 0 0 0 0 0 0 2 0 2 0 1 2 1 0 0 1 2 2 2 0 0 0 0 1 1 0 0 1 0 1 1 0 0 0 1 0 1 1 0 1 0 0 0 1 0 0 0 1 1 1 2 0 0 0 0 1 1 1 1 1 0 1 1 0 0 1 1 0 0 0 0 0 0 0 0 0 1 0 1 1 1 1 0 0 0 1 0 1 0 2 1 2 0 0 0 0 0 2 0 0 1 0 2 1 0 2 0 0 1 0 0 1 1 0 1 0 1 0 1 1 0 0 0 0 0 0 0 2 0 0 2 0 0 0 2 0 0 0 1 2 2 2 0 0 1 0 0 1 1 0 1 1 0 0 0 0 0 2 0 2 0 2 0 0 0 0 0 0 0 2 0 0 2 0 0 0 2 0 2 0 0 1 0 0 2 2 2 0 2 1 2 2 2 2 0 2 2 2 2 0 0 1 0 2 1 0 0 1 1 1 1 0 0 0 1 0 0 0 0 0 0 0 0 1 2 1 0 0 2 0 0 0 1 1 0 0 0 0 1 0 1 0 0 0 0 0 1 0 0 1 2 1 1 1 0 0 0 0 0 1 0 0 0 0 0 2 1 0 2 0 0 0 0 2 0 0 2 1 0 2 1 1 0 2 0 0 0 0 2 1 2 0 0 2 2 1 0 0 1 2 0 1 0 0 0 1 0 0 0 2 0 0 0 1 1 2 2 2 2 1 0 0 2 0 2 2 0 0 2 2 1 1 1 1 0 0 1 0 1 0 1 1 0 1 1 0 0 2 2 2 1 0 0 2 0 1 0 0 0 0 0 1 0 0 0 0 0 0 0 0 1 0 0 0
152 1 0 0 0 0 1 2 2 2 1 0 0 0 0 0 0 0 1 0 0 0 0 2 0 0 1 2 2 0 2 1 1 1 1 0 2 1 0 1 1 0 0 0 1 0 0 0 1 1 1 0 0 0 1 1 0 0 0 0 1 1 0 2 0 1 1 0 1 1 0 0 2 0 1 2 2 2 2 0 2 0 1 1 1 1 0 0 0 1 0 0 2 2 0 1 0 1 1 1 1 0 0 0 2 1 2 0 2 1 0 2 1 2 2 2 2 0 1 0 1 0 2 0 1 1 0 1 1 1 0 0 0 1 0 1 0 0 0 0 0 2 0 0 1 1 0 0 0 2 2 0 1 1 0 0 0 2 0 1 2 0 2 0 0 1 0 1 1 2 1 1 0 2 1 0 0 1 1 1 0 0 1 0 0 0 1 1 0 1 0 1 2 2 2 0 0 2 0 0 0 0 0 0 2 0 2 0 1 1 1 1 2 0 0 2 2 0 1 1 1 1 1 0 0 0 1 0 0 0 1 1 0 0 0 0 0 2 2 0 0 0 2 2 2 0 0 1 2 0 0 0 0 0 0 2 1 2 1 1 1 1 0 0 0 0 2 1 0 0 1 1 0 2 0 0 1 1 1 0 1 0 1 2 2 2 0 1 0 2 0 0 0 0 2 0 2 1 1 2 1 0 2 0 0 0 1 2 1 1 0 1 1 0 1 0 1 2 1 0 1 1 2 0 2 0 1 0 1 1 0 1 0 1 0 0 0 1 1 1 1 1 2 0 0 0 0 0 2 1 0 0 0 0 0 0 0 0 0 1 1 0 0 0 0 0 2 1 1 0 1 1 0 2 1 0 2 2 1 1 0 0 0 0 1 0 0 0 0 0 0 1 0 0 2 0 0 0 0 0 0 0 0 1 0 1 2 0 0 2 0 0 0 1 1 1 1 0 1 0 0 1 0 1 1 1 1 0 1 1 0 1 0 0 1 1 0 0 1 0 1 1 0 1 1 2 1 1 1 0 0 0 0 2 1 1 0 0 0 0 2 0 0 1 1 1 1 1 0 0 1 2 2 2 1 1 1 2 2 1 1 0 0 0 0 1 0 0 0 0 1 2 0 2 1 0 0 2 2 1 1 2 2 0 0 1 1 0 2 0 2 1 1 1 0 1 1 1 0 1 0 2 2 2 0 2 0 1 1 2 0 1 1 1 1 0 2 1 2 2 1 1 2 1 2 0 1 1 1 0 0 0 0 2 0 0 0 0 1 0 1 0 1 1 0 0 0 1 0 0 1 1 0 0 0 0 2 2 1 2 0 0 1 0 1 1 1 0 0 0 0 0 0 0 0 1 1 1 1 0 1 1 0 0 2 0 1 0 0 1 0 0 0 0 0 0 1 1 0 1 1 1 0 0 0 1 1 1 0 0 1 1 0 0 1 0 2 0 0 1 0 1 0 0 0 0 2 0 0 0 0 2 1 0 0 1 0 0 1 0 0 0 1 1 1 1 1 1 1 0 1 2 0 0 1 0 2 1 1 1 1 0 0 0 0 2 0 1 0 1 0 1 0 1 0 0 0 0 1 0 0 1 0 0 0 0 2 2 0 0 1 0 0 2 0 1 0 1 0 0 0 0 0 1 1 2 1 1 0 0 2 0 0 1 0 1 1 0 1 1 0 1 0 0 0 0 0 1 0 1 1 1 1 0 0 1 1 0 1 0 0 0 2 0 0 0 0 2 0 0 0 0 2 0 0 0 1 0 2 0 0 0 0 0 0 1 0 2 0 2 0 0 2 2 2 0 0 0 1 1 1 0 0 0 0 1 1 0 0 1 0 0 0 0 0 0 2 1 0 1 1 1 0 0 2 1 1 0 2 2 0 2 0 0 0 0 0 0 0 1 0 0 0 0 0 0 0 1 0 1 0 1 0 2 2 0 0 0 1 0 1 0 0 0 0 1 0 0 1 0 0 0 0 1 1 2 0 1 1 1 1 1 0 0 0 0 1 2 0 0 0 0 0 0 2 0 2 0 0 0 0 1 2 2 1 2 0 2 0 2 0 1 0 0 1 1 2 0 1 0 0 1 1 0 0 0 1 1 0 1 0 0 0 0 0 0 1 2 0 0 0 0 2 0 1 1 2 1 1 2 0 0 2 0 0 0 0 2 2 1 0 1 0 0 0 0 0 0 1 1 0 0 0 0 0 2 2 0 2 0 0 0 0 2 0 0 0 0 0 2 1 0 1 0 2 0 0 0 1 1 1 1
153 1 0 0 0 0 0 2 0 2 2 0 0 1 0 1 0 0 2 1 1 2 0 1 1 1 1 1 1 1 1 1 1 2 0 0 2 2 0 1 0 0 0 2 0 0 0 0 2 1 0 0 1 2 1 0 0 0 0 0 0 1 0 2 1 1 1 0 0 0 0 0 2 1 1 2 2 1 1 1 0 0 2 0 2 0 0 0 0 1 0 0 0 2 1 1 0 0 0 1 1 0 1 0 2 0 2 2 1 0 0 1 0 1 1 1 0 1 1 0 2 0 2 0 2 2 0 0 0 0 0 0 1 1 0 0 1 0 0 0 2 0 0 0 0 1 0 0 0 1 0 0 0 1 1 0 0 1 0 0 0 0 1 1 0 1 0 0 1 1 0 0 1 0 0 0 0 1 0 0 1 2 1 0 0 0 1 2 1 1 1 1 2 0 2 2 0 2 1 0 0 0 0 1 2 0 1 0 1 0 1 1 1 0 2 2 1 0 1 1 1 1 0 1 0 1 1 1 0 0 0 0 0 0 0 0 0 2 2 0 0 0 2 2 1 0 0 1 0 0 0 0 1 0 1 2 0 1 0 0 0 0 0 1 0 0 0 0 2 1 0 1 2 2 0 1 0 0 1 0 0 0 2 2 1 1 1 2 0 2 0 1 0 2 0 1 1 1 0 1 1 0 2 0 0 0 0 2 1 1 0 1 1 0 2 0 1 0 0 1 1 1 1 0 0 0 2 2 1 1 0 0 0 1 0 0 0 1 1 0 1 2 2 0 0 0 0 0 2 0 0 0 0 1 0 1 1 0 0 2 2 0 2 2 2 0 0 1 2 0 2 2 0 2 0 0 2 2 0 2 1 1 2 0 0 0 0 2 2 0 0 1 0 0 2 1 1 0 1 1 1 1 0 2 0 1 1 1 0 2 0 0 0 1 1 0 0 0 1 0 0 1 0 1 0 2 1 0 0 0 0 0 0 1 0 0 0 0 1 0 1 1 1 2 2 2 2 2 0 0 0 0 0 1 0 0 0 1 0 1 1 1 0 0 0 0 0 1 0 1 0 0 2 2 2 0 1 1 2 0 1 2 1 1 0 1 0 1 1 1 2 2 1 1 1 0 0 1 1 2 0 2 1 1 0 1 1 0 1 0 0 1 2 0 0 2 0 0 1 1 2 1 1 0 0 2 0 0 1 2 0 0 2 2 2 0 1 1 1 1 2 2 1 2 2 0 2 1 1 0 0 0 1 1 1 1 1 0 1 0 0 0 0 2 1 1 1 2 0 0 1 1 0 0 0 0 1 2 2 0 1 0 0 0 0 0 0 2 0 2 1 1 0 0 0 2 0 1 1 0 1 1 0 1 1 0 1 0 0 1 1 0 0 1 1 1 1 1 0 0 0 0 1 1 1 1 0 0 0 0 1 1 0 0 2 0 2 0 1 0 2 0 0 1 1 1 2 0 0 0 0 1 2 0 0 1 0 0 1 0 0 0 0 0 0 0 1 0 1 0 1 1 0 0 1 0 2 1 2 0 1 0 0 1 1 1 0 1 1 2 2 0 1 1 0 0 1 0 1 2 1 1 0 0 1 0 1 2 0 0 0 0 0 2 0 0 0 2 2 2 1 0 1 1 0 2 1 0 2 0 1 1 1 2 0 1 0 0 0 0 0 0 0 1 1 0 1 0 0 0 0 0 0 1 0 0 1 1 2 1 1 0 1 1 0 1 0 2 2 2 0 0 2 0 0 1 1 0 1 0 0 0 0 0 0 2 0 2 0 2 0 0 2 2 1 0 0 0 0 0 0 0 0 0 1 1 0 0 1 1 0 0 1 1 1 0 2 1 1 2 2 2 0 0 2 0 0 0 1 2 1 1 1 0 0 1 1 1 1 0 1 1 0 0 0 0 1 0 0 0 0 2 1 1 1 0 1 0 0 1 1 0 1 0 1 0 1 0 2 0 0 0 0 0 2 1 1 0 2 2 2 2 1 1 1 2 0 1 0 0 0 0 1 2 2 0 2 0 0 0 0 2 2 2 1 1 1 2 0 2 0 0 1 0 1 1 1 2 1 1 1 1 1 1 0 1 2 2 0 1 0 0 0 1 0 0 0 1 1 0 0 1 2 1 1 2 1 0 0 0 1 0 1 1 1 0 1 2 1 0 0 0 1 0 1 0 0 0 1 1 0 1 0 0 0 0 1 2 1 0 0 1 0 1 0 1 0 0 0 2 0 0 0 0 2 1 1 0 0 1 2 1
154 1 0 0 1 0 1 2 1 1 1 0 0 0 0 0 0 0 0 2 1 2 0 2 0 0 1 2 2 0 2 0 1 1 0 1 1 1 0 2 0 0 0 1 0 1 1 0 0 2 0 0 0 0 2 2 0 0 0 0 0 1 1 2 0 0 1 1 0 0 0 2 1 0 2 1 0 2 2 0 2 0 2 1 1 0 0 1 1 1 0 0 1 1 1 1 0 0 0 0 1 0 0 1 2 0 2 2 2 0 0 2 0 1 2 2 2 0 0 0 2 0 2 0 2 2 0 1 2 2 0 0 0 0 0 0 0 1 0 0 1 2 2 0 0 0 0 0 0 0 0 0 1 0 0 0 0 0 0 0 1 1 0 2 2 2 0 1 0 2 1 1 1 1 0 0 0 1 1 1 0 0 1 0 0 0 0 1 0 0 0 0 2 0 2 2 1 1 0 0 0 2 0 0 2 0 1 0 1 0 1 1 2 0 2 2 1 0 1 1 1 1 1 0 0 0 1 2 1 1 0 0 0 0 0 0 0 2 2 0 0 0 2 1 1 0 0 0 1 0 0 0 1 0 0 1 0 2 1 1 1 1 0 2 0 0 1 1 2 0 0 1 0 2 0 0 1 1 1 0 1 0 1 1 1 2 1 2 0 2 0 1 0 0 2 1 2 2 0 0 0 0 2 0 1 2 0 1 1 1 0 1 2 2 0 0 2 2 0 0 0 0 1 1 1 0 1 1 1 1 0 1 0 1 0 0 0 1 1 1 2 1 2 0 0 0 0 0 1 0 1 0 0 1 0 1 1 0 0 0 0 0 2 1 2 0 0 2 1 1 1 1 0 2 1 0 2 1 1 1 1 0 0 0 1 0 0 1 1 0 0 0 1 0 2 0 0 0 1 1 1 1 0 2 1 0 0 0 0 2 0 0 0 1 1 0 0 0 0 0 0 1 1 0 1 2 0 0 1 0 1 0 1 1 1 0 0 1 0 0 1 1 0 0 0 1 1 1 0 0 0 0 0 1 1 1 0 2 0 1 0 2 0 2 2 2 0 0 0 0 1 1 2 2 2 0 1 1 1 0 0 1 2 1 1 2 1 1 0 1 0 2 1 0 1 0 0 2 2 2 0 2 1 1 0 2 2 0 1 0 0 2 0 2 0 0 0 0 1 1 1 1 0 0 0 0 2 0 1 1 0 0 0 0 0 0 2 0 1 1 0 2 1 0 1 1 0 2 2 0 0 0 0 2 0 0 0 1 1 1 0 0 1 2 0 1 1 2 0 0 2 2 0 0 0 0 2 2 2 2 0 0 2 1 0 0 1 1 1 1 0 0 2 0 2 2 0 1 1 0 1 1 0 1 2 0 1 1 0 0 0 0 0 0 1 0 0 0 0 0 0 0 0 0 0 2 0 2 0 0 1 1 0 0 2 0 2 1 1 1 1 0 0 1 1 1 2 0 0 0 2 2 1 0 0 1 0 0 1 0 0 0 1 2 2 2 1 0 1 0 0 0 0 0 0 0 1 0 0 0 0 0 1 2 0 2 1 1 0 1 0 1 2 2 1 1 0 0 1 1 0 0 0 0 1 0 2 1 0 2 0 0 0 2 0 0 0 1 1 1 0 0 2 0 0 2 0 0 0 0 0 0 0 2 0 2 0 0 1 0 0 1 0 1 1 0 1 1 0 1 1 1 0 1 0 0 1 0 2 0 0 0 2 2 2 0 0 1 0 0 0 0 2 0 0 1 2 0 1 1 0 1 0 0 0 2 0 2 0 2 0 0 1 2 2 1 0 1 0 0 1 0 0 0 0 2 0 0 0 2 0 0 2 2 2 0 2 1 1 1 1 1 0 0 2 0 0 0 1 2 0 2 1 0 0 0 0 1 2 0 2 1 1 1 0 0 2 0 1 0 0 1 0 2 2 0 0 1 0 1 1 0 0 0 1 1 1 0 1 0 0 0 0 1 1 1 0 2 2 2 2 2 0 0 0 0 1 0 0 1 0 0 0 1 2 1 1 0 0 0 0 2 1 1 1 1 0 1 1 0 2 2 1 0 1 1 2 1 1 1 0 2 2 0 0 2 1 1 0 0 1 0 0 2 0 0 0 1 0 1 0 0 2 0 0 0 0 1 1 0 1 0 1 1 1 0 1 0 0 0 0 0 0 0 2 0 0 0 1 2 0 0 0 0 0 0 0 1 1 0 0 1 0 1 0 1 1 0 1 2 0 0 0 0 0 1 0 0 0 0 1 0
155 1 0 0 1 0 0 2 2 2 1 0 0 0 0 0 0 0 0 1 0 2 0 2 0 0 1 2 2 1 0 1 1 1 0 0 1 1 0 0 0 0 0 2 0 0 0 0 2 1 0 0 1 1 0 0 0 0 1 1 1 0 1 2 0 0 0 1 0 0 0 0 2 1 2 2 2 0 0 1 0 0 2 1 1 0 0 1 1 2 0 1 0 2 0 0 0 2 2 2 0 0 0 0 2 1 2 0 0 0 0 1 1 2 2 2 2 0 0 0 2 0 1 1 1 1 0 1 2 2 0 0 0 0 0 0 0 0 0 0 0 2 0 0 0 1 0 0 0 1 1 0 0 0 0 0 0 0 0 0 0 0 1 1 1 2 1 2 0 1 1 0 0 2 0 0 1 0 0 0 0 0 0 1 0 1 1 0 0 0 0 0 2 1 2 1 0 1 0 0 0 2 0 0 2 0 2 0 0 0 2 1 0 0 2 2 0 1 0 0 0 1 0 0 0 0 1 1 1 0 0 0 0 0 0 0 0 2 2 0 0 0 2 2 2 0 0 0 2 0 0 0 1 0 1 2 0 2 2 2 2 2 0 1 1 1 0 0 2 0 0 1 1 1 0 0 0 1 1 0 1 2 1 2 2 2 1 1 0 2 0 0 1 0 2 0 2 0 0 2 0 0 2 0 1 0 0 2 1 1 1 1 1 0 1 1 2 1 0 1 1 0 1 1 1 0 0 1 0 1 0 1 0 0 0 1 1 1 1 1 2 2 1 0 1 1 0 0 1 1 0 0 0 0 0 0 0 0 0 0 0 0 0 0 0 1 0 2 2 0 2 2 1 2 0 0 2 2 2 0 0 1 0 1 0 1 0 0 0 1 1 2 1 0 2 1 1 0 1 1 1 1 0 1 0 0 1 0 0 1 0 0 1 1 1 1 1 0 0 0 0 1 1 0 0 2 0 1 2 1 1 1 0 1 2 1 0 1 1 0 1 1 0 2 2 2 2 2 0 0 0 1 0 0 0 0 0 1 0 1 2 0 0 0 0 0 0 1 0 0 0 0 2 2 1 0 1 2 2 0 1 2 0 0 0 1 0 0 0 0 0 0 0 2 0 0 1 1 1 1 1 2 2 0 0 0 0 0 0 0 0 0 0 1 0 1 2 0 2 1 1 2 2 2 0 2 0 0 1 1 0 0 1 0 1 0 1 1 1 2 0 1 1 1 1 0 2 1 1 0 0 0 0 1 1 0 0 0 0 1 0 1 1 2 0 1 1 1 0 0 0 1 1 0 0 0 2 2 2 2 0 0 1 1 0 1 2 2 2 2 0 0 2 0 2 1 0 0 1 1 0 2 1 0 0 2 0 0 1 0 0 0 0 1 1 1 0 0 1 0 0 0 1 1 1 1 0 2 0 0 1 1 0 0 2 0 2 0 2 2 2 1 0 0 2 0 2 0 0 0 1 0 1 1 0 2 1 1 2 0 0 0 1 1 1 1 1 0 0 0 2 0 0 0 0 0 2 1 2 0 0 0 1 2 0 2 1 2 0 0 0 2 0 2 0 0 0 0 1 1 0 0 0 1 2 0 1 1 0 0 1 0 0 2 0 1 0 1 1 1 0 0 0 0 0 2 0 0 0 0 2 0 0 1 0 1 1 0 0 2 1 2 0 0 0 1 1 0 0 0 0 0 0 0 0 0 0 0 1 0 0 0 1 1 0 0 1 1 1 1 0 0 2 1 1 0 0 0 2 0 1 0 0 0 0 2 0 2 0 2 0 1 0 2 2 2 0 1 0 0 1 0 0 0 0 0 1 1 0 0 0 0 2 2 1 0 2 1 0 0 0 0 0 1 1 2 1 0 1 1 1 0 1 1 0 0 0 1 1 0 0 0 2 0 0 0 1 0 0 1 1 1 0 2 2 0 0 1 0 1 0 0 0 0 0 1 1 0 2 0 0 0 0 0 2 0 0 1 0 0 0 0 1 1 0 0 0 1 0 0 0 0 0 1 2 0 2 0 2 0 1 0 2 2 0 1 1 0 0 1 0 1 0 0 1 0 2 0 1 0 0 1 2 1 0 2 0 2 0 1 0 0 0 1 0 0 0 1 0 0 0 0 2 0 0 0 1 0 0 0 1 0 0 2 2 0 2 2 1 0 0 0 0 0 1 0 2 1 2 2 1 0 0 0 0 0 0 1 1 0 1 2 0 1 0 0 0 0 0 2 0 0 0 0 0 0 0 0 0 1 0 0
156 0 0 0 0 0 0 2 2 1 1 0 0 1 0 1 0 0 1 1 0 1 0 1 1 1 1 1 1 1 1 0 1 1 2 0 2 2 1 1 1 1 0 0 0 1 0 0 2 1 0 0 0 0 0 2 0 0 0 0 1 0 0 1 1 1 1 0 1 1 0 0 2 0 2 2 2 2 2 0 1 0 2 0 2 0 0 1 0 2 0 1 2 0 0 0 0 0 0 2 2 0 1 0 2 0 2 0 0 0 0 1 1 2 2 2 2 0 1 0 1 0 1 1 1 1 0 0 2 2 0 0 0 0 0 0 0 1 0 0 0 2 1 0 2 1 1 0 0 1 1 0 0 0 0 0 0 2 0 0 1 0 2 0 1 2 0 2 0 0 0 0 2 1 1 0 0 2 0 0 0 2 0 1 2 1 0 1 0 0 0 1 2 1 2 1 1 2 0 0 0 0 0 1 2 0 1 0 1 1 1 2 0 0 1 2 0 0 1 0 2 2 0 0 0 0 1 0 0 0 1 1 0 1 1 0 0 2 2 0 0 1 2 2 2 0 0 0 2 0 0 0 1 0 0 2 1 1 0 0 0 1 0 0 0 0 2 0 2 0 0 2 1 2 0 1 0 0 2 0 1 0 0 2 1 2 0 0 0 2 0 1 1 0 2 0 0 0 0 0 0 0 2 0 1 1 0 0 1 1 1 1 1 1 2 0 1 0 1 0 1 1 2 0 1 0 1 0 1 1 0 1 0 2 0 0 0 2 0 1 1 2 1 0 1 1 0 0 0 2 0 0 1 0 1 1 1 0 1 0 1 1 2 1 2 0 1 1 1 0 1 1 0 2 0 0 1 0 0 2 1 0 1 0 0 0 0 0 0 1 0 0 1 0 2 1 1 1 0 0 0 0 0 2 1 0 0 1 0 2 0 0 0 0 0 0 1 0 1 0 1 0 1 2 0 2 0 1 1 1 0 2 0 0 0 0 0 0 0 0 2 0 0 0 0 0 2 1 1 0 0 0 0 1 1 1 0 1 0 1 1 1 0 0 0 0 0 2 0 2 0 0 1 1 1 0 0 2 2 1 1 0 1 0 1 2 1 1 0 1 0 2 1 1 1 0 2 1 1 2 0 2 1 1 0 1 1 1 1 0 0 2 1 1 0 1 0 0 0 2 2 0 2 1 0 1 1 2 0 2 0 2 2 1 2 0 1 2 1 1 1 1 2 1 2 1 1 2 2 0 0 0 0 1 1 0 0 1 0 1 0 0 1 1 0 1 1 2 1 1 0 1 1 0 0 0 2 1 1 2 0 0 0 0 0 0 0 1 1 1 0 0 2 0 1 2 0 0 1 0 1 1 0 1 1 0 0 0 0 0 1 0 0 0 1 0 0 1 0 0 0 0 1 1 1 1 0 1 0 0 2 2 1 0 2 0 2 0 0 2 0 2 0 1 1 1 2 0 0 0 1 1 1 1 0 1 0 1 1 0 0 0 0 1 2 2 1 2 1 1 1 1 0 0 0 0 2 0 1 0 1 1 0 1 0 1 1 2 1 1 1 0 0 1 0 0 0 0 1 2 1 0 0 1 0 1 1 1 1 0 1 0 0 1 0 1 0 1 0 1 0 0 1 0 0 1 1 0 1 0 1 1 0 2 0 1 0 0 0 0 0 0 0 0 0 1 1 0 0 0 0 0 1 1 0 2 0 0 2 0 0 0 2 1 1 0 0 2 1 1 0 1 1 1 1 0 1 0 1 1 0 2 0 0 0 1 0 1 0 1 1 1 1 1 1 0 1 0 0 0 0 0 0 0 1 0 0 1 0 1 0 0 2 2 2 0 2 2 0 1 1 1 0 1 1 2 1 0 0 1 0 1 0 0 0 0 0 1 2 1 0 0 0 0 0 0 0 1 0 0 1 1 0 2 2 0 0 0 0 0 2 0 0 0 0 0 1 0 1 0 0 0 0 1 1 1 0 1 1 0 0 1 0 0 0 0 0 2 1 0 0 0 0 2 1 0 2 0 1 0 1 1 1 1 1 2 0 1 0 1 0 2 2 0 2 2 0 0 1 0 0 1 1 1 1 1 1 2 0 1 0 0 0 1 0 0 0 0 1 2 0 0 2 2 2 1 1 0 0 1 1 0 2 2 1 0 2 2 1 1 1 1 0 0 1 0 0 0 0 0 0 0 0 0 0 1 1 1 1 0 0 1 0 0 0 0 0 0 0 0 0 0 1 0 1 0 0 0 0 1 0 0
157 0 0 0 0 0 0 2 2 2 1 0 1 1 0 0 0 0 1 1 0 1 0 1 1 1 1 1 2 1 1 1 1 1 1 1 1 1 0 2 0 0 2 1 0 1 0 0 0 2 1 0 1 1 0 0 1 0 0 0 0 1 1 1 0 0 1 1 0 0 0 1 2 0 2 2 1 1 1 0 0 0 1 1 0 0 0 1 1 2 1 1 1 1 2 2 0 1 1 1 1 0 0 0 2 1 2 0 0 0 0 2 1 2 2 2 2 0 1 0 1 0 0 2 0 0 0 1 2 1 0 1 0 0 0 0 0 0 1 0 2 0 0 0 0 1 0 0 0 0 1 0 0 1 1 0 0 1 1 1 1 0 1 1 0 1 0 1 1 1 0 1 0 2 0 0 1 1 1 1 0 1 0 1 1 2 1 2 0 0 1 2 2 1 2 1 1 2 0 0 0 1 0 0 2 0 1 0 2 0 1 1 1 0 1 2 0 0 1 1 0 1 1 0 0 0 2 1 0 0 1 1 0 0 0 0 0 2 2 0 0 0 2 1 1 0 0 0 2 0 0 0 2 0 0 0 0 1 0 0 0 0 0 2 0 0 0 0 2 0 0 1 0 2 0 0 0 0 1 0 0 0 2 2 2 1 1 0 1 2 0 1 0 0 1 0 2 1 0 1 0 1 1 1 0 0 1 2 1 1 0 2 2 0 1 0 1 1 1 1 1 1 1 1 0 0 0 0 2 2 0 1 1 1 0 0 1 1 2 0 0 0 2 0 1 1 0 1 2 0 0 0 1 0 1 1 1 0 0 2 2 0 1 0 1 1 0 0 2 0 2 2 1 2 2 1 2 2 0 2 1 1 1 0 0 0 0 0 0 0 0 1 1 0 1 1 1 1 0 0 0 0 0 1 0 0 1 0 1 1 0 0 0 0 0 0 1 0 1 0 0 1 1 1 1 2 0 0 2 1 0 2 1 0 1 1 0 0 0 0 1 1 0 0 0 1 1 0 1 0 0 0 0 1 1 1 0 1 1 0 2 1 1 1 0 2 0 2 0 2 0 1 1 1 2 0 2 2 1 1 2 1 1 1 0 0 0 0 0 1 0 2 0 1 2 0 0 2 2 1 1 2 2 0 0 0 1 1 1 0 0 1 2 1 0 1 1 0 2 2 2 0 1 0 0 1 1 0 0 1 0 1 2 1 2 0 1 0 2 2 1 2 1 1 1 0 2 1 1 0 1 1 0 2 1 1 0 0 1 1 1 0 1 2 0 1 1 2 0 0 2 2 0 0 0 0 1 1 1 2 0 0 0 0 0 1 1 0 0 0 0 0 0 0 1 0 0 0 0 0 0 2 1 2 1 0 0 0 0 2 2 0 0 2 0 1 0 1 0 0 0 0 0 0 0 1 0 2 0 0 1 1 0 0 2 0 2 0 1 2 1 1 1 2 1 1 2 0 0 0 0 1 1 1 0 1 0 1 2 0 0 0 2 1 1 1 2 1 1 1 0 1 0 0 0 1 1 0 1 0 1 1 0 0 0 0 2 1 0 2 2 0 1 2 1 1 0 0 2 2 1 0 0 1 1 0 1 2 0 0 1 0 0 1 0 0 0 0 0 0 0 1 2 0 0 1 0 1 0 1 2 0 0 2 0 0 0 0 0 1 1 1 0 1 1 0 1 1 0 0 0 0 0 0 0 1 0 0 0 0 0 0 2 0 0 0 0 1 2 2 1 2 2 0 0 1 1 0 1 0 0 0 0 0 1 0 2 1 0 1 0 1 1 2 2 1 1 0 0 1 1 0 0 0 0 1 1 0 1 1 0 0 1 2 2 0 2 2 0 0 0 0 0 1 1 1 0 0 1 2 2 0 0 0 0 0 0 0 1 0 0 0 2 0 1 1 1 0 1 1 0 0 1 2 1 0 1 0 0 0 1 0 0 0 0 0 0 1 1 0 0 0 0 0 2 0 1 0 1 1 2 2 0 0 0 1 1 2 1 0 0 0 0 1 1 0 2 0 1 0 0 1 1 0 2 2 0 1 0 2 0 0 0 0 1 1 1 1 2 0 1 1 2 1 0 2 2 1 1 0 0 0 0 1 0 0 0 0 0 0 0 0 2 0 0 1 1 1 1 1 0 0 2 0 0 0 0 1 1 0 0 0 0 0 1 0 0 0 0 0 0 0 0 0 1 0 1 0 2 0 0 0 0 0 0 0 0 0 0 2 1 1 0 0 0 0 0 0 0 0 0 0
158 1 0 1 0 0 0 2 1 1 1 0 1 0 0 1 1 0 1 1 0 1 0 1 1 1 1 2 2 0 2 1 2 2 0 2 0 2 1 0 1 0 0 0 0 0 0 0 1 1 0 0 1 1 0 1 1 0 0 0 2 0 0 2 0 1 2 0 0 0 0 1 2 0 2 2 2 1 1 0 0 0 2 0 2 0 0 0 0 2 0 0 2 2 0 2 0 2 2 2 1 0 1 0 2 0 2 2 2 0 0 2 1 2 2 2 2 0 1 0 1 0 2 0 1 1 0 1 1 1 0 0 0 0 0 0 0 0 0 0 1 1 0 0 1 2 1 0 0 0 0 0 1 1 0 0 0 1 0 0 2 2 2 0 2 2 0 0 0 2 1 0 1 1 0 0 0 1 1 1 0 0 0 1 1 2 1 1 0 0 0 1 2 2 2 0 0 2 1 0 0 1 0 0 2 0 2 1 1 0 1 1 2 0 1 2 0 0 1 1 0 0 0 0 0 0 0 1 0 0 0 0 0 0 0 0 1 2 2 1 1 1 2 2 2 0 0 0 1 0 0 0 1 0 0 1 1 0 0 0 0 0 0 2 0 0 1 0 0 0 0 1 0 0 1 1 0 1 1 0 1 0 1 2 1 1 0 1 0 2 0 1 0 0 2 0 2 2 0 0 0 0 1 1 0 0 0 2 0 0 0 1 2 0 1 0 2 0 0 1 0 0 2 0 0 0 1 1 1 2 0 1 1 1 0 0 0 0 2 1 1 1 2 0 1 1 0 1 2 2 2 2 0 0 0 0 0 0 0 2 2 0 1 1 1 0 0 2 1 0 1 1 0 2 0 1 1 1 1 1 0 1 0 0 0 1 0 0 0 0 0 0 0 0 2 1 1 1 1 1 1 1 1 1 0 0 1 1 0 2 0 0 0 0 0 0 0 1 0 1 0 1 0 2 1 1 1 0 1 0 1 0 0 0 0 0 0 1 1 0 1 1 0 0 0 1 1 1 1 1 1 0 0 2 2 2 0 2 1 2 1 1 0 1 1 1 0 2 0 2 0 0 1 1 0 0 0 2 1 0 1 1 0 0 0 1 0 1 0 1 0 1 0 1 0 0 1 1 1 1 1 2 1 0 1 0 1 0 2 0 1 2 0 0 0 2 0 0 0 1 1 1 2 0 0 2 0 0 1 2 1 0 0 0 0 0 1 1 1 1 2 2 1 0 2 0 1 1 2 0 0 0 0 1 0 0 0 1 1 0 1 1 1 1 0 0 0 1 0 0 1 1 0 0 0 0 2 1 1 2 0 0 1 2 2 0 2 2 1 2 0 0 1 0 0 0 0 0 0 0 0 2 1 1 0 0 0 0 0 0 0 0 0 0 1 0 0 1 0 0 0 0 0 0 0 0 2 2 0 0 1 1 0 0 2 2 2 0 1 1 1 1 0 0 2 2 2 0 0 1 0 1 1 2 0 2 0 0 2 2 2 1 1 0 0 0 2 1 1 1 0 2 1 0 0 0 1 0 0 0 0 1 0 1 0 0 2 1 1 2 2 0 1 1 0 0 1 0 0 1 2 0 0 0 2 0 2 2 0 0 1 0 1 0 0 0 0 1 1 1 0 0 0 0 0 1 0 0 1 0 2 1 1 2 0 2 0 0 1 1 0 2 0 1 1 0 1 0 0 0 0 0 0 0 0 2 0 0 1 0 0 0 2 2 2 0 0 1 0 0 0 0 2 0 0 0 1 0 1 1 0 1 1 1 1 1 0 1 1 1 1 1 2 2 2 0 1 0 0 1 1 0 0 0 0 1 2 0 0 2 0 0 0 0 0 0 2 1 0 0 0 0 0 1 2 1 1 0 0 1 0 2 0 1 0 0 0 0 1 1 0 0 1 0 0 0 0 0 0 1 0 1 1 2 1 0 1 0 0 0 2 0 1 0 0 0 1 0 2 0 0 0 0 0 0 0 0 2 1 1 1 1 0 0 0 1 0 2 0 0 1 0 0 2 2 0 2 0 0 1 0 1 0 0 1 2 0 0 0 2 0 0 0 0 2 2 2 1 2 0 1 1 2 0 1 1 1 1 0 0 0 0 0 1 0 0 0 2 0 0 0 0 2 0 1 0 0 0 0 0 1 1 1 1 1 0 1 1 1 0 0 0 0 0 1 1 1 0 1 1 0 1 1 0 0 1 0 1 0 0 0 2 1 0 0 0 0 0 0 1 0 0 0 0 0 0 0 0 0 0 1 1
159 1 0 0 0 0 0 0 2 0 0 2 0 1 0 1 0 0 0 1 0 2 0 2 0 0 1 1 2 0 1 1 1 1 2 0 2 1 0 1 1 0 0 1 0 0 1 0 2 0 0 0 1 1 1 1 1 0 0 0 0 0 0 0 1 1 0 1 0 1 0 2 1 0 1 2 2 1 1 0 1 0 2 0 2 1 0 0 0 2 0 0 0 2 0 2 0 1 1 1 0 0 1 0 2 0 2 1 0 0 0 0 0 1 1 1 0 0 0 0 2 0 0 2 0 0 0 0 2 1 1 1 0 0 0 0 0 0 0 1 1 2 0 0 1 1 0 0 0 0 1 0 0 0 0 0 0 1 0 1 2 2 2 0 0 2 0 0 1 2 1 0 0 2 0 0 1 0 0 0 0 0 1 1 0 1 2 1 0 0 0 1 2 1 2 1 0 1 1 0 0 0 0 0 2 0 2 0 1 0 2 0 1 0 2 2 0 1 0 0 1 1 0 0 0 0 1 2 0 0 1 1 1 2 1 0 0 2 2 0 0 1 2 2 2 0 0 1 1 0 0 0 1 0 0 0 0 2 1 1 1 1 0 1 0 0 1 1 2 0 0 1 1 2 1 1 0 2 2 0 2 0 1 2 2 2 1 2 0 2 0 2 0 0 0 0 2 0 0 1 0 0 2 0 0 0 0 2 1 2 0 2 1 0 2 0 1 0 0 0 0 1 2 1 1 0 1 0 1 1 0 0 0 1 0 0 0 1 1 2 1 1 1 0 1 2 0 0 1 1 0 0 0 1 0 1 1 0 0 2 2 0 1 1 1 1 1 1 2 0 2 2 0 2 0 1 1 1 0 2 0 2 0 1 1 0 0 0 0 0 0 0 0 0 2 1 1 1 1 1 0 1 0 2 2 0 0 1 0 2 0 0 0 0 0 0 2 0 0 0 0 2 0 1 0 0 0 0 1 0 0 0 1 1 0 0 0 0 1 0 0 0 1 1 1 2 2 1 1 0 0 1 0 1 0 0 0 1 1 0 2 1 1 0 0 1 1 2 0 0 1 0 2 2 2 0 0 2 2 0 2 2 1 0 1 2 1 1 1 0 1 0 0 2 0 0 2 2 2 1 1 1 0 2 0 2 2 0 1 0 0 1 1 0 0 2 0 0 0 0 0 1 2 1 0 2 0 1 0 1 1 1 0 0 0 0 2 1 2 2 1 2 1 1 2 1 0 1 1 0 0 0 0 1 1 1 1 1 0 2 0 0 1 0 0 0 0 0 0 0 0 2 0 0 0 0 1 1 1 2 0 0 2 1 0 0 1 1 1 1 1 0 0 0 0 1 0 0 0 0 1 1 0 1 1 0 0 1 0 1 1 0 0 0 1 0 0 0 0 0 0 0 1 1 1 0 2 2 0 0 0 0 0 0 2 0 2 0 0 0 1 0 0 1 1 0 1 0 0 0 0 1 1 1 0 1 0 1 1 0 0 0 1 0 1 0 0 0 0 0 0 0 0 0 0 1 1 0 2 0 0 1 1 1 0 2 0 2 0 0 2 2 1 1 0 0 1 0 1 1 0 2 0 0 2 0 2 1 0 0 0 0 0 2 0 1 0 0 0 0 0 0 0 0 0 1 0 0 0 0 1 0 0 2 0 0 1 0 0 0 0 1 0 0 0 0 0 1 0 0 0 0 0 1 0 0 0 1 2 1 1 1 1 0 0 1 1 1 1 1 0 0 1 1 1 0 2 0 0 2 0 2 0 0 0 1 0 2 0 2 0 1 2 2 2 0 0 0 1 0 0 1 0 1 0 2 0 0 0 2 0 0 0 0 0 0 2 2 0 1 1 1 0 1 2 2 1 0 0 2 0 2 0 0 0 0 0 0 0 0 0 0 2 0 1 1 1 1 1 0 0 2 2 2 1 0 1 0 0 0 1 0 0 1 0 1 1 0 2 0 0 0 0 1 2 0 0 1 1 2 2 2 0 0 0 2 0 1 1 0 0 0 1 0 2 2 2 0 1 0 0 0 1 0 2 2 0 1 0 1 0 1 0 0 0 0 2 2 1 2 0 2 1 1 1 2 0 1 2 0 2 0 0 2 1 0 1 1 0 1 0 0 0 2 1 1 1 0 0 1 0 0 0 2 2 0 2 2 0 0 0 0 0 0 2 0 1 0 2 1 0 0 0 0 0 1 1 1 2 0 1 1 0 2 0 0 0 0 1 2 1 0 0 0 1 0 0 0 1 1 1 0
160 0 0 0 0 0 0 2 1 1 1 0 0 1 0 1 0 0 0 1 0 1 0 2 0 0 0 0 2 1 1 1 1 2 1 1 1 2 0 2 0 0 0 0 0 1 0 0 2 1 0 0 0 2 0 2 0 0 0 0 1 2 0 0 1 1 1 1 0 0 0 2 2 0 1 2 1 0 0 1 0 0 2 0 1 0 0 1 1 2 0 1 0 1 0 1 0 1 0 2 2 0 0 1 1 0 1 0 0 0 0 2 1 2 2 2 2 0 0 0 2 0 0 2 0 0 0 2 2 2 0 0 0 1 1 1 0 1 0 0 0 2 1 0 0 1 0 0 0 1 1 0 0 0 0 0 0 0 0 1 2 1 2 0 1 2 1 1 0 1 1 0 0 1 0 1 0 0 0 1 0 0 1 0 1 1 1 1 1 1 0 0 2 0 2 1 2 1 0 0 0 0 0 1 2 0 1 0 0 0 1 1 1 0 1 2 1 0 2 1 0 0 1 0 0 1 0 2 0 0 0 0 0 0 0 0 0 2 2 0 0 0 1 1 2 1 1 0 0 1 1 1 1 0 0 1 1 0 0 0 0 0 0 1 0 0 0 0 2 0 1 1 0 2 0 0 0 0 2 0 0 1 1 2 1 1 0 0 0 2 0 0 0 0 2 0 2 0 0 0 1 0 1 1 0 1 0 1 2 2 1 2 2 0 0 1 2 1 1 0 1 1 1 0 1 0 1 1 1 1 0 1 0 0 0 0 0 1 1 0 1 2 2 0 0 0 0 0 1 1 0 0 1 0 1 0 0 0 0 1 1 0 0 0 0 0 2 2 1 0 1 1 0 2 0 1 1 2 0 2 0 1 0 1 0 0 0 0 0 1 0 0 0 0 2 1 1 0 1 1 1 1 0 2 2 0 0 2 0 1 0 0 0 2 2 1 0 0 1 0 0 0 0 1 0 1 0 1 2 1 1 1 1 1 0 0 0 2 1 1 1 1 0 0 0 1 1 0 1 1 1 0 0 1 0 0 0 2 1 1 0 2 1 0 0 1 0 1 0 0 0 0 2 2 1 0 0 2 2 1 0 2 1 0 1 2 1 1 0 1 0 2 0 2 1 0 1 1 1 1 1 1 1 1 0 1 1 0 0 0 0 0 1 1 0 1 1 0 1 1 1 1 1 1 0 1 1 0 1 1 0 0 1 1 0 0 1 2 1 1 0 1 0 0 2 0 2 0 1 1 0 1 0 1 1 1 1 0 2 0 0 0 0 0 0 0 0 2 0 0 2 1 1 0 1 0 2 2 2 2 0 0 1 1 0 0 1 1 0 1 0 0 2 0 1 0 0 0 0 0 0 2 1 2 2 0 2 0 0 1 0 0 0 0 1 1 0 1 0 0 0 0 1 1 1 0 1 0 0 0 0 0 1 0 2 0 2 0 0 1 2 0 0 0 1 1 2 0 0 0 1 2 1 1 0 1 0 0 1 0 0 0 1 2 2 1 2 2 0 0 0 0 0 0 0 0 2 0 2 0 1 1 0 1 0 0 2 1 0 1 0 1 1 1 0 0 1 0 1 1 1 0 0 0 0 0 1 1 1 1 0 0 0 0 0 0 0 0 0 0 0 0 1 0 0 1 1 0 0 0 1 0 0 2 0 0 1 0 0 0 0 0 0 0 0 1 1 1 0 0 0 0 0 1 0 1 0 0 2 0 0 0 2 1 0 0 0 0 0 0 0 0 1 1 1 0 0 0 1 1 0 1 0 0 1 0 0 1 0 1 1 1 0 0 0 0 0 1 0 0 1 0 1 0 0 0 0 1 1 0 0 0 2 2 2 0 2 2 1 1 1 2 0 1 0 2 0 0 1 2 1 1 2 0 0 0 0 1 1 0 1 1 1 0 0 0 0 0 0 1 1 1 1 1 1 0 1 0 0 0 0 0 1 0 1 0 1 0 2 0 0 0 0 0 1 0 0 1 0 2 2 2 0 0 0 0 1 1 0 0 2 0 0 1 2 1 1 0 0 0 1 1 0 0 2 1 0 2 1 1 1 0 0 0 0 0 2 0 2 0 0 2 1 2 1 0 1 0 1 0 1 0 0 1 0 0 0 0 0 0 0 0 2 0 0 0 1 0 1 1 1 0 2 0 1 0 0 2 2 0 0 0 0 0 2 1 2 0 1 2 1 0 0 1 0 1 1 1 1 0 0 1 0 1 0 0 0 0 0 1 1 1 0 0 0 1 0 0 1 2 1 2
161 0 0 0 1 0 0 2 1 1 1 0 0 1 0 1 0 0 0 1 0 1 0 2 0 0 1 2 2 0 2 0 0 1 0 1 2 0 0 0 1 0 0 0 0 1 1 0 1 1 1 0 0 1 1 2 0 0 0 0 0 1 0 0 1 1 0 0 0 0 0 1 2 0 0 2 2 1 1 1 0 0 1 1 0 0 0 0 0 2 0 0 1 2 0 2 0 0 0 1 1 0 0 0 2 0 2 1 1 0 0 2 1 2 2 2 2 1 1 0 2 1 0 2 0 0 0 0 1 1 0 0 0 2 1 1 0 1 0 0 1 2 0 0 0 1 0 0 0 0 1 0 1 0 0 0 0 1 0 0 2 1 0 2 1 1 0 1 2 2 0 2 1 2 1 0 1 1 0 1 0 1 0 1 2 1 1 0 0 1 0 0 2 2 1 1 1 2 0 0 0 1 0 0 2 0 1 0 2 0 2 1 2 1 1 2 0 0 2 1 0 0 0 0 0 1 1 2 0 0 0 0 0 0 0 0 0 2 2 1 1 1 2 2 2 0 0 0 2 0 0 0 1 0 0 0 0 2 1 1 1 1 0 1 0 0 1 0 2 1 0 1 0 2 0 0 1 0 0 0 0 0 1 2 1 1 0 1 0 2 0 1 0 0 2 0 1 2 0 2 0 2 2 0 0 0 1 2 1 1 0 1 1 0 2 1 2 1 0 1 0 0 0 0 2 0 1 1 2 2 0 1 0 1 0 0 0 1 1 0 1 0 2 0 1 1 1 0 1 1 0 0 1 0 1 0 0 0 0 1 1 0 2 0 2 0 1 1 2 0 2 2 1 1 1 0 1 2 1 1 0 2 2 0 0 1 0 0 0 1 1 2 2 0 2 1 1 1 0 0 0 0 0 2 1 0 0 0 0 2 0 0 0 0 0 0 1 0 0 0 1 0 0 1 2 2 2 1 0 0 0 0 0 0 0 0 0 2 2 2 2 0 0 0 0 1 1 0 0 0 0 1 0 2 2 1 1 2 1 1 1 1 0 0 0 1 1 0 0 0 0 0 2 2 2 0 1 2 1 1 1 1 0 0 0 1 0 0 0 0 1 1 0 1 0 0 0 2 2 2 0 2 2 0 0 0 1 1 0 0 0 1 1 0 1 1 0 0 1 1 1 1 2 2 0 2 0 2 0 2 0 1 1 1 1 0 2 1 1 1 0 1 2 0 2 0 1 0 1 1 0 1 0 2 1 0 0 0 2 0 2 0 0 1 1 0 0 2 2 1 1 1 0 0 0 0 1 1 1 1 0 0 1 0 1 1 1 0 0 0 1 0 1 0 1 0 0 0 0 0 0 2 0 1 1 1 0 0 0 2 0 0 0 0 2 0 0 2 1 1 1 1 0 0 0 0 2 2 0 0 1 1 0 0 2 1 2 0 1 2 1 0 1 1 2 1 1 0 0 0 2 2 1 1 0 2 0 1 2 0 0 0 2 1 1 0 2 1 1 1 0 2 0 1 1 0 2 1 0 1 0 1 0 1 2 2 0 1 0 1 1 1 1 1 1 1 0 0 2 2 0 2 0 0 1 0 2 1 0 0 0 0 1 1 0 0 0 1 1 1 0 0 0 0 1 1 0 0 1 0 1 0 0 2 0 0 0 0 0 1 1 1 0 0 1 0 1 0 0 1 0 1 0 1 0 2 1 0 1 0 0 0 2 2 0 0 2 1 1 1 0 0 1 1 1 0 1 0 0 2 0 2 0 1 0 1 1 2 0 2 0 0 1 2 2 1 1 1 0 0 1 0 0 0 1 1 1 0 1 1 0 0 1 1 1 0 1 2 2 2 2 2 0 0 2 0 0 0 1 1 1 0 1 0 0 0 0 2 2 0 1 1 1 0 0 0 1 0 0 0 0 2 2 1 0 1 2 0 0 0 0 0 0 0 0 0 1 0 2 0 0 0 0 1 1 0 0 2 0 1 1 1 1 1 1 2 0 1 1 0 0 0 1 1 1 0 2 0 1 0 1 0 1 1 1 1 0 1 0 1 0 1 0 1 2 2 1 0 2 0 0 2 2 1 0 2 1 2 1 0 1 1 0 1 0 0 0 1 0 0 0 0 1 1 2 2 0 0 0 1 1 0 2 1 1 0 1 2 0 0 0 0 0 0 0 0 1 0 2 1 0 1 0 1 0 1 2 1 1 0 0 1 0 1 0 2 2 0 0 1 0 0 0 0 0 0 1 0 0 0 0 0
162 0 0 0 0 0 0 1 1 1 1 0 1 0 0 1 1 0 0 1 0 1 0 2 0 0 1 1 1 1 1 1 1 1 2 0 2 1 0 1 2 1 0 0 0 0 1 0 0 2 0 0 1 1 1 1 1 0 0 0 1 1 0 2 0 0 1 1 0 0 0 1 1 0 1 2 2 0 0 2 0 0 2 1 2 0 0 1 1 2 1 1 1 1 0 2 0 1 1 1 0 1 1 0 2 0 2 1 2 1 0 1 0 2 2 2 1 0 0 0 2 0 1 1 1 1 0 0 1 1 0 0 0 0 0 0 0 1 0 0 2 0 1 0 0 1 0 0 0 2 2 0 0 0 1 0 0 1 0 0 0 0 1 1 0 2 0 1 1 2 1 1 1 1 0 0 0 0 0 0 0 0 1 0 0 0 1 2 1 1 0 0 2 1 2 1 1 1 1 0 0 0 0 0 2 0 0 0 1 0 1 1 1 0 1 2 1 1 1 1 1 1 0 1 0 0 2 1 0 0 0 0 0 0 0 0 0 2 2 0 0 0 2 1 1 0 0 0 0 0 0 0 1 0 0 0 0 2 0 0 0 1 0 0 0 0 1 0 2 0 1 0 0 2 0 0 0 0 0 0 0 2 1 2 2 2 1 1 0 1 1 1 0 0 2 0 2 0 0 0 0 0 2 0 1 1 0 2 1 1 1 1 2 1 2 0 2 1 1 1 0 1 2 1 1 0 1 2 1 2 0 1 0 2 0 1 0 1 2 1 1 1 2 0 2 2 0 0 1 1 0 0 0 1 0 1 1 0 1 0 1 1 0 0 0 0 1 2 1 0 1 1 1 2 1 0 2 1 0 2 0 1 1 0 0 0 0 0 0 0 0 1 0 0 2 0 0 2 0 0 0 0 0 1 0 0 1 0 0 2 0 0 0 1 1 2 0 2 0 2 0 1 0 2 2 2 1 1 0 1 0 1 1 1 0 0 0 1 0 0 1 1 0 0 0 1 2 1 1 0 0 0 0 2 1 1 0 2 0 1 1 2 0 2 2 2 0 2 0 1 0 0 2 2 1 0 1 2 2 0 1 2 2 0 2 1 1 0 0 0 0 1 1 0 0 0 0 1 1 2 0 2 2 0 0 0 1 1 1 0 0 2 1 0 0 1 1 2 0 2 2 0 0 0 0 0 2 1 1 2 0 1 0 0 0 0 2 0 2 2 0 1 2 1 2 0 1 1 1 0 0 0 0 2 0 0 0 0 2 0 1 0 1 1 1 0 0 0 0 0 0 1 1 0 0 0 2 1 1 2 0 0 2 1 2 0 1 1 0 1 1 1 0 0 0 2 0 0 0 0 0 2 1 2 2 0 1 0 0 0 0 0 0 1 1 1 0 1 0 0 0 0 0 0 1 2 0 1 0 0 2 2 0 0 1 0 2 1 1 2 1 0 1 1 2 1 1 0 0 0 1 1 0 0 0 2 0 0 1 0 0 0 1 1 1 1 1 2 0 0 0 0 0 0 0 1 1 1 2 0 0 0 0 2 0 2 2 1 0 1 0 1 0 1 0 1 0 0 1 1 0 0 0 0 2 0 2 1 1 0 0 0 0 2 0 1 0 0 0 0 0 0 0 0 0 2 0 1 1 0 2 1 0 2 0 0 1 0 1 2 0 2 1 1 2 0 2 0 0 0 0 0 0 0 0 2 1 0 1 0 0 0 0 1 0 1 1 1 1 1 0 0 1 0 0 0 2 0 2 0 0 0 0 0 1 0 1 2 0 2 0 2 2 2 1 0 1 0 0 0 0 0 0 0 1 0 1 0 0 2 0 0 1 1 1 1 1 2 1 1 0 1 0 0 2 0 0 0 1 2 0 2 1 1 0 0 0 0 0 0 0 0 0 0 0 0 0 0 0 1 1 1 1 2 1 0 0 0 0 0 0 1 0 0 1 1 0 0 1 0 0 0 0 1 1 1 0 1 1 1 1 1 0 0 0 0 0 1 0 0 0 0 0 2 2 0 2 0 0 0 0 2 1 1 0 0 2 1 0 0 0 1 2 0 1 1 1 0 1 1 0 2 1 1 1 1 2 1 1 0 0 0 0 2 0 0 0 1 0 0 0 0 2 1 2 1 0 0 0 1 0 0 1 1 2 0 1 1 1 0 0 0 0 0 1 0 0 0 1 1 1 0 0 0 0 0 1 2 0 0 0 2 0 0 0 0 0 0 0 2 0 0 1 0 1 0 0 0 0 0 1 1
163 1 0 0 1 0 0 2 1 2 2 0 1 1 0 0 0 0 0 2 0 2 0 1 1 1 1 2 2 0 2 1 1 1 1 1 1 2 0 1 1 0 0 0 0 0 1 0 0 2 0 0 0 0 2 1 0 0 0 0 1 1 0 1 1 1 1 1 0 0 0 0 2 0 2 2 2 1 1 1 0 0 2 0 2 0 0 1 1 1 0 0 1 1 0 0 0 1 0 1 1 0 0 0 2 0 2 1 1 0 0 2 1 2 2 2 2 0 2 0 0 0 0 2 0 0 0 0 1 1 0 0 1 1 0 0 1 0 0 0 0 2 0 0 1 2 1 0 0 1 0 1 0 1 0 0 0 0 0 0 0 0 1 1 0 2 0 2 0 1 1 0 1 0 0 0 0 1 1 1 0 1 0 0 0 0 0 1 0 0 1 1 2 1 2 1 0 1 0 0 0 0 0 0 2 0 1 1 0 0 2 0 1 0 2 2 0 0 1 0 1 1 0 0 0 0 1 1 0 0 1 1 0 0 0 0 0 2 2 0 0 0 2 1 1 0 0 0 2 0 0 0 0 0 0 1 0 2 1 1 1 1 1 0 0 0 0 0 1 0 0 1 0 2 0 0 0 1 2 0 1 0 0 1 2 0 0 1 0 1 1 0 0 0 2 0 2 0 0 2 0 0 2 0 0 1 1 2 0 0 0 0 1 0 2 0 1 2 0 1 0 0 2 1 2 0 0 0 1 1 0 1 0 2 0 1 1 1 1 1 2 1 2 0 0 0 0 0 1 1 0 0 1 0 1 1 1 0 1 1 2 1 1 1 1 1 0 2 1 0 1 1 1 1 1 1 2 1 1 1 0 1 0 1 1 0 0 2 2 1 1 1 0 0 2 0 0 0 0 0 0 1 0 2 2 0 0 0 0 2 0 0 0 0 0 0 1 0 0 0 1 1 1 1 1 2 0 1 1 0 1 0 1 1 0 0 0 1 0 0 2 0 0 0 0 2 0 1 1 0 0 0 0 2 1 1 0 2 1 2 1 2 0 0 0 0 1 0 0 0 0 0 1 1 2 0 2 1 0 1 2 1 0 0 0 2 0 2 0 2 0 2 0 2 1 0 2 1 2 2 0 2 2 0 0 0 1 0 0 0 0 1 1 1 0 2 0 0 1 0 1 2 2 0 0 1 1 0 0 1 0 0 2 0 1 0 2 0 1 1 0 1 0 0 1 1 0 2 2 0 0 0 0 2 0 0 0 0 1 0 1 0 0 2 1 0 0 1 1 1 1 1 1 0 0 0 2 2 2 1 1 0 2 1 1 1 1 1 1 1 0 1 1 0 0 0 0 0 0 0 0 1 0 2 2 0 1 1 0 0 0 0 0 1 1 1 0 0 0 0 0 0 0 0 0 1 1 1 0 0 0 1 0 0 2 2 2 1 1 1 1 0 0 1 2 2 2 0 1 1 0 1 1 1 1 2 0 0 2 0 0 0 2 1 1 1 1 1 0 0 1 1 0 0 0 1 1 0 2 0 1 1 0 2 0 0 2 2 0 0 1 1 0 1 0 0 0 0 1 1 0 1 0 0 0 0 1 2 0 0 0 0 1 1 0 1 0 1 1 1 0 0 0 0 0 0 0 0 0 0 0 0 0 2 0 0 1 0 0 0 0 0 0 1 0 0 0 0 0 0 0 0 0 0 0 1 0 0 1 0 0 0 2 1 1 0 0 2 1 1 0 0 0 1 1 0 2 0 1 0 0 0 0 0 0 1 1 2 1 2 0 1 1 1 1 0 0 0 0 1 1 0 0 0 1 0 0 1 0 1 0 0 1 1 1 0 2 0 1 2 2 2 0 1 2 1 1 0 0 2 0 2 1 0 0 0 0 0 1 1 0 0 0 0 0 0 0 0 0 0 0 2 0 2 2 0 0 0 0 0 2 0 0 0 1 0 0 0 0 0 0 0 0 0 2 0 0 0 0 0 0 0 1 1 1 1 1 1 0 0 0 0 1 1 2 0 2 0 1 0 1 0 2 1 1 2 0 2 0 2 1 2 1 0 1 1 1 1 2 0 1 1 2 0 0 1 1 1 0 0 0 1 1 1 2 0 1 1 0 0 0 0 1 1 2 2 1 1 0 0 2 0 2 1 1 0 2 2 1 0 0 0 1 0 1 0 1 0 1 1 0 0 0 0 1 0 1 0 2 0 0 0 0 0 0 0 0 0 1 2 0 0 1 1 1 0 0 0 1 0 0 0
164 0 0 0 0 0 1 2 1 2 1 0 0 1 0 1 0 0 2 0 0 0 0 2 0 0 1 2 2 0 1 1 1 2 1 0 2 2 1 1 1 1 2 2 0 0 1 0 1 1 1 0 0 0 1 2 0 0 0 1 0 0 0 2 1 1 2 0 0 0 1 0 2 1 1 2 2 2 2 0 2 0 2 0 1 0 0 1 1 1 0 0 0 1 1 1 0 1 1 2 1 0 1 0 1 0 1 1 1 0 1 1 0 1 1 1 0 0 1 0 2 0 0 2 0 0 0 0 1 1 0 0 1 1 0 0 0 0 0 0 1 1 1 1 0 0 0 0 0 0 0 0 1 0 1 1 1 1 0 0 2 2 2 0 1 2 0 0 1 1 0 1 0 2 0 0 0 0 0 0 0 0 0 1 1 2 1 2 0 0 1 2 1 0 1 2 2 1 0 0 0 1 0 1 2 1 2 1 1 1 2 0 2 0 1 2 1 0 1 0 2 2 0 0 0 0 1 1 0 0 1 1 0 0 0 0 0 2 2 1 1 0 2 1 2 1 1 0 1 0 0 0 1 1 0 1 0 1 0 0 0 0 0 0 0 0 0 0 1 1 0 2 0 1 0 0 0 1 2 0 0 0 1 2 2 2 1 2 0 2 0 0 0 1 1 1 2 1 1 0 0 0 2 0 0 0 0 2 1 1 0 1 1 0 2 0 1 0 0 1 0 0 1 1 1 0 1 2 1 1 0 0 0 2 0 0 0 1 1 1 0 1 2 0 0 1 0 0 2 0 0 0 0 1 0 1 1 0 0 1 1 0 1 0 1 0 0 2 1 0 1 1 1 2 1 0 2 2 1 1 1 0 2 0 0 1 0 0 1 1 1 2 0 1 1 0 0 0 1 1 1 1 0 1 1 0 1 1 1 1 0 0 0 1 1 0 1 0 0 0 0 2 0 1 0 1 0 1 2 1 1 0 1 0 1 1 0 1 0 0 1 1 1 2 1 2 2 2 0 0 0 0 0 2 1 1 0 2 1 1 1 2 1 0 0 1 0 0 0 0 1 1 1 1 0 1 0 1 2 0 1 2 2 0 2 2 2 0 0 0 1 1 0 1 1 0 0 1 1 1 1 2 1 0 1 0 2 0 2 0 0 2 0 0 0 2 0 0 0 2 2 0 1 0 0 1 1 1 0 1 2 1 1 0 1 0 0 0 2 2 0 0 0 0 1 0 2 0 0 0 1 1 0 2 1 0 0 0 0 1 0 0 0 2 0 1 1 1 0 0 2 2 0 0 0 0 2 1 1 2 0 0 2 2 1 0 2 0 0 0 0 0 0 0 0 0 0 1 1 0 1 1 0 2 2 1 1 1 0 1 0 0 0 2 0 2 0 1 0 0 0 0 0 1 1 1 0 1 0 0 0 0 0 0 2 2 2 0 1 2 1 0 1 1 0 0 2 1 0 0 1 1 0 0 0 1 0 1 1 0 0 0 1 2 2 2 1 1 0 0 0 0 0 0 0 0 1 1 1 0 1 1 0 1 0 1 2 1 0 1 1 0 0 0 0 1 0 0 2 1 0 1 0 0 0 0 1 0 0 1 1 1 0 1 0 0 0 1 1 1 0 1 0 0 1 2 0 1 0 1 2 0 0 1 0 1 0 0 2 2 0 2 0 0 1 1 1 2 0 1 1 1 0 1 0 1 0 0 1 0 0 0 1 0 0 1 1 2 1 1 0 0 0 1 1 0 0 0 0 2 0 2 0 0 0 1 1 2 0 2 0 0 0 1 1 1 0 1 0 0 1 0 0 0 0 1 2 0 1 0 0 0 1 1 1 0 1 1 2 2 1 2 0 0 1 1 0 0 1 1 0 1 0 0 0 1 1 1 2 0 1 0 1 0 0 0 1 0 0 0 0 0 1 2 1 0 1 0 0 0 0 1 0 0 0 1 0 0 2 0 0 0 0 1 2 2 0 0 0 0 0 0 0 0 0 0 0 1 1 0 0 0 1 2 2 0 2 0 0 1 0 0 2 2 1 2 0 1 1 1 1 1 0 0 0 0 2 1 1 1 0 1 2 1 0 1 1 1 0 0 0 1 0 1 0 0 0 1 0 0 0 0 2 0 0 0 0 0 0 0 0 0 0 0 0 0 2 1 0 0 0 0 0 1 1 0 0 0 0 0 0 0 0 0 0 2 2 1 1 0 1 2 0 1 0 0 0 0 0 0 0 0 0 0 1 0 0 0 2 1 2 0
165 0 0 0 1 0 0 1 1 2 2 0 0 1 0 1 0 0 1 1 0 2 0 2 0 0 2 2 2 2 1 1 2 2 0 1 1 1 0 2 0 0 1 1 0 1 2 0 2 1 0 0 2 2 0 1 0 1 1 1 0 1 0 2 0 1 1 0 0 0 1 0 2 1 2 2 2 1 1 0 1 0 1 1 1 0 1 1 1 1 0 0 0 1 0 2 1 0 0 0 1 1 1 0 2 1 2 1 1 0 0 2 0 1 1 1 1 0 2 0 1 0 2 0 1 1 0 1 2 1 0 0 0 1 1 1 1 1 0 0 1 1 0 0 0 0 0 0 0 0 0 0 0 0 0 1 0 1 0 0 0 0 2 0 2 2 1 0 0 0 0 0 0 2 0 0 0 1 0 0 1 1 1 0 0 0 0 2 0 0 1 2 0 1 1 2 0 2 0 0 0 1 0 0 2 0 1 1 0 0 2 1 1 0 0 2 0 0 1 0 1 1 0 0 0 0 0 1 0 0 0 0 0 0 0 1 0 2 2 0 0 0 2 2 1 0 0 1 1 0 0 0 2 1 0 2 1 1 0 0 0 0 0 1 0 0 0 0 1 0 0 0 0 1 0 0 0 1 1 0 1 1 0 1 1 1 1 0 1 2 0 2 0 0 2 0 2 1 1 2 0 0 2 0 1 0 1 2 0 2 0 2 1 1 1 1 2 0 0 1 1 1 2 2 2 0 1 1 0 0 0 2 0 1 0 0 0 1 1 0 1 1 2 0 1 1 0 0 1 0 0 0 0 0 0 0 0 0 0 2 2 0 2 1 2 0 0 1 2 0 2 2 0 2 1 0 1 2 1 1 0 1 1 1 0 1 0 0 1 1 1 1 1 0 2 1 0 0 0 0 0 0 0 2 1 0 0 0 0 2 0 0 0 2 2 2 0 0 0 0 0 1 0 1 1 2 1 2 2 1 1 0 1 2 0 0 0 1 0 0 1 1 1 1 0 1 2 2 0 0 0 0 0 1 1 1 0 2 1 0 1 1 0 2 2 2 0 1 0 0 1 1 0 0 0 0 0 1 2 1 1 2 1 0 1 1 1 0 0 0 0 1 0 1 1 0 1 1 1 2 0 2 1 1 0 1 1 0 0 0 0 0 1 0 0 2 0 0 0 0 0 1 1 0 0 1 1 1 0 1 0 1 1 0 1 0 1 0 1 1 0 0 0 0 1 1 1 1 1 0 0 0 0 2 0 0 0 0 1 0 1 0 1 1 0 0 0 1 0 0 0 0 1 0 1 0 1 1 1 2 0 0 0 0 0 0 0 1 0 1 0 0 0 0 0 1 1 0 0 0 0 1 0 1 1 0 1 0 0 0 1 0 0 2 0 2 0 1 0 1 1 1 1 1 1 1 0 2 0 0 1 1 0 0 2 1 2 0 0 1 1 1 0 0 1 1 2 0 0 0 0 1 0 1 1 2 0 1 1 0 0 0 0 1 1 0 0 2 1 0 0 1 0 0 0 1 1 1 0 1 0 1 1 2 1 1 1 1 0 1 1 1 1 2 0 0 0 0 0 0 0 0 0 0 1 0 1 1 1 0 1 0 0 0 0 0 0 0 0 0 0 0 0 1 0 2 1 0 1 0 1 0 0 2 0 0 1 0 1 0 0 1 2 0 2 0 2 0 0 0 0 0 0 0 0 2 0 0 1 0 0 0 2 2 2 0 0 1 2 2 1 1 1 0 0 0 2 1 1 1 1 1 1 1 1 0 1 1 0 1 1 0 1 2 2 1 0 1 0 1 2 0 0 0 1 0 1 2 0 0 0 0 2 2 0 0 2 2 0 0 0 0 0 1 2 1 1 0 1 2 0 2 1 0 0 0 0 1 1 0 1 1 0 0 0 0 0 0 1 0 0 2 1 2 1 0 1 0 0 0 1 0 0 0 0 0 0 0 1 0 0 0 0 1 1 1 0 0 1 1 2 2 0 0 1 1 0 1 1 0 0 0 0 2 1 0 1 0 0 0 0 0 1 1 2 2 0 1 0 1 0 1 0 0 1 1 2 1 1 1 0 2 2 1 0 1 0 0 0 0 0 0 0 1 1 0 1 1 0 0 0 0 2 0 0 1 1 0 0 0 2 0 1 1 1 0 1 2 2 0 0 0 0 0 1 0 0 1 1 0 0 0 0 0 1 1 2 1 1 0 0 1 0 1 0 1 1 0 0 2 1 1 1 0 1 0 0 0 1 1 1 1
166 1 0 0 0 0 0 2 1 2 2 0 0 0 0 0 0 0 2 0 1 2 0 2 0 0 1 2 2 0 2 0 2 2 0 1 1 1 0 0 2 0 1 1 0 1 1 0 0 2 1 0 0 0 1 1 0 0 0 0 1 1 0 2 1 0 2 0 0 0 0 0 2 0 0 2 2 1 1 0 1 0 2 0 1 0 0 1 1 1 0 0 0 2 0 0 0 1 1 1 0 0 0 0 2 0 2 1 2 1 0 1 0 1 1 1 0 0 1 0 1 0 2 0 2 2 0 0 2 1 0 0 0 1 1 0 0 1 0 0 1 1 0 1 0 0 0 1 1 1 0 0 0 0 1 0 0 1 1 1 1 0 1 1 2 2 0 0 0 1 1 0 0 2 1 0 0 2 0 2 0 2 0 0 1 1 0 1 0 0 1 1 0 0 0 0 0 2 0 0 0 2 0 0 2 0 1 0 1 0 1 0 1 0 2 2 0 0 1 1 1 1 0 0 1 0 1 0 0 0 1 1 0 0 0 0 0 2 1 1 1 1 2 2 1 0 0 0 2 0 0 1 1 1 0 0 0 1 0 0 0 0 0 1 0 0 0 0 2 0 0 2 0 2 0 0 0 1 1 0 0 0 0 2 1 0 0 1 0 2 0 0 1 1 1 1 1 0 1 0 1 0 2 0 0 1 2 0 1 1 0 1 1 0 1 1 1 1 1 1 0 1 2 0 2 0 2 1 2 2 0 1 0 1 0 0 0 1 1 1 1 1 1 0 1 1 0 0 2 1 0 0 1 0 1 0 0 0 0 0 0 0 0 0 0 0 0 2 1 0 1 1 1 2 0 0 0 1 0 2 1 2 0 0 0 1 0 0 0 0 0 0 0 0 1 0 0 2 0 0 0 0 0 1 0 1 2 2 0 2 0 0 0 1 1 2 0 0 0 0 0 1 0 2 2 2 1 0 2 2 0 1 0 1 1 0 0 1 0 0 2 0 0 0 0 2 1 1 0 0 0 0 0 2 1 1 0 1 1 1 1 2 1 0 1 2 0 1 0 0 0 0 2 2 1 0 1 0 2 0 2 1 1 0 1 1 1 2 2 0 2 2 1 1 1 0 1 2 2 2 0 2 0 2 0 2 2 0 2 0 0 2 1 0 0 2 0 2 0 2 2 0 2 1 0 2 0 1 0 1 1 1 0 0 0 0 1 1 1 1 0 2 1 0 2 0 0 1 2 0 0 0 0 2 0 1 1 0 1 0 1 1 1 2 0 0 0 1 0 0 1 1 1 0 1 0 1 2 1 1 0 0 2 2 1 0 2 1 1 1 0 0 2 0 0 0 1 0 1 1 0 2 1 2 1 0 0 0 0 0 0 0 0 0 1 0 0 0 0 0 1 1 0 0 0 0 2 2 0 0 1 1 0 0 2 1 2 0 1 1 1 1 0 0 2 2 2 0 1 0 0 1 1 1 1 2 0 0 1 1 1 0 2 1 1 1 2 1 1 1 0 1 0 1 1 0 2 0 0 0 0 0 0 2 1 2 1 1 0 1 1 1 1 1 0 0 0 0 1 1 0 0 0 0 1 0 1 2 0 0 0 0 0 1 0 1 0 1 1 1 0 1 1 0 0 1 0 0 0 0 1 0 0 1 0 1 0 0 0 0 0 0 0 0 0 1 1 0 0 0 0 0 0 0 0 1 2 0 2 0 0 0 2 2 1 0 1 1 2 2 1 0 2 0 0 0 1 0 2 0 1 0 0 0 0 2 0 2 0 2 0 2 2 2 1 0 0 1 0 0 1 0 0 0 1 1 0 1 0 1 0 0 2 1 1 0 1 2 1 1 1 1 0 0 2 1 1 0 1 1 1 0 1 0 0 0 0 2 2 1 0 0 1 0 0 0 0 0 0 0 0 2 1 1 1 0 1 1 0 1 0 1 0 0 0 2 0 1 2 0 0 0 0 0 1 1 0 0 1 0 1 1 0 0 0 0 1 2 0 0 0 0 0 1 0 0 2 0 1 0 1 0 2 1 2 2 0 1 2 0 2 0 0 0 1 0 2 2 1 1 0 2 2 0 0 0 1 1 1 0 1 1 0 1 0 0 0 0 0 0 0 1 0 0 0 2 0 0 0 0 2 0 2 2 0 0 2 1 0 1 1 1 0 0 2 0 1 0 0 0 0 0 0 0 0 0 0 0 2 0 0 0 0 1 0 0 0 0 0 2 0 0 1 0 1 0 0 0 0 0 1 0
167 0 0 0 0 0 0 2 1 2 2 0 0 1 0 1 0 0 0 1 0 2 0 2 0 0 1 2 2 0 2 0 1 1 1 1 1 0 0 0 2 0 1 0 0 0 0 0 0 2 2 0 0 0 0 1 1 0 0 2 0 0 0 2 0 1 2 0 0 0 0 0 2 0 1 2 2 1 1 0 0 0 2 0 2 0 0 0 0 2 0 0 1 2 1 1 0 1 1 2 1 0 0 0 2 0 2 0 2 2 0 0 0 2 2 2 2 1 2 0 2 1 0 2 0 0 0 1 1 0 0 0 0 0 0 0 0 0 0 0 1 1 1 0 1 1 0 0 0 0 0 0 0 0 0 0 0 0 0 1 1 0 2 0 1 2 0 0 2 2 0 2 1 2 1 0 0 0 0 0 0 2 1 1 0 1 2 1 0 1 0 1 2 1 2 1 1 1 0 0 1 1 1 0 1 0 2 0 1 0 0 2 2 0 2 2 1 0 0 0 0 0 1 0 0 1 1 2 0 0 1 1 0 1 1 1 1 2 2 0 0 0 2 2 2 0 0 1 1 0 0 0 2 0 1 1 0 1 0 0 0 0 0 1 1 1 0 1 1 0 0 1 1 2 0 0 0 0 0 0 0 1 0 1 2 2 2 1 0 1 1 1 0 0 2 0 1 0 0 0 0 1 2 0 0 0 1 1 2 2 0 2 1 1 2 0 0 0 0 0 0 0 2 1 2 0 1 0 1 1 0 1 0 1 0 0 0 2 0 1 2 2 2 0 0 0 0 0 1 2 1 1 1 1 1 1 1 0 0 0 0 0 2 0 2 1 0 2 1 0 1 1 0 2 0 0 1 1 0 2 0 1 0 0 0 0 0 0 0 0 0 1 1 0 2 1 0 1 1 1 1 1 0 1 0 0 1 2 0 1 1 0 1 1 1 1 1 0 0 0 0 1 1 0 0 2 0 0 0 0 0 0 1 2 1 0 0 0 1 0 2 0 0 0 0 1 1 1 0 0 0 0 0 2 1 1 0 1 0 1 2 0 0 1 1 1 0 1 0 0 1 1 1 1 2 0 1 2 2 1 0 2 0 0 0 0 0 2 1 1 1 2 0 1 0 0 1 2 2 1 1 2 0 1 1 2 2 0 2 0 1 2 0 1 1 0 0 1 0 1 1 1 2 1 0 2 0 0 0 1 1 0 1 0 1 0 2 0 2 2 0 1 1 1 1 0 2 2 2 0 0 0 0 2 1 0 0 2 1 1 0 0 1 2 0 1 1 2 2 2 1 2 1 0 1 0 1 1 1 2 0 0 0 0 0 0 0 1 1 1 0 0 0 0 1 0 0 0 0 0 0 2 0 1 1 0 0 0 0 2 2 0 0 1 1 1 0 0 0 0 0 0 0 0 0 1 1 1 0 0 1 1 0 0 1 0 1 0 0 2 0 2 1 1 1 1 2 0 0 0 0 1 2 1 0 2 0 0 2 0 0 0 0 1 1 1 0 1 1 0 0 1 0 0 1 0 2 0 2 0 1 0 0 1 1 2 0 1 1 2 2 0 1 2 0 0 0 1 1 2 2 0 0 0 0 0 2 2 0 0 0 0 0 2 0 1 0 1 1 1 0 0 1 1 0 2 1 0 1 0 0 0 0 2 0 0 1 0 0 0 0 0 0 0 0 1 1 1 0 0 0 0 0 1 0 1 1 0 2 0 0 0 2 0 1 0 0 0 1 1 1 1 1 1 1 0 0 0 0 2 0 1 0 0 1 1 0 2 0 2 0 0 1 1 0 0 0 1 0 0 1 0 0 0 0 1 1 1 0 1 0 0 1 0 0 0 1 2 2 2 2 2 0 1 2 1 1 0 1 2 2 1 1 0 0 0 0 0 0 0 0 1 0 0 0 0 0 0 0 0 0 1 1 1 1 0 1 0 0 0 1 0 0 0 0 0 2 0 2 0 0 0 1 1 0 0 0 1 1 1 1 1 1 1 0 1 0 2 0 0 1 0 0 1 1 1 2 0 0 1 0 0 1 1 1 1 0 2 1 1 1 2 1 0 1 1 2 1 2 2 0 2 2 1 1 2 0 1 0 0 0 1 0 0 1 0 2 0 0 0 0 0 1 1 1 0 1 0 0 0 1 1 1 1 1 0 2 1 0 0 0 0 0 0 2 0 0 0 0 0 0 0 1 0 1 0 0 2 0 0 0 2 0 0 0 1 1 0 0 2 1 1 0 0 1 0 0 0 0 0 2 1
168 1 0 0 1 0 0 2 1 1 1 0 1 1 0 0 0 0 2 0 0 0 0 2 0 0 1 2 2 1 1 1 1 1 1 0 2 2 1 0 2 1 0 0 1 0 0 0 0 2 0 0 0 0 1 1 0 0 0 0 2 0 0 2 0 0 2 0 1 1 0 1 2 0 1 2 2 1 1 0 1 0 2 0 2 0 0 0 0 2 0 0 0 2 0 1 1 2 1 1 0 0 1 0 2 0 2 1 2 1 0 1 0 0 2 2 1 0 2 0 0 1 0 2 0 0 0 0 1 1 0 0 0 0 1 0 0 1 0 1 1 1 0 0 0 1 0 0 0 1 1 0 1 1 0 0 0 0 0 0 1 1 1 1 0 1 0 2 0 2 1 1 1 1 0 0 0 1 0 0 1 1 0 1 0 1 1 2 0 0 0 2 2 1 2 2 1 1 1 1 0 1 1 1 2 0 1 0 2 0 2 0 0 0 2 2 1 0 1 0 1 1 1 1 0 0 2 1 0 0 1 1 0 0 0 0 0 2 2 0 0 0 2 2 2 0 0 0 1 1 1 1 1 0 0 1 1 2 1 1 1 1 0 1 0 0 1 0 2 1 0 1 0 2 0 0 0 1 2 0 0 0 1 1 1 1 1 1 2 2 0 1 1 0 1 0 1 0 0 1 0 0 0 2 0 1 0 2 2 1 0 1 0 0 1 0 2 0 0 1 0 0 1 1 1 0 0 1 0 1 0 0 0 1 0 0 0 1 1 1 1 1 2 0 0 0 0 0 2 1 0 0 0 1 0 1 1 0 0 1 1 0 1 1 1 2 0 2 2 0 2 2 0 1 1 1 0 1 1 1 2 1 0 1 0 1 0 0 0 0 1 1 0 0 2 0 0 0 0 0 0 0 0 2 0 1 1 1 0 1 1 0 0 0 0 0 0 1 0 1 0 1 0 1 1 1 1 0 0 0 0 0 0 1 1 0 0 2 1 1 0 2 0 0 0 1 1 1 0 0 0 0 0 1 1 1 0 0 0 0 2 0 0 1 1 1 0 0 0 0 0 0 1 1 1 0 0 0 2 0 2 2 1 1 0 0 0 0 0 0 0 0 0 2 0 0 1 1 1 2 0 2 1 1 0 1 1 0 0 0 0 1 0 1 0 1 0 0 1 1 1 1 1 1 0 1 1 0 0 1 1 0 1 0 0 0 1 0 2 2 0 1 1 1 1 2 1 1 1 0 0 0 0 2 1 1 0 0 1 0 1 0 1 1 0 0 0 1 0 0 0 0 1 0 0 0 1 1 1 1 0 0 0 1 1 0 1 0 0 0 1 1 1 0 0 0 0 1 2 0 1 0 0 1 1 1 1 0 0 1 1 0 0 1 0 1 0 1 0 1 1 1 0 1 1 0 0 2 0 0 2 2 1 1 1 0 1 0 0 0 2 0 1 2 2 1 2 0 1 0 0 1 1 1 0 2 0 0 1 0 0 0 0 2 2 1 1 2 1 1 0 1 0 0 0 1 1 1 2 0 1 1 1 2 0 2 1 1 0 1 2 1 1 2 1 2 0 0 1 2 0 0 0 0 2 0 1 1 1 0 2 0 0 0 0 0 0 2 1 2 0 0 0 0 0 0 0 0 1 0 2 1 0 2 0 0 0 0 0 0 0 0 1 0 1 1 2 0 0 1 1 1 0 0 0 2 0 0 2 0 0 0 1 0 0 1 0 1 2 2 0 1 1 1 1 0 1 0 0 2 0 2 1 1 1 1 0 1 0 1 1 1 0 1 1 1 0 1 0 0 1 0 0 0 1 1 1 0 0 2 0 0 0 0 0 0 2 0 1 1 0 1 0 0 2 1 0 0 1 2 1 1 0 0 0 0 0 2 2 0 2 2 1 0 0 0 1 0 0 0 0 2 1 2 1 1 1 0 0 0 1 0 0 0 0 2 1 0 2 0 1 0 0 0 1 0 0 0 1 1 2 2 0 1 1 1 0 0 1 0 0 0 0 2 2 0 2 0 1 0 0 0 1 1 1 2 0 1 0 2 0 0 0 0 1 0 2 1 1 0 1 0 2 1 0 1 1 2 0 1 0 0 0 1 0 0 0 1 0 0 1 0 2 1 1 2 2 0 1 0 0 1 1 1 1 0 1 2 0 0 0 0 0 0 2 2 2 2 2 1 1 0 0 0 1 0 1 0 2 0 0 1 0 1 0 1 1 0 0 2 0 0 0 0 0 0 0 1 1 0 0 0
169 0 0 1 0 0 1 1 2 2 2 0 0 0 0 0 0 0 0 2 0 2 0 2 0 0 1 1 1 0 1 1 1 1 1 0 2 0 0 1 2 1 0 0 0 0 0 0 2 1 0 0 0 0 2 1 0 0 0 0 2 0 0 1 0 0 1 0 0 0 0 2 2 0 0 2 1 1 1 0 0 0 2 0 1 0 0 1 1 2 1 1 0 1 0 2 1 0 0 1 1 0 0 0 1 0 1 2 1 0 0 1 0 0 0 0 0 1 2 0 1 0 2 0 2 2 0 1 1 0 0 0 0 0 0 0 0 0 0 0 0 2 0 0 0 0 0 0 0 1 1 0 0 0 2 1 0 0 1 0 2 1 1 1 0 2 0 0 0 0 0 0 0 2 0 0 1 0 0 0 0 0 0 0 1 1 0 1 0 1 1 1 1 0 1 1 0 2 0 0 0 2 0 1 2 0 2 1 0 0 2 1 1 0 2 2 1 0 1 1 0 0 1 0 0 0 0 1 0 0 0 0 0 0 0 0 0 2 0 2 0 1 2 1 1 0 0 0 2 0 0 0 0 0 0 0 1 2 0 0 0 1 0 1 0 0 0 0 1 0 0 1 0 2 0 1 0 1 2 0 0 0 0 2 2 2 1 2 0 2 0 0 1 0 2 0 1 2 0 1 0 0 1 1 1 0 0 2 1 1 1 2 2 0 2 0 2 1 1 1 1 1 2 1 0 0 0 0 1 1 0 1 1 2 0 0 0 1 1 1 0 0 2 0 0 0 1 1 1 1 1 0 0 0 0 0 0 0 1 0 1 1 0 0 0 0 1 2 1 1 1 1 1 2 0 1 0 1 0 2 2 0 1 1 1 0 0 0 0 0 0 0 1 0 2 0 0 0 0 0 0 0 0 2 1 0 0 1 0 2 0 0 0 2 2 1 0 1 0 1 0 2 0 1 1 2 2 1 2 0 1 1 1 1 0 0 0 0 1 0 1 1 0 1 1 2 1 1 0 0 0 0 1 1 0 0 0 2 2 2 1 1 0 1 1 1 0 0 0 0 0 0 1 1 1 0 1 1 2 0 1 1 0 0 0 1 0 2 1 1 1 2 0 0 0 0 1 1 1 2 0 2 2 0 0 0 1 2 1 0 1 1 0 0 1 1 0 0 1 2 2 0 2 1 1 2 0 1 0 1 1 1 1 0 1 0 0 0 1 1 1 1 2 1 2 0 2 2 2 0 0 0 0 1 2 1 1 1 0 1 0 0 1 1 0 0 0 1 0 0 0 0 1 0 0 0 0 2 2 1 1 0 2 1 2 1 2 0 0 0 1 1 1 0 0 0 0 0 0 0 0 2 0 1 0 0 0 0 0 2 0 0 0 0 1 0 1 1 0 0 0 0 0 1 1 0 1 2 0 0 1 1 0 0 2 2 2 0 0 1 0 0 0 0 1 1 2 0 1 0 0 1 0 1 0 2 0 0 2 0 0 0 1 1 1 0 1 1 1 0 0 1 0 0 1 0 2 1 2 0 0 1 1 0 1 1 1 1 0 1 2 0 2 2 1 0 1 1 0 1 1 0 0 0 1 0 2 2 0 0 1 0 0 2 0 0 0 1 0 1 0 0 1 0 0 2 0 0 0 0 1 0 0 2 0 0 0 0 0 1 1 1 0 0 0 1 1 1 0 0 0 0 0 0 0 0 0 0 0 0 0 0 2 0 0 0 0 0 2 2 1 0 2 0 0 1 1 0 0 1 1 1 0 0 2 1 0 1 1 1 1 1 1 1 1 0 1 1 1 0 0 0 0 0 2 1 0 0 0 2 0 0 1 1 1 0 1 2 1 2 1 1 0 1 1 1 0 0 0 2 0 2 1 0 0 0 0 0 0 0 0 0 1 0 0 0 1 0 2 0 0 0 1 1 1 0 1 0 0 0 2 0 1 0 0 1 1 0 1 0 1 0 0 0 1 0 0 1 0 0 1 1 0 0 0 1 0 2 0 0 1 0 0 2 2 0 2 1 1 0 0 0 0 1 2 2 0 1 0 1 1 1 0 1 1 1 2 0 2 0 0 2 2 0 0 0 1 2 0 1 0 1 0 0 0 0 0 1 0 1 0 1 2 2 2 1 1 0 0 0 1 1 1 1 1 0 2 2 1 0 0 0 1 0 1 1 1 0 0 1 0 0 0 0 0 2 2 0 2 0 0 0 0 0 0 0 0 0 0 0 0 0 0 0 0 1 0 0 1 0 1 0
170 1 0 0 0 0 0 2 1 1 1 0 1 0 0 0 0 0 0 2 1 2 0 2 0 0 1 0 0 1 1 0 1 1 1 1 1 2 0 2 1 1 0 0 0 0 1 0 2 0 0 0 0 0 1 2 0 0 1 1 0 1 0 1 0 0 0 0 0 0 0 0 2 0 1 2 2 1 1 0 1 0 2 0 2 0 0 1 1 2 1 1 0 2 1 2 0 2 2 2 0 0 1 0 2 0 2 1 1 0 0 2 1 1 1 1 1 0 1 0 0 1 2 0 1 1 0 0 2 1 1 1 0 0 1 0 0 0 0 0 1 1 0 0 0 1 0 0 0 1 0 0 0 1 0 0 0 1 0 0 0 0 1 1 1 2 0 2 0 1 0 0 1 2 1 1 0 0 0 0 0 0 0 2 0 2 2 2 1 2 0 0 1 1 1 2 1 2 0 0 0 0 0 0 2 0 1 0 1 0 0 1 1 0 2 2 0 0 0 1 1 2 0 0 0 0 0 1 0 0 0 0 0 0 0 0 0 2 2 0 0 1 1 1 2 1 1 1 1 0 0 0 1 0 0 1 1 2 2 2 2 2 0 1 0 0 0 0 2 0 1 1 0 2 1 1 0 1 1 0 1 0 0 1 1 1 0 1 0 2 0 1 0 1 1 1 1 0 1 2 1 0 2 0 0 0 0 1 1 1 1 2 2 0 1 0 2 0 1 0 1 1 1 1 1 0 1 1 0 0 0 2 0 1 0 0 0 1 1 2 1 0 2 0 0 0 2 0 0 1 0 0 0 0 0 0 0 0 0 1 1 0 1 1 1 2 0 2 1 0 1 1 1 2 2 1 2 2 1 1 1 1 1 1 0 1 0 0 0 0 0 0 1 0 2 1 1 1 1 1 1 1 0 2 1 0 0 0 0 2 0 0 0 0 0 0 1 0 0 0 1 0 1 1 0 2 0 1 1 0 1 0 1 1 1 1 0 0 0 0 1 0 0 1 1 2 2 1 1 0 0 0 0 1 2 0 1 2 1 1 2 1 0 1 1 1 0 1 0 1 0 0 2 2 1 1 0 1 2 0 2 2 0 0 0 2 0 2 1 1 1 2 0 2 1 0 2 1 1 2 0 2 2 0 0 1 1 0 0 0 0 1 1 1 0 1 0 0 1 1 1 0 2 0 1 1 1 0 0 1 0 0 1 0 1 0 2 2 0 0 1 2 1 1 1 0 1 2 2 0 0 0 0 2 0 1 0 2 0 0 0 0 0 1 0 1 1 0 0 0 0 0 0 0 0 0 0 2 2 0 1 0 1 1 1 0 0 1 1 1 0 0 1 0 0 0 0 0 0 0 1 1 0 1 1 1 0 0 1 1 0 0 0 0 2 0 0 2 1 0 0 0 0 0 0 0 1 1 0 0 1 1 0 0 0 0 1 0 0 1 1 1 0 1 1 1 2 1 0 0 1 1 1 2 0 2 0 1 1 0 0 0 0 0 1 1 0 1 0 0 1 0 1 0 0 1 0 0 1 0 1 0 0 2 1 1 1 1 0 1 1 1 0 1 0 0 0 1 0 1 1 0 0 0 0 0 1 1 0 0 0 0 0 2 0 1 0 1 0 0 0 0 1 0 0 2 0 1 0 1 1 0 0 2 0 0 1 0 1 2 1 1 1 0 1 0 1 0 0 0 0 0 0 0 0 0 0 0 1 0 0 0 1 1 1 0 0 2 1 1 0 0 1 2 2 0 1 0 1 0 1 0 0 0 1 0 1 1 0 1 1 0 1 2 2 1 1 1 0 0 1 0 0 0 0 1 1 0 0 2 0 0 1 1 1 0 1 2 0 1 1 2 0 0 1 2 1 0 0 2 0 2 0 0 0 0 0 0 0 0 0 0 0 0 0 0 0 0 0 1 1 1 0 2 2 0 0 1 0 0 1 0 0 0 0 1 0 0 0 0 0 0 0 2 2 2 0 0 0 0 1 1 0 0 0 0 0 1 0 0 0 0 1 0 2 1 2 0 0 0 0 1 2 1 1 1 1 1 1 0 1 2 1 0 1 1 1 1 2 1 0 2 2 1 1 0 1 1 0 0 0 1 1 1 2 0 2 0 1 0 0 0 2 0 0 1 2 0 0 2 0 0 0 1 1 0 2 2 1 1 1 2 0 0 1 0 1 1 1 1 1 0 0 0 0 2 2 1 1 0 0 1 0 1 0 0 0 0 0 1 1 1 0 0 2 0 0 1 1 1 2 1
171 0 0 0 1 0 0 2 1 2 2 0 1 1 0 0 0 0 0 2 1 2 0 2 0 0 1 1 1 0 1 1 1 1 1 1 1 1 0 2 0 0 1 1 0 0 0 0 2 1 0 0 0 1 0 1 0 0 0 0 1 1 0 1 0 0 0 0 0 0 0 1 1 0 2 1 2 1 1 0 0 0 2 0 0 0 0 0 0 2 0 0 0 1 0 1 0 2 1 2 1 0 0 0 2 1 2 0 1 1 0 2 1 2 2 2 2 0 2 0 2 0 0 2 0 0 0 1 1 1 0 0 0 0 1 0 1 0 0 0 0 2 1 0 1 2 0 0 0 1 0 0 0 1 1 0 0 0 0 0 1 1 1 1 0 2 0 2 0 2 0 1 1 0 0 0 1 1 1 1 0 1 0 0 2 2 0 2 0 0 1 1 2 1 2 1 0 2 0 0 0 1 0 1 2 0 1 0 1 0 2 2 1 0 1 2 0 1 2 2 0 0 0 0 0 0 1 1 0 0 0 0 0 1 1 0 0 2 2 0 0 0 1 1 2 1 1 1 1 0 0 0 1 0 0 1 0 2 0 0 0 1 0 0 0 0 1 0 2 0 0 2 1 2 0 1 1 0 0 0 0 0 2 2 2 2 2 1 0 2 0 0 0 0 1 0 2 1 0 1 0 1 2 0 1 0 1 1 1 1 0 1 2 0 0 0 2 0 0 2 0 1 1 0 0 0 0 0 2 1 0 1 0 2 0 0 0 1 1 1 0 0 1 0 1 1 0 0 1 1 0 0 0 1 0 0 0 0 0 2 2 0 0 0 0 0 1 2 1 0 1 1 1 2 1 0 1 2 1 1 0 1 0 1 1 0 0 0 0 0 0 0 2 0 1 1 0 0 0 0 0 1 0 2 1 0 0 1 0 2 0 0 0 1 1 0 0 0 1 0 0 1 1 0 0 2 0 2 2 1 1 1 1 1 0 0 1 0 0 0 0 2 0 1 1 2 2 1 0 0 0 0 0 2 2 2 0 1 0 1 1 2 0 0 1 1 0 1 0 0 0 0 2 2 2 0 2 2 1 1 0 1 0 0 0 1 0 1 0 1 1 1 1 1 1 0 1 1 1 2 0 2 1 1 1 1 2 1 1 0 0 2 1 1 0 1 0 0 0 1 0 1 2 2 0 2 0 0 1 2 0 0 2 0 2 0 2 1 1 1 1 1 1 0 1 1 0 0 1 1 0 1 0 1 1 2 1 1 0 2 0 0 1 2 0 1 1 2 1 1 1 2 0 0 0 0 2 2 2 2 0 0 1 1 1 0 0 1 1 1 0 0 1 0 1 0 0 0 0 0 1 1 1 0 0 2 0 0 0 0 1 0 0 0 2 0 0 1 1 1 1 1 0 0 0 1 1 1 0 0 1 1 1 0 2 1 2 0 1 1 2 1 0 1 2 1 1 0 1 0 0 1 1 1 0 1 0 0 0 0 0 0 0 0 0 0 1 0 0 0 1 0 0 0 0 1 1 1 0 1 0 2 0 1 0 1 1 2 2 2 2 0 1 2 1 1 0 0 1 1 0 0 0 1 0 1 1 2 0 0 0 0 0 1 0 1 0 1 1 1 0 1 0 0 0 2 0 0 1 0 1 1 0 2 0 1 0 0 1 2 1 1 0 0 1 0 1 1 0 0 0 0 0 0 0 1 0 0 2 0 0 0 1 0 0 1 0 0 1 1 1 0 2 1 1 0 1 0 0 2 0 2 2 2 1 1 1 2 1 2 0 1 1 1 1 0 0 1 0 0 1 0 0 0 0 1 1 0 2 0 0 0 1 0 0 0 1 1 1 1 1 1 0 1 2 0 0 0 0 2 0 2 0 0 0 1 0 2 2 0 1 2 0 0 0 0 0 0 0 2 0 0 1 1 1 0 1 0 0 0 1 0 0 0 0 1 1 1 1 0 0 0 1 0 2 1 0 1 0 0 1 1 0 0 0 1 0 1 1 0 0 0 2 0 0 0 2 0 0 1 0 1 2 2 1 1 1 0 0 2 0 0 1 0 1 1 1 1 1 0 0 1 2 0 0 1 2 2 0 0 1 1 1 2 1 0 0 2 0 0 0 0 0 1 1 1 1 0 0 1 1 1 1 1 1 0 1 1 1 0 0 0 0 0 1 1 0 0 1 2 1 0 0 1 0 0 2 0 1 0 0 1 0 1 0 0 0 0 0 1 0 0 0 0 0 1 0 0 0 0 1 0
172 1 0 0 0 0 0 1 1 2 1 0 1 1 0 1 0 0 1 1 0 2 0 2 0 0 2 1 1 1 1 0 2 2 1 0 2 2 0 0 1 0 1 0 0 0 0 0 2 1 0 0 1 1 0 2 0 0 0 0 2 0 1 2 1 0 0 0 0 0 1 2 2 0 1 2 2 1 1 0 0 0 1 1 1 0 0 0 0 2 0 0 1 2 0 1 0 2 2 2 0 0 0 0 1 0 1 0 0 0 1 1 1 2 2 2 2 1 1 0 2 1 2 0 2 2 0 0 0 0 0 1 0 0 1 0 0 0 0 0 0 2 0 0 0 1 0 0 0 0 1 0 0 0 0 0 0 1 0 1 1 0 1 1 2 2 0 1 0 0 0 0 0 0 0 0 0 1 1 1 0 1 0 0 0 0 0 1 0 2 0 0 2 1 2 2 0 2 0 0 0 0 1 0 2 0 2 1 1 0 2 0 0 0 1 2 0 1 0 0 1 1 0 0 0 0 1 1 0 0 0 1 0 0 0 0 0 2 2 0 0 1 2 2 2 0 0 0 1 0 0 1 1 1 0 1 2 2 0 0 0 2 0 1 0 0 0 1 2 0 1 2 1 1 0 0 1 0 2 0 0 1 1 2 2 2 1 2 0 2 0 0 0 1 1 0 1 1 0 1 0 0 2 0 1 0 1 2 2 1 1 1 2 0 1 0 2 1 0 0 1 1 0 1 1 0 1 2 0 1 0 0 0 1 0 0 0 2 0 1 0 0 2 1 0 0 1 1 2 1 0 0 0 0 0 0 1 0 0 1 1 0 1 0 1 0 1 1 2 1 2 2 0 2 0 1 1 2 1 1 0 1 1 0 1 1 0 0 0 0 0 1 1 0 2 0 0 1 0 0 0 0 0 2 0 2 2 0 0 2 0 0 0 1 1 0 1 0 0 0 0 0 0 1 1 1 1 1 1 0 1 0 0 1 2 1 0 1 0 0 1 1 0 1 1 1 1 1 0 0 0 1 0 2 0 0 0 1 1 1 1 2 0 0 0 1 1 0 0 0 0 0 0 0 2 0 0 2 2 0 1 1 0 0 0 1 0 2 1 1 1 2 1 1 0 0 0 2 2 2 0 2 1 1 0 1 1 0 1 0 1 1 1 0 0 1 1 0 2 1 1 0 1 0 1 1 1 0 0 0 1 0 2 2 2 0 1 0 1 1 0 1 0 0 1 0 1 1 1 0 0 0 0 1 0 0 0 1 0 2 0 0 0 2 0 1 1 0 0 0 0 0 0 0 0 0 2 0 0 2 0 0 2 1 2 0 0 2 1 1 1 0 0 1 1 0 1 1 1 0 1 1 0 1 1 1 1 1 0 0 1 0 0 0 2 0 0 1 0 0 0 0 0 1 1 1 0 1 0 0 1 1 1 0 2 1 2 0 1 1 1 0 1 1 1 0 2 0 0 0 1 2 0 2 0 2 1 0 2 0 0 0 1 1 1 1 1 1 1 0 1 0 1 0 0 1 0 0 1 0 0 0 1 2 0 1 2 2 0 0 1 2 0 0 0 0 0 0 0 1 1 0 0 0 0 0 1 2 0 0 0 0 0 1 1 2 0 1 1 1 1 0 0 0 0 2 0 0 1 0 2 1 0 2 0 0 0 0 0 0 0 0 0 1 1 0 1 0 0 0 1 0 0 1 0 2 1 0 1 0 0 0 2 0 1 0 0 1 0 0 0 0 2 0 0 0 1 0 1 0 1 0 0 0 1 1 0 1 0 1 1 0 1 1 0 0 0 0 0 0 0 0 0 0 1 1 0 0 0 1 0 0 0 0 0 0 0 2 2 2 2 2 0 0 1 0 0 0 0 2 0 2 1 0 0 0 0 0 1 0 0 0 0 0 0 0 0 0 0 1 0 1 0 2 1 0 1 0 0 0 1 0 0 0 0 1 0 1 1 0 0 0 0 0 2 0 0 2 1 1 1 1 0 0 0 1 0 0 0 1 1 0 0 1 2 0 2 0 0 0 1 0 2 1 2 2 0 1 1 1 1 0 0 0 1 1 2 0 1 1 0 1 2 0 0 1 1 2 0 0 1 1 1 1 2 0 1 2 0 0 0 1 1 1 0 1 2 1 0 0 2 0 2 0 0 1 2 1 1 2 1 2 0 0 1 0 2 0 2 1 0 0 0 0 1 1 2 2 0 1 0 2 0 0 0 0 0 0 0 2 1 1 1 0 2 0 0 0 0 0 0 0
173 1 0 0 0 0 1 2 1 2 2 0 1 0 0 1 1 0 1 1 1 2 0 2 0 0 2 2 2 1 2 0 1 2 1 2 1 2 2 0 0 0 1 1 0 0 2 0 2 1 0 0 0 1 0 1 0 0 1 0 0 1 0 2 0 0 1 1 0 0 0 0 2 0 0 2 2 2 2 0 0 0 1 1 1 0 0 0 0 1 0 0 0 2 1 1 0 2 1 2 2 0 0 0 1 1 1 1 1 0 0 2 0 2 2 2 2 0 1 0 2 1 2 0 1 1 0 1 2 1 0 0 0 0 0 0 1 0 0 0 1 2 0 0 1 1 0 0 0 0 0 0 0 0 0 0 0 0 0 0 1 1 2 0 0 2 0 0 0 2 1 0 0 2 1 0 0 0 0 0 0 1 0 0 0 0 0 1 1 2 0 0 1 0 2 2 0 2 0 0 0 1 0 1 2 0 1 0 0 0 1 1 2 0 2 2 1 0 0 1 0 0 0 0 0 0 1 0 0 0 0 0 0 1 0 1 0 0 0 0 0 0 1 1 1 0 0 0 1 0 0 0 0 0 0 1 1 1 1 1 1 1 0 0 0 0 0 1 0 0 1 1 0 0 1 1 0 0 1 0 0 0 1 2 2 2 0 2 0 2 0 2 1 0 2 0 1 1 0 0 0 0 1 1 0 0 0 2 1 1 0 2 1 0 2 0 1 0 0 1 1 1 1 0 2 0 0 2 1 1 0 1 0 2 0 1 0 0 2 0 1 1 2 0 0 0 1 1 1 2 1 1 0 0 0 0 0 0 0 2 2 0 1 1 1 0 0 2 2 1 2 2 0 2 0 0 1 1 1 1 0 0 0 0 1 1 0 0 0 0 0 0 0 0 2 0 0 0 2 2 2 2 0 2 2 0 0 1 0 1 1 0 1 1 2 1 0 0 1 0 0 0 0 1 0 1 0 2 2 0 1 0 0 0 0 0 0 0 1 1 2 0 1 1 1 2 1 0 2 0 0 1 0 2 2 1 1 2 1 1 0 2 0 0 0 1 0 1 0 1 0 0 2 2 2 0 1 1 2 0 1 1 0 0 0 1 0 0 0 1 1 1 0 0 1 0 2 1 1 2 0 2 2 0 0 1 2 1 1 0 0 2 1 1 0 1 0 0 1 1 1 1 2 1 0 2 0 2 0 2 0 2 1 1 1 0 2 0 2 2 1 2 0 0 1 0 1 0 0 0 0 0 0 2 0 1 0 0 0 1 0 1 0 2 2 0 0 2 1 1 0 1 0 0 0 0 0 1 1 1 1 0 2 1 2 1 2 2 0 2 1 1 0 0 0 2 1 0 0 0 0 2 0 1 1 1 1 0 0 2 0 0 0 1 1 0 1 1 1 0 0 0 0 0 0 0 1 1 0 0 0 0 0 0 2 1 2 0 1 2 1 0 1 1 0 0 2 0 0 0 1 0 0 1 1 2 0 1 2 0 0 0 1 1 1 1 1 0 1 1 0 1 0 0 0 1 1 2 2 0 0 0 0 0 0 0 1 2 2 2 2 0 1 1 0 0 0 0 1 1 0 0 0 0 0 0 1 0 0 1 0 0 0 2 0 0 0 0 0 0 0 0 0 0 0 2 0 0 0 0 0 0 0 2 0 2 0 0 0 0 0 0 0 0 0 1 1 2 0 0 0 0 0 0 0 1 1 0 1 0 0 0 1 0 0 1 1 2 2 2 0 0 2 0 0 1 2 1 1 1 0 2 1 1 2 0 1 2 0 2 0 0 2 2 1 0 0 0 1 1 1 0 0 0 1 1 1 0 0 1 0 0 1 1 1 0 2 2 2 2 2 2 0 1 2 0 0 0 1 1 1 0 0 2 1 0 0 2 2 0 1 0 0 0 0 0 0 0 0 0 0 2 1 1 1 0 1 0 0 0 2 0 0 0 0 0 0 0 2 0 0 0 0 0 2 0 0 1 2 2 2 2 0 0 0 1 0 1 1 0 0 0 2 0 1 1 2 0 0 1 0 1 0 0 2 1 0 1 1 1 1 1 0 0 0 1 2 0 2 0 0 2 1 0 0 1 0 1 0 0 0 0 0 2 0 0 0 0 0 0 0 0 2 0 0 1 1 0 0 0 2 0 0 1 1 0 2 2 0 0 0 1 0 0 1 0 0 0 1 1 0 0 0 0 0 2 2 0 2 0 0 0 0 0 0 0 0 0 0 2 0 0 0 0 2 0 0 0 1 1 1 0
174 0 0 0 0 0 1 2 0 2 2 0 0 0 0 0 0 0 1 1 0 2 0 1 0 0 1 2 2 0 2 0 0 0 2 0 2 0 0 0 1 0 0 1 0 0 0 0 1 1 0 0 0 0 0 1 1 0 1 1 0 2 0 2 0 0 1 0 0 0 0 0 2 0 2 2 1 2 2 0 1 0 2 0 1 1 0 1 1 2 1 1 1 1 0 1 0 0 0 1 1 0 1 0 1 0 1 0 1 1 0 1 1 2 2 2 2 0 1 0 2 0 2 0 2 2 0 0 1 1 0 0 0 1 0 0 0 1 0 0 2 1 0 0 0 1 0 0 0 0 1 0 0 0 0 0 0 0 0 0 1 1 1 1 0 2 0 2 0 2 1 0 0 2 0 0 0 1 1 1 0 1 0 1 2 1 1 0 0 2 0 0 2 1 2 1 1 1 0 0 0 0 0 2 2 0 1 0 1 0 2 0 2 0 1 2 0 0 1 0 1 1 0 0 0 0 0 2 0 0 0 0 0 0 0 0 0 2 2 0 0 0 2 1 2 1 1 0 2 0 0 0 1 0 0 1 2 2 0 0 0 0 0 0 0 0 0 1 2 0 0 1 0 2 0 1 1 0 1 0 1 0 1 2 1 1 2 1 0 2 0 1 0 0 1 0 2 1 0 1 0 0 2 0 0 0 0 0 2 1 0 1 1 0 1 0 2 1 1 0 1 1 2 1 1 0 0 1 1 1 0 1 0 0 0 0 0 1 2 2 1 2 1 0 0 0 0 0 2 0 0 0 0 1 0 1 1 0 0 1 1 0 1 0 1 1 0 1 2 0 2 2 2 1 0 0 1 2 1 1 0 1 0 1 1 0 0 0 0 0 0 0 0 0 2 0 0 2 1 1 1 1 0 1 0 1 2 1 0 2 0 0 0 1 1 0 1 0 0 0 0 2 0 0 1 1 1 1 0 0 0 0 0 1 2 2 1 0 1 0 2 0 1 0 0 1 1 1 1 0 0 1 0 2 1 0 1 0 0 0 2 1 0 2 2 2 0 0 0 0 0 0 1 1 2 0 2 2 2 2 0 1 2 1 1 1 1 1 0 2 1 1 0 1 0 0 1 1 1 2 0 2 2 0 0 0 0 0 1 0 0 1 1 0 0 2 1 0 1 1 2 1 2 1 0 2 0 0 0 0 2 0 0 0 0 0 1 0 2 1 1 2 1 0 1 1 1 1 1 0 0 0 0 1 2 1 1 0 0 1 0 0 1 2 0 1 1 2 1 1 0 1 2 0 1 0 1 2 2 1 0 0 0 0 0 0 0 2 1 2 0 0 0 1 1 1 1 0 0 0 1 0 0 0 0 1 0 0 0 1 1 0 0 1 1 2 0 1 0 0 0 0 0 0 0 0 1 0 0 0 2 2 0 0 2 1 2 0 0 2 0 0 1 1 2 2 2 0 0 0 2 2 0 0 1 2 0 0 2 0 0 0 0 1 1 0 0 1 1 0 0 0 1 0 0 0 1 2 2 0 0 0 1 1 0 1 1 2 0 0 1 1 1 1 0 0 0 0 1 1 0 0 0 1 1 1 0 2 1 2 0 0 0 1 0 2 0 1 1 1 0 0 0 0 0 1 0 0 2 0 1 1 0 2 0 2 0 0 0 0 0 0 0 0 0 1 1 0 0 1 0 0 0 1 0 1 0 0 1 0 0 0 2 2 0 0 1 1 1 1 0 1 1 0 0 0 0 0 1 1 0 1 0 0 0 2 0 2 0 2 0 1 0 1 1 1 0 0 0 1 1 0 0 0 0 2 1 1 0 1 0 0 1 1 1 0 2 2 1 2 2 1 0 1 2 1 1 0 1 2 1 1 0 0 0 1 1 0 0 0 0 0 0 0 0 0 0 0 0 0 0 2 1 1 1 0 1 0 1 0 2 0 0 0 0 1 0 1 0 0 1 0 0 2 2 2 0 2 0 1 0 0 1 1 1 2 0 2 0 0 1 0 1 2 2 0 2 0 0 1 0 1 2 2 0 0 0 0 1 1 1 1 0 0 1 1 2 1 1 0 1 0 1 2 1 1 1 1 0 0 0 1 0 1 1 0 1 0 0 1 0 0 1 1 1 1 2 0 0 1 1 0 0 2 2 0 2 2 1 0 0 0 1 0 0 1 2 0 1 0 0 0 1 0 0 1 2 0 1 0 0 1 0 0 0 1 0 0 0 1 0 0 0 0 1 0 1 0 0 0 0 0
175 0 0 1 0 0 1 1 1 1 1 1 1 1 0 0 0 0 1 1 1 1 0 0 1 1 1 1 1 1 1 1 1 1 1 1 1 1 0 1 1 0 1 1 0 1 0 0 0 1 1 0 0 1 0 2 0 0 0 0 1 1 0 2 1 0 2 0 0 0 0 2 1 0 2 1 1 1 1 0 1 0 2 0 2 0 0 1 1 2 1 1 2 2 0 0 0 2 0 1 1 0 1 0 2 1 2 0 0 0 0 2 1 2 2 2 2 0 1 0 2 0 1 1 1 1 0 2 2 2 1 1 0 0 1 0 1 0 0 0 1 2 0 0 1 1 1 0 0 0 0 0 0 0 0 0 0 1 1 1 1 0 1 1 1 1 1 1 1 2 0 0 1 1 0 0 2 0 0 0 0 0 0 0 2 2 0 2 1 1 1 1 2 0 2 2 1 1 0 1 0 2 1 0 2 0 1 0 0 0 0 2 1 0 1 2 2 1 0 0 0 0 1 0 0 0 1 1 1 1 1 2 0 0 0 0 0 2 2 1 1 1 2 2 2 0 0 0 2 0 0 0 2 0 0 1 0 1 0 0 0 1 0 1 0 0 0 1 2 0 0 1 0 2 1 1 0 0 1 0 0 0 0 2 2 1 0 1 0 2 0 1 0 1 0 1 0 0 0 1 0 0 2 0 0 0 0 1 0 1 1 1 2 1 1 0 1 1 1 0 2 2 1 0 2 0 0 2 0 0 0 2 0 0 0 0 0 1 1 0 1 2 1 0 0 0 0 0 1 2 0 0 1 0 1 0 0 0 0 2 2 0 0 0 0 0 1 2 0 0 0 0 0 2 1 0 2 1 0 2 1 0 2 0 0 1 0 0 0 0 0 0 0 0 1 0 0 0 2 2 2 2 0 1 0 1 1 1 0 2 0 0 0 1 1 0 1 1 0 1 0 2 1 2 0 2 0 0 2 0 0 1 0 1 1 0 0 1 0 0 0 2 1 2 1 2 2 1 0 0 0 0 0 2 2 1 2 2 1 2 0 2 1 1 0 2 0 1 0 0 1 1 1 1 1 1 1 1 2 1 1 1 2 1 2 2 2 0 0 1 1 0 1 1 2 0 2 2 2 2 0 2 1 1 0 1 1 0 1 0 0 1 0 1 1 0 0 0 1 2 2 0 2 1 1 2 0 0 0 0 1 0 0 0 0 0 2 0 2 2 0 1 2 1 2 0 2 0 1 0 0 0 0 1 1 0 0 1 1 1 0 0 0 1 1 0 0 2 2 1 0 0 0 0 0 0 1 1 1 2 0 0 1 1 0 0 1 0 0 0 0 0 2 0 0 0 0 0 0 0 0 2 0 0 0 2 0 0 0 1 0 0 0 0 1 0 0 0 1 0 0 0 0 1 1 1 0 2 0 0 1 1 0 0 2 0 1 0 0 2 0 1 0 0 0 0 2 0 0 0 1 1 1 0 0 2 0 0 1 0 0 0 2 2 2 2 1 1 0 0 0 0 0 0 0 0 2 1 1 1 0 0 2 2 0 2 0 1 1 1 2 1 1 2 1 0 1 0 0 0 0 0 0 1 1 0 1 2 0 0 1 0 0 1 1 1 0 2 1 1 0 0 0 0 1 2 0 0 1 0 1 1 0 2 0 0 0 0 1 1 0 1 1 0 1 0 1 1 0 0 0 0 0 0 0 1 0 1 1 1 1 1 2 0 1 0 1 1 1 1 0 0 0 1 1 0 2 0 0 2 0 2 2 2 1 1 1 2 2 2 0 2 1 1 1 0 0 1 0 0 1 0 0 0 0 2 1 0 1 1 0 0 1 1 1 0 2 0 1 1 0 1 0 0 1 0 0 0 0 1 0 1 0 1 0 0 0 1 1 1 0 0 2 0 0 0 1 0 0 0 0 2 0 2 2 0 0 1 0 0 1 0 1 0 0 1 0 0 2 0 0 0 0 0 1 1 0 1 1 1 2 2 2 2 0 2 0 1 0 1 0 0 0 2 1 0 2 0 0 1 0 0 0 0 2 1 0 2 0 2 0 0 0 0 2 1 2 2 0 2 0 2 2 1 0 1 0 1 0 0 0 0 1 1 2 0 2 0 0 1 1 0 2 1 1 1 1 1 1 1 0 0 2 1 0 0 1 0 0 0 0 0 0 0 0 2 1 1 1 0 0 0 0 0 0 0 0 0 2 1 1 0 0 2 0 2 2 0 1 2 0 0 0 0 2 0 0 0 1 0 0 0
176 1 0 0 1 0 0 1 2 0 0 1 0 1 1 0 1 0 0 2 0 2 0 1 1 1 1 1 2 1 1 2 1 2 2 0 2 1 0 2 0 1 1 0 0 0 0 0 1 0 0 0 2 2 0 2 0 0 0 1 0 1 0 0 0 0 1 0 0 0 0 0 2 0 1 2 2 1 1 1 0 0 2 0 1 0 0 1 1 2 1 1 1 1 0 1 0 2 0 1 1 1 2 0 2 0 2 0 2 2 0 0 0 1 1 1 1 0 0 0 2 0 1 1 1 1 0 1 2 2 0 1 0 0 1 0 0 1 0 0 2 1 0 0 1 1 0 0 0 2 2 0 0 0 0 0 0 1 0 0 0 0 2 0 1 2 0 2 0 1 1 0 0 1 0 1 0 1 0 0 0 2 1 1 1 0 1 1 0 1 1 1 2 1 2 1 1 2 0 0 0 1 0 1 2 0 2 1 1 0 1 1 1 1 2 2 0 1 0 0 0 0 0 0 0 0 1 2 0 0 0 0 0 1 1 0 0 2 1 1 1 1 2 1 2 1 1 0 2 0 0 0 0 0 0 0 1 2 1 0 0 1 0 0 0 0 0 0 2 1 1 2 1 2 1 1 0 0 1 0 0 0 1 2 2 2 0 2 0 1 1 0 0 2 0 1 2 0 0 0 0 0 1 1 0 0 0 1 1 1 0 1 2 0 0 1 2 0 0 1 0 0 2 2 1 0 0 2 1 1 0 0 0 2 0 0 0 1 0 2 1 1 2 0 0 0 0 0 1 1 0 0 1 0 1 0 0 0 0 2 2 0 1 0 1 1 0 2 2 0 2 2 1 1 1 0 2 1 0 2 0 0 0 0 0 1 0 0 0 0 0 1 0 0 2 1 1 0 1 1 0 1 0 2 0 1 1 1 0 1 1 0 0 2 2 1 0 0 0 0 0 1 1 1 0 1 0 0 1 0 0 0 0 2 2 0 0 0 0 0 0 1 0 0 0 2 0 1 0 0 0 0 0 2 2 1 1 2 1 0 2 1 1 0 0 1 1 2 0 0 1 1 1 1 1 0 0 1 2 0 2 0 1 0 1 2 1 1 1 0 2 2 2 0 1 0 1 1 1 2 0 2 0 1 2 0 2 0 1 0 0 1 0 2 0 0 0 0 1 0 0 2 2 1 1 2 0 0 1 1 1 0 0 0 0 1 2 0 1 1 0 2 1 1 1 0 2 0 1 0 0 0 0 1 1 1 1 1 0 1 0 0 0 2 2 0 0 1 1 1 0 0 0 0 0 0 1 2 2 0 1 0 1 1 0 0 0 0 0 0 0 0 0 0 0 0 0 0 0 0 0 2 1 0 0 2 0 0 1 2 1 0 0 1 0 0 0 2 1 1 0 1 0 0 0 1 1 2 0 0 2 2 0 0 1 1 2 0 1 1 2 0 0 0 2 1 1 0 1 0 1 1 0 2 0 2 0 0 0 0 0 0 0 1 1 0 2 0 0 0 1 0 0 1 1 0 2 1 2 0 1 0 0 0 0 1 0 1 0 1 1 1 1 2 2 1 0 0 2 2 1 1 0 0 1 0 2 2 0 0 0 0 0 1 0 0 0 1 1 1 0 0 0 0 0 2 0 1 1 0 1 0 0 2 0 1 1 0 1 2 1 1 1 0 1 1 2 1 0 0 0 0 0 2 0 1 2 1 1 1 1 0 0 0 0 2 2 1 2 2 1 2 2 0 0 1 1 0 1 1 0 1 0 0 0 1 1 1 1 1 0 1 0 1 1 1 0 0 1 1 1 0 0 0 0 2 0 0 0 1 0 0 1 1 1 0 2 1 2 2 1 2 0 1 1 1 1 0 0 1 0 1 1 0 0 0 0 0 1 0 1 0 0 0 0 0 0 0 0 0 0 2 0 2 2 0 0 0 0 0 0 1 0 0 0 0 0 0 0 0 1 0 0 1 2 0 0 0 0 0 2 2 0 0 0 1 0 2 0 0 1 0 1 1 2 0 2 0 0 0 1 1 1 0 1 1 0 1 1 2 0 0 0 0 0 0 1 0 0 0 0 0 2 1 1 0 1 1 0 1 0 0 1 1 2 0 1 1 0 0 0 0 0 1 1 0 1 0 0 0 2 0 2 0 0 2 2 1 0 1 1 1 0 0 1 1 1 0 2 1 0 0 0 0 0 2 2 1 0 0 0 2 0 1 0 1 1 0 1 2 0 0 0 1 1 0 0 0 1 0 1 1
177 0 0 0 0 0 0 2 2 0 0 1 1 1 0 0 0 0 2 0 1 0 0 2 0 0 1 2 2 0 2 1 1 1 1 1 1 2 1 0 2 1 1 0 0 1 1 0 2 0 0 0 0 0 1 1 0 0 0 0 1 0 0 1 2 2 1 0 1 1 0 1 2 0 1 2 2 2 2 0 1 0 1 1 1 1 1 0 0 1 0 0 0 1 1 2 0 2 2 2 1 0 0 0 2 0 2 1 2 1 0 1 0 1 2 2 1 0 2 0 1 1 2 0 1 1 0 0 2 1 1 1 0 1 0 0 0 0 0 1 0 2 0 0 0 2 0 0 0 0 0 0 0 0 1 0 0 1 0 0 1 0 1 1 0 0 0 1 0 0 0 1 0 2 0 0 1 0 0 0 0 1 0 0 0 0 0 2 0 0 1 2 2 1 2 1 0 2 0 0 0 0 0 0 2 0 2 1 0 1 2 1 2 0 2 2 1 0 0 0 1 1 0 0 0 0 0 2 0 0 0 0 2 1 1 1 1 2 2 0 0 0 2 2 2 0 0 0 1 1 1 1 1 0 0 0 0 0 0 0 0 0 0 1 0 0 0 0 2 1 1 2 1 2 0 0 1 0 1 0 0 2 1 1 1 1 1 1 0 2 0 1 0 1 1 1 1 0 1 1 0 0 2 0 1 2 0 2 0 0 0 0 2 0 2 0 1 0 0 0 0 0 1 1 2 0 2 2 2 2 0 1 1 1 0 0 0 2 0 0 2 2 2 0 0 0 0 0 1 1 0 0 0 1 0 1 1 0 1 0 1 1 2 1 2 1 0 2 2 0 2 2 1 2 1 1 1 2 0 2 0 0 0 0 0 0 0 0 1 1 1 2 0 0 2 1 1 1 0 0 0 0 0 2 1 0 0 1 1 1 0 1 0 2 2 1 0 1 0 1 0 1 1 0 0 1 0 2 2 0 1 1 0 1 1 1 0 0 0 0 1 1 0 0 0 2 1 1 0 0 0 0 0 1 0 0 0 1 0 2 0 2 0 1 0 1 1 2 0 1 0 0 2 2 2 0 1 1 2 0 1 1 1 0 1 1 1 2 1 1 1 2 0 1 1 0 2 1 1 2 0 2 1 0 1 1 1 0 1 0 1 1 2 0 1 1 0 0 1 1 1 0 1 0 0 2 1 0 1 1 1 0 0 0 0 0 2 1 0 0 2 1 1 0 0 0 1 0 0 0 0 0 0 2 0 0 0 0 1 0 0 0 0 1 1 0 0 2 2 2 0 2 2 0 1 0 2 1 1 1 0 0 2 1 2 0 0 0 0 0 0 0 0 0 0 1 0 0 0 0 0 2 0 2 2 0 1 0 0 1 1 0 0 1 1 2 0 1 1 1 0 1 1 1 1 1 0 1 0 0 0 0 0 0 1 0 0 0 2 2 2 0 1 2 2 2 2 0 0 0 1 1 1 0 0 2 0 0 1 0 0 0 1 1 2 2 1 1 1 0 0 1 0 0 1 0 2 0 2 0 1 0 0 1 0 1 1 2 0 0 0 0 0 2 0 1 0 1 1 2 0 0 0 0 1 0 1 1 0 0 0 0 0 1 0 1 0 2 2 1 0 0 0 1 0 1 1 0 0 0 1 0 0 2 0 0 0 0 0 1 1 1 1 0 1 0 1 1 0 0 0 0 0 0 0 2 1 0 2 0 0 0 1 1 0 1 1 1 2 2 1 0 2 1 1 0 1 0 0 1 0 0 1 1 1 1 0 1 0 1 1 0 0 0 0 0 0 1 0 0 1 0 0 0 0 1 1 1 0 1 0 0 0 0 0 1 1 2 1 1 0 1 0 0 1 1 0 0 1 1 1 0 1 1 1 0 0 0 1 1 0 0 1 1 0 0 1 0 0 0 0 1 1 1 1 0 1 0 0 0 0 0 0 0 0 1 1 0 1 0 0 0 1 0 1 1 0 0 1 1 2 2 0 0 0 2 0 1 0 0 0 0 1 1 1 0 2 0 0 0 1 0 2 1 1 1 1 1 1 0 1 1 1 0 1 1 1 0 2 0 0 2 1 0 0 1 1 1 1 0 0 0 0 2 0 0 0 0 0 0 0 0 2 1 2 2 2 0 0 0 2 0 1 2 2 0 2 1 1 0 0 0 1 0 2 1 1 0 2 2 0 0 0 0 0 1 1 0 2 0 0 0 0 0 0 1 1 0 1 2 1 0 0 0 0 0 0 0 0 0 0 0
178 1 0 1 1 0 1 1 1 1 1 0 0 0 0 0 0 0 1 0 0 0 0 1 0 0 1 1 0 2 0 0 0 0 2 0 2 2 0 2 0 0 0 0 0 0 2 0 0 2 0 0 0 0 1 1 0 1 1 0 1 1 1 2 0 0 0 0 0 0 0 1 2 0 1 2 2 1 1 1 1 0 2 1 2 0 0 0 0 1 0 0 1 1 0 2 2 0 0 0 1 0 1 1 2 0 2 0 0 0 0 0 0 1 1 1 1 1 2 0 2 1 0 2 0 0 0 0 2 1 0 0 1 2 1 1 0 1 0 0 0 2 1 0 2 1 1 0 0 1 0 0 0 1 0 1 1 2 0 0 0 0 2 0 1 2 0 2 0 1 0 0 2 1 1 0 0 2 1 1 0 2 0 1 0 1 1 1 0 0 0 1 1 1 1 1 1 1 1 0 0 0 0 1 2 0 2 0 2 0 2 0 2 0 2 2 0 0 1 2 0 0 1 0 0 0 2 1 0 0 1 1 0 0 0 0 0 2 2 1 1 1 2 2 2 0 0 0 2 0 0 0 1 0 0 1 0 2 2 2 2 2 0 2 0 0 0 0 1 1 0 2 0 2 0 1 1 1 2 0 1 0 0 2 1 0 0 2 0 2 0 0 0 0 0 0 2 1 0 2 0 1 1 1 0 0 0 2 0 0 0 0 1 0 2 0 1 0 0 1 1 1 2 1 1 0 1 1 0 0 0 2 0 1 0 1 0 2 0 0 0 0 2 2 0 0 1 0 1 1 0 0 0 1 0 1 1 0 0 2 2 0 1 0 1 0 1 0 2 0 2 2 1 2 2 0 2 2 1 1 0 1 2 0 0 1 0 0 0 1 1 1 0 1 2 1 1 0 0 0 0 0 0 2 1 0 0 1 0 1 0 0 0 1 1 0 0 0 0 0 1 0 0 1 0 1 0 2 2 0 2 0 0 1 2 1 0 2 1 1 1 0 0 0 0 2 0 1 0 2 0 0 0 1 1 1 0 2 1 1 1 2 1 0 0 1 0 1 0 0 1 0 1 1 0 0 0 1 2 0 1 2 0 0 0 1 0 2 1 1 1 1 1 0 1 0 1 2 2 1 1 1 1 1 0 1 1 0 1 0 0 1 1 1 0 1 1 0 0 1 1 1 2 1 0 2 0 1 0 2 0 1 1 1 1 0 0 0 0 0 1 2 1 1 2 1 0 1 1 0 0 0 0 2 0 1 0 0 0 1 0 0 1 2 1 0 0 1 1 0 0 0 1 0 1 0 1 1 1 2 0 0 2 2 2 1 2 1 1 1 1 0 1 0 0 0 0 0 0 0 0 2 1 1 2 0 1 0 0 1 0 0 0 0 2 0 0 1 0 0 0 0 0 0 0 0 2 2 0 0 2 2 0 0 1 0 0 0 0 1 1 0 0 1 2 2 2 0 0 0 0 2 1 1 1 2 0 1 1 0 0 0 1 1 2 2 0 2 0 0 1 1 0 0 1 0 2 1 2 0 0 1 0 1 1 1 1 1 1 2 1 0 1 1 0 0 1 0 1 2 1 0 0 0 0 0 0 2 0 1 0 0 0 0 0 1 0 0 0 0 0 0 0 0 0 0 0 1 1 0 1 0 0 2 1 0 2 0 0 1 0 1 0 0 0 0 0 0 0 0 1 1 0 0 0 0 1 0 0 0 0 0 1 1 0 1 1 2 2 2 0 1 0 1 1 1 2 0 0 0 0 0 1 1 1 1 0 1 0 1 1 0 1 2 2 1 1 1 0 0 1 0 0 0 0 1 1 0 0 1 0 0 1 1 1 0 1 2 2 2 2 2 0 2 2 2 2 0 1 2 0 2 2 0 0 0 0 0 1 0 1 0 0 0 0 0 0 1 0 0 0 2 2 1 1 0 1 0 0 0 2 0 1 0 0 1 0 1 1 0 0 0 1 1 2 1 0 1 1 1 1 1 1 1 1 2 0 1 0 1 0 1 0 2 2 0 2 0 1 0 0 1 0 0 0 0 2 1 1 2 0 1 1 1 1 1 1 1 2 1 0 2 1 0 0 0 0 1 0 1 1 0 0 2 0 0 0 0 0 1 0 0 1 0 1 1 0 0 0 0 2 0 0 2 2 0 2 0 0 0 0 0 1 0 0 1 1 0 2 2 0 1 0 0 1 2 2 1 1 0 0 1 0 1 0 0 0 0 0 1 1 1 0 0 1 0 0 0 0 0 1 0
179 1 0 0 1 0 0 2 2 2 0 0 1 1 0 0 0 0 1 1 1 1 0 1 0 0 1 1 1 2 1 0 1 1 2 0 2 1 1 0 2 1 0 0 0 0 0 0 0 2 1 0 1 1 1 1 1 0 0 0 0 0 0 2 1 1 2 0 1 0 0 1 2 0 0 2 2 1 1 0 1 0 2 0 1 0 0 0 0 2 0 0 0 1 0 1 0 1 1 2 1 0 0 0 2 0 2 0 2 2 0 0 1 1 1 0 0 1 1 0 2 1 1 1 1 1 0 0 0 0 0 0 0 0 0 0 0 1 0 0 2 0 1 0 0 1 0 0 0 0 0 0 0 1 1 0 0 1 0 0 1 1 1 1 1 2 0 2 0 1 0 0 0 1 1 0 0 0 0 0 0 0 0 1 0 1 1 2 0 0 1 2 1 0 1 2 0 1 0 1 0 1 0 0 2 1 2 0 1 0 0 2 1 1 2 2 0 0 0 0 1 1 1 0 0 1 1 2 0 0 0 0 0 1 1 0 0 2 2 0 0 0 2 1 1 0 1 0 1 0 0 0 2 1 0 1 0 2 0 0 0 0 0 1 0 0 1 1 2 0 0 0 0 2 0 0 0 1 2 0 1 0 1 1 1 1 2 2 0 2 0 0 0 0 2 0 2 1 0 1 0 1 1 1 0 0 1 2 2 2 1 1 2 1 1 0 2 1 1 0 1 2 0 0 1 0 1 0 2 1 0 1 0 1 0 0 0 1 0 1 2 2 2 0 1 1 0 0 2 1 0 0 0 0 0 0 0 0 0 1 1 0 1 1 1 0 1 1 2 0 2 2 1 1 0 2 1 1 1 1 0 2 2 0 1 1 0 0 0 0 0 1 1 1 2 2 2 0 1 1 1 1 0 2 1 0 0 0 0 2 0 0 1 1 1 1 1 0 1 0 0 0 1 1 0 2 0 0 0 1 0 1 0 0 0 0 0 1 0 0 2 0 0 0 0 1 1 0 1 1 1 0 0 2 1 0 1 0 0 0 2 1 1 0 0 2 0 2 0 0 2 2 1 1 0 0 0 2 2 0 1 1 2 1 1 1 1 0 0 0 1 1 0 1 1 0 2 2 2 2 0 1 0 2 0 2 2 0 0 0 0 1 0 1 1 0 0 0 0 1 1 1 1 1 0 1 1 0 1 1 1 0 1 1 1 0 2 0 1 1 0 1 1 1 1 0 1 1 2 0 0 0 0 2 0 1 0 0 0 0 0 1 0 1 1 0 0 1 0 0 1 1 0 0 0 0 2 1 1 2 0 0 1 1 1 0 1 1 1 1 0 0 0 0 0 0 0 0 0 0 0 2 0 1 2 0 1 0 0 0 0 0 0 2 1 2 0 2 0 0 0 0 1 0 1 0 2 0 0 0 1 1 0 0 1 1 2 0 1 1 2 1 0 0 1 1 2 1 0 0 2 0 1 2 0 2 0 0 1 0 0 0 0 2 2 2 2 2 0 0 0 1 0 0 0 1 1 1 2 0 0 0 0 1 0 1 1 1 0 2 2 0 0 2 1 1 0 0 1 1 0 0 0 0 1 0 1 2 0 0 1 0 0 0 0 0 0 2 0 0 0 0 1 0 0 2 0 0 1 0 1 1 0 2 0 0 1 0 0 0 0 0 0 0 0 1 1 1 0 0 0 0 0 1 0 1 0 0 2 0 0 0 2 2 0 0 2 0 1 1 1 1 1 1 1 0 1 0 1 1 0 1 1 1 1 1 0 1 1 1 1 1 0 1 1 1 0 0 0 0 0 0 1 0 1 2 2 0 0 1 0 0 0 0 0 0 2 0 1 1 0 1 0 0 2 0 0 0 1 2 1 1 1 0 0 1 2 1 1 0 1 1 0 0 0 0 0 0 0 0 0 1 2 1 0 0 2 0 0 0 1 1 1 0 0 1 0 0 2 0 0 0 0 1 2 1 0 0 1 1 2 2 0 0 0 1 0 0 0 1 2 0 0 2 1 0 2 0 1 0 0 1 2 1 1 1 1 1 0 2 0 0 0 0 0 0 2 2 2 0 2 0 1 2 0 2 0 2 0 0 0 1 0 0 0 0 0 0 0 0 0 0 0 0 0 1 2 0 0 0 1 1 2 0 0 0 0 1 1 0 0 0 0 0 2 0 0 0 1 1 0 0 1 0 0 0 0 0 1 0 0 1 0 0 0 0 0 0 0 1 0 0 0 0 0 0 0 0 0 0 1 0
180 0 1 0 0 0 0 2 1 2 1 0 0 1 0 1 0 0 1 2 1 2 0 0 0 0 0 2 2 0 2 0 1 1 2 1 2 2 0 1 1 0 0 0 0 1 1 0 2 1 0 0 0 0 2 1 0 0 0 0 1 0 2 2 0 0 1 0 0 0 0 1 2 1 2 2 2 2 2 0 2 0 0 2 0 0 0 1 1 2 1 1 0 1 0 2 0 1 1 1 0 0 2 0 2 0 2 0 0 0 0 1 0 1 1 1 1 0 1 0 2 0 0 2 0 0 0 0 1 0 1 1 0 0 0 0 0 0 0 0 2 0 1 1 0 0 0 0 0 1 1 0 1 0 0 0 0 1 0 0 1 1 2 0 0 1 0 1 0 1 1 0 0 0 0 0 2 1 1 1 0 0 1 0 0 0 1 1 0 1 0 1 2 0 2 2 1 1 0 0 0 0 1 0 2 0 2 0 2 0 1 1 1 0 2 1 0 1 2 2 0 0 1 0 0 0 1 1 1 1 1 2 0 0 0 0 0 2 2 0 0 1 2 0 1 0 0 0 1 1 1 2 1 0 1 2 0 2 1 0 0 0 0 1 0 0 0 0 2 2 0 2 0 1 1 1 0 1 1 0 0 1 1 2 1 1 1 2 0 2 0 1 0 0 1 0 2 0 0 2 1 0 2 0 1 0 1 1 1 1 1 1 2 0 1 0 2 0 1 1 1 1 2 0 1 0 1 2 1 1 0 2 1 2 0 0 0 1 1 0 1 1 2 1 1 1 2 0 2 1 0 0 0 0 0 0 0 0 1 1 2 1 1 0 1 0 1 0 2 0 2 2 0 2 1 0 2 2 1 1 1 1 0 1 0 0 0 0 0 0 0 1 2 0 1 0 0 1 0 0 0 0 0 2 0 0 0 0 0 2 0 1 0 1 1 0 0 1 0 0 0 0 1 0 0 2 1 1 1 0 1 0 0 0 0 0 0 0 1 0 1 1 0 1 1 1 2 0 0 2 0 0 0 2 1 0 1 2 0 2 0 2 1 0 0 2 0 0 0 0 0 0 1 1 1 1 0 1 2 0 2 1 0 0 0 1 0 2 2 0 2 2 0 1 2 0 2 1 1 2 0 2 2 0 0 0 0 1 0 0 0 1 0 1 0 0 0 0 2 1 2 1 0 0 0 0 1 0 0 1 0 0 1 0 1 0 2 1 1 1 1 2 0 1 1 1 1 2 2 0 0 0 0 0 2 1 1 0 2 0 2 0 0 1 0 1 1 2 0 0 2 2 0 0 0 0 2 2 2 1 1 0 1 1 1 0 0 2 0 2 0 0 0 0 1 1 1 0 0 0 0 2 0 1 1 0 0 0 0 2 0 0 0 1 1 1 0 1 1 1 0 0 0 2 2 0 1 1 0 0 1 2 1 0 2 1 2 0 1 1 1 2 1 1 2 2 2 0 1 0 0 1 1 2 0 2 0 0 1 0 0 0 2 1 1 1 2 0 0 0 1 0 0 0 0 0 2 0 1 0 2 1 1 1 1 1 0 2 1 1 2 1 1 1 0 0 0 0 1 1 0 0 0 0 2 0 2 1 1 0 1 0 0 2 0 1 0 1 1 1 1 1 0 1 0 1 1 0 0 0 0 0 0 1 0 1 0 0 0 0 0 0 0 0 0 0 0 0 0 1 1 1 0 0 0 1 1 0 0 0 0 0 2 1 0 0 1 2 1 1 0 1 1 0 0 1 0 0 0 2 0 2 0 0 0 2 1 2 1 2 0 2 0 0 0 0 0 0 0 1 0 0 0 0 1 0 0 0 0 1 0 0 2 2 1 0 2 1 1 1 1 1 0 1 2 2 1 0 1 2 1 1 1 0 0 1 2 0 0 0 0 0 1 0 0 0 0 1 0 0 0 2 0 2 2 0 0 0 0 0 2 0 0 0 0 0 1 1 1 0 0 0 0 1 2 1 0 0 0 1 2 2 0 0 0 0 1 2 0 0 1 0 0 2 2 0 2 0 1 1 0 0 2 1 1 2 0 0 1 1 1 1 0 0 0 1 1 0 2 0 0 2 2 0 1 2 1 1 0 1 0 0 0 2 0 0 0 0 0 0 0 0 2 1 1 0 1 1 0 0 2 0 1 2 2 0 2 2 2 0 0 0 0 0 2 0 0 0 0 0 0 0 0 0 0 2 2 1 1 0 0 1 0 1 0 0 0 0 0 1 0 0 0 0 0 0 0 0 1 0 2 0
181 0 0 0 1 0 0 2 1 2 0 0 0 0 0 0 0 1 2 0 2 1 0 2 0 0 2 1 2 1 2 0 1 1 2 1 1 1 0 0 1 1 1 1 0 1 1 0 1 1 0 0 0 0 2 1 0 0 0 0 0 0 0 2 0 0 2 1 0 0 0 1 2 0 2 2 2 1 1 1 1 0 2 0 2 0 0 0 0 1 0 0 0 2 0 2 1 1 1 2 1 0 0 0 2 0 2 0 1 1 0 1 1 2 2 2 2 0 1 0 1 0 1 1 0 0 0 0 1 1 0 1 0 2 1 1 0 0 0 0 1 2 2 0 0 0 0 0 0 0 0 1 1 0 0 1 0 2 0 0 1 0 2 0 1 2 0 1 0 1 0 1 1 2 2 0 0 0 0 0 0 1 1 0 0 0 1 1 0 0 0 1 2 0 2 2 1 2 0 0 0 2 0 0 2 0 1 0 1 1 2 1 0 0 1 2 0 0 1 1 0 0 1 0 0 0 2 1 0 0 0 0 0 0 0 0 0 2 2 0 0 0 2 1 1 0 1 0 2 0 0 0 1 1 0 0 1 0 0 0 0 0 0 2 0 0 1 1 1 1 0 2 1 2 1 1 0 2 2 0 1 0 0 2 2 1 1 2 0 2 0 1 0 0 2 0 1 1 0 2 1 0 2 0 0 0 0 2 2 2 2 2 1 1 1 0 1 1 0 1 1 0 2 1 1 0 1 2 1 1 0 2 0 1 0 0 0 2 0 1 0 2 2 0 0 0 0 0 2 0 0 0 1 1 1 2 2 0 0 0 0 0 1 0 1 0 0 2 2 0 2 2 1 2 0 0 1 2 0 2 0 2 0 0 0 1 0 0 0 0 0 0 0 1 2 2 2 1 1 1 1 1 0 2 1 0 1 0 0 1 1 0 0 1 1 1 0 0 0 0 1 0 1 1 1 1 1 0 0 0 0 0 1 1 0 0 0 2 1 1 2 0 0 1 1 1 2 1 0 0 0 1 0 2 2 1 1 1 0 1 1 1 0 1 1 1 0 2 0 1 1 1 2 2 1 0 1 1 1 1 2 2 1 0 1 1 1 0 0 1 0 1 1 2 2 0 2 2 2 2 0 2 1 1 0 1 1 1 0 0 0 2 0 1 0 0 1 0 1 1 1 1 2 1 1 2 0 1 1 2 0 1 0 0 0 1 2 0 1 1 1 1 1 0 1 0 0 0 0 0 0 0 0 0 2 2 2 0 1 1 1 0 0 1 1 0 0 0 0 0 0 0 0 0 0 0 1 1 1 2 0 0 1 0 0 0 0 1 1 1 1 0 0 0 0 0 0 1 1 0 1 1 0 2 2 0 2 0 1 0 0 0 0 1 0 0 0 2 1 1 1 1 0 0 0 1 1 2 0 0 1 1 0 0 1 0 1 1 2 2 2 0 1 2 2 2 2 0 1 0 2 2 1 2 0 2 1 0 1 0 0 0 2 1 1 1 2 1 0 1 0 0 0 0 0 1 1 1 2 0 0 0 0 1 2 2 0 2 0 0 0 1 0 0 0 0 0 0 1 0 0 1 0 0 1 0 1 2 0 0 0 0 0 1 0 2 0 0 0 0 0 2 1 0 0 1 0 1 0 0 2 0 0 2 0 0 1 0 1 1 0 1 0 0 0 0 0 1 0 0 1 1 0 0 0 2 1 0 1 0 0 0 1 0 0 0 0 1 1 1 0 0 2 1 1 0 2 1 0 1 1 0 0 0 0 1 1 1 0 1 1 0 1 2 2 1 0 0 0 1 1 0 0 0 1 0 0 0 2 0 0 0 2 2 2 0 2 2 1 1 1 2 0 2 2 2 2 0 1 2 0 2 1 1 0 1 0 0 1 0 1 1 0 0 0 0 0 0 0 1 0 1 0 2 2 0 0 0 0 0 0 0 1 0 0 0 0 0 1 0 0 0 0 1 2 2 0 1 1 1 1 2 0 0 0 1 1 1 0 0 0 0 1 1 1 0 2 0 0 0 0 1 2 1 2 2 0 0 1 0 2 1 0 1 1 0 1 0 2 0 0 2 2 1 1 1 1 2 2 0 2 0 0 1 0 0 0 0 1 0 0 0 1 1 1 1 0 2 1 1 0 0 0 2 2 0 2 2 2 2 0 2 1 1 1 0 0 1 1 1 1 0 0 1 0 1 2 1 1 1 0 1 0 1 0 2 2 0 0 1 0 0 0 0 0 1 0 0 0 0 1 1
182 0 0 0 0 0 0 2 1 2 2 0 0 0 0 0 0 0 0 2 1 2 0 2 0 0 0 1 1 1 1 1 2 2 1 1 1 1 0 0 2 0 0 0 0 0 0 0 0 2 0 0 0 0 1 0 0 0 0 1 0 1 1 1 0 0 0 0 0 0 0 1 2 0 1 2 2 2 2 0 1 0 0 2 0 0 0 1 1 2 1 1 1 0 0 2 0 1 1 2 1 0 1 1 2 0 2 2 1 0 0 1 0 0 0 0 0 0 1 0 2 1 0 2 0 0 0 0 2 0 0 0 0 0 0 0 0 0 1 0 2 1 0 1 1 1 1 0 0 0 0 0 0 0 0 0 0 0 0 1 1 0 1 1 2 2 0 0 0 0 0 1 2 1 1 0 0 1 0 0 1 1 1 0 0 0 1 2 1 1 0 1 1 0 1 2 1 2 0 0 0 0 0 0 2 0 0 0 1 0 1 1 2 0 2 2 0 0 1 0 1 1 0 0 0 1 0 1 0 0 0 0 0 0 0 0 0 2 2 0 0 0 2 2 2 0 1 0 1 1 1 2 2 0 1 1 0 1 1 1 1 1 0 0 0 0 1 0 2 1 0 1 1 2 0 0 0 1 2 0 1 0 1 1 1 2 1 1 0 2 0 1 0 0 1 0 2 1 0 1 0 0 2 0 0 1 0 2 1 1 0 1 2 1 2 1 2 0 1 1 1 1 1 0 2 0 1 2 0 0 0 2 0 1 0 0 0 0 2 2 1 2 2 0 0 0 1 0 2 2 1 1 0 1 0 1 1 1 0 1 1 1 1 1 1 0 1 1 1 0 1 1 0 2 0 0 0 2 1 1 1 1 0 0 1 0 0 0 0 0 0 1 0 0 2 0 0 1 2 2 2 2 0 2 0 0 0 0 0 2 0 0 0 0 0 0 0 0 1 0 0 1 1 1 2 2 1 0 0 0 1 0 1 1 0 0 0 2 0 0 1 1 1 1 1 1 2 0 0 1 0 0 0 1 0 0 0 2 1 1 1 1 0 0 0 1 0 0 0 0 0 0 1 1 1 0 0 1 2 0 1 1 1 0 1 2 1 0 0 0 2 2 0 1 0 0 1 1 1 2 0 2 1 1 0 1 1 0 2 0 1 2 0 2 0 0 0 0 1 0 0 2 2 1 0 1 1 1 0 2 0 1 0 0 0 1 2 1 2 2 0 1 1 0 1 0 2 2 2 0 0 0 0 2 1 1 0 0 0 1 0 0 0 1 1 0 0 1 1 1 0 1 1 0 1 0 1 2 2 1 1 0 0 0 0 0 0 2 2 2 0 0 0 0 0 0 2 0 0 0 0 1 0 2 1 0 1 0 0 1 0 0 0 1 1 0 0 1 0 0 0 0 0 0 1 1 1 1 0 0 2 2 2 0 2 0 2 0 0 0 1 0 0 1 2 2 2 1 0 0 2 0 0 2 0 2 1 1 2 0 0 0 0 0 0 0 0 1 0 0 1 0 0 0 0 1 1 1 2 0 0 1 0 1 0 1 1 1 0 1 2 0 0 1 0 0 0 0 0 0 0 0 0 0 1 0 1 2 0 0 1 1 0 1 0 1 0 1 1 1 0 0 0 0 0 1 0 0 1 0 2 1 0 2 0 0 1 0 1 2 0 2 0 1 1 1 2 1 0 0 0 0 0 0 0 2 0 0 2 0 0 0 1 1 1 1 0 1 0 0 0 2 1 1 1 0 1 0 1 1 0 0 0 0 0 0 1 2 1 2 0 2 0 0 0 0 0 0 0 0 0 0 0 0 1 0 1 0 0 2 0 0 1 1 1 0 2 1 2 2 1 2 1 0 2 0 0 0 1 2 0 2 1 0 0 1 0 2 2 0 1 0 1 0 1 1 0 0 0 0 0 2 1 1 1 0 1 0 0 0 0 0 0 0 1 1 1 0 0 0 2 1 0 0 0 0 0 1 0 0 1 1 0 1 0 0 0 1 0 0 0 0 0 2 2 0 2 0 0 0 0 1 2 2 1 1 1 1 0 2 0 0 1 0 2 2 1 1 2 1 0 2 0 1 0 1 2 1 1 0 0 0 0 2 0 0 0 1 1 0 0 0 0 1 1 2 2 0 0 1 1 0 2 0 0 0 0 2 2 0 0 0 1 0 1 0 1 1 2 1 1 0 1 0 0 1 1 0 2 0 0 0 0 1 0 0 0 0 0 1 0 0 0 0 2 1 1 0 0 0 2 1
183 0 0 0 1 0 0 2 1 2 1 0 0 0 0 0 0 0 0 2 0 2 0 1 1 1 0 2 2 1 2 1 1 1 1 1 1 1 0 1 1 0 0 0 0 1 0 0 1 1 1 0 1 1 1 2 0 0 0 1 0 0 0 2 1 0 1 0 1 1 0 1 1 0 2 1 1 2 2 0 0 0 1 1 2 0 0 1 1 2 0 1 1 1 0 2 0 2 1 2 1 0 0 1 2 0 2 0 0 0 0 1 2 2 2 2 2 1 2 0 2 1 2 0 2 2 0 1 2 2 1 1 1 1 0 0 0 0 0 0 1 1 0 0 1 1 1 0 0 0 1 0 0 0 0 1 0 1 0 0 2 2 0 2 2 2 0 1 0 1 1 1 0 2 0 0 0 1 1 1 0 1 0 0 0 0 0 2 0 0 1 1 1 1 1 1 1 1 0 0 0 0 0 0 2 1 2 0 2 1 1 2 1 0 2 2 1 0 0 0 2 2 0 0 0 0 1 1 0 0 0 0 0 0 0 0 0 2 2 0 0 1 2 1 1 0 0 0 2 0 0 0 1 1 0 0 1 1 0 1 0 1 0 2 1 0 1 0 2 0 1 2 1 2 0 0 0 1 2 0 0 1 1 2 2 1 0 2 0 2 0 1 1 0 2 0 1 1 0 1 0 1 2 0 2 2 0 2 2 0 0 0 2 0 1 0 2 0 0 0 0 0 1 0 1 0 0 2 1 2 0 1 0 2 0 0 0 2 0 0 1 0 2 0 1 1 0 0 1 1 0 0 0 0 0 0 0 1 0 1 1 0 1 0 1 0 1 1 2 0 2 2 2 1 0 2 2 1 0 2 1 1 2 0 0 1 0 0 0 0 0 0 2 0 2 1 1 0 0 0 0 0 0 2 0 0 0 0 0 2 0 0 0 1 1 0 0 1 0 1 1 1 2 0 0 1 0 0 1 1 0 0 0 1 2 2 1 0 0 0 2 0 0 0 0 0 2 2 0 0 0 1 0 1 1 1 0 2 1 2 0 2 0 0 0 1 0 1 0 0 0 0 1 1 1 1 0 2 1 1 1 1 0 0 0 0 0 2 1 1 1 2 0 1 1 0 1 1 1 1 1 1 1 1 0 1 1 1 0 0 0 2 0 1 0 0 1 1 0 1 1 1 2 2 0 2 0 0 0 1 1 0 1 1 0 0 1 0 1 0 0 0 0 0 1 1 1 0 0 0 0 0 0 2 1 0 0 2 2 2 0 0 1 1 0 0 0 2 1 1 0 1 0 0 0 0 2 1 1 2 0 0 1 1 0 0 1 2 2 2 0 0 0 1 1 1 1 0 0 0 1 1 0 2 2 0 2 0 1 1 0 0 0 1 1 0 2 1 1 0 1 0 0 2 2 0 0 1 0 0 0 0 0 0 1 1 2 0 0 1 1 1 2 2 2 0 1 0 0 1 1 2 1 1 0 1 0 0 2 1 1 1 1 0 0 0 1 2 1 0 0 1 0 1 0 1 1 2 2 0 0 0 0 2 1 2 1 1 0 1 1 1 1 1 0 0 1 0 2 2 0 0 0 0 1 0 2 1 0 1 1 0 0 0 1 1 0 2 2 2 0 0 1 0 0 2 0 0 1 0 2 1 1 1 0 2 1 0 0 0 0 1 1 0 1 0 1 1 0 1 1 1 0 1 0 0 1 0 2 0 0 0 2 1 1 0 0 2 1 1 0 0 2 1 1 0 0 0 2 0 0 1 0 0 0 1 1 1 1 1 1 1 1 2 2 1 0 0 1 0 0 1 0 0 1 0 1 0 2 0 0 0 0 0 0 0 0 2 2 1 1 1 0 0 1 2 1 0 1 2 1 1 1 1 0 0 0 0 1 0 0 1 0 0 0 0 0 0 0 0 0 1 1 1 1 0 1 0 0 0 0 0 0 0 0 1 0 1 2 0 0 0 0 0 1 2 0 1 1 1 1 1 0 0 0 0 0 2 0 0 0 0 0 2 2 0 1 0 1 0 0 2 0 0 2 2 0 1 0 1 0 0 0 0 0 0 1 2 1 1 0 2 2 0 0 1 1 1 0 0 0 0 0 2 0 0 0 0 0 0 0 0 2 1 1 1 1 1 1 0 1 0 2 1 0 0 2 2 2 2 0 2 0 0 2 1 2 0 1 0 0 0 0 0 1 2 2 1 1 0 0 1 0 0 0 0 0 0 0 2 0 0 0 0 2 0 0 0 1 1 1 0
184 0 0 0 0 0 0 0 2 1 1 0 0 0 0 0 0 0 2 0 1 2 0 0 0 0 1 1 1 0 2 1 1 1 2 0 2 1 0 0 1 0 1 1 0 1 1 0 2 0 0 0 0 0 1 2 0 0 0 0 0 2 1 2 1 1 1 0 0 0 1 0 2 0 1 2 2 2 2 0 2 0 1 1 1 0 0 0 0 2 0 0 0 1 0 0 0 1 0 1 1 0 1 1 2 1 2 0 0 0 0 1 0 0 0 0 0 0 1 0 2 0 1 1 1 1 0 0 2 2 0 0 0 0 0 0 0 0 0 0 1 2 0 0 1 0 0 0 0 0 0 0 1 1 1 1 1 1 0 0 0 0 1 1 0 2 0 1 1 1 0 0 1 1 1 0 0 1 0 1 0 1 1 1 0 1 2 2 0 0 0 2 2 1 2 1 0 1 0 0 0 0 0 0 2 0 2 0 1 0 2 0 0 0 1 2 1 0 1 0 0 0 1 0 0 0 2 2 0 0 1 1 0 1 1 0 0 2 2 0 0 0 2 2 2 0 0 0 2 0 0 0 0 0 0 1 1 1 0 0 0 0 0 0 0 0 0 0 1 0 0 1 0 2 0 1 1 1 2 0 1 0 0 1 1 0 1 0 0 2 0 1 0 0 0 0 1 0 1 2 1 0 2 0 0 0 2 2 2 2 0 1 1 1 1 1 2 1 0 1 1 0 0 0 1 0 0 1 0 0 0 1 0 2 0 0 0 1 1 1 2 1 2 0 0 0 0 1 2 0 0 0 0 0 0 0 0 0 0 2 2 0 1 1 1 1 1 2 0 0 0 0 1 1 0 1 2 1 0 2 1 1 0 0 0 0 0 0 0 1 1 1 1 1 2 2 1 1 1 1 1 1 0 1 0 1 1 0 0 1 1 0 0 0 0 0 0 1 0 1 0 2 0 2 1 1 1 1 1 0 0 0 0 0 1 1 0 1 0 0 2 0 0 2 2 2 2 1 0 0 0 1 0 2 2 2 0 1 1 0 2 0 0 1 1 1 0 1 0 0 1 1 2 2 0 0 1 2 2 2 0 0 0 0 0 0 0 0 0 1 0 1 0 1 0 0 1 1 1 2 0 2 1 1 1 0 2 0 1 0 0 2 1 1 0 1 0 0 1 1 0 1 2 0 1 2 0 1 1 2 0 1 0 0 0 0 1 1 2 2 0 1 1 0 1 0 0 1 2 0 0 0 0 2 1 0 0 2 0 0 0 0 0 1 0 1 0 1 1 0 1 1 1 0 1 0 2 1 1 1 1 0 1 0 1 0 0 1 0 1 0 0 0 1 2 0 0 0 0 0 0 2 1 1 1 1 1 0 0 2 0 0 0 0 1 1 0 1 0 0 0 0 0 1 0 0 2 2 0 0 1 1 0 0 2 1 1 0 0 2 0 0 1 2 1 1 2 1 0 1 0 1 2 1 0 2 0 1 1 1 1 0 1 2 2 1 2 0 2 2 0 2 0 0 0 0 1 2 1 1 0 0 1 1 0 2 0 2 0 0 0 0 1 2 1 1 0 1 2 2 0 2 0 1 1 1 1 2 0 0 1 0 0 2 0 0 0 1 1 1 0 0 0 0 0 0 0 0 0 0 1 0 0 2 0 0 1 0 0 1 1 1 2 0 2 0 2 0 0 0 0 0 0 0 0 0 0 0 2 1 0 1 2 1 1 0 0 2 2 2 0 1 1 0 0 1 1 0 1 1 0 1 0 0 1 0 1 2 1 2 0 1 1 2 1 1 0 1 0 0 0 0 0 0 1 0 0 0 0 2 0 0 0 0 0 0 1 1 1 1 1 1 0 0 1 0 0 0 0 1 0 2 0 1 0 1 0 2 2 0 2 2 0 0 0 0 0 0 0 1 1 1 1 2 1 0 1 0 0 0 2 0 0 0 0 0 1 1 1 0 1 0 0 1 1 1 0 0 2 2 1 2 0 0 1 1 0 1 0 0 0 0 1 1 2 1 2 0 0 1 0 1 2 1 1 1 1 2 0 2 0 1 0 0 1 1 2 1 1 1 0 1 2 0 0 0 0 1 0 1 0 0 0 1 0 0 0 0 0 1 1 0 1 0 0 2 1 0 0 0 1 0 2 2 1 0 2 0 0 0 0 0 0 0 2 0 0 0 0 0 0 0 0 1 0 1 1 0 2 0 0 0 0 2 0 2 1 0 0 2 0 0 0 1 1 0 0 0 0 0 0 0
185 0 0 0 0 0 1 2 1 1 1 0 1 2 0 2 1 0 1 1 1 1 0 2 0 1 0 1 1 1 1 0 1 2 2 0 2 1 0 1 1 0 0 1 0 1 1 0 2 0 0 0 1 1 0 1 0 0 1 0 1 1 0 2 1 0 2 0 0 0 0 1 2 0 1 2 2 0 0 1 0 0 1 1 1 0 0 0 0 2 0 0 0 2 0 2 0 0 0 1 1 1 0 0 2 2 2 0 1 1 0 2 1 2 2 2 2 0 1 0 2 0 1 1 1 1 0 0 1 1 0 0 0 0 0 0 0 0 0 0 2 1 0 0 0 1 0 0 0 0 0 0 0 0 1 1 1 1 0 0 0 0 1 1 1 2 0 2 0 0 0 0 1 1 0 0 1 0 0 0 0 0 0 1 0 1 1 0 0 1 0 1 2 1 2 1 1 2 0 1 0 1 0 0 2 1 2 0 1 0 1 2 1 0 2 1 0 0 1 0 1 1 1 0 0 0 1 1 0 0 0 0 2 1 1 1 1 2 2 0 0 0 1 1 1 0 0 1 2 0 0 0 2 0 1 1 0 1 0 0 0 0 0 0 1 1 0 0 0 0 2 1 0 2 0 0 0 1 2 0 0 1 0 1 1 1 0 2 0 2 0 1 0 1 1 0 1 1 1 1 1 1 2 0 0 0 0 2 1 1 0 1 2 1 1 1 2 0 0 1 0 0 2 2 2 0 0 1 0 0 0 2 0 2 0 0 0 1 0 0 1 1 2 0 0 0 1 0 1 1 0 0 0 1 0 1 1 0 0 1 1 0 1 0 1 1 1 2 2 0 2 1 1 2 1 0 1 2 1 1 0 2 1 1 0 0 0 0 0 0 0 0 1 0 2 1 0 0 0 0 0 0 0 1 0 0 1 1 0 1 1 0 0 0 0 0 0 0 1 0 0 0 1 2 0 1 0 0 1 1 0 1 0 0 1 1 0 1 1 0 1 1 0 1 1 2 1 0 2 0 0 0 0 1 0 0 0 2 1 0 1 2 0 1 1 1 0 1 0 1 0 0 2 2 0 1 0 2 2 0 2 1 2 2 0 1 0 2 1 1 1 2 0 2 0 0 0 2 2 2 0 2 1 1 0 1 1 0 1 0 0 1 1 0 0 2 0 1 1 2 2 1 1 1 0 1 1 1 0 1 1 1 2 1 2 1 2 1 2 2 0 1 1 1 1 0 2 1 1 0 0 0 0 2 1 1 0 0 2 0 2 0 1 2 0 0 0 2 0 0 1 1 0 0 0 0 1 1 1 2 1 0 1 1 1 0 1 1 1 1 0 0 1 0 0 0 0 0 0 0 0 2 0 2 2 0 1 0 0 2 0 0 0 0 0 0 0 0 0 0 0 0 0 0 0 2 0 1 0 0 1 1 1 0 2 1 2 0 0 2 0 1 1 1 1 0 1 1 0 0 1 1 0 1 1 2 0 1 1 0 0 0 1 1 1 1 1 1 1 1 0 2 0 0 1 0 2 1 1 0 0 0 0 1 0 0 2 1 0 1 2 1 1 1 0 0 1 0 2 2 0 1 0 1 1 1 1 1 0 0 0 0 0 1 0 2 1 0 0 0 0 0 2 0 0 2 0 0 0 0 0 0 0 2 0 0 1 0 1 1 0 1 0 1 1 1 2 1 0 1 1 1 0 0 0 2 0 0 2 0 0 0 2 1 1 0 0 2 2 2 0 0 2 0 0 0 1 0 2 0 0 0 1 1 1 1 0 2 1 2 0 2 1 1 1 0 2 0 1 0 0 0 0 0 1 0 1 0 1 0 0 0 1 1 1 0 1 2 0 1 1 1 0 0 1 0 0 0 0 1 0 1 1 0 0 0 0 1 0 0 0 0 0 0 0 0 0 0 0 0 0 1 1 2 1 0 0 0 0 0 0 0 0 1 0 0 0 0 1 0 0 0 0 1 1 1 0 1 0 0 1 1 0 0 0 0 1 2 0 0 0 0 2 1 2 0 2 0 0 0 0 2 1 1 1 1 0 1 0 1 0 0 1 0 1 1 2 0 2 0 0 2 1 2 0 1 0 1 0 0 0 0 0 2 1 0 1 2 0 0 0 0 1 0 0 1 2 1 0 0 2 0 2 1 1 1 2 1 0 0 0 0 0 1 0 0 1 0 1 0 0 0 1 0 0 2 2 0 1 0 0 1 0 2 0 0 0 0 0 1 0 0 0 0 1 0 1 0 0 0 0 0
186 1 0 0 0 0 0 2 1 2 1 0 0 1 0 1 0 0 0 2 0 2 0 2 0 1 0 0 2 1 1 1 2 2 2 0 2 0 0 0 1 0 0 0 1 0 0 0 2 1 0 0 0 0 0 2 0 0 1 0 1 0 0 0 1 1 2 0 0 0 0 0 2 0 2 2 2 2 2 0 0 0 2 0 2 0 0 1 1 2 1 1 0 1 1 1 0 1 1 1 1 0 1 0 2 0 2 1 1 0 0 2 0 1 1 1 2 0 2 0 1 0 2 1 1 1 0 0 1 1 0 0 0 0 0 0 0 0 0 0 1 2 0 0 1 1 0 0 0 0 0 0 0 1 0 1 1 0 0 0 1 1 1 1 1 2 0 1 1 2 1 1 0 1 1 0 1 1 1 1 0 1 0 1 0 1 1 2 0 0 1 2 2 1 2 1 0 1 0 0 0 0 0 1 2 0 2 2 0 0 1 1 1 0 1 2 0 0 1 1 1 1 0 0 0 0 0 0 0 0 0 0 0 0 0 0 0 2 2 0 0 0 2 1 1 0 1 0 2 0 0 0 1 0 0 1 0 0 0 0 0 0 0 0 1 0 0 0 1 0 1 2 0 2 0 0 0 1 2 0 1 0 1 1 1 1 1 2 0 2 0 1 2 0 2 0 2 0 0 1 0 0 2 0 0 1 1 0 2 1 0 1 0 0 0 0 1 0 0 1 0 0 2 1 0 0 0 0 0 0 0 2 1 1 0 0 0 2 0 0 0 0 2 0 2 2 0 2 2 2 2 2 0 1 0 1 2 0 0 1 1 0 0 0 0 1 1 2 1 0 1 1 0 2 0 1 1 1 1 1 2 1 0 0 0 0 0 0 0 0 0 0 1 0 2 1 1 0 0 0 0 0 0 2 0 0 0 0 0 2 0 1 0 0 0 0 0 0 1 0 0 1 1 1 0 1 1 1 2 1 0 1 0 0 0 0 0 1 0 0 1 1 0 1 1 2 1 0 1 0 0 2 0 2 2 1 1 2 1 1 1 2 1 0 0 1 0 1 0 1 0 0 2 2 2 0 2 1 2 0 2 1 0 0 0 1 0 0 0 0 1 1 0 1 0 0 1 2 2 2 0 2 2 0 0 0 0 1 0 0 0 2 1 1 0 2 0 0 1 2 2 0 2 0 0 1 1 1 0 1 1 1 0 0 0 0 2 1 2 2 1 2 2 0 2 0 0 1 1 0 1 1 0 1 1 1 1 0 0 0 1 0 0 0 0 0 0 2 1 0 0 0 1 0 1 0 1 1 1 2 0 0 1 2 2 0 2 0 0 0 1 0 0 0 0 0 0 0 0 0 0 2 0 1 1 1 1 0 0 2 1 0 0 1 1 1 0 1 1 1 1 1 0 1 1 0 0 0 1 1 0 0 0 0 2 1 2 1 0 1 0 0 0 0 2 2 2 0 0 0 1 1 0 1 0 2 0 0 2 0 0 0 2 0 0 0 2 0 1 0 0 0 0 0 0 0 2 1 0 1 0 0 0 2 0 1 2 2 0 0 1 1 2 2 2 1 1 0 1 0 0 1 0 1 1 1 0 1 1 0 1 0 1 1 0 0 0 1 0 1 0 0 0 1 0 1 1 0 0 0 0 0 0 2 0 1 0 0 1 1 0 2 0 1 1 0 1 1 0 0 0 0 1 0 0 1 0 0 0 0 0 0 2 2 0 0 2 1 0 0 0 2 1 0 0 0 0 0 0 1 0 1 0 0 0 2 0 2 0 2 0 1 0 0 0 0 0 0 0 0 0 0 0 0 0 2 1 1 0 0 0 0 2 1 1 0 1 2 2 2 1 2 0 2 2 1 1 0 2 2 0 2 0 0 0 1 0 0 0 0 1 0 1 0 0 0 1 0 0 0 0 1 1 2 2 0 0 0 0 0 1 0 0 1 0 0 0 0 1 0 0 0 2 0 1 0 0 2 1 1 1 1 1 1 1 1 0 1 0 0 2 0 1 1 0 0 2 0 0 1 0 1 2 2 0 1 1 2 1 1 1 1 0 0 2 2 2 0 1 0 0 1 2 1 0 0 1 1 2 0 2 0 0 1 0 0 0 0 0 2 0 0 1 1 1 1 1 0 0 1 1 0 2 1 1 0 1 2 1 1 0 1 0 1 0 1 1 0 0 0 0 0 1 0 0 1 2 1 1 0 1 2 0 0 0 0 0 0 0 1 1 1 0 0 0 1 0 0 1 1 1 0
187 1 1 0 0 0 1 1 1 1 1 0 1 1 0 0 0 0 2 0 1 0 0 2 0 0 1 1 1 1 1 1 0 0 1 1 1 0 0 1 2 1 0 0 0 0 0 0 1 1 1 0 1 2 0 1 0 0 0 2 0 0 0 0 0 0 1 1 0 0 0 1 2 0 0 2 2 1 1 0 1 0 2 0 1 0 0 1 1 1 0 0 1 2 0 1 0 0 0 0 1 0 1 0 2 1 2 1 1 0 1 1 0 0 0 0 0 0 2 0 1 0 2 0 1 1 0 1 2 2 0 0 1 1 0 0 1 0 2 0 2 0 0 0 2 2 1 0 0 1 1 0 0 0 0 0 0 1 0 0 1 0 1 1 1 2 0 0 1 1 0 0 0 1 0 1 0 1 1 1 0 1 0 1 0 1 1 0 0 1 0 0 0 0 0 2 1 2 0 0 0 0 0 1 2 0 2 0 2 0 1 0 1 0 1 2 0 1 2 1 0 0 0 0 0 0 2 1 0 0 1 1 0 0 0 0 0 2 2 0 0 0 2 1 2 1 1 0 1 1 1 2 0 0 0 1 1 0 0 0 0 0 0 1 0 0 0 0 2 0 0 2 0 2 0 0 0 1 2 0 2 0 1 1 1 1 2 2 0 2 0 0 0 0 1 0 2 0 0 1 0 0 0 2 0 1 0 1 0 0 0 0 1 1 2 0 2 0 1 0 1 1 1 2 0 0 1 1 0 0 0 1 0 0 0 1 1 1 1 0 1 2 1 0 0 0 1 0 1 0 0 0 0 1 0 1 1 0 0 0 0 0 0 0 0 1 0 2 2 0 2 2 0 2 0 1 1 2 1 1 0 1 0 0 1 1 0 0 1 1 1 1 1 0 1 1 0 0 1 1 1 1 0 2 0 1 1 1 0 0 2 0 0 0 0 0 1 0 1 0 0 0 0 1 0 1 0 1 0 0 0 0 0 2 2 0 0 1 0 0 1 1 0 0 0 1 1 1 1 0 0 0 0 2 2 2 0 0 0 0 2 0 0 2 0 2 0 0 0 0 0 0 1 1 1 0 1 2 1 2 1 1 2 0 2 2 2 1 0 1 0 1 1 1 0 0 1 1 1 1 1 1 1 1 1 1 2 0 0 0 0 2 2 1 0 1 1 0 2 1 1 1 2 2 0 2 0 1 1 2 0 1 1 0 1 0 2 1 1 1 0 2 2 1 1 1 1 0 1 1 0 1 1 1 1 2 1 0 2 0 1 0 0 1 1 0 0 1 1 0 1 1 0 0 0 0 2 1 0 2 0 0 2 2 0 0 2 1 1 1 0 0 0 0 0 1 1 1 1 0 1 0 0 1 2 1 1 0 0 1 0 0 0 1 0 1 0 0 0 0 0 0 1 1 1 0 1 1 0 0 2 2 0 0 1 2 2 0 0 1 1 1 0 1 2 2 2 1 0 1 0 1 1 0 1 1 0 0 1 0 0 0 2 1 1 1 0 1 0 0 1 0 1 0 0 0 1 1 2 0 0 0 0 2 1 2 1 1 0 1 1 1 0 0 0 0 0 0 0 0 0 0 0 1 1 1 1 0 1 1 1 0 0 1 0 0 0 1 1 1 0 0 0 0 0 1 0 0 0 0 0 0 1 2 0 1 1 0 0 0 0 0 0 0 0 1 1 0 0 0 0 0 0 0 0 1 0 0 1 0 0 0 1 1 1 1 1 2 2 2 0 1 2 1 1 0 0 0 0 2 0 2 0 0 1 1 0 1 0 1 1 0 1 1 0 0 0 2 0 0 1 0 0 0 2 0 1 0 1 1 0 0 2 1 1 0 1 2 2 2 2 2 0 1 1 1 1 0 1 2 1 1 0 0 0 0 0 0 0 0 0 0 0 0 0 0 0 0 0 0 0 1 1 1 1 0 1 0 0 0 2 0 0 0 0 0 0 0 1 0 0 0 1 1 2 1 0 1 1 1 1 1 0 0 0 0 0 1 1 0 1 0 1 1 1 0 1 0 0 0 0 1 2 2 0 1 1 2 0 1 0 0 1 1 2 1 0 0 1 0 1 1 2 2 0 1 1 1 1 0 1 0 1 1 2 0 1 0 1 0 0 0 1 0 0 0 0 0 0 1 1 0 2 0 0 0 0 2 1 1 0 1 0 0 0 1 2 0 1 1 0 0 0 0 0 2 2 0 2 0 1 1 0 1 0 0 0 0 0 1 0 0 0 0 1 1 0 0 1 0 0 0
188 1 0 0 0 0 0 1 2 1 0 1 0 1 0 1 0 0 0 2 0 2 1 2 0 0 1 1 2 1 1 1 1 2 1 0 2 1 0 1 1 1 1 1 0 1 1 0 1 1 0 0 2 2 0 2 0 0 0 1 1 0 0 1 0 0 1 1 0 0 0 2 2 0 0 2 1 1 1 1 1 0 2 0 2 0 0 0 0 2 0 0 0 2 0 1 0 2 2 2 0 0 0 0 2 1 2 2 2 0 0 2 0 1 1 1 1 1 2 0 1 0 1 1 1 1 0 0 2 1 1 1 0 0 1 0 0 1 0 0 0 2 0 0 1 1 0 0 0 1 1 0 0 0 0 0 0 0 0 0 2 2 2 0 0 2 0 1 1 2 0 1 1 0 0 0 0 1 1 1 0 2 0 0 2 2 0 1 0 0 0 1 0 0 0 2 1 2 0 0 0 0 1 1 2 0 1 0 1 0 2 1 1 0 0 1 1 1 1 1 1 2 0 0 1 0 2 1 0 0 0 0 0 0 0 0 0 2 2 0 0 0 2 1 2 0 0 0 1 1 1 1 1 1 0 1 1 1 1 0 0 0 0 0 0 0 1 1 2 0 0 2 0 1 0 0 0 1 1 0 1 1 1 1 2 1 2 2 0 2 0 0 0 0 2 0 2 1 0 2 0 0 2 0 0 0 0 2 1 2 1 2 2 0 1 0 2 0 0 0 0 0 1 0 1 0 1 1 1 1 0 2 0 0 0 0 0 2 1 1 1 1 2 0 1 1 0 0 0 2 0 0 0 0 0 0 0 0 1 0 1 1 2 0 2 2 0 2 0 0 0 0 0 2 0 0 2 1 1 1 1 1 0 0 0 0 0 0 1 2 1 2 1 0 2 1 0 1 0 0 0 0 0 2 0 1 0 1 0 2 0 0 0 0 0 0 1 0 0 0 0 1 0 0 1 1 1 0 0 0 0 0 0 0 1 1 0 0 0 0 0 1 0 0 0 1 2 1 0 0 0 0 1 1 0 0 0 2 0 2 0 2 0 0 0 1 1 1 0 0 1 1 2 1 2 0 1 1 2 1 0 2 1 0 1 2 1 1 0 1 0 2 1 0 1 0 0 0 0 2 0 2 1 0 1 0 1 0 2 0 0 2 0 2 0 2 1 0 1 2 2 0 0 0 0 0 1 1 0 1 1 1 0 0 0 0 2 0 0 0 0 0 2 0 2 0 1 0 0 0 0 0 0 1 1 2 1 0 1 2 0 0 0 2 1 1 1 1 1 0 1 2 2 0 1 0 2 2 2 2 0 0 1 0 1 1 1 1 1 1 0 0 0 0 0 1 1 0 0 0 0 2 1 2 2 1 1 0 0 1 0 0 0 1 0 0 0 0 0 0 0 0 0 0 1 1 1 0 0 0 1 1 1 0 2 1 1 0 0 2 0 1 1 1 2 1 1 0 1 0 1 1 1 2 0 2 0 1 2 0 0 0 0 0 2 2 0 0 1 1 0 1 0 0 0 0 2 1 2 0 0 0 0 2 0 0 2 0 0 1 1 0 1 2 1 2 0 0 1 1 0 0 0 0 0 0 2 2 0 0 0 0 0 2 0 0 0 2 2 2 0 0 1 0 0 1 0 0 1 0 0 0 0 2 0 0 0 0 0 0 0 0 1 0 1 1 2 1 0 0 0 0 0 0 0 1 0 0 2 0 0 0 0 1 0 0 1 2 0 0 0 0 2 0 0 0 0 0 1 1 0 1 1 1 1 0 1 1 1 1 1 1 1 2 1 1 0 1 1 0 1 1 0 0 0 2 2 0 0 2 0 0 0 0 0 1 1 2 2 2 2 2 0 1 2 2 1 0 0 2 0 2 0 0 0 1 1 0 0 0 0 0 0 0 0 0 0 0 1 0 0 1 1 2 1 1 1 1 0 0 2 0 0 0 0 1 1 0 2 0 0 0 0 0 1 1 0 1 0 2 2 2 0 0 0 0 0 1 1 0 0 0 1 2 1 0 2 0 1 1 0 0 1 1 2 2 0 1 0 1 0 2 0 1 2 1 0 0 1 0 0 1 2 1 0 2 0 1 0 0 0 0 0 1 0 0 0 0 0 1 0 0 2 1 1 1 1 0 0 0 1 1 2 0 1 1 1 2 2 0 0 0 0 0 1 0 0 0 1 0 0 0 1 0 0 1 2 2 0 0 0 2 0 1 0 1 1 0 1 1 0 0 1 0 1 1 0 0 0 0 1 1
189 0 0 0 1 0 1 1 1 1 1 1 0 0 0 0 0 1 2 0 1 1 0 2 0 0 1 1 1 1 1 0 1 1 2 2 0 1 1 0 1 0 0 0 0 0 0 0 2 1 0 0 0 0 0 1 0 0 0 1 1 0 0 1 1 1 2 0 0 0 0 0 1 0 1 1 1 2 2 0 1 0 2 1 1 0 0 0 0 1 0 0 0 1 0 0 0 0 0 2 2 0 0 0 2 0 2 1 0 0 0 0 1 1 2 2 1 0 1 0 1 1 2 0 2 2 0 2 2 2 0 0 0 0 1 0 0 0 0 0 0 2 0 1 0 0 0 1 1 1 0 0 1 1 0 0 0 0 0 0 1 0 1 1 0 1 0 0 0 2 2 0 2 1 1 0 0 1 1 1 0 2 0 0 1 1 0 0 0 1 0 0 2 1 2 2 1 2 0 0 0 0 0 0 2 0 2 0 2 0 1 1 1 0 2 2 0 0 0 0 0 0 0 0 0 0 0 1 0 0 1 1 0 0 1 1 1 2 2 0 0 0 2 1 1 0 0 0 2 0 0 0 1 0 0 1 1 1 1 0 0 0 0 0 0 0 1 0 2 0 0 2 0 2 0 0 0 2 2 0 2 0 2 2 2 2 1 1 1 2 0 1 1 0 2 0 1 2 1 1 1 0 1 1 0 1 0 1 1 1 0 1 1 1 1 0 1 1 0 1 0 0 1 0 0 0 0 2 0 1 0 2 0 2 0 0 0 1 1 1 1 1 2 0 1 1 0 0 1 0 0 0 0 1 0 1 1 0 0 2 2 0 0 0 0 2 0 2 2 0 2 2 1 2 2 0 0 1 1 1 1 1 0 0 0 0 0 0 0 0 0 1 0 0 1 0 0 0 1 1 1 1 0 1 0 0 1 2 0 2 0 0 0 1 1 1 0 0 0 0 0 1 0 1 1 2 0 1 1 2 0 1 0 0 0 0 0 2 0 0 1 1 0 1 0 2 1 1 1 0 0 0 0 0 0 0 0 2 0 2 0 2 0 2 2 2 0 1 0 0 1 1 1 1 1 0 1 2 2 0 0 2 0 0 0 1 0 1 0 2 1 1 0 1 0 0 2 2 2 2 0 2 2 0 0 0 1 0 0 0 0 2 1 1 0 1 0 1 0 1 1 1 1 0 0 1 1 1 1 1 0 0 2 2 2 0 2 0 2 2 1 0 1 0 1 2 0 2 2 0 0 0 0 1 1 2 2 0 1 0 1 0 1 2 0 1 1 1 1 1 0 1 1 0 1 0 1 2 2 2 0 0 1 1 0 0 1 0 0 0 0 0 1 0 1 2 0 0 0 0 0 2 0 1 0 1 0 0 0 2 0 0 0 0 1 0 1 2 1 2 1 1 0 0 0 0 1 2 0 0 1 1 0 0 2 0 2 0 0 1 2 0 1 1 2 1 1 0 1 0 0 1 1 1 0 2 0 0 1 0 0 0 1 2 2 1 2 1 0 0 0 0 0 0 0 0 2 2 0 2 0 0 0 2 1 0 1 1 0 1 1 0 0 0 0 0 0 0 1 1 1 0 0 0 1 0 2 1 0 0 0 0 0 1 0 0 0 1 1 1 0 0 1 0 0 1 0 0 0 0 1 0 0 2 0 0 0 0 0 1 1 0 0 0 0 0 0 0 0 0 1 0 0 1 0 0 0 1 2 1 1 0 0 1 0 0 1 0 0 0 0 0 2 0 0 0 1 0 2 0 0 0 0 0 0 1 0 2 1 2 0 2 1 2 2 1 0 0 1 0 0 0 0 1 0 1 1 1 0 0 1 1 2 1 1 0 1 2 1 1 0 1 0 1 1 1 0 0 0 2 0 2 2 0 0 0 1 0 1 1 0 0 1 0 0 0 0 0 0 0 0 1 1 2 1 1 1 0 0 0 1 0 0 1 0 1 1 0 0 0 0 0 0 0 1 0 0 1 1 1 2 2 0 0 0 0 0 2 0 0 0 0 1 0 2 0 2 0 1 0 1 1 2 2 1 1 0 1 0 2 0 1 0 0 2 1 1 2 1 2 0 2 1 0 0 1 0 2 0 0 0 0 0 2 0 0 0 1 1 0 0 0 2 0 0 1 2 1 0 1 1 0 2 1 0 0 1 1 1 0 0 0 0 0 0 0 2 0 1 2 1 0 0 0 0 1 1 0 2 0 0 0 0 1 0 1 1 0 0 0 0 0 0 1 0 0 1 0 0 0 2 0
190 1 0 0 1 0 0 1 2 0 0 0 1 2 0 1 0 0 0 2 0 2 0 2 0 0 1 2 2 1 1 2 1 2 1 1 1 1 0 0 2 0 0 0 1 1 1 0 2 1 0 0 1 1 1 1 0 0 0 1 1 0 1 2 0 0 1 1 0 0 0 2 1 0 1 1 1 1 1 0 1 0 2 0 2 0 0 0 0 2 0 0 0 2 0 2 0 2 2 2 1 0 1 0 2 1 2 1 1 0 0 1 0 2 2 2 2 0 1 0 1 0 0 2 0 0 0 0 1 1 0 0 0 0 0 0 0 0 0 0 0 2 0 0 0 0 0 0 0 0 0 0 0 1 0 1 1 0 0 0 1 1 2 0 0 1 0 0 0 2 2 0 0 2 1 0 0 0 0 0 0 1 0 1 0 1 1 1 0 1 0 1 2 0 2 1 1 1 0 0 0 0 0 1 2 0 2 0 2 0 1 2 2 0 1 2 1 0 1 1 1 1 0 1 0 0 1 1 0 0 0 0 0 0 0 0 0 2 2 0 0 0 2 1 1 0 0 0 1 1 1 1 1 0 0 2 0 0 0 0 0 0 0 0 0 0 0 0 2 0 0 1 2 2 0 0 0 0 0 0 0 0 0 0 2 0 0 0 0 2 0 1 0 0 2 0 1 2 0 2 0 1 2 0 1 1 0 2 1 1 1 1 2 1 1 0 2 0 0 1 2 0 1 0 1 0 1 1 0 1 0 1 0 1 0 0 0 0 2 0 0 0 2 0 0 0 1 1 2 1 1 1 0 0 0 0 0 0 0 2 2 0 2 0 2 0 2 2 2 1 2 2 0 2 0 0 1 0 0 2 0 1 0 1 1 1 0 0 0 0 1 1 0 0 2 0 0 2 0 0 0 0 0 2 0 0 0 1 0 2 0 0 0 1 1 0 1 1 0 1 0 2 0 1 1 2 1 0 1 0 0 0 0 0 1 1 0 0 1 0 0 1 0 0 0 1 1 1 1 0 0 0 0 1 1 0 1 2 1 0 1 2 0 0 1 1 1 1 0 1 1 1 1 1 2 0 0 1 2 0 0 2 1 1 0 2 0 0 0 0 1 1 1 1 2 0 2 1 1 2 0 2 1 1 0 1 1 1 0 0 0 1 2 0 0 2 0 0 0 2 2 0 1 0 0 1 1 1 0 1 0 1 1 1 1 0 1 1 2 2 1 1 2 2 2 0 2 0 0 0 0 0 0 2 0 1 0 0 0 1 0 0 1 2 0 0 0 2 2 1 0 2 1 0 0 0 2 1 1 2 0 0 1 1 0 1 1 1 1 1 0 0 2 0 1 0 1 0 0 0 0 2 0 1 1 1 1 0 0 0 2 0 0 0 2 0 1 1 1 1 0 0 0 0 0 0 2 0 0 0 1 1 0 0 2 0 2 0 1 0 2 0 0 0 2 2 2 0 0 0 0 2 2 0 0 0 0 1 2 0 0 0 1 0 0 0 0 2 0 0 0 0 1 1 2 0 2 1 2 0 0 0 0 1 1 2 0 1 0 1 1 0 1 1 2 1 0 0 0 0 0 0 0 0 1 0 2 1 0 0 0 0 0 0 1 1 0 0 0 0 0 0 0 0 0 1 0 1 0 1 1 0 0 2 0 0 1 0 1 2 0 2 0 0 0 0 0 1 0 0 0 0 0 0 0 1 0 0 1 0 0 0 2 1 0 0 1 1 1 1 0 0 2 0 0 0 0 0 0 1 1 1 0 0 0 2 0 1 1 1 1 1 2 2 2 0 1 0 0 0 0 0 0 0 1 1 1 1 0 0 0 0 2 2 2 0 2 1 2 2 1 2 0 1 1 1 0 0 0 2 0 2 0 0 0 1 1 1 2 0 1 1 2 0 0 0 1 0 0 0 0 2 0 2 2 0 0 0 1 0 1 0 1 0 0 1 0 0 0 0 0 0 0 0 1 1 0 1 0 2 2 2 0 1 1 1 0 2 1 0 1 0 1 0 0 0 1 0 0 0 1 1 2 1 1 1 1 2 0 2 0 1 0 0 0 0 2 1 1 1 0 1 1 0 0 0 1 1 1 0 1 1 0 2 0 0 0 1 0 0 0 0 1 0 0 1 1 1 0 2 0 0 2 0 0 0 0 2 1 0 0 0 0 1 0 1 1 1 2 2 1 0 0 0 0 2 2 2 0 0 0 2 0 2 0 0 0 0 0 1 1 1 1 0 1 0 0 0 1 0 0 0
191 0 0 0 0 0 0 2 2 0 0 0 1 0 0 1 1 0 1 1 0 1 0 2 0 0 0 1 2 1 1 1 1 1 0 2 0 2 0 1 1 0 0 0 0 0 0 0 0 1 0 0 1 1 0 2 0 0 0 0 1 0 0 0 0 0 2 0 0 0 0 0 2 0 1 2 2 0 0 1 0 0 2 2 2 1 1 0 0 2 0 0 1 1 0 1 0 1 1 2 1 0 2 0 2 0 2 0 1 1 0 1 1 1 1 1 1 0 0 0 2 0 2 0 1 1 0 0 1 1 0 1 1 1 0 0 0 0 0 0 0 2 0 0 2 2 2 0 0 0 0 0 0 0 1 0 0 1 0 0 0 0 2 0 2 2 1 1 1 2 0 2 0 2 0 0 0 1 0 0 0 1 1 1 0 1 2 0 0 2 0 0 2 0 2 2 0 2 0 0 0 2 1 1 2 0 2 0 2 0 2 0 1 1 1 2 0 0 1 1 0 0 0 0 0 1 1 0 0 0 0 0 1 1 0 1 0 2 1 1 1 1 2 2 2 0 0 0 2 0 0 0 0 0 0 1 1 2 0 0 0 2 0 1 0 0 0 1 2 0 0 2 0 2 1 0 0 0 1 0 0 0 1 2 2 0 0 2 0 2 0 0 2 0 2 0 2 2 0 2 0 1 1 1 0 0 0 2 1 1 0 0 1 1 2 1 1 0 0 1 0 1 1 1 1 0 1 1 1 1 0 0 0 1 0 0 0 0 2 0 0 0 2 0 0 0 1 0 2 0 0 0 0 0 0 0 0 1 0 2 2 0 1 0 1 0 0 1 2 1 2 2 0 2 0 0 1 1 1 1 0 1 2 0 1 1 0 0 0 0 0 0 0 0 2 1 1 0 1 1 0 1 0 1 0 1 1 0 1 1 0 0 0 1 1 0 1 0 1 0 0 1 0 1 0 1 0 1 2 1 1 0 0 0 0 0 0 1 1 0 1 1 0 0 0 0 2 1 0 0 0 0 0 0 0 0 0 2 0 1 1 1 1 1 1 1 0 0 0 1 0 0 2 2 0 0 0 2 2 0 2 1 1 1 0 2 0 1 1 0 2 2 0 1 0 0 1 0 0 2 0 2 1 1 1 1 2 1 0 0 0 2 1 0 0 2 0 1 0 1 1 1 2 0 1 2 0 0 1 1 0 0 0 0 1 0 2 1 2 2 0 1 1 0 2 1 1 1 1 0 0 0 0 2 1 0 0 0 1 0 1 0 0 1 0 1 1 1 1 1 1 1 1 1 0 1 1 2 2 1 1 0 1 0 1 0 0 1 1 1 0 0 0 0 0 0 0 0 0 0 0 1 0 1 1 0 1 0 0 0 0 0 0 1 1 1 0 1 0 0 0 0 0 0 0 1 1 2 0 0 0 0 0 0 1 0 2 1 0 0 1 2 0 1 2 2 2 0 1 0 0 1 0 1 0 2 0 0 2 0 0 0 1 1 1 1 0 1 0 0 1 0 1 0 0 0 1 2 1 1 0 0 0 1 0 1 1 1 1 2 2 0 1 2 1 1 0 0 1 1 1 0 0 0 2 0 2 2 0 0 2 0 0 2 0 1 0 1 1 1 0 0 0 0 1 2 0 0 0 0 0 0 0 2 0 1 0 0 0 1 0 1 0 0 1 1 1 1 0 0 1 1 0 0 1 0 0 1 1 1 1 0 0 0 0 2 2 2 1 1 0 0 2 1 1 0 1 0 1 1 0 1 0 0 0 2 0 2 1 2 0 2 2 2 2 0 2 2 0 0 2 0 1 1 1 0 1 0 0 1 0 0 1 1 0 0 1 2 0 0 0 0 0 0 0 2 0 0 1 2 0 2 1 1 1 0 0 1 1 0 1 0 0 0 0 0 0 0 0 0 0 2 0 2 2 0 0 0 0 1 0 0 1 0 0 1 1 0 1 0 0 0 0 1 2 2 0 0 2 2 2 2 0 0 0 0 1 2 0 0 1 0 2 1 1 0 2 0 0 0 0 0 1 1 1 0 1 1 1 1 1 1 1 0 2 1 1 1 1 1 0 1 1 2 1 1 1 2 1 0 1 1 1 1 2 0 1 1 0 0 0 1 0 0 1 1 2 0 0 0 2 0 2 2 1 0 2 0 0 0 0 0 0 0 1 1 0 0 1 1 0 1 0 0 0 1 1 1 1 0 0 1 0 1 0 0 0 0 1 2 0 0 0 0 1 0 0 0 1 0 0 0
192 0 0 0 1 0 0 2 2 0 0 1 0 0 0 0 0 0 1 1 1 2 0 2 0 0 1 0 0 1 1 0 0 0 2 0 1 1 0 0 1 0 0 1 0 0 1 0 1 1 0 0 0 0 1 1 0 0 0 0 1 0 0 1 0 0 2 1 0 0 0 2 1 0 2 1 1 1 1 0 1 0 2 0 1 0 0 0 0 2 0 0 1 2 0 1 0 1 1 2 1 0 0 0 2 0 2 0 0 0 0 0 0 0 1 1 0 0 2 0 1 0 1 1 1 1 0 0 2 1 1 1 0 0 0 0 0 2 0 1 2 1 0 0 0 1 0 0 0 0 0 0 0 0 0 0 0 0 0 0 1 1 1 1 0 1 0 1 0 0 0 1 1 0 1 0 0 1 0 1 0 1 0 1 0 1 1 1 0 2 0 0 2 1 2 1 0 2 0 0 0 0 0 0 2 0 1 0 1 2 2 1 0 0 2 2 0 0 2 0 2 2 0 0 1 0 2 1 0 0 0 0 1 2 1 2 0 2 2 0 0 0 2 1 1 0 0 0 1 0 0 0 0 0 0 2 0 1 1 1 1 1 0 1 0 0 1 0 1 0 1 2 0 1 0 0 0 1 2 0 0 1 1 2 2 1 1 1 0 2 0 2 0 0 0 0 2 0 0 2 0 0 1 1 0 0 1 2 0 0 0 0 2 0 1 0 2 0 0 1 0 0 0 0 2 0 0 1 0 0 0 2 0 2 0 0 0 1 1 0 0 0 1 0 1 1 0 1 2 1 1 1 0 1 0 1 1 0 1 1 2 1 2 2 2 1 0 2 1 0 1 1 1 1 1 0 2 2 1 1 0 1 1 0 0 0 0 0 0 0 1 1 0 0 1 0 0 0 1 1 1 1 0 1 0 0 1 0 0 2 0 0 0 1 1 0 1 0 1 0 0 0 0 2 1 2 1 0 0 0 0 0 1 1 1 1 0 1 1 0 1 1 0 1 1 2 1 0 2 0 0 0 0 2 2 1 1 2 1 0 1 0 1 0 1 2 0 0 0 1 0 0 2 2 2 0 1 1 2 0 2 0 2 1 1 2 1 2 0 2 0 2 0 0 1 0 2 2 2 2 0 2 2 0 0 1 0 0 1 0 0 2 1 1 0 1 1 0 0 0 1 1 2 1 1 2 0 0 0 2 0 0 0 0 0 0 1 0 2 2 0 0 0 0 1 0 1 1 1 0 0 0 0 2 0 0 0 1 0 2 0 0 0 2 0 2 2 2 0 0 1 2 1 0 0 0 1 1 1 2 0 0 2 0 2 2 2 1 1 1 0 0 0 0 0 0 1 0 0 0 1 1 0 1 2 0 1 0 0 1 1 0 0 0 2 0 0 2 1 1 1 1 1 1 1 1 0 2 0 0 0 0 0 0 2 1 2 0 0 2 1 1 1 2 2 1 1 0 1 0 1 2 1 1 0 2 0 0 1 0 0 0 0 2 2 2 1 1 1 1 0 1 0 0 0 0 1 0 2 0 1 0 0 1 0 1 2 2 0 0 2 2 1 2 1 1 0 1 2 2 0 0 0 0 1 0 2 2 0 0 1 0 0 0 0 1 0 1 1 1 0 1 1 0 0 2 0 1 0 1 2 0 1 1 0 1 0 0 1 2 1 1 0 1 0 0 0 0 0 0 0 0 0 0 0 2 0 0 2 0 0 0 1 0 1 1 1 1 2 2 1 0 2 0 0 0 1 0 1 1 0 1 1 1 1 1 0 1 0 1 0 0 1 1 1 0 1 0 1 1 1 1 0 0 0 2 0 0 0 1 0 0 1 1 1 0 2 1 0 2 2 1 0 0 1 0 0 0 0 2 0 2 0 0 0 0 0 0 1 0 0 0 2 0 2 2 0 1 0 0 0 2 1 1 1 0 1 0 1 0 1 0 0 0 0 0 0 1 1 0 0 0 0 1 2 0 0 2 1 1 1 1 0 0 0 0 0 2 0 0 0 0 0 2 2 0 2 0 0 1 0 0 1 1 2 1 0 1 0 2 1 1 0 0 1 1 2 1 1 2 0 2 2 0 0 1 1 2 1 0 0 0 0 1 0 0 0 2 0 0 0 0 0 0 0 2 0 0 0 0 1 1 2 0 0 0 0 2 1 0 0 0 0 0 1 0 2 0 0 0 0 0 0 0 0 0 0 1 1 0 0 1 0 2 0 0 1 0 1 2 0 0 0 0 1 0 0 0 1 1 2 0
193 0 0 0 0 0 0 2 2 2 1 0 1 1 0 1 0 0 1 1 1 2 0 1 1 1 1 2 2 0 2 0 2 2 0 1 1 0 0 0 2 0 0 0 1 1 1 0 1 1 1 0 0 0 1 1 0 0 0 1 1 0 0 1 0 1 2 1 0 0 0 1 2 0 1 2 2 0 0 2 0 0 1 1 1 0 0 0 0 2 0 0 1 2 0 2 0 1 1 2 1 0 2 0 2 0 2 1 1 0 1 1 1 1 1 1 1 1 2 0 1 0 1 1 1 1 0 1 2 1 0 0 0 0 0 0 0 0 0 1 0 2 0 0 2 2 1 0 0 0 0 0 1 1 0 0 0 0 0 0 0 0 1 1 0 0 0 1 1 1 0 1 0 2 0 0 1 1 1 1 0 1 0 2 0 2 2 1 0 1 0 1 1 0 1 0 1 1 0 1 0 1 0 0 2 0 2 0 1 1 2 1 2 0 2 2 2 1 1 0 1 1 1 0 0 0 2 2 0 0 0 1 1 2 2 1 0 2 2 0 0 0 2 1 1 0 0 0 1 1 1 1 1 0 0 1 0 1 1 1 1 1 0 0 0 0 0 1 2 1 0 1 0 2 0 1 0 1 2 0 2 0 0 1 1 1 1 1 0 2 0 1 1 0 2 0 1 1 1 2 0 0 0 2 0 1 0 1 1 1 0 1 2 0 1 0 2 0 0 0 0 0 0 0 2 0 2 0 0 0 0 2 0 1 0 0 0 1 1 1 1 1 2 0 0 1 0 1 2 1 1 1 0 0 0 0 0 0 0 1 1 0 2 1 2 0 1 1 2 0 2 2 0 2 0 0 1 1 1 1 0 1 0 0 1 0 0 1 1 0 0 0 0 0 2 0 0 0 1 1 1 1 0 1 0 0 1 0 0 2 0 0 0 0 0 0 2 1 0 0 1 0 1 1 1 2 1 1 1 0 0 0 0 1 1 0 0 1 1 1 1 1 2 2 0 2 2 2 0 0 0 1 0 1 0 0 0 1 0 1 1 1 0 2 2 2 0 0 0 0 0 1 1 1 2 0 0 2 1 1 2 1 0 0 0 2 0 0 0 1 0 1 0 1 0 0 2 0 0 2 0 2 2 0 0 0 0 0 0 0 0 2 1 0 0 2 0 0 0 1 2 1 0 0 0 1 1 0 0 1 1 1 2 1 1 0 0 2 0 1 1 1 1 1 1 0 1 1 1 0 0 0 1 2 1 0 0 1 0 1 0 0 0 1 0 1 1 2 0 0 2 1 2 0 1 0 2 2 2 1 1 0 1 2 1 0 2 0 0 0 1 0 0 0 0 1 1 0 0 0 0 2 0 2 2 0 2 0 1 1 0 0 0 1 0 1 0 1 1 0 1 0 1 1 1 0 1 1 0 0 0 2 0 0 1 2 2 0 0 2 1 1 0 1 2 1 1 0 0 0 1 0 1 1 0 2 0 0 1 0 0 0 1 1 1 1 0 2 0 0 0 0 1 0 0 0 1 1 1 0 0 1 0 2 1 1 1 1 0 1 1 1 0 1 0 0 0 0 1 1 0 1 0 0 2 0 2 1 1 0 1 0 0 1 1 1 0 1 1 1 0 0 1 0 0 2 0 0 0 0 1 0 0 2 0 0 1 0 1 2 0 2 0 1 1 1 2 1 0 0 1 1 0 0 0 2 0 0 1 0 0 0 2 0 0 0 0 2 1 1 0 0 0 1 1 0 0 0 2 0 1 0 1 1 1 2 0 1 0 1 1 1 1 2 2 1 0 2 0 0 2 0 1 0 1 2 2 0 1 0 1 1 1 1 1 0 1 0 2 2 0 2 0 1 1 2 1 0 0 2 1 2 1 0 0 0 0 0 0 1 0 0 0 0 0 0 0 1 0 0 1 1 1 2 1 1 1 0 0 0 1 0 0 0 0 2 1 0 2 1 1 0 0 0 1 2 0 0 0 1 2 2 2 2 2 1 0 0 1 0 0 0 1 1 1 0 2 0 0 1 0 0 1 1 2 2 0 1 1 2 0 1 1 0 1 1 1 1 0 1 0 1 0 2 0 2 1 0 1 0 0 0 0 2 0 0 0 0 1 2 0 0 2 1 1 2 1 0 0 0 0 2 2 1 1 0 1 2 0 0 0 0 0 0 0 0 0 0 1 0 0 0 0 0 1 0 1 1 1 0 0 1 0 1 0 1 1 0 0 2 1 0 0 0 0 1 0 0 0 1 2 2
194 0 0 0 0 0 0 2 2 1 0 0 1 2 0 1 0 0 0 1 0 2 0 1 0 0 0 2 2 0 2 1 0 1 2 0 2 1 0 2 0 0 0 0 0 0 1 0 1 1 0 0 1 1 1 1 1 0 0 2 0 0 0 1 1 1 0 0 1 1 0 1 2 0 2 2 2 2 2 0 0 0 2 0 1 1 1 0 0 1 0 0 1 2 0 0 0 2 0 2 2 0 0 0 2 1 2 1 1 0 0 1 0 1 2 2 1 0 2 0 0 0 0 2 0 0 0 0 1 1 0 0 0 0 0 0 0 0 0 0 1 2 0 0 1 1 0 0 0 1 0 0 0 1 0 1 1 1 0 0 1 0 1 1 0 2 0 2 0 1 1 0 1 2 0 0 1 1 1 1 0 1 0 1 0 1 1 1 0 0 0 1 1 0 1 2 0 2 0 0 0 0 0 0 2 0 2 1 1 0 0 2 1 0 0 1 1 0 1 0 1 1 1 0 0 0 1 1 0 0 0 0 0 0 0 0 0 2 2 0 0 0 2 2 2 0 0 0 2 0 0 0 1 0 0 1 0 1 0 0 0 1 0 0 0 0 1 0 2 1 0 2 0 0 0 0 0 0 1 0 0 1 0 1 2 1 0 1 0 2 0 1 0 0 1 0 0 0 0 0 0 0 2 0 0 1 1 1 1 1 1 1 1 0 1 1 2 0 0 1 1 1 1 1 2 0 1 0 1 0 0 1 0 1 0 0 0 2 0 1 1 1 2 0 0 0 1 1 2 1 0 0 0 0 0 2 2 0 0 0 0 0 1 0 1 0 0 2 2 0 2 2 1 2 2 0 0 1 1 1 0 2 0 0 0 0 0 0 0 0 0 1 1 0 2 1 1 0 2 2 1 2 0 2 0 2 2 1 1 1 0 0 0 1 1 0 1 1 0 1 0 2 1 0 0 2 0 1 1 1 0 2 1 1 1 0 0 0 0 0 1 1 0 1 0 1 2 1 0 1 0 1 0 2 2 1 1 2 1 1 1 1 0 0 0 0 0 1 0 0 1 1 2 2 0 0 0 1 2 0 1 2 1 1 0 1 0 2 0 2 0 2 0 2 2 0 2 2 2 2 0 2 2 0 0 1 2 0 1 0 0 1 1 1 0 1 0 0 2 2 2 0 2 0 1 2 0 0 0 1 1 0 2 2 2 1 1 0 0 0 0 1 0 0 0 0 1 1 1 0 0 0 2 1 1 2 1 1 1 0 1 0 0 1 1 0 0 2 1 1 1 1 0 0 0 0 2 2 2 1 1 0 2 1 2 1 2 1 1 1 0 0 0 0 0 1 0 0 0 0 0 2 0 2 2 0 1 0 0 0 1 0 0 2 0 2 0 1 0 0 0 0 0 0 0 0 1 0 0 0 0 0 0 0 2 0 1 1 0 1 0 0 0 0 2 2 2 0 0 0 1 1 1 0 1 1 0 1 1 0 0 0 2 1 1 1 2 1 0 0 2 0 0 0 1 0 2 1 1 1 1 0 0 0 0 0 1 0 0 2 1 1 0 1 0 0 0 0 1 1 1 0 0 0 0 0 1 0 0 1 0 0 0 1 0 0 0 1 1 1 1 0 0 0 0 0 1 0 0 0 0 0 0 2 0 0 1 0 1 1 0 1 0 0 1 1 1 1 0 0 0 0 0 0 0 0 0 0 0 0 0 0 1 0 0 1 1 2 1 1 0 0 1 1 1 0 1 0 1 0 1 0 0 0 0 2 1 0 0 0 2 0 0 1 1 1 0 0 1 0 0 1 1 0 0 1 0 0 0 2 0 0 1 0 0 0 1 2 1 2 2 1 0 1 2 1 2 0 0 2 0 2 1 0 0 0 0 1 1 0 0 0 0 0 0 0 0 0 0 1 1 1 1 1 1 0 1 1 0 0 1 0 0 0 0 0 2 0 2 0 0 0 0 0 1 1 0 0 0 1 1 1 0 0 0 0 0 2 1 0 1 0 1 0 2 0 2 0 0 0 0 2 2 2 1 1 0 2 1 1 1 1 0 0 0 1 2 1 2 0 0 2 1 1 1 1 1 1 0 1 0 0 0 2 0 0 0 0 0 1 1 0 2 0 1 2 2 1 0 0 2 0 1 1 0 1 1 1 0 0 0 0 0 0 1 0 2 0 2 1 0 1 0 0 0 1 1 1 1 0 0 1 0 2 0 0 0 0 1 2 0 0 0 1 0 0 0 1 1 1 2 1
195 1 0 0 0 0 0 1 1 2 2 0 0 0 0 0 0 0 1 1 2 1 0 1 1 1 0 2 2 1 2 1 1 2 1 0 2 1 1 0 1 0 0 1 0 0 0 0 0 1 0 0 0 0 1 1 0 1 1 0 1 0 0 2 0 0 1 0 0 0 0 2 2 1 1 2 2 2 2 0 1 0 0 2 0 0 0 0 0 2 0 0 1 1 0 1 0 0 0 1 2 0 0 1 2 1 2 1 0 0 0 1 1 1 1 1 1 1 2 0 1 0 1 1 1 1 0 2 2 2 1 1 0 0 0 0 0 0 0 0 0 2 0 0 1 2 0 0 0 1 1 0 0 0 0 0 0 0 0 0 1 1 2 0 1 2 0 0 1 1 0 0 0 1 2 0 0 0 0 1 0 0 1 1 0 1 1 2 0 0 1 1 2 0 2 2 2 1 0 0 0 1 0 1 2 0 2 0 1 0 2 0 0 0 1 2 1 0 0 0 0 0 0 0 1 0 1 2 0 0 0 1 0 0 0 0 0 2 2 0 0 0 2 1 1 0 0 0 1 0 0 0 1 0 2 2 0 2 0 0 0 0 0 0 0 0 1 0 1 1 0 2 1 2 0 0 0 1 2 0 0 0 1 2 2 1 0 1 0 2 0 0 0 0 2 0 2 0 0 0 0 1 2 0 0 1 1 1 1 2 0 2 2 0 2 0 2 1 0 1 1 1 0 0 2 0 1 1 1 2 0 2 0 1 0 0 0 1 1 1 2 1 1 0 0 0 0 0 2 0 0 0 0 0 0 0 0 0 1 0 1 1 2 1 2 0 0 1 2 0 2 2 2 1 0 2 2 2 1 1 1 1 1 0 0 1 0 0 0 0 0 0 1 0 2 2 2 0 1 1 1 1 0 2 2 0 0 0 0 2 0 0 0 2 2 1 0 0 0 0 0 1 1 1 0 1 0 0 1 1 0 0 0 1 1 0 0 2 1 1 1 1 0 0 0 2 1 1 0 0 0 1 0 2 2 1 1 2 1 1 1 2 0 0 1 1 1 2 0 1 1 1 2 2 1 0 1 2 1 1 2 2 1 0 1 2 1 1 1 0 2 1 0 0 0 0 2 2 2 1 1 1 1 1 0 1 1 1 1 0 0 2 2 0 0 2 0 0 2 1 1 1 2 1 0 1 1 2 0 2 0 2 1 0 0 0 1 1 2 2 2 2 1 0 1 0 0 1 1 0 0 0 0 2 1 0 0 1 0 1 0 1 0 0 0 0 0 1 1 1 0 1 1 0 1 0 2 2 2 1 1 0 1 0 1 1 1 2 2 2 1 0 0 0 0 0 0 1 1 0 1 1 0 2 2 0 1 0 0 0 1 0 0 0 2 0 0 1 0 0 0 0 0 0 0 0 2 1 0 0 0 0 0 0 2 1 2 0 0 2 0 2 1 2 2 1 1 0 0 0 0 2 0 1 0 2 0 1 2 0 0 0 1 1 1 1 1 1 1 1 0 1 0 0 0 1 1 2 2 0 0 0 0 2 0 1 2 1 0 1 1 1 1 2 0 0 1 0 1 1 1 0 0 0 0 0 1 1 1 1 1 0 0 2 0 1 0 2 2 2 1 0 1 0 1 1 1 0 0 0 0 0 0 2 0 1 1 0 2 2 0 2 0 1 1 0 1 1 0 0 0 0 0 0 0 0 0 1 1 1 1 1 2 1 0 0 1 2 0 0 0 0 2 0 0 2 1 0 1 0 1 0 0 0 0 1 1 2 1 2 0 2 1 2 2 1 0 1 0 0 1 0 0 0 1 1 1 0 0 1 1 1 1 0 0 1 0 2 2 2 2 2 0 1 2 0 0 0 2 2 1 1 1 0 0 0 0 0 2 1 1 0 1 0 1 1 0 0 0 1 0 2 0 2 2 0 0 0 0 0 2 0 0 0 0 1 1 0 0 0 0 0 0 1 2 2 0 2 2 1 1 1 0 0 0 0 0 1 1 0 0 0 0 1 0 0 2 0 0 1 0 0 1 0 2 2 0 2 0 2 0 0 0 0 0 0 1 0 0 1 0 1 1 0 0 1 1 1 0 1 0 0 1 1 2 0 2 1 0 1 0 0 2 1 2 0 1 1 0 2 0 0 2 1 2 0 2 2 1 0 0 0 1 0 1 0 0 0 1 1 0 0 0 0 1 0 1 1 2 0 2 2 0 1 0 0 0 0 1 2 0 0 0 0 1 1 0 0 1 1 1 0
196 1 0 1 1 0 0 2 1 2 1 0 0 0 0 0 0 0 0 2 0 2 0 1 0 0 1 1 1 1 1 0 1 1 2 0 2 1 0 0 1 0 1 0 0 0 1 0 2 0 0 0 0 0 1 2 0 0 0 1 0 1 0 2 1 1 0 0 0 0 0 0 2 0 2 2 2 1 1 0 1 0 2 1 1 0 0 1 1 2 1 1 0 2 1 2 1 1 1 1 0 0 0 0 2 1 2 1 1 0 0 2 1 2 2 2 2 0 2 0 1 0 0 2 0 0 0 1 1 1 0 0 0 0 0 0 0 0 0 0 2 0 1 0 0 0 0 0 0 1 1 0 0 0 0 0 0 1 0 0 0 0 0 2 1 1 0 0 1 2 0 2 2 2 1 0 1 2 0 0 0 2 0 1 0 1 1 1 0 0 0 1 2 1 2 1 1 2 0 0 0 2 1 0 2 0 2 1 1 0 2 1 0 0 1 2 0 0 1 1 0 0 1 0 1 0 1 2 0 1 0 0 0 0 0 0 0 0 0 0 0 0 1 1 1 0 0 1 1 0 0 0 1 1 0 1 2 2 0 0 0 0 0 2 2 2 0 0 2 1 0 2 0 2 1 1 0 1 2 0 2 0 1 1 1 1 2 0 0 1 1 0 2 0 2 0 2 2 0 1 0 0 2 0 0 0 0 1 2 1 1 1 2 0 1 0 2 0 0 0 0 0 1 0 1 0 0 2 0 0 0 0 0 1 0 0 0 2 0 1 0 2 2 0 1 1 0 1 2 2 1 1 1 0 1 0 0 0 1 1 1 0 1 1 1 0 0 2 0 0 0 0 1 2 1 0 2 1 1 1 0 0 1 0 0 1 0 0 0 0 0 1 0 0 1 1 1 0 0 0 0 0 0 2 0 1 0 1 0 1 1 0 0 0 0 0 0 0 1 0 0 0 0 1 0 2 1 2 2 0 2 0 0 0 0 0 0 0 1 0 1 0 0 1 1 1 1 1 1 0 0 0 0 1 2 0 2 0 0 0 2 1 0 0 0 2 0 1 0 1 0 0 2 2 1 1 1 1 2 0 2 0 2 0 1 2 1 0 0 0 0 0 0 1 1 0 0 1 1 2 0 2 1 1 0 1 1 0 0 0 0 1 0 1 1 0 1 0 1 1 1 2 2 2 0 2 0 1 0 1 1 1 1 1 1 0 1 1 0 0 0 1 2 0 1 0 1 0 0 0 0 0 0 2 1 1 0 0 2 0 2 0 1 2 1 0 0 1 0 0 1 1 2 0 2 0 2 1 1 2 0 0 1 1 0 0 1 1 1 1 0 0 0 0 0 1 0 0 1 0 1 2 0 1 1 1 1 0 0 1 1 0 0 0 2 0 0 1 0 0 0 0 1 1 1 1 0 1 0 0 1 2 0 0 2 1 2 1 0 0 1 1 0 1 1 1 2 0 0 0 2 2 1 0 0 1 0 1 2 0 0 0 0 0 0 0 0 1 1 1 0 1 0 0 0 0 2 2 2 0 0 0 1 1 1 1 1 1 0 1 1 1 1 1 0 0 0 0 2 2 0 0 0 0 0 0 1 2 0 0 1 0 0 0 0 0 0 1 1 1 0 0 0 0 0 0 0 0 0 0 1 0 0 2 0 0 0 0 0 1 1 1 0 2 2 0 2 0 0 0 1 1 0 0 0 0 0 1 2 1 1 1 1 1 0 1 0 2 1 1 0 0 1 0 0 1 1 1 1 1 0 0 0 0 0 0 1 0 0 0 2 0 1 2 2 1 0 0 0 0 0 0 0 1 0 2 0 2 0 0 0 0 1 1 1 0 0 1 2 2 1 2 0 2 2 2 2 0 0 2 1 2 2 0 0 0 1 0 1 0 0 1 1 0 0 0 1 0 0 0 0 1 0 2 2 0 0 0 0 1 0 1 0 0 0 0 1 0 2 0 0 0 1 0 2 0 0 0 0 1 2 2 1 1 0 0 1 1 1 0 1 0 0 1 1 0 1 0 1 0 0 1 1 1 1 1 1 1 0 2 0 0 0 1 2 0 1 1 1 1 0 1 1 1 0 2 2 2 1 1 0 0 0 1 1 0 0 1 0 0 0 0 2 1 1 1 1 0 0 0 1 1 2 1 0 0 2 2 1 0 0 0 0 0 0 0 1 0 0 0 0 0 0 0 0 1 1 0 2 0 1 1 0 1 0 0 0 0 0 2 0 0 1 0 1 0 0 0 0 0 0 0
197 0 0 1 1 0 0 2 2 2 0 0 0 1 0 1 1 0 2 0 1 0 0 2 0 0 1 2 2 0 2 1 1 1 1 0 2 0 0 0 2 0 0 0 1 0 1 0 1 1 0 0 0 0 1 2 0 0 0 0 1 0 0 1 1 0 1 1 0 0 0 2 2 0 1 2 2 0 0 0 0 0 2 0 2 0 0 0 0 2 0 0 2 2 0 0 0 2 2 2 0 0 0 0 2 1 2 0 0 0 0 2 0 2 2 2 2 0 2 0 0 0 1 1 1 1 0 2 2 2 2 2 0 0 0 0 0 0 0 0 0 2 1 0 0 1 0 0 0 0 0 1 0 1 0 1 1 1 0 0 1 1 2 0 0 1 0 0 0 1 1 0 1 2 1 1 0 1 0 0 0 2 0 2 0 2 2 0 0 2 0 0 1 0 1 1 0 2 1 0 0 1 0 1 2 0 2 0 1 0 1 1 0 0 0 2 1 0 1 1 0 0 0 0 0 0 0 1 1 1 0 1 1 1 0 1 0 2 2 1 0 1 2 2 2 0 0 0 1 0 0 0 1 0 0 2 0 2 0 0 0 0 0 2 0 0 0 1 1 0 0 0 0 0 0 0 0 1 2 0 1 0 0 2 1 1 0 2 0 2 0 2 0 1 1 0 1 1 1 0 0 0 2 0 1 0 0 1 2 2 1 2 2 1 2 0 1 1 1 0 1 1 1 0 1 0 1 1 0 0 0 2 0 1 0 0 0 1 0 1 1 1 2 0 0 0 0 1 2 2 1 1 0 1 0 1 1 0 1 1 2 1 2 1 2 0 1 2 1 0 1 1 0 2 0 0 1 0 0 2 2 0 0 0 0 1 0 0 0 0 0 1 0 1 1 0 0 0 0 0 0 0 0 2 1 0 0 0 0 2 0 1 0 1 1 0 1 0 1 0 0 1 0 1 1 2 1 0 0 0 0 0 0 0 0 0 0 1 0 0 0 2 0 0 0 2 0 2 0 1 1 0 0 1 1 1 0 2 1 1 1 1 1 1 1 1 0 0 0 0 0 0 0 0 1 1 0 0 2 0 2 2 0 0 0 0 0 2 2 1 1 2 0 2 1 0 1 0 0 2 0 2 1 1 0 2 2 1 0 0 0 1 0 1 0 1 0 0 0 0 0 2 2 1 0 1 1 0 1 1 1 0 0 0 0 0 2 1 2 2 0 1 1 1 1 0 1 1 1 0 0 0 0 1 1 1 2 0 1 0 1 0 0 2 2 0 0 1 0 0 0 0 0 0 0 0 2 1 1 2 0 0 2 0 2 1 1 2 2 2 0 0 1 0 0 1 0 0 0 0 0 2 1 2 2 0 1 0 0 1 1 0 0 1 1 1 1 1 0 0 0 0 0 0 0 1 1 0 0 0 1 1 0 0 1 1 2 0 0 2 0 0 0 1 2 2 2 1 0 0 0 2 0 1 1 2 0 0 1 0 0 0 1 1 1 1 0 1 0 0 2 0 1 0 0 0 1 0 2 0 0 0 0 0 0 0 1 1 1 2 1 0 0 1 0 0 0 0 2 2 0 2 0 0 2 0 1 1 0 1 1 0 0 2 0 1 0 1 1 1 0 0 2 0 0 2 1 0 1 0 2 1 0 2 0 0 2 0 2 2 0 2 0 1 1 0 1 0 0 0 0 0 1 0 0 0 0 0 1 0 0 0 2 1 1 0 0 0 1 1 1 0 2 1 1 0 2 1 0 2 0 1 1 1 1 0 0 1 1 1 1 1 0 1 1 1 0 1 0 1 2 0 0 0 1 2 1 1 0 0 1 1 1 0 0 0 1 0 1 1 0 1 0 0 1 1 0 0 1 2 1 1 0 0 0 0 0 0 1 0 0 0 1 0 1 1 0 0 0 1 0 1 2 2 2 0 0 0 1 1 1 0 0 0 0 0 1 0 0 0 1 0 0 0 1 1 0 1 1 1 1 1 1 1 1 1 0 1 1 0 0 0 0 1 2 0 2 0 0 0 0 0 1 1 2 2 1 1 0 1 0 2 0 0 1 1 1 0 1 0 0 1 2 1 1 2 2 0 0 0 0 0 1 2 1 0 0 2 0 0 0 0 1 0 0 1 1 0 0 0 2 0 0 1 1 0 2 0 0 0 0 0 0 0 1 1 1 0 1 0 0 0 1 1 0 1 2 1 1 0 0 1 0 2 0 1 1 0 0 2 0 0 0 1 1 0 0 0 1 0 1 1
198 0 1 0 0 0 0 1 2 1 1 0 0 0 0 0 0 1 2 1 0 1 0 2 0 0 2 2 2 1 1 2 0 1 2 0 2 1 0 0 2 0 0 1 0 1 1 0 2 0 0 0 0 2 0 2 0 0 0 0 2 0 0 2 1 0 2 0 0 0 1 1 2 0 1 2 1 0 0 2 0 0 2 0 2 0 0 1 1 2 0 1 1 1 0 1 0 0 0 1 1 1 0 0 2 0 2 0 0 0 0 0 0 1 1 1 1 0 1 0 1 0 2 0 1 1 0 2 2 2 1 1 0 0 0 0 0 0 0 0 1 2 1 0 0 0 0 0 0 0 1 0 0 0 0 1 0 1 0 1 1 1 1 1 0 2 0 1 1 2 0 2 1 2 0 0 0 0 0 1 0 0 0 0 0 0 0 1 0 0 0 1 2 1 2 1 1 2 0 0 0 1 1 0 2 0 2 0 1 0 1 1 2 0 0 2 2 1 0 1 1 1 0 0 0 0 1 1 0 0 0 0 1 1 1 0 0 2 2 0 0 0 1 1 1 0 0 0 1 1 1 1 1 0 0 0 0 1 1 0 0 0 0 0 0 0 1 2 2 0 0 2 0 2 0 1 1 1 2 0 1 0 0 2 2 1 0 1 1 2 0 2 0 0 2 0 1 1 1 2 0 0 2 0 0 0 1 2 0 0 0 0 0 1 1 0 2 1 0 0 1 1 1 0 0 0 2 2 0 0 0 1 1 1 0 0 0 1 1 1 0 1 2 0 1 1 1 0 2 0 0 0 0 0 0 0 0 0 1 1 2 1 1 1 1 0 1 1 2 1 2 2 1 2 1 0 1 2 0 2 0 1 0 0 0 0 0 0 0 1 0 0 0 0 2 1 1 1 0 0 0 0 0 2 0 0 0 0 0 2 0 0 0 1 2 0 0 1 1 1 0 1 0 0 1 1 1 2 1 1 0 1 0 1 1 0 0 2 1 1 2 0 0 1 1 2 1 2 0 0 0 0 0 1 1 1 0 1 0 0 2 1 0 0 0 0 0 1 0 0 1 1 2 2 1 1 1 1 2 0 1 2 2 1 0 0 0 1 0 1 1 2 0 1 0 0 1 1 1 1 1 2 1 1 0 1 1 1 1 0 1 0 2 0 0 2 0 0 1 2 2 0 2 0 1 1 1 0 1 1 0 0 2 1 2 0 2 0 2 2 0 2 1 1 1 0 2 2 2 0 0 0 0 2 0 0 0 1 1 1 0 0 0 2 1 1 1 1 0 0 0 0 1 0 0 0 1 2 2 2 0 0 2 1 2 1 1 1 1 1 0 0 2 0 0 0 0 0 0 0 1 1 0 2 1 0 0 0 0 0 1 0 0 1 0 1 0 2 1 1 1 1 0 0 0 1 1 0 0 0 0 0 1 1 2 0 2 0 1 1 2 1 0 0 2 2 2 0 0 0 1 1 1 0 0 1 0 0 0 0 0 0 0 1 1 1 1 2 1 1 1 1 0 0 0 0 2 0 2 0 0 0 0 1 0 1 1 1 0 1 1 1 2 2 1 1 0 0 0 1 1 0 0 0 0 0 0 1 0 0 0 0 0 2 0 2 0 1 0 1 0 0 0 0 0 1 0 0 1 0 1 1 0 1 0 1 0 0 0 0 0 0 0 1 1 0 1 0 0 1 1 1 0 0 0 2 0 0 2 0 0 0 0 0 0 2 2 2 0 0 0 0 2 0 0 0 1 0 1 0 1 1 1 1 1 1 0 2 1 2 0 1 1 1 0 0 0 0 0 1 1 0 0 0 1 0 0 0 0 2 0 0 1 1 1 0 1 1 2 2 2 2 0 2 2 2 2 0 2 2 0 2 0 0 0 1 1 0 1 0 0 1 0 0 0 0 0 0 0 0 0 2 0 2 2 0 0 0 0 1 0 1 0 0 0 0 1 0 1 0 1 0 0 1 2 2 0 2 2 1 1 1 0 0 0 2 0 2 0 0 0 0 0 2 2 0 2 0 0 0 1 1 1 1 2 2 0 2 1 1 1 2 0 0 1 1 2 1 1 0 0 1 1 2 0 2 0 0 0 1 0 0 0 1 1 0 1 1 0 0 0 0 2 1 2 0 1 1 0 1 1 0 1 1 1 0 1 1 0 0 0 1 0 0 1 1 1 0 1 0 0 1 0 1 0 0 0 1 1 0 0 1 0 0 0 0 0 0 0 2 0 0 0 0 0 0 0 0 0 0 0 0
199 0 0 1 0 1 0 2 1 2 2 0 0 0 0 0 0 1 2 1 0 1 0 2 0 0 0 1 2 1 1 2 0 0 1 2 0 2 0 2 0 1 0 1 1 1 0 0 2 0 0 0 2 2 0 2 0 0 0 0 0 2 0 2 0 0 0 0 0 0 0 1 2 0 1 2 2 1 1 0 0 0 1 0 1 0 0 0 0 2 0 0 1 1 1 2 0 2 2 2 1 0 0 0 2 1 2 1 1 0 0 1 2 2 2 2 2 1 1 0 1 1 2 0 2 2 0 0 0 0 0 0 0 1 1 1 0 0 1 0 0 2 0 0 0 0 0 0 0 0 1 1 0 0 0 1 1 1 0 0 1 1 1 1 2 2 0 1 1 1 0 1 0 1 0 0 0 0 0 0 0 1 1 0 0 0 1 1 1 2 0 0 1 0 1 1 1 2 1 0 0 1 0 1 2 0 2 0 1 0 1 1 0 0 1 2 0 0 2 2 0 0 1 0 0 1 0 1 0 0 0 0 0 0 0 0 0 2 2 1 1 1 2 1 1 0 1 0 2 0 0 0 1 0 0 1 0 1 0 0 0 0 0 1 0 0 0 0 2 1 0 2 0 2 1 1 0 1 2 0 1 0 0 2 2 1 0 1 0 2 0 0 0 1 1 0 2 0 0 0 0 0 2 0 0 1 0 1 1 2 0 2 0 0 2 0 2 0 0 2 0 1 2 1 1 0 1 1 0 0 0 1 0 2 0 1 0 1 1 0 1 1 1 0 1 1 1 0 0 2 0 0 0 1 0 1 1 0 0 1 1 0 1 1 1 0 0 2 1 0 1 1 0 2 0 0 0 2 1 1 0 1 1 0 0 1 0 0 0 0 0 0 1 0 2 0 0 1 0 0 0 0 0 2 1 0 0 1 1 0 1 0 0 1 1 0 1 0 1 0 0 0 1 1 1 1 1 0 0 0 0 0 0 0 2 2 0 1 0 0 1 1 0 0 0 2 0 2 0 0 0 1 0 1 1 0 1 2 1 0 1 2 0 1 1 1 0 1 0 0 1 0 2 2 1 0 1 2 2 1 0 1 1 1 0 0 0 2 2 0 2 2 1 0 1 0 1 2 2 1 1 1 2 0 0 0 0 1 0 0 0 0 2 0 0 2 0 1 1 1 1 1 2 0 0 2 0 2 0 2 0 2 1 1 1 0 1 2 1 1 0 1 2 0 2 1 0 0 0 0 0 0 1 1 2 1 1 1 0 1 0 0 1 2 1 1 1 2 1 1 1 2 0 0 0 0 1 2 2 0 2 0 0 0 0 0 0 0 0 0 0 0 0 0 0 0 0 0 0 0 0 1 1 2 2 0 2 0 0 0 1 0 0 1 0 0 0 1 0 0 0 0 0 0 0 0 2 1 1 1 0 0 0 0 1 1 2 0 1 1 2 1 0 0 0 0 2 0 0 0 2 1 1 1 0 2 0 0 2 0 0 0 0 1 0 0 1 0 1 1 0 1 1 0 0 0 1 0 1 0 0 2 0 2 1 2 1 1 0 1 0 1 0 1 1 1 0 1 1 2 1 0 0 2 1 1 0 0 1 1 0 0 0 2 0 0 0 1 1 1 0 0 0 1 0 1 1 0 1 0 1 1 0 2 0 0 0 0 0 1 0 1 0 1 1 0 1 1 0 0 0 0 0 0 0 2 0 1 2 1 1 1 2 2 2 0 0 1 2 2 1 0 2 1 0 0 1 0 2 0 1 0 0 0 1 1 0 1 0 1 1 0 2 2 1 0 0 1 0 1 2 0 0 0 1 1 2 0 1 0 0 0 1 1 1 0 1 2 2 1 1 2 0 2 2 1 1 0 2 2 0 2 0 0 0 0 0 1 1 0 1 1 0 0 0 0 0 0 0 0 0 2 0 2 2 0 0 0 0 1 1 0 0 0 1 1 0 0 2 0 0 0 0 0 2 0 1 0 1 1 0 0 0 0 0 1 0 1 0 1 0 0 0 1 2 1 1 0 0 0 1 1 1 1 1 1 1 2 0 1 0 1 0 0 1 1 1 1 2 0 0 2 2 2 1 1 1 1 0 1 1 0 0 1 1 0 0 0 2 0 0 0 2 1 1 0 1 0 0 0 1 1 0 2 2 0 2 2 2 1 0 1 1 0 2 0 1 0 1 1 0 0 0 1 0 1 1 1 1 0 0 1 0 1 0 1 1 0 1 1 0 0 0 0 2 0 0 1 1 1 2 1
[truncated: 1,606,808 more chars]
