# Supplementary material for: KNN-MDR: a learning approach for improving interactions mapping performances in genome wide association studies
Source: BMC Bioinformatics. 2017 Mar 21;18:184. doi: 10.1186/s12859-017-1599-7 (PMC5361736; doi:10.1186/s12859-017-1599-7)
Supplement: Supplementary file 3 — The data set(s) supporting the results of Table 2. (ZIP 28603 kb) [file 12859_2017_1599_MOESM3_ESM.zip › 3/SINAN/S64/mkallsimul.dat]

1 0 0 0 0 0 0 1 0 1 1 0 1 1 0 0 0 0 0 0 2 0 0 1 1 0 1 0 2 1 1 1 0 1 0 0 1 1 0 0 0 1 0 1 0 1 1 1 1 0 0 0 0 0 1 0 0 0 0 2 0 1 0 1 0 0 0 0 0 0 0 1 2 2 2 2 0 2 2 0 1 2 1 1 2 0 0 0 0 2 0 0 0 0 0 1 1 1 1 1 0 1 0 0 2 0 2 0 0 0 0 0 0 0 0 0 0 1 0 1 1 0 0 0 0 1 0 0 0 0 1 0 0 0 0 0 0 0 0 0 0 2 0 0 0 0 0 0 0 1 0 1 1 0 0 0 0 0 1 2 2 1 0 0 2 2 0 1 0 2 2 1 0 2 1 0 1 1 0 1 1 0 0 1 0 0 1 1 0 1 1 2 1 1 2 1 1 0 1 1 1 0 0 1 0 0 1 1 1 0 1 1 0 0 1 0 0 1 1 2 0 0 0 0 0 0 0 1 0 0 1 1 0 0 1 0 0 2 0 1 0 1 1 0 0 2 0 0 0 0 0 1 0 1 1 0 1 0 1 0 1 0 0 0 1 0 0 0 2 2 0 2 1 1 1 1 0 2 2 1 0 0 1 2 1 0 2 0 0 1 0 0 0 1 1 1 0 2 0 2 0 1 2 1 0 1 1 1 0 0 0 0 1 1 1 1 0 0 0 0 0 2 0 1 2 0 1 1 1 2 0 1 1 0 0 0 0 1 2 0 0 0 2 0 0 0 1 0 0 0 0 1 0 0 0 2 0 0 0 0 0 0 2 0 2 1 0 1 1 1 1 1 1 2 1 1 0 2 0 0 1 1 0 0 2 2 0 0 0 0 0 0 1 0 2 0 1 0 1 1 1 1 0 1 0 1 1 1 0 0 0 0 1 1 0 1 1 1 0 1 0 1 1 0 0 2 0 0 0 0 1 2 1 1 1 0 0 0 0 0 1 1 1 1 1 1 0 0 0 0 0 0 2 2 2 2 0 2 2 2 1 0 1 1 0 0 0 2 1 1 1 2 2 1 1 1 1 1 1 0 0 1 0 0 0 0 0 0 1 0 2 0 0 2 2 0 2 0 0 2 0 2 2 0 1 1 1 1 0 0 0 1 0 2 0 0 0 2 0 1 0 2 2 2 0 1 1 0 0 2 1 1 1 0 1 0 0 0 0 1 0 0 2 1 1 1 0 1 1 0 0 0 0 1 1 1 1 1 0 0 1 0 1 2 1 0 2 0 0 0 0 0 1 0 1 0 1 2 0 1 0 0 1 0 1 0 0 1 0 0 0 0 1 0 0 0 0 0 0 0 0 1 1 0 1 1 1 0 0 0 1 0 0 0 1 1 1 0 0 0 0 0 0 1 0 1 1 1 0 0 0 0 0 0 2 0 1 0 0 2 1 1 0 0 0 0 0 0 0 0 0 1 0 1 0 2 0 1 1 1 1 0 1 0 1 2 0 2 0 0 0 1 0 0 0 0 0 1 0 1 0 1 1 0 0 1 0 0 0 1 0 0 0 2 1 1 0 0 2 1 0 1 0 0 1 2 2 2 2 0 0 0 0 1 0 1 0 2 2 2 0 0 0 0 1 1 0 0 0 0 0 0 1 0 1 1 0 0 0 1 0 0 0 0 1 0 0 0 0 0 0 0 1 0 0 2 0 0 0 0 0 0 2 1 0 0 2 1 1 2 1 0 2 1 1 0 1 0 1 1 0 0 1 1 1 1 1 1 1 2 1 1 2 0 2 0 1 1 0 1 0 2 1 2 1 1 1 0 0 2 2 2 1 1 0 1 0 2 2 2 1 2 1 2 0 0 2 1 0 1 0 0 0 0 0 0 0 1 0 0 1 1 1 0 0 0 1 1 1 0 0 1 0 1 1 0 1 0 0 0 0 0 1 0 1 1 1 1 0 0 0 0 0 1 0 0 0 0 0 0 0 1 2 0 0 0 0 1 1 1 1 0 1 0 1 1 2 0 0 0 0 2 1 1 2 1 0 0 0 1 0 2 0 0 1 1 0 1 2 0 1 1 0 0 1 1 0 0 1 1 0 0 0 2 0 0 0 1 0 2 0 0 0 0 1 1 0 0 0 0 0 1 1 0 1 1 1 1 1 0 0 0 0 0 1 1 1 1 2 0 1 0 1 1 0 0 0 0 2 0 0 0 0 0 1 0 0 0 0 2 0 0 1 1 0 0 0 1 1 1 1 2
2 0 0 0 0 1 2 1 0 1 1 1 0 1 0 0 0 0 0 0 2 1 0 1 1 1 0 0 0 2 2 0 1 1 0 0 2 2 0 1 1 0 0 1 0 2 2 0 0 0 0 1 1 1 0 1 0 0 0 1 0 1 0 2 0 0 0 0 0 0 0 2 0 2 0 2 2 2 2 0 1 2 2 0 0 0 0 0 0 2 0 0 1 1 0 2 1 1 1 1 2 0 0 0 2 1 2 0 0 0 0 1 0 2 0 0 2 0 1 1 1 0 2 2 0 0 0 1 0 1 0 1 1 0 0 0 0 0 0 0 1 1 1 0 1 1 1 0 0 1 0 1 0 0 0 0 0 0 1 1 1 1 0 1 2 2 1 1 0 0 0 1 1 1 0 0 1 0 0 0 0 0 1 2 1 1 1 1 0 0 1 1 0 2 2 2 2 0 0 0 0 0 1 0 1 0 0 0 1 0 1 1 2 0 2 1 0 1 0 0 1 1 0 0 0 1 1 0 0 0 0 0 0 0 1 0 0 0 2 0 0 0 2 0 0 1 0 0 1 0 0 0 0 0 0 0 0 1 0 1 0 1 0 1 0 0 1 0 0 0 2 1 0 1 0 1 0 1 1 0 1 1 2 2 2 0 2 2 1 2 1 0 1 0 2 0 2 1 0 1 0 0 0 0 0 0 0 2 1 0 0 0 2 0 2 0 1 0 1 1 1 1 2 2 2 0 0 1 2 2 0 2 0 0 0 0 0 1 2 0 0 0 0 0 1 0 0 0 1 1 1 1 0 1 0 0 2 1 0 0 0 0 1 0 1 1 0 0 0 2 0 0 1 2 1 0 0 0 0 2 2 0 0 0 1 1 0 0 0 0 0 0 0 0 2 0 1 2 1 1 1 1 0 1 0 0 0 0 0 0 0 0 1 1 0 1 1 1 0 1 0 1 1 1 0 2 0 0 0 0 0 0 0 2 0 1 0 0 1 0 1 1 2 0 1 2 1 0 0 0 0 0 2 2 2 2 0 2 0 2 0 0 1 1 0 0 0 1 1 1 0 1 2 0 1 0 2 0 0 0 0 1 1 0 1 2 0 0 0 0 1 0 0 1 1 0 2 1 1 1 1 0 1 1 1 1 1 1 0 2 0 0 0 1 0 0 1 2 0 0 0 2 1 1 0 1 0 1 1 1 1 0 2 0 1 1 1 0 0 0 2 2 0 0 0 1 0 1 1 0 0 0 0 2 0 1 0 1 0 1 1 0 1 1 0 1 0 1 1 1 0 0 0 0 0 0 0 2 0 0 0 0 1 1 1 0 0 1 0 0 0 1 2 0 0 0 1 0 0 0 0 1 1 1 0 1 0 0 1 1 0 0 0 0 1 0 0 0 0 0 1 0 1 1 0 0 2 2 0 0 0 0 0 0 1 0 1 1 0 0 1 0 0 1 1 0 0 1 0 0 0 2 0 2 1 2 0 2 2 0 0 0 2 0 0 2 1 1 1 1 1 1 0 0 0 2 2 1 0 1 0 1 2 1 0 1 2 0 0 0 0 0 0 2 0 0 1 0 1 2 1 0 0 0 1 1 2 0 1 1 1 1 0 2 0 0 0 0 1 1 0 0 0 0 1 1 0 0 0 0 0 0 0 0 0 0 1 0 1 1 0 0 0 0 0 1 0 0 0 0 0 0 0 0 0 0 1 0 0 0 0 1 2 1 0 0 2 1 1 2 0 1 2 0 0 1 0 2 0 0 0 1 0 0 0 1 0 1 1 2 1 1 2 0 2 0 0 1 0 0 0 2 1 2 1 1 0 0 0 1 1 0 1 1 1 2 0 2 2 2 2 2 0 2 0 0 1 1 0 0 0 0 0 1 0 2 0 1 0 0 1 0 0 0 0 0 0 1 0 0 1 0 0 2 0 0 0 0 0 0 2 2 1 0 1 1 0 0 1 0 0 0 1 1 0 1 0 2 2 2 2 0 2 0 0 0 0 2 0 2 2 0 1 0 2 2 2 0 1 0 1 2 2 2 2 0 1 0 0 1 0 2 0 0 1 1 0 1 1 1 0 1 0 1 0 0 2 2 0 0 0 0 0 0 1 2 1 1 1 0 0 0 1 0 0 1 0 0 0 0 0 1 2 0 0 0 0 2 2 2 0 0 1 0 1 1 1 0 0 0 0 0 0 0 0 0 2 0 2 0 0 0 2 2 0 0 0 0 0 2 1 0 1 2 1 0 0 1 1 0 0 1
3 0 0 1 0 0 1 2 0 0 0 1 1 1 0 0 0 1 2 1 1 0 0 1 1 0 2 0 1 1 1 0 0 1 1 1 2 1 0 0 0 0 0 2 0 1 1 0 0 1 1 1 0 0 1 0 0 1 1 1 1 1 1 1 0 0 0 1 0 0 0 1 1 2 1 2 1 1 1 0 1 1 2 1 1 0 0 0 0 2 0 0 1 0 0 0 0 1 0 0 2 0 0 0 2 1 2 2 1 0 0 1 0 0 0 0 0 0 1 1 1 0 1 1 0 1 0 1 0 1 1 1 0 0 0 0 0 0 0 0 0 2 0 0 1 1 0 0 0 1 0 1 0 0 0 0 1 1 0 1 2 1 0 1 0 1 0 2 0 2 2 0 1 1 0 0 0 0 0 0 0 0 1 2 0 0 2 1 1 1 1 2 1 0 1 1 1 0 0 0 0 1 0 0 0 0 1 1 1 0 2 2 2 0 2 0 0 0 0 0 1 1 0 0 1 0 0 1 0 0 0 1 0 0 2 0 0 1 0 0 0 0 2 0 0 1 0 0 1 0 0 0 0 1 1 0 0 1 1 1 1 1 0 1 0 0 0 0 0 0 0 2 0 1 1 1 0 1 2 2 0 2 1 2 1 0 1 2 1 2 1 0 0 0 0 0 2 1 1 1 1 1 2 2 0 1 0 2 0 0 1 2 1 0 2 0 0 1 0 0 2 1 0 1 2 0 0 1 1 1 0 0 0 0 0 0 0 2 0 2 2 2 0 0 0 0 2 0 1 1 1 0 0 0 0 1 1 1 0 0 0 0 0 0 0 0 0 1 1 1 1 1 1 2 1 0 0 1 0 0 1 0 0 0 1 0 0 0 0 0 0 0 1 0 2 0 2 1 0 0 0 0 0 0 0 0 1 0 0 0 0 0 0 0 1 2 0 0 0 0 1 1 0 0 0 2 2 0 0 1 1 1 0 2 0 1 0 0 1 0 1 1 1 1 1 1 0 0 0 0 0 0 1 2 1 1 0 1 1 0 1 0 0 0 2 2 0 1 1 1 0 1 2 1 1 0 0 0 0 1 0 2 1 0 0 0 0 0 1 0 2 0 0 1 1 0 2 2 2 2 0 0 2 0 2 0 1 0 0 0 0 0 0 1 0 0 1 2 0 1 0 1 2 2 2 0 0 0 0 2 0 1 1 0 0 0 1 1 2 0 1 1 1 0 1 0 0 1 1 0 0 0 0 2 1 0 0 0 0 0 2 0 1 2 1 1 1 1 1 1 0 1 1 0 1 0 1 2 0 0 1 0 0 0 0 0 0 0 0 0 0 0 0 0 0 0 0 2 0 0 2 0 0 0 1 2 1 0 1 1 0 0 0 0 1 0 0 0 0 0 0 0 0 0 0 0 0 1 0 0 0 0 0 0 2 0 0 0 0 1 2 2 0 1 1 0 1 0 0 1 0 2 1 1 0 2 0 1 1 0 0 0 1 0 1 2 1 2 0 0 0 0 0 0 0 1 1 1 1 0 0 0 2 1 1 1 0 1 0 1 0 1 0 0 0 0 0 0 0 0 0 0 0 0 2 2 2 0 1 0 0 0 0 1 0 0 0 0 1 1 0 0 1 0 1 1 0 0 0 0 0 0 0 0 2 0 2 0 0 1 0 1 0 0 0 1 0 1 0 1 1 1 0 0 0 0 0 0 0 1 0 0 2 2 0 0 2 2 1 2 0 1 2 1 1 0 1 0 2 2 2 2 0 0 0 2 0 1 2 2 1 0 2 0 1 1 0 0 0 1 0 1 1 2 1 1 0 0 2 2 2 0 0 1 1 1 1 1 2 2 1 2 0 2 0 0 2 2 1 0 0 0 2 2 0 2 0 1 2 0 1 1 2 0 0 0 1 1 1 1 0 0 0 1 1 0 1 0 1 1 0 1 1 0 1 0 1 0 0 0 1 1 1 1 0 0 0 0 1 1 2 0 2 2 0 0 0 1 1 1 1 0 2 0 2 2 2 0 0 1 0 0 0 0 2 2 0 0 0 1 0 1 0 0 1 1 0 0 2 0 0 2 1 1 1 0 1 0 1 1 0 1 1 2 0 0 0 0 0 2 0 0 2 2 1 1 0 1 1 0 1 0 1 0 1 0 1 1 1 1 1 0 0 0 1 0 1 0 2 0 0 0 0 0 0 0 2 0 0 0 0 0 1 1 0 1 1 1 0 2 0 0 1 1 0 0 0 0 0 0 0 1
4 0 0 0 0 0 1 0 0 2 2 0 1 1 0 0 0 0 0 0 1 0 0 0 2 0 2 0 2 1 2 2 0 1 1 0 1 1 0 1 1 0 0 0 0 0 0 0 1 0 0 1 0 1 1 0 0 0 0 0 0 1 0 2 1 1 1 0 0 0 0 0 1 2 1 2 1 1 1 0 0 1 2 1 2 0 0 1 1 1 0 0 1 0 0 1 0 0 0 0 1 0 1 0 2 1 2 0 0 1 1 1 1 2 1 1 2 0 0 2 2 1 2 2 0 0 0 2 2 0 0 0 1 0 0 0 0 0 0 0 0 2 0 0 0 1 0 0 1 1 0 1 1 1 0 0 1 1 0 0 1 2 0 0 0 1 0 0 0 1 1 1 1 1 0 0 0 1 0 1 1 0 1 1 0 0 1 0 0 0 1 2 1 0 1 2 0 0 0 1 1 0 1 0 1 0 0 0 0 0 1 1 2 0 2 1 1 0 1 0 1 1 0 0 0 1 0 0 0 0 0 0 0 0 2 0 0 2 0 1 0 0 2 0 0 1 0 0 0 0 0 1 0 0 0 0 1 1 0 0 0 0 0 0 0 0 0 1 2 0 0 1 0 1 0 0 1 1 2 1 0 2 2 2 2 0 2 0 1 1 1 1 1 0 1 1 2 0 0 2 0 0 2 0 0 0 0 2 0 0 0 0 2 1 1 0 1 1 1 1 1 2 1 2 2 0 0 1 0 0 0 2 0 0 0 0 0 0 2 1 1 1 2 0 1 0 1 0 1 1 1 1 0 0 0 1 0 1 1 1 2 2 2 0 2 0 0 0 1 1 1 1 0 2 1 0 0 2 0 1 1 2 0 1 1 0 0 0 0 1 0 0 0 1 2 0 0 0 1 1 1 1 1 1 1 0 0 1 1 0 1 0 2 2 0 1 1 0 0 0 0 2 1 2 0 1 0 0 0 0 2 0 0 0 1 0 1 1 1 0 1 1 1 0 1 2 0 0 0 0 0 1 2 2 2 2 0 1 1 1 1 0 0 0 0 2 0 2 2 1 0 1 1 1 0 0 2 0 0 0 0 2 2 1 1 1 0 0 0 0 0 1 0 2 1 1 1 1 1 2 0 1 2 0 2 1 0 1 0 1 0 1 0 0 0 0 0 1 0 1 1 1 1 1 0 0 0 2 2 1 1 0 2 0 2 0 2 0 1 1 0 0 2 1 1 0 0 2 0 0 0 0 0 2 0 1 0 0 0 0 1 0 0 1 0 0 1 1 1 1 0 0 0 0 0 0 0 1 0 0 0 0 2 2 1 1 1 1 0 0 0 0 2 0 1 0 1 0 0 0 0 2 2 0 0 0 0 0 2 2 0 0 0 1 1 0 0 0 0 0 0 0 0 0 0 0 2 2 0 0 1 1 0 0 2 1 0 0 1 1 2 1 0 1 2 0 1 0 1 1 0 2 1 0 0 2 0 2 2 1 1 1 0 1 1 1 2 2 0 0 0 0 1 0 0 1 0 0 0 0 0 1 2 0 0 1 2 0 0 0 0 0 0 1 0 0 0 1 1 1 0 1 1 0 1 2 1 2 2 0 0 0 0 1 0 1 0 1 2 2 0 0 0 1 0 1 1 0 1 0 1 1 0 0 0 0 0 0 0 0 0 0 1 1 2 0 0 0 0 1 1 1 0 1 0 1 1 1 0 0 0 0 1 1 0 1 1 2 1 2 1 0 0 1 1 1 1 0 1 1 1 1 1 1 1 1 0 1 1 2 1 1 2 1 1 0 0 1 0 0 0 1 1 1 1 1 2 0 0 2 2 0 0 1 0 2 1 1 2 2 2 1 1 2 0 0 0 1 1 0 0 0 0 1 0 1 0 1 0 0 0 0 1 0 0 0 0 1 1 0 0 0 0 2 0 0 0 0 0 0 1 2 0 0 0 1 2 2 1 0 0 0 1 1 0 2 0 0 0 2 2 0 2 0 0 0 1 1 0 2 2 0 0 0 2 2 2 0 0 1 0 2 1 1 2 1 0 1 0 0 0 0 0 0 1 1 0 0 1 0 0 1 0 0 0 0 1 0 1 1 0 0 0 2 0 1 1 1 0 0 0 1 1 2 0 0 1 1 0 0 0 0 0 0 2 0 2 2 1 2 0 1 0 0 1 1 1 0 0 0 0 0 0 0 0 1 1 0 1 0 0 0 1 2 0 1 1 0 0 2 0 0 0 2 1 0 0 0 1 1 0 2
5 0 0 0 0 0 0 1 0 0 0 1 0 0 0 0 1 0 1 0 2 0 0 0 2 0 1 0 2 2 1 2 1 2 0 0 0 1 0 0 0 0 1 1 1 1 0 1 0 1 1 2 1 1 0 0 0 0 0 0 1 1 0 1 0 0 0 1 0 0 0 1 2 2 2 2 0 2 2 0 2 2 2 1 1 0 0 1 1 2 0 1 2 1 0 2 1 1 1 0 1 0 0 0 2 1 2 0 0 0 0 1 1 1 0 0 0 0 1 1 1 1 0 0 0 2 0 0 0 0 1 0 0 0 0 0 1 0 0 0 0 2 0 0 1 2 1 0 0 0 0 0 0 0 1 0 0 0 1 2 1 0 0 0 1 2 1 0 1 1 0 1 1 1 0 0 0 1 0 1 1 1 0 1 0 0 1 1 1 0 2 2 0 0 1 1 1 0 0 0 0 0 0 0 1 0 1 0 1 0 1 1 1 0 0 0 1 1 1 1 1 1 0 0 1 0 0 0 0 0 0 0 0 1 1 1 0 2 0 2 0 0 1 0 0 1 1 0 1 1 1 0 0 0 0 0 0 0 0 0 0 0 0 0 0 0 0 0 1 0 0 2 1 1 1 1 0 1 2 1 0 2 2 2 2 1 2 2 1 2 1 2 0 0 1 0 2 1 0 1 0 0 2 1 1 0 0 1 1 0 1 2 2 0 2 2 0 2 0 0 2 2 1 0 2 0 0 1 1 1 0 2 0 0 0 0 0 1 1 0 0 0 1 0 1 0 2 0 1 1 1 1 1 1 1 0 1 1 0 0 1 1 2 0 2 0 0 0 0 2 0 0 0 2 0 0 0 0 0 2 1 1 0 1 2 2 0 1 1 0 0 0 1 0 2 0 1 1 0 0 0 0 0 1 0 0 1 0 0 0 0 0 0 0 1 1 1 0 0 0 0 2 1 1 1 2 1 1 1 0 0 0 1 1 0 0 0 0 0 0 1 1 1 1 2 2 1 0 0 0 0 1 1 1 2 0 2 2 2 2 0 0 0 0 0 1 1 0 2 0 0 0 1 1 1 0 1 0 0 1 0 1 0 0 0 1 0 1 0 0 1 1 0 1 1 0 0 0 0 2 0 2 2 0 0 2 2 1 0 1 0 0 0 0 0 1 0 1 0 1 1 1 1 1 0 1 1 2 2 0 2 0 1 0 1 0 1 1 2 2 1 1 1 0 1 1 0 1 1 1 0 1 0 1 2 2 0 0 1 0 0 0 2 2 0 2 0 1 1 1 0 0 1 0 0 0 1 0 0 0 0 0 0 0 0 0 0 1 0 0 0 0 0 1 2 0 0 0 0 0 0 2 1 0 1 1 1 0 2 2 1 0 0 0 1 0 0 0 0 0 1 0 0 0 0 0 2 1 0 0 0 0 0 0 2 0 2 0 0 1 2 0 0 0 1 0 1 1 0 1 0 1 2 1 0 1 0 1 1 0 0 0 1 1 1 1 1 1 1 1 0 1 0 0 0 1 1 0 1 0 1 0 2 0 0 2 1 0 0 1 0 1 0 0 1 0 0 0 0 0 0 0 0 0 2 0 1 2 2 0 1 0 0 2 0 0 1 0 1 1 0 0 0 0 2 0 0 0 0 0 0 0 0 0 0 0 0 0 1 1 0 0 0 0 0 0 0 1 0 0 0 0 0 0 0 1 0 0 1 0 0 1 1 1 0 0 2 2 2 1 0 0 2 0 0 0 0 1 0 0 1 1 0 0 0 0 0 1 1 1 0 1 2 2 2 0 0 0 0 2 0 2 1 2 1 1 0 0 1 2 2 0 0 1 1 1 1 2 2 1 1 2 0 1 0 0 0 2 0 0 1 0 1 0 0 1 0 1 0 0 0 0 1 0 1 1 0 1 0 0 1 0 0 1 1 0 1 0 1 1 1 1 1 0 0 1 1 0 2 0 0 0 0 2 0 0 0 0 1 1 2 0 2 0 0 0 0 0 1 2 2 0 1 0 0 0 2 0 0 0 2 2 1 1 1 1 0 0 1 1 0 0 1 1 2 0 0 1 2 1 0 2 0 1 0 0 2 1 0 0 2 0 0 2 0 0 0 0 1 1 0 0 2 1 0 0 1 1 0 0 2 0 2 0 0 0 0 2 1 1 0 0 1 0 2 1 2 0 1 0 0 0 0 0 0 0 2 0 1 0 0 0 1 1 1 1 2 0 0 2 0 0 0 1 0 0 0 1 2 1 0 0
6 0 0 0 0 0 0 1 0 0 0 1 1 1 0 0 0 1 0 1 1 1 1 1 1 1 0 0 1 2 2 1 2 2 0 0 0 2 0 0 0 0 1 1 0 0 1 0 1 1 1 2 0 1 1 0 0 0 0 2 0 1 0 2 0 0 0 1 0 0 0 1 2 2 1 2 1 0 0 2 0 2 1 0 1 0 0 0 0 1 0 0 1 1 0 2 0 0 0 0 1 0 1 0 2 0 2 0 1 1 0 1 1 2 2 2 2 0 2 0 0 0 2 2 1 1 0 1 1 0 1 0 0 0 0 0 0 0 0 0 1 1 0 0 0 0 0 0 0 0 0 0 0 0 0 0 1 1 0 1 2 1 0 0 1 2 1 0 0 0 0 1 0 2 0 0 0 0 0 0 0 0 0 1 0 0 1 1 0 0 2 2 1 0 1 1 2 0 0 0 0 0 0 0 1 0 1 1 1 0 0 0 2 0 1 1 1 1 0 0 1 1 0 0 0 0 0 0 0 0 0 0 0 0 1 0 0 1 0 0 0 1 1 0 0 1 1 0 1 1 1 0 0 0 0 0 1 0 1 0 1 0 1 1 0 0 1 1 2 0 0 1 0 0 0 0 0 0 2 0 1 0 0 1 1 1 1 2 2 2 1 1 2 0 2 0 1 0 0 1 0 0 1 0 0 0 1 2 0 0 0 2 1 0 1 0 0 1 0 0 1 2 2 1 2 0 0 1 0 1 0 1 0 0 0 0 0 1 1 0 1 1 0 0 0 0 1 0 1 0 0 1 1 0 1 1 1 0 0 2 2 2 2 0 2 1 0 0 0 2 0 0 0 2 1 0 0 2 1 2 2 1 0 0 0 0 0 0 0 1 0 0 0 1 2 0 0 0 1 1 0 1 0 2 1 0 0 1 0 0 1 0 0 0 1 1 1 0 0 0 0 2 0 0 1 2 2 1 1 0 1 0 0 1 0 1 0 0 0 0 1 1 2 0 0 2 0 0 0 0 0 0 1 2 1 1 0 2 2 2 1 0 0 0 0 2 0 0 2 0 1 1 1 1 1 0 2 0 0 0 1 1 2 2 0 0 0 0 2 0 2 0 0 1 1 1 0 2 2 1 1 0 2 0 2 0 1 1 0 1 0 0 1 1 1 0 0 2 0 1 0 1 2 2 1 0 0 0 0 2 0 2 1 1 1 0 0 0 2 1 1 1 1 1 1 1 1 1 1 0 0 0 0 1 1 1 1 2 0 0 1 0 1 2 1 0 2 1 1 0 1 1 0 0 0 0 0 1 0 0 0 0 1 1 1 1 0 0 0 0 0 0 0 0 0 0 0 0 0 0 0 2 1 0 1 2 1 0 1 0 1 0 0 2 0 1 1 1 1 0 1 0 0 0 0 0 2 2 0 0 0 0 0 0 2 1 1 0 1 1 2 1 0 2 2 0 1 0 1 0 2 2 1 0 0 2 0 2 1 0 0 0 0 1 0 1 1 1 1 1 0 2 0 0 1 2 2 1 0 1 0 1 1 1 1 0 0 0 0 0 0 0 0 1 1 0 0 0 0 1 1 0 0 0 2 0 0 1 1 0 0 0 0 2 1 2 1 1 0 0 0 0 0 0 2 1 0 0 1 0 1 1 0 0 0 0 0 0 0 1 1 0 0 0 0 2 0 1 0 1 1 1 0 0 0 1 1 0 0 0 0 0 2 2 0 1 2 2 2 2 1 0 0 1 1 0 1 0 1 1 2 2 0 0 0 2 0 2 2 2 0 0 2 0 0 1 0 0 0 0 1 1 1 1 1 2 1 0 0 2 2 0 0 2 0 2 0 1 2 1 1 1 0 2 0 0 1 2 0 0 0 0 1 1 0 1 1 1 0 0 1 0 1 0 0 0 1 1 0 0 1 0 0 2 0 0 0 0 1 1 1 2 0 0 0 0 1 2 1 0 0 0 1 1 0 1 0 0 0 0 0 2 1 1 0 0 0 2 1 0 0 0 0 1 1 1 1 0 0 1 0 2 1 0 2 0 1 0 0 0 0 0 1 1 2 0 0 2 2 1 0 1 0 1 0 0 1 2 0 1 0 0 1 2 0 0 0 2 0 0 0 1 1 2 0 0 0 0 0 0 2 0 2 0 0 0 0 2 1 2 0 0 1 0 0 0 0 0 0 0 0 0 1 1 0 0 1 0 1 0 0 0 1 1 0 1 1 0 0 1 0 0 0 2 0 0 0 0 1 0 1 1
7 0 1 0 0 1 1 1 0 1 1 0 0 2 0 0 1 1 2 1 1 0 0 0 2 0 1 0 2 1 1 1 2 1 0 0 2 2 0 1 1 0 0 1 0 1 0 0 2 0 0 2 0 1 0 1 0 0 0 1 0 0 0 0 0 0 0 0 0 0 0 0 2 2 1 2 1 1 1 1 1 2 2 1 1 0 0 1 0 2 0 0 0 0 0 0 0 0 0 0 2 0 0 0 2 0 2 1 1 0 0 1 0 0 0 0 0 0 1 1 1 0 1 1 0 1 0 1 1 0 1 0 1 0 0 0 2 0 0 0 0 2 1 0 0 0 0 0 0 0 0 0 0 0 0 0 1 1 0 1 1 0 0 1 1 1 0 0 2 0 0 1 1 1 0 0 0 1 2 2 2 0 0 2 1 1 1 1 0 0 2 2 0 1 1 1 1 0 0 1 1 1 0 0 0 0 2 1 0 0 1 1 1 0 0 1 0 2 1 0 1 1 0 1 0 1 0 1 0 0 1 2 0 1 0 1 0 2 0 2 0 0 2 0 0 1 0 0 0 0 0 0 1 0 1 0 1 0 0 0 0 0 0 0 0 0 0 0 1 0 0 1 0 2 0 0 1 1 2 1 0 0 2 2 1 0 2 2 1 2 1 0 2 0 2 0 2 1 0 2 1 1 1 0 0 0 2 0 0 0 0 1 2 0 1 0 0 0 0 0 2 0 1 1 0 0 0 1 2 2 0 2 0 0 0 0 0 2 0 1 1 0 1 0 0 0 1 0 1 0 0 0 0 0 0 1 1 1 0 1 1 2 1 1 1 0 0 2 2 0 2 2 1 2 1 0 0 1 1 2 1 1 0 1 1 1 0 0 0 2 1 1 0 0 2 0 0 1 1 1 0 1 0 0 0 1 0 0 0 0 1 0 0 0 1 1 1 0 0 0 0 2 2 0 0 2 0 0 0 0 1 1 0 2 0 1 0 0 1 0 0 1 1 1 1 1 0 0 0 0 0 0 0 2 0 0 0 0 0 1 2 0 0 0 0 0 0 0 2 0 0 0 2 0 2 0 1 0 0 1 1 1 1 0 1 1 0 1 0 0 1 0 1 1 0 0 0 0 0 2 0 1 2 0 2 0 0 1 0 0 0 0 0 2 0 0 0 2 0 1 1 1 2 2 1 1 1 0 0 2 0 0 1 1 1 1 2 0 0 0 0 0 0 0 0 0 0 1 2 0 0 0 1 0 2 2 0 0 0 0 0 0 0 1 1 0 1 2 2 2 0 0 1 0 0 0 1 2 0 2 0 1 1 0 1 0 0 1 0 0 1 0 0 0 0 0 1 0 0 0 1 1 0 0 2 2 0 0 2 2 0 0 0 0 2 0 0 0 0 0 2 0 0 0 1 0 1 0 0 0 1 0 0 0 2 0 2 0 0 1 1 0 0 2 2 0 1 0 1 0 1 2 0 2 0 1 0 0 0 0 0 0 2 1 0 1 2 2 0 0 0 0 0 0 0 1 1 1 1 1 1 1 2 2 2 2 0 0 0 1 0 1 0 1 1 0 0 0 2 1 0 1 0 0 1 2 2 1 1 0 1 0 0 2 0 1 0 1 0 0 0 1 1 0 1 2 0 0 0 0 0 0 0 1 1 1 1 0 1 2 0 0 0 0 0 1 0 1 0 0 0 0 1 0 0 0 0 0 0 0 0 0 2 1 0 1 2 2 2 2 1 0 2 0 0 1 1 0 2 2 2 2 0 0 0 1 0 2 0 2 0 2 1 1 1 0 0 0 0 0 0 1 1 2 1 0 1 1 0 2 1 1 1 1 1 2 0 1 1 1 1 1 1 2 0 0 1 1 1 0 1 1 2 2 0 1 1 0 1 1 1 0 2 0 1 1 0 1 1 0 0 1 0 2 0 1 0 0 0 0 0 0 0 0 0 0 1 1 1 0 0 0 0 2 0 0 0 1 2 1 1 0 1 0 0 0 0 2 1 1 1 0 0 1 1 1 1 0 0 0 0 2 1 1 2 1 0 1 1 1 0 1 1 0 2 0 0 1 2 0 0 2 0 1 0 0 0 1 0 0 1 1 0 2 0 0 0 0 1 0 0 0 2 1 0 0 0 2 0 0 2 0 2 0 0 0 0 2 1 2 0 1 0 0 1 1 1 0 0 0 0 0 0 0 1 0 1 0 0 1 0 0 0 0 0 0 0 0 0 1 0 0 0 2 1 0 0 1 2 1 1 1
8 0 0 0 0 1 1 1 0 1 1 0 0 0 0 0 0 0 1 0 1 0 1 1 1 0 0 0 2 2 2 0 2 2 0 0 1 2 0 0 0 0 0 0 1 1 1 0 1 0 0 0 0 0 1 0 0 0 2 0 1 1 0 1 1 1 1 1 0 0 0 1 2 2 2 2 0 1 1 0 1 2 2 1 1 0 1 0 0 2 0 0 0 0 1 1 0 2 2 2 1 0 0 0 2 1 2 0 1 1 0 2 1 2 1 1 2 0 0 0 0 0 2 2 0 0 0 1 0 1 1 0 1 0 0 0 0 0 0 0 0 2 0 0 1 0 0 0 0 0 0 0 1 0 1 0 0 0 1 2 1 0 0 1 1 1 0 1 1 0 0 2 1 1 1 0 1 1 1 1 1 0 0 2 0 0 2 2 0 0 1 2 0 1 1 2 0 0 0 1 1 0 0 2 1 0 1 0 0 1 0 1 1 1 2 0 0 1 0 0 1 1 1 0 0 2 2 0 0 0 0 1 0 0 1 0 0 2 0 2 0 0 2 0 1 2 1 0 0 0 0 1 0 1 1 0 0 0 0 0 0 0 1 1 1 1 0 0 2 1 1 1 0 1 0 0 1 0 1 0 1 1 2 2 2 0 2 1 1 2 0 1 1 1 1 0 2 1 0 0 1 1 2 2 1 0 0 2 1 0 0 0 1 0 1 0 2 0 0 0 0 2 2 1 1 0 0 0 2 1 0 1 0 0 0 1 0 1 2 0 0 0 0 0 0 0 0 0 0 0 0 0 0 0 0 0 1 1 0 1 2 2 2 0 2 0 0 1 1 1 1 1 1 2 1 0 0 1 0 1 1 1 0 2 0 2 0 0 0 0 0 0 1 0 1 1 2 0 0 0 0 1 0 0 0 1 1 1 0 1 0 0 2 2 0 2 0 0 0 0 1 1 0 1 0 1 0 2 2 0 0 1 0 2 0 0 0 1 1 0 1 0 1 1 0 2 0 0 2 0 0 1 0 1 1 0 1 1 1 0 2 0 0 0 0 0 0 1 1 1 0 1 2 0 0 2 0 0 0 1 0 1 2 0 2 2 0 1 0 0 1 1 1 1 1 2 0 0 0 2 0 2 0 2 0 2 2 0 1 0 1 1 0 0 1 0 1 2 0 1 0 2 1 1 0 0 0 0 0 2 0 2 0 0 0 0 2 1 1 1 0 0 2 0 0 0 0 1 1 0 0 0 1 2 1 0 1 1 0 1 0 0 0 2 1 0 2 1 1 1 0 1 1 0 1 0 1 1 0 0 0 0 2 2 2 0 0 0 0 0 0 0 1 0 0 0 0 1 0 0 1 0 0 0 2 2 0 0 2 2 0 0 0 0 1 1 0 0 1 0 0 0 0 0 0 0 2 2 0 0 0 0 2 0 1 1 1 0 0 1 1 2 0 1 2 0 2 0 0 0 1 1 1 0 0 2 0 2 2 2 2 0 1 1 1 1 1 2 0 0 1 0 0 1 1 2 2 0 2 0 0 0 0 0 0 0 0 1 0 1 0 1 0 1 1 0 0 0 0 0 0 0 0 0 1 2 2 1 1 0 1 0 0 0 0 0 1 1 0 0 0 0 1 0 1 2 0 0 1 0 1 1 0 0 1 1 0 0 0 1 1 0 0 0 1 0 0 0 0 0 0 0 0 0 0 1 0 0 1 0 0 0 2 1 0 1 2 0 2 0 1 0 1 0 0 1 0 2 0 0 0 1 1 1 1 1 1 1 2 2 1 0 2 0 0 0 0 2 0 0 0 2 1 2 1 0 1 0 1 2 2 0 1 1 1 2 0 2 2 2 2 2 0 2 0 0 1 0 1 0 1 0 0 0 1 0 0 0 0 1 1 0 1 0 0 0 1 1 1 1 0 0 0 2 0 0 0 0 0 0 1 2 0 0 0 0 0 0 1 0 1 0 1 1 0 0 0 1 2 2 2 0 1 0 0 0 0 1 0 1 1 0 0 1 2 2 2 0 0 1 0 2 0 0 2 1 1 0 0 2 0 1 0 1 1 2 0 1 2 0 1 1 1 1 1 0 2 1 0 0 0 1 1 2 0 1 1 0 0 0 0 0 1 0 0 1 0 1 0 1 1 0 2 0 1 0 1 2 2 2 0 0 0 0 1 1 1 0 1 0 0 0 1 1 0 0 1 0 1 0 0 0 1 1 0 0 0 0 0 2 0 0 0 1 0 0 0 0 1 1 1 1
9 0 0 1 1 0 1 2 1 0 1 0 1 2 1 1 1 0 2 2 0 0 1 0 2 0 0 0 1 2 2 1 0 1 1 0 1 1 0 1 1 0 0 0 0 0 0 0 2 0 0 1 1 1 1 0 0 0 1 0 1 1 0 1 0 0 0 0 0 0 0 1 1 2 0 2 2 1 1 0 1 2 2 0 0 0 0 2 2 2 1 1 2 2 0 1 0 0 0 0 2 0 1 0 2 0 2 0 0 0 0 2 0 2 0 0 1 0 0 1 1 0 2 2 0 0 0 0 0 0 0 0 0 0 1 1 0 0 0 0 0 2 1 0 0 1 1 0 1 1 0 1 0 0 0 1 1 1 2 0 0 1 0 1 1 2 1 1 1 0 0 1 1 1 0 0 0 1 1 1 1 0 0 1 1 1 0 0 0 0 1 2 0 2 2 0 1 0 0 0 0 0 0 2 1 0 1 0 2 0 0 1 2 0 2 0 0 0 1 0 2 2 0 0 0 0 0 0 0 0 1 1 0 0 2 0 0 1 0 1 0 0 2 0 0 2 0 0 1 1 1 0 1 0 0 0 1 1 0 1 0 1 0 1 0 0 1 0 2 1 1 1 0 2 0 0 0 0 1 0 1 1 0 0 2 2 0 1 0 1 0 0 2 0 2 0 2 1 0 0 0 0 1 1 0 0 0 2 0 0 0 0 1 0 1 0 0 0 0 0 1 1 0 1 2 0 0 2 1 1 0 2 1 0 0 1 0 2 0 1 0 1 0 0 1 0 2 1 1 1 1 0 0 0 0 0 0 1 0 0 0 0 0 1 0 0 0 1 1 1 1 1 0 2 1 0 0 2 0 2 1 1 0 0 1 1 0 0 0 0 1 1 0 0 2 1 0 0 0 0 0 0 0 1 0 0 0 0 1 0 0 0 0 0 2 2 0 0 1 0 0 1 0 1 1 2 1 0 0 0 1 0 0 2 0 2 0 1 1 0 1 1 2 0 0 0 0 1 1 1 0 0 1 2 1 1 0 1 0 1 2 0 1 1 0 1 1 0 2 0 0 1 2 0 0 1 0 0 0 0 0 2 0 0 0 1 0 1 0 0 1 1 0 1 2 2 0 1 1 2 0 1 2 0 2 1 1 0 0 1 0 1 0 2 0 0 0 2 0 0 0 1 2 2 1 1 1 1 1 1 1 0 2 0 1 1 1 1 2 0 0 0 0 0 0 1 0 1 1 1 0 1 0 2 2 0 0 0 0 0 1 0 0 0 0 0 0 2 2 0 2 0 1 0 0 0 1 1 0 0 0 0 1 1 1 1 0 2 1 1 0 0 0 0 0 0 1 2 0 0 2 0 0 1 2 2 1 0 0 0 0 0 0 0 1 0 0 0 0 1 1 1 0 0 0 0 2 1 0 0 0 0 0 0 2 0 0 0 1 2 1 1 0 0 0 0 0 1 0 0 0 0 0 2 1 2 0 1 1 0 0 0 1 1 1 0 0 1 0 0 0 1 0 0 1 2 2 1 2 0 0 1 2 0 1 2 1 0 0 0 0 2 0 0 0 0 0 1 1 1 0 0 1 0 2 1 1 2 2 0 0 0 0 0 0 1 1 1 0 0 0 1 0 0 2 2 0 1 0 0 0 0 1 0 1 0 0 0 1 2 1 0 0 0 1 0 0 0 0 0 0 0 0 0 0 2 2 1 0 1 1 1 0 0 1 0 2 1 1 2 0 0 1 0 0 1 0 1 0 0 0 1 0 0 0 2 0 2 0 2 0 2 2 0 2 0 0 1 0 0 0 1 0 1 2 1 2 1 0 2 1 0 0 2 0 2 0 2 2 1 1 0 1 2 0 0 0 1 1 0 0 0 0 1 1 1 0 2 1 0 0 0 2 0 1 1 1 0 0 0 0 0 0 2 0 0 0 0 0 0 1 1 1 0 1 2 1 0 1 0 0 0 2 1 0 0 0 2 2 2 2 0 1 0 0 0 1 1 1 1 1 0 2 1 2 1 2 0 0 1 0 2 2 2 2 1 1 1 0 2 1 2 1 0 0 2 0 1 2 0 1 1 0 1 1 0 2 1 0 0 1 0 1 2 0 0 0 1 0 1 0 0 2 2 1 0 1 1 0 0 0 0 2 0 0 0 2 2 2 1 1 0 1 0 2 2 2 0 2 1 0 0 0 0 0 2 0 0 0 0 0 0 0 1 0 0 0 1 1 1 0 0 0 1 1 0 0 0 0 0 1 1
10 0 1 0 0 0 1 2 0 0 0 1 1 2 0 0 0 0 1 0 1 0 0 0 2 0 0 0 2 2 2 2 0 0 1 2 2 2 0 1 1 0 0 0 0 0 1 0 1 0 0 0 1 1 0 0 0 0 0 1 0 1 0 0 0 0 0 0 0 1 1 1 2 2 2 2 0 1 1 0 1 2 1 0 1 0 0 1 1 2 1 1 1 0 1 1 0 1 1 1 2 0 0 0 2 1 2 1 1 0 1 2 1 1 2 2 2 0 0 2 2 0 2 2 0 2 0 0 0 0 0 0 0 0 0 0 1 0 1 0 1 1 0 0 1 1 1 1 1 0 1 0 1 0 0 0 1 0 1 1 2 1 0 2 1 2 0 1 1 1 0 1 0 2 0 1 0 1 1 1 1 0 1 2 0 0 2 2 1 1 1 2 0 1 1 1 1 0 0 0 0 0 0 1 2 0 0 0 2 0 0 0 1 0 1 1 1 1 1 1 0 0 1 1 0 1 1 0 0 0 0 1 1 0 2 1 0 1 1 0 0 0 2 0 0 1 0 0 1 1 1 0 0 0 0 0 1 0 0 1 0 1 0 0 0 0 1 1 2 1 0 1 0 0 1 1 0 0 2 0 1 0 2 2 2 0 2 0 0 1 0 2 1 1 1 0 2 2 0 2 0 0 1 0 0 0 1 1 2 0 0 1 2 0 0 0 0 0 2 2 0 2 0 0 0 0 0 1 1 1 0 1 1 0 0 0 0 0 2 0 0 0 1 1 0 0 2 0 0 1 1 0 0 1 0 1 1 1 0 2 2 2 1 0 1 0 0 1 2 0 2 2 0 2 1 1 0 2 1 2 0 0 0 0 2 0 0 0 0 0 0 0 1 0 2 1 1 0 1 1 0 1 0 1 1 1 0 0 0 0 0 0 0 0 2 2 0 0 0 0 0 2 1 1 1 2 0 0 0 0 2 0 2 0 2 0 0 1 1 1 1 1 2 0 1 2 0 0 0 0 0 1 0 1 1 0 1 0 0 0 2 0 1 1 0 1 0 0 2 0 1 1 2 1 0 0 0 0 0 0 0 2 0 0 0 1 0 0 0 0 0 1 0 2 0 0 1 1 1 2 0 0 1 2 0 1 1 1 0 1 0 0 0 1 1 0 0 2 0 0 0 2 2 1 0 0 0 0 0 2 0 1 2 0 1 1 2 1 2 2 0 0 0 0 0 0 0 0 2 0 0 0 0 1 1 2 0 1 0 0 0 0 0 2 2 0 2 0 0 0 0 0 2 0 0 1 2 2 0 2 0 1 2 1 2 0 1 0 0 0 1 0 1 1 1 0 2 1 0 0 1 1 1 1 2 2 0 0 1 1 1 0 0 1 1 0 0 0 0 0 1 0 1 1 0 0 1 1 0 0 0 0 2 0 1 0 1 0 0 0 2 1 0 1 2 0 2 0 0 0 1 1 1 1 0 2 0 1 1 0 0 0 1 0 1 2 0 1 1 1 0 1 0 0 0 1 2 1 1 1 0 1 2 1 0 0 2 0 1 0 0 0 0 1 1 0 1 0 0 2 2 0 1 0 2 1 1 1 2 0 1 1 0 2 1 2 1 1 1 1 0 0 1 0 1 2 0 0 1 0 1 1 0 0 2 2 1 0 0 1 1 0 0 0 1 0 1 0 0 0 0 0 0 0 1 1 0 0 1 0 0 0 0 1 0 1 1 2 2 1 1 0 2 0 0 0 1 0 2 2 2 2 1 1 1 1 1 1 2 2 1 0 2 0 1 1 0 0 0 0 0 1 2 2 0 0 2 0 0 1 1 0 0 1 0 2 1 2 1 1 1 1 1 2 0 0 0 1 0 1 0 0 0 1 1 2 0 1 1 0 0 1 0 0 0 0 0 0 0 0 0 0 0 1 1 0 2 0 0 0 0 0 0 0 0 1 0 0 1 0 0 0 2 0 0 1 0 0 0 0 1 0 2 0 0 0 0 2 0 1 1 0 2 0 2 2 2 0 0 1 0 2 1 1 1 2 0 0 0 1 1 1 0 0 0 1 0 2 2 1 0 2 0 2 2 0 2 0 0 0 0 0 0 2 0 0 0 1 0 0 0 0 2 1 0 0 0 1 0 1 1 0 1 1 0 0 2 1 0 0 1 0 0 0 2 2 2 0 1 0 0 0 0 0 0 1 1 0 1 0 0 0 0 0 0 0 0 0 0 1 1 1 0 1 0 0 0 0 1 0 0 0
11 0 0 0 0 0 0 1 0 1 1 1 0 0 0 0 0 0 0 0 2 0 0 0 2 0 1 0 2 2 2 1 1 1 0 0 2 2 0 1 1 0 0 1 0 0 1 0 1 1 1 1 0 0 0 1 0 0 0 0 0 1 0 0 0 0 0 1 0 0 0 1 2 2 1 2 0 1 1 0 1 1 2 0 0 0 0 0 0 2 0 0 1 1 1 1 0 1 1 1 1 0 1 0 2 0 2 1 1 0 0 2 1 2 0 1 2 1 1 0 0 0 1 1 0 0 0 1 1 0 1 1 0 0 0 0 0 0 0 0 0 2 0 0 1 1 0 0 0 0 0 0 0 0 0 0 2 2 0 1 0 1 0 1 0 1 0 1 0 0 0 2 0 2 0 0 1 1 1 1 1 0 0 2 0 0 2 1 0 0 1 1 1 0 1 1 1 0 0 1 1 0 0 1 1 0 1 0 1 0 1 1 1 2 1 1 1 0 1 0 1 1 0 0 0 1 0 0 0 0 0 0 0 0 2 0 0 2 0 1 0 0 1 0 0 1 0 0 0 0 0 0 0 1 1 0 0 0 0 0 0 0 0 2 0 0 1 0 1 0 0 1 1 1 0 0 0 0 2 0 1 0 1 1 1 0 1 0 0 1 0 1 2 0 2 0 2 1 0 1 1 0 1 0 0 0 2 2 1 0 0 0 2 0 2 0 0 0 1 1 0 2 1 1 0 0 0 1 1 1 0 2 0 0 0 0 0 1 1 1 0 0 1 0 0 0 1 0 0 0 0 2 0 0 0 1 0 0 0 1 2 2 1 0 1 1 0 2 2 0 2 2 0 2 0 0 0 2 0 2 0 0 0 1 0 1 0 0 0 1 0 0 2 0 2 0 0 1 0 0 0 0 0 1 0 0 1 0 0 0 0 0 0 0 1 1 1 0 0 0 0 2 1 0 2 2 1 0 0 0 0 1 0 2 0 1 0 1 0 0 2 0 1 1 1 2 1 1 1 0 0 1 1 2 1 1 0 1 1 1 2 0 1 0 0 2 1 0 2 0 0 0 1 1 1 0 1 0 0 0 1 2 1 0 1 2 0 0 0 0 0 2 1 2 1 1 1 1 1 2 0 1 2 0 2 0 0 1 0 1 0 0 0 1 0 0 0 2 0 0 0 2 2 2 2 0 0 1 1 1 1 0 2 1 2 0 2 2 2 0 2 2 1 1 1 0 0 1 1 0 0 0 0 1 2 1 0 0 0 0 0 0 0 2 1 0 2 0 0 0 0 1 1 0 1 0 1 2 0 1 1 1 0 0 0 0 0 1 0 0 0 0 1 0 0 0 1 0 0 0 1 1 1 0 0 1 0 0 1 1 0 0 0 1 1 1 1 0 0 1 0 1 0 0 0 0 2 0 0 0 0 0 0 0 1 1 1 0 1 1 1 0 0 1 2 0 2 0 0 0 0 2 2 0 0 2 0 2 2 0 0 0 0 0 1 2 1 2 0 0 1 0 1 0 0 2 1 1 2 0 0 0 2 1 1 1 1 1 0 1 0 1 1 2 0 0 0 0 0 0 0 0 0 0 1 2 2 2 2 1 1 1 0 1 0 0 0 1 1 1 0 1 0 0 2 0 0 0 2 0 0 0 0 0 0 0 0 0 0 2 1 1 0 0 1 0 0 0 0 0 0 0 0 1 0 1 0 0 0 0 0 0 1 0 0 0 1 1 0 2 0 1 1 0 0 0 2 0 1 1 1 1 0 1 0 1 0 1 2 2 1 0 2 0 1 0 0 1 0 1 0 2 2 2 0 0 0 0 0 2 2 0 2 0 2 2 0 2 2 1 1 2 1 2 0 0 0 2 0 0 0 0 0 1 0 2 0 1 0 0 0 0 0 0 0 0 0 1 0 0 1 0 0 2 0 0 0 0 1 1 0 1 0 0 0 1 1 0 0 0 0 2 2 0 0 0 0 1 1 1 1 0 0 0 0 0 0 1 0 2 2 0 0 1 2 2 2 0 0 0 1 1 2 2 2 0 2 0 1 2 0 2 0 0 1 1 0 0 2 0 0 2 0 0 0 0 0 0 0 0 0 1 1 2 0 0 0 1 0 1 0 0 2 1 0 0 0 1 0 0 0 0 1 1 0 0 1 1 0 1 0 1 0 1 0 1 1 0 0 0 0 0 0 0 0 1 1 0 2 0 0 0 1 1 0 1 1 0 1 2 0 0 0 2 0 1 0 0 1 0 0 0
12 0 0 1 0 1 2 2 0 0 0 0 1 1 0 0 0 0 1 0 2 0 1 2 0 1 1 0 2 2 2 0 1 1 0 0 1 2 0 1 1 0 2 2 0 0 0 0 2 0 0 1 0 0 0 1 0 0 1 1 0 2 0 1 0 0 0 1 0 0 0 1 1 2 1 2 1 0 0 0 0 1 2 2 2 0 1 1 1 2 1 1 1 1 0 1 0 1 1 1 0 1 1 0 2 1 2 0 0 0 0 2 1 1 0 0 0 0 1 1 1 0 2 1 0 1 0 0 0 0 1 1 0 0 0 0 0 0 1 0 1 1 2 0 0 1 0 1 1 1 1 0 1 0 0 1 2 0 0 1 2 1 0 1 0 1 0 0 2 1 0 2 1 1 1 0 0 0 0 0 0 0 1 2 0 0 2 0 0 0 0 0 1 1 2 2 2 0 0 1 1 0 0 0 1 0 1 0 1 0 0 0 1 0 2 2 1 1 1 1 1 1 0 1 0 0 0 1 1 1 0 0 0 0 2 0 0 1 0 1 0 0 1 0 0 0 0 0 0 0 0 0 0 0 0 0 1 0 0 1 0 1 0 0 0 0 0 0 2 0 0 0 0 1 1 1 0 0 1 0 0 1 1 1 0 1 0 1 0 2 2 2 1 0 1 0 2 0 0 2 0 0 2 2 0 0 0 2 0 0 0 1 1 0 0 0 1 0 1 1 1 1 2 0 2 0 0 1 1 1 0 2 0 0 0 0 0 0 1 0 0 0 1 0 1 0 2 0 1 1 1 0 0 0 0 1 1 1 0 2 2 2 0 0 0 1 0 0 0 2 0 0 0 2 0 0 0 1 1 1 2 0 0 2 1 0 0 0 0 1 1 1 0 0 2 0 0 1 2 2 1 2 1 0 0 0 1 2 0 0 1 0 1 1 1 2 0 1 0 1 0 1 1 1 0 2 0 0 0 1 1 1 0 2 0 2 0 0 0 0 1 1 1 1 0 0 0 0 0 1 0 1 2 2 2 2 0 1 1 1 1 0 0 0 0 2 0 1 2 1 0 1 1 1 1 0 1 0 0 0 1 1 1 1 0 0 0 1 1 1 1 0 0 0 0 0 1 1 1 2 0 1 2 1 2 2 2 0 0 1 0 0 1 1 0 0 0 2 0 1 1 1 2 2 0 1 1 0 0 2 0 0 1 0 0 0 2 1 1 2 2 2 0 0 0 1 0 1 1 0 0 0 0 1 2 1 0 0 1 0 0 0 0 1 1 0 1 0 0 0 0 1 0 0 0 0 0 2 0 1 0 0 1 1 0 1 0 1 0 0 0 1 0 0 1 0 0 0 0 0 1 1 2 0 0 0 0 0 2 2 0 0 0 1 0 1 1 0 0 0 0 0 0 0 0 1 2 1 0 0 1 0 0 0 1 1 0 1 0 2 0 1 0 1 1 0 0 0 0 0 0 2 0 1 1 1 0 2 2 0 0 0 1 0 2 2 0 2 0 0 1 0 0 0 0 0 0 1 2 0 0 0 2 2 1 1 1 1 0 0 0 0 0 2 1 1 0 1 0 1 1 0 0 0 1 2 1 0 2 0 0 0 1 0 0 1 0 2 1 1 0 1 0 1 0 1 1 0 1 0 1 1 0 0 0 0 0 0 0 1 0 0 0 0 1 1 1 0 0 0 0 0 0 0 0 2 1 0 0 0 0 0 2 0 0 0 2 1 1 1 0 0 2 1 1 2 1 1 1 1 1 1 1 0 2 0 1 2 0 2 0 2 2 1 1 1 0 0 0 1 0 1 2 2 0 0 1 0 2 2 2 0 0 1 1 1 1 2 2 2 1 2 2 2 0 0 0 2 0 0 0 0 1 1 0 2 0 0 0 0 0 0 1 0 0 0 1 1 0 0 0 0 0 2 0 0 0 2 0 0 1 2 0 0 0 0 1 0 2 0 0 0 0 1 0 0 1 1 1 1 2 0 2 1 0 0 0 2 0 2 2 0 0 1 0 0 1 0 0 1 0 1 2 2 2 0 1 1 0 0 0 0 0 0 0 1 0 1 2 1 0 2 0 2 0 0 0 1 0 0 0 0 0 2 0 0 1 0 0 0 0 0 1 0 0 1 0 0 0 0 1 0 2 0 0 0 0 1 0 1 0 1 0 0 1 1 1 0 1 0 0 0 0 0 0 2 0 0 2 1 1 0 0 0 0 0 0 0 0 2 1 1 0 0 0 0 0 0 2 0 1 1
13 0 0 1 1 0 2 2 0 2 2 0 1 2 0 0 1 0 0 0 2 0 2 1 1 1 1 0 1 2 2 0 0 0 0 0 2 1 1 0 0 0 1 1 0 0 1 0 1 0 0 0 0 2 0 1 0 0 1 2 0 0 0 1 0 0 0 0 0 1 1 0 0 2 0 2 2 0 0 1 0 2 2 1 1 0 0 0 0 2 0 0 1 1 0 1 1 1 1 1 2 0 0 0 2 1 2 0 0 0 0 2 1 1 1 1 2 0 0 2 2 0 2 2 0 0 0 1 1 0 0 0 0 0 0 0 0 0 0 0 0 2 0 0 1 2 0 0 0 0 0 1 0 0 0 0 1 1 0 1 1 1 1 0 0 1 0 0 2 0 0 1 1 1 0 0 2 0 0 0 0 0 0 2 0 0 2 2 1 1 1 2 0 1 1 1 0 0 1 0 0 1 0 0 1 0 0 1 2 1 1 2 0 0 0 0 1 0 1 0 1 1 1 0 0 1 1 0 0 0 0 0 0 0 1 0 0 2 0 2 0 0 2 0 1 2 1 0 1 1 1 1 0 0 0 1 0 0 0 0 0 0 0 0 1 1 1 1 1 0 0 2 0 1 0 1 1 0 0 0 0 2 1 2 1 0 1 1 0 1 0 0 2 0 2 0 2 1 0 1 1 0 0 0 0 0 0 2 0 1 0 2 2 1 1 0 0 2 0 0 0 1 0 1 2 0 0 1 1 1 0 0 2 0 0 0 0 2 0 0 0 0 2 0 0 1 0 1 1 1 1 0 0 1 0 0 1 1 0 0 1 0 2 0 2 1 0 2 2 0 2 2 2 2 2 0 0 2 0 1 1 0 0 0 0 1 0 1 1 0 0 0 0 0 2 0 0 0 1 1 1 1 0 2 1 0 0 1 0 0 1 0 0 0 1 1 1 0 0 0 1 2 0 2 2 2 2 1 1 1 0 2 1 1 1 0 0 1 0 0 1 1 2 0 0 2 0 0 0 0 0 0 0 2 0 0 0 1 0 1 1 0 0 0 0 1 1 0 2 0 0 0 2 0 1 1 1 0 0 0 0 2 0 0 0 1 0 1 1 0 1 0 0 1 1 0 2 1 1 2 0 0 1 1 1 1 1 0 0 0 0 0 0 2 0 0 0 2 0 2 0 0 2 2 1 0 0 1 1 1 1 0 1 0 1 0 2 1 2 2 0 0 0 0 0 0 0 1 2 0 0 0 1 0 2 2 0 2 0 1 0 0 0 2 0 0 2 0 0 0 0 0 0 0 0 0 1 1 0 0 1 0 1 0 1 0 1 1 0 0 0 0 2 0 2 0 0 0 0 0 0 2 1 0 2 2 2 0 2 2 1 0 0 1 0 1 1 0 0 0 1 0 0 0 1 0 1 2 0 0 0 0 0 0 2 0 1 0 0 0 0 0 0 0 2 0 2 0 1 0 1 1 1 1 0 2 0 2 2 0 0 0 0 0 0 2 2 2 0 0 0 0 0 0 1 1 1 1 1 1 0 0 2 2 0 1 1 1 1 0 0 0 1 1 0 0 0 1 0 1 1 1 0 1 0 2 0 2 2 0 1 0 0 2 0 0 1 1 1 1 0 0 1 1 1 2 1 0 1 0 1 1 0 0 0 0 0 0 0 0 0 0 1 1 2 0 0 2 0 1 1 1 0 0 0 2 1 0 2 0 0 0 1 2 0 1 2 1 2 0 1 0 2 0 0 0 1 1 1 1 2 2 0 0 0 1 0 0 2 2 2 0 1 0 1 1 0 1 0 0 0 1 0 2 2 1 1 0 0 2 2 0 0 1 2 1 0 1 2 2 2 1 0 2 0 0 1 1 1 1 1 1 1 1 0 0 0 0 1 0 0 0 2 0 1 1 1 0 0 0 0 0 0 1 1 0 1 0 0 0 2 2 1 0 1 0 2 1 2 0 1 1 0 1 0 0 0 1 0 0 0 0 2 0 0 0 0 1 0 1 1 0 1 0 2 2 2 0 0 0 0 1 1 1 2 1 1 1 0 0 0 0 0 0 1 1 0 1 2 1 0 2 0 0 0 0 1 1 0 0 0 0 0 0 0 1 1 2 0 0 0 1 1 0 0 0 0 0 0 0 1 0 1 0 1 0 1 2 1 0 0 0 1 0 0 1 1 0 2 0 0 0 1 1 0 0 2 0 0 0 0 0 0 0 1 0 1 0 0 1 0 0 0 2 1 0 0 0 0 0 0 0
14 0 1 0 0 0 1 2 1 0 1 0 1 1 1 1 1 0 1 0 1 0 1 0 2 0 0 1 1 2 2 0 0 1 1 1 1 1 1 0 0 0 1 1 0 1 0 0 2 0 0 0 1 1 0 0 0 0 2 0 0 1 0 0 2 2 2 0 0 0 0 0 2 2 2 2 0 1 1 0 1 2 2 1 1 0 1 0 0 1 0 0 2 0 0 0 0 1 1 1 1 0 1 0 2 0 2 0 0 0 0 2 0 1 2 2 2 0 0 2 2 0 1 1 0 1 0 1 1 0 0 0 0 0 0 0 0 0 0 0 1 1 0 0 1 0 0 0 1 1 0 0 0 0 0 1 0 1 0 2 2 1 1 0 2 2 0 2 0 0 0 1 1 1 0 0 1 1 0 1 1 1 0 2 1 1 1 2 0 0 1 1 0 2 2 1 1 0 0 1 1 0 0 0 1 0 2 1 1 1 0 1 1 0 2 1 0 0 1 1 0 0 0 0 1 1 1 0 0 0 0 1 0 1 2 0 1 2 0 0 0 1 2 0 1 2 1 0 1 0 0 0 1 0 0 0 1 1 0 1 0 1 1 1 0 0 0 1 1 1 0 2 0 0 0 0 0 0 2 0 2 0 1 0 2 1 1 1 1 1 1 1 1 0 1 0 2 2 0 1 0 0 2 0 0 0 1 2 0 0 0 1 2 1 1 0 0 0 0 0 0 2 1 1 1 0 0 1 0 0 0 2 0 0 0 0 0 2 0 0 0 0 2 0 0 0 1 0 0 0 0 1 0 0 0 1 1 0 0 1 1 1 1 0 1 0 0 1 2 0 2 2 0 2 0 0 0 1 1 2 0 1 0 0 2 1 0 0 0 0 0 0 2 0 2 1 1 2 1 1 1 1 0 1 0 0 1 0 0 1 0 1 0 0 1 1 1 0 0 0 0 2 0 1 1 1 1 0 0 0 2 1 0 1 0 0 0 1 1 1 1 1 2 0 1 2 0 0 0 0 0 0 1 2 1 1 0 1 1 1 1 0 0 1 0 1 1 2 2 0 1 1 2 1 1 0 0 0 0 0 0 1 2 0 1 2 0 0 1 0 1 1 0 2 1 1 1 1 1 1 1 1 2 0 2 0 0 1 0 1 0 0 0 0 0 0 0 2 0 2 1 1 2 2 0 0 0 0 0 2 1 0 2 1 2 1 1 1 2 0 0 0 1 0 1 1 0 1 1 0 0 0 0 2 2 0 0 0 2 0 0 0 1 2 1 1 1 1 1 0 1 1 1 0 1 0 1 1 0 0 0 0 0 0 0 0 0 0 0 0 0 0 1 0 0 0 1 0 1 0 1 2 1 1 1 2 0 0 1 0 0 0 0 0 2 0 0 0 1 0 0 0 0 0 0 0 2 1 0 0 0 0 1 0 2 1 0 1 0 1 0 0 0 0 0 0 0 1 0 0 1 1 1 1 0 1 0 2 2 0 0 0 1 1 1 1 1 2 1 0 0 1 0 1 0 2 2 0 2 0 0 0 2 1 1 1 0 1 0 1 1 1 0 2 1 1 0 0 2 2 0 2 0 0 1 1 1 2 1 0 0 0 0 2 0 1 0 1 1 1 0 1 1 0 1 2 0 0 1 0 1 1 0 0 0 0 1 0 1 1 0 0 0 0 0 0 0 0 0 0 0 0 0 0 0 0 0 1 1 1 1 0 2 2 0 2 2 0 0 2 0 0 2 1 1 0 1 1 1 1 1 2 0 0 0 2 0 2 1 2 0 1 2 2 2 0 0 0 1 1 0 1 1 1 1 1 0 1 0 2 1 0 1 1 1 2 0 2 2 2 2 1 1 2 0 0 0 1 0 0 1 0 1 2 1 2 0 2 1 0 0 0 0 0 0 0 0 1 0 0 1 0 0 2 0 0 0 0 0 0 1 1 1 0 1 1 1 0 0 0 0 0 1 1 0 2 0 0 1 1 1 1 2 0 0 0 1 2 0 1 1 0 0 0 2 1 2 0 0 1 0 2 2 2 2 0 1 0 0 1 0 1 0 0 0 2 0 0 2 0 0 2 0 1 0 0 0 2 0 0 0 1 0 2 0 0 0 0 0 2 0 0 1 1 0 1 1 2 0 0 2 0 1 0 1 1 1 2 2 0 0 0 1 0 0 1 1 0 1 1 0 0 0 0 0 0 2 0 2 0 0 0 0 0 0 0 0 0 1 2 0 0 0 0 0 0 1 1 1 1 1 0
15 0 0 0 0 0 1 1 0 0 0 1 1 2 0 0 0 0 1 2 0 1 0 0 2 0 1 0 1 2 2 0 1 1 1 1 1 0 0 1 1 0 0 0 0 0 1 1 1 0 0 0 0 1 1 0 0 0 1 1 1 1 0 1 1 0 0 0 0 0 0 1 2 2 2 2 0 2 2 0 0 2 2 0 0 0 0 1 1 2 1 1 1 0 1 1 0 2 2 2 0 0 0 1 2 0 2 0 0 0 0 1 1 1 1 1 1 0 0 1 1 0 2 2 1 0 0 1 1 0 1 0 0 0 0 0 1 0 1 0 0 2 0 0 0 1 0 0 0 1 0 0 1 1 1 1 0 1 0 1 1 1 0 1 2 2 0 0 1 2 1 0 0 2 0 1 0 0 0 0 0 0 0 2 0 0 2 2 1 0 2 2 0 1 1 1 2 0 0 1 1 1 0 1 1 0 1 1 1 0 0 1 2 0 2 0 0 0 1 1 0 0 0 0 0 0 0 0 0 0 0 0 1 1 1 0 1 2 0 1 0 1 1 0 0 2 0 0 1 1 1 1 0 0 0 0 1 0 1 0 1 0 0 0 1 1 0 1 2 0 0 0 0 1 1 0 1 1 2 2 0 1 0 1 1 0 0 2 0 2 1 0 1 0 2 0 2 0 0 0 0 0 2 1 0 0 0 2 0 1 0 1 1 0 0 0 0 1 1 1 1 2 2 1 1 0 1 1 2 2 0 2 1 1 0 1 1 0 2 0 0 0 0 0 0 0 2 0 1 2 2 0 0 0 0 2 0 1 0 2 2 2 0 1 0 2 0 1 2 0 2 2 0 2 1 0 0 2 1 1 1 2 0 1 1 0 0 1 1 1 1 1 1 0 2 0 2 1 0 0 0 0 0 1 1 0 1 0 0 0 0 0 1 1 1 2 0 0 1 0 0 0 0 0 2 1 1 0 0 0 1 0 0 0 1 0 0 0 0 0 2 0 1 1 2 2 2 0 0 0 0 1 1 2 0 0 0 2 1 2 1 0 1 1 0 1 0 0 2 0 1 1 2 1 1 1 0 0 0 1 0 2 0 0 0 0 0 1 0 0 1 0 0 2 1 1 1 2 2 1 1 0 2 1 2 1 2 0 0 2 0 0 0 0 0 0 0 2 0 1 1 1 2 2 0 2 1 0 0 2 1 0 2 0 2 0 2 0 1 0 2 2 1 1 1 0 0 1 1 0 0 0 0 2 0 0 0 0 0 0 0 0 0 1 1 0 1 1 1 0 1 1 0 0 0 0 0 2 0 1 0 0 2 2 2 0 0 1 0 0 0 0 0 0 0 0 0 0 0 0 1 1 1 0 1 1 1 0 0 0 0 0 0 0 2 0 0 0 0 0 0 0 0 0 1 0 2 1 0 0 0 0 0 0 2 0 0 0 1 2 2 2 0 1 1 0 1 0 0 0 0 2 1 1 0 2 0 1 1 0 0 0 1 0 1 2 0 2 1 0 0 1 0 0 2 2 2 0 2 0 1 0 2 0 0 2 2 0 0 0 0 0 0 0 0 0 0 0 0 1 1 0 0 0 2 1 1 2 2 0 1 0 0 1 0 1 0 1 1 1 1 0 1 0 1 2 0 1 1 1 0 0 0 1 1 1 1 0 0 1 0 1 0 0 1 0 0 0 0 0 0 0 0 0 1 1 0 0 1 0 0 1 2 2 0 2 2 1 1 2 1 0 1 0 0 1 0 0 1 1 2 2 0 0 0 2 0 1 1 2 1 1 2 1 1 0 0 1 0 0 0 0 1 2 1 0 1 1 0 2 1 0 1 1 1 2 0 2 1 1 1 0 1 2 1 0 1 2 0 0 0 0 0 0 0 1 0 0 0 0 0 0 0 0 0 0 1 0 0 0 0 0 0 1 1 0 1 0 0 1 0 2 0 0 0 0 1 1 2 0 1 0 1 2 0 2 0 1 1 1 1 0 2 0 0 0 1 0 0 0 0 0 1 1 2 1 2 0 0 1 0 2 1 1 2 1 0 1 0 1 0 2 0 0 0 2 0 1 1 0 1 0 0 1 1 0 2 1 0 1 1 0 0 1 0 0 1 0 0 0 1 0 2 1 0 1 0 0 0 0 2 0 1 0 1 0 1 1 0 1 0 1 1 0 1 2 2 0 1 0 0 0 0 0 0 0 0 0 2 1 1 0 1 1 0 1 1 0 1 2 0 0 0 2 0 0 0 0 0 1 0 2
16 0 0 0 1 0 1 1 0 2 2 0 0 1 0 0 0 0 1 1 1 1 1 1 1 0 1 0 1 2 2 1 0 1 0 0 2 2 0 0 0 0 0 0 0 0 0 0 1 0 1 1 0 0 1 1 0 0 1 1 1 1 1 0 0 0 0 0 0 0 0 1 1 2 1 2 1 2 2 0 0 2 2 0 0 0 0 2 1 2 1 1 0 0 0 1 0 2 1 1 2 0 0 0 2 0 2 0 1 1 0 2 0 1 0 0 1 0 1 1 1 0 0 0 0 1 0 1 1 0 0 1 1 0 0 0 1 0 1 0 0 2 0 0 1 1 0 0 2 2 0 1 0 0 0 1 1 2 1 1 1 0 0 2 0 0 0 2 1 1 0 1 1 1 0 0 0 1 0 1 1 2 1 1 0 0 1 1 0 0 0 1 1 1 2 2 1 0 0 0 0 1 0 0 1 0 0 0 1 0 1 1 2 0 2 0 0 0 1 1 0 0 0 0 0 1 1 0 0 0 0 0 0 0 1 0 0 2 0 1 0 1 2 0 0 2 0 0 0 0 0 0 0 0 0 1 0 1 0 1 0 1 1 1 0 0 0 0 2 0 1 1 0 0 0 0 0 1 2 2 0 2 1 1 2 1 1 1 1 2 0 2 0 0 1 0 1 0 0 0 0 0 1 0 0 0 0 1 0 0 2 1 2 0 2 0 0 0 1 1 1 2 0 2 1 0 1 2 2 2 0 2 0 0 0 0 0 2 0 0 0 0 1 0 0 0 2 0 2 1 1 1 0 1 0 1 1 1 0 2 2 2 1 0 1 0 0 1 2 0 1 2 1 2 0 1 0 2 2 2 1 1 0 1 1 1 0 0 0 0 0 0 0 0 2 0 1 0 1 1 1 1 0 2 0 1 0 1 0 0 0 0 2 2 0 2 0 0 0 0 0 2 0 0 0 2 1 0 0 0 0 0 0 0 0 1 0 0 0 0 1 1 2 0 0 1 0 0 0 1 1 2 0 1 2 0 2 2 1 1 2 0 1 1 0 1 1 2 2 0 2 2 2 0 2 0 0 0 0 1 0 2 2 1 1 1 0 1 0 0 1 0 0 0 0 0 1 1 1 2 0 0 2 0 1 1 2 0 1 1 1 0 0 0 0 0 0 2 0 1 1 1 2 2 0 0 0 1 1 1 1 1 0 0 0 1 2 2 1 0 0 0 1 0 1 0 0 1 1 0 0 0 0 1 1 1 0 0 0 1 0 0 0 2 1 0 1 0 0 0 0 1 0 0 0 0 0 2 0 0 0 0 2 1 0 1 0 0 0 0 0 0 0 0 0 0 0 1 0 0 1 0 0 0 2 2 2 0 1 1 1 0 0 1 0 1 1 0 0 0 0 0 0 0 0 2 1 0 0 0 0 0 0 0 2 0 1 0 0 0 2 0 0 0 1 0 1 0 0 0 0 2 1 2 1 2 0 2 2 0 0 0 1 0 0 1 0 2 0 0 2 0 0 0 0 2 2 0 1 0 0 1 1 0 0 1 1 1 1 0 0 1 1 1 0 1 0 0 2 2 1 0 0 0 0 2 2 0 0 1 1 1 0 2 0 1 0 0 1 1 0 1 0 0 1 0 0 0 0 0 0 0 0 0 1 0 0 0 0 0 0 0 0 0 1 0 1 1 0 0 0 0 0 1 0 1 0 0 1 0 0 0 1 0 1 0 2 2 2 2 1 0 1 1 1 0 2 1 1 2 2 1 0 0 0 1 0 2 0 2 0 2 2 1 2 0 0 1 0 0 0 1 0 2 2 2 2 0 0 1 1 0 0 1 0 2 1 0 2 1 0 1 2 1 0 0 1 1 1 0 0 0 1 1 0 2 0 1 0 0 0 0 0 0 0 0 0 0 0 0 0 0 1 1 0 0 0 0 1 0 1 1 1 0 1 2 1 0 2 0 1 0 2 1 0 1 0 0 1 1 2 0 1 1 0 0 0 2 0 1 1 1 0 1 2 2 2 0 0 1 0 1 2 2 2 1 0 1 0 0 0 0 0 1 1 0 0 0 2 0 0 2 0 2 0 0 2 0 1 1 0 0 1 1 1 2 2 0 0 0 1 0 2 1 1 0 1 0 0 0 1 0 0 0 2 0 2 0 0 0 0 0 0 0 0 0 0 0 1 0 0 0 0 1 0 0 2 0 2 0 0 0 0 0 0 1 1 0 0 2 0 0 0 0 0 0 1 0 1 1 0 0
17 0 0 0 0 0 0 0 0 2 2 0 0 1 0 0 0 0 1 1 0 1 1 0 2 0 0 0 1 2 2 0 0 2 0 0 2 1 0 1 1 0 0 0 1 0 1 0 0 2 2 2 0 0 1 1 0 0 1 1 0 0 0 1 1 1 1 0 0 1 1 2 2 2 2 2 0 2 2 0 1 2 2 1 1 0 0 2 2 2 0 1 2 0 0 2 0 2 2 2 0 0 1 0 2 1 2 0 0 1 0 1 0 2 0 0 2 0 0 2 2 1 2 2 0 0 0 0 0 0 1 0 0 0 2 1 0 0 1 0 1 2 0 0 0 1 0 0 0 0 1 0 1 0 0 0 1 1 0 2 1 1 0 2 1 1 1 0 1 1 0 2 1 1 0 0 0 0 0 0 0 0 0 1 0 0 1 0 0 0 0 0 0 1 1 2 0 0 1 0 0 1 1 0 0 0 2 1 1 0 1 1 2 0 2 1 0 0 1 0 0 0 1 0 0 1 1 0 0 0 0 0 0 0 2 0 0 2 0 1 0 1 2 1 0 2 0 0 1 1 1 0 0 1 1 0 0 0 0 1 0 1 1 0 0 0 2 1 1 1 0 1 1 1 0 0 1 1 1 0 1 1 1 1 2 1 1 1 1 2 2 1 2 0 2 0 2 1 0 1 0 0 2 0 0 0 1 1 1 1 0 0 2 0 1 0 1 1 1 1 0 2 0 0 1 0 0 2 1 1 0 2 0 0 0 0 0 2 0 1 0 1 0 0 0 0 0 1 2 1 1 0 1 0 1 0 1 0 0 1 1 1 1 0 1 0 0 1 1 1 1 1 2 1 1 0 0 0 1 2 2 1 0 2 2 0 0 0 0 0 0 0 1 0 1 1 2 0 1 1 1 1 0 0 0 1 1 0 0 0 0 0 0 0 1 1 1 0 1 0 0 1 1 0 0 2 0 0 0 0 2 1 0 2 0 0 0 2 0 0 1 0 1 1 2 2 0 0 1 0 0 0 0 2 0 0 0 2 1 2 1 0 1 1 0 1 0 0 2 0 1 1 1 2 2 0 2 0 0 2 2 1 0 0 0 2 0 0 0 0 1 0 0 1 1 0 0 0 0 2 0 1 2 0 2 1 2 0 1 0 1 0 0 0 0 0 1 2 0 1 1 1 1 1 0 1 1 0 0 2 0 2 1 1 1 1 2 1 2 0 0 0 1 0 0 0 0 0 2 1 0 1 0 2 0 0 1 1 2 0 0 2 1 2 0 1 1 1 1 1 0 1 2 0 2 0 2 1 0 0 0 0 1 0 1 0 0 1 1 1 0 0 1 0 0 0 0 1 0 0 1 1 2 0 0 1 1 0 1 1 0 0 0 2 0 1 1 0 0 0 1 0 1 1 0 0 1 2 0 0 0 1 1 0 2 1 1 0 0 2 0 0 0 2 2 0 1 0 0 0 0 1 1 0 0 2 0 2 2 1 1 1 0 1 1 1 1 2 0 0 1 0 1 1 2 2 2 1 0 1 1 1 2 2 2 2 0 0 0 0 1 0 1 2 0 1 0 0 0 0 0 0 0 0 1 2 2 1 1 0 0 0 0 2 0 1 2 1 0 0 0 1 0 0 2 1 0 0 0 0 0 0 0 0 0 0 1 0 0 0 0 0 0 0 0 2 0 1 0 1 1 1 0 0 0 1 0 0 1 0 0 0 1 1 0 1 2 2 2 2 0 0 1 1 1 0 0 1 0 1 0 0 0 0 0 2 0 2 0 2 0 2 1 1 1 0 0 1 0 0 0 1 0 1 2 2 1 1 0 2 1 0 0 1 0 2 1 2 2 1 1 2 2 2 0 0 1 1 2 0 2 1 1 2 0 2 0 0 0 0 0 0 0 0 0 0 0 0 0 0 0 0 0 2 0 1 0 0 0 0 1 2 1 0 1 0 1 0 1 0 1 0 1 0 0 0 0 1 1 0 0 1 2 0 0 0 0 1 0 2 2 0 1 0 2 2 2 0 2 1 0 1 2 2 1 1 0 2 0 0 0 0 1 0 1 1 0 0 2 1 0 2 1 0 0 0 2 0 1 1 0 0 0 1 1 0 0 1 0 0 0 0 0 0 0 1 0 0 0 0 2 0 1 0 1 0 1 2 1 1 0 1 0 1 1 2 2 0 1 0 0 0 0 0 0 1 1 0 1 0 0 0 1 1 0 0 0 0 1 2 0 0 0 2 1 0 0 0 1 0 0 0
18 0 0 0 1 1 2 1 0 1 1 1 0 0 0 0 0 0 1 0 1 0 0 0 2 0 2 0 2 2 1 1 1 2 0 1 2 1 1 0 0 0 1 1 0 1 0 0 2 0 0 0 1 1 1 1 0 0 1 0 1 1 0 1 0 0 0 0 1 1 0 2 2 1 1 1 0 0 0 2 0 2 2 2 2 1 0 0 0 2 0 0 0 0 0 1 1 0 0 0 2 0 0 0 2 0 2 0 1 0 0 1 0 0 0 2 1 0 1 1 1 0 1 1 0 0 0 1 0 1 0 1 0 0 0 0 0 0 0 0 1 1 1 0 2 2 1 0 0 0 0 1 0 1 1 0 1 2 0 1 1 1 0 1 0 1 0 0 1 1 0 2 1 1 0 0 0 1 0 1 0 1 0 2 2 2 0 1 1 0 2 2 1 1 2 2 2 0 0 0 0 0 0 2 1 0 0 1 1 0 0 2 1 0 1 0 0 0 2 1 1 1 0 0 0 1 1 0 0 0 0 0 1 1 1 0 0 2 0 2 0 0 2 0 0 0 0 0 0 0 0 0 0 0 0 0 0 1 0 0 0 0 1 1 0 0 0 1 1 1 0 2 0 1 0 1 0 1 1 0 1 1 2 1 1 0 2 1 1 2 1 2 1 0 1 0 2 0 0 0 0 0 2 2 2 0 0 1 0 0 0 1 2 0 1 0 1 0 0 0 1 1 1 1 1 0 0 1 0 0 0 1 0 0 0 0 0 1 1 0 0 0 1 0 0 0 1 0 2 1 1 0 1 0 1 0 0 2 0 0 0 0 1 0 1 1 0 0 2 0 2 2 0 2 0 0 0 1 0 1 0 0 0 2 2 2 0 1 1 0 0 0 1 0 2 0 1 1 0 0 0 0 0 2 1 0 0 0 0 0 0 0 1 1 1 2 0 1 1 0 0 1 1 0 0 2 0 0 0 0 0 0 0 1 0 0 0 0 0 0 1 1 2 0 1 1 0 0 1 0 0 1 0 2 0 0 0 1 0 2 0 0 0 0 0 1 0 1 1 1 0 1 2 1 1 0 0 0 0 0 1 2 0 0 0 0 0 1 0 1 1 0 1 0 1 0 1 2 2 0 2 0 0 2 0 1 2 0 1 0 0 1 1 1 0 0 0 2 0 2 0 0 1 1 1 0 0 0 1 2 0 0 1 0 0 0 1 0 2 0 1 1 2 1 1 0 1 1 1 0 0 0 0 2 0 1 0 1 1 0 0 0 0 2 0 0 1 0 0 0 0 0 2 0 1 0 2 1 0 0 1 0 0 1 1 0 0 1 0 0 0 0 0 0 2 0 1 0 0 0 0 2 1 0 1 1 1 0 0 0 0 0 0 0 2 0 0 0 1 0 1 0 0 1 1 0 2 1 0 0 0 0 0 0 2 0 1 1 1 2 1 1 0 1 2 0 2 0 0 0 1 1 1 0 0 2 0 0 0 0 0 0 0 1 0 1 2 2 0 0 0 1 1 0 0 1 1 1 1 0 0 1 2 0 0 1 2 1 0 1 0 1 0 0 0 0 0 0 1 1 0 0 0 0 1 1 1 2 2 0 1 0 0 2 0 1 0 0 1 1 0 0 0 0 1 1 0 0 1 0 1 1 0 0 0 0 1 0 0 1 0 1 0 0 0 1 0 1 0 1 1 1 0 0 0 1 1 1 0 1 1 1 2 0 0 0 2 2 2 1 0 0 2 0 0 1 0 0 0 0 1 1 0 0 2 0 2 1 1 2 1 1 2 2 2 0 0 1 0 0 0 1 0 1 1 1 2 1 0 1 0 0 1 0 1 0 0 1 2 2 2 2 1 2 1 0 0 2 2 0 0 0 2 0 0 2 0 0 0 0 0 0 1 0 0 0 0 1 1 0 0 1 0 1 1 0 1 2 0 0 0 0 0 0 0 0 1 1 1 0 1 0 0 1 0 1 0 2 2 1 1 0 2 1 0 1 0 1 1 1 1 0 1 0 2 2 2 0 1 1 0 2 1 1 1 1 1 1 0 1 1 1 0 0 1 2 0 1 2 0 1 1 0 1 0 0 1 1 1 1 1 0 0 1 0 0 1 1 0 1 0 0 2 2 1 1 0 1 1 0 0 0 1 1 0 0 1 1 0 0 0 0 1 0 2 1 2 0 2 0 0 0 0 0 1 1 1 0 1 0 0 0 0 0 0 0 0 0 0 1 1 1 0 1 0 1 0 0 1 0 1 1
19 0 0 0 0 0 1 2 0 0 0 1 1 1 0 0 0 0 0 1 1 1 0 0 2 0 1 0 2 2 2 2 0 2 1 0 1 1 0 0 0 0 0 0 0 0 0 1 0 1 1 1 1 1 1 0 1 0 0 1 1 1 0 0 2 1 2 1 0 0 0 2 2 2 2 2 0 2 2 0 0 2 2 1 1 0 0 0 0 1 0 0 2 1 1 2 0 1 1 1 1 0 0 0 1 1 1 2 1 0 0 1 0 2 0 0 2 0 1 1 1 0 0 0 0 1 0 1 1 0 0 0 1 0 1 1 1 0 1 0 1 1 0 0 1 0 0 0 0 0 0 0 0 0 0 0 1 0 0 1 1 0 0 0 1 2 0 0 1 1 1 1 0 2 0 0 0 1 1 1 1 0 0 1 0 0 1 1 1 0 2 2 1 0 1 0 2 1 0 0 0 0 1 0 2 0 0 1 1 0 0 1 2 0 2 0 0 1 1 1 0 0 0 0 1 0 0 0 0 0 0 0 0 0 0 0 0 1 0 0 0 0 1 0 0 2 0 0 1 1 1 1 0 0 0 0 0 0 1 0 1 0 0 0 0 0 0 1 2 0 0 2 0 0 0 1 0 0 2 1 0 0 0 2 1 0 1 0 1 2 1 1 0 1 1 0 2 0 0 2 0 0 2 0 0 1 0 2 0 0 0 2 1 1 1 1 0 0 0 0 1 1 1 2 1 0 1 1 0 1 0 2 0 0 0 0 0 0 2 0 0 0 1 0 1 0 2 1 2 0 0 1 1 0 0 1 1 2 0 0 0 0 2 0 2 0 0 2 2 0 2 2 2 2 2 0 0 1 1 2 0 1 0 1 1 1 0 0 0 0 0 0 0 0 2 0 1 0 0 0 0 0 0 2 1 0 0 1 0 0 0 0 1 1 1 2 0 0 0 0 0 2 1 1 0 1 0 0 0 0 1 0 0 0 1 0 0 1 1 0 1 1 1 1 0 1 0 1 0 0 0 1 0 2 0 0 0 2 2 1 1 0 0 0 0 1 0 0 2 0 0 1 2 0 1 1 1 0 0 0 1 1 1 1 0 2 1 1 0 1 0 1 0 0 1 1 0 1 1 2 0 1 1 1 1 0 1 0 0 0 0 1 0 1 1 0 0 1 0 2 2 0 1 1 0 0 0 2 2 1 1 0 1 1 1 0 0 0 2 1 1 1 0 0 0 0 0 2 0 0 0 0 0 2 0 1 0 1 1 1 0 1 1 1 1 0 0 1 1 1 0 0 0 0 0 0 0 2 0 2 0 0 1 1 1 0 1 0 0 0 1 0 1 0 0 0 0 0 0 0 0 1 1 0 2 2 2 0 1 1 0 0 1 1 1 0 1 0 0 0 1 0 0 0 0 1 2 1 0 0 0 0 0 0 1 2 0 0 0 0 0 0 0 1 1 0 1 0 0 0 0 1 1 0 0 2 0 2 2 0 0 0 1 0 1 2 0 2 0 0 0 0 0 0 0 2 2 1 1 0 0 0 2 0 1 2 2 1 0 0 0 1 0 1 0 0 0 0 1 1 0 1 1 0 1 1 1 2 2 0 0 0 0 0 0 1 0 1 1 1 0 0 2 0 1 2 1 0 1 0 1 1 1 0 1 1 0 0 0 1 0 1 1 1 1 0 0 1 0 0 0 0 0 0 0 2 0 0 1 0 0 0 1 1 0 1 1 0 1 1 0 0 2 0 0 0 1 1 0 0 0 0 0 0 1 1 1 2 1 2 0 1 2 1 1 1 0 0 0 1 0 2 1 1 1 2 0 0 0 0 0 0 1 1 1 2 0 2 1 1 0 1 1 2 0 0 1 1 1 0 1 1 1 1 1 1 0 1 0 0 0 0 0 0 0 0 0 1 1 0 0 0 0 2 0 0 0 0 0 0 1 1 1 0 1 0 1 0 1 0 0 0 1 2 0 0 0 1 1 0 1 0 2 0 0 2 0 1 0 2 2 0 1 1 1 1 2 0 0 0 0 2 2 1 1 2 0 1 0 1 1 1 0 0 0 2 0 0 0 0 0 0 0 2 0 0 1 0 2 2 0 0 0 0 1 1 0 1 0 1 0 0 2 1 0 0 1 0 0 0 1 0 1 0 1 0 1 2 0 1 0 1 0 0 1 1 1 0 2 0 0 0 0 0 0 0 1 0 2 0 0 0 1 1 0 0 0 0 0 2 0 0 0 0 0 0 0 0 1 0 0 0
20 0 0 0 1 1 2 1 1 1 2 0 0 1 0 0 0 0 1 1 1 1 1 1 1 1 1 0 1 2 2 1 1 1 1 1 1 2 0 0 0 1 0 0 1 0 0 0 2 0 0 0 2 2 0 0 0 1 0 0 1 1 0 0 0 0 0 0 0 1 0 1 1 2 1 2 1 0 0 1 0 1 2 1 1 0 0 0 0 2 0 0 1 0 0 2 0 2 1 1 2 0 1 0 2 1 2 1 1 0 0 2 1 1 2 2 2 0 1 1 1 0 0 0 0 1 0 1 1 0 1 0 1 0 1 1 1 0 0 0 0 2 2 0 1 2 0 0 0 2 0 2 0 0 0 0 1 0 0 1 1 1 0 0 0 1 0 1 1 0 0 1 2 0 0 0 1 1 1 1 1 0 0 1 0 0 1 0 0 0 0 0 1 0 2 0 2 0 0 0 0 0 0 0 1 0 1 0 1 0 0 0 1 0 1 1 0 0 2 0 1 1 0 1 1 0 0 0 0 0 0 0 0 0 1 0 0 2 0 1 0 1 2 0 0 1 0 0 0 0 0 0 1 1 1 0 1 0 2 0 2 0 0 0 1 0 0 0 1 0 0 0 1 1 0 0 1 0 2 0 1 0 1 0 1 1 1 1 1 1 1 0 1 0 2 0 2 0 0 1 0 0 2 1 0 0 2 1 0 0 0 2 1 0 0 0 2 1 0 0 2 2 2 1 0 0 0 1 0 1 0 0 0 0 0 1 1 2 0 0 0 0 2 0 0 1 0 0 1 0 0 0 0 0 0 1 0 0 0 1 1 1 0 0 0 1 0 2 2 0 2 2 1 2 1 0 0 1 0 2 1 0 0 1 0 1 0 0 0 1 0 0 0 0 2 0 1 0 0 0 0 0 0 2 1 0 0 1 0 0 0 0 0 0 2 2 0 0 0 0 1 2 0 1 0 1 1 0 0 0 2 0 0 1 0 0 0 1 0 0 1 1 2 0 0 2 0 0 0 0 0 1 1 2 1 1 0 1 0 1 1 0 0 0 0 1 0 0 2 0 0 0 2 0 1 1 0 0 0 0 0 1 0 0 0 0 0 1 1 1 2 0 1 1 1 0 1 2 2 1 1 0 1 1 1 2 2 1 0 0 0 0 1 1 1 0 0 2 0 1 0 1 2 2 0 0 0 1 1 1 1 1 1 1 1 1 1 0 1 1 0 0 1 0 0 1 0 0 2 1 0 1 0 1 2 1 0 0 0 0 1 0 0 2 0 0 2 1 1 1 0 1 2 0 0 0 2 0 0 0 0 0 2 1 1 1 1 1 0 0 0 0 0 0 0 0 0 0 0 0 0 1 2 2 2 2 1 0 2 1 0 0 0 0 2 0 0 0 0 0 1 0 0 0 0 0 2 1 0 0 0 0 0 0 1 0 0 0 0 1 1 0 0 0 1 0 0 0 0 0 0 2 1 0 0 2 0 1 1 1 1 0 1 0 0 2 2 2 0 0 0 0 0 0 0 2 2 0 1 0 0 0 2 0 1 2 1 0 1 1 0 1 1 2 1 0 0 0 0 0 0 0 1 0 0 2 1 0 1 0 1 0 0 2 0 1 0 1 2 2 0 0 0 0 1 1 0 1 0 1 0 0 0 0 0 0 0 0 0 2 1 1 0 0 1 1 1 0 0 0 0 0 0 1 0 1 0 0 1 0 0 0 2 1 0 1 2 2 1 2 0 0 1 0 0 2 1 1 1 1 1 1 1 1 1 1 1 2 1 2 0 0 1 0 0 0 0 1 0 0 0 1 0 1 2 2 1 0 0 1 1 0 0 2 0 2 0 1 2 2 2 1 1 2 0 0 1 1 1 0 1 1 0 1 0 2 0 0 0 0 0 0 0 0 0 0 0 1 1 0 0 1 0 2 0 1 0 0 1 1 0 1 0 0 0 0 1 1 2 0 2 0 2 0 0 1 0 0 0 1 2 0 2 0 1 0 1 0 0 2 2 0 1 0 2 2 2 0 0 1 1 1 1 1 0 2 0 0 0 1 0 1 1 1 2 0 0 0 1 0 0 1 1 2 1 0 0 1 0 1 0 0 0 2 0 0 0 2 0 1 0 0 2 1 0 1 0 1 0 1 1 0 1 0 1 0 1 2 0 1 0 1 0 0 1 1 1 1 2 0 1 0 0 0 0 0 1 0 2 0 0 0 2 2 0 0 0 0 0 1 0 0 0 2 0 0 0 2 1 0 2 1
21 0 0 0 1 0 1 2 0 1 1 0 0 0 0 0 0 0 1 1 1 1 0 0 2 0 1 0 1 2 2 0 0 1 0 0 2 2 0 1 1 0 0 0 0 0 1 1 0 0 0 1 1 2 0 0 0 0 1 2 0 1 0 0 1 1 1 0 0 1 1 0 2 2 1 2 1 2 2 0 1 2 2 0 0 1 0 2 2 2 1 1 0 0 0 1 0 0 0 0 1 0 0 1 2 0 2 1 1 0 0 2 1 1 2 2 2 1 0 1 1 0 1 1 0 1 0 1 0 2 2 1 0 0 0 0 0 0 1 0 1 1 1 0 0 1 0 0 0 1 0 1 0 0 0 0 2 0 1 1 1 0 0 1 1 2 0 2 1 1 1 2 0 2 0 0 1 0 0 0 0 0 0 2 0 0 2 1 0 0 0 2 0 0 2 1 1 1 0 2 2 0 1 0 1 0 1 1 1 0 2 2 1 0 2 0 1 1 0 0 1 1 0 1 0 0 0 0 0 0 0 0 0 0 1 0 0 2 0 1 0 1 2 0 0 1 1 0 0 0 0 0 0 0 0 1 0 0 1 0 1 0 0 1 0 0 0 0 1 0 1 0 0 2 0 1 1 0 2 0 0 1 2 1 1 0 2 1 1 1 1 1 1 0 2 0 2 2 0 2 0 0 2 0 0 1 0 2 1 0 1 0 1 1 0 0 0 0 0 0 0 2 2 2 2 0 0 1 1 1 0 2 0 0 0 0 0 2 0 0 0 1 1 0 0 0 1 0 1 2 2 0 0 0 0 0 0 0 0 1 1 1 0 0 0 0 0 1 2 0 2 2 1 2 1 0 0 1 1 2 2 0 0 1 1 2 0 0 0 0 0 0 2 0 1 1 2 0 2 2 2 2 0 1 1 0 1 2 0 0 0 0 1 1 0 2 1 0 0 0 0 2 1 1 1 2 1 2 2 0 0 2 0 1 0 1 0 0 0 0 1 0 1 1 1 2 0 0 0 0 0 0 0 2 1 0 1 1 1 1 1 0 0 0 0 2 1 1 2 1 0 1 2 1 0 1 0 0 0 1 0 1 2 2 0 0 0 1 0 0 1 1 0 1 1 0 2 1 1 1 1 1 1 1 1 1 2 1 0 0 1 0 1 1 1 0 0 2 0 1 1 1 2 2 1 0 0 1 1 1 1 1 0 0 0 1 2 0 0 1 0 0 1 2 2 0 0 1 1 0 0 0 0 2 0 0 1 1 0 0 0 0 1 2 1 1 1 1 1 1 0 1 1 0 0 0 1 1 0 1 0 0 2 2 1 1 0 0 0 0 0 1 0 0 0 0 0 0 0 0 0 2 1 0 1 1 1 0 0 0 0 0 0 1 0 0 0 0 2 1 0 1 0 0 0 0 2 1 0 0 0 0 0 1 2 1 0 0 0 2 0 0 0 1 2 0 1 1 0 0 0 2 0 1 0 2 0 1 1 0 0 0 1 1 1 1 1 2 1 1 0 1 0 1 1 2 2 2 2 0 0 0 2 2 1 1 1 1 0 0 1 0 0 1 1 0 0 0 1 1 0 0 0 0 2 0 1 1 2 0 0 0 0 1 0 0 0 1 1 1 0 1 0 0 1 1 0 0 1 0 1 1 0 0 0 0 0 0 0 1 0 1 0 0 1 0 0 1 0 0 0 0 0 1 0 2 0 0 1 0 0 0 2 2 0 1 2 2 2 1 1 0 2 1 1 0 1 2 0 0 1 1 0 0 1 0 1 2 0 2 0 2 2 1 1 1 0 1 1 0 0 1 0 1 2 2 2 0 1 2 2 0 2 0 2 2 0 1 2 1 1 1 1 2 0 0 1 1 1 0 1 1 0 1 0 2 0 2 0 0 0 1 2 0 0 0 2 0 0 0 0 0 0 2 0 0 0 2 0 0 0 0 1 0 1 1 1 0 1 0 1 0 0 1 0 1 0 1 1 1 1 0 1 0 0 0 1 0 0 2 2 0 1 0 2 2 2 0 0 1 0 1 2 2 1 1 0 1 0 2 0 0 1 1 2 0 0 0 1 1 0 1 0 2 0 0 2 0 1 1 0 1 1 2 0 0 1 0 0 2 0 0 1 2 1 0 0 0 0 0 1 0 2 0 0 0 0 2 1 1 0 1 0 0 2 2 2 0 0 0 0 0 1 1 0 0 2 0 1 0 0 0 0 1 0 0 0 0 0 0 0 0 0 2 0 1 0 1 2 0 1 2
22 0 0 0 0 0 1 2 0 0 0 1 0 0 0 0 0 0 2 1 1 1 0 0 2 0 1 0 2 1 0 1 2 2 0 0 0 1 0 1 0 1 0 0 0 0 1 0 1 1 1 0 0 0 0 2 0 0 1 1 1 2 0 2 0 0 0 0 0 0 0 2 0 2 0 2 2 2 2 0 2 2 2 1 1 0 0 1 0 2 0 0 1 1 1 2 0 2 2 2 0 0 0 0 2 1 2 1 0 0 0 1 0 0 1 1 1 0 1 1 1 0 2 2 0 1 0 1 1 0 0 0 0 0 0 0 1 0 0 0 1 1 0 0 1 1 1 0 1 1 0 0 1 1 1 0 0 1 0 2 2 1 0 1 0 1 0 2 0 2 2 0 1 1 0 0 2 1 1 1 1 0 0 1 1 1 0 1 0 0 1 1 1 1 2 2 1 0 0 0 0 0 0 0 1 0 0 1 0 0 1 2 1 0 2 0 0 1 0 0 0 0 0 0 0 1 1 0 0 0 0 0 2 0 2 2 0 2 0 2 0 0 2 0 0 1 0 0 0 0 0 1 0 0 0 0 2 0 1 0 1 0 1 2 1 1 0 0 0 0 0 2 0 0 0 0 0 0 2 0 1 0 2 1 1 0 2 1 2 2 2 2 0 0 2 0 0 2 0 2 0 1 2 0 0 1 0 2 1 0 0 1 2 0 1 0 0 0 0 0 0 2 0 2 2 0 0 2 0 0 0 1 0 0 0 0 0 1 1 1 1 2 0 0 0 0 0 0 0 2 2 0 0 0 0 1 0 1 0 0 0 0 1 0 1 1 0 2 2 0 2 2 1 2 1 0 0 1 1 1 1 1 0 1 1 0 0 0 0 1 0 1 1 1 2 0 2 1 0 0 0 0 0 0 0 1 0 0 0 0 0 0 1 1 1 2 0 1 0 1 1 1 0 0 0 2 1 0 0 0 0 1 0 0 0 0 0 0 0 0 2 0 1 1 2 2 0 0 0 0 0 1 0 1 2 1 2 1 0 1 1 1 0 0 0 0 0 0 2 0 0 1 2 1 1 0 2 0 0 1 1 1 2 0 2 2 0 1 1 1 2 0 0 1 0 0 1 1 1 2 0 1 1 1 1 1 1 0 0 1 0 0 0 0 1 0 1 2 0 0 0 2 1 1 0 1 1 0 0 2 0 0 0 0 0 0 2 1 0 1 0 0 1 0 1 1 0 1 1 0 0 0 0 2 1 0 0 1 0 0 0 0 0 1 1 0 1 0 0 0 0 1 0 0 0 0 0 0 0 1 0 0 1 1 1 0 1 0 0 0 0 0 0 0 0 0 1 1 0 0 1 0 2 0 0 0 0 0 2 2 0 0 0 1 0 2 2 0 0 0 1 0 1 0 0 0 2 1 0 0 1 0 0 0 2 1 0 0 0 2 1 2 0 1 1 0 0 1 0 0 0 2 0 1 0 2 0 2 2 0 0 0 1 0 2 2 0 1 1 1 1 1 0 0 0 2 2 2 2 0 0 0 1 0 0 0 1 0 0 0 0 0 1 2 0 1 0 0 1 1 0 0 0 0 2 0 2 2 2 0 2 0 1 1 0 0 2 1 1 1 0 1 0 0 1 0 0 0 0 0 0 0 0 1 1 1 1 0 0 1 0 1 1 1 1 0 0 0 0 0 0 0 0 0 0 1 1 0 0 0 0 0 1 0 0 0 1 0 1 1 0 0 1 0 0 0 2 2 0 0 2 2 0 0 0 1 0 1 1 2 1 1 2 1 2 0 0 1 0 0 0 1 0 2 2 1 1 0 1 1 1 0 0 0 1 1 1 2 2 2 2 2 1 2 0 0 0 2 0 0 0 0 1 1 0 1 0 0 0 0 0 0 0 0 0 0 0 0 0 0 0 0 0 1 0 0 0 0 0 0 1 2 0 0 0 1 2 1 2 0 1 0 0 2 0 2 0 1 1 1 1 0 1 0 0 0 1 1 1 1 1 0 0 1 2 2 2 0 1 1 1 1 2 1 2 0 0 0 0 1 0 0 0 0 0 2 0 0 2 0 0 2 0 1 0 0 1 1 0 0 0 0 1 1 1 1 0 0 0 0 0 0 1 1 0 0 1 1 0 0 0 0 0 0 1 0 2 2 1 2 0 1 0 0 2 1 2 1 1 0 1 0 0 0 0 1 0 0 1 0 0 0 1 1 0 1 1 0 1 2 1 1 0 1 0 1 0 1 2 0 0 0
23 0 0 0 0 1 2 1 1 0 1 0 0 0 0 0 1 0 1 1 1 1 0 1 1 0 1 0 2 2 2 1 0 1 0 0 0 1 0 1 1 0 0 0 0 0 0 0 1 1 1 1 0 0 0 1 1 0 1 1 0 1 0 0 0 0 0 0 1 0 0 1 2 2 2 2 0 1 1 0 1 2 2 0 0 0 0 0 0 2 0 0 0 0 0 1 0 1 1 1 0 1 0 0 2 0 2 0 0 2 0 0 1 1 1 1 1 0 1 0 0 0 0 0 0 1 0 2 2 0 0 0 0 0 1 0 1 0 0 0 0 2 1 0 0 0 0 1 1 1 1 0 0 0 1 1 0 1 2 1 1 2 1 1 1 1 0 1 1 1 1 1 0 2 0 1 0 0 0 0 0 0 0 2 0 0 2 2 1 1 1 2 0 2 2 2 1 0 1 0 0 1 1 0 0 0 1 1 2 0 1 2 1 0 1 0 0 0 1 1 1 1 0 0 0 0 0 0 0 0 1 1 0 0 1 0 0 2 0 2 0 0 1 0 0 2 0 1 1 1 1 0 1 0 0 0 0 1 0 1 0 1 0 0 0 0 0 0 1 0 0 1 0 2 0 1 1 1 1 1 0 2 2 2 2 1 1 0 0 2 1 1 1 0 1 0 2 0 0 0 0 0 2 2 0 0 1 2 1 0 0 1 2 0 0 0 2 0 0 0 2 1 2 0 2 0 0 0 0 0 0 0 2 0 0 0 0 2 0 0 0 0 1 0 1 0 1 1 1 1 1 1 0 0 0 0 1 0 0 2 2 2 0 0 0 1 0 1 2 0 2 2 2 1 0 2 0 0 0 2 2 0 0 0 1 0 0 0 0 1 0 0 0 0 2 0 1 1 0 0 0 0 0 1 1 0 1 1 0 0 2 0 0 0 1 1 1 0 0 0 1 1 0 1 0 2 0 2 2 0 0 2 0 2 0 0 1 1 0 0 1 0 1 1 1 2 0 0 0 0 0 0 0 2 0 0 0 0 0 0 2 0 1 1 0 1 0 1 2 0 1 1 2 1 0 0 0 0 0 0 2 1 1 0 1 2 0 0 0 0 0 2 1 1 1 0 1 2 2 2 0 2 1 2 0 1 2 0 0 2 0 0 0 0 0 0 0 2 0 2 0 0 1 1 1 0 0 1 2 0 2 1 1 1 1 0 1 1 2 0 0 0 1 1 1 1 1 1 1 0 0 0 0 2 0 1 0 1 0 0 1 0 1 2 1 1 1 1 1 1 0 1 2 0 1 0 2 0 0 0 0 0 0 0 0 0 0 1 0 0 0 0 1 1 1 0 1 0 0 0 0 1 2 0 1 1 1 0 0 0 0 0 0 1 1 0 0 0 0 0 1 0 0 0 0 0 2 1 0 0 0 0 1 0 1 1 0 0 1 1 1 0 0 0 0 0 0 0 1 0 0 2 1 1 0 1 0 2 2 0 0 0 0 2 0 0 0 2 0 0 1 0 0 0 0 2 1 0 1 0 0 1 2 2 0 0 2 1 0 1 0 2 2 2 1 1 0 0 1 2 0 0 0 0 2 2 2 2 2 0 1 0 0 0 0 0 0 1 2 2 0 0 2 0 0 1 0 0 0 0 0 0 0 0 0 0 0 0 0 2 0 2 1 1 1 0 0 0 0 2 2 2 0 0 0 1 0 1 0 0 0 0 2 0 1 0 2 1 1 2 0 0 2 0 0 1 0 1 0 0 0 0 1 0 0 0 1 1 1 1 0 1 2 0 0 0 0 0 0 0 0 2 0 1 1 0 1 0 1 1 1 0 0 1 0 2 1 2 2 2 2 1 1 2 1 0 1 1 1 0 0 0 1 1 0 1 1 0 0 0 0 0 1 0 0 0 1 0 0 0 0 0 0 2 0 0 0 0 0 0 1 1 0 0 0 0 1 0 1 0 0 0 1 0 0 1 0 0 1 1 1 1 1 1 0 0 0 0 0 0 0 0 0 0 2 1 1 0 1 0 0 1 2 1 2 1 1 0 0 0 0 1 0 1 2 1 0 2 2 1 1 1 0 0 0 0 0 0 1 1 1 1 0 2 0 0 0 0 0 0 1 0 2 2 1 0 1 1 0 0 2 0 1 0 1 0 1 1 1 1 1 0 0 0 0 0 0 0 1 0 0 0 0 0 0 2 0 0 1 0 0 0 0 1 0 0 0 1 0 2 1 1 0 2 1 0 0 0 0 0 0 2
24 0 1 0 0 1 2 2 1 0 1 1 1 1 0 0 0 0 1 1 1 0 0 1 1 0 2 0 1 2 2 0 2 1 0 0 1 1 0 1 1 0 0 1 0 0 1 0 0 1 0 2 0 0 0 0 0 0 1 1 1 1 0 0 0 0 0 0 0 1 1 0 1 1 0 1 1 2 2 0 2 2 2 1 1 1 0 1 0 2 0 0 2 0 1 1 0 0 0 1 2 1 0 1 2 0 2 0 0 0 1 2 0 1 0 1 1 0 1 2 2 0 0 0 0 1 0 1 0 1 0 0 0 0 1 1 0 0 0 0 1 1 0 0 0 1 0 0 0 0 0 0 1 1 0 1 1 2 0 1 1 1 0 0 0 1 0 2 0 2 2 0 1 1 1 0 0 0 0 0 0 0 1 2 0 0 2 1 1 1 0 1 0 0 1 1 1 0 0 1 1 0 0 1 2 0 0 0 1 0 1 1 1 0 1 1 1 0 2 1 0 0 0 0 0 0 0 0 0 0 0 0 0 0 2 0 0 1 0 1 0 0 1 0 0 2 0 0 0 0 0 1 0 0 0 0 0 1 0 0 0 0 0 2 0 0 1 1 2 0 1 2 1 0 0 0 1 0 1 0 0 2 2 1 1 1 1 1 1 2 0 1 0 0 0 0 2 0 0 0 0 0 2 1 0 0 0 2 0 0 0 1 2 0 1 1 0 1 1 1 0 2 1 2 0 0 0 0 0 1 0 1 0 0 0 0 0 0 2 0 0 0 0 0 1 1 0 0 2 2 2 0 0 1 0 0 1 1 0 0 0 0 1 0 1 1 0 1 2 0 2 2 0 2 1 0 0 2 1 2 1 0 0 0 1 0 0 0 0 0 0 0 1 0 1 1 1 0 0 0 0 0 0 2 1 0 0 2 0 0 0 0 0 0 1 1 1 0 0 0 0 1 0 0 0 2 2 0 0 0 1 0 0 2 0 1 1 1 1 0 1 1 1 1 1 2 0 0 0 0 0 0 0 2 0 0 0 0 0 0 2 0 0 0 0 1 0 1 2 0 2 2 1 2 2 0 2 1 1 1 2 0 1 0 1 2 0 0 0 0 0 0 0 1 0 0 1 2 2 2 0 0 2 0 2 0 1 0 0 0 0 0 0 1 1 0 0 2 0 1 1 1 1 1 0 1 1 1 1 1 1 0 1 1 1 1 0 1 2 0 0 0 1 0 1 0 0 0 2 0 0 0 0 2 0 1 0 0 0 0 0 0 0 0 0 0 0 0 0 0 0 1 1 0 0 0 2 2 0 1 1 0 1 0 1 0 1 1 0 0 0 0 0 0 1 0 0 0 0 0 0 2 0 0 2 2 2 0 1 1 0 0 0 0 1 0 0 0 0 0 0 0 0 0 0 0 2 0 0 0 0 0 0 0 2 0 2 0 0 0 2 1 0 1 1 0 1 0 0 1 0 2 1 1 1 1 0 1 1 1 1 0 1 2 0 0 2 2 1 0 0 0 0 0 1 1 1 1 1 0 0 2 2 2 1 1 1 1 0 0 1 0 0 0 0 0 0 0 0 0 0 0 0 0 2 1 1 2 2 0 2 0 0 0 0 1 1 2 1 1 0 1 2 0 1 1 0 0 0 0 0 0 0 1 1 1 1 0 0 1 1 0 0 0 0 1 0 0 0 0 0 0 1 0 0 1 0 0 0 0 0 0 0 2 0 2 2 1 1 2 0 0 2 0 0 0 1 0 1 1 1 2 1 1 1 1 1 1 2 2 1 0 2 0 2 0 0 1 0 0 0 1 1 1 1 2 1 0 1 2 2 0 1 0 2 0 2 0 1 1 1 1 0 2 0 0 0 1 1 0 1 1 1 1 0 0 0 0 1 0 0 1 0 0 0 0 0 0 0 0 0 0 0 1 1 0 1 0 0 0 2 2 0 0 0 0 1 0 1 0 1 0 2 0 0 0 0 0 0 0 0 2 2 0 0 0 1 2 2 1 1 0 1 0 2 2 2 0 0 0 0 2 0 0 1 2 0 0 1 1 0 0 1 1 2 0 0 0 2 0 0 2 0 0 0 0 1 1 1 1 0 0 1 1 1 2 1 1 0 0 0 0 1 1 0 1 0 0 0 0 2 0 1 0 1 0 1 2 1 2 0 0 0 1 0 1 1 0 1 0 0 0 0 0 0 2 0 0 0 0 0 0 0 0 0 0 0 0 0 1 0 0 1 2 0 0 0 0 0 0 0 1
25 0 0 1 1 0 1 1 1 1 2 1 0 1 0 0 0 0 1 1 1 1 0 0 2 0 1 0 1 1 1 1 1 1 1 2 2 0 1 0 0 0 0 1 0 1 0 0 1 1 1 1 2 2 0 1 0 0 0 1 1 2 0 2 0 0 1 0 0 1 1 2 2 2 1 2 1 2 2 0 1 2 2 2 2 1 0 0 0 2 0 0 2 0 1 2 0 0 0 0 1 0 1 0 2 0 2 0 0 0 0 0 2 2 1 1 1 0 1 0 0 0 2 2 0 0 0 0 0 0 2 0 0 0 1 1 0 0 0 0 1 1 0 0 0 0 0 0 0 1 0 1 0 0 0 0 0 2 0 0 1 0 0 1 0 1 0 1 0 1 1 1 0 2 0 1 0 1 1 1 1 0 0 0 0 0 0 2 1 0 2 2 0 2 2 2 2 0 1 1 1 1 0 1 1 0 1 1 2 0 0 0 2 0 1 2 2 0 1 1 0 0 0 0 0 0 0 0 0 0 0 0 0 0 1 0 0 2 0 1 0 0 1 0 0 2 0 0 0 0 0 1 1 0 0 0 1 0 0 0 0 0 0 1 0 0 0 0 1 0 0 1 0 1 0 0 0 1 2 2 0 1 2 2 2 0 1 2 1 2 2 1 1 1 1 1 1 1 0 0 1 1 2 1 0 0 0 2 0 0 1 2 1 0 0 0 0 1 1 1 0 2 1 2 2 0 1 1 1 1 0 0 1 0 0 1 0 1 1 1 1 1 1 0 0 1 1 1 1 1 1 0 0 0 0 0 0 1 0 0 0 0 2 0 2 0 0 2 2 0 2 2 0 2 0 0 0 0 0 2 2 1 0 0 1 0 0 0 0 1 1 2 2 0 2 0 2 1 0 0 0 0 0 1 1 1 0 1 0 0 0 0 0 0 2 2 0 0 0 0 1 2 2 2 0 1 0 0 0 0 0 0 0 2 0 1 0 2 1 1 1 1 1 1 1 2 0 0 0 0 0 1 1 2 1 1 0 2 1 2 0 0 0 0 1 2 1 0 2 0 0 0 2 0 2 0 2 0 0 0 0 2 1 1 0 2 1 0 2 0 2 0 0 1 0 0 1 1 1 2 0 0 1 1 1 2 2 0 0 0 0 0 1 1 0 0 1 2 0 0 1 1 2 2 0 0 0 1 1 1 1 0 1 0 1 0 1 1 1 0 2 2 2 0 0 1 0 2 0 0 0 0 0 2 1 1 0 1 0 0 1 0 0 1 1 0 1 0 0 0 0 0 0 0 0 0 1 1 0 1 0 0 1 0 2 0 0 1 1 1 0 0 1 0 1 0 0 0 0 0 0 2 1 0 0 2 0 0 2 2 0 0 0 0 1 0 0 0 0 0 0 0 0 0 0 0 2 0 0 0 0 0 0 0 1 1 0 0 0 2 0 1 0 0 2 0 1 1 0 0 0 0 1 1 0 2 0 1 1 0 0 0 2 0 1 2 2 2 0 0 0 0 0 0 0 1 2 1 1 0 0 0 2 0 0 1 1 0 1 0 0 0 0 0 0 0 0 0 1 1 0 0 0 0 1 1 1 2 2 0 2 0 0 1 0 0 1 2 1 1 0 1 0 0 1 1 0 0 0 0 0 0 0 0 0 0 0 0 0 0 0 0 1 1 2 0 0 0 0 1 1 0 0 0 0 1 0 0 2 0 0 0 2 2 0 0 2 0 0 2 0 0 2 1 1 0 1 2 0 0 1 1 0 0 0 1 1 2 2 2 0 0 2 0 1 0 0 0 0 0 0 0 0 2 1 1 1 0 0 2 2 1 1 0 1 2 1 2 2 1 1 2 1 2 0 0 0 1 1 0 0 0 0 1 0 2 0 0 1 1 1 0 0 0 0 0 0 0 0 0 0 0 0 2 0 1 0 2 0 0 0 0 0 0 0 0 1 0 0 0 0 0 2 0 0 1 0 1 2 2 2 0 1 1 0 1 0 2 0 1 1 0 0 1 0 0 1 0 1 0 1 2 2 2 2 0 1 0 0 1 0 0 0 0 1 1 0 1 2 1 0 2 0 1 0 1 1 1 0 0 0 0 0 0 1 2 1 1 0 0 1 0 2 1 0 0 0 1 0 1 0 0 1 0 1 0 1 2 0 2 0 2 1 0 0 0 0 1 2 0 1 0 0 0 0 2 0 1 2 0 2 2 0 0 1 0 1 0 0 1 0 0 1 2 1 0 1 0 0 1 0 1
26 0 0 1 0 0 2 2 0 0 0 1 1 2 0 0 0 0 0 0 2 0 1 0 2 0 0 0 1 2 2 1 1 1 1 0 0 1 0 1 0 1 0 0 0 0 1 0 1 1 1 1 1 1 1 1 0 0 2 0 1 1 0 1 1 1 1 0 0 0 0 0 1 2 1 2 1 1 1 0 1 1 1 1 2 1 0 2 2 2 1 2 0 0 0 1 1 1 1 1 0 1 0 0 2 0 2 0 0 0 0 1 0 1 0 1 2 0 1 1 1 0 1 1 0 1 0 1 1 0 0 0 0 0 1 1 0 0 1 0 1 0 0 0 0 0 0 1 1 0 1 0 1 0 0 0 0 1 0 1 1 0 0 2 0 1 0 1 0 0 0 0 0 2 0 0 1 1 0 1 0 0 0 0 0 0 0 2 2 1 1 2 1 1 2 2 2 0 0 0 0 0 0 1 2 0 0 1 1 0 0 1 1 0 1 0 0 0 2 0 1 1 0 0 0 0 0 0 0 0 0 0 0 0 0 0 0 2 0 2 0 0 1 0 1 2 1 0 0 0 0 0 0 0 0 2 0 1 0 2 0 2 0 1 0 0 2 0 2 0 1 2 0 1 0 0 0 2 2 2 0 2 1 1 1 0 2 2 0 2 1 0 1 0 1 0 1 2 0 1 1 0 0 0 0 0 0 2 1 0 0 0 1 1 1 1 1 2 0 0 1 2 2 2 2 0 0 2 1 1 0 0 0 0 0 0 0 2 0 1 0 1 1 0 0 0 1 0 0 0 1 0 0 0 0 0 1 0 0 1 1 1 1 0 1 0 0 2 2 0 2 2 1 2 1 0 0 1 0 1 1 1 0 1 1 0 0 0 0 0 0 0 1 0 2 0 1 0 0 0 0 0 0 0 0 1 1 0 0 0 0 0 0 0 1 2 0 0 0 0 1 2 0 2 0 0 0 0 0 0 1 0 0 1 0 0 0 0 0 0 2 0 0 2 2 2 0 0 1 0 0 0 0 1 1 0 1 0 0 1 1 0 0 1 0 1 1 2 0 2 0 2 2 1 1 1 0 0 0 0 1 2 0 0 0 2 0 1 0 1 1 1 0 2 1 0 2 1 1 2 0 0 1 1 1 1 1 1 0 1 0 0 0 0 0 0 1 1 0 2 1 0 1 1 0 1 1 0 0 2 0 2 1 0 1 1 2 1 1 1 1 1 1 0 1 1 1 1 1 0 0 0 0 1 2 1 0 1 0 2 0 0 0 2 2 0 2 0 0 0 0 0 1 0 0 0 1 1 0 0 1 0 1 1 2 0 1 0 0 0 0 0 1 1 1 0 1 1 0 0 1 1 1 1 1 1 1 0 1 1 1 0 0 2 0 1 1 0 0 0 1 0 0 0 0 1 1 2 0 0 1 0 0 0 1 2 0 0 0 2 0 0 0 2 2 0 0 0 0 0 0 2 1 1 0 2 0 2 2 0 0 0 1 1 0 1 1 2 1 1 0 1 1 0 0 1 0 1 2 0 0 0 2 2 1 2 1 1 0 0 0 0 0 2 0 2 0 1 2 2 0 2 0 0 1 2 1 2 2 0 0 0 0 2 0 0 0 0 0 0 1 0 0 1 0 2 1 0 0 0 0 0 0 0 0 0 0 0 0 2 2 0 0 0 0 1 0 1 0 2 2 1 0 0 0 1 2 0 0 1 0 1 2 2 0 1 2 2 2 2 0 1 1 1 1 0 2 1 0 1 0 0 1 1 1 1 1 2 1 2 0 1 2 0 1 1 0 0 0 0 0 0 1 1 1 1 2 0 0 2 2 0 1 1 1 2 0 2 2 2 2 1 0 2 0 0 0 2 1 0 1 1 1 2 1 2 0 1 0 1 1 0 1 0 0 0 1 0 0 0 0 0 0 2 0 1 0 0 1 1 0 1 0 0 0 0 0 0 1 0 1 0 1 1 0 0 0 1 1 1 2 0 2 1 0 0 0 2 0 2 2 0 0 1 2 2 2 0 0 0 0 1 1 1 2 1 1 1 0 0 1 2 2 0 1 1 0 1 2 0 0 2 0 2 2 0 2 0 1 1 1 0 0 2 0 0 0 1 0 0 0 0 1 2 0 0 1 0 0 0 1 0 1 0 1 1 1 2 0 1 0 0 0 0 0 1 1 0 1 1 0 0 0 0 1 0 2 0 0 0 0 0 2 2 0 0 0 0 0 0 0 0 0 1 0 0 0 0 1 0 0 2
27 0 0 1 1 0 1 1 0 0 0 1 0 1 0 0 0 0 0 0 2 0 0 0 2 0 0 0 1 2 2 0 1 1 0 0 1 2 1 0 0 1 0 0 0 0 1 0 2 0 0 1 1 1 0 2 0 0 0 2 0 2 1 1 1 1 1 0 0 1 1 1 1 2 1 2 1 0 0 1 0 2 2 1 1 0 0 0 0 1 0 0 1 0 1 1 0 0 0 0 2 0 1 0 2 0 2 1 1 0 0 1 0 0 0 0 0 0 1 1 1 0 2 2 0 0 0 0 0 0 2 1 0 0 2 1 0 0 0 0 1 1 0 0 0 0 0 0 1 1 0 2 0 0 0 0 0 0 0 1 1 1 0 1 0 2 0 0 1 1 0 1 1 1 0 0 0 1 0 1 1 0 0 2 0 0 2 1 0 0 0 2 0 2 2 2 2 0 0 1 1 0 0 0 1 1 0 0 2 0 0 1 0 0 1 0 0 0 2 0 2 2 1 0 0 1 1 0 0 0 0 0 0 0 2 0 0 0 0 0 0 0 1 0 0 2 1 0 0 0 0 0 0 0 0 0 0 0 0 0 0 0 0 1 0 0 0 0 2 1 0 0 0 1 0 1 0 0 2 0 1 0 0 2 1 0 1 0 0 1 0 0 2 0 2 0 2 1 0 1 0 0 2 1 1 0 1 2 1 0 0 1 1 0 0 0 2 1 0 0 0 2 2 0 1 0 0 0 1 1 0 1 2 1 0 0 0 2 0 0 0 2 2 0 0 0 1 0 0 2 2 0 1 1 1 0 2 0 0 1 1 1 1 0 1 0 0 1 1 1 1 1 1 2 1 0 0 2 0 0 1 0 0 1 2 1 0 0 0 0 0 0 1 1 1 1 2 1 1 1 1 2 0 1 0 0 0 0 2 0 0 0 0 0 1 1 1 1 0 1 1 0 0 0 2 2 2 0 0 0 2 1 0 1 0 1 0 0 1 0 2 0 1 1 2 2 2 1 1 0 0 0 0 2 0 0 0 2 2 1 2 0 1 1 0 0 0 0 2 0 1 1 1 1 2 0 1 0 0 0 1 2 1 0 1 2 0 0 1 0 1 1 1 2 2 0 1 1 1 1 1 1 1 1 1 1 1 0 0 1 0 1 0 0 0 0 1 2 0 1 1 1 2 2 0 1 1 0 0 2 0 0 2 1 2 1 1 1 1 2 2 2 1 0 0 1 1 2 0 0 0 0 0 2 0 1 0 1 0 0 0 0 1 1 0 0 1 2 2 2 0 0 0 0 0 0 1 1 0 1 0 0 0 0 0 0 0 1 1 1 0 0 1 0 0 0 0 1 0 0 1 1 1 0 1 1 1 0 2 2 0 0 0 1 1 0 0 0 0 0 0 0 1 1 0 1 1 2 0 0 1 0 0 0 1 0 1 0 0 1 1 1 0 0 1 0 1 0 1 0 1 1 1 1 1 1 0 2 2 2 2 0 0 1 1 1 2 2 0 0 0 0 0 0 0 0 1 0 2 0 2 0 2 0 0 1 1 1 0 0 0 1 0 1 1 0 0 0 0 1 0 1 0 0 1 2 1 1 1 0 1 0 0 1 0 0 0 1 1 1 0 0 0 0 1 1 0 1 1 0 1 1 0 0 1 0 2 0 0 0 0 0 0 0 0 0 0 0 0 0 0 0 0 1 0 1 0 0 1 0 0 0 0 1 0 1 2 1 1 2 1 0 2 0 0 0 0 1 0 0 1 1 0 0 0 0 0 2 2 2 0 0 2 0 1 0 0 1 0 0 0 1 1 1 1 1 0 0 0 2 2 1 0 1 0 2 1 2 2 2 2 2 1 1 0 0 0 1 1 0 1 1 0 0 0 2 0 0 0 0 0 0 1 0 0 0 1 0 0 0 0 0 0 1 1 0 1 0 0 0 2 2 1 0 1 1 1 0 1 0 0 0 1 1 0 0 0 1 1 1 1 0 2 0 0 0 1 2 0 2 2 0 2 0 1 1 2 0 0 1 0 1 1 1 2 1 0 0 0 0 0 0 0 0 0 2 0 0 0 0 0 0 0 1 0 0 2 0 0 1 1 0 0 1 0 1 1 0 1 0 0 0 0 1 0 1 0 2 0 1 0 0 2 0 0 0 1 2 2 0 0 0 0 0 1 1 1 0 1 0 0 0 0 0 0 1 1 1 1 0 1 1 1 1 0 0 0 0 0 2 0 0 1 1 0 1 1 0 1 0 1 1
28 0 0 0 0 0 2 0 0 1 1 0 0 0 0 0 0 0 2 2 0 0 0 0 2 0 2 0 2 2 1 2 0 1 0 0 1 2 1 0 0 0 1 2 0 1 0 0 1 0 1 2 1 1 1 0 0 0 1 0 0 1 0 0 0 0 0 0 0 0 0 1 2 2 2 2 0 2 2 0 2 1 2 2 2 1 0 0 0 2 0 0 1 0 0 2 0 2 2 2 0 0 0 0 2 1 2 0 0 1 0 1 0 2 0 0 2 2 0 0 0 0 2 2 0 0 0 1 0 1 1 0 0 0 0 0 0 0 1 0 0 2 1 0 0 0 0 0 0 1 0 1 0 0 0 0 0 1 1 1 1 0 0 1 1 1 0 2 0 1 1 1 1 1 0 0 0 0 0 0 0 0 0 2 1 1 1 2 1 1 0 2 1 0 1 2 0 1 0 0 0 1 0 0 1 0 1 1 1 0 0 0 1 2 1 1 1 0 0 0 1 1 0 0 1 0 0 0 0 0 0 0 0 0 1 0 0 2 0 1 0 1 2 0 0 2 0 0 0 0 0 0 1 0 0 0 1 0 0 0 0 0 1 1 0 0 0 0 1 0 0 0 0 2 0 0 0 2 2 2 0 2 2 1 1 1 2 2 0 2 0 0 1 1 1 0 2 1 1 1 1 0 2 0 0 0 0 2 0 0 0 1 2 1 1 1 1 2 0 0 2 2 2 0 1 0 0 1 2 2 1 1 0 0 0 0 0 2 0 0 0 0 0 0 0 0 1 0 0 0 1 0 0 1 0 0 1 0 0 0 1 1 2 0 2 0 0 0 2 0 2 2 0 1 0 0 0 2 0 0 0 0 0 0 1 0 0 0 0 0 0 0 0 0 2 0 0 0 1 1 1 1 0 0 0 1 1 1 0 0 0 0 1 1 0 1 1 0 1 0 1 1 0 0 0 1 0 0 0 1 0 1 1 0 2 0 1 2 0 0 1 1 2 1 1 1 0 0 0 0 0 0 1 1 2 1 1 2 1 2 1 0 0 0 0 0 0 0 2 0 0 0 1 1 1 0 0 0 0 0 1 1 1 0 1 1 0 0 1 0 1 0 0 1 1 1 2 2 2 2 0 0 1 1 1 1 1 0 0 2 0 0 0 1 0 1 1 2 0 1 1 2 2 1 1 0 0 1 1 2 0 1 2 2 2 0 1 0 1 2 0 0 1 0 0 0 0 0 2 0 0 0 0 2 0 2 0 1 0 0 1 0 0 0 0 0 0 1 1 1 0 1 1 0 0 0 1 1 0 1 0 0 2 1 2 0 2 1 0 0 0 1 0 0 0 0 0 0 0 0 1 1 1 0 0 1 0 0 0 1 0 0 0 0 0 0 0 0 0 0 1 0 1 1 0 0 1 1 0 0 0 0 0 0 1 2 0 0 0 1 1 1 0 1 0 0 0 0 0 0 1 1 1 1 1 2 0 2 1 0 0 0 0 0 2 0 0 2 0 0 0 0 1 0 0 2 0 0 1 0 1 2 2 1 1 1 1 1 1 0 0 0 0 2 1 1 0 0 0 0 0 0 0 1 0 2 1 2 2 0 1 0 0 2 0 1 1 1 2 2 0 0 1 0 1 1 0 0 1 0 0 0 1 0 2 2 0 0 0 2 0 1 1 1 1 0 0 0 0 0 0 0 0 0 0 1 0 0 2 0 0 0 1 1 0 2 2 1 1 2 0 0 2 1 1 1 2 1 2 2 2 2 0 0 0 2 0 2 0 2 0 2 2 0 2 0 0 0 0 0 0 2 1 2 1 1 1 0 0 0 0 0 1 0 1 2 1 1 2 2 2 2 2 2 0 0 1 0 1 0 2 1 0 1 1 2 0 0 1 0 0 0 0 0 0 0 0 1 1 1 0 0 0 1 1 0 1 1 1 1 0 1 0 0 0 2 2 1 0 0 0 0 0 2 0 0 0 0 0 0 0 0 2 0 0 0 1 2 1 1 1 0 0 0 2 2 2 0 0 0 1 2 2 2 1 1 0 1 0 1 1 1 0 0 1 1 0 1 2 2 0 2 0 1 0 0 1 1 0 0 0 0 0 1 0 0 0 1 0 0 0 0 1 2 0 0 1 0 0 0 2 0 1 0 2 0 2 0 0 0 1 0 0 0 1 1 1 0 1 0 0 0 0 0 0 0 1 0 2 0 0 0 0 0 0 0 0 0 1 1 0 0 0 0 0 0 1 0 1 0 0 0
29 0 0 1 0 1 1 1 0 2 2 0 0 0 0 0 0 0 1 0 1 0 2 0 2 0 0 0 2 1 2 2 1 0 0 0 2 2 0 2 2 0 0 0 0 2 1 0 1 0 0 2 0 0 1 2 0 0 2 0 0 0 0 2 0 1 0 0 0 0 0 0 1 2 1 2 1 1 1 0 1 1 2 0 0 0 1 1 1 1 0 0 2 1 0 1 0 1 1 1 1 0 0 0 2 1 2 0 0 0 0 2 2 2 2 2 2 0 1 1 1 0 2 2 0 0 0 1 0 1 1 1 1 0 0 0 0 0 0 0 1 2 1 0 0 1 0 0 0 1 0 1 0 0 0 1 1 1 0 1 0 0 0 2 1 2 0 0 0 1 1 1 1 1 1 0 1 1 0 1 1 1 0 2 0 0 2 0 0 0 0 1 0 1 2 1 0 0 1 0 0 1 0 0 1 0 1 0 2 0 0 0 2 0 2 0 0 0 1 0 1 1 0 0 0 1 1 1 0 0 0 0 1 0 1 0 0 2 0 0 0 1 2 0 0 1 0 0 0 0 0 1 0 1 1 0 1 0 1 0 1 0 0 1 0 0 0 0 2 1 0 0 1 0 0 0 1 0 2 0 0 1 1 1 2 1 1 1 1 2 1 2 1 1 1 1 2 1 0 2 0 1 2 1 1 0 0 2 1 0 0 2 1 1 1 1 0 0 1 1 1 0 1 2 1 0 0 1 1 1 0 1 1 0 0 0 0 0 2 2 1 1 1 0 0 0 2 1 1 1 1 0 0 0 0 1 1 1 0 1 1 1 1 0 1 1 0 1 2 0 2 2 1 2 0 0 0 0 0 1 0 0 0 0 1 0 0 0 0 2 0 1 0 0 2 1 0 2 1 1 1 1 0 1 0 1 0 0 0 0 0 0 2 2 0 2 0 2 0 2 0 0 0 0 2 2 2 2 2 1 0 1 2 0 2 0 0 1 1 1 2 0 1 1 1 1 0 0 0 0 0 0 1 2 1 1 0 2 1 2 0 0 0 0 0 2 1 0 2 0 0 0 1 2 0 1 0 0 0 1 2 1 1 0 1 2 0 0 0 0 0 1 0 1 0 0 2 0 0 2 0 0 2 0 1 1 1 1 0 0 0 0 0 1 0 0 0 2 0 1 1 1 2 2 1 1 1 2 2 0 2 0 1 1 1 0 2 1 0 2 0 0 1 0 0 0 0 1 1 1 0 1 0 2 0 0 0 0 1 0 0 1 1 2 0 1 1 1 1 0 1 0 2 0 1 0 2 0 0 0 0 0 0 0 0 0 0 1 0 0 0 0 1 0 0 0 0 0 0 0 1 1 1 0 0 1 0 0 1 1 2 0 0 2 0 2 2 0 1 0 0 0 0 0 0 0 2 1 0 0 0 0 0 0 2 0 0 0 1 1 1 1 0 0 0 0 0 0 0 0 0 1 0 2 1 2 0 1 1 0 0 0 2 0 1 2 1 2 0 0 1 0 0 0 0 0 1 1 2 0 0 0 2 2 1 1 1 1 0 0 1 0 0 1 0 0 1 0 1 2 0 2 2 0 1 2 1 0 1 0 0 0 0 1 0 0 0 2 1 1 0 0 0 0 0 1 0 0 1 0 0 0 0 0 2 0 2 0 0 1 0 1 0 0 0 0 0 0 0 0 0 0 1 0 0 1 1 0 0 0 0 0 1 2 0 1 2 2 2 2 0 0 2 1 1 1 2 1 1 1 1 1 1 0 0 1 0 2 0 2 0 2 2 0 1 1 0 0 0 0 0 1 0 1 2 1 2 0 0 1 1 1 0 0 0 2 2 2 2 2 1 2 2 2 0 0 0 1 1 0 0 0 1 0 0 2 0 1 0 0 0 0 0 0 0 0 0 0 0 0 0 0 0 1 0 0 0 1 0 0 2 2 0 0 0 0 1 0 1 0 0 0 0 2 0 1 1 0 1 1 1 1 2 1 0 0 0 1 0 1 1 0 1 1 2 2 2 0 0 0 1 1 1 1 2 0 1 0 0 1 1 1 0 0 1 2 0 1 2 2 0 2 0 2 1 0 1 1 0 0 1 1 0 1 0 0 1 1 1 1 0 1 0 0 0 0 0 0 0 0 2 0 0 0 1 0 1 2 1 2 0 0 1 0 0 1 1 0 1 0 0 0 0 0 0 0 0 0 2 0 0 0 0 1 1 0 1 0 1 1 0 0 0 1 1 0 0 0 1 0 0 1
30 0 0 1 1 0 1 2 1 0 1 1 0 0 0 0 0 0 1 1 1 1 0 1 1 0 1 0 1 2 2 0 0 1 1 0 2 2 0 0 0 0 0 0 0 1 2 1 0 0 0 2 0 1 1 0 0 0 0 1 1 1 0 0 0 0 0 0 0 0 0 1 1 2 1 2 1 1 1 0 1 2 2 1 1 0 0 0 0 2 0 0 1 0 0 1 0 0 0 0 1 0 1 0 2 1 2 0 0 0 1 2 0 0 0 0 0 0 1 1 1 0 2 2 0 0 0 0 0 0 1 1 0 0 0 0 0 0 0 0 0 2 0 0 0 1 0 0 0 1 0 1 0 0 0 0 0 1 0 0 1 1 0 1 0 1 0 1 1 1 1 1 1 1 0 0 1 0 0 0 0 0 0 2 0 0 2 0 0 0 0 1 1 1 2 2 1 0 0 0 0 0 0 0 1 0 1 0 1 0 0 1 1 0 2 2 1 1 1 0 1 1 1 0 0 2 2 0 0 0 1 1 0 0 1 0 0 2 0 1 0 0 2 0 0 1 0 0 0 0 0 0 1 0 0 1 0 1 1 1 1 1 0 1 1 0 0 0 0 0 0 2 0 1 0 0 1 0 2 1 1 1 2 1 1 0 2 2 0 2 0 0 1 0 1 0 2 0 0 1 0 1 2 1 1 0 1 2 0 0 0 2 1 0 0 0 0 1 0 0 2 1 2 2 1 0 0 0 0 0 0 1 0 0 0 1 1 1 1 1 0 0 0 0 0 0 2 0 0 1 1 0 0 1 0 1 1 1 0 1 1 1 1 0 1 0 0 0 2 0 2 2 1 2 0 0 0 2 1 2 1 0 0 0 2 1 0 1 1 0 0 0 1 0 2 1 0 1 0 0 1 1 0 0 0 0 1 1 0 0 2 0 0 0 1 2 0 1 0 1 0 1 1 1 1 2 2 2 2 1 0 1 0 1 0 1 0 1 1 1 1 1 1 1 0 2 0 1 1 0 0 1 0 1 1 0 1 2 1 2 1 0 0 0 0 0 0 2 2 0 1 2 1 2 0 0 1 0 0 0 1 1 1 0 0 1 0 0 1 0 1 0 1 2 1 1 1 1 1 1 1 0 2 1 1 1 1 0 0 1 0 0 0 0 0 0 0 1 0 1 1 1 2 2 0 0 0 1 1 2 1 0 1 0 0 0 1 0 0 0 1 1 1 0 0 0 0 1 1 0 0 0 0 2 0 0 0 2 2 0 0 2 1 1 0 1 0 0 0 0 0 2 0 0 0 0 0 2 0 1 0 0 1 1 1 0 0 0 0 0 0 0 0 0 0 0 1 0 0 0 0 1 1 1 2 2 1 0 1 1 1 0 0 0 0 0 0 0 0 0 1 0 0 1 0 0 2 1 0 0 1 0 0 0 0 1 0 0 1 2 1 1 0 0 1 0 1 0 1 0 0 1 1 0 0 2 0 1 1 0 0 0 1 0 2 1 0 0 1 1 0 1 0 0 0 1 1 1 2 0 0 0 1 0 0 1 0 2 0 0 0 1 0 1 1 0 0 0 1 2 0 0 0 0 0 2 1 2 2 0 1 0 0 2 0 0 0 0 0 0 0 0 1 0 1 2 0 0 1 0 0 0 1 0 2 1 1 0 0 1 0 0 1 1 2 0 1 1 0 1 1 0 0 1 0 0 0 0 0 0 0 0 1 2 0 1 2 0 1 1 1 1 2 0 0 1 1 1 1 1 1 2 1 1 0 1 0 2 0 2 0 2 2 1 2 0 0 0 1 1 0 1 0 2 2 0 2 0 0 0 0 0 1 0 1 2 1 2 2 2 2 1 1 2 0 0 0 1 1 0 1 1 0 1 0 2 0 0 0 0 0 0 0 0 0 0 0 1 0 0 0 0 0 1 1 1 1 1 0 0 2 2 0 0 0 1 1 0 1 0 0 0 1 1 0 1 0 1 1 1 1 0 1 1 0 1 0 0 0 2 2 0 2 0 2 2 2 0 0 0 0 2 2 2 2 0 1 1 0 2 0 2 2 0 2 1 0 1 2 1 1 1 0 0 0 0 1 2 0 0 0 1 0 0 0 1 1 1 0 0 0 0 1 2 1 0 1 1 0 1 1 0 2 0 0 0 0 2 0 2 0 1 2 0 0 1 1 0 1 0 0 0 1 1 0 0 1 0 1 0 0 0 2 2 0 0 0 0 0 0 0 0 0 2 0 1 0 1 2 1 0 1
31 0 0 0 0 0 2 1 0 2 2 0 0 0 0 0 0 1 1 0 2 0 1 0 2 0 0 0 1 2 2 1 0 0 0 1 2 0 2 0 0 0 1 1 0 1 0 0 1 0 0 1 1 2 0 0 0 0 2 0 0 0 0 0 0 0 0 0 0 0 0 1 1 2 1 2 1 2 2 0 2 2 2 0 0 0 0 1 1 2 0 1 0 0 0 2 0 0 0 0 1 0 1 0 2 0 2 0 0 0 0 2 0 0 0 1 1 0 1 1 1 0 1 1 0 2 0 0 0 0 0 0 1 0 0 0 1 0 0 0 0 2 0 0 1 1 1 0 1 1 0 0 0 0 0 1 0 1 0 0 1 0 0 1 1 2 1 1 1 2 1 0 0 2 0 0 0 0 0 0 0 0 1 2 1 1 1 1 0 0 2 2 0 1 1 2 1 0 0 0 0 2 0 0 1 0 1 1 1 0 1 2 1 0 1 0 0 0 1 0 0 0 0 1 1 0 0 0 0 0 0 0 0 0 2 0 0 1 1 1 0 0 2 0 0 0 1 0 0 0 0 0 0 0 0 0 1 0 0 0 0 0 0 0 0 0 0 0 1 0 0 2 1 1 1 1 0 2 2 1 1 1 2 2 2 0 1 2 1 2 0 0 2 0 2 0 1 2 0 2 0 0 2 0 0 0 1 2 1 0 0 2 2 0 0 0 1 0 2 2 0 2 1 2 1 0 0 0 1 1 0 1 0 0 0 0 0 1 1 0 0 0 2 1 0 0 1 1 1 0 0 0 0 1 0 0 1 1 0 1 1 1 2 0 2 0 0 2 2 0 2 2 1 2 1 0 0 1 0 2 2 1 0 0 0 0 0 1 1 0 0 0 1 0 2 0 1 1 0 0 0 0 0 0 0 0 1 1 1 0 0 0 1 1 1 2 0 0 2 0 0 0 0 1 1 2 0 1 1 0 1 1 1 0 1 0 0 0 0 0 2 0 1 1 1 1 0 0 0 0 0 1 1 2 1 1 0 2 2 2 0 0 0 0 0 1 0 0 2 0 0 0 1 1 1 0 1 0 0 0 1 1 1 0 1 1 0 0 0 0 0 1 1 1 1 0 1 1 1 1 1 1 2 0 2 0 1 0 0 1 0 0 0 0 0 1 1 2 0 1 1 2 0 1 0 1 0 0 0 2 0 2 2 2 2 0 1 1 0 2 0 0 1 1 0 0 0 1 1 0 0 0 0 1 1 0 1 0 0 0 0 0 1 2 1 0 2 0 0 0 0 1 1 0 0 0 1 1 0 0 0 0 1 1 1 1 0 2 0 0 1 0 1 0 0 1 1 1 0 0 1 1 0 1 1 2 0 0 1 0 1 0 0 0 2 0 0 0 1 0 0 0 0 1 1 0 2 0 0 0 0 0 0 0 1 1 0 0 1 2 1 1 0 1 1 0 1 1 0 0 0 2 1 1 0 2 0 2 2 1 0 0 0 1 1 1 1 2 0 0 1 0 1 0 0 2 1 1 1 0 0 0 2 1 1 2 1 0 0 0 0 0 0 0 0 0 0 0 0 1 0 0 1 1 2 1 1 2 2 0 0 0 1 1 0 0 0 2 1 1 0 0 0 0 1 0 0 0 0 0 0 0 2 0 2 1 0 0 0 1 0 0 0 0 0 1 0 0 0 1 1 0 0 0 1 0 0 0 0 0 0 0 2 2 0 0 2 2 2 2 1 0 1 0 0 0 1 0 2 2 2 2 0 0 0 1 0 1 2 1 1 0 2 0 1 0 1 0 0 0 1 1 0 1 2 2 2 0 0 1 1 0 2 0 2 1 0 2 2 1 0 2 1 2 0 0 0 1 1 0 2 2 2 2 0 2 0 0 1 0 0 0 0 0 0 0 0 1 1 1 0 0 0 1 0 0 0 0 0 0 2 2 0 0 0 0 0 0 1 0 1 0 0 2 0 0 0 1 1 2 2 0 2 1 0 0 0 0 0 2 2 0 1 0 1 1 2 0 0 1 0 2 2 2 2 1 0 0 0 2 1 0 0 0 1 1 0 0 1 1 0 1 0 0 0 0 1 0 1 2 0 0 1 2 0 1 1 2 0 0 0 0 1 0 0 1 0 1 0 1 0 0 1 0 1 1 1 2 0 2 0 1 0 1 1 1 1 0 0 0 0 0 0 0 0 1 1 0 1 0 0 0 1 1 0 1 1 0 0 1 0 0 0 0 0 0 0 0 2 1 0 1
32 0 0 1 1 1 2 1 1 1 2 0 0 1 0 0 1 0 0 1 1 0 1 0 2 0 2 0 1 1 2 1 0 2 0 0 1 2 1 0 0 0 1 1 0 1 1 1 1 0 0 0 1 1 1 1 0 0 1 0 0 2 0 0 0 0 0 0 0 0 0 0 2 1 1 1 0 1 1 0 0 1 1 0 1 0 0 1 0 2 0 1 1 0 1 2 0 0 0 0 2 0 1 0 2 0 2 2 2 0 0 2 0 1 0 0 1 0 2 0 0 0 1 1 0 1 0 0 0 0 1 0 0 0 0 0 0 0 0 0 1 1 0 0 0 0 0 0 0 1 0 1 0 0 0 0 1 0 1 1 0 1 0 2 1 1 1 1 1 1 1 1 1 1 1 0 0 1 0 1 1 1 1 2 0 0 2 0 0 0 2 2 1 0 1 1 0 0 0 0 0 0 0 1 2 0 1 1 1 0 0 1 0 0 2 0 0 1 2 2 0 0 1 0 1 0 0 0 0 0 0 0 0 1 1 0 1 1 0 0 0 1 2 1 0 2 0 0 0 0 0 1 0 0 0 0 0 1 0 0 0 0 0 0 0 0 0 0 2 1 1 1 0 0 0 0 0 0 2 0 1 0 2 1 1 1 1 2 0 2 1 0 2 0 2 0 1 1 1 2 0 0 1 0 0 0 0 2 2 0 0 0 1 1 0 0 0 0 1 1 0 1 2 1 1 0 0 1 1 1 0 2 1 0 0 0 0 2 0 1 1 1 1 0 0 0 1 0 0 1 1 1 0 0 0 1 1 0 0 1 1 1 2 0 2 0 0 1 1 1 1 1 1 2 0 2 0 1 0 1 1 1 0 1 0 1 0 0 0 0 0 0 1 0 2 1 0 1 1 1 1 1 0 0 0 1 1 1 0 0 0 0 0 0 1 2 0 0 1 0 0 0 1 1 0 2 0 0 0 0 1 1 0 1 1 0 0 0 0 0 2 0 2 0 0 1 0 1 1 1 1 0 0 2 1 0 1 2 1 2 1 0 0 0 0 0 0 1 1 1 0 2 2 0 2 0 2 0 0 1 0 2 1 0 1 2 0 1 1 0 2 0 0 1 1 0 2 0 0 2 0 2 1 1 1 1 2 0 0 2 0 0 0 0 1 0 0 2 0 1 1 1 1 1 0 1 1 1 1 1 1 0 2 1 1 1 2 1 2 0 1 0 1 0 0 0 0 0 2 0 0 0 0 2 2 0 0 0 0 0 1 0 1 1 0 1 0 0 0 0 0 0 1 0 1 0 1 0 0 0 0 0 2 2 1 1 0 0 0 0 1 0 1 0 1 0 1 0 0 0 0 1 1 0 1 2 1 0 1 1 0 0 0 0 1 0 0 0 1 1 0 1 0 0 0 1 1 2 0 0 1 0 0 0 1 0 0 0 0 2 2 1 0 2 2 0 1 1 0 0 1 2 0 2 1 2 0 1 0 0 0 0 0 0 2 0 0 2 0 0 1 0 0 0 1 1 1 1 2 0 0 0 2 0 0 1 1 0 0 0 0 0 0 2 1 1 0 0 2 2 1 1 0 0 0 2 2 2 2 0 1 0 0 1 0 1 0 0 1 1 0 0 0 0 0 1 0 0 0 0 0 0 0 1 1 1 1 0 0 0 0 0 0 0 1 1 0 2 0 1 1 1 0 1 0 1 0 1 0 1 1 1 1 1 0 2 2 1 2 1 1 0 2 0 0 1 1 1 0 1 2 1 0 0 0 2 0 1 1 2 1 1 2 0 2 0 0 1 0 0 0 1 0 2 1 2 1 0 0 2 2 0 1 0 1 2 1 2 2 1 1 2 0 2 0 0 0 1 0 0 0 0 1 2 0 2 0 1 1 1 1 0 0 0 0 0 0 1 1 1 0 0 0 1 1 0 1 0 0 0 1 1 0 0 0 0 1 0 2 0 2 0 0 1 0 1 0 0 0 1 0 2 2 0 0 0 0 1 0 1 1 0 1 0 2 2 2 0 0 0 0 1 1 1 2 1 1 0 1 2 0 1 1 0 2 0 0 0 2 1 0 2 2 0 0 0 2 0 0 0 0 0 0 1 0 0 0 1 0 0 0 0 1 0 0 0 0 0 0 0 1 0 0 0 2 0 2 2 1 2 0 0 1 0 1 1 1 0 1 0 0 0 1 1 1 1 0 0 2 0 0 0 2 2 0 1 1 0 0 2 0 0 0 1 1 0 0 0 2 1 0 1
33 0 0 1 0 1 2 1 1 1 2 0 2 2 0 0 0 0 0 0 2 0 1 0 2 0 0 0 2 1 1 2 0 1 0 0 1 2 0 2 2 0 0 0 1 0 0 0 2 0 0 0 0 0 1 1 1 0 1 1 0 0 1 0 0 1 0 0 0 1 1 0 2 2 2 2 0 0 0 0 0 0 2 1 1 1 0 0 0 1 0 0 0 0 1 2 1 1 1 1 2 0 1 0 2 0 2 1 0 0 1 1 0 0 0 0 0 1 0 1 1 0 1 1 0 0 0 0 0 0 2 0 0 0 1 1 0 0 0 0 0 2 0 0 2 2 0 0 0 1 0 0 2 1 1 0 0 1 1 1 1 1 0 1 1 2 0 2 1 1 0 1 1 1 0 0 0 1 1 1 1 1 0 2 1 1 1 0 0 0 1 1 0 2 2 2 1 0 1 0 0 1 0 0 2 0 0 0 0 1 1 1 2 0 2 0 0 0 2 2 0 0 0 0 0 0 0 1 1 0 0 0 0 0 1 0 0 2 0 1 0 0 1 1 0 1 0 0 0 0 0 1 0 0 0 0 1 1 0 0 0 0 0 2 1 0 1 0 1 0 1 2 0 1 0 1 0 2 2 2 0 2 1 1 2 1 1 2 1 2 1 1 0 1 1 0 2 0 0 1 0 1 2 2 2 0 1 0 1 0 0 2 2 0 1 0 0 0 1 1 1 1 0 0 2 0 1 1 1 0 0 0 0 0 0 0 0 1 1 0 0 0 1 0 0 0 1 0 2 2 2 0 0 0 0 1 1 0 0 0 0 0 2 0 2 0 0 1 2 0 2 2 0 2 0 1 0 1 1 2 2 0 0 0 0 0 0 0 0 0 0 0 1 0 2 0 1 1 0 0 0 0 0 2 0 0 0 1 0 0 0 0 0 0 1 1 1 2 0 2 0 0 1 0 1 2 1 0 0 0 0 0 0 1 0 0 0 2 2 0 1 1 2 0 1 2 0 1 1 0 0 0 1 2 1 1 0 2 2 2 1 0 0 0 0 2 0 1 1 1 0 2 1 2 0 0 0 0 0 1 0 2 1 0 1 2 0 1 1 0 2 0 0 1 1 0 1 0 0 2 0 2 1 1 1 1 1 0 0 0 0 1 1 1 0 0 0 2 0 1 1 1 2 2 0 0 0 1 1 1 2 0 0 0 0 0 2 1 1 1 0 0 2 2 1 1 1 1 1 0 0 0 0 2 0 0 0 0 0 0 0 0 1 2 0 1 1 1 1 0 1 1 0 0 0 0 0 2 0 0 0 0 2 1 1 1 1 2 0 0 0 1 0 0 0 0 0 0 0 0 0 2 0 1 1 2 1 1 1 1 0 0 0 1 1 0 0 1 1 1 0 0 0 0 0 0 2 2 0 0 0 0 1 0 2 1 0 0 1 1 2 1 0 1 1 0 0 0 1 0 0 1 0 1 0 2 0 1 1 0 0 0 1 1 0 1 2 1 1 1 1 1 0 0 0 2 2 0 2 0 0 0 1 0 0 0 1 0 0 1 0 1 0 1 1 0 0 0 1 1 0 1 0 0 0 1 2 2 2 0 1 0 0 1 0 0 0 0 1 1 0 0 0 0 1 1 0 1 1 1 0 0 1 0 1 1 0 0 0 1 0 0 0 0 0 0 0 0 0 0 0 0 0 0 0 1 2 0 0 0 0 0 2 2 0 1 2 2 1 2 0 1 2 1 1 2 1 2 0 1 1 0 1 1 1 1 0 2 1 2 0 1 1 1 1 0 0 1 0 1 0 2 0 1 2 1 2 0 0 2 2 0 1 0 2 1 1 1 2 1 0 2 0 1 0 0 0 1 0 0 0 0 0 0 0 2 0 0 0 0 1 0 1 0 0 0 1 1 1 1 0 0 0 1 1 1 1 1 1 1 1 2 1 0 1 0 1 0 1 0 0 0 2 0 0 0 0 0 0 0 0 0 2 0 0 0 2 0 0 2 2 0 0 1 2 1 2 0 1 0 1 2 2 2 2 0 0 1 0 0 0 0 0 0 1 1 0 2 2 1 0 2 0 2 0 0 2 0 0 0 0 0 0 2 0 0 0 1 0 0 0 0 1 1 0 1 0 2 1 0 0 0 1 0 0 0 2 1 1 0 1 0 1 0 0 0 0 0 1 0 1 0 0 0 0 0 1 1 2 0 1 1 1 2 0 1 1 0 1 1 0 0 0 1 0 0 0 0 1 0 0 1
34 0 0 0 0 0 0 2 1 0 1 1 0 1 0 0 0 0 0 0 2 0 0 0 2 0 0 0 1 2 2 0 0 0 0 0 2 2 0 1 1 0 0 1 0 1 0 0 1 1 1 1 0 0 1 0 0 1 1 0 1 2 0 1 0 0 0 1 0 0 0 2 1 2 1 2 1 1 1 1 0 2 2 1 1 1 0 1 0 2 0 1 0 0 1 1 0 1 1 1 1 0 2 0 2 0 2 0 1 1 0 1 1 1 1 1 1 0 1 1 1 0 1 1 0 2 0 0 0 1 0 1 0 0 0 0 0 0 0 0 0 2 0 0 0 1 1 0 0 1 0 0 0 0 0 0 0 0 0 0 0 2 0 1 0 2 0 2 0 2 2 1 0 2 2 0 0 1 0 1 0 1 0 2 0 0 2 0 0 0 1 1 0 1 1 1 1 0 0 2 2 0 1 0 1 0 1 1 0 0 1 2 1 1 0 1 1 2 0 0 2 2 1 1 0 1 1 0 0 0 0 0 0 1 1 1 0 2 0 1 0 1 2 1 0 1 1 0 0 0 0 0 0 0 0 0 2 0 0 1 0 0 0 0 0 0 1 0 2 1 0 0 0 1 0 0 0 0 1 0 0 1 2 2 2 0 2 2 0 2 1 0 2 0 2 0 0 1 0 0 0 1 0 0 0 0 0 0 1 0 0 1 2 0 1 1 0 1 0 0 1 1 0 1 2 0 0 2 1 1 0 0 1 0 0 0 0 2 0 1 0 2 1 0 0 0 1 0 1 2 2 0 0 0 0 1 1 0 0 1 2 2 1 1 1 1 0 2 2 0 2 2 0 2 1 0 0 1 1 2 2 1 1 1 1 1 0 0 0 0 1 1 1 0 1 1 1 0 0 0 0 0 0 0 0 1 0 2 0 0 0 0 0 0 2 2 0 0 0 0 0 0 0 1 1 2 0 0 0 0 1 0 0 2 0 2 0 0 0 0 1 1 2 0 1 1 0 0 0 0 0 0 0 2 0 0 0 2 0 2 0 0 1 1 1 1 0 1 1 1 0 1 2 2 1 0 2 0 0 0 1 1 0 0 0 1 0 0 0 0 0 2 0 2 2 1 1 2 2 2 0 0 2 0 2 0 0 0 0 0 0 1 0 0 0 0 0 2 0 1 0 2 1 1 0 0 0 1 1 1 1 0 0 0 0 0 1 0 2 2 1 0 0 0 0 0 1 1 1 0 0 0 0 2 0 1 0 1 1 0 0 1 0 1 0 0 1 0 0 0 0 1 0 0 0 0 0 2 0 2 0 0 0 0 1 0 0 0 0 0 0 1 0 0 0 0 0 0 0 0 0 2 1 0 1 1 1 0 1 1 0 0 0 1 0 1 1 0 0 0 2 0 1 1 0 0 1 1 0 0 1 0 1 0 2 2 0 0 1 1 2 1 0 1 2 0 1 0 0 0 0 2 0 2 1 2 0 2 2 0 0 0 2 0 1 2 2 2 0 0 1 0 0 0 1 1 2 0 2 0 1 0 1 0 0 1 1 0 1 1 0 1 0 1 0 1 0 0 0 1 0 2 0 0 1 2 2 2 2 0 1 0 0 1 0 0 1 2 0 0 0 0 0 0 1 2 0 0 1 0 1 1 0 0 1 0 1 0 0 0 0 0 0 0 0 1 0 1 0 1 1 1 0 0 0 0 0 1 0 1 1 1 2 1 0 1 2 2 2 2 0 0 2 0 0 1 0 0 1 1 1 2 1 1 1 1 1 2 1 2 0 1 2 1 2 0 0 1 0 0 0 2 1 2 1 0 1 0 1 2 2 0 0 1 0 2 1 1 2 1 0 2 1 1 0 0 1 2 0 0 0 0 1 1 1 2 0 0 0 0 0 0 1 1 0 0 1 1 0 0 1 0 0 2 0 2 0 0 1 1 0 1 1 0 1 1 0 1 2 0 1 0 0 2 0 0 0 1 1 1 1 0 2 0 0 0 1 1 1 1 1 0 1 0 2 1 1 0 0 1 1 2 1 1 1 1 1 1 0 1 1 1 1 0 1 2 0 1 1 0 1 0 1 1 2 0 1 1 0 0 0 0 2 2 0 1 1 2 0 0 0 0 2 2 2 0 1 0 0 0 1 1 1 0 1 1 1 2 0 2 0 1 1 1 0 1 1 0 1 0 0 0 1 1 0 1 0 0 2 0 0 0 0 0 1 0 1 0 1 2 0 0 1 2 0 0 0 0 1 0 0 0
35 0 0 0 0 1 1 1 0 0 0 0 0 2 0 0 0 0 1 1 0 1 2 0 2 0 0 0 2 2 2 0 0 2 0 0 0 1 1 0 0 0 0 0 0 0 0 1 1 0 0 0 1 1 1 1 0 0 0 2 1 1 1 1 0 0 0 1 0 0 0 2 1 2 1 2 1 1 1 0 1 1 2 0 0 1 0 0 0 2 0 0 1 1 0 0 0 2 0 0 1 0 0 0 2 1 2 0 1 1 0 2 2 1 2 1 1 0 0 2 2 0 2 2 0 0 0 1 1 0 0 0 0 0 0 0 0 0 0 0 2 1 0 0 1 1 1 0 1 1 0 0 1 0 0 0 0 1 0 1 1 1 0 1 2 2 0 2 0 2 2 0 1 1 0 0 0 0 0 0 0 0 0 2 0 0 2 2 0 0 0 2 0 2 2 2 2 0 1 0 0 0 0 0 1 0 1 1 1 0 0 1 0 0 1 0 0 2 2 1 1 1 1 0 0 1 1 0 0 0 0 0 0 0 0 0 0 1 0 1 0 0 2 1 0 2 0 0 0 0 0 0 0 1 1 0 1 1 0 0 0 0 0 1 0 0 0 0 2 1 0 2 0 1 0 0 0 2 1 1 0 2 1 1 2 2 1 1 0 1 0 1 1 0 2 0 2 2 0 0 0 0 1 0 0 0 1 1 0 0 0 2 1 0 2 0 1 1 1 1 1 1 1 1 0 0 0 1 1 1 0 1 1 1 0 1 1 0 1 1 0 1 2 0 1 0 1 0 1 1 1 0 0 0 0 1 0 0 0 0 0 0 1 0 1 0 0 0 1 1 1 1 0 2 0 0 0 1 0 1 0 0 0 0 0 0 0 0 0 0 1 1 0 0 2 0 1 1 1 1 1 1 0 2 1 1 0 1 1 0 1 0 0 0 1 2 0 0 1 0 0 0 0 0 0 0 0 0 0 1 1 2 1 1 1 0 0 0 0 0 2 0 2 0 0 0 0 0 0 0 0 0 0 1 1 0 1 1 1 1 2 0 0 0 0 2 0 1 2 0 1 1 2 0 0 1 0 0 0 0 1 2 0 0 0 0 0 1 0 0 1 1 0 1 1 1 2 2 2 1 1 0 1 1 1 1 1 1 0 1 0 1 0 2 0 0 0 2 0 1 0 0 2 2 0 1 1 1 1 1 1 0 1 0 1 0 1 0 1 1 0 0 2 0 0 0 0 1 1 0 0 0 0 1 1 1 1 1 0 0 1 0 0 2 0 0 2 1 1 1 0 0 1 0 0 0 0 1 0 1 0 0 2 1 1 1 1 2 1 1 0 0 0 0 0 0 0 0 0 0 0 2 2 0 0 1 1 0 0 0 2 0 0 1 1 0 1 0 0 0 0 0 0 1 1 0 2 1 0 0 0 0 0 0 1 0 0 0 1 2 1 0 0 1 2 0 2 0 0 0 0 2 1 1 0 1 0 1 1 0 0 0 0 0 2 2 1 2 1 0 0 0 0 1 0 1 1 0 1 0 2 1 2 2 0 0 2 0 0 0 0 0 0 1 1 0 0 0 0 1 1 0 0 0 1 1 1 2 2 0 0 0 0 2 0 0 0 1 0 0 0 0 0 0 1 1 0 0 0 0 0 0 0 1 1 1 1 0 0 0 0 0 0 0 0 1 0 1 0 1 1 1 0 0 0 2 0 0 1 0 0 0 1 1 0 1 1 1 0 2 0 0 2 1 1 1 1 1 1 1 2 2 0 0 0 2 0 2 2 2 0 0 2 1 2 0 0 0 0 1 1 1 0 1 2 2 0 0 0 2 2 0 0 2 0 2 0 2 2 1 1 2 0 2 0 0 2 2 1 0 1 1 1 1 0 1 0 1 0 0 0 0 1 0 0 0 1 1 1 1 0 0 0 1 1 0 2 0 0 0 0 2 1 0 1 1 2 1 1 0 1 0 2 0 0 0 0 0 0 0 2 0 2 0 0 0 0 1 0 2 2 0 0 0 2 2 2 0 1 2 0 1 1 1 0 2 0 1 0 1 1 1 0 1 1 0 1 1 1 1 0 1 0 2 1 0 1 1 0 0 1 1 0 1 0 0 1 2 0 0 0 0 2 2 1 0 1 2 1 0 0 0 1 0 1 0 1 2 0 1 0 0 0 0 0 0 0 0 1 0 0 0 0 0 0 0 2 0 2 0 0 0 1 1 0 1 0 0 1 2 0 0 0 2 0 1 0 0 2 0 1 1
36 0 0 0 0 0 1 1 0 1 1 0 0 0 0 0 0 0 0 0 2 0 0 0 2 0 0 0 1 1 1 1 0 1 1 1 2 1 0 0 0 0 0 0 0 0 1 0 2 0 0 0 0 1 0 1 0 0 1 1 1 1 0 0 0 0 0 0 0 0 0 2 2 1 1 1 0 1 1 1 0 2 1 1 2 0 1 0 0 2 0 0 2 1 0 2 1 2 1 1 2 0 1 0 2 0 2 1 2 1 0 1 1 1 1 1 1 1 1 0 0 0 1 1 0 0 0 1 1 0 1 1 0 0 0 0 1 0 0 0 0 2 2 0 0 0 0 0 1 1 0 1 0 0 0 0 1 2 0 1 0 1 0 1 1 2 0 0 1 1 1 2 0 2 0 1 0 2 1 2 2 0 0 2 0 0 2 2 2 1 1 2 1 0 1 0 1 0 1 0 0 0 0 1 2 0 0 0 1 0 1 1 0 0 1 1 0 0 2 0 2 2 0 0 1 0 0 0 0 0 1 1 0 0 1 0 0 1 1 0 0 0 2 0 0 2 0 0 0 0 0 1 0 0 0 0 1 0 0 1 0 1 0 0 0 0 0 2 2 0 0 2 0 1 0 0 0 0 1 0 2 0 2 1 1 0 2 1 1 2 2 0 0 0 1 0 2 0 1 1 0 0 1 0 0 0 0 2 0 0 0 0 1 1 1 1 0 1 0 0 2 2 0 1 2 0 0 2 0 0 0 1 1 0 0 0 0 1 1 0 0 0 2 0 0 0 1 0 0 2 2 0 1 0 1 0 1 1 0 2 2 2 1 0 1 0 0 2 2 0 2 2 0 2 1 0 0 2 0 1 2 0 0 1 2 0 0 0 0 0 0 0 2 0 2 1 1 0 1 1 0 1 0 1 0 0 0 1 0 0 1 0 2 2 0 2 0 1 0 1 0 0 0 2 0 2 1 2 2 0 0 1 0 0 1 0 0 0 1 0 0 0 1 1 2 2 2 1 0 0 0 1 0 2 1 0 1 2 2 2 1 0 0 0 0 1 1 0 2 0 1 1 1 1 2 0 1 0 0 1 0 1 1 1 0 0 0 0 0 0 1 0 0 0 1 1 0 2 2 2 0 0 1 1 1 1 2 0 1 1 0 0 0 0 0 0 1 2 0 1 1 1 2 2 1 1 1 0 0 2 0 2 2 1 2 1 2 0 1 2 0 0 2 0 2 0 0 1 1 1 0 1 0 2 1 0 1 0 0 0 2 0 0 1 1 0 1 0 0 0 0 2 1 0 1 0 1 2 0 1 0 0 1 1 0 1 0 2 0 0 0 0 1 0 1 1 2 0 0 0 1 1 1 0 0 1 0 0 2 2 0 0 0 1 0 1 1 0 2 1 0 1 1 0 0 0 2 0 0 0 0 0 0 0 2 0 2 0 0 2 0 0 0 2 2 0 2 0 0 0 0 2 1 0 0 2 0 1 1 0 0 0 1 1 0 1 0 2 0 0 0 1 0 2 2 2 2 0 2 0 0 1 2 0 0 2 0 0 0 0 0 0 1 2 1 1 0 0 1 1 1 0 0 0 1 1 1 1 1 0 0 0 0 0 0 0 0 1 2 2 0 0 1 0 1 2 0 0 1 0 1 1 0 0 0 0 0 0 0 1 0 0 0 0 1 0 0 2 0 1 1 1 0 0 1 0 0 0 0 0 0 0 2 1 0 1 2 1 1 2 0 0 2 0 0 0 1 0 1 1 1 1 1 1 1 1 1 2 1 2 0 2 2 0 1 0 1 0 0 0 0 1 2 2 0 1 0 1 1 2 1 0 1 1 1 2 0 2 1 1 1 0 1 2 0 0 0 1 1 1 1 1 0 0 1 1 0 0 1 0 1 1 1 0 0 0 1 0 0 0 0 0 0 2 0 1 0 0 0 0 1 2 1 0 1 1 2 0 1 0 0 0 2 1 0 0 0 0 1 1 1 1 2 0 0 0 0 1 1 0 0 0 0 1 1 1 1 0 1 1 0 2 2 2 1 1 1 0 1 1 0 1 0 0 0 2 0 1 2 1 0 2 0 1 0 0 2 1 0 0 0 0 0 2 0 0 0 2 0 0 0 0 2 1 0 0 0 2 1 0 0 0 1 0 1 0 2 2 1 2 0 0 1 0 0 0 0 0 1 0 0 0 0 0 0 0 1 0 1 0 0 0 0 1 0 0 0 0 0 1 0 0 0 1 0 0 0 0 0 0 0 0
37 0 0 0 0 0 0 1 0 1 1 0 0 0 0 0 0 1 0 1 1 1 1 0 2 0 0 0 2 2 2 2 2 1 0 0 0 1 0 1 0 1 0 1 0 0 0 0 1 0 0 1 1 1 1 0 1 0 0 1 0 2 1 0 0 1 0 0 0 0 0 0 1 2 1 2 1 1 1 0 0 2 2 1 1 0 0 0 0 2 0 0 1 0 0 2 2 1 0 1 2 1 1 0 2 1 2 2 2 0 0 2 1 2 1 0 1 1 0 1 1 0 1 1 0 1 0 2 1 1 1 0 0 0 0 0 0 0 1 0 0 2 0 0 0 0 0 0 1 1 0 0 0 1 0 0 2 1 0 1 2 2 1 1 0 2 0 2 0 0 0 0 0 2 0 0 0 1 0 1 1 1 1 2 0 0 2 1 0 0 1 2 0 2 2 1 1 0 0 1 1 0 0 0 0 0 2 0 0 1 0 1 2 0 2 0 2 1 2 1 0 0 1 0 0 1 1 0 0 0 0 0 0 0 0 0 0 1 0 1 0 0 2 0 0 1 0 0 1 0 0 0 0 0 0 0 0 0 0 0 0 0 0 0 0 0 0 0 1 0 0 1 0 1 1 1 0 0 1 0 0 2 2 1 1 1 1 2 1 2 1 2 1 0 2 0 0 0 1 1 0 0 2 1 0 0 0 1 0 0 1 1 1 1 2 0 0 0 1 1 1 1 0 1 2 0 0 1 1 1 0 0 1 0 0 0 0 2 2 1 0 1 0 0 0 0 1 0 1 2 2 0 1 0 1 0 0 1 0 1 2 2 1 0 1 0 0 2 2 0 2 2 0 2 0 0 0 1 1 2 2 0 1 1 2 1 0 0 0 0 0 0 0 0 2 0 1 2 0 0 0 0 0 0 0 0 0 0 1 0 0 0 2 2 0 2 0 0 0 0 0 0 1 1 0 2 0 0 0 1 0 2 0 2 0 2 0 0 0 0 2 0 1 1 1 1 0 0 0 0 0 0 2 2 2 2 0 2 1 2 0 0 0 0 1 2 0 1 1 1 0 1 1 1 1 1 0 0 0 1 2 1 1 0 1 2 0 1 1 0 2 0 0 1 2 0 1 1 2 1 1 1 1 1 1 1 2 1 0 0 0 0 0 1 1 0 0 2 0 0 0 2 1 1 0 1 0 1 1 1 1 1 1 0 1 0 0 1 2 1 0 0 1 1 1 0 0 2 0 0 0 0 0 1 2 1 0 1 0 0 0 0 0 2 0 0 0 1 1 1 0 1 1 0 0 0 1 2 0 2 0 0 1 0 1 0 0 0 0 0 0 0 1 0 0 0 0 1 0 0 1 0 0 1 2 2 2 0 1 1 0 0 0 2 0 2 2 0 1 1 1 1 1 0 0 0 2 0 0 0 1 0 2 0 2 1 0 0 0 1 1 0 0 0 1 0 1 0 0 0 0 2 1 1 0 1 0 1 1 0 0 0 1 0 1 2 0 2 1 1 0 1 0 0 2 2 2 0 1 0 0 1 2 0 0 1 2 1 0 0 0 0 0 1 1 0 0 0 1 2 1 0 0 1 1 2 1 1 1 0 0 0 0 0 0 1 1 2 1 1 0 0 0 0 2 1 0 0 1 0 0 0 0 0 1 0 0 0 0 2 0 0 0 0 0 0 0 0 0 0 0 0 0 0 0 1 0 0 0 0 0 0 2 2 0 2 2 0 1 1 0 0 1 0 0 0 1 1 1 1 1 1 0 0 1 1 1 2 2 2 0 0 2 0 1 0 0 0 0 1 0 2 0 2 1 1 1 0 0 1 1 1 1 0 1 2 1 2 2 2 2 1 0 2 0 1 0 0 1 1 1 1 0 1 1 1 0 2 1 0 0 0 1 0 0 0 0 0 0 0 1 0 0 2 0 1 1 1 1 1 1 2 2 0 2 1 2 2 1 0 0 0 1 1 0 1 0 0 0 0 0 2 1 0 0 0 1 2 0 0 0 0 1 1 1 1 2 1 0 0 0 2 0 0 2 1 0 0 1 1 0 0 0 1 1 1 1 1 1 1 0 1 1 1 0 0 0 1 1 1 0 0 0 2 0 0 0 1 0 0 0 1 2 1 2 0 0 0 0 1 1 0 1 0 1 0 1 1 0 1 1 1 0 0 1 1 1 0 1 0 0 0 1 1 1 0 1 0 1 0 0 0 1 1 0 1 1 0 0 2 0 0 1 1 0 0 0 0 1 0 1 2
38 0 0 0 1 0 1 1 1 0 1 0 1 1 1 1 1 0 0 1 1 1 0 0 2 0 1 0 0 1 2 1 1 2 0 0 1 2 0 2 2 0 0 0 0 0 0 0 1 0 0 0 0 0 1 0 0 0 0 1 0 1 0 2 0 0 0 0 1 1 0 0 1 2 1 2 1 1 1 0 1 2 2 2 2 0 0 0 0 2 0 0 0 0 0 2 0 1 1 1 0 1 0 1 2 0 2 1 1 0 0 2 0 0 0 0 0 1 0 0 0 0 1 1 0 1 0 0 0 0 1 1 1 0 0 0 1 0 0 0 0 2 0 0 1 1 0 0 0 0 0 1 0 0 0 1 1 0 0 1 2 1 0 0 1 2 1 0 0 1 1 1 2 0 1 0 0 1 1 1 1 1 1 2 0 0 2 2 1 0 1 1 1 0 1 2 1 0 1 0 0 0 0 0 2 0 0 1 0 0 1 1 2 0 2 0 2 0 1 0 1 1 0 0 0 0 0 0 0 0 1 1 0 1 1 0 1 2 0 2 0 0 2 0 0 1 1 0 0 0 0 0 0 0 0 0 0 1 0 0 0 0 0 0 0 0 0 0 1 0 1 2 0 2 1 1 0 1 2 1 0 1 1 1 2 1 1 1 0 1 0 1 0 1 0 0 2 0 0 1 0 0 2 2 1 0 0 1 1 0 0 1 1 0 1 1 0 1 1 1 1 2 1 2 2 0 0 2 0 1 0 0 0 0 0 0 0 2 0 2 0 1 1 0 0 0 1 0 1 2 2 0 0 0 0 0 2 0 0 1 2 2 1 0 1 0 0 1 1 1 1 1 0 2 0 0 0 2 1 2 2 0 0 1 1 0 0 0 0 0 0 0 0 1 2 0 1 2 2 2 1 2 0 0 0 1 1 0 0 0 0 0 1 1 1 1 1 0 0 0 0 1 1 2 0 1 0 0 0 0 0 1 0 0 0 0 0 1 0 0 0 2 1 1 0 0 0 0 0 1 0 0 1 2 1 1 0 0 0 1 2 0 1 2 0 0 0 1 2 1 0 1 2 0 0 0 0 1 1 0 1 2 2 1 0 1 0 0 0 0 0 0 0 1 1 0 1 1 1 1 1 1 0 2 0 1 2 1 0 1 0 0 0 0 1 0 0 2 0 2 1 0 2 2 0 0 0 0 0 2 0 0 0 0 0 1 2 1 1 1 1 0 1 0 0 0 0 1 1 0 0 0 0 0 2 2 0 0 0 0 2 0 0 2 0 0 2 1 1 0 1 0 0 0 0 0 0 1 0 1 0 0 2 1 2 1 1 0 0 0 1 0 2 0 0 0 1 0 0 1 0 1 0 2 2 2 1 1 2 1 0 0 0 1 1 0 0 0 0 0 2 0 0 1 0 0 2 1 0 0 1 0 0 0 1 0 0 0 1 2 1 1 0 1 1 0 0 0 1 0 0 2 1 1 0 1 0 2 1 1 1 0 0 0 1 2 0 2 2 1 0 2 0 0 1 2 2 0 2 0 1 0 1 0 0 0 1 0 0 0 0 0 0 2 2 0 0 0 0 0 0 0 0 0 1 2 2 2 2 0 1 0 0 2 0 1 0 1 0 0 0 1 1 1 1 2 0 0 0 0 0 0 0 0 1 0 0 0 0 2 1 1 0 0 0 1 0 0 0 1 1 1 0 0 0 1 1 0 0 0 0 0 1 0 0 0 2 1 2 1 1 0 0 1 1 2 1 1 1 1 1 1 0 0 0 1 0 1 1 2 1 1 2 0 2 0 0 1 0 0 1 1 1 2 0 0 1 0 1 2 2 0 1 0 1 1 0 0 2 2 1 2 0 2 1 0 0 1 0 1 0 0 1 1 0 2 0 2 1 0 0 1 1 0 0 0 1 1 1 1 0 0 0 1 1 0 1 0 0 0 0 0 0 1 0 1 0 0 1 0 1 0 2 0 0 1 0 1 1 1 1 0 2 0 0 0 0 0 0 1 1 0 0 1 2 2 2 0 2 0 2 2 1 0 2 2 0 0 0 1 1 1 0 0 0 2 0 2 2 2 0 2 0 0 1 0 2 1 0 0 0 0 0 1 1 1 0 1 0 0 0 0 2 1 0 1 0 0 0 0 0 1 0 0 1 0 2 2 1 2 0 0 0 0 1 2 2 0 1 0 0 0 0 0 1 1 1 0 0 0 0 0 0 0 0 0 0 0 0 1 0 0 0 2 1 0 1 1 2 1 0 1
39 0 0 0 0 1 1 2 0 0 0 1 1 1 0 0 0 1 2 1 1 0 1 1 1 1 0 0 1 2 2 1 1 1 1 0 1 1 1 0 0 0 0 0 0 0 0 0 2 0 0 0 0 0 1 1 0 0 1 1 1 1 0 0 0 0 0 0 0 0 0 0 1 2 0 2 2 1 1 0 0 1 1 0 1 0 1 0 0 1 0 0 1 1 0 0 0 1 1 1 1 0 0 0 2 1 2 0 1 1 0 1 0 1 0 0 1 0 0 2 2 0 2 2 0 0 0 1 0 1 0 0 0 0 0 0 1 0 0 0 0 2 0 0 1 1 1 0 0 1 0 1 1 0 0 0 0 1 0 2 2 1 0 0 1 1 1 0 1 0 0 2 0 2 0 0 0 0 0 0 0 0 1 2 0 0 2 2 0 0 0 2 1 1 2 0 1 0 0 0 0 0 0 0 0 0 2 1 1 0 1 1 2 1 0 0 0 0 2 0 1 1 0 0 0 1 1 0 0 0 0 0 0 0 2 0 1 0 1 0 0 0 2 1 0 1 0 0 1 1 1 0 1 0 0 1 0 1 0 0 0 0 1 1 1 1 0 0 2 0 0 0 0 1 0 0 0 0 1 0 0 1 2 2 2 1 1 2 1 2 2 1 0 1 1 0 2 1 0 1 1 0 1 0 0 0 0 2 0 0 1 2 2 0 0 0 0 1 0 0 2 1 0 1 2 0 0 1 1 1 0 2 0 0 0 0 0 2 0 0 0 0 1 0 0 1 1 0 1 2 1 0 1 0 1 0 1 1 0 1 1 2 2 0 2 2 0 1 1 1 1 1 1 1 0 1 0 1 1 2 2 1 0 2 1 0 0 1 1 1 0 0 1 0 1 1 2 0 1 1 1 1 1 1 0 0 0 1 0 0 1 0 1 1 1 1 1 0 0 0 1 1 1 0 2 2 1 0 0 0 1 0 0 2 1 0 0 0 0 0 1 1 1 1 1 2 0 0 0 0 0 1 0 2 0 0 0 2 1 2 1 0 1 1 0 0 0 1 2 0 0 1 2 0 1 1 1 1 1 0 0 2 1 0 1 2 0 0 1 0 1 0 1 0 1 1 1 2 2 1 1 0 2 0 2 0 2 0 0 1 0 1 0 1 1 0 0 2 0 1 0 2 2 2 1 0 0 1 1 1 1 0 0 0 0 0 2 0 0 0 0 0 2 0 1 0 0 1 1 0 0 0 0 2 0 0 2 1 1 0 0 0 1 1 1 0 1 1 1 1 0 0 2 0 2 0 2 1 0 1 0 0 1 0 1 0 1 2 0 0 0 0 0 0 0 1 1 0 0 0 0 2 0 0 2 2 2 0 2 2 0 0 0 1 1 0 0 0 0 0 0 0 0 1 0 1 1 0 0 0 0 0 0 0 1 1 0 0 0 1 1 0 0 1 0 0 0 0 1 0 0 2 1 1 0 2 0 2 2 0 0 0 0 2 0 0 0 1 1 1 0 2 1 0 0 2 2 0 1 0 1 2 2 1 1 1 1 1 1 0 0 1 0 2 1 0 0 0 1 1 1 0 1 0 2 1 1 2 2 0 0 0 0 1 0 0 0 1 0 0 0 0 0 0 2 0 0 0 2 0 0 0 0 1 2 2 1 1 1 1 0 0 1 1 1 0 0 0 0 0 0 0 0 0 0 1 0 0 1 0 0 0 2 2 0 1 2 2 2 2 1 1 2 1 1 1 1 2 0 1 2 1 1 1 1 1 1 1 2 2 1 0 2 0 1 0 0 1 0 0 0 2 1 2 1 1 0 1 0 2 1 0 2 0 1 0 1 1 2 2 1 2 2 2 0 0 0 1 1 0 0 0 1 1 0 2 0 0 0 0 0 0 2 0 0 0 2 0 0 0 0 0 0 2 0 0 0 1 0 0 2 2 0 0 0 2 2 0 1 0 0 1 2 0 0 1 0 1 1 1 1 1 2 0 0 1 0 2 1 1 1 1 1 1 2 1 1 0 0 0 0 2 2 2 1 1 1 1 0 1 0 1 0 0 0 0 1 0 1 0 0 1 0 1 1 0 2 2 0 0 1 0 0 0 1 1 1 0 0 1 0 0 2 1 0 1 0 0 0 0 2 0 0 2 0 0 2 2 1 1 0 1 1 0 2 1 2 0 0 0 0 0 0 0 0 0 2 0 1 0 0 0 1 1 0 0 1 0 0 2 0 0 0 2 0 0 0 1 1 0 0 1
40 0 0 0 1 0 1 0 0 1 1 1 0 0 0 0 0 0 1 1 1 1 1 0 2 0 0 0 2 2 2 0 1 2 1 1 2 1 0 2 2 0 0 0 0 0 0 0 1 0 0 0 0 1 0 1 0 0 1 1 0 0 1 1 0 0 0 0 0 0 0 1 1 2 1 2 1 0 0 2 0 2 2 2 2 0 0 0 0 2 0 0 0 0 0 1 1 1 1 0 2 0 0 0 2 0 2 0 0 0 0 1 1 2 1 1 2 0 0 2 2 1 1 1 1 1 0 0 0 0 2 0 0 0 0 0 0 0 0 0 0 2 0 0 0 0 1 0 2 2 0 0 0 0 0 0 2 2 1 1 1 0 1 0 2 2 0 0 2 0 0 2 0 2 0 1 0 1 0 1 1 1 1 2 0 0 2 2 1 0 2 2 1 1 2 1 2 1 0 2 2 0 0 0 1 0 1 1 1 0 0 2 2 0 0 2 1 1 2 2 0 0 0 0 0 0 0 0 0 0 0 0 1 1 1 0 0 1 1 1 0 0 1 1 0 1 0 0 0 0 0 0 0 0 0 0 1 2 0 2 0 2 0 0 1 1 1 1 1 0 0 2 0 1 0 0 1 1 2 2 0 2 2 2 2 0 2 1 1 2 1 2 2 0 2 0 2 1 0 2 0 1 0 0 0 0 0 1 1 0 0 0 1 0 2 0 1 0 0 0 0 2 0 2 0 0 0 1 1 1 0 0 0 0 0 0 0 1 1 1 0 1 1 0 0 0 1 0 2 1 1 0 0 1 0 0 2 0 0 0 1 1 2 0 2 1 0 2 2 0 2 2 0 2 1 0 0 2 0 0 0 0 0 1 1 0 0 0 0 0 0 0 0 0 1 1 1 1 1 1 0 1 0 0 0 0 1 0 1 0 0 0 0 0 0 0 2 0 1 0 0 1 0 2 0 0 0 0 0 2 0 2 0 1 0 1 0 2 1 0 2 0 1 1 1 1 0 0 0 0 0 0 2 2 2 2 0 1 1 1 1 0 1 1 0 0 0 1 1 1 0 1 1 1 0 0 1 0 0 2 1 2 1 0 1 2 0 0 0 0 1 1 0 0 1 0 2 1 1 2 0 1 0 2 0 2 2 0 0 2 0 0 0 0 1 0 0 2 0 1 1 1 2 1 1 0 0 0 0 2 0 2 1 1 1 0 0 1 1 0 1 2 1 0 0 0 0 1 1 0 0 0 0 1 1 1 0 0 0 0 1 0 1 2 1 0 2 0 0 0 0 1 0 0 0 0 0 2 0 1 0 0 1 1 1 0 1 1 0 0 0 0 0 0 0 1 1 1 0 0 1 1 1 0 1 1 1 0 1 1 1 0 0 1 0 1 1 0 1 0 0 1 0 0 0 0 2 1 0 0 0 0 0 1 1 0 1 1 0 1 0 1 0 1 2 0 2 0 0 0 1 1 0 2 0 2 0 2 2 1 1 0 1 0 1 2 0 2 1 0 1 0 0 0 0 2 2 0 1 0 2 1 2 1 0 1 2 1 0 1 0 1 0 1 1 0 0 0 1 2 1 1 0 1 1 1 0 2 2 1 1 1 0 2 0 0 0 1 1 1 0 0 0 1 1 1 1 1 1 1 1 1 0 1 1 1 1 0 1 2 1 0 0 0 0 0 0 1 0 0 0 0 0 0 0 1 2 0 0 0 0 0 0 1 0 1 1 0 1 1 0 0 2 0 0 0 1 2 0 0 2 2 2 1 1 1 0 2 1 2 0 1 2 2 2 0 0 0 0 1 0 2 1 2 1 1 1 0 0 2 2 0 2 0 2 1 0 1 1 0 0 1 0 2 0 0 0 0 1 1 1 1 0 1 0 2 0 0 1 0 0 0 0 0 0 0 0 1 1 0 0 1 0 1 1 1 1 0 0 0 1 1 1 0 1 1 0 1 0 0 0 0 0 1 0 1 0 1 2 2 2 0 2 0 0 0 0 1 0 2 1 0 1 0 2 2 2 0 1 0 0 2 1 1 2 1 0 1 0 1 1 1 0 0 1 1 0 0 2 0 0 2 0 1 0 0 1 1 0 0 1 0 0 2 0 0 0 1 0 0 0 0 2 2 2 0 0 1 0 0 1 0 2 0 0 0 0 2 1 2 0 0 0 0 0 0 0 1 1 0 0 0 0 0 0 1 1 0 2 0 0 0 0 0 0 0 0 0 0 1 0 0 0 1 0 0 0 1 2 0 0 1
41 0 0 0 0 0 0 1 1 1 2 0 0 0 0 0 0 1 2 2 0 2 0 0 2 0 2 0 1 2 2 0 0 1 0 0 2 0 0 1 1 0 1 1 1 1 0 0 2 0 0 1 0 1 0 1 0 0 1 2 0 0 0 2 1 1 0 0 0 0 0 1 2 2 2 2 0 2 2 0 2 2 2 1 1 0 0 0 0 2 0 0 1 0 0 1 0 1 1 1 0 0 0 1 2 1 2 0 1 1 0 0 1 2 1 1 2 0 0 2 2 0 2 2 0 0 0 0 0 0 0 0 1 0 0 0 0 0 2 1 0 2 1 0 1 1 0 1 1 0 1 0 0 0 0 0 0 1 0 1 0 0 0 1 1 2 0 1 0 1 1 0 1 1 1 0 0 0 0 0 0 0 0 1 1 1 0 1 1 0 1 2 0 1 1 2 0 0 0 0 0 0 0 1 2 0 0 0 2 0 1 1 1 0 1 0 0 1 1 1 1 1 0 0 0 1 0 0 0 0 0 0 0 0 1 0 0 2 0 2 0 0 2 0 0 2 0 0 0 0 0 0 0 0 0 0 1 0 0 0 0 0 0 1 0 0 0 0 2 1 0 1 0 1 0 1 0 0 1 0 0 2 1 2 1 0 1 1 0 1 1 0 2 0 2 0 2 2 0 0 0 0 2 0 0 0 1 2 0 0 0 1 1 1 2 1 0 0 0 0 1 1 1 2 1 0 0 1 2 2 0 2 0 0 0 1 0 0 2 0 0 1 2 0 0 0 1 0 0 1 1 1 0 0 0 1 0 1 0 2 2 2 2 0 2 1 0 0 1 1 1 1 1 2 1 0 0 2 1 1 2 1 0 0 0 0 0 0 0 0 0 0 1 0 2 0 1 2 1 1 1 1 0 0 0 1 0 2 0 0 1 0 2 2 0 2 0 1 0 0 0 0 1 2 0 2 1 0 0 0 1 0 0 1 1 0 0 0 1 0 1 0 1 1 2 2 2 1 1 1 1 0 1 2 1 1 0 2 1 2 0 0 0 0 0 2 0 2 1 1 0 0 1 1 1 0 0 0 0 1 2 0 1 0 1 2 0 1 0 1 1 1 0 1 1 1 1 2 2 1 1 0 2 0 2 0 1 0 1 2 1 0 0 0 1 1 0 2 0 1 1 1 2 2 0 0 0 0 0 2 0 2 0 0 0 0 1 0 1 2 0 0 1 1 1 1 1 0 2 0 0 0 0 2 0 0 1 0 0 0 0 0 0 0 0 0 0 0 0 0 0 0 1 0 1 0 1 1 0 1 0 0 1 1 1 0 0 2 1 1 0 0 1 1 1 0 0 0 0 0 1 1 1 0 1 1 1 0 1 0 0 0 0 2 0 0 1 0 0 0 0 0 1 1 0 0 1 0 0 0 0 0 1 0 1 1 0 1 1 2 1 1 0 0 1 0 1 0 1 0 0 2 0 1 0 2 0 2 2 1 1 0 2 0 0 2 0 2 1 0 0 2 0 0 0 2 2 0 2 0 1 1 2 1 0 1 1 0 0 1 0 1 1 1 0 1 0 0 0 0 0 0 1 0 1 2 2 1 2 1 1 1 1 1 0 0 0 2 0 0 0 0 1 0 0 1 1 0 1 0 1 1 1 0 2 1 0 0 0 1 0 0 0 0 1 1 1 0 0 1 0 1 0 0 0 1 0 0 0 0 0 0 2 1 0 0 2 2 1 2 0 0 2 0 0 1 1 2 0 0 2 2 0 0 1 1 1 2 0 2 0 2 2 0 2 0 1 0 1 0 0 0 1 1 1 1 1 1 0 2 1 0 0 2 0 2 0 2 1 1 0 1 1 1 0 0 0 0 1 0 2 1 0 1 0 1 1 0 0 0 0 0 2 1 0 1 1 0 0 0 0 0 0 2 0 0 0 0 0 0 1 1 0 0 0 2 2 0 1 0 1 0 2 0 0 1 0 1 1 1 1 0 2 1 0 0 0 2 0 1 1 0 1 1 2 1 1 0 0 0 0 2 2 2 2 0 1 0 0 0 0 1 1 1 1 1 0 0 1 0 0 1 0 0 0 0 1 2 0 0 1 0 0 1 0 0 1 0 0 1 0 0 2 1 0 0 0 1 0 0 0 0 0 0 2 0 2 1 1 0 1 0 0 0 0 0 0 0 2 1 0 0 0 0 0 0 2 0 0 0 0 0 1 1 1 0 0 0 0 1 0 0 0 1 1 0 0 0 0 0 1 2
42 0 1 0 0 0 0 2 0 1 1 1 0 1 0 0 0 0 0 0 2 0 0 0 2 0 0 0 2 2 2 1 0 2 0 0 2 1 0 1 1 0 0 1 0 1 1 0 1 0 0 0 0 0 0 1 0 0 1 0 0 0 0 2 0 0 1 0 1 1 0 2 1 1 0 1 1 0 0 1 0 1 2 1 1 0 0 0 0 2 0 0 0 0 0 0 0 1 1 1 1 0 0 0 2 0 2 0 1 0 0 1 1 1 1 1 2 0 2 0 0 0 0 0 0 1 0 0 0 0 1 1 0 0 0 0 0 0 0 0 0 2 0 0 1 1 0 0 0 0 0 1 1 0 0 0 0 0 1 1 2 2 0 1 1 1 1 2 0 0 0 0 0 2 0 0 0 0 0 0 0 0 0 1 1 1 0 0 0 0 1 1 1 1 2 2 2 0 1 0 0 1 0 0 1 0 1 0 2 1 0 1 0 0 1 0 1 1 0 1 1 1 1 0 0 1 0 1 0 0 1 1 0 0 1 0 1 1 1 1 0 0 2 0 0 1 0 0 0 0 0 0 0 1 1 0 1 1 0 0 0 0 0 1 0 0 1 0 2 0 0 0 0 0 1 1 1 1 2 2 1 1 2 2 2 0 2 1 1 1 1 2 2 0 2 0 2 0 0 1 0 1 1 0 0 0 1 2 0 0 0 1 1 0 0 1 1 0 2 2 0 2 2 1 1 0 1 2 0 1 0 0 1 0 0 0 0 2 0 2 2 2 2 1 0 0 2 0 2 1 1 0 1 0 1 0 0 0 0 1 1 1 1 0 1 2 0 1 1 1 2 1 0 2 0 0 0 2 1 1 2 0 0 2 0 1 0 0 0 1 0 0 0 0 2 1 0 0 2 2 1 2 0 1 0 1 0 0 0 0 1 0 0 0 1 1 1 0 1 0 1 0 0 1 1 1 1 0 0 1 0 0 0 2 0 1 0 1 1 0 1 1 2 0 1 2 0 0 0 0 0 0 1 2 1 1 0 2 2 1 2 0 0 0 0 2 0 2 2 1 0 1 2 0 1 1 1 0 0 0 1 1 0 0 0 0 0 1 0 1 0 0 0 1 1 0 2 2 2 2 0 0 2 0 2 0 1 0 0 2 0 0 0 1 0 0 0 2 0 0 0 2 2 2 1 0 0 0 0 2 0 1 2 0 1 0 2 0 1 1 1 1 2 1 1 0 1 1 2 0 0 0 0 2 0 0 0 1 1 0 1 0 0 1 0 0 1 1 1 1 0 0 0 0 0 0 0 0 0 0 0 0 1 1 1 0 0 1 0 0 0 0 0 0 0 0 0 0 0 0 1 1 0 1 2 2 1 0 2 2 0 0 0 0 1 0 0 0 0 0 1 0 0 1 0 0 2 1 0 0 0 0 2 0 2 1 0 0 0 2 0 0 0 1 2 1 0 0 0 1 0 1 2 0 0 2 0 2 2 0 0 0 2 0 0 2 1 2 0 0 1 0 1 0 1 2 1 2 2 0 0 0 1 0 1 1 0 0 1 0 0 0 0 2 0 1 0 0 1 1 0 1 0 0 1 2 2 1 1 0 0 0 0 1 0 1 0 1 2 2 0 0 1 1 0 2 1 0 1 0 1 1 0 0 0 0 0 0 0 1 0 1 0 0 1 0 0 0 0 0 0 0 0 0 0 1 1 0 0 0 0 0 1 1 0 0 1 2 2 1 0 0 1 0 0 2 2 2 0 0 1 1 1 1 1 0 1 1 1 2 1 1 2 0 2 0 0 0 0 1 0 2 2 2 0 0 1 0 2 2 2 0 2 0 2 2 0 2 2 1 1 2 2 1 0 0 1 1 1 0 0 0 1 2 0 2 0 1 0 0 0 0 2 0 0 0 2 1 0 0 1 0 0 2 0 0 0 0 1 1 1 1 0 0 0 1 1 1 0 0 0 0 1 1 0 1 0 0 0 0 1 1 2 2 0 0 0 2 0 2 2 0 0 0 2 1 1 0 0 2 0 1 0 0 2 1 0 1 0 0 0 0 0 1 1 1 0 1 1 1 0 1 0 2 1 0 1 0 0 0 0 0 0 1 1 0 0 1 0 0 0 0 1 1 0 2 0 0 0 0 1 1 0 0 1 0 2 2 2 0 0 0 0 0 0 0 0 0 2 1 0 0 0 0 0 2 0 0 0 0 0 0 1 1 1 1 2 1 0 2 1 1 0 1 0 0 0 0 2 1 0 1
43 0 0 0 0 0 1 0 0 2 2 0 0 2 0 0 1 1 1 0 2 0 1 0 2 0 0 0 2 1 1 1 1 1 0 0 2 2 0 0 0 0 0 0 0 0 1 1 1 0 0 0 1 1 0 1 0 1 1 1 1 1 0 1 0 0 0 0 0 1 1 1 2 2 2 2 0 1 1 1 1 2 2 1 1 0 0 1 0 2 0 0 0 0 0 0 0 0 0 0 1 0 0 0 2 0 2 2 1 0 0 1 1 1 2 2 2 0 0 2 2 0 0 0 0 1 0 1 1 0 1 1 1 0 0 0 1 0 1 1 0 2 0 0 0 1 0 0 0 1 0 1 1 1 1 1 0 0 1 0 0 2 0 2 0 1 0 1 0 1 0 0 2 0 0 0 0 1 1 1 1 1 1 1 0 0 1 1 0 0 1 1 0 1 1 2 0 0 0 0 0 0 0 1 0 0 1 1 0 0 1 2 0 1 0 1 1 2 0 0 2 2 0 0 0 0 0 1 0 0 1 1 0 1 0 0 1 1 0 1 0 0 1 0 0 2 1 0 0 0 0 1 0 0 0 1 1 1 0 0 0 0 0 0 0 0 1 0 1 0 0 2 0 2 0 0 0 1 2 1 1 0 2 2 2 0 2 2 0 2 2 0 1 0 1 0 2 0 1 2 1 0 2 1 0 0 1 1 1 0 0 2 2 0 1 0 0 0 0 0 1 2 1 2 1 0 1 0 0 0 0 1 2 0 0 0 0 0 2 0 0 0 1 0 0 0 1 0 2 0 1 0 0 0 0 2 0 2 0 0 0 0 0 0 0 2 0 2 2 0 2 2 0 2 1 1 0 2 0 0 0 1 0 0 1 0 0 0 0 0 0 0 1 0 1 1 1 0 1 1 1 1 0 2 1 0 0 1 0 1 0 0 0 0 1 1 1 0 0 0 0 1 1 1 1 2 1 0 0 0 0 0 0 1 1 0 0 2 1 0 2 0 1 0 0 1 0 0 0 0 0 0 0 2 0 0 0 2 1 2 0 0 1 1 1 1 0 1 2 0 1 1 2 0 0 0 0 0 0 1 1 2 0 0 0 1 0 0 0 0 0 1 0 1 2 1 1 1 1 2 0 1 1 1 1 1 1 0 0 2 0 0 0 0 1 1 0 2 0 2 1 0 1 2 1 0 0 1 1 1 1 0 0 0 1 1 2 0 2 1 1 1 2 1 1 1 0 0 2 0 0 0 0 0 2 2 0 0 0 0 1 0 1 2 0 1 1 1 1 0 1 1 1 0 0 0 1 1 0 0 1 0 1 0 1 0 0 1 1 1 0 0 1 0 0 0 0 0 0 0 0 2 0 1 2 2 2 0 2 2 0 0 0 0 0 1 0 0 0 0 0 0 0 0 0 0 2 0 0 0 0 0 0 0 2 0 2 0 0 0 2 0 0 1 2 0 2 0 0 1 0 1 0 2 0 2 0 2 2 0 0 0 0 0 1 2 1 2 0 1 0 0 1 0 0 2 0 0 1 0 0 1 2 1 1 1 1 1 0 0 0 1 0 1 2 0 0 0 1 1 1 0 0 0 1 1 2 2 1 0 2 0 0 0 0 0 0 1 0 0 0 1 0 0 0 1 0 1 0 0 0 0 0 0 0 0 1 0 0 1 0 0 0 0 0 1 0 1 0 1 1 0 0 0 0 1 1 0 2 0 0 0 2 1 0 1 2 0 0 2 0 0 2 1 1 2 0 2 0 0 1 2 1 0 0 1 0 1 1 2 1 1 2 0 0 1 0 1 0 0 0 1 0 2 2 0 1 0 0 1 1 0 1 1 1 2 0 1 2 2 1 2 2 2 0 0 1 1 2 0 0 0 1 2 1 2 0 0 0 0 0 0 2 0 0 0 1 1 1 1 0 0 0 2 0 1 0 0 0 0 1 1 0 0 0 1 2 0 1 0 1 0 2 0 0 1 0 1 0 0 0 0 2 0 0 0 0 2 0 2 2 0 1 0 2 1 1 1 1 0 1 2 2 2 2 0 1 1 0 0 0 0 0 0 1 1 0 2 2 0 2 0 1 2 0 0 1 0 1 1 0 0 1 2 0 0 0 1 0 1 0 1 1 1 0 0 0 0 0 0 2 0 2 0 0 0 0 2 1 2 0 1 0 0 2 2 2 1 1 0 1 0 0 0 0 1 1 1 2 0 0 0 1 2 0 1 1 0 1 2 0 0 0 1 0 1 0 1 2 0 1 1
44 0 0 0 0 0 0 1 1 1 2 0 1 1 0 0 0 0 0 0 2 0 0 0 2 0 0 0 2 2 1 1 1 1 1 1 2 2 0 1 0 1 0 0 0 0 1 0 0 1 1 1 1 1 1 1 0 0 1 2 0 0 0 0 1 1 1 0 1 1 0 2 1 2 1 2 1 1 1 0 0 1 2 1 1 0 0 0 0 2 0 0 1 0 0 2 0 1 1 1 1 0 2 0 2 0 2 0 0 0 0 1 0 0 2 2 2 0 0 1 1 0 0 0 0 1 0 1 1 0 1 1 0 0 0 0 1 0 1 1 0 2 1 0 2 2 1 0 1 2 0 1 0 0 1 0 1 2 0 0 1 0 0 1 1 2 1 2 0 1 1 0 0 2 0 0 0 1 0 1 1 1 0 2 0 0 2 2 0 0 1 1 1 0 1 0 2 0 0 1 0 0 0 0 1 0 2 1 1 0 0 0 2 0 2 0 0 0 0 0 0 0 1 0 0 0 0 0 0 0 0 0 1 0 2 0 0 2 0 1 0 1 2 0 0 2 0 0 1 0 0 0 0 0 0 0 0 0 0 0 0 0 0 0 0 0 0 0 1 0 0 2 0 0 0 0 0 1 2 1 0 2 2 0 0 1 1 1 1 2 0 1 0 0 2 0 2 0 0 1 0 0 2 0 0 0 1 1 1 0 0 2 2 0 1 0 2 0 0 0 2 1 1 0 2 0 1 2 0 0 0 1 1 1 0 0 0 1 0 2 1 1 1 0 0 0 1 0 2 0 0 0 1 1 1 0 2 1 0 2 2 2 1 0 1 0 0 2 2 0 2 1 1 2 2 0 0 2 2 2 0 0 0 0 2 1 0 1 1 0 0 0 1 0 2 0 2 1 0 0 0 0 0 1 0 0 1 0 0 0 0 0 0 0 1 1 1 2 0 2 0 0 0 0 0 1 0 0 0 0 0 0 0 1 1 1 0 0 0 0 2 0 2 0 1 1 0 0 0 0 0 0 1 2 2 1 1 1 1 1 2 0 0 0 0 1 1 1 2 0 1 1 2 0 1 0 2 1 1 0 0 2 1 0 1 2 0 0 0 0 0 1 0 1 1 1 1 1 1 1 1 1 0 2 0 2 2 0 0 1 0 0 0 0 0 0 0 2 0 1 1 1 2 2 1 1 1 1 1 1 1 1 1 0 0 0 1 1 0 1 0 0 1 0 0 0 0 2 1 0 0 0 0 2 0 1 0 1 1 0 1 0 0 2 0 0 2 0 0 0 0 1 0 0 0 0 0 1 0 1 0 0 0 1 1 0 0 0 0 0 1 0 1 0 0 0 0 0 1 0 2 1 0 1 2 2 2 0 2 2 2 0 0 1 0 0 1 0 0 0 0 0 0 0 0 0 2 2 0 0 0 0 0 0 1 0 0 0 1 2 2 2 0 2 2 0 1 1 0 0 1 1 1 1 1 1 0 1 1 0 0 0 1 1 1 1 0 1 0 0 1 0 0 0 0 1 1 0 2 0 1 0 1 0 0 1 1 1 0 1 0 1 1 1 0 1 0 0 1 1 0 0 0 0 0 2 2 2 2 0 0 0 0 2 1 1 0 1 0 0 0 2 1 0 1 1 1 0 1 0 1 1 0 1 1 1 1 0 0 0 0 0 0 0 1 1 1 0 0 0 0 0 0 0 0 2 1 1 0 1 1 0 2 1 0 0 2 1 1 1 0 0 1 2 2 2 0 1 0 1 1 0 1 1 2 0 2 2 1 2 0 1 2 2 2 0 0 1 0 0 0 1 0 2 1 0 0 0 1 1 1 0 0 0 2 0 1 0 1 1 0 1 0 2 0 0 0 1 1 0 0 0 1 1 0 2 0 0 0 0 0 0 1 0 0 0 1 0 0 0 0 0 0 1 0 0 0 0 0 0 2 2 0 0 0 0 1 0 1 0 0 0 1 1 0 0 0 1 2 2 2 0 0 0 0 0 0 2 0 1 1 0 2 1 2 1 1 0 0 0 0 2 2 2 2 0 0 0 0 1 1 1 0 1 1 1 0 0 1 0 0 1 1 1 0 1 0 0 1 1 0 0 0 1 1 0 0 1 0 0 0 0 1 2 1 1 0 0 0 0 1 0 2 0 1 0 1 2 2 1 1 0 0 0 0 1 1 0 1 0 0 0 0 0 0 1 1 0 0 0 0 0 0 0 0 0 0 0 1 2 0 0 0 1 0 1 0 0 2 1 2 2
45 0 0 0 0 0 1 0 0 1 1 0 2 2 0 0 0 1 2 2 0 2 0 0 2 0 0 0 1 2 2 1 1 1 0 0 2 1 1 0 0 0 0 1 0 1 0 0 1 1 1 1 0 0 2 1 0 0 1 1 0 1 0 2 0 0 0 0 0 0 0 1 2 2 1 2 0 2 2 0 0 2 0 0 2 0 0 0 0 2 0 0 1 0 0 2 0 1 1 1 1 0 0 0 2 2 2 0 0 0 0 2 0 2 0 0 1 0 2 0 0 0 0 0 0 1 0 0 0 0 1 0 0 0 0 0 0 0 1 0 1 1 0 0 0 1 0 0 0 0 0 1 2 1 1 0 0 1 0 1 2 0 0 1 2 2 0 2 0 0 0 1 1 1 0 0 2 2 2 2 2 0 1 2 0 0 2 1 0 0 1 2 0 1 1 1 1 0 0 0 0 0 1 1 1 1 1 0 1 0 2 2 1 0 2 1 1 1 2 1 1 1 0 0 0 0 0 1 0 0 0 1 0 1 1 1 2 2 0 2 0 0 1 0 0 1 0 0 1 1 1 0 0 0 0 0 2 0 0 0 0 0 0 0 1 0 0 0 2 0 0 0 0 1 1 1 0 1 1 1 0 1 1 1 2 1 1 2 1 2 1 1 0 0 1 0 1 1 0 0 0 0 2 0 0 1 0 2 0 0 1 0 1 1 1 0 0 0 0 0 0 2 2 1 2 0 0 1 1 1 0 2 0 0 0 0 0 0 2 2 1 2 2 1 0 0 1 1 1 1 1 0 0 1 0 0 2 1 0 0 0 0 0 0 0 2 0 1 2 0 2 2 0 2 1 0 0 1 0 1 1 0 0 0 1 0 0 0 0 0 1 1 0 0 2 0 0 1 0 0 0 0 0 1 1 1 0 0 0 1 0 0 2 2 0 2 0 0 0 0 1 2 0 0 0 1 0 0 0 0 2 1 1 0 1 0 0 2 1 1 0 2 1 0 1 2 1 0 0 0 0 1 1 1 2 1 1 2 2 0 0 0 0 0 0 2 0 0 2 0 0 1 2 1 1 1 1 1 1 0 0 1 0 0 0 1 0 1 0 0 1 1 0 1 0 0 2 0 0 2 0 1 2 0 2 0 1 0 0 1 0 0 0 1 0 0 0 1 0 2 2 0 0 0 0 0 0 1 2 1 1 0 0 0 1 0 1 1 1 1 1 0 2 1 0 0 0 2 0 0 0 0 0 1 1 1 1 2 0 1 0 0 1 2 1 1 1 1 1 0 1 1 0 0 0 0 1 2 0 0 0 0 2 2 2 0 0 1 1 1 1 0 2 0 1 0 0 1 0 0 0 1 0 0 1 2 1 1 2 2 0 0 0 1 1 1 1 0 0 0 2 0 1 0 0 1 1 0 0 0 0 0 0 0 1 0 1 0 0 2 0 1 0 1 2 0 1 0 1 0 0 2 1 1 1 2 0 1 0 0 0 0 0 1 1 1 1 2 1 0 1 0 1 0 0 2 1 1 2 0 1 0 1 0 0 0 1 1 1 0 0 1 0 2 0 1 1 0 2 2 0 0 0 0 1 2 2 1 1 0 0 0 0 1 0 0 0 2 1 1 0 0 2 0 0 1 0 0 1 0 1 1 0 1 1 1 1 0 0 1 0 0 0 0 1 0 0 0 0 0 0 0 0 0 0 2 0 0 2 0 0 0 2 1 0 0 2 2 1 2 0 0 2 0 0 0 1 0 1 1 2 2 0 0 0 1 0 2 0 2 0 2 2 1 1 0 1 1 0 0 0 1 0 0 2 2 2 1 0 2 1 0 1 2 0 2 1 2 2 2 2 1 2 2 0 0 1 1 0 1 0 0 0 0 0 1 0 1 1 0 0 0 1 0 0 0 1 1 0 0 0 0 0 2 0 0 0 0 1 1 1 2 1 0 1 1 1 0 1 0 1 0 0 2 0 1 0 0 0 1 0 0 2 0 0 0 0 1 0 2 2 0 0 1 2 2 2 0 0 0 0 2 2 2 2 0 1 2 0 1 0 0 0 1 1 1 0 0 2 1 0 2 0 1 0 0 1 1 0 0 0 0 0 1 1 0 0 1 0 0 0 0 1 2 1 0 0 1 0 0 0 0 1 0 2 0 2 1 0 1 0 1 0 0 2 2 2 1 1 0 0 0 0 0 0 1 1 0 2 0 0 0 0 0 0 0 0 0 0 1 0 0 0 1 1 0 0 0 1 0 0 0
46 0 0 0 0 0 0 2 1 0 1 0 0 1 0 0 0 0 1 1 1 1 0 0 2 0 1 0 1 1 1 0 1 0 0 0 1 1 0 0 0 0 0 0 0 0 1 0 1 1 1 0 0 0 1 0 0 0 1 2 0 1 0 0 0 1 0 0 0 1 1 2 1 2 1 2 1 1 1 0 1 2 0 0 2 0 1 1 1 2 1 1 0 0 0 2 0 1 1 1 1 0 0 0 2 1 1 2 2 0 0 2 0 0 0 0 0 0 0 1 1 0 2 2 1 0 0 0 0 0 1 1 0 0 0 0 0 0 0 0 1 1 1 0 1 1 0 0 0 0 0 0 0 0 0 0 1 2 0 1 1 1 0 0 1 2 0 1 1 0 0 0 0 2 0 1 0 0 0 0 0 0 1 2 0 0 2 0 0 0 1 1 0 1 1 1 0 0 0 0 0 0 0 1 2 0 0 1 1 0 1 2 0 0 1 1 1 0 0 0 0 0 0 0 0 1 1 1 0 0 1 1 0 1 0 1 0 2 0 2 0 0 2 0 0 2 0 0 0 0 0 0 0 0 0 0 0 1 0 1 0 1 0 0 0 0 2 0 1 1 0 1 0 1 1 0 1 0 1 0 0 2 1 1 0 0 1 2 1 2 1 1 0 1 1 0 2 1 0 1 0 0 2 0 0 0 1 2 0 0 0 1 2 1 2 0 1 0 0 0 0 2 0 0 2 0 1 1 0 1 0 0 1 0 0 0 0 1 2 0 0 0 1 0 1 0 2 0 0 1 0 0 0 0 0 2 0 1 0 0 0 0 2 0 2 2 0 1 2 0 2 2 0 2 1 0 0 2 1 2 1 0 0 0 0 0 0 1 1 1 1 1 0 0 2 0 0 1 0 0 0 0 0 2 0 0 0 1 0 0 2 0 0 0 1 1 1 1 0 1 0 1 1 0 0 2 0 0 0 1 0 2 0 2 0 1 0 0 0 0 1 1 2 0 1 1 0 0 1 0 0 1 0 2 1 0 0 0 0 1 1 0 1 1 0 1 1 1 2 0 1 2 2 0 2 0 1 0 0 0 2 0 1 1 0 0 0 0 1 0 1 1 0 2 2 0 1 1 1 2 0 1 2 0 2 0 2 0 0 1 0 1 0 1 0 0 0 2 0 1 0 1 1 1 0 2 1 0 0 2 0 1 1 0 0 0 1 1 1 0 1 1 1 0 1 1 0 1 2 0 0 0 0 2 1 0 0 2 1 0 0 1 1 2 0 1 1 0 0 0 0 2 1 0 0 0 1 1 0 1 0 0 2 0 2 0 1 1 1 1 1 0 0 1 1 0 1 0 0 0 1 1 0 0 1 2 0 0 2 1 0 0 0 2 0 1 1 0 0 0 1 0 0 0 0 1 2 1 0 0 0 1 0 0 1 1 0 1 0 0 1 0 0 2 2 0 2 0 0 0 0 1 1 1 0 2 0 2 1 0 0 0 1 0 1 2 0 2 0 0 0 0 0 0 0 2 2 0 0 0 1 1 2 1 1 2 0 0 0 0 0 0 0 1 1 0 0 1 2 2 0 1 0 0 1 1 1 1 2 0 1 0 0 0 0 1 0 1 1 1 0 0 0 0 2 1 0 0 1 0 0 0 0 0 0 0 0 0 0 2 1 1 1 1 1 0 0 0 0 0 0 0 0 1 0 1 0 1 1 1 1 1 2 1 0 0 2 2 2 2 0 1 2 1 2 0 2 0 1 1 1 2 0 0 0 1 0 2 1 2 0 1 2 1 2 0 0 0 0 0 0 1 0 1 2 2 2 0 0 2 1 0 0 1 0 2 1 1 2 1 1 1 0 2 1 0 1 1 0 1 1 0 1 1 0 1 0 1 0 0 0 1 1 0 0 0 1 1 1 0 0 1 0 1 1 1 1 2 0 0 1 2 0 0 0 1 0 2 1 0 0 0 0 2 0 0 0 0 0 0 1 1 2 0 0 0 1 1 0 2 2 0 0 0 1 1 2 0 0 1 1 1 1 1 2 1 1 1 1 2 1 2 2 0 2 1 0 1 2 0 0 2 0 0 0 0 0 1 0 0 1 1 0 2 0 0 0 2 0 0 0 0 0 0 0 0 0 0 0 1 1 0 2 0 1 0 1 0 0 0 0 0 0 0 0 0 0 0 1 0 0 0 0 0 0 1 1 0 2 0 0 0 0 0 0 1 1 0 0 1 0 0 0 2 1 0 0 1 2 0 0 0
47 0 0 0 0 1 2 2 0 1 1 0 0 0 0 0 0 0 0 1 1 1 1 2 0 1 0 0 2 2 1 1 1 1 0 0 2 0 0 1 1 0 0 0 2 0 1 0 1 1 1 1 1 1 0 0 0 0 0 1 0 1 0 1 1 1 1 0 0 0 0 1 2 2 1 2 0 1 1 0 1 2 2 1 1 0 0 0 0 1 0 0 1 1 0 1 0 1 1 0 1 0 0 0 2 1 2 1 1 0 0 1 1 2 0 0 1 0 2 0 0 0 1 1 0 0 0 0 0 0 1 0 0 0 0 0 1 0 0 0 1 1 2 0 0 0 0 0 2 2 0 0 0 0 2 0 1 2 0 0 1 0 1 0 1 2 0 1 0 2 2 0 1 1 1 0 0 1 1 1 1 1 1 2 1 1 1 1 1 1 1 2 0 1 2 1 0 0 0 1 1 0 0 1 2 0 0 0 2 0 0 1 0 0 2 0 0 0 1 0 1 1 0 0 0 0 0 1 0 0 1 1 0 0 2 0 0 1 1 1 0 0 2 0 0 0 0 0 0 0 0 0 0 0 0 1 2 0 0 1 0 1 0 1 0 0 0 0 2 0 0 2 0 0 0 1 1 1 1 1 0 1 1 2 1 0 2 1 1 1 1 0 0 0 1 0 1 2 2 2 1 0 1 1 0 0 1 2 1 0 0 2 2 0 0 1 0 0 0 0 2 1 1 2 0 0 0 1 1 1 0 2 0 0 0 1 1 0 2 0 0 0 0 0 0 0 1 1 1 1 0 0 1 0 1 1 1 1 0 0 0 1 2 0 2 0 0 1 2 0 2 2 0 2 0 1 0 1 0 1 1 1 0 0 1 0 0 0 0 1 0 0 1 1 2 0 2 0 0 0 0 0 0 1 0 2 0 2 0 0 0 0 1 1 0 1 1 0 0 0 0 1 1 0 2 2 2 0 0 0 0 1 1 0 2 1 0 0 1 0 2 0 1 0 2 2 1 0 0 1 1 0 1 2 2 1 1 2 1 2 1 0 0 0 1 2 0 1 1 1 0 0 2 1 1 1 0 0 0 1 0 2 1 0 0 0 0 0 0 0 0 1 1 1 1 1 0 1 1 2 0 1 2 0 2 1 1 0 1 0 1 1 0 0 0 0 0 1 0 1 0 1 1 1 0 1 0 0 0 2 2 0 1 0 1 0 1 0 0 0 1 1 2 1 1 0 0 2 0 0 1 1 0 2 0 1 0 0 0 0 2 0 0 2 0 0 2 2 2 2 0 0 0 0 0 0 0 1 0 1 0 0 0 0 0 0 1 0 0 0 0 0 0 0 0 0 0 0 0 0 0 2 0 0 1 2 1 0 2 2 0 0 0 2 0 0 0 0 0 0 0 0 0 0 0 1 1 1 0 0 1 0 0 0 2 0 1 0 1 2 1 1 0 1 2 0 1 0 0 0 0 2 1 2 0 2 1 2 2 0 0 0 2 1 0 1 1 2 0 0 0 0 0 0 0 2 2 1 2 0 0 0 0 0 0 0 0 0 1 0 0 0 0 1 0 0 0 0 1 1 0 0 0 0 1 1 2 1 2 0 0 0 0 2 0 0 1 1 1 1 0 0 0 0 1 1 0 1 1 1 0 0 0 0 0 0 0 0 0 0 0 0 0 0 0 0 0 0 0 0 0 0 0 0 0 1 1 0 0 0 0 1 0 0 0 0 1 2 2 2 0 0 2 0 0 0 1 1 1 1 1 1 2 2 2 0 2 1 2 1 0 0 2 2 2 0 0 1 0 1 0 2 1 1 1 1 2 0 0 1 1 0 1 1 1 2 0 1 2 2 2 1 2 2 0 0 1 1 2 0 0 0 1 1 0 2 0 1 0 0 1 1 0 0 1 0 0 1 1 1 0 0 0 2 0 0 0 0 1 1 0 1 0 0 0 0 1 0 0 0 1 1 1 1 0 1 0 1 1 2 1 0 2 0 0 0 0 2 0 2 2 0 2 0 0 0 2 0 0 0 0 1 2 2 2 0 1 2 0 1 0 1 0 0 1 2 0 0 0 0 0 0 0 1 0 0 1 2 1 0 1 0 0 2 0 0 0 1 0 0 0 0 2 1 1 1 0 0 0 0 1 0 1 1 0 0 2 1 0 1 0 1 0 0 0 0 0 0 2 0 0 0 0 1 0 0 2 0 2 0 0 0 1 1 0 1 1 0 0 1 1 1 0 1 0 0 0 1 2 1 0 0
48 0 0 0 0 1 1 0 0 1 1 0 1 1 0 0 0 0 1 0 2 0 1 0 2 0 0 0 2 2 2 1 2 1 0 0 2 1 0 1 1 0 0 0 0 0 0 0 2 0 0 0 0 0 2 2 0 0 1 0 1 1 0 0 1 1 1 0 0 0 0 1 0 2 0 2 2 1 1 0 0 1 2 0 0 0 0 0 0 2 0 0 0 0 1 2 1 2 1 1 1 0 0 0 1 1 1 0 0 0 1 2 1 2 1 1 2 0 1 1 1 0 1 1 0 0 0 0 0 0 2 0 0 0 1 1 0 0 0 0 0 2 0 0 1 0 1 0 0 0 0 0 0 1 0 0 1 0 0 2 1 1 1 0 1 2 0 0 0 1 1 1 0 2 0 0 0 1 0 0 0 1 1 2 0 0 2 0 0 0 1 1 1 0 1 0 1 0 0 0 0 0 0 1 0 0 1 0 1 0 1 1 1 0 2 0 0 0 1 2 0 0 1 1 0 1 1 0 0 0 1 1 0 1 1 0 1 1 0 1 0 0 2 1 0 2 0 0 0 0 0 0 0 1 1 0 1 0 0 0 0 0 0 0 0 0 0 0 2 0 1 2 0 1 0 1 0 1 1 1 1 1 1 1 0 0 1 1 0 1 0 1 1 0 1 0 2 0 0 1 0 1 2 2 1 0 0 2 1 0 0 0 1 1 1 1 0 0 0 0 1 2 2 2 2 0 0 2 1 2 0 1 0 0 0 1 0 0 2 0 1 1 1 0 0 0 1 0 0 2 2 0 1 1 1 0 1 0 0 2 2 2 1 0 1 0 0 1 2 0 2 2 1 2 1 0 0 1 0 1 0 0 0 1 0 1 0 0 0 0 0 0 2 0 2 0 2 1 1 1 0 1 0 0 0 1 1 2 0 0 1 0 0 0 2 2 0 0 0 0 1 2 2 0 0 2 0 0 0 0 0 0 1 1 1 0 1 0 0 0 2 0 1 1 1 1 0 0 1 0 0 1 1 2 1 1 0 2 2 2 0 0 0 0 0 1 0 2 1 1 0 0 2 0 2 0 2 1 1 1 1 1 1 0 1 2 0 1 0 0 1 0 0 1 1 0 2 1 1 2 0 0 2 0 2 0 0 0 0 1 0 0 0 0 1 0 0 2 0 0 1 1 2 1 0 1 1 0 0 2 1 0 1 1 1 0 1 1 1 1 1 1 2 1 1 1 0 0 2 0 0 0 0 2 1 0 0 0 0 0 1 0 1 2 0 0 2 1 1 1 0 0 0 0 0 0 0 2 0 2 0 0 2 1 1 1 1 1 0 0 0 0 0 1 2 0 1 0 0 0 0 2 0 0 1 2 1 0 2 2 1 0 0 0 1 1 1 0 1 1 0 1 1 1 1 0 0 0 0 0 0 0 0 0 2 0 2 0 2 2 2 1 1 1 2 0 0 0 0 0 0 2 1 1 0 1 0 1 1 0 0 0 1 1 0 1 2 2 1 0 0 0 0 0 0 0 1 0 1 0 0 0 1 0 0 1 0 0 1 0 0 1 0 2 0 0 0 0 2 2 1 0 1 1 1 1 1 1 1 0 0 0 0 1 0 0 0 1 1 1 0 0 1 0 1 2 0 0 1 0 0 0 0 0 0 0 0 0 0 2 0 2 0 0 0 1 0 0 0 0 0 0 0 0 0 2 0 0 0 0 0 0 2 2 0 0 2 1 1 2 0 0 1 1 1 0 2 1 1 1 1 2 0 0 0 2 0 2 0 2 0 2 2 0 2 0 1 2 0 1 0 2 0 1 2 1 1 0 0 0 0 0 0 2 0 2 0 0 1 1 0 1 1 2 0 0 2 1 2 0 2 2 0 1 1 1 0 1 1 0 0 1 1 0 0 0 1 0 0 0 0 0 0 2 0 1 0 0 1 0 1 1 0 0 0 0 0 0 2 0 0 0 1 1 0 0 0 0 1 1 1 0 2 1 0 1 1 1 1 0 0 1 1 0 2 2 2 0 1 0 0 1 2 2 2 0 2 0 0 1 1 1 0 0 0 2 0 0 1 0 0 1 0 0 0 0 1 0 1 1 0 0 0 1 0 0 0 1 0 0 0 0 2 1 0 1 0 0 0 0 2 0 1 0 1 0 1 2 1 2 0 1 1 0 0 0 0 0 1 0 0 0 1 1 0 1 0 0 0 0 0 0 1 1 0 1 1 0 0 2 0 0 0 2 1 0 0 0 0 0 0 2
49 0 0 0 0 0 1 1 0 2 2 0 0 1 0 0 0 0 0 0 1 0 0 0 2 0 1 0 2 2 1 0 1 1 1 1 2 1 0 1 0 1 0 1 0 0 0 0 0 0 0 1 1 1 0 0 0 0 0 1 0 1 0 0 0 0 0 0 0 1 1 2 1 2 1 2 1 0 0 0 0 1 1 0 1 0 0 0 0 2 0 0 1 0 0 2 0 2 2 2 0 0 1 0 2 0 2 0 1 1 0 2 1 2 2 2 2 0 1 1 1 0 1 1 1 1 0 0 0 0 1 0 0 0 0 0 0 0 0 0 0 2 0 0 1 0 0 0 0 2 0 1 0 0 0 0 0 2 0 1 0 1 0 1 1 2 0 0 0 1 1 1 1 1 1 0 1 0 0 0 0 0 0 0 0 0 0 1 0 0 0 1 1 1 2 2 2 0 0 0 0 0 0 1 2 0 0 2 0 0 1 2 1 0 2 1 0 0 0 1 1 1 0 0 0 1 1 0 0 0 0 0 0 0 1 0 0 2 0 1 0 1 2 0 0 1 0 0 0 0 0 0 0 0 0 1 0 0 0 0 0 0 1 1 0 0 0 0 2 0 0 2 1 1 1 1 1 2 2 2 0 2 0 0 2 2 0 1 1 1 1 2 1 0 2 0 1 0 0 1 0 0 2 0 0 0 2 1 1 0 0 1 2 0 1 0 2 0 1 1 1 2 1 2 0 0 0 1 2 1 0 1 0 0 0 0 0 2 0 0 0 0 1 0 0 0 1 0 1 1 0 0 0 0 0 1 0 0 0 1 1 1 1 0 1 0 0 2 2 0 2 2 1 1 0 2 0 1 1 1 2 1 0 1 1 1 0 0 0 1 0 0 1 1 2 0 2 0 0 0 0 0 0 1 0 2 0 0 0 0 0 0 1 1 0 2 0 1 0 0 0 1 1 0 1 2 1 0 0 0 1 0 0 0 0 1 0 2 1 1 1 1 1 1 1 1 1 1 0 0 0 0 1 2 1 1 0 1 0 1 1 0 2 2 0 0 0 0 2 0 0 1 2 1 2 0 1 0 0 0 1 1 1 0 1 2 0 1 0 0 1 1 1 1 2 0 2 2 2 1 1 0 1 1 1 1 2 0 0 0 0 0 0 0 0 1 1 2 0 1 1 1 2 2 1 0 0 1 1 1 1 0 2 1 2 1 1 1 1 0 2 2 1 1 1 0 0 1 1 0 0 0 0 2 2 0 0 0 0 0 2 0 0 1 0 0 1 0 0 0 0 0 1 0 1 1 2 1 0 1 0 0 1 1 0 1 0 1 1 1 1 0 1 0 0 0 0 0 0 0 0 2 0 0 2 2 2 1 1 1 0 0 0 1 0 0 0 0 0 0 0 0 0 0 0 0 2 1 0 0 0 0 0 0 1 0 0 0 0 1 1 1 0 0 1 0 1 1 0 0 0 2 1 0 0 2 0 2 2 0 0 0 0 1 1 1 1 2 0 0 2 0 0 0 1 2 2 1 1 1 1 0 2 0 0 2 1 1 1 0 0 0 2 2 1 1 0 0 0 0 0 0 0 0 1 2 2 1 1 0 1 0 0 2 0 0 1 2 0 0 2 0 0 0 2 2 0 0 0 0 0 0 0 0 0 0 1 0 0 1 0 1 0 0 0 0 0 0 0 0 0 0 0 0 0 2 1 0 0 1 0 1 1 1 0 0 1 2 1 2 1 0 2 1 1 1 1 1 1 1 1 1 0 0 0 1 0 2 1 2 0 1 2 1 1 0 0 1 1 0 0 1 2 2 0 1 0 1 0 2 1 0 1 0 2 1 0 2 2 2 2 1 1 2 1 0 0 2 0 0 0 0 1 1 0 1 1 0 0 0 0 0 0 0 0 0 0 1 0 0 1 0 0 2 0 0 0 0 0 0 1 2 0 0 0 0 2 0 2 0 1 0 1 0 0 1 0 0 1 1 1 1 2 0 0 0 0 2 0 2 2 0 1 0 1 1 2 0 0 2 0 1 0 0 1 2 0 0 0 2 1 1 1 0 1 1 0 0 1 0 0 1 0 2 1 0 1 0 1 1 0 0 0 2 0 0 0 1 0 0 0 0 2 2 1 1 0 1 0 1 0 0 1 0 0 0 0 2 0 2 0 2 0 0 1 2 2 0 1 0 0 0 0 0 0 2 0 1 2 0 1 1 1 1 0 0 0 0 0 1 0 0 1 2 0 0 0 0 1 0 0 0
50 0 0 0 0 0 0 1 1 1 2 0 0 0 0 0 0 0 0 1 1 1 0 1 1 0 2 0 2 2 2 2 1 1 0 1 2 2 1 0 0 0 0 0 0 0 1 0 1 0 1 1 0 1 1 0 0 0 0 2 1 1 0 1 1 1 1 1 0 0 0 2 1 2 0 2 2 1 1 0 0 1 2 0 0 0 0 1 1 2 1 1 2 1 1 1 0 0 0 1 2 1 0 0 2 0 2 0 1 0 0 2 2 2 1 1 1 0 0 2 2 0 1 1 0 2 0 2 1 1 1 0 0 0 1 1 1 0 0 0 2 0 0 0 2 1 0 0 1 1 0 1 1 1 1 0 1 0 0 0 0 0 0 0 2 2 1 1 1 1 0 1 1 1 0 0 1 0 0 0 0 0 0 2 1 1 1 1 0 0 2 2 2 0 2 2 2 0 0 0 0 0 0 0 0 1 1 1 1 0 0 1 0 1 0 0 0 1 0 0 2 2 0 1 0 1 1 0 0 0 0 0 0 0 0 0 1 2 0 2 0 0 2 0 0 2 0 0 0 0 0 1 0 1 1 0 0 2 0 2 0 2 1 1 0 0 1 0 2 0 0 1 0 1 1 2 0 1 2 1 0 2 2 2 2 0 2 0 1 1 1 2 2 0 2 0 2 0 0 2 0 1 2 1 1 1 0 2 0 0 0 0 2 0 2 0 0 2 1 0 2 1 0 1 2 0 0 1 1 1 0 2 1 0 0 0 0 2 0 2 0 1 2 0 0 0 1 0 2 0 0 0 0 1 0 1 1 0 0 2 2 2 2 0 2 0 0 2 2 0 2 2 1 2 2 0 0 1 1 2 2 0 1 1 2 1 0 0 0 1 0 0 1 0 1 1 2 0 0 0 0 0 0 1 1 0 0 0 0 0 0 0 1 1 1 2 0 0 0 0 0 0 1 0 2 2 1 0 0 0 1 0 1 1 1 1 0 1 0 0 1 1 2 0 0 1 0 0 0 0 0 1 0 2 1 0 0 2 2 2 0 0 0 0 0 1 1 2 2 0 2 2 1 2 1 1 0 0 0 1 2 1 2 1 1 1 0 0 0 0 1 0 0 1 1 0 0 2 2 1 1 0 2 1 1 1 1 0 0 0 0 0 0 1 1 0 0 2 0 1 1 1 2 2 0 1 1 0 0 2 1 0 0 0 0 1 1 0 1 1 0 0 2 0 0 0 0 1 2 1 0 1 0 2 0 1 0 0 0 1 0 0 0 2 0 0 2 0 0 0 0 1 1 0 1 0 1 1 0 0 0 0 0 0 0 0 0 2 0 0 0 0 1 0 0 1 1 0 0 0 0 2 0 1 1 2 1 0 1 0 1 0 0 0 1 0 1 0 0 0 0 0 0 0 0 1 1 0 0 0 0 0 0 0 1 0 0 0 0 2 0 1 0 1 2 0 2 0 0 0 0 2 0 2 0 2 0 2 2 1 1 0 1 1 1 1 1 2 1 1 0 1 0 0 1 2 2 2 2 0 0 0 2 0 0 2 2 1 1 0 0 0 0 1 1 0 0 0 1 1 0 0 0 0 2 0 0 0 0 0 1 0 0 2 0 1 0 1 1 1 0 1 0 0 2 0 1 0 1 0 0 0 0 0 0 0 0 0 0 1 1 0 0 0 0 0 0 2 0 1 1 1 0 0 0 1 0 1 0 0 0 0 2 1 0 0 2 2 0 2 0 0 1 0 0 2 0 1 1 1 1 1 0 0 1 0 1 2 2 2 0 0 2 1 2 0 0 1 0 0 0 1 1 2 1 1 0 1 0 2 1 0 1 1 1 2 0 2 1 1 1 1 1 2 0 0 1 0 1 0 2 1 0 1 0 1 0 1 0 0 0 1 0 0 0 0 0 0 0 0 0 0 0 2 0 1 0 0 0 0 1 1 0 0 0 0 0 1 2 0 2 0 1 1 0 1 0 0 0 0 1 0 2 1 0 0 0 2 0 2 2 0 2 0 1 1 2 0 1 0 1 2 0 0 2 2 0 2 0 1 1 2 0 0 2 1 0 0 0 0 0 0 0 0 0 1 0 1 1 2 0 0 0 2 0 0 0 1 0 0 0 0 1 2 0 0 0 0 0 0 2 0 1 1 1 0 2 2 1 1 1 1 0 1 1 2 2 1 1 0 1 0 0 0 0 2 0 0 2 0 0 0 0 1 0 0 0 0 0 1 0 0 0 1 0 0 0 0 0 0 0 0
51 0 0 0 0 0 1 1 0 1 1 1 0 0 0 0 0 0 1 1 1 1 0 0 2 0 2 0 0 1 1 1 1 1 0 0 2 1 0 1 1 0 2 2 0 0 1 0 0 0 0 2 1 1 1 0 0 0 0 2 0 1 0 0 0 0 0 0 0 0 0 1 2 2 2 2 0 1 1 1 1 2 2 0 0 0 0 0 0 2 0 0 0 0 0 1 0 1 1 1 1 0 2 0 2 0 2 1 0 0 1 1 1 2 2 2 2 0 0 2 2 0 2 2 1 0 0 2 1 1 0 1 0 0 1 1 0 0 0 0 1 1 0 0 0 1 0 0 0 0 0 0 0 0 0 0 0 0 0 1 1 2 0 2 1 0 0 0 1 0 0 2 1 1 0 0 2 1 1 1 1 0 0 1 0 0 1 2 1 1 1 2 1 1 2 2 2 0 0 1 1 0 1 0 0 0 1 0 0 0 1 1 2 0 1 0 1 1 2 1 0 0 2 0 0 2 2 1 1 1 1 1 0 0 2 0 0 2 0 1 0 0 2 0 0 2 1 0 0 0 0 0 0 0 0 0 0 1 0 2 0 2 0 0 0 0 0 0 1 1 0 1 0 0 0 0 0 0 0 0 0 1 2 2 2 0 2 2 1 2 1 0 2 0 2 0 2 0 0 1 0 0 1 0 0 0 0 1 1 0 1 2 1 0 1 0 2 0 1 1 1 0 2 1 1 0 0 2 1 1 0 1 0 0 0 0 0 1 1 1 1 1 2 0 0 0 0 0 1 1 1 0 0 0 0 0 2 0 0 1 2 1 0 0 0 0 0 2 2 0 2 2 2 1 1 2 0 1 0 2 1 0 0 1 2 1 0 0 0 0 0 0 1 0 2 0 1 1 0 0 0 0 0 1 0 0 1 1 1 0 1 0 0 0 2 2 0 0 0 0 1 2 0 1 1 2 1 1 1 0 1 2 0 1 0 1 1 0 1 0 1 0 2 0 1 2 0 1 1 0 0 0 1 2 1 1 0 1 1 0 2 0 0 1 0 1 0 2 2 0 2 2 2 0 1 0 1 0 0 0 1 2 2 1 1 1 0 0 1 0 1 1 0 2 2 0 2 1 1 2 0 1 2 0 2 0 2 0 0 1 0 0 1 1 1 0 0 1 0 1 1 1 2 2 1 1 1 1 1 1 1 0 1 0 0 0 2 1 2 0 0 0 2 0 2 0 0 1 1 0 0 0 0 1 2 1 0 0 0 0 2 0 1 1 1 0 0 1 1 0 1 0 0 0 0 0 0 2 0 1 1 0 0 0 0 0 0 0 0 0 0 0 1 0 0 0 0 0 0 0 0 2 0 0 2 2 0 0 0 0 0 0 0 1 0 0 0 0 0 0 0 0 0 1 0 0 2 1 0 0 0 0 1 0 0 0 0 0 0 2 1 1 0 2 2 0 0 0 0 0 0 1 0 2 2 2 0 2 2 0 0 0 0 1 0 1 2 2 0 0 2 0 1 0 0 2 0 1 1 0 0 0 1 0 0 1 0 0 0 0 0 0 1 2 1 0 0 0 1 1 0 1 0 0 0 2 2 2 2 0 0 0 0 1 0 0 0 0 0 0 0 1 0 0 1 0 0 0 0 0 0 0 0 0 0 0 0 0 0 0 0 0 0 0 0 0 0 0 0 1 1 1 0 0 0 0 0 0 1 0 0 0 2 0 0 1 2 1 1 2 0 0 2 0 0 1 0 1 1 1 1 1 0 0 0 2 0 1 1 2 1 1 2 0 0 0 0 1 1 0 0 1 2 2 0 1 2 0 0 2 2 0 0 2 0 2 0 1 2 0 0 0 2 2 0 0 1 1 1 0 1 1 0 1 0 2 0 1 0 0 0 1 1 0 0 0 1 2 2 1 0 1 0 2 0 0 0 0 0 0 0 0 0 0 0 1 1 0 1 0 1 0 0 2 0 0 0 1 1 1 1 1 2 1 0 1 1 2 0 2 2 0 1 0 2 2 2 0 0 0 0 2 1 1 2 1 0 1 0 1 0 1 0 1 1 0 0 1 2 1 1 1 0 2 1 0 2 0 0 0 0 0 0 1 0 0 0 1 0 1 0 0 2 2 2 0 1 1 0 0 0 0 2 0 1 1 1 2 2 1 1 0 0 0 0 0 0 0 0 0 0 0 0 0 0 1 1 0 1 0 0 0 0 0 0 0 0 1 0 0 0 0 0 2 0 0 0 0 1 0 0 0
52 0 0 0 0 0 1 1 0 2 2 0 0 2 0 0 0 0 0 1 1 1 0 0 2 0 1 0 1 1 1 1 1 1 1 0 0 1 0 1 1 0 1 1 0 1 0 0 0 2 2 2 0 0 0 1 1 0 2 0 0 1 0 1 0 0 0 1 0 0 0 2 1 1 0 1 1 2 2 0 1 2 2 0 0 0 0 0 0 2 0 0 0 0 0 0 0 0 0 1 1 2 2 0 2 0 2 1 1 1 0 1 0 2 0 0 2 0 0 1 1 0 0 0 0 1 0 1 0 1 0 0 0 0 0 0 1 0 0 0 0 2 0 0 1 1 0 0 0 1 0 0 1 1 1 0 1 0 0 2 2 2 0 1 2 2 0 0 1 0 0 2 1 1 1 0 0 1 1 1 1 0 0 2 0 0 2 2 0 1 0 2 1 1 2 0 1 0 1 0 0 1 0 0 1 0 1 0 2 0 0 1 1 0 2 1 1 0 2 1 1 1 0 0 0 0 0 0 0 0 0 0 0 0 2 0 0 0 0 0 0 0 1 0 0 2 0 0 0 0 0 1 0 0 0 0 2 0 0 0 0 0 0 1 0 0 1 0 1 0 0 2 0 1 1 0 1 1 1 0 2 0 2 2 2 0 2 1 1 1 0 1 2 0 2 0 2 1 0 2 0 1 2 2 0 1 0 1 0 0 0 1 1 0 1 0 1 0 0 0 1 2 1 2 0 0 0 1 2 2 0 2 0 0 0 0 0 2 0 2 1 1 1 0 0 0 2 0 1 0 0 1 0 1 0 0 1 0 0 2 2 2 1 1 1 1 0 1 2 0 2 2 1 1 0 2 0 1 1 2 1 0 0 0 2 2 0 1 1 0 0 0 2 0 2 0 1 1 0 0 0 0 0 1 0 1 0 1 0 0 0 0 0 0 1 1 1 1 0 1 0 1 2 2 0 1 0 1 1 1 0 2 0 1 0 0 0 1 0 0 2 0 1 1 1 1 0 0 0 0 0 0 1 2 2 1 1 2 2 1 1 0 1 1 0 2 0 2 2 1 2 2 1 2 0 0 1 0 0 1 2 1 1 0 0 1 0 0 0 0 0 0 0 2 2 1 1 2 2 2 0 0 1 1 1 2 2 1 0 1 0 0 0 2 0 0 0 2 0 2 0 0 1 1 0 1 1 0 0 2 0 0 0 0 0 1 1 0 2 1 1 1 0 0 0 1 0 2 0 0 0 0 0 1 1 2 0 0 0 0 1 0 0 0 0 0 0 1 1 1 0 1 2 0 2 0 2 1 0 1 1 0 1 1 1 1 0 1 0 0 0 0 0 1 1 0 1 0 0 1 0 1 0 0 2 2 1 0 0 0 0 0 0 1 0 1 1 0 0 0 0 0 0 0 0 1 1 1 0 0 0 0 1 0 1 1 0 0 0 1 1 1 0 0 2 0 2 0 0 0 0 2 1 1 1 2 0 1 1 1 1 1 2 0 1 2 2 2 0 0 1 1 0 0 0 1 1 0 2 0 1 0 2 2 1 1 1 0 1 0 0 0 0 1 1 0 0 0 1 1 0 0 1 0 2 0 0 1 1 0 0 0 0 1 1 1 0 0 0 0 0 0 1 0 1 2 0 0 0 0 0 0 0 0 0 0 2 0 0 1 1 0 0 0 1 0 0 0 0 0 0 0 0 0 0 1 0 0 0 0 0 0 1 0 0 0 1 0 0 2 0 0 2 0 0 0 2 1 2 2 2 2 0 0 1 1 1 1 1 2 1 1 2 1 2 0 1 1 0 0 0 1 1 2 0 1 1 1 1 2 1 0 1 0 1 2 1 1 0 0 0 0 2 2 0 0 1 2 1 0 0 0 0 1 0 2 0 2 1 0 0 1 1 1 0 0 1 1 0 0 0 0 0 1 1 0 1 1 0 0 2 2 1 0 1 0 0 0 1 0 0 0 1 1 0 1 0 1 1 1 1 1 1 1 0 0 0 2 1 1 1 0 1 0 1 1 2 0 0 0 0 2 0 1 2 1 0 0 0 2 0 2 0 0 1 2 0 0 1 0 0 1 0 1 0 0 0 1 1 2 0 0 0 1 1 0 0 0 0 1 0 0 1 1 0 1 1 0 0 1 0 0 2 0 0 0 0 2 1 2 0 1 0 1 0 2 2 0 1 0 0 0 0 0 0 0 1 0 2 0 0 0 0 0 0 0 0 0 0 2 0 0 1 2 0 1 0 1 1 1 0 0
53 0 0 0 1 0 1 0 0 1 1 0 0 0 0 0 0 0 0 0 2 0 0 0 2 0 1 0 2 2 2 1 0 2 1 1 1 1 1 0 0 0 0 0 1 1 2 0 0 0 0 2 0 1 0 1 0 0 1 0 2 2 0 0 1 1 1 0 0 0 0 1 2 2 2 2 0 2 2 0 2 2 1 0 1 0 1 1 0 2 0 0 1 0 0 1 1 1 1 2 2 1 0 0 1 1 1 1 2 1 0 2 1 2 2 2 2 0 1 1 1 0 1 1 0 1 0 1 0 0 1 0 0 0 0 0 1 0 0 0 1 1 0 0 2 2 0 0 1 2 0 2 1 1 1 0 1 2 0 0 0 2 1 1 0 2 0 1 0 1 1 1 1 1 0 0 0 0 0 0 0 1 0 2 1 0 2 0 0 0 1 1 0 1 2 2 1 0 0 2 2 0 0 1 2 0 0 0 1 0 0 1 1 0 1 0 0 1 1 1 1 1 0 0 0 0 0 0 0 0 0 0 0 1 0 0 1 2 0 1 0 0 2 0 0 2 0 0 0 0 0 0 1 0 0 0 1 0 0 0 0 0 0 0 1 1 1 1 1 0 2 1 1 1 0 0 0 1 1 1 0 2 2 2 2 0 2 2 1 2 1 1 2 0 2 0 2 0 0 1 0 1 2 1 0 0 1 1 0 0 0 2 0 0 2 0 1 0 0 0 1 2 1 1 2 0 0 2 0 1 0 2 0 0 0 0 0 1 1 0 0 0 1 0 0 0 1 0 1 0 0 0 1 0 1 0 0 2 1 1 1 1 1 0 1 0 0 1 2 0 2 2 2 0 0 1 0 2 1 1 1 2 1 1 1 1 0 1 1 1 0 0 1 0 0 2 2 1 0 0 0 0 0 1 0 0 0 0 1 0 0 0 0 0 2 2 0 0 1 0 0 1 1 1 1 2 0 0 0 2 0 1 0 2 0 1 0 1 0 0 1 0 2 0 1 1 0 0 0 0 0 0 1 2 1 1 0 1 1 1 2 0 0 0 0 2 0 1 2 0 1 1 1 1 0 0 1 0 0 1 2 0 1 0 1 2 0 0 0 0 1 0 0 1 0 0 1 1 1 2 0 1 2 1 1 1 1 1 0 1 0 0 0 0 0 0 1 2 0 1 1 1 2 2 0 1 1 1 1 1 1 0 1 1 1 1 0 0 1 2 1 1 2 2 1 1 0 1 1 0 0 0 0 2 2 0 0 0 0 1 0 0 1 1 0 0 1 0 0 0 0 0 1 0 0 1 1 2 0 0 2 0 1 1 0 1 0 1 1 1 1 0 0 1 1 0 1 1 0 0 1 1 1 1 0 1 0 0 1 1 0 0 0 1 1 1 2 0 0 0 0 0 0 0 0 0 2 2 0 0 1 0 0 0 2 1 0 1 1 2 1 1 0 1 2 0 2 0 0 1 0 1 0 1 0 2 0 2 2 0 0 0 0 1 1 1 1 2 1 0 0 1 0 0 0 1 1 1 2 0 0 1 2 0 0 2 1 0 1 1 0 1 0 1 1 0 0 0 0 0 0 0 0 0 0 2 2 1 2 0 1 0 0 1 0 0 0 2 0 0 0 0 1 0 1 2 0 1 0 1 0 0 1 0 2 2 0 0 0 2 1 0 0 0 0 1 0 1 0 1 1 1 0 1 0 1 0 0 0 1 0 1 1 2 0 1 2 1 2 1 1 1 1 0 0 0 2 0 2 2 2 2 2 1 1 1 0 2 1 2 0 1 2 1 2 0 1 0 0 1 0 2 0 1 2 1 1 1 0 1 0 0 1 0 1 2 1 1 2 1 1 1 0 2 0 0 0 2 0 0 0 0 1 1 0 1 0 0 0 0 0 0 0 0 1 0 0 1 1 0 0 2 0 1 0 0 0 0 1 1 0 1 0 0 0 1 2 0 1 0 0 0 1 1 0 1 0 1 1 2 2 0 2 1 0 1 0 2 1 1 1 0 2 0 2 2 2 0 0 1 0 1 1 1 1 1 0 0 0 1 0 1 1 0 1 1 0 0 2 0 0 2 1 1 1 0 0 1 1 1 0 0 1 1 0 2 2 2 0 0 0 0 2 0 0 0 0 1 0 0 1 0 1 0 1 0 1 0 0 0 2 0 0 0 1 1 1 0 1 0 0 0 0 0 0 0 2 0 1 0 0 0 0 0 0 0 0 1 2 2 0 0 0 1 1 0 0 1 2 0 0 1
54 0 0 0 0 1 1 0 0 1 1 0 0 0 0 0 0 0 0 0 1 0 0 1 1 1 2 0 2 2 2 1 0 1 1 0 1 1 1 1 0 2 0 0 0 0 0 0 2 0 0 2 1 1 1 1 0 0 1 1 0 0 0 0 0 0 0 1 0 0 0 2 2 2 1 2 1 1 1 0 1 1 2 1 1 0 0 1 1 2 1 1 1 0 0 1 0 0 0 0 2 0 1 0 2 0 2 1 0 0 0 1 1 1 1 1 1 0 0 2 2 1 2 2 0 0 0 2 1 1 1 0 0 0 0 0 0 0 2 0 0 2 1 0 0 0 0 0 0 1 0 1 1 1 0 0 1 1 0 2 1 0 0 0 0 1 0 1 0 1 1 1 1 1 1 0 0 1 1 1 1 1 0 1 0 0 1 0 0 0 0 0 0 0 2 0 2 0 0 1 1 0 0 2 2 0 0 1 0 1 0 1 2 0 2 0 0 0 0 1 1 1 0 0 0 1 0 0 0 0 0 0 0 1 1 0 1 1 0 0 0 1 1 0 0 2 0 0 0 0 0 0 0 1 1 1 1 0 0 0 0 0 0 0 0 0 0 0 1 1 0 2 0 2 0 1 0 0 2 0 0 2 2 1 1 1 1 1 1 1 1 1 2 0 2 0 2 1 0 1 0 1 2 1 0 1 1 2 0 0 0 1 1 0 0 0 1 1 1 1 0 2 2 1 2 0 0 1 1 2 0 1 0 0 0 0 0 1 1 1 1 1 1 0 1 0 0 0 0 0 0 2 0 1 0 0 2 1 0 1 2 2 2 0 2 0 0 0 2 0 2 2 0 2 0 0 0 2 1 1 2 1 0 0 1 0 0 0 0 2 1 1 0 2 2 0 0 0 1 1 1 1 0 2 0 0 0 1 0 0 0 0 1 1 1 2 0 1 1 1 0 0 1 1 1 2 2 0 0 0 0 0 0 1 0 1 1 1 0 0 2 0 1 1 2 2 0 0 0 1 1 0 1 2 1 1 0 1 1 1 2 0 1 1 0 2 1 1 2 0 0 0 0 2 1 1 1 1 1 0 0 2 1 0 0 2 0 0 1 0 1 1 1 2 1 1 1 0 0 2 0 1 0 2 0 2 2 0 1 1 1 0 0 0 1 0 0 1 0 2 1 0 2 2 0 1 0 1 0 2 0 1 2 1 2 1 1 2 2 1 1 1 2 2 2 1 0 1 1 0 0 0 0 1 1 0 1 1 0 1 1 0 1 1 1 0 1 1 1 1 0 0 1 0 0 0 1 1 0 0 0 0 0 0 0 0 0 2 0 0 0 0 0 0 1 0 1 0 0 0 0 2 0 1 0 2 0 0 2 2 2 0 0 0 0 0 0 0 1 0 0 0 0 0 0 0 2 2 0 0 0 0 0 1 1 0 1 0 0 2 1 1 0 2 2 0 0 0 1 0 1 2 1 1 0 1 0 2 2 0 0 0 1 1 0 1 1 1 1 1 0 1 0 0 0 1 1 1 1 0 0 0 0 0 0 0 0 0 1 0 0 0 0 1 1 0 0 1 0 1 1 0 0 0 1 2 2 2 2 1 1 1 0 1 0 2 1 1 1 1 1 0 1 0 1 2 0 0 0 0 0 0 0 0 1 0 1 0 1 2 1 0 1 1 1 0 0 0 0 1 1 0 0 0 0 2 0 0 0 0 0 0 0 0 0 0 0 1 2 1 0 1 1 1 1 2 2 0 1 1 0 0 0 0 0 1 0 1 1 2 1 1 2 0 1 0 0 0 1 0 0 0 0 1 2 2 1 1 0 2 1 0 0 1 0 2 0 2 2 2 2 1 2 2 0 0 0 2 0 0 0 0 0 1 0 1 0 0 1 1 1 0 1 1 0 0 1 1 1 1 0 0 0 2 0 0 0 0 0 0 1 2 1 0 1 2 1 0 2 0 1 0 1 1 0 0 0 0 0 0 1 1 2 0 0 0 0 2 1 0 0 0 0 0 1 0 2 1 0 0 0 1 2 2 1 1 1 0 0 1 1 1 0 0 0 2 0 0 2 0 0 2 2 1 0 0 1 1 1 1 0 0 0 1 0 2 1 1 0 1 1 1 1 2 0 0 1 0 0 0 2 0 0 0 1 0 2 2 1 2 0 1 0 0 1 1 1 0 1 0 0 0 0 0 0 1 1 0 1 0 0 0 0 2 0 0 0 0 0 0 0 0 0 2 0 0 1 0 0 1 0 0
55 0 0 0 2 0 2 1 1 1 2 0 0 0 0 0 0 0 1 1 1 1 0 0 2 0 1 0 2 2 2 0 1 2 0 0 2 1 0 0 0 0 0 1 0 0 0 1 0 0 0 1 1 1 1 1 0 0 2 0 1 1 0 2 1 1 1 0 0 0 0 1 1 1 0 1 1 1 1 0 0 1 2 1 1 0 0 0 0 2 0 0 1 1 0 0 0 1 0 0 2 0 1 0 2 1 2 2 2 0 0 2 1 2 1 1 2 1 0 1 1 0 2 2 0 0 0 1 0 1 0 0 1 0 1 1 1 0 1 0 1 1 0 0 1 1 1 1 1 0 1 0 1 1 0 0 1 0 1 1 2 2 0 1 1 2 0 0 1 1 1 1 2 0 2 0 0 1 0 1 1 1 0 2 2 2 0 2 1 1 1 2 0 2 2 2 1 0 0 0 0 0 0 1 2 0 1 2 0 0 0 1 2 0 2 0 0 0 1 1 1 1 0 0 0 1 1 0 0 0 0 0 0 0 0 0 0 2 0 1 0 1 2 0 0 2 0 0 1 0 0 0 0 0 0 0 1 0 0 0 0 0 0 0 0 0 0 0 1 0 0 1 0 1 1 1 0 1 1 0 1 1 1 1 2 1 1 2 1 2 1 0 1 0 1 0 2 0 1 1 0 1 1 1 0 0 0 0 0 1 0 1 1 1 1 1 0 1 0 0 1 1 2 1 2 0 0 0 0 1 0 1 0 0 0 1 0 0 2 0 0 0 1 0 0 0 0 0 0 0 0 0 0 1 0 1 1 1 0 2 2 2 2 0 2 0 0 2 2 0 2 2 0 2 0 0 0 2 0 1 2 2 1 1 2 0 0 0 0 2 0 1 1 0 1 1 2 1 0 0 0 0 0 2 1 0 0 0 0 0 0 0 1 1 0 1 1 0 0 0 0 1 1 2 0 2 0 0 0 0 0 1 0 2 0 1 0 1 0 0 1 0 2 0 0 0 0 0 0 0 0 0 0 2 0 0 0 2 2 2 1 1 0 0 0 1 1 1 2 0 1 1 2 2 2 0 1 0 0 0 0 2 1 0 0 1 0 0 2 0 1 0 1 2 1 1 1 1 1 1 1 1 0 2 0 2 2 0 0 0 0 0 1 1 0 0 1 2 0 1 1 1 2 2 0 1 1 0 0 2 0 2 1 1 1 1 1 1 2 1 1 1 2 1 1 0 0 1 1 0 0 0 0 2 0 1 0 1 1 0 1 1 0 1 1 0 1 0 0 0 0 1 1 0 0 0 1 2 0 0 1 0 1 1 1 0 0 2 1 1 0 0 0 0 0 0 0 0 0 0 1 1 0 1 2 2 2 0 1 1 0 0 0 1 0 1 1 0 0 1 1 0 0 0 1 1 1 1 0 0 0 1 0 0 1 1 0 0 0 2 0 1 0 1 1 0 1 0 1 0 0 1 0 1 0 1 0 2 2 1 1 0 0 1 2 1 1 2 0 0 0 0 0 0 0 2 2 1 1 0 0 2 2 0 0 1 2 1 0 1 0 1 0 1 1 0 0 0 1 1 0 1 0 0 2 2 2 1 1 0 0 0 0 0 0 0 1 1 0 0 0 0 1 0 1 1 1 0 1 0 1 1 1 0 1 1 1 0 0 1 0 1 1 1 2 0 1 1 0 0 0 0 0 0 1 0 0 0 0 0 0 0 2 2 0 2 2 1 1 1 1 0 2 0 0 0 2 1 0 0 1 2 0 0 0 2 0 1 1 2 1 1 2 0 1 0 1 1 0 1 0 2 1 2 0 1 2 0 1 1 1 0 1 1 1 2 0 1 2 1 1 2 1 2 0 0 0 2 0 0 0 0 1 1 0 2 0 1 1 0 1 1 0 0 0 0 0 2 1 0 0 1 0 2 0 1 0 0 0 0 1 2 1 0 1 2 2 0 2 0 0 0 0 2 0 0 0 0 0 1 1 0 2 0 0 0 1 1 1 1 1 0 0 1 1 1 2 0 1 0 1 1 2 2 2 0 1 1 0 0 0 1 0 1 1 1 1 1 1 0 1 0 0 1 0 0 0 1 0 0 1 0 0 0 1 0 0 1 0 1 0 0 2 2 1 0 1 1 0 0 1 0 0 1 1 0 2 2 0 2 0 1 1 0 0 1 1 0 1 0 0 0 0 0 0 0 1 0 1 0 0 0 1 1 0 0 0 0 0 0 0 0 0 2 0 1 1 0 0 0 0 0
56 0 0 0 0 0 1 2 0 0 0 0 2 2 1 1 1 1 2 1 0 1 0 0 2 0 1 0 2 2 2 1 1 1 1 2 2 0 0 1 0 1 0 0 0 0 1 0 1 0 0 2 1 1 1 0 0 1 0 2 0 1 0 1 0 0 0 0 0 0 0 1 2 2 2 2 0 0 0 1 0 2 2 1 1 0 0 0 0 2 0 0 0 0 1 1 0 2 0 0 1 1 0 0 2 1 2 2 2 0 0 2 1 2 1 1 2 0 1 1 1 1 1 1 0 1 0 1 1 0 1 1 0 0 0 0 0 0 0 0 0 2 0 0 1 1 0 0 0 0 0 0 0 0 0 0 2 1 1 0 0 1 0 0 1 2 0 0 0 2 2 0 1 1 0 0 1 1 0 1 1 1 2 2 0 0 2 2 1 0 2 2 0 2 2 2 2 0 0 0 0 0 0 1 1 0 1 1 1 0 0 1 1 0 1 0 0 0 2 1 0 0 0 0 0 0 0 2 1 1 0 0 0 0 2 0 0 2 0 1 0 1 2 0 0 1 0 0 0 0 0 1 0 0 0 0 1 0 1 0 1 0 0 0 0 0 0 0 2 2 0 2 1 0 0 0 0 0 2 0 2 0 2 2 2 1 1 2 0 2 2 0 1 0 1 0 2 1 1 2 0 0 2 1 1 0 0 1 2 0 0 1 1 0 1 0 2 2 0 0 2 2 2 1 2 0 1 2 1 1 0 1 1 1 0 1 1 1 1 1 0 1 1 0 0 0 1 0 1 0 0 0 0 1 0 1 1 1 0 1 1 1 2 0 2 1 0 1 1 1 1 1 1 2 0 0 0 1 0 1 1 1 0 1 1 1 0 0 0 0 0 0 2 0 2 0 2 2 0 0 0 0 0 0 0 0 0 0 0 0 0 0 0 0 0 1 1 0 1 0 0 1 1 2 0 0 0 0 0 1 1 1 0 1 0 1 0 1 2 0 1 0 1 1 1 1 0 1 0 0 0 1 1 2 1 1 0 0 0 0 2 0 0 0 0 2 1 1 2 0 1 1 2 0 1 0 1 0 0 1 1 1 0 0 0 1 0 0 0 0 1 0 0 2 0 0 1 1 1 2 0 1 1 1 1 1 1 0 0 0 0 1 0 1 1 0 0 2 0 1 0 1 1 1 0 1 1 0 0 2 0 2 2 1 2 0 2 0 2 0 0 0 0 0 0 0 0 1 2 0 0 0 0 2 1 1 0 0 1 0 1 0 2 2 0 1 1 1 0 0 0 1 1 0 0 0 0 1 0 1 0 0 1 1 0 1 0 0 0 0 0 1 0 0 0 0 1 0 0 0 1 1 1 0 0 2 0 0 1 1 1 0 0 0 1 0 0 0 1 0 0 0 0 0 0 1 1 0 0 0 0 0 1 0 0 0 0 0 0 0 1 1 0 2 2 0 2 0 0 0 0 1 0 2 1 2 0 1 1 0 0 0 1 0 1 2 1 1 1 1 0 1 0 0 0 2 2 1 2 0 1 0 2 1 0 0 2 1 0 0 0 0 0 1 0 1 0 0 1 2 1 1 0 0 1 2 2 2 2 0 1 0 0 1 1 1 1 0 0 0 0 1 0 0 2 1 0 0 0 0 0 0 0 0 0 0 0 0 0 0 0 0 0 0 0 2 0 0 0 0 0 0 0 0 0 2 0 0 1 0 0 0 1 0 0 1 1 1 1 2 0 0 2 2 2 2 1 1 0 0 1 1 1 0 0 0 0 2 1 2 0 1 2 1 1 1 0 1 0 0 0 2 0 2 1 2 2 0 0 2 2 0 1 1 1 2 0 1 2 1 1 1 1 2 0 0 2 0 2 0 1 1 0 1 1 2 0 1 0 0 0 0 1 0 0 0 1 1 1 1 0 0 0 2 0 1 0 1 0 0 1 1 0 0 0 0 2 0 1 0 1 0 0 2 0 1 0 1 1 1 2 0 2 0 0 0 0 0 2 0 0 0 0 1 2 2 2 0 0 2 0 2 2 2 2 0 1 1 0 0 0 0 0 1 1 1 0 1 2 1 0 2 0 0 0 0 1 1 0 0 1 1 0 1 0 0 0 1 1 0 0 1 2 1 0 0 0 1 0 1 0 0 0 0 1 0 2 2 1 2 0 1 1 0 1 1 2 1 2 0 1 0 0 0 0 1 1 0 0 0 0 0 2 2 0 0 0 0 0 1 0 0 0 2 0 2 0 0 0 0 1 2
57 0 1 0 0 0 1 2 0 1 1 1 0 2 0 0 1 0 1 1 1 1 2 0 2 0 0 0 1 2 2 1 1 2 0 0 1 1 0 1 0 1 1 1 0 1 0 1 0 0 0 2 1 1 0 0 0 0 0 0 0 1 0 0 0 0 0 1 0 0 0 0 2 2 1 2 1 2 2 0 0 2 2 2 2 0 0 0 0 2 0 1 2 2 0 1 0 1 1 1 1 0 0 0 2 0 2 1 0 0 0 1 0 1 0 1 1 0 1 1 1 0 1 1 1 0 0 0 0 0 0 0 0 0 0 0 0 0 0 0 0 2 1 0 1 0 0 0 1 1 0 1 0 0 0 0 0 1 1 0 0 1 0 2 2 2 0 0 1 0 0 1 0 1 0 0 0 0 0 0 0 0 1 2 0 0 2 2 0 0 1 2 1 0 2 1 1 0 0 1 1 0 1 1 2 0 0 1 1 0 0 1 1 0 2 1 1 0 0 1 1 1 0 0 0 0 0 0 0 0 1 1 0 0 1 0 0 2 0 2 0 0 1 0 1 2 2 0 0 0 0 0 0 0 1 0 1 0 0 0 0 0 0 1 0 0 0 1 1 0 0 1 0 1 0 1 0 0 2 0 1 0 2 1 1 1 1 2 0 2 2 0 2 0 2 0 2 0 0 2 0 0 2 0 0 0 1 2 1 0 0 1 2 0 0 0 2 1 0 0 1 2 2 0 2 0 1 1 1 1 0 1 0 0 0 1 1 2 0 0 0 0 1 0 0 0 0 0 1 1 1 0 0 1 0 1 0 1 0 0 0 0 0 0 0 1 0 1 2 0 2 2 0 2 0 0 0 2 2 2 0 0 0 0 1 1 0 1 1 0 0 0 1 0 2 0 0 1 0 0 0 0 0 0 0 0 1 0 1 0 0 0 1 1 0 1 1 0 0 0 1 2 1 1 1 2 1 0 0 0 1 0 0 2 0 2 0 1 1 0 1 0 1 1 2 2 0 0 0 0 0 0 0 2 0 0 0 2 2 2 1 0 0 0 0 0 0 0 2 0 1 1 1 1 0 1 0 0 0 0 0 2 1 1 0 1 1 1 1 1 2 0 0 2 1 0 2 1 1 1 1 1 2 1 2 2 2 0 0 0 0 0 0 1 1 0 0 2 0 1 0 1 2 2 1 0 0 0 0 2 0 2 0 0 0 0 2 0 1 2 0 0 2 0 0 0 0 1 1 0 0 0 0 2 0 0 0 0 1 0 1 0 1 2 1 0 2 1 1 0 1 0 1 0 0 0 1 1 0 1 0 0 2 2 2 0 0 1 0 0 0 0 1 0 0 1 1 0 0 0 0 1 0 0 2 2 1 0 1 1 1 0 0 0 0 1 0 0 0 0 0 0 0 0 0 2 1 1 0 0 0 1 0 0 1 0 0 0 1 2 1 1 0 1 2 0 2 0 0 1 0 1 0 1 1 1 0 1 1 0 0 0 1 0 0 2 1 2 0 0 1 0 0 1 1 2 2 1 2 0 0 0 2 1 1 1 1 0 0 0 0 0 1 1 0 1 0 0 2 2 1 0 1 1 2 2 1 1 1 0 0 0 0 0 0 1 0 0 0 0 0 0 0 0 1 1 0 0 2 0 1 1 0 0 0 0 1 0 1 2 0 0 0 0 0 1 0 0 0 1 0 1 0 0 0 2 0 0 0 0 0 0 2 0 0 0 2 1 0 2 0 0 2 1 1 0 1 1 1 1 2 2 1 1 1 1 0 2 2 2 0 0 1 0 0 0 0 0 0 1 1 1 1 2 1 1 1 0 1 2 2 0 2 0 2 1 0 2 1 1 1 1 0 1 0 0 2 1 0 1 0 0 0 0 0 1 0 0 0 0 0 0 1 0 0 0 0 0 0 0 0 0 0 2 0 0 0 1 0 0 1 1 0 0 0 0 2 2 2 0 0 1 0 2 0 0 0 1 0 0 0 1 2 1 0 1 0 1 0 2 2 0 0 1 1 1 1 0 1 0 0 1 2 2 1 1 0 0 0 1 0 0 0 0 0 2 0 1 1 0 0 1 0 1 0 0 1 0 1 1 0 0 1 1 0 1 1 1 1 1 0 0 2 2 0 1 0 1 0 0 0 0 1 0 0 0 2 2 0 2 0 2 0 0 1 1 1 0 0 0 0 0 0 0 1 1 0 0 0 0 0 0 1 1 0 1 1 0 0 1 0 0 0 2 0 0 0 1 1 0 1 2
58 0 0 0 0 0 0 0 0 2 2 0 1 2 0 0 0 0 2 1 0 0 0 0 2 0 1 0 2 2 1 0 1 1 0 0 1 1 0 0 0 0 1 1 1 2 1 0 1 1 1 1 1 2 0 0 0 0 2 1 0 1 0 1 1 0 1 0 0 1 1 2 1 2 1 2 1 1 1 0 1 2 1 1 2 0 0 0 0 2 0 0 1 0 0 1 0 1 1 1 0 1 0 1 1 1 1 0 1 1 0 2 0 1 0 0 1 0 1 1 1 0 1 1 0 1 0 0 0 0 1 1 0 0 0 0 0 0 0 0 2 0 0 0 0 0 1 0 2 2 0 0 0 0 0 0 1 0 0 1 2 1 0 0 1 1 1 0 1 0 0 1 2 0 1 0 2 1 1 1 1 1 1 2 0 0 2 0 0 0 1 2 0 2 2 2 1 0 0 0 0 0 0 1 1 0 1 1 0 0 1 1 1 0 1 1 1 1 1 2 0 0 0 0 1 0 0 0 0 0 0 0 0 0 2 0 0 2 0 1 0 0 2 0 1 2 1 0 0 0 0 0 0 0 1 0 0 0 1 0 1 0 0 1 0 0 0 0 1 1 0 2 0 0 0 0 0 0 1 1 0 2 1 2 2 0 2 1 0 2 1 0 1 0 2 0 2 0 0 2 0 0 2 1 0 1 0 2 1 0 0 1 2 1 0 0 0 1 0 0 1 1 2 0 1 0 0 1 1 1 0 1 1 1 0 1 0 0 2 0 0 0 1 0 0 0 1 0 1 0 0 2 0 0 0 0 1 1 0 2 2 2 2 0 2 0 0 1 1 1 1 1 0 1 0 0 0 1 1 2 2 1 0 1 1 1 0 0 0 1 0 1 1 0 2 0 1 1 0 0 0 0 0 1 0 0 1 1 0 0 1 0 0 0 0 0 2 0 2 0 0 0 1 0 0 2 0 1 1 0 0 1 0 2 0 0 0 2 2 1 1 1 0 2 2 2 2 0 0 0 0 1 0 2 1 0 1 1 0 1 1 0 1 1 0 1 0 0 2 0 0 0 2 0 1 0 1 0 0 0 1 2 1 1 0 1 1 0 0 0 0 0 0 2 1 1 1 1 1 1 1 1 1 1 2 0 1 1 0 1 0 1 0 0 0 0 1 2 0 1 1 1 1 1 0 1 0 0 0 2 0 2 1 0 1 0 1 0 2 1 1 0 1 1 1 0 0 2 0 0 0 0 0 1 1 2 0 1 0 1 0 0 2 2 0 2 0 1 1 1 0 0 0 0 0 0 0 2 1 1 0 0 2 1 1 1 1 1 1 1 1 0 0 0 0 0 0 0 0 0 1 1 0 0 0 2 0 0 1 0 0 0 0 1 1 0 0 0 1 1 0 1 0 1 0 0 1 0 0 0 0 0 0 0 1 1 1 0 0 0 1 0 0 1 1 0 0 0 1 0 0 2 0 0 1 2 0 2 2 0 0 0 1 0 0 2 2 1 2 1 0 1 0 0 0 2 2 0 1 0 2 1 2 1 0 1 1 2 0 1 0 2 0 1 0 0 0 0 0 1 1 0 0 0 2 1 1 2 2 0 0 0 0 1 0 1 0 1 1 1 0 0 0 0 1 1 0 0 0 0 0 0 0 0 1 1 0 0 0 2 0 1 0 0 0 1 0 1 1 1 0 1 0 0 0 2 1 0 0 0 0 0 0 1 0 1 1 1 1 2 1 0 2 0 0 0 1 2 0 0 0 0 1 1 1 1 0 2 2 2 0 0 2 2 2 0 0 2 0 0 0 2 0 2 1 1 0 0 1 1 1 0 1 0 2 1 1 2 1 1 1 1 2 2 0 0 1 1 0 0 0 0 0 0 0 0 0 1 1 1 1 1 1 0 0 0 1 0 0 0 0 0 0 1 1 0 1 0 0 0 0 0 0 0 0 0 1 0 1 0 0 0 1 1 0 0 0 0 0 0 1 0 1 0 0 0 1 2 0 1 1 0 2 1 1 0 1 0 0 1 0 2 1 1 1 1 0 1 1 2 1 2 0 0 0 2 0 0 1 0 0 1 1 0 0 0 1 2 0 0 0 0 0 1 1 0 0 2 0 0 0 1 2 1 0 0 1 2 0 0 2 0 2 0 0 0 0 1 0 1 1 0 0 0 0 0 0 0 2 1 0 0 0 0 0 0 1 0 2 0 0 0 1 1 1 1 2 0 0 1 0 0 1 1 0 0 0 1 0 0 0 0
59 0 0 0 1 0 1 0 0 2 2 0 1 1 0 0 0 0 0 1 1 1 0 0 2 0 0 1 2 2 1 0 0 0 0 0 2 0 1 0 0 0 0 0 0 0 0 0 1 1 1 1 1 1 0 1 0 0 2 0 0 0 0 0 1 1 1 1 0 0 0 1 2 2 1 2 1 0 0 0 0 0 2 0 0 0 0 2 2 2 1 1 1 0 0 2 2 1 0 0 1 0 0 0 1 1 1 0 1 1 0 1 0 1 0 0 1 0 0 2 2 0 2 1 0 1 0 1 0 1 0 0 1 0 0 0 1 0 1 0 1 0 1 0 0 1 1 0 0 0 0 0 0 0 0 1 1 0 0 0 0 1 0 1 1 2 0 2 0 0 0 1 1 1 0 0 0 0 0 0 0 0 1 2 0 0 2 1 1 0 2 2 0 1 2 1 2 0 0 0 0 0 1 0 1 0 1 0 0 0 0 1 0 1 2 1 0 1 1 1 0 0 0 0 0 1 1 0 0 0 0 0 0 0 2 0 0 2 0 2 0 0 2 0 0 2 0 0 0 0 0 1 0 2 2 0 0 1 0 1 0 1 0 1 0 0 1 0 2 0 0 2 0 0 1 0 0 0 2 0 1 1 2 2 2 0 2 0 0 1 0 2 2 0 2 0 2 0 0 1 0 0 2 0 0 0 0 2 1 0 1 0 2 0 1 1 0 1 0 0 1 2 1 1 2 1 1 1 1 2 0 0 1 0 0 0 0 2 0 1 1 1 0 0 0 0 1 0 0 2 2 0 0 0 0 0 1 0 0 2 2 2 2 0 2 1 0 2 2 0 2 1 0 2 1 1 0 2 1 2 2 1 0 1 1 1 0 0 0 2 1 1 1 1 2 0 1 1 0 0 0 0 0 1 0 0 1 0 1 0 0 0 1 1 0 1 1 0 0 0 0 2 1 1 1 2 0 0 0 0 2 1 1 0 1 0 0 2 0 0 0 2 1 1 2 2 1 0 1 0 0 1 1 1 2 1 1 1 1 0 2 0 0 0 1 2 0 1 1 1 0 1 1 2 0 1 0 0 0 1 2 0 2 0 1 0 0 1 0 1 1 1 0 2 1 0 2 1 1 2 0 1 1 1 1 1 1 0 0 0 0 2 0 0 0 0 0 1 0 2 2 0 2 1 0 1 1 1 1 1 1 0 0 0 0 1 1 1 1 0 1 2 1 1 1 0 0 1 1 0 0 0 0 1 1 0 1 0 0 0 1 0 1 2 0 1 0 0 0 0 0 0 0 0 0 0 0 2 0 2 0 0 2 1 0 1 0 0 0 0 0 0 1 0 0 0 0 1 0 0 0 1 1 1 2 2 2 0 2 2 0 0 0 1 0 1 1 1 0 1 1 1 0 0 0 0 2 2 0 0 1 0 0 1 2 0 1 0 0 1 1 0 0 1 2 0 2 0 0 0 0 2 1 0 0 2 0 2 1 0 0 0 1 0 0 2 1 2 0 0 0 0 1 0 1 2 1 1 2 0 0 0 2 0 0 1 2 1 1 0 0 0 1 1 1 0 0 1 0 1 1 0 0 0 0 2 2 2 2 0 1 0 0 2 0 0 0 2 1 1 0 0 1 0 1 2 0 0 1 0 1 1 0 0 0 0 1 0 1 1 0 0 0 0 0 1 0 0 0 0 0 0 0 0 0 2 0 1 0 1 1 1 2 1 0 1 2 2 2 1 0 0 2 1 1 2 1 1 1 1 1 1 1 1 0 2 0 0 2 2 2 0 2 1 2 0 0 0 0 0 0 0 0 0 2 1 0 0 0 2 2 0 2 0 2 2 0 2 2 2 1 2 0 2 0 0 2 1 0 0 0 0 2 2 0 2 0 0 1 0 0 0 0 0 0 0 1 0 0 0 0 0 0 2 0 0 1 0 1 1 1 2 1 0 1 0 1 1 1 0 1 0 0 2 0 2 0 1 1 1 1 0 2 0 0 0 0 0 2 1 1 1 0 0 2 2 2 0 0 0 0 2 0 0 2 0 0 1 0 0 0 0 0 0 0 2 0 1 2 0 0 2 0 1 0 0 0 1 0 0 0 0 0 2 0 0 0 1 1 0 0 1 2 2 1 1 0 0 0 1 1 0 2 0 0 0 0 2 0 1 0 1 0 0 1 1 2 1 2 0 1 0 0 0 0 2 0 0 1 1 1 0 0 0 0 0 0 1 2 1 0 0 0 0 0 0 0 1 2 1 1 2
60 0 0 1 1 0 1 1 1 1 2 0 0 1 0 0 0 0 1 2 0 1 1 1 1 0 0 0 2 2 2 2 2 1 0 0 2 2 0 1 1 0 1 2 0 1 0 0 1 1 1 1 1 1 1 0 1 1 0 2 0 1 0 2 0 0 1 0 0 0 0 2 2 2 2 2 0 0 0 2 0 2 1 0 1 0 0 1 1 2 1 1 2 1 0 2 0 0 0 0 1 1 0 0 1 1 1 1 0 0 0 1 0 1 0 0 1 0 0 1 1 0 1 1 0 0 0 1 1 0 1 1 0 0 0 0 0 0 0 0 0 2 0 0 2 2 0 0 1 2 0 2 0 0 0 0 1 0 0 1 1 1 0 1 1 2 0 0 1 1 0 2 1 1 1 0 0 1 0 1 1 1 1 2 0 0 2 2 1 0 2 2 1 1 2 2 2 1 0 0 0 0 0 1 1 0 1 0 1 0 0 2 0 0 1 0 0 1 1 1 1 1 0 0 0 1 1 0 0 0 0 0 0 0 2 0 0 2 0 1 0 1 2 1 1 2 1 0 0 0 0 0 0 1 1 0 0 0 0 0 1 0 0 0 1 0 0 0 2 0 1 1 0 2 0 2 2 0 2 0 1 0 1 0 0 0 2 0 0 1 1 0 1 0 2 0 2 1 0 1 0 0 2 1 0 0 0 2 0 0 0 1 1 0 1 0 1 1 1 1 0 2 2 0 2 0 1 2 1 1 0 2 0 0 0 0 0 2 0 0 0 0 2 0 1 1 0 0 1 0 0 1 1 0 1 0 0 1 0 2 2 2 1 0 1 1 0 0 0 2 0 0 1 2 2 0 0 1 0 1 1 1 1 1 1 1 0 0 0 0 0 0 1 1 2 0 1 0 2 2 2 2 0 1 0 1 0 0 1 0 1 0 1 1 1 2 0 1 0 1 0 1 0 0 1 2 2 0 0 1 0 0 0 2 0 0 0 0 0 0 2 0 1 1 1 2 0 1 1 0 0 0 0 2 1 0 1 2 1 2 1 0 0 0 0 2 0 1 2 0 1 1 2 1 0 1 0 0 0 0 2 1 1 1 0 0 0 1 0 0 1 1 0 0 0 0 0 1 1 2 0 1 0 2 0 2 2 1 0 2 0 0 0 1 0 0 0 1 0 1 1 1 1 1 0 1 1 0 0 2 0 2 2 2 2 0 1 1 1 2 1 1 1 0 1 1 1 2 0 0 0 0 0 2 0 0 0 0 0 1 0 0 1 2 1 0 2 2 2 0 2 0 0 0 0 0 0 2 0 0 0 0 1 1 0 1 0 1 1 1 0 0 0 0 0 0 0 0 0 0 0 2 1 0 1 1 1 0 0 0 0 0 0 0 1 0 0 0 0 1 1 0 1 1 0 0 1 0 0 0 0 0 1 0 1 2 0 0 0 2 1 1 0 0 1 0 1 0 1 0 0 2 0 2 1 2 0 2 2 0 0 0 2 0 0 2 1 2 0 0 1 0 0 1 0 2 2 0 2 0 1 0 1 0 0 1 0 0 0 0 0 0 0 1 1 0 0 0 2 2 1 0 0 0 1 1 0 2 2 1 1 1 1 1 1 2 1 0 1 1 0 0 2 0 0 1 0 0 0 0 0 0 1 0 1 1 0 0 0 2 0 1 0 0 0 0 0 0 0 0 0 0 0 0 0 0 1 0 0 0 0 0 1 2 0 1 2 1 0 2 0 0 2 1 1 2 1 0 1 1 0 1 1 0 0 1 0 2 0 2 0 2 1 1 1 0 0 0 0 1 0 2 1 2 1 1 2 1 0 1 0 0 1 1 1 2 0 1 2 0 0 0 1 2 1 0 1 1 2 0 2 2 1 0 0 1 0 1 1 0 1 0 0 0 0 0 0 2 2 1 0 1 0 2 0 0 0 0 0 1 0 1 0 0 0 0 0 0 1 0 0 1 2 0 0 1 0 1 1 2 2 0 1 0 0 0 1 2 0 2 2 0 0 0 2 1 1 1 2 0 0 2 1 1 2 1 0 1 1 2 1 0 2 0 1 1 0 0 1 0 0 1 2 0 0 0 2 0 1 1 0 0 1 2 0 1 0 1 1 0 0 0 1 0 0 1 0 0 0 0 1 0 1 0 0 0 2 2 2 2 0 0 1 0 0 1 1 0 0 0 0 0 0 0 1 1 1 0 0 0 0 0 0 1 0 0 0 0 1 1 0 0 0 2 0 0 0 0 1 0 0 0
61 0 0 0 0 0 1 2 0 0 0 1 1 2 0 0 0 0 0 0 2 1 0 0 2 0 1 0 2 2 2 1 0 1 0 0 2 1 0 1 1 0 0 0 0 0 1 0 2 0 0 0 0 0 1 0 0 0 1 0 1 1 0 1 0 0 0 0 0 0 0 1 2 2 1 2 0 1 1 0 1 2 1 0 1 0 0 2 2 2 2 2 2 0 0 0 0 0 0 0 1 1 2 0 2 0 2 1 1 0 0 1 0 1 0 0 1 0 2 0 0 0 2 2 0 2 0 2 1 1 1 1 0 0 1 0 1 0 0 0 0 2 0 0 1 1 0 0 1 1 0 0 0 1 0 0 2 2 1 1 1 0 0 1 0 1 0 1 0 1 1 1 0 2 0 0 0 1 1 1 1 0 0 2 0 0 2 0 0 0 2 2 1 1 2 2 1 0 0 1 1 0 0 0 1 0 0 0 1 1 1 1 1 0 0 0 0 0 1 2 0 0 0 0 0 0 0 1 1 1 0 1 0 0 0 0 0 2 0 1 0 1 2 0 1 2 1 0 0 0 0 1 0 1 1 0 1 0 1 1 1 1 1 1 0 0 0 1 1 0 0 2 1 0 0 1 1 0 2 0 2 0 0 2 0 0 0 0 0 1 1 1 2 0 2 0 2 1 0 1 0 0 1 1 1 0 0 2 1 0 1 0 2 0 1 0 0 1 1 1 1 1 2 2 2 0 0 2 0 0 0 1 0 0 0 0 0 1 1 0 0 0 1 0 0 0 2 0 1 0 0 1 0 0 0 0 1 1 0 0 0 0 2 0 2 1 0 1 1 1 1 1 0 2 1 0 0 1 0 1 1 0 0 0 0 0 0 0 0 1 0 0 0 1 2 1 1 0 1 1 1 1 0 2 0 0 0 0 0 1 0 1 0 0 2 2 0 0 0 0 1 2 2 1 1 1 0 0 0 0 1 1 0 1 1 1 0 1 1 0 2 0 1 1 0 0 0 0 1 0 0 1 0 2 1 0 1 1 1 0 2 0 0 0 1 2 0 2 1 1 1 2 2 1 1 1 1 0 0 0 1 1 1 0 1 1 0 0 1 0 0 2 0 1 1 0 1 2 1 1 2 1 2 0 2 1 1 1 0 0 1 1 0 0 0 0 0 0 0 2 2 0 1 0 0 0 0 1 1 1 1 0 1 0 0 0 1 0 1 1 1 1 2 0 0 0 0 0 2 0 0 0 0 2 1 0 0 1 0 0 1 0 1 2 1 0 2 1 1 0 1 0 0 0 0 0 0 2 0 2 0 0 1 0 1 0 1 1 0 0 1 0 1 0 0 0 0 0 0 0 2 0 0 0 2 2 0 0 2 2 0 0 0 2 0 1 1 0 1 1 0 1 0 0 0 1 1 2 0 0 0 0 0 0 2 0 0 1 1 2 1 1 1 1 1 0 1 0 0 0 0 1 0 1 1 1 0 2 2 0 0 0 0 1 1 0 0 1 1 1 0 1 0 0 0 2 2 1 1 1 0 0 2 1 1 1 1 1 0 0 1 0 1 1 0 0 0 0 0 1 1 0 1 0 2 1 1 2 2 0 0 0 0 1 0 0 0 2 0 0 0 1 0 1 1 2 1 0 1 0 1 1 1 0 1 1 0 0 0 2 1 0 0 0 0 1 0 2 0 0 0 0 0 0 1 0 0 1 0 0 0 0 0 1 0 1 2 1 2 1 0 0 1 0 0 0 2 1 1 1 1 1 1 1 2 0 2 2 2 2 0 0 1 0 1 0 1 1 0 0 0 1 0 1 2 2 2 1 0 2 1 0 1 0 2 1 1 1 0 0 0 0 1 2 0 0 0 1 1 0 2 1 1 1 0 1 1 2 2 0 0 2 1 0 0 0 0 0 0 0 0 0 0 1 1 0 1 0 0 0 0 1 0 0 0 1 2 0 1 0 0 0 1 1 0 2 0 0 0 1 2 0 1 0 0 0 1 1 1 2 2 0 1 0 1 1 2 0 0 0 1 2 0 0 2 1 0 0 0 2 0 1 0 0 0 2 0 0 1 0 0 1 0 0 1 0 1 0 1 1 0 1 1 2 0 1 1 0 0 0 1 0 2 1 1 0 0 0 0 0 1 0 0 1 1 0 2 1 0 1 0 1 0 0 0 0 0 0 0 0 0 0 0 0 0 0 2 0 1 0 0 0 0 0 0 0 0 0 1 2 0 0 1 1 0 0 0 1 2 0 1 1
62 0 0 0 0 0 0 2 0 0 0 1 0 1 0 0 0 0 1 1 1 0 1 1 1 0 0 0 1 2 2 0 1 1 0 0 1 2 0 0 0 0 0 1 0 1 0 0 1 0 0 0 0 1 0 1 0 1 1 0 1 1 0 2 0 0 0 0 0 0 0 1 2 2 1 2 1 1 1 1 1 2 2 1 1 0 0 1 1 1 0 1 1 0 0 2 0 2 1 1 0 0 0 0 2 0 2 1 1 0 1 2 1 2 1 2 2 1 1 0 0 0 2 2 1 0 0 1 0 1 0 0 1 0 1 1 1 0 0 0 2 0 0 0 1 1 0 0 0 1 0 1 1 1 1 0 0 1 0 0 0 1 1 0 0 1 0 0 1 1 0 2 0 2 0 0 0 0 0 0 0 1 0 2 1 1 1 1 0 0 2 2 1 1 2 2 2 0 0 0 0 0 0 0 1 0 1 0 2 0 0 1 1 0 2 0 0 0 1 1 0 0 0 0 0 0 0 0 0 0 0 0 1 1 1 0 0 2 0 1 0 0 2 1 1 2 1 0 0 1 1 1 0 0 0 0 0 0 0 0 0 0 0 0 0 0 0 0 1 0 0 1 0 1 0 0 0 2 2 2 0 1 2 1 1 0 2 2 1 2 1 1 1 0 1 0 2 2 0 2 0 0 2 1 1 0 0 2 0 0 0 0 1 0 2 0 0 0 1 1 1 1 2 0 2 0 1 0 2 1 0 1 0 0 0 0 0 2 0 1 1 1 2 0 0 0 1 1 1 0 0 0 0 0 0 1 1 1 0 2 2 2 1 0 1 0 0 2 2 0 2 2 1 2 1 0 0 2 2 2 0 0 0 1 2 2 0 1 1 0 0 0 1 0 2 1 0 1 0 0 0 0 0 1 1 1 0 0 0 0 0 0 0 0 1 1 1 0 1 0 0 1 0 0 1 2 1 0 0 1 0 2 2 0 2 0 0 0 0 0 1 0 0 2 2 2 2 0 0 0 0 0 1 2 2 1 1 1 1 0 2 0 0 0 0 0 0 0 2 1 0 1 1 1 1 0 1 1 1 0 1 1 2 0 1 2 0 1 0 1 0 1 0 0 0 0 2 2 2 0 2 0 1 1 1 1 2 0 0 0 0 1 0 2 0 0 0 2 1 2 1 0 1 1 0 1 1 1 1 1 1 1 1 0 1 2 2 0 2 1 1 1 1 0 0 1 1 1 1 0 0 0 0 2 1 0 1 1 0 0 1 0 2 2 0 2 0 0 0 0 0 2 1 0 0 0 1 2 0 1 1 0 2 2 2 1 0 1 0 0 1 0 1 0 0 0 0 1 0 0 1 1 1 1 2 2 1 0 1 1 0 0 0 2 0 1 1 0 1 0 1 0 2 1 0 0 1 2 0 0 0 0 0 0 1 1 1 0 1 1 1 1 0 1 1 0 1 0 1 0 1 1 0 1 0 2 0 2 1 0 0 0 0 1 1 1 0 2 1 0 1 2 0 0 1 2 2 1 2 0 0 0 2 1 1 2 0 1 0 0 0 0 0 2 0 1 1 0 1 1 0 1 1 0 0 2 1 1 1 0 1 0 0 2 0 1 0 1 2 2 0 0 2 0 0 1 0 1 0 1 0 0 0 0 0 0 0 0 1 2 0 0 0 0 0 1 0 0 0 1 1 0 0 0 0 0 0 0 2 0 0 0 1 0 0 0 2 2 1 2 0 0 0 1 1 0 1 1 1 1 1 1 0 0 1 0 1 2 0 2 0 2 2 0 2 0 0 1 0 0 0 1 1 1 1 2 2 1 0 2 1 0 0 1 1 1 0 2 2 1 1 1 2 2 0 0 1 1 1 0 1 1 0 0 1 0 0 0 0 0 0 0 1 0 0 0 1 0 0 0 0 0 0 2 0 0 0 0 0 0 0 1 0 0 0 1 1 0 2 0 0 0 1 1 0 0 0 1 1 1 1 0 2 0 0 0 1 2 0 2 2 0 0 1 2 1 2 0 1 1 1 1 2 2 2 0 1 1 0 1 1 0 1 0 2 0 0 1 2 0 0 1 1 1 0 0 2 1 1 1 0 0 0 1 0 0 0 2 0 0 0 1 2 0 0 0 0 2 0 1 0 0 0 0 2 0 2 1 0 1 0 0 0 0 0 0 0 0 1 1 0 0 0 0 0 0 2 0 1 0 0 0 0 0 1 0 1 0 0 2 1 1 1 2 1 0 0 1 2 1 0 0
63 0 0 0 1 0 2 1 0 0 0 1 1 1 0 0 0 0 2 2 0 2 0 1 1 0 1 0 2 2 2 1 2 1 0 1 2 2 0 1 1 1 1 1 0 1 0 0 1 0 0 1 0 0 0 0 0 0 0 1 0 1 0 1 2 2 2 1 0 0 0 1 2 2 2 2 0 1 1 0 1 1 2 1 2 0 0 1 1 2 0 1 1 0 2 2 0 1 1 1 1 0 0 0 2 1 2 1 1 0 0 1 1 2 1 0 1 1 0 1 1 0 1 1 0 1 0 1 0 2 1 1 0 0 0 0 0 0 0 0 1 1 0 0 1 2 0 0 0 0 0 0 0 0 0 0 1 1 0 1 1 0 0 1 1 2 0 1 1 1 0 1 1 1 1 0 0 1 0 1 1 1 0 1 0 0 1 1 1 0 1 1 0 2 2 2 0 1 0 0 0 1 0 0 1 0 2 0 1 1 0 0 1 0 2 1 1 0 0 0 1 1 0 0 0 1 1 0 0 1 0 0 0 0 2 0 0 2 0 2 0 0 2 0 0 1 1 0 0 0 0 0 0 0 0 0 0 0 1 0 1 0 0 1 1 0 0 1 2 0 1 2 0 1 0 1 0 1 1 0 1 1 2 1 1 0 2 2 0 2 1 0 1 0 1 0 2 1 0 2 0 0 1 0 0 0 1 2 0 0 0 0 1 0 1 0 0 0 2 2 0 2 1 1 1 0 0 2 0 0 0 2 1 0 0 0 0 1 1 1 1 2 1 0 0 0 0 0 0 1 1 0 0 0 0 1 1 2 0 0 1 1 2 0 2 0 0 0 1 1 1 1 0 2 0 1 0 2 1 1 0 1 1 1 1 1 0 0 0 0 0 0 0 0 1 1 1 0 0 0 0 0 0 1 0 2 0 2 0 0 0 0 0 0 0 0 2 0 0 0 0 1 1 2 1 2 1 0 0 0 1 0 0 2 0 1 0 0 0 0 1 1 2 0 2 2 0 1 1 1 1 0 1 2 1 1 0 2 2 2 1 0 0 1 0 0 0 2 1 2 0 2 0 2 1 0 0 0 0 0 0 2 2 1 1 1 0 0 2 0 2 0 1 2 1 0 2 1 1 2 0 2 1 1 1 1 1 1 0 1 0 0 1 1 1 0 0 2 0 1 1 1 2 2 2 0 0 1 1 1 1 1 0 0 0 0 2 1 1 2 0 0 2 0 0 0 0 2 0 0 0 0 0 2 0 2 0 0 0 1 0 0 0 0 0 0 0 0 0 0 0 2 0 0 0 0 2 2 0 1 0 0 1 1 1 0 0 0 0 0 0 0 1 0 0 1 1 0 0 0 1 1 0 1 2 2 0 0 1 1 0 0 0 1 0 0 0 0 0 0 2 0 1 1 0 0 1 2 0 0 0 0 1 0 0 0 1 0 0 1 2 1 0 0 1 0 1 0 0 0 0 2 0 2 1 2 0 2 2 0 0 0 1 0 0 2 1 2 0 0 1 0 1 0 1 1 1 1 2 0 1 0 2 0 0 1 2 0 1 1 0 1 0 0 0 0 0 0 1 1 0 0 0 0 2 1 1 2 2 0 0 0 0 2 0 0 0 2 0 0 0 0 1 0 1 2 0 0 1 0 1 1 0 1 0 1 1 0 0 1 0 0 0 0 1 1 1 0 0 0 0 0 0 0 0 0 1 0 2 0 0 0 2 2 0 0 2 1 0 2 0 0 2 0 0 1 1 0 1 1 0 1 0 0 0 2 0 2 2 2 0 0 2 1 2 0 0 0 0 1 0 1 1 2 0 0 0 1 1 2 1 0 2 0 2 2 0 2 2 1 1 2 1 2 0 0 0 2 0 0 0 0 0 1 0 2 0 1 0 0 0 0 0 0 0 0 0 0 0 0 0 0 0 0 2 0 2 0 0 0 1 2 1 0 1 2 2 1 0 0 0 1 0 2 0 1 0 0 1 1 1 1 2 0 0 0 0 1 0 2 2 0 1 0 2 2 2 0 0 0 1 2 2 2 2 1 1 0 0 1 0 2 1 0 1 1 0 0 0 0 0 0 0 1 0 0 1 1 0 0 1 0 0 2 0 0 0 1 0 0 0 0 2 1 0 0 0 0 0 0 1 0 2 0 0 0 0 2 1 2 0 1 0 0 0 0 0 0 2 0 0 0 0 0 0 0 1 1 1 0 1 1 0 0 0 0 0 0 0 2 0 0 1 2 1 0 0 0 0 0 2 1
64 0 0 1 1 0 1 1 0 1 1 0 0 0 0 0 0 0 2 1 1 1 1 1 1 1 1 0 1 1 2 1 0 0 0 0 2 1 0 1 1 0 0 0 0 2 2 0 0 2 2 2 0 0 2 2 0 0 2 0 1 2 0 2 0 0 1 1 0 0 1 2 2 2 2 2 0 1 1 0 0 1 1 1 1 0 0 0 0 1 0 0 2 0 1 1 0 2 2 2 1 0 1 0 2 0 2 0 0 0 1 2 0 1 0 0 1 0 1 1 1 0 2 2 1 0 0 1 1 0 0 0 0 0 0 0 0 0 0 0 1 1 0 0 0 0 0 0 2 2 0 2 0 1 0 0 0 1 1 0 0 1 0 0 2 2 1 1 0 0 0 0 1 1 1 0 0 1 0 1 1 0 0 0 0 0 0 0 0 0 1 2 1 0 1 0 2 0 0 0 0 0 0 0 1 0 2 1 0 1 1 1 2 0 2 1 1 0 1 2 0 0 1 0 0 1 1 1 0 0 1 1 0 1 0 0 1 2 0 0 0 1 1 1 0 2 0 0 0 0 0 1 0 0 0 0 1 0 0 0 0 0 1 2 1 1 0 0 2 0 0 0 0 2 0 2 2 1 1 1 0 1 2 2 2 1 1 1 0 1 0 0 2 0 2 0 2 1 0 0 0 0 2 0 0 0 2 2 0 0 0 0 2 0 1 0 0 1 0 0 1 2 2 1 1 0 1 1 1 1 0 1 0 0 0 1 0 2 0 0 0 0 2 0 0 0 1 0 0 0 0 2 0 0 0 1 1 1 0 1 1 1 1 0 1 1 0 1 2 0 2 2 0 2 1 0 0 1 0 1 0 0 0 1 2 2 0 0 0 1 0 0 1 0 2 1 0 1 0 0 0 0 0 1 1 0 1 1 0 0 2 0 1 1 1 2 0 0 1 0 1 1 0 0 1 2 1 0 0 0 0 0 0 1 1 0 0 0 0 0 1 0 0 2 2 2 2 0 0 0 0 0 1 2 2 1 1 2 2 2 0 0 1 0 0 2 0 0 2 0 0 0 0 2 1 1 1 0 0 0 1 2 2 1 1 2 1 1 0 0 2 0 0 1 2 0 2 1 1 2 0 1 2 0 2 0 1 2 0 0 0 1 0 0 1 0 1 2 0 1 1 1 0 0 0 0 0 1 1 1 1 1 1 1 1 1 0 1 1 1 2 0 1 0 0 0 0 1 1 0 0 0 0 2 0 0 0 0 0 0 2 0 0 1 0 0 1 1 1 1 0 0 0 0 0 0 0 1 0 1 0 0 1 2 2 0 0 0 0 0 0 0 2 0 1 0 0 1 0 0 1 1 0 0 2 2 1 0 2 2 2 0 0 1 1 0 1 0 0 0 0 0 0 1 0 0 2 1 0 0 0 1 1 0 2 0 1 1 1 1 1 1 0 1 1 0 1 0 0 0 0 2 2 0 0 2 0 2 1 0 0 0 2 0 0 2 1 2 0 0 0 0 1 0 0 1 1 0 2 0 0 0 2 1 1 1 1 1 0 1 1 1 0 1 0 1 0 0 1 1 1 0 0 1 0 1 1 1 1 0 0 0 0 0 0 0 1 1 1 1 0 0 0 0 0 2 0 0 1 0 1 1 1 0 0 0 1 0 0 1 0 1 1 1 1 0 0 0 0 2 2 1 0 0 0 2 1 0 1 0 0 0 2 1 0 1 2 1 1 2 0 0 2 0 0 0 2 0 2 2 1 1 0 0 0 2 0 2 2 2 0 0 2 1 2 0 0 0 1 1 0 1 0 1 2 2 1 0 1 1 1 0 2 0 2 2 0 2 2 1 0 1 1 2 0 0 0 2 2 0 0 0 2 0 0 2 0 0 0 0 0 0 0 0 0 0 0 0 0 0 0 0 0 2 0 0 0 0 0 0 2 2 0 0 0 1 2 0 2 0 1 0 1 1 0 1 0 0 0 0 0 1 2 0 0 0 1 1 0 2 2 0 1 0 2 2 2 0 0 0 0 1 1 1 2 0 1 0 1 1 0 2 0 0 1 1 0 1 2 0 0 2 1 2 0 0 2 0 0 0 0 1 2 2 0 1 1 1 0 0 0 1 0 1 1 0 0 1 0 0 0 0 1 1 0 0 2 2 1 1 0 1 0 0 2 2 2 0 0 0 0 0 0 0 0 1 1 0 1 0 0 0 0 0 0 0 0 0 0 2 0 0 0 2 1 0 0 0 0 0 2 0
65 0 0 0 1 0 2 1 0 0 0 1 0 0 0 0 0 0 1 1 1 1 1 0 2 0 0 0 2 2 2 1 2 2 0 0 1 1 0 1 1 0 1 1 0 0 1 0 2 0 0 0 0 1 1 0 1 0 0 0 1 1 0 1 1 1 1 0 1 1 0 2 2 1 1 1 0 1 1 1 0 2 2 1 2 0 0 0 0 2 0 0 1 1 0 2 0 2 1 1 2 0 0 0 2 0 2 0 1 1 0 0 0 1 1 1 1 0 1 1 1 0 2 2 1 0 0 0 0 0 2 1 0 0 0 0 0 0 0 0 0 2 0 0 2 2 1 0 1 1 0 1 0 1 1 0 1 2 0 0 1 2 0 1 1 1 0 1 0 2 2 1 1 1 0 0 0 1 1 1 1 0 0 2 0 0 2 1 1 0 1 1 0 2 2 2 2 0 0 0 0 0 0 0 1 0 1 0 2 0 0 0 2 0 2 2 1 0 1 1 0 0 0 0 0 1 0 0 0 0 0 0 1 0 2 1 0 1 1 1 0 0 2 0 0 1 0 0 0 0 0 1 1 0 0 1 0 0 0 0 0 0 0 0 1 0 0 0 2 0 0 1 1 1 0 0 0 1 2 2 1 1 2 2 2 0 2 1 0 2 1 0 2 0 2 0 2 1 0 2 0 2 2 1 1 0 0 1 0 0 0 0 2 0 1 0 0 2 0 0 0 1 2 0 2 1 1 1 0 0 0 0 0 0 0 0 0 2 0 1 0 1 1 0 0 0 2 0 0 2 1 0 0 0 0 1 0 1 0 0 0 0 2 0 2 1 0 1 1 1 1 1 0 2 1 0 0 0 0 2 1 1 0 1 1 0 0 0 0 1 0 1 1 0 2 0 1 0 1 1 1 1 0 1 0 0 1 1 0 0 1 0 0 0 1 1 1 0 0 0 1 2 0 1 2 2 2 0 0 0 0 0 0 2 0 1 0 0 0 0 2 0 1 0 0 1 0 0 0 0 0 0 1 2 1 1 0 1 1 1 2 0 1 1 0 0 0 2 1 1 0 1 1 1 2 0 2 1 1 0 0 2 1 1 0 0 0 0 1 0 1 1 0 1 0 0 0 1 1 2 0 0 2 0 2 1 2 1 0 1 0 1 1 2 0 0 1 1 0 1 1 1 0 0 0 1 0 0 0 2 0 2 2 2 2 0 1 0 2 0 1 1 2 1 1 0 0 1 2 0 0 0 1 1 1 1 0 1 0 0 0 0 0 1 0 0 1 0 0 0 0 1 1 0 0 0 1 1 0 1 0 0 1 0 1 0 0 1 1 1 0 0 0 1 1 0 2 0 0 0 0 1 0 1 2 2 2 0 1 1 0 0 0 0 1 0 0 0 0 0 1 0 0 0 0 1 2 2 0 0 1 1 0 0 1 0 0 0 0 2 1 1 0 0 2 0 1 0 0 0 1 1 1 0 0 2 0 2 1 0 0 0 1 0 0 2 2 1 1 1 0 2 0 0 0 2 2 1 1 1 0 1 2 1 1 1 1 1 0 0 1 0 0 2 1 0 0 0 0 1 1 0 0 0 0 2 2 2 2 0 0 0 0 2 0 0 1 2 0 0 0 0 2 0 1 1 0 1 0 1 0 0 0 0 0 0 1 0 0 1 0 1 0 0 2 0 0 2 0 1 1 1 0 1 0 1 0 1 0 0 0 0 1 0 0 0 1 2 2 2 0 0 2 1 1 1 0 0 2 2 2 2 0 0 0 1 0 2 1 2 0 1 1 1 2 0 0 1 0 0 0 1 0 2 1 1 0 0 0 1 1 0 0 1 0 2 1 1 2 1 1 2 1 1 0 0 1 0 1 0 2 1 1 1 0 2 0 1 2 1 1 0 2 0 0 0 2 1 0 0 1 0 0 2 0 0 0 0 0 0 2 2 1 0 1 0 0 0 2 0 1 0 2 0 0 0 0 1 1 1 1 0 2 0 0 2 0 0 0 2 2 0 2 0 1 1 2 0 0 1 0 1 1 1 2 1 0 1 0 1 1 2 0 0 1 1 0 1 2 1 0 2 0 0 0 0 1 0 0 0 0 0 0 1 1 0 0 0 1 0 0 0 1 2 0 0 1 2 0 1 0 0 0 0 2 0 2 2 1 2 0 1 0 0 0 1 1 0 2 0 0 1 0 0 1 1 1 0 1 0 0 0 2 2 0 1 1 0 0 2 0 0 0 2 0 1 0 0 1 0 1 1
66 0 0 0 2 1 2 1 0 1 1 1 0 0 0 0 1 0 0 0 2 0 1 0 2 0 2 0 2 2 2 0 1 2 2 0 1 1 0 0 0 0 1 2 0 0 1 0 0 1 1 1 1 1 1 0 1 2 0 1 0 0 0 2 0 0 0 0 0 0 0 1 2 1 1 1 0 1 1 1 0 2 1 1 2 0 0 0 0 2 0 0 1 0 0 2 0 1 1 1 1 0 1 1 2 1 2 1 1 0 0 2 0 2 0 0 2 0 1 1 1 0 1 1 0 1 0 0 0 0 1 0 0 0 0 0 0 0 0 0 1 1 0 0 2 2 1 0 1 2 0 2 0 0 1 1 0 1 0 2 2 1 1 1 1 2 1 1 1 1 1 1 1 1 0 0 0 1 0 1 0 1 0 2 0 0 2 1 0 0 1 1 0 1 1 1 2 0 0 1 1 0 0 0 1 0 1 0 0 0 2 1 2 0 1 1 1 2 2 2 0 0 1 0 0 1 1 0 0 0 0 0 0 0 1 0 0 1 1 1 0 0 0 0 0 2 2 0 0 0 0 0 0 0 0 0 1 1 0 1 0 1 0 0 0 0 1 0 1 0 0 2 0 0 0 0 0 2 2 2 0 2 1 2 1 0 1 0 1 1 1 1 2 0 2 0 2 2 0 0 0 0 2 1 1 0 1 1 2 0 0 1 1 0 2 0 2 0 0 0 0 2 1 0 2 0 1 1 0 1 0 1 0 0 0 0 0 1 1 0 0 0 1 0 0 0 1 0 1 0 0 1 0 1 0 0 1 1 0 1 2 2 1 0 1 0 0 0 0 2 0 0 0 2 0 0 0 2 2 2 0 0 0 0 1 1 0 0 0 1 0 0 1 0 2 0 1 1 0 0 0 0 0 2 1 0 0 1 0 1 1 1 0 0 1 1 1 0 0 0 1 1 1 0 0 2 0 0 0 0 0 1 0 2 0 1 0 1 1 1 1 1 1 1 0 2 0 0 0 0 0 0 1 1 2 1 1 1 1 1 1 0 0 1 0 1 1 2 1 1 2 2 2 0 2 0 1 1 1 0 0 1 2 1 1 2 1 0 2 0 2 0 0 2 2 0 1 1 1 2 0 1 2 0 2 1 1 0 0 1 0 0 0 0 1 0 1 1 0 1 1 1 2 2 1 0 0 1 1 1 1 0 2 1 1 1 2 0 0 1 0 0 2 1 1 0 0 1 2 0 0 0 0 2 1 1 0 1 0 1 1 0 0 2 0 0 2 1 1 0 1 1 0 0 0 0 0 1 0 0 0 0 0 0 0 0 0 0 0 0 0 0 0 0 0 0 0 0 0 0 0 2 1 0 2 2 2 0 2 2 1 0 0 0 2 0 0 0 1 1 0 1 0 0 0 0 2 2 0 0 0 1 0 0 1 0 0 0 0 0 2 1 0 1 1 0 1 0 0 0 0 2 0 2 1 2 0 2 2 0 0 0 1 0 1 2 1 2 0 0 1 0 1 0 0 2 1 0 1 0 1 2 2 1 0 1 2 0 2 0 0 0 0 1 0 1 0 0 1 1 0 1 1 0 2 1 1 1 2 0 1 0 0 1 0 0 0 1 1 1 0 0 1 0 0 1 1 0 0 0 0 0 0 0 0 0 0 0 0 0 0 0 0 0 1 0 1 0 0 1 1 1 0 0 0 1 0 1 0 0 0 0 1 1 0 0 2 2 2 1 1 0 0 1 1 2 1 1 0 0 1 1 0 0 0 2 0 2 2 2 0 0 2 1 1 0 0 1 0 1 0 1 0 2 0 1 1 0 0 0 0 0 2 0 2 1 0 1 1 0 0 1 1 2 0 0 0 1 1 0 0 0 1 2 0 2 0 0 0 0 0 0 1 1 0 0 1 1 0 0 0 0 0 1 0 1 0 0 1 1 1 1 2 0 2 1 2 0 0 0 0 0 1 1 0 0 0 0 0 2 2 0 2 0 0 0 1 1 1 1 1 0 2 1 2 1 1 1 0 1 0 2 1 1 1 2 0 1 0 1 1 1 1 0 1 1 0 0 2 0 0 2 1 1 0 0 0 1 1 1 0 0 0 1 1 0 0 0 0 0 0 0 1 1 0 0 1 0 0 0 1 0 0 0 1 0 1 2 1 0 1 0 0 0 0 0 0 0 2 0 0 0 0 0 0 1 1 1 1 0 1 1 0 0 1 0 0 0 1 1 0 0 0 0 0 0 1 0 0 0 1 2
67 0 0 0 0 0 1 1 0 2 2 0 0 0 0 0 0 1 2 2 0 1 0 0 2 0 1 0 2 2 1 2 0 1 1 1 2 1 0 0 0 0 1 2 0 1 0 0 1 1 1 1 0 0 1 0 0 0 2 0 1 2 0 2 1 0 0 0 0 0 0 0 0 2 0 2 2 1 1 0 0 2 2 1 1 0 0 1 1 2 1 1 0 0 0 2 1 2 1 1 0 0 1 0 2 0 2 0 1 1 0 2 1 1 1 1 1 0 0 2 2 0 1 1 0 0 0 1 0 1 2 1 0 0 0 0 0 0 0 0 0 2 0 0 2 2 0 1 2 1 1 1 0 0 0 0 1 1 0 0 0 1 0 1 1 2 0 0 1 2 1 0 0 2 0 0 2 0 0 0 0 0 0 2 0 0 2 1 0 0 1 1 0 1 2 2 1 0 0 1 1 0 0 0 1 0 1 1 1 1 0 0 1 0 2 0 0 1 2 1 0 0 1 0 0 0 0 0 0 0 1 1 0 0 2 0 0 2 0 2 0 0 2 1 0 1 0 0 0 0 0 0 0 0 0 0 1 0 0 0 0 0 1 1 0 0 0 0 2 1 0 2 1 1 0 0 1 0 2 1 2 0 2 2 2 0 2 2 1 2 1 1 1 0 1 0 2 1 0 2 0 0 1 0 0 0 0 2 1 0 0 0 0 0 1 0 0 1 0 0 1 1 1 1 2 0 1 1 1 1 0 1 1 1 0 0 0 1 0 1 1 1 1 0 0 0 1 0 0 2 2 0 0 1 0 0 2 0 0 2 2 2 1 0 1 0 0 2 2 0 2 2 1 2 1 0 0 1 0 2 2 1 0 1 2 0 0 0 0 1 0 0 1 0 2 0 1 0 0 0 0 0 0 1 0 0 1 1 0 0 1 0 0 0 1 1 1 0 0 0 0 2 0 2 2 2 2 0 0 0 0 0 0 2 0 0 0 2 0 0 0 1 1 0 2 2 1 0 0 0 0 0 0 2 1 1 0 2 1 1 1 0 0 0 0 0 0 1 2 0 1 1 2 0 2 0 1 0 0 1 1 1 1 0 0 0 0 0 2 0 2 0 0 2 1 0 1 0 0 2 0 1 2 0 2 0 0 1 0 0 0 0 0 0 1 0 0 2 0 0 0 1 2 2 0 1 1 0 0 2 1 0 1 0 1 1 1 1 1 1 1 0 0 0 0 0 0 1 1 0 0 0 1 1 1 2 0 1 1 0 0 0 0 1 0 0 1 1 1 1 0 1 1 0 0 0 0 1 0 0 0 0 1 1 1 0 0 1 1 1 0 0 2 0 0 0 1 1 0 0 1 1 0 0 1 2 1 0 1 1 0 0 0 1 0 0 0 0 0 1 1 1 0 0 0 0 2 1 0 0 0 0 0 0 2 1 1 0 0 2 0 1 0 1 1 0 1 0 0 0 0 2 1 0 0 1 0 2 2 0 0 0 0 2 0 0 1 1 1 1 0 1 0 0 1 1 1 2 0 2 0 1 2 0 0 2 1 0 0 0 0 0 0 2 0 1 0 0 0 1 1 0 1 0 1 2 2 1 1 0 0 0 0 1 0 1 1 1 1 1 0 1 0 0 0 2 0 0 0 0 0 0 0 0 2 2 0 0 0 1 1 0 0 0 0 1 0 2 0 1 1 1 0 1 0 1 0 0 1 0 0 1 2 1 0 2 2 1 0 2 0 0 2 0 0 0 0 1 1 1 1 1 1 1 1 1 1 0 2 2 2 0 2 1 2 0 0 1 0 0 0 1 0 1 2 1 2 0 0 2 2 0 2 0 2 2 0 1 2 2 2 1 1 2 0 0 2 2 1 0 1 1 2 2 0 2 0 0 1 0 1 1 2 0 0 0 2 0 0 0 0 0 0 2 0 0 0 0 0 0 1 2 0 0 0 0 0 0 1 0 0 0 1 1 0 0 0 1 1 0 0 1 1 1 0 1 0 2 0 2 1 0 0 0 2 1 1 0 0 0 0 1 1 1 1 2 0 2 1 2 1 1 0 1 1 1 0 0 1 0 1 0 0 0 0 0 0 1 0 0 0 0 0 2 0 0 1 1 0 0 0 0 1 2 1 2 0 1 1 0 0 0 0 0 1 0 1 2 1 1 1 0 0 1 0 1 1 0 2 0 0 1 0 0 0 1 1 1 1 0 1 1 0 0 0 0 0 0 0 2 0 0 0 1 1 0 0 0 0 1 0 2
68 0 0 0 0 1 1 2 0 0 0 0 0 0 0 0 0 0 0 1 1 1 0 0 2 0 2 0 1 2 2 1 0 1 0 0 1 1 0 1 0 1 1 1 0 1 1 0 1 1 1 1 0 1 0 1 0 0 2 1 0 1 0 2 1 1 1 0 0 1 1 1 2 2 2 2 0 0 0 1 0 2 1 0 1 1 0 0 0 2 0 0 1 1 1 1 0 1 0 0 1 0 2 0 2 0 2 0 0 0 0 0 0 2 0 0 2 0 1 1 1 0 2 2 0 0 0 2 1 1 1 1 0 0 1 1 0 0 0 0 2 1 0 0 0 1 0 1 1 0 1 0 1 0 1 0 0 0 0 2 1 1 0 0 1 2 0 1 1 1 0 1 0 2 1 0 0 1 1 1 1 0 0 1 0 0 1 2 0 0 1 2 0 1 2 2 1 1 0 0 0 0 0 1 0 0 1 1 1 0 0 2 1 0 1 0 0 0 0 1 1 1 2 0 0 2 2 0 0 0 0 0 1 0 2 0 2 2 0 1 0 0 2 0 0 1 0 0 1 1 1 1 0 0 0 0 0 0 0 0 0 0 0 2 0 0 0 0 0 0 0 2 0 1 0 2 1 1 1 1 1 1 2 1 1 1 2 1 1 2 1 2 1 0 2 0 2 1 0 1 0 1 2 1 0 0 2 1 1 1 0 2 2 0 2 0 1 0 0 0 1 2 1 0 1 0 0 1 1 1 0 2 0 0 0 0 0 2 0 1 1 1 2 0 0 0 1 0 0 2 2 0 0 1 0 0 2 1 0 0 0 0 1 1 1 0 0 0 2 0 2 2 0 2 2 0 0 1 0 0 1 0 0 0 1 1 0 0 0 0 0 0 0 0 1 1 1 0 1 1 1 1 0 0 0 1 0 1 0 0 0 0 1 1 1 2 0 1 0 1 1 1 0 0 2 2 1 0 0 0 0 1 1 1 1 0 0 1 0 0 1 1 1 1 0 2 0 0 0 1 0 0 0 2 0 0 0 1 1 1 1 0 0 1 0 0 0 0 2 0 0 0 1 1 1 0 1 1 1 1 0 2 1 0 1 2 0 0 1 0 1 1 0 1 0 0 1 1 1 2 0 1 1 1 1 1 1 0 0 2 0 0 0 0 0 0 0 2 0 2 0 0 1 1 0 0 0 1 1 1 1 0 1 1 1 0 0 1 2 1 2 1 1 1 0 1 1 1 2 1 0 1 0 2 0 0 0 1 0 0 1 0 0 2 1 0 2 0 0 0 0 1 1 0 1 1 2 2 0 1 1 0 1 1 0 1 0 0 0 0 0 0 1 0 0 0 0 0 0 0 1 1 1 0 1 1 1 0 2 2 0 0 0 0 1 1 1 0 0 0 1 0 0 0 0 0 2 1 0 0 0 1 1 0 2 1 1 0 1 2 2 1 0 1 2 0 2 0 0 0 0 1 0 2 0 2 0 2 1 1 1 0 2 0 0 2 0 2 0 0 0 0 1 0 0 2 1 1 2 0 0 0 1 1 0 0 1 0 0 0 0 0 1 2 1 0 0 0 1 1 0 0 0 1 0 2 1 0 2 0 0 0 0 2 0 1 1 1 2 2 0 0 0 0 1 2 0 0 1 0 1 1 0 1 1 1 1 0 0 1 1 0 0 0 1 1 0 0 0 0 0 0 0 1 0 0 0 1 2 1 1 0 2 1 0 0 2 2 1 1 1 0 2 0 0 0 1 1 1 1 1 1 0 0 1 1 0 2 0 2 0 2 2 1 1 0 0 0 0 0 0 2 1 2 1 1 1 0 2 2 2 0 1 1 1 2 0 0 1 1 0 1 1 1 0 0 1 1 1 0 0 0 2 2 0 2 0 0 1 1 1 0 1 0 0 0 1 1 0 0 1 0 0 1 1 0 1 0 0 0 1 1 0 0 0 0 0 0 2 0 0 0 1 1 0 0 0 0 0 1 2 0 2 0 0 0 1 1 0 1 1 0 2 0 1 1 2 0 0 0 0 2 2 2 2 0 0 0 1 1 0 2 0 1 2 0 0 0 1 0 0 2 0 1 1 0 1 2 0 1 0 0 0 2 0 1 1 1 0 1 0 0 2 2 1 0 0 0 0 0 1 0 1 1 0 0 1 1 1 0 2 0 0 0 1 1 1 0 0 0 0 0 0 0 0 1 1 0 1 0 0 0 0 0 0 0 0 0 0 0 0 0 1 1 0 0 0 1 2 0 0 0
69 0 0 0 1 0 2 1 1 0 1 0 1 1 0 0 0 0 0 0 2 0 1 0 2 0 1 0 2 2 2 1 2 2 0 0 1 2 0 0 0 0 1 1 0 1 1 0 1 1 1 1 1 1 0 1 0 0 1 0 2 2 0 2 0 0 0 0 0 0 0 0 1 2 1 2 1 0 0 1 0 1 2 2 2 0 0 0 0 2 0 0 1 0 0 0 0 1 1 1 1 0 1 0 2 1 2 1 0 1 0 1 0 2 0 0 2 2 0 0 0 0 2 2 0 0 0 1 0 1 1 2 0 0 0 0 1 0 0 0 1 1 1 1 0 0 0 0 0 1 0 1 0 0 0 0 1 1 0 2 2 2 1 0 1 2 0 1 0 2 2 1 1 2 0 2 0 1 1 1 1 0 1 2 1 1 1 1 0 0 1 2 0 1 1 2 1 0 0 1 1 0 1 1 2 0 1 1 0 0 0 1 1 0 1 0 0 0 2 1 0 0 1 0 0 2 2 0 0 0 0 0 0 1 1 1 0 2 0 1 0 1 2 0 0 1 0 0 0 0 0 0 0 0 0 0 0 0 0 0 0 0 0 0 0 0 1 0 2 0 1 0 0 2 1 1 0 1 1 1 0 2 2 2 2 0 2 2 0 2 0 0 1 1 1 1 1 1 0 2 0 1 2 1 1 1 0 2 1 0 0 1 2 1 2 1 0 0 1 1 1 2 1 1 1 0 0 1 0 0 0 1 0 0 0 0 0 1 1 0 0 0 2 0 0 0 1 1 1 1 1 0 1 0 1 1 1 1 0 0 0 1 0 0 0 0 0 2 2 0 2 2 0 1 1 1 0 2 1 1 1 2 0 0 1 1 0 0 0 0 0 0 1 0 2 0 1 0 1 1 1 1 0 1 1 0 1 0 0 0 0 0 1 1 0 1 1 0 0 0 0 2 0 1 1 1 1 0 0 1 1 2 0 1 0 1 0 0 1 0 1 1 1 0 0 2 0 0 0 0 0 1 1 2 2 1 1 2 2 2 1 0 1 1 0 1 0 1 1 1 0 1 2 0 1 1 1 0 0 1 2 1 2 1 1 2 1 0 1 0 0 2 0 1 1 0 1 1 1 2 0 1 2 0 2 1 1 1 0 0 0 0 0 0 1 0 0 2 0 1 0 1 2 2 1 0 0 0 0 2 0 1 1 0 1 1 1 1 2 2 0 0 1 1 1 1 0 2 1 0 0 0 0 2 1 0 0 0 0 0 1 0 0 2 2 0 2 2 2 2 0 0 0 0 0 0 0 0 0 0 0 0 0 0 0 0 0 2 1 1 0 0 2 0 0 0 1 0 0 0 0 1 1 1 1 1 0 0 2 1 0 0 0 0 2 0 0 0 0 0 0 0 0 0 0 0 2 2 0 0 1 0 0 0 2 1 0 0 2 2 2 1 0 1 1 0 0 1 0 0 0 0 2 0 0 1 0 2 2 0 0 0 1 0 2 2 0 1 2 1 0 1 0 0 0 2 2 0 1 0 1 1 2 1 0 1 2 1 0 0 1 0 0 2 0 0 1 0 1 1 0 0 0 0 1 2 2 2 2 0 0 0 0 0 0 0 0 1 0 0 0 0 0 0 1 0 0 0 0 0 0 0 1 0 2 1 1 0 0 0 0 0 0 0 0 0 0 0 0 1 1 1 0 0 0 0 1 0 1 0 0 0 2 1 0 1 2 1 1 1 0 1 2 0 1 0 2 1 0 0 0 0 1 1 1 0 1 1 2 2 1 0 2 0 0 1 0 1 0 0 0 1 0 1 2 2 0 0 1 2 2 0 1 1 1 2 0 0 2 1 0 1 0 2 0 0 1 1 0 2 0 0 1 1 0 2 0 1 0 0 0 1 1 0 0 0 1 1 1 1 0 0 0 2 0 0 0 1 0 0 1 1 1 0 1 2 2 0 2 0 1 1 1 1 0 2 0 0 1 1 2 0 1 0 0 0 1 1 1 1 1 0 1 0 0 0 2 0 1 0 1 2 0 0 1 2 0 1 0 2 0 1 1 0 1 0 0 0 1 0 0 1 0 0 0 0 0 0 1 1 0 0 0 1 0 0 0 1 0 0 0 0 1 0 0 1 0 0 0 0 1 0 1 0 1 0 1 1 1 1 0 0 0 0 2 1 2 0 0 0 0 0 0 0 0 0 0 0 2 1 1 0 1 1 0 0 0 0 0 0 0 0 0 0 0 0 1 2 1 0 0 0
70 0 1 1 1 0 2 2 0 0 0 1 1 1 0 0 0 0 1 0 2 0 0 0 2 0 1 0 1 2 2 1 1 2 0 0 0 0 0 1 1 0 0 1 0 1 1 0 2 0 0 1 1 2 1 0 0 0 2 1 1 1 0 1 0 0 0 0 0 0 0 2 2 2 2 2 0 2 2 0 2 2 2 1 1 0 0 0 0 2 0 0 1 0 0 1 0 0 0 0 2 0 0 1 2 1 2 0 0 0 1 2 0 1 0 0 1 0 0 2 2 0 1 1 0 1 0 1 1 0 0 0 0 0 1 1 1 0 0 0 0 2 2 0 0 1 0 0 0 0 0 1 1 0 0 0 1 2 0 0 1 0 0 2 0 0 0 2 1 2 2 2 1 1 0 0 1 1 1 1 1 0 0 2 0 0 2 2 1 0 2 2 0 1 1 1 0 0 0 2 2 0 0 0 1 0 2 1 1 0 1 1 1 0 2 1 0 0 2 0 2 2 0 1 0 1 1 2 2 2 0 0 1 0 2 1 0 2 0 2 0 0 2 0 0 2 0 0 0 1 1 1 1 0 0 1 0 1 0 0 0 0 1 2 0 0 1 0 2 1 0 2 0 0 0 0 0 1 2 1 0 2 2 2 2 0 2 0 1 1 1 1 0 0 2 0 2 1 0 1 0 0 2 0 0 1 0 2 0 0 0 0 2 1 1 0 0 1 1 1 0 1 0 0 2 0 1 0 1 1 0 0 1 0 0 0 0 1 1 0 0 0 2 1 0 0 1 0 2 2 2 0 1 0 1 0 1 1 0 1 1 1 2 0 2 0 0 2 2 0 2 2 0 2 1 0 0 2 1 2 1 1 0 1 1 0 0 1 1 0 0 0 1 0 0 2 2 2 1 1 1 1 0 0 0 0 0 1 0 1 1 1 1 1 0 1 1 0 2 0 0 0 1 0 0 2 0 0 0 0 0 1 1 0 2 1 0 0 0 0 2 0 0 0 1 1 1 1 1 0 0 1 1 2 2 1 1 2 2 1 2 0 0 0 0 0 0 0 2 0 1 1 2 1 2 0 2 0 0 0 1 1 0 0 0 0 0 0 1 0 1 0 0 1 2 1 2 1 1 1 1 1 1 1 1 1 1 2 0 0 1 0 0 0 0 0 0 2 0 2 1 0 2 2 0 1 1 0 0 2 1 0 2 2 2 0 2 1 2 0 1 1 2 1 1 0 0 1 1 0 0 0 0 1 1 1 1 0 0 1 0 0 1 2 0 0 2 1 1 1 0 1 1 0 0 0 1 2 0 1 1 0 2 2 2 1 1 1 0 0 0 0 0 0 0 0 0 0 0 0 0 2 1 0 0 1 0 0 2 2 1 0 0 1 0 0 0 0 0 0 1 0 0 0 0 0 2 1 0 0 0 0 0 0 2 0 0 0 1 1 2 0 0 2 2 0 0 0 1 0 0 2 1 0 0 1 0 2 2 0 0 0 2 1 0 1 1 2 0 0 0 0 0 0 0 1 1 0 1 0 1 1 2 1 1 2 1 2 0 0 0 1 0 0 0 0 0 0 1 1 0 0 0 0 1 2 1 1 1 0 0 0 0 1 0 1 0 2 1 1 0 0 0 0 1 2 0 0 1 0 0 0 0 0 0 0 0 0 0 1 0 0 0 0 0 1 0 0 0 1 1 0 0 1 0 0 1 1 0 1 1 1 2 2 0 1 2 2 2 2 1 0 2 1 0 2 1 2 0 0 0 0 1 1 1 1 1 1 2 2 1 0 1 1 1 0 0 2 0 0 0 2 1 2 1 0 1 0 1 2 2 0 0 1 1 1 0 1 2 2 2 2 0 2 0 0 0 1 2 0 1 1 0 1 0 2 0 2 0 1 1 0 1 0 0 0 1 0 0 0 0 0 0 1 1 0 1 0 0 0 2 2 0 0 0 1 1 0 1 0 0 0 1 1 0 0 1 1 1 2 1 0 0 0 0 0 0 0 0 2 2 0 1 0 2 2 2 0 1 0 1 2 1 1 2 1 1 1 0 0 0 1 0 0 0 0 0 1 2 0 0 2 0 2 0 0 1 1 0 0 1 0 0 2 0 0 0 0 0 1 0 0 2 1 1 1 0 1 0 0 1 0 2 0 0 0 0 2 1 2 0 1 0 0 2 1 2 0 1 0 0 0 1 1 0 2 0 0 0 0 0 0 0 0 0 0 0 0 1 2 0 0 0 1 0 0 1 0 2 2 1 1
71 0 1 0 0 0 1 1 0 1 1 0 0 0 0 0 0 0 1 1 1 0 1 1 1 1 1 0 2 2 2 2 1 2 0 0 1 1 1 1 1 0 0 1 0 1 1 0 0 0 0 1 0 0 0 0 0 0 1 0 0 0 0 0 0 0 0 0 0 0 0 1 1 2 1 2 1 1 1 0 0 2 1 1 2 1 0 0 0 2 0 0 2 1 0 1 0 1 1 1 0 0 0 0 2 1 2 0 0 0 0 2 0 1 0 0 1 0 1 1 1 0 1 1 0 2 0 1 0 1 2 0 1 0 1 1 1 0 0 0 1 1 0 0 1 0 0 1 2 0 1 0 2 0 1 0 1 1 0 0 1 1 0 1 0 2 0 1 1 1 0 1 0 2 1 0 0 1 0 1 1 1 1 1 0 0 1 1 1 0 2 2 1 1 2 2 0 0 0 0 0 0 0 1 1 0 1 0 0 0 2 1 2 1 2 2 2 0 1 0 0 0 0 0 0 2 0 1 0 0 1 1 0 0 2 0 0 1 0 1 0 0 2 0 0 1 0 0 0 0 0 1 0 0 0 0 1 0 1 0 1 0 0 2 0 0 1 0 1 0 0 0 1 0 0 1 1 1 2 1 1 1 2 2 2 0 2 2 1 2 1 1 2 0 2 0 2 1 0 1 1 0 1 0 0 0 0 2 1 0 0 2 2 0 0 0 0 1 0 0 2 2 1 2 1 0 1 1 1 1 0 1 1 0 0 0 0 1 1 1 1 1 2 0 0 0 1 0 0 2 2 0 0 1 0 0 1 1 0 2 2 2 1 0 1 0 0 1 1 0 1 1 2 2 1 1 1 1 0 1 1 2 0 1 1 0 0 0 0 0 0 0 0 0 2 1 0 0 0 0 0 0 0 0 0 1 0 1 0 1 0 1 1 1 1 2 0 0 0 0 0 2 0 1 1 2 1 2 2 0 0 2 0 2 0 1 0 1 1 0 1 1 1 1 2 2 0 0 0 0 0 0 2 2 2 2 0 1 0 1 1 0 0 0 0 0 0 1 2 0 2 2 2 0 0 1 1 0 0 1 0 2 1 0 1 2 0 1 1 0 2 0 0 1 1 0 2 1 1 1 1 1 1 1 1 1 1 1 0 1 0 0 0 0 1 0 0 2 0 2 1 0 2 2 0 1 1 0 0 2 0 1 1 1 1 0 1 0 1 1 0 0 0 0 0 1 0 0 2 1 0 1 0 2 0 0 0 1 1 0 1 1 0 0 0 0 0 0 0 0 0 0 2 0 0 0 2 2 0 2 0 1 2 1 2 0 2 2 1 1 0 0 0 0 0 0 0 1 0 0 1 1 0 0 2 2 0 0 1 1 2 0 0 1 0 1 2 0 0 0 0 0 0 1 0 1 1 1 0 0 0 0 0 0 1 0 1 0 1 1 2 1 0 2 2 0 2 0 1 0 0 1 1 1 0 1 0 2 2 0 0 0 2 0 1 2 0 1 1 1 1 1 0 0 0 2 2 0 1 0 1 1 2 0 1 2 1 0 0 1 0 1 0 2 1 1 0 0 2 2 1 0 1 0 1 2 2 2 2 0 0 0 0 1 0 0 0 1 1 1 0 0 1 0 2 2 0 0 1 0 0 0 0 0 0 0 2 0 0 2 1 1 0 0 0 0 0 0 0 0 0 0 0 0 0 0 0 1 0 0 0 0 0 1 0 1 2 0 2 0 1 0 2 0 0 1 0 1 0 0 0 1 0 1 1 0 1 2 2 2 0 0 2 1 2 0 0 1 0 0 0 1 1 2 1 1 1 1 0 2 1 1 2 0 2 1 0 2 2 1 1 2 2 2 0 0 1 1 1 0 1 0 1 1 0 1 0 2 1 0 0 0 1 0 1 1 0 0 0 0 0 0 0 1 1 0 1 0 0 0 1 1 1 0 1 1 1 0 2 0 1 0 1 1 0 0 0 1 2 2 2 0 1 0 0 0 0 2 1 0 0 0 0 1 2 0 1 0 1 0 1 2 2 2 2 0 2 1 0 1 0 1 0 0 1 1 0 1 1 1 0 1 1 2 1 0 0 0 0 0 0 1 0 1 0 0 0 0 0 1 0 0 2 0 0 1 0 0 0 0 2 0 1 0 1 1 1 1 1 1 0 1 0 0 1 1 1 0 2 0 0 0 0 0 0 1 1 0 2 0 0 0 1 2 0 2 2 0 0 2 0 0 1 2 0 0 0 0 0 0 1 2
72 0 0 0 1 0 2 0 0 2 2 0 0 1 0 0 0 0 2 1 1 1 1 1 1 0 0 0 2 1 1 2 1 2 0 0 1 1 0 1 1 0 1 1 1 1 0 0 1 0 0 1 2 2 0 1 0 0 0 0 0 1 0 0 1 1 1 0 0 0 0 1 2 2 1 2 1 1 1 0 0 1 2 0 0 0 1 0 0 2 0 0 1 1 0 1 0 1 1 1 1 0 1 0 2 0 2 0 0 0 1 2 0 0 2 2 2 1 1 0 0 0 1 1 1 1 0 0 0 0 2 1 1 0 0 0 1 0 0 0 0 2 0 0 1 1 0 0 0 1 0 1 1 0 0 0 0 1 2 1 1 2 0 1 1 2 0 1 1 1 0 1 0 2 0 0 0 0 0 0 0 0 0 2 0 0 2 0 0 0 1 1 1 0 1 2 1 0 1 0 0 1 0 1 2 0 0 0 2 1 0 2 2 0 2 1 1 0 1 0 0 0 1 1 0 1 1 0 0 0 0 0 0 0 1 0 0 2 0 2 0 0 2 0 0 1 0 0 0 0 0 0 0 0 0 0 0 1 0 1 0 1 0 0 1 0 0 1 2 0 0 1 0 0 0 0 0 1 1 1 0 1 2 2 2 1 2 2 2 2 2 2 1 1 1 0 2 2 0 1 0 0 1 0 0 0 1 2 0 0 1 2 2 1 1 0 0 0 0 0 1 1 2 2 1 0 1 1 1 0 0 0 0 0 0 0 0 1 1 0 0 0 2 0 1 0 2 0 0 1 1 0 0 0 0 0 1 1 0 1 1 1 1 0 1 1 0 0 1 1 1 1 0 2 0 0 0 2 0 1 2 1 0 0 1 0 0 0 0 0 0 0 0 0 2 0 0 0 1 1 1 1 0 1 1 0 1 1 0 0 0 0 0 0 0 0 2 0 0 0 0 2 0 1 2 2 1 0 0 0 0 1 1 1 1 1 0 1 1 0 1 1 2 0 0 0 0 0 0 0 0 0 0 2 0 0 0 2 2 2 1 0 1 1 0 1 0 0 2 0 0 0 1 2 0 0 1 0 0 1 1 2 1 1 0 0 0 0 1 0 1 0 0 1 1 0 2 1 1 1 1 1 0 1 0 2 2 1 0 1 0 0 0 0 1 0 0 2 0 1 0 1 2 2 0 0 0 0 0 2 0 1 2 0 1 1 1 1 2 1 1 1 0 0 1 1 0 2 0 0 0 0 0 1 2 1 0 0 0 0 1 0 1 1 0 0 1 1 1 0 1 1 2 0 0 0 1 0 0 0 0 0 2 1 2 0 1 1 0 0 0 0 2 0 0 0 0 0 0 0 0 2 0 1 2 2 2 0 1 1 1 0 0 0 1 1 1 0 1 1 1 1 0 0 0 1 2 2 0 0 0 0 0 0 2 1 1 0 1 1 1 1 0 2 2 0 1 0 1 0 0 1 2 0 0 1 0 2 1 1 1 0 1 0 1 2 0 2 1 0 1 0 0 0 0 2 2 1 1 1 0 0 2 0 0 1 1 1 0 1 0 1 0 1 1 0 0 0 2 2 0 0 0 0 0 2 1 2 2 0 1 0 0 1 0 0 0 1 2 2 0 0 0 0 2 1 0 0 0 0 0 0 0 0 2 2 0 0 0 2 0 0 0 0 1 0 0 0 0 0 0 0 0 0 0 0 1 0 1 0 0 0 1 1 0 0 1 1 1 2 0 0 2 0 0 0 1 1 2 2 2 2 0 0 0 2 0 2 0 2 0 2 2 0 0 1 0 1 0 0 0 2 1 2 1 1 1 0 0 2 2 0 1 0 1 2 1 1 2 2 2 1 0 2 0 0 0 1 0 0 0 0 1 1 0 1 0 0 1 0 1 1 0 0 0 0 0 0 0 0 0 0 0 2 0 1 0 0 0 0 1 1 0 0 0 0 1 1 2 0 1 0 2 0 0 0 0 0 0 1 1 0 2 0 0 0 0 2 0 2 2 0 2 0 1 1 2 0 0 0 0 1 2 2 1 1 0 0 0 1 1 1 0 0 0 1 0 1 2 0 1 1 0 2 0 0 2 2 0 0 1 0 0 1 0 0 0 1 0 1 0 0 2 2 0 1 0 0 0 0 2 0 0 0 2 1 2 0 0 0 1 0 0 0 1 1 1 0 2 2 0 0 0 0 0 0 2 0 0 0 0 0 0 0 0 0 0 0 0 2 2 1 1 2 0 0 0 0 0 0 0 0
73 0 0 0 0 0 0 0 0 2 2 0 0 0 0 0 0 0 0 1 1 1 0 1 1 0 0 0 1 2 2 0 0 0 0 1 2 1 0 2 2 0 0 0 0 0 0 0 2 0 0 0 0 0 1 0 0 0 1 1 1 1 0 0 1 1 1 1 0 0 0 1 1 2 1 2 1 1 1 0 1 2 2 0 0 1 0 1 1 2 1 1 2 1 1 1 0 2 2 2 0 0 0 0 2 1 2 2 1 0 0 1 1 2 1 1 2 0 0 2 2 0 1 0 0 1 0 0 0 0 1 0 0 0 0 0 0 0 0 1 1 1 0 0 1 0 1 0 0 0 0 0 0 0 0 0 0 1 2 1 1 2 0 2 1 1 1 1 0 0 0 1 0 2 1 0 1 0 0 0 0 0 0 2 1 1 1 2 0 0 0 2 0 1 1 1 2 0 0 1 1 0 0 1 1 0 2 0 1 0 1 1 1 0 1 0 0 1 0 0 1 1 0 0 0 1 1 1 1 1 1 1 0 0 2 0 0 1 0 1 0 0 1 0 0 1 0 0 0 0 0 1 1 0 0 0 2 0 0 0 0 0 1 1 1 0 0 1 2 1 0 2 1 1 0 0 1 1 1 1 0 2 1 2 1 0 2 1 1 2 0 0 0 1 0 0 2 1 0 1 0 0 2 2 1 0 1 2 0 0 1 0 2 1 2 0 1 0 0 0 1 2 1 2 1 0 1 2 0 1 0 1 1 1 0 1 0 0 2 0 1 1 2 0 1 0 2 0 1 1 1 0 0 2 0 0 2 0 0 1 1 1 0 0 0 0 0 0 0 2 0 0 1 2 1 0 0 2 0 1 2 0 0 0 1 1 0 0 0 0 2 2 1 0 2 0 1 1 0 0 0 0 0 1 1 0 1 1 0 1 0 0 1 1 0 1 1 0 0 0 0 1 1 0 0 2 0 0 0 1 1 0 0 2 0 0 0 0 0 0 0 2 1 1 1 2 0 0 0 0 0 0 1 2 1 1 0 2 2 0 2 0 0 0 1 1 0 0 2 0 0 0 1 2 1 0 0 0 0 0 0 2 2 1 1 2 1 0 1 0 1 0 0 1 2 0 2 2 2 0 2 0 0 2 0 2 2 0 0 1 0 0 0 0 2 0 0 2 0 1 0 1 2 2 0 0 0 0 0 2 0 1 1 0 1 0 2 2 1 0 0 0 1 0 1 1 0 1 1 0 0 0 0 2 1 1 0 0 1 0 0 1 0 1 1 0 1 1 1 0 1 0 2 0 0 1 2 2 0 0 1 0 0 0 0 0 0 1 1 1 0 0 2 0 2 0 0 0 1 0 1 2 0 1 2 2 1 0 0 0 0 0 0 0 2 1 0 0 0 0 1 0 1 1 0 0 1 2 0 0 1 0 1 0 2 0 1 0 1 1 2 0 0 0 1 0 1 0 0 1 0 1 1 0 0 2 1 2 2 0 0 0 1 0 1 2 1 2 1 0 1 2 0 0 0 2 2 0 0 0 1 1 2 0 0 1 2 0 0 0 0 1 0 1 1 0 0 0 1 0 0 1 0 0 0 2 2 0 1 0 1 0 0 1 0 0 0 1 1 1 0 0 0 0 1 2 0 0 0 0 0 0 0 0 1 1 1 0 0 1 0 1 0 0 0 1 0 1 0 0 0 0 0 0 0 2 0 1 0 1 1 1 2 1 0 0 2 2 2 1 0 0 2 1 1 0 1 0 2 2 2 2 0 0 0 0 0 2 2 2 0 0 2 0 0 0 0 1 0 0 0 1 1 1 1 1 1 0 1 1 1 0 1 1 1 2 0 2 2 0 0 1 1 2 1 0 0 2 0 0 0 0 0 0 0 0 1 1 0 0 0 0 0 0 0 0 0 0 0 0 0 0 0 1 1 1 1 0 0 0 0 2 0 0 0 1 1 2 2 0 1 0 1 0 0 1 0 0 0 0 0 0 2 0 0 0 1 2 0 1 1 0 1 0 1 1 2 0 1 2 0 1 1 1 2 1 1 0 0 1 1 1 1 0 2 0 0 1 1 1 0 1 0 2 0 0 0 1 0 0 0 0 0 1 0 0 0 0 2 0 0 0 1 0 0 1 0 2 1 0 0 0 1 0 0 0 2 1 1 1 0 0 0 0 0 0 0 0 0 0 0 0 0 0 0 1 1 0 1 0 0 0 2 2 0 1 1 0 0 2 0 0 0 1 1 0 1 1 2 1 1 1
74 0 0 0 0 0 0 1 0 1 1 1 0 0 0 0 0 0 2 2 0 1 0 0 2 0 1 0 0 1 2 1 1 1 1 2 2 2 0 0 0 0 0 0 1 0 1 0 1 0 0 0 0 0 2 0 0 0 1 0 1 1 0 0 0 0 0 0 0 0 0 2 1 2 1 2 1 1 1 0 1 1 2 0 0 0 1 0 0 1 0 0 1 0 0 2 0 1 1 1 1 0 0 0 2 1 2 0 0 0 1 2 0 1 1 1 2 0 0 1 1 1 2 2 2 0 0 2 2 0 0 1 1 0 0 0 1 0 0 0 0 2 0 0 0 0 0 0 0 0 0 0 1 0 0 1 1 0 0 2 2 2 0 2 0 0 0 2 1 1 0 1 1 1 0 0 0 2 1 2 1 1 1 1 0 0 1 1 0 0 1 2 1 0 1 2 2 0 1 0 0 1 0 1 1 0 1 1 2 0 0 0 2 0 1 2 2 0 1 1 0 0 0 0 0 2 2 0 0 0 0 0 0 0 1 0 1 2 0 2 0 0 2 0 0 1 0 0 0 0 0 0 0 0 0 0 1 0 0 0 0 0 0 0 0 0 0 0 2 0 1 1 0 1 0 1 0 0 1 0 2 0 1 1 2 1 1 2 0 2 1 0 2 0 2 0 2 0 0 1 0 1 2 1 1 0 0 1 0 0 0 1 1 0 2 0 2 1 0 0 0 1 0 1 2 0 0 2 0 0 0 2 1 0 0 0 0 1 1 1 0 1 0 0 0 0 1 0 0 2 2 0 0 0 0 1 1 1 0 0 1 1 2 0 2 1 0 1 2 0 2 2 0 2 0 0 0 1 0 1 1 1 0 2 1 2 0 1 1 1 2 2 0 0 2 0 1 1 0 0 0 0 0 2 0 0 0 1 0 0 1 0 1 1 0 2 0 0 0 0 0 1 0 1 1 1 1 0 0 1 1 1 0 1 1 0 0 2 2 2 0 1 1 0 1 2 0 0 1 1 1 0 1 2 1 1 0 1 1 1 2 0 0 0 1 1 0 0 2 0 1 1 1 1 1 1 0 0 0 0 1 1 2 1 1 1 0 0 0 0 1 1 0 0 1 0 2 0 0 2 0 2 1 1 1 1 2 0 1 0 0 2 0 0 1 1 0 2 0 2 1 0 1 1 0 1 1 1 1 2 0 1 1 0 1 0 0 1 1 2 1 1 1 0 1 0 0 2 0 0 0 0 0 2 2 0 0 1 1 0 0 1 1 1 0 0 1 1 1 1 0 1 0 0 0 0 0 2 1 1 0 0 1 0 1 0 0 0 0 0 0 0 1 0 1 0 0 0 0 0 0 2 1 0 1 2 1 0 2 2 1 0 0 0 1 0 0 0 0 0 1 0 0 0 0 0 2 1 0 0 0 0 0 0 2 0 1 1 2 2 2 1 0 2 2 0 1 0 0 0 1 0 1 1 0 2 0 2 1 0 0 0 0 1 1 1 1 2 1 1 0 1 1 0 0 2 1 0 2 0 1 0 2 1 1 1 1 1 0 0 0 1 0 0 0 0 0 1 1 1 0 1 0 0 1 2 2 2 2 0 0 0 0 1 0 2 1 2 1 1 0 0 0 1 0 2 1 0 0 0 0 0 0 0 0 0 0 0 0 1 0 0 0 0 0 0 0 1 0 1 1 1 0 1 0 1 0 0 0 0 0 0 2 2 0 1 2 1 1 2 0 0 2 1 1 1 1 0 1 1 1 1 0 0 0 2 0 2 0 2 0 2 2 1 1 0 0 1 0 0 0 1 0 2 2 0 1 0 0 2 2 0 1 0 2 1 0 2 2 1 0 1 1 2 0 0 1 1 1 0 1 1 0 0 0 0 1 1 0 0 0 0 0 0 0 0 0 1 0 0 0 0 0 2 0 1 0 0 1 1 1 1 2 0 2 0 1 0 1 0 1 0 1 1 0 1 0 1 1 1 1 0 2 0 0 0 0 1 0 2 2 0 1 0 2 2 2 0 1 0 1 1 2 2 2 0 1 0 0 1 0 2 0 0 0 2 0 0 1 0 0 1 0 0 0 0 0 0 1 1 2 0 0 1 0 2 1 2 0 0 0 0 1 1 0 0 0 0 0 0 1 0 2 0 0 0 1 2 1 1 0 1 0 0 0 0 0 0 0 0 0 0 0 0 0 1 1 0 1 0 0 0 0 0 0 0 0 0 0 1 1 1 0 2 0 0 0 0 2 0 0 0
75 0 0 1 1 0 1 1 0 1 1 0 0 0 0 0 0 0 1 1 1 1 1 0 2 0 1 0 2 2 2 0 0 0 0 0 2 1 0 2 2 0 0 1 0 0 0 0 2 0 0 0 1 1 0 0 0 0 0 2 0 2 1 0 0 0 0 0 1 1 0 1 1 2 1 2 1 1 1 0 0 1 1 0 1 0 1 1 1 2 1 1 1 1 1 1 0 0 0 1 2 1 0 0 2 1 2 0 0 0 0 1 0 1 0 0 1 0 1 2 2 0 0 0 0 1 0 0 0 0 2 1 0 0 1 1 0 0 0 0 0 2 0 0 1 1 0 0 0 1 0 1 0 0 0 0 0 1 0 1 2 1 0 1 1 2 0 1 0 1 1 0 0 2 0 0 0 0 0 0 0 1 0 2 0 0 2 1 0 0 0 1 0 2 2 2 1 0 0 2 2 0 0 0 0 0 1 1 2 1 1 2 2 1 1 1 0 0 1 1 1 1 0 0 0 1 1 0 0 0 0 0 0 0 0 0 0 2 0 2 0 0 2 0 1 2 1 0 0 0 0 0 1 0 0 0 1 1 0 0 0 0 0 2 0 0 0 0 1 1 0 1 0 1 0 1 0 2 1 1 0 2 1 2 1 0 1 1 2 2 1 1 1 0 2 0 2 0 0 1 0 0 2 1 0 0 0 2 2 0 0 1 0 0 1 0 0 0 1 1 0 2 1 2 1 0 1 1 0 0 0 0 0 0 0 1 0 1 1 1 1 1 1 0 1 0 2 0 1 0 0 0 1 0 1 0 1 1 0 0 0 0 2 0 2 0 0 2 2 0 2 2 0 2 0 1 0 1 1 2 1 0 0 1 1 0 0 0 0 0 0 0 0 1 1 1 1 1 0 0 0 0 0 2 0 0 0 0 1 0 0 0 1 1 1 2 0 1 0 1 0 1 2 0 2 2 1 1 1 0 1 0 0 2 0 0 0 0 1 0 1 0 1 1 1 1 0 0 0 0 0 0 1 2 1 1 0 1 1 1 2 0 1 1 0 1 0 1 2 0 0 1 2 1 1 0 0 1 1 0 0 1 0 0 0 1 0 0 0 0 1 0 1 2 1 1 1 1 2 1 1 1 2 0 2 0 1 1 0 2 0 0 1 1 1 0 0 2 0 0 1 2 1 1 1 0 0 1 1 1 1 0 0 0 0 0 2 1 2 1 0 0 1 1 0 0 0 1 1 0 0 0 0 2 0 0 0 1 0 0 0 0 0 2 2 0 2 2 2 0 2 0 0 0 0 0 1 1 0 0 1 0 1 1 1 0 1 2 1 1 1 0 0 0 0 1 1 0 0 0 1 0 1 1 2 2 1 0 2 2 0 0 0 1 0 1 1 0 0 0 1 0 0 0 0 0 2 1 0 0 0 0 0 0 1 0 1 0 0 0 1 1 0 1 2 0 1 0 0 0 0 1 1 0 0 2 0 0 0 0 0 0 0 1 0 1 2 0 1 1 0 1 1 0 0 2 0 0 0 0 0 0 1 1 1 1 0 0 0 1 0 1 0 0 0 0 0 0 1 1 0 1 1 0 1 1 0 2 2 0 1 0 0 2 0 1 1 1 1 1 0 1 2 0 1 1 0 1 0 1 0 0 0 0 0 0 1 0 0 0 0 0 0 0 0 0 0 1 0 1 1 1 0 0 0 1 1 0 0 0 0 0 1 0 1 0 2 2 2 1 0 0 2 0 0 1 2 1 0 0 0 1 0 0 1 0 1 1 2 2 1 0 2 1 1 0 0 0 0 0 1 0 1 2 1 1 1 0 0 2 2 0 0 1 1 1 0 1 2 1 1 1 0 2 0 0 0 1 1 0 0 0 0 0 0 1 0 1 2 0 0 0 0 0 0 0 0 1 0 0 0 0 0 2 0 0 0 0 1 1 0 1 1 0 1 1 2 0 2 0 1 0 2 1 0 1 0 1 1 2 2 0 2 1 0 1 0 2 2 0 0 0 2 1 2 2 2 1 0 0 0 2 2 2 2 1 0 1 1 1 0 0 0 0 1 1 0 2 2 2 0 2 1 2 0 0 0 1 1 1 0 0 0 1 0 0 0 1 0 1 0 0 1 0 0 0 1 0 0 0 1 0 0 0 2 0 2 1 0 1 0 1 1 0 2 1 2 1 2 0 1 1 1 1 0 0 2 0 1 0 0 0 1 2 0 0 0 0 1 1 0 0 0 0 0 0 0 1 2 1 0 1
76 0 1 0 0 0 1 2 1 0 1 1 1 0 0 0 0 0 1 0 1 0 1 1 1 1 0 0 2 2 2 1 1 2 2 0 2 2 0 0 0 0 0 0 0 0 1 0 2 0 0 0 1 2 0 0 0 0 1 1 0 1 0 1 1 1 1 0 0 0 0 0 2 2 2 2 0 0 0 1 0 2 1 1 1 0 0 1 1 2 1 1 1 0 0 2 0 2 1 1 0 0 0 0 2 0 2 0 0 0 0 0 1 2 1 1 2 0 1 1 1 0 0 0 0 2 0 1 0 2 2 1 0 0 0 0 0 0 0 0 0 2 0 0 1 1 1 0 1 2 0 0 1 1 1 1 0 0 0 2 2 0 0 1 0 2 0 1 0 0 0 1 0 2 1 0 0 0 0 0 0 0 0 1 0 0 1 2 2 1 1 2 1 0 1 1 1 0 1 1 1 1 0 1 2 0 1 1 0 1 0 2 2 0 2 0 0 0 1 0 0 0 0 0 0 1 1 0 0 0 0 0 1 1 1 0 0 2 0 1 0 0 2 0 0 1 0 0 1 1 1 0 0 0 0 0 2 1 0 0 0 0 0 1 0 0 1 0 2 1 0 2 0 2 0 1 1 0 2 0 2 0 2 1 1 1 1 0 0 1 1 1 1 0 1 0 1 1 0 2 0 0 2 1 1 0 1 2 0 0 0 1 1 1 1 0 0 2 0 0 1 1 1 1 1 0 0 2 1 2 1 1 0 0 0 0 0 2 0 1 1 1 1 0 0 0 1 0 2 0 1 0 0 1 0 1 1 1 0 1 1 1 1 0 1 0 0 0 1 1 1 1 0 2 1 0 0 2 2 2 1 1 0 0 0 0 0 0 0 1 1 1 0 1 2 0 0 0 0 0 0 0 0 1 1 0 1 1 0 0 0 0 1 1 1 1 1 1 0 0 0 1 1 1 0 2 0 0 0 0 0 0 0 2 0 2 0 1 2 0 1 0 1 1 1 1 0 2 2 0 0 0 1 2 1 1 0 2 2 2 1 0 0 0 0 2 1 0 2 0 0 0 0 2 0 1 0 0 0 1 2 1 2 1 2 2 0 0 1 0 2 0 0 1 0 0 1 0 0 2 0 1 1 1 1 1 1 0 0 1 0 0 0 0 0 0 1 2 0 1 1 1 2 2 1 0 0 1 1 1 1 0 1 0 1 0 1 2 2 0 1 1 1 1 1 0 0 1 1 0 0 0 0 2 1 1 0 0 0 1 0 0 1 1 0 0 1 0 0 0 0 1 1 0 0 0 1 0 0 0 0 0 1 1 0 1 0 1 0 0 0 1 0 0 1 0 1 0 0 0 0 2 1 0 1 1 1 0 0 0 1 0 0 0 2 0 0 0 0 0 0 0 1 1 0 0 1 0 0 0 1 0 2 0 1 0 1 1 1 2 1 1 0 0 1 0 1 0 0 1 0 1 0 2 1 2 0 2 2 1 1 0 1 0 0 2 1 2 0 0 2 0 0 1 0 2 2 1 2 0 1 0 2 0 0 1 1 0 0 0 0 0 0 1 1 0 0 0 2 2 0 1 0 0 1 2 2 2 2 0 1 0 0 1 0 1 0 1 1 1 0 0 1 0 1 2 0 0 1 0 0 0 0 0 0 0 1 0 0 0 0 0 0 0 1 0 1 0 0 0 1 1 0 0 0 2 1 0 0 0 0 0 2 1 0 1 2 2 1 2 0 0 1 0 0 0 2 0 1 1 2 2 0 0 0 2 0 2 0 2 0 2 2 2 2 0 0 1 0 0 0 0 1 1 1 1 1 0 1 2 2 0 1 1 1 2 0 1 1 1 1 1 1 2 0 0 2 2 1 0 0 0 0 0 0 1 0 0 0 0 0 0 0 0 0 0 0 1 1 0 0 0 0 2 0 1 0 0 0 0 0 1 0 0 0 0 1 1 2 0 1 0 1 1 0 0 0 2 2 1 1 0 2 0 0 0 1 0 0 2 1 0 0 0 2 2 2 0 1 0 0 1 1 1 2 1 0 1 0 2 2 1 0 0 0 2 0 0 1 0 0 1 0 2 0 0 1 1 0 1 0 0 0 1 1 0 0 1 1 0 0 0 1 1 0 1 0 0 0 0 2 0 0 0 2 0 2 1 0 1 0 1 0 0 1 1 1 0 1 0 0 0 0 0 0 0 1 0 0 0 0 0 2 2 0 0 0 0 1 2 0 0 0 2 0 0 0 0 0 0 2 0
77 0 1 1 1 0 2 1 2 0 2 0 0 0 0 0 0 0 0 1 1 1 1 0 2 0 1 0 1 2 2 0 0 0 0 0 1 2 0 0 1 0 0 1 0 1 1 0 2 0 0 0 1 1 0 1 0 0 1 0 1 1 0 2 0 0 0 0 0 0 0 1 2 2 2 2 0 1 1 0 0 1 2 1 1 0 0 0 0 2 0 1 2 0 0 0 0 0 0 1 1 2 1 0 2 0 2 1 1 0 0 2 0 0 0 0 0 0 1 1 1 0 2 2 0 0 0 1 0 1 0 0 0 0 1 1 1 0 0 0 0 2 0 0 1 1 0 0 1 1 0 0 1 0 0 0 0 1 1 0 1 0 0 0 2 2 0 0 1 1 1 0 0 2 0 0 0 1 0 1 1 0 0 2 1 1 1 1 1 0 1 2 1 0 1 0 2 0 0 1 1 0 0 0 1 0 1 2 1 1 0 0 1 1 2 0 0 0 1 1 0 0 0 1 0 1 0 0 0 0 0 0 0 0 1 0 0 2 0 1 0 0 1 0 0 2 0 0 1 1 1 1 0 1 1 0 0 0 0 0 0 0 0 1 0 0 1 0 2 1 1 1 0 0 0 0 0 1 1 0 1 1 1 2 1 0 2 1 1 1 1 1 0 0 0 0 2 0 0 0 0 1 2 1 1 0 0 2 0 1 0 1 2 0 0 0 0 1 1 1 1 1 0 1 2 0 0 1 1 1 0 1 1 0 0 0 0 1 1 0 0 0 0 0 0 0 0 1 1 1 1 0 0 1 0 1 0 1 0 0 0 0 0 1 0 0 0 0 0 2 0 0 0 2 1 0 0 1 0 1 2 2 0 0 2 2 0 0 0 0 2 2 2 0 2 0 2 1 1 1 1 1 1 1 0 0 0 0 1 0 0 0 0 0 1 1 1 0 0 0 1 2 0 0 1 2 1 0 0 1 0 1 0 2 0 1 0 2 1 1 1 1 2 0 0 1 0 0 0 0 0 1 2 2 2 2 0 1 0 1 1 0 1 1 0 1 0 0 2 0 1 1 1 1 0 0 0 0 0 0 0 1 1 1 0 1 1 1 0 1 0 1 0 2 0 2 0 1 1 2 0 1 2 1 1 0 2 0 0 0 0 1 0 2 0 0 0 2 0 0 0 2 1 1 0 2 0 0 0 2 1 0 0 0 0 1 1 0 1 1 0 0 2 0 0 0 0 1 1 0 0 0 0 2 1 0 0 0 1 1 0 1 1 2 0 1 1 2 2 1 1 1 0 0 0 0 0 1 0 1 0 0 2 1 1 1 1 0 0 0 0 0 1 0 0 0 0 0 0 0 0 1 1 0 0 1 0 0 2 1 1 0 0 2 0 1 2 0 0 0 0 0 0 0 0 0 2 1 0 0 0 1 0 1 2 0 1 0 0 2 0 1 0 1 1 0 0 1 0 1 0 2 1 0 0 2 0 2 2 0 0 0 0 1 1 1 1 2 1 0 1 0 0 0 0 2 2 1 0 1 1 0 1 1 1 0 0 1 0 1 1 1 1 1 0 0 0 1 2 2 0 1 0 0 1 2 2 2 2 0 1 0 0 1 0 1 1 1 2 2 0 0 0 0 1 1 0 0 0 0 0 0 0 0 0 0 0 0 0 1 0 1 0 0 1 0 1 0 0 0 0 0 0 0 0 1 0 1 1 1 1 1 1 1 0 0 1 0 0 2 0 0 2 0 0 0 0 0 2 2 2 2 0 0 0 1 0 1 1 2 1 1 2 0 0 1 0 0 0 1 0 2 0 1 2 1 0 0 0 1 1 0 0 2 0 2 0 2 2 2 2 2 0 2 0 0 1 1 2 0 2 1 0 1 1 2 0 1 1 0 0 1 0 0 0 0 0 0 0 0 0 0 0 2 0 1 0 0 0 0 1 2 0 0 0 0 2 0 1 0 0 0 0 2 0 1 0 0 0 0 0 1 2 0 0 0 1 2 0 1 1 0 0 1 1 1 1 0 0 0 0 2 1 1 1 1 1 1 0 0 0 0 1 0 2 1 0 0 0 0 0 0 0 1 0 0 1 1 0 0 0 1 0 0 0 0 0 1 0 0 0 0 2 1 0 0 0 0 0 0 2 0 0 0 1 0 1 2 1 2 0 0 1 0 1 1 1 0 1 0 0 0 0 0 0 2 0 0 1 0 0 0 0 0 0 0 0 0 0 2 0 0 0 2 0 0 0 0 1 0 0 2
78 0 0 0 0 0 0 2 0 1 1 0 1 1 0 0 0 0 1 1 1 1 0 0 2 0 2 0 2 2 2 0 1 1 1 1 2 1 1 0 0 0 0 1 0 1 0 0 2 0 0 0 0 0 2 1 0 0 0 1 0 1 0 2 0 0 1 0 0 0 0 1 1 1 0 1 1 1 1 0 1 2 2 2 2 0 0 0 0 2 0 0 1 0 0 1 0 2 2 2 1 0 0 0 2 0 2 0 1 1 0 2 0 0 0 0 0 0 1 1 1 0 2 2 1 1 0 1 1 0 0 0 0 0 0 0 0 0 2 0 2 0 0 0 1 2 0 0 1 1 0 1 0 0 0 0 0 0 1 1 2 2 0 1 0 2 0 0 1 1 0 1 1 1 0 0 0 1 0 1 1 1 0 2 1 1 1 2 1 0 1 2 0 1 1 2 0 0 1 1 1 1 0 0 1 0 1 0 1 0 1 1 2 0 2 1 1 0 1 2 0 0 0 0 0 0 0 1 1 0 0 0 0 0 2 0 0 1 0 1 0 0 2 1 0 2 0 0 0 0 0 1 0 0 0 0 1 0 0 0 0 0 0 0 0 0 1 0 2 2 0 2 0 1 0 1 0 0 1 0 1 1 0 2 0 0 0 2 2 2 2 2 2 0 2 0 2 1 0 1 0 0 2 1 1 0 1 1 0 0 0 2 2 0 2 1 0 0 1 1 0 1 1 2 2 0 0 0 1 1 0 0 0 0 0 0 0 0 1 0 0 0 1 0 0 0 1 1 1 1 1 0 1 0 1 0 2 0 0 2 2 2 2 0 2 0 0 1 1 1 1 1 1 2 0 0 0 1 0 1 1 1 0 1 0 0 0 0 0 2 0 0 0 0 2 0 1 1 0 0 0 0 0 1 0 0 0 1 0 0 1 0 0 0 0 0 2 0 0 0 0 2 0 0 1 2 1 0 0 0 1 1 0 1 1 0 0 0 0 0 1 1 1 1 1 1 1 0 0 0 0 0 0 2 0 0 0 1 1 0 2 0 0 0 0 0 0 1 2 0 1 1 2 0 1 0 1 2 2 0 1 2 1 0 1 1 0 1 0 0 1 1 1 2 2 0 2 2 2 2 0 0 2 0 2 1 1 1 0 0 0 0 0 0 0 1 1 2 0 0 0 1 0 0 0 1 0 0 0 2 1 1 2 1 1 0 1 0 1 1 1 1 1 0 0 0 0 0 2 0 0 0 0 2 0 1 1 2 0 0 1 0 1 2 1 1 1 1 1 0 1 0 1 0 1 0 1 1 0 0 0 0 2 1 0 1 0 0 0 0 1 0 0 0 0 0 0 0 0 0 0 2 0 1 2 2 1 0 1 1 0 0 0 0 2 0 0 0 0 0 0 0 0 0 0 1 1 1 0 0 0 0 0 0 2 1 1 1 0 2 0 0 0 0 0 0 0 0 0 0 0 2 0 2 0 1 0 2 2 1 0 0 0 2 0 0 0 2 0 0 0 1 0 0 0 2 2 0 2 0 1 0 2 1 0 0 2 2 0 0 0 2 1 2 1 1 0 0 0 0 0 0 0 0 1 2 2 2 2 0 1 0 0 1 0 1 0 2 1 1 0 0 0 1 0 1 1 0 1 0 1 1 0 0 1 0 0 0 0 0 0 0 1 1 1 0 0 0 0 0 0 0 0 1 0 2 0 0 0 0 0 0 1 1 1 1 2 1 1 2 0 0 2 0 0 0 1 2 0 0 1 1 0 0 1 1 1 1 2 2 1 0 2 1 2 0 0 1 0 0 0 1 0 2 2 1 0 1 0 2 1 0 1 2 0 2 1 2 2 2 2 2 1 2 1 0 1 0 1 1 1 1 1 1 0 1 0 1 0 0 0 0 0 0 0 0 0 0 0 0 0 0 0 2 0 0 0 0 0 0 0 1 0 0 0 1 1 1 2 0 1 1 0 2 0 1 0 1 1 2 2 0 1 0 0 1 0 0 0 2 2 0 0 2 0 0 2 0 0 1 0 2 1 1 2 1 0 1 0 2 0 1 1 0 1 1 0 1 2 1 0 2 0 0 0 0 0 1 0 0 0 0 1 2 0 0 0 1 0 0 0 1 2 1 0 1 0 0 0 0 1 1 2 0 0 0 0 2 1 2 0 1 0 0 0 1 1 0 2 0 0 0 0 0 1 1 0 0 1 0 0 0 1 1 0 1 1 0 0 1 0 0 1 2 1 0 0 0 0 0 1 1
79 0 0 0 0 0 1 1 0 2 2 0 0 0 0 0 0 0 0 1 1 1 0 0 2 0 2 0 2 2 2 0 2 1 0 0 2 0 0 1 1 0 1 2 0 0 1 0 1 0 0 1 1 1 1 1 0 1 0 0 0 0 0 1 0 0 0 0 1 1 0 1 1 2 1 2 1 1 1 0 1 1 2 0 0 1 0 2 1 2 1 1 1 0 1 1 0 0 0 0 1 0 1 0 2 0 2 1 1 0 0 2 0 2 0 0 2 0 0 2 2 0 0 0 0 1 0 1 0 1 2 0 0 0 1 1 1 0 0 0 2 0 0 0 1 1 1 0 1 1 0 0 0 0 0 0 1 0 0 0 1 1 0 1 1 2 0 2 0 0 0 0 1 1 0 0 0 1 1 1 1 0 0 1 0 0 1 1 0 0 0 1 0 0 1 1 1 0 1 0 0 1 0 0 0 0 1 0 2 1 1 1 2 0 2 0 0 1 0 1 1 1 0 0 0 2 1 1 0 0 0 1 0 0 1 0 0 1 0 1 0 0 2 2 0 2 0 0 0 0 0 1 1 0 0 0 2 0 0 0 0 0 1 2 0 0 1 0 2 0 1 2 0 2 0 0 1 2 1 1 0 2 2 2 2 0 2 1 1 1 1 1 0 0 1 0 1 1 0 1 0 0 1 1 0 0 0 2 0 0 0 0 2 0 1 0 1 0 1 1 1 2 2 0 1 0 0 1 0 0 0 1 0 0 0 1 0 1 1 0 0 0 1 0 1 0 1 1 1 0 0 1 1 0 1 1 0 2 0 1 1 1 1 0 1 0 0 1 1 1 1 1 1 2 0 0 0 1 1 2 0 1 0 0 0 0 0 1 1 0 0 0 1 0 2 0 0 0 1 1 1 1 0 1 1 0 0 0 1 0 0 0 0 0 2 2 0 0 1 0 0 0 1 0 0 2 0 0 0 0 2 1 0 2 0 0 0 1 0 0 0 2 2 0 0 1 0 1 1 0 0 1 0 2 0 0 0 2 1 2 1 0 0 0 0 2 1 1 2 1 1 1 2 0 1 0 0 0 0 0 0 1 1 1 0 0 0 0 0 0 0 1 1 2 1 1 1 2 2 2 0 0 0 2 0 2 2 0 0 1 0 1 0 0 0 0 1 2 0 1 1 1 1 1 0 0 0 1 1 2 1 1 1 1 1 1 2 1 1 2 0 0 1 0 1 1 0 0 2 0 0 0 0 2 0 1 0 0 0 0 1 0 0 2 1 0 2 1 1 1 0 1 1 0 0 0 1 2 0 1 0 0 1 1 1 1 0 2 1 1 1 0 2 0 0 0 0 0 0 0 1 1 1 1 1 2 0 0 1 1 1 0 0 0 2 0 0 0 1 0 0 0 0 0 0 0 2 2 0 0 1 0 1 0 0 0 1 0 0 2 1 1 0 1 2 0 2 0 0 0 0 2 1 1 0 1 0 1 1 1 1 0 0 0 0 2 1 2 0 0 0 1 0 0 0 1 1 0 2 0 1 1 1 1 2 2 0 1 0 0 1 0 0 1 1 0 0 0 2 2 0 0 0 0 1 1 2 2 2 0 1 0 0 1 0 0 0 1 2 1 0 0 0 0 2 1 0 0 1 0 0 0 1 0 0 0 1 0 0 0 0 0 0 0 1 0 0 1 0 1 1 1 0 0 1 1 1 1 1 1 1 1 1 0 0 0 2 2 0 2 1 0 2 0 0 0 1 2 0 0 1 1 0 0 0 1 0 1 1 2 1 1 2 0 1 1 0 0 1 0 0 1 0 1 1 1 2 0 0 2 2 1 2 0 2 2 0 1 1 1 1 1 1 2 0 0 2 1 0 0 1 0 1 1 0 1 1 0 1 0 0 0 0 0 0 0 0 1 1 1 0 0 0 1 0 0 0 0 1 1 1 2 0 0 0 1 2 0 1 0 0 0 0 1 0 0 0 2 2 2 2 0 2 0 0 0 0 2 0 1 1 0 1 1 1 1 2 0 0 0 0 2 0 0 0 2 0 0 0 1 0 0 0 0 0 1 0 1 2 0 0 1 0 1 1 0 2 2 0 1 2 0 0 2 0 0 0 0 0 2 0 0 1 0 0 1 0 0 0 1 1 0 0 0 1 0 1 2 1 2 0 0 0 0 0 0 0 0 0 0 0 0 0 0 0 1 1 0 1 0 0 0 1 1 1 2 2 1 0 2 0 0 1 2 0 0 0 1 2 1 1 1
80 0 0 0 1 0 1 0 0 1 1 0 1 2 1 1 1 0 1 1 1 0 0 0 2 0 2 0 2 2 1 1 1 2 0 1 1 2 1 0 0 1 0 0 0 0 1 0 2 0 0 0 2 2 1 0 1 1 1 1 1 1 1 1 0 1 0 0 0 0 0 0 2 2 1 2 0 2 2 0 2 2 2 1 1 0 0 1 1 2 1 1 0 0 0 1 1 1 0 0 1 0 1 0 2 0 2 0 1 1 0 0 1 2 1 1 2 0 1 2 2 0 2 2 0 0 0 1 0 1 2 1 1 0 1 1 1 0 0 0 1 2 0 0 1 2 0 0 1 1 0 1 0 0 0 0 0 1 0 2 1 1 0 1 0 1 0 1 1 0 0 1 0 2 0 0 1 2 0 2 0 2 1 2 0 0 2 1 0 0 0 1 0 0 0 1 1 0 0 0 0 1 0 0 1 0 0 2 0 0 1 1 1 1 0 0 0 0 2 2 0 0 0 0 0 1 1 0 0 0 0 0 0 0 1 0 0 2 0 2 0 0 1 0 0 2 1 0 0 0 0 0 0 1 0 0 0 0 0 0 0 0 0 0 0 0 0 0 2 1 0 1 1 1 0 0 0 0 1 0 0 1 1 2 1 0 1 0 1 1 1 2 0 0 0 0 2 0 0 1 0 2 2 1 0 0 0 2 0 0 1 1 1 0 2 1 0 1 1 1 1 1 1 1 1 0 0 1 0 0 0 0 1 0 0 0 0 2 0 0 0 2 0 0 0 0 2 0 1 0 0 0 0 0 0 0 1 1 0 1 2 2 1 0 1 0 0 0 2 0 2 2 1 2 2 0 0 2 1 1 0 0 0 1 1 2 0 0 0 2 0 0 1 0 2 0 2 1 0 0 0 0 0 1 1 0 1 1 0 0 1 0 2 2 0 2 0 0 0 0 0 2 1 0 1 2 0 0 0 0 1 0 1 0 2 1 0 0 0 0 1 1 0 2 2 2 1 1 0 0 0 0 1 2 1 1 0 1 1 1 1 0 0 1 0 0 0 1 1 1 0 2 2 1 2 0 1 0 0 1 1 2 1 0 1 1 0 0 0 0 1 1 0 1 1 0 2 2 2 1 1 0 1 1 1 0 2 1 0 1 0 0 1 2 0 0 0 2 0 1 0 2 2 2 1 0 0 0 0 2 0 0 0 0 1 1 2 0 1 1 0 0 2 0 2 0 0 1 1 0 0 0 0 2 0 0 1 1 1 0 0 1 2 2 0 1 1 1 1 0 1 0 1 0 1 0 1 1 0 0 0 0 2 1 1 1 1 1 1 1 0 0 2 0 0 0 1 0 0 0 0 2 1 0 1 1 1 0 2 2 0 0 0 1 1 0 0 0 1 1 0 1 1 1 0 0 1 1 0 0 1 0 0 0 2 0 0 0 0 1 1 1 0 0 1 0 0 0 0 0 0 1 1 1 0 2 0 2 2 0 0 0 0 0 0 2 1 1 1 1 0 1 1 0 0 2 1 0 1 0 1 1 2 0 0 2 0 1 0 0 0 1 0 0 0 0 0 0 2 2 0 1 0 0 0 2 2 2 1 0 0 0 0 2 0 1 1 2 2 2 0 0 1 0 1 2 0 1 0 0 0 0 1 0 0 1 0 0 0 0 0 0 0 0 1 0 1 0 0 0 0 0 1 1 0 1 1 0 1 1 0 1 1 0 0 0 1 2 2 1 2 0 1 1 1 2 1 2 0 0 1 1 0 0 1 1 1 1 1 2 1 1 2 0 2 0 0 0 0 1 0 2 0 1 2 2 1 1 0 2 1 1 0 1 0 2 1 1 2 1 0 2 1 2 0 0 0 1 1 0 0 0 2 2 0 1 1 2 1 0 0 1 0 0 0 0 0 1 1 0 0 1 0 1 1 0 1 0 0 0 2 2 0 0 0 0 1 0 1 0 1 0 1 2 0 2 0 1 1 1 2 0 2 0 0 0 1 1 0 2 2 0 1 0 2 2 2 0 1 0 1 2 2 2 2 0 0 0 0 1 0 1 0 0 0 2 0 2 2 0 2 0 0 1 1 0 1 1 0 0 1 0 0 1 1 1 0 1 0 0 0 0 2 1 0 0 1 0 0 0 1 0 0 0 2 0 2 2 0 1 0 1 0 0 0 0 0 0 1 0 1 0 0 0 0 0 1 0 2 0 0 0 0 0 0 0 0 0 1 2 0 0 0 1 1 0 0 0 1 0 0 0
81 0 0 0 1 0 1 1 0 1 1 0 1 1 0 0 0 0 0 1 1 1 0 0 2 0 1 0 2 2 2 1 1 2 0 0 2 1 0 2 1 1 0 0 0 0 1 1 0 0 0 1 1 1 0 1 0 0 1 0 1 2 0 1 1 1 1 1 0 0 0 1 1 1 0 2 1 1 1 1 1 2 1 0 1 0 0 0 0 2 0 0 0 0 1 1 0 0 0 0 1 0 0 0 2 0 2 0 0 0 0 2 2 2 2 2 2 0 0 2 2 0 2 2 0 0 0 1 1 0 0 0 0 0 1 1 1 0 0 0 0 2 0 0 0 1 1 0 0 0 0 0 1 0 0 0 0 0 1 1 0 1 0 1 0 2 0 0 0 0 0 1 1 1 0 0 0 1 1 1 1 0 0 2 0 0 2 2 1 0 2 2 0 1 1 1 1 0 1 0 0 0 0 0 1 0 1 1 1 0 1 1 1 0 2 0 0 0 1 1 0 0 0 0 0 0 0 0 0 0 0 0 0 0 1 0 0 2 0 1 0 1 2 0 0 1 0 0 0 0 0 0 0 0 0 0 0 1 0 0 0 0 0 0 0 1 0 0 2 1 0 2 0 1 0 0 0 0 2 0 2 0 2 1 1 1 0 1 1 2 1 0 0 0 2 0 1 0 0 0 0 0 2 0 0 0 0 2 1 0 0 0 2 0 0 0 0 0 1 1 1 1 1 2 1 0 0 1 0 0 0 0 0 0 0 0 0 0 2 0 0 0 1 1 0 0 1 0 1 2 2 0 0 0 0 1 0 0 0 2 2 2 0 1 0 0 0 0 1 1 1 1 1 1 0 1 0 1 0 1 2 2 2 1 2 2 0 0 0 1 0 0 1 0 1 1 2 1 0 0 0 0 0 1 0 0 0 0 0 0 1 0 0 0 0 1 1 0 0 0 0 1 1 1 1 1 0 1 1 0 1 0 0 2 0 1 1 1 0 0 1 1 2 0 0 1 0 0 0 0 0 0 1 2 1 1 0 1 1 1 1 0 1 0 0 2 1 1 2 0 1 1 2 1 1 1 1 0 0 0 1 2 1 0 1 2 0 1 0 0 1 1 0 2 1 0 2 2 2 1 1 0 1 1 1 1 2 0 0 1 0 1 0 0 0 0 1 2 0 1 1 1 2 2 1 0 0 2 2 1 1 0 2 1 2 0 1 0 1 0 2 2 0 0 0 0 0 2 0 0 0 0 0 2 0 0 1 0 2 0 0 0 2 2 0 1 1 0 0 0 0 1 0 0 0 0 1 2 0 1 0 0 2 1 2 0 1 1 1 1 0 0 0 1 1 0 1 0 0 0 0 2 1 0 1 1 1 0 2 2 0 0 0 0 1 0 0 1 0 1 1 1 0 0 0 1 1 1 0 0 0 0 0 0 1 0 1 0 2 2 2 2 0 2 2 0 1 0 0 0 1 1 1 1 0 2 0 2 2 2 2 1 0 1 0 1 2 2 1 0 0 1 0 0 1 2 2 1 2 0 1 0 2 2 2 2 1 1 0 0 1 0 0 0 1 0 0 0 2 2 0 0 0 0 1 2 1 2 2 0 0 0 0 2 0 0 0 1 0 0 0 0 0 1 1 2 0 0 1 0 0 0 1 0 2 2 0 0 0 2 1 0 0 0 1 0 0 0 0 0 1 1 0 0 0 1 0 0 1 0 0 0 0 0 0 0 0 2 1 2 0 1 2 0 0 0 0 1 0 0 2 2 0 0 2 0 2 2 1 2 0 1 2 0 1 0 0 0 0 1 0 0 1 2 1 1 1 1 1 2 1 0 0 1 1 1 1 1 2 2 2 1 1 2 0 0 0 1 1 0 1 1 1 1 0 2 0 0 0 0 0 0 0 0 0 0 0 0 0 0 0 0 0 1 1 0 1 0 0 0 2 2 0 0 0 0 1 0 2 1 0 0 0 2 0 0 0 0 1 1 2 0 1 1 0 0 0 1 1 1 1 0 0 1 2 2 2 0 0 1 0 1 1 1 1 2 0 1 0 2 2 1 1 0 1 1 0 1 2 0 1 1 0 0 0 0 0 1 0 0 2 0 0 1 0 0 0 2 0 0 0 1 1 1 1 1 0 0 0 0 1 0 0 0 2 0 2 2 1 1 0 1 0 0 0 0 0 0 0 0 0 0 0 0 1 1 1 0 2 1 1 0 0 0 1 0 1 0 1 1 0 0 0 2 0 1 0 1 1 0 0 1
82 0 0 0 0 0 1 0 0 2 2 0 1 1 0 0 0 0 0 1 1 1 0 0 2 0 0 0 1 2 2 1 1 1 0 0 2 1 1 0 0 0 0 0 0 0 2 0 2 0 0 0 0 1 1 0 1 0 0 1 0 1 0 1 0 0 0 0 0 0 0 0 1 2 1 2 1 0 0 1 0 2 2 1 1 0 0 1 1 2 0 1 1 1 0 1 0 2 2 2 1 0 0 0 2 1 2 0 0 0 1 2 0 2 0 0 2 0 1 1 1 0 1 1 0 1 0 2 1 1 1 0 0 0 0 0 0 0 0 0 2 0 1 0 0 1 0 0 0 0 0 1 0 0 1 0 1 0 1 2 1 1 1 1 0 2 0 2 0 2 1 1 0 2 0 0 0 2 2 2 2 0 1 2 0 0 2 0 0 0 1 2 0 2 2 2 1 0 0 1 1 1 0 0 1 0 1 1 2 1 0 1 1 0 1 0 0 1 2 1 1 1 0 1 0 1 1 0 0 0 1 1 0 0 1 0 0 0 1 0 0 0 2 1 0 2 0 0 1 1 1 0 0 0 0 1 0 0 1 0 1 0 0 1 0 0 1 1 1 0 0 1 0 1 1 1 0 1 2 1 1 0 2 2 2 0 2 1 1 2 1 1 0 1 1 1 1 0 0 1 0 1 1 1 1 0 0 2 1 0 0 0 1 0 0 1 0 1 0 0 2 2 1 2 1 0 1 1 0 1 0 2 0 0 0 0 0 1 1 0 0 0 1 0 1 0 0 0 1 1 1 0 0 1 0 0 1 1 0 1 1 2 0 0 0 0 0 2 2 0 2 2 1 2 2 0 0 1 0 2 2 1 1 2 1 0 0 0 0 0 1 1 0 0 2 1 0 0 1 1 0 1 1 0 0 0 1 1 0 0 1 0 0 0 1 1 1 0 0 0 1 2 0 0 1 2 2 0 0 2 0 0 0 0 2 0 1 0 0 0 1 1 1 1 0 2 0 0 0 0 0 1 1 2 1 1 0 0 0 0 2 0 1 1 0 1 0 1 2 0 1 1 2 1 0 1 0 0 0 1 2 0 1 1 0 0 0 0 1 0 1 0 0 1 2 0 2 1 1 2 0 1 1 0 1 1 1 0 0 0 0 0 0 0 0 0 0 2 0 1 1 1 2 2 1 0 0 1 1 1 1 0 1 1 1 0 2 1 2 0 1 1 1 0 0 1 0 2 0 0 0 0 0 1 1 1 0 0 1 0 1 0 0 1 1 0 1 0 0 0 0 0 0 0 0 0 0 2 0 2 0 0 1 1 1 0 1 1 1 1 0 0 1 0 1 0 0 0 0 0 0 1 0 1 2 2 2 0 1 2 1 0 0 0 0 1 0 0 0 0 1 0 0 0 0 0 2 1 0 0 1 0 0 0 2 0 1 0 1 2 2 1 0 2 2 0 1 0 0 0 0 2 1 1 0 2 0 1 1 0 0 0 0 1 1 0 1 2 1 0 0 1 0 0 0 1 2 2 1 1 0 0 2 0 1 2 1 0 0 0 0 0 0 2 0 2 0 1 2 2 0 0 0 0 1 1 1 1 1 0 1 0 0 2 0 0 1 1 2 2 0 0 0 0 1 1 0 0 0 0 0 0 0 1 2 2 1 0 0 2 1 1 0 0 1 0 1 0 0 0 0 0 0 1 0 1 1 0 0 0 0 0 2 1 0 1 2 0 2 0 2 0 2 0 0 0 0 0 2 2 2 2 0 0 1 1 1 2 2 2 0 0 2 1 1 1 0 0 1 0 0 2 0 2 2 1 2 0 0 1 1 0 0 1 0 2 1 1 1 1 1 1 1 2 0 0 1 1 1 0 1 1 1 2 0 1 1 0 0 0 0 0 1 0 0 0 0 0 0 0 0 0 0 1 1 0 1 1 0 0 2 2 1 0 1 1 0 1 2 0 1 0 1 1 0 0 1 2 2 1 1 0 0 0 0 0 0 1 1 0 0 1 0 0 1 1 2 0 0 0 0 1 2 2 2 0 1 1 0 1 0 1 1 0 2 1 0 1 2 0 1 1 0 1 0 0 0 1 0 0 1 1 0 1 1 1 1 0 1 1 0 0 2 2 1 1 0 0 0 0 2 0 0 0 2 0 2 2 0 2 0 1 1 0 1 2 2 1 1 0 1 0 0 0 0 1 1 0 2 0 0 0 0 0 0 0 0 0 0 2 1 1 0 0 0 0 0 1 2 1 1 1
83 0 0 0 0 0 0 1 0 1 1 0 0 0 0 0 0 0 0 1 1 1 0 0 2 0 2 0 2 2 1 0 2 2 0 0 1 1 0 2 2 0 0 0 0 0 0 0 0 1 0 2 1 1 1 0 1 0 0 1 1 1 0 1 0 0 0 0 0 1 1 2 0 2 0 2 2 1 1 0 1 1 2 2 2 0 0 0 0 2 0 0 1 0 0 2 0 1 1 1 1 0 0 0 1 2 1 0 0 0 1 2 1 1 0 0 0 0 0 1 1 1 1 1 0 0 1 0 0 0 1 1 0 0 0 0 0 0 1 0 0 2 0 0 0 0 1 0 0 1 0 1 0 1 1 0 1 1 0 0 1 1 0 0 1 2 0 1 0 2 2 1 0 2 0 0 0 0 0 0 0 0 0 2 1 1 1 1 0 0 1 1 1 0 1 2 2 0 0 0 0 0 0 0 1 0 1 0 1 0 2 2 0 0 1 1 1 0 1 0 0 0 1 1 0 1 1 1 0 0 1 1 0 0 2 0 1 2 0 1 0 1 1 1 0 2 0 0 1 1 1 0 0 1 1 0 2 1 0 1 0 1 0 2 0 0 1 1 1 0 1 1 1 1 0 0 0 1 2 2 0 2 2 2 2 1 1 2 1 2 2 0 2 0 2 0 1 2 0 1 0 0 2 0 0 0 0 2 0 0 1 2 2 1 1 0 1 0 2 2 0 2 1 1 1 0 0 2 1 1 0 2 0 0 0 0 0 2 0 1 0 1 0 0 0 0 1 0 1 1 1 1 1 0 1 0 1 1 0 2 2 2 1 0 1 0 0 1 2 0 2 2 1 1 1 1 0 2 1 2 0 0 0 1 0 0 0 0 0 0 0 0 1 0 2 0 1 0 0 0 0 0 0 1 0 0 1 1 0 0 0 0 1 1 0 1 1 0 1 0 1 1 0 1 1 1 1 0 0 0 0 1 0 2 0 0 0 0 1 0 1 1 1 1 2 2 2 0 1 0 0 1 0 2 0 0 0 1 1 0 2 0 0 0 1 2 0 1 2 0 1 1 2 1 1 1 1 1 1 0 1 1 0 0 0 2 0 0 0 0 0 0 1 0 1 1 1 1 1 2 0 0 2 0 1 1 2 0 0 1 0 1 0 0 0 0 0 2 0 1 1 1 2 2 2 0 0 0 0 2 1 0 1 1 1 0 1 0 1 1 1 1 0 0 0 0 0 0 2 0 1 1 0 2 1 1 0 1 0 1 0 0 0 2 2 0 2 1 1 0 1 1 0 0 0 0 1 2 0 2 0 0 1 1 2 0 1 0 0 0 0 1 2 0 0 0 0 0 0 0 1 1 2 2 2 2 1 0 0 0 0 0 0 0 2 0 0 0 0 0 1 0 0 1 0 0 2 1 0 0 1 0 1 0 1 1 0 0 0 1 1 1 0 1 2 0 1 1 0 0 1 1 2 0 0 1 0 2 2 1 1 1 0 0 0 2 2 1 1 1 1 2 0 0 0 1 1 0 2 0 0 1 1 0 0 1 1 0 0 1 0 1 0 1 1 0 0 0 1 1 0 0 1 0 2 1 1 2 2 0 1 0 0 2 0 0 0 1 1 1 0 0 2 0 1 1 0 1 0 0 0 0 0 1 1 1 1 0 0 0 0 0 1 1 1 1 0 0 0 0 0 0 0 1 0 0 0 1 0 1 1 1 2 0 0 0 2 0 0 2 0 0 2 1 1 0 2 1 0 1 1 1 2 1 2 0 2 2 2 2 0 0 2 0 2 0 0 1 0 1 0 2 1 2 1 1 0 0 1 2 2 0 0 1 0 2 1 2 2 1 1 2 0 2 0 0 1 1 0 1 0 0 1 1 0 2 0 0 1 0 0 0 0 0 0 0 0 1 0 0 1 0 0 2 0 0 0 0 1 1 1 2 0 0 0 0 0 0 0 0 1 1 2 0 0 2 0 0 0 1 1 0 1 0 0 0 1 2 0 2 2 0 1 0 2 2 2 0 1 0 0 1 2 2 2 0 2 0 1 1 0 0 0 0 0 2 0 0 2 0 0 2 0 1 0 0 1 0 1 1 0 1 1 2 0 1 0 2 0 0 0 0 2 1 0 1 0 1 1 0 0 0 2 0 1 0 1 2 2 1 0 0 1 0 1 0 1 0 1 0 0 0 1 1 0 0 2 0 1 0 0 0 0 0 0 0 0 0 0 0 0 0 0 1 0 0 1 0 2 0 0 0
84 0 0 0 0 1 2 2 0 0 0 0 1 1 0 0 0 0 1 0 1 0 0 0 2 0 2 0 2 2 2 0 1 2 1 1 2 1 0 1 1 0 1 1 0 1 0 0 2 0 0 0 1 1 0 0 0 0 1 0 2 2 0 1 1 1 1 1 0 0 0 0 2 2 2 2 0 0 0 1 0 1 2 0 0 1 0 0 0 2 0 0 1 0 0 2 0 2 2 2 1 0 0 0 2 0 2 2 2 0 0 2 1 2 1 1 2 0 0 2 2 0 1 1 0 2 0 1 0 1 1 1 0 0 0 0 0 0 0 0 1 2 0 0 1 1 0 0 0 0 0 0 0 0 1 0 0 1 0 0 0 1 0 0 0 2 0 1 0 2 2 1 2 0 0 0 1 0 0 0 0 0 0 2 1 1 1 2 0 0 1 2 0 2 2 2 1 0 0 1 1 1 0 0 1 0 1 1 0 0 0 1 1 0 1 0 0 0 2 1 0 0 0 0 0 1 1 0 0 0 0 0 0 0 2 0 1 1 1 1 0 0 2 0 0 1 0 0 0 0 0 0 0 0 0 1 1 1 0 0 0 0 0 0 0 0 0 1 2 0 0 2 1 1 0 1 0 0 2 0 0 1 1 2 1 0 1 0 0 1 0 1 0 0 1 0 2 1 0 0 0 0 2 1 1 0 1 2 0 0 0 1 2 0 0 0 0 0 1 1 0 2 1 2 1 0 1 1 1 0 0 0 1 0 0 0 0 0 2 0 1 1 2 0 0 1 0 1 1 0 0 2 0 0 0 1 0 0 0 2 2 2 1 0 1 1 0 1 2 0 1 2 0 2 0 1 0 2 1 2 1 1 0 1 0 0 0 1 1 0 0 0 1 0 2 0 1 1 0 0 0 0 0 2 1 0 0 1 0 0 1 0 1 1 1 2 0 1 0 1 0 1 0 1 1 1 1 2 2 0 0 1 0 2 0 0 0 0 0 0 1 1 1 1 2 2 2 0 0 0 0 0 1 2 1 1 0 1 1 1 1 0 0 0 0 2 1 2 1 1 0 0 2 0 1 0 0 0 0 0 0 1 0 0 0 1 0 0 0 0 0 0 0 1 1 0 1 2 2 1 1 0 2 0 1 1 1 0 1 2 1 0 1 2 0 0 0 2 1 2 1 0 1 1 0 0 0 0 0 2 1 1 2 0 2 0 1 0 0 1 1 0 1 0 0 1 0 1 1 1 0 1 0 2 0 0 1 0 0 1 0 0 1 2 0 1 1 1 1 0 1 0 0 0 0 0 0 1 0 0 1 0 0 0 0 0 0 1 0 0 0 0 2 0 0 0 1 0 0 0 0 1 0 0 1 2 0 0 2 2 0 0 0 1 1 0 0 0 0 0 1 0 0 1 0 0 2 1 0 0 0 0 0 0 1 1 1 0 0 1 1 1 0 1 2 0 1 0 0 0 0 2 1 0 0 1 0 2 2 0 0 0 0 1 1 1 0 1 1 1 0 1 0 0 1 2 2 0 1 0 0 0 2 0 0 2 1 2 0 0 0 2 1 1 0 1 0 0 1 1 0 1 1 0 1 2 1 2 2 0 0 0 0 1 1 1 0 0 0 0 0 2 0 0 0 1 0 0 0 0 0 0 0 0 1 0 0 0 0 0 0 0 0 0 0 1 0 1 0 1 1 1 0 0 0 1 0 0 1 0 0 1 1 1 0 0 1 2 2 2 0 1 2 1 1 0 1 1 1 1 2 2 0 0 0 2 0 2 2 2 0 0 2 1 2 0 1 0 0 1 0 1 1 2 1 1 1 0 0 1 1 1 2 0 2 2 0 2 2 2 2 1 0 2 0 0 1 2 0 0 0 0 1 1 1 2 0 0 0 0 0 0 2 1 0 1 1 1 1 0 0 1 0 1 1 0 1 0 1 1 1 1 1 0 1 2 2 2 1 0 0 0 1 0 0 0 0 1 1 1 2 0 1 0 0 0 0 1 1 0 0 1 1 1 1 1 2 0 0 1 0 2 2 2 2 0 1 2 0 1 0 0 0 1 1 2 0 2 2 1 1 1 0 1 1 0 1 0 0 0 2 0 0 1 0 0 1 0 0 1 0 0 0 1 0 0 0 0 0 0 1 0 0 0 2 0 2 2 1 2 0 1 0 0 1 1 1 0 0 0 0 0 0 0 0 0 1 0 1 0 0 0 0 0 0 0 0 0 0 2 1 1 0 2 0 1 0 1 2 1 0 1
85 0 0 0 0 0 1 0 0 2 2 0 1 1 0 0 0 0 1 0 2 0 0 1 1 1 0 0 0 1 2 1 1 2 0 0 2 1 1 1 1 1 1 2 0 0 1 0 2 0 0 1 1 1 1 1 0 0 1 1 0 1 0 1 0 0 0 0 1 1 0 2 2 2 2 2 0 2 2 0 2 2 2 0 0 0 1 0 0 2 0 0 1 0 0 1 0 0 0 0 0 0 1 0 2 0 2 1 1 0 0 2 1 2 2 2 2 0 0 2 2 0 0 0 0 2 0 1 0 1 1 0 0 0 0 0 0 0 1 1 0 2 0 0 1 0 0 0 2 2 0 0 0 0 1 0 0 0 0 2 2 2 0 0 1 2 0 1 0 0 0 1 0 2 0 0 0 0 0 1 0 0 1 2 1 1 1 0 0 0 0 0 1 1 2 2 1 0 1 1 0 1 0 0 1 0 1 1 1 0 0 1 1 0 2 1 2 0 0 1 1 1 0 0 1 1 1 1 1 1 0 0 0 1 1 0 1 1 0 1 0 0 2 0 0 0 0 0 1 0 0 0 0 1 1 0 1 0 0 0 0 0 0 0 0 0 0 0 1 0 0 2 1 0 0 0 2 0 1 0 1 1 2 2 1 0 2 2 0 2 0 0 1 0 1 0 2 0 0 1 0 0 2 0 0 0 1 2 0 0 1 0 1 0 0 0 0 0 1 1 1 1 2 1 1 0 1 0 1 1 0 0 1 0 0 0 0 1 0 1 1 1 1 0 0 0 1 0 0 0 1 0 1 0 1 0 0 0 0 1 1 1 0 0 0 0 0 1 1 1 1 1 0 2 1 1 0 2 0 2 0 1 0 0 2 2 0 0 0 1 0 0 1 0 2 0 1 1 0 0 0 0 0 0 0 1 0 1 0 0 0 0 1 1 0 1 1 0 0 0 0 1 0 1 0 1 0 2 2 0 0 2 1 0 2 0 1 0 0 0 1 1 1 1 2 2 1 0 0 0 0 0 1 2 1 1 0 2 2 0 0 0 0 0 0 0 0 2 1 1 0 0 2 1 1 1 1 0 0 0 0 2 0 0 0 2 0 0 0 0 0 1 0 0 1 0 1 0 0 2 0 1 2 0 2 0 1 1 0 1 0 0 0 0 2 0 0 2 0 1 0 1 2 2 2 0 0 1 1 1 2 0 2 1 2 1 2 1 2 0 0 0 1 0 0 0 0 1 1 1 0 1 0 1 1 2 1 0 1 0 0 1 0 2 2 0 2 0 0 0 0 1 2 0 2 0 2 2 0 2 0 0 2 2 1 1 1 1 1 1 0 0 0 2 2 0 1 0 0 0 0 2 1 2 2 2 0 0 1 1 1 0 0 1 1 0 0 0 1 1 0 1 0 0 0 0 2 2 0 0 0 1 0 0 2 0 2 0 0 2 0 1 0 1 1 0 1 0 0 0 1 1 2 0 0 1 0 2 2 0 0 0 2 1 0 1 1 2 0 0 0 1 0 0 0 2 2 0 1 0 0 2 1 0 0 1 1 0 1 0 1 0 1 1 0 1 0 0 1 1 1 0 0 0 1 1 1 1 1 0 1 0 0 1 0 0 0 2 0 0 0 0 0 1 0 2 1 0 0 0 0 0 0 0 1 1 1 0 0 1 0 0 2 2 2 0 0 0 0 0 0 0 0 0 0 1 2 0 0 1 0 1 2 2 0 1 2 1 2 1 1 0 2 0 0 1 2 0 2 2 2 2 0 1 0 1 0 1 1 2 1 1 2 0 1 1 0 1 0 1 0 1 1 2 1 1 0 1 0 2 1 0 2 0 2 2 0 2 2 1 0 2 1 2 0 0 0 2 2 0 0 0 0 0 0 0 2 0 0 0 0 0 1 0 0 0 0 0 0 0 0 0 0 2 0 0 0 1 0 0 2 2 0 0 0 1 1 0 1 0 1 0 2 0 0 1 0 1 1 1 1 1 2 0 0 0 0 2 0 2 2 0 2 0 1 1 2 0 0 1 0 2 2 2 2 0 0 0 0 1 1 2 1 0 1 1 0 1 2 1 0 2 0 1 1 0 2 1 0 0 0 0 0 1 1 0 0 1 0 1 0 0 2 1 0 0 1 1 0 0 2 0 1 0 1 0 1 0 0 0 1 0 0 0 1 1 1 0 2 1 0 0 1 1 0 0 2 0 2 0 0 0 0 1 0 0 0 0 1 1 1 1 0 2 0 1 1 0 1 0 2 1
86 0 0 0 0 0 1 1 1 1 2 0 0 0 0 0 0 0 1 1 1 1 0 0 2 0 0 1 2 2 2 0 1 1 0 0 1 1 0 2 2 0 0 0 0 0 1 0 0 0 0 1 0 0 1 1 0 0 1 1 0 1 0 2 0 0 0 0 0 0 0 0 1 1 0 1 1 1 1 1 1 2 2 0 0 1 0 0 0 2 0 0 2 1 0 1 0 0 0 0 1 1 0 0 2 1 2 1 1 0 0 2 1 2 0 0 1 0 0 2 2 0 2 2 0 0 0 1 1 0 0 1 0 0 0 0 0 0 0 0 1 1 0 1 0 0 0 1 1 0 1 0 0 0 0 0 1 2 2 0 2 0 0 1 0 1 0 0 0 1 0 0 1 1 0 0 2 1 1 1 1 0 1 2 0 0 2 0 0 0 0 1 0 1 1 1 1 0 0 1 1 0 0 0 1 0 1 1 1 0 0 1 2 0 2 1 1 0 1 2 0 0 0 0 0 1 1 1 0 0 1 1 0 1 1 0 1 2 0 2 0 0 2 0 0 1 0 0 0 0 0 1 1 0 0 0 1 0 2 0 2 0 0 0 0 0 0 1 1 0 0 1 0 2 0 0 0 1 2 1 1 1 1 2 1 0 2 1 2 2 2 2 2 0 2 0 2 1 0 2 0 1 0 0 0 0 0 2 0 0 0 1 2 1 1 1 1 2 0 0 1 1 0 1 1 0 0 2 2 2 0 2 0 0 0 0 0 1 1 1 1 1 0 0 0 0 1 0 1 1 1 0 0 2 0 0 2 1 0 0 0 1 2 0 2 0 0 2 2 0 2 2 1 2 1 0 0 2 2 2 0 1 0 0 1 0 0 0 0 1 0 0 1 2 2 0 2 0 0 0 0 0 0 0 0 0 1 0 0 0 0 0 0 0 1 1 1 0 0 0 0 1 1 0 1 1 0 0 0 0 1 0 0 2 0 2 0 0 1 0 1 1 1 1 0 2 0 1 0 0 0 0 1 2 1 1 0 1 1 1 2 0 1 1 0 1 0 1 2 0 1 0 2 1 1 0 0 0 0 1 2 1 1 1 0 0 0 1 1 1 2 0 1 0 1 0 1 1 1 1 1 0 1 1 1 2 2 0 0 0 0 1 0 1 1 0 0 1 0 2 1 0 2 2 1 0 0 0 0 2 0 0 0 0 0 0 2 1 2 0 1 1 2 1 1 1 0 1 1 0 0 0 0 2 0 1 0 1 0 1 0 0 0 2 0 1 1 1 1 0 1 0 0 0 0 0 0 1 0 0 0 0 1 1 0 1 0 2 1 1 0 0 0 0 0 0 0 1 0 0 1 1 1 0 1 1 1 0 1 1 1 0 0 0 2 0 0 0 1 0 0 0 1 1 0 0 1 2 0 0 1 0 0 0 2 0 1 0 1 1 2 0 0 1 1 0 1 0 0 0 0 2 1 1 0 2 0 2 2 0 0 0 1 0 0 2 1 2 0 0 1 0 1 0 0 2 1 1 2 0 1 0 2 1 1 1 1 1 0 1 0 2 0 0 0 0 1 0 1 1 1 0 0 0 2 1 2 2 2 1 1 1 0 1 0 0 0 2 0 0 0 2 2 0 1 1 0 0 0 0 0 0 1 0 2 2 1 0 0 0 0 0 1 1 2 0 0 0 0 0 0 0 0 1 0 1 0 1 0 1 1 1 1 0 0 1 1 2 1 2 1 0 2 1 1 1 1 1 0 0 0 1 0 0 0 1 0 1 1 2 1 1 2 1 2 0 0 1 0 0 0 1 1 2 1 1 1 0 1 1 1 0 1 1 1 2 0 2 1 1 1 1 1 2 0 0 1 1 1 0 0 0 2 1 0 1 0 0 0 0 0 0 1 0 0 0 1 0 0 0 0 0 0 1 1 0 1 0 1 0 0 0 0 0 0 0 1 0 2 0 0 0 2 0 0 2 0 1 1 1 1 1 2 1 0 1 0 0 0 2 2 0 0 1 1 1 1 1 0 0 0 2 0 0 2 1 0 0 0 2 1 1 1 0 1 1 0 2 2 0 2 0 0 2 0 0 1 1 0 0 0 1 0 1 0 0 1 0 0 1 0 1 1 2 0 0 0 0 0 0 2 0 0 0 1 0 1 1 1 1 0 0 0 0 1 1 1 0 2 1 0 0 1 1 0 0 0 0 2 0 0 0 1 2 0 2 2 0 0 2 0 0 1 1 0 1 1 1 2 1 1 2
87 0 0 0 1 0 1 1 0 0 0 1 0 0 0 0 0 0 0 0 2 0 1 1 1 1 0 0 1 2 2 0 0 1 1 0 1 1 0 1 1 0 0 0 0 0 0 0 1 0 0 0 1 1 1 1 0 1 1 1 1 1 0 1 1 1 1 0 0 0 0 0 2 1 1 1 0 2 2 0 1 2 1 0 1 0 0 1 0 2 0 0 2 1 0 0 0 1 1 1 0 0 0 0 2 0 2 0 1 1 0 2 2 1 2 1 1 0 0 2 2 1 2 2 0 2 0 2 0 2 2 0 0 0 1 1 0 0 0 0 1 1 0 0 0 0 0 0 0 1 0 1 1 0 0 0 0 1 0 1 1 0 0 1 1 2 0 1 1 1 0 1 1 1 0 0 0 1 0 1 1 2 0 2 0 0 2 1 0 0 1 1 0 1 2 2 1 0 0 0 0 0 0 1 1 1 1 1 1 0 1 0 1 0 0 0 0 1 0 0 0 0 0 0 0 2 2 0 0 0 0 0 0 0 1 0 1 2 0 1 0 1 1 0 0 2 1 0 1 1 1 1 0 0 0 0 0 0 0 0 0 0 0 0 0 0 0 0 2 1 0 2 0 0 0 0 1 1 1 0 1 1 1 0 0 0 2 2 1 2 2 0 1 1 1 1 1 0 0 1 0 0 2 0 0 0 1 2 1 0 0 1 1 0 2 0 0 0 0 0 1 1 0 1 2 0 0 1 2 2 0 2 1 0 0 0 0 2 0 0 0 0 0 0 0 0 2 2 2 0 0 0 0 0 0 1 0 0 1 0 1 1 1 1 1 2 0 0 1 1 1 2 0 2 0 0 0 2 0 0 1 0 0 2 0 1 0 1 1 0 0 0 0 0 2 1 1 0 0 0 0 0 1 0 0 0 0 1 0 1 0 1 2 2 0 1 1 1 0 0 0 1 1 1 0 1 1 1 1 1 0 2 0 0 1 0 1 0 0 0 2 0 1 1 1 1 1 0 0 0 0 0 1 2 1 1 0 2 2 2 0 0 0 0 0 1 0 1 1 1 0 1 2 0 0 1 0 0 0 0 1 1 2 2 0 1 1 1 0 1 1 0 0 1 2 0 2 2 2 2 0 0 1 1 1 1 1 0 1 1 1 0 0 1 0 1 0 2 0 2 1 0 1 1 0 1 0 0 0 2 0 1 1 0 1 0 2 0 1 1 1 1 1 0 0 0 0 0 2 0 0 0 0 0 2 2 0 0 0 0 0 0 1 2 0 0 2 0 1 1 0 0 0 0 0 0 1 2 0 1 1 0 1 1 1 0 0 0 0 0 0 0 0 0 0 0 0 0 0 0 1 0 0 0 2 2 1 0 2 2 1 0 0 0 2 0 0 0 0 0 0 0 0 1 0 0 2 2 0 0 0 0 0 0 1 2 0 0 1 2 2 1 0 1 2 0 2 0 0 0 0 1 1 1 0 2 0 2 2 0 0 0 1 0 2 2 1 2 1 0 1 0 0 0 0 1 1 1 1 0 1 2 2 0 0 2 0 0 0 0 0 0 0 2 1 1 0 0 0 0 0 0 0 0 1 1 1 1 2 1 1 1 0 1 0 0 0 2 1 1 0 0 0 1 1 1 1 1 0 1 0 0 0 1 1 1 1 0 0 2 1 1 1 1 1 0 0 0 0 1 1 1 0 1 0 1 0 0 0 0 0 0 2 2 0 0 2 0 1 1 0 0 0 1 1 0 1 1 1 1 2 2 1 1 1 1 1 2 2 2 0 0 2 2 2 0 0 1 0 0 0 1 1 1 1 1 2 1 0 2 1 0 0 1 1 1 1 2 1 1 1 1 0 2 0 0 1 1 1 0 0 0 0 2 2 2 0 0 0 0 0 0 0 0 0 0 0 0 0 0 0 0 0 2 0 1 1 0 0 0 1 2 0 0 0 0 2 0 1 0 0 0 1 1 0 0 0 0 0 0 1 1 2 0 0 0 0 0 0 2 2 0 0 0 2 1 1 0 2 2 0 2 1 1 2 1 1 0 0 0 0 0 1 0 1 1 0 1 2 0 1 1 0 1 0 0 1 2 0 0 1 0 0 1 1 1 0 0 1 0 0 0 1 1 0 0 0 0 0 1 1 0 2 0 0 0 0 1 0 1 0 1 0 0 2 2 2 1 2 0 1 1 0 0 1 0 0 1 2 0 2 2 0 1 0 0 0 0 0 1 1 1 0 2 0 1 0 0 0 0 0 0
88 0 0 0 0 1 2 1 0 0 0 0 1 1 0 0 0 0 1 1 1 0 0 0 2 0 1 0 2 2 2 2 0 1 0 0 2 1 0 1 0 1 0 0 0 0 2 1 0 0 0 0 1 2 0 0 0 0 2 0 2 2 0 0 1 1 1 0 0 0 0 1 2 2 2 2 0 2 2 0 2 2 2 1 1 0 0 0 0 2 0 0 1 0 0 2 0 1 1 1 1 0 0 0 2 1 2 1 1 0 0 2 0 1 0 0 1 0 0 2 2 0 1 1 0 1 0 1 0 0 1 0 0 0 0 0 0 0 0 0 1 1 0 0 0 0 0 0 0 2 0 1 1 0 1 0 0 1 0 0 1 0 0 1 1 2 1 2 0 0 0 1 1 1 0 0 0 1 0 1 1 0 1 1 0 0 1 0 0 0 0 1 0 0 0 0 0 0 0 0 0 0 0 0 2 0 0 1 1 0 1 1 2 0 1 0 1 0 1 1 0 0 0 0 0 1 1 0 0 0 0 0 0 0 1 0 0 2 0 2 0 0 1 0 0 2 0 0 1 1 1 0 0 0 0 0 1 0 1 0 1 0 0 1 0 0 0 0 2 0 0 2 2 0 0 2 2 2 2 2 0 1 2 2 2 0 1 1 0 2 0 0 1 0 2 0 2 2 0 2 0 0 2 1 0 0 1 2 0 1 0 1 1 0 2 0 0 1 1 1 1 2 2 0 2 0 1 0 1 1 0 0 0 0 0 0 0 1 1 0 0 1 1 0 0 0 1 1 1 0 0 2 0 1 0 0 2 1 0 1 1 1 2 0 2 1 0 0 1 1 1 1 0 2 0 0 0 2 1 2 1 0 0 1 0 1 0 1 1 0 0 0 1 0 1 1 1 1 0 0 0 0 0 2 1 0 0 0 0 0 0 0 1 1 1 2 0 1 1 0 0 0 1 0 0 1 0 0 0 1 0 0 0 2 0 1 0 1 0 0 1 1 2 0 1 1 0 0 0 0 0 1 0 2 2 0 1 0 0 1 2 0 1 1 0 1 0 2 2 1 0 1 2 0 2 0 1 0 0 0 0 1 1 1 0 1 0 0 1 0 2 0 1 2 2 0 2 1 1 1 1 1 1 1 1 0 2 0 0 2 0 0 0 1 0 0 0 2 1 2 2 0 2 2 0 0 0 1 1 1 2 0 2 1 2 1 2 0 1 0 2 2 2 1 1 0 0 1 1 0 0 0 0 1 2 1 0 2 0 0 1 0 1 1 0 1 0 0 0 0 0 1 1 0 0 0 1 0 0 0 0 0 1 0 1 0 1 1 1 1 0 0 1 0 0 0 0 1 0 0 1 1 0 1 2 2 2 0 1 1 2 0 0 2 0 0 0 0 1 0 0 0 0 1 0 0 2 2 0 0 1 0 0 0 1 2 0 1 0 0 1 0 0 1 2 0 2 0 0 0 0 1 1 1 0 1 0 1 1 1 1 1 0 1 1 1 1 2 1 0 0 0 1 0 0 2 1 0 2 0 1 0 2 1 0 0 2 1 0 0 0 0 0 1 0 0 0 0 1 1 1 0 1 1 1 2 1 0 1 0 0 0 0 2 0 1 0 1 1 1 0 1 0 0 1 2 0 1 0 1 0 0 0 1 1 1 1 0 0 0 0 0 0 0 1 0 1 1 0 1 1 0 0 0 0 2 2 0 0 0 0 0 1 1 0 0 1 1 1 2 1 0 1 1 1 1 2 1 1 1 1 1 0 0 0 2 0 2 1 2 0 1 2 0 1 0 0 1 0 0 1 2 1 2 1 1 1 0 1 2 2 0 1 0 2 0 2 2 2 1 1 1 0 2 0 0 0 1 2 0 1 1 0 1 0 1 0 2 0 0 0 1 0 0 0 0 0 1 0 0 0 0 0 1 1 0 1 0 1 1 1 1 1 0 1 0 2 1 2 0 0 0 2 1 0 0 0 1 1 1 2 0 2 0 0 0 1 0 0 2 1 0 2 0 2 2 2 0 0 2 0 2 1 1 1 1 0 0 0 0 0 0 0 0 1 1 0 0 0 0 0 0 0 1 0 0 1 0 0 0 0 0 0 1 1 1 0 0 1 1 0 0 0 0 0 0 0 0 0 0 2 0 1 1 0 0 2 2 0 2 0 1 2 0 2 1 2 0 0 0 0 0 0 0 1 1 1 0 0 0 0 0 0 1 1 0 0 0 1 2 0 0 0 2 1 0 0 0 0 0 2 0
89 0 0 0 1 1 2 1 0 0 0 1 0 1 0 0 0 0 1 1 1 1 0 0 2 0 1 0 1 1 1 0 1 2 0 0 2 2 0 1 0 1 0 1 0 1 2 0 2 0 0 0 0 0 1 1 0 0 1 2 0 0 0 1 0 0 0 0 0 0 0 0 2 2 0 2 2 1 1 0 1 2 2 1 1 1 0 1 1 2 0 1 1 0 0 1 0 2 1 1 2 1 1 0 2 0 2 0 1 1 0 1 0 2 1 2 2 0 1 1 1 0 2 2 0 0 0 1 1 0 0 0 0 0 0 0 0 0 0 0 2 1 1 0 1 1 1 0 0 0 0 1 1 0 0 0 0 1 0 1 2 1 0 1 2 2 1 1 1 0 0 0 1 1 2 0 0 0 0 0 0 1 2 2 0 0 2 1 0 0 0 1 2 0 2 2 2 0 0 0 0 0 1 0 1 0 1 1 2 1 1 2 2 0 1 1 1 0 0 0 0 0 0 0 0 1 1 1 1 1 1 1 0 0 0 0 0 2 0 1 0 1 2 0 0 1 0 0 1 1 1 1 0 0 0 0 0 0 0 0 0 0 0 0 1 0 0 0 2 0 1 1 0 0 0 0 0 0 0 0 0 2 1 1 2 1 2 2 1 2 2 1 2 0 2 0 2 2 0 2 0 0 2 0 0 0 1 2 0 1 0 1 2 1 1 0 1 1 1 1 1 1 2 0 1 0 0 1 1 1 0 1 0 0 0 0 0 1 1 1 0 1 1 0 0 0 2 0 1 0 0 0 1 0 1 1 1 1 0 0 0 0 1 0 1 0 0 2 2 0 2 2 1 2 0 0 0 2 1 2 0 0 0 0 2 1 0 0 0 0 0 0 1 0 1 1 0 1 1 1 0 1 0 0 0 1 0 0 0 0 0 0 0 0 1 1 1 0 0 0 0 2 0 0 1 2 1 0 0 0 1 1 0 2 0 0 0 0 0 0 1 1 0 1 2 2 2 0 1 1 1 0 1 1 2 1 1 2 1 1 1 0 0 0 0 2 0 1 2 0 1 1 2 0 1 1 0 1 1 0 1 2 1 1 0 1 0 0 0 0 0 1 0 0 1 0 0 2 2 1 1 0 2 0 2 0 0 0 0 1 1 0 1 1 1 0 0 2 0 1 1 0 1 1 0 0 0 0 0 2 0 1 0 0 0 0 2 0 1 2 1 1 1 1 1 2 0 2 0 0 0 0 0 2 0 0 0 1 0 0 0 0 1 2 0 1 1 0 0 0 0 2 0 0 0 0 0 1 0 1 0 0 2 1 1 1 1 0 0 0 0 0 0 1 1 0 1 0 0 0 0 1 0 1 2 2 1 0 0 0 0 0 0 1 0 1 1 0 1 1 1 1 0 0 0 1 1 1 0 0 1 0 1 0 0 0 0 0 1 2 1 1 0 2 2 0 2 0 0 0 0 1 0 1 0 2 0 0 0 0 0 0 0 1 0 1 1 2 0 0 0 0 0 0 0 2 2 1 1 0 0 1 2 0 0 2 1 1 1 0 1 0 0 2 0 1 0 0 2 2 1 0 0 0 0 2 1 2 1 0 0 0 1 1 0 0 1 0 0 0 0 0 2 0 1 1 1 0 1 0 1 1 0 1 2 2 1 0 0 0 0 0 0 0 0 1 0 1 0 1 1 1 0 1 0 0 0 0 0 0 0 0 1 1 0 0 1 2 1 2 1 0 2 0 0 1 1 0 2 2 2 2 0 0 1 0 1 1 1 2 1 1 2 0 2 0 0 0 1 0 1 0 1 2 1 0 1 0 0 2 2 1 1 1 1 2 0 1 2 1 1 0 1 2 0 0 1 1 1 1 0 0 0 0 0 1 0 1 0 0 0 0 1 0 0 0 1 1 0 0 0 0 0 1 1 0 1 0 0 0 1 1 0 0 0 0 1 0 1 0 0 0 1 1 0 0 0 1 2 2 2 0 2 0 0 1 0 1 0 2 2 0 1 1 1 0 1 0 0 0 1 2 1 1 1 1 1 2 0 0 0 0 0 1 2 1 0 2 2 1 1 1 0 2 0 0 0 1 0 0 2 0 1 1 0 1 1 0 0 0 0 0 1 2 0 0 0 0 0 0 2 0 1 0 1 0 1 2 1 2 0 1 0 0 0 1 1 0 1 0 0 0 0 0 0 0 1 0 1 0 0 0 0 0 0 0 0 0 0 0 0 0 1 2 0 0 1 0 2 0 0 1
90 0 0 0 0 0 0 2 0 0 0 0 1 1 0 0 0 0 1 0 1 0 0 1 1 0 1 0 2 2 2 1 2 1 1 1 2 1 0 0 0 0 0 0 0 0 1 0 2 0 0 1 1 1 0 0 0 0 1 0 0 2 0 0 0 1 0 0 0 0 0 0 2 1 1 1 0 0 0 1 0 2 2 1 1 0 0 0 0 2 0 1 0 0 0 0 0 0 0 0 2 0 1 1 2 0 2 1 0 1 0 1 0 0 1 1 1 0 1 1 1 1 2 2 0 0 0 2 0 2 1 1 1 0 1 1 1 0 0 0 0 2 0 0 1 1 0 0 0 0 0 0 0 0 1 0 0 1 1 1 1 0 0 2 1 1 1 0 1 1 1 0 1 1 1 0 0 0 0 0 0 0 1 2 1 1 1 0 0 0 0 0 0 1 1 1 1 0 1 0 0 1 1 0 1 0 2 0 2 1 0 2 1 0 0 0 0 1 0 0 2 2 0 1 1 0 0 0 0 0 0 0 0 0 2 0 0 2 0 1 0 1 1 0 0 1 0 0 0 0 0 0 0 1 1 0 0 0 0 0 0 0 1 1 0 0 0 0 2 1 0 2 0 1 0 0 0 1 2 1 0 2 0 1 1 1 1 0 0 1 0 2 0 0 1 0 1 0 0 0 0 0 1 0 0 0 1 2 0 0 0 0 2 0 0 0 0 1 0 0 1 1 0 1 2 0 0 1 0 0 0 1 0 0 0 0 0 1 1 0 0 0 0 0 0 0 1 0 0 2 2 0 0 0 0 1 0 0 0 2 2 2 1 0 1 0 0 0 2 0 2 2 1 2 0 1 0 2 1 2 1 0 0 1 0 0 0 0 0 0 0 0 1 0 2 1 1 0 1 1 1 1 0 1 1 0 0 0 0 0 0 0 0 0 2 2 0 1 0 0 0 1 0 0 0 1 0 0 0 0 2 1 1 1 1 0 0 1 0 0 2 0 1 1 1 1 0 0 0 0 0 0 1 2 1 1 0 2 1 2 1 0 0 0 1 1 0 1 2 0 1 2 1 2 0 0 0 1 0 0 0 2 2 0 2 2 0 1 0 1 0 0 0 1 0 0 2 1 1 2 0 1 1 1 1 1 2 1 0 0 0 0 0 0 0 0 0 2 0 1 0 1 2 2 1 0 0 0 0 2 0 0 0 0 0 1 1 1 1 1 0 0 1 0 0 1 0 1 1 0 0 0 0 2 1 0 0 0 0 1 0 0 0 2 1 0 2 1 1 1 0 0 1 0 1 0 1 2 0 1 1 1 1 1 1 0 0 1 0 0 0 0 0 0 0 0 0 0 1 0 2 1 0 0 1 2 0 0 2 2 1 0 0 2 0 2 2 0 0 0 1 0 0 0 0 0 2 1 0 0 0 1 0 1 2 1 0 1 1 1 1 1 0 1 2 0 0 0 0 1 0 2 2 0 0 2 0 1 1 0 0 0 1 2 0 0 1 2 1 0 0 0 0 0 0 2 1 0 2 0 1 1 2 0 0 2 0 1 1 0 0 1 0 0 1 0 0 0 1 2 1 0 0 0 1 1 1 2 1 0 0 0 0 1 1 2 0 0 2 2 0 0 0 0 1 0 0 1 0 1 0 0 0 0 0 0 1 0 0 0 0 0 0 0 0 0 0 0 0 0 0 0 1 0 0 1 1 0 1 0 0 0 2 1 0 0 2 1 2 1 0 0 2 0 0 1 0 1 1 1 0 0 0 0 0 2 0 2 2 2 0 0 2 0 2 0 1 0 0 1 0 2 1 2 1 2 1 1 0 2 1 0 1 0 0 1 1 2 2 2 2 1 1 1 0 0 0 1 0 1 0 0 0 1 0 2 0 1 0 0 0 1 1 0 1 1 0 0 0 0 0 0 0 2 0 0 0 0 0 0 1 1 1 0 1 1 1 0 2 0 0 0 0 1 0 1 0 1 1 1 2 0 1 0 0 0 0 1 0 1 1 0 1 0 2 2 2 0 0 0 1 2 1 1 2 1 0 1 0 2 0 0 1 0 1 1 0 0 2 0 0 2 0 1 1 0 0 2 0 0 0 0 0 1 0 1 1 1 0 0 1 0 2 0 0 0 0 1 1 1 0 0 2 0 0 0 0 2 2 0 1 0 0 0 0 0 0 0 2 0 0 0 0 0 0 2 0 0 1 0 0 0 0 0 0 0 0 0 0 2 1 1 0 2 0 0 0 0 1 0 0 0
91 0 0 0 0 0 0 1 1 0 1 0 0 1 0 0 0 0 2 2 0 0 0 0 2 0 1 0 1 2 2 1 1 2 0 0 0 1 0 2 2 0 0 0 1 0 1 0 2 0 0 1 0 0 1 0 0 0 1 2 0 0 0 1 0 0 0 0 0 0 0 1 1 2 1 2 1 0 0 0 0 1 1 1 2 0 0 0 0 2 0 0 1 0 0 0 0 0 0 0 1 0 0 0 2 1 2 1 1 0 0 2 2 2 2 2 2 0 2 0 0 0 2 2 0 0 0 2 1 1 1 1 0 0 0 0 0 0 0 0 1 1 1 0 1 1 0 0 0 0 0 1 1 1 0 0 1 1 2 1 1 2 0 0 1 2 0 1 1 2 1 1 0 2 0 0 0 0 0 0 0 0 1 2 0 0 2 2 1 1 0 2 0 2 2 1 2 0 0 1 1 0 0 0 1 0 2 0 0 0 1 1 2 0 2 0 0 0 1 1 0 0 0 0 0 2 1 1 0 0 1 2 0 0 0 0 0 2 0 0 0 1 1 1 0 2 0 0 0 0 0 1 0 0 0 1 0 0 0 0 0 0 1 1 0 0 1 0 1 1 0 1 0 1 0 0 0 1 2 1 0 2 1 1 2 1 1 1 1 1 1 0 2 0 2 0 2 0 0 1 0 1 2 1 1 0 0 2 0 0 0 1 1 1 1 0 0 0 0 0 1 2 2 0 2 0 0 0 1 1 0 1 0 0 0 0 0 0 2 0 0 0 2 0 0 0 1 1 1 0 0 1 0 0 0 2 0 1 0 2 2 2 1 0 1 1 0 1 2 0 2 2 0 2 1 0 0 1 0 1 0 1 0 0 2 1 0 1 1 0 0 0 0 2 2 0 1 1 1 1 0 2 0 1 1 1 0 0 0 0 0 0 2 2 0 2 0 0 1 0 0 1 0 0 0 2 0 0 0 0 0 0 0 2 0 1 0 1 1 0 0 0 2 0 0 2 0 0 0 0 0 0 0 2 1 0 1 1 1 2 1 0 1 1 0 1 0 0 2 0 0 1 2 1 1 0 2 1 0 0 0 1 2 2 0 0 0 0 0 0 0 0 0 2 0 0 1 2 2 1 1 0 1 1 1 1 1 0 0 2 0 0 0 2 0 0 0 2 0 1 1 0 2 2 0 1 1 2 2 0 2 0 1 0 0 0 1 1 2 1 0 0 1 1 1 1 0 1 1 0 0 0 0 2 0 0 0 0 0 1 1 0 0 2 1 0 2 0 0 0 0 0 0 0 0 1 2 1 0 0 1 0 1 0 0 0 0 1 0 0 0 0 1 0 0 0 0 0 0 0 1 0 1 0 1 2 1 0 2 1 0 0 0 1 0 1 1 0 0 0 1 0 1 2 0 0 1 1 0 0 0 0 0 0 2 1 0 0 1 2 1 1 0 1 2 0 1 0 0 0 0 1 1 1 0 2 0 1 0 0 0 0 2 1 1 1 2 1 1 1 0 1 0 0 0 2 2 1 1 0 0 0 2 1 1 1 1 0 0 1 0 1 0 1 1 0 0 0 1 0 0 1 0 0 0 2 2 2 2 1 2 1 0 1 0 0 0 1 1 1 0 0 0 0 2 1 0 1 1 1 0 0 0 1 1 1 1 0 0 1 0 0 0 0 0 1 0 0 0 1 1 1 0 0 0 1 0 1 1 1 1 1 2 0 0 0 2 1 2 1 0 0 2 0 0 0 1 1 0 0 0 1 0 0 0 0 0 1 2 2 1 0 2 1 2 0 1 0 0 1 0 2 0 1 2 2 1 0 0 0 0 0 1 1 1 1 1 2 2 2 1 2 1 1 0 0 0 0 1 1 1 1 0 1 1 1 1 1 0 0 0 0 1 0 0 0 1 1 1 1 0 0 0 2 0 0 0 1 0 0 2 2 0 0 0 1 2 1 1 0 0 0 0 2 0 0 0 0 1 1 1 0 2 0 0 1 0 2 0 2 2 0 1 1 2 2 2 0 0 0 0 1 2 2 1 1 0 2 0 0 0 0 1 0 1 1 0 0 0 0 0 0 0 1 1 0 1 1 0 0 0 0 1 1 0 1 1 1 0 0 0 0 1 2 1 1 1 0 0 0 0 1 2 0 0 0 0 1 0 1 1 0 1 0 2 1 2 0 1 0 0 0 1 1 0 0 1 1 1 0 1 1 0 0 0 0 0 1 0 0 0 0 0 1 0 0 0 1 2 1 1 2
92 0 0 0 0 0 0 2 0 0 0 2 0 0 0 0 0 0 0 0 2 0 0 2 0 0 0 0 1 2 2 1 0 1 0 0 1 1 0 0 0 0 0 0 0 1 0 0 0 0 0 1 0 0 1 0 0 0 2 1 1 2 0 0 0 0 0 0 0 0 0 1 1 2 1 2 1 1 1 0 1 1 2 0 0 0 0 0 0 2 0 0 2 0 0 1 0 0 0 0 2 0 0 0 2 2 2 1 1 0 0 1 0 1 0 0 1 1 0 1 1 0 2 2 0 2 0 1 1 0 0 0 1 0 0 0 1 0 1 0 0 2 0 0 2 1 0 0 1 1 0 0 0 0 0 0 1 1 0 2 1 1 2 0 1 1 0 2 0 1 1 0 0 2 0 0 0 1 0 0 0 1 1 2 0 0 2 2 0 0 1 2 1 0 2 2 2 0 0 0 0 0 0 0 0 1 1 1 1 0 0 1 2 0 2 1 1 0 0 0 0 0 0 0 0 0 0 0 0 0 0 0 0 0 1 0 0 1 0 1 0 0 2 1 0 2 0 0 0 0 0 0 0 0 0 0 1 1 0 0 0 0 1 1 0 0 0 0 1 0 0 2 1 0 0 0 0 0 2 1 1 1 2 1 1 0 2 0 0 1 0 0 2 0 2 0 2 1 0 1 0 1 1 0 0 0 0 2 0 1 0 1 2 0 0 0 1 2 0 0 2 1 1 1 1 0 0 1 0 1 0 1 1 1 0 1 0 1 1 1 0 1 2 1 1 0 1 0 1 1 1 0 1 0 1 0 0 1 0 1 1 2 2 0 2 0 0 0 1 1 1 1 1 2 0 2 0 2 0 2 0 1 0 0 1 0 0 0 0 1 0 0 0 0 2 1 1 1 0 0 0 0 0 2 1 0 0 1 0 1 1 1 0 0 1 2 0 0 0 0 1 2 0 1 0 2 0 0 0 0 1 0 0 2 0 2 0 0 0 0 1 1 1 1 2 2 1 1 1 0 0 1 0 2 1 1 0 2 1 0 2 0 0 0 0 1 1 0 2 0 1 1 2 0 1 0 2 0 0 0 1 1 0 0 0 1 0 1 0 1 0 1 0 1 0 0 2 0 0 2 0 2 1 1 1 1 1 0 0 0 0 2 0 0 0 0 0 2 0 1 0 2 1 1 0 1 1 0 0 2 0 0 1 0 0 0 1 0 1 0 2 1 1 1 1 1 0 1 1 0 0 0 0 0 2 1 1 0 0 0 2 0 0 0 0 0 0 1 1 1 0 0 1 0 0 0 1 1 0 1 0 0 2 0 2 0 1 1 0 0 0 1 0 0 0 0 1 0 0 0 0 2 1 0 1 2 1 0 0 0 1 0 0 1 0 0 0 0 0 1 1 1 0 1 0 0 2 1 0 0 1 1 1 0 2 2 0 0 0 0 2 0 0 1 2 0 1 0 0 0 0 1 0 2 2 2 0 2 2 0 0 0 0 2 0 0 1 2 0 0 1 1 1 0 1 2 2 1 1 0 0 0 2 1 1 1 0 1 0 0 1 1 1 2 2 0 0 0 1 1 0 1 1 0 1 2 1 1 2 0 0 0 0 1 0 2 0 1 1 1 0 0 1 0 1 2 0 0 0 0 0 0 1 0 1 1 0 0 0 1 1 0 0 0 0 1 0 1 0 0 0 0 0 0 0 0 0 2 0 2 2 1 2 2 0 2 2 2 1 2 0 0 1 0 0 0 0 1 1 1 2 2 0 0 1 1 1 1 1 1 0 1 2 0 0 0 0 0 0 0 0 0 0 2 2 2 2 0 0 2 2 0 1 1 1 2 0 1 1 1 1 1 0 1 0 0 0 2 1 0 1 1 1 1 0 1 0 0 1 0 1 1 1 0 0 0 1 2 1 1 0 0 0 2 0 0 0 0 0 0 1 2 1 0 1 1 0 1 2 0 0 0 1 0 0 1 0 2 2 2 2 0 2 0 0 0 0 1 1 2 2 0 1 1 0 0 2 0 1 0 1 2 2 2 2 1 1 0 0 0 0 0 0 0 1 1 0 1 2 0 0 1 1 1 1 0 2 1 0 0 0 0 1 2 0 1 1 2 0 0 0 0 1 2 1 1 1 0 0 0 1 0 0 1 1 0 2 0 0 0 0 1 0 0 1 1 1 1 2 1 1 0 1 1 0 1 1 0 1 1 1 0 1 1 0 0 0 0 0 2 0 0 0 2 0 1 0 0 1 0 0 0
93 0 0 1 0 0 1 1 1 0 1 0 0 1 0 0 1 0 1 1 1 0 0 0 2 0 1 0 1 2 2 0 0 2 0 0 0 2 1 0 0 0 0 0 0 0 1 0 1 0 0 0 1 1 0 0 0 1 0 0 1 1 0 2 0 0 0 0 0 1 1 2 1 2 1 2 1 0 0 0 0 0 2 1 1 0 1 1 1 2 0 1 1 1 1 2 0 0 0 0 2 0 1 0 2 0 2 2 2 0 0 2 1 1 1 2 1 0 1 1 1 0 1 1 0 0 0 1 1 0 0 1 1 0 1 1 0 0 0 0 0 2 0 0 0 1 0 0 1 2 0 2 1 0 0 1 1 1 1 1 1 1 0 1 1 2 0 1 1 0 0 1 1 1 0 1 0 2 0 2 2 0 0 2 0 0 2 2 2 1 1 2 0 1 1 2 0 0 0 2 2 0 0 0 0 0 1 1 1 0 1 0 1 0 2 0 0 0 0 1 1 2 0 0 0 0 0 0 0 0 0 0 0 0 2 0 0 2 0 2 0 0 2 0 0 2 0 0 1 0 0 0 0 0 0 1 1 1 0 1 0 1 0 0 0 0 0 0 2 0 1 2 0 0 1 1 0 2 2 1 1 1 2 2 2 0 2 2 1 2 1 1 2 0 2 0 1 0 0 1 0 0 1 0 0 0 0 2 1 0 0 2 2 0 1 0 2 0 0 0 0 2 0 1 2 0 2 2 0 0 0 2 0 0 0 0 0 1 1 1 0 1 2 0 0 0 2 1 1 1 1 0 1 1 0 0 1 1 0 1 1 1 1 0 1 0 0 0 0 2 0 0 1 2 1 0 0 1 0 1 2 1 0 1 2 1 0 0 0 0 0 0 1 0 2 1 0 0 1 1 1 1 0 1 0 0 1 1 0 0 0 0 1 1 0 1 1 0 1 0 0 0 0 0 0 2 0 1 1 0 0 1 0 2 2 0 0 0 0 0 1 1 1 0 1 1 1 0 0 0 0 1 0 2 0 0 0 2 1 0 2 0 1 1 1 1 0 2 2 0 1 1 2 0 1 0 1 0 0 0 0 2 2 1 1 1 0 0 1 0 0 1 0 1 1 1 0 2 2 2 0 0 2 0 2 1 1 1 0 1 0 0 0 0 1 0 1 2 0 0 0 1 1 1 0 0 0 1 1 1 1 1 2 1 2 1 1 1 1 1 0 0 1 1 1 1 0 1 1 0 1 1 0 2 2 0 0 0 0 0 1 0 1 1 0 1 0 0 0 0 0 2 0 0 0 0 0 2 0 1 0 0 1 0 1 0 1 0 0 0 0 0 0 0 0 0 1 0 0 0 0 1 2 0 1 1 1 0 2 2 0 0 0 1 1 0 0 0 0 1 0 0 0 0 1 0 1 1 0 0 1 1 0 0 2 1 0 0 0 2 1 1 0 0 2 0 2 0 0 0 0 1 1 1 1 2 0 2 1 0 0 0 1 0 0 2 1 2 1 0 0 2 0 0 0 2 1 0 2 0 0 1 2 1 1 1 1 0 0 0 0 0 1 2 1 1 0 0 0 1 0 0 2 1 1 2 0 0 1 0 0 0 1 1 0 1 1 1 1 1 0 1 0 0 2 1 0 0 2 0 1 1 0 0 1 1 0 0 0 2 1 1 1 1 1 0 0 0 0 0 0 0 0 0 0 1 0 0 0 0 0 0 2 2 0 0 2 1 1 2 0 0 2 0 0 0 1 0 1 1 0 0 0 0 1 1 1 2 0 2 0 2 2 1 2 0 0 1 0 0 1 1 1 2 1 1 1 0 1 1 1 0 2 0 2 2 0 1 2 1 1 2 0 2 0 0 1 1 0 0 1 0 0 0 0 1 0 1 1 1 1 1 0 0 0 0 0 0 0 0 0 0 0 2 0 0 0 0 0 0 1 1 0 0 0 1 2 0 0 0 1 0 1 1 0 0 0 0 0 0 1 0 2 0 0 0 0 2 0 2 2 0 1 0 2 1 2 0 0 1 0 0 2 2 2 1 1 0 0 1 1 0 1 0 2 0 0 1 2 0 1 1 0 2 0 0 0 0 1 1 0 0 0 1 0 1 1 0 0 0 0 0 1 1 0 1 0 1 1 0 2 0 0 0 2 0 2 1 0 0 0 0 1 0 0 1 1 0 2 1 0 0 0 0 1 1 1 0 2 0 0 0 0 0 0 0 0 0 0 2 0 0 2 2 0 0 1 0 2 0 0 0
94 0 0 0 0 0 0 2 1 0 1 1 0 0 0 0 0 0 1 0 2 0 0 0 2 0 0 0 1 1 1 0 0 1 1 1 1 1 0 1 1 0 0 1 0 1 0 0 2 0 0 1 1 1 0 1 0 0 1 0 2 2 0 2 1 1 1 0 0 1 1 1 2 2 2 2 0 1 1 0 0 2 2 1 1 0 0 0 0 2 0 0 1 0 0 0 0 1 1 1 0 0 0 0 2 0 2 1 1 0 0 2 2 2 2 2 2 1 0 1 1 0 2 2 0 0 0 1 1 0 1 0 1 0 0 0 1 0 0 0 1 1 0 0 0 0 1 0 0 0 0 0 0 0 0 0 1 1 0 1 1 0 0 0 0 2 0 1 0 0 0 0 0 2 0 0 0 0 0 0 0 0 0 1 0 0 1 2 1 1 1 2 1 0 1 1 2 1 0 2 2 0 0 0 1 1 1 0 1 1 0 2 0 0 1 0 0 0 1 1 1 1 2 0 0 2 2 1 1 1 1 2 0 1 1 0 0 1 0 0 0 0 1 1 0 2 0 0 1 1 1 0 0 0 0 1 0 1 0 1 0 1 1 1 0 0 0 0 1 0 0 1 0 1 0 1 0 2 2 2 0 2 2 2 2 0 2 2 1 2 1 2 0 0 2 0 0 1 0 0 1 0 2 1 0 0 0 2 1 0 0 2 2 1 2 0 1 0 0 0 1 2 2 2 2 0 0 1 1 2 0 0 1 0 0 0 0 1 1 1 1 1 1 0 0 0 1 0 0 0 0 0 1 1 1 0 2 1 0 2 2 2 1 0 1 0 0 2 2 0 2 1 0 2 2 0 0 1 1 2 0 1 0 0 2 1 0 0 0 2 0 0 1 0 2 0 1 0 2 2 1 2 0 1 0 0 1 0 1 0 0 0 1 1 0 1 1 0 2 0 0 0 1 0 1 1 1 0 0 0 1 0 1 1 1 0 0 1 0 0 0 2 1 0 0 2 0 0 0 0 0 0 1 1 2 1 1 2 2 2 1 0 0 0 0 2 0 1 2 0 1 1 1 2 1 0 1 0 0 1 0 2 1 0 0 0 0 0 0 0 0 0 0 1 0 1 1 1 1 1 1 1 2 0 1 1 1 0 0 0 0 1 0 1 1 0 0 2 0 2 0 0 0 0 0 0 0 1 0 2 0 1 0 0 0 1 1 0 1 2 0 0 1 0 0 0 0 2 0 0 0 0 0 2 0 0 1 1 1 0 1 0 0 1 1 0 1 1 1 1 0 1 1 0 1 0 1 2 0 2 0 0 1 1 1 0 0 0 0 0 0 0 2 0 2 0 2 0 0 0 2 0 0 0 1 2 1 0 2 2 0 0 0 1 0 0 0 0 0 0 1 0 1 1 0 0 1 2 0 0 0 0 0 0 2 0 2 0 0 1 2 2 0 1 1 0 1 0 0 0 0 2 2 0 0 2 0 2 2 1 1 1 1 0 0 2 0 2 0 0 0 1 0 1 0 2 2 1 1 0 0 0 2 1 2 2 0 0 0 1 0 1 0 1 1 0 1 0 0 1 1 0 0 0 1 1 1 0 1 0 1 0 0 1 0 0 1 1 1 1 0 0 0 0 1 2 0 0 1 0 1 1 0 1 1 1 1 0 0 0 0 0 0 0 1 1 1 0 0 1 0 1 0 0 0 1 0 0 1 0 0 0 1 2 0 1 2 2 1 2 0 0 2 0 0 1 1 2 0 1 2 2 0 0 0 1 0 2 0 2 0 2 1 0 2 0 0 1 0 0 0 1 0 1 2 2 1 0 0 2 2 0 1 1 1 2 0 1 2 1 1 2 0 2 0 0 1 1 1 0 2 1 2 1 0 2 0 1 0 0 0 1 0 0 0 0 0 1 1 1 0 0 0 1 1 1 1 0 0 0 0 1 0 0 0 2 2 0 0 0 0 0 1 0 0 0 0 1 2 1 1 0 0 0 0 0 0 2 0 2 2 0 1 1 1 1 1 0 0 0 0 2 1 1 2 2 1 0 0 1 1 1 0 0 0 1 0 0 2 0 0 2 0 2 0 0 2 1 0 0 1 0 0 1 0 0 1 1 0 1 1 0 1 1 0 1 1 0 0 0 1 0 2 0 0 0 0 2 0 2 0 0 0 0 0 0 0 0 0 1 0 0 0 0 0 2 0 0 1 1 1 0 0 1 0 0 0 1 1 1 0 0 0 1 0 0 0 0 1 0 0 0
95 0 0 0 0 0 1 2 0 0 0 0 0 0 0 0 0 1 1 1 1 0 0 0 2 0 1 0 2 1 1 2 2 2 0 0 1 1 0 0 0 0 1 1 0 0 1 0 2 0 0 0 0 0 1 1 0 0 1 1 0 1 0 0 0 0 0 0 0 0 0 0 2 2 2 2 0 1 1 0 2 2 2 0 0 0 0 1 1 2 1 1 1 0 1 1 0 0 0 1 2 1 1 0 2 0 2 0 0 0 0 2 1 2 1 1 2 0 0 2 2 1 1 1 1 0 0 1 0 1 1 0 0 0 0 0 1 0 0 0 0 2 0 1 0 0 0 0 0 2 0 2 0 0 0 0 0 0 0 2 1 0 1 0 0 1 0 0 1 2 1 1 0 2 0 0 0 1 1 1 1 0 1 2 0 0 2 2 1 0 2 2 1 0 2 0 2 0 1 0 0 1 1 0 2 0 0 1 2 0 1 2 1 0 1 1 1 1 1 0 1 1 0 0 0 1 1 0 0 0 0 0 1 0 1 1 0 2 0 2 0 0 2 0 0 0 1 0 1 1 1 1 0 0 0 0 1 0 0 0 0 0 0 0 0 0 0 0 2 0 0 2 0 2 0 1 1 1 2 1 0 2 1 2 1 0 1 1 2 2 1 1 0 0 1 0 2 1 0 2 0 0 2 1 0 1 0 2 0 0 1 1 2 0 0 0 0 0 1 1 0 2 2 2 1 0 0 1 0 1 0 0 1 0 0 0 0 1 1 0 0 0 2 0 1 0 1 0 0 0 0 1 0 0 0 2 0 1 0 2 2 2 1 1 1 1 0 1 1 1 1 1 0 2 0 0 0 1 0 2 2 1 0 0 2 1 0 0 0 0 0 0 0 0 2 0 1 1 1 1 0 1 0 1 0 0 1 0 0 0 0 0 1 1 0 1 1 0 0 0 0 1 1 2 0 1 0 0 0 1 0 0 0 1 0 0 0 0 1 0 1 0 0 2 1 2 1 1 2 0 0 0 1 2 1 1 0 0 0 1 1 0 0 0 0 2 0 0 2 0 0 0 2 0 0 0 0 1 1 0 0 2 2 1 0 1 0 0 1 0 1 1 0 2 1 1 1 1 1 1 1 1 2 1 1 0 1 0 1 0 0 0 0 0 0 0 1 2 0 0 0 2 1 1 0 0 0 1 1 2 1 0 2 1 2 1 2 0 1 1 0 0 2 1 1 0 0 2 0 0 0 0 0 2 0 1 0 1 0 0 2 0 1 2 0 0 2 2 2 1 1 1 0 0 0 0 0 2 0 2 0 0 0 0 0 0 0 1 0 0 0 0 2 0 2 0 1 0 0 0 0 2 1 0 1 1 1 0 2 2 0 0 0 0 2 0 0 0 1 0 1 0 1 1 0 0 1 1 0 0 0 0 0 0 2 0 1 1 1 1 2 1 0 0 2 0 2 0 0 0 0 2 1 1 1 1 0 2 2 0 0 0 1 0 0 2 1 1 1 1 1 1 1 1 1 2 1 0 2 0 1 0 2 0 0 2 1 0 0 0 0 0 1 1 0 1 0 0 1 0 0 1 0 0 2 1 1 1 1 0 1 0 0 2 1 1 0 0 1 1 0 0 0 1 0 2 1 0 0 0 0 0 0 0 1 0 1 0 0 2 0 1 0 0 0 0 0 0 0 0 0 0 0 0 0 1 1 0 1 0 0 0 1 0 0 0 1 0 0 2 0 0 0 1 1 1 0 0 1 1 2 2 0 0 0 1 0 1 1 2 1 1 2 1 1 0 0 0 0 2 0 2 0 1 2 1 1 0 0 1 1 1 1 1 1 2 0 1 2 2 1 2 1 2 0 0 1 1 0 1 0 0 0 0 0 0 1 0 0 0 0 0 0 0 0 0 0 1 0 0 1 0 0 1 1 0 0 0 0 0 1 2 0 0 0 0 0 0 1 0 0 0 0 2 0 0 0 2 2 2 2 0 2 1 0 1 0 1 1 1 1 1 2 0 2 2 2 0 0 0 0 1 1 1 2 1 1 1 0 1 1 1 1 1 2 0 0 0 2 0 0 2 0 1 0 0 0 1 1 2 0 0 0 1 0 0 0 2 0 0 0 1 2 1 1 0 0 0 0 0 2 0 1 0 1 1 2 2 0 1 0 1 0 0 1 1 1 0 1 0 0 0 0 0 0 1 1 0 1 0 0 0 1 1 0 1 1 0 0 2 0 0 0 2 0 0 0 0 1 0 0 0
96 0 1 0 0 0 1 2 1 0 1 0 0 0 0 0 0 0 0 1 1 1 0 1 1 0 1 1 2 1 1 1 1 1 0 0 1 1 0 2 1 1 1 1 0 1 0 0 2 0 0 0 1 1 1 1 0 0 1 1 1 2 0 2 0 0 1 1 0 0 0 2 1 2 1 2 1 2 2 0 2 2 1 1 2 0 1 0 0 1 0 0 2 0 0 2 0 2 2 2 0 0 1 0 2 1 2 1 1 0 0 2 2 2 1 1 2 0 0 2 2 0 2 2 0 0 0 1 1 0 0 0 0 0 0 0 0 0 0 0 0 2 0 0 0 1 0 0 0 0 0 0 1 1 1 0 0 1 0 2 1 1 0 2 1 2 1 0 0 0 0 2 1 1 0 0 0 1 0 0 0 1 0 2 0 0 2 1 0 0 1 1 0 2 2 2 1 0 0 1 1 0 0 0 0 0 2 1 2 0 0 0 1 1 2 1 0 1 0 0 2 2 1 1 0 1 1 0 0 0 0 0 0 0 2 0 0 2 0 0 0 2 2 0 0 1 0 0 0 0 0 1 2 1 1 0 0 0 0 0 0 0 1 2 0 0 0 0 2 1 0 1 0 1 0 1 0 0 2 0 0 2 0 1 1 1 1 1 0 1 0 1 1 0 2 0 1 1 0 2 0 0 2 1 0 1 0 2 0 0 0 1 1 0 0 1 0 0 0 0 1 1 1 2 2 0 0 1 1 1 0 1 0 0 0 0 0 1 0 0 0 0 1 0 0 0 1 0 0 1 1 0 1 0 1 0 1 0 0 2 2 2 0 0 0 1 0 2 2 0 2 2 1 2 2 0 0 2 0 1 0 1 0 1 0 0 0 0 1 0 1 1 1 0 2 0 1 0 0 0 0 0 0 1 0 0 0 0 0 0 1 0 0 0 1 1 1 1 0 1 1 1 2 0 0 2 0 0 0 1 1 1 1 1 1 0 0 1 1 1 1 0 0 2 0 0 0 0 0 1 0 1 1 1 2 1 1 1 1 0 2 0 1 1 0 0 0 0 2 0 0 0 2 0 1 1 1 1 1 0 0 2 0 0 0 2 0 0 0 0 0 1 0 2 0 0 1 1 1 2 0 1 1 1 1 1 1 1 0 1 0 0 0 1 0 1 0 2 0 2 0 0 1 2 0 1 0 0 0 2 0 2 0 0 0 0 2 2 1 1 0 0 0 0 0 1 0 0 2 0 0 0 0 0 2 1 1 1 1 0 0 0 1 2 0 1 1 1 1 1 0 1 0 0 0 0 0 1 0 1 0 0 0 0 0 0 0 0 0 0 1 1 0 0 0 0 2 1 0 0 1 1 0 1 2 2 2 0 1 0 0 0 0 0 2 0 0 0 0 1 0 1 1 1 0 0 2 0 0 0 0 0 1 0 1 1 0 0 0 1 0 1 0 1 2 0 1 0 0 0 0 1 2 0 0 1 0 1 0 0 0 0 0 0 1 1 1 2 0 0 0 1 0 0 0 1 1 0 2 0 0 1 0 0 0 0 0 0 1 0 0 0 0 1 2 0 0 0 0 1 1 0 0 0 2 2 2 2 2 0 0 0 0 2 1 1 1 1 1 1 0 0 0 1 1 1 1 1 0 1 0 0 0 0 1 1 2 0 0 0 0 0 0 0 0 0 0 2 0 1 1 1 0 0 0 1 0 0 2 0 0 0 1 1 1 1 2 0 0 2 0 0 1 1 1 1 2 0 2 2 2 2 0 0 0 2 0 1 2 2 1 0 2 1 1 0 0 1 0 0 0 2 0 2 1 1 1 1 1 2 1 0 1 1 1 2 0 1 2 0 0 0 0 2 0 0 2 1 0 1 0 0 1 1 0 0 0 2 0 1 1 0 0 0 0 0 0 0 0 0 0 0 0 2 0 2 0 0 0 0 0 0 0 0 0 1 1 0 2 0 2 0 1 0 0 0 0 0 1 1 2 0 2 0 0 0 1 1 0 1 1 0 0 0 1 0 2 0 1 1 0 2 2 2 2 0 2 0 1 1 0 0 0 1 2 1 0 0 1 0 0 1 0 1 0 0 0 0 0 0 1 1 0 2 0 0 0 1 0 0 0 0 1 0 0 1 0 0 0 0 2 0 0 0 1 0 2 2 2 2 0 0 0 1 0 1 1 0 1 0 0 0 0 0 0 0 1 0 0 0 0 0 1 1 0 0 0 0 0 2 2 1 0 1 0 0 0 0 1 0 0 0
97 0 0 0 0 0 0 1 0 0 0 2 0 1 0 0 0 0 0 0 2 0 1 0 2 0 1 0 2 2 2 1 1 2 1 0 1 2 0 0 0 0 0 0 0 0 0 0 1 1 1 1 0 2 0 1 1 0 2 0 2 2 0 1 0 0 0 1 0 0 0 2 2 2 2 2 0 0 0 1 0 2 2 1 1 0 1 2 2 2 1 2 1 1 1 2 0 0 0 0 2 0 2 0 2 0 2 2 2 0 0 2 0 1 0 0 1 0 1 1 1 0 0 0 0 1 0 1 0 1 1 1 1 0 0 0 0 0 0 0 1 2 1 0 0 0 0 0 1 2 0 2 1 1 0 1 1 0 1 0 0 2 0 1 0 2 0 0 1 1 1 2 0 2 1 0 0 0 0 0 0 0 0 0 0 0 0 1 0 0 0 2 0 1 1 1 2 0 1 0 0 1 0 0 1 0 1 2 1 0 1 1 1 0 1 1 1 0 2 2 0 0 1 0 0 2 1 0 0 0 1 1 0 0 1 0 0 2 0 2 0 0 2 0 0 1 0 0 0 0 0 0 0 0 0 0 1 0 0 0 0 0 1 1 0 0 0 1 2 1 0 2 0 2 0 0 0 0 1 0 1 1 2 1 2 0 2 2 1 2 1 2 2 0 2 0 1 0 0 2 0 0 2 1 0 0 0 2 0 0 0 2 2 0 2 0 0 1 1 1 1 1 1 2 1 0 0 0 1 1 0 1 1 0 0 0 0 1 1 0 0 0 1 0 0 0 0 1 1 0 0 1 1 0 0 1 1 0 0 1 1 1 2 0 2 0 0 0 2 0 2 2 1 2 1 0 0 1 0 1 0 0 0 0 1 0 0 0 0 0 0 0 1 0 1 1 1 0 0 0 0 0 0 1 1 0 0 0 0 0 0 0 2 2 0 2 0 0 0 0 0 2 1 1 1 1 0 0 0 1 0 2 0 0 0 0 0 0 0 0 0 2 1 0 1 2 1 1 1 0 0 0 1 2 2 1 1 2 1 1 1 0 0 0 0 1 0 0 2 0 0 0 2 0 0 1 1 0 0 1 1 1 1 0 1 1 0 1 1 0 2 0 0 0 0 0 2 1 1 2 0 1 1 1 1 1 1 0 0 0 0 1 0 0 0 1 0 2 0 1 0 1 2 1 0 0 0 0 0 2 0 0 1 0 1 0 0 2 1 0 0 0 1 1 1 0 0 1 1 0 0 0 0 1 1 1 0 0 0 0 0 0 0 0 0 0 0 1 1 0 1 1 1 0 0 0 1 2 0 0 1 0 1 0 0 0 0 1 1 1 0 0 1 0 1 0 0 0 0 0 1 1 0 0 0 2 0 0 1 1 0 0 0 1 1 1 1 0 1 1 0 1 0 0 0 0 2 1 0 0 0 0 1 0 1 2 0 0 1 1 2 0 0 0 0 0 0 1 0 0 1 1 0 1 1 2 0 1 1 0 0 0 1 0 1 2 0 2 1 1 0 1 0 0 0 2 2 0 2 0 1 0 1 0 0 0 1 1 0 0 0 0 0 0 0 0 1 0 2 2 0 2 0 0 1 2 1 2 2 0 1 0 0 1 0 0 0 2 1 1 0 0 0 0 1 0 0 0 2 0 0 0 1 0 1 1 0 0 0 2 2 0 0 0 1 0 0 1 1 2 0 2 0 1 0 0 0 1 1 1 1 0 0 0 0 0 1 2 0 2 0 0 2 0 0 1 1 2 0 0 1 1 0 0 0 2 0 2 1 2 0 1 1 0 1 0 1 1 0 0 0 1 0 2 1 1 1 0 0 1 1 0 1 0 2 1 1 1 1 1 1 1 0 2 0 0 2 0 2 0 2 2 0 1 0 1 0 0 0 0 0 0 0 0 0 0 0 2 1 0 0 1 1 1 0 0 0 0 0 0 2 2 0 0 0 1 1 0 2 0 0 0 0 1 0 1 0 2 2 2 2 0 2 0 0 0 1 2 0 0 0 0 1 0 1 1 2 0 1 0 1 2 1 1 1 1 1 0 0 0 0 0 0 0 0 1 0 1 2 1 0 2 0 2 0 0 1 1 0 0 1 0 0 0 0 0 0 1 0 0 0 0 2 2 1 0 0 1 0 0 0 0 1 0 1 0 1 0 0 0 0 0 0 0 0 0 0 1 2 0 1 0 0 0 0 1 0 0 2 0 0 0 1 1 0 0 0 1 0 2 1 1 0 1 0 0 1 0 1 0 0 0
98 0 0 0 1 0 2 1 0 0 0 0 0 2 0 0 1 0 2 2 0 0 2 0 2 0 0 1 2 2 2 0 0 1 1 0 0 1 0 1 1 0 0 1 0 0 0 0 1 1 1 1 2 2 0 1 2 0 2 1 0 0 0 1 1 1 1 0 0 1 1 2 1 2 1 2 1 1 1 1 1 2 2 2 2 0 2 0 0 2 0 0 1 0 1 1 0 0 0 0 1 0 1 0 2 1 2 1 1 0 0 2 0 1 0 0 1 0 1 1 1 0 1 1 0 1 0 2 1 1 1 0 0 0 1 1 0 0 0 0 1 1 0 0 0 0 0 0 0 2 0 2 1 1 0 0 0 1 0 0 0 1 0 1 0 1 0 1 1 0 0 0 0 2 0 0 0 1 1 1 1 1 1 1 0 0 1 1 0 0 0 2 1 0 1 2 1 0 0 1 1 0 1 0 1 0 0 0 1 0 0 1 2 0 2 0 0 0 2 0 1 1 0 0 1 0 0 1 1 1 1 1 0 1 0 1 0 2 0 1 0 0 2 1 1 2 1 0 0 0 0 1 0 1 1 0 2 0 0 1 0 1 0 1 1 0 0 0 1 0 1 1 0 1 0 0 0 0 1 0 2 0 2 1 1 0 1 2 0 2 0 1 0 0 0 0 2 0 0 1 0 0 2 0 0 0 0 1 0 1 0 2 2 0 2 0 0 1 1 1 0 1 1 2 0 0 0 1 0 0 0 1 0 0 0 0 0 2 0 1 0 1 1 0 0 0 2 0 1 0 0 0 0 1 0 0 1 2 0 0 0 0 1 0 1 0 0 0 0 2 0 0 0 2 1 0 0 1 0 1 2 2 0 1 1 0 0 0 0 0 0 0 2 0 2 0 2 2 0 0 0 0 0 0 0 0 1 0 0 0 0 0 0 0 2 2 0 0 0 0 1 2 1 0 0 0 0 0 0 0 1 0 0 0 2 0 0 0 1 0 2 0 2 0 1 1 0 0 0 0 0 0 2 2 2 2 0 2 0 2 1 0 0 0 0 1 0 1 2 0 0 1 2 1 1 0 1 0 0 1 0 2 0 0 0 0 0 0 0 0 0 1 0 1 1 0 1 1 1 1 1 0 2 0 2 0 1 0 1 0 1 0 0 1 0 0 0 2 0 0 0 2 1 1 0 1 1 1 1 1 2 0 2 1 1 0 2 1 1 0 2 2 1 0 0 0 0 0 2 0 0 0 0 0 1 1 1 2 0 0 1 0 0 2 0 0 2 2 2 1 1 0 0 0 0 0 0 1 0 1 0 0 0 0 0 0 0 1 0 0 0 0 0 1 1 0 1 0 0 0 1 1 0 1 2 2 2 0 0 0 0 0 0 0 2 0 0 0 0 0 0 0 0 0 1 0 1 1 0 0 0 0 0 0 2 0 0 0 1 2 2 1 0 2 2 0 1 0 0 0 0 2 1 1 1 2 0 2 2 1 1 0 2 1 0 1 1 2 0 0 0 0 0 0 0 2 2 0 1 0 1 1 2 0 1 2 1 0 1 0 0 2 0 0 0 0 0 0 0 0 0 0 0 0 1 2 1 1 1 0 1 0 0 1 0 0 0 1 1 1 0 1 0 0 2 1 0 1 0 0 0 0 1 0 0 1 0 0 1 1 0 0 1 1 1 0 0 0 0 0 0 0 0 1 0 1 0 0 0 0 0 0 0 1 0 1 2 1 1 2 0 0 1 1 1 1 2 1 1 1 1 1 1 1 1 0 1 2 1 2 0 1 2 2 2 0 0 1 0 0 0 2 0 0 2 2 2 1 0 1 0 0 1 1 1 2 0 1 1 1 1 1 1 1 0 0 0 2 1 0 0 0 1 1 0 2 0 1 2 1 1 0 1 0 0 0 1 0 0 0 0 0 0 1 1 0 1 0 0 1 0 1 0 0 0 0 1 1 0 0 0 0 2 0 0 2 0 1 1 1 1 0 0 0 0 0 0 1 0 2 2 0 0 0 2 2 2 0 0 1 0 0 1 1 2 1 1 0 0 1 0 1 0 0 1 1 0 1 2 1 0 1 0 2 0 0 1 2 0 0 0 0 0 2 0 0 1 1 0 0 0 0 0 1 0 0 0 0 0 0 1 0 2 0 0 0 0 2 2 1 1 0 0 1 2 1 1 0 2 0 0 0 0 0 2 0 1 1 2 0 1 1 0 0 0 0 0 0 0 1 0 0 2 2 0 0 1 0 1 2 0 2
99 0 0 0 0 0 0 2 1 0 1 0 0 0 0 0 1 0 0 0 2 0 0 0 2 0 1 0 2 2 2 0 0 0 0 0 2 2 0 1 1 0 0 1 0 1 0 0 2 0 0 1 0 0 0 1 0 0 2 1 1 1 0 1 0 0 0 0 0 0 0 0 1 2 0 2 2 1 1 0 1 2 2 1 1 0 0 1 1 2 1 1 1 0 1 1 0 0 0 0 2 0 0 0 2 1 2 2 2 0 0 2 0 1 0 1 2 0 1 1 1 0 2 2 0 1 0 1 1 0 1 1 0 0 0 0 0 0 0 0 0 2 0 0 1 1 1 0 0 2 0 2 0 0 0 0 0 2 1 1 0 0 0 1 1 2 0 0 1 1 0 1 1 1 1 0 1 0 0 0 0 0 1 2 0 0 2 1 0 0 2 2 0 1 1 2 1 0 0 0 0 0 0 0 1 0 1 1 2 0 1 2 1 0 1 1 1 1 0 0 0 0 1 0 0 2 2 0 0 1 0 0 0 0 0 0 0 1 1 0 0 1 2 1 0 1 0 0 0 0 0 1 1 0 0 0 1 1 0 1 0 1 0 2 0 0 1 1 1 0 1 1 1 0 0 0 0 2 2 1 1 1 2 2 2 1 1 1 1 2 0 0 2 0 2 0 2 0 0 0 0 0 2 1 1 0 0 2 0 0 0 1 1 0 2 0 0 0 1 1 1 0 1 1 1 0 1 1 0 1 0 2 1 1 0 0 0 1 0 0 0 1 1 0 0 0 1 1 1 0 1 0 1 0 1 0 1 1 0 0 0 0 1 0 1 1 0 1 2 0 2 2 0 2 0 0 0 2 1 1 0 1 0 1 1 0 0 0 0 0 0 0 0 0 2 0 0 1 0 0 0 0 0 1 1 0 1 0 1 0 1 0 0 1 0 0 2 1 0 1 0 1 1 1 1 1 1 0 0 0 1 1 0 1 0 1 1 1 0 0 1 0 2 0 0 1 0 0 1 0 0 0 1 1 1 0 1 0 0 0 2 0 2 2 0 0 0 2 2 0 0 0 1 1 0 1 1 0 0 0 1 0 0 0 0 0 0 0 0 0 1 1 0 1 1 0 2 2 2 1 1 0 2 0 2 0 2 1 0 0 0 1 1 1 0 0 0 2 0 1 0 1 2 2 0 0 0 2 2 0 2 0 0 0 0 0 2 2 1 0 0 0 1 0 1 0 0 1 1 0 0 0 0 0 2 2 0 2 1 0 0 1 0 2 0 0 2 1 1 1 0 1 1 0 1 0 1 2 0 0 0 0 1 1 1 0 1 2 1 1 0 0 0 0 0 0 0 1 0 0 1 1 0 1 2 2 1 0 1 1 0 0 0 0 2 0 0 0 0 0 0 0 2 2 0 0 0 1 0 0 0 0 0 0 1 0 1 0 0 0 1 1 0 2 2 0 1 0 0 0 0 1 1 1 1 2 0 2 1 0 0 0 1 1 0 1 0 2 0 0 0 1 0 1 1 1 2 0 2 0 1 1 2 1 1 1 0 0 0 0 1 1 0 0 0 0 0 1 1 2 2 0 1 1 1 1 1 2 2 0 1 0 0 0 0 0 0 2 2 1 0 0 0 0 1 2 0 1 1 0 0 0 1 0 1 1 1 0 1 1 0 0 0 0 1 0 0 1 0 1 1 1 0 0 0 1 1 0 1 0 0 0 1 0 0 0 2 1 2 2 1 0 2 0 0 1 0 1 0 0 0 1 2 1 1 1 0 0 2 2 2 0 2 0 2 0 1 1 0 0 0 1 0 0 2 1 2 0 1 2 2 0 0 1 0 2 1 2 2 2 2 1 1 2 0 0 0 1 0 1 0 0 1 1 0 1 0 1 2 0 1 1 0 0 0 0 0 1 0 0 0 0 0 2 1 0 0 0 0 0 1 1 0 0 0 0 1 0 2 1 1 0 1 1 0 0 0 1 1 1 2 0 2 0 0 0 1 0 2 0 0 0 1 0 2 2 2 0 1 1 0 2 0 0 2 2 0 0 0 1 1 1 1 0 1 0 0 1 2 1 0 1 1 0 1 0 1 1 0 0 0 0 0 2 0 0 0 1 0 0 0 0 2 1 0 0 0 2 0 1 0 0 0 0 2 0 2 2 1 2 0 1 0 0 1 1 1 0 1 0 0 0 1 1 0 0 2 0 0 0 0 0 1 1 0 1 1 0 0 1 0 0 1 1 0 0 0 0 2 1 2 2
100 0 0 0 0 0 1 2 1 0 1 0 1 2 0 0 0 0 0 1 1 1 1 0 2 0 0 0 2 2 2 0 0 1 0 0 2 2 0 1 1 0 0 0 0 0 1 0 1 1 1 1 0 0 1 2 0 0 1 1 0 0 0 2 0 0 0 0 0 1 1 1 1 2 1 2 1 1 1 0 0 1 2 1 1 0 0 0 0 2 0 1 1 0 0 2 2 1 0 0 2 1 1 0 2 0 2 0 0 0 1 2 1 2 1 1 2 0 0 2 2 0 1 1 0 1 0 0 0 0 1 1 0 0 0 0 0 0 0 0 0 2 0 0 0 1 0 0 1 1 0 2 0 0 0 0 1 1 0 1 2 1 1 0 2 2 0 0 2 0 0 2 1 1 1 0 0 0 0 0 0 0 1 1 0 0 1 1 0 0 0 1 0 0 0 0 2 0 0 1 0 0 0 0 1 0 0 0 1 1 1 2 1 1 0 0 0 0 2 1 1 1 1 1 0 0 0 0 0 0 0 0 0 1 0 1 0 2 0 2 0 0 1 0 0 0 0 0 0 0 0 0 0 0 0 0 0 0 0 0 0 0 0 1 0 0 0 1 2 1 0 2 1 1 0 1 0 2 2 2 0 2 1 2 1 0 1 2 1 2 1 1 2 0 2 0 2 1 0 1 0 1 2 2 1 0 1 2 0 0 0 0 1 0 1 0 0 1 1 1 0 2 1 1 1 0 1 1 0 0 0 2 0 0 0 0 0 2 0 0 0 0 2 0 0 0 1 0 1 1 1 1 0 0 0 0 2 1 0 0 1 0 2 0 2 0 0 1 1 1 1 1 1 2 0 0 0 2 0 0 1 1 0 1 1 1 0 1 1 0 0 0 1 0 2 1 0 1 1 1 1 1 0 0 0 1 1 0 0 0 0 0 1 1 0 1 1 2 0 2 0 0 1 1 1 2 0 0 0 0 0 0 0 2 0 1 0 1 1 1 2 0 2 0 0 2 1 1 1 0 0 1 1 1 2 1 1 1 1 1 1 0 0 1 0 1 1 0 2 0 0 2 2 0 2 0 1 0 0 2 1 1 0 0 0 0 0 0 2 0 2 0 0 1 0 0 1 0 0 2 0 0 1 1 2 2 2 1 0 1 0 0 0 1 0 0 1 2 0 1 0 1 2 2 2 0 0 0 0 2 0 0 2 2 2 0 1 1 1 1 0 0 0 0 0 0 0 1 1 0 0 0 0 2 0 1 0 2 1 1 0 1 1 1 0 1 0 1 1 1 0 1 0 0 0 0 1 2 0 1 0 0 1 1 1 0 0 1 0 0 0 0 0 0 0 1 1 1 0 0 0 1 0 0 2 2 1 0 1 1 0 0 0 0 1 0 0 0 1 1 1 1 0 0 0 1 1 2 0 0 0 0 0 0 2 0 1 0 1 1 2 1 0 1 2 0 2 0 1 0 0 2 1 1 0 2 0 1 1 0 0 0 2 0 1 2 1 2 0 0 0 1 0 1 1 2 2 0 2 0 0 0 1 0 0 1 0 0 1 1 0 1 0 1 0 0 1 0 1 1 0 1 0 0 1 1 1 2 2 0 1 0 0 1 0 1 0 1 0 0 0 1 0 0 1 1 0 0 1 0 0 0 1 0 1 2 1 0 0 0 0 0 0 0 0 0 0 0 0 0 0 0 0 1 0 0 0 0 1 0 0 0 0 1 0 1 1 0 0 2 0 0 1 0 0 0 0 1 0 0 0 0 0 0 0 2 0 2 1 2 0 1 2 1 1 0 0 0 0 0 1 1 1 2 1 1 2 0 0 2 2 0 1 0 2 1 1 1 1 1 0 1 1 2 0 0 1 1 2 0 1 1 1 0 0 2 0 1 1 0 1 0 2 0 1 1 0 1 0 0 0 0 0 2 0 1 0 0 0 0 0 2 0 0 0 0 1 1 2 0 1 0 1 1 0 0 0 0 0 1 0 0 2 0 0 1 0 1 0 2 2 0 1 0 1 1 2 0 0 1 1 2 2 2 2 0 0 1 0 0 0 0 0 0 0 2 0 2 2 2 0 2 0 1 0 0 0 2 0 0 1 0 2 2 0 2 2 1 0 0 0 0 2 1 1 1 0 1 0 0 0 0 1 0 1 0 1 2 2 1 1 0 0 0 2 2 2 0 1 0 0 0 0 0 0 2 0 0 2 1 1 0 1 1 0 0 0 0 0 1 0 0 1 2 1 0 0 1 2 0 0 1
101 0 1 1 1 0 2 1 1 1 2 0 1 2 0 0 0 0 1 1 1 1 0 0 2 0 2 1 2 1 1 1 0 1 0 0 1 1 0 1 0 1 1 1 1 1 0 0 2 0 0 0 1 2 0 0 0 0 1 1 1 2 0 0 0 1 0 0 0 1 1 0 1 2 1 2 1 1 1 1 1 2 1 1 2 0 0 1 1 2 0 1 1 1 1 1 0 1 0 0 1 0 1 0 2 0 2 1 1 0 0 2 2 1 2 1 1 0 1 1 1 0 1 1 0 1 0 2 1 1 1 0 0 0 0 0 0 0 0 0 1 1 0 0 0 0 0 0 1 1 0 1 0 0 0 0 0 0 1 1 2 0 1 1 1 1 0 1 1 0 0 2 1 1 1 0 1 1 0 1 1 1 0 2 0 0 2 1 1 0 1 1 0 0 1 1 1 0 1 0 0 1 0 1 1 0 2 1 2 0 1 1 1 0 2 0 0 0 0 0 1 1 0 0 0 0 0 1 0 0 0 0 1 0 1 1 0 2 0 2 0 0 2 0 0 0 0 0 0 0 0 0 0 0 0 0 1 0 0 0 0 0 0 0 0 0 0 1 1 1 0 2 0 1 0 0 1 1 2 1 0 2 2 2 2 0 2 1 0 1 0 0 0 1 1 1 0 0 1 1 0 0 0 0 0 0 0 2 1 0 0 0 2 1 1 0 0 1 1 1 1 1 1 2 1 0 0 1 0 0 0 0 0 0 0 0 0 1 1 1 0 1 1 0 0 0 1 0 0 0 0 2 1 1 1 0 2 0 0 0 0 0 2 0 2 0 0 1 1 1 1 1 1 2 1 0 0 1 1 2 0 0 0 2 1 0 0 0 0 1 1 2 2 0 2 0 2 0 0 0 0 0 0 1 1 0 0 1 0 0 1 0 1 1 1 2 0 0 0 0 0 2 1 1 1 2 1 0 0 0 1 0 0 0 1 0 0 2 1 0 2 0 1 1 1 2 0 0 0 2 2 0 0 2 0 0 0 1 0 1 1 0 0 1 0 0 0 1 2 0 0 0 0 2 0 0 1 0 0 0 1 1 1 0 0 0 0 0 1 0 1 1 0 1 0 0 2 1 1 1 1 1 2 1 2 1 1 0 0 2 0 0 0 0 0 0 1 1 0 1 1 1 2 2 1 0 0 0 0 2 0 2 2 1 1 1 2 0 1 1 0 0 2 2 2 0 0 1 1 0 1 1 1 2 1 0 1 0 0 0 1 0 2 2 0 2 0 1 1 1 0 2 1 0 0 0 1 0 0 0 0 0 2 1 2 0 1 2 0 0 1 0 0 0 0 0 0 0 0 0 0 2 1 0 2 2 1 0 0 0 0 0 0 1 1 0 0 0 0 0 0 0 0 0 0 0 2 2 0 0 0 1 0 0 2 0 0 1 0 2 0 0 0 2 2 0 2 0 1 0 0 1 1 1 1 2 0 1 1 0 0 0 0 2 0 0 1 2 1 0 1 1 0 0 0 1 1 1 1 0 0 0 2 1 1 1 1 1 1 0 1 0 0 1 0 1 0 0 2 2 0 2 0 0 1 1 1 2 2 0 0 0 0 2 0 0 0 1 2 2 0 0 0 0 2 2 0 0 0 0 0 0 0 0 1 1 2 0 0 1 0 0 0 0 0 0 0 0 0 0 0 0 0 1 0 0 0 0 1 0 0 0 1 1 0 1 2 1 2 1 0 0 2 0 0 1 1 2 0 0 0 0 1 1 1 1 1 1 1 2 1 1 2 0 0 2 0 0 0 0 0 0 0 1 1 1 0 1 1 2 1 0 2 0 2 1 0 1 2 0 0 0 1 1 0 0 1 2 2 0 0 0 1 1 1 1 0 0 2 1 2 1 0 0 0 0 0 2 2 0 0 1 0 2 0 1 0 0 0 0 1 2 0 0 0 1 2 0 2 0 2 0 2 1 0 0 0 0 1 1 2 0 1 1 0 1 0 2 0 2 2 0 1 1 1 1 2 0 1 0 1 2 2 2 2 0 1 0 1 1 0 0 0 0 1 1 0 1 2 0 1 1 0 2 0 0 1 2 0 0 1 0 0 2 0 0 0 0 0 1 0 0 2 1 1 0 0 1 0 0 0 0 0 0 1 0 2 1 0 1 1 1 0 0 0 0 0 0 1 0 0 0 0 0 0 0 2 0 1 0 0 0 0 0 2 0 2 0 0 1 0 0 0 1 0 0 1 0 1 0 1 2
102 0 0 0 0 1 1 1 0 1 1 1 0 2 0 0 0 0 0 1 1 0 0 0 2 0 1 0 1 2 2 1 1 1 0 0 2 1 1 0 0 0 0 0 1 0 0 0 2 0 0 1 0 0 0 0 0 0 2 0 1 1 2 0 0 0 0 1 0 0 0 1 2 2 1 2 1 1 1 0 1 1 2 1 2 0 0 0 0 2 0 0 0 0 0 1 0 1 1 1 0 0 0 0 2 1 2 0 0 0 0 0 1 2 1 1 2 0 0 1 1 0 1 1 0 0 0 1 1 0 0 0 0 0 0 0 0 0 0 0 1 1 0 0 1 2 0 0 0 1 0 1 0 0 0 0 0 2 1 2 1 0 2 0 1 2 1 1 1 2 1 0 0 2 0 0 0 0 0 0 0 0 1 2 0 0 2 2 1 1 0 2 0 1 1 1 1 0 0 0 0 0 0 0 0 0 1 1 1 0 0 2 1 1 1 1 0 0 0 0 0 0 0 0 0 0 0 0 0 0 0 0 0 0 1 0 0 0 1 0 0 0 2 1 0 2 0 0 0 0 0 0 1 0 0 0 2 0 1 0 1 0 0 0 0 0 0 0 2 0 0 1 0 2 0 2 1 0 2 0 0 2 2 2 2 0 2 1 2 2 2 1 1 0 2 0 1 0 0 2 0 0 2 1 0 0 0 1 0 0 0 1 1 1 1 1 1 0 0 0 0 2 2 0 1 0 0 1 1 1 0 1 0 0 0 0 0 2 0 0 0 0 2 0 1 0 2 0 0 1 1 1 0 0 0 1 0 0 0 2 2 2 1 0 1 2 0 0 1 1 1 1 0 2 0 0 0 1 1 2 2 0 0 0 1 1 0 0 0 1 0 0 0 0 2 0 0 0 2 2 2 2 0 0 0 0 1 2 0 0 0 0 0 0 0 1 1 0 0 0 1 2 1 1 0 2 0 0 0 1 0 1 0 1 0 1 1 1 0 0 2 0 1 1 1 1 0 0 1 1 1 0 0 1 2 1 2 2 2 1 1 0 0 0 0 1 0 1 2 0 0 0 2 1 0 1 0 0 0 0 2 0 1 0 0 1 0 0 0 0 0 1 1 1 1 1 2 1 1 1 1 0 1 1 1 2 2 0 1 1 1 0 0 1 1 0 0 2 0 1 0 0 2 2 1 1 0 0 0 2 1 0 0 0 0 1 1 0 1 1 0 0 1 2 2 0 0 2 0 0 0 0 0 2 0 0 0 0 1 0 0 1 1 2 0 1 1 1 1 1 0 1 0 0 0 0 0 2 0 0 0 0 2 1 1 1 1 1 0 0 0 0 1 0 2 0 0 0 0 0 1 1 2 0 0 1 0 0 0 1 0 0 0 0 1 0 0 0 0 0 1 0 0 0 0 0 2 0 0 0 0 0 1 0 1 1 0 0 2 2 2 1 0 0 2 0 1 0 1 0 0 1 0 1 0 2 0 1 0 0 0 0 1 1 0 1 0 2 0 0 1 0 0 0 0 2 2 1 1 0 0 0 2 2 1 1 1 0 0 0 0 0 0 0 0 0 0 0 0 0 0 0 0 0 2 1 2 1 1 0 0 0 0 2 0 0 0 1 0 0 0 2 0 0 2 2 0 0 0 0 0 0 0 0 0 0 0 0 0 0 0 0 0 0 1 1 1 2 0 1 1 1 0 0 0 0 0 0 0 0 0 0 2 0 0 1 2 2 1 2 0 1 2 0 0 2 2 1 0 0 0 0 0 0 0 1 0 0 2 2 2 0 2 0 2 0 0 0 0 1 0 2 2 2 0 0 1 1 0 2 1 0 0 0 0 2 2 2 1 1 1 0 0 2 0 0 1 2 0 0 0 0 0 0 0 1 0 1 0 0 0 0 1 0 0 0 0 0 0 0 0 0 0 1 1 0 1 1 1 1 1 2 0 0 0 0 1 0 2 0 0 0 2 0 0 0 0 0 0 2 2 0 1 0 0 0 0 1 0 2 2 0 1 0 2 2 2 0 1 0 0 1 1 1 2 1 1 0 0 1 1 1 1 0 1 0 0 1 2 0 1 1 0 2 1 0 1 1 0 0 1 0 0 2 0 0 0 0 0 1 0 1 1 1 0 0 1 0 0 0 2 0 1 0 1 0 1 2 2 1 1 0 0 1 0 1 1 0 1 0 0 0 0 0 0 1 1 0 1 0 0 0 0 1 0 0 0 1 1 1 0 0 0 2 2 0 0 1 2 0 1 1
103 0 0 0 0 0 0 2 1 0 1 1 1 1 0 0 0 0 0 0 2 1 0 0 2 0 0 0 2 1 1 1 0 2 0 0 2 1 0 0 0 0 0 0 1 0 0 0 0 1 1 2 1 1 0 0 0 0 1 1 0 2 0 0 0 0 0 1 0 0 0 1 2 2 2 2 0 1 1 1 1 2 2 2 2 0 1 1 1 2 1 1 1 0 0 2 1 1 0 0 2 0 0 0 2 1 2 1 1 1 0 1 1 1 0 0 0 0 0 2 2 0 2 2 1 1 0 1 1 0 0 0 1 0 0 0 2 0 0 0 1 1 0 1 0 0 0 0 0 1 0 1 0 0 0 0 0 1 0 1 1 1 0 1 0 1 0 1 0 1 1 1 0 2 0 1 0 1 0 0 0 1 0 1 0 0 1 1 0 0 1 2 1 0 2 2 1 0 0 1 1 0 0 1 2 0 0 1 1 0 2 1 1 0 2 0 0 0 1 1 0 0 0 1 1 0 0 2 2 2 0 0 0 0 0 0 1 1 0 1 0 0 2 1 0 2 0 0 0 0 0 0 0 1 1 0 0 0 0 0 0 0 0 1 0 0 0 0 1 1 0 2 1 0 0 0 1 0 1 0 0 1 2 1 1 0 2 1 0 2 0 1 0 0 1 0 2 2 2 2 1 0 1 0 0 0 0 1 0 0 0 2 2 0 1 1 0 1 0 0 2 1 1 2 2 0 1 1 0 0 0 0 1 0 0 0 0 1 1 0 0 0 1 0 0 0 2 0 1 1 1 1 0 1 0 1 1 0 0 2 2 2 2 0 2 0 0 1 2 0 2 2 1 2 1 0 0 1 1 1 2 0 0 1 1 2 0 0 0 1 0 0 0 0 2 0 1 0 0 0 0 0 0 0 0 0 0 0 0 0 1 0 0 0 1 1 1 0 0 0 0 1 0 0 2 2 2 0 0 1 1 1 2 0 2 0 0 1 1 0 2 0 0 2 2 2 0 0 0 0 0 0 0 1 1 0 1 1 0 1 1 0 1 2 0 0 0 1 1 1 1 1 2 0 1 0 1 0 0 0 2 0 1 0 0 0 0 1 1 1 2 0 1 2 0 0 2 2 2 2 0 0 0 2 0 2 1 1 0 1 0 0 0 0 2 0 0 1 0 2 1 0 2 2 1 0 0 0 0 2 1 0 0 0 0 0 1 1 1 0 2 1 1 0 0 0 0 0 2 0 0 0 0 0 2 2 0 0 0 1 0 0 0 1 1 0 1 0 0 0 0 1 1 0 1 0 1 2 0 1 1 0 0 0 0 0 0 0 0 0 0 0 0 0 0 0 1 0 0 0 0 2 0 0 2 2 1 0 1 1 0 0 0 2 0 0 1 0 0 0 1 0 0 0 0 1 1 1 0 0 0 0 1 0 0 0 0 0 0 2 1 1 0 1 1 0 1 0 0 0 0 2 1 0 0 1 0 2 2 0 0 0 1 0 0 2 1 2 0 0 0 0 0 0 0 2 2 1 1 0 0 0 2 0 0 1 1 0 0 1 0 1 0 2 0 1 1 0 1 1 0 1 0 0 1 1 1 2 2 0 0 0 0 1 0 1 0 0 0 0 0 1 0 0 1 2 0 1 1 0 1 1 0 1 1 1 1 0 0 1 0 0 0 0 0 0 0 1 0 1 0 1 0 0 0 1 1 0 0 0 0 0 2 2 0 0 2 1 2 1 0 0 1 1 1 1 2 0 2 2 2 2 2 1 0 1 0 1 1 2 1 1 2 2 2 0 0 2 0 0 0 2 0 1 2 2 1 0 1 2 2 0 1 1 1 1 0 2 2 2 2 2 1 2 0 0 1 2 0 0 1 0 1 2 0 2 0 0 0 0 0 0 2 0 1 1 1 0 0 0 0 0 0 2 0 0 0 0 0 0 0 2 2 0 2 1 2 1 2 1 1 0 1 1 0 0 0 1 1 2 1 0 2 0 0 1 0 1 1 2 2 0 0 0 2 2 2 0 1 0 0 1 1 1 0 2 0 1 0 1 0 1 0 1 1 1 1 2 2 2 0 2 0 1 0 0 1 0 0 0 0 0 0 0 0 0 0 2 0 0 0 0 2 1 0 1 0 0 0 0 1 0 1 0 1 0 1 1 0 1 0 0 0 0 0 0 0 0 1 0 0 0 0 0 0 0 2 1 1 0 1 1 1 1 0 1 1 0 0 0 0 0 0 1 0 0 1 1 1 0 0 0
104 0 1 0 0 0 0 0 0 2 2 0 0 0 0 0 0 0 1 0 1 0 0 0 2 0 1 0 2 2 2 1 1 1 1 1 1 2 0 1 1 0 0 0 0 1 1 0 0 1 1 1 1 1 0 1 0 0 1 0 0 0 0 1 0 0 0 0 0 0 0 0 2 2 2 2 0 0 0 1 0 2 1 1 2 1 0 0 0 2 0 0 1 0 0 2 1 1 1 1 2 0 0 0 2 0 2 1 0 0 0 1 0 1 0 0 1 1 0 1 1 0 1 1 0 1 0 0 0 0 0 0 0 0 1 1 0 0 0 0 0 2 0 0 0 0 0 0 0 1 0 1 0 0 0 0 0 0 0 1 1 0 0 1 1 1 0 0 1 0 0 1 1 1 0 0 0 2 1 2 1 1 0 0 0 0 0 2 1 0 1 2 0 0 2 0 2 0 1 0 0 1 0 0 2 0 1 1 0 0 0 2 1 0 1 0 0 0 0 0 0 0 0 0 0 0 0 1 0 0 0 1 0 0 2 0 0 2 0 1 0 0 2 0 0 1 1 0 0 0 0 1 0 0 0 0 1 1 1 1 1 1 0 0 0 0 0 1 2 0 0 1 0 2 0 1 1 1 2 2 0 1 2 2 2 1 0 2 0 2 1 1 1 0 1 0 2 0 0 1 0 0 2 1 0 0 0 2 1 0 0 2 1 1 2 0 0 1 1 1 1 1 1 1 2 0 0 1 1 2 0 0 1 0 0 0 0 2 0 2 1 1 1 0 0 0 1 1 2 0 0 0 0 1 0 0 2 2 0 0 0 0 1 0 1 0 0 2 2 0 2 2 0 2 0 0 0 1 0 0 0 0 0 0 1 1 0 0 0 0 0 0 0 0 2 0 0 0 0 0 0 0 0 1 0 0 0 1 0 0 0 0 0 0 2 2 0 0 1 0 0 1 1 2 1 2 1 1 1 0 1 0 0 2 1 0 0 2 1 1 0 2 2 0 2 2 1 1 1 0 0 0 1 2 1 1 0 2 1 2 1 0 0 0 0 1 1 1 2 0 0 0 2 0 0 1 0 0 0 2 2 1 1 0 1 2 0 1 0 0 1 1 0 1 2 0 2 1 1 2 0 1 1 2 0 2 2 0 0 1 0 0 0 1 0 0 0 2 0 1 1 1 2 2 1 1 1 0 0 2 1 0 1 1 1 0 0 1 1 2 1 1 2 0 1 1 0 0 2 0 0 0 0 1 1 0 1 0 0 0 0 0 1 1 0 1 0 0 0 0 0 1 0 0 0 0 0 2 0 2 0 0 1 0 1 0 1 0 0 0 0 0 2 0 0 0 0 1 0 0 1 1 1 0 1 1 2 0 0 0 1 0 0 0 2 0 0 0 0 1 1 1 1 0 0 0 2 2 0 0 0 0 0 0 0 1 0 0 0 2 0 1 0 1 1 0 1 0 0 0 1 1 0 0 1 2 0 1 1 0 0 0 2 1 0 1 1 2 0 0 0 1 0 0 0 1 2 2 0 2 0 1 1 0 0 1 0 0 1 0 0 0 0 2 0 1 0 0 1 1 0 0 0 0 2 2 2 2 2 0 0 0 0 2 0 0 0 2 2 2 0 0 0 1 1 1 1 0 0 0 0 0 1 0 1 1 0 0 0 2 1 1 0 0 0 1 0 0 0 0 0 0 0 0 0 1 0 0 1 0 0 0 1 2 0 1 2 0 1 1 1 0 2 0 0 1 1 1 1 1 1 1 0 0 0 2 0 2 2 2 0 0 2 0 1 1 0 1 1 0 0 1 1 2 1 0 1 0 0 2 2 1 2 0 2 2 0 1 0 0 0 0 1 2 0 0 0 1 0 2 0 0 1 1 0 0 0 1 1 0 0 1 1 0 0 0 1 0 0 0 0 0 0 0 1 0 1 0 0 0 1 2 0 0 0 0 1 1 2 1 1 0 1 1 0 0 0 0 0 0 1 1 0 0 0 0 0 0 0 2 2 0 0 0 2 2 2 0 0 2 0 1 1 1 2 1 0 1 0 1 0 1 0 0 0 2 0 0 1 0 0 1 0 1 0 0 1 0 0 1 1 0 0 1 0 0 0 0 1 0 0 0 2 2 0 0 0 0 0 0 2 0 1 0 1 0 1 0 0 0 0 0 0 0 1 1 1 1 2 0 1 0 0 0 0 1 1 0 2 0 0 0 0 0 0 1 1 0 1 2 0 0 0 1 0 0 1 0 1 1 0 2
105 0 0 1 0 0 2 1 0 1 1 0 0 0 0 0 0 0 1 0 1 0 1 0 2 0 0 0 2 2 2 0 1 1 0 0 1 1 0 2 1 1 0 0 0 0 0 0 1 1 1 1 0 0 1 0 0 1 0 0 2 2 0 2 0 0 0 0 1 1 0 1 2 1 1 1 0 1 1 0 0 1 2 2 2 1 0 0 0 2 0 0 1 0 1 2 0 0 0 0 2 0 0 1 2 0 2 0 0 0 0 1 1 2 1 1 2 0 1 1 1 0 1 1 0 1 0 1 1 0 0 0 0 0 0 0 1 0 0 0 1 1 0 0 0 1 0 0 0 1 0 1 1 0 0 0 1 1 1 0 1 1 0 0 1 2 1 1 1 1 0 1 0 2 0 0 1 2 1 2 2 0 0 1 1 0 1 2 1 0 1 2 1 1 2 1 0 0 0 0 0 0 0 1 2 0 0 0 0 0 0 0 1 0 1 2 0 1 1 1 0 0 0 0 0 1 1 1 1 1 0 1 0 0 1 0 0 2 0 0 0 1 1 0 0 2 0 0 1 1 1 0 0 0 0 0 1 1 0 1 0 1 0 1 0 0 1 0 1 0 0 1 1 0 0 0 1 0 2 0 1 1 2 1 1 0 2 2 1 2 2 0 0 1 0 1 0 2 0 2 0 0 2 1 1 0 0 2 0 0 0 0 2 0 1 0 0 2 0 0 2 1 1 2 0 0 0 1 0 0 0 1 0 0 0 0 0 1 1 0 0 0 1 0 1 1 2 0 0 2 2 0 0 1 0 1 1 1 0 2 2 2 2 0 2 1 0 2 2 0 2 2 1 2 1 0 0 0 0 2 1 0 0 1 2 0 0 0 0 0 0 0 1 0 1 2 2 0 2 2 1 2 0 2 1 0 0 1 0 0 0 0 1 1 1 2 0 0 0 0 0 2 1 0 2 2 1 0 0 1 1 1 0 2 1 0 0 1 1 1 2 0 2 0 1 1 0 0 0 0 0 0 1 1 1 0 1 2 2 2 0 0 0 1 0 1 0 0 2 0 0 1 2 1 1 0 0 0 0 1 0 2 0 0 0 0 0 0 0 0 0 1 0 1 0 0 2 2 2 1 1 0 1 1 1 1 1 1 0 0 0 1 0 0 0 0 1 1 0 2 1 0 1 1 0 1 0 0 0 2 1 1 1 0 1 1 2 1 1 1 1 0 2 1 1 0 0 0 2 0 0 0 1 1 1 0 2 2 1 0 0 1 1 1 0 1 0 0 0 0 0 0 1 0 1 1 2 1 0 1 0 0 0 0 0 0 0 1 0 0 1 0 0 0 0 2 2 0 0 0 1 1 1 0 1 1 1 0 2 1 0 0 0 0 2 1 0 0 0 0 1 0 0 0 0 0 2 2 0 0 0 0 1 0 2 2 0 0 0 2 0 0 0 1 2 0 2 1 0 0 1 1 1 1 1 2 0 1 1 0 0 0 0 0 2 2 1 1 2 2 0 2 0 0 1 1 1 0 2 0 1 0 2 2 1 1 1 1 0 0 1 0 0 0 0 0 0 0 1 1 0 0 1 1 1 1 1 1 1 0 2 0 0 1 0 0 0 0 0 0 1 0 0 0 0 1 0 0 1 0 0 0 0 0 0 0 1 0 0 2 1 1 0 0 1 0 0 1 0 1 1 0 0 0 0 1 0 0 0 0 0 0 2 2 0 0 2 2 2 2 1 0 2 2 2 2 1 0 1 1 1 2 1 1 1 1 1 1 1 2 1 1 2 1 2 0 0 1 0 0 0 2 0 2 1 0 0 0 0 1 1 0 2 0 2 1 0 1 1 1 1 1 0 2 0 0 1 1 1 0 0 0 1 0 0 1 0 0 0 1 1 0 1 0 0 0 1 1 1 1 0 0 0 2 0 0 0 0 0 0 1 2 2 0 2 0 1 1 1 0 0 0 2 0 0 1 0 0 2 1 1 0 2 0 0 0 0 1 0 2 2 0 1 0 1 1 2 0 0 1 0 2 1 1 2 1 0 0 0 1 1 2 0 0 1 1 0 0 0 0 0 0 0 0 1 0 1 1 0 0 0 0 0 0 2 0 0 0 0 1 0 0 1 1 1 0 0 0 0 0 2 0 0 0 1 1 1 1 1 1 0 0 0 0 0 0 0 0 0 0 0 0 1 1 0 0 2 0 1 0 0 0 0 0 0 0 0 0 0 1 0 0 0 2 1 0 0 0 1 0 0 0
106 0 0 1 1 1 2 1 0 0 0 0 0 0 0 0 0 0 2 1 0 1 1 0 2 0 1 0 2 2 2 1 0 2 1 1 1 2 0 0 0 0 0 0 0 0 1 0 2 0 0 0 0 1 1 1 0 0 2 1 0 1 0 0 2 2 2 0 0 1 1 1 2 2 1 2 1 1 1 0 0 1 2 1 1 0 0 0 0 2 0 0 2 1 0 1 0 2 0 0 1 1 0 0 2 0 2 0 0 0 0 1 2 2 2 2 2 0 1 1 1 0 1 1 0 0 0 0 0 0 0 0 0 0 1 0 1 0 0 0 2 0 0 0 0 1 0 0 0 1 0 1 0 0 1 0 0 2 1 0 1 2 1 0 1 2 0 0 1 2 1 1 1 1 0 0 0 0 0 0 0 0 0 2 0 0 2 2 2 1 1 2 0 1 2 2 2 0 0 1 1 0 0 2 2 0 0 0 2 1 1 1 1 0 1 0 0 1 0 0 0 1 0 0 0 1 1 0 0 0 0 0 0 0 1 0 0 1 1 1 0 0 2 1 0 1 0 0 0 0 0 1 0 0 0 0 1 2 0 2 0 2 0 0 0 0 0 1 2 0 0 0 1 1 0 0 0 1 2 1 0 2 2 1 2 0 2 1 1 2 1 2 2 0 2 0 1 1 0 2 0 1 2 0 0 0 0 2 0 0 0 1 1 0 2 1 0 0 0 0 0 2 0 1 2 0 0 2 1 2 1 1 0 0 0 0 0 2 0 0 0 0 2 0 0 0 1 0 1 1 1 1 0 0 0 0 0 0 0 2 2 2 0 1 0 2 0 2 2 0 2 2 0 2 1 1 0 0 0 2 1 1 0 0 1 0 0 0 0 0 1 1 0 0 2 0 1 2 0 0 1 0 0 2 1 0 0 1 0 0 0 0 1 1 0 2 0 0 1 0 0 1 0 2 0 0 0 0 0 0 2 1 0 1 1 1 0 1 2 0 1 0 2 0 1 1 0 1 1 0 0 0 0 1 1 0 1 2 2 2 2 0 0 0 0 2 0 2 1 1 1 2 1 2 0 0 0 0 0 0 2 1 0 0 0 1 0 1 1 0 2 0 1 1 0 0 0 2 2 1 1 0 2 0 2 1 1 0 0 1 0 0 0 1 0 1 0 2 0 1 1 0 2 2 1 1 1 1 1 1 1 1 0 0 0 0 2 1 1 2 1 1 1 0 0 0 0 2 1 0 0 0 1 1 1 0 2 1 1 0 0 0 1 1 0 1 0 0 0 0 0 0 2 0 0 1 2 2 0 2 0 0 1 1 0 1 0 0 0 0 0 0 0 0 1 0 0 0 1 0 2 1 0 1 0 2 0 0 0 0 0 0 0 0 1 1 1 0 0 0 1 0 0 0 0 0 2 1 0 0 0 0 0 0 1 0 1 1 0 1 1 2 0 1 1 0 1 1 0 0 1 1 0 2 1 2 0 2 1 0 0 0 1 1 1 1 1 2 0 0 0 2 1 0 0 2 1 0 2 0 1 0 2 0 1 2 0 1 1 0 0 0 0 1 1 0 0 0 1 1 0 0 0 0 1 2 2 2 2 0 0 0 0 1 0 0 0 2 1 1 0 1 0 1 1 1 1 0 0 0 0 0 0 0 0 0 0 0 0 2 1 1 1 1 2 0 1 2 0 1 1 1 0 0 0 2 0 0 1 0 0 0 1 0 0 0 1 2 2 2 0 0 1 2 1 1 1 0 1 1 1 2 0 0 0 1 0 2 0 2 0 2 2 0 1 0 1 2 0 1 0 2 1 1 1 0 1 0 0 1 1 0 1 1 1 2 0 1 1 1 1 1 1 2 0 0 1 1 1 0 0 0 0 0 1 0 0 0 0 0 0 0 0 0 0 0 0 1 1 1 0 0 0 2 0 1 0 0 0 0 0 0 0 0 0 0 0 0 0 0 0 1 0 2 0 1 0 2 2 2 2 0 1 0 0 0 0 1 1 1 1 0 2 1 1 0 1 0 1 0 0 1 1 1 2 1 1 0 1 2 0 1 1 1 2 0 0 0 1 0 0 1 0 1 1 0 1 1 0 0 1 0 0 2 0 0 0 1 2 0 0 1 2 1 0 0 0 1 0 0 1 0 0 0 2 0 2 1 1 1 0 1 0 0 1 1 1 0 0 0 0 0 1 1 0 0 0 0 1 0 0 0 0 1 0 0 0 0 0 2 0 0 0 2 0 0 0 1 2 0 0 0
107 0 0 0 1 0 2 0 0 2 2 0 1 2 0 0 0 0 0 0 1 0 1 0 2 0 0 0 2 2 1 1 1 0 0 0 2 2 0 0 1 0 2 2 0 0 0 0 1 1 1 1 1 1 0 1 0 0 1 2 0 0 0 2 1 1 0 0 0 0 0 1 1 2 1 2 1 0 0 1 0 1 1 1 2 0 0 0 0 2 0 0 1 0 0 1 0 2 2 2 1 0 0 0 2 1 2 0 0 0 0 0 2 2 2 2 2 0 2 0 0 0 1 1 0 1 0 1 1 0 1 1 0 0 0 0 1 0 0 0 0 2 1 0 1 1 0 0 0 0 0 0 0 0 2 0 1 1 1 1 2 0 0 0 2 2 0 0 0 0 0 0 0 2 1 0 0 1 1 1 1 0 0 2 0 0 2 1 1 1 0 2 1 0 1 1 1 0 0 1 1 0 0 0 1 0 1 1 1 0 0 0 1 0 1 0 0 0 2 0 1 1 0 0 0 1 0 0 0 0 0 0 1 1 1 0 1 2 0 1 0 0 2 0 0 2 1 0 1 0 0 0 0 0 0 1 0 1 0 0 0 0 0 0 1 0 0 0 0 0 0 2 0 0 1 1 0 0 1 0 0 1 2 1 1 1 1 1 0 1 1 0 2 0 2 0 2 1 0 1 0 0 2 2 0 0 0 2 1 0 0 0 2 0 2 1 0 1 0 0 0 1 2 0 2 0 0 0 1 1 0 0 0 0 0 0 0 0 2 0 0 0 2 0 0 0 1 0 1 2 2 0 0 0 0 0 1 0 0 2 2 2 1 0 1 0 0 1 1 1 1 1 0 2 0 0 0 2 0 1 1 1 0 0 1 1 0 0 0 1 0 0 1 0 1 2 1 1 0 0 0 0 0 0 0 1 1 0 0 1 0 1 0 0 2 2 0 0 1 0 0 0 0 1 1 2 1 0 0 1 0 1 0 0 0 0 0 0 0 0 0 2 1 1 1 1 0 0 0 0 0 0 0 2 0 0 0 2 2 2 1 0 1 1 0 0 0 0 2 0 0 0 2 1 1 0 0 0 0 2 2 1 1 0 1 1 0 1 1 0 1 0 0 0 0 0 2 1 1 2 0 0 1 1 1 1 1 1 0 1 1 0 0 2 0 0 0 2 0 0 0 2 2 1 1 0 0 1 1 1 1 1 1 0 1 0 0 1 0 1 0 0 2 2 2 0 0 1 2 0 0 0 0 2 0 0 0 0 0 0 1 0 0 2 0 0 1 1 1 0 1 0 0 0 0 0 1 2 0 0 1 0 1 1 0 1 0 1 0 0 0 0 0 0 1 0 0 0 0 0 0 1 2 0 0 0 0 0 0 0 1 0 0 0 0 0 0 0 0 0 1 0 0 0 0 1 2 1 0 0 1 0 0 0 1 0 0 0 0 2 0 1 0 1 1 0 0 0 0 0 0 1 1 1 0 1 0 2 2 1 1 1 0 1 0 1 0 1 1 1 1 1 0 0 0 1 1 0 1 0 0 0 2 0 0 2 0 0 0 0 0 0 0 2 0 2 0 1 0 1 1 0 0 0 1 2 2 2 2 0 0 0 0 1 0 1 0 2 2 2 0 0 1 0 0 2 0 0 0 0 0 0 0 0 0 0 0 0 0 0 0 0 0 0 0 0 0 1 0 0 0 0 0 0 0 0 0 1 0 1 1 1 2 1 0 0 2 1 1 2 1 0 1 0 0 1 2 0 1 1 0 1 1 0 0 0 0 2 1 2 0 1 2 0 1 0 0 0 0 1 0 1 0 1 2 1 1 0 0 1 1 0 1 0 2 1 1 2 1 1 1 1 0 2 0 0 0 1 1 0 2 2 1 0 0 1 0 1 1 0 0 1 0 0 0 0 0 1 0 0 0 0 0 2 0 0 0 0 0 0 1 2 0 1 0 0 1 0 1 0 0 0 2 0 0 1 0 0 0 0 0 2 1 0 0 0 1 2 0 0 0 0 2 0 2 2 2 0 0 1 0 2 2 2 2 0 0 1 0 0 0 0 0 0 1 2 0 1 1 0 1 0 0 2 1 0 0 1 0 0 1 0 2 2 0 1 1 2 0 0 0 0 2 1 2 0 0 1 0 2 1 0 2 0 0 0 2 2 0 1 0 1 0 0 1 1 2 0 1 0 0 0 0 0 0 1 1 0 1 0 0 0 2 2 0 0 0 0 0 1 0 0 0 1 0 0 1 1 1 1 1 2
108 0 1 0 0 1 2 2 0 1 1 0 1 1 1 1 1 0 0 0 2 0 0 1 1 0 0 0 1 2 2 0 2 1 0 1 2 2 0 0 0 0 1 1 0 0 1 1 1 0 0 1 0 0 0 0 0 0 1 1 0 1 0 2 0 0 0 0 0 1 1 0 2 2 2 2 0 1 1 1 1 2 2 2 2 0 0 0 0 2 0 0 2 0 0 0 0 0 0 1 1 2 2 0 2 0 2 1 2 1 0 1 0 2 1 1 2 0 1 1 1 0 1 1 0 2 0 1 1 0 0 0 0 0 0 0 1 0 0 0 1 1 1 0 0 0 0 0 0 0 0 0 0 1 0 0 1 1 1 1 2 0 0 1 1 2 0 0 1 2 1 1 0 2 0 0 0 2 1 2 2 0 0 2 0 0 2 1 1 0 2 2 0 0 0 1 0 0 0 0 0 0 0 0 1 0 0 1 1 0 1 2 1 0 1 1 1 1 1 0 1 1 0 0 0 0 0 1 1 1 1 1 0 0 2 0 0 2 0 1 0 1 1 1 0 2 0 0 0 0 0 0 0 0 0 1 0 0 2 0 2 0 1 1 0 0 0 1 0 0 0 2 1 1 0 0 0 0 1 0 1 1 2 1 1 1 1 2 0 2 0 0 0 1 1 0 2 0 0 2 0 1 2 0 0 0 1 1 0 0 1 1 1 1 1 1 0 0 2 2 0 2 2 0 2 0 0 0 0 1 0 1 1 1 0 0 0 1 1 0 0 0 1 0 1 0 2 2 2 1 1 0 1 0 1 0 1 0 0 1 2 2 2 0 2 1 0 0 0 2 0 0 0 2 0 0 0 2 1 1 1 2 0 0 1 0 0 0 0 0 0 0 0 0 2 0 0 1 1 1 0 1 0 0 0 0 2 0 0 0 0 0 0 0 1 2 0 0 0 0 1 2 1 0 1 2 1 1 1 0 1 0 0 2 1 0 0 0 0 0 1 1 2 0 1 1 0 0 1 0 0 0 1 1 2 1 1 1 0 0 2 0 1 0 0 2 0 2 1 1 0 1 2 2 1 0 1 1 1 0 2 0 2 0 2 2 0 0 1 0 1 0 0 1 0 0 2 0 0 2 0 1 2 0 2 0 0 0 0 0 0 1 0 0 2 0 0 2 0 1 1 1 2 2 2 1 1 0 0 2 1 0 1 0 1 1 1 1 2 1 2 1 2 0 0 0 0 1 1 0 0 0 0 2 0 0 1 0 1 0 0 0 0 1 0 0 1 2 2 2 0 0 0 0 0 0 0 2 1 0 0 0 1 1 0 1 0 1 0 0 0 1 0 0 0 0 0 0 0 0 0 2 1 1 1 2 0 0 2 2 0 0 0 0 2 0 0 0 0 0 1 0 0 0 0 1 1 1 0 0 0 0 0 1 2 0 1 0 1 1 2 0 0 2 2 0 1 0 0 0 1 2 2 0 0 2 0 2 2 1 1 0 1 0 2 1 0 2 0 0 1 0 2 0 0 2 0 0 2 0 0 0 1 1 1 1 0 1 1 0 1 0 0 0 0 0 0 0 1 1 0 0 1 1 1 2 1 0 1 0 0 0 1 0 0 1 0 1 1 1 0 0 0 0 1 0 0 0 0 0 0 0 0 0 1 0 0 0 0 1 0 1 0 0 0 0 0 0 0 1 1 1 0 0 0 1 0 0 2 0 0 0 0 0 0 0 1 2 1 2 1 0 2 1 0 2 1 1 1 1 1 1 2 2 2 0 2 0 2 2 2 0 2 0 1 0 1 0 0 0 0 0 0 2 1 0 0 0 1 2 2 0 0 1 1 1 0 1 2 2 1 1 1 2 0 0 1 1 1 0 1 1 1 0 0 1 0 0 1 1 1 0 0 0 0 0 0 1 0 0 0 0 0 1 0 1 1 0 0 0 1 2 0 0 0 0 0 0 1 0 0 0 0 2 0 0 0 1 1 2 2 0 2 0 0 0 0 2 0 2 2 0 1 0 2 1 1 0 0 0 0 2 2 2 2 0 0 2 0 1 0 1 1 0 1 1 0 1 1 1 0 1 0 1 0 0 1 0 0 1 0 1 0 1 0 0 1 1 0 1 0 0 2 2 1 0 1 0 0 0 0 1 1 1 0 0 1 2 0 0 0 0 0 0 0 0 0 0 1 0 0 0 0 0 0 1 1 0 0 0 0 0 0 0 0 0 0 0 0 2 0 0 0 0 0 0 0 0 2 0 0 0
109 0 0 0 0 0 0 1 1 1 2 1 0 0 0 0 0 0 1 0 1 0 1 0 2 0 0 0 2 2 2 0 1 1 0 0 1 1 1 1 1 0 0 1 0 1 0 1 0 0 0 1 0 1 2 0 0 0 1 1 0 1 0 0 0 0 0 0 0 0 0 2 2 2 1 2 0 0 0 1 0 2 2 2 2 0 0 2 1 2 1 2 1 0 1 1 0 0 0 0 1 0 0 0 2 1 2 0 0 0 0 1 0 2 1 1 2 0 0 2 2 0 2 2 0 1 0 0 0 0 2 1 0 0 1 1 0 0 0 0 0 2 0 0 1 1 0 0 1 1 0 0 0 0 2 0 1 1 2 1 1 2 0 0 1 2 0 2 1 1 0 1 0 2 0 0 0 0 0 0 0 0 1 2 0 0 2 0 0 0 1 2 0 1 2 2 1 0 0 1 1 0 0 1 1 1 2 1 1 0 0 1 2 0 2 1 0 0 0 0 1 1 1 0 0 2 2 1 1 1 0 0 1 0 1 0 0 2 0 2 0 0 1 1 0 1 1 0 0 0 0 0 2 1 1 0 1 1 0 1 0 1 0 0 1 1 1 0 1 0 0 2 0 0 1 1 0 1 2 1 1 0 0 0 2 2 0 2 0 2 1 0 2 0 2 0 2 0 1 0 1 0 1 1 0 0 0 2 1 0 0 2 1 0 1 0 0 1 0 0 1 1 1 0 1 0 1 1 0 1 0 1 0 0 0 0 0 0 2 0 0 0 1 0 0 0 2 0 0 0 0 1 0 0 0 1 0 0 0 0 1 1 2 0 2 0 0 1 1 1 1 1 1 2 1 0 0 2 0 1 1 0 0 1 1 1 0 0 0 1 0 0 1 0 1 1 2 0 0 0 0 0 0 1 0 1 0 2 0 0 0 0 0 0 0 0 2 0 0 0 0 1 0 0 0 0 0 0 0 0 0 0 0 1 1 1 0 1 1 0 0 2 0 2 1 2 0 1 1 0 0 1 1 2 1 1 0 0 0 0 2 0 0 0 0 1 0 1 2 1 1 2 2 0 0 0 0 0 0 0 2 1 0 0 0 0 0 0 0 0 0 1 0 1 0 0 1 2 1 1 2 1 2 0 2 0 0 1 0 1 0 0 0 1 1 0 0 2 0 1 0 1 2 2 1 0 0 0 0 2 0 0 1 0 1 0 1 0 2 1 0 0 1 0 0 0 0 2 1 0 0 0 0 2 0 2 0 1 0 1 0 0 0 1 0 0 1 0 0 0 0 1 1 0 0 0 2 1 0 1 0 0 1 0 1 0 1 1 1 1 0 0 0 0 0 0 0 1 0 0 1 1 1 0 2 2 2 0 2 2 0 0 0 0 2 0 0 0 1 0 1 0 0 0 0 1 1 2 0 0 0 2 0 0 2 0 0 0 0 1 1 1 0 1 2 0 1 0 0 0 0 2 0 1 1 2 0 2 2 0 0 0 1 0 1 2 0 2 1 0 0 0 0 0 0 2 2 2 2 0 0 0 2 0 1 2 0 0 0 1 0 1 0 0 0 0 0 0 1 1 0 0 0 0 2 1 2 1 1 0 0 0 1 1 0 0 0 2 1 1 0 0 1 0 1 1 0 1 1 0 0 0 1 0 1 1 0 0 0 1 0 0 0 0 1 1 1 0 0 0 0 0 0 0 0 0 0 0 1 0 0 0 2 0 0 0 2 2 1 1 1 0 2 1 1 0 2 2 0 0 0 0 0 0 0 0 0 2 2 2 0 0 1 0 1 0 1 1 0 0 0 0 0 1 2 2 0 0 0 2 2 0 0 0 0 2 2 0 2 2 2 2 1 2 0 0 1 0 1 0 2 1 0 0 0 1 0 0 1 1 1 0 2 0 2 2 0 0 0 0 0 0 0 2 0 1 0 1 0 0 0 0 1 0 1 2 2 0 1 0 0 0 1 0 0 1 1 0 0 0 1 0 2 0 0 0 0 1 0 2 2 0 0 0 2 2 2 0 1 0 1 2 2 2 2 1 1 1 0 1 1 1 0 0 1 1 0 2 2 1 0 1 0 0 0 0 0 1 0 0 1 1 0 2 0 0 0 0 0 1 0 0 2 1 0 0 0 0 0 0 2 0 1 0 0 0 0 2 0 2 0 1 1 0 0 1 1 1 1 0 1 0 1 1 0 0 0 1 1 0 1 1 2 2 0 0 0 0 0 1 0 0 0 1 0 0 0 1 1 1 0 1
110 0 0 1 0 1 1 1 0 1 1 0 1 2 0 0 0 0 0 1 1 1 0 0 2 0 0 0 2 2 2 0 0 1 1 0 1 2 0 1 1 0 0 0 0 0 0 0 1 0 0 1 0 0 0 2 1 0 2 0 1 1 0 2 0 0 1 0 0 0 0 0 1 2 1 2 1 1 1 1 1 2 2 0 0 0 0 0 0 1 0 0 1 0 1 1 0 1 1 1 1 0 0 0 2 1 2 2 2 0 0 2 1 2 1 1 2 1 0 1 1 0 1 1 1 0 0 1 1 0 1 1 1 0 0 0 0 0 2 1 1 1 0 0 1 2 0 0 0 0 0 1 2 1 1 0 0 2 0 0 1 1 0 0 0 1 0 0 1 1 0 2 2 0 0 0 1 1 1 1 1 0 1 2 0 0 2 1 0 0 0 2 0 0 1 1 2 0 0 0 0 0 0 1 1 0 1 1 1 0 2 2 2 0 0 0 0 0 2 0 1 1 0 0 0 1 1 0 0 1 0 0 0 2 0 0 2 2 0 2 0 0 1 1 0 1 0 0 0 0 0 0 0 0 0 0 2 1 0 0 0 0 0 1 0 0 0 1 1 0 0 2 1 0 0 0 1 0 2 0 2 0 1 1 2 1 1 2 1 2 1 0 1 0 2 0 2 0 0 0 0 0 2 0 0 0 1 1 0 0 0 0 2 0 1 0 0 0 1 0 0 0 0 2 1 0 0 2 1 1 0 1 0 0 0 0 0 1 2 0 0 0 1 0 1 0 1 0 1 0 0 1 0 0 0 1 1 0 0 1 2 2 2 0 2 0 0 1 1 1 1 1 0 2 0 0 0 2 0 2 2 0 0 1 1 1 0 0 0 0 0 0 1 1 2 0 1 2 0 0 0 0 0 2 2 0 0 1 0 0 0 0 1 1 0 1 1 0 1 0 0 1 0 0 1 2 2 0 0 1 0 1 0 2 0 1 0 0 0 0 0 2 1 1 1 1 0 0 0 0 0 1 1 2 1 1 0 1 1 1 2 0 1 1 0 1 0 1 1 1 0 1 2 0 1 0 1 0 0 0 1 2 0 0 0 1 0 0 1 0 2 0 0 2 0 0 1 1 1 2 0 0 1 1 1 1 1 0 0 2 0 0 0 0 0 0 1 2 0 1 1 1 2 2 1 0 0 0 0 2 0 2 0 0 0 0 2 1 2 1 1 1 1 0 0 0 0 1 1 0 0 0 0 1 1 1 1 0 0 0 1 0 0 1 1 0 1 1 1 0 1 1 0 0 0 0 1 2 0 1 1 0 2 1 1 1 1 1 0 0 1 0 1 0 1 0 0 0 0 0 0 2 1 0 1 1 1 0 2 2 0 0 0 1 1 1 1 0 0 0 0 0 0 0 0 0 2 1 0 0 2 0 1 0 2 1 0 0 1 2 1 0 0 1 2 0 2 1 0 0 1 1 1 1 0 1 0 2 1 0 0 0 2 0 0 2 2 2 0 0 0 0 1 0 0 1 0 0 1 0 0 1 2 0 0 2 0 1 0 0 0 1 0 1 1 0 0 0 1 1 0 1 0 0 2 1 1 1 1 0 0 0 0 1 1 1 0 1 0 0 0 1 1 0 0 1 0 0 0 0 0 0 0 0 0 0 0 0 1 1 0 0 0 0 0 0 0 0 0 0 0 0 0 0 1 1 1 0 2 0 0 0 2 1 0 1 2 1 1 1 0 0 2 0 0 1 1 1 1 1 1 1 1 1 1 0 1 2 0 2 0 2 2 0 1 0 0 1 0 1 0 1 1 2 1 0 1 1 0 2 1 0 2 0 2 0 0 1 2 2 2 2 2 2 0 0 0 1 0 1 0 0 1 0 0 1 1 1 1 0 0 0 2 0 1 1 1 0 0 0 0 0 0 2 0 1 1 0 1 1 0 1 1 0 0 0 0 1 0 0 0 0 0 2 0 1 0 0 0 0 1 0 1 0 0 0 0 2 1 1 1 0 1 0 2 2 2 0 0 0 0 2 1 1 2 1 0 0 0 2 1 2 0 1 1 1 0 0 1 0 0 1 0 1 0 1 1 1 0 0 1 1 1 2 0 1 1 1 0 0 0 0 2 1 1 0 0 0 0 0 0 0 1 1 0 0 2 2 0 1 0 1 0 2 0 2 2 0 2 0 0 1 0 0 1 0 2 0 1 0 0 0 1 2 0 2 2 0 1 2 0 0 0 0 0 0 1 0 1 2 0 2
111 0 0 0 1 0 1 0 0 1 1 0 0 0 0 0 0 0 0 1 1 1 0 0 2 0 2 0 2 2 2 2 0 1 0 0 1 1 0 2 2 0 1 1 0 0 1 0 1 0 0 1 2 2 0 0 0 0 1 1 1 1 1 0 0 0 0 0 0 0 0 0 1 2 1 2 1 0 0 1 0 1 2 1 1 0 0 0 0 1 0 0 0 0 0 1 0 0 0 0 1 1 1 0 2 0 2 1 1 0 0 2 0 1 0 1 2 0 1 1 1 0 1 1 0 1 0 1 0 2 2 1 0 0 0 0 1 0 0 0 1 1 0 0 2 2 0 0 0 1 0 1 1 0 0 0 0 1 1 0 2 1 1 0 0 1 0 1 1 1 0 1 1 1 1 0 1 1 0 1 0 1 0 1 1 1 0 1 0 0 2 2 0 2 2 2 2 0 0 1 1 0 0 0 2 0 0 1 0 1 0 2 0 0 1 0 0 0 2 0 2 2 0 0 0 2 1 0 0 0 0 0 0 0 1 1 2 2 0 1 0 1 1 0 0 2 0 0 0 0 0 1 0 0 0 0 1 0 0 0 0 0 0 0 0 0 0 1 1 0 0 1 2 0 0 1 1 1 2 2 1 1 1 1 2 1 0 1 0 2 2 1 2 0 2 0 2 0 0 2 0 1 2 1 0 0 0 2 1 0 1 1 1 0 1 0 0 1 1 1 0 2 1 1 1 0 0 1 0 1 0 1 0 0 0 0 0 1 1 0 2 1 1 0 0 0 1 0 0 0 0 2 0 0 0 1 0 1 0 2 2 2 2 0 2 0 0 1 2 0 2 2 0 2 0 0 0 1 0 1 0 0 0 1 1 0 0 0 0 0 0 0 0 1 1 1 1 1 0 0 0 0 0 0 0 0 1 1 0 0 0 0 1 1 1 2 0 0 1 0 0 1 0 0 2 2 1 1 1 0 2 0 1 1 1 2 1 1 2 1 1 0 1 0 1 2 0 0 1 0 0 0 2 2 2 2 0 0 0 0 2 0 0 0 1 2 0 1 2 1 0 1 2 0 0 1 0 0 0 1 0 2 1 0 1 1 0 0 1 0 1 1 0 1 0 0 1 0 0 2 0 2 0 2 0 2 1 1 0 2 0 0 0 1 0 0 1 2 0 2 1 0 2 2 2 0 0 1 1 1 1 1 1 1 1 0 1 1 0 1 0 0 1 1 1 0 0 1 1 0 0 0 0 1 1 1 0 1 1 0 0 0 0 2 0 0 0 0 0 0 0 1 0 0 0 0 0 2 0 1 1 0 1 1 0 1 0 0 0 0 0 1 2 0 1 0 0 1 0 0 1 1 1 0 0 1 0 0 0 1 1 0 0 0 2 0 0 0 0 1 1 0 0 0 0 2 0 1 0 0 1 0 0 0 2 1 1 0 1 2 1 0 0 1 0 0 0 1 0 0 0 1 2 0 0 1 0 2 2 0 0 0 1 1 1 1 0 2 0 0 0 1 1 0 0 1 0 0 0 0 0 0 2 1 0 1 1 0 1 0 0 2 1 2 0 1 0 0 1 1 1 0 0 0 1 1 0 1 1 0 0 0 0 1 0 0 0 1 0 0 0 0 0 0 1 0 0 0 0 0 0 0 0 1 1 1 1 0 0 2 1 1 0 0 0 0 0 0 0 0 0 0 0 0 0 1 1 0 1 1 0 1 2 0 0 0 2 2 1 2 0 0 1 0 0 1 1 0 0 0 0 0 0 0 0 2 0 2 1 2 0 1 2 0 1 0 1 0 0 1 0 2 1 1 1 2 2 0 0 1 1 0 1 1 1 2 0 2 2 1 0 1 1 2 0 0 1 1 0 1 0 0 0 0 0 0 1 0 1 0 1 1 1 0 1 1 0 0 0 0 0 0 0 1 1 0 2 0 0 0 0 1 0 0 0 1 2 0 2 0 1 0 0 2 0 0 0 1 1 2 1 0 1 0 0 0 1 1 0 2 2 0 1 0 2 2 2 0 0 1 0 2 2 2 2 0 1 0 0 0 0 1 1 0 1 1 0 1 2 0 1 1 0 2 1 0 1 0 0 0 0 0 0 0 2 1 1 1 0 0 0 0 2 1 0 0 2 0 0 0 2 0 1 0 1 0 1 2 0 2 0 1 0 0 0 0 0 0 2 0 0 1 0 0 0 0 1 0 1 1 0 0 1 1 0 0 0 1 2 1 0 0 1 2 0 0 0 1 2 0 1 1
112 0 0 0 0 0 1 1 1 1 2 0 0 0 0 0 0 0 1 2 0 1 0 0 2 0 0 0 2 2 1 0 2 1 0 0 0 1 0 0 0 0 0 0 0 0 0 0 0 1 0 2 1 1 0 0 0 0 1 0 0 1 0 2 1 0 0 0 0 0 0 1 2 2 1 2 1 0 0 1 0 1 2 1 1 0 0 0 0 1 0 0 1 0 0 2 0 0 0 0 1 0 0 0 2 0 2 1 1 0 0 1 0 1 0 0 1 1 1 0 0 0 1 1 0 1 0 1 0 1 1 1 0 0 0 0 0 0 0 0 0 2 0 0 1 0 1 0 0 2 0 2 0 0 0 0 1 1 2 1 1 2 0 1 1 2 1 1 0 2 1 0 0 2 1 0 1 1 1 1 1 0 0 1 0 0 1 1 0 0 0 2 0 1 1 1 2 0 0 0 0 0 0 0 0 0 1 0 0 0 1 1 1 0 2 0 1 0 0 0 1 1 1 0 0 1 1 0 0 0 0 0 0 0 2 0 0 1 0 1 0 0 2 1 0 2 0 0 0 0 0 0 0 0 0 0 0 0 0 0 0 0 1 1 0 0 1 0 2 0 0 2 0 0 1 0 0 0 1 0 1 1 2 2 2 0 2 2 0 2 1 1 1 1 1 1 2 1 0 2 0 0 2 1 1 0 1 2 1 0 0 0 2 0 2 1 0 1 1 1 1 2 0 2 1 0 1 2 0 0 0 1 1 1 0 0 0 1 1 0 0 0 0 0 0 0 1 0 0 0 0 1 0 1 0 0 1 0 0 2 2 2 0 0 0 2 0 2 2 0 2 2 1 2 2 1 0 1 0 2 2 1 0 1 1 1 0 0 0 0 0 0 1 0 2 1 0 0 1 1 1 1 0 0 0 1 1 0 0 0 0 0 0 0 1 1 1 0 0 0 0 1 1 1 0 1 0 0 0 1 0 1 0 1 1 0 0 1 1 0 1 1 2 0 0 1 0 0 0 0 0 0 1 1 1 0 1 1 0 2 1 0 0 1 0 0 0 0 2 0 0 0 2 0 1 1 1 0 0 0 2 1 2 1 1 2 1 0 1 0 1 0 1 1 1 0 1 2 2 2 0 0 2 0 2 1 1 1 0 0 0 0 0 1 0 0 0 2 0 2 2 1 2 2 0 1 1 0 0 2 0 1 0 0 0 0 2 1 1 1 0 0 0 0 0 0 0 1 1 0 0 0 0 2 0 0 0 1 2 0 0 2 0 1 1 1 0 0 0 0 0 1 0 0 0 0 0 2 0 0 0 0 2 2 2 0 0 1 1 1 1 0 0 0 1 0 0 0 0 0 0 2 1 1 1 1 1 0 0 0 0 0 0 1 0 1 0 0 0 0 0 0 1 0 0 0 2 1 0 0 0 0 0 0 2 0 1 0 1 2 1 0 0 1 2 0 2 0 0 0 0 2 0 1 0 2 0 2 2 1 1 1 0 1 0 1 0 2 0 0 0 0 1 0 1 2 1 2 1 1 0 0 1 0 0 2 2 1 1 0 0 0 0 1 0 0 1 0 1 2 1 0 2 0 1 2 1 1 1 0 0 0 0 1 0 0 0 1 1 1 0 0 2 0 1 1 0 0 0 0 0 0 0 0 0 0 0 0 0 2 1 1 1 1 2 0 0 1 0 1 1 1 0 0 0 1 0 1 1 0 0 0 1 2 0 1 2 2 1 2 0 0 2 0 0 0 1 0 0 0 1 1 0 0 0 2 0 0 2 2 2 0 2 0 2 0 0 1 0 0 0 1 1 2 1 2 1 1 0 2 1 0 1 0 2 1 1 2 2 2 2 2 0 2 0 0 1 1 1 0 1 1 1 1 0 1 1 0 0 1 1 0 0 0 0 0 0 0 0 0 0 0 0 2 0 2 0 0 0 0 1 1 0 0 0 0 0 0 1 0 1 0 1 1 0 1 0 0 0 0 0 0 2 0 0 0 0 1 1 1 1 0 2 0 1 1 2 0 1 1 0 2 0 0 2 1 1 0 1 1 0 1 1 1 2 0 0 1 1 1 0 1 0 1 0 0 0 0 0 0 0 1 1 2 0 0 0 1 0 0 0 0 1 2 1 0 0 1 0 0 0 0 0 1 1 0 2 1 1 0 2 0 0 0 0 0 0 1 1 0 1 0 0 0 0 2 0 0 0 0 0 0 0 0 0 0 0 0 0 2 1 0 1 2 1 0 0 1 2 0 1 1
113 0 0 0 1 0 1 1 0 1 1 1 0 0 0 0 0 0 1 1 1 1 0 0 2 0 2 0 2 2 2 2 0 1 0 0 0 2 1 0 0 0 0 0 1 1 2 0 2 0 0 0 1 1 0 0 0 0 1 0 1 1 1 1 0 1 0 0 0 1 1 1 2 2 1 2 1 2 2 0 2 2 2 1 1 0 0 1 1 2 1 1 1 0 0 2 0 0 0 0 1 0 1 0 2 0 2 1 1 0 0 2 0 1 0 0 1 1 0 1 1 0 2 2 0 0 0 0 0 0 0 0 0 0 0 0 0 0 1 0 1 1 0 0 0 0 0 0 0 1 0 1 2 1 1 0 0 0 0 2 0 0 0 1 1 2 1 0 0 0 0 0 0 2 0 0 0 1 0 1 0 1 1 2 0 0 2 2 0 0 2 2 1 1 2 1 1 0 0 1 1 0 0 0 0 0 1 1 1 2 0 1 1 0 2 0 0 0 0 0 2 2 0 0 0 2 1 0 0 0 0 0 0 0 0 0 0 2 0 1 0 1 2 0 0 1 0 0 1 1 1 0 1 0 0 0 0 0 0 0 0 0 0 1 0 0 1 1 2 1 0 2 0 0 0 1 0 1 2 0 0 1 1 2 1 0 2 2 1 2 0 1 2 0 2 0 2 0 0 2 0 0 2 1 0 0 1 1 1 0 0 1 1 1 2 1 0 1 0 0 2 1 0 2 0 0 0 2 2 2 0 2 0 0 1 1 1 0 2 0 0 0 1 0 1 0 2 0 1 1 1 0 1 0 1 1 1 1 0 2 2 2 1 0 1 1 0 1 2 0 1 2 1 2 0 0 0 2 1 1 2 1 0 1 1 0 0 0 0 0 0 0 0 2 2 0 0 0 0 0 0 0 0 1 0 0 1 1 0 1 1 1 1 1 1 1 1 0 2 0 0 0 0 2 0 0 0 0 0 1 0 1 0 2 0 0 0 0 1 0 0 1 2 0 1 2 1 0 0 0 0 0 0 2 0 0 0 1 1 2 1 0 0 1 0 0 0 0 2 0 0 0 2 0 2 0 0 0 0 0 2 1 1 0 1 1 0 0 0 0 0 2 1 0 1 0 1 1 1 2 0 1 1 1 1 1 1 0 0 1 0 1 0 2 0 0 0 1 0 2 1 0 2 2 1 0 0 1 1 1 1 1 1 1 1 0 2 2 1 0 1 1 2 1 1 0 0 1 2 0 0 0 0 1 1 1 0 0 0 0 1 0 1 2 1 0 2 0 0 0 0 1 0 0 0 0 1 2 0 1 1 0 2 1 0 1 0 1 0 0 0 0 1 1 1 0 1 1 0 0 1 1 1 0 1 1 1 0 1 1 2 0 0 0 1 1 0 0 0 0 2 0 1 0 0 1 1 1 0 0 0 0 0 1 2 1 0 0 1 2 1 0 0 2 2 0 1 0 1 0 0 1 1 1 1 2 0 2 2 1 1 1 0 1 1 1 1 2 0 0 0 0 0 0 0 2 2 0 2 0 1 0 1 1 1 1 0 1 0 0 1 0 1 2 1 0 0 0 0 0 0 0 0 0 2 2 2 2 2 0 0 0 1 1 1 1 0 1 0 0 0 0 0 0 0 1 0 0 1 0 1 1 0 0 0 0 2 0 0 2 1 0 1 1 2 0 1 1 0 1 1 1 1 0 0 2 0 0 1 0 0 0 1 2 0 1 2 2 2 1 0 0 1 1 0 1 1 0 1 1 2 2 0 0 0 2 0 2 1 2 0 2 2 0 1 1 0 1 0 1 0 1 1 2 1 1 0 0 1 1 1 0 1 1 1 1 0 2 2 2 2 1 0 2 1 0 0 1 0 1 0 0 1 1 0 1 0 1 1 0 0 1 1 0 0 0 0 1 1 0 0 0 0 2 0 0 0 0 0 0 1 1 0 0 0 0 1 1 2 0 1 1 0 2 0 0 0 1 1 1 2 0 2 0 0 0 0 1 0 2 2 0 1 0 2 2 2 0 0 0 1 2 1 1 1 1 1 1 0 1 0 1 0 0 1 2 0 1 2 0 1 1 0 0 0 0 1 1 0 0 0 0 0 2 0 0 0 1 1 0 0 1 1 2 1 0 0 0 0 0 1 0 0 0 1 0 2 2 1 1 0 0 0 0 1 1 1 0 1 0 0 0 0 0 1 1 0 0 2 0 0 0 0 0 0 1 1 0 0 2 0 0 1 2 0 0 0 0 1 1 1 1
114 0 0 0 0 0 0 1 0 1 1 1 0 0 0 0 0 0 1 2 0 1 1 0 2 0 0 0 1 1 1 1 0 1 0 0 2 1 0 1 0 1 0 1 0 1 0 0 0 0 0 1 0 0 1 2 0 1 0 2 0 1 0 2 0 0 0 0 1 2 1 2 2 2 1 2 0 2 2 0 2 2 2 1 1 0 0 1 1 2 0 1 1 1 1 2 0 2 2 2 0 0 1 1 2 0 2 1 1 0 0 1 0 1 0 0 1 0 0 1 1 0 0 0 0 2 0 2 0 2 0 2 1 0 0 0 1 0 0 0 1 1 0 0 0 2 0 0 0 1 0 1 1 1 1 1 0 0 0 1 1 0 0 1 0 1 0 1 0 0 0 1 0 2 1 0 0 0 0 0 0 0 0 2 2 1 1 0 0 0 2 2 0 1 2 2 1 0 0 0 0 0 1 0 1 0 2 0 1 0 0 0 1 0 1 0 0 0 1 1 1 1 0 0 0 0 0 1 1 0 0 0 1 0 2 1 0 2 0 2 0 0 1 0 0 2 1 0 0 0 0 0 0 0 0 0 0 0 0 0 0 0 1 2 0 0 1 0 2 2 0 1 0 0 0 1 0 0 1 1 0 2 2 2 2 0 2 2 1 2 1 0 2 0 2 0 2 1 0 1 1 0 2 2 1 0 1 2 1 0 0 0 2 0 0 1 0 0 0 0 1 2 2 2 2 0 0 1 0 0 0 2 0 0 0 0 0 0 2 0 0 0 0 0 1 0 2 1 1 1 1 0 0 1 0 0 1 2 0 2 2 2 2 0 2 0 0 1 2 0 2 2 1 1 0 1 0 1 1 2 0 0 0 1 1 0 0 0 0 0 1 1 0 1 2 0 0 0 1 1 1 2 0 1 1 1 0 0 0 1 0 1 0 0 1 1 1 0 0 0 0 0 1 2 0 2 0 0 0 0 0 1 1 1 1 0 0 0 0 0 1 1 2 0 2 2 1 0 0 1 1 2 2 2 2 2 0 2 2 2 0 0 1 1 0 2 1 2 0 2 0 2 0 2 0 0 1 0 0 1 1 0 1 1 0 0 0 0 1 0 2 0 0 1 1 0 2 2 2 0 2 0 1 1 1 1 2 0 0 0 0 1 0 0 1 0 0 2 0 1 2 1 2 2 1 0 0 0 0 2 1 0 1 0 1 0 2 1 2 0 1 1 2 0 0 0 0 1 1 0 1 1 0 2 1 0 0 2 0 0 1 0 1 1 0 0 1 0 0 0 0 0 1 0 1 0 1 1 0 0 1 0 1 0 2 0 0 2 1 1 0 0 0 0 0 0 0 0 0 0 0 2 1 0 2 2 1 0 1 1 1 0 0 0 2 0 0 0 0 0 0 0 0 0 0 2 0 2 0 0 0 0 0 1 2 1 1 0 0 1 1 2 0 2 2 0 1 0 0 0 0 2 0 2 0 2 0 2 2 0 0 0 1 1 1 1 0 2 0 0 1 1 0 0 1 2 2 1 1 1 0 0 1 0 0 1 1 0 1 0 0 1 0 0 1 0 0 0 2 2 0 2 0 0 0 2 2 1 1 0 0 0 0 0 0 0 0 1 2 2 0 0 0 0 2 2 0 0 0 0 0 0 1 0 1 1 1 0 0 0 0 0 1 1 1 0 0 0 0 1 1 1 0 1 0 1 0 0 0 0 0 0 2 2 0 1 2 2 1 2 0 0 2 2 2 0 1 2 0 0 2 2 0 1 0 1 0 1 1 2 1 1 2 1 1 0 0 1 0 0 0 2 0 2 1 0 0 1 0 2 1 0 2 0 1 1 0 1 2 2 2 2 1 1 0 0 0 1 1 0 1 1 0 0 0 1 0 0 1 0 1 1 1 0 0 0 1 0 0 0 0 0 0 2 0 0 0 0 0 0 0 0 0 0 0 0 1 0 2 0 1 0 1 1 0 0 0 2 2 2 2 0 2 0 0 0 1 0 1 2 2 0 1 0 2 2 2 0 0 0 0 1 2 2 1 1 0 1 1 2 1 2 1 0 2 0 0 0 2 1 0 2 0 2 0 0 2 1 0 0 0 1 0 1 0 0 0 1 0 1 1 0 1 0 0 0 1 1 0 0 0 0 0 0 2 1 2 2 1 1 0 1 0 0 2 2 2 0 0 0 0 0 0 0 0 1 1 1 1 0 1 1 1 1 0 0 0 0 0 1 0 0 0 0 0 0 0 0 0 0 1 1
115 0 0 0 1 0 1 1 0 1 1 0 0 0 0 0 0 0 0 0 2 0 0 1 1 0 1 0 1 2 2 1 2 2 0 1 2 1 0 0 0 1 2 2 0 0 0 0 2 0 0 1 1 1 0 0 0 0 1 1 1 1 0 0 1 1 1 1 0 0 0 0 1 2 1 2 1 0 0 1 0 2 2 0 0 0 0 0 0 2 0 1 2 1 0 1 0 0 0 1 1 2 0 0 2 0 2 1 0 0 0 1 0 0 1 1 1 0 2 0 0 0 2 2 0 0 0 1 1 0 0 0 1 0 0 0 1 0 0 0 0 2 0 0 1 0 0 0 1 2 0 2 0 0 0 0 1 1 0 1 1 2 0 0 1 2 1 1 1 1 1 1 1 1 0 0 1 1 1 1 1 1 0 1 0 0 1 2 0 0 1 1 0 2 2 2 1 1 0 1 1 0 0 1 1 0 1 1 1 0 0 2 2 0 0 1 0 0 2 1 0 0 0 0 0 1 0 0 0 0 1 1 0 0 2 0 0 1 1 1 0 0 2 0 0 1 0 0 0 0 0 0 0 0 0 1 0 0 0 1 0 0 1 1 0 0 1 0 2 0 0 2 0 2 0 1 2 1 1 0 0 1 1 1 2 2 1 2 1 2 1 1 2 0 2 0 1 0 1 0 1 0 2 1 0 0 2 2 1 0 0 1 1 0 1 0 1 2 0 0 2 2 2 1 2 0 0 1 2 2 0 2 1 1 0 0 0 2 0 2 0 1 1 0 1 0 2 0 1 1 1 0 0 0 0 1 0 0 0 2 2 2 0 0 0 0 0 1 1 1 1 1 1 2 1 1 0 2 0 2 1 0 0 0 0 0 0 0 0 1 0 0 1 0 2 0 1 1 1 1 1 1 0 2 0 0 0 1 0 0 0 0 2 2 0 2 0 0 0 0 2 2 0 0 1 2 1 0 0 0 0 1 1 1 1 0 0 1 0 0 2 0 1 1 2 2 2 1 1 0 0 0 0 2 0 0 0 2 2 2 0 0 0 0 0 2 0 1 2 0 0 1 1 1 2 0 1 1 1 0 1 2 0 0 0 1 0 0 1 0 2 0 0 0 0 0 2 1 1 2 0 1 1 1 1 1 1 1 0 1 0 0 0 0 0 1 0 1 0 2 2 0 0 1 0 1 0 0 0 2 1 0 2 1 2 1 2 0 1 2 1 0 1 0 0 0 0 2 0 0 0 0 0 1 1 1 1 0 0 1 0 0 1 2 1 1 1 1 1 0 1 0 0 0 0 0 1 2 0 2 0 0 0 0 0 0 0 1 0 0 0 0 2 0 0 0 1 1 0 0 1 1 1 0 1 2 1 0 0 0 0 0 0 0 2 0 0 0 0 0 0 0 0 0 0 0 2 2 0 0 1 0 0 0 2 1 0 0 1 2 1 1 0 1 1 0 1 0 0 0 1 2 1 1 1 2 0 2 2 0 0 0 0 1 1 1 1 2 0 0 2 0 0 0 0 0 1 1 2 0 2 0 1 0 0 0 1 0 0 1 0 1 0 2 0 2 0 0 1 1 0 0 0 0 1 1 2 1 1 0 0 0 0 1 0 0 1 1 0 0 0 1 0 0 0 0 1 0 1 0 1 1 0 0 0 0 0 0 0 1 0 1 0 0 0 0 0 0 0 0 0 0 0 0 0 2 0 0 1 0 0 0 1 0 0 1 2 2 1 2 0 0 2 0 0 0 1 2 0 0 1 1 0 0 0 2 0 2 2 2 0 0 1 0 1 0 0 1 0 1 0 2 0 2 2 1 0 0 0 1 1 0 1 0 1 2 1 2 2 1 1 1 1 2 0 0 0 0 2 0 2 2 1 1 0 1 0 0 0 0 0 0 2 1 0 1 1 1 1 0 0 1 0 2 0 1 0 0 0 0 2 2 0 0 0 1 1 2 2 0 0 0 1 1 0 0 0 0 0 0 0 1 0 0 0 0 0 1 0 2 2 0 1 0 2 2 2 0 0 0 1 2 0 0 2 1 0 1 0 0 0 0 0 1 1 1 0 1 2 1 0 2 0 0 0 0 1 0 0 0 1 1 1 1 0 1 1 0 0 2 0 0 1 0 0 0 1 0 0 0 1 0 0 1 1 0 2 2 1 2 0 1 1 0 0 1 1 0 1 0 0 0 0 0 0 1 0 0 1 0 0 0 0 0 0 0 0 0 0 2 0 0 0 1 0 0 0 0 0 0 1 0
116 0 0 0 0 0 1 1 1 1 2 0 0 1 0 0 0 0 0 0 2 1 0 0 2 0 0 0 1 2 2 1 0 2 1 1 1 1 0 1 1 0 0 1 0 0 1 0 1 1 1 1 0 0 2 0 0 0 1 2 0 1 0 0 0 0 0 0 0 0 0 0 2 2 2 2 0 0 0 1 0 1 1 0 1 0 0 1 0 1 0 0 0 0 0 0 0 1 0 0 2 0 0 0 2 1 2 0 0 0 0 2 1 1 1 1 1 1 0 0 0 0 1 1 0 0 0 1 1 0 0 0 0 0 1 1 1 0 0 0 0 2 1 0 0 0 0 0 1 1 0 0 1 1 0 0 1 0 0 1 1 1 0 1 0 1 0 1 1 2 1 1 1 1 0 0 0 2 1 2 1 1 0 2 0 0 2 2 2 2 0 2 1 0 1 1 1 0 0 0 0 0 0 2 1 0 1 1 1 0 1 1 1 0 1 1 1 2 2 1 1 1 0 0 0 1 0 0 0 0 0 0 0 0 1 0 0 2 0 2 0 0 1 0 0 2 0 0 1 1 1 1 0 0 0 0 0 0 0 0 0 0 0 0 0 0 0 0 2 0 0 2 0 1 0 1 0 1 1 1 0 2 2 1 1 0 2 2 1 2 0 0 0 1 1 0 2 2 0 2 0 0 1 0 0 0 0 1 0 0 0 1 0 0 1 1 1 0 0 1 1 1 0 1 2 0 0 1 2 2 0 2 0 0 0 0 0 0 2 1 1 1 1 0 0 0 0 0 0 0 0 2 0 0 0 1 0 1 0 0 0 0 1 0 1 0 0 1 2 0 2 2 1 2 0 0 0 2 1 1 0 1 0 0 2 1 0 0 0 0 0 0 0 0 2 0 0 2 1 1 1 1 0 0 0 0 2 0 0 0 0 0 0 0 2 2 0 0 0 0 0 2 0 0 1 2 1 0 0 2 0 2 0 1 1 0 0 1 1 0 2 0 1 1 2 2 0 0 0 0 0 1 2 2 2 2 0 1 1 1 1 0 0 0 0 1 0 2 2 0 1 1 2 0 0 1 0 0 0 2 0 1 1 0 0 0 0 0 0 0 0 0 1 2 1 0 2 1 1 2 0 0 1 1 1 1 1 1 0 1 0 0 0 1 0 0 0 2 0 2 0 0 0 0 0 0 0 0 0 2 0 1 1 0 0 1 0 0 1 2 0 0 1 1 1 0 0 2 0 0 0 0 0 2 0 0 1 2 1 0 0 1 0 2 1 0 1 0 0 0 0 2 0 0 0 0 0 2 0 1 0 0 0 0 0 0 0 0 0 0 1 0 0 0 0 0 1 0 0 0 0 2 0 0 2 2 1 0 0 0 0 0 0 0 0 0 0 0 0 0 0 0 1 1 0 1 0 2 0 0 0 0 0 0 1 0 0 0 0 1 2 1 0 2 2 0 1 0 0 0 0 1 1 1 0 1 0 2 2 0 0 0 1 0 0 2 1 1 2 1 0 1 0 1 1 2 2 0 0 0 0 1 2 1 1 1 1 1 0 0 0 1 0 1 0 0 0 0 0 0 0 0 0 0 1 2 2 1 1 0 0 0 0 0 0 0 0 1 1 1 0 0 1 1 0 2 1 0 0 0 0 0 0 0 0 0 0 0 1 2 1 0 1 1 1 0 0 1 1 1 0 1 0 0 0 1 0 0 1 0 0 0 2 1 0 1 2 1 2 1 1 0 0 1 1 0 0 0 2 2 2 2 0 0 0 2 0 1 1 2 1 1 2 0 1 1 0 0 0 1 0 2 0 2 1 1 0 1 0 2 1 0 1 0 1 1 1 1 2 1 1 1 1 2 0 0 2 2 0 0 0 0 1 2 0 2 0 2 0 0 0 1 1 0 1 1 0 0 0 0 0 0 0 2 0 1 1 0 0 0 1 2 0 0 0 0 1 1 1 0 1 0 1 1 0 0 0 0 1 1 2 0 1 1 0 0 0 1 1 1 1 0 1 0 0 0 2 0 0 1 0 0 2 2 2 0 0 1 0 0 0 0 1 0 2 1 0 1 2 0 0 1 0 1 0 0 1 2 0 0 0 1 0 2 0 0 0 1 2 0 0 1 2 2 1 1 0 1 0 1 0 1 2 0 0 0 0 2 1 0 1 0 0 0 1 1 1 0 2 0 0 1 0 0 0 2 0 1 1 0 0 0 1 1 1 1 2 0 0 0 0 0 0 0 0 0 0 0 1 0 1 2
117 0 0 0 0 0 1 1 0 1 1 1 1 1 0 0 0 0 0 0 1 0 0 0 2 0 2 0 2 2 2 1 0 1 1 1 2 0 1 1 1 0 0 1 0 0 1 1 1 0 0 0 2 2 0 1 0 0 2 1 1 2 0 2 1 0 1 0 1 1 0 1 1 2 1 2 1 0 0 0 0 2 1 1 2 1 0 1 1 1 0 0 2 1 0 1 0 1 1 1 2 0 1 0 1 1 1 2 2 0 0 2 0 2 0 0 2 0 1 1 1 1 0 0 0 1 0 2 2 0 0 0 0 0 0 0 0 0 0 0 2 0 0 0 0 1 1 0 0 1 0 1 0 0 0 0 0 0 0 2 1 1 0 1 2 2 0 1 1 1 1 1 1 1 0 0 0 0 0 0 0 0 0 2 0 0 2 1 0 0 1 2 1 1 2 2 0 0 0 0 0 0 0 1 0 1 2 1 2 0 0 0 2 1 1 1 0 1 1 1 0 0 1 0 0 1 1 0 0 0 0 0 0 0 1 0 0 1 1 1 0 0 1 1 0 2 0 0 0 0 0 1 0 0 0 0 0 0 0 0 0 0 0 0 1 0 0 1 1 0 0 2 0 1 0 0 0 0 2 0 0 1 1 1 2 1 1 1 1 2 2 0 1 0 2 0 2 2 0 2 0 0 2 2 2 0 0 2 0 0 0 1 1 2 1 0 0 1 0 0 1 2 1 0 2 0 0 2 0 0 0 1 2 0 0 0 0 2 0 0 0 0 1 0 0 0 1 0 0 0 0 1 1 0 1 0 0 0 0 2 2 2 1 0 1 1 0 2 2 0 2 2 1 1 0 1 0 2 1 2 1 1 0 0 1 1 0 0 0 1 0 0 1 0 2 0 1 0 1 1 1 1 0 1 1 1 1 0 0 0 1 0 0 0 0 0 2 0 0 0 0 2 0 1 0 1 0 0 0 1 0 1 1 1 1 0 0 1 0 0 1 1 2 0 1 1 1 1 1 0 0 0 1 2 1 1 0 1 1 1 1 0 1 1 0 0 0 2 1 1 1 2 2 0 1 1 1 0 0 2 1 1 1 0 1 1 0 0 1 0 1 0 1 2 1 0 2 1 1 2 0 1 2 0 2 1 2 1 0 1 0 0 0 0 1 0 0 2 0 0 0 2 1 1 0 1 1 1 1 1 1 0 0 0 0 0 1 0 1 1 0 0 2 2 2 1 0 1 1 0 0 0 0 2 0 0 0 0 1 0 0 0 0 0 0 0 0 0 0 0 0 1 2 0 2 0 2 2 0 0 1 0 1 1 1 0 0 1 0 0 0 0 0 0 0 0 0 0 0 0 0 1 0 0 2 2 2 0 2 2 0 0 0 1 0 0 1 0 0 0 1 0 0 0 0 0 2 2 0 0 0 0 0 0 1 0 0 0 1 2 1 2 0 1 2 0 2 1 0 0 1 1 1 1 1 1 0 2 2 1 1 1 0 0 1 2 0 2 1 1 0 1 1 0 0 2 0 0 1 0 0 2 1 1 0 0 1 0 1 0 0 0 0 2 1 1 0 0 1 1 0 0 0 0 1 1 1 2 2 1 1 1 0 0 0 1 0 1 0 0 0 1 1 0 0 1 0 0 1 0 0 0 0 1 1 1 1 0 0 1 0 1 0 0 0 1 0 1 0 1 1 1 1 0 0 1 1 0 0 0 0 0 1 1 0 1 2 1 1 2 1 0 0 1 1 0 0 2 0 0 0 0 0 0 0 1 0 1 2 2 1 1 2 1 1 0 0 1 0 0 0 2 1 2 0 0 1 0 0 2 2 0 1 1 1 1 0 2 2 1 0 2 1 2 0 0 1 1 0 0 1 0 0 0 0 2 0 1 1 1 1 0 0 0 0 0 0 2 2 1 0 1 0 1 1 0 1 0 0 0 0 0 0 0 0 0 0 0 1 0 1 0 0 2 0 2 0 1 1 1 2 0 1 0 0 0 1 2 0 1 1 0 1 0 2 2 2 0 1 0 1 1 1 1 2 1 1 1 0 0 0 0 0 0 1 0 0 2 2 2 0 2 0 1 0 0 0 2 0 0 1 0 1 1 0 1 1 0 0 2 0 0 2 1 0 0 0 0 0 1 1 0 2 0 0 0 2 2 0 1 0 1 1 0 1 1 1 1 2 0 1 1 1 1 0 0 1 1 2 0 0 0 0 0 0 0 0 0 1 1 0 0 1 2 0 0 0 0 2 0 0 1
118 0 0 1 1 0 2 2 1 0 1 0 0 1 0 0 0 0 1 0 1 0 0 1 1 0 1 0 2 2 1 0 1 2 0 0 1 1 0 0 0 0 0 1 0 2 0 0 1 0 0 0 0 0 1 1 0 1 0 0 1 1 0 0 0 0 0 0 0 0 0 0 1 2 0 2 2 2 2 0 0 2 2 2 2 0 0 1 1 2 1 1 0 0 1 1 0 0 0 0 1 0 1 0 2 1 2 0 0 0 0 0 2 2 1 1 1 0 1 1 1 0 2 2 0 0 0 2 2 0 0 0 0 0 1 0 0 0 1 0 1 1 0 0 0 0 0 0 0 1 0 1 1 1 1 0 1 0 1 2 1 0 0 0 0 2 0 0 1 1 1 0 0 2 1 0 0 1 1 1 1 0 1 2 1 1 1 0 0 0 1 2 0 2 2 2 1 0 0 0 0 0 0 0 1 1 2 2 1 1 0 0 0 0 2 0 0 0 1 1 0 0 0 1 0 1 0 0 0 0 0 0 1 1 1 0 1 1 0 0 1 0 1 0 1 2 1 0 0 0 0 0 0 0 0 0 1 0 0 0 0 0 0 1 0 0 0 0 1 0 0 1 0 1 0 0 1 1 1 1 0 1 1 1 2 1 1 2 0 2 1 0 1 0 1 0 1 0 0 1 1 0 1 0 0 0 0 2 0 0 0 0 2 1 1 0 0 0 0 0 0 2 0 0 1 0 0 0 1 1 0 1 1 0 0 0 0 2 0 0 0 0 1 0 0 0 0 0 1 1 1 1 0 1 0 1 1 1 0 1 1 1 0 0 0 0 0 1 2 0 2 2 1 2 1 1 0 1 0 2 0 0 0 0 0 1 0 0 0 0 0 0 0 0 2 0 0 0 0 0 0 0 0 1 0 0 0 0 1 0 0 0 0 0 1 1 1 0 0 0 0 1 1 1 1 2 1 0 0 0 0 0 0 1 1 1 0 0 0 0 2 0 2 0 1 2 1 0 0 0 0 0 1 2 1 1 0 2 2 2 1 0 1 1 0 1 0 1 2 0 1 1 0 2 0 0 1 0 0 0 0 2 2 0 1 2 0 0 1 0 1 0 0 1 2 1 1 1 1 2 0 1 1 1 1 1 1 0 1 0 1 0 0 0 0 0 1 2 1 2 1 0 2 2 0 1 1 1 1 1 1 0 2 1 2 1 2 0 2 2 1 0 2 1 1 1 0 2 0 0 0 0 0 1 1 1 1 1 0 1 0 0 0 0 0 0 0 1 1 1 0 1 1 0 0 0 1 2 0 0 0 0 2 1 2 0 1 1 0 0 0 0 1 0 0 0 1 0 0 0 0 2 1 0 0 1 0 0 0 0 0 0 0 1 0 0 1 0 0 0 0 0 1 1 0 0 1 1 0 0 2 0 0 0 1 0 0 0 0 1 0 0 0 0 1 0 1 0 0 1 0 1 0 1 0 2 0 1 1 0 0 0 2 0 1 2 2 2 0 0 1 0 1 0 0 2 1 1 2 0 0 1 2 2 1 2 1 1 1 0 0 1 0 1 2 0 0 1 0 1 1 0 0 1 1 2 1 1 1 0 0 0 0 2 1 2 1 1 2 2 0 0 2 0 2 2 0 0 1 0 1 1 0 0 0 0 0 0 0 1 1 0 0 0 0 0 0 1 0 0 0 0 0 1 0 0 0 0 0 0 0 0 2 0 0 0 2 1 1 1 1 0 2 0 0 0 0 1 1 1 1 1 0 0 0 1 0 2 0 2 0 2 2 0 0 2 0 0 0 0 0 1 0 1 2 2 2 0 0 2 2 0 1 0 1 2 1 1 1 1 0 1 0 2 0 0 2 0 2 0 2 2 0 1 0 1 0 1 0 0 0 0 0 0 0 0 0 1 0 0 1 0 0 2 0 0 1 0 1 1 1 1 0 0 0 1 2 0 2 0 2 0 1 0 0 0 0 0 0 0 0 0 2 0 0 0 0 2 1 1 1 0 0 1 2 2 2 0 0 0 0 1 2 2 1 1 0 2 0 1 0 0 0 0 0 1 0 1 1 1 0 1 0 0 0 0 1 1 0 1 1 0 0 2 0 0 0 1 0 1 0 0 1 2 1 1 1 1 0 1 0 0 1 0 1 0 2 2 0 0 0 0 0 0 1 1 1 1 2 1 1 0 0 0 1 0 2 0 1 0 0 0 0 1 0 0 0 0 0 2 0 0 0 0 0 0 0 0 0 0 1 2
119 0 0 0 0 1 1 0 0 2 2 0 0 0 0 0 0 0 2 1 1 1 0 1 1 0 0 0 2 2 2 1 1 1 1 1 1 0 0 1 0 1 0 1 0 0 0 0 1 0 0 1 0 0 0 1 0 0 1 2 0 2 0 0 0 0 0 0 0 0 0 0 0 2 0 2 2 1 1 1 0 2 2 1 1 0 0 0 0 2 0 0 0 0 0 1 0 1 1 1 1 0 0 0 2 0 2 0 1 1 0 1 1 2 1 1 2 0 1 1 1 0 0 0 0 1 0 0 0 0 1 1 0 0 0 0 1 0 1 0 1 1 0 0 0 2 0 0 0 1 0 0 1 0 0 1 1 2 0 1 1 1 0 0 1 2 0 1 0 1 1 0 0 2 1 0 0 0 0 0 0 0 1 2 0 0 2 1 0 0 2 2 0 2 2 2 2 0 0 0 0 0 0 1 2 0 0 1 2 0 0 0 2 0 2 1 1 0 1 0 0 0 1 1 0 2 2 1 1 1 1 1 0 0 2 0 0 2 0 2 0 0 2 0 0 1 0 0 1 0 0 0 1 0 0 1 0 1 1 1 1 1 0 0 0 0 1 0 1 0 0 1 0 1 0 0 1 1 1 1 0 2 1 1 2 1 1 1 1 1 1 0 0 1 1 2 1 1 1 2 0 0 1 1 0 0 0 2 1 0 0 1 0 0 2 0 1 2 0 0 2 1 2 1 1 0 1 2 1 2 0 2 0 0 0 0 0 0 2 0 0 0 2 0 0 0 1 1 2 1 0 0 0 1 0 1 2 1 0 2 2 2 2 0 2 1 0 1 1 1 1 1 0 2 1 0 0 1 0 1 1 1 0 1 1 0 0 1 1 0 0 0 0 1 2 1 0 1 1 1 1 1 0 1 0 1 0 2 0 0 1 0 1 1 0 1 1 0 0 0 0 2 0 0 1 2 1 0 0 0 1 0 0 2 0 0 0 1 1 0 1 1 2 0 1 1 1 0 0 0 0 1 1 1 2 1 1 2 1 0 2 0 0 0 0 1 1 1 2 0 0 0 1 1 1 1 1 0 0 2 2 1 2 0 2 2 0 1 0 0 1 1 2 2 2 1 0 1 1 1 1 1 2 0 1 1 1 0 0 1 0 1 0 0 0 1 0 2 0 1 0 1 2 2 1 0 0 1 1 1 1 0 1 1 1 0 1 1 2 0 1 0 2 0 0 0 0 2 0 0 0 0 0 2 0 1 0 2 0 0 1 0 0 1 0 0 1 2 2 2 0 0 0 0 0 0 0 2 0 1 0 0 1 1 1 0 0 1 1 1 0 0 0 0 0 0 1 1 0 0 1 1 1 1 2 2 1 0 1 0 0 0 0 0 2 0 0 0 0 0 0 0 0 0 0 1 2 1 0 0 0 1 0 0 2 0 0 0 0 1 1 1 0 0 2 0 2 0 0 0 0 2 1 1 0 2 0 2 2 0 0 0 1 1 1 1 0 2 0 0 1 0 0 0 0 2 2 1 2 0 1 0 2 0 0 0 2 0 0 1 0 1 0 1 1 0 0 0 1 1 0 0 0 0 1 1 2 2 2 0 1 0 0 1 0 0 0 1 2 2 0 0 1 0 1 1 1 0 0 0 0 0 1 0 1 1 0 0 0 2 1 0 0 0 0 0 0 0 0 0 0 0 0 1 0 1 0 2 0 2 2 1 1 1 0 0 2 2 1 2 1 0 2 0 0 0 1 1 0 0 0 1 0 0 1 1 1 1 1 2 1 1 2 1 1 0 0 0 0 1 0 1 1 2 1 1 1 0 0 1 1 0 1 1 1 1 1 2 2 2 1 2 1 2 0 0 1 2 0 0 0 0 1 1 0 2 0 0 0 0 0 0 1 0 0 0 1 0 0 0 1 0 0 2 0 1 0 0 1 1 1 2 1 0 1 1 0 0 2 0 2 0 1 0 0 1 0 1 1 1 2 0 2 0 0 0 1 2 0 0 0 0 1 1 1 1 2 0 0 0 0 1 1 1 2 0 2 0 0 0 0 0 0 0 0 0 1 2 2 1 0 1 0 1 0 0 1 2 0 1 0 0 0 2 0 0 0 2 0 0 0 0 2 1 0 0 0 0 0 0 0 0 0 0 1 1 1 1 1 0 1 0 0 0 1 1 1 0 1 0 0 0 1 1 0 0 1 0 2 0 0 0 0 0 0 0 0 0 1 2 0 0 0 0 0 0 0 0 1 0 0 1
120 0 0 0 0 0 0 1 1 1 1 0 1 1 0 0 0 0 2 1 1 1 0 1 1 1 2 0 2 2 2 0 1 1 0 0 1 2 1 0 0 1 0 1 0 1 0 0 1 0 0 0 2 2 0 0 0 0 2 1 1 1 0 2 0 0 0 1 0 0 1 1 2 2 0 2 2 2 2 0 2 2 2 2 2 0 0 0 0 2 0 0 1 0 0 1 0 0 0 0 0 1 0 0 2 2 1 1 1 0 0 1 1 1 1 1 1 0 2 0 0 0 1 1 0 1 0 1 1 0 0 1 0 0 0 0 0 0 1 1 1 1 0 0 0 0 0 0 1 1 0 0 1 0 0 0 0 1 0 2 2 1 1 0 1 2 0 1 1 1 0 0 1 1 1 0 0 1 1 0 1 0 1 2 0 0 2 1 0 0 1 1 0 1 1 1 1 0 1 0 0 1 0 0 0 0 2 1 2 1 1 2 1 0 1 0 0 1 1 0 1 1 2 0 0 2 2 0 0 0 0 0 1 0 2 1 0 1 1 1 0 0 2 0 0 2 0 0 0 1 1 0 0 0 0 1 0 1 0 0 0 0 0 0 1 1 0 1 0 0 0 2 0 1 0 0 0 1 1 1 0 1 1 2 1 0 1 0 0 1 1 0 1 0 1 1 1 1 1 1 1 0 1 0 0 0 0 1 2 0 0 0 2 1 0 0 0 0 1 1 1 1 2 1 0 0 0 1 0 0 0 1 1 1 0 1 0 1 0 0 0 1 1 0 0 0 2 0 0 2 2 0 0 0 0 2 0 2 0 0 0 0 2 0 2 0 0 2 1 1 1 1 0 1 0 0 0 2 1 2 1 1 0 0 1 0 0 0 0 0 1 1 0 0 2 0 1 0 0 0 0 0 0 2 1 0 0 1 0 0 0 0 1 1 1 2 0 0 0 0 1 2 0 1 1 2 1 0 0 0 1 0 1 1 1 1 0 0 0 0 2 0 2 0 1 1 0 0 0 0 0 0 1 2 0 0 0 2 2 2 0 0 0 0 0 2 0 2 1 1 1 2 1 1 1 1 1 0 0 0 0 1 1 0 0 1 0 0 1 0 1 1 0 1 1 0 1 2 2 2 0 2 1 1 1 2 2 1 0 1 0 0 0 1 0 0 0 2 0 0 0 2 2 2 0 0 0 0 0 2 0 2 2 1 2 1 2 2 1 1 1 1 1 0 1 0 0 1 1 0 0 0 0 2 0 1 0 2 1 0 0 1 2 2 0 1 1 1 1 0 1 0 0 0 0 0 0 2 1 1 0 0 1 0 1 0 1 0 0 0 0 1 2 0 2 0 0 0 0 0 0 1 0 2 2 2 1 0 0 0 0 0 0 1 0 0 0 0 0 1 0 1 1 1 0 1 0 1 0 0 0 0 0 0 1 1 1 0 1 2 1 1 0 1 2 0 2 0 0 0 0 2 1 1 0 1 0 2 2 1 0 0 1 0 1 2 0 1 1 1 1 2 0 0 0 1 1 0 1 0 1 1 2 1 1 2 1 0 0 1 0 1 0 1 1 0 0 1 1 2 2 0 1 1 2 2 1 1 2 0 1 0 0 1 0 1 1 2 2 2 0 0 0 0 1 1 0 0 1 0 1 1 1 0 1 2 1 0 0 0 0 0 1 1 2 0 0 1 0 2 2 1 0 1 0 0 0 2 0 2 2 2 1 0 0 0 2 2 1 2 1 0 2 0 0 0 0 0 1 1 2 2 0 0 0 1 1 2 0 2 0 2 2 0 1 1 1 1 0 1 0 2 1 2 1 0 1 1 0 2 1 0 1 1 1 2 0 2 2 2 2 1 1 2 0 0 1 1 1 0 0 0 1 1 0 1 0 1 2 0 0 0 2 0 0 0 2 1 0 0 1 0 0 1 1 0 1 0 0 0 1 1 0 0 0 1 1 0 0 0 0 0 0 2 0 1 0 1 1 1 1 1 2 0 0 0 0 1 1 2 2 0 0 1 0 0 1 0 1 0 2 2 1 1 2 1 1 0 0 1 0 1 0 1 1 0 1 1 2 1 0 2 0 1 1 0 0 2 0 0 0 1 1 2 0 1 0 1 0 1 0 0 2 1 0 0 0 1 1 1 0 0 1 0 1 0 1 1 0 1 0 1 0 0 1 1 2 0 1 0 0 0 0 0 0 1 1 0 2 0 0 0 1 1 1 1 2 0 0 2 0 0 0 2 0 0 0 1 1 2 0 2
121 0 0 0 0 0 2 2 0 0 0 1 1 2 0 0 0 0 0 0 1 0 1 1 1 1 1 1 2 2 2 1 0 2 2 2 2 2 0 1 1 0 0 0 0 0 1 0 1 0 0 0 0 0 1 1 0 0 2 0 1 1 0 2 1 0 1 0 0 1 0 1 1 2 1 2 1 1 1 1 1 2 1 0 1 0 0 0 0 2 0 0 1 0 0 2 0 1 1 2 2 1 0 0 2 2 2 0 0 0 0 2 1 1 1 1 1 0 1 0 0 0 2 2 0 0 0 1 0 1 0 0 0 0 0 0 2 0 1 1 1 1 0 0 0 0 0 0 0 0 0 0 1 1 0 1 1 1 1 0 1 2 0 0 1 2 0 0 1 0 0 2 1 1 1 0 0 0 0 0 0 0 0 2 1 1 1 1 0 0 0 1 1 0 1 1 0 0 0 0 0 1 0 0 1 0 1 1 1 0 0 2 1 1 0 1 1 0 2 2 0 0 0 0 0 2 0 0 0 0 0 0 1 0 2 0 0 2 0 1 0 1 1 0 0 2 0 0 0 0 0 1 0 1 1 0 2 0 2 0 2 0 0 1 0 0 0 0 1 0 1 2 1 1 0 0 0 2 1 1 0 2 2 2 2 0 2 1 2 2 1 1 2 0 2 0 2 1 0 1 0 0 1 0 0 0 0 2 0 0 1 2 2 2 2 0 0 0 1 1 0 2 1 2 1 0 0 1 1 1 0 1 0 0 0 0 0 2 0 0 0 0 1 0 1 0 2 0 1 0 0 0 0 1 0 1 1 0 0 2 2 2 2 0 2 1 0 1 1 1 1 1 1 1 1 1 0 2 0 0 0 1 0 0 1 0 0 0 0 1 0 0 1 0 1 1 2 1 0 0 0 0 0 0 0 0 2 0 0 1 0 1 1 1 1 2 0 0 1 0 0 1 1 0 2 2 1 0 0 1 1 0 0 2 0 0 0 0 1 0 1 0 1 1 1 1 0 0 0 1 0 0 1 1 2 1 1 2 2 2 0 0 1 1 0 1 0 1 1 1 0 1 2 1 0 1 0 0 0 1 2 1 0 0 0 0 0 0 2 0 1 0 1 1 1 0 1 2 2 1 1 1 1 1 1 1 1 0 2 1 1 0 0 0 0 1 0 2 0 1 0 1 2 2 0 2 0 1 1 1 1 1 1 0 0 0 0 1 2 0 0 0 1 1 1 0 0 1 1 0 0 0 0 1 0 0 0 1 0 0 1 0 0 1 1 0 1 0 0 0 0 0 0 0 0 0 0 2 1 1 0 0 0 0 0 0 0 1 1 1 1 0 0 0 0 0 0 1 0 0 1 1 0 0 1 2 1 0 2 2 0 1 0 0 2 0 0 0 1 0 0 0 1 1 0 0 1 0 0 0 1 1 0 0 2 1 1 1 0 2 0 1 0 1 1 0 1 0 0 0 0 2 1 1 0 1 0 1 1 0 0 0 1 1 0 1 1 2 1 0 0 0 0 0 0 1 1 1 0 1 1 0 2 0 1 2 1 1 0 1 0 1 0 1 1 0 1 1 1 1 0 0 0 0 1 1 0 2 2 0 1 0 0 2 0 1 0 1 1 1 1 0 1 0 1 2 0 0 0 0 0 0 1 1 2 2 1 0 0 1 0 0 0 0 1 0 0 0 0 1 1 1 0 0 0 2 0 1 0 1 1 1 1 0 0 0 1 1 1 1 2 0 1 1 1 0 2 0 0 0 0 0 0 0 0 2 0 2 0 2 0 2 2 0 1 0 0 0 1 0 0 1 1 2 1 1 0 0 1 2 2 1 2 0 2 2 0 2 1 1 1 0 1 1 0 0 1 1 0 0 1 0 0 0 0 2 0 1 2 1 1 0 1 1 0 0 1 0 0 0 0 0 0 1 1 0 1 0 1 1 0 2 0 0 0 1 1 1 2 0 0 0 1 1 0 2 0 0 0 1 0 1 0 1 0 0 0 0 2 0 0 0 0 0 2 2 2 0 0 0 0 2 0 0 2 1 0 1 0 1 0 1 1 1 2 0 0 1 2 0 0 2 1 1 2 0 1 0 1 1 0 1 0 1 0 0 0 0 1 1 0 1 2 1 1 0 0 1 0 0 0 0 1 0 1 0 1 2 0 1 0 1 0 0 1 1 1 1 2 0 1 0 0 0 0 2 0 0 1 1 1 0 0 0 1 0 1 0 0 2 0 0 0 1 0 0 0 0 0 0 1 1
122 0 0 0 1 0 2 2 1 0 2 0 0 0 0 0 0 0 1 1 1 0 0 0 2 0 1 0 2 2 2 2 0 0 0 1 2 2 0 0 0 0 2 2 0 0 0 0 1 1 1 1 0 0 2 1 0 1 0 2 0 0 0 0 0 0 0 0 1 1 0 2 2 2 2 2 0 1 1 0 1 1 2 1 1 0 0 0 0 2 0 0 1 0 0 1 0 2 0 0 2 0 1 0 2 0 2 1 1 0 0 2 1 1 0 0 1 0 2 0 0 0 1 1 0 1 0 2 2 0 0 0 0 0 1 1 0 0 0 0 0 2 1 0 0 1 0 0 0 0 0 0 0 0 0 0 0 0 0 2 0 1 0 0 0 1 0 0 0 1 1 1 0 2 0 1 0 1 0 1 0 1 0 2 2 1 1 2 1 0 2 2 0 2 2 2 2 0 0 0 0 1 0 0 1 0 2 0 2 1 0 1 0 0 1 2 1 0 2 0 1 1 0 0 0 2 2 0 0 0 0 0 0 1 2 0 1 2 0 1 0 1 1 0 0 1 0 0 0 0 0 0 0 0 0 0 0 1 0 1 0 1 0 1 0 0 1 0 1 0 0 1 0 1 0 0 1 1 2 1 1 1 2 2 2 0 2 1 1 1 1 1 1 0 2 0 2 1 0 2 1 1 2 1 0 0 2 2 0 0 0 2 1 0 1 1 0 0 0 0 1 1 1 1 1 0 0 1 1 1 0 2 1 0 0 0 0 1 1 0 0 1 1 0 0 0 0 0 1 0 0 0 0 0 0 1 0 2 0 1 1 1 1 0 1 0 0 1 2 0 2 2 1 1 1 0 0 2 0 0 0 1 0 1 1 0 0 0 0 0 1 1 0 1 2 0 0 1 1 1 0 2 0 1 0 1 0 0 0 0 1 0 2 2 0 2 0 0 0 0 0 2 0 0 1 2 2 1 1 0 1 0 0 1 1 0 0 2 2 0 1 1 2 0 1 2 0 0 1 0 0 2 1 1 2 1 1 2 2 1 1 0 1 1 0 1 0 0 2 0 1 1 2 0 1 1 0 0 0 0 0 2 0 0 0 0 0 1 0 1 0 1 1 2 0 0 2 0 0 2 0 1 2 0 2 1 0 1 0 1 0 0 0 0 0 0 0 2 0 1 0 1 2 2 1 1 1 1 1 1 1 0 0 0 0 0 2 1 1 0 1 0 2 0 0 0 0 0 2 0 0 0 0 2 0 0 1 0 0 0 0 0 2 2 0 2 0 1 1 1 0 1 1 0 0 0 1 2 0 2 0 0 1 1 0 1 0 2 0 0 0 1 0 0 0 0 0 0 0 0 0 2 2 0 0 1 0 0 1 0 0 0 0 1 0 1 1 0 0 1 1 1 1 1 0 0 1 1 0 0 0 1 0 0 1 0 0 0 0 0 2 0 0 0 2 0 2 0 0 0 0 2 2 0 0 2 0 1 0 0 0 0 1 1 1 1 1 0 1 1 0 1 0 0 0 1 1 0 1 0 1 2 1 0 0 0 1 1 0 1 1 1 2 2 1 1 0 1 2 2 0 0 0 0 0 2 2 2 2 0 2 0 0 2 0 1 1 1 1 1 0 1 1 0 1 1 0 0 0 0 0 0 0 0 0 0 0 0 0 1 0 1 0 0 1 0 0 1 0 0 0 0 0 0 0 1 0 0 0 1 0 1 1 1 0 0 2 2 2 2 0 0 1 1 1 1 1 0 1 1 1 1 1 1 1 0 1 1 2 2 1 0 2 0 1 1 0 0 0 1 0 0 2 2 0 1 0 0 1 1 1 0 0 2 0 2 0 1 1 0 0 0 1 2 0 0 0 1 0 0 1 0 1 1 1 2 0 0 1 0 0 0 2 0 1 1 1 0 0 0 0 0 0 1 1 1 1 0 0 0 2 2 0 0 0 0 1 0 0 0 0 0 0 1 0 1 0 1 1 0 0 0 1 0 0 0 0 1 1 1 1 0 1 0 2 2 2 0 0 0 0 1 0 0 1 2 0 1 0 0 0 0 1 0 1 1 0 1 1 1 0 1 0 1 1 0 2 1 0 0 0 1 0 1 0 0 0 1 0 1 0 0 0 1 0 0 0 0 0 0 2 0 1 1 0 0 1 1 1 1 0 0 0 0 1 1 1 0 2 1 0 0 0 0 1 0 2 0 2 0 0 0 0 1 0 0 0 0 0 2 0 0 0 1 0 0 0 0 0 0 0 1
123 0 1 0 0 1 1 2 1 0 1 1 0 1 0 0 0 0 0 0 2 0 1 1 1 1 0 0 2 2 1 1 2 2 0 0 1 1 0 0 0 0 0 1 0 1 1 0 1 1 1 1 0 0 0 1 0 1 2 1 0 1 0 0 0 0 0 0 0 0 0 1 2 2 2 2 0 0 0 0 0 1 2 1 1 0 0 0 0 1 0 0 2 1 1 2 0 1 1 1 1 0 0 0 2 1 2 2 1 0 0 1 2 2 2 2 2 0 0 1 1 0 0 0 0 1 0 2 1 1 1 0 0 0 0 0 0 0 1 0 1 1 0 0 0 1 0 0 0 0 0 0 1 0 1 0 0 0 2 1 0 1 1 0 1 2 0 0 1 0 1 0 1 1 1 0 0 1 0 1 1 0 1 2 0 0 2 0 0 0 2 2 0 0 0 2 1 0 0 0 0 0 1 0 1 0 1 0 0 0 1 1 1 0 2 1 1 0 1 0 0 0 0 0 0 1 1 0 0 0 0 0 0 1 2 0 1 2 0 1 0 1 2 0 0 2 0 0 0 0 0 0 1 0 0 0 2 0 0 0 0 0 0 0 0 0 0 0 1 0 0 1 0 0 1 1 1 0 2 0 1 0 1 1 2 1 1 2 0 2 1 1 0 0 2 0 1 1 0 2 0 0 2 2 0 0 0 2 0 0 0 0 2 0 2 0 0 0 1 1 1 2 2 1 2 0 0 2 1 1 0 2 0 0 0 1 0 2 0 1 0 0 0 0 0 0 2 0 1 0 0 0 0 1 0 0 2 0 0 1 1 1 1 1 1 0 0 1 1 0 1 1 1 2 0 0 0 2 1 2 1 1 0 0 1 0 0 0 0 1 0 0 0 0 2 0 1 1 0 0 0 0 0 1 1 1 0 0 0 0 1 0 0 0 1 2 0 0 0 0 1 2 1 2 0 0 0 0 0 0 1 0 0 2 0 1 1 0 1 0 2 0 1 0 1 1 1 0 0 0 0 1 0 2 1 0 1 2 2 0 0 0 1 1 0 1 0 1 1 1 0 1 2 0 0 0 0 2 2 0 1 2 0 0 0 1 0 0 0 0 0 0 0 2 0 0 2 1 1 2 0 0 1 1 1 1 1 1 0 1 0 1 0 0 0 1 0 2 0 2 0 0 2 2 2 1 1 1 1 1 1 1 2 1 1 0 2 1 1 1 1 0 1 1 1 0 0 0 2 0 0 0 0 1 1 1 1 0 0 0 1 0 0 0 0 0 0 0 0 0 0 1 0 0 0 0 0 1 0 1 0 0 1 1 1 0 1 1 0 0 0 0 0 0 0 0 1 0 0 0 0 1 1 0 1 1 2 1 2 2 1 0 0 0 1 0 0 0 0 0 0 0 0 1 0 1 1 1 0 0 0 0 0 0 2 0 1 0 1 2 1 1 0 2 2 0 0 0 0 1 0 1 1 1 1 2 0 2 2 0 0 0 0 0 0 2 1 2 0 0 0 0 0 1 1 2 2 2 1 1 0 0 1 0 0 1 0 0 0 0 0 0 0 2 1 1 0 1 2 2 0 2 0 0 1 2 2 0 1 0 1 0 0 2 0 0 1 1 0 0 0 1 0 1 1 1 1 0 2 0 0 0 0 0 1 1 0 0 0 1 0 0 1 1 1 0 0 0 0 0 0 0 0 0 0 0 0 0 0 0 0 0 2 2 0 1 2 1 2 2 1 0 2 0 0 1 0 2 0 0 1 1 0 0 0 1 0 2 0 2 0 2 2 0 0 1 0 0 0 0 0 1 0 2 2 0 0 1 0 2 1 0 1 1 1 2 0 2 2 1 1 1 1 2 0 0 1 2 1 0 0 0 1 2 0 2 0 0 0 0 0 1 1 0 0 0 1 2 2 0 0 1 0 2 0 1 1 0 0 0 1 1 0 0 0 0 1 2 2 0 0 0 2 0 0 1 0 1 1 2 2 0 0 1 0 0 0 1 1 1 1 0 2 1 2 2 2 0 1 0 1 2 1 0 2 2 0 1 0 1 0 1 1 0 1 1 0 0 1 0 0 1 0 1 0 1 0 1 0 0 1 0 0 1 0 2 1 1 1 0 0 0 2 2 1 0 1 0 0 0 1 0 0 0 1 0 1 2 1 2 0 1 1 0 1 1 1 0 1 0 0 0 0 0 0 0 1 0 1 0 0 0 1 0 0 0 0 0 0 2 0 0 1 1 0 0 0 0 0 1 0 2
124 0 0 0 0 0 1 0 0 1 1 1 1 2 0 0 0 0 1 1 1 1 2 1 1 1 1 0 1 1 1 1 2 2 0 1 2 1 0 1 1 0 1 1 0 0 0 0 0 0 0 1 0 0 1 2 0 1 1 0 1 1 0 0 0 0 0 0 0 1 1 1 1 2 1 2 1 2 2 0 1 2 2 1 1 0 0 0 0 2 0 0 1 0 0 0 0 0 0 0 1 1 2 0 2 0 2 0 0 0 0 0 1 1 1 1 1 0 0 2 2 0 1 1 1 0 0 0 0 0 1 1 0 0 0 0 1 0 1 1 1 1 0 0 0 2 0 1 1 0 1 0 0 0 0 0 0 1 0 0 1 1 0 1 0 1 0 1 0 1 1 0 0 2 0 0 0 1 1 1 1 0 0 2 0 0 2 1 0 0 1 2 0 2 2 2 2 0 0 0 0 0 0 0 2 0 0 0 1 0 1 0 1 0 2 2 1 0 1 1 1 1 1 0 0 1 1 0 0 0 1 1 0 0 0 0 0 1 0 1 0 0 2 0 0 2 0 0 0 0 0 1 0 0 0 0 0 2 0 1 0 1 0 2 0 0 1 1 1 0 0 2 0 1 0 1 0 1 0 0 0 1 2 1 2 0 2 2 1 2 1 2 1 0 2 0 2 1 0 2 0 1 2 0 0 0 1 1 0 1 0 2 2 1 1 1 0 1 1 1 1 2 1 2 1 0 1 1 1 1 0 1 1 1 0 0 0 1 1 1 0 1 1 0 1 0 1 0 1 0 0 2 0 0 0 1 1 0 0 1 1 1 0 0 0 0 0 0 1 1 1 1 2 0 0 1 0 1 0 1 1 1 0 1 2 0 0 0 0 1 0 0 0 0 1 1 1 1 0 0 0 0 0 0 0 0 1 1 0 0 0 0 0 0 1 2 0 0 1 0 0 1 0 0 2 2 1 1 1 0 2 0 0 1 0 1 0 1 0 0 1 1 1 1 1 1 0 0 0 0 0 0 0 1 2 1 2 2 2 1 2 0 1 1 0 1 0 2 0 2 0 2 2 0 1 0 1 0 0 0 1 1 1 1 0 0 0 0 0 0 0 1 0 1 0 1 1 1 1 2 0 0 1 1 1 1 1 0 1 1 1 0 0 0 2 0 0 2 0 1 1 1 2 2 1 1 1 0 0 2 0 1 2 2 2 0 1 1 1 0 1 1 0 0 0 0 0 2 0 0 0 0 0 2 0 0 1 1 0 0 0 0 2 2 0 2 0 0 0 0 0 1 0 0 0 0 0 2 0 2 0 0 2 0 2 0 1 1 0 0 0 0 1 0 1 0 0 1 0 0 1 1 1 0 0 2 0 0 1 2 0 0 0 2 0 0 1 0 0 0 1 0 0 1 0 0 2 0 0 0 0 0 0 0 1 1 1 0 1 1 2 2 0 1 1 0 1 0 0 0 0 1 1 1 0 1 0 2 2 0 0 0 0 1 1 1 1 1 1 1 0 1 0 0 1 1 1 0 1 0 1 1 2 0 0 1 2 0 0 1 0 1 0 1 0 0 1 0 0 0 0 0 1 0 2 1 1 1 2 0 0 0 0 1 0 0 0 2 2 2 0 0 0 1 0 2 1 0 1 0 1 1 0 0 1 1 1 0 0 1 1 0 0 0 0 0 0 1 0 1 1 1 1 1 0 1 0 0 2 0 0 0 1 0 0 0 1 1 1 2 0 0 1 1 1 1 1 0 1 1 0 0 2 1 1 1 0 2 2 2 0 0 2 0 2 0 1 0 0 2 0 1 2 2 0 1 0 0 0 2 2 0 1 0 1 2 1 1 1 0 0 1 2 1 0 0 1 0 1 0 1 0 0 0 0 2 0 1 1 0 0 0 0 0 0 0 0 1 1 1 0 0 0 2 0 0 0 0 0 0 0 1 1 0 0 0 0 0 2 0 2 0 1 1 0 0 0 0 1 2 2 0 1 0 0 0 0 2 0 0 0 0 1 0 2 2 2 0 0 0 1 2 2 2 2 0 0 0 0 1 1 1 1 0 2 1 0 1 2 2 0 2 1 1 1 0 2 2 0 0 1 0 1 2 0 1 0 2 0 0 0 0 2 1 0 0 0 0 0 0 0 0 0 0 2 0 2 1 0 0 0 0 0 0 1 1 1 0 0 0 0 0 0 0 0 2 0 0 0 1 0 0 1 1 0 0 0 0 0 2 0 0 0 2 0 0 0 0 0 1 1 1
125 0 0 0 0 1 1 2 0 0 0 1 1 1 0 0 0 0 1 0 1 0 0 0 2 0 2 0 2 2 2 0 0 2 1 0 1 2 0 1 1 0 0 0 0 0 0 0 2 0 0 0 0 0 0 0 0 0 2 2 0 2 0 1 0 0 0 0 0 0 0 0 2 1 1 1 0 1 1 1 1 2 2 2 2 1 0 0 0 1 0 0 0 0 0 2 0 2 2 2 1 0 1 0 2 0 2 2 2 0 0 2 0 1 0 0 1 1 1 0 0 0 1 1 0 1 0 0 0 0 1 1 0 0 0 0 0 0 0 0 0 2 1 0 0 1 1 0 0 0 0 0 0 0 0 1 1 1 0 1 1 0 0 0 1 1 1 2 0 1 1 0 0 1 0 0 1 0 0 0 0 0 0 2 0 0 2 1 1 0 2 2 0 1 1 1 0 0 0 0 0 0 0 0 1 0 1 0 1 0 1 1 1 0 1 0 0 0 0 1 1 1 1 0 0 1 1 0 0 0 0 0 0 0 1 0 1 1 0 1 0 0 2 0 0 1 1 0 0 0 0 0 0 0 0 0 1 0 0 0 0 0 0 0 0 0 0 0 1 0 0 1 1 1 1 1 1 0 1 1 0 1 1 2 1 0 2 1 1 2 1 1 1 0 2 0 1 1 0 1 0 1 2 1 1 0 2 1 1 0 0 2 1 0 1 0 2 1 0 0 1 2 1 2 2 0 0 2 2 2 0 2 0 0 0 0 0 2 0 0 0 0 0 0 0 0 2 0 1 1 1 0 0 1 0 0 1 0 0 2 2 2 2 0 2 1 0 1 1 1 1 1 2 1 0 0 0 2 1 2 1 2 0 2 0 1 0 0 0 1 0 0 1 0 2 0 0 1 1 1 1 1 0 0 0 1 1 2 0 0 1 0 1 1 1 1 1 0 0 0 1 2 0 2 0 0 0 0 0 1 1 1 0 2 0 0 0 1 2 1 0 1 1 1 0 1 0 1 1 0 0 0 1 1 2 1 1 1 1 1 2 0 1 1 0 0 0 1 2 1 0 1 2 1 2 0 1 1 1 0 0 1 1 0 0 1 0 1 0 1 1 0 0 1 0 0 0 1 1 2 0 1 2 1 2 2 2 1 0 1 0 1 0 1 0 0 0 2 0 1 0 1 1 1 0 1 0 1 1 1 1 1 1 1 1 0 2 0 1 1 0 0 1 1 0 1 1 1 1 0 0 0 0 2 1 0 0 1 0 0 1 0 0 1 0 0 1 1 1 0 1 0 0 0 0 0 0 2 0 2 0 0 1 0 1 0 0 0 0 0 0 0 2 0 0 0 1 0 0 0 0 2 0 0 1 2 0 0 2 2 0 0 0 0 1 0 0 1 0 1 1 1 0 0 0 0 2 2 0 0 0 1 1 0 2 1 0 0 0 1 1 1 0 1 1 0 1 0 0 0 0 2 1 1 0 2 0 1 0 0 0 0 1 0 1 2 0 1 1 1 0 1 0 0 0 2 2 1 2 0 0 2 2 0 0 1 1 1 0 0 0 0 0 2 1 1 0 0 0 0 0 0 0 0 0 2 2 1 1 0 1 0 0 0 0 1 1 0 1 1 0 0 1 0 1 1 0 0 0 0 0 0 0 0 1 0 0 0 0 0 0 0 1 1 2 0 0 1 1 1 0 1 0 1 0 0 0 0 0 0 0 0 2 2 0 1 2 2 1 2 0 0 2 1 1 0 2 1 0 1 1 0 0 1 0 1 0 2 2 2 0 0 2 1 1 1 0 0 0 0 0 2 0 2 1 1 0 0 1 1 1 0 0 1 0 2 1 2 1 1 1 0 0 2 0 0 1 1 1 0 1 1 1 1 0 2 0 1 2 1 1 1 1 0 1 1 0 0 0 0 0 0 0 2 0 1 0 0 0 0 1 2 1 0 1 0 2 0 2 0 0 0 1 1 0 1 0 0 0 1 1 0 2 0 0 0 0 2 1 1 1 0 1 0 2 2 2 0 0 0 0 1 1 0 2 2 0 1 0 1 0 1 1 0 1 0 0 0 2 0 0 2 0 1 1 0 2 0 0 0 1 1 1 2 0 1 1 0 0 1 0 0 1 2 1 2 0 0 0 0 1 0 0 0 2 1 2 0 0 0 2 0 0 0 0 0 0 0 0 0 0 0 0 0 0 2 0 0 1 0 0 0 0 0 0 0 0 0 0 1 0 0 0 1 0 0 1 0 1 1 1 2
126 0 0 0 1 0 1 1 0 0 0 0 1 1 1 1 1 0 1 1 1 1 1 0 2 0 1 0 2 2 2 0 1 2 0 0 2 1 0 0 0 0 0 0 0 0 1 0 2 0 0 0 0 0 0 1 0 0 2 1 1 2 1 1 1 0 1 1 0 0 0 2 1 2 1 2 1 1 1 0 1 2 1 1 2 0 0 0 0 1 0 0 0 0 0 0 0 1 1 1 0 1 0 0 2 1 2 2 2 0 0 2 1 2 1 1 2 0 1 1 1 0 1 1 0 0 0 1 1 0 0 0 0 0 0 0 0 0 0 0 1 1 0 0 0 1 0 0 0 1 0 1 0 0 0 0 0 1 1 1 1 1 0 1 2 2 1 1 0 0 0 1 1 1 1 0 1 2 1 2 1 1 0 2 1 1 1 0 0 0 1 1 0 1 2 1 1 0 0 0 0 1 0 1 2 0 1 2 0 1 0 1 2 0 2 1 1 0 0 1 1 1 1 1 0 1 1 0 0 0 0 0 0 0 1 0 0 2 0 1 0 0 1 0 1 2 1 0 0 0 0 0 1 0 0 0 0 1 0 1 0 0 0 2 0 0 0 0 2 0 1 2 0 1 1 0 0 0 0 0 0 2 2 2 2 0 2 1 1 1 1 1 0 0 2 0 2 0 0 1 0 0 2 0 0 0 2 2 0 0 0 2 0 0 1 0 1 0 0 0 1 1 1 1 1 0 1 1 1 1 0 0 1 1 0 0 0 0 2 0 0 0 0 0 0 0 2 0 1 0 0 0 0 1 0 1 1 1 0 1 1 1 2 0 2 0 0 2 2 0 2 2 0 1 1 1 0 2 0 1 2 0 0 0 1 1 0 0 0 0 0 0 1 0 2 1 0 0 2 2 1 2 0 1 1 0 1 0 0 0 0 0 2 2 0 2 0 1 0 0 0 1 0 1 2 2 1 0 0 0 0 0 0 2 0 0 0 1 0 0 1 1 1 0 1 2 0 0 0 0 0 1 0 2 0 0 0 0 0 1 1 0 0 0 0 1 0 0 2 1 0 1 1 2 1 0 0 0 0 0 0 2 2 1 1 2 1 0 1 0 1 0 0 2 0 0 2 1 1 2 0 1 1 1 1 1 1 0 0 0 0 0 0 1 0 0 0 2 0 2 1 0 1 1 1 0 0 1 1 1 1 1 0 0 0 1 1 1 0 2 0 0 1 1 1 0 0 2 0 0 0 0 0 1 1 0 1 1 0 0 0 0 1 1 0 0 1 0 0 0 0 0 0 0 0 0 0 2 0 2 0 0 0 0 0 0 0 0 0 0 0 0 0 0 0 0 0 0 0 0 1 1 1 0 1 1 1 0 1 1 0 0 0 0 1 0 0 0 0 0 1 0 1 1 0 0 1 1 0 0 0 0 0 0 2 0 1 0 0 2 1 2 0 2 2 0 0 0 0 0 0 2 0 0 0 2 0 2 2 0 0 0 1 1 1 1 1 2 0 0 0 1 0 1 1 2 2 1 2 0 0 1 2 0 0 1 2 2 0 0 0 2 0 0 0 0 1 0 0 0 0 0 0 0 1 1 1 2 2 0 0 0 0 2 0 1 1 1 2 2 0 0 1 0 1 2 0 2 1 1 0 0 0 0 0 0 0 0 0 1 0 1 0 0 0 1 0 2 0 0 0 0 0 0 0 1 0 0 2 0 0 0 1 1 0 1 1 1 2 1 1 0 1 0 0 1 2 0 2 2 2 2 1 1 1 0 1 2 0 2 0 2 1 1 1 0 0 1 0 0 0 1 2 2 0 1 0 0 0 2 2 0 0 2 0 2 0 1 2 1 1 1 0 2 0 0 1 0 1 1 1 1 1 2 1 1 0 1 0 0 0 0 1 0 0 0 0 0 0 0 0 0 0 2 0 0 1 0 0 0 1 1 1 0 1 0 2 0 2 1 1 0 0 2 0 1 0 0 0 0 0 1 2 0 0 0 0 2 0 2 2 0 2 0 2 2 2 0 0 1 0 2 1 1 2 1 0 0 0 0 0 1 0 0 0 2 0 0 1 0 0 1 0 0 1 0 1 2 0 0 0 0 0 2 0 0 0 1 0 2 0 0 1 2 0 1 0 0 0 0 0 0 0 0 2 0 2 2 2 1 1 0 1 0 1 1 1 0 1 0 0 0 0 0 1 1 0 0 2 0 0 0 1 1 0 0 0 0 1 2 0 0 0 1 0 0 0 0 2 0 0 0
127 0 0 0 1 0 1 1 0 1 1 1 0 0 0 0 0 0 0 0 2 0 1 1 1 1 1 0 1 2 2 0 1 2 0 1 2 1 1 0 0 0 0 0 0 0 1 0 2 0 0 0 1 1 0 2 0 0 0 1 1 2 0 2 0 0 0 0 0 1 0 1 2 2 2 2 0 0 0 0 0 1 1 0 1 0 1 0 0 1 0 0 1 1 0 1 0 0 0 0 1 1 0 0 2 0 2 0 1 1 0 1 2 2 2 2 2 1 0 1 1 0 0 0 0 2 0 1 0 1 2 0 1 0 0 0 0 0 1 1 0 2 1 0 0 1 0 0 1 1 0 0 0 1 1 0 1 2 0 1 0 1 0 0 2 2 1 1 1 2 1 1 1 2 0 2 0 2 1 2 1 1 0 2 0 0 2 0 0 0 0 0 1 1 2 2 0 0 0 1 1 0 0 0 1 0 1 1 1 0 0 0 0 0 2 0 0 0 1 1 0 0 1 0 0 1 1 0 0 0 0 0 0 1 1 1 0 2 0 1 0 1 2 1 0 2 0 0 0 0 0 0 0 0 0 0 0 0 0 0 0 0 0 0 0 0 0 1 1 0 0 2 0 1 1 1 0 0 1 0 2 0 2 1 1 1 1 1 1 1 1 1 2 0 2 0 2 0 0 1 0 1 2 1 0 0 0 2 1 0 0 1 2 0 0 0 1 2 0 0 2 2 0 2 1 0 0 1 2 2 0 2 0 0 0 0 0 1 1 1 0 0 0 0 0 0 1 0 1 1 1 0 0 0 0 1 0 0 0 1 2 2 1 0 1 1 0 1 2 0 2 2 0 2 1 1 0 2 0 0 1 1 0 0 1 0 0 0 0 2 1 1 1 0 2 0 0 0 0 0 0 0 0 1 0 0 1 0 1 0 1 0 1 1 0 1 1 0 1 0 0 1 0 1 1 1 1 0 0 0 1 0 0 2 0 1 0 2 1 1 1 1 1 0 2 2 1 0 0 0 0 0 1 2 1 1 0 0 0 0 2 0 1 1 0 1 0 1 2 0 1 1 1 2 1 0 0 1 1 0 0 2 0 0 0 1 0 0 0 0 1 1 1 1 1 1 1 0 0 2 0 2 2 1 1 1 2 0 0 1 0 0 0 0 0 0 1 1 0 2 1 0 2 2 1 0 0 1 1 1 1 1 2 1 1 1 2 0 1 1 1 1 0 0 1 1 0 0 2 0 0 0 0 2 2 0 0 0 0 0 0 0 1 2 1 0 2 1 1 1 0 1 0 0 0 0 0 0 0 0 0 0 2 0 2 0 1 1 0 0 1 0 2 0 0 0 1 0 0 0 0 2 1 0 0 0 0 0 2 2 0 0 0 0 0 0 1 0 0 0 0 0 0 0 0 1 1 1 0 0 1 0 1 0 2 1 0 0 1 1 1 1 0 0 1 0 1 1 0 0 0 2 1 0 0 2 0 1 0 0 0 0 2 0 1 2 2 1 1 1 0 2 1 0 0 1 0 0 0 0 1 1 1 0 0 1 0 1 1 0 0 0 0 0 0 1 0 0 2 2 0 1 1 1 1 2 1 1 1 0 1 0 0 2 0 1 0 1 2 2 0 0 0 0 2 1 0 0 0 0 0 0 0 0 0 0 0 0 0 2 0 1 1 1 1 0 0 0 0 0 0 0 1 1 0 1 0 0 1 0 0 0 2 2 0 1 2 0 0 2 0 0 2 0 0 1 0 1 1 1 1 1 0 0 1 1 1 2 1 2 0 1 2 1 2 0 1 0 0 1 0 2 0 2 1 0 2 0 0 2 2 0 1 1 1 2 0 2 1 0 0 0 2 2 0 0 1 1 1 0 2 2 0 0 0 0 2 1 0 0 1 0 1 0 0 0 1 0 0 0 0 0 0 2 0 2 0 0 1 0 1 1 0 0 0 0 2 0 1 0 0 1 1 1 0 1 0 0 2 1 1 0 2 0 0 0 0 1 0 2 2 0 0 0 1 0 2 0 1 0 0 1 1 1 1 2 0 1 0 0 0 1 1 0 1 1 0 0 1 1 0 1 0 2 0 0 2 1 0 0 1 0 0 0 0 1 1 1 0 1 0 0 2 2 1 0 0 1 0 0 1 0 1 0 1 0 1 2 0 2 0 2 0 0 1 1 1 0 2 0 0 0 0 0 0 1 0 0 0 0 0 0 1 1 0 1 1 0 0 2 1 1 0 1 0 0 0 0 1 0 0 0
128 0 0 0 1 0 1 1 1 1 2 0 0 0 0 0 0 0 1 1 1 1 0 1 1 0 1 0 2 1 1 2 0 1 0 0 1 1 1 0 0 0 0 1 0 0 1 0 2 0 0 0 0 0 0 1 0 0 0 1 1 1 0 0 1 1 1 1 0 0 0 0 2 2 2 2 0 0 0 1 0 2 2 1 1 0 0 0 0 2 0 0 1 1 0 1 0 1 1 1 1 0 1 0 2 0 2 0 1 1 0 0 0 0 0 0 0 0 2 0 0 0 1 0 0 1 0 1 1 0 1 1 1 0 0 0 0 1 1 1 0 1 2 0 0 0 0 0 0 0 0 0 0 0 0 0 0 0 1 1 2 2 0 1 0 2 0 1 2 0 0 2 1 1 0 0 1 0 0 0 0 0 1 2 0 0 2 0 0 0 1 1 0 1 2 1 1 0 0 0 0 0 0 0 1 0 1 0 1 0 1 0 1 0 2 2 1 1 1 2 0 0 0 0 0 1 0 0 0 0 0 0 0 0 2 0 0 2 0 2 0 0 1 0 0 2 0 0 1 0 0 0 1 0 0 0 1 1 0 0 0 0 0 0 1 1 0 1 2 1 0 1 0 1 0 0 1 0 1 0 0 1 2 2 2 0 2 1 1 2 1 1 2 0 2 0 1 1 0 2 0 1 2 2 1 1 0 2 0 0 0 1 2 0 2 0 0 1 0 0 1 1 0 1 2 0 0 2 0 0 0 0 0 0 0 0 0 1 1 0 1 1 1 0 0 0 1 0 1 1 1 0 0 1 0 0 2 0 0 2 2 2 2 0 2 0 0 1 2 0 2 2 0 2 0 0 0 1 0 1 1 1 0 0 0 0 0 0 0 0 0 0 0 0 2 0 0 0 2 2 2 2 0 1 0 0 0 0 1 0 0 0 0 0 2 2 0 0 0 0 1 2 1 0 1 2 1 0 0 0 1 1 0 2 0 0 0 1 2 0 1 0 2 0 1 2 1 1 1 0 0 0 1 2 1 1 0 2 2 2 1 0 0 0 0 1 0 0 2 0 0 0 2 0 0 1 0 0 0 0 2 2 2 1 1 2 1 0 1 0 1 1 0 1 2 0 2 1 1 2 0 0 2 0 2 1 2 1 0 0 0 0 0 1 0 0 0 2 0 2 1 0 0 0 0 0 0 1 1 1 1 0 0 0 0 0 2 0 1 0 2 2 1 1 1 0 0 2 0 0 0 0 0 1 1 1 0 0 1 1 0 0 2 2 0 2 0 0 0 0 0 1 0 0 0 0 0 1 0 1 0 0 1 1 0 1 0 2 0 0 0 1 1 1 1 0 1 1 0 0 2 0 2 0 1 1 1 0 1 0 1 0 0 1 0 0 0 0 0 1 1 0 0 0 0 1 1 1 0 0 1 0 0 0 2 1 0 0 0 1 1 1 0 1 2 0 2 0 1 0 1 1 1 1 1 2 0 2 2 0 0 0 1 0 1 2 0 2 1 0 1 1 0 0 0 1 2 0 1 0 0 2 1 0 0 1 0 0 0 1 0 1 0 1 0 0 0 0 0 0 0 0 0 0 2 1 1 1 1 0 2 0 0 0 0 1 0 1 1 1 0 0 1 0 1 1 0 0 1 0 0 0 0 0 1 0 0 0 0 2 1 1 0 0 1 0 1 0 0 0 0 0 0 0 0 2 0 0 1 1 0 1 0 1 0 1 1 1 2 1 1 0 2 1 1 0 2 0 1 1 1 1 1 1 1 1 1 1 1 2 1 1 2 1 2 0 0 2 0 0 0 2 0 0 2 1 0 0 0 1 1 1 2 0 2 2 0 1 1 1 1 1 0 1 0 0 1 1 0 0 1 0 0 1 0 1 0 1 0 0 1 1 0 0 0 0 0 0 0 0 0 0 0 2 0 0 0 0 0 0 1 2 0 0 0 0 1 0 2 1 1 0 1 0 0 0 0 1 1 1 2 0 2 0 0 2 0 2 0 2 2 0 1 0 2 2 2 0 0 0 0 2 2 2 2 0 0 1 0 1 0 1 1 0 1 1 0 1 2 1 0 2 0 0 1 0 0 1 1 1 1 0 0 1 0 0 0 1 0 0 0 0 2 1 0 0 0 0 0 0 1 0 0 0 1 0 2 2 1 2 0 1 1 0 0 0 0 1 1 0 1 0 0 0 0 1 1 0 0 1 0 0 1 1 0 0 0 0 0 0 0 0 0 1 0 0 0 0 0 0 0 1
129 0 0 0 1 0 1 2 0 1 1 0 0 0 0 0 0 0 1 1 0 1 0 0 2 0 1 0 1 1 1 0 1 1 0 0 1 1 0 2 2 1 0 0 0 0 0 0 1 0 0 0 0 0 0 2 0 0 2 0 1 1 0 0 0 0 0 0 0 1 1 0 1 2 0 2 2 2 2 0 1 2 2 1 1 2 0 0 0 2 0 0 1 0 0 1 0 0 0 0 1 0 0 0 2 1 2 1 0 1 0 1 1 1 1 1 1 0 1 1 1 0 0 0 0 2 0 0 0 0 1 0 0 0 0 0 0 0 1 0 0 2 0 0 0 1 0 0 0 0 0 1 0 0 0 0 1 0 0 2 0 0 0 1 2 2 0 1 1 1 0 1 0 2 0 0 0 1 1 1 1 0 0 2 2 1 1 1 1 1 0 2 1 0 1 2 2 0 0 0 0 1 0 0 0 0 2 1 1 0 1 1 2 0 2 2 1 0 2 1 0 0 0 0 0 0 0 0 0 0 0 0 1 1 1 0 1 2 0 1 0 0 1 0 0 2 0 0 0 0 0 1 0 0 0 0 0 0 0 0 0 0 1 2 0 0 0 1 1 0 2 1 1 0 0 0 1 0 0 0 0 2 1 2 1 1 0 1 1 2 1 2 1 0 1 1 2 1 0 1 0 0 2 1 0 0 1 2 0 0 0 1 1 0 1 0 0 0 0 0 0 1 0 1 1 0 0 0 1 1 0 1 2 0 0 0 0 0 2 0 1 1 2 0 0 0 2 0 0 1 1 0 0 0 0 0 0 1 0 2 2 2 2 0 2 0 0 1 1 1 1 1 1 2 0 0 0 2 0 1 2 2 0 0 1 0 0 0 0 0 1 1 1 0 2 0 2 1 1 1 0 1 0 1 1 1 1 1 1 0 0 0 0 0 2 2 0 0 0 0 1 1 1 1 1 1 0 0 0 0 0 1 0 2 0 1 1 1 2 1 1 0 1 1 0 2 0 0 1 0 0 1 1 2 1 1 0 2 1 2 0 0 1 1 0 1 0 2 2 0 2 2 2 1 0 0 0 0 0 1 0 1 0 0 0 2 0 0 0 0 0 1 0 0 0 0 1 2 2 1 1 1 2 0 2 1 1 0 0 1 0 0 0 0 1 0 0 2 0 1 0 2 2 2 0 0 0 0 0 2 1 1 1 0 1 1 2 1 2 1 1 1 1 1 1 0 0 2 0 0 0 0 0 1 1 2 0 1 2 0 0 2 1 2 0 1 0 1 1 1 0 0 0 0 0 0 0 2 0 0 1 0 1 0 0 0 0 2 0 0 0 0 1 0 0 0 1 0 0 0 0 2 0 0 1 2 0 0 0 0 1 0 0 0 2 0 0 0 0 0 1 0 0 0 0 1 2 1 0 0 1 0 1 0 1 0 0 0 0 2 0 1 0 1 1 0 0 0 0 0 0 1 0 2 1 2 0 2 2 1 0 0 1 0 1 1 1 1 0 0 1 0 0 0 0 1 1 0 2 0 0 0 0 0 0 0 1 1 0 0 0 1 2 2 1 1 0 0 0 0 0 0 1 0 1 2 2 2 2 0 1 0 0 2 0 0 1 2 0 0 0 0 1 0 1 1 1 0 1 0 1 1 0 0 1 1 0 0 0 0 0 0 0 0 0 1 0 0 0 0 0 0 1 0 0 0 0 0 1 0 0 0 1 1 1 1 2 1 2 1 0 0 1 1 1 0 2 0 0 0 0 0 1 0 0 1 0 0 2 2 2 0 2 1 1 0 0 2 0 1 0 2 0 1 2 2 1 0 2 1 1 0 2 0 1 0 0 2 2 2 1 1 1 2 0 0 1 1 1 1 1 1 1 1 0 1 1 2 0 0 1 0 1 1 0 0 1 0 0 0 0 0 0 2 0 0 0 0 0 0 1 2 0 0 0 0 2 0 2 0 1 0 2 0 0 1 0 0 0 2 2 0 2 0 0 0 0 2 2 0 0 0 1 0 2 2 2 0 1 0 1 2 1 1 2 1 1 1 0 0 0 0 1 0 1 1 0 1 1 0 1 0 0 2 1 0 1 0 0 0 0 0 0 2 0 0 0 0 0 1 0 0 2 1 0 0 0 0 0 0 2 0 1 0 1 1 1 2 2 0 0 0 0 0 0 0 0 0 2 0 0 0 0 0 0 1 1 0 2 1 1 0 0 0 0 0 0 0 1 1 0 0 0 1 0 1 0 0 0 1 0 0
130 0 0 0 0 0 1 1 0 1 1 1 0 1 0 0 0 1 1 0 2 0 0 1 1 0 1 0 1 2 2 1 0 1 0 0 1 2 1 0 0 0 0 0 0 0 1 0 0 1 1 1 1 1 0 0 0 0 2 0 0 1 0 2 1 1 1 0 0 1 1 1 2 2 2 2 0 0 0 0 0 1 1 1 2 0 0 0 0 1 0 0 0 0 0 1 0 2 0 0 1 1 0 0 1 2 1 1 1 0 0 1 0 1 0 1 1 0 1 1 1 0 2 2 0 0 0 1 1 0 0 1 0 0 0 0 1 0 0 0 0 2 0 0 0 1 0 0 1 1 0 1 0 1 1 0 2 0 0 0 1 1 0 1 0 1 0 1 2 0 0 2 2 0 2 0 0 1 0 2 1 1 0 1 1 1 0 1 0 0 0 1 0 2 2 2 1 0 0 0 0 0 0 0 2 0 0 1 1 0 2 1 2 0 1 0 0 0 1 1 1 1 0 0 0 1 1 0 0 0 0 0 0 1 0 1 0 2 0 1 0 1 2 1 0 2 0 0 0 0 0 0 0 0 0 0 0 0 0 1 0 1 0 1 0 0 0 1 2 0 0 1 0 0 0 0 0 1 0 0 1 1 2 2 2 0 2 2 1 2 1 0 1 0 2 0 1 1 1 1 1 0 2 0 0 0 2 2 1 0 0 1 1 0 0 0 0 0 1 1 2 2 1 2 0 0 0 1 0 0 0 0 1 0 0 0 0 2 0 1 0 2 2 0 0 0 1 1 1 0 0 1 0 0 0 2 0 1 0 2 2 2 2 0 2 2 0 1 2 0 2 2 1 2 1 0 0 1 0 1 1 1 0 1 1 0 0 0 0 1 0 0 0 0 2 1 0 1 1 1 1 1 0 1 0 0 0 0 0 0 0 0 0 0 1 1 1 0 1 0 1 0 1 0 1 2 1 0 0 0 1 0 0 0 1 0 0 1 1 1 1 1 1 1 0 1 0 0 0 0 0 1 2 2 2 2 0 1 0 1 2 0 0 0 0 2 0 1 1 1 0 1 2 0 1 0 0 0 0 0 0 2 1 0 0 0 0 1 0 0 1 0 0 2 0 0 1 0 0 2 0 0 1 1 1 1 1 0 1 1 0 0 0 0 1 1 0 2 0 1 0 1 1 1 0 1 0 0 0 2 0 2 1 0 0 0 1 1 1 2 0 0 0 0 0 0 0 0 2 0 0 0 1 1 1 1 0 0 0 1 0 0 0 0 0 0 0 2 2 2 0 2 1 0 0 0 1 1 0 1 1 0 1 1 1 0 0 2 1 1 0 0 1 0 1 0 0 0 0 0 0 2 1 1 1 2 0 0 1 1 1 0 0 1 1 0 0 0 0 0 1 0 0 0 0 1 1 0 0 0 1 0 1 0 2 2 0 0 0 1 1 0 0 0 1 0 0 0 1 0 1 1 1 1 0 1 0 1 1 1 1 0 2 1 1 2 1 2 0 0 0 0 1 0 0 2 1 0 1 0 1 1 2 0 0 1 1 0 1 0 0 0 0 1 1 0 0 0 2 2 0 0 0 0 2 1 1 2 2 0 1 0 0 2 0 1 0 1 1 1 0 0 0 0 1 1 0 0 0 0 0 0 0 0 0 0 0 0 0 1 0 1 0 0 0 0 0 0 0 1 1 1 0 0 0 2 0 0 1 0 0 0 1 1 0 0 2 2 2 2 0 0 2 0 0 0 1 2 1 1 1 0 0 0 1 1 1 2 0 2 0 2 2 0 2 0 0 1 0 0 1 1 0 1 2 2 1 1 0 2 1 0 0 2 0 2 0 2 2 2 2 1 1 2 0 0 1 1 0 1 0 0 0 1 0 2 0 0 0 1 1 0 1 0 0 0 1 0 0 0 0 0 0 0 1 0 1 1 0 0 1 1 0 0 0 2 1 2 2 0 0 1 2 1 0 0 0 2 2 2 2 0 1 0 0 0 0 2 0 2 2 0 2 1 2 1 1 0 0 0 0 2 2 2 2 0 0 1 0 2 0 2 0 0 1 0 0 0 1 0 0 1 1 2 2 0 1 0 0 0 0 0 0 1 0 0 0 1 0 0 0 0 2 0 0 1 0 0 0 0 1 0 0 0 2 0 2 2 1 2 0 1 0 0 0 0 0 0 0 0 0 0 0 0 0 1 1 0 0 0 0 0 0 1 0 0 0 1 2 1 0 0 0 2 0 1 0 1 2 1 1 1
131 0 0 0 0 1 2 1 1 1 2 0 0 1 0 0 0 0 0 0 2 0 0 0 2 0 1 0 2 2 2 2 0 1 1 0 1 2 0 1 1 1 1 1 0 1 1 2 0 0 0 2 0 0 1 1 0 0 2 0 2 2 0 2 0 0 1 1 0 0 0 1 1 2 1 2 1 1 1 0 1 2 2 1 1 0 0 0 0 2 0 0 2 1 0 2 2 0 0 1 2 1 0 0 1 2 1 1 1 0 0 2 1 1 1 1 1 0 0 2 2 0 2 2 1 0 0 0 0 0 0 0 1 0 1 1 1 0 0 0 0 2 1 1 2 2 0 0 1 2 0 2 0 0 0 1 0 2 0 0 1 0 0 1 0 0 0 0 1 1 1 1 0 1 0 0 0 0 0 0 0 1 0 1 0 0 1 1 0 0 1 2 0 1 1 1 2 0 0 1 0 0 0 1 2 0 1 1 1 0 0 2 1 1 0 0 0 1 1 0 0 0 2 0 0 2 2 0 0 0 0 0 0 0 2 0 0 2 0 2 0 0 1 0 0 2 1 0 1 0 0 0 1 0 1 0 1 1 0 0 0 0 1 0 0 0 1 1 2 0 0 2 0 1 0 1 0 1 1 1 0 2 2 2 2 0 2 2 2 2 2 2 2 0 2 0 0 0 0 2 0 0 1 1 1 0 0 2 0 1 0 1 2 0 1 0 0 0 1 1 1 1 1 1 1 0 0 1 0 0 0 0 2 0 0 0 0 2 0 0 0 0 0 0 0 0 1 0 0 1 1 1 0 0 0 1 0 1 0 0 0 0 1 0 1 0 0 1 1 1 1 1 1 1 1 1 0 2 1 2 1 2 0 1 2 1 0 1 1 0 0 0 1 2 2 0 2 0 1 1 1 1 0 0 0 2 0 0 1 0 0 0 0 0 2 2 0 1 0 1 0 1 1 0 1 2 1 2 2 0 0 1 0 2 1 0 0 1 1 0 2 0 2 0 1 2 0 0 0 0 0 1 0 2 0 0 0 1 1 1 1 0 1 1 0 1 0 1 2 1 1 1 2 0 1 1 0 0 0 0 2 0 1 0 1 2 0 1 0 1 1 0 0 0 0 0 1 1 1 2 0 1 2 0 2 0 0 0 1 1 0 0 0 1 0 0 1 2 0 2 2 0 1 1 1 1 0 0 0 2 0 2 1 1 1 0 1 1 0 1 0 0 2 0 0 0 0 1 1 0 0 0 0 2 0 0 0 2 0 0 1 0 0 0 0 0 0 0 0 0 0 1 1 0 1 0 1 2 0 2 0 0 1 1 1 1 0 1 0 0 1 0 1 0 0 0 0 1 0 0 1 0 1 0 0 1 0 0 0 0 0 0 0 0 1 0 0 0 0 0 0 0 0 0 0 0 2 0 0 0 0 0 0 0 2 0 1 0 0 0 2 0 0 0 1 0 0 0 0 0 0 2 1 0 0 2 0 2 2 0 0 0 1 1 1 1 0 2 0 0 0 1 0 0 1 2 2 0 2 0 0 0 1 0 0 0 2 0 0 1 0 1 0 0 0 0 0 0 1 0 0 1 0 0 1 2 2 2 2 0 0 0 0 2 0 0 2 2 1 1 0 1 0 0 1 2 0 0 0 0 0 0 0 0 0 0 0 0 0 1 0 1 1 1 1 0 0 0 0 0 0 0 0 1 0 0 0 0 2 0 0 0 2 1 1 0 2 2 2 2 1 0 1 0 0 1 1 1 0 0 2 2 0 0 1 1 1 2 2 2 0 0 2 2 2 0 0 1 0 1 0 2 0 2 1 2 2 0 0 2 2 0 1 1 1 2 0 1 1 0 0 1 1 2 1 0 1 2 2 0 1 1 0 1 0 2 0 0 1 0 0 0 1 0 0 0 0 1 0 0 0 0 0 2 0 0 1 0 0 1 0 1 0 0 0 0 0 0 1 0 1 0 1 0 0 0 0 0 2 2 2 0 1 0 0 0 0 0 0 2 2 0 1 0 2 2 2 1 1 0 0 0 1 1 2 0 0 0 0 0 0 0 0 0 1 1 0 1 1 1 0 1 1 0 0 0 2 0 0 0 0 1 0 2 0 0 0 1 0 0 0 0 1 2 0 0 0 0 0 0 2 0 0 1 1 0 2 1 0 1 0 1 0 0 0 0 0 0 0 0 0 0 0 0 0 1 1 1 2 0 1 1 1 1 0 0 0 0 0 2 1 0 0 1 0 0 1 1 2 1 0 0
132 0 0 0 0 1 2 0 0 2 2 0 0 1 0 0 0 0 1 1 1 0 1 0 2 0 0 0 0 2 2 0 1 2 1 1 2 1 0 0 0 0 1 1 0 0 1 0 1 0 1 1 1 2 0 2 0 0 1 1 1 2 0 2 0 0 0 0 0 0 0 2 2 2 1 2 1 0 0 0 0 1 2 2 2 0 0 0 0 2 0 0 1 1 0 1 0 0 0 0 1 0 0 0 2 2 2 1 1 0 0 2 1 1 1 1 1 2 0 0 0 0 1 1 0 2 0 2 0 2 1 1 0 0 1 0 2 0 0 0 1 1 0 0 1 1 0 0 0 1 0 0 0 0 0 0 0 1 0 1 2 1 0 1 0 2 0 1 0 1 1 0 1 1 1 0 1 0 0 0 0 0 0 1 0 0 1 2 1 0 1 2 0 2 2 2 1 0 0 1 1 0 1 0 1 0 0 1 1 0 1 1 2 0 1 1 0 1 1 1 0 0 1 1 0 2 2 0 0 0 0 0 2 1 1 2 0 1 1 1 0 0 2 1 0 2 0 0 0 0 0 0 0 0 0 0 1 1 0 1 0 1 0 0 0 0 0 1 1 0 0 0 0 1 1 1 0 0 2 0 2 0 0 1 1 1 0 1 1 1 1 1 1 0 2 0 2 1 0 1 0 0 2 1 1 0 1 1 1 0 0 2 2 1 1 1 1 0 0 0 1 0 2 0 1 0 0 2 0 0 0 1 0 0 0 0 0 2 0 0 0 0 1 0 1 0 2 0 1 0 0 0 0 0 0 0 0 0 0 1 1 1 2 0 2 0 0 0 1 1 1 1 0 2 1 0 0 2 0 1 0 1 0 0 1 1 0 0 0 0 0 0 0 0 2 0 1 0 0 0 0 0 0 1 1 0 1 1 0 1 1 1 0 0 1 1 1 0 1 0 1 1 1 0 0 2 0 0 0 0 1 0 2 0 2 0 0 0 1 0 1 0 2 0 0 0 0 0 1 0 0 0 2 2 2 2 0 2 2 2 0 0 0 0 0 1 0 1 2 0 1 1 2 0 0 1 0 0 0 0 1 1 1 0 1 1 0 0 0 0 0 1 1 2 0 0 2 2 2 2 0 0 1 1 1 1 2 0 0 0 0 1 0 2 0 0 0 2 1 2 2 0 1 1 1 0 0 2 2 0 1 1 1 1 1 0 0 0 1 0 2 2 2 1 1 1 0 1 1 0 0 0 0 2 0 0 0 0 0 0 2 0 0 2 0 1 1 1 1 0 1 0 0 0 0 0 0 1 0 0 0 0 1 0 1 0 1 2 2 2 1 0 0 0 0 0 0 0 0 0 0 2 1 0 1 1 1 0 0 0 1 0 0 1 0 1 1 0 0 0 0 0 1 1 0 0 1 1 0 0 0 0 1 0 0 0 0 1 1 2 1 1 0 1 2 0 2 0 0 1 0 1 0 2 0 2 0 2 2 0 0 0 1 0 1 2 1 2 0 0 1 0 0 0 0 1 1 1 2 0 1 0 2 0 0 2 1 0 1 0 0 0 0 1 0 0 0 0 1 2 1 0 0 0 2 1 2 1 1 0 1 0 0 2 0 0 0 2 0 0 0 1 1 1 0 2 1 0 1 0 1 1 0 0 1 1 0 0 0 1 0 1 0 0 1 0 0 1 0 1 1 1 0 0 0 1 1 0 0 0 0 0 2 1 0 0 2 1 1 2 2 0 0 1 1 1 0 2 0 0 2 2 0 0 0 2 0 1 1 1 0 1 2 0 1 0 1 1 0 0 0 1 1 2 1 1 0 0 0 2 2 0 0 1 0 2 1 2 1 1 1 1 1 2 0 0 0 1 1 0 0 0 1 2 0 1 0 0 0 1 1 0 0 0 0 0 0 1 0 0 1 0 0 2 0 1 0 0 0 0 1 2 0 0 0 1 0 0 2 0 0 0 1 1 0 0 0 0 0 0 0 1 1 1 0 1 0 1 1 1 1 0 0 0 2 1 1 0 0 1 0 1 2 2 2 0 2 2 0 0 0 0 2 0 1 1 0 2 2 1 0 2 0 0 0 0 0 1 0 0 0 1 0 1 0 0 0 2 0 0 0 0 2 2 0 1 0 0 0 0 1 0 1 0 1 0 2 1 1 0 2 0 0 0 1 2 2 1 2 0 1 1 0 0 0 2 0 0 2 0 0 0 1 1 0 0 0 0 0 1 0 0 0 2 0 1 0 0 1 0 0 0
133 0 0 0 0 0 0 2 1 0 1 1 0 0 0 0 0 0 0 0 2 0 1 1 1 1 1 0 1 2 2 0 1 1 1 1 2 1 0 0 0 0 1 1 0 1 0 0 2 0 0 0 1 1 0 1 0 0 1 0 0 1 0 2 1 1 1 0 0 0 0 1 2 2 2 2 0 0 0 0 0 0 2 2 2 0 0 0 0 2 0 0 1 0 0 2 0 0 0 1 1 2 0 0 2 0 2 0 0 0 0 1 1 1 1 1 1 0 2 0 0 0 1 1 0 1 0 1 1 0 0 0 0 0 0 0 0 0 0 0 0 2 0 0 1 0 0 0 0 1 0 2 1 1 0 0 0 0 0 1 1 0 0 1 0 2 0 2 0 1 0 0 0 2 0 0 1 1 1 1 1 0 1 2 0 0 2 1 0 0 1 2 0 1 1 1 1 0 0 0 0 0 1 1 2 0 0 1 1 0 1 0 1 0 2 0 0 0 1 1 1 1 0 0 0 1 1 0 0 0 0 0 1 1 1 0 1 0 1 0 0 0 0 0 0 1 0 0 0 1 1 1 0 0 0 1 0 1 0 0 0 0 1 1 0 0 1 0 1 0 0 2 0 2 0 0 2 0 1 0 0 2 1 1 2 1 1 2 1 2 1 1 1 0 2 0 1 2 0 2 0 0 1 1 1 0 0 2 0 0 0 1 1 0 1 0 2 0 0 0 2 1 2 1 2 0 1 2 0 1 0 0 1 0 0 0 0 1 1 0 0 1 1 0 0 0 0 1 1 1 1 0 0 1 0 1 1 0 0 0 1 1 2 0 2 1 0 0 1 1 1 1 0 2 0 0 0 1 0 1 2 1 0 0 1 1 0 0 0 1 0 0 0 0 2 0 1 0 0 0 0 0 0 2 2 0 0 1 0 0 0 0 1 1 0 1 1 0 0 0 1 2 1 0 1 2 1 1 1 0 0 2 0 2 0 1 0 0 0 0 2 0 1 1 1 2 1 0 1 0 0 0 0 2 0 0 0 2 1 2 1 0 0 1 1 1 0 1 2 1 0 1 2 0 2 0 1 1 0 0 0 2 0 0 0 2 0 0 0 0 0 0 0 1 1 0 2 1 1 2 0 1 0 2 0 2 2 1 0 0 0 0 0 1 0 0 0 2 0 2 0 0 2 2 0 1 1 0 0 2 1 0 2 2 2 0 1 1 1 2 0 0 1 1 1 0 0 1 2 0 0 0 0 2 0 0 1 0 1 0 0 1 1 2 0 1 1 2 2 2 0 0 0 0 0 0 0 0 0 0 0 0 2 0 2 0 1 1 0 0 0 0 0 0 0 0 0 0 0 0 0 2 1 0 1 1 1 0 2 1 0 0 0 0 0 0 0 0 0 0 1 0 1 1 0 0 1 2 0 0 1 0 1 0 2 1 0 0 1 1 1 0 0 1 2 0 2 0 0 0 0 1 0 1 0 2 0 0 0 0 0 0 0 1 1 1 1 2 0 0 0 0 0 0 2 2 2 0 1 0 1 0 1 1 0 0 1 2 0 0 0 2 0 1 0 0 0 0 1 2 1 0 0 0 2 2 2 1 2 0 0 0 0 2 1 2 1 0 1 1 0 0 0 1 1 1 1 0 0 0 0 0 0 1 2 1 2 0 0 1 0 0 0 0 0 1 0 0 0 0 0 0 0 0 0 1 0 0 0 0 0 0 2 2 0 0 2 1 1 2 0 0 2 1 1 0 1 0 1 1 2 2 1 1 1 1 1 2 0 2 0 2 2 1 1 0 0 2 0 0 0 2 2 2 0 0 1 1 0 2 2 0 2 0 1 0 1 2 1 1 1 1 1 2 0 0 1 2 1 0 0 0 1 2 0 2 0 1 0 0 1 1 0 0 0 0 0 2 1 0 0 0 0 0 1 0 1 0 0 0 1 2 0 0 0 1 1 1 2 0 0 0 1 1 0 0 0 0 1 0 0 0 0 0 0 0 0 2 1 1 1 0 0 1 1 1 1 0 0 2 0 1 1 1 2 0 0 1 0 0 0 0 0 1 1 0 0 0 2 0 0 2 0 0 0 0 0 1 0 1 0 1 1 2 0 0 0 0 2 0 1 0 1 2 1 0 0 0 0 0 1 0 0 0 1 0 2 2 0 1 0 0 0 0 1 1 1 0 0 0 0 0 0 0 0 1 1 0 0 0 0 0 1 1 0 1 1 0 0 1 0 0 0 1 0 0 0 1 2 1 0 0
134 0 0 1 0 1 2 0 0 2 2 0 0 1 0 0 0 0 1 2 0 1 0 0 2 0 1 0 1 2 2 1 0 0 0 1 2 1 0 0 0 0 0 1 0 0 0 0 2 0 0 1 0 1 0 1 0 0 1 1 1 1 0 2 0 0 0 0 0 0 0 0 0 2 0 2 2 1 1 0 1 1 1 0 1 0 0 2 2 2 1 2 0 0 0 0 0 0 0 0 1 0 0 0 2 0 2 2 2 0 0 2 1 1 1 1 1 0 1 1 1 0 1 1 0 1 0 1 1 0 1 0 0 0 0 0 1 0 0 0 0 2 1 0 2 2 1 0 0 1 0 1 0 0 0 0 0 2 1 0 1 2 0 1 1 2 1 0 0 1 1 1 0 2 0 0 0 0 0 0 0 1 0 2 0 0 2 0 0 0 1 2 0 2 2 2 1 0 0 1 1 0 0 0 1 1 2 1 1 0 0 1 0 0 1 0 0 0 0 0 0 0 2 0 0 2 2 0 0 0 1 1 0 0 2 0 0 2 0 2 0 0 2 0 0 2 0 0 0 1 1 1 1 0 0 0 1 1 0 0 0 0 1 1 0 0 0 2 2 0 1 2 0 2 0 0 2 0 2 0 2 1 2 2 2 0 2 1 2 1 1 1 2 0 2 0 2 0 1 0 0 0 1 0 0 0 1 2 1 0 0 1 2 1 2 0 1 1 0 0 0 2 2 1 0 0 0 0 0 0 0 0 1 0 0 0 0 1 1 0 0 1 2 2 0 0 1 0 1 0 0 0 0 0 0 2 0 0 0 2 2 2 1 0 1 0 0 0 2 0 2 2 0 2 0 0 0 2 0 0 0 0 0 0 2 2 0 1 1 0 0 0 2 0 2 0 0 2 1 1 1 1 0 1 0 1 0 0 0 0 0 0 0 0 1 2 0 0 0 0 1 1 1 1 1 2 1 2 2 0 0 1 1 0 2 1 0 1 0 0 2 0 2 0 1 1 0 0 0 0 0 1 0 2 0 0 0 0 0 1 1 0 0 1 0 1 0 1 1 1 0 1 2 1 1 0 1 1 1 0 1 2 0 0 0 2 0 0 1 0 2 0 0 0 1 1 1 1 1 2 0 0 2 0 2 0 0 0 0 1 0 0 1 1 1 0 0 1 0 2 1 0 1 1 0 1 0 1 1 1 2 0 0 0 0 0 1 1 0 1 1 0 2 2 2 1 0 0 2 0 0 0 0 1 1 1 1 1 0 0 0 0 1 1 0 0 1 1 1 1 0 0 0 0 0 0 0 2 0 1 1 1 1 1 1 0 0 0 0 0 0 0 0 0 0 0 1 0 0 0 2 1 1 0 1 1 2 0 0 0 1 0 0 1 0 1 1 0 0 0 1 0 0 0 1 0 1 1 0 0 0 0 0 0 2 1 0 0 1 1 1 2 0 1 2 0 1 0 1 0 0 2 0 1 0 2 0 2 2 1 0 0 2 1 0 1 1 1 1 1 0 1 0 0 1 2 2 0 1 0 0 0 2 0 0 1 1 0 1 0 0 1 1 1 0 1 0 0 1 1 1 0 0 0 1 2 1 1 2 0 1 0 0 1 2 1 1 2 0 0 0 0 1 0 1 2 0 0 1 0 1 1 0 0 0 1 1 0 0 2 0 2 0 0 0 0 0 0 0 0 0 0 0 0 0 1 0 1 0 1 0 1 1 0 0 0 1 1 2 2 1 1 2 0 0 1 2 0 0 0 0 0 0 0 1 1 1 1 1 2 1 1 2 2 2 0 0 0 0 0 1 0 1 1 1 1 1 0 0 1 1 0 0 2 0 2 0 1 1 1 0 1 0 2 0 0 0 1 1 0 1 1 0 0 0 0 1 0 0 0 1 1 0 0 0 0 0 1 1 1 0 0 0 1 1 0 1 0 0 0 2 2 0 0 0 0 1 1 1 0 0 0 0 2 0 1 0 0 1 1 2 0 2 1 0 1 0 2 1 1 1 0 1 0 2 2 2 0 1 0 1 2 1 1 1 1 1 0 0 2 1 2 0 0 0 2 0 1 2 2 0 2 0 1 1 0 0 0 1 1 0 0 1 1 1 1 0 1 2 0 0 1 1 0 0 1 0 0 0 0 1 0 0 1 1 0 2 0 0 0 1 0 0 1 0 1 1 1 2 0 1 0 0 0 0 0 2 0 1 1 0 0 0 0 0 0 0 0 0 0 0 0 1 1 0 0 1 0 1 1 0 1
135 0 0 0 0 0 1 2 0 0 0 0 1 1 0 0 0 0 0 0 1 0 0 0 2 0 0 0 2 2 2 0 0 1 0 0 2 1 1 0 0 0 1 1 0 1 1 0 2 0 0 0 1 1 0 1 0 2 0 1 0 0 0 0 0 0 0 1 0 1 1 1 1 2 1 2 1 0 0 0 0 1 1 1 2 1 0 2 2 2 1 2 2 1 0 2 1 1 1 1 1 0 0 0 1 1 1 0 0 0 0 2 0 0 1 1 1 0 1 0 0 0 2 2 0 1 0 2 2 0 0 0 1 0 0 0 1 0 1 0 1 1 0 0 2 2 1 0 1 1 0 0 0 0 0 1 0 1 1 0 0 1 0 1 2 2 0 0 0 0 0 0 1 1 2 0 0 0 0 0 0 0 0 2 1 1 1 1 0 1 1 2 0 1 1 1 1 0 0 0 0 0 0 0 1 0 1 1 1 0 2 1 0 1 1 0 1 0 1 1 0 0 0 0 0 0 0 0 0 1 0 0 0 0 0 0 0 2 0 2 0 0 2 1 0 1 0 0 0 0 0 0 0 0 0 1 1 0 0 0 0 0 0 0 1 0 0 1 2 0 0 1 1 1 0 0 0 1 1 0 2 0 2 2 2 0 2 1 1 2 1 2 0 0 1 0 1 1 0 0 0 1 1 0 0 0 0 2 0 0 1 1 2 0 2 0 1 0 1 1 0 2 1 1 2 0 0 1 0 0 0 0 1 1 0 0 0 0 2 1 0 1 2 0 0 0 1 0 1 0 0 1 1 0 1 0 1 1 0 0 1 0 1 0 1 1 0 1 2 0 2 2 1 2 1 0 0 2 0 1 1 1 0 0 1 0 0 0 0 1 0 0 1 0 2 0 1 0 0 0 0 0 0 1 0 2 0 1 0 0 0 0 2 2 0 1 1 0 1 0 0 0 1 0 0 2 0 0 0 0 0 0 0 2 1 1 0 1 1 0 1 1 1 1 1 1 1 1 1 0 0 0 0 2 0 0 0 2 2 2 0 0 0 0 0 1 1 0 2 0 0 0 1 1 1 0 0 0 0 0 0 2 2 1 0 0 0 1 0 0 1 1 0 2 2 0 2 1 1 1 1 1 2 0 0 2 2 0 0 1 0 1 0 1 0 0 0 2 0 1 0 0 0 1 0 1 0 2 2 1 1 0 0 0 0 1 2 0 0 1 1 0 1 0 0 0 0 2 0 0 0 0 0 1 1 1 0 2 1 0 0 1 0 2 2 0 2 0 0 0 0 0 1 0 0 0 1 1 0 1 0 0 0 0 0 0 0 1 1 1 0 0 0 0 0 0 0 0 0 0 0 2 2 1 1 2 0 0 2 2 0 0 0 0 0 1 0 0 0 0 0 0 0 1 0 1 1 1 0 0 0 0 1 0 2 1 1 0 0 0 1 1 0 2 2 0 0 0 0 1 1 2 0 2 0 2 0 1 1 0 0 0 1 1 0 1 1 2 0 0 1 1 0 0 0 1 2 0 2 0 0 0 2 0 0 2 1 0 1 1 0 1 0 1 1 0 0 0 1 1 0 0 0 0 2 1 1 1 1 0 1 0 1 1 1 1 0 0 1 1 0 0 0 0 2 1 0 0 0 0 0 0 1 0 2 2 1 0 1 2 0 0 0 0 0 1 0 1 0 0 0 0 0 0 0 2 1 0 0 0 0 0 1 0 0 0 1 0 1 1 0 0 1 2 2 2 1 1 0 0 1 1 1 1 1 1 1 2 1 2 0 1 2 1 2 0 0 1 0 0 0 1 0 2 1 0 2 1 0 2 1 0 0 0 0 2 2 1 2 2 1 2 1 2 1 0 1 2 1 0 0 0 1 1 1 2 0 1 0 0 0 0 0 0 0 0 0 0 0 0 0 0 0 2 0 0 1 0 0 0 0 0 1 0 1 1 1 0 1 0 1 0 1 1 0 0 0 0 0 0 1 1 1 0 0 0 0 1 1 2 2 0 0 0 1 1 1 0 0 0 1 2 0 0 2 0 0 0 0 1 1 2 0 0 0 2 0 0 2 1 0 2 0 0 1 0 1 1 0 0 0 1 1 2 0 0 0 0 0 1 0 0 2 1 0 0 1 0 0 0 2 0 2 0 0 0 0 1 1 1 0 0 0 0 0 0 0 0 2 0 0 0 0 0 0 2 0 0 0 0 0 0 2 2 0 1 1 0 0 2 1 1 0 2 0 0 0 0 1 0 0 1
136 0 1 0 0 1 2 1 0 0 0 1 1 2 0 0 0 0 0 0 2 0 0 0 2 0 1 1 2 2 2 0 0 1 1 0 1 2 0 0 0 0 0 0 0 0 2 0 2 0 0 0 2 2 0 0 0 0 1 0 0 1 1 0 0 0 0 0 0 0 0 1 2 2 2 2 0 0 0 1 0 1 2 0 0 1 0 0 0 2 0 0 2 1 0 2 1 1 1 1 2 0 1 0 2 0 2 2 2 0 0 2 1 1 2 2 2 0 0 2 2 0 1 1 0 2 0 1 0 1 0 1 0 0 0 0 0 0 0 0 0 2 0 0 1 2 1 0 0 0 0 1 0 0 0 0 1 2 0 1 1 1 0 1 0 2 0 0 2 0 0 2 0 2 1 0 0 0 0 1 0 0 0 0 0 0 0 0 0 0 0 0 0 2 2 2 2 0 1 0 0 1 0 0 2 0 0 2 0 1 0 1 1 0 2 0 0 0 2 0 2 2 0 0 0 0 0 0 0 0 0 1 0 0 2 0 1 2 0 2 0 0 2 0 0 2 0 0 0 0 0 1 0 1 1 0 0 1 0 1 0 1 0 0 0 0 0 0 1 0 0 1 0 0 0 0 0 0 1 0 1 1 2 1 2 0 2 0 0 1 0 1 0 1 1 1 0 2 0 1 0 1 2 1 1 0 0 2 0 0 0 2 2 0 1 0 2 1 0 0 1 2 2 1 2 0 0 2 0 1 0 2 2 1 0 1 1 1 1 0 0 0 1 0 0 0 1 1 2 0 0 0 0 0 0 2 0 1 0 0 1 0 1 0 1 0 0 2 2 0 2 2 1 2 2 0 0 2 1 2 1 0 0 1 1 1 0 1 1 0 0 0 1 0 2 0 1 1 0 0 0 0 0 0 0 1 1 1 0 0 0 0 0 0 2 2 0 0 1 0 0 1 0 1 1 2 1 0 0 1 0 1 0 0 0 0 0 1 0 0 2 0 0 0 1 1 1 0 0 0 0 0 1 2 1 1 0 2 2 2 1 0 1 1 0 0 0 1 2 0 1 1 1 2 1 0 0 1 0 1 0 1 2 0 1 1 0 0 1 0 1 0 0 2 0 0 0 0 0 2 0 1 2 0 1 1 2 0 0 2 0 0 0 1 0 0 1 2 0 2 0 0 2 2 1 0 0 1 1 1 1 0 1 0 1 0 0 1 2 0 1 0 2 1 1 0 0 1 1 0 0 0 0 1 2 1 0 1 1 0 0 1 0 1 0 0 0 0 0 0 0 1 1 0 0 0 1 2 0 2 0 0 2 2 2 0 0 0 0 0 0 0 2 0 1 0 1 0 0 0 0 2 1 0 1 2 1 0 0 0 0 0 0 1 1 0 0 0 0 0 0 0 0 0 0 0 2 1 0 0 0 0 0 0 1 1 0 0 0 1 1 1 0 2 1 0 1 0 0 0 0 1 0 0 0 2 0 2 2 0 0 0 1 0 1 2 0 1 1 1 1 1 0 0 0 2 2 1 2 0 0 0 2 0 0 2 1 0 1 1 0 1 0 1 1 0 0 1 1 1 0 1 1 0 2 0 0 1 1 0 1 0 0 2 0 0 0 1 0 0 0 0 0 1 0 1 1 0 0 0 0 0 0 0 0 0 0 0 0 1 0 0 2 2 2 0 0 0 0 0 0 0 0 0 0 0 0 1 1 1 1 1 2 2 0 1 2 0 2 0 1 0 2 1 1 1 2 0 1 1 2 2 0 0 0 0 0 1 1 1 0 1 2 1 1 1 0 0 0 1 0 2 0 2 1 1 0 0 0 1 1 0 2 0 2 2 0 0 2 2 2 2 1 2 0 0 1 0 1 1 0 0 0 0 0 1 0 1 1 0 0 1 0 0 0 0 1 1 0 0 0 0 0 1 1 0 1 0 0 0 0 0 0 0 0 0 1 0 1 0 0 0 0 2 0 0 0 1 1 2 2 0 2 0 0 1 0 0 0 2 2 0 0 0 2 2 2 0 1 0 1 2 1 1 2 1 1 0 0 1 1 2 1 0 1 1 0 1 2 0 1 1 0 1 0 0 1 2 0 0 1 0 0 1 0 0 1 0 0 1 0 0 2 2 1 0 1 2 0 0 2 0 0 0 2 0 2 2 0 1 0 1 0 0 0 0 0 0 0 0 0 0 0 0 0 2 0 1 2 1 2 1 2 2 0 0 0 0 0 1 0 0 0 2 0 0 0 0 0 0 1 2
137 0 0 1 1 0 1 2 0 0 0 1 1 1 0 0 0 0 2 2 0 2 1 0 2 0 0 0 1 2 2 0 1 1 1 1 1 1 0 1 1 0 0 0 0 1 1 0 1 0 0 0 1 1 0 0 0 0 0 2 0 2 0 0 0 0 0 0 0 0 0 1 2 2 2 2 0 1 1 0 1 2 2 1 1 0 1 1 1 2 1 1 0 0 0 2 0 1 1 1 0 0 0 0 1 2 1 0 0 0 0 2 1 2 1 1 2 0 1 1 1 0 1 1 0 0 0 1 1 0 0 0 0 0 0 0 0 0 0 0 0 2 0 0 0 2 0 0 0 1 0 0 0 1 1 0 1 1 0 2 2 1 0 1 1 2 0 0 1 1 1 2 0 2 0 1 0 1 1 1 1 1 0 2 0 0 2 1 0 0 2 2 1 0 2 2 2 0 1 1 1 1 1 1 0 0 1 1 1 1 1 1 0 0 1 1 1 0 1 1 0 0 0 0 1 0 0 1 1 1 0 1 0 0 1 0 0 2 0 2 0 0 2 1 1 2 1 0 1 1 1 1 0 0 0 0 1 1 0 1 0 1 0 0 0 0 1 0 1 0 0 2 0 1 0 0 0 0 1 0 1 1 2 2 2 0 2 2 0 2 0 0 0 2 0 1 1 1 0 1 0 0 1 0 0 1 0 1 1 0 0 0 1 1 0 0 0 0 0 0 1 1 2 1 2 0 0 1 0 1 0 2 0 0 0 0 0 2 0 2 2 2 1 0 0 0 1 0 1 1 0 0 0 0 0 1 0 1 0 2 2 1 1 0 1 1 0 1 2 0 2 2 1 2 0 1 0 1 0 1 1 1 1 2 2 1 0 0 0 0 1 1 1 0 2 1 1 1 0 0 0 0 0 0 0 1 0 2 0 0 0 0 1 1 0 2 0 0 1 0 0 1 1 1 1 2 1 0 0 0 2 0 0 2 0 0 0 1 2 1 0 1 0 2 2 2 2 1 1 1 1 0 1 2 1 1 0 2 1 2 0 0 0 0 0 2 0 2 1 2 0 2 1 2 1 0 0 0 0 0 0 2 0 0 0 0 0 0 1 0 1 0 0 2 1 0 2 2 2 2 0 1 1 0 1 1 2 0 0 1 0 1 0 1 1 0 0 2 0 1 1 1 2 2 0 2 1 1 1 1 1 1 1 0 1 0 1 1 2 1 0 0 2 1 0 1 1 1 1 0 0 0 0 2 1 1 0 2 1 0 0 1 1 1 1 0 1 0 0 0 0 1 0 0 0 0 0 1 0 1 0 0 1 1 1 0 0 1 0 0 0 1 2 0 2 0 0 0 0 0 0 2 0 0 2 2 2 0 2 2 0 1 0 1 1 2 1 0 2 1 0 1 0 0 1 1 1 1 0 0 0 0 0 0 2 1 0 0 0 0 1 1 0 1 2 1 0 0 1 0 0 2 1 0 0 2 0 0 0 0 0 0 1 1 1 0 0 2 0 0 0 0 0 0 0 2 2 0 2 0 1 1 2 0 0 1 2 1 0 0 1 0 0 1 0 1 0 0 0 0 0 0 0 1 0 2 1 1 1 0 1 0 0 1 0 0 0 2 2 2 0 0 0 0 2 1 0 2 1 1 0 0 0 0 1 0 2 0 0 1 0 1 0 0 0 1 0 0 0 1 0 1 0 0 0 1 0 0 2 0 0 0 1 1 0 0 1 1 1 2 0 0 2 0 0 1 2 0 0 0 1 1 0 0 0 2 0 2 1 2 0 1 1 0 1 1 0 0 0 0 0 1 1 1 1 1 2 0 0 1 1 0 0 1 0 2 1 2 2 2 2 2 2 2 1 0 0 0 2 0 2 2 1 2 0 2 0 1 0 0 1 1 0 0 0 0 0 1 1 1 0 0 0 2 0 0 0 2 0 0 2 2 1 0 1 2 2 1 2 0 1 0 1 0 0 0 0 1 1 1 1 1 1 1 0 0 0 1 1 1 1 0 0 0 1 1 2 0 0 0 1 2 2 1 2 1 1 1 1 1 0 1 0 0 1 1 0 1 2 0 1 1 0 1 1 0 1 2 1 0 0 0 0 1 1 1 1 0 0 1 1 0 2 0 0 0 0 0 0 0 1 0 1 0 0 0 0 1 1 1 0 0 1 0 0 0 0 0 2 2 0 0 0 0 0 0 2 0 2 0 0 0 0 1 0 0 0 0 0 0 0 0 0 2 1 0 0 0 0 0 0 0
138 0 0 0 0 0 0 1 0 1 1 0 0 1 0 0 0 0 1 1 1 1 1 1 1 1 2 0 1 2 2 1 1 1 0 0 2 1 0 1 0 1 0 1 0 0 1 0 0 1 1 1 0 0 2 0 0 0 2 0 2 2 0 1 1 0 0 0 1 1 0 1 1 2 1 2 1 1 1 0 0 2 1 0 1 0 0 0 0 1 0 0 2 0 0 1 0 1 1 1 1 0 0 0 2 0 2 1 1 0 0 2 1 2 1 1 2 0 0 2 2 0 1 1 0 1 0 1 0 0 0 1 1 0 0 0 1 0 0 0 0 2 0 0 1 1 0 1 2 0 1 0 0 0 0 0 1 0 0 2 2 2 0 2 1 0 0 1 1 0 0 1 1 1 0 0 0 2 0 2 1 1 0 1 0 0 1 1 0 0 1 1 1 1 2 1 1 0 0 0 0 0 1 1 1 0 1 1 0 0 0 2 1 0 1 1 2 0 2 1 0 0 1 0 0 0 0 1 0 0 0 1 1 1 1 0 1 1 1 1 0 0 2 1 0 2 0 0 1 0 0 0 0 0 0 0 0 0 0 0 0 0 2 2 0 0 0 0 2 0 0 2 0 1 1 0 0 1 2 1 0 2 2 2 2 1 1 0 0 2 1 0 0 0 2 0 0 1 1 0 0 1 2 1 0 0 0 2 0 0 0 2 1 0 2 1 0 1 1 1 0 2 2 2 1 0 1 1 0 0 0 1 1 0 0 0 0 2 0 1 1 1 1 0 0 1 1 0 1 1 1 0 1 0 1 0 0 0 0 2 2 2 0 1 0 0 0 0 0 2 0 0 0 2 0 0 0 1 0 2 1 0 0 0 1 0 0 0 0 0 1 1 0 0 2 0 1 0 0 0 0 0 0 0 0 1 0 0 0 0 0 0 0 0 1 1 0 0 1 0 0 1 0 1 1 1 1 1 1 1 0 2 0 0 1 0 0 2 2 0 1 1 1 1 1 2 0 0 1 0 0 0 0 2 1 0 0 0 0 0 1 0 1 0 0 1 0 1 1 1 0 0 2 0 0 1 0 0 0 1 1 1 1 0 1 1 0 1 1 0 1 0 0 1 0 0 2 2 2 0 2 0 2 0 2 0 0 0 0 2 0 0 0 0 0 0 1 2 0 2 0 0 1 1 0 1 0 1 1 1 1 0 0 0 1 0 2 0 1 0 0 0 1 1 1 0 0 1 1 0 0 0 0 2 1 1 0 1 0 0 0 0 0 0 0 0 0 0 0 0 0 1 1 0 0 0 1 1 0 1 0 0 2 0 2 0 1 2 0 0 0 0 1 0 1 0 0 0 0 0 0 1 1 0 1 1 1 0 1 1 0 0 0 0 2 0 0 0 1 1 0 1 0 0 0 0 2 2 0 0 0 0 0 0 1 1 0 0 0 0 2 1 0 0 1 0 1 0 1 0 0 2 1 1 0 2 0 1 1 0 0 0 0 1 0 1 2 2 0 0 0 0 0 0 0 1 2 1 0 1 1 1 2 1 1 2 1 1 0 0 1 0 0 0 0 0 0 0 1 1 1 0 0 0 1 2 1 2 2 0 0 0 0 2 0 0 0 2 0 0 0 1 0 0 1 0 0 0 1 0 0 0 0 0 1 0 0 0 0 0 0 0 0 0 1 0 0 0 0 1 1 1 0 0 0 2 2 1 0 1 1 1 2 2 0 1 2 1 0 2 0 1 1 0 0 0 1 0 2 2 1 1 0 0 0 2 0 2 1 2 0 1 2 0 2 0 1 1 0 1 0 2 0 1 2 1 1 0 1 1 1 0 0 1 0 2 1 2 2 1 1 2 1 2 0 0 1 1 1 0 0 0 0 0 0 2 0 1 1 0 0 1 1 0 1 1 0 0 0 0 0 0 0 1 0 0 0 0 0 0 1 1 0 0 0 1 1 0 0 0 0 0 1 1 0 1 0 1 1 1 2 0 1 0 0 0 0 1 1 1 1 0 1 0 2 2 2 0 0 1 0 2 0 0 2 0 0 0 0 1 1 2 0 0 1 1 0 1 2 0 1 1 0 0 1 0 2 1 0 0 0 1 0 1 1 0 1 0 0 1 1 0 2 2 1 2 0 1 1 0 0 0 0 0 2 0 2 2 1 0 0 0 0 0 1 1 2 0 1 0 0 0 0 0 1 1 1 0 1 1 1 0 1 1 0 0 0 0 1 1 0 0 0 2 0 1 0 1 2 1 0 0
139 0 0 0 0 0 2 1 0 1 1 0 2 2 0 0 0 0 0 0 2 0 1 0 2 0 0 1 1 1 1 1 1 2 2 0 2 0 0 1 1 0 0 1 1 1 2 0 0 1 1 1 1 1 1 1 0 0 2 1 1 2 0 0 0 0 0 0 0 0 0 0 2 2 1 2 1 0 0 1 0 2 2 2 2 0 0 0 0 2 0 0 1 0 0 1 0 1 1 2 2 1 1 0 2 0 2 1 1 0 0 2 1 1 1 1 1 0 0 2 2 0 2 2 0 0 0 2 1 1 1 1 0 0 0 0 0 0 0 0 1 1 0 0 0 1 1 0 2 2 0 2 0 0 0 0 1 0 1 2 1 1 0 1 1 2 0 1 0 1 1 0 0 2 0 0 0 1 0 1 1 1 0 1 1 0 1 2 2 1 1 2 0 2 2 2 1 0 0 1 1 0 0 1 2 0 0 0 2 0 0 0 1 0 2 0 0 0 0 0 0 0 0 0 0 0 0 1 1 1 1 1 0 0 2 0 0 2 0 2 0 0 2 1 0 2 0 0 0 0 0 0 0 0 0 0 1 0 0 0 0 0 1 1 0 0 1 0 2 0 0 2 0 0 0 1 1 2 1 1 0 2 1 2 1 0 2 1 1 2 1 1 1 0 1 0 2 0 0 1 0 0 2 1 1 0 1 1 0 0 0 1 1 0 1 0 0 1 1 1 0 2 0 1 2 0 0 2 0 0 0 0 2 0 0 0 0 1 1 0 0 1 2 1 0 0 1 0 1 0 0 1 1 1 0 0 1 1 0 0 1 1 0 0 0 1 0 0 1 1 1 1 1 1 1 0 0 0 0 2 1 1 0 1 1 1 0 0 0 0 0 0 1 0 2 0 1 2 0 0 0 0 0 0 0 0 0 1 0 0 0 0 0 0 2 2 0 0 1 0 1 1 0 1 1 1 1 0 0 0 0 0 0 0 2 0 0 1 0 0 2 0 1 1 1 2 0 0 0 0 0 0 0 2 0 0 0 2 2 2 1 0 0 0 0 1 0 1 1 1 0 1 2 1 1 1 1 0 0 0 1 2 2 2 0 0 0 1 0 1 0 0 0 0 1 1 2 2 2 1 1 0 0 2 0 2 2 0 0 0 0 0 0 0 0 0 0 2 0 1 1 1 1 1 1 0 0 1 0 2 0 1 0 0 0 1 0 2 0 2 1 1 2 2 2 1 0 1 1 0 0 0 0 2 1 2 0 0 1 0 0 0 0 1 1 0 1 1 1 1 0 0 1 0 0 0 1 1 0 1 0 0 0 0 0 0 0 2 0 0 0 0 1 0 0 0 0 0 0 0 0 2 1 0 1 1 1 0 1 1 0 0 0 0 1 1 1 0 0 0 1 0 1 1 0 1 0 1 0 0 2 0 0 0 2 0 0 1 1 1 1 1 0 2 2 0 1 1 0 1 0 1 0 1 0 2 0 1 1 0 0 0 0 1 0 1 0 2 0 0 0 0 0 1 1 2 2 1 2 0 0 0 1 0 1 1 0 0 0 0 0 0 0 1 1 0 0 0 1 1 0 0 1 0 2 0 0 0 1 0 1 0 0 2 0 1 1 2 1 1 0 0 0 0 2 0 0 0 0 0 0 0 0 0 1 1 0 0 0 0 0 0 0 0 0 1 0 1 0 1 1 1 0 0 0 2 0 1 0 1 1 1 0 1 0 1 1 1 1 2 1 0 2 1 1 0 2 1 1 1 1 1 0 0 0 2 0 0 2 2 2 0 2 1 1 1 0 1 1 0 0 1 0 1 2 1 1 1 0 2 1 0 1 1 1 2 0 1 2 2 2 1 2 2 1 0 1 1 1 0 0 0 2 2 1 2 0 1 0 0 0 1 0 0 0 0 0 1 1 1 0 0 0 1 0 0 0 0 1 1 1 2 0 0 0 2 1 1 1 0 1 0 1 1 0 0 0 0 0 2 2 0 1 0 0 0 0 2 0 2 2 0 0 0 2 2 2 0 0 0 0 2 1 1 1 2 0 1 0 0 0 1 1 0 2 1 0 0 1 0 0 1 0 1 1 0 1 2 0 0 2 0 1 1 0 2 2 0 0 1 0 0 0 1 0 0 1 1 0 0 2 0 1 0 1 0 1 1 0 1 0 1 0 0 0 0 0 0 1 0 0 0 0 0 0 1 1 0 1 0 0 0 0 0 1 0 0 0 0 2 0 0 0 1 1 0 0 1 2 1 0 0
140 0 0 0 0 0 1 1 2 0 2 0 0 0 0 0 0 0 1 1 1 1 0 0 2 0 1 0 1 2 2 1 0 2 1 1 2 2 1 0 0 1 0 1 0 1 0 0 2 0 0 0 1 1 0 0 0 0 0 1 1 2 0 0 1 1 1 0 0 0 0 1 2 2 1 2 1 0 0 0 0 1 2 1 2 0 0 1 1 2 0 0 2 0 0 0 0 2 2 2 1 0 0 0 2 1 2 2 2 0 0 2 0 2 0 0 2 0 1 1 1 0 2 2 0 0 0 2 1 1 1 0 0 0 0 0 0 0 0 0 1 1 0 0 2 1 0 0 0 1 0 0 0 0 0 0 0 0 0 2 2 1 0 0 0 1 0 2 0 2 2 0 1 1 0 0 0 1 1 1 1 0 0 2 1 1 1 2 1 1 1 2 0 1 1 2 1 0 0 0 0 1 0 0 1 0 1 0 1 1 1 1 2 0 0 0 0 1 0 1 1 1 0 0 0 1 1 1 1 1 1 1 0 0 1 0 0 1 0 1 0 0 2 1 0 1 0 0 0 0 0 0 1 0 0 0 1 0 0 0 0 0 0 0 0 0 0 1 2 0 0 1 0 1 0 0 0 1 2 1 1 1 1 2 1 0 1 2 0 2 2 1 1 0 2 0 2 0 0 0 0 0 1 0 0 1 0 1 1 0 0 1 2 0 2 0 0 1 0 0 2 1 2 2 1 0 0 1 0 0 0 2 1 0 0 0 0 0 2 0 1 1 2 1 0 0 1 0 1 0 0 1 0 0 0 0 1 1 0 2 2 2 0 0 0 1 0 2 2 0 2 2 0 2 1 0 0 1 0 1 0 1 0 1 0 0 0 0 0 0 0 0 0 0 2 0 0 0 1 1 1 1 0 1 1 0 1 1 0 1 1 1 0 0 0 0 2 0 2 0 0 0 1 1 1 2 0 0 0 1 0 1 0 1 1 1 0 0 1 0 1 1 2 0 0 0 0 1 1 1 1 0 0 2 1 0 1 2 1 2 1 0 1 1 0 2 0 2 2 1 0 1 1 2 1 0 1 0 0 2 2 2 2 0 2 2 0 1 1 0 2 0 0 1 1 2 0 0 0 2 0 2 2 0 2 0 0 0 0 1 0 0 1 1 1 0 0 1 0 2 1 1 2 2 0 1 1 1 1 1 1 0 2 2 2 0 1 0 1 0 2 2 2 1 1 0 0 1 1 0 0 0 0 1 1 1 0 1 0 0 0 0 0 2 0 1 1 0 0 0 0 0 1 0 1 0 1 0 0 0 0 0 1 1 0 1 0 0 0 0 0 1 0 0 0 0 0 1 0 0 1 1 0 0 2 2 0 0 0 0 0 0 0 1 0 1 1 0 0 0 0 0 0 0 0 0 2 2 0 0 0 0 0 0 2 0 1 0 0 0 2 0 0 1 1 0 1 0 0 0 0 2 0 2 1 2 0 1 1 0 0 0 1 0 1 2 1 2 0 0 0 1 1 0 0 1 1 1 2 0 0 0 2 0 0 2 0 0 0 0 0 0 0 2 0 1 0 0 1 1 0 0 0 0 0 2 2 2 2 0 0 0 0 0 0 0 0 0 0 0 0 0 1 0 1 1 1 0 0 0 0 0 1 0 1 1 1 0 0 1 0 0 0 0 0 1 0 0 0 1 1 1 0 0 0 1 0 1 1 1 1 0 2 1 1 0 2 1 1 2 0 0 1 0 0 2 1 0 2 2 2 2 0 0 0 1 0 0 2 1 1 0 1 1 2 0 0 0 0 1 0 2 1 2 1 1 0 0 0 1 1 0 0 1 0 2 1 2 1 0 0 0 0 2 0 0 1 2 2 0 1 1 1 1 0 1 0 0 0 1 1 0 0 0 0 0 0 2 1 0 0 1 0 1 2 0 1 0 0 0 0 0 2 0 2 0 1 0 1 0 1 0 1 1 0 0 0 1 1 1 1 0 1 0 0 0 1 2 1 1 1 0 1 0 1 1 2 0 1 1 0 2 1 1 2 1 1 0 0 0 0 1 0 0 0 1 0 1 2 0 1 1 0 2 0 0 1 1 0 0 0 1 0 2 0 0 0 1 0 1 0 0 1 1 0 1 1 1 1 0 2 0 2 0 0 0 0 2 0 1 0 1 0 0 2 2 2 0 1 0 0 0 1 1 0 0 1 0 2 1 1 0 0 0 0 0 0 0 0 1 0 0 0 0 0 0 0 0 2 0 0 1
141 0 1 0 0 1 1 0 0 1 1 0 0 0 0 0 0 0 0 0 2 0 1 0 2 0 0 0 1 2 2 0 1 1 0 0 1 2 0 0 0 0 2 2 0 0 0 0 2 0 0 1 2 2 0 0 0 0 1 0 2 2 0 0 0 0 0 0 0 0 0 1 2 2 2 2 0 1 1 1 0 2 2 1 1 1 0 0 0 2 0 0 0 0 0 1 0 1 1 1 0 0 2 0 2 0 2 1 1 0 0 2 0 2 0 0 2 0 1 1 1 0 2 2 0 0 0 1 1 0 1 1 0 0 1 1 1 0 0 0 1 1 0 0 2 1 0 0 1 1 0 0 1 1 0 0 0 1 0 1 2 2 0 1 1 1 0 1 1 0 0 1 1 1 0 0 0 1 0 1 1 0 0 2 0 0 2 2 2 1 1 2 2 0 2 2 2 0 1 0 0 1 0 1 1 0 1 1 1 1 1 0 1 0 1 0 0 1 1 0 1 1 1 0 0 1 1 0 0 0 0 0 0 1 1 0 1 1 0 0 0 1 2 1 0 2 0 0 0 0 0 0 1 1 1 0 1 1 0 1 0 1 0 0 0 0 0 0 1 1 0 2 1 1 0 0 0 2 1 1 0 2 1 1 2 1 1 1 1 2 0 1 1 0 2 0 2 2 0 2 0 0 1 1 0 0 1 1 0 0 0 0 1 0 1 0 0 0 1 1 1 2 1 0 1 0 0 2 0 0 0 1 0 0 0 0 0 0 1 0 0 0 0 0 0 0 1 1 1 0 0 1 0 1 0 1 1 2 0 1 1 1 1 0 1 0 0 2 2 0 2 2 1 2 1 0 0 0 0 2 2 1 0 1 1 1 0 0 0 1 0 0 0 0 2 0 1 0 1 1 1 1 0 1 0 0 0 0 0 0 1 0 0 0 0 1 1 0 2 0 0 0 1 0 1 2 0 0 0 1 1 1 0 1 0 1 0 0 0 0 1 1 2 0 1 2 0 0 1 1 1 0 0 2 0 0 0 1 1 0 2 0 0 1 0 1 1 1 2 0 1 1 2 1 0 0 0 0 0 0 0 2 1 1 0 0 0 1 1 0 1 0 0 2 1 1 1 2 2 2 0 0 2 0 2 1 0 0 1 1 0 2 0 0 0 0 2 2 0 0 0 2 2 2 1 0 0 0 0 2 1 1 0 0 0 1 0 0 1 2 0 0 2 1 1 0 0 1 1 0 0 0 0 2 0 1 0 2 0 0 1 0 0 2 0 0 2 1 1 0 1 0 1 0 1 0 1 1 0 1 0 0 1 0 1 0 1 1 0 0 0 1 2 0 0 0 0 1 0 0 1 1 1 0 1 2 1 1 2 2 1 0 0 2 0 0 0 0 0 0 0 0 1 1 0 1 1 0 0 0 0 0 1 1 2 1 0 0 1 2 1 0 0 1 2 0 2 0 0 1 0 2 1 1 0 2 0 2 1 0 0 0 1 0 0 2 1 2 1 1 0 1 0 0 1 2 2 2 0 2 0 1 1 0 0 1 1 0 0 0 0 0 0 1 1 0 0 0 1 1 1 0 0 0 1 2 2 1 1 0 1 0 1 1 1 1 1 1 1 1 0 0 1 1 0 1 2 0 0 0 0 0 1 0 1 1 0 0 0 1 1 0 0 0 0 0 0 0 0 0 0 0 0 0 0 1 0 0 0 0 0 1 1 1 0 0 2 0 1 1 0 0 2 0 0 0 1 0 1 1 2 2 0 0 0 2 0 2 1 2 0 1 2 1 1 0 0 0 0 0 0 1 1 2 1 0 0 1 0 1 0 0 1 1 1 2 0 1 1 1 1 1 0 0 0 0 0 0 2 0 1 1 1 1 0 1 1 1 0 0 1 0 0 0 0 0 0 1 0 0 0 0 0 2 0 1 1 0 0 0 0 1 1 0 1 1 2 0 1 0 0 0 1 0 0 1 0 0 1 1 1 1 2 1 0 1 0 1 1 1 1 1 0 0 2 2 2 0 0 0 0 2 2 2 2 0 0 2 0 0 0 0 0 0 0 2 0 1 2 0 0 2 0 1 0 0 1 0 1 1 0 1 0 0 0 1 1 1 1 0 0 0 2 0 0 0 1 1 1 0 1 0 0 0 2 0 2 2 1 0 1 0 0 0 2 1 2 0 0 0 0 0 1 1 0 0 2 0 1 0 0 0 1 1 0 0 0 1 0 2 1 1 2 2 0 0 0 1 2 1 1 2
142 0 0 0 1 1 2 1 0 1 1 0 0 0 0 0 0 0 0 0 2 0 0 0 2 0 1 1 1 2 2 0 0 0 0 0 0 1 0 1 1 0 0 0 1 0 1 0 1 1 1 1 0 1 0 1 0 1 0 1 0 1 0 2 0 0 0 0 0 1 1 1 1 1 0 1 1 0 0 0 0 1 1 1 2 0 0 0 0 2 0 0 1 0 0 1 0 1 0 0 2 1 1 0 2 0 2 0 0 0 0 0 1 2 1 1 2 0 0 2 2 0 1 1 0 0 0 1 0 1 1 0 0 0 0 0 1 0 0 0 0 2 0 0 0 0 0 0 2 2 0 0 0 0 0 0 1 1 1 0 0 1 0 2 0 0 0 1 2 0 0 2 1 1 0 1 0 1 0 0 0 1 0 2 0 0 2 0 0 0 1 1 1 0 2 2 2 0 0 2 2 0 0 0 1 0 1 1 0 0 1 1 0 0 2 0 0 1 0 0 1 1 0 0 0 2 1 1 1 1 1 2 0 1 2 0 1 1 0 0 0 0 2 0 0 2 0 0 0 0 0 0 0 1 1 0 1 0 1 0 1 0 0 0 0 0 0 1 1 0 0 2 0 1 0 0 1 1 2 1 0 1 1 2 1 0 1 1 0 1 0 1 1 0 2 0 2 1 0 1 0 0 2 0 0 0 1 2 0 0 0 0 1 0 0 0 0 1 0 0 2 2 1 2 2 0 1 2 0 1 0 0 0 0 0 1 0 0 2 0 0 0 1 0 0 0 0 0 1 1 1 0 0 0 0 0 0 0 0 0 0 0 1 0 1 1 0 1 1 1 1 1 0 2 0 0 0 1 1 1 1 1 0 1 1 1 0 0 0 1 0 0 0 0 0 2 2 1 0 0 0 0 0 2 2 0 0 1 0 0 0 0 0 0 2 2 0 0 0 0 0 1 2 2 0 1 0 0 0 0 1 0 0 0 1 0 0 2 0 0 0 2 1 1 1 1 0 1 0 0 0 0 2 2 2 2 0 1 0 0 2 0 1 1 0 1 0 1 2 0 1 1 2 1 1 0 1 0 0 0 1 1 1 1 0 1 0 1 0 1 1 1 0 0 0 0 1 2 2 1 1 0 1 2 0 1 1 0 0 1 0 0 0 2 0 0 0 1 0 1 1 1 1 1 0 0 0 0 0 2 0 0 0 0 0 1 2 1 0 0 1 1 1 0 0 0 0 1 1 0 0 0 0 2 0 1 0 0 0 0 2 0 1 1 0 0 1 0 0 0 0 1 0 0 0 0 0 1 0 1 0 0 0 0 0 0 0 1 1 1 1 0 1 0 0 0 0 0 0 0 0 1 1 0 0 2 0 0 1 1 0 0 0 0 2 0 0 0 0 0 0 0 0 0 0 0 2 1 0 0 1 0 0 0 1 1 1 0 0 1 1 1 0 1 1 0 1 0 0 1 0 1 1 0 0 1 0 2 2 0 0 0 0 0 1 1 1 2 0 0 1 0 0 0 0 1 1 0 1 0 0 1 1 0 0 0 1 1 0 1 0 2 0 1 0 1 0 1 1 2 0 0 1 0 0 2 1 2 2 0 1 0 0 2 0 0 0 1 0 0 0 0 0 0 2 1 0 0 0 0 0 0 0 0 1 1 0 0 0 2 1 1 0 0 0 0 0 0 0 0 0 0 0 0 1 1 0 0 2 0 0 0 1 0 0 0 1 2 1 2 0 0 0 1 1 0 1 2 0 0 1 2 1 1 1 1 1 2 1 2 0 1 2 1 2 0 0 1 0 0 0 1 1 2 1 0 0 0 1 2 2 1 1 0 2 2 0 2 2 2 2 2 2 0 0 0 0 1 0 1 0 0 1 1 0 2 0 0 0 1 1 0 1 0 0 0 0 1 1 0 0 0 0 1 0 0 0 0 0 0 2 2 1 0 0 1 1 1 0 0 0 1 1 1 0 0 0 1 2 2 2 0 2 0 0 0 1 1 0 2 2 0 1 1 1 1 2 0 1 1 1 1 1 0 1 1 0 2 0 0 0 0 1 0 1 1 0 0 2 1 0 2 1 1 1 0 1 2 0 0 0 0 1 2 0 0 0 2 0 0 0 0 2 2 0 1 0 0 0 0 0 0 0 0 2 0 2 1 0 0 0 0 0 0 0 1 1 0 0 1 0 0 0 0 0 2 0 0 1 0 0 0 2 2 0 0 0 1 0 0 0 0 0 2 0 2 0 0 1 1 0 2
143 0 0 0 0 0 0 0 0 2 2 0 0 1 0 0 0 0 0 0 2 0 0 0 2 0 1 0 2 2 2 0 0 0 0 1 2 1 1 0 0 0 0 1 0 0 1 0 2 0 0 2 0 1 0 1 0 0 1 0 1 1 0 1 1 1 1 0 0 1 0 0 2 2 2 2 0 0 0 0 0 0 2 1 1 0 0 0 0 2 0 1 1 0 0 1 0 0 0 0 1 1 0 0 2 1 2 0 0 0 1 2 0 1 1 1 2 0 0 1 1 0 1 1 0 0 0 2 0 2 1 0 0 0 0 0 0 0 0 0 2 0 0 0 2 2 0 0 0 1 0 1 0 0 0 0 0 1 0 1 2 1 0 0 0 2 0 0 0 1 1 1 0 2 0 0 0 0 0 0 0 0 1 2 0 0 2 2 0 1 0 2 0 0 0 1 2 0 0 0 0 0 0 1 1 0 1 1 0 0 1 0 1 0 1 0 0 1 1 2 0 0 0 0 0 0 0 0 0 0 0 0 1 0 2 1 0 2 0 2 0 0 1 0 0 2 0 0 0 0 0 0 0 1 1 0 0 1 0 1 0 1 0 2 0 0 0 0 1 0 0 1 0 2 0 1 1 0 1 0 1 1 1 2 1 0 1 0 0 1 0 0 2 0 2 0 2 1 0 2 0 1 2 1 1 0 1 1 0 1 0 2 1 1 1 1 0 0 0 0 1 2 1 0 2 0 1 1 1 1 0 1 1 0 0 0 0 1 1 0 0 0 0 0 0 0 0 1 2 0 0 0 0 1 0 0 0 0 0 1 1 1 1 0 1 0 0 1 2 0 2 2 1 2 1 0 0 2 0 2 1 0 0 0 0 1 0 0 0 1 0 0 1 0 2 0 1 0 1 1 0 1 0 1 0 1 0 1 0 1 0 1 0 0 0 0 2 0 1 0 0 0 1 0 0 2 0 0 0 0 1 0 0 1 0 0 0 0 0 0 1 1 0 2 1 2 1 0 1 0 0 0 1 1 1 0 1 0 0 1 1 0 0 0 0 1 1 0 2 0 0 1 2 0 0 0 0 0 0 0 0 2 2 0 2 2 0 0 0 0 1 0 0 1 1 1 2 2 2 1 1 0 1 1 1 1 1 1 0 1 0 0 0 0 1 0 1 2 0 1 0 1 2 2 0 1 1 0 0 2 0 1 1 1 1 0 0 0 1 1 1 1 1 1 1 1 1 1 1 0 0 0 0 2 2 0 0 1 0 0 1 0 0 1 1 0 1 1 1 1 0 1 0 0 0 0 0 2 0 0 2 0 1 1 1 0 0 2 1 1 0 0 0 0 0 0 0 1 0 0 1 1 0 0 2 2 2 1 2 2 1 0 0 0 1 0 0 0 0 0 0 0 2 2 0 0 0 1 0 0 0 0 1 0 1 1 0 0 1 1 2 1 0 0 1 0 0 0 0 0 0 1 1 1 1 2 0 1 1 0 0 0 0 1 0 1 2 1 1 1 0 1 0 0 0 1 1 0 2 0 1 1 0 0 0 0 0 0 0 1 0 1 0 0 0 0 0 0 0 0 0 0 0 1 1 2 1 1 1 0 0 0 0 2 0 0 1 1 0 0 0 0 0 0 2 0 0 0 0 0 0 0 0 0 0 0 1 0 0 0 0 0 0 0 1 0 0 0 0 0 0 0 0 0 0 0 1 0 0 0 0 0 1 2 0 1 2 2 1 2 1 0 1 0 0 1 1 0 2 2 2 2 0 0 0 2 0 2 1 2 0 1 2 1 2 0 0 1 0 0 0 1 1 2 0 1 2 0 0 2 2 0 2 0 2 2 0 2 2 2 2 1 0 2 0 0 1 1 1 0 1 1 0 1 0 2 0 1 0 0 1 0 1 1 0 0 0 1 1 1 0 0 0 2 0 0 0 0 0 0 0 0 0 0 0 1 1 1 0 0 0 0 1 0 0 0 1 0 1 1 1 1 2 0 0 0 1 1 1 1 1 0 1 1 2 2 2 0 0 0 0 2 1 1 2 1 0 0 0 1 1 0 0 1 1 1 0 0 2 1 0 2 1 2 1 0 0 1 0 0 0 0 0 1 0 0 0 0 0 0 0 0 1 2 0 0 1 0 0 0 1 0 1 1 0 0 1 0 0 0 0 1 0 0 1 0 1 0 1 0 0 0 0 0 0 0 1 0 2 0 0 0 1 1 0 0 0 1 0 0 0 0 1 2 0 0 0 0 0 0 1 1
144 0 0 0 0 0 2 2 0 1 1 1 0 1 0 0 0 0 0 1 1 1 0 0 2 0 2 0 2 1 1 1 0 2 1 1 2 1 1 1 0 2 0 1 0 1 1 0 1 1 1 1 0 0 0 0 0 0 0 1 0 0 0 0 0 0 0 1 0 0 0 2 2 2 2 2 0 1 1 1 1 2 2 2 2 0 0 0 0 1 0 0 1 0 0 2 0 1 0 0 1 0 0 0 2 0 2 0 1 1 0 2 0 1 0 1 2 0 1 1 1 0 0 0 0 1 0 1 0 1 1 1 0 0 0 0 0 0 0 0 2 0 0 0 0 1 0 0 1 1 0 0 0 0 0 0 0 0 0 0 1 1 0 0 0 1 0 0 1 1 0 2 1 1 0 0 0 0 0 0 0 0 1 2 1 1 1 0 0 0 2 2 0 1 1 2 0 0 0 1 1 0 0 1 2 0 1 1 1 0 2 1 1 0 2 1 0 1 1 0 0 0 1 0 0 2 1 0 0 0 0 0 0 0 0 0 0 1 0 1 0 0 1 0 0 2 0 0 0 0 0 0 1 1 1 0 0 1 0 1 0 1 0 1 0 0 0 1 2 0 0 2 0 0 0 0 0 0 2 1 1 1 1 2 1 0 1 1 1 2 1 1 1 0 1 1 2 0 1 0 1 0 1 0 0 1 0 1 0 0 1 1 2 0 2 1 0 0 2 2 0 2 2 0 2 0 0 2 1 1 0 0 2 0 0 0 0 0 2 0 0 0 0 0 0 0 1 0 1 1 0 0 1 1 1 0 1 2 0 0 0 0 2 0 2 1 0 0 0 2 0 0 1 2 1 0 0 2 1 2 0 0 0 2 1 1 0 0 0 1 0 0 0 0 2 1 0 0 1 1 0 1 0 2 0 0 0 0 0 0 0 0 0 0 1 1 1 1 0 1 0 1 0 2 0 0 0 0 0 0 0 0 1 0 1 0 0 1 1 0 1 1 1 1 0 2 0 2 2 0 0 0 1 1 2 1 1 1 1 1 1 0 0 0 0 1 0 0 2 0 0 0 2 0 1 1 1 0 0 0 0 2 1 0 1 2 0 1 0 0 1 1 0 1 0 1 1 1 1 2 0 1 0 2 0 2 2 0 1 0 1 0 0 1 0 0 1 2 0 2 0 0 2 2 0 1 0 0 0 2 1 1 0 0 1 0 2 1 1 1 1 1 2 1 1 0 1 1 2 0 0 0 0 1 1 1 1 0 0 1 0 0 0 2 2 0 2 0 0 0 0 1 2 0 1 0 2 1 0 0 1 0 1 1 1 1 0 1 1 1 0 0 0 0 0 0 0 1 0 0 1 1 0 0 2 2 2 0 0 0 0 0 0 1 0 0 0 0 0 0 2 0 0 0 0 1 2 2 0 0 0 0 0 0 2 1 1 0 0 1 0 1 0 1 1 0 0 1 0 0 0 2 1 0 0 1 0 1 1 0 0 0 0 0 1 2 2 1 1 1 0 2 0 0 1 2 2 0 1 0 0 1 1 0 0 0 1 0 1 0 0 0 0 2 0 1 0 0 1 1 0 1 1 0 0 2 2 0 1 0 1 0 0 2 0 1 1 1 1 1 0 0 0 0 2 1 0 1 0 1 0 0 0 1 1 1 1 0 0 1 0 1 1 1 2 0 1 0 0 1 1 1 0 0 0 2 0 0 1 0 0 0 2 2 0 1 2 2 2 2 0 0 2 1 1 0 1 2 0 0 1 1 1 1 1 1 1 2 0 2 0 2 2 1 2 0 0 0 0 1 1 1 0 1 2 2 0 0 0 2 2 0 1 1 2 1 0 1 2 2 1 2 1 2 0 0 1 1 1 0 1 1 1 1 0 1 0 2 1 0 0 1 1 0 0 0 1 1 1 0 0 1 0 1 0 0 0 0 1 0 1 1 0 0 0 1 1 2 2 0 1 0 1 1 0 0 0 1 2 2 2 0 2 0 0 0 0 1 0 1 1 0 1 0 2 2 2 0 0 0 0 2 2 1 2 1 0 1 0 1 0 1 2 0 1 1 0 1 2 0 1 1 0 1 0 0 1 2 0 0 0 1 0 2 0 0 0 1 1 0 0 0 1 2 1 0 0 1 0 1 0 0 2 0 0 0 0 1 1 1 1 0 0 0 0 0 0 1 1 0 1 0 0 0 1 1 0 0 1 0 0 0 1 1 0 1 1 0 0 2 0 0 0 1 0 1 0 0 0 1 0 2
145 0 0 1 1 0 1 0 0 1 1 1 0 0 0 0 0 0 1 2 0 1 0 0 2 0 1 0 2 1 1 1 0 0 1 0 2 1 1 0 0 0 0 0 1 0 0 0 1 0 0 0 1 1 0 0 0 1 1 0 1 1 0 2 0 0 0 0 0 0 0 1 2 2 1 2 1 0 0 1 0 2 2 1 1 0 0 1 1 2 0 0 0 0 0 0 0 0 0 0 2 0 0 1 2 1 2 2 2 0 0 2 1 2 1 1 2 0 0 1 0 0 1 1 0 1 0 2 1 1 1 0 0 0 0 0 0 0 0 0 1 1 0 0 1 0 0 0 1 1 0 1 1 2 0 0 0 0 0 0 0 0 1 1 1 2 1 0 0 1 0 0 0 2 0 0 0 0 0 1 0 0 1 2 0 0 2 1 0 0 0 1 1 0 1 1 1 0 0 0 0 0 0 1 1 1 1 0 2 0 0 1 1 1 2 0 0 0 1 0 1 1 0 0 0 1 1 1 1 1 0 0 0 0 1 0 0 2 0 2 0 0 2 0 1 2 1 0 0 0 0 1 0 0 0 0 2 1 0 0 0 0 0 0 0 0 0 1 1 0 2 1 0 2 0 1 1 0 2 1 0 0 2 2 2 0 2 1 1 1 0 0 0 1 0 0 2 1 0 2 1 0 2 1 1 0 1 2 1 0 0 1 2 0 0 0 0 1 0 0 1 2 1 1 1 0 0 1 0 0 0 2 0 0 0 0 0 1 1 1 1 1 1 0 0 0 1 0 1 0 0 1 1 0 1 0 0 1 0 1 1 1 1 1 1 0 0 2 2 0 2 2 0 2 1 0 0 1 1 1 1 1 1 1 1 0 0 2 2 0 0 0 0 0 2 0 1 1 0 0 0 0 0 1 1 1 0 1 0 0 0 0 1 1 0 2 0 0 0 0 1 2 0 0 0 1 1 0 0 0 1 0 0 2 0 0 0 1 1 1 1 1 0 2 2 2 0 0 0 0 0 0 1 1 2 1 1 2 2 1 1 0 0 0 0 2 1 2 2 0 2 2 1 1 0 0 0 0 0 1 1 2 1 1 0 1 1 0 1 0 1 0 0 1 1 1 1 2 2 2 0 0 1 1 1 2 2 0 0 0 0 1 0 0 0 0 0 2 0 1 0 0 2 2 1 0 0 0 0 2 0 2 1 0 1 1 2 1 2 0 1 0 2 0 0 0 0 1 1 0 0 0 0 2 1 0 1 1 0 0 0 0 0 0 0 0 0 0 0 0 0 1 0 0 0 0 0 2 0 0 0 0 1 1 0 1 0 2 0 0 0 0 1 0 1 0 1 0 0 0 0 2 0 0 1 2 0 0 1 2 0 0 0 1 1 0 1 0 0 0 1 0 0 0 0 0 2 1 0 0 0 0 0 0 2 2 1 0 1 1 2 1 0 0 1 0 0 0 0 1 0 1 1 1 1 2 0 2 2 0 0 0 0 1 1 1 1 1 1 1 0 1 0 0 0 1 2 1 1 1 0 0 0 0 0 0 0 1 0 1 0 2 0 1 1 0 0 0 1 1 0 0 0 0 2 1 1 2 2 0 0 0 0 2 1 1 1 1 0 0 0 1 0 0 2 1 0 0 1 0 1 1 1 0 1 1 0 0 0 1 0 0 0 0 0 1 0 0 0 0 0 0 0 0 0 2 1 0 2 0 0 0 2 0 0 1 2 1 2 1 0 0 2 0 0 1 2 1 1 1 2 0 1 1 2 0 2 0 2 2 2 0 2 0 0 1 0 1 0 0 0 2 2 2 0 0 1 1 1 2 1 0 1 0 1 1 0 1 1 0 0 1 1 2 0 0 0 1 0 1 0 0 1 1 1 1 0 1 0 0 1 0 0 0 0 0 0 1 1 1 0 0 0 2 0 0 0 0 0 0 1 1 1 0 0 1 1 2 2 0 1 0 1 1 0 0 0 1 0 1 1 0 1 0 0 0 1 2 0 1 1 0 1 0 2 2 2 0 0 0 0 2 2 2 2 1 1 1 0 0 0 0 0 0 2 1 0 1 2 0 1 1 0 0 0 0 1 2 0 0 1 0 1 1 0 2 2 1 0 0 0 0 1 2 0 0 0 0 0 0 1 0 1 0 1 0 1 2 1 2 0 1 0 0 1 1 1 0 1 1 0 0 0 0 0 1 1 1 2 0 1 1 1 1 0 0 0 0 1 2 1 0 1 2 0 0 1 0 0 0 1 2
146 0 0 0 0 1 2 1 0 0 0 1 0 0 0 0 0 0 1 0 2 0 0 1 1 0 0 0 1 2 2 0 0 2 1 1 2 1 0 0 0 0 0 0 0 1 2 0 2 0 0 0 0 0 0 0 0 1 0 0 1 1 1 0 1 2 2 0 0 1 1 0 0 2 0 2 2 0 0 0 0 2 2 2 2 1 0 0 0 2 0 0 0 0 1 1 0 0 0 0 2 0 1 0 2 0 2 2 1 0 0 1 1 2 1 1 2 0 0 1 1 0 1 1 0 1 0 1 0 1 2 0 0 0 0 0 0 0 0 0 0 2 1 1 0 0 0 0 1 2 0 2 0 0 0 0 0 1 0 1 2 1 0 2 0 0 0 0 1 1 0 1 0 2 0 1 0 1 1 1 1 0 0 2 1 1 1 1 0 0 1 2 0 2 2 2 2 0 0 1 0 0 0 1 0 0 1 0 0 1 1 1 0 0 2 1 1 0 2 1 0 0 1 0 0 2 2 0 0 0 1 1 0 1 0 1 0 2 0 2 0 0 2 0 0 0 0 0 0 0 0 0 0 1 1 1 0 2 0 0 0 0 0 0 0 0 0 0 2 2 0 2 1 1 0 1 0 1 2 0 2 0 0 1 1 1 0 0 0 2 0 1 2 0 2 0 2 0 0 2 0 0 1 0 0 0 0 1 0 0 0 1 2 0 1 0 0 1 0 0 1 1 1 2 2 0 0 2 1 2 0 1 0 0 0 1 1 0 2 0 0 0 1 0 1 0 2 1 2 1 0 0 0 1 0 0 1 0 0 2 2 1 1 1 1 0 0 2 1 1 1 1 1 1 1 1 0 1 0 1 1 0 0 1 0 1 0 0 0 1 0 0 1 0 2 0 2 0 1 1 1 1 0 2 0 0 0 1 0 0 0 0 0 0 1 2 0 0 0 0 0 2 1 0 2 2 1 0 0 1 1 1 1 0 2 1 0 1 1 1 2 0 2 0 1 1 0 0 0 0 0 0 0 1 1 0 1 2 1 2 1 0 1 1 0 1 0 2 2 2 0 2 1 2 1 0 0 0 0 0 1 1 2 1 1 1 0 1 0 0 1 0 0 1 0 1 0 0 0 2 0 0 2 1 2 1 2 1 0 1 0 0 0 1 1 0 0 1 0 2 1 0 1 0 0 0 0 1 1 1 2 0 2 2 2 0 1 0 2 1 0 0 2 0 0 0 0 1 1 0 0 0 1 0 2 2 0 2 0 1 0 0 0 1 0 0 1 0 0 0 0 1 2 0 1 0 1 2 0 0 0 0 2 0 2 0 1 0 0 0 0 0 1 1 1 0 0 0 1 0 1 2 1 1 1 1 0 0 1 1 1 0 0 0 2 0 0 0 0 0 0 0 0 1 0 1 1 1 0 0 0 1 0 0 1 0 0 0 0 2 2 1 0 2 2 0 1 0 0 1 0 2 1 0 0 1 0 2 2 0 0 0 1 0 1 2 0 1 1 1 0 1 1 0 0 1 0 0 1 0 0 1 2 0 0 2 2 1 0 1 0 1 0 2 0 2 0 0 0 1 1 0 0 0 0 2 2 2 2 0 1 0 0 0 0 1 1 2 1 1 0 0 0 0 2 1 0 1 0 0 0 0 0 1 1 1 1 0 0 1 0 0 0 0 0 1 0 1 0 0 0 0 0 0 0 2 1 0 1 0 0 0 2 1 0 0 2 2 2 1 0 0 2 0 0 1 2 0 1 1 0 1 0 0 1 1 1 0 2 2 2 0 2 1 1 0 0 1 0 0 0 2 0 1 2 1 1 0 0 2 2 0 2 0 2 2 0 2 1 1 1 0 0 2 0 0 2 2 0 0 0 0 1 2 1 2 0 1 0 0 1 0 1 0 0 0 1 0 0 0 0 0 0 2 0 0 0 0 0 0 1 2 0 0 0 0 0 1 2 0 0 0 0 2 0 1 0 0 0 1 0 0 2 0 0 0 1 2 0 2 2 0 1 0 2 2 2 0 0 0 0 2 2 2 2 0 1 1 0 1 1 1 0 1 2 1 0 0 2 0 0 2 0 2 0 0 2 1 0 0 1 1 0 1 1 1 1 1 1 0 0 0 2 2 0 0 0 0 0 0 1 0 1 0 1 1 1 1 1 0 1 0 0 0 0 0 0 0 1 0 0 1 0 0 0 1 1 0 2 0 0 0 0 0 0 0 0 0 0 1 0 0 0 1 0 0 0 0 2 0 1 2
147 0 0 0 0 0 0 2 0 0 0 1 0 1 0 0 0 0 0 0 2 0 0 0 2 0 2 0 2 2 2 0 2 2 0 0 0 0 0 1 1 0 0 1 0 0 0 0 2 0 0 0 1 1 1 1 0 0 1 2 0 1 0 1 0 0 0 1 0 1 0 2 1 2 1 2 1 2 2 0 1 2 2 1 2 0 0 1 1 2 1 1 0 0 0 0 0 2 2 2 0 0 0 0 2 1 2 0 0 0 0 2 1 2 0 0 1 0 0 1 1 0 1 1 0 1 0 1 0 0 1 0 0 0 0 0 0 0 0 0 0 2 0 0 1 1 0 0 1 1 0 1 0 0 0 1 0 1 0 2 2 1 0 2 0 1 0 1 1 0 0 1 1 1 1 0 0 0 0 0 0 0 0 2 0 0 2 2 1 0 2 2 1 0 1 0 2 1 0 2 2 0 0 0 1 0 0 1 0 0 1 1 1 0 1 0 0 0 1 0 0 0 1 0 0 2 2 0 0 0 0 0 0 0 2 0 0 1 0 0 0 1 2 1 0 2 0 0 2 0 0 1 0 1 1 0 0 1 0 0 0 0 0 0 0 0 0 0 2 0 0 2 0 0 0 0 0 1 1 1 0 1 2 2 2 1 2 2 0 2 0 0 2 0 2 0 1 1 1 1 0 0 2 1 0 0 0 2 0 1 0 2 2 1 2 0 1 0 0 0 1 2 1 2 2 0 0 1 0 1 0 2 1 0 0 0 0 2 0 0 0 0 2 0 1 0 1 0 0 1 1 1 0 0 0 0 0 0 0 2 2 2 2 0 2 0 0 1 2 0 2 2 2 1 0 0 0 1 0 1 1 0 0 1 0 0 0 0 0 0 0 0 0 0 1 2 1 1 0 0 0 0 0 1 1 1 0 0 1 0 0 0 1 1 1 1 1 1 0 0 0 0 0 1 0 2 0 0 0 0 0 0 0 2 0 0 0 0 0 0 1 1 2 0 0 0 0 0 0 0 0 0 0 2 0 0 0 1 0 2 1 0 1 1 0 1 0 2 1 2 0 2 1 1 1 0 0 0 0 0 0 1 1 0 1 1 0 1 0 1 0 0 0 1 2 0 2 1 1 2 0 1 2 0 2 0 1 0 0 1 0 1 0 0 0 0 2 2 0 1 0 2 0 0 0 0 0 0 0 2 1 0 0 0 0 0 2 1 2 0 1 1 2 0 0 0 0 1 1 0 0 0 0 1 1 1 0 2 0 0 1 0 1 2 0 0 2 2 2 0 2 0 0 0 0 0 0 1 0 1 0 0 2 1 2 0 1 2 0 0 0 0 0 1 1 0 1 0 0 0 0 2 0 0 1 2 1 0 1 1 0 0 0 1 0 0 0 0 0 0 1 0 0 0 1 1 1 0 1 1 0 0 0 0 0 0 0 0 0 1 1 0 0 1 2 0 1 0 0 1 0 1 1 0 0 1 0 1 1 0 0 0 2 0 1 2 0 1 0 0 0 0 0 0 0 1 2 0 1 0 1 1 2 1 1 1 1 0 1 0 0 0 0 1 1 0 0 0 0 0 0 0 0 0 0 2 2 1 1 0 0 0 0 0 0 1 1 1 1 1 0 1 1 0 1 2 0 0 1 0 0 0 1 0 2 1 0 0 0 2 0 1 0 0 1 0 0 1 0 0 0 0 1 0 0 2 0 2 0 1 1 1 2 1 0 0 2 1 1 1 0 0 1 0 0 0 0 0 2 2 2 2 1 1 0 2 0 2 2 2 0 0 2 0 0 1 0 1 0 0 0 0 1 1 1 1 2 0 0 1 1 0 1 0 1 2 1 1 2 1 1 0 1 2 0 0 0 1 0 1 0 0 0 1 0 2 0 0 0 0 0 0 0 0 0 0 0 0 0 0 0 0 0 2 0 1 0 0 1 1 2 2 0 0 0 1 2 0 1 0 0 0 0 1 0 0 0 0 0 0 1 1 1 0 0 0 1 2 1 1 1 0 0 0 1 0 2 0 0 1 0 1 0 0 2 2 0 0 0 2 0 1 0 0 1 1 0 1 2 0 0 2 0 1 1 0 2 2 1 1 0 0 0 1 1 0 0 1 1 0 0 0 1 1 1 1 0 0 0 0 1 0 2 0 0 0 0 1 0 0 0 0 0 1 1 2 2 0 1 0 0 0 0 0 0 1 0 1 2 0 0 0 1 1 0 0 0 0 1 2 0 0 0 2 0 0 0 0 0 0 0 0
148 0 0 0 0 0 0 0 0 1 1 0 0 1 0 0 0 0 0 0 2 0 0 0 2 0 1 0 2 2 2 0 0 0 0 0 1 1 0 0 0 0 0 1 0 0 0 0 0 0 0 1 2 2 0 1 0 1 1 0 1 1 1 0 0 0 0 0 0 0 0 1 1 2 1 2 1 1 1 1 1 1 2 1 1 0 0 0 0 1 0 0 0 0 0 0 0 1 1 1 1 0 0 0 2 1 2 0 0 1 0 1 0 0 1 1 1 0 1 1 1 0 0 0 0 1 0 0 0 0 0 0 0 0 1 1 0 0 0 0 2 0 0 0 0 2 0 0 0 0 0 0 1 0 0 0 0 0 2 1 0 1 0 0 0 2 1 0 1 0 0 2 1 1 0 0 1 0 0 0 0 0 0 2 0 0 2 1 1 0 2 2 1 0 1 0 2 0 0 0 0 1 0 1 2 0 0 0 2 0 0 0 1 0 0 1 0 1 0 0 1 1 1 0 0 1 1 0 0 0 0 0 2 0 2 2 0 1 1 1 0 0 2 0 1 2 1 0 1 1 1 0 0 1 1 0 1 0 0 1 0 1 0 0 1 0 0 1 0 0 0 2 0 2 1 1 0 2 1 1 0 2 2 2 2 0 2 2 1 2 2 1 2 0 2 0 2 1 0 2 1 1 1 0 0 1 0 2 0 0 0 1 1 0 0 0 0 0 1 1 0 2 2 1 0 0 0 0 0 0 0 0 1 0 0 0 0 1 1 0 0 0 0 0 0 0 0 0 1 1 1 0 0 1 0 0 1 0 0 2 2 2 1 0 1 0 0 0 2 0 2 2 0 2 0 1 0 1 0 2 0 0 0 1 2 1 0 0 0 0 0 0 2 0 1 1 2 0 0 0 0 0 0 2 1 0 0 2 0 0 0 0 0 0 0 1 1 1 0 1 0 0 0 1 0 1 0 0 0 1 0 1 0 1 1 0 0 1 1 0 1 0 2 0 1 1 0 1 1 0 0 0 1 2 1 1 0 1 1 0 1 0 0 0 0 1 0 1 1 1 0 1 2 0 2 0 2 0 0 0 0 1 1 1 0 1 0 1 1 0 2 0 1 2 2 0 2 1 1 1 1 1 2 1 2 2 2 0 1 2 1 0 0 1 0 0 0 2 0 1 0 1 2 2 1 1 1 0 0 2 0 2 1 1 1 0 1 0 0 0 1 1 1 1 1 0 0 1 1 0 0 0 0 0 2 2 0 0 0 0 1 0 2 2 0 2 0 0 0 0 0 0 0 0 0 0 0 2 0 0 0 0 1 1 0 1 0 1 0 0 0 0 1 0 1 0 0 0 0 2 0 2 0 0 2 2 1 0 1 1 2 0 0 0 2 0 0 0 0 0 0 0 0 0 0 1 1 1 0 0 0 0 0 0 1 1 1 0 0 2 1 1 0 0 1 0 1 1 0 1 0 2 1 1 0 1 0 2 2 0 0 0 0 1 1 1 1 1 0 0 1 0 0 0 2 2 2 1 2 0 1 0 2 1 0 1 1 0 1 1 0 1 0 2 1 0 1 0 1 2 0 0 0 0 2 1 2 2 2 0 1 0 0 2 0 0 0 1 0 0 0 1 1 0 1 2 0 0 2 0 1 1 0 0 0 0 0 0 0 1 1 0 1 1 1 0 0 0 0 1 1 1 0 1 0 2 0 0 0 0 0 0 1 1 0 0 1 1 2 1 0 0 2 0 0 0 1 1 1 1 1 1 0 0 1 0 1 1 1 2 1 1 2 1 2 0 1 1 0 1 0 2 1 1 1 1 0 0 0 2 2 0 1 1 1 2 0 1 2 2 0 2 1 2 0 0 1 0 1 1 1 1 0 0 0 2 0 0 0 1 1 0 1 1 0 0 1 1 1 1 0 0 0 1 1 0 1 0 0 0 1 2 0 0 0 0 0 1 2 0 1 0 0 2 0 0 0 1 1 1 2 0 2 0 0 1 1 1 0 2 2 0 0 0 1 1 2 0 0 0 0 2 2 2 2 0 1 2 0 0 0 0 1 0 1 1 0 1 2 0 1 1 0 1 0 0 1 0 1 1 0 1 0 2 0 0 1 1 1 0 0 1 1 2 0 0 0 0 0 0 1 1 2 0 0 0 0 1 1 1 0 0 0 0 1 1 1 0 1 1 0 0 0 0 1 0 2 0 1 1 0 0 0 0 0 0 0 1 1 1 0 0 0 1 0 0 1 0 0 0 1 0
149 0 0 0 0 0 0 2 1 0 1 0 1 1 0 0 0 0 0 0 2 0 1 0 2 0 0 0 1 1 0 1 0 1 0 0 1 0 0 2 1 1 1 1 1 0 1 0 1 1 1 1 0 0 0 1 0 0 1 1 1 1 0 0 1 1 1 0 0 1 1 0 1 2 1 2 1 1 1 0 1 2 2 2 2 0 0 0 0 2 0 0 1 0 1 1 0 0 0 1 1 1 1 0 2 1 2 1 1 1 0 1 0 2 0 0 2 0 1 0 0 0 1 1 0 1 0 1 1 0 0 0 0 0 0 0 0 0 0 0 1 1 0 1 0 0 0 0 0 1 0 1 1 0 0 0 1 0 0 2 2 2 0 0 1 2 1 2 0 1 1 0 1 1 0 0 1 1 0 1 1 1 1 1 0 0 1 1 1 0 1 1 2 0 2 2 2 0 0 0 0 1 0 1 0 0 2 0 1 0 2 1 0 0 1 1 1 1 1 0 1 1 1 0 0 0 0 0 0 0 0 0 0 1 0 0 1 2 0 1 0 1 2 0 0 1 0 0 0 0 0 0 0 1 1 0 0 2 0 1 0 1 0 2 1 1 1 0 2 1 1 1 0 1 0 0 0 2 2 2 0 1 1 2 1 0 1 2 0 2 1 1 0 0 1 0 2 1 0 0 1 0 2 0 0 0 0 2 0 0 0 0 2 0 1 0 0 0 1 1 1 1 0 1 2 0 0 0 1 1 0 0 0 0 0 0 0 2 0 1 0 1 2 1 0 0 2 0 1 0 0 1 0 1 0 1 1 1 0 2 2 2 0 0 0 0 0 1 1 1 1 1 0 2 0 0 0 0 0 2 2 1 0 1 1 1 0 0 0 0 0 0 1 0 2 0 1 1 2 2 2 2 0 2 2 0 0 2 0 0 0 0 1 1 0 0 2 0 0 0 0 0 0 1 0 2 1 0 0 0 1 0 0 2 0 0 0 0 0 0 1 1 1 1 1 1 0 1 0 0 0 0 1 2 1 1 0 2 2 2 1 0 0 0 0 1 0 2 1 1 1 2 2 0 2 0 1 0 0 1 1 1 1 0 0 1 0 1 0 0 2 0 0 1 0 0 1 2 2 1 1 0 1 1 1 1 1 0 0 0 0 0 1 1 0 0 1 2 0 1 0 2 2 2 1 0 0 0 0 2 0 1 2 1 2 1 2 1 0 1 1 1 2 0 0 0 0 2 0 0 1 1 0 1 1 1 0 0 0 0 0 0 0 2 0 0 2 2 2 1 1 1 2 0 2 0 2 2 0 1 1 0 2 1 2 0 1 2 1 1 0 0 2 0 2 0 0 0 1 0 1 2 1 1 2 2 1 0 2 2 0 0 0 1 1 0 0 0 0 0 1 0 0 1 0 0 2 1 0 0 0 0 0 0 1 1 1 0 0 0 2 1 1 1 1 0 1 0 0 1 0 1 0 2 1 2 0 2 2 0 0 0 0 1 0 1 2 2 1 1 1 1 2 0 0 2 0 0 2 0 0 0 2 0 0 2 1 1 0 1 0 1 0 1 1 0 0 0 2 2 0 1 0 0 2 1 1 2 1 0 2 0 0 2 0 1 0 2 2 2 0 0 2 0 0 2 0 0 0 0 0 0 0 0 0 0 2 0 0 2 0 2 0 0 0 1 0 2 0 1 1 1 0 0 0 1 0 0 1 0 0 0 2 2 0 0 2 2 2 2 0 0 2 0 0 0 0 1 1 1 1 1 1 0 0 1 0 1 1 2 1 1 2 0 1 0 0 0 0 0 1 1 0 1 2 1 2 0 0 1 1 0 0 2 0 2 0 2 1 1 1 1 0 2 0 0 1 1 1 0 1 1 1 1 0 2 0 0 0 0 0 0 0 0 0 0 0 0 0 0 0 0 0 2 0 0 0 0 2 2 0 2 0 0 0 0 1 1 1 0 0 0 2 0 0 0 0 0 2 2 2 0 2 0 0 0 0 1 1 1 1 0 2 0 2 2 2 0 0 1 0 2 0 0 2 0 0 0 0 1 0 1 0 1 1 1 1 0 1 0 0 1 0 2 1 0 1 0 1 1 0 0 0 0 1 0 0 1 0 0 0 1 1 2 0 1 0 2 1 0 0 0 1 1 0 0 1 1 1 0 1 0 0 0 1 1 1 0 1 0 0 0 0 0 0 1 1 0 0 1 0 0 2 1 0 0 0 0 0 2 0 0 0 2 0 1 0 1 2 0 1 1
150 0 0 0 0 0 0 0 0 2 2 0 1 1 0 0 0 0 0 0 2 0 1 0 2 0 0 1 1 1 1 1 0 1 2 0 1 1 0 1 0 1 0 0 0 0 2 0 1 1 1 1 0 0 2 1 0 0 1 1 0 1 1 0 0 0 0 0 1 2 1 2 1 2 1 2 1 2 2 0 1 2 2 1 1 0 0 0 0 2 0 0 1 1 0 2 0 1 1 1 2 0 1 0 2 0 2 0 1 1 0 1 1 2 0 0 1 0 0 2 2 1 0 0 0 1 0 1 0 1 1 0 0 0 0 0 0 0 0 0 1 1 0 0 1 2 1 0 0 0 0 0 0 1 0 0 0 0 0 1 1 0 0 1 1 1 0 1 1 1 1 1 0 2 0 0 0 0 0 0 0 1 0 2 0 0 2 2 2 2 0 2 0 1 2 1 0 0 1 0 0 1 0 0 1 0 1 0 2 0 0 1 2 0 2 2 2 0 1 1 1 1 0 0 0 2 0 0 0 0 0 0 0 0 1 0 0 2 0 0 0 1 2 0 0 1 0 0 0 0 0 1 0 0 0 1 0 0 0 0 0 0 1 0 0 0 2 0 0 0 2 1 0 1 0 1 0 0 2 1 2 0 2 2 2 1 2 2 0 2 1 1 1 0 2 0 2 0 1 1 0 0 1 0 0 0 1 1 0 0 0 1 2 2 1 0 0 1 0 0 1 1 1 2 1 0 1 1 0 0 0 1 0 0 0 0 0 2 0 1 2 2 1 0 1 1 1 0 1 1 1 0 0 0 0 1 1 0 0 2 2 2 2 0 2 1 0 0 1 1 1 1 0 2 0 0 0 2 2 2 1 1 0 1 0 1 0 2 2 0 1 1 1 0 2 0 0 0 1 1 1 1 0 1 0 1 0 1 0 0 0 0 0 0 1 2 0 0 0 0 0 0 0 1 0 1 0 0 0 0 1 0 0 0 1 0 0 0 1 0 0 1 2 0 0 1 0 0 0 0 0 1 1 2 2 1 1 2 1 2 1 0 0 0 0 2 0 2 1 1 1 2 1 1 0 0 0 0 0 0 1 2 0 0 0 2 0 1 1 1 2 0 0 1 1 0 1 2 2 1 1 0 1 1 1 1 1 0 0 1 0 0 1 1 0 0 0 2 0 1 1 1 2 1 0 1 1 0 0 2 0 0 1 1 1 0 1 0 0 1 0 0 1 1 1 1 0 2 0 0 0 0 0 1 1 2 0 0 0 1 1 0 0 2 1 0 2 2 2 1 1 1 0 0 0 0 1 1 0 1 0 0 2 1 2 0 1 1 1 1 0 0 0 0 0 0 0 0 1 0 1 2 0 1 2 2 2 0 0 0 1 0 0 0 1 0 0 0 0 1 1 1 0 0 0 1 1 1 0 0 0 0 0 1 2 0 1 0 0 1 1 0 0 1 2 0 1 0 0 0 0 2 1 1 0 1 0 1 1 0 0 0 1 0 1 2 1 1 1 1 1 1 0 0 0 1 2 0 2 0 0 1 2 1 1 1 1 1 0 0 0 1 0 2 0 1 1 0 2 2 1 0 0 0 2 1 2 2 2 0 1 0 0 1 0 1 0 2 1 1 0 0 0 0 1 1 0 0 0 0 0 0 0 0 0 0 0 0 0 1 0 1 1 1 1 0 0 0 0 0 0 0 0 0 0 0 0 0 0 0 0 0 0 0 0 0 1 1 1 2 1 0 2 0 0 0 1 1 0 0 0 0 1 1 2 0 2 1 2 1 1 0 2 0 1 0 0 0 0 0 0 0 1 2 1 1 2 0 0 2 2 0 1 0 0 2 1 1 2 1 1 1 1 2 1 0 0 1 0 1 0 0 1 2 1 2 0 0 0 0 0 0 1 0 1 1 0 1 1 1 0 0 0 2 0 0 0 1 0 0 1 1 1 0 1 2 1 0 1 0 1 0 1 1 0 1 0 0 1 1 1 1 2 0 0 0 0 1 0 2 2 0 1 0 2 2 2 0 0 0 0 2 1 1 2 0 1 0 0 0 0 1 0 0 0 2 0 1 2 1 0 2 0 2 1 0 1 1 0 0 1 0 0 1 0 2 1 2 0 0 0 0 2 2 1 1 0 1 0 0 2 0 1 0 1 0 1 2 1 1 1 1 0 0 0 0 0 0 2 1 0 0 0 0 0 0 2 1 2 0 0 0 0 0 0 0 0 0 0 2 0 0 1 1 0 0 0 0 1 0 0 1
151 0 0 0 0 0 0 1 0 1 1 1 0 0 0 0 1 0 0 0 2 0 0 0 2 0 2 0 2 2 2 0 1 1 1 0 0 2 0 0 0 0 0 1 0 1 0 1 1 0 0 1 0 2 0 0 0 1 0 0 0 0 0 2 0 0 1 0 0 1 1 0 2 2 2 2 0 1 1 0 0 1 2 1 1 0 0 0 0 1 0 0 1 1 1 1 0 0 0 1 1 0 0 0 2 1 2 0 1 1 0 1 2 2 2 2 2 0 0 2 2 1 0 0 0 1 0 2 1 1 1 0 0 0 0 0 0 0 0 0 2 0 1 0 1 1 0 0 1 1 0 1 1 1 1 1 0 1 0 2 1 2 1 0 1 2 0 1 0 2 2 0 0 2 1 0 0 1 0 1 1 1 1 2 0 0 2 1 0 0 1 2 1 1 2 2 1 0 1 0 0 1 0 0 2 0 0 1 1 0 1 1 0 0 1 0 0 1 0 0 0 0 1 0 0 0 0 0 0 0 1 1 0 0 2 0 0 2 0 2 0 0 2 0 0 2 0 0 0 0 0 0 0 0 0 0 0 0 0 0 0 0 0 0 0 0 0 0 1 0 0 2 1 1 0 1 0 0 2 0 2 1 2 2 2 0 2 1 1 2 1 2 1 1 1 1 1 2 0 2 0 0 2 1 1 0 0 1 1 0 0 1 0 0 1 1 0 0 0 0 2 1 1 1 2 0 1 2 2 2 0 2 1 0 0 0 0 1 1 1 0 1 0 0 0 1 1 0 2 2 2 0 0 0 0 0 0 0 0 0 1 1 2 0 2 0 0 2 2 0 2 2 1 1 0 0 0 0 0 1 1 1 0 1 2 2 0 0 0 0 0 0 1 0 2 0 2 2 2 2 1 1 0 0 0 2 0 0 0 0 1 0 1 1 0 2 0 0 0 0 0 2 0 1 0 2 0 0 0 0 1 0 0 2 0 1 0 1 1 0 2 0 0 2 1 2 1 0 0 0 0 0 1 2 1 1 0 2 1 2 1 0 1 0 0 2 0 2 2 0 2 2 1 1 2 0 2 1 1 1 1 1 2 1 1 1 0 2 0 0 2 0 0 0 1 1 1 1 1 2 0 1 1 1 1 1 1 0 0 0 0 0 0 0 1 0 0 1 0 1 1 1 2 1 0 1 1 1 1 1 1 0 2 1 2 1 2 1 1 0 1 0 1 0 0 0 0 0 2 0 0 0 0 2 0 1 0 0 1 0 1 0 0 2 0 0 2 1 1 0 1 2 1 0 0 0 1 1 0 1 0 0 1 0 1 0 1 0 0 0 0 0 2 0 0 0 1 0 0 0 0 2 0 1 0 2 0 1 2 2 1 0 0 0 2 0 0 0 0 0 0 0 1 1 0 1 1 2 0 0 0 0 0 0 2 1 0 0 0 2 0 2 0 1 2 1 0 0 0 0 0 2 2 0 0 2 0 1 1 1 1 0 2 1 1 1 0 2 0 0 1 0 0 0 1 1 1 0 0 0 1 1 1 1 1 1 0 1 0 0 0 1 1 2 2 0 0 0 1 2 0 0 2 1 1 2 0 2 2 0 0 0 0 1 0 1 1 1 2 2 0 0 1 0 1 2 0 0 1 0 1 1 1 0 1 1 0 0 0 1 0 1 0 0 0 0 0 1 0 2 2 1 0 0 1 1 0 0 0 0 0 0 1 0 0 1 2 0 0 2 0 0 2 0 0 0 1 1 0 0 1 1 0 0 0 1 0 1 2 2 1 0 2 0 1 1 0 0 0 0 0 0 0 1 2 2 2 0 0 1 1 0 1 1 1 2 0 2 2 2 1 1 2 2 0 0 0 1 0 1 0 0 1 1 1 1 0 0 1 1 1 0 1 0 0 0 1 0 0 0 0 0 0 2 0 1 0 0 0 0 1 2 0 0 0 0 0 1 2 0 1 0 0 2 0 0 0 1 1 1 2 0 2 0 0 0 0 2 1 1 1 0 1 0 2 2 2 0 0 1 0 2 2 2 2 0 2 1 0 0 0 0 0 0 0 2 0 1 1 0 1 0 1 1 1 0 1 2 1 0 0 0 0 2 0 0 1 2 0 0 0 0 2 1 0 0 1 0 0 0 2 0 1 0 1 0 1 2 2 1 0 0 0 0 1 1 1 0 1 0 0 0 0 0 0 1 1 0 1 0 0 0 0 0 0 0 0 0 0 2 0 0 2 2 0 0 0 0 0 0 1 0
152 0 0 0 0 1 2 2 0 0 0 0 0 1 0 0 0 0 0 0 2 0 1 0 2 0 0 0 1 2 2 1 0 2 1 1 1 1 1 0 0 0 0 0 1 0 1 0 2 0 0 0 1 1 0 0 0 0 1 1 1 2 0 1 1 1 1 0 0 1 1 1 2 2 2 2 1 2 2 0 0 2 2 2 2 0 0 1 1 2 1 1 2 0 0 0 0 1 1 1 1 0 0 0 2 0 2 0 0 1 0 1 0 2 0 0 2 0 1 0 0 0 0 0 0 2 0 0 0 0 0 0 1 0 0 0 0 0 0 0 0 2 0 0 0 1 0 0 0 1 0 1 1 0 0 0 1 0 0 0 0 1 0 0 0 1 0 1 1 1 0 1 0 2 0 1 0 2 1 2 2 0 0 2 1 1 1 2 0 0 0 2 0 1 2 1 0 0 0 0 0 1 0 0 1 0 0 0 2 0 0 0 1 0 1 0 0 0 1 0 0 0 0 0 0 0 0 1 1 1 0 0 1 1 1 0 0 2 0 1 0 1 2 1 0 1 0 0 0 0 0 1 0 0 0 1 0 1 0 1 0 1 0 0 1 1 1 1 1 0 0 1 1 1 1 0 0 1 0 0 1 1 0 2 1 0 1 2 2 2 2 2 1 0 2 0 2 1 0 0 0 1 2 0 0 0 1 2 0 0 0 1 2 0 0 0 0 0 1 1 0 2 1 1 2 0 1 0 2 1 0 1 0 0 0 0 0 1 1 0 0 0 1 0 0 0 0 0 0 0 0 0 0 0 0 0 1 1 0 0 1 1 1 0 1 1 0 1 2 0 2 2 1 1 0 1 0 2 1 2 1 1 0 2 2 0 0 0 0 1 1 1 0 0 1 1 1 1 0 0 0 0 0 1 1 0 1 0 0 0 0 0 1 1 1 1 1 1 1 1 0 0 1 1 0 2 0 0 0 0 1 0 0 2 2 0 0 0 1 0 1 0 2 0 2 2 0 0 0 0 0 1 0 2 1 0 0 1 1 1 1 0 0 0 0 2 0 1 2 0 1 1 2 1 0 0 0 0 0 0 0 2 0 0 0 1 0 0 1 0 1 1 0 2 1 0 1 1 1 1 1 1 1 1 1 1 1 1 0 0 0 0 0 0 1 1 0 2 0 1 0 2 2 1 1 0 0 0 0 2 0 1 0 0 0 1 1 1 2 1 0 0 1 1 1 1 0 1 1 0 0 0 0 0 2 2 0 0 0 2 0 0 2 2 1 1 1 1 1 1 0 2 1 0 1 0 1 2 1 0 0 0 1 1 1 0 1 0 0 0 0 1 0 1 1 0 1 0 0 0 0 2 1 0 1 2 1 0 2 2 0 0 0 0 2 0 0 0 1 1 0 0 0 0 0 0 0 2 0 0 0 0 0 0 2 0 0 0 0 2 1 1 0 0 1 0 1 1 0 1 0 2 1 1 0 1 0 2 1 1 1 0 0 0 1 2 0 2 0 0 2 0 0 0 0 1 2 0 1 0 0 1 2 1 0 0 2 1 0 0 0 0 1 1 0 0 0 0 2 2 0 0 0 0 1 2 2 1 2 0 0 0 0 1 0 1 0 0 0 0 0 0 0 0 1 0 0 0 0 0 0 0 0 0 1 1 1 0 0 2 1 1 0 0 1 0 0 1 0 0 0 0 0 0 0 1 1 0 1 0 0 0 2 1 0 1 2 1 2 1 1 0 0 1 1 0 1 0 1 1 0 1 0 0 0 2 0 1 1 2 1 1 1 1 2 0 0 0 0 0 0 0 1 2 1 0 1 0 1 2 2 0 2 0 2 2 0 1 2 1 0 2 1 2 0 0 1 1 1 0 0 0 2 2 0 1 0 0 0 0 0 0 1 0 0 0 1 1 1 1 0 0 0 2 0 0 0 0 0 0 1 1 1 0 0 0 0 0 1 0 1 1 1 1 0 0 0 0 1 1 1 1 2 1 0 0 0 1 1 1 1 0 1 0 2 2 2 0 0 0 0 1 2 2 2 0 1 2 0 1 1 2 0 0 1 1 0 0 2 1 0 2 0 0 0 0 0 1 0 0 1 0 0 1 1 0 0 0 0 1 0 0 2 1 0 0 0 0 0 0 1 0 2 0 0 0 0 0 0 0 2 0 1 0 0 0 0 1 1 0 0 0 0 0 0 0 1 0 2 0 0 0 1 1 0 0 0 0 0 0 0 0 0 0 0 0 0 0 0 0 0 2
153 0 0 0 0 0 1 1 1 0 1 0 1 1 0 0 0 0 0 0 2 0 0 2 0 0 0 0 2 1 1 2 1 1 2 1 1 2 0 0 0 0 0 0 0 0 1 0 2 0 0 0 1 1 0 0 0 0 1 2 0 1 0 1 0 0 0 0 1 1 0 1 1 2 1 2 1 1 1 1 0 2 1 0 1 0 1 1 0 2 0 0 2 0 0 2 0 2 2 2 0 0 1 0 2 1 2 1 1 0 0 2 1 2 2 2 2 0 2 0 0 0 0 0 0 1 0 0 0 0 1 0 0 0 0 0 0 0 1 0 1 1 0 0 1 1 0 0 0 1 0 1 0 0 0 0 0 0 0 0 2 0 0 1 1 2 0 0 0 0 0 0 0 2 0 1 0 2 2 2 2 0 0 1 0 0 1 1 1 1 0 1 0 2 2 1 1 0 1 1 1 1 0 1 2 0 0 2 1 0 1 1 1 0 2 2 1 0 0 0 2 2 0 0 0 1 0 1 1 1 0 0 0 0 2 0 0 2 0 2 0 0 1 0 0 2 0 0 0 0 0 0 0 0 0 0 0 1 0 1 0 1 0 0 0 0 1 0 2 1 0 1 1 1 0 0 1 0 1 0 0 2 2 2 2 0 2 2 1 2 1 1 0 1 1 1 0 1 1 1 1 0 2 0 0 0 1 1 1 0 0 1 1 0 1 0 0 1 0 0 1 1 0 0 2 0 0 1 1 1 0 2 0 0 0 0 0 2 0 0 0 0 1 0 0 0 2 1 1 1 1 0 0 0 0 2 0 1 0 0 0 0 1 0 1 1 0 1 2 0 2 2 0 2 0 0 0 0 0 1 1 1 0 0 1 1 0 0 0 0 0 0 1 0 2 0 1 2 1 1 1 1 0 0 0 0 1 0 1 0 0 0 0 0 1 1 1 1 0 1 0 1 1 1 0 1 0 2 2 0 0 1 0 0 0 0 0 0 1 0 1 1 1 0 1 2 0 0 0 0 0 0 2 2 2 2 0 2 2 2 1 0 0 0 0 1 1 1 1 1 0 1 2 1 1 0 2 0 0 0 1 1 0 0 0 0 0 0 1 0 2 0 0 1 1 1 2 1 1 2 0 0 2 0 2 1 1 0 0 2 0 0 1 2 0 0 0 2 0 1 0 0 2 2 1 1 0 0 0 2 0 2 1 0 0 0 1 0 1 1 0 0 1 0 0 0 0 1 1 0 0 0 0 1 2 0 1 1 0 0 0 0 0 2 0 0 2 0 0 0 0 1 0 0 0 0 0 1 0 1 0 0 1 1 1 0 0 1 0 0 0 0 1 0 0 0 0 1 0 0 1 1 1 0 1 1 1 0 0 0 1 0 0 0 2 1 0 0 0 0 1 0 0 0 0 1 1 1 0 0 0 0 0 0 1 1 0 1 0 1 1 2 0 2 2 0 0 1 0 0 0 2 2 0 0 2 0 2 2 1 1 0 2 0 0 2 1 2 0 0 1 0 0 0 1 2 2 0 2 0 0 1 0 0 0 0 0 1 0 0 0 0 2 2 1 1 0 1 2 2 0 2 0 0 1 1 1 1 1 0 0 0 0 1 0 1 0 1 1 1 0 0 1 0 1 1 0 0 0 0 0 0 0 0 0 1 1 0 0 1 0 0 0 0 0 1 0 0 0 1 1 1 0 1 0 1 0 2 0 2 2 1 2 2 0 1 2 1 1 2 1 0 1 1 1 0 2 1 1 1 2 2 0 0 0 2 0 0 2 2 2 0 2 1 2 0 0 0 0 1 1 1 0 1 2 2 2 0 0 2 1 0 1 0 1 1 1 2 1 1 1 1 1 2 0 0 0 1 1 0 1 1 0 2 1 1 1 1 0 0 0 1 0 0 0 0 0 0 0 0 0 0 0 2 0 1 0 0 0 0 2 2 0 0 0 0 1 2 1 0 0 0 1 1 0 1 0 0 1 1 2 0 2 0 0 0 0 1 0 2 2 0 0 0 1 0 2 0 0 1 0 1 2 2 2 0 1 1 0 1 0 1 1 0 0 2 0 1 1 0 1 0 0 1 0 0 1 0 0 0 0 0 0 0 0 1 1 1 0 0 1 0 2 1 0 0 1 0 0 0 1 0 1 0 1 0 1 2 2 0 1 0 0 0 0 0 0 1 2 0 0 0 0 0 0 0 1 0 2 0 0 0 1 1 0 0 0 0 0 2 0 0 0 2 1 1 0 0 0 0 1 1
154 0 0 0 1 0 2 2 0 0 0 1 0 0 0 0 0 0 0 1 1 1 0 0 2 0 1 0 1 1 1 1 0 1 1 1 2 2 1 0 0 1 0 1 0 1 0 0 1 1 1 1 0 0 0 1 0 0 1 1 1 1 0 2 0 0 1 0 0 0 0 1 1 2 1 2 1 1 1 0 0 1 2 2 2 0 0 0 0 2 0 0 1 1 0 1 0 0 0 1 1 0 0 0 2 0 2 2 2 0 0 2 0 1 0 0 1 0 1 1 1 0 2 2 0 0 0 0 0 0 1 1 0 0 0 0 0 0 0 0 0 2 0 0 1 1 0 0 0 0 0 0 0 0 0 0 1 0 0 1 1 1 1 0 1 2 0 0 1 1 0 2 0 2 0 0 0 1 1 1 1 0 1 2 0 0 2 1 1 0 1 1 0 1 1 1 1 1 0 1 1 1 0 1 0 0 2 2 0 0 0 0 2 0 2 0 0 1 0 0 2 2 0 0 0 2 1 0 0 0 0 0 1 0 2 1 0 1 0 2 0 0 2 0 0 2 0 0 0 0 0 0 0 0 0 0 1 1 0 0 0 0 0 0 0 0 0 0 2 0 0 1 0 2 0 1 2 1 2 1 1 0 1 1 0 1 1 2 0 2 0 1 0 0 1 0 2 0 0 1 0 0 2 1 1 0 0 1 0 0 0 2 2 1 2 0 1 0 0 0 2 0 1 1 1 0 0 0 2 2 0 0 0 0 0 0 0 2 0 0 0 0 0 0 0 0 1 2 2 0 0 0 1 1 1 0 2 0 0 2 2 2 1 0 1 2 0 2 2 0 2 2 0 2 1 0 0 2 0 0 0 0 0 1 1 1 0 0 0 0 0 0 1 0 1 1 2 0 0 0 0 0 0 1 1 0 0 1 1 0 0 0 1 1 1 2 0 0 0 0 0 2 0 1 2 2 1 0 0 1 0 0 1 1 1 0 0 0 0 0 2 0 1 0 0 1 0 1 1 0 0 0 1 2 1 1 0 2 2 1 1 0 0 0 0 2 0 0 2 0 1 2 2 1 0 2 0 0 0 2 2 1 1 0 1 1 0 1 0 0 1 1 1 1 1 1 2 1 1 1 1 1 2 0 2 1 0 0 0 1 0 0 0 2 0 0 0 2 0 1 1 1 2 2 2 0 0 0 0 2 1 1 1 0 1 1 2 1 1 1 1 0 0 0 0 1 0 1 1 0 0 0 0 2 1 0 1 0 0 1 0 0 0 2 0 0 1 2 2 1 1 1 1 0 0 0 0 2 0 0 1 0 1 2 1 1 0 1 0 0 0 1 1 0 0 0 0 0 0 0 1 1 1 0 0 2 0 0 1 0 0 0 0 1 1 0 0 0 0 0 0 0 0 0 0 1 2 1 0 0 1 0 0 0 2 0 2 1 0 2 0 1 0 2 2 0 1 0 0 1 0 1 0 0 0 2 0 2 2 0 0 0 0 1 1 1 1 1 2 2 0 2 1 0 0 2 1 1 1 0 0 0 2 1 1 1 0 1 0 1 0 1 0 2 0 1 0 0 1 1 1 0 0 0 1 2 2 1 1 0 1 0 0 1 0 0 0 1 1 1 0 0 0 0 2 2 0 0 1 0 1 1 0 0 1 0 0 0 0 1 0 1 0 0 1 1 0 1 0 0 0 0 0 0 0 2 0 1 0 0 0 0 1 1 0 1 2 2 2 1 0 0 2 0 0 0 1 0 1 1 0 1 1 1 1 1 1 2 0 2 0 2 2 1 1 1 0 0 0 1 0 2 1 2 1 1 1 0 1 2 2 0 0 1 0 2 1 2 1 1 1 1 0 2 0 1 0 1 1 0 1 1 1 2 0 1 0 1 0 0 1 1 0 0 0 0 0 2 2 2 0 0 0 2 0 2 0 0 0 0 1 1 0 0 0 1 1 1 2 0 2 0 1 1 0 0 0 1 1 1 1 1 2 1 0 1 0 1 1 1 1 0 0 0 2 2 2 0 1 0 1 1 1 1 1 1 1 1 0 0 0 0 0 0 0 2 0 0 1 0 0 1 0 1 0 0 2 0 0 0 0 0 1 2 0 0 0 0 0 0 0 0 1 2 0 0 1 0 0 0 0 0 1 1 0 0 2 2 0 2 0 0 0 0 2 1 2 0 0 0 0 0 1 1 0 0 1 0 1 0 0 0 0 1 1 0 0 0 0 2 0 0 1 2 0 0 0 0 1 0 1 2
155 0 0 0 0 0 1 2 0 0 0 0 0 0 0 0 0 0 0 0 1 0 0 0 2 0 1 0 2 2 2 0 0 1 0 0 2 2 0 0 0 0 0 0 1 0 1 0 1 0 0 0 1 2 0 1 0 0 1 0 0 0 1 0 0 0 0 0 0 0 0 2 1 2 0 2 2 1 1 1 1 1 2 0 0 0 0 0 0 1 0 0 1 0 0 2 0 0 0 0 1 0 0 0 2 2 2 0 0 0 0 1 0 2 0 0 2 0 0 1 1 1 1 1 1 0 0 1 0 1 0 0 0 0 0 0 0 0 0 0 0 2 0 0 2 2 0 0 1 1 0 0 0 0 0 0 0 1 1 1 1 0 0 0 0 2 1 2 1 1 0 1 1 1 1 0 0 2 0 2 0 2 0 2 0 0 2 1 0 0 0 1 0 2 2 0 2 0 0 1 1 1 0 0 1 0 0 0 1 0 1 1 1 0 2 0 0 0 1 1 1 1 0 0 0 0 0 0 0 0 0 0 0 0 2 0 0 2 0 1 0 0 2 0 0 1 0 0 0 0 0 1 1 0 0 0 0 0 2 0 2 0 1 1 0 0 0 1 1 1 0 2 0 0 0 0 0 2 1 1 0 2 1 2 1 0 1 1 0 1 0 0 2 0 2 0 1 1 1 1 1 0 2 1 0 0 0 1 0 0 1 1 1 0 0 0 0 0 0 0 0 2 1 1 2 0 0 1 1 1 0 1 0 0 0 0 0 1 1 0 1 1 1 0 1 1 2 0 1 1 1 0 1 0 1 0 0 0 0 0 0 1 2 0 2 0 0 1 1 1 1 1 1 1 0 1 0 2 1 2 0 0 0 1 0 0 0 1 1 0 0 0 0 0 2 0 1 1 1 1 1 1 0 2 1 1 0 1 0 1 0 1 1 1 0 1 1 0 1 0 0 1 0 1 1 1 1 0 0 0 1 0 2 0 2 0 0 1 1 0 2 0 2 0 0 1 0 0 0 0 0 0 1 2 0 0 0 1 1 0 1 0 0 0 0 1 0 0 2 0 0 0 0 2 1 1 1 0 0 0 1 0 1 0 1 2 0 0 1 0 2 0 0 1 2 0 2 0 0 2 0 2 1 1 1 1 1 0 0 1 0 1 0 1 1 0 0 2 0 1 0 1 2 2 1 1 1 2 2 0 2 0 2 0 2 0 2 1 1 0 1 1 0 0 0 1 0 2 0 0 0 0 0 2 1 0 1 0 0 1 0 0 0 0 0 0 1 1 1 0 1 0 0 0 0 0 0 1 0 1 0 0 1 1 1 0 0 1 1 1 0 0 0 0 0 0 1 0 0 0 0 1 1 0 1 2 1 0 1 1 0 0 0 0 1 0 0 0 1 0 1 0 0 0 0 0 2 2 0 0 0 0 1 0 1 0 0 0 1 2 1 1 0 0 1 0 1 1 0 0 1 2 1 0 0 1 0 2 1 1 1 0 2 0 0 2 1 2 0 0 0 0 0 0 1 2 2 2 0 2 0 0 1 1 0 0 1 0 0 1 0 1 0 1 1 0 0 0 1 1 0 0 0 0 1 2 2 2 2 0 0 0 0 2 0 1 0 2 1 1 0 0 1 1 0 2 1 1 0 0 0 0 0 0 0 0 1 0 0 0 0 0 0 0 0 0 0 1 0 0 0 0 0 0 0 0 0 0 1 0 0 1 2 1 0 0 2 2 2 2 1 0 2 0 0 1 1 0 1 1 0 0 0 0 0 2 0 1 1 2 1 1 2 0 0 1 0 0 0 1 0 1 0 2 2 1 0 0 0 0 0 0 2 0 2 1 0 1 2 2 2 2 0 2 0 0 0 2 0 0 0 0 1 1 0 2 0 1 0 0 0 0 0 0 0 0 0 0 0 0 0 0 0 2 0 0 1 0 1 0 0 0 0 0 0 1 1 0 2 1 1 0 1 1 0 1 0 0 1 1 1 1 2 0 0 0 0 0 0 2 2 0 1 0 1 1 2 0 1 0 0 1 1 1 2 2 1 1 0 0 0 0 0 0 0 2 0 0 1 0 0 1 0 1 0 0 2 1 1 1 0 0 0 1 0 0 0 1 0 1 0 0 2 2 0 1 0 0 0 1 1 0 0 0 2 0 2 1 0 0 0 0 0 1 1 2 2 0 1 0 0 0 0 0 0 0 2 0 0 0 0 0 0 0 0 0 0 0 0 1 0 0 0 1 1 0 0 1 1 1 0 1
156 0 0 1 0 1 2 1 0 1 1 1 0 0 0 0 0 0 1 1 0 1 0 0 2 0 1 0 2 2 1 0 1 2 1 0 0 1 0 0 0 0 0 0 1 1 1 0 2 0 0 0 1 1 0 0 0 0 1 1 1 1 0 0 0 0 0 1 0 0 1 1 2 2 2 2 0 1 1 0 0 1 2 1 1 0 0 0 0 1 0 0 2 1 0 1 0 2 2 2 1 0 0 0 2 0 2 0 1 0 0 2 0 0 0 0 0 0 0 2 2 1 2 2 0 0 0 2 1 1 1 0 1 0 0 0 1 0 0 0 1 1 0 0 1 1 0 0 0 0 0 1 0 0 0 0 0 1 1 1 2 0 0 1 1 2 0 0 0 2 2 0 1 1 0 0 2 0 0 0 0 1 0 2 0 0 2 1 0 0 0 2 0 2 2 1 2 0 0 0 0 2 0 1 1 0 1 1 1 2 0 1 2 1 1 0 0 0 1 0 0 0 0 0 0 0 0 0 0 0 1 1 0 1 0 1 0 2 0 2 0 0 2 0 0 1 1 0 1 1 1 0 0 0 0 0 1 0 0 0 1 0 0 1 0 0 0 0 2 0 0 0 0 1 0 0 1 0 1 0 1 1 0 1 1 1 1 2 1 2 1 2 0 0 1 0 1 0 0 0 0 1 2 0 0 1 0 0 1 0 0 1 2 1 0 0 0 1 1 1 1 2 2 1 0 0 0 2 1 1 0 1 1 0 0 0 0 2 0 0 0 0 1 0 0 0 1 0 1 2 1 0 1 0 1 0 1 2 0 1 1 1 1 0 1 0 0 0 0 2 0 0 1 2 1 0 0 1 0 1 2 0 0 0 1 1 0 1 1 0 0 0 1 1 2 0 2 1 1 1 1 1 0 0 0 1 1 1 0 0 1 0 1 1 1 2 0 1 1 1 0 0 1 1 0 2 0 0 0 0 1 0 0 2 0 0 0 1 0 0 2 0 1 0 0 1 0 0 0 0 0 1 2 2 2 2 0 2 1 1 1 0 0 0 1 2 0 1 2 0 1 1 2 1 1 1 0 0 0 0 0 2 1 0 1 1 0 1 1 0 1 0 0 2 0 0 2 1 1 1 1 1 1 1 1 1 2 1 0 1 0 1 0 0 0 0 1 1 0 2 2 0 2 2 0 2 2 0 0 2 0 0 0 0 0 0 1 1 1 1 0 0 0 0 0 1 1 2 0 0 0 0 0 1 1 1 1 0 0 0 0 0 1 1 0 1 0 1 1 1 0 0 0 0 0 0 0 1 0 1 0 0 1 1 1 0 0 1 1 1 0 1 0 0 0 0 0 0 0 0 0 2 1 0 1 2 0 0 1 1 0 0 0 0 2 0 0 0 1 0 1 0 0 0 0 0 2 2 0 0 1 0 2 0 1 1 1 0 0 1 2 1 0 0 0 0 0 0 0 1 0 1 0 2 1 2 0 2 1 0 0 0 2 1 0 1 1 1 1 1 0 1 0 1 1 2 2 0 1 0 1 1 2 1 0 0 2 0 1 0 0 0 0 2 0 2 0 0 0 1 1 0 0 1 0 2 1 1 2 0 1 0 0 0 0 0 0 0 0 0 0 1 0 1 1 1 1 0 0 0 0 0 1 1 2 2 1 0 0 2 1 1 0 0 0 1 0 0 0 1 1 0 0 0 0 0 0 2 0 2 2 2 1 0 0 0 1 1 1 2 1 1 2 1 1 0 1 2 0 0 1 1 0 0 0 1 0 2 1 2 0 1 2 0 0 1 0 0 0 0 0 2 0 1 2 1 1 0 0 2 2 0 2 0 2 2 0 1 2 2 2 2 1 2 1 0 0 1 1 0 0 0 1 1 0 2 0 1 1 1 1 0 0 0 0 0 0 1 1 0 0 1 0 2 0 0 0 0 0 0 2 2 0 0 0 1 1 0 0 0 0 0 2 1 0 0 0 0 2 1 2 0 1 0 0 0 0 2 0 2 2 0 0 0 2 2 2 0 0 0 0 1 1 1 1 1 0 0 1 1 0 1 1 0 1 1 0 1 2 1 0 2 0 2 0 0 2 1 0 0 0 1 0 1 1 0 0 1 0 0 0 0 1 1 1 1 1 1 0 0 1 0 0 0 2 1 2 2 1 1 0 0 0 1 0 1 1 0 1 1 0 0 0 0 0 0 2 0 2 1 1 0 1 1 0 0 0 0 1 2 1 0 0 1 0 0 0 1 0 0 0 0
157 0 0 0 0 0 2 2 0 0 0 1 0 2 0 0 1 0 1 1 0 1 1 0 2 0 1 0 2 2 2 0 0 1 0 0 2 1 0 0 0 0 1 1 0 1 1 0 2 0 0 0 0 0 0 1 1 1 0 2 0 1 0 0 0 0 0 0 0 0 0 0 2 1 1 1 0 1 1 0 1 2 1 0 1 0 0 0 0 2 0 0 2 1 0 2 0 0 0 0 2 0 0 0 2 1 2 0 0 0 1 2 0 1 1 1 1 1 0 1 1 0 2 2 1 0 0 2 1 1 1 0 0 0 0 0 1 0 0 0 1 1 0 0 1 1 1 0 0 0 0 0 0 0 0 0 0 0 0 1 1 0 1 0 0 1 0 2 0 1 1 0 0 2 1 0 0 0 0 0 0 1 0 1 0 0 1 0 0 0 1 1 0 1 1 0 1 0 1 0 0 1 0 0 1 0 1 1 1 0 0 1 1 0 1 0 0 2 2 2 0 0 1 0 0 0 0 0 0 0 0 0 0 0 1 0 0 2 0 1 0 1 2 0 0 2 0 0 0 0 0 1 0 0 0 0 1 0 0 0 0 0 1 1 0 0 0 1 2 0 0 1 0 1 0 0 1 1 1 1 1 1 2 2 2 1 1 1 1 2 1 2 2 0 2 0 2 1 0 2 0 1 2 1 0 0 1 2 0 0 0 2 2 0 1 0 0 0 1 1 0 2 1 0 2 0 0 2 0 0 0 0 1 1 0 0 0 0 2 1 0 1 0 0 0 0 0 0 1 0 0 1 0 1 0 0 2 1 0 0 1 1 2 0 2 0 0 2 2 0 2 2 1 1 0 1 0 1 1 1 2 0 2 1 2 2 0 0 0 0 0 0 2 0 2 1 1 1 1 1 0 2 0 1 0 0 0 0 1 0 0 0 1 1 0 1 1 0 1 0 0 0 0 2 0 2 0 1 1 0 0 1 0 2 0 1 0 1 2 1 0 1 2 0 0 0 0 1 0 0 0 0 1 1 1 0 1 2 2 2 1 0 1 1 0 1 0 0 2 0 0 0 1 1 2 0 1 1 1 0 1 1 2 0 2 2 0 0 0 0 0 1 0 1 2 1 1 1 1 2 0 0 2 0 2 0 0 0 1 0 1 1 0 0 1 0 0 2 1 2 1 0 2 2 0 0 0 0 0 2 1 1 1 1 1 0 1 1 0 2 1 1 1 0 0 0 0 2 0 0 0 0 0 2 0 0 0 0 0 1 0 0 0 2 1 0 2 1 1 0 1 1 0 0 0 0 1 1 0 1 0 0 0 0 0 0 0 1 0 0 0 0 0 0 0 0 0 0 0 0 1 1 2 2 2 2 1 0 1 1 1 0 0 1 0 1 1 0 0 0 0 0 0 0 0 1 1 1 0 0 1 0 0 0 1 1 1 0 0 1 1 1 0 1 2 0 2 0 0 0 0 2 1 0 0 2 0 2 2 0 0 0 1 0 1 2 1 2 0 0 1 0 0 0 0 1 2 1 2 0 1 0 2 2 1 1 1 0 1 0 0 0 0 1 1 0 0 0 2 2 0 1 0 0 1 1 1 1 2 0 0 0 0 1 0 1 1 2 1 1 0 0 0 0 1 1 0 0 1 0 1 1 0 0 0 0 1 0 0 1 1 0 0 0 0 0 0 0 0 0 0 0 0 0 0 1 0 0 1 0 0 0 2 1 0 1 2 1 0 2 0 0 2 0 0 0 1 1 0 0 1 2 0 0 1 1 1 2 0 2 0 2 2 1 1 1 0 1 0 1 0 2 0 1 2 1 1 1 1 2 1 0 1 0 0 1 1 2 1 1 1 1 0 2 0 0 2 2 0 0 0 0 0 1 0 2 0 1 1 0 0 0 1 0 0 0 1 0 0 0 0 0 0 0 2 0 2 0 0 0 1 1 1 1 1 1 2 1 2 0 1 1 0 2 0 1 0 1 1 1 2 0 0 1 0 0 0 1 1 1 1 0 0 0 1 1 1 0 0 0 0 1 1 1 1 1 1 0 1 2 1 0 0 2 2 0 0 1 1 0 1 0 0 1 1 0 2 1 0 0 1 0 2 2 0 2 2 1 1 0 0 0 2 2 1 1 0 1 1 0 0 0 0 1 1 0 2 1 0 1 0 1 0 0 1 1 1 1 2 1 1 0 1 1 0 0 1 0 0 0 0 0 1 1 0 1 1 0 1 1 0 0 0 2 0 1 0 1 1 1 0 1
158 0 1 0 0 0 1 2 0 0 0 1 1 2 0 0 0 0 1 1 1 1 0 1 1 0 1 0 1 2 2 1 1 2 0 0 1 1 0 1 1 0 1 1 0 1 0 0 2 0 0 0 0 1 0 1 0 0 2 0 1 1 2 0 0 0 0 0 0 0 0 2 1 2 1 2 1 0 0 1 0 2 2 0 0 0 0 0 0 1 0 0 1 0 0 2 0 0 0 0 2 0 0 0 2 0 2 1 1 0 0 1 1 1 1 2 1 0 1 1 1 0 2 2 0 1 0 1 0 0 1 0 1 0 0 0 0 0 0 0 1 1 0 0 2 2 1 0 0 0 0 1 0 0 0 0 0 1 1 0 1 1 0 1 1 2 1 0 0 1 1 1 0 2 0 0 0 0 0 1 0 0 0 2 0 0 2 1 0 0 1 2 2 0 2 2 1 0 0 1 1 1 0 0 1 0 1 0 0 0 2 1 0 0 2 1 1 0 1 0 2 2 0 0 0 1 1 0 0 0 0 0 1 1 1 1 1 1 1 0 0 1 2 0 0 2 0 0 0 0 0 1 0 0 0 0 0 0 0 0 0 0 0 2 0 0 0 0 2 0 0 2 0 2 1 1 0 1 1 1 0 1 2 2 2 0 2 1 0 2 1 1 1 0 2 1 2 1 0 0 0 0 0 0 0 0 0 2 0 0 2 1 2 1 2 0 0 1 1 1 0 2 1 2 2 0 1 2 0 1 0 2 0 0 0 1 1 0 2 0 0 0 2 0 0 0 2 0 0 1 1 1 0 0 0 2 0 2 0 1 1 1 2 0 2 0 0 1 2 0 2 2 1 2 1 0 0 1 0 2 2 1 1 1 1 1 0 0 0 0 0 0 1 0 1 1 1 1 1 1 1 1 0 1 1 1 0 0 0 0 0 0 2 2 0 2 0 0 1 0 0 1 1 1 0 1 0 1 1 0 0 1 0 0 1 0 0 1 1 1 1 1 1 1 0 2 0 0 0 0 0 1 2 2 2 2 0 2 1 1 1 0 1 0 0 1 1 1 1 1 0 1 2 0 1 0 1 0 0 0 0 2 1 0 0 1 0 1 1 1 1 0 0 2 1 1 1 1 1 2 0 1 0 2 0 2 2 0 0 2 0 0 0 0 0 0 1 2 0 1 1 1 2 2 2 0 0 1 1 2 0 0 1 0 1 0 1 0 0 1 0 0 1 1 0 0 0 2 0 0 0 0 0 2 0 0 1 1 0 0 0 0 0 1 0 0 1 1 0 0 0 1 0 0 0 0 1 1 0 1 0 0 1 1 0 1 0 1 0 0 0 1 0 0 0 0 0 1 0 0 1 0 0 0 2 2 2 0 1 1 0 0 0 0 1 0 0 0 1 1 0 1 0 0 0 1 1 1 0 0 0 0 0 0 1 0 0 0 0 1 0 0 0 2 2 0 1 0 1 0 0 1 1 1 1 2 0 0 0 0 0 0 1 1 0 1 1 2 2 1 0 2 0 0 0 1 1 1 2 0 0 0 2 0 0 1 1 1 0 1 0 2 1 2 0 1 0 0 2 2 1 1 0 1 0 1 1 1 1 0 0 0 0 2 0 0 0 1 2 2 0 0 0 0 1 2 0 0 1 0 1 1 0 0 0 0 1 0 0 0 0 0 0 0 0 1 0 0 0 0 0 0 0 1 0 0 1 0 2 0 0 0 2 1 0 0 2 2 1 2 0 0 0 0 0 1 0 2 0 0 1 1 0 0 0 0 0 2 1 2 0 1 2 1 1 1 0 1 0 0 0 1 1 1 1 1 1 0 1 2 2 0 1 1 1 2 0 2 2 1 1 2 1 2 0 0 0 1 1 0 0 0 1 1 1 1 0 0 1 0 0 0 1 1 0 0 1 1 1 1 0 0 0 2 0 0 0 0 0 0 1 1 1 0 1 0 1 1 2 0 1 0 1 1 0 1 0 1 1 1 2 0 2 0 0 0 0 1 1 1 1 0 1 0 2 2 2 0 0 1 0 1 2 2 2 0 0 1 0 2 1 1 0 0 1 1 0 2 2 2 0 2 0 1 0 0 1 0 0 1 0 0 1 1 0 1 1 1 1 0 0 0 1 0 0 0 1 0 0 0 2 0 2 0 0 0 0 2 1 2 0 1 0 0 0 0 0 0 0 0 0 0 0 0 0 1 1 0 1 0 0 0 1 1 0 0 0 0 1 2 0 0 0 0 0 0 0 1 1 0 0 0
159 0 0 0 0 0 1 1 0 0 0 0 0 0 0 0 0 0 1 2 0 1 0 0 2 0 0 0 1 2 2 1 0 2 2 2 2 1 0 0 0 0 0 1 0 1 0 0 2 0 0 0 1 1 0 1 0 0 1 0 1 2 0 2 1 1 1 0 0 1 2 1 1 2 1 2 1 1 1 1 1 2 2 2 2 0 1 1 1 2 1 1 1 0 0 2 0 0 0 0 2 0 0 0 2 0 2 0 0 0 0 0 1 1 1 1 1 0 0 2 2 0 2 2 0 0 0 1 0 1 1 0 1 0 1 1 1 0 0 0 0 2 0 0 0 1 0 0 1 1 0 0 0 0 1 1 1 1 0 1 1 0 0 2 1 1 1 0 0 0 0 0 0 2 0 0 2 0 0 0 0 0 0 0 0 0 0 1 1 0 2 2 0 1 1 2 1 0 0 0 0 1 0 0 1 0 1 1 0 1 1 0 0 0 1 0 0 0 1 1 1 1 0 0 1 1 1 0 0 0 0 1 0 0 1 0 1 2 0 2 0 0 2 1 0 2 0 0 0 0 0 0 0 1 1 0 0 1 0 0 0 0 0 1 0 0 1 0 1 0 0 1 0 0 0 0 0 1 1 0 0 2 2 2 2 1 2 0 1 2 1 1 1 1 1 0 1 0 0 0 0 0 0 0 0 0 0 2 0 0 0 1 1 0 1 0 0 0 1 1 0 2 2 1 0 0 0 1 0 0 0 2 0 0 0 0 0 1 1 0 0 0 1 0 0 0 0 1 1 0 0 1 0 0 0 2 0 0 0 1 1 2 2 0 2 0 0 1 2 0 2 2 0 2 0 1 0 1 0 1 1 1 0 0 1 1 0 0 0 0 0 0 0 0 2 0 1 0 0 0 0 0 0 1 0 0 1 0 0 0 0 0 0 0 1 1 1 1 0 0 0 1 0 1 0 2 0 1 1 0 0 1 2 0 2 0 0 1 1 0 0 2 2 0 0 1 0 0 0 0 0 1 2 2 1 1 0 2 2 1 2 0 1 1 0 0 0 1 2 0 1 0 2 1 0 2 0 0 0 0 1 1 0 0 0 2 0 0 2 0 1 0 0 0 0 0 2 0 0 2 0 2 0 2 0 2 1 1 0 1 0 0 0 1 0 0 1 2 0 2 2 0 2 2 0 0 0 1 1 1 1 0 1 0 1 1 2 0 0 1 0 0 1 1 1 0 0 2 1 0 0 0 0 2 0 1 0 0 0 0 1 0 2 2 0 1 1 1 1 0 1 0 0 0 0 0 0 1 0 1 0 0 0 0 0 0 0 1 0 0 0 1 0 1 1 0 1 0 0 0 0 2 2 0 0 1 0 0 1 0 0 0 0 0 1 0 0 0 0 0 2 0 1 1 0 0 1 0 0 0 0 0 0 0 2 0 1 0 1 1 1 0 0 0 1 0 1 0 0 0 0 1 1 1 1 2 0 1 1 0 0 0 1 1 0 1 1 2 1 0 1 1 0 0 1 1 1 1 2 0 1 0 1 0 0 1 0 1 0 0 2 0 1 2 0 1 0 0 1 1 0 1 0 1 1 2 1 2 2 0 2 0 0 2 1 0 1 1 2 2 0 0 0 0 2 1 0 0 0 0 0 0 1 0 0 0 1 0 0 1 0 0 1 1 1 1 0 1 1 1 0 1 0 0 0 0 0 0 1 0 0 0 1 1 0 0 1 1 0 2 0 0 1 2 1 1 1 0 2 2 1 1 0 0 0 2 0 2 0 2 0 2 2 0 0 0 0 0 0 0 1 1 0 2 2 1 1 0 0 2 2 0 1 0 1 2 1 2 2 2 1 2 1 2 0 0 1 1 0 1 0 0 1 1 0 1 0 1 0 0 0 0 1 0 0 0 1 1 1 0 0 0 0 2 0 0 0 0 0 0 0 0 0 0 0 1 2 2 1 0 0 0 1 1 0 0 0 1 1 2 2 0 2 1 0 0 1 2 1 1 1 0 2 0 2 2 2 0 0 0 0 2 1 1 2 2 1 1 0 0 0 0 1 0 1 0 0 1 2 1 0 2 0 1 0 0 0 2 0 1 0 0 1 2 0 1 0 2 0 0 0 0 1 1 1 1 0 1 0 0 2 0 2 0 0 0 1 2 1 2 0 1 0 1 0 1 1 0 0 0 0 0 0 0 0 1 1 0 2 0 0 0 1 1 0 1 1 0 0 2 0 0 0 2 0 1 0 1 2 0 1 1
160 0 0 0 1 0 2 2 0 0 0 1 0 1 0 0 0 0 2 1 0 0 0 0 2 0 1 0 1 2 2 0 0 2 1 2 2 1 0 1 1 0 0 1 0 1 1 0 2 0 0 0 0 0 0 1 0 0 1 0 1 2 0 1 1 1 1 1 0 0 0 1 2 2 2 2 0 1 1 0 0 2 2 1 1 0 0 1 1 2 1 1 1 0 0 2 0 1 1 1 1 0 1 0 2 0 2 2 1 0 0 1 0 0 0 0 0 0 0 2 2 0 1 1 1 0 0 1 1 0 0 0 0 0 0 0 0 0 0 0 2 0 1 0 0 0 0 0 0 0 0 1 1 0 0 0 1 0 1 0 0 2 0 0 1 2 0 2 0 2 2 0 1 1 1 0 1 0 0 0 0 0 0 2 0 0 2 0 0 0 0 0 1 1 2 2 2 0 0 0 0 0 1 0 0 0 2 0 1 0 1 1 1 1 1 0 0 0 1 0 1 1 1 0 0 0 0 0 0 0 0 0 0 0 1 0 2 2 0 1 0 1 2 0 0 2 0 0 1 1 1 0 1 0 0 0 1 0 0 0 0 0 0 0 0 0 0 0 2 0 0 2 1 0 0 0 1 0 2 0 2 0 2 1 1 0 1 2 0 2 0 0 2 0 2 0 1 1 0 2 0 1 2 2 2 0 0 2 0 1 0 1 1 0 1 1 0 0 0 0 0 1 1 2 0 0 0 0 1 1 0 1 1 1 0 0 0 0 2 0 0 0 2 0 0 0 2 1 1 1 2 0 1 0 1 0 0 1 0 2 2 2 1 0 1 0 0 1 2 0 2 2 1 2 1 0 0 0 1 2 2 1 0 0 0 0 0 2 2 0 1 1 1 0 2 0 1 1 0 0 1 1 0 0 0 0 1 0 0 0 0 0 1 1 1 2 0 0 0 0 0 1 0 1 1 1 1 0 0 1 1 1 0 2 0 1 0 2 1 1 0 2 1 1 1 1 0 0 1 0 0 0 0 1 1 0 1 1 1 0 2 0 1 1 0 2 1 2 2 0 2 2 0 2 1 0 0 1 1 1 1 2 1 1 0 1 0 1 1 0 2 0 0 1 1 1 1 0 0 2 0 0 2 0 2 0 1 0 0 2 0 0 0 0 0 0 1 2 0 1 0 2 2 1 0 0 0 0 0 2 0 1 1 0 1 1 1 0 2 2 1 0 1 1 1 0 0 1 1 0 0 0 0 2 1 0 1 0 0 0 1 0 1 2 0 1 0 1 1 0 1 1 0 0 0 0 0 1 0 1 0 0 1 0 1 0 0 0 0 0 0 0 1 1 1 0 1 0 0 0 0 2 2 0 0 1 1 0 2 2 0 0 0 2 0 0 0 0 0 1 1 0 1 1 0 1 1 1 0 0 1 0 0 0 1 1 0 0 0 2 1 1 0 1 1 0 1 1 0 0 0 1 1 1 1 2 0 2 2 0 0 0 1 0 1 2 0 2 1 0 0 0 0 1 0 2 2 0 2 0 0 0 2 0 0 1 2 1 1 0 1 0 1 1 1 0 0 1 2 2 0 0 1 1 1 2 1 2 1 0 0 0 0 1 0 1 0 2 1 1 0 0 1 0 0 1 0 0 0 0 0 0 0 0 1 1 2 0 0 1 1 0 0 0 0 0 0 1 0 0 0 0 0 0 0 1 0 0 2 0 0 0 1 1 0 1 2 1 2 1 1 1 1 1 1 1 2 1 1 1 1 1 1 0 1 0 1 2 0 2 0 2 2 1 2 0 0 0 0 1 0 1 1 2 1 1 0 0 0 0 0 0 1 1 1 2 0 2 2 2 2 2 0 2 0 0 1 1 1 1 1 1 1 0 0 2 0 0 0 1 0 0 1 0 0 0 1 0 0 0 0 0 0 2 0 0 0 1 1 1 0 1 0 0 0 1 0 0 1 0 0 1 1 1 0 0 0 2 1 1 1 0 2 0 0 0 0 2 0 2 2 0 0 0 1 1 2 0 0 1 0 1 2 2 2 1 1 0 0 1 1 2 2 0 1 1 0 0 2 0 0 2 1 1 1 0 1 0 0 0 0 0 0 0 0 1 1 1 0 1 0 0 1 2 1 1 1 1 1 0 0 0 0 0 2 0 2 2 2 2 0 0 1 0 0 1 1 0 1 0 0 0 0 0 0 0 2 0 1 0 0 0 2 2 0 0 1 0 0 2 0 0 0 2 1 0 0 1 1 1 1 2
161 0 0 0 0 1 1 1 1 0 1 0 0 0 0 0 0 0 1 1 1 0 1 0 2 0 0 0 2 2 2 0 0 1 1 1 1 1 0 0 0 0 0 1 0 0 1 0 2 0 0 0 1 1 0 1 0 0 1 1 1 1 1 0 0 0 0 0 1 1 0 0 2 2 1 2 0 2 2 0 2 2 2 0 0 0 0 2 2 2 1 2 2 1 0 2 1 1 1 1 0 0 0 0 2 0 2 1 1 0 0 1 0 2 0 0 1 0 1 0 0 0 0 0 0 1 0 2 2 0 1 0 0 0 0 0 0 0 0 0 2 0 0 0 1 1 2 0 1 1 0 1 1 2 1 0 0 1 0 2 2 1 0 1 0 1 0 2 0 1 0 0 1 1 0 0 2 1 1 1 1 0 0 2 1 1 1 2 1 0 2 2 0 0 1 1 1 0 0 1 1 0 0 0 1 0 0 0 1 0 2 2 2 0 2 1 1 0 1 0 2 2 0 0 0 1 1 0 0 0 1 1 1 1 1 0 1 2 0 1 0 1 2 0 0 0 0 0 1 1 1 0 0 0 0 0 1 1 1 0 1 0 1 1 0 0 0 0 2 0 0 1 0 1 0 1 0 1 2 2 0 2 0 0 2 2 0 2 1 2 2 0 0 0 1 0 2 0 0 1 0 0 2 2 0 0 0 2 0 0 0 0 2 0 1 0 1 0 0 0 1 2 1 1 1 0 0 2 1 1 0 1 2 1 0 0 0 0 2 0 1 1 0 0 0 0 1 0 0 1 1 1 0 0 0 1 0 1 0 1 1 2 1 0 1 1 0 1 1 1 1 1 0 2 0 0 0 2 1 1 0 1 0 1 1 0 0 0 0 1 0 0 0 1 2 0 2 1 1 1 1 1 0 0 0 0 1 1 0 0 0 0 0 0 1 1 1 1 1 1 0 0 1 0 0 2 0 0 0 1 1 0 1 1 1 0 0 1 0 0 1 0 2 0 1 1 1 0 0 0 0 0 1 2 2 1 1 2 2 2 0 1 0 1 0 1 0 2 1 2 0 2 1 2 0 0 1 0 0 1 1 0 0 0 0 1 0 0 1 0 0 2 1 1 0 1 0 1 1 1 1 1 1 1 1 1 1 0 0 0 0 0 0 0 2 0 0 2 0 1 0 1 1 1 0 1 1 2 2 0 2 0 2 1 2 0 1 1 2 0 1 1 2 1 1 0 0 1 1 0 0 0 0 2 1 1 0 0 0 1 0 0 0 0 0 0 0 0 0 0 0 2 0 0 0 0 0 2 0 0 0 0 2 2 1 1 0 1 0 0 0 0 1 0 0 0 0 0 1 0 1 2 0 1 2 2 0 0 2 2 1 0 0 2 0 0 0 0 0 0 0 0 1 0 0 0 2 1 0 0 0 0 0 0 1 1 0 1 0 0 1 0 0 2 2 0 1 0 0 1 0 2 0 2 1 2 0 2 1 0 0 0 1 2 0 0 2 2 0 0 2 0 0 0 1 2 2 0 0 0 0 0 1 0 0 0 1 0 0 0 0 1 0 1 1 0 0 0 1 1 1 0 0 0 2 2 2 1 2 0 0 0 0 1 1 2 0 1 1 1 0 0 1 0 2 2 0 0 1 0 0 0 1 0 1 1 0 0 0 1 1 0 0 0 0 0 0 1 0 0 0 0 0 0 0 1 0 1 0 0 0 0 1 2 0 1 2 2 2 2 0 0 2 1 1 2 1 1 1 1 2 2 0 0 0 2 0 2 2 2 0 0 2 1 2 0 1 1 0 0 0 1 1 2 0 1 2 1 0 2 1 0 1 1 1 2 0 1 2 2 2 2 0 2 1 0 0 1 0 1 0 0 1 1 0 1 0 0 0 0 0 0 0 0 0 0 0 2 2 1 0 0 0 0 1 0 1 0 0 0 0 2 1 0 1 2 2 0 2 1 0 1 1 1 0 0 0 0 0 0 1 1 2 0 0 0 0 2 0 2 2 0 1 0 2 2 2 0 1 0 2 2 2 2 2 0 2 0 1 2 1 0 1 1 2 0 0 1 2 1 0 2 0 1 0 0 1 1 0 0 0 0 0 2 0 0 0 1 0 1 0 0 1 1 0 0 0 1 0 1 1 0 1 0 1 0 1 2 0 2 0 1 1 0 0 1 1 1 2 0 1 0 0 0 0 2 0 0 0 0 0 0 0 1 0 0 0 0 0 1 1 0 0 0 0 0 1 0 0 0 1 2
162 0 0 0 0 0 1 0 0 1 1 0 0 1 0 0 0 0 0 0 1 0 0 0 2 0 1 0 2 2 2 1 0 2 0 0 1 1 0 2 2 0 1 1 1 1 0 0 1 1 1 1 0 0 0 0 1 1 1 2 0 1 0 1 0 0 0 0 0 0 0 1 1 2 1 2 1 0 0 2 0 2 2 1 1 0 0 0 0 2 0 0 0 0 0 2 0 0 0 0 1 0 1 0 2 0 2 0 0 0 0 2 0 2 0 0 2 0 0 1 1 0 1 1 0 0 0 1 0 2 2 1 0 0 1 1 0 0 0 0 0 2 0 0 0 1 0 0 2 2 0 1 0 1 0 0 0 1 0 0 0 1 0 1 0 1 0 2 1 1 0 1 2 0 0 0 1 0 0 0 0 0 0 2 0 0 2 2 1 1 1 2 0 1 1 2 0 0 0 0 0 0 0 0 1 0 1 2 1 0 1 1 1 1 2 0 0 1 1 0 1 1 0 0 0 1 1 0 0 0 0 0 0 0 2 0 0 1 1 1 0 0 2 0 0 0 0 0 0 0 0 1 0 0 0 1 0 1 1 1 1 1 0 0 1 0 0 1 2 0 0 1 0 1 1 0 1 0 1 0 1 1 1 1 1 0 2 1 1 2 1 1 1 0 2 0 2 1 1 1 1 0 2 2 1 0 1 2 1 0 0 1 1 1 1 0 0 0 1 1 0 1 2 1 1 0 1 1 1 1 0 2 0 0 0 0 0 1 1 1 0 1 0 0 0 0 1 0 2 0 1 0 2 0 2 0 1 0 0 2 2 1 1 0 1 1 0 1 1 1 1 1 1 1 0 0 0 0 0 2 2 1 0 1 2 1 0 0 0 0 0 0 1 0 2 0 1 0 1 1 1 1 0 2 0 0 0 0 0 0 1 0 1 1 0 1 1 0 0 0 0 2 0 1 1 2 0 0 0 0 0 1 0 1 1 0 0 1 0 0 0 2 1 1 0 2 0 0 1 1 1 0 0 2 0 0 0 1 1 1 1 1 0 0 0 2 1 0 2 0 1 1 2 0 1 0 2 1 1 0 1 2 1 1 0 1 1 1 0 0 2 0 0 1 1 2 0 2 2 2 0 0 0 2 0 2 1 1 0 0 0 1 0 1 1 0 0 2 0 1 0 0 1 2 1 0 0 1 1 1 1 0 2 1 2 0 1 0 1 1 0 0 1 1 1 0 0 0 2 0 0 0 1 1 1 2 0 0 1 0 0 0 0 1 1 0 1 0 0 0 0 1 1 0 0 0 1 1 0 0 0 0 2 1 2 1 0 0 0 0 0 0 2 0 2 0 0 1 0 0 1 0 0 0 1 2 1 0 1 1 0 0 0 1 1 0 1 0 0 1 1 0 0 0 0 1 1 0 0 0 1 0 0 0 2 0 0 0 0 1 0 1 0 2 2 0 1 0 0 1 0 1 0 2 1 2 0 1 1 0 0 0 1 1 0 1 1 2 0 0 0 2 0 0 0 1 1 1 1 0 0 0 2 0 0 2 0 1 0 1 1 1 1 2 0 0 0 0 0 0 0 0 0 0 2 1 1 2 2 0 1 0 0 2 0 1 2 1 1 1 0 1 0 0 0 1 0 0 0 0 0 0 0 0 0 0 0 0 0 0 0 0 1 1 1 0 0 1 0 0 0 0 0 0 0 2 1 1 0 1 1 1 2 1 0 0 2 1 1 2 0 0 1 0 0 0 2 1 1 1 2 2 1 1 1 1 1 2 1 2 0 1 2 1 1 1 0 1 0 0 0 2 1 2 0 0 1 0 1 1 1 0 1 1 1 2 0 2 2 2 2 1 2 2 0 0 1 2 0 0 0 0 0 0 0 1 0 0 0 0 1 1 0 0 0 0 1 0 0 0 0 0 0 2 0 1 0 0 0 0 2 2 0 0 0 0 2 1 2 0 1 1 1 1 0 1 0 1 1 1 2 0 2 0 0 0 0 1 0 2 1 0 2 1 2 1 2 0 0 0 0 1 2 2 2 1 0 0 0 1 0 2 0 1 1 1 0 1 2 1 0 2 0 0 0 0 1 0 1 1 0 1 0 1 0 0 0 1 0 1 0 0 2 0 0 0 0 0 0 0 1 0 1 1 1 0 2 1 1 1 0 0 0 0 0 0 0 0 1 0 0 0 0 0 0 2 0 1 1 0 0 0 1 1 0 0 0 0 0 2 1 1 0 2 1 0 0 0 1 1 0 1
163 0 0 0 0 0 1 1 1 1 2 0 0 0 0 0 0 1 2 1 1 0 0 0 2 0 2 0 2 2 1 0 0 1 0 0 1 2 0 2 2 0 0 0 0 0 1 0 1 0 0 1 1 1 1 1 0 0 2 1 0 1 0 1 0 0 0 0 0 0 0 1 1 1 0 1 1 0 0 2 0 2 2 1 1 0 0 0 0 2 0 0 0 0 0 2 1 0 0 1 1 0 1 0 2 0 2 0 0 0 0 2 0 2 1 2 2 0 2 0 0 0 2 2 0 1 0 1 0 0 2 0 0 0 0 0 0 0 0 0 1 1 1 0 1 1 1 0 1 1 0 1 0 0 0 0 0 0 0 2 2 0 0 1 0 2 0 1 1 1 1 1 1 1 1 0 0 0 0 0 0 0 0 2 1 1 1 1 1 0 2 2 0 0 1 2 1 0 0 0 0 0 0 0 1 0 1 1 1 1 0 0 2 0 1 1 1 0 1 1 1 1 0 0 1 0 0 0 0 0 0 0 0 0 1 0 0 1 0 1 0 0 1 0 0 2 0 0 0 0 0 0 0 1 1 0 0 0 0 0 0 0 0 1 0 0 0 0 0 0 0 2 0 0 0 0 0 1 2 2 1 1 1 1 2 1 1 2 0 2 0 1 0 1 1 0 2 1 0 1 0 0 2 1 1 0 0 2 2 0 0 1 1 0 1 1 1 0 2 2 0 2 1 2 0 0 0 1 0 0 0 2 1 1 0 0 0 2 0 2 0 1 1 0 0 0 2 0 0 1 1 0 0 0 0 0 1 0 0 2 2 2 2 0 2 0 0 0 0 2 0 1 0 2 2 0 0 1 0 1 2 0 0 2 2 1 0 0 0 0 0 0 0 0 1 1 1 1 1 1 1 1 0 2 0 0 0 0 0 0 1 0 0 0 2 2 0 0 1 0 0 1 1 0 0 0 0 0 0 0 2 0 0 0 1 1 0 2 1 0 1 1 2 0 1 2 0 0 0 0 0 0 2 2 2 2 0 1 1 2 1 0 1 1 0 0 0 0 2 0 0 0 2 1 0 0 0 0 0 0 1 1 0 0 0 0 0 0 1 0 2 0 0 1 1 0 1 2 2 2 0 0 0 2 0 2 2 0 0 1 0 0 0 0 0 0 0 2 0 1 0 1 2 2 1 1 1 0 0 2 1 0 0 0 0 1 2 0 1 1 0 0 1 1 0 2 1 2 0 0 0 0 0 2 0 1 0 0 0 1 1 0 0 1 0 0 0 2 2 2 0 0 0 0 0 0 1 0 0 0 0 0 2 1 2 0 1 1 1 1 1 0 0 1 1 0 1 0 0 0 0 2 0 0 2 2 2 0 0 1 1 0 0 0 1 0 0 0 1 0 0 0 1 1 0 0 2 1 0 0 0 0 0 1 2 1 1 0 0 2 0 1 0 1 2 0 2 0 0 0 0 2 1 1 0 1 0 2 2 0 0 0 1 0 2 1 0 1 1 1 0 1 0 0 1 2 2 1 2 0 0 0 2 0 0 2 2 1 0 1 0 1 0 1 1 0 0 0 0 0 0 0 0 0 1 1 1 1 2 1 1 1 0 1 0 0 0 1 0 0 0 0 2 0 0 1 0 0 0 0 0 0 0 0 1 1 0 0 0 1 1 0 1 1 1 0 0 1 0 1 1 1 0 1 0 0 0 0 1 0 0 0 1 1 0 1 1 1 1 2 1 1 2 1 1 0 1 2 0 0 1 2 0 0 0 2 0 2 0 2 0 2 2 2 2 0 0 0 0 1 0 2 0 2 2 1 0 0 0 2 2 0 2 0 2 2 0 1 2 2 1 2 0 2 0 0 2 1 0 1 0 0 0 1 0 1 0 0 1 1 1 0 1 1 0 0 1 0 0 0 0 0 0 1 0 0 0 0 1 1 1 1 0 0 0 0 1 1 1 0 1 0 1 1 0 0 0 0 0 2 2 0 1 0 0 0 0 2 0 1 1 0 1 0 2 2 2 1 1 1 0 1 1 1 2 2 1 2 0 0 0 0 1 0 1 1 0 1 2 1 0 2 1 2 1 0 0 1 0 0 1 1 0 0 1 0 1 1 0 2 0 0 2 2 2 0 0 0 0 0 0 0 0 2 0 0 2 2 1 1 0 1 0 1 0 1 1 0 1 0 0 0 0 0 0 0 2 0 1 0 0 0 0 0 0 0 0 0 1 2 1 0 0 2 0 0 0 0 2 0 0 0
164 0 0 0 0 0 1 2 1 0 2 0 1 1 0 0 0 0 1 1 1 1 0 0 2 0 1 0 0 1 2 1 1 2 0 0 1 1 1 0 0 0 0 0 0 0 0 0 2 0 0 1 0 1 0 1 0 0 1 0 0 2 0 0 1 1 1 1 0 0 0 1 1 2 1 2 1 2 2 0 0 2 2 1 1 0 0 0 0 1 0 0 1 0 0 2 0 0 0 0 2 0 1 0 2 1 2 1 0 0 0 0 1 1 1 1 1 0 0 2 2 1 0 0 0 2 0 0 0 0 2 1 1 0 1 1 0 0 1 0 2 1 1 0 0 0 0 1 1 0 0 1 0 0 0 0 0 1 0 1 1 1 0 2 0 0 0 0 0 1 1 1 0 2 0 1 0 0 0 0 0 0 0 2 1 1 1 1 0 0 0 1 0 1 1 2 1 0 0 1 1 1 0 1 1 0 1 1 1 0 0 1 2 0 1 2 2 0 0 0 1 1 1 1 0 2 2 0 1 1 1 1 0 1 0 1 0 1 1 1 0 0 2 0 0 1 0 0 0 0 0 0 1 0 0 1 0 0 0 0 0 0 0 2 0 0 0 0 2 1 0 2 0 1 0 1 0 1 1 1 0 2 2 2 2 0 2 2 0 2 0 0 1 1 1 0 1 1 1 2 0 0 2 0 0 0 0 0 1 0 1 1 2 0 1 1 1 0 1 1 0 1 1 1 1 0 0 0 0 0 0 1 0 0 0 0 0 2 0 0 0 0 1 0 0 0 2 0 1 1 1 0 0 0 0 0 0 1 0 1 1 1 1 0 1 1 0 0 2 0 2 2 0 2 0 0 0 2 1 1 2 0 0 1 1 0 0 1 1 0 1 1 1 0 2 0 0 1 1 1 1 1 0 1 0 0 0 0 0 1 0 1 0 0 2 2 0 0 0 0 0 2 1 1 1 2 1 0 0 1 1 1 2 0 2 0 0 0 0 0 1 1 1 0 1 1 0 0 0 1 0 0 0 2 0 0 0 2 2 2 2 0 0 0 0 1 0 1 2 0 1 1 1 1 2 0 1 0 0 0 1 0 2 1 1 1 0 0 0 0 0 1 0 2 1 0 2 2 2 0 2 0 2 0 2 0 2 0 1 1 0 1 1 1 1 0 0 2 0 2 1 0 1 1 0 1 1 0 1 2 1 0 2 1 2 1 1 0 1 1 1 1 1 0 0 0 0 2 1 0 0 0 0 2 0 2 0 0 0 0 1 0 0 1 0 0 0 0 0 0 0 0 0 0 0 0 0 2 0 2 0 0 1 1 0 1 0 1 1 1 0 0 2 0 0 0 0 0 0 0 1 1 1 0 1 2 1 0 1 1 1 0 0 0 1 0 0 0 0 0 0 0 0 0 0 0 2 1 0 0 0 0 0 0 2 1 0 0 1 2 1 1 0 0 0 0 0 0 0 0 0 2 1 0 0 1 0 2 1 1 1 0 1 0 0 2 0 2 0 0 1 1 0 0 0 2 1 0 1 0 0 1 2 0 0 1 1 1 0 0 1 0 0 1 1 0 0 0 2 2 1 1 0 0 2 2 2 2 2 0 0 0 0 1 0 1 0 2 1 0 0 0 0 0 1 2 0 0 0 0 0 0 1 0 1 1 0 0 0 0 0 0 1 1 1 0 0 0 0 0 0 0 0 1 0 1 0 1 0 1 1 1 2 0 0 0 2 1 1 2 0 0 1 1 1 0 2 2 0 0 0 0 0 0 0 1 0 1 1 2 1 1 2 0 0 1 0 1 0 0 0 2 0 2 2 0 1 0 0 1 1 0 2 0 2 2 0 2 2 1 1 1 2 2 0 0 0 1 1 0 1 1 0 0 1 1 0 0 1 1 1 0 0 0 0 0 0 0 0 0 0 0 0 1 1 0 0 0 0 0 1 2 1 0 1 0 1 0 1 0 0 0 1 1 0 0 1 0 1 1 2 0 0 0 0 0 0 1 1 1 1 0 0 0 2 1 2 1 1 0 1 2 1 1 1 1 0 0 0 1 0 1 1 0 0 2 0 0 1 1 0 1 0 0 0 0 1 1 0 0 1 1 0 1 0 1 1 1 0 1 0 0 2 2 1 1 0 0 0 0 1 1 2 0 0 0 0 2 1 2 0 0 1 0 1 2 2 0 2 0 0 0 0 0 0 0 2 0 2 1 1 0 0 0 0 1 1 0 1 1 0 0 0 1 0 0 0 0 1 2 0 1
165 0 0 0 0 0 1 1 0 1 1 2 0 1 0 0 0 0 1 0 1 0 0 0 2 0 1 0 2 1 1 2 0 0 0 1 2 1 0 1 1 0 0 0 0 1 1 0 1 0 0 2 2 2 0 0 0 0 1 1 0 2 0 1 0 0 0 1 0 0 0 2 1 2 1 2 1 1 1 0 1 1 1 0 1 0 0 0 0 2 0 0 2 1 0 2 0 0 0 0 1 0 1 0 2 1 2 1 1 0 0 2 1 1 1 1 1 0 1 1 1 0 1 1 0 1 0 1 0 1 0 0 0 0 0 0 1 0 0 0 0 2 0 0 1 1 0 1 2 1 1 1 0 0 0 1 0 2 0 1 2 1 1 0 0 1 0 0 2 0 0 1 0 2 1 0 1 2 1 2 2 0 1 2 1 0 2 1 1 1 0 2 1 1 2 2 1 0 0 0 0 0 0 1 1 1 1 0 2 1 1 1 2 0 2 1 1 0 1 2 0 0 1 0 0 1 1 0 0 0 0 0 0 0 1 0 0 2 0 2 0 0 2 2 0 2 0 0 0 1 1 1 0 0 0 0 1 1 0 0 0 0 0 0 0 0 0 0 2 0 0 2 0 1 0 1 0 0 2 0 1 0 2 2 2 1 1 2 0 2 1 0 2 0 2 0 2 0 1 1 0 1 2 1 0 0 1 2 0 1 0 1 1 0 1 0 1 0 2 2 0 2 1 2 1 0 1 0 1 1 0 1 0 0 0 1 1 2 0 2 2 2 2 0 0 0 1 1 2 1 1 0 1 0 0 1 2 2 0 1 1 2 1 0 1 0 0 0 0 2 0 0 0 2 1 1 0 1 1 2 0 1 0 1 1 1 0 0 0 0 0 0 0 1 2 1 1 0 1 1 1 1 0 0 0 0 1 0 0 0 0 0 0 0 1 2 0 0 1 0 0 1 0 0 1 2 1 0 0 0 1 0 0 2 0 0 0 2 1 1 1 1 2 0 0 2 1 0 0 0 0 0 1 2 1 1 0 2 1 2 1 0 1 1 0 1 0 1 2 0 1 1 1 1 0 0 0 0 0 1 2 0 1 1 0 0 0 1 1 0 2 0 0 0 1 1 0 1 1 2 0 1 1 1 2 0 1 0 1 0 1 1 1 1 0 0 0 2 0 1 1 0 2 2 0 0 0 1 1 2 1 0 1 1 1 1 1 0 2 0 1 1 1 1 0 0 0 2 0 0 0 0 0 1 1 1 0 1 0 1 0 0 0 1 0 0 1 2 2 1 1 0 0 0 0 0 0 2 0 2 0 0 2 0 2 0 1 1 0 0 0 0 1 0 1 0 0 0 0 0 0 2 0 0 1 2 1 0 2 2 1 0 0 1 1 0 1 0 0 0 1 0 0 0 0 0 2 0 0 0 0 0 0 0 2 0 1 1 0 1 1 1 0 1 1 0 0 0 0 0 0 1 0 2 1 2 0 2 2 1 1 0 1 1 1 1 1 1 2 2 0 2 0 0 0 1 1 1 2 0 1 0 2 0 0 1 1 1 0 0 0 0 0 1 0 0 0 0 1 1 0 0 1 1 2 2 1 1 1 0 1 0 0 1 0 2 0 1 0 0 0 2 1 0 1 2 0 0 2 0 0 0 1 0 2 1 0 0 0 2 1 0 1 1 2 0 0 0 0 0 0 0 0 1 0 2 0 0 0 0 0 0 1 1 0 0 2 2 1 2 0 1 2 0 0 0 0 2 0 0 1 1 0 0 0 0 0 2 0 2 0 2 2 1 2 0 0 0 0 1 0 1 2 2 0 1 0 0 1 2 2 0 1 0 1 2 1 2 1 1 1 0 2 2 0 0 0 0 1 0 2 1 1 1 0 1 0 0 0 0 0 0 1 0 0 0 0 1 0 0 1 0 0 2 0 0 0 0 0 0 2 2 0 0 0 0 0 0 0 0 0 2 0 2 0 2 0 0 0 0 0 2 2 0 0 0 0 1 0 2 1 0 1 0 2 2 2 0 0 0 0 2 1 1 2 1 0 2 0 0 0 0 0 1 2 0 0 1 2 0 1 1 0 2 1 0 1 0 0 0 0 0 0 2 0 0 0 0 0 1 0 0 0 1 0 0 1 2 0 1 0 0 1 0 1 0 1 1 0 0 0 0 0 0 0 0 0 0 1 0 0 0 1 1 0 0 1 0 1 0 0 0 0 0 1 0 0 0 1 2 0 0 0 2 1 0 0 1 2 0 0 1
166 0 0 0 0 0 0 1 0 1 1 0 0 0 0 0 0 0 2 0 1 1 1 0 2 0 2 1 2 2 2 0 0 0 1 0 2 1 0 1 1 0 1 1 1 0 1 0 2 0 0 2 0 1 0 1 0 1 1 0 1 1 0 2 0 0 0 0 1 1 0 1 2 2 2 2 0 1 1 0 1 2 2 0 0 0 0 1 1 2 1 1 1 1 1 2 0 0 0 0 2 0 0 0 2 0 2 1 1 0 0 1 1 2 1 1 2 0 0 0 0 0 2 2 0 0 0 1 0 1 1 1 0 0 0 0 1 0 1 0 0 2 0 0 2 2 1 0 1 1 0 1 0 0 1 0 1 0 0 1 2 1 0 1 1 1 0 0 1 0 0 0 0 2 1 0 0 0 0 0 0 0 0 2 1 1 1 1 1 0 1 1 0 1 1 2 1 0 0 0 0 0 0 1 1 0 0 1 2 0 1 1 1 0 2 0 0 0 1 1 1 1 0 0 0 0 0 0 0 0 1 1 2 1 1 1 0 1 0 1 0 0 2 0 0 2 0 0 0 0 0 0 1 0 0 1 1 0 0 0 0 0 0 0 0 0 1 0 1 0 0 2 1 0 1 2 1 1 0 0 1 1 2 2 2 0 2 1 1 2 2 1 0 1 1 0 1 2 0 2 0 1 1 0 0 0 0 2 2 0 0 1 2 0 0 0 1 0 1 1 1 2 1 2 2 0 0 2 0 0 0 0 0 0 0 0 0 1 1 0 0 0 1 0 0 0 1 0 1 0 0 0 1 0 1 0 0 0 0 1 1 1 1 0 1 0 0 1 2 0 2 2 0 2 1 0 0 1 0 2 1 1 0 0 2 2 0 0 0 0 0 0 0 0 2 0 1 2 1 1 1 1 0 1 0 0 0 1 0 0 0 0 1 1 0 2 0 0 1 0 1 1 0 1 1 2 1 0 0 0 1 2 0 2 0 1 0 1 0 0 2 0 0 2 2 2 2 1 1 0 0 0 1 2 1 1 0 2 1 1 1 0 0 1 0 1 0 0 2 0 0 0 1 2 1 1 0 1 1 0 2 0 0 1 0 1 0 0 1 0 1 1 1 0 1 1 1 1 1 1 1 0 2 1 2 2 2 0 0 1 0 0 0 1 0 0 0 2 0 1 1 1 1 1 0 1 1 0 1 2 0 0 0 0 0 0 0 1 2 0 0 0 2 2 2 1 0 2 0 0 0 0 0 2 0 2 0 1 0 1 0 0 1 1 0 1 0 0 0 0 0 1 2 0 0 1 2 2 0 2 0 0 1 0 1 0 1 2 1 1 0 0 1 0 0 0 1 0 1 0 1 2 1 1 2 2 1 0 0 0 1 0 0 1 1 0 0 0 0 0 0 0 0 1 0 0 2 1 0 0 2 0 1 0 2 0 1 0 0 2 1 1 0 2 2 0 1 0 0 0 0 1 1 1 0 1 0 1 1 0 0 0 0 0 0 2 1 1 1 1 0 1 1 0 1 2 2 1 1 1 1 0 2 0 0 2 0 0 1 0 0 0 0 1 0 0 0 0 0 0 0 0 0 0 1 1 2 2 2 0 1 0 0 2 0 0 0 2 0 0 0 0 0 1 1 2 1 0 0 0 0 0 0 0 0 0 0 0 0 1 1 0 0 0 2 0 1 0 0 0 0 0 0 1 0 0 0 0 1 0 0 0 2 0 0 0 2 0 0 2 0 0 1 2 1 1 1 2 0 1 1 0 1 0 0 1 0 2 0 2 0 2 2 0 1 0 1 1 0 0 0 1 1 2 1 1 1 0 0 0 0 0 1 1 1 2 0 1 2 2 1 2 0 2 1 0 0 0 1 1 0 0 1 1 0 1 0 1 0 1 1 0 2 0 0 0 2 0 0 0 0 0 0 2 0 0 0 0 0 0 0 1 0 1 0 0 0 1 1 0 0 1 2 0 0 0 0 1 2 2 2 0 2 0 0 0 0 1 1 2 2 0 1 0 2 2 2 1 1 0 0 0 1 1 2 1 1 1 0 0 0 1 0 1 1 1 0 2 2 2 0 2 0 2 1 0 1 2 0 1 0 0 0 2 0 0 0 1 1 0 0 0 1 2 1 1 1 1 0 1 1 0 1 0 2 0 2 2 1 2 0 1 0 1 0 2 2 0 1 0 1 0 0 0 0 0 1 0 1 0 0 0 2 2 0 1 1 1 0 2 0 0 0 1 1 0 0 0 2 0 0 0
167 0 0 0 0 0 0 2 0 1 1 0 1 1 0 0 1 0 0 1 1 1 0 0 2 0 1 1 2 2 2 1 1 2 0 0 2 0 0 1 1 0 1 1 0 1 0 0 2 0 0 1 1 1 0 0 0 0 1 0 0 2 0 1 0 0 0 0 0 0 0 1 1 1 0 1 1 0 0 1 0 1 1 1 1 0 0 2 1 2 0 1 2 0 0 2 0 2 1 1 2 0 0 0 2 1 2 1 1 0 0 1 0 0 2 2 2 1 0 1 1 0 0 0 0 2 0 1 1 0 0 1 0 1 1 1 1 0 0 0 0 2 1 0 1 1 0 0 0 0 0 0 0 0 1 0 0 0 0 2 2 1 0 2 1 1 0 0 1 0 0 1 0 2 0 0 0 0 0 0 0 1 1 2 0 0 2 1 0 0 1 1 1 1 2 2 2 0 0 1 1 0 1 0 1 0 0 2 1 1 0 0 1 0 1 1 1 1 2 1 0 0 0 0 0 1 0 1 1 1 1 2 0 0 1 0 0 2 0 2 0 0 2 0 0 1 0 0 0 0 0 0 0 1 1 0 0 0 0 0 0 0 0 1 0 0 0 2 0 0 0 2 0 2 0 1 2 1 1 0 0 2 2 2 2 0 2 0 1 1 1 1 0 0 0 0 2 1 1 1 1 0 2 1 0 0 0 2 0 0 0 0 2 0 0 0 1 1 1 1 0 2 1 1 2 1 1 2 1 1 0 1 0 0 0 0 0 1 0 1 1 1 1 0 0 1 1 0 1 0 0 1 0 1 0 0 2 0 0 1 1 1 1 0 1 0 0 0 0 2 0 0 1 2 1 0 0 0 0 2 1 2 0 1 2 0 1 0 0 1 1 1 0 0 2 0 1 0 0 0 0 0 0 1 0 1 0 0 1 0 1 0 2 2 0 2 0 0 1 0 0 1 1 1 0 2 0 0 0 0 0 0 0 2 0 1 0 0 0 0 1 1 1 1 1 2 0 1 1 0 0 1 0 1 1 0 1 2 2 2 0 1 0 0 1 2 0 2 1 1 1 2 1 2 0 1 0 1 1 0 0 2 1 0 1 2 0 0 0 0 0 0 0 2 0 0 1 1 1 2 0 0 2 1 1 0 1 0 0 1 0 1 0 0 1 0 0 2 0 2 0 0 2 2 0 1 1 0 0 2 0 1 2 1 2 1 2 0 1 2 1 0 2 1 0 1 1 0 2 0 0 0 0 1 2 1 0 2 1 0 0 1 0 1 0 0 0 0 0 0 0 0 1 0 0 0 1 2 0 2 0 0 1 1 1 0 0 1 1 1 0 0 0 0 0 0 0 1 0 0 1 0 0 0 2 2 1 0 1 1 0 0 0 0 2 0 0 0 0 0 1 0 0 0 0 0 2 1 0 0 0 2 0 0 0 1 0 0 1 2 1 1 0 2 2 0 2 0 0 0 0 1 1 1 1 2 0 2 2 0 0 0 1 0 0 2 2 1 2 1 0 1 0 0 0 0 0 1 1 1 0 1 2 1 0 1 2 0 2 0 0 0 0 1 0 0 0 0 1 1 0 1 0 0 2 1 2 2 2 0 0 0 0 1 0 0 0 1 0 0 0 1 0 0 2 1 0 0 0 0 0 0 0 0 0 0 0 0 0 0 0 0 0 0 0 0 0 1 0 1 1 1 0 2 0 1 0 1 1 1 1 1 1 2 0 1 2 2 2 2 2 0 1 1 1 0 1 0 1 1 2 2 0 0 0 2 0 2 1 2 0 1 2 1 2 0 1 1 0 1 0 2 1 2 1 0 0 0 0 1 1 0 2 0 2 1 0 2 2 2 2 2 1 2 0 0 1 2 0 0 0 0 2 0 0 2 0 1 0 1 1 0 0 0 0 0 0 1 1 1 0 0 0 1 1 0 0 0 0 0 1 2 1 0 1 2 1 0 1 0 0 0 1 1 0 0 0 1 2 2 2 0 2 0 0 0 0 1 0 2 2 0 1 0 2 2 2 0 1 1 0 2 1 1 1 1 1 0 0 1 1 0 0 0 0 1 0 1 1 0 1 0 0 1 1 0 0 1 0 0 1 0 0 2 0 0 0 0 0 1 0 0 2 2 2 1 1 0 0 0 2 0 2 0 0 0 0 2 2 2 0 0 1 0 0 0 0 0 2 0 0 0 0 0 0 2 0 0 2 0 0 0 1 1 0 0 0 0 1 2 0 0 0 1 0 0 0 0 1 0 0 0
168 0 0 0 0 0 2 0 0 2 2 0 1 1 0 0 0 0 1 0 2 0 1 0 2 0 0 0 1 2 2 0 0 1 1 1 1 1 1 1 1 0 0 0 0 0 0 0 2 0 0 0 1 1 0 2 0 1 0 2 0 0 0 1 1 1 1 0 0 0 0 1 2 2 1 2 0 1 1 1 0 2 1 1 2 0 0 0 0 2 0 0 1 0 1 2 0 1 1 1 1 0 0 0 1 1 1 0 1 1 0 2 0 0 0 0 0 0 1 1 1 0 2 2 0 0 0 1 1 0 0 0 0 0 0 0 0 0 1 0 2 1 0 0 1 1 0 0 0 1 0 1 0 0 1 0 0 2 1 2 2 0 1 0 0 1 0 2 0 0 0 0 1 1 1 0 0 0 0 0 0 0 1 2 0 0 2 2 1 0 1 1 1 1 2 2 0 0 0 0 0 0 0 1 1 0 0 0 2 0 1 1 1 0 2 1 1 1 1 1 1 1 1 0 0 2 2 1 1 1 0 1 0 0 2 0 0 2 0 2 0 0 2 0 0 1 0 0 0 0 0 1 0 0 0 1 1 0 0 0 0 0 0 0 0 0 0 0 1 0 0 2 0 1 0 1 0 0 1 1 1 1 2 2 2 0 2 2 0 2 0 0 0 1 0 1 0 0 0 1 1 0 2 1 0 0 0 2 0 0 1 0 2 0 0 0 0 1 0 0 1 2 1 0 2 0 0 0 0 0 0 2 0 0 0 0 0 1 1 0 0 0 0 0 0 0 0 0 1 1 1 0 1 0 1 0 1 1 0 0 0 0 0 0 0 2 0 2 2 0 2 2 0 2 1 1 0 2 0 1 0 1 0 1 1 0 0 0 0 1 0 0 2 0 2 0 2 1 0 0 0 0 0 2 0 0 1 1 0 1 0 0 1 1 0 1 1 1 0 1 0 1 0 1 1 1 0 0 0 0 1 0 1 1 1 1 0 2 1 1 2 0 2 0 0 2 0 1 1 0 0 0 1 2 1 1 0 2 2 1 1 0 0 0 0 2 0 2 1 1 1 1 1 2 1 0 1 0 0 0 0 1 0 0 0 1 0 0 1 0 1 1 0 2 1 0 1 2 2 1 1 1 1 1 1 2 2 0 1 0 1 1 1 1 0 0 0 2 0 0 0 1 2 2 0 1 0 0 0 2 0 0 0 0 0 0 2 0 0 2 0 0 1 0 0 1 0 0 2 0 0 0 0 2 0 0 0 0 0 0 2 0 1 2 1 1 1 1 1 0 1 0 2 0 1 0 1 1 0 0 0 0 0 0 0 0 0 1 0 0 0 0 1 0 0 0 0 1 0 0 1 1 0 0 2 2 2 0 2 2 2 0 0 1 0 1 1 0 1 0 1 0 0 0 0 1 2 1 0 0 0 0 1 0 2 1 0 0 1 2 1 2 0 1 1 0 1 0 1 0 0 1 1 1 0 0 0 2 2 0 0 0 0 1 0 1 1 2 0 0 1 0 0 0 0 1 1 1 2 0 1 0 2 0 0 1 2 0 1 0 1 0 1 2 0 0 0 1 2 2 0 1 0 0 0 2 2 1 2 0 0 0 0 2 0 0 0 2 0 0 0 0 0 0 1 2 0 1 0 1 0 0 0 0 1 1 0 0 1 2 1 0 0 0 0 0 0 1 0 0 0 0 0 0 0 1 0 0 1 0 0 0 2 2 0 0 2 0 0 2 0 0 1 1 1 0 0 2 0 0 1 2 0 0 1 0 1 2 1 2 0 1 2 1 1 0 0 0 0 0 0 0 1 2 1 1 0 0 0 2 2 0 0 1 0 2 0 2 2 2 1 2 1 2 0 0 1 1 0 0 1 0 2 2 0 2 0 2 0 1 1 0 0 0 0 0 0 0 0 0 0 0 0 2 0 1 0 0 0 0 0 0 0 0 0 1 1 0 2 0 0 0 2 0 0 1 1 0 1 2 2 0 2 0 0 1 0 1 0 2 1 0 2 0 2 2 2 0 0 0 0 1 0 0 2 1 1 0 0 1 1 0 0 0 1 1 0 0 2 1 0 2 0 2 0 0 1 2 0 0 2 0 0 1 0 1 1 1 0 0 0 0 1 1 0 0 1 1 1 0 0 0 2 0 0 0 0 2 2 1 0 0 0 0 1 1 1 2 2 0 1 0 0 0 0 0 1 0 2 1 1 0 1 1 0 1 1 0 0 1 0 0 0 1 0 0 1 1 1 0 0 1
169 0 0 0 0 0 0 1 0 1 1 1 1 1 0 0 0 0 0 1 1 1 1 1 2 0 0 0 2 1 2 2 0 1 0 0 1 1 1 1 1 1 0 0 0 0 0 0 1 1 1 1 1 1 0 1 1 0 0 1 0 1 0 1 0 1 0 0 1 1 0 1 2 1 1 1 0 1 1 1 1 2 2 1 1 0 0 1 0 1 0 0 0 0 0 1 1 1 1 1 1 0 0 0 2 1 2 1 2 1 0 1 0 1 0 1 1 0 1 1 1 0 2 2 0 0 0 1 0 1 1 0 1 0 1 1 1 0 0 0 0 2 1 0 1 1 0 0 0 1 0 2 0 0 1 1 0 0 0 0 0 1 0 2 1 2 1 0 1 1 0 1 0 2 0 0 1 2 2 2 2 0 0 2 0 0 2 2 1 0 1 2 1 0 2 1 1 0 0 0 0 0 0 0 2 0 0 0 0 0 1 1 0 0 2 1 1 0 0 1 1 1 0 1 0 0 0 0 0 0 0 0 0 0 1 0 0 2 0 1 0 1 2 0 0 2 0 0 1 1 1 1 0 0 0 1 1 1 1 1 1 1 0 1 0 0 1 1 2 1 0 1 1 0 0 1 1 0 1 0 1 1 2 1 1 0 2 2 0 2 2 0 1 0 2 0 2 1 0 1 0 1 2 0 0 1 0 2 0 0 0 1 1 0 1 0 0 1 1 1 1 2 1 1 0 0 0 2 1 2 0 1 1 0 0 0 0 2 0 0 0 0 1 0 0 0 1 0 1 1 1 0 1 0 0 1 1 0 0 2 2 1 2 0 2 0 0 1 1 0 1 1 0 2 0 0 0 1 0 2 2 1 0 1 1 0 0 0 0 0 0 0 0 1 2 1 0 1 0 0 1 1 0 1 1 0 1 0 0 0 0 0 0 0 1 1 1 0 0 0 0 2 1 0 1 1 0 0 0 0 2 1 0 2 0 0 0 0 1 0 1 0 1 1 2 2 0 0 1 0 0 0 0 2 1 0 1 0 0 0 2 0 0 0 0 2 0 2 1 1 1 2 0 2 1 0 0 1 1 0 1 2 0 0 0 1 0 1 1 0 2 0 0 1 0 0 2 1 1 2 0 1 1 1 1 2 2 0 0 0 0 0 0 0 0 1 0 1 0 2 1 0 2 2 1 1 1 0 0 2 0 2 1 0 0 0 0 0 0 1 0 0 2 0 0 1 0 1 2 0 0 0 0 1 2 0 1 0 0 0 0 0 1 2 1 1 1 1 1 1 0 2 1 0 1 0 1 1 0 1 0 0 1 1 0 1 0 1 0 0 0 0 0 1 1 0 1 0 0 0 0 2 2 0 0 1 0 0 0 0 1 0 0 0 2 0 0 0 0 0 0 0 1 1 0 0 1 1 0 0 0 0 1 0 2 1 0 0 0 1 2 2 0 1 2 0 1 0 1 0 0 1 1 1 0 2 0 2 2 0 0 0 0 1 0 1 2 2 0 0 0 1 0 0 1 2 2 0 1 0 0 0 2 1 1 2 1 1 1 0 0 1 0 1 0 2 0 0 1 1 0 0 0 0 0 2 2 1 1 0 0 0 0 2 0 0 1 1 0 0 0 0 0 0 1 1 0 0 1 0 1 1 1 0 2 2 1 0 1 2 1 0 1 1 2 0 0 0 0 0 0 0 0 0 0 1 1 0 0 0 0 0 1 0 0 0 1 0 0 2 0 0 2 0 0 0 1 0 1 1 1 2 0 0 0 0 0 2 1 2 0 1 2 1 2 0 0 1 0 0 0 1 0 2 1 2 2 1 0 1 0 0 2 0 2 2 0 2 2 2 2 1 1 2 0 0 1 1 1 0 1 1 0 0 0 1 0 0 2 0 0 0 1 0 1 1 0 1 1 0 0 0 0 2 0 0 0 0 0 0 1 1 1 0 1 1 1 0 2 0 2 0 0 2 0 0 0 0 0 0 1 1 2 0 0 0 0 2 0 2 2 0 2 0 1 1 2 0 1 0 1 2 2 2 2 0 1 0 0 1 0 0 0 1 1 0 1 0 2 0 0 2 0 1 0 0 2 1 0 0 0 0 1 1 0 2 2 0 0 0 0 0 2 1 1 0 0 2 1 0 0 0 1 0 1 0 2 2 0 2 0 2 1 0 1 1 1 0 1 0 0 0 1 1 0 0 1 0 1 1 1 0 1 1 0 0 0 0 0 1 0 0 0 2 0 1 1 0 0 1 0 1
170 0 0 1 1 0 1 0 0 1 1 0 0 0 0 0 0 0 1 0 2 0 1 0 2 0 1 0 2 2 2 2 1 1 0 1 2 0 0 1 1 0 0 1 0 1 0 0 1 0 0 0 0 1 0 0 0 0 0 1 0 1 1 1 1 0 1 1 0 0 0 2 2 2 2 2 0 1 1 1 1 2 2 1 1 0 0 1 1 2 1 1 2 0 1 1 0 1 0 0 1 0 0 1 2 0 2 2 2 0 0 2 1 2 1 1 2 0 1 1 1 0 1 1 1 1 0 1 1 0 0 0 1 0 1 1 0 0 0 0 1 1 1 0 2 2 1 0 0 0 0 1 0 0 0 0 1 2 0 1 0 0 0 2 0 1 0 1 0 2 2 1 0 2 0 0 0 2 0 2 0 2 0 2 1 1 1 0 0 0 1 1 0 2 2 2 1 1 0 0 0 0 1 0 2 0 1 1 1 0 1 1 1 0 1 1 0 0 2 1 0 0 1 0 0 0 0 0 0 0 0 0 0 0 1 0 0 2 0 2 0 0 2 0 0 1 0 0 1 0 0 0 0 0 0 0 1 1 0 0 0 0 0 1 0 0 1 0 0 0 0 2 0 2 0 1 1 2 1 1 0 2 2 1 1 1 1 2 1 2 1 1 0 1 0 1 0 1 0 1 0 1 2 1 0 0 1 2 0 0 0 0 1 0 0 0 0 0 0 0 1 1 1 2 1 0 0 1 1 1 0 0 1 0 0 0 0 1 1 0 1 1 1 0 0 0 2 0 1 0 0 1 0 0 0 0 1 0 0 2 2 2 0 0 0 0 0 0 0 2 0 0 1 2 1 0 0 1 1 2 2 0 0 0 0 0 0 0 0 0 0 0 1 0 2 1 0 1 2 2 2 2 0 2 2 0 0 1 0 0 1 0 0 0 1 1 1 1 0 1 1 1 0 0 1 2 1 1 1 0 0 1 0 2 0 1 0 0 0 0 1 1 2 0 2 2 0 0 0 0 0 1 1 2 2 1 1 1 1 0 2 0 0 1 0 1 1 0 2 0 0 1 0 2 1 1 1 1 1 0 1 0 1 0 0 0 0 0 1 0 2 0 0 0 0 0 2 1 1 2 0 1 1 1 1 1 1 0 0 2 0 0 1 2 0 0 0 2 0 2 0 0 1 1 0 0 0 0 0 2 0 1 2 0 2 0 1 0 2 0 1 1 2 0 0 1 1 2 0 0 0 0 0 1 1 1 1 1 0 0 1 0 1 2 1 1 1 0 0 0 0 0 0 0 0 0 1 1 0 1 0 0 0 0 0 0 0 2 0 0 0 0 0 0 0 0 0 0 0 0 0 1 0 0 2 2 1 0 1 1 1 0 0 0 1 0 0 0 0 1 1 0 0 0 0 0 2 2 0 0 0 1 0 0 1 0 0 1 0 2 0 1 0 1 1 0 1 0 0 0 1 0 0 2 1 2 0 2 2 0 0 0 1 1 0 1 1 2 2 1 0 2 0 0 1 2 2 0 1 0 0 1 2 0 0 2 0 1 0 0 0 0 1 2 0 1 0 0 0 0 0 0 0 1 0 2 1 2 2 0 1 0 0 0 0 0 1 1 1 1 0 0 1 0 0 1 0 1 0 1 0 0 0 0 0 0 0 0 0 1 1 0 0 0 0 1 0 0 0 0 0 0 0 0 0 1 0 0 0 0 0 0 2 1 0 1 2 1 2 1 1 0 2 0 1 0 2 1 1 1 2 2 1 1 1 1 1 2 1 2 0 1 2 0 1 0 0 1 0 0 0 2 1 2 1 1 1 1 1 2 1 0 0 0 2 0 1 2 2 2 2 2 0 1 0 0 0 2 1 0 1 1 0 1 0 2 0 0 1 0 1 1 0 0 0 0 0 1 0 0 1 0 0 1 1 0 1 0 0 0 2 2 0 0 0 0 0 1 2 0 1 0 1 0 0 0 0 2 2 2 2 0 1 0 0 0 1 2 0 2 2 0 2 0 2 2 2 0 0 0 0 1 2 2 1 1 0 0 0 1 1 1 0 0 1 1 0 1 2 1 0 2 0 0 0 0 2 1 0 0 0 0 0 0 2 1 1 0 1 2 0 0 2 2 2 0 0 2 1 0 0 0 1 0 1 1 1 2 0 2 0 2 1 0 0 1 1 0 0 0 0 0 0 0 0 2 0 0 2 0 0 0 1 1 0 0 0 0 0 2 1 1 0 2 1 0 0 0 1 0 0 0
171 0 0 0 0 1 1 1 0 0 0 1 0 1 0 0 0 0 0 0 2 0 1 1 1 1 1 0 2 2 2 1 0 0 0 1 2 1 1 0 0 0 0 0 0 0 1 0 2 0 0 0 1 1 0 1 0 0 1 0 2 2 1 0 0 0 0 1 0 0 0 1 0 2 0 2 2 2 2 0 1 2 2 1 1 0 0 0 0 2 0 0 0 0 0 2 1 1 1 1 0 1 0 0 2 0 2 2 2 0 0 2 1 1 1 1 1 0 1 1 1 0 2 2 1 1 0 1 1 0 0 0 1 0 0 0 1 0 0 0 0 2 0 0 0 1 0 1 1 1 1 1 1 1 1 0 0 1 0 1 2 1 0 1 1 2 1 1 0 1 0 1 2 0 2 0 0 0 0 0 0 0 0 1 0 0 1 1 1 0 2 2 0 1 1 1 1 0 0 2 2 0 0 2 1 0 0 0 2 0 1 1 0 0 1 1 0 0 2 1 0 0 1 0 0 1 1 0 0 0 0 1 0 0 2 0 0 2 0 0 0 2 2 0 0 1 0 0 0 0 0 1 1 0 0 0 1 1 0 0 0 0 0 0 0 0 1 1 1 0 0 1 0 1 0 0 1 1 1 0 0 1 2 2 2 0 2 2 1 2 1 1 2 0 2 0 2 0 0 1 0 2 1 0 0 1 1 2 0 0 1 1 2 1 1 1 0 0 0 0 0 2 1 0 1 0 1 2 1 1 0 0 0 0 0 0 0 1 1 0 0 0 2 0 0 0 1 0 1 1 1 0 0 1 0 0 1 2 0 0 0 1 1 0 1 0 0 0 0 2 0 0 1 1 2 1 0 0 0 2 2 1 0 2 1 0 0 0 0 1 0 0 1 0 1 1 1 0 0 0 0 0 0 1 0 0 1 2 0 0 1 0 0 0 1 1 1 0 0 0 0 0 0 1 0 2 0 0 0 0 1 0 0 2 0 2 0 0 0 0 2 0 2 0 0 1 0 0 1 0 0 0 2 2 2 2 0 2 1 2 1 0 0 0 0 2 0 0 2 0 0 0 2 0 1 0 1 0 0 0 1 2 0 0 0 0 0 0 2 0 2 0 0 2 1 0 2 0 0 2 0 1 1 2 0 2 2 0 0 0 0 1 0 1 0 0 0 2 0 2 1 0 1 1 0 1 0 0 0 2 1 0 1 1 1 0 1 1 1 1 1 1 2 2 2 0 0 2 0 0 0 0 0 2 0 0 1 0 0 1 1 0 0 1 1 0 1 0 0 0 0 1 2 0 1 0 2 2 0 2 0 0 2 0 2 0 1 2 1 1 1 0 2 0 0 0 1 0 0 0 1 1 1 0 0 2 0 0 1 1 1 0 0 0 1 0 0 0 0 0 2 0 0 0 0 1 1 0 0 0 0 0 1 0 2 0 0 0 0 2 1 1 0 0 2 0 1 0 1 0 0 1 1 1 1 2 0 2 2 0 0 0 1 0 1 2 0 1 1 1 1 1 0 0 0 1 1 1 1 1 0 0 2 0 0 1 2 0 0 0 0 1 0 2 1 1 0 0 1 2 1 0 0 1 1 2 0 2 2 0 1 0 0 1 0 0 0 1 2 2 0 0 1 1 0 2 1 1 0 0 0 0 1 0 1 0 0 0 0 1 0 0 1 1 1 0 0 1 0 0 0 0 0 1 0 2 0 0 0 0 0 1 1 1 0 1 2 1 1 2 0 0 1 0 0 1 1 1 0 0 1 1 2 1 1 0 1 2 1 2 0 1 1 0 1 1 0 1 1 0 0 0 2 2 0 1 0 0 1 1 1 0 2 0 2 2 0 1 2 2 2 2 0 2 0 0 1 2 0 0 1 0 0 1 2 1 0 2 0 0 0 1 1 0 0 0 1 0 0 0 0 0 0 2 0 1 0 1 1 1 0 1 0 0 0 1 1 0 0 0 0 0 1 1 0 0 0 0 1 1 2 0 1 1 0 0 0 2 0 2 2 0 2 0 0 0 2 0 1 0 1 1 2 1 2 1 1 0 1 1 0 0 0 1 1 1 1 1 2 1 0 2 0 2 0 1 1 1 0 0 0 1 1 2 0 1 0 2 0 0 0 0 2 0 0 1 0 0 0 0 1 1 1 0 1 0 1 2 0 2 0 1 0 0 0 0 0 0 1 0 0 0 0 0 0 0 0 1 2 0 2 2 0 2 0 0 0 0 1 2 0 0 1 2 1 0 0 0 2 0 0 0
172 0 0 0 0 1 2 2 0 0 0 0 1 1 0 0 0 0 0 0 2 0 0 0 2 0 0 0 0 1 2 1 0 1 1 1 2 1 1 0 0 0 0 0 0 0 0 1 0 0 0 1 1 1 1 0 0 1 1 1 1 2 0 1 0 0 0 0 0 0 0 2 2 2 2 2 0 1 1 0 1 2 1 1 2 0 0 1 1 2 0 1 2 1 0 2 2 0 0 0 2 0 1 0 2 1 2 1 1 0 0 1 0 1 0 0 1 0 1 1 1 0 2 2 2 0 0 1 1 0 0 0 0 0 2 1 0 0 0 0 0 2 1 0 2 2 1 0 0 0 0 0 0 0 0 0 0 1 0 0 0 2 1 0 2 2 0 1 1 2 1 1 0 2 0 0 0 0 0 1 0 0 0 1 0 0 1 1 0 0 1 1 0 1 1 1 1 0 0 1 1 1 0 0 1 0 0 0 1 0 2 1 2 0 0 1 1 1 1 1 1 1 1 0 0 2 2 0 0 0 0 0 0 0 1 0 0 1 0 1 0 0 2 0 0 1 0 0 0 0 0 0 0 1 1 0 2 0 0 0 0 0 1 0 0 0 2 0 2 0 0 2 1 1 2 2 0 0 2 0 0 1 1 1 2 1 1 2 0 2 1 0 1 0 1 0 2 1 0 0 0 0 2 1 0 0 0 1 0 0 0 1 2 0 1 1 0 0 0 0 1 1 1 0 1 0 1 0 0 0 0 1 1 0 0 0 0 1 1 0 0 0 1 1 0 0 1 0 1 0 0 0 0 2 0 0 1 0 0 1 2 2 2 0 2 0 0 1 2 0 2 2 0 2 0 0 0 2 0 2 1 0 0 0 2 2 0 0 0 0 1 1 0 0 1 1 1 0 1 1 1 1 0 2 1 0 0 2 0 0 1 0 0 0 1 1 1 1 0 1 0 1 0 2 0 1 0 0 0 1 0 1 0 2 0 2 0 1 0 0 2 0 1 1 1 1 0 0 1 0 0 1 1 2 1 1 0 2 2 2 1 0 1 2 0 0 0 0 2 0 1 1 1 1 1 1 0 0 0 0 1 1 2 2 0 0 0 0 1 0 2 0 0 2 1 1 1 0 0 2 0 2 1 1 1 1 2 0 0 1 0 1 0 1 0 1 0 2 0 2 1 0 2 2 0 2 2 1 1 1 1 0 0 0 0 0 2 1 1 1 2 0 1 1 0 0 0 2 0 0 0 0 0 2 0 0 0 2 0 1 1 0 0 1 1 0 1 1 1 0 1 2 0 0 0 0 0 1 0 0 0 0 2 1 2 0 0 2 1 1 0 0 1 0 0 0 1 1 0 0 1 1 0 0 1 2 1 1 2 2 1 0 0 0 1 0 0 0 0 0 0 0 0 0 0 0 2 0 0 0 0 0 0 0 1 1 0 0 0 2 1 1 0 1 1 0 1 0 0 0 0 1 0 1 0 2 0 1 1 1 1 1 0 1 0 1 1 2 0 0 0 1 0 1 1 1 2 1 1 0 0 0 2 0 0 2 0 0 1 0 0 0 0 1 0 0 0 0 0 1 0 1 0 0 2 1 1 1 1 0 0 0 0 1 0 1 0 1 0 0 0 1 0 0 2 2 0 0 0 0 0 0 0 1 2 1 2 0 0 2 0 2 0 0 0 0 0 0 0 0 0 0 0 0 0 1 0 1 0 0 0 0 2 2 0 1 2 2 2 2 1 0 2 0 0 0 1 0 2 2 2 2 1 1 1 1 1 1 1 2 1 1 2 0 0 0 1 2 0 0 0 1 1 2 1 1 1 0 0 2 2 1 2 0 2 1 1 2 2 1 1 2 2 2 0 0 0 2 1 0 0 0 1 1 0 2 0 0 0 0 0 0 0 0 0 0 0 0 0 0 0 0 0 2 1 0 0 0 1 1 2 2 0 0 0 0 1 1 1 0 0 1 1 1 0 1 0 2 2 2 2 0 0 1 0 0 0 1 0 2 2 0 0 2 2 1 2 0 0 1 0 2 1 1 2 1 1 0 1 2 0 1 0 0 0 2 0 0 2 0 0 2 0 1 1 0 1 1 0 0 0 2 0 2 0 0 0 1 0 1 0 0 2 1 1 0 1 0 0 0 1 0 0 0 1 0 2 1 1 1 0 0 0 0 0 0 0 0 2 1 0 0 0 0 0 0 2 1 2 0 0 0 0 0 0 0 0 0 0 2 1 0 0 2 0 1 0 0 0 1 1 1
173 0 0 0 0 0 2 1 0 0 0 0 0 1 0 0 0 0 0 0 2 0 1 1 2 0 0 0 1 1 1 2 1 1 0 0 2 1 1 0 0 1 1 1 0 1 1 0 1 1 1 1 2 2 0 0 0 0 0 2 0 0 0 0 0 0 0 0 0 0 0 0 0 2 0 2 2 0 0 0 0 1 2 0 0 0 1 1 1 2 1 1 1 1 0 2 0 2 0 0 1 0 1 0 2 0 2 0 0 0 1 2 2 2 2 2 2 0 0 1 1 0 1 1 0 0 0 1 1 0 1 1 0 0 0 0 0 0 0 0 0 2 1 0 0 1 1 0 0 0 0 0 0 0 0 0 0 0 1 1 0 2 0 1 0 2 0 1 0 2 2 1 1 1 0 0 0 0 0 0 0 0 0 2 0 0 2 1 0 0 2 2 1 0 1 2 2 0 0 0 0 0 0 0 2 0 1 0 1 0 1 1 1 0 2 0 0 1 1 1 0 0 1 0 1 1 1 0 0 0 0 0 1 2 1 0 1 1 0 1 0 0 2 0 0 1 0 0 0 0 0 0 0 0 0 0 2 1 1 0 1 0 0 1 0 0 0 1 1 0 0 1 0 1 1 2 0 1 2 1 1 0 2 1 1 0 2 2 0 2 0 0 1 0 2 0 1 0 0 1 0 1 2 0 0 0 0 2 0 1 0 1 1 1 1 1 0 0 0 0 1 2 1 2 2 0 0 1 0 0 0 0 0 0 0 0 0 2 0 0 0 2 1 0 1 1 2 0 1 0 0 1 0 2 0 0 2 0 0 2 2 2 2 0 2 0 0 1 1 1 1 1 1 2 1 0 0 1 1 2 2 1 2 1 2 2 0 0 0 0 0 0 1 0 1 1 1 1 0 0 0 0 0 0 0 0 1 1 0 0 1 0 0 0 0 0 2 0 1 0 0 1 0 0 0 2 1 0 0 0 1 0 0 2 0 0 0 0 0 0 1 1 2 0 0 0 0 0 0 0 0 0 1 1 2 1 1 1 1 0 2 0 0 0 0 1 0 0 2 0 0 0 1 1 0 0 0 0 0 2 2 1 1 1 0 2 1 1 0 0 1 1 0 2 0 0 0 1 1 1 1 0 0 2 0 1 2 0 0 2 0 0 0 0 0 1 0 2 0 1 0 0 2 2 1 2 2 1 1 1 1 1 1 0 1 1 2 0 0 1 1 0 1 1 0 0 0 0 2 1 0 1 1 0 2 2 0 1 0 1 1 0 1 1 1 0 0 0 0 0 0 1 0 0 0 0 1 2 0 1 1 0 1 0 1 0 0 1 0 0 0 0 0 0 0 0 0 0 0 0 0 2 1 0 1 2 1 0 1 0 0 0 0 1 2 0 0 0 0 0 0 0 0 0 0 1 2 1 0 0 1 0 0 0 1 0 0 0 0 1 2 0 0 1 0 0 0 0 0 0 1 2 0 0 0 2 0 2 2 0 0 0 2 0 0 2 2 2 0 1 0 1 0 0 0 2 2 0 0 0 1 1 2 1 0 1 2 0 1 0 0 0 0 1 1 0 0 0 1 1 0 0 1 0 0 2 2 2 2 0 0 0 0 1 0 0 1 2 1 1 0 0 0 0 1 1 0 0 1 0 0 0 0 1 2 1 1 0 1 2 0 0 0 0 1 0 0 0 0 0 0 0 0 2 0 0 0 0 0 0 0 0 2 2 0 0 2 1 1 2 0 0 2 0 0 1 0 1 0 0 0 1 0 0 0 2 0 1 2 2 1 0 2 2 2 0 0 1 1 0 0 1 0 2 1 0 0 0 1 2 2 1 1 1 1 2 0 2 2 1 0 2 2 2 0 0 1 1 2 0 0 0 0 1 2 1 0 0 0 0 0 0 1 0 0 0 0 0 0 0 0 0 0 2 0 0 0 0 0 0 1 1 0 0 0 0 1 0 1 0 1 0 1 1 0 0 0 0 0 0 0 1 2 0 0 2 0 1 1 0 0 0 1 0 1 1 2 0 1 1 0 2 1 1 1 1 1 1 1 1 0 1 0 1 1 0 0 1 2 2 0 2 0 1 0 1 1 0 0 0 0 0 0 0 1 0 1 1 0 0 0 0 2 1 0 2 0 1 1 0 1 0 0 0 2 0 2 1 0 0 1 0 0 0 1 1 1 1 1 0 0 0 0 0 0 0 2 0 2 0 0 0 1 1 0 0 0 0 0 1 0 0 0 1 0 0 0 1 2 0 0 0
174 0 0 0 0 0 0 1 0 0 0 1 0 0 0 0 0 1 2 1 0 1 0 0 2 0 1 0 2 2 2 1 1 1 1 1 2 2 0 1 1 0 0 0 0 1 1 0 2 0 0 1 0 0 0 0 0 1 0 0 0 2 0 0 1 1 1 0 0 0 0 1 2 2 1 2 1 1 1 0 1 1 2 0 0 0 0 0 0 2 0 0 2 1 1 2 0 0 0 1 1 1 0 0 2 0 2 2 2 0 0 2 0 1 0 0 0 0 0 2 2 0 2 2 0 1 0 0 0 0 0 0 0 0 1 1 0 0 0 0 1 1 0 0 1 1 1 0 0 1 0 1 1 1 0 0 1 0 0 0 0 2 1 0 2 2 0 0 0 0 0 2 1 1 0 0 1 1 0 1 1 1 0 2 1 1 1 0 0 0 0 1 1 1 2 2 0 0 0 1 1 0 1 0 1 0 1 2 0 0 0 1 1 0 2 1 1 1 2 1 0 0 0 0 0 0 0 1 1 1 0 0 1 1 1 0 1 2 0 2 0 0 2 1 0 2 0 0 0 0 0 0 0 1 1 0 2 0 1 0 1 0 0 1 0 0 0 0 2 1 1 1 1 0 1 1 0 0 1 0 1 1 0 1 1 1 0 2 0 2 1 1 1 0 2 0 1 1 0 1 0 0 2 1 0 0 1 1 1 0 0 0 2 0 1 0 0 1 1 1 1 2 2 1 1 0 0 0 1 1 0 0 0 0 0 0 0 2 0 1 1 1 2 0 0 0 1 0 2 2 2 0 1 0 1 0 0 0 0 1 1 1 1 0 1 0 0 1 2 0 2 2 1 2 2 0 0 2 0 1 1 0 1 1 1 0 0 0 0 0 1 1 1 0 2 0 0 0 0 0 0 0 0 1 1 0 1 2 0 0 0 0 1 1 0 0 2 0 0 0 0 2 0 0 1 2 1 0 0 0 1 0 1 1 1 1 0 1 1 0 1 1 1 1 0 2 0 0 1 0 0 1 0 1 1 0 1 2 2 2 0 0 0 0 0 2 0 2 2 0 1 1 2 1 1 0 1 1 1 1 0 2 2 1 1 2 1 1 0 1 1 1 0 1 0 1 0 1 2 1 1 1 1 1 1 1 1 0 1 0 0 0 0 1 0 0 0 1 0 2 1 0 2 2 1 1 1 0 0 2 1 0 1 1 1 0 2 0 1 0 2 2 0 0 0 0 0 0 2 0 1 1 0 2 0 0 1 1 0 1 0 0 1 2 1 0 2 2 2 1 1 1 0 0 0 0 1 2 0 0 2 0 1 0 1 0 0 2 0 0 0 0 1 0 0 0 0 0 0 0 0 2 2 0 0 1 0 0 2 2 0 0 0 1 0 1 1 0 0 0 0 0 0 0 0 0 2 1 0 0 0 0 1 1 2 1 0 0 0 2 0 0 0 0 2 0 1 0 0 1 0 1 2 0 0 0 0 2 2 1 0 0 1 1 1 0 0 2 1 1 0 1 0 1 1 2 2 1 2 0 0 1 2 1 0 0 2 1 0 0 0 1 1 2 1 1 0 0 0 0 0 0 0 0 2 0 0 1 2 0 0 0 0 1 0 1 0 1 2 2 0 0 0 0 2 2 0 0 0 0 0 0 0 1 2 1 1 0 0 0 0 0 1 1 2 0 1 0 0 0 0 0 1 0 0 2 0 0 2 0 0 0 0 0 0 0 1 1 2 1 0 0 1 0 0 1 1 1 1 1 1 1 1 1 1 1 1 2 2 2 0 0 2 1 1 1 0 1 0 0 0 1 1 2 1 0 1 0 0 2 2 0 1 1 1 1 0 1 2 1 0 2 1 2 0 0 0 0 2 0 1 1 0 0 0 2 0 0 2 0 0 0 0 0 0 0 0 1 0 0 0 0 0 2 0 2 0 0 0 0 1 1 0 0 0 1 0 0 2 0 0 0 0 2 0 1 0 1 1 1 2 0 1 0 0 0 0 1 0 1 1 0 1 1 1 1 1 0 0 0 0 1 1 0 1 2 0 1 0 1 1 1 1 0 1 1 0 2 2 1 0 2 1 1 2 0 1 0 1 1 1 0 0 1 1 0 0 1 0 1 0 0 1 2 1 0 0 1 0 0 1 0 1 1 0 0 1 1 0 1 0 1 0 0 0 1 1 0 0 0 0 0 0 0 0 0 1 0 2 0 0 0 0 0 0 0 0 0 1 2 1 1 1 2 0 0 0 1 2 1 0 1
175 0 0 0 0 0 1 1 0 1 1 1 1 2 0 0 0 0 1 1 1 1 0 0 2 0 0 0 2 1 1 1 1 1 0 1 2 1 0 2 1 1 0 0 0 0 1 1 1 0 0 0 1 1 1 0 0 0 2 1 0 2 0 0 1 1 1 1 0 0 0 1 2 2 2 2 0 2 2 0 2 2 2 2 2 0 1 0 0 2 0 0 0 0 1 2 1 2 2 2 2 0 0 0 2 0 2 1 0 0 0 1 1 1 1 1 1 1 1 0 0 0 2 2 1 0 0 1 1 0 0 0 0 0 0 0 1 0 0 0 1 1 0 0 1 2 0 0 1 2 0 2 0 0 0 0 0 1 0 1 1 0 0 1 0 2 0 1 0 1 1 1 1 1 0 0 1 0 0 0 0 0 0 2 0 0 2 2 1 1 1 2 0 1 1 2 1 1 0 0 0 0 0 1 1 0 2 0 2 0 0 1 0 0 2 1 1 0 1 0 0 0 1 0 1 0 0 0 0 1 0 0 2 1 1 2 0 1 1 1 0 0 2 1 0 2 0 0 1 0 0 0 1 0 0 0 1 2 0 1 0 1 1 1 0 0 0 1 1 0 0 2 0 0 0 0 1 2 1 1 0 2 2 1 1 0 2 1 0 1 0 0 2 0 2 0 2 2 0 2 0 0 2 1 1 0 1 2 1 0 1 0 2 0 0 0 0 1 0 0 1 1 1 2 0 0 0 1 0 1 0 0 0 0 0 0 0 1 1 0 0 0 1 0 0 0 1 1 2 1 1 0 1 1 1 0 1 1 0 0 0 0 2 0 2 1 0 2 2 0 2 2 1 2 0 1 0 1 0 1 1 1 0 1 1 1 0 0 0 0 0 0 1 1 2 0 1 0 1 1 0 1 0 0 0 0 1 0 0 0 1 0 2 2 0 2 0 0 0 0 0 2 1 0 0 2 1 0 0 1 0 1 0 1 1 1 0 0 0 0 1 1 0 2 2 2 1 1 1 0 0 0 1 2 1 1 0 2 2 2 1 0 0 0 0 0 0 0 2 0 0 0 2 0 2 0 2 0 0 0 0 2 0 0 0 0 0 0 1 0 1 1 0 1 0 0 2 2 2 2 0 0 2 0 2 0 1 1 0 0 0 0 0 1 0 0 0 2 0 1 1 1 2 2 1 1 1 0 0 2 0 0 0 0 0 1 1 0 2 1 0 0 2 1 1 1 1 1 1 0 0 0 0 1 2 1 0 0 0 1 0 0 0 2 0 0 2 1 1 1 0 1 0 0 0 0 0 2 0 2 0 0 0 0 0 0 0 0 0 0 0 0 1 0 0 0 0 0 0 0 0 2 0 1 1 2 0 0 1 0 1 0 0 0 2 0 0 0 0 0 0 0 0 1 0 0 2 1 0 0 0 0 0 0 1 0 0 0 1 1 1 1 0 2 2 0 2 0 0 0 0 2 1 0 0 2 0 2 1 1 1 0 2 0 0 2 1 2 0 0 1 0 0 1 1 2 2 1 1 0 0 2 1 1 0 0 2 0 1 1 0 1 1 1 0 0 0 0 1 0 0 1 0 0 0 2 1 0 2 0 0 0 0 1 0 0 0 0 0 0 0 0 0 0 2 0 0 0 2 0 0 0 0 0 1 1 1 0 0 0 0 0 0 0 0 1 0 0 0 0 0 0 0 0 0 0 0 0 0 0 0 0 1 1 0 0 2 2 2 2 2 0 2 0 0 1 0 1 0 0 0 1 1 1 0 1 0 2 0 2 0 2 2 2 2 0 0 1 0 0 0 1 1 2 1 1 1 0 0 2 2 0 0 2 0 2 0 2 2 1 1 2 1 2 1 0 0 0 1 0 1 0 1 0 0 1 1 2 0 0 0 0 2 0 1 1 0 0 0 0 0 0 0 2 0 1 1 0 0 0 0 0 0 0 1 0 1 0 1 0 0 0 1 0 0 1 1 1 0 0 1 0 2 0 0 0 0 1 0 2 2 0 0 1 2 0 1 0 0 0 0 2 0 0 2 0 0 1 0 0 0 0 1 0 2 0 0 1 2 1 0 2 0 2 2 1 0 1 0 0 0 0 1 2 0 1 1 2 0 0 0 0 1 2 0 0 0 2 0 0 1 0 0 0 2 0 2 2 1 0 1 0 0 0 1 1 1 0 1 0 0 0 0 0 0 0 1 1 2 1 2 1 1 1 0 0 0 0 0 1 0 0 1 1 0 0 0 0 0 0 2 0
176 0 0 0 0 0 1 1 0 1 1 1 0 0 0 0 0 0 1 1 1 0 1 0 2 0 0 1 2 2 2 1 0 1 0 0 2 2 0 1 1 0 0 0 0 0 0 0 1 0 0 0 1 1 1 1 0 0 2 1 0 1 0 2 0 0 0 1 0 0 0 1 1 2 1 2 1 2 2 0 2 2 2 1 1 0 0 0 0 2 0 0 1 0 0 2 0 0 0 1 1 1 0 0 2 1 2 2 2 0 0 2 1 1 1 1 1 0 1 1 1 0 1 1 1 1 0 1 1 0 0 0 0 0 0 0 0 0 0 0 2 0 0 0 0 1 0 0 0 1 0 1 0 0 0 0 0 0 1 0 1 1 0 1 1 2 0 2 0 1 0 0 0 2 0 1 0 2 1 2 2 0 0 0 0 0 0 1 0 0 2 2 0 1 1 1 0 0 0 0 0 0 0 0 1 0 2 1 1 1 1 2 1 1 2 0 0 0 2 1 0 0 0 1 0 0 0 0 0 0 0 0 0 0 2 0 0 2 0 2 0 0 2 0 1 2 1 0 0 0 0 1 0 1 1 1 0 0 0 0 0 0 1 1 0 0 1 1 2 0 0 1 2 0 0 1 1 0 1 0 0 1 2 2 2 0 2 2 0 2 1 0 2 0 2 0 2 0 0 2 0 1 1 0 0 0 0 1 0 0 0 1 2 0 1 0 0 1 1 1 0 2 2 0 1 0 0 1 0 0 0 2 0 0 0 0 0 1 1 0 0 0 2 1 0 0 1 0 1 1 1 1 1 0 1 0 0 1 0 1 1 1 0 0 0 0 0 1 2 0 2 1 1 1 0 1 0 1 1 2 2 1 0 2 2 1 0 0 0 0 0 0 0 0 2 0 1 2 0 0 0 0 0 0 0 0 0 0 1 0 1 0 0 0 1 1 1 0 1 0 0 1 0 0 0 2 0 0 0 0 0 1 2 0 2 0 0 1 1 0 1 1 1 1 0 2 0 0 0 0 0 0 2 2 2 2 0 1 1 2 1 0 0 0 0 1 0 0 2 0 0 0 2 0 1 0 2 0 0 0 0 2 1 1 0 0 0 0 1 0 2 0 0 1 0 0 2 2 2 2 0 0 1 1 1 1 2 0 1 0 1 1 0 0 1 0 0 2 0 1 1 1 1 1 0 0 0 0 0 2 1 1 2 1 2 0 2 1 1 0 1 0 2 0 1 0 0 2 0 0 0 0 0 2 0 2 0 0 0 0 0 0 0 2 0 0 2 0 0 0 0 1 1 0 1 0 1 2 1 0 0 0 1 0 0 0 0 0 0 0 0 0 0 0 0 0 0 0 1 0 2 1 0 0 2 2 0 0 1 1 0 0 0 0 0 0 0 0 1 2 0 2 1 1 0 1 1 2 0 0 0 1 0 0 1 2 0 0 1 1 2 1 0 1 1 0 1 0 0 0 0 2 2 1 0 1 0 1 1 0 0 0 1 1 0 1 0 2 0 0 0 1 1 0 0 1 1 0 1 0 1 1 1 0 0 1 1 0 0 0 1 0 2 2 1 1 0 0 0 0 0 0 0 0 1 1 0 2 1 0 2 0 0 2 0 2 1 1 1 1 0 1 0 1 1 1 1 0 1 0 0 0 0 0 1 0 0 0 0 2 0 1 0 0 0 1 0 0 0 1 1 1 1 1 0 1 1 0 1 0 0 0 1 0 0 0 1 1 0 2 0 0 1 1 1 2 1 1 1 2 2 2 1 1 1 0 1 2 0 2 0 2 2 1 2 0 0 1 0 0 0 1 1 2 0 1 1 0 0 2 2 0 1 1 1 2 0 1 2 0 0 0 0 2 1 0 1 0 1 1 1 1 1 2 0 2 0 0 0 0 0 0 2 0 0 0 2 1 1 1 0 0 0 2 0 0 0 2 0 0 2 2 2 0 2 1 2 0 2 0 0 0 1 1 0 0 0 0 1 1 1 1 2 0 0 0 0 1 0 2 2 0 0 0 2 2 2 0 0 0 0 2 2 2 1 1 1 0 0 1 1 1 0 0 0 2 0 0 2 0 0 2 0 0 1 0 1 0 0 0 0 0 0 1 0 0 0 0 1 1 0 0 1 1 0 0 1 1 0 0 1 0 2 0 0 0 0 2 1 1 0 0 0 0 1 1 1 0 2 0 0 0 0 0 0 1 1 0 1 1 0 0 0 0 0 1 1 0 0 2 0 0 0 1 1 0 0 0 1 0 1 2
177 0 0 1 1 0 1 1 0 2 2 0 0 1 0 0 0 0 2 1 0 1 1 1 1 0 0 0 1 2 2 0 0 1 1 0 2 2 0 1 1 0 0 1 0 1 0 0 1 1 1 0 0 1 0 1 0 0 1 1 1 1 0 1 0 0 0 0 0 1 2 1 2 2 2 2 0 1 1 0 0 1 1 1 2 0 0 0 0 2 0 0 1 1 0 1 0 1 1 1 1 0 0 1 2 0 2 0 2 2 0 2 0 1 1 1 1 1 0 1 1 0 1 1 0 1 0 1 1 0 1 1 0 0 0 0 0 0 0 0 0 2 0 0 2 2 1 0 2 2 0 0 0 0 0 0 0 0 1 1 0 1 0 0 0 2 0 1 0 2 2 0 1 1 0 0 0 0 0 0 0 0 0 2 1 1 1 2 1 1 0 2 0 2 2 2 0 0 0 0 0 0 0 0 1 0 1 2 1 1 0 0 1 0 1 2 2 1 1 0 0 0 0 0 1 1 1 0 0 0 0 0 0 0 2 0 0 1 0 1 0 0 2 0 0 2 0 0 0 0 0 1 0 0 0 0 0 0 0 0 0 0 0 0 1 1 0 0 2 0 0 1 0 1 0 0 1 0 1 0 1 1 2 1 1 0 1 1 1 2 1 2 0 0 1 0 2 2 0 1 0 0 0 0 0 0 0 1 0 1 1 2 2 1 2 1 0 0 0 0 1 2 2 1 2 0 0 1 1 1 0 0 0 0 0 1 1 1 1 1 1 2 0 0 0 0 2 0 1 2 1 0 1 1 1 0 2 0 0 2 2 2 1 0 1 0 0 0 2 0 2 2 0 2 1 1 0 2 0 1 0 2 0 0 2 1 0 0 0 2 1 1 0 0 2 0 1 0 0 0 0 0 0 0 0 2 0 1 1 0 1 0 1 1 1 2 0 0 1 0 0 1 2 0 1 2 2 0 0 0 1 0 1 0 2 0 1 0 1 0 0 1 2 0 0 1 1 0 0 0 0 1 0 1 1 0 1 2 1 2 1 0 1 1 0 1 0 2 1 2 0 2 2 1 1 0 1 0 0 0 1 1 2 1 1 1 0 0 1 0 1 0 0 0 0 0 1 2 2 2 0 0 1 1 1 1 2 0 0 1 0 0 0 1 0 0 0 1 0 2 1 0 2 2 1 1 1 0 0 2 1 1 2 1 2 1 2 1 1 1 0 0 0 0 0 0 0 1 1 0 0 0 0 1 1 2 0 0 0 0 1 0 1 2 0 0 2 2 2 1 1 0 0 0 0 0 0 2 0 0 1 0 0 0 0 0 0 0 0 0 0 0 2 0 0 0 1 0 0 1 0 1 1 0 1 2 1 0 1 1 1 0 0 1 1 0 0 0 0 0 0 0 0 0 0 0 2 2 0 0 0 0 0 0 2 1 0 0 0 0 2 1 0 1 2 0 2 0 0 1 0 1 1 1 0 2 0 2 2 0 0 0 0 1 1 1 1 2 1 0 1 0 0 0 0 1 1 0 2 0 1 1 2 0 0 1 1 1 0 1 1 1 0 2 1 1 0 0 1 2 1 1 0 0 1 2 2 1 1 0 1 0 0 2 1 1 1 1 1 1 0 1 1 1 0 2 1 0 2 0 0 0 1 0 1 1 1 0 0 2 1 1 0 0 0 0 0 0 0 0 0 0 0 0 0 2 0 1 0 1 1 1 1 2 0 1 2 2 1 2 1 0 2 0 0 1 1 2 0 1 2 1 0 0 0 0 0 1 2 1 0 0 2 0 1 1 0 1 0 0 0 0 0 2 2 1 1 0 0 2 2 0 0 1 1 1 0 2 2 2 1 2 1 1 0 0 0 1 1 0 0 0 1 1 0 1 0 0 0 0 1 1 0 0 0 0 0 0 0 0 0 0 0 2 0 0 1 1 0 0 2 2 2 0 2 1 2 0 1 0 0 0 0 2 0 1 0 1 2 2 2 0 2 1 0 1 0 1 0 2 1 0 1 0 2 1 1 0 0 0 0 2 2 2 2 1 1 0 0 0 0 0 0 0 1 1 0 0 1 0 0 1 0 1 0 0 1 2 0 1 0 0 1 2 0 0 0 0 1 1 0 0 1 1 0 0 1 0 0 0 1 1 2 0 0 0 0 2 2 1 0 0 0 1 0 0 0 0 2 1 0 0 0 0 0 2 0 0 0 0 0 0 2 2 0 1 1 0 1 2 1 0 0 0 0 0 0 0 0 1 0 2
178 0 0 0 0 1 1 1 0 0 0 1 1 1 0 0 0 0 0 0 2 0 0 0 2 0 2 0 1 2 2 0 2 1 0 0 1 1 0 0 0 0 1 1 0 1 1 0 1 1 1 1 0 1 0 0 0 0 1 0 1 1 0 1 1 1 1 0 0 0 0 1 2 2 1 2 1 2 2 0 1 2 1 0 1 0 1 1 1 2 0 1 1 0 1 2 0 0 0 0 1 0 0 0 2 1 2 0 0 0 0 0 0 1 0 0 1 2 0 0 0 0 1 1 0 1 0 2 0 2 1 1 0 0 2 1 0 0 0 0 1 1 0 0 1 0 0 0 0 0 0 0 1 1 1 1 0 1 0 0 0 2 0 1 2 2 0 2 1 1 0 1 0 2 1 0 1 2 1 2 2 0 0 0 0 0 0 2 1 0 1 2 0 1 1 2 1 0 1 0 0 1 0 1 1 0 1 1 1 0 2 1 1 0 1 0 0 0 2 1 0 0 0 1 0 0 0 1 1 0 0 0 0 0 2 0 0 2 0 2 0 0 2 0 0 2 0 0 0 0 0 0 0 0 0 0 0 0 0 0 0 0 0 0 0 0 1 0 2 1 0 0 0 0 0 0 0 1 1 1 0 1 1 1 2 1 1 2 2 2 2 2 2 0 2 0 2 1 1 2 0 0 2 0 0 0 0 2 0 0 1 1 2 0 2 0 0 0 1 1 1 2 1 2 0 0 0 2 0 1 0 0 0 0 0 0 0 1 1 1 1 1 2 1 1 0 1 0 0 1 1 1 0 0 0 1 1 0 0 0 1 1 0 1 0 0 0 0 0 2 0 0 0 2 1 0 0 1 0 1 1 1 0 1 1 2 0 0 0 0 0 0 0 1 2 0 0 0 0 0 0 0 0 1 0 0 0 1 0 0 0 0 0 0 1 1 1 1 1 1 0 0 1 0 1 2 0 1 1 0 0 1 0 0 2 0 0 0 0 0 1 1 1 1 1 2 1 0 0 0 0 0 2 2 2 2 0 0 0 0 1 0 0 0 0 2 0 0 2 0 0 0 2 1 1 0 0 0 0 2 1 1 0 0 0 1 0 0 0 0 0 2 1 2 1 0 2 2 2 1 1 1 2 1 1 0 1 0 0 0 0 0 0 0 0 1 0 2 0 1 0 2 2 2 1 1 1 0 0 2 1 1 0 0 0 0 1 2 2 0 1 1 2 1 1 1 0 2 0 0 0 0 0 2 1 0 1 0 0 0 0 0 1 1 0 1 0 0 0 0 0 1 0 0 0 0 0 2 0 0 0 0 2 0 2 0 2 0 0 0 0 0 1 1 1 0 2 0 0 0 0 2 0 0 2 2 0 0 1 0 0 0 0 0 0 0 1 0 0 0 1 0 0 1 0 0 2 2 0 0 1 0 0 0 2 0 1 0 0 2 0 1 0 1 2 0 2 0 0 1 0 1 0 2 0 2 0 2 2 0 0 0 0 1 0 1 1 2 0 1 1 0 0 0 0 1 2 0 2 0 1 0 2 0 0 2 1 1 0 0 0 0 0 1 1 0 0 0 0 2 1 1 0 0 0 2 2 2 2 1 2 1 0 0 0 2 1 1 2 2 0 0 1 0 1 2 0 0 0 0 0 0 1 1 2 2 1 1 1 2 0 1 0 0 0 2 0 0 0 0 0 0 0 0 0 1 0 0 0 0 0 0 1 1 0 0 1 2 2 2 1 0 2 0 0 1 1 0 0 0 0 0 1 1 1 1 0 2 1 2 0 1 2 0 0 2 0 1 0 0 0 2 0 2 1 2 1 0 1 2 2 1 1 0 1 0 0 2 2 2 1 2 0 2 0 0 0 1 0 0 0 0 1 0 0 1 0 1 0 0 0 0 1 0 0 0 0 0 0 0 0 0 0 2 0 0 0 0 0 0 0 1 0 0 0 1 1 1 1 0 1 0 0 1 0 1 0 0 0 0 2 0 2 0 0 0 0 1 0 2 2 0 0 0 1 1 2 0 0 0 1 2 1 1 2 2 1 1 1 1 0 1 1 0 1 1 0 1 1 1 0 1 0 1 0 0 1 1 0 0 1 0 0 1 1 1 0 0 2 0 1 0 2 2 1 0 1 0 0 0 2 0 2 0 0 0 0 2 0 1 0 0 0 0 0 0 0 0 2 0 0 0 0 0 0 1 1 0 1 0 0 0 0 1 0 0 0 1 0 2 1 1 0 1 0 0 0 1 2 0 1 1
179 0 0 0 0 0 1 0 0 2 2 0 0 1 0 0 1 0 1 0 2 0 0 0 2 0 1 0 2 2 2 1 1 1 0 0 1 2 0 1 1 1 1 1 1 2 0 0 2 0 1 2 0 1 1 1 0 0 2 1 0 1 0 0 1 2 1 1 0 0 1 1 2 2 0 2 2 2 2 0 1 2 1 0 1 0 0 0 0 2 0 0 1 0 0 2 0 1 1 1 0 0 0 0 2 1 2 0 1 1 0 1 2 2 2 2 2 0 1 1 1 1 2 2 1 0 0 0 0 0 2 0 0 0 0 0 0 0 0 0 1 1 0 0 0 0 0 0 0 1 0 1 0 0 0 0 2 2 1 2 1 0 0 1 0 1 0 0 1 0 0 1 0 2 0 0 0 0 0 0 0 0 0 2 1 1 1 0 0 0 0 1 2 0 2 2 2 0 0 1 0 0 0 0 1 0 1 1 1 0 0 1 0 0 2 0 0 0 1 1 1 1 1 0 0 1 1 0 0 0 0 0 0 0 2 0 1 2 0 2 0 0 1 0 0 1 0 1 1 1 1 0 0 0 0 1 0 0 1 0 0 1 0 2 0 0 0 0 1 1 1 2 0 1 0 0 0 1 1 0 1 1 2 1 1 0 2 1 1 2 1 2 1 0 2 0 2 1 0 1 0 0 1 1 1 0 0 2 0 0 0 1 2 1 1 0 0 2 1 0 2 1 1 1 1 0 0 2 0 0 0 1 0 0 0 0 0 0 2 0 0 0 1 0 0 0 1 0 1 0 0 0 1 0 1 0 1 0 0 1 1 1 2 0 2 0 0 1 2 0 2 2 1 1 1 0 0 1 0 2 1 0 0 1 1 0 0 0 0 1 0 0 1 0 2 0 1 1 1 1 1 1 0 1 1 0 1 0 0 0 0 0 1 1 1 2 0 0 0 0 0 2 2 0 1 2 2 0 0 0 2 0 0 2 0 0 0 1 0 0 2 0 2 0 1 2 1 0 0 0 0 1 0 2 0 0 0 1 1 1 1 0 0 0 0 1 0 0 2 0 0 0 1 1 0 0 2 0 0 1 0 2 1 1 0 0 0 0 1 0 0 1 0 2 0 0 1 0 0 2 0 2 2 0 2 0 1 1 0 0 0 1 0 0 1 0 0 2 0 1 1 1 2 2 0 0 0 0 0 2 0 2 1 0 1 0 0 0 1 2 1 1 2 2 2 0 0 1 1 0 0 0 0 2 2 0 0 0 0 1 0 0 1 1 0 1 0 1 1 1 0 1 0 0 0 0 0 2 0 0 1 0 1 0 0 0 0 1 0 0 0 0 0 0 0 0 1 0 1 0 1 2 2 0 0 0 0 0 0 0 0 0 0 1 1 0 0 1 1 1 0 0 0 0 0 0 2 1 0 0 0 2 0 1 2 1 0 1 0 0 1 0 0 1 2 0 0 0 0 0 0 2 1 0 0 2 0 1 0 0 0 0 0 2 0 0 1 2 0 0 1 0 0 1 1 1 2 1 1 1 1 0 2 0 0 2 0 0 0 0 0 2 0 0 0 0 0 0 1 1 0 1 0 0 1 2 2 2 2 0 0 0 0 1 0 1 1 1 1 1 0 0 0 0 2 2 0 1 0 0 0 0 0 1 1 1 1 0 0 1 1 0 0 0 0 1 0 0 0 0 0 0 0 0 0 2 0 0 1 1 0 1 1 1 1 0 2 2 0 2 1 0 2 0 0 1 0 0 1 1 1 2 0 0 0 2 0 2 1 2 0 1 2 1 2 0 0 2 0 0 0 2 1 2 1 1 2 1 0 2 1 0 2 0 2 2 0 2 2 2 2 2 1 2 0 0 1 0 1 1 0 0 1 1 0 1 0 1 1 0 0 0 1 0 1 1 0 0 0 0 0 0 0 2 0 0 0 0 0 0 2 2 1 0 1 0 1 0 1 0 1 0 1 1 0 0 0 1 1 1 1 0 2 0 0 0 0 1 1 1 1 0 0 0 2 2 2 0 0 0 0 2 1 1 2 1 1 1 1 1 0 1 0 1 1 1 0 1 2 0 1 1 1 2 1 0 0 0 1 1 0 0 0 1 1 0 0 1 0 1 0 1 2 1 0 1 0 0 0 0 2 0 2 0 0 0 0 1 1 0 0 0 0 0 0 0 0 1 2 0 1 0 0 0 0 2 0 0 1 0 0 0 1 1 0 1 1 0 0 2 0 0 1 1 0 0 0 0 0 0 0 1
180 0 0 0 0 1 1 1 0 0 0 1 0 0 0 0 0 0 0 0 2 0 0 0 2 0 0 0 2 2 2 0 0 2 0 0 1 1 0 0 0 1 0 2 0 0 1 0 0 2 2 2 0 0 0 0 1 0 1 0 2 2 0 1 1 1 1 0 0 0 0 0 2 2 2 2 1 0 0 0 0 1 2 1 1 0 0 0 0 2 0 0 1 0 0 2 0 1 1 1 1 0 0 0 2 0 2 0 2 2 0 2 1 2 1 1 2 0 0 2 2 0 2 2 0 0 0 1 1 0 0 0 0 0 0 0 0 0 0 0 0 2 1 0 1 1 0 0 1 2 0 2 0 1 0 0 1 2 0 0 0 2 0 1 1 2 0 0 2 1 0 2 0 2 0 0 1 0 0 0 0 0 1 2 1 1 1 1 0 0 1 2 1 0 1 0 2 0 0 0 0 1 0 0 1 0 2 0 1 0 2 2 2 0 1 2 2 0 2 0 0 0 0 0 0 0 0 0 0 0 0 0 1 1 1 0 1 2 0 1 0 1 2 0 0 1 0 0 0 0 0 0 0 1 1 0 1 1 0 0 0 0 0 0 0 0 1 0 2 0 0 1 1 1 0 0 1 1 1 1 0 2 2 1 1 0 2 1 1 2 1 2 2 0 2 0 2 1 0 0 1 0 2 1 1 0 1 2 0 0 1 2 1 0 1 1 1 0 0 0 1 1 2 0 1 0 0 1 1 1 0 1 0 0 0 0 0 2 0 0 0 2 1 0 0 0 1 0 0 0 0 0 0 0 0 1 0 1 0 1 1 1 1 0 1 0 0 1 2 0 2 2 1 1 2 1 0 2 1 2 1 1 0 1 2 1 0 1 1 0 0 0 1 0 2 0 0 1 0 0 0 0 0 1 1 0 1 1 0 0 0 0 0 0 1 2 0 1 0 1 0 1 0 0 2 2 1 1 1 0 0 0 0 0 2 0 0 0 1 0 1 1 2 0 2 2 0 0 1 1 1 0 1 2 1 1 0 2 2 2 1 0 0 0 0 1 1 0 2 0 1 2 2 0 1 0 0 0 0 0 1 2 0 0 0 1 0 0 1 0 1 0 0 1 1 0 2 0 0 2 0 2 2 0 2 1 1 0 1 0 1 0 0 0 1 0 1 2 0 1 1 1 1 1 0 1 0 1 1 1 2 0 1 0 0 0 1 2 1 1 1 1 1 1 1 0 0 0 2 0 0 0 0 2 0 0 0 0 0 0 0 0 0 0 0 0 0 1 1 0 1 1 0 0 0 0 0 2 0 2 0 0 1 1 0 1 0 1 0 0 0 0 1 0 0 0 0 0 0 0 1 1 1 1 2 2 1 0 0 0 0 0 0 0 2 0 0 0 0 0 1 0 2 2 0 0 0 1 0 0 1 0 1 0 1 1 0 2 1 1 1 0 0 1 1 0 1 0 0 0 1 2 1 0 0 1 0 1 1 0 0 0 0 1 1 1 1 2 1 0 0 1 0 0 0 2 1 1 1 0 0 1 2 1 1 2 0 0 0 0 0 0 1 2 1 1 0 0 1 0 0 1 0 0 2 1 1 1 1 0 1 0 0 1 0 0 1 1 0 0 0 0 0 0 1 2 0 0 0 0 0 0 0 1 1 1 1 0 1 2 0 0 0 0 1 0 0 0 0 1 1 1 0 0 0 2 0 0 0 0 0 0 1 2 0 2 2 0 1 1 0 0 2 1 1 2 0 0 2 2 2 2 1 1 0 1 0 2 2 2 0 0 2 1 1 0 1 1 0 0 0 2 0 2 2 1 1 0 0 1 1 0 0 2 0 2 0 2 2 1 1 2 0 1 0 0 0 2 0 0 0 0 1 1 1 1 0 1 1 1 1 0 1 0 0 0 1 1 1 0 0 0 0 2 0 1 0 0 0 0 1 2 0 0 0 0 0 0 2 0 1 0 1 1 0 0 0 0 1 1 1 0 2 0 0 1 0 2 0 2 2 0 1 1 2 2 2 0 1 1 1 1 2 2 2 0 1 0 0 0 0 1 1 0 2 0 0 0 1 0 0 1 1 2 2 0 1 0 1 1 1 1 0 1 0 0 0 0 0 1 0 0 0 1 0 0 1 1 0 0 2 0 0 1 1 0 2 1 0 1 0 1 0 0 0 0 0 0 1 0 0 1 0 0 0 0 1 0 2 1 1 0 0 0 0 0 0 0 0 2 1 1 0 2 0 0 0 0 2 1 0 1
181 0 1 0 0 1 2 1 0 1 1 0 0 0 0 0 0 0 0 0 2 0 0 0 2 0 0 0 1 2 2 0 0 2 2 1 1 1 0 0 0 0 1 1 0 1 0 0 2 0 0 1 1 1 0 1 0 0 1 2 0 1 0 2 0 0 1 1 0 0 0 1 0 2 0 2 2 2 2 0 2 2 2 1 1 0 0 0 0 2 0 0 1 1 1 1 0 1 1 1 1 0 0 0 2 1 2 0 0 0 1 2 1 1 1 1 1 0 0 2 2 0 2 2 0 0 0 0 0 0 0 1 1 0 0 0 0 0 0 0 0 2 0 0 1 1 0 0 0 0 0 0 0 0 0 1 1 0 0 0 2 0 1 0 0 2 0 2 0 1 1 1 2 0 1 0 1 1 1 1 1 0 0 1 0 0 1 0 0 0 1 2 1 1 2 2 2 0 0 1 1 0 1 0 1 0 1 0 0 1 0 1 0 0 2 0 0 1 2 0 1 1 0 0 0 1 0 1 1 1 0 0 0 0 0 0 0 2 0 1 0 1 2 0 0 0 0 0 0 0 0 0 1 1 1 0 1 1 0 1 0 1 0 0 1 0 0 0 0 0 0 1 0 0 0 0 0 1 2 1 0 2 2 1 1 0 1 1 1 2 2 2 0 1 1 0 2 0 0 1 0 0 2 2 1 0 1 2 0 0 0 2 2 0 1 0 0 0 1 1 0 2 2 1 1 0 1 2 0 1 0 0 0 0 0 0 0 1 1 1 1 1 2 1 0 0 2 0 2 2 2 0 1 0 0 1 1 0 0 2 2 2 0 1 0 0 0 0 0 2 0 0 1 2 2 0 0 1 2 2 0 0 0 1 1 0 0 0 1 0 2 2 1 0 2 1 0 0 1 1 1 1 0 2 1 0 0 1 0 0 0 0 2 2 0 2 0 0 0 0 1 2 0 1 0 1 1 0 0 1 1 2 1 1 1 0 0 1 1 0 1 1 2 0 0 1 0 0 0 0 0 0 1 2 1 1 0 2 2 1 1 0 0 0 0 1 0 0 2 0 0 0 1 1 1 0 1 0 0 0 1 2 0 0 0 1 0 1 0 1 0 0 0 2 0 0 1 0 0 2 0 1 2 0 2 0 0 1 0 0 0 0 0 0 1 0 0 2 0 1 1 1 2 2 1 0 0 1 1 1 1 0 2 0 2 0 2 0 2 0 1 1 1 1 1 0 0 0 2 1 0 1 0 2 1 0 0 1 0 0 1 0 1 2 1 1 1 1 1 1 0 0 1 0 0 0 1 0 0 0 0 0 1 0 1 0 0 2 2 2 1 0 0 1 1 0 1 0 0 0 0 1 0 1 1 2 1 0 1 1 2 0 0 1 1 0 0 0 1 0 1 0 0 0 0 1 1 0 0 0 0 0 0 0 1 2 0 0 1 2 1 0 0 1 1 0 0 0 0 0 0 2 1 1 1 1 0 2 2 0 0 0 2 0 0 2 1 1 2 1 0 1 1 0 0 1 0 0 1 0 0 1 2 0 0 1 2 0 1 0 0 0 0 2 1 1 0 0 1 1 0 0 0 0 2 0 0 2 2 0 0 0 0 1 1 1 0 2 2 2 0 0 0 0 1 1 0 0 1 0 0 0 0 0 1 0 0 0 0 2 1 1 0 0 0 1 0 1 0 1 1 1 0 0 0 1 1 1 1 1 1 1 2 0 0 1 2 2 1 2 0 0 2 0 0 0 1 0 0 0 0 1 0 0 0 1 0 1 1 2 1 1 1 0 0 0 0 0 0 0 0 1 1 2 1 1 1 0 0 1 1 1 1 1 1 2 0 1 2 1 1 2 0 2 0 0 0 1 1 0 0 0 0 0 0 2 0 1 2 1 1 0 1 0 0 0 0 0 0 0 0 0 0 1 1 0 2 0 0 0 0 0 0 0 0 0 1 0 1 0 0 0 2 0 0 0 0 0 0 1 2 0 1 1 0 0 0 1 1 0 0 0 0 0 2 2 2 0 2 1 1 2 1 1 2 0 1 0 0 1 1 1 0 0 1 1 0 0 1 0 0 1 0 1 0 0 1 2 0 0 0 0 0 0 1 2 1 1 2 0 0 1 2 1 1 0 1 0 0 1 0 0 2 0 0 0 0 1 1 0 0 0 0 0 1 1 1 0 2 0 0 0 1 1 0 0 0 0 2 1 1 0 1 2 0 1 1 0 1 1 0 0 0 2 0 0 0 0 1 0 0 0
182 0 0 0 1 0 2 1 0 0 0 0 0 0 0 0 0 0 1 0 1 0 0 0 2 0 1 0 1 2 2 0 0 1 0 0 1 1 0 0 0 0 0 0 0 0 0 0 2 0 0 1 0 0 0 1 0 0 1 0 1 1 0 1 1 1 1 1 0 0 0 1 2 2 2 2 0 1 1 1 1 2 1 0 1 0 0 0 0 2 0 0 1 0 0 2 0 0 0 0 2 0 1 0 2 0 2 0 1 1 0 2 0 1 0 0 1 0 0 0 0 0 2 2 1 0 0 1 1 0 1 0 0 0 0 0 0 0 0 0 0 2 0 0 1 1 1 0 2 2 0 2 1 0 0 0 0 1 1 1 1 1 0 1 0 2 0 2 0 0 1 1 1 1 1 0 0 0 0 0 0 0 0 2 0 0 2 1 0 0 2 2 0 1 2 1 2 0 0 0 0 1 1 1 2 0 0 1 0 1 0 1 2 0 2 2 1 1 0 1 1 1 1 0 0 0 0 0 0 0 1 1 0 1 0 1 0 1 0 0 0 1 2 0 0 1 0 0 0 0 0 0 1 0 0 0 0 0 0 0 0 0 0 0 0 0 0 1 2 0 1 2 1 1 1 1 1 0 2 1 1 1 2 2 2 1 1 2 2 2 1 1 2 0 2 0 2 2 0 2 0 1 1 1 0 0 1 2 0 0 0 2 2 0 2 1 0 0 0 0 1 2 1 2 2 0 1 0 0 0 0 0 0 0 0 0 0 1 1 0 0 0 1 0 0 0 1 0 0 0 0 1 1 1 0 0 1 0 0 2 2 1 2 0 2 1 0 1 2 0 2 2 1 2 1 0 0 2 0 2 0 1 0 2 0 1 0 0 0 1 0 0 1 0 1 1 1 0 0 0 0 1 0 0 0 0 2 0 0 0 0 0 1 1 0 2 0 1 0 1 0 1 1 2 0 0 0 0 0 0 1 2 0 0 1 0 0 1 1 1 1 1 0 2 1 2 1 0 0 0 0 0 1 2 2 2 0 2 2 1 1 0 0 0 0 2 1 1 2 0 2 2 1 1 1 1 1 0 0 0 0 2 0 0 0 0 0 0 1 0 0 1 0 0 1 1 1 2 2 2 0 0 1 1 1 1 1 0 0 1 0 0 0 1 1 0 0 2 0 2 1 0 2 2 0 1 1 1 1 1 1 0 0 0 0 0 2 1 2 0 1 1 2 1 1 0 0 2 0 0 0 0 0 2 0 2 0 2 0 2 0 0 0 2 0 0 0 2 2 1 1 1 0 0 0 0 0 2 0 2 0 0 1 2 1 1 0 1 0 0 1 0 0 0 0 0 0 0 0 0 0 2 0 0 1 2 1 0 0 1 0 0 0 0 1 0 0 0 0 0 0 0 0 1 0 0 2 1 0 0 0 0 1 1 2 1 0 0 1 2 2 1 0 2 2 0 2 0 0 0 0 1 1 0 0 1 0 1 1 0 0 0 1 0 1 1 0 2 1 0 1 2 1 0 0 2 1 1 1 0 1 2 2 1 1 1 1 1 0 0 0 1 0 0 0 0 0 0 1 1 0 1 0 0 0 2 2 2 2 0 0 0 0 0 0 0 0 0 1 1 0 0 0 0 2 2 0 0 0 0 0 0 0 0 0 0 2 0 0 1 0 1 0 0 0 1 0 0 0 0 0 0 0 0 0 0 0 0 1 0 0 0 2 2 0 0 2 2 1 2 0 0 1 0 0 0 0 2 0 0 2 2 0 0 0 1 0 2 2 2 0 0 2 2 2 0 0 0 0 0 0 0 0 2 2 1 0 1 0 2 1 0 0 0 2 0 1 1 2 2 2 2 1 2 1 0 0 2 0 0 0 0 1 2 0 2 0 0 2 0 0 0 0 0 0 0 0 1 1 0 0 1 0 1 1 0 1 0 0 0 0 0 0 0 0 2 1 0 1 0 0 0 1 1 0 0 0 0 1 1 1 1 2 2 0 0 0 2 2 0 0 0 2 0 1 1 2 0 1 0 0 1 1 1 2 1 1 0 0 1 0 2 0 0 0 2 0 1 1 1 0 1 0 1 0 0 1 0 0 0 0 0 0 1 0 0 1 0 0 0 0 1 2 2 1 0 1 2 1 0 1 0 1 0 0 0 2 1 0 1 1 0 0 0 1 1 1 0 0 0 0 0 1 1 0 2 0 0 1 0 0 0 1 2 0 0 0 0 0 2 0 0 0 2 0 0 0 0 0 0 1 2
183 0 0 0 0 0 2 2 1 0 1 0 0 0 0 0 0 0 1 1 1 0 1 1 1 1 0 0 2 1 1 1 1 1 1 0 0 1 0 1 1 0 0 0 0 0 0 0 0 0 0 1 0 1 0 1 0 0 0 0 0 0 0 0 0 0 0 0 0 1 1 1 2 2 2 2 0 1 1 0 0 1 1 0 1 0 1 0 0 2 0 0 1 0 0 1 0 1 1 1 1 0 0 0 2 1 2 0 1 1 0 1 1 2 1 1 2 1 1 0 0 0 2 2 0 0 0 1 0 1 0 0 0 0 0 0 0 0 2 0 2 0 0 0 2 2 0 0 1 1 0 1 1 0 0 1 1 1 0 2 2 1 0 0 0 1 0 0 1 1 1 1 0 2 0 1 0 0 0 0 0 0 0 2 0 0 2 0 0 0 0 0 0 1 1 1 0 0 1 1 0 1 0 1 1 1 2 1 1 0 0 2 1 0 0 0 0 0 1 1 0 0 2 0 0 2 2 1 0 0 1 1 0 0 1 0 0 1 0 1 0 0 1 1 0 2 0 0 0 0 0 0 0 0 0 0 1 1 0 0 0 0 0 1 0 0 0 0 1 0 1 2 0 1 0 0 1 1 1 0 0 1 2 2 2 0 2 0 0 1 0 0 1 0 1 0 2 0 0 1 0 0 1 1 0 0 0 2 0 1 0 1 2 0 0 0 0 1 0 0 2 2 1 0 2 0 1 1 1 2 0 0 0 0 0 0 0 2 1 1 1 1 1 0 0 0 0 1 2 0 0 0 0 0 0 0 0 0 0 2 2 1 1 0 1 0 0 1 1 1 1 1 0 2 1 0 0 1 1 1 1 1 0 0 1 0 0 0 0 0 0 0 1 0 2 0 1 0 0 0 0 0 0 0 0 0 1 1 0 0 0 0 1 1 1 2 0 1 0 1 0 1 0 0 1 2 1 0 0 2 0 2 0 2 0 1 0 1 1 1 1 1 1 1 2 2 0 0 0 0 0 1 1 2 1 1 0 1 1 2 0 0 1 1 0 1 0 0 2 0 0 0 2 1 2 0 2 0 0 1 2 1 0 0 0 0 0 1 1 1 1 0 0 2 0 0 1 1 1 2 0 0 1 1 1 1 1 0 0 0 1 1 0 1 0 1 0 2 0 2 1 0 2 1 0 1 1 2 2 1 1 0 2 2 2 0 1 0 1 1 0 0 1 0 0 1 0 1 1 0 0 0 0 1 1 1 0 0 0 0 2 0 0 1 1 0 1 1 1 1 0 1 1 0 0 0 1 2 0 0 2 0 2 1 1 1 1 1 0 0 0 0 2 1 1 0 1 1 0 0 1 1 1 0 0 1 0 0 2 2 0 0 0 0 1 1 1 0 0 0 1 0 0 0 0 1 1 2 0 0 0 1 0 1 1 0 1 0 1 1 2 1 0 1 2 0 2 1 0 0 0 1 1 1 0 2 0 2 1 0 0 0 1 1 1 1 0 2 0 0 0 1 1 0 1 2 1 1 2 0 0 1 2 0 0 2 1 0 0 1 0 1 0 1 1 0 0 0 2 2 0 0 0 0 1 2 2 1 1 0 0 0 0 2 0 0 1 1 0 0 0 0 1 0 0 0 0 1 1 0 0 0 0 0 1 1 2 0 0 1 0 0 0 0 0 0 0 0 0 0 0 0 0 0 0 2 0 1 0 1 1 1 2 2 0 0 2 2 2 2 0 0 1 1 1 0 0 1 1 1 1 1 0 0 0 1 0 0 2 2 2 0 2 0 0 0 0 1 0 0 1 0 0 1 2 2 2 0 1 2 2 0 0 1 0 2 1 2 1 1 1 1 1 2 0 0 0 2 1 0 0 0 1 2 0 1 0 1 1 0 0 1 1 0 0 0 1 2 2 1 0 0 0 2 0 0 1 0 1 0 1 1 0 0 0 0 2 0 1 0 0 0 1 1 0 1 0 1 1 1 2 0 1 0 0 0 0 1 0 2 2 0 1 0 2 1 1 0 0 1 0 1 2 2 1 1 0 1 0 0 0 0 0 0 0 2 0 1 2 0 0 2 1 1 0 0 1 1 0 0 0 1 0 1 0 0 0 0 1 1 0 1 2 1 0 1 0 1 0 0 2 0 1 0 1 0 1 1 0 1 0 1 0 0 1 1 1 1 2 0 0 0 0 0 0 0 2 0 1 0 1 0 0 0 0 0 0 0 0 2 0 0 0 2 0 1 1 0 0 0 0 1
184 0 1 0 0 1 1 1 0 1 1 0 0 0 0 0 0 0 2 1 0 1 0 1 1 0 0 1 1 2 2 0 1 2 0 0 1 1 1 0 0 0 0 0 0 0 1 0 1 1 1 1 0 1 1 0 0 0 2 0 1 1 0 1 0 0 0 0 0 0 0 1 2 1 1 1 0 1 1 0 1 2 1 1 2 1 0 1 1 2 0 1 2 1 0 1 0 2 2 2 0 0 0 1 2 0 2 1 1 0 0 2 1 1 0 0 1 0 0 2 2 0 1 1 0 1 0 1 1 0 0 0 0 0 0 0 0 0 0 0 0 2 0 0 0 1 0 0 0 0 0 0 0 0 0 0 0 0 0 1 1 1 0 0 1 2 0 1 0 1 0 0 1 1 1 0 1 0 0 0 0 0 0 2 1 1 1 1 1 0 1 2 1 0 1 2 2 0 0 0 0 0 0 0 1 0 1 2 1 0 2 2 1 1 0 0 0 1 0 0 1 1 0 0 0 0 0 1 1 1 1 1 0 0 2 0 0 2 0 2 0 0 2 0 0 1 0 0 1 1 1 1 0 0 0 0 0 0 0 0 0 0 0 1 0 0 0 0 1 0 0 1 1 0 0 0 0 0 1 1 1 1 1 1 2 1 1 2 0 2 1 1 2 0 2 0 2 1 0 0 0 1 1 0 0 0 2 2 0 0 0 0 1 1 0 0 1 0 1 1 0 2 1 1 1 0 0 2 0 1 0 0 0 0 0 0 0 1 2 0 0 0 1 0 0 0 0 0 0 0 0 1 1 0 0 1 0 0 0 1 1 1 0 1 0 0 0 0 0 2 0 0 1 2 1 0 0 0 0 2 1 1 0 1 0 1 0 0 0 0 0 0 0 0 2 0 0 0 0 0 0 0 0 1 0 0 1 1 1 0 1 0 0 0 1 1 1 0 0 0 1 2 0 0 1 2 1 0 0 0 1 0 0 0 2 0 0 0 0 0 2 0 0 2 1 1 0 0 0 1 0 0 1 1 1 0 1 1 1 1 2 0 1 1 0 1 0 1 2 0 1 1 2 0 0 1 0 0 0 1 2 1 0 0 0 1 0 0 1 0 1 0 0 0 1 1 0 2 2 2 0 1 2 0 1 1 2 0 1 0 0 0 0 1 0 1 0 2 0 1 0 1 2 2 2 0 0 1 1 1 2 0 1 1 1 1 2 1 1 0 1 1 0 0 0 0 1 1 1 0 0 0 0 1 1 1 1 1 0 0 2 0 0 0 0 0 0 0 0 0 0 0 1 0 1 0 1 2 0 0 0 0 1 1 0 1 0 1 0 0 0 0 0 2 2 0 1 0 0 0 0 2 0 1 1 2 1 0 1 1 0 0 0 1 0 0 1 0 0 0 0 0 1 1 0 0 1 1 0 0 0 0 0 0 1 0 0 0 0 1 2 1 0 1 2 0 2 1 0 1 0 2 2 1 0 1 0 1 1 0 0 0 0 1 1 1 1 2 0 0 0 1 0 0 0 2 1 0 1 0 0 0 2 1 1 2 0 0 0 1 0 1 0 1 0 1 0 0 1 2 0 0 0 0 2 1 1 0 1 0 0 0 0 2 0 1 0 1 0 0 0 0 0 1 1 2 0 0 1 0 1 1 0 1 0 1 1 0 0 2 2 0 0 0 1 0 0 0 0 0 0 0 0 0 0 0 0 0 0 0 0 0 1 0 0 0 1 1 1 2 1 1 1 0 0 1 0 1 0 0 1 1 0 0 0 1 0 1 1 2 1 1 2 2 2 0 0 0 0 0 1 1 1 2 1 1 0 0 1 1 1 0 1 0 1 2 1 2 1 1 0 1 2 2 0 0 1 0 2 0 2 2 1 1 0 0 0 0 0 0 0 0 1 0 0 0 1 0 0 0 0 0 0 2 0 0 0 0 0 0 0 2 0 0 0 0 2 1 0 0 0 0 1 0 0 0 0 1 1 1 1 0 2 0 0 0 1 1 1 2 2 0 0 0 2 1 1 0 0 0 0 2 1 0 1 1 0 0 0 0 0 0 2 0 2 0 0 0 2 0 0 2 0 1 0 0 0 0 0 0 0 0 0 1 1 1 0 1 1 0 0 0 2 2 1 0 1 0 0 0 2 0 1 0 1 0 2 2 2 2 0 0 0 0 1 1 1 0 1 0 0 0 0 0 0 2 0 0 2 0 0 0 0 0 0 0 0 0 0 2 0 0 0 0 0 0 0 0 1 0 0 0
185 0 0 0 1 0 1 1 0 1 1 0 0 0 0 0 0 1 1 1 1 0 1 0 2 0 2 0 2 2 2 1 1 1 0 1 1 2 1 0 0 0 0 1 0 2 0 0 1 1 1 0 1 2 0 1 0 0 1 1 1 2 0 0 0 0 0 0 0 0 0 1 2 2 2 2 0 1 1 0 0 2 2 0 0 0 0 1 1 2 1 1 2 0 1 1 0 0 0 0 1 0 1 0 2 0 2 1 1 0 0 2 1 1 1 1 1 1 0 0 0 0 2 2 1 0 0 1 0 1 2 1 0 0 0 0 0 0 0 0 0 2 0 0 1 2 1 0 0 0 0 0 2 1 0 0 0 0 0 1 1 0 0 1 1 1 1 1 0 1 1 0 0 2 0 0 0 2 1 2 2 0 0 2 1 1 1 1 1 0 2 2 0 1 1 1 2 0 0 0 0 0 0 1 0 1 2 1 1 0 0 2 2 0 1 0 0 0 2 1 0 0 0 1 0 1 1 0 0 0 0 0 0 0 0 0 0 1 0 1 0 1 2 1 0 2 0 0 1 1 1 0 2 1 1 0 1 1 0 0 0 0 1 2 0 0 1 0 2 0 1 1 0 0 1 1 0 1 2 1 0 0 0 0 2 2 0 2 0 2 0 0 1 0 2 0 0 0 0 0 0 0 2 0 0 0 0 1 1 0 0 0 2 0 1 0 1 0 1 1 0 2 0 1 2 0 0 0 1 1 0 1 1 0 0 0 0 0 2 1 0 2 2 0 1 0 2 0 1 0 0 0 1 0 1 0 1 0 0 1 2 2 2 0 2 1 0 1 2 0 2 2 0 2 0 0 0 1 0 1 0 0 0 1 1 0 0 1 1 0 0 0 2 0 1 1 2 0 1 1 0 1 0 1 0 0 0 0 0 0 0 0 0 0 1 1 1 0 0 0 0 1 0 1 1 1 1 0 0 0 0 0 1 1 1 0 0 0 0 0 0 1 1 1 1 1 0 0 1 0 0 0 1 1 2 1 1 2 0 2 1 0 1 1 0 1 0 1 1 1 0 1 2 0 1 0 0 1 1 0 0 2 2 0 2 2 0 1 0 0 1 1 0 1 0 1 1 1 1 2 0 1 1 1 1 1 1 0 0 1 0 0 1 1 1 0 0 2 0 1 1 1 2 2 1 0 0 1 1 2 1 1 1 1 1 0 2 1 1 0 2 1 2 0 0 0 0 0 2 1 0 1 0 1 1 1 0 0 0 0 1 0 1 1 1 0 1 0 0 0 0 1 1 0 1 0 1 0 0 0 0 0 1 1 0 1 0 2 0 0 0 0 1 0 0 0 0 0 0 0 0 2 0 1 2 2 1 0 2 2 2 0 0 2 0 0 0 0 0 0 1 0 0 0 0 1 1 1 0 0 0 0 0 1 2 0 1 0 0 2 0 0 0 1 2 0 2 0 0 1 0 1 1 0 0 2 0 1 1 0 0 0 1 1 0 1 0 2 1 1 0 1 0 1 1 2 2 1 2 0 0 0 2 0 0 2 0 1 1 0 0 1 1 2 0 0 0 0 2 2 1 1 1 0 1 1 0 2 2 0 2 0 0 2 0 0 2 1 2 2 0 0 2 0 0 2 0 0 1 0 1 1 0 0 0 0 0 0 0 2 0 2 1 1 1 0 0 0 0 0 0 0 0 0 0 1 1 0 0 0 0 1 2 1 0 0 2 2 1 2 0 0 1 1 1 1 1 1 1 1 1 1 1 1 2 0 1 1 1 1 0 1 1 0 1 0 1 0 0 0 0 1 0 1 2 1 1 0 1 1 1 0 0 2 0 2 0 2 2 2 2 1 0 2 0 0 0 1 1 0 1 1 0 1 1 2 0 0 0 0 0 0 1 1 0 0 1 0 0 0 0 0 0 2 0 0 0 1 0 0 2 2 0 0 0 1 2 0 1 0 0 0 0 1 0 0 0 1 1 1 1 0 1 0 0 0 0 2 1 2 2 0 0 0 2 2 2 0 1 0 1 2 2 2 1 1 0 0 1 1 0 1 1 0 1 1 0 1 2 0 1 1 0 1 1 0 2 2 0 0 0 1 0 0 1 1 1 0 1 0 0 0 0 1 0 0 0 0 0 0 1 0 1 0 1 1 1 2 2 1 0 0 0 1 0 1 1 1 2 0 0 0 0 0 0 0 1 0 0 0 0 0 0 0 0 0 0 1 2 1 0 0 0 2 0 0 0 0 0 1 0 2
186 0 0 0 1 0 1 0 0 1 1 1 0 1 0 0 1 0 0 1 1 1 0 0 2 0 0 0 1 2 2 1 1 2 0 1 1 1 0 1 1 0 0 1 0 0 0 0 1 0 0 1 0 1 0 1 0 0 1 0 1 1 0 1 1 1 1 0 0 0 0 2 2 2 1 2 1 2 2 0 1 2 2 0 0 1 0 0 0 2 0 0 1 0 0 2 1 2 1 1 2 0 0 0 2 1 2 1 1 0 0 2 1 2 1 1 2 0 1 1 1 0 1 1 0 1 0 1 1 0 0 0 1 0 0 0 1 0 1 0 0 2 0 0 0 0 0 0 2 2 0 1 1 0 0 1 1 1 1 2 1 1 0 1 1 1 0 0 1 2 1 1 0 2 0 0 1 0 0 0 0 0 0 1 0 0 1 2 1 0 2 2 1 1 2 2 1 0 0 0 0 1 0 0 1 0 2 2 0 0 0 1 1 0 2 0 0 1 2 2 0 0 0 1 0 1 1 0 0 0 0 1 0 0 2 0 0 2 0 1 0 0 1 0 0 1 1 0 0 0 0 0 0 0 0 1 0 0 0 0 0 0 1 1 0 0 0 0 2 0 0 0 0 1 0 0 1 0 1 0 0 0 0 2 0 0 0 1 1 2 1 2 0 0 2 0 0 0 0 0 0 0 1 0 0 1 0 1 0 0 0 1 1 0 1 0 1 0 0 0 1 2 2 1 0 0 0 1 2 2 0 2 0 0 0 0 0 1 1 0 1 1 0 0 0 0 1 1 1 0 0 1 0 1 0 1 1 0 0 0 1 1 1 0 1 1 0 1 1 1 1 1 0 2 1 0 0 2 0 2 1 1 0 1 1 1 0 2 2 0 0 0 1 0 1 2 2 0 1 1 1 1 0 1 0 0 1 0 0 0 0 0 0 0 1 2 0 1 0 0 0 1 0 0 1 2 1 1 1 0 1 1 0 2 0 1 0 0 1 0 0 1 2 0 0 1 0 1 0 0 0 0 1 2 0 0 0 1 1 0 2 0 0 0 1 2 0 2 2 0 2 2 2 1 1 0 1 1 1 0 0 1 0 0 0 1 0 0 1 0 2 0 0 1 0 0 1 1 1 2 0 1 1 1 1 1 2 1 0 0 0 0 1 2 0 0 0 2 0 0 0 2 2 2 0 0 0 0 0 2 1 0 1 1 0 1 1 0 1 1 1 1 1 1 0 1 0 1 1 0 0 0 0 1 1 0 1 0 0 0 0 0 0 2 2 0 2 1 1 0 1 0 1 0 1 0 1 1 0 1 0 0 0 1 0 1 0 0 0 0 0 1 1 0 0 0 0 0 0 0 0 2 1 0 2 2 1 0 2 1 0 0 0 1 1 0 0 0 0 0 0 0 0 0 0 0 2 1 0 0 1 0 1 0 1 0 1 0 0 2 0 1 0 1 2 1 0 0 0 0 0 1 1 0 0 2 0 1 1 0 0 0 1 1 1 1 1 1 1 1 0 1 0 0 0 1 2 1 2 0 0 0 2 1 0 1 2 1 0 0 0 1 0 0 0 0 0 0 0 1 1 0 1 0 2 0 0 2 1 0 0 0 0 2 0 0 1 0 1 1 0 0 0 0 1 2 0 0 0 0 0 0 0 0 0 0 1 0 0 1 0 0 1 1 2 0 0 0 0 0 0 0 0 1 0 1 0 0 0 0 0 0 2 2 0 1 2 0 1 1 1 1 2 0 0 0 1 2 0 0 1 2 0 0 0 2 0 2 2 2 0 0 2 0 2 0 0 1 0 0 0 1 1 1 0 1 2 0 0 2 2 0 1 1 1 2 0 2 2 2 1 1 1 1 0 0 0 2 0 0 0 0 0 0 0 0 1 0 0 0 0 0 0 0 0 0 0 0 0 0 0 0 0 1 0 0 0 0 0 0 1 1 0 0 0 0 0 0 2 1 0 0 1 0 0 1 0 2 2 2 2 0 2 0 0 0 0 2 0 1 1 1 1 0 2 2 2 0 1 0 1 1 1 1 2 0 1 0 0 2 1 1 1 0 1 1 0 0 2 0 0 2 0 1 0 0 0 0 0 1 0 0 0 1 0 1 1 2 0 0 0 0 1 2 1 2 0 0 0 1 1 0 1 0 1 1 2 2 2 2 0 0 0 1 0 1 1 0 2 0 0 0 0 0 0 1 1 0 2 0 0 0 0 1 0 0 0 0 1 2 0 0 1 1 0 0 0 1 2 0 1 2
187 0 0 0 1 0 1 2 0 0 0 0 0 0 0 0 0 0 1 0 1 0 1 0 2 0 0 0 1 2 1 1 0 1 1 0 1 0 0 2 2 0 1 2 0 0 1 0 1 0 0 0 1 1 0 0 0 0 1 0 2 2 0 0 0 0 0 1 0 0 0 2 2 2 1 2 1 1 1 1 1 2 1 0 1 0 0 1 1 2 1 1 1 0 0 1 0 2 1 1 0 0 0 0 2 2 2 1 1 0 0 1 1 1 1 1 1 1 1 0 0 0 2 2 1 0 0 0 0 0 0 0 0 1 1 1 1 0 1 0 1 1 0 0 0 2 0 1 1 0 0 1 0 0 0 1 1 1 0 2 1 1 0 0 2 2 1 0 1 1 0 1 1 1 0 1 0 1 1 1 1 0 0 2 0 0 2 2 1 1 0 2 0 2 2 2 2 0 0 0 0 0 1 1 0 0 1 1 1 1 1 2 1 0 1 0 0 1 1 2 0 0 0 0 0 2 1 0 0 0 0 0 0 0 2 0 0 2 0 2 0 0 2 0 0 2 0 0 0 0 0 1 0 0 0 0 0 0 1 0 1 0 0 0 0 0 0 0 1 0 1 1 0 1 0 1 0 1 2 1 0 1 1 2 1 0 1 2 1 2 1 2 2 0 2 0 2 1 1 1 1 1 1 1 0 0 1 1 2 0 0 0 2 0 2 1 0 1 0 0 1 2 2 2 2 0 0 2 0 0 0 1 1 0 0 0 0 1 1 1 1 1 2 0 0 0 1 1 1 0 0 0 0 0 0 1 1 0 0 1 1 1 1 0 1 0 0 0 0 2 0 0 1 2 1 0 0 2 0 0 2 2 0 1 2 1 0 1 1 1 0 0 0 1 2 0 0 1 1 1 1 1 0 2 1 0 0 1 1 0 0 0 1 1 0 1 1 1 0 0 0 1 0 1 1 1 1 0 0 0 1 0 1 1 1 1 0 2 1 0 1 1 2 0 1 1 1 0 0 0 0 0 1 2 1 0 1 2 2 2 0 0 1 1 0 0 0 1 2 0 0 0 1 1 0 0 0 1 1 1 1 1 2 0 2 2 0 0 0 0 0 1 0 1 2 0 2 2 2 0 2 0 1 1 1 1 1 0 0 1 0 0 0 1 0 0 0 1 0 1 1 1 2 2 0 1 1 0 0 2 1 0 2 1 2 1 1 0 2 1 0 0 1 1 1 2 1 2 0 0 0 0 0 2 1 1 1 0 0 0 1 0 0 1 1 0 1 2 2 1 1 1 0 0 0 0 0 0 0 0 0 0 2 2 2 0 0 1 1 1 0 0 0 0 0 0 1 0 1 0 1 2 0 1 1 2 1 0 1 1 1 0 0 0 2 0 0 0 0 0 1 0 1 1 0 0 1 1 0 0 0 0 0 0 1 1 0 1 0 0 1 0 0 0 2 0 2 0 0 1 0 2 0 2 1 2 0 2 1 1 1 0 0 0 1 2 0 1 1 1 0 1 0 0 0 2 2 0 1 0 1 0 2 1 1 1 1 1 0 1 0 2 0 1 0 0 0 0 0 0 0 0 0 0 1 1 1 2 2 0 0 0 0 2 0 1 2 0 0 0 0 1 1 0 1 1 0 0 0 0 0 0 1 0 1 1 0 0 0 1 1 0 1 1 2 0 0 1 1 1 0 1 0 0 0 1 1 1 0 1 1 1 2 2 0 2 2 1 1 2 0 0 0 0 0 1 2 2 0 0 1 2 1 1 1 1 1 2 2 2 0 0 2 1 1 0 0 0 0 0 1 0 0 2 0 1 1 0 0 1 1 0 1 1 1 2 0 2 2 2 2 2 1 2 0 0 2 0 2 0 2 2 0 0 0 1 0 0 0 0 0 0 1 0 1 1 0 0 0 0 0 0 0 2 0 0 0 0 0 0 2 2 0 0 0 0 1 0 2 0 0 0 2 0 0 1 0 1 1 2 2 0 2 0 0 0 0 1 1 1 1 0 0 0 2 2 2 0 0 1 0 2 1 1 1 2 0 0 1 1 0 0 0 0 0 1 0 0 0 0 0 0 0 1 0 0 2 1 0 1 0 0 0 0 0 0 0 2 0 0 0 0 2 2 1 0 0 0 0 0 1 0 1 0 1 0 2 1 1 1 0 0 1 0 0 1 1 0 2 0 0 1 0 0 0 0 2 0 1 1 0 0 0 0 0 0 0 0 0 0 0 0 0 1 1 0 0 2 1 0 0 0
188 0 0 0 1 0 1 2 0 1 1 1 1 1 1 1 1 0 2 2 0 0 0 0 2 0 2 0 2 2 2 1 1 2 0 0 1 0 0 1 1 0 0 1 0 1 1 1 0 0 0 2 1 1 0 1 0 0 0 0 1 1 1 0 1 2 2 0 0 0 0 1 2 2 2 2 0 1 1 0 1 2 2 1 1 0 0 0 0 2 0 0 0 0 0 1 1 1 1 1 0 0 0 0 2 1 2 0 1 1 0 1 0 1 1 1 1 0 0 2 2 0 2 2 0 0 0 0 0 0 0 0 1 0 0 0 0 0 0 0 0 2 0 0 2 1 0 0 1 1 0 1 1 1 1 1 0 1 0 2 2 2 0 1 1 1 1 0 1 1 0 2 0 2 1 0 0 0 0 0 0 0 0 0 0 0 0 2 1 1 1 2 0 2 2 2 2 0 1 0 0 0 0 0 1 0 1 0 0 0 2 2 1 0 1 0 0 0 1 1 1 1 0 1 0 1 1 0 0 0 1 1 0 0 1 0 0 2 0 1 0 1 1 0 0 2 0 0 0 0 0 1 0 1 1 0 1 2 0 2 0 2 0 1 0 0 0 1 2 0 0 0 0 0 0 0 0 0 2 0 0 1 2 1 1 1 2 1 2 2 2 2 1 0 2 0 2 2 0 0 0 0 1 0 0 0 1 2 0 0 0 1 2 1 2 1 0 1 0 0 2 1 2 2 2 0 0 1 0 1 0 1 0 0 0 0 0 0 1 1 0 1 2 1 0 0 2 0 0 1 1 1 0 0 0 1 1 1 0 2 2 2 2 0 2 1 0 0 1 1 1 1 1 1 1 1 0 2 0 1 0 1 0 2 2 0 0 0 0 0 0 0 1 0 2 0 0 2 0 0 0 0 0 0 0 1 1 0 1 0 0 0 2 2 0 2 0 0 0 0 0 2 0 1 0 1 0 1 1 0 0 2 0 2 0 0 0 0 0 0 1 1 2 0 1 1 0 0 0 0 0 1 1 2 2 1 1 1 1 1 1 0 1 1 0 1 0 1 1 1 0 1 2 1 1 0 1 0 0 1 2 0 2 1 1 1 0 0 1 0 2 0 0 1 0 2 0 1 1 1 1 1 2 0 2 0 1 1 0 1 0 0 0 1 0 0 0 2 0 2 1 0 0 0 0 0 0 1 1 1 1 0 1 1 1 1 2 1 0 2 0 0 0 1 1 0 0 1 1 0 0 0 1 1 1 2 0 1 0 1 0 0 0 1 0 0 1 0 0 0 0 0 0 0 0 0 0 0 0 0 0 0 2 1 2 0 0 1 0 0 0 0 0 0 0 0 1 1 0 0 1 0 1 0 1 2 1 0 0 0 0 0 0 1 1 0 1 0 0 0 1 0 0 0 0 0 2 1 0 0 0 0 0 0 2 0 2 0 1 2 1 0 0 0 0 0 0 1 0 0 0 0 1 1 0 1 0 2 1 0 0 0 0 1 1 1 0 2 0 0 2 0 0 0 0 2 2 0 0 0 0 0 2 1 0 1 2 0 1 0 0 0 0 0 0 0 0 0 0 0 0 0 0 0 2 1 1 1 2 0 0 0 0 1 0 0 1 2 0 0 0 0 0 1 1 1 1 0 0 0 0 0 1 0 1 1 1 0 0 2 0 2 1 1 1 0 0 1 0 0 0 0 1 0 0 0 0 0 0 0 0 0 0 1 1 1 2 2 2 2 1 1 1 2 1 1 1 0 1 1 2 2 0 0 1 1 1 2 2 2 0 0 2 0 2 0 0 0 0 0 0 0 1 1 1 2 0 1 0 2 1 0 1 1 2 1 0 2 2 2 2 1 1 2 0 0 0 1 1 0 1 1 1 1 0 1 0 1 0 0 0 1 1 0 0 0 1 0 0 0 0 0 0 2 0 0 0 0 1 1 1 1 0 0 0 0 1 0 2 1 1 0 1 1 0 2 0 0 0 1 1 0 2 0 0 0 0 1 1 1 1 0 0 0 1 1 2 0 0 1 0 2 1 1 2 0 1 0 0 2 1 2 1 0 1 1 0 1 1 1 0 1 0 2 1 0 1 0 1 1 1 0 0 1 0 1 1 0 0 0 0 0 2 1 0 1 0 1 1 1 0 0 1 0 1 0 1 1 0 1 0 1 1 0 0 0 0 0 2 0 0 0 0 0 1 1 1 0 1 0 0 0 1 1 0 1 1 1 0 2 0 0 0 0 0 0 1 0 0 0 1 1
189 0 0 0 0 1 1 1 0 1 1 0 0 2 0 0 1 0 1 1 1 1 0 0 2 0 2 0 1 1 0 1 0 0 1 1 1 1 0 2 2 1 0 1 0 1 2 0 1 1 1 1 0 0 1 0 0 0 0 1 0 0 0 1 0 0 0 0 0 1 1 0 2 2 2 2 0 1 1 0 1 1 1 0 1 0 0 1 1 2 1 1 2 1 0 2 1 2 1 1 2 0 1 0 2 0 2 1 2 1 0 1 1 1 0 0 1 0 0 2 2 0 2 2 0 0 0 1 1 0 1 0 1 0 0 0 1 0 0 0 1 1 0 0 0 0 0 0 0 1 0 1 1 1 1 1 0 1 0 2 2 0 0 0 2 2 1 0 1 0 1 0 0 2 0 1 0 0 0 0 0 0 2 2 0 0 2 1 0 0 1 1 1 0 2 2 2 0 0 0 0 2 0 1 1 0 0 1 1 0 0 1 2 0 2 1 1 0 1 0 2 2 0 0 0 0 0 0 0 0 0 0 0 0 2 0 0 2 0 2 0 0 2 0 0 1 0 0 1 1 1 0 0 0 0 1 0 1 0 0 0 0 1 1 0 0 1 0 2 0 0 2 0 1 0 0 0 2 2 2 0 2 2 2 2 0 2 0 0 2 0 1 2 0 2 0 2 1 1 2 0 0 2 1 1 0 1 2 0 0 0 2 2 0 1 1 0 0 0 0 1 1 0 2 1 0 0 1 0 0 0 0 1 0 0 0 0 2 1 0 0 0 0 0 0 0 1 1 1 0 0 1 0 0 0 0 1 1 0 1 1 1 1 0 1 0 0 2 2 0 2 1 0 2 0 0 0 1 0 2 1 2 0 0 1 1 0 1 1 0 0 0 0 0 2 0 1 2 0 0 0 0 0 1 0 0 0 1 0 0 0 0 1 1 0 1 1 1 0 1 0 1 0 1 1 2 0 2 2 1 0 1 0 2 0 0 1 1 0 0 1 0 1 1 1 2 1 0 1 0 0 1 1 1 1 0 1 2 1 2 1 0 0 0 1 1 0 0 2 0 0 1 2 0 0 1 0 0 0 0 0 1 2 1 1 1 0 2 0 1 1 0 0 0 0 1 1 2 2 2 0 0 0 2 0 2 2 0 0 1 0 0 0 0 1 0 0 2 0 1 1 1 1 1 0 1 0 0 0 2 0 1 0 0 0 0 2 0 1 1 2 0 1 1 1 0 0 0 2 0 0 0 0 1 1 2 0 0 0 0 1 0 0 0 0 0 0 2 2 1 1 1 1 0 0 0 1 2 0 0 1 0 1 1 1 1 0 1 0 0 0 0 1 0 0 0 0 2 0 0 2 0 1 0 1 1 1 0 0 0 1 0 0 1 1 2 1 0 0 0 2 0 0 1 0 0 2 1 0 0 0 1 1 0 2 1 0 0 0 0 2 1 0 2 2 0 1 2 0 0 0 1 1 1 1 2 0 2 1 0 0 0 1 1 0 1 1 2 0 0 0 0 1 1 1 2 1 0 2 0 1 1 1 0 0 0 1 1 0 1 0 1 0 2 1 1 0 1 0 1 1 1 1 0 2 1 1 1 2 0 0 0 0 1 1 2 0 2 2 2 0 0 1 0 2 2 0 0 0 0 0 0 0 0 1 0 0 0 0 1 1 0 0 0 0 1 0 1 0 1 1 0 0 0 0 2 0 0 0 0 0 0 1 0 0 1 2 2 2 2 1 0 2 0 0 0 1 0 2 2 2 2 1 1 0 0 0 0 2 2 2 0 2 1 2 0 0 2 0 1 0 2 0 1 1 1 2 0 0 2 2 2 2 0 2 1 0 2 2 0 0 0 1 2 0 0 0 1 1 0 1 1 1 1 0 1 0 0 2 1 2 0 0 0 0 0 1 0 0 0 0 0 0 0 1 0 1 1 0 0 1 1 0 0 0 0 1 2 2 0 0 2 1 1 0 1 0 1 2 2 2 0 2 0 0 0 0 1 0 2 2 0 0 1 1 1 1 0 0 0 0 2 1 1 1 2 0 0 0 1 0 2 1 0 1 1 0 0 1 0 0 1 0 1 0 0 0 1 1 1 0 0 0 2 0 0 0 0 0 1 0 0 2 1 1 0 1 1 0 0 1 0 1 0 0 0 1 2 2 2 0 0 0 0 0 0 0 0 1 0 1 0 0 0 0 1 1 1 2 0 1 1 0 0 0 0 0 0 0 0 0 0 0 2 1 0 0 0 1 1 0 1
190 0 0 0 0 0 2 0 0 1 1 0 0 0 0 0 0 0 1 1 1 0 0 0 2 0 0 0 2 1 2 2 1 0 0 0 2 2 0 0 0 0 0 1 0 1 1 0 1 1 1 1 1 1 0 2 1 0 1 1 0 2 0 2 1 1 1 1 0 0 0 0 2 2 2 2 0 1 1 1 0 2 2 1 1 0 0 0 0 2 0 0 1 0 1 2 0 1 1 1 1 0 0 0 2 2 2 0 0 0 0 2 1 2 1 1 2 0 0 2 2 1 2 2 1 0 0 0 0 0 1 1 0 0 0 0 0 0 0 0 1 1 0 1 0 0 0 0 1 1 0 1 0 0 0 0 0 1 1 0 1 2 2 0 0 2 0 1 1 1 1 1 0 2 0 0 0 1 1 1 1 0 1 2 0 0 2 0 0 0 1 1 0 2 2 2 0 0 0 1 1 0 0 1 0 0 1 1 1 0 0 2 0 0 2 0 0 0 1 0 1 1 1 0 1 0 0 1 0 0 1 1 0 0 2 0 0 2 0 2 0 0 2 0 1 2 1 0 0 0 0 0 1 0 0 1 1 0 0 0 0 0 0 0 0 0 0 1 1 1 0 2 1 1 0 0 0 1 1 1 0 0 0 1 1 0 0 1 0 1 0 0 1 1 1 1 1 0 0 0 0 0 1 0 0 0 2 0 0 1 0 1 2 0 2 0 0 0 0 0 0 2 1 2 0 0 0 1 0 0 0 0 0 0 0 0 0 2 0 0 0 0 1 0 1 0 1 1 2 0 0 0 0 1 0 0 2 1 0 2 2 2 1 1 1 0 0 2 2 0 2 2 0 2 0 0 0 2 0 1 0 2 0 1 1 1 0 0 0 0 0 0 1 0 2 0 1 1 2 2 2 2 0 2 0 0 0 1 0 1 0 0 0 1 0 0 2 0 1 0 0 1 1 1 1 2 1 2 2 1 0 1 0 0 0 0 0 1 1 0 1 1 2 0 1 1 0 1 1 1 1 0 1 2 2 1 1 1 1 1 2 0 0 0 0 1 0 2 1 1 1 1 2 0 0 2 0 0 0 1 1 0 2 0 2 2 0 2 0 1 1 0 0 0 1 0 1 1 1 1 1 1 1 1 1 1 1 0 0 1 0 1 0 0 0 0 0 2 0 2 2 0 2 2 0 1 0 1 1 1 1 1 0 0 0 1 2 0 1 0 2 2 1 0 0 0 0 0 2 0 0 0 1 1 1 1 1 1 0 0 1 0 0 1 1 0 1 2 2 0 2 0 0 0 0 0 1 1 0 1 0 0 0 0 0 0 0 1 0 0 0 0 1 0 0 0 0 0 0 0 0 2 0 1 2 2 1 0 0 0 0 0 0 1 0 0 0 0 0 0 1 0 2 2 0 0 0 2 0 0 2 0 1 0 2 0 2 0 0 0 1 1 0 0 2 0 1 0 1 0 0 2 1 0 0 2 1 2 2 1 1 0 1 0 1 2 0 2 0 0 0 1 0 1 1 1 2 1 1 1 1 0 1 0 0 0 2 0 0 1 0 1 0 2 0 1 1 0 0 1 1 0 0 0 0 2 2 2 1 0 0 0 1 1 0 0 0 1 0 0 0 0 0 0 0 0 1 1 1 0 1 1 1 0 1 1 1 0 0 1 0 1 0 0 0 2 0 1 0 0 0 0 0 0 0 1 0 0 2 0 0 0 1 2 0 1 2 2 2 2 1 0 2 0 0 1 1 1 1 1 1 1 0 0 0 1 0 2 2 2 0 0 2 0 0 2 0 0 0 0 0 1 1 2 1 1 0 0 0 1 1 0 1 0 2 0 2 2 1 1 1 1 1 2 0 0 0 1 1 0 1 1 1 1 1 1 0 0 0 0 0 0 0 0 0 0 0 0 0 0 0 0 0 2 0 1 0 1 0 0 2 2 0 0 0 0 1 1 0 0 0 1 1 1 0 0 1 1 1 1 1 0 2 0 0 0 0 0 1 2 2 0 0 0 2 2 2 0 0 1 0 1 2 2 2 0 1 2 0 1 0 1 1 1 2 0 0 2 2 1 1 1 0 1 1 0 0 1 1 1 0 0 0 2 0 0 0 1 0 1 0 0 0 0 1 1 0 0 0 0 1 0 0 0 2 0 2 1 1 0 1 0 0 0 1 1 1 1 1 0 0 0 0 0 0 0 1 0 1 0 0 0 0 0 1 0 0 0 0 1 0 0 1 2 0 0 0 0 1 0 1 1
191 0 0 0 0 0 0 0 0 2 2 0 0 1 0 0 1 0 1 1 1 0 1 1 1 1 0 0 2 2 2 1 0 1 0 0 1 2 0 0 1 0 0 0 1 0 1 0 2 0 0 1 0 1 0 1 0 1 1 2 0 1 0 0 0 0 0 1 0 0 0 1 2 2 2 2 0 0 0 0 0 0 1 0 1 0 0 2 2 2 1 2 1 1 0 1 1 0 0 0 1 1 0 0 2 0 2 0 0 0 0 1 0 1 0 0 1 1 0 1 1 0 1 1 0 0 0 1 1 0 0 0 1 0 0 0 0 0 0 0 0 2 0 0 1 1 0 0 1 1 0 1 0 0 0 0 0 0 0 1 1 1 1 1 1 1 0 1 1 0 0 2 0 2 0 1 0 0 0 0 0 0 1 2 0 0 2 1 0 0 1 2 1 0 2 1 1 0 0 1 1 0 0 1 1 0 1 1 1 0 0 1 1 1 0 1 1 0 1 0 1 1 1 0 0 1 0 0 0 1 0 0 0 1 1 0 0 2 0 1 0 0 2 1 0 2 0 0 0 0 0 0 0 0 0 0 0 0 0 0 0 0 0 0 0 0 1 0 1 1 0 2 1 1 1 0 0 0 1 0 1 1 1 2 1 0 2 0 0 1 0 2 1 0 2 0 1 2 0 1 0 0 1 0 0 0 0 0 1 0 1 1 1 1 1 1 1 0 1 1 1 1 1 1 1 0 0 2 0 0 0 0 0 0 0 1 0 0 2 0 0 0 2 0 1 0 2 1 1 0 0 1 1 0 1 1 1 1 0 0 0 0 0 0 0 0 0 2 2 0 2 2 1 1 0 1 0 2 0 0 1 2 0 0 1 1 0 0 0 1 0 0 0 0 2 0 0 1 1 1 1 1 0 1 0 1 0 1 0 0 0 0 0 0 2 2 0 0 0 0 0 1 0 1 1 2 0 0 0 0 1 1 0 2 0 1 0 0 1 0 1 1 0 2 2 2 1 0 0 0 0 0 2 2 1 1 0 1 1 2 1 0 0 0 0 1 1 2 2 0 2 2 1 2 2 0 2 1 1 0 0 1 0 0 0 1 0 1 1 0 2 0 0 2 2 1 0 1 1 2 0 1 1 1 2 0 1 0 0 2 0 0 0 0 0 1 0 1 0 2 1 0 2 2 1 0 0 0 0 2 1 1 2 1 2 1 1 1 2 1 1 1 2 2 1 1 1 1 1 0 0 0 0 2 1 0 0 0 0 0 0 0 0 1 1 0 1 1 1 1 0 1 0 0 0 0 1 1 0 1 0 0 0 0 0 0 0 2 0 0 0 0 2 0 2 0 0 0 0 0 1 1 0 0 2 2 0 0 1 0 0 0 0 0 1 0 0 0 1 0 1 0 0 0 0 0 2 1 0 0 0 0 1 0 1 1 0 0 0 0 2 0 0 0 1 0 1 0 0 1 0 1 1 0 0 1 0 2 1 0 0 0 0 0 0 2 1 1 1 1 0 1 0 0 0 2 2 0 2 0 1 0 2 1 1 1 0 1 0 1 1 1 0 2 0 1 0 1 1 1 0 1 1 1 1 1 1 1 1 0 1 0 0 2 0 0 0 1 2 2 0 0 0 1 0 2 1 0 1 0 0 0 0 0 1 1 1 0 0 1 0 1 1 1 1 0 0 0 0 0 0 0 0 0 0 1 1 2 0 1 1 1 1 1 0 0 1 1 0 2 0 0 2 1 1 1 0 0 1 1 0 1 1 1 1 1 1 2 0 2 0 2 2 1 1 0 0 1 0 0 0 1 0 2 0 0 1 0 1 2 2 0 0 1 1 1 0 0 2 2 2 2 2 2 0 0 1 1 2 0 0 0 0 1 1 1 0 0 0 0 0 0 1 0 1 1 0 0 0 0 0 0 0 2 0 1 0 0 0 0 1 1 1 0 1 1 0 1 0 0 0 0 0 2 0 0 0 1 1 2 2 0 0 0 0 0 0 1 0 1 1 0 1 0 2 2 2 0 0 0 0 2 0 0 1 1 0 1 1 1 0 0 0 1 1 2 0 2 2 1 0 1 0 1 0 0 1 1 0 1 0 0 0 2 0 1 0 0 0 0 0 0 0 1 0 0 0 0 0 0 0 0 1 1 0 0 2 1 0 1 0 1 0 0 1 1 1 0 1 0 0 0 0 0 0 1 1 0 1 0 0 0 0 1 0 0 0 0 1 2 0 0 0 1 0 0 0 0 0 0 1 1
192 0 0 1 0 0 1 0 0 1 1 1 0 0 0 0 0 1 2 1 1 0 0 1 1 1 1 0 1 1 1 1 1 2 0 0 2 2 0 1 1 0 0 1 0 1 1 0 1 1 1 1 1 1 0 1 0 0 1 1 0 1 0 1 1 1 1 0 1 1 0 1 1 2 1 2 1 0 0 1 0 2 2 2 2 1 0 0 0 2 0 0 1 0 1 1 0 0 0 0 2 0 1 0 2 1 2 1 0 0 0 1 1 1 0 0 0 0 0 2 2 0 1 1 0 1 0 1 1 0 0 0 0 0 0 0 2 0 0 0 0 2 0 0 1 1 0 0 0 0 1 0 1 1 0 1 0 1 0 2 2 1 0 1 1 1 0 1 1 1 0 1 1 1 0 0 0 1 0 1 0 0 0 2 0 0 1 1 0 0 1 1 0 1 1 1 1 0 0 1 0 0 0 1 0 0 1 1 1 0 2 2 1 1 0 0 0 0 1 1 1 1 0 0 0 0 0 0 0 0 0 0 0 0 2 0 0 2 0 2 0 0 2 1 0 1 0 0 0 0 0 0 0 0 0 0 0 0 0 0 0 0 0 0 0 0 0 0 2 0 0 1 2 0 0 1 1 1 1 1 0 2 2 2 2 0 2 2 1 2 2 1 1 0 2 0 2 0 0 0 0 1 2 1 1 0 1 1 0 0 0 1 0 0 1 1 0 1 1 1 1 2 1 2 1 0 0 1 0 0 0 0 0 0 0 0 0 0 1 0 0 0 1 0 0 0 2 0 0 2 2 0 1 0 1 0 0 0 0 0 1 1 2 0 2 0 0 0 1 1 1 1 0 2 0 0 0 2 0 2 1 1 0 1 1 0 0 0 0 0 0 0 0 0 2 0 0 1 1 1 0 2 0 0 0 0 1 1 0 1 0 1 1 1 0 1 1 0 2 0 0 0 0 1 2 1 1 0 0 1 1 1 1 1 1 0 0 0 0 0 1 1 2 0 0 0 0 0 0 0 0 0 1 2 1 1 0 2 2 1 1 0 0 0 0 1 0 0 2 0 0 0 2 0 1 0 0 0 0 0 0 2 0 0 0 2 0 0 0 0 0 1 0 1 0 0 1 1 1 1 1 0 1 1 1 1 1 0 0 1 0 0 0 1 1 0 0 2 0 2 0 0 2 2 0 1 1 1 1 1 1 0 1 0 1 0 2 1 1 2 0 0 1 1 0 1 1 0 2 0 0 0 0 2 1 0 1 0 0 0 1 0 0 2 2 0 2 0 0 0 0 1 0 0 0 0 0 1 0 0 0 0 1 0 1 0 1 2 1 1 0 0 0 0 0 0 0 1 0 0 1 0 1 0 1 2 1 0 1 0 0 0 0 0 2 0 0 0 0 0 0 0 0 1 0 0 2 2 0 0 0 0 0 0 1 0 0 0 0 0 2 0 0 1 2 0 1 0 1 0 0 2 1 1 0 1 0 1 1 0 0 0 1 1 0 1 1 1 1 1 0 1 0 0 1 2 2 0 2 0 1 1 2 0 1 2 1 0 1 0 0 0 0 0 0 0 0 0 1 1 0 1 0 0 1 1 1 1 1 0 0 0 0 0 0 0 1 1 2 2 0 0 0 0 2 1 0 1 0 0 0 0 0 1 1 1 1 0 0 1 0 0 1 1 1 0 0 0 0 0 0 0 0 0 0 0 0 0 0 0 0 1 2 1 1 0 2 0 1 1 0 0 2 2 2 0 1 0 1 1 0 1 0 0 1 0 1 2 2 2 0 0 1 0 0 0 0 0 1 0 0 1 0 2 2 1 2 0 2 2 2 0 1 0 2 2 0 2 2 1 1 1 0 2 0 0 1 2 1 0 0 0 1 2 0 1 0 1 0 0 0 0 1 0 0 0 1 1 0 0 1 0 0 2 0 0 1 0 0 0 1 2 0 0 0 0 2 0 1 0 0 0 1 1 0 0 0 0 0 0 1 1 1 0 0 0 1 1 1 1 1 0 0 0 2 2 2 0 1 0 0 1 1 0 2 2 1 1 0 1 0 1 1 1 1 1 0 2 2 1 1 1 0 2 1 0 1 0 0 0 0 0 0 1 1 0 0 2 0 0 0 0 2 1 0 0 1 1 0 1 1 0 2 0 0 0 0 2 1 0 0 0 0 0 0 0 0 0 2 0 0 0 0 0 0 0 2 0 1 0 0 0 1 1 0 1 1 0 0 0 0 0 0 2 0 2 0 0 1 0 0 0
193 0 0 0 0 1 1 1 0 2 2 0 0 0 0 0 0 0 0 0 1 0 0 0 2 0 1 0 1 2 2 0 0 0 0 1 2 1 1 0 0 0 0 0 0 0 1 0 1 1 1 1 0 0 0 2 1 0 1 1 1 1 0 0 2 2 2 0 0 0 0 2 1 2 1 2 1 1 1 0 0 1 1 1 2 0 0 0 0 2 0 0 1 1 0 1 0 1 1 1 0 1 0 0 2 1 2 1 1 0 0 2 0 1 2 2 2 0 0 2 2 0 1 1 0 1 0 1 1 0 0 1 0 0 1 1 1 0 0 0 0 2 0 1 0 0 0 0 1 1 0 1 1 1 0 0 1 2 0 0 1 0 0 0 1 2 1 1 0 0 0 0 1 1 1 0 1 0 0 0 0 0 0 1 0 0 1 0 0 0 1 1 1 0 2 1 2 0 0 1 1 0 1 0 1 0 0 0 1 0 0 1 0 0 2 1 1 0 2 0 2 2 1 0 0 0 0 0 0 0 0 0 1 0 2 1 0 2 0 2 0 0 2 0 0 1 0 0 0 0 0 1 0 0 0 0 1 0 0 0 0 0 0 1 0 0 0 1 1 0 0 2 0 2 1 0 0 1 0 0 1 1 1 1 2 0 2 2 0 2 2 0 0 1 1 0 2 1 0 2 0 2 1 0 0 0 0 2 0 0 0 0 1 1 2 1 0 1 0 0 1 2 1 0 2 0 0 0 2 1 0 1 0 0 0 0 0 1 1 0 0 0 1 0 0 0 1 1 1 1 0 0 0 0 0 2 1 0 0 1 1 1 1 1 1 1 0 1 2 0 2 2 0 2 1 0 0 1 1 1 1 1 0 1 2 1 0 0 0 0 0 0 0 0 2 1 0 0 0 0 0 0 0 1 1 0 1 1 0 0 1 0 0 0 0 0 2 0 0 0 1 1 0 2 2 2 2 0 0 1 0 1 0 0 2 0 0 0 0 0 0 2 1 0 1 2 1 0 0 0 0 1 1 1 1 0 1 1 0 1 1 1 0 0 0 0 0 1 2 1 1 2 2 2 1 1 0 0 0 1 0 1 0 0 0 0 0 0 1 0 1 0 0 2 1 0 1 1 1 2 0 1 2 0 0 2 2 0 0 1 0 1 0 1 0 0 0 2 0 2 0 0 1 1 1 0 0 1 2 1 1 0 1 0 0 0 2 0 2 1 1 1 1 0 1 0 0 0 2 0 0 0 0 2 0 1 0 0 0 0 0 0 1 1 0 0 1 0 0 0 0 0 1 0 0 0 1 1 0 0 1 0 0 0 0 0 0 1 1 1 1 0 1 0 0 0 0 0 0 0 0 2 1 0 1 1 1 0 1 1 0 0 0 1 1 0 1 0 1 1 0 1 1 1 0 0 1 1 0 0 0 0 0 0 1 1 0 0 0 2 0 1 0 1 1 0 1 1 0 0 0 1 1 1 1 1 0 1 1 0 0 0 1 1 0 1 0 2 0 0 0 1 1 0 0 2 1 1 1 1 0 0 1 1 1 1 0 1 0 0 0 0 1 2 0 0 0 0 0 0 0 0 0 0 2 1 1 2 2 0 1 0 0 1 0 1 0 0 0 0 0 1 1 0 0 2 0 2 0 1 0 0 1 0 0 0 1 0 0 2 1 1 0 0 0 0 0 0 1 1 0 1 0 1 0 2 1 0 0 0 0 0 0 1 1 1 2 2 1 2 0 1 1 1 1 2 0 1 1 1 1 2 0 0 0 2 0 2 1 2 0 1 2 2 2 0 0 0 0 1 0 1 0 1 1 1 1 0 1 2 2 0 1 1 2 1 0 2 2 1 1 0 1 2 0 0 2 1 0 0 0 0 0 0 1 1 0 0 2 0 1 0 0 0 0 0 0 0 0 0 0 0 0 1 0 0 0 0 0 0 2 2 0 0 0 1 1 0 1 0 1 0 1 1 0 1 0 1 1 1 1 0 1 0 0 0 1 2 2 1 1 0 0 1 1 1 1 0 2 1 1 1 2 2 2 1 1 0 0 1 0 2 0 1 1 1 0 1 2 1 0 2 0 2 0 0 1 1 0 0 1 0 0 2 0 0 0 0 0 0 0 0 2 0 0 1 0 0 0 0 1 0 1 1 0 0 1 2 2 1 1 0 1 0 1 2 2 1 1 0 1 0 0 0 0 0 2 0 1 0 0 0 1 1 0 0 1 0 0 1 0 0 1 2 0 0 0 0 1 0 0 0
194 0 0 0 0 0 0 1 0 1 1 0 0 1 0 0 0 1 2 2 0 1 1 1 1 1 1 0 1 1 1 0 0 1 0 0 0 1 0 2 1 1 0 0 1 1 1 0 0 2 2 2 1 1 0 0 0 0 1 2 0 1 0 1 1 0 1 0 0 0 0 0 2 2 2 2 0 1 1 0 1 1 2 2 2 0 0 0 0 2 0 0 2 1 0 2 2 1 1 1 1 0 0 0 2 2 1 2 1 0 0 1 1 1 0 0 0 1 1 0 0 0 2 2 0 0 0 0 0 0 1 1 0 0 1 1 0 0 0 0 0 2 0 0 0 2 0 0 1 2 0 1 0 0 0 0 1 0 0 1 1 0 0 0 1 2 0 1 1 1 1 1 0 2 0 0 0 0 0 0 0 1 0 1 0 0 1 1 0 0 2 2 1 0 1 1 1 0 0 1 1 0 0 0 0 0 1 1 1 2 0 1 2 0 0 0 0 1 2 1 0 0 1 0 0 2 2 0 0 0 1 1 0 0 1 0 0 2 0 2 0 0 2 1 0 2 0 0 1 1 1 0 0 0 0 0 1 1 0 0 0 0 0 0 0 0 1 0 2 1 0 2 0 2 0 0 0 1 1 1 0 1 2 2 2 1 1 1 1 2 2 1 2 0 2 0 2 1 0 0 0 0 2 0 0 0 0 1 0 0 0 1 2 1 2 0 1 0 0 0 1 1 2 0 2 0 1 1 0 0 0 0 0 0 0 0 0 2 0 0 0 0 2 0 1 1 0 0 1 1 1 0 0 1 0 0 2 2 0 0 0 0 2 0 2 0 0 0 0 2 0 1 1 1 1 0 0 2 0 1 0 2 0 1 1 1 0 0 0 1 1 1 0 1 2 0 2 1 1 1 0 1 0 1 0 1 0 0 1 0 0 0 0 0 2 2 0 0 0 0 0 1 1 0 0 2 0 0 0 2 0 2 0 1 0 1 0 1 1 0 1 1 2 0 0 1 0 0 0 0 0 0 2 2 1 1 0 2 1 2 0 0 0 0 0 1 1 0 2 0 0 0 1 1 0 0 1 0 0 0 0 2 2 1 1 1 0 2 0 0 2 0 0 1 2 1 1 2 2 1 1 0 1 1 1 1 1 0 1 0 0 2 0 2 0 0 0 1 1 1 1 1 2 2 1 0 0 0 0 2 0 1 1 1 1 0 2 0 1 1 0 0 1 1 1 0 0 1 1 1 0 1 0 2 0 0 1 0 0 0 0 0 0 0 0 0 0 0 0 0 0 1 1 0 1 0 1 0 0 1 0 0 1 1 1 0 0 0 0 0 0 0 1 0 0 0 1 0 0 0 1 1 1 0 1 1 1 0 2 1 0 0 0 1 1 0 1 0 0 1 1 1 2 1 0 0 1 1 0 0 0 0 0 0 1 1 1 1 0 1 1 0 0 2 2 0 1 0 0 1 0 1 1 0 0 2 0 2 2 0 0 0 1 1 0 1 2 2 1 0 0 1 0 0 0 2 2 0 1 0 0 0 2 0 1 2 1 0 1 0 0 0 0 2 0 1 0 0 0 0 0 0 0 0 2 1 2 2 2 0 0 0 0 0 1 1 0 1 0 0 0 1 1 0 2 2 0 0 1 0 0 0 0 0 0 0 0 0 0 1 0 0 0 0 0 1 0 0 0 0 0 0 1 0 0 2 0 0 0 0 0 0 2 1 0 2 2 2 2 2 1 0 0 0 0 2 1 0 2 2 2 2 0 0 1 0 1 1 1 2 1 1 2 0 1 1 0 0 0 1 0 2 0 2 2 1 0 0 1 2 2 0 2 0 1 1 0 1 1 1 1 1 1 1 0 0 0 1 1 0 2 1 0 0 1 1 0 1 0 0 0 1 0 0 0 0 0 1 0 0 0 0 0 2 0 0 0 0 0 0 1 2 1 0 1 0 1 0 1 0 0 0 2 0 0 1 0 1 2 1 1 0 1 1 0 1 0 0 0 2 2 0 1 0 2 1 1 0 0 0 0 1 2 2 1 1 0 0 1 2 1 0 0 0 0 0 0 0 0 0 0 0 0 1 0 0 1 1 0 0 2 1 0 2 0 0 0 1 0 1 0 0 2 0 0 1 0 0 0 0 2 0 1 0 1 0 2 1 1 0 0 0 0 1 1 2 2 0 1 0 0 0 0 0 0 1 1 0 0 0 0 0 0 1 0 0 0 0 1 2 1 1 0 2 1 0 0 0 1 1 1 2
195 0 0 0 0 0 0 1 0 2 2 0 0 0 0 0 0 0 1 1 1 1 0 1 1 0 0 0 1 2 2 0 0 1 1 1 2 1 0 0 0 1 2 2 0 1 0 0 1 1 1 1 1 1 0 1 0 0 1 1 1 2 0 2 0 0 1 0 0 0 0 1 1 1 0 1 1 1 1 0 1 1 2 0 0 0 0 0 0 1 0 0 1 1 1 1 0 0 0 0 2 0 0 0 2 2 1 0 0 0 0 1 1 1 1 1 1 0 2 0 0 0 2 2 0 1 0 1 1 0 1 0 0 0 0 0 0 0 0 0 0 2 0 1 1 1 1 0 1 2 0 2 1 0 1 0 0 1 0 1 2 1 0 0 0 2 0 1 0 1 1 0 0 2 0 0 0 1 2 2 2 0 0 2 0 0 2 1 1 1 0 2 0 0 2 0 1 0 0 0 0 0 0 0 1 0 0 2 0 0 0 0 1 0 1 1 1 0 2 1 0 0 0 0 1 0 0 1 1 1 0 0 1 1 1 1 1 2 0 2 0 0 1 0 0 2 1 0 0 0 0 1 0 0 0 0 1 1 0 1 0 1 0 1 0 0 0 0 2 0 0 0 0 1 1 1 0 0 1 0 1 1 2 1 1 0 2 2 1 2 2 1 0 0 2 0 2 1 0 0 0 1 0 0 0 0 0 2 0 0 1 0 1 0 0 0 0 0 1 1 1 2 1 1 1 0 0 2 0 0 0 2 0 0 0 0 0 2 0 0 0 1 0 0 1 0 1 0 2 2 2 0 0 0 0 1 1 0 0 2 2 2 0 0 0 1 0 1 1 1 1 1 1 1 0 0 0 1 0 1 1 1 0 0 2 2 0 0 0 0 0 0 0 1 2 1 1 1 0 0 0 0 0 1 0 0 1 0 0 0 0 0 2 2 0 2 0 0 2 0 0 0 0 1 1 2 1 1 1 1 0 1 0 2 0 0 0 1 1 0 1 1 1 1 1 1 1 0 0 0 0 0 1 2 1 1 0 2 2 1 2 1 0 0 0 1 0 1 1 1 1 1 1 1 2 0 1 0 0 1 1 2 2 1 1 2 1 0 0 0 0 0 0 0 0 0 1 0 0 2 0 2 1 1 2 0 1 0 0 1 0 1 0 0 0 0 1 1 0 1 1 1 2 2 0 1 0 0 0 2 0 0 0 0 0 0 0 0 2 1 1 1 0 0 0 1 0 0 2 0 0 0 0 2 0 1 0 0 0 0 2 0 1 2 0 0 1 1 1 0 1 1 0 0 0 0 0 2 0 1 1 0 1 1 1 0 0 2 0 0 0 0 1 0 0 0 0 0 0 0 0 0 0 0 1 2 0 0 2 2 0 1 0 2 0 0 0 0 0 0 0 0 0 0 0 0 2 1 0 0 1 0 0 0 2 0 0 0 1 2 1 0 0 0 1 0 0 0 0 0 0 1 2 0 0 2 0 0 0 0 0 0 0 2 0 0 1 2 1 1 1 1 0 0 0 1 1 2 1 1 0 1 2 2 0 0 2 2 0 0 0 0 0 1 2 0 0 1 2 2 0 0 0 0 1 1 0 2 2 0 0 0 0 2 0 1 0 1 0 0 0 0 0 0 1 2 0 0 0 0 0 0 0 0 1 1 1 0 0 1 1 0 0 0 1 0 0 0 0 1 1 1 0 1 0 0 0 0 1 0 0 0 2 2 0 0 2 1 1 2 1 0 1 2 2 0 0 0 1 1 1 2 0 0 0 0 0 2 2 2 0 0 2 0 1 0 0 0 1 1 1 0 1 2 0 1 2 0 1 2 2 0 2 0 2 1 0 2 2 2 1 2 2 1 0 0 1 2 0 0 0 0 2 2 0 2 0 0 1 2 2 0 0 0 0 0 0 0 0 0 0 0 0 2 0 0 0 0 0 0 2 2 1 0 1 0 2 2 2 0 0 0 0 1 0 0 0 1 2 2 2 0 2 0 0 0 1 2 2 0 0 0 2 1 2 1 2 0 0 0 0 2 2 2 2 0 1 0 1 1 0 0 2 0 2 0 0 0 1 0 0 1 0 1 0 0 1 1 0 0 1 0 0 2 0 0 1 1 0 0 0 0 2 1 1 0 0 1 0 0 2 0 1 0 2 0 2 2 2 2 0 0 0 0 0 0 0 0 1 0 0 0 1 1 0 0 2 0 1 0 0 0 0 0 0 0 0 0 0 1 0 0 1 1 0 0 1 0 0 0 0 1
196 0 0 0 1 0 1 0 0 1 1 0 0 0 0 0 0 0 0 1 1 1 0 0 2 0 0 0 0 2 2 0 0 1 1 0 2 1 0 1 1 0 0 0 0 0 0 0 2 0 0 0 0 0 1 0 0 0 0 2 0 2 0 2 0 0 0 0 0 1 1 2 2 2 2 2 0 1 1 1 1 2 2 1 1 0 0 1 1 2 1 1 1 0 1 1 0 0 0 1 2 1 1 0 2 0 2 0 1 1 0 1 0 1 0 0 1 0 1 1 1 0 1 1 0 1 0 2 1 1 1 0 0 0 0 0 0 0 0 0 0 2 0 0 2 2 1 0 1 2 0 2 0 0 0 1 1 2 0 1 0 1 0 0 1 2 1 0 0 2 2 0 1 1 1 0 0 0 0 0 0 0 1 1 0 0 1 1 0 0 2 2 0 1 2 1 0 0 0 1 1 0 0 1 1 0 1 1 1 1 1 1 2 0 2 0 2 0 2 1 0 0 0 0 0 0 0 0 0 0 0 0 0 0 1 0 0 2 0 1 0 1 2 0 0 2 0 0 0 0 0 0 0 1 1 0 0 0 0 0 0 0 0 1 0 0 1 0 2 0 0 2 1 1 0 1 0 1 2 0 0 1 2 1 1 1 1 1 0 2 0 1 0 1 1 1 0 2 0 2 0 0 2 0 0 0 0 1 0 0 1 1 2 1 1 0 0 1 1 1 1 2 2 1 1 0 0 2 0 0 0 2 0 0 0 0 0 1 1 1 1 1 1 0 0 0 1 0 2 0 0 0 0 0 0 1 0 1 0 2 2 2 1 0 1 0 0 1 1 1 1 1 0 2 1 0 0 2 0 1 1 1 0 0 1 0 0 0 0 0 1 1 1 0 2 0 0 0 0 0 0 0 0 1 1 0 1 0 0 0 0 0 0 0 1 2 0 0 1 0 0 1 0 0 0 1 0 0 0 0 1 0 0 2 0 2 0 1 1 0 1 1 0 2 1 1 0 0 0 0 0 1 1 1 2 1 1 2 2 2 1 0 1 2 0 0 0 1 1 1 0 1 1 1 0 0 1 1 1 0 2 1 2 1 0 1 0 1 0 1 0 0 0 0 0 0 1 1 1 1 1 1 0 2 0 2 2 0 0 1 0 0 0 0 1 0 0 2 0 2 1 0 1 1 0 2 0 2 2 0 2 0 0 0 0 0 2 1 0 0 1 1 0 0 1 0 0 2 0 0 0 0 0 2 0 2 0 0 0 0 0 0 0 1 0 0 1 0 0 0 0 2 0 0 0 0 0 1 0 1 0 0 1 1 0 1 0 1 0 0 0 1 0 0 0 0 1 0 0 0 0 1 1 0 1 2 0 0 1 1 0 0 0 0 2 0 0 0 0 0 1 0 0 0 0 1 1 1 0 0 0 0 0 0 2 0 2 0 2 2 2 2 0 2 2 0 2 0 1 0 0 1 1 1 0 2 0 2 1 1 1 0 1 0 0 2 1 2 1 0 0 1 0 0 1 2 2 1 1 1 1 0 2 2 0 0 2 0 0 1 0 1 0 2 0 1 0 0 0 1 1 0 0 0 1 1 1 2 2 0 1 0 0 1 1 1 1 0 1 1 0 0 0 0 2 2 0 0 0 0 0 0 0 1 2 1 1 0 1 2 1 0 0 0 0 1 0 0 1 1 0 1 1 0 0 0 0 1 0 1 1 1 0 0 0 0 1 2 1 2 1 0 2 0 0 1 1 0 1 1 1 2 0 0 0 1 0 1 1 2 1 1 2 1 2 0 0 0 0 1 0 2 1 2 1 1 1 0 0 1 1 0 0 2 0 2 0 2 2 2 1 2 1 2 1 0 0 1 1 0 1 1 0 0 0 1 1 1 0 0 0 0 0 0 0 0 0 1 0 0 0 0 0 1 0 0 0 0 0 0 0 0 1 0 1 0 0 2 1 0 0 0 0 2 0 0 0 2 1 1 1 0 2 0 0 0 0 1 0 1 1 0 2 0 0 0 2 0 0 1 0 1 1 1 0 2 0 0 0 0 0 1 1 0 1 1 0 1 2 0 0 2 1 1 0 1 0 1 0 0 0 0 0 2 0 0 0 2 0 0 0 0 2 2 2 0 0 0 0 0 1 0 2 0 0 0 0 1 1 0 1 0 0 0 1 1 1 2 2 0 1 0 0 0 0 1 1 1 2 0 1 1 0 0 0 0 0 0 1 2 0 0 0 2 0 0 0 2 2 1 2 1
197 0 0 2 0 0 0 2 0 0 0 1 0 1 1 0 0 0 1 0 2 0 0 0 2 0 2 1 2 2 2 1 1 2 0 0 2 0 1 0 0 0 0 0 0 0 0 1 1 0 0 1 0 0 0 0 0 0 2 1 1 1 0 0 0 0 0 0 0 0 0 1 2 2 2 2 0 1 1 0 1 2 2 0 0 0 0 1 0 2 0 1 1 0 1 2 0 0 0 0 2 0 0 0 2 1 2 1 1 0 0 2 0 2 0 0 2 0 0 2 2 0 2 2 2 0 0 2 1 1 0 0 0 0 0 0 1 0 0 0 1 1 0 0 0 0 0 0 1 2 0 2 0 0 1 0 0 0 0 1 1 1 0 1 1 2 0 0 0 0 0 2 0 2 0 1 0 1 0 0 0 1 0 2 0 0 2 2 0 0 2 2 1 1 2 2 2 0 1 0 0 1 1 0 1 0 1 0 1 0 0 0 1 0 1 0 0 1 1 1 0 0 1 0 0 1 1 0 0 0 0 0 0 0 0 0 0 2 0 1 0 0 2 0 0 0 0 0 1 0 0 2 0 0 0 0 0 0 0 0 0 0 0 2 1 1 1 0 1 0 0 2 0 0 1 1 0 1 2 2 0 2 2 2 2 0 2 1 1 2 1 2 0 0 0 0 1 0 0 0 0 0 1 0 0 0 0 2 1 0 0 1 2 1 2 0 1 0 0 0 1 2 1 0 2 0 1 1 0 0 0 2 1 1 0 1 0 1 1 0 1 1 1 0 0 0 1 0 0 0 0 1 0 0 0 0 1 0 0 1 2 2 0 1 0 0 0 2 2 0 2 2 0 2 1 0 0 2 0 1 2 2 0 0 1 0 0 0 0 0 0 0 1 0 2 0 1 0 0 0 0 0 0 0 0 0 2 1 0 0 0 0 2 2 0 2 0 0 1 0 0 1 0 1 0 0 0 0 0 0 1 0 2 0 2 0 0 2 1 1 2 0 2 0 1 1 1 0 0 1 0 1 0 1 2 0 2 2 1 2 0 0 0 1 0 0 0 0 2 0 0 1 2 0 1 1 1 0 0 2 1 1 0 0 0 2 0 0 0 0 0 1 1 1 1 0 1 2 2 2 0 1 1 1 1 1 1 0 0 1 0 0 0 0 0 1 0 2 0 0 0 2 1 1 0 2 1 0 0 2 0 1 0 0 0 0 2 0 1 2 0 0 2 1 1 1 0 1 1 0 0 0 0 1 1 2 0 0 0 1 0 0 1 2 1 0 2 2 2 2 0 2 2 0 1 0 2 2 0 0 0 0 1 1 0 1 0 0 0 0 0 0 0 0 0 0 0 0 0 0 0 2 1 0 1 2 0 0 0 0 0 0 0 2 0 1 1 0 0 0 1 0 2 2 0 0 0 2 0 0 0 0 0 0 1 1 0 0 0 1 1 0 0 0 2 0 2 0 0 0 0 1 1 1 0 1 0 1 0 0 0 0 0 1 0 1 1 2 0 0 0 0 0 0 0 1 2 0 1 0 1 1 2 0 0 2 2 1 1 0 0 0 1 1 1 0 0 0 0 0 0 0 0 0 0 2 2 1 1 0 1 0 0 2 0 0 0 0 1 1 0 0 0 0 2 1 0 0 1 0 0 0 0 0 0 0 1 0 0 0 0 0 0 0 1 0 1 1 0 1 1 1 0 0 1 2 2 0 1 0 0 0 1 1 0 0 2 2 2 1 1 0 2 2 2 1 0 2 0 0 1 1 0 0 1 1 1 1 1 2 1 1 1 0 0 0 0 0 1 0 0 0 0 1 2 2 1 0 0 0 0 0 1 1 1 2 0 2 2 1 1 2 0 2 1 0 1 1 1 0 1 1 0 1 0 1 1 0 0 0 0 0 2 0 2 2 0 0 0 0 0 0 0 2 0 0 0 0 1 1 0 1 2 0 2 0 1 0 1 0 0 0 1 1 0 1 0 0 0 0 2 0 2 1 0 1 0 2 1 1 1 0 0 0 2 2 2 0 0 1 0 2 2 1 2 1 1 1 0 2 2 1 0 0 1 1 0 1 2 1 0 2 0 1 0 0 2 1 0 0 0 0 0 1 0 0 0 1 0 1 0 0 1 2 1 0 1 0 0 0 1 0 0 0 1 0 1 1 0 0 1 0 1 0 1 1 1 0 1 0 0 0 0 0 0 1 1 0 1 0 0 0 1 1 0 0 0 0 0 2 1 1 0 1 1 0 0 1 2 1 0 0
198 0 0 0 0 0 0 2 0 1 1 0 0 0 0 0 0 0 1 1 1 1 0 0 2 0 0 0 0 2 1 0 0 1 0 0 0 2 0 1 1 0 1 1 0 0 1 0 1 0 0 1 1 1 2 1 0 0 1 1 0 1 0 1 1 1 1 0 0 0 0 1 2 2 2 2 0 2 2 0 1 2 2 1 1 0 0 2 2 2 1 2 0 0 0 1 0 0 0 0 2 0 1 0 2 1 2 1 1 0 0 2 1 2 1 0 1 0 0 2 2 0 1 1 0 0 0 0 0 0 1 1 1 0 1 1 1 0 0 0 0 2 0 0 0 0 0 0 1 1 0 0 0 0 1 0 0 0 1 2 1 1 0 1 0 2 0 0 1 1 0 0 0 2 0 0 0 0 0 0 0 1 2 2 0 0 2 1 1 0 2 2 0 0 1 0 2 0 1 0 0 1 0 0 1 0 1 0 2 0 1 0 0 0 1 0 0 0 2 1 0 0 0 0 0 1 0 0 0 0 0 0 1 1 1 0 0 2 0 2 0 0 2 1 0 1 0 0 0 0 0 0 0 0 0 0 0 0 0 0 0 0 0 0 0 0 1 0 2 0 0 1 0 0 0 0 0 1 0 0 1 1 0 1 1 1 0 2 0 2 1 1 0 0 2 0 2 0 0 2 1 0 1 0 0 0 0 2 0 0 0 0 2 1 0 0 0 1 0 0 0 1 0 0 2 0 1 1 0 0 0 1 1 0 0 0 0 0 2 0 0 0 0 0 0 0 0 0 2 2 2 0 0 1 0 0 1 1 0 1 1 2 1 0 1 1 0 1 2 0 2 2 0 2 0 0 0 1 0 2 0 0 0 1 1 0 0 1 1 0 0 0 0 0 2 0 0 2 1 1 1 1 0 0 0 0 2 0 0 0 0 0 0 0 1 1 1 1 0 1 0 0 0 0 1 1 1 0 0 1 0 0 0 2 0 0 0 2 1 0 1 1 1 1 0 0 0 0 0 0 0 1 1 1 2 1 1 1 0 2 1 0 0 0 0 1 1 0 2 1 0 1 2 0 0 0 0 1 1 0 0 2 1 1 0 1 0 0 1 0 1 0 0 2 1 0 1 1 1 1 1 1 1 1 1 0 1 0 0 0 0 0 0 2 0 0 0 2 0 1 1 2 2 2 0 1 1 0 0 2 1 1 2 1 2 0 2 0 1 2 0 0 1 1 1 0 0 1 1 1 0 1 1 1 2 1 0 1 1 0 0 1 0 2 1 0 1 1 1 0 1 1 1 0 1 0 1 2 0 2 0 0 1 1 0 1 0 0 0 0 0 0 0 0 0 2 2 1 0 0 1 1 0 0 1 2 1 0 0 1 0 0 0 0 0 1 0 0 0 0 1 0 0 0 0 1 1 1 0 0 0 0 1 0 2 1 0 0 0 0 1 0 0 0 2 0 2 0 0 0 1 2 1 0 0 2 0 1 1 0 0 0 2 1 0 1 2 2 1 0 0 1 0 0 0 2 2 0 2 0 0 0 2 0 0 1 1 0 1 0 0 0 1 2 0 1 0 1 0 1 1 0 0 0 0 2 2 2 1 0 0 0 0 1 0 1 0 1 1 1 1 0 1 0 1 2 0 0 1 0 0 0 0 0 0 0 0 0 0 2 0 2 0 0 1 0 0 0 0 1 1 1 0 0 0 0 0 0 0 0 0 1 0 0 0 0 0 1 1 2 0 0 1 0 0 1 0 2 0 0 0 0 0 0 0 1 0 1 2 2 1 0 2 0 2 0 1 0 0 2 0 2 0 2 1 1 0 0 0 2 2 2 0 1 0 2 1 2 2 2 2 2 1 2 0 0 1 1 0 0 1 0 1 1 0 2 0 0 1 0 0 0 1 0 0 0 0 1 1 1 0 0 0 2 0 0 0 1 0 0 1 2 1 0 1 2 0 1 1 0 1 0 0 2 0 1 0 0 0 2 2 0 2 0 0 0 0 1 0 2 2 0 0 0 1 0 2 0 0 1 0 1 1 1 1 1 1 0 0 1 0 1 0 0 0 2 0 1 2 1 0 2 0 1 0 0 0 0 0 0 0 0 0 1 0 0 1 0 0 2 0 0 0 0 0 0 0 1 0 1 0 0 1 0 2 0 2 1 1 0 1 0 0 0 1 1 1 0 0 0 0 0 0 0 0 1 1 0 1 1 1 0 2 2 0 0 0 1 0 2 1 1 1 2 0 0 0 1 1 1 0 0
199 0 0 1 0 1 1 1 0 1 1 0 0 0 0 0 0 0 0 0 2 0 0 0 2 0 1 0 2 2 1 0 0 1 0 0 2 2 0 1 1 0 0 0 1 0 1 0 1 1 1 1 0 0 0 2 1 0 0 0 1 1 0 0 0 0 0 0 0 0 0 1 2 2 2 2 0 0 0 0 0 1 2 1 1 0 0 0 0 2 0 1 2 0 0 2 0 1 1 1 1 0 1 0 2 1 2 0 0 0 0 2 1 2 1 2 2 0 1 1 1 1 2 2 0 0 0 1 1 0 0 0 0 0 0 0 1 0 0 0 0 2 0 1 0 0 0 0 0 0 0 0 0 0 0 0 0 2 1 0 1 2 0 1 1 2 1 1 1 1 1 1 0 2 0 0 0 0 0 0 0 0 1 2 1 1 1 2 1 1 0 2 0 2 2 1 2 0 0 1 0 0 0 0 1 0 1 0 2 0 0 0 1 0 1 0 0 1 1 2 0 0 0 0 0 2 2 1 1 1 0 0 1 0 2 0 2 2 0 2 0 0 2 1 0 1 0 0 1 0 0 0 0 0 0 1 0 2 0 2 0 2 0 0 0 0 0 0 0 0 0 2 0 1 0 0 0 1 0 0 1 1 2 2 2 0 2 1 0 2 1 0 0 0 2 0 2 0 0 1 0 0 2 0 0 0 1 1 0 0 0 1 2 0 0 0 0 0 1 1 0 2 0 0 2 0 1 1 0 0 0 0 0 0 0 0 0 2 0 0 0 0 1 0 0 0 1 0 2 0 0 0 0 0 0 1 0 1 0 1 1 1 1 1 1 0 0 2 2 0 2 2 2 1 1 2 0 1 1 1 1 1 0 0 0 0 0 0 0 0 0 0 0 0 1 1 2 1 0 0 0 0 0 1 1 1 0 0 0 0 1 0 1 1 0 0 2 1 0 1 1 1 0 0 0 2 2 0 0 0 1 0 0 2 0 1 0 0 0 0 1 1 2 0 1 1 0 0 0 0 0 1 0 1 1 0 1 1 0 1 2 0 0 1 0 0 0 1 1 1 0 1 2 2 0 2 0 0 0 1 2 0 2 0 2 2 0 0 1 0 1 0 0 2 0 0 1 2 2 1 1 0 2 0 2 0 1 0 0 1 0 1 0 0 1 0 0 2 0 1 0 1 2 2 1 0 0 1 1 2 1 1 2 2 2 0 1 1 2 1 1 1 2 1 0 2 2 1 2 1 0 1 0 1 2 1 0 2 0 0 1 0 0 1 1 0 1 1 1 1 0 1 0 0 0 0 1 1 0 0 0 0 1 1 0 1 0 1 1 1 0 1 0 0 0 0 1 0 0 0 0 2 1 1 1 2 0 0 1 1 0 0 0 0 0 0 1 0 0 0 1 0 0 0 0 1 2 2 0 0 2 0 0 0 2 1 0 0 0 1 2 1 0 1 1 0 1 0 0 0 0 2 0 2 1 2 0 2 1 1 1 0 1 0 0 2 0 2 2 1 0 2 0 0 0 1 1 0 2 0 1 0 2 1 1 1 0 0 2 0 0 0 1 2 0 1 0 0 1 0 0 1 0 1 0 2 1 2 2 0 2 0 0 1 0 1 0 1 0 0 0 1 0 0 1 1 0 0 2 0 2 2 0 0 0 1 2 0 0 0 0 0 0 0 1 0 0 1 0 1 1 1 0 0 0 2 0 0 0 0 0 1 1 1 0 1 2 0 1 1 0 0 1 0 0 2 1 0 1 1 1 1 0 0 1 0 0 2 1 2 0 1 2 0 0 2 0 0 0 1 0 2 0 0 2 2 1 1 0 2 1 0 1 0 1 2 1 1 2 1 1 2 2 2 1 0 1 1 1 1 1 1 1 1 0 1 0 1 1 1 1 1 1 1 0 0 0 1 0 0 0 0 0 1 1 0 1 0 0 0 1 2 0 0 0 0 2 0 0 0 0 0 1 1 0 1 0 1 1 1 2 0 2 0 0 0 1 1 0 1 1 0 1 0 1 1 2 0 1 0 0 1 1 1 1 1 1 1 0 1 0 2 0 0 1 1 0 1 2 1 0 2 0 2 1 0 1 0 1 2 0 0 0 1 0 1 1 1 0 1 0 0 2 2 1 0 1 1 0 0 1 0 2 0 1 0 1 2 1 1 1 1 0 0 1 1 2 0 0 0 0 0 0 0 0 0 0 0 2 1 1 0 2 2 0 1 1 1 0 2 0 0 0 1 0 1 0 0 1 0 0 0
[truncated: 1,606,808 more chars]
