# Supplementary material for: KNN-MDR: a learning approach for improving interactions mapping performances in genome wide association studies
Source: BMC Bioinformatics. 2017 Mar 21;18:184. doi: 10.1186/s12859-017-1599-7 (PMC5361736; doi:10.1186/s12859-017-1599-7)
Supplement: Supplementary file 3 — The data set(s) supporting the results of Table 2. (ZIP 28603 kb) [file 12859_2017_1599_MOESM3_ESM.zip › 3/SINAN/S65/mkallsimul.dat]

1 0 2 0 0 0 0 1 1 2 0 0 0 0 0 0 0 2 2 2 2 2 0 1 1 0 2 1 2 2 1 0 1 0 0 0 2 2 0 0 0 0 0 0 0 0 1 0 1 0 0 2 1 1 0 0 0 0 0 1 1 0 0 2 1 1 2 0 0 0 0 2 2 2 1 2 1 0 1 0 0 2 2 0 0 0 0 0 0 1 0 0 1 2 1 1 0 1 1 1 1 0 1 1 2 1 2 1 1 0 0 1 1 1 1 1 1 0 0 1 0 0 2 0 0 1 2 0 1 0 1 1 0 0 1 1 0 0 1 0 1 1 0 0 1 0 1 0 0 0 0 0 1 0 0 1 0 1 0 1 0 0 2 2 1 2 0 0 0 0 1 0 1 1 0 0 2 1 0 1 1 0 0 0 1 1 0 2 2 0 2 2 1 0 1 2 0 1 0 0 0 0 1 1 1 1 1 0 2 0 2 1 2 0 2 0 0 0 1 0 2 1 1 0 0 0 0 0 0 0 1 0 0 0 0 0 0 2 2 2 0 1 2 1 1 0 0 0 0 0 0 0 1 1 0 1 0 2 2 0 2 0 0 1 0 0 0 0 1 1 0 2 1 1 0 0 1 1 0 0 0 1 1 2 2 0 1 1 0 2 0 0 0 0 1 0 0 1 0 1 1 1 0 0 0 1 1 0 1 1 0 0 1 1 0 0 1 0 1 0 1 2 1 1 0 0 0 2 0 0 0 1 0 2 0 0 0 0 2 1 1 1 0 0 2 2 0 0 2 1 0 0 0 2 2 0 0 0 0 1 0 1 2 1 2 0 1 1 2 0 2 2 0 0 0 0 0 1 0 1 2 2 0 0 0 0 0 0 0 0 0 1 1 0 2 1 1 0 1 1 1 1 2 0 0 0 2 0 0 0 1 0 0 0 1 1 0 1 0 1 1 1 1 1 1 1 0 0 0 0 0 0 0 2 0 1 0 1 0 0 1 1 0 1 1 0 0 0 0 1 0 0 0 2 1 1 1 2 2 2 1 1 0 0 0 2 0 0 0 0 1 0 0 0 1 1 0 2 1 0 1 2 0 0 0 1 0 1 0 1 0 2 1 1 0 0 0 1 1 2 1 1 2 0 0 1 1 0 1 0 0 0 0 2 0 0 0 2 2 1 1 2 2 2 1 1 0 1 1 2 0 1 0 0 0 0 1 0 0 2 0 0 0 0 0 0 1 1 1 0 0 0 0 0 2 1 1 1 0 1 0 0 1 0 0 1 0 0 0 0 0 0 0 0 0 0 2 0 0 2 0 0 0 0 0 0 0 1 1 1 0 0 0 0 1 0 0 0 0 0 0 2 0 0 0 2 0 0 0 0 1 0 0 0 0 0 0 0 0 0 1 1 0 0 0 2 2 2 0 0 1 0 0 2 2 0 1 1 1 1 1 0 0 1 1 0 2 0 1 1 0 1 1 0 2 1 0 0 0 0 0 0 0 1 1 1 1 2 0 1 1 0 0 0 1 0 2 0 2 0 1 0 1 2 0 2 1 1 0 0 0 2 0 2 0 1 1 0 0 1 0 1 0 1 1 2 1 1 2 0 0 0 0 0 0 0 0 1 1 1 0 0 0 0 2 0 0 0 0 0 1 1 0 0 0 0 0 0 0 1 1 1 0 0 2 0 1 1 1 1 1 0 0 0 0 0 0 0 0 0 0 0 0 0 0 1 1 0 0 2 1 0 2 0 0 0 1 1 1 1 1 1 0 1 0 1 0 2 0 2 0 0 2 2 0 0 0 1 0 0 1 1 0 0 0 0 1 1 1 1 0 0 2 2 2 2 0 0 1 0 0 1 0 2 2 1 0 0 0 2 0 2 2 0 0 1 0 1 2 1 0 0 1 1 0 1 1 0 2 0 1 1 0 1 0 2 1 0 0 1 1 0 0 0 0 0 1 2 2 1 0 0 0 1 2 1 0 0 0 2 1 1 2 0 0 0 0 1 1 2 0 1 1 0 1 1 1 2 0 0 0 2 1 0 1 1 1 0 0 1 0 1 1 1 2 1 0 0 1 0 0 1 1 2 2 1 1 1 0 0 0 1 0 2 0 0 0 1 1 0 0 0 2 1 0 1 0 1 0 1 2 0 1 0 2 1 2 0 0 0 0 1 0 0 1 0 0 0 1 0 0 0 0 0 0 0 1 0 2 0 1 1 0 0 0 0 0 1 0 0 0 0 0 2 1 0 0 0 0 1 2 0
2 0 1 1 0 1 1 2 2 1 0 0 0 0 0 0 0 0 0 1 1 0 0 2 2 0 1 1 2 2 1 2 1 2 0 1 1 1 0 0 0 1 0 0 1 0 1 0 1 0 0 1 0 1 1 0 1 0 0 1 1 0 1 0 0 0 1 1 0 0 1 0 2 2 2 2 0 1 2 0 1 2 2 0 0 0 0 1 1 2 1 1 0 2 1 1 0 1 0 0 0 1 1 1 2 1 2 0 1 1 0 1 0 1 0 0 1 0 0 2 2 0 0 2 0 0 0 1 1 0 1 0 0 0 0 0 0 1 0 0 2 0 0 0 2 0 1 0 0 0 0 0 0 2 0 1 1 2 0 1 1 2 1 2 1 1 0 0 0 1 1 0 1 1 0 0 0 2 0 2 2 1 0 0 0 0 1 2 1 2 0 0 1 0 1 2 0 2 0 1 0 1 0 1 2 2 1 1 1 0 0 2 0 0 2 1 1 0 0 0 2 0 1 0 0 1 1 2 2 2 0 0 0 0 0 0 0 2 2 1 0 1 1 1 2 1 1 1 1 0 0 0 2 0 0 1 1 1 0 1 0 1 0 1 0 0 0 0 0 0 1 2 0 0 0 0 1 1 2 0 0 0 2 0 2 0 2 0 0 2 1 1 1 0 1 1 0 2 0 1 1 1 1 1 1 0 0 0 1 1 0 1 1 1 1 0 0 1 0 0 0 2 2 0 1 0 1 1 1 2 0 1 0 0 0 0 0 1 1 1 1 2 2 0 0 1 0 1 2 1 0 0 0 2 2 0 1 0 0 0 0 0 0 0 0 2 0 0 2 0 2 2 1 1 1 1 0 2 2 0 1 0 0 0 1 0 0 1 1 0 0 0 0 1 2 1 1 2 0 0 0 0 1 1 1 0 0 1 0 0 0 1 0 0 2 0 0 0 1 0 0 0 1 1 1 1 1 0 0 1 0 1 0 1 0 1 1 1 0 1 0 0 0 1 1 1 0 0 0 2 0 1 0 1 2 0 2 1 1 1 1 1 1 1 0 1 1 1 0 1 1 1 0 0 2 1 1 2 0 0 1 1 0 1 1 2 1 0 1 1 2 1 1 2 2 0 0 1 1 2 1 1 1 1 0 1 2 0 0 0 0 0 0 0 1 0 0 2 1 1 1 2 2 1 0 0 1 0 1 1 1 0 0 0 1 0 2 1 0 1 0 1 1 1 2 0 2 1 1 0 0 0 1 0 0 1 0 0 1 1 0 0 1 1 1 1 0 1 1 0 1 1 0 0 0 0 1 1 1 1 0 2 0 0 0 0 0 1 0 0 0 0 0 1 1 0 1 1 0 1 0 1 0 1 0 2 1 0 1 1 1 0 1 1 1 1 1 0 0 0 1 1 0 0 0 2 2 1 0 0 1 0 0 2 1 1 0 0 0 1 0 1 0 1 1 0 1 1 1 0 0 1 0 0 0 2 0 2 2 1 1 1 2 0 1 2 0 1 0 0 0 2 0 1 0 1 1 0 2 0 1 0 0 0 0 1 0 1 0 0 2 0 0 1 1 0 1 0 0 1 1 1 0 0 0 2 2 2 2 0 1 0 1 0 0 1 0 0 0 0 0 0 0 0 2 0 1 0 1 1 1 1 1 0 0 2 0 0 0 1 0 0 0 0 1 0 0 0 0 0 0 0 1 0 0 0 0 0 2 0 0 0 2 0 0 0 2 0 0 2 0 0 2 1 0 0 2 2 2 0 1 1 0 1 1 1 0 2 0 2 1 0 2 1 0 1 0 0 0 0 1 1 0 0 2 1 1 1 0 1 1 1 1 1 1 2 0 1 1 0 1 1 0 1 2 2 0 0 0 1 0 1 1 1 0 1 0 0 1 0 1 1 1 0 1 0 1 0 1 0 1 1 0 0 0 1 1 0 0 1 0 0 0 0 1 0 0 1 0 2 0 0 2 0 2 0 0 0 1 2 1 1 1 0 0 1 1 2 1 0 1 1 1 0 2 2 2 2 0 0 1 1 1 1 2 1 0 2 0 1 0 1 1 1 2 1 1 0 1 1 0 1 2 0 0 2 2 0 1 1 0 0 0 2 0 0 0 1 1 0 0 0 2 1 1 0 1 0 1 0 2 0 1 0 1 0 1 1 1 0 1 1 1 0 1 1 1 0 2 0 0 1 0 0 0 1 0 2 0 0 0 0 0 1 0 1 1 0 0 0 0 0 0 1 0 0 0 0 1 0 1 1
3 0 1 1 1 0 0 2 2 1 0 1 0 1 0 0 0 0 0 2 2 1 0 2 2 0 0 1 2 2 1 1 2 2 0 1 1 0 1 1 0 0 2 0 0 0 1 1 1 0 0 1 1 0 0 1 1 0 0 1 0 1 0 0 0 0 1 1 0 0 0 2 2 2 1 2 0 1 1 0 1 2 0 0 0 0 0 0 0 1 0 0 1 2 1 2 0 2 1 1 1 0 1 1 2 0 2 2 1 0 0 1 0 1 1 1 1 0 2 0 0 0 0 2 0 0 0 2 2 2 1 1 0 0 1 1 0 0 0 0 1 1 0 0 0 0 0 0 0 1 1 1 1 0 0 0 0 0 0 1 1 1 0 2 1 2 1 1 0 1 0 0 0 2 0 0 2 1 0 1 1 1 0 0 0 0 0 1 1 0 1 2 1 1 1 2 1 2 0 1 0 1 1 1 1 1 1 0 1 0 2 0 1 0 0 0 1 0 1 1 1 0 1 0 0 1 1 2 1 1 0 0 0 0 0 0 0 2 2 1 0 0 1 2 2 0 0 0 0 0 0 2 1 1 0 1 0 1 1 0 1 0 0 0 0 0 0 0 0 0 0 1 0 0 0 0 0 2 2 0 0 0 1 1 1 0 1 2 0 2 1 2 1 0 2 1 1 2 1 1 1 0 2 2 1 0 1 1 1 1 1 1 2 1 2 0 0 0 1 0 0 2 1 1 0 0 0 0 0 0 0 0 1 1 0 0 0 1 1 0 0 1 1 0 0 0 0 0 2 1 0 0 1 1 0 1 0 0 0 1 0 1 1 1 2 1 0 1 2 1 2 2 0 0 0 0 0 1 1 1 2 2 0 1 0 0 0 0 0 0 0 0 0 0 2 0 0 0 0 0 0 0 0 2 2 0 0 1 0 0 0 0 0 0 1 0 1 0 0 0 0 1 0 1 0 2 2 1 1 0 1 0 1 0 0 0 0 2 0 0 0 0 0 0 0 0 0 0 0 0 0 0 0 1 2 1 2 2 2 1 0 2 1 0 0 2 0 0 0 0 0 0 1 1 1 1 0 0 0 0 1 1 0 2 1 2 1 2 0 1 0 2 1 2 0 0 0 2 2 2 0 0 1 1 2 0 1 0 1 0 1 0 0 1 0 1 0 2 1 2 2 2 2 2 1 1 0 1 1 1 0 1 1 0 1 0 0 1 0 0 1 1 2 1 2 0 0 0 1 0 0 0 0 0 1 0 0 1 1 1 0 0 0 0 0 0 1 0 0 1 0 0 0 0 0 0 1 2 2 2 0 0 0 0 0 0 0 1 0 0 1 1 0 0 2 0 1 0 0 0 0 2 1 0 0 0 2 0 0 1 1 0 1 1 1 1 1 0 0 0 0 0 0 1 0 0 1 1 0 0 0 0 0 0 2 0 1 0 1 2 0 0 0 1 0 0 2 1 0 0 0 2 0 0 0 2 0 1 1 0 0 0 0 1 0 1 1 1 1 0 2 0 1 0 1 1 1 0 2 0 1 0 0 1 0 1 2 0 0 1 1 0 0 1 0 0 2 0 0 2 0 2 0 0 0 2 2 2 1 0 0 0 0 1 0 0 0 1 1 1 0 0 1 0 2 1 2 0 1 1 1 1 0 0 0 0 0 0 0 1 0 0 0 0 0 1 0 0 0 0 0 0 1 0 0 0 1 0 0 0 0 0 2 0 1 0 1 1 0 1 1 0 2 0 0 0 1 0 0 1 1 1 2 1 0 1 1 2 1 2 1 1 2 0 0 1 1 1 0 0 0 1 0 0 1 1 0 1 0 1 1 1 1 1 1 2 0 0 1 0 0 1 0 2 2 0 0 0 1 1 0 0 2 2 0 0 0 0 0 0 0 0 1 0 0 0 1 0 0 0 2 2 0 0 0 0 0 0 0 0 0 1 0 0 0 0 0 0 2 1 0 0 0 1 2 0 0 0 0 2 2 0 2 1 0 1 0 1 1 1 0 1 0 1 2 2 2 2 0 0 2 0 1 0 2 2 1 1 0 2 0 1 0 0 0 0 2 2 2 1 0 2 2 0 1 2 1 2 0 1 0 0 1 2 1 0 0 0 0 0 0 0 2 1 1 0 0 0 1 0 2 0 2 1 1 0 1 2 2 0 2 0 0 0 1 1 0 0 2 1 0 0 1 1 0 2 0 0 1 0 0 0 0 0 0 0 0 1 1 1 1 0 0 2 1 0 1 0 0 1 1 1
4 0 2 0 0 0 0 0 1 2 0 0 0 1 1 1 0 1 1 1 2 2 0 2 2 0 1 0 1 1 0 1 1 2 0 0 2 0 0 0 0 1 1 0 0 1 1 0 2 0 0 0 0 0 2 1 0 0 0 1 0 0 0 0 0 0 1 1 0 0 0 1 1 2 0 2 2 1 1 0 1 2 0 1 1 1 0 0 0 2 0 2 0 0 1 2 0 1 1 1 1 1 1 1 2 1 2 0 0 0 0 0 2 2 1 1 1 0 0 0 1 0 2 0 1 1 1 1 2 1 1 0 0 0 2 0 0 1 0 0 1 1 0 0 0 1 0 0 0 0 0 0 1 0 0 1 1 1 0 2 1 1 1 2 0 1 0 1 0 1 1 1 1 1 0 0 2 0 0 0 0 0 0 1 1 0 0 2 1 0 1 2 2 0 2 2 0 2 0 0 0 0 1 1 2 0 1 0 2 0 2 1 0 0 2 0 0 0 2 0 2 1 1 0 0 0 0 1 0 0 0 0 0 0 0 0 0 2 2 1 0 0 2 2 2 0 0 0 0 0 0 0 1 1 0 2 0 2 1 0 1 0 0 1 0 0 1 0 1 1 0 1 0 0 0 0 0 2 1 0 0 1 2 1 2 0 1 2 0 1 0 1 0 1 0 1 0 1 0 0 1 1 1 1 1 0 0 0 1 1 0 0 2 2 2 0 0 0 1 0 0 2 2 0 1 0 0 0 2 1 0 1 1 1 0 0 0 0 2 2 1 1 1 0 0 0 1 0 1 0 0 0 0 1 1 1 0 0 0 1 0 1 1 0 1 0 1 2 2 0 2 2 1 0 0 0 0 2 0 0 0 1 0 0 1 0 1 0 0 0 0 0 1 0 1 0 0 0 0 0 0 0 1 1 1 0 0 1 0 0 0 0 0 0 1 0 0 1 1 1 1 1 0 2 0 2 1 1 1 0 1 2 0 2 0 0 0 1 0 0 1 0 0 0 0 1 0 1 1 1 0 1 0 2 1 1 1 2 2 2 1 2 1 1 1 0 2 1 0 1 1 1 1 1 1 1 0 1 0 1 0 1 0 1 1 1 1 0 0 0 0 0 1 1 0 1 1 1 1 2 1 1 1 1 0 1 1 0 0 0 0 0 0 1 0 0 1 2 1 1 1 2 1 1 0 1 1 0 0 2 0 0 0 0 0 0 2 2 0 0 1 2 1 1 1 0 2 1 1 0 0 1 0 0 2 0 0 0 1 0 0 0 1 0 0 1 0 1 1 0 0 0 0 0 0 0 2 2 2 1 1 0 1 0 0 1 0 0 0 0 1 1 0 0 2 0 1 0 0 0 0 2 0 0 0 2 0 1 0 1 0 0 1 1 1 1 1 0 0 0 0 0 1 1 0 0 1 1 0 0 2 0 1 2 1 1 0 0 0 1 0 0 0 1 0 0 1 1 0 0 0 0 0 1 1 2 0 1 1 0 0 0 0 0 1 2 1 2 0 1 0 1 0 1 1 0 2 1 1 1 0 0 0 1 1 1 1 0 1 0 2 0 0 2 0 1 1 0 0 2 1 0 0 0 1 2 2 2 2 0 0 0 0 0 0 0 0 0 0 0 0 1 1 0 1 1 1 0 0 0 1 1 1 0 0 1 0 0 0 1 0 0 0 0 2 0 1 0 0 0 0 0 0 0 0 0 0 0 0 0 0 0 2 0 2 0 0 0 0 2 0 0 2 1 0 0 1 0 0 1 2 1 0 1 0 1 1 1 0 2 1 1 2 0 1 0 1 0 0 0 0 2 0 0 1 1 2 0 0 2 0 0 1 1 1 2 0 0 2 0 2 2 0 1 1 1 0 0 1 2 0 1 2 2 0 0 0 0 0 0 0 0 0 1 0 0 1 0 1 0 1 1 0 0 0 1 1 0 0 0 0 0 2 0 0 0 1 0 1 2 1 1 1 1 1 0 0 1 1 1 1 0 2 0 0 0 0 2 0 1 1 2 1 1 2 0 1 1 0 0 0 1 1 0 2 2 1 1 0 2 0 0 0 0 0 0 2 1 1 1 0 1 1 1 0 1 2 1 0 0 1 0 0 0 0 0 0 2 2 0 0 0 2 1 1 0 0 1 0 0 2 0 2 2 1 0 1 0 0 0 2 0 0 0 0 0 0 1 1 0 0 0 0 0 0 1 0 2 0 0 0 0 0 0 0 0 0 1 0 0 1 0 0 1 1 0 0 0 0 1 1 1
5 0 1 1 1 1 1 1 1 1 0 1 0 1 1 1 1 1 1 1 1 1 0 2 2 0 1 2 2 2 1 2 1 1 0 2 1 2 1 0 1 0 0 0 1 1 1 0 2 0 0 0 0 1 1 2 0 0 0 1 1 0 0 2 0 0 1 0 0 0 0 0 2 2 2 2 0 2 2 0 2 2 0 1 2 0 0 0 0 2 0 1 0 1 0 1 0 1 0 1 1 0 0 0 2 1 2 1 1 0 0 1 1 2 1 1 2 0 1 1 1 0 2 0 0 1 1 0 2 0 1 1 0 0 1 1 0 1 0 0 0 2 0 0 0 1 0 0 0 1 1 1 1 0 0 0 0 0 0 1 1 1 0 1 0 0 0 0 0 1 1 0 1 1 0 0 1 0 0 0 0 1 1 1 0 0 2 1 1 1 1 1 2 2 2 1 1 1 0 0 0 0 1 0 1 1 1 0 0 1 1 2 0 0 1 1 1 0 1 1 1 1 1 0 0 1 2 1 0 0 1 0 0 0 1 1 0 1 2 1 0 0 1 1 2 1 1 0 0 0 0 0 1 0 0 1 1 2 0 1 0 1 1 2 0 0 0 1 2 2 0 0 1 1 0 0 0 2 2 1 1 0 1 0 1 0 0 2 0 2 2 0 0 1 1 2 0 1 1 0 0 0 0 0 0 0 0 1 1 1 0 2 2 1 1 0 2 1 0 0 1 1 2 1 0 0 0 1 0 0 0 0 0 2 0 0 0 2 0 0 0 0 0 0 2 2 0 0 1 2 0 1 0 2 1 0 0 0 0 1 0 1 1 0 1 1 1 2 2 0 2 2 1 0 1 1 0 2 0 0 0 0 0 0 0 0 0 0 0 0 0 0 0 0 1 0 0 1 1 1 1 1 1 0 0 0 1 1 0 0 0 1 0 0 2 0 0 1 0 0 1 1 0 0 0 2 1 0 0 0 0 1 0 2 1 1 0 0 0 0 1 0 0 1 1 2 0 0 0 2 0 1 0 2 2 1 2 2 1 2 2 1 0 1 0 1 1 1 0 0 0 1 1 1 1 0 1 1 1 0 1 2 0 1 0 0 0 1 0 0 1 1 1 2 0 0 0 1 1 2 1 1 1 0 1 1 2 2 1 0 0 1 0 0 2 0 0 2 1 1 1 2 0 0 0 1 1 2 0 2 0 2 0 0 0 0 2 1 0 0 2 2 0 0 1 1 0 1 1 0 0 0 0 0 1 2 1 0 2 0 0 0 1 0 0 1 0 0 0 0 0 0 0 0 0 1 2 1 1 1 1 1 1 0 0 0 0 0 0 0 0 0 2 0 0 0 1 0 0 0 0 2 1 0 0 1 2 0 0 0 0 0 0 1 0 1 0 0 1 0 1 2 0 0 0 1 2 0 0 0 1 0 0 1 1 0 1 0 0 1 0 1 0 2 0 0 2 1 1 0 1 1 2 1 2 2 0 1 1 0 0 0 1 1 1 1 1 1 0 1 0 1 0 0 1 0 2 0 1 0 1 1 0 2 1 2 1 2 0 0 2 0 0 1 0 1 2 0 0 1 0 2 0 1 0 2 1 1 1 0 1 0 0 0 0 1 0 0 0 0 0 0 2 0 2 2 2 0 0 0 1 1 0 0 0 0 2 0 0 0 0 0 0 0 0 1 0 1 1 1 1 1 0 0 0 1 1 0 1 1 1 0 2 1 0 0 0 0 0 2 0 0 2 2 2 2 1 1 2 0 1 1 1 1 1 1 1 2 1 2 1 1 2 0 0 0 0 1 0 0 0 2 0 0 2 1 1 0 1 2 0 0 1 1 1 2 0 0 2 0 0 2 0 2 2 2 0 0 0 2 0 2 2 1 0 1 1 0 0 0 0 0 0 0 0 0 0 0 0 0 2 2 0 0 0 0 0 1 1 0 0 0 1 0 1 0 0 0 1 1 0 0 1 1 1 0 0 1 1 2 1 0 1 0 0 1 1 2 0 2 0 1 1 0 0 0 0 1 0 0 0 2 2 0 2 0 1 0 1 1 1 0 0 0 1 0 1 1 2 2 0 2 2 0 2 2 1 0 0 0 0 0 1 2 1 0 1 1 1 0 0 0 1 2 2 2 0 0 1 0 2 0 1 0 1 0 1 1 1 2 0 0 0 0 2 1 1 1 2 1 0 0 0 0 0 2 0 0 2 0 0 0 0 1 0 1 1 0 0 0 0 0 0 0 1 0 0 0 2 0 0 0
6 0 1 1 0 0 0 0 1 2 0 0 0 2 2 2 1 2 1 2 2 2 0 2 2 0 1 0 1 2 0 1 2 1 0 1 1 1 1 0 1 0 0 0 2 0 2 1 1 0 0 1 1 1 0 0 2 2 2 1 0 0 0 1 0 0 2 1 0 0 0 0 2 1 0 1 1 2 2 0 2 2 0 1 2 0 0 1 1 2 0 0 0 2 2 2 0 0 0 1 1 0 1 1 2 1 2 0 1 1 0 1 1 1 1 1 1 0 0 1 1 0 1 1 0 1 1 1 2 1 1 0 1 0 0 0 1 0 0 0 0 2 0 0 0 1 0 0 0 0 0 0 2 0 0 0 0 2 0 0 1 0 1 2 1 1 0 1 0 2 0 1 2 0 0 0 1 0 0 0 0 0 1 1 0 0 1 2 0 0 0 2 2 2 2 1 2 2 0 1 0 1 0 1 2 2 2 1 1 0 0 2 2 0 0 0 0 0 2 1 1 0 0 0 0 2 1 1 0 0 0 1 0 2 2 0 0 1 2 0 1 1 2 1 1 0 0 0 0 0 0 0 0 1 0 2 1 2 2 0 2 0 0 0 0 0 0 0 1 1 0 0 1 1 0 1 0 2 1 1 1 0 2 1 2 1 1 1 0 2 0 0 2 0 2 0 0 1 0 1 1 0 0 0 0 1 1 1 1 2 0 2 1 2 1 1 0 1 1 0 0 2 2 0 1 0 0 2 0 1 0 1 0 1 0 0 0 1 1 0 0 1 1 0 0 0 1 0 2 0 0 0 1 2 0 0 2 1 0 2 0 2 0 0 0 0 1 1 2 0 2 2 0 0 0 0 0 1 0 0 1 0 0 0 0 1 1 0 0 0 0 0 0 0 0 0 0 0 1 1 1 1 1 1 0 1 0 0 0 0 1 0 0 0 2 0 0 1 1 1 1 1 0 0 0 0 0 0 0 1 0 1 1 1 1 0 0 0 0 0 2 0 0 1 1 2 0 0 0 0 1 0 0 2 0 0 1 1 1 1 1 1 1 1 0 1 1 1 0 1 1 1 2 2 1 0 1 2 0 2 1 1 0 1 1 1 1 1 0 0 1 1 0 2 0 0 0 1 1 2 1 1 2 0 0 0 1 0 1 0 1 0 0 0 1 0 0 2 1 1 1 2 1 1 0 1 1 1 0 2 1 1 1 1 2 0 1 1 2 2 0 1 1 0 1 1 0 0 0 0 0 0 1 0 0 0 1 0 0 1 0 0 1 0 0 1 1 1 1 1 1 1 1 0 1 1 2 0 0 2 0 0 2 0 1 0 1 0 0 0 0 0 1 1 0 0 0 1 0 2 1 1 0 1 0 2 0 1 0 1 0 0 0 0 0 0 0 0 1 0 0 1 0 0 0 1 1 0 0 0 1 0 0 1 1 0 1 0 1 1 1 0 0 0 2 0 2 1 0 1 0 2 2 1 2 2 0 2 1 0 0 0 1 0 1 1 1 2 1 0 1 1 1 0 0 1 0 0 0 0 0 1 0 2 0 2 2 1 0 1 0 1 0 1 1 0 1 1 0 2 1 1 0 0 1 2 2 1 1 0 0 0 0 0 0 1 0 1 1 1 0 1 1 0 1 1 1 1 0 0 1 1 1 0 0 0 1 0 0 1 1 1 0 0 1 0 0 0 1 1 0 1 1 0 0 0 0 0 1 1 0 1 2 0 0 0 1 1 0 1 1 1 2 1 0 1 1 0 0 1 1 1 2 0 0 2 0 2 1 2 0 1 2 0 0 0 0 0 1 0 0 0 0 0 2 0 1 0 1 2 0 0 1 1 1 2 0 1 2 0 1 2 0 1 1 1 0 0 1 2 0 1 1 2 0 0 0 0 1 0 1 1 1 0 0 0 0 0 0 1 1 1 0 1 0 2 2 0 0 1 0 0 0 0 0 1 1 0 1 0 0 0 1 1 1 0 0 0 1 2 1 1 2 1 0 1 0 1 1 1 0 0 1 0 2 2 2 2 0 0 0 0 1 1 2 1 0 0 0 1 0 0 0 0 0 0 2 1 1 1 0 1 2 0 0 0 1 1 0 0 1 0 1 1 1 0 1 1 1 0 0 0 2 1 1 1 0 2 0 1 1 0 2 2 2 0 2 1 2 1 1 0 0 0 1 1 1 0 2 0 0 0 0 0 1 0 0 1 0 0 0 0 0 0 0 0 0 0 0 0 0 0 0 2 1 0 0 0 0 0 0 0
7 0 1 1 0 0 0 0 1 2 0 0 0 1 1 1 0 2 2 1 1 2 1 0 1 0 0 2 1 2 1 1 0 0 1 0 2 1 1 1 0 0 0 1 0 1 1 1 1 0 0 1 0 1 1 0 0 1 1 1 0 1 0 2 1 1 1 1 0 0 0 2 1 2 0 2 2 1 2 0 1 1 1 0 0 0 0 0 0 2 0 0 0 2 0 1 1 0 0 1 0 1 1 1 2 0 1 2 2 0 0 2 1 2 0 0 1 0 0 0 1 0 1 1 0 1 1 1 2 1 2 0 0 0 1 0 1 0 0 0 1 1 0 0 0 0 0 0 0 1 1 1 0 0 1 1 1 0 0 2 2 2 1 1 0 1 0 0 2 2 0 2 0 2 0 0 2 1 0 1 1 0 0 0 1 1 1 2 1 1 0 1 1 0 1 1 1 1 0 0 0 0 0 0 2 0 1 0 1 1 1 0 0 0 2 1 1 1 1 0 2 0 1 0 0 1 1 0 0 0 0 1 1 1 1 0 0 2 2 2 0 0 2 2 2 0 0 0 0 0 0 0 1 0 1 1 0 2 1 0 1 0 0 0 1 1 1 0 1 0 1 1 0 0 2 1 0 2 1 0 0 1 1 1 1 0 1 0 0 2 1 1 1 0 1 0 1 0 0 0 2 1 1 1 0 0 1 0 1 1 0 1 2 2 1 0 0 0 1 0 1 2 1 0 0 0 1 2 1 1 0 1 1 0 0 0 0 1 1 1 1 1 2 0 1 1 1 0 1 2 0 1 0 2 2 0 0 1 0 2 0 1 0 0 0 1 0 1 2 0 2 2 1 1 1 1 0 2 1 0 2 2 0 0 0 0 1 0 0 0 0 0 1 1 2 1 0 2 0 0 0 0 1 1 0 1 1 1 0 0 1 1 0 0 0 0 1 1 0 1 1 1 0 2 1 2 2 0 0 1 0 0 0 0 0 2 0 0 0 0 2 0 0 2 2 2 0 0 0 0 0 0 0 1 2 1 2 2 2 2 2 2 0 0 1 1 1 1 0 0 0 2 1 1 1 1 0 2 0 1 0 1 0 1 0 1 0 0 0 2 1 1 1 1 0 1 1 2 2 1 0 0 0 2 0 2 1 1 0 0 0 1 0 1 1 0 0 2 0 1 1 2 1 1 0 1 1 0 1 1 1 0 0 0 0 0 2 2 0 0 1 2 1 0 1 1 0 1 1 0 0 1 1 0 1 0 1 0 1 0 0 1 0 2 1 0 1 0 0 1 0 0 0 0 0 0 2 2 2 2 0 0 2 0 0 1 0 1 0 0 2 1 0 0 0 0 1 0 0 0 0 2 0 0 1 1 1 1 0 2 0 0 0 1 1 1 1 0 2 1 0 1 0 0 0 0 2 2 0 0 1 0 0 2 2 1 0 1 0 1 0 1 0 1 2 0 2 1 1 0 0 1 1 1 1 1 0 2 2 0 0 0 0 1 0 1 1 2 2 0 2 0 1 0 0 0 1 0 1 0 2 1 0 0 0 2 0 1 0 0 1 0 1 2 1 1 2 0 0 1 0 1 0 0 0 1 2 2 2 0 0 0 0 0 0 0 0 0 0 0 0 0 2 0 2 2 2 1 0 0 2 2 1 0 0 1 0 1 1 1 0 0 1 1 1 0 0 0 2 2 2 1 0 0 0 0 0 0 0 0 0 1 1 0 0 0 1 2 0 0 0 0 2 0 0 0 1 2 2 0 1 1 1 0 1 2 0 2 0 2 0 0 2 1 1 1 0 1 0 0 0 2 0 1 0 1 2 1 0 1 0 1 1 0 0 1 0 0 0 0 1 0 0 2 2 2 0 0 1 2 0 1 2 1 0 1 0 0 0 0 0 0 1 1 0 1 1 0 1 0 1 0 0 0 1 0 1 0 0 0 0 0 0 0 1 0 1 1 2 1 0 0 1 1 1 0 0 2 2 2 2 0 1 1 0 1 0 1 0 1 1 2 0 0 2 2 2 0 0 0 0 2 2 0 2 0 1 0 1 0 1 1 1 1 1 0 1 1 2 1 0 2 2 0 0 0 0 2 0 0 0 0 0 2 0 0 0 0 2 1 0 0 1 2 2 0 1 0 1 0 1 0 1 0 1 0 1 1 2 1 1 0 0 0 1 1 1 0 2 2 0 0 0 0 0 1 1 2 1 0 0 0 0 1 0 0 1 0 0 0 0 0 0 1 1 1 0 0 2 0 0 0
8 0 1 1 0 1 1 1 1 2 0 0 0 1 0 0 0 1 1 0 0 0 0 2 2 0 1 2 2 2 2 0 1 1 1 1 2 1 0 0 2 1 0 0 0 0 1 0 2 0 0 0 0 0 2 2 0 0 0 0 2 0 0 0 0 0 2 0 1 1 0 1 2 2 2 2 0 1 2 1 0 1 0 1 1 0 0 0 0 2 0 1 0 2 0 1 1 1 1 1 1 1 1 1 2 2 2 0 0 0 2 2 2 2 1 1 2 0 0 0 1 0 1 1 0 1 1 1 1 0 1 0 0 0 0 0 0 1 0 0 2 0 1 0 1 0 0 0 0 0 0 0 1 2 0 1 0 0 0 1 0 1 0 1 1 1 0 1 0 1 1 1 1 1 0 0 2 0 0 0 0 0 0 1 2 1 1 1 0 0 0 1 1 0 1 2 0 0 0 0 0 0 1 0 2 1 1 0 0 0 0 1 0 1 0 0 0 0 0 0 2 1 0 0 0 1 2 1 1 0 0 0 0 0 0 0 0 2 2 2 0 0 2 2 1 0 0 0 0 0 0 0 2 1 0 1 1 2 1 0 1 0 1 1 0 0 1 1 1 1 0 2 1 1 0 0 1 2 1 0 0 0 2 1 2 0 0 2 0 2 1 2 2 0 2 0 2 1 1 0 0 0 2 2 1 1 1 0 2 2 0 1 2 2 2 0 0 0 0 0 2 1 0 0 1 0 0 0 1 1 0 1 0 0 0 0 0 0 2 1 0 1 1 0 1 1 1 0 2 1 1 0 0 1 1 1 0 0 0 1 0 1 2 2 2 2 0 2 2 0 2 2 1 1 1 1 0 2 0 0 1 1 0 0 1 1 1 1 1 0 0 0 1 0 2 0 0 0 0 0 0 0 0 0 0 0 0 0 0 0 0 0 0 0 1 2 0 1 0 1 1 1 0 1 1 2 1 1 1 0 0 2 1 1 1 0 0 1 1 1 2 0 0 1 1 2 0 0 1 1 0 0 0 2 1 1 1 2 2 2 2 2 0 0 1 1 1 1 0 1 1 1 1 1 0 0 0 1 0 0 0 1 0 1 0 1 0 0 0 0 0 0 1 2 0 0 0 1 1 2 1 0 1 1 2 0 1 1 1 0 0 0 0 1 0 0 0 2 2 1 1 2 1 1 0 1 1 1 1 1 0 2 0 0 1 1 2 1 1 1 1 2 2 1 2 0 1 1 2 0 0 1 0 0 2 0 0 0 0 1 1 0 1 0 0 0 1 0 0 2 0 1 1 0 0 0 2 1 2 1 0 0 1 0 1 0 1 2 1 1 0 0 0 0 0 0 1 0 0 0 0 1 1 0 0 1 2 1 0 1 0 0 1 1 1 1 2 0 0 1 0 1 1 1 0 0 1 1 0 0 2 0 0 2 1 0 0 1 1 2 0 0 0 1 0 0 2 2 0 0 0 2 0 1 1 2 0 1 0 0 0 0 1 0 1 2 0 2 1 1 1 0 0 1 0 0 2 1 1 1 0 0 1 2 0 2 1 2 0 1 0 1 0 1 1 0 2 0 0 2 0 0 0 1 2 2 1 2 2 0 2 0 0 1 0 1 1 2 2 2 0 0 1 0 1 1 1 0 2 2 2 2 0 0 0 2 0 0 1 2 0 0 1 1 2 0 0 1 0 0 0 0 0 0 0 1 0 0 1 0 0 0 2 0 0 0 1 1 0 1 2 0 1 0 0 1 1 1 1 1 1 1 0 1 0 1 0 1 0 2 0 1 2 1 0 1 0 1 0 1 0 2 0 0 1 0 0 0 1 2 0 0 1 1 1 2 1 1 1 0 1 1 0 1 0 1 0 0 1 2 1 2 0 0 0 0 0 0 0 0 0 0 0 0 0 0 1 0 0 0 1 1 0 1 0 2 1 0 0 0 1 0 1 0 1 1 1 0 2 1 0 0 2 0 2 0 0 2 2 2 2 0 2 0 0 0 0 1 0 1 1 2 0 0 1 1 1 2 0 0 0 1 1 0 2 1 1 0 0 1 0 0 0 0 1 1 1 1 2 1 1 1 1 1 2 2 0 0 0 0 0 0 0 1 0 0 0 1 1 0 0 0 1 2 2 1 0 0 0 1 2 1 0 2 2 0 2 1 1 0 2 0 0 0 1 1 2 0 1 0 0 0 0 0 0 2 0 0 1 0 0 0 0 0 0 0 0 0 0 0 0 0 0 1 1 0 0 0 1 0 0 0
9 0 1 2 1 0 0 2 2 1 1 1 1 2 1 1 0 1 0 1 1 1 1 1 2 0 0 2 2 1 1 1 0 0 1 0 2 2 0 0 2 0 0 1 0 1 0 0 1 1 1 1 0 0 2 1 0 1 1 1 0 1 0 1 1 1 2 0 1 1 1 2 1 2 1 2 1 0 1 0 0 2 0 1 1 0 0 1 1 2 0 1 1 2 1 2 0 0 0 0 0 0 1 1 2 0 2 0 0 0 1 1 0 1 1 1 1 0 1 1 1 0 2 0 0 0 1 1 2 1 0 0 1 0 0 0 1 0 0 0 0 2 0 0 1 0 1 0 0 0 0 0 0 1 1 0 0 0 0 1 1 1 2 1 0 1 0 0 1 1 1 1 0 2 0 0 1 0 0 1 0 0 1 1 0 0 1 2 1 0 2 2 2 1 2 1 1 1 0 1 0 1 0 1 2 0 1 0 0 0 1 2 1 0 2 0 0 1 1 0 2 0 0 0 0 1 1 2 1 0 1 0 0 0 0 0 0 1 2 0 1 1 2 1 1 0 0 1 0 1 1 1 2 0 0 2 0 0 0 0 0 0 0 1 0 0 0 0 1 1 1 2 1 1 2 2 0 2 1 1 1 1 1 0 1 1 1 0 0 2 1 1 1 0 2 0 1 2 0 1 2 0 1 1 0 0 1 0 0 1 0 1 1 0 2 0 0 0 0 0 2 2 2 0 1 0 0 0 1 0 0 1 0 0 0 0 0 1 1 0 0 1 1 0 0 0 0 0 1 1 0 1 1 1 0 1 0 0 0 1 0 1 1 1 1 1 0 2 2 1 2 2 1 1 0 0 0 1 0 0 1 0 0 1 1 1 1 0 0 0 0 0 0 1 2 0 0 0 1 0 0 1 0 2 1 0 1 1 0 0 0 1 0 0 1 0 1 0 0 0 0 0 0 2 2 2 2 0 0 0 2 0 0 2 1 1 0 0 0 1 1 0 0 0 0 0 0 0 0 1 0 1 0 2 0 0 0 1 0 1 1 1 1 1 0 1 1 0 0 0 1 2 1 1 1 0 1 1 0 1 1 2 0 1 0 1 0 1 0 2 1 1 0 1 0 0 0 1 1 2 1 1 2 1 0 1 1 1 2 0 1 1 0 0 0 0 0 1 1 2 2 1 2 1 0 2 0 0 0 2 0 0 1 1 1 0 1 0 2 1 0 1 1 1 1 1 0 0 1 1 0 1 0 0 1 1 0 1 0 1 1 0 0 1 1 0 0 0 0 2 0 1 2 0 1 0 2 1 1 2 0 0 2 0 1 0 1 1 1 1 1 1 2 0 2 0 0 0 0 0 0 2 0 0 0 1 2 1 0 2 1 0 0 2 0 1 0 0 0 0 0 0 0 1 0 0 2 1 0 0 1 0 0 2 1 1 1 0 1 1 0 0 0 0 0 0 2 1 1 0 0 1 0 0 1 2 0 2 2 1 1 0 1 1 1 1 1 2 1 1 0 1 1 0 1 0 1 0 2 0 1 0 0 1 1 2 0 0 2 0 2 0 0 1 0 0 0 0 0 0 0 0 0 0 2 2 2 1 2 0 1 0 0 0 0 0 0 1 1 1 0 0 0 1 0 0 2 0 0 0 1 1 0 0 0 0 0 0 1 1 0 0 0 0 0 0 0 0 0 0 0 0 2 0 0 1 2 0 0 1 1 0 2 0 0 0 1 0 0 2 1 0 1 2 2 2 1 1 1 1 1 1 0 0 1 2 0 2 1 2 1 1 2 1 0 1 0 1 0 0 0 2 0 0 1 0 0 1 0 1 0 0 1 1 1 2 1 1 1 0 1 1 0 1 1 2 0 0 1 2 1 2 1 2 0 1 1 0 0 0 0 0 1 1 0 1 1 0 0 1 2 1 0 0 0 0 0 1 0 0 1 0 0 0 0 2 1 0 1 0 0 0 2 0 2 2 0 0 0 2 2 0 2 0 0 0 0 1 0 2 0 1 1 1 2 1 2 1 0 0 0 1 2 0 2 0 2 0 1 1 1 0 0 0 0 1 2 1 1 1 0 1 1 2 2 2 1 1 0 0 1 0 0 1 0 0 0 2 2 0 0 0 2 1 1 0 0 0 0 0 2 0 2 2 1 0 1 0 0 0 1 1 1 0 2 0 1 0 1 0 1 0 0 0 0 0 0 0 2 1 1 0 0 1 0 0 0 0 1 1 0 0 0 2 0 2 0 0 0 0 0 0
10 0 1 2 0 0 0 1 1 2 0 0 0 0 0 0 0 2 1 2 2 2 0 2 2 0 1 2 2 2 2 1 1 1 0 0 2 1 0 0 2 0 0 0 0 0 0 0 2 0 0 0 2 0 0 0 0 0 0 0 1 0 0 1 0 0 2 1 0 0 0 1 2 2 2 2 0 1 2 0 1 1 0 1 1 0 0 1 1 2 1 1 0 2 1 2 1 1 1 1 1 0 0 0 2 1 2 2 2 0 0 2 0 2 0 0 2 0 0 2 2 1 2 0 1 1 1 1 1 1 0 0 0 0 1 0 1 0 0 0 0 2 1 0 1 0 0 0 0 0 0 0 0 0 1 1 0 0 0 2 2 2 1 1 1 2 0 1 0 1 1 0 0 2 1 0 2 1 0 1 1 1 0 0 0 0 1 2 0 1 1 1 1 0 1 1 1 2 0 2 0 2 0 0 2 2 2 0 1 0 2 2 0 0 2 1 1 0 0 0 2 0 0 0 0 1 2 2 0 0 0 1 0 0 0 0 0 2 2 0 0 0 1 1 1 0 0 2 2 0 0 0 1 0 0 1 1 2 0 0 0 0 1 2 0 0 0 1 2 1 0 1 0 0 0 0 0 2 1 0 0 1 2 0 2 0 0 1 1 2 1 1 2 0 2 0 2 0 0 0 1 0 1 1 0 0 1 0 0 1 1 1 1 1 2 1 1 1 0 0 0 1 0 0 0 0 0 1 1 2 0 2 1 1 0 0 0 2 0 0 0 0 1 0 0 0 0 0 2 0 0 0 1 2 1 0 1 1 0 2 0 1 2 1 2 0 0 2 2 1 2 2 0 0 2 2 0 2 0 0 2 2 0 1 2 0 1 0 0 0 0 0 2 0 2 2 2 1 1 1 1 1 1 1 1 0 0 1 0 0 0 0 0 0 2 0 0 0 0 0 1 2 0 2 1 1 1 2 2 0 0 1 2 0 2 0 0 2 0 0 1 0 0 0 0 2 2 0 0 1 0 0 0 2 1 1 1 1 1 1 1 1 0 0 1 1 1 2 0 1 1 2 1 1 0 0 0 2 1 1 1 1 0 0 0 1 0 0 0 0 0 0 1 1 1 0 0 1 1 2 1 1 1 1 0 1 1 0 1 0 1 0 1 1 0 0 1 2 0 0 0 2 1 1 0 1 0 2 0 2 0 2 2 1 2 0 2 1 0 1 0 1 1 1 2 2 0 2 2 0 0 1 1 0 1 0 0 1 1 1 0 0 0 0 0 0 0 1 1 0 1 0 0 0 0 0 1 2 2 0 1 0 1 0 0 1 0 2 1 1 0 0 1 0 0 0 1 0 0 1 1 2 1 0 0 2 2 0 0 0 1 0 0 1 0 1 0 0 0 1 1 2 1 1 0 1 1 0 0 0 2 0 0 1 2 1 0 0 1 1 1 0 0 1 0 0 1 1 1 0 1 1 0 1 2 1 0 0 0 0 0 0 1 0 0 2 1 2 0 2 0 1 1 0 1 0 1 0 2 0 0 0 0 2 0 2 1 0 1 0 2 0 0 2 2 0 2 0 0 0 0 0 1 0 0 1 1 2 2 0 0 0 0 0 0 0 0 0 1 0 0 1 0 1 0 0 1 1 0 0 1 1 0 0 1 0 2 0 0 1 0 0 0 0 1 1 1 1 2 2 0 2 1 0 0 1 1 0 2 0 0 0 2 0 0 0 1 0 0 2 0 0 1 0 1 1 2 0 0 1 2 1 1 1 1 1 1 2 0 2 1 0 2 1 0 1 1 1 0 0 0 1 0 0 1 2 0 0 1 2 0 0 1 1 1 2 0 2 1 0 2 1 0 2 2 1 0 0 0 2 0 2 2 1 0 1 1 0 1 0 1 0 0 0 0 0 0 0 2 0 0 0 0 0 0 0 0 0 0 0 0 1 1 0 0 2 1 0 1 1 0 0 0 2 1 0 0 1 1 2 1 1 2 0 0 0 0 2 0 1 0 1 0 0 2 1 2 2 0 2 0 0 1 0 1 1 1 1 1 1 1 1 0 0 1 0 2 1 1 1 0 1 2 2 1 0 0 1 0 0 0 0 0 1 0 0 0 1 1 0 0 0 1 0 0 0 0 1 0 0 2 0 1 0 1 0 1 0 0 1 0 0 0 0 1 0 0 0 1 0 2 0 0 0 0 1 0 1 2 0 1 1 1 0 0 0 1 1 0 1 1 0 0 2 0 0 0 0 2 1 1 1
11 0 2 1 1 0 0 0 1 2 0 0 2 2 2 2 0 0 0 1 1 0 0 1 1 0 1 2 2 2 2 0 1 1 0 0 2 1 0 1 1 1 0 0 1 0 1 0 2 0 0 0 1 0 0 2 0 0 0 1 0 1 0 2 0 0 1 1 0 0 0 2 2 2 2 2 0 2 2 0 2 2 0 1 2 0 0 1 0 1 0 0 0 1 0 1 0 1 1 1 1 0 0 0 2 0 2 1 1 0 1 2 2 2 2 2 2 0 1 1 1 0 2 0 0 2 2 1 1 0 0 0 0 0 0 0 0 1 0 0 0 2 0 0 1 1 0 0 0 2 0 0 0 1 0 1 1 1 0 1 2 1 1 2 0 2 0 0 0 1 1 0 0 2 1 0 2 1 0 1 1 0 1 1 0 0 1 1 0 0 0 1 2 0 2 2 0 1 0 1 0 1 0 0 2 0 0 0 1 0 1 0 1 0 1 0 0 1 2 1 1 0 0 0 0 1 1 1 0 0 0 1 1 2 1 0 0 2 2 0 0 0 1 2 2 0 0 0 0 0 0 0 1 0 0 2 1 0 0 0 0 0 0 2 0 0 0 0 0 0 0 2 1 1 0 0 1 1 1 1 1 1 1 0 1 0 0 2 0 2 2 1 1 0 1 0 0 0 0 0 1 1 1 1 1 0 0 1 2 2 0 2 1 1 1 0 1 0 0 0 2 1 2 1 0 0 1 1 1 0 0 0 0 1 1 0 0 2 0 2 0 1 0 0 1 1 0 1 1 1 0 1 0 1 0 1 1 0 1 0 1 1 0 0 0 0 0 1 1 0 1 1 1 0 1 1 0 1 0 0 1 0 0 0 1 0 0 0 0 1 1 1 1 1 1 1 1 1 0 0 0 1 1 0 0 0 0 1 1 0 0 1 1 1 1 0 0 0 0 0 0 1 0 1 2 1 0 0 0 0 2 1 0 1 0 0 0 0 1 2 1 0 0 1 1 1 0 0 0 1 0 1 0 2 1 1 1 1 1 0 0 0 0 0 0 2 0 0 0 0 0 0 1 1 1 0 1 2 1 1 1 2 0 2 1 1 1 1 0 1 1 0 0 0 0 0 0 0 0 2 2 1 1 1 1 2 2 1 1 0 1 0 0 0 1 0 0 1 0 1 1 1 1 1 0 1 1 1 0 2 0 1 2 1 1 0 2 0 0 2 0 1 0 0 0 1 0 2 2 0 0 2 1 0 1 0 0 1 1 0 0 0 1 1 1 0 0 0 0 1 0 0 1 0 0 0 2 1 1 2 1 0 0 0 0 0 0 1 1 1 1 0 0 0 0 1 0 2 0 2 1 0 0 0 1 2 1 2 0 0 1 0 0 0 0 0 0 0 1 0 1 1 0 0 0 1 2 1 0 0 1 1 0 0 2 0 0 1 1 2 1 1 0 0 2 0 2 1 0 1 0 2 0 1 1 2 0 2 1 0 0 0 1 0 0 2 0 2 1 0 1 1 1 0 1 0 1 1 2 0 1 0 0 2 0 2 2 0 0 1 1 0 0 1 0 0 0 0 0 1 0 1 0 0 1 2 2 1 2 0 1 0 0 0 0 0 0 0 0 0 0 1 1 1 0 1 2 1 2 2 2 2 0 0 0 0 0 1 1 2 1 1 0 0 1 0 0 0 0 0 0 0 0 0 0 0 1 0 0 0 0 0 2 0 0 0 1 2 0 0 0 0 2 1 0 0 0 0 0 1 0 0 0 0 2 2 0 2 0 2 1 0 2 1 0 1 0 1 0 0 0 2 0 0 1 1 2 0 1 2 0 0 1 2 1 1 0 0 2 0 2 1 0 2 2 1 0 0 1 2 0 1 2 1 0 1 0 0 0 0 1 0 1 1 0 1 1 1 0 0 2 2 0 0 0 1 1 0 0 0 0 0 1 1 0 1 2 1 0 2 0 0 2 0 2 1 0 1 1 2 1 1 2 0 0 0 0 0 0 2 1 2 0 0 2 2 2 1 0 0 0 2 2 0 2 0 1 1 0 1 0 2 0 0 0 1 2 0 2 1 0 2 1 1 1 1 2 1 0 0 1 0 0 2 0 0 0 0 2 2 0 0 2 1 0 0 1 0 1 0 2 1 2 0 1 0 1 1 1 1 1 0 0 0 1 0 1 0 1 0 2 0 0 0 2 0 0 1 2 1 2 1 0 0 0 0 0 1 1 0 0 1 0 2 0 0 0 0 1 0 0 0
12 0 1 1 0 1 1 1 1 1 1 2 0 1 1 1 0 1 1 2 2 2 1 2 2 0 0 1 1 2 1 0 1 1 2 1 1 1 0 0 0 0 0 0 0 0 1 0 1 0 0 1 1 1 0 2 0 1 1 1 1 0 0 0 0 0 0 0 0 0 0 2 1 2 1 2 1 0 2 0 0 2 0 2 2 1 1 1 1 2 1 1 0 1 0 0 0 1 1 1 1 0 1 1 2 1 2 0 0 0 0 1 0 2 0 0 2 0 0 2 2 0 2 0 0 0 0 2 2 1 1 2 0 0 0 0 0 1 0 0 1 1 0 0 0 0 0 0 0 1 0 1 0 0 1 0 0 2 0 1 2 0 2 1 0 1 1 2 0 2 0 1 0 2 0 0 2 0 0 0 0 0 0 0 0 0 0 0 0 2 0 0 2 1 2 2 1 1 0 0 0 0 0 2 2 0 0 1 1 0 0 2 1 0 1 1 1 0 1 1 1 1 1 0 0 1 1 1 1 1 0 1 1 1 0 0 0 1 1 1 1 1 2 2 2 0 0 0 1 1 1 1 2 1 0 1 0 1 0 0 0 0 1 2 0 0 0 0 1 0 1 1 1 1 0 1 0 2 2 2 2 0 2 1 1 0 2 2 0 2 1 1 2 0 2 0 0 1 0 0 0 0 1 1 1 0 1 0 2 1 0 0 1 2 2 0 0 0 0 0 1 2 0 0 0 0 0 2 1 1 0 2 1 1 0 0 0 0 2 0 0 0 2 0 0 0 2 0 2 0 0 0 0 2 1 0 1 0 0 0 0 0 1 1 1 1 1 1 2 0 2 2 2 1 0 0 0 1 0 0 2 1 0 1 0 0 1 0 0 0 0 0 2 0 2 2 2 0 1 1 1 0 2 0 0 0 2 1 0 0 0 0 0 0 1 0 1 0 0 0 1 1 1 1 0 2 2 0 0 0 0 0 0 2 1 1 0 0 0 0 0 0 0 1 0 2 0 0 0 1 0 1 0 2 1 1 1 2 2 2 1 1 0 0 1 1 1 1 0 1 1 1 1 1 1 0 1 1 0 1 1 2 0 2 2 2 2 0 1 0 1 1 0 1 0 0 0 2 2 1 0 0 2 0 0 1 1 1 1 0 0 1 1 1 0 0 0 2 0 1 1 2 2 2 0 1 0 1 0 2 0 1 0 0 0 0 1 1 1 1 1 1 1 1 2 0 2 0 1 1 0 1 0 0 1 1 1 2 0 1 1 0 0 0 0 0 0 0 0 0 0 0 0 0 0 0 0 1 1 2 0 0 2 0 0 2 1 1 0 0 0 0 0 1 0 0 0 0 0 0 0 2 1 0 1 2 0 0 0 1 1 0 0 1 0 1 0 0 0 1 1 2 0 0 0 0 2 2 0 0 0 1 0 2 1 1 0 0 1 2 0 2 0 1 1 0 2 0 1 0 0 2 1 1 2 2 0 2 2 1 1 0 1 1 0 1 0 1 0 1 1 0 1 0 0 0 2 1 1 1 1 0 0 0 0 0 1 1 0 1 1 0 0 1 2 0 2 1 0 1 1 0 0 0 0 0 1 1 2 0 0 0 0 1 0 0 0 1 1 1 1 0 1 0 1 1 1 0 0 0 0 0 0 0 0 1 0 0 0 0 0 0 0 0 2 0 1 0 0 0 0 0 0 0 0 1 0 0 0 0 0 0 2 1 0 0 0 0 0 1 1 0 2 0 1 0 0 2 1 1 1 0 2 0 1 1 1 2 1 2 1 1 2 0 0 0 0 1 0 0 0 1 0 0 1 1 0 1 0 1 1 1 0 0 0 2 0 0 0 1 0 1 0 2 1 0 0 0 0 2 0 2 1 2 0 1 1 1 1 1 0 0 1 0 1 0 1 0 1 0 1 1 0 0 0 0 0 0 1 0 0 0 0 0 0 0 0 1 1 1 0 0 1 0 2 0 1 0 0 1 1 0 2 0 0 0 0 2 0 2 0 1 0 1 1 1 1 2 1 1 0 1 1 0 1 1 1 1 0 2 0 0 1 1 2 1 0 1 1 0 0 1 2 0 1 1 0 1 0 0 0 0 0 2 0 0 0 1 2 1 0 0 1 2 2 1 0 0 0 0 2 0 1 1 1 0 1 0 0 1 1 0 1 0 0 2 1 1 2 0 1 0 0 0 0 2 0 1 0 0 0 0 0 1 0 0 1 0 1 0 0 1 1 2 1 1 0 0 0 0 0 0
13 0 1 1 0 0 0 0 0 2 0 0 0 1 1 1 0 0 0 1 1 0 1 2 2 0 0 2 2 2 2 1 1 1 0 0 2 0 0 0 1 0 0 1 0 1 0 0 2 0 0 0 0 1 1 0 0 0 0 1 0 0 0 2 0 1 1 0 0 0 1 1 0 2 0 2 2 2 2 2 0 2 0 0 2 0 0 0 0 2 0 0 1 1 0 1 0 1 1 1 1 0 1 1 2 1 2 2 2 0 0 2 0 0 0 0 0 0 0 1 1 0 1 1 0 1 1 1 2 1 1 1 0 0 0 0 0 0 0 0 1 1 0 0 1 0 0 0 0 0 0 0 0 1 1 0 0 0 0 0 0 0 1 2 1 2 1 0 1 2 0 2 0 2 0 1 1 1 1 0 0 1 0 0 0 0 0 1 0 0 0 1 1 0 1 1 1 2 0 1 0 1 1 0 2 1 1 0 0 0 0 2 1 0 2 1 1 0 1 0 2 0 0 1 0 0 1 1 1 0 0 0 1 1 1 0 0 2 2 1 0 0 1 1 2 0 0 0 0 0 0 0 1 0 0 0 1 0 1 0 0 1 1 1 0 0 0 0 1 1 0 1 2 2 0 0 1 1 1 0 0 1 2 2 2 0 1 2 0 2 0 0 2 0 2 0 2 0 0 0 1 0 1 1 0 0 0 2 2 1 0 1 1 0 2 0 0 1 1 0 0 0 2 1 0 0 1 2 1 2 0 2 0 2 0 0 0 1 1 0 0 1 1 1 0 0 1 1 2 0 0 0 2 2 1 0 1 0 0 0 0 0 0 0 0 0 1 1 2 0 2 2 0 0 1 1 0 1 0 0 1 0 0 1 0 1 1 0 0 1 1 0 0 0 2 0 1 0 1 1 1 1 2 0 0 0 1 1 0 0 1 0 0 0 1 0 0 1 0 1 0 1 0 0 1 2 2 2 2 0 0 1 0 2 2 2 0 1 0 0 1 0 0 1 1 1 0 0 0 2 0 1 0 1 1 0 1 1 1 2 1 2 1 1 0 0 1 0 0 0 0 0 2 2 0 0 0 2 0 2 1 2 1 1 0 1 0 0 0 2 0 2 0 1 0 0 0 2 2 1 0 0 1 2 1 1 1 1 1 0 1 0 0 1 0 1 0 1 0 1 1 1 2 2 1 0 0 0 2 0 2 0 2 2 2 0 1 0 0 1 0 0 2 2 2 0 1 1 1 0 0 1 1 0 0 1 1 1 1 0 0 1 0 0 0 0 1 0 0 2 0 0 0 0 0 0 0 1 1 2 0 0 1 0 0 0 1 1 1 1 1 1 0 0 0 0 0 0 0 0 0 2 0 1 0 2 0 1 0 0 0 0 0 1 0 0 1 0 0 0 0 0 1 1 0 1 1 0 0 0 2 0 0 2 1 0 1 1 0 2 0 0 0 0 2 0 2 1 1 0 0 1 1 1 2 2 1 2 2 1 0 0 1 0 0 2 2 2 0 1 1 0 1 1 0 0 1 1 0 1 1 1 0 0 0 1 2 1 0 0 1 0 0 0 1 1 2 0 0 1 0 1 1 0 1 2 2 2 1 0 0 0 0 0 0 1 0 0 0 0 0 1 0 0 1 1 0 0 0 0 0 0 0 0 0 0 0 0 0 1 0 0 0 0 1 0 0 0 1 1 1 1 1 0 0 1 0 0 1 0 0 1 2 0 1 0 0 0 0 2 0 0 2 1 0 0 1 1 1 1 2 1 1 0 0 1 1 2 1 2 1 1 2 1 0 1 1 1 0 0 0 2 0 0 2 1 2 0 0 2 0 0 0 0 0 2 0 0 0 0 1 0 0 2 2 0 0 0 1 2 0 1 1 1 0 1 0 1 1 0 1 0 1 0 0 0 0 0 0 1 2 1 0 0 0 0 0 0 0 0 0 0 0 0 0 0 2 2 1 0 0 0 0 2 1 1 0 0 0 2 1 1 2 0 0 1 0 0 0 2 1 2 0 0 2 2 2 2 0 0 0 2 0 0 1 1 0 0 0 2 0 1 0 0 0 1 1 1 1 0 0 1 2 0 0 0 0 0 0 0 0 0 0 2 0 0 0 1 1 1 0 0 1 2 1 1 0 0 0 0 2 0 1 0 2 1 2 1 2 1 1 0 0 0 2 0 1 0 2 1 1 0 0 0 2 1 0 0 2 0 1 1 0 1 0 0 2 2 0 2 2 0 0 1 0 0 0 0 1 1 2 0
14 0 1 2 1 0 0 1 1 1 0 0 1 1 0 0 0 2 2 0 0 0 1 0 1 1 1 2 2 2 1 0 2 2 0 1 1 0 0 0 1 1 0 0 0 1 1 1 1 0 0 1 1 0 1 1 1 0 0 0 0 2 0 1 1 1 2 0 0 0 0 1 1 2 1 2 1 0 0 0 1 2 0 2 2 0 0 1 1 2 1 1 1 1 1 2 0 1 1 1 1 0 1 1 2 0 2 0 1 1 1 2 0 2 0 0 1 0 0 2 2 0 0 2 0 1 1 1 2 1 1 0 0 0 0 0 0 0 0 0 0 2 0 0 0 0 0 0 0 1 0 1 2 0 1 1 0 1 0 2 1 1 2 2 2 2 0 0 0 2 1 1 0 2 0 0 2 0 0 0 0 0 1 1 0 0 2 1 1 2 0 0 2 0 2 1 2 2 0 1 0 1 0 0 2 1 0 1 1 0 1 1 1 0 0 1 1 0 2 0 2 2 1 0 0 1 2 0 0 0 0 0 0 0 0 0 0 2 2 1 0 1 2 2 2 0 0 2 2 0 0 0 1 0 2 2 0 1 0 0 0 0 0 1 0 0 1 1 1 1 1 1 1 1 0 0 1 1 1 0 0 0 2 1 2 1 0 2 0 2 1 2 0 0 1 0 0 0 0 0 1 0 0 0 0 0 0 0 1 0 0 0 2 2 1 0 1 0 1 0 1 2 1 0 2 0 0 1 0 0 0 0 1 1 0 0 0 1 0 1 1 1 0 0 2 2 0 1 2 0 0 0 0 2 2 0 0 0 0 2 0 2 1 1 1 1 1 2 1 0 1 1 0 0 0 0 0 1 0 0 2 1 0 1 1 1 1 0 1 1 1 1 1 0 2 1 1 0 1 0 0 1 0 2 2 0 0 1 0 0 0 0 0 0 0 0 1 0 0 0 0 2 0 2 1 1 1 1 1 0 0 1 0 1 0 1 0 1 0 1 1 0 0 0 0 1 0 0 0 1 0 2 0 2 1 1 1 2 2 2 2 2 0 0 2 0 2 1 0 0 0 1 1 1 2 0 2 0 0 0 1 2 0 0 0 0 0 1 1 0 1 2 0 1 0 0 0 2 2 2 0 0 2 0 0 1 1 1 0 1 1 0 0 1 1 0 0 2 1 0 0 2 1 1 0 1 0 0 0 2 1 0 1 0 1 0 2 1 0 0 1 1 1 1 1 1 1 1 1 0 0 0 0 0 1 2 1 1 0 2 2 0 0 0 0 0 0 0 0 1 0 0 0 0 0 0 2 1 1 2 0 1 1 0 0 1 0 1 0 0 0 0 0 1 0 0 0 1 0 1 1 1 1 0 1 2 0 1 0 0 0 0 0 0 0 0 0 0 0 1 0 1 0 0 0 2 2 2 0 0 1 0 0 1 2 0 1 0 1 1 1 0 0 1 1 0 1 1 2 0 1 1 2 1 2 2 0 2 1 0 0 0 0 0 0 2 1 2 0 0 1 1 0 1 0 0 2 2 2 0 0 0 0 1 0 2 2 0 1 0 2 0 0 1 0 0 1 0 0 2 0 1 0 1 0 2 1 2 2 0 0 0 0 0 0 1 0 1 1 1 0 0 1 0 1 2 2 1 1 1 2 2 0 1 0 0 1 0 0 0 0 0 1 1 1 0 0 1 0 0 0 0 1 0 0 1 0 0 0 1 0 2 1 0 0 1 1 0 0 1 1 0 1 0 1 1 1 2 2 0 1 0 1 2 2 2 0 0 0 2 0 2 2 0 1 0 0 0 0 1 0 1 0 0 1 1 1 0 1 2 0 0 0 0 0 2 0 0 0 0 0 0 0 2 1 1 0 0 2 2 1 2 2 0 0 0 0 0 0 0 0 0 1 1 0 1 1 0 0 0 2 2 0 1 0 1 1 0 0 0 0 1 0 0 0 1 2 0 2 0 0 1 0 2 1 0 0 1 1 2 2 0 2 0 0 0 0 1 0 2 0 1 0 0 1 1 1 2 0 0 0 0 1 0 2 1 1 0 0 1 0 1 0 0 1 1 2 1 1 1 0 1 1 2 0 2 1 1 0 1 0 0 0 1 0 0 0 1 1 1 0 1 1 1 1 0 1 0 0 1 2 1 2 0 0 1 1 0 0 0 2 0 0 0 1 1 1 0 1 0 0 0 0 0 0 2 0 1 2 0 1 1 0 0 0 0 0 1 0 1 1 0 0 2 1 0 0 0 1 1 2 2
15 0 0 2 0 1 1 2 2 1 0 0 0 1 1 1 0 1 0 2 1 2 0 2 2 0 1 2 2 2 2 1 1 0 2 1 2 1 0 0 1 0 0 1 0 1 0 0 1 1 1 1 0 0 2 2 0 0 0 0 0 2 0 1 0 0 2 1 0 0 0 1 1 2 1 2 1 2 2 0 1 2 0 0 1 0 0 1 1 2 0 1 0 2 1 1 0 1 1 1 2 0 0 0 2 0 2 1 0 0 0 1 0 0 0 1 0 0 1 1 1 0 2 0 0 2 2 0 1 0 1 1 0 0 0 0 0 0 0 0 0 2 0 0 1 0 0 0 0 0 0 0 0 0 1 0 0 1 0 0 1 0 0 2 2 1 0 1 0 1 1 1 0 2 0 0 1 0 0 0 0 0 1 1 0 0 1 2 1 1 0 0 2 0 2 2 1 1 1 0 0 0 0 1 2 2 1 0 0 0 0 2 2 0 2 2 2 1 1 1 1 0 1 0 0 0 0 1 0 0 0 1 0 0 0 0 0 1 2 1 0 0 2 2 2 0 0 0 0 0 0 1 1 1 1 2 0 0 1 0 1 0 0 0 1 1 0 0 1 1 0 2 0 0 0 0 0 2 2 1 1 0 2 1 1 0 0 2 0 2 0 0 2 0 2 0 0 0 0 0 1 1 0 0 0 1 1 0 0 0 0 1 1 2 0 0 0 0 0 0 1 1 2 1 0 0 0 2 0 0 0 0 0 0 0 0 0 1 1 0 1 1 0 0 0 0 2 0 2 1 0 0 0 1 1 1 0 0 0 1 0 1 1 1 1 0 1 2 2 1 2 2 0 0 0 0 0 2 0 0 2 1 0 1 0 0 0 0 0 0 0 0 1 0 2 1 0 0 0 0 0 0 1 0 0 0 1 0 0 0 1 0 0 0 1 0 0 0 0 0 0 2 0 2 2 2 2 0 0 0 0 1 0 2 2 1 0 0 0 0 1 0 1 2 1 2 1 0 0 1 0 0 0 2 0 0 0 2 1 1 1 1 0 0 1 1 1 0 0 0 0 0 1 1 1 0 1 2 0 1 1 0 0 2 1 2 1 1 0 1 0 2 1 2 2 1 1 1 1 1 1 0 2 1 1 0 1 2 2 0 0 0 0 0 1 1 1 2 0 1 0 2 1 1 0 1 0 0 0 2 1 0 0 0 0 0 2 0 0 2 1 1 1 1 1 0 1 1 1 0 0 0 1 0 0 1 0 1 0 1 0 1 0 1 1 0 1 2 2 0 1 0 0 0 0 0 1 2 2 1 1 0 1 0 0 1 0 2 1 1 1 1 0 1 0 0 0 1 0 1 1 1 0 1 0 2 1 1 0 1 0 0 1 2 1 1 1 0 1 1 0 1 0 1 1 1 0 1 0 0 1 0 0 1 1 0 1 0 0 2 0 1 0 1 0 0 2 1 1 0 0 1 1 2 2 2 0 2 2 1 1 0 1 0 1 2 1 2 1 0 1 1 1 0 0 0 2 0 1 0 1 2 1 2 0 2 1 1 0 1 1 0 0 2 1 1 2 0 0 2 1 0 0 0 1 2 1 1 2 0 0 0 0 2 0 0 0 1 0 1 0 0 1 0 2 1 1 0 0 0 2 2 0 0 0 0 1 0 0 2 1 1 0 0 0 0 0 0 2 1 1 0 2 0 0 1 0 1 1 1 1 0 1 0 0 1 0 2 0 0 0 0 0 1 2 1 0 1 1 1 1 0 0 0 0 1 0 1 0 2 0 1 2 0 1 0 0 0 1 0 0 1 0 0 2 0 2 0 0 2 0 0 0 0 0 2 1 1 2 0 1 2 0 2 2 1 0 0 1 2 0 1 2 0 0 1 1 0 1 0 0 0 0 0 0 0 0 0 0 0 2 2 0 0 1 0 1 0 0 0 1 0 1 0 1 1 1 0 2 0 0 0 1 1 1 1 0 0 2 2 2 0 2 0 0 0 0 2 0 2 0 2 0 0 2 2 2 2 0 1 0 1 0 1 2 2 0 1 0 2 0 0 0 0 1 1 1 1 2 0 0 2 1 2 2 1 1 1 0 0 0 0 0 1 1 0 0 1 2 0 0 0 2 1 1 0 0 0 0 0 2 1 0 2 2 0 2 1 2 1 1 0 0 0 1 0 0 0 1 0 0 0 0 0 0 1 0 1 1 0 0 0 0 1 0 0 1 0 0 0 0 0 0 1 1 0 0 0 0 1 1 1
16 0 1 1 1 0 0 0 1 2 0 0 1 1 0 0 0 2 0 2 2 2 1 1 1 1 1 1 2 1 1 2 1 1 1 2 0 0 1 1 0 0 0 0 0 0 0 1 0 1 1 1 1 0 1 1 0 0 0 2 0 1 0 1 1 1 1 1 0 0 0 0 2 2 1 2 1 1 2 0 1 1 2 0 0 0 0 0 0 2 0 1 0 0 0 1 0 1 1 1 0 0 1 1 1 0 1 0 1 1 0 1 0 1 0 1 1 0 1 1 1 0 0 2 0 0 0 1 2 0 0 1 1 0 0 0 1 0 0 0 0 2 0 0 0 0 0 0 0 1 0 1 2 0 1 1 0 1 0 1 1 0 2 2 1 1 0 0 0 0 2 1 0 2 0 0 1 0 0 0 0 0 1 1 0 0 1 2 1 1 1 1 2 0 2 2 2 2 0 1 0 1 0 0 2 2 2 1 0 1 2 1 1 0 2 0 1 1 1 1 1 1 0 0 0 0 0 1 0 0 0 0 0 0 0 0 0 2 2 1 0 0 1 1 1 0 0 0 0 0 0 0 2 0 0 1 2 2 1 1 1 1 0 0 1 1 0 0 2 1 0 0 0 0 0 0 0 1 1 1 1 0 2 1 1 0 0 1 0 1 1 1 1 0 2 0 1 2 0 2 2 0 2 2 2 0 1 0 1 2 0 2 2 2 1 0 0 0 1 0 0 2 0 0 1 0 0 1 2 2 1 1 1 2 0 0 0 1 1 0 0 1 1 0 0 0 0 1 1 2 1 1 0 2 2 0 1 0 0 1 0 0 1 0 1 2 0 2 2 1 2 2 0 0 0 0 0 1 0 0 0 1 0 0 2 0 0 0 0 0 0 0 1 1 2 2 2 0 0 0 0 0 1 1 1 0 1 1 0 0 0 0 0 0 1 0 1 0 2 0 0 0 1 1 0 2 1 0 0 1 0 1 0 2 1 1 0 0 0 0 1 0 0 1 1 2 1 0 0 1 0 0 0 1 2 1 2 2 1 2 2 2 1 1 1 0 2 1 0 0 0 1 1 1 2 1 1 2 1 0 1 1 0 1 1 2 1 1 1 0 0 2 1 1 0 0 0 2 2 2 0 0 2 0 0 1 2 0 0 0 0 0 0 0 0 0 0 2 0 1 1 2 0 0 0 0 2 0 1 1 1 0 1 0 1 0 2 0 0 1 1 1 1 1 1 1 1 1 1 0 0 0 1 1 2 0 0 1 1 1 1 0 1 0 0 1 1 0 0 1 0 0 0 0 0 0 2 1 1 1 0 1 2 0 1 0 1 1 0 0 0 0 2 0 2 0 0 1 0 1 1 1 0 2 0 2 0 1 0 2 0 0 1 1 1 1 1 0 0 0 2 2 0 0 0 1 2 2 0 0 0 1 0 1 1 0 1 0 0 2 1 1 0 0 1 0 1 0 0 1 0 2 2 0 1 0 0 0 0 0 0 0 2 0 2 1 0 2 1 1 1 0 2 0 0 0 1 0 2 1 2 0 0 2 0 2 1 0 0 1 1 0 0 0 0 0 0 0 0 0 0 0 0 0 0 2 2 1 2 0 1 0 0 0 0 0 0 1 1 1 1 1 1 0 1 1 1 0 0 0 0 1 0 0 0 0 0 1 1 2 1 1 1 1 1 0 0 0 0 0 0 0 1 0 0 1 1 0 1 0 0 0 2 0 1 0 0 0 0 2 1 0 2 0 0 0 1 1 1 1 1 1 1 0 0 2 0 2 1 2 0 1 2 1 0 0 0 0 0 1 0 1 0 0 2 2 1 0 1 2 0 0 1 1 1 2 0 0 0 0 0 0 0 2 2 0 0 0 0 2 0 2 1 1 0 1 2 0 1 0 0 0 0 0 0 0 0 0 0 0 2 2 0 0 0 0 0 0 0 0 0 1 1 0 0 1 2 0 1 1 0 0 1 2 0 0 0 0 0 2 1 1 2 0 0 1 1 1 0 1 2 2 1 0 1 1 1 2 0 1 0 0 1 0 1 1 0 1 0 2 0 0 0 0 0 0 2 0 2 0 2 0 2 1 0 1 1 0 0 0 1 0 0 1 1 0 1 1 2 1 0 0 0 1 1 2 1 0 0 0 1 1 2 1 0 0 0 1 1 0 2 0 0 0 2 1 1 1 2 1 0 0 1 1 0 2 0 0 2 0 0 0 0 1 0 0 1 0 0 0 0 0 0 1 0 0 0 1 2 0 0 0
17 0 0 2 0 1 1 0 1 1 0 1 0 2 2 2 1 2 0 2 2 2 0 2 2 0 1 2 2 2 2 0 1 2 1 2 1 1 0 0 1 0 0 1 0 1 0 0 1 0 0 1 2 0 0 0 0 0 0 1 0 1 0 2 0 0 1 1 0 0 1 2 1 2 0 2 2 1 1 0 1 2 0 1 1 0 0 0 0 2 0 0 1 2 0 1 0 1 0 1 0 0 0 0 2 1 2 1 2 1 0 1 0 2 0 0 1 0 2 0 0 0 1 1 0 1 1 1 2 0 0 0 0 0 0 0 0 0 0 0 0 2 0 0 0 0 0 0 0 1 1 1 0 0 0 0 0 0 0 1 0 0 2 2 1 1 0 1 0 2 0 1 2 0 1 0 2 0 0 0 0 0 1 1 0 0 2 2 0 1 1 1 1 1 1 0 0 0 0 0 0 0 0 1 1 0 1 1 0 1 2 1 2 1 1 0 0 0 1 0 2 0 0 0 0 0 0 2 1 1 0 1 0 0 0 0 0 2 2 2 0 0 2 1 1 0 0 1 0 0 0 1 1 0 0 1 2 2 0 2 0 2 0 1 1 1 0 0 2 2 1 1 1 1 0 1 0 1 1 0 0 0 2 0 2 1 0 1 0 1 1 0 1 0 2 0 0 0 0 0 1 0 0 0 0 0 1 0 1 1 0 1 0 1 0 0 1 1 0 1 0 2 1 0 2 0 0 1 1 1 0 2 1 0 0 0 0 0 2 0 0 0 1 0 0 1 0 0 1 2 1 1 0 1 0 1 1 1 0 1 0 1 1 1 1 0 1 2 2 1 2 2 2 2 0 0 0 2 1 1 2 1 0 0 2 0 0 0 0 0 0 0 1 0 1 0 0 1 1 1 1 1 1 1 1 0 0 0 0 0 1 0 0 0 1 1 0 0 1 0 0 1 0 1 0 2 2 0 0 0 0 0 0 0 1 2 0 0 0 0 2 0 0 0 0 1 0 1 0 1 0 1 0 2 0 0 0 0 0 0 0 0 1 1 0 1 1 1 0 0 0 1 1 1 1 1 0 2 1 1 2 1 0 1 0 0 0 0 2 0 2 2 1 1 1 0 0 1 1 1 1 1 2 0 0 0 1 0 0 0 0 0 1 2 0 0 0 2 2 2 2 2 1 0 0 1 1 2 0 2 0 2 1 0 0 0 1 1 1 2 1 1 1 1 2 0 2 1 1 0 0 0 0 0 1 0 0 0 0 1 1 0 0 0 0 0 0 1 1 0 1 0 1 0 1 0 1 1 1 2 0 1 1 0 0 0 0 2 1 1 0 0 1 1 1 0 0 0 0 0 0 2 0 0 0 1 1 1 0 1 1 0 0 0 0 0 0 0 2 0 0 2 1 1 0 1 1 1 0 0 0 1 0 1 1 1 1 1 0 2 0 0 0 2 0 0 2 1 1 0 0 0 2 0 2 1 0 2 2 0 0 0 0 0 1 2 1 1 1 0 0 1 0 0 0 0 2 2 0 2 0 1 1 2 0 2 1 1 0 1 1 0 0 2 0 1 1 1 0 1 1 0 0 1 0 1 0 2 2 0 1 0 0 0 0 0 0 1 1 1 0 0 1 0 1 1 1 0 0 0 0 0 1 0 0 2 1 0 0 1 0 0 0 0 0 0 0 1 1 1 1 1 0 0 0 0 0 0 2 0 0 0 1 0 0 0 1 1 0 1 0 0 2 0 0 0 1 1 1 1 1 0 1 0 0 2 1 1 0 2 1 1 2 1 0 0 0 0 0 2 0 2 0 0 2 1 1 0 0 1 0 0 1 1 1 2 0 0 1 0 2 1 0 2 2 1 0 0 1 2 1 2 2 1 0 1 0 0 0 0 0 0 1 1 0 1 1 0 0 1 1 0 0 0 2 0 2 0 0 1 0 0 0 0 0 2 1 0 1 1 0 0 0 2 0 0 0 1 0 2 2 0 2 0 0 0 0 1 0 2 0 2 1 0 2 2 2 2 0 0 2 0 1 0 2 1 0 1 1 2 0 0 0 0 0 0 2 0 1 0 0 1 2 1 1 1 1 1 1 1 0 0 0 2 0 0 0 2 2 0 0 0 1 1 0 0 0 0 0 0 2 0 1 1 1 0 1 0 0 0 1 1 0 1 1 0 0 0 0 0 2 0 0 0 0 1 0 1 1 0 0 0 0 1 0 0 1 1 1 1 1 1 1 2 1 0 0 0 0 0 1 1
18 0 0 2 1 1 1 1 1 1 0 1 0 0 0 0 0 2 1 1 1 2 0 2 2 0 2 1 1 2 2 1 1 2 0 0 2 2 1 0 1 0 1 1 0 0 1 0 0 0 0 1 0 0 2 0 0 0 0 0 1 0 0 2 1 1 2 0 1 1 0 0 2 2 1 2 1 1 2 0 1 1 1 0 1 0 1 0 0 2 0 0 1 1 1 2 0 0 0 0 1 0 1 1 2 0 2 0 1 1 0 1 1 2 0 1 2 0 1 1 1 0 1 1 0 1 1 1 2 0 0 0 0 0 1 0 0 0 0 0 0 2 0 1 0 0 0 0 0 0 0 0 2 0 1 0 0 1 0 0 1 0 2 2 2 2 0 0 1 2 0 1 0 2 0 0 2 1 0 1 1 0 1 1 0 0 1 2 1 1 1 1 2 2 2 1 1 2 1 0 0 0 0 1 2 0 0 0 2 0 1 1 0 0 0 0 1 0 1 2 0 0 0 0 0 0 0 1 0 0 0 0 1 0 0 0 0 1 2 1 0 0 2 1 1 0 0 0 0 0 0 0 1 0 0 1 1 2 0 2 1 1 0 1 0 0 0 0 2 1 0 1 0 0 1 1 1 2 1 0 1 0 2 1 2 1 1 1 0 2 1 1 0 0 2 0 0 0 1 0 0 0 1 1 0 0 2 0 1 1 1 1 1 1 1 0 1 0 0 0 1 1 1 0 1 0 0 1 1 1 0 1 0 2 0 0 0 1 1 0 1 1 0 0 0 0 1 1 2 1 0 0 0 2 2 0 0 1 0 2 0 2 2 0 2 0 1 1 2 0 2 2 1 1 1 1 0 1 0 0 0 0 0 1 0 2 1 0 0 0 0 0 0 0 2 0 0 0 0 0 0 0 0 1 0 0 0 2 1 0 0 1 0 0 1 0 1 0 0 0 0 2 0 1 1 2 2 0 0 0 1 1 0 0 0 1 0 0 0 0 2 0 0 1 1 1 0 2 2 2 0 0 0 1 1 0 1 1 1 1 0 1 0 0 0 2 0 1 0 1 1 1 1 1 1 0 1 2 0 0 2 2 0 2 1 2 1 1 0 0 1 1 0 1 1 1 1 1 1 1 1 1 2 0 0 0 1 1 2 0 0 0 0 0 1 0 0 2 2 2 2 2 1 1 0 1 1 0 2 0 2 0 1 0 1 0 1 1 0 0 1 2 1 0 1 2 1 2 2 0 0 1 1 1 1 0 1 1 0 1 0 0 1 1 1 1 0 1 1 0 1 0 0 0 0 0 1 1 1 2 0 0 0 0 0 0 0 1 1 1 0 0 2 0 1 0 0 1 0 1 1 1 1 0 1 2 0 1 0 2 0 0 1 1 1 1 1 0 1 0 0 1 0 0 0 0 1 2 0 0 1 0 0 2 1 1 0 1 0 2 0 1 0 0 2 0 2 1 1 0 0 2 2 1 1 2 0 2 2 0 0 0 1 1 1 1 1 2 0 1 1 0 2 0 0 1 1 1 2 0 0 1 0 1 0 1 1 1 0 0 2 0 1 1 0 0 1 1 0 2 0 2 0 0 1 2 2 1 1 0 1 0 0 0 0 1 0 0 0 0 0 2 1 1 1 1 2 1 1 1 1 1 0 1 0 0 1 0 0 1 0 0 0 0 0 1 0 1 2 1 0 1 1 0 0 0 0 0 1 0 0 0 2 0 1 0 1 1 0 1 0 0 1 0 0 1 2 1 1 1 1 1 2 0 0 2 0 2 2 2 0 2 2 0 0 0 0 0 0 1 1 1 0 0 1 0 1 0 0 2 0 2 0 0 0 2 1 1 1 0 1 1 0 2 2 1 0 0 1 1 1 1 2 1 0 1 0 1 2 2 0 1 0 0 0 0 0 0 0 0 2 2 0 0 0 0 0 0 0 0 0 0 0 0 0 0 0 0 1 1 0 0 1 1 2 1 0 0 1 2 2 0 0 0 0 2 2 1 1 1 0 0 0 0 1 1 1 2 0 0 1 1 2 0 1 1 1 0 0 2 0 1 0 0 1 1 2 2 2 1 0 2 2 1 0 0 1 0 2 2 0 0 1 2 1 0 0 1 1 0 0 0 1 0 0 1 0 0 0 0 1 0 2 0 0 0 0 0 0 0 2 0 1 0 2 0 0 0 2 1 0 0 1 1 0 1 0 0 2 0 0 0 1 0 0 0 0 1 0 1 1 0 0 2 2 0 1 0 1 0 1 1
19 0 1 1 0 0 0 2 2 0 0 0 0 1 0 0 0 1 1 1 1 2 0 0 0 0 0 1 1 2 1 0 1 1 1 1 1 0 2 0 0 0 1 0 0 1 0 0 2 0 0 0 0 1 1 2 0 0 0 0 1 1 0 0 0 1 2 0 0 0 0 1 1 2 1 2 1 0 2 0 0 1 1 0 0 0 0 0 0 2 0 1 1 2 1 2 0 1 1 0 0 0 0 2 2 0 2 0 2 2 0 0 1 2 1 1 2 0 0 2 2 0 1 1 1 0 1 1 1 1 0 1 1 0 0 1 1 0 0 0 0 2 0 0 0 0 0 0 0 0 0 0 0 1 0 0 0 1 0 1 1 1 0 2 0 1 0 1 0 1 1 2 0 2 0 0 2 1 0 0 0 1 1 1 0 0 2 1 0 1 0 1 2 2 2 1 2 1 0 0 0 0 0 0 2 0 0 0 1 1 2 2 2 0 1 2 2 0 0 1 1 1 1 0 0 1 1 0 0 0 0 1 0 0 0 0 0 1 1 1 0 0 2 2 1 0 0 1 1 0 0 0 1 0 0 0 0 0 0 0 0 0 0 0 0 0 2 0 1 0 1 2 1 1 0 0 0 2 1 0 0 0 1 0 2 1 1 2 0 2 1 0 2 0 2 0 0 1 1 0 1 0 1 1 1 1 1 2 2 1 0 1 2 2 1 1 0 0 0 0 1 2 1 1 0 0 0 1 0 1 0 0 0 1 0 1 1 0 2 0 0 0 2 1 1 2 0 0 2 2 1 0 1 1 0 1 1 0 1 1 1 2 0 0 0 0 1 2 2 0 2 2 2 2 0 0 0 1 1 0 1 1 0 1 0 1 1 0 0 0 0 0 1 0 1 0 0 0 1 1 1 0 1 0 0 0 0 0 0 0 0 0 0 0 1 0 1 0 1 0 0 0 0 2 1 2 1 0 0 1 1 1 0 2 2 1 0 1 0 0 2 0 0 0 0 1 1 0 0 1 0 2 0 2 0 0 0 2 1 2 1 2 1 1 1 0 2 1 0 0 0 0 0 0 2 2 0 2 1 1 0 2 0 1 1 2 1 0 1 1 1 2 0 2 0 0 0 2 2 2 1 0 1 1 0 1 1 1 1 0 0 0 0 1 1 0 0 2 0 0 1 2 1 1 0 1 1 0 1 2 1 0 1 1 1 0 1 0 1 1 1 1 2 2 2 0 1 1 1 0 0 0 0 0 0 0 0 0 1 0 0 0 0 0 0 0 1 0 0 0 0 1 0 0 0 0 2 1 1 2 0 0 2 0 0 1 0 2 0 0 1 0 0 0 2 0 1 1 0 1 0 1 0 1 0 2 0 1 1 2 1 0 0 0 0 0 0 0 0 1 0 1 0 0 0 2 2 1 0 0 0 0 0 2 2 0 2 0 0 2 0 0 0 1 1 0 2 0 2 0 0 1 1 0 1 1 0 1 1 0 0 0 1 0 0 2 1 2 1 1 0 0 0 0 1 1 1 1 1 1 1 0 1 1 1 2 1 1 0 0 2 0 1 1 1 0 1 0 0 1 0 1 0 0 1 2 2 2 2 0 1 0 0 1 1 1 0 0 0 0 0 1 1 0 2 1 1 0 0 0 0 0 1 0 0 1 0 0 0 1 1 1 0 0 1 0 0 1 1 1 1 0 1 0 0 1 1 0 2 0 0 0 1 0 0 1 0 0 0 0 0 0 1 1 0 0 0 1 1 0 2 1 0 1 1 2 0 1 0 1 0 1 2 0 0 0 0 1 0 1 0 2 0 0 1 1 2 0 1 1 0 0 0 0 0 1 0 0 0 0 0 0 0 2 2 1 0 0 0 1 0 1 2 0 0 1 0 1 1 0 1 1 0 0 0 0 0 0 0 0 2 2 0 0 0 0 1 0 0 0 0 0 0 0 0 2 2 1 2 1 0 0 2 0 2 1 0 1 1 2 2 0 2 0 0 0 0 2 1 2 0 0 0 0 2 2 2 2 0 0 0 0 1 0 2 1 1 2 0 2 0 0 0 0 1 1 2 1 1 0 0 1 2 0 2 2 2 1 1 1 0 0 0 1 1 0 1 1 1 0 1 0 2 1 1 1 1 0 1 0 2 0 2 0 0 0 0 0 1 0 1 1 1 0 0 1 2 2 2 0 1 0 0 0 0 2 0 0 2 0 1 1 0 1 0 0 1 1 0 0 0 0 0 2 1 0 0 1 2 1 2 2
20 0 1 1 0 0 0 0 0 2 0 0 1 2 1 2 1 1 1 2 2 2 0 2 2 0 1 1 1 2 1 0 1 1 0 1 1 1 1 0 1 0 0 0 0 0 1 0 0 2 2 2 1 0 1 1 0 0 0 1 0 0 0 0 0 0 1 0 0 0 0 1 2 2 2 2 0 0 1 0 0 1 0 1 1 0 0 0 0 2 0 0 1 1 1 1 1 1 1 1 1 1 1 1 2 0 2 0 0 0 2 2 0 2 1 1 2 0 0 2 2 0 1 1 1 0 0 0 1 0 1 0 0 0 1 1 0 0 0 0 0 2 1 0 1 0 0 0 0 1 0 1 1 1 1 0 0 0 0 1 1 1 1 2 1 2 0 1 1 2 0 0 0 2 0 0 1 1 1 0 0 1 0 0 1 1 1 0 0 1 0 0 0 0 0 0 0 2 0 0 0 0 0 0 2 0 1 2 1 0 1 1 0 0 1 0 0 0 2 0 2 2 1 0 0 0 0 1 0 0 0 0 0 0 0 0 0 2 2 0 0 1 0 1 1 0 1 0 0 0 0 1 1 0 0 1 0 2 1 0 1 0 1 1 0 0 1 1 1 0 0 2 1 1 0 0 1 2 2 2 2 0 2 1 1 1 1 1 0 2 1 0 0 0 1 1 0 0 0 0 0 0 1 1 0 0 0 0 0 0 0 0 1 1 2 1 0 1 0 0 1 2 2 1 0 0 0 0 0 1 0 1 1 2 0 0 0 1 1 0 0 1 2 1 0 0 0 0 2 1 0 0 0 2 2 0 1 0 1 1 0 1 1 0 1 1 0 1 2 0 2 2 1 1 1 1 0 0 0 0 1 0 0 2 1 1 1 0 0 1 1 0 0 0 2 1 1 0 0 0 0 0 0 1 0 0 0 1 0 0 1 1 0 0 0 0 2 0 0 0 0 2 0 2 1 1 0 0 0 0 1 0 0 0 1 2 0 1 0 0 1 0 0 0 0 1 0 0 0 2 0 1 0 2 2 1 2 1 0 2 2 2 0 0 0 2 0 2 0 2 1 1 1 1 2 1 1 2 0 1 1 2 0 1 0 0 0 0 0 1 1 2 1 2 0 0 0 1 1 1 1 1 2 0 0 1 1 1 1 0 0 0 0 0 0 1 0 2 0 0 1 2 2 1 0 1 1 0 0 2 0 0 1 1 1 1 2 1 1 1 1 1 1 1 1 0 2 2 2 0 0 1 1 0 0 1 0 2 0 1 1 1 1 0 0 1 0 0 1 0 1 0 0 0 0 0 2 1 1 2 0 0 2 0 1 0 1 1 0 0 0 0 1 0 2 1 0 2 0 2 1 0 1 1 0 1 1 0 0 0 1 0 0 0 0 0 0 0 1 0 0 1 0 1 0 0 2 1 0 0 1 0 0 2 2 0 2 1 0 1 0 0 0 1 0 0 1 1 2 1 0 2 0 2 2 2 0 1 1 0 0 0 0 0 1 2 2 2 0 2 0 0 2 0 0 0 1 0 2 0 1 0 0 2 1 2 1 1 0 1 1 0 0 1 1 0 1 0 0 2 1 2 0 0 2 2 2 2 1 0 0 0 0 0 0 1 0 0 0 0 0 0 1 0 2 1 1 0 0 0 0 0 1 1 0 0 2 0 0 1 0 0 1 1 1 1 0 0 1 1 1 0 1 0 0 0 0 0 0 1 0 2 2 2 0 0 0 1 0 1 0 0 2 0 0 0 1 1 1 1 1 1 1 0 0 1 1 2 1 2 1 1 1 1 0 1 0 2 0 0 0 2 0 0 2 1 1 0 0 2 1 1 0 0 0 2 0 1 1 0 1 1 0 2 2 1 0 0 1 1 0 0 1 1 1 0 0 0 0 0 0 0 0 0 0 0 0 0 0 0 2 2 0 0 0 0 1 0 1 0 0 0 0 0 0 0 1 0 1 0 0 0 1 1 1 1 0 2 2 2 1 0 2 0 0 0 0 2 0 2 0 0 0 1 2 2 2 2 0 0 0 1 1 0 2 1 1 1 1 1 1 1 1 1 1 0 1 1 2 1 0 1 1 2 2 1 1 1 0 0 0 0 1 1 2 0 1 0 1 1 0 0 2 2 2 0 1 1 1 0 2 0 1 1 2 1 2 1 2 1 0 0 0 0 0 2 0 0 0 0 1 0 0 0 0 1 0 2 1 0 0 0 0 1 0 0 1 2 0 2 2 0 0 1 0 0 1 0 1 1 1 1
21 0 1 1 1 0 0 1 1 2 0 0 0 0 0 0 0 2 2 1 1 2 0 2 2 0 1 2 2 2 1 1 1 1 0 1 1 2 0 0 1 0 0 0 1 1 1 0 2 0 0 1 0 0 2 1 0 0 0 1 0 0 0 1 0 1 1 0 0 0 0 2 2 2 2 2 0 1 1 0 1 2 0 2 2 1 1 1 1 2 1 2 0 1 2 2 0 0 0 0 0 0 1 1 2 1 2 2 2 0 0 2 0 1 0 0 1 0 0 0 2 0 2 0 0 1 1 1 1 0 1 1 0 0 0 0 0 0 0 0 1 2 0 0 1 0 0 0 0 0 0 0 1 0 1 0 0 0 0 1 1 0 2 0 0 2 0 1 0 1 1 1 0 2 1 0 1 0 0 0 0 0 0 0 0 0 1 2 2 1 1 1 2 0 2 2 1 2 0 2 0 2 0 0 1 0 0 0 0 0 2 1 1 0 1 1 1 0 0 0 2 1 0 0 0 2 1 1 1 0 0 0 0 0 0 0 0 2 2 1 0 0 2 2 2 0 0 0 0 0 0 0 2 0 0 0 0 2 2 0 2 0 0 0 0 0 0 1 2 2 0 1 0 0 0 0 0 2 0 0 0 1 1 0 0 0 0 2 0 2 1 1 1 0 1 1 0 0 0 2 2 0 0 0 0 0 0 0 1 0 0 0 2 1 1 0 0 0 0 0 1 2 1 0 1 0 1 0 0 0 0 1 0 1 0 0 0 0 2 0 0 0 1 0 1 1 0 1 2 2 1 0 0 1 0 1 1 0 0 2 0 1 2 1 2 0 1 1 2 1 2 2 1 1 0 0 0 2 0 0 0 1 0 1 0 1 1 0 0 1 0 1 1 0 1 0 0 0 1 0 0 1 0 1 1 0 0 1 1 0 0 1 0 0 1 0 1 1 0 1 1 1 0 2 2 2 1 0 0 1 1 1 0 2 1 1 0 1 0 0 1 0 0 0 0 1 0 0 0 0 0 1 0 2 0 0 0 2 1 2 1 2 0 0 1 1 1 2 0 1 1 2 2 2 1 1 0 1 0 1 0 2 0 1 1 1 1 1 1 0 1 2 0 2 1 0 0 1 1 1 1 1 2 0 1 0 1 1 0 0 0 0 0 0 0 0 1 2 0 1 1 2 2 2 1 0 1 0 1 1 1 0 0 0 0 0 2 0 1 0 1 1 1 1 1 0 2 2 2 0 0 1 1 1 1 0 0 0 1 0 0 0 0 0 0 0 0 1 1 0 1 0 0 0 0 0 1 1 1 2 0 0 1 0 0 0 0 0 0 0 0 0 0 1 0 0 0 0 0 0 0 2 0 0 0 2 0 0 0 0 0 0 0 1 0 0 0 0 1 0 0 1 0 0 0 0 2 0 0 0 1 0 0 1 1 0 1 0 0 1 0 0 0 0 2 0 2 1 1 0 0 2 2 0 1 0 0 2 2 2 2 1 1 0 0 2 1 2 2 0 1 0 1 0 0 0 1 1 2 0 0 0 0 1 0 2 2 1 0 1 0 1 0 2 0 1 2 0 0 2 1 2 0 1 0 1 1 2 1 0 0 0 0 0 0 1 0 1 1 1 1 0 0 0 2 0 0 0 0 0 0 0 1 0 0 1 1 0 0 1 1 1 0 0 1 0 0 0 0 0 0 0 1 0 0 0 0 0 0 0 0 0 1 0 1 1 0 0 1 2 0 0 2 0 0 0 1 2 2 0 1 1 2 0 0 2 0 2 1 2 0 1 2 1 0 0 0 0 0 1 0 2 0 1 1 1 1 0 1 2 0 0 2 1 1 1 1 1 1 0 1 1 0 2 2 1 0 0 0 1 0 1 0 0 0 0 0 0 1 0 0 0 1 1 0 0 1 0 0 0 2 2 0 0 1 0 1 0 0 0 0 0 0 0 0 2 1 0 2 1 0 0 1 1 2 1 0 1 1 2 2 0 0 0 0 2 2 2 0 2 0 0 0 0 2 2 2 2 0 1 0 1 1 0 1 1 0 0 0 2 0 0 0 0 1 1 1 1 1 0 1 0 2 1 1 1 1 1 0 0 0 1 0 1 0 0 0 0 1 1 0 0 1 1 0 1 0 1 0 2 2 0 2 0 0 0 0 0 0 0 0 2 0 0 2 1 1 0 0 0 1 0 0 0 0 0 0 1 1 1 0 0 1 0 0 0 1 1 0 0 0 0 0 1 0 0 0 0 0 0 1 1
22 0 1 1 1 0 0 1 1 1 0 0 0 0 0 0 0 0 0 2 1 2 0 2 2 0 2 1 2 2 2 0 1 1 0 0 2 2 1 0 1 0 2 0 0 0 0 0 2 0 0 0 0 1 0 2 0 0 0 1 1 0 0 2 0 0 0 1 0 0 0 0 1 1 0 1 1 1 2 1 0 1 2 0 0 0 0 1 1 2 1 1 2 1 0 0 0 1 0 0 0 2 1 1 2 0 2 0 1 1 1 2 0 2 2 2 2 0 1 0 0 0 2 0 0 2 2 0 2 0 1 1 0 0 0 0 0 0 0 0 0 2 0 1 0 1 0 0 0 1 0 1 1 0 1 0 0 1 1 2 2 1 0 1 1 1 1 1 0 1 1 0 1 1 0 0 2 1 0 1 1 0 0 0 0 0 0 1 0 1 1 1 2 1 2 1 1 1 0 0 0 0 1 0 1 1 1 0 1 0 0 1 1 0 0 0 0 1 0 0 2 0 0 0 0 1 1 2 0 0 1 0 0 0 0 0 0 1 2 1 1 0 2 2 2 0 0 1 1 0 0 0 1 1 0 2 1 2 0 0 0 0 1 1 0 0 0 1 1 0 0 1 1 1 2 2 0 2 1 1 1 1 2 1 2 0 1 1 0 2 2 2 2 0 2 0 0 1 0 0 1 1 1 1 0 0 0 2 1 1 0 1 2 2 1 0 1 1 0 0 0 2 1 0 2 0 0 1 0 1 0 1 1 0 0 0 0 1 1 1 1 1 1 0 0 0 1 0 2 0 0 0 0 2 0 0 2 0 0 1 0 1 2 0 2 1 0 2 2 0 2 2 1 0 0 0 0 1 0 0 1 0 0 0 0 0 1 1 1 0 0 0 1 0 2 0 0 1 0 0 0 0 0 0 0 0 0 0 0 0 0 1 0 0 1 1 0 0 0 0 0 0 0 2 2 2 0 0 0 0 1 0 0 0 1 2 0 0 0 0 2 0 0 1 0 1 0 0 0 2 0 0 0 2 0 0 0 2 2 2 1 2 0 0 2 0 2 1 0 1 1 1 2 2 0 0 0 1 1 0 0 2 0 0 0 0 0 0 0 1 1 2 2 1 2 0 0 1 1 1 1 0 1 1 0 1 2 1 1 0 0 0 0 1 0 0 0 2 0 1 1 2 2 2 0 1 0 0 0 2 0 0 1 1 1 0 2 1 0 0 2 2 2 1 2 1 0 0 0 0 0 0 1 1 1 0 0 1 0 1 1 0 1 0 0 1 0 1 1 1 1 0 1 0 0 0 2 1 1 2 0 0 2 0 0 2 0 0 0 0 1 1 2 0 0 0 1 1 0 1 0 1 0 0 0 2 1 1 0 2 0 0 0 0 0 0 0 0 0 0 0 0 2 2 0 0 0 0 0 0 2 0 0 1 1 0 0 0 0 0 1 0 0 1 1 0 2 0 1 0 0 2 1 1 2 1 0 2 1 1 1 0 1 1 0 1 2 1 0 0 1 1 2 0 0 0 1 0 1 0 2 1 1 0 0 2 1 0 0 1 1 0 0 2 2 0 2 1 0 1 0 1 0 0 2 2 1 2 2 0 0 0 0 1 0 0 0 1 1 1 0 0 0 1 1 1 2 0 0 0 2 2 0 0 0 0 0 0 0 0 0 0 0 0 0 0 0 1 1 0 0 0 0 0 0 0 0 0 0 0 0 1 1 0 0 1 1 0 1 2 0 0 2 0 0 0 0 1 1 1 1 1 1 0 0 2 0 2 0 2 0 1 2 1 0 0 0 0 0 0 0 2 1 0 1 1 1 0 1 2 0 0 2 2 2 2 0 0 1 0 0 1 0 2 2 1 0 0 1 2 0 1 1 1 0 0 0 0 0 0 0 0 0 0 0 0 0 0 1 0 1 1 0 0 0 0 0 1 0 0 0 0 0 0 0 1 1 1 2 0 1 1 0 2 0 0 0 2 2 2 2 0 2 0 0 0 0 0 0 2 0 2 1 0 2 2 2 1 0 1 0 0 0 0 2 1 1 1 0 2 0 0 0 0 1 1 2 0 1 0 0 1 2 1 1 1 0 1 0 0 0 1 0 2 0 0 1 0 1 0 0 0 2 0 0 1 0 0 2 0 2 0 0 2 2 0 2 1 2 1 1 0 1 0 0 2 1 0 1 0 2 0 0 0 0 1 0 0 2 0 1 1 0 0 0 0 2 1 0 0 0 0 0 1 0 0 1 0 0 1 1 0
23 0 1 1 0 0 0 1 1 1 0 1 0 0 0 0 0 1 1 1 0 2 0 2 2 0 2 1 2 1 1 1 1 0 1 0 2 1 0 0 1 0 0 0 0 2 1 0 0 0 0 1 0 0 2 2 0 0 0 0 0 2 0 2 1 1 1 0 1 1 0 0 0 2 0 2 2 0 2 0 0 1 0 1 1 0 0 1 1 2 1 1 0 1 0 0 0 1 1 1 1 0 0 0 2 2 2 0 1 0 0 2 0 1 1 1 1 0 2 0 0 0 1 1 0 1 1 1 2 0 0 1 0 0 1 0 0 0 0 0 0 2 0 0 0 0 0 0 0 0 0 0 2 0 1 0 0 1 0 1 1 1 2 2 1 2 0 0 1 1 1 0 0 2 0 1 1 2 2 0 0 2 0 1 1 0 1 2 0 0 0 2 2 0 2 1 0 2 0 0 0 0 0 0 2 0 0 0 0 0 1 2 1 0 1 0 0 1 0 0 2 1 0 0 0 1 1 1 0 0 0 1 0 1 1 0 0 2 2 0 0 1 2 0 0 0 0 0 0 0 0 1 0 0 0 1 1 2 1 0 1 0 1 1 0 0 0 2 2 2 0 2 1 1 0 1 0 2 1 1 1 0 1 0 0 1 0 1 2 2 0 2 1 0 1 1 0 1 0 1 0 1 1 1 0 0 1 0 1 1 1 1 2 2 1 0 1 1 0 0 1 2 1 1 1 0 0 1 1 1 0 0 0 2 0 0 0 1 1 1 0 1 1 0 1 1 0 1 1 2 1 1 0 0 0 2 0 0 0 1 0 1 0 0 0 0 1 2 2 1 2 2 0 0 0 0 0 1 0 0 2 1 0 1 1 1 1 0 0 0 0 0 0 0 2 1 0 0 0 0 0 0 0 2 0 2 0 1 0 0 0 0 1 0 1 1 0 1 0 0 0 0 0 1 0 1 1 0 0 0 1 0 0 0 0 1 0 0 0 0 2 0 0 0 0 1 0 0 0 1 0 1 0 2 2 1 2 1 1 1 1 1 0 0 0 2 0 2 0 0 0 1 1 1 0 0 0 1 0 0 0 2 0 0 0 1 0 1 0 1 0 2 0 1 0 0 0 1 1 2 1 1 2 1 1 2 2 1 0 0 0 2 0 0 1 1 0 2 1 1 1 2 2 2 0 0 0 1 0 2 0 1 0 0 0 0 2 1 1 1 0 1 2 2 2 0 1 1 1 0 0 0 0 0 0 2 1 1 0 1 1 0 0 0 0 0 0 1 1 0 0 1 0 0 0 0 1 0 0 2 0 1 0 0 0 0 0 2 2 2 1 0 0 2 0 0 1 0 0 0 0 2 0 1 0 2 1 1 0 0 1 0 0 0 0 1 0 0 0 0 0 0 0 0 0 1 2 1 0 0 2 0 0 2 1 2 0 1 1 2 1 0 0 0 2 0 2 1 1 0 0 1 0 0 0 2 0 2 1 0 0 0 1 0 2 1 0 2 1 0 1 1 1 0 1 0 2 0 1 0 0 1 0 2 0 2 2 1 0 0 1 1 0 1 0 0 2 0 0 1 1 1 0 0 2 2 2 2 2 1 2 1 0 1 0 1 0 0 0 0 0 0 0 0 1 0 0 0 0 0 0 1 0 1 0 0 1 0 0 0 0 0 0 0 0 0 0 0 0 0 0 0 2 0 0 1 2 0 0 0 0 2 1 0 0 1 1 0 0 2 0 0 2 1 1 2 1 2 2 0 1 0 0 0 1 2 0 1 0 2 0 1 2 1 0 1 0 0 1 0 0 0 0 0 2 2 1 0 0 2 0 0 2 2 2 2 0 1 1 0 2 1 0 2 2 2 0 0 0 2 0 2 2 0 0 1 1 0 0 0 1 1 1 1 0 1 1 0 0 0 2 2 0 0 0 0 1 1 1 0 1 0 0 0 0 0 0 0 1 1 0 0 0 1 2 0 0 0 2 2 2 0 2 0 0 0 0 2 0 2 0 1 1 1 2 2 2 2 0 1 0 2 2 0 2 0 1 0 1 2 0 1 0 0 1 1 1 0 0 0 0 0 2 1 2 0 0 0 0 0 2 0 0 2 0 0 0 1 1 0 0 0 0 0 0 2 0 0 1 0 2 1 2 1 0 0 1 0 0 1 1 0 0 1 1 1 0 0 2 0 0 0 0 0 0 0 0 1 2 0 1 1 0 1 0 0 1 0 0 0 0 0 1 2 2 0 0 0 1 0 2 2
24 0 0 2 1 0 0 1 1 1 0 1 1 1 1 1 0 1 1 1 2 2 0 2 2 0 1 2 2 2 2 0 1 2 1 1 1 2 0 0 1 0 0 0 0 0 0 0 1 0 0 1 1 1 0 0 0 1 1 1 1 0 0 2 0 0 1 2 0 0 0 1 1 2 1 2 1 1 2 0 1 1 1 0 0 0 0 0 0 2 0 0 1 0 0 1 0 1 1 1 1 0 1 1 2 0 2 1 1 0 1 2 1 2 1 1 2 0 0 2 2 0 2 0 0 2 2 1 2 1 1 0 0 0 2 1 0 1 1 1 0 2 0 0 2 0 1 0 0 0 0 1 0 1 0 0 0 0 0 1 1 1 2 2 0 1 0 0 1 1 1 2 0 2 1 0 2 1 0 1 1 0 0 0 1 1 0 1 0 2 0 0 1 1 1 1 1 2 1 0 0 0 1 0 2 2 2 0 1 0 2 0 0 1 2 0 0 0 2 0 2 0 0 0 0 0 0 1 0 0 0 0 0 0 0 0 0 2 2 2 0 0 2 1 2 1 1 1 1 0 0 0 2 0 0 1 0 0 0 0 0 0 0 0 0 0 0 1 1 1 0 1 0 0 0 0 1 2 1 1 1 0 2 1 2 0 1 2 0 2 1 1 2 0 2 0 2 2 0 1 1 0 1 1 1 0 0 0 1 1 0 0 2 1 1 0 0 0 1 0 1 1 2 2 1 0 0 1 2 2 0 2 0 2 0 0 0 1 1 0 0 1 2 0 0 0 0 0 2 1 0 0 0 2 0 0 1 0 0 2 0 2 1 1 1 0 0 2 2 0 2 2 0 0 0 0 0 1 0 0 1 0 0 1 0 1 1 0 0 1 1 0 2 0 2 2 0 0 0 0 0 0 0 0 0 0 0 2 0 0 0 1 0 0 2 0 0 0 1 0 0 0 0 2 0 2 0 0 0 0 1 1 0 2 0 0 0 0 0 1 1 0 0 1 1 2 0 0 0 0 0 0 0 1 1 0 1 2 1 1 0 1 0 0 0 2 0 0 0 0 0 0 2 2 0 0 0 2 0 2 0 1 0 1 1 1 1 0 2 0 2 2 2 1 0 0 0 2 2 1 0 0 1 0 0 1 2 1 1 0 0 0 0 0 0 1 0 2 1 1 1 2 2 2 0 1 0 0 2 1 1 0 1 0 1 0 2 0 0 1 1 1 1 0 1 0 0 0 0 0 0 0 0 0 1 0 0 1 0 0 0 1 1 1 1 1 0 0 0 0 0 1 1 0 1 0 2 2 2 2 0 0 1 0 2 0 0 2 1 1 1 0 0 0 0 1 0 1 0 1 1 1 1 2 0 2 1 1 0 0 1 0 0 0 0 0 0 0 0 1 1 2 0 1 0 0 2 2 0 0 1 0 0 2 2 1 0 1 1 1 0 0 0 1 1 0 2 1 2 0 0 1 1 0 2 0 0 2 2 0 0 0 2 1 2 1 1 2 0 2 0 0 1 0 0 0 2 0 2 0 0 1 0 1 0 1 1 0 0 2 1 0 0 2 1 1 2 0 0 1 0 2 0 0 1 2 2 2 2 0 0 0 0 0 0 0 0 0 0 0 0 0 0 0 1 0 1 0 0 0 0 0 0 0 0 1 1 0 1 2 0 0 1 1 2 0 0 1 0 0 0 0 0 0 0 1 0 0 1 0 0 1 2 1 0 0 1 1 0 1 0 0 1 2 1 1 1 1 1 0 1 0 2 1 0 1 1 1 0 2 0 1 2 2 0 2 0 0 0 1 0 1 0 0 1 2 1 0 0 2 0 2 1 1 1 1 1 0 0 0 1 0 0 2 2 1 0 0 0 2 0 2 1 1 0 0 0 1 1 0 1 0 1 0 0 0 0 0 1 0 0 0 0 0 0 0 0 0 0 1 0 0 1 0 0 1 1 0 1 1 1 1 1 0 2 1 0 1 2 2 2 0 1 0 0 0 0 0 2 1 0 1 0 0 2 2 2 2 0 0 0 1 1 0 1 2 0 0 1 1 0 1 1 1 2 1 0 1 2 1 0 2 2 1 1 1 1 1 0 0 1 1 0 2 0 0 0 1 1 0 0 1 1 2 2 1 0 1 1 1 2 0 1 0 1 0 1 1 1 0 2 0 1 0 0 2 2 0 1 0 0 0 0 0 0 0 0 0 2 0 0 0 0 0 0 0 0 0 0 0 0 0 0 1 1 0 0 0 1 1 2 2
25 0 0 2 0 1 1 1 1 2 0 0 0 0 0 0 0 2 1 2 1 2 0 1 1 0 0 2 2 2 2 1 0 0 0 0 2 0 1 1 0 0 0 2 0 2 1 0 2 0 0 0 1 1 1 0 0 0 0 0 0 1 0 2 0 0 0 2 0 0 0 1 2 2 2 2 0 2 2 0 2 2 1 0 0 0 1 1 1 2 1 1 1 1 1 2 0 0 0 0 0 0 2 2 2 0 2 0 0 0 0 1 1 2 2 2 2 1 1 1 1 1 0 2 0 0 0 1 2 1 0 1 0 0 1 0 1 0 1 0 1 0 0 0 0 1 1 0 0 0 0 0 1 1 0 0 0 1 0 0 1 0 1 2 1 1 0 0 2 2 0 2 1 1 1 0 2 0 0 0 0 0 0 0 0 0 1 1 0 1 0 0 1 1 1 1 0 2 0 0 0 0 1 0 2 2 2 0 2 0 2 0 0 1 1 0 0 2 1 0 2 1 0 1 0 1 2 2 1 0 0 0 0 0 0 0 0 2 2 2 0 0 2 1 1 0 0 0 1 1 1 1 0 0 0 1 0 1 0 1 0 1 0 1 0 0 0 1 2 1 0 1 1 1 1 1 0 2 2 1 1 0 1 0 2 2 0 1 0 2 0 0 1 0 1 0 1 1 0 1 0 0 2 2 1 1 1 0 1 1 0 1 1 1 1 1 0 1 0 0 1 2 1 0 0 0 0 0 1 0 0 1 0 1 0 0 0 1 2 0 0 0 0 0 1 1 1 0 1 1 0 1 0 1 0 1 1 0 0 2 0 2 1 1 1 1 1 2 2 0 2 2 1 1 1 1 0 2 1 0 0 0 1 1 0 0 0 0 0 0 0 0 1 0 1 0 0 0 1 0 0 1 0 2 1 1 0 1 0 0 0 0 0 0 0 0 1 0 1 0 0 0 0 1 0 1 1 2 2 0 0 1 0 1 0 1 0 0 0 0 1 0 1 1 0 2 2 0 0 1 0 1 0 2 0 0 0 0 0 1 0 1 1 1 1 0 2 2 0 2 2 2 0 0 0 0 0 2 1 0 0 2 0 0 0 0 0 1 1 0 1 2 0 2 2 0 0 1 1 2 1 1 2 0 0 1 1 0 1 0 1 0 0 0 1 0 0 2 0 1 1 2 2 2 0 0 0 1 1 2 0 1 1 1 1 0 1 1 1 2 0 0 2 2 2 0 2 1 1 0 0 1 1 1 2 0 0 0 1 0 0 0 1 0 0 0 1 1 1 1 1 0 1 0 1 0 1 2 1 1 0 0 1 0 0 1 0 1 1 1 1 0 0 1 0 0 0 0 0 0 0 2 0 0 0 1 1 1 0 1 0 0 1 2 1 1 1 0 0 0 2 2 0 0 0 0 1 2 0 0 0 1 2 2 1 1 1 0 0 1 0 1 0 1 1 0 2 1 0 1 0 2 2 1 2 2 0 2 2 0 0 0 0 0 1 2 1 1 0 0 1 1 1 0 0 1 1 0 1 0 0 1 0 0 0 0 1 1 0 1 1 0 0 1 1 0 1 0 0 0 0 0 0 0 0 0 1 1 2 0 0 0 0 1 0 0 0 2 2 2 0 0 1 0 1 2 2 0 1 1 0 0 0 0 0 0 0 0 0 2 1 1 1 1 1 1 0 0 0 0 0 0 0 0 0 1 0 0 0 1 1 2 1 0 0 1 1 0 0 2 0 0 1 1 0 1 1 0 0 2 2 2 1 1 1 1 1 1 1 2 0 2 2 0 1 0 0 0 0 2 0 2 0 0 2 1 2 0 1 2 0 0 2 2 2 2 0 0 1 0 2 1 0 2 2 0 0 0 0 2 0 2 1 0 0 2 1 1 1 0 1 0 0 0 0 0 0 0 0 0 2 2 0 0 0 0 0 1 0 2 0 0 0 0 0 0 0 0 0 2 0 0 0 2 1 1 0 0 0 2 1 1 2 2 0 2 0 1 0 2 0 0 0 1 1 1 1 1 0 0 0 2 2 0 2 0 1 0 1 1 0 1 0 0 1 1 1 0 2 0 2 0 2 1 2 0 0 1 0 0 1 0 0 1 0 0 0 0 2 2 0 0 2 1 2 2 0 1 0 1 2 0 1 2 2 0 2 1 1 1 1 0 0 0 1 2 2 1 2 0 0 0 0 0 0 2 0 0 1 0 0 0 0 1 0 1 1 0 1 0 0 0 0 0 0 0 1 0 0 0 0 0
26 0 1 1 1 1 1 1 2 1 0 1 0 1 1 1 0 1 1 1 2 2 0 2 2 0 1 1 2 2 1 0 0 0 0 0 2 1 1 0 1 0 2 0 0 0 0 0 2 0 0 0 1 0 1 1 1 0 0 0 1 0 0 0 0 1 1 0 0 0 1 1 0 2 0 2 2 1 2 0 1 2 1 0 1 0 0 0 0 1 0 0 0 1 1 1 0 0 0 1 1 1 0 0 2 1 2 0 1 0 0 2 0 2 2 2 2 0 0 2 2 0 2 0 0 1 2 0 2 0 0 1 1 0 0 0 1 0 0 0 0 2 0 0 1 0 1 0 0 0 0 0 1 0 0 0 0 1 0 0 1 0 2 2 1 1 0 0 1 1 1 0 0 2 2 0 2 0 0 0 0 1 1 1 0 0 2 0 0 1 0 0 2 1 2 2 1 2 0 1 0 1 0 0 2 1 1 0 2 0 1 0 1 0 2 1 1 0 1 0 2 1 0 0 0 0 0 1 1 1 0 0 0 0 0 0 0 0 0 0 0 0 2 2 2 0 0 1 1 0 0 0 1 1 0 1 0 2 0 1 0 1 0 0 0 0 0 0 1 1 0 2 0 0 0 0 0 1 1 1 1 0 2 0 0 0 1 1 0 2 2 2 1 0 1 0 1 2 0 1 0 0 2 2 1 0 0 0 2 2 0 0 2 2 1 0 1 0 0 0 1 2 0 0 2 0 0 1 0 0 0 2 1 1 0 0 0 2 0 0 1 2 0 0 1 1 0 0 2 2 1 0 0 1 0 1 1 0 0 2 0 2 0 0 0 0 0 1 1 0 1 1 0 0 0 0 0 1 1 0 2 0 0 0 1 1 1 0 0 0 0 0 0 1 2 0 0 2 0 0 0 0 1 1 0 1 1 0 0 1 0 1 0 0 1 0 1 1 0 1 1 1 0 1 0 2 1 0 0 0 2 0 0 2 1 1 0 0 0 1 1 0 0 2 2 2 0 0 0 1 0 1 0 2 0 0 0 2 1 2 2 2 1 1 0 1 1 1 0 1 1 1 0 0 2 0 2 2 0 2 1 1 0 2 2 2 2 0 2 0 2 2 0 2 1 0 0 2 2 1 0 0 1 1 0 1 1 1 1 0 0 0 0 1 0 0 0 2 1 1 1 2 2 2 1 1 0 0 2 0 2 0 1 1 1 0 0 1 0 1 1 1 1 1 1 0 2 1 1 0 0 1 0 1 1 0 1 1 1 0 0 0 1 1 1 0 0 0 0 1 0 0 1 0 0 0 1 2 2 2 0 0 2 0 0 1 0 0 0 0 1 0 1 0 1 0 1 0 0 1 0 2 0 1 0 2 1 0 0 0 2 0 0 0 0 1 1 0 0 0 0 0 0 0 0 1 2 1 0 0 1 0 1 0 2 1 1 1 0 1 1 0 0 2 0 0 1 1 1 0 0 1 1 0 0 2 0 2 1 1 1 0 1 0 1 2 0 1 0 1 0 1 1 0 0 1 1 0 1 0 1 1 0 1 2 2 0 0 0 1 1 0 0 2 1 1 2 0 0 1 0 1 0 0 0 1 1 2 2 0 0 0 0 1 1 1 0 1 1 1 0 0 0 0 2 0 0 1 1 1 1 1 1 0 0 2 0 0 0 0 0 0 1 1 2 0 0 0 0 0 0 0 0 0 0 0 0 0 1 0 0 0 2 0 1 0 0 0 0 1 0 0 2 1 0 0 2 1 1 0 0 0 1 1 2 2 0 2 0 2 0 0 2 1 0 1 0 0 0 0 0 1 0 0 1 1 1 1 1 1 0 0 1 0 0 1 1 1 1 1 1 1 0 2 2 2 0 0 2 2 1 1 2 2 0 0 0 0 0 1 0 0 0 0 0 0 0 0 0 0 2 2 0 0 0 0 1 0 0 0 1 0 1 0 0 0 1 1 2 0 0 0 1 1 1 0 0 0 0 2 2 0 2 0 0 0 0 1 0 1 1 2 0 1 2 2 2 1 0 0 1 1 1 0 1 2 0 1 0 0 0 1 0 0 1 1 1 1 0 0 0 0 2 1 1 1 1 0 1 1 0 0 0 1 0 0 0 0 2 1 0 0 2 2 2 0 0 0 0 0 2 1 2 0 1 1 1 0 0 0 2 0 0 0 2 2 2 0 0 0 0 0 0 0 1 0 1 0 2 0 0 0 0 1 0 0 1 0 0 0 0 0 0 1 0 1 0 0 0 0 2 2
27 0 0 1 0 0 0 0 1 2 0 0 0 1 1 1 0 0 0 1 1 0 0 2 2 0 1 2 2 2 1 1 1 1 0 0 2 1 1 0 1 0 0 0 0 0 0 0 1 0 0 1 0 1 0 2 0 0 0 0 0 1 0 0 0 0 1 0 0 0 0 1 2 2 2 2 0 2 2 2 0 2 0 1 1 0 0 1 1 2 1 2 1 2 1 2 0 0 0 0 0 0 1 1 2 1 2 2 2 0 0 2 0 1 0 1 1 0 1 2 2 0 0 2 0 0 0 0 2 0 1 0 0 0 0 0 0 1 0 0 1 1 0 0 0 0 0 0 0 1 0 0 0 0 0 0 0 1 0 2 1 1 0 1 1 2 1 1 1 2 0 0 2 0 1 0 2 0 0 0 0 0 1 1 1 1 1 0 0 1 0 0 2 1 2 1 0 1 0 0 0 0 1 1 2 1 1 0 2 1 1 2 0 0 1 0 1 0 1 0 2 1 1 0 1 1 2 2 1 1 0 0 0 0 0 0 0 2 2 1 0 1 2 2 2 0 0 0 0 0 0 0 1 0 0 2 2 1 0 0 0 0 0 0 0 0 0 0 2 1 0 2 2 2 0 0 1 0 2 0 0 0 2 2 2 0 1 2 0 2 2 0 2 0 2 0 2 2 0 2 2 0 0 0 0 0 0 0 1 1 0 0 1 1 0 0 2 1 1 0 0 2 2 1 0 0 0 1 1 0 0 0 1 1 0 0 0 1 1 0 0 1 1 0 1 1 1 1 2 2 1 0 0 1 0 1 1 0 0 0 0 0 0 0 0 1 0 2 1 0 1 1 0 0 1 1 0 1 1 0 0 0 0 1 0 1 2 0 0 0 0 0 1 0 2 1 1 0 1 1 1 1 1 1 0 1 1 1 0 1 0 1 0 1 1 0 1 0 0 0 0 0 0 1 0 2 2 0 0 0 2 0 0 1 1 1 0 2 0 0 1 0 1 2 1 2 0 0 0 0 0 2 0 2 1 1 1 2 2 2 1 2 1 0 1 1 1 0 0 0 0 0 1 1 0 0 0 2 0 1 0 2 0 1 0 0 0 1 0 1 1 0 0 2 0 0 0 0 0 2 2 0 1 1 0 1 2 2 1 0 0 1 0 1 0 1 0 2 1 1 1 2 1 1 0 0 1 0 0 2 0 0 0 0 0 0 1 0 1 2 1 2 2 0 2 0 1 1 1 0 0 0 0 0 2 1 1 0 2 0 0 0 0 1 1 0 0 2 2 0 0 0 1 0 1 1 2 2 2 2 0 0 2 0 1 1 1 0 0 0 1 1 0 0 1 0 0 0 0 1 0 1 0 0 0 2 1 1 0 2 0 0 0 0 0 0 0 0 0 0 1 1 1 0 0 2 2 0 0 0 1 0 0 2 2 0 1 2 0 1 0 0 0 1 1 0 2 1 1 1 0 2 2 0 1 1 0 2 1 0 0 0 0 0 1 2 1 1 0 1 0 2 1 1 0 0 2 0 2 0 2 0 1 2 1 2 0 1 0 1 1 0 0 1 1 0 1 1 0 2 0 2 0 1 1 2 1 2 2 0 1 0 0 0 0 1 0 1 1 1 0 0 0 0 1 0 0 0 1 1 1 2 0 0 0 1 1 0 0 0 0 0 0 0 0 0 0 0 0 0 0 0 2 0 0 0 0 0 2 0 0 0 2 1 1 0 0 0 0 1 2 0 2 1 0 2 0 0 1 0 0 0 0 0 2 2 0 1 0 2 0 1 2 1 0 0 0 1 0 1 0 2 0 0 1 0 1 0 0 2 1 1 1 1 1 1 1 0 1 1 1 2 0 2 2 1 0 0 1 1 0 0 2 0 0 0 0 0 0 1 0 0 2 1 0 1 1 0 0 1 1 1 0 1 0 0 0 0 0 1 0 0 2 0 1 1 2 1 1 1 1 1 1 1 1 0 0 0 1 1 2 0 2 0 0 0 0 1 1 0 1 2 1 0 2 1 1 1 0 0 0 1 0 0 1 1 0 0 0 2 0 1 0 0 1 1 1 0 2 0 0 2 2 0 0 1 1 2 1 1 0 0 1 2 1 0 0 2 2 0 0 0 0 2 2 1 0 2 0 0 1 0 1 1 1 0 1 1 1 0 1 1 0 0 1 1 1 0 0 0 2 0 0 0 0 1 0 0 2 0 0 0 0 1 0 0 1 1 0 0 0 0 0 2 0 0 0 0 1 1 0 0
28 0 1 2 0 0 0 2 2 1 1 0 0 0 0 0 0 1 0 1 1 1 0 2 2 0 1 1 1 2 1 1 0 0 1 0 2 2 0 0 1 0 0 0 0 0 1 0 0 2 2 2 0 1 1 1 0 0 0 1 1 0 0 2 1 1 2 1 0 0 0 0 1 2 1 2 1 1 1 1 0 2 1 1 1 0 0 1 0 2 0 1 0 2 1 1 0 0 0 0 1 0 1 0 2 1 2 1 1 0 0 1 0 1 1 2 1 0 0 2 2 0 0 2 0 0 0 1 2 1 1 0 0 0 0 0 0 0 0 0 0 2 0 0 1 0 0 0 0 0 0 0 0 1 0 1 0 1 0 2 1 1 2 2 0 2 0 0 1 2 0 1 1 1 1 1 1 1 0 1 1 0 0 0 2 2 0 0 0 2 0 0 1 0 1 2 0 1 1 0 0 1 1 0 0 1 1 0 1 1 1 1 0 0 0 0 0 0 1 1 1 0 1 0 0 1 1 1 1 1 0 0 0 0 0 0 0 1 1 0 1 1 2 2 2 0 0 0 0 0 0 0 1 0 0 1 2 1 0 2 0 1 1 0 0 0 0 0 0 0 1 2 1 1 0 0 0 2 2 2 2 0 2 0 1 0 1 2 0 2 0 0 1 0 1 0 1 1 1 0 1 1 1 1 0 0 0 1 1 1 0 0 2 2 1 1 1 1 0 0 1 1 2 2 1 0 0 1 0 1 0 2 0 1 0 0 0 2 0 1 0 1 2 0 0 0 1 0 1 1 0 1 0 2 1 0 1 0 0 2 0 2 2 0 2 0 0 2 1 0 1 1 1 1 0 0 0 1 1 0 2 1 0 0 1 1 1 0 0 1 0 1 0 1 2 1 1 1 1 1 1 1 0 2 1 1 0 2 0 0 0 1 0 0 2 0 0 0 0 0 0 1 0 1 0 1 1 0 0 2 0 2 0 2 1 1 0 1 0 0 1 0 0 0 0 1 0 0 0 1 0 0 0 1 2 1 2 1 1 1 1 1 0 0 0 2 0 1 0 1 1 1 1 1 1 0 1 1 0 1 1 1 0 1 0 0 0 0 1 0 1 1 1 2 2 0 0 2 2 1 0 0 1 1 0 1 1 0 0 0 0 0 0 1 0 1 0 2 2 2 2 2 2 2 1 1 0 1 0 2 1 1 2 0 1 0 1 0 0 1 0 1 2 1 1 1 1 1 1 0 0 0 0 0 0 1 0 0 1 1 1 0 1 1 1 0 0 0 1 0 1 0 1 0 0 0 1 1 1 1 1 0 2 0 1 0 1 1 0 0 0 0 0 2 0 0 1 1 0 1 1 1 1 0 0 2 1 1 0 1 1 0 0 1 0 1 0 0 0 0 0 0 1 0 0 2 2 1 0 0 0 0 0 1 2 0 1 1 0 2 0 1 0 1 0 0 2 1 0 0 0 2 0 1 1 2 0 2 2 0 0 0 1 1 0 1 2 1 0 2 0 0 0 1 0 0 1 0 0 0 0 1 0 2 1 2 1 0 1 0 2 0 0 1 1 0 2 0 0 2 1 2 0 0 0 0 1 2 2 0 1 0 0 0 0 0 0 1 1 1 0 0 0 0 2 1 1 0 1 1 2 2 0 0 0 0 1 0 0 1 1 1 0 0 0 1 0 0 0 0 0 0 0 0 0 2 0 0 2 0 0 0 1 0 1 0 0 1 0 1 1 0 2 2 0 0 1 2 1 1 1 0 0 0 0 2 0 1 0 2 0 1 2 0 0 0 0 1 1 0 0 1 0 0 2 2 1 0 0 2 0 0 1 0 0 1 1 0 2 0 2 2 0 2 1 0 0 0 0 2 0 2 2 1 0 1 1 0 0 0 0 0 0 0 0 0 0 0 1 0 1 1 0 0 0 0 0 1 0 1 0 0 0 0 0 2 1 0 2 0 0 0 2 0 2 1 0 1 2 2 2 0 2 0 0 0 0 1 1 1 0 0 1 0 2 2 2 1 0 1 0 1 2 1 2 1 0 1 0 1 0 1 0 0 1 1 1 2 2 1 0 2 2 0 1 1 1 0 1 1 0 0 0 2 0 0 0 1 1 0 0 0 1 2 2 1 0 1 1 0 2 0 2 0 0 0 0 0 1 1 0 1 0 1 0 1 1 0 1 0 0 0 0 0 0 0 0 0 2 0 0 0 0 1 0 1 2 0 0 0 0 0 0 1 0 0 1 1 2 0 1 1
29 0 0 2 1 0 0 2 2 0 1 1 0 0 0 0 0 2 2 2 1 2 0 2 2 0 0 1 1 1 1 1 2 2 0 2 0 1 1 1 1 1 0 0 0 0 0 0 1 1 1 1 0 0 2 2 0 0 0 1 1 0 0 2 0 1 1 1 0 0 1 1 2 2 2 2 0 2 2 1 1 2 0 1 2 1 1 0 0 2 0 0 1 2 1 2 1 1 1 1 1 0 1 1 2 0 2 2 2 0 0 2 0 2 0 0 2 0 0 2 2 0 0 2 0 0 0 1 1 0 0 0 0 0 1 0 1 0 2 0 1 1 1 0 0 0 0 0 0 1 1 1 1 0 0 0 0 0 0 2 1 1 1 2 1 1 0 0 0 1 1 0 0 2 1 0 1 0 0 0 0 1 0 0 0 0 0 1 1 1 0 1 1 1 1 1 1 2 1 0 0 0 0 1 2 0 0 0 2 0 1 1 0 0 1 0 1 0 1 0 2 1 0 1 0 0 1 2 0 0 0 1 0 0 0 0 0 2 2 1 0 0 2 2 2 0 0 1 1 0 0 0 0 0 0 2 2 2 0 1 0 1 0 0 0 0 0 0 2 1 0 0 1 1 0 0 1 1 1 0 0 1 2 1 2 1 1 1 0 1 0 0 1 0 1 0 1 0 0 0 0 0 1 1 1 0 0 1 1 0 1 0 2 1 2 1 0 0 1 1 0 1 1 0 1 0 0 2 0 0 0 1 0 2 0 0 0 1 1 0 2 1 1 0 0 0 1 0 0 2 0 2 1 2 1 0 0 0 0 1 0 0 1 1 1 2 0 1 1 0 1 1 1 1 0 0 0 1 0 0 0 1 0 0 0 1 2 0 0 0 0 1 0 0 2 0 0 1 0 0 0 1 1 1 0 1 1 0 0 0 0 1 0 0 1 0 1 1 0 1 1 2 0 2 2 2 1 0 0 0 2 0 1 1 1 1 0 1 0 0 0 0 0 1 1 2 1 0 1 2 0 1 0 2 1 1 1 2 1 1 0 1 0 0 1 1 1 0 0 0 0 0 2 2 0 0 0 2 1 0 2 1 0 0 0 0 0 0 0 2 0 2 0 0 1 1 1 2 2 2 1 0 0 2 0 2 2 2 0 0 0 0 0 0 0 0 0 1 1 2 2 1 2 2 2 1 0 0 2 1 1 0 0 0 0 0 1 1 1 1 2 1 2 1 2 0 1 1 1 0 0 0 1 0 0 1 0 0 1 0 0 0 1 1 1 1 0 1 1 0 1 0 0 0 0 0 1 1 1 2 0 0 1 0 0 0 1 1 1 1 1 0 0 0 0 0 0 0 0 0 0 2 0 0 0 2 2 2 0 2 2 0 0 1 0 1 0 0 0 0 0 0 1 1 0 0 1 1 0 0 0 0 0 1 2 0 1 0 0 1 0 1 0 0 1 0 0 2 1 0 1 2 0 1 2 2 0 1 1 0 0 0 1 0 0 1 0 2 1 1 1 0 0 0 1 0 2 1 1 0 0 1 0 2 1 2 1 0 0 0 1 0 1 1 0 0 1 0 0 1 0 0 0 1 1 2 1 2 1 0 0 0 0 0 0 1 0 1 1 1 0 0 0 0 2 0 0 0 1 0 0 0 0 0 0 0 1 0 0 1 1 1 0 0 1 0 1 0 0 0 0 0 0 0 0 1 0 0 1 1 1 1 1 0 1 1 1 1 0 1 1 0 2 0 0 0 0 2 2 0 0 1 2 0 0 0 2 2 1 2 1 1 2 1 0 1 0 1 0 0 1 0 0 0 1 1 1 0 0 2 2 2 1 1 1 2 0 0 1 0 2 1 0 1 1 1 0 0 1 2 0 1 1 0 0 2 1 0 0 0 0 0 0 0 0 0 0 0 0 1 1 1 0 0 1 0 1 1 0 0 0 0 0 0 0 0 0 1 1 0 0 0 0 2 2 2 0 1 1 2 2 0 2 1 0 1 0 2 0 2 0 1 1 1 2 0 1 2 0 0 0 2 0 0 1 1 0 1 0 1 0 2 0 0 1 1 2 2 2 2 0 2 2 1 1 1 0 2 0 0 0 0 0 1 2 0 2 0 1 1 0 0 2 2 1 0 1 0 1 0 2 0 1 1 2 0 2 1 0 1 0 1 0 0 2 1 1 0 2 0 2 0 0 0 0 1 0 0 2 0 0 0 0 2 0 1 1 0 0 0 0 0 0 1 1 0 0 0 1 0 1 1
30 0 2 0 0 0 0 1 1 2 0 0 0 1 1 1 0 2 1 1 1 1 0 1 1 0 1 1 2 2 1 1 0 0 0 0 2 1 0 1 1 1 0 1 0 1 0 1 0 0 0 2 1 0 0 1 0 1 1 0 2 0 1 0 0 0 2 0 0 0 0 0 0 2 0 2 2 0 2 0 0 1 1 1 1 0 0 0 0 1 0 0 1 2 0 1 0 2 2 2 2 0 1 0 2 0 2 0 0 0 2 2 1 1 1 1 1 0 0 1 2 0 2 0 1 1 1 1 2 0 0 0 0 0 0 0 0 1 0 0 2 0 1 0 0 0 0 0 0 1 0 0 1 0 0 0 0 1 0 0 0 0 0 1 0 0 0 0 1 1 1 1 0 2 0 0 2 2 0 0 2 0 0 1 2 1 0 1 0 1 0 1 2 0 2 2 1 2 0 0 0 0 0 2 2 1 1 0 1 1 1 0 1 0 1 0 0 0 0 0 2 0 0 0 0 1 1 0 0 0 0 1 1 1 0 0 0 1 2 1 1 0 2 1 1 0 0 0 1 1 1 0 0 0 0 0 1 2 0 1 0 1 0 0 0 0 0 0 1 0 0 1 1 1 1 2 0 1 2 1 1 1 2 0 2 0 1 1 2 2 0 1 0 1 1 1 0 0 1 0 0 0 1 1 0 0 0 0 0 0 1 0 1 2 0 0 0 1 0 0 0 2 0 0 1 0 0 2 1 2 0 1 2 1 0 0 0 2 0 0 0 0 2 0 0 0 0 0 2 0 0 0 1 2 1 0 0 0 0 1 0 1 2 0 2 0 1 2 2 0 2 2 0 0 0 0 0 2 0 0 1 0 0 0 0 1 1 0 0 0 0 0 0 0 2 1 1 1 2 2 1 2 1 1 0 1 1 1 0 1 0 1 1 1 0 0 0 1 0 1 1 1 0 1 0 1 1 1 1 0 0 1 1 1 2 2 1 1 0 1 1 0 0 1 0 2 0 1 1 1 0 1 0 1 1 0 1 1 1 2 1 2 0 1 1 0 2 0 0 0 0 1 1 1 0 0 0 2 0 2 1 2 0 2 1 1 1 1 0 0 1 2 0 1 0 0 0 1 1 2 1 0 2 0 0 0 0 1 1 0 0 0 0 1 0 1 0 2 0 0 0 2 2 2 1 1 1 1 0 2 0 1 0 0 0 0 1 1 0 1 0 1 2 0 0 0 0 1 2 1 0 1 1 0 1 0 1 0 0 0 0 0 2 0 0 2 0 1 1 1 0 0 0 0 0 0 1 2 2 1 1 0 0 0 0 0 0 1 1 1 0 0 0 0 0 0 0 0 0 0 0 2 0 1 0 2 2 0 0 0 0 0 0 1 0 1 0 0 0 0 1 1 0 0 0 1 1 0 0 0 1 0 0 1 1 1 1 0 0 2 1 1 0 1 0 0 2 0 1 0 0 2 1 1 2 2 0 2 2 0 0 0 2 1 1 1 1 2 1 0 2 0 1 0 0 0 2 1 1 0 0 2 0 2 1 2 1 0 0 1 1 0 0 1 1 0 1 0 0 2 0 0 0 0 0 2 2 2 2 0 0 0 0 1 0 0 0 0 0 0 0 1 0 0 1 0 1 0 0 0 1 1 1 0 0 2 0 0 0 1 1 1 0 0 0 0 0 1 1 1 1 0 1 0 0 1 0 0 1 0 0 1 2 0 1 0 1 2 0 0 0 1 1 0 0 1 0 2 2 0 0 0 0 1 1 2 0 1 1 2 0 2 2 0 1 0 0 1 0 0 0 2 0 0 1 0 2 1 0 1 0 0 2 2 2 2 0 0 1 0 2 1 0 2 2 1 0 0 0 2 0 2 2 0 0 2 1 0 0 1 0 0 0 0 0 0 0 1 0 0 1 1 0 1 0 1 1 1 0 1 0 1 1 0 0 0 1 1 2 1 0 0 1 1 2 0 0 1 1 2 1 1 1 0 0 1 1 1 1 2 0 1 0 1 1 1 2 2 0 1 0 2 0 0 2 1 0 0 0 2 0 1 0 0 1 1 1 0 1 0 1 0 2 2 2 2 2 0 1 1 2 0 0 1 1 0 1 1 1 0 0 0 0 1 1 0 1 0 0 0 2 2 1 2 2 0 1 0 0 0 1 1 0 0 1 1 1 0 1 0 0 1 0 0 2 0 1 1 1 1 1 0 0 0 0 0 0 0 0 1 0 0 0 1 0 1 0 0 1 1 1 1
31 0 1 1 0 0 0 0 0 2 0 0 0 1 0 0 0 1 0 1 1 1 2 2 2 0 0 2 2 2 2 1 1 1 0 0 2 2 0 0 1 0 0 1 0 0 1 0 2 0 0 0 0 0 2 2 0 0 0 0 1 2 0 0 1 1 2 2 0 0 0 1 2 2 2 2 0 2 2 1 1 2 1 0 0 0 0 0 0 2 0 1 1 1 1 1 0 0 0 0 0 1 2 2 2 0 2 1 1 0 1 2 1 2 1 1 2 0 0 1 2 0 1 1 0 1 1 0 1 0 1 1 0 0 1 0 1 0 1 0 1 2 1 0 1 0 0 0 0 1 0 0 0 0 1 0 0 1 0 0 1 0 2 2 1 2 0 1 0 1 1 2 0 2 0 0 1 1 0 1 1 1 1 1 1 1 1 0 0 2 0 0 2 1 2 1 1 2 0 1 0 1 0 1 1 0 0 0 1 0 2 0 1 0 1 1 1 0 1 1 1 1 0 0 1 0 1 0 0 0 0 1 1 1 1 0 0 2 2 2 0 0 1 2 2 0 0 0 0 0 0 0 1 1 0 2 1 0 0 0 0 0 1 1 0 0 0 1 2 1 0 1 1 1 1 1 1 2 2 1 1 0 2 2 2 0 2 1 0 2 1 1 2 0 2 0 2 1 0 1 1 0 1 1 0 0 1 0 1 1 0 0 2 1 1 1 0 1 1 0 0 2 1 0 0 0 1 2 1 1 0 1 1 2 0 0 0 0 2 2 1 2 1 0 1 1 0 2 2 1 1 0 0 2 1 0 2 0 0 1 0 1 2 1 2 1 0 1 1 0 1 1 2 2 0 0 0 1 0 0 1 0 0 0 1 0 0 0 0 0 0 0 2 0 2 1 1 1 0 0 0 1 1 1 1 0 1 0 0 0 0 0 0 0 1 0 1 0 0 0 0 2 0 1 1 2 1 2 2 0 0 2 0 1 1 0 0 1 0 1 1 0 0 0 0 1 0 0 0 1 0 1 0 2 0 0 0 0 0 0 0 0 0 0 1 1 1 0 0 0 0 1 1 1 1 1 0 2 0 1 1 1 0 1 1 2 1 0 1 1 2 1 0 1 0 0 0 1 1 1 1 0 2 0 0 1 2 0 0 0 0 1 0 1 0 0 0 2 1 1 2 2 2 2 1 0 1 2 0 2 0 2 1 0 0 0 1 1 0 0 2 1 1 1 2 0 2 1 1 0 0 1 0 0 2 1 1 1 0 1 1 0 1 0 1 0 1 1 1 0 1 0 1 0 1 0 1 2 2 0 1 0 1 0 0 1 0 2 0 0 0 0 1 0 0 0 0 1 0 1 1 1 1 0 0 1 2 0 1 1 0 0 0 2 0 2 0 0 0 0 1 1 0 0 0 0 1 2 0 0 2 0 1 1 1 0 0 0 1 1 1 0 0 1 0 0 2 1 1 1 0 2 1 1 2 1 0 2 1 0 0 0 0 0 1 2 1 2 0 1 1 0 1 0 0 1 0 2 1 1 0 0 0 2 1 2 1 0 0 1 1 0 1 1 0 1 1 1 0 1 1 0 0 0 0 2 2 2 1 0 0 0 0 0 0 0 0 0 0 0 0 1 1 0 0 0 0 0 0 0 1 1 1 0 0 1 1 0 0 1 1 1 0 0 2 0 1 0 0 0 0 0 1 0 0 0 0 0 1 0 0 1 0 0 0 1 1 0 0 2 0 0 0 0 0 1 1 0 0 1 1 1 0 0 0 2 0 0 0 2 0 2 2 0 1 0 0 0 0 1 0 1 0 0 1 0 1 0 1 2 0 0 1 2 1 1 0 0 1 0 2 1 0 1 1 1 0 0 0 2 0 2 2 0 0 0 0 1 1 1 0 0 1 0 0 0 1 1 1 0 1 1 0 0 0 0 0 0 0 1 0 0 1 0 0 1 2 0 1 0 0 0 0 2 2 1 0 1 1 2 2 0 1 0 0 1 1 2 0 0 0 0 0 0 1 1 1 1 0 1 0 0 0 0 1 2 0 1 0 2 0 0 0 0 0 1 1 0 2 2 0 2 2 0 1 2 1 1 0 0 0 0 0 1 0 0 0 1 1 0 0 0 1 0 0 2 0 0 0 1 2 1 1 0 1 0 2 2 2 0 2 0 1 0 1 1 1 0 0 0 1 0 0 0 0 0 0 1 1 0 0 0 0 1 0 0 1 0 0 0 0 0 0 2 0 0 0 0 1 1 1 1
32 0 0 2 0 0 0 2 2 1 1 1 1 1 0 0 0 0 0 0 0 0 1 2 2 0 1 2 2 2 2 0 1 1 2 2 1 1 0 1 0 0 0 0 1 0 1 0 0 0 0 1 0 0 2 1 0 0 0 1 0 1 0 1 0 1 1 1 0 0 0 2 1 1 0 1 1 1 2 1 0 1 0 0 2 0 0 1 1 2 0 1 0 2 1 1 0 1 1 1 0 0 0 2 2 0 2 1 1 0 1 2 1 2 1 1 2 0 0 2 2 0 1 1 0 1 1 1 2 1 0 1 0 0 1 0 0 0 0 0 0 2 0 0 2 0 1 0 0 1 1 1 1 0 0 1 0 2 0 1 0 0 1 2 2 2 0 1 0 1 1 1 1 1 1 0 2 0 0 0 0 0 1 1 0 0 1 0 0 1 0 0 1 0 1 1 1 2 0 0 0 0 0 1 2 2 2 1 1 0 1 1 2 0 1 1 2 0 1 1 1 0 1 0 0 1 1 2 1 1 0 0 1 1 1 1 0 2 2 2 0 0 1 0 0 0 0 0 0 0 0 1 1 0 0 0 0 1 0 1 0 0 0 2 0 0 1 0 0 0 1 2 1 1 0 0 1 1 1 1 1 0 1 0 0 0 0 1 2 2 0 1 1 0 2 0 1 0 0 0 0 0 0 0 0 0 0 1 1 1 0 1 0 0 1 1 0 0 1 0 1 2 2 0 0 0 0 1 0 1 0 1 0 2 0 0 0 1 1 0 0 1 1 0 1 1 0 0 1 1 0 1 0 2 1 0 1 0 1 0 1 1 0 0 0 0 0 2 2 1 2 2 1 1 0 0 0 1 0 0 1 0 0 1 0 1 1 0 0 0 0 0 0 1 2 0 0 2 0 0 0 0 1 1 0 1 0 0 0 0 0 1 0 0 1 0 0 1 0 1 1 1 1 0 1 1 0 0 0 0 0 0 0 1 1 1 1 0 0 1 1 0 2 2 0 2 0 1 1 0 1 1 0 2 2 2 2 1 1 1 1 1 1 1 0 1 1 0 0 0 0 0 0 0 0 0 0 2 0 1 1 1 0 1 0 0 0 0 1 0 1 1 1 2 1 0 0 0 0 2 2 2 1 1 0 1 1 1 0 0 0 0 0 2 0 0 0 2 0 0 0 2 2 2 0 1 1 1 1 1 1 1 1 1 1 1 2 2 1 0 0 0 1 1 2 0 1 2 2 0 0 1 0 0 0 1 0 0 2 0 0 0 1 0 0 1 1 2 2 0 0 0 0 0 0 0 2 1 1 1 1 0 0 0 0 0 0 2 2 2 1 0 0 0 2 0 1 0 0 0 0 2 0 1 0 2 0 1 0 1 2 0 1 2 1 0 1 0 0 0 1 0 0 0 0 1 2 2 0 0 1 0 0 1 2 0 1 1 0 0 0 1 0 0 2 0 1 1 0 0 0 2 0 0 1 1 0 0 0 0 0 0 0 1 1 1 1 1 0 0 0 2 1 0 1 0 1 0 1 0 1 1 1 2 0 2 2 0 0 0 2 0 0 1 1 0 2 1 0 1 0 1 0 0 0 1 1 1 1 0 0 0 0 2 0 1 0 0 0 0 0 1 0 0 2 0 0 0 0 0 2 2 0 0 0 0 2 0 0 0 0 0 0 0 0 0 0 1 1 1 1 1 1 0 0 1 0 0 1 0 0 1 1 0 0 0 1 1 0 1 0 1 2 1 0 0 1 2 2 0 0 1 1 0 0 0 1 1 1 2 0 2 2 1 0 1 0 0 0 1 0 1 0 0 2 2 2 0 0 2 0 1 1 1 1 1 1 1 1 0 2 1 0 1 1 1 0 0 0 2 0 2 2 2 0 0 0 0 0 1 0 0 0 0 0 0 0 0 0 0 2 2 0 1 0 0 0 1 0 1 0 0 1 0 0 0 1 1 0 2 0 0 1 1 1 0 0 1 1 1 1 1 2 0 0 1 1 2 0 0 2 2 0 0 2 2 2 1 0 0 0 2 2 0 2 1 1 0 1 2 0 1 0 0 1 1 1 2 2 2 0 2 2 1 0 1 1 2 0 0 0 1 0 1 0 0 0 0 1 1 0 0 1 1 1 2 0 0 0 0 2 1 2 0 0 0 0 1 2 1 1 0 0 0 0 1 1 0 1 0 2 0 0 0 0 1 0 0 2 0 0 0 0 1 0 1 2 0 0 0 0 0 0 1 0 1 0 0 0 0 1 2
33 0 1 1 0 0 1 2 2 0 0 1 1 2 1 1 0 1 0 1 1 1 1 1 2 0 0 2 2 2 2 0 2 2 1 1 0 1 0 0 2 0 0 0 0 0 0 0 1 0 0 0 0 0 2 1 0 0 0 1 0 0 0 0 0 0 1 2 0 0 0 1 1 2 1 2 1 0 2 0 0 0 0 1 2 0 0 0 0 2 0 0 2 0 0 2 0 0 0 0 0 1 2 2 2 0 2 0 1 1 0 2 1 1 1 1 1 0 0 2 2 0 2 0 0 2 2 0 0 0 0 1 0 0 0 0 0 0 0 0 0 2 0 0 0 0 0 0 0 1 1 1 1 0 0 1 0 1 0 1 2 0 1 2 1 2 0 0 1 2 0 1 1 1 0 0 0 2 0 2 2 1 0 0 0 0 1 1 0 0 0 1 2 1 2 2 1 1 0 0 0 0 1 0 2 0 0 0 1 1 2 1 1 0 1 0 0 0 0 0 2 0 0 0 0 1 1 1 0 0 0 0 0 0 0 0 0 2 2 1 0 0 0 1 1 0 0 1 0 0 0 1 0 0 0 1 0 2 1 1 1 1 0 0 0 0 0 0 0 0 0 1 1 1 0 0 0 2 2 2 2 0 1 0 1 0 0 2 0 2 1 1 1 0 1 0 1 1 1 0 0 0 1 1 0 0 1 0 1 1 0 0 1 1 1 0 1 0 0 1 0 1 0 0 0 0 0 1 1 1 0 2 1 2 0 0 1 2 0 0 0 0 1 0 0 0 0 0 2 0 0 0 0 2 1 0 1 1 0 1 0 1 1 1 1 1 1 1 1 0 1 1 2 2 1 1 0 1 0 0 0 0 0 0 1 1 1 0 0 1 1 0 1 0 1 0 0 0 2 2 2 2 1 1 1 0 1 1 0 0 0 0 1 1 0 0 0 0 1 0 0 1 0 2 1 1 1 0 0 0 0 1 0 1 0 1 0 0 0 0 2 0 0 0 0 0 0 0 1 2 0 1 0 2 1 1 1 2 2 2 0 2 1 1 1 0 2 2 0 2 1 2 1 1 0 0 0 0 0 0 0 2 0 0 0 2 0 0 1 1 2 2 1 1 0 0 0 1 1 2 0 0 0 2 0 2 2 1 1 0 1 0 0 0 1 1 0 2 0 0 0 2 1 1 0 1 0 0 0 2 0 0 0 0 0 0 1 0 1 1 2 1 2 1 1 1 1 0 0 0 0 0 1 0 2 0 0 1 0 1 1 0 0 1 1 0 0 0 0 0 0 1 0 0 0 0 0 2 2 1 1 0 1 0 1 0 1 0 0 0 0 0 2 0 1 0 0 0 0 2 0 2 0 0 1 2 1 2 0 0 1 0 0 0 0 0 0 0 0 0 0 0 0 0 0 1 2 2 0 0 1 0 0 2 1 1 1 0 2 2 0 1 0 1 1 0 2 1 1 0 0 0 1 1 1 1 0 1 0 0 0 0 2 1 0 1 0 2 0 0 0 2 1 0 0 0 2 1 1 0 0 0 0 1 0 2 2 0 0 0 2 0 0 2 0 1 1 0 0 1 0 1 0 0 2 2 1 2 2 0 1 0 0 0 0 0 0 0 0 0 0 2 2 0 1 1 1 2 1 1 2 2 0 0 0 1 1 0 1 2 0 0 0 0 0 1 0 0 0 0 0 0 0 0 0 0 0 0 0 2 2 1 2 0 0 0 2 1 0 1 0 0 2 0 0 0 1 0 0 0 1 1 1 0 1 2 1 2 1 2 0 1 2 1 0 1 1 0 0 0 0 0 0 0 1 0 0 1 0 1 1 1 1 1 1 2 0 0 2 0 2 2 0 2 1 1 0 0 0 1 0 1 2 0 0 1 1 0 0 0 0 0 1 0 0 0 1 0 0 0 2 2 0 0 0 0 0 0 0 1 0 0 0 0 0 1 0 0 2 0 0 0 1 1 0 0 0 0 1 2 1 1 2 0 0 0 0 1 0 2 1 2 2 0 1 1 1 2 0 1 1 0 2 0 2 1 1 1 0 2 0 0 0 0 1 1 2 1 2 0 0 2 2 0 2 2 1 1 0 1 0 0 0 2 0 0 0 1 2 0 0 0 1 2 2 0 1 0 0 0 2 0 2 2 1 0 2 0 0 0 1 1 0 0 2 0 0 1 1 0 0 0 1 0 0 1 0 1 0 0 0 0 1 0 0 0 0 1 0 1 0 0 0 2 2 0 0 0 1 0 1 1
34 0 0 2 0 1 1 1 1 1 0 0 0 1 1 1 0 1 0 1 1 2 1 2 2 0 0 1 2 2 1 1 0 0 0 1 1 1 0 0 1 0 0 1 0 1 1 0 2 0 0 0 0 2 0 1 0 1 1 1 0 1 0 1 0 0 0 0 1 1 0 2 2 2 1 2 0 1 1 0 1 2 0 0 1 0 0 1 1 1 1 1 2 2 0 0 0 1 1 1 1 0 0 0 2 1 2 1 1 0 1 2 1 2 1 1 2 0 0 2 2 0 1 1 1 0 0 0 1 0 1 0 0 1 0 1 1 0 0 0 1 1 0 0 1 0 0 0 0 0 0 0 1 0 0 0 0 0 0 2 1 1 2 2 1 2 0 1 1 2 0 0 0 2 0 0 1 1 0 1 1 1 1 1 0 0 1 0 0 1 0 0 2 2 2 1 2 1 0 0 0 0 0 1 2 2 2 0 1 0 1 1 0 0 2 0 0 1 2 1 1 2 0 0 0 0 0 1 0 0 0 1 1 1 0 0 0 1 1 1 1 1 2 1 1 0 0 0 0 0 0 1 2 0 0 0 0 1 0 0 0 0 0 1 0 0 0 0 2 2 0 2 1 2 0 1 1 1 2 0 0 0 2 2 2 0 2 0 1 2 0 1 1 0 2 0 1 2 0 2 1 0 1 1 1 1 1 0 2 2 0 0 1 2 1 0 0 0 0 0 1 2 1 1 0 0 0 1 1 1 0 1 0 2 1 0 0 1 0 1 1 1 2 0 0 0 0 1 2 1 0 1 0 2 2 0 0 0 0 2 0 2 0 0 0 0 0 2 1 0 1 1 1 1 1 1 0 1 0 0 2 1 0 0 1 0 0 0 0 0 0 0 0 0 2 0 0 0 1 1 1 1 0 2 1 0 0 1 0 0 0 0 0 0 1 1 0 1 1 1 1 1 0 2 1 2 0 0 0 0 0 1 0 2 2 2 0 2 0 0 2 0 0 0 0 2 1 0 0 0 0 1 0 2 0 0 0 2 2 2 1 1 0 1 0 1 1 2 0 0 0 1 2 2 2 0 2 2 0 1 0 1 0 2 1 1 1 1 1 0 2 1 1 1 0 1 1 2 2 2 0 0 2 0 0 1 1 0 0 0 0 2 0 0 1 0 1 2 0 1 1 2 1 1 0 0 1 0 0 2 0 0 2 1 2 0 1 0 1 2 0 0 0 0 1 0 1 0 0 0 0 1 1 1 1 0 0 1 1 0 0 1 0 0 0 0 1 1 1 1 0 1 0 0 0 0 2 2 2 1 1 0 1 0 0 1 0 0 0 0 2 1 1 0 0 0 0 0 0 1 0 2 0 0 0 0 2 2 0 1 0 0 0 1 0 1 0 0 0 1 0 1 0 0 0 2 2 0 0 0 2 0 0 1 2 0 0 1 1 1 1 0 0 0 1 0 2 1 1 0 0 1 2 0 2 1 0 2 2 0 0 0 1 1 1 1 1 2 1 1 0 1 2 0 0 0 1 2 0 2 0 1 1 2 1 2 0 0 0 2 0 0 0 1 1 0 1 0 0 1 1 0 0 0 2 2 2 2 2 0 0 0 0 0 0 0 0 1 0 0 0 1 0 0 2 1 1 0 1 1 0 0 0 0 0 0 0 0 0 1 1 1 0 0 1 0 0 0 0 0 0 0 0 0 0 0 0 0 2 0 0 0 2 0 1 0 1 1 0 1 1 0 1 0 1 1 1 1 1 1 1 1 2 0 0 1 1 1 0 2 0 1 2 0 1 0 0 1 0 0 1 1 0 0 2 1 1 1 0 1 0 0 1 1 1 2 0 0 0 0 0 0 0 2 2 0 0 0 0 2 0 2 1 1 0 0 0 2 2 0 1 0 1 1 0 1 1 0 0 0 2 2 0 0 1 0 1 0 0 0 0 0 0 0 0 1 1 1 0 1 1 1 0 2 2 2 0 0 0 2 2 0 2 0 0 0 0 1 0 1 0 1 1 0 1 1 1 2 0 0 0 2 1 0 1 2 0 1 0 2 0 0 1 1 1 0 1 2 2 2 0 2 2 1 2 2 1 1 0 0 0 0 0 0 0 0 0 2 2 0 0 0 0 1 0 1 0 0 1 1 2 1 2 1 0 0 0 1 1 1 1 0 0 0 1 1 2 1 1 0 0 0 0 0 0 0 1 0 2 0 0 0 0 2 0 0 2 0 0 0 0 0 0 1 1 1 0 0 2 1 0 0
35 0 1 1 1 1 1 1 2 1 0 1 0 0 0 0 0 0 0 1 1 2 0 2 2 0 0 1 1 2 0 1 2 2 1 1 0 1 0 1 0 0 0 0 0 1 1 0 0 2 2 2 0 0 2 2 0 0 0 0 0 2 0 1 0 0 0 0 0 0 1 2 2 1 1 1 0 1 2 0 1 2 0 0 2 0 0 1 1 2 0 2 1 2 1 2 0 0 0 0 0 0 1 1 1 0 1 0 0 0 1 2 1 2 1 1 2 1 0 2 2 1 0 2 0 0 0 0 1 0 1 0 0 0 0 0 0 0 0 0 0 2 0 0 0 0 0 0 0 1 0 0 0 0 0 0 0 1 0 1 1 1 1 2 1 1 0 0 1 1 1 1 0 2 1 0 2 0 0 0 0 0 0 0 0 0 0 0 0 2 0 0 2 0 2 1 1 2 0 0 0 0 0 0 2 1 1 0 2 0 1 1 0 0 2 0 0 0 1 2 0 0 0 0 0 1 2 1 1 0 0 1 0 0 0 0 0 2 2 2 0 0 2 2 2 0 0 0 0 0 0 0 1 0 0 1 0 0 0 0 0 0 0 0 0 0 0 0 1 1 0 2 0 0 1 1 0 2 1 0 0 1 2 1 2 0 0 2 0 2 1 0 0 0 1 0 0 1 1 0 0 0 1 1 0 0 0 0 1 2 0 2 1 1 2 1 1 0 0 0 1 2 1 0 2 0 0 1 1 1 0 1 0 1 0 0 0 2 0 0 0 0 0 0 1 1 0 0 2 0 0 0 1 2 1 0 0 0 0 0 0 0 2 2 2 0 0 2 2 1 2 2 0 0 0 0 0 2 0 0 2 1 0 1 0 0 1 0 0 0 0 0 1 0 1 0 0 1 1 1 1 1 1 0 0 0 1 0 0 0 0 0 0 0 0 0 2 0 0 0 1 1 1 1 0 1 1 0 0 2 0 0 1 1 1 1 0 1 0 1 0 0 0 0 0 1 0 0 0 2 0 1 0 2 2 2 2 2 0 2 2 1 1 1 0 1 1 0 0 0 1 1 1 1 1 0 1 1 0 0 1 2 0 2 1 2 1 0 0 2 1 1 1 2 0 0 0 0 0 2 2 1 1 1 0 2 2 0 0 1 1 0 0 0 0 0 1 2 2 1 2 2 1 1 0 1 1 1 1 1 1 1 1 0 1 0 0 0 1 1 0 0 1 1 1 1 1 1 1 0 0 1 1 1 2 0 0 0 2 0 0 0 0 0 0 0 0 1 1 1 0 0 1 0 0 0 1 2 1 2 0 1 1 0 1 0 1 1 0 0 1 1 1 0 1 0 0 0 0 1 0 2 1 0 1 2 0 0 0 1 1 0 2 2 2 2 2 0 0 0 1 1 0 0 0 1 2 1 0 0 0 1 0 2 1 0 0 2 0 2 1 0 0 1 1 0 1 1 0 1 0 2 1 2 2 2 0 1 1 0 0 0 1 0 2 2 1 2 1 1 0 1 0 1 0 0 2 0 2 0 1 0 0 1 0 1 0 0 0 0 1 0 0 2 1 0 2 0 0 1 1 0 0 0 1 2 1 2 2 0 0 0 0 0 0 0 0 0 1 0 0 1 1 0 0 0 0 0 0 0 0 0 1 0 0 1 1 0 0 1 0 0 0 0 1 0 0 1 0 1 1 1 1 0 0 1 1 0 0 0 0 0 2 1 0 0 0 0 0 2 1 0 1 1 0 0 2 2 2 0 0 0 1 1 1 1 1 1 0 2 1 1 2 0 1 0 0 1 0 0 0 1 0 0 2 2 1 0 2 2 0 0 1 1 1 1 1 0 1 0 1 1 0 2 2 1 0 0 0 2 0 2 0 0 0 1 1 0 0 0 0 0 0 0 0 0 0 0 0 0 1 1 0 0 0 0 1 0 0 0 1 0 1 0 0 1 1 0 2 0 0 0 0 2 1 1 0 0 1 2 2 0 1 1 0 1 0 2 0 1 2 2 1 0 2 2 2 2 0 0 0 2 2 0 2 0 1 1 0 1 1 1 0 0 1 0 2 0 2 0 1 1 1 1 1 1 2 1 1 0 1 0 0 1 0 0 0 1 2 2 0 0 2 2 1 1 0 0 1 0 2 1 1 1 1 0 1 1 1 1 1 0 0 0 2 0 0 2 2 0 1 0 0 0 0 2 0 1 1 0 0 0 0 2 0 0 2 1 0 1 1 0 0 1 1 0 0 0 1 0 0 0
36 0 1 2 1 0 0 0 1 1 0 1 1 1 0 0 0 2 1 1 1 1 0 2 2 0 1 1 1 2 1 0 1 0 1 0 2 1 0 0 1 0 0 1 0 0 0 0 1 0 0 2 2 0 1 0 0 0 0 0 0 2 0 0 0 0 2 0 0 0 0 0 2 2 2 2 0 0 1 0 0 1 0 2 2 0 1 0 0 2 1 1 0 1 0 0 0 1 1 1 1 0 1 1 2 0 2 0 0 0 2 2 0 2 0 0 2 0 1 1 1 0 2 0 0 2 2 0 1 0 0 0 0 0 1 1 0 0 1 0 1 1 1 0 0 0 0 0 0 1 0 0 0 1 0 0 0 1 0 1 1 1 2 2 0 1 0 1 1 2 0 1 0 2 0 0 0 0 0 0 0 0 1 1 0 1 2 2 1 2 0 0 1 0 1 2 0 1 1 0 0 0 1 0 2 1 0 0 1 2 2 1 1 0 2 1 1 2 0 0 2 2 1 0 0 1 1 2 0 0 1 0 0 0 0 0 0 2 2 2 0 1 1 1 2 1 1 1 1 0 0 0 2 1 0 1 0 1 0 0 0 0 1 1 0 0 0 1 2 2 1 2 0 0 0 0 0 2 1 0 0 1 2 1 2 0 0 2 0 2 0 0 2 0 2 0 0 0 0 0 1 0 0 0 0 1 1 1 1 2 0 2 2 2 2 2 0 1 0 0 1 2 0 0 1 0 0 1 1 2 0 0 0 2 0 0 0 1 1 1 0 1 0 0 1 1 0 0 2 0 0 0 0 2 2 0 1 0 0 2 0 2 2 2 2 0 0 1 1 0 1 1 1 0 1 1 0 1 0 0 2 1 0 0 1 0 0 0 0 0 0 0 0 0 2 0 0 0 2 2 2 2 0 0 0 0 0 1 0 0 1 0 0 0 1 0 0 0 1 0 0 0 0 1 0 2 1 0 0 1 1 1 0 1 0 0 0 0 0 1 0 0 1 2 2 2 0 0 0 1 0 1 0 2 0 0 1 1 0 2 1 2 1 0 1 1 1 1 0 1 1 1 1 1 2 1 1 2 0 1 1 1 0 1 0 0 0 1 0 1 1 1 1 1 0 0 0 1 1 2 1 0 2 0 0 0 0 1 1 0 1 0 0 1 0 1 0 1 0 1 2 1 2 2 1 0 0 1 0 2 0 1 1 1 0 0 2 1 0 1 1 1 1 1 2 2 0 1 1 0 0 1 0 0 2 0 0 0 2 1 0 0 0 0 0 0 1 2 2 0 2 0 1 0 0 0 1 2 2 1 1 0 1 0 0 1 0 0 0 0 1 0 0 1 1 0 1 0 0 0 0 2 0 1 0 2 1 0 0 0 1 0 0 1 1 1 1 0 0 0 1 2 1 1 0 1 2 1 0 0 1 0 1 0 2 2 0 0 1 2 0 0 0 1 1 0 2 1 1 0 0 1 2 1 2 2 0 2 2 0 0 0 2 1 0 1 1 2 1 0 1 1 0 0 1 0 2 0 1 0 0 1 0 1 0 2 2 1 0 0 2 0 0 2 2 0 2 0 0 0 0 0 0 0 2 2 2 1 2 0 1 0 1 0 0 0 0 0 0 0 0 0 0 0 1 0 1 0 0 0 1 1 0 0 0 0 0 0 0 0 0 0 0 0 1 0 0 0 0 0 0 0 0 0 0 0 1 0 0 1 0 1 2 0 1 0 0 0 0 1 1 0 1 0 0 0 0 1 0 2 2 1 2 0 0 2 0 2 0 2 0 0 2 1 0 1 0 0 0 0 0 1 0 0 1 0 0 0 2 2 0 0 1 1 1 2 0 1 2 1 1 2 0 2 2 2 0 0 1 1 0 0 1 1 0 0 0 1 1 1 1 1 0 0 0 0 0 0 0 0 2 2 0 0 0 0 0 1 0 0 0 0 1 0 0 1 2 0 1 1 0 0 1 1 2 1 0 0 1 2 2 0 1 0 0 0 0 1 0 2 0 0 0 0 1 1 1 1 0 0 0 0 2 1 2 1 1 0 2 0 2 1 0 0 1 1 2 1 2 2 0 2 2 0 0 0 1 1 0 0 1 0 0 1 0 0 0 0 0 0 0 0 1 2 2 2 0 0 2 0 1 0 2 0 0 0 0 0 0 1 1 0 0 0 0 2 2 0 2 1 0 0 0 0 0 0 0 0 2 1 2 1 0 1 0 0 1 1 0 1 1 0 0 1 1 0 0 0 1 0 0 0
37 0 2 0 0 0 0 0 0 2 0 0 0 0 0 0 0 1 1 0 0 1 0 2 2 0 1 0 0 1 0 1 1 1 0 1 1 1 0 0 2 0 0 0 0 0 1 0 1 0 0 2 0 0 2 1 0 0 0 0 1 1 0 2 0 0 1 1 0 0 0 2 2 2 1 2 1 1 2 0 1 1 0 1 2 0 0 1 0 2 0 0 1 2 1 2 0 0 0 1 1 0 0 0 2 0 2 0 0 0 1 0 0 0 0 0 0 0 0 1 1 0 1 1 0 1 1 1 2 2 1 1 0 0 1 0 0 0 0 0 0 2 0 0 2 0 0 0 0 1 0 0 1 0 0 1 0 1 0 0 1 0 0 2 0 1 0 0 2 2 0 2 2 0 0 0 0 0 0 0 0 0 0 1 2 1 1 0 0 1 0 0 2 0 2 2 1 2 0 0 0 0 1 0 1 0 1 1 1 1 1 1 2 1 1 0 0 0 1 1 1 0 1 1 0 1 2 2 0 0 0 0 0 0 0 0 0 1 1 1 0 1 1 1 1 0 0 0 0 1 1 0 2 0 0 0 0 2 2 0 2 0 0 0 0 0 0 2 2 2 0 2 0 0 0 0 0 1 2 1 0 0 2 2 2 0 2 0 0 2 1 1 0 0 1 0 0 0 0 0 1 1 0 0 0 0 0 0 1 1 0 0 2 1 1 0 1 1 1 0 0 0 0 0 1 0 0 1 0 1 0 0 1 0 0 0 0 2 0 0 0 0 2 0 1 1 1 0 0 2 0 2 0 1 1 1 1 0 1 1 1 2 2 0 2 1 0 1 2 0 2 2 1 1 0 0 0 1 0 0 0 0 0 1 1 0 0 0 0 0 0 0 1 0 0 0 0 1 1 1 1 1 1 2 0 2 0 1 0 0 0 2 0 1 1 0 1 0 0 0 0 1 1 1 1 1 1 0 0 0 0 0 0 1 1 1 0 1 0 1 0 0 0 0 0 0 0 0 0 0 0 1 0 2 1 1 1 2 2 2 1 2 1 1 1 0 2 0 0 0 1 1 2 2 1 0 1 2 0 2 1 1 0 1 0 0 0 1 0 0 1 1 1 1 0 0 0 1 1 2 1 1 2 0 0 0 1 1 1 0 0 0 1 2 0 0 0 2 1 1 1 2 1 1 0 1 1 0 0 2 1 0 0 0 0 0 2 2 0 0 1 2 2 2 2 1 1 0 1 0 0 0 0 1 1 0 0 1 0 1 0 0 1 0 0 0 1 1 1 0 1 1 0 0 0 0 0 2 2 1 1 0 2 0 1 1 1 0 0 0 0 0 0 0 1 0 0 0 0 0 0 1 1 1 1 2 0 0 0 0 0 0 0 0 0 0 0 0 0 0 2 2 1 1 0 1 2 1 0 0 1 0 0 2 1 1 0 0 0 1 1 0 0 0 2 0 2 1 0 0 0 2 1 1 1 2 0 1 1 0 0 0 2 1 1 1 0 2 0 0 1 1 0 0 1 0 2 0 2 0 1 0 1 1 0 2 0 0 0 0 1 0 0 2 2 0 2 0 0 1 0 0 0 0 1 2 2 1 1 0 0 0 0 1 0 0 0 0 0 0 0 0 1 0 2 2 2 0 1 1 2 1 0 0 0 1 0 0 0 1 0 0 1 1 1 0 0 0 1 1 1 1 1 0 0 0 1 1 2 0 0 0 2 0 0 0 0 1 0 1 1 0 2 1 0 0 1 0 0 1 2 1 2 0 0 1 1 2 1 2 1 1 2 0 2 0 0 0 0 1 0 1 0 0 0 0 1 0 1 2 0 0 2 2 2 2 0 1 1 0 1 1 0 2 2 1 0 0 1 2 1 2 2 1 0 0 0 0 0 0 0 0 1 0 0 0 1 0 0 1 1 1 0 0 0 0 1 0 1 0 1 0 0 0 0 1 1 0 2 0 0 0 0 2 0 0 0 1 1 1 1 0 0 1 0 0 0 1 1 0 0 0 0 0 2 2 2 1 0 0 1 1 2 1 1 2 0 1 0 2 0 0 0 0 1 0 2 1 0 0 0 0 2 0 1 0 0 0 0 0 0 1 0 0 0 0 0 1 1 0 0 1 2 1 0 0 0 0 2 0 2 0 1 1 1 0 1 0 1 1 1 0 0 0 2 0 2 0 0 0 1 0 0 0 0 1 0 2 0 0 0 0 0 2 0 0 2 1 0 1 1 0 0 1 1 0 0 0 1 0 2 1
38 0 0 2 0 0 0 1 1 1 0 0 0 0 0 0 0 2 2 1 1 1 0 2 2 0 2 1 1 2 1 0 1 0 2 1 1 2 0 0 1 0 0 0 1 0 0 0 1 0 0 0 1 0 1 1 1 1 1 0 0 1 0 1 0 0 2 1 0 0 0 1 1 2 1 2 1 1 2 0 1 1 1 1 1 0 0 0 0 1 0 0 1 2 0 2 2 2 2 2 2 0 1 1 2 1 2 0 0 0 1 2 1 2 1 1 2 0 0 0 1 0 0 2 0 0 0 0 0 0 0 0 0 0 0 0 0 0 1 0 1 1 0 0 0 0 0 0 0 2 1 1 1 0 1 0 0 2 0 0 1 0 0 1 0 2 0 0 1 2 0 1 0 2 0 0 1 0 0 0 0 0 0 0 0 0 0 1 0 2 0 0 0 0 0 1 1 1 0 1 0 1 0 0 2 0 0 0 1 0 2 0 1 0 2 0 0 0 1 1 1 0 0 0 0 0 1 0 0 0 0 0 0 0 0 0 1 2 2 2 0 0 1 1 2 0 1 0 0 0 0 0 1 0 0 2 0 1 0 0 0 0 1 1 1 1 0 1 1 1 0 2 0 0 0 0 0 2 2 1 1 0 1 2 2 0 1 0 0 2 1 0 0 0 2 0 0 0 1 0 1 1 1 1 1 0 0 0 1 1 0 2 1 1 1 0 0 1 0 0 1 2 1 1 2 0 0 1 2 2 1 1 1 1 0 0 0 1 1 0 0 0 1 0 0 0 1 0 2 1 0 0 0 0 0 2 0 0 0 2 0 2 1 1 1 2 0 2 0 0 0 0 0 0 1 1 0 2 0 0 2 0 0 0 1 0 0 0 0 0 1 1 0 0 1 1 1 1 0 0 0 0 0 2 1 1 0 1 0 0 1 1 0 0 0 0 2 0 0 0 0 1 1 0 0 2 2 0 0 0 1 0 2 0 2 0 0 0 0 1 1 0 0 0 0 2 1 0 0 1 0 1 0 2 1 0 1 2 2 0 0 0 1 1 0 1 1 1 0 1 1 2 1 1 0 0 0 1 1 0 0 1 0 1 0 0 0 0 0 1 0 1 1 2 1 0 0 1 1 2 1 1 2 0 0 1 1 1 1 0 0 1 0 0 0 0 0 2 0 0 0 2 2 1 1 0 1 0 1 1 1 0 1 0 1 0 1 1 0 2 0 0 2 2 2 0 1 0 0 0 0 0 1 0 0 1 0 0 0 1 0 0 0 0 0 0 1 1 1 0 0 0 0 0 0 0 1 1 1 1 0 0 2 0 0 0 0 2 0 0 0 0 0 0 0 0 0 0 0 0 0 1 0 0 0 2 1 0 0 0 0 0 0 0 1 1 0 0 0 1 1 2 0 0 0 1 2 2 0 0 1 0 0 1 1 0 1 2 2 2 2 0 0 2 0 0 1 0 2 1 0 1 0 2 2 2 0 2 2 1 0 0 1 0 0 2 2 1 1 0 2 0 0 1 0 0 2 1 2 0 0 0 0 1 0 2 1 2 0 0 2 0 0 2 0 2 2 0 0 1 0 1 0 1 0 1 1 2 2 0 0 0 0 0 0 2 0 0 0 0 0 1 1 0 2 2 2 0 1 1 1 1 0 1 0 0 1 0 1 2 0 0 1 1 2 0 0 1 0 0 0 0 0 0 0 0 0 0 0 0 0 1 1 0 0 0 1 0 0 2 1 0 2 0 0 1 1 0 0 2 2 2 1 1 1 2 0 2 1 2 0 1 2 2 0 0 0 0 0 0 0 0 0 0 1 1 1 0 1 2 0 0 1 1 1 2 1 0 0 0 0 0 0 2 2 1 0 0 0 2 0 2 2 2 0 0 0 0 1 0 0 0 1 1 0 1 1 0 1 0 1 1 0 0 0 1 1 0 1 0 0 0 0 0 0 0 1 1 2 0 0 0 1 1 1 0 0 0 0 2 1 1 2 0 0 0 0 0 2 1 0 1 0 0 2 2 2 2 0 1 0 0 1 0 1 1 1 2 1 0 1 1 0 0 0 0 2 0 1 0 0 1 1 1 2 2 0 0 0 0 0 1 0 1 0 0 1 1 1 0 0 0 1 1 1 0 0 1 1 0 2 0 2 1 2 0 1 0 0 0 2 0 0 0 1 1 1 0 1 0 1 0 1 1 0 2 0 0 1 0 0 0 0 1 0 1 2 1 0 1 0 0 0 1 1 0 0 0 1 0 0 0
39 0 2 1 1 0 0 1 2 2 0 0 0 0 0 0 0 1 1 0 0 0 2 0 1 1 1 2 2 2 2 0 1 1 0 0 2 1 0 0 2 1 0 0 0 0 0 0 2 0 0 0 0 0 2 1 1 0 0 1 0 1 0 0 0 0 1 0 1 1 0 0 1 2 1 2 1 2 2 2 0 2 0 0 2 0 0 0 0 2 0 1 0 2 0 1 0 2 2 2 2 0 0 0 1 1 1 2 2 0 0 2 0 1 0 0 1 0 0 2 2 0 2 0 0 2 2 0 2 0 0 0 1 0 0 1 1 0 0 0 1 1 0 0 1 0 0 0 0 1 1 1 0 1 1 0 0 1 0 1 1 0 2 1 0 1 0 0 1 1 1 0 0 2 0 0 1 0 0 0 0 0 1 2 1 0 2 2 1 1 0 0 2 1 2 2 1 2 0 0 0 0 1 1 2 0 1 1 1 0 0 2 0 0 1 0 0 1 1 1 1 0 2 0 0 2 2 1 1 0 0 0 0 0 0 0 0 2 2 2 0 0 2 1 1 0 0 0 0 0 0 1 1 0 0 2 2 0 0 0 0 0 0 0 1 1 0 0 0 0 0 1 2 2 0 1 2 1 1 0 0 1 2 2 2 0 2 2 0 2 0 0 1 0 2 0 1 0 0 0 0 0 0 0 0 0 0 0 1 1 0 1 2 1 1 0 0 0 0 0 1 2 1 0 2 0 0 1 0 1 0 0 1 0 0 0 0 0 2 0 0 0 2 1 1 1 0 1 2 1 1 0 1 2 1 0 1 0 0 2 0 2 2 1 2 1 0 2 2 0 2 2 0 0 0 0 0 1 0 0 1 0 0 1 0 2 2 0 0 0 0 0 1 0 2 2 1 2 1 1 1 1 1 1 1 0 1 1 0 1 0 1 0 0 0 0 1 1 0 1 0 1 1 1 1 1 1 0 0 0 1 0 0 1 1 1 0 1 0 0 2 0 0 1 1 2 0 0 0 2 0 1 0 2 0 0 0 1 1 1 0 1 1 1 0 1 1 0 0 0 0 0 0 0 1 0 1 0 0 0 0 2 0 0 0 1 0 0 2 0 2 2 0 1 0 0 0 0 0 2 2 1 2 0 0 0 1 1 1 0 0 0 0 0 0 0 0 2 0 1 1 2 2 2 1 1 1 0 0 2 1 0 1 1 1 0 1 1 1 0 2 2 2 0 0 0 0 0 1 0 1 1 1 0 1 1 0 1 1 0 0 0 0 0 0 0 1 1 1 0 0 1 0 0 0 0 0 2 2 1 1 0 0 0 0 0 0 0 0 0 1 1 0 0 1 0 1 2 0 2 2 0 2 1 0 1 2 1 0 2 0 0 1 2 1 1 1 0 1 0 1 1 0 0 0 1 2 1 0 0 0 0 0 0 2 0 0 0 0 1 0 1 0 0 1 0 1 1 2 0 0 1 1 2 2 2 0 2 2 1 1 0 0 1 0 1 2 2 0 1 0 1 0 2 0 0 2 1 1 0 0 0 0 1 1 0 0 1 0 2 0 0 0 2 1 1 2 0 0 0 0 0 0 0 1 2 2 2 2 0 1 0 0 1 0 0 0 2 2 2 0 0 1 0 2 1 1 0 0 0 1 1 0 0 0 0 2 0 0 2 0 0 1 1 2 0 1 0 0 0 0 0 0 0 0 0 0 0 0 0 0 0 1 0 0 1 0 0 0 2 1 1 1 1 1 1 1 1 1 0 1 1 1 1 0 1 1 2 0 1 0 0 2 1 0 0 0 0 0 1 0 2 0 0 1 1 0 0 1 2 0 0 0 0 0 1 0 1 2 0 1 2 0 2 2 1 0 0 1 2 0 1 1 1 0 0 0 0 0 0 0 0 0 0 0 0 0 0 0 0 2 2 0 0 0 0 1 0 0 0 0 0 1 1 0 1 2 0 1 1 1 1 1 1 1 1 0 0 0 2 2 0 2 0 0 0 0 1 0 2 0 0 0 0 2 2 2 1 0 1 0 1 1 0 2 1 1 0 1 1 1 1 0 0 0 0 2 1 2 0 0 2 2 0 0 0 0 1 0 0 1 0 0 0 2 0 1 0 1 1 0 0 2 1 1 0 0 1 0 1 2 0 2 0 0 0 0 1 2 1 1 0 1 0 2 0 0 0 0 0 1 0 0 0 0 0 1 0 2 0 0 0 0 1 0 0 1 1 0 1 1 0 0 2 0 0 0 0 1 0 1 1
40 0 1 2 0 0 0 0 1 2 0 0 1 1 0 0 0 1 0 1 1 1 0 2 2 0 1 1 2 2 2 0 2 1 0 1 1 1 0 0 0 0 1 0 0 0 0 0 2 0 0 0 1 1 0 2 0 0 1 1 0 1 0 2 1 1 1 0 0 0 0 2 1 1 0 2 1 2 2 2 0 2 0 0 1 0 0 0 0 2 0 1 0 0 0 2 1 2 2 2 2 0 1 1 2 0 2 0 1 1 1 1 2 2 2 2 2 1 1 1 1 0 2 0 0 1 1 1 2 1 1 1 0 0 0 0 1 0 0 0 1 1 0 0 2 0 1 0 0 0 0 0 1 0 0 0 0 1 0 1 0 1 1 2 2 1 0 1 0 1 1 1 1 1 0 0 2 0 0 0 0 1 0 0 0 0 0 0 0 2 0 0 2 1 2 1 1 0 0 1 0 1 1 0 2 1 1 0 1 0 0 1 0 0 2 1 1 1 0 0 2 2 1 1 0 2 2 2 1 1 1 0 0 1 0 0 0 1 1 1 1 1 2 1 2 1 1 0 0 0 0 0 1 1 0 1 0 1 0 1 0 1 0 1 0 0 1 0 1 1 1 2 1 1 0 0 0 2 2 2 2 0 1 1 1 0 1 1 0 2 2 2 0 1 0 1 0 0 1 0 1 0 2 2 0 0 0 0 2 2 0 2 2 1 1 0 0 0 0 0 2 0 1 1 0 0 0 2 1 1 0 1 0 2 0 0 0 2 0 1 0 2 1 0 1 1 1 1 2 1 1 0 0 2 1 0 1 0 0 1 0 1 2 0 2 0 1 2 1 1 1 1 1 1 0 0 0 1 1 0 1 1 0 1 1 0 0 0 0 0 0 0 0 0 2 0 0 1 1 0 0 2 1 1 1 0 0 1 0 0 0 0 0 1 0 0 2 0 0 0 0 1 0 1 0 1 1 0 0 0 2 1 0 0 0 1 0 1 0 1 1 0 0 0 0 1 0 1 1 2 0 1 0 2 2 2 2 0 0 0 0 0 0 0 1 1 1 0 1 0 1 1 2 2 1 0 1 2 0 2 1 2 1 1 0 0 0 0 0 0 0 0 1 2 1 0 0 0 0 2 2 1 2 0 0 0 0 0 0 1 1 0 0 1 0 0 1 2 1 1 1 2 1 1 0 1 1 1 0 2 0 1 0 0 0 0 1 1 1 1 0 2 0 0 0 0 1 0 1 0 0 0 0 1 2 0 0 1 2 1 0 0 0 0 0 0 0 0 0 1 0 1 1 0 0 0 1 2 2 2 0 1 1 0 1 0 0 1 0 0 0 0 1 2 0 0 0 1 0 1 1 1 0 1 0 2 0 0 1 0 1 0 0 0 0 0 1 0 0 0 0 0 0 0 0 0 2 2 0 0 1 0 1 2 1 1 0 1 1 2 0 2 0 2 0 0 1 1 1 0 1 1 1 1 1 1 0 2 2 1 1 1 0 0 0 2 2 2 1 0 1 0 0 0 0 2 0 1 2 0 1 0 0 1 1 1 1 0 0 0 2 0 0 1 2 0 2 0 0 2 1 2 0 0 0 1 1 1 1 0 0 0 0 0 0 0 0 1 0 1 0 0 0 1 1 1 2 0 0 0 1 1 0 0 0 0 1 0 0 2 0 0 0 0 1 0 1 0 0 0 0 0 0 0 0 1 1 0 0 1 1 2 2 0 0 0 0 1 0 1 0 0 0 1 1 0 1 2 2 0 0 0 0 1 1 2 0 2 1 2 0 1 2 1 1 1 0 0 0 0 0 0 0 0 1 1 1 1 0 2 0 0 0 0 0 2 0 0 1 0 0 1 0 2 2 1 0 0 2 2 1 1 2 1 0 0 0 0 1 0 2 1 0 0 0 0 0 0 0 0 2 2 0 0 1 0 1 0 0 0 0 0 0 0 0 0 0 0 1 2 1 1 1 1 2 2 0 0 0 2 2 0 1 0 0 1 1 1 1 1 1 1 1 0 1 1 1 2 0 0 0 1 1 0 1 1 1 0 1 0 1 2 0 0 1 1 1 2 2 1 0 2 2 0 0 0 1 0 1 1 0 0 0 0 1 0 1 0 2 2 0 0 0 2 2 0 1 0 1 0 1 0 2 0 0 1 1 0 0 0 2 0 0 0 1 0 1 0 2 0 0 0 0 0 0 1 0 0 2 0 0 0 0 0 0 0 1 1 0 1 1 0 1 1 1 0 0 1 2 0 1 1
41 0 1 1 1 0 0 2 2 1 0 0 0 2 1 1 1 1 0 1 1 2 0 1 1 0 0 2 2 1 0 2 1 1 1 2 0 1 0 0 0 0 0 1 1 1 1 1 0 0 0 0 0 1 1 2 0 0 0 1 0 1 0 1 0 1 1 1 0 1 0 2 1 2 1 2 1 0 2 0 0 2 1 1 1 0 0 0 0 2 0 0 0 0 0 1 1 0 0 1 0 1 0 0 2 1 2 0 1 1 0 0 0 2 0 0 2 0 0 2 2 0 1 1 1 0 0 1 1 1 0 0 0 0 0 0 0 0 0 0 1 1 0 0 0 0 0 0 0 0 0 0 0 0 0 1 1 0 0 2 2 1 2 2 2 1 0 1 0 1 1 1 0 2 0 0 2 0 0 0 0 0 0 0 2 2 0 0 0 1 0 0 1 0 1 1 1 2 0 1 0 1 0 0 2 0 0 1 1 0 1 1 2 0 1 0 0 1 1 1 1 2 0 1 0 1 2 1 0 0 0 0 0 0 0 0 0 1 1 1 1 1 2 1 1 0 0 0 0 0 0 1 1 0 0 1 0 1 0 0 1 0 0 1 0 0 0 0 1 1 0 2 1 1 0 0 0 1 1 0 0 0 2 1 1 0 1 0 0 2 1 2 2 0 2 0 1 1 0 1 0 0 0 0 0 0 1 0 1 1 0 1 2 1 1 0 0 0 0 0 2 2 1 0 2 0 0 1 0 1 0 1 0 2 0 0 0 1 1 0 1 1 0 0 1 1 0 0 2 2 1 0 0 2 1 0 1 0 0 0 0 0 1 0 1 1 0 2 2 0 2 2 0 0 0 0 0 2 0 0 0 0 0 0 1 0 0 0 0 0 0 0 0 1 1 1 0 0 2 1 1 2 0 2 0 1 0 1 0 0 0 0 0 0 2 0 0 1 0 0 1 0 0 2 0 1 1 0 0 0 0 0 0 0 0 1 0 1 0 0 2 0 1 1 1 2 0 1 0 1 0 1 0 2 2 2 2 2 1 2 2 2 0 0 1 1 1 2 0 2 2 2 2 2 1 0 1 2 0 1 1 1 0 2 2 2 2 0 1 1 1 2 0 1 1 0 0 2 2 1 0 0 1 1 0 2 2 0 1 0 1 0 0 0 0 0 1 2 1 2 2 2 2 2 0 0 0 0 0 2 1 0 2 1 2 0 2 1 0 1 2 1 2 2 2 1 1 0 0 0 1 1 0 0 1 1 0 0 1 1 1 0 0 0 0 0 2 0 0 1 0 1 1 0 1 0 1 2 2 1 0 0 1 0 0 0 0 0 0 0 0 0 1 0 0 0 0 0 0 0 0 2 0 0 0 2 0 0 0 0 1 0 0 1 0 1 0 0 0 0 1 1 0 0 0 1 2 2 0 0 0 0 0 1 1 1 0 1 0 2 0 1 0 1 0 0 2 1 1 0 0 1 1 1 1 2 1 1 1 0 0 0 1 0 1 1 0 2 1 0 1 0 0 1 0 0 1 0 1 0 1 1 0 2 1 2 1 0 0 2 0 0 0 0 0 0 1 0 0 2 1 1 0 0 0 1 1 1 2 0 0 0 1 1 1 1 0 1 1 1 0 0 0 0 0 0 0 0 0 0 0 0 0 0 0 1 0 0 0 1 0 0 1 1 2 0 1 0 0 0 0 0 0 0 0 0 1 0 0 0 0 0 1 0 1 1 0 0 0 2 1 0 1 1 0 0 2 0 1 1 2 1 2 0 0 1 1 2 0 2 1 0 2 2 0 2 0 1 0 0 0 1 0 0 1 1 1 1 1 1 0 0 1 1 1 2 0 0 1 0 2 2 0 1 1 2 0 0 0 2 0 2 2 1 0 0 0 0 0 0 0 0 1 1 0 1 1 0 0 0 2 2 0 0 1 0 1 1 0 0 0 0 0 0 0 0 1 0 1 1 0 0 0 1 2 0 1 1 1 2 1 0 2 0 0 1 0 0 1 2 0 1 2 0 2 2 2 2 0 0 0 1 1 0 1 2 0 1 0 1 0 1 0 0 0 0 2 2 2 2 0 2 2 0 0 0 0 1 0 0 0 1 0 2 0 0 0 0 0 0 0 0 0 0 0 1 0 0 2 0 2 1 2 0 0 0 0 1 1 2 0 0 0 0 2 0 0 0 1 0 0 0 0 0 0 0 0 2 1 0 0 0 0 1 0 0 1 0 0 0 0 0 0 0 0 0 0 0 1 0 0 0
42 0 1 1 0 0 0 1 1 1 0 1 1 1 0 0 0 1 1 1 1 1 0 1 1 0 0 1 1 2 2 0 2 1 1 0 2 0 1 0 0 0 0 0 0 0 0 0 1 0 0 0 0 0 2 1 0 0 0 0 0 0 0 2 0 0 0 1 0 0 0 1 2 2 2 2 0 2 2 0 1 2 2 0 0 0 0 2 1 2 1 2 0 1 1 1 0 2 2 2 1 0 0 0 1 1 1 1 1 0 0 1 1 2 2 2 2 0 0 2 2 0 0 2 0 0 0 1 2 1 0 0 0 1 0 1 1 0 0 0 1 2 0 0 1 0 0 0 0 1 1 1 1 1 0 1 1 2 0 0 1 0 1 1 1 2 0 0 0 1 1 0 2 0 0 0 1 1 1 0 0 1 1 1 1 1 1 1 1 2 0 0 2 2 2 2 2 2 0 1 0 1 0 0 1 1 1 0 1 0 2 0 1 0 2 0 0 0 1 0 2 2 0 0 0 0 0 1 0 0 0 0 0 1 1 0 0 2 2 1 0 1 2 1 1 0 0 1 0 0 0 1 0 0 0 1 0 1 0 0 0 0 0 0 0 0 0 0 2 1 1 0 1 1 1 1 0 1 2 0 0 0 2 1 2 0 2 2 0 2 2 1 0 1 0 1 0 1 0 1 1 0 2 2 2 0 1 0 0 0 1 1 2 0 2 0 0 0 1 0 1 2 1 0 1 0 1 0 0 0 0 1 2 0 0 0 0 1 1 2 0 2 1 0 0 0 1 0 2 2 0 0 0 2 1 0 1 0 0 2 0 2 0 0 0 0 0 2 2 1 2 2 2 2 0 0 0 0 0 0 1 1 0 1 0 1 1 0 0 0 0 0 2 0 2 1 1 0 1 0 0 1 1 1 0 0 0 0 0 0 0 1 1 1 0 0 1 0 0 0 0 2 0 2 1 2 1 0 0 2 0 1 0 2 0 0 0 0 0 1 1 0 0 1 1 2 0 0 1 2 0 1 0 1 1 0 1 2 2 1 1 1 0 0 0 2 0 0 0 0 0 0 0 0 1 0 1 1 0 1 0 2 0 1 0 2 0 1 0 0 0 1 1 2 2 1 1 1 1 2 1 1 1 1 0 1 1 1 2 0 1 1 0 1 0 0 0 2 1 1 1 2 2 2 2 0 0 1 0 2 0 1 2 0 2 0 2 0 0 0 1 1 1 1 1 0 2 0 0 0 0 0 1 1 1 0 1 0 2 1 0 0 1 1 1 0 0 0 0 0 0 0 0 0 0 0 2 2 2 1 1 0 0 0 0 0 0 2 1 1 2 1 0 0 0 0 2 1 0 1 1 2 0 0 0 1 2 1 0 2 0 0 0 1 1 2 1 0 0 1 0 0 0 0 0 0 2 1 0 0 1 0 0 2 2 0 0 0 0 0 0 1 0 1 0 0 1 0 0 0 1 1 0 0 1 2 0 1 1 1 1 0 0 1 1 1 1 2 1 1 1 0 0 0 1 0 2 0 2 0 1 1 0 0 0 2 0 2 0 0 2 0 0 1 1 0 1 0 0 1 0 1 0 0 0 0 0 2 2 0 1 0 0 0 0 1 0 2 1 1 0 0 0 0 2 0 0 0 1 1 1 1 0 0 0 1 1 0 0 0 0 0 0 0 0 0 0 0 0 0 0 0 1 0 0 1 0 0 1 0 0 1 1 1 0 1 0 1 1 1 0 0 1 1 0 0 0 0 0 2 2 2 1 1 1 2 0 2 0 2 1 0 1 0 0 0 1 1 0 0 0 1 0 0 1 1 1 1 0 1 1 1 1 1 0 1 1 1 1 0 2 1 0 0 1 2 0 0 1 2 0 1 1 1 0 0 0 0 0 0 0 0 0 0 0 0 0 0 0 1 2 1 0 0 0 1 1 0 0 0 0 0 0 0 0 1 0 0 2 0 0 0 1 1 1 1 0 0 0 1 0 2 1 0 0 1 1 2 0 2 0 1 0 0 2 2 2 2 0 0 0 1 1 0 1 2 0 2 1 1 1 1 0 0 1 1 1 1 1 0 0 1 1 1 2 2 0 0 0 0 0 1 1 1 2 0 1 0 1 1 0 0 1 1 0 1 0 0 1 0 2 0 2 0 0 0 0 1 1 2 0 0 0 0 0 2 1 0 2 0 1 0 0 0 0 2 0 1 0 0 0 0 0 0 0 0 0 0 1 0 0 0 0 0 0 0 0 0 1 2 1 2
43 0 1 2 0 0 0 1 1 1 1 2 0 1 0 0 0 1 1 2 2 2 1 0 0 1 0 2 2 2 1 0 1 1 0 1 1 1 0 0 1 0 0 1 0 1 0 1 0 1 1 2 1 0 0 1 0 0 1 0 2 0 0 1 0 0 1 1 1 1 0 2 2 1 1 1 0 1 2 0 1 2 0 0 1 0 0 0 0 2 0 1 0 1 0 0 0 0 0 0 0 0 1 1 2 1 2 1 2 1 0 1 2 2 2 2 2 0 0 0 2 0 2 0 0 1 2 1 2 1 2 0 0 0 0 0 0 0 0 0 0 2 0 0 1 0 2 0 0 0 0 0 0 0 0 0 0 0 0 1 1 0 1 2 1 2 0 0 1 2 0 2 1 1 0 0 1 1 0 1 1 0 0 0 2 2 0 0 0 2 0 0 1 1 1 1 0 2 0 1 0 1 0 1 2 2 1 0 2 0 1 1 1 0 2 2 1 0 1 1 1 1 0 0 2 0 2 2 1 1 0 1 0 0 0 0 0 1 2 1 1 0 2 1 2 1 1 0 0 0 0 1 0 0 0 0 1 2 0 2 1 1 0 1 0 0 2 0 1 1 0 2 1 1 0 1 0 2 1 1 1 1 1 0 1 0 0 0 0 2 1 1 0 1 1 0 0 1 0 1 1 0 1 1 1 0 0 0 1 1 0 1 1 1 2 1 0 0 0 0 2 1 2 1 0 0 1 1 1 2 0 0 1 1 0 0 0 1 1 1 1 1 2 0 0 0 0 1 2 2 1 0 0 1 0 1 1 0 1 1 1 2 2 0 2 2 0 1 1 0 1 1 0 0 0 0 0 1 0 0 2 1 0 1 0 1 1 0 0 0 0 0 1 0 2 2 2 1 0 0 0 0 1 1 0 1 1 2 0 0 0 1 0 0 2 0 0 0 0 0 0 1 0 2 1 1 0 0 0 0 1 0 0 0 1 1 0 1 0 1 0 0 0 0 0 0 0 0 0 0 0 1 0 1 1 0 1 2 2 2 1 2 1 1 0 1 1 1 0 0 0 1 1 1 1 0 1 1 0 0 2 1 0 1 0 1 0 0 1 1 2 1 0 2 2 0 0 2 2 0 0 0 1 1 0 1 1 0 1 0 1 0 0 1 0 0 0 1 0 1 1 1 2 2 0 1 0 0 2 1 1 0 1 1 1 0 1 1 0 1 1 1 0 0 1 0 1 0 0 0 0 0 1 0 1 0 1 1 0 0 0 0 2 0 0 2 0 1 1 1 0 1 0 0 0 0 1 2 2 1 0 0 1 0 1 0 0 1 0 0 0 0 0 0 1 0 0 0 0 0 0 1 1 0 0 2 2 0 0 0 0 0 0 0 0 0 0 0 0 0 1 0 0 1 0 0 2 1 0 0 1 0 2 1 1 1 0 1 1 2 0 0 0 1 1 0 1 2 0 0 0 1 1 2 2 2 0 0 0 0 0 0 2 0 0 2 1 2 0 1 0 1 0 0 0 1 1 1 2 0 0 2 0 1 1 1 0 0 1 0 2 0 0 1 1 0 1 0 0 1 0 1 0 1 1 2 1 2 2 1 1 1 0 1 0 0 0 0 0 0 0 1 2 0 1 1 1 0 0 0 1 1 0 0 0 0 2 0 0 1 0 0 0 0 0 0 0 0 1 1 1 1 0 0 0 0 0 1 2 0 0 0 2 0 2 0 0 1 0 2 1 0 2 0 0 1 0 2 1 1 2 1 0 0 0 2 0 1 0 1 0 1 2 0 0 0 0 1 0 0 0 1 0 0 2 1 0 1 0 1 0 0 2 1 1 1 0 1 1 1 1 2 0 1 1 1 0 0 1 1 0 0 0 1 0 1 0 0 0 0 1 1 0 0 0 0 0 0 2 0 1 1 0 0 0 0 0 1 1 0 0 0 0 0 0 1 2 2 2 1 0 0 0 2 1 1 0 1 1 2 2 0 2 0 0 0 0 1 0 1 0 1 2 0 2 2 2 2 0 0 0 1 1 1 1 2 0 0 1 1 1 1 0 0 1 1 1 0 2 0 0 2 2 1 2 2 2 1 0 0 0 0 1 2 1 0 0 2 2 1 0 0 1 2 2 1 0 1 0 0 2 0 2 2 1 0 2 0 0 1 0 1 0 0 2 0 0 0 2 1 0 0 0 0 0 2 0 1 1 0 0 0 0 0 0 0 1 1 2 1 0 1 0 1 0 0 0 0 2 1 2 1
44 0 0 2 0 0 0 2 2 1 0 0 0 0 0 0 0 2 2 2 2 2 0 2 2 0 0 1 0 1 0 1 2 1 0 1 1 1 1 0 0 0 0 0 1 0 1 0 1 0 0 0 1 0 1 1 0 0 0 0 1 1 0 1 0 0 1 1 0 0 0 1 2 2 1 2 0 1 2 0 1 1 0 1 2 0 0 0 0 2 0 1 0 2 1 1 0 0 0 0 0 0 0 0 1 1 1 0 1 1 0 0 2 2 2 2 2 0 1 1 1 0 2 0 0 2 2 1 1 1 0 0 0 0 1 0 0 1 0 0 0 2 0 0 1 0 1 0 0 1 0 0 1 0 0 0 0 1 0 2 2 1 0 1 0 1 0 0 0 2 1 1 0 2 0 0 2 1 0 1 1 1 0 0 0 0 0 1 1 1 0 0 2 2 2 2 1 2 0 1 0 1 1 0 2 0 0 1 0 0 2 1 1 0 2 0 0 0 1 0 2 1 0 0 0 1 1 2 0 0 1 0 0 0 0 0 0 1 1 1 1 1 2 1 2 1 1 0 0 0 0 1 0 0 1 1 0 2 0 1 0 1 0 0 0 0 0 1 0 0 0 2 2 1 1 1 0 2 1 1 1 1 1 0 1 0 1 1 0 2 2 1 2 0 2 0 1 0 0 0 1 1 2 2 1 0 1 0 1 2 0 1 2 1 2 1 0 0 1 2 0 1 1 0 1 0 1 1 0 0 0 0 0 2 0 0 0 0 2 1 1 1 1 0 0 0 1 1 1 1 0 1 0 2 1 0 1 0 1 0 1 1 1 1 1 2 0 2 2 0 2 2 1 1 0 0 0 2 1 1 1 2 0 2 0 0 2 0 0 0 0 0 1 0 2 1 0 2 0 0 0 0 0 2 1 1 0 0 0 0 0 1 1 1 0 0 0 0 1 0 0 0 0 2 2 1 0 0 0 0 1 0 0 1 1 1 0 1 0 0 1 0 0 1 1 2 1 2 2 1 1 1 0 0 2 0 2 1 0 1 1 1 0 0 2 0 2 0 0 0 0 0 1 1 1 0 1 1 0 1 0 2 0 2 2 2 2 0 1 1 1 2 0 1 0 0 0 0 0 2 2 1 2 0 0 0 0 0 1 0 1 0 0 1 1 0 0 0 0 2 2 0 2 2 1 0 0 0 1 1 1 0 0 0 0 0 1 0 0 1 0 0 2 1 2 0 1 2 2 0 0 1 0 0 0 2 1 0 1 1 0 0 1 0 0 0 1 1 1 1 1 1 0 0 0 0 1 2 2 0 1 0 1 0 1 0 1 2 0 0 0 0 0 1 0 0 0 0 0 1 0 2 0 0 0 2 0 0 0 1 0 0 0 0 0 0 0 0 1 0 1 2 0 1 0 0 1 1 0 0 1 0 0 1 1 1 0 0 0 0 0 1 0 1 1 0 2 2 1 0 1 0 0 1 1 2 0 2 2 0 0 0 0 1 0 1 0 2 0 0 1 1 0 0 0 2 0 0 2 0 1 0 0 1 0 1 1 1 0 0 1 1 0 1 0 0 0 0 0 1 0 1 0 1 1 2 1 2 2 0 0 0 0 0 0 2 0 1 1 1 0 0 1 0 1 1 1 0 0 0 0 0 0 0 0 1 0 0 0 1 1 1 0 0 2 0 1 1 1 1 1 1 1 0 0 0 1 0 1 1 1 1 2 1 0 0 0 0 1 1 0 1 2 0 0 0 0 1 1 1 2 1 1 1 1 1 0 2 0 2 0 0 2 0 1 0 0 2 0 0 0 2 0 0 2 1 1 2 0 0 0 0 1 1 0 1 0 0 2 0 2 2 0 2 2 1 0 0 1 2 1 2 1 0 0 2 0 0 0 1 0 0 1 1 0 1 1 0 0 2 0 0 0 0 0 0 0 0 0 0 0 0 0 0 1 1 2 2 2 0 0 0 0 2 1 1 0 1 1 1 1 0 0 0 0 0 0 1 0 2 1 2 0 0 2 1 1 2 0 1 0 1 1 0 2 2 0 0 0 1 1 1 0 0 2 2 0 2 1 1 0 1 1 1 1 0 0 1 1 1 0 0 0 2 0 0 0 1 1 0 0 1 1 1 1 2 0 1 0 0 2 0 1 2 2 0 1 1 1 0 2 0 0 0 1 0 1 1 2 0 0 0 0 0 0 2 0 0 2 0 0 0 0 1 0 2 2 1 1 0 0 1 0 2 0 0 1 0 1 1 2 1
45 0 0 2 0 0 1 1 1 2 0 0 0 1 1 1 0 2 1 2 2 2 0 2 2 0 0 2 2 2 1 1 1 1 0 0 2 2 0 0 2 0 1 0 0 2 0 0 1 0 0 1 1 1 0 1 0 0 0 1 2 0 0 2 0 0 2 1 0 0 1 2 2 1 1 1 0 1 2 2 0 2 0 0 2 1 0 0 0 2 0 0 1 1 1 2 0 1 1 1 1 0 1 1 2 0 2 0 0 0 1 2 1 1 1 1 1 0 1 1 1 0 1 2 0 0 0 1 2 0 0 0 0 0 0 0 0 0 0 0 0 2 0 0 2 0 1 0 0 1 0 1 1 0 0 1 0 1 0 1 1 0 0 1 1 1 0 0 2 2 0 1 1 1 1 0 2 1 0 1 1 0 0 0 0 0 0 1 0 0 0 1 2 1 2 1 0 2 0 0 0 0 0 0 2 1 1 0 2 1 2 1 0 0 1 0 0 0 1 1 1 0 0 0 0 1 1 0 0 0 0 0 0 0 0 0 0 2 2 2 0 0 2 1 1 0 0 0 0 0 0 0 2 0 0 0 0 1 0 2 0 1 0 0 1 1 0 0 1 1 0 0 1 1 1 0 1 2 1 0 0 1 2 0 1 0 2 1 0 2 1 1 1 0 2 0 1 1 0 1 0 0 2 2 2 0 0 0 0 1 0 1 0 1 1 0 0 0 0 0 1 1 1 1 1 0 0 1 0 0 0 0 2 2 1 0 0 2 0 0 0 2 1 0 0 0 0 0 2 0 0 0 0 2 2 0 1 0 0 0 0 0 1 1 1 1 1 2 2 0 2 2 0 0 0 0 0 1 1 0 2 0 0 1 0 0 0 0 0 0 0 0 0 0 2 1 1 1 0 0 0 0 0 1 0 1 0 2 1 0 0 2 0 0 1 0 0 1 0 1 1 2 1 1 2 2 1 0 0 0 0 0 0 2 0 0 0 1 0 0 1 0 0 0 0 2 0 0 0 1 0 2 0 2 1 1 1 0 0 0 0 0 1 1 0 1 1 0 0 0 1 0 1 1 1 1 0 0 0 0 0 2 0 1 1 1 1 0 1 1 1 0 0 0 0 0 0 2 2 2 0 0 1 1 0 1 1 0 0 0 0 0 0 1 0 0 0 2 0 0 1 2 2 2 0 1 0 1 1 1 1 1 1 0 1 0 0 0 0 1 1 1 1 1 2 0 2 0 1 1 0 1 1 0 1 1 0 2 0 0 0 1 1 0 0 1 1 1 1 0 1 0 2 0 1 0 2 1 2 2 0 0 2 0 2 0 1 0 0 0 0 0 1 0 0 0 0 0 0 0 0 2 0 0 1 2 1 0 1 2 1 0 0 1 0 1 0 0 0 0 1 1 0 0 0 1 1 1 0 0 1 0 0 1 2 0 1 0 0 1 0 0 0 1 0 0 2 1 1 0 0 1 0 0 1 2 0 2 2 0 0 0 1 0 0 2 2 1 0 0 1 1 1 1 0 0 1 2 1 1 0 1 0 1 0 2 1 1 0 0 2 0 1 1 0 0 1 1 0 1 1 0 0 0 2 2 2 1 1 0 2 0 0 0 0 0 0 1 1 1 0 0 2 0 1 1 1 0 0 0 0 0 0 0 0 1 1 0 0 2 0 0 0 0 0 0 0 0 1 1 1 1 1 0 0 0 0 0 1 1 1 1 1 0 0 0 1 1 0 1 0 0 2 1 0 0 1 2 2 0 0 0 1 0 1 2 0 1 0 2 1 1 2 0 1 0 0 0 1 0 0 0 0 0 2 2 1 1 0 1 0 0 1 1 1 2 0 1 1 0 2 1 1 2 2 0 1 0 1 2 0 1 1 2 0 0 1 0 1 0 0 0 1 1 0 1 1 0 1 0 1 1 0 0 1 0 1 0 0 1 0 1 0 0 1 0 0 0 1 0 0 0 2 0 2 1 0 0 0 2 1 0 1 0 0 1 1 2 0 1 1 2 0 0 2 2 2 1 0 0 0 2 1 0 2 1 1 0 1 1 1 0 0 0 0 1 2 1 1 0 1 0 2 0 1 1 1 2 0 0 0 0 0 1 0 0 0 2 2 1 0 0 1 2 2 1 0 0 1 0 2 1 1 1 1 0 1 0 0 0 1 0 0 0 2 0 1 1 2 0 0 0 1 1 0 2 0 1 1 0 0 0 0 0 0 0 1 1 0 1 1 0 0 2 1 0 0 0 1 0 1 1
46 0 1 2 1 0 0 2 2 1 0 0 0 0 0 0 0 1 0 2 1 2 0 2 2 0 1 1 2 1 1 1 1 0 0 0 2 2 0 0 1 0 0 1 1 1 1 0 2 0 0 0 0 0 2 1 0 0 0 0 1 1 0 1 0 0 0 1 0 0 0 0 2 2 2 2 0 1 2 1 0 1 0 2 2 0 0 0 0 2 0 0 0 1 1 1 0 2 2 2 1 0 0 2 2 0 2 0 1 1 1 2 1 2 1 1 2 0 0 2 2 0 1 1 0 1 1 0 1 0 0 0 1 0 0 0 1 1 0 0 1 1 0 0 0 0 0 0 0 1 0 1 0 0 0 0 0 2 0 0 1 0 2 2 1 2 0 0 0 1 1 0 2 0 1 0 0 1 0 1 1 0 1 1 0 0 1 2 2 2 0 0 2 1 2 2 2 1 1 0 0 0 0 2 2 0 0 1 1 2 2 1 0 0 2 0 0 0 1 0 2 1 0 0 1 1 2 2 0 0 1 0 1 0 0 0 0 2 2 2 0 0 1 2 2 0 0 0 1 1 1 0 1 1 0 1 0 0 0 0 0 0 0 1 0 0 1 0 0 0 0 2 2 1 1 0 1 2 2 2 2 0 2 1 2 0 0 0 1 2 0 1 2 0 2 0 1 0 0 0 0 0 1 1 1 0 0 0 0 0 0 0 2 1 1 0 0 0 2 0 0 2 1 0 0 0 1 1 1 0 0 0 1 1 0 0 0 1 1 0 1 1 2 1 0 0 1 0 1 2 0 1 0 1 1 1 0 0 0 2 0 2 2 1 2 0 1 2 2 1 2 2 0 0 0 0 0 1 0 0 2 1 0 1 0 1 1 0 0 0 0 0 0 0 2 2 2 0 1 1 1 1 1 0 0 0 1 1 0 0 0 0 0 0 0 2 0 0 1 0 0 0 2 0 2 2 0 0 0 0 1 1 0 2 1 1 0 1 0 1 1 0 0 0 0 1 0 0 0 1 0 1 0 1 1 0 1 1 1 0 0 0 0 0 1 1 1 1 0 1 0 0 0 0 0 0 0 1 0 1 2 1 0 1 0 0 0 0 1 1 1 2 0 2 1 0 0 1 1 1 1 1 2 0 0 0 1 1 1 0 0 0 0 0 0 0 1 2 0 1 1 2 1 1 0 0 1 0 1 1 1 0 0 0 0 0 2 0 0 2 1 1 0 0 1 0 1 1 1 0 0 1 1 0 0 0 0 2 1 0 0 0 0 0 0 0 0 0 0 1 0 1 1 0 1 0 1 1 1 2 0 1 0 0 0 0 0 0 0 0 0 0 2 0 2 0 2 0 0 0 0 2 0 1 0 2 2 0 0 1 0 0 0 0 0 0 0 0 1 0 1 2 0 0 0 0 2 1 0 0 0 0 0 2 1 0 1 1 1 2 1 1 0 1 0 0 2 0 1 0 1 1 1 1 2 1 0 1 1 0 0 0 2 0 0 2 0 2 0 1 1 1 0 0 0 1 1 1 2 0 0 0 0 2 2 2 0 1 0 0 1 1 0 2 2 0 2 1 0 1 1 0 0 1 2 2 1 2 2 0 0 0 0 1 0 1 0 1 1 1 0 0 1 0 2 1 1 1 1 1 1 1 0 0 0 0 1 0 0 0 0 0 0 0 1 1 1 0 1 1 1 1 0 0 0 0 0 0 0 0 0 1 2 0 0 0 0 1 0 0 0 0 1 1 1 1 1 2 2 0 1 1 1 0 0 0 1 2 0 2 1 0 2 1 0 1 0 1 0 0 0 1 0 0 0 1 0 0 0 2 0 1 1 1 1 2 0 1 0 1 1 1 0 2 2 1 0 0 2 2 0 0 2 0 0 0 0 1 1 0 1 0 2 2 0 2 2 0 0 0 2 2 0 1 0 1 1 0 0 1 1 0 0 0 1 0 1 0 2 0 0 0 0 2 2 1 0 1 1 2 2 0 1 0 0 1 1 2 0 1 0 2 0 0 2 2 2 2 0 0 0 2 1 0 1 1 0 0 1 0 1 1 0 0 1 1 2 0 2 0 1 1 2 0 1 1 1 1 1 1 0 1 0 1 0 0 0 1 1 1 0 0 1 1 1 1 0 2 0 1 1 0 1 1 1 0 1 2 2 0 2 0 1 0 0 2 1 0 0 0 1 0 0 0 0 1 0 0 2 0 0 0 0 1 0 0 0 1 0 1 1 0 1 2 1 0 0 0 0 0 2 2
47 0 2 1 2 0 0 2 2 0 0 2 0 0 0 0 0 0 0 2 1 2 1 2 2 0 0 0 1 2 1 0 1 0 2 1 1 2 0 0 1 0 0 0 0 0 0 0 2 0 0 0 1 1 0 1 0 0 0 0 1 0 0 2 0 0 1 0 0 0 0 0 2 2 1 2 1 1 2 0 1 2 0 1 2 0 0 0 0 2 0 0 0 0 1 2 0 1 0 1 0 1 0 1 2 1 2 0 1 1 0 2 0 1 0 0 1 0 1 1 1 0 1 1 0 0 0 0 2 0 1 1 0 0 0 0 0 1 0 0 0 2 0 0 0 0 0 0 0 2 0 2 0 0 0 1 1 0 0 2 1 1 2 2 1 2 0 1 0 1 1 0 0 2 2 0 2 0 0 0 0 0 0 0 0 0 0 1 0 2 0 0 2 1 2 1 0 2 1 0 0 0 0 1 2 0 0 0 2 0 2 0 1 0 1 0 0 0 0 0 2 0 1 0 0 1 1 1 0 0 0 0 0 0 0 0 0 2 2 2 0 1 2 2 2 0 0 0 0 0 0 0 1 0 0 1 0 2 0 0 0 0 1 1 1 1 0 1 1 1 0 1 1 1 0 0 0 2 2 1 0 0 2 0 1 1 0 0 0 1 1 1 1 1 1 0 0 0 0 0 0 0 0 0 0 1 1 0 0 0 1 0 1 2 1 0 0 0 1 0 1 1 1 1 1 0 0 1 0 0 0 0 2 0 0 0 0 0 2 1 0 1 0 0 1 1 0 0 1 1 0 1 0 0 0 2 0 0 0 2 0 2 2 0 2 0 0 2 1 1 1 1 1 1 0 0 0 2 0 0 1 1 0 1 0 1 1 0 0 0 0 0 1 0 1 1 1 1 0 0 0 1 0 2 0 2 0 1 0 0 1 0 1 1 1 0 0 0 0 0 0 0 0 2 1 1 1 0 0 1 1 2 0 0 0 0 0 0 0 0 0 0 0 2 1 2 1 0 1 1 0 1 0 2 2 1 2 2 1 2 2 2 0 0 2 0 2 1 0 0 0 1 2 2 1 0 1 2 0 1 1 1 0 1 0 0 0 1 1 0 2 2 1 2 1 1 1 2 2 2 0 0 1 1 0 1 1 1 1 0 0 0 0 1 0 1 0 2 2 2 2 2 2 2 1 1 0 0 1 1 2 0 0 0 0 0 2 1 0 0 2 2 1 1 2 0 2 1 1 0 0 1 0 0 0 2 1 0 1 1 0 0 0 1 1 0 0 0 0 1 0 0 2 0 0 0 2 2 1 1 0 0 1 0 2 0 0 2 0 0 0 0 1 1 0 0 0 0 0 0 0 1 0 0 0 1 1 0 1 1 0 0 1 1 1 1 1 0 0 0 1 1 0 0 0 1 2 2 0 0 1 0 0 0 2 0 0 0 1 1 0 2 0 1 0 0 2 0 0 0 0 2 1 1 2 2 0 1 1 0 0 0 1 0 2 0 0 2 1 1 1 0 1 0 1 1 1 0 2 0 1 0 0 1 0 2 2 1 1 0 1 1 0 1 0 0 0 0 0 1 0 2 0 1 0 2 1 1 2 0 0 0 0 0 0 0 0 1 1 1 0 0 0 0 1 0 0 0 0 0 0 0 0 0 1 0 1 0 0 1 0 0 1 1 1 0 0 1 0 0 0 0 0 0 0 0 0 0 0 0 0 1 1 0 0 1 0 0 0 0 0 0 2 0 1 1 1 1 1 0 0 0 2 0 0 0 2 1 1 2 0 2 2 1 1 1 0 0 0 0 0 1 0 0 2 1 1 0 1 2 0 0 1 1 1 2 0 0 2 0 2 2 0 2 2 1 0 0 0 2 0 2 2 2 0 0 0 0 0 1 0 1 0 0 0 0 0 0 0 0 2 2 0 0 0 0 0 0 0 0 0 0 2 0 0 0 1 1 2 0 1 1 2 1 1 0 0 1 1 2 2 0 2 0 0 0 0 2 0 0 2 2 0 1 2 2 2 2 0 0 1 1 0 0 2 1 0 1 1 1 1 1 0 0 0 0 1 0 2 1 1 1 2 0 0 0 0 2 1 1 0 0 0 2 0 0 0 0 0 0 0 1 2 2 1 0 1 2 0 0 1 0 2 0 0 0 0 0 0 0 1 1 0 0 2 1 1 0 1 0 1 0 0 0 0 1 0 2 0 1 0 0 0 1 0 0 1 0 0 0 0 0 1 2 1 1 0 0 2 0 2 2
48 0 1 1 0 0 0 2 2 0 0 0 1 1 0 0 0 2 2 2 2 1 1 2 2 0 0 1 0 2 0 0 2 1 1 1 1 1 1 0 1 0 0 0 0 0 1 0 2 0 0 0 0 1 1 2 0 0 0 1 1 0 0 0 1 1 2 1 1 1 0 2 1 2 1 2 1 2 2 1 1 2 2 0 0 0 0 1 1 2 1 2 0 1 0 0 0 1 0 0 0 1 1 1 2 0 2 0 1 1 1 1 1 2 0 1 2 0 0 2 2 0 2 0 1 1 1 1 2 0 0 0 0 0 1 1 1 0 0 0 0 2 0 0 0 1 1 0 0 1 0 0 0 0 0 0 0 1 0 1 2 1 1 2 0 1 0 0 0 2 0 1 0 2 0 1 1 0 0 0 0 1 1 1 0 0 1 0 0 0 0 0 1 0 1 2 1 2 1 0 0 1 0 0 2 0 1 0 1 0 0 1 1 1 2 2 2 0 2 2 0 0 0 0 2 0 2 0 0 0 0 0 1 0 0 0 0 2 2 1 0 0 2 2 2 0 0 0 0 0 0 0 0 0 1 2 1 2 1 1 1 1 1 1 0 0 1 0 1 1 0 1 1 1 0 0 0 2 1 1 1 1 1 1 2 1 1 1 0 1 0 0 2 0 2 0 2 1 1 0 0 0 0 0 0 0 0 0 1 1 0 0 0 0 1 0 1 0 0 0 2 1 1 0 0 0 1 2 1 1 0 0 0 1 0 0 0 1 1 0 0 0 1 0 1 2 0 0 1 2 0 1 0 1 1 1 0 0 0 1 0 1 2 0 2 0 1 1 2 0 2 2 2 2 0 0 0 0 0 0 0 2 0 0 0 0 0 1 1 0 0 0 0 0 2 0 1 0 1 1 1 1 0 0 0 0 0 0 0 0 0 0 0 1 0 0 1 0 1 0 1 2 0 0 1 1 0 0 0 1 1 1 0 2 1 1 0 1 0 0 0 0 0 0 0 1 0 0 0 2 0 1 0 2 0 0 0 1 1 0 2 1 0 1 1 0 2 0 0 0 0 0 1 1 1 0 1 1 0 1 1 2 0 2 2 2 2 1 0 1 0 2 0 2 0 0 0 1 1 2 1 1 2 0 0 0 0 2 0 0 0 0 0 0 1 0 1 2 1 2 2 2 2 1 0 0 1 1 1 1 1 1 0 0 0 0 2 0 0 2 0 0 1 1 1 0 2 1 1 0 0 1 0 0 1 2 1 1 1 0 0 0 1 0 0 1 0 2 2 0 0 0 1 0 1 0 1 1 1 2 0 0 1 0 0 0 0 1 0 0 0 0 2 0 2 0 0 0 0 1 0 2 0 0 0 2 2 0 0 0 0 0 2 2 1 1 1 0 0 1 1 2 1 1 0 0 2 1 0 0 1 1 1 0 2 1 1 0 1 0 0 0 0 1 1 0 2 0 1 0 0 1 2 0 2 1 0 1 1 0 0 0 1 0 0 1 1 2 0 1 0 1 2 0 0 0 1 1 1 0 0 0 1 1 1 2 1 2 0 0 2 0 0 2 1 1 2 0 0 2 0 1 0 0 1 2 2 1 2 0 0 0 0 0 0 0 0 2 2 2 0 0 1 0 1 1 1 0 0 0 1 1 0 0 0 1 0 0 0 2 1 1 0 0 0 0 0 0 0 0 0 0 1 0 0 0 0 0 1 0 0 1 1 0 0 1 1 1 0 1 1 0 1 1 2 1 1 2 2 0 2 1 0 1 1 2 0 2 0 2 0 0 2 1 1 1 0 1 0 1 0 2 0 0 1 0 1 0 0 2 0 0 1 1 1 2 1 0 0 0 1 1 0 2 2 1 0 0 1 1 0 0 2 0 0 0 0 0 1 0 0 0 1 0 0 0 0 0 0 0 2 2 0 0 1 0 1 0 0 0 0 0 1 0 1 0 0 0 2 0 0 0 1 1 0 1 0 0 0 1 2 0 2 2 0 2 0 2 0 1 1 2 1 0 1 1 1 2 0 0 1 0 2 1 2 2 0 0 0 2 1 1 1 1 2 1 0 1 1 1 0 1 2 0 0 2 2 1 0 0 0 0 0 0 0 0 1 1 1 0 0 1 0 2 1 2 0 1 0 0 1 0 2 1 1 0 1 0 0 0 0 2 0 0 1 1 1 1 1 0 0 0 0 0 1 1 0 1 1 0 0 0 0 1 0 0 1 0 0 0 0 0 0 1 0 0 0 0 0 1 1 0
49 0 1 1 1 0 0 1 1 1 1 0 0 0 0 0 0 1 1 1 1 1 0 2 2 0 1 2 2 2 1 2 0 0 1 0 2 2 0 0 2 0 0 1 0 1 1 0 1 1 1 1 0 1 1 1 0 0 0 0 1 1 0 0 0 0 1 0 0 0 0 1 1 2 1 2 1 0 1 0 0 2 1 0 0 0 0 0 0 2 0 1 0 2 0 1 1 0 0 0 0 0 1 1 2 0 2 1 2 1 0 1 1 2 1 1 2 0 0 0 0 0 2 0 0 2 2 1 2 2 2 1 0 0 0 0 0 1 0 0 1 1 0 0 0 0 1 0 0 1 1 1 0 0 0 1 0 1 0 0 1 1 1 0 0 2 0 1 0 1 1 0 0 2 0 0 1 1 0 1 1 0 1 1 1 1 1 1 0 1 0 2 1 0 1 2 0 2 0 1 0 1 0 1 1 0 1 0 1 0 1 1 0 0 2 0 0 0 2 0 2 1 0 0 0 2 2 1 0 0 1 0 0 1 1 0 0 2 2 2 0 1 2 2 2 0 0 0 0 0 0 1 1 0 0 1 0 0 0 0 0 0 0 0 0 0 0 0 2 2 0 1 1 1 1 1 0 1 2 1 1 0 1 0 2 1 0 2 0 2 2 0 1 0 1 0 1 1 1 0 2 0 1 1 0 0 1 0 1 1 0 0 2 2 1 1 0 2 0 0 0 2 1 0 1 0 0 1 2 2 0 2 0 0 0 0 0 0 2 0 0 1 1 1 2 2 0 0 1 1 0 0 1 2 1 0 1 0 0 1 0 0 2 1 2 1 1 2 1 0 1 1 1 1 1 1 0 1 0 0 2 1 0 0 0 2 2 1 1 0 0 0 0 0 2 1 1 0 0 0 0 0 1 1 1 0 0 0 0 1 1 1 0 0 1 0 0 0 0 0 0 0 0 0 0 0 0 0 0 1 1 1 0 1 1 1 0 1 0 0 1 0 0 0 0 1 0 1 0 0 0 2 0 2 1 0 1 2 2 2 1 2 0 0 0 2 0 0 0 0 1 2 2 2 1 0 1 2 1 1 0 2 0 1 0 0 0 0 0 1 0 1 0 2 0 1 1 0 0 2 2 1 1 1 0 1 2 0 0 0 0 0 0 1 1 0 0 1 0 1 1 1 2 2 1 0 0 0 1 1 1 0 1 1 1 0 2 2 0 1 1 1 2 2 2 0 1 1 1 0 0 0 0 0 2 0 0 0 2 0 0 0 1 0 1 0 0 0 0 1 0 1 1 0 0 0 2 1 2 2 0 0 2 0 0 1 0 0 0 0 1 1 1 0 1 0 0 1 0 1 1 1 0 0 0 2 2 0 0 0 2 0 0 0 0 0 0 0 0 0 1 2 0 0 0 1 2 2 0 0 1 0 0 2 1 0 0 2 0 2 0 1 0 1 0 0 2 2 1 0 0 1 2 2 2 2 0 1 0 0 0 0 1 0 2 2 1 1 0 1 0 1 0 0 0 0 1 1 2 0 1 0 1 1 0 2 2 1 1 0 1 1 1 1 1 0 1 0 0 2 0 1 0 0 1 1 1 2 2 0 0 0 0 1 0 0 0 2 2 2 0 0 2 0 1 2 2 0 0 0 0 0 0 1 0 0 1 0 0 0 0 0 0 0 0 1 0 0 0 0 0 0 0 0 0 0 1 0 2 0 0 0 0 0 0 0 1 0 0 2 0 1 1 0 1 0 0 2 2 0 1 0 2 0 0 1 1 1 0 2 1 1 2 0 1 0 0 1 0 0 0 1 0 1 1 0 2 0 1 1 0 0 1 1 0 1 0 0 1 0 1 1 0 2 2 0 0 0 2 2 0 0 2 0 0 0 0 1 2 1 1 0 2 0 1 0 1 0 0 1 2 2 0 1 0 1 1 0 0 0 0 0 1 0 0 1 2 0 1 1 0 0 1 1 1 1 0 1 1 2 2 0 2 0 0 0 0 2 1 1 1 1 0 0 2 1 1 2 0 0 1 0 0 0 2 2 0 1 1 1 1 0 0 0 1 1 2 2 2 2 0 2 2 0 0 0 1 0 0 0 0 0 0 1 0 0 0 0 2 2 0 0 0 0 0 2 0 1 0 0 2 0 2 1 2 1 1 0 0 1 1 0 0 0 0 1 1 0 1 0 1 0 0 0 0 2 0 0 2 1 1 0 0 1 0 0 0 1 1 1 0 0 0 1 0 0 1 0 1 1 1 0
50 0 1 1 1 0 0 2 2 0 0 0 0 0 0 0 0 2 1 2 2 2 0 2 2 0 1 2 2 2 2 1 1 0 2 1 1 1 1 0 1 0 0 1 0 1 2 0 0 1 1 1 0 1 1 0 0 0 0 0 0 1 0 2 0 0 1 0 0 0 1 1 2 2 2 2 0 1 1 0 1 2 1 0 1 0 1 0 0 2 0 0 1 1 0 2 0 0 0 1 1 1 0 0 2 0 2 0 1 1 1 1 0 1 1 2 1 1 0 1 1 1 1 1 0 0 0 0 2 0 0 1 0 0 0 0 0 0 0 0 0 2 0 0 0 0 0 0 0 0 0 0 0 0 1 0 0 1 0 2 2 1 2 2 0 1 0 0 2 2 0 2 0 2 0 0 2 0 0 0 0 0 0 0 0 0 0 2 1 2 0 0 2 0 2 2 0 2 1 0 0 0 0 0 2 2 1 0 1 0 1 1 1 0 1 0 0 1 1 1 1 0 0 0 0 0 0 2 0 0 0 1 0 0 0 0 0 1 1 1 0 0 1 2 2 0 0 0 0 0 0 0 1 1 1 2 0 0 0 0 0 0 2 2 0 0 0 0 0 0 0 0 0 0 0 1 0 0 2 0 1 1 0 0 1 1 0 0 1 2 0 2 0 0 1 0 0 0 1 0 0 0 0 0 0 1 1 0 1 1 0 0 0 0 1 1 0 0 2 0 0 2 1 0 0 0 0 1 0 0 0 0 0 0 0 1 2 1 1 0 0 1 0 0 1 1 1 0 2 0 0 0 0 1 1 1 0 0 0 0 0 0 1 0 1 0 0 2 2 0 2 2 0 0 0 0 0 1 1 1 1 1 0 1 0 1 1 0 0 0 0 0 1 0 2 0 0 1 1 1 1 1 1 1 1 0 0 2 0 0 0 0 0 0 1 0 1 1 0 1 1 1 0 1 0 2 2 0 0 1 0 2 0 2 0 0 0 1 0 1 1 0 0 1 1 2 0 0 1 2 0 1 0 2 2 2 2 1 1 1 0 1 0 0 1 1 1 1 0 0 0 1 1 1 2 1 1 2 0 1 1 1 0 1 0 0 0 0 0 1 0 1 0 1 1 0 0 1 1 2 1 0 1 1 0 1 1 0 0 0 0 0 0 1 1 1 0 2 1 0 1 2 0 0 0 0 1 0 0 2 1 0 2 1 2 0 1 1 1 2 0 0 1 0 1 0 0 1 1 0 1 1 1 0 0 1 0 0 1 1 0 0 1 0 0 1 1 1 1 0 0 0 0 0 0 0 2 0 0 2 0 0 1 1 0 1 0 1 1 1 1 0 1 1 0 1 0 0 0 1 0 1 0 1 0 2 1 1 1 2 0 0 1 1 1 1 1 0 0 1 0 1 0 0 0 1 2 2 0 0 0 1 0 1 2 0 2 0 0 0 0 1 0 0 2 0 2 0 1 1 0 1 0 0 0 2 0 1 1 0 0 0 2 1 1 1 0 1 0 0 0 2 0 1 1 0 2 1 2 0 1 0 0 2 1 2 1 2 0 0 2 0 0 1 0 0 1 0 0 0 0 0 0 0 1 0 0 1 2 0 1 0 0 0 0 1 0 0 0 0 0 0 2 0 1 2 2 0 0 0 1 1 1 0 0 2 0 0 0 0 0 0 1 1 1 0 0 0 0 0 0 0 0 0 0 0 0 0 0 1 0 0 0 0 0 1 1 1 0 1 1 0 1 1 0 0 2 2 2 0 1 1 1 0 0 0 1 2 0 2 1 0 2 1 0 1 0 0 0 1 0 1 0 0 2 1 1 0 0 2 2 2 2 2 2 2 0 0 1 0 2 1 0 2 2 1 0 0 1 2 1 2 2 1 0 0 0 0 1 0 1 1 0 0 0 0 0 0 0 0 2 2 0 1 0 1 1 0 0 1 0 0 0 0 1 0 1 0 1 1 1 1 1 1 1 0 0 1 1 2 1 0 1 0 0 1 1 1 1 0 1 1 0 1 2 2 2 1 0 0 1 1 1 0 1 1 0 0 0 2 0 1 0 0 1 1 2 1 2 1 0 2 2 1 1 1 1 1 1 1 0 0 0 1 1 0 1 1 1 0 0 0 0 1 1 2 0 0 1 0 1 0 1 1 1 0 1 1 1 1 0 1 0 0 0 1 0 0 0 0 1 0 0 0 0 0 1 0 2 0 0 0 0 0 0 1 1 0 0 0 0 0 0 1 0 0 0 0 1 0 1 1
51 0 0 2 0 0 0 1 1 1 0 0 1 1 1 1 0 2 1 2 1 2 0 2 2 0 1 1 1 1 1 0 0 0 0 0 2 2 0 0 1 0 0 0 1 0 0 0 2 0 0 2 0 0 2 2 0 0 0 0 1 1 0 0 0 1 1 1 0 0 0 1 2 1 1 1 0 1 1 0 1 2 0 0 0 1 1 1 1 2 1 1 0 1 1 1 0 0 0 0 0 0 1 1 2 0 2 1 1 0 0 2 2 2 2 2 2 0 1 1 1 0 2 0 0 2 2 0 2 0 0 0 1 0 0 0 1 1 0 0 2 0 0 0 1 1 0 1 1 1 0 0 0 0 0 0 0 2 0 0 2 1 1 2 1 1 0 0 1 1 1 2 0 2 0 0 2 1 0 1 1 0 1 1 0 0 1 2 2 0 2 2 1 0 1 2 0 2 0 1 0 1 0 1 2 0 0 0 1 0 0 1 1 0 2 1 1 0 1 0 2 2 0 0 0 2 1 0 0 0 0 1 0 0 0 0 0 2 2 2 0 0 1 2 2 0 0 0 1 1 1 1 1 0 0 0 0 1 0 0 0 0 0 0 0 0 0 1 2 1 0 1 1 1 0 1 0 1 1 1 1 0 1 0 2 1 0 0 0 1 1 1 1 0 1 0 1 1 0 0 1 1 1 1 1 0 0 0 1 1 1 1 1 1 0 0 0 0 0 0 2 1 1 0 1 0 0 1 1 1 0 0 1 1 0 0 0 1 1 0 0 1 0 0 1 1 0 0 2 2 1 0 0 1 0 1 1 0 0 2 0 2 2 1 2 0 0 1 2 0 2 2 0 0 1 1 0 1 0 0 2 1 0 1 0 1 1 0 0 0 0 0 0 0 1 0 0 1 1 1 1 1 2 0 0 0 1 0 0 0 0 1 0 1 0 0 2 0 0 0 0 1 0 1 0 2 2 0 0 0 0 0 2 0 2 1 0 0 0 0 1 0 0 0 0 1 1 0 1 2 0 1 0 1 2 1 2 2 1 2 2 2 1 1 0 1 1 1 0 1 1 2 2 2 1 0 1 2 0 2 1 1 0 0 0 1 0 0 1 0 1 0 0 1 1 1 1 1 1 1 1 1 1 1 0 1 2 1 0 0 0 0 0 0 0 1 0 2 0 0 1 2 2 2 0 0 0 0 0 2 0 0 1 0 1 0 1 0 1 1 0 0 2 0 0 0 0 0 1 1 0 1 0 0 0 0 0 1 1 1 1 0 1 0 0 1 1 0 0 0 0 1 1 0 0 0 1 2 2 0 2 1 1 0 1 0 1 2 0 0 1 1 2 1 1 0 0 0 0 0 0 1 0 0 0 2 1 2 0 2 1 0 0 1 0 1 0 0 0 0 1 1 2 2 0 0 0 1 0 0 1 0 0 1 1 2 0 0 1 1 1 0 0 1 0 0 1 2 0 0 0 2 0 1 1 2 0 2 2 0 0 0 0 2 0 0 1 2 2 0 2 0 0 0 1 0 2 2 2 0 0 0 0 1 0 2 1 1 0 0 1 1 1 2 1 1 2 0 0 0 0 0 0 1 1 2 1 2 2 0 0 0 0 2 0 0 0 1 1 1 0 0 1 0 2 1 1 0 0 0 0 0 0 0 0 0 0 0 0 1 1 1 0 0 1 0 0 0 0 0 0 0 0 0 0 0 0 0 0 1 1 0 2 0 1 0 0 0 0 2 1 0 1 1 0 0 1 0 1 1 1 1 1 0 0 1 1 1 0 2 1 1 2 0 1 0 0 0 1 0 0 0 0 0 1 1 1 1 1 1 0 0 1 1 1 2 0 0 2 0 2 2 0 2 2 0 0 0 1 2 0 1 2 0 0 1 0 0 0 0 0 0 0 0 0 0 0 0 1 0 2 2 0 0 1 0 1 0 0 1 0 0 0 0 0 1 1 0 1 1 0 0 0 2 1 0 0 1 1 2 2 0 2 0 0 0 0 2 0 2 0 1 1 0 2 2 2 1 0 1 0 1 2 1 2 2 0 1 0 2 0 2 0 0 1 2 0 1 1 1 0 1 1 0 2 2 2 2 0 0 1 0 0 1 0 0 0 1 2 1 0 0 1 0 0 2 0 0 0 0 2 1 2 1 0 0 0 0 1 1 0 1 1 0 1 1 1 0 1 0 0 0 0 0 0 0 0 1 1 1 1 0 0 1 0 1 1 1 0 1 1 0 1 2 1 0 0 0 0 0 0 0
52 0 2 1 0 1 1 1 1 1 1 0 1 0 0 1 1 1 2 1 1 2 1 2 2 0 0 1 2 1 1 2 1 1 0 0 2 1 0 0 0 0 0 1 0 1 1 0 2 0 0 0 1 0 1 1 0 0 0 1 1 0 0 1 0 0 0 1 0 0 0 2 0 2 0 2 2 0 2 0 0 1 0 2 2 1 1 1 1 1 0 1 0 2 0 2 1 0 0 0 0 0 2 1 2 0 2 0 0 0 2 2 0 2 0 0 2 0 0 2 2 0 1 1 0 1 1 1 2 1 1 0 0 0 1 0 1 0 0 0 0 2 0 1 0 0 0 0 0 0 0 0 0 1 0 0 0 1 0 1 1 0 1 2 0 2 0 0 2 2 0 1 1 1 0 0 1 2 0 2 2 0 0 0 1 1 1 1 0 2 0 0 2 0 2 2 0 1 0 0 0 1 0 0 2 0 0 0 0 1 2 0 1 0 1 1 1 0 2 0 2 1 1 0 0 0 0 0 0 0 0 0 0 1 1 0 0 2 2 2 0 0 2 0 1 0 0 0 0 0 0 0 2 0 0 0 1 0 0 0 0 0 0 0 0 0 0 1 1 1 0 2 1 2 0 2 2 1 2 0 0 0 0 0 0 0 0 2 0 2 2 2 0 1 1 1 0 0 0 0 0 0 1 1 1 0 0 0 0 0 1 0 2 2 2 1 0 1 0 0 2 1 2 2 1 0 0 0 2 2 0 2 2 0 0 0 0 2 0 1 1 2 2 2 0 0 1 1 2 2 1 0 0 0 0 2 0 0 0 0 0 0 1 1 1 0 1 2 0 0 0 1 2 1 0 0 0 1 0 0 1 1 0 0 1 1 1 0 0 0 0 0 1 0 2 2 2 0 0 0 0 0 1 1 0 1 0 1 0 0 0 0 0 0 0 1 1 0 0 0 0 1 1 1 0 2 2 0 0 0 0 1 0 2 0 0 0 1 0 0 1 0 0 0 0 2 0 0 0 0 0 1 0 2 2 2 2 1 1 1 1 1 0 0 1 1 1 2 0 0 0 1 1 1 1 1 0 2 0 0 1 2 0 2 1 2 1 1 0 0 1 2 0 0 0 0 0 0 0 2 2 0 1 1 0 1 1 1 0 0 0 0 0 1 1 0 0 2 1 1 2 2 2 2 0 1 1 2 0 2 0 2 1 1 0 0 1 1 0 0 1 2 1 0 1 0 1 2 2 0 0 0 0 0 2 0 0 1 1 0 0 0 0 0 0 1 1 2 2 0 0 0 2 0 1 0 2 2 2 1 1 0 2 0 2 0 1 1 1 1 0 0 0 0 1 0 0 0 0 1 0 2 1 0 0 0 2 1 0 2 0 0 0 1 0 0 1 0 0 0 0 0 0 0 0 2 2 1 0 0 1 1 0 1 2 0 0 0 1 2 0 1 0 0 2 0 2 1 0 1 0 2 1 2 2 2 0 1 1 0 0 0 1 1 0 1 1 2 1 1 1 0 0 0 0 0 1 0 2 0 1 0 0 1 0 2 1 0 0 0 0 1 1 1 0 0 1 0 0 1 0 1 0 0 1 2 2 0 0 0 1 0 0 0 0 0 0 0 0 0 0 0 1 0 1 1 1 0 0 0 1 1 0 0 0 0 1 0 0 1 0 0 0 0 1 1 1 1 1 1 1 1 0 0 0 0 0 0 0 0 0 1 2 1 0 0 0 1 0 1 0 0 2 0 0 0 1 1 2 0 1 1 0 0 0 1 0 2 0 2 2 0 2 0 0 0 0 0 0 2 0 2 0 0 1 1 1 0 0 2 1 1 1 1 1 2 0 0 2 0 2 2 0 2 2 1 0 0 0 2 0 2 1 1 0 0 0 0 1 0 2 1 1 1 0 1 1 0 1 0 1 1 0 0 0 1 1 1 0 1 1 0 1 0 1 0 2 0 2 0 0 0 1 1 1 2 0 0 0 2 2 0 1 0 0 1 1 2 0 2 0 2 0 0 2 2 2 2 0 0 1 1 2 0 2 1 1 2 0 2 0 1 0 0 1 1 1 1 1 0 0 1 2 1 1 2 0 2 0 0 0 0 0 1 0 0 0 0 0 0 0 0 1 0 0 0 0 0 2 0 2 0 2 0 0 0 0 2 2 0 2 0 0 0 1 1 2 1 1 0 0 0 0 0 0 1 0 0 2 1 1 0 0 1 0 0 1 0 0 0 0 0 0 1 1 0 0 0 1 0 1 1
53 0 1 1 1 1 1 1 2 1 0 0 1 0 0 1 1 0 0 2 2 2 1 2 2 0 0 1 2 2 1 1 1 1 1 0 2 2 0 0 1 0 0 1 0 1 0 1 0 0 0 2 0 0 1 0 0 0 0 0 0 2 0 1 0 0 1 2 0 0 0 1 2 2 2 2 0 1 2 0 0 1 1 1 1 0 0 0 0 1 0 1 1 1 0 2 1 0 0 0 1 0 0 0 2 1 2 1 2 1 0 2 1 2 1 1 2 0 0 2 2 0 0 2 0 1 1 0 0 0 2 1 0 0 0 0 0 0 0 0 1 1 0 0 1 0 0 0 0 2 1 2 0 0 0 0 0 1 0 1 2 1 1 2 1 2 1 1 1 2 0 2 0 2 0 0 1 1 0 1 1 1 0 0 0 0 0 1 1 0 2 1 2 1 2 2 0 1 0 0 0 0 1 1 1 1 1 0 1 0 1 1 1 0 2 1 0 0 1 0 2 0 0 0 1 1 2 0 0 0 0 0 0 0 0 0 0 2 2 1 0 0 2 2 2 0 0 1 1 1 1 0 1 0 0 2 1 1 1 0 1 0 1 1 0 0 0 1 2 2 0 1 0 0 0 0 0 1 2 0 0 0 2 0 1 0 0 2 0 2 1 1 0 1 0 1 0 2 0 1 1 0 2 2 1 0 1 0 1 1 0 1 2 1 2 0 0 0 0 0 0 2 2 0 1 0 0 1 0 1 0 1 1 2 0 0 0 1 0 1 1 2 1 0 1 1 0 1 1 1 0 1 0 1 1 1 0 1 0 2 0 2 2 2 1 1 0 2 1 0 1 1 1 1 1 1 0 2 1 0 1 2 0 1 1 0 0 0 0 0 0 0 1 0 2 0 0 0 0 0 0 0 1 2 0 2 0 1 1 0 0 1 1 1 1 0 0 0 1 0 0 0 1 1 2 2 0 0 0 0 0 0 0 0 0 1 0 1 0 0 2 0 0 0 0 1 0 1 1 2 0 1 0 2 1 1 1 1 1 0 0 0 0 0 0 2 0 1 0 0 0 1 1 1 0 0 0 2 1 1 1 1 0 2 1 2 1 0 1 1 1 2 0 1 0 2 2 1 1 2 1 0 2 0 0 0 1 1 1 0 0 0 0 1 0 1 0 2 0 1 1 2 2 2 0 0 0 0 2 1 1 0 1 0 1 0 2 1 0 1 1 1 1 1 1 0 1 0 0 0 0 0 0 0 1 0 1 1 1 1 1 0 0 2 2 0 0 0 0 1 0 2 0 0 0 0 0 2 1 2 0 0 0 0 0 0 1 1 0 0 0 1 1 1 0 1 0 0 0 0 0 2 0 0 1 2 0 0 0 1 1 0 0 0 0 0 0 0 0 0 0 0 0 1 0 0 1 2 0 0 0 2 0 1 2 0 1 1 0 0 0 0 0 1 0 0 2 1 1 0 0 1 1 1 2 2 0 2 1 0 0 0 1 1 0 1 0 1 0 1 0 1 0 0 1 0 2 1 2 0 1 0 1 2 0 2 1 0 0 2 0 0 0 1 0 0 1 1 0 1 1 0 0 0 1 2 1 2 2 0 0 0 0 1 0 0 0 1 1 1 0 0 1 0 2 1 1 1 0 0 1 1 1 1 0 1 1 0 0 0 0 0 0 0 1 1 1 1 0 0 0 0 2 0 0 0 1 0 0 0 0 2 2 0 1 0 1 0 0 1 0 0 2 0 0 0 1 1 1 1 1 1 0 1 1 1 0 0 0 2 0 2 2 0 1 0 0 0 0 1 0 1 0 0 2 2 1 0 0 2 0 0 1 1 1 2 0 1 1 0 1 1 0 2 2 1 0 0 1 2 0 1 1 1 0 0 1 0 0 0 0 0 1 0 0 0 1 0 0 0 2 2 0 0 0 0 0 0 1 0 1 0 0 0 1 1 2 0 1 0 0 0 0 2 2 0 0 1 1 2 1 1 1 0 0 0 0 1 0 2 0 2 1 0 2 2 2 2 0 0 0 2 2 0 1 1 1 1 1 2 0 0 0 0 2 2 1 1 2 1 0 2 2 1 2 1 1 2 1 2 1 0 0 1 0 0 0 2 2 0 0 0 1 0 0 0 0 0 0 0 2 0 2 0 0 0 0 0 1 1 0 1 0 0 2 0 1 0 2 0 1 0 0 0 1 0 1 0 2 0 0 0 1 0 0 0 0 1 0 1 0 0 0 2 0 0 0 0 1 0 0 0
54 0 2 0 0 0 0 1 1 2 0 0 1 2 1 1 0 2 2 0 0 2 0 2 2 0 1 2 2 2 1 1 1 1 1 2 0 1 0 0 0 0 1 0 0 2 0 1 1 0 0 0 0 0 2 2 0 0 0 0 1 1 0 2 1 1 1 1 0 0 0 1 2 2 1 2 1 1 2 0 1 1 1 0 1 1 1 1 0 2 0 1 1 2 1 2 0 2 2 2 2 0 0 0 2 1 2 1 1 1 0 1 0 2 0 0 2 0 1 1 1 0 1 1 0 1 1 2 2 2 1 0 0 0 0 0 0 0 0 0 0 2 0 0 1 0 0 0 0 2 2 2 0 0 0 0 0 0 0 2 1 0 2 2 1 0 0 0 0 0 2 0 0 2 0 0 2 0 0 0 0 0 1 1 0 0 1 0 0 0 0 0 1 0 1 1 2 1 0 0 0 0 1 1 1 1 1 0 1 0 1 1 1 0 1 1 1 0 0 0 2 0 0 0 0 1 0 0 0 0 0 0 1 0 1 1 0 2 2 1 0 1 1 1 1 0 0 0 0 0 0 1 2 0 0 0 0 1 0 0 1 0 0 1 0 0 2 0 2 1 0 2 0 0 0 0 0 1 2 1 1 0 1 0 1 0 1 1 0 2 1 0 1 1 1 0 1 0 0 0 1 0 0 0 0 0 0 1 1 1 0 2 2 1 1 0 1 0 1 0 1 2 1 0 2 0 0 2 1 1 0 1 0 1 0 0 0 1 2 0 0 0 0 0 0 0 0 0 1 2 0 1 0 2 1 0 1 0 0 0 0 1 0 0 0 0 2 2 1 0 1 1 1 1 1 1 0 2 0 0 1 1 0 0 0 1 1 0 0 1 0 0 0 1 1 0 0 1 1 1 1 1 1 0 0 0 1 1 0 0 0 0 0 0 0 0 1 0 0 0 0 0 1 1 0 2 1 0 0 0 0 0 0 1 0 1 0 0 0 0 1 0 0 1 1 1 0 0 0 1 0 1 0 2 1 1 1 1 1 1 1 1 0 1 0 1 1 1 0 1 1 1 2 2 2 0 2 2 0 1 1 1 0 1 0 0 0 0 1 0 1 1 0 1 0 0 0 1 1 2 1 1 2 0 0 0 2 1 1 0 0 0 0 0 0 0 0 2 0 1 1 2 2 2 1 0 0 0 0 2 0 0 1 0 0 0 1 1 0 0 1 2 1 1 2 0 1 2 2 0 0 0 0 0 2 0 0 1 0 2 2 0 0 1 1 0 0 0 0 2 0 1 1 0 1 0 1 1 1 2 0 0 0 0 0 0 0 0 0 0 0 0 1 1 0 1 0 0 0 0 0 2 0 1 0 2 2 0 0 1 2 0 0 0 1 1 0 0 1 0 0 1 0 0 0 1 1 1 0 0 1 0 0 1 1 0 1 0 1 2 1 1 0 2 1 0 1 2 1 0 1 1 1 2 2 2 0 0 0 0 0 0 1 1 0 1 0 0 0 0 0 2 0 0 1 0 2 1 1 1 1 0 0 1 0 1 1 1 1 0 2 0 1 2 0 1 2 0 0 1 0 1 0 0 0 2 2 1 1 0 0 0 0 2 0 0 0 2 1 1 0 0 1 0 0 1 1 0 1 0 1 1 0 0 0 0 0 0 0 1 0 0 0 0 1 0 1 0 0 0 0 0 0 1 1 0 0 1 1 1 1 0 2 0 1 0 1 0 0 2 0 0 2 0 0 0 0 1 1 0 1 0 0 0 0 2 0 1 1 2 0 2 1 0 0 0 0 1 1 0 0 1 0 0 1 1 0 0 1 2 0 0 0 0 0 2 0 0 2 0 1 2 0 2 2 0 0 0 2 2 1 1 1 0 0 0 0 0 0 0 0 0 1 0 0 0 0 0 1 0 1 1 0 0 0 0 0 0 1 0 1 0 0 0 0 0 0 0 2 0 0 0 0 2 1 1 0 2 2 2 2 0 1 0 0 1 1 1 0 2 0 1 0 1 1 1 1 1 0 0 1 0 1 0 1 2 0 2 0 2 0 1 0 0 1 1 1 1 2 2 0 2 2 1 1 1 0 2 0 1 0 0 0 2 0 0 0 0 2 1 0 0 2 1 0 0 1 0 1 0 1 0 1 0 2 1 2 0 0 0 0 2 0 1 0 2 1 0 0 0 1 0 0 0 0 0 1 0 2 0 0 0 0 0 0 1 1 0 0 0 0 0 0 2 0 0 0 0 2 1 0 0
55 0 0 1 0 0 0 2 2 1 0 0 0 1 1 1 0 0 1 2 2 2 1 2 2 0 0 2 2 2 2 1 2 2 0 0 2 1 1 0 0 0 1 0 0 1 0 0 1 1 1 1 0 1 0 2 0 0 0 0 1 0 0 1 0 0 0 0 0 0 1 1 2 2 2 2 0 1 1 0 1 2 1 0 0 0 0 0 0 1 0 0 0 1 2 2 0 1 1 1 1 0 2 1 2 0 2 1 1 0 1 2 1 2 0 0 0 0 0 2 2 0 0 2 0 1 1 0 2 0 0 0 0 0 0 0 0 0 0 0 1 1 1 0 0 0 0 0 0 1 1 1 1 0 1 0 0 0 0 1 0 1 2 2 1 2 0 1 0 2 0 1 1 1 1 0 2 1 0 2 2 0 1 1 0 0 1 2 1 1 0 1 2 1 2 1 0 1 0 0 0 0 0 1 2 1 1 1 1 0 1 1 1 0 1 0 0 0 1 0 2 0 1 0 0 1 1 2 0 0 0 0 0 1 1 1 1 2 2 1 0 0 2 1 1 0 0 0 0 0 0 0 1 0 0 0 0 1 0 0 0 0 1 1 0 0 0 0 1 0 1 1 1 1 1 1 0 1 2 0 0 0 2 2 2 0 2 0 0 1 0 0 1 0 1 1 0 1 0 1 1 0 1 1 0 1 2 0 2 2 0 1 1 0 0 0 1 0 1 0 0 2 1 1 1 0 0 1 1 1 0 1 1 1 0 0 0 1 0 0 0 1 1 0 1 1 0 0 1 2 0 0 0 2 1 0 1 0 0 2 0 2 2 0 2 0 1 2 0 0 0 1 1 0 0 0 0 1 0 0 2 1 0 1 1 0 1 0 0 1 0 1 1 0 0 0 0 0 2 2 2 2 1 0 0 0 1 1 0 1 0 1 0 0 2 0 0 0 0 0 0 1 1 0 1 1 1 0 0 0 1 0 1 0 2 0 1 1 1 2 2 0 1 1 0 2 1 1 1 0 1 2 0 2 1 1 1 2 1 2 2 2 0 1 0 1 1 1 0 1 1 0 1 1 1 1 0 1 0 1 0 2 0 1 0 1 0 0 1 0 1 1 2 0 0 0 0 0 0 2 2 2 1 1 0 2 2 2 2 0 0 0 0 1 1 0 0 2 0 1 1 2 2 2 0 1 0 0 1 1 2 0 1 0 1 0 1 1 0 0 1 2 0 0 1 1 1 2 2 0 0 1 0 0 0 0 0 1 0 0 0 0 0 0 0 0 1 1 1 1 1 1 0 0 0 0 0 1 1 1 0 0 2 0 1 1 1 0 0 0 0 0 0 1 0 0 0 0 0 0 0 2 0 0 0 1 1 0 0 1 0 0 0 0 1 1 0 0 0 0 1 0 1 1 0 1 2 0 0 0 2 0 0 1 2 1 0 0 0 1 0 0 0 2 0 0 2 2 0 0 0 2 1 0 1 1 0 2 1 0 0 0 1 0 0 2 1 2 1 1 1 0 0 1 0 0 2 1 1 0 0 0 0 0 0 1 0 1 0 0 1 1 0 0 0 0 0 0 0 2 1 1 0 0 1 2 2 2 2 0 0 0 0 0 2 1 1 2 2 2 0 0 0 1 0 0 1 1 1 1 1 1 1 0 0 2 1 0 1 1 0 0 0 0 0 0 0 0 0 0 0 0 1 0 0 0 1 0 0 0 0 1 1 0 0 1 1 1 0 1 0 0 0 1 1 0 1 1 1 0 0 0 1 0 0 1 1 1 1 2 0 2 2 2 0 2 0 0 0 0 0 0 0 0 1 1 2 0 0 2 0 0 1 1 1 2 1 0 1 0 1 2 0 2 2 1 0 0 1 2 1 2 1 2 0 1 0 1 1 1 1 1 1 0 1 0 1 0 2 0 1 1 0 0 1 0 1 0 0 1 0 0 0 0 0 0 1 0 1 1 1 0 1 0 2 1 1 0 1 2 1 1 2 1 0 0 0 1 0 2 0 0 0 0 2 1 1 1 1 2 0 0 1 1 2 1 0 0 0 2 0 0 0 0 2 0 2 1 2 2 0 2 1 0 0 0 0 1 0 0 1 0 0 0 0 0 0 1 1 0 0 0 2 2 2 0 2 0 0 1 2 0 2 1 1 0 1 1 1 2 0 0 0 0 0 2 2 1 1 0 0 0 0 0 0 2 0 0 2 0 0 0 0 0 0 0 2 1 0 0 0 1 0 0 0 0 0 0 1 0 0 0
56 0 1 1 0 1 1 2 2 0 0 0 0 0 0 0 0 1 0 1 1 2 0 1 2 0 1 2 2 2 1 1 2 2 1 0 2 2 0 0 1 1 0 0 0 0 0 0 2 0 0 0 1 1 0 1 0 0 0 0 1 0 1 0 0 0 0 1 0 0 0 1 2 2 2 2 0 1 2 0 1 1 0 1 2 0 0 0 0 2 0 0 1 2 1 2 1 1 1 1 2 0 0 0 2 0 2 1 1 0 1 2 1 2 1 1 2 0 1 1 1 0 2 0 1 1 1 1 2 1 0 1 0 0 1 1 0 0 0 0 0 2 0 0 1 0 1 0 0 1 0 1 0 0 0 0 0 0 0 1 1 1 1 2 0 2 0 1 1 2 0 1 0 2 1 0 2 0 0 0 0 0 1 1 1 1 1 2 1 0 1 2 1 0 1 2 0 2 1 0 0 0 1 0 1 1 1 0 2 0 2 0 1 0 0 0 1 0 0 0 2 1 1 0 0 1 1 2 0 0 1 0 0 0 0 0 0 2 2 1 0 1 2 1 2 1 1 0 0 0 0 0 1 0 0 2 1 1 0 1 0 1 0 0 0 0 0 1 1 0 0 1 1 1 0 0 0 1 2 1 1 0 1 1 2 0 1 2 0 2 2 0 1 1 1 1 1 0 0 0 1 1 1 1 0 0 1 0 1 1 1 2 2 1 0 0 0 1 0 0 1 2 1 1 2 0 0 0 1 2 0 2 0 2 1 0 0 1 1 0 1 2 2 2 1 1 0 0 1 1 0 0 0 2 1 0 2 0 0 0 1 1 1 0 1 1 1 1 1 0 1 1 1 1 1 1 0 0 0 0 2 1 0 2 0 1 1 0 0 0 0 0 1 0 2 0 0 0 1 0 0 1 1 1 1 0 1 0 0 0 0 0 0 0 1 0 0 0 2 0 0 0 1 0 1 1 1 0 0 0 1 0 0 2 0 0 0 2 0 0 2 0 0 0 0 0 0 0 0 0 0 1 0 2 1 1 1 1 1 2 1 2 1 1 0 1 1 2 0 0 0 1 0 0 1 0 1 2 0 1 0 2 0 2 2 2 2 1 0 1 0 2 0 1 1 1 1 2 2 2 0 0 2 0 0 1 1 0 0 0 0 0 1 2 0 0 0 2 2 2 2 2 2 1 1 0 1 0 1 1 1 0 2 1 1 0 2 1 1 0 2 2 1 1 1 1 1 1 1 0 0 0 0 0 0 1 0 0 1 1 1 0 1 0 0 1 1 0 0 0 0 1 1 0 0 0 2 2 1 2 0 1 1 0 0 0 1 0 0 0 0 0 0 0 1 0 1 1 0 1 1 1 0 1 0 2 0 1 0 1 0 0 0 1 0 1 0 0 0 1 0 1 0 0 0 1 1 1 0 0 0 0 0 2 0 0 0 0 0 2 0 1 0 0 1 0 2 2 0 0 0 1 1 0 1 1 0 2 2 0 0 0 1 2 0 0 2 2 0 1 1 0 1 0 1 0 2 1 1 1 1 0 0 0 0 1 0 0 1 1 1 0 1 1 0 0 1 0 0 1 0 1 0 0 1 1 0 1 2 0 2 1 0 0 0 0 0 2 2 2 0 0 1 0 1 1 1 0 0 0 0 1 0 0 0 0 1 0 1 2 0 0 0 0 0 1 0 0 0 0 0 0 1 0 0 0 2 0 0 0 0 1 1 1 0 0 1 1 0 1 0 0 1 1 0 0 2 1 1 1 1 0 1 0 1 2 0 2 1 2 0 1 2 1 1 1 0 1 0 0 0 1 0 0 2 2 2 1 0 1 0 0 1 1 1 2 0 1 1 1 1 2 0 2 2 1 0 0 0 2 0 2 2 1 0 0 0 0 0 1 0 1 0 1 0 0 1 0 0 0 2 2 0 0 1 0 1 0 0 0 1 0 0 0 1 0 1 2 2 0 0 0 1 1 2 0 0 1 1 2 2 0 2 0 0 0 0 1 0 2 0 1 0 1 2 2 2 2 0 1 0 1 1 0 1 2 0 0 0 1 0 2 1 2 2 2 0 2 2 1 0 2 1 1 1 2 2 1 1 1 0 0 0 1 0 0 0 0 0 0 0 0 0 1 0 1 0 0 0 0 2 0 2 1 1 0 0 1 1 0 2 0 0 0 2 0 0 0 0 0 2 0 0 0 0 1 0 1 0 0 0 0 0 1 0 0 1 0 0 0 0 0 0 1 2 1 1 0 2 0 1 1
57 0 0 2 0 0 0 1 1 2 0 0 0 1 2 1 0 0 0 0 0 1 0 2 2 0 2 2 2 2 1 1 1 1 0 1 1 1 0 0 1 0 0 0 0 1 1 0 2 0 0 0 0 0 2 1 0 0 0 0 1 0 0 2 1 1 2 1 0 0 0 1 1 2 0 2 2 1 1 0 1 2 0 2 2 0 1 0 0 2 0 0 0 2 0 2 1 1 1 1 1 0 1 1 2 1 2 1 1 0 1 2 1 1 1 1 1 0 1 1 1 0 0 2 0 0 0 1 2 1 1 1 0 0 1 0 0 1 0 0 0 2 0 0 1 0 0 1 1 1 0 0 0 0 1 0 0 1 0 1 2 1 2 2 0 2 0 0 0 0 2 1 0 2 1 0 1 1 0 1 1 0 0 0 0 0 0 1 0 1 0 1 2 0 2 1 1 1 0 0 0 0 1 0 2 2 2 0 1 0 2 2 0 0 0 0 1 0 1 0 2 1 1 0 0 2 2 0 0 0 0 0 1 0 0 0 0 1 2 1 0 0 2 1 2 1 1 0 0 0 0 0 1 0 0 0 0 1 0 0 0 0 0 1 0 0 0 0 1 1 0 2 1 1 0 1 0 2 2 0 0 1 2 0 2 1 0 2 0 2 1 2 0 1 1 0 0 1 1 1 2 0 2 2 0 0 0 1 1 1 0 1 2 2 1 0 0 1 0 0 0 2 0 0 1 0 0 1 0 0 0 1 0 2 0 0 0 0 2 0 0 0 2 0 0 0 0 0 1 1 0 0 0 1 1 1 0 0 0 1 0 1 1 0 1 1 0 2 1 0 1 1 0 0 1 1 0 1 1 0 0 1 0 1 1 0 0 0 0 0 0 0 1 0 2 1 1 1 0 0 0 0 0 1 0 0 0 0 0 0 0 0 0 0 1 1 0 0 0 0 0 0 0 0 1 2 2 0 0 1 1 1 0 2 0 0 0 1 0 1 1 0 0 0 0 1 0 0 0 2 0 1 0 1 1 0 1 1 1 0 0 0 0 1 0 1 1 1 0 1 1 1 1 1 1 1 0 2 0 1 2 0 0 0 0 1 0 1 0 0 1 1 1 1 1 0 0 0 0 2 2 1 1 1 0 1 2 1 0 0 0 0 0 0 0 0 0 2 0 2 2 2 1 2 1 0 1 1 0 2 1 1 1 1 1 0 1 1 0 0 2 2 1 1 1 0 0 1 1 0 0 0 0 0 0 0 0 1 1 0 0 0 0 0 0 0 1 1 1 0 1 1 1 0 0 0 1 2 2 2 0 0 0 0 0 0 0 1 0 0 0 0 1 0 0 0 0 0 0 0 0 2 1 1 0 1 1 1 0 0 1 0 0 0 0 0 0 0 0 0 0 1 1 1 0 0 1 0 0 0 1 0 0 2 1 1 1 1 2 2 1 1 0 0 1 0 2 1 2 0 1 1 0 1 1 1 0 2 1 0 0 0 0 0 0 2 2 1 0 1 0 1 0 0 1 0 2 0 1 0 1 1 0 2 0 2 2 0 2 0 2 0 0 1 0 0 0 0 0 1 0 0 0 0 1 0 1 2 2 1 1 1 0 0 0 0 0 1 1 1 1 0 0 0 1 0 0 1 1 1 1 1 0 1 0 0 1 0 0 2 0 0 0 0 0 1 0 1 0 0 0 0 0 0 0 1 0 0 0 0 0 2 2 0 0 0 1 1 0 1 0 0 2 1 1 1 2 2 2 0 0 0 2 1 0 0 2 2 1 2 1 1 2 1 1 1 0 1 1 0 0 1 0 0 2 1 0 0 1 1 0 0 1 1 1 2 0 1 1 0 1 2 0 2 2 0 0 0 1 2 1 2 1 0 0 1 2 0 0 0 1 0 0 0 0 0 0 0 0 0 2 2 0 0 0 0 0 1 0 0 0 0 0 0 0 0 1 0 2 0 0 0 2 0 2 1 0 1 1 1 1 0 2 0 0 0 0 1 0 2 0 1 2 0 1 1 1 2 0 1 0 0 0 0 2 2 0 0 0 2 0 2 0 0 2 1 2 0 1 1 0 1 1 2 1 1 1 1 0 0 1 0 0 2 0 0 0 1 1 0 0 0 2 2 2 1 0 0 0 0 2 1 1 1 2 1 2 0 0 0 1 1 0 1 0 1 1 0 2 1 0 0 0 0 0 1 0 1 0 1 0 0 0 1 0 0 2 2 0 2 2 0 0 2 0 1 0 0 0 1 1 1
58 0 1 1 1 1 1 1 1 0 1 2 0 1 1 1 0 1 0 2 1 2 1 2 2 0 0 0 2 1 1 1 1 0 0 0 2 1 0 0 1 0 0 0 0 1 1 1 1 0 0 0 1 0 1 0 1 1 1 1 1 0 0 2 1 1 2 2 0 0 0 1 2 2 2 2 0 2 2 1 1 2 1 1 1 0 0 0 0 2 0 1 0 1 1 2 0 2 2 2 1 0 1 1 2 1 2 2 1 0 0 1 1 2 1 1 2 0 0 1 2 0 0 2 0 0 0 0 2 0 1 1 1 0 0 1 1 0 0 0 0 2 0 0 1 0 0 0 0 0 0 0 1 0 1 1 0 1 0 1 1 1 1 1 1 0 0 0 1 2 0 0 1 1 0 1 1 1 0 1 1 0 1 1 0 0 1 0 0 1 0 0 2 2 2 1 1 2 0 0 0 0 0 1 2 1 1 0 0 0 1 2 1 0 2 2 1 1 0 0 2 2 0 0 0 1 2 1 1 1 1 2 0 0 0 0 0 2 2 2 0 0 2 1 1 0 0 0 0 0 0 0 0 0 1 2 0 1 0 0 0 0 0 0 0 0 1 1 1 1 0 2 1 1 1 1 0 2 2 1 1 0 1 0 0 1 0 0 0 2 1 1 0 1 1 1 0 1 1 0 1 0 1 1 1 0 0 0 1 0 0 1 2 2 1 1 1 0 1 0 1 2 1 0 1 0 1 0 2 1 0 1 1 1 0 0 0 2 0 0 0 0 2 1 0 0 0 0 0 2 0 1 0 2 1 0 2 0 1 1 1 2 1 0 1 0 0 2 0 0 0 0 1 1 0 0 0 1 1 1 2 0 0 1 0 0 0 0 0 0 0 0 1 0 2 1 1 2 0 0 0 1 2 0 0 0 1 0 0 0 0 0 0 0 1 0 0 0 0 0 0 0 0 1 2 2 1 0 0 0 0 0 0 2 1 1 0 0 0 0 2 0 0 0 0 1 0 0 1 2 0 1 0 1 1 0 1 0 0 1 1 1 0 1 1 0 2 2 0 2 1 1 1 1 0 0 0 1 0 1 1 1 1 2 0 0 0 1 0 1 2 1 1 1 0 1 1 2 2 2 0 0 1 1 0 2 2 0 2 0 2 0 0 1 0 0 0 2 0 2 2 2 2 2 0 0 0 1 0 2 1 1 1 1 1 1 1 0 1 0 1 1 1 0 1 1 0 1 1 0 0 1 0 0 2 0 0 0 2 0 0 0 0 0 0 0 0 0 0 1 0 2 1 0 1 0 1 1 1 1 0 0 1 0 1 0 1 0 0 0 0 0 1 0 2 1 0 0 0 0 0 2 1 0 0 2 1 0 0 0 1 0 0 0 0 0 0 0 1 0 0 0 1 1 0 0 1 1 0 0 1 0 0 1 2 0 0 1 1 2 1 1 0 1 0 0 1 0 1 0 0 1 1 2 2 2 0 1 1 0 0 0 2 0 1 2 0 2 1 1 1 0 0 0 0 1 1 1 0 1 0 1 0 2 2 2 0 2 0 0 0 2 0 1 1 0 1 1 0 2 0 2 0 0 0 1 2 1 1 0 1 0 1 0 0 0 0 0 0 0 0 1 0 0 2 2 2 1 0 0 1 1 0 1 0 0 1 0 0 1 0 0 0 0 0 1 0 1 1 2 2 2 2 0 0 0 0 0 1 0 0 1 1 0 1 1 1 0 0 2 2 0 2 0 0 0 0 1 1 1 1 1 0 2 2 2 0 2 1 2 0 1 2 2 0 2 0 0 0 1 0 2 0 0 2 2 2 0 0 2 0 0 0 0 0 2 1 0 1 0 0 1 0 2 2 1 0 0 1 1 1 1 2 2 0 0 0 1 2 1 0 0 1 1 0 1 1 0 1 0 0 0 0 0 0 0 0 0 0 0 1 0 0 0 0 1 1 0 1 1 1 0 2 1 1 0 0 1 1 0 0 0 2 0 1 0 0 2 0 2 0 1 0 1 2 2 2 0 1 1 0 0 2 0 2 1 1 0 1 1 1 1 0 0 0 0 1 2 2 1 0 2 2 1 2 2 0 1 0 0 0 0 0 0 1 0 1 1 1 0 0 0 0 0 0 1 0 0 0 0 1 1 1 0 2 0 2 0 0 2 0 0 0 0 0 2 1 0 0 0 0 0 0 0 0 1 0 1 1 0 0 0 0 0 0 0 1 0 0 0 0 0 1 2 1 0 0 1 1 1 1 1
59 0 1 1 0 0 0 2 2 0 0 2 1 1 0 0 1 2 2 1 1 2 0 2 2 0 2 2 2 1 1 2 1 2 1 2 1 2 0 0 2 0 0 0 0 0 1 0 2 0 0 1 0 0 2 1 0 1 1 0 1 0 0 1 0 0 1 0 0 0 0 2 1 2 1 2 1 2 2 2 0 2 0 2 2 0 0 0 0 2 0 0 1 2 1 1 0 2 2 2 2 0 1 1 2 1 2 1 1 0 0 1 1 1 1 1 1 0 0 2 2 0 1 1 0 1 1 1 2 1 1 0 0 0 0 0 0 0 0 0 0 2 0 0 0 0 0 0 0 0 0 1 0 1 0 1 1 1 0 0 0 0 1 1 1 2 0 1 1 2 0 1 0 2 0 0 2 0 0 1 0 0 0 0 0 0 1 2 1 2 0 0 2 0 2 2 1 2 1 1 0 1 0 0 2 2 2 0 1 0 1 2 1 0 1 0 0 1 1 1 1 0 1 0 0 1 1 0 0 0 0 0 0 0 0 0 0 2 2 2 0 1 1 1 1 0 0 0 1 1 1 0 0 0 1 1 0 1 0 0 0 0 0 2 0 0 0 0 1 1 0 2 1 1 0 0 1 0 2 0 0 0 2 2 2 0 1 0 0 1 0 1 0 1 1 1 0 0 0 0 0 0 1 1 0 0 1 0 0 0 0 0 2 1 0 0 0 2 0 0 1 2 0 0 1 0 1 1 0 0 0 0 2 0 0 0 0 1 2 0 0 0 1 0 0 0 0 1 2 1 1 0 0 2 2 0 1 0 0 1 0 1 1 0 1 1 0 1 2 0 2 2 0 0 0 0 0 1 0 0 1 1 0 1 1 0 0 0 0 0 0 0 2 0 1 1 1 1 0 0 0 1 1 2 1 1 0 0 0 0 0 0 0 0 1 0 0 0 0 0 0 0 1 0 1 1 1 0 0 0 0 1 0 1 0 0 0 0 0 2 1 0 0 1 1 0 0 0 0 2 0 1 0 0 2 0 2 2 1 1 1 1 1 1 0 1 1 0 0 0 0 0 2 2 1 1 0 0 0 0 0 2 0 1 0 0 0 1 0 1 1 1 1 2 2 0 0 1 1 1 1 1 1 1 0 1 1 0 1 0 0 0 0 1 1 0 0 2 2 1 1 2 0 0 0 1 1 1 0 2 0 1 0 0 0 0 2 0 1 1 1 1 2 1 2 0 2 2 2 0 0 2 0 0 1 1 0 0 1 2 1 0 0 1 1 0 1 0 0 1 0 2 0 0 0 0 2 1 1 2 0 1 1 0 1 0 1 1 0 0 0 0 2 0 0 0 1 0 0 1 0 2 0 0 0 2 2 0 0 0 0 0 0 0 0 0 0 0 1 0 0 1 0 0 0 0 2 1 0 0 0 1 0 0 2 1 0 1 1 2 1 1 0 2 0 0 2 2 1 0 1 2 0 1 1 2 0 0 0 0 0 0 1 0 1 2 0 0 0 0 0 2 0 1 0 0 2 1 2 0 0 1 0 0 0 0 0 1 0 1 0 1 0 1 0 1 1 0 0 1 1 0 0 0 1 2 2 1 1 0 0 0 1 0 1 1 0 1 1 1 0 0 0 1 0 0 1 0 0 0 0 0 0 0 0 1 0 0 0 1 0 0 1 1 1 0 0 1 1 1 1 0 0 0 0 0 1 0 1 0 0 0 1 0 0 1 0 0 0 2 1 0 0 1 2 1 0 2 1 1 2 0 0 1 1 2 0 2 0 2 2 0 2 0 1 0 0 1 0 0 0 2 0 0 1 2 1 0 2 2 0 0 0 0 0 2 0 2 1 0 2 1 0 2 2 0 0 0 0 1 0 1 2 1 0 1 1 0 0 1 0 1 1 1 0 1 1 0 0 0 2 2 0 0 0 0 1 0 0 0 0 0 1 0 0 1 2 1 1 1 0 0 1 1 1 0 0 1 1 2 1 0 2 0 0 0 0 0 2 1 0 1 0 0 2 1 1 2 0 0 0 2 1 0 2 2 0 0 1 1 1 1 0 0 0 0 2 2 2 1 0 1 2 0 2 2 2 0 1 1 1 0 1 2 1 0 0 1 1 0 0 0 2 2 1 1 0 1 0 2 2 0 0 2 2 0 2 1 1 1 1 0 0 0 0 2 2 1 2 1 0 0 0 0 0 1 0 1 1 1 1 0 1 0 0 0 1 1 0 0 0 0 1 2 2 0 0 0 1 0 0 0
60 0 1 0 1 0 0 1 2 2 0 0 0 0 0 0 0 0 0 0 1 1 0 2 2 0 2 0 1 1 0 1 0 0 0 0 1 1 0 0 1 0 0 0 0 1 0 0 0 0 0 1 1 1 0 0 2 0 0 0 0 1 1 0 0 1 1 0 0 0 0 1 0 2 0 2 2 2 2 0 2 2 1 0 0 1 1 0 0 2 0 0 1 1 0 0 0 0 0 0 0 0 2 2 2 0 2 0 0 0 2 2 0 0 0 0 0 0 0 1 2 0 0 2 0 1 1 0 1 0 1 0 0 0 1 1 1 0 0 0 0 2 0 0 0 1 0 0 0 0 0 1 0 0 0 0 0 1 0 2 1 1 1 2 1 1 0 0 1 1 1 1 0 2 1 0 2 1 0 1 1 1 1 1 0 0 1 1 0 0 0 1 1 0 2 2 1 2 0 1 0 1 0 1 2 2 2 0 1 0 2 1 1 0 2 1 1 0 0 0 2 0 0 0 0 1 1 1 0 1 0 0 0 1 1 1 1 0 2 0 1 1 2 1 1 0 0 1 0 0 0 1 1 1 0 1 0 1 0 0 0 0 0 2 0 0 0 0 1 1 0 2 1 1 2 2 1 1 1 0 0 1 1 0 1 1 1 1 0 2 1 0 1 0 1 0 1 0 0 0 0 0 1 1 0 1 1 0 0 1 0 1 2 1 1 0 1 0 0 0 1 2 1 0 0 0 1 1 1 1 0 2 0 0 0 0 0 1 1 1 1 1 2 0 1 1 0 1 2 0 0 0 0 2 1 0 1 0 0 0 0 0 0 0 0 0 2 2 2 0 2 2 0 0 0 0 0 1 1 1 0 0 0 1 0 1 1 0 0 0 0 1 1 0 2 1 1 1 0 0 0 1 1 1 0 1 1 0 0 0 0 2 0 0 1 0 0 0 0 0 0 1 0 2 0 2 1 0 0 1 0 0 1 1 2 1 0 0 0 0 2 0 0 1 1 2 0 0 1 2 0 1 0 2 1 1 1 0 0 0 1 1 1 1 0 1 1 2 0 1 1 2 2 2 0 0 0 2 1 1 2 1 0 2 1 2 1 0 1 1 1 2 0 2 1 0 0 2 2 2 0 0 0 2 0 2 1 1 0 0 0 0 0 1 0 0 0 1 1 2 2 1 2 2 1 0 0 1 1 1 1 1 1 0 0 0 2 1 1 0 1 2 2 1 1 0 1 1 1 0 0 1 2 0 1 1 0 0 2 1 0 0 0 1 1 0 1 2 2 0 0 0 0 0 0 0 0 0 0 2 0 2 0 0 0 0 0 1 0 0 2 1 0 0 0 0 2 0 0 0 0 2 0 0 0 0 2 0 0 2 0 0 0 1 0 1 0 0 0 0 1 1 0 1 0 0 2 1 0 0 1 0 0 1 2 0 1 1 1 2 1 1 0 2 0 0 1 1 1 0 0 1 0 1 1 2 0 2 2 0 0 0 1 0 1 2 1 2 0 1 1 0 1 1 0 0 2 0 1 0 0 1 1 2 0 2 2 1 0 0 2 0 1 1 0 0 1 1 0 2 0 2 0 0 2 2 2 1 1 0 0 0 0 1 0 1 0 2 1 2 0 0 1 0 2 1 1 0 1 1 1 1 1 0 0 2 0 0 0 2 0 0 1 1 2 0 0 1 0 0 0 0 0 0 0 1 0 0 1 0 0 0 1 0 0 1 2 0 0 2 1 0 2 1 0 0 1 0 0 2 2 2 0 0 0 2 0 1 0 2 0 1 2 0 0 0 0 0 0 0 0 0 0 0 1 1 0 1 0 1 1 1 2 2 2 2 0 2 1 0 0 1 0 1 1 2 0 0 0 2 0 2 1 0 0 2 1 0 1 0 1 1 1 1 0 1 1 0 1 0 0 0 0 0 0 0 0 0 0 1 1 0 1 0 0 2 1 2 1 2 1 0 2 0 2 0 0 0 0 2 2 0 1 0 0 0 0 0 0 2 0 1 0 0 2 2 2 1 0 0 0 2 2 1 2 1 0 2 0 2 0 1 1 1 1 1 0 2 1 1 0 1 1 2 0 0 1 1 0 0 1 1 0 2 0 0 0 1 2 1 0 0 1 1 2 2 0 1 1 0 2 0 1 2 2 0 1 1 1 0 2 0 0 0 1 0 0 0 1 0 1 0 1 1 1 0 0 0 1 0 1 1 0 0 0 0 2 1 1 1 1 0 0 2 1 0 0 0 1 0 2 1
61 0 1 2 0 0 0 2 2 1 0 0 1 1 1 1 0 1 1 1 1 1 0 2 2 0 0 2 2 2 2 0 1 0 1 0 2 1 0 0 0 1 1 0 0 1 0 0 1 0 0 1 0 1 0 2 0 0 0 1 1 0 0 2 0 0 1 1 1 1 0 0 0 2 0 2 2 0 1 0 0 2 0 1 2 1 1 0 0 1 0 1 1 2 1 2 0 1 1 1 1 0 1 0 2 2 2 1 1 0 0 2 0 1 0 0 1 0 1 0 0 0 2 0 0 1 1 1 2 0 1 0 0 0 0 0 0 0 0 0 0 2 0 0 0 0 0 0 0 2 0 1 0 1 0 0 0 1 0 1 1 1 1 1 0 1 0 0 1 1 1 1 1 1 1 0 1 1 1 0 0 0 0 0 0 0 1 0 0 2 0 0 1 0 2 2 0 1 0 1 0 1 0 0 2 2 2 1 1 0 1 1 2 0 2 2 2 1 0 1 1 1 0 0 0 2 2 2 1 1 0 1 0 0 0 0 0 2 2 1 0 0 1 0 0 0 0 1 0 0 0 1 1 0 0 1 0 2 0 2 0 2 0 0 0 0 2 0 1 1 0 1 1 1 0 0 1 1 1 0 0 0 2 1 2 0 1 0 1 2 0 2 2 0 2 0 2 1 0 1 1 0 2 2 1 0 0 1 2 2 0 2 2 1 1 1 1 0 0 0 1 2 1 1 0 0 0 1 2 2 0 1 0 1 0 0 0 2 0 0 0 0 1 0 0 0 1 1 2 1 1 0 0 2 2 0 0 0 1 0 1 1 1 1 1 1 0 2 2 1 2 2 0 0 0 0 0 1 0 0 1 0 0 1 0 0 0 0 0 0 0 0 1 0 2 2 2 1 1 1 1 2 0 1 0 1 0 0 1 0 1 1 0 0 1 0 1 0 0 0 0 1 1 1 0 2 1 0 0 1 1 1 0 1 0 1 0 2 0 0 2 0 0 0 0 2 2 0 0 1 0 1 0 2 1 0 1 1 1 1 1 1 0 0 0 0 2 0 0 0 0 0 2 2 1 0 1 1 0 0 1 0 0 0 0 0 0 0 1 1 1 2 1 2 0 0 0 1 1 2 1 1 1 1 0 1 1 0 0 0 0 0 0 1 0 0 1 2 0 1 1 2 2 1 0 1 1 0 1 1 1 0 0 0 0 0 2 1 1 1 1 2 1 0 1 0 0 0 1 0 1 1 0 0 1 0 1 0 1 0 0 0 0 0 0 0 0 1 1 0 1 1 0 0 0 0 1 2 2 0 0 0 1 0 1 0 1 1 0 0 0 0 0 2 0 0 1 0 0 1 0 2 1 1 0 1 1 0 1 1 2 0 0 0 1 2 1 0 0 0 0 0 0 1 0 0 1 2 0 0 0 0 0 1 1 1 0 0 0 1 0 0 0 1 0 0 1 0 1 0 0 1 0 0 0 1 0 2 2 0 0 0 0 0 1 2 1 1 1 0 1 1 1 0 1 0 2 0 2 0 1 1 1 2 0 2 1 1 0 1 1 0 0 1 1 0 1 0 0 1 0 1 0 1 1 2 1 1 1 0 0 0 0 0 0 1 0 0 0 0 0 0 1 0 1 1 1 0 0 0 1 1 1 0 0 2 0 0 0 2 1 1 1 1 1 0 0 1 2 2 2 1 0 0 0 0 0 0 0 0 0 0 2 0 0 0 1 0 0 2 0 0 1 0 0 0 0 0 0 1 1 1 0 0 0 1 0 1 0 2 0 1 2 0 0 0 0 1 0 0 0 2 0 0 1 1 2 0 1 2 0 0 2 2 2 2 0 0 1 0 1 1 0 2 2 1 0 0 1 2 0 1 2 2 0 0 0 0 0 0 0 0 0 0 0 0 0 1 1 0 2 2 0 0 1 0 1 0 0 0 0 0 1 0 0 1 1 0 1 0 0 0 1 2 0 0 0 0 0 1 0 2 0 0 0 2 2 1 0 2 0 2 1 0 1 1 1 2 0 1 0 1 1 0 0 2 0 1 0 1 1 1 0 0 1 1 1 2 2 2 0 2 2 0 1 1 1 1 1 1 0 0 0 2 0 0 0 0 1 1 0 0 0 2 1 1 0 0 1 0 1 0 1 0 1 0 1 1 2 1 1 0 0 0 2 0 0 1 2 0 0 0 0 0 0 0 0 1 1 0 0 0 0 1 0 0 1 0 0 0 0 0 0 2 1 0 1 0 0 1 1 1
62 0 1 1 0 1 1 1 2 1 0 1 1 1 0 0 1 0 0 2 2 1 1 2 2 0 1 2 2 2 2 0 0 1 0 0 2 2 0 0 0 0 1 0 0 1 0 0 1 0 1 1 1 1 0 0 0 0 0 0 0 1 0 0 0 0 0 1 0 0 1 1 2 2 2 2 0 1 2 0 1 1 0 0 2 0 0 1 0 2 0 1 1 2 1 1 0 0 0 0 0 0 2 1 2 0 2 1 1 0 1 2 1 1 2 2 2 0 0 1 2 0 1 1 1 0 0 1 2 0 0 1 0 0 1 0 1 0 0 0 0 2 0 0 1 0 0 0 0 1 0 0 0 0 0 0 0 0 0 1 2 1 0 1 1 2 1 0 1 1 1 0 0 2 0 0 1 0 0 0 0 0 1 1 1 1 1 2 0 1 0 1 0 0 0 0 0 1 0 0 0 0 0 1 2 1 1 0 0 0 0 2 1 0 1 1 1 0 1 1 1 1 2 0 0 2 2 1 0 0 0 0 0 0 0 0 0 2 2 1 0 0 2 1 1 0 0 1 1 1 1 0 0 0 0 1 0 2 0 2 0 2 0 0 0 0 1 0 1 1 0 2 1 1 1 2 1 1 2 1 1 0 2 2 2 0 2 2 0 2 1 1 1 0 2 0 1 2 0 2 2 0 1 1 1 0 0 0 2 2 0 0 2 2 2 1 0 1 1 0 0 2 1 0 0 0 1 2 0 0 0 0 0 2 0 0 0 1 1 0 0 0 1 0 0 0 1 1 2 1 0 1 1 2 0 0 1 1 0 2 0 1 2 1 2 1 1 2 2 1 2 2 0 0 0 0 0 1 0 0 1 0 0 1 0 1 1 1 1 1 0 1 2 0 2 1 1 1 0 0 0 0 1 1 1 0 1 0 0 0 0 1 0 0 0 1 0 0 0 0 0 1 0 0 1 1 0 0 0 1 1 1 1 1 0 0 0 0 0 1 1 0 1 1 1 2 0 1 0 0 0 2 0 2 2 2 2 2 2 2 1 2 0 0 0 2 0 1 0 0 1 1 2 2 0 0 0 0 0 0 0 2 0 1 1 2 1 0 1 1 1 2 1 2 0 1 1 1 1 1 1 0 2 0 0 0 0 1 1 0 0 0 0 0 1 0 0 2 1 2 2 2 1 1 0 0 1 2 0 2 0 2 1 1 1 1 2 2 0 1 1 1 1 1 2 0 1 1 1 0 0 1 1 0 1 1 0 0 2 1 0 0 1 0 0 0 1 1 1 0 1 1 1 0 0 0 2 1 1 1 0 1 2 0 1 0 1 1 0 0 0 0 0 1 0 0 1 0 0 0 0 2 0 0 0 2 1 1 0 1 2 0 0 1 0 0 0 0 0 0 2 2 0 1 0 1 1 1 0 0 0 0 0 2 2 0 1 0 0 1 2 0 0 0 2 0 2 0 1 1 0 1 1 1 2 2 0 2 2 0 0 0 1 2 0 0 2 2 1 1 1 0 1 0 0 0 2 0 2 0 1 1 0 1 1 2 0 1 0 0 1 1 0 1 0 1 1 0 0 1 0 1 0 0 1 1 1 1 1 0 1 0 0 0 0 2 0 1 0 0 0 0 1 0 2 0 0 1 1 1 2 1 1 0 0 1 1 0 0 1 0 0 1 1 2 0 1 0 0 0 0 0 1 0 0 0 0 0 0 0 0 1 2 1 0 0 0 1 1 1 0 0 2 2 0 0 1 1 1 1 2 1 1 1 1 2 0 2 1 2 1 1 2 0 1 0 0 1 0 0 0 1 0 0 1 1 1 0 1 2 0 0 2 2 2 2 0 0 1 0 1 2 0 2 2 1 0 0 1 1 1 1 2 0 0 0 0 0 1 0 1 1 0 0 0 0 0 0 1 0 2 2 0 0 0 0 0 0 0 0 0 0 2 0 0 2 2 1 1 0 0 0 0 2 1 0 0 1 1 2 1 1 1 0 0 1 1 2 0 2 0 1 0 0 2 1 2 1 0 0 0 1 1 0 2 0 1 0 0 1 0 0 0 0 0 0 2 0 2 1 0 2 2 0 0 0 0 0 1 1 0 0 0 1 1 0 0 0 1 1 0 0 0 1 1 2 0 1 0 0 2 0 1 0 1 0 1 2 2 0 2 0 0 0 1 1 1 0 1 0 0 0 0 0 0 2 0 1 1 0 0 0 0 0 0 0 0 0 0 0 0 0 0 1 0 0 0 0 0 0 1 1
63 0 2 2 0 0 0 1 1 2 0 0 0 0 0 0 0 1 1 1 1 1 0 2 2 0 1 1 1 2 0 1 1 1 0 0 2 1 0 0 2 0 0 0 0 1 0 0 0 1 1 0 0 0 1 1 0 0 0 1 0 0 0 1 0 0 0 0 0 0 0 0 2 2 2 2 0 2 2 0 2 2 0 0 1 0 0 0 0 2 0 1 0 2 2 2 0 1 1 1 1 0 0 0 2 0 2 0 0 0 0 1 1 2 0 0 0 0 1 0 0 0 2 0 0 2 2 0 1 0 1 0 0 0 0 0 0 1 0 0 0 2 0 0 0 1 1 0 0 2 1 2 0 1 1 0 0 1 0 0 0 0 1 1 1 2 1 0 1 1 1 1 0 2 0 0 1 0 0 0 0 0 1 1 1 1 1 2 1 0 1 2 1 0 1 1 0 2 1 0 0 0 0 1 2 1 1 0 2 0 1 1 0 1 1 0 0 0 1 0 2 1 1 0 0 2 1 1 0 0 0 0 0 0 0 0 0 2 2 2 0 0 2 2 2 0 0 0 1 1 1 0 1 1 0 1 0 2 0 0 0 0 0 1 0 0 1 0 1 1 0 0 0 0 0 0 0 1 2 0 0 1 2 2 2 0 0 1 0 2 0 0 1 1 1 1 0 0 1 0 1 1 0 0 0 0 0 0 1 1 0 1 1 1 1 0 0 0 0 0 2 2 2 2 1 0 0 2 1 1 0 1 1 1 0 0 0 0 2 0 1 1 1 0 0 0 0 1 1 2 1 1 0 2 1 0 1 0 0 2 0 1 1 1 1 0 0 2 1 0 1 1 0 0 0 0 0 2 1 0 0 1 0 1 1 1 1 0 0 1 0 1 0 0 2 0 0 0 1 0 1 2 1 1 0 1 1 0 1 0 0 1 0 0 2 0 0 0 1 0 0 0 0 2 2 2 1 0 0 1 0 1 0 1 1 1 1 0 0 0 0 0 0 0 0 0 0 0 0 0 0 0 0 2 0 0 0 2 1 2 2 2 0 0 1 0 1 1 0 0 0 0 0 0 1 0 1 1 0 1 0 2 0 0 0 1 0 1 0 0 1 1 0 2 0 1 1 2 2 0 0 0 0 2 0 2 2 1 1 0 0 2 0 1 1 0 0 2 2 1 2 2 2 2 1 0 1 0 1 1 1 0 1 0 1 0 2 1 1 0 0 2 0 0 2 0 2 1 1 0 0 0 1 0 0 1 0 1 0 1 1 0 0 1 1 0 0 2 2 0 0 0 0 0 0 0 1 1 1 1 0 2 1 0 1 0 1 0 0 0 0 0 2 1 0 0 1 1 0 1 0 1 0 0 0 0 2 0 0 0 2 0 0 1 0 1 0 0 1 0 0 1 0 0 0 1 1 0 1 1 0 0 1 2 2 0 2 1 1 1 0 1 0 1 1 0 2 2 0 0 0 2 1 1 2 2 0 2 2 1 1 1 2 1 1 2 1 2 0 0 2 0 0 0 0 0 2 1 0 1 0 1 1 0 0 1 1 0 2 0 2 0 0 2 2 0 2 1 0 2 0 2 0 1 1 2 1 2 2 0 1 0 0 0 0 0 0 2 2 2 0 0 0 0 1 0 0 0 0 0 0 0 0 0 0 0 1 0 0 1 1 1 0 0 0 1 0 0 2 2 2 2 0 0 0 0 0 0 0 0 0 1 0 0 0 1 2 1 0 1 0 0 1 1 0 0 1 2 2 0 2 1 0 1 1 2 1 2 0 2 1 0 1 0 0 0 0 0 0 0 0 1 0 0 1 1 1 1 0 1 1 1 1 1 0 1 1 1 1 1 1 1 0 1 1 2 0 0 0 2 0 2 1 1 0 1 0 1 1 1 0 0 0 0 0 0 0 0 0 0 2 2 0 1 0 2 2 0 0 0 0 0 0 0 0 0 2 0 2 1 0 0 1 1 1 2 0 1 1 2 2 0 2 0 0 0 0 2 0 2 0 1 0 0 2 2 2 2 0 0 0 2 1 0 2 1 1 1 2 0 2 1 0 1 2 2 0 2 2 2 0 2 2 1 2 1 1 1 1 1 0 0 0 1 1 0 2 0 1 1 0 0 1 1 0 2 1 1 0 0 2 0 2 2 1 0 2 0 0 1 1 0 0 0 2 0 0 0 0 0 1 0 0 0 0 1 0 0 2 0 0 0 0 2 0 0 1 0 0 0 0 0 0 1 1 0 0 1 2 0 1 1
64 0 2 0 1 0 0 2 2 0 0 1 0 0 0 0 0 1 0 1 1 1 0 2 2 0 0 2 2 2 2 0 1 1 1 2 0 1 1 0 0 0 0 1 0 1 1 0 0 0 0 1 1 1 0 0 0 0 0 0 0 0 1 0 0 1 1 1 0 0 0 0 2 1 0 1 1 1 1 0 1 2 1 0 1 0 0 1 1 2 0 1 0 2 0 1 0 0 0 1 1 0 2 1 2 0 2 1 1 0 0 2 1 1 1 1 1 0 0 0 1 0 0 2 0 0 0 0 0 0 0 0 0 0 0 0 0 0 0 0 1 1 1 0 1 0 1 0 0 2 1 2 0 1 0 0 0 0 0 1 1 1 1 1 0 1 0 0 0 0 2 0 0 2 0 0 1 1 0 1 1 2 0 0 0 0 0 0 0 2 0 0 2 0 2 1 2 1 0 0 0 0 0 1 2 0 0 0 1 0 2 0 1 0 1 0 0 0 2 2 0 0 0 0 0 1 1 1 0 0 0 1 0 0 0 0 0 1 1 1 0 0 2 2 2 0 0 0 1 1 1 1 0 0 0 1 0 1 0 0 0 0 0 1 0 0 0 0 1 0 0 1 1 1 0 0 0 2 1 0 0 0 0 0 0 0 0 1 0 2 0 0 2 0 2 0 1 1 0 1 0 0 0 0 0 1 1 0 1 2 0 1 2 1 1 1 1 0 1 0 1 1 1 1 1 0 0 1 0 0 0 2 0 0 0 0 0 2 2 1 0 1 2 0 1 1 0 0 2 0 0 0 0 1 0 1 1 0 0 2 0 2 1 0 1 0 0 2 1 0 1 1 0 0 0 0 0 0 0 0 0 0 0 0 1 1 1 0 0 0 0 0 1 0 1 1 1 0 0 0 0 0 1 1 1 0 1 0 0 0 0 0 0 0 1 0 0 1 0 1 1 1 1 1 1 1 1 0 0 0 1 1 0 0 1 2 0 0 0 1 1 0 0 1 1 1 0 1 1 2 0 0 0 2 0 0 0 2 1 2 2 2 0 0 1 1 1 1 0 0 0 0 0 0 0 0 0 1 0 0 0 1 0 2 1 1 1 0 1 1 1 2 1 1 0 0 0 2 2 0 0 0 2 0 0 1 1 1 1 0 0 0 0 0 0 1 1 1 0 2 2 1 1 1 0 0 1 1 0 2 0 1 0 0 0 0 1 0 0 1 1 1 1 0 1 0 1 0 0 0 0 0 2 0 1 1 0 0 1 0 0 0 1 0 0 0 1 1 1 1 1 0 0 0 0 0 0 2 2 1 0 2 1 0 0 0 0 1 1 1 0 0 2 0 0 0 0 0 0 0 0 2 0 0 1 1 1 1 0 1 1 0 1 1 1 1 2 0 0 0 1 1 0 0 0 0 1 2 0 0 1 0 0 2 2 0 2 1 0 2 0 1 0 1 0 0 1 1 1 0 0 1 1 0 1 2 0 1 0 0 0 0 1 0 2 1 0 2 0 1 1 0 0 0 0 2 0 2 0 2 0 0 0 1 1 2 0 0 0 0 1 0 0 1 0 0 0 0 0 0 0 0 0 0 0 1 2 2 2 0 0 0 0 0 0 0 0 1 1 1 0 0 1 0 0 0 0 0 2 2 0 0 1 0 0 0 1 0 0 0 0 0 0 0 0 2 0 1 1 1 1 1 1 0 0 0 0 0 0 0 0 2 1 0 0 1 1 0 1 2 0 0 2 0 0 0 1 1 1 1 1 1 1 0 0 1 1 1 0 1 0 1 2 0 0 0 0 1 0 0 0 1 0 0 1 1 2 2 0 0 0 0 0 0 0 2 1 0 2 0 2 2 0 2 1 1 0 0 0 2 0 2 2 2 0 0 1 0 0 0 0 0 1 1 0 1 1 0 0 1 2 1 0 0 0 1 1 0 0 0 0 0 0 0 1 0 1 1 1 1 0 0 1 1 2 0 0 1 2 2 2 0 1 0 0 1 1 2 0 0 0 0 1 0 2 2 2 2 0 0 0 0 0 0 2 1 0 0 0 2 1 1 0 0 2 2 1 2 1 1 0 1 2 2 1 1 1 1 0 0 0 1 0 1 0 0 0 1 1 0 0 0 0 2 1 2 0 0 0 1 2 0 2 0 0 0 0 1 1 0 1 1 0 0 2 0 0 1 2 0 1 0 0 0 0 0 0 0 2 0 0 0 0 1 0 0 0 1 0 1 1 0 0 1 0 1 0 0 1 1 1 1
65 0 2 1 0 0 0 1 2 2 0 0 0 0 0 0 0 0 0 1 1 2 0 2 2 0 0 2 2 1 1 1 1 1 0 1 1 0 0 1 0 0 0 1 0 1 1 0 0 0 0 0 1 0 1 2 0 0 0 0 1 0 0 2 1 1 1 1 0 0 0 1 2 2 1 2 1 1 1 0 1 2 1 0 1 1 0 0 0 2 0 0 0 2 0 0 0 0 0 0 1 0 1 1 2 0 2 0 0 0 1 2 0 1 1 1 1 0 1 1 1 0 2 0 0 2 2 0 2 0 0 0 0 0 0 0 0 0 0 0 0 2 1 0 0 0 0 0 0 1 0 0 1 0 0 1 0 1 0 0 0 0 2 2 1 2 0 1 0 1 1 1 0 2 0 0 2 1 0 1 1 0 0 0 0 0 1 1 1 1 0 0 0 0 0 0 1 2 0 0 0 0 0 0 2 1 1 0 0 0 1 1 1 0 2 0 0 0 1 1 1 0 0 0 0 1 0 1 0 0 1 0 0 0 0 0 0 1 1 1 0 1 2 1 1 0 0 1 0 0 0 1 1 0 0 1 0 0 0 0 0 0 0 1 0 0 1 1 2 2 0 1 1 1 1 2 0 0 0 0 0 2 1 1 2 1 1 1 0 2 1 1 0 2 0 1 0 0 0 0 1 1 1 1 0 0 1 0 1 1 0 1 2 1 0 0 0 1 1 0 0 2 2 0 1 0 1 1 1 1 0 2 1 0 0 1 1 1 1 1 1 1 1 0 0 0 1 0 2 0 0 0 1 2 1 0 0 0 0 2 0 2 1 1 1 0 0 2 1 1 1 1 0 0 0 0 0 2 0 0 1 0 1 1 0 0 0 0 0 0 0 0 0 0 2 1 0 0 0 0 0 0 1 0 0 0 1 0 1 0 0 2 0 0 0 0 2 0 0 0 0 1 0 1 2 2 1 0 0 2 0 1 0 1 1 1 0 0 0 0 1 0 0 1 1 1 0 0 1 1 0 1 0 2 1 1 1 1 1 1 0 2 0 0 0 2 0 0 0 0 0 1 2 2 1 0 1 1 0 0 0 2 0 1 1 2 1 0 0 0 0 0 0 0 1 1 1 1 1 1 1 1 1 1 0 1 1 1 1 0 0 0 1 1 1 0 0 2 2 0 1 2 2 2 0 1 0 1 1 1 1 0 1 0 1 0 2 0 0 2 1 1 0 0 1 1 0 0 1 1 0 1 1 0 0 0 0 0 2 0 0 0 0 1 1 0 1 1 1 1 1 2 1 0 0 0 1 0 0 2 0 1 0 0 0 0 0 2 1 1 0 0 1 2 0 0 0 0 0 0 0 2 1 0 0 2 1 2 0 1 0 0 1 2 1 0 1 0 1 0 1 1 1 2 1 1 0 2 0 0 0 1 1 2 0 0 0 1 1 2 0 0 0 2 1 0 1 0 1 0 0 1 0 2 2 2 0 2 2 0 0 0 1 0 0 2 1 2 2 0 2 0 0 0 0 1 1 1 2 0 0 0 0 1 1 1 0 0 0 2 0 0 0 0 0 0 0 1 0 1 1 0 0 0 1 2 2 2 2 0 0 0 0 0 0 1 0 1 1 1 0 0 0 0 2 0 0 0 2 2 2 2 0 0 0 2 0 0 0 0 0 0 0 0 0 1 0 0 0 1 1 1 1 0 0 1 0 0 1 0 0 1 2 0 2 0 0 1 0 1 0 0 1 0 1 2 1 1 1 1 2 1 1 0 1 2 1 2 0 2 1 0 2 0 0 0 0 1 1 0 0 1 0 1 1 2 1 0 0 1 0 1 0 0 0 2 0 1 1 1 1 2 0 2 1 1 0 0 2 2 0 1 0 1 0 0 1 0 1 1 1 1 0 0 0 0 0 0 1 0 1 1 0 0 0 0 1 0 0 1 0 0 0 0 0 0 2 0 2 0 0 0 0 2 1 1 0 0 1 2 1 1 1 0 0 1 1 2 0 2 0 0 0 0 1 1 1 1 0 0 1 1 1 0 2 1 0 0 2 0 2 1 0 0 1 1 1 1 2 1 0 2 2 0 0 1 1 0 0 0 0 0 1 2 1 0 0 0 1 0 0 0 0 0 0 2 0 1 1 0 2 1 1 0 1 0 1 1 1 0 2 0 0 0 2 0 0 0 0 0 1 0 0 0 0 0 0 0 2 0 2 2 0 1 0 1 1 0 0 0 0 0 0 0 1 0 0 0 1 0 2 1
66 0 2 2 0 0 0 1 2 1 0 0 2 2 0 0 0 1 0 1 1 1 1 1 1 1 1 1 1 2 1 0 0 0 0 0 2 1 0 1 0 0 0 0 0 0 1 0 2 0 0 0 1 1 0 1 0 0 0 0 0 0 0 0 0 1 1 0 0 0 0 2 2 2 1 2 1 0 1 0 0 2 1 1 1 0 0 0 0 2 0 1 0 1 0 1 0 0 0 0 0 1 0 0 2 0 2 1 2 1 0 1 1 2 1 1 2 1 0 1 1 1 1 1 1 0 0 0 2 0 0 1 0 0 0 0 0 0 0 1 1 1 0 0 0 0 0 0 0 2 0 2 1 2 0 1 0 0 0 0 1 0 1 1 0 1 0 1 0 1 1 1 0 2 0 0 0 1 0 1 1 0 0 0 1 1 1 0 0 0 0 0 1 0 1 1 0 2 1 0 0 0 0 1 2 1 1 0 1 1 2 2 1 0 2 1 1 0 1 0 2 2 1 0 0 1 2 1 0 0 0 0 0 0 0 0 0 2 2 2 0 0 2 1 1 0 0 0 0 0 0 1 1 0 0 0 0 2 0 0 0 0 0 0 0 0 0 0 0 0 0 2 0 0 0 1 0 1 1 0 0 1 2 1 2 1 0 1 0 2 1 1 1 0 1 0 1 0 0 0 1 0 1 1 0 0 1 0 0 0 1 1 2 0 2 0 0 0 1 0 1 1 2 1 1 0 0 1 2 2 0 2 0 1 0 0 0 0 2 0 0 0 0 0 0 0 1 0 1 1 0 0 0 1 1 1 1 0 0 2 0 2 2 1 2 0 1 1 2 1 2 2 0 0 0 0 0 1 0 0 0 0 0 1 1 0 0 0 0 0 0 0 1 0 1 0 0 0 1 1 1 1 1 1 1 0 1 0 0 0 0 0 1 0 1 1 0 1 0 1 1 1 1 1 0 2 2 2 2 0 0 1 0 0 0 1 0 1 0 0 1 0 0 1 0 1 0 0 0 2 0 2 0 2 1 1 1 1 1 2 1 2 0 0 0 2 0 0 0 0 1 2 0 0 1 0 1 2 0 1 0 2 0 0 0 1 0 1 0 0 1 1 1 1 1 0 0 2 2 1 0 0 2 0 0 0 1 2 1 0 0 0 0 0 0 1 0 2 0 2 2 2 1 2 0 2 0 0 1 1 1 0 1 1 1 1 2 0 0 1 1 1 2 0 1 0 0 2 2 0 0 1 1 0 0 1 1 0 1 1 1 0 1 0 0 0 1 1 1 0 0 1 1 0 1 1 2 1 1 2 0 0 1 0 1 1 1 2 0 0 0 0 0 0 1 0 0 0 0 0 0 2 0 0 0 1 1 0 0 2 0 0 0 0 0 1 0 0 0 0 1 1 0 0 0 1 1 1 0 0 0 0 1 0 2 2 0 0 1 2 1 0 0 1 1 0 2 1 1 0 0 2 1 1 1 1 0 2 2 0 0 0 1 0 0 2 1 2 0 2 0 1 0 0 1 1 1 2 2 0 0 0 0 2 1 2 1 2 0 0 1 1 1 2 0 1 2 0 0 1 1 1 0 0 0 0 0 2 2 0 0 0 0 0 0 1 1 1 2 1 0 0 0 0 2 0 1 0 1 1 1 1 0 0 0 0 0 0 0 1 1 1 0 0 0 0 0 0 0 0 0 0 0 1 1 0 0 0 1 0 1 2 2 0 0 0 2 1 0 0 0 1 1 0 0 0 0 0 0 1 1 1 1 0 1 2 0 2 0 1 0 0 2 1 0 1 0 1 0 1 0 2 0 0 2 2 1 2 0 0 0 0 1 1 1 1 1 0 2 0 1 2 0 1 1 1 0 0 1 2 0 1 2 1 0 1 1 0 1 0 1 1 2 0 1 0 1 0 1 0 1 1 0 1 0 1 1 0 2 0 0 0 1 0 0 0 1 0 0 1 0 0 1 1 1 0 0 0 0 2 2 0 2 0 0 0 0 2 0 0 0 0 1 1 2 2 2 1 0 0 0 2 2 0 2 1 1 0 0 1 0 1 0 0 2 2 1 2 2 1 0 2 0 1 1 1 1 1 0 0 0 2 0 1 0 0 0 1 1 0 0 1 1 1 2 2 0 2 0 0 2 0 2 0 1 1 1 0 0 0 1 1 0 0 2 1 1 0 2 0 0 0 0 0 1 0 0 2 0 0 0 0 0 1 0 1 1 1 0 0 0 0 0 1 0 0 0 0 1 1 0 0
67 0 0 2 0 0 0 1 1 1 0 1 2 2 1 1 0 1 0 1 1 2 1 2 2 0 1 2 2 2 2 1 2 2 0 0 2 1 0 0 1 0 0 0 0 0 0 0 2 0 0 1 0 0 1 1 0 1 1 1 1 0 0 0 0 0 1 0 0 0 0 1 2 2 1 2 1 1 2 0 1 2 1 0 1 0 0 0 0 2 0 0 0 2 0 1 0 1 1 1 1 0 1 0 2 0 2 0 0 0 1 2 0 1 0 0 0 1 0 2 2 1 1 1 1 0 0 0 2 0 1 0 0 0 0 0 0 0 0 0 1 1 0 0 0 0 0 0 0 1 1 1 1 1 1 0 0 1 0 1 2 1 0 2 0 1 0 0 0 2 1 1 1 1 0 0 1 0 0 0 0 0 0 0 0 0 1 1 0 1 0 1 2 1 2 1 1 2 0 2 0 2 0 0 2 1 1 1 0 0 2 0 2 0 1 0 0 0 0 0 2 0 1 0 0 1 1 1 0 0 0 0 0 0 0 0 0 2 2 1 0 0 2 0 0 0 0 0 0 0 0 1 2 0 0 1 0 0 0 0 0 0 0 0 1 0 1 0 1 0 0 2 1 1 0 0 1 2 1 1 1 1 1 1 1 0 1 2 0 2 1 0 2 0 2 0 0 0 0 0 2 0 0 0 0 0 0 1 1 1 0 0 1 1 2 0 1 0 1 0 1 2 1 0 1 0 1 0 1 1 0 1 0 0 0 0 0 2 0 0 0 1 0 0 0 0 0 0 2 1 0 0 0 2 1 0 1 0 0 1 0 2 0 0 0 1 0 2 0 0 0 0 1 1 0 0 0 2 0 0 2 1 0 1 0 0 0 0 0 0 0 0 1 0 2 1 1 0 2 2 2 1 0 2 0 1 0 0 0 0 0 0 0 0 1 1 0 0 0 0 0 0 0 2 2 2 0 0 0 0 0 1 0 2 0 0 0 0 0 1 1 0 0 0 0 1 0 0 0 2 0 1 0 2 0 0 0 2 2 2 1 2 0 0 1 1 1 1 0 1 1 1 1 1 1 1 0 1 0 0 0 2 0 1 1 2 1 0 1 1 2 1 1 1 1 0 0 1 1 2 1 0 2 0 0 1 1 0 0 0 0 0 0 0 1 0 0 1 1 1 1 1 1 1 0 0 1 0 1 1 2 0 1 1 2 0 1 1 0 1 1 1 0 0 1 1 0 1 1 0 0 0 0 0 1 0 0 0 0 2 1 0 1 0 1 0 1 1 1 0 1 1 1 0 0 0 2 1 1 2 0 0 1 0 0 0 0 1 0 0 0 1 1 0 1 0 1 0 0 0 0 2 0 0 0 1 1 1 0 2 0 0 0 0 0 0 0 0 0 0 1 1 0 0 0 0 0 1 0 0 2 0 1 2 2 1 1 1 0 1 0 1 0 1 1 0 1 2 1 0 0 2 1 1 2 2 0 1 1 0 0 0 1 0 0 2 0 1 1 0 1 1 0 0 0 0 2 1 2 0 1 0 0 2 0 2 2 0 1 0 1 0 0 2 2 0 2 0 0 1 0 1 0 0 0 1 1 1 1 0 0 0 0 0 0 0 0 0 0 0 0 1 0 0 1 0 0 0 1 0 1 1 0 1 0 1 1 0 0 1 0 0 0 0 0 1 0 1 2 2 2 1 1 0 0 0 1 0 0 1 1 0 1 0 1 1 0 0 0 2 0 0 2 2 0 0 1 1 1 1 1 1 0 1 0 1 1 2 0 2 0 0 2 0 0 0 0 1 0 0 0 2 0 0 2 2 2 0 1 2 0 0 1 1 1 2 1 0 2 0 2 2 0 1 1 2 0 0 0 1 0 2 2 1 0 0 0 0 0 0 0 0 0 0 0 0 0 1 1 0 1 1 0 0 2 0 2 0 1 0 0 0 0 0 0 1 1 1 1 1 0 0 2 0 2 0 0 1 1 2 2 0 2 0 0 0 0 1 0 2 0 2 1 0 2 2 2 2 0 0 1 1 1 0 2 1 1 1 0 1 0 1 0 0 0 0 2 2 2 2 0 2 2 0 1 1 1 0 1 1 0 0 0 2 0 0 1 1 1 0 0 0 0 1 1 1 0 0 1 0 2 2 0 2 2 0 2 1 0 0 1 1 0 0 2 0 0 0 1 0 0 0 0 0 0 0 1 2 1 0 0 0 0 1 0 1 1 1 0 1 1 0 0 2 0 1 0 0 1 0 0 0
68 0 0 2 0 2 2 2 2 0 0 2 1 1 0 0 0 2 1 1 1 2 0 2 2 0 0 1 1 2 1 0 1 0 1 0 2 2 1 0 1 0 0 0 0 2 1 1 1 0 0 0 1 1 0 1 0 0 0 1 0 1 0 0 0 0 1 0 0 0 1 1 1 2 0 2 1 1 1 0 1 2 0 0 0 1 1 0 0 2 0 1 1 1 0 1 0 0 0 1 1 0 2 2 2 1 2 0 1 1 0 1 0 1 0 0 0 0 0 2 2 0 1 1 0 1 1 1 1 1 2 0 0 0 0 0 0 0 0 0 1 1 0 0 1 0 0 1 1 1 0 0 2 0 0 1 1 1 1 2 2 1 2 2 1 2 0 0 0 1 1 1 2 0 1 0 2 0 0 0 0 0 1 1 0 0 1 2 0 0 0 1 2 1 2 2 1 2 0 0 0 0 0 0 2 1 1 0 0 0 1 1 1 0 1 0 0 0 2 0 2 2 0 0 0 0 0 2 1 0 0 0 0 0 0 0 0 2 2 0 0 1 2 2 1 0 0 0 1 1 1 1 1 0 0 1 1 2 1 0 1 0 0 2 0 0 0 0 1 1 0 2 1 1 1 1 1 2 1 0 1 1 1 0 0 1 0 2 0 2 2 0 2 0 2 0 0 0 1 0 0 0 0 0 0 0 0 0 1 1 0 1 2 2 2 1 0 1 1 0 0 2 0 0 0 0 0 0 1 1 0 1 1 1 0 0 1 1 1 0 1 2 0 0 1 1 0 0 2 0 0 0 1 2 0 0 2 0 0 1 0 1 2 0 2 0 2 2 2 0 2 2 0 0 1 1 0 0 1 0 2 1 0 1 0 1 0 0 0 0 0 0 1 1 2 2 1 1 0 0 0 0 0 1 0 1 0 2 0 0 0 0 0 0 1 0 0 0 0 0 0 0 0 2 2 2 1 2 2 0 0 2 0 2 2 2 0 1 0 0 1 0 0 2 1 2 0 2 2 1 1 1 0 2 1 1 1 0 0 0 0 0 0 0 0 2 0 1 0 1 1 1 2 2 2 2 0 2 0 2 0 2 0 0 0 0 0 1 0 0 1 1 1 1 1 0 0 2 2 2 0 0 1 1 0 1 1 1 0 0 0 0 0 0 1 0 0 2 1 1 1 2 2 2 2 0 0 1 1 1 0 2 1 0 0 0 2 1 0 1 1 1 1 0 1 0 0 1 1 0 0 1 1 0 0 2 0 2 1 0 0 0 1 1 1 1 0 1 1 1 0 1 0 0 0 0 1 2 2 2 0 1 0 0 0 0 0 0 0 0 1 0 1 0 1 0 0 0 0 0 0 2 0 1 0 2 1 0 0 0 1 0 1 1 1 1 1 0 1 0 0 1 0 1 0 1 2 1 0 0 1 0 0 1 2 1 0 1 1 2 1 0 0 2 0 0 1 1 1 0 0 1 1 1 2 2 0 2 1 0 0 0 1 1 0 1 0 2 0 2 0 0 0 1 0 0 2 2 1 1 0 1 0 0 0 0 0 1 0 1 1 0 0 1 1 0 1 0 0 1 0 1 0 0 2 2 1 1 1 0 0 0 1 0 0 0 0 2 2 2 1 0 1 0 1 2 2 0 0 1 1 1 0 0 0 1 1 0 0 0 0 0 0 0 0 0 0 1 0 0 0 0 1 0 0 0 1 0 0 1 1 2 2 0 1 0 0 2 0 0 0 0 2 1 0 0 1 0 0 0 1 1 1 0 0 1 1 2 0 2 0 0 2 0 1 0 0 0 0 0 0 0 1 0 1 1 1 0 1 1 0 0 1 1 1 2 0 1 0 0 0 0 0 2 2 1 0 0 1 2 1 2 1 1 0 0 0 0 0 0 0 0 2 2 0 2 2 0 0 0 1 1 0 1 0 1 1 0 0 0 0 0 0 0 0 2 2 0 1 1 1 0 0 1 1 1 0 0 1 0 1 0 0 0 0 2 2 1 0 1 2 2 1 0 2 2 2 2 0 1 0 0 2 0 2 1 2 1 0 1 0 1 0 0 2 1 2 1 2 1 0 2 2 0 1 2 1 1 1 1 1 0 1 2 1 0 1 1 2 1 0 0 2 0 1 2 0 0 0 0 2 0 2 0 0 0 0 1 1 1 1 0 0 0 1 1 0 0 2 0 0 0 0 0 0 0 1 1 1 0 0 0 0 1 0 0 1 1 0 1 1 0 0 1 1 0 0 0 0 0 0 0
69 0 1 1 0 1 1 1 1 2 0 0 0 1 1 1 0 1 1 1 1 1 0 0 0 0 1 2 0 1 0 1 1 0 1 0 2 1 0 1 0 0 0 0 0 0 1 0 1 0 0 0 0 0 2 2 0 0 0 1 0 1 0 1 0 0 1 0 0 0 0 1 2 2 2 2 0 1 2 0 1 1 0 1 1 0 0 2 1 2 1 2 1 1 0 2 0 2 2 2 2 0 0 0 2 0 2 1 1 0 1 2 1 2 1 1 2 0 2 0 0 0 1 1 0 1 1 0 2 0 1 1 0 0 1 0 1 0 0 1 0 2 0 0 0 0 0 0 0 2 1 2 2 0 1 0 0 1 0 0 0 0 1 2 1 1 0 0 0 1 1 0 1 1 1 0 2 1 0 1 1 0 0 0 0 0 0 1 0 1 0 1 1 1 2 1 0 1 0 1 0 1 0 0 2 1 1 0 1 0 1 0 1 0 2 0 0 0 1 0 2 2 0 0 1 0 1 1 1 0 0 0 0 0 0 0 0 2 2 1 0 0 2 1 1 0 0 0 1 1 1 1 1 1 0 2 0 2 0 1 0 1 0 0 0 0 0 0 0 0 0 2 1 1 0 0 0 2 2 2 2 0 0 0 1 0 0 1 2 2 0 2 0 1 0 0 0 2 0 2 1 0 1 1 0 0 0 1 1 1 1 2 2 1 2 0 1 0 0 1 1 1 1 0 1 0 0 1 1 1 0 2 1 1 0 0 0 2 1 2 0 2 1 0 0 0 1 0 1 1 0 1 1 2 1 0 0 0 1 1 1 2 1 0 1 2 0 2 0 0 0 0 0 0 0 0 0 2 2 0 0 1 0 1 0 0 0 0 0 0 0 0 1 0 1 1 0 1 0 0 0 2 1 1 0 1 1 0 0 0 1 0 0 0 2 0 0 0 0 0 0 1 1 1 0 1 1 0 0 0 1 0 1 0 1 2 0 1 0 1 1 0 0 0 0 0 0 0 0 0 0 0 0 1 2 1 2 1 1 0 1 1 0 0 2 0 2 1 0 0 0 1 0 0 2 0 2 2 0 0 0 1 0 2 1 1 1 0 1 0 0 1 0 1 1 0 0 2 2 1 0 0 2 0 0 0 0 1 1 0 0 0 1 1 1 0 0 2 0 1 1 2 2 2 0 1 0 1 0 2 0 1 1 0 1 0 1 1 0 2 1 1 2 2 2 2 0 1 1 0 0 1 2 0 2 0 0 0 2 0 0 0 1 0 0 1 0 1 1 0 0 1 2 0 2 0 2 2 2 2 0 1 0 0 0 0 0 2 0 0 1 0 0 2 0 2 0 2 0 2 1 1 0 0 0 2 0 1 0 0 1 0 0 0 0 0 0 0 0 0 0 0 1 0 0 1 1 1 0 0 1 1 2 2 1 1 1 0 0 1 0 1 0 1 1 0 2 1 1 0 0 1 1 1 1 2 0 2 2 1 1 1 2 1 0 1 0 1 0 0 0 2 0 0 1 0 2 1 2 0 0 0 0 2 0 2 2 0 1 0 1 0 0 1 1 1 2 0 0 1 1 0 0 0 0 1 1 1 1 0 1 0 0 1 0 0 0 0 0 0 0 1 0 0 1 0 0 0 0 0 1 2 0 0 0 0 0 0 0 1 0 0 0 0 0 1 0 0 0 0 0 0 0 0 0 0 1 0 1 0 0 1 1 0 1 0 1 0 0 2 1 0 2 0 0 0 0 1 1 1 1 1 0 2 1 1 1 1 1 2 0 2 2 1 0 1 0 1 0 0 0 2 1 0 1 1 1 0 0 2 1 1 1 1 1 2 0 1 1 0 0 1 0 1 1 1 0 0 0 2 1 2 1 1 0 1 0 0 0 0 0 0 0 0 0 0 0 0 0 0 2 2 0 1 0 2 1 0 0 0 1 0 0 0 0 1 1 1 1 1 0 0 0 2 2 1 0 0 0 1 0 2 2 0 0 0 0 0 2 1 0 1 0 0 2 1 1 2 0 0 0 1 2 0 2 1 1 0 1 0 1 2 0 0 1 0 2 2 2 2 0 2 1 0 0 0 0 1 0 0 1 0 0 1 1 0 1 2 2 0 0 0 2 2 2 2 0 0 2 0 0 0 2 0 0 0 0 1 1 0 1 1 0 0 0 2 1 1 1 0 1 0 0 0 1 1 0 0 2 0 0 0 0 1 0 0 1 1 1 0 0 1 0 1 1 0 0 0 0 0 0 0
70 0 1 2 0 1 1 1 1 1 0 1 1 1 0 0 0 2 2 2 2 2 0 2 2 0 2 2 2 2 2 0 2 1 1 1 0 1 0 0 1 0 0 1 0 0 0 0 1 0 0 0 0 0 1 1 0 0 0 0 1 0 0 0 0 0 2 0 0 0 0 1 2 2 2 2 0 1 1 0 1 2 0 1 2 0 0 0 0 2 0 0 0 2 1 2 0 1 1 1 1 0 1 1 2 2 2 0 0 0 0 0 1 1 1 2 1 0 0 2 2 0 2 0 0 0 1 1 2 1 1 0 0 0 1 0 0 1 0 0 1 1 1 0 1 0 0 0 0 0 0 1 0 0 0 0 0 0 0 0 1 0 1 0 0 1 0 0 2 2 0 2 0 2 0 1 1 0 0 0 0 0 1 1 0 0 1 1 0 1 0 2 2 0 2 2 1 2 0 0 0 0 0 0 2 2 2 1 1 0 1 1 1 0 2 0 0 0 1 0 2 0 0 1 0 1 2 2 1 1 0 0 0 0 0 0 0 2 2 2 0 0 2 2 2 0 0 0 0 0 0 2 0 0 0 1 0 2 0 0 0 0 0 1 0 0 0 1 2 1 0 2 1 1 0 0 0 1 1 0 0 1 1 0 2 1 1 2 0 2 2 0 0 1 1 0 0 0 0 0 1 0 0 0 0 0 0 0 0 0 0 0 2 2 2 2 0 0 1 0 1 2 1 0 0 0 1 1 0 0 0 0 0 2 0 0 1 2 0 2 2 2 2 1 0 0 0 0 0 1 0 1 0 2 1 0 1 0 1 1 1 2 1 1 1 0 0 2 2 0 2 2 0 0 0 0 0 0 0 0 1 2 0 1 0 2 1 0 0 0 0 0 1 0 2 1 1 1 1 1 1 1 1 1 0 1 1 1 1 0 0 1 0 0 0 0 2 1 0 1 1 2 1 0 0 2 2 0 0 0 1 0 0 2 1 1 0 0 0 0 0 0 1 1 1 2 1 0 0 0 0 0 0 2 1 0 1 2 2 0 0 0 0 0 1 1 1 0 0 0 0 0 2 2 2 2 0 2 1 0 1 2 0 2 1 2 1 0 2 1 2 2 2 1 0 0 0 1 1 2 1 1 2 1 0 1 1 0 1 0 0 0 0 1 0 1 0 2 1 1 1 2 2 2 1 0 0 0 1 1 1 0 0 0 0 1 2 1 1 1 1 1 1 1 2 0 2 0 0 0 0 0 1 1 1 0 0 0 1 1 1 0 0 0 0 0 0 0 0 0 0 1 1 0 0 0 2 2 1 1 0 1 2 0 0 0 0 1 0 0 1 0 2 0 1 0 0 0 0 0 0 2 0 0 0 2 0 2 0 0 1 0 0 0 0 1 1 0 0 0 0 0 0 0 0 0 0 0 0 0 1 0 0 2 2 0 1 0 1 1 0 1 0 1 0 0 2 1 1 0 0 1 0 1 2 2 0 1 1 0 0 0 0 0 0 2 1 2 0 1 0 1 0 0 0 2 0 0 1 0 0 1 1 1 0 2 2 1 0 0 1 1 1 1 0 1 1 0 0 0 0 1 0 0 0 0 0 2 2 1 2 1 0 1 0 1 0 0 0 0 0 0 1 0 0 1 1 1 1 1 1 0 1 0 0 1 1 0 0 1 0 0 0 0 1 0 0 2 0 0 0 0 0 0 0 1 0 1 1 0 0 0 2 0 0 0 1 1 0 1 0 0 1 0 0 0 1 1 1 1 2 1 1 0 0 1 1 2 0 2 1 0 2 1 0 0 0 0 1 0 0 1 0 0 1 1 2 1 0 1 0 0 1 1 1 1 1 0 1 1 0 2 0 0 0 2 0 0 1 2 0 1 2 1 0 1 1 0 1 0 0 0 1 1 0 1 1 0 1 0 1 1 0 0 1 0 1 0 1 0 0 0 1 0 0 1 2 1 2 2 0 0 2 0 2 1 0 1 1 2 2 0 2 0 0 0 0 1 0 2 0 2 0 0 2 1 1 2 0 0 1 0 0 0 1 1 0 1 1 1 1 2 1 1 1 0 1 2 2 2 0 2 2 0 0 1 1 1 0 0 1 0 0 2 0 0 0 1 1 0 0 0 1 1 1 0 1 0 0 0 1 0 2 0 1 1 1 0 0 0 0 0 0 0 1 0 1 1 2 0 0 0 0 0 0 0 0 0 2 1 1 0 0 1 0 0 1 1 0 0 0 0 0 1 1 0 0 1 2 0 1 1
71 0 2 0 0 0 0 1 1 2 0 0 0 0 0 0 0 0 0 0 0 0 1 2 2 0 0 2 2 1 1 1 0 0 1 1 1 1 0 0 0 0 1 0 0 0 2 0 0 2 2 2 0 1 1 2 0 0 0 1 0 0 0 1 0 0 0 1 0 0 1 0 2 1 0 1 1 1 2 0 1 1 1 1 1 0 0 0 0 2 0 1 0 2 0 2 1 1 1 1 2 0 2 2 2 0 2 1 1 0 1 2 0 1 0 0 1 0 0 2 2 0 1 1 0 1 1 1 2 2 2 1 0 0 1 0 1 0 0 0 2 1 0 0 0 0 0 0 0 1 1 1 0 0 0 0 0 0 0 0 0 0 0 2 1 2 1 1 0 2 0 1 0 2 0 0 2 0 0 1 0 0 2 2 0 0 2 1 0 1 0 1 2 0 2 2 0 0 1 0 0 0 1 0 2 0 0 0 0 0 1 1 1 0 2 0 0 0 1 1 1 0 0 0 0 0 1 2 0 0 1 0 0 0 0 0 0 2 2 1 0 1 1 0 1 0 0 0 0 0 0 0 1 0 0 0 0 2 0 1 0 1 0 0 0 0 0 1 1 0 1 2 1 1 1 0 0 2 2 1 1 1 2 2 1 0 1 1 0 2 1 0 2 0 2 0 1 1 0 1 2 2 1 1 0 0 2 0 0 1 0 2 1 0 0 0 0 1 1 0 0 2 2 1 0 0 0 1 0 0 0 1 0 1 1 0 0 1 1 1 1 1 1 0 1 1 0 0 1 1 0 0 0 0 0 2 0 0 0 1 0 1 0 0 0 1 0 2 2 0 2 2 2 2 0 0 0 1 0 0 1 1 0 2 0 0 1 0 0 0 0 0 0 1 1 1 0 0 1 1 1 1 0 1 1 0 0 0 0 0 1 0 1 0 2 0 0 1 0 1 1 2 1 1 0 2 1 0 0 0 2 0 2 0 2 0 0 2 0 0 1 0 0 0 0 2 1 0 0 0 0 1 0 2 0 0 0 2 1 1 0 1 1 1 0 1 1 0 0 0 0 0 1 1 0 0 0 2 0 1 0 1 0 1 1 1 1 0 1 1 1 2 1 1 0 0 0 2 2 2 0 0 1 1 0 1 1 1 1 0 1 1 0 1 0 0 1 2 1 1 1 2 1 1 1 0 1 0 1 1 1 0 1 1 1 0 1 1 0 0 0 1 2 0 2 0 1 0 1 0 0 0 1 0 1 0 1 0 1 0 0 1 0 0 0 0 1 0 0 1 0 0 0 0 0 0 1 1 1 2 0 0 1 0 0 0 0 1 0 0 0 0 0 0 0 0 0 0 0 0 0 2 0 2 0 2 0 0 0 1 1 0 0 1 0 0 1 0 1 0 1 2 0 0 0 1 2 2 0 0 1 0 0 2 1 2 0 0 0 1 0 2 0 1 1 0 2 0 2 1 0 1 1 1 2 2 0 1 1 0 0 0 2 0 1 1 0 2 1 1 1 0 0 0 0 0 2 1 2 0 0 0 0 1 0 1 2 0 0 1 1 0 0 2 0 1 2 0 0 0 0 1 0 0 0 0 0 1 1 0 0 0 0 0 0 0 0 1 1 1 0 0 0 0 1 1 1 1 1 1 1 1 0 0 0 1 1 0 0 0 0 0 1 1 1 0 0 1 1 1 1 0 1 1 1 0 2 0 1 0 0 0 2 0 0 0 1 1 0 1 1 1 2 1 0 1 1 1 0 0 0 0 0 0 0 2 0 1 0 2 0 1 2 1 0 1 0 0 1 0 0 0 0 1 1 1 0 1 0 1 0 0 1 1 1 2 1 1 1 0 2 1 0 2 2 0 0 0 1 2 1 2 2 1 0 1 1 0 0 0 0 0 1 1 0 1 1 0 1 0 0 0 0 0 1 0 1 0 0 0 1 0 1 0 0 2 1 0 1 1 0 0 0 2 1 1 0 1 1 2 2 0 2 0 0 1 1 1 0 2 0 1 1 0 2 2 2 2 0 1 0 2 2 0 2 0 2 1 1 0 1 1 1 1 1 1 1 0 2 2 0 2 2 1 2 1 1 1 1 1 0 0 0 1 0 0 0 0 0 0 0 0 0 2 1 1 0 0 0 1 2 0 2 1 1 0 0 1 1 0 2 0 1 0 1 1 0 0 1 0 0 0 1 1 0 0 0 1 1 0 0 0 0 0 0 0 0 2 1 1 1 1 0 2 0 0 0 0 0 0 0 0
72 0 1 1 1 1 1 1 1 1 0 0 1 2 1 2 1 1 1 0 1 1 0 2 2 0 2 2 2 2 1 1 1 1 0 1 1 2 0 0 1 0 0 1 0 0 0 0 0 1 1 2 0 0 2 2 0 0 0 0 0 1 0 1 0 0 0 1 0 0 1 0 1 2 1 2 1 0 2 0 0 1 0 1 1 0 0 2 2 2 2 1 1 1 0 1 0 0 0 0 0 0 1 1 2 1 2 0 0 0 0 1 1 1 1 1 1 0 0 2 2 0 2 1 0 1 1 1 2 0 0 0 0 0 1 0 1 0 0 0 1 1 0 0 0 0 0 0 0 0 0 0 0 2 1 0 0 0 0 1 1 1 2 2 0 0 0 0 2 2 0 1 0 2 0 0 1 1 0 1 1 0 0 0 0 0 1 1 1 2 0 0 2 0 2 1 1 1 0 0 0 0 0 0 2 0 0 1 0 0 1 1 0 0 0 0 1 1 1 1 1 0 0 0 0 1 1 0 0 0 1 1 1 0 1 1 0 1 1 0 1 1 2 2 2 0 0 0 0 0 0 1 1 1 0 1 0 1 0 1 0 1 0 2 0 0 0 0 2 0 0 1 1 1 0 0 0 2 1 0 0 1 1 1 2 1 0 1 1 2 0 1 0 1 0 0 0 1 0 0 1 1 1 1 1 0 0 0 1 1 0 1 1 2 2 0 1 0 0 0 0 2 1 0 0 0 1 1 0 1 0 1 1 0 0 1 1 0 2 1 1 1 2 0 0 0 0 0 2 0 0 0 0 1 1 1 0 0 0 1 0 1 1 0 1 0 0 1 2 0 2 2 0 0 0 0 0 1 1 0 2 1 0 1 0 0 0 0 1 1 1 1 1 0 2 0 0 1 1 0 0 1 0 1 0 1 0 0 0 0 2 0 0 0 0 0 1 0 0 0 0 1 1 1 2 1 0 0 0 0 0 1 0 2 1 1 1 2 0 0 1 0 0 1 1 2 0 0 0 2 0 1 0 1 1 0 1 1 1 1 0 1 1 1 0 1 1 1 0 0 0 1 1 1 1 0 1 2 0 1 0 1 0 0 0 0 0 0 1 1 1 2 0 0 1 1 1 2 2 1 0 0 1 1 0 1 1 1 0 0 0 1 0 0 0 0 1 2 1 1 1 2 2 2 0 2 0 0 1 2 1 0 1 1 1 0 2 1 2 1 1 1 2 1 2 0 2 1 2 1 0 1 0 0 0 0 0 0 1 0 0 1 1 0 1 0 0 2 2 0 0 1 2 0 0 0 2 2 2 2 0 1 0 0 1 0 0 0 0 0 1 1 0 0 0 0 0 0 0 0 0 2 0 0 0 0 0 2 0 0 0 0 0 1 0 1 0 0 1 0 1 2 0 0 0 0 2 1 0 0 0 1 0 2 1 1 1 2 1 1 0 1 0 2 0 0 1 1 1 0 0 2 1 1 1 1 0 2 2 0 0 0 0 0 1 2 1 2 2 0 1 0 2 0 0 0 2 0 2 0 1 1 1 2 0 2 1 0 0 1 0 0 0 0 0 0 2 0 0 1 0 1 0 0 2 2 2 1 1 0 1 0 0 0 0 0 0 1 0 0 0 0 0 0 2 0 0 0 0 0 0 0 1 0 0 2 0 0 0 2 1 1 0 0 0 2 0 1 0 0 0 0 1 0 0 1 0 0 2 0 0 0 1 0 0 1 2 1 0 1 0 0 2 1 0 0 1 1 1 1 1 1 0 1 1 2 1 1 0 2 0 1 2 2 0 2 0 1 1 0 0 1 0 0 1 0 1 0 1 2 0 0 1 0 0 0 0 0 1 1 1 2 0 2 2 2 0 0 1 2 0 1 0 1 0 2 1 0 0 1 0 1 1 0 1 0 1 0 1 0 1 1 0 0 0 0 0 0 1 0 0 0 0 0 0 0 2 0 1 0 0 0 0 2 0 0 0 1 1 2 2 0 1 1 0 2 1 2 0 2 0 0 0 0 2 2 2 2 0 1 0 0 1 1 2 0 1 1 1 1 1 2 0 0 1 1 1 2 2 1 0 1 2 1 1 1 0 1 0 0 0 0 0 1 0 0 0 0 0 0 0 0 2 1 0 0 1 1 0 0 2 0 2 1 1 0 1 0 0 0 0 0 1 0 1 1 1 0 0 0 1 0 0 0 0 1 0 1 1 1 1 0 0 0 0 0 0 1 0 1 1 0 0 2 2 0 1 0 1 1 2 1
73 0 1 2 0 1 1 2 2 1 0 0 0 2 2 2 0 0 0 1 1 1 0 1 1 0 2 2 2 2 2 1 2 2 0 2 0 2 0 0 2 0 0 0 0 1 1 0 1 1 1 1 0 0 1 2 0 0 0 1 0 1 0 1 0 0 1 0 0 0 0 0 2 2 2 2 0 0 2 1 0 2 1 1 1 0 0 0 0 2 0 0 0 1 0 0 0 0 0 0 0 0 1 1 2 1 2 1 0 0 1 1 0 2 0 0 2 0 1 0 1 0 2 0 1 1 1 0 1 0 1 0 0 0 0 0 0 0 0 0 1 1 0 1 0 1 0 0 0 1 0 0 0 1 0 1 0 0 0 0 0 0 2 2 0 1 0 0 2 2 0 1 0 2 0 0 1 1 0 0 1 1 0 0 0 0 1 2 0 0 0 2 1 1 1 1 0 2 0 0 0 0 0 1 2 1 1 0 1 0 0 1 1 0 2 2 2 1 2 1 1 0 0 0 0 1 0 2 1 0 0 0 0 1 1 0 0 2 2 2 0 0 2 1 1 0 1 0 0 0 0 0 1 0 0 0 0 2 0 0 0 0 0 1 0 0 0 0 2 2 0 2 0 0 0 0 0 1 2 0 0 0 2 0 1 1 0 2 0 2 2 1 1 0 2 0 0 0 0 0 0 0 1 1 1 0 0 0 0 0 0 0 1 2 0 0 0 0 0 0 2 2 2 1 0 0 0 1 0 0 0 2 1 2 1 0 0 0 2 0 0 0 2 1 1 1 0 0 1 1 0 1 0 2 2 0 0 0 0 1 0 1 1 1 1 1 1 1 2 0 2 2 1 1 0 0 0 2 0 0 1 2 0 2 0 1 1 0 0 0 0 0 0 2 2 1 1 2 0 0 0 0 1 1 1 0 1 1 0 0 1 1 0 0 1 0 0 0 0 0 0 0 2 2 1 2 1 0 0 1 0 1 0 2 1 1 0 0 0 0 1 0 0 1 1 1 0 0 0 2 0 1 0 2 2 1 2 2 2 2 1 2 0 0 1 1 1 1 0 1 0 2 1 1 1 1 0 2 0 0 1 2 0 0 0 0 0 0 2 0 2 2 1 1 0 0 0 1 1 2 1 1 2 0 0 1 1 1 1 0 1 1 0 1 0 1 0 2 1 2 2 2 1 1 0 0 1 1 0 2 1 1 1 0 0 1 1 1 0 0 2 2 2 2 2 0 1 0 0 0 0 0 1 0 1 0 1 0 1 1 0 0 2 0 0 2 0 0 0 1 0 1 2 1 0 1 2 2 2 1 1 0 2 0 0 2 0 1 0 0 0 0 1 0 0 0 0 0 0 0 0 2 1 0 0 0 2 1 0 0 0 0 0 0 1 1 1 0 1 0 1 2 1 1 0 0 1 1 0 0 0 0 0 2 1 0 0 2 0 1 0 1 0 1 1 0 2 1 1 0 0 1 1 1 1 2 0 2 1 0 0 0 2 0 2 1 0 2 0 0 0 2 1 0 0 1 1 1 2 0 0 0 0 2 1 2 1 0 2 0 2 0 0 0 0 0 0 0 0 1 0 1 0 0 1 1 1 2 2 0 1 0 0 1 0 0 0 0 0 0 0 1 1 0 0 1 1 0 0 0 0 0 0 0 0 0 1 0 0 1 1 1 1 1 1 0 0 0 0 0 0 0 1 0 0 0 1 0 1 1 1 1 2 0 0 0 1 0 0 0 0 0 1 1 1 1 2 0 0 2 2 2 1 0 0 1 0 2 1 2 0 1 2 1 0 1 0 1 0 0 0 1 0 0 1 1 2 0 1 2 0 0 2 1 1 1 0 0 2 0 2 2 0 2 2 0 0 0 0 2 0 2 1 0 0 0 0 0 0 0 0 0 1 0 1 1 1 0 0 0 2 2 0 0 0 0 0 0 0 0 0 0 0 0 0 0 1 1 1 0 0 0 2 1 1 1 0 1 1 1 1 0 2 1 0 1 0 1 1 1 0 1 0 0 2 2 2 2 0 0 0 0 1 0 1 1 1 1 0 1 0 2 0 0 0 0 1 2 2 2 0 2 2 0 2 2 2 1 0 0 0 0 0 0 0 0 0 1 1 0 0 0 1 1 1 1 1 1 0 0 2 0 1 0 1 0 1 0 0 0 2 0 1 0 0 2 1 0 1 0 1 1 0 0 0 0 0 1 1 1 0 0 0 0 0 0 0 2 0 2 2 0 0 0 1 0 0 0 1 1 1 1
74 0 0 2 0 2 2 0 0 2 0 0 0 1 1 1 0 1 1 1 0 0 0 1 1 0 1 2 2 2 2 1 1 1 0 0 2 1 0 0 2 1 0 0 1 0 1 0 1 1 1 1 0 0 2 2 0 0 1 0 0 1 0 0 0 0 1 0 0 0 0 1 1 2 1 2 1 1 1 0 1 2 0 1 2 0 0 0 0 2 0 1 1 2 0 1 0 2 1 1 0 1 2 2 2 0 2 1 1 0 1 2 1 2 2 2 2 0 1 1 1 0 1 1 0 0 0 1 2 1 2 0 0 0 0 0 0 0 0 0 1 1 0 0 0 0 0 0 0 2 1 2 1 0 0 0 0 1 0 0 0 0 2 2 1 1 1 0 2 2 0 2 0 2 0 1 1 1 1 0 0 1 0 0 1 1 0 0 0 1 0 0 2 2 2 1 1 1 0 0 0 1 1 0 2 0 0 0 0 0 1 1 0 0 2 1 2 1 1 1 1 0 1 0 0 1 1 2 1 1 1 2 0 0 0 0 0 2 2 2 0 0 1 2 2 0 0 0 0 0 0 0 2 1 0 1 0 2 2 0 2 0 0 2 0 0 1 0 2 0 0 1 2 2 1 0 0 1 1 1 1 1 2 0 2 1 0 1 1 2 0 1 1 0 2 0 0 1 0 0 0 0 2 2 1 0 1 0 2 2 0 1 2 2 1 0 2 0 0 0 2 1 1 0 0 0 1 0 1 1 0 1 0 0 0 0 0 2 0 1 1 1 0 0 1 1 0 0 2 1 0 0 1 1 0 1 0 0 1 1 1 2 0 0 0 1 0 1 2 1 2 2 0 0 1 1 0 1 0 0 2 1 0 1 0 1 1 1 1 0 0 0 0 0 2 0 0 0 1 0 1 2 1 0 0 0 1 1 0 0 0 0 0 0 0 0 1 1 0 0 1 0 1 0 0 2 2 0 0 0 0 0 0 1 0 0 0 0 0 0 2 0 1 1 0 2 1 1 1 0 1 1 0 1 1 0 1 2 1 2 2 1 1 1 0 1 1 1 0 1 1 1 2 2 0 0 1 1 0 0 1 1 0 1 0 1 0 0 0 0 0 0 1 2 0 0 0 1 1 2 1 1 2 0 0 0 1 1 1 0 0 0 1 1 0 0 1 2 0 0 0 2 2 1 0 0 1 2 0 2 0 2 1 0 0 0 2 1 0 0 1 2 2 1 2 1 1 1 1 0 0 0 0 0 2 0 0 1 0 0 0 1 0 0 0 0 1 2 2 0 1 0 0 0 0 0 0 0 0 2 0 1 2 0 1 0 0 1 1 1 1 0 1 0 1 0 1 1 0 1 0 1 0 0 0 2 2 1 0 0 1 0 0 0 0 0 0 0 0 0 0 0 1 1 0 1 1 1 0 0 1 0 0 2 2 0 0 0 0 2 1 1 0 0 2 0 2 1 1 0 0 2 1 1 2 2 0 2 2 1 0 0 0 0 0 2 2 2 1 1 0 0 0 0 1 0 2 1 2 0 0 0 0 2 1 2 1 0 0 1 1 0 0 0 0 0 0 0 0 0 0 0 0 1 0 2 1 0 1 0 0 0 0 0 0 0 0 1 1 1 0 0 0 0 2 0 0 1 1 1 2 2 0 0 0 1 0 0 0 1 0 0 0 0 2 0 1 0 0 0 0 0 0 1 1 0 0 0 1 0 1 2 1 0 1 1 1 2 0 0 0 0 2 1 0 0 1 1 1 1 2 1 1 0 0 1 1 2 1 2 1 1 2 0 0 0 1 0 1 0 0 0 0 0 1 1 1 0 0 2 0 0 2 2 1 2 0 0 1 1 0 2 0 1 0 1 0 0 2 2 1 1 2 0 0 2 2 0 0 0 0 0 1 1 0 1 1 0 1 0 0 0 0 0 0 0 0 0 0 1 0 0 0 0 1 0 1 0 0 1 0 0 2 0 2 2 0 0 0 2 1 1 0 0 0 2 2 1 1 1 0 1 0 1 1 1 1 2 0 0 0 1 2 1 2 1 1 1 0 2 0 0 0 0 1 1 0 0 0 0 0 0 1 0 1 1 1 0 0 0 2 0 1 1 2 0 2 1 2 0 0 1 2 1 1 1 1 1 0 0 2 0 1 2 2 0 1 1 2 1 1 0 0 0 0 1 1 1 2 1 0 0 0 0 0 0 1 0 2 0 0 0 0 1 0 0 2 0 0 0 0 0 0 1 0 1 0 1 1 1 2 2
75 0 2 0 0 0 0 1 1 1 0 0 0 0 0 0 0 1 0 2 1 2 0 2 2 0 1 2 2 2 1 1 0 2 1 2 1 0 0 0 0 0 0 1 1 1 2 0 0 1 1 1 0 1 1 2 0 0 0 0 1 1 0 1 1 1 0 0 0 0 1 1 0 2 0 2 2 0 1 0 0 1 0 2 2 0 0 0 0 2 0 0 0 1 0 0 0 1 1 1 1 1 2 2 2 0 2 0 1 1 1 1 1 1 0 0 0 0 1 1 1 0 0 2 0 0 0 0 1 0 1 1 0 0 0 0 0 1 0 0 2 0 0 0 0 0 0 0 0 0 0 0 0 1 0 1 1 1 0 0 1 0 1 2 0 1 0 1 0 1 1 1 0 2 0 0 1 0 0 0 0 0 1 1 0 0 1 1 0 0 0 1 2 1 2 1 0 1 0 2 0 2 0 0 2 1 1 0 2 0 1 1 1 0 1 0 0 0 2 1 1 1 0 0 0 0 0 0 0 0 0 1 1 1 0 0 0 2 2 2 0 0 1 2 2 0 0 0 1 1 1 1 2 0 0 1 2 1 0 0 0 0 0 1 0 0 0 0 1 0 1 2 2 2 0 1 0 1 1 1 1 1 2 1 2 0 1 2 0 2 1 0 0 2 0 1 0 2 0 1 1 0 2 2 1 1 1 0 0 0 1 1 1 1 0 0 0 0 1 2 0 1 2 1 0 0 0 2 0 0 0 1 0 1 0 0 0 1 1 0 2 1 2 0 1 1 1 1 2 1 1 0 0 2 2 0 0 0 0 1 0 1 2 0 2 1 0 2 2 0 2 2 1 1 0 0 0 1 1 0 2 0 0 2 0 1 1 0 0 0 0 0 1 1 2 1 1 2 0 0 0 0 0 2 1 1 0 0 0 0 1 0 0 0 1 0 0 1 0 1 1 1 0 2 2 2 1 0 0 0 0 0 0 0 1 2 0 0 0 1 1 0 0 1 0 1 0 0 0 2 0 1 0 2 1 1 1 2 1 2 1 2 0 0 0 2 0 0 0 0 0 0 1 1 0 0 0 1 0 1 1 2 0 0 0 1 0 0 1 1 1 2 1 1 0 0 0 1 1 2 1 1 1 1 0 1 1 1 2 0 1 0 0 0 0 0 0 2 2 2 2 2 1 1 0 0 1 0 1 2 1 0 1 0 0 0 2 1 1 1 1 1 1 1 1 0 0 0 0 0 0 0 0 0 1 1 1 1 0 2 2 0 0 0 0 0 1 1 1 0 0 1 1 0 0 0 2 2 2 0 0 0 2 0 1 1 1 2 0 0 0 0 1 1 0 0 0 1 0 1 0 1 0 0 0 2 2 1 1 2 0 0 1 2 1 1 1 0 0 0 0 0 0 0 0 2 2 2 0 0 0 2 1 2 2 0 2 0 1 1 0 0 0 1 0 0 2 0 1 0 0 2 0 2 2 2 0 2 2 0 0 0 1 1 1 1 2 2 0 1 0 1 0 1 0 0 2 0 2 0 0 1 0 2 1 2 1 0 0 1 1 0 1 2 1 0 2 0 0 2 0 1 0 0 0 2 2 1 2 0 0 0 0 0 0 0 0 0 0 0 0 1 0 0 2 0 0 0 1 1 1 2 0 0 0 0 1 0 0 1 1 1 0 0 0 0 0 0 0 0 0 0 0 0 0 0 1 0 0 0 0 1 1 0 0 1 1 0 0 2 2 0 2 1 0 1 1 0 0 1 1 1 0 0 0 2 0 2 0 2 1 0 2 1 0 1 0 0 0 1 0 2 0 1 1 0 2 0 0 2 0 0 1 1 1 2 0 0 2 0 2 2 0 2 2 1 0 0 0 2 0 2 2 2 0 0 0 1 2 1 1 0 1 0 0 0 1 0 0 0 2 1 1 0 0 0 1 0 0 0 0 0 0 0 0 0 1 1 1 2 0 0 1 1 2 0 0 0 0 2 2 0 2 0 0 0 0 2 0 2 0 1 2 0 2 2 2 2 0 0 0 2 1 0 1 1 0 2 1 1 1 1 1 0 2 2 0 1 2 0 0 1 2 0 0 0 0 0 0 0 1 0 1 2 1 0 1 2 2 0 0 0 2 0 0 0 1 2 0 0 2 0 1 2 2 0 1 0 0 0 1 1 1 0 0 2 1 0 0 0 2 0 0 0 0 0 0 0 2 0 2 2 0 1 0 0 1 0 0 0 0 0 0 1 2 0 0 0 1 0 0 0
76 0 1 1 0 0 0 1 1 2 0 0 0 0 0 0 0 2 0 2 2 2 0 2 2 0 1 1 1 2 0 1 2 2 0 2 0 1 1 0 1 0 1 0 0 1 1 0 1 0 0 1 1 0 0 2 0 0 0 0 0 0 0 0 0 1 2 1 1 1 0 2 1 2 1 2 1 2 2 1 1 2 0 2 2 0 0 0 0 2 0 0 2 2 0 2 0 2 1 1 1 0 1 1 2 0 1 1 1 0 1 2 0 0 0 0 0 0 1 1 1 0 2 0 0 2 2 1 2 0 0 0 0 0 1 0 1 0 0 0 1 1 0 0 2 0 1 0 0 1 0 1 0 1 0 1 0 1 0 0 0 0 1 2 0 2 0 1 0 2 0 0 0 2 0 0 2 0 0 0 0 0 0 0 0 0 0 1 0 1 0 1 2 1 2 2 1 2 0 1 0 1 1 0 2 2 1 1 1 0 2 2 1 0 1 1 1 0 1 0 2 1 1 0 0 1 1 0 0 0 0 0 1 1 1 0 0 1 1 1 1 1 2 1 1 0 0 0 0 0 0 0 1 1 0 1 1 2 0 0 0 0 0 2 0 0 0 1 1 1 0 2 0 0 1 1 0 2 2 1 1 0 1 1 1 0 0 1 0 1 0 0 2 0 2 0 0 1 0 0 0 1 0 0 0 0 0 0 0 0 1 1 1 2 0 1 1 0 1 0 1 0 0 0 1 0 0 2 0 0 0 1 1 2 0 0 0 0 2 0 1 1 2 2 0 0 1 1 2 0 0 0 0 1 1 1 0 0 0 0 0 0 1 1 1 0 1 2 2 0 2 2 0 0 1 1 0 2 1 1 1 1 0 0 0 1 2 0 0 0 0 0 0 0 2 0 0 0 1 2 1 1 0 1 1 0 0 2 0 0 0 1 0 0 1 0 1 0 1 0 0 0 0 1 0 1 1 0 0 0 2 1 1 0 1 0 0 1 0 1 1 0 0 0 0 1 1 1 0 0 0 2 0 2 2 1 2 2 2 2 0 2 1 0 0 2 0 1 0 1 1 1 1 1 0 0 0 2 1 0 0 2 0 1 1 2 1 1 1 0 1 2 0 1 1 1 1 1 1 1 1 0 1 1 0 1 1 2 1 0 0 1 0 0 1 0 0 2 1 2 2 2 1 1 1 0 1 0 0 2 1 0 1 0 1 0 1 1 0 0 1 2 1 1 1 2 1 1 1 0 0 0 0 0 1 0 0 1 0 0 0 0 0 1 1 0 0 1 1 0 1 0 1 1 0 1 2 1 1 2 0 1 2 0 1 1 1 0 0 0 0 0 1 1 1 0 1 1 0 2 1 1 0 0 0 2 2 2 0 2 2 0 1 2 1 1 1 0 0 0 1 1 0 0 0 2 2 2 0 0 1 0 1 0 2 1 0 1 1 1 0 1 0 2 0 0 1 1 1 0 0 1 2 0 2 1 0 1 1 1 1 0 0 0 1 2 1 2 0 1 1 0 1 0 1 0 1 0 1 0 0 0 0 1 0 1 1 1 0 0 2 0 0 1 0 1 2 0 0 1 0 0 0 0 2 2 2 2 2 0 1 0 0 1 0 1 0 0 0 0 0 2 0 1 1 0 0 0 1 1 0 0 1 0 0 1 0 0 0 1 0 0 0 0 1 1 0 2 1 1 1 0 0 0 0 2 1 0 0 0 0 1 2 1 0 0 1 0 0 1 0 0 1 0 2 2 0 2 2 0 1 0 0 0 0 1 0 2 1 2 1 1 2 1 0 1 0 1 0 1 0 1 0 0 2 2 1 1 0 0 0 0 2 1 1 1 0 0 1 0 0 1 0 2 2 1 0 0 0 2 0 2 1 1 0 0 0 0 1 0 1 1 1 1 0 1 2 0 0 1 1 0 0 0 0 0 0 0 0 0 0 0 1 0 0 1 1 0 1 0 0 0 2 0 2 2 0 1 1 2 2 0 2 1 0 1 0 1 0 2 0 1 0 0 2 2 2 2 0 0 1 1 1 1 2 0 1 1 0 1 0 0 0 0 1 1 2 1 1 0 1 0 2 1 1 1 2 1 0 0 0 1 0 0 0 0 0 0 0 0 0 1 1 2 1 1 1 2 0 1 1 0 2 1 0 0 1 0 0 0 2 0 0 0 1 0 0 1 2 0 0 0 0 0 0 0 2 2 0 0 0 0 0 1 0 0 1 1 1 1 1 1 0 2 0 0 0 0 1 0 0 0
77 0 2 1 0 1 1 1 1 1 0 0 0 0 0 0 0 2 1 2 1 2 1 2 2 0 2 1 1 2 0 1 2 1 2 1 1 1 0 1 1 0 0 1 0 1 1 0 1 0 0 1 2 0 1 2 0 0 0 0 1 0 1 1 0 0 1 1 0 0 0 1 2 2 2 2 0 1 2 0 1 1 0 2 2 0 0 1 1 2 0 2 0 2 0 1 0 1 1 1 2 0 0 0 2 0 2 1 1 1 0 1 1 2 1 1 2 0 0 2 2 0 1 1 0 1 1 1 2 1 1 1 0 0 0 0 0 0 0 0 0 2 0 0 1 0 1 0 0 1 1 1 1 0 0 1 0 1 0 0 0 0 0 1 0 2 0 1 0 1 1 1 2 0 2 0 2 2 1 1 1 1 1 1 1 1 1 2 1 2 0 0 1 0 1 2 2 0 1 0 0 0 0 0 2 1 1 0 0 0 2 1 2 0 2 1 1 1 1 1 1 0 1 0 0 1 2 1 1 1 0 1 0 0 0 0 0 2 2 1 0 0 2 2 2 0 0 0 0 0 0 0 0 1 0 2 1 1 0 0 0 0 0 0 0 0 0 2 0 0 0 2 1 1 0 0 1 2 2 2 2 0 2 1 1 0 1 0 0 2 0 1 2 0 2 0 1 1 0 1 2 0 2 2 0 0 0 0 1 1 1 1 1 2 0 0 0 1 1 0 0 1 0 0 1 0 0 2 1 1 0 1 1 1 0 0 1 2 0 0 0 2 2 0 1 1 0 2 2 0 0 0 1 1 0 1 1 0 0 1 0 1 2 2 2 0 0 2 2 0 2 2 1 1 1 1 0 1 0 0 2 0 0 1 0 0 0 1 1 1 1 1 0 0 1 0 0 0 0 0 0 0 1 0 0 0 1 0 0 0 0 0 1 1 1 0 0 0 0 0 0 1 0 1 1 2 1 1 1 0 0 2 2 0 1 0 1 0 0 1 0 0 0 1 1 2 0 0 0 2 0 0 0 1 1 0 1 2 1 2 1 2 0 0 0 2 0 0 0 1 1 1 1 1 1 1 0 1 0 1 1 1 0 1 1 2 1 1 0 0 2 2 1 1 0 0 0 1 1 2 1 1 2 0 1 0 1 1 1 0 0 0 0 2 0 0 0 2 0 2 2 2 1 1 0 1 0 1 0 2 1 1 1 0 1 0 2 2 1 1 1 1 1 1 1 0 2 1 1 0 0 1 0 0 0 1 0 0 1 1 1 0 0 0 0 0 1 1 1 1 0 1 1 0 0 0 2 2 2 2 0 0 1 0 0 0 1 0 0 0 0 0 1 0 1 0 0 0 0 0 0 2 0 1 0 2 1 2 0 1 0 0 0 0 0 1 1 0 1 0 0 1 0 1 0 0 2 1 0 0 1 0 0 1 2 1 0 0 0 1 0 1 0 1 0 0 2 1 0 0 0 2 0 1 1 2 0 2 2 0 0 0 1 1 0 1 2 2 0 1 1 0 2 0 0 0 1 0 1 0 1 0 0 1 0 1 2 1 0 0 2 0 1 1 1 0 1 0 0 1 0 1 0 0 1 2 2 1 1 0 0 0 0 0 0 1 0 1 1 1 0 0 1 0 1 0 0 0 1 1 2 2 1 0 0 1 1 0 0 1 0 0 0 0 0 0 0 0 0 0 0 0 0 0 0 0 0 0 1 1 0 1 2 0 2 0 1 2 0 0 0 0 1 0 0 0 0 2 2 0 1 0 1 1 1 1 1 2 0 2 0 0 2 0 1 0 0 0 0 0 0 2 0 0 1 1 0 0 0 2 0 0 1 1 1 2 0 1 1 1 1 1 0 1 1 1 0 0 2 2 1 1 1 0 0 0 0 0 1 0 1 1 1 0 0 0 0 0 0 1 1 0 0 1 0 1 2 1 0 1 0 0 0 0 1 0 1 2 2 1 0 0 1 1 1 0 0 0 0 1 1 1 1 0 0 1 1 1 0 2 1 2 0 0 2 2 2 1 0 0 0 2 1 0 1 2 0 1 0 2 0 0 0 1 2 2 0 0 1 0 0 1 2 1 1 1 0 1 0 0 0 0 0 2 0 0 0 0 0 0 0 0 2 1 1 1 0 1 1 0 2 0 0 1 2 0 2 0 0 0 0 0 1 0 2 0 0 0 1 0 1 0 0 0 0 1 0 1 1 0 1 1 0 0 0 0 0 0 1 0 0 0 0 1 1 0 0 0 0 0 0 0
78 0 1 1 0 1 1 0 0 2 0 0 0 1 1 1 0 2 1 2 2 2 1 2 2 0 1 1 1 2 1 0 2 2 0 1 1 1 0 0 1 1 0 0 0 1 1 0 2 0 0 0 2 0 0 0 0 0 0 0 1 1 2 0 0 0 1 2 0 0 0 1 2 2 2 2 0 1 2 0 1 1 0 0 2 0 0 0 0 2 1 1 0 2 0 2 1 0 0 0 0 1 1 1 2 1 2 1 1 0 0 2 1 2 1 1 2 0 0 1 1 0 1 1 0 1 1 0 2 0 0 0 0 0 1 0 1 0 0 0 1 1 1 0 2 0 1 0 0 0 0 0 0 2 1 0 0 0 0 2 2 2 1 2 0 2 0 1 0 1 1 0 0 2 0 0 2 0 0 0 0 0 1 1 0 0 1 1 0 0 0 1 1 1 1 1 1 1 1 0 0 1 1 0 2 2 2 1 1 0 0 2 2 0 0 2 2 0 1 1 1 1 0 0 0 1 0 0 0 0 1 1 1 0 0 0 0 2 2 1 0 0 2 1 1 0 0 0 0 0 0 0 2 0 0 1 2 1 0 0 0 0 1 1 0 0 0 0 2 0 0 1 0 1 0 0 1 2 2 0 0 0 2 0 2 0 0 2 0 2 1 1 1 0 2 0 1 1 1 0 2 0 1 1 0 0 0 0 0 0 0 1 1 1 1 0 1 0 0 0 2 2 2 1 0 0 1 1 0 0 0 2 0 1 0 0 0 1 1 0 0 0 1 0 1 1 0 0 1 2 0 1 0 2 1 0 1 0 0 1 0 1 2 0 2 0 2 1 2 0 2 2 1 1 0 0 0 1 0 0 0 1 0 1 0 0 1 0 0 0 0 0 0 0 1 0 0 1 0 0 0 0 1 1 0 1 1 1 0 0 0 0 0 0 0 1 0 2 0 2 2 2 0 2 1 1 1 0 0 0 1 0 0 2 0 0 0 0 0 0 1 0 0 1 1 1 0 0 0 2 0 1 0 2 1 0 1 2 1 1 1 1 0 0 0 2 0 1 0 1 2 2 0 0 1 1 0 2 0 1 0 1 0 2 1 2 1 1 0 0 0 1 1 1 0 1 0 1 1 1 1 0 1 1 1 2 2 0 0 0 0 0 0 0 0 0 0 2 1 1 1 2 2 1 1 0 1 0 2 1 1 0 0 0 0 0 1 0 1 1 0 0 0 0 0 0 1 1 1 0 0 0 0 0 1 0 0 1 0 1 0 0 1 0 0 1 1 1 1 0 0 1 1 0 0 0 2 2 2 2 0 0 2 0 1 0 1 2 2 2 1 0 0 0 1 0 1 0 0 0 0 2 1 0 1 2 0 1 0 0 0 0 0 0 0 0 0 1 1 1 0 2 0 0 0 1 1 1 0 0 2 0 0 0 2 0 0 0 0 0 0 1 0 1 0 0 1 1 2 0 1 1 0 1 2 1 0 2 1 0 0 0 1 1 1 1 1 2 1 0 1 0 2 0 0 0 2 1 1 1 1 0 1 1 0 2 0 1 0 0 2 0 0 1 1 0 2 0 0 1 0 1 0 0 0 1 1 2 2 1 1 1 1 0 0 0 0 1 1 1 0 0 1 0 1 1 1 0 0 0 1 1 0 0 1 0 1 0 0 1 0 0 0 0 1 0 0 0 0 0 0 0 2 1 0 0 0 0 0 0 0 0 1 0 0 0 1 2 0 0 0 1 0 1 0 1 2 0 0 2 2 2 1 1 1 1 1 2 0 2 2 0 2 1 0 1 0 0 0 0 0 1 0 0 1 1 0 0 0 1 0 0 1 1 1 2 0 1 2 0 1 2 0 2 1 1 0 0 1 2 0 1 1 0 0 2 1 1 2 0 2 1 2 2 0 2 2 0 1 0 1 1 0 0 0 0 0 0 0 0 1 1 0 0 0 0 1 1 2 1 1 0 2 1 1 0 0 1 1 1 1 0 2 1 0 1 0 1 0 2 0 0 0 0 2 2 2 1 0 0 0 2 1 0 1 2 0 0 0 1 0 1 0 0 1 1 1 0 1 0 0 1 2 0 2 2 1 0 0 0 0 1 0 1 1 0 1 2 2 0 0 0 2 1 0 0 1 1 0 0 2 0 1 0 1 0 1 1 1 0 0 1 0 0 0 2 0 0 1 0 2 0 0 0 0 0 0 1 1 1 0 0 0 0 0 0 0 1 0 0 0 1 0 1 1 0 0 0 0 0 0 0
79 0 1 1 0 0 0 1 2 2 0 0 1 1 0 0 0 1 1 1 2 2 0 2 2 0 2 2 2 2 1 1 1 1 1 0 2 2 0 0 2 1 1 1 0 0 1 0 1 1 0 0 0 0 2 1 0 0 0 0 1 1 0 1 0 0 1 0 0 0 0 0 2 2 2 2 0 1 2 1 0 2 1 0 0 0 0 0 0 1 0 0 1 2 1 1 0 2 2 2 0 0 1 0 2 0 2 0 0 0 0 0 0 2 0 0 2 0 1 0 1 0 1 1 0 1 1 0 2 0 1 1 0 0 0 0 0 0 0 0 1 1 1 0 0 0 0 0 0 0 0 1 2 0 1 1 0 0 0 1 1 0 1 1 1 2 1 0 2 2 0 2 0 2 0 0 1 2 0 2 2 0 1 1 0 1 2 1 1 1 1 1 2 1 2 1 1 2 0 0 0 1 0 0 2 1 1 0 1 0 1 1 1 1 0 0 0 0 0 0 2 1 1 0 0 1 1 2 1 0 0 0 0 0 0 0 0 2 2 2 0 0 2 2 2 0 0 0 0 0 0 0 1 1 0 2 0 2 0 0 0 0 0 2 0 0 0 0 0 0 1 2 1 1 2 2 1 2 1 0 0 1 2 1 2 0 1 1 1 2 1 2 0 2 0 1 0 0 2 0 0 0 0 0 0 0 0 0 0 0 0 1 2 1 0 0 2 0 1 0 1 2 1 0 0 0 0 1 2 1 0 1 0 1 1 0 0 2 1 2 0 2 2 1 0 0 0 0 1 1 0 0 0 2 2 0 0 1 0 1 0 1 0 0 0 2 0 2 2 1 2 2 0 0 0 0 0 1 0 0 0 1 0 0 0 0 1 0 0 0 0 0 1 0 1 0 0 0 1 0 0 1 0 2 1 1 0 0 0 0 1 0 0 0 1 0 0 0 0 0 0 0 0 1 0 2 1 1 1 0 0 2 0 2 0 0 0 0 2 2 1 0 1 1 1 1 0 0 0 1 0 1 0 2 0 0 0 1 1 1 1 1 0 0 1 1 1 2 0 2 2 2 2 2 1 1 0 2 0 1 1 1 0 1 1 2 1 1 0 0 1 2 1 2 0 0 0 1 1 1 1 1 2 0 0 0 0 2 2 0 0 1 0 1 0 0 1 2 1 1 1 2 0 0 0 0 2 0 0 2 1 0 1 0 1 0 2 1 0 0 1 2 1 1 1 1 1 1 1 0 0 0 1 0 0 1 1 0 1 0 0 0 1 0 0 0 0 1 1 0 0 0 1 0 1 1 2 2 2 1 1 0 1 0 0 0 0 1 0 0 0 0 1 0 1 0 1 0 0 0 0 2 1 0 0 2 1 1 0 1 0 0 0 0 0 0 1 0 0 0 1 1 0 0 0 0 2 1 0 0 1 1 0 2 2 0 2 2 0 2 1 0 0 2 0 0 2 1 2 0 0 2 0 0 1 2 0 1 1 0 0 0 0 0 0 2 2 2 0 0 2 0 0 0 0 0 2 0 2 0 0 0 0 1 0 1 0 0 0 1 1 0 0 1 0 0 0 0 0 1 0 1 0 1 1 1 0 1 2 0 1 0 0 1 0 0 0 0 0 0 0 0 0 0 1 0 0 0 0 0 0 0 0 0 0 0 1 0 0 1 0 0 0 0 0 0 0 1 0 0 0 0 0 0 0 0 0 0 1 0 0 0 2 0 2 0 0 0 0 1 0 0 1 0 0 1 1 0 1 1 2 2 1 0 1 1 1 1 1 2 0 2 2 0 0 0 0 1 0 0 0 1 0 0 2 2 1 0 1 2 0 0 2 2 2 2 0 1 1 0 1 1 0 2 2 2 0 0 1 2 1 2 2 2 0 0 0 0 1 1 0 1 0 0 0 0 0 0 0 0 2 2 0 0 1 1 2 0 0 0 0 0 1 0 0 0 1 0 0 1 0 0 0 2 1 0 0 2 2 2 2 0 1 0 0 1 1 1 1 0 1 1 2 0 2 2 2 1 0 0 0 2 2 0 2 0 1 1 0 1 0 0 0 0 1 1 1 1 2 1 0 1 2 0 1 1 2 0 1 2 0 0 0 1 0 0 0 0 0 0 1 0 2 0 1 0 0 1 0 0 2 0 1 1 1 0 1 1 1 0 2 0 0 0 0 2 2 0 0 0 1 0 1 1 0 2 0 0 2 0 0 0 0 0 0 0 0 0 1 1 0 0 0 1 0 0 1 0 0 0 1 1
80 0 0 2 0 1 1 1 1 2 0 0 0 1 1 1 0 1 1 1 1 1 0 1 1 1 1 1 1 2 0 1 0 0 0 1 1 0 1 0 0 0 0 0 1 0 0 1 1 0 0 0 0 0 2 1 1 1 1 0 1 0 1 0 0 1 0 1 0 0 0 0 1 2 1 2 1 2 2 1 1 2 0 1 2 0 0 0 0 1 0 0 0 2 0 0 0 1 1 1 0 0 1 1 2 0 2 0 0 0 1 1 0 1 0 0 1 0 1 1 1 0 1 1 0 1 1 1 1 0 0 0 0 0 1 0 1 0 2 0 0 2 0 0 1 0 1 0 0 1 1 1 1 1 1 1 0 1 0 1 0 1 1 2 0 2 0 0 0 1 1 0 0 2 0 0 1 1 1 0 0 1 1 1 0 0 2 1 0 2 0 0 0 0 0 2 1 2 0 0 0 0 1 0 1 1 1 1 0 1 1 1 1 0 2 0 0 0 1 0 2 0 1 1 0 1 2 1 0 0 0 1 0 0 0 0 0 2 2 2 0 0 1 1 2 0 0 1 1 0 0 0 0 0 1 1 0 1 0 1 0 1 0 1 0 0 0 0 0 1 0 2 0 0 0 1 0 1 1 1 1 2 2 2 2 0 2 1 1 2 0 1 2 0 2 0 1 0 0 0 0 0 1 1 1 0 0 0 1 1 0 0 1 0 2 0 0 0 1 0 0 1 2 1 0 0 1 1 0 0 0 2 1 0 0 0 0 1 1 0 0 1 1 0 0 0 1 0 1 1 0 1 0 1 1 1 0 0 0 1 0 2 1 0 1 0 0 2 2 1 2 2 2 2 0 0 0 2 0 0 0 2 0 1 0 0 1 0 0 0 0 0 1 0 2 1 2 0 1 0 0 2 1 0 0 0 1 0 0 0 0 0 0 0 1 0 0 0 1 0 0 0 0 2 1 2 0 0 0 0 2 0 0 0 0 1 0 0 0 1 1 0 0 2 1 2 0 2 2 2 0 0 0 1 2 1 2 0 0 0 0 0 0 0 1 1 1 2 0 1 1 2 0 0 2 2 0 2 0 2 1 1 0 0 0 1 0 0 0 0 0 0 0 1 0 0 0 2 2 0 0 0 2 1 0 1 1 1 1 0 0 0 0 1 1 0 0 2 1 1 1 2 2 2 0 1 0 1 0 2 1 1 0 0 0 1 2 1 0 0 2 2 1 1 1 0 1 1 2 1 0 1 0 0 0 1 0 0 0 1 1 0 1 0 0 0 1 2 2 0 2 0 1 0 0 0 2 2 2 2 0 0 1 0 0 1 0 1 0 0 0 0 2 0 1 0 0 0 0 0 0 1 0 1 0 1 1 1 0 2 1 0 0 1 0 1 0 0 0 0 1 1 0 0 0 0 2 2 0 0 1 0 1 1 1 0 0 1 0 0 0 0 0 1 1 0 2 1 1 0 0 2 1 0 0 2 0 2 2 0 0 0 1 1 1 0 1 1 0 0 0 2 0 1 0 1 1 0 1 0 1 1 0 0 0 0 0 0 0 0 2 0 0 2 2 0 2 0 0 2 0 1 0 0 0 0 0 2 2 0 0 0 0 0 0 1 0 0 0 0 0 0 0 0 1 1 1 0 1 1 0 0 0 1 0 0 1 0 0 1 0 0 0 0 1 1 1 0 1 1 1 1 0 0 0 0 0 0 1 0 0 0 1 0 0 1 0 0 1 2 0 0 1 0 0 1 1 0 0 0 1 1 0 0 0 1 0 1 1 2 0 2 2 0 0 0 0 0 1 0 0 1 0 0 1 0 0 2 0 0 0 0 1 1 1 2 0 0 0 0 0 0 0 2 2 0 0 0 0 2 0 2 1 2 0 1 1 0 0 0 1 1 1 1 0 1 1 0 0 0 2 1 0 1 1 0 1 0 0 0 1 0 0 0 0 1 1 0 1 2 0 0 2 0 1 1 0 1 2 2 2 0 1 0 0 1 1 2 0 2 0 0 1 1 2 1 2 2 0 0 0 1 2 0 2 0 1 0 1 1 1 0 2 2 2 1 0 0 1 1 0 1 2 1 0 0 1 1 0 0 1 0 0 2 0 0 0 0 0 0 0 0 0 0 0 1 1 0 1 0 2 0 1 1 1 0 1 0 0 0 2 0 0 1 1 1 1 0 1 0 1 0 0 0 0 2 0 0 2 0 0 0 0 1 0 0 0 2 1 1 1 1 0 1 0 1 0 0 0 1 2 1
81 0 1 1 1 0 0 1 1 1 0 1 0 0 0 0 0 1 1 0 0 0 0 2 2 0 2 2 1 2 0 1 1 1 0 1 1 1 1 0 1 0 0 0 0 0 0 0 1 0 0 0 0 0 2 2 0 0 0 0 1 1 0 2 0 0 1 1 0 0 0 0 1 2 1 2 1 2 2 1 1 2 0 2 2 0 0 0 0 2 0 0 0 1 1 1 0 0 0 0 0 0 0 0 2 1 2 1 1 0 1 2 0 2 0 0 1 1 0 2 2 1 2 0 0 2 1 0 0 0 1 1 0 0 1 1 0 1 1 0 1 1 0 0 0 0 0 0 0 1 0 1 0 0 0 0 0 0 0 2 2 2 1 2 1 1 1 0 0 1 1 0 2 0 0 0 1 0 0 0 0 0 0 0 1 1 1 2 1 0 1 2 1 1 2 1 0 2 0 1 0 1 1 0 1 1 1 0 1 0 0 2 0 0 2 0 0 1 1 1 1 1 1 0 0 1 1 0 0 0 1 1 0 0 0 0 0 2 2 1 0 0 1 1 1 0 0 0 0 0 0 0 2 0 1 1 2 2 2 0 2 0 0 0 0 0 1 0 1 0 0 2 1 1 0 0 1 1 1 0 0 1 1 1 2 0 1 1 0 2 2 2 2 0 2 0 1 0 0 0 2 1 1 1 0 0 1 0 0 1 1 2 2 1 1 0 0 0 0 0 2 2 2 1 0 0 0 2 1 1 0 1 0 2 0 0 0 1 1 0 0 0 1 0 0 1 0 0 2 2 0 0 0 2 1 0 1 0 0 1 0 1 2 1 2 0 0 2 1 0 1 1 1 1 0 0 0 1 0 0 2 1 0 1 0 1 1 1 1 1 0 1 1 0 2 0 0 0 0 0 0 0 1 1 0 1 0 0 0 0 1 0 0 0 0 0 2 1 1 1 1 1 0 1 1 1 0 0 0 0 0 0 0 0 0 1 0 1 0 0 2 0 0 0 0 2 0 0 1 2 0 1 0 1 1 0 1 2 2 0 0 0 0 0 0 2 0 1 0 1 0 0 1 1 1 0 1 1 0 0 1 0 0 1 1 2 1 0 1 0 1 1 1 2 2 0 0 1 1 2 1 1 2 0 0 0 0 0 0 0 0 0 0 1 0 0 0 2 1 1 1 2 2 2 1 0 1 0 1 1 1 0 0 0 0 0 2 0 0 0 0 1 2 2 2 1 1 1 1 0 0 0 0 0 1 0 0 1 0 1 1 0 0 0 0 0 2 0 0 1 0 0 0 0 0 0 2 0 0 2 0 1 0 0 0 0 1 0 0 0 0 0 0 0 0 0 0 1 0 1 1 1 1 0 0 0 2 0 1 2 0 0 0 0 0 1 0 0 0 0 1 1 0 0 0 0 0 1 0 0 1 0 0 1 1 0 1 1 0 2 1 0 0 0 1 0 2 2 2 0 1 0 0 2 2 1 0 2 2 0 0 0 0 0 1 2 2 2 0 0 1 1 0 1 0 0 2 1 2 0 1 0 0 1 0 2 2 0 1 2 1 0 0 0 0 0 0 0 0 1 0 1 0 0 0 0 0 1 2 0 2 1 0 0 1 1 0 0 0 0 0 2 1 1 1 1 2 0 1 1 1 1 1 0 0 1 0 0 0 2 0 0 0 0 0 0 0 0 0 0 0 0 0 0 0 0 0 0 2 0 0 0 2 0 1 0 0 1 0 1 0 0 2 0 0 0 1 1 1 0 0 0 0 0 1 2 0 2 1 2 1 1 2 1 0 1 0 1 0 1 0 2 0 0 2 1 0 0 1 1 0 0 1 1 1 2 0 2 1 0 0 1 0 2 2 2 0 0 1 2 0 1 1 2 0 1 0 1 2 1 1 1 0 0 0 0 0 0 1 0 2 2 0 0 0 0 1 1 1 1 0 0 1 0 0 0 1 0 1 0 0 0 1 1 1 0 0 0 0 1 0 1 1 0 0 0 0 2 1 0 1 2 1 0 2 2 2 2 0 1 0 2 1 0 2 2 0 0 1 1 1 1 0 0 1 0 1 2 2 2 0 2 2 0 0 1 0 1 0 0 1 0 1 1 1 0 1 1 1 0 0 0 1 1 1 1 1 1 0 0 2 0 0 2 2 0 2 0 0 0 1 0 0 0 1 1 0 1 1 0 0 0 1 1 0 0 0 2 0 0 0 0 0 0 0 1 1 0 0 1 0 0 0 1 2 0 0 0 1 0 1 1
82 0 1 1 0 0 0 1 1 1 1 0 0 0 0 0 0 1 1 0 0 1 0 1 1 0 0 1 1 2 1 1 1 1 1 1 1 1 0 0 2 0 0 0 1 1 1 0 1 0 0 0 0 0 2 1 0 0 0 0 1 0 0 2 0 0 2 1 0 0 0 1 1 2 1 2 1 1 2 1 0 2 0 1 1 0 0 0 0 1 0 0 1 2 0 1 0 1 0 1 1 0 2 2 2 0 2 1 1 0 1 2 0 1 0 0 1 0 0 1 2 0 2 0 1 1 1 1 1 1 1 1 1 0 0 0 0 0 0 0 0 2 0 0 0 0 0 0 0 0 0 0 0 1 1 0 0 0 0 2 2 2 1 2 1 2 1 1 0 2 0 1 0 2 0 0 1 1 0 1 1 1 0 0 0 0 1 2 1 1 1 1 1 1 1 1 1 2 0 2 0 0 0 2 2 2 1 0 2 0 1 2 2 0 2 0 0 0 1 1 1 0 0 0 0 1 1 0 0 0 0 1 0 0 0 0 0 2 2 1 0 1 2 1 1 0 0 1 0 0 0 1 2 0 0 1 0 1 1 0 1 0 0 0 0 0 0 1 1 0 0 2 0 0 0 1 0 1 1 0 0 1 2 0 1 0 0 2 0 2 1 1 1 0 1 0 1 0 0 0 1 0 0 0 0 0 0 0 1 1 0 0 2 2 0 0 0 1 0 0 0 2 0 0 0 0 1 0 0 0 0 1 0 1 0 0 0 2 0 2 2 2 0 0 0 0 1 1 1 2 1 1 0 2 2 0 1 0 1 0 1 1 1 1 1 1 1 2 0 0 0 1 0 0 1 1 0 1 1 0 2 0 0 0 1 0 0 0 0 0 1 1 1 0 2 1 1 0 2 2 2 2 1 1 1 0 0 0 0 0 1 0 0 0 0 0 1 1 1 1 1 1 0 2 2 2 1 0 0 1 0 1 0 1 1 2 0 0 0 0 2 0 0 1 1 2 0 1 1 1 0 1 0 1 2 1 2 1 1 1 0 1 0 0 0 2 0 1 0 1 1 1 1 1 0 0 0 1 0 1 1 2 0 1 1 1 1 0 0 0 0 0 0 0 0 0 0 1 1 2 2 2 2 0 0 0 1 1 2 0 1 0 0 1 1 0 0 2 0 1 0 2 1 0 0 0 2 1 1 1 1 1 0 0 0 0 1 2 0 2 1 2 2 0 2 0 0 2 2 0 0 1 0 0 1 0 1 2 1 0 0 0 1 0 0 0 1 2 2 0 2 0 0 0 0 0 1 1 1 2 0 0 1 0 0 1 0 2 0 0 0 0 0 1 0 0 0 1 0 2 1 1 2 1 0 1 2 1 0 2 0 0 0 0 0 0 0 0 0 0 0 0 0 0 0 0 2 2 0 0 0 1 2 2 1 1 1 0 0 1 0 1 0 0 1 0 1 0 1 0 1 1 1 0 1 1 0 1 1 0 0 0 2 0 0 2 1 2 1 0 1 1 2 0 0 0 2 0 1 0 0 0 2 2 0 2 0 2 0 0 2 0 0 1 0 0 0 0 0 1 0 0 0 0 0 0 0 2 2 0 1 0 0 0 0 0 0 2 2 2 0 0 0 0 2 2 2 0 1 1 1 1 0 0 0 1 1 0 0 2 0 0 0 0 0 1 0 0 0 0 0 0 2 0 0 1 2 0 2 0 0 0 2 0 2 0 0 1 0 1 0 0 2 0 0 0 1 2 2 0 1 1 1 0 0 1 1 1 0 1 0 1 2 1 0 1 1 0 0 0 0 0 0 0 1 1 1 1 1 1 0 0 1 2 1 1 0 1 1 0 1 1 0 2 2 1 0 0 0 2 0 2 2 2 0 0 0 1 1 1 0 0 1 0 0 0 0 0 1 0 2 2 0 0 1 0 1 1 0 1 0 0 0 0 0 1 2 0 0 2 0 0 0 2 1 1 0 1 1 2 2 0 2 1 0 1 0 1 0 1 1 1 0 1 1 1 1 2 0 2 0 0 2 0 2 1 1 0 0 2 0 0 0 0 1 1 2 1 2 2 0 2 2 1 0 0 1 1 0 0 0 0 0 2 0 0 0 0 2 2 0 0 0 1 1 2 1 0 1 0 2 0 2 1 0 0 1 0 0 0 1 0 0 0 1 0 1 0 1 0 0 0 0 0 0 1 0 0 2 0 1 1 0 1 0 0 1 0 0 0 0 0 0 1 0 0 0 0 0 0 2 1
83 0 1 2 0 0 0 1 1 1 0 0 1 2 1 1 1 1 1 2 2 2 0 1 1 0 1 2 2 2 2 0 1 1 0 0 2 1 0 0 0 0 0 1 0 0 0 0 2 0 0 0 0 2 0 1 0 0 0 0 0 2 0 1 1 0 1 0 0 0 1 0 2 2 2 2 1 2 2 1 1 2 0 0 2 0 0 1 1 2 0 2 2 2 0 0 0 1 1 0 1 0 0 0 2 0 2 0 2 2 0 2 1 1 1 1 1 0 0 2 2 0 1 1 0 1 1 1 2 1 1 1 0 0 1 0 1 0 0 0 0 2 0 0 1 0 1 0 0 1 0 1 0 0 0 1 0 1 0 2 2 2 1 2 1 1 0 0 1 2 0 1 1 1 0 0 2 1 0 1 1 0 1 1 0 0 1 2 0 1 0 0 1 0 1 1 0 2 1 1 0 1 0 0 2 0 1 0 2 0 1 1 0 1 1 0 0 0 2 1 1 1 0 0 0 0 2 2 1 1 1 2 0 0 0 0 0 1 2 1 0 0 0 1 1 0 0 0 0 0 0 0 1 0 1 1 0 0 0 1 0 0 0 1 0 0 0 0 0 0 2 1 1 1 0 1 0 2 2 2 2 0 0 0 0 0 0 1 1 2 1 2 1 1 1 1 0 1 1 0 1 0 2 2 0 0 1 1 1 1 1 1 0 1 2 0 1 2 0 0 0 2 0 0 0 0 1 0 2 2 0 0 0 2 0 0 0 2 0 0 0 1 0 0 0 0 1 0 2 1 0 0 0 0 0 2 0 1 1 0 1 1 1 1 1 0 1 2 1 0 1 1 0 0 0 0 0 2 0 1 2 1 0 1 0 1 1 0 0 1 0 0 1 0 0 0 0 1 1 1 1 1 1 1 1 0 0 0 0 1 1 1 0 0 0 0 0 0 0 0 0 1 0 2 2 2 1 0 0 0 1 0 0 2 0 0 0 0 0 0 0 0 0 0 0 1 0 0 0 1 0 0 0 2 2 2 2 2 2 2 2 1 1 0 0 2 1 2 0 0 0 1 1 1 0 0 0 1 1 0 1 2 0 1 0 1 0 0 0 1 0 1 1 1 2 0 0 1 1 2 1 1 2 0 0 0 1 1 1 0 0 0 0 0 0 1 0 2 1 1 1 2 1 1 0 1 1 0 1 1 2 0 2 0 2 0 2 2 0 1 1 1 1 1 2 0 2 1 1 0 0 1 0 0 2 1 1 1 0 0 0 1 0 0 0 1 1 1 1 0 1 0 0 0 0 0 2 2 2 1 1 0 1 1 0 1 0 0 0 0 0 0 0 1 0 0 0 0 0 0 0 2 0 0 0 1 1 2 0 1 0 0 1 1 1 1 1 0 0 0 1 1 0 1 0 0 2 1 0 0 2 0 2 2 1 1 1 0 0 1 0 0 0 2 0 0 1 1 1 0 0 2 1 1 2 1 0 1 1 0 0 0 1 0 0 2 1 2 2 0 1 0 1 0 0 1 0 2 1 1 0 1 0 1 1 2 1 2 0 0 2 0 0 1 0 0 1 0 0 0 0 1 0 0 0 0 0 1 1 0 1 0 0 0 0 1 0 1 1 1 0 1 0 0 2 0 0 0 1 1 1 1 0 0 0 0 0 0 1 2 0 0 0 0 1 1 1 0 2 2 2 2 1 0 0 0 1 0 1 0 0 1 2 0 2 0 0 1 0 1 0 0 2 0 0 0 2 2 1 1 1 0 1 1 2 2 1 2 0 2 1 0 2 2 0 2 0 0 0 0 0 1 0 0 1 1 1 0 2 2 0 0 1 0 0 1 1 1 1 0 1 1 0 2 2 1 0 0 1 2 0 1 2 1 0 1 1 0 0 0 0 0 1 0 1 0 1 0 2 0 1 1 0 0 0 0 0 1 1 0 0 0 2 0 0 1 1 0 0 2 0 0 2 0 2 1 0 1 2 2 2 0 0 0 0 2 2 1 0 1 0 1 1 0 2 2 2 2 0 0 0 2 2 0 2 0 1 0 0 1 0 0 0 0 0 0 2 1 1 1 0 1 1 1 1 0 0 0 0 0 0 0 0 1 1 0 1 1 1 0 1 0 1 1 0 1 0 0 0 0 2 0 2 1 1 0 0 1 1 0 2 0 0 1 1 1 0 1 2 0 1 0 0 0 0 1 0 1 1 0 0 0 0 2 0 0 1 0 0 1 1 0 0 1 1 0 0 0 0 1 1 1
84 0 1 1 0 1 1 2 2 0 0 0 0 1 0 0 1 1 1 1 1 1 0 2 2 0 1 2 2 2 2 0 1 1 0 0 2 1 1 0 1 0 0 0 0 1 2 0 2 0 0 0 0 1 1 2 0 0 1 0 0 1 0 0 0 1 1 0 0 0 0 1 2 2 2 2 0 2 2 0 2 2 1 1 1 0 0 0 0 2 0 1 0 2 1 2 0 1 0 0 0 0 2 1 2 0 2 2 2 0 0 2 1 2 1 1 2 0 0 2 2 0 1 1 0 1 1 0 2 0 1 1 1 0 0 0 1 0 1 0 2 0 0 0 1 0 1 0 0 1 1 1 1 1 1 1 0 0 0 2 1 1 1 1 1 0 0 0 1 2 0 1 1 1 0 0 2 0 0 0 0 0 1 1 0 0 1 1 0 1 0 1 2 1 2 1 0 1 1 0 0 0 0 1 2 2 1 0 1 1 1 0 0 1 1 1 0 1 1 1 1 0 0 0 0 0 0 1 1 1 0 1 0 0 0 0 0 1 2 1 1 1 1 2 2 0 0 0 0 0 0 1 0 1 0 1 0 1 1 0 1 0 1 0 0 0 0 1 0 0 0 2 0 0 0 0 0 2 2 2 1 0 1 0 1 1 1 2 0 1 0 0 1 0 1 0 0 2 0 1 2 0 0 0 0 0 0 0 0 0 0 0 2 2 2 2 0 0 0 0 1 2 0 0 1 0 0 2 0 1 0 0 0 0 0 0 0 1 0 1 1 2 1 0 0 0 0 1 2 1 1 0 0 1 0 1 1 0 1 0 1 1 2 1 2 0 1 2 1 0 1 1 1 1 0 0 0 1 1 1 1 0 0 1 0 1 1 1 1 0 0 0 2 0 2 2 2 2 0 0 0 1 0 0 0 0 0 2 0 0 0 0 0 0 0 1 0 1 0 1 1 1 0 1 1 1 1 1 1 0 0 1 0 0 1 0 0 0 0 0 2 0 0 1 0 2 0 1 0 1 0 2 0 1 1 0 1 2 2 1 0 1 0 0 1 1 1 1 0 0 0 1 2 2 0 0 0 2 1 1 0 2 0 1 0 0 0 0 2 0 2 2 1 1 1 0 1 2 2 1 0 0 1 1 0 1 1 2 0 0 0 1 0 1 0 0 1 2 0 1 0 2 2 2 0 0 0 0 0 2 1 0 0 0 0 0 1 1 1 0 1 2 0 0 0 1 1 0 1 1 0 1 1 0 0 1 1 0 1 1 0 0 0 0 0 0 2 1 1 0 1 1 0 0 0 0 1 2 2 1 1 0 0 0 0 0 0 2 1 1 0 0 1 1 0 0 0 0 0 0 0 2 1 1 0 2 1 1 0 2 0 0 0 0 1 2 1 0 0 0 0 0 0 1 0 0 2 0 0 0 0 0 0 1 1 1 0 0 1 1 1 0 0 1 0 0 2 1 0 0 0 1 1 1 1 1 0 2 2 0 0 0 1 0 1 1 1 2 1 1 1 0 0 0 0 0 2 0 0 0 1 1 0 0 0 0 0 1 0 0 2 0 0 1 1 0 1 0 0 1 0 1 0 1 1 2 1 1 1 0 0 0 0 0 0 0 0 1 1 1 0 0 0 1 0 0 1 0 1 1 2 1 0 0 0 0 0 0 0 2 2 2 1 1 2 0 0 0 1 1 0 1 1 0 0 0 0 0 0 0 0 1 1 0 0 1 1 0 0 1 0 0 2 0 1 0 0 0 0 2 2 2 1 2 1 1 1 2 1 2 0 1 2 1 0 1 1 1 0 0 0 0 0 0 2 2 1 1 0 1 0 0 0 0 0 2 2 1 1 0 1 1 0 1 1 1 0 0 0 2 0 2 2 1 0 1 2 1 1 0 1 0 0 0 0 0 0 0 0 0 2 2 0 0 1 0 1 0 0 0 0 0 0 1 0 1 0 2 1 1 0 0 1 1 1 1 0 1 1 2 1 1 2 0 0 0 0 1 0 2 0 1 0 1 1 1 1 2 0 2 0 0 1 0 1 1 1 1 0 2 0 0 1 1 1 1 0 2 2 1 0 2 2 0 0 0 0 2 0 1 0 0 0 2 0 0 0 1 1 1 0 0 2 0 1 0 0 0 1 0 1 0 1 1 1 0 1 0 0 0 2 0 0 0 1 1 1 0 2 0 1 0 0 0 0 1 0 1 2 0 0 0 0 2 0 1 2 0 0 0 0 1 0 2 0 0 0 0 0 1 2 1
85 0 1 1 0 0 0 0 0 2 0 0 1 1 1 2 1 1 1 2 2 2 0 2 1 1 1 2 2 2 1 2 2 2 0 2 0 1 0 0 2 0 0 0 1 0 1 0 2 0 0 0 0 1 1 2 0 0 0 0 0 1 0 0 0 0 1 0 0 0 1 1 2 2 2 2 0 0 1 0 0 2 0 1 1 0 0 0 0 2 0 1 1 2 0 1 0 0 0 0 0 0 1 1 1 0 1 2 1 0 0 1 1 1 1 1 1 0 0 1 2 0 1 1 0 0 0 0 2 0 0 0 0 0 1 0 0 0 0 0 0 2 0 0 0 0 0 0 0 1 0 0 1 0 0 0 0 0 0 2 1 1 2 0 0 2 0 2 0 2 0 2 1 1 0 0 0 0 0 0 0 0 0 0 0 0 1 2 1 0 2 2 2 0 2 2 1 2 0 2 0 2 0 1 2 2 1 0 0 0 1 1 0 0 1 0 0 0 1 1 1 0 0 0 0 1 2 2 0 0 1 0 0 1 1 0 0 2 2 0 0 0 2 1 1 0 0 0 0 0 0 1 1 0 0 0 0 1 1 0 1 0 0 0 1 0 0 0 1 0 1 2 1 1 0 0 1 2 0 0 0 1 1 0 2 2 0 1 0 2 1 1 0 0 2 0 0 1 0 1 2 0 0 0 0 0 0 2 2 2 0 2 0 1 1 0 0 1 0 0 0 1 1 1 0 0 0 1 0 0 0 1 1 1 0 0 0 1 1 1 0 1 1 0 0 0 0 1 1 2 1 1 0 2 2 0 1 0 0 2 0 1 2 1 2 1 0 2 1 0 1 1 0 0 0 0 0 1 1 1 1 0 0 2 0 0 0 1 1 1 1 1 1 0 2 0 0 1 2 2 1 2 1 0 0 0 1 1 0 0 0 0 0 0 1 0 0 0 1 0 0 0 1 1 2 2 1 1 1 0 1 0 0 2 0 0 0 1 0 0 2 0 0 1 1 2 1 0 0 0 0 1 0 2 1 1 1 1 0 2 2 2 0 0 0 2 0 1 0 1 1 1 0 0 1 0 1 0 0 0 0 2 0 2 1 1 1 0 2 0 2 2 2 0 0 0 0 2 2 1 0 0 1 1 0 1 1 2 1 0 0 0 0 0 1 0 0 2 1 1 1 2 2 2 0 1 0 0 0 2 0 0 1 1 1 0 0 0 0 0 1 2 2 2 2 0 2 0 1 0 1 1 0 0 0 2 0 0 1 0 0 0 1 0 0 1 0 1 1 0 1 1 1 0 1 0 1 1 1 2 0 0 1 0 0 1 0 2 1 1 0 0 0 1 0 0 0 0 0 0 0 1 1 0 0 2 1 0 0 0 1 0 1 1 1 1 0 0 0 0 1 1 0 0 0 0 2 1 0 0 1 0 0 1 2 0 1 1 0 1 0 1 0 1 0 0 2 2 2 0 1 0 0 1 2 2 0 2 1 0 0 0 1 1 1 1 1 1 0 0 1 1 1 0 0 0 2 1 2 0 0 0 0 1 0 2 2 0 0 1 1 0 0 1 0 0 0 0 0 1 0 2 0 0 2 2 1 2 2 0 0 0 0 0 0 1 0 2 1 1 0 0 1 0 0 1 1 0 1 1 1 1 0 0 0 0 2 0 0 1 1 1 0 0 0 1 0 1 0 1 1 1 0 0 0 0 0 0 0 0 0 1 2 0 1 0 0 0 0 2 1 0 2 0 1 1 1 1 1 1 1 1 1 1 1 2 0 1 0 2 0 1 2 1 1 0 0 0 1 0 0 1 0 0 1 0 0 1 1 1 0 0 1 1 1 1 1 2 0 0 1 0 0 2 2 0 0 0 2 2 0 0 2 0 0 1 1 0 1 1 0 1 1 0 1 1 1 0 1 0 2 2 0 0 1 0 2 0 0 0 0 0 0 0 0 0 1 0 1 1 0 0 1 1 1 1 0 0 0 2 2 0 2 0 0 1 0 1 1 0 1 1 2 0 1 1 1 2 0 0 2 0 2 0 2 1 1 0 1 1 1 0 0 0 1 0 2 1 2 1 0 2 2 0 1 0 0 1 0 0 0 0 0 1 0 0 0 0 0 0 0 0 1 2 1 1 0 0 1 0 1 0 1 1 1 0 1 0 0 0 1 1 1 0 1 1 0 0 1 0 2 0 0 0 0 0 0 2 0 0 0 0 0 1 0 0 1 1 1 0 0 1 1 2 2 0 0 0 1 1 2 0
86 0 0 2 1 1 1 1 1 1 0 0 0 1 1 1 0 1 0 1 1 1 1 2 2 0 2 2 2 1 0 1 2 1 1 0 2 2 0 0 2 1 1 0 0 1 0 1 1 0 0 1 0 0 1 2 0 0 0 1 1 0 0 1 0 1 0 1 0 0 0 0 1 2 0 2 2 1 1 0 1 2 0 1 1 0 0 0 0 2 0 0 1 1 1 1 0 0 0 0 0 0 1 1 2 1 2 1 1 0 0 2 0 0 0 0 0 0 0 1 2 0 1 1 0 1 1 0 1 0 0 0 1 0 0 0 1 0 0 0 0 2 0 0 2 0 1 0 0 2 0 0 0 0 0 0 0 0 0 0 0 0 2 2 1 1 0 1 1 2 0 2 0 2 0 0 1 1 0 1 1 0 1 1 0 0 1 1 0 0 0 1 2 2 2 2 1 2 0 0 0 0 0 1 2 0 0 0 0 0 1 1 1 0 2 0 0 0 1 1 1 1 0 0 0 1 1 1 0 0 1 0 0 0 0 0 0 2 2 2 0 0 2 2 2 0 0 0 0 0 0 0 2 1 0 1 1 2 0 2 0 2 0 1 1 0 1 0 2 1 0 2 0 0 0 0 0 2 2 0 0 0 2 1 2 0 1 1 1 2 0 1 0 1 1 0 0 1 0 1 0 0 2 2 1 0 1 1 1 1 0 1 1 1 1 0 0 0 0 1 1 1 2 1 0 0 0 0 1 1 0 1 0 0 0 0 0 0 2 1 0 1 1 0 0 0 0 1 2 0 0 0 1 1 0 1 0 1 0 1 0 1 0 0 0 1 0 2 1 0 1 1 1 1 0 0 0 2 0 0 1 0 0 1 1 0 0 0 0 0 0 0 1 0 1 1 0 1 0 0 0 0 0 2 1 0 1 1 0 0 1 1 0 0 1 0 0 1 0 0 0 0 0 0 1 1 0 0 0 0 0 0 1 1 1 0 0 1 0 0 0 0 0 0 0 1 0 0 0 0 0 1 0 2 1 1 1 1 1 1 1 1 1 1 0 1 1 2 0 1 1 1 1 1 2 1 1 2 0 1 0 1 0 1 0 0 0 0 2 0 2 2 1 0 0 0 0 1 1 2 1 1 1 1 1 1 2 0 1 0 1 0 0 1 0 0 0 1 0 1 1 1 1 1 1 0 1 0 1 1 1 0 1 1 1 0 2 1 1 2 1 0 1 0 1 0 0 2 2 0 0 1 1 0 0 1 1 1 2 0 0 0 1 0 0 1 0 1 1 0 0 1 0 0 0 0 1 1 1 1 0 0 1 0 0 1 0 1 0 0 0 0 1 0 0 0 0 1 0 2 1 1 0 2 0 2 0 0 0 0 2 0 0 1 1 0 0 0 0 0 0 0 0 0 0 1 2 1 0 0 1 0 0 1 2 1 0 1 0 2 0 2 0 1 1 0 2 1 1 0 1 1 2 1 2 2 0 2 2 0 0 0 0 1 0 1 2 2 1 1 1 0 0 1 1 0 2 1 2 0 0 0 2 2 0 2 0 1 1 0 2 0 0 0 0 0 0 1 0 1 0 1 0 0 1 1 1 2 2 0 0 0 0 1 0 1 0 1 1 1 0 1 1 0 1 1 1 1 1 1 1 0 0 0 0 1 0 0 0 0 0 0 0 0 0 0 0 0 0 0 0 0 0 0 0 0 1 0 0 0 0 0 2 0 1 0 0 1 0 1 1 0 2 1 0 0 1 1 1 1 1 1 1 0 0 1 0 2 0 2 0 0 2 1 1 1 0 0 0 2 0 2 0 0 2 2 1 0 0 2 0 0 2 1 1 1 1 0 2 1 2 2 0 2 2 1 0 0 0 2 0 2 2 0 0 0 0 0 0 0 0 0 1 1 0 1 1 0 1 0 1 1 0 0 0 1 1 0 0 0 0 0 0 0 1 0 1 0 2 2 0 0 1 1 2 1 0 0 1 0 1 0 2 0 0 0 0 2 0 1 1 2 0 0 2 2 2 0 0 1 0 1 1 0 1 1 1 1 0 1 1 1 0 0 2 2 1 1 1 1 0 1 1 0 1 1 1 0 0 0 0 2 0 1 0 0 0 1 1 0 1 0 1 0 1 1 0 1 1 0 2 0 2 1 1 0 1 1 1 0 1 1 0 0 2 0 1 0 1 0 1 0 0 0 0 2 0 1 1 0 0 0 0 1 0 0 1 0 0 0 0 0 0 2 0 0 0 0 1 1 2 1
87 0 2 0 0 0 0 2 2 1 0 1 0 0 0 0 0 1 0 1 1 1 1 2 2 0 0 2 2 2 2 0 0 0 0 0 2 1 0 0 1 0 1 0 0 0 0 1 0 0 0 0 0 0 2 2 0 0 0 0 1 0 0 2 0 0 1 2 0 0 0 1 1 2 1 2 1 0 2 0 0 0 0 1 1 0 0 0 0 2 0 0 0 2 0 2 1 1 1 1 1 0 0 0 2 0 2 0 1 0 1 1 0 2 0 0 1 0 1 1 1 0 2 0 1 1 1 0 1 0 1 1 0 0 1 0 1 0 0 0 0 2 1 0 0 0 0 0 0 2 1 2 1 0 0 0 0 0 0 2 1 1 1 2 1 1 0 0 1 1 1 1 0 2 0 0 1 0 0 0 0 1 0 1 1 0 1 1 0 0 0 0 2 0 2 1 0 2 0 1 0 1 0 1 2 1 1 0 1 0 1 1 1 1 1 0 0 0 1 1 1 0 1 0 0 1 1 1 0 0 0 0 0 0 0 0 0 2 2 2 0 0 2 2 2 0 0 0 1 1 1 1 0 1 0 2 1 2 1 0 1 0 0 0 0 0 0 0 2 2 0 1 2 2 1 0 0 0 2 0 0 0 1 1 2 0 1 2 0 2 2 0 1 0 1 0 0 0 0 1 2 2 0 0 0 0 0 1 2 2 0 1 1 1 1 1 0 1 1 0 0 2 2 1 0 0 0 1 2 2 0 1 0 0 0 0 0 2 1 0 0 0 1 0 1 1 0 1 1 1 0 1 0 1 1 1 0 1 0 2 0 1 2 2 2 0 0 2 2 0 2 2 2 2 0 0 0 2 0 0 1 1 0 1 0 1 0 0 0 0 0 0 0 0 1 0 0 0 0 0 0 0 0 1 0 1 0 0 0 1 1 1 0 0 0 0 1 0 0 0 0 0 0 1 2 2 1 0 0 0 0 0 0 2 0 0 0 0 0 1 1 0 0 0 0 2 1 0 0 2 0 1 0 1 2 1 2 2 1 2 0 2 0 0 2 0 2 0 0 0 1 1 0 0 1 0 1 2 0 1 1 1 0 1 0 0 0 1 0 0 1 1 1 0 0 0 0 2 2 2 0 0 2 0 0 0 1 1 1 0 0 2 0 2 0 0 0 2 1 2 2 2 2 2 0 1 1 0 0 2 0 0 1 1 1 0 1 2 0 1 1 1 2 0 1 0 0 1 2 1 0 1 0 0 0 0 0 0 0 0 0 0 0 0 0 0 1 1 1 0 1 0 1 0 1 0 1 2 2 1 1 0 2 0 1 1 1 2 1 1 1 0 0 1 0 0 0 0 0 0 0 2 0 0 0 2 1 0 0 1 0 0 1 1 1 1 1 0 0 0 1 1 1 1 0 1 2 2 0 0 0 0 0 2 2 0 1 2 0 2 1 0 0 1 1 0 2 1 2 0 1 2 1 1 1 1 0 2 1 1 1 0 1 1 1 0 1 1 0 0 2 0 1 0 0 0 2 1 2 0 0 0 0 2 1 2 1 1 0 0 2 0 1 2 1 1 2 0 0 1 0 1 0 0 0 2 2 1 1 0 1 0 0 0 0 0 0 1 1 1 0 0 2 0 1 1 1 0 0 0 1 1 0 0 0 1 0 0 0 1 1 1 1 0 1 0 0 1 2 1 0 1 1 0 0 1 0 0 1 1 0 1 2 2 0 0 0 0 0 2 1 0 1 1 2 1 1 0 0 1 0 0 0 0 0 2 0 2 1 2 1 1 2 0 0 0 0 0 0 1 0 2 0 0 1 1 1 0 1 2 1 1 2 2 2 2 0 0 1 0 2 1 0 2 2 0 0 0 1 1 0 0 2 0 0 0 0 0 2 0 2 2 0 0 0 0 0 1 0 0 2 2 0 0 0 0 0 0 0 1 1 0 0 0 1 1 2 0 1 1 0 0 0 2 1 1 0 0 0 2 1 1 1 1 0 2 1 2 1 1 0 1 0 0 2 1 1 1 0 0 0 1 2 0 2 0 1 1 0 1 0 2 0 0 0 0 1 1 0 0 0 0 2 1 2 2 2 0 0 0 0 1 0 1 1 0 1 0 0 0 0 1 0 1 1 2 0 0 1 0 2 1 2 1 1 0 0 0 0 0 1 0 0 0 0 1 2 0 1 0 0 0 0 0 1 0 0 0 2 0 0 0 0 0 0 0 1 0 0 0 0 0 0 1 0 0 0 0 2 1 1 1
88 0 1 2 0 1 1 2 2 1 1 1 0 1 0 0 0 2 2 1 1 1 0 2 2 0 2 1 1 2 1 0 0 0 0 0 2 1 1 0 1 0 1 0 0 1 0 0 2 0 0 0 0 0 1 2 0 0 0 0 0 1 0 1 1 0 2 1 1 1 0 2 2 2 1 2 1 0 1 0 0 1 1 1 1 0 0 0 0 2 0 1 1 1 0 0 0 0 0 0 0 0 2 2 2 0 2 1 1 0 0 1 1 2 1 1 2 0 1 0 1 0 2 0 0 0 0 0 2 0 0 0 0 0 0 0 0 0 0 0 2 1 0 0 0 1 0 0 0 2 0 0 0 0 0 0 0 0 0 2 1 1 2 2 0 1 0 1 0 1 1 0 1 1 0 0 2 0 0 0 0 0 0 0 1 1 1 0 0 1 0 0 1 0 1 1 0 2 1 0 0 0 0 0 2 2 2 0 1 0 1 0 1 0 2 0 0 1 1 2 0 0 1 0 0 2 2 2 1 0 1 0 1 1 0 0 0 1 2 1 0 0 1 2 2 0 0 0 1 1 1 0 1 0 1 2 2 1 0 0 0 0 0 1 0 0 0 0 2 1 1 0 1 1 0 0 0 1 2 2 2 0 2 1 2 1 0 2 0 2 2 1 1 0 1 0 0 0 0 0 0 0 1 1 1 0 0 2 1 1 0 1 1 2 2 0 2 0 0 0 1 1 2 1 1 0 0 2 1 1 0 2 0 2 0 0 0 2 0 2 1 1 0 0 0 0 1 0 2 2 1 0 0 1 1 1 0 0 1 0 1 1 2 1 2 0 1 2 0 0 0 0 0 0 0 0 0 1 0 0 0 1 0 0 1 0 0 0 0 0 0 0 0 0 1 0 0 1 0 0 0 0 1 1 1 0 0 0 0 0 0 0 0 1 1 0 1 0 1 0 0 0 1 0 1 1 1 0 0 0 2 1 0 0 1 2 0 2 0 0 0 0 0 1 1 2 0 0 0 1 0 1 0 2 0 0 0 2 2 1 1 1 0 1 0 1 1 2 0 1 1 2 2 2 1 1 0 2 0 2 2 1 0 0 0 1 0 0 0 1 1 0 2 1 2 0 0 2 2 1 0 0 1 1 0 1 1 1 0 0 0 0 0 1 1 0 0 2 0 0 0 2 2 2 0 0 0 0 0 2 1 0 0 0 0 0 2 0 0 0 2 2 1 1 1 1 1 2 2 0 0 1 2 0 1 1 0 0 1 1 0 0 1 1 1 0 0 0 0 1 0 1 2 0 0 0 1 2 2 1 1 0 1 0 0 1 0 1 0 0 0 0 1 0 1 0 0 0 0 0 0 1 0 0 0 2 1 0 1 2 0 0 0 1 0 1 0 0 0 1 0 1 0 0 0 0 0 2 0 0 0 0 0 0 2 0 0 2 0 0 0 0 0 2 0 0 0 2 1 0 0 1 1 1 2 2 1 1 1 0 0 0 0 0 1 2 2 1 0 0 1 1 0 0 1 0 2 0 2 0 0 0 0 2 0 2 2 1 0 1 1 0 0 1 1 0 1 0 0 1 0 1 0 0 0 1 2 2 2 0 0 0 0 0 0 1 0 1 1 1 0 0 1 0 2 1 1 0 1 1 0 1 0 0 0 1 0 0 0 2 1 1 0 0 0 1 0 0 0 0 0 0 2 1 0 0 0 0 0 1 1 0 2 1 0 0 0 1 0 1 0 0 2 2 2 2 1 1 1 1 1 1 1 0 0 2 0 1 0 1 0 1 2 1 1 1 0 1 0 0 0 2 0 0 1 1 2 0 0 2 1 1 2 2 2 2 0 2 1 0 2 1 0 2 2 0 0 0 0 2 1 2 2 2 0 0 0 2 2 0 2 0 2 0 0 0 2 0 1 0 1 1 0 0 1 0 1 1 0 1 1 0 1 0 0 0 1 0 1 1 0 0 1 1 1 0 0 1 1 2 2 0 1 0 0 1 1 2 1 1 1 1 0 0 2 1 1 1 0 0 1 1 1 0 2 2 0 0 1 1 1 2 0 0 1 1 0 2 2 1 0 2 1 2 1 1 0 0 0 0 1 1 0 1 0 0 0 1 2 0 0 1 1 2 1 1 0 2 0 0 1 0 1 0 1 0 1 1 0 0 2 0 1 0 1 1 1 0 1 0 0 0 1 1 0 0 0 0 2 0 0 0 0 1 0 0 0 1 0 1 1 0 0 2 0 0 0 0 2 1 1 0
89 0 1 1 1 0 0 1 1 1 0 0 0 1 1 1 0 0 0 2 2 2 0 2 2 0 1 1 2 1 1 2 0 1 2 1 2 1 1 0 1 0 0 0 0 0 0 0 1 1 1 1 0 0 2 2 0 0 0 1 0 1 0 1 1 1 2 0 0 0 0 0 1 2 1 2 1 1 1 0 1 2 0 1 2 0 1 0 0 2 0 1 1 1 2 2 0 2 2 2 2 0 1 1 2 0 2 1 1 0 1 2 1 2 1 1 2 0 0 1 1 0 2 0 0 0 0 0 2 0 0 0 0 0 0 0 0 0 0 0 1 1 0 0 2 0 1 0 0 1 0 0 0 1 2 1 1 0 0 0 0 0 1 2 1 0 0 0 2 2 0 2 0 1 0 0 1 1 0 1 1 0 1 1 0 0 1 1 0 1 0 1 2 1 2 1 1 2 0 0 0 0 0 0 2 1 1 0 2 0 1 1 2 0 2 0 0 0 0 1 1 2 0 1 0 0 1 0 0 0 0 0 0 0 0 0 0 2 2 1 0 0 0 1 1 0 0 0 0 0 0 0 0 0 0 2 1 1 1 0 1 0 0 1 0 0 0 0 0 0 0 2 1 1 1 0 1 1 1 0 0 1 2 1 1 0 0 2 0 2 1 1 1 0 2 0 0 2 0 1 1 0 1 1 0 0 0 0 1 1 1 0 2 2 1 1 1 0 0 1 0 1 1 1 0 0 1 2 0 0 0 1 1 2 0 0 0 1 1 0 0 0 0 0 0 0 1 1 2 1 0 0 1 1 0 1 1 0 0 1 0 1 2 1 2 0 2 2 1 0 1 1 1 0 0 0 0 1 0 0 0 0 0 0 1 1 1 1 1 1 1 1 0 1 2 0 0 1 1 1 1 1 1 0 0 0 1 0 0 0 0 0 0 0 1 0 0 0 0 0 0 1 1 0 1 1 1 0 0 0 0 0 1 1 1 0 0 0 0 0 2 0 0 0 0 2 0 0 0 1 0 1 0 2 2 2 2 1 1 1 0 1 0 0 2 0 2 2 0 1 1 1 1 1 1 0 1 2 0 0 1 1 0 2 2 2 2 0 1 1 2 1 1 2 1 0 0 0 0 2 2 0 1 1 0 1 2 1 0 0 0 0 0 0 2 0 0 2 2 1 1 2 2 2 0 0 0 1 0 2 0 0 0 0 0 0 2 1 0 2 1 1 1 1 2 0 2 0 0 0 0 0 0 0 0 2 0 2 0 2 2 0 0 2 2 0 0 1 1 1 1 2 1 0 0 0 0 0 0 2 0 0 0 0 0 0 0 2 1 1 0 0 0 0 1 0 1 1 0 2 1 1 0 0 0 2 0 0 0 0 0 0 0 1 0 0 1 0 0 0 1 1 0 0 0 0 2 1 0 0 1 0 1 1 2 1 0 1 0 2 1 0 0 0 2 0 2 1 1 0 1 2 1 1 1 1 0 1 1 0 0 0 2 0 1 1 0 1 1 0 1 1 0 1 0 0 1 0 2 0 2 0 0 1 1 1 0 2 0 0 2 0 0 1 1 1 2 0 0 1 0 1 0 0 1 2 1 2 2 0 0 0 0 1 0 0 0 0 0 0 0 0 0 1 1 0 0 0 0 0 1 1 0 0 0 0 0 0 1 2 0 0 1 1 1 1 0 0 0 0 0 0 2 0 0 1 0 0 0 1 1 0 1 0 1 0 1 0 0 2 0 1 1 0 0 0 1 1 0 2 2 1 2 0 0 0 2 1 0 2 0 1 2 1 0 1 0 0 0 0 0 2 0 0 1 2 2 0 2 2 0 0 1 0 0 1 1 1 1 0 0 1 0 2 2 1 0 0 0 1 0 1 2 1 0 1 0 0 0 0 1 1 0 0 0 0 0 1 0 0 2 1 0 0 0 0 0 0 0 0 0 1 1 0 0 1 2 0 2 1 0 0 2 1 2 0 0 1 1 1 1 1 2 0 0 0 0 2 1 0 1 2 0 0 2 2 2 2 0 1 0 0 2 0 2 0 1 1 0 2 0 0 0 0 1 1 1 0 1 1 0 1 1 2 1 1 0 2 1 1 1 0 1 1 1 0 1 1 2 0 0 1 1 1 1 1 1 0 0 0 2 0 1 2 2 0 2 1 0 1 1 0 0 0 1 0 1 0 0 0 2 0 0 0 0 1 0 2 0 0 0 0 0 0 0 0 0 0 0 0 0 0 0 1 0 0 0 0 1 0 0 0
90 0 2 0 0 0 0 0 0 2 0 0 1 2 1 1 0 1 1 0 0 1 0 1 1 0 1 2 2 2 2 0 1 1 1 1 1 1 0 0 0 1 0 0 0 1 1 0 2 0 0 0 1 0 1 2 0 0 1 0 1 1 0 0 0 1 1 0 0 0 1 1 2 2 1 2 1 0 2 1 0 2 0 1 1 0 0 1 1 1 0 1 1 2 1 2 0 1 1 0 0 0 2 1 2 0 2 0 1 1 0 2 1 1 0 0 0 0 1 2 2 0 2 0 1 1 1 1 1 1 2 0 0 0 1 0 0 0 0 0 0 2 0 0 0 1 0 0 0 1 1 1 0 0 0 0 0 0 0 1 1 1 1 2 0 2 0 1 0 1 1 0 0 2 1 0 2 0 0 0 0 1 2 2 0 0 2 1 0 0 0 1 2 2 1 1 1 2 1 0 0 0 1 0 2 1 1 0 1 0 2 1 0 0 0 1 1 1 1 0 2 1 0 0 0 0 0 1 1 0 0 0 0 0 0 0 0 2 2 2 0 0 2 1 1 0 0 0 0 0 0 0 1 0 0 1 1 0 1 0 0 1 0 2 0 0 1 0 0 0 1 2 0 0 1 2 1 1 1 1 1 1 0 0 1 1 0 0 0 2 1 0 0 0 2 0 0 0 1 0 2 2 0 0 0 0 0 1 0 1 0 1 2 1 2 1 0 0 0 0 2 2 0 0 1 0 0 1 0 1 0 0 0 1 0 0 0 1 1 0 0 0 1 0 0 0 1 1 2 2 1 0 1 2 0 0 2 0 0 1 0 1 2 1 2 0 0 1 2 1 2 2 1 1 0 0 0 0 0 1 1 1 0 0 0 0 1 1 1 0 0 0 0 0 1 0 0 0 1 1 1 0 0 2 1 1 0 0 1 0 0 2 1 1 0 0 0 0 1 0 0 1 0 2 0 2 1 1 1 0 0 0 0 1 1 1 0 0 0 0 2 0 0 0 0 1 0 1 1 1 0 0 0 2 1 1 1 2 2 2 1 2 2 2 0 0 2 0 0 0 0 0 0 0 0 0 0 0 0 0 0 2 0 1 1 2 1 0 0 1 0 1 1 0 1 1 1 2 2 2 0 0 1 1 0 1 1 1 1 0 0 0 0 1 0 0 1 1 0 1 1 1 0 0 0 0 2 0 1 1 1 0 0 0 0 0 1 1 0 0 1 2 2 2 2 0 1 2 2 0 0 1 1 1 2 0 0 1 0 1 1 0 0 0 1 0 1 0 0 0 0 1 1 0 0 0 1 1 1 2 0 0 0 0 0 0 0 1 0 0 1 1 1 0 1 0 1 0 0 1 0 2 0 1 1 2 1 1 0 1 2 0 0 2 1 2 1 0 0 0 0 0 0 0 0 1 2 1 0 0 0 0 0 2 2 0 0 0 0 2 1 1 0 1 0 0 1 1 1 0 0 2 2 0 2 2 1 1 1 0 0 0 1 0 0 2 1 1 0 0 1 1 0 1 0 0 2 1 0 1 0 1 1 2 0 2 1 1 0 1 0 1 0 1 1 0 1 0 0 1 0 2 0 0 1 1 2 1 2 1 1 1 0 0 0 1 0 0 0 0 0 0 0 0 2 1 1 1 0 0 2 2 1 0 0 2 1 0 0 1 1 1 1 1 1 0 0 1 0 0 0 0 0 0 0 0 0 0 0 0 0 2 2 0 0 0 1 0 0 2 0 0 2 0 0 0 1 1 1 0 0 0 1 0 0 2 0 2 2 2 0 2 2 0 0 0 0 0 0 0 0 1 0 0 2 1 1 0 1 2 0 0 1 1 1 1 1 0 2 0 2 2 1 2 2 0 1 0 2 2 0 0 1 1 0 0 0 0 1 0 1 1 1 1 0 1 1 0 2 0 1 1 0 0 0 0 0 0 0 0 0 0 1 0 0 1 1 0 1 1 0 1 0 2 2 2 0 2 2 2 2 0 2 0 0 0 0 2 0 2 0 2 0 0 2 2 2 1 0 0 0 1 2 1 2 2 0 0 0 1 0 1 0 0 0 0 2 0 2 2 0 2 2 2 1 0 0 2 0 1 0 0 1 2 1 0 0 0 0 0 0 1 1 2 2 2 0 0 0 1 2 0 1 1 1 0 1 2 2 0 2 0 0 0 1 1 0 0 2 1 0 0 1 1 0 0 0 2 0 0 0 0 0 0 0 0 0 1 1 0 0 1 0 2 0 1 0 1 2 0 0 0
91 0 2 0 0 0 0 2 2 1 0 1 1 1 0 0 0 2 0 1 1 2 1 2 2 0 0 0 2 1 1 1 2 2 1 0 2 2 0 1 1 0 0 0 0 0 2 1 1 0 0 0 0 0 2 2 0 0 0 2 0 0 0 0 0 0 1 2 0 0 0 1 1 2 1 2 1 1 2 0 1 2 0 1 2 0 0 0 0 2 0 1 0 1 1 2 0 0 0 0 0 0 1 1 2 1 2 0 1 1 0 1 0 1 1 1 1 0 0 1 2 0 0 2 0 0 0 1 1 1 1 1 0 0 0 0 0 1 0 0 1 1 0 0 2 0 1 0 0 1 1 1 2 0 0 0 0 0 0 1 1 1 1 2 1 2 1 0 0 1 1 0 1 1 1 1 1 2 0 2 2 0 1 1 0 0 1 2 0 1 0 1 2 2 2 1 1 2 0 0 0 0 0 1 2 0 0 0 2 0 1 1 1 1 1 1 1 0 2 0 2 2 0 0 0 0 0 1 1 0 0 0 0 0 0 0 0 1 2 0 1 1 2 2 2 0 0 0 1 1 1 1 1 0 0 2 1 1 0 0 0 0 0 0 0 0 0 0 2 2 0 0 1 1 0 1 0 2 2 1 1 0 2 2 2 0 0 2 0 2 2 1 2 0 2 0 0 1 0 0 0 0 0 0 0 1 1 1 1 1 1 1 2 0 1 0 1 2 0 0 0 2 1 1 2 0 0 0 0 0 0 1 1 0 0 0 0 0 2 0 0 0 0 0 1 1 0 0 1 1 0 1 0 2 1 0 1 0 0 0 0 0 1 1 1 0 1 2 1 0 1 1 1 1 1 1 0 1 0 0 1 0 0 0 0 0 1 0 0 1 1 0 0 0 2 1 1 0 1 0 0 1 1 0 0 0 0 1 0 1 0 1 1 0 0 0 1 0 1 0 0 0 0 1 0 0 0 0 0 0 0 0 0 1 1 0 0 0 0 1 0 0 0 0 0 2 1 0 1 1 0 1 0 1 1 0 1 1 1 1 1 1 0 0 0 2 0 0 0 0 0 0 1 1 1 1 0 1 0 1 0 2 0 0 0 2 0 0 1 1 1 2 0 0 0 0 0 1 1 2 0 0 2 0 0 0 1 0 1 0 1 0 0 0 0 0 1 1 0 1 1 1 2 2 1 1 0 0 1 1 1 0 2 1 2 0 2 0 0 0 1 1 0 0 0 1 0 2 2 0 0 2 0 0 1 2 1 0 2 0 0 0 0 0 0 0 0 0 0 0 0 0 0 0 0 0 0 0 0 2 0 1 1 0 0 1 0 1 0 0 0 0 1 1 0 0 0 0 0 0 0 2 1 0 1 2 0 1 0 1 0 0 0 0 0 0 0 0 0 1 0 1 1 2 1 1 0 1 0 0 1 0 0 2 1 0 1 1 0 0 0 2 0 2 0 0 1 2 0 0 0 2 1 1 2 2 0 2 2 0 0 0 1 0 2 0 0 2 1 0 2 0 1 0 1 0 2 0 2 0 1 0 1 0 0 2 1 0 1 1 1 0 0 0 0 0 1 0 0 1 0 1 0 0 1 2 2 1 1 0 0 0 0 0 0 0 0 1 1 1 0 0 1 0 1 1 1 0 0 0 0 0 0 0 0 1 0 0 0 2 1 1 1 1 2 0 0 1 0 0 0 0 0 0 0 0 0 0 0 0 0 1 2 1 1 0 1 1 0 0 0 0 2 0 0 1 1 2 1 1 1 0 1 2 2 2 0 1 0 2 0 1 2 1 0 0 0 0 0 1 0 2 0 0 1 1 0 0 1 2 0 0 0 0 0 2 1 1 2 0 2 2 0 2 2 1 0 0 0 2 0 2 2 0 0 0 0 0 0 1 0 0 1 1 0 1 1 0 1 0 1 1 0 0 0 0 1 0 0 0 0 0 0 0 0 1 1 1 2 1 0 0 1 1 2 1 0 1 1 1 2 0 2 0 0 0 0 2 0 2 0 1 0 0 2 2 2 1 0 0 1 0 1 0 1 1 1 1 0 2 0 0 1 1 1 2 1 0 2 1 1 1 2 1 2 2 2 0 1 1 0 0 1 2 1 0 0 0 1 1 1 0 2 1 1 2 0 1 1 1 2 0 1 1 1 0 1 1 0 1 0 1 1 0 1 1 1 0 0 0 1 0 0 0 0 1 1 1 0 0 0 0 0 1 0 0 1 1 1 0 0 1 0 0 0 0 0 0 1 0 0 0
92 0 2 1 0 0 0 2 2 1 0 1 0 1 1 2 0 0 0 1 1 2 1 2 2 0 0 2 2 2 2 0 1 2 0 2 0 0 0 0 0 1 0 0 0 0 0 1 1 0 0 1 1 0 1 1 1 0 0 1 0 0 0 2 0 1 2 1 0 0 0 1 1 2 1 2 1 1 1 0 1 2 1 1 1 0 0 0 0 2 0 0 1 2 1 1 0 2 1 1 1 0 0 0 2 1 2 1 1 0 0 1 2 2 2 2 2 0 1 1 1 0 2 0 0 2 2 0 1 0 2 1 0 0 0 0 0 0 0 0 1 1 0 0 1 0 0 0 0 0 0 0 1 1 0 0 0 1 0 2 1 1 1 2 1 2 0 1 1 2 1 1 1 1 0 0 1 0 0 0 0 0 1 1 0 0 1 0 0 1 0 1 1 0 2 2 0 1 0 0 0 0 0 0 2 0 1 0 2 0 2 0 1 0 2 0 0 0 1 1 1 1 1 0 0 1 2 2 1 1 0 0 1 0 1 1 1 2 2 2 0 0 2 2 2 0 1 1 0 0 0 1 2 0 0 1 1 1 0 0 0 0 1 1 0 0 0 0 1 0 0 1 2 1 1 0 1 2 1 1 1 1 2 2 2 0 2 2 0 2 1 1 1 0 1 0 1 2 0 2 2 1 0 0 0 0 0 1 0 0 0 1 2 1 1 0 1 0 2 0 0 2 2 0 1 0 0 1 0 0 0 0 0 1 0 0 0 1 1 0 0 1 1 0 1 1 0 1 1 2 1 1 0 2 1 0 2 0 0 2 0 1 1 1 1 0 0 2 2 1 2 2 0 0 0 0 0 2 1 1 1 0 0 1 0 0 0 0 0 0 0 0 0 1 2 0 0 0 2 2 2 2 0 1 1 0 0 0 0 0 0 2 0 0 2 0 0 0 1 0 0 0 0 1 0 2 0 0 0 0 0 1 1 1 1 0 0 1 0 1 0 0 0 0 0 2 1 0 1 2 0 1 0 1 1 0 1 2 2 1 0 1 0 0 1 1 1 1 0 0 0 0 1 1 0 0 0 1 0 1 1 2 0 2 1 1 1 1 0 0 0 1 0 2 1 0 0 2 2 1 1 1 1 1 0 1 1 0 0 0 0 0 0 0 0 1 0 2 2 0 1 2 2 2 1 0 0 2 0 2 0 2 0 0 0 0 1 1 1 0 1 2 0 0 1 0 2 2 2 0 0 1 0 0 0 1 0 1 1 1 1 0 0 1 1 0 0 0 0 2 0 1 1 0 0 0 1 2 2 1 1 0 1 0 0 0 0 2 1 1 0 0 0 1 0 0 2 1 0 1 1 1 0 1 0 2 1 2 0 2 1 0 0 1 0 0 1 0 0 0 1 1 1 1 0 0 0 1 0 0 0 0 0 0 1 0 0 0 1 1 1 1 0 1 1 0 2 1 0 0 0 1 1 1 1 1 0 0 0 0 0 0 2 0 2 1 0 2 0 1 0 1 1 0 0 1 1 0 2 0 1 0 1 1 0 1 2 1 0 1 1 0 0 1 1 0 1 1 0 1 0 1 0 0 0 1 1 2 2 0 0 0 0 0 0 1 0 0 0 0 0 1 1 0 1 1 1 2 0 0 2 2 0 0 0 1 1 0 0 0 0 0 0 0 1 0 0 0 0 0 0 0 1 0 0 1 0 0 1 0 0 0 1 0 1 1 0 0 0 1 0 0 2 0 1 1 1 2 2 0 0 1 1 0 0 2 0 2 1 2 0 1 2 1 0 1 0 1 0 0 0 2 0 0 1 0 1 1 0 1 0 1 2 2 2 2 0 1 1 0 2 1 0 1 1 2 0 0 0 2 0 2 2 1 0 0 0 0 2 0 2 2 0 0 0 0 0 0 0 0 2 2 0 0 0 0 1 0 0 0 1 1 0 0 0 1 2 0 1 1 0 0 1 1 1 1 0 1 0 2 0 0 2 0 0 0 0 1 0 2 1 2 0 0 2 1 1 2 0 0 1 1 2 1 2 1 1 0 0 2 0 1 0 0 2 2 1 1 2 2 0 2 2 2 1 0 0 1 0 0 0 0 0 1 1 0 1 2 2 0 0 0 1 0 0 1 0 0 1 0 1 0 0 2 2 0 2 2 2 0 2 0 0 0 1 1 2 2 2 0 1 0 0 0 0 1 0 1 1 0 0 0 0 0 0 0 1 0 1 0 0 1 0 2 2 0 0 0 2 0 1 1
93 0 1 1 1 0 0 0 0 2 0 0 0 2 0 0 1 0 0 0 1 1 1 1 1 1 1 1 2 1 1 2 2 2 0 1 1 1 0 0 2 0 0 0 1 0 1 0 2 0 0 0 0 0 2 1 0 0 0 0 1 1 0 1 2 1 2 1 0 0 0 0 1 2 1 2 1 0 1 0 0 2 0 2 2 0 1 1 1 2 1 1 2 1 0 2 0 2 1 1 0 1 2 2 2 0 2 0 0 0 1 1 0 2 0 0 2 0 1 1 1 0 1 1 0 1 1 0 2 0 1 1 0 0 0 0 0 0 0 0 2 0 0 0 0 1 0 0 0 1 0 1 0 1 0 0 0 1 0 1 1 1 2 2 1 2 0 0 0 1 1 0 0 2 0 0 1 0 0 0 0 1 0 0 0 0 1 1 0 1 0 1 1 1 1 2 1 2 0 0 0 0 0 0 2 2 2 0 2 1 1 1 2 0 1 2 2 0 1 1 1 0 0 0 0 1 0 1 1 0 0 0 0 0 0 0 0 2 2 1 0 0 2 1 2 1 1 2 2 0 0 1 1 0 0 1 1 1 0 0 1 0 1 1 0 0 0 0 2 1 0 1 0 0 0 0 0 1 2 0 0 1 1 0 2 2 0 1 0 2 2 0 1 0 2 0 1 1 0 1 2 1 0 0 0 0 0 1 2 2 0 0 2 1 1 1 0 0 1 1 0 1 1 1 1 0 0 2 1 2 0 1 2 1 0 0 0 1 1 0 0 1 1 0 0 0 1 1 2 2 1 0 0 0 0 2 0 0 0 1 0 1 0 0 0 0 1 2 2 0 2 2 1 1 1 1 0 2 0 0 2 2 0 0 0 1 1 0 0 0 0 0 1 0 2 1 0 0 0 0 0 1 0 0 0 0 1 0 1 0 0 1 0 0 2 0 0 0 1 0 0 0 1 1 1 1 0 1 1 0 0 1 0 2 1 1 1 1 0 1 1 0 0 0 0 2 0 1 1 1 0 0 0 2 0 0 0 2 2 1 0 1 1 0 0 1 1 0 0 0 0 0 0 0 1 1 0 1 0 1 1 2 0 0 0 1 0 0 0 2 1 1 1 2 1 0 0 1 1 2 1 1 1 1 0 0 1 1 1 0 1 0 0 0 0 1 0 2 0 0 0 2 2 2 1 0 0 0 0 2 1 0 1 0 0 0 0 0 0 0 2 2 2 1 2 0 1 0 0 0 0 0 1 0 0 0 0 1 0 0 0 1 0 1 1 0 0 2 2 0 1 0 1 0 0 0 0 2 2 1 0 0 2 0 0 2 0 2 1 1 0 0 1 2 0 1 0 0 0 0 0 2 1 1 0 2 1 1 0 1 1 0 1 2 2 2 2 0 0 1 0 1 0 0 0 0 2 1 0 0 1 0 1 1 2 1 0 2 0 1 1 0 0 1 1 0 1 0 1 0 0 2 0 2 2 2 0 2 2 0 0 0 0 1 0 1 0 2 2 0 1 1 0 1 1 0 2 0 2 0 0 0 0 0 0 2 0 2 0 0 1 1 0 0 0 0 1 0 0 0 0 1 0 0 1 2 1 2 2 0 1 0 0 0 0 0 0 2 1 1 0 0 1 0 2 2 2 0 0 0 0 0 0 1 0 0 1 0 0 1 0 0 0 0 0 0 0 0 0 0 0 0 1 0 0 1 0 0 1 0 0 0 2 1 1 0 0 1 0 1 0 0 2 1 0 2 1 2 1 0 1 0 1 1 1 1 1 2 1 2 0 1 2 1 0 1 1 2 0 0 0 2 0 0 2 1 1 2 0 0 0 0 1 1 1 2 1 0 0 0 1 0 0 2 1 1 0 0 0 2 0 2 1 1 0 0 0 0 0 0 0 0 1 1 0 1 1 0 0 1 2 1 0 0 1 0 1 0 0 0 0 0 0 0 0 2 2 0 1 1 0 0 0 2 0 0 0 0 0 1 0 2 1 0 0 0 1 1 1 1 0 0 1 0 2 1 1 2 0 0 0 2 2 1 1 2 0 1 0 1 0 2 0 0 0 0 1 0 2 2 0 2 2 1 1 1 0 0 2 2 0 0 1 1 2 0 1 1 1 0 0 1 1 2 1 1 0 1 1 0 2 0 1 2 2 0 1 1 1 2 0 0 0 0 0 0 1 0 1 0 1 0 0 0 1 2 0 2 0 0 0 0 0 1 0 0 1 0 0 0 0 0 0 2 2 0 0 0 1 1 2 2
94 0 1 1 0 0 0 1 1 0 0 0 1 2 1 1 0 1 1 2 2 2 0 2 2 0 1 1 2 1 1 1 1 0 0 0 2 2 0 0 2 0 0 0 0 0 0 0 0 1 1 2 0 0 2 1 0 0 0 0 1 1 1 0 0 0 1 2 0 0 0 1 2 2 2 2 0 1 1 0 1 2 1 0 0 0 0 1 1 2 0 1 0 2 1 1 0 1 1 1 1 0 0 0 2 1 2 1 1 0 0 1 1 1 1 1 1 1 0 2 2 1 0 2 0 0 0 0 1 0 1 1 0 0 0 0 0 0 0 0 2 0 0 0 0 1 0 0 0 1 0 1 2 0 1 1 1 0 0 0 1 0 1 1 1 2 0 0 0 0 2 0 1 1 1 0 2 0 0 1 0 0 1 1 0 0 2 2 1 1 1 1 1 0 2 2 0 2 0 0 0 0 0 1 2 1 2 1 1 0 0 2 1 0 0 0 0 0 2 0 2 1 0 0 0 2 0 1 0 0 0 1 0 0 0 0 0 2 2 1 0 0 2 1 1 0 0 0 0 0 0 0 1 0 0 0 0 1 1 0 1 0 1 2 0 0 0 0 0 0 0 1 1 1 0 1 0 1 1 0 0 0 2 0 2 1 0 1 0 2 1 1 1 0 1 0 0 0 0 0 1 1 1 1 0 0 1 0 1 1 0 0 1 1 2 1 0 0 2 0 0 2 1 1 0 0 0 1 0 0 0 0 0 2 0 0 0 2 0 2 2 2 2 0 1 1 1 0 2 2 0 0 0 2 2 0 1 1 0 2 0 2 2 2 2 2 0 2 2 1 2 2 0 0 0 0 0 2 0 0 2 0 0 1 0 1 2 0 0 0 0 1 0 0 2 0 0 0 1 0 0 2 1 2 1 1 0 0 0 0 0 1 0 0 1 0 0 0 0 0 0 0 1 2 0 2 2 0 0 1 0 2 1 1 0 0 0 1 0 1 0 0 0 0 0 1 0 1 0 1 0 1 0 2 0 0 0 2 2 1 2 1 0 0 1 0 2 1 0 1 1 1 2 2 1 1 0 1 0 1 1 1 0 2 1 2 1 1 0 1 0 2 1 1 0 0 1 1 1 2 1 1 2 0 0 0 0 1 1 0 0 0 0 0 0 0 1 2 2 1 1 2 2 2 1 0 0 0 0 2 0 0 2 1 2 0 2 1 0 1 1 1 1 1 1 1 1 2 2 0 0 0 1 0 1 0 0 0 2 0 0 0 2 1 1 1 0 0 0 0 0 2 0 0 0 0 0 1 1 2 0 0 1 0 0 0 0 0 0 0 1 1 0 0 0 0 0 0 0 1 0 2 0 0 0 0 2 2 0 2 1 0 0 1 0 0 0 0 1 0 1 2 0 0 0 1 2 1 0 0 0 0 1 0 2 0 0 1 2 1 0 0 0 0 2 0 2 1 1 0 0 1 0 0 1 2 0 2 2 0 0 0 1 1 0 1 2 2 0 0 1 0 1 1 0 0 2 1 1 1 0 0 1 2 0 2 1 0 0 0 2 0 0 2 1 1 2 1 0 2 0 1 0 1 0 1 1 2 1 0 0 0 0 0 0 0 0 1 2 1 0 0 0 0 1 1 0 0 1 1 1 1 0 0 0 0 0 0 0 0 0 0 0 0 0 0 0 0 0 0 0 0 1 0 0 0 0 0 0 0 0 0 1 0 1 1 1 2 0 0 0 0 2 1 0 0 2 0 1 1 1 1 0 0 0 1 1 2 0 2 1 0 2 1 0 1 1 1 0 0 0 2 0 0 1 1 1 1 0 1 0 0 2 2 2 2 0 0 1 1 1 2 0 2 2 1 0 0 2 2 1 1 1 0 0 0 0 0 0 0 0 1 1 0 1 0 1 0 0 0 2 1 0 0 0 1 1 0 0 1 0 0 0 0 0 2 1 1 1 1 0 0 1 1 1 2 0 1 1 2 0 1 1 0 0 1 1 2 0 2 0 2 2 0 2 2 2 1 0 1 0 1 1 0 1 2 0 0 0 2 0 1 0 0 1 1 1 1 1 1 0 1 2 2 1 1 0 0 0 0 0 0 0 0 1 0 1 0 1 1 0 0 1 0 0 0 0 1 0 0 2 0 2 0 0 1 1 0 0 0 0 2 0 0 1 1 1 0 1 0 0 0 0 0 0 0 0 2 0 1 0 0 0 1 0 0 1 0 0 0 0 0 1 1 1 0 0 0 1 0 1 0
95 0 1 2 0 1 1 1 2 1 0 1 0 2 2 2 1 1 1 0 1 1 0 2 2 0 1 1 2 2 1 1 0 0 0 0 2 1 1 0 1 0 0 0 0 0 0 0 2 0 0 0 0 1 1 1 0 0 0 0 0 2 0 1 0 0 2 1 0 0 0 0 2 2 1 2 1 1 2 0 1 2 0 1 2 0 0 0 0 1 0 0 0 1 0 1 0 1 0 0 0 0 0 0 1 0 1 0 1 1 1 2 1 2 1 1 2 0 2 0 0 0 0 2 0 0 0 0 1 0 0 0 0 0 0 0 0 0 0 0 0 2 0 0 1 0 0 0 0 0 0 0 1 0 0 0 0 1 0 0 1 0 1 2 1 1 0 0 0 1 1 0 0 2 0 0 1 1 0 0 0 1 2 2 0 0 2 2 1 1 0 1 2 0 2 1 1 1 0 0 0 0 1 0 2 1 1 0 1 0 1 1 0 0 1 1 1 0 0 1 1 0 0 1 0 0 1 2 1 1 0 1 0 0 0 0 0 1 1 1 0 1 2 1 1 0 0 0 1 0 0 2 1 0 0 0 1 2 0 2 0 2 1 1 0 0 1 0 2 2 0 1 1 1 0 0 1 2 2 1 1 0 2 1 1 0 0 1 0 2 1 1 0 1 0 1 0 1 1 1 1 1 1 1 1 0 0 0 2 2 0 1 1 2 1 0 0 0 2 0 0 2 2 1 1 0 0 1 0 1 0 1 1 2 0 0 0 2 0 0 1 2 2 0 1 1 0 1 1 2 1 1 0 2 1 0 1 0 0 1 0 1 2 2 2 2 0 1 1 0 1 1 0 0 0 0 0 2 0 0 1 2 0 0 1 0 0 1 1 0 0 0 0 0 2 0 0 1 0 0 0 0 0 2 1 1 0 0 0 0 2 0 0 0 0 2 0 0 0 0 0 2 0 1 0 1 1 0 0 0 0 0 1 1 1 1 0 2 0 0 2 0 0 0 0 1 0 0 0 1 0 1 0 2 2 2 2 2 1 2 2 1 1 1 0 2 0 0 0 0 0 1 0 0 0 0 0 2 1 1 1 1 0 1 0 1 0 0 0 1 0 1 0 2 1 0 0 1 1 1 1 1 1 1 0 1 2 2 1 0 0 0 0 0 0 0 0 2 1 2 2 2 1 1 0 1 1 0 1 1 1 0 1 0 1 0 1 0 0 1 1 1 1 1 2 0 1 1 1 0 1 1 0 0 0 1 1 0 2 1 0 0 2 0 0 1 0 0 1 0 0 0 2 0 0 0 2 2 2 2 0 1 2 0 0 0 1 2 2 2 2 0 1 0 1 0 1 1 0 1 1 1 0 0 1 2 1 1 0 1 2 0 0 0 0 0 0 0 0 0 1 1 1 1 0 0 0 1 0 0 0 0 1 0 2 1 0 1 0 2 1 1 0 2 1 0 1 0 1 0 0 1 0 1 2 2 0 1 1 0 0 0 1 0 1 1 1 2 1 1 1 0 0 0 0 0 1 0 1 0 0 0 1 1 1 2 0 1 0 0 2 0 0 2 0 2 2 0 0 1 1 0 0 1 0 1 1 0 1 0 0 0 0 0 0 0 0 0 1 1 1 0 0 0 2 0 1 0 1 1 1 2 0 0 0 1 0 0 0 1 1 1 0 0 1 1 1 0 0 0 0 0 1 0 0 1 1 0 0 0 0 1 1 1 0 1 1 1 0 1 0 0 1 1 0 1 2 1 1 1 1 1 0 0 0 2 0 1 0 1 0 1 1 0 1 0 0 0 0 1 0 2 0 0 1 1 2 1 0 1 0 0 1 1 1 2 0 0 2 0 1 1 0 2 2 2 0 0 2 2 0 1 2 2 0 0 0 0 1 1 1 1 0 0 0 0 0 0 1 0 0 0 0 1 0 0 0 0 0 1 0 0 0 0 1 0 2 0 0 2 0 0 1 0 2 0 0 1 2 2 2 0 2 0 0 0 0 1 0 2 0 1 1 0 2 2 2 2 0 0 0 2 1 0 1 2 0 0 0 2 1 1 1 1 2 1 1 1 1 1 0 1 2 1 1 0 0 0 1 2 0 0 0 1 1 0 0 1 2 1 0 0 1 1 0 0 0 0 0 0 1 0 1 2 1 0 1 0 0 0 2 0 0 0 2 0 0 0 2 0 0 0 0 0 0 2 0 1 1 0 0 0 0 2 0 0 2 1 1 1 1 0 0 1 0 0 2 0 0 0 1 1
96 0 1 1 0 1 1 2 2 1 0 1 0 0 0 0 0 1 1 1 2 2 0 2 2 0 1 1 2 2 1 2 1 0 0 0 2 1 1 1 2 2 1 1 0 1 0 0 2 0 0 1 0 1 1 1 0 0 1 1 0 2 1 1 0 0 0 1 1 1 0 2 1 2 1 2 1 1 2 0 1 1 0 1 2 0 0 0 0 2 0 0 0 2 0 2 1 0 0 0 0 0 0 0 2 0 2 1 1 0 1 2 0 1 0 0 1 0 0 2 2 0 2 0 0 2 1 0 2 0 0 0 1 0 0 0 0 0 0 0 0 2 0 0 2 0 1 0 0 1 0 0 0 1 2 1 1 1 0 0 1 0 1 2 1 2 1 1 1 2 0 2 1 1 0 0 2 0 0 1 0 0 0 0 0 0 0 0 0 0 0 0 1 0 2 2 0 0 0 0 0 0 0 1 2 1 1 1 1 0 2 1 1 0 2 0 0 0 1 0 2 1 0 0 0 0 0 2 1 1 1 2 0 1 1 1 1 2 2 2 0 0 2 2 2 0 0 0 0 0 0 1 1 0 0 0 1 1 0 0 0 0 0 1 0 0 1 1 1 1 0 2 1 1 0 0 0 2 1 1 1 0 2 1 1 0 1 2 0 2 2 1 0 0 2 0 0 0 0 0 0 0 1 1 0 0 0 0 2 2 0 1 2 2 2 2 0 1 0 0 1 1 0 0 2 0 0 1 0 0 0 0 0 1 0 0 0 0 2 0 1 1 2 0 1 2 1 0 2 1 1 0 0 1 1 1 0 0 0 2 0 2 1 0 1 0 1 2 2 0 2 2 1 1 0 0 0 1 0 0 1 1 0 2 0 1 1 0 0 0 1 1 0 0 2 1 1 0 1 1 1 1 0 1 0 0 0 1 0 0 0 0 0 0 1 0 1 0 1 0 0 0 1 1 2 2 1 0 0 0 1 1 0 0 0 1 0 1 0 1 2 0 0 1 1 1 0 0 0 2 0 1 0 1 1 0 1 2 1 2 2 2 0 0 0 2 0 1 0 1 1 2 1 1 1 1 0 2 2 0 1 2 1 2 0 0 0 0 0 0 0 0 1 2 0 0 0 2 2 2 0 0 1 1 0 1 1 2 1 0 0 1 1 1 0 1 0 1 0 1 2 1 2 2 0 2 0 2 0 2 0 2 0 0 0 0 1 1 1 1 2 2 1 2 2 0 0 2 2 0 0 0 1 0 2 0 0 1 1 1 1 0 0 0 0 0 1 2 2 0 0 0 1 0 0 0 1 2 2 1 0 0 2 0 1 0 1 1 0 0 1 0 0 0 0 0 1 0 0 1 0 1 0 1 0 2 0 2 0 0 1 0 0 0 0 0 1 0 0 0 2 2 1 1 0 1 1 2 0 0 1 0 0 2 1 0 0 1 0 2 0 0 0 0 2 0 2 1 1 0 0 2 1 1 2 2 0 2 2 0 0 0 1 0 0 2 0 2 1 1 0 1 1 0 0 0 1 1 2 0 0 1 0 2 1 2 1 0 0 1 1 0 0 1 0 1 1 0 0 1 0 0 0 0 0 2 2 1 1 0 0 0 0 1 0 1 0 2 2 2 0 0 0 0 2 1 1 0 0 0 1 1 1 0 0 2 0 0 0 1 0 0 1 1 1 0 0 1 0 0 0 0 1 0 0 0 0 0 0 0 0 0 2 0 1 0 1 0 0 1 1 0 1 0 1 0 0 0 0 1 2 1 0 2 1 2 0 1 0 2 0 1 2 1 0 1 1 0 0 0 0 0 0 0 1 0 1 0 2 2 0 0 1 1 1 2 1 0 0 0 0 0 0 2 1 0 0 0 1 1 0 0 2 0 0 0 0 0 1 0 1 1 0 0 1 0 1 0 0 0 2 2 0 0 0 0 0 1 0 0 0 0 0 0 0 0 0 1 1 1 0 0 1 1 1 1 0 0 0 1 0 1 2 0 0 1 0 2 1 1 0 1 0 0 2 2 2 1 1 1 0 2 0 0 1 2 0 1 0 2 0 1 0 0 0 0 2 0 2 1 0 2 1 2 0 2 1 1 0 0 1 0 1 1 2 0 0 0 2 2 0 0 1 0 0 1 0 1 0 0 2 0 1 2 2 0 2 0 0 0 1 1 1 0 0 2 1 0 0 0 1 0 0 0 2 1 0 1 1 0 0 0 0 1 0 1 1 0 0 0 0 0 0 1 2 0 0 0 1 0 1 0
97 0 0 2 1 0 0 2 2 0 0 1 0 0 0 0 0 1 0 1 1 2 0 2 2 0 1 0 2 2 0 1 1 1 1 2 0 2 0 0 1 0 0 0 0 1 0 0 2 0 0 1 0 0 2 1 0 0 0 0 0 1 0 0 0 1 1 0 0 0 0 2 2 1 1 1 0 2 1 1 0 2 0 2 2 0 1 2 2 2 2 1 2 0 0 0 0 2 2 2 2 0 1 1 2 0 2 1 1 1 0 1 0 1 0 0 1 0 2 0 0 0 2 0 0 2 2 0 2 0 0 0 0 0 1 0 1 0 1 0 1 0 0 0 1 0 0 0 0 1 1 1 0 2 0 1 1 0 0 0 0 0 2 2 1 1 0 0 1 2 0 1 0 2 0 0 2 0 0 0 0 0 0 0 0 0 1 0 0 2 0 0 1 1 1 1 1 2 0 0 0 0 0 0 2 1 1 0 1 0 0 2 1 0 2 0 0 1 2 1 1 0 0 0 0 1 0 2 0 0 0 0 0 0 0 0 0 1 2 1 0 0 1 0 1 0 0 0 0 0 0 1 0 0 0 1 1 1 0 1 0 1 0 2 0 0 0 1 1 0 0 1 1 1 1 1 0 1 1 0 0 1 2 1 2 0 0 1 0 2 2 2 2 0 2 0 1 1 0 1 1 0 1 1 1 0 0 0 2 2 0 2 1 2 0 0 1 0 1 0 1 2 1 0 0 0 0 2 0 0 0 1 0 2 0 0 0 1 1 1 1 1 2 0 0 0 0 0 2 0 0 0 0 2 1 0 1 0 0 2 0 2 0 0 0 0 0 2 1 0 1 1 0 0 0 0 0 2 0 0 1 1 0 0 0 1 1 0 0 0 0 0 1 0 2 1 1 0 0 0 0 0 1 0 0 0 1 1 1 0 0 1 1 0 0 1 0 1 0 1 1 1 0 2 2 2 1 0 0 0 0 0 0 2 0 0 0 0 0 1 1 0 0 1 1 2 0 0 1 1 0 1 0 2 1 1 1 2 1 2 2 2 0 0 1 1 1 0 0 0 0 0 1 1 1 0 1 2 1 0 2 1 0 1 1 2 1 0 2 0 2 2 1 1 0 1 1 0 0 2 2 1 2 0 0 0 1 0 1 0 1 0 0 0 1 0 0 1 0 1 1 1 2 2 1 2 0 2 0 2 1 1 2 0 1 0 2 0 0 1 1 1 1 1 1 1 1 0 0 0 0 0 1 0 1 1 0 0 2 0 0 0 0 0 0 0 1 0 0 0 0 0 0 0 0 0 1 0 0 2 0 1 1 0 0 1 0 1 0 0 0 0 0 0 0 0 0 0 0 1 0 2 0 1 0 1 2 0 0 0 1 0 0 1 0 1 0 0 0 0 0 0 0 1 0 0 2 1 0 0 0 2 1 0 1 1 0 1 1 1 0 2 0 1 1 0 2 0 1 0 0 1 0 0 0 2 0 1 1 0 0 0 0 0 1 2 1 2 0 1 1 0 0 0 0 1 1 1 2 0 1 0 0 1 0 1 2 0 0 0 2 0 0 1 1 0 1 0 0 2 1 0 0 1 1 2 1 2 2 0 0 0 1 0 0 0 0 2 1 1 0 0 0 1 0 0 1 0 1 1 2 1 0 0 0 0 1 0 0 2 1 1 0 0 1 0 1 0 0 0 0 0 1 0 0 0 0 0 0 0 0 1 0 0 0 1 1 1 0 1 0 0 2 0 0 0 1 2 2 0 2 1 0 0 1 2 0 1 0 2 0 1 2 1 1 1 0 1 0 0 0 1 0 0 1 1 1 0 0 2 0 0 1 1 1 2 1 0 0 0 1 0 0 2 2 1 0 0 1 2 1 2 1 1 0 1 0 0 0 0 1 1 1 1 0 1 1 0 2 0 1 1 0 0 0 0 0 1 0 0 0 0 1 0 0 1 0 0 1 2 0 0 0 2 0 0 0 2 2 2 2 0 2 0 0 0 0 2 0 1 1 2 1 0 1 1 1 2 0 0 0 1 1 0 1 2 0 1 0 2 0 0 1 1 1 1 0 1 2 1 0 1 2 1 1 1 0 0 0 0 0 0 0 1 0 0 0 0 0 0 0 0 1 1 1 1 0 0 0 0 2 0 2 1 0 0 1 1 1 0 1 1 0 0 1 1 0 0 0 0 2 0 1 1 0 1 0 0 2 0 0 0 0 0 0 0 1 0 0 1 0 0 0 1 0 0 0 0 1 0 2 1
98 0 1 1 1 0 0 1 1 1 1 1 0 1 1 1 0 0 1 1 1 1 1 2 2 0 0 1 1 2 1 0 2 1 0 0 2 1 0 0 2 0 1 0 0 1 0 0 0 0 0 1 0 0 2 1 1 0 0 0 1 1 0 2 0 0 1 1 0 0 0 0 2 2 2 2 0 1 2 0 1 2 0 1 1 0 0 0 0 2 0 1 0 1 0 0 0 0 0 0 0 0 1 1 2 1 2 1 1 0 0 2 0 1 0 1 1 0 0 2 2 1 2 0 1 1 1 0 1 0 1 0 0 0 0 0 0 0 0 0 1 2 0 0 0 0 0 0 0 1 0 0 1 0 0 0 0 1 0 1 0 0 2 2 1 2 0 0 1 1 1 1 0 2 0 1 1 1 0 1 1 0 0 1 1 0 1 1 0 0 1 1 1 1 1 2 1 2 1 1 0 1 0 1 2 0 0 0 1 0 1 0 1 0 1 1 1 1 1 1 1 1 1 0 0 1 1 1 1 0 0 0 1 1 1 1 0 2 2 1 0 1 2 1 1 0 0 0 0 0 0 0 2 0 0 0 1 1 1 0 1 0 1 1 0 0 1 0 0 0 0 1 1 1 0 1 0 0 1 0 0 0 1 0 0 0 0 1 0 2 0 0 2 0 2 0 0 1 0 1 1 0 2 2 1 0 0 0 1 1 0 0 2 2 2 0 0 1 0 0 0 2 0 0 1 0 0 0 2 1 0 1 1 1 0 0 0 1 1 1 1 1 1 0 0 0 1 0 1 2 1 0 1 1 0 1 0 0 0 1 0 1 1 1 1 0 0 1 1 0 1 1 1 1 0 0 0 1 0 0 1 1 0 0 0 0 0 0 0 0 0 0 1 0 2 0 0 0 0 0 0 0 1 1 0 1 1 1 0 0 0 1 0 1 0 0 2 1 0 1 1 2 1 2 0 1 0 1 1 0 0 2 1 0 1 1 0 0 0 0 2 0 0 0 0 1 0 0 0 1 0 1 0 2 1 1 1 2 1 2 2 2 0 0 0 2 0 1 0 0 0 0 1 1 1 0 1 0 0 0 0 2 0 2 2 2 2 1 1 1 1 2 1 2 1 0 0 2 2 0 0 0 1 1 0 2 2 1 1 0 1 1 0 0 0 0 2 2 2 2 2 2 2 2 0 0 0 0 1 1 2 0 1 1 1 0 1 1 1 0 1 1 2 1 1 1 1 2 2 0 0 2 0 0 0 0 0 1 0 2 2 0 1 1 1 0 0 2 2 0 1 1 2 1 0 1 2 1 1 2 0 1 2 0 1 0 0 0 0 0 0 0 1 2 0 0 0 1 0 1 1 0 0 0 0 1 1 0 1 0 1 0 1 2 2 2 2 0 0 0 2 2 1 1 0 0 0 2 0 0 1 0 0 0 2 0 1 1 0 0 0 2 0 1 1 0 1 1 0 1 0 2 1 0 1 1 0 1 1 1 1 1 1 1 2 2 1 1 1 0 1 1 0 0 2 0 2 0 1 0 1 1 0 2 0 2 2 1 0 1 1 0 0 1 0 1 1 0 0 2 0 1 0 0 1 1 1 2 1 0 0 0 0 0 0 2 0 0 0 0 0 0 0 0 1 1 1 0 0 1 1 1 1 0 0 2 1 0 0 0 0 0 1 1 2 0 0 0 0 0 0 0 0 1 1 0 1 0 1 0 0 1 2 0 1 0 0 0 0 2 1 0 0 1 0 0 1 2 2 0 1 0 0 1 1 2 0 1 0 2 0 1 2 0 1 0 0 1 0 0 0 2 0 1 1 0 1 0 0 1 0 0 0 0 0 2 1 0 2 0 2 2 1 2 2 0 1 0 0 1 0 1 2 2 0 0 0 0 0 0 0 0 0 0 0 0 0 0 0 0 1 1 0 0 1 0 2 0 0 0 0 1 1 0 0 1 2 0 1 0 0 0 1 1 1 0 0 1 2 2 2 0 2 0 0 0 0 2 0 2 0 1 1 0 2 2 2 2 0 1 0 1 1 0 1 1 0 1 0 1 0 1 0 0 1 1 1 2 1 1 0 2 2 1 1 2 2 0 1 1 0 0 0 1 0 0 0 1 1 0 0 0 2 2 0 1 0 0 0 0 2 1 2 1 0 1 1 1 1 0 1 1 0 0 0 1 2 0 2 1 0 0 0 0 1 1 0 2 0 0 0 0 0 1 0 0 1 0 0 1 1 0 0 1 1 1 0 0 1 1 1 0
99 0 1 1 0 0 0 2 2 1 0 1 1 0 0 1 1 0 0 0 0 0 1 1 1 1 1 2 2 2 1 2 1 1 1 2 0 1 0 0 0 0 0 0 0 0 1 0 2 0 0 0 0 0 2 1 0 0 0 1 1 0 0 2 0 1 1 1 0 0 0 0 2 2 1 2 1 1 2 0 1 2 0 1 1 0 0 0 0 2 0 1 1 1 1 1 0 0 0 1 0 1 0 0 2 1 2 1 1 0 0 1 0 0 0 1 0 0 1 1 1 0 1 1 0 1 1 0 0 0 1 0 0 0 0 0 0 0 0 0 1 1 1 0 0 0 0 0 0 0 0 0 0 0 0 0 0 0 1 1 2 1 2 2 1 2 0 1 1 2 0 0 1 1 0 0 2 1 0 1 1 0 0 0 0 0 0 0 0 0 1 0 1 1 1 1 2 1 1 0 0 0 0 0 2 1 1 0 1 0 0 2 2 0 2 0 0 1 1 0 2 0 0 0 0 2 2 1 0 0 0 1 1 0 0 0 0 2 2 1 0 1 1 2 2 0 0 0 0 0 0 0 2 0 0 2 1 1 0 0 0 0 0 1 1 0 1 0 0 0 0 1 1 1 1 1 0 1 2 0 0 0 2 0 2 1 0 2 0 2 0 0 2 0 2 0 0 1 0 1 1 0 1 1 0 1 2 0 1 1 1 2 2 1 2 1 0 0 0 1 1 1 2 2 1 0 0 1 1 2 0 1 0 1 0 0 0 2 0 2 0 1 1 0 1 1 0 1 2 1 1 1 0 0 0 2 0 1 0 2 0 2 2 1 2 1 0 2 2 0 2 2 1 1 0 0 0 2 0 0 1 0 0 0 1 0 0 0 0 1 1 0 1 0 2 1 1 1 1 1 1 1 1 1 0 1 1 1 0 1 0 1 1 1 1 0 0 0 1 0 0 0 0 2 0 2 2 0 0 0 0 0 0 2 2 2 0 2 0 0 1 0 0 0 0 2 0 1 1 1 0 0 0 2 1 0 1 2 0 2 1 1 0 0 2 0 2 2 0 1 1 2 1 1 2 1 1 1 0 0 0 1 0 0 0 0 0 0 1 0 1 1 2 1 0 0 0 2 2 1 0 0 2 0 0 0 0 1 0 0 0 0 1 1 1 0 0 1 2 1 1 2 2 2 1 0 0 0 2 0 2 0 0 0 0 0 2 0 1 1 0 1 1 1 2 0 0 1 1 0 0 0 1 0 2 0 0 0 2 0 0 0 0 0 0 0 0 0 0 1 0 1 1 0 0 0 1 1 1 2 0 1 0 0 0 0 0 1 1 1 0 0 0 1 0 0 1 0 0 0 0 1 0 0 0 2 0 0 1 1 0 0 0 0 0 1 1 0 1 0 1 1 0 1 1 2 1 1 0 0 1 0 0 0 2 0 1 0 1 1 1 0 0 1 0 0 2 1 1 0 1 1 0 0 1 2 0 2 1 0 0 0 1 1 0 1 2 2 0 1 1 0 0 0 0 1 1 2 1 1 0 1 1 1 0 2 2 2 0 0 2 0 1 1 0 1 1 0 0 1 0 1 1 0 0 1 1 2 1 0 0 0 0 1 0 1 0 1 0 0 0 0 1 1 0 1 2 0 0 0 0 1 0 1 0 1 1 0 0 2 0 0 1 1 1 0 0 1 1 1 1 0 0 0 0 1 0 0 1 0 0 0 1 0 1 1 0 1 0 1 0 1 2 0 0 0 1 1 1 1 1 1 1 0 1 2 0 2 0 2 1 0 2 0 0 0 0 0 0 1 0 2 0 0 1 1 2 0 1 2 0 0 1 0 0 1 0 0 0 0 1 0 0 2 2 0 0 0 0 1 0 1 2 1 0 1 1 0 0 1 0 1 0 0 0 0 0 0 0 0 2 2 0 0 1 0 1 0 0 0 0 0 1 0 0 2 2 1 2 0 0 0 1 1 1 0 0 1 1 2 2 0 2 0 0 0 0 1 0 2 0 1 1 2 2 1 2 2 0 0 0 2 2 0 1 2 0 0 0 2 0 1 0 1 2 2 0 2 2 2 0 2 2 0 0 1 1 1 0 1 0 0 0 1 0 0 0 0 0 0 0 0 0 0 0 2 0 0 0 0 1 1 2 1 0 0 1 1 2 1 1 0 1 0 2 0 0 0 1 0 1 0 0 0 0 1 0 0 2 1 1 0 0 0 0 0 0 1 0 0 0 0 0 1 0 0 0 0 2 0 1 1
100 0 1 2 1 0 0 2 2 0 0 1 1 1 0 0 0 1 1 1 2 2 0 2 2 0 1 1 1 2 1 0 0 0 0 0 2 1 1 0 1 0 0 1 0 1 1 0 2 0 0 0 0 0 2 1 0 0 0 0 1 0 0 2 0 0 1 2 0 0 0 2 1 2 1 2 1 2 2 0 2 2 0 2 2 0 0 0 0 2 0 0 0 1 0 1 0 1 1 1 1 0 1 1 2 1 2 2 2 0 0 2 0 1 1 1 1 0 1 1 1 0 2 0 0 2 2 0 1 0 1 0 0 0 0 0 0 0 2 0 0 2 0 0 0 0 0 0 0 2 1 2 0 1 1 0 0 0 0 1 0 0 1 2 0 1 0 2 0 1 0 0 1 1 0 0 2 0 0 0 0 1 0 0 1 1 1 0 0 0 0 0 1 0 1 2 0 1 0 0 0 0 0 1 2 2 1 0 2 0 2 0 1 0 0 0 0 0 0 0 2 0 1 0 0 2 1 2 0 0 0 0 0 0 0 0 0 2 2 0 0 1 2 1 2 1 1 0 1 1 1 0 2 0 0 1 1 2 1 1 1 1 1 1 0 0 1 0 2 0 0 2 1 1 0 1 0 1 2 1 1 0 0 0 0 0 0 2 0 2 1 1 2 0 2 0 1 2 1 0 0 0 0 0 0 0 0 0 1 1 0 1 1 2 1 1 0 0 0 0 2 2 1 1 0 0 1 0 2 2 0 0 1 1 0 0 0 0 2 0 1 1 2 0 0 0 2 0 2 1 0 1 0 0 0 2 0 0 0 2 0 1 2 0 2 2 0 1 2 0 2 2 0 0 2 2 0 2 0 0 0 0 0 0 1 0 0 0 0 0 0 0 1 0 1 0 0 1 1 0 0 1 0 1 0 1 0 0 1 0 1 1 0 0 2 0 0 1 0 1 1 1 0 1 0 2 2 0 0 1 0 1 1 1 1 0 0 1 0 0 1 0 0 1 0 2 0 0 0 1 0 1 0 2 0 0 1 2 2 2 2 2 1 0 1 1 1 1 0 0 0 1 1 1 1 1 0 2 0 1 0 2 0 1 1 1 1 0 1 1 1 2 1 2 1 0 0 1 1 1 1 1 2 0 0 0 0 1 0 0 0 1 0 1 1 0 0 2 1 2 2 2 1 2 0 1 0 0 0 2 1 0 1 1 1 1 2 1 1 2 0 1 2 1 2 1 1 0 0 0 0 0 1 0 0 0 1 1 0 2 2 0 0 0 0 0 2 1 1 0 0 1 1 0 0 0 2 1 1 2 0 0 1 0 0 1 0 2 0 0 1 1 1 2 0 0 0 0 0 1 0 1 0 0 1 2 1 0 0 1 1 0 0 0 0 0 0 0 0 0 1 1 0 0 0 1 2 2 0 0 1 0 0 2 1 0 0 1 0 1 0 1 0 1 0 0 2 1 0 0 0 2 1 0 0 2 0 1 0 0 0 0 1 1 1 1 1 2 0 1 1 0 0 1 0 0 2 1 2 0 1 0 0 2 0 2 2 1 1 0 2 0 0 1 0 0 0 1 0 1 1 0 0 0 1 2 2 2 2 0 0 0 0 1 0 0 0 1 1 1 0 0 1 0 0 1 1 0 1 0 1 1 0 0 0 0 0 0 0 0 0 0 0 0 0 0 0 1 0 0 0 0 1 0 0 1 0 0 1 0 0 0 1 1 0 1 0 1 0 1 0 1 2 1 0 2 0 2 2 0 1 0 1 0 0 0 1 1 1 2 0 2 2 0 0 0 0 1 0 0 0 1 0 0 1 1 0 0 1 2 0 0 2 2 0 0 0 0 2 0 2 2 0 2 2 1 0 0 1 2 0 1 2 1 0 1 1 0 0 1 0 0 2 1 1 1 2 0 0 0 2 2 0 0 0 0 0 0 1 0 0 0 0 0 0 0 0 1 1 0 0 0 1 1 2 1 0 2 2 2 2 0 1 0 0 0 0 2 0 2 0 1 0 1 2 1 2 2 0 0 1 0 1 0 2 1 1 1 0 1 0 2 1 0 2 2 0 1 2 1 0 2 1 1 1 1 2 1 0 0 0 1 0 0 0 0 0 0 1 0 0 0 2 0 1 2 0 0 0 0 2 1 2 0 0 0 0 1 1 1 1 0 0 0 2 1 1 0 1 0 1 0 0 0 0 2 0 0 2 0 0 0 0 1 0 0 1 1 1 0 0 1 0 2 1 1 0 0 1 1 1 1
101 0 2 1 0 0 0 1 1 2 0 0 0 0 0 0 0 2 2 1 1 1 0 2 2 0 1 0 1 1 1 1 0 1 1 1 1 1 1 0 2 0 0 1 0 2 2 0 1 1 1 1 0 1 1 2 0 1 1 1 1 0 0 0 0 0 2 1 0 0 0 0 2 2 2 2 0 0 2 0 0 1 0 1 2 0 0 0 0 2 0 0 0 1 0 1 0 1 1 1 1 0 1 0 2 0 2 0 1 1 0 1 0 0 0 0 0 0 0 1 2 0 2 0 1 1 1 1 2 0 0 0 1 0 0 0 1 0 0 0 1 1 0 0 0 1 0 0 0 2 1 2 1 2 0 1 0 0 0 1 1 1 1 1 1 2 0 0 1 2 1 0 1 1 0 0 2 1 0 1 1 0 1 1 0 0 2 2 0 0 0 1 2 2 2 2 1 2 0 0 0 0 1 0 1 1 1 0 1 0 0 1 2 0 2 1 0 0 1 2 0 0 1 0 0 1 1 0 0 0 0 1 1 1 0 0 0 1 2 1 0 0 2 1 1 0 1 0 0 0 0 1 1 0 0 0 1 2 0 0 0 0 0 0 1 1 0 0 1 0 1 1 0 0 0 0 0 2 2 1 1 0 1 1 2 1 1 1 1 2 1 2 1 0 1 0 0 0 1 0 0 0 2 2 1 1 1 0 0 1 0 0 1 2 1 0 1 0 1 0 1 1 2 2 1 0 0 2 1 1 0 2 1 0 0 1 1 0 1 1 0 1 1 0 0 0 1 0 2 0 0 0 2 2 1 0 1 0 0 1 0 1 1 1 1 0 1 2 1 0 1 1 1 1 0 0 0 2 1 0 1 2 0 0 0 1 1 0 0 0 0 0 0 2 2 1 1 1 1 1 1 1 1 1 0 1 1 1 1 0 0 1 0 0 0 0 1 1 0 1 1 1 0 1 0 1 1 1 1 0 0 1 0 2 0 0 0 1 0 0 0 0 0 0 0 1 1 0 0 2 0 1 0 2 2 2 2 2 0 2 2 1 0 0 0 2 0 1 0 0 1 1 2 2 1 1 0 1 0 1 1 1 0 1 1 1 1 0 0 2 0 2 0 2 1 0 0 2 2 1 0 0 1 1 0 1 1 1 0 0 0 1 0 0 1 0 1 2 0 0 0 2 2 2 0 1 1 1 1 2 0 1 0 0 0 0 1 0 2 2 0 0 2 1 1 0 1 0 1 0 0 0 1 1 1 0 0 0 0 1 1 0 1 1 1 0 1 0 0 0 0 1 0 0 0 0 2 1 1 1 0 0 1 0 1 0 0 2 0 0 1 0 1 1 0 1 0 0 0 0 0 2 1 0 0 1 2 2 0 2 1 0 0 0 0 0 0 0 0 1 0 1 1 1 0 0 1 1 0 0 1 1 0 1 2 1 1 0 1 1 1 1 0 1 1 0 2 1 2 0 1 1 0 1 2 2 0 2 2 0 0 0 1 1 0 1 2 2 0 2 0 0 1 0 1 0 1 1 1 0 0 0 0 1 1 0 0 1 0 0 1 1 0 1 0 0 1 0 0 0 0 0 0 0 0 1 2 1 1 0 0 0 0 1 1 1 0 0 0 0 0 0 2 0 1 2 2 0 0 0 1 1 0 0 0 0 1 0 0 0 0 0 1 0 1 0 0 0 0 0 0 0 0 0 0 1 0 0 1 0 0 0 1 0 0 0 1 0 0 2 0 0 2 0 1 2 1 0 0 2 2 1 0 0 0 1 0 2 1 2 1 1 2 0 1 0 0 1 1 0 0 1 0 0 2 1 2 1 1 1 0 0 1 1 1 2 0 1 2 1 2 2 0 2 1 0 0 0 1 2 1 2 2 1 0 0 0 0 1 0 0 0 0 1 0 0 1 0 0 0 2 2 0 0 1 0 1 0 1 0 1 0 0 0 0 1 1 0 1 0 0 0 2 0 2 2 1 0 1 1 2 0 2 0 0 0 0 2 1 0 1 1 0 0 2 2 2 2 0 0 0 1 1 0 2 1 1 0 0 2 0 0 0 0 0 0 1 1 1 1 0 1 1 1 1 2 2 1 0 0 0 0 2 2 2 0 1 1 1 0 0 1 2 1 1 1 0 1 0 0 2 0 1 1 2 0 1 0 0 0 0 0 0 0 1 1 1 0 1 0 0 0 0 0 0 0 0 1 0 0 0 0 1 0 0 0 0 0 0 0 0 0 1 1 1 0 0 0 1 0 1 0
102 0 0 2 0 0 0 1 1 0 0 1 0 1 0 0 1 1 0 1 1 2 1 1 1 1 1 1 2 2 1 2 0 0 1 0 2 1 0 0 1 0 0 0 0 1 0 0 1 1 1 1 0 0 1 0 0 0 0 0 1 1 1 0 0 1 0 1 0 0 1 0 2 2 2 2 0 2 2 0 2 2 0 0 2 0 0 0 0 2 0 0 2 1 0 1 0 0 0 0 0 0 2 2 2 0 2 0 0 0 2 2 1 1 1 1 1 0 0 2 2 0 2 0 0 1 1 1 2 0 0 0 1 0 0 0 2 0 0 0 0 2 0 0 1 0 0 0 0 2 1 2 0 0 0 0 0 1 0 0 0 0 1 1 1 2 0 1 1 2 1 1 0 2 0 0 2 1 0 2 2 0 1 1 0 0 1 1 1 1 0 0 2 0 2 2 1 2 1 1 0 1 0 1 2 0 1 0 1 0 0 2 1 0 0 0 1 1 1 1 1 2 0 0 1 1 2 2 0 0 0 1 1 0 1 1 0 2 2 2 0 0 2 1 1 0 0 0 0 0 0 1 2 0 0 2 0 2 0 1 0 1 1 1 1 1 0 0 1 1 0 2 0 0 0 0 1 1 1 0 0 0 1 0 2 1 0 2 0 2 2 1 0 0 1 0 0 1 1 0 1 1 0 0 0 0 0 0 1 1 0 1 2 2 1 0 0 0 0 0 1 1 0 0 0 0 1 0 2 1 0 1 0 2 0 0 0 0 2 0 1 1 1 0 1 2 0 1 2 1 0 0 0 1 1 1 0 0 0 0 0 0 2 2 2 0 0 1 1 0 1 1 1 1 0 0 0 1 0 0 1 1 0 0 1 0 0 0 0 0 0 0 1 0 0 0 0 0 1 1 0 2 0 2 0 2 0 0 0 0 0 0 0 0 0 0 2 1 0 1 1 1 0 1 1 2 1 0 0 0 2 0 0 2 2 2 0 1 0 0 1 0 0 1 1 2 0 0 1 1 0 1 0 2 2 2 2 1 0 1 1 1 0 0 0 2 0 1 0 0 0 0 2 2 1 0 1 2 1 1 0 2 0 0 0 1 0 0 2 0 2 2 1 2 1 0 0 1 1 1 1 1 1 1 0 2 2 2 0 0 0 1 0 0 1 0 0 2 2 1 1 2 2 2 1 0 1 0 0 2 1 0 2 2 2 0 1 0 0 2 0 0 1 1 1 0 2 1 1 0 0 1 0 0 2 0 0 1 0 1 1 0 0 0 0 0 0 2 2 0 1 2 0 0 0 0 1 1 1 2 0 1 2 0 1 0 0 2 0 0 0 0 0 1 0 0 0 0 0 0 0 2 0 0 0 1 1 2 0 2 0 0 1 0 0 0 0 0 0 0 1 1 1 1 0 0 1 2 0 0 0 1 0 2 2 0 1 0 2 2 0 1 0 1 0 0 2 2 2 0 0 1 0 0 1 2 0 1 1 0 0 0 0 1 0 1 2 1 1 0 0 1 0 0 1 0 2 1 1 0 0 0 0 0 0 1 1 0 0 0 1 0 0 1 1 0 1 0 0 0 0 0 0 0 0 2 2 2 2 0 0 0 0 0 0 0 0 1 1 1 0 0 0 0 1 0 0 0 0 0 1 0 0 1 0 0 1 0 0 0 0 0 0 0 1 0 1 0 0 0 0 0 0 0 0 1 1 0 0 1 1 2 1 0 1 1 0 1 0 1 2 0 2 1 0 0 1 2 2 0 2 0 0 0 0 1 0 0 0 2 0 2 2 0 1 0 0 0 0 0 0 2 0 0 1 1 1 0 0 2 0 0 0 0 0 2 1 0 0 0 0 0 0 2 2 0 0 0 0 1 0 1 2 1 0 1 1 0 0 0 0 0 1 1 0 1 1 0 0 0 2 2 0 1 0 1 1 0 0 0 0 0 0 0 1 0 2 0 0 1 1 1 1 1 1 1 0 0 1 2 2 0 0 0 0 2 2 1 1 1 0 0 0 0 1 1 1 2 0 0 0 0 1 1 1 2 0 1 0 2 0 1 0 0 0 0 2 2 2 1 0 1 1 1 2 1 1 1 0 0 1 0 0 2 0 0 0 1 1 0 0 0 2 0 0 0 0 0 0 0 2 1 1 1 2 0 2 0 1 1 1 0 0 0 1 1 1 0 1 0 1 0 0 0 0 1 0 2 0 0 0 0 0 0 0 0 0 0 1 0 0 1 0 1 1 0 0 0 1 2 1 2
103 0 2 0 0 0 0 1 1 2 0 0 1 1 0 0 0 0 0 0 0 0 0 2 2 0 1 1 2 2 1 1 1 1 0 1 1 1 0 0 1 1 0 1 0 1 1 0 2 0 0 0 1 0 1 0 1 0 0 0 2 0 0 1 0 0 2 1 0 0 0 1 2 2 2 2 0 2 2 1 1 2 1 0 1 0 0 1 1 2 1 1 1 2 1 1 0 1 1 1 1 0 0 0 2 1 2 0 0 0 0 0 1 2 1 1 1 1 1 1 1 0 1 1 0 1 1 0 0 0 0 0 0 0 0 0 0 0 0 0 0 2 1 0 0 0 0 0 0 1 1 1 0 1 0 0 0 2 0 1 1 0 1 2 2 2 1 0 1 1 1 1 0 2 1 0 2 0 0 0 0 0 1 1 0 0 1 1 1 1 1 1 2 0 1 2 0 2 0 0 0 0 0 0 2 1 1 0 1 0 1 1 0 0 2 0 0 1 1 1 1 1 0 1 0 0 1 1 0 0 0 0 0 0 0 0 0 1 2 2 0 0 2 1 1 0 0 0 0 0 0 1 1 0 0 2 1 2 0 0 0 0 1 1 0 0 1 0 0 0 0 1 1 1 0 0 0 1 2 0 0 0 1 0 1 0 2 1 0 2 2 1 2 0 2 0 1 1 0 0 1 0 1 1 1 0 0 1 1 1 0 2 2 2 1 1 0 0 0 0 2 2 2 1 0 0 1 2 0 1 0 0 0 1 0 0 0 1 2 1 1 1 0 0 0 0 1 0 1 2 1 1 1 2 0 0 2 0 0 0 0 0 1 1 1 0 1 2 1 0 1 1 0 0 0 0 0 1 1 0 1 2 0 0 0 0 1 0 0 0 0 0 0 0 2 0 0 0 1 0 0 1 1 0 0 0 1 1 0 0 0 1 1 1 1 0 0 0 2 0 0 0 0 0 0 2 1 1 1 0 0 1 0 0 0 1 0 2 0 0 0 0 0 0 0 1 1 0 0 0 0 2 0 2 1 1 1 2 2 2 1 2 1 1 0 1 1 0 0 0 0 0 0 0 2 0 2 1 0 0 1 1 0 1 0 0 0 1 1 1 2 2 0 1 0 0 0 2 2 1 0 0 1 1 1 0 2 2 2 0 0 0 0 0 0 0 1 2 1 1 1 2 0 0 0 0 2 1 0 2 1 1 2 0 1 0 2 1 0 0 2 2 2 2 2 1 1 0 0 0 0 0 1 0 0 1 1 1 1 0 0 0 0 1 1 1 0 1 1 1 0 0 2 0 1 0 2 1 1 2 0 0 2 0 1 1 1 2 2 2 0 0 0 1 0 0 0 0 0 1 1 2 0 1 1 2 1 1 1 1 1 0 1 2 2 2 2 0 0 0 0 0 0 0 0 0 2 1 0 0 0 1 1 1 2 1 0 0 0 1 1 0 0 0 2 0 1 1 2 0 0 2 1 1 2 2 0 2 1 0 0 0 1 0 1 2 0 2 0 0 0 2 0 0 0 1 1 0 1 0 0 2 0 2 0 2 2 1 1 0 1 1 0 1 1 0 2 0 0 2 0 1 0 1 1 2 1 1 2 0 0 0 0 0 0 1 1 1 0 0 0 0 0 0 1 0 0 0 1 1 2 2 0 0 0 0 0 0 1 1 0 0 1 1 1 0 0 0 0 0 0 0 0 0 0 2 1 0 0 0 0 1 2 0 0 0 1 1 0 0 0 0 2 1 0 1 2 0 0 2 2 2 1 0 0 2 0 2 0 2 2 0 2 1 0 1 0 0 0 0 0 1 0 1 1 0 1 1 0 1 1 1 2 2 2 2 0 0 2 0 0 2 0 2 2 2 0 0 1 2 1 2 2 0 0 1 1 0 0 0 0 0 1 0 0 0 0 0 2 0 1 1 0 0 0 0 0 0 1 0 0 0 0 0 0 1 1 0 0 1 0 0 0 2 1 0 0 0 0 2 1 1 1 0 0 1 1 2 0 1 1 2 0 0 2 1 1 2 0 0 1 1 2 1 2 1 1 1 1 1 1 1 0 0 1 1 1 2 2 1 0 2 2 1 1 1 0 0 0 0 1 1 1 2 1 0 0 0 0 0 0 0 1 1 1 1 0 0 0 0 2 1 2 0 0 0 0 0 0 0 1 1 0 0 2 0 1 0 1 0 0 0 0 0 0 2 0 1 1 0 0 0 0 0 0 0 0 0 1 1 0 0 0 2 0 0 0 0 2 0 2 2
104 0 0 1 0 0 0 2 2 1 0 0 1 1 1 1 0 1 2 2 2 2 1 1 1 1 0 1 1 1 1 0 1 1 0 0 2 2 0 0 1 0 0 0 0 2 1 0 2 0 0 1 0 0 2 2 0 1 1 0 1 0 0 1 2 1 2 0 0 0 0 2 1 2 1 2 1 0 2 0 0 1 0 2 2 0 0 0 0 2 0 0 0 2 1 1 0 0 0 1 0 1 1 1 2 0 2 1 1 1 0 1 0 1 1 1 1 0 1 2 2 0 0 2 0 0 0 0 2 0 0 1 0 0 0 0 0 0 0 0 0 2 0 0 1 0 2 0 0 1 0 1 0 0 1 1 1 1 0 1 1 1 1 2 0 1 0 0 0 0 2 0 0 2 0 0 2 0 0 0 0 0 0 0 0 0 0 2 0 0 0 1 1 1 1 1 0 2 1 1 0 1 0 0 2 2 2 0 1 0 1 1 1 1 1 1 1 0 1 0 2 0 0 0 1 1 2 2 1 0 0 0 0 0 0 0 0 2 2 0 0 0 2 1 1 0 0 0 0 0 0 0 1 0 0 2 1 0 0 0 0 0 1 2 0 0 0 0 0 0 2 1 0 0 0 0 0 2 1 0 1 1 2 1 1 1 0 2 0 2 1 1 2 0 2 0 2 1 0 0 1 1 1 1 0 0 0 1 1 1 0 2 1 1 1 0 0 0 1 0 1 2 1 0 1 0 1 0 1 1 0 1 1 1 0 0 0 2 0 0 0 0 0 0 0 0 0 2 2 0 0 0 0 0 0 2 0 0 0 2 0 2 1 0 1 1 0 2 1 0 1 1 0 0 1 1 0 2 0 0 1 0 0 1 0 0 0 0 0 0 0 0 1 0 2 1 1 0 1 0 0 1 1 1 1 0 0 2 0 0 0 0 0 0 0 0 2 0 1 0 0 1 0 1 0 2 1 0 0 1 0 1 0 1 0 1 0 0 0 1 1 0 0 1 1 2 0 1 1 1 0 0 0 2 1 1 1 2 1 2 1 2 1 0 1 1 1 1 0 1 1 1 2 2 1 0 1 1 0 0 0 1 0 1 1 1 1 1 0 0 1 1 2 2 1 0 0 1 1 2 1 1 1 1 0 1 1 0 1 0 1 0 1 1 0 0 1 2 0 2 2 2 2 2 0 1 0 0 0 2 0 1 0 0 0 1 2 1 0 1 1 1 1 1 1 1 1 2 2 0 0 1 1 0 2 0 0 0 1 0 0 0 0 1 1 0 1 0 0 0 0 1 0 0 0 0 1 2 2 2 0 1 1 0 0 0 0 1 0 0 0 0 1 0 0 0 0 1 0 2 1 1 0 1 0 2 0 1 1 1 1 0 0 0 0 0 0 0 0 0 0 0 0 0 0 1 1 1 0 0 0 0 0 2 2 1 0 2 1 2 0 0 0 1 0 0 2 1 1 0 0 1 1 1 1 1 0 2 2 1 1 0 1 2 0 0 2 2 0 0 0 1 0 0 0 1 1 1 1 1 0 0 0 2 1 2 1 0 1 0 2 0 0 1 0 0 2 1 0 2 1 1 0 0 0 0 1 2 2 0 1 0 0 0 1 1 0 1 1 1 1 0 0 0 2 1 1 0 0 0 1 1 0 1 0 0 1 0 1 2 0 0 0 0 1 0 1 0 0 0 0 0 0 0 0 0 0 0 0 0 0 0 2 0 0 0 1 0 1 2 0 0 2 1 0 0 2 1 1 1 0 0 1 1 1 1 1 2 0 2 0 0 2 0 0 0 1 0 0 1 0 1 0 0 2 1 2 0 2 2 0 0 1 0 0 2 1 0 0 0 1 0 0 2 1 0 0 0 1 2 0 1 2 0 0 0 0 0 0 0 1 0 1 1 0 1 1 0 0 0 2 2 0 1 0 1 1 0 0 0 0 0 0 0 0 1 1 0 2 1 1 0 1 1 1 0 0 1 1 2 1 0 0 0 0 2 2 1 1 1 0 1 0 0 2 1 1 2 0 1 0 0 2 1 2 1 0 0 1 1 1 0 1 1 2 1 1 1 2 0 0 2 2 1 0 0 1 2 1 1 0 0 0 1 0 0 0 1 1 0 0 0 2 1 2 0 0 0 0 1 2 0 1 1 2 0 1 0 0 0 1 1 0 0 1 1 1 0 2 0 0 0 0 0 0 0 0 1 1 0 0 0 0 1 0 1 1 1 1 0 0 1 0 0 0 0 0 0 0 1 1 1
105 0 1 2 2 0 0 2 2 1 0 0 0 1 1 1 0 0 0 1 1 2 0 2 2 0 2 0 1 1 0 1 0 0 0 0 2 1 1 1 0 0 1 0 0 1 1 0 0 0 0 1 0 0 1 2 0 0 1 0 1 1 0 1 0 0 1 0 0 0 0 1 2 2 2 2 0 1 2 0 1 1 1 0 2 1 1 0 0 1 0 0 1 2 1 2 1 0 0 0 0 0 1 1 2 1 2 0 0 0 1 1 0 1 0 1 1 1 1 1 1 1 0 2 0 0 0 1 2 1 1 1 0 0 1 1 1 0 0 0 1 1 0 0 0 0 0 1 1 1 0 0 0 0 0 1 0 1 1 1 1 0 1 2 1 1 0 0 1 1 1 2 1 1 0 0 2 1 0 1 1 0 1 1 0 0 1 1 1 2 0 0 2 0 2 0 0 2 0 0 0 0 0 0 2 2 2 0 0 0 1 1 0 0 0 0 0 0 1 1 1 0 0 0 0 2 1 1 0 0 0 1 0 0 0 0 0 2 2 1 0 0 2 1 1 0 0 0 0 0 0 1 2 0 0 1 2 2 0 0 0 0 0 0 0 0 1 0 1 1 1 2 1 1 0 0 0 2 2 2 2 0 2 1 1 0 1 1 0 2 1 1 1 0 2 0 1 1 0 1 2 0 2 2 1 0 0 0 0 0 1 0 2 2 0 1 0 0 0 0 2 1 1 0 1 0 0 1 1 1 0 0 0 2 0 0 1 0 2 0 1 1 1 0 2 2 0 1 2 0 0 0 0 0 0 2 0 0 0 1 0 1 2 0 2 1 1 1 1 0 1 1 0 0 1 1 0 1 0 0 1 0 0 1 0 0 1 0 0 0 0 0 0 0 2 0 0 1 0 0 0 0 1 0 0 0 1 1 0 0 0 0 0 0 1 0 0 0 1 0 0 0 0 1 0 2 1 0 0 0 0 0 0 0 1 2 0 0 0 0 2 0 0 0 0 2 0 0 0 2 0 1 0 2 2 2 2 2 1 1 1 1 1 0 0 2 0 0 0 0 0 0 1 1 1 0 1 1 0 0 0 2 0 2 2 2 2 1 1 0 2 2 1 0 0 0 0 2 2 2 0 0 2 0 1 0 1 1 0 0 0 0 0 2 0 0 0 2 0 2 2 2 2 2 0 0 0 0 0 2 1 1 1 0 1 0 2 0 1 1 1 1 1 0 2 0 1 1 1 0 0 0 0 0 1 1 1 0 2 1 0 0 0 0 0 0 1 0 0 2 0 0 0 0 0 0 0 2 2 2 0 0 1 0 0 1 0 2 0 0 0 0 1 1 0 1 0 0 0 0 0 1 1 2 0 2 1 0 0 0 2 0 0 0 0 0 0 0 0 0 0 0 0 1 1 1 0 2 0 0 0 0 0 2 2 1 0 0 0 2 0 0 0 0 2 0 2 1 1 0 0 2 1 1 1 2 0 2 1 0 0 0 1 1 2 2 1 2 0 1 1 1 0 1 0 0 2 1 1 0 0 1 0 2 1 2 1 0 0 1 2 0 0 1 1 0 1 0 0 2 0 0 0 1 1 2 1 2 2 0 0 0 0 1 0 0 0 1 1 1 0 0 0 1 1 0 1 0 0 0 1 1 1 0 0 1 0 0 1 2 0 0 0 0 0 1 0 0 0 0 0 0 0 0 0 0 0 0 0 0 0 1 1 0 1 1 1 0 0 2 0 0 2 2 0 0 1 0 0 2 2 2 2 0 0 1 1 2 2 2 0 2 2 1 1 1 0 1 1 0 0 1 0 0 0 1 0 0 1 2 0 0 1 1 1 2 0 0 1 2 1 2 0 2 2 1 0 0 0 2 0 2 2 1 0 0 0 0 0 0 0 0 0 0 0 0 0 0 0 1 2 1 0 0 0 0 1 0 0 0 0 0 0 0 0 1 2 0 2 1 0 0 1 1 2 1 0 1 1 2 2 0 2 1 0 1 0 1 1 1 1 2 0 0 2 2 2 2 0 1 0 0 1 1 2 1 1 0 1 1 1 0 0 0 1 1 1 2 2 1 0 1 2 0 1 0 1 1 1 1 0 0 0 2 0 0 0 2 2 0 0 0 1 2 2 1 0 0 1 0 2 1 1 1 1 0 1 0 0 0 2 0 0 0 1 1 2 0 1 1 0 0 1 1 0 0 0 2 1 0 0 0 0 1 0 0 1 1 1 0 0 1 1 1 1 0 0 0 2 0 1 1
106 0 1 2 1 0 0 0 1 2 0 0 1 2 1 1 1 1 1 2 2 1 0 2 2 0 0 2 1 2 1 1 0 0 0 0 2 2 0 0 1 0 0 0 0 0 1 0 1 0 0 0 0 1 1 2 0 0 0 1 1 0 0 2 0 0 0 1 0 0 1 0 1 2 1 2 1 1 2 0 0 1 0 0 1 0 0 0 0 2 0 0 1 0 0 0 0 1 1 1 1 0 0 0 2 0 2 1 1 0 1 2 0 2 1 1 2 1 0 2 2 1 2 0 0 1 1 2 2 2 1 0 0 0 0 0 0 1 0 0 1 1 0 0 0 0 0 0 0 1 1 1 0 1 0 0 0 1 0 2 1 1 2 2 1 2 0 0 1 1 1 1 1 1 0 0 2 1 0 1 1 1 1 1 0 0 2 1 1 2 0 0 1 1 2 2 0 2 0 0 0 0 0 0 2 1 1 0 0 0 1 1 0 1 2 0 0 0 1 0 2 2 0 0 0 0 0 2 0 0 1 0 1 1 0 0 0 2 2 1 0 1 2 1 2 1 1 1 0 1 1 1 2 1 0 1 0 1 1 0 1 0 0 0 0 0 0 0 2 2 0 2 0 0 0 0 0 2 1 1 1 0 2 1 1 0 2 2 0 2 1 1 0 1 0 1 0 1 0 0 0 0 2 2 1 0 0 0 0 1 1 1 2 2 2 0 0 1 0 0 0 2 1 1 0 0 1 1 1 1 0 1 0 1 0 0 0 1 1 1 1 1 2 1 0 0 1 0 2 1 1 0 0 1 0 1 1 0 0 1 0 1 1 0 1 0 0 2 2 1 2 2 1 1 0 0 0 2 1 0 1 2 0 0 0 0 0 0 0 0 0 0 0 0 1 1 1 2 0 0 0 1 1 0 0 0 1 0 0 0 1 1 0 0 1 0 0 0 0 0 0 1 0 1 0 1 1 0 0 0 2 0 0 1 0 0 0 0 0 1 2 0 0 0 0 2 0 1 1 1 0 0 0 2 0 0 0 2 1 2 2 2 0 0 1 0 1 2 0 2 2 2 1 1 2 2 0 2 0 0 1 1 0 2 1 1 1 1 1 0 2 2 1 1 0 0 0 1 1 2 2 0 2 1 1 2 2 1 1 0 1 1 0 1 0 0 0 2 1 1 1 2 2 2 1 2 0 0 1 1 1 0 2 2 2 0 1 1 1 1 0 1 1 1 2 1 1 2 2 0 0 2 1 0 0 0 0 1 0 1 0 0 0 0 0 0 0 0 0 1 0 1 0 0 0 0 0 2 2 0 0 0 1 0 0 0 0 2 1 1 1 1 1 0 0 0 0 1 0 1 1 1 0 0 0 2 0 1 1 2 1 0 0 0 0 0 0 0 0 0 0 0 0 0 0 1 1 1 0 0 0 0 1 0 2 0 0 2 1 1 0 1 0 1 1 0 2 2 2 0 2 0 1 0 1 1 0 2 2 1 1 0 2 0 0 2 1 2 1 0 1 0 0 0 0 0 2 1 1 1 0 0 1 2 0 2 2 0 0 0 2 0 0 2 2 0 2 0 0 1 0 1 0 0 0 1 1 0 1 0 0 0 1 0 0 1 0 1 1 1 0 0 1 0 1 0 0 0 0 0 0 1 1 0 0 2 0 0 0 2 0 0 0 0 0 1 0 0 0 0 0 0 1 0 0 2 0 0 1 0 0 1 2 0 0 0 1 1 0 1 0 0 1 1 1 1 1 1 1 1 2 1 1 0 0 1 1 2 1 2 0 1 2 1 0 1 0 0 0 1 0 1 0 0 2 0 1 0 0 2 0 0 0 0 0 2 0 1 1 1 1 2 0 2 2 1 0 0 2 2 0 0 2 0 0 1 1 0 0 0 0 0 1 1 0 0 1 0 0 0 1 1 0 1 0 2 2 0 1 0 0 0 0 0 0 1 1 0 1 0 0 0 0 2 2 1 0 1 1 1 1 0 2 0 0 0 0 2 0 2 0 1 0 0 2 2 2 2 0 0 0 1 1 0 2 1 0 0 0 2 0 0 0 0 0 0 1 2 2 2 0 2 2 1 0 0 1 0 0 0 1 1 0 1 1 0 1 0 0 0 0 0 2 1 1 1 0 0 1 0 2 0 2 0 0 1 2 1 1 0 1 0 0 1 1 1 0 0 2 0 0 0 0 0 0 1 0 0 2 0 1 1 0 1 0 0 0 0 0 0 0 0 0 2 0 1 0 0 1 1 1 1
107 0 1 2 0 1 1 0 0 2 0 0 0 0 0 0 0 1 0 1 1 2 0 2 2 0 1 2 2 2 1 1 0 2 1 2 1 2 1 1 2 1 0 0 0 0 2 0 2 0 0 1 0 0 2 1 0 0 0 0 1 1 0 2 0 0 1 0 0 0 1 2 2 2 2 2 0 1 1 0 0 2 0 2 2 0 0 0 0 2 0 0 1 2 1 2 0 1 1 0 0 0 1 1 2 0 2 1 1 0 1 2 0 1 1 1 1 0 0 2 2 0 1 1 0 1 1 2 2 2 2 0 1 0 0 0 1 0 0 0 0 2 0 0 2 0 1 0 0 1 1 2 1 0 0 0 0 2 0 1 1 0 1 1 0 2 0 1 0 2 0 0 1 1 1 0 2 0 0 0 0 0 1 1 0 0 1 1 0 0 0 1 1 0 1 1 1 2 0 2 0 2 1 0 2 1 1 1 1 0 1 0 1 0 1 1 0 0 0 1 1 0 0 0 1 0 1 1 1 1 1 2 0 0 0 0 0 2 2 2 0 0 1 1 2 1 1 0 0 0 0 0 0 0 1 2 1 0 0 0 0 0 0 0 0 0 0 1 2 2 0 1 1 1 0 0 0 2 1 1 1 0 1 0 2 1 0 1 0 2 1 1 2 0 2 0 1 1 0 1 1 0 1 1 1 0 0 0 0 0 0 0 2 0 2 0 0 1 0 0 0 2 1 0 0 0 0 1 1 0 0 0 0 0 0 0 0 0 2 2 1 2 0 0 2 2 0 0 2 0 0 0 0 2 0 0 1 0 0 1 0 1 1 1 1 0 0 1 2 0 2 2 0 0 0 0 0 2 0 0 0 0 0 0 1 1 1 0 0 0 0 0 0 0 1 0 0 0 1 0 0 1 0 2 1 1 0 0 0 1 1 1 0 0 1 0 1 0 0 0 1 2 1 1 2 1 0 0 0 0 0 0 0 2 1 1 0 2 0 0 1 0 0 1 1 2 0 0 0 0 0 1 0 2 2 2 2 1 0 1 1 1 0 0 1 1 1 1 0 0 0 1 1 1 2 1 1 2 0 1 2 1 0 0 0 0 0 1 0 1 1 0 0 2 1 0 0 1 1 2 1 0 1 2 0 2 2 1 0 0 0 0 0 0 0 0 0 2 1 2 2 2 2 2 0 1 1 1 0 2 0 1 1 0 1 0 2 1 0 0 2 2 1 1 1 0 0 0 0 0 0 0 0 0 0 2 0 2 0 0 0 1 0 1 1 0 0 1 1 1 0 1 0 0 0 0 1 2 2 1 1 0 0 0 0 0 0 1 0 0 0 0 1 1 0 0 0 0 0 1 0 2 0 0 0 1 1 0 0 0 0 0 0 0 0 0 0 0 0 0 0 0 0 0 0 1 1 0 0 0 0 0 0 1 2 1 1 0 0 0 1 0 0 2 0 0 1 1 0 0 0 2 0 1 1 2 0 2 1 0 0 0 0 0 0 2 1 2 1 1 1 0 1 0 0 1 0 0 1 0 0 1 0 1 0 2 1 2 0 0 1 1 0 0 0 0 0 0 0 0 0 0 0 0 0 1 2 2 2 0 1 0 0 1 0 1 1 1 0 1 0 0 1 0 2 2 2 0 2 2 2 2 0 0 0 0 1 0 0 0 0 0 1 1 2 0 1 0 0 0 0 0 1 0 0 1 0 1 1 0 0 0 2 0 2 0 0 1 0 0 0 0 2 1 1 2 1 2 2 0 1 0 1 0 0 1 2 2 0 2 2 0 2 1 1 1 0 0 0 1 0 1 0 1 0 1 2 0 1 2 0 0 1 1 1 2 0 0 2 0 1 2 0 2 2 1 0 0 1 2 1 2 2 1 0 1 1 1 1 1 0 0 1 1 0 1 1 0 0 0 2 2 0 0 0 0 0 0 0 1 1 0 1 0 0 0 1 1 0 0 0 0 1 1 1 0 0 2 2 2 2 0 2 0 0 0 0 0 0 2 0 0 0 0 1 1 1 2 0 0 0 2 2 0 2 0 1 0 2 0 2 1 0 0 2 2 1 2 2 2 0 2 0 1 1 1 1 1 0 0 1 0 1 1 2 0 0 1 1 0 0 0 1 2 1 1 1 0 0 0 2 1 2 0 1 1 1 1 1 1 0 1 0 0 1 1 1 0 0 0 1 0 0 0 0 2 0 0 1 0 0 0 0 1 0 1 2 1 0 1 0 0 0 2 2 0 1 0 1 0 1 1
108 0 0 2 0 0 0 1 2 0 0 1 0 0 0 0 0 1 1 2 2 2 1 2 2 0 0 2 2 2 2 0 1 1 1 1 1 1 1 1 0 0 0 0 0 0 0 0 2 0 0 0 1 0 1 1 0 0 1 0 1 1 0 1 1 1 2 0 0 0 0 0 2 2 1 2 0 2 2 0 2 2 1 0 1 0 0 2 1 2 1 2 1 1 0 1 0 0 0 0 0 0 1 1 2 1 2 1 1 0 0 1 1 2 1 1 2 0 1 1 1 0 1 1 1 0 1 0 2 0 1 1 0 0 1 0 1 1 1 0 1 1 1 0 0 0 0 0 0 1 1 1 1 0 0 1 0 1 0 2 1 1 2 2 0 1 0 0 1 1 1 0 1 1 2 0 2 0 0 0 0 1 0 0 0 0 1 1 1 1 0 0 1 1 1 2 0 2 1 1 0 1 1 0 2 0 0 0 1 0 1 1 1 0 0 0 0 1 1 2 0 0 1 0 0 1 1 2 0 0 1 0 0 1 1 1 1 1 2 0 1 1 2 2 2 0 0 0 0 0 0 0 1 0 0 1 1 1 0 0 0 0 0 2 0 0 1 1 1 0 0 2 1 1 0 1 0 1 1 0 0 1 1 1 2 1 1 1 0 2 2 2 2 0 2 0 1 0 0 0 0 0 1 1 0 0 1 0 1 1 0 1 2 1 1 1 1 1 0 0 1 1 1 0 0 0 0 2 1 2 0 2 1 1 0 0 0 1 1 0 0 1 2 2 1 1 0 1 2 1 0 0 1 2 1 0 1 0 0 1 0 1 2 0 2 0 0 2 2 0 2 2 1 1 0 0 0 1 0 0 0 0 0 1 0 0 0 0 0 1 1 0 0 0 1 0 0 0 1 1 1 1 1 1 0 1 1 0 0 0 0 0 0 0 0 1 0 0 1 0 0 0 0 0 1 1 1 0 0 0 1 0 0 1 1 0 0 2 0 0 2 0 0 1 0 1 0 1 1 1 0 1 0 2 1 1 1 2 1 1 1 1 0 0 1 1 1 0 0 0 0 1 1 1 1 1 0 2 0 2 2 0 0 1 1 1 1 0 2 0 2 2 0 2 1 0 0 0 0 2 2 2 2 0 0 0 0 1 1 0 1 1 0 1 0 0 1 1 0 1 1 1 1 1 0 0 1 1 1 2 0 1 2 1 1 1 2 0 0 1 1 1 1 1 2 0 2 1 1 0 0 0 1 0 1 0 0 1 0 1 0 0 1 1 1 0 1 0 0 0 0 0 0 0 0 0 1 1 1 2 0 0 1 0 2 0 0 1 0 0 2 1 2 0 0 0 1 0 0 0 0 1 0 1 0 2 0 0 0 1 0 0 0 1 0 1 0 0 1 1 0 2 0 0 0 0 1 2 0 0 1 1 0 2 1 1 0 0 0 2 0 0 0 1 0 0 2 1 1 0 0 1 2 0 1 2 0 1 0 0 0 0 0 1 0 1 2 2 1 0 1 1 1 0 1 0 2 1 0 1 0 0 0 2 1 2 1 0 1 0 2 0 0 2 0 2 2 0 0 2 1 1 0 0 2 2 2 2 1 0 0 0 0 1 0 1 0 1 1 1 0 1 1 0 0 1 1 0 0 0 0 0 0 0 0 1 1 0 0 2 0 0 0 0 0 0 0 1 1 1 1 1 0 0 0 0 0 0 1 1 0 1 0 0 0 2 0 1 0 0 0 0 0 0 0 0 0 1 1 0 0 0 1 0 0 1 1 2 1 2 0 1 2 1 0 1 1 1 0 0 0 2 0 0 2 1 1 1 1 1 0 0 1 1 1 2 1 0 0 0 1 0 0 2 2 2 0 0 1 1 1 1 2 1 0 1 1 0 0 1 0 0 0 0 0 0 0 0 0 1 2 1 0 0 0 0 1 1 0 1 0 0 0 0 0 0 1 0 1 1 0 0 2 0 1 0 0 2 2 2 2 0 2 0 0 0 0 1 1 2 0 1 0 0 2 2 2 2 0 1 0 0 1 0 2 2 1 1 0 2 0 0 0 0 0 0 2 1 1 1 0 1 2 1 0 1 2 1 0 1 0 0 0 0 0 0 0 1 1 0 0 1 2 2 2 1 0 0 1 0 1 0 2 0 0 0 0 1 1 0 1 1 0 0 0 1 1 0 0 0 0 0 0 0 1 1 0 1 1 0 0 0 0 2 0 0 2 0 0 0 0 0 0 2 0 1 0 0 1 1 2 2
109 0 2 0 1 0 0 1 2 1 0 0 1 2 1 2 1 2 1 0 0 1 0 2 2 0 2 2 2 2 2 0 1 1 0 1 1 2 0 0 0 0 0 0 0 0 0 0 1 0 0 1 0 0 2 1 0 0 0 0 1 2 0 2 0 0 1 1 0 0 0 1 2 2 1 2 1 1 2 1 0 2 0 1 2 0 0 0 0 2 0 0 1 1 1 1 0 0 0 0 0 0 2 2 2 0 2 1 1 0 0 1 1 1 1 1 1 0 0 2 2 0 2 0 1 1 1 0 1 0 1 1 0 0 0 0 0 1 1 1 0 2 1 1 0 0 0 0 0 1 1 1 0 0 0 1 0 1 1 1 1 0 2 2 2 1 0 1 1 2 0 2 0 2 0 0 2 1 0 1 0 1 2 2 0 0 2 0 0 0 0 0 1 0 1 1 0 1 0 0 0 1 0 0 2 0 1 1 0 0 2 0 1 0 0 1 1 1 1 1 1 1 1 0 0 0 0 2 0 0 1 0 0 0 0 0 0 1 2 1 1 1 2 0 1 0 0 0 0 0 0 0 0 1 0 2 1 1 0 0 0 0 1 1 0 0 0 0 2 1 0 1 1 1 1 0 1 2 1 1 1 0 1 0 2 1 1 2 0 2 0 0 0 1 1 0 0 1 0 1 0 0 1 1 0 0 0 0 0 1 0 2 2 1 0 0 0 2 0 0 0 2 1 0 1 0 0 2 0 0 0 0 0 1 1 0 0 1 1 0 0 0 0 0 1 1 0 0 2 2 1 0 1 2 1 0 1 0 0 2 0 2 2 1 2 0 1 2 1 1 1 1 0 0 0 0 0 1 1 1 2 2 0 0 1 1 1 0 0 0 0 0 0 1 1 0 0 1 1 1 1 1 1 0 0 0 0 1 0 0 0 0 0 0 1 0 0 0 0 0 0 1 0 2 1 2 1 0 0 1 0 0 1 1 1 0 1 1 0 0 1 0 0 0 0 0 0 1 1 2 0 1 0 2 0 0 0 2 2 2 1 2 0 0 0 2 0 1 0 1 1 1 1 1 0 0 0 2 1 1 1 1 0 1 0 0 0 0 2 0 2 2 0 0 0 0 0 1 1 2 1 0 2 0 0 1 2 0 1 0 1 0 1 1 0 0 0 2 0 0 0 2 2 2 1 0 0 0 0 2 0 0 2 0 2 0 1 1 1 0 0 2 2 2 2 1 0 2 2 0 0 1 1 0 0 0 1 0 1 2 0 0 0 0 0 0 0 0 0 1 0 0 1 0 0 0 0 2 2 0 1 0 2 0 0 1 0 1 0 0 0 0 1 0 0 0 0 0 0 1 0 2 0 0 1 2 1 1 0 2 0 0 0 0 0 0 0 0 1 0 0 2 0 0 0 0 2 1 0 0 1 1 0 1 2 1 0 0 0 1 1 0 0 1 1 0 2 2 1 0 0 1 2 1 2 2 0 2 1 0 0 0 0 0 1 2 0 2 0 0 1 0 1 0 1 0 2 0 1 0 0 1 0 1 0 2 1 0 1 0 2 0 0 2 1 1 2 0 0 2 1 1 0 0 1 2 2 2 2 0 1 0 0 0 0 0 0 1 1 1 0 1 2 0 1 2 2 1 0 0 1 1 1 0 0 2 1 0 0 0 0 0 0 0 1 1 0 0 0 0 0 0 0 0 0 0 0 0 1 0 0 1 2 1 0 0 0 2 0 0 0 0 2 0 0 0 1 1 1 1 2 1 1 1 1 1 1 2 0 2 1 0 2 1 0 1 1 0 0 1 0 1 0 0 1 2 1 0 2 2 0 0 1 1 1 2 0 0 2 0 2 2 0 2 2 0 0 0 1 2 0 1 1 2 0 1 0 0 0 1 0 0 2 2 0 2 2 0 0 0 2 2 0 0 0 0 0 0 0 1 0 0 0 0 0 0 0 2 2 0 0 1 2 0 1 1 0 0 0 2 2 0 2 0 0 1 1 2 2 0 0 0 2 2 2 1 2 1 1 2 0 0 2 0 1 1 1 1 0 2 0 0 0 0 1 1 2 1 1 1 0 1 2 2 0 1 1 2 0 0 0 1 0 2 0 0 0 2 2 0 0 0 2 0 0 0 0 2 0 0 2 0 1 2 2 0 1 1 2 1 1 0 0 0 1 0 0 0 2 1 1 0 0 1 0 2 0 2 0 0 0 0 0 1 0 0 0 1 0 1 1 0 1 2 1 0 0 0 0 0 2 2
110 0 0 2 0 0 0 1 1 1 0 1 0 1 0 0 0 0 0 2 2 2 0 2 2 0 2 2 2 2 1 1 1 0 2 1 1 1 0 0 1 0 0 0 0 1 0 0 1 1 0 0 0 0 2 1 0 0 0 0 0 2 0 0 0 1 1 1 0 0 0 0 1 2 1 2 1 1 2 1 0 2 0 1 2 0 0 0 0 2 0 0 0 1 1 2 1 1 1 1 1 0 0 0 2 0 2 0 0 0 2 1 1 1 1 1 1 0 0 1 1 0 1 1 0 0 0 2 2 0 0 0 0 0 1 1 0 1 0 0 1 1 0 0 0 0 0 0 0 0 0 0 0 1 0 0 0 1 0 1 1 1 1 2 0 1 0 0 1 1 1 1 1 1 1 0 1 1 0 1 1 0 0 0 0 0 0 0 0 1 0 0 1 0 1 1 0 2 0 1 0 1 0 0 2 1 0 0 1 1 2 0 0 0 1 0 0 0 0 0 2 1 1 0 0 0 1 1 0 0 0 0 0 0 0 0 0 2 2 0 0 1 2 2 2 0 0 0 0 0 0 1 1 0 0 1 0 1 0 0 0 0 0 0 0 0 0 0 1 0 1 2 1 1 0 0 1 1 2 1 0 0 2 0 2 0 1 2 0 1 0 0 0 0 1 0 0 0 0 0 1 0 1 1 0 0 0 0 0 0 1 0 1 0 0 0 0 0 0 0 2 2 1 0 0 0 0 2 1 1 0 0 0 0 0 0 0 2 0 1 0 2 0 0 1 1 1 0 1 0 0 0 0 1 1 1 0 0 0 1 0 1 2 2 2 1 0 2 2 0 2 2 1 1 2 2 0 2 1 0 0 0 0 1 0 0 1 0 0 0 0 0 1 0 2 1 1 0 0 0 0 0 0 2 0 2 0 0 0 0 0 1 0 0 0 0 2 0 0 0 0 2 0 2 2 2 2 1 1 0 0 2 0 1 0 0 0 2 0 0 1 0 0 1 1 1 0 0 0 0 0 2 0 2 1 0 1 0 0 0 1 1 0 0 1 1 1 1 0 1 1 2 2 2 2 0 2 1 0 0 0 1 0 1 1 2 1 0 2 0 2 2 1 1 0 1 0 1 1 2 1 1 2 0 0 0 1 1 1 0 0 0 0 1 0 0 0 2 1 1 1 1 2 2 1 0 1 2 0 2 0 2 0 0 0 0 2 1 1 2 1 1 2 2 2 0 1 1 1 0 0 0 1 0 0 1 0 0 1 0 0 1 1 0 0 1 0 0 0 0 0 0 1 0 0 0 2 1 1 2 0 0 2 0 0 0 0 1 1 1 0 0 0 1 0 0 0 1 0 1 1 1 0 0 1 1 2 1 0 2 0 0 0 0 0 0 0 0 0 1 0 1 0 1 1 1 0 1 0 0 1 0 0 2 1 1 1 1 0 1 0 2 0 1 1 0 2 1 2 1 0 1 1 0 0 2 0 2 1 0 0 0 2 1 1 1 1 1 0 1 0 1 0 0 1 0 2 1 1 1 1 0 0 2 1 2 1 0 0 0 2 0 1 2 0 0 2 0 0 0 0 0 0 0 1 2 2 2 2 0 0 0 0 1 0 0 0 1 1 1 0 0 0 1 0 0 1 0 1 1 2 1 1 0 0 0 1 0 0 0 0 0 0 0 1 0 0 0 0 0 0 0 1 0 0 1 1 0 0 0 0 0 1 0 0 1 2 0 0 2 0 0 2 0 0 0 1 0 0 0 1 1 2 0 0 1 1 2 1 1 0 1 2 0 0 0 0 0 0 1 0 1 0 0 1 0 1 1 0 1 0 0 1 1 1 2 0 1 1 0 1 1 0 0 0 2 0 0 0 2 0 2 2 0 0 0 0 0 0 0 1 1 0 0 0 0 0 0 0 0 2 2 0 0 0 1 1 1 0 0 0 0 0 0 0 1 1 0 1 1 0 0 1 1 2 0 0 0 0 1 2 0 2 1 0 0 0 2 1 1 1 1 0 0 2 2 2 2 0 0 0 0 1 0 2 1 1 1 0 2 0 1 1 1 2 2 0 0 2 1 0 2 0 2 2 2 1 1 0 0 0 0 0 2 0 0 0 0 0 0 0 0 2 2 1 0 0 2 0 0 2 0 0 2 2 0 2 1 1 0 2 0 0 0 0 0 0 0 2 0 0 0 0 0 0 0 0 0 2 0 0 0 0 1 0 1 1 0 0 0 0 0 0 2 1 0 0 0 0 0 1 1
111 0 2 1 1 0 0 2 2 0 0 0 0 1 1 1 1 1 1 0 0 1 0 1 1 0 1 1 2 2 1 1 0 1 0 1 2 1 0 0 2 0 0 1 0 1 0 0 2 0 0 0 0 0 2 2 0 0 1 0 1 1 0 1 0 2 1 0 0 0 0 0 1 2 1 2 1 1 2 1 0 2 0 1 2 0 0 0 0 1 1 1 1 2 1 2 0 0 0 0 0 1 0 0 2 1 2 0 1 1 0 1 0 1 0 1 1 0 1 1 1 0 2 0 0 2 2 0 1 0 1 1 0 0 0 0 0 0 0 0 0 2 0 0 1 0 0 1 1 1 0 0 1 0 0 0 0 0 0 0 0 0 2 2 0 2 0 1 0 1 1 0 0 2 0 0 1 0 0 0 0 0 0 0 0 0 1 2 1 0 1 2 1 0 1 1 2 1 0 1 0 1 0 0 2 2 2 0 2 1 2 1 2 0 1 0 1 1 1 1 1 2 0 0 0 0 0 0 0 0 0 0 0 0 0 0 0 1 2 1 1 1 2 2 2 0 0 0 0 0 0 0 0 0 1 2 0 2 0 2 0 2 1 1 0 0 0 0 1 1 0 1 2 2 0 1 0 2 1 1 1 0 2 1 2 1 1 2 0 2 2 0 1 0 1 0 1 0 0 1 1 1 1 1 1 0 0 0 0 1 1 2 1 1 1 0 0 0 0 0 2 2 1 1 0 0 0 2 0 0 0 1 0 1 0 0 0 0 2 0 0 1 1 0 1 1 0 0 2 0 0 0 0 2 2 0 1 0 0 1 0 1 0 0 0 0 0 2 0 0 0 0 1 1 1 0 0 1 0 0 2 1 0 1 0 0 2 0 0 0 0 0 1 0 1 0 0 0 1 1 1 1 0 1 0 0 0 0 0 0 2 0 0 0 2 0 0 0 0 0 0 1 1 2 1 2 0 0 0 0 0 1 0 2 1 1 0 0 0 0 2 0 0 0 0 0 0 0 1 2 0 1 0 2 1 1 1 2 1 2 1 2 1 1 0 1 1 0 0 0 0 0 1 1 0 0 0 2 0 1 1 1 0 2 2 2 2 0 0 2 2 1 1 2 1 0 0 1 1 2 1 1 1 1 0 1 1 0 1 0 1 0 0 0 0 0 0 2 0 1 1 2 2 2 1 0 0 0 0 2 0 0 0 0 0 0 1 0 2 2 1 1 2 2 2 0 2 1 1 0 0 0 1 0 1 1 0 1 0 0 0 0 1 0 0 1 0 1 1 0 0 2 0 0 0 0 1 2 2 1 1 0 1 0 0 0 0 2 0 0 1 1 0 0 0 0 0 0 0 0 0 1 1 0 0 2 2 1 0 0 0 0 0 1 0 1 0 0 0 0 1 1 1 0 0 2 2 1 0 0 1 0 0 1 2 1 1 0 0 2 0 1 0 1 1 0 2 0 1 0 0 2 1 1 2 2 1 2 2 0 0 0 2 1 0 1 0 1 0 0 1 1 1 0 0 0 2 0 1 0 1 0 0 2 1 2 1 0 0 1 0 0 0 1 0 1 1 0 0 1 0 0 0 0 1 2 2 1 2 0 0 0 0 0 0 1 0 1 1 1 0 1 1 0 1 1 1 0 0 0 1 1 1 0 0 1 0 0 0 1 1 1 0 0 1 1 0 1 0 0 0 0 1 0 0 0 1 0 1 0 0 1 1 1 0 1 0 0 0 2 0 1 2 1 0 2 1 0 0 2 2 1 1 1 1 1 1 1 0 2 1 1 2 1 0 1 1 1 0 0 0 1 0 0 1 0 1 0 1 2 0 0 0 0 0 2 2 1 1 1 0 2 0 2 2 1 0 0 2 2 2 2 2 1 0 1 1 0 0 0 1 0 0 0 1 0 1 0 1 0 1 1 0 0 0 1 1 1 0 0 2 0 0 0 0 0 2 0 1 0 0 0 2 0 2 1 0 1 1 2 2 0 1 1 0 1 0 1 0 2 1 2 2 0 2 2 2 2 0 0 1 1 2 1 2 2 0 0 1 1 1 0 0 0 0 0 2 1 2 1 1 1 1 1 2 2 2 0 0 0 0 0 0 1 0 0 0 2 2 0 0 0 0 1 1 2 1 0 0 0 2 0 1 1 1 0 1 1 1 0 2 0 1 0 0 2 1 1 2 0 1 0 0 0 1 1 0 0 2 0 0 0 0 1 0 0 1 0 1 0 0 1 0 1 1 0 0 0 0 0 2 2
112 0 1 2 0 1 1 1 1 2 0 0 1 1 0 0 0 1 1 2 2 1 0 2 2 0 1 1 2 1 1 2 2 1 0 1 1 2 0 0 0 0 0 0 0 0 1 0 2 0 0 0 0 1 1 1 0 0 0 0 0 1 0 1 1 1 1 1 0 0 0 2 0 2 0 2 2 1 2 0 1 1 0 2 2 0 0 0 0 2 0 1 0 2 1 1 1 1 1 1 0 0 1 1 2 0 2 0 0 0 1 2 2 2 2 2 2 0 0 2 2 0 1 1 0 1 1 1 1 1 1 0 0 0 0 0 0 0 0 0 2 0 1 0 0 0 0 0 0 1 1 1 0 1 0 0 0 1 0 2 2 2 2 2 1 2 0 1 1 2 0 2 1 1 0 0 2 2 1 1 1 1 1 1 1 1 1 2 0 0 1 2 2 0 2 2 1 1 0 0 0 0 0 0 2 1 1 1 1 0 1 1 1 0 2 0 0 0 2 0 2 2 0 0 0 0 0 0 0 0 0 0 0 0 0 0 0 1 1 0 0 1 2 1 2 1 1 1 0 0 0 1 1 1 0 1 0 2 0 2 0 2 1 2 1 0 1 0 2 1 0 2 1 1 0 1 0 1 2 1 1 0 2 0 2 0 0 1 1 2 1 2 1 1 1 1 1 2 1 0 0 0 0 0 0 0 0 1 1 1 0 1 2 1 0 0 1 0 0 0 1 2 1 1 1 0 0 1 2 2 0 1 1 1 0 0 1 2 0 1 0 2 1 0 0 0 0 1 2 1 0 0 0 1 0 1 1 0 0 1 0 2 1 1 1 1 1 2 1 0 1 1 0 0 0 0 0 1 1 0 1 0 0 2 0 2 1 0 0 0 0 0 1 0 1 0 0 1 0 0 0 0 1 1 1 0 0 1 0 0 0 0 0 0 0 0 1 0 0 0 0 2 0 2 1 1 1 2 2 0 0 2 0 0 0 2 0 0 0 0 1 0 0 0 0 1 0 0 0 1 0 0 0 2 2 1 2 2 1 2 2 2 1 1 0 1 1 1 0 0 0 1 1 1 1 0 1 2 0 2 2 2 0 1 0 2 0 2 0 0 2 2 1 1 1 1 1 1 1 1 1 0 0 2 0 2 2 0 1 0 0 1 0 0 1 0 0 2 1 1 1 2 2 2 0 0 0 1 0 2 1 0 1 0 1 0 0 1 0 1 1 1 2 1 2 0 1 0 1 0 0 0 1 0 2 0 0 0 1 0 0 1 1 0 0 1 1 1 1 0 0 0 1 0 0 0 2 2 2 1 1 0 2 0 0 2 0 1 1 1 0 0 0 0 1 0 1 0 0 0 0 2 0 0 1 2 1 1 0 1 1 0 0 0 0 0 0 0 0 0 1 1 0 0 0 2 2 1 0 0 2 0 0 2 2 0 0 0 0 0 0 0 0 0 1 0 2 1 0 1 0 1 1 2 2 2 0 1 1 0 0 0 1 0 1 2 1 1 1 0 2 0 0 0 1 1 1 1 1 1 0 0 0 1 0 2 1 2 0 0 2 0 0 1 0 1 1 1 0 1 1 0 0 0 1 1 0 2 2 0 0 0 0 0 0 0 0 1 1 1 0 0 0 0 1 0 0 0 2 2 2 2 1 0 0 1 0 0 0 0 0 0 0 0 1 0 0 1 0 0 0 0 0 0 0 1 0 0 0 0 0 1 2 0 1 0 0 0 1 1 0 1 2 0 2 2 2 1 1 1 1 1 2 0 1 1 0 2 1 2 0 1 2 1 0 1 1 1 0 0 1 2 0 0 1 2 2 1 1 1 0 0 1 0 0 1 1 0 1 1 1 2 0 2 2 0 0 0 1 2 0 1 2 1 0 0 0 0 0 0 0 0 0 0 0 1 1 1 0 0 2 2 0 0 0 0 1 0 0 1 0 0 0 0 0 1 1 0 2 1 1 0 0 2 1 1 0 1 1 2 1 1 2 0 0 0 0 1 1 1 1 1 1 0 2 2 2 2 0 0 0 2 1 0 1 1 1 1 1 1 1 1 0 0 1 0 2 2 2 2 0 2 2 1 0 0 1 0 1 1 0 1 0 1 0 0 0 1 2 0 0 0 1 1 1 2 0 1 0 0 2 0 2 0 0 0 0 1 1 1 1 0 1 1 1 1 0 0 2 0 0 0 0 0 0 2 0 1 1 0 0 0 0 0 0 0 0 0 0 0 0 0 1 2 2 0 0 0 1 0 2 1
113 0 1 1 0 1 1 2 2 1 0 1 0 1 1 1 0 1 1 0 0 1 0 2 2 0 2 2 2 2 1 0 1 1 0 1 1 1 1 0 1 0 0 1 0 1 0 1 0 0 0 2 0 0 1 1 0 0 0 1 0 0 0 1 1 1 1 0 0 0 1 1 1 2 1 2 1 0 1 0 0 1 0 0 2 0 0 0 0 2 0 1 1 2 0 1 0 0 0 0 0 0 0 0 2 0 2 0 1 1 0 0 2 2 2 2 2 0 0 0 2 0 1 1 0 1 1 1 1 1 2 0 1 0 0 1 1 0 0 0 1 1 0 0 2 0 1 0 0 0 0 1 1 0 1 0 0 0 1 2 1 0 0 1 1 1 1 0 0 1 1 0 0 2 0 0 2 0 0 0 0 0 1 1 0 0 1 1 0 2 1 0 1 0 2 2 1 1 0 0 0 0 1 0 2 0 0 0 0 0 1 0 1 0 1 0 1 0 2 0 2 2 0 0 0 0 0 0 0 0 1 1 0 0 0 0 0 2 2 1 0 0 2 1 2 1 1 0 0 0 0 0 1 0 0 1 0 2 0 1 0 1 0 0 0 0 0 0 2 2 0 2 2 2 0 0 1 2 1 0 0 0 1 0 1 0 0 2 0 2 1 0 0 0 0 0 0 0 0 0 2 1 1 1 0 0 1 0 1 1 0 1 2 2 2 2 0 0 0 0 1 1 1 0 0 0 1 2 0 1 0 0 0 2 0 1 1 0 2 0 0 0 1 0 0 0 1 1 2 1 0 1 0 1 1 1 0 1 0 1 0 1 0 0 0 1 0 2 1 0 1 1 0 0 0 0 0 1 0 0 1 1 0 1 0 0 0 0 0 0 0 0 0 0 2 1 1 0 1 0 0 1 0 1 0 1 0 0 0 0 0 1 0 0 2 0 0 0 0 0 1 2 0 2 1 1 0 1 1 0 1 1 0 1 1 0 0 1 0 1 0 0 0 0 0 1 1 1 1 0 1 0 0 2 0 0 0 1 1 1 0 1 0 0 1 1 1 0 1 0 1 1 0 0 2 2 0 2 0 0 1 1 0 2 2 2 2 1 1 0 2 1 1 2 1 0 0 0 0 2 2 2 1 1 0 1 1 2 2 0 0 1 0 0 1 0 0 2 1 1 1 2 2 2 1 0 1 1 1 1 1 1 1 0 0 0 1 0 1 0 0 1 2 1 1 0 1 0 0 0 0 0 0 0 1 0 1 0 1 0 0 0 0 0 0 0 1 0 0 2 0 1 2 0 1 0 2 2 2 0 1 0 1 0 0 1 0 1 0 0 0 0 0 1 0 0 0 0 0 0 0 2 1 0 0 2 1 0 0 0 2 0 1 1 1 1 1 0 1 0 1 1 1 1 0 0 1 1 0 0 2 0 1 1 1 0 0 1 2 2 2 0 0 0 2 0 2 0 2 0 0 2 2 1 2 1 0 1 1 0 0 0 2 0 1 2 0 2 1 0 0 1 0 1 0 0 1 1 1 0 0 2 1 0 1 1 1 1 0 0 2 0 0 2 0 1 2 0 0 2 1 1 0 0 2 2 1 2 2 0 0 0 0 0 0 0 0 1 0 0 0 0 1 0 2 0 0 1 1 1 1 1 0 0 0 1 0 0 1 2 0 0 0 0 1 0 1 1 0 0 0 0 0 0 0 0 0 0 1 0 0 0 0 0 0 2 0 0 0 1 0 1 2 0 1 0 1 2 1 0 1 0 2 0 0 2 0 2 1 2 0 1 2 1 1 1 0 0 0 1 0 1 0 0 2 1 1 1 1 1 0 0 2 2 2 2 0 2 2 0 2 2 0 2 2 2 0 0 1 2 0 1 2 0 0 1 0 0 0 0 0 0 2 1 0 1 1 0 0 0 2 2 0 0 0 0 1 0 0 0 0 0 0 0 0 0 2 1 2 1 0 0 1 1 2 1 0 1 1 2 1 0 2 0 0 1 0 2 0 1 1 2 0 0 1 0 1 2 0 0 0 0 2 0 2 1 1 1 0 2 0 0 0 0 0 0 2 1 2 1 1 1 1 1 1 1 1 1 0 0 1 1 0 2 0 0 0 1 1 0 0 1 2 1 2 0 0 0 0 0 2 1 1 1 1 0 1 1 1 1 0 1 0 0 1 1 1 2 2 0 1 0 0 0 0 0 0 2 1 0 1 1 0 2 0 0 2 0 0 0 0 0 0 1 1 0 0 0 2 0 1 1
114 0 2 1 0 0 1 1 1 1 0 1 0 0 0 0 0 1 1 0 0 1 2 2 2 0 0 0 2 1 0 2 2 1 0 1 1 0 0 0 1 1 0 0 0 1 0 0 0 1 1 1 0 0 1 1 0 0 0 0 2 0 0 0 0 0 1 0 0 0 0 1 1 2 1 2 1 0 2 0 0 1 0 1 2 0 0 0 0 2 0 0 1 1 2 2 0 1 0 0 0 0 1 1 2 0 2 0 0 0 1 2 0 0 0 0 0 0 0 2 2 0 1 1 0 0 0 0 1 0 0 0 0 0 0 0 0 0 0 0 0 2 0 0 0 0 0 0 0 2 0 2 1 0 0 0 0 0 0 1 1 1 1 2 0 2 0 0 2 2 0 1 1 1 0 0 2 1 0 1 1 0 1 1 0 0 1 1 1 2 0 0 2 0 2 0 1 2 0 1 0 1 0 1 2 1 1 1 0 0 2 0 1 0 1 0 0 0 1 0 2 1 0 0 0 2 1 1 0 0 0 0 0 0 0 0 0 1 2 2 0 0 1 1 1 0 0 0 0 0 0 0 0 0 0 2 1 2 0 2 0 2 0 1 0 0 1 1 0 1 1 1 0 0 0 0 0 2 2 2 1 0 1 0 2 1 0 2 0 2 2 2 2 0 2 0 0 0 1 0 1 1 1 1 0 0 1 0 1 1 0 2 1 2 0 0 0 0 1 0 0 2 1 0 2 0 0 2 0 0 0 2 0 1 0 0 0 1 1 1 0 1 2 0 1 2 1 0 1 1 0 1 0 2 2 0 0 0 1 0 1 1 0 0 0 1 0 1 2 0 2 2 0 0 0 0 0 1 0 0 1 1 0 0 0 0 0 1 1 0 0 0 1 1 2 1 1 1 1 1 1 2 1 2 0 2 0 0 0 0 0 0 0 0 1 0 0 1 1 1 1 1 0 1 1 1 0 0 0 1 0 1 0 2 1 1 0 0 0 1 2 0 0 1 1 2 0 1 1 2 0 1 0 2 0 0 0 2 2 2 1 2 0 0 1 1 1 0 0 0 0 0 1 1 1 0 1 2 1 1 0 2 0 0 0 1 0 1 1 0 2 2 0 2 1 0 0 1 1 2 1 1 1 1 2 0 1 0 0 0 0 0 0 1 0 1 0 2 1 1 1 2 2 2 1 0 0 2 0 2 0 2 1 0 0 1 2 2 2 1 1 1 1 1 2 0 2 0 1 1 0 1 0 0 1 0 1 1 1 1 1 0 0 0 0 0 2 2 2 0 1 0 1 0 1 0 2 2 2 2 0 0 2 0 0 2 0 0 0 0 0 0 0 0 0 0 0 2 0 2 1 1 0 1 0 2 0 0 0 0 1 0 0 0 0 0 0 0 1 0 0 2 0 0 0 1 1 1 0 0 1 1 0 2 1 1 0 1 2 2 1 1 0 1 0 0 1 2 0 0 0 1 2 0 2 2 0 2 1 0 0 0 0 1 1 1 1 2 1 1 0 0 0 0 0 1 1 0 1 0 0 1 0 1 1 1 0 1 0 0 1 1 0 2 2 0 2 1 0 2 0 1 0 0 1 2 2 2 2 1 1 1 0 1 0 0 0 1 1 1 0 0 1 0 1 1 1 0 0 0 1 1 0 0 0 0 1 0 0 1 0 0 0 0 0 0 0 0 0 0 0 0 1 0 0 2 0 0 0 0 0 0 1 0 1 1 0 0 0 0 1 0 2 0 0 0 1 0 0 2 2 2 1 0 0 2 0 2 0 2 0 0 2 1 0 1 0 0 0 1 0 2 1 0 1 0 0 0 0 2 0 0 1 1 1 1 0 2 1 0 2 1 0 2 1 0 0 0 1 2 1 2 1 1 0 1 0 2 2 1 1 0 0 0 0 0 0 0 0 0 1 1 0 0 0 0 0 0 0 1 0 0 0 0 0 1 1 0 1 0 0 0 1 1 2 0 0 1 1 2 2 0 2 0 0 0 0 0 0 2 0 2 0 0 2 2 2 2 0 0 1 0 2 1 2 1 0 1 1 1 1 0 0 0 1 1 1 0 0 0 0 0 1 1 1 1 1 0 1 0 1 0 0 0 0 0 0 2 2 0 0 0 2 1 1 1 0 1 0 0 2 0 2 1 0 0 1 0 0 0 0 1 0 0 1 0 1 2 2 0 1 0 0 0 0 1 0 0 2 1 2 1 0 2 0 2 2 0 0 0 0 0 0 1 1 0 0 0 1 1 2 2
115 0 2 1 0 0 0 2 2 2 0 0 1 2 1 1 1 2 2 2 2 2 0 2 2 0 2 0 1 1 1 1 1 1 0 0 2 1 0 0 1 0 0 0 0 0 0 0 1 0 0 1 2 1 0 2 0 0 0 1 0 1 0 0 0 0 1 0 0 0 1 2 2 2 2 2 0 0 1 0 0 1 0 1 2 0 0 0 0 2 0 0 1 0 1 0 0 1 1 1 0 0 0 0 1 0 1 0 0 0 1 2 2 2 2 2 2 0 1 0 1 0 0 2 0 1 1 1 2 1 1 1 1 0 0 0 0 0 0 1 0 2 0 0 1 0 0 0 0 0 0 0 1 0 0 0 0 2 0 0 1 0 1 2 1 2 0 1 0 1 1 1 0 2 1 0 2 1 1 0 0 1 0 0 0 0 0 2 1 2 0 0 1 0 1 2 0 1 0 0 0 0 1 0 2 1 1 0 1 0 0 2 2 0 2 2 2 0 2 1 1 1 0 0 0 0 0 2 1 1 1 2 0 0 0 0 0 2 2 2 0 0 2 0 1 0 0 0 0 0 0 0 1 0 0 2 1 0 0 0 0 0 0 1 0 0 1 1 1 0 0 2 0 0 0 0 0 1 2 1 1 0 1 0 2 2 0 0 0 1 0 1 1 0 1 0 1 0 0 0 1 0 2 2 0 0 2 0 1 1 0 1 1 2 0 0 0 0 0 0 1 1 2 2 0 0 0 2 0 0 0 0 0 2 1 0 0 1 1 1 1 1 1 0 1 1 1 0 2 0 0 0 2 2 0 0 1 0 0 0 0 0 2 2 2 2 0 1 2 0 2 2 2 2 1 1 0 2 1 1 2 1 0 0 0 0 0 0 0 0 0 0 0 0 2 0 0 0 0 0 0 0 2 0 0 0 1 0 0 0 0 0 0 0 1 0 1 0 0 0 0 1 0 1 0 1 1 0 0 0 0 1 0 2 1 1 0 1 0 0 0 0 1 2 2 2 0 0 1 1 0 1 0 2 0 0 0 1 1 1 0 1 0 0 1 1 1 2 0 1 1 2 1 1 0 0 0 1 0 0 0 1 0 1 0 1 0 0 1 1 1 2 0 1 1 0 0 2 2 2 2 0 2 0 0 0 0 2 0 0 0 0 0 2 0 0 0 1 1 2 2 1 2 2 1 0 0 1 1 1 1 1 0 0 0 1 2 1 1 1 1 1 0 0 0 1 1 0 0 0 0 0 1 1 2 0 0 0 1 1 0 0 1 0 0 1 1 2 2 0 2 0 0 0 0 0 2 0 0 2 0 0 2 0 0 0 0 1 1 1 0 0 1 2 0 0 0 0 0 0 0 2 1 0 0 2 1 1 0 1 1 0 0 0 0 0 0 0 1 0 0 0 1 1 0 0 0 1 0 0 0 0 0 1 2 0 0 0 0 2 1 1 0 2 0 0 0 1 1 0 0 2 1 0 2 2 0 2 2 1 1 0 1 1 0 1 0 2 0 1 1 0 0 0 0 1 1 0 1 0 1 2 0 2 1 2 1 0 1 1 1 0 0 0 0 0 1 0 0 2 1 1 0 0 1 1 1 2 2 0 0 0 0 0 1 1 0 0 0 0 0 0 0 0 2 0 0 1 0 0 1 0 0 0 0 0 0 0 0 1 0 0 2 2 2 0 0 0 0 0 0 0 0 0 0 0 1 0 0 0 0 0 1 0 1 0 1 0 0 2 0 0 2 1 0 0 2 0 0 1 2 1 1 0 1 1 1 2 1 2 1 1 2 0 0 0 0 0 0 1 0 1 0 0 2 2 1 0 1 2 0 0 1 1 1 2 1 1 1 0 2 1 0 2 2 2 0 0 0 2 0 2 2 2 0 0 0 0 0 0 0 0 2 1 1 1 2 0 0 0 2 2 0 0 0 0 0 0 0 0 0 0 0 0 0 1 1 0 1 0 0 0 1 1 1 1 0 1 1 2 1 1 2 0 0 0 0 1 0 2 1 2 1 0 0 0 0 2 0 0 0 2 2 0 2 2 1 2 1 1 1 1 0 0 1 1 1 1 1 0 0 1 2 0 0 0 0 1 0 0 0 0 0 2 0 0 0 1 2 1 0 0 0 0 0 2 0 1 1 0 2 0 1 0 2 0 2 1 2 1 1 0 0 0 0 1 0 0 2 2 0 0 0 0 0 1 0 1 1 0 0 0 0 1 0 0 1 1 0 0 0 0 0 2 1 0 0 0 0 0 2 1
116 0 1 1 0 0 0 1 2 1 0 0 0 1 1 1 0 1 0 2 1 2 0 2 2 0 0 1 1 2 1 0 1 2 0 0 2 1 0 0 1 0 0 1 0 1 1 0 1 1 1 1 0 1 1 2 0 0 0 0 1 1 0 1 0 1 1 2 0 0 0 1 2 2 1 2 0 0 2 0 0 1 1 0 1 1 0 1 1 2 0 1 0 2 0 2 1 0 0 0 0 0 1 0 2 1 2 0 1 1 1 2 0 2 0 0 2 0 1 0 0 0 1 1 0 1 1 2 2 2 2 0 0 0 1 0 0 0 0 0 1 1 0 0 0 0 1 0 0 0 0 0 0 0 0 0 0 0 0 2 1 1 1 2 0 1 0 1 1 2 0 1 0 2 0 0 2 1 1 0 0 1 0 0 0 0 0 1 0 0 0 1 2 1 2 2 1 2 0 0 0 1 0 0 2 1 1 0 1 0 1 2 2 0 2 2 2 0 1 0 2 0 1 0 0 1 1 2 1 0 0 1 0 1 1 0 0 2 2 2 0 0 2 2 2 0 0 1 0 0 0 1 2 0 0 0 0 2 0 1 0 1 0 1 0 0 0 0 1 1 0 1 1 1 0 0 1 1 1 0 0 1 1 0 2 1 1 0 0 2 1 0 1 0 2 0 0 1 1 0 0 0 0 0 0 0 0 0 0 0 0 0 2 2 2 0 1 0 1 0 1 1 2 2 1 0 0 0 1 1 0 1 1 1 0 0 0 1 1 1 1 2 0 0 0 0 0 0 2 2 1 0 0 2 1 0 1 0 0 0 1 1 2 0 2 1 0 0 2 0 2 2 1 0 0 0 0 2 0 0 2 1 0 1 1 1 1 0 0 0 1 1 1 0 1 0 0 0 1 1 1 1 1 0 0 0 0 0 0 0 1 1 1 0 1 0 1 0 0 0 1 2 1 1 1 2 2 0 0 1 1 1 0 1 1 1 0 0 0 0 1 0 0 0 0 2 1 0 0 1 0 1 0 2 1 1 1 1 1 1 1 1 0 0 0 2 0 1 0 0 0 2 0 0 2 1 1 1 0 1 1 2 0 0 0 2 0 1 1 0 2 2 1 1 0 1 0 1 1 2 1 1 2 0 0 0 0 0 0 0 0 0 0 1 0 0 0 2 1 1 1 2 2 2 0 1 0 1 0 2 0 2 1 1 1 0 2 2 1 0 1 1 1 1 1 2 1 0 0 0 0 0 0 0 1 0 1 0 2 1 0 0 0 0 0 0 1 1 1 0 0 0 0 0 0 0 2 0 0 2 0 0 1 0 1 0 0 1 0 0 0 0 1 1 0 0 0 0 0 1 0 2 0 0 0 1 0 1 0 0 0 0 0 0 0 0 0 0 0 0 0 0 0 0 0 0 1 1 0 0 1 1 0 0 1 0 1 0 1 2 0 0 0 0 1 0 1 1 2 1 0 2 0 1 2 2 0 2 2 0 0 0 1 1 0 1 0 2 0 1 1 0 0 0 1 1 1 0 2 0 0 1 1 1 0 2 1 2 0 0 1 1 0 1 0 1 1 0 0 1 0 2 0 0 2 2 2 2 2 0 1 0 1 0 0 1 0 1 1 1 0 0 1 0 2 1 1 1 1 1 1 1 0 0 0 0 0 0 0 1 0 0 0 0 0 2 0 1 1 1 1 0 1 0 0 0 1 0 1 0 0 0 2 1 0 0 0 0 0 2 0 0 2 0 0 0 2 0 0 1 1 1 1 1 1 2 0 1 1 2 0 2 2 0 0 0 0 0 1 0 0 1 0 0 2 2 2 0 2 2 0 0 2 2 2 2 0 1 1 0 1 1 0 2 1 0 0 0 1 1 0 0 2 1 0 1 0 1 1 0 1 1 1 1 0 1 1 0 1 0 2 2 0 0 1 0 1 1 0 1 0 0 1 0 0 1 1 1 2 1 0 0 2 0 2 1 0 1 1 1 2 0 1 1 0 2 1 2 1 1 1 1 1 0 2 2 2 1 0 0 0 2 1 0 0 2 0 0 0 1 0 1 0 0 0 0 2 1 2 1 1 1 2 1 0 0 0 0 0 0 0 0 0 1 1 0 1 0 0 0 0 0 1 0 1 1 0 0 0 0 2 1 2 1 1 0 0 2 2 0 2 0 0 0 1 1 1 1 1 0 1 0 0 0 0 2 0 2 0 0 0 0 0 1 0 0 2 0 1 0 0 1 0 1 0 1 0 0 2 0 2 1
117 0 2 0 0 0 0 1 2 2 0 0 1 2 2 2 0 1 1 1 1 2 1 2 2 0 1 1 2 2 2 0 1 1 0 1 1 1 1 1 1 1 0 1 0 1 1 1 1 0 0 1 0 0 2 2 0 0 0 1 2 0 0 2 0 0 0 1 0 1 0 2 2 2 2 2 0 2 2 1 1 2 1 0 0 0 0 0 0 2 0 0 0 2 0 1 1 1 1 2 0 1 1 1 2 0 2 0 0 0 1 2 0 0 0 0 0 0 1 1 1 0 0 2 0 0 0 2 2 2 2 0 0 0 2 1 1 0 0 0 1 1 0 0 0 0 0 0 0 0 0 0 0 0 0 0 0 1 0 0 0 0 2 2 0 1 0 0 2 2 0 2 1 1 1 0 2 0 0 0 0 0 1 1 0 0 2 2 1 2 0 0 1 0 1 1 1 2 0 0 0 0 0 0 2 1 1 1 1 0 1 1 0 0 1 0 0 0 1 0 2 1 0 1 0 0 1 2 0 0 0 1 0 1 1 0 0 2 2 2 0 0 2 1 1 0 0 0 0 0 0 0 1 0 0 2 2 1 0 0 0 0 0 1 0 0 1 0 1 1 0 2 0 0 0 0 1 1 2 1 1 0 2 2 2 0 2 1 0 2 0 0 1 0 1 0 1 0 1 0 1 1 2 2 2 0 0 1 1 1 0 1 2 2 2 0 0 0 0 0 2 2 0 0 1 0 0 0 1 1 0 0 0 2 0 0 0 0 2 1 2 1 0 0 0 0 1 1 2 1 1 0 0 1 1 1 0 0 0 1 0 2 2 0 2 1 1 2 2 0 2 2 0 0 0 0 0 1 1 0 2 0 0 1 1 0 0 0 0 0 0 0 1 0 2 1 1 2 0 0 0 1 0 1 0 1 0 0 1 0 1 1 0 0 0 0 2 0 1 0 0 0 2 2 0 2 2 0 0 0 2 0 0 2 0 0 0 1 0 0 2 0 0 2 2 2 0 0 0 2 0 1 0 2 1 0 1 2 1 1 1 1 1 0 1 1 1 1 0 1 0 2 1 1 2 2 0 1 0 1 1 2 0 2 2 2 2 1 0 1 0 2 1 1 0 0 1 1 1 2 0 0 1 1 0 1 1 0 0 0 0 0 1 1 0 0 1 2 1 1 1 2 2 2 1 0 0 1 0 2 1 1 0 0 0 0 2 1 0 0 2 2 1 1 1 1 0 1 1 0 0 1 0 0 1 0 1 0 0 0 0 0 0 0 0 0 2 1 1 1 0 1 1 0 0 0 1 1 1 1 0 0 2 0 2 0 1 1 1 1 0 0 0 0 2 0 1 0 0 0 0 2 0 0 0 2 0 1 0 2 2 0 0 0 0 0 0 0 1 0 0 1 0 0 0 1 1 1 0 0 1 0 0 1 1 0 1 2 0 0 0 0 0 2 0 0 1 0 1 0 0 2 0 1 1 2 0 2 2 0 0 0 1 0 1 2 0 2 0 1 0 1 0 0 1 1 1 1 2 0 1 0 0 1 0 1 1 0 0 2 1 0 0 2 1 1 2 0 0 1 0 1 0 0 0 0 0 2 2 0 0 0 0 0 0 0 0 1 1 1 0 0 1 0 1 1 1 1 1 1 1 1 0 1 0 1 1 0 0 0 0 0 0 0 1 0 0 1 0 0 0 0 0 0 0 0 1 0 1 1 1 1 1 1 0 1 0 1 0 1 1 0 2 0 0 0 0 0 0 1 1 1 0 0 1 2 0 2 0 2 1 0 1 1 0 1 0 0 0 1 0 1 0 0 0 0 1 0 0 2 0 1 1 1 1 2 0 1 1 0 2 1 0 2 2 1 0 0 1 2 0 1 2 1 0 0 0 0 0 0 1 0 1 1 0 1 1 0 0 0 2 2 0 0 1 0 1 0 0 0 0 0 0 0 0 1 1 0 0 2 0 0 1 1 1 1 0 1 1 2 2 0 1 0 0 1 1 2 1 1 1 1 1 0 2 2 2 1 0 1 0 1 1 0 0 2 0 1 1 2 0 0 0 0 0 0 2 1 2 2 0 2 2 1 1 0 1 1 0 0 1 0 0 2 0 0 0 1 1 0 1 0 0 2 1 0 0 1 0 2 2 0 2 0 1 1 1 2 2 0 2 0 1 0 2 0 0 0 1 0 1 0 0 0 0 1 0 0 1 0 0 0 0 0 0 0 0 1 1 0 0 1 0 1 1 0 0 0 1 0 2 2
118 0 1 2 0 0 0 1 1 2 0 0 2 1 1 2 1 1 1 2 2 2 0 1 2 0 0 1 2 2 1 1 1 1 0 1 1 2 0 0 1 1 0 0 0 0 1 0 2 0 0 0 0 0 2 2 0 0 0 0 2 0 0 1 0 0 1 1 0 0 0 1 1 2 0 2 2 1 1 1 0 2 1 0 0 0 0 1 1 2 1 1 2 2 0 1 0 1 0 1 1 0 0 0 2 1 2 0 0 0 0 1 0 2 2 2 2 0 0 1 2 0 1 1 0 0 0 0 1 0 0 0 1 0 0 0 1 0 0 0 0 2 1 1 0 1 0 0 0 1 1 1 1 1 1 1 0 1 0 1 1 1 2 2 1 2 0 1 0 1 1 0 0 2 0 0 2 1 0 1 1 0 1 1 0 0 1 1 1 2 0 0 2 1 2 2 2 2 0 0 0 0 1 0 2 0 0 0 0 0 0 1 1 0 0 0 0 1 1 1 1 0 1 0 0 1 1 1 0 0 0 1 0 0 0 0 0 2 2 1 0 0 2 1 1 0 0 0 0 0 0 1 1 0 0 2 1 0 0 0 0 0 1 1 0 0 1 0 1 1 0 1 1 1 0 0 1 2 1 0 0 1 2 1 1 0 0 2 0 2 0 0 1 0 1 0 1 1 1 0 1 0 0 0 0 0 0 1 1 1 0 1 1 1 2 0 0 1 1 0 0 2 1 0 0 0 1 0 0 0 0 1 0 2 0 0 0 1 1 0 0 1 0 0 0 0 1 0 1 1 0 1 0 1 1 1 0 1 0 2 0 2 1 0 1 0 1 1 1 0 1 1 0 0 0 0 0 2 2 0 1 1 0 0 0 0 0 0 0 0 0 0 1 0 1 0 0 0 1 0 0 1 1 1 0 1 0 2 0 0 0 1 0 0 0 0 1 0 0 0 0 1 1 1 1 2 2 0 0 1 0 0 0 1 0 1 0 1 0 0 1 0 0 1 1 0 0 0 0 0 0 1 0 2 1 1 1 2 2 2 1 2 0 1 0 1 1 1 0 0 0 1 0 0 2 1 1 1 0 1 1 1 1 2 0 0 0 1 0 1 0 2 0 2 1 1 1 1 1 2 1 1 2 0 0 0 0 1 0 0 0 1 0 1 0 1 0 2 0 1 1 2 2 2 1 1 0 0 0 2 1 0 2 1 1 0 2 0 0 1 0 1 1 1 1 0 1 2 2 0 0 1 0 0 2 1 1 0 0 1 1 0 1 1 1 1 0 0 0 2 0 2 1 0 1 0 2 2 2 1 1 0 0 0 0 0 0 1 0 0 0 0 1 2 0 0 0 1 0 1 1 1 1 2 0 2 1 0 0 1 0 0 0 1 0 1 0 0 0 0 0 0 0 0 0 1 1 1 0 0 1 1 1 2 1 1 0 1 0 2 0 1 0 1 1 0 1 1 2 0 0 2 1 0 1 2 0 2 2 0 0 0 2 0 1 2 2 1 0 0 0 2 0 1 0 0 2 0 1 0 0 1 0 1 0 1 2 1 0 0 2 0 0 2 1 1 2 0 0 0 0 0 0 0 0 1 1 2 2 0 0 0 0 0 0 1 0 1 1 1 0 0 1 0 2 1 1 0 1 1 1 1 0 0 0 0 0 0 1 2 0 0 0 0 1 0 0 0 1 1 1 0 0 0 0 0 1 0 1 1 0 1 1 0 0 0 1 2 0 0 0 0 2 0 0 0 1 2 2 0 1 0 1 0 0 0 1 1 1 2 0 2 2 1 0 1 0 1 1 0 0 1 0 0 1 2 1 0 2 2 0 0 2 2 2 2 0 2 1 0 0 1 0 2 2 1 0 0 0 2 0 2 2 0 0 1 0 1 1 0 1 0 0 0 0 0 0 0 1 0 2 2 0 0 0 0 0 0 0 0 0 0 1 0 1 0 0 2 1 1 0 0 1 1 2 2 0 1 2 2 2 0 2 0 0 0 0 0 0 0 2 2 2 0 1 1 1 2 0 0 0 2 2 0 2 1 1 1 0 0 1 2 1 1 1 0 1 0 0 0 0 0 1 1 1 2 2 1 0 0 1 0 0 1 0 0 0 1 1 0 0 0 1 2 1 1 0 0 1 1 2 1 1 1 1 0 1 2 2 0 2 0 0 0 0 2 0 0 1 0 0 0 0 0 0 0 1 0 2 0 1 1 0 1 0 0 0 1 0 2 2 0 1 2 2 0 0 0 1 1 2 0
119 0 1 2 1 0 0 1 1 2 0 0 0 1 1 1 0 1 1 1 1 1 0 2 2 0 0 1 1 2 1 1 2 1 0 0 2 0 1 1 0 0 0 0 0 0 0 0 2 0 0 0 0 0 1 2 0 0 0 0 1 1 0 0 0 0 1 1 0 0 0 2 1 2 1 2 1 0 1 0 0 2 1 1 1 0 0 0 0 2 0 1 1 2 0 1 0 1 1 2 0 1 0 0 2 1 2 0 0 0 1 1 1 2 1 1 2 1 1 1 1 1 0 2 0 0 0 0 2 0 1 1 1 0 0 1 1 1 0 0 1 1 1 0 1 0 1 0 0 0 0 1 0 0 0 0 0 0 0 1 1 1 1 2 0 2 0 2 0 2 0 0 1 1 0 0 0 2 0 2 2 0 1 1 1 1 1 0 0 2 0 0 2 0 2 2 1 1 0 1 0 1 0 0 2 2 2 1 0 0 1 1 1 0 1 0 0 0 2 1 1 1 1 1 0 0 2 1 0 0 0 0 0 0 1 1 1 2 2 2 0 0 2 1 1 0 0 0 0 0 0 1 2 0 1 1 0 2 0 0 0 0 0 1 1 1 0 0 2 1 0 0 0 0 0 1 1 1 2 0 0 1 2 1 2 1 1 2 0 2 2 0 0 1 1 1 0 0 0 0 1 0 1 1 0 1 1 0 1 1 1 1 2 2 1 1 0 0 1 0 0 2 1 1 1 0 0 2 1 1 0 2 2 2 0 0 0 2 0 0 0 0 1 0 0 0 1 1 2 2 1 0 2 2 0 0 2 0 1 1 1 2 2 0 2 0 0 1 2 1 2 2 1 1 0 0 0 1 0 0 1 0 0 0 0 0 0 0 0 1 0 1 0 0 2 0 0 0 1 2 1 1 1 1 1 0 0 0 0 0 1 1 0 0 0 0 0 0 0 0 0 2 1 1 1 2 0 1 1 0 0 2 2 0 2 1 0 0 0 0 2 0 0 1 1 1 0 0 0 1 0 1 0 1 2 1 2 1 1 0 0 0 0 1 1 0 2 2 0 1 1 2 0 0 1 0 1 1 0 0 1 1 0 1 1 2 1 0 2 0 2 2 1 1 0 1 1 1 1 1 1 1 1 1 0 1 1 0 0 0 0 0 0 1 0 0 0 1 1 2 2 1 2 2 1 0 0 1 1 1 1 1 1 1 1 0 1 0 1 2 0 0 0 0 1 1 1 0 0 0 0 0 1 0 1 1 0 0 1 0 0 1 2 0 0 1 0 1 1 0 1 0 0 0 0 0 2 2 2 1 0 0 1 1 0 1 0 2 1 1 0 0 0 1 0 0 0 0 0 0 0 2 0 0 0 1 1 0 0 1 0 0 0 0 0 0 0 0 0 0 0 0 2 2 0 0 0 0 0 0 1 0 0 2 2 0 2 2 1 2 1 1 0 0 1 0 2 1 0 0 0 1 2 0 1 1 0 1 1 0 0 0 1 1 1 1 1 2 0 0 0 2 0 0 2 0 2 1 1 0 0 0 0 1 0 1 0 0 1 1 1 0 0 2 0 1 2 0 0 1 0 0 0 1 0 2 1 1 1 0 0 0 0 0 0 0 0 2 2 2 0 0 0 0 0 0 0 1 0 0 2 2 0 1 0 0 1 0 0 0 0 0 0 0 0 0 0 1 0 1 1 1 1 0 0 2 0 0 0 0 0 0 2 0 0 0 1 0 0 1 0 1 2 1 0 0 0 1 1 1 2 1 2 0 0 2 0 2 1 2 0 1 2 1 0 1 1 1 0 0 0 1 0 0 0 1 0 0 0 1 0 1 1 1 1 2 0 0 2 2 1 2 0 2 2 1 0 0 0 2 0 2 1 0 0 0 0 0 1 0 1 0 2 1 1 1 2 0 0 1 2 1 0 0 0 0 1 1 0 0 0 0 0 0 0 0 0 0 1 0 0 0 1 2 0 0 0 1 1 1 1 0 2 0 0 0 0 1 0 2 0 1 0 0 1 0 1 2 0 1 0 2 2 0 2 1 1 1 0 2 0 0 0 0 1 1 1 1 1 1 0 1 2 0 0 1 1 0 1 1 0 0 0 2 0 0 0 1 1 1 0 0 2 1 1 1 0 1 0 0 2 0 1 0 1 0 1 1 2 1 1 0 0 0 1 1 1 0 2 1 0 0 0 0 0 0 0 1 1 0 0 0 0 1 0 0 1 1 0 0 0 0 1 2 1 0 0 0 1 1 2 1
120 0 1 1 1 0 0 0 1 2 0 0 1 1 0 0 0 1 1 1 1 1 0 1 1 1 2 2 2 2 2 0 0 2 1 2 1 1 0 0 1 1 1 0 0 1 0 0 1 1 1 1 0 1 1 1 0 0 0 0 1 1 0 0 0 1 2 1 0 0 0 2 2 2 1 2 1 0 2 0 0 2 1 0 1 0 0 0 0 2 0 1 0 2 0 1 1 1 1 1 1 0 1 1 2 1 2 0 1 0 0 2 0 2 0 0 2 1 1 1 1 1 2 0 0 0 0 2 2 1 0 1 0 0 0 0 0 0 1 0 0 2 0 0 1 0 0 0 0 0 0 0 0 0 1 0 0 1 0 1 1 1 2 2 0 1 0 0 1 1 1 1 0 2 1 0 2 0 0 0 0 0 1 1 0 0 1 0 0 0 0 0 2 2 2 1 1 2 1 0 0 1 0 1 2 1 1 1 1 0 1 1 1 0 2 0 0 0 1 0 2 0 1 0 0 2 2 2 0 0 0 0 0 1 1 1 1 1 2 1 0 0 1 1 2 1 1 0 0 0 0 1 2 0 1 1 2 2 0 1 0 1 1 1 1 1 0 0 0 0 0 1 2 2 1 0 0 1 1 0 0 1 2 1 2 0 1 1 0 2 1 0 0 0 1 0 0 0 0 0 0 0 2 2 0 0 0 0 2 2 0 1 2 2 1 0 1 0 1 0 0 1 1 1 0 0 0 1 0 0 0 2 0 2 0 0 1 0 1 0 0 0 1 1 2 2 0 0 2 0 0 0 0 2 1 0 1 0 1 1 1 1 1 0 1 0 1 2 0 0 0 0 2 2 0 0 0 0 0 0 0 0 0 0 0 1 1 0 0 0 1 1 2 0 2 2 2 1 1 1 1 1 0 2 0 2 0 1 0 0 0 1 0 0 0 1 1 0 0 0 0 1 0 0 0 2 1 0 0 1 0 1 0 2 1 1 0 0 0 0 1 0 0 1 1 1 0 0 0 1 0 1 0 2 0 0 0 1 1 0 0 0 1 1 1 0 2 1 0 1 1 1 2 2 1 0 1 2 0 1 1 0 0 0 0 1 0 0 1 0 0 0 0 1 2 0 0 0 0 2 2 2 1 1 0 2 2 0 2 0 2 0 0 1 0 0 1 2 1 0 1 2 1 2 0 1 0 1 1 1 1 1 0 0 0 0 2 2 0 0 1 2 0 0 1 0 1 0 1 0 0 0 0 0 0 1 0 1 0 0 0 1 0 0 0 1 1 0 0 1 0 1 0 0 0 0 1 2 1 2 0 1 2 0 0 0 0 0 0 0 0 0 2 1 1 0 1 0 0 0 0 2 1 0 0 2 1 1 0 1 0 0 0 0 0 0 0 0 1 0 0 1 0 0 0 0 2 0 0 0 2 0 1 2 1 1 0 1 1 2 1 0 0 0 2 0 2 1 0 0 0 1 2 2 2 2 0 2 2 0 0 0 1 1 1 1 1 2 1 1 1 0 0 1 0 0 1 1 2 0 0 0 0 1 1 2 1 2 0 1 1 0 0 1 0 0 2 0 0 0 0 0 0 0 0 1 1 2 2 0 0 0 0 0 0 0 0 1 0 1 0 0 2 0 1 1 1 0 1 1 1 1 1 0 0 1 1 0 1 1 0 0 1 0 1 0 0 1 1 1 1 0 0 0 0 2 0 0 0 0 0 1 0 0 0 0 1 0 0 2 1 0 2 0 0 0 0 1 1 1 1 1 0 1 1 1 0 1 0 2 1 1 2 0 1 0 0 1 0 0 1 1 0 0 1 1 1 0 1 2 0 0 2 1 1 1 0 1 2 1 1 2 0 2 2 0 0 0 1 2 0 2 2 2 0 0 0 0 0 1 0 1 1 0 1 1 2 0 1 1 1 0 0 0 1 0 1 0 0 0 0 1 0 0 0 1 1 0 1 1 1 1 1 1 2 1 0 1 1 1 1 0 2 0 0 0 0 2 1 0 0 0 1 0 2 1 1 2 0 2 0 0 2 0 2 1 1 1 0 1 0 1 0 0 0 0 1 2 2 1 0 2 1 2 2 1 0 0 1 1 0 0 0 1 1 0 0 0 0 0 1 0 1 2 2 0 1 1 1 0 2 0 1 1 1 0 1 0 0 0 2 0 0 0 1 0 0 1 1 0 1 0 0 0 0 1 0 1 1 0 0 0 0 0 0 0 0 1 0 0 0 0 0 2 0 1 0 0 0 0 1 1
121 0 1 1 0 0 0 1 1 1 0 0 1 1 0 0 0 0 1 1 1 1 1 2 2 0 0 0 1 1 0 2 2 1 1 0 2 2 0 0 1 0 0 1 0 1 1 0 2 0 0 1 0 1 1 2 0 0 0 0 1 0 0 0 0 0 1 1 0 0 0 1 2 2 2 2 0 1 2 0 0 1 1 0 1 0 0 0 0 2 0 1 1 1 1 1 0 0 0 0 0 0 1 1 2 0 2 0 0 0 0 0 2 2 1 1 1 0 0 2 2 0 1 1 0 1 1 0 2 0 1 1 1 0 0 0 1 2 0 1 1 1 0 0 1 0 1 0 0 1 1 1 0 0 0 0 0 1 0 1 0 0 2 2 1 0 0 0 1 2 0 1 0 2 0 0 1 1 0 1 1 1 1 1 1 1 1 2 2 2 0 0 2 0 2 2 0 2 0 1 0 1 0 2 2 1 1 0 2 1 2 0 2 0 2 0 1 0 0 0 2 2 1 1 0 1 2 2 1 0 1 1 0 0 0 0 0 1 1 1 0 0 2 1 1 0 0 0 0 0 0 0 1 0 0 1 0 0 0 0 0 0 0 2 0 0 1 0 0 0 0 2 0 0 1 1 0 2 2 2 2 0 1 1 2 0 1 2 0 2 2 1 0 0 2 0 0 0 1 0 0 0 1 1 0 1 2 0 1 1 0 2 2 1 1 1 0 0 0 0 1 1 0 0 1 0 1 2 0 0 0 1 0 1 0 0 0 2 0 1 2 2 0 0 2 2 0 0 1 2 0 1 1 2 1 0 0 0 0 2 0 2 0 0 0 1 0 2 2 0 2 2 1 1 0 0 0 2 1 0 0 0 0 1 0 1 1 0 0 0 0 0 0 0 2 0 0 0 1 1 1 1 0 2 0 1 0 0 0 0 0 0 0 0 2 0 0 1 0 0 0 0 0 1 2 2 0 0 0 0 2 0 0 1 1 1 1 1 0 0 0 0 1 1 0 1 0 1 0 1 0 2 0 2 0 0 0 1 1 1 0 2 1 1 1 0 2 0 0 0 1 1 1 1 2 0 2 2 0 2 1 1 0 1 1 2 1 1 0 1 1 0 0 0 0 0 0 2 2 0 0 0 1 1 0 1 2 2 1 0 0 1 1 1 0 0 0 2 1 2 2 2 2 2 2 0 0 2 0 2 0 2 0 0 0 0 1 1 0 0 0 1 2 0 0 0 0 0 0 0 0 0 0 0 0 1 1 0 1 0 0 0 0 2 2 0 0 0 0 2 0 2 0 0 0 0 1 0 0 2 0 1 1 0 1 0 1 1 1 1 1 1 0 2 0 0 0 0 0 0 0 1 1 0 0 1 1 0 0 1 1 0 0 2 1 2 2 0 0 0 2 2 0 1 0 1 2 2 0 0 1 0 0 1 2 0 1 0 0 0 0 1 0 2 0 0 2 0 2 0 0 1 1 2 2 2 0 1 0 0 0 0 2 0 1 2 0 2 1 1 1 0 1 0 0 0 1 1 2 0 0 0 0 1 1 1 1 1 1 0 2 0 0 1 1 0 1 0 0 0 0 0 0 0 2 2 2 1 2 0 0 0 1 0 0 0 0 1 0 0 0 0 1 1 1 0 1 0 0 0 0 0 0 1 0 0 1 0 0 2 1 1 0 0 1 0 0 0 1 1 1 1 1 0 0 1 0 0 1 0 0 0 2 1 0 0 0 0 0 2 1 1 2 0 0 0 0 2 2 0 1 0 1 0 1 1 1 2 1 2 0 1 2 0 1 0 0 1 1 0 0 1 0 0 2 2 1 0 1 2 0 0 2 2 2 2 0 0 2 0 2 2 0 2 2 0 0 0 1 1 0 0 0 1 0 0 0 1 1 0 1 0 1 1 0 1 1 0 0 1 1 0 0 0 0 0 0 2 0 0 0 0 0 0 0 0 2 0 1 1 0 0 1 1 1 2 0 2 2 2 2 0 1 0 0 1 1 2 0 1 0 2 0 1 1 1 1 1 1 2 0 0 1 0 2 1 1 1 0 2 0 1 0 0 1 1 1 1 1 0 1 0 0 2 2 1 1 1 0 0 1 0 0 2 0 0 0 1 1 0 0 0 1 2 1 0 1 1 0 0 2 0 2 0 1 1 1 0 0 0 1 1 0 0 0 2 2 0 1 1 1 0 1 0 0 1 0 0 2 0 0 0 0 0 0 0 0 0 1 0 0 0 1 2 1 0 0 0 1 0 1 1
122 0 2 0 0 1 1 1 1 2 0 0 1 2 1 1 1 1 1 1 2 2 0 2 2 0 0 1 2 1 1 2 0 0 0 0 2 1 0 0 2 0 0 1 0 1 0 0 2 0 0 1 0 1 0 2 0 0 0 1 1 0 0 2 0 0 0 1 0 0 0 2 1 2 0 2 2 1 2 0 0 1 0 1 1 0 0 0 0 2 0 1 0 2 1 2 0 2 2 2 2 0 2 2 2 0 2 2 2 0 0 2 1 1 1 1 1 0 1 1 1 0 2 0 1 0 0 0 1 0 1 1 0 0 1 0 1 0 2 0 0 2 0 0 1 0 1 0 0 2 1 2 0 0 0 0 0 1 0 1 0 0 0 1 0 0 0 0 1 1 1 0 2 0 0 0 1 0 0 0 0 0 1 1 0 0 1 2 2 0 2 2 1 0 1 1 0 2 0 0 0 0 0 1 2 0 0 0 1 0 1 1 1 0 1 0 0 0 2 0 2 2 0 0 0 0 0 2 1 0 0 0 0 0 0 0 0 0 0 0 0 0 0 1 1 0 0 1 1 0 0 0 0 1 0 2 1 2 1 1 1 1 0 1 0 0 1 0 2 2 1 1 0 0 0 1 1 2 1 0 0 1 2 0 2 1 0 2 0 2 2 0 1 0 2 0 1 1 0 0 0 0 1 1 0 1 1 0 1 2 0 2 2 2 1 0 2 0 0 0 1 2 0 0 1 0 1 2 1 1 0 2 1 2 0 0 0 1 2 0 0 0 1 0 0 0 0 1 2 0 0 0 0 2 1 0 1 0 0 1 0 1 2 1 2 0 0 1 2 0 2 2 1 1 0 0 0 1 0 0 1 0 0 0 1 0 1 0 0 0 0 0 0 0 2 0 0 0 0 0 0 0 2 0 0 0 1 0 0 0 0 0 1 1 0 0 0 0 1 0 0 0 1 1 1 2 1 0 0 0 1 0 0 0 0 1 1 2 0 0 1 0 0 0 0 2 0 0 0 0 0 0 0 1 1 0 1 1 1 0 0 0 1 1 1 0 2 2 0 1 1 2 1 1 0 0 0 1 0 0 0 2 0 0 0 1 0 1 1 0 2 2 0 2 1 1 1 2 2 2 0 0 1 1 2 0 1 2 1 0 0 0 0 1 0 0 0 2 0 1 1 2 1 1 0 1 1 1 0 2 0 1 2 1 1 0 2 0 0 0 2 2 2 2 2 1 1 1 1 0 0 0 0 0 1 1 0 0 1 0 0 0 2 0 0 2 0 1 1 1 0 1 0 0 0 0 1 2 2 1 1 0 1 0 1 0 1 1 0 0 1 1 2 1 0 0 1 0 0 0 0 2 0 0 1 2 0 1 0 2 0 0 1 1 1 1 1 0 0 0 0 0 0 0 0 0 2 0 0 0 1 0 0 1 2 0 0 2 1 1 1 1 0 1 0 0 2 1 2 1 0 1 1 2 2 2 0 1 1 0 0 0 0 1 1 1 2 2 0 2 0 0 0 1 0 1 1 0 1 0 0 1 0 1 1 2 1 1 0 1 0 0 0 0 0 0 0 0 0 1 0 1 0 0 2 2 2 2 2 0 0 0 0 0 0 1 0 1 1 1 0 0 0 0 2 0 0 0 1 1 2 2 0 0 0 0 1 0 1 2 0 0 0 0 0 1 0 1 0 0 0 0 0 0 0 1 1 0 0 0 0 1 0 0 0 0 2 1 0 1 0 0 2 1 1 1 0 0 0 2 2 2 1 0 0 1 1 1 1 2 0 2 2 0 0 0 1 0 0 0 1 1 0 0 2 2 1 0 2 2 0 0 1 0 0 2 1 0 2 0 1 2 0 1 1 1 0 0 0 2 0 2 0 0 0 1 1 0 0 0 0 0 0 0 0 0 0 0 1 0 1 1 0 1 1 1 2 0 0 0 0 0 0 0 0 1 2 1 1 0 0 0 1 1 2 1 0 1 1 2 2 0 0 0 0 2 2 2 0 2 0 1 0 0 2 0 0 2 0 1 0 1 2 0 2 0 1 2 1 0 2 1 0 0 2 2 1 2 1 1 0 1 2 0 2 1 1 2 0 0 0 1 0 2 0 0 0 0 0 0 0 0 2 2 0 1 0 0 0 0 1 1 2 1 2 0 1 0 0 0 1 0 0 1 0 1 1 0 2 1 0 0 0 0 0 0 0 2 0 0 0 0 0 1 0 0 1 0 0 0 0 0 0 1 0 0 0 0 0 0 2 2
123 0 1 2 0 0 0 1 2 2 1 0 1 1 0 0 0 1 1 1 2 2 0 2 2 0 2 1 2 2 1 0 1 1 0 0 2 2 0 0 1 0 1 1 0 1 0 0 1 1 1 1 1 1 0 1 0 0 0 0 1 1 0 0 0 0 2 0 1 1 1 2 1 2 0 2 1 0 2 1 0 2 0 1 2 0 0 0 0 1 0 0 0 0 0 1 0 1 1 1 0 0 0 0 2 1 2 2 1 0 0 1 1 1 1 1 1 0 2 0 0 0 1 1 1 0 0 1 2 1 2 0 0 0 0 0 0 0 1 0 0 2 1 0 1 0 0 0 0 1 1 1 0 1 0 1 1 0 0 2 1 1 2 2 2 1 0 0 1 2 0 1 0 2 0 1 1 0 0 0 0 0 0 0 0 0 1 1 0 1 0 1 1 0 1 1 1 2 0 0 0 0 0 0 2 2 2 1 0 1 1 1 2 0 2 1 1 0 1 0 2 0 0 0 0 1 1 2 0 0 0 0 0 0 0 0 0 2 2 1 0 1 2 2 2 0 0 0 0 0 0 0 1 0 0 1 0 1 1 0 1 0 0 0 0 0 1 1 1 1 0 2 0 0 1 1 0 1 1 0 0 1 2 0 1 1 1 1 0 2 0 0 2 0 2 0 1 2 0 2 1 0 0 0 0 0 1 0 1 1 0 1 0 1 1 0 0 0 1 0 1 2 0 0 1 0 0 1 0 0 0 0 0 2 0 0 1 1 1 1 1 1 1 0 1 1 1 1 1 2 0 2 0 2 2 0 1 0 0 1 0 1 2 1 2 0 0 1 2 0 2 2 1 1 0 0 0 0 1 0 0 1 0 1 0 0 1 0 0 1 1 1 2 0 2 1 1 2 1 1 1 1 0 0 0 0 0 0 0 0 0 2 0 0 2 0 0 0 2 0 1 1 1 1 0 2 1 0 0 0 0 1 0 1 1 1 0 1 1 1 1 0 0 0 0 1 0 1 1 0 1 1 0 2 2 2 2 1 1 1 0 1 0 0 0 2 0 2 0 2 2 2 2 2 0 0 0 2 1 0 2 1 0 0 0 1 0 1 0 1 0 2 1 2 2 1 1 2 2 0 0 0 1 1 0 1 1 1 1 0 0 0 0 0 1 0 0 1 0 1 1 2 2 2 1 0 1 0 2 0 2 0 2 2 2 1 2 1 0 2 0 0 1 1 1 0 2 0 0 0 0 0 0 0 1 0 0 1 1 0 0 0 0 0 0 0 2 0 0 0 0 1 0 0 0 0 2 1 1 1 0 0 0 0 0 0 0 1 1 1 1 1 1 0 0 0 1 1 0 1 1 1 0 1 0 2 1 0 1 2 0 0 0 0 0 0 0 0 0 0 2 2 0 0 1 1 1 1 0 0 1 0 0 2 1 1 1 1 1 1 0 0 0 1 0 0 2 1 1 0 0 1 2 1 1 2 0 2 1 0 0 0 2 0 2 1 0 1 1 1 0 1 1 0 0 0 2 1 1 1 0 1 1 2 0 2 1 1 0 0 1 0 0 0 0 0 0 0 0 1 0 1 0 0 2 2 1 2 2 0 0 0 1 1 0 1 0 1 1 1 0 0 1 0 1 1 1 1 0 0 1 1 1 0 0 1 0 0 0 0 0 0 0 0 0 0 0 0 0 0 0 0 1 0 0 0 0 0 2 0 0 0 0 0 0 0 2 1 0 1 0 0 1 2 2 2 0 2 2 0 0 0 0 1 1 2 0 1 1 2 0 2 2 2 0 2 0 1 1 0 0 1 0 0 1 1 2 0 2 2 0 0 1 0 0 0 2 0 0 0 0 0 0 2 2 0 0 0 1 1 0 0 2 0 0 1 1 0 1 0 1 1 1 1 0 1 1 0 1 0 0 0 0 0 1 0 1 0 0 0 0 0 0 0 0 2 1 1 2 1 1 0 1 1 2 1 0 0 0 0 0 0 1 0 0 1 1 0 0 2 0 0 1 0 1 1 1 1 0 0 1 0 2 1 2 0 2 0 1 1 1 1 0 0 1 1 1 1 2 1 0 2 2 1 0 0 1 1 1 2 0 0 0 1 1 0 1 0 0 0 0 1 2 0 0 0 0 0 1 1 2 1 1 1 2 0 2 1 1 0 1 1 0 0 1 1 1 0 2 1 0 0 0 0 0 1 0 1 1 0 1 1 0 0 0 0 1 2 0 0 0 0 0 1 0 0 0 0 1 0 0 0
124 0 1 1 1 0 1 2 2 2 0 0 0 0 0 0 0 2 1 1 1 1 1 2 2 0 0 1 2 2 1 2 1 2 1 2 1 1 0 0 2 0 0 1 0 1 0 0 0 0 0 1 0 1 1 1 0 0 0 0 0 1 0 0 0 1 2 0 0 0 0 1 1 2 0 2 2 1 2 0 1 1 0 1 2 0 0 1 1 2 1 1 0 1 1 2 0 0 0 0 0 0 1 1 2 1 2 2 2 0 0 2 0 0 0 1 0 0 1 1 1 0 2 1 0 0 0 1 1 1 0 0 1 0 0 1 0 0 0 0 1 1 0 0 0 0 0 0 0 2 1 2 0 0 1 0 0 1 0 0 1 0 2 2 0 2 0 0 0 0 2 0 0 2 0 0 2 1 0 1 1 0 1 1 0 0 1 1 0 0 0 1 2 1 2 2 0 2 0 1 0 1 0 2 2 1 1 0 1 0 2 0 1 0 2 0 0 0 1 0 2 0 0 0 0 1 2 0 0 0 0 0 0 0 0 0 0 2 2 2 0 0 1 1 2 0 0 1 0 0 0 1 2 0 0 1 1 0 0 0 0 0 1 2 0 0 0 0 1 1 0 0 1 1 0 0 1 1 1 0 1 2 2 1 2 0 0 2 0 2 1 0 1 0 1 0 1 0 0 0 0 0 1 1 0 0 1 0 0 0 1 1 1 0 2 0 0 1 1 0 0 2 1 1 0 0 0 1 1 1 0 1 0 2 1 0 0 0 2 0 0 0 1 0 0 0 1 0 1 2 0 2 0 2 1 0 1 0 0 2 0 2 2 0 2 0 0 1 2 0 2 2 1 0 0 0 0 2 0 0 0 0 0 1 1 1 1 0 0 0 0 0 0 0 2 0 0 1 1 1 1 1 0 2 2 0 0 1 0 1 0 1 0 0 1 0 0 0 0 0 0 1 0 1 0 1 1 0 0 1 0 0 0 1 1 2 0 2 0 0 1 0 0 1 1 2 1 0 0 1 0 1 0 1 2 0 2 2 2 1 0 0 0 0 0 2 0 1 0 1 1 1 0 0 1 0 1 2 0 0 2 1 0 1 1 2 1 1 1 0 2 2 2 1 0 0 0 1 1 2 1 1 1 1 0 1 1 2 0 0 0 0 0 1 0 0 0 2 1 2 2 2 2 2 1 1 0 0 2 0 2 0 1 0 1 0 2 1 1 1 1 1 1 1 2 0 1 1 1 0 0 0 1 0 1 1 1 2 0 0 0 1 0 0 0 0 2 0 0 1 0 1 1 0 1 0 1 1 1 1 0 1 0 0 0 1 0 1 1 1 0 0 1 0 1 0 0 0 0 1 0 2 0 0 1 1 1 2 0 2 1 0 0 1 0 0 1 0 1 0 0 0 0 0 0 2 2 1 0 0 1 0 1 0 1 1 0 2 2 2 2 0 0 0 2 0 2 1 1 0 0 2 1 1 1 2 0 2 2 0 0 0 1 0 0 2 1 2 1 1 0 0 2 0 0 0 1 1 2 0 0 0 1 2 0 2 1 1 0 0 1 1 0 1 0 0 1 0 0 1 0 1 0 0 1 1 1 2 2 1 1 1 0 0 0 0 0 1 1 1 0 1 0 0 1 1 1 0 1 0 0 0 0 0 0 1 0 0 1 2 0 0 1 1 1 1 0 1 1 1 1 0 1 0 0 1 0 0 1 1 0 1 2 0 2 0 0 0 0 1 0 0 0 1 1 0 1 1 1 0 0 0 1 1 1 1 1 2 1 2 0 1 2 1 0 1 0 0 1 0 0 0 0 0 2 2 1 1 1 1 0 0 2 2 2 2 0 0 1 0 1 1 0 2 2 2 0 0 0 2 0 2 2 1 0 2 0 0 1 0 1 1 1 1 0 1 1 0 1 0 2 2 0 0 1 0 1 0 0 0 0 0 0 0 0 0 2 2 2 1 0 0 2 0 2 2 1 2 2 2 2 0 1 0 0 1 1 1 0 2 0 2 1 1 2 2 2 0 0 1 0 1 2 0 2 0 1 1 1 1 1 1 0 0 1 1 1 0 2 0 2 0 1 1 2 2 2 1 0 0 0 0 0 1 0 0 0 0 1 1 0 0 2 1 0 1 0 0 0 1 2 0 2 0 0 0 0 0 0 0 2 0 0 1 0 2 1 0 1 0 0 0 0 0 1 0 1 0 2 0 1 1 0 0 0 1 1 0 0 0 0 0 0 2 0 1 0 0 1 1 2 2
125 0 2 1 0 0 0 2 2 1 1 0 0 0 0 0 0 0 0 2 1 2 0 1 1 0 2 1 2 2 1 1 0 0 0 1 1 1 0 0 0 0 2 0 0 1 0 0 1 0 0 0 0 0 2 2 0 0 0 0 0 2 0 0 0 0 1 0 0 0 0 1 2 2 1 2 1 0 2 0 0 0 0 0 0 0 0 1 1 2 1 1 0 1 1 1 0 0 0 0 0 0 0 0 2 0 2 1 1 0 0 2 0 2 0 0 2 0 1 1 1 0 1 1 0 0 0 1 2 0 0 0 0 0 0 0 0 0 0 0 0 2 0 0 1 0 0 0 0 2 0 0 0 1 1 0 0 0 0 1 1 1 2 1 1 1 1 1 0 1 1 1 1 1 1 0 2 1 0 1 1 0 1 2 1 0 1 1 0 0 1 1 2 1 2 1 0 1 0 1 0 1 0 1 2 0 0 0 1 0 1 1 2 0 1 1 0 0 0 0 2 1 0 0 0 0 0 1 0 0 0 0 1 1 0 0 0 2 2 2 0 0 1 2 1 0 0 0 0 0 0 0 0 0 1 1 1 1 0 1 0 1 0 1 0 0 0 0 2 0 0 2 1 1 0 0 1 2 1 0 1 1 1 1 2 0 1 0 0 1 0 0 1 1 2 0 1 0 0 0 1 1 1 1 0 1 2 0 0 0 0 0 1 2 1 1 0 0 0 0 2 2 1 0 0 0 0 1 0 0 0 1 1 2 0 0 0 2 0 0 0 0 2 0 1 1 0 0 2 1 0 0 1 2 1 0 0 0 0 2 0 2 2 0 2 0 1 2 1 0 2 2 2 1 2 2 0 1 0 0 1 1 0 0 1 1 1 0 0 0 0 1 0 0 2 0 0 1 0 0 0 0 1 1 1 0 1 1 0 0 0 0 0 0 1 1 0 0 1 0 0 1 1 0 1 1 1 1 1 1 0 1 0 2 2 2 0 2 0 0 2 0 0 0 0 2 1 0 0 2 0 1 0 1 1 0 1 2 1 1 1 1 1 1 0 1 1 0 0 0 0 0 1 1 1 0 1 2 0 2 0 1 0 1 1 2 1 0 0 2 1 1 1 2 0 0 0 1 1 2 1 1 1 1 0 1 1 1 0 0 0 2 0 0 0 0 0 2 0 0 0 2 2 2 0 1 0 2 0 2 0 2 0 0 0 0 1 1 1 2 1 1 1 1 2 1 1 0 0 0 0 0 1 0 1 0 0 1 0 0 0 0 1 0 0 1 0 0 0 2 0 2 0 0 0 0 1 1 1 2 0 1 1 1 0 1 0 2 0 0 1 0 1 1 0 0 0 0 0 0 0 1 0 1 0 2 0 1 0 0 0 0 0 0 0 1 0 0 0 0 1 1 0 0 0 1 1 2 0 0 1 0 0 2 2 0 1 1 1 2 1 1 0 0 1 0 2 1 2 0 0 2 0 0 1 2 0 2 2 0 0 0 2 0 0 2 1 1 0 1 0 1 0 0 0 1 1 0 0 0 0 1 0 1 0 1 1 0 0 1 0 0 0 1 1 0 2 0 0 2 1 1 0 0 2 2 2 2 2 0 0 0 0 0 0 0 0 1 1 1 0 0 1 0 1 1 1 1 1 1 2 2 0 0 0 0 2 0 0 0 0 0 0 0 0 0 0 0 0 0 0 0 0 0 0 1 0 0 1 0 0 0 2 0 2 0 1 0 1 2 0 0 2 0 0 0 1 1 1 1 1 1 0 0 1 2 0 2 1 2 1 1 2 0 0 0 0 2 0 0 0 2 0 1 0 0 1 0 0 2 0 0 1 1 1 2 1 2 0 0 1 0 0 2 2 0 0 0 0 2 0 2 1 0 0 1 0 0 0 0 0 0 2 1 0 1 1 0 1 0 1 1 0 0 0 0 0 2 0 0 1 0 0 0 0 0 1 2 1 0 0 0 1 0 2 0 0 0 0 2 2 0 0 0 0 2 2 2 1 1 0 1 0 0 1 1 1 2 0 0 1 0 0 0 2 1 1 0 0 2 0 1 0 0 1 0 2 2 2 1 0 2 1 1 1 1 1 1 0 0 0 1 0 2 0 0 0 0 1 1 0 0 2 1 1 2 1 0 1 0 2 0 2 2 1 0 2 2 2 0 2 0 0 0 1 1 0 1 2 1 0 0 0 0 1 0 0 0 2 0 0 0 0 1 0 0 1 1 0 1 1 0 0 2 1 0 0 0 1 0 1 0
126 0 2 0 0 0 0 1 1 1 0 0 0 0 0 0 0 0 0 2 2 2 0 1 1 0 0 1 2 2 1 0 0 0 1 0 2 2 0 0 1 1 0 0 0 1 1 0 2 0 0 0 1 1 0 0 2 1 1 0 1 1 1 0 0 1 1 1 0 0 0 1 2 2 1 2 1 0 2 0 0 2 0 2 2 0 1 1 1 2 0 1 2 2 0 0 0 0 0 0 0 0 1 1 2 0 2 0 1 1 0 0 0 2 0 0 2 0 1 1 1 0 1 1 0 1 1 1 2 0 2 1 0 0 0 0 0 0 0 0 0 2 0 0 1 0 0 0 0 1 1 1 0 1 1 0 0 0 0 0 1 0 0 2 1 1 1 1 0 1 1 1 0 2 1 0 2 1 0 0 1 0 0 0 0 0 1 1 0 1 0 1 1 1 1 2 1 2 1 1 0 1 1 0 2 1 1 0 0 0 1 1 1 0 2 1 1 0 0 0 2 0 0 0 0 0 1 1 0 0 0 0 1 0 0 0 0 2 2 2 0 0 2 1 1 0 0 0 0 0 0 1 1 0 0 0 0 1 0 0 0 0 0 0 0 0 0 1 1 1 0 2 1 1 0 0 0 1 2 1 1 0 2 0 2 0 0 2 0 2 1 1 0 0 1 0 0 1 0 0 1 0 2 2 1 0 0 1 2 1 0 1 2 2 2 0 0 0 1 0 1 2 1 0 1 0 0 0 1 1 0 1 0 1 0 0 0 2 0 0 0 0 1 1 0 0 2 1 2 1 1 0 0 2 1 0 1 0 1 1 1 2 0 0 0 1 0 2 1 1 1 1 1 1 0 0 0 1 1 0 2 1 0 0 0 1 1 0 0 0 0 0 1 0 2 2 2 2 0 0 0 0 1 1 0 1 1 1 1 0 0 1 0 1 1 0 1 1 1 1 1 1 0 1 1 2 1 0 0 0 0 0 0 0 1 1 0 0 0 0 2 0 0 0 0 0 0 2 2 1 1 1 1 2 0 0 0 2 2 2 1 2 0 0 0 2 0 1 0 1 1 1 1 1 1 0 1 1 0 1 0 2 0 2 1 1 1 0 0 1 0 1 1 1 0 1 1 2 2 2 0 0 2 1 1 2 2 2 1 0 0 1 0 0 0 0 1 2 2 0 1 2 2 2 1 0 0 1 0 2 1 1 2 1 1 0 1 0 1 0 0 1 2 2 2 0 2 1 1 0 0 1 1 1 1 0 0 1 2 0 0 0 0 0 0 0 0 1 1 0 0 1 0 0 0 0 2 2 2 1 1 0 1 0 0 1 0 1 0 0 0 0 2 0 2 0 0 0 0 0 0 2 0 1 0 2 1 0 0 1 0 0 0 0 0 0 0 0 0 1 0 1 0 0 0 2 2 2 0 0 1 0 0 2 1 1 0 0 0 1 1 0 0 0 1 0 1 1 2 0 0 1 2 0 2 2 1 1 1 0 0 0 0 0 1 2 1 2 0 0 1 1 0 1 1 0 2 0 1 0 0 2 0 2 1 2 1 1 0 1 1 0 0 1 0 0 0 1 0 1 1 0 0 0 1 2 2 2 2 0 0 0 0 0 0 0 0 0 0 0 0 0 0 0 2 0 0 0 2 1 1 1 1 0 0 1 0 0 0 1 1 1 0 0 0 1 0 0 0 0 0 0 0 0 0 0 0 0 0 0 0 1 2 0 0 0 1 1 0 1 0 0 2 0 1 2 1 1 0 1 2 0 1 0 0 0 1 2 0 1 1 0 2 0 1 0 0 2 0 0 0 2 0 0 0 0 1 1 0 1 1 1 2 1 1 1 0 0 1 1 1 2 0 1 1 1 0 0 0 2 0 2 2 0 0 0 0 1 1 0 1 0 1 0 0 0 1 0 0 0 2 2 0 0 0 0 0 0 1 1 0 0 1 0 0 0 1 0 1 0 0 0 1 1 1 1 0 0 0 1 0 2 1 0 0 1 1 1 0 2 0 2 2 0 1 1 1 1 0 0 0 1 2 0 2 1 1 0 0 1 0 1 0 0 2 2 1 1 1 0 1 0 1 1 0 1 1 1 1 1 0 0 0 0 2 0 1 0 0 0 0 0 1 2 2 1 1 0 0 1 2 0 2 1 1 0 0 0 0 0 1 1 0 0 2 0 1 1 1 0 0 0 0 0 0 1 0 1 1 1 0 0 0 0 0 0 2 1 1 1 1 1 0 1 0 0 0 0 2 0 0 0
127 0 2 1 0 0 0 1 1 0 0 1 0 0 0 0 0 2 2 1 1 1 1 2 2 0 2 2 2 2 2 0 0 0 1 0 2 2 0 0 1 0 0 0 0 1 0 0 2 0 0 1 0 1 1 2 0 1 1 0 1 1 0 0 0 0 1 0 0 0 1 1 1 2 1 2 1 1 1 0 1 2 0 1 1 0 0 0 0 2 0 0 0 1 1 2 0 0 0 0 0 0 0 0 2 0 2 1 2 1 0 1 0 1 0 0 1 0 0 0 1 0 1 1 0 1 1 0 1 0 1 1 0 0 0 0 0 2 0 1 1 1 0 0 1 0 0 0 0 2 2 2 0 1 1 0 0 1 0 1 1 1 2 2 2 0 0 0 0 0 2 0 1 1 0 0 2 1 0 1 1 2 0 0 0 0 0 0 0 1 0 0 2 2 2 1 0 2 0 1 0 2 1 0 2 2 2 1 1 0 1 1 1 0 2 0 0 0 2 2 0 0 1 0 0 1 2 1 0 0 0 0 1 1 1 1 1 2 2 2 0 0 1 2 2 0 0 0 0 0 0 0 0 0 1 2 2 2 1 1 1 1 1 1 0 0 0 0 1 1 0 2 2 2 0 0 1 1 1 0 0 1 2 2 2 0 2 1 0 2 2 2 0 0 1 0 0 1 0 0 0 0 0 0 0 0 0 0 0 0 1 1 2 1 2 0 0 1 0 0 0 2 0 0 1 0 0 2 0 0 0 1 0 1 0 0 0 2 1 0 0 0 2 1 1 1 0 1 2 1 1 0 1 1 0 1 1 0 0 2 0 1 2 1 2 0 0 2 2 0 2 2 0 0 0 0 0 1 1 0 2 0 0 2 0 0 0 0 0 0 0 0 1 0 1 0 0 1 0 0 0 0 1 1 0 1 1 0 0 0 0 1 0 0 1 0 0 0 0 0 0 2 0 1 1 2 2 2 2 0 0 1 0 1 0 1 0 0 0 0 1 0 0 0 0 0 0 0 0 0 0 1 0 2 0 0 0 1 1 1 1 1 0 0 0 2 0 1 0 0 0 1 1 1 0 0 0 2 1 1 0 2 0 2 2 2 2 0 1 1 1 2 1 1 1 0 0 1 1 1 1 1 2 0 0 1 1 1 1 0 0 0 0 0 1 1 0 1 1 2 2 1 2 2 0 1 0 0 1 2 1 0 0 0 1 0 2 1 1 1 2 2 2 1 1 0 1 0 0 0 0 0 1 0 2 0 0 0 1 0 0 0 0 1 2 0 0 0 1 0 0 0 0 0 0 0 2 1 1 2 0 0 2 0 0 1 0 2 1 1 0 0 1 0 0 0 0 0 0 0 0 2 0 0 0 2 0 0 1 2 0 0 0 1 1 1 1 0 0 1 0 1 0 0 0 0 1 1 0 0 1 0 0 2 1 0 0 0 0 1 0 0 0 1 0 0 1 1 0 0 1 1 0 2 2 2 1 2 2 0 0 0 1 0 2 2 0 2 1 0 1 0 0 0 1 0 2 1 2 0 1 0 1 2 0 2 1 0 0 0 0 1 0 1 1 0 1 0 0 1 0 2 0 0 0 2 2 2 1 0 1 0 0 0 0 0 0 0 0 0 0 0 1 0 1 2 2 0 1 1 1 1 0 1 0 1 1 0 0 0 0 0 0 0 0 1 0 2 1 1 1 1 2 0 0 0 0 0 1 0 0 1 1 0 0 0 1 0 1 2 0 0 2 1 1 0 2 2 1 0 1 0 0 0 0 2 0 1 0 1 0 1 2 0 1 0 0 1 0 0 0 0 0 0 0 0 2 0 1 2 0 0 0 0 0 2 1 1 1 1 0 2 0 2 2 2 0 0 1 2 0 1 2 0 0 1 0 1 1 1 0 0 1 1 0 1 1 1 0 0 2 1 0 0 0 0 0 0 0 0 0 0 1 0 0 0 1 1 1 1 0 0 1 1 1 2 0 0 0 2 1 1 2 0 0 0 0 2 1 1 1 1 1 0 2 2 2 2 0 0 1 1 2 1 2 2 0 0 0 2 0 1 0 0 0 0 1 0 2 1 0 2 1 2 1 1 0 0 0 0 0 0 0 0 2 0 1 1 1 0 0 1 1 2 2 0 0 0 0 0 1 1 2 1 0 0 0 0 0 1 0 1 0 1 0 1 1 0 0 0 1 0 0 0 2 0 1 0 2 0 0 0 0 0 0 0 0 1 0 1 1 0 0 2 0 1 0 0 1 0 1 1
128 0 1 2 1 0 0 1 1 1 0 0 1 1 0 0 0 1 1 1 1 1 0 2 2 0 2 2 2 2 2 0 1 2 0 0 2 2 0 0 2 1 0 0 0 0 1 0 1 0 0 2 1 0 1 1 1 0 0 0 1 0 1 0 0 0 2 0 0 0 0 1 0 2 0 2 2 2 2 1 1 2 0 0 2 1 2 0 0 2 0 1 0 1 1 2 1 0 0 0 0 0 1 1 2 1 2 1 1 0 1 2 1 1 1 1 1 0 1 1 1 0 2 0 0 1 2 2 2 2 0 2 0 0 0 0 0 0 0 1 0 2 0 0 0 1 0 0 0 0 0 1 0 0 0 0 0 0 0 1 1 1 2 2 1 2 1 1 0 0 2 1 1 1 1 0 2 0 0 0 0 0 0 0 2 2 0 1 1 2 0 0 1 0 1 2 0 2 0 0 0 0 0 0 2 2 2 0 1 0 0 1 2 0 0 2 2 0 1 0 2 1 0 0 0 0 0 2 1 0 0 0 0 0 0 0 1 0 0 1 0 1 0 1 1 0 0 0 0 0 0 0 1 0 0 0 1 0 0 0 0 0 0 1 1 1 1 0 1 1 1 2 2 2 0 0 1 2 1 1 1 1 1 0 1 0 0 2 0 2 0 0 2 0 2 0 0 2 2 0 0 0 1 1 0 0 1 1 1 1 1 1 1 1 2 1 0 1 0 0 1 1 2 0 1 0 0 1 0 1 0 1 0 1 0 0 0 1 2 0 0 0 1 0 1 1 0 1 1 2 1 1 1 2 1 0 1 0 0 0 0 0 1 1 1 1 0 1 2 0 2 2 0 0 0 0 0 1 0 0 0 0 0 0 0 0 0 0 0 0 0 0 1 0 2 1 1 0 1 1 1 1 1 1 1 0 1 1 1 0 1 1 0 0 0 0 2 1 0 1 1 2 1 0 1 1 0 0 0 0 1 0 0 2 2 2 0 0 0 1 1 0 0 0 0 1 1 1 1 2 0 1 0 1 1 0 1 2 2 2 1 2 0 0 0 2 0 0 0 0 0 0 1 1 1 0 1 1 0 0 1 0 0 0 1 1 1 1 0 0 1 2 0 0 0 0 0 1 1 2 2 1 2 1 1 0 1 1 0 0 0 0 0 1 1 0 0 2 1 2 2 2 1 1 0 0 1 1 1 1 1 0 2 1 2 0 1 0 0 2 1 1 0 0 0 1 1 0 0 0 0 0 1 0 1 0 0 2 1 0 0 1 1 0 0 0 1 1 1 0 0 1 0 0 0 0 2 2 1 2 0 1 2 0 0 1 0 2 2 2 1 0 0 1 1 0 1 1 0 2 1 1 1 0 0 0 2 0 0 1 0 0 0 1 0 0 1 0 0 1 1 2 0 1 0 0 2 0 0 0 1 0 0 2 2 0 0 1 0 1 0 1 0 2 0 0 2 0 2 0 0 2 1 2 2 2 0 1 1 0 0 0 2 1 0 1 1 2 0 1 1 0 0 1 0 0 2 0 1 0 2 1 0 1 0 2 1 1 0 0 1 1 0 0 0 0 1 0 0 2 0 2 0 0 0 1 1 2 2 0 1 0 0 0 0 1 0 1 1 1 0 0 1 0 1 1 1 0 1 1 1 1 0 0 0 1 0 0 0 1 0 0 0 0 0 1 0 0 0 0 0 0 0 0 0 1 1 0 1 0 0 1 2 0 1 0 0 0 0 2 0 0 0 1 1 0 1 2 2 0 0 0 0 1 1 2 0 2 0 2 1 0 2 1 0 1 0 1 0 1 0 2 0 0 1 1 0 0 0 2 0 0 2 1 1 1 0 0 1 0 1 1 0 2 2 1 0 0 1 2 1 2 2 0 0 0 0 0 1 0 1 1 1 1 0 1 1 0 1 0 1 1 0 0 0 0 1 0 0 0 0 0 1 0 0 1 0 0 2 1 0 0 2 0 2 1 0 0 0 1 0 2 1 1 0 1 1 2 0 1 0 0 1 1 2 1 2 2 0 0 0 2 1 0 2 1 0 2 1 1 1 2 0 0 1 1 0 1 1 0 1 0 2 1 2 2 2 1 0 0 0 0 0 1 0 0 0 1 1 0 0 0 2 2 2 2 0 0 1 0 2 2 2 0 1 0 1 1 0 0 1 1 0 0 1 1 1 0 1 1 1 0 0 0 0 1 1 0 2 1 2 1 0 0 0 1 1 0 0 0 0 0 0 1 0 0 0 0 1 0 0 0
129 0 2 1 2 0 0 1 1 1 1 1 1 1 0 0 0 1 2 1 1 2 1 2 2 0 0 0 2 1 1 1 1 0 1 1 2 2 0 0 1 0 0 0 0 0 0 0 2 0 0 0 0 0 1 2 0 0 0 2 0 0 0 1 0 0 0 0 0 0 1 0 2 2 1 2 1 1 2 0 1 2 0 2 2 0 0 1 0 2 0 1 1 1 0 1 0 0 0 1 1 1 1 1 2 1 2 0 1 1 0 1 1 1 1 1 1 0 0 1 2 0 1 1 1 0 1 0 1 0 1 0 0 0 1 1 1 0 0 0 1 1 0 0 0 0 0 0 0 1 0 1 0 0 0 0 0 1 0 0 0 0 1 1 1 1 0 0 1 2 0 2 2 0 1 0 1 1 0 1 1 0 0 0 0 0 0 1 0 1 0 1 2 1 2 1 1 2 1 0 0 0 0 1 2 1 1 0 1 0 2 0 1 0 1 0 0 0 0 0 2 1 1 0 0 1 1 2 0 0 0 1 0 0 0 0 0 1 1 1 1 1 1 0 2 2 2 0 0 0 0 0 1 0 0 2 1 1 0 0 0 0 0 0 0 0 0 0 2 1 1 0 0 0 0 0 0 1 1 0 0 0 2 0 0 0 0 2 0 2 1 2 0 0 2 0 0 0 0 0 0 0 2 2 0 0 0 0 1 0 0 1 1 1 1 0 2 1 0 0 0 1 2 1 0 0 0 0 1 1 0 0 1 2 0 0 0 2 0 2 0 1 1 0 0 0 1 0 2 0 0 0 1 2 1 0 0 0 0 0 0 0 1 1 1 0 0 2 2 0 2 2 0 0 0 0 0 1 0 0 2 1 0 1 1 0 1 0 0 0 0 0 1 0 2 1 1 1 0 0 0 1 1 0 0 0 1 1 0 0 0 0 0 0 1 0 1 0 1 0 0 0 0 2 2 2 1 0 0 0 0 0 0 0 0 0 0 0 1 2 1 0 0 1 1 1 0 1 1 1 1 0 0 2 1 1 1 2 2 2 1 2 0 0 0 2 0 0 0 0 0 0 1 1 2 1 1 1 0 0 1 0 0 2 1 1 1 0 2 1 1 2 0 1 0 0 0 0 0 2 2 2 2 0 0 2 2 2 2 0 0 0 0 2 0 0 0 2 1 2 2 2 2 2 0 0 0 0 0 2 1 0 0 0 0 0 2 1 0 0 2 2 0 0 0 1 0 1 1 0 0 1 0 0 0 0 0 1 1 0 0 0 0 1 0 0 1 0 0 1 0 2 1 0 0 0 1 0 0 2 0 0 2 0 0 2 0 2 1 1 1 0 0 0 0 0 0 1 0 1 1 1 0 0 0 1 1 0 1 1 2 0 0 0 0 0 0 0 0 1 1 1 0 0 0 1 2 0 0 0 0 0 1 1 2 0 0 1 1 2 1 1 0 1 1 0 2 1 1 0 0 0 1 1 1 2 1 1 1 1 1 1 0 0 1 2 1 2 0 2 0 0 1 0 0 1 1 1 2 0 0 1 0 1 0 2 1 0 1 0 2 0 1 1 1 0 1 1 0 2 1 1 0 0 1 1 0 1 1 0 0 0 0 0 0 0 0 1 1 1 0 0 0 0 0 1 2 1 0 0 2 2 0 0 0 0 2 0 1 2 0 0 0 0 1 0 0 0 0 0 0 0 1 0 0 1 1 0 0 0 0 2 2 0 0 0 1 2 0 0 0 0 2 1 0 0 1 0 0 1 1 1 1 1 1 1 1 2 0 2 1 0 2 1 0 0 0 2 0 1 0 2 0 0 2 0 2 0 0 2 0 0 1 0 0 1 1 1 1 1 1 2 0 1 1 1 0 0 2 2 0 1 2 2 0 0 1 0 0 1 0 0 0 0 0 0 0 0 0 0 2 2 0 0 1 0 1 1 0 0 0 0 1 0 0 2 1 0 1 0 0 0 1 1 2 1 0 1 1 2 1 1 2 0 0 0 0 1 0 2 0 1 1 1 2 2 2 2 0 0 0 2 2 0 2 1 1 0 1 0 1 1 0 0 1 1 1 1 1 1 0 1 2 1 1 0 2 1 0 0 0 0 2 2 2 0 1 2 2 0 0 0 2 1 1 1 0 1 2 0 2 0 2 1 1 0 2 0 0 1 0 1 0 0 2 0 2 0 1 0 1 0 0 0 0 0 0 2 1 0 1 1 0 0 0 0 0 0 0 0 0 0 0 1 0 0 0 0 1 0 1 1
130 0 1 1 1 1 1 0 0 2 0 0 0 1 1 1 0 0 0 0 0 1 1 2 2 0 1 1 1 2 0 1 0 0 0 1 1 2 0 0 1 0 1 0 0 0 0 1 0 0 0 2 2 0 1 0 0 0 0 0 1 0 0 1 1 2 2 1 1 1 0 1 2 2 1 2 1 0 1 0 0 2 0 2 2 0 0 1 1 2 1 0 1 1 0 1 0 1 1 1 1 0 0 0 2 1 2 0 1 1 0 2 1 2 2 2 2 0 0 1 2 0 1 1 0 1 1 1 2 0 0 0 0 0 0 0 0 0 0 0 1 1 0 0 2 0 0 0 0 1 1 1 0 0 1 0 0 1 0 1 0 0 1 2 1 1 0 0 0 1 1 0 0 2 0 1 1 0 0 1 0 0 1 1 0 0 2 2 2 0 2 2 2 0 2 2 0 1 0 1 0 1 0 1 2 2 1 1 1 0 1 1 1 1 0 0 0 1 1 0 2 0 0 0 1 1 2 1 1 1 0 0 0 0 0 0 0 2 2 1 0 1 2 1 2 1 1 0 0 0 0 0 0 0 1 2 0 2 1 0 1 0 0 2 0 0 0 0 2 0 0 2 2 1 1 0 1 2 2 2 2 0 1 0 2 1 0 1 0 1 0 0 1 0 1 0 0 1 0 1 1 1 0 0 0 1 2 0 2 2 0 1 1 2 1 1 0 0 1 0 1 2 2 1 0 0 0 1 0 1 0 2 1 2 0 0 0 2 0 0 0 1 2 1 0 0 0 0 2 2 0 0 0 1 0 1 1 0 0 0 0 0 0 0 0 0 0 1 1 0 1 1 1 1 0 0 0 1 0 0 0 1 0 0 0 0 1 0 0 0 0 0 1 0 2 1 1 1 1 1 1 1 0 1 0 1 0 0 1 0 0 2 0 0 1 0 0 0 0 0 0 1 0 1 1 2 1 0 0 0 2 0 0 1 1 1 0 0 0 1 1 0 1 2 1 2 1 0 0 0 0 0 0 1 2 1 2 2 1 1 1 1 0 0 0 2 0 0 0 0 0 0 1 1 0 0 0 2 0 2 2 1 0 0 0 0 0 1 1 0 1 2 1 1 0 0 0 1 1 2 1 1 2 0 0 0 0 1 1 0 1 0 0 2 0 0 0 1 0 2 2 1 1 1 0 0 1 0 1 2 0 0 0 0 0 0 2 1 0 0 1 2 1 1 2 0 1 2 2 0 0 1 1 0 0 1 0 1 1 1 1 0 0 0 0 0 1 2 2 0 1 1 0 0 0 0 0 1 1 2 0 1 0 0 0 0 0 0 0 0 1 1 2 1 0 0 1 0 0 0 0 2 0 2 0 2 0 1 1 2 1 0 0 0 0 0 0 0 0 0 1 1 0 0 0 2 2 1 0 0 1 0 1 0 2 2 0 1 0 1 0 1 0 2 0 0 2 1 1 1 0 1 1 1 1 1 0 1 1 0 0 0 1 1 0 1 1 1 1 0 1 1 0 0 1 1 1 1 1 0 0 0 0 2 0 1 2 0 0 1 2 0 0 1 1 0 2 1 0 1 1 0 0 0 1 2 1 2 2 0 0 0 0 0 0 1 0 1 1 1 0 0 1 0 2 1 1 1 0 0 2 2 1 0 0 2 1 0 0 1 0 0 0 0 1 0 0 0 0 0 0 0 0 0 0 0 0 0 0 0 0 0 2 0 1 0 0 1 0 2 0 0 1 0 0 0 1 0 0 1 1 1 2 1 0 0 2 2 0 2 1 1 2 1 1 1 0 1 0 0 0 2 0 0 1 1 1 0 1 2 0 0 2 2 1 1 0 0 1 0 2 1 0 2 2 2 0 0 0 1 0 1 1 0 0 0 0 0 1 1 1 2 0 0 0 0 0 1 0 0 2 2 0 0 1 0 1 1 1 0 0 0 0 0 0 0 0 1 1 2 0 0 1 1 2 1 0 1 1 2 2 0 1 0 0 0 0 2 1 1 0 1 0 0 2 2 2 2 0 0 0 0 2 0 2 0 2 1 0 2 1 2 0 0 1 1 1 2 1 1 0 2 2 1 1 0 1 0 1 1 0 0 0 2 0 0 0 0 2 2 0 0 0 0 0 1 1 0 0 1 2 1 2 2 1 0 1 1 2 1 0 0 0 0 1 1 1 0 1 0 1 0 0 0 0 2 0 0 2 0 0 0 0 0 0 0 0 1 1 0 0 1 0 1 0 0 0 0 0 0 1 1
131 0 2 1 2 0 0 1 1 2 0 0 1 2 1 1 0 0 0 1 1 2 0 1 1 0 1 2 2 2 1 2 2 2 1 1 0 2 0 0 1 0 0 1 1 0 1 0 1 0 0 0 1 0 1 1 0 0 0 0 1 1 2 0 0 0 1 1 1 1 0 2 2 1 1 1 0 1 2 1 0 1 0 1 1 0 0 0 0 2 0 0 1 1 1 2 0 0 0 0 0 0 0 0 2 1 2 1 1 0 0 1 0 2 0 0 1 0 0 2 2 0 1 1 0 1 1 0 1 0 0 0 0 0 0 0 0 0 0 0 1 1 0 0 0 0 0 0 0 1 1 1 1 0 2 0 0 1 0 0 1 0 2 2 2 2 0 0 1 1 1 0 1 1 0 0 0 0 0 0 0 0 0 0 0 0 0 1 0 2 0 0 1 0 2 2 1 2 0 1 0 1 0 0 2 2 2 0 2 0 1 1 1 0 1 0 0 0 0 1 1 1 0 0 1 0 1 2 0 0 0 0 0 0 0 0 0 2 2 2 0 0 2 1 2 1 1 1 0 0 0 1 0 0 0 1 1 1 0 0 0 0 0 0 0 0 0 0 2 1 0 2 1 1 1 2 0 1 1 1 1 0 1 1 2 0 1 2 0 2 1 2 0 1 1 2 0 0 1 0 2 2 2 2 1 0 0 0 0 0 0 0 2 1 1 0 1 0 0 0 1 1 1 0 1 0 1 0 0 0 0 1 2 2 0 0 0 2 0 2 0 1 0 0 1 1 0 0 1 0 1 0 0 1 0 1 1 0 1 0 1 1 1 0 1 1 0 1 2 0 2 2 0 0 0 0 0 2 0 0 2 1 0 0 0 0 0 0 0 0 0 0 1 0 2 0 0 1 1 1 1 1 0 2 1 1 0 0 0 0 0 2 0 0 2 0 0 0 0 0 0 2 1 0 1 1 1 0 0 0 1 0 0 2 1 1 1 0 0 0 2 0 0 0 0 1 0 0 0 0 0 1 0 2 1 1 1 1 1 1 1 1 0 0 1 1 1 1 0 0 0 1 1 1 1 1 0 2 0 1 1 1 0 1 1 1 1 0 1 1 1 2 1 1 0 1 1 2 2 0 0 0 1 1 0 1 2 2 1 0 0 1 0 0 0 0 1 2 0 0 0 2 2 2 1 0 0 1 1 2 1 1 1 1 0 0 1 0 0 2 0 0 1 1 1 1 1 0 0 0 0 0 0 0 0 1 0 0 0 2 2 0 1 1 1 1 0 0 0 0 0 1 0 0 0 0 1 1 1 1 0 0 1 0 1 0 0 0 0 0 0 0 1 0 0 0 1 0 0 0 0 1 0 0 1 1 1 1 0 1 0 0 1 2 1 2 1 0 0 0 2 2 1 0 0 2 2 2 0 0 2 0 0 1 1 1 0 1 0 0 1 0 0 2 0 0 1 1 0 1 0 1 1 0 2 0 0 2 2 0 0 0 0 1 1 1 0 2 0 0 0 2 0 1 0 1 1 2 2 0 0 0 0 1 0 1 1 0 0 0 2 0 0 0 0 0 0 1 0 1 1 0 0 0 1 2 2 0 1 1 1 1 1 0 0 1 0 1 1 1 0 0 0 0 1 0 0 1 1 1 1 1 0 0 0 1 0 0 0 1 0 0 1 0 1 0 0 0 1 1 0 1 0 0 0 0 0 0 0 0 0 1 1 0 0 1 0 0 0 2 0 0 1 1 1 1 1 1 1 1 1 1 1 0 1 2 0 2 0 1 0 0 2 1 0 1 0 1 0 0 0 2 0 0 1 1 2 1 1 1 0 0 1 1 1 1 1 0 2 0 0 2 0 2 2 2 0 0 1 2 0 1 1 1 0 0 0 0 0 0 1 1 0 0 0 0 0 0 0 0 2 2 0 0 1 0 1 0 0 0 0 0 0 0 0 1 1 2 2 1 1 2 1 1 2 1 0 0 0 0 0 0 1 0 0 1 1 2 2 0 0 0 1 0 2 2 2 2 0 1 0 1 2 0 2 1 1 1 0 2 0 0 0 0 0 0 2 0 1 0 0 1 2 0 2 2 2 0 0 0 0 1 0 1 0 0 0 1 1 0 0 0 2 1 1 1 0 1 0 0 2 0 1 0 1 0 1 1 1 0 2 0 0 0 1 0 0 0 2 0 1 0 0 0 1 1 0 2 0 0 0 0 0 0 0 0 0 0 0 0 0 0 1 2 1 0 0 0 2 0 1 0
132 0 0 2 0 1 1 2 2 1 0 0 0 1 1 1 0 1 0 2 1 2 1 1 1 1 1 2 2 2 2 0 1 0 1 0 2 1 0 0 1 1 0 1 0 0 1 0 1 0 0 0 0 1 1 2 0 0 1 0 1 1 0 0 0 0 0 0 0 0 2 0 2 2 1 2 1 1 2 0 1 2 0 1 2 0 0 1 1 2 1 2 1 1 0 1 0 0 0 0 0 0 1 1 2 1 2 0 0 0 2 2 0 2 0 0 1 0 1 2 2 0 1 1 0 1 1 1 2 2 2 1 0 0 1 0 2 1 0 0 2 0 0 0 0 0 0 0 0 0 0 0 0 0 0 0 0 0 1 2 1 0 2 2 2 0 0 0 0 1 1 0 0 2 0 0 2 1 0 0 1 2 1 1 0 0 2 1 0 1 0 1 0 0 0 0 0 2 0 1 0 1 0 0 2 0 1 0 0 0 1 2 1 0 1 0 0 0 0 1 1 0 1 0 0 0 0 1 0 0 0 0 1 0 0 0 0 1 1 1 1 1 1 2 2 0 0 2 2 0 0 1 0 0 1 1 0 1 0 0 0 0 0 0 0 0 0 1 2 2 0 0 2 2 0 0 1 0 1 0 0 0 2 1 2 0 0 2 0 2 1 1 1 0 2 0 0 0 1 0 0 0 1 1 0 1 2 0 0 1 0 1 1 2 1 0 0 0 2 0 0 2 0 0 2 0 0 1 1 1 0 0 0 1 0 0 0 1 1 0 0 1 1 1 2 2 0 0 1 2 1 1 0 2 2 0 0 0 0 1 0 0 1 0 1 0 0 2 2 0 1 2 1 1 1 0 0 1 0 0 2 1 0 0 0 1 1 0 0 0 0 0 0 0 0 0 0 1 1 0 1 1 1 2 1 1 0 0 0 0 1 0 1 0 0 1 0 1 0 1 1 2 0 0 0 2 1 0 0 0 1 0 0 0 0 1 0 1 0 0 1 0 0 1 1 1 0 1 1 2 0 0 0 2 1 0 1 1 0 1 1 1 0 0 1 1 1 1 0 0 0 1 1 1 0 0 0 2 1 0 0 2 0 0 0 1 0 1 0 1 1 1 1 1 0 0 0 0 0 2 2 2 1 1 0 2 2 1 1 0 0 0 0 2 0 0 0 2 1 1 1 1 2 2 1 1 0 1 0 2 0 1 0 0 1 0 2 2 0 1 1 1 1 1 2 0 1 0 0 0 0 0 0 0 2 0 0 0 1 0 0 0 0 0 0 0 1 1 1 0 1 0 1 0 0 0 1 2 2 2 0 1 1 0 1 0 1 2 1 1 0 0 1 0 0 0 0 0 0 1 0 2 0 1 0 1 2 1 0 1 1 0 0 0 0 0 0 0 0 0 0 0 0 1 0 1 1 1 0 0 2 0 0 1 1 0 1 0 0 1 0 0 0 1 0 0 2 1 1 0 0 2 1 1 2 2 0 1 1 0 0 0 2 0 1 2 0 2 1 0 1 1 0 0 1 0 2 0 1 0 0 1 0 1 0 2 2 1 0 1 1 0 0 1 0 1 2 0 0 2 0 2 0 1 2 2 1 2 2 0 0 0 0 1 0 1 0 1 1 1 0 0 0 0 2 1 1 0 0 0 1 1 0 0 0 0 1 0 0 1 1 1 0 0 0 0 0 0 0 0 0 0 0 0 0 0 1 0 2 0 0 0 0 0 0 1 1 0 0 2 0 0 1 1 1 1 1 1 0 2 2 1 2 0 0 1 1 2 0 2 0 0 2 0 1 0 0 0 1 0 0 0 0 0 1 1 1 0 0 2 0 0 1 1 1 2 0 0 2 0 2 2 0 2 2 2 0 0 1 2 0 1 2 1 0 1 1 0 0 0 1 0 2 0 0 0 0 0 0 0 2 2 0 0 0 0 0 0 0 0 1 0 2 0 0 2 1 0 1 1 0 0 0 2 1 0 0 1 1 2 0 1 2 0 0 0 1 1 1 0 0 0 0 0 1 1 1 2 0 0 0 2 1 1 1 2 0 1 1 1 0 0 0 0 0 0 2 1 1 1 0 1 2 1 0 1 2 1 0 0 1 0 0 1 0 0 0 1 1 0 0 0 2 2 2 1 0 0 0 0 1 1 2 2 1 0 2 1 1 0 2 0 0 0 0 1 1 0 1 0 0 0 0 0 0 0 2 0 2 0 0 0 0 1 0 0 1 1 0 1 1 0 0 1 1 0 0 1 2 0 1 1
133 0 1 1 0 0 0 1 1 2 0 0 0 0 0 0 0 2 2 1 1 2 1 0 1 1 1 2 2 2 2 1 2 2 0 2 0 0 0 0 0 0 0 0 0 0 2 0 1 0 0 1 0 0 1 2 0 1 1 0 1 2 2 0 0 0 1 0 1 1 0 2 2 2 2 2 0 2 2 1 1 2 0 1 2 0 0 1 1 2 1 2 1 2 1 1 0 2 2 2 2 0 2 2 2 0 2 0 0 0 1 2 1 1 1 1 1 0 1 1 1 0 2 0 0 2 2 0 1 0 0 0 0 0 0 0 0 1 0 0 0 2 0 0 1 0 0 0 0 0 0 1 0 0 0 0 0 0 0 1 1 1 0 2 1 2 1 0 1 2 0 1 0 2 0 0 1 0 0 0 0 0 1 1 0 0 1 2 2 0 2 2 2 1 2 1 0 1 1 0 0 1 0 1 2 1 2 0 1 0 2 1 0 0 0 1 1 0 2 0 2 2 2 0 0 2 2 2 0 0 0 0 0 0 0 0 0 2 2 2 0 0 2 1 1 0 0 0 0 0 0 0 1 0 0 1 0 2 0 0 0 0 0 0 0 0 0 0 2 1 0 1 1 1 0 1 0 2 2 1 1 0 2 2 2 0 1 1 2 2 0 1 2 0 2 0 2 1 1 1 1 1 1 1 0 0 0 0 1 1 1 0 1 2 1 1 0 0 1 0 1 1 0 0 1 0 0 0 1 1 0 0 2 1 0 0 0 0 2 0 1 1 0 0 1 1 0 0 1 1 0 1 0 1 0 1 2 0 0 1 0 1 2 2 2 1 0 2 2 1 2 2 1 0 1 1 0 1 0 0 2 1 0 1 0 0 1 0 0 0 0 0 0 0 1 0 0 1 0 0 0 0 2 0 0 0 0 0 0 0 0 0 0 0 2 0 0 0 0 0 0 0 0 0 0 2 1 0 0 1 0 0 0 2 1 1 0 0 0 0 2 0 0 0 0 1 1 0 1 2 0 0 0 2 1 1 1 2 1 2 2 2 0 0 1 1 1 2 0 2 2 2 2 2 2 0 2 0 0 0 1 2 0 1 0 0 0 0 0 0 0 0 1 1 0 0 0 1 1 2 1 0 2 0 0 1 0 1 0 0 0 0 0 2 0 0 0 2 2 2 2 2 1 1 0 0 1 0 1 1 2 0 1 0 0 0 1 1 1 0 1 2 2 1 2 1 1 1 1 0 0 1 0 0 1 0 1 0 2 0 0 0 1 0 0 1 0 0 0 0 0 0 1 0 0 0 0 1 1 2 0 0 1 0 0 0 1 0 0 0 0 0 0 1 0 0 0 0 0 1 0 2 1 1 0 0 2 1 0 0 1 0 1 2 1 2 1 0 0 0 1 1 0 0 0 1 2 2 0 0 1 0 1 1 2 1 0 0 1 1 1 0 0 1 0 0 2 1 1 0 1 1 1 1 1 2 0 2 1 0 0 0 0 1 1 1 0 2 1 0 2 0 0 0 1 1 1 1 0 1 0 1 1 2 0 2 2 1 0 0 1 0 0 0 0 0 0 0 0 2 0 1 0 0 0 1 1 2 2 0 1 0 0 1 0 1 0 1 1 1 0 0 1 1 1 0 1 0 0 1 1 1 0 0 0 0 1 0 0 2 0 0 0 0 1 0 0 0 0 0 0 0 1 0 0 0 0 0 0 1 0 2 2 0 1 0 1 0 0 2 1 0 2 1 0 0 1 0 0 2 2 2 1 0 1 2 0 2 2 2 0 2 2 1 1 1 0 1 0 0 0 1 0 1 1 0 2 0 2 2 0 0 2 1 0 0 0 0 2 0 1 1 0 2 2 1 0 0 1 1 0 0 2 2 0 0 0 0 0 0 0 0 1 1 0 1 1 0 0 0 2 2 0 0 0 0 0 0 0 0 0 0 0 0 1 1 2 1 1 0 0 0 1 1 2 0 0 1 1 1 1 0 2 0 0 0 0 1 0 2 0 0 0 1 2 1 1 1 0 0 1 0 2 1 2 1 0 0 1 1 1 2 0 0 1 1 2 0 1 0 0 1 2 1 1 2 0 2 1 1 0 0 0 1 1 0 1 0 1 0 0 0 1 2 2 1 1 0 1 0 0 0 1 0 1 0 1 1 1 0 1 1 0 0 2 0 1 0 1 0 1 0 0 0 0 1 0 1 1 0 0 0 0 2 0 1 1 1 0 1 0 0 0 1 1 0 0 0 0 0 0 0
134 0 2 2 0 1 1 0 0 2 0 0 0 1 1 1 0 1 1 2 0 2 0 2 2 0 2 2 2 2 2 1 1 1 0 1 1 1 1 0 1 0 0 0 0 1 0 0 2 0 0 0 1 0 1 1 0 0 0 0 0 1 0 1 0 0 1 1 0 0 0 1 1 2 1 2 1 1 2 0 0 2 0 1 2 0 0 0 0 2 0 0 0 1 1 1 0 0 0 0 0 0 0 0 2 0 2 0 1 1 1 1 1 2 0 0 1 0 1 1 1 0 0 2 0 1 0 1 2 1 0 1 0 0 0 0 0 0 0 0 0 2 1 1 0 1 0 0 0 0 0 0 1 1 1 1 1 1 0 1 1 1 2 2 1 1 0 0 2 2 0 1 1 1 1 0 2 2 0 2 2 0 1 1 0 0 1 0 0 1 0 0 1 1 1 2 0 1 0 2 0 2 0 1 2 1 1 0 0 0 1 2 1 0 1 1 1 0 1 0 2 1 1 0 0 1 1 1 0 0 0 0 0 0 0 0 0 1 2 1 0 0 0 1 1 0 0 0 0 0 0 0 0 1 0 2 1 2 0 0 0 0 0 0 0 0 0 0 0 0 0 2 0 0 0 0 1 2 2 2 2 0 1 0 1 0 1 2 0 2 1 1 1 0 1 0 1 2 1 0 0 0 0 0 0 1 1 0 1 1 0 0 1 2 2 0 0 0 1 0 0 2 1 0 2 1 1 2 1 1 0 1 0 0 0 1 2 1 1 1 0 0 2 0 0 1 0 0 2 1 0 0 0 0 0 1 0 0 0 2 0 2 1 1 1 0 1 1 2 1 2 2 1 1 0 0 0 0 0 0 1 1 0 1 0 0 1 0 0 0 0 0 0 0 2 1 0 1 0 0 0 1 1 1 0 1 0 2 1 0 0 1 1 0 0 0 1 1 1 1 1 1 0 1 1 1 1 0 0 0 0 0 0 0 0 0 0 1 0 0 1 0 0 0 0 1 0 0 0 0 0 1 0 2 0 0 0 2 1 2 1 1 1 1 0 1 1 1 0 0 1 1 0 0 2 1 1 1 0 0 0 1 0 1 0 0 0 0 1 1 1 2 0 2 0 0 0 1 1 2 1 0 2 0 0 1 0 2 2 0 0 0 0 0 2 0 0 2 0 1 1 2 2 2 0 1 1 2 0 2 0 2 1 1 1 0 1 1 0 1 1 1 1 1 1 0 2 1 2 1 0 1 1 0 0 1 1 2 0 1 1 0 1 1 1 1 0 0 0 1 0 2 1 0 0 0 1 2 2 0 1 0 1 0 0 0 0 2 1 1 0 0 1 1 0 0 0 1 0 0 0 2 1 1 1 2 0 1 0 1 0 0 0 0 0 1 1 0 1 1 0 1 0 1 0 0 2 1 0 0 2 0 1 2 2 1 1 0 2 2 0 1 0 1 1 0 1 0 1 0 0 1 1 0 0 1 0 1 1 0 0 0 0 0 1 2 1 1 1 0 1 1 0 0 0 0 1 0 1 0 0 0 1 2 0 2 1 0 1 0 2 0 0 0 0 0 0 0 0 2 0 2 0 0 1 2 2 2 2 1 1 1 0 0 0 0 0 1 1 1 0 0 0 0 1 0 0 0 0 0 0 0 0 0 0 0 1 0 0 1 1 1 0 0 0 0 0 0 0 0 0 0 0 0 0 0 0 0 0 1 1 1 2 2 0 0 0 0 0 2 0 1 2 0 0 0 1 0 0 2 2 1 2 0 0 2 0 1 0 2 1 1 1 0 0 0 0 1 0 0 0 2 0 0 0 0 2 1 0 1 0 1 0 0 0 2 0 1 2 0 2 2 0 2 2 0 0 0 2 2 0 0 1 0 0 0 0 0 0 0 2 0 0 0 0 0 0 0 1 0 2 2 0 0 0 0 0 0 0 1 1 0 0 0 0 1 1 0 1 1 1 1 0 2 2 2 0 0 1 2 1 1 2 0 0 0 0 2 0 2 0 2 0 0 2 2 2 2 0 1 0 1 1 0 1 1 1 0 0 1 0 1 1 2 2 2 0 1 2 1 0 2 2 2 1 1 1 0 1 1 0 1 0 2 0 0 0 2 2 0 0 0 0 2 2 0 1 1 0 0 2 0 1 0 1 0 1 0 0 0 0 1 0 0 1 1 0 0 1 0 0 0 0 0 0 0 1 1 0 0 0 0 0 0 0 0 1 1 0 1 1 0 0 0 0 0 0 0 0 0 0 0
135 0 1 1 0 0 0 2 2 1 0 1 0 1 1 1 0 0 0 0 0 0 0 2 2 0 2 0 2 0 0 2 1 0 1 1 2 1 0 0 1 0 1 0 1 1 1 0 1 1 1 1 0 0 2 0 0 0 0 0 1 0 1 1 0 0 1 1 0 0 0 0 2 2 2 2 0 0 1 0 0 2 1 1 1 1 1 1 1 1 1 1 0 1 0 1 0 0 0 0 0 0 1 1 2 1 2 1 1 0 1 2 1 2 2 2 2 1 1 1 1 1 2 0 0 1 1 0 2 0 1 1 0 0 0 0 0 0 0 0 1 1 0 0 0 1 0 0 0 0 0 0 1 0 0 0 0 1 0 0 1 0 1 2 0 1 0 0 0 1 1 0 1 1 1 1 1 0 0 0 0 1 1 1 0 0 1 1 0 0 1 1 0 0 0 0 0 2 0 0 0 0 0 0 2 1 1 1 1 1 2 0 2 0 2 0 0 1 0 0 2 1 1 0 0 1 2 1 0 0 0 1 0 0 0 0 0 2 2 2 0 0 2 1 1 0 0 0 1 1 1 1 2 0 0 1 2 2 2 0 2 0 2 2 0 0 0 1 2 1 0 1 1 1 1 0 1 0 0 0 0 2 2 1 1 0 0 2 0 2 2 0 0 0 1 0 0 1 0 1 2 1 1 1 1 0 0 0 1 2 0 2 1 2 0 0 0 1 0 1 0 2 2 1 0 0 0 2 0 1 0 1 0 1 0 0 0 2 1 0 0 0 0 0 0 0 1 0 1 2 1 1 0 2 2 0 0 0 1 1 0 1 1 0 1 1 0 1 2 0 2 2 1 1 0 0 0 1 1 0 2 0 0 1 0 0 0 0 0 0 0 0 1 0 2 1 0 1 0 0 0 2 0 1 0 1 0 0 0 0 1 0 1 0 2 0 0 0 0 0 0 1 0 2 1 2 1 0 0 0 2 0 0 2 0 0 0 0 0 1 1 0 0 0 0 2 0 0 0 1 0 0 0 1 2 1 2 2 2 1 0 2 1 1 0 1 1 0 0 0 0 0 2 2 2 2 0 2 1 1 0 2 1 1 0 0 0 0 1 0 1 1 1 0 0 0 0 1 1 2 1 1 2 0 0 1 0 0 0 0 0 0 0 0 0 0 1 2 2 1 1 2 1 1 0 1 0 2 0 2 0 2 1 1 1 1 2 1 1 1 0 1 1 1 2 0 1 1 1 0 1 1 0 0 0 0 0 2 1 0 0 0 1 0 1 0 0 2 2 0 2 0 1 0 0 0 2 2 2 1 1 0 2 0 1 0 0 1 1 1 0 0 1 0 0 0 0 1 0 0 0 1 0 0 0 2 2 2 0 2 1 0 0 0 0 0 0 0 0 1 1 2 0 0 0 1 2 2 0 0 1 0 0 2 1 1 1 0 1 2 0 2 0 1 0 0 2 1 0 0 0 2 0 1 1 2 0 2 2 1 1 1 2 0 1 2 0 1 1 0 1 1 1 1 0 0 2 0 1 0 0 1 0 1 1 1 0 0 0 2 1 0 0 1 2 0 2 1 0 1 1 0 0 0 0 2 2 1 1 0 0 0 0 0 0 2 0 0 0 0 0 0 1 0 2 2 2 0 0 0 1 2 0 0 0 1 1 0 0 1 1 1 0 0 1 0 0 1 1 1 1 0 1 0 0 0 0 0 0 0 0 1 2 1 1 0 0 0 0 0 0 1 2 0 0 0 1 1 1 1 1 1 0 0 0 2 0 0 0 2 0 2 2 0 0 0 1 0 0 1 0 2 0 0 1 0 0 0 1 2 0 0 1 1 1 2 1 0 1 0 2 1 0 2 2 1 0 0 1 2 0 1 1 2 0 0 1 0 1 0 1 1 1 1 0 1 1 0 0 0 2 2 0 0 2 0 2 1 1 1 0 0 0 0 1 0 1 1 2 0 0 0 1 1 2 2 0 1 1 2 2 0 2 0 0 0 0 2 0 2 0 2 1 0 2 1 1 2 0 1 0 1 0 0 2 2 0 0 1 1 1 1 0 0 0 0 2 1 2 1 1 1 2 1 1 0 1 0 0 0 1 1 1 1 1 0 1 0 1 1 0 0 1 2 2 1 0 0 0 0 2 2 1 2 2 0 1 2 2 0 2 0 0 0 1 1 1 0 0 0 1 0 0 0 0 0 0 0 1 0 0 0 0 1 0 0 0 2 1 1 1 1 0 2 1 0 0 0 0 0 0 0
136 0 0 2 0 0 0 1 2 2 0 0 0 0 0 0 0 0 0 1 1 1 1 2 2 0 0 2 2 2 2 0 0 0 1 0 2 0 0 0 1 1 0 0 0 0 1 0 2 0 0 0 2 0 0 1 0 0 0 1 0 1 0 0 0 0 0 1 0 0 1 1 2 2 2 2 0 1 2 0 1 2 0 1 2 0 0 0 0 2 0 0 1 2 1 2 0 2 2 2 2 0 0 0 2 2 2 1 1 0 0 2 0 2 0 0 2 0 2 0 0 0 2 0 0 2 2 1 2 2 1 1 1 0 0 1 2 0 0 0 1 1 0 0 1 0 1 0 0 1 0 0 0 0 0 2 0 0 0 1 1 0 1 2 1 2 1 1 0 1 1 0 0 2 0 1 1 2 0 2 2 1 1 1 0 0 1 2 1 1 1 1 1 1 2 2 1 2 0 0 0 0 0 0 2 2 2 0 1 1 1 0 1 0 2 0 0 0 1 0 2 0 0 0 0 1 1 1 0 0 1 0 0 0 0 0 0 2 2 1 0 0 2 2 2 0 0 1 1 0 0 0 0 0 0 2 1 2 0 0 0 0 0 0 0 0 0 2 2 2 0 1 0 0 0 0 1 2 1 0 0 1 1 0 2 1 1 1 0 1 1 2 2 0 2 0 1 1 1 1 1 0 0 0 0 1 1 0 2 2 0 1 1 1 1 1 0 0 0 0 1 1 0 0 1 0 0 2 2 2 0 2 1 2 0 0 0 1 1 1 1 1 1 0 0 1 0 0 2 2 1 0 1 2 1 0 1 0 0 0 0 0 1 0 1 0 0 2 1 0 1 1 1 1 1 1 0 1 0 0 0 1 0 0 0 0 0 0 0 0 0 0 0 1 2 1 1 1 0 0 0 0 1 1 0 1 1 1 0 0 1 1 0 0 0 0 1 1 0 0 0 0 1 1 0 2 1 2 2 0 0 1 0 1 0 0 0 0 0 1 2 0 0 1 1 2 0 1 1 1 0 0 0 2 1 0 1 0 0 0 0 0 1 1 0 1 1 1 0 0 1 1 0 0 2 0 2 2 0 2 1 2 0 1 1 1 1 0 1 0 1 1 1 1 1 0 0 1 1 2 1 1 2 0 0 1 2 1 0 0 0 1 0 0 1 0 0 2 0 1 1 2 2 2 0 0 0 0 1 1 1 0 2 0 1 0 2 0 0 0 2 2 2 0 1 0 1 0 1 0 0 0 1 0 1 1 1 1 0 1 0 0 0 0 0 0 1 1 1 0 0 0 0 0 0 0 1 2 2 1 1 0 1 0 0 0 0 1 0 0 0 0 1 2 0 0 0 1 0 1 1 2 0 1 0 2 1 0 1 2 0 0 1 1 1 1 1 0 1 0 0 1 0 0 0 0 2 1 0 0 0 0 0 1 1 0 1 1 1 2 0 1 0 1 0 0 1 1 1 0 0 1 0 2 2 2 0 2 2 0 0 0 2 0 1 2 1 2 0 2 0 0 0 1 0 0 2 2 1 1 0 0 0 1 1 1 1 0 1 1 1 0 0 2 0 0 2 1 0 0 0 0 0 0 0 1 1 2 2 0 0 0 0 0 0 1 0 1 1 1 0 0 0 0 0 0 0 0 1 1 0 0 0 0 0 0 0 0 1 2 0 0 1 1 2 0 0 0 0 0 0 0 1 0 0 2 0 0 0 0 0 0 1 0 0 1 0 0 0 1 2 1 1 1 0 1 2 1 0 2 2 2 0 1 1 2 0 2 0 2 0 0 2 0 2 0 0 0 0 0 1 0 0 0 2 1 1 0 2 2 0 0 1 1 0 1 0 0 1 0 1 1 0 2 2 1 0 0 0 2 0 2 2 0 0 2 1 0 0 0 0 0 1 1 0 1 1 0 1 0 1 1 0 1 0 1 1 1 0 0 0 0 0 0 0 1 2 0 2 1 0 0 0 1 2 1 0 1 1 0 0 0 2 0 0 0 0 1 0 1 0 1 1 0 2 2 2 2 0 1 0 1 1 0 1 2 0 0 1 1 1 0 1 1 1 1 0 1 1 0 0 1 1 1 2 2 2 0 0 0 0 0 0 2 0 0 0 0 0 0 0 0 2 1 1 0 1 0 0 0 2 0 0 1 2 0 2 1 1 1 0 1 0 0 1 0 0 0 1 0 0 0 0 0 0 1 0 0 2 0 1 1 0 2 0 0 1 0 0 0 0 0 0 2 0 0 0 1 2 0 0 0
137 0 1 2 1 0 0 2 2 1 0 1 0 1 1 1 0 1 0 2 2 2 0 2 2 0 0 2 2 2 1 1 1 1 0 1 1 2 0 0 2 0 0 1 0 0 1 0 1 1 1 1 1 0 1 1 0 0 0 0 1 1 0 1 0 0 2 0 0 0 1 2 2 2 1 2 0 1 1 0 1 2 0 1 2 0 1 2 2 2 2 1 1 1 1 1 1 1 0 0 1 0 0 0 2 0 2 0 1 0 1 1 0 2 1 2 2 0 0 2 2 0 1 1 0 1 1 1 2 1 1 0 0 0 0 0 0 0 0 0 0 2 0 0 2 0 1 0 0 1 1 2 0 1 0 0 0 1 0 2 1 1 1 2 0 2 0 2 0 1 1 1 1 1 0 0 2 2 0 0 1 1 1 1 0 0 2 0 0 2 0 0 2 1 2 1 0 2 1 1 0 1 0 0 2 0 0 0 2 0 2 0 1 1 0 0 0 0 0 1 1 2 0 0 0 0 0 1 0 0 0 0 0 0 0 0 0 1 2 0 1 1 2 2 2 0 0 0 0 0 0 0 1 0 0 1 0 1 0 0 0 0 0 0 0 0 0 0 2 1 0 2 0 0 0 0 2 0 1 0 0 1 1 0 2 1 0 2 0 2 0 1 0 1 0 1 0 0 0 0 0 0 1 1 1 0 0 0 1 2 1 2 1 1 2 1 1 0 0 0 0 2 2 1 0 0 0 0 2 2 0 2 0 1 0 1 0 1 1 1 0 1 1 1 0 0 0 1 2 1 1 0 0 2 2 0 0 0 0 2 0 2 1 1 1 0 0 1 2 0 2 2 0 0 0 0 0 2 0 0 0 1 0 1 0 1 1 0 0 0 0 0 0 2 2 0 0 1 1 1 1 1 1 1 1 0 1 0 0 0 0 0 1 1 1 0 0 1 0 1 1 1 1 1 0 2 1 0 0 0 1 0 0 2 2 1 0 0 0 0 1 0 0 0 0 1 0 0 0 1 0 1 0 1 1 0 1 0 0 0 1 1 1 1 0 1 1 1 0 1 1 1 1 1 2 2 0 2 0 1 2 0 0 1 0 0 0 1 1 0 1 2 1 2 0 1 1 2 2 2 1 0 2 0 0 0 0 1 0 0 0 0 0 0 1 1 0 2 0 1 1 2 2 2 0 1 0 1 1 1 1 1 1 1 1 0 1 1 1 2 0 0 1 1 1 0 2 2 2 0 0 2 0 0 1 0 0 0 0 1 0 0 0 1 1 0 0 1 1 0 1 1 1 0 1 0 1 2 2 0 0 0 1 0 0 1 0 1 1 1 0 0 0 0 1 0 0 0 0 0 0 1 0 1 0 2 1 2 0 2 0 0 1 1 1 1 1 0 1 0 1 2 0 0 0 0 1 0 0 0 2 0 1 2 1 1 0 1 0 0 0 0 0 1 0 0 2 1 1 0 1 1 0 2 2 2 0 1 1 0 0 0 1 1 0 1 0 2 1 0 2 0 1 0 0 0 1 0 2 0 0 0 0 1 0 2 1 1 0 0 2 0 0 1 1 0 1 0 0 2 1 1 0 0 0 1 1 1 2 0 0 0 0 1 0 0 0 1 1 1 0 1 1 0 1 0 0 0 1 1 1 1 1 0 0 1 0 0 0 1 1 1 0 0 1 0 0 0 0 0 0 0 1 0 1 1 0 0 0 0 0 1 2 0 0 0 0 0 0 2 0 0 2 0 0 0 1 1 1 1 0 0 1 1 2 2 1 2 1 2 1 1 2 0 0 1 0 0 1 0 0 0 0 0 1 1 1 0 1 2 0 0 1 1 1 2 0 1 0 0 0 0 0 2 2 1 0 0 0 2 0 2 1 2 0 1 0 0 0 0 1 0 0 0 0 0 0 1 0 0 2 1 0 0 0 1 1 0 0 1 0 1 1 0 0 0 1 0 1 1 0 0 1 0 1 1 0 0 0 1 0 2 2 0 0 0 0 1 1 1 0 1 0 0 1 1 1 2 1 1 0 1 1 0 2 1 1 0 2 0 2 1 1 1 1 1 0 0 1 0 1 0 2 0 0 0 1 2 0 0 2 0 0 0 0 0 0 0 1 1 1 0 1 0 0 2 0 0 0 0 2 0 2 0 0 0 0 0 0 0 1 0 0 1 0 2 1 0 1 0 2 0 0 0 0 1 1 0 2 0 0 0 0 1 0 0 1 1 0 1 0 0 0 2 1 0 0 0 1 0 1 1
138 0 2 1 0 0 0 1 1 2 0 0 1 2 2 2 0 2 0 1 1 1 0 2 2 0 1 0 2 1 1 2 1 0 1 1 2 2 0 0 1 1 0 0 0 1 1 1 1 0 0 0 0 1 1 2 0 0 0 0 1 0 0 0 0 0 0 1 0 1 0 1 2 1 1 1 0 2 2 0 2 2 1 0 2 1 1 0 0 2 0 0 1 1 0 0 0 2 1 1 1 0 1 1 2 0 2 0 0 0 2 2 0 2 0 0 1 0 1 1 1 0 1 1 0 1 1 1 1 0 1 0 0 0 0 0 0 0 0 0 1 2 0 0 1 0 1 0 0 2 2 2 1 0 0 0 0 2 0 0 1 0 2 2 2 2 1 0 0 2 0 0 0 2 0 0 1 1 0 0 0 1 1 1 0 0 2 1 0 0 0 1 1 0 1 1 1 2 0 0 0 0 0 0 2 1 1 0 1 0 2 0 2 0 2 0 0 2 0 0 2 1 0 0 1 0 1 2 1 1 0 1 1 0 0 0 0 2 2 0 0 1 0 1 1 0 0 0 0 0 0 0 1 1 0 1 0 1 0 0 0 0 0 1 1 0 1 0 0 0 0 2 0 0 1 1 0 2 1 0 0 1 2 1 1 0 1 0 0 2 1 0 0 1 0 0 0 1 1 0 0 0 2 2 0 0 0 1 2 2 0 2 1 0 0 0 1 1 0 0 1 1 1 1 1 0 0 2 0 1 0 1 0 2 1 0 0 1 1 1 0 1 1 0 1 1 0 0 1 1 0 1 0 2 1 0 1 0 1 1 1 1 1 1 1 1 1 2 2 1 2 2 1 1 0 0 0 1 0 0 0 1 0 2 0 2 1 0 0 0 0 0 0 0 2 1 1 0 1 1 1 1 0 2 1 0 0 0 0 0 0 1 1 0 1 1 0 0 0 0 0 2 0 1 1 2 1 0 0 1 0 0 0 2 2 2 0 2 0 0 0 0 0 0 0 1 0 0 1 1 0 1 0 1 2 1 2 0 0 1 1 1 1 1 0 1 1 1 0 0 0 1 1 1 0 0 0 2 1 1 1 1 0 0 0 1 0 2 0 0 2 2 0 2 2 0 0 1 1 2 1 1 1 1 0 2 2 2 1 0 0 0 1 2 0 0 0 2 2 1 1 2 2 2 0 1 1 2 0 2 0 2 1 0 0 0 1 0 1 1 1 1 1 0 2 0 1 1 1 0 0 0 1 0 0 0 1 0 1 0 0 1 1 0 0 1 1 1 1 1 0 0 0 0 0 0 1 2 2 1 0 1 2 0 0 1 0 0 0 0 1 1 1 2 0 0 0 0 0 0 0 2 1 0 0 2 1 2 0 0 0 0 0 0 0 0 0 0 1 0 1 1 1 1 0 1 1 1 0 0 1 0 1 0 2 1 1 0 1 2 1 1 0 0 2 0 2 1 1 0 0 2 0 1 1 2 0 1 1 1 1 0 1 0 2 2 1 2 0 1 1 0 1 0 0 0 1 2 1 1 0 1 1 1 1 1 0 0 0 0 2 0 0 1 2 0 2 0 0 1 1 0 0 0 0 0 0 1 1 0 2 0 0 1 0 0 0 2 1 1 0 0 0 1 0 0 1 0 1 1 1 1 0 0 0 1 0 0 0 1 1 1 0 0 0 1 0 2 1 1 1 0 1 0 0 0 0 1 1 0 0 1 2 0 2 0 0 0 0 2 0 1 1 1 0 0 2 0 0 1 1 1 2 0 0 0 2 2 2 2 0 2 2 1 0 1 0 1 0 1 0 2 0 0 1 1 1 0 0 2 0 0 1 0 0 1 1 1 1 0 1 1 0 2 2 2 0 0 1 2 1 2 1 0 0 0 0 0 0 0 1 1 1 1 0 1 1 0 0 0 2 2 0 0 1 0 2 1 0 0 0 0 0 0 0 2 1 0 1 1 0 0 2 0 2 2 1 1 1 2 2 0 2 0 0 0 0 2 0 1 1 2 1 1 2 2 2 1 0 1 0 1 1 0 1 1 1 1 1 1 1 1 2 2 2 1 0 1 2 2 0 2 2 2 0 0 0 1 0 0 0 0 1 2 1 0 0 0 0 0 0 0 1 1 1 1 1 0 2 0 2 0 2 0 0 0 0 1 1 0 2 0 0 0 1 1 0 1 1 0 0 0 0 0 1 0 1 1 1 0 0 0 0 1 0 1 1 0 1 0 0 0 0 1 0 0 1 0 2 0 2 2
139 0 0 2 0 0 0 0 0 2 0 0 0 0 0 0 0 2 2 1 1 1 0 2 2 0 1 0 2 1 1 1 0 0 0 1 1 0 0 0 1 0 0 0 0 0 1 0 2 0 0 1 1 0 1 1 0 0 0 0 0 0 0 0 0 1 1 1 0 0 0 1 1 2 1 2 1 0 2 0 0 1 0 1 2 0 1 0 0 2 0 1 0 1 1 2 1 1 1 1 1 0 1 1 2 1 2 0 0 0 1 2 0 1 0 0 1 0 0 1 2 0 1 1 0 1 1 1 2 1 1 0 0 0 0 0 0 0 0 0 0 2 0 0 1 0 0 0 0 1 0 1 1 0 0 1 0 1 0 0 0 0 2 2 2 1 1 0 1 1 1 1 1 1 1 0 1 1 0 1 1 0 2 2 0 0 2 1 0 1 0 1 2 2 2 2 1 1 0 0 0 0 0 0 2 1 0 1 1 0 0 2 1 0 1 0 0 1 1 0 2 0 0 1 0 1 1 0 0 0 0 1 1 2 1 0 0 2 2 1 0 1 2 2 2 0 0 0 0 0 0 0 2 0 0 2 0 2 0 0 0 0 0 0 0 0 1 0 0 0 0 1 2 2 0 0 0 2 2 1 1 0 2 0 2 0 2 1 0 1 1 1 1 0 1 0 0 1 0 1 1 1 0 0 0 0 0 0 1 1 0 1 1 1 1 0 1 0 1 0 0 2 2 0 2 1 1 2 1 2 1 1 0 2 0 0 0 1 1 1 1 1 1 1 1 1 2 0 2 0 0 0 0 2 2 0 0 0 0 1 0 1 2 0 2 0 1 2 2 0 2 2 0 0 0 0 0 1 0 0 2 1 0 1 1 1 1 1 1 0 0 0 1 0 2 1 1 2 0 0 0 0 0 2 2 0 0 1 0 0 1 0 0 0 2 0 0 0 0 0 0 0 0 0 0 0 0 0 0 0 1 0 0 2 1 1 0 0 0 0 1 0 0 1 1 1 1 0 0 0 0 0 0 2 1 1 1 2 1 0 0 0 0 0 1 1 1 1 0 0 0 1 1 1 1 0 1 1 0 1 1 2 0 0 0 1 0 0 1 1 1 2 1 1 0 1 1 2 2 1 0 0 2 0 2 0 2 1 1 0 0 0 0 2 0 0 0 2 1 1 1 2 2 2 0 1 0 1 1 1 1 1 0 0 0 0 2 1 1 0 1 2 1 2 2 1 1 1 1 0 0 1 0 0 2 0 0 0 0 0 0 0 0 1 1 0 0 2 2 0 0 0 1 0 0 0 2 1 1 2 0 0 2 0 2 0 1 2 2 2 1 0 0 0 2 0 0 1 0 2 1 1 0 0 0 1 1 1 0 1 0 0 1 0 0 0 0 0 1 0 1 1 0 0 0 1 2 2 0 0 1 0 0 0 2 0 0 1 1 2 1 0 0 1 1 0 2 0 0 0 0 2 1 2 2 2 0 0 0 0 0 0 1 0 0 2 1 2 1 0 0 2 0 1 1 0 2 2 1 1 0 0 1 1 0 2 0 0 0 0 2 0 1 1 0 0 1 0 0 2 0 1 0 0 0 1 1 1 1 0 0 0 0 1 0 0 0 2 2 2 0 0 0 0 1 0 0 0 0 0 1 1 1 1 0 0 2 0 1 2 0 0 0 0 1 0 1 0 0 0 0 0 0 0 0 2 1 0 0 0 0 1 2 1 0 0 0 1 0 1 1 0 2 0 0 0 0 0 0 2 2 2 1 0 1 2 0 2 0 2 0 1 2 1 1 1 0 0 1 0 0 0 0 0 2 1 1 0 1 2 0 0 1 1 1 1 1 0 0 0 1 1 0 2 2 0 0 0 0 1 0 2 2 1 0 0 0 0 0 0 0 0 0 0 0 0 0 0 0 1 1 0 0 0 0 0 1 0 0 1 0 0 0 0 0 0 0 0 2 0 0 0 1 1 2 1 0 2 2 2 2 0 1 0 0 1 1 2 1 1 1 1 0 1 1 1 1 2 0 1 0 1 0 1 2 2 0 0 1 1 1 0 0 0 1 0 2 1 2 2 0 2 2 1 1 2 2 1 0 0 1 1 0 2 0 0 0 0 0 0 0 0 2 2 2 1 0 0 0 0 2 0 1 1 1 0 1 2 2 0 2 0 1 0 2 0 0 0 2 0 1 0 0 0 0 1 0 0 1 0 0 0 0 1 0 0 1 2 0 0 0 0 0 1 0 0 1 0 1 1 1 0
140 0 0 2 0 1 1 1 1 2 0 0 1 1 0 0 0 1 0 1 1 1 0 2 2 0 0 1 2 2 1 1 1 1 0 0 2 1 0 0 0 0 0 1 0 1 1 0 0 0 0 2 1 1 0 1 0 0 0 0 1 0 0 1 1 1 0 0 0 0 0 2 1 1 0 1 1 2 2 0 2 2 0 1 2 0 0 0 0 2 0 1 1 2 0 1 0 0 0 0 0 0 1 1 2 0 2 0 1 1 0 1 1 1 2 2 2 0 0 2 2 0 2 0 0 2 2 1 1 1 0 0 1 0 0 1 1 0 0 0 2 0 0 0 1 0 1 0 0 1 1 1 0 0 0 1 1 0 0 2 1 0 0 2 0 2 0 0 0 0 2 1 2 0 1 1 1 0 0 0 0 0 1 1 0 0 2 2 1 0 1 2 1 1 1 1 2 1 0 1 0 1 1 1 2 0 1 0 1 0 0 1 0 0 1 0 0 1 2 0 2 1 1 0 0 1 1 0 0 0 1 1 0 1 1 1 1 2 2 1 0 0 2 1 1 0 0 0 0 0 0 0 2 0 0 0 0 0 0 0 0 0 0 1 0 0 1 1 2 1 0 2 1 2 0 0 0 2 2 1 1 0 2 2 2 0 2 2 0 2 2 1 0 1 0 2 0 1 0 1 1 0 1 1 0 0 2 1 1 1 0 1 2 2 1 1 0 2 0 0 0 2 1 1 1 0 1 2 1 2 0 1 2 1 0 0 0 2 0 0 0 1 1 0 0 0 0 0 1 1 0 0 0 0 0 2 0 0 0 2 0 1 2 1 2 1 1 2 2 0 2 1 0 0 0 0 0 1 0 0 2 1 0 1 1 0 1 0 0 0 0 0 1 0 1 1 1 1 0 0 0 0 1 1 1 0 0 2 0 0 0 1 0 0 1 0 0 0 0 0 0 2 0 2 2 2 0 0 0 0 1 0 0 1 1 1 0 1 1 1 1 0 0 0 0 1 0 0 0 0 0 2 0 2 1 1 1 1 1 2 2 2 0 0 1 1 1 0 0 0 0 1 0 0 1 0 1 2 2 0 1 2 0 1 0 0 0 0 0 2 1 1 0 2 1 0 0 1 1 2 1 1 1 1 0 1 1 0 0 0 0 1 0 1 1 0 0 2 1 0 1 2 1 1 0 1 0 0 1 1 1 0 2 0 2 0 1 1 1 1 0 1 0 0 0 0 1 0 0 0 0 0 1 0 2 1 1 0 2 0 0 0 1 0 0 1 0 0 0 1 0 2 1 0 0 0 2 2 2 0 0 1 1 0 1 0 1 2 0 0 0 0 2 0 0 0 0 0 0 1 0 2 0 1 0 2 0 2 0 0 0 0 0 1 0 1 0 0 1 0 0 1 1 1 0 1 2 1 0 0 2 0 0 1 2 1 0 1 1 2 1 0 0 0 1 0 2 2 0 0 0 2 0 1 1 2 0 2 2 0 0 0 1 0 1 2 1 1 0 0 0 2 1 0 0 0 1 2 1 1 0 0 0 2 1 2 1 0 0 0 2 0 0 1 1 0 1 0 0 1 0 1 0 0 1 1 1 2 2 0 1 0 1 0 0 1 1 1 1 1 0 0 1 0 1 1 1 0 0 0 2 2 1 0 0 1 1 0 0 1 0 0 0 0 0 0 0 1 1 1 1 1 1 0 0 0 1 0 0 1 1 1 2 1 0 0 0 0 0 2 1 0 2 0 0 0 2 0 0 1 0 0 1 0 0 2 0 2 0 2 0 0 2 0 0 0 0 2 0 0 0 2 0 0 2 2 2 1 1 1 0 0 2 2 2 2 0 1 2 0 2 2 0 2 2 2 0 0 0 2 0 2 2 1 0 0 0 0 1 0 2 2 0 0 0 0 0 0 1 0 2 2 0 0 0 0 0 0 0 1 0 0 0 0 0 1 1 0 2 0 0 0 2 0 2 2 0 1 1 2 2 0 2 0 0 0 0 1 0 1 0 1 0 0 1 1 1 1 0 1 0 1 2 1 1 2 0 0 0 2 1 1 0 0 1 1 2 1 1 1 0 1 2 1 0 0 1 1 0 1 0 1 0 1 0 0 0 2 2 0 0 0 1 2 1 1 1 0 0 0 2 0 2 1 0 1 2 0 0 0 2 0 0 0 2 1 1 1 2 0 0 0 0 0 0 2 0 1 2 0 0 0 0 0 0 0 0 0 0 0 0 0 0 1 0 0 0 0 1 0 2 2
141 0 0 2 0 0 0 1 1 1 0 0 1 1 0 0 0 2 0 1 1 2 1 2 2 0 2 2 2 2 1 1 0 0 0 0 2 0 1 0 0 0 0 0 0 1 1 1 1 0 0 1 0 0 1 0 0 0 0 0 0 1 0 1 0 0 0 2 0 0 0 0 2 1 0 1 1 2 2 1 1 2 0 1 2 0 0 0 0 2 0 0 1 2 1 1 0 0 0 0 0 0 0 0 2 0 2 2 2 0 0 2 1 1 1 1 1 0 2 0 0 0 2 0 0 1 1 0 2 0 2 0 1 0 0 1 1 0 0 0 1 1 0 0 1 0 0 0 0 0 0 0 0 0 0 1 1 0 0 2 1 0 0 2 1 2 1 1 0 1 1 0 0 2 0 0 2 1 0 1 1 0 0 0 0 0 0 0 0 0 0 0 1 0 1 1 1 2 0 1 0 1 0 1 2 1 2 0 1 0 2 0 1 0 1 2 1 1 0 0 2 2 0 1 0 0 1 1 0 0 1 1 0 0 0 0 0 1 1 1 0 0 0 1 1 0 1 0 0 0 0 1 0 0 0 1 1 2 0 0 0 0 0 1 0 0 0 0 2 2 1 2 0 0 0 1 1 2 1 0 1 0 2 1 2 0 0 2 0 2 0 0 1 0 2 0 1 0 2 0 0 0 1 1 0 0 1 1 2 2 0 2 1 1 0 0 0 0 1 0 1 2 0 0 0 0 1 2 1 1 0 0 0 2 0 0 0 1 2 0 0 0 2 0 0 0 1 1 2 1 1 0 0 2 1 0 1 0 1 1 1 1 2 2 2 1 0 2 1 0 1 1 1 1 0 0 0 2 0 0 2 0 0 1 0 0 0 0 0 1 0 1 1 0 1 0 0 0 1 1 1 1 1 0 0 0 1 1 0 0 0 0 0 0 1 0 1 0 0 0 0 1 0 2 0 2 1 0 0 0 0 0 1 1 1 0 0 0 0 0 2 0 0 1 0 2 1 0 1 1 0 0 0 1 2 1 2 1 1 0 0 0 0 0 0 0 2 0 0 0 0 0 1 1 2 1 1 2 0 1 0 2 0 1 1 2 1 1 0 0 1 1 0 1 0 0 0 2 2 1 0 0 1 1 0 1 1 0 0 0 0 0 0 2 0 0 0 1 1 2 2 1 2 2 1 0 0 0 0 2 1 0 1 0 1 0 0 1 0 2 0 1 1 0 0 0 0 1 1 0 0 1 1 1 1 0 0 0 2 0 0 0 1 1 1 1 0 0 0 0 0 1 0 0 0 0 2 2 2 1 0 2 1 0 0 1 0 1 0 0 1 0 1 2 0 0 0 0 0 0 0 1 1 2 0 2 1 1 0 0 1 0 0 0 0 0 0 0 1 0 0 1 0 0 0 1 1 2 0 0 1 0 0 2 1 0 0 1 1 2 0 0 0 2 1 0 1 2 0 0 0 2 0 0 0 2 0 1 1 0 0 0 1 0 0 2 1 2 1 0 1 0 0 1 0 0 2 2 0 2 0 0 0 1 1 1 1 1 0 1 1 0 0 1 1 0 1 0 0 1 0 1 0 0 1 2 2 1 1 0 1 0 0 0 1 1 0 0 0 0 0 0 1 0 1 0 0 2 1 1 2 2 0 0 0 1 1 0 0 2 0 0 0 0 1 0 0 0 1 0 0 0 0 0 0 0 0 0 0 1 1 2 1 0 0 1 2 0 0 2 1 0 2 0 0 0 1 0 0 2 1 1 2 0 0 2 0 2 0 2 0 0 2 2 0 2 0 0 0 0 0 1 0 0 1 1 1 0 1 2 1 1 1 1 0 1 1 0 2 0 2 2 0 2 2 1 0 0 0 2 0 2 2 1 0 1 1 0 0 0 0 0 1 0 0 0 1 0 0 1 1 1 0 0 1 0 1 0 1 0 0 0 1 0 0 0 2 1 2 0 0 0 0 2 0 0 0 0 1 2 2 0 2 0 0 0 0 2 0 1 1 2 0 1 1 1 1 1 1 1 0 1 0 0 2 1 0 2 1 0 2 1 0 0 1 1 1 0 2 1 1 1 2 0 0 0 1 1 0 0 0 1 0 2 0 0 0 0 1 1 0 0 1 2 1 0 1 1 0 1 1 0 2 0 0 0 0 0 0 0 0 0 0 1 1 1 0 1 2 0 0 0 0 0 0 0 0 1 1 0 0 0 0 0 0 0 1 0 1 0 0 0 1 2 1 0 0 0 2 1 1 1
142 0 1 1 0 0 0 2 2 0 0 0 0 0 0 0 0 2 0 1 1 1 1 2 2 0 0 1 2 2 1 0 2 2 0 0 2 1 0 0 0 1 0 0 0 0 0 0 2 0 0 0 1 0 0 2 0 0 0 0 2 0 0 1 0 0 1 1 0 0 0 2 2 2 2 2 0 1 1 0 1 2 0 0 2 0 0 0 0 1 0 1 2 2 1 1 0 0 0 0 0 0 0 0 2 0 2 1 1 0 1 2 1 2 0 1 1 0 1 1 1 0 1 1 0 1 1 0 2 0 0 0 1 0 1 1 0 0 1 0 0 2 0 0 2 0 1 0 0 0 0 1 0 1 0 0 0 1 0 1 1 1 1 2 1 1 0 0 1 2 0 1 0 2 0 0 1 0 0 0 0 0 1 1 1 1 1 2 2 1 1 1 2 1 2 2 1 1 0 0 1 0 1 0 2 2 1 0 1 0 1 1 1 0 1 0 0 0 0 0 2 0 1 0 0 1 1 2 0 0 0 1 0 0 0 0 0 1 2 1 0 0 2 2 2 0 0 0 0 0 0 1 1 0 0 2 1 2 1 1 1 1 0 1 0 0 1 0 1 1 1 2 1 1 0 0 0 2 1 0 0 1 2 0 2 1 0 2 0 2 0 0 2 0 2 0 2 0 0 0 0 0 1 1 0 1 2 0 1 1 1 1 1 1 1 1 0 0 0 0 2 1 2 1 0 0 1 2 2 2 0 1 1 1 0 0 1 0 2 0 0 0 1 0 0 0 0 1 2 0 0 0 0 2 1 0 1 0 0 2 0 2 0 0 0 0 1 1 1 0 1 1 0 0 0 0 0 1 0 0 2 0 0 1 0 0 0 0 0 0 0 0 1 0 1 0 0 0 1 1 1 1 0 1 0 0 0 1 0 0 0 0 0 0 1 0 1 0 0 0 0 1 1 1 0 2 1 0 0 2 0 0 1 1 1 0 0 0 0 1 1 0 0 1 1 1 0 0 1 1 0 0 0 2 1 1 1 0 0 0 0 0 0 0 1 1 1 1 0 0 0 1 0 0 0 0 0 2 0 1 0 1 0 1 1 2 1 1 0 1 1 0 0 0 0 0 0 1 1 2 1 1 2 1 1 0 1 1 1 0 0 0 0 0 1 0 0 2 0 1 1 2 2 2 1 1 0 0 1 1 1 0 0 0 0 0 2 1 2 2 0 1 0 0 1 1 1 2 2 0 0 1 1 0 1 0 0 1 0 1 1 0 0 1 1 0 0 1 1 0 1 0 1 0 0 0 1 2 2 0 0 0 1 0 0 0 1 0 0 0 0 0 1 2 0 0 0 0 0 0 0 2 0 0 0 1 1 0 0 1 0 0 0 0 0 0 0 0 1 0 1 2 0 0 0 2 2 2 0 0 1 0 0 2 1 1 0 1 1 1 0 0 0 0 2 0 2 1 0 0 0 2 1 1 1 1 0 2 1 0 0 0 1 0 1 2 2 1 0 0 1 1 0 0 1 1 1 0 0 0 1 1 0 2 1 2 1 1 0 0 1 1 0 1 1 1 2 0 0 2 0 1 0 0 1 1 1 1 1 0 0 0 0 0 0 1 0 0 0 0 0 0 1 0 2 2 2 0 1 1 1 1 1 0 0 1 0 0 0 2 1 1 0 0 1 0 0 1 1 1 1 0 1 0 0 1 0 0 0 0 0 1 1 0 0 0 1 0 0 2 0 2 0 1 0 0 1 1 1 1 1 1 0 1 1 2 1 2 1 2 0 2 2 1 0 1 0 0 0 0 0 2 0 0 2 2 1 1 1 1 0 0 0 0 0 0 1 2 0 0 1 0 0 2 2 1 0 0 0 2 1 2 2 1 0 0 0 1 2 1 1 1 0 0 0 0 0 0 0 0 1 1 0 0 1 0 1 0 0 0 0 0 0 0 1 0 1 1 2 1 1 0 0 1 2 0 1 1 1 2 1 1 2 0 0 0 0 2 1 1 0 1 0 0 2 2 2 2 0 0 0 1 1 0 2 1 1 2 0 2 0 0 0 0 2 2 1 1 1 0 0 1 2 1 1 1 1 1 0 0 1 1 0 0 0 0 0 1 0 0 0 1 0 1 1 1 0 0 1 0 1 0 1 2 1 0 1 1 1 0 2 0 0 0 1 0 1 0 1 0 2 0 0 0 0 0 1 0 2 0 1 1 0 0 0 0 1 1 0 1 0 0 0 2 2 0 0 0 2 1 1 1
143 0 0 2 1 0 0 1 1 1 0 0 2 2 0 0 0 0 0 0 0 2 0 1 1 0 1 1 1 2 1 0 1 1 0 0 2 1 0 0 0 0 0 0 0 0 1 0 1 1 1 1 1 0 1 1 0 0 1 2 0 0 0 0 0 0 2 1 0 0 0 2 2 1 1 1 0 1 1 0 0 1 0 2 2 0 0 1 1 2 1 1 2 1 0 2 0 1 1 1 1 0 1 1 2 1 2 0 0 0 1 2 0 1 0 0 1 1 1 1 1 1 0 2 0 0 0 1 1 1 2 1 0 0 0 0 0 0 0 0 0 2 0 0 1 0 1 0 0 0 0 0 1 0 0 1 0 0 0 2 2 2 1 1 0 1 0 0 1 1 1 1 0 2 0 0 2 1 0 1 1 0 0 0 0 0 0 2 0 0 0 2 2 1 2 1 2 2 0 2 0 2 0 0 2 1 1 0 0 0 0 1 1 0 2 0 0 1 1 0 2 1 0 0 0 0 0 2 0 1 0 0 0 0 0 0 0 2 2 1 0 0 1 1 1 0 0 0 1 1 1 0 0 0 0 2 2 0 0 0 0 0 0 0 1 1 0 1 1 1 2 1 1 1 0 1 0 2 2 2 2 0 2 1 1 1 1 2 0 2 1 1 2 0 2 0 1 1 1 0 1 0 0 0 0 0 0 1 1 1 0 1 2 2 1 2 0 1 0 0 1 1 0 0 1 0 0 1 0 1 0 1 1 2 0 0 0 2 0 0 0 0 1 1 1 1 2 0 1 0 1 0 0 2 2 0 0 0 0 1 0 1 1 0 1 0 1 1 2 0 2 1 0 0 0 0 0 1 1 0 2 0 0 2 0 1 1 1 1 0 0 0 0 1 2 1 1 2 0 0 0 0 0 2 1 0 0 0 0 0 0 0 0 0 1 0 1 0 1 0 1 1 1 1 2 2 0 0 0 0 1 0 0 2 1 0 0 0 1 1 1 0 0 0 0 1 0 0 1 1 0 1 0 2 0 0 0 2 1 2 2 2 1 2 1 0 2 2 0 1 1 1 0 0 2 1 1 2 1 1 2 1 0 0 0 1 0 1 1 1 1 2 1 2 1 1 1 1 1 2 1 0 1 1 0 1 1 1 2 0 1 0 0 1 0 0 0 2 1 1 1 2 2 2 1 2 0 0 1 2 1 0 1 0 0 1 1 0 0 2 1 1 1 1 1 0 1 0 0 0 0 0 0 0 2 0 0 1 1 0 0 1 1 1 1 0 0 0 0 0 0 0 1 0 0 0 1 2 2 1 1 0 0 0 0 0 0 1 0 0 1 0 0 0 1 0 0 0 0 1 0 2 0 0 0 1 0 0 1 1 0 0 0 0 0 0 0 0 0 0 1 1 0 1 1 2 2 2 0 0 1 0 0 1 2 1 0 0 0 0 0 1 0 0 2 0 2 2 1 0 0 1 1 0 2 1 0 2 2 1 1 0 2 1 1 1 0 2 0 1 1 0 1 0 1 1 1 1 0 1 0 0 0 2 0 2 2 0 0 0 1 1 0 1 0 1 2 0 0 2 0 1 0 0 1 2 2 1 1 0 1 0 0 1 1 1 0 0 0 0 0 0 1 0 2 1 1 0 1 0 1 1 0 0 0 1 1 0 1 1 0 0 0 0 0 0 0 1 0 0 0 0 0 0 0 0 0 0 0 0 0 2 2 0 0 0 0 1 0 1 0 0 1 1 2 1 1 2 2 0 0 0 0 0 1 2 0 1 0 2 1 1 2 2 0 1 0 0 0 1 0 2 0 0 0 0 0 1 0 1 1 1 2 2 2 2 0 2 0 0 1 0 0 2 2 0 0 0 1 2 0 1 2 2 0 0 0 1 1 1 1 0 1 0 0 0 0 0 0 2 0 0 0 0 1 0 1 1 1 0 1 0 0 0 0 1 1 0 2 0 0 0 1 1 1 0 0 1 1 2 2 0 2 0 0 0 0 2 0 0 0 0 0 0 2 2 2 2 0 0 0 2 2 0 2 1 1 1 0 1 0 1 0 0 0 0 2 1 2 1 0 2 1 1 1 0 0 1 0 0 1 0 0 2 0 0 0 0 2 2 0 0 1 1 0 1 0 0 0 0 2 1 2 0 0 0 0 0 0 0 1 0 0 0 1 1 1 1 1 0 1 0 0 0 1 0 1 1 1 0 0 0 0 1 0 0 1 0 0 0 0 0 0 1 0 1 0 0 1 1 1 1
144 0 2 0 0 0 0 1 1 2 0 0 0 0 0 0 0 1 0 2 2 2 0 2 2 0 2 1 1 2 1 0 2 1 1 0 2 1 0 0 0 0 1 0 1 1 0 0 1 1 1 1 0 1 1 2 0 0 0 0 0 0 0 1 1 1 2 0 0 0 0 1 2 2 2 2 0 2 2 0 2 2 0 0 2 0 0 0 0 2 0 0 0 2 0 1 1 2 2 2 1 0 1 1 2 1 2 1 1 0 1 2 1 1 1 1 1 0 0 2 2 0 2 0 1 1 1 1 1 0 0 1 0 0 0 0 0 0 0 0 2 1 0 0 0 0 0 1 1 1 0 0 0 0 0 1 0 1 0 2 2 1 1 2 0 2 0 0 1 1 0 1 0 2 1 0 1 2 0 2 2 0 0 0 0 0 0 2 1 1 0 1 0 0 0 1 0 1 0 1 0 1 0 0 2 0 0 1 1 0 0 1 0 0 2 1 2 0 1 0 2 1 1 0 0 1 1 2 0 0 1 0 1 1 0 0 0 1 1 0 1 2 2 1 1 0 0 0 0 0 0 0 1 0 0 2 1 1 0 0 0 0 0 0 1 0 0 0 1 1 0 1 1 1 0 1 2 1 2 1 1 0 1 1 2 1 1 1 0 1 1 1 1 0 2 1 1 1 0 1 1 0 1 1 0 0 0 0 2 2 0 1 2 2 2 0 1 0 0 0 2 1 1 1 0 0 0 1 0 0 0 1 2 2 0 0 0 1 1 0 0 0 1 0 0 0 0 0 2 2 1 0 2 2 0 0 2 0 0 1 0 1 0 0 0 2 0 1 1 0 1 1 1 1 0 0 0 0 0 0 1 1 0 0 0 1 1 0 0 0 0 0 0 0 2 1 1 0 1 1 1 1 0 0 0 0 2 0 0 0 0 2 0 0 1 1 0 0 1 0 0 1 0 1 1 2 2 0 0 2 0 1 0 2 2 2 0 1 0 1 0 0 1 1 0 2 1 0 0 1 0 1 0 2 2 2 2 0 0 0 1 1 1 2 0 0 2 2 0 0 0 2 2 2 1 1 0 2 0 1 1 0 1 1 0 1 0 1 0 1 0 2 0 1 1 1 1 1 1 2 1 1 2 0 0 1 1 0 0 0 0 0 0 1 0 0 0 2 1 1 1 2 0 1 0 1 1 0 1 2 0 0 0 0 0 0 2 0 0 0 1 2 2 0 0 0 0 0 0 0 0 0 1 0 1 1 0 0 1 0 0 1 2 1 1 1 0 1 1 0 1 0 0 0 0 0 1 1 1 1 0 0 2 0 1 0 2 0 0 0 0 0 0 0 0 0 0 0 0 0 0 2 0 0 1 2 0 0 1 1 0 0 0 0 0 0 0 0 1 0 0 1 1 1 0 0 1 1 0 0 1 0 1 1 2 0 0 1 0 1 0 0 0 1 1 0 2 2 0 0 0 2 1 2 2 2 0 2 2 0 0 0 0 1 0 1 2 2 2 0 1 0 1 0 0 1 1 1 1 0 0 0 0 1 1 2 0 1 0 1 1 0 1 2 1 0 1 0 0 1 0 1 0 1 0 1 1 1 2 0 0 0 1 0 0 1 0 1 0 1 0 0 1 0 2 2 2 1 0 0 1 1 0 0 0 0 0 0 1 2 0 0 0 0 0 0 0 0 0 0 0 0 2 0 0 1 0 0 2 0 0 0 2 0 0 0 1 2 0 0 0 0 2 1 0 0 1 0 0 1 2 1 0 1 1 2 0 2 0 2 2 0 2 1 0 1 0 1 0 0 0 1 0 0 0 0 1 0 1 2 0 0 1 1 1 1 1 0 1 2 1 2 0 2 2 1 0 0 1 2 1 2 1 0 0 1 0 0 0 0 0 0 0 0 0 0 0 1 0 1 1 1 0 0 1 0 2 0 1 0 0 0 0 0 0 0 1 1 2 2 0 0 1 1 0 0 0 1 1 2 2 0 1 0 0 1 1 1 0 1 1 1 0 0 2 2 2 2 0 1 0 2 1 0 2 2 1 0 1 0 1 2 0 0 1 0 2 2 2 2 0 2 2 0 1 2 1 1 0 0 1 0 0 2 0 0 0 2 2 0 0 0 2 1 0 0 0 0 0 0 2 0 2 0 1 1 1 0 0 0 2 0 0 0 1 1 2 0 0 0 1 0 0 0 0 0 1 0 2 0 0 0 0 2 0 0 1 1 0 1 1 0 0 1 0 0 0 0 1 0 2 2
145 0 2 1 0 0 0 2 2 1 0 1 0 1 1 1 0 1 1 1 1 2 0 2 2 0 0 2 2 2 2 0 1 1 0 1 1 1 1 0 1 0 0 1 0 0 1 0 0 1 1 2 0 0 2 1 1 0 0 0 1 0 0 1 1 0 2 1 1 1 0 1 2 2 2 2 0 1 2 0 1 1 0 0 1 0 0 0 0 2 0 0 0 1 2 2 0 0 0 0 0 1 0 0 2 0 2 0 1 1 1 2 0 2 0 0 2 1 0 2 2 1 1 1 0 1 1 0 0 0 1 0 1 0 0 1 0 1 0 0 2 0 0 0 2 0 2 0 0 1 1 1 0 0 1 0 0 1 0 1 1 1 0 2 1 2 1 0 1 1 1 1 0 2 0 0 1 1 0 1 1 0 1 1 0 0 1 0 0 1 1 0 1 1 1 1 0 2 0 0 0 0 0 0 2 1 0 0 1 0 0 1 0 0 2 1 1 0 1 1 1 1 0 0 0 0 0 0 0 0 0 1 2 1 2 2 0 2 2 1 0 0 2 1 1 0 0 0 0 0 0 0 2 0 0 0 1 1 0 1 0 1 0 0 0 0 1 1 1 1 0 1 1 0 0 0 0 2 1 0 0 1 2 0 2 0 0 1 0 1 1 0 2 0 2 0 1 0 1 0 1 1 0 0 0 0 0 0 2 2 0 0 2 2 1 0 2 1 1 0 0 2 1 1 1 0 0 0 1 1 0 1 1 1 0 0 0 1 1 1 0 1 1 1 1 1 2 0 2 0 0 0 0 2 2 0 0 0 0 1 0 0 1 1 1 2 0 2 1 0 1 1 1 0 0 0 0 1 0 0 0 0 0 1 0 1 2 1 1 0 0 0 2 0 2 1 1 1 0 0 0 0 1 0 0 0 0 0 0 0 1 0 0 0 2 0 0 0 1 0 0 0 0 1 0 0 0 0 0 1 1 1 1 1 1 0 0 1 0 0 1 0 0 0 0 2 1 1 1 1 0 0 0 2 1 1 1 2 1 2 1 2 0 0 0 1 1 2 0 2 2 2 1 1 0 0 0 2 0 1 1 0 0 1 1 2 1 0 1 1 2 1 1 1 0 2 2 0 0 2 2 1 2 0 0 0 1 1 0 0 0 0 0 1 0 0 1 2 1 1 1 2 1 1 0 2 0 2 0 2 0 2 1 1 1 0 2 1 1 1 1 1 1 1 1 0 2 1 1 0 0 1 1 0 1 0 1 0 1 0 0 0 0 1 1 0 0 2 2 0 0 0 0 0 0 0 1 2 2 1 1 0 2 0 2 0 1 2 1 1 1 1 0 1 0 0 0 0 0 1 0 1 0 1 0 2 0 1 0 2 0 0 0 1 1 1 1 0 1 0 0 1 0 1 0 0 2 2 0 0 0 1 1 1 2 1 0 1 0 1 0 1 0 0 2 0 2 1 1 0 0 2 1 1 2 2 0 1 1 0 0 0 1 0 1 2 2 1 0 0 1 1 1 1 0 0 2 0 1 0 1 1 0 1 1 1 0 0 0 1 1 0 0 2 0 1 1 0 0 2 1 1 0 0 1 1 1 1 1 0 1 0 0 0 0 0 0 0 0 0 0 0 0 0 1 1 1 0 0 0 1 1 1 1 0 1 1 0 1 2 0 0 1 1 2 0 1 0 0 0 0 0 0 1 1 0 0 0 1 0 0 1 1 0 0 0 0 1 0 1 1 0 1 1 0 0 0 1 1 1 2 1 2 1 0 0 2 0 0 2 0 2 2 0 0 0 0 0 0 0 0 0 0 0 0 0 1 0 1 2 1 1 2 2 2 2 0 1 0 0 0 0 0 2 2 1 0 0 2 2 1 1 1 1 0 0 0 1 1 0 1 0 0 0 0 0 0 0 0 0 2 2 0 1 1 1 2 1 0 1 0 0 0 0 0 1 2 1 1 2 1 1 1 1 0 0 0 0 0 1 0 1 2 0 0 0 0 1 0 2 0 0 1 1 2 2 2 2 0 0 0 1 1 0 2 2 1 2 0 2 0 1 0 0 1 1 2 1 2 1 0 2 1 1 1 2 2 0 1 1 0 1 0 2 0 0 0 0 1 1 0 0 0 2 1 2 0 0 1 0 2 1 1 0 1 0 1 0 0 0 1 1 0 0 1 1 0 2 2 0 1 0 0 0 0 2 0 1 1 0 0 0 0 1 0 1 2 0 1 0 0 0 0 2 0 0 0 0 2 0 0 0
146 0 2 0 0 0 0 1 1 2 0 0 1 1 1 2 1 1 0 1 1 1 0 2 2 0 2 1 1 1 1 2 2 2 0 0 2 2 0 0 1 0 0 0 2 0 2 0 1 0 0 1 2 0 0 0 1 0 0 1 1 0 0 1 1 2 2 0 0 0 1 2 2 2 1 2 1 1 2 0 1 1 0 2 2 0 0 0 0 2 0 0 0 1 1 1 0 0 0 0 0 0 1 1 2 1 1 0 0 0 1 1 2 2 2 2 2 0 1 1 1 0 1 1 0 1 1 1 2 1 1 0 0 0 0 0 1 0 0 0 1 1 0 0 2 0 1 0 0 1 0 0 0 1 0 0 0 1 0 1 1 0 1 2 1 2 1 1 0 2 0 1 2 0 1 0 0 0 0 1 0 0 0 0 0 0 1 2 0 1 0 1 2 0 2 2 0 2 0 1 0 1 0 0 2 1 1 1 0 1 1 1 0 0 2 1 1 0 1 1 1 1 0 0 0 1 1 0 0 0 0 1 0 0 0 0 0 2 2 2 0 0 2 2 2 0 0 0 0 0 0 1 2 0 0 0 0 1 0 0 0 0 0 0 0 0 0 1 1 1 0 2 0 0 0 0 0 2 2 1 1 0 1 1 1 0 1 2 0 2 1 0 2 0 2 0 1 1 1 0 1 0 1 1 0 0 2 0 0 0 1 1 2 1 2 0 0 1 1 0 0 2 1 0 0 0 1 1 1 1 0 0 0 1 0 0 0 0 2 0 0 0 2 1 1 2 0 0 1 1 0 1 1 2 0 0 1 0 0 1 0 1 0 0 0 0 0 2 1 0 1 1 0 0 1 1 0 1 1 0 0 1 0 2 0 2 1 1 1 1 1 0 1 1 1 0 0 0 1 2 1 1 0 2 0 2 0 0 0 0 1 0 0 0 1 0 0 1 0 1 1 1 1 1 1 2 2 0 0 0 1 0 0 2 2 2 0 1 0 0 2 0 0 0 0 2 1 0 0 0 0 2 0 2 1 1 1 2 1 2 1 2 1 1 0 1 1 2 0 0 0 2 1 1 2 1 1 2 0 1 0 1 0 1 0 0 0 1 0 0 0 1 0 2 1 1 1 1 1 2 1 1 2 0 0 1 1 2 1 0 0 1 0 0 0 1 0 2 1 2 2 2 2 2 0 0 0 0 1 2 0 0 0 0 0 0 1 0 0 1 0 1 2 2 2 1 1 2 2 0 0 1 0 0 1 1 0 0 1 1 0 0 1 1 1 1 0 2 2 0 2 0 1 0 0 0 1 2 2 0 1 0 1 0 1 0 1 2 0 0 0 0 0 1 1 0 0 0 1 0 0 1 0 1 0 2 1 1 0 0 1 0 0 1 0 1 0 0 0 1 1 1 0 1 1 1 1 1 0 0 1 0 0 1 1 0 1 1 1 2 1 1 0 0 1 0 2 1 1 0 0 2 1 1 2 2 0 2 2 0 0 0 0 0 1 2 1 2 0 1 1 1 1 0 0 1 1 1 0 1 0 1 0 0 0 1 1 1 1 0 2 0 1 1 1 0 1 0 0 1 0 1 0 0 1 1 2 1 1 0 0 0 0 0 1 1 0 2 2 2 0 0 0 0 1 0 0 0 1 0 0 0 1 0 0 2 1 0 0 0 0 0 0 0 0 0 0 0 2 1 1 0 1 0 0 0 1 0 0 0 0 2 1 0 1 1 0 1 0 1 1 0 1 0 1 1 1 0 0 2 2 2 0 1 1 2 0 1 0 2 1 1 2 0 1 0 0 0 0 0 1 0 0 0 1 1 2 0 0 2 0 0 1 1 1 2 0 1 1 1 1 2 0 2 2 1 0 0 0 2 0 2 0 0 0 1 1 1 1 0 1 0 1 0 1 0 1 0 0 1 1 0 0 0 0 0 0 1 0 2 0 0 1 0 0 1 0 0 1 1 0 0 1 1 1 1 0 0 1 2 2 0 1 0 0 0 0 1 0 2 0 2 0 0 2 2 2 2 0 0 0 1 2 0 2 1 0 2 1 0 2 1 1 1 2 1 1 1 1 1 0 1 2 1 2 2 2 1 0 0 0 1 1 2 1 0 0 1 2 1 1 1 0 0 0 1 0 1 1 0 2 0 1 2 1 0 1 0 0 0 1 1 0 0 1 1 1 0 1 0 0 0 0 0 1 0 0 1 1 0 0 0 0 2 0 0 1 0 0 0 0 0 0 1 1 0 0 0 0 0 1 1
147 0 1 1 1 0 0 2 2 1 0 0 1 1 1 1 0 0 0 2 2 2 0 1 1 0 2 1 2 2 1 0 1 1 2 1 1 2 0 0 2 0 0 0 0 0 0 0 2 0 0 0 0 1 1 0 0 0 0 0 1 1 0 2 0 0 1 1 0 0 0 2 2 2 1 2 1 1 2 0 1 1 0 2 2 0 0 0 0 1 0 0 1 2 1 1 0 0 0 0 0 0 1 1 2 0 2 0 1 1 0 1 0 1 0 1 1 0 1 1 1 0 2 0 0 2 2 0 1 0 1 0 0 0 0 0 1 0 1 0 1 1 0 0 1 0 0 0 0 1 0 0 0 1 0 0 0 1 0 1 0 0 1 2 2 2 0 1 1 2 0 1 0 2 0 0 1 0 0 1 0 0 0 0 1 1 0 1 0 1 0 1 1 0 2 2 1 2 0 0 0 0 1 0 2 0 0 0 1 0 0 1 0 0 2 1 1 0 1 0 2 1 0 0 0 0 0 2 0 0 0 1 0 0 0 0 0 0 0 0 0 0 2 1 1 0 0 0 0 0 0 1 1 1 0 2 0 0 0 0 0 0 0 0 1 0 0 0 0 0 1 2 1 2 0 1 1 0 2 0 0 0 1 1 1 0 0 2 0 1 1 1 0 0 1 0 0 1 0 0 0 0 2 2 1 0 1 0 1 1 0 1 1 1 1 0 1 1 1 0 0 2 1 0 2 0 0 1 1 1 0 1 1 0 0 1 1 1 1 1 1 1 1 0 0 0 1 0 2 2 0 0 0 0 0 2 0 0 1 1 1 2 2 1 2 0 2 2 1 0 1 1 1 1 0 0 0 2 0 0 1 1 0 0 1 0 0 0 0 1 1 1 0 0 1 0 0 0 1 1 1 0 1 0 0 0 0 1 0 0 0 0 0 0 1 0 1 0 1 0 0 0 1 1 1 2 1 0 0 0 0 0 0 1 1 1 0 2 0 0 1 0 0 1 1 1 0 1 1 1 0 0 0 1 2 1 2 2 1 2 2 2 1 1 0 1 1 1 0 0 0 1 1 1 0 0 0 2 0 0 2 1 0 0 0 2 0 0 1 1 1 2 1 1 0 2 2 1 1 2 2 1 1 1 0 1 1 1 0 0 0 0 0 1 0 0 0 2 1 2 2 2 2 2 0 1 0 1 0 2 0 1 0 0 0 0 2 0 1 1 1 1 1 1 2 1 1 1 1 0 0 0 1 0 0 1 0 1 0 0 0 2 0 0 0 0 1 1 1 0 1 0 1 0 0 0 1 1 1 2 0 0 1 0 0 0 1 1 0 0 0 0 0 2 0 0 0 0 0 0 0 1 0 2 0 2 1 0 0 0 2 0 0 0 0 0 0 0 0 0 0 0 0 0 0 1 2 2 0 0 2 0 0 2 1 1 0 0 1 1 1 0 0 1 0 0 2 1 1 0 1 1 1 0 2 1 0 2 2 0 0 0 2 0 1 2 2 2 1 0 1 1 1 0 0 0 2 1 1 0 0 1 0 1 1 1 0 1 1 0 1 1 0 1 1 0 1 0 0 1 0 1 0 1 1 2 1 1 1 0 1 0 0 0 0 1 0 1 1 1 0 1 2 1 0 1 2 0 1 1 1 1 0 0 0 0 0 0 0 0 0 0 0 0 1 0 0 0 0 0 0 0 0 0 0 0 0 0 1 1 1 0 1 0 1 1 0 1 0 1 0 1 1 1 0 0 2 1 1 1 2 1 1 0 0 2 0 2 0 1 0 0 2 0 1 0 0 0 0 1 0 1 0 0 0 0 1 0 1 2 0 0 1 1 1 2 0 0 1 0 1 1 0 2 2 0 0 0 1 2 0 1 2 1 0 1 1 0 1 0 1 1 1 0 0 0 0 0 0 1 1 1 0 0 0 0 1 0 0 0 1 0 1 0 0 1 1 0 1 1 0 0 0 2 2 0 0 0 1 1 1 0 2 0 0 0 0 1 1 1 0 1 0 0 2 2 2 0 1 1 0 0 2 0 2 0 1 0 0 1 0 1 0 0 0 0 2 0 2 1 1 1 2 1 0 1 2 1 0 0 0 0 0 2 0 0 0 1 1 0 0 0 1 2 1 0 1 1 1 0 1 0 1 2 2 0 1 0 1 1 0 1 1 0 2 0 0 0 0 0 1 0 0 0 0 1 0 2 0 0 0 0 0 1 0 0 2 1 0 1 0 0 0 1 0 0 1 0 2 1 1 0
148 0 2 0 0 0 0 1 1 2 0 0 0 0 0 0 0 2 2 1 1 2 1 2 2 0 0 2 2 2 1 1 0 0 0 0 2 1 0 0 0 1 2 0 0 1 0 0 2 0 0 0 1 0 1 1 0 0 0 0 1 0 0 1 0 0 2 1 0 0 0 1 1 2 1 2 1 1 2 0 1 2 0 0 0 0 0 1 1 2 1 1 0 1 2 2 0 1 0 1 0 1 2 1 2 0 2 0 1 1 1 1 0 2 0 0 2 0 1 1 1 0 1 2 0 0 0 0 1 0 0 0 1 0 0 0 0 0 0 0 0 2 0 0 1 0 1 0 0 0 0 0 0 1 1 0 0 0 0 1 2 0 1 1 0 2 0 0 2 2 0 1 0 2 0 1 1 1 0 0 0 1 0 0 2 2 0 1 0 0 0 1 2 2 2 1 0 1 1 0 0 0 0 1 2 0 1 0 1 0 2 2 1 0 1 0 0 0 2 1 1 0 0 1 0 1 1 1 0 0 0 0 0 0 0 0 0 2 2 1 0 0 2 0 1 1 1 0 0 0 0 0 1 0 0 1 1 2 1 0 1 0 1 1 0 0 1 0 1 0 1 2 1 1 0 1 0 2 1 1 1 0 2 1 2 0 1 2 0 2 2 2 1 1 2 0 1 1 0 1 1 0 0 0 0 0 1 2 1 1 0 0 2 1 0 0 1 0 1 0 1 2 1 0 0 0 0 1 1 1 0 1 1 1 0 0 0 1 1 1 0 1 2 0 1 1 0 0 1 2 1 1 0 0 0 2 0 0 0 1 0 1 1 1 1 1 0 2 1 1 1 1 0 0 1 1 0 1 1 1 2 2 0 1 0 0 0 0 0 0 0 0 1 0 2 1 1 0 1 0 0 0 0 1 0 1 1 0 0 0 0 0 0 0 0 2 0 0 0 0 0 2 0 2 2 2 1 0 0 0 0 0 0 2 0 0 0 2 0 0 0 0 1 2 1 2 0 0 0 1 0 0 0 1 1 0 1 1 1 1 0 1 1 1 0 1 1 1 0 1 1 1 0 0 2 0 2 2 1 0 1 1 0 1 0 0 0 0 0 1 0 1 1 1 0 0 0 2 2 2 0 0 2 0 0 0 0 2 0 0 0 1 0 1 0 0 0 1 0 1 1 2 2 2 1 1 0 0 0 2 1 0 2 1 2 0 1 0 0 1 0 1 2 0 1 0 1 0 0 0 0 0 2 0 1 1 0 1 2 1 0 0 1 1 1 1 0 1 1 1 0 1 0 0 0 0 1 1 1 2 0 0 2 0 0 0 0 1 1 1 1 0 0 0 0 0 2 1 0 1 1 2 0 0 1 1 1 0 0 0 0 0 0 1 0 1 0 0 0 0 1 0 1 0 0 2 2 2 0 0 1 0 1 2 1 0 2 2 0 0 0 0 0 1 1 1 2 2 2 0 1 0 1 1 1 1 0 2 2 0 0 0 1 1 0 1 1 1 0 1 0 1 1 0 2 0 2 1 1 0 0 0 0 2 0 2 2 0 1 0 2 0 0 1 1 0 2 0 0 2 1 1 0 0 1 2 2 0 1 1 1 1 0 0 0 0 0 1 1 1 0 0 1 0 1 2 2 0 0 0 1 1 0 0 0 0 1 0 0 1 1 1 0 0 0 1 0 1 2 1 1 1 1 0 0 0 1 0 1 0 0 0 2 1 1 0 0 0 0 1 0 0 2 0 0 0 0 2 2 0 1 1 0 2 1 1 1 2 0 2 0 0 2 0 2 0 0 1 0 0 1 1 0 0 2 2 1 1 0 1 0 0 0 0 0 2 1 1 0 1 1 1 0 2 2 1 0 0 0 1 0 1 1 1 0 0 0 0 1 0 1 1 1 0 1 1 1 0 0 0 2 2 0 0 0 0 0 0 1 0 0 0 0 0 0 0 0 0 2 1 0 0 1 1 2 0 0 0 0 2 1 1 2 0 1 0 0 2 0 2 0 1 1 1 0 0 1 0 0 2 0 0 1 0 1 1 0 0 0 1 0 1 0 0 0 0 2 2 2 1 0 1 2 1 1 2 0 2 0 1 0 0 0 2 0 0 0 0 0 0 0 1 2 2 2 0 0 0 0 0 2 1 2 0 0 0 0 2 1 0 2 0 1 0 1 1 0 0 1 0 2 0 0 0 0 1 0 0 2 0 0 0 0 1 0 1 1 1 0 1 0 0 0 2 2 0 0 0 0 0 0 0
149 0 1 1 0 1 1 0 0 2 0 0 1 2 1 1 0 1 0 1 1 2 1 2 2 0 0 1 1 2 0 1 0 0 0 0 2 1 1 0 1 0 0 0 0 1 0 0 2 0 0 0 1 0 1 2 0 0 1 0 0 1 0 1 0 0 1 2 0 0 0 1 2 2 2 2 0 1 2 0 1 2 1 0 1 1 0 0 0 2 0 1 0 2 0 1 1 2 2 2 2 0 1 1 2 0 2 0 1 1 0 1 1 2 2 2 2 0 0 1 2 0 2 0 0 0 0 0 2 0 0 2 0 0 1 1 0 0 0 0 0 2 0 0 0 0 0 0 0 0 0 0 0 0 0 0 0 1 0 1 1 0 1 2 1 2 0 0 0 1 1 1 0 2 0 0 2 2 0 2 2 0 0 0 0 0 0 1 0 0 0 1 1 1 1 1 1 1 0 1 0 1 1 0 2 0 0 0 1 1 2 0 1 0 1 0 0 0 1 1 1 1 0 0 1 0 2 1 0 0 0 1 0 1 1 1 1 2 2 2 0 0 1 2 2 0 0 0 0 0 0 2 0 0 0 2 1 2 1 1 1 1 0 1 0 0 1 0 0 0 0 2 0 0 1 2 1 1 2 0 0 0 0 0 2 2 0 1 0 2 1 1 0 0 1 0 0 1 0 0 1 1 1 1 0 0 1 0 1 1 0 1 2 1 2 1 0 0 0 0 2 1 0 0 0 0 0 1 0 1 0 1 0 2 0 0 0 2 0 0 0 0 0 0 0 0 1 0 2 1 0 0 0 2 2 0 0 0 0 1 0 0 1 1 1 2 0 1 2 0 2 2 0 0 1 1 0 1 1 1 0 0 0 0 1 0 1 0 0 1 0 1 2 0 1 1 1 0 1 0 0 1 0 1 0 1 0 1 1 0 0 1 0 1 0 0 2 0 1 0 0 0 1 1 2 2 1 0 0 0 2 1 0 1 0 1 0 1 0 0 2 0 1 2 1 2 0 0 0 2 0 1 0 1 2 1 2 1 1 1 1 1 1 1 0 1 1 2 0 2 2 2 0 0 2 2 0 1 0 1 1 2 0 1 0 0 0 1 0 1 2 1 0 1 0 0 0 1 1 2 1 1 1 1 0 1 1 0 0 0 0 0 1 1 0 0 0 2 2 2 2 2 1 1 0 1 1 2 0 2 0 2 0 0 0 0 2 1 1 1 0 1 1 1 1 0 0 1 1 0 0 0 0 0 2 0 0 0 0 1 1 0 0 2 2 0 0 2 2 0 2 1 0 0 0 0 0 2 2 2 0 0 2 0 0 1 1 0 0 0 0 0 1 1 0 0 0 0 0 1 0 2 0 0 0 1 2 1 0 1 0 0 0 1 0 0 0 0 0 0 1 1 0 0 0 0 2 1 0 0 0 1 1 2 1 0 0 0 1 1 0 1 0 1 2 0 2 1 2 0 0 1 2 2 2 2 0 2 2 0 0 0 1 0 1 2 0 2 1 1 0 1 0 1 1 0 2 0 2 0 1 0 1 1 0 2 0 1 1 0 1 1 0 1 1 0 2 0 0 1 0 2 0 1 0 1 1 1 1 0 1 0 0 0 0 0 0 0 0 0 0 2 0 0 1 0 1 0 1 1 1 2 0 0 0 0 0 0 1 2 0 0 0 0 0 1 0 1 1 1 1 1 1 0 0 1 0 0 0 0 0 1 2 0 1 0 0 1 0 0 0 1 2 0 0 0 2 0 0 0 1 0 0 1 1 1 0 1 0 2 1 1 2 0 0 0 0 1 0 0 0 2 0 0 2 1 1 0 1 2 0 0 1 1 1 2 1 1 1 0 1 1 0 2 2 1 0 0 1 2 1 2 2 0 0 2 2 0 0 0 0 0 0 0 0 1 1 0 1 0 1 1 0 1 0 1 1 0 0 0 1 0 1 0 0 0 1 0 2 0 0 0 1 1 2 1 0 0 0 2 2 0 1 0 0 2 1 2 0 2 0 2 1 1 0 0 0 1 0 0 0 2 2 0 2 0 2 1 0 1 0 1 0 0 1 1 1 0 1 0 1 0 1 1 2 2 0 1 0 0 0 1 2 2 2 0 1 1 1 0 0 0 2 2 0 1 0 2 0 0 2 0 0 0 2 0 2 1 1 0 2 0 0 0 2 0 1 0 0 0 2 0 0 0 0 1 0 0 2 0 0 0 0 0 0 0 0 0 0 0 0 0 0 0 0 0 0 0 2 0 2 2
150 0 1 1 1 1 1 1 2 2 1 0 0 1 1 1 0 2 1 1 1 1 0 1 1 0 0 1 2 1 1 1 1 1 1 1 1 1 1 1 1 1 2 0 0 0 0 0 2 0 0 0 1 1 0 2 0 1 1 0 1 1 0 1 0 0 1 2 0 0 0 2 1 2 1 2 1 1 2 1 0 1 0 0 1 0 0 0 0 2 0 1 0 0 1 1 0 0 0 0 0 0 0 0 1 1 1 2 2 0 0 2 1 1 1 1 1 0 0 2 2 0 1 1 0 1 1 2 2 2 2 0 0 0 1 1 0 0 0 0 1 1 0 0 0 0 0 0 0 1 1 1 1 2 0 1 0 0 0 1 1 0 2 2 0 2 0 0 1 1 1 1 1 1 0 0 2 1 1 0 0 1 0 0 0 0 0 1 0 1 0 1 2 2 1 1 1 1 0 0 0 0 0 0 2 1 1 0 0 0 0 2 1 0 2 0 1 0 2 2 0 0 0 0 0 0 0 0 0 0 0 1 1 1 1 1 0 2 2 1 0 0 2 2 2 0 0 0 0 0 0 0 1 0 0 0 1 1 0 1 0 1 0 1 0 0 0 0 1 0 0 2 0 0 0 0 1 0 0 0 0 2 1 0 1 0 1 1 0 1 1 1 0 0 1 0 0 2 0 2 1 0 0 0 0 0 0 0 1 1 0 0 2 2 2 0 1 0 1 0 0 1 1 0 0 0 0 2 1 2 0 1 0 2 0 0 0 1 1 0 0 1 1 0 0 0 0 0 1 1 0 1 0 2 1 0 1 0 0 0 0 0 2 0 2 0 1 2 2 1 2 2 1 0 1 1 0 1 1 0 2 1 0 1 0 0 0 0 0 0 0 0 1 0 2 1 1 0 0 0 0 0 1 1 1 0 1 2 0 0 0 0 0 0 0 1 1 0 1 0 0 0 0 1 2 2 0 0 0 0 1 0 1 1 1 0 0 1 0 0 1 0 0 0 0 1 0 0 0 1 0 1 0 2 2 2 2 0 0 0 0 0 0 0 0 2 0 1 0 0 0 1 1 1 2 1 1 2 0 2 2 0 0 2 2 2 2 1 0 1 1 0 1 2 1 0 0 2 2 2 1 0 2 1 0 1 1 1 1 0 0 0 0 0 1 1 0 1 0 1 1 2 2 2 1 0 0 1 0 2 1 1 0 0 0 0 1 1 0 0 0 2 1 0 1 0 0 1 1 0 0 0 0 0 1 0 0 0 1 1 1 0 1 0 0 1 0 2 2 0 2 0 0 0 0 0 1 1 1 2 0 0 2 0 2 0 1 1 1 1 0 0 2 1 0 0 0 0 0 1 0 2 0 0 1 2 0 2 0 2 1 0 0 0 0 0 0 0 0 1 0 1 0 0 0 1 2 1 0 0 1 0 1 2 1 2 0 0 0 0 0 1 0 0 0 0 2 1 2 0 0 1 1 1 1 2 0 1 1 0 0 0 1 0 2 0 0 1 0 0 0 2 0 1 0 0 2 1 2 0 1 0 0 2 0 2 2 0 0 0 1 0 1 2 2 0 2 0 0 2 0 1 0 0 0 0 1 1 2 0 1 0 0 1 0 0 0 0 0 0 0 0 2 0 2 2 2 0 1 1 1 1 0 0 0 0 1 0 0 0 0 0 0 0 0 0 0 1 0 0 0 0 1 1 1 0 2 0 1 0 0 1 2 0 1 0 0 0 0 2 1 0 2 0 0 0 0 0 0 0 1 1 1 1 1 1 1 2 1 2 0 2 2 1 0 1 1 1 0 1 0 2 0 0 1 1 1 1 0 1 0 0 1 1 1 2 0 0 2 0 2 2 0 1 1 1 0 0 2 2 1 1 2 0 0 0 0 0 0 0 0 0 1 1 0 1 1 0 0 0 2 2 0 0 0 0 0 0 0 1 0 1 0 0 0 2 1 2 2 0 0 1 2 0 2 1 0 0 1 2 1 1 2 0 0 0 0 1 0 2 0 2 0 0 2 2 2 2 0 0 1 0 1 0 0 2 0 1 1 1 1 0 1 2 2 2 0 0 0 0 0 0 2 1 2 2 2 0 1 1 1 1 0 1 1 0 1 1 2 1 0 1 2 1 1 1 0 1 0 0 2 0 2 1 0 0 1 1 1 0 2 0 0 0 0 2 0 0 0 1 1 0 0 0 0 1 0 0 2 0 0 0 0 0 0 0 1 1 0 1 0 0 0 1 1 0 0 0 1 1 2 2
151 0 1 1 0 0 0 1 1 2 0 0 0 0 0 0 0 1 0 1 1 2 1 2 2 0 0 2 2 2 1 1 0 0 0 0 2 1 0 0 1 1 0 1 0 1 1 0 1 1 1 1 0 1 1 2 0 0 0 0 0 1 1 0 0 0 0 1 0 1 0 2 1 2 0 2 2 1 2 1 0 2 1 0 1 0 0 0 0 2 0 1 1 2 1 2 0 2 1 1 0 0 1 1 1 0 2 0 0 0 2 2 2 2 2 2 2 0 1 1 1 0 1 1 0 1 1 1 1 0 1 0 0 0 0 0 0 0 0 0 0 2 0 0 0 0 0 0 0 0 0 0 0 0 0 0 0 0 0 1 1 1 0 2 1 1 1 1 0 1 1 0 0 2 0 1 2 0 0 0 0 0 0 0 1 1 1 2 0 0 0 2 2 0 2 1 1 1 0 0 0 0 0 0 2 0 1 0 2 0 1 1 1 0 1 0 0 1 2 0 2 1 1 0 0 2 2 2 1 0 0 0 0 0 0 0 0 1 2 1 0 0 2 1 1 0 0 0 1 1 1 0 2 1 0 1 0 1 0 0 0 0 1 1 0 0 1 0 2 1 0 0 2 2 0 0 0 2 2 1 1 0 1 0 1 0 0 0 0 2 1 1 2 0 2 0 0 2 0 2 2 0 2 2 1 0 0 0 1 1 0 1 2 1 2 0 1 0 1 0 1 2 1 1 2 0 0 0 1 0 0 0 0 0 0 0 0 2 1 0 0 0 0 0 2 2 0 1 2 1 0 1 0 2 2 0 1 0 0 1 0 1 2 2 2 1 1 2 1 0 1 1 1 1 0 0 0 2 0 0 1 0 0 1 0 2 1 0 0 0 0 0 1 1 2 1 1 0 0 0 0 0 0 1 1 0 0 1 0 0 0 0 0 0 1 0 1 1 0 1 0 1 0 2 0 2 1 0 0 0 2 0 0 2 1 1 0 1 0 0 0 0 0 0 0 2 0 0 0 1 0 2 0 2 2 2 2 1 0 1 1 0 1 1 0 1 1 1 0 1 1 2 2 2 0 0 0 1 0 1 1 1 0 1 0 1 0 1 0 1 0 2 0 1 1 2 2 0 0 2 2 2 2 0 0 1 2 1 1 0 1 0 0 1 0 0 1 0 0 2 2 0 2 1 1 0 1 1 1 1 1 0 1 1 1 0 2 0 0 0 0 2 1 1 2 0 2 1 2 1 0 1 1 0 0 0 1 1 1 1 1 0 1 0 0 1 0 1 1 0 1 1 1 0 1 0 2 2 2 2 0 0 1 0 0 1 0 1 0 0 0 0 2 0 2 0 0 0 0 0 0 2 0 0 0 2 0 1 0 0 0 0 0 0 0 0 0 0 0 0 0 0 0 1 0 0 2 0 0 0 1 0 1 1 2 1 0 1 0 0 0 0 0 2 0 0 2 0 0 0 0 2 2 2 2 2 0 1 1 0 0 0 2 0 0 2 2 2 0 1 1 0 0 1 0 0 2 1 0 1 0 0 0 1 0 1 1 1 1 0 2 0 0 2 1 0 1 0 0 2 0 2 0 0 2 2 1 0 1 0 1 0 0 0 0 1 0 1 1 1 0 0 0 0 1 0 0 0 1 0 1 1 0 1 0 0 1 0 0 2 1 1 0 0 1 1 1 0 1 1 1 1 2 0 0 0 0 0 1 0 0 1 2 0 1 0 0 1 0 0 0 0 2 0 0 0 0 1 2 0 0 0 1 0 0 2 0 2 0 2 0 1 2 2 0 2 0 1 0 0 0 2 0 0 1 1 1 0 0 2 0 2 2 1 1 1 0 1 1 0 2 1 0 2 2 2 0 0 0 2 0 2 2 1 0 1 0 0 1 0 1 1 1 0 0 0 1 0 1 0 1 1 0 0 0 0 0 2 0 0 0 0 0 0 1 0 0 0 1 1 0 0 1 1 2 0 0 0 0 2 1 0 2 0 0 0 0 2 0 1 2 2 0 1 0 0 0 2 0 0 1 1 2 0 1 2 0 1 0 2 0 1 0 0 0 0 2 1 1 1 0 1 1 0 0 0 1 1 1 1 1 0 0 1 0 0 0 2 2 0 0 0 2 2 2 1 0 0 0 0 2 1 2 2 0 0 2 1 1 0 2 0 0 0 0 1 2 0 1 0 1 0 0 0 0 0 0 1 1 0 0 0 0 1 0 0 2 2 0 0 0 0 0 1 1 0 0 0 2 0 0 0
152 0 2 0 0 0 0 0 1 2 0 0 0 0 0 0 0 0 0 2 2 2 0 2 2 0 2 1 2 1 1 2 1 1 0 1 1 1 1 0 0 0 0 1 0 1 0 0 2 0 0 1 0 1 1 1 0 0 0 0 1 1 0 0 0 0 1 1 0 0 0 1 2 1 0 1 1 1 2 0 1 1 0 1 2 0 0 1 1 2 1 2 2 1 0 0 0 1 1 1 1 0 0 0 1 1 1 0 1 1 0 1 0 1 1 1 1 0 0 1 2 0 0 2 0 0 0 0 2 0 0 0 0 0 0 0 0 0 0 0 1 1 0 0 1 0 0 0 0 0 0 0 0 1 1 0 0 1 0 2 2 2 1 2 0 1 0 0 1 1 1 1 1 1 1 0 2 2 1 1 1 1 1 1 0 0 2 1 0 0 0 1 2 2 2 1 1 2 0 0 0 0 0 0 2 1 1 0 0 0 2 0 1 0 0 2 1 0 1 1 1 1 0 0 0 1 1 2 1 0 0 0 0 0 0 0 0 1 2 1 0 0 2 2 2 0 0 0 0 0 0 1 0 0 0 1 1 2 0 0 0 0 0 1 0 0 1 0 0 0 0 1 0 0 0 0 1 1 1 0 0 1 2 1 1 0 2 2 0 2 1 1 1 0 2 0 1 2 0 0 0 0 1 1 1 0 0 1 2 2 0 2 2 1 2 0 0 0 0 0 2 1 1 0 1 0 0 2 1 2 1 1 0 0 0 0 0 2 0 0 0 0 2 1 0 0 1 1 1 2 1 1 0 2 2 0 0 0 0 1 0 1 1 0 1 0 0 2 2 0 2 2 0 0 1 1 0 1 0 0 1 0 0 0 1 0 0 0 0 0 0 0 0 0 2 1 1 1 1 1 1 1 0 0 0 0 0 2 0 0 0 1 0 0 1 0 0 0 1 0 0 0 0 1 1 1 0 0 0 0 1 0 0 2 0 0 0 1 0 0 0 0 1 1 1 2 0 0 0 2 0 1 0 2 1 1 1 2 2 2 2 2 1 1 1 0 2 1 0 0 0 1 0 0 1 1 0 2 1 1 0 2 0 2 2 2 2 0 2 1 1 2 0 2 1 1 1 1 1 2 1 1 1 2 1 1 2 0 1 0 0 0 0 0 1 0 1 2 1 2 1 2 1 1 0 1 1 0 0 2 1 0 2 1 1 0 2 1 1 0 2 2 1 1 1 0 1 1 1 0 0 1 0 0 1 0 0 0 1 0 0 0 1 0 0 0 1 2 2 0 1 0 0 0 0 0 1 2 2 2 0 1 2 0 1 1 1 1 0 0 0 0 0 0 1 0 1 0 0 0 0 1 0 0 1 1 1 1 0 2 0 0 0 1 0 1 0 0 0 1 0 1 1 0 0 2 2 2 0 0 1 0 1 0 1 1 0 1 1 1 0 1 0 1 0 0 2 1 2 1 0 1 1 1 2 2 0 2 2 0 0 0 1 1 0 1 1 2 0 0 0 2 0 0 0 1 1 1 1 1 0 0 0 1 0 2 1 1 0 0 1 0 0 0 0 0 0 0 0 2 1 1 0 0 0 1 1 1 1 0 0 0 0 0 0 0 0 0 0 0 0 2 1 0 1 1 2 1 0 0 2 2 0 1 0 0 1 0 0 1 1 1 1 1 1 0 0 0 0 0 0 0 0 0 0 1 1 0 0 1 1 2 1 0 1 1 1 1 0 1 0 0 1 0 0 0 2 1 1 1 1 0 1 2 2 2 0 2 0 2 0 0 2 0 0 0 1 1 0 0 1 1 0 1 0 0 0 0 0 2 0 0 2 2 2 2 0 1 0 0 0 0 0 2 2 1 0 0 0 2 0 2 2 2 0 1 1 0 0 0 0 0 2 2 0 2 2 0 0 0 2 2 0 0 0 0 0 0 1 1 0 0 0 0 0 2 1 0 2 0 0 0 0 2 1 1 0 0 0 0 2 0 2 0 0 1 0 2 0 2 0 2 1 0 2 2 2 2 0 0 0 1 2 2 2 2 0 1 1 2 0 0 1 1 1 1 1 1 2 1 0 1 1 2 0 1 1 0 1 1 0 1 0 1 0 0 0 0 0 0 0 0 1 1 1 1 0 2 0 0 2 0 2 0 0 0 0 0 0 1 0 0 0 0 2 1 1 1 1 0 0 0 0 0 0 0 0 1 1 0 0 0 0 1 0 0 1 0 1 0 0 0 0 2 0 1 0 0 1 0 2 1
153 0 1 2 0 0 0 2 2 0 0 1 0 0 0 0 0 2 2 2 2 1 1 1 1 1 1 2 2 2 2 1 0 0 0 0 2 2 0 0 1 0 0 0 0 1 0 0 2 0 0 0 0 0 1 1 0 1 1 0 1 1 0 2 0 0 0 2 0 1 0 0 2 2 1 2 0 2 2 0 2 2 0 2 2 0 0 1 1 2 1 1 0 2 1 1 0 1 1 1 1 0 0 0 2 2 2 1 1 0 1 2 1 2 1 1 2 0 0 2 2 0 2 0 0 2 2 1 2 1 0 0 0 0 1 0 1 1 1 0 2 1 0 1 1 0 1 0 0 0 0 1 0 0 0 0 0 0 0 1 1 1 2 2 1 1 0 1 0 1 1 1 1 1 0 0 2 0 0 0 0 0 0 0 0 0 0 2 1 1 1 1 2 2 2 0 0 2 0 2 0 0 0 1 2 0 0 0 1 0 1 1 2 0 2 1 1 0 1 1 1 1 0 1 0 1 1 2 0 0 0 0 0 0 0 0 0 1 1 0 1 1 1 1 1 0 0 0 0 0 0 0 1 0 1 1 0 1 0 0 0 0 0 0 0 0 0 0 2 1 1 0 1 1 1 0 0 2 2 0 0 0 1 1 2 1 0 0 0 1 1 0 0 0 2 0 0 2 0 1 1 0 2 2 0 0 1 0 0 0 1 1 1 2 1 1 0 0 1 0 1 2 1 1 0 0 1 2 1 2 0 2 2 1 0 0 0 2 0 2 0 1 1 1 0 0 1 0 1 1 0 0 1 1 0 1 1 0 1 0 1 1 1 1 1 0 1 2 1 1 1 1 0 0 0 1 0 2 1 0 0 0 0 1 0 0 0 0 0 0 0 0 0 1 2 1 1 0 2 1 1 2 0 1 0 1 1 0 0 1 1 1 1 1 0 0 1 0 1 0 0 1 0 1 0 2 1 0 0 0 1 0 0 1 0 0 0 0 1 2 1 0 0 0 0 0 0 0 0 1 0 2 0 2 0 0 0 1 1 1 0 1 1 1 1 0 2 1 0 1 0 1 0 0 2 0 2 1 0 0 0 2 0 2 1 1 1 1 0 0 0 1 2 1 0 0 0 2 2 2 0 0 1 1 0 2 2 1 1 0 0 0 0 0 0 0 0 2 1 1 1 2 2 2 0 1 1 0 0 2 1 0 2 1 2 0 2 0 0 0 1 2 1 0 0 0 0 0 0 0 0 0 1 0 0 0 0 1 1 0 0 1 1 0 0 1 1 1 1 0 0 0 1 0 0 0 1 1 1 1 0 1 1 0 1 0 1 0 0 0 0 0 2 1 1 0 1 0 0 0 0 2 1 0 0 0 2 1 0 1 1 0 0 1 1 2 1 0 1 0 1 0 0 0 0 1 1 1 0 0 1 0 0 1 2 0 1 0 2 2 1 0 0 2 1 0 1 1 1 0 1 1 0 1 1 2 0 2 2 0 0 0 1 1 0 1 1 2 2 0 1 0 1 0 0 1 0 0 2 0 0 1 0 1 1 1 1 0 0 0 2 0 0 1 1 0 1 0 0 1 0 1 0 0 1 1 2 1 2 0 1 0 0 1 0 0 0 2 2 2 0 0 1 0 1 0 0 0 0 0 1 2 1 1 0 0 2 1 1 1 0 0 0 0 0 1 0 0 0 0 0 0 0 0 0 0 1 0 0 1 0 1 2 0 1 0 0 0 0 2 1 0 0 0 0 1 1 0 0 2 2 2 0 0 0 2 0 1 0 2 1 1 2 2 0 1 0 0 0 0 1 1 0 0 2 0 0 0 1 2 0 0 0 0 0 2 1 0 0 0 0 0 0 2 1 1 0 0 2 2 0 1 1 1 0 0 0 0 0 0 1 1 1 1 0 1 1 0 1 0 1 1 0 0 0 0 0 0 0 0 2 0 0 0 0 1 1 0 1 1 1 1 0 2 1 0 0 1 1 2 1 1 2 0 0 0 0 1 1 1 0 2 1 0 2 2 2 2 0 1 0 1 1 0 1 1 0 0 1 1 1 1 1 1 1 0 1 1 2 2 0 2 2 1 2 1 0 0 1 1 0 1 0 0 0 0 0 1 1 0 0 0 1 1 2 2 0 0 2 0 2 0 1 1 1 1 1 0 0 0 1 1 0 0 1 1 1 0 0 0 2 0 0 0 0 0 0 1 1 0 0 0 0 2 0 1 2 1 0 1 1 0 0 2 1 1 1 0 0 0 2 1
154 0 1 1 0 0 0 0 0 2 0 1 1 0 0 0 0 1 1 1 1 2 0 1 2 0 1 1 1 2 0 1 2 1 1 0 2 1 1 0 1 0 0 0 0 0 1 0 0 1 1 1 1 1 0 1 0 0 0 0 1 1 0 0 0 0 0 2 0 0 0 0 1 2 0 2 2 2 2 0 2 2 0 1 1 0 0 1 1 2 0 1 1 2 1 1 0 0 0 0 0 0 2 2 2 1 2 0 0 0 2 2 0 2 0 0 2 0 0 0 2 0 1 1 0 1 1 0 2 0 1 0 0 0 0 0 0 0 0 0 0 2 0 0 2 0 1 0 0 1 0 0 0 1 0 0 0 1 0 2 1 0 1 0 0 2 0 0 0 1 1 1 1 1 1 0 2 0 0 1 0 0 1 1 0 0 1 2 0 1 0 1 1 0 2 2 0 2 1 0 0 0 0 1 2 1 1 0 1 0 0 2 0 1 1 1 0 0 1 0 2 0 0 0 0 0 0 2 0 0 0 0 1 1 1 1 0 2 2 1 0 0 2 2 2 0 0 0 1 1 1 0 1 0 0 0 0 2 0 2 0 2 1 1 0 0 0 0 0 0 0 1 0 0 0 0 1 2 1 0 0 0 2 0 0 1 0 0 0 1 0 0 0 0 1 0 0 1 0 1 2 0 0 0 0 0 0 0 0 0 1 1 1 2 0 0 1 0 1 0 0 2 1 0 0 0 1 1 2 2 0 2 0 1 0 0 0 2 0 2 1 1 1 0 0 0 0 0 1 2 1 0 1 2 0 0 2 0 0 2 0 2 2 0 2 1 0 2 1 0 1 1 0 0 0 0 0 0 0 0 1 1 0 2 0 1 1 0 0 0 0 0 0 0 2 0 1 1 0 0 0 0 1 1 0 1 1 1 0 0 0 0 0 0 1 0 0 1 0 1 1 1 1 1 0 2 1 0 0 1 1 1 0 2 1 1 0 0 0 0 2 0 0 0 0 0 0 0 0 0 0 0 0 2 2 2 2 1 1 0 0 0 0 0 2 0 2 1 0 0 0 1 1 1 1 1 0 2 0 1 1 2 0 0 0 0 0 0 0 1 1 0 0 2 0 2 2 2 2 2 0 0 1 1 0 1 1 2 0 0 0 0 1 0 0 1 1 2 1 1 2 2 1 1 1 0 1 0 1 1 1 0 2 1 2 0 2 0 1 2 1 0 1 1 2 1 0 0 0 0 0 0 1 0 1 0 1 0 1 2 1 0 1 0 0 0 1 2 2 0 0 0 0 0 0 0 2 0 0 2 0 2 2 0 1 0 0 0 0 0 1 0 0 1 1 0 0 1 0 1 1 1 1 1 0 0 2 0 0 0 0 0 0 0 0 1 1 0 0 0 1 1 1 1 0 0 0 2 0 0 0 0 0 1 2 0 1 0 1 1 1 0 0 1 0 0 2 1 1 0 0 1 1 0 0 2 0 2 2 1 0 0 0 0 0 2 1 2 2 0 1 0 0 0 0 0 2 1 0 1 0 0 1 2 1 2 1 0 0 0 2 0 0 0 0 0 2 0 0 2 0 0 0 0 1 2 2 1 1 0 0 0 0 0 0 0 0 0 0 0 0 0 1 0 1 0 1 0 1 0 1 0 0 0 0 0 1 0 0 0 0 0 0 0 0 0 0 2 0 1 1 1 1 0 0 0 0 0 0 0 0 1 1 0 0 0 0 0 0 0 1 0 2 0 0 0 0 1 1 1 1 1 1 1 1 1 0 2 0 2 1 0 1 0 0 0 1 1 0 0 0 2 0 0 1 1 1 0 1 1 0 0 1 1 1 1 1 1 0 1 0 1 0 2 2 2 0 0 1 2 1 2 2 0 0 0 0 1 1 1 0 0 0 0 0 0 0 0 0 0 2 2 0 0 0 0 0 0 0 0 0 0 0 0 0 1 2 0 1 1 0 0 0 1 2 1 0 0 0 0 0 0 2 0 0 0 0 2 0 2 0 1 0 0 2 2 2 1 0 0 0 2 1 0 2 1 0 1 0 1 0 2 0 0 1 1 1 1 1 1 0 1 2 0 2 2 2 0 1 1 0 1 0 0 0 0 0 0 0 0 0 0 2 2 2 1 0 1 0 0 2 0 2 0 0 0 0 0 1 0 1 1 0 0 1 1 2 0 1 1 0 0 0 0 0 2 0 1 1 0 1 1 0 1 0 0 1 0 0 0 0 0 0 1 0 0 0 0 0 1 1 1
155 0 2 0 0 0 0 2 2 0 0 1 1 1 0 0 0 1 0 1 1 1 0 1 1 0 2 2 2 2 2 0 2 2 0 1 1 1 0 0 0 0 0 0 0 0 2 0 1 0 0 1 0 0 2 0 0 0 0 0 1 0 0 2 0 0 2 1 0 0 0 0 1 2 1 2 1 0 1 0 0 2 0 1 1 0 0 0 0 2 0 0 0 1 1 1 0 1 1 1 1 0 0 0 2 0 2 1 2 1 0 1 1 2 1 2 2 0 1 1 1 0 0 2 0 0 0 1 2 0 1 0 0 0 0 0 0 0 0 0 1 1 0 0 1 0 1 0 0 2 1 2 0 0 1 0 0 0 0 1 0 0 1 2 2 2 0 0 2 2 0 2 2 0 0 0 1 0 0 0 0 0 0 0 1 1 1 2 1 0 1 2 2 1 2 2 1 1 0 0 0 0 0 0 2 2 2 0 2 1 1 1 0 0 2 0 0 0 0 0 2 1 0 0 0 1 0 1 0 0 0 0 0 0 0 0 0 2 2 2 0 0 1 0 2 2 2 0 0 0 0 0 1 0 1 2 0 1 0 0 0 0 0 0 0 0 0 0 0 0 0 1 1 1 0 0 1 1 2 0 0 0 2 0 2 0 0 2 0 2 1 1 1 1 1 1 1 0 0 0 0 0 1 1 0 0 1 0 0 1 0 0 1 1 1 0 1 0 0 0 1 2 0 0 1 0 0 0 1 1 0 2 1 1 0 0 0 2 0 1 1 2 2 2 0 0 1 0 2 1 0 0 0 2 1 0 2 0 1 0 1 1 0 0 0 0 1 2 2 0 2 2 0 0 0 0 0 2 0 0 1 2 0 0 0 0 0 0 0 0 1 1 0 0 2 0 0 0 0 0 0 0 0 0 0 0 0 0 0 0 0 0 0 0 1 0 0 0 1 0 0 1 0 0 0 0 0 0 0 1 1 1 0 1 0 1 0 0 0 0 2 0 0 1 1 2 0 0 0 2 0 1 0 1 2 1 2 2 2 2 0 2 0 1 0 1 1 0 0 0 0 1 0 0 1 1 0 2 0 0 1 2 0 1 1 2 1 0 0 0 0 0 0 1 1 0 0 1 1 2 1 0 2 0 0 1 1 0 1 0 1 0 0 1 1 0 0 0 0 2 2 0 1 1 0 1 1 0 1 1 1 0 1 0 1 0 2 1 1 1 1 1 1 1 2 2 0 2 2 0 0 0 1 0 1 0 1 0 2 1 0 0 0 0 0 0 1 0 0 0 0 1 0 0 0 0 0 2 2 0 2 1 0 0 0 0 0 2 0 0 0 0 1 0 1 0 0 0 0 0 0 2 0 0 2 2 0 0 0 1 1 0 0 2 1 1 0 0 0 0 0 0 0 0 0 1 2 1 0 0 0 0 0 1 2 1 0 1 0 2 0 0 0 1 1 0 2 1 2 1 0 2 0 1 1 2 0 1 0 0 0 0 1 1 1 1 1 1 0 0 0 2 0 1 0 1 1 2 1 1 0 0 0 0 0 0 0 1 0 1 1 0 1 2 0 1 2 0 0 2 0 1 0 0 1 0 1 1 1 0 0 0 0 0 0 0 0 0 0 0 0 0 1 0 2 1 1 0 0 0 0 1 2 0 0 1 0 0 0 1 1 1 0 0 0 0 0 0 0 0 0 0 1 0 0 0 0 0 1 0 0 0 2 1 1 0 0 0 0 2 1 0 1 1 0 0 1 2 2 0 0 1 1 1 1 2 0 2 2 2 0 2 2 0 0 0 1 1 0 0 1 2 0 0 2 2 1 1 1 1 0 0 0 0 0 1 1 1 0 0 0 0 0 2 2 1 0 0 2 2 0 0 1 1 0 0 0 0 1 1 0 1 1 1 0 0 1 0 0 0 2 2 0 0 0 0 0 0 0 0 0 0 1 0 0 0 1 0 1 1 0 0 1 1 0 1 0 0 0 1 1 1 2 0 0 0 0 2 0 2 0 1 0 0 2 2 2 2 0 0 0 1 2 1 1 2 0 1 0 1 1 1 0 0 0 0 1 0 1 0 0 1 1 1 0 1 1 2 0 1 2 0 0 1 0 0 0 1 1 0 0 0 2 0 1 1 0 0 0 0 2 1 2 0 0 0 0 1 2 1 1 0 0 0 2 0 2 1 2 0 0 1 0 0 1 0 1 1 1 0 0 0 0 1 0 1 1 0 0 0 0 0 0 1 1 0 0 0 1 0 2 2
156 0 0 2 0 0 0 2 2 2 0 0 1 1 1 1 0 2 1 1 1 1 1 2 2 0 1 0 1 2 1 0 0 0 1 1 1 1 0 0 0 1 2 0 0 0 1 0 1 1 1 1 0 1 0 2 0 0 0 1 0 0 0 2 0 1 1 0 0 0 1 2 2 2 0 2 2 2 2 1 1 2 0 2 2 1 1 0 0 1 0 0 0 1 0 0 0 1 1 1 2 0 0 0 2 2 2 1 1 0 0 1 1 2 1 1 1 0 0 2 2 0 1 1 0 1 1 0 2 0 1 1 1 0 0 0 1 0 0 0 1 1 0 0 0 0 0 0 0 2 0 0 0 0 0 0 0 1 0 1 2 2 1 2 1 1 0 0 1 2 0 0 0 2 0 0 1 1 0 1 1 1 1 1 0 0 1 0 0 2 0 0 1 0 1 1 0 2 0 0 0 0 0 0 2 2 2 0 2 0 2 0 0 0 1 1 1 0 1 0 2 0 0 0 0 2 1 1 0 0 0 1 0 1 1 1 1 2 2 1 0 1 1 2 2 0 0 0 0 0 0 1 1 0 0 0 0 2 0 0 0 0 0 0 1 0 0 1 2 2 1 2 0 0 0 0 0 1 1 1 1 1 0 0 0 0 0 2 0 2 2 2 2 0 2 0 1 2 0 1 1 0 2 2 2 0 1 0 1 0 0 0 2 1 1 1 0 0 1 0 0 2 1 0 2 1 1 2 0 0 0 0 0 1 0 0 0 0 2 0 0 0 0 0 0 0 1 1 2 1 1 0 0 1 1 1 0 0 1 1 1 2 1 0 1 0 0 1 1 0 1 1 0 0 1 1 0 2 0 0 1 2 0 1 0 1 1 0 0 1 1 0 2 0 2 2 1 1 1 0 0 2 1 1 1 0 0 0 0 0 1 0 0 0 1 0 0 0 0 0 1 1 0 1 0 1 1 0 0 0 0 0 1 1 0 0 0 2 0 0 0 0 0 1 1 1 0 0 0 1 0 1 0 2 1 0 1 2 2 1 1 0 0 0 0 2 0 0 0 0 0 0 0 0 1 0 1 1 0 1 2 1 0 0 0 1 0 1 1 0 2 1 2 1 1 1 1 1 1 2 1 1 1 1 0 2 2 0 0 0 0 1 1 1 0 0 0 1 0 1 1 1 1 1 0 1 1 2 0 2 0 2 1 0 1 0 1 0 2 2 1 1 0 0 0 1 0 1 1 0 0 1 0 0 0 0 2 0 1 0 0 0 1 1 1 0 0 1 1 1 0 0 1 0 0 0 2 2 2 0 1 0 1 0 1 0 0 0 0 0 1 0 2 0 1 0 0 0 0 0 0 1 0 0 1 2 1 1 0 2 0 0 2 2 2 2 2 0 0 1 1 2 0 0 0 0 2 1 0 0 0 0 0 2 0 0 0 0 0 2 1 1 0 2 0 0 2 0 1 1 0 1 2 0 1 1 0 2 2 1 1 1 0 2 0 0 1 2 1 1 1 0 0 1 0 0 1 1 2 0 0 0 1 2 0 2 2 0 0 0 1 0 0 1 0 0 1 1 0 1 1 0 0 0 1 2 2 0 0 0 1 0 0 1 0 1 1 0 0 0 0 0 2 1 0 1 2 1 0 0 1 1 0 0 0 1 0 0 0 0 0 0 0 0 0 1 0 0 0 0 0 0 1 0 0 0 0 0 0 0 0 1 0 0 0 1 1 1 0 1 1 0 2 0 0 0 1 0 0 0 1 1 1 0 0 2 0 2 1 2 0 1 2 1 0 0 0 0 1 0 0 0 0 0 2 2 2 1 1 1 0 0 2 1 1 1 1 1 1 0 1 1 0 2 2 0 0 0 1 2 1 2 2 2 0 0 0 0 0 0 0 0 1 1 1 1 2 0 0 0 2 2 0 0 0 0 0 1 0 0 0 0 0 0 0 1 1 0 1 1 0 0 1 1 2 1 0 1 1 1 1 0 2 0 0 0 0 2 0 1 0 0 0 0 2 2 2 2 0 1 0 2 2 0 2 0 1 1 0 1 0 1 0 0 1 1 1 1 2 1 1 1 2 1 1 2 0 0 1 1 0 0 0 2 0 0 0 1 1 0 1 0 2 2 1 0 1 0 0 0 2 0 2 0 0 0 0 0 0 0 1 1 0 0 0 1 0 0 2 1 0 0 0 0 0 1 0 1 1 1 1 0 0 0 0 0 0 0 0 0 0 0 0 2 1 1 0 0 0 1 1 1
157 0 2 1 1 0 0 1 1 1 0 1 1 1 0 0 0 2 0 2 2 2 1 1 2 0 1 0 1 2 0 1 2 2 0 0 2 1 1 0 0 0 0 1 0 0 0 1 0 1 1 2 1 0 2 2 0 0 0 0 1 1 0 2 0 0 0 1 0 1 0 2 1 2 1 2 1 1 2 0 1 1 0 1 1 0 0 0 0 2 0 1 0 2 2 2 0 1 1 1 1 0 2 2 2 0 2 1 1 0 0 2 1 1 1 1 1 1 0 1 1 1 2 0 0 2 2 0 1 0 0 0 0 0 0 0 0 0 0 0 0 2 0 0 0 1 0 0 0 1 0 0 0 0 0 0 0 2 0 1 0 0 2 2 0 2 0 1 0 1 1 0 1 1 0 0 0 1 0 1 1 0 1 1 1 1 1 2 0 0 0 2 1 1 2 1 0 0 0 0 0 0 0 0 2 2 2 0 2 0 2 0 2 0 2 2 2 1 1 0 2 1 1 0 1 1 2 2 1 0 0 0 0 0 0 0 0 2 2 0 0 0 2 1 1 0 0 0 0 0 0 0 0 1 0 2 1 1 0 0 0 0 0 1 0 0 1 0 1 0 0 1 0 0 0 0 0 1 2 0 0 0 2 0 1 1 0 0 1 2 0 2 2 0 2 0 2 0 0 0 1 1 0 0 0 0 0 0 1 1 0 1 2 1 2 0 1 0 0 1 0 1 0 0 1 0 0 1 0 0 0 1 1 2 0 0 0 1 1 1 1 1 1 0 1 1 0 0 1 1 0 1 0 2 0 0 2 1 0 1 0 1 1 1 1 1 1 2 2 0 2 2 0 0 0 0 0 2 2 0 0 1 0 0 0 0 0 0 0 0 0 0 0 0 2 0 0 0 1 1 1 1 0 1 1 0 0 0 0 0 1 0 0 0 1 0 1 1 0 0 0 0 1 1 1 2 2 0 0 1 1 1 2 0 2 1 0 0 0 0 1 0 0 0 0 2 1 0 1 2 0 0 0 2 1 1 1 2 2 2 2 2 0 0 1 1 1 2 0 0 0 1 2 2 0 0 0 0 0 0 0 2 0 0 0 1 0 0 1 1 2 1 2 1 0 0 0 1 1 2 2 1 1 1 0 1 2 0 0 0 0 1 0 0 0 1 0 2 1 1 1 2 2 2 1 0 1 1 1 1 1 1 1 0 0 0 1 1 2 1 1 1 1 1 1 0 1 1 1 0 0 1 0 0 2 1 1 0 2 0 0 0 0 0 0 0 2 2 2 0 1 0 2 0 1 0 1 2 1 2 1 0 2 0 2 0 1 1 0 0 0 0 1 0 0 0 0 1 0 1 1 1 0 0 0 2 1 2 0 0 1 0 1 1 1 1 2 0 1 0 1 2 0 0 0 0 2 1 0 0 1 0 2 2 1 1 1 1 0 2 0 0 0 1 0 0 2 0 1 0 0 1 0 1 1 2 0 2 2 2 2 1 1 2 0 0 2 2 0 1 0 1 0 0 2 0 2 2 1 1 0 1 0 2 1 2 1 0 1 0 2 0 0 0 0 0 0 0 0 1 0 1 0 0 0 1 1 2 2 0 0 0 0 0 0 0 0 2 1 1 0 0 0 0 2 0 0 0 0 0 1 1 0 0 0 1 1 0 0 1 1 1 0 0 2 0 0 0 0 0 0 0 0 0 0 0 1 0 0 0 0 0 2 0 0 0 0 0 1 2 0 0 1 1 1 2 0 0 0 1 2 1 1 0 0 2 0 2 0 1 0 0 2 0 0 1 0 1 0 0 0 2 0 0 1 1 1 0 0 2 1 1 1 1 1 2 0 0 2 0 2 2 0 1 1 1 0 0 1 2 0 1 2 1 0 0 0 0 1 0 1 1 1 0 0 0 1 0 1 0 1 1 0 0 0 0 0 0 0 0 1 0 0 0 0 1 1 0 1 0 0 0 1 1 2 0 0 0 1 2 2 0 2 0 0 0 0 0 0 0 0 0 0 0 2 2 2 2 0 1 0 2 1 1 2 2 0 0 0 1 0 2 0 0 1 0 1 1 2 2 0 2 1 0 2 2 2 1 0 0 1 1 0 1 1 0 0 1 1 0 0 0 2 1 1 1 1 1 0 0 2 1 2 1 0 0 1 0 1 1 1 0 0 0 0 1 0 0 1 1 1 0 0 0 0 0 0 2 0 0 0 0 0 0 0 0 0 0 0 0 0 0 0 1 0 0 0 0 1 0 1 1
158 0 2 0 0 0 0 2 2 0 0 1 1 2 1 1 0 1 1 1 2 2 0 2 2 0 1 2 2 2 1 2 2 1 0 0 2 1 2 0 0 0 0 1 0 1 0 0 1 0 0 0 0 0 1 1 0 1 1 1 0 1 1 0 0 0 0 1 0 0 1 1 1 2 1 2 1 1 2 1 0 1 0 1 1 0 0 1 1 2 1 1 1 1 0 1 0 2 2 2 1 0 1 1 2 0 2 0 0 0 1 0 0 1 0 0 1 0 2 0 0 0 2 0 0 1 2 1 1 1 0 0 0 0 1 1 0 0 0 0 0 2 1 0 1 0 0 0 0 1 1 1 1 0 0 0 0 1 0 1 0 1 0 2 0 2 0 0 1 1 1 1 0 2 0 0 1 1 0 0 1 2 2 2 0 0 2 1 1 1 0 0 1 0 1 1 0 2 1 1 0 1 0 1 2 1 2 0 1 1 2 1 0 1 1 1 1 0 1 1 1 1 0 0 1 1 2 0 0 0 0 0 0 0 0 0 0 1 1 1 1 1 2 2 2 0 0 1 1 0 0 0 2 0 0 1 1 1 0 1 0 1 0 0 0 0 2 0 0 0 0 2 2 2 0 1 1 1 1 0 0 0 2 0 2 0 0 1 0 2 2 2 0 1 0 1 0 0 0 1 1 1 1 1 1 0 0 0 2 2 0 2 2 1 2 1 0 0 1 0 1 2 1 1 0 0 1 2 0 1 0 2 1 1 0 0 0 2 0 2 1 1 2 0 1 2 0 0 1 2 1 1 0 0 0 2 0 0 0 0 0 0 1 1 1 2 0 1 2 1 2 2 0 0 0 1 0 1 0 0 2 1 0 1 0 1 0 0 0 0 0 0 0 0 2 0 0 0 1 1 1 1 0 0 0 0 0 0 0 0 2 0 0 0 1 0 0 0 0 0 0 1 0 0 1 2 0 0 0 0 1 0 0 0 0 0 0 1 0 0 0 0 1 2 2 2 0 0 0 0 0 1 0 2 0 0 0 2 1 2 2 2 0 0 1 1 1 0 0 0 0 0 2 2 1 1 0 2 0 1 2 1 0 0 0 1 0 1 0 1 0 1 2 2 1 1 1 1 1 2 1 1 1 1 0 1 2 1 2 0 0 0 0 1 1 0 0 2 1 2 2 2 2 2 1 1 0 2 0 2 0 2 1 1 1 0 2 2 0 1 1 1 2 0 2 0 0 1 1 0 0 1 1 0 1 1 0 0 1 1 1 0 0 0 0 0 1 0 0 1 0 0 0 0 0 0 0 1 1 2 0 0 1 0 0 1 0 2 2 2 1 0 1 0 0 0 0 0 0 0 0 2 1 0 0 2 1 0 0 0 2 0 0 0 0 0 0 0 0 1 0 1 0 0 0 1 2 1 0 0 2 0 1 2 2 0 1 1 0 2 0 0 0 2 0 0 2 1 1 0 0 2 1 0 2 0 0 2 2 0 0 0 0 2 0 0 1 2 0 1 0 1 0 1 0 1 1 0 1 0 1 0 0 1 0 1 0 1 0 0 1 1 0 0 0 0 1 0 0 2 1 1 0 0 1 2 2 2 2 0 0 0 0 1 0 1 0 0 0 0 0 2 1 0 2 1 1 0 1 1 1 2 0 1 0 0 1 0 0 1 1 1 0 0 0 0 0 1 0 0 0 0 1 0 0 0 0 0 0 1 0 1 2 0 2 0 0 0 0 2 1 1 1 1 1 1 1 2 2 0 1 1 0 0 0 1 0 2 0 2 1 0 2 0 1 0 0 1 0 1 0 2 1 0 0 0 2 0 0 2 1 1 0 0 0 0 1 0 2 0 2 2 0 2 2 2 0 0 1 2 0 1 1 0 0 0 0 0 0 0 2 0 0 0 0 0 0 0 1 0 1 1 0 0 0 1 1 0 0 0 0 0 0 0 0 2 2 0 1 1 0 0 0 2 0 0 0 0 0 2 1 0 2 0 0 0 0 2 0 2 0 2 0 0 1 0 1 2 0 0 0 1 2 1 2 1 1 0 0 2 0 0 0 0 0 1 1 1 2 1 1 1 1 1 1 2 2 1 0 0 0 0 0 0 0 0 0 1 1 0 0 0 0 1 1 1 0 1 0 0 2 0 1 0 1 0 1 1 1 0 1 1 0 1 0 2 1 0 2 0 1 0 0 0 0 0 2 1 0 0 0 0 0 0 0 0 0 0 0 0 0 0 0 2 1 0 0 0 2 1 1 1
159 0 1 1 1 0 0 2 2 1 0 0 0 0 0 0 0 1 1 1 1 2 0 1 1 0 1 0 2 2 0 1 1 1 1 0 2 1 1 0 1 0 0 2 0 1 1 0 1 1 1 1 1 0 1 1 1 0 0 0 0 1 2 0 0 0 1 0 0 0 0 1 2 2 2 2 0 0 1 0 0 1 0 1 2 0 0 1 1 2 1 1 1 0 0 1 0 0 0 0 0 0 1 1 2 1 2 0 0 0 0 0 2 2 2 2 2 1 0 2 2 1 0 2 0 0 0 0 1 0 0 0 1 0 1 0 1 0 0 0 1 1 0 0 1 0 0 0 0 1 1 2 0 0 0 0 0 1 0 2 2 0 1 2 1 2 1 0 0 2 1 1 0 2 0 1 2 2 0 0 2 0 1 1 1 1 1 2 1 1 0 0 2 0 2 2 0 2 0 1 0 1 0 1 2 2 1 0 1 0 2 0 1 0 2 0 0 0 1 0 2 1 0 0 0 0 0 2 1 0 0 0 0 0 0 0 0 2 2 0 0 0 1 2 2 0 0 0 0 0 0 0 1 1 1 2 0 0 0 0 0 0 0 0 0 0 0 0 0 0 0 1 1 1 0 1 0 2 2 2 2 0 1 0 1 0 0 2 0 2 1 0 0 0 1 0 0 0 0 0 1 2 1 1 0 1 2 1 1 1 0 0 1 2 0 1 0 0 0 1 1 2 0 0 1 0 0 1 0 0 0 1 0 0 0 0 0 1 1 0 1 1 1 0 0 0 0 0 2 0 0 0 0 1 1 1 0 0 1 1 1 2 2 0 2 1 0 2 1 0 1 1 0 0 0 0 0 2 1 0 1 2 0 0 0 1 1 0 0 0 0 0 0 0 1 0 0 1 1 1 1 1 1 1 0 1 0 1 0 0 1 0 1 1 1 0 0 0 1 0 0 0 0 2 2 1 0 0 0 1 1 1 0 1 0 1 0 1 0 0 1 1 0 1 1 0 0 0 0 0 0 2 0 2 0 0 0 2 2 2 1 2 0 1 1 0 2 1 0 1 1 1 0 0 1 1 0 1 0 1 0 2 0 0 0 0 0 0 1 1 0 1 1 1 1 0 0 1 1 2 1 1 0 2 1 1 2 0 0 0 0 1 0 0 0 1 0 2 1 1 1 2 2 2 0 2 0 0 0 2 0 0 1 1 1 0 1 0 0 1 0 1 1 1 1 0 1 1 2 0 0 1 0 0 1 1 0 0 1 0 0 0 0 0 0 0 0 1 1 0 1 1 0 0 0 0 1 1 1 2 0 0 1 0 1 0 1 0 0 0 0 0 1 0 1 0 1 1 0 2 1 1 0 0 0 2 1 1 0 1 0 0 0 0 0 0 0 0 1 0 1 2 0 1 1 2 2 1 0 0 0 0 0 1 2 0 1 0 1 1 0 1 0 0 1 0 2 1 1 0 0 1 1 0 2 1 0 1 1 1 1 0 2 0 1 2 0 2 0 1 1 0 0 1 0 1 1 1 0 1 0 2 0 2 1 2 1 0 1 0 2 0 0 1 1 0 2 0 0 1 0 2 0 0 0 2 2 2 2 0 0 0 0 0 0 0 0 2 2 2 0 0 0 0 2 1 1 0 1 1 2 2 0 0 0 0 0 0 0 1 1 1 1 1 2 0 0 0 0 0 0 0 1 0 0 1 0 0 2 0 0 0 2 0 0 0 1 2 0 0 0 0 0 1 2 1 0 2 2 0 0 0 0 1 1 2 0 2 0 2 0 0 2 0 2 0 0 0 0 0 0 2 0 0 2 0 0 1 0 1 0 1 1 1 1 1 1 0 2 0 1 2 0 2 2 0 0 0 1 2 1 2 2 1 0 0 1 0 1 0 1 1 0 0 0 0 0 1 0 1 1 1 0 0 1 0 1 0 0 0 0 0 0 0 0 0 1 1 2 1 1 0 0 1 2 1 0 1 1 2 2 0 1 0 0 1 1 2 0 1 1 2 1 0 1 1 1 2 0 0 0 1 2 1 2 1 0 0 0 2 0 0 0 0 0 0 2 1 2 1 0 1 1 2 2 2 1 2 0 0 0 1 0 2 0 0 0 1 1 1 0 0 2 2 2 0 0 0 2 0 2 0 2 0 0 0 0 0 0 0 1 1 0 0 0 2 2 0 0 0 0 0 0 0 0 1 1 1 1 0 0 0 0 1 0 0 1 0 0 0 0 0 0 2 0 1 0 0 2 0 0 0
160 0 1 1 0 0 0 1 1 2 0 0 0 0 0 0 0 1 0 1 1 1 1 2 2 0 1 1 2 2 1 0 2 2 0 0 2 2 0 0 1 0 0 0 0 0 0 0 2 0 0 0 0 1 1 0 1 0 1 0 1 1 0 1 1 1 2 0 0 0 0 1 1 1 0 1 1 2 2 1 1 2 0 1 2 0 0 1 1 2 0 1 0 1 0 1 1 1 1 1 2 0 0 0 2 1 2 2 2 0 0 2 1 2 1 1 2 0 0 2 2 0 1 1 0 0 0 0 2 0 0 0 0 0 0 0 0 0 0 0 0 2 0 0 0 0 0 0 0 1 1 1 0 0 0 0 0 2 0 0 1 0 2 2 0 2 0 0 0 1 1 0 0 2 0 0 2 1 0 0 1 0 1 1 0 0 1 1 1 1 0 0 0 0 1 1 2 1 0 0 0 0 0 1 2 0 0 0 1 0 1 1 2 0 1 0 0 1 1 1 1 0 1 0 0 1 1 0 0 0 0 0 0 0 0 0 0 2 2 1 0 0 2 1 1 0 0 0 0 0 0 0 1 1 0 1 0 1 0 0 0 0 0 0 0 0 1 0 2 2 1 1 1 1 0 1 0 2 2 0 0 0 2 0 2 0 1 0 0 1 1 1 1 0 1 0 1 0 0 0 2 0 0 0 0 0 0 0 1 1 0 1 2 2 0 1 0 0 1 0 1 1 0 0 1 0 0 1 0 0 0 1 1 1 0 0 0 2 2 1 0 1 1 0 1 1 0 0 1 2 1 0 0 2 2 0 0 0 0 1 0 0 2 1 2 0 1 1 1 0 1 1 0 0 0 0 0 1 0 0 1 1 0 1 1 0 0 0 0 0 0 0 1 0 2 1 0 0 0 0 0 0 1 1 1 0 1 0 0 0 0 0 0 0 0 1 0 0 2 0 1 1 0 1 1 2 0 1 1 0 0 2 0 1 1 1 0 0 0 0 0 0 0 2 2 2 0 1 1 2 0 0 0 2 0 0 1 2 1 2 2 2 0 1 0 1 1 1 0 0 1 1 2 2 0 0 0 2 0 1 1 1 0 2 0 1 0 0 1 0 0 1 0 1 0 1 1 0 0 2 2 1 1 1 0 1 1 0 0 0 0 0 0 1 0 0 0 2 1 1 1 2 2 1 1 0 1 1 1 2 0 1 0 0 0 0 2 1 1 1 0 1 2 2 2 1 1 0 1 0 0 0 0 0 1 0 0 0 1 1 1 0 1 0 0 1 1 0 0 2 0 0 0 0 0 0 1 2 2 2 0 1 1 0 1 0 0 2 1 1 0 0 1 1 0 0 0 1 0 2 1 1 1 1 0 2 1 1 0 1 0 0 0 0 0 0 0 0 0 0 2 2 0 0 0 0 0 1 0 0 2 0 0 2 2 0 0 1 0 2 1 0 0 1 0 0 2 1 0 0 0 2 1 1 2 2 0 1 1 0 0 0 1 1 1 1 1 2 1 0 1 0 0 0 0 1 1 0 1 0 1 0 0 0 0 1 1 1 0 0 2 0 1 2 1 0 2 0 0 1 0 1 0 0 0 1 1 2 2 0 0 0 0 0 0 0 0 1 1 1 0 1 1 1 0 0 1 0 0 0 1 1 0 0 0 0 1 0 0 0 0 0 0 0 0 1 0 0 1 1 1 0 1 0 0 0 0 0 0 2 2 2 1 0 0 0 1 0 0 1 0 0 2 1 0 2 0 2 2 0 0 1 0 1 2 2 1 1 1 2 0 2 2 0 1 0 0 2 0 0 0 2 0 0 2 1 1 0 1 2 0 0 1 1 1 2 1 0 1 0 1 1 0 2 2 1 0 0 0 2 0 2 1 0 0 0 0 0 0 0 0 0 0 0 0 0 0 0 0 0 2 2 0 0 0 0 1 0 0 0 1 0 1 0 0 1 2 0 1 0 0 0 2 0 2 1 0 2 2 2 2 0 2 0 0 0 0 2 1 1 0 1 0 0 1 1 1 2 0 0 0 1 2 1 2 0 1 0 1 1 1 0 0 0 1 2 2 0 2 2 0 2 2 0 0 0 1 1 0 0 0 0 0 2 0 0 0 1 1 0 0 0 0 1 1 1 0 1 0 0 2 0 1 1 1 0 1 1 1 0 2 0 1 0 2 0 0 0 0 0 2 0 0 0 0 0 2 2 0 0 0 0 0 0 0 0 0 1 0 2 1 0 1 2 1 1 0 0 2 2 2 1
161 0 2 0 0 0 0 1 1 1 0 0 1 1 0 0 0 2 0 2 2 2 1 2 2 0 0 1 1 2 1 0 1 1 0 0 2 2 0 0 2 0 0 0 0 0 1 0 1 0 0 0 0 1 1 2 0 0 0 0 0 1 0 2 0 0 1 2 0 0 0 1 1 1 0 1 1 1 2 1 0 1 0 1 2 0 0 0 0 2 0 1 1 1 0 1 0 1 1 1 1 0 1 1 2 1 2 1 1 0 1 2 0 2 0 0 2 0 1 0 1 0 1 1 0 1 1 2 2 2 2 0 0 0 0 0 0 0 0 0 0 2 0 0 0 1 0 0 0 1 1 1 0 0 0 0 0 1 0 1 1 0 1 1 1 1 0 0 0 2 0 0 1 1 0 0 0 1 0 0 1 1 1 1 0 0 1 1 0 1 0 1 2 2 2 0 0 1 0 1 0 1 1 0 2 2 2 1 0 0 1 0 0 0 1 1 1 0 0 0 2 0 1 0 0 0 0 2 1 1 0 0 0 0 0 0 0 2 2 1 0 0 2 1 2 0 0 0 0 0 0 2 1 0 0 1 0 2 2 0 2 0 2 1 1 0 0 1 1 1 0 2 0 0 0 0 0 1 1 0 0 0 2 0 1 1 0 1 0 2 1 1 0 0 2 0 0 0 0 0 0 0 1 1 1 0 0 0 1 2 0 2 2 1 2 0 0 1 1 0 0 2 2 0 0 0 0 0 1 1 0 1 2 1 0 0 0 2 0 0 0 0 1 0 0 0 0 0 1 1 0 1 0 1 1 1 0 0 0 0 0 0 1 0 1 0 0 0 2 0 2 2 0 0 0 0 0 2 1 0 1 2 0 0 0 0 0 0 0 0 0 0 1 0 1 1 0 0 0 0 0 0 0 0 0 0 0 0 0 0 0 0 0 1 1 0 1 1 0 1 1 1 1 1 1 2 1 0 0 0 0 0 0 2 0 0 0 1 0 0 1 0 0 1 0 2 0 0 0 2 0 1 0 1 1 0 1 2 2 1 0 1 1 0 1 1 1 2 0 1 1 1 2 2 1 0 1 0 0 0 0 2 0 2 0 1 0 2 0 2 2 0 1 1 2 0 0 2 2 2 0 0 1 1 1 0 1 1 1 0 1 0 0 0 0 1 0 2 2 1 2 2 2 2 1 1 0 2 0 2 0 2 0 0 1 1 2 1 0 1 1 1 0 0 1 0 2 2 2 0 0 1 0 0 0 0 0 2 1 0 0 1 0 1 1 1 0 1 1 1 0 1 1 0 0 0 1 2 1 2 0 1 1 0 0 1 0 1 1 1 0 0 0 0 1 0 1 0 0 0 0 2 0 0 0 2 0 2 0 2 2 0 1 2 1 2 1 0 0 1 1 2 0 1 0 0 2 1 1 1 0 0 0 2 1 1 0 0 0 2 1 1 0 2 0 0 2 0 0 1 0 1 0 0 0 2 0 2 1 0 0 0 1 1 0 1 2 2 1 0 2 0 0 0 1 0 2 0 1 0 1 1 1 2 0 2 1 0 1 0 2 0 1 1 0 0 1 1 0 1 1 1 0 0 1 1 2 2 2 0 0 0 0 0 0 1 0 1 1 1 1 0 0 0 0 1 1 1 0 0 1 1 1 0 0 1 0 0 0 2 0 0 0 0 1 0 0 0 0 0 0 0 1 0 0 0 0 0 0 0 0 1 2 1 0 0 0 0 0 1 0 0 2 1 1 0 2 0 0 1 1 1 2 1 0 0 2 1 1 2 0 2 2 1 0 0 0 0 1 1 1 0 0 0 1 1 0 0 1 2 0 0 0 0 0 2 0 2 1 0 1 1 0 2 1 0 0 0 1 2 0 1 2 1 0 1 0 0 0 0 0 0 1 0 1 0 1 0 0 1 2 1 0 0 0 1 1 0 1 0 0 0 0 0 0 0 0 0 1 1 0 0 0 2 1 1 0 1 1 2 2 0 2 1 0 1 0 1 0 1 1 2 0 0 2 1 1 2 0 1 0 2 2 0 2 1 1 0 0 2 0 0 0 0 1 1 2 0 1 0 1 0 0 1 1 1 0 1 0 0 0 0 1 2 1 0 0 0 2 1 0 0 1 1 1 0 0 0 2 0 1 0 2 2 0 0 1 0 1 0 2 0 0 0 2 0 2 0 1 0 2 0 0 0 2 1 0 1 1 0 1 1 0 1 0 0 2 0 0 1 0 0 0 1 0 0 1 0 1 0 0 0
162 0 1 1 1 0 1 1 1 1 0 1 0 0 0 0 0 1 1 1 1 1 0 1 1 0 2 1 1 2 0 1 0 0 1 2 1 1 0 0 1 0 1 0 0 1 0 0 1 0 0 0 1 0 0 1 0 0 0 2 0 0 0 0 0 0 0 1 0 0 0 0 2 2 2 2 0 2 2 1 1 2 0 1 2 0 1 0 0 2 0 1 1 2 0 1 0 0 0 0 0 0 1 0 2 0 2 0 1 1 1 1 0 1 0 0 0 0 2 0 0 0 1 1 0 1 1 0 0 0 0 0 0 0 0 0 0 0 0 0 0 2 0 0 1 0 0 0 0 1 1 1 1 1 1 0 0 1 0 0 1 1 0 1 0 1 0 1 1 2 0 1 0 2 1 0 2 0 0 0 0 0 0 0 0 0 0 2 2 0 2 2 1 0 1 2 0 1 0 0 0 0 0 0 2 1 1 0 1 1 2 0 2 0 1 2 2 0 1 0 2 2 1 0 0 1 1 0 0 0 1 0 0 0 0 0 0 2 2 1 0 0 1 2 2 0 0 0 0 0 0 1 2 0 0 1 1 1 0 0 0 0 0 1 0 0 1 0 1 1 0 2 1 1 0 1 0 2 1 1 1 0 2 1 2 1 0 2 0 2 2 0 1 0 1 0 2 0 0 1 1 1 1 1 1 0 0 0 1 2 1 2 2 2 2 0 1 0 0 1 1 2 1 1 1 0 0 2 0 0 0 0 1 1 0 0 0 1 1 1 0 1 2 0 1 1 0 0 1 2 0 0 0 0 0 2 0 0 0 1 0 1 1 1 1 0 0 1 1 0 1 1 1 1 0 0 0 2 1 0 0 0 0 1 0 0 1 0 0 1 1 0 2 0 2 1 1 2 0 0 0 0 1 1 1 0 1 0 0 0 0 0 0 0 1 0 1 0 0 0 0 1 1 1 0 2 2 0 0 0 1 0 0 1 0 0 0 0 0 2 1 0 0 0 0 1 0 0 1 2 0 1 0 1 1 0 1 1 1 0 0 0 0 0 1 1 1 1 0 1 1 1 1 1 1 0 1 2 0 0 1 1 0 2 1 2 1 1 1 0 2 1 1 1 0 1 1 1 1 2 1 1 1 1 0 1 1 1 1 0 0 0 0 1 0 0 0 1 0 1 1 2 2 2 0 1 0 1 0 2 0 1 1 0 1 0 1 0 1 1 0 1 1 2 2 1 1 0 0 0 0 0 0 0 0 0 0 0 0 2 1 0 1 0 0 0 1 1 1 0 0 1 1 0 0 0 2 1 1 1 0 0 1 0 1 0 0 0 0 0 0 0 0 1 0 0 0 0 0 1 0 2 0 0 0 2 1 1 0 1 0 0 0 0 0 0 0 0 0 0 2 2 1 1 0 1 1 1 0 0 1 0 0 0 2 0 1 0 0 1 0 1 0 1 0 0 1 2 0 0 1 2 2 0 2 2 1 2 2 0 0 0 1 1 1 1 1 2 0 1 1 0 0 1 0 0 2 1 2 0 1 0 2 2 0 2 0 0 0 1 1 0 0 2 2 0 2 0 0 1 1 0 0 0 1 2 2 2 2 0 1 0 0 0 0 0 0 1 0 1 0 0 0 0 2 2 2 1 0 0 2 2 1 0 0 1 0 0 1 2 0 0 0 0 0 1 0 1 0 0 0 0 1 0 0 0 1 0 0 1 1 2 2 0 0 0 2 0 1 2 0 0 1 0 0 0 1 1 1 1 1 1 1 0 0 2 0 2 0 2 2 0 2 1 0 1 0 0 0 0 0 2 0 0 1 1 1 0 1 2 0 0 0 0 0 2 0 0 0 0 0 0 0 2 1 1 0 0 2 2 1 1 2 2 0 0 0 0 0 1 0 1 1 1 0 1 1 0 0 0 2 2 0 0 1 0 2 0 0 0 0 0 1 0 0 1 2 0 1 0 0 0 1 1 2 1 0 2 2 2 2 0 1 0 0 1 1 1 0 2 0 2 1 0 2 2 2 2 0 0 0 2 1 0 2 2 0 1 0 0 1 2 0 0 1 2 2 1 1 1 0 1 2 0 1 1 1 0 1 1 1 0 0 2 0 0 0 1 1 1 0 0 2 0 1 0 0 0 0 0 2 0 2 1 0 0 0 2 2 0 2 0 0 1 0 0 1 0 0 0 2 0 1 1 1 0 0 1 1 0 0 0 0 1 0 0 1 0 0 0 0 0 0 2 1 1 0 0 2 1 2 1
163 0 0 2 0 0 1 1 1 2 0 0 1 1 1 1 0 2 2 2 2 2 0 1 1 0 1 2 2 2 1 2 2 1 1 0 2 1 0 1 1 0 0 1 0 1 0 0 2 0 0 0 0 0 1 1 0 0 1 0 1 0 0 1 0 0 0 1 0 0 0 1 0 2 0 2 2 2 1 1 0 2 1 1 1 0 0 0 0 1 1 1 0 1 1 1 0 1 1 1 1 0 1 1 2 1 2 0 0 0 0 0 0 1 1 1 1 0 1 0 1 0 2 0 2 0 0 0 2 0 1 1 0 0 1 1 0 0 0 0 1 1 0 0 2 0 1 0 0 0 0 1 1 0 0 0 0 1 0 1 1 1 2 2 2 1 1 1 0 1 1 2 0 2 0 0 1 1 1 0 0 1 1 1 0 0 2 2 1 0 1 2 2 0 2 2 2 2 0 0 0 0 0 1 2 1 1 1 1 0 2 0 1 0 2 0 0 0 0 0 2 1 0 1 0 1 2 0 0 0 1 1 0 0 0 0 0 2 2 2 0 0 2 2 1 0 0 0 0 0 0 1 1 1 0 1 0 2 1 0 1 0 0 1 0 0 0 1 2 2 1 1 1 1 1 1 1 1 2 0 0 0 2 0 2 0 0 1 1 2 0 1 2 0 2 0 0 2 0 1 0 0 1 1 0 0 2 0 2 2 0 1 2 2 1 0 2 0 1 0 0 2 1 0 2 0 0 1 1 1 1 1 0 0 0 0 0 1 0 0 0 1 1 0 0 1 0 0 1 2 0 0 0 2 1 0 1 0 0 2 0 2 2 0 2 0 0 1 1 0 1 1 0 0 0 0 0 1 0 0 0 1 0 0 1 0 0 0 0 0 0 0 1 1 2 1 1 0 0 0 0 0 2 0 0 0 1 0 0 1 0 0 0 0 1 0 0 1 0 1 1 2 0 1 0 2 1 0 0 1 0 0 1 1 0 0 0 2 0 0 0 0 0 1 1 1 0 0 0 1 0 1 0 1 2 1 2 1 1 1 1 0 0 1 1 0 2 2 0 1 2 2 1 1 0 0 0 2 0 1 1 2 0 2 1 2 1 0 1 1 1 2 0 1 1 0 0 1 1 2 1 1 2 0 0 0 0 0 0 0 0 0 0 0 0 0 0 2 0 1 1 2 2 2 1 1 0 1 0 2 1 1 0 0 0 0 2 0 1 1 1 1 2 2 2 0 1 0 0 0 0 0 0 1 1 0 0 1 0 1 1 0 1 1 1 1 0 1 1 0 1 1 2 0 2 0 2 1 1 2 0 1 1 0 0 0 0 1 0 0 0 0 1 0 0 0 0 0 0 1 0 1 0 0 0 2 0 1 0 1 1 0 0 0 0 0 0 0 1 0 1 1 0 1 0 0 2 1 0 0 2 0 1 0 2 1 0 1 1 1 2 0 0 1 1 0 2 0 1 1 0 1 0 1 1 2 0 1 1 0 0 0 0 0 1 2 1 1 0 1 0 1 1 0 1 0 2 1 1 0 0 0 0 1 0 1 1 1 1 0 2 0 0 1 0 1 1 0 0 1 0 1 0 1 1 2 1 1 1 0 1 0 0 1 1 1 0 1 1 1 0 0 2 0 1 1 1 0 0 0 1 1 0 0 0 0 1 0 0 1 1 1 1 1 1 0 0 1 0 0 0 0 0 0 0 0 1 0 1 0 0 1 2 1 0 0 0 1 0 1 1 0 2 0 0 0 0 0 0 2 2 2 1 0 0 2 0 2 0 2 0 0 2 1 0 1 0 0 0 0 0 1 0 0 1 1 1 0 1 2 0 0 1 1 1 2 1 0 1 0 0 1 0 2 2 0 0 0 1 2 0 1 2 1 0 0 0 0 0 0 0 0 1 0 0 0 0 0 0 0 1 1 0 0 0 0 0 0 0 0 0 0 1 0 0 2 1 0 2 0 0 0 2 0 2 0 0 1 0 2 1 0 2 0 0 0 0 1 1 1 0 1 0 0 2 2 2 2 0 0 0 1 2 1 1 2 0 0 1 1 1 0 1 1 2 2 1 2 2 2 0 2 1 1 2 1 1 0 0 0 0 0 0 1 1 0 1 0 1 1 0 0 0 0 0 2 0 1 1 0 2 1 2 2 1 0 1 1 1 1 0 0 0 0 1 1 1 0 1 0 1 0 0 0 0 1 0 1 1 0 0 0 0 1 0 0 0 0 0 0 0 0 0 2 1 1 0 0 1 0 0 0
164 0 2 0 1 0 0 1 1 1 1 0 0 1 1 1 0 2 2 1 1 1 1 0 1 0 1 0 1 1 0 2 0 2 1 2 1 1 1 0 1 0 0 0 0 0 1 0 0 1 1 1 0 0 2 2 0 0 0 0 1 1 0 0 0 0 1 1 1 1 0 2 1 2 1 2 1 1 2 0 1 2 0 1 2 0 0 1 1 2 1 2 0 0 1 1 0 1 1 1 1 0 1 1 2 1 2 1 0 0 0 1 1 2 0 0 0 0 0 2 2 0 1 1 1 0 0 0 1 0 0 0 0 0 1 0 0 0 0 0 2 0 0 0 2 0 0 0 0 2 1 1 0 0 1 0 0 0 0 2 2 2 1 2 1 2 0 1 0 1 1 1 1 1 1 0 2 0 0 0 0 0 0 0 0 0 0 0 0 0 1 0 2 2 2 1 1 2 1 0 0 0 0 0 2 0 0 0 0 0 2 1 2 0 1 0 0 0 2 2 0 1 0 0 1 1 2 0 0 0 1 0 0 0 0 0 0 1 1 1 1 1 2 1 1 0 0 0 0 0 1 1 2 0 0 0 0 1 0 0 0 0 0 1 0 0 0 0 1 1 0 2 0 0 0 0 0 1 2 0 0 0 2 1 2 1 1 2 0 2 2 2 0 1 1 0 0 0 0 0 1 0 0 0 0 0 0 0 0 1 0 1 1 2 2 0 1 0 2 0 0 2 1 0 0 0 1 1 1 1 0 0 1 1 0 0 0 0 2 1 0 1 0 0 1 1 0 0 2 1 0 0 0 2 1 0 1 0 0 1 0 1 2 0 2 0 1 2 0 0 0 0 1 1 0 0 0 1 0 0 1 1 0 1 0 0 0 1 1 0 0 0 0 0 2 0 0 0 0 0 0 0 1 1 1 0 1 1 0 0 0 0 0 0 2 0 0 1 0 1 1 1 1 1 0 1 1 0 0 0 1 0 0 1 0 0 0 1 1 1 1 0 0 1 1 2 0 0 0 2 0 1 0 2 1 1 1 2 2 2 1 1 0 0 0 1 1 1 0 1 2 2 1 1 1 1 0 1 0 0 1 1 0 0 0 0 0 1 0 1 1 1 1 1 0 0 0 1 1 2 1 1 2 1 0 1 1 1 1 0 0 0 1 1 0 1 0 2 1 1 1 2 1 1 0 1 1 0 1 2 1 0 2 1 2 0 1 0 0 2 1 1 2 2 2 0 1 2 2 0 0 1 0 0 2 0 0 0 1 1 0 0 1 0 0 1 0 1 1 0 0 1 1 0 0 0 2 2 1 1 0 0 1 0 0 0 0 1 0 0 0 0 0 1 0 0 0 0 0 0 0 2 0 1 0 1 1 1 0 1 0 0 0 0 0 0 0 0 0 1 0 1 0 1 0 0 2 2 0 0 0 0 0 2 1 2 0 1 0 2 0 1 0 1 1 0 2 1 1 0 0 1 1 2 2 2 0 1 1 0 0 0 2 0 2 2 1 2 0 1 1 0 1 0 1 0 2 0 1 0 0 2 0 1 0 2 1 0 1 0 2 0 0 0 0 0 1 0 0 1 0 1 0 0 0 1 2 1 2 0 1 0 0 0 0 0 0 2 2 2 0 0 0 1 1 0 0 0 0 0 0 1 1 1 0 1 1 0 0 1 1 1 0 0 0 0 0 2 1 1 1 0 0 0 0 1 1 0 0 0 0 0 2 0 1 0 1 0 0 2 0 0 2 0 0 0 1 1 1 1 1 1 0 0 0 2 0 2 1 2 0 1 2 0 1 0 0 0 0 0 1 1 0 0 0 1 0 0 0 2 1 1 1 1 1 2 0 2 1 0 1 1 0 1 0 1 0 0 1 2 0 1 1 2 0 1 1 0 1 0 2 1 2 2 0 2 2 0 1 0 1 1 0 0 0 0 0 0 0 0 0 0 0 0 0 2 1 1 2 0 0 0 1 1 2 1 0 0 1 2 1 1 2 0 0 0 0 1 0 2 0 2 1 1 2 2 2 2 0 0 0 2 2 0 2 1 0 1 0 2 0 0 0 0 0 0 1 1 2 1 0 2 1 2 1 1 1 1 0 0 0 0 0 1 0 0 0 1 2 0 0 0 1 1 1 2 0 1 1 1 2 0 2 2 1 0 1 2 2 0 2 0 1 0 2 0 0 0 1 0 2 0 0 0 0 0 0 1 1 0 0 0 0 1 0 0 1 1 0 1 0 0 0 1 0 0 0 0 0 1 2 1
165 0 1 1 0 0 0 1 1 2 0 0 1 1 0 0 0 1 1 1 1 1 0 2 2 0 0 2 2 2 2 1 1 1 0 1 1 1 1 0 1 0 0 0 0 0 1 0 0 1 1 1 0 0 1 0 0 0 0 1 0 1 0 1 0 0 1 0 0 0 0 2 1 1 0 2 1 2 2 1 1 2 1 0 0 0 0 0 0 1 0 0 0 1 1 1 0 0 0 1 0 1 1 1 2 0 2 1 2 1 0 2 1 2 1 1 2 0 1 1 1 1 2 0 0 2 2 2 2 0 0 0 0 0 1 0 0 0 0 0 0 2 0 0 1 0 0 0 0 1 0 1 1 0 0 0 0 1 0 1 1 0 1 2 1 2 0 1 1 2 0 1 0 2 0 0 2 1 0 1 0 1 0 0 2 2 0 1 0 0 0 1 1 1 2 1 0 2 0 0 0 0 0 0 2 2 1 1 1 0 1 1 0 0 1 0 1 0 0 0 2 2 1 0 0 0 1 1 1 1 0 0 0 0 0 0 1 2 2 1 0 1 1 1 2 1 1 0 0 0 0 0 2 0 0 1 2 2 0 1 0 1 1 1 0 0 1 1 1 1 0 2 1 1 0 0 1 1 2 0 0 0 2 1 2 0 1 1 0 2 2 1 1 0 1 0 0 1 0 0 1 0 1 1 0 0 0 0 1 1 0 2 2 2 1 1 0 0 1 0 0 2 1 0 2 0 0 1 1 1 0 1 2 1 1 0 1 1 1 0 0 1 2 0 1 1 0 0 2 0 0 0 0 1 0 1 1 0 1 0 1 1 0 0 0 0 1 1 1 0 1 1 0 0 0 0 0 1 0 0 1 1 0 0 0 1 2 0 0 0 0 0 2 0 2 1 1 0 0 0 0 0 0 2 0 1 1 1 0 0 0 0 0 0 1 0 1 0 1 0 0 0 0 2 2 1 0 0 0 0 1 0 0 0 0 1 0 1 0 0 1 0 0 1 1 2 0 0 0 1 0 2 0 2 0 0 0 1 1 1 1 1 0 1 1 0 2 1 0 1 1 1 0 0 1 1 0 2 0 0 1 1 0 0 0 0 0 0 0 1 0 1 2 1 2 0 0 1 1 1 1 1 1 1 0 1 1 1 0 0 0 1 0 0 1 0 0 2 1 1 1 2 1 1 1 0 1 1 0 2 1 0 0 0 0 0 1 0 0 2 0 1 1 1 2 1 1 0 0 0 0 0 0 0 2 0 0 1 0 1 1 0 0 0 0 0 2 2 2 0 2 0 0 0 0 0 1 1 1 2 0 0 1 0 0 1 0 2 1 1 0 0 0 1 0 0 0 0 0 0 0 1 1 1 0 1 1 1 0 1 1 0 1 1 1 1 1 0 0 0 0 0 1 1 0 0 1 1 0 0 2 0 0 1 2 0 1 0 0 0 0 1 0 0 2 0 1 1 1 0 0 2 1 1 2 2 0 1 0 0 0 0 0 0 1 2 1 1 0 0 1 1 0 1 1 0 2 2 1 1 0 0 0 2 1 2 1 1 1 0 1 1 0 1 1 0 1 0 0 2 1 1 0 0 2 2 2 1 1 0 1 0 0 1 0 0 0 2 2 2 0 0 0 1 0 0 2 0 1 1 2 2 0 1 0 1 1 0 0 0 0 0 1 1 1 0 0 1 1 1 1 1 1 0 0 0 0 0 1 0 0 0 2 1 0 0 0 0 0 2 0 0 2 1 1 0 2 1 1 1 1 1 1 0 0 2 0 1 0 2 1 1 2 0 1 0 0 1 1 0 0 1 0 0 2 2 0 0 2 2 0 0 1 1 1 1 1 0 2 0 2 2 0 2 2 1 0 0 1 2 0 1 1 2 0 0 0 0 0 0 0 0 1 0 0 0 1 0 0 0 2 2 0 0 1 0 1 1 1 1 0 0 0 0 0 0 1 2 1 0 0 0 0 2 0 0 0 0 1 2 2 0 2 0 0 0 0 2 0 2 0 1 0 0 2 2 2 2 0 0 0 1 0 0 2 2 0 1 0 2 0 1 0 0 0 1 2 1 1 1 0 1 2 2 0 1 1 1 0 0 1 0 0 1 0 0 0 0 2 2 0 0 2 1 0 1 0 0 1 0 2 0 2 1 2 0 1 1 1 0 1 1 0 0 0 0 1 1 2 0 0 1 0 0 0 0 0 0 1 0 0 0 0 1 0 1 2 0 0 0 0 0 0 2 0 1 0 0 1 1 2 2
166 0 0 1 0 0 0 2 2 1 0 0 1 2 1 1 0 1 0 2 2 2 0 2 2 0 1 0 1 2 1 0 0 1 1 1 1 2 0 0 2 0 0 0 0 0 0 1 1 0 0 0 0 0 1 2 0 0 0 2 0 0 0 1 1 1 1 0 0 0 0 1 2 2 1 2 1 1 2 1 0 1 1 0 1 0 0 0 0 2 0 1 1 1 0 2 1 0 0 0 0 0 2 2 2 0 2 1 2 1 0 1 1 2 0 0 1 0 1 0 1 0 2 0 1 1 1 1 1 1 2 1 0 0 0 0 0 0 0 0 0 2 0 0 1 0 1 0 0 1 1 1 0 1 0 0 0 2 0 0 0 0 0 1 1 1 1 0 1 2 0 1 0 2 0 0 1 1 0 1 1 0 0 0 0 0 0 2 1 1 0 1 2 2 2 1 0 2 0 1 0 1 1 0 2 1 0 0 2 0 1 1 0 0 0 0 1 0 1 1 1 1 0 0 0 0 0 1 1 0 0 0 0 0 0 0 0 1 1 1 1 1 2 2 2 0 0 0 0 0 0 1 0 0 0 2 2 2 1 0 1 0 0 1 0 0 0 0 0 0 0 1 1 1 1 1 0 2 1 1 1 0 2 1 2 0 0 1 0 2 0 0 0 0 2 0 0 0 0 0 1 0 0 0 0 0 1 0 1 1 2 1 2 2 1 1 1 0 1 0 1 2 1 0 1 0 0 2 0 0 0 0 1 1 0 0 0 1 2 1 1 1 1 0 0 0 1 0 2 1 0 0 0 1 1 1 0 0 0 1 0 1 1 0 1 1 1 1 1 0 1 1 1 1 0 0 0 1 0 0 1 1 0 0 0 0 0 0 0 0 0 0 0 0 1 0 0 0 1 1 1 1 0 2 1 1 0 0 0 1 0 1 0 0 0 1 0 1 0 1 1 1 1 1 1 2 2 0 0 1 1 1 0 2 0 0 0 1 1 1 2 0 1 1 0 2 1 0 1 1 0 1 0 2 1 1 1 1 1 0 0 0 0 0 1 1 1 0 0 0 0 0 0 0 0 0 0 0 0 0 0 2 0 1 1 1 1 1 1 1 1 2 0 0 0 0 0 2 2 1 1 0 1 1 0 1 1 0 0 0 0 0 0 0 0 1 0 2 2 2 2 2 2 2 0 1 0 0 1 1 1 0 1 1 1 1 2 1 0 1 1 1 1 2 2 0 0 1 1 0 0 0 0 0 1 1 0 0 1 0 0 1 0 0 0 1 1 1 1 1 1 1 0 0 0 0 1 1 1 1 0 0 0 0 0 0 1 0 0 0 1 0 0 2 0 0 0 0 0 0 0 2 0 2 0 2 0 1 0 1 1 0 1 1 1 1 1 0 0 0 1 1 1 1 0 0 1 1 0 0 1 0 0 1 2 1 1 2 0 2 0 1 0 1 0 0 2 2 0 0 0 2 1 1 1 1 0 1 1 0 0 0 1 1 1 1 1 1 0 0 0 1 1 0 0 0 1 2 0 2 0 0 1 1 1 2 1 0 1 1 1 0 0 2 1 1 2 0 0 2 1 1 0 1 0 2 1 0 1 0 1 0 0 1 0 1 0 1 1 1 0 0 0 0 1 0 0 0 0 0 1 1 0 0 0 0 0 0 0 2 2 2 0 0 0 1 0 0 0 0 0 0 2 0 0 0 0 0 0 0 0 1 2 0 1 0 1 0 0 1 1 1 2 0 0 0 1 1 1 0 0 0 1 1 0 2 0 1 1 2 0 2 1 1 0 0 0 0 0 1 0 2 0 0 1 1 2 0 0 2 1 1 1 1 1 1 0 0 1 0 1 1 0 2 2 2 0 0 2 2 1 1 2 1 0 1 1 0 0 0 0 0 1 1 0 1 2 0 1 0 1 1 0 0 0 0 0 1 0 0 0 0 0 0 0 0 0 1 2 0 0 0 2 1 1 1 0 1 1 2 1 0 2 0 0 0 0 0 0 2 0 1 0 1 1 1 1 2 0 0 1 1 1 0 1 1 1 1 1 1 1 1 0 0 1 0 2 1 2 1 0 2 2 0 1 1 0 0 0 0 0 0 0 0 0 0 0 0 1 1 0 0 2 0 0 1 1 1 0 1 2 0 1 1 2 0 1 0 0 0 1 0 1 0 1 1 0 1 2 1 0 0 0 0 0 0 1 2 0 0 0 0 0 0 0 0 0 1 1 0 0 1 0 2 1 0 0 0 2 0 1 1
167 0 1 1 0 1 1 0 0 2 0 0 0 1 1 1 0 1 1 2 2 2 0 2 2 0 0 1 1 2 1 0 2 2 0 2 0 2 1 0 0 0 0 0 1 0 0 0 1 0 0 0 2 0 0 2 0 0 0 0 0 1 0 0 1 1 2 1 0 0 0 1 1 2 1 2 1 0 2 0 0 2 1 0 1 1 0 0 0 2 0 2 1 1 1 2 0 0 0 0 0 0 1 1 1 0 1 1 1 0 1 2 0 1 1 1 1 0 0 2 2 0 1 1 0 1 1 2 2 2 2 0 0 0 0 0 0 0 0 0 1 1 0 0 1 0 0 0 0 1 0 1 0 1 1 0 0 0 0 1 1 1 1 2 0 1 0 0 0 1 1 0 0 2 0 0 1 0 0 0 0 0 1 1 0 0 1 1 0 2 0 0 2 1 2 1 0 1 0 0 0 0 0 1 2 1 1 0 2 0 1 1 2 0 2 2 1 1 2 1 1 2 0 0 0 0 0 0 0 0 0 1 0 0 0 0 0 2 2 1 0 0 2 1 1 0 0 0 0 0 0 0 1 0 1 1 0 1 1 0 1 0 0 1 0 0 0 0 1 0 0 1 1 1 0 0 1 1 1 1 1 1 2 0 1 1 1 1 1 2 0 1 2 0 2 0 0 0 0 0 1 0 2 2 0 0 0 1 2 2 0 1 1 1 2 1 0 1 0 0 0 2 0 0 1 0 0 1 1 2 0 1 0 1 0 0 0 1 1 1 1 2 1 0 0 0 0 0 2 0 0 0 1 2 0 0 1 0 1 0 1 1 1 1 1 1 1 2 2 0 2 2 0 0 0 0 0 1 1 0 0 0 0 1 0 0 1 0 0 0 0 0 2 0 2 2 2 1 1 1 1 1 0 1 0 1 0 1 0 0 0 1 0 0 1 0 0 1 1 1 1 1 0 1 0 1 1 1 1 0 0 2 1 0 1 1 0 1 0 0 2 0 1 2 2 2 0 0 0 1 0 2 0 2 1 1 1 2 2 1 2 1 0 0 2 0 2 1 0 1 1 1 0 0 1 0 1 2 1 0 1 1 0 1 0 2 0 1 0 1 1 0 1 2 1 1 1 1 2 2 1 1 2 0 0 1 2 0 0 0 0 0 0 1 1 1 0 2 0 1 1 2 2 2 1 1 0 0 0 2 0 0 1 1 1 0 0 0 1 1 1 1 2 2 2 0 1 1 1 0 0 0 1 0 1 0 0 0 1 1 0 0 1 0 0 0 0 0 0 1 0 1 1 0 1 0 1 1 1 2 0 1 0 0 0 0 0 1 0 0 0 0 1 0 1 0 1 1 0 1 1 1 0 1 0 2 0 1 0 1 0 0 0 1 0 1 0 0 2 0 0 2 0 0 0 1 2 1 0 0 0 0 0 2 2 0 2 1 1 2 0 1 0 1 1 0 2 2 1 0 0 1 0 0 0 2 0 2 2 1 1 1 1 1 0 1 0 2 2 0 1 0 0 1 0 0 1 0 1 0 1 0 1 2 1 2 0 1 1 0 2 0 0 0 0 0 0 1 0 2 0 2 0 0 0 2 2 2 2 0 1 0 0 0 0 1 0 1 1 1 0 0 0 0 1 0 0 1 1 1 2 2 0 0 1 1 0 0 0 0 0 0 0 0 1 0 0 0 1 1 1 0 0 0 0 0 0 0 0 0 0 0 2 1 0 0 0 0 0 2 0 0 2 0 1 1 2 2 2 0 0 0 1 0 0 1 1 2 0 2 0 0 2 1 0 1 0 0 0 1 0 0 0 0 2 1 1 0 1 2 0 0 2 2 2 2 0 1 0 0 0 0 0 2 2 1 0 0 2 2 0 0 1 1 0 1 0 1 1 1 0 0 0 0 0 0 0 1 0 0 2 1 0 0 0 0 0 1 0 0 0 1 0 0 0 1 2 0 2 1 1 0 1 1 1 0 0 1 2 2 2 0 2 0 0 0 0 2 0 2 0 0 0 0 2 2 2 1 0 0 0 2 1 0 2 2 1 0 1 1 1 1 1 1 1 1 2 1 1 0 0 1 2 0 1 1 2 1 0 0 2 1 0 2 0 0 0 2 2 0 0 0 1 2 2 1 0 0 0 0 2 0 2 1 1 0 0 1 2 1 1 0 0 2 0 2 0 0 0 0 1 0 0 0 0 0 0 1 1 0 0 0 0 2 0 1 1 0 0 0 0 0 0 1 0 0 1 0 2 1 2 1
168 0 1 1 0 0 0 1 1 2 0 0 1 1 0 0 0 1 1 1 2 2 2 2 2 0 0 2 0 1 0 1 1 1 0 1 1 2 0 0 1 1 0 0 0 2 0 0 2 0 0 1 0 1 1 2 0 0 0 0 0 2 0 0 0 0 1 1 0 0 1 0 2 2 2 2 0 2 2 1 1 2 0 1 1 0 0 0 0 2 0 1 2 2 0 0 0 1 1 1 1 0 2 2 2 1 2 2 2 0 0 2 0 1 0 0 0 0 0 2 2 0 0 2 0 0 0 0 0 0 1 0 0 0 0 0 0 0 0 0 0 2 0 0 0 0 0 0 0 2 0 2 0 0 1 0 0 1 0 0 0 0 2 2 2 1 0 1 0 1 1 0 0 2 0 0 1 1 0 1 1 0 1 1 1 1 1 2 1 1 0 0 1 1 1 1 1 2 0 0 0 0 0 0 2 1 1 0 1 0 1 1 2 0 2 1 1 0 0 0 2 1 1 0 0 1 1 0 0 0 0 1 1 0 0 0 0 2 2 1 0 0 1 2 2 0 0 0 1 1 1 0 0 0 2 2 0 2 0 0 0 0 1 1 0 0 0 1 2 2 0 0 2 2 0 0 0 2 1 1 1 0 2 1 2 0 2 1 1 2 0 1 1 0 2 1 1 2 0 1 0 0 1 1 0 1 2 0 1 2 0 1 2 2 2 2 0 0 1 2 0 1 2 1 0 0 1 0 0 0 0 1 0 2 1 0 0 2 0 1 0 1 0 0 0 0 1 0 1 1 0 1 0 1 0 1 1 0 1 1 1 2 2 0 2 0 1 2 0 0 0 0 0 0 0 0 0 1 1 0 2 1 2 1 2 0 0 0 0 0 0 0 0 0 2 0 0 1 0 0 0 0 0 2 1 1 0 2 0 0 1 0 1 1 0 0 1 0 0 0 0 2 0 1 0 1 1 0 0 1 0 1 0 1 1 1 0 0 0 1 2 1 0 0 0 0 0 1 0 0 0 2 0 2 1 1 1 2 0 2 1 1 0 1 0 1 1 0 0 0 0 0 0 0 2 1 1 2 0 0 2 2 0 1 1 2 1 1 1 1 1 2 1 1 0 1 1 0 0 2 2 1 2 0 0 0 1 2 1 0 0 0 0 0 2 0 0 1 0 1 1 1 2 2 0 1 0 0 0 2 0 0 1 0 1 0 2 0 0 1 0 1 2 2 2 0 2 2 2 0 0 1 0 0 0 0 0 1 0 1 0 0 0 1 1 1 0 1 1 0 0 1 0 0 0 0 2 1 1 2 1 0 2 0 1 1 1 0 0 0 0 0 0 1 0 0 2 1 0 0 0 1 0 0 0 2 2 1 0 2 0 0 0 0 0 0 0 0 1 0 1 2 0 0 0 1 2 1 0 0 1 0 1 2 1 1 0 0 0 1 2 0 0 2 0 0 0 2 1 0 0 2 0 1 1 2 0 2 2 0 0 0 2 0 1 1 0 2 0 2 0 0 0 1 0 0 2 0 1 0 0 1 1 2 0 2 2 0 0 0 2 0 0 2 0 1 1 0 0 2 1 1 0 0 1 2 2 2 2 0 0 0 0 0 1 1 0 2 2 2 0 0 0 0 2 1 1 0 1 1 2 2 0 0 0 0 1 0 0 2 1 1 1 1 1 0 0 0 0 0 0 0 1 0 0 1 0 0 0 0 0 1 2 0 1 0 1 0 0 2 0 0 1 0 0 0 1 1 1 1 1 2 1 0 0 2 0 1 1 2 0 2 2 1 0 1 0 1 0 0 0 1 0 0 1 1 0 0 1 2 0 0 0 0 0 2 1 1 1 0 0 1 0 2 2 1 0 0 1 1 0 0 2 2 0 0 0 1 1 1 1 0 0 0 0 0 0 0 0 0 2 2 0 1 1 1 2 2 0 0 1 0 0 0 0 1 1 1 2 2 0 0 1 1 0 0 0 1 0 2 0 0 2 0 0 0 0 2 0 1 2 2 2 0 1 1 1 2 0 1 0 1 2 0 2 2 0 0 1 1 0 0 1 1 1 1 0 0 2 0 1 1 2 0 0 0 1 1 0 0 0 1 0 1 0 0 0 1 1 0 0 0 2 1 0 0 0 0 0 0 2 1 2 0 0 0 0 1 1 0 2 0 1 0 1 1 0 0 2 1 0 0 0 0 1 0 0 0 2 0 0 0 0 1 0 0 0 0 0 0 0 0 0 2 1 0 0 0 0 0 1 1
169 0 1 2 0 1 1 1 2 2 0 0 0 0 0 0 0 2 1 2 2 2 0 2 2 0 0 2 2 2 2 1 1 1 0 1 1 1 0 0 2 0 0 0 0 1 1 1 1 0 0 1 0 0 2 2 0 0 0 0 1 1 0 0 0 0 2 0 0 0 0 1 1 2 1 2 1 1 1 0 1 2 0 0 1 0 0 0 0 2 0 0 1 1 1 1 0 0 0 0 0 0 1 1 2 1 2 1 1 0 1 2 0 0 0 0 0 0 0 2 2 0 1 1 0 1 1 1 2 0 0 0 1 0 0 1 1 0 0 0 2 0 0 0 1 0 0 0 0 1 1 1 1 0 0 1 1 0 0 2 1 1 1 2 1 0 0 2 0 2 0 0 1 1 0 0 0 0 0 0 0 0 0 1 1 0 0 2 1 0 2 2 1 0 1 2 0 0 0 1 0 1 0 0 2 1 1 0 2 0 2 0 0 0 2 0 0 1 0 0 2 1 0 0 0 0 0 0 0 0 0 1 0 0 0 0 0 1 2 1 0 0 2 1 1 0 0 0 0 0 0 0 2 0 0 0 0 2 0 0 0 0 0 0 1 1 0 0 1 1 0 1 1 1 0 0 1 1 1 1 1 2 1 1 2 0 1 0 1 2 0 1 1 0 2 0 1 0 0 0 0 0 1 1 1 0 1 0 0 0 0 1 1 0 2 0 0 0 1 0 0 2 1 1 0 0 0 1 1 2 0 0 0 1 0 0 0 1 0 1 1 1 2 0 0 0 1 0 1 1 0 1 0 1 0 1 1 0 0 0 0 0 1 1 1 1 0 1 2 1 2 2 1 1 1 1 0 1 0 0 2 1 0 2 0 0 0 0 0 0 0 0 1 0 1 0 0 1 0 0 0 1 1 1 1 0 0 1 0 0 0 0 0 0 2 0 0 0 0 0 0 0 1 1 1 1 0 0 0 0 1 0 0 2 0 1 0 2 0 0 0 0 0 2 2 2 0 0 0 0 0 1 0 1 2 1 2 2 1 2 2 2 0 0 0 2 0 1 0 1 0 2 2 2 1 1 0 1 0 0 1 2 0 0 0 1 0 0 0 1 0 1 1 2 2 0 0 1 1 1 1 0 2 0 0 0 0 1 1 0 1 0 0 1 0 1 0 2 0 2 2 2 1 1 1 0 1 0 0 2 1 0 2 1 2 0 1 0 0 0 0 2 2 2 2 1 1 1 2 1 0 1 0 1 1 0 0 0 2 0 0 0 1 0 0 0 1 0 0 2 0 0 1 0 0 0 2 0 0 2 0 2 0 0 0 0 0 1 0 0 0 0 1 0 0 0 1 0 0 1 0 1 0 2 0 2 1 0 0 1 1 0 0 0 0 0 0 0 0 1 0 1 0 0 0 0 1 0 0 0 1 0 0 2 1 1 0 0 0 0 0 0 0 2 1 0 1 2 0 0 0 1 1 0 1 1 0 2 2 0 0 0 1 0 2 2 1 1 0 1 0 1 0 0 0 1 1 0 2 0 1 0 0 2 1 2 1 0 1 0 2 0 0 0 0 0 1 0 0 2 1 1 0 0 0 1 2 2 2 0 0 0 0 1 0 1 0 2 2 2 0 0 1 1 1 1 2 0 0 0 1 2 0 0 0 0 2 0 0 1 0 0 0 0 1 1 0 2 0 1 1 1 1 0 0 0 0 0 1 1 0 1 2 0 1 0 1 0 1 2 1 0 1 1 0 0 2 2 1 1 2 1 0 0 0 2 0 1 0 2 0 1 2 0 0 0 0 1 0 0 0 1 0 0 1 1 2 0 1 2 0 0 2 1 0 0 0 2 1 0 1 1 0 2 2 1 0 0 0 2 0 2 2 1 0 1 1 1 1 2 0 1 0 0 0 0 0 0 0 0 2 2 0 0 1 0 1 0 0 1 0 0 1 0 1 0 0 2 2 1 0 0 2 0 2 1 0 0 0 2 1 1 2 2 0 2 0 1 0 1 1 1 0 0 1 1 1 2 0 0 0 2 2 0 2 1 1 1 0 1 0 1 0 0 0 0 2 2 2 2 0 2 2 1 2 2 0 1 0 1 0 0 0 1 0 0 0 1 2 1 0 0 0 1 1 1 0 0 1 0 2 0 1 0 2 0 2 0 0 0 1 1 0 0 2 0 0 0 2 0 1 0 0 0 0 0 1 1 0 1 0 0 0 0 0 0 0 0 0 0 0 0 0 1 1 0 0 0 0 0 0 0
170 0 0 2 0 0 0 2 2 0 0 0 0 0 0 0 0 2 1 2 2 2 0 2 2 0 1 1 2 1 1 1 2 2 0 0 2 1 1 1 1 1 2 0 0 1 0 0 2 0 0 1 1 0 0 1 0 0 0 0 1 0 0 2 0 0 1 2 0 0 0 1 2 2 1 2 1 0 1 0 0 2 0 1 2 0 1 0 0 2 0 1 0 1 1 2 0 1 1 1 1 1 0 0 2 1 2 0 1 1 0 1 1 1 1 1 1 0 1 1 1 0 2 0 0 1 1 0 2 0 1 0 0 0 1 1 0 1 0 0 1 1 1 0 1 0 0 0 0 0 0 1 0 0 0 0 0 0 0 1 1 1 2 2 0 2 0 0 0 0 2 0 1 1 1 0 2 1 0 1 1 0 0 0 0 0 1 1 1 2 0 0 1 1 1 1 0 2 0 0 0 0 0 0 2 0 1 0 2 1 1 2 2 0 1 0 0 0 1 0 2 0 0 0 0 0 0 1 1 1 0 1 0 0 0 0 0 1 1 1 1 1 1 2 2 0 0 0 0 0 0 0 0 0 0 2 1 2 0 2 0 2 1 1 1 1 0 0 0 0 2 1 2 2 0 1 1 1 2 1 0 0 2 0 1 1 0 2 0 2 2 0 1 0 1 0 0 1 0 1 0 0 1 1 0 0 0 0 2 1 0 0 1 2 0 0 0 0 0 0 2 1 1 1 0 0 1 2 0 1 0 2 1 1 0 0 0 1 1 0 0 0 2 0 1 1 0 0 2 1 0 0 1 2 1 0 0 0 1 1 1 2 0 0 0 1 0 1 2 0 2 2 1 1 1 1 0 2 0 0 1 0 0 0 0 0 0 0 1 1 1 1 1 0 2 2 2 0 1 1 1 1 0 2 2 0 0 2 0 0 0 1 0 0 0 0 2 0 0 0 0 1 0 1 1 2 1 0 0 1 0 2 0 2 1 1 0 1 0 0 1 0 0 1 1 2 1 2 2 2 0 0 0 1 1 0 1 2 1 2 1 1 0 0 1 1 1 0 0 0 0 0 2 2 0 1 0 2 0 1 0 1 0 1 1 2 1 0 1 1 1 2 1 1 0 0 0 1 1 2 1 1 2 0 0 2 2 1 0 0 0 1 0 1 0 0 0 2 1 0 0 2 2 2 1 2 0 1 0 2 0 1 2 2 2 0 2 1 0 0 1 2 1 1 1 0 0 1 1 0 0 0 1 0 0 1 0 0 0 1 1 0 0 0 0 0 0 0 0 0 0 1 1 0 0 0 2 2 2 1 1 0 1 0 0 0 0 1 0 0 0 0 0 1 0 1 0 0 0 0 0 2 1 1 0 1 1 0 0 0 1 0 0 0 0 0 0 0 1 0 0 1 0 0 0 0 1 1 0 0 2 0 0 1 2 0 0 0 0 0 0 0 0 2 1 0 2 1 0 0 0 0 2 0 1 0 0 1 1 0 0 0 2 0 1 2 0 2 0 1 0 1 0 0 1 0 2 1 2 0 0 0 1 2 0 2 2 0 0 1 0 0 0 1 0 1 2 0 0 1 0 2 0 0 0 1 1 2 2 0 0 0 0 0 0 0 0 0 0 0 0 0 1 1 1 1 2 0 1 1 1 1 0 1 1 0 2 0 0 2 0 0 1 1 2 0 0 1 0 0 0 0 1 0 0 0 0 0 0 0 0 1 2 1 0 0 0 0 0 2 1 0 2 1 0 2 0 2 2 0 1 0 2 0 2 2 0 1 1 2 0 2 2 0 0 0 1 1 0 0 0 2 0 1 1 0 2 0 1 2 0 0 2 1 0 0 1 0 1 0 1 1 0 1 1 2 0 0 0 1 0 1 1 1 0 0 0 0 0 0 0 0 0 0 0 0 0 0 1 0 1 1 0 0 1 0 1 0 0 0 0 0 1 0 0 2 2 1 1 0 0 0 0 1 2 1 0 0 1 2 2 0 2 0 0 0 0 1 0 2 0 0 1 0 2 2 2 2 0 0 1 1 0 0 1 1 0 1 1 1 1 1 0 0 1 0 2 1 2 1 0 2 2 2 1 1 1 0 1 1 0 1 1 1 1 0 1 1 1 1 0 1 0 1 0 1 0 0 2 0 2 0 2 1 0 0 0 0 0 0 2 0 0 1 0 2 1 0 0 0 1 0 1 1 0 0 1 0 2 0 0 0 0 0 0 0 0 1 0 0 0 0 1 2 1 0 0 0 1 0 1 0
171 0 1 1 0 0 0 0 0 2 0 0 0 2 2 2 0 0 0 1 1 2 0 1 1 0 1 1 1 1 1 2 0 0 0 0 2 1 0 0 2 1 0 1 0 1 1 0 1 0 0 0 1 0 1 1 0 0 0 0 1 2 0 0 0 1 1 0 0 0 0 1 1 2 1 2 1 1 2 0 1 2 1 1 1 0 0 0 0 2 0 0 1 1 1 1 0 0 0 0 0 0 0 0 2 1 2 2 2 0 0 2 1 1 1 1 1 0 1 1 1 0 1 1 0 1 1 1 2 0 1 0 0 0 0 0 0 0 0 1 0 2 0 0 1 0 2 0 0 1 0 1 0 0 1 0 0 0 0 0 0 0 2 2 1 2 0 1 0 2 0 0 1 1 1 1 1 1 0 1 1 1 2 2 0 0 2 2 1 1 1 1 2 1 2 2 2 1 0 1 0 1 0 0 2 1 1 0 1 1 2 1 0 0 2 0 0 1 0 0 2 1 0 0 0 0 0 1 0 0 0 0 0 0 0 0 0 1 2 1 1 1 2 2 2 0 0 1 1 0 0 0 1 1 0 2 0 1 0 0 0 0 0 2 0 0 0 0 1 1 0 2 0 0 1 1 0 2 2 2 2 0 2 2 2 0 2 1 0 1 0 0 0 0 0 0 0 1 0 1 2 1 2 2 0 0 1 1 1 1 0 1 1 2 1 0 1 0 1 0 0 1 0 0 1 0 0 1 1 1 0 1 0 1 1 0 0 2 0 0 0 0 0 0 1 1 0 0 2 2 2 0 0 1 1 1 0 1 0 2 0 1 0 0 0 2 0 2 1 0 1 1 0 0 0 0 0 1 1 0 2 1 0 1 0 1 1 0 0 0 0 0 1 0 2 2 2 0 0 0 0 0 1 1 0 1 0 0 0 1 0 1 0 0 1 0 0 1 0 1 1 1 1 1 1 2 2 1 1 0 0 2 0 1 1 1 0 1 0 0 1 0 0 1 0 2 0 0 0 2 0 1 0 2 0 0 0 2 1 2 2 2 1 1 1 0 2 0 0 0 1 1 2 2 0 0 0 2 0 0 2 2 0 2 2 2 2 0 1 1 1 2 1 2 2 1 1 1 1 2 1 0 2 0 1 1 1 1 0 0 0 0 1 1 0 0 1 2 1 1 1 2 2 2 0 1 0 1 0 2 1 1 0 0 0 0 1 2 1 0 1 1 2 0 2 0 0 1 2 1 0 1 1 0 1 1 0 1 0 2 2 0 1 0 0 1 0 1 1 0 1 0 1 0 0 0 1 1 1 1 1 0 1 0 1 0 1 2 1 1 1 0 0 0 0 0 0 0 0 1 0 2 0 0 0 2 1 0 0 2 0 0 0 0 0 0 0 0 0 1 0 1 1 2 1 1 0 2 0 0 1 0 0 0 2 2 1 0 0 1 0 1 0 1 0 0 1 0 0 0 0 2 1 1 1 1 0 2 2 0 0 0 1 1 0 1 0 2 0 0 1 1 0 1 0 0 2 0 2 0 0 1 0 2 1 2 1 1 0 1 1 0 0 1 1 0 2 0 0 1 1 0 0 0 0 0 0 2 2 0 1 0 0 1 0 0 0 2 2 2 0 0 1 1 1 1 2 0 0 1 1 1 0 0 0 0 0 0 0 1 1 1 0 0 0 1 0 0 0 0 0 0 1 0 0 0 0 0 0 0 0 2 1 0 0 1 1 1 0 1 0 0 2 0 0 0 1 0 0 1 2 1 0 1 1 2 0 2 1 2 1 1 2 0 0 0 0 1 0 0 0 1 0 0 1 1 2 0 1 2 0 0 1 1 1 2 1 1 0 0 0 0 0 2 2 0 0 0 0 1 0 0 2 1 0 1 1 0 0 0 1 0 0 0 0 0 0 0 0 1 2 1 0 0 0 1 1 0 0 1 0 1 0 0 0 1 2 0 2 0 0 0 0 2 0 1 0 1 1 0 0 0 2 0 0 0 0 1 0 2 0 1 0 0 2 2 2 2 0 0 0 2 1 0 2 0 1 0 0 1 0 0 0 0 1 1 1 1 1 0 0 1 2 0 0 0 1 1 0 0 1 1 0 1 1 0 1 0 0 0 0 0 2 1 0 1 0 0 0 0 2 0 1 2 1 0 1 1 0 0 1 0 0 1 1 1 0 0 0 0 0 0 1 1 0 0 0 2 0 0 0 0 0 2 0 1 1 1 0 0 0 0 0 1 0 1 0 0 1 0 2 2
172 0 2 1 1 0 0 2 2 1 0 1 0 1 1 1 0 1 1 2 2 2 1 2 2 0 1 2 2 1 1 1 2 2 0 0 2 2 0 0 2 0 0 0 0 0 2 0 2 0 0 0 1 0 1 1 0 0 0 0 2 0 1 1 1 1 1 0 1 1 0 2 2 2 1 2 1 1 2 1 0 2 0 0 2 0 0 1 1 2 1 1 1 1 2 2 0 1 1 1 1 0 0 0 2 0 2 0 0 0 2 2 0 1 0 0 1 0 0 2 2 0 1 1 0 1 1 0 2 0 1 0 1 0 0 0 1 0 0 0 0 2 1 0 1 0 0 0 0 0 0 0 1 0 0 1 0 1 0 1 0 0 1 2 1 1 0 2 0 1 1 1 0 2 0 0 2 1 0 1 1 0 2 2 0 0 2 0 0 0 0 0 1 0 1 1 1 1 0 0 0 0 0 1 2 2 1 0 1 1 1 2 0 0 2 1 1 0 1 0 2 2 0 0 0 0 0 0 0 0 0 1 0 0 0 0 0 2 2 1 0 0 2 1 2 1 1 0 0 0 0 0 1 0 0 2 0 1 1 0 1 0 0 1 0 0 1 0 2 2 0 2 1 1 1 1 0 2 1 0 0 1 2 1 1 0 0 2 0 1 0 0 1 0 2 0 1 2 0 1 0 0 1 1 1 0 0 0 1 1 1 1 2 2 1 0 0 1 1 0 0 2 0 1 1 0 0 0 2 2 0 0 1 1 0 0 0 1 1 0 0 2 1 0 1 1 0 0 1 0 1 0 1 2 1 0 1 0 0 2 0 1 2 2 2 1 0 1 2 0 2 2 0 0 0 0 0 2 2 0 1 0 0 0 1 0 0 0 1 2 1 2 0 1 1 1 0 0 0 0 0 1 0 1 0 0 0 0 0 0 1 0 0 0 0 0 1 0 0 0 0 0 0 1 1 2 2 0 0 0 2 1 0 1 0 0 0 0 0 1 1 0 0 0 0 0 0 0 0 0 0 1 0 2 0 0 0 2 1 1 1 1 0 0 1 1 1 0 0 0 0 0 2 2 1 1 0 2 0 0 2 1 0 1 1 2 1 0 1 1 1 2 2 0 0 0 0 1 1 1 1 0 2 0 0 1 1 0 0 0 0 0 0 2 0 0 0 1 0 2 2 1 2 2 0 2 0 2 0 2 0 2 0 0 0 0 1 0 0 0 2 2 1 1 2 0 2 1 2 1 0 1 0 0 0 2 1 0 0 1 1 0 1 0 0 0 0 2 2 0 1 1 1 0 1 1 2 2 2 1 0 0 1 0 0 0 1 1 0 0 0 0 2 0 2 0 0 0 0 1 0 2 0 0 2 2 0 1 0 2 0 0 1 1 1 1 1 0 0 0 2 2 0 0 0 0 2 0 0 0 1 0 0 2 2 0 2 0 0 1 0 0 0 1 1 0 2 1 1 0 1 1 1 1 1 2 0 1 1 0 0 0 1 0 2 1 0 2 1 0 2 0 0 0 0 0 2 1 1 0 0 1 0 1 1 2 1 1 1 0 1 1 0 1 1 0 1 0 0 2 0 1 0 0 0 1 1 1 1 0 0 0 0 0 0 1 0 1 1 1 1 0 0 0 2 1 1 0 0 0 0 0 0 0 0 0 1 0 0 0 0 0 0 0 0 1 0 0 0 0 0 0 0 0 0 0 0 0 0 0 0 2 1 0 1 1 0 1 0 1 1 0 1 1 2 1 1 2 2 0 0 0 1 0 0 2 0 1 0 2 1 1 2 0 0 0 0 0 0 0 0 0 0 0 2 2 2 0 1 2 0 0 2 2 1 1 0 1 1 1 1 2 0 2 1 1 0 1 0 2 0 1 2 2 0 0 0 0 0 0 1 0 1 1 0 1 1 0 0 1 2 1 0 0 0 0 0 1 0 0 1 0 0 0 1 1 0 1 1 2 0 0 1 1 1 0 1 2 2 2 2 0 2 0 0 0 0 1 1 1 0 0 0 0 0 0 0 2 0 0 1 1 2 0 2 0 0 1 1 1 1 1 0 0 1 1 1 1 2 2 0 2 2 1 1 1 0 1 0 0 1 1 0 1 0 0 0 0 2 2 0 0 2 2 1 0 1 0 2 0 2 0 2 1 0 0 1 1 1 2 0 0 0 0 2 2 2 0 1 0 1 0 1 1 0 0 0 0 2 0 0 0 0 2 0 0 1 0 0 0 0 0 0 1 0 1 0 0 0 0 1 1
173 0 0 2 1 0 0 2 2 0 0 0 0 0 0 0 0 0 0 2 1 2 0 2 2 0 0 2 2 2 2 1 1 0 1 0 2 1 0 1 1 0 0 0 0 1 0 0 2 0 0 1 0 1 1 0 1 0 0 0 1 0 0 1 0 0 1 1 0 0 0 2 2 2 2 2 0 0 2 0 0 1 0 2 2 0 1 0 0 2 0 0 1 1 1 1 0 0 0 1 1 0 1 1 2 1 2 0 0 0 1 2 0 0 0 0 0 0 1 1 1 0 1 1 1 0 0 0 2 0 0 0 0 0 1 0 1 0 0 0 1 1 0 0 0 0 0 0 0 1 1 1 0 0 0 1 0 0 0 2 2 1 1 2 1 1 0 1 0 2 0 0 1 1 0 0 2 0 0 0 0 0 1 1 0 0 1 2 1 0 1 2 2 2 2 0 0 2 1 1 0 1 0 0 1 1 1 0 1 0 0 1 1 0 2 0 0 0 0 0 2 1 1 0 0 1 2 2 1 0 1 0 0 0 0 0 0 2 2 2 0 0 2 2 2 0 0 0 0 0 0 0 0 1 0 2 2 2 1 0 1 0 0 0 0 0 0 0 1 1 1 0 1 1 0 0 0 1 2 1 1 0 1 1 1 0 1 1 0 2 1 1 1 1 1 1 1 1 1 0 1 0 0 0 0 0 0 1 2 2 0 2 1 2 2 0 2 0 0 0 2 2 2 1 1 0 0 1 0 0 0 0 0 0 0 0 0 1 1 1 1 1 1 0 1 1 0 0 2 1 0 0 1 2 1 0 0 0 0 1 0 0 0 0 0 0 0 2 2 0 2 2 0 0 1 1 0 1 0 0 2 0 0 2 0 1 1 0 0 0 0 0 1 0 1 0 0 0 0 0 0 0 0 2 1 1 0 0 0 0 0 0 0 0 0 1 0 1 0 1 1 1 0 2 2 2 1 0 0 1 1 1 1 1 1 0 0 0 0 0 0 0 0 0 0 0 0 0 0 2 0 1 0 1 1 0 1 1 1 0 0 0 0 0 1 1 2 0 0 0 0 0 0 0 1 0 0 2 0 2 0 2 0 0 0 1 0 1 0 1 1 2 0 2 1 1 1 2 2 0 0 0 2 0 0 0 0 1 0 0 0 2 0 1 0 0 0 2 0 1 1 2 1 1 0 0 1 1 0 2 0 2 0 0 0 0 1 0 0 2 1 1 1 1 2 1 1 1 1 0 0 1 0 0 1 1 0 0 0 2 1 0 0 1 1 0 0 1 1 0 0 0 1 0 1 0 1 2 2 1 1 0 0 0 0 0 0 2 1 1 0 0 0 2 0 0 0 0 0 0 0 1 1 0 1 2 1 0 0 2 0 0 0 1 0 1 0 1 1 1 0 2 0 1 0 1 2 1 0 0 1 0 1 0 2 1 0 0 0 1 0 1 0 1 0 0 2 1 2 0 1 1 2 0 2 1 0 1 0 0 0 0 0 0 1 2 1 2 1 0 0 1 0 0 1 0 2 0 2 0 2 0 0 0 0 0 0 1 1 0 1 1 0 1 0 0 0 0 0 1 1 0 0 0 0 1 1 2 2 0 0 0 0 0 0 0 0 1 1 1 0 1 0 0 1 0 1 1 0 0 1 1 0 0 0 0 1 0 0 1 0 0 1 1 1 1 0 0 0 0 0 0 1 0 0 0 0 0 0 2 2 2 1 0 1 1 1 1 0 1 0 1 1 2 2 2 1 0 0 1 2 2 0 1 1 2 0 2 0 1 0 0 2 1 0 1 1 0 0 0 0 0 0 0 1 1 0 1 0 1 1 1 1 1 1 2 0 0 2 0 2 2 0 2 2 1 0 0 1 2 1 2 1 0 0 0 0 0 0 0 0 0 0 0 0 0 0 0 0 0 2 2 0 0 1 0 1 1 0 1 0 0 0 0 0 0 0 0 2 0 0 0 2 1 2 1 0 1 1 2 2 0 0 0 0 2 2 1 1 1 0 1 0 0 2 2 2 0 0 0 0 2 1 0 2 1 1 2 0 2 0 0 0 0 2 0 2 1 2 1 1 1 1 2 1 1 1 1 0 0 0 0 0 1 0 0 0 0 0 0 0 0 2 1 0 0 0 0 2 0 1 0 1 1 1 0 1 1 2 1 1 0 0 0 0 2 2 0 0 0 2 0 0 0 0 1 0 1 1 0 0 0 0 1 0 1 1 0 0 0 0 0 1 2 1 0 0 0 0 0 2 0
174 0 2 0 0 0 0 1 2 1 0 0 0 1 1 1 0 0 0 2 2 2 0 1 1 0 1 2 2 2 2 1 2 2 1 0 2 1 1 0 1 0 0 0 0 1 0 0 1 1 1 1 0 0 2 1 1 0 0 1 0 1 1 0 0 0 0 1 0 0 1 2 1 2 1 2 1 0 1 0 0 2 0 0 1 0 0 0 0 2 0 0 1 2 1 1 0 1 1 1 1 0 0 0 2 0 2 0 0 0 0 0 0 1 0 0 1 0 1 1 1 0 1 1 0 1 1 1 1 1 1 0 0 0 0 1 1 0 0 0 2 0 0 0 2 0 1 0 0 0 0 0 0 0 1 0 0 0 0 2 1 1 1 2 1 1 0 0 1 1 1 0 0 2 0 0 0 1 0 1 1 0 1 1 0 0 1 1 0 1 0 1 2 0 2 2 2 2 0 1 0 1 0 0 2 1 1 0 1 0 1 2 1 0 2 0 0 0 2 0 2 1 0 0 0 1 1 2 1 1 1 0 1 1 1 0 0 0 0 1 0 1 2 1 2 0 0 0 0 0 0 1 0 0 0 2 1 2 0 0 0 0 0 0 0 0 0 0 2 2 0 2 0 0 0 1 1 0 2 0 0 0 1 0 0 0 0 2 0 2 0 0 1 0 1 0 0 0 0 0 1 0 0 0 0 0 1 0 1 1 0 0 2 2 2 0 0 0 0 0 2 2 1 0 0 0 0 0 0 0 0 0 2 1 0 0 0 1 1 1 1 2 1 0 1 1 0 0 2 0 0 0 1 1 0 1 0 0 0 1 0 1 0 0 0 0 0 1 1 0 1 1 1 0 2 2 0 1 0 0 1 1 0 0 1 0 1 0 0 1 0 1 1 0 1 0 0 0 1 0 0 1 1 0 0 0 1 0 0 0 0 1 0 0 0 0 0 0 1 0 0 0 0 2 0 2 1 0 0 0 0 0 0 1 1 1 0 0 0 1 0 0 0 1 1 1 0 1 0 1 0 2 0 2 1 1 1 2 2 2 2 2 0 1 0 1 1 2 0 0 0 1 1 1 1 1 0 2 1 0 1 2 0 1 0 0 0 1 0 2 1 1 1 0 0 0 0 0 0 2 2 0 1 1 1 1 2 1 0 0 0 0 0 1 0 0 1 2 1 1 1 2 2 2 1 0 0 0 0 2 0 1 1 0 1 0 2 1 2 1 1 1 1 1 1 2 0 2 2 0 0 0 2 0 2 0 0 1 1 0 0 0 0 0 0 0 1 2 2 0 2 0 0 0 0 0 1 2 2 2 0 0 0 0 0 0 0 1 0 0 1 0 0 0 0 0 0 1 0 1 1 1 0 0 0 2 1 1 1 1 1 0 0 1 0 1 0 0 0 0 2 2 0 1 0 0 2 1 0 0 2 0 0 1 1 0 2 2 1 2 0 1 0 0 2 0 2 1 1 1 0 2 2 0 1 2 0 2 2 0 0 0 1 0 0 1 0 1 0 1 0 2 1 0 0 0 2 0 1 0 0 0 0 0 0 2 0 1 0 0 2 0 0 1 0 1 1 0 0 2 1 2 0 0 2 2 1 2 1 0 0 0 0 1 1 1 0 1 0 0 0 0 2 0 2 2 2 0 0 0 1 0 1 0 0 1 1 0 0 1 0 0 0 0 0 0 0 0 0 0 0 0 0 0 0 0 1 0 0 1 1 2 1 0 1 1 1 0 0 2 0 1 2 0 0 0 1 2 1 0 1 0 1 0 1 1 1 1 0 2 0 1 2 1 0 1 0 1 0 0 0 1 0 0 1 1 0 1 0 1 1 1 0 0 0 2 0 1 0 0 1 0 0 2 2 0 0 0 0 2 0 2 2 1 0 0 1 1 1 1 0 0 1 1 0 0 1 1 0 0 2 2 0 0 0 0 1 0 0 0 0 0 1 0 0 1 2 0 1 1 0 0 1 1 1 0 0 0 0 2 1 0 2 0 0 0 0 2 1 1 1 1 0 0 2 2 2 2 0 0 2 0 2 0 2 1 2 0 0 2 0 0 0 0 1 1 1 1 2 2 0 2 1 2 2 2 0 0 1 1 0 1 0 0 0 0 0 1 1 0 0 0 1 0 0 2 0 1 0 0 1 0 2 0 0 0 0 0 1 1 0 1 0 0 2 1 1 1 2 1 0 0 1 1 0 1 1 0 2 0 0 0 0 0 0 0 0 0 0 0 0 0 0 2 1 0 0 0 1 0 2 0
175 0 2 1 1 0 0 1 1 2 0 0 0 1 1 1 0 2 2 1 1 1 1 2 2 0 1 1 2 2 1 1 1 1 1 1 1 1 0 0 2 1 1 0 0 2 0 0 2 0 0 0 0 1 1 1 1 0 0 1 2 0 0 2 0 0 1 2 0 0 0 2 2 1 1 1 0 1 2 1 0 1 0 0 2 0 0 0 0 2 0 1 0 0 0 1 0 0 0 0 0 1 2 2 2 0 2 2 2 0 0 2 1 2 1 1 2 0 0 2 2 0 2 0 0 2 2 0 0 0 1 1 0 0 2 2 0 0 1 0 1 1 0 0 1 0 0 0 0 1 0 1 0 0 0 0 0 2 0 0 1 1 1 2 1 2 0 2 0 1 0 0 2 0 0 0 2 2 0 2 2 0 1 1 0 0 1 0 0 1 0 0 2 2 2 1 1 1 0 1 0 1 0 1 2 2 2 1 1 0 1 1 1 0 1 0 0 0 1 1 1 0 1 0 0 1 1 0 0 0 0 0 0 0 0 0 0 2 2 1 0 0 2 2 2 0 0 1 1 0 0 0 0 0 0 2 1 0 0 0 0 0 0 1 0 0 0 0 2 1 0 0 0 0 0 0 0 2 0 0 0 1 1 1 2 1 1 1 1 1 1 1 1 0 2 0 1 0 0 0 1 1 0 0 0 0 0 1 1 1 1 1 1 0 0 0 0 0 0 0 1 2 1 0 0 0 0 2 0 0 0 1 0 1 0 0 0 1 1 1 1 1 1 0 1 1 0 0 0 2 0 1 0 0 0 2 0 0 0 1 0 1 2 1 2 0 2 2 2 1 2 2 0 0 0 0 0 1 0 0 0 0 0 1 0 0 0 0 0 0 0 0 1 0 2 1 0 2 0 0 0 1 2 0 0 0 2 0 0 0 2 0 0 0 0 1 1 1 0 0 0 0 0 2 2 2 1 1 1 0 1 0 1 1 2 1 0 1 0 1 1 0 0 0 0 0 0 0 0 0 0 1 0 2 0 0 0 2 1 2 0 2 1 1 1 0 2 1 0 1 1 1 1 1 1 0 1 2 0 2 1 2 0 0 0 0 0 0 1 0 1 1 1 2 2 0 0 2 2 1 0 0 2 0 0 0 0 2 2 0 0 1 0 1 0 1 1 1 1 2 2 1 2 2 0 0 0 0 1 2 1 0 2 1 1 0 2 0 0 1 0 1 0 0 0 0 1 1 1 0 0 0 1 0 1 1 1 1 1 1 1 0 0 0 0 0 1 0 0 2 0 1 0 0 0 0 2 1 1 2 0 0 1 0 0 0 0 0 0 0 0 0 1 0 0 0 0 0 0 1 0 2 1 0 0 1 1 0 0 1 1 0 0 0 0 0 0 0 0 0 0 0 0 0 0 1 1 1 0 0 2 0 1 1 2 2 0 2 0 1 0 0 0 1 0 0 2 1 1 0 1 1 2 1 2 1 0 1 1 0 0 0 1 1 0 1 0 2 1 0 2 0 0 0 2 0 2 0 2 0 0 1 0 1 0 1 1 0 1 0 2 0 0 1 1 0 2 1 0 2 1 1 0 0 1 1 0 1 2 0 1 0 0 0 0 0 0 0 0 0 0 0 0 0 1 0 0 0 2 1 1 0 0 0 0 1 0 0 0 0 0 0 0 0 0 1 0 1 1 1 1 1 0 0 0 0 0 0 0 0 0 1 1 0 1 1 0 0 0 2 1 0 2 0 1 1 1 1 1 1 2 1 0 0 1 2 0 2 0 2 1 0 2 1 0 1 0 2 0 0 0 2 0 0 2 1 1 0 1 2 0 0 0 0 0 2 0 1 1 0 1 1 0 1 1 1 0 0 1 2 1 2 2 0 0 1 1 0 1 0 1 1 2 1 0 1 2 0 0 0 2 2 0 1 0 1 1 0 0 0 0 0 0 0 0 2 1 0 2 0 0 0 0 2 1 0 0 1 1 2 2 0 1 0 0 1 1 1 1 1 0 0 1 1 2 1 1 2 0 0 0 2 2 0 2 0 2 1 0 2 1 2 0 0 1 1 1 1 1 1 0 1 2 1 2 0 0 1 0 0 1 1 0 2 0 0 0 0 0 0 0 0 1 2 2 0 0 0 1 0 1 0 2 1 1 0 1 0 0 0 1 1 1 0 1 1 1 0 1 0 1 0 0 0 1 0 0 1 1 1 0 0 0 0 0 0 0 1 0 0 0 0 0 2 0 1 0 0 2 0 2 2
176 0 0 2 0 1 1 1 1 2 0 0 0 0 0 0 0 0 0 2 1 2 0 1 1 0 1 2 2 2 2 1 0 0 0 0 2 2 0 0 1 0 0 1 0 2 2 0 2 0 0 0 0 0 2 1 1 0 1 1 1 0 0 1 1 2 2 0 0 0 1 2 1 2 1 2 1 0 1 0 0 2 0 1 2 0 0 1 1 2 1 2 1 2 0 1 0 1 1 1 1 0 1 1 2 1 2 1 1 0 0 1 0 1 1 1 1 0 0 2 2 0 2 0 0 1 1 0 1 0 1 1 0 0 0 0 1 0 1 0 1 1 0 0 1 0 0 0 0 0 0 0 0 1 0 0 0 2 0 1 0 0 1 2 0 2 0 0 0 2 0 0 1 1 1 0 2 0 0 0 0 0 0 0 0 0 0 1 0 0 0 1 2 1 2 1 0 2 0 0 0 0 0 1 2 1 1 0 1 0 2 0 2 0 2 2 2 0 0 0 2 0 1 0 0 0 0 2 1 1 1 0 0 0 0 0 0 2 2 1 0 1 1 2 2 0 0 1 1 0 0 0 2 1 0 1 0 2 0 0 0 0 0 0 0 0 0 0 1 1 0 0 1 1 0 0 1 2 1 0 0 0 2 0 2 1 0 0 1 2 0 1 0 0 2 0 0 0 1 0 1 1 2 2 0 0 1 0 2 2 0 1 2 2 0 1 0 1 1 0 0 1 1 0 1 0 0 1 0 0 0 0 0 1 0 0 0 0 2 0 1 1 0 0 0 0 0 0 0 2 0 2 0 1 0 1 1 0 0 2 0 2 2 1 2 0 1 2 2 1 2 2 0 0 0 0 0 1 1 1 1 0 0 0 0 0 0 0 0 1 0 1 0 0 1 0 0 2 0 0 0 0 0 2 0 2 0 1 0 0 1 0 0 0 1 0 1 0 0 0 0 0 1 2 1 2 1 0 0 1 0 2 0 0 0 1 0 1 0 0 1 0 2 2 0 2 0 0 0 1 0 1 0 2 1 1 1 2 2 0 0 0 0 0 1 1 1 1 0 0 0 1 1 1 2 2 0 1 0 1 0 2 0 1 1 1 1 1 0 0 1 1 0 2 0 0 0 2 2 2 2 0 1 1 0 2 2 1 1 0 0 0 1 2 0 0 0 2 1 1 1 2 2 2 2 0 0 0 0 2 0 0 1 1 1 0 2 0 0 2 0 1 1 1 1 2 1 0 0 0 0 1 1 0 0 1 0 0 2 1 0 0 1 0 0 1 1 0 0 2 0 0 2 1 0 1 2 1 1 1 0 1 1 0 0 0 0 1 0 0 0 0 0 0 0 0 2 0 0 0 0 2 0 0 0 2 0 0 1 1 0 0 0 1 0 1 0 0 1 0 0 0 0 0 0 2 2 1 0 0 1 0 1 0 1 1 0 0 0 1 0 1 0 1 1 0 2 1 2 1 0 2 1 1 2 1 0 2 1 0 0 0 2 0 2 1 0 2 0 1 1 0 1 0 0 0 1 1 0 1 0 0 1 1 1 2 1 1 0 0 1 0 0 1 0 1 1 1 0 2 0 2 0 0 0 1 1 1 1 0 0 0 0 0 0 0 0 2 2 2 0 0 1 0 2 1 1 0 0 0 1 1 0 0 0 1 0 0 0 1 1 1 0 0 1 0 0 0 0 0 0 0 2 0 0 0 0 0 0 1 1 2 0 0 0 1 1 0 0 2 0 1 1 0 1 1 0 0 0 1 1 0 0 0 0 2 0 2 1 2 0 1 2 1 1 1 0 1 0 0 0 2 0 1 1 1 0 0 0 2 0 0 1 1 1 2 1 1 1 0 2 1 0 2 2 1 0 0 1 2 0 1 1 1 1 0 0 0 0 0 1 1 1 1 0 1 1 1 0 0 2 1 0 1 0 0 0 0 0 1 0 0 1 0 0 1 1 0 1 1 0 0 0 1 2 0 0 0 0 1 0 2 2 0 0 0 0 2 0 2 0 0 2 0 1 1 1 1 1 1 1 0 1 0 0 2 0 0 1 1 1 0 0 0 0 0 1 1 2 1 0 2 2 1 0 0 1 2 0 1 2 0 0 1 0 0 0 1 2 1 1 1 2 1 0 0 1 0 2 0 1 0 1 1 2 0 2 0 1 1 1 0 0 0 2 0 2 0 1 0 0 0 0 0 0 1 0 0 2 0 0 0 0 1 0 0 1 0 0 1 0 0 0 1 0 1 0 0 0 0 1 1
177 0 1 1 1 0 0 1 1 1 0 0 0 1 1 1 0 1 0 2 2 2 0 2 2 0 2 2 2 2 2 1 1 1 0 0 1 2 0 0 1 0 0 0 0 1 0 0 1 1 1 1 1 0 1 2 0 0 0 2 0 1 0 1 1 1 2 1 0 0 0 1 2 2 2 2 0 0 2 0 0 1 1 0 1 0 1 0 0 1 0 1 0 2 1 2 0 2 2 2 1 0 1 1 2 1 2 1 0 0 1 1 0 2 1 1 2 0 0 0 1 0 2 0 0 2 2 0 2 0 2 0 0 0 0 0 0 0 1 0 0 2 0 0 0 0 0 1 1 1 0 0 2 0 0 0 0 1 0 0 0 0 2 2 1 1 0 0 0 0 2 1 1 1 0 0 2 1 0 1 1 0 1 1 1 1 1 1 1 1 1 1 1 0 1 1 1 1 0 0 0 0 1 0 2 1 1 2 0 0 0 2 0 0 1 0 0 1 0 0 2 1 0 0 0 1 0 2 0 0 0 1 0 1 1 0 0 1 1 1 0 0 2 1 2 1 1 0 0 0 0 0 2 0 0 0 0 1 0 1 0 1 0 0 0 0 0 0 1 0 0 2 0 0 0 0 1 2 2 1 1 0 1 0 1 0 1 0 0 2 0 0 2 0 2 0 1 0 0 0 1 1 0 0 0 0 0 0 1 1 0 0 2 2 2 1 0 0 1 0 0 2 2 2 0 0 0 2 0 0 0 1 0 1 0 0 0 2 0 0 0 1 0 0 1 1 1 0 2 1 1 0 0 0 0 2 0 0 0 1 0 1 1 1 1 0 1 0 2 0 2 2 0 0 0 0 0 2 0 0 1 1 1 1 1 0 0 1 1 1 1 1 1 0 2 0 0 1 0 0 0 0 0 1 0 1 0 1 0 0 0 0 0 0 1 0 1 0 0 0 0 0 1 2 2 2 1 1 1 0 0 2 0 2 1 1 1 0 1 1 2 0 0 1 1 2 0 0 0 0 0 2 0 1 2 1 2 2 1 1 1 1 0 1 0 1 1 0 0 0 0 0 1 1 0 0 0 2 0 1 2 1 0 1 1 1 1 0 0 1 1 0 0 1 1 0 0 2 2 1 0 0 2 0 0 0 0 0 1 0 0 0 0 1 0 1 0 2 1 1 1 2 2 2 0 1 0 0 1 1 2 0 0 0 0 1 2 1 1 1 0 1 1 1 1 2 1 1 1 0 0 0 0 0 2 0 0 1 0 1 0 0 0 0 0 0 1 2 2 0 0 0 0 0 0 0 1 2 2 2 0 0 0 0 1 0 0 0 0 0 0 0 1 0 0 0 0 1 0 1 1 1 0 0 0 2 0 0 0 1 1 0 1 2 1 1 1 0 0 0 0 0 1 1 0 0 0 0 0 0 0 0 0 1 2 0 0 2 0 2 0 1 0 0 2 0 2 1 2 1 0 2 0 1 1 2 0 1 1 0 0 0 1 0 0 2 1 2 0 0 2 0 0 1 0 0 1 1 2 0 0 0 0 2 1 2 1 0 0 1 1 0 1 1 1 0 1 0 0 2 1 1 0 0 0 1 1 1 1 0 0 0 0 0 0 0 1 0 0 0 0 0 0 0 2 0 0 0 1 1 1 1 1 0 0 1 1 0 1 2 0 0 0 0 0 1 0 1 0 1 1 1 1 0 0 1 0 1 1 0 0 0 0 0 0 2 2 0 0 2 1 0 2 1 0 0 2 0 0 1 2 1 1 0 1 1 1 2 0 2 0 0 2 1 0 1 0 1 1 0 0 1 0 1 1 1 1 1 0 1 1 1 2 2 0 0 0 1 1 0 1 1 0 2 2 1 0 0 0 1 0 1 2 0 0 0 0 0 0 0 0 0 2 1 1 0 2 0 1 0 1 1 0 0 0 0 0 0 0 1 0 0 0 0 0 0 1 0 1 2 0 0 2 0 2 0 0 0 0 2 1 1 2 0 0 0 0 2 1 0 0 0 0 0 2 2 2 1 0 1 0 1 1 1 2 2 0 0 0 1 0 0 0 0 0 0 1 1 2 1 0 2 0 1 0 1 2 1 0 0 2 0 0 2 0 0 1 1 1 0 0 0 2 1 1 1 1 0 1 0 2 0 1 2 2 0 2 0 0 0 1 1 0 0 2 0 1 0 1 0 0 0 1 1 1 0 0 1 1 0 0 0 0 0 0 0 0 0 0 0 0 0 0 2 2 0 1 0 0 1 2 2
178 0 1 0 1 0 0 0 0 2 0 0 1 0 0 1 1 1 1 1 1 1 0 2 2 0 2 1 2 2 2 1 1 2 0 2 0 1 1 0 1 0 1 0 0 1 1 0 1 0 0 0 1 0 1 1 0 0 0 1 0 0 0 0 0 0 2 1 0 0 0 0 2 2 1 2 1 2 2 0 2 2 0 1 1 0 0 0 0 2 0 1 0 2 1 1 0 1 0 0 0 1 2 2 2 0 2 2 1 0 0 1 1 2 2 2 2 0 0 1 2 0 2 0 0 1 2 1 1 1 0 0 0 0 1 0 1 0 0 0 1 2 1 0 1 0 0 0 0 2 1 2 1 1 1 1 1 0 1 2 1 0 1 2 2 2 0 0 2 2 0 1 0 2 0 0 1 0 0 0 0 0 0 0 1 1 0 2 0 0 0 2 2 0 2 2 0 1 0 0 0 0 0 1 2 0 0 0 2 0 2 1 2 0 1 0 0 0 2 1 1 1 0 0 0 0 0 1 0 0 0 1 0 0 0 0 0 1 1 1 0 0 1 1 1 0 0 0 1 1 1 0 1 1 0 2 0 1 1 0 1 0 0 1 1 0 1 0 0 0 0 1 1 1 1 1 0 1 2 0 0 0 1 1 2 1 1 1 1 2 1 2 1 0 1 0 1 1 0 0 1 0 1 1 0 1 2 2 2 2 0 1 2 1 2 0 1 1 0 0 2 1 1 1 0 0 1 2 0 0 0 0 1 0 0 1 1 2 0 1 0 1 0 0 0 0 1 0 2 2 0 0 0 2 2 0 1 1 0 2 0 1 1 0 1 0 0 2 2 0 2 2 0 0 0 0 0 1 0 0 1 0 0 0 0 0 1 0 0 0 0 0 0 1 2 0 0 0 1 2 1 1 1 1 0 1 1 1 0 0 0 0 0 0 1 0 0 0 0 0 1 1 0 2 1 1 1 0 0 0 1 0 0 1 1 1 0 0 0 2 1 0 0 1 1 0 0 1 0 1 0 2 0 2 1 1 1 2 1 2 2 1 0 0 0 2 0 1 0 0 0 1 0 0 1 1 0 2 0 2 1 2 0 1 1 2 1 0 1 1 1 1 0 0 0 0 0 1 1 2 1 1 2 1 1 0 2 0 0 0 0 1 0 0 0 1 1 2 0 1 1 2 1 1 0 1 1 0 1 1 1 0 0 0 0 0 1 0 0 2 0 1 1 1 1 0 1 2 2 0 0 1 0 0 0 1 0 0 1 0 0 0 1 0 0 1 1 1 1 0 1 0 0 0 0 0 1 1 1 2 0 1 1 0 1 0 1 0 0 0 0 0 2 1 0 0 0 1 0 1 1 1 1 0 0 2 1 0 0 0 1 0 0 0 0 0 0 0 0 0 0 0 1 1 0 1 1 0 0 0 1 0 0 1 1 0 1 1 0 2 1 1 0 0 1 0 2 1 0 0 0 1 1 1 2 2 0 1 1 0 0 0 1 0 0 2 1 2 0 0 2 0 1 1 0 0 2 1 2 0 0 0 0 1 0 1 0 0 0 1 0 1 1 1 0 0 1 0 0 1 0 1 0 0 0 2 2 2 1 0 0 0 1 1 1 1 0 1 1 1 0 0 0 0 1 1 1 1 0 0 1 1 1 0 0 2 0 0 1 2 0 0 0 0 0 0 0 0 0 0 0 0 0 0 0 0 0 0 0 0 0 0 2 0 1 0 1 2 0 0 0 0 2 0 0 1 0 2 2 0 0 0 0 0 1 2 0 1 0 2 0 1 2 0 1 0 0 1 0 0 1 0 0 0 2 2 2 1 1 1 0 0 2 2 2 2 0 0 2 0 2 2 0 2 2 1 0 0 0 2 0 2 1 0 0 1 0 0 0 0 0 0 0 0 0 0 0 0 0 0 2 2 0 0 0 0 0 0 0 0 0 0 0 0 0 2 1 0 1 1 0 0 0 1 1 0 0 1 1 2 2 0 2 0 0 0 0 1 0 2 0 1 1 0 2 2 2 2 0 0 0 2 0 0 1 2 0 1 0 2 0 0 0 0 0 0 2 0 1 0 0 1 2 0 1 2 1 0 0 0 0 0 0 0 0 0 0 1 2 2 0 0 1 2 1 1 0 0 1 0 1 0 2 0 1 1 1 0 0 0 2 0 0 0 1 1 0 0 0 0 1 0 0 0 1 0 0 2 0 0 0 0 0 1 0 0 1 0 0 0 0 0 1 2 1 0 0 0 1 1 1 1
179 0 0 2 0 2 2 2 2 0 0 0 1 1 0 0 0 1 0 2 1 2 1 1 1 1 0 0 1 2 1 0 0 0 0 1 1 1 1 1 0 0 0 0 0 1 1 0 2 0 0 0 0 1 1 2 0 0 1 0 0 1 0 2 0 0 1 0 1 1 0 1 1 2 1 2 1 0 2 0 0 0 0 2 2 0 0 0 0 2 0 0 0 1 1 1 0 2 2 2 2 0 1 1 2 1 2 0 0 0 1 2 1 2 1 1 2 0 1 1 1 0 2 0 1 1 1 1 1 1 1 1 0 0 1 1 1 0 1 0 1 1 1 0 0 0 0 0 0 0 0 0 1 0 0 0 0 1 0 0 1 0 2 2 1 2 0 1 1 2 0 2 1 1 1 0 1 0 0 0 0 0 2 2 0 0 2 1 0 0 0 0 1 0 1 2 0 1 1 0 0 0 0 1 2 0 0 0 1 0 1 1 1 0 2 1 0 1 0 0 2 1 1 0 1 0 1 2 0 0 1 0 0 0 1 1 1 1 2 1 0 0 1 1 1 0 0 0 0 0 0 1 2 0 0 0 1 2 1 1 1 1 0 0 1 1 0 2 0 0 0 2 0 0 0 1 1 2 1 0 0 0 2 1 2 0 1 2 0 2 1 0 1 1 1 1 1 1 0 1 1 0 1 1 0 0 1 0 1 1 0 1 2 1 2 1 0 0 0 0 2 1 2 2 1 0 1 1 1 1 0 2 0 2 0 0 0 1 1 0 0 1 1 1 1 1 2 1 2 2 1 0 0 1 1 1 1 0 0 1 0 1 2 0 2 1 0 1 2 0 2 2 1 1 1 1 1 1 1 0 1 0 0 1 0 1 0 0 0 0 0 0 1 0 2 1 1 0 1 1 1 1 1 1 0 1 1 0 0 1 1 1 0 0 1 0 0 0 0 0 0 1 1 1 0 2 1 1 1 0 1 1 0 2 1 1 1 0 0 0 1 0 0 0 0 1 1 0 1 1 0 1 0 1 1 0 1 2 1 2 1 2 1 0 0 2 0 0 0 0 0 0 1 1 1 1 0 1 0 0 0 2 0 0 0 1 0 1 1 0 2 2 2 0 0 1 1 2 2 2 0 0 2 1 1 0 2 1 0 0 0 0 0 1 0 0 0 1 2 1 1 2 2 2 0 1 0 0 1 1 1 0 1 1 1 0 1 1 1 1 1 1 2 2 2 0 1 1 1 0 0 0 0 0 1 1 0 0 0 0 0 0 1 0 0 0 1 1 1 0 1 1 1 0 0 0 2 1 1 2 0 1 1 0 0 1 0 2 0 0 1 1 0 1 0 0 0 0 0 1 0 2 0 1 0 2 1 1 0 1 0 0 0 0 0 0 0 0 0 0 1 1 0 1 1 1 0 0 0 0 1 0 0 2 1 1 1 0 0 2 1 0 0 1 0 0 1 0 2 1 0 2 0 1 1 2 0 2 2 0 0 0 0 1 1 1 1 1 0 1 0 1 1 0 0 0 2 1 1 0 0 0 0 0 0 1 1 0 0 0 2 0 1 1 1 0 1 0 0 1 0 1 0 0 0 2 2 2 2 0 0 0 1 0 0 2 0 2 1 1 0 0 1 0 1 1 1 1 0 0 1 1 0 1 0 1 1 0 0 2 0 0 0 0 1 0 0 0 0 0 0 0 1 0 0 0 0 0 0 0 0 1 2 1 0 0 0 0 0 1 0 0 2 1 0 0 1 0 0 0 1 1 1 1 1 1 0 2 1 2 0 1 2 1 0 1 0 0 0 1 0 2 1 0 0 0 2 0 1 1 0 0 1 0 0 1 0 0 2 1 2 2 0 2 2 0 0 0 1 1 1 1 1 2 0 1 1 1 2 1 1 1 0 0 0 0 0 0 1 0 2 2 0 0 2 0 1 1 1 0 0 0 0 0 0 0 0 0 1 1 0 0 0 2 2 1 0 0 0 1 2 1 2 0 0 0 0 2 0 1 1 2 0 0 2 2 2 1 0 0 0 0 2 0 2 0 1 0 0 1 0 2 0 0 0 0 2 2 1 1 0 2 2 1 1 1 0 1 1 1 0 0 0 1 0 0 0 2 2 0 0 0 1 1 1 1 0 0 1 1 1 0 1 1 1 0 1 1 1 0 1 0 0 0 1 0 1 0 0 0 1 0 0 0 1 1 0 0 2 0 0 0 0 1 0 1 2 0 0 0 0 0 0 2 1 1 0 0 0 0 0 0
180 0 2 1 1 0 0 2 2 1 0 1 0 0 0 0 0 2 1 2 2 2 0 2 2 0 0 2 2 2 1 2 2 2 0 1 1 2 1 1 2 1 0 0 0 1 0 1 0 1 1 2 0 1 1 0 0 1 1 0 0 1 0 2 1 1 1 1 0 0 0 0 2 2 2 2 0 0 0 0 0 2 0 2 2 0 0 0 0 1 0 0 0 2 0 1 0 1 1 1 2 0 1 0 2 1 2 0 0 0 2 2 0 0 0 1 0 0 0 2 2 0 1 1 0 1 1 0 2 0 2 0 0 0 2 0 0 0 1 0 1 1 0 0 0 0 0 1 1 1 0 0 0 1 0 0 0 0 0 0 0 0 2 2 1 1 0 1 1 2 0 1 1 1 0 0 2 0 0 0 0 0 1 1 1 1 1 2 1 0 1 2 1 0 1 1 2 2 0 1 0 1 0 2 2 0 0 0 2 0 1 1 1 0 2 0 0 0 1 1 1 0 0 0 0 0 0 1 0 1 0 0 0 0 0 0 0 2 2 1 0 0 2 1 1 0 0 0 0 0 0 1 1 0 0 1 1 2 0 0 0 0 2 2 0 0 0 1 1 0 0 2 1 1 0 0 1 2 1 1 1 0 2 0 2 1 0 2 0 2 0 1 0 0 2 0 0 0 0 0 0 0 0 0 0 0 0 0 1 1 0 0 1 1 1 0 0 0 1 0 1 1 1 0 2 0 0 1 0 0 0 2 0 1 0 0 0 0 2 0 1 1 2 0 0 0 2 0 2 1 1 0 0 2 1 0 1 0 0 2 0 2 1 1 1 1 1 1 1 0 1 2 0 0 0 0 0 1 0 0 0 1 0 1 0 1 1 0 0 0 0 0 0 0 2 0 0 1 1 1 1 1 0 2 1 1 0 1 0 0 0 1 0 0 0 1 0 0 0 0 0 1 0 2 1 2 0 0 0 0 2 0 0 0 1 2 0 1 0 0 2 0 0 1 1 2 0 0 0 0 0 2 0 1 1 0 1 0 0 1 0 1 0 0 1 1 1 1 0 1 1 1 2 2 0 0 0 2 0 0 2 1 0 2 1 2 1 0 0 1 0 1 0 2 1 0 0 1 1 1 1 1 2 0 0 1 1 0 0 0 0 1 0 0 0 0 0 2 1 2 2 2 2 2 1 1 1 0 0 2 0 0 1 0 0 0 2 1 1 1 0 1 1 1 1 1 1 1 2 1 0 1 0 0 1 1 1 0 1 1 1 0 0 0 0 0 0 0 0 0 0 1 1 0 1 0 1 2 2 1 0 0 0 0 0 1 0 1 0 0 0 0 1 0 0 0 0 0 0 0 0 1 0 1 0 2 1 1 0 0 0 0 0 0 0 0 0 0 0 0 0 0 0 0 0 0 1 0 0 0 2 0 0 2 1 0 1 1 0 1 0 1 0 1 1 0 1 1 2 1 0 1 0 2 2 1 0 2 2 1 1 0 0 0 0 2 1 2 1 1 0 0 2 0 0 0 2 0 1 0 0 1 0 1 0 1 2 1 0 0 2 0 0 1 0 0 0 0 0 1 0 0 0 0 2 2 1 1 1 0 1 0 0 0 0 0 0 2 2 2 0 0 0 0 2 0 0 0 0 0 0 0 0 0 0 0 0 0 0 2 0 0 0 0 0 0 0 0 1 1 1 1 0 1 1 0 1 0 0 0 0 1 0 0 0 2 0 0 1 1 0 1 2 1 0 0 2 1 1 1 1 1 0 0 0 1 0 1 0 2 0 1 2 1 0 1 0 0 0 0 0 1 0 0 2 1 2 1 0 1 0 0 1 1 0 1 1 1 1 1 1 1 0 2 2 1 0 0 1 2 1 2 2 0 0 2 1 0 0 0 0 0 1 0 0 0 1 0 0 0 2 2 0 0 0 0 0 1 2 0 1 0 0 0 0 0 1 1 1 1 0 0 1 1 2 1 0 1 1 2 2 0 2 0 0 0 0 0 0 2 0 1 0 1 2 1 2 2 0 0 0 2 1 0 1 1 1 1 0 2 0 0 0 0 2 0 2 2 2 2 0 2 2 1 2 2 1 1 0 0 0 2 0 1 0 0 0 0 2 2 0 0 1 2 2 1 1 0 1 0 2 1 2 1 1 0 1 1 1 0 2 0 0 0 2 0 1 0 1 0 0 0 0 0 0 1 0 1 1 1 0 0 0 1 0 0 1 1 0 0 0 0 0 0 0 0 0 1 1 1 2 2
181 0 1 1 1 0 0 0 0 1 0 1 0 1 1 1 0 1 0 2 1 2 1 2 2 0 0 1 1 1 1 0 2 2 0 2 0 1 0 0 0 0 0 1 0 1 1 0 0 1 1 0 0 0 1 2 0 0 1 1 0 1 0 2 0 0 0 2 0 0 1 1 1 2 1 2 1 1 2 1 0 2 0 0 2 0 1 0 0 2 0 1 0 1 0 0 0 2 0 0 0 0 2 2 2 0 2 0 2 2 0 0 0 1 1 1 1 0 1 0 0 0 1 1 1 0 0 1 1 1 1 0 0 0 0 0 0 1 0 0 1 1 0 0 0 1 0 0 0 1 0 0 0 2 0 0 0 0 1 1 2 1 0 2 1 2 1 1 1 2 0 1 0 2 0 0 1 0 0 0 0 0 1 1 0 0 1 1 1 2 0 0 1 0 2 2 0 2 0 0 0 0 0 0 2 1 1 1 1 0 1 1 0 1 1 0 0 0 1 0 2 1 0 0 0 1 1 2 1 1 1 2 0 0 0 0 0 1 2 1 0 0 2 1 1 0 0 0 1 1 1 0 1 1 0 1 0 2 0 0 0 0 0 0 0 0 0 1 1 2 0 2 1 1 2 2 0 1 2 0 0 0 1 1 2 1 0 0 0 1 0 0 0 0 2 0 0 0 0 0 0 0 0 0 0 0 1 1 1 1 0 2 0 0 1 1 0 0 0 0 1 1 0 0 1 0 0 1 0 0 0 0 0 2 0 0 0 1 1 0 0 1 0 0 1 1 0 0 1 1 0 1 0 2 0 0 2 0 0 0 0 0 1 0 1 0 1 2 0 0 0 0 1 1 0 0 0 2 1 0 1 2 0 0 0 0 0 0 0 0 0 0 0 0 0 0 0 0 1 1 1 1 1 0 0 0 0 0 0 0 0 1 0 0 2 0 0 0 0 0 0 2 1 2 1 2 0 0 0 1 1 1 0 1 1 1 0 1 0 0 1 0 0 2 2 2 0 1 1 2 0 0 0 2 2 2 2 1 0 2 2 2 1 1 0 1 1 2 0 1 2 2 0 0 1 0 1 2 0 0 2 1 0 0 0 1 0 0 0 0 0 0 0 2 0 0 1 1 1 2 1 1 2 1 1 0 2 1 0 0 0 0 0 1 0 0 0 2 2 1 1 2 1 1 1 1 1 1 1 1 1 1 2 1 2 1 1 1 0 2 1 1 1 0 0 0 0 0 1 0 0 0 0 0 1 0 0 0 1 1 0 0 0 1 1 0 0 1 1 0 1 0 2 0 1 0 2 1 1 2 0 0 2 0 0 1 0 2 0 0 0 0 2 0 1 0 1 0 0 1 0 2 0 0 0 0 0 1 0 1 0 0 0 0 0 1 1 0 0 0 0 0 0 0 0 0 2 1 0 0 1 0 0 1 2 1 1 0 0 2 0 1 0 1 1 0 1 0 1 0 0 2 0 1 2 2 0 2 2 1 1 0 2 0 2 2 1 2 1 0 2 0 0 1 0 0 2 1 2 0 1 1 1 0 0 1 1 1 0 1 0 1 0 1 1 0 1 0 0 1 1 0 0 0 0 1 2 2 2 0 0 0 0 0 0 0 0 0 0 0 0 0 1 0 1 1 1 0 0 0 1 1 0 0 0 0 1 0 0 2 1 1 0 0 1 1 1 0 0 0 0 0 1 0 0 0 1 0 0 0 0 2 1 0 0 1 0 0 0 2 0 0 1 0 1 1 0 2 2 0 1 0 0 1 1 1 1 2 1 2 1 1 2 0 1 0 1 1 0 0 0 0 0 0 1 1 2 1 0 1 0 0 1 1 1 1 1 0 1 0 1 2 0 2 2 0 0 0 1 2 0 1 2 1 0 0 0 0 0 0 1 0 1 1 0 1 1 0 1 0 0 0 0 0 0 1 1 0 1 0 0 0 1 0 0 1 1 1 1 2 0 1 1 1 1 0 0 0 0 2 2 0 1 0 0 2 1 1 1 1 0 1 0 0 1 1 1 1 0 1 1 0 1 1 2 2 0 1 1 2 0 1 0 0 0 0 2 1 1 0 0 1 1 2 2 2 1 0 0 0 0 1 0 2 0 0 0 0 1 1 0 0 2 1 0 0 0 1 1 1 2 0 2 0 1 1 1 1 1 1 1 0 0 0 2 1 1 0 1 0 0 0 0 0 0 0 0 0 2 0 0 0 0 0 0 0 2 0 0 0 0 0 0 1 0 0 0 0 0 0 1 1
182 0 0 2 0 0 0 1 1 2 0 0 0 0 0 0 0 1 1 1 1 2 0 2 2 0 0 1 2 0 0 2 1 1 0 1 1 2 0 0 1 0 0 0 0 1 0 0 2 0 0 0 1 0 0 1 0 0 0 1 0 0 0 0 0 0 2 1 0 0 0 1 2 2 0 2 2 0 1 0 0 2 0 0 2 0 0 0 0 2 0 0 0 1 1 1 0 0 0 1 0 1 1 1 2 0 2 1 2 1 0 1 0 1 1 1 1 0 1 1 1 0 2 1 0 0 0 1 1 1 1 0 0 0 1 0 1 0 0 0 0 2 0 0 0 0 0 0 0 0 0 0 1 0 1 1 0 2 0 1 1 2 2 2 1 2 1 0 0 1 1 0 0 2 0 0 1 2 0 2 2 0 1 1 0 0 1 1 0 1 0 0 2 0 2 2 1 1 0 1 0 2 1 0 1 0 1 0 2 0 2 1 0 0 1 0 0 0 2 0 2 1 1 0 0 1 2 1 1 0 0 0 0 0 0 0 0 2 2 1 0 1 1 0 1 0 0 0 0 0 0 1 1 0 0 1 1 1 0 0 0 0 0 0 0 0 0 1 2 1 0 2 1 1 0 0 1 1 1 1 1 1 0 0 1 1 0 1 0 2 1 1 0 0 1 0 1 0 0 0 1 1 0 0 0 0 0 0 1 2 0 2 2 1 0 0 0 2 0 0 0 2 2 1 0 0 0 1 0 1 0 1 0 1 0 1 0 2 0 0 1 2 2 2 1 1 0 0 1 1 0 1 0 2 1 0 1 0 0 2 0 2 1 0 1 0 0 2 1 0 1 1 0 0 1 1 0 0 0 0 1 1 0 1 1 1 1 0 0 1 1 0 1 0 1 0 0 1 0 0 0 0 1 2 0 2 0 0 1 0 0 1 0 0 1 1 0 0 0 0 0 1 1 0 2 2 1 1 1 0 0 1 1 1 0 0 0 1 0 0 0 0 0 1 1 0 0 0 1 1 0 1 0 1 1 0 1 1 1 1 1 1 0 0 1 1 1 1 0 0 0 1 1 1 2 1 1 2 0 1 1 1 0 2 1 2 1 0 0 0 0 0 0 1 0 0 0 2 2 1 0 0 2 0 0 1 0 0 0 0 0 0 1 0 0 0 2 1 0 1 1 2 1 1 0 1 1 0 2 0 2 0 0 0 0 0 1 2 0 2 1 2 2 2 2 1 1 1 1 0 0 0 0 0 2 0 0 0 1 1 0 0 1 1 1 1 0 0 0 2 0 1 0 0 0 0 1 1 1 2 0 0 0 0 0 0 0 1 1 1 1 0 2 0 2 0 0 0 0 0 0 2 0 0 0 2 2 1 0 0 1 0 0 1 0 0 1 0 0 0 2 2 1 1 0 1 1 1 0 0 2 0 0 1 2 1 0 1 0 1 0 0 0 2 0 0 2 1 1 0 0 2 2 1 1 1 0 0 0 0 0 0 2 0 1 2 0 1 1 0 0 1 0 0 0 0 2 0 1 0 2 1 1 1 0 2 2 0 1 0 2 0 1 1 1 0 2 0 0 1 0 1 0 0 0 1 1 2 1 0 1 0 0 2 0 1 0 0 0 0 0 0 1 0 1 1 1 0 1 1 0 0 0 0 0 0 0 0 0 1 1 1 0 0 0 0 0 0 0 0 0 0 0 0 0 1 1 0 1 0 0 1 0 0 0 1 2 2 0 0 0 0 2 1 0 0 1 1 1 1 2 1 2 0 0 0 2 2 0 2 0 1 2 0 0 0 0 1 0 1 0 2 0 0 1 1 1 0 1 2 0 0 0 0 0 2 0 0 2 0 2 2 0 2 2 0 0 0 1 2 1 2 1 1 0 0 0 0 1 0 1 1 1 1 0 1 2 0 0 0 2 2 0 1 0 1 1 0 0 0 0 0 0 0 0 2 2 1 1 1 0 0 0 2 1 0 0 0 0 2 2 0 1 0 0 1 1 1 0 2 0 0 1 1 1 0 0 1 1 2 0 0 2 0 2 1 1 2 0 1 0 0 0 0 1 1 1 1 2 2 0 2 1 0 1 1 1 1 0 0 0 1 1 1 2 0 0 1 1 0 0 0 1 1 0 0 0 1 1 0 1 0 1 1 1 0 1 1 1 1 1 0 0 1 1 0 0 0 1 0 1 0 0 0 0 2 0 1 1 0 1 1 0 1 0 0 1 0 0 0 0 0 0 2 1 1 0 0 2 1 1 1
183 0 0 2 0 2 2 2 2 1 0 1 0 0 0 0 0 1 0 2 2 2 1 1 2 0 0 1 2 1 1 1 2 2 0 0 2 2 0 0 2 0 0 0 0 1 1 0 1 0 0 0 0 0 1 0 0 0 0 0 1 0 0 2 0 0 2 0 0 0 0 2 2 2 2 2 0 1 2 0 1 1 0 2 2 0 0 0 0 2 0 0 0 2 0 1 0 1 1 1 1 0 2 2 2 0 2 0 1 1 1 1 1 1 1 1 1 0 0 2 2 0 0 2 0 0 0 2 2 2 2 0 1 0 0 0 0 1 0 0 0 2 0 0 1 0 0 1 1 1 0 0 0 0 2 1 0 0 0 2 2 2 0 2 2 2 0 0 1 1 1 1 0 2 0 0 1 1 1 0 0 1 1 1 0 0 1 2 1 1 0 0 1 0 1 1 0 2 1 0 0 1 0 0 2 0 0 0 1 1 2 0 0 0 2 1 1 0 1 1 1 1 0 0 0 2 1 0 0 0 0 0 0 0 0 0 0 1 2 1 0 0 2 1 1 0 0 0 1 1 1 1 0 0 1 2 1 0 0 0 0 0 1 1 0 0 0 0 1 0 0 2 0 0 0 1 1 2 1 1 1 1 1 0 2 1 0 1 0 1 1 1 1 0 1 0 1 1 0 0 0 0 2 2 2 0 1 0 1 1 0 1 1 2 0 1 0 2 0 0 0 2 2 2 0 0 1 1 0 0 0 1 1 0 0 0 0 0 2 1 0 1 1 0 0 0 0 0 2 0 0 0 0 2 0 0 1 0 0 1 0 1 0 0 0 0 0 2 2 0 2 2 0 0 0 0 0 1 0 0 1 1 0 0 0 0 0 0 0 0 0 0 1 0 2 0 0 1 0 0 0 0 0 2 0 1 0 0 0 0 0 1 0 0 0 0 1 0 0 0 0 1 0 1 1 1 1 0 0 0 1 0 2 0 2 1 0 1 0 1 1 0 1 2 2 2 0 0 0 0 0 1 0 1 2 0 2 1 1 0 1 1 0 0 1 1 1 2 0 1 1 2 0 0 0 0 0 0 0 0 0 2 0 0 0 2 0 1 1 0 2 2 0 1 0 0 0 1 1 2 1 1 2 0 0 0 1 1 2 0 1 0 1 1 0 0 0 2 0 2 2 2 1 1 0 0 1 1 0 2 0 1 2 1 1 0 1 0 0 2 0 0 1 1 1 0 2 0 0 0 0 0 1 0 1 0 0 0 2 1 0 0 0 0 0 0 1 2 2 0 1 1 1 0 0 0 1 1 1 2 0 0 0 0 0 0 1 1 0 0 0 0 1 0 0 0 1 0 0 0 0 2 0 0 2 2 0 1 0 1 0 0 0 1 0 1 0 0 0 1 1 2 1 0 0 1 1 2 0 0 1 0 2 1 1 1 0 0 0 1 0 0 0 1 0 0 2 0 0 0 1 1 0 0 0 2 0 1 1 0 0 0 0 2 0 0 1 1 1 1 0 1 0 1 1 0 2 2 2 0 0 0 0 1 0 2 1 0 0 0 2 0 0 1 2 0 2 0 0 1 0 0 0 0 1 2 2 1 2 1 1 1 0 0 0 0 0 2 2 2 0 0 1 1 1 1 2 0 0 0 1 1 1 0 0 1 1 0 0 0 0 0 0 0 1 1 1 0 1 1 1 1 0 0 0 0 0 0 0 1 1 0 1 0 0 1 0 1 0 1 1 0 0 0 0 1 1 1 1 1 1 1 1 0 0 2 0 1 0 2 0 1 2 1 1 1 0 1 0 0 1 1 0 0 2 2 1 0 1 2 1 1 2 1 1 1 0 0 2 0 2 2 0 2 1 1 0 0 0 2 0 2 2 1 0 1 1 0 0 0 0 0 0 0 0 0 0 0 0 0 2 2 0 0 0 0 1 0 1 0 1 0 0 0 0 1 2 0 1 0 0 0 2 0 2 0 0 0 0 1 0 1 2 1 0 1 0 2 0 2 0 2 0 0 1 1 1 0 0 0 0 2 0 0 0 2 0 1 0 2 0 0 0 0 0 0 2 1 2 1 1 1 1 0 0 0 0 2 1 2 1 0 0 1 1 0 0 1 1 0 0 1 2 2 1 2 0 0 1 1 2 0 1 1 1 0 1 0 0 0 1 1 0 0 1 1 1 0 2 1 0 0 0 0 0 1 0 2 0 0 0 0 0 1 0 0 1 0 0 0 0 0 0 2 2 0 0 0 2 1 0 0
184 0 1 2 0 0 0 2 2 1 0 0 0 0 0 0 0 2 0 2 2 2 0 2 2 0 1 1 2 2 2 0 2 1 1 1 1 2 0 0 1 0 0 0 1 0 1 0 2 0 0 0 0 0 2 0 0 0 0 1 1 0 0 2 1 1 1 0 1 1 1 2 1 2 1 2 1 0 2 0 0 1 1 0 0 0 0 0 0 2 0 1 0 1 2 2 0 2 2 2 2 0 1 1 2 1 2 1 1 0 0 1 2 2 2 2 2 0 0 2 2 0 1 1 0 1 1 1 1 1 1 0 0 0 0 0 0 0 0 0 0 2 1 0 0 0 0 0 0 0 0 0 0 0 0 0 0 0 0 1 1 1 2 2 1 2 1 0 1 1 1 2 1 1 0 0 2 0 0 0 0 0 0 0 0 0 1 1 0 1 0 1 2 0 2 2 0 2 0 1 0 1 0 1 2 0 0 0 2 0 2 1 1 0 1 2 1 0 1 1 1 1 0 0 0 0 0 1 0 0 0 0 0 1 1 1 1 2 2 1 0 0 1 1 2 1 1 0 0 0 0 0 1 0 0 1 0 0 0 0 0 0 1 1 0 0 1 0 1 1 0 0 1 1 0 1 0 2 1 0 0 1 2 0 2 0 0 2 0 2 2 1 2 0 2 0 1 2 0 2 2 1 2 2 1 0 0 0 0 1 0 1 2 2 1 0 0 0 0 0 1 2 1 0 0 0 0 0 1 1 0 0 1 1 0 0 0 2 2 1 0 1 0 0 1 1 1 0 1 2 0 1 0 1 0 1 1 0 1 0 1 1 1 1 1 1 0 2 1 0 1 1 1 1 0 0 0 2 0 0 0 0 0 0 0 0 0 0 0 1 1 1 1 1 1 1 1 2 0 0 0 0 1 2 1 1 0 2 0 0 0 0 0 0 2 0 0 0 0 0 0 1 2 0 2 2 0 0 0 0 1 0 0 1 1 1 0 0 0 0 2 0 1 1 1 2 1 1 1 1 0 0 0 2 0 0 0 1 1 1 1 1 0 0 0 2 0 2 0 1 1 1 1 1 1 0 1 1 0 1 2 1 0 1 1 1 1 1 0 1 0 1 0 0 0 0 0 2 2 2 0 0 2 0 0 0 2 0 0 0 0 0 0 1 0 0 0 2 2 1 2 2 1 1 0 1 1 1 0 2 1 1 0 0 0 1 2 0 0 2 0 0 0 0 0 0 1 1 1 0 0 2 0 0 0 2 0 0 1 0 0 0 0 1 1 1 0 1 1 0 1 0 0 0 0 1 2 1 1 2 0 0 2 0 1 1 0 1 0 0 2 1 1 1 0 0 0 1 0 1 1 1 0 0 0 2 0 0 0 1 0 0 0 0 0 0 0 0 0 0 0 0 0 0 0 1 1 1 0 0 0 0 0 1 2 0 1 0 0 0 0 1 0 1 1 0 1 0 1 0 0 2 1 0 1 1 0 1 1 0 0 0 2 0 0 2 1 2 1 0 2 0 2 0 0 0 1 0 1 0 2 1 1 0 0 1 1 2 0 0 0 2 0 2 0 1 1 0 0 1 1 1 0 0 0 1 1 2 1 0 0 0 0 0 0 0 0 1 1 1 0 1 0 0 2 0 0 1 2 2 2 2 0 0 0 0 1 0 0 1 0 0 0 0 1 0 1 0 0 0 0 0 0 0 0 1 0 0 0 0 0 1 2 0 0 0 1 0 0 1 1 0 1 2 2 2 1 0 1 1 2 2 2 0 0 2 0 2 1 2 1 1 2 0 1 0 0 1 0 1 0 2 0 0 0 0 1 0 2 2 0 0 1 1 1 1 1 0 2 0 2 2 0 2 2 1 0 0 0 2 0 2 0 1 0 2 1 0 1 0 1 1 1 0 1 0 1 1 1 0 2 2 0 0 0 0 0 0 0 0 0 0 0 0 0 0 2 1 2 1 0 0 2 0 2 1 0 0 0 1 1 1 2 2 0 2 0 2 0 2 0 2 2 0 2 2 2 2 0 0 0 1 2 0 2 1 1 0 0 2 0 0 0 0 1 1 2 1 1 0 0 1 2 0 1 1 1 0 1 1 0 0 1 2 1 0 0 1 1 0 0 0 2 1 1 2 0 0 0 0 2 0 0 2 2 0 2 1 2 1 1 0 0 0 2 0 2 0 1 0 0 0 0 0 0 1 0 0 2 1 1 0 0 0 0 1 1 0 0 0 0 0 0 1 0 0 1 0 0 1 2 1
185 0 1 1 0 0 0 2 2 0 0 0 1 1 0 0 0 0 0 2 2 2 1 2 2 0 0 0 1 2 0 0 2 1 0 0 2 2 0 0 2 0 0 0 0 0 1 0 2 0 0 0 0 0 2 2 0 0 0 1 1 0 0 0 0 0 0 2 1 1 0 1 2 2 2 2 0 1 2 0 1 1 0 0 2 0 1 1 1 2 0 1 0 0 1 1 0 2 2 2 2 0 0 0 2 0 2 1 2 1 0 2 0 1 0 1 2 0 1 1 1 0 1 1 0 0 0 0 1 0 1 1 0 0 1 0 1 0 0 0 1 1 0 0 1 0 0 0 0 0 0 0 2 0 0 0 0 2 0 1 0 0 2 1 1 0 0 0 0 1 1 0 1 1 1 0 2 0 0 0 0 0 2 2 0 0 2 1 1 1 0 0 2 1 2 1 1 2 0 1 0 1 0 0 2 1 2 0 2 0 2 0 1 0 1 1 1 0 2 1 1 1 1 0 0 1 1 1 0 0 0 1 0 0 0 0 0 1 1 1 1 1 1 0 0 0 0 0 0 0 0 0 0 1 0 1 0 1 0 1 0 1 0 0 1 0 0 0 2 1 0 1 1 1 0 0 1 2 0 0 0 1 2 0 1 0 0 1 0 1 1 0 1 1 1 1 1 0 1 0 1 1 0 0 0 0 0 1 1 1 0 2 2 2 1 0 1 0 0 0 0 2 2 1 0 0 0 0 0 0 0 0 1 0 0 0 0 0 2 0 0 0 1 0 0 0 1 1 1 1 1 0 0 1 1 1 2 0 0 0 0 0 0 0 0 1 0 2 0 0 0 0 1 1 0 0 0 2 1 0 1 2 0 1 0 0 0 1 1 1 1 0 2 0 1 1 1 0 1 1 1 2 0 2 0 2 0 0 0 1 0 1 0 0 0 1 1 0 0 0 0 1 0 0 1 1 0 0 0 0 0 0 0 2 1 1 0 1 0 0 1 0 0 1 1 1 0 1 1 2 0 0 0 2 1 1 1 1 1 0 0 0 1 1 0 1 1 1 0 1 1 1 1 1 0 0 0 1 0 1 0 1 0 1 1 2 1 0 0 1 0 1 0 1 0 1 1 2 1 1 1 1 1 1 0 1 2 1 1 0 0 0 0 1 0 0 0 2 2 2 2 2 1 1 0 1 1 1 0 2 1 0 1 1 1 0 1 1 1 1 0 2 1 1 1 1 0 0 1 0 1 1 0 0 1 0 0 0 2 1 0 0 1 0 1 0 1 0 0 1 0 1 2 1 0 1 2 1 1 1 0 1 2 0 0 1 0 1 0 0 0 0 0 0 0 0 0 0 0 0 0 1 1 0 0 2 1 1 0 1 0 0 0 0 0 0 0 0 0 0 1 1 0 1 0 1 2 0 0 0 1 0 0 2 2 1 1 0 0 1 0 2 0 1 1 0 2 0 1 1 0 2 0 0 0 2 0 2 2 0 0 0 1 1 0 1 0 1 0 1 0 1 0 1 0 1 1 1 2 0 0 0 0 2 1 2 1 0 1 0 2 0 0 2 0 2 2 0 0 0 0 2 0 0 1 2 2 1 1 0 1 0 0 1 1 1 0 0 0 0 0 0 2 0 1 2 2 0 0 0 0 0 0 0 0 0 0 0 0 1 0 0 1 1 1 0 0 0 1 1 1 1 0 0 0 2 0 0 1 1 1 0 0 0 0 2 0 0 0 1 0 0 1 0 0 1 1 1 1 1 2 1 1 0 0 1 1 1 0 2 1 1 2 1 0 1 0 0 1 0 0 2 0 0 1 1 1 0 0 2 1 1 0 0 0 1 1 0 2 0 2 2 0 2 2 2 0 0 1 1 0 0 2 0 0 0 0 0 0 1 0 0 1 0 1 0 1 0 1 0 1 1 0 0 1 0 1 0 0 0 0 1 0 0 0 0 0 0 1 2 0 0 1 1 1 0 0 0 2 2 2 0 1 0 0 1 1 2 0 1 1 2 0 0 0 0 0 2 0 1 0 1 2 0 1 1 0 0 0 2 0 1 0 0 1 1 2 1 2 1 1 1 2 0 0 0 2 1 0 0 0 0 0 2 0 0 0 1 1 0 0 0 2 0 1 1 0 0 0 0 1 0 1 0 1 0 1 0 0 0 2 0 1 0 2 0 0 0 0 0 0 0 0 0 0 2 0 1 1 1 0 0 0 0 0 0 0 1 0 1 1 0 0 1 1 0 1 0 1 0 0 0
186 0 0 2 1 0 0 2 2 0 0 1 0 1 1 1 0 1 1 0 0 0 1 1 1 1 0 1 1 2 0 1 1 1 1 0 2 1 0 0 1 0 0 1 0 2 1 0 2 0 0 0 1 0 1 1 0 0 0 1 0 2 0 2 0 0 0 0 0 0 0 1 1 2 1 2 1 1 2 0 1 2 0 0 0 0 0 2 2 2 2 1 2 2 0 0 0 0 0 0 0 0 1 1 2 1 2 0 0 0 0 2 1 1 1 1 1 0 0 2 2 0 1 1 0 1 1 0 2 0 1 0 0 0 0 0 0 0 0 0 0 2 1 0 1 0 1 0 0 1 0 1 0 0 1 0 0 0 0 1 1 0 1 2 0 1 0 0 1 1 1 1 0 2 0 1 1 1 0 1 1 0 1 1 0 0 2 2 0 0 1 2 0 0 0 1 1 2 0 0 0 0 0 1 2 0 0 0 1 1 1 0 1 0 1 2 1 0 0 0 2 1 0 0 0 1 0 0 0 0 0 0 0 0 0 0 0 1 1 1 1 1 0 0 2 2 2 0 0 0 0 0 1 1 0 2 0 1 1 0 1 0 1 1 0 0 0 0 2 2 0 0 1 1 0 0 0 2 2 2 2 0 0 0 1 1 0 2 0 2 2 2 1 0 1 0 0 0 0 0 0 0 1 1 1 0 0 1 1 1 0 2 2 1 2 0 0 0 0 0 2 2 0 0 0 0 0 0 1 1 0 1 1 1 0 0 0 2 0 0 1 2 1 0 1 1 1 0 2 1 1 0 0 1 0 1 1 0 0 1 0 1 0 0 0 0 0 2 1 1 1 1 0 0 0 0 0 1 0 0 1 0 0 1 0 1 1 0 0 0 0 0 0 0 2 0 0 0 0 0 0 0 0 0 0 0 0 0 0 0 0 1 0 0 1 1 0 0 0 0 0 1 0 1 2 2 1 0 0 0 0 0 1 1 2 1 0 0 0 0 1 0 0 0 0 0 0 0 0 2 0 1 0 2 0 0 0 1 0 1 1 0 0 1 0 1 1 1 0 0 0 1 0 0 2 1 1 2 0 2 0 2 0 1 1 2 1 0 0 2 0 2 0 2 2 0 0 0 0 2 2 2 1 1 0 0 0 1 1 0 0 1 1 1 0 0 0 2 2 1 2 2 2 2 0 1 0 2 0 2 0 2 1 0 0 0 2 1 1 2 1 1 1 1 2 2 0 1 2 1 0 1 0 0 2 0 0 1 1 0 0 1 1 0 0 1 0 1 1 1 0 1 1 0 1 0 2 2 2 2 0 1 1 0 0 0 0 1 0 0 0 0 1 1 0 0 0 0 0 0 0 2 0 1 0 2 1 1 0 1 1 0 0 0 0 0 0 0 1 0 1 2 0 0 0 2 2 1 0 0 2 0 1 1 2 1 1 1 0 0 0 2 0 2 0 0 1 1 2 0 0 1 1 2 2 2 0 1 1 0 0 0 1 0 0 2 1 1 1 0 0 1 0 0 0 1 1 0 2 0 2 0 0 1 0 2 2 1 0 0 2 0 0 1 0 1 1 0 0 2 1 1 0 0 2 2 2 2 2 0 0 0 0 0 0 0 0 1 1 1 0 0 2 0 1 0 0 1 1 1 2 2 0 0 0 0 1 0 0 1 0 0 0 0 1 0 0 1 1 0 0 0 0 0 0 0 0 0 1 1 0 1 1 0 0 0 2 0 0 1 0 0 1 1 1 1 2 0 0 2 2 2 2 0 1 1 1 2 1 2 1 1 2 0 0 0 0 0 0 0 0 1 0 0 1 0 1 0 1 2 0 0 2 2 2 2 0 0 1 0 2 1 0 1 1 1 0 0 1 2 0 1 2 0 0 1 0 0 1 0 0 0 2 0 2 0 2 0 0 0 2 2 0 1 0 2 2 0 0 0 0 0 0 0 0 1 1 1 1 0 0 0 1 1 1 0 0 0 1 2 2 0 0 1 0 2 2 1 1 1 0 1 1 0 2 2 2 2 0 0 1 1 2 0 1 1 1 1 0 2 0 0 0 0 0 0 2 2 2 1 0 2 2 0 1 1 2 1 0 0 0 0 0 2 0 0 0 1 1 0 0 1 2 1 1 2 1 0 0 1 1 0 1 2 1 0 1 1 1 1 1 0 1 0 0 2 2 0 0 0 1 0 0 0 0 0 0 2 0 1 0 0 0 1 0 0 1 1 0 1 1 0 0 1 0 0 2 0 0 0 1 1
187 0 0 2 0 1 1 2 2 1 0 0 0 2 1 1 0 1 0 1 1 1 0 1 1 0 0 2 1 2 1 1 1 1 2 1 1 2 0 0 1 0 0 0 0 0 1 0 1 1 1 1 1 1 0 1 0 0 0 0 0 1 0 1 1 1 1 1 0 0 0 2 2 1 0 1 1 1 2 0 1 2 0 2 2 0 0 0 0 1 0 0 0 1 1 1 0 0 0 0 0 0 0 0 2 0 2 1 1 0 0 2 0 1 0 0 0 0 2 0 0 0 0 2 0 0 0 1 1 1 1 0 2 0 0 0 2 1 0 0 1 1 1 0 1 0 0 0 0 0 0 0 1 0 1 0 0 2 0 2 1 1 0 2 1 1 1 1 0 1 1 2 0 2 0 0 1 1 0 1 1 0 0 0 0 0 0 0 0 0 0 0 0 0 0 1 1 2 1 1 0 1 0 1 2 1 1 0 2 0 1 2 0 1 1 0 0 0 2 1 1 0 0 0 0 0 0 2 0 0 0 0 0 0 0 0 0 2 2 1 0 0 2 2 1 0 0 0 0 0 0 0 2 0 1 1 0 2 0 0 0 0 0 2 0 0 0 0 1 1 0 1 0 0 0 0 0 2 2 2 2 0 1 0 1 0 0 2 0 2 1 1 0 0 1 0 0 0 0 0 0 0 0 0 0 0 0 1 1 1 0 1 1 2 1 0 0 0 0 0 2 0 1 1 1 0 0 1 1 1 0 2 0 2 0 0 0 1 1 0 0 1 2 0 1 1 0 1 2 0 0 0 0 1 0 1 1 0 0 1 0 1 1 0 1 0 1 2 1 0 1 1 1 1 1 1 0 1 0 0 1 0 0 1 0 0 0 0 0 0 0 0 1 0 1 0 0 0 0 0 0 0 0 0 0 0 0 1 0 0 1 0 0 0 2 0 0 1 0 0 1 1 1 2 0 1 0 0 0 0 1 0 0 2 0 0 0 1 0 1 0 0 0 0 0 1 0 0 0 0 0 1 0 2 1 1 1 0 0 1 1 1 1 1 0 1 1 2 0 0 0 2 0 0 0 0 0 0 0 0 0 2 0 1 0 0 0 0 0 0 0 0 1 1 1 1 1 1 1 2 1 1 1 1 0 1 1 1 1 0 0 0 0 1 0 0 0 2 2 1 1 2 2 2 0 1 0 2 0 2 0 2 2 1 1 0 2 0 0 0 2 2 2 1 2 0 2 1 1 0 1 1 0 0 0 0 0 1 1 1 0 0 0 0 0 0 1 0 0 0 0 0 1 0 0 0 1 2 2 0 1 0 1 0 0 1 0 2 1 1 0 0 1 0 1 0 1 2 0 1 0 0 0 1 0 2 1 0 0 1 1 0 0 0 0 0 0 0 0 0 0 0 0 0 0 1 2 0 0 0 1 0 0 1 2 0 0 2 0 0 0 0 1 1 1 0 2 1 1 0 0 2 0 1 1 2 0 2 2 0 0 0 1 0 1 2 0 2 0 0 1 1 1 0 0 0 2 2 1 1 0 0 0 1 0 1 1 0 0 1 1 0 0 2 2 0 2 0 0 1 1 1 1 0 0 1 1 0 1 0 0 0 0 1 0 0 0 0 0 0 0 1 0 0 2 1 1 0 1 1 1 1 0 0 0 1 0 0 0 0 0 0 0 0 1 0 0 0 1 1 1 1 0 0 0 0 0 0 0 1 1 2 0 0 0 0 2 0 0 2 1 0 2 2 2 2 1 0 0 2 2 2 0 0 0 1 0 2 2 2 0 2 2 1 1 1 0 1 1 0 0 1 0 0 0 1 0 0 1 2 0 0 1 1 1 1 1 1 2 0 2 2 0 2 2 1 0 0 0 1 0 1 2 0 0 1 1 0 0 1 0 0 2 2 0 2 2 0 0 0 2 2 0 0 1 0 2 0 0 0 0 0 1 0 0 1 2 1 1 1 0 0 0 2 2 0 0 1 1 2 1 0 2 0 0 0 0 2 1 1 0 1 0 1 2 1 2 2 0 1 0 1 1 0 2 1 0 0 0 1 0 0 0 0 1 1 1 0 2 1 1 1 2 0 1 2 1 2 0 0 1 0 0 2 0 0 0 0 0 0 0 0 2 0 1 2 0 0 0 0 2 0 2 0 0 0 0 1 1 0 2 0 0 0 1 1 2 1 2 0 0 0 0 0 0 0 0 2 0 1 0 0 0 0 0 0 1 0 0 0 0 0 0 2 0 0 0 0 0 0 2 2
188 0 1 1 0 0 0 1 1 1 0 1 1 0 0 0 0 1 1 1 1 1 0 2 2 0 0 1 2 2 2 0 2 1 0 1 1 2 0 0 2 0 0 0 0 1 0 0 1 0 0 1 0 0 0 2 0 0 0 0 2 0 1 1 0 0 0 0 0 0 0 0 2 2 0 2 1 2 2 0 2 2 1 0 0 0 0 1 1 2 2 1 1 0 0 1 0 0 0 0 0 0 1 1 2 1 2 1 1 0 1 2 1 1 1 1 1 0 2 0 0 0 1 1 0 1 1 0 0 0 1 0 1 0 0 0 1 1 0 0 0 2 0 0 0 0 0 0 0 0 0 0 1 0 1 1 0 1 0 1 2 1 1 1 1 2 1 0 2 2 0 2 0 2 1 0 1 0 0 0 0 0 1 1 1 1 1 1 1 1 1 1 0 0 0 1 2 2 0 0 0 0 1 0 2 1 1 0 1 0 0 2 2 0 2 1 1 1 0 1 1 1 2 0 0 2 2 1 0 0 0 0 0 0 0 0 0 2 2 1 0 0 2 2 2 0 0 1 0 1 1 1 0 0 0 2 0 1 1 0 1 0 0 0 0 0 0 0 1 0 0 2 0 0 0 1 1 1 2 1 1 0 1 0 1 0 0 0 0 2 1 1 2 0 2 0 0 0 0 0 2 0 0 0 0 0 0 0 1 1 0 1 2 1 1 1 0 1 1 0 1 2 1 0 0 0 1 0 0 1 0 1 1 1 0 0 0 0 2 1 1 1 1 0 0 0 0 0 2 0 0 0 1 2 1 0 1 0 0 1 0 2 2 0 2 0 1 2 1 0 1 1 1 1 0 0 0 1 0 0 0 0 0 0 1 0 0 1 1 0 0 0 0 2 2 0 0 0 1 1 1 1 1 1 0 1 0 1 0 0 0 1 1 1 0 0 1 0 1 0 0 1 0 1 1 2 0 0 0 0 1 0 0 1 1 1 0 0 0 0 2 0 1 1 0 2 1 1 1 2 0 1 0 1 1 0 1 0 0 0 0 0 0 0 1 1 1 1 0 0 0 1 0 0 0 0 0 2 0 1 1 2 0 0 0 1 0 1 0 0 1 1 0 2 0 0 0 2 2 2 0 0 2 0 0 0 2 1 0 0 0 2 0 1 0 0 1 2 1 1 0 2 2 2 1 1 1 2 0 2 0 2 2 1 1 0 2 1 1 0 1 2 2 2 2 0 1 1 1 0 0 0 0 0 2 0 0 1 0 1 0 1 1 2 2 0 0 2 2 0 0 0 2 0 1 0 2 2 2 2 0 1 0 0 0 0 0 0 0 0 0 0 0 2 0 1 0 0 0 1 0 1 0 0 0 1 2 1 0 1 1 0 0 0 0 0 0 0 1 1 0 1 0 0 0 2 2 1 0 0 0 0 0 1 1 1 0 0 1 1 0 1 0 2 0 0 0 1 1 0 0 2 1 1 2 2 0 1 1 0 0 0 2 0 1 2 0 1 0 1 0 1 0 1 0 0 2 0 1 0 0 1 0 2 1 2 2 1 0 0 1 1 0 2 0 2 2 1 0 2 0 1 0 1 1 2 1 2 2 0 0 0 0 0 0 1 0 1 1 1 0 0 0 1 1 0 0 0 2 2 1 1 0 0 0 1 1 0 0 2 1 1 0 0 0 0 0 0 1 1 1 1 2 0 0 0 1 0 0 1 1 0 1 0 1 0 1 1 0 1 1 0 2 0 0 1 1 1 1 1 2 1 1 0 0 2 0 2 0 2 0 0 1 1 0 0 0 0 0 1 0 1 0 0 1 1 0 0 0 2 0 0 1 1 1 1 1 0 2 0 2 2 0 1 0 1 0 0 2 2 2 2 2 1 0 0 0 0 0 0 0 0 1 1 0 1 1 0 1 0 1 1 0 0 0 0 0 1 1 0 1 0 0 0 0 0 0 0 2 0 0 0 1 1 1 1 0 1 0 1 0 1 2 0 0 1 0 2 0 2 0 2 0 0 2 2 2 2 0 1 0 1 2 0 2 0 2 2 0 2 0 0 0 0 0 0 2 1 2 1 1 1 2 1 0 0 1 1 0 0 0 0 1 2 1 0 1 0 0 0 0 1 1 2 2 1 0 0 2 0 2 0 0 2 2 0 2 1 1 1 1 0 0 0 1 1 1 0 1 0 1 0 0 0 0 1 0 1 1 0 0 0 0 0 0 0 0 0 0 0 0 0 0 1 2 0 0 0 1 1 1 1
189 0 0 2 0 0 0 1 1 1 0 0 1 2 1 1 1 1 1 1 2 2 0 1 1 1 1 1 2 2 2 0 1 1 0 0 2 2 0 0 1 0 0 0 0 0 2 0 2 0 0 0 0 0 2 2 0 0 0 0 1 0 0 2 0 0 2 1 0 0 0 2 2 2 2 2 0 1 1 0 1 2 0 2 2 0 0 1 0 2 0 1 1 1 1 2 0 0 0 0 0 0 1 1 2 0 2 0 1 0 1 1 0 1 0 0 1 0 2 0 0 0 1 1 0 0 0 0 1 0 0 1 0 0 0 0 0 0 0 0 0 2 0 0 0 0 0 0 0 0 0 1 0 1 0 0 0 0 0 2 1 1 2 2 1 2 1 0 0 0 2 0 0 2 0 0 1 1 0 1 1 0 1 1 0 0 1 1 0 1 0 1 2 0 2 2 2 1 0 0 1 0 1 0 2 1 1 1 0 1 2 1 1 0 2 0 0 0 1 0 2 0 1 0 0 1 1 0 0 0 0 0 0 0 0 0 0 2 2 2 0 0 2 2 1 0 0 0 0 0 0 1 1 1 0 2 1 1 0 0 0 0 0 0 1 0 0 1 2 1 0 2 2 2 0 0 0 2 2 1 1 0 1 0 1 0 1 0 0 2 1 0 1 0 2 0 1 1 0 0 1 0 1 1 0 0 1 0 1 1 2 1 2 1 2 1 0 0 1 0 1 0 2 1 0 0 1 0 0 0 0 0 0 2 0 0 0 0 2 2 1 2 1 0 0 1 1 0 2 1 0 0 0 1 0 1 1 0 1 0 1 1 2 1 2 1 0 2 1 0 1 1 1 1 0 0 0 1 1 0 2 1 0 0 2 0 0 0 0 0 0 0 0 0 1 1 1 0 2 2 2 2 0 1 0 1 0 0 0 0 0 1 0 0 0 0 2 0 1 0 0 1 0 0 0 0 0 1 1 0 1 0 1 0 2 0 1 1 0 1 1 0 0 1 1 2 0 0 0 1 0 1 0 2 1 1 1 1 0 1 1 1 0 0 1 1 1 1 0 1 1 1 1 1 0 0 0 2 0 1 2 1 1 1 0 0 0 1 0 0 1 1 1 2 2 0 0 2 2 2 0 0 1 1 0 1 1 1 1 0 0 0 0 1 0 0 0 2 2 1 1 2 2 1 0 1 1 2 0 2 0 2 0 0 0 0 1 1 0 1 0 0 0 0 0 1 1 0 0 0 0 0 0 0 1 1 0 1 0 0 0 1 1 1 1 1 0 0 0 1 0 0 0 0 0 0 1 2 2 1 1 1 1 0 0 0 0 0 0 0 0 0 0 1 0 0 0 0 0 0 0 2 0 0 0 2 2 1 0 2 0 0 0 2 0 1 1 0 0 0 1 1 1 1 0 0 1 1 0 0 2 0 0 1 1 1 0 0 0 2 0 1 0 0 1 0 2 0 0 0 0 1 1 0 1 1 0 1 1 0 0 0 0 1 1 1 1 2 0 1 1 0 1 1 0 0 2 1 1 0 0 0 0 0 0 1 2 0 0 0 1 1 0 2 1 1 2 0 0 1 0 1 0 0 2 2 1 2 2 0 1 0 0 1 1 1 0 1 1 1 0 0 0 0 2 0 0 0 1 1 1 1 0 0 0 0 1 0 0 1 1 1 0 0 1 0 1 1 1 1 1 1 0 0 0 0 0 0 1 0 0 0 1 0 0 1 0 0 0 2 0 1 1 0 1 2 2 1 0 2 2 2 0 0 0 2 0 2 2 2 0 2 2 0 0 0 1 0 0 0 0 1 0 0 1 0 1 0 1 2 0 0 1 1 1 2 0 2 0 0 2 0 0 2 2 2 0 0 1 2 1 2 2 0 0 0 0 0 0 1 0 1 0 0 0 0 0 0 1 0 1 1 0 0 0 0 0 0 0 0 1 0 0 0 0 0 0 1 0 2 0 0 2 0 2 1 0 1 1 2 2 0 2 0 0 0 0 0 1 2 0 0 0 0 0 0 0 2 0 0 0 1 1 0 2 2 1 0 0 2 1 1 0 0 0 0 2 2 2 1 0 2 1 1 1 2 2 1 1 1 0 0 0 2 0 0 0 1 2 0 0 0 2 1 0 1 0 1 0 0 2 0 1 0 1 0 1 0 1 1 1 0 2 0 1 1 1 0 2 0 0 0 0 0 0 1 0 0 2 0 0 0 0 1 0 0 0 1 2 1 0 1 1 2 1 0 0 0 2 0 0 0
190 0 2 1 0 0 0 0 0 2 0 0 1 2 2 2 0 1 0 2 1 2 0 2 2 0 0 1 1 2 1 1 0 0 0 0 2 1 0 0 0 0 0 1 0 1 0 0 2 0 0 1 0 1 1 2 0 0 0 0 1 1 0 0 0 1 2 1 0 0 1 1 1 2 1 2 1 1 2 0 1 2 0 0 2 0 0 0 0 2 1 1 0 1 1 1 0 0 0 0 0 0 0 0 2 0 2 0 1 1 0 1 0 1 0 0 1 1 0 1 1 1 2 0 1 1 1 1 2 1 1 0 1 0 0 0 0 0 0 1 0 2 0 0 2 0 0 0 0 2 1 2 0 0 0 2 0 1 0 1 1 1 1 2 0 1 0 1 1 2 0 2 1 2 0 2 1 0 0 0 0 1 0 0 0 0 0 1 0 1 0 0 1 1 1 1 2 2 0 1 0 1 0 0 2 0 0 1 1 0 1 0 2 0 2 1 1 0 1 1 1 1 1 0 0 0 0 2 0 0 0 0 0 1 1 1 1 2 2 2 0 0 2 2 2 0 0 0 0 0 0 0 1 0 0 0 0 2 2 0 2 0 0 0 0 0 0 1 1 0 0 2 0 0 1 2 1 2 1 1 1 1 1 1 1 0 1 0 0 2 1 0 1 1 1 1 0 0 0 0 0 0 1 1 1 0 0 0 2 2 0 1 1 1 1 0 0 1 0 0 1 2 0 0 0 0 2 2 0 0 0 1 1 1 0 0 1 0 2 0 0 0 2 1 0 0 0 0 1 1 0 1 0 0 0 2 0 0 0 1 0 1 2 1 2 1 1 1 2 0 2 2 1 1 1 1 0 1 1 0 2 1 0 0 0 0 0 0 0 1 1 0 1 0 1 1 1 1 0 0 0 1 0 2 1 0 0 0 0 0 0 1 0 0 2 0 0 0 1 0 0 1 0 1 0 2 2 0 0 0 1 0 0 2 2 2 0 0 0 0 1 0 0 0 0 2 0 0 0 0 0 0 0 2 0 0 0 1 1 1 2 2 1 1 0 2 0 1 0 1 1 1 2 2 2 2 0 1 0 0 1 0 0 1 0 0 0 0 0 2 0 2 0 0 0 0 0 2 2 2 0 0 2 1 1 0 1 1 1 0 0 0 0 0 2 0 0 2 1 1 1 2 1 1 0 1 1 1 1 1 1 1 0 0 0 1 1 1 0 0 1 2 1 1 1 1 2 1 1 0 0 0 0 0 2 0 0 1 1 1 0 0 0 1 1 0 0 0 0 0 0 0 1 0 0 0 1 1 1 2 0 0 1 0 0 0 0 1 1 1 0 0 1 2 0 1 0 0 0 0 0 1 0 1 0 2 2 1 0 1 0 0 0 0 0 0 0 0 0 0 0 0 0 0 0 2 2 1 0 0 1 0 0 1 2 1 0 1 0 2 0 0 0 2 0 0 0 1 0 0 0 2 1 1 1 1 0 1 1 0 0 0 0 2 0 0 1 2 0 1 1 0 0 1 1 0 2 1 2 0 0 1 0 2 1 2 1 1 0 2 0 0 1 2 1 0 1 0 0 1 1 0 0 2 1 2 0 2 2 0 1 0 0 0 0 0 0 1 1 1 0 0 0 0 1 0 0 1 1 1 2 2 0 1 0 0 1 0 0 0 0 0 0 0 0 0 0 0 0 0 0 0 2 0 0 1 0 0 1 0 0 1 2 0 0 0 1 0 0 2 1 0 2 0 1 1 1 1 1 1 1 1 1 2 2 2 0 2 1 2 0 1 2 0 1 0 1 0 0 0 1 1 0 1 0 0 1 1 0 1 0 0 0 0 0 1 2 0 1 0 2 1 0 2 2 0 0 0 1 2 1 2 2 2 0 0 0 1 1 0 1 0 1 1 0 1 1 0 1 0 1 1 0 0 1 0 1 0 0 0 1 0 1 0 0 1 2 1 0 1 0 0 1 1 1 0 0 2 2 2 2 0 2 0 0 0 0 1 1 0 1 2 0 0 2 2 2 1 0 0 1 1 1 0 2 1 0 0 0 1 0 1 0 0 0 0 2 0 2 2 0 2 1 1 2 2 0 0 0 0 0 0 0 2 0 0 0 1 2 1 1 0 2 1 1 2 0 0 0 0 2 0 1 2 2 0 1 1 1 1 1 0 1 0 1 1 1 0 2 0 0 0 0 0 0 0 0 2 0 0 0 0 0 0 0 0 0 0 0 0 0 0 0 2 0 0 0 0 0 0 0 0
191 0 1 1 0 0 0 1 1 1 1 1 0 0 0 0 0 1 0 2 1 2 1 1 1 1 1 1 2 2 1 1 2 2 0 2 0 1 0 0 0 0 0 0 0 0 1 0 2 0 0 0 1 1 0 1 0 1 1 0 1 1 0 1 0 0 1 0 0 0 0 1 0 2 0 2 1 1 1 1 0 2 0 1 2 0 0 0 0 2 0 1 0 0 1 1 0 0 0 0 0 0 0 0 2 0 2 2 2 0 0 2 1 2 2 2 2 0 0 0 1 0 1 1 1 0 0 0 1 0 0 0 0 0 1 1 0 0 0 0 0 2 0 0 1 0 0 0 0 1 1 1 1 0 1 0 0 1 0 0 0 0 2 2 1 2 1 0 1 1 1 2 0 2 1 0 1 1 0 1 1 0 2 2 0 0 2 1 0 0 0 1 2 1 2 2 2 2 1 1 0 1 0 1 2 1 1 0 1 0 0 2 0 0 2 0 0 0 2 1 1 1 1 0 0 1 1 2 1 0 0 0 0 0 1 1 0 2 2 1 0 1 2 1 1 0 0 0 1 1 1 0 1 0 0 1 1 2 0 1 0 1 2 2 0 0 0 0 2 2 1 2 0 0 0 0 0 1 1 0 1 0 1 0 1 1 1 2 0 2 2 2 1 1 1 1 1 2 1 0 0 0 1 1 0 0 1 0 2 2 0 2 1 1 2 1 0 0 0 0 1 1 0 0 1 0 0 1 2 2 0 1 0 2 0 0 0 2 0 2 0 1 1 0 1 1 0 0 0 1 0 1 0 1 0 1 1 0 0 2 0 2 1 1 2 1 0 1 2 0 2 2 1 1 0 0 0 1 1 0 0 2 0 1 0 0 0 0 0 1 1 1 1 0 2 1 1 0 1 1 1 0 1 1 1 0 0 0 0 1 0 0 0 0 1 0 0 0 0 0 0 2 1 0 1 1 0 0 0 0 1 0 1 0 1 2 0 0 1 1 1 0 0 0 0 1 0 0 0 0 0 1 0 2 1 1 1 0 0 0 1 1 0 0 0 2 0 0 0 0 0 0 2 2 1 0 1 2 1 1 0 1 0 1 1 1 1 0 1 0 1 0 1 1 0 1 1 1 1 2 1 1 2 0 0 0 0 0 0 0 0 0 0 0 1 0 0 2 0 2 2 2 2 2 1 1 0 0 0 2 1 0 2 1 2 0 2 1 1 0 0 1 1 1 1 0 1 1 1 0 0 0 1 0 0 1 0 0 1 0 0 1 0 0 0 0 1 2 2 0 0 0 0 0 0 0 1 2 2 1 1 0 0 0 0 0 0 1 0 0 0 0 1 2 0 0 0 0 0 0 0 1 0 1 0 2 0 0 0 1 0 0 0 0 0 0 0 0 0 0 1 1 0 1 0 0 2 2 0 0 1 0 0 1 2 1 0 0 0 1 0 1 0 1 0 0 1 1 2 1 0 2 0 0 0 2 0 1 1 0 0 0 1 0 0 2 2 2 0 2 0 0 1 0 0 0 2 1 2 0 0 1 0 2 0 1 2 0 0 0 1 0 0 1 1 0 1 0 0 0 0 0 0 1 0 1 0 0 0 0 0 0 0 1 0 0 0 0 0 0 0 1 0 0 1 1 1 0 1 1 2 2 1 0 0 2 0 0 0 0 0 0 1 1 1 0 0 0 0 0 0 0 0 0 0 1 1 0 0 0 0 0 2 0 0 0 1 0 0 1 0 0 2 0 0 0 0 0 0 2 2 2 1 0 0 2 1 1 0 2 1 1 2 2 0 1 0 1 0 0 0 2 0 0 2 1 2 0 0 1 0 0 2 2 2 2 0 0 2 1 2 2 0 2 2 1 0 0 1 2 0 1 2 1 0 1 1 0 0 0 0 0 0 0 0 0 0 0 0 0 1 1 0 0 0 1 1 0 0 0 0 0 0 0 0 1 1 1 0 1 1 1 1 1 1 0 0 0 0 1 1 0 1 0 0 0 0 1 0 2 0 1 0 0 2 2 2 2 0 0 0 1 1 0 2 1 0 2 0 1 0 0 0 0 0 0 2 1 2 1 0 2 0 1 0 1 2 0 0 0 0 1 0 2 0 0 1 1 1 0 0 0 2 1 1 0 1 0 0 1 1 0 2 1 0 1 1 1 1 1 0 0 0 1 0 0 1 1 2 0 0 0 0 0 0 0 1 1 1 0 0 0 0 1 0 0 2 1 0 2 2 0 0 1 0 0 0 0 2 0 2 2
192 0 1 2 1 0 0 2 2 2 0 0 1 1 0 0 0 1 0 1 1 1 0 2 2 0 1 2 2 2 2 0 1 1 0 0 2 1 0 0 0 0 0 0 0 0 0 1 0 0 0 1 0 1 0 2 0 0 1 0 2 1 0 2 0 0 1 1 0 1 0 2 2 2 2 2 0 0 1 0 0 1 0 1 1 2 0 1 1 1 0 0 0 2 0 1 0 0 0 0 0 0 0 0 2 1 2 0 0 0 1 1 0 2 0 0 2 0 0 1 2 0 1 1 1 0 0 1 2 0 0 1 0 0 1 0 1 0 0 0 0 2 0 0 0 0 0 0 0 2 0 1 0 0 0 1 1 0 0 2 1 1 2 2 1 2 1 0 1 1 1 1 0 2 0 0 2 0 0 0 0 0 2 2 0 0 2 1 0 0 1 1 2 1 2 0 1 2 0 0 0 0 0 1 2 0 1 1 1 0 2 1 1 0 0 0 0 0 1 1 1 0 0 1 0 1 2 2 0 1 1 0 1 0 1 1 1 2 2 1 0 0 1 2 2 0 0 0 1 0 0 2 2 0 0 1 0 1 0 1 0 1 0 0 0 0 1 0 0 0 0 2 1 1 0 0 0 2 1 1 1 1 2 1 2 1 1 1 0 2 0 0 1 0 2 1 1 1 0 0 1 0 1 1 0 0 1 0 1 0 1 1 1 1 0 0 2 0 0 0 0 2 2 2 0 0 0 1 0 1 0 1 1 0 0 0 1 1 1 1 0 1 1 0 0 0 0 0 1 2 1 1 0 0 0 2 1 0 0 1 0 1 1 1 1 2 0 2 2 1 2 2 0 0 1 1 0 1 0 0 1 2 0 1 0 1 1 0 0 0 0 0 1 0 2 1 1 1 1 1 1 1 0 2 0 2 0 1 0 0 0 0 0 0 1 0 1 0 1 0 0 0 0 2 2 2 1 0 0 0 1 2 1 0 1 2 0 0 0 0 1 0 0 0 0 2 0 1 1 0 1 1 0 2 1 1 1 2 1 1 1 1 0 0 0 2 0 1 0 0 0 0 1 1 0 0 0 2 1 0 1 0 0 0 0 0 0 1 0 1 1 1 2 2 1 1 1 2 2 1 0 0 2 0 1 1 1 1 2 0 1 0 0 1 0 0 1 2 1 1 1 2 2 2 0 1 0 0 1 1 1 1 1 1 1 0 2 0 1 0 0 1 2 2 2 0 2 0 0 0 0 0 0 0 1 0 1 0 2 0 0 0 1 0 0 0 1 1 1 0 0 0 1 0 1 0 1 1 1 2 0 0 1 0 0 0 0 0 0 0 0 0 1 1 0 0 0 0 0 0 0 1 0 0 1 2 0 2 0 1 1 0 1 1 1 1 1 0 0 1 1 2 0 1 0 0 1 1 0 0 0 0 0 2 1 2 0 0 1 2 0 1 0 1 1 0 1 1 1 0 1 1 0 2 2 2 0 1 0 0 0 0 1 0 0 2 1 2 1 0 2 0 0 0 1 1 1 0 2 0 0 0 0 1 1 2 1 1 0 0 1 1 0 2 0 1 1 0 0 0 0 1 0 1 1 2 1 1 1 0 0 0 0 0 0 1 0 2 2 2 0 0 0 0 1 0 0 0 0 0 0 0 0 0 0 2 2 0 1 2 0 0 0 0 1 0 1 0 0 0 1 1 0 0 0 0 0 0 1 0 0 1 2 0 0 0 1 0 0 0 1 0 2 0 1 1 1 0 0 2 2 2 0 0 0 1 0 2 1 1 0 1 2 0 1 0 1 1 0 0 0 0 0 0 0 0 1 0 1 2 0 0 1 1 1 2 0 1 0 0 0 0 0 2 2 1 0 0 0 2 0 2 2 2 0 0 0 0 0 0 0 0 0 0 0 0 0 0 0 0 2 2 0 1 0 1 1 0 0 0 0 1 0 0 0 1 1 0 1 1 0 0 1 1 1 0 0 0 0 1 0 1 2 0 0 1 0 2 0 1 1 2 2 0 1 1 1 1 0 0 0 1 1 0 2 1 1 2 0 2 0 0 0 1 2 2 0 1 1 1 0 1 2 0 0 0 1 1 1 1 1 0 0 1 0 0 0 1 2 1 0 0 1 2 2 2 0 0 0 0 1 0 1 1 1 0 1 1 1 1 1 0 0 0 1 1 2 0 1 0 0 0 1 1 0 1 0 1 1 0 0 0 0 1 0 0 0 1 1 0 0 1 0 2 0 1 0 0 0 0 2 2
193 0 2 1 1 0 0 1 1 1 0 1 1 1 0 0 0 1 0 2 1 2 0 1 1 1 2 1 1 2 0 1 1 1 1 1 2 2 0 0 1 0 1 0 1 1 0 0 1 0 0 0 1 1 0 2 0 0 0 1 1 0 0 0 0 0 1 1 0 0 0 1 2 2 0 2 2 1 2 0 1 2 0 0 2 0 0 1 1 2 0 1 1 1 0 1 0 1 0 1 0 1 0 0 2 1 2 2 1 0 0 1 2 2 1 1 2 1 0 2 2 1 1 1 0 1 1 0 0 0 1 0 0 0 1 1 1 0 0 0 1 1 0 0 0 0 0 1 1 1 0 0 0 0 0 0 0 1 0 1 1 1 1 2 1 2 0 0 0 0 2 0 1 1 1 1 1 1 0 1 1 0 0 1 1 0 1 1 1 1 1 0 2 0 2 2 1 2 0 1 0 1 0 0 2 1 1 0 1 0 0 1 2 0 2 1 1 1 1 1 1 2 0 1 0 0 1 2 1 1 0 1 0 0 0 0 0 1 1 1 0 1 2 1 1 0 0 0 0 0 0 0 0 0 0 1 1 2 0 1 0 1 0 1 0 0 1 1 1 1 0 1 2 2 0 0 1 2 1 1 1 1 1 1 2 1 0 1 0 1 0 0 0 1 0 1 0 1 0 1 1 0 0 0 0 0 0 0 1 1 0 1 2 2 1 0 1 1 0 0 0 2 2 0 1 0 1 0 0 0 0 0 0 1 0 0 0 2 0 1 1 1 0 0 0 0 0 0 1 1 0 1 0 2 1 0 1 0 0 1 0 1 2 1 2 0 0 2 2 0 2 2 0 0 0 0 0 1 0 0 2 1 0 0 0 0 0 0 0 0 0 0 1 0 1 0 0 1 0 0 0 0 0 1 0 0 0 0 0 0 0 1 0 0 2 0 0 1 0 1 1 2 0 1 1 2 1 0 0 2 0 2 0 1 1 2 0 1 0 0 2 0 0 0 0 1 0 1 1 1 0 0 0 1 1 0 1 0 0 0 0 0 1 1 0 1 1 1 0 0 0 1 0 0 0 0 0 2 0 1 0 2 1 1 0 1 0 0 2 0 2 2 0 2 1 0 0 2 2 1 0 0 1 1 0 1 1 0 0 0 0 1 1 1 1 0 0 2 1 2 2 2 2 2 1 0 0 1 1 1 1 1 0 0 0 0 2 1 1 1 0 1 0 0 2 0 2 0 1 1 0 1 0 0 1 2 1 0 1 0 0 0 1 1 1 1 0 0 0 1 0 0 1 0 0 0 2 1 1 1 0 0 1 0 0 0 0 1 0 0 0 0 0 1 0 1 0 0 0 0 0 1 0 0 0 2 1 0 0 0 1 0 0 0 0 0 0 0 0 1 0 0 1 1 0 1 1 1 0 0 2 0 1 2 1 1 0 0 0 2 1 0 0 1 0 0 2 0 0 0 0 2 1 0 1 1 0 1 1 0 0 0 1 1 1 0 0 2 1 0 0 2 0 0 1 0 2 0 2 0 1 0 0 1 0 2 1 0 1 0 2 0 1 1 0 1 1 0 0 2 0 1 0 0 1 2 2 2 2 0 1 0 0 0 0 0 0 2 1 1 0 0 0 0 2 1 1 0 0 0 1 1 1 0 0 1 0 0 0 2 0 0 1 1 2 0 1 1 1 1 1 1 0 0 0 0 0 0 1 0 0 1 2 0 0 0 1 0 0 2 1 0 2 1 0 1 2 1 1 1 1 1 2 0 0 2 0 1 0 2 0 1 2 0 0 0 0 0 1 0 0 1 0 0 1 1 1 0 0 2 0 0 0 0 0 2 1 0 2 1 2 2 0 2 2 1 0 0 1 2 0 1 2 0 0 2 2 1 1 1 1 1 0 0 0 0 0 0 1 0 1 1 0 0 0 0 0 1 0 1 0 0 0 0 1 0 1 0 0 2 0 0 1 1 2 1 0 0 0 2 2 0 1 0 0 1 1 2 1 0 1 1 0 0 2 1 2 1 0 0 0 1 2 1 2 1 1 1 0 0 0 1 0 0 1 1 1 1 2 2 0 2 2 1 2 2 2 0 1 1 0 1 0 1 1 0 0 1 1 0 0 0 0 1 0 1 0 0 0 0 2 0 2 0 0 0 0 1 1 0 1 1 0 0 1 1 1 0 1 1 0 0 0 0 0 0 1 1 0 0 0 0 0 0 0 0 0 0 0 0 0 0 1 1 1 0 0 0 1 0 0 0
194 0 0 2 0 1 1 1 2 1 0 1 0 0 0 0 0 1 1 2 2 2 1 0 1 1 1 0 2 1 1 2 1 2 0 0 2 1 0 0 2 1 0 0 0 1 1 1 1 0 0 0 0 1 1 1 0 1 1 0 1 0 1 1 0 0 1 0 0 0 0 1 1 2 1 2 1 2 2 1 1 2 0 1 1 0 0 0 0 2 0 1 1 2 1 2 0 2 2 2 2 0 1 1 2 1 1 1 1 0 1 2 1 1 1 1 1 1 0 1 1 1 1 1 0 2 2 1 1 1 1 1 1 0 0 0 1 0 0 0 1 1 0 0 0 0 0 0 0 1 0 1 1 0 0 0 0 0 0 1 1 0 1 2 0 2 0 1 1 2 0 1 1 1 1 0 2 1 0 1 1 0 1 1 0 0 1 0 0 0 0 1 2 0 2 0 1 1 0 0 1 0 0 0 2 0 0 1 0 1 2 1 1 0 1 0 0 0 1 0 2 0 1 0 0 1 1 0 0 0 0 1 0 1 2 2 2 2 2 1 0 1 2 1 2 1 1 0 1 1 1 0 1 0 0 1 1 0 0 1 0 0 0 0 0 0 0 0 0 0 0 0 0 0 0 1 1 2 2 2 2 0 1 1 2 1 1 2 0 2 0 0 0 0 1 0 0 0 0 0 0 0 0 0 0 0 0 1 1 1 0 2 1 2 1 1 0 0 1 0 1 2 0 0 1 0 0 0 1 1 0 1 0 1 0 0 0 2 0 0 0 0 1 0 0 0 0 1 2 1 1 0 1 2 1 0 0 0 0 2 0 2 1 0 1 1 0 2 1 0 1 1 1 1 1 1 0 1 1 0 0 1 0 0 1 0 0 0 0 0 0 0 0 0 0 0 0 0 0 0 0 0 0 0 0 0 0 1 1 0 0 1 0 0 1 0 0 0 0 0 0 2 1 1 0 1 1 1 1 0 0 2 0 1 0 1 0 1 0 0 1 0 0 0 0 1 0 1 1 2 0 1 0 2 1 1 1 0 0 1 1 1 0 0 0 2 0 1 0 0 1 1 1 1 1 1 1 2 1 0 1 0 0 1 1 1 1 2 0 2 2 0 0 1 1 0 0 1 1 2 1 1 1 1 0 1 1 1 2 0 0 0 0 1 0 0 0 2 1 1 1 2 2 2 1 1 0 0 0 2 1 0 1 1 1 0 1 0 0 1 1 1 2 1 1 0 1 0 0 0 0 0 0 0 1 1 1 1 0 1 1 0 1 0 0 0 0 0 0 2 0 1 0 0 0 0 1 2 2 1 1 0 0 0 0 0 0 0 0 0 0 0 1 0 1 0 1 0 0 0 0 2 0 0 0 2 1 0 0 1 0 0 0 0 0 0 0 0 1 0 0 0 0 0 0 1 2 1 0 0 1 0 0 2 2 1 0 0 0 2 0 0 0 1 1 0 2 1 2 0 0 2 1 1 2 2 0 2 1 0 0 0 1 2 0 0 2 2 1 1 1 0 1 0 0 1 1 1 1 0 0 0 1 1 0 1 0 1 1 0 2 0 0 1 0 1 1 1 0 1 1 0 0 0 0 1 1 2 2 0 0 0 0 0 0 2 0 0 0 0 0 0 0 1 1 1 1 0 0 0 1 1 0 0 0 1 1 0 1 2 0 0 0 0 0 1 0 1 0 0 0 0 1 0 0 0 0 0 0 0 0 1 1 0 0 0 1 0 0 2 0 0 1 1 0 0 0 2 2 0 1 0 2 0 0 0 2 1 1 2 0 2 2 0 0 0 1 1 0 0 0 2 0 1 1 1 1 0 1 2 0 0 2 2 2 2 0 1 1 0 1 1 0 2 2 0 0 0 2 2 0 0 1 0 0 2 1 0 0 0 1 1 0 0 0 0 0 0 0 0 2 2 0 1 0 1 1 0 0 0 0 0 0 0 0 0 1 0 2 1 1 0 0 2 1 1 0 2 2 2 2 0 2 0 0 0 0 1 0 2 0 1 0 0 2 2 2 1 0 1 1 0 1 0 1 2 0 0 0 2 0 1 0 1 1 1 1 2 1 1 0 1 1 0 1 1 1 1 1 2 0 0 0 1 0 0 0 2 2 0 0 1 2 0 0 0 0 1 0 0 2 0 2 2 0 0 1 0 0 0 1 1 0 0 1 0 1 0 2 0 2 0 1 0 0 0 0 1 1 0 0 0 0 1 0 0 1 1 2 0 0 1 0 1 1 0 1 1 2 1 2 2
195 0 1 1 0 1 1 1 1 2 0 0 1 2 1 1 0 2 2 1 1 2 1 1 1 1 1 2 2 2 1 1 1 1 0 1 1 1 0 0 1 0 0 1 0 0 1 0 2 0 0 0 0 1 1 1 0 0 0 0 0 1 0 2 0 0 2 0 0 0 0 1 2 2 1 2 0 0 1 0 0 2 0 1 2 0 0 0 0 2 0 0 0 2 2 2 0 0 0 0 0 0 0 0 2 0 2 0 0 0 0 0 1 1 1 1 1 0 1 1 1 0 1 1 0 1 0 0 2 0 0 0 0 0 0 0 0 0 0 0 1 1 0 0 1 0 0 0 0 0 0 0 0 0 1 0 0 0 0 1 1 1 2 2 0 2 0 0 1 1 1 2 0 2 0 0 2 1 0 1 1 0 1 1 1 1 1 0 0 2 0 0 0 0 0 1 1 2 0 0 0 0 1 0 1 1 0 0 2 0 2 0 2 0 2 0 0 0 2 0 2 2 0 0 0 0 0 1 0 0 0 1 1 0 1 1 1 2 2 2 0 0 2 1 1 0 1 0 0 0 0 0 0 0 0 2 1 1 0 0 0 0 1 1 0 0 1 0 0 0 2 1 0 1 0 0 0 1 2 0 0 0 2 0 2 0 0 0 0 2 0 1 1 0 2 0 1 1 0 1 1 0 0 0 0 0 1 0 1 1 0 1 1 1 1 0 0 0 1 0 1 1 1 1 0 0 0 1 2 2 0 2 0 1 1 0 0 1 1 0 0 1 2 0 0 0 2 0 2 1 0 1 1 2 1 0 1 0 0 0 0 0 2 1 2 1 0 1 2 0 2 2 0 0 0 0 0 1 0 0 2 1 0 2 0 0 0 0 0 0 0 0 0 0 1 0 0 1 1 1 1 1 0 2 1 1 0 0 0 0 1 0 0 0 1 0 0 0 0 0 0 1 2 1 1 2 1 0 0 1 1 2 0 2 0 0 0 1 0 0 2 0 0 0 0 2 2 0 0 1 0 2 0 2 1 0 1 1 0 1 1 1 0 0 2 0 2 0 0 0 0 0 2 2 2 0 2 2 0 0 1 1 0 1 1 2 1 2 0 0 2 2 0 2 1 0 0 2 2 2 0 0 2 1 1 0 2 1 0 0 0 0 0 1 1 0 0 2 1 1 1 2 2 2 0 2 0 1 0 2 0 1 0 0 0 0 2 1 1 1 0 0 1 1 2 0 2 0 0 0 0 0 0 0 2 0 0 0 0 1 1 0 0 0 0 0 0 1 1 0 0 0 0 0 0 0 1 1 2 2 0 0 1 0 0 0 0 1 0 0 0 0 0 0 1 0 1 0 1 0 0 1 0 0 0 2 2 0 0 1 0 0 0 0 0 1 1 0 0 1 0 1 0 0 0 1 2 1 0 0 1 0 0 1 2 0 1 1 1 2 0 1 0 1 0 0 1 1 1 0 0 1 1 1 1 2 1 2 2 0 0 0 2 0 1 2 0 2 0 0 1 1 1 0 0 1 1 1 2 0 0 0 0 1 0 2 1 1 0 1 1 0 0 2 0 1 2 0 0 2 1 1 0 0 2 2 1 2 2 0 0 0 0 1 0 0 0 0 0 0 0 0 1 0 0 0 0 0 0 0 2 2 0 1 0 0 1 0 0 2 2 2 0 0 0 1 0 1 0 0 0 0 0 0 0 0 1 0 1 0 0 0 2 0 1 0 1 1 0 2 0 0 2 0 1 0 1 1 1 1 1 1 2 0 0 0 2 1 0 2 1 1 2 0 0 0 0 0 0 0 1 1 0 1 1 1 1 0 0 2 0 0 1 1 1 2 1 1 0 0 0 0 0 2 2 1 0 0 1 2 0 1 2 0 0 1 0 0 0 0 0 0 1 0 0 0 0 0 1 0 0 0 0 0 0 0 1 0 0 0 0 0 1 0 1 0 0 1 1 0 0 0 0 2 0 1 0 0 1 2 2 0 2 0 1 0 0 1 1 0 1 1 0 0 2 2 2 2 0 0 1 1 1 0 2 1 0 0 0 1 0 1 0 0 0 0 1 2 1 1 0 2 2 0 1 0 0 2 0 0 0 1 0 1 1 0 0 1 1 1 0 1 1 2 2 0 1 0 0 0 2 0 1 2 2 0 1 0 1 1 0 1 0 0 1 1 1 1 2 1 0 0 0 0 0 1 0 1 1 0 0 0 0 0 0 0 0 1 1 1 1 0 0 2 0 1 0 0 0 0 1 1
196 0 1 2 0 0 0 1 1 1 0 1 0 1 1 1 0 1 0 2 2 2 1 1 1 1 0 1 2 2 2 0 2 2 0 0 2 1 0 0 1 0 0 1 0 1 1 1 0 0 0 2 1 1 0 0 0 0 0 1 0 1 0 0 0 0 0 1 0 0 0 0 2 2 2 2 0 2 2 0 2 2 0 1 2 0 0 0 0 2 0 2 0 2 1 1 0 0 0 0 0 0 2 2 2 0 2 0 0 0 1 1 0 0 0 1 1 0 2 0 0 0 2 0 1 1 1 0 1 0 0 0 0 0 2 2 0 0 0 0 0 2 0 0 1 0 1 0 0 1 1 2 0 0 0 1 1 1 1 2 2 1 1 2 0 1 0 0 0 0 2 0 1 1 1 1 1 1 1 0 0 1 1 1 1 1 1 0 0 2 0 0 0 0 0 2 1 2 0 2 0 2 0 0 2 1 1 1 0 0 1 1 1 1 0 0 0 0 0 0 2 1 1 0 0 2 2 0 0 0 0 0 0 0 0 0 0 2 2 1 0 0 2 2 2 0 0 0 0 0 0 0 1 0 0 1 1 2 1 0 1 0 0 2 0 0 2 0 2 1 1 0 1 1 1 0 0 1 1 0 0 0 1 1 1 0 1 1 0 1 1 1 1 0 2 0 0 1 0 1 1 0 1 1 1 0 0 0 0 0 0 0 1 2 0 1 0 0 0 0 0 2 1 0 1 0 0 2 1 1 0 0 1 1 0 0 0 2 0 0 0 2 2 0 0 1 0 0 1 0 0 0 1 1 0 1 1 0 1 1 1 1 1 0 1 0 1 2 1 0 1 1 2 2 0 0 0 1 0 0 1 2 0 1 1 0 0 0 0 0 0 0 0 0 2 0 0 2 0 0 0 1 0 1 1 0 0 0 0 0 0 1 0 0 1 0 0 0 2 0 1 1 0 1 0 1 1 0 0 0 1 0 0 1 1 2 0 0 0 0 0 0 0 0 0 1 0 0 0 0 0 1 0 2 2 2 2 0 0 0 0 0 2 2 0 0 2 0 0 0 1 0 0 0 0 0 0 1 0 0 1 1 0 0 0 0 0 1 1 1 2 1 1 1 1 1 1 1 1 2 1 1 0 2 0 2 2 0 1 0 1 0 0 1 0 0 0 1 1 2 2 1 2 1 1 0 1 1 0 2 1 1 2 1 2 1 2 0 0 0 2 2 1 1 1 0 1 2 2 0 0 0 1 1 2 0 0 1 0 0 0 0 0 0 0 0 1 1 1 0 0 1 1 0 0 0 2 2 2 1 1 0 1 0 0 0 0 0 0 0 0 0 0 2 0 0 0 0 0 1 0 2 1 1 0 1 2 1 0 0 1 0 0 0 0 0 0 0 0 1 1 1 0 0 0 1 2 2 0 0 2 0 0 2 1 0 0 1 0 0 0 2 0 0 1 0 2 0 0 0 0 2 1 1 2 2 0 1 1 0 0 0 0 2 0 0 1 2 2 0 1 0 1 1 0 0 1 1 2 0 0 2 1 1 1 2 1 0 0 1 1 0 0 0 0 0 1 0 0 1 0 1 0 0 0 0 1 2 2 0 0 0 0 0 0 0 0 1 1 1 0 1 1 0 2 0 0 0 0 0 1 1 1 0 0 1 0 0 0 1 1 1 1 1 2 0 0 1 0 0 0 0 0 0 0 1 0 0 0 0 0 1 0 0 0 0 1 0 1 2 0 0 1 0 0 1 1 1 1 1 0 0 0 0 0 1 0 2 0 2 2 0 2 0 1 0 0 1 0 0 0 1 0 0 2 1 1 0 0 2 0 0 0 0 0 2 1 1 1 0 1 1 0 2 2 1 0 0 1 2 0 1 2 0 0 2 2 0 1 0 1 1 1 0 0 0 0 0 1 0 1 1 0 0 0 0 0 0 0 0 1 1 0 0 0 1 2 1 2 0 0 0 1 0 2 1 0 1 1 2 2 0 2 0 0 0 0 0 0 2 0 2 0 0 2 2 2 1 0 0 1 1 0 0 0 2 0 2 0 2 0 1 0 0 1 1 1 2 2 2 0 2 2 2 2 1 0 0 0 0 0 0 1 2 1 0 0 1 2 1 1 1 2 1 1 2 0 0 1 0 2 0 1 0 1 0 1 1 1 0 1 1 0 0 1 1 0 1 2 0 0 0 0 0 1 0 0 2 0 0 0 0 0 2 0 0 1 1 0 1 1 0 0 2 0 0 0 0 1 0 0 0
197 0 2 0 0 0 0 2 2 1 0 0 1 2 1 1 0 1 1 0 0 0 0 2 2 0 2 2 2 2 2 0 1 1 1 2 0 0 0 0 1 1 1 0 1 0 1 0 2 0 0 0 0 1 1 1 0 0 0 0 1 1 0 0 0 1 1 0 0 0 0 1 1 2 1 2 1 1 2 1 0 1 0 1 2 0 0 0 0 2 0 0 0 2 1 2 0 1 1 1 1 0 2 2 2 0 2 0 0 0 2 2 0 1 0 1 1 0 0 1 2 0 2 0 0 2 2 0 2 0 0 0 0 0 0 0 0 0 1 0 1 1 0 0 1 0 1 0 0 0 0 1 0 0 1 1 0 1 0 2 1 1 2 1 2 2 1 0 1 1 1 1 1 1 0 0 1 1 0 1 1 1 1 1 0 0 1 1 1 0 1 1 2 0 2 2 1 1 0 0 0 0 1 0 2 1 1 1 1 0 0 2 1 0 1 0 0 0 0 0 2 0 0 0 0 1 1 2 0 0 0 0 0 0 0 0 0 0 1 0 1 1 2 1 1 0 0 0 0 0 0 0 1 2 0 1 0 2 0 0 0 0 0 0 0 0 0 0 2 2 0 2 2 2 1 1 0 1 1 0 0 1 1 1 2 1 1 0 0 2 1 1 2 0 2 0 2 0 0 0 0 0 0 0 0 0 0 0 1 1 0 2 1 2 1 0 0 0 1 0 1 1 0 0 1 0 0 2 1 1 0 2 1 1 0 0 0 0 2 0 0 0 1 0 0 1 0 0 1 2 0 2 0 1 1 1 0 0 0 2 0 2 0 0 0 0 0 1 2 0 2 2 0 0 0 0 0 1 0 0 0 0 0 1 0 0 0 0 0 0 0 0 1 0 1 1 1 1 0 0 0 0 1 1 0 0 0 1 0 0 0 0 0 0 1 0 0 0 2 0 0 0 0 1 1 1 1 0 0 0 0 1 0 2 0 0 0 0 0 0 0 0 0 0 0 1 0 1 1 0 1 2 0 2 0 0 0 1 1 1 1 1 1 1 0 1 1 0 0 0 0 0 1 1 2 2 0 2 0 2 2 0 0 0 0 1 0 0 1 1 1 2 1 1 1 1 1 2 2 1 0 0 2 0 0 0 1 1 1 0 0 1 1 1 0 0 0 2 1 0 0 2 2 2 0 0 1 1 0 2 1 1 0 0 0 0 1 0 1 0 0 2 2 2 2 0 0 0 0 0 0 0 0 0 1 0 0 1 1 0 0 0 1 0 0 0 0 0 0 0 0 2 1 0 1 0 1 1 1 2 0 0 1 0 0 0 1 1 1 1 0 0 1 0 1 0 0 0 0 0 0 2 0 1 0 2 1 2 0 0 1 1 0 0 0 0 0 0 0 0 0 0 0 0 0 1 2 2 0 0 1 0 0 0 2 0 0 2 1 1 1 0 0 1 1 1 2 1 2 0 0 1 0 1 1 2 0 2 2 1 1 0 0 1 0 1 1 1 0 0 1 1 0 1 0 0 1 1 2 0 0 0 0 1 1 1 1 0 0 0 1 1 1 1 0 0 1 0 0 1 0 1 0 0 1 1 1 1 2 1 1 1 0 1 0 1 1 0 0 0 0 0 1 1 0 0 1 0 1 0 1 0 1 0 0 1 0 0 0 1 0 0 1 1 1 0 0 1 1 1 1 1 2 0 0 0 0 0 1 0 1 2 0 0 0 0 2 0 0 1 0 0 2 2 0 0 1 2 1 0 1 0 0 0 0 2 0 2 0 2 0 0 2 1 0 1 0 0 0 0 0 2 0 0 1 1 2 1 1 1 0 0 2 1 1 1 1 0 1 0 0 1 0 2 2 1 0 0 0 1 0 1 1 2 0 1 1 1 1 1 0 0 1 1 0 1 1 0 1 0 2 2 0 0 0 0 1 1 0 1 0 0 1 0 0 1 1 0 0 2 0 0 1 1 2 2 0 1 1 2 1 1 2 1 0 0 0 1 0 2 0 2 0 1 1 1 1 2 0 0 0 1 1 0 2 2 0 1 1 0 1 2 0 0 0 0 2 1 2 2 0 2 2 2 2 2 2 1 1 1 0 0 0 2 0 0 0 1 1 0 1 0 1 2 1 1 1 0 0 0 2 0 2 1 0 0 1 0 0 0 1 1 1 0 2 1 1 0 0 0 0 0 1 1 0 1 0 2 0 0 0 0 0 1 0 1 0 1 0 0 0 0 1 2 1 0 0 0 1 1 1 1
198 0 1 1 0 1 1 2 2 0 0 1 0 1 1 1 0 0 0 1 1 1 1 2 2 0 2 0 1 2 0 1 1 1 1 2 0 2 1 1 2 1 0 1 0 1 0 0 0 0 0 1 1 0 0 2 0 0 0 0 1 0 0 0 0 0 1 1 0 0 0 2 2 1 1 1 0 0 1 0 0 2 1 0 0 0 0 0 0 2 0 1 0 0 0 1 0 0 0 0 0 0 0 0 2 2 2 2 2 0 0 2 1 1 0 0 0 1 1 1 1 1 2 0 0 1 2 1 2 2 2 1 0 0 1 0 1 0 0 0 0 2 0 0 1 0 1 0 0 1 0 1 0 0 0 0 0 0 0 1 2 0 1 2 2 2 0 0 2 2 0 2 1 1 1 0 2 2 0 2 2 0 0 0 1 1 0 1 0 1 0 1 2 0 2 2 1 2 1 0 0 0 0 0 2 1 2 1 0 0 0 2 0 0 1 1 1 0 1 1 1 0 1 0 0 1 2 1 0 0 0 1 0 0 0 0 0 1 1 0 1 2 2 1 1 0 0 0 0 0 0 0 1 0 0 2 1 2 0 1 0 1 0 0 0 0 0 0 0 0 0 1 0 0 0 1 0 1 0 0 0 1 2 0 2 1 0 0 0 1 0 0 0 0 1 0 0 1 0 0 1 1 1 1 0 0 1 1 1 1 0 1 1 2 1 0 0 2 0 0 1 2 1 0 2 0 0 0 1 1 0 1 1 2 0 0 0 1 0 1 1 1 1 0 1 1 0 1 2 2 1 0 0 2 1 0 1 0 0 2 0 2 1 0 1 0 0 1 1 0 1 1 1 1 0 0 0 0 1 1 2 2 0 1 0 0 0 0 0 0 0 0 1 1 2 1 1 1 1 1 1 1 0 2 1 0 0 1 0 0 1 1 0 0 0 0 2 0 0 0 0 1 1 0 1 1 0 0 0 0 0 0 0 0 0 0 0 2 0 0 2 0 0 1 1 2 1 0 0 1 0 0 0 2 1 1 1 1 0 2 1 2 1 1 0 0 1 1 0 0 0 1 1 1 1 0 1 2 0 0 2 2 0 0 0 1 0 0 1 1 2 1 0 1 1 1 1 2 2 2 1 0 1 1 0 2 2 1 0 0 0 1 1 1 1 0 0 2 2 2 2 2 2 2 1 1 0 2 0 2 0 2 2 1 1 0 1 0 0 0 0 2 1 1 2 0 1 0 0 0 0 0 0 0 0 0 0 0 2 1 0 0 1 1 1 0 1 0 0 0 0 1 0 0 0 0 2 1 1 1 1 0 2 0 0 0 1 2 0 0 0 0 1 1 1 0 1 0 0 0 0 2 0 0 1 2 1 0 0 1 0 0 0 1 0 1 0 0 0 0 2 2 0 0 0 0 0 0 0 0 2 0 1 2 1 1 0 2 1 1 1 0 0 0 2 0 2 1 1 0 0 2 1 1 1 2 0 2 2 0 0 0 1 1 0 1 1 2 1 1 0 1 2 0 0 0 1 0 1 0 1 1 0 1 2 2 0 1 1 0 1 1 0 1 1 0 1 0 0 1 0 2 0 1 1 2 0 1 1 0 0 0 1 0 0 1 0 1 1 1 0 0 0 0 0 0 0 0 1 1 0 0 0 0 0 0 1 0 0 0 0 0 0 0 2 0 0 0 0 0 0 0 0 0 0 1 1 0 1 0 0 1 1 0 1 0 1 1 0 0 0 0 1 0 0 1 0 0 0 2 2 2 1 2 1 1 1 2 1 2 1 1 2 1 1 1 0 0 0 1 0 1 0 0 1 0 1 0 2 2 0 0 2 2 1 2 0 0 1 0 2 1 0 2 2 1 0 0 1 2 0 1 1 1 0 0 0 0 1 0 1 1 0 0 0 0 0 0 1 0 1 1 0 0 0 0 0 0 0 1 0 0 0 0 0 1 2 0 1 1 0 0 0 1 2 0 1 1 1 2 2 0 2 0 0 0 0 2 0 1 1 2 0 0 1 1 1 2 0 0 1 0 2 0 2 1 1 1 0 0 0 1 0 0 1 1 1 1 1 1 0 1 2 1 1 1 1 0 1 1 1 1 0 0 0 0 0 0 1 1 0 0 1 1 1 1 1 0 0 0 1 0 1 1 2 0 2 1 2 1 1 0 0 0 1 1 1 0 0 0 2 0 0 0 0 2 0 1 1 0 0 0 0 1 0 0 1 1 0 1 1 0 0 2 0 1 0 0 2 0 0 0
199 0 0 2 0 0 0 2 2 1 0 1 0 0 0 0 0 0 0 2 1 2 0 1 1 0 0 0 1 1 0 1 0 0 0 0 1 1 0 0 2 0 2 0 0 0 1 0 1 0 0 0 1 0 1 1 0 0 1 0 2 1 0 1 0 0 1 2 0 0 0 1 2 2 2 2 0 1 2 2 0 2 1 1 1 0 0 1 1 2 1 1 2 1 0 1 0 0 0 1 1 0 1 1 2 0 2 0 0 0 2 2 0 1 0 0 1 0 0 1 2 0 2 0 0 2 2 0 1 0 0 1 0 0 1 0 1 0 0 0 1 1 0 0 1 0 0 0 0 0 0 0 2 0 1 1 1 2 0 0 1 0 1 2 2 0 0 0 1 1 1 0 0 2 0 0 2 2 1 1 1 1 1 1 1 1 1 1 1 1 1 1 2 1 2 2 1 2 0 0 0 0 0 0 2 1 1 0 1 0 2 0 2 0 2 0 0 0 1 1 1 0 0 0 0 1 1 1 1 1 2 1 0 0 0 0 0 2 2 1 0 1 0 1 1 0 0 0 0 0 0 0 1 0 0 2 1 0 1 0 1 0 0 1 0 0 0 1 1 1 0 0 1 0 0 0 0 2 2 0 0 1 2 1 1 0 2 2 0 2 1 2 2 0 2 0 1 0 0 0 1 0 0 0 0 0 0 0 2 2 0 2 1 1 0 0 0 1 0 0 2 1 2 0 1 0 0 0 2 2 0 1 0 2 0 0 0 0 1 0 0 0 1 0 0 0 1 0 1 1 0 1 0 1 1 1 0 0 0 1 0 1 2 1 2 1 0 1 2 0 2 2 1 1 0 0 0 1 0 0 1 2 0 0 0 0 1 0 0 0 0 0 1 1 2 2 1 0 0 0 0 0 0 0 0 0 0 0 0 0 0 1 0 0 1 0 1 1 0 1 1 2 0 1 0 2 0 0 0 1 1 1 0 2 1 1 0 1 0 1 1 0 0 0 0 1 0 0 1 2 0 1 0 1 1 0 1 0 0 0 0 0 0 0 0 2 0 1 0 1 1 1 2 2 1 1 0 2 0 1 1 1 0 1 1 2 1 1 0 1 1 0 1 1 0 0 0 1 1 2 1 1 2 1 1 0 1 0 0 0 0 0 0 1 0 0 0 1 0 1 1 2 0 0 0 1 1 0 0 2 0 1 1 1 0 0 1 1 0 1 0 0 1 1 1 1 2 1 1 0 0 0 1 0 1 0 1 0 1 0 0 0 0 0 0 0 0 0 0 1 0 0 0 0 0 0 2 1 1 2 0 0 1 0 0 1 0 1 0 0 0 0 0 1 0 0 0 0 0 0 0 2 0 0 0 1 1 1 1 1 0 0 0 0 0 0 0 0 1 0 0 1 0 0 0 1 2 0 0 0 1 0 1 2 2 1 1 0 0 0 0 0 0 0 1 0 2 1 1 0 0 1 1 1 1 2 0 1 1 0 0 0 2 1 1 2 1 2 0 1 1 0 0 0 0 0 2 1 2 0 1 0 0 1 1 1 0 0 1 0 2 0 0 2 1 1 2 0 0 1 1 0 0 0 2 2 1 2 1 0 0 0 0 0 0 0 0 0 0 0 0 0 1 0 2 1 1 0 0 0 1 2 1 0 0 0 1 0 1 1 0 0 0 0 1 0 1 1 0 0 0 0 0 0 0 0 0 0 1 0 0 0 1 0 1 0 1 0 0 2 1 0 2 1 1 2 1 1 1 0 0 0 0 2 1 2 0 2 0 2 1 0 2 2 0 2 0 1 1 0 0 1 0 1 0 1 2 1 0 1 0 0 2 2 1 1 0 1 0 1 1 1 0 1 1 1 0 0 1 2 0 1 2 0 0 0 0 0 2 0 2 2 2 1 0 1 1 0 0 1 1 1 0 0 1 1 2 0 0 1 0 0 0 0 1 0 1 0 1 0 0 0 1 1 1 0 0 0 1 2 1 1 2 0 0 0 0 2 1 1 0 1 0 1 2 1 2 2 0 0 1 1 0 0 0 2 0 2 0 1 0 1 0 0 1 1 2 0 1 0 0 1 2 0 0 1 2 1 0 0 0 1 1 2 1 0 0 0 0 0 0 0 2 2 2 0 1 0 1 0 2 0 2 1 2 1 1 1 1 0 1 1 0 0 2 0 0 0 0 0 0 0 1 1 1 0 0 0 2 1 1 0 0 1 0 1 1 1 0 1 1 0 0 0 0 0 0 0 0 1 1 1
[truncated: 1,606,808 more chars]
