# Supplementary material for: KNN-MDR: a learning approach for improving interactions mapping performances in genome wide association studies
Source: BMC Bioinformatics. 2017 Mar 21;18:184. doi: 10.1186/s12859-017-1599-7 (PMC5361736; doi:10.1186/s12859-017-1599-7)
Supplement: Supplementary file 3 — The data set(s) supporting the results of Table 2. (ZIP 28603 kb) [file 12859_2017_1599_MOESM3_ESM.zip › 3/SINAN/S66/mkallsimul.dat]

1 0 1 1 1 0 2 1 1 1 1 0 1 2 0 1 1 1 1 1 1 0 0 1 1 0 1 0 1 0 1 0 0 1 0 0 1 2 0 1 1 1 0 0 0 0 1 0 1 2 0 1 0 0 2 2 0 0 1 1 0 1 0 1 0 0 1 0 0 0 0 1 1 1 1 2 1 0 0 0 1 0 0 2 2 0 0 1 2 2 0 0 1 1 1 0 0 2 2 2 2 0 1 1 2 0 2 0 1 1 0 1 0 2 1 2 2 0 1 1 1 1 1 1 0 1 1 1 1 0 0 0 0 0 1 1 1 0 0 0 1 0 0 0 1 2 1 0 0 0 0 1 0 0 0 0 0 0 0 1 0 1 0 0 0 1 0 1 1 2 1 0 0 0 1 0 1 0 1 0 0 1 1 1 0 0 1 1 0 1 1 2 0 0 0 2 1 0 1 0 0 1 0 2 2 0 0 1 0 0 1 2 1 0 0 2 0 2 2 0 0 0 1 1 1 0 0 2 1 1 0 0 0 0 0 0 0 2 2 1 0 1 2 2 0 0 0 0 0 0 0 1 1 0 0 0 1 0 0 0 0 0 0 0 1 0 0 0 1 1 0 1 0 2 0 0 0 2 2 0 2 2 1 0 0 0 0 1 0 2 0 0 1 0 2 1 2 1 0 0 0 0 1 0 1 0 2 2 0 0 0 1 1 1 1 0 1 0 0 0 2 1 1 1 1 0 0 0 1 1 2 1 1 1 0 0 0 1 2 1 0 0 0 0 1 1 0 0 1 0 0 0 2 1 1 0 1 1 1 1 2 2 1 0 1 0 0 1 1 0 2 2 1 2 0 0 0 0 1 0 2 0 2 0 0 0 0 0 0 1 0 0 0 0 2 0 0 1 1 0 0 1 0 2 2 0 0 1 0 0 0 2 0 1 1 0 1 1 0 0 0 1 0 2 0 1 1 0 1 0 0 1 0 0 0 1 0 1 0 0 2 0 1 1 0 2 2 0 0 1 0 0 0 1 2 1 2 1 1 2 1 2 0 0 0 0 1 0 2 0 1 0 2 2 0 0 0 0 0 0 0 2 0 0 2 0 0 0 0 0 0 0 1 1 0 0 0 0 1 0 1 1 2 0 0 1 1 0 0 0 0 2 0 0 0 2 0 0 2 1 0 2 2 1 0 1 1 1 0 2 0 2 0 0 0 0 1 1 1 2 0 1 1 0 0 1 0 2 2 2 1 1 1 1 1 1 1 0 0 0 0 1 0 0 0 0 1 1 1 1 0 2 1 0 0 0 2 2 0 2 2 2 0 0 0 0 0 0 1 1 0 1 1 1 1 1 1 2 2 2 2 0 0 1 1 1 1 1 0 1 0 0 0 1 0 1 0 0 1 0 0 1 0 0 0 0 2 2 0 0 1 0 1 0 0 1 1 1 0 1 0 0 0 1 1 0 2 1 2 2 0 2 0 0 0 1 2 1 1 0 0 0 0 0 0 1 0 1 1 0 0 1 1 0 0 2 2 0 2 0 1 0 2 2 1 2 1 0 1 0 0 0 0 0 0 0 0 1 0 1 0 1 0 0 1 0 1 1 0 0 0 0 0 0 0 1 0 2 1 0 0 0 1 1 0 1 1 2 2 2 0 0 0 0 0 0 1 0 0 1 0 1 1 1 0 1 2 1 0 0 0 0 0 0 0 0 1 0 2 0 0 1 2 0 0 0 2 1 1 1 0 0 2 0 0 0 1 0 0 2 0 0 2 0 2 0 0 2 1 1 1 1 1 1 1 0 1 0 1 0 0 0 0 0 2 0 1 0 0 1 1 1 2 2 2 0 0 2 0 1 1 1 0 2 2 1 1 0 0 0 2 0 2 0 0 1 0 0 0 1 0 1 1 0 0 0 0 0 0 0 0 1 0 1 1 0 1 0 0 0 0 2 1 0 0 1 2 0 2 1 0 1 0 0 1 2 1 0 2 2 2 0 1 0 0 0 0 1 0 0 0 1 0 1 1 0 1 0 0 0 0 2 0 1 2 2 0 1 0 0 0 0 0 0 2 2 1 1 2 1 0 1 0 0 0 0 0 1 0 0 0 1 0 1 1 1 1 1 1 0 1 0 2 0 1 1 1 0 0 1 1 0 1 2 2 0 1 2 0 0 2 0 1 0 1 1 1 0 0 1 0 0 0 0 0 0 1 1 1 0 0 1 2 2 0 0 2 1 0 1 0 0 1 0 2 1 1 0 2 0 2 2
2 0 0 0 1 0 1 2 2 0 0 2 1 1 0 1 0 0 0 0 0 0 1 0 2 0 1 0 2 1 1 1 0 0 2 1 2 1 0 1 1 1 1 1 0 1 1 0 2 0 0 0 1 1 0 2 0 0 0 2 0 0 0 2 0 0 0 0 0 0 0 1 1 0 1 1 1 0 0 0 0 0 0 1 1 0 1 1 2 2 0 2 1 0 0 1 0 0 0 0 0 0 1 1 2 0 2 0 0 2 0 1 0 2 0 2 1 0 0 2 2 0 0 2 0 1 0 1 1 1 1 1 0 0 1 1 1 0 0 0 0 0 1 1 0 0 0 0 0 1 0 1 1 0 0 0 0 0 0 1 0 0 0 2 0 1 0 0 0 0 2 0 0 2 1 1 1 0 0 0 1 2 1 1 0 0 1 0 0 0 0 2 0 0 0 1 1 0 1 0 0 1 0 0 0 0 2 1 1 0 0 1 1 0 0 2 1 0 1 0 1 1 2 1 1 0 0 1 1 1 0 0 2 2 1 2 0 2 2 1 1 0 2 1 0 0 0 0 0 0 0 1 1 0 1 1 0 0 0 0 0 0 0 1 0 0 1 0 2 2 0 0 0 1 0 0 0 1 2 0 1 2 0 0 0 1 0 2 0 2 0 1 1 0 2 1 2 2 1 1 0 0 0 0 0 0 0 1 0 0 0 2 2 1 1 0 1 2 0 0 1 2 2 2 0 0 0 0 0 0 2 1 0 0 0 0 0 2 0 0 0 1 1 0 1 1 1 0 1 1 0 0 2 1 1 0 1 0 0 2 2 1 1 0 1 2 0 0 2 1 1 1 1 1 1 0 2 1 0 0 2 0 1 1 0 1 2 0 0 1 1 1 0 0 2 1 1 1 1 1 0 1 0 2 1 0 0 1 0 0 0 1 0 0 0 0 0 0 0 1 0 0 1 1 2 2 1 1 1 0 1 0 1 1 1 0 0 0 0 0 1 1 0 1 0 1 2 0 0 0 0 1 0 2 1 1 1 0 0 0 2 0 1 1 0 2 0 1 2 0 0 0 0 0 1 1 0 1 0 1 1 1 0 0 2 0 0 1 1 0 1 1 0 0 1 0 0 2 2 0 2 0 1 1 0 1 2 0 1 0 1 2 1 2 0 0 0 0 1 1 0 2 2 2 0 2 0 0 2 1 1 1 0 1 2 1 1 0 0 0 1 2 2 1 1 2 0 1 1 1 0 0 0 1 1 1 1 1 2 1 1 0 0 0 0 0 0 2 1 0 0 0 0 0 0 0 0 2 0 2 1 0 0 0 1 0 0 0 0 0 0 1 1 0 0 0 0 0 0 1 1 1 1 1 2 0 0 1 0 1 0 0 0 1 2 0 0 0 0 0 0 0 0 0 0 1 2 2 0 0 1 0 1 0 0 1 1 0 0 0 2 1 0 1 2 0 1 1 1 1 0 1 1 0 1 2 2 2 2 0 0 0 0 1 2 2 0 1 1 0 0 0 1 0 0 1 0 0 1 0 1 1 2 2 1 1 1 0 1 1 0 0 0 1 0 0 0 0 1 2 0 0 1 2 0 1 1 1 1 1 2 2 0 0 1 1 0 0 1 0 0 0 1 0 1 1 0 2 2 1 1 0 0 0 1 1 1 0 0 1 0 0 0 0 0 1 1 0 0 0 0 0 0 1 1 1 1 0 1 0 0 0 2 0 0 0 2 0 2 2 0 0 2 1 0 0 1 1 1 1 0 1 1 1 2 0 1 1 1 1 0 1 2 2 2 0 0 1 0 0 0 0 0 0 2 0 0 1 1 2 0 0 1 1 2 1 1 1 2 2 2 2 1 2 2 1 1 0 1 0 0 1 2 2 0 2 0 0 0 0 1 1 1 1 0 0 2 1 0 0 0 2 0 2 2 0 0 0 2 0 0 2 1 1 1 0 2 0 1 1 1 1 0 0 1 1 2 0 1 1 2 0 2 0 0 0 1 0 0 1 1 0 1 1 2 0 2 0 1 0 0 0 1 1 2 2 1 1 0 1 0 0 1 1 1 0 1 2 2 1 0 1 1 2 1 0 2 0 0 0 2 0 0 0 1 0 0 0 0 0 0 0 1 1 1 1 1 0 0 1 1 0 1 2 1 0 1 2 0 2 1 1 0 1 2 0 1 0 1 0 0 0 0 1 1 1 0 0 2 0 0 0 1 1 0 0 0 1 0 2 1 0 0 0 1 0 0 0 0 0 2 1
3 0 0 0 0 0 1 2 2 0 0 2 0 1 0 1 0 0 0 0 0 0 0 0 2 0 0 1 2 0 1 1 1 0 2 1 2 2 0 1 0 1 0 0 0 0 1 0 0 2 1 0 0 0 2 1 1 1 1 2 0 1 0 1 0 0 2 0 1 1 0 2 1 0 1 1 1 0 2 1 1 0 0 1 1 0 0 1 1 2 0 1 0 0 0 0 0 0 0 1 0 2 1 0 2 1 2 0 0 2 0 2 0 0 0 0 1 0 1 2 2 0 1 1 1 1 0 0 0 0 0 0 0 0 0 0 0 0 2 0 1 0 0 0 1 1 1 0 0 2 0 0 1 0 0 1 1 0 1 0 1 1 0 2 0 1 0 0 1 1 1 2 0 2 2 0 2 0 0 0 1 2 1 1 0 0 1 1 0 1 1 2 2 2 2 1 1 1 0 0 0 0 0 1 1 0 1 1 0 0 1 2 1 0 0 2 0 2 2 1 0 0 1 2 1 0 0 0 0 0 0 0 0 0 0 0 0 2 2 1 0 0 2 1 0 0 0 0 1 1 1 1 1 0 0 0 0 1 0 0 0 0 0 0 0 0 0 0 1 0 1 1 0 2 0 0 0 1 2 0 0 1 2 1 1 1 2 1 1 1 1 0 1 0 2 0 2 1 0 1 1 0 1 1 1 0 0 1 0 0 0 1 0 1 1 0 2 1 0 0 1 1 1 1 1 0 1 0 0 0 2 1 0 0 0 0 0 2 0 0 0 1 2 0 0 0 2 0 1 1 1 0 1 1 1 0 1 1 0 0 0 1 2 0 2 0 0 1 2 1 1 1 1 1 1 0 2 2 0 0 1 1 1 0 0 0 0 0 0 0 0 0 1 0 1 0 1 1 0 0 0 0 0 2 0 0 0 1 0 1 1 1 0 1 1 0 0 0 0 1 0 1 0 0 2 1 1 0 2 2 0 2 0 1 1 1 0 0 0 0 1 1 0 0 0 0 2 0 0 0 0 1 0 2 0 0 0 0 0 0 2 0 0 0 1 1 0 0 2 0 0 0 2 2 0 0 0 2 0 0 1 2 1 0 1 0 0 0 0 0 1 0 0 1 0 0 0 1 2 0 0 0 1 1 0 1 1 0 0 0 0 2 0 0 0 2 1 1 0 1 1 2 2 2 0 2 0 1 1 1 1 1 0 2 2 0 0 0 1 1 1 1 1 1 1 0 0 1 1 1 0 0 0 2 0 1 0 0 1 0 1 1 1 0 0 0 2 1 0 0 0 0 1 0 0 0 2 1 0 2 1 1 1 0 1 1 1 0 0 0 0 1 0 0 0 0 0 0 0 0 0 1 1 2 2 0 1 2 0 2 0 0 0 1 0 0 0 0 0 0 0 0 1 1 0 0 1 1 0 0 0 1 0 0 0 0 0 0 0 0 1 2 0 1 1 0 2 1 1 0 1 2 0 0 0 1 1 2 2 0 0 0 0 0 0 1 1 2 0 0 1 1 0 0 2 1 2 0 0 0 0 1 2 2 0 1 2 0 2 0 0 0 1 1 1 0 0 0 1 1 0 0 0 0 2 0 0 2 0 0 0 0 0 0 0 0 0 0 1 0 0 0 1 0 0 2 0 0 0 0 1 0 0 0 0 1 1 0 1 1 1 1 0 0 0 0 0 1 0 1 1 1 0 0 1 0 1 0 1 0 0 1 2 0 0 1 1 0 2 2 0 0 2 1 1 2 1 1 1 0 0 1 1 0 1 1 1 0 1 2 0 2 2 2 2 0 0 1 0 0 0 0 0 0 2 1 1 1 0 1 0 0 1 1 1 0 1 2 2 2 2 2 1 2 1 0 0 0 0 0 1 0 2 1 0 2 0 0 0 0 0 0 1 1 0 0 1 1 0 0 0 2 0 2 2 0 1 0 0 1 0 1 0 0 0 0 2 0 2 0 0 0 0 0 2 2 0 2 0 0 1 1 0 0 0 0 0 0 0 1 1 1 0 2 2 0 2 0 2 0 0 0 0 1 1 1 1 0 1 1 1 0 0 0 1 1 1 1 0 0 0 0 1 2 1 0 0 0 0 1 1 0 0 2 0 0 0 1 1 0 0 0 0 2 1 0 0 0 0 0 1 0 2 0 0 0 0 1 0 0 2 0 0 0 1 1 1 0 0 0 0 0 0 0 0 2 0 0 1 0 0 1 1 1 0 2 1 0 0 0 0 0 0 0 0 0 1 0 2 0 1 1
4 0 1 0 0 0 1 0 0 2 2 0 0 0 0 0 0 0 0 0 0 0 1 0 2 0 0 0 1 2 0 0 1 1 1 0 1 1 0 0 0 0 0 0 0 0 0 0 1 1 1 1 0 0 2 2 0 0 0 1 1 1 1 0 0 0 2 2 0 0 0 0 2 1 2 2 1 0 1 0 2 0 0 1 1 0 0 0 0 1 0 0 2 0 0 0 0 1 1 1 1 0 0 1 2 1 2 1 1 1 0 2 0 0 0 0 1 0 1 1 1 0 1 1 0 1 1 1 1 0 0 0 0 0 1 1 0 1 0 0 1 0 1 0 0 0 0 0 0 0 0 0 1 1 0 0 1 2 0 0 0 0 0 1 0 2 0 2 1 2 0 0 1 2 1 0 2 0 0 1 1 1 1 1 1 1 1 1 0 0 1 2 2 2 2 2 1 0 0 0 0 0 0 0 0 0 2 2 1 0 2 2 0 0 0 2 0 0 2 0 0 0 2 1 1 1 1 2 1 1 0 0 0 1 1 0 1 2 2 1 0 1 2 1 0 0 0 0 1 0 0 2 1 1 0 0 1 2 1 1 0 1 0 1 1 0 0 0 2 2 1 1 0 1 0 2 0 0 1 0 0 1 1 0 1 1 2 1 0 2 0 1 0 1 1 1 0 0 0 2 0 0 0 1 0 0 1 2 0 0 0 0 2 1 1 0 1 0 0 0 0 2 0 1 0 0 2 0 1 1 2 1 0 0 0 0 0 2 0 0 1 1 2 0 1 1 0 1 2 1 1 1 1 1 0 1 1 1 0 0 0 0 0 0 0 0 0 1 1 0 2 2 2 2 0 1 2 1 0 1 2 1 0 0 0 0 1 0 0 0 0 0 0 0 2 0 0 0 1 1 0 1 0 1 0 0 1 1 0 0 0 2 0 0 1 0 1 0 0 0 0 1 0 1 1 1 1 1 1 0 1 0 0 0 0 1 0 0 0 0 1 1 0 0 1 2 1 0 0 0 0 1 0 2 2 1 2 0 1 1 2 1 1 1 0 1 1 1 2 0 1 1 2 2 2 0 2 2 0 2 2 1 2 1 1 1 0 0 0 0 0 0 0 2 2 0 0 0 1 1 2 2 1 1 0 2 2 0 0 0 0 1 1 1 0 0 0 0 1 1 0 1 1 0 0 0 2 1 0 2 1 1 0 1 2 0 0 1 0 0 1 2 2 0 0 2 0 0 1 1 0 1 0 2 1 0 0 1 0 2 0 0 0 1 0 0 1 2 2 2 1 1 1 0 1 0 1 2 0 1 2 0 1 0 0 0 0 1 0 1 0 1 0 0 0 0 1 1 1 1 1 1 0 2 0 0 2 1 0 1 0 0 0 0 2 0 0 0 0 0 0 1 0 0 0 0 2 2 0 0 1 0 2 0 0 1 0 0 0 1 2 2 0 0 2 0 2 1 2 2 0 2 0 0 0 1 2 1 1 0 0 0 2 0 0 2 0 1 1 0 0 0 0 0 1 2 2 0 1 0 0 0 2 2 1 1 0 0 2 0 0 0 0 0 0 0 0 0 0 2 1 0 0 0 1 0 1 2 0 0 1 1 0 0 1 1 0 1 0 0 0 0 0 0 0 1 0 0 0 0 0 0 0 0 0 0 1 0 1 1 0 1 1 1 0 0 1 1 0 0 0 0 0 0 0 2 0 0 1 0 0 0 2 0 0 1 1 0 2 2 0 1 2 2 0 0 1 0 0 0 0 1 0 1 2 1 0 1 1 2 0 1 1 2 2 0 0 0 0 0 0 0 0 0 2 0 0 0 2 2 0 0 1 1 1 0 2 2 1 2 1 1 0 2 2 0 0 0 1 0 0 0 2 1 0 2 1 0 0 0 1 1 1 0 0 0 0 0 0 1 1 1 0 2 1 1 0 1 2 0 1 2 0 0 0 0 0 0 2 0 1 0 0 0 2 2 1 0 1 1 2 0 1 1 0 1 0 0 0 2 2 0 0 1 2 1 1 0 0 0 0 2 0 2 1 2 0 0 0 1 1 0 0 0 2 1 1 2 2 1 0 1 0 1 0 0 0 2 0 0 2 0 0 0 1 0 0 1 1 0 0 0 1 1 0 0 1 0 0 1 0 1 2 1 0 1 2 2 0 0 1 0 0 0 2 1 1 0 2 0 0 0 1 0 0 0 1 0 2 0 0 0 1 2 0 2 2 0 0 0 0 0 0 0 1 1 0 0 0 0 1 1
5 0 0 0 1 0 2 2 2 0 1 0 1 1 0 1 0 0 0 0 0 0 0 1 1 1 1 0 2 1 1 0 0 1 2 2 2 1 1 0 0 1 1 0 0 0 1 0 2 1 0 1 1 1 1 1 0 0 0 2 0 1 0 1 0 0 0 2 0 0 0 2 1 0 1 2 2 1 1 0 2 0 0 1 1 0 0 1 2 2 1 1 2 2 1 0 0 2 0 0 0 0 1 0 2 1 2 0 0 2 0 1 1 2 1 2 2 2 2 0 0 0 2 0 1 0 1 1 1 0 0 0 0 0 1 1 1 0 0 0 1 0 0 0 1 2 0 1 0 0 1 0 0 0 0 0 1 1 0 1 0 0 0 1 2 2 0 1 0 1 1 1 2 1 2 1 0 2 0 1 0 0 1 1 1 1 1 2 1 1 1 2 2 2 2 1 1 0 0 0 0 0 0 1 1 0 1 2 1 0 1 1 1 0 0 2 1 0 1 1 0 0 2 1 1 1 0 1 0 0 1 0 1 0 0 0 0 2 2 1 0 0 2 2 0 0 0 0 0 0 0 0 2 0 0 1 1 0 0 0 0 0 0 1 2 0 1 0 2 1 0 1 0 2 0 0 1 1 2 0 0 1 2 1 0 2 1 2 0 2 0 0 2 0 2 0 1 2 0 2 2 1 1 0 1 0 1 2 0 0 0 1 2 1 1 0 1 0 0 0 0 2 0 2 0 0 1 0 0 0 2 2 0 1 0 0 0 0 2 0 0 0 1 0 1 1 0 0 1 1 1 0 2 0 2 0 0 1 0 1 1 1 1 0 1 1 0 2 2 0 2 2 1 2 1 0 0 0 1 0 1 2 0 0 1 0 0 0 0 0 0 0 0 1 2 1 1 0 0 0 0 0 0 1 1 0 0 0 1 0 0 1 0 1 1 0 0 0 1 0 1 1 0 0 1 2 1 1 1 0 1 0 0 0 0 1 0 0 0 0 1 1 0 1 0 2 2 0 1 2 0 1 0 1 1 0 1 1 2 2 1 2 0 0 2 2 0 1 2 0 2 2 2 2 0 0 0 2 1 0 1 1 2 0 1 0 0 0 0 0 1 1 1 1 1 0 0 0 1 1 1 0 1 0 0 1 1 1 0 0 0 2 1 1 0 1 0 0 1 1 0 2 2 2 1 2 0 0 1 2 0 1 0 1 1 0 1 0 1 1 1 1 0 0 0 1 1 1 1 1 0 0 0 1 1 1 1 1 1 1 0 0 1 1 0 0 2 1 0 0 2 2 1 0 0 0 0 1 0 0 2 0 1 0 0 0 0 0 1 1 0 2 0 0 0 1 0 0 0 0 0 2 0 1 2 0 2 1 0 1 0 0 2 2 0 1 1 0 0 1 0 1 0 0 0 1 1 2 0 0 1 0 0 0 0 0 0 1 0 2 0 1 0 2 2 0 2 0 1 1 0 1 0 2 0 2 0 1 1 0 0 0 1 1 1 1 1 0 1 1 0 1 0 0 1 0 1 0 2 0 1 0 2 1 0 0 2 1 2 0 1 1 0 0 0 0 0 0 2 2 0 0 0 1 1 0 1 0 1 0 0 0 0 0 1 2 0 1 0 0 0 0 0 1 1 2 1 1 1 0 0 0 0 0 0 1 1 0 1 1 1 1 0 0 0 0 0 1 0 0 0 1 0 0 0 2 0 1 2 1 0 1 2 0 1 0 2 0 2 2 0 0 2 0 0 0 1 0 0 1 0 1 0 0 0 1 1 1 1 2 0 1 1 2 2 0 0 1 0 0 1 0 0 1 0 1 1 0 0 1 0 0 0 0 0 0 0 2 0 0 0 0 2 2 2 1 1 0 0 0 0 0 2 2 0 2 0 0 0 0 0 0 0 0 0 0 0 0 0 0 0 1 0 2 1 1 0 0 0 0 0 2 0 0 0 1 0 1 0 0 0 0 1 0 2 1 0 0 1 1 2 0 2 1 0 2 0 1 0 2 2 0 0 1 1 0 1 0 0 0 0 2 0 1 0 0 2 1 0 0 0 0 0 0 1 1 2 1 2 1 0 1 0 2 1 0 1 1 0 0 1 0 0 2 0 0 0 1 1 0 1 0 2 1 0 0 2 0 0 1 1 0 1 1 1 0 1 2 0 1 1 1 0 0 0 2 2 0 1 0 0 0 0 1 1 0 2 0 2 0 0 0 0 0 0 0 0 0 1 0 0 1 0 1 0 0 0 1 1 1 1 0
6 0 1 1 1 0 2 1 1 1 1 0 1 1 0 1 0 0 0 0 0 0 0 0 2 0 0 0 2 2 1 2 0 2 1 0 2 1 0 0 0 2 1 2 0 0 1 0 1 1 0 1 1 1 1 0 0 0 0 0 1 1 0 1 1 0 2 1 0 0 0 0 2 0 2 2 1 0 1 0 1 0 0 2 2 0 0 0 2 2 0 0 1 0 0 0 0 0 0 0 0 0 0 1 2 1 2 0 1 1 0 2 0 1 0 1 1 0 1 1 1 1 1 1 0 1 1 2 2 1 0 0 0 0 1 1 1 0 0 0 1 0 0 0 0 0 1 0 0 0 0 0 1 0 0 0 0 0 0 0 0 0 0 1 1 2 0 1 0 2 0 2 0 2 1 0 2 0 0 1 1 1 0 0 1 1 0 0 0 0 0 2 2 0 2 1 2 1 0 0 0 1 0 2 1 1 2 0 2 0 1 1 1 0 0 2 0 1 2 1 0 0 1 1 1 1 0 0 0 0 0 1 0 0 0 0 1 2 2 1 0 0 2 2 0 0 0 0 1 0 0 1 1 0 0 0 2 1 0 0 0 0 0 0 0 0 0 1 1 0 0 1 0 2 0 0 0 1 2 0 0 1 2 0 0 1 0 1 1 1 1 1 1 0 2 1 2 2 0 1 1 0 0 0 0 0 0 1 0 0 1 1 2 1 0 0 1 1 0 0 1 1 1 2 1 0 0 0 1 1 2 1 0 0 0 0 0 1 1 0 0 0 1 0 0 0 0 0 1 0 1 0 0 0 0 2 0 0 1 0 1 1 2 0 2 0 0 2 2 0 2 2 0 2 0 0 1 1 0 0 0 1 1 0 1 2 1 0 0 2 0 1 2 1 2 2 2 1 0 0 0 0 0 2 1 0 0 0 0 0 0 0 0 1 1 0 1 0 0 0 0 0 0 1 0 1 0 1 2 1 1 1 0 1 1 1 0 1 1 0 1 0 0 0 1 1 1 0 0 1 0 0 0 2 1 1 1 0 0 1 1 0 0 1 0 1 1 1 1 1 1 0 2 2 0 0 0 2 1 0 1 1 2 1 1 1 0 1 0 0 0 1 1 1 0 0 0 1 2 1 1 0 2 0 0 1 2 1 0 0 0 1 0 0 0 1 0 0 1 1 0 2 1 1 0 1 1 0 2 1 1 0 0 1 2 0 0 1 1 1 0 1 1 1 1 0 0 1 1 1 0 0 0 2 0 0 0 0 1 1 1 0 1 0 0 0 1 0 0 0 0 0 1 0 0 0 1 0 0 2 1 0 0 0 2 1 1 0 1 1 1 0 0 0 2 1 0 0 1 0 1 1 0 2 2 1 0 1 0 1 1 0 0 0 2 0 0 0 1 0 0 1 1 1 0 0 1 2 0 0 2 0 0 0 0 1 0 0 0 0 2 0 0 1 1 0 2 1 1 1 0 1 1 0 1 1 1 2 2 0 0 0 1 1 1 2 0 0 2 0 0 0 0 1 0 1 1 0 2 0 1 0 2 2 0 1 2 1 1 1 1 1 2 0 0 0 0 0 2 2 0 0 0 2 1 0 1 1 0 0 0 0 0 2 0 2 0 2 1 1 0 0 2 0 0 0 0 1 0 0 1 0 0 0 0 2 1 0 0 1 0 0 0 0 0 0 1 0 0 0 0 0 0 0 0 2 0 0 0 0 0 0 1 0 0 1 2 0 2 2 1 1 1 1 0 1 2 0 0 1 0 1 1 1 2 0 1 1 1 2 0 1 1 1 1 0 0 0 0 1 0 0 0 0 2 0 1 1 0 2 0 0 1 1 1 0 1 2 1 1 1 1 2 2 1 0 1 1 0 0 0 1 1 1 2 1 0 0 0 1 0 1 1 1 0 0 1 1 1 0 0 1 0 1 1 0 1 0 0 0 0 2 0 0 0 1 1 1 0 1 0 0 0 1 2 2 0 0 1 2 2 0 2 0 0 0 0 0 0 2 1 0 0 2 0 0 0 0 0 0 0 1 0 1 0 0 1 1 0 2 1 0 0 0 2 2 1 2 2 0 0 2 0 2 1 0 2 0 0 0 1 0 0 1 0 1 1 1 2 1 0 0 2 2 2 1 1 1 0 1 1 0 1 2 2 0 1 2 0 2 1 1 0 0 1 1 1 0 2 1 1 0 0 0 0 0 2 1 1 1 0 1 0 0 0 0 0 1 0 1 1 0 0 0 1 0 0 0 1 0 1 0
7 0 0 0 0 0 1 0 2 0 0 1 1 1 0 1 0 1 0 1 1 1 0 0 2 0 0 0 2 1 2 0 1 2 1 0 1 2 0 0 0 1 2 2 0 0 1 0 0 1 1 2 1 1 1 1 1 1 1 0 0 0 0 1 0 1 1 1 0 0 0 0 1 0 1 2 2 0 1 1 0 0 0 1 1 0 0 2 2 2 2 1 1 0 1 0 0 2 2 2 1 0 1 0 2 0 2 1 0 2 0 0 0 2 2 2 2 0 2 0 0 1 1 1 0 0 1 1 2 0 1 1 1 0 0 0 0 0 0 0 0 0 0 0 1 0 1 0 0 0 0 0 0 1 1 0 0 0 1 2 0 0 0 2 1 2 1 1 0 2 0 0 0 2 1 0 1 1 0 1 1 1 1 1 0 0 1 0 0 0 0 2 1 0 1 0 1 0 0 0 0 0 1 2 2 0 0 1 1 1 1 1 1 0 0 2 1 0 1 0 0 0 1 2 0 1 0 0 0 0 1 1 1 1 0 1 0 2 2 1 0 0 2 1 0 0 0 0 0 0 0 1 0 0 0 0 1 2 0 0 0 0 0 1 1 0 1 2 2 2 0 0 0 2 0 0 0 1 1 0 0 1 2 1 0 0 0 1 2 2 0 1 1 0 2 1 2 1 1 1 0 0 0 1 0 1 0 1 0 0 0 1 2 1 1 0 2 0 0 0 1 1 2 1 0 0 1 0 2 2 2 1 0 0 0 0 0 0 2 1 0 0 2 0 0 0 1 1 1 1 0 1 1 1 0 1 2 1 0 1 1 1 1 0 1 0 0 1 1 0 2 2 0 2 0 0 1 0 0 0 1 1 0 1 1 1 1 0 0 0 0 0 1 0 2 0 0 0 1 2 0 1 0 2 2 1 1 1 0 1 1 2 0 0 0 0 1 0 0 0 0 1 0 0 1 1 2 1 0 0 0 0 0 0 0 0 0 1 1 0 1 1 0 0 0 1 2 0 0 1 1 0 1 2 1 1 1 0 1 1 2 1 1 1 0 1 0 2 1 1 2 0 2 2 2 2 0 1 0 0 0 2 1 1 2 1 0 2 2 0 2 2 0 1 1 0 0 0 2 0 0 0 0 1 1 1 1 0 0 0 0 1 0 0 0 1 0 1 1 1 1 2 1 1 0 1 1 1 0 2 0 2 0 0 0 0 1 0 1 2 0 0 0 0 0 1 0 1 1 1 0 0 0 2 1 0 0 0 1 1 1 0 1 1 1 1 1 0 0 0 1 1 0 0 0 0 0 2 0 2 2 0 0 0 1 0 0 0 1 1 0 1 0 0 0 0 1 0 0 0 0 2 1 1 1 1 2 2 0 2 0 0 0 1 2 0 0 0 0 0 0 1 0 0 0 0 2 1 0 0 0 0 1 1 1 1 0 0 0 1 0 0 0 0 1 0 1 1 1 1 1 0 0 1 0 2 1 1 1 0 0 0 2 0 1 1 0 1 1 0 0 0 0 0 2 1 2 2 0 2 2 1 2 2 1 2 1 0 1 1 0 0 2 0 0 1 1 0 2 2 0 1 0 0 2 0 0 0 1 0 1 1 0 0 0 1 0 2 1 0 0 0 1 0 1 1 0 0 0 0 1 0 0 0 0 0 2 0 0 1 0 0 1 1 0 1 2 0 0 0 0 1 1 0 0 1 0 0 2 0 0 0 2 0 0 0 2 0 0 0 0 0 1 0 0 0 1 0 1 1 1 0 0 1 1 1 0 2 0 2 0 2 1 1 1 0 0 0 0 1 0 0 0 0 2 0 1 0 0 1 0 0 1 1 1 0 1 2 0 0 0 0 2 2 2 0 0 0 0 0 0 1 1 0 0 1 1 0 0 0 2 2 1 1 0 0 1 0 0 0 0 1 0 2 2 0 0 0 0 0 0 1 0 0 0 0 1 0 2 0 0 0 0 0 1 2 0 0 2 2 2 0 0 0 0 0 0 0 1 2 1 0 0 2 1 0 1 0 0 0 0 2 1 1 1 1 1 0 0 1 0 0 0 0 1 1 1 1 1 1 0 0 0 1 0 0 1 1 1 1 2 0 0 1 0 0 1 0 0 0 0 1 1 2 2 0 1 0 0 0 2 0 0 2 2 0 2 2 0 2 0 1 0 2 2 1 1 0 2 1 0 0 0 0 0 1 1 1 1 0 1 2 0 0 0 1 1 0 0 1 0 0 0 0 0 0 0 0 2 0 1 0
8 0 0 0 0 0 1 2 2 0 0 1 1 2 0 1 1 0 0 1 1 1 0 1 1 1 1 0 2 1 1 0 1 1 2 1 1 1 0 0 0 2 1 1 0 1 1 0 1 1 0 0 0 0 1 1 1 0 0 0 0 1 0 1 0 0 0 0 0 0 1 0 2 0 2 2 2 1 1 0 2 0 1 0 1 0 0 1 2 2 0 1 1 0 0 0 0 1 1 1 1 0 0 0 2 0 2 1 1 1 0 2 1 1 2 2 2 0 2 1 1 0 1 1 0 1 1 1 2 2 0 1 0 0 0 0 0 1 0 0 1 0 0 0 0 0 0 1 0 0 1 0 1 0 1 1 1 1 0 1 1 1 0 1 0 2 0 0 0 0 2 0 2 1 1 2 1 0 0 0 2 2 1 1 0 0 1 1 1 0 0 1 1 0 1 1 1 0 0 0 0 0 0 0 0 0 1 1 1 0 0 1 0 0 0 2 0 2 0 1 1 1 0 1 1 0 0 0 0 0 0 1 0 0 0 0 0 2 2 1 0 1 2 2 0 0 0 0 0 0 0 1 1 0 0 0 1 0 0 0 0 0 0 1 1 0 1 0 1 1 1 0 0 1 0 0 0 2 0 0 0 2 2 2 0 1 1 2 0 2 0 1 1 0 2 1 2 1 0 2 1 0 0 1 0 0 0 1 0 0 1 1 2 1 1 0 2 0 0 0 1 1 0 0 1 0 0 0 1 0 2 2 1 1 0 0 0 1 1 1 0 1 1 0 1 1 0 0 0 0 0 0 1 0 1 1 0 2 0 1 1 1 1 0 1 0 0 0 1 1 1 1 0 2 0 0 1 1 1 0 0 2 0 0 0 0 1 0 0 0 0 0 0 1 2 1 1 2 0 0 0 0 0 1 1 0 1 0 0 0 0 0 0 0 1 0 1 1 0 1 0 1 0 1 1 1 0 1 2 0 2 0 1 1 1 0 1 2 1 1 1 1 0 0 0 1 2 0 0 1 0 0 0 2 1 1 1 1 2 1 1 1 0 0 1 2 0 0 2 0 0 0 2 2 1 0 1 2 0 1 1 2 1 0 1 0 0 1 0 0 1 1 1 2 0 0 0 1 1 0 1 0 2 0 0 0 2 1 0 0 0 1 0 2 0 0 0 0 1 1 1 2 2 2 0 2 0 2 0 2 0 1 0 0 0 0 1 1 1 1 2 2 1 0 1 1 0 0 0 0 1 1 0 1 2 1 1 0 0 1 0 0 0 0 0 0 0 1 0 0 1 1 0 0 0 0 0 1 0 1 2 1 0 0 0 0 0 0 1 1 0 0 1 1 1 1 1 1 1 1 1 1 1 2 1 0 1 1 0 1 1 0 1 1 0 1 1 1 0 0 1 1 0 0 0 2 0 2 0 0 0 0 0 0 0 0 1 0 0 2 0 1 0 2 2 0 2 2 1 1 0 1 0 1 0 2 1 2 0 1 1 0 2 2 2 2 1 2 0 1 0 2 0 0 0 1 1 0 2 0 1 0 2 1 0 0 2 1 0 0 0 0 0 1 1 0 0 0 0 2 0 0 0 0 1 0 0 1 1 0 0 0 0 1 1 1 0 1 1 1 0 0 0 0 0 2 0 1 1 1 1 1 0 0 0 1 1 0 0 0 0 0 0 0 0 1 1 1 1 0 0 1 1 1 1 1 0 0 1 0 0 1 2 0 0 1 1 0 0 0 0 0 1 0 1 1 1 2 2 2 0 1 1 0 2 1 1 1 1 1 1 1 1 1 0 1 0 1 0 0 0 0 0 0 1 0 1 1 1 2 0 0 2 2 2 0 0 1 2 2 1 2 0 2 2 0 0 0 0 0 1 1 2 1 0 1 0 1 2 1 1 2 1 0 1 1 0 0 0 0 0 2 0 2 2 0 0 0 0 0 1 2 1 0 0 1 1 0 2 0 2 0 2 0 1 1 0 1 0 0 1 0 0 0 0 0 0 1 1 1 1 0 1 0 0 0 0 0 0 0 0 2 0 1 1 1 0 0 0 1 1 0 0 0 0 0 2 1 2 1 0 1 0 0 0 0 2 0 0 0 2 0 0 1 0 0 0 2 2 0 0 0 2 1 1 1 2 0 0 0 1 0 1 1 1 0 1 1 0 1 1 0 0 1 2 0 1 0 1 0 0 0 0 0 0 0 2 0 2 0 0 0 0 1 0 1 0 0 0 0 0 0 0 0 0 0 1 0 1 0 2 1
9 0 0 0 1 0 1 1 2 0 0 0 0 1 0 1 0 0 1 2 2 1 1 0 2 0 0 0 2 0 1 1 1 1 1 0 2 1 1 1 1 0 0 1 1 1 0 0 1 1 0 1 0 0 2 1 1 0 0 1 0 2 0 2 0 0 1 1 0 0 1 0 1 0 1 2 2 0 1 0 2 0 0 2 2 0 0 1 2 2 1 1 1 1 0 0 0 1 0 0 0 0 0 1 2 1 1 1 1 1 0 1 0 2 0 2 2 0 0 0 0 0 1 1 0 0 1 2 2 1 0 0 0 0 0 0 0 0 0 0 0 0 1 1 2 2 0 0 0 1 0 1 1 1 0 0 1 1 1 0 1 1 0 2 0 2 0 0 0 1 1 0 2 0 2 1 1 0 0 1 1 2 2 2 0 0 2 2 0 0 0 2 2 2 2 1 1 0 0 0 0 0 1 2 2 0 1 0 2 1 0 0 1 0 1 1 0 1 0 1 1 1 1 1 1 0 0 0 0 0 0 0 1 1 1 1 0 2 1 1 1 0 2 2 0 0 0 0 0 0 0 1 1 0 0 0 0 1 0 0 0 0 0 0 0 0 0 0 0 0 1 2 0 2 0 1 0 1 1 0 1 2 2 0 0 2 1 2 0 2 0 0 0 0 2 1 2 0 1 2 2 0 0 2 0 1 0 1 1 0 0 1 2 1 1 0 2 2 0 0 2 2 1 1 1 0 0 0 1 1 1 1 0 0 0 0 0 2 0 0 0 0 0 0 1 1 0 0 0 1 1 0 2 0 2 0 0 2 0 0 0 0 1 0 1 0 0 0 2 2 0 0 0 2 0 0 0 0 1 0 0 1 0 0 0 1 1 0 0 0 0 0 0 0 2 0 0 1 0 0 0 0 0 2 1 1 0 0 0 0 0 0 0 1 1 0 1 2 0 0 0 2 0 1 1 1 1 1 0 0 1 0 1 1 1 1 0 0 0 0 1 1 0 0 0 1 2 1 0 1 0 0 0 1 2 1 2 2 2 2 0 2 0 0 1 1 1 1 2 0 1 1 2 2 2 1 1 2 1 0 1 2 2 0 1 0 0 2 0 0 0 2 0 0 1 1 1 1 1 0 1 1 1 1 0 1 2 0 0 0 0 2 1 1 1 0 0 1 1 2 1 2 1 1 0 1 1 1 0 2 0 2 0 0 0 0 1 1 0 2 2 2 0 0 0 2 0 1 1 1 0 0 1 1 2 1 1 0 0 0 0 2 0 1 0 0 1 1 1 0 0 0 1 0 1 0 1 1 0 2 1 0 0 0 0 0 0 0 0 0 1 1 0 0 0 0 0 0 0 0 0 2 1 2 2 0 1 0 1 0 1 0 0 1 1 1 0 0 0 0 0 1 1 1 0 0 1 0 0 0 2 0 0 0 0 1 1 0 1 1 2 1 0 1 2 0 1 1 1 1 0 2 0 1 0 2 1 1 1 0 0 0 2 0 0 1 0 1 0 1 0 1 0 0 2 2 2 0 2 0 0 0 2 2 0 2 1 0 2 0 0 0 0 0 0 0 0 1 2 2 0 0 0 0 2 0 1 2 0 0 0 0 0 0 0 0 0 2 1 0 0 0 1 0 1 1 0 0 0 0 0 0 0 0 0 0 1 0 0 0 0 0 0 0 0 1 1 1 0 1 1 1 1 0 0 0 0 0 2 0 0 1 2 0 0 0 2 0 2 2 0 0 2 1 0 2 0 1 1 2 0 0 1 1 2 1 1 2 1 1 1 1 2 2 0 2 0 0 0 0 0 0 0 0 2 0 2 1 1 2 0 0 1 1 2 1 1 2 1 2 2 1 2 2 2 1 1 0 0 0 0 0 2 2 1 2 0 1 1 2 0 2 1 0 0 0 1 0 0 0 0 1 0 2 2 0 0 0 0 0 0 2 1 0 0 0 1 0 0 1 0 0 0 1 2 2 1 1 1 1 1 1 2 0 0 0 0 0 0 1 1 0 0 2 2 0 2 0 0 0 0 2 1 1 2 2 0 1 0 0 0 0 0 0 0 0 2 0 2 1 0 1 1 2 1 0 0 1 0 0 1 0 1 1 1 1 1 2 2 0 0 1 2 1 0 1 1 0 0 0 1 1 2 0 1 0 0 1 0 1 1 0 0 1 2 1 1 0 2 0 0 0 0 0 0 1 1 1 0 0 0 2 0 2 0 1 1 0 0 0 0 0 0 1 1 0 0 0 1 0 0 0
10 0 0 0 0 0 1 1 1 1 1 1 0 0 0 0 0 1 2 2 2 2 0 0 2 0 0 0 2 1 1 2 1 1 2 0 2 1 1 0 0 1 0 0 0 0 2 0 2 1 0 0 1 1 1 2 0 0 0 1 1 0 1 0 0 2 1 0 0 0 0 0 2 0 2 1 1 0 2 1 1 0 0 2 2 0 0 0 0 2 0 1 1 1 1 0 0 1 1 1 1 0 1 1 2 0 2 2 1 1 0 1 0 1 0 0 0 0 0 2 2 0 2 0 0 0 1 2 2 0 0 0 0 0 0 0 0 0 1 0 1 0 0 0 1 0 0 0 0 0 0 0 1 0 0 0 0 0 1 1 0 0 0 2 0 2 0 0 0 0 1 0 1 0 0 1 2 1 0 0 0 0 1 1 0 0 2 0 0 0 0 2 2 2 2 2 2 0 0 0 0 0 1 0 1 0 1 1 1 0 1 0 2 0 0 2 1 2 0 0 1 1 2 2 0 0 1 0 0 0 0 0 0 0 0 0 0 2 2 2 0 0 1 1 1 1 1 0 1 0 0 0 1 0 0 0 1 1 0 0 0 0 0 2 1 0 0 0 1 1 0 1 0 2 1 1 0 2 2 0 2 1 2 1 0 0 0 1 1 2 0 1 1 0 2 1 2 1 0 1 1 1 0 0 0 0 1 1 0 0 0 1 2 1 1 0 1 0 2 0 0 2 1 1 0 0 1 0 1 1 1 2 0 0 0 1 1 0 2 2 1 1 2 0 0 0 0 0 0 0 0 0 2 0 2 0 0 2 1 0 1 1 1 0 1 1 0 1 1 0 2 2 0 2 1 1 1 0 0 0 1 1 2 0 0 1 1 0 0 2 0 0 1 0 2 0 0 1 1 1 0 1 0 2 1 0 0 1 0 0 0 1 0 1 1 0 0 0 0 0 2 1 0 1 1 1 1 0 1 0 0 2 0 0 0 0 0 0 1 0 0 1 1 1 0 2 2 0 0 2 0 0 0 2 1 1 1 1 2 1 2 2 0 0 1 1 0 1 1 1 1 0 2 2 1 0 1 2 0 0 2 1 1 1 2 1 0 1 1 0 0 1 1 2 0 0 0 1 1 0 1 1 1 1 0 2 2 0 0 0 0 2 0 0 1 1 1 0 2 2 0 2 2 2 1 2 0 1 1 1 1 1 0 0 0 0 1 0 0 1 0 1 2 2 2 1 0 1 1 1 1 1 0 1 1 1 1 0 1 0 1 0 1 0 0 0 1 1 0 0 1 0 1 1 0 1 1 2 0 0 2 0 0 0 1 1 1 1 1 2 1 0 0 0 0 0 0 1 1 1 1 0 1 1 1 1 0 0 0 1 1 0 1 1 0 1 2 0 1 0 0 2 0 0 0 1 1 1 0 0 0 1 1 0 0 0 0 0 0 2 0 1 0 0 2 0 2 1 0 0 0 2 1 1 0 2 0 2 2 0 0 0 1 2 2 2 1 1 0 0 2 0 1 0 0 2 1 0 1 0 0 2 2 2 0 1 2 0 1 1 0 0 0 0 0 0 0 0 1 2 0 2 0 1 1 0 0 1 1 0 1 1 0 1 0 0 0 2 1 0 0 0 2 0 0 0 0 1 1 1 1 1 0 0 0 0 0 0 1 1 0 1 0 0 0 1 1 0 0 0 0 0 0 1 1 2 0 0 2 1 0 1 2 0 0 0 2 0 1 1 1 0 1 0 0 1 1 1 0 1 0 1 1 1 2 1 1 2 1 1 1 1 1 2 1 1 0 1 0 0 1 0 0 1 1 0 0 1 0 2 0 0 1 0 1 0 1 2 1 1 0 1 0 2 2 0 0 0 1 0 0 1 2 0 1 0 1 0 0 0 0 0 1 0 1 1 0 1 0 1 0 1 0 1 1 0 1 1 1 0 0 2 2 1 0 2 2 0 0 2 0 0 0 0 2 2 0 1 0 0 0 1 1 0 0 0 1 0 1 2 2 0 0 2 1 0 1 1 2 0 0 2 1 2 0 0 1 0 0 1 1 0 0 0 0 0 1 0 1 0 0 1 0 0 0 0 1 1 0 1 2 0 0 1 1 0 1 1 1 0 0 0 1 2 1 0 1 1 0 1 0 1 0 2 2 0 2 1 1 1 2 0 0 2 2 1 1 0 1 0 0 0 0 0 0 0 2 0 2 1 2 1 0 0 0 0 0 1 1 0 0 1 0 1 0 0 0 0 1 0 0 0
11 0 0 0 0 0 1 0 0 2 2 0 1 2 0 1 0 0 0 0 0 0 0 0 2 0 0 0 2 1 2 1 0 0 2 0 2 0 1 0 0 1 1 1 0 2 0 0 2 0 0 0 0 0 2 1 0 0 0 1 1 0 1 0 0 0 1 1 0 0 0 1 1 0 1 2 2 0 0 0 1 0 0 0 1 0 0 1 2 2 0 1 1 0 0 0 0 2 2 2 2 0 1 1 2 0 2 1 1 1 0 1 1 2 1 2 2 0 0 2 2 1 2 0 0 0 2 1 2 0 0 0 0 0 1 1 0 0 1 1 0 0 0 0 0 0 1 0 0 0 0 0 1 0 0 0 1 1 1 0 0 0 0 2 2 2 0 0 1 1 0 1 0 1 1 2 1 1 0 1 1 0 0 0 0 0 1 1 0 0 0 1 1 1 1 0 1 0 0 0 0 1 1 2 2 0 0 1 1 0 1 1 2 1 0 2 0 0 2 0 1 1 2 2 0 0 0 0 0 0 1 0 0 0 0 0 0 2 2 1 0 0 2 2 0 0 0 0 0 0 0 1 1 0 1 1 1 1 0 0 0 0 0 1 1 0 0 1 0 0 0 2 1 2 1 1 0 2 1 0 0 2 2 2 0 2 1 1 0 2 0 0 0 0 1 0 1 1 1 1 1 0 0 0 0 0 1 2 0 0 0 1 0 1 1 0 2 0 0 0 2 1 1 0 2 0 0 0 1 2 2 1 0 0 0 0 0 2 0 1 2 2 2 0 0 0 0 1 1 0 0 0 1 2 0 0 1 1 0 1 1 1 2 0 2 1 0 1 2 1 1 1 0 2 1 0 1 1 0 0 2 0 1 0 1 1 1 0 0 1 0 0 0 0 2 1 1 0 1 1 0 1 0 2 2 0 1 0 0 0 0 0 0 0 0 0 0 0 0 0 0 1 0 0 1 2 0 2 2 0 1 0 0 0 0 1 0 0 1 0 2 0 0 0 1 2 1 0 0 1 1 0 0 2 1 1 1 1 0 1 1 1 0 0 2 2 0 2 2 0 2 2 1 1 2 2 0 2 0 1 0 2 2 1 1 1 0 0 0 0 1 2 1 2 1 0 0 0 1 1 1 1 2 0 0 1 2 0 0 0 0 2 0 0 0 2 1 1 0 1 1 2 2 1 0 1 1 1 0 2 0 1 0 0 0 0 1 0 1 1 0 0 2 2 1 1 1 0 1 1 0 1 0 2 1 0 0 0 1 1 0 0 1 0 1 1 0 2 1 0 1 1 1 0 1 0 1 1 0 2 2 1 0 0 0 0 0 0 0 0 0 1 1 0 0 0 0 1 1 2 2 1 0 0 0 0 0 1 0 2 0 0 0 0 1 0 0 0 2 0 0 2 1 1 0 0 2 1 0 0 1 1 1 0 0 0 0 0 1 1 1 1 0 1 2 0 2 1 2 2 1 1 1 1 0 2 0 2 1 0 0 0 1 0 2 2 0 2 0 0 0 0 1 0 0 2 2 0 2 0 1 1 2 1 0 0 2 0 1 0 0 0 1 0 1 0 0 1 0 1 1 0 1 0 1 0 1 2 0 0 1 1 0 0 0 0 0 1 0 0 0 0 0 0 0 0 0 1 1 1 1 1 1 0 0 1 0 0 1 1 0 1 0 0 0 0 0 0 0 0 0 0 1 1 0 0 1 1 2 1 1 1 2 0 0 0 2 0 1 1 1 1 1 1 0 0 1 0 0 0 0 1 1 0 2 1 0 2 1 1 0 1 0 1 1 0 0 1 0 0 0 0 0 0 2 0 1 0 0 1 0 0 2 2 2 0 0 2 1 1 0 1 1 2 1 0 0 0 0 0 0 1 2 0 0 0 2 1 1 1 0 1 0 0 0 0 0 1 0 0 0 1 0 2 2 0 0 1 0 0 0 2 0 0 1 0 2 1 0 1 0 0 1 1 1 1 0 0 0 0 0 1 1 0 0 0 0 0 0 1 1 1 0 2 2 0 2 0 0 0 0 0 1 1 0 2 0 0 0 0 0 0 0 0 0 1 2 1 2 1 0 1 0 1 0 0 2 1 0 0 2 0 0 1 1 0 0 1 1 0 0 0 1 1 0 0 1 2 1 2 0 0 2 0 0 0 0 2 0 1 2 0 1 1 1 1 1 0 0 0 0 0 0 0 0 2 0 0 2 0 0 0 0 0 0 0 0 0 0 0 0 0 2 1 2 0 1 0 2 0 1 0
12 0 0 0 0 0 1 1 1 0 0 0 1 1 1 0 0 0 0 1 1 1 0 0 2 0 0 0 2 1 2 0 1 1 1 1 2 0 0 1 1 1 0 0 0 0 1 0 1 1 0 1 1 1 1 1 1 0 1 2 0 2 1 1 0 0 1 1 0 0 0 2 2 0 1 2 2 0 1 0 2 0 0 1 1 0 0 0 2 2 0 2 1 1 0 0 0 1 0 0 0 1 0 1 2 1 2 1 0 1 0 1 0 0 0 0 0 0 1 1 1 0 2 0 1 1 0 0 2 0 0 0 0 0 0 0 0 0 0 0 1 0 0 0 0 1 0 0 0 1 0 2 0 1 0 1 2 2 0 0 0 0 1 1 0 1 0 0 1 1 1 1 0 0 1 0 1 0 0 0 0 1 1 1 0 0 1 0 0 0 0 1 0 0 1 2 0 0 1 0 0 1 0 1 1 0 1 0 2 0 0 1 1 0 0 2 0 1 1 1 0 0 2 2 0 0 0 1 1 1 0 1 0 0 0 0 0 2 2 1 0 1 2 1 0 0 1 0 0 0 0 0 1 0 0 0 0 1 0 0 0 0 0 1 1 0 0 0 1 1 0 0 0 2 0 1 0 1 1 0 0 1 2 1 0 1 0 1 0 2 0 0 2 0 2 0 1 2 0 2 1 0 1 0 1 0 0 1 0 0 0 0 2 1 1 0 1 1 0 1 0 2 2 1 1 0 0 0 1 2 2 1 0 0 0 0 0 2 0 0 0 0 1 0 0 0 0 0 0 1 1 0 0 1 0 1 1 1 0 0 0 0 0 0 0 0 0 0 2 2 0 0 1 2 0 0 1 0 1 0 2 0 2 0 0 1 1 1 1 1 1 1 1 0 2 0 0 0 1 1 0 1 0 2 1 0 0 0 0 1 0 0 0 0 0 0 1 0 0 1 0 0 1 0 2 2 1 1 2 0 1 0 1 1 1 0 0 2 1 0 2 0 0 1 1 2 1 1 1 2 0 1 0 2 1 0 1 1 0 1 1 1 1 1 0 1 0 1 1 1 1 0 2 1 2 1 2 2 0 1 1 1 0 0 2 1 0 1 0 0 0 1 0 2 0 0 0 0 0 1 2 0 2 0 0 0 2 0 0 0 0 1 0 0 0 2 2 0 2 1 0 2 1 1 0 1 1 1 0 2 1 0 0 0 0 0 0 1 0 1 2 2 1 1 1 2 0 1 2 2 1 1 0 0 2 2 2 2 1 1 0 0 0 0 0 0 2 1 0 0 0 0 0 0 0 0 0 2 0 1 2 0 0 0 0 1 1 0 1 1 0 0 1 0 1 0 0 1 1 1 1 1 0 1 1 1 2 1 0 1 0 0 1 1 0 1 2 0 0 0 0 0 2 2 0 0 0 1 0 0 1 1 1 0 0 2 0 0 0 1 1 1 0 1 2 0 2 1 1 1 0 1 1 0 1 2 2 2 2 0 0 0 1 0 0 0 0 1 1 1 0 1 1 0 0 2 2 0 2 0 2 0 2 2 1 2 1 0 1 0 0 0 1 1 1 0 0 0 2 2 0 1 0 0 1 0 1 2 0 0 0 1 0 1 0 0 0 2 1 1 0 1 1 0 1 1 0 2 1 1 1 0 0 0 0 1 1 0 0 1 0 1 1 1 0 0 2 1 0 0 0 0 1 1 1 1 0 1 2 1 1 2 2 1 0 0 2 2 0 0 0 1 2 0 0 0 2 0 0 0 0 2 0 1 2 1 0 2 2 2 0 0 1 2 2 0 0 1 0 1 0 0 0 0 1 0 1 0 0 1 0 0 1 1 1 0 0 0 1 1 0 1 1 2 2 0 0 0 0 0 0 2 2 1 0 1 2 0 0 1 0 1 1 0 0 0 0 0 0 0 0 1 1 1 1 0 0 0 0 1 0 1 0 0 0 0 0 0 1 1 1 0 0 1 1 1 0 0 2 2 2 0 2 0 0 0 0 0 0 2 2 0 0 2 2 0 2 0 0 1 0 1 0 2 1 1 1 1 0 1 0 0 1 1 2 2 0 1 1 1 0 0 0 2 0 1 1 1 0 0 1 0 0 1 0 0 0 1 2 1 0 0 0 1 1 1 1 1 0 1 0 1 2 0 0 0 0 2 0 2 2 0 0 0 1 2 2 0 2 0 1 0 0 0 0 2 0 0 2 0 1 1 1 1 0 0 1 1 1 1 1 0 0 0 0 1 0 0 0 0 2 2
13 0 0 2 0 1 0 2 2 0 0 2 0 1 0 0 0 0 0 0 0 0 0 0 2 0 0 0 2 0 2 1 0 1 1 0 2 1 0 1 1 1 0 0 0 0 1 0 1 1 1 2 0 0 2 1 0 0 1 1 1 0 0 0 0 1 0 0 0 0 1 2 2 0 2 1 1 0 1 1 0 0 0 1 1 0 0 0 2 2 0 1 1 0 1 0 0 2 1 1 1 0 1 1 2 0 2 0 0 2 0 1 1 1 1 1 1 0 0 2 2 0 1 1 0 0 0 1 2 1 0 0 0 0 0 0 0 0 0 0 1 0 1 0 1 1 0 0 0 0 0 0 1 0 0 0 1 1 0 0 1 1 0 1 1 2 0 1 0 2 0 2 1 1 2 1 2 1 0 0 0 1 0 0 0 0 0 1 0 0 0 1 2 2 2 2 2 0 0 0 0 0 1 1 1 0 0 1 1 0 0 2 2 1 0 2 1 0 1 2 0 0 2 2 0 0 0 0 1 1 0 0 0 0 0 0 0 2 1 1 1 0 1 1 0 0 0 0 0 0 0 0 1 0 0 0 2 1 0 0 0 0 0 1 1 0 1 0 1 1 1 0 0 2 0 0 1 2 1 0 0 1 1 0 0 1 0 2 1 2 0 1 1 0 2 1 2 0 0 1 0 0 0 1 0 0 1 1 0 0 0 2 2 0 0 0 2 1 1 0 0 2 1 1 0 0 1 0 1 1 2 1 1 1 0 0 0 1 1 0 0 0 0 0 1 1 0 0 0 1 1 0 2 1 1 0 1 0 0 0 0 1 0 0 0 0 0 2 2 0 2 2 2 1 0 1 1 1 0 0 0 0 0 1 1 0 0 0 0 1 0 0 0 0 2 0 0 0 0 0 0 0 0 2 2 1 0 2 0 0 0 1 1 1 2 0 0 1 0 0 0 2 0 0 1 1 1 0 0 0 0 0 0 1 1 0 0 2 1 1 1 1 0 0 2 2 1 0 1 1 0 0 0 2 2 2 2 1 1 2 2 2 0 1 1 2 0 1 2 0 1 1 1 1 1 1 1 2 0 1 0 2 1 1 2 1 0 2 2 0 2 2 1 1 2 0 0 1 1 0 1 1 1 1 0 1 1 0 1 0 1 1 0 1 0 1 0 0 1 0 0 2 2 2 0 2 0 0 1 1 1 2 0 1 1 1 1 0 1 2 0 0 1 1 1 2 0 1 1 1 0 1 0 2 0 0 0 0 0 1 0 0 0 1 0 0 1 1 0 0 1 1 1 0 1 1 2 1 0 1 1 0 0 0 1 1 1 0 1 1 0 0 0 0 1 0 1 0 2 0 0 2 0 0 0 2 0 1 0 2 1 0 0 0 2 0 0 0 0 0 0 1 0 0 0 0 2 0 0 0 1 0 0 0 0 0 0 0 1 1 1 1 0 2 1 0 2 1 2 2 0 1 0 1 0 2 1 1 0 0 0 0 2 0 0 2 0 0 1 1 0 1 0 1 1 2 2 0 2 0 2 0 1 0 0 0 1 0 0 0 0 0 0 0 1 0 0 1 0 1 0 1 0 0 0 0 0 2 0 0 0 0 0 0 0 0 0 0 0 0 0 2 0 0 2 2 0 1 1 1 0 0 0 0 0 1 1 0 0 1 0 0 0 0 1 0 0 0 0 0 0 0 1 1 1 0 0 0 1 0 0 1 2 0 0 0 2 1 1 1 0 0 1 1 0 0 1 1 1 2 0 0 0 1 1 1 0 1 1 1 0 1 1 2 2 0 0 1 0 0 0 1 0 0 2 0 2 0 0 2 0 0 1 1 1 0 1 1 1 1 1 2 1 2 1 0 0 0 1 0 0 0 1 2 0 2 0 0 0 0 1 1 0 0 0 0 0 0 1 0 1 0 0 2 1 1 0 2 0 0 0 2 1 1 0 1 2 0 1 1 0 0 0 0 1 1 1 0 1 1 1 0 2 0 0 0 1 0 1 0 0 0 0 1 2 1 1 0 1 0 1 1 0 0 2 2 1 0 0 1 0 0 0 0 1 1 1 0 1 0 0 1 0 1 0 0 1 1 0 0 1 0 0 1 0 0 0 0 1 1 0 0 2 1 1 0 2 0 0 1 1 0 2 1 0 0 1 1 0 1 0 1 1 1 2 0 0 0 2 1 0 0 0 1 1 0 2 1 0 0 0 2 0 0 0 1 1 2 0 2 2 0 0 0 1 0 0 0 1 0 1 1
14 0 0 0 0 0 1 0 0 1 1 1 0 0 0 0 0 0 0 1 1 1 0 0 2 0 0 0 1 0 1 0 2 2 2 1 2 1 0 0 0 1 0 0 0 0 1 0 1 1 1 1 2 2 0 1 1 0 0 1 1 1 0 0 0 0 1 1 0 0 0 0 2 0 2 2 2 0 1 0 2 0 0 0 0 0 0 0 1 2 0 0 0 0 1 0 0 1 0 0 0 0 0 1 2 1 2 1 1 1 0 1 1 2 1 2 2 1 1 1 1 0 2 0 0 0 1 1 2 0 0 1 0 0 0 0 0 0 0 0 0 0 0 0 2 1 0 0 0 0 0 1 1 0 0 0 0 1 0 0 1 2 0 2 2 2 0 0 0 2 0 1 0 2 2 1 2 1 0 0 1 2 0 0 0 0 0 2 0 1 1 2 1 1 1 2 0 0 0 0 0 0 1 1 1 0 1 0 1 0 0 1 2 0 0 2 0 2 0 0 2 2 2 2 0 0 1 0 1 1 0 0 0 0 0 0 0 2 2 2 0 0 2 1 0 0 0 0 0 0 0 1 0 0 0 0 0 2 1 1 0 1 0 1 1 0 0 0 1 1 1 0 0 2 0 0 1 2 2 0 2 2 2 1 0 1 0 2 0 2 0 0 1 0 1 0 1 1 0 1 1 0 0 0 0 0 0 1 1 1 0 2 1 2 2 0 0 1 1 0 1 2 2 2 1 0 0 0 1 1 2 1 0 0 0 0 0 2 0 1 0 0 0 0 1 1 0 0 1 0 0 0 1 1 0 1 1 1 0 0 0 0 2 0 2 1 0 1 2 0 2 2 1 2 0 0 1 1 1 0 0 2 1 0 1 2 0 0 0 0 0 0 0 0 1 0 1 0 2 2 0 2 0 2 2 1 0 0 2 0 0 2 0 0 0 0 1 0 0 0 0 0 0 2 0 0 0 1 0 0 0 0 0 1 0 0 0 2 1 0 1 1 0 0 0 1 2 0 0 1 1 0 0 2 1 0 1 0 1 1 0 1 0 0 0 1 0 1 2 0 1 1 1 1 1 0 2 2 0 0 2 1 0 0 2 0 0 2 0 0 0 2 1 2 0 0 0 0 1 1 2 2 2 0 0 0 2 0 0 0 0 2 0 0 0 1 0 0 2 2 0 2 2 2 1 2 0 0 1 2 0 1 0 0 1 0 0 1 1 1 1 1 1 1 0 2 0 1 1 1 0 0 0 2 1 0 0 0 0 1 0 1 2 0 1 1 1 1 1 0 1 1 0 0 0 0 0 0 0 2 0 0 0 0 0 0 0 1 1 2 0 0 0 0 2 0 0 0 0 0 0 2 0 1 1 1 1 0 0 0 0 0 0 1 1 1 1 0 0 0 0 1 0 0 0 1 1 1 0 0 1 1 0 0 0 1 1 0 1 1 2 0 0 1 1 0 1 2 2 2 0 1 0 0 0 1 2 1 1 0 0 0 1 1 1 1 1 1 0 0 1 0 0 0 0 1 2 0 0 0 0 1 2 2 0 2 1 0 0 2 0 0 0 0 1 0 0 1 2 2 0 2 0 0 1 0 0 1 0 0 0 0 0 1 0 0 0 0 2 0 0 0 0 0 0 2 0 1 1 1 1 0 0 0 0 0 1 0 0 1 0 0 0 0 0 1 2 0 0 0 0 0 0 0 0 2 0 1 1 1 1 0 2 0 0 0 2 1 1 1 0 0 1 2 1 1 2 1 1 2 0 0 0 1 1 1 0 1 1 1 1 1 0 0 0 0 0 0 0 0 0 0 0 0 2 1 0 0 0 2 0 0 1 1 1 0 2 2 1 1 1 1 1 1 1 1 0 0 0 0 2 0 2 1 1 2 0 0 1 0 1 1 1 1 0 0 1 0 0 1 0 1 0 2 2 0 0 0 0 0 0 1 0 0 0 0 1 0 1 1 0 0 1 0 1 2 0 1 1 1 1 1 2 0 0 0 1 1 0 1 1 0 0 2 2 0 2 0 1 0 0 1 0 0 2 2 0 1 0 0 0 0 0 0 1 1 2 1 2 1 0 0 0 2 0 0 1 2 0 1 2 0 1 2 0 0 1 0 0 0 0 0 0 1 1 0 0 0 0 2 0 0 2 1 1 1 2 1 0 0 1 0 0 1 2 0 0 0 1 0 0 0 0 0 0 1 1 1 0 0 0 2 0 1 0 1 0 1 0 2 2 0 0 0 0 1 0 0 2 0 0 0
15 0 0 0 0 0 0 2 2 0 1 1 2 2 0 2 0 0 0 1 2 1 0 2 0 1 1 0 1 0 1 0 1 2 1 1 1 1 0 0 0 1 0 0 0 1 1 0 1 1 0 0 1 1 0 2 0 0 1 0 2 0 0 0 0 0 1 2 0 0 0 0 1 1 1 2 2 0 0 0 1 0 2 0 2 0 0 1 1 2 0 1 1 0 0 0 0 1 1 1 0 0 1 0 2 1 2 0 0 2 0 2 1 1 0 0 0 0 2 0 0 1 1 1 0 0 1 1 2 0 0 0 0 0 0 0 0 1 0 0 1 0 2 0 0 1 0 0 0 2 0 0 0 0 0 0 0 1 1 0 0 0 1 1 0 1 0 0 1 1 1 2 1 1 0 1 2 1 0 1 0 0 1 1 0 0 2 1 0 1 1 1 1 0 1 0 1 0 0 0 1 0 1 1 0 1 1 1 0 0 0 2 1 0 0 2 0 0 2 0 0 0 1 1 1 0 1 0 1 0 0 0 0 0 0 0 2 2 2 2 0 0 2 1 1 1 1 0 0 0 0 0 1 1 0 0 0 0 0 1 0 1 0 1 1 0 2 0 0 0 0 1 0 2 0 1 0 2 1 0 0 1 2 1 1 1 2 2 1 2 0 0 1 0 2 0 1 0 0 1 1 1 0 0 0 0 0 2 0 0 2 2 2 2 2 1 2 0 1 0 1 1 1 2 1 0 0 1 1 1 2 0 0 0 0 0 0 1 1 1 0 1 2 1 2 2 0 1 2 0 0 0 2 0 0 0 2 2 0 1 1 1 2 0 2 1 0 1 2 1 1 1 1 2 1 0 0 0 1 0 0 2 1 0 0 0 0 0 0 0 0 0 1 0 2 1 1 0 0 0 0 1 0 1 1 0 1 0 1 0 0 1 0 0 0 0 1 0 0 0 1 2 1 2 0 0 0 0 2 0 1 0 0 1 1 0 1 1 0 0 1 0 0 2 2 2 1 0 1 1 0 0 0 1 2 1 2 0 1 1 2 1 0 1 1 2 0 1 1 1 1 0 2 2 1 1 0 2 0 2 1 1 1 1 2 2 0 1 0 1 0 2 0 2 2 0 0 0 0 1 2 2 2 0 0 1 2 1 1 0 0 1 0 1 0 1 0 0 1 1 1 1 1 1 0 1 1 0 0 2 0 0 0 1 2 0 0 1 0 0 0 1 1 1 0 1 0 0 1 1 0 1 0 0 2 2 2 0 1 0 0 0 1 0 1 1 0 0 0 0 0 1 1 0 0 0 1 1 0 2 1 1 0 0 1 0 0 1 1 1 1 1 0 0 2 1 0 1 1 1 1 0 0 1 1 0 1 2 0 2 0 0 1 1 1 1 0 0 0 0 0 2 0 0 0 0 2 1 0 0 1 0 1 0 0 0 0 0 1 1 2 2 0 1 2 0 2 1 0 0 0 2 0 2 0 2 0 2 2 0 0 0 1 0 0 0 0 2 0 0 0 1 0 0 0 1 1 0 1 0 1 0 2 2 0 0 2 0 0 2 0 0 1 0 1 0 0 1 1 1 1 1 0 2 0 0 0 1 1 0 0 0 0 1 1 1 1 2 2 0 0 0 1 0 1 0 1 0 0 0 1 0 0 0 0 0 2 0 1 1 0 1 0 0 0 0 1 0 0 0 0 0 0 0 0 2 1 0 0 0 0 0 2 1 0 0 2 0 1 2 0 0 2 2 2 2 1 2 2 2 2 0 0 1 2 1 0 2 0 2 0 2 2 2 2 0 0 2 0 0 0 0 0 0 2 0 2 0 0 2 0 0 1 1 0 0 1 2 2 2 2 2 2 2 2 1 1 0 0 1 0 1 2 1 0 0 0 0 0 0 0 0 0 0 0 0 0 0 0 0 0 2 0 2 1 1 0 0 0 0 0 2 0 0 0 0 1 0 1 1 0 0 0 0 1 2 0 2 0 0 0 2 2 0 0 0 0 0 0 1 1 0 0 1 2 0 2 0 0 0 0 2 0 1 0 0 2 2 0 1 0 0 0 0 0 0 2 2 2 1 0 1 0 0 0 1 1 1 0 1 2 0 0 0 1 0 0 2 2 0 0 0 1 2 1 0 1 1 0 0 1 1 2 0 1 0 0 1 0 1 0 1 0 0 1 1 1 0 0 0 0 0 0 0 0 0 2 1 0 0 0 2 2 2 0 0 1 0 1 0 0 0 0 0 0 1 1 0 0 0 2 1
16 0 0 0 1 0 1 1 1 2 2 0 0 1 0 0 1 0 0 1 1 1 0 0 2 0 0 0 1 1 1 0 1 1 1 0 1 2 0 1 1 0 1 1 0 1 0 0 0 2 0 1 2 2 0 1 1 0 0 1 1 0 0 0 0 2 2 1 0 0 0 1 1 1 1 2 1 0 1 0 1 0 0 1 1 0 0 0 1 2 0 0 0 0 0 0 0 2 0 0 0 0 1 1 2 0 2 1 1 1 0 2 1 1 1 1 1 0 0 1 1 1 1 1 0 1 1 1 2 0 1 1 0 0 0 0 0 1 0 0 1 0 0 0 1 1 1 0 0 1 0 1 0 0 0 0 0 0 0 0 1 1 0 2 0 2 0 0 1 1 1 1 2 0 1 1 1 0 0 1 1 1 0 0 2 2 0 1 0 0 0 1 2 1 2 1 0 0 0 0 0 0 0 0 0 0 1 1 1 0 0 1 1 0 0 2 0 0 2 1 0 0 2 2 0 0 0 0 0 0 0 1 0 0 0 0 0 2 1 1 1 0 1 2 0 0 1 0 0 0 0 0 2 0 1 1 1 1 0 1 1 1 0 1 0 0 0 0 1 0 0 0 0 2 1 1 0 2 2 0 2 2 2 1 0 1 0 1 0 2 0 1 1 0 2 2 1 2 0 2 2 0 0 0 0 0 1 2 1 0 1 2 2 2 2 1 1 1 1 0 1 2 0 1 0 0 0 0 1 1 2 1 0 0 0 0 0 2 0 0 0 0 2 0 1 1 1 1 1 0 0 1 1 0 1 1 1 1 0 1 1 1 2 0 2 0 0 2 2 0 2 2 0 2 1 1 1 0 2 0 1 1 1 0 0 1 0 0 0 0 0 0 0 0 2 0 0 1 0 0 0 0 0 2 1 0 0 0 0 0 0 0 0 0 0 0 0 0 0 0 0 1 0 1 1 0 0 1 2 0 1 0 1 1 1 0 0 0 0 0 1 1 0 0 0 0 2 0 0 0 0 1 0 2 1 1 1 2 1 2 1 2 1 1 0 1 0 2 2 1 2 2 2 2 1 0 1 2 0 2 0 2 1 1 2 1 0 1 0 0 0 1 2 1 0 0 0 0 0 1 2 1 1 0 1 0 2 1 0 0 1 0 0 1 0 1 1 0 1 2 0 2 2 2 0 2 0 0 1 1 2 0 0 1 1 1 0 0 1 1 0 0 2 1 1 2 0 1 1 1 1 1 0 2 1 0 0 1 1 0 1 1 1 0 1 1 0 2 2 1 1 1 1 0 1 0 1 2 0 2 2 0 0 0 0 0 0 0 1 1 0 2 1 0 0 0 2 0 1 1 2 2 0 1 1 0 0 0 1 1 1 0 0 2 1 1 0 0 0 0 0 1 0 1 0 1 1 1 0 0 1 0 0 0 0 0 0 0 0 2 0 2 0 1 1 0 2 0 2 2 0 1 1 2 0 2 0 2 2 0 0 0 1 1 1 1 1 1 1 0 0 0 0 1 1 2 2 1 1 1 1 0 1 1 1 1 0 1 2 0 1 1 0 0 0 0 0 0 0 1 0 0 0 1 0 0 0 2 0 0 0 0 0 1 0 0 0 1 0 0 0 2 1 0 1 1 0 1 1 1 1 1 0 0 0 0 0 0 1 1 0 2 0 0 0 0 0 1 0 0 0 0 0 0 0 1 0 0 2 0 0 2 1 0 1 0 2 0 0 0 0 0 2 1 0 0 1 1 1 1 0 1 0 0 0 1 1 2 0 2 0 2 1 1 0 1 0 1 0 0 0 0 0 0 2 0 1 0 0 2 0 0 1 1 1 0 0 1 1 1 1 1 1 2 2 1 1 0 0 1 0 1 2 0 0 1 0 0 1 1 0 1 1 0 0 0 0 0 0 0 1 1 0 2 1 1 0 1 0 1 0 0 1 1 0 1 1 0 1 1 0 0 0 0 2 2 1 0 0 1 2 0 1 0 0 0 0 1 0 2 2 0 1 2 1 0 1 0 0 0 0 1 0 1 1 2 0 1 0 0 0 0 0 0 0 0 1 1 0 0 0 0 0 1 0 0 1 1 1 1 2 0 0 1 0 1 1 1 1 0 0 0 0 2 1 2 2 1 1 1 1 0 2 1 1 0 1 1 0 1 1 1 0 1 1 1 1 0 1 0 1 0 0 0 0 1 1 0 2 1 1 0 1 1 0 0 2 0 1 0 0 1 0 0 0 1 0 0 2 0 1 1
17 0 0 0 0 0 1 2 2 0 0 1 0 0 0 0 0 0 0 1 1 1 0 1 1 1 1 0 1 2 0 0 0 1 0 0 1 1 0 1 1 1 0 0 0 0 0 0 0 2 1 1 1 1 1 1 1 0 0 0 1 0 0 1 1 1 2 1 0 0 0 1 2 1 1 2 2 0 1 0 2 0 1 0 1 0 1 1 2 2 1 2 2 1 0 0 0 1 1 1 1 0 0 1 2 1 2 2 2 0 0 2 1 2 0 2 1 0 0 2 2 0 2 0 0 0 2 1 2 0 1 1 0 0 0 0 1 0 0 0 0 0 0 0 0 0 1 0 0 0 0 0 1 0 0 0 1 0 1 0 0 0 0 2 0 1 0 0 0 0 2 1 0 1 1 0 2 1 0 1 1 1 0 0 0 0 0 2 0 0 0 2 1 1 1 1 1 0 1 0 0 1 0 1 1 0 1 0 2 0 0 1 0 0 0 2 0 2 1 0 1 1 2 1 1 1 0 0 0 0 1 0 0 0 0 0 0 2 2 2 0 0 2 2 0 0 0 0 0 0 0 0 0 0 0 0 1 2 1 2 1 2 0 0 0 0 0 0 0 0 0 1 0 2 1 1 0 0 2 0 0 2 2 0 1 0 0 0 1 2 0 2 0 1 2 1 2 0 0 1 1 0 0 1 0 0 1 1 1 0 0 1 1 1 1 0 1 1 1 0 1 1 1 1 0 0 0 0 0 0 1 1 0 0 0 0 0 2 0 1 0 0 2 0 1 1 0 0 0 2 2 0 1 1 1 0 1 1 0 0 0 0 1 0 1 1 0 1 2 1 1 1 1 2 0 1 2 1 0 0 1 1 0 0 0 0 1 1 1 0 0 0 1 0 1 0 1 0 1 1 0 1 0 2 2 2 2 2 0 0 0 1 0 0 0 0 2 1 0 1 0 1 1 1 0 0 1 2 2 1 1 1 0 1 1 1 0 2 1 1 1 1 0 1 2 2 0 0 0 0 0 1 0 2 1 1 2 2 2 2 0 2 0 0 0 0 0 1 2 0 1 0 2 2 0 0 0 2 0 1 1 1 1 0 1 0 0 1 0 0 0 2 0 0 0 0 0 1 1 0 1 1 1 1 0 1 1 1 0 0 0 2 0 0 0 1 0 2 0 2 2 2 2 2 1 2 0 0 0 2 0 0 0 0 0 0 1 1 0 2 0 0 0 0 0 1 0 1 1 1 1 1 0 2 0 1 0 0 2 0 0 0 1 0 0 0 1 1 0 0 2 2 0 0 0 0 1 0 0 2 1 1 1 0 0 0 0 0 2 2 0 0 0 0 0 0 0 0 0 0 0 2 0 2 2 0 1 0 1 0 0 0 0 0 1 0 1 0 1 0 0 1 0 1 0 0 2 2 0 0 1 0 1 0 0 0 0 0 0 2 0 1 0 0 2 0 2 2 1 1 0 1 0 2 0 2 0 2 2 0 0 0 1 1 1 2 0 1 0 0 1 0 0 0 1 1 1 0 2 0 2 0 2 1 1 1 1 0 0 1 0 0 0 0 0 0 0 0 2 2 0 1 0 1 1 0 0 2 0 0 0 0 0 0 0 1 0 1 0 0 0 0 1 1 0 1 1 1 1 1 1 1 0 0 0 0 1 0 1 1 0 1 0 0 0 2 2 1 1 0 0 1 2 1 2 1 0 0 2 0 0 1 2 0 0 1 1 0 1 1 0 1 1 1 0 1 2 1 1 1 1 1 1 0 1 1 1 2 2 2 0 0 2 2 2 0 1 1 0 1 0 0 0 0 1 0 1 0 0 2 1 1 1 0 1 0 1 2 1 1 1 2 1 2 2 1 1 0 0 1 1 0 2 0 0 2 0 0 0 1 0 1 0 0 0 0 0 0 0 0 0 2 0 1 1 0 1 0 0 1 0 1 0 0 0 0 0 2 1 2 0 0 0 1 2 2 0 0 1 2 2 0 2 0 0 1 0 0 0 0 0 0 0 2 2 0 2 0 0 1 1 0 0 2 0 0 1 0 0 2 1 0 0 0 0 0 2 0 2 0 0 2 0 0 1 0 1 1 0 0 2 1 1 1 0 1 1 1 1 0 0 0 1 2 1 0 2 0 0 0 2 0 1 1 1 0 1 0 0 0 2 0 0 2 2 0 0 0 2 2 0 0 2 0 1 1 0 0 2 0 0 0 0 0 0 0 0 0 0 0 0 0 0 0 1 0 0 0 1 0 0 0
18 0 0 0 1 0 2 0 0 1 1 2 1 1 0 1 0 0 1 0 0 0 0 0 2 0 0 0 2 0 2 0 1 0 2 1 2 2 0 2 2 0 0 0 2 0 2 0 2 0 0 0 0 1 1 1 1 0 0 0 2 0 0 1 1 1 2 0 0 0 0 1 1 0 1 1 1 0 0 0 0 0 0 1 1 0 0 0 2 2 0 0 1 1 1 0 0 2 2 2 2 0 1 1 2 0 2 0 0 2 0 1 0 2 0 2 2 0 1 1 1 0 0 2 0 2 0 1 2 0 1 1 0 0 0 0 0 0 0 0 0 0 1 0 2 2 1 0 0 0 0 1 1 0 0 0 0 0 1 0 1 1 0 2 1 1 0 0 1 1 1 2 1 2 2 2 1 1 0 0 0 0 0 0 0 0 1 1 0 1 1 2 1 0 1 1 0 0 0 0 0 0 0 1 1 0 1 1 2 0 1 1 0 0 0 2 0 0 2 1 0 0 2 2 0 0 1 1 1 1 0 0 1 1 0 1 0 2 2 1 0 0 2 2 0 0 0 0 1 0 0 1 0 0 0 0 0 2 2 2 0 2 0 1 1 0 1 0 2 2 1 0 0 1 0 0 0 1 1 0 1 2 1 0 0 0 0 1 2 2 0 1 1 0 2 1 0 1 0 2 1 1 0 2 0 0 0 2 0 0 1 1 2 1 0 0 1 1 1 0 1 1 1 0 2 0 0 1 1 2 1 1 0 0 0 0 0 0 1 1 0 0 2 0 0 1 0 0 1 1 1 0 0 0 0 2 0 0 0 2 2 2 2 0 2 0 0 0 1 1 1 1 1 2 1 0 0 1 0 1 2 2 0 0 0 1 1 0 0 0 0 0 0 0 2 1 1 1 0 0 0 0 0 1 1 1 2 0 0 0 0 0 0 1 1 0 0 1 0 1 0 1 0 1 0 1 0 1 2 1 0 1 1 1 1 0 0 0 1 0 1 0 0 1 1 1 1 0 0 0 0 1 1 2 0 0 0 2 2 1 1 1 0 0 2 2 0 0 2 0 0 0 1 1 0 0 0 1 1 0 0 2 1 1 1 0 1 0 0 0 1 1 1 1 0 1 1 0 1 1 1 1 1 1 0 1 2 0 0 0 0 2 0 0 1 1 1 1 0 1 0 2 1 1 0 1 1 1 1 2 1 1 0 0 0 0 2 0 0 0 0 1 0 0 1 0 0 2 2 2 0 0 0 2 0 1 0 0 1 0 0 1 0 0 0 0 2 1 0 0 1 1 1 0 0 0 2 1 0 2 2 0 0 0 0 1 1 1 0 1 0 0 0 0 0 0 0 1 1 1 1 2 1 1 2 0 0 1 0 2 0 0 1 2 0 2 2 0 0 1 1 1 0 2 0 0 2 0 0 0 0 0 0 0 0 0 0 0 0 2 2 1 0 1 1 0 1 1 2 2 1 2 0 0 1 1 2 1 1 0 0 0 1 0 0 0 0 1 1 1 0 1 1 0 0 1 0 0 2 0 2 0 2 0 0 2 0 0 0 0 0 0 0 1 1 0 0 0 0 2 1 0 0 1 0 0 1 1 1 0 0 0 0 0 0 0 0 2 1 0 0 0 2 1 0 1 1 1 1 1 1 1 0 1 0 0 0 0 0 1 0 1 0 0 0 0 0 0 0 0 0 0 1 0 0 2 1 0 0 0 0 0 2 0 0 0 2 2 0 0 0 0 1 0 1 2 1 1 1 2 0 0 0 1 1 1 0 1 0 2 0 2 2 2 1 1 0 1 0 0 0 0 0 0 0 1 1 0 0 0 0 0 0 0 0 0 0 2 1 1 1 2 0 1 1 1 0 0 0 0 0 1 1 2 0 2 0 0 0 0 0 0 2 1 1 1 1 0 0 0 0 1 0 1 1 0 0 0 0 1 0 1 1 1 0 2 1 1 1 1 0 0 0 1 1 1 0 2 0 0 1 1 2 0 0 0 1 2 0 2 2 0 0 2 2 0 2 0 1 0 1 1 0 2 0 0 1 0 0 1 1 0 0 0 0 0 2 1 1 1 0 0 0 2 1 0 2 1 0 0 1 0 0 2 0 0 0 1 2 1 0 0 2 2 1 0 1 0 0 0 2 0 2 0 1 0 1 1 1 0 0 0 0 1 1 1 1 1 0 0 0 0 0 0 0 1 1 0 2 0 0 0 1 1 0 0 1 0 0 0 0 0 1 0 1 0 0 0 0 0 2 1
19 0 0 0 0 0 1 1 1 1 2 0 1 1 0 1 0 1 1 0 0 0 0 1 1 1 1 0 2 0 2 2 1 1 0 0 1 0 0 0 0 2 1 1 0 1 2 0 1 1 0 1 2 2 0 1 1 0 0 0 0 0 0 1 0 0 2 1 0 0 1 1 1 0 1 2 2 0 1 0 2 0 1 0 1 0 1 0 2 2 0 0 1 0 0 1 0 1 0 1 1 0 1 1 2 0 2 1 0 2 1 1 0 0 0 0 0 0 0 2 2 0 1 1 0 0 1 1 2 2 0 1 0 0 0 0 0 1 0 0 1 0 1 0 1 0 0 0 0 1 0 1 1 0 0 0 0 0 0 1 0 0 0 2 1 2 0 0 2 2 0 1 2 0 2 1 1 0 0 1 1 2 0 0 0 0 0 1 0 0 0 1 2 1 2 2 1 0 0 0 0 0 0 2 1 1 1 1 1 1 0 0 1 0 0 2 1 1 1 1 1 1 2 2 0 0 0 0 0 0 0 0 0 0 0 0 0 2 2 2 0 0 2 1 0 1 1 0 1 1 1 0 2 0 0 0 0 1 0 0 0 0 0 0 1 0 0 0 1 1 1 1 0 2 0 1 1 2 2 0 1 1 1 0 1 0 0 2 1 2 0 2 1 0 2 1 2 1 0 2 2 2 1 0 1 1 0 2 0 0 1 1 0 1 1 0 2 2 0 0 2 2 0 1 1 0 0 0 2 1 2 1 0 0 0 0 0 1 1 1 0 0 1 0 0 0 0 0 0 0 0 0 2 1 1 0 1 2 0 0 0 0 0 1 0 0 0 0 1 1 1 1 1 2 0 1 1 0 0 0 1 2 1 0 1 2 0 1 1 0 0 0 1 0 2 0 0 1 0 0 0 0 0 1 0 0 1 1 0 0 0 0 0 0 0 0 1 1 0 0 1 2 1 2 0 1 1 1 2 1 1 1 1 1 1 1 0 1 1 0 1 1 0 0 1 2 1 0 0 0 0 0 0 1 1 0 1 0 1 0 2 0 1 1 0 1 0 1 2 0 1 1 2 2 1 1 0 2 1 1 0 2 1 0 1 0 0 1 1 1 2 2 2 0 1 1 1 2 2 0 0 0 0 1 1 1 2 0 0 0 0 0 0 1 0 1 0 0 1 1 0 2 1 1 1 1 1 0 2 1 1 1 0 0 0 0 1 1 0 0 1 2 1 1 1 1 0 2 2 2 1 1 0 2 0 1 1 0 1 0 0 1 0 0 0 0 2 1 1 1 0 0 0 0 0 0 0 2 0 1 2 0 0 0 0 0 0 1 1 1 1 1 1 0 1 0 1 0 1 1 1 1 0 2 2 0 1 1 0 2 0 0 0 1 0 1 1 0 0 1 1 1 1 1 0 1 0 1 0 0 0 0 1 0 0 1 1 0 0 2 0 0 0 1 2 0 1 1 0 1 0 2 0 0 0 1 2 2 2 0 0 0 1 0 0 1 0 1 0 0 2 0 1 0 0 2 1 0 2 0 2 0 2 1 1 1 1 1 1 0 0 0 0 0 0 0 0 0 0 2 1 0 0 1 1 0 0 1 0 0 0 1 1 0 0 0 0 1 1 0 0 0 0 0 0 2 0 1 1 1 0 0 0 1 0 1 1 0 0 0 0 1 0 0 0 0 2 0 0 0 0 2 1 0 0 1 1 1 2 1 0 2 2 1 0 0 2 0 1 1 1 0 1 0 0 2 1 0 0 0 0 2 0 0 2 2 0 2 1 2 0 1 1 1 1 0 0 1 0 0 0 0 0 0 1 1 1 0 0 0 0 0 1 0 0 0 1 1 0 0 0 0 1 1 1 2 1 0 0 1 0 1 2 0 0 2 0 0 0 0 1 1 1 1 0 0 1 0 0 0 0 2 0 1 1 0 1 0 0 0 0 0 1 1 0 0 0 1 1 1 1 0 0 1 2 2 0 0 2 2 2 0 2 0 0 0 0 0 0 1 1 0 0 2 2 1 2 0 0 0 1 1 1 1 1 2 0 1 1 2 1 0 1 1 2 1 0 2 2 2 0 0 0 2 0 0 1 1 0 0 2 1 0 1 1 0 0 1 2 1 0 0 2 2 2 0 0 1 0 1 2 0 2 0 0 0 0 2 0 1 0 1 1 0 1 1 1 0 0 0 0 0 0 0 0 1 1 0 1 0 0 1 0 0 0 0 0 0 0 0 0 0 1 0 1 0 0 0 2 0 2 1
20 0 1 0 0 0 1 1 1 0 0 0 1 2 0 1 1 0 0 0 0 0 0 0 2 0 0 1 1 0 0 0 0 1 0 0 1 1 1 0 0 1 0 0 0 0 1 0 1 1 0 0 1 1 1 1 0 1 1 0 1 1 0 0 0 0 1 0 0 0 0 1 1 0 1 2 2 0 1 1 1 0 1 0 1 0 0 0 1 1 0 0 1 0 1 0 0 1 0 0 0 0 0 1 2 0 2 0 0 2 0 1 2 2 2 2 2 0 1 1 1 1 1 2 0 1 0 0 1 0 0 0 1 0 0 0 1 0 0 0 0 0 0 0 1 1 0 0 0 1 0 0 0 0 0 0 1 1 0 0 0 0 0 2 0 2 0 1 0 1 1 0 0 2 1 1 1 0 0 0 0 0 1 1 1 1 1 1 0 0 0 2 2 2 2 2 0 0 0 0 0 0 0 2 2 0 0 2 1 0 1 1 1 0 0 2 1 0 2 0 2 2 2 2 0 0 0 0 0 0 0 0 1 1 0 1 0 2 2 1 0 1 2 0 0 0 0 0 0 0 0 0 1 1 1 1 1 1 0 0 0 0 0 1 0 0 0 0 1 0 1 0 1 2 1 1 0 2 2 0 2 0 2 2 0 2 1 2 0 2 0 0 1 0 2 0 2 0 0 1 1 1 0 1 0 0 0 2 1 0 0 2 2 1 1 0 2 0 1 0 0 2 1 1 1 0 0 1 1 1 1 2 1 1 0 0 0 2 0 1 0 1 2 1 1 1 2 0 1 0 0 0 0 0 0 2 0 1 0 1 1 1 2 0 2 0 0 2 2 0 2 2 0 2 0 0 1 0 1 0 2 0 0 0 1 1 0 0 0 0 1 1 0 0 2 1 1 1 1 0 0 1 0 1 1 0 1 1 0 0 0 1 0 0 0 0 1 1 0 0 0 2 0 1 1 1 1 1 0 0 0 1 0 2 2 0 0 1 1 0 1 1 0 0 2 2 0 1 0 0 0 1 0 2 2 2 2 2 1 1 1 1 0 0 1 1 0 1 2 1 1 0 2 2 2 2 0 1 0 0 0 2 2 2 2 2 0 2 0 0 0 2 1 1 0 0 0 1 1 0 1 1 2 0 0 1 2 0 0 0 0 2 0 2 0 0 0 0 1 0 1 2 2 2 0 2 0 1 1 1 1 1 0 0 0 0 1 1 0 1 1 0 1 0 0 1 0 2 2 2 0 0 0 2 1 0 0 0 0 1 0 0 0 0 0 0 2 0 0 0 0 0 1 0 0 0 1 2 0 1 2 0 0 0 0 0 0 1 1 2 0 1 0 0 0 2 0 0 0 0 0 2 1 1 2 0 2 0 1 0 0 0 1 1 1 2 1 0 0 0 0 1 1 1 0 1 1 2 0 0 0 1 0 0 0 0 1 0 0 2 1 2 0 0 0 0 2 2 2 2 2 0 0 0 0 2 2 2 2 0 0 0 1 1 2 2 0 1 1 0 0 1 1 1 0 2 2 0 2 0 0 0 1 1 0 1 1 0 0 0 0 0 0 0 0 0 0 0 0 1 0 1 0 1 1 0 1 1 0 0 1 1 0 1 0 1 1 1 1 0 0 0 0 0 1 0 1 0 0 0 1 0 0 0 0 0 1 0 1 2 0 2 0 0 0 0 0 1 0 2 1 1 1 0 1 1 1 1 2 0 0 1 2 0 0 0 2 1 1 1 1 0 2 0 0 0 0 0 0 0 0 2 0 1 1 1 0 1 1 2 0 1 1 1 1 0 0 1 0 0 0 0 0 0 1 1 1 1 0 2 0 0 0 0 0 0 0 2 0 1 0 0 1 1 1 1 1 0 0 0 1 0 2 1 0 1 1 1 1 0 1 0 1 1 0 0 1 0 0 0 0 2 0 1 1 0 1 0 0 0 0 2 0 0 0 0 2 1 2 1 1 0 0 0 2 2 1 0 1 2 2 0 2 0 0 0 0 0 0 2 2 0 0 1 2 1 1 0 0 0 1 1 0 2 0 1 1 0 0 1 0 0 0 0 1 1 2 1 1 1 0 0 0 1 1 0 1 1 0 0 2 0 0 1 0 1 1 1 1 0 1 0 2 2 2 0 0 1 0 1 0 0 2 0 0 0 0 2 0 2 1 1 1 0 1 1 2 0 2 1 0 0 0 0 0 0 2 1 0 0 0 2 1 1 0 0 1 1 0 1 1 0 0 1 1 0 0 0 1 0 0 0
21 0 0 0 0 0 1 0 0 1 1 2 0 0 0 0 0 1 2 0 0 0 0 0 2 0 0 0 1 1 2 0 1 1 1 0 2 0 0 1 1 1 1 0 0 0 1 0 0 2 0 0 0 1 1 1 0 0 0 1 1 1 0 0 0 1 1 1 0 0 0 0 1 1 1 2 2 0 0 0 0 0 1 0 1 0 1 1 2 2 1 2 1 0 0 0 0 2 0 0 0 0 0 1 2 1 2 0 0 2 0 1 1 1 1 1 1 0 0 2 2 0 2 0 0 0 1 0 0 0 0 0 1 0 0 0 1 0 0 0 1 0 0 1 0 0 0 0 0 0 0 1 0 0 0 0 1 0 1 0 1 1 1 1 0 1 0 1 0 1 0 1 0 1 1 1 2 0 0 0 0 1 1 2 1 0 1 1 0 0 0 0 1 1 1 1 2 0 1 0 0 1 0 0 0 0 2 0 2 1 0 2 0 0 0 2 0 1 0 0 1 1 2 2 0 0 0 0 0 0 1 0 0 0 0 0 1 2 2 2 0 0 2 1 0 0 0 0 0 0 0 0 1 1 0 0 2 2 0 0 0 0 0 0 1 0 0 1 1 1 0 2 0 1 0 0 0 2 2 0 1 0 2 0 1 1 1 1 2 2 0 2 1 0 2 1 2 1 0 1 0 0 0 0 0 0 0 1 1 0 0 2 1 2 2 0 2 0 2 0 0 2 2 1 0 0 1 0 0 1 1 2 0 0 0 0 0 2 0 0 0 0 2 0 0 0 0 0 1 1 1 0 1 1 1 0 1 1 0 1 1 1 2 0 2 1 1 1 1 0 2 2 0 2 0 0 1 1 1 0 2 0 0 1 1 1 0 0 0 0 0 0 2 0 2 1 2 0 2 1 0 2 0 1 1 0 1 1 0 0 0 1 0 0 0 0 2 0 0 0 1 2 0 1 1 1 1 1 2 1 1 2 0 2 2 0 0 0 1 0 0 1 1 2 1 2 2 0 0 0 0 0 0 1 1 0 1 1 2 2 0 2 1 1 0 1 0 1 1 1 1 0 2 2 2 1 1 2 0 1 1 1 1 0 2 0 0 1 1 0 2 2 1 0 0 0 0 0 0 0 2 2 0 2 0 2 1 0 0 0 0 1 1 1 1 0 0 0 2 2 0 2 1 1 0 1 1 0 2 1 2 0 0 0 0 0 1 0 0 0 2 2 2 0 0 1 0 2 2 2 2 2 0 1 2 1 1 1 2 1 0 0 0 0 0 0 1 1 1 0 0 0 1 1 0 1 1 1 0 2 2 0 1 0 0 1 1 0 0 1 0 2 1 0 0 1 1 1 1 1 1 1 0 0 0 2 0 0 0 0 2 0 0 1 2 0 0 0 0 0 0 1 1 1 0 0 1 2 0 0 1 0 0 0 0 0 1 0 0 0 0 0 0 1 2 0 1 1 2 2 0 2 0 0 0 2 2 2 2 0 0 0 1 1 1 2 0 1 1 0 0 2 0 1 0 2 2 0 2 0 1 0 2 2 1 2 1 0 0 1 0 0 0 1 1 0 0 0 1 1 0 1 0 2 1 0 1 1 1 0 1 1 0 0 0 0 0 1 0 0 0 0 1 0 0 1 0 0 0 0 1 0 0 0 0 2 0 0 1 1 0 0 0 0 0 0 1 1 0 0 0 0 0 0 0 2 0 0 2 0 0 1 2 0 0 0 2 2 0 0 0 0 2 1 0 0 1 2 2 2 1 0 1 0 1 2 0 2 2 1 1 0 1 2 2 0 1 1 0 1 0 0 0 0 1 0 1 0 0 1 1 1 0 0 0 0 0 1 0 0 0 1 1 2 2 0 0 0 0 0 0 1 2 1 0 0 1 0 1 0 1 1 1 0 0 0 1 0 1 0 0 0 0 1 1 0 0 0 0 0 0 1 0 0 0 1 2 1 2 0 2 0 0 0 1 2 1 1 0 0 2 0 2 0 0 0 0 1 0 2 2 0 0 2 2 1 1 0 0 0 0 1 1 0 2 2 0 0 0 2 0 0 1 2 2 2 0 2 1 1 0 0 0 1 0 0 1 1 0 0 2 0 1 2 0 0 0 0 2 1 0 0 1 1 0 0 1 1 0 2 0 0 2 2 1 0 1 2 0 1 1 0 0 0 1 0 0 0 0 0 0 0 0 0 0 1 1 0 2 1 1 0 0 0 0 1 1 0 0 1 0 0 0 1 0 0 0 0 0 0 2 1
22 0 0 0 0 0 1 0 0 2 2 0 0 0 0 0 0 0 1 0 0 0 0 0 2 0 0 0 2 0 2 2 2 2 2 1 2 2 0 0 0 1 1 1 0 1 0 0 2 0 0 0 0 1 1 0 1 1 1 1 1 1 0 1 1 1 1 1 0 0 1 0 1 0 1 2 2 0 0 0 1 0 0 1 1 0 0 1 2 2 1 0 0 0 0 0 1 0 0 0 0 1 1 1 2 0 2 2 2 0 0 2 0 1 0 1 1 0 1 1 1 0 0 2 0 2 0 0 1 0 1 1 0 0 0 0 0 0 0 0 0 0 0 0 1 0 0 0 0 0 0 1 1 1 0 0 0 1 0 0 1 1 0 2 0 2 0 0 2 2 0 1 1 1 2 2 1 0 0 1 1 0 0 0 0 0 0 1 0 0 0 2 1 0 1 1 1 0 0 0 0 0 1 1 1 0 0 0 2 1 0 1 2 0 0 2 0 0 2 0 1 1 1 0 2 1 0 0 0 0 0 0 0 1 1 1 0 2 2 1 0 1 2 0 0 0 0 0 1 1 1 0 2 0 0 0 1 2 0 0 0 0 0 0 0 0 0 1 1 1 1 1 1 2 0 0 0 0 2 0 0 2 0 0 0 1 0 0 0 2 0 1 0 0 2 2 2 1 1 1 2 0 0 1 0 0 1 2 0 0 0 1 2 1 1 1 2 1 1 0 0 2 2 2 0 0 0 0 0 1 2 1 0 0 0 0 0 1 1 1 1 1 2 0 1 1 0 0 1 0 0 1 2 0 2 0 0 1 1 1 2 2 0 0 0 0 0 0 2 2 0 0 0 2 2 0 1 2 0 0 0 1 0 0 2 2 0 0 0 0 0 0 1 0 2 2 2 0 0 0 0 0 0 1 1 0 1 0 0 0 0 1 1 1 1 1 0 0 0 0 1 2 0 0 2 1 2 1 1 0 1 0 0 0 0 1 1 1 1 0 0 1 0 1 0 0 2 1 1 0 0 0 0 2 1 1 1 0 1 0 2 0 0 0 1 1 0 1 1 1 1 0 2 2 2 1 1 1 0 1 1 2 1 0 1 0 0 1 1 0 1 0 0 1 1 1 1 1 1 0 1 1 2 0 0 1 2 0 0 0 1 0 0 1 1 0 0 0 1 0 0 2 1 1 0 1 1 0 1 1 1 0 0 1 2 0 1 1 0 1 2 1 1 1 1 1 1 1 1 1 1 1 0 2 1 0 0 1 2 1 0 0 0 2 0 0 2 2 0 0 1 2 0 0 0 0 0 1 0 1 1 0 0 0 1 1 1 0 0 0 0 2 0 0 0 1 0 1 1 1 1 1 1 1 0 1 2 2 0 2 0 0 1 1 0 1 2 0 1 0 0 1 0 0 0 0 2 1 0 0 0 0 1 0 0 1 0 0 1 1 1 2 0 0 2 0 1 1 1 1 0 1 0 1 0 1 1 2 1 1 1 0 1 1 1 1 1 0 0 1 0 1 1 0 0 2 2 0 2 0 1 0 2 2 0 2 1 2 2 0 0 0 0 0 0 0 0 0 1 2 0 1 0 0 0 0 1 1 0 0 0 0 0 0 0 0 0 1 0 0 0 0 1 1 0 2 1 1 1 1 0 0 0 0 0 0 1 0 0 1 0 1 0 0 0 1 1 0 0 0 0 1 0 0 1 2 1 0 2 0 0 0 2 0 0 1 2 0 2 2 0 0 2 1 1 1 2 2 1 2 1 0 0 0 2 1 0 2 2 1 1 0 2 2 2 0 0 1 1 0 0 0 0 0 2 0 0 1 1 2 0 0 0 0 0 0 0 2 2 2 2 2 2 2 2 1 1 0 0 0 0 0 2 1 0 2 1 0 0 0 1 1 1 1 0 0 1 0 1 0 0 0 0 2 2 0 1 0 0 0 0 1 0 0 0 2 1 1 1 1 1 0 0 0 1 1 0 0 0 1 1 0 2 0 0 0 1 1 0 2 2 0 1 2 2 0 2 1 0 0 0 2 0 1 2 2 0 0 0 1 0 0 1 1 1 1 2 2 2 1 0 1 1 2 1 0 1 0 2 2 2 0 0 2 0 0 0 0 1 0 0 0 1 1 1 1 1 0 0 0 1 1 1 0 1 1 2 2 0 2 1 1 0 0 1 1 1 0 2 0 1 0 0 0 0 0 2 1 0 0 0 2 1 1 0 0 0 1 0 2 1 0 1 0 1 0 0 0 1 0 1 1
23 0 0 0 0 0 0 1 2 1 1 0 0 0 0 0 0 0 1 0 0 0 0 0 2 0 0 0 2 0 2 1 2 2 0 0 1 1 1 0 0 1 1 1 0 1 1 0 2 0 0 0 0 0 2 2 0 0 0 1 0 1 0 1 1 1 1 1 0 0 0 0 2 0 1 2 2 0 1 0 2 0 0 0 0 0 0 1 2 2 1 2 0 0 2 0 0 1 1 1 1 0 0 1 2 1 2 1 0 2 1 1 0 1 0 1 1 0 1 0 0 2 2 1 0 1 1 0 2 0 0 0 0 0 0 0 0 1 0 0 1 0 1 0 0 0 0 0 0 0 0 1 1 1 0 0 0 1 1 0 1 1 0 2 1 1 0 1 1 2 0 0 2 0 1 1 1 0 0 0 1 2 2 2 0 0 2 1 0 0 0 2 1 1 2 2 0 1 0 0 0 1 0 1 1 0 1 0 2 1 0 1 1 0 0 2 1 1 2 1 0 0 1 0 1 1 1 0 0 0 0 1 0 0 0 0 0 2 2 1 0 1 2 1 0 0 0 0 0 0 0 0 1 0 0 0 1 0 0 0 0 0 0 1 1 0 0 0 1 1 0 2 0 1 0 1 0 1 1 0 0 2 2 1 1 1 1 2 0 2 0 1 1 0 1 0 0 1 0 1 1 1 1 0 1 0 0 1 1 0 0 2 2 2 2 0 1 0 0 0 0 2 1 0 1 0 1 0 0 0 2 1 0 0 0 1 1 2 0 1 1 0 2 0 0 0 0 1 1 0 0 1 1 0 1 1 0 0 0 1 1 1 2 0 2 1 0 1 1 0 2 2 0 2 0 0 0 0 0 0 1 0 1 1 0 0 1 0 0 0 0 0 1 0 2 1 2 2 0 0 0 0 0 2 2 1 0 1 0 0 0 1 0 1 1 0 0 0 0 0 0 0 0 1 1 1 1 0 1 0 0 0 1 1 1 0 0 0 0 0 1 1 0 0 1 2 2 0 0 1 0 0 0 1 1 0 1 2 2 2 0 2 0 0 0 1 0 0 2 0 0 0 2 1 1 1 0 1 0 0 0 2 1 0 1 0 0 2 1 0 1 2 1 1 0 1 1 1 1 0 1 1 2 0 0 1 1 0 0 0 0 1 0 0 1 1 1 1 0 1 1 2 0 0 0 0 2 0 1 1 2 0 0 0 0 0 1 0 1 1 0 1 0 0 0 2 0 0 0 0 0 0 0 2 0 0 0 1 1 1 0 0 2 0 1 1 1 1 1 1 1 1 1 0 1 0 1 1 0 2 1 1 2 0 0 0 0 0 2 2 0 0 2 0 0 1 0 0 0 1 1 2 0 0 2 0 1 0 0 1 0 0 0 0 1 1 1 0 1 0 0 1 0 1 0 1 1 1 0 0 0 0 0 1 1 0 1 0 0 0 2 1 0 1 2 0 1 0 0 0 1 1 0 1 0 2 1 0 0 0 0 0 2 1 1 2 0 1 0 1 1 1 1 0 0 1 1 0 2 0 1 1 2 1 0 0 2 0 2 0 1 1 1 0 0 0 0 0 1 1 0 0 0 1 0 0 1 1 0 0 2 2 0 0 0 0 0 1 0 0 0 0 0 1 0 1 1 0 0 0 1 0 0 0 0 0 2 0 0 1 0 0 0 0 0 1 1 0 0 0 0 0 2 1 1 2 1 0 1 0 0 1 2 0 0 1 1 1 0 0 0 1 2 0 0 0 1 0 0 0 1 0 2 0 2 1 0 1 1 1 1 1 0 0 0 0 0 0 0 1 0 0 0 0 1 0 0 0 1 1 0 0 1 1 2 1 1 1 1 1 1 1 2 2 2 1 1 0 0 1 0 1 2 0 0 2 0 2 2 0 2 0 0 0 0 0 1 0 0 1 0 1 0 2 2 0 0 1 0 0 0 0 1 1 0 1 1 1 2 0 0 0 0 1 1 1 0 0 1 1 2 0 1 0 0 0 0 0 0 2 1 0 0 2 2 0 2 0 0 1 0 2 1 0 2 2 0 1 0 1 0 0 0 0 0 0 2 1 1 0 0 1 1 2 0 0 1 0 0 0 1 0 0 1 1 0 1 2 2 0 0 0 2 0 0 0 0 2 0 1 0 0 1 0 0 0 1 2 0 2 1 1 0 0 0 2 2 0 2 0 1 0 0 0 0 0 2 1 1 0 0 1 1 1 0 2 2 0 0 0 0 0 0 0 0 0 0 0 0 0 1 1
24 0 0 0 0 0 0 1 2 0 0 0 1 0 0 0 0 0 1 1 1 1 0 1 1 0 0 0 1 1 1 0 2 2 0 0 0 2 0 1 1 1 1 0 0 0 0 0 2 2 0 1 1 1 1 1 1 0 1 0 1 1 0 2 0 0 0 0 0 0 0 1 1 0 1 2 1 0 0 1 0 0 0 2 2 0 0 1 2 2 1 1 1 0 1 0 0 0 0 1 0 1 1 1 2 0 2 2 2 0 0 2 0 2 2 2 2 0 1 1 1 1 1 1 0 2 0 1 1 0 1 1 0 0 1 1 0 0 0 0 2 0 0 0 1 1 0 0 0 1 0 0 0 0 0 0 1 0 1 1 1 0 1 2 2 2 0 1 1 2 0 1 0 2 0 1 1 0 0 1 1 2 0 0 0 0 1 2 0 1 2 2 1 0 1 1 1 0 0 0 0 0 0 1 1 0 1 1 0 0 1 1 0 0 0 2 0 1 1 0 0 0 2 2 0 1 0 0 0 0 1 0 0 0 0 0 0 2 2 1 1 0 2 2 0 0 0 0 0 0 0 1 1 1 0 0 1 1 1 1 0 1 0 1 1 0 0 0 2 2 0 0 0 2 0 0 0 2 2 0 1 1 2 1 0 1 1 2 1 2 0 0 0 0 1 1 0 1 0 2 1 0 2 0 2 0 1 2 1 0 0 1 2 1 1 0 1 0 0 0 2 1 1 1 1 0 1 0 1 1 2 1 0 0 0 1 1 1 1 1 0 1 2 0 0 0 0 1 2 0 0 1 1 0 1 1 0 0 1 0 1 1 1 0 1 2 0 1 1 0 2 2 1 1 2 0 1 0 2 0 1 2 1 1 0 2 2 1 1 1 0 0 0 0 2 0 0 2 0 0 0 0 0 1 1 0 1 0 0 0 0 0 0 0 0 0 1 0 0 1 0 1 0 2 2 2 2 2 1 1 0 0 0 2 2 0 0 2 1 0 2 0 0 1 0 0 2 0 0 0 0 2 0 2 2 1 2 1 1 2 1 2 1 0 0 1 0 0 2 0 1 1 2 2 2 0 2 1 0 1 0 2 0 0 2 2 0 1 1 0 2 1 1 2 1 0 0 1 2 0 1 0 2 0 0 1 2 0 1 0 1 1 0 1 1 0 0 0 1 1 0 2 2 2 1 2 0 1 1 2 0 1 1 0 1 0 0 1 1 1 0 1 0 0 0 1 1 0 0 0 0 0 0 1 2 1 1 0 0 1 0 1 2 0 1 1 1 2 2 2 1 1 0 0 0 0 0 1 0 2 2 0 0 0 0 0 0 0 0 0 0 1 1 0 0 0 0 0 0 0 0 1 1 2 2 0 1 1 0 2 0 0 0 1 1 1 0 0 0 0 0 0 0 0 0 1 1 2 0 0 0 0 1 0 0 1 1 0 0 2 1 1 0 1 2 0 1 2 1 1 1 0 0 1 0 2 1 1 0 0 0 0 0 0 0 1 0 1 0 0 2 0 0 0 0 1 1 0 2 0 1 0 1 0 0 1 0 0 1 0 0 0 2 0 0 1 1 1 0 1 1 0 0 1 1 0 0 2 0 0 2 2 0 0 0 0 0 1 1 0 0 0 0 0 1 2 0 0 0 0 0 0 0 0 0 0 1 0 1 1 0 1 1 1 0 0 1 2 0 0 0 0 0 1 1 0 0 0 2 0 0 0 2 1 0 1 1 1 0 0 0 1 1 1 1 2 2 1 1 2 0 0 2 0 2 2 0 2 1 1 1 1 2 2 1 1 0 1 0 1 0 0 0 1 0 1 2 0 0 1 0 0 1 1 1 0 1 1 1 2 2 1 1 1 1 1 0 0 1 0 0 0 2 1 1 2 0 0 1 0 1 1 0 0 0 0 0 0 0 0 0 1 0 2 2 0 0 0 0 0 0 1 0 0 0 1 2 0 2 1 1 0 0 1 2 2 1 1 1 1 1 1 1 0 0 0 0 1 0 2 2 0 0 2 2 0 2 0 0 0 0 2 0 0 2 2 0 0 0 0 0 0 0 0 2 1 1 2 2 1 0 1 0 1 0 0 0 2 0 0 0 0 0 1 0 0 0 1 2 1 0 0 1 1 1 1 1 1 1 0 1 0 1 2 2 0 1 2 0 1 2 0 0 2 2 1 1 0 2 0 0 0 0 0 0 1 1 0 2 0 0 0 0 0 0 1 1 0 0 0 0 0 0 0 0 0 0 0 1 0 1 1
25 0 0 0 0 0 0 2 2 0 1 1 1 1 0 1 0 0 0 2 1 1 0 0 2 0 1 0 2 0 1 0 0 1 1 0 1 0 0 1 1 1 0 0 0 0 1 0 2 0 0 1 1 1 1 1 0 0 0 1 1 1 1 1 0 1 1 0 0 0 2 0 1 0 1 2 2 0 1 0 1 0 0 1 1 0 0 2 2 2 2 1 2 1 1 0 0 0 0 1 1 1 0 1 2 1 2 1 1 1 0 2 1 1 1 1 1 0 2 0 0 0 2 0 1 1 0 0 1 0 0 1 0 0 0 0 1 0 0 0 1 0 0 0 0 0 0 0 0 1 0 0 0 0 1 1 1 1 0 0 0 0 0 1 0 1 0 0 1 2 0 2 0 2 2 1 2 0 0 0 1 1 0 0 0 0 0 1 0 0 0 2 2 1 2 1 2 0 1 0 0 1 1 1 1 0 0 1 1 0 0 1 0 0 0 2 0 1 2 0 0 0 1 1 1 0 1 0 0 0 0 0 0 0 0 0 0 2 2 1 0 1 2 2 0 0 0 0 1 0 0 0 1 0 0 0 0 2 1 1 0 1 0 2 0 0 0 1 1 1 0 0 0 2 0 0 0 1 2 0 1 2 2 2 0 2 2 2 1 2 0 1 1 0 2 1 1 0 0 1 0 0 1 0 1 0 1 1 0 0 1 1 0 1 1 0 2 0 1 0 1 2 0 1 1 0 0 0 0 0 2 1 0 0 0 0 0 0 2 1 0 1 2 1 2 2 0 0 0 1 1 0 2 0 2 0 1 0 0 2 2 2 2 0 2 0 0 0 0 0 2 2 0 2 0 0 1 0 1 0 2 0 0 0 0 0 0 0 0 1 0 0 1 0 2 1 1 0 1 1 0 1 0 2 1 1 1 0 0 0 0 1 0 1 0 0 1 0 0 1 0 1 0 0 0 0 0 2 1 1 0 1 0 0 0 0 0 1 1 1 1 1 0 2 0 0 2 0 0 0 1 1 0 2 1 1 1 0 1 1 2 1 0 1 0 1 1 1 1 1 1 0 1 1 2 0 2 2 1 1 2 1 0 0 1 1 0 1 1 0 2 1 1 0 0 1 1 1 2 1 1 0 0 2 0 2 1 0 0 0 0 1 0 0 1 1 1 0 1 2 1 2 2 2 1 2 0 0 0 2 1 0 0 0 0 0 0 1 1 0 0 0 1 0 0 1 0 2 2 2 1 1 0 2 1 0 0 0 0 1 0 0 1 0 0 0 2 0 0 0 1 1 0 0 0 0 0 2 0 1 2 0 0 0 1 1 1 0 0 0 0 1 2 0 0 2 0 0 0 0 0 2 0 1 2 0 0 0 0 0 0 0 0 1 1 1 0 0 0 1 1 1 0 0 0 0 2 1 0 0 1 1 0 0 0 0 1 0 0 1 1 1 0 1 2 0 2 0 2 0 0 1 1 1 0 2 0 2 2 0 0 0 1 1 1 1 0 1 1 0 0 2 0 1 1 1 2 0 2 0 1 0 2 0 0 2 0 0 2 0 0 0 0 0 0 0 0 0 2 2 0 1 0 1 1 0 0 2 0 0 0 0 0 0 0 0 0 1 0 0 0 0 0 0 0 2 0 1 1 1 1 0 1 0 0 1 1 0 0 0 0 0 1 1 0 0 2 1 0 0 0 0 1 0 0 1 1 0 2 0 0 0 2 1 0 1 1 0 2 2 1 1 2 0 0 0 1 1 1 1 0 1 0 1 1 1 0 1 1 2 0 1 0 1 1 0 1 0 0 0 0 0 0 1 1 1 1 1 0 2 0 0 1 1 1 0 1 1 0 0 0 0 0 2 2 1 1 0 0 0 1 0 2 1 0 1 1 0 0 0 0 0 1 0 0 0 0 1 0 0 0 2 0 2 2 0 0 0 0 0 0 2 0 0 1 0 0 0 0 1 0 0 0 0 0 1 1 1 1 2 2 0 2 0 0 0 0 0 0 2 2 0 1 1 1 0 1 0 0 0 0 2 0 2 1 1 0 0 1 1 0 0 0 0 1 1 2 0 0 0 0 0 0 0 0 0 1 0 1 2 2 0 1 2 0 0 0 1 1 0 0 0 1 2 2 0 0 1 0 1 1 0 2 0 0 0 0 2 0 2 1 1 0 0 1 1 1 0 0 0 0 0 0 0 0 1 1 0 2 0 0 0 0 0 0 1 1 1 1 1 1 1 0 0 0 1 0 0 0 0 2 2
26 0 0 0 0 0 1 1 1 1 2 0 1 1 0 1 0 0 1 2 1 1 0 0 2 0 0 0 2 0 1 1 1 1 1 0 2 2 1 0 0 0 1 2 0 1 0 0 1 1 0 0 0 1 1 2 0 1 1 2 0 1 0 1 0 1 0 0 0 0 0 1 1 0 1 2 2 0 1 1 0 0 0 0 1 0 0 1 2 2 1 2 1 0 0 0 0 1 1 1 1 0 0 1 2 0 2 1 0 2 0 0 1 1 1 2 1 0 2 0 0 0 2 0 1 0 1 1 1 0 1 1 0 0 0 0 0 1 0 0 2 0 0 0 1 1 1 0 0 1 0 0 1 1 1 1 0 1 0 0 0 0 0 1 1 2 0 0 1 1 0 0 0 2 2 0 2 0 0 0 0 0 0 0 1 1 0 1 1 0 0 2 0 0 0 1 1 0 0 0 0 0 0 1 1 0 1 1 1 0 0 2 1 0 0 2 0 2 0 1 1 1 2 1 1 1 0 1 1 1 1 1 0 1 1 1 0 2 2 2 0 0 2 1 0 0 0 0 0 0 0 0 0 0 0 0 0 1 1 1 0 1 0 0 1 0 0 0 1 1 0 1 0 0 1 0 0 1 2 0 1 2 1 0 0 1 0 1 0 2 0 0 0 0 2 1 2 1 0 0 0 0 0 0 0 0 1 2 0 0 1 1 1 2 2 0 2 2 0 0 2 1 2 1 0 0 0 1 1 1 1 1 0 0 0 0 0 1 1 1 1 1 2 0 0 0 1 1 1 1 1 1 2 0 1 0 0 1 0 0 0 0 2 0 2 0 0 0 0 0 2 2 1 1 1 0 2 1 0 0 2 0 0 0 1 1 1 0 0 0 1 1 1 0 2 1 1 2 0 0 0 0 0 1 1 1 1 1 0 1 0 1 0 0 0 0 1 1 0 0 1 2 1 2 0 1 1 1 1 0 1 0 0 1 1 1 0 0 0 0 1 1 0 0 1 1 1 0 1 2 0 2 0 1 2 1 2 1 1 1 1 1 0 0 1 1 0 1 2 1 0 0 2 2 0 0 0 1 0 1 1 1 0 0 2 1 0 2 2 0 2 2 0 2 0 0 0 1 2 0 0 0 1 1 0 1 1 0 0 0 0 2 0 2 0 0 0 0 0 1 1 1 2 2 0 1 1 1 0 2 0 2 0 0 1 0 0 1 1 2 1 0 1 1 1 1 0 1 1 1 1 1 0 2 1 0 0 0 1 0 1 0 0 1 0 0 2 2 2 0 0 0 2 0 2 0 2 2 0 1 2 0 2 0 0 0 0 1 1 2 1 1 0 0 2 0 1 1 1 2 2 1 0 1 2 0 2 0 0 1 0 0 0 1 0 1 1 0 1 0 0 1 0 0 0 1 1 0 0 0 1 0 0 0 0 0 1 0 1 2 1 1 0 1 1 0 2 1 1 1 1 0 1 0 0 1 2 1 1 0 0 0 1 1 1 2 0 0 0 1 1 1 0 0 0 1 1 0 1 0 0 2 2 1 0 1 2 2 2 0 0 0 0 0 0 0 0 0 2 2 1 0 0 1 1 0 1 1 0 0 0 0 0 0 0 0 0 2 1 0 0 0 1 0 0 2 0 0 0 0 1 0 0 0 0 1 1 0 0 1 0 0 0 0 0 0 0 1 1 0 0 1 0 0 0 1 1 0 1 0 0 1 2 1 0 0 2 0 2 2 1 0 0 1 0 1 2 1 1 1 1 1 0 1 2 1 0 2 1 1 1 1 1 1 0 1 0 0 0 0 1 0 0 0 0 0 1 0 0 1 1 1 1 1 1 0 0 2 2 2 2 2 1 2 2 0 0 0 0 0 0 1 1 1 1 2 0 0 0 0 0 0 1 1 0 0 1 0 0 0 0 1 0 1 1 0 0 0 0 2 0 1 0 0 0 1 1 1 1 1 1 0 0 0 1 1 0 1 1 1 1 1 2 0 0 0 2 1 0 2 2 0 1 1 1 1 0 0 1 0 1 1 0 2 1 1 1 1 1 1 1 0 1 1 1 1 1 1 2 2 0 0 0 2 0 0 1 2 1 1 2 0 0 2 0 0 0 1 1 0 0 0 2 1 1 0 2 0 0 0 2 0 2 0 0 0 0 1 0 0 1 0 0 0 1 2 2 0 1 0 0 0 0 0 0 0 2 0 2 0 0 0 0 0 0 0 0 0 0 0 0 0 0 0 1 0 1 0 0 0 2 1
27 0 0 0 0 0 1 1 1 1 1 1 1 1 0 1 0 0 0 0 0 0 0 0 2 0 0 0 2 2 0 0 1 1 2 1 1 0 0 0 0 2 1 1 0 1 0 0 2 1 0 0 1 1 1 1 0 0 0 0 2 0 0 0 0 1 2 1 0 0 0 0 2 0 2 1 1 0 2 1 1 0 0 2 2 0 1 0 1 2 0 0 1 0 0 0 0 0 0 0 0 0 1 0 2 0 2 0 0 2 0 1 1 2 1 2 2 0 1 1 1 0 1 1 1 1 0 2 2 0 0 0 1 0 0 0 1 0 0 0 1 0 2 0 0 0 0 0 0 0 1 0 0 0 0 0 0 1 0 1 0 0 0 2 1 2 1 0 1 1 1 2 1 0 1 1 2 0 0 2 2 2 2 2 0 0 2 1 1 0 0 2 2 2 2 0 1 0 0 0 0 0 0 1 1 0 1 1 1 0 0 2 1 0 0 2 0 0 2 0 2 2 2 2 0 0 0 0 0 0 0 0 0 1 1 0 1 2 2 0 1 1 1 1 0 0 0 0 1 0 0 0 1 0 1 1 1 2 1 1 0 1 0 1 1 0 0 0 0 1 0 0 0 2 0 0 1 1 2 0 1 2 2 2 0 2 1 1 1 2 0 1 1 0 1 0 2 1 0 1 1 0 0 1 0 0 0 2 0 0 0 1 1 2 2 0 2 0 0 0 2 2 1 2 0 0 0 0 0 0 2 1 0 1 0 0 0 2 0 0 0 0 2 0 0 1 0 1 1 0 0 1 0 0 0 2 0 0 0 1 1 1 1 0 1 1 0 1 2 0 2 2 1 2 0 1 2 1 1 0 0 1 0 0 0 1 1 0 0 0 0 0 0 0 2 0 0 0 0 0 0 0 0 2 1 0 0 1 0 0 0 0 0 0 0 0 1 0 0 0 0 2 1 0 1 1 1 0 0 0 0 0 0 0 0 0 0 0 0 0 2 0 1 1 1 2 2 0 0 1 0 0 0 1 1 0 1 0 0 0 2 0 1 1 0 1 1 0 2 0 0 0 1 1 0 0 0 1 0 0 1 1 1 0 1 0 0 2 1 0 1 2 0 2 0 0 0 0 2 0 0 0 0 1 2 0 2 1 0 0 1 0 0 0 0 2 1 1 1 1 1 2 2 2 0 2 0 1 1 1 1 0 0 2 2 0 1 1 0 0 0 2 1 1 1 1 0 1 1 1 0 0 0 2 0 1 0 0 0 1 0 0 0 0 0 0 0 1 1 1 1 1 1 0 0 0 1 1 0 2 2 0 1 0 0 0 0 0 1 1 1 0 0 0 0 2 0 0 0 0 0 1 0 2 2 0 0 1 0 1 0 0 0 0 2 0 0 0 1 0 0 1 0 0 0 2 0 1 0 0 2 0 0 0 0 1 1 0 1 1 2 2 0 0 1 0 2 1 1 1 0 1 1 0 1 2 2 1 1 0 0 0 1 0 0 0 0 2 0 0 0 1 0 1 1 1 2 1 0 1 1 1 2 2 0 2 1 1 1 1 0 0 0 0 0 0 0 0 0 0 0 0 0 0 2 0 0 0 1 0 0 0 0 0 0 0 0 1 1 0 0 0 1 0 1 2 0 1 1 1 1 1 0 0 0 0 0 0 1 1 0 1 0 0 0 0 0 0 0 0 0 0 1 0 1 1 0 0 2 0 0 1 2 0 0 1 1 1 1 1 0 0 1 1 0 0 2 0 0 1 0 0 0 1 1 1 0 2 1 1 1 1 2 2 1 1 1 0 0 0 0 0 0 1 1 0 1 0 0 2 0 0 1 1 1 0 0 1 0 0 0 0 1 2 2 1 1 0 0 0 1 0 2 0 0 1 1 0 0 1 0 1 2 1 1 1 1 0 0 0 0 1 0 2 2 0 0 1 0 1 0 0 1 0 0 0 2 0 1 0 1 0 0 0 1 1 0 0 1 1 1 0 2 0 0 0 1 0 0 2 2 0 0 2 1 0 1 0 0 0 0 1 1 1 0 2 0 0 0 1 0 0 0 0 1 1 1 1 1 1 0 0 1 1 0 0 1 1 0 0 2 2 1 2 0 1 0 2 2 0 0 0 1 2 1 0 1 1 0 0 1 2 2 0 0 0 0 2 0 2 2 0 1 0 1 1 1 0 1 0 0 0 0 1 1 1 1 2 0 0 0 2 1 1 0 0 1 2 1 1 1 1 0 0 0 1 0 0 1 0 1 1
28 0 0 0 0 0 2 2 2 0 1 0 1 1 0 1 0 1 1 1 1 0 1 1 1 1 1 0 2 0 2 1 1 1 1 0 1 1 0 0 0 1 0 0 0 0 1 0 1 1 1 1 0 0 2 0 2 0 0 0 1 0 0 2 0 0 1 1 0 0 0 2 2 0 2 2 2 0 2 2 0 0 1 1 2 0 0 1 2 2 1 1 1 1 0 0 0 2 0 1 1 0 1 1 2 0 2 2 2 0 0 2 0 1 0 1 1 0 1 1 1 1 2 0 0 0 1 2 2 0 0 0 0 0 0 0 0 0 0 0 1 0 0 0 0 0 0 0 0 1 0 2 2 1 1 0 0 1 1 1 0 0 0 2 1 1 1 0 0 0 1 0 0 1 1 1 2 1 0 1 1 1 0 0 0 0 0 1 1 0 0 2 1 1 1 2 1 0 0 1 0 0 0 2 2 0 1 2 0 1 1 0 1 1 0 2 0 0 1 1 1 1 0 1 1 0 0 2 1 1 1 1 0 0 0 1 0 2 2 1 0 0 2 2 0 0 0 0 0 0 0 1 1 0 0 0 0 2 1 1 0 1 0 2 2 0 0 1 2 2 1 0 1 2 0 1 0 1 2 0 0 1 2 1 0 2 1 1 2 2 0 1 0 1 2 1 1 1 0 1 0 0 1 0 1 0 1 0 0 0 0 1 2 2 2 0 1 0 1 0 0 0 0 1 1 0 0 0 0 0 1 2 0 0 0 0 0 1 1 0 0 0 2 0 0 0 1 0 2 0 1 1 2 0 2 0 0 0 0 2 2 2 2 0 2 1 0 0 1 0 2 2 0 2 0 1 1 0 2 0 1 2 2 1 0 0 2 0 0 0 0 0 0 0 2 0 0 0 2 1 0 2 0 2 2 0 0 0 0 0 0 0 1 0 1 1 0 0 0 0 0 0 0 0 2 2 1 0 0 0 0 0 0 1 1 0 1 1 0 0 1 1 0 1 1 1 1 1 2 1 0 0 0 2 2 2 2 2 2 2 1 2 0 1 1 2 0 2 2 0 1 1 2 2 1 1 0 1 0 1 0 2 0 0 2 1 0 2 1 0 1 2 1 0 1 0 0 0 0 1 2 0 1 1 1 0 2 0 0 0 0 1 0 1 0 1 0 1 1 1 1 2 2 1 1 1 1 1 0 2 1 1 0 2 2 0 0 0 2 2 1 1 0 0 0 1 0 0 0 0 0 0 0 1 1 1 1 1 1 0 1 0 1 1 1 1 1 1 0 0 0 0 0 0 0 0 0 1 0 1 2 2 0 0 1 1 1 1 0 1 0 1 1 0 0 1 0 0 0 1 1 2 0 1 1 1 0 1 0 1 1 0 0 1 1 1 0 0 1 1 1 2 0 0 0 0 2 1 0 0 1 0 0 0 0 1 0 0 2 2 2 2 0 1 2 0 2 1 1 1 0 2 0 0 0 1 2 2 2 0 0 0 1 0 0 1 0 1 0 1 0 1 0 0 0 2 2 0 1 1 1 2 2 2 0 1 1 2 2 1 0 0 0 1 1 0 0 0 1 1 0 1 1 1 0 1 1 2 0 0 1 1 0 1 0 0 0 0 1 1 0 0 0 1 0 1 1 1 0 0 2 0 0 1 0 0 2 0 1 1 0 1 1 1 0 0 2 0 0 0 0 0 0 0 0 2 0 0 2 0 0 2 2 0 0 0 2 2 0 0 0 0 2 0 0 0 1 1 1 1 1 1 1 0 0 2 0 1 1 1 1 1 1 2 2 0 0 1 0 1 0 0 0 0 2 0 2 0 0 1 0 0 0 0 0 0 2 2 0 0 0 0 0 2 2 2 1 0 1 0 0 1 1 2 1 2 0 0 0 0 0 0 1 1 0 0 1 0 0 0 0 2 0 2 2 0 0 0 0 0 1 1 1 1 0 1 0 0 2 1 0 0 0 0 2 2 0 1 0 0 1 0 2 0 0 1 0 0 1 2 2 0 0 1 1 0 1 0 0 0 0 1 0 1 1 1 0 0 0 1 0 0 0 0 2 1 1 1 2 2 0 0 0 0 0 0 1 1 0 0 0 0 1 2 0 1 0 1 1 0 0 0 2 0 0 0 1 0 0 1 0 0 1 1 1 0 1 2 1 1 0 0 0 1 2 0 1 0 1 0 0 1 0 0 0 0 2 2 0 1 0 2 1 1 0 2 2 0 1 0 0 0 1 0 1 0 0 0 2 0 2 2
29 0 0 1 1 0 1 1 1 1 1 1 0 2 0 1 0 0 2 1 1 1 0 0 2 0 1 1 1 1 2 0 0 0 2 1 2 1 0 2 2 0 0 0 0 0 0 0 1 1 1 1 0 1 1 1 0 0 1 1 0 1 0 0 0 0 1 0 0 0 0 0 1 1 1 2 2 0 1 0 1 0 0 0 0 0 0 1 2 2 1 2 1 0 0 0 0 2 2 2 1 0 0 1 2 1 2 0 0 2 0 1 0 1 0 1 1 0 2 1 1 1 2 0 1 0 1 0 1 0 1 1 0 0 0 0 1 0 0 0 1 0 0 0 1 1 0 0 0 1 0 2 2 2 0 0 0 2 1 0 0 0 0 2 0 2 0 0 1 1 1 0 0 2 1 0 2 1 0 0 0 2 1 1 0 0 1 2 1 1 1 2 1 0 1 0 1 0 0 0 0 0 1 1 1 0 1 0 1 0 1 0 2 0 0 2 0 0 1 0 2 2 2 2 0 0 1 0 0 1 1 0 0 1 1 1 0 2 2 1 0 1 2 1 0 0 0 0 0 0 0 0 2 0 0 0 0 1 0 1 1 1 0 1 0 0 1 1 0 0 0 2 0 1 0 0 0 1 2 0 1 2 1 0 1 0 1 1 0 2 0 1 0 1 2 2 0 2 0 2 2 2 0 2 0 0 0 2 0 0 0 1 2 1 1 0 2 1 0 0 2 1 0 1 1 0 1 1 1 1 2 0 0 0 0 0 0 1 1 0 0 0 2 0 0 0 0 0 0 1 1 0 0 0 0 2 0 1 0 2 2 2 1 1 1 0 0 1 2 0 2 2 2 2 0 2 2 0 1 0 1 1 1 1 0 1 1 0 0 1 0 0 0 0 2 0 0 0 1 1 0 1 0 2 2 1 1 0 1 0 0 2 0 1 1 0 1 0 0 0 1 2 0 0 0 0 0 1 2 1 1 2 1 1 1 1 0 1 0 0 0 2 0 0 1 2 1 0 0 0 0 0 0 2 0 0 0 1 1 1 1 1 0 0 1 1 1 1 1 1 1 0 2 2 2 0 2 1 0 0 0 1 2 1 1 1 0 1 0 0 0 1 0 1 1 1 1 1 1 1 2 1 2 0 0 1 2 0 0 0 0 2 0 1 0 1 0 0 2 2 0 2 2 2 1 2 0 1 0 2 1 1 0 0 0 0 1 1 0 0 0 2 1 0 0 0 1 1 1 2 0 0 0 2 0 0 0 1 1 1 1 0 0 0 0 0 1 1 1 1 0 0 0 0 0 0 0 0 0 2 1 1 1 0 0 0 0 0 0 0 1 0 0 0 1 0 0 1 1 1 1 1 0 1 1 1 1 0 0 1 0 0 0 0 2 0 0 0 0 0 0 0 0 0 0 2 0 0 0 0 0 0 0 0 0 0 0 0 0 1 1 1 0 1 2 0 2 0 2 0 0 1 0 2 0 2 0 2 1 0 0 0 2 1 2 2 1 0 1 0 0 0 0 0 1 2 2 0 1 1 1 0 2 2 0 1 2 0 1 0 0 0 1 0 1 0 0 0 1 1 0 0 0 1 1 0 0 2 0 0 0 0 0 0 0 1 0 0 1 0 0 0 0 0 0 2 0 2 2 1 1 0 1 0 0 1 1 0 1 1 0 1 0 0 0 0 1 1 0 0 0 0 1 1 1 0 0 0 1 0 0 1 2 0 0 1 1 2 0 0 0 0 2 2 1 1 0 1 0 1 0 0 1 1 2 1 0 1 0 2 0 2 1 2 2 0 0 1 0 0 0 0 0 0 2 0 2 0 0 0 0 0 2 1 2 0 0 2 2 2 2 2 0 1 1 1 0 0 0 1 0 1 1 1 0 2 0 0 1 0 1 1 0 0 0 0 0 0 0 0 0 1 0 1 1 0 1 1 0 0 0 2 1 1 0 1 1 0 1 0 0 0 0 0 2 2 0 1 1 0 0 2 1 1 0 1 0 0 0 1 1 0 0 2 2 0 2 0 0 0 0 2 0 1 1 1 0 0 0 1 0 0 0 0 1 0 1 1 1 1 0 0 0 0 0 0 2 1 1 1 2 0 0 0 1 1 0 2 2 0 0 0 0 2 2 0 0 0 0 0 1 0 2 0 0 0 0 2 0 1 1 0 0 1 2 0 0 0 0 0 0 0 0 0 0 2 0 0 2 0 0 0 1 1 0 0 1 1 0 1 1 0 1 0 0 0 0 0 1 0 2 1
30 0 0 0 0 0 1 2 2 0 0 1 1 1 0 1 0 0 2 1 1 0 0 1 1 0 0 0 2 1 2 0 1 1 1 0 1 1 0 1 0 1 1 1 0 1 1 0 1 1 0 1 0 0 2 2 0 0 0 0 0 1 0 1 1 2 2 1 0 0 0 1 2 1 1 2 2 0 2 1 1 0 1 0 1 0 0 0 2 2 0 1 1 1 0 0 1 0 0 0 0 0 1 0 1 1 1 1 1 1 0 1 1 2 1 2 2 0 1 0 0 1 0 2 0 2 0 1 1 0 0 0 0 0 0 0 0 0 0 0 1 0 0 0 1 1 1 0 0 0 0 0 0 0 1 1 0 1 1 1 0 0 0 1 0 1 0 0 1 1 1 1 1 1 1 1 2 0 0 0 1 2 0 1 1 0 0 2 0 0 0 1 1 1 1 1 0 0 0 0 0 0 0 2 0 2 2 0 1 0 1 1 1 0 0 2 0 1 2 1 0 0 1 2 0 0 1 0 0 0 0 0 0 0 0 0 0 2 2 2 0 0 2 2 0 0 0 0 1 1 1 0 0 0 0 0 0 2 1 1 0 1 0 0 0 0 0 0 2 2 1 1 0 2 0 1 0 2 1 0 1 2 2 1 0 2 1 1 0 2 0 0 1 0 2 0 2 2 0 0 0 0 1 0 1 1 0 2 0 0 1 2 1 1 1 0 2 0 1 0 1 1 1 0 0 0 0 0 1 0 1 2 0 0 0 0 0 0 2 0 0 0 2 0 0 0 1 0 0 0 0 0 2 0 0 0 2 1 1 1 2 2 2 0 2 0 0 1 2 1 1 1 1 2 2 0 2 0 0 0 2 0 1 1 0 0 1 0 0 0 1 1 1 1 2 1 1 1 2 2 0 2 0 2 2 2 2 0 1 0 0 2 0 1 1 0 1 1 0 0 0 2 0 1 1 0 0 0 1 0 1 0 0 0 0 0 0 2 1 1 1 1 1 2 1 2 2 0 1 1 0 0 0 1 1 0 1 0 0 0 2 1 0 1 0 1 1 1 2 0 2 1 2 2 1 0 0 1 0 1 0 2 2 1 0 0 0 1 1 0 1 2 1 2 1 0 0 0 0 1 2 0 1 1 0 1 1 0 1 0 0 1 1 0 0 2 2 0 1 0 1 2 1 1 0 1 1 0 1 1 1 0 0 0 1 0 0 1 1 0 1 2 0 0 0 2 0 1 1 1 0 0 0 0 2 1 1 0 1 0 1 1 0 0 0 0 1 2 1 0 1 1 0 0 0 0 0 1 0 2 1 0 1 0 0 0 0 0 1 1 0 2 0 0 0 0 0 0 0 1 1 1 1 2 2 0 1 0 0 0 0 0 0 1 0 1 0 0 0 1 1 1 1 1 0 0 1 0 0 0 1 0 0 0 0 0 1 0 1 1 2 1 0 0 2 0 1 0 1 1 1 1 0 0 0 1 2 2 1 0 0 0 0 2 2 2 1 0 1 1 0 1 0 0 0 2 2 1 1 1 1 0 2 2 1 1 1 1 2 0 0 0 0 1 1 0 1 0 0 1 1 0 0 0 1 0 2 2 0 0 0 0 0 1 0 0 0 0 1 1 0 0 0 0 0 1 0 1 1 1 2 1 0 0 0 1 1 0 2 2 1 2 0 0 0 0 0 0 0 0 0 0 2 1 1 1 0 0 2 0 0 1 2 0 0 0 2 0 2 2 0 0 2 0 0 0 0 1 2 2 1 0 0 1 2 1 0 2 0 2 0 2 0 2 2 0 0 1 0 0 0 0 0 0 2 0 1 0 1 1 0 0 2 1 2 0 0 2 0 1 1 1 0 2 2 1 1 0 0 0 0 1 2 2 0 1 0 1 1 0 1 0 0 0 0 0 0 0 0 1 1 1 0 2 0 2 0 0 0 0 0 1 0 0 0 0 1 2 2 1 0 2 1 0 2 1 0 2 1 1 1 1 2 0 0 0 0 0 0 1 1 0 1 0 0 0 0 0 1 0 0 1 0 0 2 2 0 0 0 2 0 0 1 1 1 0 1 0 0 0 0 0 0 1 0 0 0 1 0 0 2 0 0 1 1 0 0 1 2 1 0 0 1 2 2 1 1 2 0 2 0 0 1 2 1 0 1 0 0 0 2 0 1 0 1 1 1 0 1 0 0 0 0 0 0 2 0 0 2 0 0 0 1 1 0 1 2 0 0 1 1 0 0 0 0 0 0 0 0 0 2 2
31 0 0 0 1 0 1 0 1 1 1 1 0 0 0 0 0 0 0 0 0 0 0 1 1 0 1 0 1 1 1 1 1 2 0 0 1 0 0 1 1 1 0 0 0 1 0 0 0 2 1 1 0 0 1 2 0 0 0 1 0 2 0 0 0 0 1 1 0 0 0 2 2 0 2 2 2 0 1 0 1 0 1 0 1 0 1 0 2 2 0 1 0 0 1 0 0 0 0 1 1 1 0 2 2 0 2 0 1 1 0 2 1 1 1 1 1 0 2 0 0 1 2 0 0 1 0 0 2 0 0 0 1 0 0 0 0 1 0 0 1 0 1 0 1 2 0 0 0 0 0 0 1 0 0 0 1 1 0 0 0 0 0 2 0 1 0 2 0 2 0 2 0 1 2 2 1 1 0 0 0 1 1 1 1 1 1 2 0 0 0 1 1 0 1 1 0 0 0 0 0 0 0 2 2 0 0 0 1 0 1 1 1 1 0 2 0 2 2 0 0 0 2 1 1 1 0 0 0 0 0 1 1 2 2 1 1 2 2 1 0 1 2 1 0 1 1 0 1 1 1 1 2 0 0 0 1 0 0 0 0 0 0 0 0 0 1 0 2 1 0 1 0 2 0 2 1 2 2 0 1 2 1 0 2 0 1 2 1 2 0 2 1 0 2 1 2 2 0 2 1 0 0 1 0 1 0 2 0 0 1 1 1 2 2 0 1 0 0 0 0 2 1 1 1 0 1 0 0 1 0 2 1 0 0 0 0 1 1 1 0 0 2 0 0 0 1 0 1 2 2 0 1 2 0 0 1 0 1 1 1 1 0 0 0 2 0 0 2 2 0 0 1 2 0 1 2 0 0 0 1 1 1 0 0 0 1 0 0 1 0 0 1 0 2 1 1 0 0 0 0 0 0 2 1 0 0 1 0 1 0 2 0 0 0 0 0 1 0 1 0 1 1 0 1 1 0 0 1 1 0 1 1 1 1 0 0 0 0 0 2 0 0 1 2 2 1 0 0 0 0 1 0 2 2 2 2 1 0 1 1 1 1 1 0 1 0 1 2 0 1 1 2 2 1 1 0 2 1 1 0 2 1 0 1 0 0 0 0 0 2 2 0 2 0 0 0 2 2 0 2 2 1 0 1 0 2 1 0 0 0 1 0 0 0 2 1 0 0 0 0 2 2 2 0 2 0 0 1 1 1 0 0 0 2 0 2 1 0 1 0 0 1 0 0 1 0 0 0 0 0 0 0 2 1 1 0 0 0 0 0 1 1 0 1 1 1 2 1 0 1 0 0 0 0 0 1 2 0 2 2 2 0 0 0 0 0 1 1 2 1 0 0 0 0 1 0 0 0 0 0 1 1 1 1 1 1 1 0 1 1 0 1 2 0 2 2 0 0 0 0 1 0 0 0 0 2 0 0 0 2 0 0 0 0 0 0 0 1 2 1 1 0 1 2 0 1 1 0 0 0 2 1 0 1 2 2 2 1 1 1 0 1 1 1 1 1 1 1 0 0 1 0 0 1 0 1 0 1 0 0 1 2 2 0 1 1 0 1 1 0 0 1 1 1 0 0 1 0 1 1 0 0 1 1 0 1 1 0 0 1 1 0 0 0 1 0 1 2 0 0 0 0 0 1 2 0 1 1 0 1 0 0 0 0 0 1 0 0 0 0 0 0 0 0 1 1 0 0 0 0 0 1 0 0 0 0 0 0 0 0 0 2 0 1 0 2 0 2 2 0 0 2 0 0 0 1 0 0 1 0 1 1 1 1 0 1 1 0 2 0 2 2 2 2 0 0 2 0 0 0 1 0 0 0 0 2 0 1 2 0 0 2 2 2 0 0 0 2 2 2 2 2 1 1 2 1 0 1 0 0 0 2 2 0 2 0 0 0 0 1 1 2 1 1 1 1 0 0 0 0 1 0 2 1 1 0 0 0 0 0 0 0 0 0 0 1 0 1 1 0 0 0 2 2 2 0 1 1 1 2 0 2 0 0 1 1 0 0 2 2 0 2 1 2 0 2 0 0 0 0 2 0 2 2 2 0 2 0 0 0 0 0 0 1 1 1 2 2 1 0 1 0 0 0 0 2 1 1 1 2 1 0 1 0 0 0 1 1 0 0 0 2 2 1 1 2 1 0 1 0 1 2 1 1 0 0 1 0 1 1 1 0 0 0 2 2 0 2 0 0 0 0 0 0 0 1 0 2 0 0 0 0 2 0 1 2 0 1 0 0 0 0 0 0 0 1 0 0 0 0 0
32 0 0 0 0 0 1 2 2 0 1 1 0 0 0 0 0 0 1 1 0 1 0 0 2 0 0 1 2 1 1 0 1 1 1 1 2 1 1 0 0 1 1 1 0 1 1 0 2 0 0 0 1 1 1 1 0 0 0 0 0 1 0 1 0 0 2 0 0 0 0 1 2 0 2 2 2 0 0 0 0 0 0 2 2 0 1 0 2 2 0 0 0 0 0 0 0 0 0 0 1 0 0 2 2 0 2 0 1 1 0 2 0 2 0 2 2 0 1 1 1 1 1 1 0 0 1 0 0 0 0 0 1 0 0 0 2 0 0 0 1 0 0 0 0 1 0 1 0 0 1 0 1 0 1 0 0 1 1 1 1 1 1 2 2 2 0 1 1 2 0 2 0 1 1 0 2 0 0 2 2 2 1 1 0 0 2 2 0 0 0 2 1 0 1 1 2 1 0 0 0 0 1 0 0 0 1 2 0 1 0 1 1 0 0 2 0 0 1 0 1 1 2 2 0 0 1 0 0 0 0 1 0 0 0 0 0 2 2 1 0 0 2 1 0 0 1 0 0 0 0 0 2 0 0 0 0 1 0 0 0 0 0 0 1 0 0 0 1 1 1 0 0 1 0 0 0 1 2 0 0 1 1 0 0 1 1 0 0 1 1 1 0 1 1 1 1 2 0 2 2 1 0 0 0 0 1 2 2 0 0 1 2 2 2 0 1 0 0 0 1 2 0 2 0 0 1 0 0 0 1 2 0 0 0 1 0 1 1 0 0 0 2 0 0 0 0 0 1 1 1 1 2 0 1 0 0 0 0 1 1 1 1 0 1 0 0 2 2 0 2 2 2 1 1 0 2 0 0 0 2 0 0 0 1 0 0 0 0 1 0 0 0 0 2 1 1 0 1 1 0 1 0 2 1 1 1 1 0 0 0 0 0 0 0 0 1 0 0 0 0 0 0 2 0 0 0 1 1 0 0 1 0 0 0 1 0 0 0 0 1 1 0 0 1 2 2 0 0 2 0 0 0 2 2 2 2 2 2 2 1 2 1 1 1 2 0 2 2 1 1 0 1 1 1 1 1 2 0 1 2 0 2 2 1 1 1 1 0 0 2 2 0 1 0 0 0 0 1 0 1 1 2 0 0 1 1 0 0 0 0 1 0 1 1 0 0 0 0 1 0 2 1 1 0 1 1 0 1 1 1 1 0 0 0 0 0 0 0 0 1 2 0 0 0 1 0 0 2 1 0 1 0 1 1 1 1 0 0 1 0 0 1 0 0 0 1 1 1 1 0 1 1 0 0 0 2 1 0 1 1 0 0 0 1 1 1 0 1 1 0 0 0 0 0 0 0 0 0 0 0 2 0 1 1 0 0 0 0 0 0 0 1 1 0 1 1 0 0 0 0 1 0 0 0 1 1 2 0 0 0 0 0 0 0 1 0 1 0 2 0 1 0 0 1 0 2 1 2 2 0 1 0 1 0 2 1 2 0 1 1 0 2 0 0 1 0 0 0 1 1 2 1 0 0 1 1 1 0 1 1 1 1 0 0 1 0 1 2 0 0 0 1 0 1 0 0 0 0 2 2 0 0 1 1 0 0 0 0 1 1 1 0 0 0 0 0 2 2 0 0 0 0 0 1 1 0 0 0 0 0 0 0 1 0 0 0 0 0 1 0 1 0 0 0 0 1 1 0 1 1 1 1 0 0 1 1 0 2 0 0 1 2 0 0 0 2 0 1 1 1 1 1 2 2 2 2 1 1 1 1 1 2 0 2 1 1 2 2 0 1 0 1 1 1 0 1 1 0 1 0 0 0 0 1 0 0 1 0 2 0 0 0 0 0 0 1 2 2 2 2 2 1 2 2 1 0 0 0 0 0 0 1 1 0 2 0 0 0 0 1 1 0 0 0 0 0 0 0 1 0 1 0 2 0 2 0 0 1 0 1 2 0 0 0 2 2 0 2 0 1 1 1 0 1 1 0 2 0 1 0 2 2 0 0 1 1 0 2 1 1 0 0 1 1 0 2 0 1 0 0 1 1 1 1 1 0 0 0 1 0 0 1 1 1 1 1 1 1 0 1 0 0 2 0 0 1 0 0 0 2 0 0 1 0 0 0 0 2 2 0 0 1 2 1 0 1 1 0 0 2 0 1 1 1 0 1 1 0 1 2 0 0 0 0 0 0 0 1 0 0 0 0 1 1 0 1 0 2 0 0 0 0 1 0 0 1 1 0 0 0 1 0 0 0 0 0 0 2 0 1 0
33 0 0 0 1 0 1 1 2 0 0 1 0 1 0 1 0 0 0 1 1 1 1 0 2 0 1 0 2 0 2 1 0 0 2 2 2 2 0 0 0 1 1 1 0 1 1 0 1 1 0 1 0 0 2 2 0 0 0 1 1 1 0 1 1 0 2 0 0 0 0 1 2 0 2 1 1 1 1 1 0 0 0 0 0 0 0 1 2 2 1 1 2 0 0 1 0 1 1 1 1 0 0 1 1 1 1 1 1 1 0 2 0 1 0 1 1 1 2 0 0 0 0 2 0 1 0 1 2 0 0 0 0 0 1 1 1 0 0 0 0 0 0 0 1 2 0 0 0 0 0 0 2 2 0 0 0 1 1 0 0 0 0 2 2 2 0 0 1 2 0 1 0 1 2 1 1 1 0 1 1 1 1 1 0 0 2 0 0 0 0 1 1 0 1 1 2 0 0 0 0 0 0 1 1 0 0 1 1 0 0 1 1 0 0 2 1 0 1 1 1 1 2 2 0 0 0 0 0 1 1 0 0 0 0 0 0 2 2 2 0 0 2 0 0 0 0 0 0 0 0 0 1 1 0 0 2 1 0 0 0 0 0 0 1 0 0 0 2 0 1 2 0 2 0 1 1 2 1 0 0 0 1 0 0 1 0 0 1 2 0 1 2 0 2 0 2 0 0 1 0 0 0 1 0 0 0 2 0 0 2 2 1 2 2 0 2 1 0 0 1 1 1 1 1 0 1 0 1 1 2 0 1 1 0 0 0 1 0 1 1 1 1 0 1 1 1 0 1 1 1 1 2 1 1 0 1 0 1 1 1 1 2 0 2 2 0 0 2 2 0 0 1 2 1 1 1 1 0 0 2 1 1 1 0 0 1 0 0 1 0 0 1 0 2 0 0 1 1 1 0 1 0 2 1 0 0 0 1 0 0 1 0 1 1 0 0 1 0 0 0 0 0 1 0 0 0 2 1 1 0 1 1 1 1 1 0 0 0 0 1 1 0 0 0 0 2 0 0 0 0 0 0 1 1 0 1 1 1 1 1 1 1 1 1 2 0 1 2 0 1 1 1 1 0 0 0 1 1 0 0 2 2 1 1 1 0 1 0 0 0 1 0 1 0 0 0 1 1 1 1 0 2 0 0 1 2 1 0 0 0 0 0 0 0 2 1 0 0 2 1 1 2 2 1 2 0 2 0 2 0 1 0 1 2 0 1 0 2 2 1 1 1 1 1 2 0 1 1 1 1 1 0 0 2 2 2 0 0 1 0 1 1 2 0 0 2 0 0 0 0 0 0 0 0 0 0 2 0 2 2 0 0 0 0 0 0 0 0 0 0 1 0 1 2 0 1 0 0 0 0 2 0 1 0 1 1 0 0 0 1 0 0 2 0 1 0 0 0 0 0 0 0 0 0 1 1 0 0 0 1 0 1 0 0 1 0 0 1 2 2 1 0 1 2 0 1 2 1 1 1 1 0 0 0 2 2 2 1 0 0 0 1 2 2 2 1 1 0 1 0 1 1 0 1 1 2 0 2 0 1 1 2 2 0 1 2 1 1 1 0 0 0 0 1 0 0 0 0 2 1 0 0 0 2 0 0 1 0 0 1 1 0 2 0 0 0 1 0 0 0 1 0 0 0 2 1 0 0 0 1 0 0 0 0 0 1 0 1 1 0 1 0 0 0 0 1 1 0 0 0 0 1 1 1 1 1 0 2 0 0 1 2 0 0 0 2 1 1 1 0 1 2 0 0 0 0 0 0 0 0 1 0 0 1 1 0 1 1 1 1 1 0 0 0 0 0 1 0 1 0 0 0 0 1 0 0 0 0 2 1 1 1 0 2 1 1 2 0 1 1 1 0 2 2 0 0 0 0 0 1 0 1 0 0 1 0 1 2 1 1 2 1 1 0 0 1 1 0 0 0 1 0 2 2 0 0 0 0 0 0 1 0 0 0 0 0 1 1 2 0 0 1 1 1 1 0 0 2 2 2 0 2 0 0 0 0 1 0 1 1 0 0 2 2 0 2 0 0 0 0 2 0 2 1 1 1 1 0 0 0 0 0 0 1 1 2 1 1 1 0 0 0 2 1 0 1 0 0 0 2 1 0 2 0 0 0 0 0 0 0 0 1 0 0 0 0 0 0 0 2 0 1 0 0 0 1 2 0 2 2 0 1 0 1 1 2 0 1 1 0 0 0 0 0 0 2 1 1 0 0 1 2 2 0 1 1 0 1 0 0 0 0 1 1 0 1 0 0 0 1 1
34 0 0 0 0 0 2 1 1 1 2 0 1 2 0 1 0 0 0 1 1 1 0 0 2 0 1 0 1 1 1 0 0 1 2 0 2 1 0 1 1 1 0 0 0 0 2 0 1 1 0 0 0 0 2 1 1 2 2 1 0 0 0 2 1 1 1 2 0 0 0 1 2 0 1 2 2 0 1 0 1 0 1 0 1 0 0 0 2 2 0 0 1 0 0 0 0 2 0 0 0 1 0 0 2 2 2 1 2 0 0 1 0 1 1 2 2 0 0 2 2 0 1 1 0 1 1 1 1 0 0 0 0 0 0 0 0 0 0 0 0 0 0 0 0 1 0 0 0 1 0 0 2 0 0 0 0 0 0 0 1 1 1 2 1 1 0 0 0 0 1 0 0 2 0 1 1 1 0 1 1 1 0 0 0 0 1 2 1 0 0 2 2 1 2 1 2 0 0 0 0 0 0 1 1 0 1 1 0 0 0 0 1 0 0 2 0 0 2 0 1 1 2 2 0 0 0 0 0 0 0 0 0 0 0 0 0 2 2 1 0 0 2 2 0 0 0 0 0 0 0 0 1 0 0 0 0 2 1 1 0 1 0 1 1 0 0 0 1 1 0 1 0 0 1 0 1 2 1 0 0 1 2 1 0 2 1 1 0 2 0 0 1 0 2 0 1 1 0 1 2 0 0 1 0 0 0 1 0 0 0 2 2 1 1 0 2 1 0 0 2 2 1 1 1 0 0 0 0 0 2 1 0 0 0 1 1 1 0 2 1 1 2 0 0 0 0 0 1 1 1 0 1 1 0 1 1 0 0 2 2 2 0 0 0 2 0 2 2 0 2 2 1 1 0 0 2 0 2 0 0 2 1 1 0 1 1 1 1 1 0 0 1 1 1 1 2 0 0 0 0 0 0 1 1 1 2 0 0 0 0 0 0 1 1 2 0 2 0 0 0 2 0 0 0 0 0 0 1 0 0 1 0 0 0 2 0 2 1 1 1 1 0 1 2 2 0 0 0 0 0 0 0 2 1 1 1 2 2 2 0 2 1 1 0 1 0 0 2 0 1 0 1 1 1 1 1 1 0 0 0 1 1 1 2 2 0 0 0 1 1 0 1 1 1 0 0 2 2 0 0 0 2 0 0 0 2 1 0 0 0 2 0 2 0 0 0 0 0 2 2 0 2 2 1 2 0 1 0 2 1 1 0 0 0 1 0 1 0 1 1 1 1 0 0 0 0 1 1 2 0 0 0 2 1 0 0 0 1 0 1 0 0 0 0 0 1 0 0 0 0 0 0 0 0 0 0 1 0 2 2 0 1 0 0 0 0 0 1 1 0 1 1 0 0 0 0 0 0 1 1 2 0 1 2 0 0 1 1 1 1 0 0 0 0 0 0 0 1 0 0 1 1 1 0 1 0 1 0 0 0 0 0 0 0 1 0 0 1 2 1 2 0 1 1 0 2 1 0 0 0 1 0 1 0 1 1 2 1 1 1 0 1 1 2 2 1 1 0 0 1 0 2 0 0 1 2 0 2 0 2 0 2 2 1 2 1 0 2 0 0 0 1 1 0 0 0 0 0 1 0 1 1 0 1 0 2 2 0 0 0 0 0 1 1 1 1 0 0 0 0 1 0 0 1 2 0 0 0 0 1 0 0 0 0 0 1 0 0 0 0 0 1 1 0 0 2 0 0 0 0 0 2 1 1 2 0 0 0 0 0 0 2 1 0 0 2 0 1 1 1 1 2 1 0 0 1 0 0 0 0 2 0 0 0 1 0 1 1 2 0 1 1 1 0 1 0 1 0 0 0 0 0 0 1 1 0 0 0 2 0 0 0 0 0 0 1 2 0 0 0 1 1 2 1 1 0 0 0 0 2 0 2 1 0 2 0 0 1 0 1 1 1 0 0 0 1 0 0 0 0 2 0 2 2 0 0 0 0 1 0 1 1 0 0 1 0 1 2 1 1 0 0 0 0 0 0 0 1 2 2 0 0 0 0 0 0 0 0 2 2 0 0 1 2 0 2 0 0 1 1 0 0 0 1 1 1 1 0 0 0 0 0 0 1 1 2 0 1 0 0 1 1 1 1 0 0 1 0 1 1 0 0 1 0 0 0 2 2 0 0 0 2 2 1 0 1 1 0 2 0 0 0 2 2 0 2 1 0 1 0 1 0 1 1 1 1 0 1 0 0 0 0 0 0 0 2 1 0 0 0 2 0 2 0 1 2 0 0 0 0 0 0 1 0 0 0 0 1 0 0 0
35 0 0 0 0 0 1 2 2 0 0 1 0 0 0 0 0 0 0 1 1 1 0 0 2 0 0 0 2 0 2 0 1 1 2 0 2 2 0 1 1 1 0 0 0 0 0 0 0 2 1 1 1 2 0 0 1 0 0 0 1 0 0 1 1 0 1 0 0 0 0 2 1 0 1 2 2 0 0 0 1 0 1 0 1 1 1 1 1 1 0 1 1 0 1 0 0 1 1 1 1 0 0 1 2 1 2 2 2 0 0 2 2 2 2 2 2 0 1 1 1 0 2 0 0 0 2 1 1 0 0 0 0 0 1 1 0 0 0 0 1 0 0 0 0 1 0 0 0 0 0 0 0 0 2 0 2 1 0 0 1 1 0 2 0 2 1 1 0 1 1 1 0 2 1 1 2 0 0 0 0 2 1 1 0 0 1 2 0 1 1 2 2 2 2 2 1 0 1 0 0 1 0 2 2 0 1 0 2 0 1 0 2 0 0 2 0 1 0 0 1 1 2 2 0 0 1 0 0 0 0 0 0 0 0 0 0 2 2 2 0 0 2 2 0 0 0 0 0 0 0 1 2 1 0 0 0 2 2 2 0 1 0 1 0 0 0 1 0 0 0 0 0 1 2 2 1 2 1 0 1 0 2 1 1 1 0 2 0 1 1 1 1 0 2 1 1 0 0 1 1 0 1 1 1 0 0 2 0 0 0 0 0 1 1 0 2 0 0 0 2 1 1 1 0 0 0 0 1 0 1 2 0 0 0 0 0 0 1 2 1 1 2 0 1 1 0 0 1 0 0 0 1 0 1 1 2 1 0 0 0 0 2 0 2 1 0 2 2 0 2 1 1 2 0 2 1 1 1 0 2 0 0 1 1 1 0 0 0 1 0 0 0 0 2 0 0 1 1 1 0 1 0 2 1 0 0 0 1 0 0 1 0 0 0 0 0 1 0 0 0 1 2 0 0 0 1 0 0 0 0 0 0 0 0 1 0 1 1 1 2 0 1 1 2 2 1 0 0 0 0 0 0 2 0 0 1 0 0 0 2 0 0 0 1 2 0 1 2 0 1 1 2 2 1 0 1 1 0 0 1 2 2 0 1 0 0 2 0 0 1 2 0 1 1 2 2 1 1 1 1 1 2 0 0 0 2 0 0 0 1 0 0 1 1 0 0 1 1 2 1 2 2 2 1 2 0 1 0 2 1 1 0 0 0 0 1 0 1 2 1 2 0 0 0 1 0 0 0 0 0 0 1 1 2 1 1 2 1 0 1 0 0 0 0 0 2 0 0 0 0 0 1 0 1 1 2 1 0 1 1 0 0 0 1 1 1 0 0 0 0 1 1 0 0 1 0 0 0 0 0 2 0 1 1 2 1 2 0 2 1 0 0 0 2 0 0 0 0 0 0 0 0 0 0 1 1 1 0 0 1 0 0 0 0 1 0 0 0 2 0 1 0 1 2 0 1 1 1 1 1 1 1 1 1 2 1 2 2 0 0 0 0 0 0 1 0 1 1 0 0 1 1 0 0 1 1 0 2 0 1 0 2 1 0 1 0 0 1 1 0 0 1 0 0 0 1 0 0 0 0 0 0 0 1 0 2 2 0 0 1 1 0 0 0 1 0 1 0 0 0 1 0 1 0 1 1 1 0 0 2 0 1 0 0 1 1 0 0 1 0 0 0 0 0 0 0 0 0 0 0 1 0 1 1 2 1 0 0 0 0 0 2 0 0 1 1 0 2 2 0 0 2 0 0 0 0 0 1 1 1 0 1 0 1 0 1 2 1 2 0 2 1 1 0 1 0 1 0 0 1 0 0 0 1 1 1 1 0 2 0 0 1 0 1 0 1 1 0 1 1 0 2 2 2 0 0 0 0 0 0 1 0 1 1 1 1 0 0 0 1 1 0 0 0 0 0 0 0 0 0 2 0 1 1 0 1 0 0 0 0 1 1 0 0 1 0 0 2 0 1 0 2 0 1 1 0 1 1 1 1 1 0 0 0 0 0 0 0 1 1 0 0 2 2 0 2 0 1 0 0 1 0 0 2 2 0 1 0 1 0 0 1 1 1 1 1 2 2 1 0 1 0 2 0 0 1 1 0 0 2 0 0 2 0 0 0 0 2 2 0 0 1 2 1 0 0 0 0 0 1 0 2 1 0 0 0 2 1 0 0 0 0 0 2 0 0 0 1 0 0 0 0 0 0 2 0 1 1 1 1 1 1 1 0 0 1 0 0 0 0 0 0 0 0 0 0 0 1 0 0 0
36 0 0 1 0 0 2 1 1 1 2 0 1 1 0 2 0 0 1 1 1 1 0 0 2 0 0 0 1 1 0 0 1 1 2 2 2 2 0 2 2 0 0 0 0 0 1 0 2 1 0 1 1 2 0 0 1 0 0 1 0 0 0 2 0 1 1 1 0 0 0 2 0 0 0 2 2 0 2 0 2 0 0 1 1 0 0 0 2 2 0 0 1 0 1 0 0 2 2 2 1 0 0 1 2 1 2 0 0 2 1 2 0 2 0 2 1 0 1 1 1 1 1 1 0 0 1 1 1 0 1 1 0 0 0 0 0 0 0 0 1 0 1 0 1 1 1 1 0 1 1 1 0 0 0 0 0 1 1 0 1 1 0 2 1 2 0 1 1 2 0 0 0 1 1 0 2 0 0 1 1 0 1 1 0 0 2 0 0 0 0 1 0 0 1 2 1 0 0 0 0 0 0 1 1 0 1 2 0 0 0 1 1 0 0 2 0 1 2 0 0 0 1 2 0 0 1 0 0 1 1 0 0 0 0 0 0 2 2 2 0 0 2 2 0 0 0 0 0 0 0 1 1 0 0 0 1 1 0 0 0 0 0 1 0 0 0 1 2 2 0 1 0 2 0 1 0 1 1 0 0 1 2 1 0 0 0 2 1 2 0 1 0 1 2 2 1 1 0 1 0 0 1 0 1 0 1 1 0 0 0 2 1 1 1 0 2 0 1 0 1 1 1 2 1 0 0 1 0 1 2 1 0 0 0 0 0 1 1 0 1 1 2 1 0 0 2 0 1 1 1 1 2 0 1 0 0 1 0 1 1 1 1 0 1 0 0 1 2 1 1 1 2 2 0 1 1 1 0 0 1 1 0 0 1 1 1 0 0 0 0 0 0 0 1 0 1 1 0 0 0 0 0 1 1 0 1 0 0 0 0 1 1 1 2 1 0 0 1 0 0 1 0 0 2 1 1 0 1 0 0 1 0 0 0 0 0 1 1 0 2 0 1 1 0 1 2 0 1 1 0 1 0 2 1 0 1 1 1 1 1 1 0 0 0 0 1 1 2 1 2 1 2 2 0 0 0 2 0 2 1 2 1 1 1 0 1 0 0 0 0 0 1 2 0 0 0 0 1 1 1 0 2 0 0 1 2 1 0 0 1 1 0 0 1 1 0 0 1 1 0 2 2 2 0 1 1 1 0 2 1 1 0 0 0 0 1 1 0 0 2 1 2 1 1 2 0 1 1 2 2 2 0 2 1 1 0 0 2 0 1 0 1 0 1 1 0 2 1 0 0 2 1 0 1 0 1 2 0 1 2 0 0 0 0 0 0 0 0 0 0 1 1 0 1 0 1 0 0 0 0 2 1 2 2 0 0 2 0 2 0 0 1 2 0 2 1 0 2 0 0 2 0 1 0 0 2 1 0 0 1 0 0 0 0 0 0 0 0 2 0 0 0 2 2 0 2 1 1 1 0 2 0 0 0 1 2 1 1 0 0 0 1 2 2 2 0 2 0 0 0 0 1 0 0 2 1 0 1 0 0 2 2 1 2 2 0 0 2 0 1 1 0 1 1 0 1 0 1 1 0 1 0 1 1 0 1 2 0 0 0 0 0 1 0 1 0 1 0 0 0 2 0 1 1 2 1 0 0 0 1 0 0 0 0 0 0 0 0 0 0 1 1 1 0 0 1 1 0 0 0 1 0 1 0 1 2 0 2 0 0 1 2 0 0 0 2 0 2 2 0 0 2 0 0 0 0 1 1 1 1 1 1 0 1 1 1 2 2 1 1 0 0 1 1 0 0 1 1 0 0 0 0 0 1 0 0 0 0 1 0 0 1 1 1 0 0 2 1 1 1 1 1 2 2 1 1 0 0 1 1 0 2 1 1 1 0 0 0 0 0 0 1 0 0 0 1 0 0 0 0 1 0 2 2 0 0 0 0 0 1 1 0 0 0 0 1 0 2 0 2 0 0 0 2 1 0 0 1 1 2 0 1 0 0 1 0 1 1 1 1 0 0 1 2 0 2 0 0 0 0 0 1 1 1 1 1 1 1 1 1 0 1 1 1 0 1 1 2 1 0 1 0 0 0 0 0 2 0 0 2 0 1 2 0 1 1 0 2 2 0 0 2 1 2 1 2 1 1 1 1 0 2 0 1 0 0 2 0 2 1 1 0 0 1 0 0 0 1 0 0 0 0 0 0 0 2 1 1 0 0 1 2 2 0 0 1 0 1 0 0 0 0 0 0 0 0 0 0 0 2 2
37 0 0 1 1 0 1 0 2 0 0 1 0 1 0 1 0 0 0 1 1 1 0 1 1 0 1 0 0 1 0 0 0 1 0 0 1 0 0 0 0 1 2 2 0 1 1 0 2 0 0 0 1 1 1 1 0 0 0 1 1 1 0 1 0 1 1 0 0 0 1 2 2 0 0 2 2 0 2 0 2 0 0 1 1 0 0 0 2 2 0 2 1 0 1 0 0 2 0 0 0 0 0 2 2 0 2 1 1 1 1 2 0 2 0 0 1 0 0 0 0 1 2 0 0 0 1 1 1 0 0 0 0 0 0 0 0 0 0 0 0 0 0 1 0 0 0 0 0 1 0 1 2 2 0 0 0 1 0 0 1 2 0 2 1 2 0 0 1 1 1 2 2 1 2 2 0 0 0 0 1 2 2 2 0 0 2 1 0 1 1 2 2 0 2 1 0 0 1 0 0 1 0 1 1 0 2 1 1 0 0 1 2 0 0 2 0 2 1 0 1 1 2 2 0 0 0 0 0 0 1 0 0 0 0 0 0 2 2 1 0 0 1 1 0 0 0 0 1 1 1 0 1 0 0 0 1 1 0 0 1 0 0 2 1 1 1 2 1 1 1 1 0 1 1 1 0 2 1 0 1 2 2 0 0 2 2 0 1 1 1 1 1 0 2 1 1 1 0 1 1 0 0 1 0 0 0 2 0 0 0 2 0 2 2 0 2 2 0 1 0 1 1 1 0 0 0 0 0 1 1 1 0 0 0 0 0 2 0 0 0 0 2 0 1 1 0 0 0 2 2 0 2 0 2 0 0 1 1 1 2 2 1 0 1 2 0 0 2 2 0 0 0 2 0 0 1 0 2 0 1 1 1 0 0 0 0 0 0 1 0 0 0 0 2 0 0 0 1 1 0 1 0 2 1 0 0 0 0 0 0 0 0 0 0 0 0 1 0 0 0 2 0 1 0 0 0 1 2 1 1 0 0 1 1 1 0 0 0 0 1 1 1 1 1 1 1 0 0 2 0 0 0 2 0 0 0 0 0 1 2 1 0 0 1 1 0 2 1 1 1 0 0 0 1 1 0 1 0 1 1 0 1 0 1 0 0 1 1 0 1 1 0 0 1 0 0 0 1 0 1 1 1 1 0 1 2 0 0 0 0 2 0 1 0 1 0 1 1 2 1 2 2 1 1 1 1 0 1 1 1 0 0 1 1 1 1 0 0 1 1 2 1 1 1 2 0 0 1 0 0 0 0 1 1 1 1 1 1 0 1 0 0 0 0 0 2 1 1 1 0 0 1 0 0 0 1 1 0 1 1 1 1 0 0 0 0 1 1 2 0 1 1 0 1 0 1 0 0 0 0 2 0 2 1 0 1 1 1 1 0 0 0 0 2 0 0 0 0 0 0 0 2 2 0 0 0 1 0 0 2 0 0 0 0 0 2 0 0 1 1 1 0 0 2 0 2 1 1 1 0 1 0 1 0 2 1 0 0 0 0 0 1 1 1 1 1 2 0 0 0 0 0 0 0 2 2 1 1 1 1 0 2 1 0 1 1 1 1 1 0 0 1 0 0 0 0 0 1 1 0 0 0 1 1 0 0 2 0 0 0 0 0 1 0 0 0 2 1 0 0 0 0 0 0 1 0 0 0 0 0 0 0 0 0 0 1 0 0 0 0 0 0 0 1 0 0 2 0 0 0 0 1 0 1 1 0 0 2 0 0 1 2 1 0 1 2 0 2 2 0 0 1 1 1 0 2 0 0 0 1 1 1 1 2 1 0 2 2 2 0 0 1 2 1 1 0 1 0 0 0 0 1 0 1 1 2 1 0 2 0 0 2 1 1 0 1 1 2 2 2 2 0 2 2 1 0 0 0 1 0 0 2 0 0 0 2 0 1 0 0 1 1 1 0 0 1 0 0 0 0 2 0 2 1 1 0 1 0 0 0 1 0 0 0 1 0 0 1 1 0 0 0 1 2 1 0 1 1 2 2 0 1 0 0 0 0 2 0 2 2 0 1 1 2 0 2 0 0 0 0 2 0 2 0 0 1 1 0 0 1 0 1 1 1 1 1 1 2 2 0 0 0 2 0 0 1 2 0 1 1 0 0 1 0 1 1 2 2 0 0 0 2 2 1 0 1 0 0 0 1 1 2 1 2 0 1 1 1 0 0 0 0 0 1 0 0 0 1 0 0 0 0 1 1 0 2 0 2 0 0 0 0 0 0 0 1 1 0 0 0 0 1 0 0 0 0 1 2 0 2 2
38 0 0 1 0 0 1 1 2 0 1 0 1 1 0 1 0 0 1 1 0 0 0 1 1 1 1 0 2 1 2 1 1 1 0 0 0 1 0 0 0 1 0 0 0 0 0 0 2 0 0 1 0 0 2 2 0 0 0 2 0 0 0 0 0 0 2 0 0 0 1 2 0 0 0 2 2 0 0 0 1 0 0 1 1 0 0 1 1 1 0 1 2 0 0 0 0 1 1 1 1 0 2 0 2 0 2 0 1 1 0 2 0 2 0 2 2 0 1 1 1 0 0 2 0 1 0 2 2 2 2 2 0 0 1 1 2 0 0 0 2 0 0 0 0 1 0 0 0 0 0 0 0 0 0 0 0 2 0 1 0 0 0 2 1 2 0 0 1 1 1 2 0 2 2 1 1 0 0 0 1 1 0 0 0 0 0 1 1 0 0 2 1 0 1 1 0 1 0 0 0 0 0 1 1 0 1 1 1 0 0 0 1 0 0 2 1 0 1 2 0 0 1 1 0 0 1 0 0 0 0 0 0 0 0 0 0 2 2 1 1 0 2 1 0 0 0 0 0 0 0 1 2 0 0 0 0 0 0 0 0 0 1 0 0 0 1 1 0 0 0 1 1 2 0 0 0 1 2 0 0 0 2 0 0 1 0 0 1 2 0 2 1 0 2 1 0 0 0 2 1 0 1 0 0 1 0 0 1 0 1 2 2 0 0 0 2 1 1 0 1 2 1 2 1 0 0 0 0 0 2 0 0 0 1 1 1 0 2 1 0 1 2 0 0 0 1 0 1 0 1 0 2 1 1 0 1 1 0 0 0 0 0 1 0 0 0 0 2 2 0 0 0 2 1 0 0 0 1 0 2 0 0 0 0 0 0 1 1 0 0 0 0 0 2 1 1 0 1 1 0 1 0 2 2 0 0 0 0 0 0 0 0 1 1 1 0 1 0 0 0 1 0 2 0 1 0 1 1 0 1 0 0 1 1 0 1 1 1 0 1 1 0 1 2 2 2 0 0 0 0 0 0 2 0 0 0 1 1 2 1 2 0 0 0 0 0 1 2 0 1 1 1 1 2 0 2 2 0 2 2 1 1 1 2 1 0 2 2 0 2 2 1 1 1 0 0 1 1 1 1 1 2 0 0 1 2 0 0 0 0 2 0 1 0 1 1 0 1 1 0 2 1 1 1 1 1 0 1 1 1 0 0 1 1 2 0 1 1 1 1 1 1 1 1 0 1 2 2 2 0 0 0 0 2 2 2 0 0 1 0 0 0 0 0 0 2 1 1 0 0 0 0 0 0 0 0 0 0 2 1 2 0 0 0 1 1 0 0 0 0 2 1 0 1 1 0 1 1 2 2 1 0 2 2 0 1 1 0 1 0 0 0 0 2 0 0 0 1 0 0 1 0 0 0 0 1 1 0 0 0 0 0 0 0 1 0 0 0 2 2 2 0 1 2 0 2 1 1 1 0 1 0 1 0 2 1 2 2 0 0 0 1 1 2 2 0 0 1 1 0 1 0 2 0 2 2 1 1 1 2 0 1 1 0 0 1 1 1 0 0 0 0 1 0 0 0 1 1 2 1 1 0 2 1 0 1 2 1 0 0 0 0 0 0 1 0 2 1 0 0 1 0 0 0 2 0 0 0 0 1 0 0 0 0 1 2 0 1 1 1 1 0 0 0 0 0 2 0 0 0 0 0 0 0 2 0 0 0 0 0 0 2 0 0 0 2 1 1 1 0 0 1 1 0 1 2 1 1 1 1 1 0 1 2 1 0 2 2 2 0 0 1 2 2 0 0 1 0 1 0 0 0 0 2 0 0 1 0 2 0 0 2 1 2 0 1 2 1 1 1 1 2 2 2 1 1 0 0 0 0 1 2 1 1 1 0 1 1 0 1 0 1 1 0 0 1 0 1 0 0 1 0 1 0 0 2 0 1 0 0 2 0 0 0 1 1 1 2 0 1 0 0 0 2 2 1 0 1 1 2 0 2 0 0 0 1 1 0 2 2 0 1 1 2 0 2 0 0 0 0 2 0 0 2 2 0 0 0 0 0 0 1 1 2 1 0 0 2 2 0 0 1 1 1 0 2 0 0 0 1 1 0 1 1 0 0 1 1 0 0 0 2 2 1 1 2 0 0 1 1 0 2 1 0 0 1 2 0 1 0 1 0 2 2 1 1 0 0 0 0 0 0 1 1 0 1 1 1 1 0 1 2 2 0 0 1 1 0 1 1 0 1 0 2 0 0 0 1 1 1 1
39 0 0 0 0 0 2 0 0 2 2 0 0 0 0 0 0 0 0 0 0 0 0 1 1 1 1 0 2 0 2 0 0 1 1 0 1 2 1 1 1 0 1 0 0 0 0 0 1 1 0 0 1 2 0 0 1 0 0 0 2 0 0 1 0 0 2 0 0 0 0 1 1 0 1 2 2 0 2 1 1 0 0 1 1 0 0 0 1 1 0 0 1 0 1 0 0 1 1 1 0 0 0 0 2 0 2 1 1 1 0 2 0 1 0 1 1 1 2 0 0 2 2 0 0 0 1 0 1 0 0 1 0 0 0 0 0 0 0 0 0 0 0 1 0 0 0 0 0 1 0 1 0 0 1 0 0 1 0 0 1 1 0 2 2 2 0 0 1 1 1 0 0 2 1 1 2 0 0 0 0 0 1 1 0 1 2 1 0 0 0 2 2 0 2 2 1 0 0 1 0 0 1 2 2 0 0 1 1 0 0 1 0 0 0 2 0 0 1 0 1 1 2 1 1 1 1 0 0 0 0 1 1 1 0 1 0 2 0 1 0 0 2 2 0 0 0 0 0 0 0 0 0 0 0 1 1 0 0 0 0 0 0 0 0 0 1 0 2 0 1 2 0 2 0 0 0 1 1 0 0 1 1 0 1 0 0 2 0 1 1 1 0 1 2 2 1 0 0 0 1 0 0 1 0 0 0 0 0 0 0 1 2 2 2 0 1 1 1 2 0 1 2 1 1 0 1 0 0 0 2 1 0 0 0 0 0 1 2 2 0 2 1 1 0 0 1 0 1 1 1 0 1 0 1 1 0 0 2 0 2 2 2 0 2 0 0 0 2 2 0 0 1 1 2 0 1 1 1 0 1 1 0 0 1 0 0 0 0 0 0 0 0 0 2 0 0 0 0 0 0 0 1 1 1 0 1 1 0 0 0 1 0 1 1 0 1 1 0 0 0 2 1 1 0 0 0 2 2 2 0 0 0 0 0 1 0 1 1 1 1 1 0 0 2 2 1 2 2 2 0 0 0 2 0 0 0 1 2 2 1 2 0 0 2 2 0 2 1 2 2 0 1 1 1 1 1 2 0 1 1 2 2 1 0 0 0 1 1 0 2 2 1 1 1 1 1 0 1 1 1 1 1 1 0 1 1 0 0 0 0 1 0 1 0 1 0 0 0 1 0 2 2 2 1 2 0 0 1 2 1 0 0 2 2 1 0 1 1 1 0 1 0 0 0 1 0 1 1 1 0 0 0 2 1 1 0 0 2 0 1 0 1 1 0 0 2 2 2 0 0 1 1 0 0 0 1 1 0 1 2 0 1 0 1 1 1 0 0 0 0 1 1 0 0 0 0 0 0 0 0 2 0 0 0 1 1 1 0 1 0 0 0 0 2 0 0 0 1 0 0 1 0 0 0 0 2 2 0 0 0 0 0 0 0 1 0 0 1 2 1 2 0 0 1 0 2 1 2 1 0 1 0 0 0 1 2 1 1 0 0 0 0 0 0 1 0 0 0 1 0 1 0 0 0 1 1 0 1 0 0 1 1 1 1 1 0 1 1 1 0 0 0 1 2 0 0 0 1 1 0 0 0 0 2 0 0 2 0 0 0 0 0 0 0 0 0 1 1 0 0 0 1 0 0 1 1 0 0 0 1 0 0 0 0 0 0 0 0 1 1 1 0 0 0 0 0 0 0 1 1 1 0 0 0 2 0 1 2 1 1 1 2 1 0 0 2 1 1 1 1 0 2 2 0 0 1 1 1 1 0 1 2 0 2 0 2 2 1 1 1 1 1 2 2 0 1 0 0 1 0 0 0 0 2 0 2 0 0 1 0 0 0 0 0 0 0 1 0 2 1 0 0 2 2 2 2 0 0 1 0 1 1 2 1 2 0 0 0 0 0 0 0 0 0 0 0 1 0 0 0 2 0 1 1 0 0 0 0 0 2 1 1 1 0 0 0 0 0 1 1 1 1 1 1 1 0 1 1 1 1 0 2 0 0 0 0 0 1 0 0 0 0 2 2 0 2 0 0 0 0 1 0 1 1 1 0 1 0 0 0 0 0 0 1 0 1 2 2 1 0 1 0 1 1 0 2 0 0 0 1 0 0 2 0 0 0 1 2 0 0 1 2 1 1 0 2 0 0 0 1 1 2 0 1 0 0 2 0 1 1 0 1 1 2 0 0 0 0 0 0 0 0 0 0 1 1 0 2 0 1 1 0 0 0 0 0 1 1 0 0 1 0 0 0 1 0 0 1 0 2 0
40 0 0 0 0 0 1 1 1 1 1 0 1 2 0 1 1 0 0 0 0 0 0 2 0 1 1 0 2 0 1 0 0 1 0 0 0 2 0 1 0 1 1 1 0 1 0 0 1 1 0 0 0 0 2 2 0 0 0 1 1 1 1 1 0 0 0 0 0 0 1 2 2 0 1 2 2 0 1 0 2 0 0 1 1 0 0 0 0 2 0 0 1 0 0 0 0 1 1 1 1 1 0 0 2 0 2 0 0 2 0 2 0 1 0 1 1 0 0 1 1 1 1 1 0 1 0 1 1 0 0 0 0 0 1 1 1 0 0 0 0 0 0 0 2 2 0 0 0 0 0 1 1 0 0 0 0 1 0 0 0 0 2 1 0 2 0 0 1 1 1 1 1 2 1 0 2 1 0 1 0 0 0 0 0 0 0 0 0 0 0 2 2 1 2 1 0 0 0 0 0 0 0 2 2 1 1 1 1 0 0 0 1 0 0 2 0 2 2 0 1 1 2 2 0 0 1 1 1 1 0 1 0 0 0 0 0 2 1 1 0 0 2 1 1 1 1 0 0 0 0 1 1 0 0 0 0 1 0 0 0 0 0 1 1 0 2 0 2 2 1 1 0 2 1 1 0 2 1 0 1 1 2 1 0 2 0 0 1 2 0 1 1 0 1 0 2 2 0 2 1 0 2 0 2 0 1 2 1 0 0 2 2 2 1 0 2 1 1 0 1 2 2 1 0 0 1 0 0 1 1 2 0 0 0 0 0 1 1 0 0 0 1 1 2 2 0 0 2 0 1 1 2 0 2 0 0 2 0 1 1 1 2 0 2 0 0 1 1 0 2 1 1 2 0 2 1 1 0 0 1 0 1 0 0 1 1 0 0 1 0 0 0 0 2 0 0 1 0 0 0 0 0 2 2 0 0 0 0 0 0 0 0 1 1 0 1 1 0 1 0 1 1 0 2 2 1 1 0 0 0 1 0 0 0 0 0 0 1 0 0 1 0 1 2 2 1 0 0 1 0 1 0 2 0 0 1 0 1 1 2 1 1 2 0 2 0 0 2 0 1 1 2 2 0 0 0 1 0 0 1 0 1 0 1 0 0 2 1 0 1 2 1 1 1 0 0 1 2 0 0 0 0 2 0 2 0 0 0 0 0 0 0 2 0 0 0 0 1 2 1 1 2 2 1 2 0 1 1 1 1 0 0 0 0 0 1 1 1 0 1 2 1 1 1 1 0 0 1 0 0 0 0 1 1 1 0 0 0 0 0 2 1 0 1 1 1 1 0 0 1 1 1 1 0 1 1 1 0 2 2 0 0 0 0 0 0 0 1 1 0 0 0 0 0 1 0 0 0 1 1 2 1 2 2 0 2 1 0 1 0 0 0 0 1 0 0 0 0 0 0 1 0 0 0 0 2 1 0 0 0 1 0 0 0 0 0 1 0 0 1 1 0 2 1 0 2 1 2 2 0 2 0 1 0 2 1 2 2 0 0 0 0 2 2 2 1 0 1 1 0 1 0 0 0 1 1 0 2 0 1 0 2 0 0 2 0 1 1 0 0 0 0 1 1 0 0 1 2 2 0 0 0 2 1 0 1 1 0 0 0 0 0 0 0 0 0 0 1 0 0 0 1 0 0 2 0 0 0 0 1 0 1 0 0 0 1 0 1 1 0 2 1 1 0 0 1 0 0 0 0 0 1 0 0 2 1 1 2 1 1 2 2 0 0 0 2 0 2 2 0 1 2 0 0 0 1 1 1 2 0 0 0 1 1 1 0 2 0 2 0 2 0 1 1 0 0 0 0 2 0 0 0 0 2 0 0 1 0 2 0 0 1 1 1 0 0 2 2 2 2 2 0 2 2 1 1 0 0 0 0 1 2 1 0 2 0 1 1 1 0 1 1 0 1 1 0 0 0 0 0 1 0 2 2 0 0 0 0 0 1 2 0 0 0 0 1 0 2 0 0 0 0 1 2 2 0 0 0 0 2 1 2 0 0 0 1 0 1 0 0 0 0 2 2 0 2 0 0 1 0 2 0 1 1 1 1 0 0 0 0 0 1 1 1 1 1 1 2 0 0 1 2 2 0 0 1 0 0 0 1 0 0 1 0 1 1 2 2 0 0 1 1 2 1 1 1 0 0 0 2 0 1 0 0 0 1 2 0 1 0 1 0 0 0 2 2 0 2 0 1 0 0 0 0 0 2 0 2 0 0 0 1 1 0 0 1 1 0 1 1 0 0 0 1 0 1 0 1 0 1 1
41 0 0 0 1 0 2 1 2 0 0 1 0 0 0 0 0 0 0 1 1 1 0 0 2 0 0 0 2 0 1 1 1 0 1 0 1 1 2 0 0 1 0 0 1 0 0 0 0 2 0 1 0 0 2 0 2 0 0 1 0 2 0 1 0 0 2 1 0 0 0 2 2 0 2 1 2 0 1 0 1 0 0 2 2 0 0 1 2 2 1 1 1 1 0 0 0 1 1 1 1 0 0 0 2 1 1 0 0 2 0 0 0 0 0 0 0 1 2 0 0 2 2 0 0 1 1 0 2 0 1 1 0 0 1 1 0 0 0 0 1 0 1 0 1 1 0 0 0 1 0 1 1 1 0 0 0 0 0 1 0 0 1 2 1 2 0 1 0 1 0 1 0 2 2 1 2 0 0 0 0 1 1 2 1 0 1 0 0 0 0 1 1 1 1 2 0 0 1 1 0 0 0 1 1 0 1 2 0 0 0 1 1 1 0 2 0 1 2 1 0 0 1 2 0 0 1 1 0 0 0 0 0 0 0 0 0 2 2 1 0 0 1 1 0 0 0 0 0 0 0 1 0 0 0 0 1 1 0 0 0 0 0 0 0 0 0 0 1 0 0 0 0 2 0 0 0 2 1 0 0 1 2 1 0 2 1 1 2 2 0 1 1 1 2 0 1 1 1 2 0 0 2 0 2 0 2 2 1 0 0 2 2 1 1 0 2 1 0 0 2 2 1 1 1 0 1 0 0 0 1 2 1 1 0 0 0 1 0 1 1 2 2 0 0 0 1 0 0 1 1 0 2 0 1 0 1 1 0 1 1 1 1 0 1 0 0 1 2 1 1 1 1 1 0 0 2 0 1 0 1 0 0 0 1 1 1 0 0 1 0 0 1 1 2 0 0 0 0 0 0 0 0 2 2 1 0 0 0 0 0 1 0 0 0 0 0 0 0 0 1 2 0 0 0 0 0 1 1 0 1 1 0 0 0 1 0 1 1 1 1 1 0 0 1 2 1 0 0 1 0 1 0 2 2 2 2 0 0 0 2 0 0 0 1 1 1 1 2 0 2 0 1 1 1 1 0 2 0 1 1 1 0 0 2 1 0 2 1 0 1 2 0 2 2 1 1 1 1 1 1 0 0 1 1 1 1 0 0 0 0 2 0 0 1 0 0 1 0 1 1 2 2 2 1 2 0 2 0 2 0 2 0 1 0 0 1 0 1 1 1 1 1 0 0 2 0 0 1 0 0 0 0 1 1 1 0 0 1 2 0 0 1 1 1 1 1 2 2 1 1 1 2 0 0 0 2 1 0 2 1 1 0 0 0 0 0 0 1 1 0 1 0 0 1 0 0 0 0 0 0 2 0 1 1 1 1 2 0 2 0 0 0 0 1 0 0 0 0 0 0 0 0 0 0 0 2 1 0 0 2 0 0 0 0 1 0 1 0 1 1 0 0 1 1 0 1 2 1 1 0 2 0 1 0 2 1 2 2 0 0 0 1 2 2 2 1 1 1 0 0 0 0 0 0 1 1 0 1 0 1 0 2 0 0 1 1 1 1 1 0 0 0 0 1 0 0 0 0 0 0 0 0 1 0 0 0 1 0 0 0 0 0 1 1 1 0 1 0 0 0 0 2 0 0 0 0 0 0 0 0 0 0 0 0 0 1 1 0 2 0 0 0 0 0 1 1 1 0 1 1 1 0 1 0 1 0 0 1 0 0 1 2 0 0 1 2 0 2 2 0 0 2 2 1 1 0 1 1 1 0 1 1 0 1 1 1 1 0 2 0 2 0 1 1 0 0 2 0 0 0 0 0 1 1 0 2 1 1 2 0 0 1 1 1 0 0 2 1 1 1 1 1 2 2 1 0 0 0 0 0 1 0 1 1 1 1 0 0 0 0 1 0 0 0 0 0 0 0 0 0 2 0 2 2 0 0 0 1 0 1 2 1 0 0 1 0 1 1 2 0 1 0 0 2 2 0 2 1 1 2 0 0 0 0 0 0 0 0 1 1 1 0 2 2 0 2 0 0 0 0 1 0 2 1 1 0 0 0 0 0 0 0 0 0 0 2 1 2 1 1 0 0 0 0 0 2 1 0 0 1 0 1 2 0 1 1 0 1 1 0 0 2 1 0 0 1 1 0 0 2 0 2 0 1 0 0 1 0 1 0 0 1 0 2 1 1 0 0 0 0 0 0 0 0 1 1 2 0 1 0 2 1 1 0 2 2 0 0 0 0 0 1 0 2 0 1 0 0 0 2 1
42 0 0 0 0 0 1 0 1 1 1 1 1 1 1 0 0 0 1 1 0 0 0 1 1 1 2 0 1 2 0 1 0 1 1 0 1 1 0 0 0 2 1 1 0 0 0 0 2 1 0 0 0 0 2 1 1 1 1 1 1 0 0 0 0 0 1 0 0 0 0 1 2 0 2 2 2 0 2 0 2 0 0 2 2 0 0 1 2 2 1 1 1 0 1 0 0 1 0 0 1 0 0 1 2 1 2 1 1 1 0 1 1 1 1 1 1 0 1 1 1 0 2 0 1 0 1 1 2 0 0 0 0 0 0 0 0 0 0 0 0 0 1 0 0 0 0 0 0 0 0 0 0 0 0 0 1 0 0 0 0 0 0 2 1 2 0 1 0 1 1 1 1 2 1 0 2 0 0 2 2 1 0 0 0 0 0 1 0 0 0 1 2 1 1 2 0 0 0 0 0 0 0 1 1 0 0 1 1 1 0 1 1 0 0 2 0 1 0 1 1 1 0 1 1 0 0 0 0 0 0 0 0 0 0 0 1 2 2 2 0 0 2 1 0 0 0 0 0 0 0 0 1 0 1 1 1 2 0 0 0 0 0 1 1 0 0 0 0 0 0 1 0 2 0 1 0 0 2 0 0 1 2 0 1 1 1 2 0 2 0 0 0 1 1 1 1 0 0 2 2 0 0 1 0 0 1 2 0 0 0 0 1 2 2 0 1 0 1 0 1 2 0 2 2 0 0 0 0 0 2 1 0 0 0 0 0 2 0 1 0 1 2 0 0 0 1 0 1 1 1 0 2 1 0 0 1 1 0 1 1 2 1 0 1 1 0 2 2 0 2 2 1 2 0 0 0 1 0 0 0 1 1 1 0 0 1 1 1 0 0 0 1 0 2 0 0 0 1 1 0 1 0 0 0 0 2 1 1 0 0 1 0 1 1 0 0 0 0 1 1 1 0 0 2 2 1 0 0 0 0 0 0 1 0 1 0 0 0 0 1 1 0 1 1 1 2 0 1 1 0 0 0 2 2 1 2 2 1 2 0 2 0 0 1 1 0 0 2 0 1 1 2 2 0 0 0 2 0 1 2 0 0 0 2 1 0 2 1 0 1 2 1 2 1 0 0 1 2 0 1 0 1 1 0 2 1 0 0 0 0 2 0 1 0 0 0 0 2 1 0 2 1 1 0 1 1 0 0 2 0 1 0 0 2 0 1 2 1 0 0 0 1 0 0 2 0 1 1 2 1 1 0 2 2 0 0 0 1 0 1 0 0 1 0 0 1 1 0 0 1 1 1 0 0 0 1 1 0 1 1 0 0 0 0 0 0 1 0 1 0 1 0 1 1 1 1 0 0 1 1 2 1 0 0 2 2 1 0 2 1 0 0 1 2 0 0 0 0 0 0 0 1 0 0 0 2 2 0 0 1 0 1 0 0 1 1 0 1 1 2 0 0 1 1 0 2 2 1 1 1 0 0 1 0 1 1 2 2 0 0 0 1 2 2 2 1 2 0 0 0 0 1 0 1 2 2 0 1 0 0 0 2 2 1 1 0 1 1 1 0 0 0 1 0 0 0 0 0 0 0 0 0 1 0 0 1 2 0 0 1 1 0 0 0 0 0 2 0 0 0 0 1 0 1 2 0 1 1 1 1 1 0 1 0 0 2 0 2 2 1 2 0 0 0 0 2 0 0 0 0 0 2 1 2 1 0 0 2 1 0 1 2 0 0 1 1 0 1 1 0 0 2 0 0 0 2 1 1 1 1 1 1 2 2 0 0 2 2 0 2 0 2 2 2 0 0 1 0 0 0 0 0 0 1 0 0 0 0 2 0 0 0 0 0 0 0 2 1 1 1 2 0 2 2 1 1 0 1 0 1 0 2 1 0 1 1 0 0 0 0 1 1 1 0 0 1 0 0 0 0 2 0 2 1 1 0 1 0 0 0 1 1 1 1 0 2 0 1 1 0 0 0 0 2 2 0 1 1 1 1 0 2 1 0 1 0 2 0 2 2 0 0 0 2 0 2 0 0 0 1 1 1 1 2 2 0 1 0 0 0 0 0 0 1 1 2 0 2 2 0 0 0 2 0 0 2 2 0 0 0 0 0 1 0 0 0 1 1 0 0 0 1 2 2 0 1 1 0 0 2 0 2 0 0 0 0 2 1 1 0 1 0 1 1 1 1 0 0 0 0 0 0 0 0 0 2 0 2 0 1 1 0 1 0 0 1 0 0 0 0 0 0 0 0 0 0 0 0 0 1 1
43 0 1 1 0 1 1 2 2 0 0 2 1 2 0 2 0 0 1 2 1 1 0 1 1 0 0 0 2 1 1 1 2 2 0 0 0 1 0 0 0 2 0 0 0 1 1 0 2 0 0 0 0 0 1 1 1 0 0 2 0 1 0 0 0 0 1 0 0 0 0 1 1 0 0 2 2 0 0 0 1 0 1 0 2 0 0 1 2 2 1 2 0 0 0 0 0 2 1 1 1 0 0 2 2 0 2 1 1 1 0 2 0 0 0 0 0 0 1 1 1 0 0 2 0 2 0 1 2 1 0 0 0 0 0 0 0 0 1 0 0 0 0 0 1 1 2 1 0 0 1 1 0 0 2 0 2 0 1 0 1 1 0 2 1 2 0 0 2 2 0 2 0 2 2 1 2 1 0 1 1 1 1 1 0 0 2 1 0 0 0 2 2 1 2 2 1 0 1 0 0 1 0 0 1 0 2 1 2 0 0 0 1 0 1 1 0 1 1 0 1 1 2 1 1 1 0 0 0 0 0 1 0 0 0 0 0 2 2 1 0 1 2 2 0 0 0 0 0 0 0 1 0 0 0 0 0 1 0 0 0 0 1 0 0 0 1 1 2 2 0 2 1 2 0 0 0 1 2 0 1 0 2 0 0 2 1 2 1 2 0 1 2 0 2 0 2 1 1 2 1 0 2 0 2 0 1 2 2 0 0 2 1 1 0 0 2 0 1 0 0 1 2 1 2 0 0 0 0 0 2 2 0 0 0 0 0 0 1 2 0 1 2 0 0 0 2 0 0 0 0 0 1 0 1 1 0 0 0 1 1 2 0 0 0 1 0 0 0 0 2 2 2 1 1 1 1 0 2 0 0 2 1 0 1 0 0 0 0 1 0 0 1 0 2 0 0 0 0 0 0 0 0 1 1 0 1 2 0 0 0 0 0 0 0 0 0 0 0 0 0 1 0 1 0 0 0 2 2 0 1 0 0 0 0 1 1 0 0 0 2 0 0 1 0 2 1 0 0 0 0 1 0 1 2 1 2 1 0 2 2 1 0 0 1 1 0 1 2 0 0 0 2 2 0 0 0 2 0 1 0 2 1 0 1 1 0 2 2 0 2 2 1 2 1 1 1 1 1 1 1 1 2 0 0 0 1 1 0 0 0 2 0 2 0 0 0 0 1 2 1 1 2 2 0 2 0 0 1 1 1 0 0 0 0 0 2 1 0 0 1 1 2 1 1 1 0 1 1 2 0 1 0 2 0 1 1 0 1 0 1 0 1 1 1 1 1 1 1 1 0 0 1 0 1 0 1 1 0 2 2 0 1 0 1 1 1 0 1 1 0 0 0 0 0 0 0 0 0 0 0 2 1 1 0 1 0 1 0 0 0 0 0 0 2 0 0 0 1 0 0 0 0 0 0 0 2 2 0 0 1 0 1 0 0 2 0 0 0 1 0 0 0 1 1 0 2 1 1 1 1 1 0 0 1 2 2 1 1 0 0 0 1 1 1 1 0 0 0 1 1 2 0 0 0 0 0 1 1 1 2 0 1 1 1 0 1 0 1 1 1 1 0 0 1 0 0 0 0 1 1 0 0 0 2 0 0 1 1 0 1 1 1 0 0 0 0 1 1 0 1 0 1 0 0 2 0 1 0 0 2 0 0 0 0 1 0 0 1 2 0 1 0 0 0 0 0 0 1 1 0 1 0 0 0 2 1 0 1 0 0 0 2 0 0 0 2 0 1 1 0 1 1 1 0 1 2 0 0 1 0 1 0 0 1 1 0 2 1 1 1 1 2 2 1 1 0 1 1 0 0 0 0 0 1 0 0 1 1 2 0 0 1 1 1 0 1 2 1 2 1 1 0 2 2 1 1 0 0 1 1 0 2 1 0 1 0 0 0 0 0 0 0 0 0 0 0 0 0 0 0 2 0 2 2 0 0 1 0 0 0 2 0 0 0 1 1 0 2 0 0 0 0 0 0 0 0 1 1 1 1 1 1 0 0 1 0 1 0 2 2 0 0 2 1 0 1 0 0 0 1 0 0 2 1 1 0 2 0 1 0 0 0 0 0 1 1 1 1 0 1 0 0 1 0 0 1 1 0 0 2 0 0 1 0 0 0 0 2 1 0 0 0 1 1 2 2 0 0 1 1 0 1 0 0 0 1 1 0 0 2 0 0 1 2 0 1 0 0 0 0 0 0 0 0 2 0 2 0 0 0 2 1 1 0 0 1 1 1 0 0 1 0 0 1 0 0 0 2 0 1 1
44 0 0 0 0 0 0 1 1 1 1 0 0 1 0 1 0 0 0 1 1 1 1 0 2 0 0 0 1 1 1 0 1 2 2 0 2 2 0 1 0 1 0 0 1 0 0 0 1 1 1 1 0 1 1 0 1 0 0 1 1 0 1 1 0 0 0 0 0 0 0 1 0 0 0 2 2 0 0 1 0 0 0 0 0 0 1 2 2 2 1 2 0 0 0 0 1 2 2 2 2 0 0 1 2 1 2 0 0 2 1 2 2 2 2 2 2 0 2 1 1 0 1 1 0 1 1 0 2 0 0 0 0 0 0 0 0 0 0 0 1 0 0 0 1 2 0 1 0 1 1 1 0 0 0 0 0 2 0 1 0 0 1 2 0 1 0 1 0 2 0 0 0 2 2 2 2 0 0 0 1 1 1 1 1 1 1 1 0 0 0 2 1 1 1 1 2 0 0 0 0 0 0 2 2 0 0 1 1 1 1 1 0 0 0 2 0 0 2 1 0 0 0 1 1 0 1 0 0 0 0 0 2 2 1 0 1 2 2 2 0 0 2 2 0 0 0 0 0 0 0 0 0 0 1 1 2 1 0 0 0 0 0 1 2 0 0 2 2 2 0 0 1 2 1 0 0 2 2 0 1 1 2 0 2 0 1 2 1 2 0 0 1 0 2 1 2 0 0 1 1 0 1 0 1 0 1 2 0 0 0 1 1 1 1 0 1 0 0 0 0 2 1 1 1 0 0 0 1 1 1 2 0 0 0 0 0 1 2 1 0 0 2 0 0 0 0 0 1 0 0 0 2 0 2 0 0 1 0 1 1 1 2 0 2 2 0 0 2 2 0 0 0 2 0 0 2 0 0 0 1 1 2 0 0 0 0 0 0 1 0 0 2 0 2 0 0 0 1 1 0 1 0 1 0 0 1 0 1 0 0 1 1 0 1 1 1 0 0 0 1 2 0 1 1 1 1 1 1 0 1 0 1 1 1 0 0 0 0 0 1 0 0 0 1 2 2 0 0 2 0 0 0 1 2 0 2 2 1 2 0 2 0 0 1 1 1 1 1 1 1 0 2 2 0 0 0 2 1 0 1 0 2 0 1 0 0 1 1 0 2 1 1 2 0 0 0 1 2 0 0 0 1 1 0 1 1 1 0 0 0 1 0 2 0 0 0 1 1 2 1 2 1 2 0 1 0 2 0 2 0 1 0 0 0 0 2 0 0 2 1 0 1 1 1 1 0 1 2 2 0 1 0 2 1 1 0 0 1 0 1 0 1 1 0 0 2 0 0 0 0 0 2 0 1 0 2 2 0 1 2 0 0 0 0 0 0 1 1 2 0 2 1 0 0 0 0 0 0 0 0 2 0 1 1 0 0 0 0 2 2 0 0 1 2 0 0 0 0 0 0 0 1 1 0 0 1 2 0 0 1 1 0 0 0 0 0 1 0 2 0 0 0 0 0 0 2 2 1 1 0 1 1 0 1 2 2 2 2 0 0 0 0 1 1 1 0 1 1 0 0 0 1 0 0 1 1 0 1 0 0 1 2 2 0 1 2 0 2 0 0 0 1 0 0 0 0 0 0 1 0 0 0 1 1 0 1 1 0 0 0 0 0 1 0 0 0 2 0 0 0 0 0 0 0 2 0 2 2 1 0 0 0 1 0 0 0 0 1 1 0 1 0 0 0 0 0 1 0 0 0 0 0 1 1 0 0 0 1 0 0 0 2 0 0 0 2 1 1 1 0 0 0 0 0 0 1 0 0 0 1 2 1 2 2 0 1 2 1 1 0 1 1 1 0 1 0 1 0 0 0 0 0 0 0 0 1 0 0 1 0 0 2 2 2 0 0 1 2 2 1 2 1 2 2 1 0 0 1 0 0 0 0 1 0 1 0 0 0 0 0 0 1 1 0 0 1 0 0 1 0 1 0 1 1 0 1 0 0 0 0 1 0 0 1 1 2 1 2 0 2 0 1 1 0 0 0 0 1 1 2 0 2 0 0 0 1 0 0 2 2 0 0 2 2 0 2 0 0 0 0 0 0 2 0 0 2 0 0 2 2 0 0 0 1 1 1 1 1 1 0 0 1 2 1 0 1 0 0 0 2 0 0 2 0 0 0 1 1 0 0 0 1 0 0 0 0 0 0 0 1 0 1 2 2 0 1 2 0 1 2 0 1 0 1 1 1 0 0 0 0 0 0 0 0 0 2 0 2 0 0 0 1 1 0 0 0 1 0 1 1 0 0 0 1 0 1 0 2 0 1 1
45 0 0 0 0 0 1 0 0 2 2 0 0 0 0 0 0 1 0 1 1 1 0 0 2 0 1 0 2 0 2 1 1 1 1 1 2 1 0 1 0 1 0 1 0 0 1 0 1 1 0 0 2 2 0 1 1 0 0 1 1 1 0 2 1 1 2 0 0 0 0 2 2 0 1 1 1 0 2 1 1 0 0 1 1 0 0 1 2 2 0 1 1 0 1 0 0 1 1 1 1 0 1 1 2 0 2 1 1 1 1 2 0 2 0 0 1 1 1 1 1 0 1 1 1 0 0 0 1 0 0 0 0 0 0 0 0 0 0 0 0 0 0 0 2 2 1 0 0 0 0 0 1 1 1 0 1 0 1 0 1 1 0 2 0 0 0 0 1 1 1 0 0 2 2 1 2 1 0 0 0 0 1 1 0 0 1 2 1 0 0 2 2 1 2 1 0 0 0 0 0 0 0 1 1 0 1 2 0 1 0 1 1 0 0 2 0 0 0 0 2 2 2 2 0 0 0 0 1 0 1 0 0 0 0 0 0 2 2 2 0 0 2 2 0 0 0 0 1 0 0 0 1 1 0 0 1 2 0 0 0 0 0 0 0 0 0 1 2 1 0 2 0 1 0 1 0 1 2 0 1 2 2 0 2 0 0 1 0 2 0 0 1 0 2 1 1 1 0 2 2 0 1 0 1 0 0 1 0 0 0 1 1 2 2 0 1 0 0 0 1 2 0 0 0 0 1 0 0 0 1 2 0 0 0 0 0 2 0 2 0 1 2 0 0 0 1 0 0 1 1 0 1 0 1 1 0 0 0 2 2 2 2 0 2 0 0 1 1 0 2 2 1 1 2 0 1 1 0 0 1 1 0 0 1 2 1 0 0 1 1 1 0 0 2 0 0 0 1 1 0 1 0 0 0 0 2 0 0 0 0 0 0 0 0 0 2 0 0 0 0 1 0 0 1 1 1 2 1 0 0 1 1 1 1 0 0 0 0 0 1 1 0 0 0 1 2 0 1 1 0 0 0 2 2 2 2 1 1 1 1 1 1 1 0 1 0 1 2 0 1 1 1 1 1 1 0 2 0 2 2 1 0 0 2 0 0 0 0 1 0 2 1 2 0 0 0 0 0 2 2 2 1 0 0 1 1 0 1 1 0 1 0 0 0 2 1 2 0 2 2 2 2 2 1 2 0 0 2 1 1 1 0 1 1 0 1 1 0 1 0 0 1 1 1 2 0 1 1 1 1 1 0 1 1 1 1 0 1 0 1 0 1 1 1 1 1 1 1 0 1 1 1 1 0 1 1 2 0 1 2 0 0 0 2 0 0 0 2 2 1 0 1 0 2 0 1 1 1 2 2 1 0 0 0 2 2 0 0 2 2 0 1 1 1 1 0 0 0 0 0 0 0 0 0 1 2 2 0 0 2 0 1 0 0 2 0 0 0 1 2 1 0 0 1 0 2 0 2 0 0 1 0 0 0 1 2 2 1 0 0 0 0 1 2 2 0 0 1 0 1 2 1 1 0 2 2 0 2 0 2 0 1 1 2 2 0 1 2 0 1 1 1 0 0 0 0 0 1 2 0 0 0 0 1 0 1 2 0 0 0 0 0 0 0 1 0 1 1 0 0 0 0 0 0 2 0 0 0 0 1 0 0 1 0 1 0 0 0 1 0 0 0 0 0 0 0 0 0 1 1 1 1 0 0 0 0 0 2 0 0 0 2 0 0 0 2 0 1 1 0 0 0 2 2 1 0 1 0 1 0 1 1 0 1 1 1 1 0 2 0 2 1 2 2 0 0 1 0 0 1 0 0 0 0 0 2 0 0 1 0 0 2 2 2 0 0 2 1 2 2 1 0 1 1 2 1 0 0 0 0 1 1 1 0 2 0 0 1 0 0 0 1 0 0 0 1 0 0 0 0 2 0 1 1 0 1 0 0 0 0 0 1 0 0 0 1 1 1 1 0 0 0 1 1 1 0 1 1 1 1 1 0 0 0 0 0 1 0 2 2 0 0 1 1 0 1 0 0 0 0 2 0 1 2 2 0 0 0 1 0 0 0 0 1 1 1 0 2 1 1 0 0 2 0 0 1 0 2 2 2 0 1 2 0 1 1 2 2 0 0 0 2 2 2 0 1 0 0 1 0 0 1 2 1 0 1 2 1 1 0 1 0 1 1 1 1 0 2 1 1 0 0 0 0 1 1 0 2 0 1 1 0 0 0 1 1 0 1 1 0 0 0 1 1 0 0 0 0 0 0 0
46 0 0 0 0 0 0 2 2 0 0 0 1 2 0 1 0 1 1 1 1 0 0 0 2 0 0 0 2 1 2 0 2 1 0 0 1 1 0 0 0 2 0 0 0 0 0 0 0 2 0 1 0 1 1 2 0 0 1 1 1 1 0 2 0 0 1 0 0 0 0 1 1 1 1 2 2 1 1 2 0 0 1 0 1 0 0 1 2 2 1 2 1 1 1 0 0 1 1 1 1 0 0 1 2 1 1 0 0 2 0 0 0 2 1 2 2 0 1 1 1 0 1 1 0 1 1 1 2 0 0 0 0 0 0 0 0 0 0 0 0 0 0 0 0 1 0 0 0 2 0 2 1 1 0 0 1 1 0 1 1 1 0 2 2 2 1 0 0 0 2 1 0 2 1 0 1 1 1 0 0 1 0 0 0 0 0 1 0 0 0 2 0 0 0 1 1 0 0 0 0 0 0 0 0 0 2 1 0 0 1 2 1 0 0 2 1 1 1 0 1 1 2 2 0 0 1 0 0 0 0 0 1 0 0 0 0 2 2 2 0 0 2 1 1 1 1 0 0 0 0 1 1 0 0 0 1 1 0 0 0 0 0 0 1 0 0 0 2 1 0 1 0 2 0 0 0 1 2 0 2 2 0 0 0 0 0 0 0 1 1 0 1 0 2 1 2 0 0 1 0 0 0 1 0 0 0 1 0 0 0 0 1 1 1 0 1 0 0 0 1 1 2 1 0 0 1 0 0 1 2 1 0 0 0 0 0 1 1 1 1 1 0 0 1 1 0 1 2 1 1 1 2 1 1 0 1 1 0 1 1 1 2 0 2 0 0 1 2 1 1 1 0 2 0 0 2 1 0 0 0 1 2 0 0 1 2 0 0 1 0 0 1 1 1 0 1 1 0 0 0 0 0 2 1 0 0 0 0 0 0 0 0 1 1 0 1 2 0 0 0 2 0 2 1 1 0 0 0 0 0 0 0 0 0 1 1 2 2 2 2 0 0 1 1 2 1 0 0 1 0 0 0 2 0 0 0 2 1 2 1 2 0 0 0 1 1 1 2 0 0 0 2 2 2 2 0 1 1 0 0 2 2 1 1 1 0 1 0 1 0 2 0 2 1 0 0 1 1 0 1 1 1 1 0 1 2 0 0 0 0 0 0 1 0 0 0 0 1 1 0 2 1 1 0 1 1 1 0 2 1 1 0 0 0 0 0 1 0 1 1 1 1 0 0 0 0 1 1 1 0 0 0 1 2 1 1 0 0 1 0 0 1 1 1 1 1 0 0 0 1 1 1 0 1 0 1 1 0 1 1 0 0 0 0 0 0 0 2 2 0 2 0 0 1 0 0 1 1 2 2 1 1 2 2 0 1 1 0 1 0 0 0 1 0 1 0 0 0 0 0 0 0 0 0 0 2 0 0 0 2 0 2 0 0 0 1 1 0 1 2 2 0 2 2 0 1 2 1 1 0 1 0 0 0 1 2 2 0 1 1 0 0 1 1 2 1 0 1 1 0 1 0 1 1 2 2 0 2 0 2 0 2 2 1 2 1 0 2 0 0 0 0 1 1 0 0 0 0 1 0 1 0 0 2 0 0 1 1 0 0 0 0 0 0 1 0 0 0 0 0 1 0 0 1 2 0 2 2 2 2 1 0 1 0 0 1 0 1 1 0 1 0 0 0 0 1 0 0 0 0 0 1 0 0 2 1 0 0 0 0 0 2 0 0 0 2 0 2 2 0 0 2 0 0 0 1 0 0 1 0 0 1 1 2 0 1 2 2 1 1 0 2 2 1 1 0 0 0 0 1 0 0 0 2 0 1 0 0 2 0 0 1 1 1 0 0 0 2 2 2 2 0 2 2 0 0 0 1 0 0 0 2 0 0 1 1 2 2 0 1 0 0 0 0 0 0 0 0 1 1 1 0 1 1 0 0 0 0 1 1 2 2 0 0 1 1 0 0 2 0 0 0 0 0 1 0 2 1 0 1 0 2 0 0 0 0 0 0 2 2 0 0 2 2 1 2 0 0 0 1 1 1 1 1 2 0 1 1 1 1 0 0 0 2 1 1 2 1 1 0 0 0 1 1 0 1 1 0 0 2 0 0 2 0 0 0 0 0 0 0 0 2 1 1 1 1 1 0 0 1 2 1 2 2 0 2 2 0 2 0 0 0 1 2 0 0 1 2 1 0 0 0 0 0 0 1 1 1 0 1 2 1 1 0 0 1 0 0 2 2 0 0 0 0 1 0 1 2 1 2 0
47 0 0 1 2 0 2 0 1 1 1 1 0 2 0 1 1 0 1 1 1 0 1 0 2 0 0 0 1 1 1 0 1 1 1 1 1 0 0 0 0 1 1 2 0 0 1 0 1 1 0 0 2 2 0 1 1 0 0 1 0 1 0 0 0 0 2 0 0 0 1 2 2 0 2 2 2 0 0 0 1 0 1 1 2 0 0 0 1 2 0 0 2 0 0 0 0 2 2 2 2 0 1 0 2 0 2 0 0 2 0 2 2 2 1 2 1 0 1 1 1 0 1 1 0 1 1 0 2 0 0 0 0 0 0 0 0 0 0 0 1 0 0 0 0 1 0 0 0 2 0 2 1 1 0 0 0 0 1 0 1 1 0 2 1 2 0 1 1 2 0 2 1 1 1 2 1 1 0 1 1 1 0 0 0 0 0 2 1 0 0 2 1 1 1 0 1 0 0 0 0 0 1 1 1 0 2 0 1 0 0 1 2 0 0 2 0 0 0 1 1 1 2 2 0 0 0 0 0 0 0 0 2 2 1 1 1 2 2 1 0 0 1 1 0 0 0 0 0 0 0 0 1 1 1 1 1 1 0 0 0 0 0 0 0 0 1 0 0 0 1 1 0 2 0 1 0 1 1 0 1 2 1 0 0 0 0 1 1 2 0 1 1 0 1 0 1 0 0 2 0 0 0 1 0 0 0 2 2 0 0 2 2 2 2 0 2 1 0 0 1 2 1 1 2 0 0 0 0 0 1 1 0 1 0 0 0 1 1 0 0 0 2 1 1 1 2 1 1 1 1 1 1 0 1 1 2 0 1 1 2 2 2 0 2 1 0 2 2 0 2 2 2 2 0 2 2 0 0 0 2 0 1 0 0 0 0 0 0 2 1 1 1 0 2 0 0 0 0 0 0 1 0 1 1 1 2 1 0 0 0 2 0 1 1 1 1 0 0 0 0 1 0 0 1 1 1 0 0 0 0 0 0 0 0 0 0 0 1 0 1 1 2 2 0 2 2 1 2 1 0 0 0 1 2 1 2 2 1 0 2 0 0 0 0 1 0 1 2 0 1 1 1 1 2 0 2 2 0 1 1 1 1 0 1 1 0 1 1 1 1 1 0 0 1 0 0 0 0 0 2 2 2 0 0 1 2 0 0 0 0 1 0 1 0 1 0 0 0 0 1 2 1 1 0 1 1 1 1 1 1 1 0 0 1 0 1 0 0 1 0 0 1 1 1 1 1 0 1 0 0 0 0 1 1 2 1 1 0 1 0 0 0 0 0 0 0 1 0 0 0 0 0 0 0 0 0 1 0 2 1 0 0 0 0 0 0 0 0 0 0 2 0 0 1 0 0 1 1 2 2 1 0 2 2 0 1 2 0 2 0 0 1 2 0 2 1 0 0 0 0 0 0 0 0 0 2 1 0 0 1 1 0 0 0 0 1 0 1 2 1 1 0 1 1 0 2 1 1 1 0 2 0 2 0 2 0 1 1 0 0 0 1 0 1 1 0 1 0 1 1 1 0 0 2 1 2 0 1 0 0 0 2 2 1 2 1 0 0 0 0 0 0 0 0 0 0 0 1 2 1 0 1 0 2 0 1 1 0 0 0 0 0 1 0 0 0 1 2 0 1 0 1 0 1 0 1 2 2 1 1 1 0 1 0 0 1 0 0 1 0 1 0 0 0 0 1 2 0 0 0 0 1 0 0 1 1 0 1 0 0 1 2 1 0 0 2 0 1 1 0 0 1 1 0 0 2 1 1 2 1 0 1 1 1 0 0 2 2 1 1 0 2 2 2 0 0 1 0 0 0 0 0 0 1 0 1 0 1 1 0 0 0 0 0 0 0 1 1 1 1 1 0 1 1 1 0 0 0 0 0 0 2 0 0 1 0 0 0 0 1 1 1 1 0 0 1 0 1 0 0 0 0 2 1 1 0 1 0 0 0 2 0 0 0 1 0 0 1 0 1 0 0 1 1 2 0 0 1 2 2 0 2 0 0 0 0 2 0 2 2 0 1 0 2 2 1 1 1 0 0 0 0 1 1 1 0 0 0 1 1 0 0 0 1 1 1 1 1 1 0 0 0 1 0 0 1 1 0 0 1 0 0 1 0 1 1 0 1 1 0 0 1 1 0 0 1 0 0 0 1 1 0 1 1 0 2 0 0 0 2 0 1 0 1 1 2 0 1 0 0 0 0 0 0 1 1 1 1 1 1 1 1 1 0 0 0 1 0 0 0 0 1 2 1 0 0 0 2 0 1 0
48 0 0 0 0 0 2 1 2 0 0 1 0 0 0 0 0 0 0 0 0 0 1 0 2 0 0 1 2 1 1 0 0 1 1 0 2 1 0 0 0 2 0 0 0 0 0 0 1 0 0 1 0 0 2 1 0 0 0 1 0 0 0 2 0 1 1 0 0 0 0 2 2 0 2 2 2 0 1 1 1 0 0 1 1 0 0 1 2 2 0 1 1 0 0 0 0 1 0 0 0 0 0 1 2 1 2 0 0 2 0 1 0 2 0 1 0 0 2 0 0 0 1 1 0 0 1 0 0 0 0 0 1 0 0 0 1 1 0 0 1 0 0 0 2 2 1 0 0 1 0 1 0 0 0 0 0 0 0 0 1 0 0 2 0 1 0 0 1 2 0 2 1 0 1 1 2 0 1 0 0 1 0 0 0 0 0 0 0 0 0 1 1 0 1 2 1 0 0 0 0 1 1 1 1 0 0 0 2 0 1 1 1 0 0 2 0 0 1 2 0 0 1 2 0 0 1 0 0 0 0 0 0 0 0 0 0 2 2 2 0 0 2 2 0 0 0 0 0 0 0 0 2 0 0 0 1 2 1 1 0 1 0 0 0 0 0 0 0 0 1 1 0 2 1 1 0 2 1 0 0 1 0 0 0 1 0 1 1 2 0 1 0 1 1 1 0 1 0 1 1 0 1 0 1 0 1 2 2 0 0 1 2 2 2 0 2 0 1 0 0 2 1 1 1 0 0 0 1 1 1 2 0 1 0 0 0 1 1 1 0 0 2 1 1 1 0 1 2 0 0 0 2 0 2 0 1 0 0 1 1 1 1 1 1 0 0 2 2 0 2 2 1 2 0 2 2 1 1 1 2 0 1 0 0 0 0 0 0 0 0 0 1 1 2 1 1 1 1 0 0 2 0 2 2 1 1 1 0 0 0 0 1 1 2 0 0 1 0 0 1 2 1 0 1 2 1 0 2 1 0 1 1 1 1 0 1 1 1 0 1 1 0 1 1 2 1 0 0 1 0 0 0 1 1 0 1 1 1 0 2 0 1 1 0 1 0 1 1 1 0 0 1 1 1 0 1 1 0 0 2 1 1 0 2 0 0 0 0 0 1 1 0 0 0 0 0 0 2 0 0 0 2 0 0 0 2 0 1 0 1 1 1 1 0 1 0 0 2 1 0 2 2 2 1 2 0 0 1 1 1 0 0 1 1 1 1 0 0 1 0 1 1 1 1 1 1 2 2 2 1 1 1 1 1 1 1 0 0 1 0 0 1 0 0 0 2 1 1 1 1 1 1 0 0 0 1 1 0 1 1 0 1 0 1 1 1 0 1 1 0 1 1 0 0 1 0 0 0 0 0 2 1 0 0 1 0 0 0 1 1 0 0 0 1 0 0 0 1 0 0 1 0 0 0 0 2 1 0 0 0 0 0 0 0 0 0 1 0 0 1 0 0 1 0 0 2 1 2 1 0 1 1 0 0 1 2 1 1 0 0 0 0 1 1 2 0 1 0 0 1 0 1 0 0 1 2 0 2 0 1 1 1 1 0 1 1 0 1 1 0 0 0 2 2 0 0 0 2 1 0 1 0 2 1 0 1 2 0 0 0 0 0 0 0 0 0 2 1 0 0 0 0 0 0 2 0 1 1 1 1 1 1 0 0 2 2 0 0 0 0 0 0 0 0 1 1 1 0 0 0 0 2 1 1 1 0 0 1 0 0 1 2 2 0 0 2 0 2 2 1 1 2 0 1 1 1 2 2 2 0 1 2 0 2 0 2 2 2 0 2 0 2 2 2 0 0 0 0 2 0 0 0 0 2 0 0 0 0 1 0 0 1 0 1 0 0 2 1 2 1 1 0 2 2 2 2 0 0 1 0 1 2 0 0 1 1 0 0 0 0 1 2 2 0 0 2 1 0 0 0 2 0 1 1 0 0 0 1 0 1 2 1 0 0 1 2 0 2 0 1 0 0 1 1 1 0 1 1 1 1 1 2 0 0 0 0 1 0 2 2 0 1 1 2 0 2 0 1 0 0 1 0 1 1 2 0 1 0 1 1 0 0 0 0 0 2 1 1 0 0 1 1 1 0 0 1 1 0 0 1 1 0 2 0 0 0 2 2 0 0 0 1 2 1 0 1 0 0 0 2 0 2 1 1 1 2 1 0 1 2 0 0 0 0 0 0 1 2 0 0 0 0 1 1 0 0 0 2 0 0 0 1 1 0 1 2 0 0 0 0 0 0 1 1 0 0 0 0 0 0 0
49 0 0 0 1 0 1 1 2 0 0 0 0 2 1 0 1 0 0 1 1 0 0 0 2 0 2 0 2 1 1 1 1 1 0 0 1 2 0 1 1 1 0 0 0 0 1 0 2 0 0 0 0 0 2 1 0 1 1 1 0 1 0 0 0 0 1 1 0 0 0 1 2 0 2 2 2 0 1 0 1 0 1 0 1 0 1 0 0 2 0 0 1 1 1 0 0 1 0 0 0 0 0 1 2 1 2 2 1 1 0 1 1 2 2 2 2 0 1 1 1 0 0 2 0 2 0 1 2 0 0 1 0 0 0 0 0 0 1 1 0 0 0 0 1 1 0 0 0 0 0 0 1 2 0 0 0 1 1 0 1 1 2 2 0 2 0 0 1 1 1 0 1 1 1 1 2 0 0 0 0 0 1 1 0 0 1 1 0 0 1 2 2 1 2 2 1 0 1 0 0 1 1 1 1 0 1 1 1 0 0 1 1 0 0 2 0 1 2 0 0 1 1 2 0 0 1 0 1 0 1 0 0 1 1 1 1 2 2 1 0 1 1 1 0 0 0 0 0 0 0 1 2 0 0 0 0 2 0 0 0 0 0 0 0 0 1 1 0 0 0 2 0 2 0 1 0 2 1 0 1 2 1 0 0 0 0 0 0 2 0 0 1 0 2 2 1 1 0 2 2 2 2 0 2 0 1 2 0 0 1 1 2 1 1 0 2 0 0 0 1 1 1 2 0 0 0 0 2 1 2 0 0 0 0 1 0 1 1 0 0 0 2 0 0 0 0 0 1 1 1 1 2 0 2 0 1 0 0 2 2 2 2 0 2 0 0 2 2 0 2 2 0 2 0 0 1 0 2 0 1 1 1 0 0 0 0 0 0 1 0 0 1 0 2 2 2 0 0 0 0 0 0 2 2 1 2 1 0 0 0 1 0 1 1 0 0 0 0 0 1 1 0 2 0 0 0 1 2 0 1 0 0 1 1 1 0 0 0 0 1 1 0 1 2 2 2 0 0 1 0 1 0 2 1 1 1 1 2 1 1 1 0 0 0 0 0 1 2 0 1 1 1 1 2 0 2 1 0 1 0 2 1 0 1 0 0 1 1 0 1 0 1 1 0 0 0 1 2 0 0 0 1 1 0 1 2 1 0 0 0 2 1 1 0 1 0 0 1 2 2 1 2 2 0 2 0 0 1 2 0 0 0 1 1 0 1 1 1 1 2 1 1 1 0 1 0 2 2 2 1 1 0 2 0 1 0 1 1 1 1 0 1 1 0 0 2 0 0 0 0 1 1 0 0 0 1 2 0 2 2 0 1 0 0 0 0 0 0 0 0 2 0 0 0 1 0 0 0 0 0 2 0 2 2 1 2 1 0 2 1 0 0 2 0 1 0 0 0 0 0 1 1 1 0 0 1 1 0 0 2 0 1 0 0 1 1 0 1 1 2 1 0 2 2 0 2 1 0 0 0 2 0 0 0 2 2 2 1 1 1 0 1 2 2 2 1 2 0 0 2 0 1 0 1 2 2 0 1 0 1 2 0 0 0 0 1 0 1 1 0 0 1 0 1 0 0 0 1 1 0 0 1 1 1 0 1 2 0 0 1 1 0 0 0 0 0 1 1 0 0 0 0 0 0 2 0 0 0 0 1 0 1 0 0 1 0 0 1 1 1 1 0 0 0 1 2 1 0 1 1 1 0 0 0 2 0 2 2 1 1 1 2 0 0 0 2 0 2 2 1 2 1 2 2 2 1 1 0 1 0 1 1 0 1 1 1 0 0 2 0 2 2 2 1 1 1 1 0 0 0 0 0 0 1 1 0 0 0 2 0 1 1 1 1 0 0 1 1 1 0 1 2 2 2 1 1 0 0 0 1 0 1 2 1 2 0 0 0 0 0 0 1 0 0 0 0 0 0 0 0 2 0 2 2 0 0 0 1 0 0 2 1 1 0 1 2 0 2 1 0 0 0 2 2 2 0 1 1 0 0 1 2 0 0 0 1 0 0 1 1 0 0 2 2 0 2 0 1 0 1 0 2 0 2 1 0 1 0 1 1 0 0 0 1 1 2 0 2 1 0 1 0 1 0 0 0 1 0 0 1 1 0 2 0 0 0 1 2 1 0 0 1 2 2 0 0 2 1 1 0 0 1 0 0 0 1 1 1 0 0 0 1 0 1 1 2 0 0 0 0 0 0 0 0 0 2 0 2 0 0 0 0 0 0 1 1 0 0 0 0 0 0 0 0 1 0 0 1 0 0 0
50 0 0 0 1 0 1 1 2 0 0 1 0 1 0 1 0 0 0 0 1 1 0 0 2 0 0 0 2 1 1 2 0 0 1 0 1 2 0 1 1 1 1 0 0 0 1 0 1 1 1 1 0 0 2 2 0 1 1 1 1 0 0 2 0 0 0 0 0 0 0 2 2 0 1 2 2 0 0 0 1 0 0 2 2 0 0 1 2 2 2 2 2 1 0 0 0 1 1 1 1 0 1 1 2 0 2 0 1 1 0 1 1 2 2 2 2 1 1 0 0 1 1 1 0 1 1 1 2 0 0 0 0 0 0 0 0 0 1 0 1 0 0 0 1 1 1 0 0 0 0 0 0 1 1 0 1 1 1 0 0 0 0 2 1 1 1 1 1 1 1 0 0 0 1 0 1 1 0 1 1 1 0 0 2 2 0 1 1 0 0 1 2 0 1 1 1 0 0 0 0 0 0 0 0 0 2 1 1 0 0 0 1 0 0 2 0 0 2 0 2 2 1 1 1 0 0 0 0 0 1 0 0 0 0 0 0 2 2 1 0 0 2 2 0 0 0 0 0 0 0 0 1 1 0 0 0 2 0 2 2 2 0 0 0 0 0 1 1 0 0 1 0 2 0 1 1 2 2 0 2 2 2 0 0 1 0 1 1 2 0 1 2 0 2 0 1 1 1 1 0 0 0 0 0 1 0 2 1 0 0 1 1 1 1 0 2 1 1 0 0 2 1 0 1 0 0 1 1 1 2 0 0 0 0 0 0 1 1 1 1 1 1 0 1 1 0 0 0 2 2 0 2 1 1 0 1 0 0 2 2 2 2 0 2 0 0 1 2 1 2 2 0 2 1 1 1 1 1 1 1 1 0 0 1 1 1 0 0 0 1 1 1 0 2 0 0 0 1 1 0 1 0 2 2 0 0 1 1 0 0 1 0 0 0 0 1 0 1 0 0 0 0 1 1 1 0 0 1 0 1 0 0 0 0 1 0 0 0 0 2 0 0 0 0 2 2 0 0 1 0 0 0 2 1 1 1 1 1 2 1 2 1 1 1 2 0 0 2 0 1 0 2 2 1 0 1 0 0 0 1 2 1 0 1 0 0 1 1 0 2 2 1 2 2 0 0 0 1 0 1 1 2 0 0 1 1 2 0 0 1 1 0 1 0 1 0 0 1 1 1 1 2 2 0 2 0 1 0 2 1 1 0 2 2 0 1 0 0 0 2 2 1 1 1 1 0 1 1 1 1 1 0 0 2 2 2 1 1 0 0 0 2 0 1 1 1 2 1 0 1 1 0 0 0 0 0 2 0 2 2 1 1 0 0 0 0 1 0 1 0 0 2 0 0 0 0 0 0 0 0 2 0 2 1 0 1 1 0 1 2 0 0 0 1 0 0 0 0 0 1 1 0 0 0 2 1 1 0 0 1 1 1 0 0 0 1 0 0 1 1 2 0 1 1 0 2 0 1 1 0 1 1 0 1 1 2 2 2 0 0 0 0 1 1 1 0 1 0 0 2 0 0 0 1 2 2 0 1 0 0 1 1 1 0 1 0 1 1 0 1 1 1 0 1 0 0 0 0 1 0 0 0 1 1 0 1 2 0 0 0 0 0 0 0 0 0 2 1 0 0 0 1 0 1 2 0 1 1 1 2 0 1 0 0 1 0 0 1 2 1 2 0 0 1 0 0 0 0 0 0 1 1 0 0 2 0 0 2 0 0 2 2 0 0 1 1 1 1 1 0 0 2 1 0 1 1 0 0 1 0 1 1 0 1 2 0 2 1 1 1 1 0 1 1 0 0 1 0 0 0 0 0 0 1 0 1 0 1 1 0 0 2 1 2 0 0 1 2 2 1 2 1 1 1 1 0 0 0 0 0 0 2 1 0 1 1 1 1 0 1 0 0 0 0 0 0 0 0 0 0 1 0 2 2 0 0 0 1 1 0 2 0 0 0 0 2 0 2 0 0 0 1 1 2 1 1 0 0 1 2 0 2 0 0 0 0 0 1 0 0 0 0 1 1 1 1 0 0 0 0 2 0 2 2 2 1 1 0 0 0 0 1 1 2 1 1 1 0 0 0 0 1 2 1 0 1 0 0 0 2 0 0 0 1 0 1 1 1 0 0 0 2 0 0 0 1 0 0 1 1 0 2 1 1 0 2 0 0 0 0 0 1 1 1 1 1 0 1 0 0 0 0 0 0 1 1 1 1 0 0 1 0 0 0 1 1 1 0 1 1 0 1 0 1 1 0 0 2 0 0 0
51 0 0 0 0 0 2 1 1 1 2 0 1 1 0 1 0 0 1 2 2 2 0 0 2 0 0 0 2 0 2 0 2 1 1 0 1 2 0 1 0 1 0 0 0 1 1 0 1 1 1 1 0 0 2 0 1 0 0 0 0 0 0 1 0 0 0 0 0 0 0 0 2 0 2 1 2 0 1 0 2 0 0 1 1 0 0 1 2 2 2 2 1 0 0 0 0 1 1 1 1 0 0 1 1 1 1 1 1 1 0 2 1 1 1 1 1 0 1 1 1 1 2 0 0 1 0 0 2 1 1 1 0 0 0 0 0 0 0 0 0 0 0 0 2 2 1 0 0 1 0 1 0 0 1 0 1 0 1 0 0 0 0 2 2 2 1 0 1 2 0 1 0 1 2 0 2 0 0 1 1 0 0 0 0 0 1 1 0 0 0 2 2 2 2 2 0 0 0 0 0 1 0 1 1 0 2 1 1 0 0 0 1 0 0 2 0 0 1 0 1 1 1 1 1 0 0 0 0 0 0 0 0 0 0 0 1 2 2 1 0 0 1 1 0 0 0 0 0 0 0 0 1 1 0 0 0 2 1 2 1 2 0 1 1 0 0 1 2 2 0 0 1 2 0 0 0 1 2 0 0 1 2 0 0 2 0 2 1 2 0 1 0 0 2 1 2 2 0 2 2 2 0 1 0 0 0 0 2 0 0 2 2 0 0 0 2 0 1 0 0 2 2 1 1 0 1 0 2 2 2 0 1 1 0 1 1 2 0 1 0 0 1 0 0 0 0 0 1 1 1 0 0 0 0 2 0 1 0 2 2 2 1 0 1 0 0 1 2 1 1 1 1 2 0 1 1 0 1 0 1 1 2 0 0 1 1 0 0 0 0 0 0 0 1 0 1 0 2 2 0 2 0 2 1 0 0 1 0 0 0 1 0 2 2 0 0 0 0 0 0 1 1 1 0 0 0 2 2 2 0 0 0 1 1 2 1 0 0 0 1 1 0 0 1 1 1 1 0 0 0 1 0 1 1 0 1 1 0 1 1 1 0 1 0 1 1 0 2 0 1 1 0 0 1 1 0 2 0 2 2 1 1 1 2 1 0 1 1 0 2 1 2 1 2 0 0 0 1 1 1 1 0 2 0 2 1 1 0 0 0 0 0 1 1 0 0 0 0 2 2 0 1 1 0 1 1 2 0 2 0 1 0 0 0 0 0 0 1 1 1 1 0 0 0 2 0 1 1 1 0 0 0 1 1 2 1 1 2 1 0 0 0 0 0 0 1 1 1 1 0 1 1 0 1 0 1 1 0 1 1 0 0 0 1 1 1 0 0 0 0 1 0 0 0 2 0 0 0 0 0 1 0 2 2 0 0 0 0 1 0 0 0 0 2 0 0 0 0 0 0 1 1 0 0 0 2 2 0 0 1 0 1 0 0 0 1 0 0 1 1 0 0 1 1 0 2 1 0 0 0 2 0 2 0 2 0 1 1 0 0 0 1 1 1 1 1 0 2 1 0 1 1 0 1 2 2 0 2 0 0 0 2 2 0 1 1 0 1 0 0 0 1 0 0 0 0 1 1 1 1 1 0 1 0 0 1 1 0 0 0 1 0 0 0 1 0 1 1 0 0 0 1 0 1 2 0 1 0 0 2 0 0 0 0 1 1 0 1 1 0 1 1 1 0 0 2 1 0 0 0 1 0 1 0 1 2 0 1 0 0 0 2 0 0 1 2 0 2 2 1 1 2 0 0 0 0 1 0 1 0 0 1 0 1 2 0 2 2 0 1 0 1 1 1 0 0 1 0 1 0 0 0 0 1 1 0 1 0 2 0 0 2 2 2 0 0 2 2 2 1 2 1 2 1 1 1 0 0 0 0 1 2 0 0 2 0 0 2 0 2 2 2 0 0 1 1 0 0 2 0 0 0 1 1 0 1 0 0 1 0 1 0 0 0 0 1 0 1 1 0 0 0 0 1 2 0 2 0 0 1 1 2 0 0 0 0 1 0 2 2 0 0 1 1 0 1 0 0 1 0 2 0 2 1 1 1 0 0 1 0 0 0 1 2 2 0 2 2 2 0 1 0 1 2 0 0 2 1 1 2 0 0 2 0 0 1 0 1 1 0 0 2 1 1 0 0 1 1 0 1 0 1 1 1 0 1 2 1 0 0 0 0 1 1 1 1 0 2 0 0 1 1 0 0 1 0 2 0 0 0 2 0 0 0 1 1 1 0 1 1 0 0 0 0 1 0 0 0 0 1 1
52 0 0 1 1 0 1 2 2 0 1 0 0 1 0 0 1 0 2 1 1 1 0 1 1 0 1 0 2 0 1 2 0 0 2 0 2 1 1 1 1 0 0 2 0 1 0 0 1 1 0 0 1 1 0 1 0 0 0 1 0 1 0 1 0 0 0 0 0 0 0 2 0 0 0 2 1 1 2 1 1 0 0 1 1 0 0 1 2 2 0 1 0 0 0 0 1 1 1 1 1 0 0 2 2 0 2 1 1 1 0 1 0 0 0 0 0 0 1 1 1 0 1 1 0 1 1 2 2 0 0 0 0 0 1 1 1 0 0 0 0 0 0 0 1 0 0 0 0 1 0 2 0 0 0 1 0 0 0 0 1 1 0 1 1 1 0 0 1 1 1 2 2 1 1 1 1 0 0 1 1 0 1 1 1 1 1 1 0 0 1 2 1 0 1 1 2 0 0 0 0 0 1 1 1 0 2 2 0 0 2 2 1 0 0 2 0 1 1 0 1 1 1 1 2 0 0 0 1 0 0 0 0 0 0 0 0 2 2 1 0 1 2 1 0 0 0 0 0 0 0 1 1 0 0 0 1 2 1 1 1 1 0 1 1 0 0 0 2 2 0 1 1 2 0 1 0 1 2 0 0 0 2 2 0 1 1 2 1 2 0 1 1 0 2 1 2 0 0 0 1 0 0 1 0 0 1 1 0 0 0 2 1 1 1 0 2 0 0 0 1 2 1 0 2 0 0 0 1 1 1 1 0 0 0 1 0 0 2 1 1 1 2 0 1 1 1 0 1 2 2 0 2 0 1 0 0 1 1 1 2 2 0 1 0 0 0 2 2 0 2 2 1 2 1 2 2 0 2 0 1 1 2 0 0 1 2 1 1 1 1 1 0 0 2 0 0 1 0 0 0 0 0 1 1 1 2 1 0 1 1 1 0 1 1 0 1 1 0 1 0 1 0 0 1 1 1 1 2 1 1 2 0 0 0 0 0 1 2 0 1 0 0 0 1 2 1 1 0 1 0 0 0 2 0 0 0 0 0 1 1 0 1 1 0 1 0 1 1 1 1 0 1 1 1 1 0 2 0 0 2 1 0 0 2 1 0 0 0 0 1 1 1 2 0 0 0 1 2 0 0 0 2 0 0 0 2 0 0 0 0 1 0 0 1 1 0 1 1 2 1 2 1 1 0 1 1 1 0 2 0 2 0 2 2 0 1 0 0 1 0 1 0 0 0 2 0 1 1 1 0 0 0 1 1 1 1 0 2 0 0 0 0 0 0 0 2 2 1 0 0 0 1 0 1 0 1 1 0 2 2 1 0 0 0 1 1 1 0 2 0 1 0 0 0 2 0 0 0 1 1 2 0 1 1 1 1 0 0 1 1 0 0 1 1 1 0 0 1 0 0 1 0 0 0 0 2 2 0 0 2 0 0 0 0 0 0 1 1 1 1 1 0 2 2 0 2 0 2 2 0 2 0 0 0 1 2 2 2 0 0 0 1 1 1 1 0 0 2 0 0 0 1 0 0 2 1 0 2 0 1 0 2 1 0 1 2 0 0 0 0 0 0 0 1 0 0 0 0 2 2 0 0 1 0 1 2 2 0 0 0 0 0 1 0 0 0 1 1 0 0 0 2 0 0 1 0 1 1 1 1 0 0 0 0 0 2 0 1 1 0 1 0 0 0 0 1 1 0 0 0 1 0 0 0 2 1 0 2 0 0 1 1 0 1 0 2 0 2 2 0 0 1 0 0 0 1 1 1 1 1 1 0 1 1 1 0 2 1 1 1 1 1 1 1 0 0 1 0 0 0 0 0 0 1 0 2 1 0 2 0 0 1 1 2 1 1 0 0 1 1 0 1 1 1 1 0 0 0 0 0 1 1 1 0 2 0 0 0 0 0 0 0 0 0 0 0 0 0 0 0 2 0 2 0 2 0 0 0 0 0 1 1 1 0 0 2 1 2 1 1 0 1 1 1 1 0 1 1 2 2 0 0 0 0 0 0 0 0 1 1 0 0 1 2 0 2 0 1 0 1 0 0 2 0 0 2 0 0 1 1 0 0 0 2 2 1 1 2 2 0 0 0 1 0 0 1 1 1 1 2 0 0 1 0 0 0 1 2 1 0 0 1 1 1 1 1 2 0 0 1 0 1 1 1 0 2 2 0 2 1 0 0 0 1 1 1 1 2 0 1 0 0 1 1 0 2 0 2 0 0 0 0 1 0 1 0 2 0 2 2 0 0 1 1 0 1 0 0 0 0 0
53 0 0 0 0 0 1 1 2 0 0 1 1 1 0 2 0 0 1 0 0 0 0 0 2 0 0 0 2 1 1 0 1 1 1 1 1 1 0 0 0 1 1 1 1 1 1 0 0 2 1 1 0 0 2 1 0 0 0 0 1 1 0 0 0 1 0 0 0 0 0 2 2 1 1 2 2 0 1 1 0 0 1 0 1 0 0 0 2 2 0 0 1 0 1 0 0 2 2 2 1 0 0 2 2 0 2 0 1 1 0 1 0 2 0 2 2 0 0 2 2 0 1 1 1 1 0 2 2 1 0 0 0 0 0 0 0 0 0 0 0 0 0 0 0 1 0 0 0 0 0 1 0 0 0 0 0 0 0 0 0 0 0 2 2 2 1 0 1 2 1 0 1 0 1 1 1 0 1 1 1 2 0 0 1 1 1 0 0 0 0 1 2 1 2 1 0 0 0 0 0 0 1 2 2 0 0 0 2 0 0 0 0 0 0 2 0 0 2 1 0 0 2 2 0 0 1 1 1 1 1 1 1 1 0 0 0 2 2 1 0 1 1 1 0 0 0 0 0 0 0 0 2 0 0 0 0 0 0 0 0 0 0 0 1 0 0 0 1 1 1 0 1 2 0 1 0 1 2 0 0 0 2 1 0 0 0 2 1 2 0 2 2 0 2 0 2 2 0 1 1 0 0 0 0 0 0 1 2 0 0 2 1 2 2 0 2 0 1 0 1 1 1 2 0 0 0 0 0 0 2 2 0 0 0 1 0 2 0 2 0 1 2 0 1 1 1 0 1 1 1 0 2 0 1 0 1 1 0 1 1 1 1 0 1 0 0 2 2 0 2 2 1 2 0 1 1 0 2 0 1 1 1 0 0 1 1 0 0 1 0 0 1 0 2 1 1 2 0 0 0 0 0 2 1 0 0 1 0 0 0 0 0 0 0 0 2 0 0 0 0 1 1 2 0 0 0 1 1 0 1 1 0 0 0 1 0 2 0 0 0 2 0 1 1 2 1 0 0 1 1 0 0 2 0 0 0 2 1 2 0 2 0 0 0 0 1 1 1 1 1 0 1 1 1 0 1 2 0 0 1 1 0 0 2 0 0 1 1 0 1 1 1 1 0 0 0 2 2 0 0 0 2 0 0 1 2 0 0 0 0 1 0 1 0 1 0 0 1 1 0 2 2 1 1 1 1 2 0 2 0 2 0 1 1 0 1 1 0 0 2 2 2 1 1 1 0 1 2 2 0 0 0 2 0 2 0 1 1 1 1 0 1 0 1 1 0 1 1 0 0 0 1 0 1 0 1 2 0 0 2 0 0 0 0 0 0 0 0 1 0 0 2 0 0 0 0 0 0 0 0 2 0 0 1 1 1 1 0 2 0 0 0 1 1 1 1 0 0 0 0 1 0 0 0 1 1 0 0 0 1 0 0 0 0 0 1 0 1 2 1 0 0 2 2 0 0 1 1 2 0 1 0 1 0 2 1 1 1 0 0 0 1 0 0 1 0 1 0 2 0 2 0 0 1 1 1 0 2 0 1 1 1 1 0 0 1 0 1 0 0 0 0 0 0 0 0 1 2 2 0 2 0 0 0 0 0 1 1 0 0 0 0 0 0 0 0 0 0 0 0 2 0 0 0 1 0 1 1 1 0 0 0 0 0 0 1 0 1 0 0 1 0 0 0 0 0 0 0 0 0 0 0 1 0 1 0 2 2 2 2 1 2 1 0 0 2 1 1 1 0 1 2 1 0 0 2 0 0 0 0 1 1 0 2 1 1 2 2 1 1 0 0 1 1 0 0 2 0 0 0 0 0 0 2 0 2 0 0 1 1 1 1 1 1 0 1 1 0 0 0 0 2 2 2 1 1 0 0 0 1 0 2 1 1 1 0 0 0 0 0 0 1 1 0 0 1 0 0 0 0 2 0 1 1 0 1 1 0 0 0 1 0 0 0 2 0 1 2 1 0 0 0 0 1 1 0 1 0 1 1 0 1 1 0 1 0 0 1 1 1 0 0 0 2 0 2 0 0 1 0 1 0 2 2 2 0 2 0 0 0 0 0 0 0 0 2 0 0 0 0 0 1 1 0 0 1 1 0 1 2 0 0 2 0 0 0 0 0 0 0 0 2 1 2 1 2 0 0 0 2 0 1 2 2 0 2 2 0 2 0 0 1 0 1 1 1 0 1 0 0 0 0 0 0 0 2 1 1 0 0 1 1 1 0 2 1 1 0 1 1 0 0 1 1 0 1 0 1 0 2 0
54 0 0 0 2 0 2 1 1 1 1 1 0 0 0 0 0 0 1 1 1 1 0 0 2 0 0 0 2 0 1 1 0 1 2 2 2 1 0 0 0 2 0 0 0 0 0 0 2 0 0 0 1 1 1 1 1 0 0 1 1 0 1 1 0 0 1 1 0 0 0 1 1 0 1 2 2 0 1 1 0 0 0 0 0 0 0 1 2 2 1 1 1 0 0 0 0 1 0 0 0 0 1 1 2 0 2 0 0 2 0 1 1 2 1 2 2 0 1 1 1 1 2 0 0 0 1 1 1 0 0 0 1 0 0 0 1 0 0 0 1 0 1 0 2 1 1 0 0 0 0 1 1 0 0 0 0 0 1 0 1 1 0 1 1 2 0 0 1 1 1 1 1 1 1 1 2 1 1 0 0 1 1 1 0 0 1 2 0 1 1 2 2 1 2 1 1 0 0 0 0 0 1 2 2 0 1 1 1 0 1 2 0 0 0 2 0 2 1 0 1 1 1 2 0 0 1 1 1 1 1 0 0 0 0 0 0 2 2 2 0 0 2 2 0 0 0 0 0 0 0 0 1 1 0 0 1 2 0 1 1 1 0 0 0 0 0 1 1 0 0 1 0 2 1 1 0 2 2 0 2 1 2 2 0 1 1 2 1 2 0 0 0 1 2 1 1 0 0 0 2 1 0 2 0 0 0 1 0 0 0 1 2 1 1 0 2 0 1 0 1 2 2 0 2 1 1 0 0 1 1 2 0 0 0 0 0 1 1 2 1 1 2 0 1 1 0 0 0 1 1 0 0 0 0 2 0 1 0 2 2 2 1 0 1 1 0 1 2 1 1 1 0 2 1 1 2 0 0 0 0 1 1 0 0 0 2 0 0 0 0 0 0 0 2 0 0 0 2 1 0 2 0 1 0 0 1 1 0 0 0 0 0 0 0 0 0 1 0 1 0 1 0 1 0 0 0 0 0 0 0 0 1 2 2 0 0 1 1 0 1 1 1 1 1 1 1 0 0 0 0 0 0 1 2 0 2 2 1 2 1 2 1 1 0 1 0 0 2 0 0 0 2 2 0 0 0 2 1 0 0 2 0 0 2 0 0 1 1 0 2 2 0 2 0 0 0 0 1 1 1 0 0 1 1 1 1 1 0 0 1 1 0 1 1 0 0 0 1 1 0 2 2 1 1 1 1 1 0 2 0 1 1 0 0 0 1 1 0 1 0 1 0 1 1 2 0 1 1 1 0 0 0 2 1 1 0 0 1 1 1 0 2 0 2 2 0 0 0 0 0 0 1 0 1 0 1 2 0 2 2 0 1 0 0 0 0 0 1 1 0 1 1 0 0 0 0 0 0 0 0 2 0 2 2 0 1 2 0 2 1 0 0 0 1 0 0 0 0 0 0 1 0 0 0 0 2 1 0 0 1 1 0 0 0 0 0 0 1 2 1 0 0 0 1 0 2 1 1 1 0 2 0 1 0 2 1 1 1 0 0 0 1 1 2 2 0 1 0 0 1 0 0 0 1 1 1 1 1 1 1 0 1 0 0 1 0 0 1 0 0 0 1 0 0 0 0 0 1 1 0 0 0 1 1 0 0 1 0 0 0 0 0 0 0 0 0 1 1 0 0 0 0 0 0 2 0 2 1 1 1 0 1 1 0 0 2 0 0 1 0 0 0 0 0 1 1 0 0 0 0 0 0 0 0 1 2 1 1 1 1 1 2 0 0 0 2 1 0 0 0 0 2 1 1 2 1 2 2 2 0 0 0 1 2 1 0 1 1 1 1 1 1 2 2 0 1 1 0 1 0 0 0 0 1 1 1 0 1 1 0 0 1 1 1 0 0 0 1 1 0 1 0 2 2 1 1 0 1 1 0 0 2 2 0 2 0 1 1 1 1 2 0 0 0 0 0 0 0 1 0 2 0 2 2 0 0 0 1 0 0 2 1 1 0 1 1 0 1 1 0 0 0 0 2 2 1 1 2 2 2 0 2 0 0 0 2 0 1 2 2 0 0 1 2 0 2 0 1 0 1 1 0 2 2 2 0 1 0 2 1 0 0 0 0 0 2 0 2 2 0 0 0 2 0 0 1 1 0 0 2 0 0 2 0 0 0 1 1 0 0 0 1 1 2 0 0 0 0 1 0 1 2 0 0 0 0 1 1 0 1 0 0 1 2 0 0 0 2 0 0 0 0 0 0 2 0 0 2 0 0 0 0 0 0 0 0 0 0 0 0 0 0 1 1 0 0 0 0 0 1 2
55 0 0 0 0 0 0 0 0 2 2 0 0 0 0 0 0 0 0 1 2 1 0 2 0 1 1 0 2 0 1 1 0 0 0 0 1 0 0 0 0 2 0 0 0 1 1 0 2 0 0 0 0 0 2 2 0 0 0 0 1 0 1 0 0 0 0 1 0 0 1 1 0 0 0 2 1 1 1 1 1 0 0 0 0 0 0 0 1 2 0 0 2 2 1 0 0 1 1 1 1 0 0 2 2 0 2 0 0 2 1 2 1 2 1 2 2 0 1 2 2 0 1 1 0 1 1 0 2 0 1 1 0 0 0 0 0 0 0 0 0 0 0 0 2 2 0 0 0 0 0 0 0 0 0 0 0 1 1 0 0 0 0 2 1 2 0 0 0 0 2 1 0 2 2 0 2 0 0 1 1 1 1 2 1 0 1 1 1 0 0 1 2 2 2 1 1 0 0 0 0 1 0 1 1 0 1 0 1 0 2 2 0 0 0 1 1 0 1 1 1 1 1 1 1 0 1 0 1 0 0 0 0 0 0 0 0 2 1 1 1 0 1 1 0 0 0 0 1 0 0 0 1 0 0 0 0 2 0 1 1 1 0 0 0 0 0 0 1 1 0 0 0 2 0 0 0 2 1 0 1 1 2 2 0 1 1 1 1 1 1 2 1 0 2 0 2 1 0 2 1 0 1 0 1 0 0 2 0 0 0 0 2 2 2 0 0 0 2 0 0 2 0 1 1 0 0 0 0 0 1 1 0 0 0 0 0 0 1 0 0 0 2 0 0 0 0 0 1 1 1 0 1 1 1 0 1 2 0 2 2 1 1 0 1 0 0 2 2 0 2 2 0 2 1 0 1 0 2 0 1 1 0 0 0 0 1 0 0 1 0 1 2 0 2 2 2 1 0 0 0 0 0 2 2 0 0 0 0 0 0 0 1 0 1 0 1 1 0 0 0 1 0 0 1 1 1 0 0 0 0 1 0 2 2 1 0 1 0 0 0 2 0 1 1 1 1 2 2 2 0 0 0 2 1 1 1 2 2 2 0 1 0 1 1 2 0 1 1 1 1 0 1 1 0 0 0 2 0 1 1 1 2 2 0 0 2 1 1 1 2 2 1 2 0 0 0 0 1 1 1 0 1 1 0 1 2 0 0 0 0 0 0 1 0 1 0 0 1 2 1 2 2 1 0 1 1 0 1 1 1 0 0 0 1 0 0 1 0 0 1 1 0 0 0 1 0 1 1 2 0 1 0 1 1 1 0 0 1 0 0 1 0 0 0 0 1 1 1 1 0 1 0 0 0 0 0 1 0 2 2 0 1 0 0 0 0 0 1 1 0 1 0 0 0 1 0 0 0 0 0 1 1 1 1 0 0 1 0 1 1 0 0 0 1 0 1 0 0 1 1 1 0 0 0 1 1 1 0 0 2 0 1 0 0 1 0 0 0 1 1 1 0 2 2 0 1 1 0 0 0 1 0 0 0 2 2 1 1 0 0 0 1 0 0 1 0 0 1 1 0 1 2 0 0 2 2 0 2 0 1 0 2 2 0 2 2 0 0 0 0 0 0 0 1 0 0 0 2 2 0 0 0 0 0 0 0 2 0 1 2 1 0 1 0 1 0 0 0 0 0 1 0 0 0 0 0 1 1 1 2 1 0 0 0 0 2 0 0 1 0 1 0 0 1 0 0 0 0 1 1 1 0 0 0 1 2 0 2 0 0 1 2 0 0 1 1 1 1 1 1 0 2 1 0 0 1 2 2 2 0 1 1 0 1 0 1 2 2 0 2 0 1 2 2 0 0 1 0 0 0 0 0 0 1 0 1 0 1 2 0 0 0 0 0 0 0 2 1 2 2 1 2 2 1 0 0 0 0 0 0 0 2 1 1 2 0 0 1 1 0 1 1 1 0 0 1 0 0 0 0 2 0 2 2 0 0 1 0 0 0 2 0 0 0 2 2 0 1 1 1 0 0 0 0 1 1 0 1 1 2 0 2 0 0 0 0 1 0 0 0 1 1 1 2 0 2 0 2 0 0 0 0 2 1 1 1 1 1 2 2 0 1 1 2 2 1 0 2 0 1 1 0 0 0 0 1 0 0 0 2 0 0 2 0 0 0 1 2 1 0 0 0 2 1 0 0 1 0 0 1 0 1 1 2 0 2 2 0 1 1 0 0 0 1 1 2 0 0 0 0 0 0 1 1 0 2 1 1 0 1 2 1 1 0 0 0 0 0 1 1 0 1 0 1 0 0 0 0 0 1 1
56 0 0 0 0 0 1 0 1 0 0 1 1 2 0 1 1 0 0 1 0 0 0 0 2 0 0 1 1 0 0 0 2 1 0 0 1 2 0 2 2 0 1 1 0 0 0 0 2 0 0 0 1 1 0 1 1 0 0 0 0 1 0 2 0 0 1 0 0 0 0 1 2 2 2 2 2 1 2 0 2 0 0 2 2 0 1 0 1 2 0 0 1 0 0 1 0 1 0 0 0 0 1 1 2 0 2 0 0 1 0 1 1 2 1 2 2 0 0 2 2 0 1 1 0 0 0 1 2 1 1 1 0 0 0 0 1 0 0 0 1 0 0 0 0 1 0 0 0 0 0 0 0 0 0 2 0 1 1 1 0 0 0 2 0 1 0 1 1 2 0 1 1 2 1 1 1 0 0 0 0 0 1 1 0 0 1 1 1 0 0 1 1 1 1 2 0 0 1 0 0 1 0 1 1 0 1 1 0 0 0 0 1 0 0 2 0 1 0 0 1 1 2 2 0 0 1 0 0 0 0 0 0 0 0 0 0 2 2 1 0 1 2 2 0 0 1 0 0 0 0 0 1 0 1 1 0 2 2 2 0 2 0 0 0 0 0 1 1 1 1 1 0 2 0 0 0 2 1 0 0 0 2 1 0 1 1 2 0 2 0 0 1 1 2 1 1 1 0 1 2 1 1 0 1 0 0 2 0 0 0 2 2 2 2 1 1 1 0 1 1 1 0 2 1 0 1 0 0 0 2 0 0 0 0 0 0 2 0 1 0 1 2 0 0 0 0 0 2 1 1 0 0 0 0 2 0 0 0 2 2 1 1 1 1 0 0 1 1 0 2 2 2 2 0 1 2 0 0 0 0 1 0 0 1 1 1 0 0 1 0 0 1 0 2 0 0 0 0 0 0 0 0 2 2 0 0 1 0 1 1 1 0 0 0 0 1 2 0 0 0 2 0 0 0 0 0 0 1 0 0 1 1 1 1 1 0 1 0 0 1 0 1 1 0 2 2 0 0 0 0 0 0 2 1 1 1 0 1 1 0 1 1 1 0 1 1 1 1 1 1 0 1 1 1 1 0 2 0 2 1 2 1 1 2 1 0 2 2 0 2 2 1 2 2 1 1 1 1 1 2 1 1 1 0 0 2 1 0 0 0 2 0 1 0 1 0 0 0 0 0 2 2 2 1 2 0 0 1 1 1 0 0 0 0 0 1 1 0 0 1 2 0 0 1 2 0 1 1 1 1 1 0 1 1 1 0 0 0 1 0 0 1 0 1 1 0 1 1 0 1 1 1 0 1 0 1 2 0 2 2 0 1 0 1 1 1 1 0 1 0 0 1 0 0 1 1 1 1 1 1 1 0 1 1 1 1 0 0 0 0 0 0 1 0 1 0 0 1 0 0 1 1 1 0 0 2 0 0 0 2 0 1 0 0 1 0 0 1 1 1 0 0 1 2 0 1 2 1 1 0 1 0 2 0 2 0 0 0 0 0 0 0 2 2 2 0 1 0 0 1 0 0 0 2 1 2 0 2 0 0 0 2 1 1 2 0 1 1 1 0 0 0 2 1 0 0 0 0 0 0 0 0 0 0 0 1 0 0 0 0 0 0 0 0 0 0 2 1 0 0 0 1 0 0 1 0 0 0 0 0 0 0 0 0 0 1 0 0 0 0 0 0 0 0 1 1 1 0 0 0 0 0 0 0 2 0 0 1 0 0 1 2 0 0 0 2 0 2 2 0 0 2 0 0 0 1 1 1 1 0 1 1 1 2 1 1 2 1 1 1 1 1 1 0 1 0 1 0 0 0 0 0 0 1 0 0 0 1 2 0 0 2 1 2 0 1 1 1 1 1 1 2 2 2 0 0 0 0 0 0 1 2 1 0 1 0 1 1 0 1 0 1 0 0 0 1 0 0 0 0 2 0 1 0 1 1 0 1 0 0 2 0 0 0 0 1 1 1 1 1 0 0 0 1 0 0 0 2 2 2 0 1 0 0 0 0 0 1 2 2 0 2 0 0 0 0 1 1 0 0 0 0 1 2 2 0 1 0 1 0 0 0 0 2 1 1 0 2 1 1 0 0 1 0 0 0 1 1 1 2 0 0 0 2 1 1 0 1 1 1 0 2 1 1 1 1 0 0 0 2 0 1 1 1 0 1 2 1 1 0 0 1 0 1 2 2 0 2 0 1 0 0 0 0 0 1 1 1 0 0 1 0 1 0 1 1 0 0 0 0 0 0 0 1 0 0 0 1 0 2 1
57 0 0 0 0 0 0 2 2 0 1 0 0 0 0 0 0 1 1 0 0 0 0 0 2 0 0 0 2 0 2 2 0 0 2 0 2 1 1 1 1 0 0 0 0 0 1 0 2 0 0 0 1 1 1 1 0 0 1 1 1 0 0 2 1 1 2 0 0 0 1 2 2 0 2 2 2 0 2 1 1 0 1 0 1 0 0 0 2 2 0 1 0 0 0 0 1 2 1 1 0 0 0 1 2 1 2 0 1 1 0 0 0 2 1 2 1 0 2 1 1 0 2 0 0 0 2 1 1 1 1 1 0 0 0 0 1 0 1 1 0 0 0 0 1 1 1 0 0 0 0 1 0 0 1 0 1 0 1 0 1 1 0 2 1 2 0 0 1 2 1 0 0 0 2 1 1 0 0 0 1 1 1 1 1 1 1 1 0 0 0 1 2 2 2 2 1 0 1 0 0 1 0 2 2 0 0 2 1 0 0 1 1 0 0 2 0 1 1 1 1 1 1 0 1 1 1 0 0 0 1 0 0 0 0 0 0 2 2 1 0 0 2 1 0 0 0 0 2 0 0 0 1 0 0 0 0 2 1 1 0 1 0 1 1 0 1 0 0 0 1 2 0 1 1 0 0 1 1 0 0 0 2 0 0 1 0 2 1 2 0 1 2 0 2 0 1 1 1 2 1 1 0 2 0 0 0 2 0 0 0 0 2 1 1 0 2 0 0 0 1 0 1 2 1 0 0 0 1 1 2 2 0 0 0 0 0 1 1 1 0 1 2 1 0 0 1 1 1 0 0 1 1 0 1 1 0 1 0 2 2 2 0 0 0 0 0 0 1 1 1 2 0 2 0 0 0 1 1 0 1 1 0 0 0 1 1 0 0 1 0 0 0 0 2 0 0 0 2 1 0 2 0 2 2 1 0 1 0 0 0 0 0 1 1 0 1 0 0 0 0 1 1 1 1 2 1 0 2 1 0 2 1 1 1 0 0 1 0 0 1 0 0 0 1 2 1 0 1 1 0 0 0 1 2 1 2 2 2 2 0 2 0 0 2 2 0 2 1 1 1 0 2 2 1 0 1 2 0 0 0 1 0 0 2 0 0 0 0 0 0 1 1 1 1 0 0 1 2 0 0 0 1 1 0 1 1 0 0 0 0 2 0 0 1 1 1 1 0 2 2 1 2 2 0 2 0 1 0 2 0 1 0 0 1 0 1 1 0 0 2 2 1 0 0 0 0 2 2 2 2 2 0 1 1 1 1 0 1 0 1 0 1 0 1 1 0 1 0 0 0 0 1 0 0 0 1 2 0 1 2 0 0 0 2 1 1 0 0 0 0 0 0 0 0 0 0 0 1 0 0 2 0 1 1 0 0 0 1 0 1 0 0 0 2 0 0 0 0 1 1 1 0 0 0 2 0 1 0 0 0 0 0 0 0 0 1 0 1 2 1 1 0 1 1 0 2 1 1 1 0 1 0 0 0 0 2 2 2 1 1 0 1 2 2 2 1 1 1 0 0 0 0 0 0 1 1 0 2 0 1 0 2 1 0 0 2 1 1 1 0 0 0 0 1 0 0 0 0 2 0 0 1 1 0 1 1 2 0 0 0 1 0 1 0 0 0 2 2 0 0 0 1 0 0 1 0 1 1 1 1 0 0 0 0 0 0 0 0 1 0 0 1 1 0 0 2 2 0 0 0 0 1 0 0 0 0 1 2 1 0 1 2 0 0 1 1 0 1 1 1 1 2 0 0 1 0 2 2 2 1 0 1 0 1 1 1 2 1 1 1 1 2 2 1 1 1 1 0 0 1 0 0 0 2 0 1 1 0 1 0 0 2 2 2 0 0 2 1 1 1 1 1 2 2 1 1 0 0 0 0 1 2 1 0 1 0 0 0 0 0 1 1 1 0 0 1 0 0 0 0 2 0 2 2 0 0 1 1 0 0 2 1 1 1 0 0 1 0 2 0 0 0 0 1 1 0 2 0 0 1 1 2 1 0 1 0 0 0 2 1 0 0 1 1 0 1 0 0 0 1 1 0 1 1 2 0 2 0 1 1 0 0 0 0 0 1 2 2 2 0 0 0 1 0 1 1 2 0 0 0 0 0 1 0 0 1 1 1 0 0 0 0 0 0 0 1 0 0 0 1 0 0 2 1 0 1 1 0 1 0 1 0 0 1 0 0 0 1 0 0 0 1 0 0 0 1 2 0 0 0 2 1 1 0 0 2 1 0 1 1 0 0 0 0 0 1 0 2 0 0 0
58 0 0 1 0 0 0 1 1 0 0 0 0 0 0 0 0 1 1 0 0 0 1 0 2 0 0 0 2 0 0 0 0 1 2 1 1 0 0 0 0 1 0 1 0 1 0 0 2 1 0 0 1 1 1 1 1 0 0 1 1 1 0 0 0 0 1 1 0 0 1 0 0 0 0 2 2 0 2 2 0 0 1 0 1 1 1 0 2 2 0 0 2 1 0 0 0 1 1 1 1 0 1 0 2 0 2 1 0 2 0 1 1 1 1 1 1 0 0 2 2 0 2 0 1 0 1 1 2 0 0 0 0 0 0 0 0 1 0 0 1 0 0 0 0 1 0 0 0 0 0 0 0 0 0 0 1 2 0 0 0 0 0 2 1 2 0 2 0 2 0 1 0 2 2 0 2 0 0 0 1 1 0 0 0 0 0 1 0 0 0 1 1 1 1 1 2 0 0 0 0 0 0 1 1 0 1 1 1 0 1 0 1 0 0 1 0 0 2 1 1 1 2 2 0 0 1 0 0 0 0 1 0 0 0 0 0 2 2 1 0 0 1 1 1 1 1 1 1 1 1 0 2 0 0 0 0 2 0 0 0 0 0 1 1 0 0 0 1 1 0 1 0 2 1 1 0 2 0 0 0 1 2 1 0 2 1 1 0 2 0 0 0 2 2 1 2 0 0 2 1 0 2 0 2 0 1 1 0 0 0 1 2 2 2 0 1 0 0 0 1 1 2 0 1 0 1 0 0 0 1 1 0 0 0 0 0 2 0 0 0 0 2 1 0 0 1 0 1 2 2 0 1 1 0 1 1 2 1 0 1 2 0 0 0 2 0 1 2 1 1 1 0 2 0 0 1 0 0 0 1 0 0 0 1 2 1 0 0 1 1 1 0 0 2 1 1 1 0 0 0 0 0 1 1 1 2 1 0 0 0 1 1 0 0 0 0 1 0 1 0 1 0 1 1 1 1 0 2 0 0 0 0 1 1 0 0 0 0 0 2 0 0 0 0 1 2 0 0 0 0 1 0 2 0 0 0 0 0 0 2 0 1 1 1 2 0 0 2 0 1 1 2 2 2 1 1 2 0 1 2 0 0 0 2 1 0 1 1 0 2 1 1 1 1 0 0 0 0 2 2 1 2 0 0 0 2 0 0 0 0 1 0 1 0 1 0 0 1 1 0 2 2 2 1 2 0 1 1 1 1 1 0 1 1 0 0 1 0 1 1 1 1 1 1 1 0 0 0 2 0 0 0 1 1 2 1 1 0 2 0 0 0 0 0 0 2 2 1 1 0 0 1 0 0 0 1 0 0 2 2 1 0 0 0 0 0 0 1 1 0 1 0 0 0 0 1 0 0 0 0 1 1 1 1 1 0 0 0 1 0 0 0 0 1 0 0 0 0 0 0 0 0 0 0 0 1 2 0 0 2 0 0 0 0 0 0 2 0 1 0 0 0 0 1 0 2 1 1 1 1 1 0 0 1 2 2 1 1 0 0 0 1 1 1 2 0 0 0 1 2 1 0 0 0 1 2 0 1 0 0 1 2 1 0 0 2 0 2 0 1 1 0 0 0 0 0 0 1 1 0 1 0 1 1 0 0 2 0 0 0 0 0 0 0 1 0 2 1 0 0 0 0 1 1 2 1 0 0 0 1 0 0 0 0 0 0 0 0 0 0 0 1 1 0 0 1 0 0 0 0 0 0 0 0 1 0 0 2 0 0 2 2 0 0 0 2 1 1 1 0 0 2 1 0 0 2 2 2 2 1 0 1 0 1 2 0 2 2 2 0 0 2 2 1 1 1 2 0 0 0 0 0 0 2 0 1 0 0 1 0 0 1 0 2 1 2 2 0 0 0 1 2 2 2 1 0 0 0 0 1 0 2 1 0 2 0 0 0 0 1 1 1 0 0 0 0 0 0 1 1 1 0 2 1 1 1 0 0 1 0 2 0 0 0 0 2 0 2 0 0 0 0 0 1 0 1 2 0 0 1 1 2 0 0 0 0 1 0 2 2 0 0 2 2 0 2 0 0 1 0 0 0 1 1 1 0 0 0 0 0 0 0 0 1 1 2 1 2 1 0 1 0 1 1 0 2 0 1 1 1 1 0 2 0 0 0 0 1 1 0 0 2 1 2 0 1 0 0 0 1 0 2 1 1 0 1 1 0 1 2 0 1 0 1 1 2 0 2 0 0 0 0 1 1 1 1 0 2 0 0 0 0 0 0 0 0 0 0 0 0 0 0 0 0 1 0 0 1 0 0 0
59 0 0 0 1 0 1 0 0 2 2 0 0 1 0 1 0 0 1 1 1 1 0 0 2 0 0 0 1 1 1 0 1 1 1 1 1 2 0 2 2 0 0 2 0 1 0 0 2 0 0 0 0 0 2 0 2 0 0 0 1 0 1 1 1 1 1 1 0 0 0 1 1 0 1 2 2 0 1 1 1 0 0 1 1 0 0 1 2 2 1 1 1 0 1 0 0 1 1 1 1 1 0 1 2 1 2 1 2 0 0 1 2 2 1 2 1 0 1 1 1 0 1 1 0 1 1 0 0 0 0 1 0 0 0 0 1 0 0 0 0 0 0 0 1 1 0 0 0 1 0 1 0 0 0 1 1 1 0 0 2 0 0 2 1 2 0 0 2 2 0 0 1 0 1 0 2 0 0 0 0 0 0 0 1 1 0 0 0 0 0 2 2 0 2 1 2 0 0 0 0 0 0 1 1 0 2 1 1 2 0 1 1 0 0 2 1 1 0 1 1 1 2 2 0 0 0 0 0 1 1 0 1 1 1 0 1 2 2 1 0 1 2 1 0 0 0 0 1 0 0 1 1 1 0 0 0 1 1 1 0 1 0 0 0 0 0 0 1 1 0 1 0 2 0 0 0 2 1 1 1 2 1 0 1 1 2 2 2 2 0 1 1 0 1 0 2 0 0 1 0 0 1 0 1 0 1 2 0 0 0 1 2 1 1 0 1 0 2 0 0 2 1 1 0 0 0 0 1 1 2 2 1 0 0 0 0 2 0 0 0 0 2 1 0 0 0 0 1 0 0 1 0 0 0 2 0 0 0 2 2 2 2 0 2 1 0 2 2 0 2 2 1 2 0 1 1 1 0 0 2 0 2 2 0 0 1 0 0 0 0 0 1 0 2 1 1 0 0 0 0 0 0 2 1 0 0 1 0 0 0 0 0 0 0 0 1 1 0 0 0 1 0 0 1 1 0 0 2 1 0 2 1 1 1 0 0 0 0 0 1 1 0 0 2 2 0 0 0 2 0 0 0 1 1 0 1 1 2 2 1 2 1 1 0 1 0 2 2 0 2 2 2 2 0 0 0 1 0 0 0 1 2 1 1 1 0 0 0 0 0 1 0 2 2 0 0 1 1 1 1 1 1 1 0 1 2 0 0 0 0 1 0 1 0 1 0 0 0 0 0 2 2 2 0 1 1 1 0 2 0 1 0 1 1 0 0 1 1 2 0 0 0 0 0 1 1 1 1 1 0 0 0 2 1 1 0 1 1 1 1 0 1 0 0 0 2 1 1 0 0 0 1 0 0 0 1 0 0 2 1 2 0 0 0 1 1 0 0 0 0 1 0 0 0 1 0 0 0 0 0 2 0 1 2 1 1 1 1 1 1 0 1 2 0 2 2 0 0 0 0 0 0 0 0 1 1 1 0 0 0 0 0 1 1 1 0 0 1 2 1 2 0 1 2 0 2 2 1 1 0 1 0 1 0 1 1 2 2 0 0 0 1 0 0 0 0 0 1 0 0 0 1 0 0 2 2 0 1 0 0 1 2 2 0 0 2 1 2 0 0 0 0 0 0 1 1 1 0 1 0 1 0 0 2 0 0 1 0 0 1 1 0 0 0 0 0 2 1 1 0 1 0 0 0 2 0 0 0 0 0 0 0 0 0 0 0 0 1 1 0 1 0 0 0 0 1 1 0 0 0 0 2 0 1 1 0 0 1 0 0 0 2 0 0 1 2 0 2 2 0 0 2 0 0 1 1 2 1 2 1 1 1 0 2 1 2 2 2 1 1 0 0 1 1 0 1 0 0 1 0 0 0 0 2 0 1 1 0 1 0 0 1 1 1 0 0 1 1 1 0 2 0 2 1 1 1 0 0 0 0 2 1 0 0 2 0 0 1 1 1 2 1 0 0 0 0 0 0 0 0 2 0 1 1 0 0 0 0 0 1 1 0 0 1 0 1 0 2 1 1 0 0 0 0 1 0 0 0 1 2 0 2 0 0 0 0 0 1 1 0 0 0 1 2 1 1 1 0 0 0 1 1 1 2 1 0 1 0 1 0 0 1 1 1 1 2 2 2 2 0 0 0 0 0 1 1 1 0 0 1 0 0 2 0 0 0 2 2 0 0 0 1 0 0 1 1 0 0 0 2 0 2 0 1 0 0 2 0 2 1 1 0 0 1 1 2 0 0 0 0 0 0 0 0 2 0 0 2 0 0 0 0 0 0 0 0 0 0 0 0 0 0 0 1 0 0 0 0 0 0 0
60 0 1 0 0 0 1 1 1 1 1 1 1 2 0 1 0 0 2 1 1 1 0 0 2 0 0 0 2 0 2 1 1 1 1 0 2 0 0 1 1 1 1 1 0 0 0 0 2 0 0 0 0 0 2 0 2 0 0 1 1 0 0 0 1 1 2 2 0 1 0 0 2 0 2 2 2 0 1 1 1 0 1 0 1 0 0 0 1 2 0 0 2 0 0 0 0 2 1 1 0 1 1 1 2 0 2 0 0 2 1 2 1 1 1 1 1 0 0 2 2 0 1 1 0 1 1 0 0 0 0 0 1 0 0 0 1 1 2 1 1 0 0 0 1 1 0 0 1 2 0 1 0 0 2 0 2 1 0 0 1 1 1 2 1 2 0 0 1 1 1 1 1 1 1 1 2 0 0 1 1 1 0 0 2 2 0 2 0 0 0 1 2 0 2 1 0 0 0 0 0 0 0 1 1 0 1 1 1 0 1 2 2 0 0 2 0 0 0 0 2 2 2 2 0 0 2 1 1 1 1 1 0 0 0 0 0 2 1 1 0 0 2 1 1 1 1 0 1 0 0 1 1 0 0 0 0 2 0 1 1 1 0 0 0 0 0 1 1 0 1 2 0 1 0 0 0 2 2 0 0 0 2 2 0 2 2 2 1 2 0 0 1 0 2 0 2 1 1 2 2 0 1 0 1 1 0 0 0 0 0 1 2 1 1 0 2 1 1 0 0 2 0 1 1 0 1 0 0 0 2 1 0 0 0 0 0 1 1 1 0 1 2 0 1 1 0 0 1 1 1 1 1 0 0 1 0 1 0 1 1 1 1 0 1 0 0 1 1 1 1 1 0 2 1 1 2 2 0 0 2 0 1 1 0 0 1 0 0 0 0 0 0 0 2 0 0 2 0 0 0 0 0 2 2 1 1 0 0 1 0 0 0 1 1 0 0 0 0 0 0 1 0 1 0 0 0 0 1 0 0 1 0 0 0 1 1 1 0 0 1 0 0 0 0 1 2 0 0 0 0 1 0 2 2 1 2 1 2 1 1 0 1 1 0 2 0 0 2 0 1 0 2 2 1 1 0 2 0 2 1 1 1 1 2 1 0 1 0 0 1 1 0 2 1 1 1 0 0 1 2 0 2 0 0 0 2 0 0 0 0 1 1 2 0 2 1 0 2 1 0 2 1 1 1 1 1 1 0 2 0 2 0 0 0 0 0 1 1 0 0 0 0 0 0 2 0 2 2 2 1 1 0 2 1 0 0 1 1 1 0 0 0 0 0 0 0 1 0 0 0 0 0 0 0 0 0 1 0 1 1 1 0 0 1 1 1 1 1 2 0 1 1 0 0 0 1 0 0 0 0 2 0 0 0 2 2 1 0 0 0 0 0 1 1 1 1 0 0 0 0 0 0 0 0 2 0 1 0 0 1 0 1 0 0 0 2 0 1 2 1 0 0 1 2 0 2 2 1 1 0 1 0 1 0 2 2 2 1 0 0 0 1 0 0 2 1 2 0 0 1 0 0 0 1 2 2 0 2 0 2 0 1 0 0 0 1 0 0 1 0 0 0 1 1 0 0 0 1 0 0 1 1 1 1 1 1 2 0 1 1 1 0 1 0 0 0 2 0 0 0 0 0 0 0 2 0 2 2 1 1 1 0 0 0 1 0 0 0 0 0 0 0 0 0 0 0 0 0 0 0 0 0 0 0 1 1 0 0 0 0 0 2 0 1 0 2 0 2 2 0 0 0 0 0 0 0 1 1 2 0 0 2 0 2 2 0 2 0 2 0 2 2 2 1 0 0 1 0 0 0 0 0 0 1 0 1 0 0 0 0 0 2 2 2 0 0 2 1 1 1 1 2 2 2 1 1 0 0 0 0 0 2 0 0 1 0 0 0 0 0 0 0 0 0 0 0 0 0 0 0 2 0 2 1 1 0 0 0 0 1 2 0 0 1 0 2 1 1 1 1 0 0 0 0 1 0 1 1 2 2 0 2 0 0 0 1 1 0 2 2 0 1 1 1 0 1 0 1 0 0 2 0 2 1 1 1 0 1 2 1 0 1 1 1 1 0 1 1 1 0 0 0 1 0 0 1 0 0 0 2 0 0 1 0 1 1 1 2 1 0 1 1 0 0 0 1 0 0 1 1 0 2 0 0 1 2 2 0 2 1 0 0 0 1 1 1 0 1 0 0 0 0 0 0 1 1 0 2 1 1 0 1 1 0 0 0 0 0 1 0 0 1 0 0 0 1 0 0 0 0 0
61 0 0 0 1 0 2 1 0 1 1 1 0 1 0 1 0 0 1 0 0 0 0 0 2 0 1 0 2 1 2 0 1 1 2 1 2 0 0 0 0 1 0 0 1 0 0 0 1 1 0 0 1 1 1 1 1 0 0 1 0 1 0 1 0 1 1 1 0 0 0 1 2 0 2 2 2 0 1 0 1 0 0 2 2 0 0 0 0 1 0 0 0 0 0 0 1 2 2 2 1 0 0 1 2 1 2 0 1 1 0 1 0 2 0 2 2 0 1 1 1 0 0 2 0 2 0 1 1 1 0 0 0 0 1 1 1 0 0 0 1 0 0 0 1 0 0 0 0 0 1 0 0 0 1 1 0 1 0 1 1 1 0 2 1 1 0 1 1 2 0 2 0 2 0 0 1 0 0 2 2 2 0 0 0 0 1 1 1 0 0 1 2 2 2 0 0 0 0 1 0 0 0 0 0 0 1 2 0 0 0 1 0 0 0 2 0 2 0 0 2 2 1 1 1 0 0 0 0 0 0 0 0 0 0 0 1 2 2 2 0 0 2 2 0 0 0 0 1 0 0 0 0 0 0 0 2 2 0 1 1 1 0 1 1 0 0 0 0 0 0 1 0 2 0 0 0 1 2 0 1 2 2 1 0 2 1 1 0 2 0 0 0 0 1 0 1 0 1 1 1 0 2 0 2 0 1 2 1 0 0 2 2 0 0 0 2 0 0 0 2 0 1 2 0 0 0 0 1 1 1 1 0 0 0 0 0 2 0 1 1 1 2 0 1 1 0 0 2 1 1 0 2 1 1 0 1 2 0 1 1 2 2 0 2 0 0 1 1 0 2 2 0 2 1 0 0 0 1 0 0 2 1 0 0 1 1 1 1 0 0 0 0 0 1 0 1 1 0 0 0 0 0 2 2 1 1 1 0 0 0 0 0 1 1 0 0 1 0 0 0 2 1 1 0 1 0 1 0 0 0 0 1 1 1 0 0 0 0 0 1 1 0 0 1 1 1 0 0 2 0 0 0 1 1 0 1 1 1 0 2 0 1 1 0 1 0 1 2 0 2 1 1 1 0 0 0 2 1 1 2 1 2 1 1 1 0 1 1 1 1 2 0 2 0 0 0 1 1 2 2 1 1 1 0 1 2 2 0 0 1 1 0 2 0 0 0 1 0 1 1 2 1 1 0 1 1 0 1 1 2 0 0 0 0 0 0 1 1 2 1 1 1 1 1 1 1 1 1 1 0 1 0 2 1 0 0 0 0 1 0 0 0 1 0 0 1 1 1 1 0 0 1 0 0 0 1 1 0 1 1 0 0 0 0 0 0 0 0 0 0 2 1 0 1 1 1 0 1 1 1 1 1 2 2 0 2 0 0 0 0 0 1 1 1 1 1 0 1 0 0 1 0 0 0 0 2 2 0 0 0 0 0 0 0 1 0 2 0 1 0 0 0 1 2 0 2 0 1 1 0 2 0 0 0 0 2 1 1 0 0 0 2 1 1 2 0 0 1 1 0 1 0 0 0 1 1 0 1 0 0 0 1 0 0 0 1 0 0 2 0 0 1 0 1 0 0 0 0 0 0 0 0 1 0 0 1 1 1 0 1 1 0 0 0 1 0 1 2 0 0 0 1 0 0 0 0 1 1 1 1 0 0 0 0 1 1 0 2 2 1 2 0 0 0 0 1 1 0 1 1 1 1 0 1 1 0 0 1 0 0 0 2 1 0 0 2 1 1 1 0 1 0 0 0 0 0 1 1 1 1 0 2 0 1 1 1 2 2 0 2 0 2 2 0 2 0 0 1 0 0 0 0 0 2 0 2 0 1 2 0 0 1 1 1 0 0 2 1 1 1 1 1 2 2 1 1 0 1 0 0 0 2 2 0 2 1 0 0 0 1 1 1 0 0 0 0 0 0 0 0 2 0 2 2 0 0 0 1 0 1 2 1 0 0 2 2 0 2 0 1 0 0 0 1 0 0 2 0 1 2 0 1 0 0 0 1 0 2 1 1 0 0 2 2 0 2 0 0 1 0 1 0 1 1 2 0 2 1 2 2 1 0 0 0 0 2 0 1 0 0 2 0 1 0 0 0 1 0 0 2 0 2 2 0 2 2 0 1 1 0 0 2 1 1 0 2 2 0 2 0 0 1 0 0 0 1 1 1 0 0 0 0 0 1 1 2 0 2 0 1 0 0 0 0 1 1 1 1 0 0 1 0 0 0 0 0 1 0 1 1 0 0 1 1 0 0 0 1 0 2 0
62 0 1 1 0 1 1 1 1 2 2 0 1 1 0 1 0 0 2 0 0 0 0 0 2 0 1 0 2 0 2 0 0 1 1 0 2 2 1 1 1 0 0 1 0 1 1 0 1 1 0 0 0 0 2 2 0 0 0 1 1 1 0 0 0 0 1 0 0 0 0 1 1 0 1 2 1 0 2 0 2 0 0 1 1 0 0 0 1 1 0 1 2 1 1 0 0 2 0 0 0 0 1 1 2 0 2 0 0 2 0 1 1 2 2 2 2 1 1 1 1 0 2 0 1 0 1 1 2 0 1 1 0 0 0 0 0 0 0 0 0 0 0 0 0 1 0 0 0 1 0 1 0 0 0 0 1 0 0 0 1 1 0 2 1 2 1 2 0 2 0 1 0 2 2 0 2 0 0 0 0 1 0 1 2 1 1 0 0 0 0 1 1 0 1 1 0 0 0 0 0 1 0 1 1 0 0 1 1 1 1 1 2 0 0 2 0 1 0 0 1 1 2 2 0 0 1 0 0 0 1 0 0 0 0 0 1 2 1 2 0 0 2 1 0 0 0 0 0 0 0 0 1 0 0 0 0 0 0 0 0 0 0 1 1 0 0 1 0 1 1 1 0 1 0 2 1 2 1 0 1 0 2 2 0 1 1 1 0 2 0 1 0 0 2 1 1 0 0 1 1 0 1 0 1 0 0 2 0 0 0 2 1 2 1 0 1 0 1 0 0 2 0 2 1 0 0 0 1 1 2 1 0 0 0 0 0 0 2 0 0 0 2 0 0 0 0 0 0 0 0 0 2 0 2 0 0 1 0 1 1 2 1 0 1 2 0 1 2 1 1 1 1 1 1 0 1 1 1 1 2 1 0 0 0 0 0 2 2 0 1 1 0 0 2 0 0 0 0 0 0 0 0 2 1 0 0 1 0 0 0 1 0 0 0 0 0 1 0 0 0 1 0 1 0 1 0 1 1 1 0 0 0 0 0 1 1 0 1 0 1 0 0 0 0 2 2 1 0 0 0 1 0 2 1 1 1 1 1 1 1 1 0 0 1 1 0 2 2 0 2 2 2 2 2 1 1 2 0 1 0 2 1 0 1 0 0 0 0 1 1 0 0 2 1 0 0 1 1 0 1 1 1 1 1 0 1 1 0 0 0 1 0 0 1 1 0 0 0 1 1 1 2 2 1 2 0 0 1 1 2 1 0 1 1 1 1 1 0 2 0 0 2 1 1 0 1 1 1 1 1 1 0 2 0 0 0 0 0 1 0 1 0 0 0 0 1 1 1 0 1 1 1 0 0 0 1 2 0 1 2 1 1 0 0 0 0 0 0 1 0 0 1 0 0 0 0 0 1 1 1 2 2 1 1 1 2 1 0 1 0 0 0 0 2 0 0 0 0 0 0 0 0 0 0 0 2 1 0 0 2 0 0 1 1 0 1 0 1 1 2 0 0 2 2 0 1 1 1 1 1 0 0 2 0 2 0 1 1 0 0 0 2 2 2 2 1 0 1 0 1 0 0 0 0 2 2 0 1 0 0 1 2 2 1 2 0 0 0 0 0 0 0 0 0 1 1 1 2 2 0 2 0 0 2 0 0 0 1 0 0 0 0 0 0 0 0 1 0 0 0 1 1 0 0 0 0 1 0 0 1 0 0 1 0 0 1 0 0 0 0 0 0 0 0 1 1 1 0 0 0 0 1 0 0 2 0 0 1 0 0 1 2 1 0 1 2 0 2 2 0 0 2 1 1 1 2 1 1 1 1 1 0 0 1 2 0 1 1 2 0 1 1 1 1 0 1 2 0 0 0 0 0 0 0 0 0 0 1 2 0 0 2 1 2 0 0 0 1 2 2 1 0 2 1 1 0 0 0 1 1 0 2 0 0 1 1 0 0 0 0 0 1 1 0 0 1 0 0 0 0 2 0 2 2 0 0 1 2 0 1 2 0 0 0 2 1 1 2 1 0 0 0 0 2 2 0 0 1 1 2 0 1 0 0 1 0 0 1 1 1 0 0 1 1 0 1 0 1 0 0 1 0 1 1 1 1 2 0 1 0 0 0 0 1 0 1 2 2 2 0 0 1 1 0 0 1 0 0 0 2 0 0 1 1 0 0 0 1 1 0 0 1 0 0 1 1 0 0 0 2 0 2 1 0 0 1 2 0 1 2 0 0 0 1 2 2 0 2 1 0 0 0 0 0 0 2 1 1 0 0 1 2 2 0 0 2 1 0 0 0 0 1 0 0 0 0 0 1 0 1 2
63 0 0 0 0 0 0 2 2 0 0 1 1 2 0 2 0 0 0 2 1 0 0 1 1 1 2 0 2 0 1 1 0 2 0 0 1 1 0 1 1 1 0 1 0 0 0 0 2 0 0 0 1 1 1 1 1 0 0 1 0 1 0 0 0 1 0 1 0 0 1 1 1 1 1 2 2 0 1 1 0 0 0 1 1 0 0 1 2 2 1 2 1 0 0 0 0 0 0 0 0 0 0 1 2 1 2 1 1 1 0 1 1 1 1 2 1 0 1 2 2 0 0 2 0 2 0 2 2 1 1 1 0 0 1 1 1 0 0 0 1 0 0 0 1 0 0 0 0 0 0 0 2 1 0 0 0 0 0 0 1 1 0 1 1 2 0 1 0 1 1 1 0 2 2 0 2 0 0 0 0 0 0 0 1 1 1 1 0 1 1 1 2 2 2 2 0 0 0 0 0 0 0 2 2 0 0 0 2 0 0 1 0 0 0 2 1 2 2 0 0 0 2 2 0 0 1 0 0 0 0 0 0 0 0 0 0 1 1 1 0 0 2 2 0 0 0 0 0 0 0 0 0 0 1 1 1 1 0 0 0 0 0 1 1 0 1 0 1 1 1 0 0 1 0 0 0 1 2 0 0 1 2 1 1 1 0 0 0 2 0 1 0 1 2 1 0 0 0 0 1 0 0 1 0 1 0 1 0 0 1 1 2 2 2 1 2 1 1 0 0 2 1 1 0 0 0 0 2 2 2 0 0 0 0 1 1 2 0 0 0 0 2 0 1 1 1 0 0 2 2 0 2 0 1 0 0 0 1 1 2 2 1 0 1 1 0 1 1 0 2 2 1 1 2 0 1 1 0 0 1 0 1 0 0 1 1 1 1 1 2 2 1 0 2 2 2 1 0 0 0 0 0 2 2 0 0 1 0 1 0 1 0 0 0 0 0 0 0 0 0 2 1 1 2 2 1 2 2 0 2 0 2 2 2 0 0 0 0 0 2 1 0 0 1 1 1 0 0 2 0 0 0 2 0 0 0 2 0 2 1 1 0 0 1 1 0 0 2 1 1 0 2 2 0 0 0 2 0 0 1 1 1 1 2 1 0 1 0 1 0 2 0 2 2 1 1 1 1 1 1 1 2 0 0 0 2 0 1 0 0 1 0 1 0 1 0 1 0 1 1 2 1 1 1 1 1 0 1 1 1 0 0 0 1 0 0 2 2 0 2 2 1 0 1 2 0 2 2 2 1 1 1 1 2 1 1 1 0 0 0 1 0 1 0 0 1 2 2 2 0 0 0 0 0 0 0 1 0 2 2 1 0 0 0 0 0 0 1 1 1 1 0 1 1 1 1 0 0 0 0 1 1 2 2 1 1 1 0 2 0 0 0 0 1 0 1 0 0 1 0 2 1 1 0 0 1 0 0 0 1 0 0 0 0 0 2 0 1 2 1 0 0 2 2 0 1 0 1 1 1 2 0 1 0 2 1 2 1 1 1 0 2 0 0 1 0 1 1 0 0 1 1 0 1 2 2 0 1 0 0 0 2 1 1 1 0 1 2 0 0 0 0 1 1 0 0 1 1 1 0 0 0 1 2 0 1 1 0 0 0 0 0 0 0 0 0 0 1 0 0 0 0 0 0 2 0 0 0 0 0 0 0 0 0 0 1 0 1 1 1 1 0 0 0 0 0 0 0 0 0 0 0 0 0 2 0 0 2 0 0 0 2 0 0 0 2 0 2 2 0 1 2 1 0 0 1 1 1 1 1 0 0 1 1 1 0 2 2 1 0 0 1 2 2 0 1 1 0 0 0 0 0 0 1 0 2 0 0 0 0 0 2 2 2 0 0 0 1 2 2 1 2 1 1 2 1 0 0 0 0 1 2 1 0 2 0 0 0 0 0 0 1 1 0 0 1 1 0 0 0 2 0 2 1 1 0 0 0 0 1 1 0 0 1 0 0 1 1 1 1 0 0 0 1 2 0 1 1 1 2 0 2 0 0 0 0 0 0 1 1 0 0 2 2 0 2 0 0 0 0 2 0 2 2 2 0 0 0 1 0 0 0 0 0 0 1 1 2 1 1 0 0 2 0 0 0 1 0 0 2 0 0 1 1 0 0 1 1 0 0 0 2 2 1 2 2 0 0 0 2 0 1 1 0 1 1 1 0 1 1 1 0 0 1 1 1 0 0 1 0 0 0 0 0 0 2 0 2 0 0 0 0 1 0 0 1 0 0 0 0 0 0 1 1 0 0 0 1 0 2 1
64 0 0 0 1 0 1 1 1 0 0 1 1 1 0 1 0 0 0 0 0 0 0 0 2 0 0 0 2 0 2 1 1 1 0 0 1 1 1 0 0 1 1 1 0 1 0 0 1 1 1 1 0 1 1 0 2 0 0 2 0 0 0 0 0 0 1 1 0 0 0 2 2 0 0 2 1 0 1 0 1 0 0 2 2 0 0 0 2 2 0 1 1 1 0 0 1 1 0 0 0 0 0 2 2 0 2 2 2 0 0 2 2 2 2 2 2 0 1 2 2 0 0 2 0 2 0 0 2 0 1 1 0 0 1 0 0 1 0 0 1 0 0 0 2 2 0 0 0 0 0 2 1 0 1 0 1 2 1 0 1 1 0 1 1 2 0 0 2 2 0 2 1 1 2 2 1 1 0 1 1 2 0 0 0 0 0 2 0 1 1 2 1 1 1 1 1 1 0 0 0 0 0 2 2 0 0 0 0 0 1 1 1 0 0 2 0 1 2 0 0 1 1 1 1 0 1 0 0 0 0 0 1 1 1 0 1 2 2 1 0 0 2 1 0 0 0 0 0 0 0 0 1 0 1 1 1 2 1 1 0 1 0 1 1 0 0 1 1 1 0 0 0 2 0 1 0 1 2 0 0 0 2 1 1 1 1 1 1 2 0 1 0 0 1 0 2 1 1 2 0 0 1 0 1 0 1 2 0 0 1 1 2 2 2 0 2 0 1 0 1 2 1 1 1 0 1 0 0 1 2 0 1 1 0 0 0 0 2 1 1 1 2 0 1 1 0 0 1 0 0 0 2 0 2 0 0 0 0 2 2 1 1 1 1 0 0 0 1 1 1 1 1 1 0 0 1 0 0 0 2 0 0 0 0 0 0 0 0 0 0 0 0 0 2 1 1 2 0 0 0 0 0 1 1 0 1 0 0 1 1 1 0 1 1 0 0 0 0 0 1 1 1 0 0 0 0 1 2 1 0 1 0 0 0 0 0 0 0 0 2 0 0 1 1 1 1 0 0 1 1 0 1 2 0 0 0 1 2 2 1 1 0 0 0 0 1 2 2 0 2 2 2 2 0 0 2 1 1 0 0 2 0 0 2 1 0 2 1 0 1 2 1 1 0 1 1 0 0 0 1 1 1 1 0 1 2 0 0 0 0 1 1 1 1 0 0 1 0 1 1 2 2 2 2 2 0 0 0 2 0 0 0 0 1 0 1 1 1 0 0 2 0 0 0 1 0 1 1 1 1 1 0 1 2 1 1 0 1 0 1 0 0 0 0 0 1 2 1 1 0 0 1 0 0 0 1 0 0 2 1 1 1 0 0 1 0 0 1 1 0 0 1 0 0 1 0 0 0 1 1 2 0 1 1 1 1 1 0 1 0 0 0 0 1 0 0 0 2 0 0 2 1 0 0 0 2 1 0 0 0 0 0 0 0 0 1 0 1 2 1 2 0 1 1 0 1 1 2 2 0 2 0 1 0 2 1 0 0 0 0 0 2 1 1 1 0 1 0 0 2 0 1 0 0 2 2 0 2 0 1 0 0 0 0 0 0 0 2 0 1 1 0 1 1 0 0 0 1 1 0 1 0 1 1 0 1 2 0 0 0 0 0 0 0 0 0 1 0 0 0 1 0 1 1 1 2 1 0 0 1 0 0 0 0 0 1 0 0 1 0 1 0 0 0 1 2 0 0 0 0 0 0 0 0 1 0 1 2 0 0 1 2 1 0 0 2 0 2 2 0 0 1 0 1 1 2 2 2 2 1 0 2 0 2 1 1 0 0 2 0 2 1 1 1 0 0 0 0 0 0 0 0 0 2 0 2 0 0 2 1 1 1 1 1 0 1 2 1 1 1 1 1 2 2 1 1 0 0 0 0 1 2 1 0 2 0 1 1 0 1 0 1 0 0 0 0 0 0 0 0 2 0 1 0 0 2 0 0 0 0 2 0 0 0 0 1 1 2 1 0 0 0 0 2 1 0 0 2 2 2 0 1 0 0 1 0 1 0 1 1 0 1 1 0 0 0 0 1 0 0 0 0 2 1 1 1 2 0 0 0 0 0 0 1 1 1 1 2 1 0 1 0 0 0 0 0 1 1 1 2 0 0 1 0 0 1 1 1 0 0 0 1 2 1 0 0 1 0 0 2 0 2 0 0 0 0 0 0 0 2 0 1 0 1 1 1 0 1 0 0 0 0 0 0 1 1 0 2 0 2 2 1 1 0 0 0 0 1 0 0 1 0 1 1 0 1 1 2 0 1 1
65 0 0 0 0 0 1 1 1 1 1 1 0 0 0 0 0 1 1 1 1 0 1 0 2 0 0 0 2 1 2 0 1 1 2 1 2 2 0 0 0 0 0 0 2 0 2 0 2 0 0 0 0 0 2 1 0 0 0 1 0 1 1 1 0 0 0 1 0 0 0 1 2 1 2 2 2 0 1 0 2 0 0 0 0 0 0 0 2 2 0 1 2 0 0 0 0 1 1 1 1 0 0 2 2 0 2 1 1 1 0 2 0 2 0 2 1 0 0 2 2 0 0 2 0 1 0 1 2 1 1 1 0 0 0 0 0 0 0 0 1 0 0 0 1 1 0 0 0 0 0 1 1 0 0 0 0 1 1 1 0 0 0 2 0 2 0 0 0 0 1 0 0 1 1 1 2 0 0 1 1 1 1 1 0 0 2 1 1 0 0 1 2 1 2 1 0 0 0 0 0 0 0 0 0 0 2 1 1 0 2 2 2 1 0 2 0 2 2 1 0 0 2 2 0 0 2 0 0 0 0 0 0 1 1 0 0 2 2 1 0 0 2 2 0 0 0 0 0 0 0 0 1 0 0 0 1 2 0 1 1 1 0 2 2 0 2 0 2 2 0 1 0 1 0 0 1 1 2 0 0 1 2 0 1 1 0 2 0 2 0 0 1 0 2 0 2 2 0 2 1 0 1 0 1 1 0 1 2 0 0 2 0 1 1 0 2 0 1 0 0 2 1 2 0 0 0 0 1 1 2 2 0 0 0 0 0 1 2 0 0 0 2 0 0 0 1 0 1 0 0 0 2 0 2 0 1 0 1 0 1 1 0 1 0 0 0 1 2 1 1 1 0 2 0 0 1 1 1 1 1 1 2 0 0 1 1 1 1 0 1 1 2 1 2 2 2 1 0 0 0 0 0 2 2 0 0 1 0 0 0 2 0 0 0 0 2 0 0 1 0 1 1 0 1 1 1 1 1 1 0 2 1 0 0 1 0 1 0 0 1 1 0 1 0 1 2 0 0 2 0 1 0 2 0 0 1 0 0 0 2 0 1 1 1 2 0 2 2 0 2 2 2 2 1 0 1 1 0 0 0 2 1 0 1 1 0 0 0 0 1 1 0 2 2 1 1 0 1 1 1 1 1 1 1 1 1 1 0 0 0 2 0 0 0 2 0 1 1 2 1 2 2 2 0 1 1 1 1 2 0 1 0 0 0 1 0 0 2 2 1 1 1 0 1 0 1 0 1 1 0 0 0 2 1 0 0 0 0 1 0 0 0 1 0 0 2 2 2 1 0 2 1 0 0 0 2 1 0 0 2 0 0 0 1 0 0 0 0 0 0 0 1 0 0 1 1 0 0 0 0 2 1 2 1 0 1 1 1 1 0 0 0 0 1 0 0 0 0 1 1 2 1 1 0 1 0 1 0 0 0 0 0 0 0 1 1 0 1 2 1 1 0 0 1 0 2 1 1 1 0 2 0 1 0 2 1 2 1 0 0 0 2 1 1 2 0 1 0 1 1 1 0 0 1 2 2 0 2 0 1 0 2 2 1 2 1 1 1 1 0 0 0 0 0 0 0 0 0 0 0 0 1 1 1 1 1 1 0 0 0 0 0 1 0 0 0 2 1 0 1 1 0 0 1 2 0 0 0 0 0 0 0 0 0 0 0 0 2 2 1 2 0 0 0 1 1 0 0 0 0 0 0 0 0 2 1 0 2 1 0 1 2 0 0 2 2 0 1 1 0 0 1 0 0 0 0 0 0 0 0 1 0 0 1 1 0 1 0 2 0 2 1 2 1 1 0 0 0 0 0 0 1 0 1 1 2 1 0 2 0 0 0 0 0 0 1 1 2 2 1 2 1 2 2 1 1 0 0 0 0 1 1 1 0 0 0 0 1 0 1 1 1 0 1 1 0 0 0 0 0 2 0 2 2 0 0 1 0 0 0 2 0 0 0 1 2 1 1 1 0 1 0 0 2 2 0 1 1 1 2 0 2 0 0 1 0 0 0 1 1 0 0 2 2 0 2 0 0 0 0 2 0 2 1 1 1 2 0 0 0 0 0 0 1 1 0 1 1 1 0 0 0 1 0 0 2 0 0 0 2 0 0 1 0 0 0 0 1 1 0 0 1 1 0 0 2 0 0 0 0 0 2 0 0 0 0 2 0 1 0 1 0 0 0 0 0 0 1 0 0 0 0 0 0 0 2 0 1 0 1 2 0 0 0 0 0 0 0 0 0 0 0 1 0 0 1 0 0 0 2 1
66 0 0 0 1 0 1 2 2 0 0 2 0 0 0 1 0 0 1 1 0 0 0 0 2 0 1 1 1 0 0 0 0 1 0 0 0 1 0 1 1 1 0 0 0 1 0 0 2 0 0 0 1 1 1 2 0 0 0 1 1 1 2 0 0 0 1 1 0 0 1 1 2 0 2 2 2 0 0 0 1 0 0 1 1 0 0 0 2 2 0 0 2 2 0 0 0 0 0 0 0 0 0 0 2 0 1 0 0 2 1 2 0 1 0 2 1 0 2 1 1 0 2 0 1 0 1 1 2 0 0 0 0 0 0 0 0 0 0 0 1 0 1 0 0 1 1 0 0 0 0 0 0 0 1 0 1 1 0 1 0 0 0 2 2 2 0 0 1 2 0 1 1 0 0 0 2 0 0 1 1 1 1 1 1 1 1 0 0 0 0 0 1 1 1 2 1 0 0 0 0 0 0 1 1 0 1 1 0 1 1 1 1 0 1 1 0 1 1 0 0 1 1 2 0 0 0 0 0 0 1 0 1 0 0 0 0 2 2 2 0 0 2 1 0 0 0 0 0 0 0 0 1 0 0 0 0 1 0 0 0 0 0 1 1 0 0 1 1 1 1 1 0 2 0 1 0 2 2 0 1 2 2 0 1 1 0 2 1 2 0 0 1 0 2 1 2 0 0 2 2 0 1 0 1 1 2 2 0 1 0 2 1 2 2 0 2 0 1 0 0 2 0 1 1 0 0 0 1 0 1 2 0 0 0 0 0 1 1 0 1 1 2 0 0 0 0 0 0 1 1 0 1 0 0 1 0 1 0 1 1 1 2 0 2 1 0 1 1 0 2 2 1 2 2 0 2 0 1 0 2 0 0 0 0 1 1 0 0 0 0 0 1 0 2 0 0 1 0 0 0 0 0 2 2 1 0 0 0 0 0 0 0 2 2 1 0 0 0 0 0 0 0 1 1 1 1 2 1 0 1 1 0 0 0 1 0 1 1 0 2 0 1 1 0 2 2 0 1 1 0 1 0 2 0 0 0 1 2 2 1 2 1 1 0 1 0 1 1 1 1 0 2 2 2 0 2 1 0 0 1 2 1 0 1 0 0 1 0 1 0 2 1 1 0 1 0 1 1 1 1 1 2 0 0 0 2 0 0 0 1 0 0 0 1 1 0 0 1 1 0 2 1 1 0 1 1 1 1 1 1 1 0 0 0 0 0 1 0 0 0 1 2 0 1 1 0 0 0 0 0 0 0 2 0 1 0 1 0 2 0 0 1 0 0 0 2 1 0 0 0 1 1 0 0 0 1 1 0 1 2 0 1 0 0 0 0 0 0 0 0 0 1 0 0 0 0 0 1 1 1 2 0 2 1 0 1 1 0 2 0 0 0 0 2 0 0 0 0 0 0 1 1 1 0 0 1 2 0 0 1 0 0 0 0 1 0 0 0 2 0 1 0 2 1 0 2 1 0 0 0 2 1 1 1 2 1 0 0 0 0 0 1 1 1 1 1 1 1 0 1 0 1 0 0 2 2 0 1 0 1 0 2 2 1 2 1 0 1 0 0 0 0 1 2 0 0 0 1 1 0 0 0 1 1 0 1 2 0 0 0 0 0 0 0 1 0 1 1 0 0 0 1 0 0 1 0 0 0 0 1 0 0 0 0 1 1 0 2 2 1 2 0 0 0 0 0 1 0 0 0 0 0 1 1 1 2 0 1 0 0 0 2 0 0 0 2 0 2 2 1 0 2 1 0 0 1 2 2 2 1 0 1 0 1 1 1 2 2 2 0 0 2 2 2 0 0 1 0 0 0 0 0 0 1 0 2 0 2 2 0 0 1 1 1 0 0 2 1 2 1 1 0 0 0 2 0 0 0 0 0 0 2 0 0 2 0 0 0 0 0 0 0 0 0 0 0 0 0 1 1 1 0 2 2 0 0 0 0 0 0 2 0 0 0 2 1 1 2 0 1 0 0 0 1 0 0 2 1 1 1 1 1 0 0 0 0 2 0 2 2 0 0 2 1 0 1 0 0 1 0 2 1 0 2 2 0 0 1 1 1 0 1 1 1 1 2 0 2 2 0 0 0 0 0 0 0 1 0 0 1 0 0 2 0 0 0 1 1 0 0 0 0 0 0 0 0 0 0 1 1 0 2 1 1 0 1 0 0 0 1 0 0 0 0 2 2 0 1 0 0 1 0 1 1 0 0 1 1 1 0 1 1 1 0 0 1 1 0 1 0 0 0 0 0 0 0 0 1 0 0 0
67 0 0 0 1 0 1 1 2 1 2 0 1 2 1 1 0 0 0 0 0 0 0 0 2 0 0 0 2 0 1 0 0 1 1 0 2 2 0 1 1 1 0 1 0 1 0 0 2 0 0 0 1 2 0 1 0 0 0 1 0 0 0 1 0 0 0 1 0 0 0 2 1 1 1 2 2 0 2 2 0 0 0 2 2 0 0 0 2 2 0 0 0 0 0 0 0 2 2 2 1 0 0 2 2 0 2 1 1 1 0 1 0 2 0 2 2 1 1 1 1 0 1 1 0 1 1 0 1 0 0 0 0 0 0 0 0 1 1 1 1 1 0 0 2 2 0 0 0 0 1 0 0 1 0 0 1 0 0 1 0 0 0 2 1 2 0 0 1 1 1 0 0 0 0 0 1 0 0 2 2 2 0 0 1 1 1 1 0 0 0 2 1 1 2 2 0 0 1 0 0 1 0 1 1 0 1 1 1 1 0 1 2 0 0 2 0 2 1 0 0 0 2 1 1 1 1 1 0 0 0 1 0 0 0 0 0 2 2 2 0 0 2 1 1 0 0 0 0 0 0 1 0 0 1 1 1 1 0 0 0 0 0 1 1 0 0 0 1 1 0 0 2 2 0 0 0 1 2 0 0 0 2 1 0 2 1 1 2 2 0 1 0 0 1 1 2 1 0 0 0 0 2 0 2 0 0 1 2 0 0 2 1 1 1 0 2 0 0 0 2 1 0 1 0 0 2 0 1 1 1 2 0 0 0 0 0 2 1 1 1 1 2 0 0 0 0 1 1 0 0 1 1 2 0 0 2 0 1 1 2 2 2 0 2 0 0 2 2 0 2 2 1 2 0 1 2 0 1 0 1 1 1 0 1 0 1 0 0 1 0 0 1 0 2 0 0 1 1 1 0 1 0 2 2 1 1 0 0 0 0 0 0 1 1 0 0 1 0 0 0 2 0 0 0 1 0 0 0 0 0 0 0 0 0 2 0 0 0 0 1 1 0 1 1 1 1 0 0 0 0 0 0 2 1 1 1 2 2 2 0 2 0 0 1 2 0 1 1 2 2 0 2 2 0 0 0 0 0 0 0 2 1 0 1 0 0 0 0 0 0 0 1 2 0 0 0 0 1 1 1 1 1 1 0 1 2 0 0 0 0 2 0 0 1 0 0 0 1 1 0 2 2 2 1 2 1 0 0 2 1 1 0 0 1 0 0 1 0 2 0 1 1 0 0 1 0 1 1 1 0 0 0 2 0 0 0 0 2 1 1 0 0 0 0 0 1 2 1 0 0 0 1 0 1 0 1 1 0 2 2 1 0 0 0 1 1 0 1 1 0 1 1 1 1 1 1 0 0 0 0 2 0 2 1 0 2 2 0 2 0 0 0 1 1 1 0 0 0 1 1 1 1 1 0 0 1 1 0 0 0 1 0 0 0 0 0 0 1 2 1 1 0 1 2 0 2 1 1 0 1 2 1 0 0 1 2 2 2 0 0 0 0 0 0 1 0 1 1 0 0 2 0 0 1 2 1 0 1 0 1 1 2 2 0 2 1 0 1 1 0 0 0 1 1 0 0 0 0 1 0 0 1 0 2 0 1 2 0 1 1 1 0 1 1 1 0 1 0 0 0 0 1 0 0 0 0 1 1 1 1 1 0 1 0 0 2 0 0 1 0 1 1 1 0 0 1 0 0 0 0 0 0 0 0 1 0 2 2 2 2 1 2 0 0 0 2 1 1 1 0 0 2 0 0 0 0 0 0 1 0 0 0 0 1 2 0 1 1 1 1 1 2 2 1 0 0 1 0 0 0 0 0 0 1 0 2 1 0 2 0 0 2 1 2 0 1 0 2 2 0 2 0 2 2 2 2 0 0 1 0 0 2 2 0 2 0 0 1 0 1 1 0 0 0 0 0 0 0 1 1 1 0 2 1 1 1 1 0 0 0 1 0 0 0 0 1 0 1 1 0 0 1 0 1 2 0 2 1 1 1 1 2 0 0 0 0 1 0 1 1 0 2 0 1 1 1 0 1 0 0 1 0 0 2 2 0 0 0 0 0 0 0 0 0 0 2 1 1 0 0 1 0 0 2 1 0 1 0 0 1 1 0 2 0 0 0 1 1 0 0 0 0 0 0 0 1 0 0 0 1 0 2 0 0 0 0 2 0 2 0 0 0 0 1 1 1 0 1 0 0 0 0 0 0 2 0 1 1 0 0 1 1 1 0 0 1 0 0 0 0 0 0 1 2 0 0 0 0 0 1 1
68 0 0 0 0 0 2 0 0 1 1 2 1 1 0 1 0 0 1 0 0 0 0 0 2 0 1 0 2 0 0 0 1 1 1 0 2 0 1 0 0 1 0 2 0 0 0 0 1 1 0 0 1 1 1 1 0 0 0 0 0 0 0 0 0 0 2 0 0 0 1 2 2 1 2 2 2 0 2 1 1 0 0 1 1 0 0 0 2 2 0 0 0 0 1 0 0 0 0 0 0 0 0 1 2 1 2 0 1 1 0 1 1 1 1 2 1 1 1 1 1 0 2 0 1 1 0 1 1 1 1 1 0 0 1 1 0 0 0 0 1 0 0 0 1 0 0 0 0 0 0 0 0 0 1 0 0 0 0 0 1 1 0 1 1 2 0 1 0 1 1 0 0 2 2 2 0 1 0 0 0 1 0 0 0 0 0 2 0 0 0 2 2 2 2 1 0 1 0 0 0 0 0 1 1 0 1 0 2 0 0 0 0 0 0 2 0 0 1 0 1 1 2 2 0 0 2 0 0 0 0 0 1 1 1 1 1 2 2 2 0 0 2 2 0 0 0 0 0 0 0 1 1 0 0 0 0 1 1 1 0 1 0 0 1 0 1 2 2 2 0 0 0 2 0 0 0 2 2 0 2 2 1 1 0 1 1 2 1 2 0 0 2 0 2 0 2 2 0 2 2 1 1 0 0 1 1 2 0 1 0 2 2 1 0 0 2 0 1 0 0 2 0 0 0 0 0 1 1 2 2 1 1 1 0 0 0 2 0 1 0 2 2 0 0 0 0 0 0 0 0 0 1 0 0 1 1 1 0 2 2 2 1 1 1 0 0 1 2 1 1 1 1 2 0 0 1 1 1 1 2 1 0 0 0 1 1 1 1 0 0 0 1 0 2 0 0 0 0 0 0 0 0 1 1 1 2 0 0 0 0 1 0 1 1 1 1 0 0 1 0 1 0 2 0 0 0 1 0 0 1 0 1 2 2 0 0 0 0 0 1 1 0 1 1 2 1 0 0 0 1 0 0 2 1 1 1 1 1 1 1 1 0 0 1 1 0 1 2 0 1 1 0 0 1 0 1 1 0 1 1 2 1 0 2 0 0 1 1 1 2 2 2 1 1 0 0 0 1 1 1 1 2 0 0 1 2 1 0 0 0 2 1 1 1 0 0 0 1 1 0 2 2 2 0 2 0 0 1 1 1 2 0 0 0 1 0 1 1 0 1 2 1 0 0 2 0 1 1 1 1 1 0 2 0 2 0 1 1 1 1 0 1 1 1 1 1 1 0 0 0 0 0 0 0 0 0 1 0 2 2 1 0 0 1 0 0 0 0 0 0 1 0 0 0 0 0 0 1 1 1 2 1 1 1 1 2 0 0 1 0 0 2 2 0 2 2 0 2 0 0 2 0 0 0 0 2 0 0 0 1 0 0 0 0 1 0 0 0 2 2 2 0 0 1 0 2 2 1 1 0 1 0 2 0 2 0 2 2 0 0 0 1 1 1 1 1 1 1 0 0 1 0 0 1 2 1 0 0 0 0 1 2 2 1 1 1 1 2 1 1 1 0 0 1 0 0 0 1 1 1 0 1 0 1 0 2 1 1 0 0 0 0 1 0 0 0 2 2 0 0 0 1 0 0 2 0 1 1 1 1 1 0 0 0 0 2 0 0 1 0 1 1 1 0 0 1 1 0 0 0 1 0 1 0 1 0 0 1 0 0 0 2 0 0 1 1 1 1 1 0 0 2 0 0 0 1 0 0 0 0 1 1 0 1 2 0 2 1 1 1 1 0 1 1 0 0 0 0 0 0 0 0 0 0 0 2 0 1 1 0 0 1 1 1 0 0 1 2 2 1 2 1 0 1 2 1 0 0 0 0 1 2 1 0 1 1 0 1 0 0 0 1 1 0 0 1 1 0 0 0 2 0 2 2 0 0 0 0 0 1 2 1 0 0 0 0 1 2 2 0 0 0 1 1 2 0 2 0 0 1 1 0 0 0 0 0 0 1 2 1 0 1 0 2 0 2 0 1 0 0 0 0 1 0 0 2 0 0 1 1 0 0 0 0 0 2 1 2 2 0 0 0 0 0 0 0 1 1 1 2 0 0 0 1 1 0 0 1 1 0 0 0 2 1 2 2 1 0 1 1 0 2 0 0 0 0 1 0 0 2 0 0 0 0 1 1 0 2 1 0 0 0 0 0 2 0 1 1 0 0 1 0 0 0 0 0 0 0 0 0 0 0 0 0 1 0 0 2 0 2 1
69 0 0 0 0 0 1 1 1 1 1 0 1 2 0 1 1 0 0 0 0 0 1 0 2 0 0 0 2 1 2 0 0 0 1 1 2 1 1 0 0 0 0 0 0 1 1 0 1 1 1 1 0 0 1 2 0 0 0 0 0 0 0 1 0 0 1 1 0 0 0 0 2 1 2 2 2 0 1 1 0 0 1 0 1 0 0 0 2 2 0 1 1 0 0 0 0 1 1 1 1 0 0 1 2 1 2 0 1 1 0 1 2 2 2 2 2 0 1 2 2 0 1 1 0 1 1 0 1 0 1 1 0 0 0 0 1 0 0 0 0 0 0 0 1 1 0 0 0 0 0 0 2 0 0 0 1 0 1 0 1 1 1 2 1 2 0 1 1 2 0 0 2 0 1 1 1 0 0 0 0 0 1 1 1 1 1 1 0 0 0 1 2 1 2 1 0 0 0 0 0 0 0 1 0 1 2 0 1 0 2 2 1 0 0 2 0 1 1 1 1 1 2 2 0 0 0 0 0 0 0 0 0 0 0 0 0 2 2 1 0 0 1 1 0 0 0 0 1 1 1 1 1 0 0 0 0 1 1 0 0 0 0 0 0 0 1 0 1 1 0 2 0 1 0 0 0 1 2 0 1 2 1 0 1 1 2 1 1 2 0 1 2 0 2 0 2 2 0 2 2 0 2 0 2 0 0 1 1 0 0 2 0 1 1 0 2 1 1 0 0 2 1 1 1 0 0 0 1 1 2 0 0 1 0 0 0 2 1 1 1 1 2 0 0 0 0 2 2 0 0 2 1 0 1 0 1 0 0 2 2 2 2 0 2 1 0 2 2 0 2 2 1 2 0 0 2 1 0 0 2 2 0 0 2 2 0 0 0 0 1 1 2 0 2 1 1 1 1 1 0 1 0 1 0 0 0 1 0 0 0 0 0 1 1 0 1 0 0 0 0 0 0 0 0 0 0 0 1 0 1 0 0 0 0 1 0 2 1 1 1 1 1 1 0 2 2 0 0 0 0 0 0 2 1 1 1 0 0 0 2 0 0 0 0 0 0 1 2 0 0 0 2 2 0 0 0 1 0 0 0 2 0 0 1 0 0 1 0 0 1 1 1 1 1 0 0 1 1 1 1 1 0 1 1 1 2 0 0 0 0 2 0 0 1 0 0 0 0 2 2 0 2 2 0 2 0 0 1 1 2 0 0 1 1 1 1 1 0 1 2 1 1 1 0 2 0 1 1 1 0 0 0 1 1 2 2 0 1 1 1 0 0 0 0 0 1 1 0 0 0 1 0 0 0 0 0 2 1 2 2 1 0 0 0 0 0 0 2 2 0 1 0 0 0 0 1 0 0 0 0 2 0 0 1 2 2 0 1 0 0 0 1 1 1 1 1 0 0 1 1 1 1 1 0 0 1 1 0 0 1 0 1 0 0 2 0 0 1 2 1 2 0 1 2 0 2 0 1 1 0 2 0 0 0 2 2 2 1 0 0 0 0 1 1 2 0 1 0 1 0 1 0 1 1 1 2 0 2 0 0 1 1 1 0 1 1 0 1 1 0 0 1 1 0 0 1 1 0 1 1 0 0 0 2 0 1 0 0 1 1 1 0 0 0 0 0 1 1 0 0 0 0 0 0 1 0 1 1 1 2 1 0 0 0 0 1 0 0 0 0 0 0 0 0 0 0 0 0 0 0 0 0 0 0 0 0 0 1 0 0 0 2 0 0 0 2 2 0 0 0 0 0 0 0 1 1 1 2 2 0 0 1 1 2 1 1 2 1 1 1 1 1 2 2 0 1 0 0 0 0 0 0 1 1 0 2 1 0 2 0 0 2 2 2 0 0 1 2 2 1 2 1 2 1 2 1 0 0 0 0 0 2 1 0 1 0 0 0 0 0 0 1 1 0 0 1 0 0 0 0 1 0 1 1 0 0 0 0 1 0 1 0 0 0 2 1 0 2 0 1 0 0 0 0 1 0 1 1 0 0 1 1 0 0 0 0 0 0 2 2 0 1 2 2 0 2 0 0 0 1 1 1 1 2 2 1 1 0 1 1 0 0 0 1 0 2 0 2 0 2 0 1 1 1 1 1 1 0 0 2 1 1 2 0 1 0 1 1 0 0 0 1 0 0 0 0 0 0 1 1 0 2 1 1 0 2 1 0 0 2 0 1 0 1 0 1 0 0 0 0 0 0 0 0 0 2 0 2 0 0 0 0 0 0 0 0 0 0 0 0 0 0 0 0 0 0 0 2 0 0 0
70 0 0 0 0 0 0 1 1 1 1 0 0 0 0 0 0 0 1 0 0 0 0 0 2 0 0 0 2 0 1 1 2 2 2 1 2 1 0 0 0 1 0 0 0 0 0 0 0 2 2 2 0 0 1 2 0 0 0 1 1 1 0 1 0 1 1 2 0 1 0 0 1 0 0 2 2 0 1 1 0 0 1 0 1 0 0 1 2 2 0 1 1 1 0 0 0 0 0 0 0 0 0 1 2 1 1 1 0 2 0 1 0 1 0 2 1 0 0 2 2 0 2 0 0 0 1 1 2 1 0 0 0 0 0 0 0 0 0 0 0 0 1 0 0 1 0 0 0 0 0 0 0 0 0 0 1 1 0 0 1 1 0 1 1 2 0 0 1 2 0 1 0 2 1 0 1 0 0 0 1 1 0 0 0 0 0 2 0 0 0 2 2 1 2 1 1 0 0 0 0 1 0 1 1 0 1 1 0 0 0 2 1 1 0 2 0 0 2 0 1 1 1 2 0 0 0 0 0 0 0 0 0 0 0 0 0 2 1 1 1 0 2 2 0 0 0 0 0 0 0 0 1 0 0 0 0 2 1 2 1 2 0 0 0 0 0 0 2 1 0 1 0 1 0 0 0 2 2 0 1 1 1 0 1 1 1 1 1 2 0 2 1 0 2 0 2 2 0 2 2 1 1 0 1 0 1 2 0 1 0 1 2 2 2 0 1 0 1 0 0 2 1 1 2 0 0 0 0 0 1 2 0 0 0 1 0 2 0 1 0 2 1 0 1 1 1 0 1 0 0 0 1 0 1 1 1 1 0 0 0 0 2 0 2 0 0 1 1 0 2 2 0 1 0 0 1 1 0 0 0 2 1 0 0 0 0 0 0 0 0 0 2 1 2 2 2 0 1 1 0 1 0 2 1 1 0 1 0 0 0 0 1 0 1 0 0 1 0 0 0 2 1 0 0 0 0 1 2 1 0 1 0 0 0 1 0 0 0 0 1 1 0 1 1 2 2 0 0 1 0 0 0 2 1 1 1 2 1 2 2 0 0 0 1 1 1 2 1 1 2 1 1 1 1 1 0 1 0 0 0 1 1 1 2 1 0 1 1 0 2 2 0 2 2 1 1 0 1 1 1 1 2 0 0 0 2 0 1 0 1 2 0 1 0 1 1 1 0 1 1 2 2 1 0 1 1 0 2 1 1 1 0 0 0 0 1 0 0 1 0 0 1 1 1 1 0 2 2 2 1 1 0 0 2 2 2 1 1 1 0 0 0 0 0 0 1 2 2 0 0 0 1 0 1 0 1 1 0 2 2 1 0 0 1 0 0 2 0 2 0 0 1 0 1 0 1 2 2 1 1 0 0 0 0 2 0 0 0 1 0 0 0 1 1 1 0 0 0 1 1 1 0 0 0 0 2 1 0 0 0 0 0 0 0 0 0 0 1 2 1 2 0 2 1 0 2 1 1 1 0 1 0 1 0 2 1 2 1 0 0 0 0 2 2 2 0 1 1 0 0 1 0 0 1 2 2 0 1 0 1 2 2 1 1 2 0 0 1 1 0 0 0 1 0 0 0 1 1 1 1 0 0 0 1 0 2 2 0 0 0 0 0 0 0 1 0 1 2 0 0 0 0 0 0 2 0 1 1 1 2 1 1 0 0 1 2 0 1 1 0 1 0 0 0 1 2 0 0 0 0 1 0 0 0 1 1 0 0 0 0 0 2 0 0 0 2 2 0 0 0 1 2 1 0 0 0 0 0 2 0 0 0 1 1 1 0 2 2 1 1 0 1 2 1 1 0 2 0 0 0 0 0 0 2 0 1 0 1 2 0 0 1 0 1 0 1 2 2 2 2 2 1 2 2 1 1 0 0 2 0 0 2 0 1 0 1 0 0 0 0 0 1 1 0 0 1 1 0 0 1 1 0 2 2 0 0 0 0 1 0 1 0 0 0 0 1 0 2 0 1 0 0 0 2 2 1 1 2 2 2 0 1 0 0 1 0 0 0 2 2 0 0 2 2 0 2 0 0 0 0 2 0 2 1 1 0 0 0 1 0 0 0 0 1 1 1 2 2 2 0 0 0 1 0 0 1 1 1 1 2 0 0 2 0 0 1 0 0 0 0 0 2 1 1 0 2 0 0 1 1 0 2 0 1 0 0 2 0 2 1 1 1 0 1 0 0 0 1 0 1 0 0 1 1 0 2 1 2 0 0 0 0 0 0 2 2 1 0 0 0 0 0 1 1 0 1 0 2 0 1 1
71 0 0 0 0 0 1 1 1 1 2 0 0 1 0 1 0 0 0 0 1 0 2 0 2 0 0 1 2 1 1 0 0 1 0 0 1 2 0 0 0 0 0 0 0 0 0 0 2 0 0 0 0 0 2 1 0 0 0 2 0 0 0 0 0 0 1 1 1 1 0 0 0 0 0 2 2 0 1 0 2 0 0 0 0 0 0 0 2 2 0 1 0 0 1 0 0 1 1 1 1 0 0 1 2 1 1 0 0 2 0 2 0 2 0 1 1 0 0 2 2 0 2 0 0 0 1 1 2 0 0 1 0 0 0 0 1 0 0 0 2 0 0 0 1 2 0 0 0 1 0 2 2 1 1 0 0 1 0 0 0 1 0 1 1 2 1 0 2 2 0 1 0 0 2 1 1 0 1 0 0 0 0 0 1 1 1 0 0 0 0 1 0 0 0 1 2 0 0 1 0 0 0 2 2 0 0 0 1 0 2 2 2 0 0 2 0 0 2 0 0 0 2 1 1 0 0 0 0 0 0 0 0 0 0 0 0 2 2 1 0 1 2 2 0 0 0 0 0 0 0 0 0 0 0 0 1 2 0 0 0 0 0 0 0 0 0 0 2 2 0 1 0 2 1 1 0 2 1 0 0 1 1 0 1 1 1 2 1 2 0 0 1 0 2 0 2 0 0 1 1 0 0 0 0 0 1 2 0 0 0 0 2 2 2 0 2 0 0 0 1 1 2 1 0 0 0 0 0 2 1 1 0 0 0 1 0 2 0 0 0 0 2 0 0 0 1 0 1 2 2 0 2 0 0 0 1 1 1 0 1 1 1 0 1 2 1 1 2 1 1 1 0 2 0 1 1 0 0 0 0 1 2 0 1 1 1 0 0 1 0 0 1 2 2 2 2 0 1 0 0 0 0 1 0 0 1 0 0 0 0 1 0 2 2 0 0 0 0 0 0 1 0 0 1 2 2 1 0 0 0 0 1 2 2 1 0 1 0 0 0 2 0 0 1 1 1 1 1 0 0 0 0 2 0 0 0 1 1 2 0 2 0 0 1 1 0 0 2 1 1 0 2 2 2 0 2 1 0 0 1 2 0 0 2 1 0 0 0 0 0 1 0 2 0 0 1 0 1 1 2 2 1 1 0 1 2 1 1 0 0 1 1 1 1 0 0 0 1 1 1 2 2 2 1 2 0 0 1 1 1 1 0 1 1 0 0 0 2 0 1 2 2 1 1 1 0 2 2 2 2 2 0 2 2 0 1 0 1 0 1 0 1 0 1 1 0 1 0 0 1 1 1 0 0 0 0 0 0 2 1 1 1 0 1 1 1 0 0 0 0 1 0 0 1 0 0 0 0 1 1 2 0 1 1 0 0 1 0 1 2 0 1 1 0 1 1 0 0 0 0 1 0 0 0 1 2 1 0 0 1 0 0 0 0 0 0 0 0 1 1 0 0 0 0 0 2 1 1 0 0 2 0 1 0 2 1 1 1 0 0 0 2 1 1 1 1 1 1 0 0 0 1 1 0 2 1 0 2 0 1 0 2 2 0 2 1 0 1 1 1 1 1 0 0 1 1 1 1 2 1 1 0 1 0 0 0 1 1 0 0 0 0 0 0 0 0 0 0 0 0 1 1 0 0 2 0 2 1 1 2 1 0 0 0 1 1 0 1 1 1 1 0 0 0 0 1 0 0 0 0 1 1 1 1 1 0 1 1 0 0 0 2 1 0 0 2 0 2 2 0 1 1 1 1 1 1 1 1 2 0 0 1 0 2 1 0 2 2 1 0 0 2 2 1 1 0 1 0 0 0 0 1 0 1 0 1 1 0 1 0 0 1 1 1 0 0 1 0 0 0 0 1 2 2 1 1 0 0 1 0 1 2 1 0 2 0 0 0 0 0 0 1 1 0 0 1 0 0 0 0 2 0 2 2 0 0 0 0 0 0 1 1 1 0 1 2 0 2 0 0 0 0 0 2 2 0 1 0 1 1 0 1 0 0 0 1 1 0 2 2 0 2 1 2 0 2 0 1 0 0 1 0 2 0 1 1 0 0 1 1 0 0 1 1 1 1 2 2 1 0 1 0 2 0 0 1 0 0 1 1 0 0 2 0 0 0 1 2 1 0 0 1 1 1 1 1 1 0 0 2 0 1 2 1 0 1 2 0 2 2 0 0 0 2 0 0 0 2 1 1 0 0 1 1 0 2 2 0 0 0 2 0 0 0 0 0 1 0 1 0 0 1 0 0 0 0 0 2 0 1 1
72 0 0 0 0 0 2 0 1 1 1 1 0 1 0 0 1 0 1 1 1 1 0 0 2 0 0 0 2 0 2 0 1 1 1 0 2 1 0 0 0 2 1 1 0 1 1 0 1 0 1 1 1 1 1 2 0 0 0 1 0 2 1 1 0 0 1 1 0 0 0 1 0 0 0 2 2 0 2 1 1 0 0 1 1 0 0 0 2 2 0 1 0 0 1 0 0 1 0 0 0 0 2 0 2 0 2 1 1 1 0 1 0 1 2 2 2 0 1 0 0 1 2 0 0 0 2 0 0 0 0 0 0 0 0 0 0 0 0 0 2 0 0 0 0 0 1 0 0 2 0 2 1 0 1 0 1 0 1 0 1 1 0 2 2 2 0 1 1 2 0 1 0 2 1 1 1 2 0 0 0 0 1 1 1 1 1 1 0 0 0 2 2 2 2 2 1 1 0 0 0 1 0 2 1 1 1 0 2 0 0 1 1 0 1 1 1 1 2 1 0 0 2 2 0 0 1 1 0 0 0 0 0 0 0 0 0 2 2 1 0 1 2 2 0 0 1 0 0 0 0 1 2 0 0 0 0 2 1 1 0 1 0 0 0 0 0 1 1 0 0 1 0 2 1 1 0 2 1 0 0 1 2 1 0 0 0 2 1 2 0 1 2 0 2 0 2 0 0 1 2 0 0 0 0 2 0 2 2 0 0 2 2 0 0 0 2 1 0 0 1 2 0 1 1 0 0 0 1 0 2 0 0 0 0 0 0 1 1 1 1 1 2 1 2 2 0 1 1 1 1 0 0 0 0 2 0 2 0 0 0 1 0 0 0 1 0 2 2 0 2 2 0 2 0 1 2 0 1 0 2 1 1 1 0 0 1 0 0 1 1 2 1 0 2 1 1 1 0 0 0 0 0 2 2 1 0 0 0 0 0 0 0 1 1 0 1 0 0 0 0 2 1 1 2 2 1 0 2 0 2 0 0 0 0 1 0 2 1 1 1 1 0 0 1 2 1 0 0 1 1 0 0 2 1 1 1 2 2 2 0 2 0 1 0 1 1 1 1 1 1 0 1 1 1 1 0 2 0 2 1 1 0 0 2 0 0 1 0 0 1 1 0 1 0 1 1 1 1 1 1 0 2 0 0 0 2 1 0 0 0 1 1 1 0 0 0 0 1 1 1 2 2 1 1 1 1 0 0 2 0 0 0 1 2 0 2 0 0 1 0 1 1 1 0 2 0 1 1 1 0 0 0 1 1 0 0 0 0 0 0 1 0 0 0 0 0 2 1 1 0 0 1 0 0 0 1 0 0 2 1 1 0 0 1 1 1 0 0 0 0 1 0 0 0 1 0 0 0 0 0 2 0 1 1 0 1 0 0 1 0 0 0 0 1 0 0 0 0 0 0 1 0 0 0 1 1 2 0 0 0 1 1 0 0 1 0 0 0 0 2 0 0 2 2 0 2 1 2 2 1 1 0 2 0 2 0 2 2 0 0 0 2 1 1 2 0 0 0 1 1 1 0 0 1 2 1 0 1 0 1 0 2 1 0 1 2 0 1 1 0 0 0 1 2 0 0 0 2 2 0 2 1 1 0 0 0 1 0 0 0 0 1 0 0 0 0 1 1 0 0 0 1 0 2 2 0 0 0 0 0 0 0 0 0 1 0 0 0 0 0 1 0 0 0 1 2 0 0 0 0 1 0 1 0 1 1 0 1 0 0 1 2 0 0 1 1 1 0 0 0 0 1 1 1 1 1 0 0 1 0 1 0 1 1 1 0 0 0 2 0 2 2 2 1 0 0 1 1 0 0 0 0 1 1 0 2 0 0 2 0 0 1 1 1 0 0 2 1 1 2 1 1 2 2 2 1 0 0 0 0 1 2 0 0 2 0 0 0 0 0 0 0 0 0 0 0 0 0 0 0 2 0 2 2 0 0 1 0 1 0 1 0 0 0 0 0 0 1 2 0 0 0 0 1 1 0 0 2 2 2 0 0 0 0 0 0 0 1 1 1 0 0 2 2 0 2 0 0 0 0 1 0 1 0 0 2 0 0 0 0 0 0 0 0 0 2 2 1 1 0 0 1 1 1 1 1 1 0 0 1 1 0 1 0 0 0 0 1 1 0 0 0 1 0 0 0 1 0 0 2 0 1 1 1 0 1 1 0 1 1 1 1 0 2 1 1 0 2 1 0 0 0 0 0 1 1 1 1 0 0 1 1 1 0 1 1 0 0 0 0 0 0 0 1 0 0 0 0 0 2 0
73 0 0 0 0 0 0 0 1 0 0 1 1 1 0 1 0 1 1 1 0 0 2 0 2 0 0 0 2 0 2 1 0 0 1 0 1 0 0 0 0 1 1 0 0 0 0 0 2 0 0 0 0 0 1 2 0 0 0 0 1 1 0 2 1 1 2 1 0 0 0 1 1 0 0 2 2 0 1 1 1 0 0 0 0 0 0 0 1 1 0 0 2 2 1 0 0 0 0 0 0 0 0 1 2 1 2 0 0 2 0 2 2 2 2 2 2 0 1 1 1 1 0 2 0 1 0 1 1 1 0 0 0 0 0 0 0 1 1 1 1 1 0 0 0 1 0 0 0 1 0 1 1 0 0 1 1 0 0 1 0 0 0 2 1 2 0 1 1 1 1 0 0 1 1 0 2 1 0 1 1 1 0 0 0 0 0 1 0 0 0 1 2 1 2 0 1 0 0 0 0 0 1 0 0 0 2 2 1 0 0 1 2 1 0 2 0 0 2 1 1 1 2 2 0 0 1 0 0 0 0 0 0 0 0 0 0 2 2 1 0 1 2 1 0 0 1 0 0 0 0 1 1 0 0 0 0 0 0 0 0 0 0 1 1 0 0 1 2 2 0 0 0 1 0 0 0 2 2 0 2 2 2 0 1 1 1 2 0 2 0 0 2 0 2 0 2 0 0 1 1 0 0 2 0 1 0 2 0 0 0 0 1 2 2 0 1 0 1 0 1 2 1 1 2 0 0 0 0 0 2 1 0 0 0 0 0 1 1 1 0 1 1 0 0 0 0 1 1 0 0 1 1 0 1 1 0 2 0 1 1 1 1 0 1 0 0 0 2 2 0 1 0 2 0 1 1 0 1 0 0 1 1 0 0 0 0 0 0 0 1 1 0 0 2 0 0 1 2 2 0 2 0 1 1 0 1 0 0 0 0 0 0 1 1 0 0 0 0 0 0 2 1 0 0 1 0 0 2 0 2 0 0 1 1 0 0 1 0 0 0 2 0 2 2 2 2 1 1 2 0 0 0 1 2 1 2 0 2 2 2 2 1 1 0 1 0 2 1 1 2 1 1 1 0 0 0 0 0 0 0 2 0 0 2 0 0 1 1 0 1 1 0 2 1 0 0 1 1 1 1 1 2 0 0 0 2 0 0 0 0 1 0 0 0 2 0 1 0 1 1 2 0 0 0 0 2 0 0 2 1 0 0 0 1 0 1 1 1 1 0 1 1 1 1 2 0 0 0 0 0 0 0 2 0 0 0 1 0 1 0 0 0 0 0 0 0 2 1 0 1 1 1 0 1 0 1 2 0 0 2 0 1 0 1 1 1 0 0 0 0 2 1 0 2 0 1 0 0 0 0 2 0 2 2 1 1 0 1 0 0 0 0 1 2 0 0 0 0 0 0 1 0 0 0 0 2 1 0 0 1 0 0 0 0 0 1 0 2 2 2 2 0 0 1 0 2 2 0 0 0 1 1 1 1 2 1 1 0 1 1 1 0 1 1 1 0 1 1 0 0 1 1 0 1 2 2 0 2 0 1 0 2 1 1 2 1 1 2 0 0 0 1 0 0 0 0 0 1 1 0 0 0 1 1 0 1 1 1 0 0 0 0 0 0 0 0 1 1 0 0 1 1 1 0 1 1 1 1 1 1 1 1 0 0 1 0 0 2 2 1 2 0 0 0 0 0 0 0 0 0 1 0 0 0 1 0 0 1 0 0 1 2 0 0 0 2 0 2 2 0 0 2 1 0 0 2 2 2 2 0 0 1 0 2 1 0 1 0 2 0 2 1 1 1 0 0 2 0 0 0 1 0 0 1 0 0 0 0 2 0 0 1 0 1 1 0 2 1 2 1 1 1 1 1 1 0 0 0 0 0 0 0 0 1 1 0 0 0 0 0 0 0 0 0 0 0 0 0 1 0 1 0 2 2 0 0 0 0 1 0 2 1 1 0 1 0 0 1 1 1 0 0 2 2 2 0 0 2 2 2 0 1 0 0 0 0 1 0 2 2 0 0 2 0 0 0 0 0 0 0 2 1 1 1 1 0 2 1 2 2 1 1 1 1 2 1 1 2 1 1 1 0 1 1 0 1 1 0 0 1 0 0 2 0 0 0 0 0 0 0 1 2 2 2 1 1 0 0 0 1 1 1 1 1 0 1 1 0 1 1 0 0 1 1 1 1 1 2 1 0 0 0 0 0 1 1 0 2 0 0 0 0 0 0 0 0 0 0 0 0 0 0 1 1 0 0 0 2 0 0 0
74 0 1 0 0 0 1 2 2 0 0 0 0 0 0 0 0 0 0 0 0 0 0 1 1 0 1 0 1 1 1 0 0 0 2 0 2 1 0 0 0 1 0 0 0 0 0 0 1 1 0 0 1 2 1 0 1 0 0 1 0 0 1 1 0 0 0 1 0 0 0 2 2 0 2 2 2 0 0 0 0 0 0 0 0 0 0 1 1 2 0 0 1 1 2 0 0 0 0 0 0 0 1 0 2 0 2 2 2 0 0 2 1 1 0 0 0 0 0 2 2 0 1 1 0 1 1 1 2 0 0 0 0 0 0 0 0 0 0 0 0 0 0 0 0 0 0 0 0 1 0 2 1 0 0 0 1 1 1 0 0 0 0 2 1 2 1 2 0 2 0 0 0 2 2 1 1 0 0 1 1 1 1 1 0 0 2 1 0 0 0 1 2 2 2 1 2 0 0 0 0 1 1 1 1 0 0 1 1 0 1 1 2 0 0 2 1 1 0 1 1 1 2 2 0 0 1 1 0 0 0 0 0 1 1 1 0 1 1 1 0 0 2 1 1 1 1 0 0 0 0 0 1 0 0 0 0 2 0 0 0 0 0 1 1 0 2 0 1 0 0 2 0 2 0 1 0 1 1 0 0 1 1 1 0 1 1 1 1 2 0 1 1 0 2 1 1 0 0 1 1 0 0 0 0 0 2 2 0 0 0 2 1 1 1 0 2 1 1 1 0 1 1 1 0 0 0 0 2 2 2 1 0 0 0 0 0 1 1 0 0 1 2 1 0 0 0 0 0 1 1 0 1 0 1 1 0 1 0 1 1 1 0 0 0 1 0 1 2 1 2 2 0 2 0 1 1 0 0 0 0 1 0 1 1 1 0 0 0 1 0 0 1 0 2 1 1 0 1 1 0 1 0 2 1 0 0 1 0 0 0 1 0 0 0 0 0 0 0 0 0 1 0 2 0 0 0 1 0 0 1 0 1 1 1 0 0 2 1 1 0 2 0 2 1 1 1 1 0 0 0 1 0 2 1 1 1 1 1 1 1 1 1 1 1 2 0 0 2 0 1 1 1 1 2 2 0 2 0 1 1 1 1 1 2 1 0 0 0 0 2 2 0 2 0 2 2 1 1 0 1 0 1 1 0 1 1 0 0 0 0 2 0 0 0 2 1 0 0 1 0 2 2 2 0 2 0 0 0 2 0 1 0 1 2 0 1 2 2 1 1 1 1 0 0 2 0 0 0 1 0 1 0 1 2 1 1 0 1 0 1 0 0 0 0 0 1 1 1 1 1 1 1 0 0 0 1 1 0 2 2 0 0 0 1 0 0 0 1 1 0 1 0 0 0 0 0 0 1 1 1 1 1 1 0 1 0 2 0 2 0 0 0 0 2 1 0 0 0 0 0 0 0 1 0 0 2 1 0 0 0 0 0 0 0 0 0 0 0 1 0 0 0 2 2 0 2 1 1 1 0 2 0 1 0 2 1 0 0 0 0 0 1 0 0 0 0 1 1 0 0 0 1 0 0 2 2 0 0 0 0 0 2 1 0 2 0 1 2 0 0 0 0 1 1 0 0 0 1 2 1 1 1 2 0 1 1 1 0 0 0 0 0 0 0 0 0 1 1 1 0 0 0 0 0 2 1 0 0 0 0 0 1 0 0 1 0 0 1 1 0 1 0 0 1 1 1 1 0 0 0 0 0 0 0 1 0 0 1 0 0 1 2 0 0 1 1 0 2 2 0 1 2 0 0 0 0 1 1 1 0 1 1 0 0 1 0 1 1 2 0 1 2 2 1 1 1 0 0 2 0 0 0 0 1 0 1 1 1 2 0 0 0 0 0 0 2 2 1 1 0 1 0 1 2 2 2 0 1 0 0 0 2 2 1 1 0 0 0 0 0 0 0 0 0 0 0 1 0 0 0 2 0 2 1 1 0 1 0 0 0 2 0 0 0 0 1 0 2 0 0 0 0 0 1 1 0 2 0 0 0 2 1 0 0 0 0 0 0 1 1 0 0 2 2 0 2 0 0 0 0 2 0 0 2 2 0 0 1 2 1 0 0 0 1 2 0 2 2 2 0 0 0 0 0 0 0 0 1 1 1 0 1 1 0 1 1 1 1 0 0 0 1 2 2 1 1 0 0 0 1 0 1 0 0 0 2 0 0 0 1 0 0 0 1 1 1 0 1 0 0 0 0 0 0 1 1 1 1 0 0 1 0 0 0 1 1 0 0 0 0 0 0 0 0 0 0 0 1 0 1 1
75 0 0 0 0 0 0 2 2 0 1 0 0 0 0 1 0 0 2 1 1 1 0 0 2 0 0 0 0 1 0 0 1 2 2 1 2 1 0 1 1 1 0 1 0 1 0 0 2 0 0 1 1 2 0 2 0 0 1 0 0 1 0 0 0 0 1 1 1 1 0 1 1 0 1 2 2 0 1 1 0 0 1 0 1 0 0 0 2 2 0 2 1 0 0 1 0 0 0 0 0 0 1 0 2 0 2 0 0 2 0 1 1 2 1 2 2 0 1 1 1 0 0 2 0 2 0 1 1 0 0 0 0 0 0 0 1 1 0 0 1 0 1 0 1 1 0 0 0 0 0 1 0 0 0 0 0 0 0 1 0 1 0 1 2 2 1 0 0 1 1 1 0 1 2 1 1 1 1 0 0 2 0 0 0 0 1 1 1 0 0 1 2 1 2 2 1 0 1 1 0 1 0 1 1 0 1 0 2 0 0 0 1 0 0 2 0 1 1 0 0 0 2 1 1 1 1 1 1 1 0 0 0 1 1 1 0 2 2 1 0 1 2 2 0 0 0 0 0 0 0 1 2 0 0 0 1 1 0 0 0 0 0 1 0 0 0 2 0 0 0 2 0 2 0 0 0 1 2 0 1 1 1 0 1 0 0 0 1 2 0 2 0 1 2 1 2 1 0 1 1 0 1 0 1 0 1 1 1 0 0 2 0 0 0 0 2 0 0 0 1 1 0 2 1 0 0 0 0 1 0 2 0 0 0 0 0 2 0 1 2 2 2 0 1 1 0 0 1 0 0 0 2 0 2 0 0 1 0 2 2 2 1 0 1 0 0 1 2 1 1 1 0 2 0 0 0 0 0 0 0 1 0 0 1 1 1 0 0 0 0 0 0 0 2 0 0 2 0 0 0 0 0 2 2 0 0 1 0 0 0 1 0 1 1 1 0 0 0 0 1 2 0 0 0 0 0 1 2 0 2 0 0 0 0 2 0 0 1 0 0 1 0 0 2 2 0 0 1 1 0 1 0 2 0 0 1 1 1 2 1 2 0 0 1 1 0 1 1 1 0 0 2 2 1 0 1 2 0 1 0 1 1 0 1 0 0 1 1 1 1 2 1 1 2 0 0 1 2 0 0 0 2 0 0 1 2 0 0 0 0 1 0 0 0 2 0 1 0 1 0 2 1 1 1 1 1 0 1 1 1 0 0 1 1 0 0 0 1 1 0 1 2 1 1 2 0 1 1 2 0 0 0 2 0 0 0 0 2 0 1 0 0 1 0 0 1 2 0 0 1 1 1 0 0 0 1 2 0 2 2 0 0 0 0 0 0 0 0 0 0 1 1 0 1 0 1 0 0 0 0 1 0 2 2 0 2 1 0 2 0 0 0 0 1 0 0 0 0 0 0 0 0 0 0 0 2 1 0 0 2 0 0 0 0 1 0 0 1 1 2 2 0 2 2 0 2 2 0 0 0 2 1 1 1 2 1 2 1 1 0 0 2 0 0 2 0 1 0 1 0 2 2 0 0 2 1 1 1 1 2 0 2 1 1 2 0 1 1 1 0 0 0 1 2 0 0 1 0 1 1 0 1 0 0 0 2 2 0 1 1 1 0 1 0 1 0 2 1 1 0 0 1 0 0 1 0 1 0 0 2 0 0 0 0 0 1 0 0 0 0 1 0 0 0 1 1 1 0 1 0 1 0 0 0 1 0 0 1 0 0 1 2 1 0 0 2 0 2 2 0 1 0 0 0 0 0 0 0 1 0 1 0 1 1 0 1 1 1 1 0 1 0 1 1 0 0 0 0 1 0 0 0 0 2 0 1 0 0 1 0 0 1 0 2 1 1 1 1 2 2 1 1 2 2 1 1 0 0 1 1 0 1 1 1 2 0 0 0 0 0 0 1 0 0 0 1 1 0 0 0 2 0 2 2 0 0 0 0 1 0 2 0 0 0 0 2 0 2 1 1 0 0 1 1 2 0 2 0 0 2 0 2 0 0 0 0 1 0 2 2 0 1 1 2 0 2 0 0 1 0 1 0 2 1 1 1 1 0 1 1 0 0 0 2 1 1 2 2 2 0 0 0 0 0 0 2 2 0 0 2 0 0 2 0 0 1 1 1 0 0 0 1 1 0 0 0 0 0 0 1 1 2 1 0 0 1 1 0 0 2 0 0 1 2 0 0 1 0 0 0 0 0 1 1 1 0 0 2 0 0 0 1 1 0 0 1 0 0 1 0 0 0 1 0 0 0 0 2 0 1 1
76 0 0 0 1 0 2 1 2 0 0 1 1 1 0 1 0 0 0 1 1 1 0 0 2 0 1 0 2 0 1 0 0 1 1 0 1 2 0 1 1 1 1 1 0 1 0 1 2 0 0 2 1 1 1 2 0 0 0 2 0 0 0 2 0 0 1 0 1 1 0 2 2 0 2 2 2 0 1 0 0 0 0 1 2 0 0 0 1 1 0 0 1 0 1 0 0 2 2 2 1 0 0 1 2 1 1 2 2 0 0 2 1 1 0 0 0 0 1 1 1 0 2 0 1 1 0 1 1 0 0 0 0 0 0 0 0 0 0 0 2 0 1 0 0 0 0 0 0 0 0 0 0 0 1 0 1 0 1 0 1 1 1 2 1 1 0 0 0 1 1 1 1 0 1 1 1 1 0 0 0 0 0 1 1 0 0 2 1 1 1 2 2 1 2 1 0 0 0 0 0 0 0 2 2 0 0 0 2 1 0 1 0 0 0 2 0 0 0 1 0 0 2 2 0 0 0 0 0 0 0 0 0 0 0 0 0 2 2 2 0 0 1 1 0 0 0 0 0 0 0 0 2 1 0 0 0 2 0 2 2 2 0 0 0 0 0 0 1 0 0 2 0 1 0 2 1 1 2 0 0 1 2 0 0 2 2 0 0 1 1 0 2 0 2 0 2 0 0 1 1 0 0 0 0 0 1 2 0 0 0 0 0 0 0 0 1 0 0 0 1 1 0 1 0 0 0 0 1 1 2 1 0 0 0 0 0 2 0 0 0 0 1 1 0 0 1 0 1 0 0 0 1 0 1 1 0 1 0 1 1 2 2 0 2 0 0 1 2 1 1 1 0 2 1 1 2 0 0 0 2 0 0 0 0 1 1 0 0 0 1 1 0 0 2 1 1 0 0 0 0 0 0 2 1 0 0 0 1 0 0 1 0 1 1 0 0 0 0 0 0 1 1 0 2 2 2 0 0 0 0 0 0 0 0 0 0 1 0 0 1 1 0 1 1 1 1 0 0 1 0 0 0 2 2 1 2 2 1 1 1 1 1 1 0 0 1 0 2 0 1 0 2 2 1 0 1 2 0 2 1 1 2 1 0 0 1 1 0 0 0 1 0 1 1 0 0 0 0 0 2 1 1 1 0 1 1 0 0 0 1 1 0 0 1 1 1 0 2 1 0 2 2 2 0 2 0 2 0 2 0 2 0 1 1 0 1 0 1 2 0 0 2 0 0 2 0 1 1 1 0 0 0 1 1 1 1 1 1 0 1 1 0 0 0 0 2 2 2 2 0 0 1 0 0 0 1 1 0 2 1 1 0 0 0 0 0 0 0 0 1 1 1 0 0 1 0 0 0 0 0 2 0 1 1 1 1 1 0 0 0 0 0 0 2 0 0 0 1 0 0 2 0 0 0 1 1 1 0 0 1 0 0 0 0 1 0 0 0 2 0 1 0 1 1 0 2 2 2 2 0 1 1 0 0 0 2 1 0 1 1 1 0 1 0 0 0 0 0 0 1 1 0 0 0 2 2 0 1 0 0 1 2 0 1 1 1 0 0 1 0 0 0 0 0 0 0 0 1 2 1 1 1 1 2 0 0 0 1 0 0 0 0 0 0 0 0 1 2 0 1 0 0 0 1 2 0 0 0 0 0 0 0 0 0 0 1 0 1 1 0 0 1 1 0 0 1 1 0 0 0 0 0 1 1 2 1 0 2 0 0 1 2 0 0 0 2 0 1 1 1 0 2 0 1 1 1 1 2 2 0 0 0 0 1 1 0 2 2 1 1 0 2 2 2 0 0 1 0 0 0 0 0 0 1 0 1 0 2 2 0 0 2 2 2 0 0 1 1 1 0 1 1 2 2 1 1 0 0 0 0 0 2 1 0 1 0 0 1 0 1 2 1 0 1 1 0 0 0 0 0 2 0 1 1 0 1 0 0 0 0 0 0 0 0 2 1 1 2 1 2 0 0 0 2 2 0 1 1 1 2 0 1 0 0 0 0 0 1 1 1 0 0 1 2 1 1 0 0 0 1 1 0 2 1 1 1 1 0 1 0 0 0 1 1 1 1 1 1 1 0 0 0 0 0 0 2 1 0 0 2 1 0 1 0 0 0 1 1 0 0 0 2 1 1 0 0 1 0 0 1 0 1 1 1 1 2 1 0 1 2 0 0 0 0 2 2 0 0 0 0 0 0 0 0 1 1 0 2 1 1 0 1 1 0 0 1 0 0 0 0 0 0 0 0 0 1 0 2 0 1 0
77 0 0 0 0 0 1 1 2 0 1 0 0 0 0 0 0 0 1 0 0 0 0 1 1 0 0 0 2 0 1 1 1 1 1 1 1 1 0 1 1 1 0 0 0 0 0 0 1 1 0 0 2 2 0 1 0 0 0 0 1 0 1 0 0 1 1 2 0 0 0 1 2 0 1 2 2 0 1 1 0 0 0 1 1 0 0 0 1 1 0 0 1 1 1 0 0 1 0 1 1 0 1 0 2 1 2 1 1 1 1 2 1 2 1 2 2 0 1 2 2 0 1 1 1 1 0 1 1 0 0 0 0 0 0 0 1 0 0 0 0 0 0 0 1 2 0 0 0 0 0 1 1 0 0 0 0 1 0 0 0 0 0 1 0 0 0 0 1 1 1 0 0 1 1 1 2 0 0 1 1 1 1 1 1 1 1 2 0 1 2 2 1 1 1 1 1 1 0 0 0 1 1 0 0 0 0 1 1 0 1 2 1 1 0 2 0 1 0 0 1 1 2 1 1 1 0 0 0 0 0 0 0 0 0 0 0 2 2 1 0 1 2 2 0 0 0 0 0 0 0 1 1 0 0 0 0 2 1 2 1 2 0 2 1 1 1 0 2 1 0 1 1 1 0 0 0 2 2 0 1 1 2 0 1 0 0 2 1 1 1 1 2 0 2 0 2 0 0 1 1 0 1 0 1 0 1 2 1 0 0 1 1 2 2 0 1 1 1 0 0 1 0 1 1 0 1 0 0 1 1 2 1 0 0 0 0 0 2 1 0 0 1 0 0 0 0 0 1 2 1 0 2 0 1 0 1 1 0 1 1 1 2 0 2 1 0 1 2 0 2 2 1 2 0 2 2 1 0 0 1 1 2 1 0 0 2 0 0 1 1 1 0 1 2 1 1 1 0 0 0 0 0 2 2 0 0 1 1 0 0 1 0 1 1 0 0 0 1 0 0 0 1 0 1 1 0 1 2 1 1 2 1 1 1 0 0 1 0 0 0 2 0 0 0 1 2 0 0 2 0 0 0 2 1 1 1 0 0 0 2 1 0 0 1 1 1 2 1 1 1 0 2 2 0 0 0 1 0 0 1 2 2 0 0 0 0 0 0 0 1 1 0 1 1 0 0 1 1 0 1 0 0 2 0 2 0 0 0 0 0 1 0 0 0 2 1 1 0 1 0 2 2 2 1 2 0 1 2 0 2 0 0 0 1 0 2 0 0 1 1 1 0 0 0 0 1 2 2 2 1 1 0 1 2 0 0 0 2 0 1 0 1 0 1 1 1 1 1 0 0 1 1 0 0 0 1 1 0 2 1 1 0 0 0 0 0 0 1 2 0 2 0 1 1 0 1 0 0 0 0 2 0 2 2 0 0 1 0 2 1 0 0 0 1 0 0 0 0 0 0 0 0 0 0 0 2 2 0 0 2 0 1 0 0 1 1 0 0 1 2 1 0 1 1 0 2 0 1 0 0 1 0 1 0 2 1 1 1 0 0 0 1 1 1 1 0 1 0 1 0 2 0 0 1 1 1 0 1 0 0 0 2 1 0 0 2 2 2 0 0 0 1 0 0 0 0 1 0 1 0 1 1 1 0 0 1 2 0 0 0 0 0 1 0 0 0 1 2 1 0 0 0 0 1 2 0 1 1 1 1 1 0 0 0 0 1 1 0 2 0 0 0 0 1 1 1 0 0 0 0 1 1 1 1 0 0 2 2 1 1 1 2 0 0 2 1 0 1 1 0 0 2 0 0 0 1 2 1 1 1 0 0 0 0 2 0 2 1 2 0 1 1 2 2 0 0 1 0 0 0 0 0 0 2 0 0 0 0 2 0 0 0 0 1 1 0 2 1 2 1 1 1 2 2 1 0 0 0 0 1 0 1 1 0 0 0 0 0 0 0 1 1 0 0 0 0 1 0 0 0 1 0 2 2 0 0 0 0 0 0 1 0 0 0 1 1 1 1 1 1 0 0 1 2 2 1 0 0 0 1 0 2 0 0 0 0 1 0 2 2 0 1 1 2 0 2 0 0 0 0 1 0 1 1 1 1 1 0 1 1 0 0 0 0 0 2 1 1 1 0 0 0 0 0 0 2 1 0 0 2 1 1 2 0 0 1 1 1 0 0 0 1 1 1 1 1 1 0 1 1 0 1 0 0 0 1 2 0 1 2 0 0 0 1 1 2 0 1 0 0 0 0 0 0 1 1 1 1 0 0 1 0 0 0 1 1 1 0 0 0 0 0 0 1 0 1 0 0 0 0 0
78 0 0 0 0 0 1 0 1 1 1 1 0 2 0 2 0 0 0 0 0 0 0 0 2 0 0 0 1 1 1 0 1 2 1 1 1 1 0 1 1 1 1 1 0 1 1 0 1 1 0 0 1 1 1 1 1 0 0 1 1 1 0 2 1 1 2 0 0 0 0 1 2 0 1 2 2 1 2 1 1 0 0 1 1 0 0 1 2 2 1 0 2 0 0 0 0 1 1 1 1 0 0 1 2 1 2 0 0 2 0 1 0 1 0 1 1 0 0 2 2 0 1 1 0 1 1 1 2 1 2 2 0 0 1 0 0 1 0 0 1 0 0 0 2 2 0 0 0 0 0 2 1 0 0 0 1 2 0 1 0 0 0 1 1 2 0 1 0 1 1 0 0 1 2 0 2 0 0 0 0 0 1 1 0 0 1 2 0 1 1 2 2 2 2 2 0 0 0 0 0 0 0 0 0 0 1 0 2 0 0 0 0 0 0 2 1 0 2 1 0 1 1 2 0 0 1 0 0 0 0 0 0 1 1 0 1 2 2 0 0 0 2 2 0 0 0 0 0 0 0 0 2 0 0 0 0 1 0 0 0 0 0 0 0 0 0 0 2 2 0 1 0 1 0 0 0 2 1 0 1 1 2 1 0 2 1 1 0 2 0 0 2 0 2 0 2 1 0 2 0 0 1 1 1 0 0 1 2 0 0 2 0 1 1 0 2 1 0 0 1 2 2 0 0 0 0 0 1 1 1 1 0 0 0 0 0 1 0 1 1 2 2 0 1 1 0 0 1 0 0 0 2 1 1 0 1 1 0 0 0 0 0 1 0 0 0 2 2 0 2 2 0 2 0 0 1 0 1 0 1 0 1 0 1 0 0 0 0 0 0 0 2 0 2 2 2 2 0 0 0 0 0 2 2 0 0 0 1 0 0 1 1 0 1 0 1 0 0 1 0 1 0 1 1 1 1 0 1 1 0 1 0 1 1 0 0 1 1 1 2 0 0 1 1 2 1 1 1 2 0 0 0 2 1 1 1 2 1 1 1 1 1 1 0 1 1 1 2 0 1 1 1 1 2 0 2 1 1 0 1 2 1 0 2 0 0 1 1 0 1 1 0 2 2 0 0 0 0 1 2 2 2 0 0 0 2 0 0 0 0 2 0 0 1 1 1 0 2 1 0 2 2 2 0 2 0 1 1 1 1 1 0 1 0 0 1 1 1 0 0 1 0 0 0 1 0 1 1 2 0 0 0 2 0 1 0 0 0 0 1 0 0 0 0 0 0 1 0 0 1 1 0 0 0 0 0 2 0 2 2 0 1 0 1 1 1 0 0 0 0 0 0 0 0 0 0 0 0 0 0 1 0 1 1 1 1 0 0 1 0 0 1 2 0 2 2 0 0 0 1 1 2 2 0 0 0 0 0 0 2 0 0 0 0 1 0 0 0 2 1 1 0 0 1 0 2 1 1 1 0 1 0 0 0 2 2 2 1 0 0 0 0 1 1 1 1 1 1 1 0 1 0 0 1 2 1 0 2 0 1 0 2 1 0 1 1 0 2 0 0 0 0 0 0 0 0 0 1 2 0 0 0 1 0 1 2 1 0 0 1 1 0 0 0 1 0 0 2 0 0 0 1 1 0 2 1 2 1 1 1 0 1 1 0 1 1 0 2 2 2 2 0 0 0 1 1 1 0 0 0 0 1 0 0 2 0 0 2 0 0 1 2 0 0 0 2 0 2 2 1 1 2 1 1 0 2 2 1 2 0 0 0 1 2 1 0 1 0 2 0 2 1 1 1 0 0 2 0 0 0 1 0 0 1 0 2 0 0 2 0 0 0 0 0 0 0 2 2 2 2 2 1 2 2 1 1 0 0 0 0 1 1 0 0 2 0 0 1 0 1 1 1 0 0 0 0 0 0 1 0 1 0 1 0 1 0 1 1 0 0 2 0 0 0 0 1 0 1 1 0 0 1 1 0 0 0 1 2 2 2 0 2 0 0 0 1 0 1 1 1 0 1 1 2 1 2 0 0 0 0 2 1 2 0 0 1 1 0 1 0 0 0 0 2 1 1 1 2 1 0 1 0 1 0 0 2 2 0 0 2 1 1 2 0 1 1 0 2 2 0 0 2 2 1 0 0 1 0 2 0 0 2 0 0 0 0 0 0 0 2 0 0 0 0 0 0 0 1 0 0 0 0 0 0 0 1 0 2 1 1 0 0 0 0 0 0 0 0 0 0 1 0 0 0 0 1 0 0 0 0 0
79 0 0 0 1 0 1 0 0 2 2 0 1 2 0 1 0 0 0 1 1 1 0 0 2 0 0 0 2 0 2 0 0 0 1 1 1 1 0 1 1 1 0 0 0 0 1 0 1 2 0 1 0 1 1 0 2 0 0 1 0 1 1 1 1 1 1 1 0 0 0 1 2 0 2 2 1 0 1 0 1 0 2 0 2 0 0 0 2 2 0 1 1 0 0 0 0 0 0 0 0 0 0 1 2 1 2 0 0 2 0 1 0 2 0 2 2 1 1 1 1 0 2 0 0 0 2 0 1 0 0 0 0 0 0 0 1 1 0 0 1 0 0 0 2 2 1 0 0 0 0 1 0 0 0 0 0 2 0 0 0 0 0 2 2 2 1 0 1 1 1 1 2 2 2 2 1 0 0 0 0 0 1 1 1 1 1 0 0 0 0 1 1 0 1 1 0 0 0 0 0 0 0 1 1 0 1 0 1 1 0 1 1 0 0 2 0 0 1 0 1 1 2 2 0 0 1 0 1 1 0 0 0 0 0 0 0 2 2 1 0 0 2 2 0 0 0 0 0 0 0 1 1 0 0 0 0 2 0 0 0 0 0 0 0 0 0 0 0 0 0 0 0 0 1 0 1 2 1 0 1 2 2 0 2 0 2 2 1 2 0 1 2 0 2 0 2 1 0 2 0 0 2 0 2 0 1 1 0 0 1 1 1 0 0 0 2 0 1 0 1 1 1 1 0 0 0 0 1 1 2 0 0 0 0 0 0 0 2 1 0 0 1 0 1 1 0 1 2 0 0 1 2 0 2 0 1 1 1 1 2 2 2 0 2 1 0 2 2 0 2 2 2 1 0 1 1 0 0 0 2 0 1 0 1 0 0 1 1 0 0 0 1 0 1 0 1 1 1 1 0 1 0 2 2 0 0 0 0 0 0 2 0 2 2 1 0 1 0 0 0 2 0 0 0 1 0 0 0 0 0 0 2 2 2 0 0 2 1 1 1 1 0 2 1 1 1 0 0 1 0 0 0 2 2 2 2 2 2 2 0 2 1 1 1 2 0 1 1 1 1 0 1 1 1 0 1 2 0 1 0 2 0 0 2 1 0 0 0 0 2 2 0 2 1 1 1 1 1 0 1 1 1 1 0 1 2 0 0 0 0 2 0 1 0 1 0 1 0 1 1 2 2 2 1 1 1 0 1 1 2 1 0 0 0 0 2 1 1 1 2 1 0 0 0 2 0 0 1 1 0 1 0 1 2 1 1 0 0 0 0 0 1 0 1 1 0 2 1 0 0 0 1 0 1 0 1 1 0 2 2 0 0 0 0 0 0 0 0 0 1 1 0 0 0 0 0 1 1 1 1 0 0 2 2 0 2 1 0 1 0 0 1 1 1 1 1 0 0 0 0 1 1 1 0 0 2 1 0 0 1 0 0 0 0 1 0 0 0 1 1 1 0 2 2 0 2 1 1 1 1 0 0 0 0 0 2 2 1 0 0 0 1 1 1 2 1 1 0 1 1 0 1 0 0 1 0 1 1 1 2 0 2 2 1 1 0 1 1 1 0 0 0 0 0 0 0 0 0 1 2 0 0 1 1 0 1 2 0 0 1 1 0 0 0 1 0 2 1 0 0 1 0 0 0 2 0 0 0 0 1 0 0 0 0 0 1 0 1 1 0 1 0 0 0 0 1 1 0 0 0 0 1 0 0 2 1 2 2 2 1 2 2 0 0 0 2 0 2 2 1 0 1 1 2 2 0 1 1 1 1 1 1 0 1 1 1 2 2 1 1 0 1 2 2 0 0 0 0 1 0 0 0 0 1 0 2 1 1 2 0 0 0 0 0 0 2 2 1 1 1 1 2 2 2 1 1 0 0 0 0 2 2 1 0 2 0 1 1 1 0 1 0 0 0 0 1 0 0 1 0 1 0 1 1 0 0 0 0 1 0 2 0 0 0 0 0 0 0 2 0 2 0 0 1 1 1 1 1 1 1 1 2 0 0 0 0 0 0 2 2 0 1 0 2 2 1 0 0 0 0 2 0 1 2 2 0 0 0 0 0 0 0 0 1 1 2 1 1 1 0 0 0 1 0 0 2 1 1 1 2 0 0 2 0 0 0 0 1 0 0 0 1 0 0 1 1 2 0 0 1 0 1 0 0 0 1 2 0 2 1 0 1 0 1 1 1 0 1 0 0 0 0 1 1 0 1 0 2 0 0 0 1 1 0 2 1 0 0 0 0 0 0 0 0 0 0 0 1 0 0 0
80 0 0 0 1 0 1 0 0 1 1 0 0 2 0 2 0 1 0 1 1 1 0 1 1 1 2 0 2 1 1 1 0 0 2 1 1 1 0 0 0 1 0 2 0 0 0 0 0 2 0 0 0 0 1 0 1 0 0 2 0 2 0 2 0 0 0 2 0 0 0 2 1 0 1 2 2 0 2 0 2 0 0 1 1 0 0 1 2 2 0 1 0 0 1 0 0 1 1 1 0 0 1 0 2 0 2 1 2 0 0 1 1 2 2 2 2 0 2 1 1 0 2 0 0 0 2 1 1 1 0 0 0 0 0 0 0 0 0 0 1 0 1 0 2 2 1 0 0 0 0 0 1 0 1 0 0 1 0 0 1 0 0 1 0 1 0 0 1 1 0 1 1 1 1 1 2 0 0 1 1 0 1 1 1 1 1 2 0 1 1 2 2 0 2 1 1 1 0 0 0 1 1 2 2 0 0 1 1 0 1 0 1 0 0 2 0 0 2 0 1 1 1 1 1 0 0 1 1 1 0 0 0 0 0 0 2 2 2 1 0 0 2 1 0 0 0 0 0 0 0 0 2 0 0 0 0 2 0 1 1 1 0 0 1 0 1 0 1 1 0 1 0 1 0 1 0 2 1 0 1 1 2 1 0 1 1 2 1 2 0 0 2 0 2 0 2 0 0 0 1 0 1 0 1 1 2 2 0 0 0 1 0 1 1 0 2 0 0 0 0 2 1 2 0 0 0 0 1 1 1 2 0 0 0 1 0 1 1 0 1 1 1 0 0 0 1 0 0 2 1 1 2 1 1 0 2 1 0 1 1 1 2 0 2 0 0 1 2 1 1 1 0 2 0 0 2 0 1 0 2 1 0 0 1 1 0 0 0 0 0 0 0 0 1 1 2 0 1 1 0 1 0 2 2 0 0 1 0 0 0 0 0 1 1 0 0 0 0 0 0 1 0 1 1 1 1 1 2 0 2 1 1 1 1 0 0 1 2 0 1 0 0 0 1 2 1 0 0 2 0 0 0 2 1 1 1 2 1 1 2 1 1 1 0 1 0 1 2 0 2 1 2 2 1 1 0 2 2 0 1 2 0 0 2 0 0 1 0 0 1 1 0 1 0 0 0 2 2 0 0 0 0 2 0 2 1 0 0 0 0 1 0 0 1 1 0 0 2 1 1 2 2 2 0 2 0 1 1 1 1 1 0 0 0 1 0 1 0 1 0 1 1 0 1 0 1 0 0 1 0 0 0 1 0 0 0 0 0 1 0 0 1 0 1 1 0 2 2 0 0 0 0 0 0 0 0 1 0 1 1 1 0 0 0 0 0 1 0 1 1 1 0 0 0 0 0 0 0 0 0 2 0 2 2 0 2 1 0 2 1 0 0 0 1 0 0 0 1 0 0 1 1 1 0 1 1 1 0 0 2 0 2 0 0 1 1 0 1 2 1 0 0 1 1 0 2 1 1 1 0 2 0 1 0 2 1 2 2 0 0 0 1 2 2 2 0 1 0 0 1 1 1 0 1 1 2 0 1 0 0 1 2 2 0 1 2 1 1 0 1 1 1 0 1 0 1 0 1 2 1 0 0 0 1 0 1 1 0 0 1 1 0 0 1 1 0 1 0 0 0 1 2 0 0 0 0 0 0 0 0 0 1 1 0 0 2 0 0 2 0 2 0 0 0 0 0 1 0 0 0 0 1 0 0 2 0 0 1 1 0 1 2 0 0 0 2 0 1 0 0 0 2 1 0 2 0 0 0 0 0 2 1 2 2 1 1 2 0 2 0 2 1 2 2 0 0 1 0 1 0 0 0 0 1 0 2 0 1 2 0 0 0 0 0 0 0 2 1 2 2 1 2 2 2 0 0 0 0 0 0 1 2 1 0 1 0 0 0 0 1 1 0 0 1 0 0 0 0 0 1 1 0 1 1 0 1 1 1 0 0 2 1 1 0 1 1 1 2 1 1 1 0 1 1 1 0 0 0 1 1 0 2 0 0 0 1 0 1 0 0 0 0 1 2 1 2 0 1 0 0 1 0 1 2 2 0 1 0 0 0 0 0 0 1 1 1 1 1 1 0 0 1 1 0 0 0 1 1 2 2 0 0 2 0 0 0 0 1 1 0 0 2 2 1 0 0 0 0 0 1 1 2 2 2 0 2 2 0 1 1 0 0 0 2 0 0 0 1 0 0 0 0 0 0 0 2 1 1 0 1 2 0 0 0 0 0 1 1 0 0 1 0 1 0 0 0 0 2 0 1 0
81 0 0 0 1 0 2 1 1 0 0 0 0 0 0 0 0 0 1 0 0 0 0 0 2 0 0 0 2 0 1 0 1 0 1 0 1 1 0 1 1 1 0 0 0 0 0 0 1 1 0 0 1 1 1 1 0 0 0 1 1 0 0 0 0 0 1 0 0 0 0 1 2 1 1 2 2 0 0 0 1 0 0 0 0 0 0 0 1 2 0 0 0 0 1 0 0 2 0 0 0 0 1 0 2 0 2 1 1 1 0 1 2 2 2 2 2 1 1 0 0 1 2 0 1 0 1 1 1 0 0 0 0 0 0 0 1 0 0 0 2 0 0 0 0 0 0 0 0 0 0 1 1 0 0 0 0 0 0 0 1 1 0 2 1 2 0 1 0 1 1 0 0 1 1 1 1 0 0 1 1 1 1 1 0 0 1 1 0 0 1 2 2 1 2 2 1 0 0 0 0 2 0 2 2 1 1 1 1 1 1 1 1 0 0 2 0 0 0 1 0 0 2 2 0 0 1 0 0 0 0 0 1 0 0 0 0 2 2 1 0 1 2 0 0 0 0 0 1 0 0 0 1 0 0 0 0 1 0 0 0 0 0 1 1 0 1 0 2 1 0 2 1 1 2 1 0 1 1 0 1 1 0 0 0 0 0 2 1 2 0 1 1 0 2 0 2 2 0 2 2 2 0 0 0 0 0 2 0 0 0 0 2 1 1 0 2 0 0 0 1 2 0 2 0 0 1 0 1 0 2 1 0 0 0 0 0 1 2 0 0 0 2 0 1 1 0 1 2 0 0 0 2 0 1 0 0 1 0 0 0 0 0 1 0 0 0 2 2 0 2 2 0 2 0 0 1 2 0 1 2 2 0 0 1 2 1 0 0 1 0 0 0 0 1 0 1 0 0 0 0 0 0 1 0 0 1 1 0 0 0 0 0 0 0 0 0 1 0 0 0 2 1 0 1 1 1 0 0 0 0 1 2 2 2 0 0 0 0 0 1 1 0 1 0 0 2 1 1 2 0 0 0 2 0 0 0 1 1 2 1 2 0 0 1 1 1 0 2 0 0 0 1 1 1 0 1 2 1 0 2 1 1 1 2 1 0 1 0 0 0 1 1 2 2 1 1 0 1 0 1 1 1 1 0 2 1 0 0 0 0 1 0 1 1 0 0 1 1 1 1 2 1 1 0 1 1 0 2 1 1 0 0 0 1 0 1 0 1 1 2 1 2 1 1 2 0 0 1 0 0 0 1 1 1 1 1 1 0 1 0 0 1 1 0 0 2 2 1 1 1 1 1 0 0 0 2 0 0 2 1 0 0 0 0 0 0 0 1 1 0 0 0 0 1 0 0 0 0 1 1 1 0 2 2 0 1 1 0 1 0 0 0 2 1 1 0 0 1 0 0 2 1 1 0 1 0 1 0 0 1 1 0 0 0 0 1 0 2 2 2 2 0 2 1 0 2 1 1 1 0 1 0 0 0 1 2 1 0 0 0 0 0 1 1 2 1 1 0 0 2 0 2 0 0 2 2 0 1 0 0 2 1 1 0 0 1 0 1 0 0 0 0 0 2 0 0 1 2 2 0 0 0 1 0 0 0 2 0 0 1 1 0 0 0 0 0 1 0 0 0 0 2 0 0 1 0 0 0 0 1 0 0 0 0 0 2 0 0 1 0 1 0 0 0 0 0 2 0 0 0 0 0 1 1 2 0 2 2 2 2 1 2 0 0 1 2 0 2 2 0 0 1 1 1 1 1 1 1 1 0 1 1 1 2 1 0 2 2 0 1 0 2 2 1 1 0 2 0 0 0 0 0 0 2 0 1 1 0 2 0 0 1 1 1 0 1 2 2 2 0 2 2 2 1 0 0 0 0 1 0 0 1 1 0 2 0 0 0 0 0 0 1 1 0 0 1 0 0 0 0 2 0 2 2 0 0 1 0 1 0 1 1 0 0 0 0 1 2 1 0 0 1 1 0 0 0 1 1 2 2 0 0 0 0 0 0 0 0 2 2 0 0 1 1 0 1 0 2 0 2 0 1 1 1 1 1 0 0 1 1 0 0 0 1 1 2 1 1 1 0 0 0 0 0 0 0 1 1 1 2 0 1 2 0 1 0 1 1 0 0 0 1 2 1 0 0 0 0 0 1 0 1 1 1 0 1 2 0 0 1 0 0 0 1 1 1 0 1 0 0 0 0 0 0 2 0 0 2 0 1 1 0 1 0 1 1 1 0 1 1 0 0 1 1 0 1 0 1 0 0 0
82 0 0 0 0 0 0 2 2 0 0 2 0 2 0 2 0 0 0 1 1 1 0 1 1 1 1 0 2 0 2 0 0 0 2 0 2 1 0 1 1 1 0 0 0 0 1 0 2 0 0 0 1 1 1 1 0 0 1 2 0 2 0 0 0 0 0 2 0 0 0 2 2 0 2 1 2 0 1 1 0 0 0 1 2 0 0 0 2 2 0 0 1 1 1 0 0 0 0 0 0 0 0 2 2 0 2 0 0 2 0 2 1 1 1 1 1 0 1 1 1 0 2 0 0 0 2 0 0 0 1 1 0 0 1 1 0 1 0 0 1 0 0 0 0 1 0 0 0 1 0 1 1 0 0 0 0 0 0 1 0 1 0 2 2 2 0 0 2 2 0 2 0 2 2 0 1 0 0 0 0 0 1 1 0 0 1 1 0 0 1 2 1 0 1 1 0 0 0 0 0 0 0 1 0 1 1 1 0 0 1 2 1 0 1 1 0 0 2 0 0 0 1 2 0 0 1 1 1 1 1 0 0 1 1 1 0 2 2 1 0 0 1 2 0 0 0 0 0 0 0 1 0 0 1 1 1 0 0 0 0 0 0 1 0 0 1 0 0 0 2 2 0 2 0 0 1 1 1 0 1 2 2 0 1 1 1 0 0 2 0 1 0 0 2 1 0 1 0 0 1 0 0 0 0 1 0 2 1 0 0 1 2 1 1 0 2 1 1 0 1 2 1 2 1 0 0 0 1 1 1 1 0 0 0 0 0 0 2 0 0 1 1 0 0 0 0 0 1 1 1 0 2 2 0 0 1 0 0 1 1 1 2 0 2 0 0 0 2 1 1 1 2 1 2 0 2 0 0 0 1 1 0 0 0 0 0 1 1 1 0 0 2 0 2 1 1 0 1 1 0 1 0 1 0 0 1 1 0 0 0 0 0 0 0 0 1 0 0 1 0 1 1 0 1 1 2 1 1 0 0 2 1 1 1 0 0 0 0 0 1 1 0 0 1 1 1 0 0 1 1 0 0 2 0 0 0 1 2 1 1 0 0 0 1 2 0 2 1 1 0 0 1 1 2 1 2 2 0 1 1 1 1 0 1 0 0 1 0 0 0 1 1 0 0 0 0 0 0 1 2 2 1 1 0 1 1 0 0 0 0 2 1 1 0 1 0 1 1 2 0 2 2 2 0 2 0 0 2 1 1 1 0 0 1 0 1 0 1 1 0 0 1 0 0 1 0 1 1 1 1 1 0 1 1 1 0 0 0 1 0 0 0 0 0 0 2 1 0 0 1 1 0 0 0 0 0 1 0 2 2 1 0 0 1 1 1 1 1 2 0 0 1 0 1 0 0 0 1 0 0 2 1 2 1 0 1 0 0 1 0 0 0 0 1 1 1 0 1 0 0 0 0 0 0 0 2 1 0 0 0 0 1 0 0 1 0 0 0 1 0 0 0 1 1 0 2 2 1 1 1 2 0 1 0 2 1 1 1 0 0 0 1 1 1 2 0 1 1 0 0 0 0 1 1 2 2 0 1 0 1 0 2 1 1 1 0 1 2 0 0 0 0 0 1 0 0 0 2 2 1 0 1 1 1 0 0 1 1 0 1 0 0 0 0 1 0 1 0 0 0 0 0 1 1 2 1 1 1 1 2 1 0 1 0 0 2 0 1 1 0 1 0 0 0 0 0 1 0 0 0 0 0 0 0 0 0 0 1 0 0 0 2 1 0 0 2 0 2 2 0 1 1 1 0 0 0 2 2 2 1 0 1 1 1 0 1 2 1 1 1 1 0 2 2 0 0 0 0 1 0 0 0 0 2 0 2 0 0 2 0 0 1 0 1 0 1 1 2 2 1 2 0 2 2 0 0 0 0 0 1 0 1 1 0 0 0 1 1 1 0 1 0 0 0 0 0 0 0 0 0 2 0 2 2 0 0 0 0 0 0 0 0 0 0 1 1 0 2 1 0 0 0 0 0 1 0 2 1 0 1 0 2 0 0 0 0 0 2 1 1 0 0 2 2 0 2 0 0 0 1 1 0 0 2 2 0 1 0 0 1 0 0 0 1 0 2 0 0 0 0 0 0 0 1 0 1 1 0 0 2 0 0 1 0 0 0 0 1 1 0 0 1 2 2 0 0 0 0 0 1 0 2 1 1 0 2 2 0 2 1 0 1 0 2 0 0 0 2 0 1 1 0 0 0 1 1 0 2 1 1 0 1 1 0 0 1 0 0 0 0 0 0 0 1 0 0 0 1 0 2 1
83 0 0 0 0 0 2 1 1 1 1 0 0 1 0 0 0 0 0 2 2 1 0 1 1 0 1 0 1 1 1 0 0 0 2 2 2 2 0 0 0 1 1 1 1 0 1 0 1 2 1 1 0 0 2 1 0 0 0 1 0 1 0 1 0 1 1 1 0 0 1 0 1 0 1 2 2 0 1 0 1 0 1 0 1 0 0 0 1 2 0 0 0 0 0 0 0 1 1 1 1 1 0 2 2 0 2 1 1 1 0 2 0 1 1 2 2 0 1 1 1 0 1 1 0 1 1 2 2 1 0 0 0 0 0 0 0 0 1 0 0 0 0 0 0 0 0 0 1 1 0 0 1 1 1 1 0 2 0 0 0 0 1 2 2 2 0 1 0 1 0 1 0 2 2 0 1 0 0 1 1 1 1 1 0 0 1 2 0 1 1 2 2 1 2 1 1 0 0 0 0 0 0 1 1 0 0 0 1 0 1 0 2 1 0 2 0 1 1 1 0 0 2 2 0 0 1 0 0 0 0 0 0 0 0 0 0 2 2 0 0 0 2 1 0 1 1 0 0 0 0 0 1 0 0 0 0 1 1 1 0 1 0 1 1 0 0 2 1 1 1 1 1 2 0 1 0 1 2 0 0 1 1 1 0 2 0 1 0 2 0 0 2 0 2 0 2 1 1 1 0 0 2 0 2 0 2 2 1 0 1 2 2 2 2 0 1 0 0 0 0 2 0 2 0 0 1 0 1 1 2 1 0 0 0 0 0 1 2 0 0 0 1 1 1 2 0 0 0 2 2 0 2 0 2 0 0 2 1 0 1 1 1 0 1 0 0 0 2 2 0 0 1 2 0 1 2 0 2 0 1 1 2 0 0 2 1 0 0 0 1 1 0 0 2 0 0 1 0 0 0 0 0 1 0 0 1 0 0 0 0 0 0 1 1 0 0 1 0 0 0 2 0 0 0 0 0 2 1 0 0 1 0 0 0 0 0 0 0 0 1 1 0 1 0 1 2 1 1 0 0 0 0 2 0 0 0 1 1 1 1 1 0 0 2 2 0 2 0 2 1 1 2 2 0 0 0 2 0 2 2 1 0 0 2 0 0 1 0 0 0 2 2 1 1 0 0 0 0 1 2 2 1 1 0 2 1 1 0 0 0 2 1 1 0 1 1 0 0 2 1 2 2 1 0 1 1 0 0 2 0 0 0 1 1 0 1 1 1 0 0 1 2 0 0 2 0 2 2 2 1 1 0 2 0 1 0 0 1 0 1 0 1 1 0 0 2 2 0 0 2 2 0 0 0 0 0 1 0 1 2 0 1 0 0 0 0 1 0 1 0 0 0 0 0 0 0 2 2 2 2 1 0 2 1 0 1 0 1 0 1 0 1 1 0 1 1 0 0 0 0 1 1 1 0 0 1 1 0 0 1 0 0 0 0 1 1 0 0 2 0 0 0 0 1 0 2 0 1 1 0 1 1 0 1 1 2 2 2 0 0 0 1 2 2 2 0 1 1 0 0 0 1 0 1 2 2 1 1 1 1 1 2 1 1 1 1 1 0 0 0 0 1 1 0 0 0 0 1 1 0 1 0 1 1 0 0 2 0 0 0 0 0 0 1 1 1 1 0 0 0 0 0 0 0 1 0 2 2 2 2 2 0 0 0 0 1 0 0 1 0 0 0 0 0 2 2 1 0 0 0 1 1 0 1 1 1 0 2 0 0 1 2 0 0 1 2 1 1 1 0 0 1 0 1 1 1 0 0 0 0 2 1 1 2 0 1 1 1 1 0 1 2 2 2 0 0 0 0 1 0 0 0 0 1 1 2 0 0 0 0 0 2 2 2 0 0 2 2 2 2 2 0 0 0 2 0 0 0 0 2 0 1 1 1 2 0 0 1 0 1 1 1 1 0 0 1 0 0 0 0 2 0 1 1 0 1 0 0 0 2 2 1 0 0 0 2 1 2 1 1 0 0 0 1 1 2 1 1 1 1 0 1 0 0 0 0 0 1 1 1 0 0 1 2 1 1 0 0 0 0 1 1 1 1 1 1 1 0 1 0 0 1 1 1 1 1 1 1 1 0 0 2 2 0 0 2 1 1 1 1 0 0 2 0 0 0 1 2 1 0 0 0 0 0 0 2 0 0 0 2 0 2 0 0 0 0 2 0 0 2 0 0 1 2 0 0 0 0 0 0 0 1 0 0 0 1 1 2 1 2 1 1 1 0 1 1 1 1 0 0 1 0 1 0 0 0 0 1 0 1 1
84 0 0 0 1 0 1 1 1 1 1 1 1 2 0 1 0 0 2 1 1 1 0 0 2 0 0 0 2 0 1 1 0 2 0 0 1 2 0 1 1 0 0 0 0 0 1 0 0 2 1 1 2 2 0 0 1 0 0 0 1 0 1 0 0 1 0 0 0 0 0 1 1 0 1 2 2 0 1 1 0 0 0 0 0 0 0 1 1 2 0 1 2 1 1 0 0 2 2 2 1 0 0 1 2 1 2 1 1 1 0 2 0 2 0 2 2 0 1 1 1 1 2 0 0 0 2 0 1 0 0 0 0 0 0 0 0 0 0 0 1 0 0 0 0 2 0 0 0 0 0 0 0 0 1 0 1 0 0 1 0 0 1 2 0 2 0 1 1 2 0 2 1 1 1 1 1 0 0 1 1 1 0 0 2 2 0 1 0 0 0 2 2 0 2 0 0 0 0 0 0 2 0 1 1 0 1 1 2 0 1 1 0 0 0 2 0 0 1 2 0 0 1 1 1 0 1 1 1 1 1 0 0 0 0 0 0 2 2 0 0 1 2 2 0 0 0 0 0 0 0 0 1 1 0 0 2 2 0 0 0 0 0 0 1 0 0 0 2 1 1 0 0 1 0 0 0 2 2 0 2 2 2 0 1 0 0 0 0 1 1 0 1 0 2 1 2 1 1 1 0 0 0 1 0 0 0 1 1 0 0 1 1 1 1 0 2 1 0 0 1 2 2 0 0 0 0 0 2 1 1 1 0 0 0 0 0 2 0 2 2 1 1 0 0 0 0 0 1 1 1 0 2 0 2 0 0 1 0 1 1 1 0 0 0 0 0 1 2 1 1 1 0 2 0 0 0 0 1 0 0 1 0 0 0 0 0 0 0 1 0 0 1 0 2 0 0 0 2 2 0 2 0 1 1 0 1 1 1 1 1 2 0 0 0 0 0 1 0 0 1 2 1 0 0 0 1 0 0 0 0 1 0 0 0 1 0 2 1 1 0 2 0 0 1 1 2 0 0 1 0 0 0 2 2 2 2 1 2 2 1 2 0 1 1 2 0 1 1 1 1 0 2 2 1 1 0 2 0 1 0 2 2 1 0 0 0 2 1 0 1 2 0 1 1 2 2 2 2 0 2 2 1 1 0 1 2 0 0 0 0 1 1 0 0 2 2 0 2 2 0 2 2 2 0 1 1 2 0 2 0 1 0 1 1 0 1 2 0 2 1 2 1 0 1 0 1 1 1 2 1 1 0 2 1 1 0 0 1 0 1 0 1 0 0 0 2 1 0 0 0 1 1 0 0 0 2 2 0 2 2 0 0 0 0 0 0 0 0 0 0 0 0 0 0 0 0 0 0 0 0 1 1 2 2 1 2 1 0 2 1 0 0 1 0 1 0 0 0 0 0 1 0 0 0 0 2 1 0 0 0 0 1 0 0 1 1 0 1 2 1 2 0 2 2 0 1 1 2 2 2 2 0 1 0 1 1 2 1 1 1 0 1 2 1 2 1 2 1 1 0 1 0 0 1 1 1 0 2 0 1 0 2 1 0 1 1 1 1 0 0 0 0 1 1 0 0 1 0 1 1 1 0 1 1 0 1 1 1 0 0 0 0 1 0 0 0 1 1 0 0 0 0 0 1 2 0 1 1 1 1 1 0 0 0 1 1 0 0 1 0 1 0 0 0 0 0 0 0 0 0 1 1 0 0 2 0 0 1 0 0 0 2 0 0 1 1 1 1 1 0 0 2 0 1 1 1 1 1 1 1 1 0 0 1 2 0 2 1 1 1 1 1 2 2 0 0 2 0 0 0 0 0 0 0 1 1 0 0 1 0 0 1 1 1 0 1 2 1 2 1 1 1 2 1 1 0 0 0 0 0 0 2 1 0 1 1 0 0 0 0 0 0 0 0 0 0 0 0 0 1 1 0 2 2 0 0 0 0 0 0 0 0 0 2 0 1 0 1 0 0 0 0 0 2 2 0 0 2 1 1 0 2 0 0 1 0 0 0 2 2 0 1 0 2 1 2 0 0 0 0 2 0 1 1 2 0 1 0 1 0 0 1 1 1 0 1 0 1 1 0 0 0 0 0 0 1 1 1 1 2 0 1 2 0 1 1 2 2 0 0 0 0 1 0 0 1 0 0 0 2 0 1 0 0 0 1 2 0 1 2 0 0 0 1 1 1 0 0 0 0 0 0 0 0 1 1 0 2 0 0 0 2 2 0 1 1 0 0 0 0 0 0 0 0 0 0 0 1 0 1 1
85 0 0 0 1 0 1 2 2 0 0 1 0 2 0 2 0 0 1 1 1 0 0 0 2 0 0 0 2 1 1 1 0 1 1 1 1 1 0 2 2 0 1 1 0 1 0 0 1 1 0 2 1 2 1 0 1 1 1 2 0 1 0 1 1 1 2 1 0 0 0 0 2 0 1 2 2 0 0 0 1 0 1 1 2 0 0 0 2 2 0 2 0 0 0 0 1 1 1 1 1 0 0 1 2 1 2 1 1 1 0 2 1 1 1 1 1 0 0 2 2 0 0 2 0 1 0 1 1 0 0 0 0 0 1 1 0 0 0 0 1 0 0 0 0 1 0 1 0 0 1 0 0 0 1 0 0 0 1 0 1 1 0 2 0 1 0 0 2 2 0 1 1 0 1 1 1 1 0 1 1 1 1 1 0 0 1 1 0 0 0 2 2 2 2 2 0 0 1 0 0 1 0 1 1 1 1 0 1 1 0 1 1 0 0 2 0 0 0 0 2 2 2 2 0 0 1 0 0 0 0 0 0 0 0 0 0 2 2 1 0 1 2 1 0 0 0 0 0 0 0 0 1 0 0 0 2 2 0 1 1 1 0 1 1 0 0 1 0 0 0 1 0 2 0 1 0 2 0 0 0 1 0 0 0 0 0 2 0 2 0 0 1 0 2 1 1 0 0 2 2 0 0 0 0 0 1 1 0 0 0 1 1 2 2 0 2 0 0 0 1 1 0 1 1 0 1 0 0 0 0 2 0 0 0 0 0 1 1 0 0 0 2 1 1 1 0 0 1 1 1 1 2 1 1 0 1 0 0 1 1 1 2 0 2 1 0 1 2 1 1 1 0 2 0 0 0 1 0 1 1 1 0 1 0 1 1 0 0 0 0 0 1 0 1 0 1 2 0 0 0 0 0 2 1 0 0 0 0 0 0 0 0 0 0 0 1 0 0 0 0 1 1 1 0 0 1 0 2 0 0 2 1 1 1 0 0 1 1 1 2 0 0 0 0 1 2 0 0 0 0 0 0 2 2 2 2 0 1 1 2 1 0 0 1 1 0 1 2 0 1 0 2 2 2 1 2 0 0 0 1 2 0 0 2 0 0 1 1 1 2 1 1 1 2 1 1 0 2 0 0 0 0 2 0 2 1 0 0 0 0 1 0 0 0 2 2 0 1 1 0 2 1 1 0 1 1 1 0 2 0 1 0 0 0 0 0 0 0 2 0 0 1 1 1 1 0 1 1 1 1 1 0 2 0 1 1 0 0 1 0 1 0 0 0 0 1 0 0 0 0 1 1 0 0 0 2 2 0 2 2 0 1 0 0 0 0 0 2 2 0 0 1 1 1 1 1 0 0 0 0 2 0 2 1 0 0 1 1 1 0 0 0 1 1 1 0 0 0 0 1 1 0 0 0 0 2 2 0 0 0 1 0 1 0 0 0 0 0 1 1 1 0 1 2 1 2 2 1 1 0 1 0 1 0 1 1 0 0 0 0 0 0 2 2 2 1 1 0 1 1 1 2 0 0 2 2 0 2 0 2 0 2 1 1 2 0 0 1 1 0 0 0 0 0 0 0 0 0 1 1 0 0 0 1 0 1 2 0 0 0 0 0 0 0 0 0 1 1 1 0 0 0 0 0 2 0 0 0 0 1 0 0 0 0 0 1 0 0 0 0 0 0 0 0 0 0 1 0 0 0 0 1 2 1 0 0 0 1 0 0 0 2 0 0 0 2 0 2 2 1 1 2 2 2 2 1 1 1 1 0 1 1 0 1 0 1 2 2 1 1 0 0 1 1 0 0 0 0 0 1 0 0 0 1 0 1 0 0 2 0 0 1 1 1 0 1 1 2 2 2 2 1 2 2 1 1 0 0 0 1 0 2 1 0 0 1 2 2 0 1 0 1 0 1 1 0 0 0 0 0 2 0 2 1 1 0 0 0 1 0 1 0 0 0 1 1 0 0 2 0 0 0 1 1 1 0 1 1 2 2 0 1 0 0 0 0 0 2 1 1 0 0 1 2 0 2 0 0 0 0 1 0 1 1 1 1 1 0 1 1 0 0 0 0 0 2 1 2 1 0 1 0 0 1 0 1 1 1 0 1 0 0 1 0 0 0 1 2 1 0 0 2 1 1 0 2 0 0 0 0 0 2 1 1 0 1 2 0 2 1 1 0 0 0 2 2 0 1 0 0 0 0 2 2 0 1 1 0 0 0 2 1 1 0 1 1 1 0 1 1 0 0 0 0 0 1 0 0 0 2 1
86 0 0 0 0 0 1 2 2 1 1 0 1 1 0 1 0 0 0 0 1 0 0 0 2 0 0 0 2 2 1 1 0 1 2 2 2 1 1 0 0 1 0 0 0 0 0 0 1 0 0 0 2 2 0 1 1 0 0 1 0 2 0 2 1 1 2 0 0 0 0 2 1 1 1 2 2 0 2 1 1 0 0 1 1 0 0 0 2 2 0 0 2 2 1 0 0 1 1 1 1 1 1 1 2 0 2 0 1 1 0 1 0 1 0 1 1 0 0 2 2 0 0 2 0 1 0 1 1 1 0 0 0 0 0 0 0 0 0 0 1 0 0 0 1 1 0 0 0 1 0 0 0 0 0 0 0 1 1 1 0 0 0 2 2 2 0 0 0 1 1 1 0 0 1 1 0 0 0 1 1 1 2 2 0 0 2 1 0 0 0 1 2 2 2 2 0 0 0 0 0 1 1 1 1 0 0 1 1 0 1 2 1 0 0 2 1 0 2 1 0 0 1 0 1 1 1 0 0 0 0 0 0 0 0 0 0 2 2 1 1 0 1 1 0 0 0 0 1 0 0 0 1 0 0 0 0 2 1 1 0 1 0 1 0 0 1 0 1 1 1 0 0 1 0 0 0 2 2 0 2 1 1 1 0 2 0 2 0 2 0 1 2 0 2 0 2 0 0 0 1 0 2 0 2 0 0 1 1 0 0 1 2 0 0 0 2 1 1 0 1 2 1 1 1 0 1 0 1 1 2 1 1 2 0 0 0 1 1 0 1 2 2 0 1 1 1 0 1 1 1 0 1 1 0 1 2 1 0 1 1 1 1 0 1 0 0 0 0 0 2 2 0 2 0 1 1 1 0 0 0 2 1 0 1 1 0 0 0 0 0 0 0 0 2 0 0 0 1 1 0 1 0 2 2 0 1 0 0 0 0 0 0 0 0 0 0 0 0 1 0 1 1 1 2 2 1 1 1 1 0 1 0 0 0 1 0 1 1 0 2 0 1 1 1 1 1 0 0 0 0 1 0 1 1 0 1 1 2 1 2 1 0 0 1 1 0 1 1 1 1 0 1 1 0 0 0 2 0 2 1 2 1 1 1 0 1 1 0 1 0 2 0 0 1 0 0 1 2 0 0 0 1 1 0 1 2 0 0 0 0 1 0 0 0 2 1 0 0 1 1 2 1 1 0 1 1 1 1 2 1 1 0 0 1 0 1 2 0 2 1 2 2 1 1 0 1 0 0 0 0 0 0 2 1 0 0 0 0 1 0 0 0 0 0 0 2 2 1 1 0 0 1 0 0 0 1 1 0 2 2 0 0 0 1 1 1 0 2 2 0 0 1 0 0 0 0 0 1 0 0 2 1 1 1 1 1 0 1 1 0 0 0 0 1 0 1 0 0 0 0 0 0 1 0 0 2 2 0 0 0 1 0 0 0 2 0 0 1 2 1 1 0 1 1 0 2 0 0 0 0 2 0 0 0 1 2 2 2 0 0 0 1 2 2 2 0 0 2 0 0 0 2 0 0 2 1 0 0 0 0 0 2 2 1 2 2 0 1 0 0 0 1 1 1 0 0 0 2 2 0 1 0 0 2 0 1 2 0 0 1 1 1 0 0 0 0 1 0 0 0 0 1 1 0 2 1 1 0 0 1 0 0 0 0 0 1 0 1 1 0 1 0 0 0 0 1 1 0 1 1 1 1 0 0 1 0 0 1 0 0 0 2 0 0 0 2 0 2 2 0 0 2 1 1 0 1 2 2 2 0 0 1 1 2 1 1 2 1 1 1 1 0 0 0 0 0 1 0 1 0 0 0 0 2 0 1 0 0 2 0 0 1 1 1 0 0 2 1 2 1 1 1 2 2 1 1 0 0 0 1 0 1 1 1 2 0 0 0 0 0 0 1 0 0 0 1 0 0 0 0 1 0 2 1 0 1 0 0 0 0 2 0 0 0 0 0 1 1 1 1 0 0 1 2 2 0 2 1 1 1 1 2 0 0 0 0 0 0 2 2 0 1 1 1 0 1 0 0 1 1 0 0 1 1 1 0 0 1 2 1 0 0 0 1 1 1 1 1 1 0 0 0 0 0 0 1 1 0 0 1 0 1 2 0 0 1 1 1 1 0 1 0 0 0 0 0 0 0 1 1 0 1 1 0 1 1 2 0 1 2 0 0 0 0 2 2 0 1 0 0 0 0 0 0 0 1 1 1 1 0 1 1 2 0 2 2 1 0 0 0 0 0 0 0 1 1 0 0 0 2 2
87 0 0 0 0 0 0 0 1 0 0 1 1 1 0 1 0 0 2 1 1 1 0 0 2 0 1 0 2 0 2 0 0 0 1 0 1 1 0 0 0 2 0 0 0 1 1 0 2 0 0 0 1 1 1 1 0 0 1 0 1 1 2 0 0 0 1 0 0 0 1 1 0 0 0 2 2 1 2 0 1 0 0 2 2 0 0 0 1 1 0 1 1 0 0 0 0 1 1 1 1 1 0 1 2 1 2 1 2 0 0 1 2 2 2 2 2 0 2 1 1 1 1 1 0 0 1 2 2 0 0 0 0 0 0 0 0 0 0 0 1 0 1 0 0 1 0 0 0 1 0 0 1 1 0 0 1 0 1 0 0 0 0 1 1 2 0 1 1 2 0 1 0 2 1 1 1 0 1 0 0 1 0 0 0 0 1 1 0 0 0 2 2 1 2 2 1 0 0 0 0 1 0 1 1 0 1 0 1 1 0 2 2 0 0 2 0 2 1 0 1 1 1 1 1 0 0 0 0 0 0 0 0 0 0 0 0 2 2 1 0 1 1 1 0 0 0 0 0 0 0 1 1 1 0 0 1 0 0 0 0 0 0 0 0 0 0 0 2 0 0 1 0 2 0 1 0 1 2 0 0 0 2 0 0 1 0 2 0 2 0 0 2 0 2 0 2 2 0 0 0 0 0 2 0 0 0 2 2 0 0 2 2 2 2 0 1 0 1 0 0 2 2 2 1 0 0 0 0 0 2 1 0 0 0 0 0 2 0 1 0 0 1 0 1 1 0 0 1 1 1 0 2 0 0 0 1 1 0 2 2 2 1 0 1 1 0 0 1 1 1 1 0 2 1 1 2 0 1 0 0 1 0 0 0 0 0 1 1 0 0 0 1 0 2 0 0 0 1 1 0 1 0 0 0 0 2 1 0 1 0 0 0 1 1 0 0 0 0 0 1 2 0 0 2 2 1 2 2 0 2 0 0 0 0 1 0 2 0 0 0 2 0 1 0 0 2 1 0 1 0 1 0 2 2 2 2 1 2 2 1 1 1 2 0 2 0 1 1 1 1 0 2 2 2 1 1 1 0 0 1 1 0 0 2 1 0 0 0 1 1 0 1 2 1 1 1 1 1 1 1 1 2 0 0 0 2 0 1 0 1 1 0 1 0 1 0 1 0 1 1 2 2 2 2 2 0 0 0 2 1 0 1 0 0 0 1 0 2 1 0 2 1 1 1 1 0 0 1 1 0 0 0 2 0 0 0 1 0 1 0 0 0 1 0 0 1 1 0 0 1 1 1 0 1 0 1 1 0 2 1 0 1 0 1 1 1 0 2 2 0 0 0 0 0 2 0 1 1 2 2 1 0 2 2 0 0 1 0 1 2 0 0 2 0 1 0 0 0 1 0 1 0 1 0 0 2 0 1 1 0 0 1 0 0 1 0 0 1 1 1 2 0 2 2 0 0 1 1 1 0 1 0 0 0 2 2 2 2 0 0 0 1 0 1 1 0 0 1 1 0 1 0 0 1 2 1 1 1 1 1 0 2 0 0 1 1 0 1 0 0 0 0 0 2 0 0 0 1 1 0 0 1 0 2 0 1 2 0 0 0 0 1 0 1 1 0 1 2 0 1 0 0 1 0 2 0 1 0 0 2 0 0 0 0 0 1 0 0 0 0 0 1 1 0 0 1 0 0 0 0 0 0 0 0 2 1 0 1 0 0 0 2 0 0 1 1 0 1 1 0 1 2 1 0 0 1 1 1 1 0 0 1 0 2 1 1 2 2 0 2 0 2 2 1 0 0 0 0 0 0 0 0 1 1 0 2 0 0 2 1 1 0 0 1 1 1 1 2 2 2 2 1 2 2 1 1 0 1 0 0 2 2 1 0 1 0 1 1 0 1 0 1 1 0 0 1 0 0 1 0 1 0 2 1 1 1 0 0 0 0 2 0 0 0 0 1 0 1 1 1 0 0 0 1 2 0 1 1 1 2 0 2 1 0 1 0 2 0 2 2 0 0 1 2 0 2 0 0 1 0 0 0 2 1 1 0 0 0 0 0 0 0 0 0 1 2 1 2 1 0 1 0 0 1 0 2 0 1 1 1 0 0 0 0 0 0 0 1 1 0 0 2 1 0 0 2 0 0 1 0 0 1 1 1 0 1 0 0 0 1 1 0 0 0 2 2 0 1 0 0 0 1 0 0 1 1 1 0 0 0 2 2 2 0 0 1 1 0 2 1 0 0 1 0 0 0 0 2 0 0 0
88 0 0 0 0 0 1 2 2 0 1 1 1 2 0 1 0 0 0 0 1 0 0 0 2 0 0 0 2 0 1 0 0 0 2 0 2 0 0 0 0 1 1 1 0 1 0 0 2 0 0 0 1 1 1 0 2 0 0 1 1 1 1 0 0 0 1 0 0 0 0 2 1 0 1 2 2 0 1 0 2 0 1 0 0 0 0 1 2 2 1 1 1 0 1 0 0 0 0 0 0 0 0 1 2 1 2 2 2 0 0 2 0 1 1 1 1 1 1 1 1 0 1 1 0 1 1 1 2 0 1 1 0 0 0 0 0 0 0 0 0 0 0 0 0 0 0 1 0 1 1 1 0 0 1 0 1 0 1 1 1 1 0 2 0 2 0 0 1 2 0 1 1 2 1 0 2 0 1 1 1 1 0 0 0 0 0 2 1 0 0 2 1 0 1 1 1 1 0 0 0 0 1 1 1 0 2 0 0 0 1 1 2 0 0 2 0 0 1 2 0 0 2 2 0 0 1 0 0 0 1 0 0 0 0 0 1 2 2 2 0 0 2 1 0 0 0 0 1 1 1 0 2 1 0 0 0 2 0 1 1 1 0 0 1 1 1 0 1 0 0 0 1 2 2 2 0 1 2 0 0 0 2 1 0 2 1 1 0 2 0 0 0 0 1 0 1 0 0 2 0 0 1 0 1 0 1 2 1 0 0 2 2 1 1 0 1 0 0 0 1 1 1 1 0 0 0 0 1 0 2 2 0 0 0 0 0 1 1 0 0 0 2 0 0 0 1 0 1 1 1 0 2 0 2 0 0 1 0 0 0 0 1 0 1 0 0 2 2 1 1 1 1 2 0 0 1 1 1 0 1 1 1 1 0 1 1 1 1 0 0 0 1 0 1 0 1 1 0 0 0 0 0 2 2 1 1 2 0 0 0 1 0 1 1 0 2 0 0 0 1 2 0 0 0 1 0 0 0 0 0 0 0 0 0 0 0 1 2 0 1 0 0 0 1 2 1 0 0 0 0 0 0 2 1 1 1 0 1 0 1 1 0 0 1 1 0 1 2 0 2 0 1 1 2 1 1 2 1 1 1 1 2 1 0 0 1 1 0 1 1 1 1 1 1 1 1 1 1 2 2 1 1 1 0 1 1 1 0 0 0 2 0 1 1 0 0 0 1 2 1 2 2 2 2 2 0 0 1 2 1 0 0 0 0 0 1 0 0 1 1 1 2 1 2 1 0 1 1 1 0 0 0 1 2 1 1 0 1 1 0 0 1 1 1 1 1 1 1 0 0 1 0 0 0 0 0 2 0 1 2 0 0 0 1 0 0 0 0 0 0 0 0 0 0 0 0 0 1 0 1 1 0 1 1 1 1 0 0 1 0 0 0 0 1 0 0 0 0 0 0 1 1 1 0 0 1 1 0 0 2 0 0 0 0 1 0 0 1 2 1 1 0 1 1 0 1 0 1 1 0 2 0 0 0 2 2 1 1 0 0 0 0 0 0 1 0 2 0 0 1 0 0 0 0 0 0 0 1 0 0 1 2 1 0 2 0 0 2 0 1 1 0 0 1 0 0 0 0 1 1 0 0 0 1 0 0 1 0 1 1 1 0 1 0 0 0 0 0 0 0 0 0 0 0 1 0 0 0 0 0 0 1 0 0 1 1 0 0 1 0 0 0 0 0 0 1 1 0 0 0 0 1 0 0 0 0 0 2 0 0 1 2 0 0 1 2 0 2 2 1 0 2 1 1 0 2 1 1 1 0 1 1 0 0 2 0 2 1 1 1 1 1 1 1 0 0 1 0 1 0 0 0 0 1 0 2 0 1 2 0 0 2 2 2 0 0 2 0 1 0 0 0 1 1 2 1 0 0 1 0 1 2 1 1 1 1 1 1 0 1 0 2 2 0 0 2 0 0 0 0 2 0 2 2 0 0 0 1 1 0 2 0 0 1 1 2 1 1 1 1 0 0 1 1 1 0 1 0 0 1 1 2 0 0 0 2 0 2 1 1 0 0 1 2 0 2 0 1 0 1 1 0 2 1 1 1 1 0 1 1 0 0 0 0 0 2 1 2 1 0 2 0 2 0 0 1 1 0 0 2 0 0 0 1 0 0 0 1 1 1 0 1 2 1 0 2 0 0 0 2 0 2 0 1 1 1 2 0 1 1 1 0 0 1 0 0 0 0 0 0 0 0 1 1 1 1 1 1 0 0 1 1 1 0 1 1 2 0 2 2 0 0 0 1 0 0 1 2 0 1 1
89 0 0 1 0 1 1 1 1 2 2 0 0 0 0 0 0 0 2 1 1 1 0 0 2 0 0 0 1 0 1 0 1 0 1 0 1 2 0 1 1 1 1 1 0 1 1 0 1 1 1 1 0 0 2 2 0 0 0 0 1 0 0 1 1 1 2 0 0 0 0 0 2 1 2 2 2 0 1 1 1 0 0 1 1 0 1 0 2 2 0 1 1 1 0 0 0 0 0 0 0 0 2 0 2 0 2 1 2 0 0 1 0 2 0 2 2 0 1 1 1 0 2 0 1 0 1 0 0 0 1 1 0 0 0 0 0 0 0 0 0 0 0 0 1 2 0 0 0 0 0 1 1 0 1 0 1 0 2 1 0 0 0 2 1 2 1 0 0 0 1 0 0 1 1 1 0 0 0 0 0 0 0 0 1 1 0 0 0 0 0 0 2 1 2 2 1 0 1 0 0 1 0 1 1 0 1 1 1 0 0 1 2 0 0 2 0 0 2 0 0 0 2 1 1 1 1 0 1 1 0 0 1 1 1 0 0 2 2 2 0 0 2 2 0 0 0 0 0 0 0 1 0 0 0 1 1 0 0 1 1 1 0 0 1 0 0 1 2 2 0 0 1 1 0 0 0 2 0 0 0 1 1 0 1 1 2 2 0 2 0 0 1 0 2 1 2 1 0 0 0 0 0 0 0 0 2 1 0 0 1 1 1 2 2 0 2 0 1 0 0 2 1 2 0 0 0 0 1 1 1 1 0 0 0 0 0 1 1 1 0 1 2 1 0 0 1 0 2 1 1 0 1 0 1 1 0 0 0 2 2 1 2 0 2 0 0 1 2 1 1 1 0 2 0 0 1 0 1 0 1 2 2 0 0 2 1 0 0 1 0 0 0 0 2 0 0 2 0 0 0 0 0 2 2 0 0 0 0 0 0 0 0 0 0 0 0 0 0 0 0 2 0 1 0 1 0 1 2 0 1 2 1 1 1 0 0 1 1 1 0 2 0 0 0 1 2 1 1 2 0 0 0 2 0 0 0 1 0 0 2 0 0 0 0 1 1 0 2 0 1 1 1 1 0 0 0 2 1 0 1 2 1 1 1 1 1 2 1 0 1 2 1 2 1 0 0 1 1 1 1 0 2 0 0 1 1 1 0 0 0 2 0 0 1 1 0 0 1 1 0 2 2 2 1 2 0 1 0 2 0 1 0 0 1 0 1 1 2 2 0 1 2 1 1 1 0 1 1 1 0 0 0 2 0 0 0 0 2 0 1 0 1 0 0 0 1 1 0 0 0 1 1 0 1 0 1 1 0 1 1 0 0 0 1 1 1 0 0 0 1 1 0 0 2 0 0 0 0 0 0 2 0 2 1 0 1 0 1 0 0 0 0 1 1 1 0 0 0 0 0 1 0 1 0 0 2 2 0 0 1 0 0 0 0 1 0 0 0 1 1 0 0 0 0 0 2 1 1 1 1 1 0 0 0 1 2 2 1 0 0 0 0 0 0 1 0 0 1 1 0 1 1 0 0 2 1 0 2 0 1 0 2 1 0 0 2 0 0 0 0 0 0 0 0 0 1 0 2 2 0 1 0 1 0 0 0 1 0 0 0 0 1 0 0 1 1 2 0 0 0 1 0 0 0 1 0 1 1 1 0 0 1 0 0 1 0 0 1 2 0 0 0 0 0 0 0 0 0 0 0 0 1 1 0 2 2 0 2 1 0 1 2 0 0 1 1 0 1 1 0 0 0 0 0 0 0 2 2 2 1 0 1 2 2 0 1 2 2 0 2 0 2 2 2 0 1 1 0 0 0 0 0 0 2 0 0 0 0 2 0 0 1 0 2 1 2 2 2 2 2 2 1 2 2 0 0 0 1 0 0 0 2 0 0 1 0 0 1 0 2 2 1 1 0 0 1 0 1 0 0 0 0 2 2 0 0 0 0 1 0 1 1 1 0 1 2 0 1 1 1 1 0 0 1 1 0 1 1 1 2 0 1 0 0 0 1 2 0 2 2 0 0 1 2 1 2 0 0 0 0 2 1 1 2 1 0 1 0 2 0 0 0 0 2 2 0 1 2 2 0 0 0 0 0 0 2 1 0 0 2 0 1 1 0 2 2 0 0 0 0 0 1 1 1 0 0 0 0 0 1 0 2 0 0 0 0 0 0 0 1 0 0 1 2 0 0 0 1 0 0 0 1 0 0 1 0 1 1 0 0 1 1 1 0 0 1 0 0 0 0 0 0 0 1 0 0 0 1 0 1 1
90 0 0 0 0 0 0 1 1 1 2 0 0 0 0 0 0 0 0 1 1 1 0 1 1 0 0 0 2 0 1 1 1 0 2 1 2 1 0 0 0 2 0 0 0 0 2 0 2 1 0 0 0 0 2 2 0 0 1 0 0 0 0 1 0 0 2 1 0 0 0 1 2 0 1 2 2 0 2 0 2 0 1 0 1 0 0 0 1 1 0 1 0 0 2 0 0 0 0 0 0 0 0 1 2 1 2 1 1 1 0 2 1 1 0 1 1 0 0 2 2 0 0 2 0 1 1 1 2 0 0 0 0 0 1 1 1 1 0 0 1 0 0 0 0 0 0 0 0 0 0 1 1 0 0 0 0 0 0 0 0 0 0 2 1 2 1 1 1 1 1 0 0 1 0 1 1 0 0 0 0 1 2 2 0 0 2 0 0 0 0 1 1 0 1 1 2 0 1 0 0 1 0 2 2 0 1 0 1 0 0 2 1 0 0 2 2 1 1 1 0 0 2 1 2 1 0 0 0 0 1 0 0 1 1 1 0 2 2 0 1 1 2 2 0 0 0 0 0 0 0 1 2 1 0 0 1 1 0 0 0 0 0 0 0 0 0 1 2 2 0 1 0 1 2 2 1 2 1 0 0 1 0 0 0 0 0 2 1 2 0 1 1 0 2 1 2 2 2 2 0 0 1 0 1 0 1 2 0 0 0 0 0 1 1 0 2 0 0 0 1 2 1 0 1 0 1 0 0 0 1 2 0 0 0 0 0 2 0 0 1 1 2 0 0 0 0 0 1 1 1 1 1 0 0 1 0 0 1 1 2 2 2 0 2 1 0 1 1 0 2 2 0 2 0 0 2 0 0 0 1 0 0 0 0 0 0 0 0 2 0 1 0 0 2 0 0 0 1 1 0 1 0 2 2 0 0 0 0 0 0 0 0 1 1 0 0 1 0 1 0 1 0 1 1 1 1 0 1 1 0 1 1 1 1 0 0 1 1 0 0 2 0 1 1 1 1 0 0 0 0 0 0 1 1 0 1 1 2 2 1 2 0 0 0 2 0 2 2 1 1 0 1 1 1 1 1 2 1 0 2 0 1 1 2 1 0 1 0 0 2 2 1 2 0 0 0 1 2 0 0 0 2 0 0 1 1 0 1 0 1 1 0 0 1 1 0 0 0 0 0 2 2 2 0 2 0 1 1 1 1 1 0 0 1 0 0 0 0 2 1 0 1 0 0 2 0 0 0 0 0 0 0 1 2 1 1 0 1 0 0 0 1 1 0 0 2 2 1 1 1 1 0 0 0 0 0 1 0 1 1 0 1 0 0 0 0 0 0 1 0 2 0 1 1 1 1 0 0 0 0 1 0 1 2 0 0 2 0 2 0 0 0 1 1 0 1 0 0 0 0 1 0 1 0 1 1 1 0 0 1 0 1 0 0 1 0 0 1 1 1 1 0 1 1 0 2 1 1 1 0 1 0 1 0 2 1 2 2 0 0 0 1 1 1 2 0 1 0 0 1 1 1 0 0 2 2 0 2 0 1 0 2 2 0 1 0 0 2 0 0 0 0 0 1 0 0 0 1 2 0 2 0 1 1 0 0 1 0 0 1 1 0 0 0 0 0 1 1 0 0 0 0 0 1 0 1 0 0 0 0 0 0 0 0 0 0 0 1 1 0 1 1 1 0 0 1 1 0 1 1 1 1 0 0 2 0 0 1 0 0 0 2 0 0 2 1 0 2 2 0 0 1 1 1 1 1 2 2 2 1 0 1 0 1 1 1 1 0 2 0 2 2 2 0 2 0 1 0 0 0 0 0 0 2 0 2 0 0 2 1 0 2 1 1 0 0 2 0 1 0 0 1 2 2 0 0 0 0 0 0 0 2 2 1 2 0 0 1 0 1 1 1 0 0 0 1 0 0 0 0 2 0 2 1 1 0 0 1 0 1 2 1 1 0 0 1 0 1 1 0 0 0 1 1 2 1 0 2 2 2 0 1 0 0 1 0 1 0 1 1 1 0 2 2 0 2 0 0 0 0 2 0 2 1 1 1 1 0 0 0 0 0 0 2 2 0 0 2 1 1 0 0 0 0 0 1 1 0 0 2 0 0 1 0 1 1 1 2 1 0 0 1 0 0 1 1 0 0 0 2 0 1 2 1 0 1 2 0 2 2 0 1 0 1 1 1 0 0 0 0 0 0 0 0 0 1 2 0 1 0 2 0 0 0 0 1 1 0 1 1 0 0 1 1 0 0 0 1 0 2 2
91 0 0 0 0 0 1 0 0 1 1 1 2 2 1 1 0 0 0 1 1 1 0 0 2 0 1 0 2 1 2 0 1 1 0 0 1 2 1 0 0 1 1 1 0 1 0 0 0 1 1 1 0 1 1 1 0 0 1 1 0 1 0 1 0 0 2 0 0 0 0 0 1 0 0 2 2 0 1 0 2 0 1 1 2 0 0 0 1 2 0 1 0 0 1 0 0 0 0 0 0 0 2 0 2 0 2 0 0 2 1 2 1 2 2 2 2 0 1 1 1 0 1 1 0 0 1 1 1 0 0 0 0 0 0 0 0 0 0 0 0 0 0 0 0 2 0 0 0 1 0 2 0 0 0 0 0 0 0 1 0 0 0 2 1 2 0 0 0 1 1 1 1 1 1 1 2 0 0 1 1 1 1 1 0 0 1 1 0 0 0 2 2 2 2 1 2 0 1 0 0 1 0 1 1 0 1 0 1 1 0 1 1 0 0 2 0 0 2 0 0 0 2 1 2 1 0 0 0 0 0 0 0 0 0 0 1 2 2 2 0 0 2 2 0 0 0 0 1 1 1 0 0 0 0 0 2 2 2 2 0 2 0 0 0 0 0 0 1 1 0 0 0 1 0 0 0 2 1 0 0 1 2 0 1 0 1 2 1 2 0 1 2 0 2 0 2 0 0 0 1 0 1 0 1 0 0 2 0 1 0 2 2 1 1 0 1 0 1 0 1 2 1 1 1 0 0 0 0 1 2 0 0 0 0 0 0 2 0 0 0 0 2 0 1 1 1 0 0 0 0 1 1 1 0 1 1 2 0 2 2 1 1 0 1 0 0 2 2 1 1 1 0 2 0 0 1 0 0 0 2 0 1 0 1 0 0 0 0 1 0 0 1 0 2 2 2 0 0 0 0 0 0 1 1 1 1 0 0 1 1 1 0 2 2 1 0 2 0 0 0 2 0 1 0 1 0 0 1 0 0 1 1 1 1 0 0 0 0 0 2 0 0 1 2 2 0 0 0 2 0 0 0 2 1 0 1 2 1 2 1 1 1 1 0 2 0 1 1 1 1 0 0 0 1 1 0 2 0 1 0 1 1 0 1 0 0 2 1 0 1 2 1 2 1 0 0 0 0 1 2 1 2 0 0 0 2 0 0 0 0 2 0 0 1 1 1 0 0 0 1 2 2 2 0 2 0 0 1 1 2 0 0 0 0 0 0 1 1 1 1 1 2 1 1 1 0 1 1 1 0 0 0 1 2 1 1 0 2 1 1 0 1 0 1 1 0 2 1 1 1 1 2 0 2 0 2 1 0 1 1 0 1 0 0 0 0 0 0 0 0 1 0 0 0 1 0 0 0 0 0 2 0 1 1 1 1 1 0 2 1 0 0 1 0 0 0 0 0 0 0 0 1 1 0 0 1 1 0 0 2 0 1 0 0 0 0 0 0 1 1 0 0 1 2 0 2 1 1 1 1 1 1 1 1 2 2 2 2 0 0 0 1 2 2 2 1 1 0 1 1 1 0 0 0 2 2 1 0 1 1 2 2 2 1 1 0 0 1 1 0 0 1 0 0 0 0 1 0 1 1 0 0 0 1 0 1 1 0 0 0 1 0 0 1 1 1 1 1 0 0 0 1 1 0 2 1 0 0 0 1 0 0 0 0 0 2 0 2 2 1 2 0 0 0 1 2 0 0 0 0 0 0 0 0 1 1 0 1 0 0 0 2 0 1 0 2 1 1 1 1 0 1 0 0 1 0 2 1 2 1 1 1 0 1 2 0 1 1 2 0 1 1 2 2 0 0 0 0 1 0 0 2 0 0 1 1 1 0 1 0 0 1 1 1 0 1 1 2 2 1 2 1 2 2 1 1 0 0 0 1 0 2 1 1 2 0 0 1 0 1 1 0 0 0 0 0 0 0 0 0 1 0 2 2 0 0 0 0 0 0 1 0 0 0 0 0 0 0 1 0 0 0 0 2 2 0 1 1 1 1 1 1 0 0 1 0 0 0 1 1 0 0 1 2 1 2 0 0 0 0 1 0 1 1 1 1 0 0 0 0 0 1 1 1 1 0 1 1 0 0 1 0 2 0 1 1 1 1 1 1 0 0 2 0 0 0 0 1 1 0 0 1 1 1 1 1 0 0 0 2 0 0 2 2 0 2 2 1 1 1 0 0 0 0 2 2 1 1 0 0 0 0 0 0 1 1 2 0 0 0 2 1 1 0 1 1 0 0 0 0 0 0 1 0 0 0 0 1 0 1 1
92 0 0 0 1 0 1 0 0 2 2 0 1 2 1 1 0 0 1 0 0 0 0 0 2 0 1 0 1 2 1 0 0 0 2 0 0 1 0 0 0 2 0 1 1 0 1 0 2 0 0 0 0 0 2 2 0 0 0 0 0 1 0 2 1 1 2 1 0 0 0 1 2 0 1 2 2 0 1 0 1 0 0 2 2 0 0 0 1 1 0 1 1 0 1 0 0 1 0 0 0 0 0 2 2 0 2 1 0 2 1 1 0 2 0 2 2 0 1 1 1 1 1 1 0 1 1 0 2 0 0 0 0 0 0 0 0 0 0 0 1 0 0 0 2 2 1 0 0 0 0 0 0 0 0 0 0 1 0 0 1 2 0 2 0 1 0 1 0 2 0 1 0 2 1 1 1 0 1 0 0 1 0 0 2 2 0 1 0 0 0 1 1 1 1 1 1 0 0 0 0 0 0 0 0 0 2 1 1 0 0 0 1 0 0 2 0 2 0 0 2 2 1 1 2 0 0 0 0 0 0 0 1 1 1 1 0 2 2 2 0 0 2 2 0 0 0 0 0 0 0 0 1 1 1 1 1 1 0 0 0 0 0 0 0 0 0 0 1 1 1 1 1 2 0 1 0 1 2 0 0 1 2 0 2 0 2 1 1 2 0 2 0 0 1 1 0 1 0 1 1 0 2 0 2 0 1 2 0 0 0 1 2 1 1 0 2 0 0 0 0 2 2 1 1 0 0 0 1 1 2 0 0 0 0 0 0 2 0 1 0 0 1 0 2 2 0 0 1 1 1 0 2 0 2 0 0 0 0 2 2 2 2 0 2 1 0 1 1 0 2 2 0 2 0 0 2 0 0 0 2 0 0 0 0 0 0 0 0 0 0 0 0 0 2 0 0 1 1 1 0 1 0 2 1 1 1 2 1 0 0 1 0 0 0 0 0 0 0 0 0 2 0 1 2 2 2 1 2 0 1 0 1 1 1 1 0 1 1 0 0 2 0 0 0 0 2 1 2 1 0 0 0 2 2 1 2 0 2 2 2 2 1 1 0 0 0 1 2 0 2 0 1 2 1 1 0 1 0 0 2 1 1 1 2 1 0 1 1 0 1 1 0 2 2 1 1 1 2 0 0 0 1 1 0 1 2 0 0 0 0 2 1 1 0 1 0 0 1 1 0 2 1 1 1 1 1 1 0 2 0 1 0 1 1 0 1 0 0 0 1 2 1 1 0 2 0 2 2 2 1 1 0 0 2 1 1 1 0 1 1 0 1 0 1 1 0 1 1 0 0 0 1 0 1 0 1 2 0 2 2 0 0 0 1 1 1 0 1 1 0 1 1 0 0 0 0 0 0 0 0 1 0 1 2 1 1 1 0 1 0 0 0 0 2 0 0 0 0 0 0 1 0 0 0 0 2 1 0 0 1 0 1 0 0 0 0 0 1 2 1 0 0 2 1 0 2 1 1 1 0 1 0 1 0 2 1 2 2 0 0 0 1 1 1 1 0 0 0 1 1 1 1 0 0 2 2 0 1 0 0 0 0 0 0 0 1 0 0 0 0 0 0 1 2 0 0 0 1 1 0 1 0 0 0 0 2 0 0 1 1 1 0 0 0 0 0 0 0 0 0 1 0 1 1 2 1 1 1 0 0 0 0 0 0 1 1 0 2 2 0 2 0 0 0 1 1 1 0 0 0 0 1 0 0 0 0 0 1 0 0 0 2 1 0 0 2 1 1 1 0 0 2 0 0 0 0 2 2 2 0 0 1 1 2 1 0 2 2 0 1 0 1 2 2 0 0 0 0 1 0 0 0 0 2 0 1 0 0 2 0 0 2 2 2 0 0 2 0 1 0 0 0 1 1 1 0 0 0 0 0 1 1 0 0 1 1 0 1 0 1 1 0 0 0 0 0 0 1 0 0 2 0 2 2 0 0 0 0 0 0 2 0 0 0 1 1 0 1 1 0 0 0 0 2 2 0 0 2 1 1 0 2 0 0 0 0 1 0 2 2 0 1 1 2 1 2 0 0 0 0 2 0 1 2 2 0 1 0 0 1 0 0 0 0 0 1 1 2 0 1 1 0 1 0 1 0 1 1 2 2 0 0 1 1 0 1 1 2 0 0 1 2 1 0 0 2 1 0 1 0 0 2 0 0 0 0 1 0 0 2 0 1 0 1 1 1 0 2 1 1 0 0 0 0 2 0 2 0 1 0 2 1 2 0 1 1 0 1 0 0 0 1 0 0 0 1 0 1 0 0 0
93 0 0 0 0 0 0 2 2 1 1 1 0 0 0 0 0 0 0 0 0 0 0 0 2 0 0 0 2 0 2 0 1 1 1 1 2 1 0 2 2 0 0 0 0 0 2 0 2 1 0 0 0 1 1 1 1 0 0 1 1 0 1 1 0 0 0 0 0 0 0 2 1 1 1 2 2 0 1 0 2 0 0 0 0 0 0 1 1 1 0 0 1 1 0 0 0 0 0 0 0 1 2 0 2 0 2 0 0 2 0 1 2 2 2 2 2 0 0 2 2 0 0 2 0 2 0 0 2 0 1 1 1 0 0 0 1 0 0 0 1 0 0 0 1 0 0 0 0 0 0 1 0 0 1 1 0 1 0 0 1 1 0 1 1 1 1 0 0 1 1 0 2 2 2 1 2 0 0 0 0 0 1 1 0 0 1 1 0 0 0 2 1 1 1 1 0 0 0 0 0 0 0 1 1 0 0 0 1 0 1 1 1 1 0 2 0 2 0 0 1 1 2 1 1 0 0 0 0 0 0 0 1 1 0 1 0 2 2 2 0 0 1 1 0 1 1 0 0 0 0 1 1 0 0 0 1 1 1 0 0 0 0 1 1 0 0 0 1 1 0 1 1 2 0 1 0 1 1 0 0 2 1 1 0 1 0 1 1 2 0 0 0 0 2 1 1 1 0 0 1 0 0 1 0 0 0 2 0 0 0 2 1 1 1 0 1 0 2 0 0 2 2 1 0 0 0 0 1 1 2 0 0 0 0 0 0 2 0 1 0 1 2 1 0 0 0 0 0 0 0 0 0 0 0 2 0 0 0 2 2 2 1 0 1 0 0 1 2 1 1 1 1 2 0 1 1 0 1 0 1 0 1 0 0 1 1 1 1 1 1 1 1 1 2 1 1 1 1 1 0 1 0 2 2 0 0 0 1 0 0 1 0 1 1 1 1 0 0 0 1 1 1 1 2 2 1 2 2 0 2 0 0 0 0 1 0 0 0 0 2 0 0 1 1 1 1 1 1 1 0 1 0 2 1 1 1 0 1 1 2 1 0 0 1 1 0 1 1 1 1 0 1 1 1 1 0 1 0 1 0 2 1 1 2 1 0 0 0 0 2 2 0 1 1 1 1 0 0 0 2 1 1 1 0 1 2 0 0 0 0 2 0 1 0 1 0 0 1 1 0 2 2 2 0 1 1 0 1 1 1 1 0 0 1 0 1 0 0 2 0 0 1 1 1 1 0 1 1 2 1 2 0 2 1 1 0 1 1 0 0 0 1 0 0 0 1 1 1 1 0 0 0 0 0 0 0 2 0 2 2 0 0 0 0 0 0 0 0 0 0 0 0 0 0 0 0 0 0 0 0 2 1 2 2 1 1 0 0 1 0 0 0 1 0 0 2 0 0 0 0 1 0 0 0 1 1 1 0 0 1 0 0 0 0 0 2 0 0 0 1 2 0 0 2 0 1 0 1 1 0 2 0 1 1 2 1 0 0 0 0 0 1 0 1 1 0 2 0 0 0 1 1 0 1 1 2 0 2 0 2 0 2 1 0 0 2 1 1 2 0 0 0 0 0 0 0 0 1 2 1 0 0 0 2 0 1 2 0 0 0 0 0 0 0 0 0 1 1 0 0 0 2 0 0 0 0 1 0 0 2 0 0 0 0 0 1 0 0 1 0 0 0 0 0 0 0 0 0 0 0 0 1 1 1 2 2 0 2 0 0 2 2 0 0 0 2 1 1 1 0 0 2 0 0 0 1 0 0 0 0 2 1 1 2 0 0 2 2 2 0 0 2 2 1 1 1 0 1 0 0 0 0 0 1 0 2 0 0 1 0 0 1 1 0 0 1 2 0 1 1 1 1 1 1 1 0 0 0 1 0 0 2 1 0 1 0 1 2 1 1 2 0 0 0 0 0 0 0 0 0 2 0 1 1 0 1 0 0 0 0 1 0 0 0 0 1 1 1 1 0 0 1 1 1 0 0 1 1 1 1 1 1 0 0 0 1 0 0 2 2 0 0 2 2 1 1 0 0 0 0 1 0 1 1 1 1 1 0 0 0 0 0 0 1 1 1 1 2 1 1 0 0 0 0 0 1 1 0 0 1 0 0 2 1 0 0 2 2 0 0 0 2 2 1 2 2 0 0 1 1 0 2 1 1 0 0 2 0 2 0 1 0 0 1 0 0 0 2 0 1 0 0 2 2 0 1 0 2 0 0 0 1 1 0 1 1 0 1 0 0 0 0 0 0 0 1 0 1 0 0 0
94 0 0 0 0 0 1 2 2 0 0 2 0 1 0 1 0 0 0 0 0 0 0 0 2 0 0 0 1 1 1 0 0 0 2 2 2 2 0 2 1 0 0 0 0 0 0 1 1 1 0 2 0 0 2 1 0 0 1 2 0 2 0 1 0 1 1 0 0 0 0 2 1 1 1 2 2 0 1 0 1 0 0 1 1 0 0 0 1 1 1 1 1 0 0 1 0 0 0 0 0 1 0 2 2 0 2 0 0 2 0 1 1 1 2 2 2 0 1 1 1 0 1 1 0 0 1 1 2 1 0 0 0 0 0 0 0 0 0 0 1 0 0 0 1 1 1 0 0 0 0 0 0 0 0 0 0 1 0 0 1 0 0 2 1 2 0 1 1 2 0 0 1 1 0 2 1 0 0 0 0 0 0 0 0 0 0 2 0 1 1 2 2 1 2 1 0 0 1 0 0 0 1 0 0 0 1 1 1 0 1 1 1 0 0 2 0 2 0 0 2 2 2 2 0 0 1 0 0 0 0 0 1 1 2 0 2 2 2 2 0 0 2 2 0 0 0 0 1 0 0 0 0 0 0 0 1 2 0 0 0 0 0 1 0 0 0 0 2 1 1 0 1 2 0 0 0 1 2 0 0 0 2 2 0 2 1 0 1 2 0 1 1 0 2 0 1 0 0 1 1 0 0 0 0 0 0 2 1 0 0 1 1 1 1 0 2 1 2 0 0 2 0 2 0 0 1 0 0 0 2 1 0 1 0 1 0 1 1 1 0 1 2 0 0 0 1 0 0 1 1 0 2 0 2 0 0 1 1 1 2 2 2 0 2 0 0 1 1 0 2 2 0 2 0 0 1 1 0 0 1 2 0 0 1 0 0 1 0 0 1 1 0 0 2 1 1 2 0 0 0 0 0 1 1 0 1 1 0 0 0 1 0 1 1 0 2 1 0 1 0 1 0 1 0 0 0 1 2 0 1 0 0 0 0 0 0 1 0 0 0 2 0 0 1 1 1 0 0 0 0 0 0 2 0 0 0 1 0 0 2 0 0 0 2 2 0 1 2 0 1 1 1 2 1 1 0 2 0 2 1 1 2 0 1 0 0 2 2 0 2 2 1 2 0 1 1 0 2 0 0 0 2 0 0 0 2 0 0 0 0 2 1 1 1 0 0 0 2 1 0 2 2 2 1 2 0 1 2 0 2 0 0 1 2 0 2 1 1 0 1 2 2 0 0 1 1 1 1 1 0 0 0 2 0 1 0 1 2 0 0 0 0 0 0 0 1 1 1 1 0 0 1 0 1 0 1 1 0 2 2 0 0 0 1 0 0 0 0 0 0 2 0 0 0 0 1 0 0 1 1 2 0 1 2 0 1 0 1 0 0 0 0 2 1 1 0 0 1 0 0 0 1 0 0 0 2 1 0 0 2 0 1 0 0 0 1 0 1 1 1 1 0 2 2 0 0 1 1 1 0 2 0 0 0 2 2 1 1 0 0 0 1 2 2 2 0 1 0 1 0 1 0 0 1 1 1 0 1 0 1 0 0 0 0 0 0 0 1 0 0 0 1 0 0 1 1 0 1 1 1 0 0 0 1 0 2 2 0 1 1 1 0 0 0 0 0 1 0 0 0 0 1 1 0 1 1 2 1 1 2 1 0 0 0 0 0 0 2 2 1 2 0 0 0 0 1 0 0 0 0 0 1 0 0 0 0 0 2 0 0 0 2 0 1 1 2 0 0 0 0 0 2 0 0 0 1 0 0 0 0 2 1 0 1 1 1 1 1 1 1 1 0 1 1 0 0 1 0 1 0 0 0 0 1 1 0 0 0 1 0 0 2 2 2 0 0 1 1 1 0 1 1 2 2 0 0 0 0 0 0 1 2 0 0 2 0 0 0 0 0 0 1 0 0 0 0 0 0 1 0 1 0 2 2 0 0 1 1 0 0 2 1 0 0 2 1 2 1 0 0 0 1 0 2 1 0 0 0 0 2 0 1 0 0 0 1 0 1 0 0 0 0 2 2 1 2 0 0 0 0 2 0 2 0 0 1 1 0 2 2 0 0 0 0 0 1 1 2 1 0 1 0 0 0 0 1 0 0 0 2 0 0 1 0 1 1 1 1 0 0 0 1 1 1 1 1 0 0 0 1 0 2 1 1 0 1 2 1 1 0 1 0 0 1 1 2 0 1 0 0 0 1 0 0 0 1 1 1 0 1 2 0 0 0 0 0 0 0 0 0 0 0 0 0 1 0 0 1 0 0 0
95 0 0 0 0 0 1 0 0 2 2 0 0 0 0 0 0 0 0 0 0 0 0 0 2 0 0 0 2 0 2 0 2 2 2 1 2 2 0 0 0 1 0 0 0 0 1 0 2 0 0 0 0 0 2 2 0 1 1 1 0 1 0 1 0 0 2 1 0 0 0 1 1 1 1 2 2 0 1 0 2 0 0 1 1 0 1 1 1 1 0 1 0 0 0 0 0 1 0 0 0 0 1 0 2 0 2 0 1 1 0 0 0 2 0 1 0 0 1 1 1 0 1 1 1 0 0 1 1 0 0 0 0 0 0 0 0 0 1 0 0 0 1 0 1 1 1 0 0 0 0 0 1 0 0 0 0 0 1 2 0 0 0 2 1 2 1 1 1 2 0 2 1 1 2 2 1 1 0 0 0 0 1 1 1 1 1 2 0 0 0 2 2 1 2 2 0 0 0 0 0 0 1 1 1 0 1 0 1 0 2 2 1 0 0 2 0 0 1 2 0 0 2 2 0 0 0 0 0 0 0 0 0 0 0 0 0 2 2 0 0 1 2 2 0 0 0 0 1 1 1 0 1 0 0 0 1 1 0 1 1 1 1 0 0 0 1 0 2 1 0 2 0 2 0 1 1 2 1 0 1 1 1 1 0 2 0 0 0 2 0 1 0 0 2 1 2 0 0 2 0 0 1 0 1 0 0 1 0 1 0 2 0 2 2 0 2 0 1 0 1 2 1 1 0 0 1 0 0 0 1 1 0 0 0 0 0 0 1 1 0 1 2 0 0 0 1 0 1 2 2 0 2 0 1 0 1 0 0 1 1 1 2 0 2 0 0 1 2 1 1 1 1 2 0 2 1 1 1 1 2 1 1 0 0 1 0 0 0 2 1 1 1 0 2 2 2 0 0 0 0 1 0 1 0 0 1 0 0 0 0 1 0 1 1 0 1 0 0 0 1 1 2 0 0 2 1 0 0 0 0 1 0 0 0 1 0 2 0 0 0 1 0 0 2 2 0 0 0 1 0 1 0 2 1 1 2 1 2 1 1 0 0 0 1 2 0 1 2 0 1 1 2 2 1 0 1 2 0 0 1 1 2 1 0 0 1 1 1 0 1 0 1 1 1 0 0 0 0 1 2 2 1 1 0 1 2 1 0 0 0 1 0 1 0 1 0 1 0 1 1 2 1 1 0 2 0 1 0 2 1 1 0 0 0 0 0 0 1 1 1 1 1 0 0 2 0 1 1 1 0 0 0 2 2 0 0 1 1 1 0 0 0 0 0 0 0 2 1 0 0 0 1 0 0 0 1 1 0 2 2 1 0 0 0 0 0 0 2 2 0 1 1 0 1 1 1 0 0 0 0 2 2 0 1 1 2 0 0 0 0 0 0 0 2 0 0 0 1 0 0 1 0 0 0 1 2 1 0 0 0 0 1 0 0 0 1 0 0 2 0 1 0 2 2 0 2 1 0 0 0 2 0 1 0 2 2 2 1 0 0 0 0 0 0 1 0 0 2 1 0 1 0 0 0 1 1 0 1 0 1 1 2 1 0 1 2 0 1 0 0 0 0 1 1 0 0 0 1 1 1 1 1 0 1 0 2 2 0 0 0 0 0 0 0 0 0 0 1 0 0 0 1 0 0 2 0 1 1 1 1 1 1 0 0 2 1 0 0 2 0 1 0 0 0 1 1 0 0 0 0 0 0 0 1 0 0 0 1 0 0 0 2 0 0 1 1 1 1 1 0 0 2 0 1 1 1 1 1 1 0 1 1 0 0 1 0 2 1 1 1 1 1 1 0 1 0 1 0 0 0 0 0 0 1 0 1 0 1 2 0 0 1 1 1 0 1 1 2 2 2 2 1 2 1 1 1 0 0 0 0 1 1 0 0 2 0 0 0 0 2 2 1 0 1 1 0 0 0 0 0 1 0 2 2 0 0 1 0 0 0 2 0 0 0 1 0 0 2 0 1 0 1 0 1 1 0 0 1 1 2 0 0 0 0 0 0 0 0 1 1 0 2 0 0 0 0 0 0 0 0 2 1 1 2 2 0 2 0 0 0 0 0 0 1 1 0 1 2 2 0 0 0 1 1 0 1 1 1 1 1 0 2 2 0 1 1 2 2 0 0 0 0 0 0 1 1 0 0 0 1 1 2 1 0 1 2 2 1 1 0 1 0 0 0 0 0 1 1 0 0 0 0 1 1 0 2 1 1 0 1 2 0 0 0 0 0 0 0 0 0 0 1 0 1 0 0 0 1 0 2 0
96 0 0 0 0 0 0 2 2 0 0 1 0 2 0 1 0 0 0 1 1 1 0 0 2 0 0 0 1 0 1 0 2 1 1 0 2 0 0 0 0 2 1 1 0 1 0 0 2 0 0 0 2 2 0 0 1 0 0 1 1 0 0 0 0 0 2 1 1 1 0 0 2 0 2 2 2 1 2 2 0 0 0 1 1 0 0 0 2 2 0 0 1 0 0 0 0 0 0 0 0 0 0 2 2 0 2 2 1 1 0 1 0 1 0 2 1 0 1 1 1 0 0 2 0 0 0 1 2 1 1 1 0 0 0 0 0 0 0 0 1 0 0 0 0 0 0 0 0 0 0 1 0 0 0 0 1 1 1 0 0 0 1 2 1 2 0 0 2 2 0 0 0 2 2 1 2 0 0 0 0 1 1 1 0 0 2 2 0 1 1 2 0 0 0 2 1 0 0 0 0 1 1 1 1 0 1 0 0 0 2 2 1 0 0 2 0 2 2 0 0 0 2 2 0 0 1 0 0 0 0 0 1 1 0 1 0 2 2 1 0 1 2 2 0 0 0 0 0 0 0 0 1 0 0 0 0 2 0 2 2 2 0 0 0 0 1 0 2 1 0 2 1 1 1 2 0 2 1 0 1 1 1 1 0 2 0 1 1 2 0 2 2 0 2 0 0 1 0 1 1 1 0 1 0 0 0 2 0 0 2 2 2 2 2 1 1 0 0 0 0 2 1 1 0 0 0 1 1 1 0 2 0 0 0 0 0 0 2 2 1 1 1 0 1 1 1 0 1 2 1 0 1 0 0 1 0 0 0 2 2 2 1 0 1 0 0 1 2 1 1 1 0 2 0 0 0 0 1 0 2 0 0 0 0 1 1 0 0 0 0 0 0 0 2 0 0 1 0 0 0 0 0 2 2 1 2 0 0 1 1 1 0 0 0 0 0 1 0 0 0 2 0 1 1 1 1 1 1 0 1 0 0 1 1 0 0 1 0 0 1 1 0 1 2 2 0 0 0 2 0 0 0 2 0 0 0 1 1 1 1 1 1 0 1 1 0 1 1 1 0 0 2 2 2 0 2 2 0 2 1 2 1 0 1 0 0 1 1 0 1 1 1 1 0 1 1 0 2 0 0 0 2 0 0 1 1 0 0 0 0 1 1 1 0 0 0 1 1 1 1 2 2 2 1 2 0 1 1 2 0 1 1 0 0 1 1 0 1 2 0 0 1 1 1 1 0 1 1 1 1 1 0 0 2 1 1 0 1 0 0 1 0 0 0 0 1 2 1 0 1 2 0 0 0 0 0 1 0 2 2 1 0 0 0 0 0 0 1 1 0 0 1 0 2 0 1 0 0 0 0 2 0 1 1 0 1 1 0 1 0 0 0 0 2 0 0 0 0 1 1 1 0 0 0 0 2 0 0 0 1 0 0 0 0 0 1 0 1 1 2 1 0 1 2 0 2 2 1 1 1 1 0 1 0 2 1 2 1 0 0 0 1 0 1 1 0 1 0 1 0 0 0 0 1 2 1 0 1 0 1 0 1 0 0 0 1 0 0 2 0 0 0 1 1 0 0 0 0 1 0 0 1 1 1 1 1 1 1 0 0 0 0 0 0 0 0 1 0 0 0 1 0 0 0 2 0 0 0 0 1 0 0 1 0 1 1 0 1 1 1 1 0 0 0 1 2 0 0 0 0 0 1 1 0 2 2 0 2 0 0 0 2 0 1 1 2 1 0 0 0 0 0 1 0 1 2 2 1 1 1 0 1 0 1 1 0 1 1 2 0 1 1 1 1 0 0 2 0 0 0 0 0 0 1 0 0 0 0 2 0 0 0 0 0 0 2 2 2 2 2 2 0 1 1 2 1 0 0 0 0 0 1 1 0 0 1 2 2 0 2 0 0 0 0 0 0 0 0 0 0 2 0 2 2 0 0 0 0 0 1 1 0 0 0 0 0 0 1 0 1 0 1 0 1 2 0 1 0 0 0 1 2 0 0 0 0 0 0 1 1 0 0 1 2 1 2 0 0 0 0 2 1 0 2 1 1 1 0 2 1 0 0 0 1 1 2 0 1 0 0 1 1 1 0 0 1 2 0 0 0 0 0 1 0 0 0 0 0 0 0 0 2 2 1 0 1 0 0 1 1 0 2 0 0 0 0 1 1 0 0 0 0 0 0 2 2 0 2 0 0 0 0 0 0 0 0 0 1 0 0 1 2 2 0 0 2 2 1 0 0 1 1 0 1 1 0 0 1 0 0 0
97 0 0 1 1 0 1 0 2 0 0 1 0 1 0 1 0 0 0 0 0 0 0 0 2 0 0 0 1 2 0 1 2 1 1 0 1 2 1 1 1 0 0 0 1 0 1 0 0 2 0 1 0 0 2 2 0 0 0 2 0 2 0 0 0 0 1 1 0 0 0 2 1 1 1 2 2 0 1 0 2 0 0 1 1 0 0 1 2 2 1 1 0 0 1 0 0 0 0 0 0 0 1 0 2 1 2 0 0 2 0 1 0 2 0 1 0 1 2 1 1 1 1 1 0 1 1 0 0 0 0 0 0 0 1 0 0 0 1 1 1 0 0 0 2 2 0 0 0 2 0 0 0 0 0 0 0 0 0 0 1 0 0 1 2 2 1 1 0 1 1 1 0 0 1 0 1 1 0 0 0 0 0 0 2 2 0 1 1 0 0 2 1 0 1 1 1 0 0 1 0 0 0 1 0 1 2 0 1 1 0 1 0 0 0 2 0 1 2 1 0 0 0 1 0 0 0 0 0 0 0 0 0 1 1 0 0 2 2 2 0 0 2 2 0 0 0 0 0 0 0 1 1 0 0 0 0 2 2 2 0 2 0 1 1 0 1 1 1 0 0 1 0 2 0 0 1 1 2 0 0 1 1 0 1 0 0 1 1 2 0 0 1 1 2 0 2 1 1 2 1 0 2 0 2 0 1 2 0 1 0 2 1 2 2 0 0 0 1 0 0 2 0 1 0 0 2 0 1 0 2 1 0 0 0 0 0 0 2 1 0 2 1 0 1 0 0 0 0 1 1 0 2 0 2 0 0 0 0 2 2 2 2 0 2 0 0 2 2 0 2 2 0 2 0 0 1 1 1 1 2 1 0 0 0 0 0 0 0 0 0 0 1 1 1 1 2 0 0 0 0 0 0 2 1 0 0 1 0 0 0 0 0 1 1 0 0 1 0 0 0 2 1 0 0 2 0 1 1 0 1 0 1 1 1 0 0 0 0 0 1 1 1 2 1 2 1 0 0 1 1 1 0 2 1 1 1 2 1 1 2 1 1 1 1 2 0 1 1 1 2 0 2 2 0 0 0 2 0 2 0 1 0 0 2 0 0 2 2 0 2 2 0 1 0 0 0 0 1 1 1 1 1 1 1 1 1 1 0 0 0 2 0 0 1 1 0 0 1 1 0 2 2 2 1 2 0 1 0 2 1 2 0 0 0 0 0 1 0 1 0 0 1 0 0 1 0 0 0 0 0 0 0 2 0 1 0 0 0 1 0 0 1 0 0 0 1 0 0 0 0 0 1 0 1 0 1 1 0 1 1 0 0 0 0 0 0 0 1 1 1 0 1 1 1 1 1 0 0 0 0 2 1 1 1 1 1 1 0 1 2 0 0 1 0 0 2 0 2 1 1 1 0 0 0 1 1 2 0 0 1 0 0 0 0 0 1 0 0 2 0 0 0 1 1 0 2 1 1 1 1 1 0 1 0 2 2 2 2 0 0 0 0 1 1 2 1 2 0 0 0 2 1 0 0 1 0 0 1 0 0 2 2 1 0 0 2 1 1 0 2 2 0 1 0 0 0 0 1 2 0 1 0 0 1 0 2 2 0 0 1 1 0 1 1 1 0 1 0 0 0 2 1 0 1 1 1 0 0 0 0 0 1 0 0 2 1 0 1 0 0 0 0 0 0 0 2 0 0 0 0 1 0 0 0 2 0 0 2 0 0 1 2 0 0 0 2 1 0 0 0 0 0 1 1 1 1 2 2 2 0 0 1 1 2 0 1 2 1 1 1 1 1 2 2 0 0 0 0 0 0 0 0 0 0 0 2 0 0 1 1 1 0 0 1 1 1 2 1 1 1 2 1 1 0 1 0 0 0 1 0 1 1 1 0 2 0 0 0 0 1 1 0 0 0 0 0 0 0 0 0 2 0 2 2 0 1 1 0 0 0 1 0 0 1 1 1 0 1 1 0 0 0 0 0 1 0 2 0 0 1 1 2 0 0 0 0 0 0 2 2 0 1 1 2 0 2 0 1 0 0 1 0 2 0 0 2 0 0 0 0 0 0 0 0 0 2 1 2 2 0 0 0 0 0 0 0 1 0 1 2 0 0 1 1 0 0 1 2 2 0 0 1 2 2 1 1 0 0 0 1 0 2 0 1 0 0 1 1 0 1 0 0 2 2 0 0 1 1 0 0 0 0 1 1 0 0 0 2 0 1 1 0 0 0 0 0 2 0 2 2 0 1 0 1 0 0 0 1 0 2 2
98 0 0 0 1 0 1 2 2 0 1 0 0 1 0 0 1 0 1 0 1 0 0 0 2 0 0 0 2 1 1 2 2 1 0 0 1 1 0 2 2 0 1 1 1 0 1 0 2 1 0 0 2 2 0 2 0 0 0 1 1 1 0 0 0 0 1 1 0 0 0 1 2 0 2 2 2 0 1 1 0 0 0 1 1 0 0 1 2 2 1 1 1 0 0 0 0 1 1 1 1 0 1 1 2 0 2 2 1 1 0 1 0 2 0 2 2 0 2 0 0 0 2 0 0 0 2 1 1 1 0 0 0 0 0 0 0 0 0 0 0 0 0 0 1 0 0 0 0 0 0 1 0 1 1 0 1 0 0 0 1 0 0 1 0 1 1 2 0 2 0 0 0 2 2 1 1 0 2 0 0 2 0 0 0 0 1 2 0 0 0 1 1 1 1 2 1 0 1 0 0 1 0 2 1 0 1 0 2 0 0 1 1 0 0 2 0 1 0 0 2 2 1 2 0 0 1 1 1 1 0 0 0 0 0 0 0 2 2 1 0 1 2 2 0 0 0 0 1 0 0 0 1 0 1 0 0 2 1 1 0 1 0 0 1 1 0 1 2 2 0 0 0 2 0 0 0 2 2 0 2 2 2 0 0 1 0 2 2 2 0 2 0 1 2 2 0 0 0 1 0 0 0 0 0 1 1 2 0 0 0 0 1 1 1 0 1 0 0 0 0 2 1 1 2 0 0 0 0 0 2 0 0 0 0 0 0 0 2 2 1 1 2 0 0 1 0 0 0 2 2 0 2 0 2 0 0 0 1 1 2 1 1 1 1 0 0 0 2 2 0 0 1 1 1 0 2 0 1 0 1 1 0 0 1 0 0 1 1 1 1 1 0 0 2 0 0 0 1 1 0 1 0 2 1 0 0 0 0 0 0 0 0 1 1 1 1 0 0 1 0 0 0 1 1 0 0 1 0 0 0 0 0 0 0 0 0 2 0 0 1 0 0 0 2 2 0 0 0 2 0 0 0 2 1 1 1 1 2 2 1 2 1 1 0 1 1 1 2 0 0 0 1 1 1 1 0 2 0 2 1 2 2 1 1 1 0 2 2 0 1 2 0 2 1 0 0 2 2 0 1 0 2 0 0 0 2 0 0 0 1 0 0 0 1 1 0 1 0 1 1 2 1 1 1 1 1 1 0 2 0 1 0 0 0 0 0 1 0 0 1 2 1 0 0 0 1 0 1 1 0 1 0 1 1 1 1 1 0 1 0 0 0 1 0 0 2 2 2 2 0 0 0 0 0 0 1 2 0 1 2 1 1 0 0 0 0 0 2 1 2 0 0 1 1 0 1 0 0 0 0 1 0 2 2 0 0 1 0 1 1 0 2 2 0 1 1 1 0 1 1 2 0 0 0 0 2 2 0 0 2 0 1 0 0 1 1 0 0 2 1 1 0 1 1 0 2 1 1 0 0 1 0 1 0 2 1 1 1 0 0 0 0 1 2 2 0 0 1 0 1 0 1 1 0 2 2 1 1 1 2 0 2 2 1 2 1 2 2 0 0 0 0 0 1 0 0 0 0 0 0 0 1 2 0 0 1 1 0 0 1 1 0 1 0 1 0 1 1 0 0 0 0 0 0 2 0 0 0 0 1 0 0 0 0 1 0 0 0 1 0 0 0 0 0 0 1 1 0 0 0 0 0 0 0 0 0 1 2 1 1 2 2 1 0 1 1 0 2 2 1 1 2 1 1 0 1 1 1 2 1 0 0 1 1 1 0 2 1 1 1 1 2 2 1 1 0 2 0 1 0 0 0 0 2 1 2 0 0 1 0 0 1 1 1 0 0 2 1 2 0 1 1 2 2 2 1 0 0 0 0 0 2 0 0 0 2 1 1 0 1 1 1 1 0 0 1 0 0 0 1 1 0 2 1 1 1 0 0 1 0 2 1 0 0 1 1 0 1 2 0 0 0 1 2 2 0 2 0 0 1 1 2 0 0 0 2 0 1 2 1 0 0 2 2 0 2 0 0 1 0 1 1 0 2 2 0 1 0 1 0 0 1 1 2 2 0 1 1 1 0 0 0 1 0 0 1 1 0 0 2 0 0 1 1 0 0 1 2 1 0 0 2 1 2 1 2 0 0 1 0 0 2 0 1 0 0 1 0 1 1 1 0 2 2 0 0 0 2 0 0 1 0 1 1 1 1 0 2 0 1 1 0 0 0 1 1 0 0 0 0 0 0 0 0 0 0 0 2 0 2 1
99 0 0 0 1 0 1 1 1 1 1 0 0 1 0 1 0 0 0 1 1 1 0 0 2 0 0 0 1 1 1 0 0 1 0 0 1 1 0 2 2 0 0 1 0 0 2 0 2 0 0 0 0 0 2 2 0 0 0 0 1 0 0 2 0 0 1 0 0 0 0 1 0 0 0 2 2 0 0 0 0 0 0 1 1 0 0 0 1 1 0 0 1 0 2 0 0 1 0 0 0 0 0 1 2 2 2 0 0 2 0 1 1 1 1 2 1 1 1 1 1 1 2 0 0 1 0 0 2 0 0 0 0 0 0 0 1 0 0 0 2 0 0 0 1 0 1 0 0 0 0 1 0 0 0 0 0 0 1 0 1 1 1 2 0 1 0 0 0 1 1 1 1 0 1 1 1 0 1 0 0 1 2 2 0 0 2 2 1 0 0 1 2 0 2 2 1 0 0 0 0 0 1 1 1 0 1 1 2 0 0 0 2 1 0 2 0 1 1 0 1 1 2 0 2 2 0 0 0 0 1 0 0 0 0 0 0 2 2 0 0 1 1 1 0 1 1 0 1 1 1 0 1 0 0 0 0 2 0 2 2 2 0 0 0 0 0 0 2 1 0 0 0 2 0 1 1 1 1 0 1 2 2 0 0 2 1 1 0 2 0 0 1 0 2 1 1 2 0 2 2 2 0 1 0 0 0 2 0 0 0 2 1 0 0 0 2 1 1 2 0 1 0 2 1 0 0 0 2 1 2 1 0 0 0 1 0 1 1 0 0 0 1 0 0 0 0 0 1 0 1 0 2 1 1 0 0 0 0 1 1 1 1 0 1 0 0 0 2 1 1 1 1 1 1 1 2 2 0 0 1 0 0 0 0 1 1 0 0 1 1 1 0 0 2 0 0 1 1 1 0 1 0 2 0 0 0 0 0 0 0 0 1 0 1 0 0 0 0 0 0 0 0 1 0 0 0 0 0 0 0 0 1 1 1 0 0 2 1 1 2 0 1 1 2 2 2 0 0 0 0 0 0 2 1 1 1 1 2 2 1 2 2 2 0 2 0 0 2 0 0 0 1 1 1 0 1 1 0 0 1 2 2 1 1 1 0 2 0 0 0 2 1 1 0 0 0 1 1 1 1 1 2 0 0 0 2 0 0 0 0 1 0 0 0 2 0 0 2 2 1 2 2 2 0 2 0 1 1 1 1 1 0 0 1 0 0 1 1 2 1 1 1 0 1 1 0 1 1 2 0 1 0 2 1 1 0 0 0 1 0 0 0 0 0 0 1 1 1 0 1 1 1 0 1 0 1 2 0 1 2 0 0 0 2 1 1 0 0 0 0 2 1 0 2 0 0 1 1 1 1 1 0 1 1 1 1 1 0 2 1 0 0 0 2 0 0 0 1 0 0 1 0 0 0 1 1 1 0 0 1 0 0 0 0 1 0 0 1 1 1 1 0 1 2 0 2 0 1 1 1 2 0 2 0 2 0 2 1 0 0 0 1 1 1 1 1 1 1 0 0 0 1 0 0 2 2 1 1 1 2 0 2 2 0 0 1 0 1 1 0 0 1 0 0 0 0 1 0 1 1 1 0 1 1 0 1 2 0 0 1 1 0 0 1 1 0 2 1 0 1 0 0 0 1 2 0 1 1 1 1 1 0 0 0 0 0 0 1 1 0 1 1 1 0 0 2 2 0 0 0 0 0 1 1 2 0 0 2 0 0 0 2 0 0 1 1 0 0 0 0 1 2 0 0 0 1 0 0 0 0 1 0 0 0 2 0 2 1 1 1 1 1 2 2 0 0 0 0 1 0 0 0 0 0 0 1 1 0 2 0 0 2 1 2 0 0 1 1 2 2 1 1 2 2 2 1 0 0 1 1 0 2 1 0 1 0 0 1 0 1 2 0 0 0 0 0 1 0 0 0 2 0 2 1 1 0 0 0 0 0 2 1 0 0 0 1 0 2 1 2 0 1 0 2 1 0 1 0 0 0 1 2 0 0 0 1 0 1 1 1 0 0 2 2 0 2 0 0 0 0 2 0 2 2 2 0 0 0 1 0 0 0 0 1 1 1 0 1 0 0 1 0 0 0 0 2 1 0 0 1 1 1 1 0 0 1 0 1 1 0 1 1 0 0 1 1 1 1 1 0 1 1 0 0 0 1 2 0 2 0 2 1 0 0 2 2 0 2 0 0 1 0 0 0 1 1 0 2 0 0 0 1 1 0 1 0 0 1 1 0 0 0 0 1 0 0 1 2 0 2 2
100 0 0 0 0 0 1 1 1 1 1 1 0 1 0 1 0 0 1 1 1 0 0 1 1 1 2 0 1 2 0 0 0 1 2 0 2 2 0 0 0 0 1 1 0 1 2 0 2 1 0 0 1 1 0 2 0 1 1 1 1 0 0 0 0 0 1 1 0 0 0 1 2 0 1 1 1 0 2 1 1 0 0 1 1 0 1 0 0 1 0 0 1 0 1 0 0 0 0 0 0 0 1 0 1 1 1 1 1 1 1 2 1 2 1 2 2 0 0 2 2 0 1 1 0 0 1 1 1 1 1 1 0 0 0 0 0 0 0 0 1 0 0 0 2 2 1 0 0 0 0 2 0 0 1 0 1 2 0 0 0 0 0 2 0 1 0 0 1 2 0 1 0 2 1 0 2 0 0 0 1 2 1 1 0 0 1 1 1 0 0 2 2 0 2 2 1 0 0 0 0 0 0 2 2 0 1 0 1 0 0 1 2 0 0 2 1 1 1 1 0 0 1 1 1 0 1 0 0 0 0 0 2 2 1 2 0 2 2 1 0 0 1 1 1 1 1 0 0 0 0 0 2 0 0 0 1 2 2 2 0 1 0 0 1 1 0 0 1 1 0 1 0 2 0 0 0 2 0 0 0 1 2 0 1 1 1 1 1 2 0 1 0 0 2 2 2 2 0 2 2 1 0 0 0 1 0 2 0 0 0 1 0 2 2 0 2 0 1 0 1 2 1 1 0 0 1 0 1 2 2 0 0 0 0 0 0 2 0 1 0 0 1 0 1 1 0 1 1 1 1 0 2 1 1 0 1 2 0 1 1 1 1 0 1 1 0 2 2 0 2 2 2 1 1 1 1 1 0 0 1 2 1 0 0 0 0 1 1 0 0 0 0 0 2 0 0 0 1 1 0 1 1 2 2 0 1 2 1 0 0 1 1 0 1 0 1 1 0 1 0 1 1 0 0 1 1 1 1 1 0 2 1 2 1 0 0 0 0 0 2 0 0 0 0 0 2 0 0 1 0 1 0 2 0 0 0 2 2 2 0 2 0 0 0 1 0 0 2 0 0 0 2 2 1 0 1 1 0 1 2 1 1 0 1 0 0 1 1 0 1 1 1 1 2 1 1 0 1 0 1 1 1 1 0 2 0 0 0 0 0 1 0 0 1 1 0 2 0 2 2 2 1 1 0 1 1 1 1 2 1 1 0 0 0 0 1 0 1 2 1 2 2 2 2 2 0 1 2 2 0 0 0 2 0 0 0 0 1 2 0 0 1 0 0 0 1 1 0 0 1 2 1 1 0 1 2 2 0 1 2 0 0 0 0 0 0 0 1 1 0 2 0 0 0 2 0 0 0 0 0 2 0 1 0 0 0 2 0 2 0 0 1 1 0 1 1 0 0 0 0 1 0 1 0 1 1 1 0 0 0 0 1 0 0 2 0 0 0 1 1 0 0 1 1 0 2 1 0 0 0 2 0 1 0 2 1 1 1 0 0 0 1 2 2 2 0 0 0 0 1 1 0 0 0 1 1 0 2 0 2 0 1 1 1 1 0 0 1 0 0 0 1 0 0 0 0 1 2 2 0 0 0 1 1 0 0 2 1 0 0 0 0 0 0 1 0 1 1 0 0 0 0 0 1 2 0 1 1 1 2 1 0 0 0 0 0 0 1 2 1 1 0 0 0 1 2 0 0 0 0 0 2 1 2 1 0 0 2 0 0 2 1 0 1 0 2 1 1 1 0 1 2 0 0 0 1 1 1 0 0 1 0 1 1 1 0 2 2 2 0 1 1 2 1 1 0 1 0 0 1 0 0 0 1 0 1 1 0 2 0 0 0 0 0 0 0 2 1 2 1 1 1 2 2 0 0 0 0 0 1 0 1 2 1 2 1 0 0 0 0 0 0 0 0 0 0 0 0 0 0 2 0 1 1 0 0 0 0 0 1 2 0 0 0 0 2 2 2 0 2 0 0 1 2 2 0 0 0 1 2 0 1 1 0 1 0 0 1 1 1 0 0 2 1 0 1 0 0 0 0 0 0 2 1 2 0 1 0 1 1 0 0 0 1 1 1 2 2 2 0 2 0 0 0 0 2 0 1 1 2 0 0 2 0 0 0 2 2 0 0 0 0 1 1 0 0 0 0 0 1 1 2 2 1 0 2 0 0 0 2 0 1 0 1 1 1 0 2 1 0 0 1 0 0 1 0 0 2 1 1 0 0 0 0 0 0 0 0 1 1 0 0 0 1 0 0 0 1 0 0 0
101 0 1 0 0 0 1 2 2 0 0 2 1 1 0 1 0 0 0 1 1 1 0 0 2 0 1 0 2 1 1 1 1 1 2 0 1 1 0 1 1 1 1 1 0 1 1 0 0 1 1 2 1 2 1 0 1 1 1 2 0 1 0 1 0 0 1 0 0 0 1 1 2 1 2 2 2 0 0 0 0 0 0 1 1 0 0 0 1 1 0 1 0 0 2 0 0 1 1 1 1 0 1 0 2 1 2 1 1 1 0 1 0 1 0 1 1 1 1 1 1 0 0 2 0 1 0 0 2 0 0 0 1 0 0 0 1 0 1 1 2 0 0 0 2 2 1 0 0 1 0 2 0 0 0 0 0 0 0 0 0 0 0 2 2 2 1 0 0 1 1 0 1 2 2 1 2 0 0 1 1 1 1 1 0 0 1 2 1 0 0 2 2 2 2 1 1 1 0 0 0 1 0 1 1 0 1 0 2 1 0 1 2 0 0 2 0 0 1 1 0 0 0 1 1 0 0 1 0 0 0 0 1 1 1 1 1 2 2 2 0 0 1 0 0 0 0 0 0 0 0 1 0 0 1 1 2 2 0 0 0 0 0 0 0 0 0 0 1 1 0 0 0 2 1 0 0 2 1 0 0 1 2 1 0 2 0 2 1 2 0 1 1 1 2 0 2 0 1 2 2 0 1 0 1 0 1 2 1 0 0 1 1 2 2 0 1 0 1 0 1 2 1 1 0 0 0 0 0 0 1 2 0 0 0 0 0 2 0 1 1 1 1 0 0 0 0 0 0 0 0 0 2 0 1 0 1 0 1 0 1 1 2 0 2 1 0 0 2 2 0 0 2 2 0 1 2 1 0 0 1 1 1 1 2 0 1 0 0 0 0 0 0 0 1 0 1 1 1 1 0 1 0 2 2 0 0 0 0 0 0 0 1 0 1 0 0 0 0 0 2 2 1 0 0 1 0 1 0 0 0 1 0 0 0 1 0 1 1 0 1 0 0 1 1 1 1 0 0 1 0 0 0 2 1 0 1 1 1 2 1 2 1 1 0 1 0 1 2 1 1 0 2 2 2 1 1 2 1 0 2 1 1 0 1 1 0 1 0 0 1 1 1 1 0 1 1 0 2 0 0 0 1 1 1 1 1 0 0 0 0 2 1 1 0 1 1 0 2 2 0 2 2 2 1 1 1 1 1 2 0 1 0 0 0 1 0 1 1 0 0 1 1 0 1 2 0 2 2 2 1 1 0 2 1 0 0 1 0 1 0 0 1 0 1 1 0 1 0 0 2 2 0 0 0 0 0 1 0 1 1 0 0 0 0 0 0 1 1 2 0 1 0 0 0 0 0 0 0 0 0 2 0 2 2 1 0 1 0 1 1 0 0 2 0 2 0 0 2 0 0 2 0 0 0 1 2 2 0 0 0 0 0 0 0 0 2 1 0 0 1 0 0 2 1 0 2 0 1 1 0 1 0 2 0 2 1 1 1 0 0 0 1 0 0 1 0 0 0 0 1 0 0 0 0 0 0 0 2 0 1 0 1 1 1 1 0 0 1 0 0 0 0 0 1 0 0 0 0 0 0 0 0 0 1 0 1 2 0 1 1 1 0 1 0 0 0 1 2 0 0 0 0 0 0 1 0 0 0 0 0 0 0 0 0 0 1 0 0 2 0 1 0 0 0 0 1 0 0 0 0 0 0 1 0 2 1 0 2 0 0 0 2 0 0 0 2 1 1 1 0 0 1 0 0 1 1 0 0 0 1 1 0 0 0 1 1 1 1 1 0 1 1 2 2 0 0 2 0 0 0 0 0 0 0 1 0 0 0 1 0 0 1 1 1 0 0 2 1 1 1 2 1 2 2 1 1 0 0 1 1 0 2 2 0 2 0 0 0 0 1 1 0 0 0 0 0 0 0 0 0 2 0 0 0 0 1 0 2 0 0 2 0 0 0 0 1 0 1 2 0 0 1 0 2 2 0 1 0 0 1 0 2 0 0 0 0 0 1 0 0 0 1 1 2 0 2 0 0 0 1 1 0 1 1 1 0 0 0 0 0 0 1 1 1 0 1 1 2 1 1 0 1 1 0 0 1 1 0 0 1 1 0 1 0 0 0 1 1 0 0 0 1 1 1 1 1 0 0 0 1 1 2 0 0 0 0 2 0 1 1 1 0 0 0 1 1 0 1 0 0 0 0 0 0 1 0 0 2 1 1 0 0 1 0 1 1 0 0 1 0 0 0 0 0 0 1 1 2 1 2 0
102 0 0 0 1 0 1 1 2 0 0 1 1 2 0 2 0 0 1 0 0 0 0 1 1 1 1 0 2 1 1 0 1 1 1 0 2 2 1 0 0 1 0 2 0 0 0 0 1 1 0 0 2 2 0 0 0 0 1 0 1 1 0 2 0 0 1 0 1 1 0 1 2 1 1 2 2 0 1 0 1 0 1 0 1 0 0 1 1 2 0 1 1 0 1 0 0 1 1 1 0 0 0 2 2 0 2 0 1 1 0 1 1 2 1 2 1 0 0 2 2 0 1 1 0 0 1 1 2 0 0 0 0 0 0 0 0 0 0 0 1 0 0 0 2 2 0 0 0 0 0 2 0 0 0 0 0 0 0 0 1 0 0 2 1 2 0 0 1 2 0 1 0 2 2 0 1 0 0 0 0 0 1 1 0 0 2 1 1 0 0 2 1 0 2 1 0 0 1 0 0 1 0 1 1 0 0 1 1 0 1 1 1 0 1 1 0 2 0 0 1 1 1 1 1 0 1 0 0 0 0 0 1 2 2 2 0 2 2 1 0 1 2 2 0 0 0 0 1 0 0 0 2 0 1 1 1 0 0 0 0 0 0 0 1 1 0 0 1 1 0 0 0 2 1 1 0 1 1 0 1 2 2 1 0 2 1 1 1 2 0 1 2 0 2 0 1 2 1 2 1 0 1 0 1 0 1 2 1 0 0 1 2 1 1 0 1 0 1 0 1 2 2 1 1 0 1 0 1 2 2 0 0 0 0 0 0 1 1 0 0 0 2 1 1 1 0 0 1 0 0 0 2 0 2 0 0 1 0 2 2 2 1 1 1 0 0 2 2 0 2 2 1 1 0 0 0 0 1 0 1 1 1 0 0 0 0 0 0 0 0 0 1 0 2 1 1 0 1 1 0 1 0 1 1 1 1 2 0 0 0 0 0 0 0 0 0 0 0 1 0 0 0 1 0 1 0 1 1 1 0 0 0 1 1 0 1 0 1 0 1 0 0 0 0 2 1 1 1 0 0 0 0 1 2 1 2 2 1 0 2 0 2 2 0 2 0 1 1 1 1 0 0 0 1 0 1 2 0 2 0 2 2 1 0 0 1 1 1 1 0 2 1 2 2 0 0 1 2 0 1 0 2 0 0 0 2 0 1 0 1 1 0 1 0 1 1 0 1 1 0 2 2 2 0 2 0 0 1 1 1 0 0 0 0 0 1 2 1 0 1 1 1 0 0 2 0 1 2 2 0 0 0 1 2 1 1 0 1 0 1 1 0 1 0 0 2 0 0 0 1 1 0 0 0 0 0 2 0 1 2 0 0 0 0 0 0 1 0 1 0 0 0 0 1 0 0 0 0 0 0 2 0 2 2 0 0 1 0 1 0 0 0 1 0 1 0 0 0 0 0 1 1 0 0 0 2 1 0 0 0 0 0 0 0 0 2 0 0 1 2 1 0 0 0 0 2 0 0 0 0 0 0 0 0 1 2 2 2 0 0 0 1 2 2 2 1 1 1 0 1 1 0 0 0 1 1 0 1 0 1 0 1 1 1 1 0 0 0 1 0 0 0 0 1 0 0 1 1 1 0 0 0 1 1 0 0 2 0 0 0 0 0 1 0 1 0 2 0 0 0 1 1 0 0 0 0 0 0 0 1 0 0 0 0 2 2 0 1 2 1 2 0 0 0 0 1 0 0 0 0 0 1 1 1 0 0 1 2 0 0 1 2 1 0 0 2 0 2 2 0 0 2 0 0 0 0 2 2 2 0 0 2 0 2 2 0 1 0 2 0 2 2 2 1 1 0 0 0 0 0 0 0 0 1 0 1 0 0 2 1 0 1 1 2 1 1 2 1 1 1 1 0 1 1 2 1 0 0 1 1 0 2 2 0 2 0 1 2 1 1 2 0 0 0 0 0 1 0 0 0 1 0 1 1 0 1 0 1 1 0 1 1 0 0 1 1 0 1 1 0 0 0 0 2 2 0 1 1 1 2 0 2 0 0 0 0 2 0 2 2 0 0 2 2 0 2 0 0 0 0 2 2 0 2 1 0 1 0 1 0 0 0 0 1 1 1 0 1 0 0 1 1 1 0 0 0 1 0 0 2 1 0 1 0 1 1 0 0 0 0 1 2 0 0 0 0 1 1 0 1 0 1 1 1 0 1 1 0 1 1 0 0 0 0 2 2 0 1 0 0 0 0 0 0 1 1 2 1 0 0 1 1 1 0 1 0 1 0 1 1 0 0 1 0 0 1 0 0 0 1 1
103 0 0 0 0 0 1 1 2 0 1 0 0 0 0 0 0 0 0 1 0 0 0 0 2 0 0 0 2 1 1 0 0 1 1 1 2 1 0 0 0 0 0 0 1 0 0 0 1 1 0 0 1 1 1 2 0 0 0 1 0 1 0 1 0 0 0 2 0 1 0 0 1 0 1 2 2 0 2 0 2 0 0 1 1 0 1 0 1 1 0 0 1 1 0 0 0 1 0 1 0 1 1 1 2 0 2 1 1 1 0 2 1 1 1 1 1 0 0 2 2 0 2 0 0 0 2 1 1 0 0 0 0 0 1 1 0 0 0 0 0 0 0 0 1 0 0 0 0 0 0 1 0 0 0 0 0 0 2 0 1 1 0 1 0 1 0 0 0 1 1 0 0 2 2 2 2 0 0 1 1 2 1 1 0 0 1 2 0 1 1 2 1 0 1 1 1 0 0 0 0 0 0 2 2 0 0 1 2 0 1 1 0 0 0 2 0 0 1 1 1 1 2 2 0 0 0 2 2 2 0 0 0 0 0 0 1 2 2 2 0 0 2 1 0 0 0 0 0 0 0 0 1 0 0 0 0 2 1 2 1 2 0 1 2 1 0 0 1 1 0 0 0 1 0 1 0 1 2 0 0 1 0 0 0 0 0 1 0 2 0 1 1 0 1 0 2 1 0 2 1 1 1 1 1 0 1 1 1 0 0 1 1 2 2 0 1 2 0 1 0 1 1 0 1 0 1 0 0 0 2 1 0 1 0 0 0 0 2 0 0 0 2 0 1 1 0 0 0 1 1 0 2 1 1 0 2 2 0 0 0 0 2 0 2 1 0 1 1 0 2 2 2 1 0 0 2 0 1 0 1 2 0 0 1 2 1 0 0 0 0 0 1 0 1 1 2 0 1 1 0 1 0 2 2 0 0 0 1 0 0 1 0 0 0 0 2 0 0 0 0 2 0 1 2 2 1 1 1 1 0 0 0 1 0 0 0 0 1 0 0 0 0 0 2 2 0 0 0 0 0 0 0 2 2 0 1 1 2 2 1 2 1 1 0 1 0 0 2 0 0 1 2 2 2 2 0 2 0 1 2 0 1 0 1 0 0 0 0 0 0 0 1 2 1 0 0 0 1 0 1 1 1 1 0 2 1 0 1 0 1 1 0 0 0 2 0 0 2 1 0 2 2 2 1 2 0 0 0 2 0 0 0 1 1 0 1 1 1 2 0 0 2 0 1 2 0 1 1 1 0 0 0 2 0 0 0 1 1 0 0 0 0 0 0 0 2 1 0 0 0 1 0 0 0 0 0 1 0 2 2 0 0 0 1 0 0 0 1 1 0 0 1 0 1 0 1 0 0 0 0 1 0 2 2 0 0 1 0 1 0 0 0 0 1 1 1 0 0 0 0 0 0 0 0 0 2 2 0 0 1 0 0 0 0 1 0 0 1 1 2 0 0 2 2 0 2 2 0 0 0 2 0 1 0 2 1 1 1 0 0 0 2 1 2 2 1 0 1 1 0 1 1 1 0 2 1 1 1 1 2 0 2 2 0 2 0 0 1 1 0 0 0 0 1 0 0 0 2 2 1 0 0 0 0 0 1 1 1 0 1 1 0 0 0 0 0 1 1 0 0 0 1 1 0 2 1 1 0 0 2 0 0 0 0 0 2 0 1 1 0 1 0 0 0 1 1 1 0 0 0 1 1 0 0 2 0 0 2 0 0 1 2 0 0 0 2 0 1 1 0 1 2 1 1 1 0 1 1 1 0 1 2 0 1 1 1 2 2 1 1 0 1 2 2 0 0 1 0 0 0 0 0 0 1 1 1 0 0 1 0 0 2 2 2 0 0 1 0 0 0 0 0 2 2 2 2 0 0 0 0 0 1 1 2 1 0 1 1 0 1 0 1 1 0 0 1 0 0 0 0 2 0 2 2 0 0 0 0 0 0 1 0 0 0 1 1 0 2 0 1 0 0 0 1 1 0 1 0 0 1 1 0 0 0 0 0 0 2 1 1 0 1 1 0 0 0 0 0 0 1 1 0 2 0 1 1 0 0 1 1 0 0 0 2 2 1 1 2 1 0 1 0 0 0 0 2 1 0 0 2 0 0 2 0 1 1 1 2 1 0 0 0 2 1 0 0 0 0 0 1 0 1 1 1 0 1 2 0 2 1 0 0 1 2 0 0 0 2 0 1 1 0 0 0 2 0 0 2 1 2 1 0 0 0 0 0 1 0 1 1 0 1 1 1 0 1 0 1 0 0 0
104 0 0 1 1 0 1 0 1 0 0 1 0 0 0 0 0 0 0 1 0 0 0 1 1 1 1 0 1 0 1 0 0 1 2 1 2 1 1 0 0 1 1 1 0 1 0 0 1 2 0 0 1 1 1 1 0 1 1 2 0 1 0 1 0 0 1 0 0 0 0 1 2 1 1 2 2 0 0 0 0 0 0 0 0 0 0 0 1 1 0 0 1 1 1 0 1 1 1 1 0 0 2 0 2 0 2 0 0 2 0 2 2 2 2 2 2 0 2 2 2 0 1 1 0 1 1 0 0 0 0 0 0 0 1 0 1 0 0 0 1 0 0 0 1 1 0 0 0 2 0 0 2 1 1 0 0 1 0 1 1 1 0 2 1 2 0 0 0 0 2 1 1 1 2 1 2 0 0 2 2 2 1 1 0 0 2 2 0 0 0 2 2 1 2 2 0 0 0 0 0 1 0 2 2 0 1 0 1 0 1 1 2 1 0 2 0 1 0 0 1 1 1 0 2 1 0 0 0 0 0 0 0 0 0 0 0 2 2 1 0 1 2 2 0 0 0 0 0 0 0 1 0 0 0 0 1 1 0 0 0 0 0 2 2 0 1 0 2 2 0 1 1 2 0 0 0 1 1 0 0 1 2 2 0 2 2 1 0 1 1 1 1 1 2 0 1 1 1 2 1 0 0 0 0 0 0 1 0 0 0 2 1 1 1 0 2 0 0 0 0 2 2 0 1 0 1 0 1 0 2 0 0 0 0 0 0 2 2 1 0 1 2 0 1 1 1 0 1 0 0 0 1 0 1 1 2 0 0 1 1 1 2 0 2 0 0 1 2 1 1 1 0 2 0 1 2 1 0 0 0 1 1 0 0 1 1 1 1 1 1 1 0 0 2 1 1 0 1 0 0 2 0 2 2 0 0 0 0 0 0 0 0 0 0 0 0 0 0 1 0 0 0 0 1 1 1 0 1 0 1 0 0 0 0 0 0 1 1 1 1 1 0 0 1 1 1 0 0 2 0 0 0 2 0 0 0 1 1 2 1 2 1 1 1 2 0 1 2 0 1 1 1 1 2 1 1 1 0 1 1 2 0 0 2 0 0 0 0 1 1 1 1 1 1 0 0 1 1 0 1 1 1 1 0 1 2 0 0 0 0 1 0 0 1 1 1 0 0 0 0 2 2 2 1 2 0 1 0 2 0 2 0 0 2 0 1 1 2 1 1 1 1 1 1 1 0 1 2 2 0 1 0 2 0 1 0 1 2 1 0 0 2 0 1 1 1 0 0 0 0 1 0 0 0 0 0 1 0 1 1 0 0 0 0 0 0 0 0 0 0 2 1 0 0 1 1 0 0 0 0 1 0 2 1 0 1 2 0 1 0 0 0 0 1 0 0 0 0 0 0 1 1 1 0 1 1 0 0 0 1 0 1 0 0 0 1 1 1 2 1 1 0 0 1 0 2 1 1 1 0 1 0 0 0 1 2 1 1 0 0 0 1 2 2 2 0 1 1 0 0 1 0 0 1 2 2 0 2 0 1 0 2 2 1 1 1 0 2 0 0 0 1 1 0 0 0 0 0 1 0 1 1 2 0 1 1 2 0 0 1 1 0 1 0 1 0 1 1 0 0 0 1 0 0 2 0 0 0 0 0 0 0 0 0 2 1 0 1 1 1 1 0 0 0 1 1 0 0 0 0 0 0 0 0 2 1 1 1 0 0 0 2 0 0 1 1 0 2 2 0 0 1 1 1 1 1 0 1 0 0 2 1 0 1 1 1 2 2 1 0 0 1 2 1 1 0 1 0 0 1 0 0 0 1 1 0 0 1 1 0 0 2 1 2 0 0 1 2 2 2 2 1 2 2 1 1 0 0 0 0 1 1 1 0 1 0 0 0 0 0 0 1 1 0 0 1 0 0 0 0 2 0 2 1 0 1 0 0 0 1 1 0 0 0 1 1 0 2 0 0 0 0 2 2 2 0 1 2 2 2 0 2 0 1 0 1 0 0 1 1 0 0 2 1 0 1 0 1 0 1 0 0 2 1 1 0 0 0 1 0 0 0 0 0 0 1 0 1 0 0 0 0 1 0 0 1 0 1 0 2 1 0 2 0 0 0 0 0 0 0 0 1 0 0 1 2 2 0 0 2 0 2 0 0 0 0 0 0 0 2 0 0 0 0 2 2 0 1 0 0 1 0 1 1 1 1 2 0 0 0 2 0 0 0 0 0 2 1 1 1 1 0 1 0 1 0 0 1 0 0 0
105 0 0 0 0 0 0 1 2 0 0 1 0 0 0 0 0 0 0 0 0 0 0 0 2 0 0 0 1 2 0 1 0 0 1 1 1 1 1 0 0 1 1 1 0 0 1 0 0 1 1 2 1 1 1 1 1 0 0 0 2 0 0 2 0 0 1 1 0 0 0 1 2 0 1 2 2 0 1 0 2 0 2 0 2 0 1 0 1 2 0 0 1 0 0 0 0 1 1 1 2 0 0 1 2 1 1 0 1 1 0 1 0 1 2 2 2 1 1 0 0 1 2 0 1 0 1 2 2 0 1 1 0 0 1 1 0 0 0 0 0 0 0 0 1 2 0 0 0 0 0 1 0 0 0 0 1 1 0 0 1 1 1 1 0 1 0 1 1 2 0 1 0 1 1 1 2 0 0 0 0 0 0 1 2 1 1 0 0 0 0 0 1 1 1 1 2 1 0 0 0 0 0 1 1 0 0 2 0 0 0 1 1 0 0 1 0 1 2 1 0 0 2 1 1 0 0 0 0 0 1 0 0 0 0 0 0 2 2 1 0 1 2 1 0 0 0 0 0 0 0 0 2 1 1 1 2 2 0 0 0 0 0 1 0 0 0 0 2 2 0 2 0 2 1 1 0 1 2 0 0 0 1 0 0 1 0 1 1 2 0 2 0 0 2 1 1 0 0 0 2 1 1 0 1 0 0 0 1 0 0 2 2 1 1 0 2 0 0 0 1 2 1 1 0 0 0 0 2 1 1 1 1 1 0 0 0 1 1 0 1 1 1 0 1 1 0 1 1 1 1 0 1 0 1 1 0 1 0 1 1 1 1 0 1 2 0 2 2 0 2 2 0 1 1 0 0 1 0 0 1 2 0 1 0 1 1 0 0 1 1 1 1 0 2 1 1 1 0 0 0 0 0 2 2 0 0 1 0 0 0 0 0 1 1 0 1 0 1 0 0 0 0 1 0 0 0 1 2 1 1 1 0 1 1 0 0 1 1 1 2 0 1 1 1 2 1 0 1 1 1 0 0 2 0 0 0 2 2 2 0 2 0 0 1 1 0 0 2 0 0 0 2 2 2 0 2 0 0 0 0 2 1 0 2 0 0 2 0 0 1 2 1 2 1 1 1 1 2 0 0 0 0 2 0 2 1 0 0 0 1 1 0 2 0 0 0 1 0 1 2 2 2 2 1 2 0 1 0 2 0 1 0 1 1 1 0 0 1 2 0 0 2 0 0 2 0 0 0 0 0 0 0 2 2 0 1 0 1 0 1 0 0 0 0 0 1 1 0 0 0 1 0 0 0 0 0 2 0 1 2 0 1 0 0 0 0 0 1 1 0 1 0 0 0 0 0 1 1 1 1 1 0 1 2 0 1 0 0 1 1 0 0 0 2 0 0 0 1 0 0 1 0 0 0 1 2 2 0 0 1 0 0 0 0 0 0 0 1 1 1 0 0 2 2 0 0 1 1 1 0 2 0 1 0 1 1 2 2 0 0 0 0 1 1 2 1 0 0 0 1 1 0 1 1 1 2 0 2 0 2 0 2 2 1 1 1 0 1 0 0 0 0 1 1 0 0 0 1 1 1 0 0 1 1 0 0 2 0 0 0 0 0 1 0 0 0 2 1 0 0 0 2 0 0 1 0 1 1 1 0 0 0 0 0 1 0 0 0 1 0 1 1 1 0 1 2 1 0 0 0 0 1 0 0 2 0 0 2 0 0 1 2 0 0 1 2 0 1 1 0 0 1 0 0 1 0 1 1 1 0 1 0 1 1 0 0 0 0 2 0 2 1 2 1 1 0 0 0 1 0 0 0 0 2 1 1 0 0 2 0 0 0 0 0 0 2 1 1 1 0 1 1 1 1 1 0 0 0 0 1 0 2 1 0 1 0 0 0 1 0 1 0 0 0 0 0 0 0 0 0 1 0 1 1 0 1 0 1 0 0 1 0 0 0 1 1 0 0 1 0 0 0 1 2 2 1 1 1 0 1 0 2 0 0 1 0 0 0 1 1 0 0 1 2 1 1 0 0 0 0 2 1 1 1 1 1 2 0 0 0 0 0 0 1 1 1 1 2 1 0 1 0 1 1 0 1 1 0 1 2 0 0 2 0 0 0 0 2 2 0 0 1 0 0 0 1 1 0 1 0 0 2 1 1 0 0 1 0 1 1 1 1 1 2 0 0 0 1 0 0 0 0 0 0 0 1 1 1 0 0 1 0 0 0 0 0 0 0 0 0 0 0 0 0 0 0 0 1 0 2 1
106 0 0 0 0 0 0 2 2 0 0 1 2 1 0 1 0 0 2 1 1 1 1 1 1 0 0 0 2 0 2 1 1 1 0 0 2 2 0 1 0 0 1 1 0 1 0 0 1 1 1 1 1 1 1 0 0 0 0 1 1 1 0 1 1 1 1 1 0 0 0 1 2 0 1 2 2 0 1 0 1 0 1 0 1 0 0 0 2 2 0 1 2 0 0 0 0 2 1 1 0 0 1 1 2 0 2 0 0 2 0 2 0 1 0 2 1 0 0 2 2 0 0 2 0 2 0 1 2 0 0 0 0 0 0 0 0 0 1 0 1 0 0 1 1 1 1 0 0 0 0 0 0 1 1 0 0 1 0 0 0 0 0 2 1 2 0 0 0 1 1 1 1 1 0 1 1 0 0 1 1 1 0 0 1 1 1 1 0 0 0 2 2 0 2 1 1 0 0 0 0 0 1 1 1 0 2 0 1 0 0 2 2 0 0 2 0 0 1 0 1 1 1 1 1 0 0 1 1 1 0 1 0 0 0 0 0 2 2 1 0 1 2 2 0 0 0 0 0 0 0 0 1 0 0 0 0 2 0 1 1 1 0 0 0 0 0 0 2 1 0 2 1 2 0 1 0 1 1 0 0 1 1 1 0 1 1 1 1 2 0 2 1 0 2 1 2 0 0 1 1 1 1 0 1 0 1 2 0 0 0 0 1 1 1 0 2 1 1 1 0 1 0 1 1 0 1 0 2 2 2 0 0 0 0 0 0 1 1 0 0 1 2 0 0 0 2 0 2 1 1 0 1 0 1 1 1 1 1 0 1 1 2 0 2 1 0 2 2 0 2 2 2 1 2 0 2 1 0 0 0 2 0 0 0 0 0 0 0 1 0 0 1 0 2 0 0 1 0 0 0 0 0 2 1 1 0 1 0 0 0 0 0 0 0 0 0 1 0 1 0 1 0 0 1 1 1 1 2 1 0 1 0 0 0 1 0 1 0 0 0 2 0 0 0 1 2 0 0 1 0 1 0 1 2 1 2 0 1 1 2 1 0 0 1 2 0 1 2 1 1 0 0 0 1 1 0 2 1 0 1 2 1 0 2 1 0 2 1 0 1 2 1 1 0 0 0 1 1 0 1 1 1 1 0 1 2 1 0 0 1 0 0 0 1 1 0 0 2 2 0 2 1 1 0 1 1 1 0 2 1 1 0 0 0 0 1 0 1 0 0 1 1 1 1 1 0 0 1 2 0 1 0 2 0 0 0 1 2 1 0 0 0 0 0 0 0 1 0 0 0 1 1 0 0 0 1 0 0 2 1 0 0 0 0 0 0 2 0 2 0 0 1 0 0 0 0 1 1 1 1 1 1 0 0 2 2 0 1 0 0 0 0 1 0 2 0 0 0 1 1 1 1 1 0 0 1 1 0 0 1 0 0 0 0 1 0 1 0 1 0 1 0 1 2 1 2 1 2 2 1 1 1 0 1 2 2 2 2 0 0 0 1 0 1 2 0 1 0 0 2 0 0 0 0 0 0 0 2 0 1 1 1 0 0 0 1 0 0 1 0 0 0 0 0 0 0 0 0 2 0 0 0 2 0 0 0 0 0 0 0 0 0 1 0 1 0 1 1 1 0 0 1 0 0 0 0 1 1 1 1 1 0 0 0 0 1 0 0 0 0 0 0 0 0 0 1 1 0 0 0 0 1 0 1 1 1 0 0 0 0 0 2 0 0 0 2 0 2 2 0 0 2 2 2 2 1 1 1 0 0 2 1 0 2 1 0 2 0 2 0 2 2 2 2 0 1 0 0 0 0 0 0 0 2 0 1 0 0 1 0 0 0 0 0 0 0 2 1 2 1 1 2 2 2 2 1 0 1 0 1 0 0 1 0 1 0 0 0 0 0 0 1 0 1 1 1 0 0 0 0 1 0 2 2 0 0 0 0 2 0 1 0 0 0 2 0 1 1 1 0 0 0 0 1 1 0 2 0 0 1 1 2 0 0 0 1 0 0 1 1 0 0 1 1 0 1 0 1 0 0 1 0 1 1 1 1 1 0 1 0 0 0 0 1 1 2 0 2 0 0 2 0 2 0 0 0 2 0 0 2 1 0 2 0 0 0 0 2 2 0 0 1 1 1 0 1 1 0 2 0 0 2 0 0 0 1 2 0 1 1 1 0 0 1 0 0 0 1 0 0 1 1 0 0 0 1 0 1 0 0 2 0 2 0 1 2 1 0 1 1 0 0 1 0 0 0 1 1 0 2 2
107 0 0 0 1 0 1 0 0 2 2 0 1 2 0 1 0 0 1 0 0 0 1 0 2 0 0 0 2 1 1 2 0 2 2 0 2 2 0 0 0 2 0 0 0 0 0 0 2 0 0 0 0 0 2 1 0 0 0 1 1 1 0 0 0 0 2 0 0 0 0 2 1 0 0 2 2 0 0 0 1 0 0 1 1 0 0 0 2 2 0 0 2 0 0 0 0 2 0 0 0 0 1 0 2 0 2 0 0 2 1 2 0 2 0 2 2 0 2 1 1 1 1 1 0 1 0 1 2 0 0 0 0 0 0 0 0 0 1 0 1 0 0 0 0 0 0 0 0 0 0 1 0 0 0 1 1 1 0 0 1 1 0 2 0 2 0 0 1 1 1 1 0 2 0 0 2 0 0 0 0 1 1 1 1 1 1 2 0 1 1 2 2 0 2 0 0 0 0 0 0 0 0 0 0 0 1 2 1 1 0 0 2 0 0 2 0 0 1 0 1 1 2 2 0 0 1 0 0 0 0 1 0 0 0 0 0 2 1 1 1 0 2 2 0 0 0 0 0 0 0 1 2 0 0 0 2 2 0 1 1 1 0 2 0 0 0 2 2 2 0 0 0 2 0 0 0 2 2 0 2 1 1 0 1 0 0 0 0 1 1 0 0 1 1 1 1 0 1 2 1 0 1 0 1 0 0 2 0 0 0 1 1 1 1 0 1 0 1 0 1 2 1 1 1 0 0 0 0 0 0 2 0 0 0 0 0 1 1 0 1 1 1 0 1 1 0 1 1 1 2 0 1 0 1 1 0 0 0 2 2 2 1 0 1 0 0 1 1 0 2 2 1 2 0 1 2 1 0 0 0 0 0 0 1 2 1 0 0 0 0 0 1 0 2 1 1 1 1 0 0 1 0 2 2 0 0 1 0 0 0 0 1 0 1 1 0 0 0 0 0 2 1 0 1 1 1 1 1 0 2 0 1 2 2 0 0 0 0 0 1 0 0 1 1 1 1 1 1 1 0 0 0 2 1 0 1 1 1 1 1 1 0 0 1 1 0 2 1 1 1 0 2 2 1 0 1 1 0 0 2 1 1 1 1 0 1 2 1 0 1 2 0 0 1 0 0 0 1 0 1 1 1 1 0 1 2 0 0 0 0 1 0 0 0 2 0 0 2 1 0 2 2 2 1 2 0 1 1 2 0 0 0 1 1 0 0 1 0 1 0 1 1 0 0 2 0 0 0 0 0 0 0 1 1 1 1 0 1 0 0 0 1 0 0 0 2 1 0 0 0 0 1 0 1 0 1 2 0 0 2 0 0 0 0 1 1 0 0 0 0 1 1 0 2 0 0 0 0 0 0 2 1 2 2 0 1 1 0 1 2 0 0 0 1 0 0 0 0 0 0 0 0 0 0 1 1 1 0 0 1 0 0 0 0 0 0 0 0 2 1 1 0 1 2 0 2 1 2 2 0 1 0 1 0 2 1 2 1 0 0 0 0 1 1 1 0 0 2 0 0 0 0 0 0 1 1 0 2 0 0 0 2 2 1 2 1 1 1 0 0 0 0 0 0 1 1 1 1 1 0 1 0 0 0 0 1 2 0 0 0 0 0 0 0 0 0 2 2 0 0 0 1 0 0 2 0 0 0 0 0 0 1 0 0 1 2 0 0 0 1 1 0 0 0 0 0 1 0 0 0 0 1 0 1 1 1 0 1 0 0 0 2 0 0 0 2 1 1 1 0 0 2 0 0 0 1 0 0 0 0 2 1 2 2 1 1 1 0 2 0 2 0 0 0 0 0 1 0 1 0 0 1 0 1 0 1 0 0 2 0 0 0 0 0 0 0 1 0 0 0 0 0 2 2 1 1 0 0 0 0 0 1 1 0 2 0 0 0 1 0 1 0 0 0 0 0 0 0 0 0 1 0 2 2 0 0 1 0 0 0 1 0 0 0 1 2 0 1 1 1 0 2 0 1 0 0 0 2 2 2 0 2 0 0 0 0 1 0 2 2 0 0 1 2 1 1 0 0 0 0 2 0 1 2 2 0 1 0 1 1 0 0 0 2 1 1 0 0 0 0 0 1 1 0 0 2 0 1 1 2 0 0 2 0 0 0 2 2 0 0 1 0 0 0 0 0 1 0 0 2 0 2 0 0 1 1 1 0 1 1 1 2 0 0 2 2 0 1 0 0 0 0 0 0 0 2 1 1 0 0 1 0 0 0 0 0 1 0 1 1 0 1 0 2 0 0 0 2 0 2 2
108 0 0 0 0 0 1 1 2 0 1 0 0 0 0 0 0 0 0 0 0 0 0 0 2 0 0 0 1 1 1 1 0 1 0 0 1 0 1 0 0 1 0 0 0 0 0 0 2 0 0 1 2 2 0 1 1 1 1 2 0 1 0 1 0 0 0 1 0 0 0 0 2 0 1 2 2 0 1 0 1 0 0 0 0 0 0 0 2 2 0 1 1 0 1 0 0 1 1 1 1 0 1 1 2 0 2 0 0 2 0 0 2 2 1 2 1 0 1 2 2 0 2 0 0 2 0 1 1 0 0 0 0 0 0 0 0 1 0 0 1 0 0 0 0 0 0 0 0 0 0 1 0 1 0 0 1 1 1 0 0 0 1 2 1 2 0 0 1 1 1 0 0 1 1 0 1 0 0 1 1 2 1 1 0 0 1 1 0 1 1 2 1 0 1 1 0 0 0 0 0 0 0 1 1 0 1 1 1 2 0 1 1 0 0 2 0 1 0 0 1 1 2 2 0 0 0 1 1 0 0 1 0 0 0 0 0 2 2 2 0 0 2 2 0 0 0 0 0 0 0 0 2 1 0 0 1 1 0 0 0 0 0 0 0 0 1 0 2 1 0 1 1 2 0 1 0 2 2 0 2 1 0 0 0 0 0 1 0 2 0 0 1 0 2 1 1 0 0 1 0 0 1 0 1 1 2 2 0 1 0 2 2 2 2 0 1 1 1 0 0 2 1 1 0 0 1 0 0 1 2 2 0 0 0 0 0 0 2 1 0 1 0 0 1 1 0 0 2 1 1 0 2 1 0 0 2 2 0 0 0 0 2 0 2 2 0 1 2 1 1 1 0 2 0 0 1 0 1 0 1 1 2 0 0 1 1 0 0 0 0 0 0 0 2 1 1 0 1 1 0 1 0 2 2 1 1 1 0 1 0 2 0 0 0 0 2 1 0 0 0 1 0 0 1 1 1 1 2 1 1 1 0 0 0 0 0 0 1 0 0 1 1 1 0 2 1 0 0 1 0 1 0 2 0 0 0 2 1 2 1 1 0 0 1 1 1 1 1 1 2 1 2 2 0 0 0 2 0 1 0 1 0 1 2 1 0 0 0 0 0 1 1 1 0 1 0 0 1 0 1 1 1 1 1 0 2 0 0 0 0 2 0 1 0 1 0 1 1 2 1 2 0 0 0 0 1 0 2 1 1 1 0 0 1 0 2 1 1 0 1 2 1 0 0 1 0 1 2 2 0 0 0 1 2 0 0 0 1 1 0 0 0 2 0 0 2 1 1 0 1 1 2 0 2 0 2 2 0 2 2 0 1 0 0 0 0 0 0 0 0 0 0 1 1 1 1 0 0 1 1 2 1 1 1 0 0 0 0 0 0 0 1 2 0 1 1 0 0 0 0 1 0 0 0 1 1 2 0 0 1 0 1 0 0 1 0 0 0 1 0 0 0 2 2 0 0 2 1 1 0 1 1 1 1 2 1 0 0 0 0 0 1 0 0 1 0 0 1 0 1 0 1 0 1 1 1 1 2 0 1 0 1 1 1 1 1 0 1 0 0 0 2 0 0 1 1 0 0 1 1 0 0 2 0 0 0 2 0 0 1 1 1 0 0 1 1 2 1 0 0 0 1 0 1 2 0 1 1 1 2 1 0 0 0 0 1 1 0 1 0 1 0 0 0 0 2 0 0 0 0 0 1 0 0 1 1 1 2 1 1 2 2 0 0 0 2 0 2 2 0 0 1 0 0 0 0 1 1 1 0 1 1 1 2 1 0 2 2 0 1 0 0 1 1 0 0 0 0 0 0 0 0 0 2 0 0 0 0 2 0 0 1 1 1 0 0 1 0 0 0 0 1 2 1 1 1 0 0 0 0 0 2 0 0 1 1 0 1 0 1 1 2 2 0 0 2 1 0 0 0 2 0 1 1 0 0 0 0 1 0 2 0 0 0 1 0 0 1 1 0 0 0 1 1 1 0 0 0 1 2 0 2 0 0 0 0 0 1 0 0 0 0 1 1 0 1 0 0 0 0 0 1 1 1 0 1 1 0 2 0 0 1 1 1 1 2 0 1 0 1 0 0 1 1 0 2 0 0 0 2 1 1 2 0 1 1 1 1 0 0 0 1 2 1 0 1 2 0 0 2 0 2 0 0 0 0 1 0 1 1 1 0 0 1 0 0 0 1 0 1 0 0 1 1 0 2 1 1 0 1 2 0 0 0 0 0 1 0 1 1 0 0 0 0 2 0 0 1 0 0 0
109 0 0 0 0 0 1 0 1 1 1 0 0 1 0 0 1 1 2 0 0 0 0 0 2 0 0 0 2 0 1 1 1 1 1 1 2 2 0 1 1 0 0 0 0 0 0 0 0 2 0 1 1 1 1 1 1 0 0 1 0 1 0 2 1 1 1 1 0 0 0 1 1 0 1 2 1 0 1 0 1 0 2 0 2 0 1 1 2 2 1 1 1 1 2 0 0 2 1 1 0 0 0 0 2 2 2 1 1 1 0 1 0 0 0 0 1 0 1 1 1 1 0 2 0 2 0 0 2 0 1 1 0 0 0 0 0 0 0 0 1 0 0 0 1 1 0 0 0 1 0 2 0 0 0 0 1 2 0 0 1 0 0 2 1 2 0 0 0 0 2 0 0 2 1 1 1 0 0 1 1 1 1 1 0 0 1 2 0 1 1 2 1 0 1 1 0 0 0 0 0 0 0 1 1 0 1 0 1 2 0 1 1 0 0 2 0 1 1 0 2 2 2 1 1 1 0 1 1 1 0 0 0 0 0 0 0 2 2 1 0 1 2 1 0 0 0 0 0 0 0 1 0 0 0 0 2 2 0 1 1 1 0 1 1 0 0 1 0 0 0 2 1 2 0 0 0 1 1 0 0 2 1 1 0 1 1 1 2 2 0 1 2 0 2 0 2 0 2 2 0 0 0 0 0 0 0 2 0 0 1 2 1 2 2 1 2 0 1 0 0 2 2 0 1 0 0 1 1 2 1 1 0 0 0 0 0 0 1 1 0 1 2 0 2 2 0 1 2 1 1 1 1 1 0 1 1 1 0 2 2 2 2 0 2 2 0 2 2 0 2 2 0 2 0 0 1 1 0 0 2 0 0 0 1 1 0 0 0 0 0 0 0 0 2 0 0 0 1 1 0 1 0 0 0 0 2 0 1 0 0 1 0 0 0 0 0 0 0 0 0 2 1 0 1 1 1 1 2 0 1 2 1 0 0 1 0 0 0 0 2 0 0 1 2 2 0 0 0 2 0 1 0 2 1 0 1 2 2 2 1 1 0 0 1 1 0 1 2 1 1 0 2 2 1 0 1 2 0 1 1 0 2 1 1 1 0 1 1 1 1 1 0 1 0 0 0 1 1 0 1 1 1 1 0 1 2 0 0 0 0 1 1 1 1 0 0 0 1 2 1 2 2 2 0 2 0 1 1 1 1 1 0 1 2 0 1 0 1 2 0 1 1 1 0 2 0 2 2 2 0 0 0 2 0 0 0 0 0 1 0 0 1 0 0 0 1 1 1 1 1 1 1 0 0 0 1 2 0 1 2 0 0 0 1 1 1 1 1 2 1 1 0 0 0 0 0 1 1 2 2 1 1 2 2 0 2 1 0 2 1 0 1 1 0 1 1 0 0 0 1 1 0 0 0 1 2 1 0 0 1 0 0 0 0 0 1 0 1 2 1 1 0 1 2 0 1 1 2 1 0 1 0 0 0 1 2 1 0 0 0 0 2 2 2 2 0 0 1 0 1 0 0 0 1 2 1 0 2 0 0 1 2 2 0 1 2 1 2 0 0 0 2 0 0 0 0 0 1 1 0 0 1 0 2 0 1 2 0 0 0 0 0 1 0 0 0 1 1 0 0 0 0 0 0 2 0 0 0 0 1 0 0 0 0 0 1 0 1 1 0 1 1 1 0 0 1 0 0 0 0 0 1 0 0 0 0 0 1 0 0 1 2 0 0 0 2 1 1 1 0 0 2 0 0 0 1 0 0 0 1 1 2 0 2 1 1 2 1 1 1 1 2 2 1 1 1 1 0 0 0 0 0 0 2 1 1 0 0 1 0 0 2 2 2 0 0 1 1 1 0 1 0 2 2 2 2 0 0 1 0 0 1 1 0 2 0 0 0 0 0 0 0 0 0 0 0 0 0 0 0 2 0 2 2 0 0 0 0 0 0 1 1 1 0 0 1 0 0 2 0 2 0 1 2 2 0 0 1 1 1 0 1 0 0 1 0 0 0 2 2 1 1 0 0 0 0 0 0 1 0 1 0 0 2 2 0 1 0 0 0 0 0 0 1 1 2 2 2 1 0 1 0 1 0 0 1 0 0 0 2 0 0 1 1 1 1 0 1 1 0 0 1 1 2 1 1 0 0 0 2 0 1 0 1 0 1 2 0 1 0 1 1 1 2 0 0 0 1 0 0 0 0 1 1 0 1 1 1 0 1 2 0 0 0 0 0 1 0 0 0 0 0 0 1 0 1 0 1 0 2 2
110 0 0 0 1 0 2 2 2 0 1 0 0 1 0 1 0 0 1 1 1 1 1 1 1 1 1 0 2 0 2 0 0 1 1 0 1 1 0 1 1 1 0 0 0 0 0 0 1 1 0 0 0 0 2 1 0 0 0 2 0 0 0 2 0 0 1 1 0 0 0 1 2 0 2 2 0 0 0 0 0 0 1 0 1 0 1 1 2 2 1 2 1 0 0 1 0 0 0 1 0 1 0 1 2 1 2 0 0 2 0 1 1 1 1 1 1 0 0 2 2 0 1 1 0 1 1 1 2 0 0 0 0 0 1 0 2 0 0 0 2 0 0 0 1 2 1 1 0 1 1 0 1 0 0 0 0 0 0 0 1 0 0 2 1 2 0 1 0 2 0 0 0 1 1 0 2 0 0 1 1 2 1 1 0 0 1 1 0 0 0 2 1 0 1 2 1 0 0 0 0 0 0 2 1 1 1 1 1 0 1 0 1 0 0 2 0 0 2 1 0 0 2 2 0 0 1 0 0 0 0 0 0 0 0 0 0 2 2 1 0 1 2 2 0 0 0 0 0 0 0 0 1 0 0 0 1 2 0 0 0 0 0 0 1 0 1 2 0 0 0 2 1 2 0 1 0 2 1 0 1 2 2 2 0 2 2 2 2 2 0 1 0 1 2 1 1 1 0 0 1 0 1 0 1 1 2 2 0 0 0 1 2 2 2 0 0 1 1 0 0 2 1 2 0 0 0 0 0 1 2 0 0 0 0 1 0 1 2 1 0 0 1 1 0 0 1 0 1 1 1 0 2 0 2 0 0 1 0 1 1 1 2 0 2 0 0 0 1 1 1 1 2 2 0 1 1 0 1 0 0 1 0 0 0 0 0 0 0 0 0 0 0 0 2 0 0 0 1 1 0 1 0 2 2 0 0 1 0 0 0 0 0 1 1 0 0 1 0 0 0 1 1 0 0 1 2 1 2 1 1 0 0 0 0 0 0 1 0 0 0 2 1 1 0 2 1 1 1 1 0 0 0 2 1 1 1 2 1 1 1 1 0 0 2 2 0 1 2 0 1 1 2 2 2 1 1 2 0 1 2 0 2 0 0 0 0 1 0 1 0 2 1 0 1 0 0 0 1 0 1 1 0 2 0 2 0 0 0 0 0 1 0 1 0 1 0 0 1 1 0 2 1 1 0 1 1 2 0 2 0 2 0 0 1 0 2 1 1 1 1 1 1 0 0 1 0 1 1 1 1 1 0 2 0 0 0 0 0 2 0 0 0 0 0 0 1 2 2 2 1 1 0 0 0 0 0 1 0 2 2 0 1 0 1 1 1 0 0 0 0 0 2 0 1 0 0 0 0 1 1 2 2 0 1 1 2 1 0 1 0 0 0 2 0 2 0 0 0 1 1 2 0 0 0 0 2 2 0 0 1 0 1 0 0 1 0 0 0 2 1 0 0 1 2 0 2 1 1 1 0 2 0 1 0 2 1 1 1 0 0 0 1 1 2 2 0 2 0 0 0 1 1 0 0 1 1 1 1 1 1 0 2 1 0 1 1 1 1 1 0 0 0 0 0 0 0 0 1 1 1 0 0 1 0 0 1 2 1 0 0 0 0 0 0 1 0 2 1 0 1 1 0 0 0 1 1 2 2 1 0 0 0 0 0 0 0 0 1 2 1 2 0 0 0 1 1 1 0 0 0 0 0 0 0 1 0 0 1 0 0 1 2 0 1 0 2 0 1 1 0 0 2 0 2 1 1 0 0 1 0 1 0 1 1 0 0 2 2 1 1 0 2 2 1 1 1 2 0 0 0 0 0 1 1 0 1 0 2 2 0 0 1 0 1 0 0 2 2 2 1 2 0 1 1 1 0 0 0 1 1 0 2 2 0 2 0 0 0 0 1 1 1 1 0 0 1 0 0 0 0 2 0 2 1 1 0 1 0 0 0 2 0 0 0 0 2 0 1 1 0 0 1 0 2 1 0 2 0 0 1 1 1 0 0 0 0 1 1 1 1 0 0 2 2 0 2 0 1 0 0 0 0 2 1 1 1 1 0 2 0 0 1 1 2 1 0 1 2 2 0 0 0 1 0 1 0 2 0 0 2 1 0 0 0 0 0 1 2 1 0 0 1 1 0 1 2 1 0 0 2 0 2 0 0 0 0 2 0 2 1 0 0 0 1 1 1 0 0 0 0 0 0 0 0 0 2 2 0 0 0 2 1 1 0 2 2 1 1 0 0 1 1 0 1 0 0 0 2 0 0 0
111 0 1 0 0 0 1 1 1 1 2 0 0 0 0 0 0 0 0 0 0 0 0 0 2 0 0 0 2 0 1 0 0 1 1 0 1 1 0 0 0 1 1 1 1 1 1 0 0 1 1 2 2 2 0 2 0 0 1 0 1 0 0 0 0 0 1 1 0 0 0 2 2 1 2 2 2 0 2 1 1 0 0 2 2 0 1 0 2 2 0 1 2 1 1 1 0 0 0 0 0 0 0 0 2 2 2 2 2 0 0 2 0 1 1 1 1 0 1 1 1 1 1 1 0 1 1 1 2 0 0 0 0 0 0 0 1 1 0 0 1 0 0 0 0 0 1 0 0 0 0 0 1 0 1 0 0 1 0 0 0 0 0 2 1 2 0 0 1 1 1 1 1 2 2 0 2 1 0 0 0 0 1 1 0 0 1 1 0 0 0 2 2 1 2 2 2 1 0 0 0 0 1 2 2 0 0 1 0 0 0 1 2 0 0 2 0 1 0 1 0 0 2 2 0 0 0 0 1 0 0 0 1 1 0 1 1 2 2 1 0 1 2 2 0 0 0 0 1 1 1 1 0 0 0 0 1 1 0 0 0 0 0 2 2 0 1 0 1 1 0 1 0 2 1 1 0 2 2 0 1 1 0 0 0 1 0 1 1 2 0 0 0 1 2 1 1 1 0 0 1 0 0 1 0 1 0 2 0 0 0 2 1 1 0 0 2 2 0 0 2 1 2 0 1 0 0 0 0 0 2 1 0 0 0 0 0 0 2 1 1 1 1 0 1 1 1 0 0 2 2 0 2 1 1 0 1 0 0 2 2 2 0 0 0 0 0 2 2 0 2 2 0 2 0 0 2 1 0 0 1 0 1 0 0 1 0 0 0 0 0 0 1 0 2 1 1 0 2 1 0 2 0 2 2 1 1 0 0 0 0 0 0 0 0 0 2 1 0 0 0 1 0 0 1 1 1 0 2 0 0 1 0 0 0 0 0 0 0 0 1 1 0 2 2 2 1 1 1 2 0 0 0 2 1 1 1 1 1 2 1 2 0 0 0 0 0 0 2 0 1 0 2 2 1 1 0 1 0 1 0 2 2 1 1 1 0 2 2 0 2 2 1 1 1 2 2 0 1 1 1 0 2 0 0 1 2 0 0 0 0 1 0 0 1 1 0 2 0 2 2 2 2 2 0 2 0 0 0 2 1 0 0 1 1 0 0 2 1 0 1 1 1 0 0 0 1 0 0 0 1 1 0 2 0 0 0 0 0 1 0 0 1 0 0 0 1 1 0 0 1 1 0 0 0 0 0 2 0 0 2 0 0 1 0 0 0 0 1 1 0 1 0 0 0 1 0 0 1 0 1 1 1 2 2 0 1 1 0 2 1 0 0 0 1 0 0 0 1 1 1 2 0 0 0 1 1 1 0 0 0 0 0 0 0 0 0 0 1 1 1 0 0 1 2 0 1 0 1 1 0 1 0 1 0 2 1 2 2 0 0 0 0 1 0 0 0 1 0 1 0 1 0 1 1 2 2 1 1 1 2 0 1 0 0 0 1 0 0 0 0 0 2 0 0 0 0 1 0 2 1 1 0 1 1 0 0 1 0 0 0 0 0 0 1 2 0 0 0 0 0 0 2 0 0 0 0 0 0 0 0 0 1 0 0 1 0 0 0 0 0 0 0 0 0 0 0 0 0 0 0 1 0 0 1 0 0 0 2 0 0 2 2 0 0 0 2 2 0 0 0 0 1 1 0 0 2 0 0 0 0 1 1 1 2 1 1 1 1 1 0 1 1 2 2 0 0 0 0 0 1 0 0 0 2 0 0 0 2 2 0 0 1 0 2 1 1 1 2 2 1 2 0 2 2 0 0 0 0 0 1 0 2 1 0 2 0 0 0 0 0 0 1 0 0 0 1 0 0 0 0 2 0 2 1 1 0 0 0 0 1 1 0 0 1 1 1 0 1 1 0 1 0 0 2 2 0 1 1 1 2 0 1 0 0 0 1 1 0 2 2 0 1 1 2 1 1 0 0 0 0 2 1 0 2 1 0 0 1 1 1 0 0 0 0 0 2 2 1 1 0 0 0 0 1 0 0 2 1 1 2 0 0 1 0 0 0 2 2 1 0 0 1 1 1 1 1 0 0 0 2 0 2 1 1 0 1 2 1 0 1 0 0 1 2 1 1 0 2 0 0 1 1 0 0 1 0 0 2 1 1 0 0 0 0 0 0 0 0 1 0 0 0 0 1 0 0 0 1 0 1 0
112 0 0 0 1 0 2 1 1 0 0 2 0 0 0 0 0 0 0 1 1 1 0 0 2 0 0 0 0 2 0 0 1 1 2 0 2 1 0 1 1 1 1 1 0 2 0 0 2 0 0 0 0 0 1 2 0 0 0 2 0 1 0 1 0 0 1 2 0 0 0 2 1 0 1 2 2 0 2 0 2 0 0 0 0 0 0 0 1 2 0 1 1 0 0 0 0 1 1 1 1 0 0 0 1 1 1 1 1 1 0 2 1 1 2 2 2 0 0 2 2 0 0 2 0 2 0 1 2 0 0 0 0 0 0 0 0 0 0 0 1 0 1 0 1 2 0 0 0 0 0 0 0 0 1 0 0 1 0 0 0 1 0 2 1 1 0 0 1 1 1 0 1 1 0 1 2 0 0 1 1 1 0 0 0 0 0 2 1 0 0 2 2 1 2 1 0 0 0 0 0 0 0 0 0 0 1 1 1 0 1 2 0 0 0 2 1 1 2 1 0 0 1 1 1 0 1 0 0 0 0 0 0 0 0 0 0 2 2 2 0 0 2 1 0 0 0 0 0 0 0 0 1 0 0 0 1 1 0 0 0 0 0 1 0 0 0 0 2 1 0 1 0 1 0 0 0 2 2 0 1 1 2 1 1 1 1 1 1 2 0 1 0 0 2 1 2 1 0 1 1 1 1 0 0 2 0 1 2 0 0 2 2 1 1 0 2 1 1 0 0 2 1 2 1 0 0 0 1 0 2 0 1 0 0 0 0 1 1 2 0 0 2 0 1 1 1 0 0 2 2 0 1 0 1 1 0 0 0 1 1 1 1 0 1 1 0 2 2 1 1 1 1 1 0 0 0 0 0 0 1 2 2 2 0 0 1 0 0 1 0 0 1 0 2 2 2 1 1 1 0 1 0 1 1 0 1 0 1 1 1 1 0 1 1 1 0 0 0 1 0 0 0 1 1 1 0 0 0 0 0 0 2 2 2 0 0 0 1 0 1 1 1 1 0 2 1 0 0 1 1 1 0 2 0 0 0 2 1 1 1 1 1 1 0 1 0 0 2 0 0 0 2 2 1 0 1 0 0 0 0 2 1 1 2 1 0 1 1 0 2 2 1 2 2 1 1 1 1 0 1 1 1 0 0 1 1 0 1 0 1 1 1 1 0 1 0 1 1 1 1 2 1 0 0 0 2 1 0 2 1 1 1 0 1 0 0 0 0 2 1 0 1 1 1 0 0 2 2 2 0 0 0 2 0 2 0 0 0 1 0 0 0 0 0 0 1 1 1 1 0 0 0 0 0 0 0 1 0 2 2 0 0 0 1 0 0 0 0 0 0 1 0 0 2 1 0 0 0 0 0 2 0 2 1 0 1 0 0 0 2 0 0 0 2 0 0 0 0 0 1 1 1 1 0 0 2 2 0 0 1 0 0 0 0 0 0 0 0 1 0 0 0 2 2 0 1 1 1 1 0 2 0 1 0 2 1 2 2 0 0 0 1 2 1 1 0 1 1 0 0 2 0 0 1 2 2 0 2 0 1 1 2 2 0 1 2 0 2 0 0 0 0 0 1 0 0 0 0 1 0 1 0 0 0 0 1 1 0 0 0 0 0 0 0 0 0 2 1 0 0 1 0 0 1 2 0 1 1 1 1 0 0 0 0 0 1 0 1 2 0 1 0 0 0 2 2 0 0 0 0 0 0 0 0 1 0 0 0 0 0 0 2 1 0 0 2 0 2 2 0 0 0 2 1 0 1 2 2 2 1 0 2 1 2 0 2 2 0 2 0 2 1 2 2 0 0 1 0 0 0 0 0 1 1 0 2 1 0 2 0 0 2 2 2 0 0 1 2 2 0 2 1 2 2 1 1 0 1 0 0 0 1 2 1 2 0 0 0 0 0 1 0 0 0 0 0 0 0 0 0 1 0 2 1 1 0 0 0 0 0 1 0 0 0 0 1 0 1 2 0 1 0 0 2 2 0 1 0 0 0 1 2 0 0 0 0 0 1 1 1 0 1 1 2 0 2 0 0 0 0 2 1 0 1 1 0 1 0 0 0 0 0 0 1 0 2 0 1 1 0 0 1 2 0 0 1 1 0 1 2 0 1 2 0 1 0 1 2 1 0 1 1 1 1 0 1 0 0 0 1 0 2 0 1 0 0 2 1 1 0 0 1 0 1 1 1 0 1 0 0 0 0 0 0 1 1 1 1 0 0 1 0 0 0 1 2 1 1 0 0 1 0 1 0 0 1 0 1 0 0 0
113 0 0 0 0 0 1 2 2 0 0 0 0 0 0 0 1 0 0 2 1 0 0 1 1 1 1 0 2 0 2 1 1 1 1 0 1 1 0 1 0 1 1 1 0 0 0 0 2 1 0 0 0 0 2 1 1 0 0 1 0 1 0 0 0 1 1 0 0 0 0 1 0 0 0 2 1 0 1 1 0 0 1 0 1 0 0 1 2 2 0 1 0 0 0 1 1 1 1 1 1 0 0 1 2 0 1 1 1 1 1 2 0 1 1 1 1 0 1 2 2 0 0 2 0 1 0 1 1 1 1 1 0 0 0 0 0 0 0 0 0 0 0 1 1 1 1 0 0 0 0 0 1 1 1 0 1 0 0 0 0 0 0 2 0 2 0 0 1 1 1 1 1 2 1 0 2 0 0 1 1 1 1 1 1 1 1 0 0 0 0 2 1 0 1 2 1 0 0 0 0 1 1 0 0 0 1 1 2 1 1 2 1 0 0 2 0 1 2 1 0 0 2 2 0 0 1 0 0 0 0 1 0 1 1 1 0 2 2 2 0 0 2 2 0 0 0 1 1 1 1 0 1 0 0 0 1 1 0 1 1 1 0 1 1 0 1 0 1 1 0 0 0 2 0 0 0 1 1 0 0 1 2 1 1 2 0 0 1 1 1 1 1 0 2 1 1 0 0 2 0 0 0 0 0 0 1 2 0 0 0 1 1 0 0 0 2 1 1 2 0 1 0 1 1 0 1 0 2 1 2 0 0 0 0 0 0 1 1 1 1 1 2 0 1 1 1 0 0 2 2 0 1 0 1 1 0 1 0 1 1 1 2 0 2 0 0 1 2 1 1 1 1 2 0 1 1 1 0 0 2 0 1 0 0 0 0 0 0 0 0 0 0 0 2 0 1 0 2 2 0 2 0 2 2 1 0 2 0 0 0 1 1 1 1 1 0 0 1 0 0 0 1 0 1 1 1 0 0 0 0 0 0 0 0 0 0 1 1 0 0 1 0 1 1 2 1 0 1 2 0 0 0 2 0 0 0 1 2 1 2 0 2 2 0 2 0 0 2 0 0 0 1 1 1 1 1 2 2 0 1 2 1 0 1 1 0 2 2 0 2 2 1 0 1 1 1 1 1 0 1 1 2 0 0 0 2 1 0 0 0 2 0 2 0 0 0 1 0 1 1 2 0 1 0 0 1 1 1 1 1 1 0 0 1 0 0 0 1 1 1 1 0 0 0 0 0 1 2 2 0 1 0 1 1 1 1 0 1 0 1 0 0 0 0 0 1 2 0 0 2 1 0 0 0 0 0 1 0 2 1 1 1 0 1 0 0 1 0 1 1 0 0 0 0 1 0 1 1 1 1 1 0 1 0 1 1 1 0 1 0 0 0 0 1 0 0 0 0 0 0 1 0 0 0 0 2 1 0 0 1 0 0 1 1 0 1 0 0 2 0 0 0 0 1 0 2 1 2 1 0 1 2 2 0 2 0 2 1 0 0 0 1 1 1 1 0 2 0 0 1 0 0 0 1 2 2 0 2 0 2 0 2 1 0 1 1 0 2 0 0 0 0 0 0 0 0 0 0 0 0 0 0 1 1 0 0 2 0 0 0 0 0 0 1 2 1 1 0 0 0 0 0 0 0 2 0 1 1 1 1 0 0 0 0 0 2 0 1 1 0 0 0 0 0 0 1 0 0 1 0 1 0 1 0 1 0 0 2 1 0 1 2 0 0 0 2 0 2 2 0 1 1 0 1 1 0 2 2 2 1 0 2 0 2 1 0 2 2 1 0 0 0 2 2 0 0 0 0 1 0 0 0 0 2 0 0 1 0 2 0 0 1 2 2 0 0 0 1 1 0 1 0 1 1 2 1 0 0 0 0 1 1 1 0 2 0 0 0 0 0 0 1 0 0 0 0 0 0 0 0 2 0 2 1 1 1 0 0 0 0 2 1 1 0 1 2 0 1 1 0 0 0 1 2 2 0 2 0 1 2 0 2 0 0 0 2 0 2 2 1 0 0 1 2 0 2 0 0 1 0 1 0 2 2 2 0 0 0 2 0 0 0 0 1 0 1 1 2 1 0 1 0 2 0 0 1 0 0 1 1 0 1 2 0 0 1 0 0 0 0 0 2 1 1 0 2 2 1 1 0 0 2 0 1 0 0 2 1 1 0 1 0 0 2 2 2 0 2 0 0 1 1 0 0 0 2 2 1 0 0 1 0 0 0 0 0 0 0 0 0 0 0 0 1 0 0 1 2 0 1 1
114 0 0 1 1 0 1 1 2 1 1 0 0 0 0 0 0 0 0 1 0 0 0 0 2 0 1 0 1 2 1 0 0 0 2 0 2 1 0 0 0 2 0 0 0 0 0 0 2 0 0 0 0 1 1 0 1 0 1 1 0 1 1 1 0 0 1 0 0 0 0 0 1 0 1 2 2 0 0 0 1 0 0 0 0 0 0 1 1 2 0 1 1 0 0 0 0 1 1 1 0 0 1 1 2 0 2 0 0 2 0 2 0 1 0 1 1 0 0 2 2 0 2 0 1 0 1 1 1 0 0 0 1 0 0 0 1 0 1 0 0 0 0 0 1 2 0 0 0 0 0 0 0 0 0 0 0 1 0 0 0 1 0 2 1 2 0 0 1 1 1 0 2 1 1 0 2 0 0 1 1 1 2 2 0 0 2 0 0 0 0 1 0 0 0 2 1 0 0 0 0 0 0 1 1 0 1 1 2 0 1 2 1 0 0 2 0 1 0 1 1 1 2 2 0 0 0 0 0 0 0 0 0 0 0 0 0 2 2 2 0 0 2 2 0 0 0 0 1 0 0 0 1 0 2 1 0 2 0 2 2 2 0 0 0 0 0 0 0 0 0 0 0 1 0 0 1 2 2 0 1 1 1 0 1 0 1 1 0 2 0 1 0 0 1 1 2 1 1 1 0 0 1 0 1 1 1 1 0 0 0 2 1 1 1 0 2 1 0 0 1 1 1 1 2 0 0 0 1 1 2 1 0 0 0 1 1 2 0 0 0 0 2 1 0 0 1 0 0 1 1 0 1 0 0 1 1 0 0 2 2 2 0 0 0 0 0 2 2 0 2 2 1 2 0 2 1 2 0 0 2 0 0 1 1 1 0 0 0 1 0 1 0 0 2 0 0 0 1 1 0 1 0 2 2 1 0 1 0 0 0 0 1 0 1 0 0 0 0 0 0 0 0 1 0 1 1 1 0 0 0 1 0 0 0 0 0 2 1 0 1 1 0 2 2 2 2 0 0 1 0 0 0 2 1 1 1 1 2 2 1 1 0 0 1 1 1 0 2 0 0 0 1 1 2 1 1 0 0 0 1 2 1 0 1 0 0 2 1 0 1 2 0 1 0 0 0 0 1 1 1 1 0 0 2 0 2 0 0 0 0 2 0 2 0 0 0 0 1 1 0 2 1 1 1 1 1 0 1 1 1 0 0 0 0 0 1 0 0 0 2 2 2 0 1 2 0 0 0 1 0 0 0 0 2 2 2 1 0 1 0 0 0 2 0 0 2 2 2 2 0 0 0 0 0 0 0 1 0 1 1 1 0 0 2 1 1 0 2 2 0 1 0 0 0 0 0 0 0 0 0 2 0 1 0 0 1 0 0 0 0 0 1 1 1 1 1 0 0 1 1 2 2 2 0 0 0 1 0 0 1 0 0 0 0 0 0 0 0 0 2 1 0 1 1 0 2 0 1 1 0 1 0 1 0 2 1 2 2 0 0 0 2 2 2 2 0 1 1 0 0 1 0 0 0 1 1 0 2 0 1 0 2 2 0 2 0 1 2 0 1 1 0 1 1 0 0 0 2 2 0 0 0 0 1 0 1 2 0 1 1 1 0 1 0 0 0 1 1 0 0 0 0 0 0 2 0 1 0 0 2 0 1 0 0 1 2 0 0 1 0 1 1 1 0 0 2 0 0 0 0 0 0 0 0 2 0 0 1 0 0 0 2 1 1 0 2 1 1 1 0 0 2 0 1 1 1 1 1 1 1 2 0 1 1 0 1 2 1 1 1 1 0 2 2 0 0 2 0 0 0 0 0 1 0 0 2 0 1 1 0 0 1 1 1 0 0 1 2 2 1 2 0 2 2 2 1 0 1 0 0 0 2 0 1 2 0 0 0 0 0 0 2 1 1 1 1 0 1 0 0 1 0 2 2 0 0 0 0 0 1 2 1 0 0 2 2 0 1 1 0 1 0 0 2 2 0 1 0 0 1 1 2 0 0 1 1 0 1 1 1 0 0 2 1 0 1 0 0 0 0 1 1 0 1 1 0 0 0 1 1 1 0 0 1 1 2 1 2 1 1 0 0 0 0 0 2 0 1 1 2 1 0 2 0 0 0 2 2 0 0 0 2 2 2 1 1 0 0 1 1 0 2 0 0 1 1 2 0 1 1 0 1 0 2 1 1 0 1 0 0 0 0 0 0 0 1 1 0 0 0 2 1 1 0 0 1 2 0 2 2 0 0 2 1 0 0 0 1 0 1 0
115 0 0 0 0 0 2 2 2 1 1 0 0 2 0 2 0 0 2 1 1 1 0 1 1 0 0 0 1 1 1 0 0 0 2 0 2 1 0 0 0 2 0 0 0 0 1 0 1 1 1 1 0 0 2 1 0 0 0 1 0 1 0 2 0 0 0 0 0 0 1 0 0 0 0 2 2 0 1 0 1 0 1 0 1 0 0 0 1 2 0 0 1 0 0 0 0 1 0 0 0 1 1 0 2 0 2 1 0 2 1 1 0 2 0 2 2 1 2 0 0 0 1 1 1 0 0 1 1 0 0 0 0 0 0 0 0 0 0 0 2 0 0 0 0 0 0 0 1 1 0 0 1 1 1 0 1 0 0 1 0 0 1 2 1 2 1 0 0 1 1 1 1 0 0 1 2 1 0 1 1 1 1 1 0 0 1 2 1 1 1 2 2 1 2 1 0 0 0 0 0 2 0 1 1 0 1 1 1 0 1 0 0 0 0 2 1 0 2 0 0 0 1 1 1 0 1 0 0 0 1 0 0 0 0 0 0 2 2 1 0 1 2 2 0 0 0 0 0 0 0 1 0 0 0 0 2 1 1 0 0 0 0 1 1 0 0 0 1 0 0 1 0 2 0 0 0 1 1 0 1 2 1 1 0 0 0 1 2 2 0 2 0 0 2 1 2 1 0 1 0 0 0 0 0 1 0 2 0 0 0 0 1 0 0 0 2 0 1 0 0 1 2 1 0 0 0 0 1 1 2 1 1 1 0 0 0 2 0 0 0 0 2 0 1 1 1 1 1 0 0 1 1 1 0 1 1 1 0 1 1 1 1 0 1 0 0 2 2 0 2 2 0 2 0 0 0 0 2 0 1 2 1 0 0 0 1 0 0 0 0 0 0 0 2 1 1 0 1 0 0 1 0 1 1 0 1 1 0 0 0 1 0 1 1 0 1 1 0 1 0 1 1 0 1 2 1 1 2 1 0 1 1 1 1 0 0 2 1 1 1 1 0 0 0 2 2 0 0 1 1 0 0 2 1 0 1 2 1 2 1 2 0 0 2 2 0 0 2 0 0 0 2 2 1 1 0 2 1 0 1 2 2 1 1 1 0 0 0 0 0 1 1 2 1 1 1 1 2 0 0 0 2 0 0 0 2 0 0 0 0 0 0 0 1 1 1 0 1 1 0 2 2 2 1 1 1 2 0 2 0 2 0 0 1 0 1 1 0 1 0 0 1 0 0 2 0 2 2 2 0 0 0 2 1 0 0 2 1 0 1 0 1 0 1 1 1 1 0 0 0 0 0 0 0 0 0 2 0 1 2 0 1 0 0 1 1 0 2 2 0 2 1 0 1 0 1 0 0 0 0 2 0 0 0 1 1 1 0 1 2 0 1 1 1 1 1 0 0 0 0 2 1 1 0 1 1 2 0 0 1 0 1 0 0 1 0 0 1 2 1 1 0 1 2 0 1 1 1 1 0 2 0 1 0 1 1 1 1 0 0 0 0 0 0 1 0 1 0 0 1 0 0 0 0 1 1 1 1 1 2 0 2 0 0 2 1 1 1 2 0 0 0 0 1 0 0 1 1 1 1 1 1 1 1 1 1 2 0 0 0 0 0 0 0 0 0 1 1 0 0 0 0 0 1 2 0 1 0 0 1 0 0 0 0 0 2 0 0 1 0 0 0 0 0 0 0 1 0 1 1 1 1 0 0 0 0 2 2 0 0 0 2 0 0 0 2 1 1 1 0 1 0 1 1 1 0 2 2 2 1 0 1 1 1 0 1 1 1 1 0 1 1 1 0 1 0 1 0 0 0 0 0 0 2 0 1 0 0 2 0 0 1 1 1 0 0 2 2 2 2 2 1 2 2 1 0 0 0 0 0 0 1 1 0 0 0 0 0 0 0 0 0 0 0 0 0 0 0 0 0 1 0 2 1 0 1 0 0 0 2 2 2 1 0 1 1 2 2 0 0 1 1 0 2 1 0 1 0 0 0 1 2 0 0 0 0 0 0 2 2 0 0 1 1 0 1 0 2 0 0 0 0 1 1 2 0 1 0 2 1 0 0 0 0 0 2 1 2 2 0 0 0 0 0 0 0 0 0 0 2 0 0 0 2 1 1 0 1 0 1 0 1 2 2 0 1 1 0 0 2 0 1 2 2 0 2 0 0 0 0 0 1 0 0 1 1 0 2 2 0 0 0 0 0 0 2 0 2 0 1 1 1 1 0 0 1 0 0 0 0 1 0 1 2 0 0 0 1 0 1 0
116 0 0 0 0 0 1 1 1 1 1 1 0 0 0 0 0 0 0 0 0 0 0 0 2 0 0 0 1 2 1 0 1 1 2 1 2 1 0 0 0 2 1 1 0 1 0 0 0 2 0 1 0 0 2 2 0 0 0 1 0 2 0 1 0 0 1 1 0 0 0 1 1 0 1 2 2 0 2 0 2 0 0 2 2 0 0 0 2 2 0 1 1 0 1 0 0 2 1 1 1 0 0 1 2 1 2 1 1 1 0 2 1 2 1 2 2 0 2 0 0 0 1 1 0 1 1 1 2 0 1 1 0 0 0 0 0 0 0 0 2 0 0 0 1 2 0 0 0 0 0 1 0 0 0 0 0 1 0 1 1 1 0 2 1 2 1 1 0 1 1 1 2 0 2 2 0 0 1 0 0 0 1 1 1 1 1 2 1 0 0 2 2 0 2 0 0 0 0 0 0 0 0 1 1 0 0 1 2 1 0 1 1 0 0 2 2 1 1 1 0 0 1 2 0 0 0 1 1 0 0 0 0 0 0 0 1 2 2 1 0 1 2 1 1 1 1 0 0 0 0 0 0 0 0 0 0 1 0 0 0 0 0 1 1 0 0 1 1 0 0 1 0 2 0 1 0 2 1 0 2 1 1 1 0 0 0 2 0 2 0 0 0 1 2 1 0 0 0 1 0 0 0 1 0 1 0 1 2 0 0 2 2 0 0 0 2 0 1 0 0 2 1 1 0 0 0 0 0 2 2 0 1 1 0 0 0 0 2 2 1 1 1 0 0 0 2 1 2 1 0 1 1 0 1 1 0 1 0 1 1 1 2 0 2 0 0 1 2 1 1 1 1 1 1 1 2 2 0 1 1 0 0 0 0 1 1 0 0 0 0 0 0 0 2 1 1 1 0 0 0 0 0 2 2 0 0 0 0 0 0 0 0 2 2 1 0 0 0 0 0 1 1 0 0 0 0 2 2 0 2 1 0 0 0 0 0 0 0 0 2 0 2 2 0 2 2 0 0 2 0 0 1 2 1 1 1 0 1 1 2 1 0 0 1 1 0 1 2 0 2 1 2 2 0 0 0 1 0 1 1 2 0 0 2 0 0 1 0 0 0 1 0 0 1 1 1 2 2 0 1 0 0 1 2 0 2 0 1 0 0 2 1 1 0 1 1 0 2 2 0 2 2 2 0 2 0 1 0 2 0 1 0 1 2 0 2 0 1 1 1 1 0 0 0 2 0 1 1 1 1 1 0 2 1 1 1 1 1 1 1 0 0 0 0 0 1 2 2 1 1 1 0 0 0 0 1 2 0 1 2 2 0 0 0 0 0 0 1 1 0 2 0 0 0 1 0 0 0 0 0 2 0 1 1 1 1 1 0 1 0 0 2 2 0 2 2 0 0 2 2 2 0 0 0 1 2 1 0 0 2 0 1 0 0 0 1 0 1 2 1 2 0 1 2 0 2 2 1 1 1 1 1 0 1 2 2 1 1 0 0 0 1 0 0 2 0 1 1 1 0 1 0 1 1 1 2 0 2 0 1 0 1 1 0 0 0 2 2 0 0 0 0 0 1 0 0 0 1 1 0 0 0 1 1 0 0 2 0 0 0 0 0 2 0 2 0 2 1 0 0 0 1 0 0 1 0 2 1 1 1 0 1 0 0 1 2 0 0 1 0 1 0 0 0 0 1 1 0 0 0 0 0 0 0 0 0 0 2 0 0 1 2 1 0 0 2 1 1 1 0 0 2 0 0 1 1 1 1 0 0 2 0 0 0 1 1 2 2 1 1 0 2 2 0 1 0 0 0 0 0 0 0 0 1 0 0 0 0 2 1 1 2 2 2 0 0 2 1 1 1 2 1 2 2 1 0 0 1 0 0 0 2 0 0 2 0 1 1 1 0 1 2 1 1 1 1 0 0 0 0 2 0 2 2 0 0 0 2 0 0 2 0 0 0 0 1 0 1 1 0 0 0 1 2 2 0 1 1 1 1 1 2 0 0 0 1 0 0 1 1 0 0 2 2 0 2 0 0 0 0 2 1 1 2 2 0 1 0 1 0 0 0 0 0 0 2 2 2 2 0 0 0 1 0 0 1 0 0 0 0 0 0 2 0 0 0 0 1 1 0 1 2 1 1 0 1 0 0 1 0 1 2 2 1 0 2 1 0 1 2 0 0 1 1 1 1 0 2 1 0 0 0 0 0 2 0 2 1 0 0 1 0 0 0 1 0 1 0 0 0 0 1 0 1 0 0 0 1 0 0 0
117 0 0 0 1 0 1 2 2 0 1 1 1 1 0 1 0 0 0 1 0 0 0 1 1 1 1 1 2 1 2 0 1 1 1 1 1 1 0 0 0 2 0 0 0 0 1 0 1 0 0 1 0 2 0 1 0 0 0 0 1 1 0 2 0 1 1 1 0 0 0 0 2 0 1 2 2 0 2 0 2 0 0 1 1 0 0 0 0 1 0 0 2 0 1 0 0 0 0 0 0 0 0 1 2 1 1 0 0 2 0 0 0 2 0 2 2 0 0 2 2 0 0 2 0 2 0 2 2 1 0 0 0 0 0 0 1 0 0 0 0 0 0 0 0 1 0 0 0 0 0 0 0 1 0 1 2 1 0 0 0 1 0 2 2 2 1 0 1 2 0 1 0 1 1 0 2 0 0 1 1 1 0 0 0 0 0 1 0 0 0 2 1 0 1 2 1 0 1 0 0 1 0 2 2 0 0 0 1 0 1 1 1 0 0 2 0 0 1 0 1 1 1 1 1 0 1 1 0 0 0 1 0 0 0 0 0 2 2 0 1 1 2 2 0 0 0 0 0 0 0 0 1 0 0 0 0 2 1 1 0 1 0 2 2 0 0 0 1 0 0 0 0 1 0 0 0 1 2 0 1 2 1 0 1 1 0 2 0 2 0 0 1 0 2 0 2 1 0 1 2 0 1 0 0 0 0 2 1 0 0 2 1 1 1 0 2 1 1 0 1 2 2 0 2 0 0 0 1 1 1 2 0 0 0 0 0 2 0 0 0 0 1 0 0 0 0 0 1 0 1 0 1 0 1 0 1 0 0 1 1 1 1 0 1 1 0 1 2 1 1 1 1 2 0 1 2 0 1 0 2 1 0 1 1 0 0 0 0 1 0 1 0 0 2 0 0 1 0 0 0 0 1 2 2 0 0 1 1 0 0 1 0 0 0 0 1 1 0 0 0 2 0 0 1 1 2 0 0 0 0 0 0 2 2 0 0 1 1 0 1 1 0 0 1 1 1 0 1 0 0 0 0 2 1 1 1 0 1 1 2 1 0 0 0 1 0 0 2 0 0 0 2 2 0 0 0 2 0 0 2 1 1 0 1 0 0 1 0 1 0 2 2 1 1 0 0 1 2 0 0 0 2 0 0 1 2 1 0 0 0 2 0 0 1 1 0 0 2 2 0 2 1 2 0 1 0 0 2 0 2 0 1 0 0 1 1 1 1 2 0 1 1 0 0 0 0 1 2 2 0 0 0 2 1 1 0 1 1 1 0 0 1 0 1 1 0 2 2 1 0 0 1 0 0 0 1 1 0 2 1 0 1 0 0 0 0 1 1 2 0 1 0 0 0 1 0 0 0 0 0 2 0 2 2 0 1 1 0 2 0 0 0 0 2 0 0 0 1 0 0 2 0 0 0 0 2 1 0 0 1 0 0 0 0 0 1 0 1 2 1 1 0 0 2 0 2 1 2 2 0 2 0 1 1 2 1 2 0 1 1 0 2 2 2 2 0 1 0 1 0 0 0 0 1 2 1 0 2 0 1 1 2 2 1 1 1 0 1 0 0 0 0 2 2 0 0 0 1 2 0 0 0 1 0 0 0 1 0 0 0 0 0 0 0 0 0 1 0 0 0 0 1 0 0 1 1 1 0 0 1 0 0 0 0 0 0 0 1 2 1 1 0 0 0 1 1 0 0 0 0 0 1 0 0 1 0 0 0 0 0 0 2 0 0 0 2 1 1 1 1 0 1 1 0 0 2 1 1 1 0 1 0 0 0 2 0 2 1 2 0 1 1 2 2 0 1 1 0 0 0 0 0 0 2 0 0 0 0 2 1 1 2 2 2 0 0 1 0 0 0 0 2 2 2 1 1 0 0 0 2 0 0 1 1 1 1 0 0 1 0 1 1 0 1 1 0 0 0 1 1 1 0 1 1 0 1 0 0 1 0 1 0 0 0 1 1 1 0 1 0 0 1 0 1 1 0 0 2 2 2 0 1 0 0 0 0 0 0 1 1 0 1 0 0 0 0 0 0 1 1 0 0 1 1 1 0 0 0 0 0 0 0 0 1 1 2 1 2 2 0 0 0 1 0 0 1 2 0 0 2 0 0 2 0 1 1 0 1 1 0 0 1 2 2 1 2 0 0 0 2 0 1 0 0 0 1 2 0 0 2 0 0 1 0 1 1 0 2 0 0 0 0 0 0 0 1 1 0 0 0 2 1 1 0 1 1 0 0 0 0 0 0 0 2 0 0 1 2 1 2 0
118 0 0 0 0 0 0 1 1 1 2 0 0 0 0 0 0 0 1 1 1 0 0 0 2 0 0 0 2 0 2 0 0 0 1 0 0 2 1 0 0 0 0 0 0 0 1 0 0 2 1 0 0 0 2 2 0 0 0 1 0 2 0 2 1 1 2 0 0 0 1 1 0 0 0 2 2 0 2 0 2 0 0 1 1 0 0 1 2 2 0 1 1 0 0 0 0 0 0 0 0 0 1 0 2 1 2 0 0 2 0 2 0 2 0 2 2 0 1 2 2 0 2 0 0 0 2 1 2 1 1 1 0 0 0 0 0 1 0 0 0 0 0 0 1 0 0 0 0 0 0 0 0 0 1 0 0 2 1 0 0 2 0 2 2 2 1 1 1 1 1 0 0 2 0 1 1 1 0 0 0 0 0 0 0 0 1 2 1 1 1 2 1 0 2 1 0 1 0 0 0 0 0 2 2 0 0 2 1 1 0 0 2 0 0 2 0 0 2 0 0 0 1 2 0 0 1 0 1 0 0 0 0 0 0 0 0 2 2 2 0 0 2 2 0 0 0 0 0 0 0 0 0 0 0 0 1 1 0 0 0 0 0 2 0 0 0 0 0 0 0 1 0 2 0 0 1 2 1 0 0 0 2 2 0 2 2 2 1 1 1 1 2 0 2 0 1 0 0 0 0 0 1 0 1 0 2 2 1 0 0 1 2 1 2 0 2 0 2 0 0 2 0 1 0 0 0 1 1 2 1 1 0 0 0 0 0 1 0 1 0 0 2 0 0 0 1 0 1 2 2 0 2 0 2 0 0 2 0 2 2 1 2 0 2 0 0 1 1 0 2 2 0 2 0 0 2 1 0 0 2 0 1 1 0 1 1 0 0 0 0 0 1 0 2 0 0 0 1 0 0 1 1 1 0 0 1 1 0 1 1 1 1 0 1 0 1 0 0 0 0 1 0 1 0 0 0 0 1 0 0 1 0 2 2 0 0 0 0 0 1 1 0 1 1 2 1 1 1 2 0 0 0 2 0 0 1 0 2 0 0 0 0 0 0 1 1 2 2 0 2 2 1 1 1 1 0 2 0 2 1 1 1 0 1 0 0 2 2 0 1 2 1 2 1 0 0 0 1 0 1 1 2 0 0 0 2 0 1 0 1 2 0 0 0 2 1 0 0 1 1 1 2 2 1 2 0 0 1 2 1 1 0 0 0 0 1 1 0 0 1 2 1 0 0 0 1 2 2 2 1 1 0 2 0 0 0 1 2 1 1 0 0 2 0 0 2 1 0 0 0 1 0 0 0 0 0 1 0 2 2 0 0 1 0 0 0 2 0 2 0 1 1 1 1 1 1 1 1 1 1 1 1 1 2 0 0 1 0 1 0 0 0 0 2 0 0 0 0 1 0 2 0 0 0 0 2 0 0 0 0 0 0 0 0 0 2 1 1 2 1 1 0 0 0 0 2 1 1 1 0 1 0 1 0 2 1 2 2 0 0 0 0 0 0 1 0 1 0 1 0 0 0 0 0 1 1 0 2 0 2 0 2 2 1 2 1 1 1 0 1 1 1 0 0 0 0 0 0 1 0 0 0 0 2 0 1 1 1 0 1 1 0 1 0 0 0 2 1 0 0 0 1 0 0 1 0 0 0 0 1 0 1 0 0 2 2 0 0 0 0 0 0 0 0 0 0 1 0 1 1 1 0 1 0 1 0 0 2 0 0 0 2 0 0 0 2 0 1 1 0 1 2 0 0 0 2 2 2 2 1 0 2 0 2 0 0 1 1 2 0 1 1 1 1 0 0 1 0 0 1 0 0 0 1 0 2 0 0 2 0 0 1 1 1 0 0 1 0 0 0 0 0 2 2 2 1 0 0 0 0 0 1 1 0 1 0 0 0 0 0 0 2 2 0 0 2 1 0 1 0 1 0 2 1 1 0 1 0 0 0 2 1 0 0 1 0 1 1 1 0 0 0 1 2 2 1 0 1 1 2 0 0 0 0 0 0 0 0 0 0 0 0 1 1 0 1 0 0 1 0 0 0 1 2 2 0 1 0 0 0 0 0 0 0 0 2 1 2 1 0 1 0 0 0 0 1 0 0 0 2 0 0 2 0 0 0 1 2 1 1 1 0 2 1 0 1 0 0 0 0 2 2 1 0 0 1 2 1 1 1 0 0 1 1 0 0 0 1 1 0 0 0 0 0 0 2 1 1 0 1 2 1 1 0 0 1 1 0 0 0 1 0 1 0 0 1 0 0 0 1 1
119 0 0 1 1 0 1 0 1 1 1 0 1 2 1 0 0 0 0 1 0 0 0 0 2 0 0 0 2 0 1 1 1 1 1 1 1 1 0 0 0 2 0 0 0 0 0 0 2 0 0 0 1 1 1 2 0 0 0 1 1 1 0 1 1 1 1 1 0 1 0 2 1 0 1 2 2 1 2 1 1 0 0 2 2 0 0 1 2 2 1 1 0 0 2 0 0 1 1 1 1 0 1 1 2 0 2 1 1 1 0 2 1 2 2 2 2 0 1 1 1 1 1 1 0 1 0 2 2 0 0 0 0 0 1 1 1 1 0 0 1 0 0 0 2 2 0 0 1 1 0 0 0 0 0 0 1 0 0 1 0 0 1 2 1 2 1 0 1 1 1 0 1 1 1 0 2 0 0 1 1 1 1 1 0 0 1 1 1 0 0 2 2 1 2 1 2 0 1 0 0 1 0 1 1 0 1 2 1 0 1 1 0 0 0 2 0 0 0 1 0 0 2 2 0 0 1 0 0 1 0 0 0 0 0 0 0 2 1 1 0 1 1 1 0 0 0 0 0 0 0 0 1 0 0 0 1 0 0 0 0 0 0 1 1 0 1 0 0 0 0 0 2 2 0 1 0 2 1 0 1 2 0 0 0 0 0 1 1 2 0 1 0 0 2 1 2 1 0 1 2 0 0 1 0 0 0 2 1 0 0 2 1 2 2 0 1 1 0 1 0 1 0 2 1 0 1 0 1 1 2 1 0 0 0 0 0 1 1 1 0 0 2 0 0 0 0 0 0 1 1 0 0 0 0 2 0 1 0 2 2 2 1 1 1 0 0 1 2 0 2 2 0 2 0 0 1 1 0 0 2 0 1 0 1 1 1 0 0 0 0 0 1 0 2 0 0 1 0 0 0 0 0 1 0 0 1 0 0 0 0 0 0 0 0 0 0 0 0 0 1 1 0 1 1 1 0 0 1 1 0 1 0 0 0 2 0 0 1 0 0 0 0 0 0 1 2 1 1 1 0 1 0 2 2 1 2 1 1 2 1 2 0 0 0 0 0 1 1 1 1 0 2 2 1 0 0 2 0 1 1 1 2 0 1 0 0 0 0 1 1 2 0 2 2 0 0 1 1 0 0 0 2 0 0 0 2 0 0 0 0 1 0 1 0 1 1 0 1 1 0 2 1 1 0 0 0 0 1 1 1 0 0 1 1 1 1 0 0 0 0 2 1 0 0 2 0 2 2 2 1 1 1 1 1 1 1 1 1 0 1 0 0 1 0 0 1 1 0 0 1 1 1 0 1 0 1 2 0 1 2 0 0 0 0 0 0 1 0 1 0 1 0 1 1 1 1 0 0 0 0 2 0 1 1 1 1 1 0 0 0 0 0 0 1 0 0 0 1 0 0 1 1 0 0 0 2 1 0 0 1 1 0 0 0 1 0 0 0 0 0 0 0 0 1 0 2 0 2 2 0 2 0 1 0 1 1 1 0 1 1 0 1 0 0 0 0 2 0 0 1 0 1 0 0 1 1 0 2 0 0 0 2 2 1 2 1 0 1 0 0 0 0 1 0 0 0 1 1 1 0 0 0 1 0 0 1 2 0 0 1 1 0 0 0 0 0 2 1 0 1 1 1 0 0 0 0 0 0 0 0 0 0 0 0 0 1 0 1 2 1 2 0 0 1 1 1 1 0 0 0 0 0 0 0 1 0 0 2 0 0 2 2 0 0 1 2 0 2 2 0 0 1 1 1 1 1 0 0 0 1 1 1 1 2 1 1 1 0 2 0 2 0 1 1 0 0 2 0 0 0 0 1 0 1 1 1 0 0 1 0 0 1 1 1 0 1 1 1 2 2 1 1 1 1 2 1 0 1 0 0 1 2 2 0 2 0 0 0 1 0 1 1 0 1 1 0 0 0 1 1 0 1 1 1 0 0 1 0 0 0 1 0 0 0 0 0 1 2 0 1 1 0 0 1 2 1 1 2 2 2 0 1 0 0 0 0 0 0 1 1 0 0 1 2 1 1 0 1 0 1 1 0 1 1 1 1 1 1 1 1 0 0 0 2 2 0 0 2 1 0 1 0 2 0 0 1 0 0 0 2 0 0 0 1 0 0 2 2 0 0 0 2 2 2 1 2 2 0 2 0 0 2 1 1 1 1 0 0 0 2 0 0 0 0 2 2 1 1 0 0 0 0 0 0 2 0 0 2 0 0 0 0 0 0 1 1 2 1 1 1 1 0 1 1 0 0 0 1 0 0 0
120 0 0 0 1 0 1 1 1 2 2 0 1 0 0 0 0 1 1 1 1 0 0 2 0 0 0 1 2 0 1 0 2 2 0 0 0 2 0 0 0 0 1 1 0 1 2 0 0 2 1 2 0 0 2 2 0 0 0 2 0 0 0 0 0 0 1 2 1 1 0 1 2 1 2 2 2 0 1 1 1 0 0 2 2 0 0 0 0 1 0 0 0 0 2 0 0 1 1 1 1 0 0 0 1 2 1 0 0 2 0 0 2 2 2 2 2 0 1 1 1 1 1 1 0 1 1 2 2 0 0 0 0 0 1 1 0 0 0 0 0 0 0 1 0 0 0 0 1 1 0 0 1 1 1 1 0 2 0 1 0 0 0 2 0 1 0 0 1 2 0 1 0 2 1 0 1 0 0 0 0 0 2 2 0 0 2 2 0 0 0 1 2 0 2 1 2 0 1 0 0 1 0 2 2 0 0 0 1 0 1 0 2 0 0 2 0 1 0 0 1 1 2 2 0 0 1 0 0 0 0 0 0 0 0 0 0 2 2 1 0 1 1 1 0 0 0 0 0 0 0 0 2 0 0 0 0 2 1 1 0 1 0 1 1 0 0 0 1 0 0 0 0 0 1 1 0 2 1 0 0 1 2 2 0 2 2 2 0 1 1 0 1 0 2 1 2 0 1 2 1 0 0 0 0 0 0 1 0 0 1 1 1 1 1 0 2 0 1 0 0 2 0 1 1 0 0 0 0 1 2 0 0 0 0 0 0 2 1 1 1 1 2 0 1 1 0 0 1 1 1 0 0 0 0 2 0 0 0 2 2 2 1 1 1 0 0 1 1 0 2 2 0 2 0 0 1 0 1 0 2 0 0 0 1 0 0 0 0 0 0 0 0 0 2 0 0 0 2 2 0 2 0 2 2 1 1 2 0 0 0 1 0 1 1 0 0 0 1 0 0 0 1 0 1 1 1 1 2 1 1 2 0 1 0 0 0 0 1 0 0 1 0 0 2 2 0 0 0 2 0 0 0 2 1 1 1 1 1 1 1 1 0 0 1 1 1 0 2 0 1 0 2 2 2 0 2 1 1 0 0 2 2 1 1 1 0 2 1 0 1 2 0 2 1 1 1 1 1 1 1 1 1 0 1 0 2 0 0 0 0 0 1 1 1 0 0 0 1 1 0 2 2 2 0 2 0 0 1 1 1 0 0 1 2 0 0 0 1 1 0 0 1 0 1 1 0 2 2 2 0 0 0 2 0 1 0 2 1 1 0 0 1 1 0 0 2 1 1 1 0 0 1 0 1 0 1 2 0 1 2 1 0 0 0 0 0 0 0 0 0 0 2 0 1 0 0 1 1 1 1 1 0 0 0 0 0 2 0 2 0 0 0 0 2 0 0 0 0 0 0 1 0 0 0 0 2 1 0 0 0 0 0 0 0 0 1 0 0 1 2 2 0 0 1 0 2 0 2 2 0 2 0 0 0 0 2 2 1 1 1 1 2 1 1 1 0 1 1 0 0 0 0 0 1 2 1 0 1 0 1 1 2 1 0 1 1 1 2 0 0 0 1 1 0 0 1 0 1 1 1 0 0 1 1 0 0 2 0 0 2 2 0 0 0 2 0 0 0 0 0 1 0 0 0 2 0 1 1 1 2 1 0 0 0 0 1 0 1 2 1 1 0 0 0 1 1 0 0 0 0 0 1 1 1 0 0 0 0 0 0 0 2 0 0 1 2 1 1 1 0 0 2 0 0 0 0 0 0 0 0 2 0 0 1 2 0 2 1 2 0 1 1 2 2 0 0 0 1 1 1 0 0 0 2 0 0 0 0 2 0 0 1 1 1 0 0 2 0 1 1 0 2 2 2 0 0 0 0 0 0 1 2 2 0 2 0 1 2 0 2 1 0 0 0 0 0 0 1 0 0 1 0 2 2 0 0 2 0 0 0 1 0 0 0 1 1 0 2 0 1 1 0 0 1 1 0 1 0 0 1 1 2 0 0 0 1 2 0 2 2 0 0 1 0 0 0 0 0 0 0 2 0 2 2 2 0 2 0 1 0 0 0 0 0 0 2 1 1 1 0 0 0 1 2 0 0 1 0 1 2 0 0 2 0 0 0 1 1 0 0 0 1 2 1 0 0 0 0 0 1 1 2 1 0 0 0 2 0 2 2 0 0 1 1 0 0 0 1 0 0 0 0 0 0 1 1 1 1 0 0 1 1 1 0 0 0 0 0 0 0 0 0 0 0 0 0 1 2 1 2 0
121 0 0 0 1 0 1 2 2 0 1 1 0 1 0 0 1 0 0 1 2 1 0 1 1 0 0 0 2 0 2 0 1 0 1 0 1 1 1 0 0 1 1 1 0 0 1 0 0 2 0 1 0 0 2 1 1 0 0 1 0 1 0 1 0 0 1 0 1 1 0 1 1 0 1 2 2 0 0 0 0 0 0 1 1 0 0 0 2 2 0 1 2 0 0 0 0 1 0 0 0 0 0 0 2 2 2 0 0 2 0 2 0 1 0 1 1 0 0 2 2 0 0 2 0 1 1 2 2 0 0 0 0 0 1 1 0 0 0 0 0 0 1 0 0 0 0 0 0 0 0 2 0 0 0 0 1 0 0 1 0 0 0 2 1 2 0 0 1 2 0 1 0 0 1 1 0 0 0 0 0 1 0 0 0 0 0 1 0 0 0 2 1 0 1 0 0 0 0 0 0 1 0 1 1 0 1 2 0 0 0 1 1 0 0 2 2 0 1 0 1 1 1 2 0 0 0 1 1 1 0 0 0 0 0 0 0 2 2 1 1 0 2 0 0 0 0 0 1 1 1 0 1 0 0 0 1 0 0 0 0 0 0 1 1 0 0 0 2 1 0 0 0 1 0 0 0 2 1 1 1 2 1 0 0 0 0 1 1 2 0 2 0 1 1 1 1 1 0 2 1 0 2 0 2 1 1 2 0 0 0 2 1 1 1 0 2 0 0 0 0 2 2 1 0 0 0 0 1 1 1 0 0 0 0 0 0 2 0 1 1 1 2 0 0 0 0 0 2 2 2 0 2 0 2 0 0 1 1 1 1 1 2 0 2 1 0 2 2 1 1 1 1 1 0 0 1 0 0 0 1 1 1 0 0 1 1 0 0 1 0 0 0 0 1 0 1 2 0 0 0 0 0 1 1 0 1 0 1 0 0 1 1 0 1 0 1 0 0 0 0 1 0 0 0 0 0 0 1 1 1 1 0 0 0 0 0 0 0 0 2 0 0 0 0 1 2 1 0 1 0 0 0 2 1 1 1 2 2 1 1 1 0 0 1 1 0 1 2 0 1 2 0 0 1 1 0 1 0 1 2 1 0 0 2 1 0 1 1 0 1 0 1 1 1 2 2 0 1 1 1 1 1 1 0 1 1 0 0 0 0 1 0 1 0 1 0 0 2 1 0 2 0 0 0 1 1 2 0 2 0 2 0 1 1 0 2 1 1 1 1 1 1 0 0 2 0 2 2 2 1 1 0 2 1 0 0 0 1 0 1 0 1 0 1 1 0 1 1 0 1 1 0 0 0 0 0 1 0 2 1 0 0 0 0 1 1 0 1 1 0 0 1 0 0 1 0 0 0 0 0 2 0 2 2 1 1 1 0 1 0 0 0 0 1 0 0 0 1 0 0 1 1 1 0 0 1 1 0 0 1 0 1 0 0 1 1 0 0 1 1 1 0 1 2 0 1 1 1 1 0 1 1 0 0 0 2 2 2 0 0 0 1 1 2 2 0 0 0 1 0 1 1 0 1 2 1 0 2 0 1 1 2 1 0 2 0 1 1 2 0 0 0 0 1 0 0 0 2 2 1 0 0 0 2 0 0 1 0 0 0 0 0 2 0 0 0 2 1 1 0 1 1 0 1 1 0 0 0 0 0 0 0 0 0 0 0 0 0 2 0 0 1 1 0 0 1 0 0 0 0 1 1 0 0 2 0 1 2 0 0 1 2 1 0 1 1 0 2 2 0 1 0 0 0 0 1 0 0 1 0 0 1 0 2 1 0 1 1 2 0 1 2 2 1 0 0 2 0 0 0 0 0 1 1 0 1 1 0 1 0 0 1 1 1 0 0 2 1 1 1 2 2 2 2 1 0 0 0 0 0 0 2 1 0 2 0 0 0 0 0 0 0 0 0 0 0 0 0 0 0 1 0 2 1 1 0 0 0 1 0 1 0 0 0 1 1 0 2 0 1 0 0 0 2 2 0 1 1 0 0 1 2 0 0 1 0 0 0 1 1 1 0 1 2 0 2 1 0 0 0 1 1 1 1 2 0 0 1 2 1 0 0 0 0 1 1 1 2 2 0 0 0 1 0 0 2 1 1 1 2 0 0 1 1 0 0 1 1 0 0 0 2 2 2 1 2 1 0 2 0 0 1 1 1 0 0 0 0 0 2 0 1 0 2 1 1 0 0 0 0 0 1 0 0 0 1 0 2 0 0 0 0 0 0 0 0 0 1 0 0 1 0 0 0 0 1 0 1 0 1 1
122 0 0 0 0 0 1 2 2 0 1 0 0 0 0 0 0 0 1 1 0 0 0 0 2 0 1 0 2 0 1 1 2 1 2 1 2 0 0 0 0 2 0 1 0 0 0 0 1 1 0 1 1 1 1 1 0 0 0 1 1 0 0 0 0 0 1 1 0 0 0 2 1 0 1 1 1 0 2 1 1 0 0 1 2 0 0 0 2 2 0 1 0 0 1 0 1 1 0 0 0 0 0 0 2 1 2 0 0 2 0 2 0 2 0 2 2 0 0 2 2 0 1 1 0 1 1 0 2 1 1 1 0 0 1 1 0 0 2 0 1 0 0 0 1 1 0 0 0 0 0 0 1 1 0 0 0 0 0 0 0 0 1 2 0 2 0 0 1 2 0 2 1 1 1 1 0 0 0 1 1 0 0 0 1 1 0 1 0 0 0 1 2 2 2 1 2 0 0 0 0 0 1 0 0 0 2 1 1 0 1 0 0 0 0 2 0 2 2 0 0 0 2 2 1 0 0 0 1 0 0 0 0 0 0 0 0 2 2 2 0 0 2 1 1 1 1 0 0 1 1 1 2 0 0 0 1 1 1 1 0 1 0 1 1 0 1 0 1 1 0 0 0 2 1 1 0 2 1 0 0 1 0 0 0 0 0 0 0 1 1 0 0 1 2 1 2 0 1 2 1 0 0 1 0 0 0 2 0 1 0 2 1 1 1 0 1 0 2 0 0 2 1 0 0 0 0 0 0 1 2 1 0 0 0 0 0 1 1 0 0 0 1 1 1 2 0 1 1 1 1 1 2 1 1 0 1 1 1 0 1 1 2 0 2 0 0 1 2 1 1 1 2 1 0 0 2 1 1 1 1 1 0 0 0 0 0 0 0 1 0 0 0 0 2 0 1 0 1 0 1 1 0 2 1 0 0 2 0 0 0 1 0 0 0 0 1 0 0 2 0 0 1 1 0 1 0 0 1 0 0 0 0 0 0 0 0 0 0 0 2 0 0 0 0 0 2 1 1 0 0 0 0 2 2 2 2 1 1 2 1 2 0 0 2 2 0 1 2 0 2 1 2 2 1 0 1 1 0 0 2 0 0 0 2 0 0 1 1 0 1 0 0 2 2 1 1 0 1 1 2 2 1 1 0 2 2 0 1 0 2 2 0 0 0 2 1 0 1 1 1 2 2 2 0 2 0 0 2 1 2 0 0 2 2 1 0 0 0 0 2 2 1 0 1 1 0 2 2 2 1 1 0 1 1 1 1 0 0 1 0 0 0 1 0 0 2 0 0 0 0 1 0 0 0 0 1 2 0 2 2 0 0 0 0 0 0 0 0 0 0 1 0 0 0 1 0 0 0 1 2 2 0 2 1 0 1 1 0 0 0 0 0 0 0 0 1 0 0 1 1 1 0 0 0 0 2 1 0 0 0 0 0 0 0 0 0 0 1 2 1 1 0 1 2 0 2 0 0 0 1 1 2 0 1 2 2 2 1 1 1 0 2 1 0 1 0 1 1 0 0 0 1 0 0 2 1 0 2 0 0 1 2 1 1 2 1 0 2 0 0 0 1 0 0 0 0 0 0 0 0 0 1 0 1 0 2 1 0 0 0 0 0 0 0 0 0 2 0 0 0 0 1 0 0 1 1 1 1 1 2 1 1 0 0 2 1 0 1 1 0 1 0 0 0 1 1 1 0 0 0 0 0 0 0 0 1 1 2 0 0 1 2 0 0 0 2 0 2 2 0 1 2 1 0 0 2 1 1 1 0 1 0 1 2 0 0 1 1 1 1 1 0 0 0 0 0 2 0 0 0 1 0 0 1 0 1 0 0 0 0 0 1 1 1 1 1 2 1 2 1 1 0 2 2 0 0 0 0 1 0 1 2 2 0 2 0 0 0 0 1 1 1 1 1 0 1 1 0 0 0 2 0 2 0 2 0 1 0 0 0 1 1 1 0 0 1 0 2 1 0 0 0 2 2 2 1 1 1 2 2 0 1 0 0 0 0 0 0 2 2 1 0 1 1 0 1 0 1 0 0 1 0 2 0 0 1 1 0 2 1 0 1 1 1 1 2 0 2 0 1 1 0 1 1 0 2 0 1 1 1 0 0 0 2 1 1 1 1 0 0 1 1 1 0 0 1 0 0 1 1 0 2 1 1 0 1 2 0 1 1 0 2 1 2 1 1 1 1 0 0 0 0 1 1 0 2 1 1 0 0 1 0 0 0 0 0 0 0 0 0 0 1 0 1 0 0 0 1 0 1 0
123 0 1 0 0 0 1 2 2 1 1 1 1 1 0 1 0 0 2 0 0 0 0 0 2 0 0 0 0 1 0 0 0 1 2 1 2 1 0 1 1 1 0 2 0 1 0 0 1 1 0 1 1 1 1 1 1 0 0 2 0 1 0 2 0 0 1 1 0 0 0 1 1 0 1 2 2 0 1 0 1 0 0 1 1 0 0 0 2 2 0 1 0 0 1 0 0 1 0 0 0 0 1 0 2 1 2 2 2 0 0 2 0 1 0 1 1 1 1 1 1 1 0 2 0 0 0 0 1 0 1 1 0 0 0 0 1 0 0 0 0 0 1 0 0 0 0 0 0 0 0 1 0 0 0 0 0 2 1 0 1 1 0 2 1 1 0 0 0 1 1 0 0 2 1 1 1 0 0 1 1 1 0 0 0 0 0 2 0 1 1 2 2 0 2 2 1 0 0 0 0 2 1 1 1 0 0 0 1 1 0 0 0 0 0 2 1 1 1 1 0 0 2 2 0 0 0 0 0 0 1 0 0 0 0 0 0 2 2 1 0 0 1 2 0 0 0 0 0 0 0 1 1 0 0 0 1 1 0 1 1 1 0 0 0 0 0 0 0 0 0 1 1 2 1 0 0 1 1 0 0 0 1 0 1 0 1 1 0 2 0 0 0 1 2 2 1 0 0 1 0 0 1 1 1 0 0 2 1 0 0 2 0 0 0 0 1 0 0 0 1 1 2 2 1 0 0 0 0 1 2 1 0 0 0 0 0 2 0 0 0 1 1 0 1 2 0 0 0 1 1 0 1 1 0 1 1 0 0 2 2 2 1 0 1 1 0 1 2 1 1 1 1 2 1 1 1 1 0 0 2 0 0 0 0 0 1 0 1 1 1 1 1 0 2 2 2 0 0 0 0 0 0 2 2 1 1 0 1 0 0 1 0 1 1 0 2 0 0 0 0 2 0 1 0 0 0 1 1 0 0 2 0 1 1 0 0 1 1 0 1 1 0 0 1 1 1 1 1 0 0 0 0 2 1 1 1 2 1 2 1 2 0 1 0 1 0 1 1 1 1 0 2 2 1 0 1 1 0 1 1 2 0 0 2 1 0 0 0 0 0 0 0 2 2 0 0 0 1 1 1 1 1 1 0 1 2 0 0 0 0 2 0 0 0 2 0 0 0 0 0 2 1 1 0 1 1 1 0 2 0 1 0 0 1 0 1 2 1 0 0 2 1 0 1 1 0 0 0 0 0 0 0 2 0 0 0 0 1 2 0 0 2 0 2 2 0 0 0 0 1 1 1 0 1 0 1 1 0 2 1 0 0 0 0 0 0 0 1 1 0 1 1 0 0 0 0 0 0 0 0 1 0 1 1 0 0 0 0 1 0 0 0 1 1 1 0 0 0 1 1 2 0 0 0 0 2 2 0 0 2 0 1 0 0 0 0 1 1 1 1 0 0 1 1 0 2 1 2 2 2 2 0 0 0 1 2 1 1 0 0 0 2 2 2 2 1 1 1 0 0 0 0 0 1 2 2 0 2 0 0 1 1 0 0 0 1 0 0 1 0 0 0 0 0 0 0 1 0 1 0 1 0 0 0 0 1 1 0 0 0 0 0 0 0 0 0 2 2 0 0 0 1 1 0 2 1 0 0 0 0 0 0 0 0 0 1 0 1 1 1 1 1 1 0 0 2 0 0 0 0 0 1 0 0 0 0 0 1 0 0 0 2 1 0 1 1 1 0 0 0 0 1 1 0 0 2 0 0 1 0 1 0 1 2 1 0 1 1 1 1 1 0 2 2 0 0 0 0 0 1 0 0 0 1 0 0 0 0 2 0 0 1 1 1 0 0 1 0 0 0 0 1 2 2 0 0 0 0 0 1 1 1 1 0 2 0 0 0 0 1 1 0 0 0 0 0 0 0 0 0 2 0 2 2 0 0 0 0 2 0 1 0 0 0 2 1 1 1 2 0 1 0 1 1 1 0 1 0 0 0 1 2 0 0 1 0 0 0 2 2 0 1 0 2 2 1 0 1 0 0 2 0 2 1 1 0 2 0 0 0 0 0 0 0 0 2 1 1 0 0 1 0 0 1 0 1 0 0 0 2 0 1 1 0 1 1 2 2 0 0 1 2 0 1 1 2 1 0 0 1 1 2 1 1 0 1 1 1 0 1 0 0 0 0 2 2 0 2 0 0 0 0 0 0 2 0 1 0 0 0 2 1 1 0 1 1 0 0 0 0 0 0 0 0 1 0 0 0 0 0 0
124 0 0 0 1 0 2 2 2 0 1 0 1 1 0 1 0 0 2 0 1 0 0 1 1 0 1 0 2 0 1 0 0 1 0 0 0 1 0 1 1 1 0 0 0 0 1 0 1 0 0 0 0 1 0 1 0 0 0 2 0 0 0 0 0 0 0 0 0 0 1 1 2 0 1 2 2 0 2 1 1 0 0 2 2 0 0 1 2 2 0 1 2 1 1 1 0 1 1 1 1 1 1 1 2 0 2 2 2 0 0 2 0 2 0 1 1 0 1 1 1 0 1 1 0 0 1 2 2 0 0 0 1 0 0 0 2 0 0 0 0 0 2 0 0 0 0 0 0 1 0 1 1 1 1 1 0 0 0 1 2 1 1 1 0 1 0 0 1 1 1 1 2 2 2 2 2 0 0 0 0 0 0 0 2 2 0 0 0 0 0 0 1 1 2 2 1 0 0 0 0 0 0 1 1 0 0 1 0 0 0 1 1 0 0 2 0 1 2 0 1 1 1 1 1 0 0 0 0 0 1 0 0 0 0 0 0 2 2 1 0 0 2 2 0 0 0 0 1 1 1 0 1 0 1 1 0 1 0 0 0 0 0 1 1 0 1 0 1 0 0 1 0 1 0 1 0 2 0 0 0 2 2 1 1 1 2 2 1 2 0 1 1 0 2 0 2 0 0 0 0 0 0 0 0 0 2 2 0 0 0 0 2 1 1 0 2 0 1 0 1 1 0 2 0 0 0 1 0 1 2 1 0 0 0 0 0 2 0 0 0 0 2 0 0 0 1 2 2 1 1 1 1 0 0 1 1 1 0 0 0 0 1 0 1 0 0 1 2 1 1 1 0 2 0 0 1 0 1 0 2 0 0 0 1 1 1 0 0 0 1 1 0 1 2 2 2 1 1 1 0 1 0 1 1 0 1 1 0 0 0 1 0 0 0 0 1 0 0 0 1 1 0 2 0 0 0 0 0 0 0 0 0 1 1 0 0 2 1 1 0 2 0 0 1 1 1 0 1 1 0 0 0 2 0 0 0 1 0 1 1 1 1 2 0 2 0 0 2 0 0 0 2 2 1 0 1 2 0 0 2 1 2 1 1 1 0 1 0 0 0 1 1 2 0 0 0 0 0 1 2 1 2 0 0 1 1 0 0 0 0 2 0 0 1 0 0 0 0 2 1 2 2 2 0 2 0 1 0 2 0 1 0 0 1 0 2 2 1 1 1 1 2 1 1 1 0 1 1 1 1 1 0 1 1 1 1 0 2 0 0 0 1 0 0 0 1 1 1 0 1 1 0 0 0 0 0 1 0 1 1 0 0 0 0 0 0 0 2 2 0 0 1 0 0 1 0 0 0 0 0 2 0 1 1 1 1 0 0 0 0 0 0 1 1 1 1 0 0 1 0 1 0 1 0 1 1 1 0 0 1 0 0 0 0 0 1 0 1 2 1 1 0 1 2 0 2 1 2 2 1 1 0 0 0 1 2 1 1 0 0 0 0 1 1 1 0 1 1 0 1 0 0 0 0 0 0 2 0 2 2 1 1 1 0 1 1 2 2 1 0 0 0 2 2 0 0 0 0 1 0 1 0 0 2 0 0 1 0 0 0 0 0 0 0 1 1 2 0 0 0 0 1 0 1 1 0 1 1 0 0 0 0 0 0 0 1 0 2 2 0 2 1 1 0 0 1 1 0 1 0 1 1 2 0 0 1 0 2 1 0 1 2 0 0 0 2 1 1 1 0 1 1 1 0 1 2 1 1 1 0 0 1 0 2 2 1 2 1 2 0 0 2 2 1 1 0 0 0 0 0 0 0 0 2 0 0 0 0 1 0 0 2 2 2 0 0 0 2 2 0 2 0 2 2 0 0 0 0 1 0 0 1 1 0 1 0 0 1 0 1 1 1 1 0 0 1 1 0 0 0 2 0 2 2 0 0 0 1 0 0 2 0 0 0 0 0 1 1 1 1 0 0 0 0 0 0 1 1 1 1 1 1 0 0 0 1 1 0 2 2 0 0 1 1 0 2 0 0 1 0 0 1 1 2 2 0 0 1 1 1 0 2 2 2 1 0 1 2 2 0 0 0 1 0 0 1 0 0 0 2 1 0 2 0 0 0 2 2 0 0 0 0 1 0 0 2 0 0 0 1 0 2 1 0 0 0 0 0 0 1 0 0 0 1 1 1 0 1 0 1 0 0 0 0 0 2 0 1 0 0 1 0 0 0 0 0 0 0 0 0 0 0 0 1 0 1 0 1 0 1 1
125 0 1 0 0 0 0 1 1 1 1 0 0 1 0 0 1 0 1 0 0 0 0 0 2 0 0 0 1 0 1 0 0 1 2 2 2 0 0 0 0 2 2 2 0 1 1 0 2 0 0 0 2 2 0 2 0 0 0 0 1 2 0 0 0 0 1 1 0 0 0 0 1 1 1 2 2 0 1 1 0 0 0 0 0 0 0 0 2 2 1 2 1 1 1 0 0 1 0 0 0 1 1 0 2 0 2 0 1 1 0 2 0 1 0 1 1 0 0 2 2 0 2 0 0 0 2 1 2 1 1 1 0 0 0 0 0 0 0 0 0 0 0 0 1 1 0 0 0 0 0 1 0 1 0 1 1 1 0 1 0 0 0 1 1 2 0 1 2 2 0 0 1 0 1 1 2 1 0 1 0 0 0 1 1 0 1 2 1 0 0 1 1 1 1 1 0 0 0 0 0 0 1 1 1 0 2 1 0 0 0 2 2 0 0 2 1 2 2 0 0 0 1 1 1 0 0 0 0 0 0 0 0 0 0 0 0 2 2 2 0 0 2 2 0 0 0 0 0 0 0 0 2 0 0 0 0 2 0 2 2 2 0 1 1 1 0 2 2 2 0 0 0 2 1 0 0 2 2 0 2 1 0 0 0 0 0 2 1 2 0 1 1 0 2 1 2 1 0 2 2 1 0 2 0 0 0 2 0 0 1 1 1 1 1 0 2 0 1 0 0 2 1 2 0 0 1 0 2 2 2 0 0 0 0 1 0 2 0 1 0 1 2 0 0 0 1 0 0 2 2 0 2 0 2 0 1 1 0 0 0 1 1 1 1 0 0 1 2 1 1 1 1 2 0 0 0 0 0 0 2 0 1 0 0 1 1 0 0 0 0 0 0 1 2 1 1 0 1 1 0 1 0 2 2 0 0 1 1 1 1 2 0 1 1 0 0 0 0 0 0 1 0 1 0 0 0 1 0 0 0 0 1 1 1 0 1 0 1 0 0 1 0 1 1 2 1 0 0 1 0 1 0 1 1 0 1 0 1 1 2 1 1 2 1 2 0 0 2 0 0 0 1 1 2 0 2 1 0 1 1 1 1 1 2 1 0 1 1 0 1 2 0 2 1 1 1 0 1 1 1 1 2 1 0 2 2 1 0 0 1 0 1 1 1 0 0 1 0 2 2 1 1 1 0 1 1 1 0 2 0 2 0 0 1 0 1 1 1 0 0 2 1 1 1 0 0 0 1 1 0 1 0 2 0 0 0 1 0 2 0 0 0 0 0 0 0 0 0 0 0 1 1 0 1 0 1 2 0 1 2 0 1 0 0 1 1 1 0 1 0 1 0 0 1 0 0 0 0 0 0 2 0 2 2 1 1 0 1 0 0 0 1 1 1 1 1 0 0 0 0 0 1 1 0 0 1 1 0 0 2 0 0 1 1 0 1 0 1 2 2 2 0 1 1 0 2 2 1 1 0 2 0 2 0 2 0 2 2 0 0 0 1 2 2 2 0 1 0 1 0 2 0 1 1 2 2 0 1 0 0 1 2 2 2 2 1 0 2 0 0 0 0 0 1 0 0 0 1 2 0 1 1 2 0 1 1 2 0 0 0 0 0 0 0 0 0 0 0 0 0 2 1 0 1 1 0 0 0 0 1 0 0 1 0 1 1 0 0 1 0 0 0 0 0 2 2 1 0 0 0 0 1 0 1 0 1 1 1 1 1 1 2 0 0 1 2 0 2 2 1 0 2 1 2 2 2 2 2 2 1 1 1 0 2 1 2 1 1 2 0 1 1 1 1 0 0 0 1 0 0 0 0 0 1 1 0 1 0 2 0 0 1 0 0 0 1 1 2 2 0 2 0 2 1 1 0 0 0 0 0 0 2 2 0 2 0 0 1 1 1 2 2 1 1 1 1 0 0 1 0 1 0 2 1 1 0 0 1 1 0 1 0 0 0 0 0 0 1 1 1 0 2 0 1 0 0 0 1 1 0 0 1 0 0 0 1 0 0 0 0 0 0 1 1 0 1 0 0 1 0 0 0 2 1 1 1 1 0 0 0 0 0 0 1 1 2 1 1 1 0 0 1 1 0 0 1 1 0 0 0 1 0 0 2 1 0 1 1 0 0 0 2 1 2 0 1 0 0 0 0 2 1 0 0 0 2 1 0 1 1 1 0 0 1 1 2 0 0 0 0 0 0 0 0 1 0 2 0 0 0 2 1 1 0 0 1 1 0 1 1 0 0 1 1 0 0 0 1 0 2 2
126 0 0 0 0 0 2 2 2 0 0 1 0 0 0 0 0 0 1 0 0 0 0 0 2 0 0 0 2 0 2 1 0 2 1 0 2 1 0 1 1 1 0 0 0 0 0 0 1 1 1 1 0 1 0 1 1 0 0 1 1 0 0 2 1 1 2 1 0 0 0 1 2 0 2 2 2 0 1 0 2 0 0 2 2 0 1 0 2 2 0 1 1 0 1 0 1 1 0 0 0 1 1 0 2 1 2 2 1 1 0 1 1 1 1 1 1 0 1 1 1 1 2 0 1 0 1 0 0 0 0 0 1 0 0 0 1 1 0 0 2 0 0 0 0 0 0 0 0 0 0 0 0 0 1 0 1 0 1 0 1 1 0 1 0 0 0 0 1 1 1 0 0 1 1 0 2 2 0 0 0 0 0 0 0 0 0 2 1 1 1 2 1 1 1 2 0 0 0 0 0 0 0 2 1 1 2 1 1 0 1 2 1 0 0 2 0 0 2 0 2 2 2 2 0 0 1 0 0 0 0 0 0 0 0 0 0 2 2 1 0 0 2 1 0 0 0 0 0 0 0 0 1 0 0 0 1 2 1 1 0 1 0 1 1 0 0 0 1 1 0 2 2 2 0 0 0 2 1 0 1 2 2 0 1 1 1 0 0 2 0 2 0 1 2 1 2 1 1 2 1 0 0 0 0 0 1 2 0 0 1 1 1 1 1 0 1 1 0 0 1 1 0 1 1 0 0 0 0 0 1 1 0 0 0 0 0 1 1 1 0 0 0 0 1 1 0 1 1 0 0 1 1 1 0 1 1 1 0 1 1 1 2 0 2 0 0 0 2 2 0 1 0 2 0 0 2 1 0 0 0 1 1 1 0 1 1 1 1 0 0 0 2 1 1 1 2 0 1 1 0 1 0 2 2 0 0 0 1 0 0 1 0 1 1 0 1 2 0 0 0 2 0 2 1 1 1 1 2 1 0 1 1 0 0 1 1 1 1 0 1 1 0 1 1 1 1 1 1 2 0 0 0 1 1 0 1 1 1 1 1 1 0 0 1 2 0 1 2 0 1 0 1 1 1 0 1 2 0 1 1 1 1 1 2 1 0 1 1 1 1 2 0 0 0 0 0 1 1 0 0 0 2 0 0 0 2 0 1 0 0 2 1 1 0 1 0 0 0 2 1 2 2 1 1 1 1 1 0 2 1 2 0 0 1 0 2 0 1 1 2 1 1 1 0 2 0 1 1 1 0 0 0 1 2 1 1 0 0 0 0 1 0 0 0 0 0 2 2 1 0 0 1 0 0 0 2 2 0 2 2 0 1 0 0 0 0 0 1 1 0 0 1 0 0 1 0 0 0 0 0 0 0 2 2 0 1 0 1 0 1 0 0 0 2 0 0 0 0 0 1 1 1 1 0 0 1 2 0 0 1 0 0 0 0 0 1 0 2 2 2 2 0 1 2 0 1 0 1 1 0 2 0 1 0 1 1 2 2 0 0 0 1 0 0 1 0 0 1 0 1 0 0 1 1 1 2 0 2 0 2 0 2 2 0 1 0 0 1 1 0 0 0 1 1 0 0 0 1 1 0 1 0 2 1 0 1 2 0 0 1 1 1 0 0 0 0 2 1 0 0 0 2 0 0 0 0 1 1 0 1 0 0 1 0 0 2 0 1 2 1 1 0 0 0 0 1 0 0 0 0 0 1 2 1 0 0 1 1 0 0 0 2 0 0 1 2 0 1 0 0 1 2 0 0 1 1 0 0 0 0 2 1 0 1 1 1 2 2 0 2 0 2 2 1 1 1 2 0 0 0 1 0 0 2 1 1 0 1 1 0 0 0 0 0 0 0 2 1 2 1 1 1 2 1 1 0 0 1 0 0 0 1 1 0 2 0 1 2 1 1 2 2 2 0 0 2 0 1 0 0 1 0 2 2 0 0 0 0 0 0 1 1 1 0 0 1 0 2 1 1 0 2 1 2 2 0 0 2 2 2 0 2 0 0 1 1 0 0 1 1 0 2 1 2 0 2 0 0 0 0 1 0 2 0 0 1 0 0 1 0 0 0 1 2 2 0 1 2 1 0 1 0 1 0 1 0 0 0 0 1 1 0 1 0 1 1 0 2 2 0 0 0 0 0 0 0 0 0 0 1 1 0 2 1 0 2 2 0 0 0 0 0 1 1 0 0 0 2 0 0 0 0 0 0 0 2 0 2 0 1 1 1 2 0 1 1 1 1 1 0 0 0 0 0 0 0 0 1 0 2 2
127 0 0 0 1 0 1 0 0 2 2 0 0 1 0 1 0 1 2 1 1 1 0 1 1 1 1 0 2 1 1 0 0 0 2 2 2 1 1 0 0 1 1 1 0 1 1 0 2 0 0 0 1 1 1 1 0 0 0 1 1 1 0 1 0 0 1 0 0 0 1 1 2 0 0 2 2 0 0 0 1 0 1 0 1 0 0 1 2 2 1 1 1 0 0 0 0 1 1 1 1 0 0 2 2 0 2 1 1 1 0 2 1 1 1 1 1 0 1 1 1 0 1 1 0 0 1 1 1 0 0 0 1 0 0 0 2 0 0 0 0 0 0 0 0 1 0 0 0 1 0 1 0 0 0 0 1 1 0 0 1 0 0 2 1 2 1 0 1 1 0 0 0 2 2 1 2 0 0 0 0 0 1 1 0 0 1 0 0 0 0 1 2 2 2 2 1 0 0 0 0 0 1 0 0 0 2 2 0 1 0 1 0 0 0 2 1 0 2 0 0 0 2 2 0 0 1 0 0 0 0 0 1 1 1 0 1 2 2 1 0 1 2 1 1 0 0 0 0 0 0 1 2 0 0 0 1 2 0 0 0 0 0 1 1 0 1 0 1 1 1 0 1 2 0 0 0 1 2 0 1 2 1 1 0 1 0 2 1 2 0 2 2 0 2 0 2 1 0 2 0 0 0 1 0 1 0 2 1 0 0 2 2 1 1 0 2 0 1 0 0 2 2 1 0 0 1 0 2 1 2 1 0 0 0 0 0 0 1 2 1 1 1 0 1 1 0 1 2 0 0 1 2 0 2 0 0 0 0 2 2 2 2 0 2 1 0 2 2 0 2 1 1 2 0 1 2 0 0 0 2 0 1 0 0 0 1 0 0 1 0 0 0 0 2 0 0 0 0 0 0 0 0 2 2 1 1 0 0 0 0 1 0 1 1 1 1 0 0 0 0 1 0 1 0 0 0 1 2 0 1 0 1 1 1 0 0 2 2 0 1 1 0 1 1 2 1 0 0 0 0 0 0 2 1 1 1 0 1 1 2 1 0 0 1 1 0 1 1 1 1 0 2 2 2 1 1 2 0 1 2 0 1 1 2 1 0 1 1 1 1 2 1 2 1 0 0 1 1 0 1 1 1 0 0 1 1 0 0 0 0 2 0 1 0 1 0 0 0 0 0 2 2 1 0 2 0 1 0 2 0 1 0 1 2 1 1 2 1 0 0 2 2 0 1 2 0 1 1 1 0 0 0 0 2 1 1 1 1 1 1 0 2 0 1 1 1 2 1 1 1 1 0 0 0 0 0 2 0 0 2 0 0 0 0 0 0 0 1 1 0 2 1 0 0 0 1 0 0 0 0 1 0 0 0 1 2 1 0 0 1 0 0 0 1 1 1 0 0 0 0 0 1 1 0 0 2 0 0 0 1 0 0 0 0 0 1 0 1 2 1 1 0 0 0 0 2 0 0 0 0 2 0 1 0 2 1 2 2 0 0 0 0 1 1 1 0 0 1 0 0 0 1 0 0 1 1 0 2 0 1 0 1 1 0 0 1 1 1 0 0 0 1 0 0 0 0 0 2 2 0 1 0 1 1 0 1 2 0 0 0 0 0 0 0 0 0 1 0 0 0 0 1 0 0 1 0 2 2 1 1 1 0 0 0 0 0 0 1 2 1 2 0 0 0 0 1 1 0 0 0 0 1 0 0 2 0 0 1 0 0 0 1 0 2 0 2 0 1 0 0 0 2 1 0 1 1 0 0 0 0 2 1 1 2 1 0 2 1 1 1 1 1 2 2 0 0 1 1 0 0 0 0 0 1 0 0 1 1 2 0 0 1 0 0 0 1 2 1 1 1 1 1 2 2 0 0 0 0 0 0 1 1 2 0 2 1 0 1 1 0 1 1 1 0 0 1 0 0 0 0 2 0 1 1 0 1 0 0 1 1 2 1 1 0 1 1 0 0 2 0 0 0 0 2 1 0 0 0 1 2 0 2 0 0 0 0 1 0 1 1 0 1 0 1 1 0 0 0 0 0 2 0 0 2 2 0 0 0 0 0 0 0 0 1 1 1 1 0 0 0 0 0 1 0 0 2 0 0 0 2 1 0 1 0 2 1 0 2 2 0 0 2 0 0 0 1 0 0 0 1 0 2 2 1 0 1 2 0 1 0 1 0 0 1 1 1 0 2 1 0 0 1 0 0 0 2 1 1 0 0 1 1 1 0 0 0 1 0 0 0 0 0 0 0 0 1 0 0 0 2 2
128 0 0 0 1 0 1 0 0 1 1 1 0 1 1 0 0 0 1 0 0 0 0 0 2 0 0 0 1 0 1 0 0 1 1 1 1 1 1 0 0 1 0 0 0 0 2 0 2 0 0 1 0 0 2 1 0 0 0 1 1 0 0 0 0 1 2 1 0 0 0 0 1 0 1 1 1 0 2 2 0 0 0 1 2 0 0 1 1 1 0 0 0 0 2 0 0 0 0 0 0 0 0 2 2 0 2 1 2 0 0 1 0 1 0 1 2 1 1 0 0 1 1 1 0 1 1 1 2 0 0 0 0 0 1 1 1 0 1 1 2 0 0 0 1 1 0 0 0 1 0 1 0 0 0 1 1 1 0 0 2 0 0 1 1 2 0 1 0 1 0 1 0 2 0 1 1 0 0 1 1 2 2 2 0 0 2 1 1 0 0 2 1 0 1 1 2 0 0 0 0 1 0 0 0 0 2 0 2 0 0 1 2 1 0 2 0 1 2 1 1 1 2 2 0 0 1 0 0 0 1 1 0 0 0 0 0 1 1 1 0 0 2 1 0 0 0 0 0 0 0 0 2 1 0 0 0 2 0 0 0 0 0 2 1 1 1 0 1 1 0 1 0 2 0 0 0 2 1 0 1 2 1 0 0 1 0 1 0 1 1 1 1 0 2 1 2 1 0 0 0 0 0 1 0 0 1 2 0 0 0 1 0 0 0 0 1 0 0 0 2 0 1 2 1 0 1 0 0 0 1 2 0 0 0 0 0 1 1 1 1 1 1 0 0 0 0 1 1 0 0 1 1 0 0 1 0 0 0 1 1 1 1 0 1 0 0 1 1 0 2 2 1 2 0 1 2 1 0 0 1 2 1 0 0 0 1 0 0 0 0 0 2 0 2 2 2 2 0 0 0 0 0 1 0 0 1 0 0 0 0 0 0 0 0 0 2 1 0 0 0 2 0 2 1 1 1 1 1 0 1 0 0 0 0 0 0 2 1 0 2 0 0 1 1 1 1 0 0 1 0 1 0 2 1 1 1 1 0 2 0 2 0 0 1 1 0 1 2 0 1 1 2 2 1 1 0 1 0 1 1 2 2 1 1 1 0 0 0 0 1 1 1 1 0 0 0 1 2 0 1 0 0 2 0 2 1 0 0 0 0 2 0 1 0 1 1 0 2 2 0 2 2 1 1 1 1 1 0 2 0 1 0 0 0 0 1 2 0 1 0 1 1 0 1 1 0 1 2 1 0 0 0 1 1 1 1 0 1 0 1 0 0 0 0 0 1 1 1 0 0 1 1 0 1 0 1 2 0 1 1 0 0 0 0 0 0 0 2 2 0 0 2 0 1 0 1 1 1 1 1 1 0 1 1 1 0 1 1 1 0 0 0 1 1 1 0 0 0 1 1 1 0 0 0 0 2 0 0 0 1 0 0 1 1 0 1 0 0 2 1 2 0 2 1 0 2 1 1 1 0 1 0 0 0 2 2 2 2 0 0 0 1 2 2 2 0 1 1 0 0 0 1 0 0 2 2 1 0 1 1 1 2 2 0 0 2 1 2 0 0 0 0 0 0 0 0 0 1 2 0 0 1 0 2 0 1 2 0 0 0 0 0 0 0 0 0 1 2 0 1 0 0 0 0 1 0 1 1 1 1 1 0 0 0 0 1 0 0 1 0 1 0 0 0 0 1 0 0 0 0 0 0 0 0 2 1 0 1 0 0 1 2 0 1 0 2 0 1 0 0 1 2 1 0 0 1 0 1 2 0 0 0 1 1 0 1 2 2 2 0 0 1 2 2 0 1 1 0 0 0 0 0 0 2 0 1 1 0 2 0 0 1 1 2 1 1 2 1 1 1 1 1 2 2 1 0 0 0 0 0 0 2 0 0 2 1 0 0 0 1 1 2 0 0 1 1 0 0 0 0 2 0 1 1 0 1 0 0 0 0 2 0 0 0 0 1 0 0 1 1 1 0 2 2 2 0 0 2 2 2 0 2 0 0 0 0 0 0 2 2 0 1 1 1 0 1 0 0 0 0 2 0 2 1 1 1 1 0 1 1 0 0 0 0 0 2 2 1 1 0 0 1 2 1 0 1 1 0 0 2 0 0 0 2 1 1 0 0 0 0 0 2 2 1 0 1 1 1 0 1 0 1 1 1 1 2 2 0 2 1 1 0 0 0 2 2 0 1 0 0 0 1 0 0 0 1 0 1 1 0 1 0 0 0 1 1 0 0 0 0 0 0 0 0 0 0 1 2 1 0 0
129 0 0 1 1 0 1 1 1 1 1 1 0 1 0 0 0 0 0 1 1 0 0 0 2 0 1 0 1 0 0 1 1 2 2 1 2 1 0 1 1 1 0 1 0 1 0 0 0 2 0 1 1 1 0 2 0 1 1 1 1 1 1 0 0 0 1 0 0 0 0 0 1 0 1 2 2 1 2 0 1 0 0 1 1 0 0 0 2 2 0 0 2 2 1 0 0 1 1 1 1 0 1 1 2 0 2 1 1 1 0 2 1 2 2 2 2 2 2 0 0 0 0 2 0 2 0 1 1 0 0 0 0 0 0 0 0 0 1 0 0 0 0 0 0 1 0 0 0 0 0 1 0 0 1 0 0 1 2 0 0 0 2 2 1 2 0 0 1 2 0 1 0 1 1 0 1 1 0 0 1 1 0 1 1 0 0 1 0 0 0 1 0 0 1 1 2 0 0 0 0 0 0 0 0 1 2 0 0 1 0 1 1 0 1 1 1 2 1 1 0 0 2 2 0 0 0 0 0 0 0 0 0 0 1 0 0 2 2 1 1 0 1 1 1 1 1 0 0 0 0 1 0 0 0 0 1 1 0 0 0 0 1 0 0 0 0 0 0 0 1 1 1 2 0 0 0 2 2 0 1 2 2 1 1 1 2 0 0 1 1 0 1 0 2 1 2 2 0 1 1 0 1 0 0 1 0 2 0 0 0 1 1 1 1 0 1 0 0 0 2 1 0 2 0 0 1 0 1 1 1 1 0 0 0 0 0 2 0 0 0 0 2 0 0 0 0 0 1 0 0 0 1 1 0 1 1 0 0 1 1 1 1 0 1 0 0 2 2 0 2 2 0 2 0 1 2 1 0 0 2 0 0 0 1 0 0 0 0 0 0 0 1 0 1 1 2 0 0 0 0 0 0 2 2 0 0 0 0 0 0 2 0 1 1 1 1 0 0 1 0 0 0 0 0 0 0 1 2 1 1 1 1 1 1 0 0 1 0 0 1 0 0 1 2 2 0 0 0 1 0 0 0 2 2 2 2 2 2 2 0 2 0 0 0 0 1 1 2 1 1 0 1 1 1 1 0 2 0 1 1 1 2 1 1 1 0 1 1 1 0 2 2 1 0 0 0 0 0 1 2 0 1 1 0 1 2 1 0 0 0 1 1 1 1 0 0 1 1 1 1 2 2 2 1 2 0 0 1 2 1 0 0 1 2 0 2 0 1 2 1 1 2 1 0 1 0 0 0 0 0 0 0 2 0 1 0 0 0 1 0 0 0 0 0 0 1 2 1 1 0 0 0 0 0 0 0 2 0 1 2 0 0 0 1 0 0 0 1 1 0 0 0 0 0 0 0 1 1 1 1 1 0 1 1 1 1 1 1 1 0 0 0 0 2 0 0 0 1 0 0 1 1 1 0 0 2 1 0 0 0 0 0 0 0 1 0 2 1 1 1 0 0 2 1 0 2 1 1 1 1 1 1 1 1 2 1 2 1 0 0 0 1 1 1 1 1 1 0 0 1 0 2 0 0 1 1 0 1 0 0 2 2 2 0 0 2 1 2 0 0 0 0 0 0 0 0 0 1 1 0 0 0 2 1 0 1 2 0 1 1 1 0 0 0 1 0 2 2 0 0 0 0 1 0 1 0 0 0 0 1 0 0 0 0 1 2 0 1 1 0 1 1 1 0 0 1 0 0 0 0 1 1 0 0 2 0 0 1 0 0 0 2 0 0 0 2 0 0 0 0 0 1 2 2 2 2 1 1 1 0 1 1 0 1 1 0 1 1 1 1 1 2 2 2 0 0 2 0 0 0 0 1 0 1 1 1 1 0 2 0 0 1 1 2 1 0 1 0 1 1 0 2 2 2 1 1 0 0 0 0 1 2 0 0 2 0 0 0 0 0 1 1 0 0 0 0 0 0 0 0 1 0 2 1 1 0 0 0 0 0 1 0 0 0 1 1 0 2 1 0 1 0 0 2 2 0 0 2 2 2 0 2 0 0 1 0 0 1 1 0 0 0 2 1 0 1 0 0 0 0 2 1 0 2 2 0 2 0 0 0 0 0 0 0 0 1 2 2 1 0 1 0 1 0 0 1 1 0 0 2 0 0 2 0 0 0 1 1 0 0 1 0 2 1 2 2 0 0 0 1 1 1 1 1 0 1 1 0 0 2 0 1 0 1 1 1 0 2 2 0 0 0 0 0 1 0 1 1 0 0 1 0 0 0 1 1 1 0 1 0 0 0 0 0 0 1 0 0 0 2 2
130 0 0 0 0 0 1 1 1 1 1 0 0 2 0 0 1 0 1 1 0 0 0 0 2 0 0 0 2 0 2 0 1 1 2 1 2 1 0 0 0 0 0 0 0 0 0 0 1 1 1 1 1 1 1 2 0 0 0 0 1 0 0 2 0 0 0 1 1 1 0 2 2 0 2 2 2 0 2 0 2 0 0 0 0 0 0 0 1 1 1 1 1 0 1 0 0 1 0 0 0 1 0 1 2 0 2 0 1 1 0 2 0 2 2 2 2 0 0 1 1 1 0 2 0 2 0 1 1 1 0 0 0 0 0 0 0 0 0 0 2 0 1 0 0 1 0 0 0 1 0 0 0 0 0 0 0 0 1 0 0 0 0 2 1 2 1 0 0 0 1 0 1 1 1 0 2 0 0 0 0 1 1 1 1 1 1 1 0 0 0 2 1 0 1 1 2 0 0 0 0 1 0 0 0 0 2 1 1 0 1 2 0 0 0 2 0 0 1 1 0 0 2 2 0 0 2 0 0 0 0 0 0 0 0 0 0 2 2 1 0 1 2 2 0 0 0 0 0 0 0 1 0 0 0 0 0 0 0 0 0 0 0 2 2 0 0 0 1 1 0 1 0 2 0 0 0 1 2 0 0 0 2 0 0 2 1 2 0 2 0 0 2 0 2 0 1 1 0 0 0 0 0 1 0 0 0 2 1 0 0 2 2 2 2 0 2 2 0 1 1 1 1 1 1 0 0 0 0 0 1 2 0 0 0 0 0 2 1 0 0 0 1 0 1 1 0 0 2 0 1 1 2 2 0 0 2 0 2 0 2 2 1 0 1 0 0 0 1 0 2 2 0 2 0 0 2 0 0 0 2 0 0 0 1 2 1 1 1 0 0 0 2 1 2 2 2 0 1 1 0 1 0 2 1 0 0 1 0 0 0 1 0 1 1 0 0 0 0 0 0 1 1 1 0 0 0 1 1 0 1 1 0 0 0 1 0 1 1 0 1 1 0 1 0 2 2 0 0 1 0 1 0 2 2 1 2 2 2 2 0 2 0 0 0 1 0 1 2 0 1 1 2 2 1 0 1 0 0 0 0 2 1 0 1 0 0 1 1 0 1 1 0 2 0 0 0 1 2 0 0 0 2 0 0 1 2 0 0 0 0 1 0 0 1 1 0 0 0 1 1 1 2 1 0 2 0 0 0 2 0 0 0 0 0 0 0 1 1 2 1 1 1 1 1 2 0 0 1 1 0 1 0 0 2 2 1 0 2 0 1 0 0 0 0 0 1 1 1 0 1 1 1 0 0 0 1 1 0 1 2 1 0 0 1 1 1 0 1 1 0 1 0 0 2 1 0 0 0 1 1 2 0 2 1 0 1 2 0 2 0 0 0 0 2 0 0 0 0 0 0 1 0 0 0 0 0 2 0 0 1 0 1 0 0 0 2 0 1 1 2 1 0 0 1 0 1 0 2 2 0 2 1 0 1 1 2 1 1 0 0 0 1 2 2 2 0 2 0 0 0 1 1 1 0 2 2 0 2 0 1 0 2 1 0 2 1 1 1 0 0 0 0 0 0 0 0 0 1 2 0 0 1 2 0 1 1 2 1 0 0 0 0 0 0 1 0 1 1 0 0 0 0 0 1 2 0 1 1 1 2 1 0 1 0 0 2 0 0 0 0 0 0 0 0 0 0 1 0 1 1 1 1 0 0 0 0 0 0 0 0 0 2 0 0 0 2 2 0 0 0 0 2 1 1 0 1 2 2 2 0 0 1 2 2 0 1 2 1 2 0 1 1 2 2 0 0 0 0 2 0 0 1 0 1 1 2 0 0 2 0 0 0 0 0 0 1 2 2 2 2 2 2 2 2 1 1 0 0 1 0 1 2 0 0 2 0 1 2 0 1 0 1 0 1 1 0 0 0 0 0 1 0 1 1 0 1 0 0 0 0 1 0 0 0 0 0 1 1 2 0 1 0 1 2 2 0 1 0 0 1 0 1 0 0 1 0 0 0 2 2 0 0 2 0 0 0 0 0 0 2 0 0 1 2 2 1 1 0 1 1 0 0 0 0 0 2 0 1 0 1 0 0 2 0 0 0 2 0 0 2 1 0 1 0 0 1 1 1 0 0 0 2 0 1 0 0 1 0 1 0 1 1 1 1 0 1 2 0 2 1 1 0 0 0 2 2 0 2 0 0 0 0 0 0 2 0 2 0 0 0 2 1 1 0 0 1 2 1 1 1 1 0 1 1 0 0 0 2 0 1 1
131 0 0 0 0 0 2 1 1 1 1 0 0 0 0 1 0 0 1 0 1 1 0 1 1 1 1 0 1 2 0 1 1 1 2 0 2 1 0 0 0 1 0 1 0 0 1 0 0 2 1 1 2 2 0 0 1 1 1 2 0 1 0 0 0 0 1 0 0 0 1 0 2 0 1 2 1 0 1 0 2 0 1 1 2 0 0 0 2 2 0 1 1 0 0 0 0 0 0 0 0 0 0 1 2 1 2 1 1 1 0 2 1 1 1 1 1 0 0 2 2 0 1 1 0 1 1 0 0 0 0 0 0 0 0 0 0 0 0 0 0 0 0 0 1 2 1 0 0 0 0 1 0 0 0 0 0 0 0 0 0 1 0 2 0 2 0 0 2 2 0 1 0 2 2 1 2 1 0 0 0 1 0 0 0 0 1 2 0 0 0 2 2 0 2 2 0 0 0 0 0 1 0 2 1 1 1 0 1 0 1 1 0 0 0 2 0 0 2 0 1 1 1 2 0 0 1 0 0 0 1 0 0 0 0 0 0 2 2 2 0 0 2 1 0 0 1 0 0 0 0 0 2 0 0 0 0 2 0 1 1 1 0 1 2 1 1 0 1 0 0 1 1 1 2 1 0 1 2 0 0 0 2 1 0 1 1 2 2 2 0 2 2 0 2 1 2 0 0 2 0 0 1 0 0 1 1 1 1 0 1 2 2 1 1 0 2 0 0 0 2 0 0 1 1 0 0 0 1 2 2 0 0 0 0 0 0 1 1 0 1 1 2 0 0 0 1 0 0 0 0 0 2 1 1 0 1 0 0 2 2 2 2 0 2 1 0 2 2 1 1 1 1 2 0 1 1 0 2 0 1 1 0 0 0 2 2 0 0 0 0 0 1 0 2 2 2 0 1 0 0 1 0 1 0 0 0 1 0 1 1 1 0 0 0 0 0 0 0 0 0 1 0 1 1 1 1 0 0 0 0 0 0 0 0 0 0 0 1 0 0 1 0 2 1 1 1 0 2 0 0 0 0 2 1 0 1 1 1 1 1 1 0 1 1 1 0 1 2 0 1 0 2 2 2 1 1 1 0 0 0 1 1 1 2 1 0 2 2 0 2 2 1 2 2 0 0 1 2 0 1 0 1 1 0 1 2 0 0 0 0 2 0 2 0 0 0 0 1 2 1 1 1 2 0 1 0 0 1 1 1 1 0 1 1 0 1 1 2 1 1 1 2 1 1 1 0 0 1 1 0 1 0 1 1 1 1 2 2 2 0 0 0 0 0 0 2 2 1 0 1 1 0 0 0 0 0 1 0 1 2 1 0 0 1 0 0 1 0 2 0 0 0 0 0 2 0 0 0 0 0 1 0 2 0 0 2 1 0 0 0 0 0 2 0 2 0 0 0 0 1 1 0 0 0 1 2 2 0 0 0 1 1 0 0 0 2 0 1 1 1 2 0 1 1 0 2 1 1 1 0 1 0 0 0 2 2 2 2 0 0 0 1 1 1 2 0 0 1 0 1 0 0 0 0 1 1 1 1 1 2 0 2 2 0 1 0 1 1 0 0 0 1 0 0 0 1 0 0 1 0 0 0 2 0 0 1 2 0 0 1 1 0 0 0 1 1 1 0 0 0 0 1 0 0 1 0 1 1 1 2 1 0 0 0 0 1 0 0 2 0 1 1 1 0 0 1 0 0 0 0 0 0 0 0 1 0 0 1 0 0 0 2 1 0 1 2 1 1 1 0 1 1 1 0 0 2 1 1 1 0 1 1 1 2 2 0 2 1 1 1 1 1 2 2 0 0 0 1 0 0 0 0 0 1 0 1 1 0 2 1 1 1 1 2 1 0 2 2 2 1 2 0 2 2 1 0 0 0 0 0 1 2 1 0 1 0 2 2 0 2 0 1 1 0 0 1 0 0 0 0 2 0 1 1 0 1 0 0 0 0 2 0 0 0 0 1 0 1 1 0 0 0 0 1 1 0 0 1 1 0 0 2 0 0 0 0 0 0 1 1 0 1 1 1 0 1 0 0 0 0 1 0 1 1 1 1 0 0 1 0 0 0 0 0 1 1 0 1 0 0 1 0 0 2 1 0 0 0 1 1 0 0 2 0 0 0 0 2 1 0 0 0 1 0 0 2 1 0 1 1 0 1 2 2 0 1 1 1 0 1 0 2 1 2 1 1 0 1 0 0 0 0 0 0 0 2 0 1 0 0 1 0 0 0 0 0 0 1 0 0 0 0 1 0 0 1 0 0 0 1 2
132 0 0 1 0 1 1 1 2 0 0 1 0 2 0 2 0 1 2 2 2 2 0 1 1 0 0 0 2 0 0 0 0 1 0 0 1 1 1 0 0 1 1 0 0 0 0 0 1 0 0 0 1 1 1 2 0 0 0 2 0 1 0 1 1 1 2 1 1 1 0 2 1 0 0 2 2 0 0 0 1 0 0 2 2 0 1 0 1 1 0 0 2 1 1 0 1 2 2 2 1 0 0 2 2 0 2 0 0 2 0 2 0 0 0 0 0 0 2 1 1 1 2 0 0 0 2 1 2 0 0 0 0 0 0 0 0 1 0 0 1 0 0 1 0 0 0 1 0 1 1 0 0 0 0 0 1 0 0 0 0 0 0 2 2 2 0 1 1 1 1 0 1 1 1 2 2 0 0 0 2 2 0 0 1 1 0 2 0 0 0 1 1 0 1 2 1 0 0 0 0 0 0 0 0 0 0 1 2 0 0 0 1 0 0 2 1 1 1 0 1 1 2 2 0 0 2 1 1 1 0 0 0 0 0 0 2 2 1 1 1 0 2 2 0 0 0 0 0 0 0 0 0 0 0 0 2 2 0 0 0 0 0 1 1 0 1 0 1 1 0 1 1 1 0 0 0 0 1 0 0 1 2 1 0 2 1 1 0 2 0 0 0 0 2 1 0 0 0 0 2 1 0 1 0 0 0 2 0 0 0 2 1 2 2 0 1 0 1 0 0 2 2 1 0 0 1 0 1 1 2 0 0 0 0 0 0 1 1 0 0 0 2 0 2 2 0 0 0 1 1 0 2 0 1 0 0 0 0 2 2 2 2 0 2 1 0 0 1 1 1 1 1 2 0 1 0 0 2 0 1 1 0 0 2 1 0 0 0 1 0 0 1 0 1 0 2 0 0 0 0 0 0 2 2 1 1 0 0 0 0 0 0 1 1 1 1 0 0 0 0 1 1 0 1 1 1 1 1 0 1 0 1 1 1 0 1 2 1 1 0 2 0 0 0 1 2 0 0 1 0 0 0 1 1 0 1 1 2 0 1 0 1 0 1 1 0 2 2 0 1 0 1 1 2 0 2 2 1 1 1 1 2 0 0 0 0 1 1 0 1 1 0 1 0 1 1 0 0 2 2 1 2 0 0 1 2 0 0 0 0 0 0 0 0 1 0 0 1 1 1 2 2 2 0 2 0 0 0 2 0 0 0 0 1 0 1 1 1 0 1 1 1 0 0 1 0 2 2 2 2 2 0 2 2 0 0 0 1 1 1 0 0 0 0 0 0 2 1 0 1 0 0 0 0 0 0 2 0 1 2 0 1 0 0 0 0 0 1 1 0 0 0 0 0 0 1 1 1 1 1 1 0 2 0 0 2 0 0 1 0 0 0 0 2 0 0 0 1 0 0 2 0 0 0 0 2 0 0 0 1 0 0 0 0 1 0 0 1 2 1 0 0 1 2 0 2 2 0 0 0 2 1 1 1 2 1 2 1 0 0 0 1 1 1 1 0 2 0 0 0 0 0 0 0 1 1 0 2 0 1 0 2 2 2 2 1 0 1 1 0 0 1 0 1 1 1 0 0 1 0 0 0 1 2 0 1 1 0 0 1 1 1 0 0 0 0 0 1 0 0 0 0 0 0 1 0 1 1 0 0 0 1 0 0 1 0 0 2 2 0 2 0 0 0 0 0 0 0 0 0 1 2 1 1 2 1 1 2 0 0 0 2 0 0 0 2 0 2 2 0 1 1 1 1 0 0 1 1 1 0 1 0 1 1 1 0 1 0 2 0 2 1 1 0 1 0 0 0 0 0 0 0 0 1 0 1 0 1 1 0 0 0 0 0 0 0 2 1 1 1 1 2 2 1 0 0 0 0 1 1 0 2 1 0 2 0 1 1 0 1 0 0 0 0 0 0 0 0 0 0 2 0 1 1 0 1 0 0 0 1 2 0 0 0 0 2 1 2 1 1 0 0 0 2 2 0 1 2 2 2 0 1 1 0 1 0 0 0 1 1 0 0 2 2 0 2 0 0 0 0 2 0 2 0 1 1 1 0 1 0 0 0 0 1 1 1 0 2 1 1 0 1 1 0 0 1 2 0 1 2 0 0 2 0 0 1 1 1 0 0 1 1 1 1 1 1 1 0 0 2 0 2 1 0 0 0 2 0 2 1 1 0 1 2 1 1 0 0 0 0 0 0 0 0 1 1 1 1 0 0 1 0 0 0 1 1 1 0 1 0 0 0 0 0 1 0 0 1 0 1 1
133 0 0 0 0 0 1 1 1 1 2 0 1 1 0 1 0 0 0 0 0 0 0 0 2 0 0 0 2 1 2 0 0 0 2 0 2 1 0 1 1 1 0 0 0 0 0 0 0 2 1 1 0 2 0 1 0 0 1 1 1 1 0 1 0 0 1 1 0 0 0 0 2 0 2 1 1 0 1 0 1 0 1 1 2 0 0 1 2 2 1 1 1 0 0 0 0 1 1 1 1 0 0 1 2 1 1 0 0 2 0 1 1 2 1 2 1 0 1 2 2 0 2 0 0 0 2 1 2 1 0 0 0 0 1 0 1 0 0 0 1 0 0 1 0 0 0 0 0 1 0 1 0 0 0 0 0 1 0 0 1 0 0 2 0 1 0 0 0 1 1 1 1 1 2 0 2 2 0 1 0 1 0 0 2 2 0 2 0 2 2 2 2 0 2 1 1 0 1 0 0 1 0 2 2 0 1 2 0 1 0 1 1 1 0 2 1 1 1 2 0 0 1 2 0 0 1 0 0 0 0 0 0 0 0 0 0 2 2 1 0 0 1 0 0 0 0 0 0 0 0 1 1 0 0 0 1 2 2 2 0 2 0 0 0 0 0 0 0 0 0 1 0 0 0 1 0 2 2 0 1 2 1 1 0 1 1 1 2 2 0 1 1 0 2 1 2 0 0 1 0 0 1 0 1 1 2 1 2 0 0 2 2 2 2 0 2 0 1 0 0 2 0 1 1 0 0 0 2 2 2 0 0 0 0 0 0 2 0 1 0 0 1 0 1 1 0 0 0 2 2 0 2 0 2 0 0 0 1 1 2 2 2 0 2 0 0 2 2 0 2 2 1 2 0 2 1 0 0 0 1 1 1 1 0 0 1 0 0 0 0 0 0 0 2 1 1 1 1 1 0 1 0 2 1 0 1 1 0 0 0 0 0 0 0 0 1 0 0 0 0 0 0 2 1 1 0 1 1 1 0 0 0 1 1 0 0 0 1 0 1 1 0 2 1 2 2 0 1 1 0 0 0 0 2 0 2 0 1 1 2 1 0 1 1 2 0 0 2 0 0 0 2 2 1 0 1 1 0 0 1 1 2 0 1 0 0 0 0 0 1 1 1 1 0 0 0 1 2 0 0 0 2 0 0 0 2 0 0 0 0 1 0 1 0 1 0 1 0 1 1 2 2 2 0 2 0 1 0 2 1 1 0 1 1 0 0 1 1 1 0 1 1 0 0 1 0 1 1 1 0 0 0 1 1 2 1 0 1 0 1 0 0 0 0 0 2 1 1 1 0 2 2 0 2 0 2 1 0 1 1 1 0 0 0 1 1 0 0 0 0 0 0 0 0 1 0 1 1 0 0 2 0 2 2 0 0 0 1 1 1 0 0 0 2 0 0 0 0 0 0 0 0 0 0 1 2 1 0 0 1 0 0 0 0 1 1 0 0 2 2 1 0 0 1 0 2 0 0 0 0 2 1 1 1 2 1 1 1 0 0 0 0 1 2 2 0 0 2 0 0 0 1 0 0 2 1 2 0 2 2 1 1 0 0 0 1 0 2 0 1 1 0 1 1 0 0 1 1 1 1 1 0 1 1 0 0 2 0 0 0 0 0 1 0 0 0 1 1 0 0 0 1 0 1 1 0 0 0 0 1 0 1 0 0 1 1 0 0 0 0 0 0 0 0 1 1 1 0 0 0 1 0 0 0 1 0 1 2 1 1 1 2 0 0 0 2 1 1 1 0 0 1 0 0 2 1 0 0 0 0 2 2 0 2 0 0 2 2 1 1 0 2 2 1 1 1 1 0 0 0 0 0 1 1 0 1 0 0 0 0 0 0 0 0 0 0 2 1 1 1 1 1 2 1 0 0 0 0 0 0 0 2 2 0 2 0 0 0 0 0 1 1 0 0 0 1 0 0 0 0 2 0 2 1 1 0 0 0 0 0 0 0 0 0 1 1 2 1 1 0 0 0 0 1 2 0 2 0 0 1 1 2 0 0 0 1 0 0 1 1 0 0 1 1 0 1 0 0 0 0 1 0 2 1 1 1 1 0 2 0 0 0 0 1 1 1 1 2 2 0 0 1 1 1 0 0 1 0 0 2 1 0 1 0 2 1 0 1 1 0 0 1 1 2 0 1 1 0 0 2 0 1 0 0 0 1 2 0 2 0 2 0 0 0 0 0 0 2 0 0 0 0 0 0 2 0 1 1 0 0 1 2 2 0 1 1 0 0 0 0 0 0 1 0 0 0 0 1 0 1 1
134 0 0 0 0 0 2 1 2 0 0 0 1 2 1 1 0 0 0 0 1 0 1 0 2 0 0 0 2 0 1 1 0 0 2 0 2 1 0 2 2 0 0 0 0 0 0 0 1 1 0 1 0 0 2 1 1 1 1 0 1 0 0 0 0 0 1 0 0 0 0 2 1 0 1 2 1 0 1 0 1 0 1 0 1 0 0 0 0 2 0 0 2 0 1 0 0 2 2 2 2 0 0 2 2 0 2 1 0 2 1 1 0 1 0 1 1 0 1 1 1 1 1 1 0 1 1 0 1 0 0 1 0 0 0 0 0 1 0 0 0 0 0 0 0 1 0 0 0 0 0 1 0 0 0 0 0 0 0 1 0 0 1 1 0 1 0 0 0 0 2 0 1 1 2 1 1 1 0 1 0 0 0 0 1 1 0 2 1 1 1 2 1 0 1 1 2 0 0 0 0 0 0 2 2 0 0 0 1 0 0 2 0 0 0 2 1 2 0 1 1 1 2 2 0 0 2 0 0 0 1 1 1 1 0 1 0 2 2 0 1 1 2 1 0 0 0 0 0 0 0 1 1 1 1 1 1 2 1 1 0 1 0 0 0 0 0 0 2 0 0 1 0 2 0 0 1 2 2 0 2 2 2 0 1 1 1 1 1 2 0 2 0 0 2 2 2 0 0 1 1 0 1 0 0 1 0 1 1 0 0 2 1 0 0 0 2 1 0 0 1 2 0 2 0 0 1 0 1 1 2 0 0 0 0 0 0 2 0 1 0 0 2 0 0 0 1 0 1 0 0 1 2 0 2 0 0 1 0 0 0 0 0 1 0 0 0 2 2 0 2 2 0 2 0 0 2 0 0 0 1 0 0 0 0 0 0 0 0 1 0 0 0 0 1 1 2 1 0 0 0 0 0 1 1 0 1 0 1 0 0 2 0 0 0 0 2 0 0 0 0 1 0 1 1 1 1 2 2 0 2 1 0 0 0 1 0 0 0 0 1 1 0 0 1 1 1 0 0 2 0 0 0 1 2 1 2 1 0 1 1 1 0 0 2 2 0 1 1 1 2 1 2 2 0 0 0 0 0 0 0 2 1 1 2 2 0 0 0 0 0 0 0 2 2 0 0 0 1 1 1 1 2 0 0 1 1 1 0 0 0 2 0 0 0 2 0 1 0 1 1 2 0 0 0 1 1 1 0 2 1 1 0 1 1 0 1 1 1 1 1 1 0 0 0 1 0 2 2 2 1 1 0 1 1 1 1 0 1 0 0 1 0 1 0 0 1 2 1 1 1 1 1 0 0 0 2 1 0 1 1 0 1 0 0 0 0 0 0 1 0 1 1 0 0 0 2 1 1 1 1 1 0 2 1 0 1 1 0 2 0 0 0 0 1 0 0 0 1 0 0 0 0 0 0 1 1 0 0 0 1 0 0 0 0 0 0 0 1 1 1 0 0 1 1 0 2 1 0 0 0 2 0 2 0 2 0 2 2 0 0 0 0 1 1 2 1 1 0 1 0 1 0 0 1 2 2 0 1 0 0 0 2 1 1 1 1 1 1 1 0 0 1 1 0 0 0 0 2 2 0 2 0 1 0 0 0 2 0 0 0 0 0 0 0 1 0 1 0 0 0 0 0 1 0 1 1 1 1 1 2 1 0 0 0 0 2 0 1 1 0 1 0 0 0 1 2 0 0 0 0 1 0 0 1 2 1 2 2 2 2 1 2 1 0 0 2 0 2 2 0 0 2 1 0 0 2 1 1 2 0 1 0 2 2 1 0 2 1 2 0 1 0 2 2 0 0 1 0 1 0 0 2 0 0 1 1 0 0 1 0 0 1 1 1 0 1 2 2 2 1 2 1 2 2 1 1 0 1 0 1 0 2 0 0 1 1 0 0 0 0 1 1 1 0 0 1 0 1 1 0 0 0 1 1 0 1 0 0 1 0 2 0 0 0 1 1 1 2 1 0 0 0 0 2 2 0 1 0 0 1 0 2 0 0 0 0 0 0 2 2 0 0 1 2 0 2 0 0 0 0 2 0 1 1 2 0 2 1 2 2 1 0 0 1 1 2 2 1 1 0 0 0 1 1 0 1 0 0 0 2 0 0 2 0 0 0 1 1 0 0 0 0 2 2 0 2 2 0 0 2 0 2 2 1 0 1 2 0 2 2 0 1 0 1 0 0 0 1 0 0 0 0 1 1 0 1 0 2 0 1 1 1 1 0 0 0 1 0 0 0 0 0 0 1 0 0 0 0 0 2 0
135 0 0 0 1 0 2 2 2 0 1 0 0 0 0 0 0 0 0 1 2 1 0 1 1 0 0 0 0 2 0 0 0 1 0 0 2 2 0 1 0 1 0 0 0 0 2 0 2 0 0 0 0 0 2 1 1 0 0 2 0 0 0 0 0 0 1 0 1 1 0 0 1 0 1 1 1 0 1 1 0 0 0 1 1 0 0 0 2 2 0 0 0 0 0 0 0 1 1 1 1 1 0 0 2 0 1 1 1 1 1 2 0 2 0 2 2 0 2 0 0 0 2 0 0 0 2 2 2 1 0 0 0 0 0 0 1 0 0 0 0 0 0 0 1 2 0 0 0 1 0 1 0 0 1 0 1 2 0 1 0 0 0 1 0 1 1 0 0 1 1 1 1 0 0 1 1 0 0 0 0 0 1 1 1 1 1 2 0 0 0 1 1 1 1 1 1 0 1 0 0 1 0 2 2 0 1 1 1 0 0 0 1 0 0 2 0 1 2 1 0 0 1 1 0 0 2 0 0 0 0 0 1 1 1 1 0 2 2 1 1 0 2 1 1 1 1 0 0 0 0 1 1 0 2 1 0 1 0 0 0 0 0 0 0 0 0 0 1 1 1 2 0 2 0 0 0 2 1 0 0 1 2 1 0 2 1 1 0 2 0 2 0 1 2 1 2 1 1 1 1 0 1 0 1 0 1 2 0 1 0 1 1 1 1 0 1 1 0 0 2 1 1 0 1 0 1 0 1 1 2 1 0 0 0 0 0 0 2 0 0 1 0 0 1 2 1 0 2 1 0 0 1 0 1 1 0 1 1 0 1 1 2 0 2 1 0 1 1 0 2 2 0 2 0 0 1 1 0 0 2 0 1 1 0 2 2 0 0 0 0 0 0 0 2 1 1 0 1 1 0 1 0 2 2 1 0 1 0 0 0 0 1 0 1 0 0 0 0 0 0 2 1 0 1 1 2 1 0 0 0 1 0 0 0 1 0 1 1 1 2 0 0 0 1 1 1 0 0 1 0 0 0 1 2 0 2 2 2 2 0 2 1 1 0 1 0 1 1 1 1 0 1 1 2 0 2 2 0 0 2 2 1 0 2 0 0 1 1 0 1 1 1 1 0 0 0 0 1 1 1 0 2 0 0 1 2 0 0 0 0 1 0 2 0 0 0 0 0 1 0 2 2 2 2 2 0 1 0 2 1 1 0 1 2 0 1 1 1 0 1 2 2 0 1 1 0 2 2 2 1 1 0 1 1 0 0 0 0 0 1 0 1 0 1 1 0 1 1 0 0 0 0 0 0 0 0 2 0 1 2 0 1 0 0 1 1 0 0 0 1 1 0 0 0 0 2 0 0 1 1 2 0 1 1 1 1 1 0 1 0 0 0 1 0 1 0 0 0 0 0 1 1 1 1 0 0 2 0 0 0 0 2 0 0 1 0 0 1 1 2 0 0 1 2 0 2 1 2 2 0 2 0 1 0 1 1 2 2 0 0 0 1 1 1 1 0 1 0 1 0 1 0 0 1 2 2 0 2 0 2 0 2 2 1 2 1 0 1 0 0 0 0 0 0 0 0 0 1 2 1 0 2 1 1 1 2 1 0 0 0 0 1 0 1 2 0 1 0 0 0 0 1 0 0 1 0 2 1 1 2 0 0 0 0 0 2 0 2 2 1 2 0 0 0 0 1 1 0 1 1 1 1 1 1 1 0 0 2 0 0 1 2 0 0 1 2 1 1 1 0 0 1 0 0 0 1 1 1 1 0 1 1 1 2 0 1 2 2 1 1 0 2 2 2 0 1 1 0 0 0 0 0 0 1 0 2 0 0 2 0 0 2 1 2 0 1 2 1 1 1 1 2 2 2 1 1 0 0 1 0 1 1 1 0 1 1 0 0 1 0 1 1 1 0 0 1 0 0 1 1 0 0 2 2 0 0 0 0 0 0 2 0 0 1 0 1 0 2 0 0 0 0 0 1 1 0 1 1 1 2 0 2 0 0 0 0 0 0 2 1 0 0 1 2 1 2 0 0 0 1 0 0 1 1 1 1 0 0 1 0 0 0 0 1 2 0 2 2 0 0 2 0 0 1 0 1 1 0 1 2 0 0 1 1 1 1 1 1 0 0 0 0 2 1 0 1 0 0 0 2 0 2 0 0 0 0 2 0 1 1 1 0 0 0 2 2 1 1 0 0 0 0 0 0 1 1 0 2 1 1 0 0 0 0 0 0 2 0 0 0 0 0 1 0 0 0 0 0 0 1 1
136 0 0 0 1 0 2 0 0 2 2 0 0 2 0 0 1 0 1 1 1 0 0 0 2 0 1 0 1 1 1 0 2 2 2 1 2 1 0 0 0 1 0 0 0 1 0 0 1 1 0 1 0 2 0 2 0 0 0 1 0 2 1 0 0 0 1 0 0 0 0 1 1 0 1 2 2 0 1 0 2 0 1 1 2 0 0 0 2 2 0 1 2 1 1 0 0 0 0 0 0 0 1 1 2 0 2 0 0 2 0 1 0 1 0 1 1 0 0 2 2 0 2 0 0 0 1 1 2 0 1 1 0 0 0 0 1 0 0 0 2 0 0 0 0 2 0 0 0 0 0 0 0 1 0 0 1 1 1 0 1 1 0 2 2 2 0 2 0 2 0 0 0 2 2 1 2 0 0 1 1 2 1 1 0 0 1 1 0 0 0 0 1 0 1 1 1 1 0 0 0 0 0 0 0 0 1 0 2 0 0 0 2 0 0 2 0 1 1 0 1 1 2 1 1 1 1 1 0 0 0 1 1 1 0 0 0 2 2 2 0 0 2 1 0 0 0 0 0 0 0 0 1 0 1 1 1 2 0 2 2 2 0 1 1 0 1 0 0 0 0 1 1 2 0 1 0 2 2 0 0 0 2 1 0 2 1 1 0 2 0 1 0 0 2 2 2 0 0 1 2 0 1 0 1 0 1 1 1 0 0 2 2 2 2 0 2 0 0 0 0 2 1 1 0 0 0 0 1 1 2 1 0 0 0 1 0 1 1 2 0 2 2 1 0 0 1 0 0 0 0 0 1 1 0 0 2 0 1 0 1 1 1 0 1 1 0 1 2 1 1 1 1 1 0 0 1 0 1 0 0 1 2 0 0 1 1 0 0 1 0 0 1 0 1 1 2 1 1 1 0 1 0 2 1 1 0 1 0 0 0 0 0 0 0 0 0 0 0 0 0 1 0 0 1 1 1 0 0 0 0 0 0 0 0 2 0 0 1 0 0 1 0 0 0 0 2 0 0 2 0 0 0 2 1 0 1 0 0 1 1 1 1 1 0 1 0 2 2 1 1 0 2 2 2 2 0 1 1 0 0 2 1 0 1 1 0 2 1 0 1 2 1 1 2 0 0 0 1 0 1 1 0 1 1 1 1 0 0 0 0 2 1 1 1 0 0 1 1 1 1 2 2 2 1 2 0 0 0 2 0 0 0 1 2 1 0 1 1 0 1 2 1 0 1 2 0 2 2 2 1 1 0 2 1 0 0 1 1 1 0 0 0 0 0 0 1 1 1 1 0 0 1 0 1 0 1 2 0 2 2 0 0 0 0 0 0 0 0 0 0 2 0 0 0 1 0 0 0 0 0 1 0 2 2 0 0 0 0 1 0 0 0 0 2 0 0 0 0 1 1 1 0 1 0 0 2 2 0 0 1 0 0 0 0 0 0 1 0 0 1 0 0 1 1 0 2 1 0 0 0 1 0 1 0 1 1 1 0 1 1 0 1 2 2 2 1 0 0 1 1 2 1 0 0 2 2 1 1 1 2 0 2 2 1 2 1 0 1 0 0 0 0 1 0 0 0 0 1 1 0 1 0 1 0 0 0 0 1 0 1 1 1 1 0 1 0 2 0 0 0 1 1 0 0 1 0 1 0 0 1 0 0 0 0 1 0 0 0 0 0 1 0 0 0 1 1 1 0 0 0 0 0 0 0 1 1 0 2 0 0 0 2 1 1 0 2 1 1 1 0 0 1 1 0 0 2 1 1 1 0 1 0 1 1 0 0 2 1 1 1 1 1 2 1 0 0 0 1 1 1 0 0 0 1 0 1 0 1 2 0 0 2 2 2 0 0 2 1 1 0 1 0 1 1 1 0 0 0 0 0 0 2 1 0 1 0 0 0 0 0 0 0 1 0 0 1 0 0 0 0 1 0 2 2 0 0 0 0 0 0 0 0 0 0 0 0 0 1 1 1 0 0 0 2 2 0 0 1 1 2 0 2 0 0 0 0 0 1 0 0 0 0 1 2 1 1 0 0 0 0 1 0 1 2 2 0 1 0 0 0 0 0 0 2 2 1 0 1 0 0 1 0 2 1 0 1 0 0 0 2 0 1 2 0 0 1 2 2 0 0 0 2 2 2 0 0 1 0 1 1 0 2 1 0 0 0 2 0 2 0 1 0 0 0 2 2 0 0 0 0 0 0 0 0 0 1 1 1 0 1 2 2 1 0 1 1 1 1 0 0 1 1 0 1 0 0 0 0 0 0 0
137 0 0 0 0 0 2 2 2 0 0 1 0 0 0 0 0 0 1 0 0 0 0 0 2 0 0 0 2 0 1 0 0 2 1 0 1 2 0 0 0 1 0 0 1 0 0 0 1 1 0 0 0 0 2 2 0 0 0 0 1 0 0 0 0 1 2 2 0 0 0 1 1 0 1 2 2 0 0 0 0 0 0 1 1 0 0 1 1 1 0 0 1 0 0 1 0 1 1 1 2 0 0 1 2 0 2 1 1 1 0 1 0 2 1 2 2 0 1 1 1 0 2 0 0 1 1 0 0 0 0 0 0 0 1 1 0 0 1 0 1 0 1 0 0 0 0 0 0 0 0 0 0 1 0 0 1 0 1 0 0 0 0 2 1 1 0 1 1 2 0 0 1 2 2 1 1 1 0 1 1 1 1 1 0 0 1 1 0 0 0 2 2 0 2 2 2 0 0 0 0 0 0 2 1 1 1 0 1 0 0 1 1 0 0 2 0 1 1 1 1 1 2 2 0 0 1 0 0 0 0 0 0 0 0 0 0 2 2 0 1 1 2 2 0 0 0 0 0 0 0 1 1 1 0 0 2 2 1 2 1 2 0 1 1 0 1 0 2 2 0 1 0 2 0 0 0 2 2 0 2 0 1 1 0 1 0 2 0 2 0 0 2 0 2 0 2 0 0 2 1 1 1 0 1 1 0 1 0 0 0 1 1 2 2 0 2 1 0 0 2 1 0 2 1 0 0 0 1 1 2 1 0 0 0 0 0 1 1 0 0 0 1 0 1 1 0 1 1 0 1 1 0 0 0 2 0 0 1 1 1 1 0 0 0 2 0 2 2 0 2 2 1 2 0 1 2 0 1 0 2 0 1 0 0 1 1 0 0 0 0 0 0 1 2 1 1 2 1 1 0 1 0 2 2 2 2 1 0 0 0 0 0 1 1 0 0 1 0 0 1 2 0 2 0 0 0 1 1 0 1 0 1 1 1 0 0 0 0 0 1 1 0 1 1 2 1 0 1 2 0 0 0 2 0 0 0 1 0 1 1 1 1 0 1 1 0 1 2 0 0 0 1 1 1 0 2 1 0 0 0 1 2 1 0 0 1 1 1 1 1 2 1 1 2 1 1 0 1 1 1 0 1 1 0 1 1 0 0 0 0 1 0 0 1 1 0 0 1 2 0 2 2 2 0 2 0 1 1 2 0 1 1 0 0 0 0 1 2 1 1 1 1 0 0 2 0 0 0 0 1 1 0 2 0 1 1 1 0 0 0 0 0 0 0 0 1 0 0 0 0 0 0 0 0 0 0 1 0 1 1 1 0 0 0 0 0 0 1 1 0 2 0 0 1 0 0 0 0 0 0 2 0 2 2 0 0 2 0 2 0 0 0 1 1 0 1 0 0 1 1 1 0 0 0 1 1 1 0 0 1 0 1 0 0 1 1 0 1 1 1 2 0 2 2 0 2 2 0 0 0 2 0 0 1 1 2 2 2 0 0 0 1 2 2 2 1 2 0 0 1 1 1 0 0 2 2 0 1 0 0 1 2 2 0 2 1 1 2 0 0 0 0 0 1 0 0 0 1 2 1 1 0 0 0 0 2 2 0 0 1 1 0 1 0 0 0 1 0 0 0 0 2 0 0 0 1 0 0 0 0 0 0 0 0 0 0 0 1 2 1 1 0 0 0 1 1 1 0 0 0 0 0 0 0 2 1 0 0 0 0 0 2 0 0 0 2 1 1 2 1 0 2 2 0 0 1 2 2 2 1 0 0 0 1 2 0 1 1 2 0 1 1 1 1 0 1 0 0 1 0 0 0 0 1 0 1 1 0 2 0 0 1 1 1 0 1 1 0 1 1 0 2 2 2 1 1 0 0 1 0 0 1 2 0 2 0 0 1 0 0 0 2 1 1 1 1 0 0 0 0 2 0 2 2 0 0 0 0 0 0 2 0 0 0 1 1 0 1 1 0 0 0 0 2 2 0 2 0 0 1 1 1 0 0 0 1 0 1 2 2 0 0 2 2 0 2 0 1 0 0 1 1 1 2 2 1 0 0 1 1 0 1 1 2 2 1 1 1 1 0 0 0 0 0 0 1 1 0 0 2 0 1 1 0 2 2 1 1 0 0 0 2 2 1 0 1 1 0 1 2 0 2 2 2 0 2 1 0 1 0 1 0 1 1 1 1 0 0 0 0 0 0 0 0 0 1 0 2 0 0 0 0 0 0 0 0 0 0 0 0 0 0 0 1 0 0 0 1 0 1 1
138 0 0 1 0 0 1 1 1 0 0 1 0 0 0 0 0 0 2 1 1 1 0 0 2 0 0 0 2 0 2 0 1 1 2 0 1 1 0 0 0 0 1 1 0 1 1 0 1 1 1 1 0 0 1 1 1 0 0 0 1 0 0 2 0 0 1 1 0 0 0 1 2 0 2 2 2 0 2 0 2 0 0 1 1 0 0 1 2 2 0 2 1 0 0 0 0 1 1 1 2 0 0 2 2 0 2 1 2 0 0 1 0 1 1 1 1 0 1 1 1 0 2 0 0 0 2 2 2 0 0 0 0 0 0 0 0 0 0 0 0 0 0 0 0 1 0 0 0 1 0 1 0 1 0 0 0 1 1 0 0 0 0 2 2 2 1 0 0 0 2 1 0 2 1 0 1 0 1 0 0 1 1 1 1 1 1 0 0 0 0 2 1 1 1 2 0 0 0 0 0 1 0 2 1 1 1 1 1 0 1 1 1 0 0 2 1 2 0 0 2 2 1 1 1 0 1 0 0 0 0 0 0 0 0 0 0 2 2 2 0 0 2 2 0 0 1 0 0 0 0 0 1 0 0 0 0 2 0 1 1 1 0 1 1 0 0 1 1 1 0 2 0 2 0 1 0 1 0 0 0 1 0 0 0 0 0 2 0 2 0 0 1 0 2 0 2 1 0 2 1 0 2 0 2 1 0 2 1 0 0 1 2 0 0 0 2 0 2 0 0 2 1 2 0 0 1 0 1 1 1 1 0 0 0 0 0 1 1 0 0 0 1 0 0 0 1 0 1 1 1 0 1 0 0 2 1 1 0 2 2 2 2 0 2 1 0 1 1 0 2 2 0 2 0 0 2 0 0 0 2 0 1 0 1 1 1 0 0 0 1 1 0 1 2 0 1 0 0 0 0 0 0 2 1 0 0 0 0 0 0 0 0 0 0 0 0 1 0 0 0 2 0 1 1 1 0 2 1 0 2 1 0 0 0 1 0 0 0 0 1 1 0 0 0 0 2 0 1 1 0 0 0 2 0 0 0 1 1 2 1 2 0 0 0 2 0 0 2 0 0 0 1 1 1 0 1 1 0 1 1 2 1 0 1 0 0 1 0 0 1 1 1 2 2 1 1 1 2 0 1 0 0 2 0 2 1 1 0 0 0 2 0 0 0 1 0 1 1 2 1 2 2 2 1 2 0 1 0 2 0 1 0 0 1 0 1 1 0 0 1 2 1 0 0 1 0 0 1 1 0 1 0 2 0 1 0 0 0 0 0 1 1 1 1 0 0 1 1 0 0 0 1 0 0 0 1 0 0 2 1 0 0 0 0 0 0 0 0 0 1 0 1 0 0 0 0 0 0 0 0 2 1 0 0 1 0 0 0 0 0 0 0 0 2 0 0 0 0 0 0 1 0 0 0 0 2 1 0 0 1 1 1 0 0 2 0 0 0 2 1 1 0 1 2 0 2 2 1 1 1 0 1 0 1 2 2 2 2 0 0 0 2 2 2 2 1 1 1 0 1 0 0 1 1 1 2 0 1 0 0 0 1 1 1 1 0 1 1 0 0 0 1 0 1 0 0 0 2 2 1 0 0 1 1 0 0 2 0 0 0 0 0 1 0 0 0 0 2 1 0 0 1 0 0 1 0 1 1 1 2 0 0 0 0 1 0 0 1 1 0 1 0 0 0 0 1 0 0 0 0 0 2 1 1 1 0 0 1 0 0 1 2 0 0 1 2 0 2 2 0 0 0 0 0 1 1 1 1 1 1 1 1 0 1 2 0 1 1 2 0 1 2 2 1 0 0 0 0 1 0 0 0 0 2 0 1 0 0 2 1 1 0 0 0 0 0 2 1 1 0 1 0 2 2 1 0 0 0 0 0 1 2 1 0 2 0 0 1 0 0 0 1 0 0 0 0 0 0 0 0 2 0 1 1 0 1 1 0 0 0 2 1 0 0 1 2 0 1 0 0 0 0 0 1 2 0 1 1 0 0 1 2 1 0 2 0 0 0 2 2 0 0 2 1 0 1 0 0 0 0 2 0 2 1 1 1 0 0 1 1 0 0 0 0 0 1 0 1 0 1 0 0 0 0 0 0 1 0 0 2 0 0 1 0 0 0 0 0 0 0 0 1 1 1 1 1 1 0 0 2 0 1 2 1 0 1 2 0 1 0 1 1 0 1 1 1 0 1 0 0 0 0 0 0 0 2 0 2 0 1 1 1 1 0 0 1 0 0 0 0 0 0 0 0 0 0 0 0 0 2 1
139 0 0 0 0 0 0 2 2 0 0 0 1 1 0 1 0 0 1 0 0 0 1 0 2 0 0 0 1 2 0 1 1 0 2 0 2 2 0 2 2 0 0 0 0 0 1 0 1 1 0 1 0 0 2 2 0 0 0 2 0 0 0 2 0 0 0 0 0 0 1 1 2 0 1 2 2 0 0 0 1 0 0 1 1 0 0 0 1 1 0 0 1 0 1 0 0 0 0 1 0 1 0 1 2 1 2 0 1 1 0 1 0 1 2 2 2 0 1 1 1 1 2 0 0 0 2 1 2 0 1 1 0 0 0 0 0 1 0 0 1 0 0 0 2 2 0 0 0 1 0 1 0 0 0 0 0 1 1 0 1 1 1 2 1 1 0 0 1 1 0 1 0 1 1 0 1 0 1 0 0 1 0 0 0 0 1 1 1 0 0 2 2 1 1 2 0 0 0 0 0 0 0 1 1 0 1 1 0 0 1 1 2 0 0 2 0 1 2 1 0 0 2 2 0 0 2 1 1 1 1 1 0 0 0 0 0 2 2 1 0 0 2 1 1 1 1 0 1 1 1 0 1 0 0 0 2 2 0 0 0 0 1 0 0 0 1 0 1 1 0 0 0 2 0 0 0 2 2 0 2 2 2 1 1 1 0 1 0 1 1 0 1 0 2 1 1 0 0 1 1 0 1 1 1 1 0 0 1 0 0 1 2 2 2 0 2 1 0 0 2 1 1 1 2 1 1 0 1 1 1 1 0 0 0 0 0 0 2 0 0 0 1 0 0 0 0 0 0 2 2 0 1 1 0 1 1 0 0 2 2 2 2 0 2 0 0 0 2 2 0 0 2 1 1 1 1 0 1 0 0 2 0 0 0 0 0 1 1 0 0 0 1 1 2 1 1 1 0 0 0 0 0 2 1 0 0 1 0 0 0 1 0 1 1 1 0 0 0 0 0 1 0 1 0 1 0 1 1 1 0 1 1 2 1 0 0 1 1 1 2 0 0 0 0 2 2 0 0 1 1 0 0 1 1 0 1 1 1 2 0 2 1 1 1 2 0 0 2 0 2 0 2 2 2 0 2 2 0 2 1 2 1 1 2 1 0 0 0 0 0 0 0 0 0 0 0 1 1 0 0 0 1 1 0 1 2 0 0 0 0 1 1 1 1 0 0 0 0 0 0 2 1 1 0 1 1 2 0 2 0 2 0 0 1 0 0 0 0 2 1 0 1 1 1 2 0 1 1 2 1 1 0 1 2 2 2 0 1 0 1 0 1 0 1 1 1 0 0 0 0 1 0 0 0 0 0 2 0 0 2 0 0 0 0 0 0 0 0 1 0 2 0 0 1 0 0 0 0 0 0 1 0 1 2 0 0 1 1 1 1 0 0 1 0 1 0 0 0 0 0 0 1 1 0 0 1 1 0 0 1 0 0 0 0 1 0 1 0 1 1 1 0 1 2 0 2 2 2 2 0 1 0 0 1 1 2 1 1 0 0 0 1 0 0 0 0 1 0 2 0 2 0 1 1 2 2 0 1 0 0 1 2 2 0 1 2 0 1 0 0 0 0 0 1 0 0 0 1 1 0 0 0 1 0 0 0 1 1 0 1 1 0 1 0 1 0 1 1 0 1 0 0 0 0 2 0 1 1 0 1 0 0 1 0 0 1 0 1 1 0 1 1 1 0 1 2 1 0 1 1 1 0 0 1 0 0 0 1 0 0 0 2 0 0 2 1 0 0 0 0 1 0 1 0 1 2 2 2 2 0 0 0 1 2 1 0 1 1 1 1 1 2 2 1 1 0 1 0 1 0 1 0 0 2 1 1 0 1 2 0 0 2 2 2 0 0 1 1 1 1 1 2 2 2 0 0 0 0 0 0 0 2 1 1 1 0 0 1 0 1 1 1 1 0 0 1 0 0 1 1 0 0 2 2 0 0 1 0 0 0 2 0 0 0 2 1 0 1 2 0 0 0 1 1 2 1 0 0 1 1 0 1 0 0 0 1 0 1 2 2 0 0 2 2 0 2 0 1 0 0 2 1 0 2 1 0 1 0 0 0 0 0 0 0 0 2 1 0 0 0 0 1 1 0 0 1 1 0 0 2 0 0 1 1 0 0 1 1 0 0 1 2 1 1 0 0 1 0 1 0 0 0 2 2 0 2 2 0 2 1 0 0 0 2 0 0 0 1 0 0 0 1 0 0 0 1 1 1 0 0 1 1 1 0 1 0 0 0 0 0 0 0 0 0 1 0 0 0 0 1 1
140 0 0 0 1 0 2 2 2 1 1 0 0 0 0 0 0 0 1 1 1 0 0 0 2 0 0 0 2 0 2 0 0 0 2 1 2 2 0 1 1 0 0 0 1 1 2 0 1 1 0 1 0 0 2 1 1 0 0 2 0 1 0 2 0 0 0 0 0 0 0 1 2 0 1 2 2 0 0 0 0 0 1 0 1 1 1 1 2 2 0 1 1 0 0 0 0 1 1 1 1 0 0 2 2 0 2 0 0 2 0 1 1 2 2 2 2 0 1 1 1 0 2 0 0 0 2 0 1 0 0 0 0 0 0 0 0 1 0 0 1 0 0 0 1 0 0 0 0 0 0 0 1 0 0 0 1 0 0 1 1 1 1 2 2 2 0 0 1 2 0 2 0 2 2 0 2 1 0 1 1 2 0 1 1 0 0 2 1 1 1 2 2 2 2 2 1 0 0 0 0 0 0 1 1 0 1 2 0 0 0 1 1 0 0 2 0 0 2 1 0 0 2 2 0 0 0 0 0 0 0 0 0 0 0 0 1 2 2 1 0 1 1 1 0 0 0 0 1 0 0 0 0 0 0 0 1 1 0 0 0 0 0 0 0 0 0 0 1 1 0 0 0 2 0 0 0 2 1 0 1 2 2 0 1 0 1 2 1 2 0 0 0 1 2 2 1 0 0 2 1 0 1 1 1 0 0 2 0 0 1 1 1 2 2 0 1 0 1 0 1 2 1 2 1 0 0 0 1 1 1 1 0 0 0 0 0 1 1 0 0 0 2 0 1 1 0 1 2 1 1 1 2 1 0 0 1 1 0 0 0 0 2 0 2 1 0 1 1 0 2 2 0 1 1 1 1 1 0 0 2 0 1 0 0 0 0 0 0 0 1 1 0 0 2 0 0 0 1 1 0 1 0 1 1 0 1 2 0 0 0 0 0 0 0 0 1 1 0 0 0 2 0 0 1 1 1 2 1 0 1 1 0 0 0 1 0 0 0 0 1 1 0 2 2 2 2 0 1 2 0 1 0 1 1 0 1 2 1 2 0 2 0 0 0 0 0 0 2 0 0 0 1 2 1 1 0 2 0 2 1 2 1 0 1 0 0 0 0 0 0 1 1 1 1 1 1 0 1 1 1 1 1 1 0 2 1 0 0 0 0 0 0 1 0 0 0 1 0 1 0 2 2 2 1 2 0 0 2 1 1 0 0 1 2 0 1 0 0 0 2 2 1 0 0 2 0 1 1 1 0 1 0 1 1 1 1 0 2 1 1 0 0 1 0 0 2 2 1 1 1 1 1 0 1 0 1 2 0 1 2 0 1 0 0 0 0 0 0 0 0 1 0 0 0 0 1 0 0 0 0 2 1 0 0 2 2 0 1 0 0 0 0 0 0 0 1 0 0 0 0 1 0 0 0 1 1 1 0 0 0 0 1 0 0 1 0 0 0 0 0 0 0 0 0 0 2 1 0 0 0 2 0 1 0 2 1 1 1 0 0 0 1 1 2 2 0 1 1 0 0 0 1 0 0 1 0 0 2 0 1 1 2 2 0 2 1 1 2 0 0 0 0 1 1 0 0 0 1 2 0 0 0 1 1 0 1 2 0 0 1 1 0 0 0 0 0 2 0 0 0 1 1 0 1 1 0 1 0 0 1 0 0 0 0 0 1 0 1 2 0 2 0 0 0 0 1 0 0 0 0 0 2 1 1 2 1 1 2 0 0 1 1 0 1 0 2 0 2 2 1 0 1 2 2 2 1 0 0 0 1 2 0 1 1 0 0 1 0 2 0 2 1 2 2 0 0 0 0 1 0 0 0 0 1 1 1 0 1 1 0 0 1 1 1 0 0 1 0 0 0 0 1 2 2 0 0 0 0 0 0 1 1 2 1 2 0 0 0 0 1 1 1 1 0 0 1 0 0 0 0 2 0 2 2 0 0 0 0 0 0 1 0 0 0 0 0 0 2 0 1 0 0 2 2 2 0 0 0 1 2 0 1 0 0 0 0 0 0 0 0 0 0 1 2 1 1 0 0 0 2 0 0 2 1 1 1 0 0 0 0 0 0 0 1 1 1 1 0 0 0 0 0 1 1 0 2 0 0 0 2 0 0 0 0 0 0 1 1 0 0 1 1 1 0 1 2 1 0 1 1 0 2 1 1 0 1 2 0 0 0 0 1 0 1 1 1 0 2 2 0 0 0 0 0 1 1 0 2 0 0 0 0 0 0 0 0 1 0 1 1 0 1 0 2 0 0 0 2 0 1 0
141 0 0 0 1 0 2 2 2 1 1 0 0 0 0 0 0 0 0 1 1 0 1 0 2 0 1 0 1 1 1 0 0 1 2 2 2 1 1 0 0 0 0 0 2 0 2 0 2 1 0 1 0 1 1 2 0 0 0 0 1 0 0 2 0 0 1 1 0 0 0 1 2 0 0 2 2 0 1 0 1 0 1 0 1 0 1 2 2 2 2 1 1 0 1 0 0 2 2 2 2 0 0 1 2 0 2 0 0 2 0 2 0 2 1 2 2 0 0 2 2 0 2 0 0 0 2 1 2 1 0 0 0 0 0 0 0 0 0 0 0 0 1 0 1 1 1 0 0 0 0 0 1 0 0 0 0 2 0 0 0 0 1 2 0 1 0 0 0 0 2 1 0 2 1 1 1 0 0 1 1 0 1 1 0 0 1 2 0 0 0 2 1 1 1 2 0 0 0 0 0 0 0 0 1 0 2 0 1 0 2 2 2 0 0 2 0 0 0 1 1 1 1 2 0 0 1 0 0 0 0 1 0 0 0 0 0 2 2 0 0 1 1 1 1 1 1 0 0 0 0 1 2 0 0 0 2 2 0 2 2 2 0 1 0 0 0 1 0 1 1 1 0 2 0 0 1 2 2 0 1 2 2 0 0 1 0 2 1 2 0 0 0 2 2 1 1 2 0 1 0 0 1 0 1 1 0 2 1 0 0 2 1 2 2 0 1 1 1 0 0 2 2 1 0 0 0 0 2 2 2 0 1 1 0 1 1 1 1 1 0 0 1 0 2 2 0 0 0 2 2 0 1 0 0 1 0 1 0 0 0 0 1 1 1 0 0 0 0 0 2 2 0 2 1 0 1 0 1 0 2 0 0 0 0 1 1 0 0 0 0 0 1 0 2 0 0 1 1 1 0 1 0 2 2 0 0 1 0 1 0 0 1 0 1 0 1 1 0 0 0 0 0 0 1 1 0 1 0 0 1 0 1 0 0 1 0 0 0 0 1 1 0 0 0 0 2 0 0 0 1 0 0 1 1 0 1 2 2 1 1 1 1 1 0 1 0 2 2 1 1 0 1 1 0 0 0 1 0 1 1 0 2 0 0 0 0 1 1 0 2 2 0 1 0 0 0 1 1 0 1 1 2 0 0 0 2 1 0 0 0 1 1 1 0 1 1 0 0 0 1 2 1 2 0 1 0 0 0 2 0 1 0 0 0 0 1 1 1 0 2 2 1 0 0 0 1 0 1 0 0 0 0 2 1 0 0 0 1 0 1 0 0 0 0 0 1 2 1 0 1 2 0 0 0 0 0 2 0 1 2 0 0 0 0 0 0 0 1 1 0 1 1 0 0 1 0 1 1 0 0 1 1 1 2 0 1 1 1 1 0 0 0 1 1 0 0 0 0 0 0 0 0 0 0 1 2 1 0 0 1 1 0 0 0 2 0 0 0 0 1 0 0 1 2 0 2 1 1 1 0 2 0 0 0 1 2 1 1 0 0 0 0 0 0 1 0 1 1 0 0 0 1 0 0 2 1 0 2 0 2 0 1 1 0 0 1 2 2 0 0 0 0 1 1 0 0 0 0 0 0 0 0 1 0 0 0 1 1 0 1 1 0 1 0 0 0 1 0 0 0 0 0 0 0 2 0 1 0 0 1 0 0 0 0 1 0 0 0 0 0 0 0 0 0 0 0 0 0 0 0 0 1 0 0 2 1 0 1 0 0 0 2 0 0 2 0 1 1 1 1 1 2 1 1 0 2 2 2 2 1 0 2 0 2 1 1 2 2 1 1 0 1 1 1 0 0 1 0 0 0 0 0 0 1 0 0 0 0 2 1 1 1 1 1 0 0 2 1 2 1 1 0 1 1 1 0 0 0 0 0 0 1 1 0 2 0 1 1 1 1 1 1 1 0 0 1 0 0 1 0 1 0 2 2 0 0 0 1 0 0 2 0 0 0 1 1 0 1 1 0 0 0 0 2 2 0 1 1 1 1 1 2 0 0 0 1 2 0 2 2 0 0 2 2 1 2 0 0 1 0 0 0 1 2 2 0 1 0 0 1 0 0 0 1 1 1 2 1 1 0 0 0 0 0 0 1 1 0 0 1 0 0 2 0 0 0 0 1 1 0 0 1 2 1 0 0 0 0 1 1 0 2 1 0 1 1 2 1 0 0 0 0 0 0 2 2 0 1 0 0 1 0 0 0 0 1 1 1 1 1 1 0 0 0 0 0 0 0 0 0 0 1 0 1 0 0 1 2 0 0 0
142 0 0 1 0 1 1 1 2 0 1 0 0 1 0 0 1 0 1 0 0 0 0 1 1 1 1 0 2 1 1 0 0 1 1 1 2 2 0 0 0 1 0 0 0 1 1 0 2 2 0 1 0 0 2 1 1 0 0 1 1 1 0 0 0 0 1 0 0 0 0 1 1 0 1 1 1 0 0 1 0 0 0 1 1 0 0 1 1 2 1 1 1 0 1 0 0 2 2 2 1 0 1 1 2 0 2 1 1 1 0 2 0 2 1 2 1 0 0 2 2 0 1 1 1 0 0 0 2 0 1 1 1 0 0 0 1 0 0 0 1 0 0 0 1 2 1 0 1 1 0 0 1 0 0 0 0 1 0 0 1 1 0 2 0 2 0 0 2 2 0 2 2 2 2 1 2 0 0 1 1 1 0 0 1 1 1 1 0 0 0 2 0 0 1 1 0 0 0 0 0 0 1 2 2 0 0 0 2 0 0 1 1 0 0 2 0 0 1 2 0 0 1 1 1 1 0 0 0 0 0 0 0 0 0 0 0 2 2 1 0 0 2 1 0 0 0 0 0 0 0 0 0 0 1 1 1 1 1 0 0 0 0 1 1 0 0 0 0 0 0 1 0 2 0 0 0 2 1 0 1 2 1 0 0 0 0 0 1 2 0 1 1 0 2 1 2 0 0 1 1 0 1 0 0 1 0 1 0 0 0 1 1 1 1 0 1 1 0 1 0 1 0 1 1 0 0 0 0 1 1 2 1 1 0 0 0 2 0 1 0 1 2 0 0 0 1 0 1 1 1 0 0 0 0 2 0 1 0 2 2 2 1 1 1 0 0 2 2 0 2 2 0 2 0 0 1 1 0 0 0 2 0 1 1 0 0 0 0 0 0 0 0 0 2 0 0 0 0 0 0 0 0 1 1 0 1 0 1 0 0 1 0 0 0 0 1 0 0 0 0 1 0 2 0 0 0 1 2 0 2 0 0 0 0 1 0 1 1 1 2 0 0 1 0 0 2 0 0 2 0 0 0 2 0 0 1 2 2 2 0 2 0 1 1 2 0 1 2 0 1 1 0 0 0 0 0 2 0 1 1 1 0 0 2 0 0 1 1 0 1 0 0 1 1 0 0 0 1 0 1 1 1 1 0 1 2 1 0 0 0 2 0 1 1 0 0 0 2 2 0 2 1 1 0 1 1 1 0 2 1 0 0 0 0 0 1 1 1 1 2 1 0 0 0 1 1 1 2 1 0 0 0 2 1 1 0 1 2 1 0 0 0 0 1 1 1 2 1 1 0 0 2 0 1 0 2 2 0 1 2 1 1 0 0 0 0 0 1 1 1 0 1 0 1 0 0 2 2 2 2 0 1 1 1 0 0 1 0 1 0 0 1 1 0 1 1 0 0 1 1 2 0 0 0 1 1 1 0 0 1 0 0 0 0 0 1 0 1 2 2 1 0 1 2 0 2 1 1 1 1 1 0 2 0 2 0 2 2 0 0 0 0 0 1 1 0 1 0 0 1 0 0 0 1 2 2 1 0 1 1 2 2 1 0 2 1 1 2 1 0 0 1 0 2 0 1 1 0 0 0 0 0 1 1 0 0 2 0 0 0 0 0 0 0 0 0 0 1 0 0 0 0 0 1 2 0 0 0 0 1 0 0 0 0 0 2 0 0 1 0 1 0 0 0 1 1 0 0 0 0 0 1 1 0 1 0 1 2 1 1 2 2 0 0 0 2 0 1 0 0 0 2 1 1 1 2 0 0 0 0 2 1 0 2 1 0 1 1 2 0 1 0 1 1 0 0 1 0 0 1 0 0 0 1 0 2 0 0 1 0 0 2 2 2 0 0 1 1 1 0 1 1 2 2 1 1 0 0 0 0 2 1 1 0 2 0 0 1 1 1 2 2 1 1 1 1 0 0 0 0 2 0 1 1 0 0 1 0 0 0 1 0 0 0 1 0 1 1 1 0 0 0 1 2 1 0 0 1 1 1 0 2 0 0 0 0 1 0 2 2 0 1 1 2 0 2 0 1 1 1 0 2 0 1 2 0 0 0 1 0 0 0 0 0 0 2 0 2 1 1 0 0 1 0 0 2 1 0 1 2 0 0 1 0 0 0 1 1 0 0 0 1 0 0 0 0 0 0 1 0 1 2 1 1 0 0 0 0 0 0 0 0 2 2 0 0 0 2 1 0 0 0 0 0 2 0 2 0 0 0 2 0 0 0 0 0 1 0 1 0 0 0 0 0 0 1 0 1 0 0 0
143 0 0 0 0 0 1 2 2 0 1 1 0 0 0 0 0 0 1 0 0 0 0 0 2 0 0 0 2 0 1 1 2 1 0 0 1 2 0 1 1 1 0 0 1 0 0 0 0 1 0 0 2 2 0 2 0 0 0 0 2 0 0 1 0 0 2 1 0 0 0 1 2 0 2 2 2 0 0 0 0 0 1 0 0 0 0 0 2 2 0 1 1 1 1 0 0 0 0 0 0 0 0 1 2 0 2 1 1 1 0 2 0 0 0 0 1 1 1 1 1 0 0 2 0 1 0 0 0 0 0 0 0 0 0 0 0 1 0 0 1 0 1 0 0 1 0 0 0 1 0 2 0 0 0 0 0 1 1 1 1 1 0 2 1 2 0 0 1 1 1 1 1 0 0 1 1 0 0 0 0 1 0 0 2 2 0 1 0 0 1 1 2 2 2 2 2 0 0 0 0 1 1 0 0 0 1 0 1 0 1 1 2 0 1 1 2 1 0 1 1 1 2 2 0 0 1 0 0 0 0 0 0 1 1 0 1 2 2 1 0 1 2 1 0 0 0 0 0 0 0 1 2 0 0 0 1 2 0 2 2 2 0 1 1 0 1 0 2 1 0 2 1 2 1 1 0 2 2 0 0 0 1 1 0 1 1 1 0 2 0 1 0 0 2 1 1 1 1 2 2 0 1 0 1 0 0 2 1 0 0 1 2 1 1 0 2 0 0 0 1 2 0 2 1 0 0 0 0 0 1 2 0 0 0 0 0 2 1 0 0 0 2 0 1 1 0 0 1 0 0 1 1 0 1 1 0 0 0 2 2 2 1 0 1 0 0 1 2 1 1 1 1 2 0 1 0 0 0 0 1 1 1 0 0 0 0 0 0 0 0 0 0 0 2 0 0 0 1 1 0 1 0 2 2 1 0 1 0 0 0 0 0 0 0 0 2 0 0 1 0 1 1 0 1 1 0 1 1 0 0 1 0 0 0 0 0 1 0 0 2 0 0 0 1 2 2 0 0 1 0 1 0 2 1 1 1 1 1 0 2 0 0 1 1 2 0 0 2 0 1 1 2 2 2 1 1 2 0 2 1 2 1 0 2 0 0 0 0 0 2 2 1 1 1 0 0 1 1 0 1 1 1 1 0 1 1 0 1 0 1 1 0 0 0 2 1 0 0 2 2 0 2 2 1 2 0 1 1 2 0 1 1 0 0 0 0 1 0 0 2 1 2 1 1 2 0 0 0 1 0 1 0 1 1 2 1 1 1 1 1 0 1 0 1 1 0 1 0 0 1 1 1 0 0 0 1 2 0 1 2 1 1 0 0 1 1 0 1 1 0 2 0 0 0 1 0 0 0 0 0 1 0 1 1 0 0 1 0 1 1 0 1 1 0 1 1 0 0 0 0 1 0 0 1 1 0 0 0 0 1 0 2 0 0 1 0 0 0 0 1 1 0 2 2 0 1 2 1 1 0 1 0 0 0 1 2 1 0 1 1 0 1 1 1 1 1 1 1 0 0 0 0 0 1 1 1 0 1 0 1 1 1 1 0 1 1 1 1 1 0 0 0 1 1 0 0 0 1 1 0 0 1 1 0 0 1 1 0 0 1 1 0 1 0 1 0 1 1 0 0 0 0 0 0 2 0 1 1 1 2 1 0 0 0 0 1 0 1 2 0 0 0 0 0 0 1 0 0 0 0 0 0 1 0 2 1 0 2 0 0 0 2 0 0 0 2 0 2 2 0 0 1 1 1 1 0 1 1 1 0 1 0 0 0 2 0 2 2 2 0 0 2 2 2 0 1 0 0 1 0 0 0 0 1 0 0 0 0 1 0 0 0 0 0 0 0 2 1 2 1 1 0 1 1 2 1 0 0 0 0 1 1 2 0 2 0 2 2 0 1 0 0 0 0 0 0 1 0 0 0 2 0 1 1 0 0 0 0 1 0 2 0 0 0 1 1 1 1 1 0 0 0 0 0 1 0 0 1 2 2 0 0 0 0 0 0 1 1 1 1 0 1 0 2 2 1 0 1 0 1 1 2 0 0 0 2 1 0 1 0 0 0 0 2 2 0 1 2 2 0 0 0 1 1 0 1 1 0 0 2 1 0 1 1 2 2 1 1 0 0 0 2 1 1 0 0 1 0 0 2 0 1 0 0 0 1 2 0 2 2 0 0 0 1 1 1 0 1 0 0 0 2 0 0 0 0 0 2 0 0 0 0 0 0 1 1 1 1 1 1 0 1 0 2 0 1 0 1 0 2 2
144 0 0 1 0 0 0 0 0 2 2 0 0 0 0 0 0 0 0 0 0 0 0 0 2 0 0 0 1 1 0 0 1 1 1 0 2 0 0 1 0 1 0 0 0 0 1 0 1 2 0 1 0 0 2 1 0 0 0 1 1 1 1 0 0 0 1 0 0 0 0 2 2 0 1 2 2 0 0 1 0 0 1 0 1 0 0 1 2 2 1 2 1 1 1 0 0 0 0 0 0 0 0 1 1 1 1 0 1 1 0 2 0 2 0 2 2 0 1 2 2 0 0 2 0 1 0 1 1 0 0 0 0 0 0 0 0 0 0 0 1 0 0 0 1 1 0 0 0 1 0 0 1 1 1 0 1 0 1 0 1 1 0 2 2 2 0 0 0 1 1 1 0 2 1 0 1 0 0 0 0 1 0 0 0 0 1 0 0 0 0 2 1 0 1 1 2 0 0 0 0 1 1 2 2 0 0 1 1 0 0 1 1 0 0 2 1 0 1 1 1 1 0 0 0 0 0 0 0 1 1 0 0 0 1 1 0 2 2 2 0 0 2 2 0 0 0 0 0 0 0 0 1 0 0 0 2 2 0 2 2 2 0 0 0 0 0 0 1 1 0 1 1 1 2 1 0 1 2 0 0 1 0 0 0 1 0 2 0 2 0 0 2 0 2 1 1 1 1 1 0 0 1 0 1 0 0 1 0 0 1 1 1 0 0 0 2 0 1 0 1 2 1 1 0 0 0 0 1 1 2 1 0 0 0 0 0 1 2 1 0 0 2 0 1 1 1 0 1 1 1 0 2 1 1 0 1 1 0 2 2 2 2 0 2 1 0 0 0 0 2 2 1 2 0 2 2 1 0 0 2 1 1 0 0 0 1 0 0 0 0 0 0 1 2 1 1 0 0 0 0 0 0 2 0 0 0 0 1 0 0 1 0 2 2 1 0 0 0 0 0 0 0 0 0 0 0 0 1 0 1 0 1 0 0 1 0 1 0 0 2 0 0 2 2 2 1 0 0 1 0 0 0 2 1 1 1 1 1 2 1 2 1 1 0 1 0 1 2 0 2 0 2 2 1 0 1 2 1 1 1 1 2 0 0 0 0 1 1 1 1 2 0 2 1 1 1 2 2 0 0 0 1 1 0 1 1 1 0 0 0 0 0 0 0 2 1 0 1 0 0 2 0 0 0 0 2 0 0 2 0 0 0 0 2 0 1 1 1 1 0 1 1 1 0 1 1 1 1 2 0 1 2 1 1 2 1 0 2 0 1 0 1 1 0 0 2 1 1 0 0 1 1 0 0 0 0 1 0 2 1 0 0 0 0 0 0 0 0 0 0 2 0 0 1 0 0 1 1 1 1 0 1 1 2 0 2 1 0 1 0 0 0 1 1 1 0 0 1 0 0 2 0 0 0 1 1 1 0 0 1 0 0 1 1 0 1 0 0 0 2 0 0 1 2 0 2 1 1 1 1 1 0 2 0 2 0 1 1 0 0 0 0 0 0 1 0 1 1 0 1 0 0 0 0 2 2 1 0 1 1 1 1 1 1 1 0 0 1 1 0 0 0 2 1 0 0 0 1 1 0 0 1 2 0 1 1 0 1 0 1 1 0 0 0 1 0 1 0 0 0 0 0 0 0 1 0 0 0 0 1 0 0 0 0 0 1 0 0 1 0 1 1 1 0 0 2 1 0 1 1 1 1 0 0 1 1 0 2 0 0 2 2 0 0 0 2 0 2 2 1 0 1 0 0 1 1 0 0 0 0 2 0 0 0 1 0 0 0 2 0 2 1 1 0 0 0 1 0 1 0 0 0 0 1 0 1 0 1 2 0 0 1 1 1 0 0 2 2 2 2 2 1 2 2 0 0 0 0 0 0 0 1 1 0 2 0 0 1 0 1 1 0 0 0 0 0 0 0 0 0 1 0 1 0 1 1 0 0 0 0 1 1 0 0 0 1 0 2 0 0 0 0 0 1 1 0 0 0 0 0 0 2 0 0 0 0 0 1 2 2 0 0 2 2 0 2 0 0 0 0 1 0 2 0 0 1 2 1 1 1 0 0 0 1 0 2 1 0 0 0 0 0 1 0 0 1 1 0 0 2 0 0 1 1 2 2 2 2 0 0 1 2 2 1 2 2 0 0 0 1 1 2 0 0 0 0 2 0 1 0 1 0 1 2 0 0 0 0 0 0 0 0 0 0 1 1 0 1 0 0 1 0 0 0 0 0 1 0 1 1 0 1 0 1 0 0 0 1 0 0 0
145 0 0 0 0 0 0 1 2 0 0 0 0 0 0 0 0 0 0 1 1 1 0 0 2 0 0 0 1 0 1 0 0 1 1 0 1 1 0 0 0 1 0 0 0 0 1 0 1 1 0 0 2 2 0 1 1 0 0 2 0 1 1 0 0 0 1 0 1 1 0 2 2 0 2 2 2 0 0 0 0 0 1 1 2 0 0 1 2 2 0 0 1 0 2 0 0 1 1 1 1 0 0 1 2 1 2 0 1 1 0 1 1 1 0 1 1 0 0 2 2 0 1 1 0 1 1 1 2 2 0 1 1 0 0 0 0 1 0 0 1 0 1 0 1 2 0 0 0 2 0 2 0 0 1 0 1 0 0 0 0 0 0 2 2 2 0 0 0 1 1 1 1 1 1 0 2 0 0 2 2 2 0 0 0 0 1 1 0 1 1 2 1 1 1 2 0 0 0 0 0 2 0 1 1 0 1 0 2 0 0 1 2 0 0 2 0 2 2 0 0 0 2 2 1 0 0 0 0 0 0 0 0 0 0 0 0 2 2 2 0 0 2 2 0 0 1 0 1 0 0 0 2 2 0 0 1 1 0 0 0 0 0 2 1 1 1 0 1 1 0 1 0 0 0 1 0 1 2 0 1 1 2 2 0 2 2 1 2 2 0 2 0 0 2 2 2 1 0 2 1 1 1 0 0 1 1 2 0 0 0 2 1 1 1 0 2 0 0 0 1 1 0 0 0 0 1 0 2 1 2 2 1 1 0 1 1 2 0 1 0 1 2 0 1 1 0 0 0 0 0 0 1 1 0 1 1 0 1 0 1 1 2 0 2 1 0 2 2 0 2 2 1 1 1 0 2 2 0 0 1 2 1 1 0 0 0 0 0 1 0 0 1 0 2 0 0 0 0 0 0 1 0 2 2 1 0 1 0 0 0 2 0 1 1 0 0 1 0 0 0 1 0 0 1 1 0 1 2 0 2 0 0 0 0 0 1 0 0 0 0 2 0 0 2 2 1 0 0 0 0 0 0 2 2 1 2 1 1 1 1 1 0 0 0 0 0 1 1 1 1 0 1 1 0 0 1 2 0 1 1 1 2 2 1 1 1 0 0 0 1 1 0 2 2 1 1 0 1 0 1 1 2 0 0 1 1 0 0 0 0 2 0 0 1 1 0 0 2 2 1 2 2 1 0 1 0 2 0 2 0 1 0 1 1 0 1 0 1 2 0 0 1 0 1 1 0 1 2 2 0 0 0 1 1 1 1 1 0 2 0 0 0 0 0 0 1 1 1 1 1 1 0 0 0 0 0 1 0 2 2 1 1 0 0 0 0 0 1 2 0 2 0 0 0 2 0 0 0 0 0 0 0 2 2 0 0 1 0 2 1 0 0 0 1 0 1 0 0 1 1 1 0 0 0 0 2 1 0 0 0 0 0 0 0 1 1 0 1 2 1 0 0 2 2 0 2 0 0 0 1 1 1 0 1 2 2 1 0 1 0 0 1 1 1 1 1 0 1 1 0 1 1 0 0 2 1 0 2 0 1 0 2 2 1 2 1 0 1 0 0 0 0 0 0 0 0 1 1 2 0 0 0 0 0 0 2 1 0 0 1 0 0 1 0 0 0 2 1 1 0 0 1 0 0 2 0 1 0 0 2 0 0 0 0 0 1 0 0 1 0 1 0 0 0 1 1 0 0 0 0 1 0 0 0 1 2 1 2 1 1 2 2 1 0 1 1 0 0 0 0 0 2 1 0 0 1 2 1 1 1 0 1 0 0 2 0 2 2 2 0 0 0 1 1 0 0 0 0 0 0 0 0 1 1 0 2 0 1 2 0 0 1 1 1 0 0 2 1 1 1 2 1 2 2 0 0 0 0 0 0 1 2 1 1 1 0 0 0 0 0 0 1 0 0 0 0 0 0 0 0 2 0 2 0 2 0 1 0 1 0 2 0 0 0 2 1 0 1 0 1 0 0 0 1 1 1 0 1 1 1 0 1 0 0 0 0 0 2 2 1 0 1 1 1 0 1 0 2 0 2 0 1 1 2 1 0 1 0 1 1 0 0 0 1 1 2 1 2 1 0 1 1 1 0 0 1 1 0 0 2 0 1 2 0 0 0 1 2 1 0 1 2 1 1 1 2 1 0 1 0 1 2 0 0 2 2 0 0 0 2 0 0 0 1 2 2 0 1 0 0 0 0 1 1 1 0 2 0 0 0 2 0 0 0 0 0 0 1 0 0 1 0 0 1 0 0 0 1 0 1 0
146 0 0 0 0 0 2 0 0 1 1 2 1 1 0 1 0 0 0 0 1 0 0 1 1 1 2 0 2 0 2 0 0 1 0 0 1 1 0 0 0 2 0 0 0 0 1 0 2 2 0 1 2 2 0 1 0 0 0 2 0 2 1 1 0 0 1 0 0 0 0 1 2 0 2 2 2 0 2 0 2 0 0 2 2 0 0 0 2 2 0 1 1 1 1 0 0 2 0 0 0 0 0 1 2 0 2 0 1 1 0 2 0 2 0 2 2 0 1 2 2 0 1 1 0 0 0 0 0 0 0 0 0 0 0 0 0 0 0 0 0 0 0 0 1 1 0 0 0 0 0 0 0 0 0 0 0 1 1 0 0 0 0 2 1 2 0 1 0 1 1 0 0 2 2 1 2 0 0 1 1 2 0 0 0 0 1 1 0 0 0 1 2 0 2 0 0 0 0 0 0 0 0 1 1 0 1 0 0 0 0 1 1 0 0 2 0 1 1 0 1 2 1 1 1 0 0 0 0 0 0 0 0 0 0 0 0 2 2 2 0 0 2 1 1 1 1 0 1 1 1 0 0 0 0 0 1 2 1 0 0 0 0 2 1 0 0 1 1 1 0 1 0 1 0 1 0 2 2 0 1 2 2 2 0 2 2 1 1 2 0 1 0 1 2 1 2 2 0 2 2 1 1 0 0 0 0 1 0 0 1 2 1 2 0 0 2 1 1 0 1 2 0 2 2 0 0 0 0 1 2 2 0 0 0 0 0 2 0 1 0 1 1 1 0 0 0 0 1 1 1 0 2 1 1 0 1 1 0 0 0 0 2 0 2 1 0 1 2 1 1 1 1 2 0 0 2 0 0 0 1 0 1 1 0 1 1 0 0 0 0 0 2 0 2 1 1 0 2 1 0 2 0 1 0 0 1 1 0 0 0 1 0 1 1 1 1 0 0 0 0 1 1 0 1 1 2 0 0 0 0 0 0 2 2 0 0 0 0 0 0 1 0 1 1 2 2 1 2 1 0 0 0 2 1 1 1 2 2 2 0 2 0 0 1 1 0 0 2 0 0 0 1 1 1 1 0 2 0 1 2 0 0 0 2 1 0 1 1 0 1 1 0 2 1 0 0 0 0 2 2 2 1 1 0 1 2 1 0 0 0 2 1 0 0 2 1 0 2 1 0 2 2 1 1 1 1 1 1 1 1 1 0 1 1 2 0 1 0 0 1 2 2 2 1 2 0 1 1 1 0 0 0 2 2 0 0 1 1 1 1 0 0 2 0 0 2 2 1 1 1 1 0 0 0 0 0 1 0 2 1 1 0 0 0 0 0 0 1 1 0 1 1 0 0 1 0 0 1 0 0 1 0 2 2 0 1 0 0 0 0 0 1 1 0 1 1 0 1 0 0 1 0 1 0 1 1 1 0 0 1 0 0 0 0 0 0 0 1 2 1 1 0 0 2 0 2 0 1 0 0 2 0 1 0 2 1 1 1 0 0 0 1 1 1 1 0 1 1 0 1 0 1 0 1 2 1 0 2 0 2 0 2 1 0 2 0 1 2 0 1 1 0 1 1 0 0 1 1 2 0 0 0 2 0 0 0 1 0 0 0 0 0 0 0 1 0 1 0 0 0 0 1 0 0 1 0 1 1 1 0 0 0 0 0 2 0 0 2 2 2 2 1 1 0 0 2 0 0 0 0 1 0 0 0 1 0 0 2 0 0 1 2 1 0 0 2 1 1 1 0 0 1 1 1 0 2 1 1 1 0 1 1 0 1 2 0 2 1 1 1 1 1 2 2 0 1 0 0 0 0 0 0 0 1 1 0 0 0 2 1 1 1 0 1 0 1 1 1 1 1 1 0 2 1 0 0 0 0 0 1 1 1 0 0 1 1 0 0 0 0 0 0 0 0 0 0 0 0 1 1 1 0 1 0 0 2 0 0 0 0 1 1 1 0 1 0 0 1 1 1 0 0 1 1 2 1 1 1 1 2 0 1 0 0 0 1 0 0 1 1 0 0 2 2 0 2 0 0 0 0 2 0 1 1 1 1 0 0 1 0 0 0 0 1 1 1 1 1 1 0 0 0 2 0 0 2 1 0 0 2 1 0 0 0 0 0 0 0 0 0 0 2 2 1 0 1 0 0 0 1 1 2 0 0 0 0 1 0 1 1 1 0 0 0 1 1 0 0 0 0 0 0 1 1 1 1 0 2 0 0 0 0 0 0 0 2 1 0 1 1 0 0 0 0 1 1 0 1 0 1 1
147 0 0 1 1 0 1 0 0 2 2 0 0 0 0 0 0 0 1 0 0 0 1 0 2 0 1 0 1 1 1 0 0 2 1 0 2 2 0 1 0 2 1 1 0 0 1 0 1 2 0 0 0 0 2 2 0 0 0 1 1 1 0 2 1 1 1 0 1 1 0 1 2 1 2 2 2 1 2 0 2 0 0 1 1 0 0 0 2 2 0 0 1 0 1 0 0 1 1 0 0 0 2 0 2 0 2 1 1 1 0 1 0 1 2 2 2 0 0 2 2 0 1 1 0 1 1 1 2 0 0 0 0 0 0 0 0 0 0 0 1 0 1 0 1 1 0 0 0 0 0 0 0 0 1 0 1 0 1 0 1 1 0 2 1 2 0 1 1 2 0 2 1 1 2 0 2 1 1 0 0 2 1 1 0 0 1 1 1 0 0 2 0 0 1 1 1 1 1 0 0 0 0 0 1 0 2 0 0 0 1 1 1 1 0 2 0 2 1 0 1 1 1 2 0 0 1 1 1 0 0 1 1 1 1 0 1 2 2 1 0 1 1 1 0 0 0 0 0 0 0 1 1 0 0 0 0 2 1 2 1 2 0 2 1 1 1 0 2 1 0 1 0 1 0 0 0 2 1 0 1 2 0 0 0 0 0 0 0 2 0 1 1 1 2 1 1 1 0 2 2 2 1 0 1 1 0 1 2 0 0 2 1 1 1 0 2 1 1 0 1 1 0 0 0 0 1 0 0 0 0 2 0 0 0 0 0 0 2 0 0 0 1 0 0 1 1 0 1 1 1 0 1 0 1 1 0 1 0 0 0 0 2 0 2 0 0 1 2 1 1 1 0 2 1 1 2 0 1 0 0 2 1 0 0 2 1 0 0 2 0 0 1 0 2 0 0 1 0 0 0 0 0 2 2 1 1 0 0 0 0 1 0 2 2 1 0 0 0 0 1 1 1 0 1 1 1 0 1 0 1 0 2 2 2 0 0 1 1 1 1 1 0 1 1 2 1 1 1 1 0 0 0 2 2 2 2 2 1 2 0 2 0 0 0 0 1 0 2 0 0 0 1 1 1 1 0 2 0 1 0 2 1 0 1 0 0 0 0 0 0 0 0 1 1 2 2 0 1 0 1 1 0 2 0 2 2 0 1 0 1 1 1 1 0 1 0 0 2 2 0 2 2 2 0 2 0 1 0 2 0 2 0 0 0 1 0 1 0 1 1 1 1 0 1 2 0 1 1 1 0 0 0 2 0 0 0 0 1 0 0 1 1 0 0 0 2 1 1 0 0 1 1 0 1 0 1 2 0 0 2 0 0 0 1 1 1 0 1 1 0 1 1 0 0 0 0 1 1 1 1 0 0 2 2 0 0 0 0 0 0 0 1 1 0 1 1 0 1 0 0 0 0 0 0 2 0 2 0 0 0 1 0 0 0 1 0 0 0 2 0 1 0 1 1 0 2 1 2 2 1 1 0 2 0 2 0 1 1 0 0 0 0 1 1 2 0 0 0 0 1 0 1 0 1 2 2 0 2 0 0 0 1 1 1 1 0 1 2 0 1 1 0 1 1 0 0 0 1 2 1 0 1 1 0 1 1 2 0 0 1 0 0 0 0 1 0 2 1 0 0 0 0 0 0 1 0 0 0 0 0 0 1 0 0 1 1 0 1 1 0 1 0 0 0 0 0 1 0 1 1 1 1 1 1 1 0 0 2 1 0 1 2 0 0 0 2 2 0 0 0 1 2 0 0 0 1 1 1 1 1 0 0 1 1 1 0 2 2 2 0 0 1 1 0 1 0 2 0 0 0 0 0 0 0 1 1 0 1 1 0 0 1 0 1 0 1 2 2 2 2 2 0 2 2 1 1 0 0 0 0 0 1 2 0 2 1 1 1 0 1 1 0 0 0 0 0 0 0 0 0 1 0 2 2 0 0 0 0 0 1 1 0 0 0 1 1 2 1 2 0 0 0 0 1 1 0 0 1 2 2 0 2 0 0 0 0 1 0 2 2 0 2 0 1 0 1 0 0 0 1 1 0 1 1 1 1 1 0 0 0 0 0 0 0 0 2 0 1 1 0 1 0 2 1 1 0 0 0 0 2 1 1 2 0 1 1 2 2 0 0 0 2 0 0 0 0 0 0 0 2 0 1 1 1 0 1 1 0 1 1 1 1 0 0 2 2 0 0 0 0 0 0 0 0 1 1 1 1 1 1 1 0 1 0 0 2 0 1 0 0 0 0 1 2 0 0 0 1 0 0 0
148 0 0 0 0 0 1 1 2 1 2 0 1 2 0 1 0 0 1 0 0 0 0 0 2 0 0 0 1 2 0 1 1 2 0 0 0 1 0 1 1 1 1 1 0 0 0 0 0 1 1 2 0 0 2 0 2 0 0 0 1 0 0 2 0 0 1 1 0 0 0 1 2 0 2 1 1 0 2 0 2 0 0 1 1 0 0 1 2 2 1 1 0 0 0 0 1 2 1 1 1 0 0 2 2 0 2 2 2 0 0 2 1 1 1 1 1 0 1 1 1 0 2 0 0 0 1 0 1 0 1 1 0 0 0 0 0 0 0 0 0 0 0 0 0 1 0 0 0 0 0 1 0 0 0 0 1 0 1 0 0 0 0 2 2 2 0 0 1 1 1 0 0 2 1 0 2 0 0 1 1 1 0 0 0 0 0 1 0 0 0 2 1 1 1 1 1 0 0 0 0 0 0 1 1 0 1 2 0 0 0 1 0 0 0 2 1 2 0 0 1 1 2 2 0 0 1 0 1 0 0 0 0 0 0 0 0 1 1 0 0 1 2 1 0 0 1 0 0 0 0 1 1 0 0 0 1 2 0 0 0 0 0 1 1 0 0 0 0 0 0 1 0 2 0 0 0 2 1 0 0 1 2 2 0 1 1 2 0 2 0 1 2 0 2 0 2 0 0 2 1 0 2 0 2 1 1 2 0 0 0 0 1 1 1 0 1 0 1 0 1 1 0 1 1 0 0 2 0 2 2 1 0 0 0 0 0 0 2 1 1 1 2 1 2 2 0 0 1 1 1 0 2 0 2 0 0 0 0 2 2 2 1 1 1 0 0 0 2 2 0 0 2 2 0 1 1 0 2 0 2 0 0 1 0 1 1 1 1 0 0 0 1 0 2 1 1 1 1 0 0 1 0 2 1 0 1 0 1 0 0 1 0 1 1 0 1 0 0 0 1 1 0 0 1 1 1 1 2 0 2 0 1 1 1 0 0 2 1 1 0 2 0 0 0 1 2 0 0 2 0 0 0 2 0 0 0 2 1 2 0 2 1 1 0 1 0 0 2 0 0 0 2 2 0 0 0 2 0 1 0 1 0 0 2 1 0 1 1 1 0 2 1 1 1 1 1 0 0 1 2 0 1 1 0 1 2 0 0 0 1 0 0 2 0 0 0 0 2 1 0 2 2 2 0 1 1 0 0 2 1 0 0 1 2 0 1 0 0 1 1 1 2 2 2 2 0 1 1 1 0 0 0 2 1 0 0 1 1 1 0 0 0 1 0 0 1 1 1 0 0 1 0 0 0 0 0 0 0 2 0 0 0 0 0 0 0 0 1 1 0 1 0 0 0 2 0 0 0 1 1 2 0 1 1 0 1 1 1 1 0 0 0 1 0 1 0 0 0 0 0 0 0 0 0 0 2 2 0 0 2 0 0 0 0 0 0 0 1 2 1 2 0 1 1 0 2 0 1 1 0 2 0 1 0 1 1 2 0 2 2 1 1 0 0 0 0 1 0 1 0 1 0 0 0 1 1 0 2 0 2 0 2 1 0 1 1 1 1 1 0 0 0 0 2 0 0 1 0 1 1 1 0 1 1 0 1 2 0 0 0 0 1 0 0 0 0 1 2 0 1 0 0 0 0 2 0 1 1 1 1 1 0 0 0 0 1 0 2 2 1 2 0 0 0 1 2 0 0 1 1 2 2 1 1 2 1 0 2 0 0 1 2 0 0 0 2 0 2 2 0 1 2 2 2 2 1 0 0 0 1 1 1 0 0 2 0 2 1 1 1 1 0 1 1 0 0 1 0 0 0 0 0 0 1 0 0 0 1 2 0 0 1 0 1 0 0 1 2 2 1 2 1 2 2 1 1 0 0 1 0 1 1 1 0 2 0 0 1 0 0 0 1 0 0 0 0 0 0 0 0 2 0 1 0 0 2 0 1 0 0 0 2 1 0 1 1 0 0 2 0 0 0 1 1 1 0 1 0 1 1 0 2 0 0 0 0 1 0 2 2 0 1 1 1 0 1 1 2 0 0 2 0 1 0 0 2 1 0 0 0 0 0 0 0 0 2 2 2 2 0 1 0 1 0 0 1 1 0 0 1 1 0 1 0 0 0 1 1 0 0 0 1 2 1 0 1 0 0 1 1 0 2 0 1 0 0 2 0 2 2 0 0 0 0 1 1 0 0 0 0 0 0 1 1 0 1 1 1 0 0 1 0 1 0 1 2 2 0 1 1 0 0 0 0 0 0 0 2 0 0 0
149 0 0 0 0 0 2 1 1 1 1 1 0 1 0 1 0 0 0 1 1 1 0 0 2 0 0 0 2 1 2 0 0 1 0 0 0 1 0 2 2 0 1 0 0 0 0 0 1 1 1 1 0 0 2 1 0 0 0 0 1 0 0 1 1 2 2 0 0 0 0 1 1 0 1 2 2 1 2 0 1 0 0 0 0 0 0 0 1 1 0 0 0 0 2 0 0 1 1 1 1 1 0 1 2 0 2 0 0 2 0 0 0 1 1 1 1 2 2 0 0 2 1 1 0 1 1 2 2 1 0 0 0 0 0 0 1 0 0 0 2 0 0 0 0 2 0 0 0 0 0 1 0 0 0 0 0 1 1 1 1 1 0 2 1 1 0 1 0 2 0 1 2 1 1 0 2 1 0 0 0 0 0 0 0 0 0 2 0 1 1 2 2 1 2 2 2 0 0 0 0 0 1 1 1 0 0 1 1 0 1 1 1 0 0 2 0 2 2 0 1 1 2 2 0 0 1 1 1 1 1 0 1 1 1 0 1 2 2 2 0 0 2 1 0 0 0 0 1 1 1 0 1 0 0 0 1 1 0 1 1 1 0 1 0 0 0 1 1 0 0 1 0 1 0 0 1 2 1 0 1 1 2 1 0 2 1 2 0 2 0 0 0 1 1 1 0 1 0 1 2 1 1 0 1 0 0 2 0 0 0 1 2 1 0 0 2 1 0 0 2 2 1 2 0 0 0 0 1 2 2 1 1 1 0 0 0 1 1 1 0 0 2 0 0 0 0 0 2 0 0 0 2 0 2 0 0 0 0 2 2 2 2 0 2 1 0 1 2 1 1 1 0 2 0 1 1 1 0 1 2 1 1 0 0 1 1 0 0 1 0 0 1 0 2 2 2 1 0 0 0 0 0 1 0 0 1 0 0 0 0 1 0 0 0 0 1 1 1 0 0 1 0 0 1 1 0 0 0 0 0 1 0 0 0 1 0 0 0 0 2 0 0 0 1 2 1 1 1 2 0 0 0 2 1 1 1 0 0 0 2 0 0 0 1 1 0 1 2 0 1 1 2 2 1 1 0 2 0 0 0 1 2 2 2 2 0 1 1 1 1 1 0 2 2 1 1 0 0 2 2 1 0 2 0 2 1 1 0 0 1 1 0 0 1 1 0 1 1 1 1 2 2 2 1 2 0 1 0 2 0 1 0 1 2 0 1 0 0 0 1 2 1 0 1 1 0 1 1 1 0 0 0 2 1 0 0 0 1 1 1 0 1 0 1 1 1 1 0 0 0 0 0 0 0 0 0 2 0 1 2 0 0 0 1 1 1 0 1 1 1 0 0 0 0 0 0 0 1 0 1 1 1 0 1 1 2 1 0 2 1 0 0 1 1 1 1 0 0 1 1 2 2 1 0 0 1 0 0 0 0 0 0 0 0 1 0 0 0 1 1 0 0 1 0 0 2 1 1 1 0 1 0 1 0 1 1 0 0 0 0 0 1 1 1 2 0 2 0 0 1 0 1 0 0 2 0 0 1 0 0 1 1 1 0 0 1 0 1 0 0 0 1 0 1 0 0 0 2 2 0 1 0 1 1 1 1 2 0 0 0 0 0 0 0 0 0 2 1 0 0 1 2 0 0 2 0 1 1 1 2 1 0 0 0 0 2 0 0 1 0 1 0 0 0 0 1 0 0 0 0 1 1 0 0 1 0 0 2 0 0 1 2 0 1 0 2 0 2 2 1 0 2 0 0 0 1 0 0 1 0 1 2 0 2 1 1 0 0 2 0 2 1 2 1 1 0 1 0 0 0 0 0 0 1 1 0 0 0 0 0 0 0 0 0 0 1 2 2 2 2 2 0 2 2 2 1 0 0 0 0 0 1 1 0 2 1 1 2 1 1 2 1 0 0 0 1 0 0 0 0 1 0 2 1 1 0 0 0 1 1 2 1 1 0 0 1 1 1 2 0 1 0 0 1 2 0 0 1 1 1 0 1 0 0 1 0 2 0 2 2 0 0 1 1 0 1 0 0 0 0 2 0 1 2 2 0 0 1 1 0 0 0 0 1 1 0 1 2 0 0 2 0 0 1 0 1 1 0 0 1 0 0 2 0 0 0 1 1 0 1 0 1 1 0 0 1 0 0 0 1 0 1 2 2 0 2 2 0 2 1 1 0 2 2 0 0 0 1 1 0 0 0 0 0 0 2 1 1 0 0 2 1 1 0 1 1 0 0 0 0 0 1 0 1 0 0 0 0 0 2 2
150 0 0 0 0 0 1 0 0 2 2 0 2 2 0 2 0 0 1 0 1 1 0 0 2 0 0 0 2 0 2 0 0 0 1 0 1 0 0 0 0 1 0 1 0 1 0 0 2 0 0 0 0 0 2 1 1 0 0 1 0 0 0 1 1 1 2 1 0 0 0 2 2 1 2 2 2 0 0 0 1 0 1 0 0 0 0 0 2 2 1 2 0 0 0 0 0 1 0 0 1 0 1 0 2 1 1 1 1 1 0 2 1 2 1 2 2 0 0 1 1 0 2 0 1 0 1 0 2 0 0 0 0 0 0 0 0 0 0 0 0 0 0 0 0 1 0 0 0 1 0 0 1 2 0 0 1 0 0 0 0 0 0 2 1 2 0 0 1 1 0 0 1 1 1 1 2 0 0 2 2 2 0 0 0 0 0 1 1 0 0 2 2 2 2 1 1 0 0 0 0 1 0 1 1 0 1 0 0 1 1 1 1 0 0 2 0 0 1 1 0 0 1 1 1 0 1 0 0 0 1 0 0 0 0 0 0 2 2 2 0 0 1 1 1 1 1 0 0 0 0 0 1 0 0 0 0 1 0 0 0 0 0 0 0 0 0 1 1 1 0 0 0 2 0 1 1 1 1 0 0 1 0 0 0 1 0 0 1 2 0 2 0 0 2 2 0 0 0 1 0 0 0 0 0 0 0 2 0 0 0 0 2 0 0 0 2 1 1 2 0 1 1 1 1 0 0 0 0 1 2 1 0 0 0 0 0 1 1 1 1 1 2 0 1 1 1 0 0 1 1 0 1 0 1 1 0 0 0 2 2 1 2 0 2 0 0 0 1 1 1 2 0 2 0 1 1 1 0 0 1 1 2 0 0 1 1 0 0 0 0 0 0 0 2 1 1 0 1 0 0 1 0 2 2 1 1 2 0 0 0 0 0 1 1 0 0 0 0 0 1 1 0 2 0 0 0 0 1 1 0 1 0 1 1 1 0 0 1 0 0 2 0 0 0 1 2 0 0 0 0 0 0 2 1 1 1 1 1 2 1 2 0 1 0 1 1 0 2 0 2 1 2 2 1 0 1 0 0 0 0 2 1 0 2 0 0 1 0 0 0 1 1 2 1 0 0 0 1 0 1 1 2 0 0 0 2 0 0 0 0 1 0 0 2 0 0 1 0 1 1 2 2 2 1 2 0 1 0 2 1 0 0 1 1 0 1 0 0 1 1 1 1 0 0 1 0 1 2 1 1 1 0 2 1 0 0 1 2 1 0 0 0 0 0 0 2 1 0 0 1 1 0 0 0 0 0 1 0 1 1 1 1 0 0 0 0 0 2 2 0 0 1 0 0 1 0 0 0 0 0 1 0 1 1 1 1 0 0 0 0 0 1 1 0 1 1 0 0 0 0 0 0 1 0 0 2 1 0 0 1 0 0 0 0 0 1 0 0 0 2 0 0 1 2 0 2 0 1 1 0 1 0 1 0 2 1 2 2 0 0 0 2 1 1 2 0 1 1 0 0 0 0 0 0 2 2 0 1 0 0 1 2 2 0 2 1 1 2 0 0 0 1 0 0 0 0 0 0 1 0 0 0 2 0 0 0 0 0 0 1 1 0 1 0 1 0 0 2 0 0 0 1 0 0 1 0 1 0 0 2 0 0 0 0 1 1 0 0 0 0 0 0 0 0 1 2 0 0 0 0 0 2 1 1 2 1 0 1 0 0 0 2 0 0 1 1 1 1 1 0 0 1 1 0 0 1 1 1 1 1 1 0 1 1 1 0 2 2 0 2 0 0 2 2 0 0 1 0 1 0 0 0 0 0 1 0 1 0 2 0 0 0 0 1 1 1 2 0 0 0 0 1 2 1 0 0 0 0 0 0 1 2 0 0 1 1 1 2 1 1 2 0 0 0 0 0 0 0 1 1 1 0 2 0 2 0 1 0 0 0 2 0 0 0 1 1 1 2 1 2 0 0 1 1 2 0 0 1 1 1 0 2 0 0 0 1 1 0 2 2 0 0 2 2 0 2 0 0 0 0 2 0 1 1 1 1 0 0 1 1 0 0 0 1 1 1 1 2 2 0 0 0 1 0 0 2 1 0 0 2 0 0 1 1 0 0 1 1 0 0 0 1 0 1 0 2 0 0 0 1 0 2 0 0 0 1 2 1 0 1 0 0 2 2 0 0 0 1 0 0 0 0 0 0 1 1 1 1 0 0 1 1 1 0 1 1 0 0 0 0 0 0 0 0 0 1 0 1 0 0 0
151 0 0 0 0 0 2 1 1 1 1 0 1 2 0 1 0 0 0 0 0 0 0 0 2 0 0 0 2 1 2 0 0 2 0 0 1 1 0 1 1 1 0 1 0 1 0 0 0 2 0 1 0 0 2 1 0 0 0 1 1 0 0 2 0 0 2 0 1 1 0 1 1 0 1 2 2 0 0 0 0 0 0 1 1 0 0 0 0 2 0 0 0 0 0 0 0 2 2 2 2 0 1 0 2 0 2 0 0 2 0 2 1 2 1 2 1 0 1 1 1 0 1 1 0 1 1 1 1 0 1 1 0 0 0 0 0 0 0 0 1 0 0 0 0 1 0 0 0 1 0 0 1 0 0 0 0 1 1 0 0 0 0 2 0 0 0 0 0 0 2 2 2 2 2 2 2 0 1 0 0 1 1 1 0 0 1 0 0 0 0 1 1 1 1 2 0 0 1 0 0 1 0 1 1 0 0 1 0 0 1 2 2 0 1 1 2 0 1 1 1 1 2 2 0 0 0 0 0 0 0 0 0 0 0 0 0 2 2 2 0 0 2 1 0 0 0 0 0 0 0 1 1 1 0 0 1 1 0 0 0 0 1 1 1 0 0 0 0 0 0 1 0 2 0 1 0 1 1 0 0 1 2 1 0 2 1 2 1 2 0 1 1 0 2 1 2 2 1 2 1 0 2 0 2 1 0 2 0 0 0 1 2 1 1 0 2 0 2 0 0 2 2 1 1 0 0 0 1 2 1 1 1 1 0 0 0 1 1 0 0 0 2 0 1 1 1 0 1 0 0 0 2 1 1 0 2 1 0 2 2 2 2 0 2 1 0 1 2 1 2 1 1 2 0 2 2 0 2 0 1 1 1 0 0 0 1 0 0 0 0 0 1 1 2 1 1 1 0 0 0 0 0 1 1 0 1 1 0 0 0 1 1 0 1 0 1 1 0 1 0 1 0 0 0 0 0 0 1 0 1 0 1 1 1 0 0 1 1 1 1 1 0 1 2 2 0 0 0 1 0 1 0 2 0 0 0 1 2 2 1 2 1 0 0 0 1 1 1 1 1 0 2 2 1 1 0 2 1 1 0 2 1 0 1 1 0 0 0 1 0 1 0 1 0 0 0 1 2 0 0 0 1 1 0 1 1 1 0 0 0 1 1 1 0 1 0 0 1 1 1 2 1 1 0 1 1 1 1 1 1 1 0 1 2 0 0 0 0 1 0 0 1 0 0 1 0 0 0 0 0 0 0 2 0 1 0 1 0 1 0 0 1 0 1 1 0 1 0 0 1 2 1 0 1 0 1 0 0 2 0 0 0 0 0 0 0 0 1 1 0 1 0 1 1 1 1 0 0 0 0 1 0 1 1 0 0 0 0 0 0 0 0 1 1 1 0 0 0 0 0 0 0 0 0 0 2 1 0 0 1 0 1 0 0 0 2 0 1 2 1 0 0 1 1 0 2 0 1 1 1 2 1 1 1 2 1 1 1 0 0 0 1 1 1 2 0 1 1 0 0 1 1 0 0 2 0 0 0 0 0 0 2 2 1 1 1 1 2 0 1 1 0 0 0 0 0 0 2 2 1 0 0 0 2 0 0 1 0 0 0 0 0 0 0 1 0 2 1 0 0 0 1 0 0 1 0 2 2 2 2 2 0 0 0 0 1 0 0 0 0 0 0 0 1 1 1 0 0 0 0 0 0 0 0 2 1 0 1 0 0 0 2 0 0 1 1 1 1 1 0 0 2 0 0 1 1 0 0 1 0 1 0 1 1 1 0 2 2 1 1 1 1 1 0 1 0 0 0 0 0 0 0 0 1 2 1 0 1 2 0 0 1 1 1 0 0 2 1 1 1 1 1 2 1 1 0 0 0 0 0 0 0 1 0 2 0 0 0 0 1 1 1 0 0 0 1 0 0 0 0 2 0 1 0 1 1 0 1 0 1 2 0 0 1 1 1 0 0 2 0 0 1 0 2 2 0 0 2 2 2 0 2 1 0 1 0 0 0 1 1 0 0 1 2 1 1 0 1 0 0 1 0 1 2 2 0 0 0 1 0 0 0 0 2 1 2 0 2 2 0 0 0 1 0 1 0 1 1 1 2 0 0 2 0 0 1 1 1 0 0 0 1 0 0 0 0 1 0 0 2 0 2 1 1 0 1 1 0 1 1 1 0 1 2 1 1 0 1 0 0 0 0 0 0 1 1 0 1 0 0 1 0 0 0 0 0 0 1 1 0 0 0 0 1 0 0 0 1 0 2 0
152 0 1 1 0 1 1 1 2 0 1 0 0 0 0 0 0 0 1 0 0 0 0 0 2 0 0 0 2 0 2 0 1 1 0 0 1 1 0 1 0 1 0 0 0 0 0 0 2 0 0 1 0 1 1 0 0 0 0 1 1 1 1 1 0 0 0 1 0 0 0 1 2 0 2 1 2 0 2 0 2 0 0 1 1 0 0 0 2 2 0 1 2 0 2 0 0 0 0 0 0 0 0 0 1 2 1 0 2 1 0 2 1 1 1 1 1 0 1 1 1 0 1 1 0 0 0 0 1 0 0 0 0 0 1 1 0 1 0 0 2 0 0 0 0 1 0 0 0 1 0 1 0 0 1 0 0 0 1 1 1 0 0 2 2 2 1 0 2 2 0 1 0 2 1 1 1 0 0 2 2 2 1 1 0 0 1 1 0 0 0 2 1 1 1 1 1 0 1 0 0 1 0 1 1 0 1 0 1 1 0 0 1 0 1 1 0 0 2 0 0 0 1 1 1 0 1 0 0 0 0 0 0 0 0 0 0 2 2 2 0 0 1 1 1 1 1 0 1 1 1 1 1 1 0 0 1 1 0 0 0 0 0 0 0 0 0 0 0 0 0 1 0 1 1 0 0 2 1 0 0 1 1 0 0 1 1 2 2 2 0 1 1 0 1 0 2 0 0 1 1 0 0 1 0 0 1 2 1 0 0 2 2 1 1 0 2 1 1 0 1 1 1 1 1 0 0 0 0 0 2 2 0 0 0 0 0 2 0 1 0 0 2 2 1 1 0 0 1 0 0 1 0 0 0 2 0 1 0 1 1 1 0 0 0 0 0 0 1 0 2 2 1 1 0 0 0 1 1 0 0 2 1 0 1 2 1 0 0 1 0 0 0 0 2 1 1 0 1 1 0 1 0 1 0 0 1 1 0 1 1 1 0 0 0 0 1 1 0 0 0 1 1 1 0 0 0 0 0 0 0 0 1 1 1 1 0 1 1 0 1 1 0 0 1 1 1 0 0 1 1 0 0 2 1 1 1 0 0 0 2 0 1 2 0 2 0 1 2 0 1 1 2 2 2 0 2 1 0 1 0 1 1 1 2 1 0 1 1 0 1 1 0 1 1 0 0 0 0 1 2 2 1 0 0 0 2 0 1 0 0 2 0 1 1 0 0 1 0 1 1 2 1 1 0 0 0 0 1 2 0 0 0 0 1 0 1 0 1 1 0 1 1 0 0 2 0 0 0 0 0 0 0 2 0 1 0 0 1 1 1 0 0 0 0 0 0 1 0 0 1 0 1 0 0 0 1 0 0 2 2 0 1 0 1 1 1 0 0 0 0 1 0 0 2 0 1 0 0 0 0 1 0 1 1 0 1 0 0 0 1 0 0 1 0 0 0 0 0 0 0 0 0 0 0 0 2 0 0 0 0 0 0 0 0 0 1 0 0 2 1 2 0 2 2 0 1 0 1 1 0 2 0 2 0 2 0 1 0 1 1 1 1 0 0 1 0 0 0 0 1 0 1 0 0 1 1 0 2 0 0 0 2 2 1 2 0 1 2 0 0 0 0 1 2 0 0 1 1 1 0 1 1 1 0 1 1 2 0 0 1 1 0 1 0 1 0 1 1 0 0 0 0 0 0 2 0 2 2 1 0 0 0 0 0 0 0 0 1 1 0 1 0 0 0 1 1 1 0 1 1 1 0 1 1 1 1 0 2 0 0 1 2 0 0 0 2 1 0 0 0 0 2 0 0 1 1 1 1 2 1 0 0 1 1 1 1 2 0 2 0 2 2 2 2 0 0 0 0 1 0 0 0 0 2 1 1 1 0 2 1 1 1 1 1 0 0 2 1 1 2 1 1 2 2 1 1 0 1 0 0 1 1 2 1 1 1 0 0 0 1 1 1 0 1 1 0 0 0 1 0 1 0 1 1 0 1 0 0 1 0 1 1 1 0 0 1 1 1 1 0 1 0 0 1 2 0 1 1 2 2 0 0 0 0 0 0 0 0 1 1 0 2 0 1 1 1 0 1 0 1 1 0 2 1 1 0 1 0 0 0 0 1 1 1 0 1 1 2 1 1 1 0 0 0 0 2 1 0 0 1 0 0 1 0 0 0 1 1 0 0 0 0 2 1 0 1 1 0 0 1 0 0 0 0 0 2 2 0 0 1 0 0 1 1 0 0 0 2 0 0 0 0 0 0 2 0 1 2 0 1 1 1 1 0 1 1 0 0 0 0 0 1 0 2 0 0 0 2 0 0 0
153 0 0 0 1 0 2 1 1 2 2 0 0 1 0 1 0 0 1 0 0 0 0 0 2 0 0 0 2 0 2 0 2 2 0 0 1 1 1 0 0 0 1 2 0 1 0 0 1 0 1 1 1 1 1 1 1 0 0 0 0 1 1 1 0 0 0 1 0 0 0 1 2 0 1 2 2 0 1 0 1 0 1 0 1 0 0 0 2 2 0 0 1 0 1 0 0 2 0 0 0 1 0 0 2 2 2 1 1 1 0 1 2 2 2 2 2 0 0 2 2 0 2 0 0 0 2 0 1 0 0 0 0 0 0 0 0 0 0 0 1 0 0 0 0 2 0 0 0 0 0 0 1 0 0 1 1 1 0 1 0 0 1 2 1 1 0 0 1 1 1 0 1 2 1 1 1 0 0 2 2 2 1 1 0 0 1 2 0 0 1 2 1 1 1 1 1 0 0 0 0 0 0 2 0 2 2 2 0 0 1 1 0 0 0 2 1 1 1 0 0 0 2 1 1 1 0 1 1 0 0 1 0 0 0 0 0 2 2 2 0 0 2 2 0 0 0 0 0 0 0 0 1 0 0 0 0 1 0 0 0 0 0 1 0 0 1 0 0 0 0 0 0 2 1 1 0 2 1 0 1 1 2 2 0 1 1 2 0 2 0 0 1 0 2 1 1 1 0 2 1 1 0 1 0 0 0 2 1 0 0 1 2 2 2 0 2 2 1 0 0 2 0 2 1 0 1 0 1 0 2 0 0 0 0 0 0 1 1 0 0 0 2 1 1 1 2 1 1 0 0 1 2 1 1 0 1 1 0 1 1 1 2 0 2 0 0 1 1 0 2 2 0 2 0 1 1 1 0 0 1 1 0 0 0 0 0 0 0 0 0 0 2 0 2 2 2 0 1 1 0 1 0 2 2 0 0 1 0 0 0 0 0 1 1 0 0 0 1 0 1 1 0 0 0 1 0 0 1 0 0 1 0 0 0 1 1 1 0 0 0 1 0 0 1 1 2 0 0 0 0 1 0 2 0 0 0 2 1 2 0 2 0 0 0 1 0 2 2 0 2 2 1 1 2 2 0 2 0 1 1 1 1 0 1 1 0 0 0 1 1 0 0 1 2 0 0 1 1 0 0 0 1 1 1 2 2 0 0 0 0 2 0 2 0 0 0 0 2 0 0 2 1 1 1 1 1 1 0 2 1 1 0 1 1 1 1 2 1 0 0 2 2 1 1 2 0 1 1 2 0 0 0 1 1 1 1 0 1 0 0 0 0 1 0 0 2 1 0 0 0 0 0 0 0 0 0 1 0 2 1 0 0 0 0 1 1 0 0 0 0 1 0 0 0 0 1 1 1 1 1 1 1 1 1 1 1 1 0 1 1 0 2 2 0 2 2 0 0 1 0 1 0 1 0 1 1 1 0 0 1 0 1 0 0 2 0 0 0 0 1 2 0 0 1 0 2 1 1 0 1 2 0 1 0 2 1 2 2 0 0 0 1 1 1 2 0 1 0 1 0 1 1 0 0 2 0 0 2 0 1 1 2 1 0 2 1 0 1 0 0 0 1 0 1 0 0 0 1 1 1 0 0 0 1 0 1 2 0 0 1 1 1 0 0 0 0 0 1 0 0 0 1 0 0 2 0 1 1 1 1 1 0 1 0 0 1 0 0 0 0 0 0 0 1 0 0 0 0 0 0 1 1 0 0 2 1 0 1 0 0 1 2 1 0 1 1 0 2 2 1 0 0 1 0 0 0 0 0 0 0 1 0 1 1 1 0 1 1 1 0 1 1 2 1 1 0 1 0 0 0 0 0 0 2 0 2 1 0 1 0 0 0 0 0 0 0 2 1 2 0 1 0 2 2 2 2 0 0 1 1 0 1 1 1 1 0 0 0 0 0 1 1 1 0 0 1 1 0 0 0 2 0 2 2 0 0 0 0 0 0 1 0 0 0 0 0 0 1 1 0 0 0 0 2 1 0 0 2 2 2 0 1 0 0 0 1 0 0 2 2 0 0 2 2 0 2 0 0 0 0 2 0 2 2 2 0 1 0 0 0 0 0 0 1 0 2 1 1 1 0 0 1 1 0 0 1 0 1 1 2 0 0 2 0 0 0 0 2 2 0 0 0 0 0 0 1 0 0 1 1 0 1 1 1 0 1 1 0 0 2 0 0 0 1 0 0 0 2 0 0 0 0 0 0 1 1 0 1 0 0 1 1 1 0 0 1 0 0 0 0 0 0 1 0 0 0 0 0 0 2 1
154 0 0 1 1 0 1 0 0 2 2 0 0 0 0 0 0 0 1 1 1 1 0 0 2 0 0 0 2 2 1 1 0 1 1 0 2 1 0 1 1 1 0 1 0 0 1 0 2 0 0 1 1 1 0 2 0 0 0 2 0 0 0 0 0 0 1 0 0 0 1 0 2 0 1 2 2 0 2 1 1 0 1 0 1 0 0 0 2 2 0 0 0 0 0 0 0 1 1 1 1 1 2 0 2 0 2 1 1 1 1 2 0 1 1 1 1 0 1 1 1 0 1 1 0 1 1 1 2 0 1 1 0 0 0 0 0 0 0 0 1 0 0 0 2 2 1 0 0 0 0 0 0 0 0 0 1 1 0 0 0 0 0 1 1 2 0 0 1 1 1 0 0 2 1 0 2 0 0 0 0 0 1 1 1 1 1 1 1 0 0 2 1 1 1 2 0 1 0 0 0 0 0 1 1 0 1 0 1 2 0 1 1 0 0 2 0 1 2 1 0 0 2 2 0 0 2 0 0 0 0 0 0 0 0 0 1 2 2 1 0 0 2 2 0 0 0 0 0 1 1 1 1 0 1 1 1 2 1 1 0 1 0 1 1 0 1 1 1 0 0 1 0 2 0 0 0 2 1 0 1 2 2 1 0 1 1 2 0 2 0 0 1 0 2 1 0 1 1 2 1 0 1 1 1 1 0 0 1 0 0 2 2 2 2 0 1 1 0 0 0 2 0 0 1 0 0 0 1 1 2 1 0 0 0 0 0 2 0 0 0 0 2 0 0 0 0 0 0 0 0 0 1 0 1 1 0 0 0 1 1 2 1 0 1 1 0 1 1 0 2 2 0 2 0 0 2 1 1 1 1 1 1 0 0 2 1 0 0 0 1 1 0 0 2 0 0 0 0 0 0 1 0 2 2 1 1 2 0 0 0 0 0 1 1 0 1 0 0 0 0 2 1 0 1 1 1 0 1 0 2 0 0 1 1 0 0 0 0 0 0 2 0 1 2 2 2 0 2 0 0 0 0 2 1 0 1 1 1 0 2 0 0 0 1 2 0 1 2 0 2 1 1 1 2 1 1 2 1 1 2 1 2 1 1 1 0 1 1 1 1 2 2 1 0 0 0 1 1 0 1 1 2 0 0 2 0 1 0 0 0 2 0 0 0 2 1 0 0 2 2 0 2 2 0 2 0 0 1 1 1 0 0 0 1 0 0 0 0 2 0 1 1 0 0 1 0 1 1 1 1 1 0 1 1 0 0 0 0 1 0 0 0 0 0 0 2 0 0 0 2 2 1 0 0 0 1 2 0 1 2 1 0 0 1 0 0 1 0 1 0 1 0 0 0 0 0 1 1 1 1 1 0 1 1 1 0 1 0 1 1 0 1 1 1 1 1 0 0 0 0 0 0 0 0 0 2 1 0 0 0 1 0 0 0 1 0 0 0 2 0 0 0 1 2 0 2 0 1 0 0 2 0 0 0 2 2 0 0 0 0 0 1 1 1 2 0 2 0 0 2 0 1 0 1 1 2 0 1 0 0 0 2 1 0 1 2 0 1 0 0 0 0 0 2 0 0 0 1 1 1 1 0 0 2 0 0 0 1 0 0 0 0 0 0 0 0 2 1 0 0 0 0 0 0 2 0 0 0 0 0 0 0 1 0 1 2 0 2 2 0 2 1 1 0 1 2 0 0 1 1 1 0 0 0 0 1 0 1 0 0 1 2 0 1 0 2 0 2 2 0 0 0 1 0 1 0 2 2 2 1 0 0 0 0 1 0 2 1 1 1 1 2 2 1 1 0 0 0 0 1 0 0 0 2 0 0 1 0 1 0 0 2 2 2 0 0 1 2 2 1 2 1 2 1 1 1 0 0 0 1 0 1 1 1 2 0 0 0 0 0 0 0 0 0 0 1 0 1 0 0 1 0 2 2 0 0 0 1 0 0 0 0 0 0 1 1 0 1 0 1 0 1 1 1 0 0 1 1 2 2 0 1 0 0 0 0 1 0 2 2 0 1 1 2 0 2 0 0 0 0 1 1 0 2 1 0 2 0 0 0 0 0 0 1 1 1 2 2 2 0 0 0 1 0 0 1 0 0 0 2 1 0 0 1 0 0 1 2 1 0 0 2 1 1 1 1 2 1 1 0 0 2 1 0 0 0 0 0 0 2 0 0 1 2 0 0 0 0 0 0 0 0 0 0 1 1 1 1 0 1 2 1 1 0 0 1 1 0 1 1 0 0 0 1 1 0 0 1 0 1 1
155 0 0 0 0 0 0 1 1 1 1 0 0 0 0 0 0 0 0 1 1 1 0 0 2 0 0 0 2 1 1 2 1 2 1 0 1 1 2 0 0 1 0 1 1 1 1 0 2 0 0 1 1 1 1 2 0 0 0 1 1 1 0 1 0 1 1 1 0 0 1 2 2 0 2 2 2 0 2 1 1 0 0 2 2 0 0 0 2 2 0 1 2 1 1 0 0 1 1 1 1 0 0 1 2 1 2 0 0 2 0 0 1 2 2 2 2 0 2 0 0 0 1 1 0 0 0 1 2 0 0 0 0 0 0 0 0 1 0 1 1 0 0 1 1 1 0 0 0 0 0 0 0 0 0 1 0 1 0 1 2 2 0 1 1 2 1 0 0 1 1 1 0 1 2 0 1 0 0 2 2 2 0 0 1 1 0 1 1 0 0 1 1 1 1 1 0 0 0 0 1 0 0 1 1 0 0 2 0 0 0 0 1 0 0 2 0 2 1 1 0 0 2 2 0 0 1 1 1 1 0 1 0 0 0 0 0 1 1 0 0 1 2 1 0 0 0 0 1 1 1 1 1 0 0 0 2 2 0 0 0 0 0 1 1 0 0 0 1 1 0 0 0 2 0 0 0 1 2 0 0 0 2 2 0 1 1 2 2 2 0 2 1 0 2 1 2 0 0 0 0 0 2 0 2 0 0 1 0 1 1 2 1 1 1 0 1 0 0 0 1 2 2 2 1 0 0 0 0 0 2 2 0 0 0 0 0 1 1 2 0 0 1 0 1 1 1 0 0 1 1 0 2 0 1 0 0 1 0 2 2 2 1 0 1 1 0 2 2 1 1 1 0 2 1 0 0 0 1 0 2 1 2 0 0 1 2 1 1 0 0 0 2 1 1 1 2 0 2 1 0 2 0 2 2 0 0 0 0 0 0 1 0 0 0 0 0 0 0 1 0 0 0 0 1 1 1 1 2 1 0 1 0 0 0 0 0 1 1 1 2 0 0 1 0 2 1 0 0 1 0 0 0 2 2 1 2 1 1 1 1 1 0 1 0 1 1 1 1 1 2 1 1 1 1 1 0 1 1 0 1 1 1 1 2 1 0 1 1 0 2 2 0 1 1 1 1 0 1 0 1 1 1 1 0 1 2 1 0 0 0 2 0 0 2 0 0 0 1 1 0 2 2 2 0 2 0 1 1 1 1 1 1 0 0 0 1 1 0 1 1 1 1 1 1 2 0 0 0 2 0 0 0 2 0 1 0 0 1 1 1 0 1 1 1 1 1 1 1 1 0 0 1 0 1 0 1 2 0 1 2 0 0 0 0 0 0 0 1 1 0 1 0 0 0 0 0 0 0 0 0 2 0 0 0 0 1 1 1 1 1 0 1 1 1 1 1 0 0 1 1 1 0 0 0 0 2 1 0 0 2 0 0 0 0 0 0 0 0 0 1 1 0 1 2 0 1 1 2 2 0 1 0 1 0 2 1 1 1 0 0 0 1 1 2 2 0 1 1 0 0 1 0 0 0 1 1 0 1 0 1 0 1 1 1 1 0 0 2 0 0 0 0 0 0 0 0 0 2 1 0 1 0 0 1 0 0 2 0 0 0 0 0 1 0 0 0 1 1 1 0 0 1 0 0 0 0 2 2 1 1 0 0 0 0 1 1 0 0 0 0 0 0 0 0 0 1 0 0 0 0 0 0 1 1 2 0 0 0 0 0 1 2 0 0 1 2 0 2 2 0 0 1 0 0 1 2 1 1 1 0 1 0 0 1 1 0 2 2 0 2 0 1 2 2 0 0 1 0 1 0 0 0 0 2 1 1 0 0 0 0 0 1 0 2 1 2 2 2 2 2 2 1 2 2 1 1 0 0 0 0 0 2 0 0 1 1 0 1 0 1 1 1 1 0 0 1 0 0 0 0 2 0 2 2 0 0 0 0 0 0 1 0 0 0 1 1 0 1 2 0 0 2 0 1 1 0 1 1 1 2 0 2 0 0 0 1 1 0 0 0 1 0 2 2 0 2 0 1 0 1 1 1 1 2 2 0 0 1 1 1 0 0 0 1 1 2 1 1 1 0 0 0 0 1 0 1 2 0 0 0 0 0 1 0 0 0 1 2 1 0 0 1 2 2 0 0 0 0 0 1 1 0 1 1 0 2 1 0 1 1 1 0 1 2 0 0 0 1 0 0 0 0 0 0 0 2 1 0 0 0 2 0 0 0 0 0 0 0 0 0 0 0 0 1 0 1 0 0 0 1 1
156 0 0 0 0 0 1 0 1 1 1 0 1 2 0 1 0 0 0 1 1 1 0 0 2 0 0 0 2 0 0 0 1 1 2 2 2 1 0 0 0 1 1 1 0 0 0 0 2 0 0 1 1 2 0 0 1 1 1 0 1 1 0 0 0 0 1 1 0 0 0 1 1 0 0 2 2 0 0 1 0 0 1 0 2 0 0 0 1 2 0 0 0 0 0 0 1 0 0 0 0 1 0 1 2 0 2 0 0 2 0 1 0 2 1 2 2 0 0 2 2 0 2 0 1 0 1 0 0 0 0 0 0 0 0 0 1 0 1 0 0 0 2 0 0 0 0 0 0 0 0 0 0 0 1 1 0 0 1 1 1 1 1 2 1 1 0 1 1 2 0 1 1 1 1 0 2 1 0 0 1 2 1 1 0 0 1 1 0 0 0 1 1 1 1 2 1 0 0 0 0 0 1 1 1 0 0 0 1 0 1 1 1 0 0 2 0 0 1 2 0 0 1 2 0 0 0 0 0 0 0 0 0 2 2 2 0 2 2 2 0 0 2 1 0 0 0 0 0 0 0 0 1 0 1 1 1 2 1 2 1 2 0 0 1 0 0 0 0 0 1 1 1 2 1 0 0 1 2 0 0 1 2 1 1 1 0 2 0 2 0 0 1 0 2 1 2 0 0 0 0 0 1 0 1 1 0 2 1 0 1 2 1 2 2 0 1 0 0 0 1 1 2 1 0 0 1 0 2 2 2 0 0 0 0 1 1 2 0 0 0 0 1 0 1 1 0 0 2 1 1 0 2 0 2 0 0 0 0 2 2 2 2 0 2 0 0 2 2 0 2 2 0 2 0 0 2 0 0 0 2 1 1 0 0 1 1 0 0 0 2 2 0 0 2 0 0 0 1 0 0 1 0 2 1 0 0 0 0 0 0 0 0 2 2 1 0 0 1 0 0 0 1 1 0 0 1 1 2 1 1 0 2 1 1 1 0 0 1 0 0 1 0 0 1 1 1 0 0 0 0 0 0 2 1 0 1 1 1 1 1 1 0 0 1 1 0 1 2 0 1 2 1 1 1 0 1 2 0 2 2 2 1 0 2 0 0 1 0 0 1 1 1 1 1 1 1 0 1 1 1 1 1 1 0 1 2 0 0 0 0 2 0 2 0 0 0 0 1 1 0 2 2 2 0 2 0 1 0 2 1 1 0 1 1 0 0 0 0 1 1 1 1 1 0 0 1 0 0 0 0 0 0 2 1 0 0 1 2 0 1 0 0 0 0 0 2 2 0 0 1 1 1 1 0 1 1 1 0 1 1 1 0 0 0 0 0 0 1 1 1 0 1 0 0 1 0 0 0 0 0 1 0 1 1 1 1 0 1 0 1 0 0 1 1 1 0 0 1 0 0 1 0 1 0 1 2 2 0 0 1 0 0 0 0 0 1 0 0 2 1 1 0 2 2 0 0 1 2 2 0 1 0 1 1 2 2 1 1 0 0 0 2 0 0 1 1 2 0 0 0 1 1 0 0 2 2 0 2 0 1 0 2 1 0 0 2 1 1 1 0 0 0 0 1 0 0 0 1 1 0 0 0 1 1 0 1 2 0 0 0 0 0 1 0 1 1 2 1 0 0 0 0 0 0 2 0 0 0 0 0 0 0 0 0 1 2 0 2 2 1 2 1 1 0 0 2 0 0 1 1 1 1 0 0 1 1 0 0 0 0 0 2 0 0 1 1 1 0 0 0 2 2 1 1 0 1 1 0 1 0 1 0 1 1 0 0 2 1 2 0 1 0 1 1 0 0 2 0 0 0 0 0 0 0 0 2 0 1 2 0 0 2 1 2 0 1 2 1 1 0 1 0 2 2 0 0 0 0 1 0 1 0 1 1 1 1 1 1 0 1 0 0 0 0 0 0 0 0 0 0 2 0 0 0 0 1 0 0 2 0 1 1 0 0 2 2 0 1 0 0 0 0 0 1 2 0 0 1 1 1 0 2 0 0 0 0 1 1 2 2 0 1 1 1 0 1 0 1 0 1 1 0 0 2 2 0 0 0 1 1 0 0 0 1 1 2 2 2 2 0 1 0 1 0 0 1 1 0 0 1 1 0 1 1 1 0 1 2 1 0 0 2 1 1 0 0 0 0 0 1 0 2 1 1 0 0 2 0 1 2 0 0 0 0 0 0 0 2 0 0 0 0 0 0 2 0 1 1 0 0 1 0 0 0 1 0 1 0 1 1 0 0 0 0 0 0 0 2 0 2 1
157 0 0 0 0 0 2 2 2 0 0 0 2 2 1 1 0 0 1 0 0 0 0 0 2 0 0 0 2 2 1 0 1 2 2 1 2 2 0 0 0 0 1 1 0 1 1 0 2 0 0 0 1 1 1 1 1 1 1 1 0 1 0 1 0 0 2 1 0 0 0 2 1 1 1 2 2 0 0 0 0 0 1 0 1 0 0 1 2 2 1 0 1 0 0 0 0 1 1 1 1 0 0 1 1 1 1 0 0 2 1 2 1 2 1 2 2 0 1 1 1 1 2 0 0 0 2 1 1 1 1 1 0 0 1 1 0 0 0 0 2 0 0 0 1 2 1 0 0 0 0 1 1 1 1 0 1 2 0 0 0 0 0 2 1 2 1 0 0 0 2 1 0 2 2 2 0 0 0 1 1 1 0 1 1 0 0 0 0 0 0 1 1 0 2 1 0 0 1 0 0 1 0 1 1 0 1 1 1 0 0 1 0 0 0 2 0 0 1 0 0 0 2 1 1 1 1 1 1 0 0 1 0 1 1 0 0 2 1 1 1 0 2 2 0 0 0 0 0 0 0 0 1 0 0 0 1 1 1 0 0 0 0 2 2 0 0 1 1 0 0 1 0 1 0 0 0 1 2 0 0 0 2 2 0 1 1 0 1 2 0 1 1 0 2 0 2 1 0 0 0 0 1 1 1 0 1 2 0 0 0 0 2 1 1 0 2 0 1 0 2 2 0 2 0 0 1 0 1 0 2 0 0 0 0 0 0 1 1 1 1 1 0 0 0 0 2 1 2 0 0 1 2 2 0 0 2 2 0 0 0 0 0 0 0 1 0 1 1 0 2 2 2 2 0 1 2 0 0 0 0 1 2 0 1 1 1 0 0 1 0 0 0 0 2 0 0 0 1 1 0 1 0 2 2 0 0 0 0 0 0 1 0 0 0 0 0 0 1 0 0 0 2 0 1 2 2 0 0 0 0 0 0 0 0 2 0 0 0 0 0 2 0 1 2 2 1 0 0 2 0 0 0 2 0 0 0 1 2 2 1 2 0 1 0 1 0 1 2 0 1 1 2 2 1 0 1 2 0 2 0 1 1 1 1 0 1 0 0 0 1 0 2 1 2 0 0 0 0 0 2 1 2 0 0 1 2 0 0 0 0 1 0 1 0 1 0 0 0 1 1 1 2 2 1 2 0 2 0 2 0 2 0 0 0 0 0 0 1 2 1 2 2 2 2 1 0 1 1 1 0 0 0 2 0 2 0 0 0 0 0 0 1 0 0 0 1 2 1 0 0 1 1 1 0 1 2 1 0 1 1 0 0 0 0 0 0 0 1 1 0 1 1 0 0 1 1 0 0 0 0 2 0 0 0 1 1 1 0 2 0 0 2 2 0 2 2 0 0 1 1 1 0 0 0 0 2 2 0 0 1 0 0 0 0 0 0 0 0 1 1 0 0 1 1 0 1 0 1 1 0 2 0 0 0 2 2 2 2 0 0 0 2 1 1 1 0 1 0 1 0 2 0 0 1 2 1 0 2 0 0 1 2 2 0 2 2 1 2 0 0 0 2 0 0 0 0 0 0 1 1 0 1 1 0 0 1 1 0 0 0 0 0 0 0 0 0 2 1 0 0 0 0 0 0 2 0 1 0 0 2 0 0 0 0 1 2 0 0 1 0 0 0 0 0 0 0 1 0 0 0 0 1 1 0 0 2 0 2 0 0 1 1 0 1 0 2 0 2 2 0 1 2 1 1 1 2 0 0 1 0 1 2 0 2 1 0 1 1 1 0 1 2 2 2 0 0 0 0 0 1 0 0 0 1 0 2 0 0 1 1 1 0 0 0 0 1 2 1 1 1 1 1 0 0 2 0 0 0 0 1 0 1 1 0 1 0 0 0 0 0 1 2 1 0 0 1 0 0 1 1 1 0 2 2 0 0 0 1 0 0 1 0 0 0 0 0 0 1 0 0 0 0 0 2 2 0 0 1 0 1 0 2 0 0 0 0 0 0 1 1 0 1 1 2 0 2 0 2 0 2 0 0 2 0 0 1 1 0 0 0 0 0 0 1 1 2 1 2 1 0 1 0 0 0 0 0 1 0 0 2 0 0 2 0 0 0 1 1 0 0 0 0 2 1 2 2 1 0 0 2 0 1 1 2 0 2 2 0 1 1 1 0 0 1 1 1 0 1 0 0 0 0 0 0 0 2 1 1 0 0 1 0 1 0 0 1 1 0 1 1 0 0 0 0 0 0 0 1 0 1 1
158 0 0 0 0 0 2 1 1 1 1 1 0 0 0 0 0 0 1 1 0 0 0 1 2 0 0 0 2 0 2 0 0 0 2 0 2 2 1 0 0 0 0 0 0 0 2 0 2 0 0 0 2 2 0 2 0 0 1 0 1 0 0 2 0 0 1 1 0 0 1 0 2 0 2 2 2 0 2 0 2 0 0 1 1 0 1 2 2 2 2 2 1 0 0 0 0 1 1 1 1 0 0 1 2 0 2 0 0 2 0 0 1 2 2 2 2 0 1 1 1 0 0 2 0 1 0 1 2 0 0 0 0 0 0 0 0 0 0 0 0 0 0 0 1 0 1 0 0 0 0 1 0 0 0 1 1 2 1 0 1 1 0 2 1 2 0 0 1 2 0 1 0 1 1 0 1 1 0 0 0 0 1 1 0 0 1 0 0 0 0 2 2 1 2 1 0 0 0 0 0 0 0 2 2 0 0 1 1 0 1 1 1 0 0 2 0 1 1 1 1 1 0 1 1 0 0 1 0 0 0 1 1 1 1 1 0 2 1 1 0 1 2 2 0 0 0 0 0 0 0 0 1 0 0 0 1 0 0 0 0 0 0 1 1 1 0 0 0 0 0 0 0 2 0 0 0 2 1 0 0 0 1 0 0 0 0 2 1 2 0 1 2 0 2 0 0 0 0 2 0 0 2 0 2 0 0 1 0 0 0 2 1 1 1 0 2 0 1 0 0 2 1 2 0 0 0 0 0 0 2 1 0 0 0 0 0 1 1 1 0 0 1 1 0 0 1 0 0 2 2 0 1 0 1 1 0 2 0 1 1 1 2 0 2 0 0 0 0 0 2 2 0 2 0 1 1 1 1 0 0 2 0 1 1 1 0 1 1 0 0 0 0 0 2 0 0 1 1 1 0 1 0 1 1 1 2 1 0 0 0 0 0 1 1 0 0 1 0 0 0 0 1 0 1 2 0 0 2 0 0 1 1 1 1 0 0 0 0 0 1 1 0 1 2 2 0 0 0 0 1 0 0 2 2 1 2 1 2 1 2 0 1 1 0 1 1 0 2 0 0 0 1 1 0 0 0 1 0 1 0 2 1 0 1 0 0 1 1 0 1 0 0 2 0 0 0 0 0 1 2 2 1 1 0 1 1 0 0 0 0 0 0 0 0 2 0 0 2 0 0 2 2 2 1 1 1 1 0 2 0 2 1 1 2 0 0 1 1 1 1 1 2 2 2 1 0 1 1 1 0 0 0 2 0 0 0 0 1 1 1 0 0 0 1 1 1 2 2 1 1 1 1 0 0 0 1 1 0 2 2 0 0 0 0 0 0 0 1 1 0 1 0 1 1 1 1 0 0 0 0 1 1 1 1 0 0 2 0 2 0 0 0 0 2 0 0 0 0 0 0 2 1 1 0 0 1 2 0 0 1 0 0 0 0 1 0 0 2 2 2 2 0 0 1 0 2 1 1 1 1 1 0 1 0 1 1 1 1 0 0 0 1 1 1 1 1 1 0 1 0 2 0 0 0 2 2 0 1 0 0 0 2 1 0 1 1 1 2 0 0 0 0 0 0 0 0 0 2 2 0 0 0 1 0 0 1 2 0 0 0 0 0 0 0 0 0 1 2 0 1 0 2 0 0 1 0 2 2 2 0 0 0 0 0 0 1 0 1 2 0 2 0 0 0 1 1 1 0 0 0 0 0 0 0 2 1 0 1 0 0 0 2 0 0 0 2 1 0 0 0 0 0 0 0 0 0 1 1 1 1 0 1 0 1 1 0 2 1 2 0 1 0 1 1 0 0 1 0 1 0 0 0 1 1 0 0 0 0 2 0 0 1 2 2 0 0 1 2 2 1 2 1 2 2 2 1 0 1 0 0 0 1 1 1 2 0 0 0 1 0 1 0 0 0 0 0 0 0 0 0 2 0 2 2 0 0 0 0 0 2 2 1 0 0 2 2 0 1 1 1 0 0 0 1 0 0 0 1 2 1 0 0 0 0 0 0 0 1 2 2 0 0 1 1 0 1 0 0 0 0 1 1 1 2 2 0 0 0 2 0 0 2 2 2 1 0 0 0 0 0 0 0 2 0 0 0 1 1 1 1 0 0 0 1 0 0 1 1 0 0 0 2 1 1 0 2 0 0 0 1 1 1 2 1 0 1 2 0 1 1 1 1 1 1 0 0 0 0 0 0 0 0 0 0 1 1 1 1 0 0 1 2 2 0 0 2 1 1 1 1 0 0 0 0 0 0 0 0 0 0 0
159 0 0 0 0 0 1 1 1 0 0 2 1 1 0 1 0 0 1 2 1 1 0 0 2 0 1 0 2 2 2 0 2 1 1 0 1 1 0 1 1 1 0 0 0 0 0 0 2 0 0 0 1 1 1 2 0 2 2 1 0 0 0 1 1 1 1 1 0 0 0 2 2 1 2 2 2 0 1 0 1 0 1 0 1 0 0 0 1 2 0 0 2 0 0 0 0 2 0 0 0 1 0 1 2 0 2 0 0 2 1 2 0 2 2 2 2 0 1 1 1 0 0 2 0 2 0 1 2 0 1 1 0 0 0 0 0 2 1 1 2 0 1 0 2 2 1 0 0 1 0 2 1 1 1 1 0 1 1 1 0 0 1 2 2 2 0 2 0 2 0 0 0 1 0 0 2 0 0 0 0 1 1 1 0 0 1 0 0 0 0 2 2 0 2 2 2 0 0 1 0 1 0 1 1 0 1 1 1 0 0 2 1 0 0 2 0 2 1 0 1 1 2 2 0 0 0 0 0 0 0 0 0 0 0 0 1 2 1 1 1 0 2 2 0 0 0 0 0 0 0 0 1 0 0 0 2 0 0 0 0 0 0 1 1 0 0 0 2 2 0 1 0 2 0 0 0 2 2 0 0 2 1 0 0 0 0 1 0 2 0 0 2 0 2 0 1 0 0 2 0 0 0 1 0 0 0 2 0 0 0 0 2 1 1 0 2 2 0 1 1 2 1 0 1 0 1 1 1 1 1 1 0 0 0 0 0 0 2 1 1 1 1 0 1 1 1 0 2 1 1 0 0 0 0 2 0 0 1 1 2 2 0 0 0 0 0 0 0 0 2 2 0 2 0 0 1 0 1 0 2 0 0 1 1 1 0 0 0 0 1 1 0 1 2 1 1 1 0 0 0 0 0 2 1 0 0 1 0 1 0 2 0 2 2 1 0 1 0 0 0 1 0 1 0 1 0 0 0 0 0 0 0 1 0 1 0 0 0 0 0 2 0 0 0 1 2 0 1 0 0 1 0 1 2 1 2 1 2 2 1 2 1 1 0 1 0 2 1 1 2 0 1 0 0 0 1 0 0 0 0 2 1 0 1 0 0 0 0 0 0 0 1 1 2 0 0 0 1 1 2 2 0 2 0 2 1 0 1 0 2 0 0 0 1 1 0 0 1 0 0 2 2 2 2 2 0 0 0 2 0 0 0 1 1 0 0 0 1 1 1 1 2 0 0 2 0 0 0 0 0 0 1 1 1 1 1 0 1 1 0 0 0 1 0 0 1 2 0 0 0 0 0 0 0 0 0 2 0 1 2 0 0 0 0 0 0 1 1 2 0 1 1 1 1 1 1 0 0 0 0 2 1 2 2 0 1 2 0 2 0 0 0 0 0 0 0 0 1 0 0 1 1 1 0 1 0 1 0 0 1 0 0 0 0 0 0 1 0 0 1 1 0 0 0 0 2 0 1 1 0 2 0 1 0 2 1 2 2 0 0 0 0 1 1 1 1 1 1 0 1 0 1 0 0 2 2 1 1 1 2 0 1 0 0 0 1 1 2 0 0 0 0 1 2 0 0 0 1 1 0 0 0 1 1 0 1 2 0 0 1 1 0 0 0 0 0 2 1 1 0 1 1 1 0 1 1 0 0 0 0 0 0 0 0 0 2 0 0 1 0 1 0 0 0 0 1 0 0 0 0 0 1 0 1 1 0 0 1 0 0 0 2 1 0 1 1 0 2 2 1 1 2 1 1 2 1 1 1 0 0 2 1 1 2 2 0 1 1 2 0 1 0 1 1 0 0 0 0 0 0 0 0 0 1 0 0 1 0 2 0 0 0 0 0 0 2 0 2 2 0 2 1 2 1 1 0 0 0 0 0 1 1 0 0 2 0 1 1 1 0 1 1 0 0 0 0 0 0 1 0 1 0 2 2 0 0 0 1 0 0 2 0 0 0 0 1 0 0 2 0 0 0 1 2 1 1 2 1 2 2 0 1 0 0 0 0 0 0 1 1 0 1 2 2 0 2 0 0 1 0 1 0 0 2 2 0 0 0 1 0 0 0 0 0 0 2 1 1 1 0 0 1 1 1 0 0 0 0 0 2 0 1 1 0 0 1 1 1 0 0 0 1 2 2 1 1 0 0 0 1 1 1 2 2 0 1 2 0 2 1 1 0 0 2 0 0 0 1 0 0 0 0 1 1 0 1 0 2 0 0 0 0 0 0 0 0 1 0 1 0 0 0 1 0 0 0 0 1 0 0 0
160 0 0 0 0 0 0 1 2 0 1 0 0 0 0 0 0 0 1 0 1 0 0 1 1 0 0 0 1 1 1 0 1 1 1 0 1 1 0 1 1 1 0 1 0 0 0 0 2 0 0 0 1 1 1 1 0 0 0 0 0 1 0 2 0 0 0 0 1 1 0 0 0 0 0 2 2 0 2 1 1 0 1 1 2 0 0 1 2 2 0 2 1 0 0 0 0 0 0 0 0 0 2 0 2 0 2 0 0 2 0 1 0 2 0 2 1 0 0 2 2 0 2 0 0 0 2 2 2 1 1 1 0 0 0 0 0 0 1 1 0 0 1 0 0 1 0 0 0 1 0 2 1 0 0 0 0 2 1 0 1 1 0 2 1 1 0 2 1 2 0 0 0 1 1 0 2 0 0 0 0 2 0 0 0 0 0 1 0 0 0 2 2 2 2 2 2 0 0 0 0 0 0 1 1 0 1 0 2 1 0 1 1 0 0 2 0 0 2 0 0 0 2 2 0 0 1 0 0 0 0 1 0 0 0 0 1 2 2 1 0 1 1 1 1 1 1 0 0 0 0 1 2 0 0 0 0 2 0 1 1 1 0 0 0 0 0 1 1 0 0 1 0 0 0 0 0 2 1 0 1 2 2 1 0 1 0 2 1 2 0 1 2 0 2 1 1 0 0 0 1 0 0 2 0 0 0 1 0 0 0 1 2 0 0 0 2 0 0 0 0 2 2 2 1 0 0 0 0 0 1 2 1 0 0 0 0 2 0 1 0 0 2 0 0 0 1 0 0 1 1 0 2 0 2 0 0 0 0 1 1 2 2 0 2 0 0 2 2 0 2 2 0 2 1 1 1 0 0 1 1 0 1 0 1 2 1 0 0 1 0 0 1 1 2 1 1 0 0 0 0 0 0 2 2 1 1 1 0 0 0 0 0 1 1 0 0 0 0 1 0 1 1 0 2 2 2 1 2 1 1 0 0 1 1 1 0 1 0 0 0 2 0 1 1 2 1 2 2 2 0 0 0 1 1 0 1 2 1 2 1 2 0 0 1 1 0 1 2 0 1 1 2 2 1 0 1 0 0 0 0 2 2 1 1 1 0 1 1 0 1 1 1 2 0 1 1 1 1 1 1 1 1 1 0 1 1 0 0 0 0 2 0 1 1 0 0 0 0 0 0 2 1 1 0 1 1 1 1 1 1 1 0 0 1 0 1 1 0 0 0 1 1 0 1 2 0 1 1 1 0 0 0 2 1 1 0 0 1 0 0 1 1 0 0 0 2 2 0 0 2 2 1 0 1 0 1 1 0 2 1 0 0 0 1 1 1 0 0 0 1 1 0 1 1 0 1 0 0 0 0 2 0 1 0 1 1 0 0 0 2 0 0 0 2 0 0 0 1 0 0 1 1 1 0 0 1 0 0 0 2 0 0 0 0 0 2 0 0 0 2 1 0 0 2 0 0 2 1 1 1 1 0 1 0 2 1 2 2 0 0 0 1 2 2 2 1 0 0 1 1 2 2 0 0 2 0 0 1 0 0 1 2 0 0 1 1 0 2 0 1 1 1 0 0 1 1 1 0 1 1 0 1 0 1 0 2 1 0 0 0 0 1 0 1 1 0 1 2 1 0 0 0 0 0 0 0 2 1 1 2 1 0 0 0 0 0 0 1 2 1 1 0 0 0 1 1 1 0 0 0 0 1 0 0 0 0 0 2 0 0 1 2 0 0 2 1 0 2 2 0 1 0 2 1 0 1 0 0 0 0 2 1 0 2 1 0 0 0 2 0 2 0 2 2 0 0 1 0 0 0 0 0 0 1 1 0 1 0 1 0 0 0 0 0 0 0 2 2 2 2 2 1 1 2 0 0 0 0 0 0 1 0 0 0 2 0 0 1 1 0 1 1 0 1 1 0 1 0 0 0 2 0 2 2 0 0 0 0 1 0 1 0 0 0 1 2 2 1 2 0 0 0 1 2 2 0 0 0 1 2 0 1 0 0 0 0 0 1 1 1 0 1 2 2 0 2 0 1 0 1 1 0 0 2 2 0 0 0 1 1 0 1 1 1 0 1 1 1 1 0 0 0 1 0 0 1 2 0 0 0 0 1 1 0 1 1 1 2 0 0 0 1 1 1 1 1 0 0 0 2 0 1 0 0 0 2 2 0 0 0 0 0 1 1 1 1 0 1 0 1 0 0 1 1 1 1 2 0 0 0 2 0 0 0 0 0 0 0 0 0 0 0 1 1 0 0 0 0 0 2 1
161 0 0 0 1 0 1 1 1 1 2 0 0 0 0 0 0 0 0 1 1 1 0 0 2 0 1 0 2 0 0 0 1 1 1 0 2 2 0 1 1 1 0 1 1 1 0 0 0 1 2 2 1 2 0 2 0 0 0 2 1 0 0 2 0 0 1 1 0 0 0 1 2 1 2 2 2 1 0 0 2 0 0 0 0 0 0 0 2 2 0 1 1 0 0 0 0 0 0 1 0 1 1 1 2 0 2 0 0 2 0 1 0 1 0 1 2 0 0 0 0 1 0 2 0 2 0 0 1 0 0 0 0 0 1 1 0 0 0 0 0 0 0 0 1 2 1 0 0 1 0 2 0 0 0 0 0 1 0 1 1 1 0 2 1 2 0 1 1 2 0 2 0 2 2 1 2 1 0 1 1 2 1 1 0 0 1 2 0 0 0 2 2 1 2 1 1 0 0 0 0 2 0 2 1 1 2 0 1 0 2 2 2 0 0 2 0 0 2 1 1 1 2 2 0 0 0 0 0 0 1 0 0 0 0 0 0 2 2 1 0 1 2 2 0 0 0 0 1 0 0 1 2 0 1 1 1 2 0 0 0 0 0 2 1 0 0 0 2 0 0 2 0 0 1 2 0 2 2 0 2 2 2 1 0 1 1 1 1 1 1 0 2 0 2 0 2 0 0 1 1 0 0 0 0 1 0 2 0 0 0 0 1 2 2 0 1 1 1 0 1 2 1 1 0 0 0 0 0 0 2 2 0 0 0 0 0 1 1 0 0 0 2 0 1 1 1 0 0 0 0 0 1 0 1 1 0 0 0 1 1 1 0 1 0 1 0 1 2 1 1 1 1 1 1 0 1 0 1 0 2 0 0 0 0 0 0 0 1 0 1 1 1 0 1 1 2 0 1 1 0 1 0 2 2 2 2 0 0 0 0 0 0 0 0 0 1 0 0 0 0 1 0 0 2 2 1 1 1 0 1 1 0 0 0 0 0 0 0 0 1 1 0 1 0 2 2 2 2 1 0 0 0 1 2 1 2 2 2 0 2 0 1 0 0 0 0 2 2 0 2 2 2 2 1 0 1 0 0 0 0 2 1 1 1 0 1 2 1 0 1 2 1 1 1 0 0 1 1 0 1 1 1 1 1 1 2 0 0 0 0 2 0 0 1 1 0 1 0 1 1 2 2 2 1 2 0 0 0 2 0 0 1 0 1 0 0 1 0 0 0 1 2 0 0 2 0 1 1 1 0 0 0 2 0 0 0 1 2 1 0 0 0 1 0 0 2 2 2 1 1 1 1 0 0 0 2 2 0 1 2 0 0 0 1 1 1 0 0 0 0 1 0 0 0 0 0 0 0 1 1 2 0 2 2 1 1 1 0 1 2 0 1 2 0 2 2 0 0 0 0 0 0 1 0 0 2 1 0 0 1 0 0 0 0 0 1 0 0 1 0 0 0 0 1 0 2 1 1 1 0 1 0 1 0 2 1 2 1 1 0 0 1 1 1 1 1 0 0 1 1 2 0 1 0 1 1 1 0 1 1 2 1 1 0 1 1 0 1 1 0 0 0 1 0 0 0 0 1 1 1 0 0 1 1 0 0 1 0 0 0 0 0 0 0 0 0 0 1 0 0 0 1 0 0 1 0 1 1 1 2 1 0 1 0 0 1 0 1 1 1 1 1 1 0 0 2 0 0 1 1 2 0 1 1 1 1 1 1 0 0 0 2 0 0 1 1 0 2 2 1 1 1 1 1 1 1 0 0 1 0 0 1 1 2 2 0 2 2 2 0 0 1 2 2 0 0 0 0 0 0 0 0 0 2 0 2 0 0 1 0 0 2 2 2 0 0 1 1 2 2 1 1 2 2 1 1 0 0 0 0 1 1 0 0 1 0 1 1 0 0 0 1 0 1 1 0 0 0 0 0 0 0 2 2 0 1 0 1 0 0 1 0 0 0 0 2 1 2 1 2 0 0 0 0 0 0 1 0 1 0 0 2 0 0 0 0 2 0 2 2 0 0 1 1 0 1 0 1 0 1 1 1 1 2 2 0 1 0 0 0 0 1 1 1 0 1 1 2 2 0 0 0 1 1 0 2 0 0 0 2 0 0 2 0 0 0 0 1 1 0 0 1 1 1 0 0 2 1 1 0 0 2 0 0 2 2 2 0 1 1 0 1 0 1 0 0 0 1 0 0 0 0 0 0 0 2 0 2 0 1 1 0 0 0 0 0 0 0 1 0 0 0 0 0 0 0 2 1 0 2 1
162 0 0 0 0 0 1 1 1 0 1 0 0 2 1 0 1 0 1 0 0 0 0 0 2 0 0 0 2 1 1 0 0 1 2 1 2 1 2 0 0 1 0 0 0 0 1 0 0 2 0 2 1 1 0 1 0 0 0 1 1 1 1 1 0 0 0 0 0 0 0 1 1 1 1 2 2 0 1 0 1 0 0 1 1 0 0 0 2 2 0 2 2 0 0 0 0 1 1 1 1 0 1 1 2 0 2 1 2 0 0 1 1 2 1 2 2 0 1 2 2 0 2 0 0 1 1 1 2 1 0 0 0 0 1 1 0 0 0 0 1 0 0 0 0 1 0 0 1 1 0 0 1 1 1 0 1 1 1 0 0 0 0 2 0 1 0 1 0 2 0 2 1 1 0 2 2 0 1 0 0 1 1 1 0 0 1 1 1 0 0 1 1 1 2 2 1 0 1 0 0 1 0 2 2 0 1 0 2 1 0 1 1 0 0 2 0 1 0 0 1 1 2 2 0 0 1 0 0 0 0 0 0 0 0 0 0 2 2 1 0 1 2 2 0 0 0 0 0 0 0 1 1 1 0 0 0 2 0 0 0 0 0 2 2 0 0 1 1 1 1 1 0 1 0 0 0 2 2 0 0 0 2 2 0 0 0 2 0 2 0 0 1 0 2 0 2 2 0 2 1 0 0 1 0 1 0 2 0 0 1 1 1 1 1 0 1 0 1 0 0 1 1 1 0 0 0 0 0 0 2 2 0 0 0 0 0 2 0 0 0 0 2 0 1 1 0 0 0 0 0 0 2 0 1 0 0 1 1 0 1 1 1 0 1 1 0 2 2 0 2 2 0 2 0 1 2 1 0 1 2 1 2 0 0 1 1 0 0 1 0 0 2 1 2 1 1 1 1 1 0 1 0 2 0 0 0 0 1 0 0 1 0 1 1 0 0 1 0 0 0 2 1 1 0 1 0 0 2 1 0 1 0 0 0 0 0 2 0 0 1 1 0 1 1 1 1 0 0 2 0 0 0 1 1 0 1 2 2 2 1 1 0 0 1 1 1 0 2 0 2 0 2 2 1 0 0 2 0 1 2 1 1 0 2 0 0 2 1 0 1 2 0 2 2 0 0 2 2 0 0 0 1 1 0 1 2 1 0 0 0 1 1 1 0 1 1 1 1 1 0 2 2 1 0 2 0 1 1 1 1 1 0 1 1 0 1 1 0 0 1 2 2 1 1 2 0 0 1 0 0 0 0 1 1 1 1 0 1 1 0 0 1 0 1 1 1 2 1 0 0 2 1 0 1 0 1 2 0 1 2 0 0 0 0 0 0 0 0 0 0 2 0 0 0 1 0 0 0 0 0 0 0 0 0 1 1 1 0 1 0 0 0 1 0 1 1 0 0 0 0 0 2 2 0 0 0 1 0 0 2 0 0 0 0 0 0 0 2 2 2 2 0 1 1 0 1 1 2 1 0 2 0 1 0 2 1 2 2 0 0 0 0 0 0 1 0 0 1 1 1 1 0 1 1 1 2 0 2 0 0 1 1 0 0 1 0 1 1 0 1 1 0 0 1 0 0 0 1 1 1 0 0 0 2 0 0 2 0 0 0 0 0 0 1 1 0 2 1 0 1 1 1 0 0 0 0 0 0 0 0 0 0 0 0 0 1 0 1 1 1 1 0 0 0 1 1 1 0 0 0 0 0 0 1 2 1 0 1 0 0 0 2 0 0 0 2 0 1 1 0 0 2 1 0 0 1 2 2 2 1 0 0 0 2 2 0 2 1 1 1 1 0 2 2 0 0 1 0 0 0 0 0 0 2 0 1 0 0 1 1 1 2 2 2 0 0 1 1 1 0 1 1 1 1 1 1 0 0 0 0 1 2 1 0 1 0 0 0 1 0 0 1 0 0 0 0 0 0 0 1 1 0 1 0 1 1 0 1 1 0 2 0 0 0 0 0 0 1 0 1 0 1 1 1 1 0 0 1 2 2 0 1 0 0 0 0 0 0 0 0 0 0 1 2 1 1 0 0 0 0 2 1 1 1 1 1 0 0 0 0 0 0 0 1 2 1 1 2 1 0 1 0 0 0 0 1 0 0 0 2 0 1 1 0 2 2 1 0 0 0 1 1 0 1 0 2 0 0 1 1 0 1 2 2 0 2 1 0 0 2 0 0 0 1 1 1 0 0 0 0 0 1 0 0 0 1 2 1 1 1 1 1 2 0 1 1 1 0 1 1 0 0 0 1 0 0 0 1 0 2 2
163 0 0 0 0 0 1 0 1 1 1 0 0 1 0 0 0 1 2 1 1 1 1 0 2 0 0 0 2 2 1 1 1 1 0 0 1 2 0 1 1 0 1 1 0 1 2 0 1 1 0 0 1 2 0 1 0 0 1 1 1 0 0 1 0 0 1 1 0 0 0 2 1 1 1 2 2 0 1 1 0 0 1 0 1 0 0 1 1 2 0 0 1 0 0 0 1 1 1 1 1 0 1 1 2 0 2 0 0 2 0 1 0 1 1 1 1 0 1 1 1 0 2 0 0 0 2 0 1 0 0 1 0 0 0 0 0 0 0 0 0 0 0 0 0 0 1 0 0 1 0 1 0 0 1 0 0 1 0 0 2 1 1 2 2 2 0 0 0 2 0 1 1 0 1 1 1 0 0 2 2 2 1 1 1 1 1 0 0 0 0 0 2 2 2 2 0 1 0 0 0 1 0 0 0 0 2 1 0 0 1 1 1 0 0 2 0 1 0 0 2 2 2 2 0 0 2 0 1 0 0 0 0 1 1 0 1 2 2 1 0 0 2 2 0 0 0 0 2 0 0 0 1 1 0 0 0 2 0 0 0 0 0 0 0 0 0 0 1 1 0 1 0 0 0 1 0 1 2 0 1 1 2 1 0 2 1 1 1 2 0 1 1 0 2 1 2 0 0 0 1 0 0 1 0 0 0 2 0 0 1 2 2 1 2 0 2 1 1 0 1 2 1 1 0 0 0 0 0 0 2 2 0 0 0 0 0 1 2 0 0 0 1 0 1 1 0 1 1 1 1 0 2 0 2 0 0 1 0 1 1 1 0 1 0 0 0 0 2 2 0 0 0 2 0 0 1 0 0 0 1 2 2 0 1 1 1 0 0 0 0 0 0 1 2 1 1 1 1 0 0 1 0 2 1 0 0 1 0 0 0 2 0 0 0 0 1 1 0 0 0 1 0 0 1 2 0 0 1 0 0 2 0 1 0 1 0 0 0 0 2 1 0 0 0 2 2 0 0 1 0 0 0 1 2 1 2 0 1 1 2 1 0 0 0 0 2 1 1 1 1 0 1 1 1 0 2 1 0 0 0 2 2 0 1 0 0 1 1 0 0 1 0 1 1 0 0 0 0 1 2 0 2 0 0 0 2 0 0 0 0 1 0 0 0 2 1 0 0 0 0 2 1 1 1 1 1 1 0 2 1 1 0 0 0 0 2 0 0 1 1 1 2 0 0 2 0 1 1 1 0 0 0 2 0 0 0 2 0 2 0 0 0 2 0 0 2 2 1 0 1 1 0 0 0 0 0 2 0 1 2 0 0 0 1 1 1 0 0 1 1 1 2 0 0 2 0 1 1 1 1 2 1 2 2 0 1 0 0 0 1 0 1 1 0 0 1 0 0 0 0 0 0 0 0 2 0 1 0 0 1 1 0 0 0 1 1 0 0 1 0 1 0 0 2 0 2 0 1 1 0 2 0 1 0 1 1 1 1 0 0 0 1 0 0 2 1 0 0 0 1 1 1 0 0 2 2 0 0 0 0 0 2 1 1 1 1 0 0 0 0 0 1 0 0 0 0 0 2 2 1 0 0 0 2 0 1 1 0 0 0 0 0 0 0 0 0 1 1 0 0 0 1 1 0 1 1 0 0 0 1 0 1 0 0 2 1 0 0 1 0 1 0 0 1 1 1 0 0 0 0 0 1 0 0 2 1 0 2 0 0 0 2 0 0 0 2 0 1 1 0 0 2 0 0 0 1 2 2 2 1 0 1 1 2 0 1 2 2 2 0 0 1 2 2 0 1 1 0 0 0 0 0 0 2 1 1 0 1 2 0 0 1 1 1 0 1 2 1 1 1 1 1 1 1 2 1 0 0 1 0 1 2 1 0 2 0 1 1 0 1 1 0 0 0 0 0 0 0 0 0 2 0 2 0 2 1 1 0 2 0 2 1 0 0 1 2 1 2 0 1 0 0 2 2 2 0 1 0 0 1 0 2 0 0 0 0 0 1 2 2 0 1 2 2 0 2 0 0 0 0 0 0 2 1 1 1 1 0 0 1 0 0 0 0 0 2 0 1 0 1 0 0 0 0 0 0 0 1 1 1 0 1 1 1 1 1 1 2 0 0 0 1 1 0 1 2 0 0 1 0 0 2 1 1 0 0 2 0 2 2 0 1 0 1 1 1 0 2 0 0 0 1 0 0 0 2 1 1 0 0 1 0 0 0 0 0 1 0 1 1 0 0 0 1 0 0 0 1 0 1 0
164 0 1 0 0 0 1 2 2 0 0 0 1 1 0 1 0 0 1 2 1 0 0 0 2 0 1 0 1 0 1 0 0 0 1 1 1 0 0 0 0 2 1 1 0 0 1 0 0 2 0 1 0 0 2 1 0 0 0 1 1 1 0 0 0 0 1 0 0 0 0 1 2 0 0 2 2 0 2 0 2 0 0 1 1 0 0 1 1 2 1 1 2 1 1 0 1 1 1 1 1 0 1 1 2 0 2 1 1 1 0 1 0 1 0 1 1 0 1 1 1 0 1 1 1 1 0 0 1 0 0 1 0 0 2 1 0 0 2 0 2 0 0 0 1 1 1 0 0 0 0 0 1 1 1 0 1 1 1 0 0 0 0 2 0 1 0 2 0 2 0 1 0 0 1 1 0 0 2 0 0 2 0 0 0 0 1 2 2 0 0 2 2 1 2 2 2 0 0 0 0 1 1 0 0 0 2 2 1 1 0 1 2 0 0 2 1 1 1 0 2 2 1 2 0 0 1 0 0 0 0 1 0 0 0 0 0 2 2 1 0 1 2 2 0 0 0 0 0 0 0 1 1 0 0 0 1 0 0 0 0 0 0 0 0 0 0 1 2 2 0 0 0 2 0 0 1 1 1 0 0 2 2 1 0 2 1 2 1 2 0 0 0 0 2 2 2 1 0 1 0 0 0 0 0 0 0 1 0 0 0 2 1 2 2 0 2 0 1 0 1 1 1 1 1 0 0 0 1 1 1 1 1 0 0 0 0 2 0 2 2 2 2 0 0 0 1 0 1 2 2 0 1 1 0 1 1 0 0 2 2 2 1 1 1 0 0 0 2 2 0 1 0 2 1 1 2 1 1 0 0 1 1 0 1 0 1 0 0 0 0 0 0 0 2 0 1 0 1 0 0 1 0 1 1 0 1 2 0 0 0 0 0 1 1 0 0 0 0 0 0 2 0 1 0 0 0 2 1 0 0 1 0 0 0 0 0 1 1 1 1 1 1 1 1 2 2 0 0 1 0 1 0 2 1 1 1 2 2 1 1 1 0 0 1 1 0 2 2 0 1 0 1 1 1 0 1 1 0 0 0 1 1 0 1 1 0 1 0 1 0 2 0 1 0 0 0 1 1 0 1 1 1 0 0 0 2 0 1 0 1 1 0 0 0 2 1 0 1 1 0 2 1 0 0 0 2 0 1 1 1 0 0 0 0 0 2 2 2 0 2 2 0 0 0 2 0 1 1 1 0 0 0 0 2 2 2 0 1 0 1 0 0 0 0 0 1 2 1 1 0 0 1 0 1 0 1 2 0 1 2 1 1 0 0 0 0 0 1 1 0 0 0 0 0 0 0 0 1 1 1 2 1 1 1 0 2 0 0 1 1 0 0 1 0 1 0 0 0 0 0 0 0 0 0 1 1 1 0 0 1 0 0 0 0 0 1 0 1 1 1 2 0 1 2 0 2 1 1 1 0 2 1 0 1 2 2 2 1 0 0 0 0 0 0 0 0 2 0 0 0 0 0 0 1 2 2 0 2 0 2 0 1 1 0 1 1 0 2 1 0 0 0 0 1 0 0 0 1 0 0 1 0 0 0 0 2 1 1 0 1 1 1 0 1 1 0 1 1 1 0 0 1 0 0 1 0 1 0 0 1 0 1 0 0 1 0 0 0 1 0 1 0 0 0 2 2 0 0 1 0 0 0 0 0 0 2 0 1 0 0 0 2 0 0 1 2 0 2 2 0 0 2 1 1 0 2 1 1 1 0 1 0 1 1 1 0 2 1 1 1 1 1 2 1 1 0 0 0 0 1 0 0 0 1 0 0 0 0 1 0 0 1 1 1 0 1 2 1 1 1 2 0 1 1 1 0 0 0 0 0 0 1 0 0 2 0 0 0 0 1 1 0 0 0 0 0 1 0 0 0 2 0 1 1 0 0 0 2 0 0 2 0 0 0 0 1 1 2 1 1 0 0 0 1 1 0 1 0 0 1 1 0 0 0 0 0 2 0 2 2 0 0 1 2 0 2 0 1 0 2 0 0 2 1 1 1 1 0 0 0 0 1 1 1 1 1 2 2 2 0 0 0 2 0 1 1 1 0 1 2 0 0 2 0 0 0 0 1 1 0 0 1 2 1 1 1 2 1 1 0 0 2 1 0 0 0 1 1 0 0 0 0 0 0 2 2 1 1 0 0 0 0 0 0 0 2 0 1 0 0 1 2 2 0 1 2 1 0 0 0 0 0 1 1 0 0 0 1 0 2 0
165 0 0 0 0 0 0 0 0 1 1 1 0 0 0 0 0 0 0 0 1 0 0 1 1 1 1 0 2 2 1 2 0 1 0 0 0 2 1 0 0 1 0 1 0 0 1 0 1 1 0 0 0 0 2 1 0 0 0 1 0 1 0 0 0 0 2 1 0 0 0 0 1 0 1 2 1 0 2 1 1 0 1 0 1 0 1 1 2 2 1 1 1 1 1 0 0 2 2 2 2 0 1 0 2 0 2 1 1 1 0 1 0 1 0 2 1 0 0 2 2 0 1 1 0 0 0 0 2 0 0 0 0 0 0 0 1 0 0 0 2 0 2 0 0 1 0 0 0 1 0 1 0 0 0 1 1 1 0 0 1 1 2 2 1 1 0 2 0 2 0 1 0 1 1 0 2 0 0 1 1 1 0 0 0 0 1 1 0 0 0 2 1 1 1 1 2 0 0 0 0 0 0 1 1 0 1 0 1 0 1 0 1 1 0 2 0 0 1 2 0 0 2 2 0 0 2 0 0 0 0 0 1 2 1 2 0 2 2 1 0 0 2 2 0 0 0 0 0 0 0 2 2 1 0 0 0 2 1 1 0 1 1 0 0 0 1 0 0 0 0 0 0 1 0 0 0 2 2 0 1 0 2 1 0 2 1 2 1 1 1 1 2 0 2 0 1 0 0 0 1 0 1 0 1 0 0 1 0 0 1 2 2 1 0 0 2 0 0 0 0 2 1 2 1 0 0 0 0 0 1 2 1 1 0 1 1 1 1 1 1 1 2 0 1 1 0 0 2 1 1 0 1 0 0 1 1 2 0 0 0 0 2 0 2 2 0 2 2 0 2 2 0 2 0 0 1 0 0 0 1 0 1 0 1 2 0 0 0 0 0 0 1 0 2 1 1 0 2 1 0 2 0 2 2 0 0 0 1 0 0 1 1 0 1 0 0 1 0 0 0 2 0 1 0 0 0 1 1 0 1 1 1 1 1 1 0 1 0 0 0 2 0 1 1 2 1 1 0 1 0 0 0 2 1 1 1 0 0 1 2 1 0 0 1 2 0 1 1 1 1 0 1 1 2 0 2 2 0 2 1 1 2 0 0 0 0 0 0 1 1 0 1 0 1 1 1 0 1 0 1 1 1 1 0 1 1 0 1 0 2 0 0 1 0 1 0 2 0 2 2 2 2 1 0 1 1 0 1 1 1 0 1 1 1 0 1 2 1 0 0 0 2 0 0 2 0 2 2 2 2 2 0 1 1 2 1 0 0 1 0 1 0 0 0 0 2 0 0 0 1 1 1 0 0 0 1 0 0 2 2 1 0 0 0 1 1 0 1 1 0 0 0 0 0 1 0 1 1 2 2 1 1 1 1 0 0 1 0 2 1 0 1 1 1 1 1 0 0 0 0 2 0 0 0 0 2 1 0 0 0 0 0 0 0 0 0 0 0 0 1 1 0 1 1 0 2 2 1 1 0 2 0 2 0 1 1 0 0 0 0 0 2 2 2 2 0 0 2 0 0 0 1 0 0 1 0 0 2 0 1 0 2 2 1 2 1 1 1 0 2 2 0 1 1 0 0 0 0 0 0 0 0 0 1 0 1 1 0 0 0 0 0 0 0 0 0 1 1 0 0 1 1 0 0 1 0 1 1 1 1 1 0 0 0 0 1 0 1 1 1 1 0 0 0 1 1 0 0 0 0 0 1 0 0 2 0 1 1 1 1 0 2 0 0 0 2 1 1 1 0 0 2 0 2 1 1 0 0 1 0 1 1 0 0 2 0 2 1 1 1 1 0 0 0 0 0 0 0 0 0 0 0 0 2 0 1 0 1 2 0 0 1 1 2 1 1 1 1 1 1 2 2 0 0 2 0 0 1 0 0 1 1 1 0 2 0 0 0 1 0 1 1 1 0 0 1 1 0 0 0 2 0 1 1 0 1 0 0 0 0 1 0 0 2 0 1 0 1 1 0 0 0 0 1 1 0 1 1 0 1 0 1 0 0 0 0 0 1 2 2 0 0 2 1 0 1 0 0 0 0 1 1 1 1 1 1 2 0 1 0 0 0 0 0 0 1 0 2 1 0 1 0 0 0 0 1 2 0 1 1 0 0 2 0 0 0 1 1 0 0 0 0 0 0 0 1 0 0 0 2 0 2 0 0 1 1 2 0 1 1 1 0 0 0 1 1 0 1 0 0 0 0 0 0 1 1 1 1 0 1 2 2 2 0 1 2 1 0 1 1 0 0 1 0 0 0 0 1 0 1 1
166 0 0 1 0 1 1 0 0 2 2 0 0 1 0 1 0 1 2 1 1 1 0 0 2 0 1 0 2 0 2 0 0 1 2 0 2 1 1 0 0 1 0 1 0 0 0 0 1 1 0 0 0 1 1 2 0 0 0 2 0 2 0 2 0 0 1 1 0 0 0 1 2 0 2 2 2 0 0 0 0 0 1 0 1 0 0 1 2 2 1 2 0 0 2 0 0 2 2 2 2 0 0 0 2 0 2 0 0 2 0 1 0 2 0 2 2 0 1 1 1 1 1 1 0 1 1 0 1 0 0 0 0 0 1 0 0 1 0 0 0 0 0 0 0 0 0 0 1 1 0 1 0 0 0 0 0 1 0 1 1 1 0 1 1 1 0 0 0 0 2 0 1 2 1 0 2 0 1 0 0 1 1 1 1 1 1 2 0 0 1 2 2 1 2 2 1 0 0 0 0 0 0 2 2 0 1 1 1 0 1 1 1 0 0 2 1 1 2 0 0 0 0 2 0 0 0 2 2 2 0 0 0 0 0 0 0 2 2 1 0 1 2 2 0 0 0 0 1 0 0 2 1 0 0 0 0 2 1 1 0 1 0 0 0 0 0 0 1 1 0 1 0 2 0 0 0 1 2 0 1 2 1 1 0 1 2 1 0 2 0 1 2 0 2 0 2 2 0 2 1 0 0 1 0 0 0 2 2 0 0 2 2 1 1 0 2 0 0 0 2 0 0 2 0 0 1 0 1 1 2 1 0 0 0 0 0 0 1 1 0 1 2 0 1 1 1 0 1 1 1 0 0 0 0 2 0 1 0 2 2 2 1 0 1 1 0 2 2 0 2 2 0 2 0 0 2 0 0 0 2 0 1 0 1 2 1 0 0 0 2 2 1 1 2 1 1 0 1 1 0 1 0 2 2 0 0 0 0 0 0 1 0 1 1 1 0 1 0 0 1 2 0 0 1 1 1 1 1 0 0 1 0 1 1 2 1 0 1 0 2 0 0 1 2 2 0 0 0 0 1 0 0 0 2 0 2 1 1 0 2 0 0 1 1 2 0 1 2 0 1 0 2 2 1 0 2 2 0 1 1 1 1 0 1 0 0 1 1 1 0 2 2 2 2 1 1 0 0 1 2 0 1 1 1 0 1 0 0 0 0 1 0 1 1 0 0 0 2 2 0 2 2 2 1 1 1 1 0 2 0 0 0 0 0 0 0 0 0 1 1 1 2 0 0 2 0 1 1 1 0 0 0 0 2 2 1 0 2 0 0 0 0 0 0 0 1 2 2 2 1 1 0 0 0 0 0 1 0 1 1 1 0 0 0 0 0 0 0 0 0 0 0 0 0 1 1 0 0 0 0 2 0 1 1 0 1 1 0 1 0 0 0 0 1 1 0 0 0 0 0 2 1 1 0 0 1 2 0 0 1 0 0 0 0 0 2 0 0 2 0 1 0 0 1 0 2 2 1 1 0 1 0 2 0 2 0 2 1 0 0 0 1 1 1 1 0 1 1 0 0 0 0 0 1 2 1 0 2 0 1 0 1 1 1 1 0 0 1 1 0 0 0 1 1 0 0 0 1 2 1 0 0 1 0 0 1 2 0 0 1 1 0 0 0 1 0 1 0 0 0 0 0 1 0 2 1 1 1 1 1 0 0 1 0 0 2 0 0 1 0 0 0 0 0 1 1 1 0 1 1 1 1 0 1 0 0 0 1 0 0 1 2 0 0 1 1 1 0 0 0 1 2 1 0 0 1 1 1 1 1 1 1 0 1 2 0 2 2 2 0 0 2 2 2 0 0 0 0 0 0 0 0 0 1 2 1 2 0 2 0 0 2 2 2 0 0 2 1 1 1 2 0 1 1 1 0 0 0 1 0 0 2 0 0 0 2 0 0 1 0 1 1 1 0 0 1 0 0 0 0 2 1 1 1 0 0 0 0 0 0 1 1 0 0 0 1 0 1 1 0 0 0 0 1 2 0 1 0 0 1 1 0 0 0 0 0 0 1 1 1 0 0 2 2 0 2 0 0 1 1 0 0 1 1 1 0 1 1 1 1 0 0 0 2 2 1 2 1 1 0 0 0 1 0 0 1 1 0 0 2 0 1 2 0 1 1 0 1 1 0 1 2 2 2 1 1 1 0 0 2 0 2 1 0 0 1 1 0 1 1 1 0 1 1 1 1 0 2 0 1 0 0 0 0 1 1 1 1 1 0 1 1 1 0 2 1 1 0 1 1 0 1 1 2 0 0 0 1 0 0 0
167 0 0 0 1 0 2 1 1 1 1 1 1 2 0 2 0 0 0 0 0 0 0 0 2 0 0 0 2 0 1 1 1 2 1 1 1 1 0 0 0 1 0 0 1 0 1 0 0 2 2 2 2 2 0 1 1 0 0 1 0 0 0 0 0 0 1 1 0 0 0 0 2 1 2 2 2 0 2 0 2 0 1 1 2 0 0 0 2 2 0 2 1 1 1 0 0 0 0 1 1 1 2 0 2 0 2 1 1 1 0 2 0 2 0 2 2 0 0 2 2 0 2 0 0 0 2 1 2 0 1 1 0 0 1 0 1 0 0 0 2 0 0 0 1 0 1 0 0 1 0 2 1 1 0 0 0 1 0 0 1 2 0 1 1 2 0 0 1 1 1 1 0 2 2 2 2 0 0 1 1 1 0 0 0 0 1 1 0 0 1 1 1 1 2 2 0 1 0 0 0 0 0 2 2 0 0 1 0 0 0 1 1 0 0 2 0 2 2 0 0 0 1 1 1 0 0 0 0 0 0 1 0 0 0 0 0 2 2 1 0 0 2 2 0 0 0 0 0 0 0 0 0 0 0 0 0 2 0 0 0 0 0 0 0 0 0 0 2 1 0 0 1 2 1 2 0 1 2 0 1 0 2 2 0 1 1 2 1 2 0 0 0 0 2 1 0 0 0 1 0 0 1 1 1 0 1 2 0 1 0 2 2 2 2 0 1 0 1 0 1 1 1 2 2 0 0 0 0 0 2 1 0 0 0 0 0 2 0 1 0 0 2 0 0 0 0 0 1 2 2 0 1 0 1 1 0 1 0 0 0 0 0 0 0 0 0 2 2 0 2 2 0 2 1 1 1 0 0 0 1 2 0 0 0 1 1 0 0 1 0 0 1 0 2 0 0 1 0 0 0 0 0 1 0 0 1 0 0 0 0 0 0 0 0 0 1 1 0 0 0 2 1 1 0 1 0 1 2 0 1 0 1 1 1 0 0 1 1 1 2 0 0 1 2 2 1 0 0 1 0 0 0 2 1 0 1 2 2 1 2 1 0 0 0 0 0 0 2 0 0 0 1 1 2 2 0 2 1 0 1 1 2 1 0 0 1 2 1 0 1 2 0 0 0 0 0 1 1 1 1 1 1 1 0 1 1 0 0 0 0 0 0 0 0 2 0 2 0 2 2 2 2 2 0 2 0 1 0 2 1 1 0 0 0 0 1 0 0 1 1 1 2 0 0 2 0 1 1 1 0 1 0 1 1 1 0 0 2 0 0 0 1 0 1 1 0 2 2 0 0 0 1 0 0 0 2 2 0 1 2 0 0 0 0 0 0 0 0 0 0 1 1 0 0 0 2 0 0 0 0 2 0 0 0 1 1 0 0 0 0 0 0 0 1 0 1 0 0 1 1 1 0 0 0 0 2 1 0 0 1 0 1 0 0 2 0 0 0 0 1 1 1 1 1 0 2 1 0 0 1 1 0 1 0 1 1 2 2 0 0 0 0 2 2 2 2 2 0 0 0 1 1 0 1 2 2 0 2 0 1 0 2 1 0 2 0 0 0 1 0 0 1 0 0 0 0 0 2 2 1 1 0 1 1 0 0 0 0 0 1 1 0 1 0 1 0 1 0 0 0 0 0 0 0 2 0 1 1 1 1 1 1 0 0 2 1 0 1 2 0 2 0 0 0 0 1 0 0 0 0 0 1 0 0 2 0 0 2 0 0 0 2 0 1 0 2 2 0 0 0 0 2 2 1 1 0 0 0 0 0 2 0 0 0 1 0 1 0 2 0 2 1 2 2 0 1 1 0 0 0 0 0 0 0 0 0 1 0 2 0 0 1 1 1 0 0 2 1 1 1 1 2 2 2 1 0 0 1 0 0 0 1 1 1 2 0 0 1 0 0 0 1 1 0 0 1 0 0 0 0 2 0 2 2 0 1 0 0 1 0 2 1 1 0 0 1 0 2 1 0 0 0 0 2 2 0 0 1 1 1 0 2 0 0 0 0 0 2 1 1 0 1 1 1 0 1 0 1 0 1 1 0 2 1 1 0 1 0 0 0 0 0 0 1 0 1 2 2 2 0 0 0 1 1 0 2 1 0 0 1 0 0 2 0 1 1 1 1 0 0 0 1 0 0 0 0 0 0 1 0 1 2 1 0 0 0 1 0 1 1 1 2 0 1 1 2 0 2 0 0 0 0 0 0 1 1 1 1 0 0 1 1 1 0 0 2 0 0 0 0 0 0 0 1 0 0 0 1 0 1 0
168 0 0 1 2 0 2 1 2 0 0 0 0 2 0 0 1 0 2 1 1 1 0 0 2 0 0 0 1 1 1 0 0 1 1 0 2 1 0 0 0 2 1 1 0 2 2 0 2 0 0 0 0 0 2 1 0 0 0 2 0 0 0 2 1 1 1 1 0 0 0 1 1 0 1 2 2 0 0 0 2 0 0 1 1 0 0 1 2 2 1 1 1 0 1 0 0 0 0 0 0 0 0 1 2 0 2 2 2 0 0 2 1 2 1 2 2 0 2 0 0 0 1 1 0 0 0 1 1 1 0 0 0 0 0 0 0 1 1 1 1 1 0 1 1 1 0 0 0 0 0 0 0 0 0 0 1 0 0 0 1 1 0 2 1 2 0 2 0 1 1 1 2 0 1 1 1 0 0 1 1 2 1 1 0 0 1 0 0 0 0 1 2 2 2 2 1 0 0 0 0 0 0 1 1 0 1 0 1 0 0 0 2 1 0 2 2 1 0 0 1 1 1 1 1 0 0 0 0 0 0 0 0 0 0 0 0 2 2 1 0 0 2 2 0 0 0 0 0 0 0 0 2 0 0 0 0 2 1 2 1 2 0 1 1 0 0 1 2 1 0 1 0 1 2 2 1 2 0 0 0 1 0 0 0 1 0 0 0 2 0 0 1 0 2 1 2 1 0 1 0 0 0 0 0 2 0 2 0 0 0 0 2 0 0 0 2 1 0 0 1 1 0 1 1 0 1 0 0 0 1 1 0 0 0 0 0 2 0 2 0 1 2 0 1 1 0 1 1 1 1 1 2 1 1 0 1 0 1 0 1 1 0 0 0 2 0 2 2 0 2 2 0 2 1 0 1 1 1 1 2 0 0 0 0 1 1 0 0 0 0 0 0 0 2 0 0 2 0 0 0 0 0 1 1 0 2 1 0 0 0 1 0 0 0 0 0 0 0 0 0 1 0 1 0 0 0 1 1 0 1 0 0 0 0 0 0 1 0 0 1 1 0 1 1 1 1 0 0 2 0 0 0 2 2 0 1 1 0 1 1 1 0 0 1 1 1 1 2 0 1 1 1 1 1 1 0 2 0 0 1 1 1 1 2 1 0 0 0 1 1 2 1 1 0 1 1 0 2 0 0 0 1 1 1 0 1 0 0 0 0 2 0 0 0 2 0 0 2 2 0 2 2 2 0 2 0 1 0 2 1 1 0 0 1 0 2 1 1 1 0 0 1 1 1 1 0 0 0 1 0 1 0 2 0 1 0 1 2 0 2 0 0 1 0 0 2 1 1 0 0 1 1 0 1 0 1 2 0 1 2 0 0 0 0 0 0 1 1 2 0 0 0 0 0 1 0 1 1 1 1 1 1 1 0 0 0 0 0 0 2 0 0 0 1 1 1 0 0 1 1 1 1 0 0 1 1 1 0 0 2 0 0 0 0 0 2 1 0 2 0 1 0 1 2 0 1 1 1 1 0 2 0 1 0 2 2 2 1 0 0 0 1 1 2 2 0 1 0 2 0 2 1 0 0 2 2 0 2 0 2 0 1 1 0 1 0 0 1 0 0 0 0 1 1 0 0 0 2 2 0 1 1 1 1 1 1 2 0 1 1 1 0 1 0 0 0 2 1 0 0 1 1 0 1 1 1 1 0 0 2 0 0 0 0 1 2 0 0 0 0 0 1 1 0 0 2 0 0 1 1 2 1 1 2 1 0 0 2 0 0 0 2 1 0 0 2 0 2 2 1 0 0 1 0 1 1 1 0 1 1 0 1 0 1 2 0 1 1 2 0 1 1 1 0 1 0 0 0 2 0 0 0 0 2 0 1 0 1 1 0 0 2 2 2 0 0 2 1 2 2 1 0 2 2 1 1 0 0 0 0 1 1 0 1 2 0 0 1 0 0 0 1 0 0 0 0 0 2 0 0 0 0 2 2 0 0 0 0 1 1 2 0 0 0 1 1 0 1 1 0 0 0 0 2 2 0 0 1 0 1 0 2 0 0 0 0 1 0 1 1 0 0 1 1 0 1 0 1 0 0 1 0 2 2 2 0 1 0 0 0 0 0 0 1 1 1 0 0 0 0 0 0 1 1 0 2 1 0 0 1 1 0 2 0 0 0 0 1 0 0 0 1 2 1 0 1 0 0 0 1 0 1 1 1 0 0 2 0 1 1 0 1 0 0 2 2 0 0 0 0 0 0 0 0 1 1 1 1 0 0 1 0 0 0 0 0 0 0 0 0 0 0 0 0 1 0 0 1 0 1 1
169 0 0 0 0 0 0 1 2 0 1 0 0 0 0 0 0 0 0 1 1 0 0 0 2 0 0 0 2 1 1 1 1 1 2 1 1 1 0 1 0 1 0 2 0 1 0 0 2 0 0 0 1 1 1 0 1 0 0 1 0 1 0 2 1 1 2 1 0 0 0 1 1 0 1 2 2 0 2 1 0 0 0 1 1 0 0 0 2 2 0 0 2 0 0 0 0 0 0 0 0 0 2 0 2 0 2 1 1 1 0 2 0 1 0 1 1 1 2 0 0 0 1 1 0 1 1 0 1 0 0 0 0 0 0 0 0 0 1 0 0 0 0 0 0 0 0 0 0 0 0 2 1 0 0 0 0 1 0 0 1 1 0 2 0 0 0 2 0 2 0 0 0 2 2 0 2 0 0 1 1 2 1 1 0 0 2 0 0 0 0 0 2 0 2 0 0 0 0 0 0 0 0 0 0 0 2 1 2 0 1 2 1 0 0 2 1 0 1 0 0 0 2 1 2 1 0 0 0 0 0 0 0 0 0 0 0 2 2 2 0 0 2 2 0 0 0 0 0 0 0 1 2 0 0 0 0 2 1 2 1 2 0 1 1 0 0 0 1 1 0 1 0 2 0 0 0 2 2 0 2 1 1 0 1 0 1 2 1 2 0 1 2 0 2 0 1 0 0 2 2 0 1 0 1 1 0 1 1 1 0 2 2 2 2 1 2 0 0 0 2 0 1 1 0 0 1 0 1 1 2 1 0 0 0 0 0 2 2 1 0 1 2 0 0 0 0 1 1 1 1 1 1 0 1 1 0 0 0 1 1 1 1 0 1 2 0 0 0 0 2 2 0 2 0 0 1 0 1 0 1 0 0 0 1 1 0 0 0 0 0 0 1 0 1 1 2 0 1 1 0 1 0 1 0 0 1 2 0 0 0 1 0 0 0 0 2 0 0 1 0 0 0 0 0 1 1 1 1 0 0 1 0 0 0 1 0 0 0 0 0 1 0 0 0 1 2 0 0 0 0 1 0 2 0 0 0 1 1 1 1 1 0 0 2 2 0 1 2 0 1 0 2 2 0 0 0 2 0 2 2 0 1 1 2 1 0 2 1 0 1 1 0 0 1 1 1 1 2 1 1 0 0 2 0 2 0 1 0 0 0 2 0 0 0 2 1 0 1 1 0 2 1 1 0 1 1 1 0 2 1 1 0 0 0 0 1 1 0 0 0 2 2 0 1 1 0 1 1 1 0 0 0 2 0 0 0 1 0 2 0 0 1 0 0 0 1 1 0 0 0 0 0 0 0 0 1 2 0 1 2 0 0 0 0 0 0 0 2 2 0 1 0 0 0 1 0 1 1 1 1 1 0 2 2 0 1 1 0 2 1 0 0 2 0 1 0 0 0 0 0 0 1 1 0 1 1 1 0 0 1 0 0 0 0 0 0 0 0 1 0 1 0 1 2 0 2 0 2 1 0 2 1 0 1 2 2 2 2 0 0 0 2 1 1 2 0 1 1 0 0 1 1 0 0 2 1 1 1 1 1 1 2 2 0 1 2 0 1 1 0 0 0 1 0 0 0 0 1 1 1 0 0 0 1 0 2 2 0 0 0 0 0 0 0 0 0 1 1 0 0 1 1 0 1 2 0 1 0 0 2 0 0 0 0 1 2 0 0 0 0 0 0 0 0 0 1 1 0 0 0 0 2 0 1 1 0 0 2 0 0 0 2 0 0 0 2 1 1 1 0 0 2 0 0 1 0 2 2 2 0 0 0 0 1 0 0 1 0 2 0 2 1 2 2 0 0 1 0 1 0 0 0 0 2 0 0 0 0 0 0 0 0 0 0 0 0 2 1 2 1 1 1 2 2 0 0 0 1 0 0 0 2 0 0 2 0 0 1 0 1 1 2 0 2 2 0 0 0 0 0 1 0 1 1 0 0 0 0 1 0 1 0 0 0 1 2 0 1 1 1 0 0 2 2 2 0 1 1 0 1 0 2 0 0 1 0 0 0 2 2 0 2 1 1 0 1 0 0 0 0 2 0 1 1 1 1 0 0 1 1 0 0 0 0 0 2 1 2 2 0 0 0 0 1 0 1 2 0 0 0 0 0 1 1 0 0 1 1 0 0 0 0 1 1 0 1 1 0 0 2 0 1 2 1 0 1 0 0 0 2 0 0 1 2 0 1 0 0 0 0 0 0 1 1 0 1 0 2 0 0 0 1 1 0 0 2 1 1 0 0 1 0 0 0 0 0 0 1 0 0 0
170 0 0 2 0 1 0 1 2 0 1 0 1 1 0 1 0 1 2 0 0 0 0 0 2 0 0 0 2 0 2 0 1 1 1 0 2 1 0 0 0 1 0 1 0 0 0 0 2 1 0 1 0 0 2 2 0 0 0 1 1 0 0 1 0 1 1 0 0 0 0 0 2 0 1 2 2 0 1 0 1 0 0 1 1 0 0 2 2 2 1 2 1 1 0 0 0 0 0 0 0 0 0 0 1 1 1 0 0 2 0 1 1 2 1 1 1 1 1 0 0 2 1 1 0 1 1 0 1 0 0 0 0 0 0 0 0 0 0 0 0 0 0 0 0 1 0 0 0 0 0 0 1 0 0 0 0 2 0 0 1 0 0 1 0 0 0 1 0 1 1 1 0 1 1 1 1 1 0 0 0 1 0 0 2 2 0 0 0 0 0 1 2 0 2 1 0 0 0 1 0 0 0 1 1 0 1 0 0 0 0 0 1 0 0 2 1 2 1 0 0 0 2 2 0 0 0 0 0 0 1 0 1 1 1 1 0 2 2 1 0 1 2 2 0 0 0 0 0 0 0 1 1 0 1 1 1 1 0 0 0 0 0 0 0 0 1 1 1 0 1 1 1 1 1 2 0 2 1 0 1 0 2 0 1 1 1 1 0 2 0 2 0 0 2 1 2 2 0 2 2 1 1 0 1 0 0 2 1 0 0 2 0 1 1 0 2 0 2 0 0 2 2 1 0 0 0 0 0 1 2 1 0 0 0 0 0 1 1 0 0 0 2 0 0 0 0 0 0 2 2 0 1 0 1 1 0 2 0 1 1 1 2 0 2 0 0 2 2 0 2 2 0 2 0 0 0 0 0 0 1 1 0 1 0 0 0 0 0 0 0 0 0 0 2 1 1 0 0 0 0 0 0 1 1 0 1 1 0 0 0 1 0 2 2 0 0 0 0 0 0 2 0 1 0 0 0 0 2 1 0 1 0 0 0 1 0 0 0 0 2 0 0 1 1 1 1 0 0 0 0 0 0 2 0 0 0 1 0 0 2 0 0 0 0 1 0 1 2 1 1 1 2 2 1 0 1 2 0 1 2 0 1 1 1 0 1 1 1 1 2 2 1 2 2 0 0 1 1 0 1 1 1 1 0 1 1 0 1 0 1 1 0 2 0 0 0 0 0 1 1 1 1 1 0 2 0 0 0 2 1 0 0 0 1 0 1 0 2 2 0 0 2 0 0 2 0 2 2 2 1 1 0 2 0 0 0 1 0 0 0 0 0 1 0 0 1 1 1 0 0 0 0 0 0 0 1 1 0 2 2 0 0 0 0 1 1 0 0 0 0 0 0 0 2 0 2 0 0 0 0 2 2 0 1 1 2 1 0 1 1 0 0 0 2 0 0 0 0 0 0 0 0 0 0 0 1 1 0 0 2 0 0 0 0 1 0 0 2 2 2 0 0 0 1 0 2 1 1 0 0 2 1 0 1 1 1 1 0 1 1 1 1 0 1 1 0 1 0 0 1 0 0 0 0 2 2 0 2 0 1 0 2 2 1 2 0 1 2 0 0 0 0 0 1 0 0 0 1 2 0 2 0 1 0 0 1 0 0 0 1 1 0 1 0 0 0 1 0 0 0 0 1 0 1 1 0 0 0 0 1 0 0 0 0 0 2 0 0 1 0 1 0 0 0 0 1 0 0 1 1 1 1 1 0 0 2 1 2 1 0 2 2 0 0 0 2 0 2 2 0 1 1 0 0 2 1 1 1 1 0 1 1 1 2 2 0 2 2 1 1 0 1 2 2 0 1 1 0 0 0 0 0 0 1 1 1 0 1 2 0 0 0 0 0 0 0 2 1 1 1 1 0 2 2 1 1 0 0 1 0 1 2 2 0 2 0 2 2 0 1 0 0 0 0 0 0 1 0 1 0 1 0 1 1 0 0 1 2 0 1 2 0 0 0 1 2 0 1 0 1 0 0 0 1 2 0 1 1 1 1 1 2 0 0 0 1 0 0 2 2 0 0 2 1 1 1 1 0 0 0 2 0 2 2 2 0 1 0 0 0 0 0 0 0 0 1 2 2 1 0 1 1 1 0 0 1 1 0 0 2 0 1 2 0 0 1 1 2 1 0 0 2 0 1 0 1 1 1 1 1 0 1 0 0 0 2 2 0 2 1 1 1 0 0 2 2 0 1 0 0 0 1 0 0 1 0 1 1 1 1 1 0 0 0 0 0 0 0 0 0 0 0 0 0 0 0 0 1 0 2 2
171 0 0 0 0 0 1 0 0 2 2 0 0 1 0 0 1 0 1 0 1 1 1 0 2 0 0 0 2 0 2 0 1 2 0 0 1 2 0 0 0 0 0 2 0 0 0 0 1 1 0 1 1 1 1 2 0 0 0 0 1 0 0 1 0 0 1 1 0 0 0 1 1 0 1 2 2 0 2 1 1 0 2 0 2 0 1 2 2 2 0 1 0 0 2 0 0 2 2 2 2 0 0 1 2 1 2 0 0 2 0 1 1 2 1 2 2 0 1 1 1 0 2 0 0 1 1 1 2 2 0 1 0 0 0 0 0 0 0 0 1 0 0 0 1 1 0 0 0 1 0 1 1 0 0 0 0 0 1 0 1 1 0 2 1 1 1 0 0 1 1 0 0 2 2 1 2 1 0 0 0 0 1 1 1 1 1 1 0 0 0 2 2 2 2 2 0 0 0 0 0 1 0 2 2 0 1 1 0 0 0 2 1 0 0 2 0 0 1 1 1 1 1 1 1 0 1 0 0 0 0 0 0 0 0 0 0 2 2 2 0 0 1 1 1 1 1 0 0 0 0 0 1 1 0 0 0 2 1 1 0 1 0 0 0 0 0 0 1 1 0 1 0 2 0 0 0 1 1 0 0 1 1 0 1 1 1 1 1 2 0 1 2 0 2 0 2 1 0 1 1 0 2 0 2 0 0 0 1 0 1 2 1 1 1 0 0 1 1 0 0 2 2 2 1 0 0 0 1 1 2 1 1 2 0 0 0 2 0 0 0 0 1 0 1 1 0 2 2 1 1 1 1 0 1 1 0 1 0 0 0 0 0 0 0 2 0 2 2 0 2 2 1 1 1 0 2 2 0 1 1 0 2 0 0 0 0 0 0 0 0 0 2 0 2 1 1 1 1 0 0 1 0 2 2 0 0 0 0 0 0 0 0 2 2 1 0 1 0 0 0 2 0 1 1 1 0 1 1 0 1 0 1 2 2 0 0 2 1 1 1 1 0 1 0 0 2 0 0 0 0 1 0 2 1 1 1 1 1 1 1 1 1 0 0 0 0 0 2 0 0 0 2 2 0 0 2 1 0 1 1 1 2 0 0 0 0 1 1 1 0 2 1 1 2 0 0 0 1 0 1 1 2 0 0 1 2 1 0 0 0 2 0 0 0 2 0 1 1 2 1 2 2 2 1 2 0 0 0 2 1 0 0 0 0 0 1 0 0 2 0 0 0 0 1 0 0 0 1 1 0 1 0 1 1 2 2 0 0 1 0 0 0 1 0 0 2 1 1 1 1 1 0 0 0 0 0 1 0 2 1 0 0 0 1 1 1 1 1 1 1 1 0 0 0 0 0 0 0 0 0 1 1 2 2 0 2 1 0 1 0 0 0 0 1 0 0 0 0 0 0 0 0 1 0 0 2 2 0 0 2 0 0 0 0 1 0 1 1 1 1 0 0 1 2 0 2 1 1 1 0 1 0 1 0 1 1 2 2 1 1 0 1 2 2 2 1 0 1 0 1 1 0 0 0 1 1 0 1 0 1 1 2 2 1 2 1 1 2 0 1 1 0 2 2 0 0 1 1 1 0 1 0 0 0 0 0 2 0 0 0 0 0 0 0 0 0 0 0 0 0 0 1 0 0 0 1 0 0 0 1 0 0 1 0 0 0 0 1 2 0 1 1 1 0 0 1 1 0 1 0 1 1 0 0 0 0 0 2 1 0 1 2 0 0 1 1 0 2 2 0 0 1 1 0 0 2 0 0 1 0 0 1 0 2 1 2 1 0 2 0 2 1 2 1 1 0 0 0 0 1 0 0 1 0 1 1 0 1 1 0 0 2 2 2 0 0 1 1 2 1 1 2 2 2 0 0 0 0 0 0 0 1 1 0 1 1 1 1 1 1 1 1 0 1 1 0 0 0 1 0 1 0 2 2 0 1 0 0 0 1 2 0 0 1 1 2 1 2 1 0 0 0 1 2 2 0 0 1 1 2 0 1 0 0 0 1 0 0 2 2 0 1 1 1 0 1 0 0 0 0 1 1 1 2 1 0 1 0 0 0 0 0 0 1 1 2 1 1 1 0 0 1 0 2 0 1 1 1 1 2 0 0 1 0 1 1 1 2 1 1 1 2 0 1 0 1 0 0 0 2 0 1 1 0 1 1 2 0 1 1 1 0 0 2 2 2 1 1 0 0 0 0 0 0 1 0 1 1 0 0 2 1 1 0 0 1 0 1 0 0 0 0 1 0 0 0 0 1 0 1 1
172 0 0 0 0 0 0 1 1 0 1 0 1 1 0 1 0 0 0 1 2 1 0 0 2 0 0 0 2 1 1 1 0 0 1 1 1 2 0 1 1 1 0 0 0 0 0 0 1 1 0 1 0 0 2 2 0 1 1 0 1 1 0 1 0 0 1 0 0 0 0 2 2 0 2 2 2 1 1 1 1 0 0 1 1 0 0 0 2 2 0 1 1 0 0 0 0 2 1 1 1 0 1 1 2 0 2 2 2 0 0 2 1 1 1 1 1 0 2 1 1 1 2 0 1 0 1 1 2 0 0 0 0 0 0 0 0 1 0 0 1 0 0 0 2 2 1 0 1 1 0 0 0 0 0 0 1 1 1 0 1 1 0 2 1 0 0 0 0 0 1 0 1 2 1 0 2 0 0 1 1 1 1 1 0 0 1 0 0 0 0 1 2 1 2 1 0 0 0 0 0 1 0 1 1 0 0 1 0 0 1 2 2 0 0 2 1 0 1 0 1 1 1 1 1 0 1 0 0 0 0 0 0 0 0 0 0 2 2 0 0 1 2 2 0 0 0 0 0 0 0 2 0 0 0 0 0 1 0 1 1 1 0 0 0 0 0 0 0 0 1 1 0 2 0 0 0 2 2 0 0 0 2 1 1 0 0 0 1 2 0 1 1 1 2 0 1 0 0 1 0 0 1 0 1 0 1 1 0 0 1 2 2 2 2 0 2 1 0 0 1 2 0 1 1 0 1 0 0 1 0 2 1 1 0 0 0 1 0 1 1 1 1 0 1 0 0 0 1 1 1 0 1 0 0 2 1 2 0 1 1 1 0 0 0 0 0 0 1 1 1 1 2 1 0 1 1 1 0 1 0 0 1 1 0 1 2 1 1 0 0 0 0 1 2 2 2 0 0 0 0 0 0 1 1 0 1 0 1 0 0 1 1 0 1 0 0 0 0 0 0 0 1 1 2 2 1 0 2 2 0 2 0 0 0 1 0 1 1 0 1 1 0 1 1 2 1 0 0 1 0 0 0 2 0 0 0 1 1 2 1 2 0 0 1 1 0 0 2 0 0 1 1 1 0 0 0 2 0 2 1 2 1 1 2 1 0 1 0 0 0 1 0 2 2 0 0 1 2 0 1 1 1 1 1 0 1 1 1 0 0 1 0 0 1 1 0 0 2 2 0 2 2 2 1 2 0 1 1 1 1 0 0 0 1 0 2 2 1 0 0 2 1 1 1 1 0 2 2 2 1 1 0 2 0 1 0 1 0 1 0 0 1 0 0 0 2 1 0 0 0 1 0 0 0 0 0 0 0 2 0 0 0 0 2 1 1 0 2 2 0 0 0 0 0 1 0 0 0 0 0 2 1 0 1 1 2 1 0 2 1 0 0 1 1 1 0 0 0 0 0 0 1 0 0 0 2 1 0 0 1 0 0 0 0 1 0 0 0 1 0 1 0 1 2 0 1 0 1 1 0 1 1 1 1 2 2 1 1 0 0 0 2 1 1 2 0 0 0 2 0 2 1 0 0 1 0 1 0 1 1 1 2 2 0 2 1 0 1 0 0 0 0 0 0 0 0 0 2 2 0 1 0 0 0 0 2 1 0 0 0 0 0 1 0 0 0 1 1 0 1 0 0 0 0 2 0 0 0 0 1 0 0 0 0 0 2 0 0 1 0 1 0 0 0 0 1 0 0 0 0 0 1 1 1 0 0 0 1 0 0 1 2 0 0 1 2 1 1 1 0 0 2 0 1 1 1 1 1 0 1 2 1 1 2 0 1 1 1 2 0 1 1 2 1 1 0 0 1 0 0 1 0 0 1 0 1 0 0 1 0 0 1 1 2 1 1 2 2 2 2 2 1 1 0 1 0 0 1 0 0 0 2 2 0 2 0 0 1 1 0 1 1 0 0 0 1 1 0 0 0 2 0 2 2 0 1 0 0 1 0 2 1 0 0 2 2 1 1 1 0 0 0 0 1 2 1 0 1 2 2 0 1 0 0 1 0 0 0 1 1 1 0 1 2 1 0 1 0 0 0 2 0 1 2 2 0 1 0 0 0 0 0 0 1 1 2 0 1 0 0 1 0 0 0 0 2 1 0 0 1 0 0 1 0 0 1 1 1 0 0 0 1 1 1 0 0 1 0 0 1 0 1 0 0 0 1 2 0 1 0 1 1 0 0 2 2 0 2 0 1 0 0 0 0 0 2 1 1 0 0 1 0 0 0 1 1 1 0 1 1 0 1 0 2 0 0 0 1 0 0 0
173 0 1 0 0 0 1 1 1 1 1 0 1 1 0 1 0 0 1 0 0 0 0 0 2 0 0 0 2 0 2 0 0 1 1 1 1 1 0 1 1 1 1 1 1 1 2 0 1 1 0 0 0 0 2 1 1 0 0 0 1 2 0 1 0 0 2 1 0 0 1 2 2 0 1 2 2 0 1 0 2 0 0 1 1 0 1 1 2 2 1 1 1 0 0 1 0 0 0 0 1 0 1 0 2 0 2 1 1 1 0 1 2 2 2 2 2 0 2 1 1 0 1 1 0 0 1 1 1 1 0 0 0 0 0 0 0 0 1 0 1 0 0 0 1 1 1 0 0 0 1 0 1 0 0 0 1 2 1 0 0 0 0 1 0 1 1 1 0 2 0 1 0 1 2 2 1 0 0 0 1 2 1 1 0 0 1 1 0 0 0 1 2 1 2 2 1 0 0 0 0 1 0 1 1 0 1 0 2 0 0 1 1 0 0 2 0 0 0 1 1 1 2 2 0 0 1 0 0 0 0 0 1 1 2 0 2 2 1 1 0 0 2 1 0 1 1 0 1 0 0 0 1 0 0 0 1 1 0 0 0 0 0 0 1 0 0 1 2 2 0 0 1 2 0 0 1 2 1 0 1 1 1 0 0 1 0 2 1 2 0 0 1 0 1 0 2 0 1 2 1 1 1 0 1 0 1 1 0 0 0 2 2 2 2 0 2 0 2 0 0 2 1 1 0 0 1 0 1 0 2 1 0 0 0 0 0 0 2 0 0 0 2 0 0 0 0 0 1 1 1 0 0 0 0 2 0 2 0 1 1 2 2 0 2 1 0 1 2 0 2 2 0 2 0 1 1 1 0 0 0 2 0 0 0 0 0 0 0 0 0 0 2 1 1 1 2 0 0 0 0 0 0 1 1 0 1 1 1 0 0 1 0 0 0 0 1 0 0 0 0 1 1 1 1 1 1 0 1 0 1 0 0 1 1 0 0 0 0 0 2 0 0 0 0 1 2 0 0 1 0 1 0 1 1 0 1 1 1 0 2 1 1 1 1 2 0 2 1 1 0 0 1 0 0 0 0 2 0 2 1 2 2 2 1 1 1 1 1 0 1 1 1 2 1 0 0 1 1 0 0 0 2 0 0 0 1 0 1 0 0 1 0 0 1 0 0 0 0 0 0 2 2 2 0 2 0 2 0 2 0 2 0 1 2 0 2 1 0 0 1 1 2 1 1 2 0 1 1 1 1 1 0 2 0 0 0 0 1 0 1 0 0 0 0 0 1 1 0 0 0 1 1 0 1 0 1 2 0 0 2 0 0 0 0 0 0 0 1 1 0 1 0 0 0 0 0 0 0 0 0 1 1 1 1 0 1 1 0 1 1 0 1 1 1 1 1 0 0 1 1 1 0 0 0 1 1 2 0 0 2 0 0 0 0 1 0 0 0 1 1 1 0 2 2 0 0 2 1 1 0 2 0 1 0 2 1 2 2 0 0 0 0 0 0 1 0 1 1 0 0 0 1 1 0 2 2 0 2 0 2 0 2 2 1 2 0 1 2 0 0 0 1 0 0 0 1 0 1 1 0 1 0 0 2 0 1 2 0 0 1 1 0 1 0 1 0 0 0 0 0 0 0 0 0 2 0 0 0 0 0 0 0 0 0 0 2 0 0 0 0 0 0 0 0 1 1 0 0 0 0 0 0 1 0 1 0 1 2 1 0 1 2 0 0 1 1 0 2 2 1 0 2 0 0 1 1 0 0 0 1 1 2 0 1 1 1 2 1 1 1 1 0 2 2 0 0 0 0 2 0 0 0 0 1 1 0 0 0 1 1 1 1 0 1 0 1 2 0 1 0 0 1 2 1 0 0 0 0 1 0 0 1 1 0 1 1 0 1 0 1 1 2 2 0 0 2 0 0 1 1 0 0 2 2 0 0 0 0 0 0 1 2 0 0 2 2 2 1 2 0 0 0 0 0 1 1 1 1 2 2 0 2 0 0 0 0 2 0 2 2 0 0 1 2 0 2 0 1 0 0 0 1 1 2 2 0 1 0 1 1 1 0 0 0 0 2 2 2 2 0 0 0 0 1 0 1 0 1 1 1 0 0 2 0 0 0 0 1 0 0 0 0 2 1 1 1 0 0 0 2 0 2 1 1 0 1 1 0 1 0 1 0 1 2 0 0 0 2 0 1 0 0 0 0 0 2 2 0 0 0 2 2 2 0 0 2 0 0 1 1 0 0 1 0 0 0 0 0 0 2 1
174 0 0 0 1 0 1 1 1 2 2 0 0 2 0 1 0 1 1 0 1 1 0 0 2 0 1 0 1 0 1 0 0 1 2 0 2 1 0 1 1 1 0 1 0 0 1 0 0 1 2 2 0 0 2 1 1 0 1 0 1 1 0 1 1 1 0 2 0 0 0 2 2 0 2 2 2 0 1 0 1 0 0 1 1 0 0 0 2 2 0 0 1 0 1 0 0 0 0 0 0 0 0 1 2 1 1 0 2 1 0 2 0 2 0 2 2 0 0 2 2 0 1 1 0 1 1 1 2 0 0 0 0 0 0 0 1 0 0 0 1 0 0 0 0 0 0 0 0 0 0 1 0 0 0 0 0 0 0 0 1 1 0 2 1 2 1 0 0 0 2 1 1 1 2 1 1 0 0 0 0 0 1 1 0 0 1 1 0 0 0 1 2 1 2 1 0 0 1 0 0 1 0 2 1 1 1 0 1 1 0 0 0 0 0 2 0 0 1 0 2 2 1 2 0 0 1 1 1 1 0 0 0 0 0 0 0 2 2 2 0 0 2 1 0 0 0 0 0 0 0 0 1 0 0 0 0 1 0 0 0 0 0 0 1 1 1 0 2 1 0 1 0 1 1 0 0 1 1 0 0 2 2 0 1 1 1 1 1 2 0 0 1 0 2 1 2 0 0 0 0 0 2 0 2 1 1 1 0 0 1 1 2 2 2 1 1 0 1 0 0 2 1 1 1 0 0 0 0 1 2 1 0 0 0 0 0 1 1 0 1 2 2 0 1 1 0 0 0 1 1 0 1 0 1 1 0 0 0 2 2 2 1 0 1 0 0 1 1 0 2 2 1 1 0 0 0 1 0 0 0 0 1 0 0 1 1 0 0 2 0 0 0 0 2 0 0 0 1 1 0 1 0 2 0 0 0 0 0 0 0 0 1 1 2 0 0 1 0 1 1 1 0 1 1 1 1 1 2 1 1 1 0 1 0 1 0 2 1 0 2 0 0 0 0 0 2 0 0 1 0 0 0 2 1 1 1 1 2 2 1 2 0 1 1 1 0 2 1 2 2 0 2 2 2 0 2 2 0 0 1 2 2 0 0 0 0 1 1 0 1 0 0 0 1 0 0 2 2 0 0 0 2 0 0 1 2 0 0 0 0 1 0 0 0 2 2 0 0 1 1 1 2 2 0 2 0 0 0 2 0 0 0 1 1 0 0 0 0 2 0 1 0 0 1 2 0 2 2 2 2 2 0 2 0 1 1 0 1 0 1 0 0 0 0 0 0 1 0 0 0 0 0 0 0 0 0 2 0 1 2 1 0 0 1 0 0 0 2 2 0 2 0 0 0 1 0 0 0 0 0 2 0 1 2 0 0 2 0 2 0 0 0 0 2 0 0 0 0 0 0 0 0 0 0 1 1 1 0 0 1 1 1 0 0 1 0 0 0 2 1 2 0 1 1 0 1 1 1 1 0 2 0 1 0 2 1 0 0 0 0 0 0 1 1 1 0 1 0 1 0 1 1 0 0 2 2 1 1 1 2 0 2 0 1 2 0 1 2 0 1 1 0 0 0 0 0 0 1 1 0 1 1 1 1 0 0 2 0 0 0 0 0 0 1 1 0 1 0 0 0 0 0 0 0 2 0 1 1 1 1 1 0 0 0 0 1 0 1 1 0 1 0 0 0 0 0 1 0 1 1 1 1 1 1 0 0 0 1 0 0 0 2 0 0 0 2 1 1 1 0 0 1 1 1 0 2 0 0 0 1 0 1 0 2 1 1 1 0 2 0 2 1 1 0 1 0 1 0 0 0 0 0 0 1 0 1 0 0 1 0 0 0 0 0 0 1 2 1 1 0 1 0 2 2 2 2 0 0 0 1 0 2 1 1 1 0 0 2 0 2 2 1 1 0 0 1 0 0 1 1 1 0 2 1 1 0 0 0 1 0 1 0 0 0 0 0 0 2 1 2 0 1 0 0 1 0 1 1 2 2 0 1 0 0 0 1 0 2 1 1 0 0 1 1 0 1 0 1 0 0 0 0 1 1 1 1 0 0 1 0 0 0 0 0 0 2 0 1 0 1 0 0 1 1 0 0 1 0 0 1 0 0 0 0 0 0 0 1 1 0 0 0 1 1 1 1 0 0 0 1 1 2 0 0 0 0 1 1 0 1 0 0 0 1 1 1 0 1 1 0 0 0 0 0 0 1 1 1 0 0 1 0 0 0 1 1 0 0 0 0 0 0 1 0 0 0 0 0 0 1 1
175 0 0 0 1 0 1 1 1 1 1 1 0 1 0 0 0 0 0 0 0 0 1 0 2 0 0 0 2 1 2 0 1 0 1 0 1 1 0 0 0 2 0 1 0 1 0 0 2 0 0 2 1 1 0 0 2 0 0 1 1 0 0 2 0 0 2 1 0 0 0 1 2 1 2 2 2 0 0 0 1 0 0 2 2 0 0 0 2 2 0 2 1 0 2 0 0 0 0 0 0 0 0 1 2 0 2 2 2 1 0 2 0 1 0 1 1 0 2 1 1 1 1 1 0 1 1 0 1 0 1 1 0 0 0 0 0 0 0 0 1 0 0 0 2 2 0 0 0 1 0 2 0 0 0 0 0 1 2 1 0 0 0 2 1 1 1 0 2 2 0 2 0 2 1 0 1 0 0 1 1 1 1 1 0 0 1 1 0 0 1 2 1 0 1 0 0 0 1 0 0 1 0 1 1 0 2 1 1 0 0 0 2 1 0 2 0 1 1 0 1 1 2 2 0 0 0 0 0 0 0 0 0 0 0 0 0 2 2 2 0 0 2 2 0 0 0 0 0 0 0 0 1 0 0 0 0 2 1 1 0 1 0 0 1 0 0 0 0 0 2 2 1 1 1 1 0 2 2 0 1 1 1 0 1 0 0 1 0 2 0 0 2 0 2 0 2 1 1 1 1 1 0 0 0 0 0 2 0 0 0 1 0 1 1 0 2 0 2 0 0 2 0 1 1 0 0 0 0 0 0 2 0 0 0 0 0 1 2 2 0 2 2 1 2 2 0 1 2 1 0 1 1 1 1 0 1 0 0 0 0 0 2 0 2 0 0 2 2 0 2 2 1 2 0 1 1 0 1 0 2 0 1 0 0 1 0 0 0 0 0 0 0 0 2 0 0 0 1 1 0 1 0 2 2 1 1 1 0 0 0 0 1 0 1 1 1 0 0 0 0 1 0 1 1 1 1 2 2 1 1 1 1 2 2 0 0 1 0 0 1 1 0 1 2 2 0 0 0 1 0 1 0 1 1 0 1 1 1 1 1 1 1 0 1 1 1 0 2 0 0 0 2 2 2 2 0 2 0 2 2 1 2 1 1 1 0 1 1 0 1 1 0 1 1 0 0 0 1 0 1 1 1 1 0 1 2 0 1 0 1 2 0 0 1 1 0 1 0 1 1 2 2 2 0 2 0 1 0 2 1 1 0 0 1 0 1 1 1 1 0 2 1 0 0 1 0 0 0 0 0 0 0 2 0 2 0 1 0 1 0 1 1 0 1 1 0 1 0 0 0 2 0 0 0 0 0 0 0 2 1 1 0 0 1 0 0 0 0 0 0 0 1 0 0 0 0 1 1 1 1 1 1 1 1 1 1 0 0 0 0 0 1 1 1 1 1 0 0 0 0 1 0 0 0 0 2 2 0 0 0 1 1 0 0 1 1 0 1 2 1 1 0 1 2 0 2 2 1 1 1 1 1 0 1 2 2 2 2 0 0 0 0 2 2 2 1 1 1 0 1 1 1 0 0 1 0 0 1 0 1 0 2 2 0 1 2 1 2 0 0 0 0 0 1 0 0 0 0 2 2 0 1 2 0 1 1 1 0 0 0 0 0 0 0 1 0 2 1 0 1 0 0 0 0 1 0 2 2 2 2 2 0 1 0 0 2 0 0 0 0 0 1 1 0 0 2 1 0 0 0 0 1 1 1 2 2 0 2 0 0 1 2 0 0 1 1 1 1 1 1 1 2 0 1 1 1 1 1 2 0 0 1 0 2 2 1 1 1 1 1 1 2 2 1 1 0 2 0 0 0 0 0 1 1 0 2 1 0 2 0 0 1 1 2 1 1 1 0 0 0 0 0 1 1 1 0 0 0 0 0 0 0 0 0 2 0 0 0 0 0 0 1 0 0 0 0 0 0 0 0 2 0 2 2 0 0 0 0 0 1 0 0 0 0 1 2 0 2 0 0 0 0 0 1 0 1 0 0 2 1 0 2 0 0 0 0 1 1 2 2 0 0 2 1 0 1 0 1 1 1 0 0 2 1 1 1 1 1 1 1 0 0 0 0 0 1 1 1 0 0 1 0 0 0 0 2 1 0 0 1 0 0 2 0 0 0 1 1 0 0 0 2 2 2 0 0 0 0 0 1 1 1 0 0 0 2 2 0 2 1 1 0 0 0 2 2 0 0 0 0 0 1 0 0 1 1 1 1 0 0 1 0 0 0 0 0 1 0 1 1 0 1 0 1 1 0 0 1 0 0 0
176 0 0 1 1 0 1 2 2 0 1 0 1 2 1 0 0 0 1 0 1 1 0 1 1 1 2 0 1 1 1 0 0 0 1 0 0 1 0 0 0 2 0 1 0 1 0 0 2 0 0 0 1 1 1 1 0 0 1 1 0 1 0 0 0 0 1 0 0 0 1 1 1 1 1 2 1 0 1 0 1 0 0 1 1 0 0 0 1 1 0 0 0 0 0 0 1 2 1 1 1 0 0 1 2 1 2 0 0 2 0 1 1 1 1 1 1 0 0 2 2 0 2 0 0 1 1 1 1 0 0 0 0 0 0 0 0 0 0 0 0 0 0 0 2 1 0 0 0 0 0 1 0 0 1 0 1 0 0 0 0 0 0 2 1 1 1 0 1 1 1 0 1 2 2 1 1 1 1 0 0 2 1 1 0 0 1 2 0 1 1 2 0 0 0 1 2 0 0 0 0 0 0 2 2 0 0 1 1 0 1 1 2 0 0 2 1 1 1 0 1 1 2 2 0 0 0 0 0 0 0 0 0 0 0 0 0 2 2 2 0 0 2 2 0 0 0 0 0 0 0 0 1 0 0 0 0 2 1 1 0 1 0 2 2 0 1 1 1 1 0 0 0 2 0 0 0 2 2 0 0 1 1 0 0 0 0 1 0 2 0 0 1 0 2 0 1 2 1 1 0 0 0 1 0 0 1 2 1 0 0 1 1 1 1 0 2 0 0 0 2 0 1 0 0 0 1 0 0 0 2 0 0 0 0 0 0 1 2 0 0 0 1 0 0 0 2 0 0 2 2 0 2 0 1 0 0 1 0 0 0 0 1 0 1 0 0 0 1 1 1 1 0 2 0 0 2 0 1 0 2 1 0 0 0 0 0 0 0 0 0 0 1 0 2 1 1 1 0 0 0 0 0 2 1 1 0 0 0 0 0 0 0 0 0 0 1 0 1 0 0 1 0 0 2 2 1 1 0 0 1 0 1 2 2 1 0 0 0 0 1 1 0 1 0 1 2 1 1 1 0 0 0 1 2 1 2 0 2 2 2 2 0 0 0 0 0 2 2 2 2 0 2 2 2 0 2 2 0 2 2 2 0 0 1 1 0 2 2 0 2 2 1 2 1 0 0 0 2 0 1 1 1 1 0 1 2 0 0 0 0 1 0 1 0 0 0 0 1 2 1 2 2 2 0 1 1 1 0 2 0 0 0 0 1 0 2 0 1 1 0 1 0 0 0 1 0 1 2 2 0 1 0 1 2 1 1 1 1 1 0 0 0 1 0 0 1 1 0 0 0 1 1 0 1 0 1 2 0 1 2 0 2 0 0 0 0 0 1 1 0 2 1 0 0 0 0 0 0 0 0 2 0 1 1 1 0 2 0 2 0 0 0 0 2 0 0 0 0 1 1 1 1 1 0 0 1 1 0 0 1 0 0 0 0 0 2 0 0 0 1 1 0 1 1 0 2 1 1 1 0 2 0 0 0 1 2 2 0 2 2 0 0 0 0 0 0 1 1 0 0 1 0 1 1 1 2 0 2 0 1 0 2 2 1 2 1 1 1 1 0 0 0 0 0 0 0 0 1 1 0 0 0 1 1 0 0 0 0 1 1 1 0 0 0 0 0 1 1 0 0 0 0 0 0 2 0 1 1 1 2 1 0 0 0 0 1 0 0 1 0 1 0 0 0 1 2 0 0 0 0 0 1 1 0 2 2 0 2 0 0 0 2 0 0 0 2 0 2 2 0 1 1 1 1 0 2 1 1 1 1 1 0 1 1 1 0 2 2 1 1 0 1 1 0 1 0 2 0 0 0 1 0 0 1 0 0 0 0 1 0 0 0 0 0 0 0 1 1 1 1 1 0 2 1 1 1 0 0 0 0 1 2 2 0 2 0 0 0 0 0 0 0 0 0 0 0 0 0 0 0 1 0 2 1 1 1 0 0 0 1 1 0 0 0 1 1 0 2 0 1 1 0 2 2 2 0 1 0 0 1 0 2 0 0 0 2 0 0 2 2 0 1 1 0 0 0 0 0 0 0 2 0 2 0 0 1 1 0 0 0 0 0 0 1 1 1 1 1 1 0 0 1 1 0 0 1 1 0 0 2 1 0 1 2 0 0 1 2 1 0 0 2 1 0 0 0 1 0 1 1 0 1 0 1 0 1 1 1 0 1 0 1 0 1 2 2 0 1 1 0 0 0 0 0 0 1 0 2 0 0 0 1 2 0 0 2 1 1 0 0 1 0 1 1 0 0 1 2 0 1 1
177 0 0 0 1 0 1 2 2 0 0 0 0 1 0 0 0 0 1 0 0 0 0 0 2 0 0 0 2 1 2 0 0 1 1 0 1 0 0 0 0 1 0 0 0 0 0 0 0 2 1 1 1 2 0 0 1 0 0 2 0 2 0 2 0 0 1 0 0 0 1 1 2 0 1 2 2 0 0 0 1 0 0 0 0 0 0 0 2 2 0 0 1 0 0 0 0 0 0 0 0 0 1 1 2 0 2 1 1 1 0 2 0 0 0 0 0 0 2 1 1 0 1 1 0 1 1 0 2 0 0 0 0 0 0 0 0 0 0 0 1 0 1 0 1 1 1 0 0 0 0 0 1 0 0 0 0 0 1 0 1 0 0 2 1 1 0 1 1 2 0 2 0 1 1 0 1 1 0 0 0 0 1 1 0 0 1 1 0 0 0 0 1 1 1 2 0 0 0 0 0 1 1 2 2 0 0 1 1 0 1 2 1 0 0 2 0 1 2 1 0 0 2 2 0 0 2 0 0 0 0 0 1 1 1 1 0 2 2 2 0 0 2 2 0 0 0 0 0 0 0 1 0 0 1 1 2 2 0 2 2 2 0 0 1 0 2 0 1 1 0 0 0 2 0 1 0 2 0 0 0 2 2 2 0 0 0 1 0 2 0 1 1 1 2 0 1 1 1 1 0 0 0 1 0 1 0 2 0 0 0 1 2 2 2 1 1 1 1 0 0 2 0 0 0 0 1 0 1 0 2 0 0 0 0 1 0 2 1 0 0 0 2 0 1 1 0 0 0 2 2 0 2 0 2 0 0 1 0 1 1 1 2 0 2 0 0 1 2 1 1 1 1 2 0 1 2 0 2 0 0 2 1 0 0 1 1 0 0 0 1 1 1 0 2 2 2 0 0 0 0 0 0 2 1 0 0 1 0 0 0 0 1 0 1 1 0 0 0 1 0 1 0 0 1 1 1 2 1 0 1 1 1 1 1 1 0 0 0 0 1 1 0 1 1 2 1 0 0 1 0 0 0 2 2 1 2 1 0 1 1 1 0 0 0 0 0 1 1 1 1 0 1 1 0 1 0 2 0 2 1 2 0 0 2 1 0 1 1 0 1 1 1 0 0 0 0 1 1 1 1 1 2 0 0 0 2 0 1 0 1 2 0 1 0 1 1 0 1 0 0 2 2 2 1 2 0 0 2 0 2 0 0 1 1 0 1 0 1 1 0 0 1 1 1 2 0 0 0 0 1 1 0 2 1 1 0 1 0 1 0 0 0 0 0 0 0 1 0 0 1 1 0 0 0 0 0 1 0 2 1 0 0 0 1 0 0 0 0 0 0 1 1 0 0 1 0 0 0 0 0 2 0 2 2 0 1 1 0 0 0 0 0 2 0 1 0 0 1 0 0 1 0 0 0 2 1 0 0 0 0 0 0 0 0 1 1 0 1 1 1 2 0 0 1 0 2 1 1 0 1 2 2 0 1 2 2 2 2 0 0 0 1 2 2 2 0 0 2 0 0 0 1 0 0 1 0 0 1 0 1 0 2 2 1 2 0 2 2 0 0 0 0 0 1 0 0 0 2 2 1 0 0 0 0 0 2 1 0 0 1 1 0 1 0 0 0 1 2 0 0 0 0 0 0 2 0 0 0 0 2 0 0 0 0 1 0 0 0 0 0 0 1 1 0 0 2 0 0 0 0 0 0 0 0 1 0 0 0 0 0 0 2 0 0 0 2 0 1 1 1 1 2 0 1 1 1 0 0 0 0 2 1 0 1 2 0 1 0 2 0 2 0 1 1 0 0 0 0 2 0 0 0 0 1 0 0 0 0 1 0 0 1 1 2 1 1 1 0 0 0 0 0 1 1 1 0 0 0 0 0 1 2 1 0 1 1 0 2 0 2 2 1 1 0 0 1 0 0 1 0 1 0 2 2 0 0 0 0 0 0 0 1 1 1 0 0 0 2 0 1 0 1 1 1 1 0 0 1 1 1 0 1 1 0 1 0 0 0 2 2 0 0 2 1 0 1 0 0 0 0 2 2 0 0 0 2 1 0 1 0 0 0 0 1 1 2 1 2 1 0 1 0 0 0 0 0 1 0 0 2 0 1 2 0 1 1 2 2 1 0 0 2 2 2 0 2 1 1 0 1 0 2 1 0 0 1 1 0 1 1 0 0 1 1 1 1 0 1 0 1 0 0 0 0 0 2 0 2 0 1 1 1 1 0 0 1 0 0 0 0 0 0 0 0 0 0 0 2 0 0 0
178 0 0 0 0 0 2 0 0 2 2 0 0 1 0 2 0 0 0 0 0 0 0 1 1 1 1 0 2 1 1 1 2 2 0 0 0 1 0 2 2 0 1 0 0 0 0 0 2 0 0 0 0 1 1 0 1 0 0 2 0 1 0 1 0 0 0 0 0 0 0 2 2 0 2 2 2 0 2 0 2 0 0 2 2 0 0 0 1 1 0 0 2 1 1 0 1 2 2 2 2 0 0 1 2 1 2 0 0 2 0 0 1 2 0 2 1 0 2 1 1 1 1 1 0 0 1 1 2 0 0 0 0 0 0 0 1 0 0 0 0 0 1 0 1 1 1 0 0 0 0 1 0 0 0 0 1 0 1 0 0 0 0 2 1 2 1 1 0 2 0 1 1 1 2 1 1 0 1 0 0 1 1 1 0 0 1 0 0 0 0 2 2 1 2 1 2 0 0 0 0 0 0 2 2 0 1 0 1 0 2 1 2 0 0 2 2 0 1 1 0 0 2 2 0 0 1 0 0 0 0 1 0 0 0 0 0 2 2 0 1 1 2 0 0 0 0 0 0 0 0 1 1 0 0 0 0 1 0 1 1 1 0 0 0 0 1 0 0 0 0 1 0 2 0 1 0 2 2 0 0 0 1 0 0 1 0 2 1 2 0 0 0 1 2 2 1 1 0 2 1 0 0 1 0 0 0 2 0 0 0 1 2 1 1 0 2 0 0 0 1 2 1 0 2 0 0 0 1 1 1 1 0 0 0 0 0 1 1 1 0 1 2 0 0 0 1 1 2 0 0 0 1 0 1 1 0 0 0 2 2 2 0 0 0 0 0 1 1 0 2 2 1 2 0 2 1 0 1 0 1 1 0 1 1 1 1 0 0 0 0 0 0 0 2 0 0 1 0 1 0 0 0 1 0 0 1 1 0 0 0 1 1 0 1 0 0 1 0 0 0 2 0 0 1 2 1 1 1 0 0 0 0 0 0 1 1 1 0 0 0 2 0 1 1 1 1 0 1 0 0 0 0 2 2 2 2 1 0 1 1 1 1 1 0 1 1 1 1 1 1 0 2 2 1 0 1 1 0 1 1 2 0 0 2 1 0 2 2 0 2 2 1 2 1 0 0 1 2 0 0 0 1 1 1 0 1 0 0 0 0 1 0 1 1 0 0 0 1 1 0 1 1 1 0 1 1 1 0 2 1 2 0 0 1 0 1 0 0 1 0 1 2 2 1 1 1 2 2 2 1 1 0 2 1 0 0 0 1 1 1 0 1 0 1 1 0 1 0 0 1 1 0 0 0 0 0 1 0 2 2 1 0 0 0 0 0 0 1 1 0 1 1 0 0 1 1 0 0 0 0 2 0 1 1 0 1 2 0 2 0 0 0 1 1 1 0 0 0 0 0 0 0 1 1 0 2 2 0 0 1 0 0 0 0 1 0 0 1 1 1 2 0 1 1 0 2 1 1 1 1 1 0 1 0 2 1 1 1 0 0 0 1 1 2 2 0 1 0 0 1 0 1 0 1 2 2 0 2 0 2 0 2 2 1 1 1 0 0 2 0 0 1 0 0 1 1 0 0 1 0 0 0 0 0 0 0 2 0 0 0 0 0 0 0 1 1 2 1 1 0 1 1 0 0 0 0 0 0 0 1 0 0 0 0 1 0 0 0 1 0 0 0 0 0 0 1 2 0 0 0 0 0 0 1 0 1 0 1 0 0 1 2 0 0 1 2 0 0 0 0 0 1 1 0 0 0 0 1 1 0 1 1 1 1 0 1 2 2 2 0 0 1 2 2 0 1 1 0 1 0 0 0 0 1 1 2 0 0 2 0 0 1 1 1 0 0 2 1 1 1 1 2 2 2 1 1 0 0 1 0 0 1 1 0 2 0 0 1 0 1 1 1 1 0 0 1 0 0 1 0 1 0 2 2 0 0 0 0 0 0 1 0 0 0 1 0 1 0 1 0 0 0 1 2 2 0 1 1 0 1 0 2 0 0 0 1 0 1 1 1 0 0 2 1 0 1 0 0 0 0 1 0 2 0 1 0 0 0 2 1 0 0 0 0 0 2 1 1 1 0 0 0 0 0 0 0 1 0 1 2 0 0 2 0 0 0 2 2 1 0 0 2 1 1 1 1 1 0 0 1 0 2 0 0 1 1 1 0 0 2 0 0 0 1 1 1 0 1 0 0 0 0 0 0 0 2 1 1 0 0 1 0 0 0 0 0 0 0 0 0 0 0 1 0 0 0 0 0 0 1 1
179 0 0 0 0 0 1 1 2 1 1 0 1 1 0 1 0 0 0 1 1 1 0 1 1 1 1 0 2 0 1 2 0 0 2 1 2 0 0 0 0 2 0 1 0 0 2 0 2 1 0 0 1 1 1 2 0 0 0 0 2 0 0 0 0 0 2 1 0 0 0 0 2 0 2 2 2 0 1 0 1 0 0 2 2 0 2 1 1 2 1 1 2 1 0 0 0 1 1 1 0 0 1 1 2 0 2 0 0 2 0 0 1 1 1 1 1 0 2 0 0 0 0 2 0 2 0 2 2 2 0 0 0 0 0 0 0 0 0 0 1 0 0 0 2 0 0 0 0 1 0 0 0 0 0 1 1 0 0 0 1 2 1 2 2 2 0 0 0 2 0 1 1 0 2 2 0 0 0 1 1 1 1 1 0 0 1 0 0 0 0 0 1 0 1 1 1 0 0 0 0 0 0 0 0 0 1 1 1 0 0 1 0 0 0 2 0 0 2 1 0 0 2 2 0 0 2 0 0 1 1 0 0 0 1 0 0 2 1 1 1 0 2 1 0 0 0 0 0 0 0 1 0 0 0 0 1 1 1 1 0 1 0 0 0 0 0 0 1 1 0 0 0 1 0 0 0 2 2 0 1 1 2 1 1 1 2 2 0 2 0 1 0 0 2 1 2 1 0 0 0 0 1 1 1 1 0 1 0 0 0 1 2 1 1 0 2 0 0 0 0 1 0 0 1 0 0 0 0 0 2 1 0 0 0 0 0 2 0 1 0 1 2 1 0 0 0 0 1 1 0 0 1 0 1 1 0 0 1 0 1 1 2 0 2 0 0 2 2 0 2 2 0 2 0 0 1 0 1 0 1 2 2 0 0 1 1 0 0 0 0 0 1 0 2 1 1 1 1 0 0 1 0 2 2 0 0 0 0 0 0 0 0 0 0 0 2 0 0 1 0 1 0 0 0 0 0 0 1 1 0 1 0 2 2 0 0 0 0 0 1 1 0 2 2 2 2 0 0 0 0 0 0 2 1 1 1 2 2 2 0 2 0 0 1 1 0 2 1 1 2 1 2 2 2 1 1 2 0 0 2 1 2 1 1 1 0 1 0 0 0 1 2 1 1 0 0 2 2 0 0 0 1 1 0 1 2 1 0 0 0 2 0 0 0 2 1 0 2 1 1 2 2 2 1 2 0 0 0 2 1 0 0 0 0 0 1 0 1 1 0 1 2 2 2 2 0 1 2 1 0 0 0 2 0 0 0 0 1 0 1 0 1 0 0 1 1 2 0 0 1 0 0 0 0 0 0 2 0 2 2 0 0 0 1 1 1 1 0 1 0 0 0 0 0 1 0 0 0 0 0 2 1 1 2 0 1 0 0 2 0 0 0 0 0 0 1 0 1 0 0 2 0 0 0 0 2 1 0 0 2 0 2 0 0 1 0 0 2 2 2 1 0 1 2 0 1 2 2 2 2 0 0 1 0 2 1 2 1 1 1 1 1 1 1 1 0 0 0 0 1 0 0 0 1 0 1 0 1 0 0 1 1 1 1 1 0 0 1 1 0 0 0 1 0 0 0 1 1 1 0 1 0 0 2 0 0 1 1 0 0 0 0 0 0 0 0 2 1 0 0 0 1 0 1 0 1 1 0 0 1 0 1 0 0 1 0 0 1 2 0 2 1 1 0 0 2 0 0 1 1 1 1 1 0 1 0 0 1 0 0 0 2 0 0 1 1 1 1 1 1 0 1 1 1 1 2 0 0 1 0 0 0 1 1 1 0 2 2 0 2 0 0 1 1 0 0 1 0 0 0 0 0 1 1 1 1 1 0 2 0 0 1 1 1 0 0 2 1 1 0 1 0 1 1 1 0 0 0 0 0 0 2 0 0 0 2 0 1 0 1 1 0 0 0 0 0 0 0 0 0 2 0 1 1 0 1 0 0 0 0 1 1 0 0 1 2 0 1 1 0 0 0 1 1 2 0 2 0 0 1 1 2 1 0 1 0 0 0 2 2 1 1 1 2 0 2 1 0 0 0 1 0 2 1 1 0 0 0 1 0 0 1 1 1 1 1 2 2 2 0 0 0 1 0 0 2 1 0 0 1 0 0 1 1 1 0 0 1 1 0 0 1 2 2 0 1 0 0 1 1 1 1 1 1 0 1 1 0 1 1 1 0 0 2 2 2 0 0 0 0 0 0 0 0 1 1 1 1 0 1 2 1 1 0 0 1 0 0 0 0 0 1 0 0 0 0 0 2 0 2 1
180 0 0 0 0 0 0 1 1 1 2 0 0 1 0 0 0 0 1 0 0 0 0 0 2 0 0 0 2 0 2 1 0 1 0 0 1 2 0 0 0 1 0 1 1 0 1 0 1 1 0 1 1 1 1 1 1 0 0 0 2 0 0 1 0 0 2 1 0 0 0 1 1 0 1 2 2 0 1 1 1 0 0 1 1 0 0 0 2 2 0 1 0 0 1 0 0 1 1 1 1 0 1 0 2 0 2 0 0 2 1 2 0 1 0 2 1 0 1 1 1 0 1 1 0 0 1 1 1 1 0 0 0 0 0 0 0 0 0 0 0 0 0 0 0 0 0 1 0 0 1 0 1 0 0 0 0 0 1 0 0 0 0 2 1 2 1 0 1 1 1 2 0 0 2 1 1 1 0 1 1 0 0 0 0 0 0 1 0 0 1 2 2 1 2 2 1 0 1 0 0 1 1 1 1 0 2 0 2 0 0 0 1 0 0 2 0 0 1 1 1 1 1 1 1 0 1 0 0 0 0 0 0 0 0 0 0 2 2 1 0 0 2 2 0 0 0 0 1 0 0 0 1 0 0 0 1 2 2 2 0 2 0 1 1 0 0 1 1 1 0 0 1 2 0 1 0 2 1 0 1 2 2 1 0 1 1 2 0 2 0 0 1 1 2 1 1 0 0 2 2 1 2 0 1 1 1 2 1 0 0 2 1 1 0 0 2 0 1 0 1 1 0 2 1 0 0 0 0 1 1 1 0 0 0 0 0 0 2 2 0 0 1 1 0 0 1 0 1 1 1 0 0 0 0 1 0 0 0 1 1 1 0 0 0 0 0 1 2 1 1 1 0 2 0 0 2 1 0 1 0 0 0 1 0 0 0 0 0 1 0 0 2 1 2 2 2 1 1 1 0 1 0 1 0 0 1 1 0 0 0 1 0 1 1 0 0 1 0 0 0 1 1 0 2 2 2 2 2 0 2 0 0 0 0 0 0 2 1 1 1 1 0 1 1 1 1 0 1 2 0 2 0 2 2 2 2 1 1 0 2 0 0 0 0 0 0 1 2 0 1 1 2 2 1 0 1 2 1 1 2 1 0 0 2 0 0 1 0 1 0 2 1 2 1 0 0 0 1 0 1 1 1 1 0 1 1 1 0 0 1 0 1 1 0 1 0 0 1 1 0 2 2 2 0 2 0 1 0 2 1 1 0 0 1 0 0 0 1 2 1 2 1 1 1 2 0 2 2 2 1 1 0 2 0 1 0 0 0 1 0 0 1 0 0 0 1 2 2 1 0 0 0 0 0 0 0 1 0 2 1 0 0 0 1 1 1 0 1 1 0 0 1 0 2 0 0 0 0 1 1 2 1 2 2 0 0 2 0 2 2 0 0 0 1 0 0 0 0 0 0 1 1 0 0 0 2 1 0 0 0 0 0 0 0 1 0 0 0 1 1 0 0 1 2 0 2 1 2 2 1 1 0 1 0 2 1 1 1 0 0 0 1 0 0 2 0 2 0 0 0 0 0 0 1 1 1 0 2 0 1 1 2 2 1 1 1 0 2 0 0 0 0 0 1 0 0 0 1 1 1 0 0 0 1 0 1 2 0 0 0 0 0 1 0 1 0 1 0 0 0 1 0 0 1 2 0 0 0 0 1 0 0 0 0 1 1 1 0 2 0 0 1 1 0 0 1 0 0 1 0 1 1 0 0 1 0 0 1 0 0 1 2 0 0 1 1 1 1 1 0 0 1 0 1 1 0 0 0 1 0 1 0 0 1 1 0 2 2 0 2 0 2 2 1 1 0 1 0 0 1 0 0 0 2 0 2 1 0 2 0 0 2 1 2 0 1 1 2 2 1 2 1 2 2 1 1 0 0 1 0 0 1 0 0 2 0 0 1 0 0 0 1 0 0 0 0 0 0 0 0 1 0 1 1 0 1 0 1 0 0 2 1 0 0 1 1 1 2 1 2 0 0 0 2 2 0 0 1 2 2 0 1 0 0 0 0 0 0 2 2 0 1 2 1 0 1 0 0 0 1 1 1 2 0 0 1 1 0 2 2 0 1 1 1 1 2 2 2 1 0 1 0 0 0 0 0 2 1 0 1 0 1 2 0 1 1 1 1 0 0 0 1 2 2 0 1 1 0 1 1 0 2 0 0 0 0 1 0 1 1 1 0 0 2 1 1 0 1 0 1 0 0 0 0 0 1 0 2 0 0 0 1 1 0 0 1 1 0 1 1 0 0 1 0 0 0 1 2 0 1 1
181 0 0 0 0 0 1 0 1 1 1 0 0 1 0 1 0 0 1 0 1 0 0 1 1 0 1 0 2 0 2 0 1 2 0 0 0 1 1 0 0 1 0 1 0 1 0 0 1 1 1 1 0 0 2 2 0 0 0 1 0 2 0 0 0 0 0 1 0 0 0 2 2 0 2 2 2 0 2 1 1 0 0 0 1 0 0 1 2 2 0 1 1 0 0 0 0 2 1 1 1 0 0 1 1 1 1 0 1 1 0 0 0 1 0 1 1 0 2 0 0 1 1 1 1 0 0 1 2 0 1 1 1 0 0 0 1 0 0 0 0 0 0 0 0 0 0 0 0 1 0 2 0 0 0 0 0 1 1 0 1 1 0 2 0 2 0 0 1 2 0 1 2 1 0 1 2 1 0 0 0 0 0 0 0 0 0 1 0 0 0 2 2 0 2 1 1 0 0 0 0 0 1 2 2 0 0 0 2 1 0 1 1 0 0 2 2 1 2 0 0 0 1 2 0 0 1 0 1 0 0 0 0 0 0 0 0 2 2 1 0 0 2 0 0 0 0 0 0 0 0 0 2 1 0 0 1 1 0 0 0 0 0 1 1 0 0 0 1 1 0 0 0 2 0 0 0 2 2 0 2 2 2 1 0 2 0 1 2 2 0 2 1 0 2 1 1 0 0 1 1 0 2 0 2 0 1 2 1 0 0 2 2 1 1 0 2 1 0 0 2 2 1 0 0 0 0 0 0 0 2 2 1 0 0 0 0 1 1 1 1 1 1 0 0 0 2 0 1 1 1 0 2 0 2 0 0 1 0 0 0 0 1 1 1 0 0 1 1 0 2 2 1 2 0 1 2 0 1 0 1 0 1 1 0 0 1 0 0 0 0 0 1 0 2 2 2 0 1 1 0 1 0 2 2 1 0 0 0 0 0 1 0 0 0 0 1 0 0 0 0 1 0 2 0 1 0 0 2 2 0 1 0 2 2 0 0 0 1 0 1 1 0 0 0 0 2 0 0 2 0 1 0 2 1 0 0 1 1 1 1 1 0 0 0 0 0 0 2 0 1 0 2 2 1 1 0 2 0 2 1 1 0 0 2 1 0 1 1 0 1 1 0 1 1 1 1 0 2 0 0 0 2 0 0 0 2 0 1 0 0 1 0 0 1 1 0 1 0 1 1 2 1 2 1 1 1 2 0 2 0 2 0 0 0 0 1 1 0 1 0 1 0 0 0 1 0 1 1 1 1 1 0 0 1 1 1 0 2 0 2 0 1 1 1 1 1 1 0 0 1 1 1 0 0 0 1 2 0 1 2 0 1 0 0 0 0 0 0 1 0 1 0 0 2 0 0 0 1 1 1 2 0 1 0 1 1 2 0 2 1 0 0 0 1 0 0 0 1 0 0 0 0 1 0 1 1 2 0 0 1 0 0 0 0 0 0 0 0 1 1 1 0 0 0 0 2 0 2 2 0 0 0 0 0 1 2 1 1 0 0 0 0 1 1 2 0 0 0 1 2 1 0 0 0 2 2 0 2 0 1 0 1 0 0 1 0 2 2 0 0 0 1 0 0 0 0 0 2 2 0 2 1 0 2 0 1 2 0 0 0 0 0 2 0 0 0 1 0 0 0 0 0 0 1 2 0 0 0 0 1 0 0 1 0 0 1 0 1 2 1 2 1 1 0 0 1 0 0 1 1 1 1 0 1 0 0 0 1 0 0 0 2 0 0 0 2 1 1 1 0 0 1 1 0 1 1 1 1 1 0 1 1 0 0 2 0 2 2 2 0 0 2 2 1 1 0 1 0 0 0 0 0 0 2 0 1 0 0 0 0 0 2 2 2 0 0 2 1 1 0 1 0 2 2 1 1 0 0 0 0 0 1 1 0 2 1 2 2 0 1 0 1 0 1 1 0 0 0 0 0 2 0 2 1 1 0 0 1 1 0 2 0 0 1 1 2 0 1 0 1 0 0 0 2 2 0 0 0 0 1 0 2 0 0 0 0 0 0 0 0 0 0 2 2 1 2 0 0 0 0 1 0 1 1 2 0 1 0 2 1 0 0 0 0 0 2 0 2 2 0 0 0 0 0 0 1 0 0 0 2 0 0 2 0 0 0 0 2 2 0 1 2 1 1 0 1 0 0 0 1 0 2 0 0 2 2 0 0 0 2 0 0 0 1 1 1 0 0 0 0 0 0 1 1 0 2 0 1 0 0 1 0 0 0 0 0 1 0 1 1 0 0 0 1 0 1 0 2 0 1 0
182 0 1 0 0 0 2 2 2 0 0 1 1 1 0 1 0 0 1 0 0 0 0 0 2 0 0 0 2 0 2 0 0 0 2 0 2 0 1 0 0 1 0 1 1 1 0 0 2 0 0 0 2 2 0 2 0 0 0 0 0 0 0 0 0 0 2 1 0 0 0 0 2 0 1 2 2 0 1 0 1 0 0 1 1 0 0 0 2 2 0 0 1 0 1 0 0 2 2 2 2 0 1 1 2 0 2 1 1 1 0 1 1 2 2 2 2 1 1 0 0 1 0 2 0 1 0 1 1 1 0 0 0 0 0 0 0 0 1 0 2 0 0 0 0 1 0 0 0 0 0 0 1 1 1 1 0 2 0 0 1 0 0 2 1 2 0 0 0 0 1 0 1 2 2 1 2 0 0 1 1 1 1 1 0 0 1 1 0 0 1 2 1 1 2 2 0 0 0 0 0 0 0 1 1 0 1 2 1 1 0 1 2 0 0 2 0 0 2 0 0 0 1 1 1 0 0 0 0 0 0 0 0 0 0 1 0 2 2 2 0 0 2 1 0 0 0 0 0 0 0 1 2 0 0 0 0 1 0 0 0 0 0 1 1 0 0 0 1 1 0 1 0 2 0 1 1 2 2 0 2 2 1 1 0 1 1 1 0 2 0 0 1 1 2 1 1 0 0 2 0 0 1 0 1 0 0 2 0 0 0 1 1 2 2 0 2 0 0 0 1 2 1 1 0 0 0 0 1 1 1 1 0 0 0 0 0 2 0 1 0 0 2 1 1 1 2 0 1 1 1 1 1 0 1 1 0 1 0 2 2 2 2 0 1 1 0 2 2 0 2 2 0 2 1 0 1 1 1 0 1 1 1 0 1 1 0 0 0 0 0 0 1 0 2 0 0 1 0 0 0 0 0 2 2 1 1 0 0 0 0 0 0 1 1 0 0 1 0 0 0 2 0 2 0 0 0 1 0 0 1 0 0 0 0 1 0 0 0 0 2 0 0 0 1 1 1 0 0 1 1 0 0 2 2 1 2 2 2 1 1 1 0 0 1 1 0 1 1 1 1 0 1 1 0 0 0 2 0 1 1 1 2 1 1 1 0 2 1 0 1 1 1 2 0 0 0 0 1 1 1 1 2 0 0 0 2 1 0 0 0 2 0 0 0 2 0 0 1 1 1 2 2 2 0 2 0 0 1 1 1 0 0 0 0 0 2 0 0 2 0 0 1 0 1 1 0 0 1 1 0 0 0 1 1 1 1 1 1 1 0 0 0 0 0 0 1 1 1 0 1 1 0 0 0 0 0 2 0 2 2 0 0 0 1 1 1 1 1 2 0 0 0 0 1 0 0 0 0 1 1 2 0 2 2 0 0 0 0 0 0 0 0 0 1 0 0 0 0 0 0 1 0 0 0 1 1 2 0 0 1 0 0 0 0 0 0 0 2 2 2 1 0 2 2 0 1 1 1 1 0 1 0 0 0 1 2 2 1 0 0 0 1 1 2 2 1 1 1 0 0 2 1 1 0 2 1 1 0 1 1 1 2 1 1 2 0 1 1 0 1 1 0 0 1 0 0 1 0 2 1 1 1 1 1 1 1 1 1 0 0 0 0 1 0 1 0 1 0 0 0 1 1 1 0 2 1 0 0 0 1 0 1 0 0 2 1 0 1 1 0 1 0 0 0 0 1 1 0 0 0 0 1 0 0 1 1 0 0 0 0 0 2 0 0 0 2 0 2 2 1 0 2 0 0 0 1 2 2 2 0 1 0 2 2 0 0 2 1 1 1 1 0 2 2 0 0 0 0 1 0 0 0 0 1 0 1 0 1 1 0 0 0 0 1 1 1 2 2 2 0 2 1 2 2 0 0 0 0 0 0 0 2 2 2 2 0 0 0 0 0 0 0 0 0 0 0 1 0 0 0 2 0 1 1 0 1 0 0 0 0 0 1 0 0 0 0 0 0 1 0 0 0 0 1 0 0 1 1 1 2 0 2 1 0 1 0 2 0 2 2 0 0 2 0 0 0 0 0 0 0 2 0 1 2 2 0 0 0 1 0 0 0 0 1 1 2 2 2 1 0 1 1 1 1 0 2 1 0 0 1 0 0 1 0 0 1 1 1 0 0 0 1 2 2 0 1 2 1 1 0 0 2 0 1 1 1 2 0 1 1 1 0 2 2 0 0 0 2 0 0 0 0 1 1 1 1 1 1 0 0 1 1 1 0 1 0 0 1 0 0 0 1 1 1 0 1 0 2 0 1 1
183 0 0 0 1 0 2 1 1 1 1 1 1 2 0 1 0 0 0 1 1 1 0 0 2 0 0 0 2 0 1 1 1 1 1 0 1 2 0 1 1 1 0 1 0 1 0 0 2 0 0 0 0 0 2 1 1 0 0 1 0 0 0 0 0 1 1 0 1 1 0 1 2 1 1 2 2 0 0 0 0 0 0 0 0 0 0 0 1 1 0 0 2 1 0 0 0 1 0 0 0 0 1 0 2 1 2 0 0 2 0 2 1 1 1 1 1 0 1 1 1 1 2 0 0 0 2 1 1 0 0 0 1 0 0 0 1 1 0 0 1 0 1 0 1 2 0 0 0 0 0 1 1 1 0 0 0 1 0 0 1 2 0 2 1 2 0 0 1 1 1 1 2 1 2 2 1 0 0 1 1 1 1 1 1 1 1 2 1 1 1 2 1 1 1 2 2 0 1 0 0 1 0 0 0 0 2 0 0 0 1 1 1 0 0 2 0 0 2 1 0 0 2 1 1 1 1 1 1 1 0 0 0 1 1 0 1 2 2 0 1 0 2 0 1 2 2 0 0 0 0 0 1 0 0 0 0 2 0 0 0 0 0 0 0 0 0 0 1 1 0 1 1 2 0 0 0 2 0 0 0 1 2 2 0 1 1 1 0 2 0 2 2 0 2 0 1 0 0 1 0 0 1 1 1 1 1 2 0 0 0 2 2 2 2 0 2 1 1 0 0 2 1 2 1 0 0 1 0 1 2 0 0 0 0 0 0 1 1 0 1 1 1 0 1 1 0 0 1 2 1 0 2 0 2 0 0 1 0 1 1 1 2 0 2 1 1 1 2 1 1 1 2 1 1 0 2 1 1 1 2 0 1 1 0 0 0 0 0 0 0 0 1 0 1 0 1 1 0 0 0 0 0 1 1 1 2 2 0 0 0 0 0 1 1 0 0 0 0 1 1 0 1 0 1 2 1 0 1 1 0 1 1 1 1 1 0 0 0 0 1 1 0 0 1 1 1 0 0 2 0 1 0 2 1 1 1 1 1 2 1 2 0 0 1 1 0 1 2 1 1 1 2 2 2 0 2 2 1 0 1 1 2 1 0 0 1 0 0 0 1 1 0 1 0 0 0 0 1 1 1 1 1 1 0 1 2 0 0 0 1 0 0 1 0 1 0 0 0 1 1 1 2 2 1 2 0 0 1 1 1 0 0 0 1 0 1 0 0 2 0 0 2 2 2 2 0 1 1 2 1 1 0 0 2 2 2 1 0 2 0 0 2 0 2 2 0 1 1 1 0 0 2 0 1 0 2 2 0 2 2 0 0 0 1 0 0 0 1 1 0 2 1 0 1 0 0 0 1 1 1 2 1 1 0 1 1 1 0 2 1 0 0 0 2 0 0 0 0 1 1 2 0 0 0 1 1 1 1 1 0 0 0 0 0 1 0 0 0 0 2 0 0 2 2 0 2 1 1 1 0 2 1 0 1 2 2 1 1 0 0 0 1 2 2 2 1 0 1 1 0 1 0 0 0 2 2 0 1 0 0 2 0 0 0 0 0 0 1 1 0 0 0 1 1 0 0 0 0 1 0 0 0 0 1 0 1 2 0 0 1 1 1 0 1 2 0 1 0 0 0 2 0 0 0 0 0 0 0 0 0 0 0 0 0 0 0 0 1 1 1 1 0 0 0 0 0 0 0 0 0 0 1 0 0 2 0 1 2 1 0 1 2 0 0 0 2 0 1 1 0 0 1 0 0 1 2 1 1 1 0 1 1 0 1 0 1 2 1 2 0 1 2 2 1 0 0 0 0 1 0 0 0 0 1 1 0 0 0 1 0 0 1 1 2 1 0 1 2 2 0 2 2 2 2 1 1 0 0 0 0 1 1 1 0 1 1 0 0 0 0 1 0 0 0 0 0 0 0 0 0 1 0 1 1 0 0 0 0 0 2 2 1 1 0 1 1 1 1 1 1 0 0 2 2 2 0 2 1 1 1 1 2 0 0 0 0 0 0 2 2 0 1 0 2 0 2 0 1 0 0 1 0 1 1 1 1 1 0 1 1 0 0 0 1 1 1 1 2 1 0 1 0 0 1 0 1 2 1 0 2 0 0 2 0 0 0 0 2 1 0 0 1 1 1 1 1 1 0 0 2 0 2 1 1 0 1 1 0 0 2 0 1 0 1 0 0 0 2 0 0 0 1 0 0 0 0 0 2 0 0 0 0 1 0 1 0 0 0 0 0 0 2 0 2 0 0 0 1 0 1 1
184 0 0 0 0 0 1 0 0 2 2 0 0 1 0 0 0 0 0 1 1 1 0 0 2 0 0 1 2 1 1 0 0 0 1 1 2 1 0 1 1 1 0 0 0 0 0 0 1 1 0 0 1 1 1 1 0 0 0 0 2 0 0 2 0 0 0 0 0 0 0 1 1 0 1 2 2 0 0 0 1 0 1 1 2 0 0 1 1 2 0 1 1 0 0 0 0 1 1 1 1 0 0 2 2 0 2 0 0 2 0 2 1 2 0 2 1 0 0 2 2 0 0 2 0 1 0 0 2 0 0 0 0 0 1 0 1 1 0 0 2 0 0 0 1 2 0 0 0 0 0 1 0 0 0 0 1 0 1 0 0 0 0 2 1 2 0 0 1 1 1 1 0 1 1 0 2 1 0 0 1 0 1 1 0 0 1 1 0 0 0 2 2 0 2 2 2 0 0 0 0 1 0 1 1 0 1 1 1 0 0 1 1 0 0 2 0 0 0 1 0 0 2 2 0 0 0 1 0 0 0 1 1 1 1 1 0 2 1 2 0 0 2 2 0 0 0 0 0 0 0 0 2 1 0 0 1 0 0 0 0 0 0 2 1 0 0 0 2 1 0 1 0 2 0 0 0 1 2 0 0 0 0 0 0 0 0 1 1 2 0 1 0 1 2 1 2 0 0 1 1 0 0 1 0 0 0 1 0 0 1 1 2 1 1 0 2 0 1 0 1 2 1 2 1 0 0 0 2 1 1 1 0 0 0 0 0 2 0 1 0 0 0 0 1 2 1 1 2 1 1 1 1 0 1 1 0 1 0 2 2 2 2 0 2 0 0 1 2 1 1 1 0 2 0 0 0 1 0 0 1 1 0 0 0 0 1 1 1 0 0 0 0 0 2 0 0 0 2 2 0 2 0 2 2 0 0 1 0 0 0 0 0 0 0 0 0 1 0 0 0 2 0 1 0 0 0 1 1 0 1 0 0 1 1 0 0 0 0 0 1 1 0 1 0 0 2 1 1 2 0 1 0 2 2 1 2 2 2 1 1 1 1 1 0 1 0 0 2 0 0 1 2 2 0 0 0 1 0 1 1 2 1 0 1 1 0 0 0 0 0 1 0 1 1 1 1 1 2 0 0 0 2 0 0 1 2 1 0 0 0 1 1 1 1 0 0 1 0 1 1 2 1 2 0 1 0 2 0 2 0 2 0 1 1 0 0 0 1 1 1 1 1 1 1 1 0 1 1 1 0 0 0 2 1 0 0 0 2 1 1 0 0 0 0 0 2 1 1 0 0 0 2 0 1 0 2 0 0 2 1 1 2 0 0 0 0 0 1 1 0 0 0 0 1 0 1 0 1 0 0 2 0 1 1 0 0 1 0 0 1 0 1 1 0 1 1 0 1 0 0 2 0 0 0 0 2 2 0 0 1 0 0 0 0 1 0 0 1 2 2 1 0 1 2 0 2 2 0 0 0 2 0 1 0 2 1 2 1 0 0 0 1 2 2 2 1 1 0 0 1 1 1 0 1 1 1 0 2 0 0 0 2 2 1 2 1 0 1 0 0 0 0 0 0 1 1 0 2 2 1 0 0 1 1 0 0 2 0 0 0 0 0 1 0 0 0 2 0 0 0 0 0 0 1 2 0 0 0 0 1 0 0 0 0 0 1 0 0 2 0 2 1 1 0 0 1 1 0 0 0 0 1 0 0 2 2 0 2 0 0 1 2 1 0 1 1 0 2 2 0 0 2 1 0 1 1 0 0 0 0 2 1 0 2 1 0 1 1 2 0 1 1 1 1 0 0 1 0 0 0 0 0 0 2 1 1 1 0 1 0 0 1 1 2 1 1 1 2 2 1 2 1 2 1 1 0 0 0 0 1 0 1 1 0 2 0 0 1 0 1 1 0 0 0 0 0 0 0 0 0 2 0 2 1 0 0 1 0 0 0 2 1 0 0 1 2 2 2 0 0 1 0 0 1 1 0 0 1 2 2 0 2 0 0 0 0 1 0 2 2 0 0 1 2 1 1 0 0 0 0 1 1 1 1 1 1 1 0 1 0 0 0 0 0 1 2 0 2 0 2 0 1 1 1 0 2 1 0 0 1 0 0 0 1 1 0 1 1 0 0 0 0 2 1 0 1 1 0 2 0 0 2 1 0 0 1 2 0 1 2 0 1 0 1 1 2 0 1 1 0 0 0 0 0 1 1 0 2 0 0 0 0 1 0 1 1 1 0 1 0 0 0 1 0 0 0 0 1 0 0 0
185 0 0 0 0 0 2 2 2 0 0 0 1 2 0 1 0 0 1 2 2 1 0 1 1 1 1 1 2 1 2 0 0 1 2 0 2 2 0 0 1 1 0 1 1 1 1 0 1 2 1 1 1 1 1 0 2 0 0 1 0 1 0 1 0 0 1 1 0 0 0 0 2 0 2 2 2 0 1 0 1 0 1 1 2 0 0 0 2 2 0 1 2 1 1 1 0 1 1 1 1 0 0 1 2 1 2 0 0 2 0 0 1 1 1 2 1 0 1 1 1 1 2 0 0 0 2 1 1 0 0 0 0 0 0 0 1 0 0 0 1 0 0 0 1 1 0 0 0 1 0 2 0 0 0 0 1 1 0 0 2 1 0 2 1 1 0 0 1 1 1 1 0 1 1 0 2 0 0 0 0 0 2 2 0 0 2 1 0 0 0 1 2 1 2 2 1 0 1 0 0 1 1 1 1 0 0 1 0 1 0 2 1 0 1 1 0 0 1 1 1 1 2 2 0 0 1 0 0 0 1 0 0 0 0 0 0 2 1 1 1 0 2 0 0 0 0 0 0 0 0 0 0 0 0 0 1 1 1 1 0 1 0 2 1 0 0 0 0 0 0 1 0 2 1 2 1 1 1 0 0 1 1 1 0 1 0 2 0 2 0 0 1 0 2 1 1 1 0 2 1 0 1 0 1 1 0 1 0 0 0 2 2 1 1 0 1 1 1 0 1 2 0 0 0 0 0 0 1 0 1 1 0 0 0 1 1 1 1 2 1 1 2 0 1 1 1 0 1 1 1 1 1 1 1 0 1 2 1 0 1 1 1 0 1 0 0 2 2 0 2 2 0 2 0 0 0 1 0 0 2 0 0 0 1 1 1 0 0 1 0 0 1 0 2 1 1 1 1 1 0 1 0 2 2 0 1 1 0 0 0 1 0 1 1 0 1 1 0 0 0 2 0 2 0 1 1 1 1 1 0 2 0 0 0 0 0 1 1 0 2 0 0 1 1 1 1 0 0 0 0 0 0 1 1 0 1 1 2 2 1 2 0 0 1 1 0 2 1 1 1 0 1 1 2 0 2 2 0 1 1 1 2 0 0 0 0 1 1 0 0 1 0 2 0 0 0 0 0 1 2 2 1 1 0 1 1 0 0 0 0 2 0 1 1 0 0 0 2 1 1 2 2 2 1 2 0 0 0 2 0 1 0 1 1 0 0 2 0 1 1 1 0 0 0 0 0 0 0 1 0 0 0 2 0 0 0 0 1 0 1 0 2 0 2 2 0 1 0 0 0 0 1 0 0 0 1 1 0 2 1 0 1 0 0 0 0 0 1 1 0 0 0 0 1 1 0 0 0 0 0 1 0 1 1 1 1 1 1 1 0 0 0 0 2 0 0 1 0 0 1 1 1 1 0 0 2 1 0 0 1 0 1 0 0 1 0 0 0 0 1 1 0 0 0 0 2 2 1 1 1 1 0 1 0 2 2 1 0 0 0 0 1 1 1 2 1 2 1 1 0 1 0 0 1 2 2 0 2 0 1 1 1 1 1 1 0 0 1 0 0 0 0 0 2 0 0 0 1 1 0 0 0 0 1 0 2 2 0 0 0 0 0 1 0 0 0 1 1 0 0 0 0 1 0 1 1 0 0 0 0 0 0 0 0 0 0 0 1 1 0 1 0 0 0 0 0 1 0 0 0 0 1 0 0 1 1 0 2 0 0 0 2 0 0 0 2 2 0 0 0 0 2 1 1 1 2 1 1 1 0 1 1 0 1 1 1 2 1 1 0 1 1 1 0 1 0 1 0 0 0 0 0 0 2 0 0 1 1 2 0 0 0 0 0 0 2 1 1 1 1 1 1 2 2 1 1 0 0 0 0 0 2 2 0 2 0 1 1 1 1 1 0 0 0 0 0 0 0 0 0 2 0 1 0 1 1 0 0 0 1 1 0 0 0 0 1 0 2 1 1 0 0 0 0 1 0 2 1 2 2 0 2 0 0 0 1 0 0 0 0 0 1 1 2 1 1 0 1 0 0 0 0 1 1 1 0 0 0 1 1 0 0 0 1 2 2 0 2 1 0 1 1 1 0 0 2 1 0 0 1 0 0 1 0 0 0 0 2 1 0 0 2 1 1 0 2 0 0 0 2 0 1 1 1 1 2 1 0 1 1 1 0 0 0 0 0 0 1 1 0 0 0 0 0 1 1 1 1 0 0 1 0 1 0 0 0 1 0 1 1 0 0 0 0 0 1 0 1 0 0 0
186 0 0 0 0 0 0 1 2 0 0 0 1 2 0 1 1 0 0 0 0 0 1 0 2 0 0 0 1 1 1 0 0 1 2 0 2 1 0 0 0 2 0 0 0 0 2 0 0 2 0 1 1 1 1 1 0 0 0 0 1 0 0 0 0 1 0 1 0 0 0 1 2 0 2 2 2 0 1 1 0 0 0 0 0 0 0 1 2 2 1 2 2 0 1 0 0 1 0 0 0 0 0 1 2 1 2 1 1 1 0 1 1 2 2 2 2 0 0 2 2 0 1 1 0 0 1 1 1 1 0 0 1 0 0 0 1 0 0 0 0 0 0 0 1 2 1 0 0 1 0 1 1 0 0 0 0 2 0 1 0 0 0 2 0 0 0 0 1 1 1 0 1 1 1 1 0 0 0 1 1 1 1 1 0 0 1 1 0 0 0 1 1 1 2 2 1 0 0 0 0 0 0 0 0 0 1 0 1 0 0 1 2 1 0 2 1 1 2 1 0 0 2 2 0 0 1 1 0 0 0 1 0 0 0 0 0 2 2 1 0 1 2 2 0 0 0 0 1 1 1 0 2 0 0 0 0 2 0 2 2 2 0 1 1 0 1 1 2 2 1 0 1 2 0 0 0 1 1 0 0 1 2 1 0 1 1 1 1 2 0 1 2 0 2 0 2 0 0 1 1 0 0 0 0 0 1 2 1 0 0 2 0 1 1 0 2 0 0 0 1 1 1 2 0 0 0 0 1 2 2 0 0 0 0 0 0 1 1 1 0 1 2 0 1 1 0 0 1 1 1 0 2 0 1 0 0 0 0 2 2 2 1 0 1 0 0 1 2 0 2 2 0 2 1 0 1 0 1 0 2 0 0 1 1 1 0 0 0 0 0 0 0 0 2 0 0 0 0 0 0 0 0 2 2 0 0 0 0 0 0 0 0 0 0 0 1 0 0 0 1 2 0 1 1 1 2 1 2 0 2 0 0 1 1 1 0 0 0 0 1 1 0 1 1 2 1 0 1 1 0 1 0 2 1 1 1 2 1 2 1 2 0 0 1 1 0 2 2 0 2 2 2 2 1 0 1 2 0 1 1 1 2 1 0 0 1 1 1 0 1 1 0 2 0 0 0 1 2 0 0 0 1 1 0 1 1 1 0 0 0 2 0 0 0 2 1 1 1 2 1 2 2 1 0 1 0 1 1 1 1 1 0 0 1 0 1 1 0 2 0 0 2 2 2 1 0 0 0 2 0 0 0 2 1 0 0 1 2 0 0 0 0 1 0 0 1 2 2 2 1 1 0 0 0 0 0 2 0 2 2 0 0 0 1 1 1 0 0 0 0 1 1 0 0 0 0 0 0 0 0 2 0 0 0 2 0 0 0 1 1 0 1 1 0 1 1 0 0 0 0 1 0 0 0 1 1 1 0 0 1 0 0 0 0 1 0 0 0 1 1 1 0 1 2 0 1 0 2 2 0 0 1 0 1 2 2 2 1 1 0 0 1 2 2 2 0 2 0 0 0 0 0 1 1 2 2 1 0 1 1 1 2 2 0 2 1 1 2 0 0 0 0 0 1 0 0 1 1 2 0 1 1 2 0 0 1 1 1 0 0 0 1 0 0 0 0 0 1 0 0 0 0 0 0 0 0 0 0 0 1 0 0 1 0 0 1 0 0 1 0 0 0 0 0 0 0 1 0 1 1 2 1 0 1 1 0 0 1 0 0 1 2 0 0 1 1 0 1 1 0 1 2 1 1 1 0 2 2 2 1 0 0 0 1 1 1 2 2 1 1 0 1 1 1 0 0 2 0 0 0 2 0 0 1 0 2 1 0 1 0 0 2 2 2 0 0 2 1 1 1 1 0 2 2 1 0 0 1 0 0 0 1 2 1 2 0 0 0 1 0 1 1 0 0 0 1 0 0 0 0 2 0 2 0 2 0 0 0 0 0 1 0 0 0 1 1 0 1 1 0 0 0 0 0 1 0 0 1 1 2 0 2 0 0 0 1 1 0 1 1 1 1 1 2 0 2 0 0 0 0 2 2 0 1 2 0 1 0 0 0 0 0 0 1 0 1 2 2 1 0 1 0 1 0 0 1 1 0 0 2 1 0 1 0 0 0 2 2 0 0 0 1 2 2 1 1 1 0 0 2 0 1 2 2 0 2 2 1 0 1 0 0 0 1 0 0 0 2 0 1 0 0 0 0 1 1 1 1 0 0 1 1 1 0 1 1 1 0 1 1 0 0 1 0 0 0 0 1 1 0 0
187 0 0 0 0 0 1 2 2 0 2 1 0 1 0 0 1 0 0 0 0 0 0 1 1 1 1 0 2 0 1 1 0 0 0 0 1 2 1 1 1 0 0 0 1 0 1 0 2 0 0 0 1 2 0 1 0 0 0 2 0 1 0 1 0 0 1 1 0 0 0 1 0 0 0 2 2 0 1 1 0 0 0 1 1 0 0 0 2 2 0 0 2 1 1 0 0 1 1 1 2 0 1 1 2 0 2 1 2 0 0 2 1 1 1 1 1 0 2 0 0 0 2 0 1 0 1 0 0 0 0 0 0 0 0 0 0 0 0 0 1 0 0 0 0 1 0 0 0 1 0 1 0 0 1 1 0 1 0 0 0 1 2 2 1 2 1 0 1 2 0 1 0 1 2 0 2 0 0 0 0 0 1 1 0 0 1 0 0 0 0 1 2 1 2 1 1 0 0 0 0 0 0 1 1 0 1 2 1 1 0 0 0 0 0 2 1 1 0 2 0 0 1 1 1 0 1 0 0 0 0 0 1 1 2 0 2 2 2 2 0 0 2 2 0 0 0 0 0 0 0 1 1 1 0 0 1 0 0 0 0 0 0 0 0 0 0 0 1 1 0 0 0 1 0 0 0 1 1 0 1 2 1 0 0 0 0 1 1 2 0 2 1 0 2 1 2 1 0 2 1 1 2 0 2 0 1 2 1 0 1 2 2 2 2 0 1 0 0 0 0 2 1 1 2 0 0 0 1 0 2 2 0 0 0 0 0 1 1 1 1 1 1 0 1 1 0 1 1 0 0 1 0 0 0 2 0 0 0 2 2 2 1 0 1 2 0 0 1 1 1 1 0 2 1 1 1 0 0 0 1 0 0 0 0 1 1 0 0 2 0 1 1 0 2 0 0 0 1 0 0 1 0 2 2 1 0 0 0 0 0 1 0 1 1 0 0 1 0 0 0 1 0 1 1 1 0 1 2 0 0 1 0 0 0 0 0 2 2 2 2 0 0 0 1 1 1 0 0 0 0 0 0 2 0 0 0 1 1 0 2 0 1 1 0 1 0 0 2 0 0 1 2 2 1 0 0 2 0 1 1 0 1 0 1 0 0 0 0 0 1 1 0 2 0 2 2 0 2 0 0 0 2 0 0 0 2 0 0 0 0 1 0 1 1 0 0 0 1 1 1 2 1 1 0 1 1 1 1 1 1 1 0 0 0 0 1 0 0 2 1 1 0 0 0 1 0 2 2 2 1 2 0 2 1 1 0 1 0 1 0 0 0 0 0 0 0 2 0 0 1 1 2 0 1 0 2 0 0 2 1 1 0 0 0 0 0 0 0 0 0 2 0 0 0 0 0 0 0 0 0 2 2 0 1 1 2 2 0 2 1 0 1 1 1 1 2 0 0 0 0 0 0 0 0 0 2 1 0 0 1 0 1 1 1 1 0 1 1 2 1 1 0 1 2 0 2 2 1 1 1 1 0 1 0 1 1 2 2 0 0 0 0 1 2 2 0 2 0 0 0 0 0 0 0 2 2 0 2 0 1 0 2 2 0 1 2 0 1 1 0 0 1 1 0 0 0 0 0 1 1 0 0 1 1 0 0 2 0 0 1 1 0 2 0 0 0 1 0 0 0 2 0 0 0 1 0 0 0 0 1 0 0 0 1 1 1 0 0 0 0 0 0 0 0 0 1 0 0 0 0 0 1 0 0 0 0 0 1 0 0 0 2 0 0 1 1 1 1 1 0 0 0 0 0 0 1 0 1 0 0 2 0 0 1 1 0 2 2 1 1 0 2 2 1 1 1 1 0 0 1 0 0 0 0 0 0 1 0 2 0 0 0 0 0 0 1 0 1 1 0 1 2 2 2 1 1 0 0 1 0 0 0 0 0 2 0 0 0 0 0 0 1 1 0 0 1 0 0 0 0 2 0 2 1 1 1 1 0 0 0 1 2 1 0 1 1 1 2 1 1 0 0 0 2 2 1 0 1 1 0 0 1 0 0 0 1 2 0 2 2 0 0 1 2 0 2 1 1 0 1 1 0 0 2 2 0 0 0 0 0 0 0 0 1 1 2 2 2 0 0 2 0 0 0 0 0 1 0 0 2 2 0 1 0 0 0 1 1 0 0 0 1 0 0 1 2 0 0 1 1 0 2 0 0 0 1 2 0 2 0 0 1 1 2 0 0 0 0 0 0 0 0 0 0 1 1 1 1 0 0 1 1 1 0 2 2 0 0 0 0 0 0 0 0 0 0 1 2 0 1 1
188 0 0 0 0 0 0 2 2 0 0 2 0 1 0 0 1 0 1 0 1 1 0 1 1 0 1 0 1 1 1 0 0 0 1 0 1 2 0 1 0 1 0 0 1 0 0 0 0 2 0 2 0 0 1 1 0 0 0 0 1 1 0 2 0 0 0 1 0 0 0 2 1 0 1 2 2 0 0 0 1 0 0 0 0 0 0 0 2 2 0 0 1 0 0 0 0 1 1 1 0 0 0 1 2 1 2 0 0 2 1 2 0 1 0 1 1 0 2 2 2 0 1 1 0 0 1 2 2 0 0 0 0 0 0 0 0 0 1 0 1 0 0 0 0 0 0 0 0 0 0 0 0 0 0 0 0 0 1 0 1 1 0 2 1 1 1 1 0 1 1 1 1 1 1 1 2 0 0 1 1 1 1 1 0 0 1 0 0 0 0 1 2 1 2 1 1 1 0 0 0 0 0 1 1 0 1 1 0 0 0 0 1 0 0 2 1 0 2 0 0 0 2 2 0 0 1 0 0 0 0 0 0 0 0 0 1 2 2 2 0 0 2 2 0 0 0 0 0 0 0 0 0 0 2 1 1 0 0 0 0 0 0 1 1 0 0 1 1 1 0 1 1 2 0 0 0 2 2 0 1 1 0 0 0 0 0 1 1 2 0 1 0 0 2 2 2 0 0 1 1 0 1 0 1 0 0 2 1 0 0 2 2 1 1 0 2 1 0 0 1 2 1 1 0 0 1 0 0 2 2 0 0 0 0 0 0 2 2 1 0 1 2 0 0 0 2 0 1 0 0 0 2 2 0 0 2 1 0 1 1 1 0 0 0 0 0 1 2 1 1 1 1 1 1 1 2 2 0 0 0 2 1 0 1 0 1 0 0 0 1 1 1 0 1 0 2 0 0 0 0 0 0 1 1 0 1 0 0 0 0 1 0 0 0 0 2 1 0 0 0 2 1 0 0 0 0 1 0 0 0 0 1 1 1 0 0 1 1 0 0 1 0 0 1 1 1 0 0 0 0 0 0 2 2 2 2 2 2 2 1 2 0 1 1 2 0 0 2 0 0 0 2 2 1 0 0 2 0 1 0 2 2 0 0 0 0 2 2 0 2 2 1 2 2 0 0 0 0 0 2 2 0 1 1 1 1 0 0 0 0 2 0 0 0 1 0 0 2 1 0 2 1 1 0 1 1 1 1 1 0 2 0 0 0 0 0 1 0 0 1 2 0 0 0 1 0 0 0 1 0 0 0 1 1 2 1 1 1 1 1 0 0 0 0 0 2 1 1 1 0 0 1 0 0 0 2 1 0 2 1 0 1 0 0 0 0 0 1 1 0 1 0 0 0 0 0 0 0 0 0 2 1 2 2 0 2 1 0 1 0 0 0 2 0 1 0 0 1 0 0 1 1 1 0 0 2 1 0 0 1 0 0 0 0 0 1 0 0 0 2 0 0 1 2 0 2 1 1 1 0 1 0 1 0 1 1 2 2 0 0 0 0 1 1 1 0 0 0 1 1 1 1 0 1 1 2 0 1 0 0 2 2 2 0 1 1 0 1 1 0 0 1 0 0 0 0 0 0 0 0 0 1 0 2 0 1 1 0 0 1 1 0 0 0 0 0 2 1 0 0 0 1 0 0 1 0 1 1 1 2 0 0 1 0 1 2 0 1 2 1 2 0 0 0 0 1 0 0 0 0 1 0 0 0 1 0 0 2 0 0 1 2 1 0 1 1 0 2 2 0 0 1 1 0 0 1 1 1 1 0 1 1 0 1 0 1 1 0 2 0 2 1 2 2 0 1 0 0 0 0 0 0 0 0 0 1 0 0 2 1 1 1 1 1 0 0 2 2 2 2 2 1 2 1 1 0 0 0 0 0 1 2 1 1 1 0 0 0 0 0 0 1 0 0 0 0 1 0 0 0 1 0 2 2 0 0 0 0 0 0 2 0 0 0 1 1 0 1 1 1 0 1 1 1 1 0 1 1 2 2 0 1 0 0 0 0 0 0 1 1 0 0 2 2 0 2 0 1 0 0 1 1 1 1 1 1 1 0 0 0 0 0 0 1 1 0 1 2 1 0 1 0 0 0 0 0 1 0 0 2 1 1 2 1 2 1 0 1 1 0 0 2 2 2 0 0 0 0 0 0 1 2 1 1 1 1 0 0 0 1 0 0 1 2 0 0 0 2 0 1 0 0 1 1 0 1 0 2 0 0 0 1 1 0 1 0 1 0 1 1 0 0 0 0 0 0 0 0 0 1 1
189 0 0 1 1 0 2 0 0 1 1 1 0 0 0 0 0 0 1 1 0 0 0 1 1 1 0 0 1 0 1 1 2 1 2 1 2 1 0 0 0 1 0 1 1 2 0 0 2 0 0 0 1 2 0 1 0 0 0 1 0 0 0 2 0 0 1 1 0 0 1 2 1 0 1 2 2 0 1 0 2 0 1 0 1 0 1 1 2 2 0 1 1 1 2 0 0 0 0 0 0 0 0 1 2 1 2 1 1 1 1 2 1 2 1 2 1 0 0 2 2 0 0 2 0 2 0 0 1 0 0 0 0 0 1 1 0 0 0 0 2 0 1 0 0 1 0 0 0 0 0 0 0 0 1 0 0 2 0 0 0 0 1 1 0 0 0 1 1 2 0 2 0 1 1 0 2 0 0 2 2 1 1 1 0 0 1 1 0 0 0 2 1 0 1 2 1 0 0 0 0 0 1 1 1 0 2 1 0 0 0 1 2 1 0 2 0 0 0 1 0 0 2 2 0 0 1 0 0 0 0 0 1 1 1 1 0 2 2 2 0 0 2 2 0 0 0 0 0 0 0 0 1 0 0 0 1 1 0 1 1 1 0 2 1 0 0 0 2 1 0 1 0 2 0 0 1 2 2 0 1 1 1 1 0 1 1 0 0 1 1 0 0 0 2 0 2 0 0 1 2 0 2 0 2 0 1 2 1 0 0 1 1 1 1 0 1 0 0 0 1 1 0 1 1 0 0 0 1 1 1 1 0 0 0 1 0 1 2 1 1 1 2 0 0 0 0 0 0 1 1 0 1 0 1 1 0 0 0 1 1 1 2 0 2 0 0 1 2 1 1 1 0 2 0 0 1 1 0 1 2 2 0 0 0 0 0 0 0 0 0 0 0 0 2 1 1 0 1 1 0 1 0 2 2 0 0 1 1 0 0 1 1 0 1 0 0 0 0 1 0 1 0 1 1 1 1 0 1 0 0 0 0 0 0 0 0 2 2 1 1 1 1 1 1 2 1 0 0 1 0 1 0 1 2 1 2 2 1 2 0 2 1 1 0 1 0 1 2 0 1 0 1 1 1 1 0 1 1 0 1 2 0 0 2 0 0 1 0 1 0 2 1 2 0 0 0 1 1 1 2 1 2 0 0 1 1 0 1 0 1 2 0 0 0 2 2 0 0 0 0 2 2 2 0 1 1 0 1 1 1 1 0 0 0 0 1 1 0 0 0 2 0 0 0 2 0 1 1 1 1 1 0 2 0 2 0 2 0 0 0 0 1 1 0 0 2 2 1 0 1 1 0 0 0 0 0 1 0 1 2 1 1 0 0 0 0 1 0 1 0 1 0 0 0 1 0 1 1 2 1 1 1 2 2 0 0 1 0 2 1 0 0 0 2 0 0 0 0 0 0 1 0 0 0 0 2 0 0 0 1 1 0 0 0 0 1 1 1 2 1 1 0 0 2 0 2 1 1 1 0 1 0 1 0 2 1 2 1 0 0 0 0 2 2 2 0 0 1 1 0 1 1 0 0 2 2 0 1 0 0 1 2 2 0 0 2 1 1 0 1 1 0 1 1 0 0 0 1 1 0 0 0 0 1 0 1 1 0 0 0 1 0 2 0 0 0 1 0 0 0 0 0 1 1 2 1 0 0 0 0 0 0 1 0 0 0 0 1 1 0 1 1 1 0 0 1 1 0 0 0 0 0 0 0 2 0 0 2 1 0 1 2 0 0 1 1 2 0 0 0 1 1 1 1 1 1 0 0 0 0 1 1 0 2 2 0 1 1 2 0 1 0 1 1 0 0 2 0 0 0 0 0 1 1 1 1 1 1 2 0 0 1 0 0 0 0 1 0 1 1 0 2 2 2 1 1 0 0 0 0 0 0 0 1 1 0 0 0 0 1 1 2 1 0 0 1 1 0 0 0 2 0 2 2 0 0 1 0 1 0 1 0 0 0 0 0 1 2 1 2 0 0 0 1 1 1 0 0 1 1 0 2 0 0 0 1 0 0 1 1 0 0 2 2 0 2 0 0 0 0 1 0 2 0 0 2 0 0 1 0 0 0 0 0 1 2 2 2 1 0 1 0 1 2 0 0 0 0 1 2 0 0 2 0 0 0 1 1 0 0 0 0 2 1 0 0 1 1 1 0 0 2 0 0 0 0 1 0 1 2 0 0 1 2 0 0 0 1 0 0 0 0 0 0 1 1 1 1 0 0 1 1 1 0 2 2 0 0 0 0 0 0 1 0 0 0 0 0 0 1 0
190 0 0 0 1 0 1 2 2 0 1 0 0 1 0 0 1 0 2 1 1 1 0 0 2 0 0 0 2 0 1 0 0 1 0 0 1 1 0 0 0 2 1 0 0 0 1 0 1 0 1 1 0 0 2 2 0 0 0 1 1 0 0 1 0 0 2 1 0 0 0 2 1 0 1 1 1 0 2 0 2 0 0 1 1 0 0 0 2 2 0 1 1 0 1 0 0 1 1 1 0 0 1 0 2 1 2 1 1 1 0 1 1 1 1 1 1 0 2 1 1 0 0 2 0 2 0 1 1 0 0 0 0 0 0 0 0 0 0 0 0 0 0 0 1 0 0 0 0 0 0 1 2 1 0 0 0 0 1 0 0 0 1 1 0 1 0 1 1 1 1 0 1 1 2 1 1 0 0 1 1 2 1 1 0 0 1 2 0 1 1 2 2 1 2 2 2 1 0 0 0 0 0 0 0 0 2 1 1 0 0 1 1 0 0 2 1 0 2 0 1 1 2 2 0 0 0 0 0 0 0 0 0 0 0 0 0 2 2 2 0 0 2 0 0 0 0 0 0 0 0 0 1 0 0 0 0 1 1 0 0 0 0 0 0 0 0 0 2 2 0 0 0 1 0 0 1 2 2 0 2 2 1 1 0 1 0 2 1 2 0 2 1 0 2 1 2 2 0 2 1 0 1 0 1 0 1 2 1 0 0 1 2 1 0 0 2 1 1 0 1 2 1 2 1 0 0 0 0 1 0 2 0 0 0 0 0 1 1 1 1 1 1 0 0 0 0 0 2 1 1 0 2 0 2 0 1 2 0 1 1 1 1 0 1 0 0 0 1 1 1 1 0 2 0 1 2 1 1 0 2 0 1 0 0 0 0 0 0 1 0 0 1 0 2 0 0 0 0 0 0 0 0 2 2 0 0 0 0 0 0 0 0 2 2 0 0 0 0 0 1 1 1 0 0 1 0 0 0 0 0 0 1 1 1 0 0 1 1 1 2 0 0 0 0 2 2 0 0 0 0 0 0 1 1 0 1 1 0 1 1 1 1 1 0 1 0 0 2 0 1 0 1 1 1 0 2 2 0 2 1 2 0 0 2 0 0 1 1 0 1 1 0 2 1 0 0 1 1 1 2 1 1 1 0 2 1 0 0 0 0 2 0 1 0 1 0 0 1 1 0 2 2 2 1 2 0 1 0 2 1 1 0 1 1 0 2 0 1 1 0 1 2 0 2 1 0 2 2 2 1 1 0 1 1 1 2 0 1 0 1 0 0 0 0 0 1 1 0 0 0 2 1 0 0 0 1 2 0 1 2 0 0 0 0 0 0 1 0 1 0 0 0 0 0 2 0 0 0 0 0 2 0 2 2 0 2 0 0 0 2 0 0 2 0 1 0 0 0 1 1 2 1 1 0 0 1 0 0 0 0 0 0 0 0 0 2 0 2 2 2 1 0 0 0 0 2 1 1 1 0 1 1 1 0 2 0 1 1 0 0 0 0 0 0 1 0 1 1 0 0 0 1 0 0 2 1 0 2 0 2 0 2 0 0 2 0 1 2 0 0 0 1 0 1 0 0 0 1 2 0 1 0 0 2 0 0 0 0 1 1 1 0 0 0 1 0 1 1 0 0 0 0 0 0 2 1 1 0 0 2 0 0 0 0 0 0 0 1 2 0 2 1 1 0 0 1 1 0 0 0 1 1 2 0 0 1 0 2 0 0 1 1 0 1 0 2 1 1 1 0 0 1 2 2 2 0 2 2 2 1 1 0 0 2 1 0 1 1 2 0 1 1 1 1 0 0 1 0 1 0 0 0 0 2 0 1 0 0 2 1 1 1 1 1 0 0 2 1 1 1 1 0 2 1 0 0 0 0 0 0 2 2 0 0 1 0 0 0 0 0 0 1 1 0 0 1 0 0 0 0 2 0 1 1 0 1 0 0 0 1 1 1 0 0 1 1 1 2 1 1 0 0 0 1 2 0 1 0 1 1 0 1 0 0 0 0 0 0 2 2 0 0 2 2 0 2 0 0 0 0 2 1 1 1 1 0 1 0 0 0 0 0 0 1 1 2 0 2 1 1 0 0 1 0 0 1 0 0 0 1 1 0 2 1 0 0 0 2 2 0 0 2 1 0 0 0 0 0 1 1 0 0 1 1 0 2 1 0 1 1 0 0 0 2 0 0 0 1 0 0 0 1 0 0 0 1 2 0 0 0 2 1 1 0 1 1 0 1 0 0 0 1 0 2 0 1 0 1 0 0 0
191 0 1 0 0 0 1 0 0 2 2 0 0 1 0 1 0 0 0 1 1 1 0 0 2 0 0 0 2 0 2 0 0 1 0 0 2 1 1 0 0 1 0 0 0 0 1 0 0 2 1 1 0 0 2 1 1 0 1 1 0 1 0 0 0 0 1 1 0 0 0 0 1 0 1 2 2 0 1 0 1 0 0 2 2 0 0 0 1 2 0 0 1 0 0 0 0 2 2 2 2 0 0 0 2 0 2 0 2 0 0 2 0 0 0 0 1 0 2 0 0 0 0 2 0 1 0 1 2 2 0 1 1 0 0 0 1 0 0 0 1 0 0 0 1 1 1 0 0 1 0 1 0 0 0 0 0 0 1 0 1 1 2 1 0 2 0 0 0 0 2 0 0 2 1 0 2 0 0 2 2 2 1 1 1 1 1 1 0 0 0 2 1 1 1 1 1 0 0 0 0 1 1 2 2 0 0 1 0 0 0 1 1 0 0 2 0 0 2 0 0 0 1 2 0 0 0 1 1 0 1 0 0 0 0 0 0 2 2 0 1 0 2 2 0 0 0 0 1 0 0 0 2 0 0 0 1 1 0 1 1 1 0 2 2 0 0 0 2 1 0 0 0 1 1 1 0 1 1 0 0 1 2 1 0 1 1 0 0 1 1 0 0 0 1 1 2 0 0 1 0 0 0 1 0 0 1 1 0 0 0 2 1 2 2 0 1 0 0 0 1 2 1 2 0 0 1 0 0 0 1 1 1 1 0 1 1 0 2 0 0 1 2 0 1 1 1 0 2 1 1 0 2 0 2 0 0 1 0 2 2 2 1 1 1 0 0 1 1 0 2 2 1 2 1 1 1 0 2 0 1 1 0 0 1 2 1 0 0 1 0 0 1 0 2 0 0 1 1 1 0 1 0 2 1 0 0 0 0 0 0 1 0 0 0 0 1 0 0 0 0 0 0 2 2 2 2 0 0 1 0 0 0 0 0 0 0 1 1 1 1 1 0 1 2 2 0 0 0 2 0 0 0 1 2 1 2 1 2 2 2 1 1 1 0 1 0 1 1 1 1 0 1 0 0 0 0 2 0 0 1 1 2 0 0 0 0 2 2 0 2 2 1 2 0 0 0 0 2 0 0 0 1 1 0 1 1 1 0 0 0 1 0 0 1 1 1 0 0 1 1 1 2 2 1 2 0 1 0 2 1 1 0 1 2 1 0 1 0 0 1 2 1 0 0 1 0 0 0 0 0 0 0 2 0 0 0 0 2 0 1 0 0 0 0 0 1 1 1 0 0 0 0 0 0 0 0 2 0 2 2 0 0 0 0 0 0 0 1 1 0 1 0 0 0 0 0 0 0 1 1 2 0 2 2 0 0 0 0 0 0 0 0 1 1 0 1 0 0 0 0 1 0 0 0 0 2 1 0 0 0 0 0 0 0 1 1 0 2 1 2 1 0 1 1 0 2 1 2 2 0 1 0 2 0 2 0 1 1 0 0 0 1 1 1 2 0 1 0 0 2 0 0 0 1 0 1 0 1 0 0 1 2 1 0 0 2 1 1 1 0 0 0 0 0 0 0 0 1 1 0 0 0 0 2 0 0 1 0 1 1 1 0 0 1 1 0 1 1 0 0 1 1 0 0 2 0 2 1 1 1 0 0 0 0 1 1 0 1 1 0 0 0 0 0 0 2 1 0 0 0 0 2 1 0 1 0 1 1 0 0 0 2 0 0 0 2 1 1 1 0 0 2 0 0 0 0 1 1 2 0 0 1 2 2 0 1 1 0 2 0 2 2 2 1 0 0 0 0 0 0 0 0 0 1 0 1 0 1 2 0 0 1 2 2 0 0 2 2 2 2 2 2 2 2 0 0 0 1 0 1 0 2 1 1 2 0 0 1 0 1 1 1 1 0 0 1 0 0 1 1 1 0 1 1 0 0 0 0 0 0 0 0 0 0 2 1 1 2 1 0 0 0 0 1 2 0 0 1 1 2 0 2 0 0 0 1 1 0 1 1 0 0 1 1 0 1 0 0 0 0 2 0 0 2 2 0 1 0 0 0 0 0 0 0 0 1 2 2 0 0 2 2 2 0 0 1 0 0 0 2 1 0 0 2 1 0 1 2 1 1 0 1 2 2 1 2 1 0 0 2 0 1 1 1 0 1 2 0 1 2 0 1 0 1 1 1 0 2 0 1 0 0 0 0 0 2 2 0 0 0 2 0 0 0 1 1 0 0 0 0 0 0 1 0 0 0 0 0 0 1 1
192 0 0 0 0 0 1 0 0 2 2 0 1 2 0 2 0 0 0 2 2 0 0 0 2 0 0 0 2 0 2 0 0 2 1 0 0 2 0 2 2 0 0 0 1 0 0 0 2 1 0 0 1 1 1 1 1 0 0 0 2 0 0 2 0 0 0 1 1 1 0 2 1 1 1 2 2 1 1 2 0 0 0 2 2 0 0 1 1 2 1 1 0 0 0 1 0 1 1 1 1 0 0 1 2 1 2 0 0 2 0 1 1 1 1 1 1 0 1 1 1 0 1 1 1 0 0 2 2 1 0 0 2 0 0 0 2 0 0 0 0 0 0 0 2 2 0 0 0 0 0 1 0 0 0 0 0 1 1 1 0 0 0 2 1 2 0 1 0 2 0 1 1 0 0 0 2 0 0 0 1 1 1 2 1 0 2 1 0 0 0 1 2 2 2 2 1 0 0 1 0 1 0 2 2 0 0 1 1 0 0 2 1 0 0 2 0 1 0 0 2 2 2 2 0 0 0 1 1 1 0 1 0 0 0 0 0 2 2 1 0 1 2 1 1 1 1 0 0 0 0 0 1 0 0 0 1 1 0 0 0 0 0 0 0 0 0 1 2 1 0 1 0 1 0 0 0 2 1 0 0 1 2 2 0 1 1 1 1 2 0 2 0 0 1 1 2 0 1 2 1 1 2 0 2 0 1 2 1 0 0 2 2 1 1 0 2 0 0 0 0 2 0 0 0 0 0 0 0 0 2 1 0 0 0 1 0 1 2 0 0 0 1 0 1 1 0 2 2 0 0 2 2 0 1 0 0 2 0 2 2 1 0 1 0 0 0 1 2 1 1 1 0 2 0 1 2 1 1 0 2 0 0 0 1 1 0 0 0 1 0 0 1 0 2 2 2 1 1 1 0 1 0 2 1 0 0 1 0 0 0 2 0 1 1 0 1 0 0 1 1 1 0 0 1 1 1 0 0 0 0 0 0 0 0 0 0 1 1 0 1 1 0 1 1 1 1 0 0 0 0 1 0 2 2 1 2 1 1 1 1 1 0 0 0 0 0 1 2 0 1 2 2 2 1 1 0 2 1 1 2 0 1 0 2 0 0 0 0 1 0 2 0 1 0 0 0 1 1 0 1 1 2 0 0 1 1 1 0 0 0 1 0 0 1 1 1 0 1 2 1 1 2 2 1 1 1 1 0 2 1 1 0 0 1 0 1 0 0 1 0 1 2 0 1 1 0 0 0 0 0 0 0 2 0 0 0 1 0 1 0 0 0 0 0 0 1 2 1 1 1 1 1 0 1 0 1 1 0 2 2 1 1 0 0 0 0 0 1 1 0 1 0 0 0 1 0 0 0 0 0 2 0 2 2 1 0 1 0 1 0 0 0 1 1 0 0 0 1 0 0 1 0 1 0 1 1 2 0 0 1 0 0 0 0 1 0 0 0 2 0 2 0 1 1 0 2 0 1 1 0 2 1 1 1 2 1 1 1 0 0 0 2 1 1 1 0 0 0 0 2 0 0 0 0 1 1 0 2 0 1 1 1 1 0 0 1 0 0 2 0 0 0 2 1 0 0 1 1 2 1 1 1 0 1 0 1 1 1 0 1 0 0 1 0 1 0 0 1 0 0 0 0 0 0 2 0 0 0 0 1 0 0 0 0 0 2 0 0 0 0 0 0 0 0 0 0 1 0 1 1 1 0 0 0 2 0 0 2 0 0 1 2 0 0 1 1 0 2 2 0 0 1 0 0 1 0 1 0 1 0 2 1 1 2 1 1 2 2 1 1 0 2 2 1 0 1 1 0 0 0 0 0 0 0 1 0 1 1 2 0 0 1 0 1 0 1 2 2 2 0 2 1 2 1 1 0 0 0 1 0 0 2 2 0 2 0 0 0 0 0 0 0 0 0 0 0 0 0 0 0 2 0 1 0 1 0 0 0 0 1 1 0 0 1 0 1 0 1 1 0 0 1 0 2 2 0 1 1 2 2 0 2 0 0 0 0 1 1 2 2 0 0 2 1 0 1 0 0 0 0 2 0 1 2 2 0 0 0 1 0 0 0 0 1 1 1 2 2 2 0 0 0 2 0 0 1 1 1 1 1 0 0 0 1 0 0 1 2 1 0 0 1 1 1 1 1 2 1 1 0 0 2 0 0 1 1 2 0 2 1 1 0 2 2 0 0 0 0 0 0 0 0 0 0 2 0 1 1 0 0 1 1 1 0 0 1 1 0 0 0 1 0 0 0 0 1 0 2 0 1 0
193 0 0 0 0 0 1 2 2 1 1 1 0 0 0 0 0 0 1 1 0 1 0 0 2 0 1 1 2 1 1 0 0 1 0 0 0 1 0 0 0 1 0 1 0 1 0 0 2 0 0 0 0 0 2 2 0 0 0 0 1 0 0 0 0 1 1 0 0 0 0 2 2 1 2 2 2 0 0 0 0 0 1 0 1 0 0 0 1 1 0 1 1 1 0 0 1 1 1 1 1 0 0 0 2 1 2 2 1 1 0 1 1 2 1 2 2 0 1 0 0 1 1 1 0 0 1 1 2 0 0 0 0 0 0 0 1 1 0 0 1 0 0 0 1 2 1 0 0 0 0 2 0 0 1 0 2 1 2 0 1 1 0 1 0 1 0 1 1 2 0 1 1 1 2 2 0 1 0 0 0 0 0 0 1 1 0 2 0 0 0 2 1 1 1 1 2 0 1 1 0 1 1 1 0 1 1 1 1 0 1 0 2 0 1 1 2 0 0 1 1 1 1 1 1 0 1 0 0 0 0 0 1 1 1 1 0 2 2 1 0 1 2 2 0 0 0 0 0 0 0 0 1 0 0 0 1 1 1 1 0 1 0 0 0 0 0 1 1 0 0 1 0 1 0 0 0 2 1 0 1 2 2 1 1 1 2 2 1 2 0 2 1 0 2 1 2 2 0 0 0 0 0 1 0 0 0 1 0 0 0 2 2 2 2 0 2 0 0 0 2 1 0 2 0 0 0 0 0 1 2 1 0 0 0 1 0 1 1 0 0 0 1 0 0 0 0 0 0 1 1 0 2 0 1 0 0 0 0 1 1 1 1 0 1 0 0 2 2 1 1 1 1 2 0 1 2 0 2 0 0 2 0 0 0 0 0 0 0 1 1 1 1 0 2 2 2 0 0 0 0 0 0 2 2 1 1 1 0 0 0 0 0 1 1 0 1 1 0 0 0 2 1 1 0 1 0 0 0 0 0 1 0 0 0 1 1 1 1 0 0 1 0 0 0 1 2 1 1 0 0 0 0 2 1 1 1 1 1 1 1 1 0 0 1 1 0 0 2 0 1 1 2 2 1 0 1 1 0 0 1 2 1 0 1 0 0 0 0 0 0 0 1 1 1 0 0 0 1 1 1 1 1 1 0 1 1 0 1 0 1 0 1 1 0 1 0 0 0 0 0 2 2 2 2 2 0 0 1 1 1 0 0 0 1 0 0 0 0 0 2 2 1 1 1 2 0 1 1 2 2 2 0 1 1 2 1 0 0 0 1 0 0 2 0 0 2 2 1 1 1 1 1 0 1 0 1 1 0 1 2 0 0 0 0 0 0 0 0 0 0 1 2 0 0 0 0 0 0 0 0 1 0 2 2 0 0 1 0 1 0 0 1 2 0 1 1 0 0 0 0 0 1 1 0 0 1 2 0 0 0 0 1 0 0 1 0 0 0 2 1 1 0 2 1 0 2 0 1 1 0 2 0 1 0 1 1 1 1 0 0 0 1 2 2 2 0 2 0 0 1 0 0 0 0 2 1 1 1 1 2 0 1 1 1 1 0 1 2 0 1 1 0 0 1 0 0 0 0 2 1 0 1 2 1 1 2 2 1 0 0 0 0 0 0 1 1 2 0 0 0 1 0 0 1 2 0 1 1 0 1 0 0 0 0 1 1 0 0 0 0 1 0 0 0 1 2 0 0 0 0 0 1 0 0 0 0 0 0 0 0 0 2 0 0 1 1 0 2 2 1 1 0 1 0 0 0 1 1 1 0 1 2 1 2 1 1 1 1 2 0 1 1 2 1 1 0 2 0 0 0 0 0 1 0 0 2 0 0 0 0 0 1 1 1 0 1 2 1 1 1 1 0 2 1 2 0 0 0 0 0 1 1 1 0 2 0 0 0 0 0 0 1 0 1 1 0 1 0 0 0 1 0 1 1 0 1 0 0 0 0 1 1 0 0 2 1 1 2 1 1 0 0 0 0 1 0 0 0 0 2 0 2 0 0 0 0 0 0 2 2 0 0 2 2 0 2 0 0 0 0 1 0 2 2 2 0 1 0 1 1 0 0 0 0 0 1 1 2 1 0 1 2 2 0 0 1 0 0 1 2 1 0 1 0 0 0 0 1 1 0 0 2 2 1 1 2 1 0 1 1 0 2 0 0 1 1 2 0 2 1 1 0 1 1 1 1 0 2 0 1 0 0 0 0 1 1 1 1 1 1 1 0 0 0 0 0 0 0 0 0 0 1 0 1 0 0 0 1 0 2 2
194 0 0 0 0 0 1 0 0 2 2 0 1 2 0 1 0 0 0 1 1 1 0 0 2 0 0 0 1 1 1 1 1 1 1 0 2 0 0 1 1 0 0 0 0 1 1 0 0 2 0 2 1 1 1 1 0 0 0 1 1 0 0 1 1 1 1 1 0 1 0 2 2 1 2 2 1 0 0 0 1 0 0 0 0 0 1 1 2 2 0 2 1 0 2 0 0 2 1 1 0 0 1 0 2 0 2 1 0 2 1 1 0 1 0 1 1 0 1 2 2 0 1 1 0 1 1 2 2 0 0 0 0 0 0 0 0 0 0 0 2 0 0 0 1 0 0 0 0 0 0 0 0 0 0 0 1 2 0 0 0 0 1 2 1 1 0 0 2 2 0 2 0 1 2 1 1 1 0 1 1 2 1 1 0 0 1 1 0 1 1 2 1 1 1 1 1 0 0 0 0 0 1 2 2 0 0 0 0 0 1 1 1 0 0 2 0 0 0 0 2 2 2 2 0 0 2 0 0 0 1 0 0 0 0 0 0 2 1 1 1 0 2 1 0 0 0 0 0 0 0 1 1 0 0 0 2 1 0 1 1 1 0 1 1 0 0 0 1 1 0 1 0 2 0 0 0 0 1 0 0 1 2 2 0 2 2 1 1 2 0 1 1 0 2 1 2 1 0 1 2 1 1 0 1 0 2 1 0 0 0 1 1 1 1 0 2 1 0 1 1 1 0 0 1 0 0 0 1 1 2 1 1 1 0 0 0 1 1 0 0 0 1 0 1 2 0 0 1 1 1 0 1 0 1 1 1 0 0 1 1 1 2 0 2 1 0 0 2 2 0 0 0 2 0 0 0 1 1 0 0 1 0 1 0 1 1 0 0 1 0 0 1 0 2 1 1 1 1 1 0 1 0 2 1 0 0 0 0 0 0 0 0 0 0 0 1 1 0 0 0 2 0 1 2 2 2 0 2 1 1 1 0 0 0 0 0 1 1 0 0 1 0 0 0 1 2 0 0 0 0 1 0 2 1 1 1 1 2 2 1 2 0 0 1 1 1 1 2 0 1 0 1 1 2 2 0 1 0 1 1 2 0 0 2 1 0 1 1 0 1 2 1 2 1 1 1 1 1 1 1 1 1 1 0 1 2 0 0 0 0 1 0 2 0 0 0 0 2 1 0 2 0 1 0 0 1 1 1 1 1 1 0 0 0 0 1 1 1 1 1 1 1 1 1 1 0 1 2 2 0 1 1 1 1 2 1 0 0 0 1 0 0 1 0 0 2 1 1 0 0 1 1 0 0 0 1 1 0 2 1 0 0 0 0 1 1 0 0 0 0 0 1 1 1 0 0 0 0 1 1 2 0 2 2 0 1 1 0 1 0 0 0 1 0 0 0 0 0 0 0 2 1 0 0 0 2 1 0 0 0 2 1 0 1 0 0 0 1 2 1 0 0 0 0 0 2 1 2 2 0 0 0 1 1 2 0 2 2 0 0 0 1 1 2 2 1 0 0 1 1 2 1 0 0 1 1 0 2 0 1 2 2 1 0 1 2 0 0 1 0 0 1 0 0 0 0 0 1 1 0 0 0 0 2 0 1 2 0 0 1 1 0 1 0 0 0 1 2 0 1 0 2 1 0 1 1 1 1 1 1 0 0 1 0 0 2 0 2 2 1 2 0 0 0 0 1 0 0 0 0 1 0 0 0 0 0 0 0 0 0 0 2 1 0 1 2 1 1 1 0 1 2 1 2 1 1 0 0 0 0 2 0 1 1 1 0 2 1 1 1 1 2 2 1 1 1 1 0 1 0 0 0 0 2 0 1 0 0 2 0 0 1 1 1 0 0 2 1 2 2 1 0 2 2 1 1 0 0 0 1 1 2 1 0 2 0 0 1 1 0 1 0 0 0 0 0 0 0 0 0 2 0 2 0 2 0 0 0 1 0 2 0 0 0 1 1 0 1 2 0 0 0 0 2 2 0 0 2 2 2 0 2 0 0 0 1 2 0 2 2 0 0 2 2 0 2 0 0 0 0 2 1 0 1 1 0 2 0 0 0 0 0 0 1 1 2 0 2 0 2 0 1 1 1 0 1 0 0 0 2 1 0 1 0 1 1 1 1 0 0 0 2 2 1 0 1 0 0 0 1 1 2 0 0 0 0 2 0 2 0 2 0 0 0 2 2 0 2 1 0 0 0 0 0 0 2 0 2 0 1 1 0 0 0 0 0 0 0 0 0 0 0 1 2 0 0 0 1 0 1 1
195 0 0 0 0 0 1 0 0 2 2 0 0 0 0 0 0 0 2 2 2 0 0 0 2 0 0 0 2 0 2 1 1 1 0 0 1 2 0 0 0 1 1 1 0 1 1 0 2 0 0 0 0 1 1 1 0 1 1 1 1 0 0 0 0 0 1 1 0 0 0 0 1 1 1 2 1 1 1 2 0 0 0 0 0 0 0 1 2 2 1 2 0 0 1 0 1 1 1 1 1 1 0 2 2 0 2 1 0 2 1 1 1 2 1 2 2 0 1 1 1 0 1 1 0 1 1 1 1 0 0 0 0 0 0 0 0 1 0 0 1 0 0 0 1 0 1 0 1 1 0 0 0 1 2 1 0 1 0 1 0 0 0 2 2 2 0 0 2 2 0 0 0 2 2 2 2 0 0 0 0 1 0 0 0 0 0 2 1 0 0 2 1 2 2 2 0 0 1 0 0 0 0 2 2 0 1 1 0 0 1 1 2 0 0 2 1 1 1 1 1 1 2 2 0 0 1 0 0 0 0 0 0 0 0 0 0 2 2 1 0 1 2 1 0 0 0 0 0 0 0 0 1 0 2 1 0 2 1 1 0 1 0 1 1 0 0 0 1 0 1 0 0 2 1 1 0 2 2 0 1 0 2 0 1 1 1 1 2 2 0 2 1 0 2 0 2 0 0 1 0 0 1 0 1 0 1 1 1 0 0 1 1 2 2 1 2 0 1 0 0 2 2 0 0 0 0 0 1 1 1 1 1 0 0 0 0 0 2 0 0 0 1 0 1 1 0 0 0 1 1 0 2 1 1 0 1 2 0 1 1 1 2 0 2 0 0 1 1 0 2 2 0 2 0 0 2 1 0 1 2 1 2 2 0 0 1 1 1 0 0 0 1 0 2 1 1 1 0 0 0 0 0 1 1 0 1 0 1 0 0 1 0 2 2 1 0 1 0 1 0 1 1 1 0 1 0 2 2 0 2 0 2 2 2 0 0 0 0 0 1 1 0 0 2 2 0 0 0 1 0 0 0 1 2 1 2 2 1 2 2 0 1 0 0 0 1 0 2 0 0 0 2 2 1 0 1 1 0 1 1 0 1 0 1 0 0 1 1 0 2 1 2 1 0 0 0 0 1 1 1 0 0 1 1 1 1 0 0 0 0 0 0 1 0 1 0 1 0 1 1 2 2 1 0 1 0 1 0 2 0 1 1 1 2 0 0 1 0 1 0 1 1 1 0 2 0 0 0 2 0 0 0 1 2 2 2 0 1 1 0 0 1 1 1 1 1 2 1 0 0 1 0 0 0 0 0 2 0 2 2 1 0 0 2 1 1 0 0 0 0 1 0 0 0 1 0 1 1 0 0 2 0 1 1 1 1 1 0 2 1 0 0 1 2 0 0 0 0 0 0 0 0 0 0 1 1 2 0 0 1 0 0 0 0 1 1 0 0 1 1 1 0 0 1 0 2 2 1 1 0 2 0 1 0 2 1 2 2 0 0 0 0 1 1 1 0 1 1 0 1 1 0 0 0 1 1 1 0 1 1 1 1 1 1 1 1 0 0 2 0 0 1 0 0 0 1 0 1 2 1 0 0 1 0 0 0 2 0 0 0 0 0 0 0 1 0 1 1 0 0 0 0 0 0 2 0 0 0 0 1 0 0 1 0 0 2 0 1 1 1 1 0 0 0 0 1 1 0 0 0 0 1 0 0 1 1 0 2 0 0 0 2 0 0 0 2 2 0 0 0 0 1 2 2 1 1 1 1 1 1 1 0 0 1 2 0 0 0 2 0 2 2 2 2 0 0 1 0 0 0 0 0 1 0 1 1 1 0 2 0 0 1 1 1 0 0 2 1 2 0 1 1 2 2 2 1 0 1 0 0 0 2 1 0 1 1 1 1 0 1 1 0 0 0 0 0 0 0 0 0 1 0 2 2 0 0 0 0 0 0 0 0 0 0 0 1 2 2 0 0 1 0 0 1 1 0 1 1 2 2 0 2 0 0 0 1 0 0 0 0 0 0 1 2 0 2 0 0 0 2 0 0 1 1 1 1 0 0 1 0 0 0 0 1 1 2 1 2 1 1 0 0 0 0 0 2 0 0 0 2 0 1 1 0 1 1 2 2 1 0 0 1 2 1 0 0 1 1 0 2 0 1 1 1 0 2 2 0 2 1 1 0 0 2 0 0 0 1 0 0 0 0 0 0 0 2 0 2 0 0 0 1 1 0 0 0 0 0 0 0 0 0 0 0 1 0 0 0 0 2 2
196 0 0 0 1 0 1 0 0 2 2 0 0 0 0 0 0 0 1 0 1 1 0 0 2 0 0 0 1 2 0 1 1 2 1 1 1 0 0 0 0 2 0 0 0 0 0 0 2 0 0 0 1 1 1 2 0 0 0 1 0 1 0 2 0 0 1 1 1 1 0 2 0 0 0 2 2 0 0 0 1 0 0 0 0 0 0 0 1 1 1 1 1 1 0 0 1 2 0 0 0 0 0 1 2 1 2 2 2 0 0 2 0 2 0 2 2 0 2 0 0 0 1 1 0 2 0 1 2 0 1 1 0 0 0 0 0 0 0 0 2 0 1 0 0 1 0 0 0 0 0 0 0 1 0 0 0 2 0 0 1 0 0 1 2 2 1 2 0 2 0 1 0 1 1 1 2 0 1 1 1 2 2 2 0 0 2 1 0 0 0 2 1 0 1 1 1 0 0 0 0 0 1 1 1 0 0 0 1 0 0 0 2 0 0 2 0 0 1 2 0 0 2 2 0 0 0 1 1 1 0 0 0 1 1 0 1 2 2 2 0 0 2 2 0 0 0 0 0 0 0 0 1 0 0 0 0 2 0 1 1 1 0 0 0 0 0 0 1 1 0 1 0 2 0 1 0 2 0 0 0 1 2 0 0 1 0 0 0 2 0 2 2 0 2 0 2 0 0 1 1 0 1 0 1 0 0 2 1 0 0 1 2 2 2 0 2 0 0 0 1 2 2 2 1 0 0 0 0 0 2 0 0 0 0 1 1 2 0 1 0 0 2 0 1 1 0 0 0 1 1 0 2 1 1 0 1 1 1 0 1 1 1 1 1 1 0 1 1 0 2 2 2 2 0 1 1 1 1 0 0 2 1 1 0 0 1 0 0 0 0 0 2 0 2 2 2 2 0 0 0 0 0 2 1 0 0 0 1 0 0 2 1 1 1 1 0 0 0 0 0 1 0 0 2 2 1 1 2 1 0 1 0 1 1 0 1 0 0 0 1 1 0 0 1 1 1 0 0 0 1 0 0 2 2 1 2 0 1 2 1 2 0 0 0 2 0 0 2 0 0 0 2 2 2 0 2 2 1 1 0 2 1 1 2 2 0 1 0 1 0 2 1 1 1 0 0 0 1 1 1 1 2 0 0 0 2 1 0 0 0 1 1 1 0 1 0 0 1 1 0 2 1 1 0 1 1 0 1 2 0 1 0 1 1 0 1 1 1 1 0 2 1 0 1 1 0 1 1 1 0 0 0 1 1 1 0 1 2 1 0 0 1 0 0 0 2 1 0 0 1 2 1 0 0 0 1 1 0 2 2 0 0 0 0 0 0 0 2 2 0 2 0 0 2 0 2 0 0 0 0 2 0 2 2 0 1 2 0 2 0 0 0 0 2 0 0 0 0 0 0 2 0 0 0 0 2 0 0 0 1 0 1 0 0 1 1 1 1 1 2 1 0 0 1 0 2 2 1 1 0 2 0 1 0 2 1 0 0 0 0 0 2 1 2 2 0 0 1 1 0 1 1 0 0 2 1 1 1 1 1 0 2 1 0 1 1 1 1 1 0 0 1 0 0 0 0 0 2 2 0 0 0 1 1 0 0 1 0 0 1 1 0 2 0 1 0 1 0 0 0 0 0 0 1 2 0 2 2 1 1 0 0 1 1 0 2 0 0 0 0 0 0 0 0 0 0 0 0 0 0 0 1 0 0 2 0 0 1 0 0 0 2 0 0 0 2 1 0 0 0 0 1 0 0 2 1 1 1 1 1 1 0 1 1 1 0 1 1 2 0 1 1 1 1 0 1 0 1 0 0 0 0 0 0 1 1 1 0 2 0 0 1 1 1 0 0 2 1 1 0 1 2 2 2 1 1 0 0 1 0 0 2 2 0 2 0 0 0 0 0 0 0 0 0 0 0 0 1 0 0 1 0 2 0 2 0 1 0 0 0 1 1 1 0 1 1 0 1 1 0 0 1 0 1 1 0 1 1 1 1 1 1 0 0 0 0 1 0 2 2 0 0 2 1 0 1 0 1 0 2 0 0 0 2 2 0 1 1 1 1 0 0 0 1 1 1 2 2 2 0 0 0 0 1 0 1 0 0 0 1 0 1 1 0 2 2 1 1 0 0 0 2 0 1 1 1 0 0 0 1 1 1 1 1 0 1 2 0 2 2 0 0 0 2 1 1 0 0 0 0 0 0 0 0 0 2 0 2 1 1 0 1 1 0 1 2 0 0 0 0 0 0 1 1 0 1 0 1 0 1 1
197 0 0 1 0 1 1 2 2 0 0 1 1 2 0 2 0 0 1 0 0 0 0 0 2 0 0 1 1 1 0 0 0 1 1 0 1 2 0 1 1 1 1 0 0 0 0 0 2 1 0 1 1 2 0 1 0 0 1 1 0 1 0 2 0 0 1 1 0 0 1 2 1 0 1 2 2 0 1 0 0 0 1 1 2 0 0 1 1 2 1 1 0 0 1 0 0 1 1 1 0 0 1 0 2 0 2 0 1 1 0 0 0 0 2 2 1 0 0 2 2 1 1 1 1 0 1 1 2 0 1 1 0 0 0 0 0 0 0 0 1 0 0 0 2 1 0 0 0 1 0 2 0 0 0 0 0 1 0 0 1 1 0 2 0 2 0 0 1 2 0 1 1 1 1 1 2 0 0 1 1 1 0 0 1 1 1 0 0 0 0 2 1 0 1 1 1 1 0 0 0 0 0 0 0 0 2 0 1 0 1 1 1 0 0 2 0 0 1 0 1 1 2 2 0 0 1 0 0 0 0 0 1 1 1 0 1 2 2 2 0 0 2 2 0 0 0 0 2 2 2 0 2 0 0 0 2 2 0 0 0 0 0 2 1 0 0 0 0 0 0 1 0 2 0 0 0 2 1 0 1 2 2 1 0 2 1 2 0 2 0 0 0 2 2 1 1 0 0 0 1 0 1 1 1 0 1 2 0 0 1 2 2 2 2 0 0 0 0 0 1 1 1 2 1 0 0 0 1 0 1 2 0 0 0 0 0 1 1 1 0 1 2 0 0 0 0 1 1 0 0 1 1 0 1 1 0 1 0 0 0 0 1 0 1 0 0 0 2 2 0 0 0 2 0 0 1 1 1 0 0 1 0 1 1 1 0 0 0 0 1 1 1 1 2 1 1 0 1 1 0 1 0 2 2 1 0 1 0 0 0 0 0 1 1 1 0 0 0 0 0 2 0 0 2 2 1 0 1 0 0 1 0 0 0 1 0 2 2 1 1 1 0 1 2 2 1 0 0 0 0 0 0 2 1 0 1 2 1 1 1 1 1 1 0 1 0 1 1 1 1 0 1 1 1 0 1 1 0 0 2 1 0 0 2 1 0 1 0 1 0 2 0 2 1 2 2 0 1 0 1 1 1 1 0 1 1 0 1 0 1 1 0 0 0 2 0 0 1 2 1 1 2 2 1 2 0 0 0 2 0 1 1 0 0 0 0 0 1 1 0 1 1 0 1 1 0 0 0 0 0 0 0 1 1 1 1 0 2 0 1 0 0 0 0 0 1 2 1 0 1 1 0 0 0 0 0 0 0 2 1 2 0 0 1 1 1 0 0 0 1 1 1 0 0 0 0 0 0 0 0 2 1 2 2 1 1 1 0 1 1 0 0 1 1 1 0 0 0 0 0 0 0 0 0 0 2 1 0 0 1 0 0 0 0 1 0 0 1 1 2 0 0 0 2 0 2 1 1 1 0 2 0 0 0 2 2 2 1 0 0 0 2 2 2 2 0 1 1 1 0 1 0 0 2 2 2 0 1 0 0 2 2 2 1 2 0 0 1 0 0 0 1 0 0 0 0 1 1 2 0 0 0 0 2 0 1 0 0 0 0 0 0 2 0 0 0 2 0 0 0 0 1 0 1 1 0 1 1 1 0 0 0 0 0 0 0 0 0 2 0 0 1 1 0 0 2 1 0 0 0 0 0 0 0 0 0 0 2 0 0 2 2 0 0 0 2 1 0 0 0 2 0 1 1 0 1 2 1 1 1 0 0 0 0 2 0 2 2 2 0 0 0 0 0 0 0 0 1 0 1 0 0 0 1 0 1 0 0 2 0 0 0 0 0 0 0 2 0 1 1 0 0 0 0 2 0 0 1 0 0 0 1 1 1 2 0 0 0 0 0 0 0 0 0 0 0 0 0 0 0 2 0 2 2 0 0 0 0 0 0 1 1 1 0 1 2 0 2 0 2 0 1 0 2 2 0 2 1 1 2 0 0 0 0 0 0 1 1 1 1 0 0 2 2 0 2 0 0 0 0 0 0 1 1 1 1 0 1 2 2 0 0 0 1 1 1 0 2 0 0 2 0 0 1 0 1 1 1 1 2 0 1 2 0 1 0 2 2 0 0 0 1 2 2 0 0 1 0 0 1 0 1 1 1 1 2 0 0 0 2 0 0 0 2 0 0 0 2 0 0 0 0 0 0 1 1 0 2 0 0 0 0 0 0 0 0 1 0 1 1 0 0 0 0 0 0 0 0 0 1 0
198 0 0 0 0 0 1 1 1 1 2 0 0 0 0 0 0 0 0 0 0 0 0 0 2 0 0 0 2 0 2 1 0 1 1 0 2 1 0 0 0 2 0 1 0 0 0 0 2 0 0 1 0 0 2 2 0 0 0 0 1 0 0 2 0 0 1 1 1 1 0 2 2 0 1 2 2 0 2 1 1 0 2 0 2 0 1 1 2 2 0 2 1 1 1 0 0 0 0 0 0 0 0 1 1 1 1 1 1 1 0 1 0 1 0 1 1 0 1 1 1 0 1 1 0 1 1 1 2 0 0 0 0 0 0 0 0 0 0 0 1 0 0 0 1 1 1 0 0 0 0 0 0 0 0 1 1 1 1 0 0 0 1 1 1 1 1 0 2 2 1 1 0 2 0 0 2 0 1 0 1 1 1 1 1 1 1 2 0 0 0 2 2 2 2 1 1 0 0 0 0 1 0 2 2 0 1 1 1 0 0 2 0 0 0 1 1 0 1 1 1 1 1 2 0 0 0 1 1 1 0 1 0 0 0 0 0 2 2 1 0 1 2 0 0 0 0 0 0 0 0 0 1 0 1 1 1 0 0 0 0 0 0 0 0 0 0 0 1 1 0 2 1 2 0 1 0 1 1 0 0 1 2 0 2 0 1 2 2 2 0 2 0 0 2 1 2 1 0 2 0 0 2 0 2 0 1 1 0 0 1 1 1 2 2 0 1 1 1 0 1 2 1 2 1 0 0 0 0 0 1 1 0 0 0 0 0 1 1 1 1 1 1 0 0 0 0 0 0 0 1 1 2 1 1 0 0 0 2 0 2 2 1 0 1 2 0 2 2 0 2 2 0 2 0 0 0 0 0 0 2 0 0 0 1 2 1 0 0 1 0 0 2 1 1 1 2 2 0 0 0 0 0 1 0 0 1 0 1 0 1 2 0 0 0 0 1 0 0 0 0 1 1 0 1 1 2 1 2 1 0 1 1 1 1 0 0 2 2 2 0 1 0 0 0 2 2 0 0 0 0 1 0 1 2 1 2 2 2 2 1 2 1 2 1 2 0 2 1 1 1 0 2 2 2 1 1 2 0 1 2 0 2 0 1 0 0 1 1 0 1 1 0 2 2 0 0 1 1 0 0 0 2 0 0 0 2 0 0 0 0 2 0 0 0 2 0 0 2 2 0 2 2 2 1 2 0 0 1 1 1 0 0 0 0 0 0 0 0 2 1 0 1 0 1 1 0 2 2 2 0 0 0 2 0 0 0 0 0 1 0 0 0 0 0 0 0 2 2 1 0 0 1 0 1 0 1 1 0 2 2 0 0 0 0 0 0 0 0 0 0 2 1 0 0 0 0 0 1 0 0 2 0 2 2 0 1 2 0 1 0 0 0 0 1 1 0 0 1 0 0 1 1 1 0 0 1 1 0 0 1 1 0 0 0 0 1 0 1 2 2 2 0 1 1 0 2 1 2 2 0 1 0 0 0 1 2 2 1 0 0 0 2 0 1 1 0 0 1 1 0 1 0 0 1 2 1 0 1 1 1 2 1 1 0 1 1 0 2 0 0 0 0 0 1 0 0 0 2 2 0 0 0 1 0 0 0 2 0 0 1 1 0 1 0 1 0 1 1 0 0 0 0 1 0 2 1 0 0 0 1 0 0 1 0 0 1 0 0 0 0 0 2 2 0 0 2 0 0 0 0 0 1 0 0 1 1 1 2 0 0 1 2 0 0 1 1 0 2 2 0 1 0 1 0 1 2 1 1 0 0 2 0 0 0 2 0 1 1 1 1 1 1 1 0 1 0 1 0 1 0 0 0 0 2 0 1 0 0 2 0 0 0 0 0 0 1 2 2 2 2 2 0 2 2 2 1 0 0 0 0 1 2 1 0 1 1 0 0 0 0 0 0 0 0 0 0 0 0 0 0 2 0 2 1 1 0 0 2 0 0 2 0 0 0 1 1 0 1 1 0 0 0 1 1 2 0 2 2 2 2 0 1 0 0 0 0 0 0 2 2 0 0 1 1 1 1 0 0 0 0 2 0 2 0 0 0 0 0 1 1 0 0 0 0 0 2 2 2 2 0 0 0 1 0 0 2 1 0 0 1 1 0 1 1 0 0 1 1 0 0 0 1 1 1 1 1 0 0 0 1 0 2 1 1 0 0 2 1 0 1 0 1 1 1 1 1 0 2 1 1 0 0 0 0 1 1 0 2 1 1 0 2 2 0 0 2 0 0 0 0 0 0 0 0 0 1 0 0 0 1 1
199 0 0 0 0 0 1 2 2 0 1 1 0 1 0 0 0 0 1 0 0 0 0 0 2 0 0 0 2 1 2 0 1 2 1 0 1 2 1 1 1 0 0 0 0 0 0 0 2 0 0 0 1 1 0 1 0 0 0 1 1 2 0 0 0 0 1 2 0 0 0 1 2 0 2 2 2 0 1 1 0 0 1 0 1 0 0 0 2 2 0 0 0 0 1 0 0 2 2 2 0 0 0 1 2 1 2 0 2 0 0 1 1 1 1 1 1 0 1 2 2 0 2 0 0 1 1 2 2 2 0 0 0 0 0 0 0 0 0 0 1 0 0 0 1 0 0 0 0 0 0 1 0 0 1 0 0 1 0 0 1 1 0 2 0 1 0 1 1 2 0 1 2 1 0 1 2 0 0 0 1 1 1 1 0 0 1 0 0 0 0 2 0 0 1 2 0 0 0 0 0 0 0 1 1 0 1 0 1 0 2 2 1 0 0 2 0 0 1 1 1 1 2 2 0 0 1 0 0 0 0 0 0 0 0 0 0 2 2 1 1 0 2 1 0 0 0 0 0 0 0 0 2 1 0 0 0 2 2 2 0 2 0 1 1 0 1 0 2 1 0 0 0 2 0 0 0 2 2 0 1 1 2 2 0 2 2 0 0 2 0 1 1 0 2 1 2 1 0 1 1 0 1 0 1 0 1 1 0 0 0 1 1 1 1 0 2 0 1 0 1 2 0 2 0 0 1 0 0 1 2 2 1 1 0 0 0 1 1 0 0 0 2 0 1 1 0 0 1 1 1 1 2 0 1 0 1 2 1 0 1 1 2 0 2 1 0 2 2 1 1 1 0 1 0 0 2 1 0 1 1 1 1 1 0 0 0 1 1 1 1 1 1 0 2 1 1 0 1 0 0 0 0 2 2 1 1 1 0 0 0 1 0 1 1 1 1 0 0 0 0 1 0 0 0 0 0 1 1 1 0 2 0 0 0 0 0 2 1 1 1 1 0 1 1 1 1 0 0 0 0 0 0 1 1 0 1 0 0 1 2 1 0 0 1 1 0 0 2 0 0 0 1 1 1 1 0 1 0 0 0 1 1 1 1 1 0 1 1 0 2 1 0 2 0 0 0 1 1 1 1 1 1 1 0 1 2 1 1 0 0 1 0 0 0 2 0 1 1 2 1 2 0 0 0 0 2 1 0 2 1 0 0 1 0 0 0 0 1 1 1 1 0 0 0 1 0 0 0 1 0 0 0 1 1 1 1 0 0 0 0 0 0 0 0 0 1 1 0 0 0 2 2 0 2 0 2 0 0 2 2 1 0 0 0 0 0 0 0 0 0 2 1 0 0 0 0 1 1 1 1 1 0 1 2 1 1 0 0 1 0 0 0 2 0 1 0 0 0 0 0 1 0 0 0 0 2 1 0 0 1 1 0 0 0 0 0 0 1 2 1 1 0 2 2 0 1 1 0 0 0 1 0 1 0 2 2 2 2 0 0 0 1 2 2 2 0 1 0 0 1 0 0 0 1 2 1 0 2 0 1 1 2 1 0 1 1 0 1 1 0 0 1 1 0 0 0 0 0 1 1 0 0 0 2 0 0 1 0 0 0 0 0 2 0 1 0 2 0 0 0 1 0 1 1 2 1 1 1 1 0 0 0 0 0 0 0 0 0 0 0 0 0 0 0 0 0 0 0 0 0 0 0 0 0 1 0 0 2 0 0 2 2 0 0 1 2 2 0 0 0 0 1 1 0 0 0 0 0 0 0 1 0 0 0 1 0 2 2 2 0 0 2 2 1 1 1 1 0 0 0 0 0 0 1 1 0 0 0 1 0 0 0 0 0 0 0 1 0 0 0 0 1 2 2 2 2 0 1 0 1 0 2 2 1 1 0 1 1 1 1 1 0 0 0 0 0 0 0 0 0 1 0 2 2 0 0 0 0 1 0 1 1 0 0 1 2 1 1 0 1 0 0 0 1 1 0 1 2 2 2 0 2 0 0 0 0 1 0 1 1 0 1 1 1 0 1 0 0 1 0 1 0 1 2 2 0 1 0 1 1 0 0 0 0 0 2 2 2 2 0 0 0 0 1 0 2 1 1 1 1 0 1 2 0 0 0 1 2 1 1 0 2 2 1 0 1 1 1 1 0 0 1 2 2 0 2 2 0 1 1 1 1 0 1 0 0 0 1 0 0 0 0 0 0 0 2 0 2 0 0 0 0 0 0 0 0 0 0 0 0 0 0 0 1 0 0 0 0 0 1 0
[truncated: 1,606,808 more chars]
