# Supplementary material for: KNN-MDR: a learning approach for improving interactions mapping performances in genome wide association studies
Source: BMC Bioinformatics. 2017 Mar 21;18:184. doi: 10.1186/s12859-017-1599-7 (PMC5361736; doi:10.1186/s12859-017-1599-7)
Supplement: Supplementary file 3 — The data set(s) supporting the results of Table 2. (ZIP 28603 kb) [file 12859_2017_1599_MOESM3_ESM.zip › 3/SINAN/S67/mkallsimul.dat]

1 1 0 0 0 0 1 2 1 2 1 0 0 1 0 0 0 1 0 0 1 1 1 2 0 1 1 0 1 1 1 1 0 0 1 1 1 0 1 0 0 0 2 1 2 1 0 0 2 2 0 0 0 0 1 0 0 0 1 1 0 0 0 0 0 0 0 0 0 0 0 0 1 2 1 2 2 2 2 1 1 2 2 1 2 0 0 0 0 2 0 0 1 2 1 2 1 1 1 1 1 2 1 0 1 0 1 0 0 2 0 1 0 2 2 0 2 0 0 0 2 0 1 1 0 0 0 0 1 1 0 1 0 0 0 0 0 0 0 0 1 1 0 0 1 1 0 0 0 0 1 2 0 1 0 0 0 0 0 0 0 2 1 1 1 2 0 2 1 1 0 0 0 2 1 0 2 0 0 1 0 1 0 0 0 0 0 1 0 0 0 1 2 0 2 0 1 0 0 0 0 0 0 0 0 2 2 0 0 1 2 1 2 0 2 2 0 1 2 0 2 2 1 0 0 0 1 0 0 0 0 0 0 0 0 0 0 2 1 1 0 0 2 0 0 0 0 0 2 0 0 0 1 1 0 0 0 0 0 0 0 0 0 2 1 0 0 0 1 0 0 2 0 1 0 0 0 0 1 1 0 1 1 2 0 1 1 0 0 2 0 1 0 1 2 0 2 1 1 1 0 0 1 0 0 1 0 0 0 0 0 0 0 1 0 0 0 1 0 0 1 0 2 1 1 0 1 1 1 1 0 2 0 0 0 0 0 2 0 0 0 0 1 0 0 1 1 0 2 1 0 0 0 1 1 0 1 1 0 0 0 0 0 0 0 0 0 2 2 0 2 0 1 2 1 0 2 1 1 0 0 0 0 0 0 0 0 1 1 1 0 1 2 0 2 1 1 1 1 0 0 2 0 1 1 0 1 1 0 0 0 0 0 0 0 0 0 0 0 1 0 1 0 1 2 1 0 0 0 0 0 0 1 0 1 1 0 2 0 0 0 0 0 0 0 2 2 1 0 1 0 0 1 2 1 1 0 2 1 2 0 0 2 2 0 2 2 2 0 0 1 1 1 1 0 0 0 2 1 1 1 0 1 1 2 0 0 0 2 0 0 2 0 1 1 0 0 0 1 0 0 2 2 2 2 0 1 1 0 0 0 0 1 2 0 0 0 0 2 2 0 2 2 2 0 1 0 0 1 1 1 0 1 1 1 0 1 0 0 0 2 0 1 1 1 1 2 0 0 0 0 0 0 1 1 1 0 0 1 0 0 0 0 1 0 0 0 2 1 1 1 0 0 0 0 1 2 2 2 2 2 0 0 1 0 0 1 1 1 0 0 0 2 0 1 1 0 0 0 0 0 1 2 0 0 0 0 0 1 1 0 0 0 0 0 0 0 0 0 0 2 0 0 1 0 0 1 0 0 0 0 0 1 1 1 1 0 0 1 0 1 2 1 1 2 0 2 1 1 0 1 1 1 1 0 0 0 2 1 0 0 0 0 1 2 0 1 2 1 1 0 0 0 0 0 1 1 1 1 1 1 0 0 1 1 1 0 1 1 1 0 0 2 0 2 1 2 0 0 0 0 0 0 0 2 0 1 2 0 0 0 0 0 0 0 0 0 1 1 1 0 0 0 1 1 2 0 2 2 0 1 1 1 2 0 1 1 0 0 0 0 0 0 0 0 0 0 0 0 0 0 0 1 1 1 0 0 0 2 1 0 1 2 0 0 0 1 1 2 1 1 0 0 0 1 0 2 0 0 1 0 1 0 0 0 2 0 1 0 2 0 2 2 2 0 0 0 0 0 1 0 1 0 0 2 0 0 1 1 1 1 0 1 1 1 0 2 0 2 2 2 2 2 1 0 0 0 0 1 1 1 0 0 0 0 1 1 0 1 0 0 0 0 0 0 0 0 0 0 1 1 0 1 0 1 0 1 0 1 1 0 1 0 0 0 0 1 0 2 0 0 0 0 1 0 1 0 0 1 1 1 0 1 0 0 0 1 0 0 1 1 0 0 0 2 0 2 0 0 0 0 2 0 1 1 2 0 1 0 1 0 0 0 0 1 1 1 0 2 2 0 0 1 1 2 2 0 1 0 0 2 2 0 2 0 0 0 1 0 0 1 1 1 2 1 0 1 0 0 0 1 1 2 0 1 0 0 1 1 0 0 0 0 0 0 0 1 0 0 0 1 0 0 1 1 1 0 0 2 1 1 0 0 0 0 0 1 0 0 0 0 1 0 2 0 1 0 0 0 0 2 0
2 1 0 2 0 0 2 2 0 1 1 0 1 2 1 1 0 0 0 1 1 2 1 1 1 1 1 1 0 1 1 0 1 1 1 1 1 2 0 1 1 0 0 0 2 0 0 1 1 1 0 0 0 1 1 1 0 0 1 0 1 1 0 0 0 1 0 1 1 0 0 0 1 2 1 2 2 0 0 0 1 1 1 0 1 0 0 0 2 2 0 2 1 2 0 0 0 0 0 1 0 2 1 0 1 1 2 1 1 1 0 1 0 0 1 0 0 1 1 0 1 1 2 0 0 1 0 1 2 1 0 0 0 0 1 1 1 0 0 0 2 1 0 0 0 0 0 0 0 0 0 0 0 0 0 0 0 1 0 0 1 1 1 2 0 1 0 0 0 0 2 2 0 2 0 1 1 0 0 1 0 1 1 1 0 0 0 2 1 0 0 2 1 1 2 1 0 0 0 0 0 0 0 0 0 0 2 2 2 1 2 1 1 0 0 2 1 0 1 1 2 1 2 0 0 0 0 0 0 0 0 0 0 1 1 1 0 2 2 2 0 0 2 1 0 0 0 0 1 1 1 1 0 1 0 0 0 0 0 0 0 0 0 1 2 1 0 2 2 2 0 2 0 1 1 1 0 0 2 0 1 0 1 1 0 2 1 0 0 2 0 2 0 2 2 1 1 0 0 1 1 1 1 0 1 0 1 0 0 1 0 1 0 1 1 0 0 0 1 0 0 1 1 0 1 0 1 2 1 0 0 0 0 0 0 0 0 0 2 1 0 1 1 0 1 1 1 1 2 1 1 1 0 1 0 1 1 0 1 1 2 1 2 1 2 0 0 1 2 0 2 0 0 2 0 0 1 0 0 0 1 1 0 2 0 2 0 0 0 1 0 0 1 0 1 1 0 0 0 0 0 0 0 2 1 1 0 0 0 0 0 1 0 0 1 0 1 0 0 1 0 1 0 2 2 2 1 0 0 0 0 0 1 1 1 1 1 1 0 1 0 0 0 0 0 1 1 1 0 1 0 1 0 0 0 0 0 2 1 2 1 0 0 0 0 1 1 2 0 0 0 0 1 1 1 0 1 1 0 1 1 0 1 1 1 0 0 0 1 0 1 1 1 1 0 1 1 2 2 0 0 2 1 0 1 2 2 1 0 1 0 0 1 1 1 0 0 0 2 2 0 2 2 2 2 0 0 0 1 1 1 0 1 1 1 0 0 0 1 1 1 0 1 1 1 2 1 0 0 1 0 0 1 1 1 1 0 1 0 0 0 0 0 0 0 0 1 2 0 2 0 2 1 0 0 0 1 2 2 2 2 0 0 1 1 2 2 0 0 0 0 0 0 2 0 1 0 0 0 0 0 2 0 0 0 2 0 0 2 2 0 0 0 1 0 0 0 0 1 0 1 0 0 1 0 1 0 2 0 0 1 0 1 2 0 0 2 0 0 0 0 0 1 1 2 0 1 0 1 0 0 2 1 1 0 0 0 2 1 0 0 0 2 1 0 1 1 2 0 1 1 0 1 0 0 2 0 0 0 1 2 0 0 1 0 0 2 1 2 1 1 1 0 0 0 0 0 0 0 1 0 2 0 0 0 2 1 1 1 0 1 0 0 0 0 1 0 0 0 0 0 0 0 0 1 1 0 0 0 0 0 1 1 2 0 0 1 0 0 1 0 1 0 0 0 0 0 1 1 0 0 1 0 0 0 0 0 0 1 0 0 1 2 1 0 1 1 2 2 2 0 1 0 0 2 1 1 0 2 2 1 1 0 0 1 1 1 2 2 2 0 0 2 2 0 0 1 0 1 1 0 0 0 1 0 0 1 0 0 2 2 1 2 0 2 0 2 0 2 1 0 2 2 1 0 0 0 0 0 1 0 1 1 0 0 2 0 0 0 0 0 0 1 0 1 0 1 0 0 0 2 0 0 0 2 0 0 0 0 0 1 2 0 0 0 1 1 0 2 0 0 0 0 2 0 0 0 1 1 1 2 0 0 1 0 0 2 2 0 2 0 0 0 0 2 0 2 0 1 0 1 1 0 1 2 2 0 2 0 0 0 0 1 1 1 1 2 0 2 0 1 1 2 0 0 1 1 0 1 0 2 2 0 1 0 0 0 2 0 0 0 2 0 0 0 0 2 0 1 0 1 0 2 0 0 0 0 2 0 0 0 0 0 1 1 0 0 0 0 0 1 0 0 1 1 1 0 1 1 0 0 0 0 2 0 0 0 0 0 1 1 0 0 1 1 0 0 0 0 2 1 1
3 1 0 1 0 0 1 1 0 1 1 1 0 0 0 0 0 1 0 1 1 2 1 0 2 0 0 2 1 1 0 2 0 1 0 1 2 2 0 0 0 1 0 1 1 1 0 1 1 1 0 0 0 0 1 1 0 1 0 0 0 2 0 0 0 0 2 2 1 0 1 2 2 2 1 2 2 1 1 0 1 1 2 2 2 0 0 0 1 1 0 0 1 0 0 0 0 1 0 1 0 2 0 0 1 1 2 1 1 1 1 1 0 1 1 1 1 0 0 0 2 0 2 0 0 0 0 1 2 1 0 0 0 0 0 0 0 0 0 0 2 0 0 0 1 1 0 0 0 0 0 0 0 0 0 1 1 0 1 1 2 2 2 2 1 2 1 1 0 2 0 0 1 1 0 0 2 2 0 0 0 0 1 2 1 0 1 0 0 0 0 1 0 0 0 0 0 1 0 0 1 1 1 0 2 0 1 0 0 1 1 1 1 0 1 2 0 0 1 0 1 1 1 1 0 0 1 0 0 0 0 0 0 0 0 0 1 2 2 1 0 0 1 0 0 0 0 0 2 0 0 1 1 0 0 0 0 0 0 0 0 0 0 1 1 0 1 1 1 0 1 1 0 0 1 1 0 0 1 0 0 0 1 1 0 1 0 1 0 1 1 0 1 2 2 2 0 2 0 2 2 0 0 0 0 1 0 1 2 0 0 2 0 2 2 1 1 1 0 0 1 0 1 1 2 0 1 1 1 0 0 1 0 0 0 0 0 1 1 0 0 1 1 0 0 0 2 0 2 1 1 1 1 0 1 0 0 1 0 1 1 0 1 0 1 1 0 2 2 0 2 0 0 2 1 1 2 0 0 0 1 1 0 0 0 0 0 1 1 1 1 1 0 1 2 1 0 0 0 1 1 0 0 1 0 1 1 0 0 0 0 1 0 0 0 0 1 2 0 0 0 2 0 2 0 2 2 1 0 0 1 0 0 1 0 0 0 0 0 0 2 0 0 0 0 1 0 0 0 1 0 0 2 2 2 2 0 2 1 2 0 0 0 0 0 1 1 1 0 1 0 1 1 1 1 0 1 2 0 2 2 1 1 1 1 0 0 1 2 1 0 1 1 1 0 0 0 0 0 0 1 1 0 0 0 2 1 1 0 0 0 0 0 1 1 0 0 1 1 2 1 2 2 1 0 0 1 0 0 2 0 0 0 0 0 0 1 0 2 2 2 0 0 1 2 2 0 1 1 2 1 1 1 0 2 0 0 2 1 0 0 0 1 0 0 0 0 1 1 1 0 1 2 0 1 0 2 2 2 2 2 0 0 2 0 1 2 1 1 1 0 0 0 1 0 1 0 0 0 0 0 1 1 1 0 1 2 0 1 1 1 1 0 0 0 0 1 0 1 0 0 0 0 1 0 1 1 1 0 0 0 0 0 2 0 1 1 0 0 1 0 0 0 1 2 0 2 0 2 0 1 2 2 0 0 0 0 1 1 0 0 0 2 2 0 0 2 2 1 0 1 1 0 0 1 1 1 0 0 0 1 1 0 1 0 1 1 2 2 0 0 0 0 0 0 0 0 0 0 1 0 1 0 0 2 2 2 2 0 0 0 0 0 0 1 0 0 1 1 1 0 0 0 0 1 0 0 2 2 0 0 0 0 1 0 1 1 0 0 0 0 1 0 1 1 0 1 0 0 0 0 0 0 0 0 0 0 0 2 0 0 2 2 1 0 1 2 2 2 1 0 0 0 1 0 0 1 0 0 0 2 2 0 0 0 1 0 2 1 2 1 1 2 2 0 0 0 0 0 1 0 0 0 0 1 0 2 0 1 2 2 0 2 0 2 0 2 2 2 2 1 2 1 1 0 0 0 0 1 2 0 2 1 1 0 1 0 0 0 0 0 0 0 1 1 0 0 0 0 1 1 0 1 0 1 0 1 0 1 0 0 0 1 0 1 0 1 0 1 0 0 0 0 1 0 2 1 0 2 2 2 0 2 0 0 0 0 0 1 1 1 0 0 0 2 0 2 2 0 1 0 0 2 0 2 1 0 2 0 1 0 0 0 0 0 0 2 1 1 0 0 1 1 0 1 1 1 1 2 0 1 0 0 2 0 0 0 2 0 0 0 1 1 2 1 0 1 0 1 0 1 0 1 0 0 1 1 2 1 0 0 0 1 0 0 2 1 0 0 0 0 0 0 0 0 2 0 1 1 0 0 0 0 2 0 1 1 0 0 1 0 1 0 2 0 0 0 0 0 0 1 0
4 1 0 1 0 0 0 1 2 2 2 0 1 1 1 1 0 0 0 1 1 2 0 0 2 0 1 0 1 2 0 1 2 2 0 0 2 2 0 0 0 0 1 1 2 2 1 0 2 2 0 0 1 0 1 1 0 0 1 1 0 1 0 0 0 0 0 1 1 0 0 1 2 2 2 2 2 2 2 1 1 2 2 1 1 0 0 1 2 2 0 1 1 1 1 1 1 1 0 2 0 2 1 1 0 0 2 0 0 2 0 0 1 1 1 1 1 0 1 0 1 0 2 0 0 0 0 0 1 1 1 1 1 0 0 0 1 0 0 0 1 2 1 0 0 0 0 0 1 1 0 1 0 0 0 0 0 1 0 0 2 0 2 2 0 2 0 1 1 1 0 1 1 1 1 1 1 0 0 1 0 0 0 2 2 2 0 1 0 0 0 2 1 1 1 0 1 0 0 0 0 0 0 1 1 0 1 1 0 1 2 0 0 0 0 2 1 0 0 0 0 0 2 0 0 1 0 1 1 1 0 0 1 2 1 0 1 2 2 0 0 2 2 0 0 0 0 0 2 0 0 0 1 1 0 0 0 0 1 0 0 0 0 0 0 0 0 1 1 1 0 2 0 1 0 0 1 1 1 0 1 1 0 1 1 1 1 1 0 2 0 0 2 2 2 2 2 1 1 1 2 0 1 0 1 0 1 0 0 0 1 2 0 1 1 0 0 2 0 0 0 0 1 0 1 0 0 1 1 2 0 0 0 0 0 0 0 2 0 1 1 1 1 0 0 0 2 0 0 0 0 0 0 0 2 0 0 0 1 1 2 1 1 1 0 0 0 0 2 0 2 0 0 2 1 0 2 2 2 0 0 0 0 0 0 0 0 1 1 0 0 0 0 0 2 0 0 1 0 0 0 0 0 2 1 1 0 1 0 0 0 0 0 0 2 1 0 0 0 1 0 1 1 0 1 0 0 2 0 0 1 2 1 1 1 1 1 0 0 0 2 0 0 0 0 1 0 1 1 1 0 0 1 1 1 1 0 1 1 2 0 0 0 0 0 0 0 2 0 0 0 1 2 2 1 1 0 1 1 0 0 0 1 1 1 1 0 0 2 0 0 1 1 2 0 0 0 0 1 1 0 2 1 1 1 1 1 0 0 1 0 0 0 1 1 0 0 0 1 2 2 1 2 1 0 0 1 1 0 1 1 1 0 0 2 0 1 0 1 1 2 0 1 1 1 1 0 0 1 1 0 0 0 2 1 1 1 0 0 0 0 0 0 0 0 0 1 0 1 0 0 0 2 0 1 0 2 2 2 1 2 0 0 0 0 0 0 1 1 0 0 0 1 0 1 0 0 0 0 0 0 2 2 0 0 2 2 0 2 2 0 0 1 1 1 0 2 0 1 0 0 0 0 0 0 1 1 2 0 0 0 0 0 2 0 1 0 1 0 0 1 2 0 1 2 0 2 1 1 0 1 1 1 1 0 0 0 2 1 0 0 0 0 1 0 0 1 2 1 1 0 1 0 1 0 2 0 0 1 0 0 2 0 0 0 0 0 1 2 1 0 0 1 0 1 0 1 1 1 1 0 1 0 1 1 2 1 2 1 1 0 0 1 0 0 2 0 2 2 2 0 0 0 0 1 0 0 1 0 0 0 1 1 2 0 0 1 0 0 0 0 0 0 0 1 0 1 0 0 0 0 0 2 1 1 0 0 0 1 0 0 1 2 2 2 0 2 1 1 2 0 0 1 0 0 0 1 0 1 1 1 1 0 0 0 0 0 2 2 1 0 0 2 1 0 0 0 1 0 1 0 0 0 0 1 0 1 1 0 2 2 0 0 1 0 0 1 2 2 2 0 2 0 2 0 0 0 0 1 2 1 1 2 0 0 1 0 0 0 0 1 1 1 0 1 0 1 1 0 1 2 0 0 0 2 0 0 0 0 0 1 1 0 0 1 1 2 0 2 0 0 0 0 2 0 0 0 0 1 0 0 0 2 0 0 0 0 2 0 2 0 0 0 0 2 1 1 2 0 0 0 1 0 2 2 2 0 1 0 0 0 0 1 1 1 0 1 0 1 1 0 0 2 0 0 1 1 1 1 0 1 1 0 1 0 0 1 2 0 0 0 2 2 2 1 0 1 0 0 1 1 0 1 1 0 0 2 0 0 1 1 1 0 1 1 0 0 0 0 1 0 0 0 0 0 0 0 1 1 0 0 0 0 1 0 1 0 0 0 0 0 0 0 1 0 0 1 0 0 0 2 1
5 1 0 1 0 0 1 1 0 1 1 0 0 1 1 1 1 1 1 2 0 2 0 1 1 0 0 1 0 0 1 0 1 0 2 0 2 0 0 1 1 0 0 1 2 1 0 0 2 2 0 0 1 0 1 0 1 0 0 0 0 1 0 1 0 0 1 1 0 1 0 0 2 2 1 2 2 1 1 0 1 2 2 0 1 0 0 1 2 2 0 1 1 2 1 2 1 2 1 1 1 2 0 1 1 1 2 0 1 1 0 1 2 2 2 2 2 0 1 0 2 0 0 2 0 2 0 1 2 1 2 2 0 0 1 0 2 0 0 0 2 1 0 0 0 1 0 0 0 0 0 0 0 0 0 0 0 0 0 0 1 1 2 2 1 2 0 2 1 1 0 1 1 1 2 0 2 1 0 0 0 1 1 2 1 0 0 2 2 1 1 2 2 1 2 1 2 0 0 0 0 1 1 0 1 0 2 2 1 0 0 2 1 0 2 2 0 1 2 1 2 0 2 0 0 1 1 0 0 0 1 1 0 0 0 0 1 2 2 1 0 0 1 0 0 0 0 0 2 0 0 1 1 0 0 0 1 1 1 1 1 1 0 1 1 0 1 1 1 1 0 1 0 1 0 0 1 1 2 1 1 0 1 1 0 1 1 1 0 1 1 1 0 2 2 0 2 1 0 2 0 0 1 0 1 0 0 0 0 0 0 0 0 0 0 0 0 1 0 0 0 0 0 2 0 0 0 1 0 1 0 0 0 0 0 0 0 1 1 0 2 1 1 0 1 2 0 0 2 1 0 0 0 0 1 1 0 2 0 1 1 0 2 0 2 0 0 2 2 0 2 0 0 2 1 1 0 0 0 0 0 0 0 1 0 0 0 0 0 0 0 1 0 0 2 0 1 2 0 0 0 1 1 1 1 0 1 1 0 0 0 0 1 1 1 0 1 1 0 0 1 1 0 1 0 0 0 1 0 0 1 0 0 0 1 0 0 2 2 2 1 0 0 1 1 1 0 1 0 1 0 1 1 1 1 1 0 1 1 1 1 0 0 0 0 1 1 2 0 0 1 1 1 1 1 0 1 2 1 0 0 0 2 2 0 0 0 0 1 0 1 0 1 2 1 1 1 1 1 1 0 2 1 1 1 1 1 0 0 1 1 0 0 1 1 0 0 1 0 1 1 2 2 2 1 0 0 1 0 2 1 0 2 0 1 0 0 0 2 2 0 1 1 2 2 0 2 1 1 1 1 1 0 0 2 0 0 0 0 0 0 0 0 0 1 1 1 0 1 0 0 0 0 0 0 0 0 1 1 2 2 0 0 0 0 0 0 1 0 0 0 1 1 0 1 1 1 1 1 0 0 1 0 0 0 2 1 0 2 1 1 0 0 1 0 0 2 0 0 1 1 1 0 0 0 0 2 2 0 0 1 0 0 2 0 0 0 0 1 0 1 2 0 1 2 0 1 1 2 1 1 1 1 1 0 0 1 0 0 0 0 0 1 1 0 1 1 2 1 1 1 1 0 1 1 1 1 0 1 0 1 0 0 1 0 1 1 0 1 1 0 0 0 1 0 0 1 0 0 1 2 0 0 1 1 1 1 2 0 0 0 0 0 0 0 0 0 0 0 0 0 0 0 0 1 2 0 0 0 0 0 1 1 2 0 1 1 0 0 0 0 1 0 0 0 0 0 0 0 0 0 0 0 0 0 1 0 0 0 0 0 0 2 2 1 1 2 1 1 2 0 0 0 0 1 1 1 0 0 0 2 2 1 1 0 2 0 1 0 2 0 2 2 2 1 0 1 0 0 1 0 0 0 0 0 0 1 1 0 0 0 0 0 1 0 0 1 0 1 0 0 0 1 1 0 0 0 0 1 2 1 1 2 0 0 2 0 2 1 0 0 1 0 0 1 0 1 0 0 1 1 0 1 0 1 0 1 0 0 0 1 2 0 0 0 0 0 0 0 0 0 0 1 1 0 0 0 0 2 1 1 1 2 0 0 0 0 0 0 0 1 0 1 0 2 0 2 1 0 0 0 2 1 0 1 1 0 1 0 0 0 0 0 0 0 0 2 0 1 1 0 0 1 1 0 1 2 1 0 1 2 2 0 1 0 0 0 0 1 1 1 1 1 2 0 1 1 0 0 0 2 0 0 0 0 1 1 1 0 1 1 1 1 0 0 1 1 1 0 1 1 0 0 1 1 0 0 2 0 0 0 0 0 1 0 1 2 0 1 1 1 0 0 1 1 0 0 0 0 0 2 0
6 1 0 2 0 0 2 2 0 1 0 1 0 0 0 0 0 0 0 0 2 2 0 0 2 0 0 2 1 1 2 1 1 1 2 0 2 2 0 0 0 0 2 2 2 2 1 0 1 1 0 0 0 0 2 2 1 0 0 1 0 0 0 1 0 1 0 1 2 0 0 1 1 2 1 2 2 1 1 0 1 2 2 0 1 0 0 0 2 2 0 0 2 0 1 1 1 1 1 2 1 2 0 2 0 0 2 0 2 0 0 1 0 0 2 2 2 0 2 0 1 0 2 0 0 2 0 1 1 1 0 0 0 0 0 0 0 0 1 0 0 2 0 0 1 0 0 1 1 0 0 0 1 0 1 0 1 2 1 0 1 1 1 2 2 2 0 0 1 1 0 0 2 0 1 0 2 0 0 1 0 1 0 2 2 1 1 2 0 0 0 2 2 2 2 1 1 0 0 0 0 1 0 1 2 0 0 1 1 0 1 1 2 0 2 2 1 2 2 1 1 0 1 0 1 0 1 0 0 0 1 1 1 0 1 1 0 2 2 2 0 0 2 0 1 1 1 1 1 1 1 0 1 0 0 0 0 1 0 1 0 0 0 2 1 0 1 1 2 0 1 2 0 1 1 1 0 1 2 1 0 0 0 2 1 1 1 0 0 1 1 0 0 2 1 0 1 1 0 0 1 0 1 0 1 0 1 0 0 0 0 0 0 2 2 0 1 0 0 0 1 0 1 1 2 1 1 1 1 1 0 1 0 0 0 0 0 0 2 1 0 0 1 0 1 1 1 1 1 0 1 1 1 0 1 0 1 0 0 0 0 1 1 1 1 0 0 1 1 0 1 1 0 1 0 1 0 0 0 0 0 0 0 0 0 1 0 0 0 0 0 0 0 0 2 0 0 2 0 0 0 0 2 0 0 0 0 0 0 0 0 1 0 0 2 2 0 1 0 0 0 0 1 1 0 1 0 0 0 0 0 0 0 2 0 0 1 1 1 0 1 0 0 0 0 2 1 1 0 2 0 0 0 1 0 0 0 1 1 1 1 1 0 0 0 1 1 2 0 0 1 1 1 1 1 0 1 1 0 0 0 1 0 0 2 1 0 1 2 0 0 2 1 2 1 0 0 0 2 0 0 2 2 2 2 0 0 1 0 0 0 1 1 2 0 0 0 0 0 0 0 2 2 2 1 1 0 0 0 2 1 0 1 1 0 0 1 0 1 1 0 2 1 1 2 1 2 2 2 2 1 1 1 1 2 0 1 1 1 0 0 0 0 0 1 1 0 1 2 0 1 0 1 0 1 0 1 1 1 1 2 0 0 2 0 0 1 0 0 0 0 0 0 1 0 1 0 1 0 0 1 1 1 1 0 2 0 0 0 0 1 0 1 1 1 2 0 0 0 0 0 0 0 0 0 0 2 0 0 0 2 0 1 2 0 1 0 0 0 0 0 1 0 0 2 0 1 1 1 0 2 1 0 2 0 0 0 2 1 1 1 0 0 1 0 1 2 2 1 0 1 1 0 0 1 2 0 1 1 1 1 0 0 1 1 1 0 0 0 0 0 0 0 1 0 0 2 0 0 1 0 1 0 0 0 2 2 2 0 0 0 0 0 1 0 1 0 1 1 1 0 0 0 1 0 1 1 0 0 0 0 2 0 2 0 0 2 0 0 0 0 0 0 0 1 0 1 1 0 0 0 0 0 0 0 0 0 0 1 0 0 1 2 2 2 0 2 0 0 2 0 0 1 1 0 0 1 0 0 1 1 2 0 0 1 0 0 2 1 2 1 1 2 1 0 0 0 1 0 0 1 0 0 1 0 0 2 0 0 2 2 1 1 1 1 0 2 1 2 2 2 1 2 1 0 0 0 0 0 2 0 2 1 0 0 1 0 0 0 0 0 0 0 0 0 0 0 1 0 0 2 0 1 0 1 0 1 0 0 0 1 2 0 0 0 0 1 0 1 0 0 0 0 0 0 1 0 0 1 0 0 1 2 0 0 0 0 0 0 2 0 0 1 0 1 0 1 2 0 0 0 2 1 1 2 0 1 1 0 1 0 0 0 0 0 0 1 1 2 1 0 0 1 1 1 1 1 1 1 0 2 2 0 1 1 0 0 1 0 1 0 0 2 0 0 0 0 0 0 0 1 1 1 0 0 0 1 0 0 0 0 0 2 0 2 2 2 2 1 0 0 0 0 0 0 0 0 0 2 1 0 1 0 0 0 0 0 0 0 0 0 0 0 2 0 0 0 0 0 0 0 0
7 1 0 2 0 0 1 1 0 1 1 1 1 2 2 2 0 1 0 1 1 2 0 0 2 0 0 1 1 1 1 1 2 2 0 1 1 2 0 0 0 0 0 1 2 0 0 1 0 2 0 0 0 0 2 1 0 0 1 0 2 0 0 0 0 2 0 1 1 0 0 0 2 2 2 2 2 1 1 0 1 1 1 0 0 0 0 0 1 1 0 0 0 0 0 1 0 1 0 1 0 2 0 1 1 1 2 1 1 1 0 2 0 1 1 0 1 0 1 0 2 0 2 0 1 0 0 1 2 1 0 0 0 0 0 0 0 0 0 0 0 2 1 0 1 1 1 0 1 1 0 0 1 1 0 0 0 1 0 1 1 1 1 1 1 2 0 1 0 2 0 0 1 1 1 1 1 0 0 1 0 1 0 2 1 0 1 1 0 0 0 0 1 0 1 0 1 0 0 0 0 1 0 1 1 0 1 0 0 1 1 1 1 0 1 2 0 0 2 1 2 0 2 0 0 0 1 0 0 0 0 0 0 0 0 0 1 2 2 2 0 0 2 0 0 0 0 0 2 0 0 0 1 0 0 0 0 1 0 1 1 1 0 1 1 0 0 0 2 1 1 0 2 0 0 1 1 1 2 1 0 0 2 2 0 0 0 2 0 2 0 0 0 2 2 1 1 0 0 2 2 1 1 1 1 0 0 0 0 0 1 2 0 0 0 0 1 0 0 0 1 2 0 1 0 0 0 1 0 0 0 2 0 0 0 0 0 2 0 0 0 0 2 1 0 0 1 1 2 1 1 1 0 0 0 2 0 2 0 1 1 0 2 0 2 0 0 2 1 1 1 1 0 2 1 0 2 0 0 0 0 1 0 1 1 1 0 0 0 1 0 0 1 0 2 1 0 0 0 0 0 1 0 1 0 0 1 0 0 0 0 1 1 0 1 1 0 1 0 0 0 1 1 1 0 1 1 0 0 1 1 1 0 2 0 0 1 0 0 0 2 0 0 0 0 1 0 0 1 1 0 0 2 2 0 0 0 1 1 0 1 0 0 0 0 2 2 2 0 0 1 1 1 1 1 1 0 1 0 0 2 0 2 2 0 0 0 0 2 0 0 2 0 2 1 0 0 0 1 0 1 2 2 0 2 2 2 1 0 1 0 0 1 1 1 0 0 0 1 0 0 2 1 0 0 0 2 0 0 2 1 0 0 0 0 0 1 0 1 1 2 0 1 1 2 1 0 1 1 1 1 1 0 2 2 0 0 1 0 1 2 0 2 0 0 0 1 1 1 0 1 2 0 0 0 0 0 2 2 1 2 0 0 1 1 1 2 1 0 0 0 1 2 0 1 0 0 0 0 0 0 2 2 0 0 2 2 0 0 0 1 0 0 0 2 0 1 0 0 0 0 0 0 0 0 1 1 2 0 0 1 0 0 1 0 0 1 0 2 0 1 1 1 2 2 0 1 1 1 1 0 1 0 1 1 1 0 2 1 0 0 0 2 1 0 1 2 2 0 0 1 1 0 0 0 2 0 2 0 0 0 0 0 1 0 1 2 0 2 2 1 1 0 0 0 0 1 0 0 1 1 1 0 0 1 1 1 1 0 0 0 0 0 0 0 2 0 1 1 1 0 0 1 0 1 1 0 0 0 0 0 0 1 2 0 1 1 1 0 1 1 1 0 1 1 1 2 0 0 0 0 0 1 1 1 0 0 1 1 0 0 0 2 2 1 1 2 1 2 1 1 0 2 2 1 2 0 0 0 1 1 1 1 1 1 0 1 2 2 2 1 0 2 0 0 0 0 1 0 0 0 0 0 0 1 0 1 0 0 2 1 0 0 2 0 0 2 0 1 1 0 1 1 2 0 0 0 0 0 2 0 2 2 1 1 2 0 0 0 0 1 1 0 0 1 0 1 1 1 0 1 0 1 0 1 0 1 0 0 0 1 1 0 0 0 0 2 0 2 0 0 0 1 2 0 1 0 1 0 0 1 0 2 0 0 0 0 0 2 1 2 0 1 0 2 0 2 2 0 0 0 1 0 2 1 2 0 0 0 1 0 0 0 0 1 1 1 1 2 2 0 0 2 0 1 1 1 0 1 0 2 2 0 2 0 0 0 1 0 1 0 0 1 2 2 1 1 0 2 0 2 0 1 0 1 0 1 2 2 1 1 1 1 0 1 1 1 0 0 1 1 1 0 0 0 0 0 1 1 0 0 0 0 1 0 0 0 0 1 0 0 1 0 2 0 1 0 1 1 2 2 0
8 1 0 0 0 0 1 2 0 2 1 1 0 1 0 0 0 1 1 0 1 1 0 0 2 0 0 2 1 1 0 2 0 1 1 0 2 1 0 2 2 0 0 1 2 0 0 0 2 0 0 0 0 1 1 0 0 0 1 2 0 0 1 0 0 0 0 0 2 0 0 2 1 2 1 2 2 1 1 0 1 2 2 1 2 0 0 1 2 2 0 1 1 1 0 0 0 0 0 1 0 1 0 0 2 1 1 1 1 1 0 2 0 2 2 0 2 0 0 0 2 0 2 0 0 0 0 1 2 2 0 1 0 0 0 0 0 0 0 0 1 2 1 0 0 0 0 0 0 0 0 0 0 0 0 0 1 1 0 0 1 1 2 2 1 2 1 0 0 1 0 0 0 2 2 0 2 0 0 1 0 0 0 1 1 0 1 0 0 0 0 2 2 1 2 0 0 0 0 0 0 0 0 1 1 0 1 0 1 0 2 1 2 0 2 2 0 1 2 1 2 0 1 0 1 0 0 2 1 1 0 0 1 1 1 0 1 2 2 1 0 1 2 1 0 0 0 0 2 0 0 0 1 0 0 0 0 1 0 1 1 1 0 0 1 0 0 0 1 1 0 1 1 1 0 1 1 2 2 2 0 0 0 1 1 0 0 1 0 2 0 1 1 2 2 1 1 0 0 1 1 1 1 0 0 0 2 0 0 0 1 1 0 1 1 0 2 0 0 0 0 2 1 1 0 0 0 1 0 2 0 1 0 0 0 0 0 2 0 1 0 0 2 1 0 0 1 1 1 0 1 1 0 0 2 0 0 0 1 1 2 1 1 1 0 0 0 2 2 0 2 0 2 1 1 0 1 1 1 0 0 0 0 0 1 1 0 0 0 1 0 0 0 0 2 0 1 1 0 0 0 0 0 0 0 0 2 0 0 0 0 0 0 0 1 1 0 0 0 1 1 2 0 2 0 1 0 0 0 0 2 0 0 2 0 1 0 1 1 0 2 0 0 0 0 1 0 1 0 0 0 1 0 0 0 0 0 1 1 0 2 0 1 1 1 2 1 1 0 0 0 0 2 2 1 0 1 2 0 0 2 0 2 2 0 0 1 0 2 0 0 2 0 1 1 1 1 1 2 0 0 2 2 1 1 1 2 0 0 1 0 1 0 0 0 0 0 0 2 2 0 2 2 1 0 0 0 0 0 2 2 0 0 0 0 0 0 0 0 0 0 0 0 0 0 2 0 1 1 1 0 0 0 1 1 1 0 0 0 1 0 0 1 0 0 0 2 0 0 0 0 2 0 0 0 0 0 2 2 0 2 0 1 2 0 1 2 0 0 0 0 1 0 0 0 1 1 1 0 0 1 1 1 0 1 1 1 0 0 0 0 0 0 1 1 1 1 0 0 0 1 0 0 1 0 0 1 1 0 0 0 0 1 1 1 1 0 0 0 0 1 0 0 1 2 0 2 1 1 0 0 0 1 0 0 0 0 1 1 0 0 0 1 1 1 0 1 2 1 1 0 1 0 1 1 2 0 1 2 1 1 1 0 2 1 1 1 0 1 1 0 0 0 1 0 0 1 0 0 1 1 1 0 0 2 1 1 2 0 0 2 0 0 1 0 0 0 1 1 1 0 0 1 1 0 2 1 1 1 0 1 1 0 1 0 1 1 2 0 2 2 1 1 0 1 0 1 0 0 1 0 0 1 0 0 1 1 0 1 0 0 1 2 1 0 1 2 1 2 0 1 0 2 0 0 0 1 0 1 1 1 1 1 1 1 0 1 1 0 2 0 2 1 1 0 0 0 1 0 0 0 0 0 0 1 1 0 0 0 2 1 0 2 0 2 0 2 0 0 0 0 0 1 1 0 0 0 0 0 2 0 2 1 1 1 1 0 0 0 1 1 1 0 0 0 0 0 1 1 0 1 0 2 0 1 0 1 0 0 0 1 2 0 0 0 0 0 0 2 0 0 0 1 1 0 1 0 0 1 0 0 2 2 0 0 1 0 0 0 1 1 0 2 0 1 0 1 2 0 0 0 2 0 2 2 1 1 2 0 2 0 0 0 0 1 1 1 0 1 1 0 0 1 1 1 0 0 1 2 0 2 1 0 2 0 0 0 1 0 0 1 1 0 1 1 0 0 1 0 0 1 0 1 0 1 0 1 1 1 0 0 0 0 0 1 1 0 0 0 1 0 0 0 0 0 2 0 0 2 1 1 0 0 1 0 1 1 0 0 0 0 0 1 1 1 0 1 0 0 0 1 1
9 0 0 2 0 0 1 2 0 1 0 0 0 1 0 0 0 1 1 0 2 2 1 0 2 0 0 1 1 1 1 2 1 1 0 1 1 1 0 1 1 0 1 1 2 2 2 0 0 2 1 0 1 1 1 1 0 0 1 0 1 1 0 1 0 1 0 1 2 0 0 0 2 2 2 2 1 2 2 2 0 2 1 0 1 0 0 1 1 2 0 1 1 2 0 2 0 1 1 1 1 1 1 0 0 0 2 0 1 1 0 2 0 2 2 0 2 0 1 0 2 1 2 0 1 0 0 1 1 1 1 1 0 0 0 0 0 0 1 0 2 1 0 0 2 2 1 0 1 1 2 2 1 0 1 1 1 1 0 1 1 1 1 2 1 2 1 1 0 0 2 0 0 2 1 0 1 1 1 1 0 1 0 2 1 0 2 2 1 0 0 1 1 1 1 1 2 1 0 0 1 0 0 0 2 0 0 1 0 0 2 0 2 0 1 2 0 0 0 0 1 0 2 0 0 0 0 0 0 0 0 0 0 0 0 0 0 2 1 0 0 1 2 0 1 1 1 0 1 0 0 0 2 0 0 0 1 0 0 0 0 0 0 0 1 0 1 0 1 0 0 2 2 0 0 1 1 0 1 0 1 1 1 2 0 2 1 1 0 2 0 0 0 2 2 1 1 1 0 1 0 0 0 2 0 0 0 0 0 0 1 2 0 2 2 0 0 1 0 0 1 0 1 1 2 0 0 1 0 0 0 2 1 0 0 0 0 0 2 1 0 1 2 1 0 0 1 1 2 0 1 1 0 0 2 0 0 1 0 0 0 0 1 1 0 1 0 2 0 0 0 2 1 2 0 1 0 0 0 0 1 1 1 2 1 1 0 0 0 1 0 0 1 0 2 2 0 0 1 1 1 1 1 1 0 1 0 1 0 0 0 0 1 0 1 1 0 1 0 0 0 1 0 2 1 1 0 0 1 0 0 0 1 1 0 1 0 1 0 1 1 0 0 1 0 2 0 0 1 1 1 0 1 2 2 1 1 1 1 1 2 0 0 0 0 1 1 2 0 0 0 0 1 0 0 0 0 1 0 1 2 0 0 0 2 1 0 1 1 0 1 1 1 2 0 0 0 0 1 0 1 2 1 1 1 1 1 0 0 1 0 0 0 1 0 1 0 0 1 0 1 2 2 2 1 0 1 0 0 1 1 0 1 1 1 0 1 0 0 1 1 0 0 1 1 2 1 0 0 0 0 0 0 1 1 1 0 0 0 1 1 0 0 1 0 0 0 1 1 0 1 1 1 0 1 0 0 1 1 2 2 0 1 1 0 0 1 2 1 1 0 0 0 0 1 0 2 0 0 0 0 2 1 1 0 1 1 0 2 2 1 1 0 0 2 0 1 0 0 0 1 0 0 0 0 0 1 1 0 0 0 0 0 2 0 1 1 0 0 0 0 0 1 2 2 0 1 2 0 0 0 2 1 0 0 0 0 2 1 1 1 0 0 1 1 0 1 2 1 1 0 0 0 0 0 1 1 0 2 0 0 0 1 1 1 1 0 0 0 1 0 0 1 1 1 0 2 0 0 1 1 0 0 0 1 1 1 1 0 1 0 0 0 0 0 1 0 2 1 1 0 0 1 0 1 2 0 0 0 0 0 0 0 2 0 0 2 2 0 2 2 0 0 0 1 0 1 0 0 0 0 0 1 0 0 0 0 1 2 1 1 0 2 1 0 1 2 2 2 2 0 0 1 0 0 0 1 0 0 1 0 1 0 0 0 1 0 2 1 2 1 1 2 2 0 0 0 1 0 0 0 0 0 0 2 1 1 0 0 2 2 0 1 1 0 0 1 2 1 1 1 0 2 0 0 0 0 0 1 2 0 2 2 0 0 1 1 0 0 0 0 0 1 0 1 0 1 0 0 0 2 0 1 0 1 0 1 0 1 1 1 2 0 0 1 0 1 0 2 0 0 0 0 2 0 1 0 1 2 2 2 0 2 0 0 0 0 0 0 2 0 0 1 1 2 0 2 2 0 1 0 2 0 2 2 1 1 1 0 0 0 0 0 0 1 1 1 0 0 0 0 0 2 0 2 2 2 1 0 0 1 1 0 2 0 0 0 0 0 1 0 0 2 2 1 0 2 0 1 0 1 0 1 0 0 1 2 2 1 0 0 0 2 0 1 2 1 0 0 0 1 0 0 1 1 1 0 0 2 0 0 0 0 0 0 0 0 0 1 0 0 0 0 1 0 0 0 1 1 0 2 1
10 1 0 1 0 0 1 2 0 2 2 0 0 1 0 0 0 0 0 0 1 1 1 0 2 0 0 2 1 1 2 0 2 2 1 1 1 1 0 1 1 0 0 0 2 1 1 0 2 0 0 0 0 0 2 1 0 0 2 0 0 0 0 0 1 0 1 0 0 0 0 0 1 1 1 1 2 2 2 0 2 2 1 0 1 0 0 1 2 2 0 1 2 2 1 2 1 2 1 1 1 2 2 0 0 0 2 2 1 1 0 1 1 1 1 1 1 0 1 0 1 0 2 0 0 0 0 1 2 2 0 0 0 0 0 0 0 0 0 0 0 2 1 0 0 0 0 0 2 2 1 1 1 0 0 0 0 1 1 0 1 1 2 2 2 2 0 2 0 2 0 1 2 0 0 0 2 0 0 0 0 0 0 2 2 0 2 1 0 0 0 1 2 1 2 1 2 0 0 0 0 1 0 0 1 0 1 0 0 0 1 1 1 0 0 2 0 1 1 1 1 0 2 0 0 0 1 0 0 0 0 0 0 0 0 0 0 2 1 1 0 0 2 0 0 0 0 0 1 0 0 0 0 1 0 0 1 0 0 0 0 0 0 0 1 0 0 0 2 1 0 2 0 2 1 0 0 2 2 2 0 0 1 2 0 2 1 1 1 2 0 2 0 1 2 0 2 0 0 1 1 0 2 0 0 0 0 1 0 0 0 1 0 2 2 0 1 0 1 0 1 2 1 1 1 0 1 1 0 1 0 2 0 0 0 0 0 1 1 0 0 1 2 1 0 0 1 0 2 0 0 0 0 1 0 1 1 1 0 1 1 0 2 0 2 0 0 2 1 0 1 1 1 2 1 0 2 1 0 0 0 1 0 1 0 0 0 1 1 0 0 1 1 0 2 1 0 0 0 1 1 1 0 2 1 0 0 0 0 0 1 0 0 0 0 0 1 1 0 0 0 1 1 2 0 2 2 1 0 0 1 0 1 1 1 2 0 1 0 0 1 0 0 0 0 2 1 0 1 2 0 0 1 1 1 1 0 2 2 1 2 0 0 0 0 0 0 1 0 1 0 1 2 2 1 0 1 2 1 1 1 0 2 2 1 1 0 0 1 0 1 1 0 0 0 0 0 1 1 0 0 2 1 0 1 2 2 1 0 0 0 0 1 2 0 0 0 0 0 0 0 2 1 1 0 1 1 0 1 2 0 1 0 0 1 0 1 0 2 2 2 0 1 0 1 2 2 1 1 2 1 2 0 0 2 1 1 1 1 0 0 0 0 1 0 0 0 2 1 1 1 1 1 0 1 0 1 2 2 0 2 0 1 2 0 1 2 1 1 0 0 1 1 1 0 1 0 1 1 0 0 1 1 0 0 2 0 0 2 2 1 0 0 0 2 0 0 0 0 0 0 0 0 0 0 0 2 1 0 0 0 0 0 0 0 0 0 0 0 1 0 0 1 1 1 0 1 1 2 1 0 1 1 0 0 0 0 2 1 0 0 0 1 0 1 1 0 1 2 0 0 1 0 0 0 1 1 1 1 0 0 1 0 1 0 0 2 1 1 1 0 0 0 1 0 0 1 0 0 1 0 2 0 0 1 2 2 1 0 0 1 0 0 0 1 1 0 2 1 1 0 0 0 0 2 0 1 1 1 0 0 0 0 2 0 0 1 0 0 0 0 1 0 1 1 1 2 0 0 0 1 0 1 0 0 0 0 0 2 0 0 0 2 2 2 0 2 2 1 2 0 0 0 0 0 0 1 0 0 0 2 2 2 2 2 0 2 2 1 2 1 1 2 2 0 0 0 0 0 1 0 0 0 0 1 0 1 1 0 1 1 0 1 0 1 1 1 1 2 1 1 1 0 0 0 0 0 0 0 1 0 2 2 0 0 1 1 0 0 0 0 0 0 0 0 0 0 0 0 0 2 0 2 0 1 0 1 0 0 0 1 1 0 0 0 1 1 0 2 0 0 0 0 1 0 1 0 1 1 1 1 0 1 1 0 1 1 1 0 2 0 0 0 1 1 0 1 2 0 1 1 1 0 1 2 0 1 2 1 2 1 0 0 0 1 0 2 1 2 1 1 0 2 1 0 0 2 1 0 0 2 2 1 1 0 0 0 1 0 1 0 2 2 2 0 1 2 0 0 0 2 0 1 1 0 0 1 2 1 0 1 1 0 0 1 1 0 0 0 0 1 0 0 0 0 1 0 1 1 0 0 0 0 1 0 1 1 0 0 0 0 0 0 2 2 0 0 0 0 1 1 0
11 0 0 1 0 0 1 1 0 1 0 1 0 0 0 0 0 2 2 1 1 2 0 0 2 0 0 0 1 1 0 1 1 1 1 1 1 2 0 0 0 0 1 1 2 1 2 0 1 1 1 0 1 1 1 0 0 0 2 0 1 0 0 0 0 2 0 1 0 0 0 0 1 2 1 2 2 2 2 0 2 2 2 0 2 0 0 1 2 2 0 1 2 2 1 1 1 0 0 2 0 1 2 0 0 0 2 0 0 2 0 1 1 2 2 2 2 0 2 0 0 0 1 1 0 1 0 1 2 1 1 1 0 0 0 0 0 0 0 0 0 2 0 0 0 1 0 0 1 1 1 2 2 1 1 1 0 2 0 0 2 1 1 2 1 2 0 1 0 1 1 0 2 0 0 0 2 0 0 1 0 0 1 2 1 0 1 1 1 1 1 1 2 2 2 2 2 0 0 0 0 0 0 0 1 0 1 1 1 0 1 1 1 0 2 2 1 1 2 0 0 0 2 0 0 0 1 1 1 0 1 1 0 0 1 1 0 2 2 1 0 1 2 0 0 0 0 0 1 1 1 0 2 0 0 0 0 1 0 1 1 1 0 1 1 1 0 0 2 2 0 1 1 0 1 1 0 1 2 0 0 0 0 1 0 1 0 0 0 1 1 0 1 2 1 1 2 0 0 0 1 0 1 0 0 0 0 1 1 0 0 2 0 1 1 0 0 1 0 0 0 0 2 1 2 0 0 1 1 0 0 2 1 0 0 0 0 0 2 2 1 2 2 0 0 0 2 0 0 0 0 0 1 0 1 0 0 0 0 2 2 0 2 1 1 0 0 2 0 0 0 2 1 2 2 0 2 1 1 1 1 2 0 1 0 1 0 0 0 0 0 0 1 0 2 0 0 1 1 1 1 1 1 1 0 1 0 1 0 0 0 0 1 1 1 0 0 1 0 1 0 2 0 0 0 2 0 0 0 0 1 0 0 2 0 1 1 0 1 1 0 0 0 0 0 2 1 2 0 0 0 0 1 2 1 0 1 0 0 0 2 0 0 0 0 1 1 2 0 0 0 0 1 1 1 0 1 1 0 0 1 0 1 1 2 1 0 0 1 0 1 1 1 0 1 1 1 0 0 1 1 2 1 0 1 1 2 0 0 0 0 0 0 0 0 1 0 1 1 2 0 2 2 2 1 0 1 1 0 2 1 1 2 2 1 1 1 0 0 1 0 2 1 1 1 2 1 1 1 1 0 0 0 1 1 2 1 0 0 1 1 0 0 2 0 0 0 0 0 0 0 2 1 0 1 0 2 2 2 1 2 1 0 2 0 1 1 1 1 1 0 0 0 0 0 0 0 1 0 0 1 1 0 0 0 2 2 0 1 1 0 0 1 1 1 1 0 0 0 0 2 0 0 1 0 0 1 1 0 0 1 1 0 2 0 0 0 0 0 0 0 0 0 1 2 0 2 1 1 0 2 2 1 1 0 0 0 2 1 0 0 0 2 0 1 1 0 2 1 0 1 0 0 0 1 1 1 0 0 0 1 0 0 1 1 1 1 0 1 1 0 0 0 1 0 0 1 0 0 1 0 1 0 0 1 2 2 2 0 1 0 0 1 0 0 0 0 0 0 0 0 0 1 0 1 1 0 1 1 0 1 1 0 1 0 1 1 0 0 1 1 0 0 0 0 1 1 1 0 1 1 1 1 0 1 0 0 0 2 0 0 0 1 1 1 0 2 0 1 1 1 0 0 1 0 1 0 0 0 0 2 2 1 1 0 1 0 1 0 2 0 2 2 2 1 0 0 0 0 0 0 2 0 0 1 0 1 0 0 2 1 0 0 1 1 1 2 0 2 2 1 1 0 1 0 0 0 0 0 2 0 2 0 1 0 2 0 0 1 0 1 1 0 0 0 0 0 0 0 0 2 0 0 0 2 0 0 0 0 0 1 2 1 0 1 1 2 1 1 0 0 0 0 1 0 0 0 0 1 0 1 1 2 0 0 0 0 1 0 1 1 0 0 1 1 0 1 2 0 0 0 2 0 2 1 1 0 1 0 1 0 0 0 0 1 1 1 1 1 0 0 1 2 0 0 0 2 1 1 0 2 1 0 0 0 0 0 2 0 0 0 2 1 1 0 1 1 1 1 0 2 0 0 0 2 0 2 2 0 0 0 0 2 0 2 0 0 0 0 0 1 0 1 0 0 0 0 1 1 1 0 0 0 1 0 1 1 0 0 0 0 0 0 2 0 0 0 0 0 0 1 0
12 1 0 1 0 0 1 2 0 1 0 0 1 1 0 0 1 1 1 0 2 2 0 0 2 0 0 2 0 0 2 1 2 2 0 1 1 1 0 0 0 0 0 0 2 0 1 0 1 1 0 0 1 0 1 0 0 0 0 0 0 1 1 1 1 0 1 2 1 0 0 1 2 2 2 2 2 1 1 0 1 2 2 2 2 0 1 0 1 2 0 1 2 2 1 1 0 0 0 1 0 1 1 0 1 0 1 2 2 0 0 2 0 0 1 1 1 0 0 0 2 0 2 0 0 0 0 0 1 0 0 0 0 0 0 1 1 0 0 0 1 1 0 0 1 0 1 0 1 1 1 2 0 1 1 0 2 1 0 1 1 0 2 0 0 1 0 0 1 0 0 0 0 2 0 0 2 0 0 1 0 0 0 1 1 0 1 1 1 0 0 1 2 1 2 0 0 1 0 0 0 0 0 0 1 0 1 2 1 0 1 1 1 0 1 2 0 0 2 2 2 0 2 0 0 0 1 0 0 0 0 0 1 1 1 1 1 2 2 2 0 0 2 0 0 0 0 0 2 0 0 0 2 1 0 0 2 1 1 1 1 1 0 1 1 0 0 0 2 1 0 2 0 0 0 0 0 0 2 0 2 0 1 1 0 2 1 0 0 2 0 1 1 2 2 1 2 0 0 1 1 1 0 1 0 0 0 1 0 0 0 2 0 2 2 0 0 0 1 0 0 2 1 0 1 0 0 2 0 0 0 1 0 0 0 0 0 2 0 1 1 1 1 0 0 0 1 0 1 0 0 0 0 0 1 1 0 1 1 0 1 1 1 1 0 0 0 2 1 0 1 1 0 2 1 1 1 0 0 0 1 1 0 1 0 0 0 0 0 0 0 1 1 1 2 0 2 1 0 0 0 0 0 2 0 1 1 0 0 0 1 0 0 0 2 1 0 0 0 0 0 0 1 1 0 1 0 0 0 1 2 1 1 1 1 1 0 1 0 0 0 0 0 0 0 1 0 2 0 0 0 0 0 1 0 0 0 2 1 2 0 0 1 1 0 1 1 2 0 0 1 1 1 1 1 0 1 1 0 0 1 0 1 1 2 1 0 0 2 0 0 2 1 2 0 1 1 0 1 0 1 2 1 1 1 1 1 1 0 0 0 0 1 1 1 0 0 0 1 2 1 1 2 2 1 0 0 2 0 2 0 2 0 0 1 1 1 1 1 1 2 0 2 1 2 2 1 0 0 1 0 1 0 1 2 0 0 0 0 1 1 0 0 0 0 0 0 1 0 1 0 1 0 0 0 0 0 0 0 2 0 0 0 1 0 0 1 2 2 1 0 0 0 0 1 2 0 0 0 0 0 2 2 0 0 0 2 0 1 1 1 1 0 0 2 0 0 0 0 0 1 0 0 1 0 0 1 0 0 0 1 0 0 2 0 2 0 0 0 0 0 1 0 0 1 0 1 1 0 0 1 2 0 1 0 0 0 2 1 0 0 0 0 0 1 0 2 2 0 0 2 0 0 0 0 2 1 1 2 1 0 0 0 2 1 1 1 0 2 2 0 0 0 0 0 0 1 0 0 1 0 1 0 0 1 1 1 1 1 1 0 0 0 0 0 1 0 0 0 0 0 0 1 0 1 2 0 1 0 0 0 1 1 2 0 1 2 1 0 1 1 0 0 1 2 0 2 1 0 0 0 0 0 0 0 0 0 1 2 1 1 2 1 1 0 1 2 1 1 2 0 1 1 0 0 0 1 0 1 1 2 2 0 0 0 0 0 2 1 2 0 1 2 1 0 0 1 0 1 0 0 0 0 0 0 1 1 0 2 2 2 0 1 0 1 0 1 0 2 2 1 0 0 1 1 0 0 0 1 2 0 2 1 1 1 1 0 0 1 0 1 1 0 0 1 1 1 0 0 0 2 0 1 1 1 1 1 0 1 1 1 2 1 0 1 1 2 0 2 0 0 0 0 1 0 1 0 0 2 1 1 1 2 1 0 1 0 0 0 1 0 0 0 0 1 0 1 2 0 0 0 1 0 1 2 0 1 1 1 1 1 0 0 0 1 1 2 0 0 0 0 0 1 1 1 2 2 2 0 0 2 2 0 2 0 0 0 0 2 0 0 1 2 2 2 0 1 1 1 1 1 0 0 0 2 0 2 2 1 0 0 0 2 0 2 0 0 0 0 0 2 0 0 0 0 1 0 0 2 1 1 0 0 1 0 1 1 0 0 1 1 1 0 2 1 1 0 1 1 2 2 0
13 0 0 2 0 0 2 1 0 1 0 2 0 0 0 0 0 0 0 0 1 1 1 0 2 0 0 2 1 1 1 1 0 0 2 0 1 2 0 1 1 0 1 1 1 2 0 0 2 1 0 0 0 1 1 1 0 0 2 0 1 1 0 1 1 0 1 1 1 0 0 0 2 2 2 2 2 2 2 1 1 2 1 1 1 0 0 1 2 2 1 2 2 1 0 1 0 1 0 2 0 1 1 1 0 0 2 1 1 1 0 2 0 0 1 2 1 0 0 0 2 0 1 1 0 1 0 1 1 1 0 0 0 0 1 0 1 0 0 0 0 2 0 0 1 1 0 0 0 0 0 0 0 0 0 2 0 0 0 0 0 0 2 2 2 2 0 1 1 1 0 0 2 0 0 0 2 0 0 1 0 0 1 2 2 0 1 1 0 0 0 2 1 1 1 0 0 0 0 0 0 0 0 0 2 0 1 1 0 0 1 1 0 0 1 2 1 0 1 0 1 1 1 1 0 1 0 0 0 0 0 0 0 0 0 0 0 2 2 1 0 1 2 1 1 1 1 0 1 0 0 2 1 1 0 0 0 0 0 0 0 0 0 2 0 0 0 0 2 2 0 2 0 1 0 1 1 0 1 0 0 1 0 0 2 0 1 1 0 2 0 2 0 2 2 1 1 0 1 2 1 0 0 0 0 0 1 0 1 0 0 2 1 1 0 1 0 1 0 0 0 0 2 1 1 0 1 2 1 0 0 2 1 2 0 0 0 1 1 0 0 1 1 0 1 1 1 0 1 0 0 0 0 0 1 1 0 1 1 0 1 1 2 2 2 1 0 2 2 0 2 0 1 2 1 0 2 1 0 0 1 1 0 1 1 0 0 1 1 0 0 0 2 0 2 1 1 2 1 0 1 1 0 0 0 0 2 0 0 0 1 0 0 0 0 0 1 1 1 0 0 1 0 2 1 2 1 2 0 0 2 1 0 2 0 1 0 0 1 1 1 0 0 0 0 1 0 2 0 0 1 2 1 2 2 0 1 1 0 1 1 0 0 0 0 0 0 2 0 0 0 0 1 1 1 1 0 1 0 0 1 0 1 1 1 0 0 0 1 0 1 1 1 0 0 0 0 1 1 1 0 2 1 1 1 1 1 0 0 0 0 0 1 1 1 0 0 1 1 1 1 2 1 1 0 0 1 1 0 2 1 1 0 0 0 0 0 0 1 1 1 0 0 0 1 1 2 0 1 1 0 0 0 2 2 0 0 1 0 1 0 0 0 0 1 1 1 1 0 1 0 2 1 0 0 0 1 2 2 1 2 0 1 1 0 0 1 1 1 0 0 0 1 1 0 2 0 0 0 0 0 2 1 0 0 1 0 0 1 1 1 0 0 0 1 0 0 0 1 0 0 0 0 1 0 0 1 1 1 1 0 0 0 1 0 1 0 0 0 0 0 1 0 1 2 0 2 2 1 0 1 2 1 0 1 0 0 2 2 0 0 0 0 1 0 1 2 2 0 0 0 2 0 0 0 0 2 0 1 0 1 0 0 1 1 1 1 1 1 1 1 1 0 0 1 0 1 0 0 0 0 1 0 0 0 2 1 2 0 0 1 0 0 0 0 1 0 1 1 1 0 0 0 0 0 1 0 0 0 0 0 2 1 2 0 1 1 1 0 2 1 1 1 0 0 1 1 0 0 0 0 0 0 0 0 0 0 1 2 1 0 2 2 1 0 0 1 0 0 2 0 0 0 0 0 0 1 0 0 0 1 2 0 0 0 1 0 2 1 2 1 1 2 0 0 0 0 0 0 1 0 0 0 0 1 1 0 1 0 1 1 0 0 1 0 0 1 0 2 2 2 2 0 1 1 0 0 0 0 2 1 2 2 0 0 2 0 1 0 0 0 0 0 0 1 0 0 1 1 0 1 0 1 0 1 0 1 1 0 0 1 2 0 0 0 2 1 0 1 0 0 0 0 2 0 0 0 0 2 2 2 0 2 0 0 0 0 0 0 1 1 0 0 0 2 0 2 1 0 0 0 2 0 1 0 2 0 0 1 1 0 0 0 0 1 1 1 0 2 2 0 0 2 0 0 0 2 1 0 1 2 1 1 2 0 0 0 1 0 1 0 0 0 0 0 0 2 1 1 1 1 1 1 0 1 0 1 2 0 0 0 1 1 1 1 1 1 0 0 1 1 0 0 0 0 2 0 0 2 0 0 0 0 1 0 0 0 0 1 0 0 1 0 1 0 0 0 1 1 2 2 0
14 0 0 0 0 1 1 2 0 2 1 1 0 0 0 0 0 1 1 2 0 2 0 0 2 0 0 2 0 1 1 0 2 2 0 1 2 2 0 0 0 0 0 1 2 1 0 1 1 1 0 0 1 0 1 1 0 0 0 1 0 2 0 2 0 2 0 0 2 1 0 0 2 2 1 2 2 1 1 1 1 2 1 0 0 0 1 0 2 2 0 1 0 1 1 1 1 1 1 2 1 2 1 0 1 1 1 2 1 1 0 1 0 2 2 0 2 0 0 0 2 0 1 1 0 1 0 2 2 2 1 1 0 0 0 0 0 0 0 0 0 2 0 0 0 0 0 0 1 0 0 1 1 0 0 0 0 1 1 0 0 1 2 2 0 2 0 0 0 1 1 1 1 1 2 0 2 0 0 2 0 0 1 1 1 0 0 1 0 0 1 2 1 0 1 0 0 0 1 0 0 0 1 0 1 0 1 1 1 2 2 1 2 0 2 2 0 0 1 1 1 0 2 0 0 0 0 0 0 0 0 0 0 1 1 1 0 2 2 1 0 0 2 0 0 0 0 0 1 0 0 2 1 0 1 1 0 1 0 1 1 1 0 0 0 1 0 0 1 1 0 2 0 1 0 0 1 1 2 1 1 0 2 2 0 1 1 1 1 2 0 1 0 1 2 0 2 2 0 2 2 0 0 0 0 0 2 0 0 0 0 0 0 1 1 0 0 1 1 0 0 1 0 2 1 0 1 0 0 0 0 2 0 0 0 0 0 1 1 0 0 0 1 0 1 1 1 0 2 1 0 0 1 0 1 0 0 1 0 0 0 0 1 1 1 0 0 2 0 0 0 2 1 2 1 0 1 1 1 1 1 2 0 0 1 0 0 1 1 0 0 0 1 0 2 0 0 0 0 0 0 1 0 2 1 1 1 1 0 0 2 0 0 0 0 0 1 0 0 0 0 1 1 1 1 2 1 1 0 1 2 0 1 0 1 2 0 0 0 0 0 0 0 0 0 2 1 1 1 2 0 0 2 2 2 2 0 2 2 2 1 0 0 0 0 0 0 2 0 0 1 1 2 2 1 1 0 1 0 0 0 0 2 2 2 2 0 1 2 0 0 2 0 0 1 0 0 1 1 0 1 2 2 1 2 0 1 0 1 0 1 1 0 0 1 0 0 0 0 0 0 2 0 0 0 0 2 0 0 1 1 0 2 1 0 0 2 0 1 1 1 0 0 1 2 0 2 0 0 1 0 0 0 1 2 0 1 0 0 1 1 0 1 0 1 1 1 0 0 0 0 2 1 0 1 0 1 2 2 1 2 0 0 1 0 0 0 2 1 0 0 0 1 1 1 0 0 1 0 0 0 0 0 1 0 2 0 0 1 1 2 1 0 0 1 0 0 0 0 1 0 1 0 0 0 0 2 2 0 0 1 0 0 1 0 1 0 0 0 0 1 1 0 2 2 0 2 1 0 0 1 2 0 0 1 1 0 0 0 0 0 0 2 0 0 2 1 2 0 1 1 0 0 2 2 2 0 0 1 0 0 1 0 2 0 1 2 1 2 1 1 1 1 1 0 0 0 0 0 1 0 2 0 0 2 1 1 0 1 2 0 0 0 0 0 1 0 0 0 0 0 0 1 0 0 1 1 0 0 0 0 0 1 1 0 2 1 0 0 1 0 1 1 0 1 1 2 1 0 0 0 0 1 1 0 0 1 0 2 0 0 0 1 1 0 1 2 1 1 2 0 0 1 0 0 1 2 1 0 1 2 1 1 1 1 0 1 2 2 2 0 0 2 2 0 0 0 0 0 0 0 0 1 0 0 1 0 1 0 1 1 0 1 1 1 0 2 1 0 0 0 0 2 1 0 0 0 0 2 2 2 0 1 1 0 1 0 0 1 0 0 0 0 0 1 0 0 0 0 1 1 0 0 0 2 0 0 0 0 0 0 1 0 0 0 1 1 0 1 0 0 0 0 0 0 1 0 1 2 1 1 0 2 0 0 0 0 0 0 1 1 0 0 0 0 0 0 2 0 0 0 0 0 1 2 2 0 1 0 0 0 0 0 0 1 0 2 2 2 0 0 2 1 0 2 2 2 1 0 0 2 2 0 2 0 0 0 0 1 0 0 1 1 2 1 0 0 0 0 1 1 0 1 0 1 0 1 2 1 1 1 1 2 0 2 0 0 0 0 1 1 0 0 0 0 0 0 1 0 0 0 0 0 1 0 1 1 0 0 0 0 0 0 2 0 0 0 0 0 0 2 0
15 0 0 2 0 0 2 2 0 1 1 0 0 0 0 0 0 1 1 2 0 2 0 0 2 0 0 2 0 0 2 1 0 1 1 1 2 2 0 0 0 0 0 0 0 1 0 0 0 1 1 0 1 0 1 1 0 0 1 0 2 0 0 0 0 1 0 0 1 0 0 1 2 2 1 2 2 1 1 1 0 2 2 1 2 0 0 0 2 2 0 2 1 1 0 2 0 2 2 2 2 2 1 0 0 0 2 0 0 2 0 0 1 2 2 1 2 1 2 0 1 1 1 1 0 1 0 1 2 1 1 1 0 0 1 1 0 0 0 0 1 1 0 0 1 2 1 0 1 1 0 0 0 0 2 0 1 1 1 0 1 0 0 2 0 1 0 1 1 0 1 1 2 0 1 0 2 0 0 0 0 0 0 2 2 1 1 2 1 0 0 2 1 1 1 1 1 0 0 0 0 1 0 1 2 0 0 1 1 1 1 0 0 0 2 2 0 2 0 1 1 0 2 0 0 0 0 0 0 0 0 0 0 0 0 0 0 2 2 1 0 0 2 0 0 0 0 0 1 0 0 0 0 0 0 0 1 1 0 0 0 0 1 1 1 0 0 0 1 1 0 1 0 0 0 0 0 0 2 0 1 0 1 1 1 1 1 1 0 2 0 1 0 1 2 0 2 0 0 0 1 0 1 0 0 0 0 0 1 0 0 2 0 1 1 0 1 1 0 0 1 0 0 1 2 0 0 1 1 0 0 2 0 0 0 0 0 1 1 0 0 0 0 0 1 1 1 0 1 1 0 0 0 0 0 2 0 0 0 2 2 0 0 0 0 1 0 2 2 0 2 0 1 2 1 1 1 1 1 0 1 1 0 2 0 1 0 0 0 0 0 1 1 0 2 0 1 0 0 0 0 0 0 1 0 1 1 0 0 0 1 1 1 1 2 0 0 0 0 1 0 1 1 1 1 2 2 1 0 1 2 2 0 1 1 0 0 1 0 1 1 0 0 0 0 1 0 0 2 2 0 0 0 1 0 0 0 2 2 2 1 0 1 0 0 0 0 2 0 0 0 0 2 2 1 0 1 0 0 0 2 0 0 0 2 0 0 0 2 0 0 2 1 2 0 0 0 0 1 0 0 2 2 1 2 0 1 1 0 1 0 0 0 0 1 0 0 1 0 2 2 2 2 2 0 0 0 1 0 1 1 0 1 1 0 0 0 0 2 2 1 1 1 1 1 1 0 1 1 1 1 1 1 1 2 0 0 1 0 0 0 0 0 1 0 0 0 0 0 0 0 0 1 0 1 0 1 2 2 1 2 0 0 0 1 0 0 1 0 0 0 0 1 0 0 1 0 1 1 0 0 1 0 1 0 2 1 0 0 0 2 0 0 2 1 2 0 0 2 1 0 1 0 1 0 0 1 1 0 0 1 0 1 0 0 1 0 0 0 0 1 1 0 0 1 0 1 1 0 0 2 2 1 1 0 0 0 2 1 0 0 0 2 0 2 0 0 1 1 0 1 1 0 0 0 0 2 0 0 0 0 1 0 0 1 2 0 1 1 0 0 0 0 1 0 0 2 0 0 1 1 1 0 0 1 1 1 2 0 0 2 0 0 0 0 1 0 0 0 0 0 0 0 0 2 0 0 1 0 0 0 1 1 1 0 1 1 1 1 1 0 1 0 0 0 0 0 1 0 0 1 1 0 0 0 0 0 0 2 0 0 2 2 1 0 1 2 0 0 2 0 0 0 1 0 1 1 0 2 2 0 0 1 1 1 0 1 2 2 2 1 0 2 2 2 2 0 0 0 1 0 0 0 0 1 0 1 0 0 2 2 1 0 1 0 0 1 1 2 1 1 1 1 0 0 0 0 0 1 2 2 1 2 0 0 1 1 0 0 0 0 1 0 0 1 1 1 1 1 0 1 0 1 0 1 0 1 0 0 0 1 1 0 0 0 0 1 1 1 0 0 0 0 1 0 2 1 1 1 1 2 0 2 0 0 0 0 0 0 2 0 0 0 0 2 0 2 1 0 0 0 2 0 2 2 1 0 1 0 0 0 0 0 0 0 0 2 0 2 2 0 0 1 1 2 2 0 1 0 0 1 1 0 0 1 0 0 1 0 0 0 0 1 1 0 1 1 1 0 0 2 0 0 0 1 0 2 2 0 0 0 0 1 0 0 1 2 0 0 1 2 0 0 0 0 0 0 2 0 0 0 0 0 1 0 0 1 0 0 0 0 0 0 2 0 1 0 0 0 0 0 0
16 0 0 0 0 0 0 2 1 2 2 0 0 0 0 0 0 1 1 1 0 2 0 0 2 0 0 2 0 0 1 1 0 1 2 0 2 0 0 1 1 0 1 1 1 2 0 1 0 2 1 0 0 0 2 1 0 0 1 1 0 0 0 1 1 0 1 1 2 1 0 1 2 2 1 2 2 1 1 0 1 1 2 1 2 0 1 0 1 1 0 0 1 2 0 1 0 2 1 1 1 2 0 2 0 0 2 2 2 0 0 2 0 0 0 0 0 0 1 0 0 0 2 0 0 0 0 0 0 0 0 0 0 0 0 0 0 0 0 0 1 1 0 0 0 0 0 0 1 1 1 2 1 1 0 0 0 2 0 0 1 0 1 1 1 1 0 2 0 2 0 0 0 2 1 0 2 0 0 1 0 0 1 2 1 0 1 1 0 0 0 1 1 0 1 1 0 0 0 0 0 0 1 0 1 0 1 0 0 0 1 1 1 0 2 2 1 0 1 1 1 0 2 0 0 0 1 0 0 0 0 0 0 0 0 0 0 2 2 1 0 1 2 0 0 1 1 0 1 0 0 0 0 0 0 1 2 0 0 0 0 0 0 2 2 0 1 1 2 0 1 2 0 2 0 0 0 0 0 0 0 1 0 1 0 1 0 2 0 2 0 0 0 2 2 0 0 0 1 2 1 1 0 0 0 1 0 0 0 0 1 2 0 2 2 0 0 0 0 0 1 0 1 0 2 0 1 1 1 1 0 1 1 0 0 0 0 0 2 1 1 1 2 2 1 1 1 0 0 0 0 0 1 0 1 0 0 1 0 2 2 0 1 0 1 0 0 2 2 0 2 0 1 2 1 0 1 1 0 0 2 1 0 2 0 1 0 0 0 0 0 1 1 0 1 1 1 1 0 0 0 0 1 1 0 1 1 2 0 0 0 1 0 0 2 0 0 0 0 1 0 1 0 2 2 2 1 1 0 0 2 0 0 2 0 2 0 2 0 1 1 0 0 2 1 2 0 1 1 2 0 0 0 1 0 0 0 1 1 0 1 0 0 0 0 1 1 2 0 0 1 1 0 0 1 0 0 1 1 0 1 0 0 0 2 1 0 2 2 1 1 2 0 2 0 2 2 0 1 1 0 2 1 1 1 1 1 0 0 1 0 0 0 1 0 0 0 0 2 2 1 2 2 2 0 1 0 1 0 2 0 2 1 1 0 0 0 0 2 2 0 0 1 1 2 0 2 0 1 1 0 1 0 2 1 1 0 0 1 0 0 0 1 0 0 0 0 0 1 0 0 0 1 0 1 0 1 0 0 2 1 0 0 0 1 0 0 1 0 0 0 1 0 0 1 0 2 0 0 0 0 2 1 1 0 2 0 0 0 0 0 0 2 2 0 2 1 0 0 1 0 1 0 0 0 1 1 1 0 0 1 0 0 2 0 1 0 0 0 0 1 1 0 0 2 0 2 1 0 1 0 1 1 0 0 0 0 2 1 1 1 0 1 0 1 1 1 1 2 1 0 2 1 0 0 2 0 0 1 0 0 2 0 2 1 2 1 1 1 1 1 1 0 0 0 0 0 0 0 1 1 1 0 1 1 2 1 2 0 0 0 0 0 0 1 0 0 1 1 1 1 0 0 0 2 2 0 2 2 0 0 0 0 2 0 0 1 1 0 1 1 0 0 1 1 0 1 0 0 1 1 1 1 1 1 0 0 0 2 0 0 2 2 2 2 0 2 1 2 1 1 0 1 0 0 0 1 0 1 1 1 1 0 0 0 1 0 1 1 2 1 1 2 2 0 0 1 1 0 0 0 0 0 0 1 0 1 0 1 2 1 0 1 1 1 0 2 0 0 0 0 0 1 0 0 0 0 0 1 1 1 0 0 1 1 1 1 1 0 0 0 0 0 0 1 0 1 1 0 0 1 0 0 0 2 0 0 0 0 0 1 1 0 0 0 0 1 0 2 0 0 0 0 1 0 0 0 1 2 1 1 1 1 0 0 0 1 0 0 1 0 0 1 0 1 0 1 2 0 1 0 1 0 1 2 1 0 0 0 0 0 0 0 0 0 0 2 0 2 2 0 0 1 1 1 1 1 0 0 1 2 2 0 0 0 0 0 0 0 0 0 0 2 2 0 0 1 0 2 0 2 0 0 0 1 1 2 1 0 0 0 0 2 0 2 0 0 0 0 0 2 0 1 0 0 1 0 2 0 0 0 0 0 1 0 0 0 1 1 0 0 0 0 2 1 1 0 0 0 0 0 0
17 0 0 1 0 0 1 0 0 0 0 2 0 2 1 1 0 2 2 0 2 2 1 1 1 1 1 1 1 2 0 1 0 1 2 0 2 1 1 1 1 0 0 0 2 0 0 0 2 2 0 0 1 1 1 0 0 0 2 0 2 0 0 0 0 1 0 0 1 0 0 1 2 2 2 2 2 0 0 0 2 2 2 1 2 0 0 0 1 1 0 1 1 0 0 1 0 1 1 2 1 2 0 2 0 0 2 2 2 0 0 2 0 1 1 0 1 0 0 0 2 0 2 0 0 0 0 0 1 0 1 1 0 0 0 0 0 0 0 0 0 2 1 0 1 1 1 0 0 0 0 0 0 0 1 0 1 0 0 0 0 0 2 1 0 1 0 0 1 1 0 2 1 1 1 0 1 1 0 0 0 0 0 1 0 0 0 2 0 0 0 2 1 0 1 1 0 0 0 0 0 0 1 0 1 0 1 1 1 0 2 0 0 0 2 2 0 0 0 0 1 1 2 0 0 0 1 0 0 0 0 0 0 0 0 0 0 2 2 2 0 0 2 0 0 0 0 0 1 1 1 0 1 0 0 0 1 1 0 1 1 1 0 1 1 0 0 0 1 0 0 1 0 1 0 1 1 0 2 1 1 0 0 1 0 0 0 1 0 1 1 1 0 2 1 0 0 0 0 0 1 0 1 0 0 0 2 0 0 0 0 0 0 1 1 0 1 1 0 0 1 0 2 1 1 0 0 1 0 1 0 0 0 0 0 1 1 0 2 0 0 0 1 0 0 0 2 1 2 1 0 0 1 1 0 0 2 0 1 1 2 1 1 0 1 0 0 1 1 0 1 1 0 2 1 0 0 1 1 1 1 0 0 1 0 1 0 0 0 0 0 0 1 0 1 1 1 1 1 0 0 1 1 1 0 1 0 0 0 0 1 0 0 0 1 0 1 2 0 0 0 2 0 2 1 2 0 1 0 0 0 0 0 0 1 0 0 0 0 0 1 0 0 0 0 0 0 0 1 2 0 0 1 2 2 0 1 2 2 2 0 0 1 1 0 2 2 2 0 0 0 0 1 1 1 1 0 2 0 1 1 0 0 0 2 0 0 1 2 1 0 1 0 1 0 0 0 1 2 0 1 1 2 1 2 1 0 0 1 0 1 0 0 2 0 0 0 0 1 1 0 2 2 2 0 0 0 1 0 1 0 1 1 0 0 0 1 0 1 1 0 1 1 1 1 2 0 1 1 2 1 1 0 0 2 1 1 0 0 0 0 0 1 1 0 0 0 0 2 0 0 0 0 0 0 0 0 1 1 2 2 0 0 1 0 0 1 0 0 0 1 0 0 0 0 0 0 0 0 0 0 2 0 0 2 2 0 0 1 1 0 0 0 0 2 1 0 0 1 0 1 0 0 1 0 0 1 1 0 0 1 0 0 1 0 0 2 0 0 0 1 1 0 0 2 0 2 1 0 0 1 0 2 1 0 0 0 2 2 0 0 0 1 1 1 0 1 2 0 1 1 0 0 0 0 2 0 0 0 0 0 0 0 1 0 1 1 0 2 2 0 0 0 0 0 0 2 0 0 2 0 2 0 0 1 1 1 2 0 0 2 0 1 0 0 0 0 0 0 0 0 0 1 0 1 1 0 1 0 0 0 1 0 2 0 1 1 1 1 1 0 1 0 0 1 0 1 0 0 1 0 0 1 0 0 1 0 0 1 0 0 1 2 0 0 0 2 2 0 2 0 0 0 1 1 1 2 0 1 1 2 2 0 0 0 1 0 2 2 1 0 0 1 0 0 0 0 0 0 0 0 0 0 0 1 0 1 1 1 1 1 0 1 1 1 0 1 0 2 1 1 1 0 2 0 0 0 0 1 2 1 1 1 2 2 1 0 0 0 0 0 0 0 0 1 0 0 0 0 0 2 0 1 0 1 0 1 0 0 0 0 1 0 0 0 2 0 0 1 0 0 0 0 1 0 0 0 1 2 1 1 0 2 0 0 0 1 0 0 2 0 0 0 0 1 0 1 1 0 0 0 2 0 2 1 2 0 1 0 1 1 0 0 0 2 1 2 1 2 2 0 0 2 1 1 0 2 1 0 1 2 1 0 1 0 0 0 1 0 0 0 1 2 2 2 0 0 2 0 0 0 0 0 0 1 0 2 2 0 0 0 0 1 0 0 2 1 0 0 0 1 0 0 0 0 1 1 0 2 0 0 0 0 0 0 0 0 0 0 0 0 0 0 1 0 1 0 0 0 1 1 0
18 0 0 0 0 0 1 2 1 2 1 0 1 1 1 1 0 1 1 0 2 2 0 0 2 0 0 2 0 0 2 0 1 2 1 1 1 2 0 1 1 0 0 0 1 0 1 0 1 1 0 0 0 0 1 1 0 1 2 0 0 1 0 1 0 0 0 1 2 0 0 1 2 2 2 2 2 1 1 1 1 2 2 2 2 0 0 0 1 2 0 1 0 1 0 0 0 2 2 2 0 2 0 1 1 1 1 0 0 2 0 1 1 2 2 1 2 0 1 0 1 0 1 1 0 0 0 1 2 1 0 0 0 0 1 0 1 0 0 0 1 2 1 0 2 2 1 0 1 0 0 1 0 0 0 0 0 0 1 0 2 1 2 2 2 2 1 2 1 1 0 1 0 2 0 0 2 0 0 1 0 1 0 1 0 0 0 2 2 1 1 2 2 1 2 1 1 1 0 0 0 0 0 0 1 0 0 1 1 0 1 2 1 0 1 2 0 0 1 0 0 0 1 1 0 0 0 0 0 0 1 1 0 0 0 0 0 2 2 1 0 1 2 0 0 0 0 0 2 0 0 0 1 0 0 0 0 0 0 0 0 0 0 1 1 0 0 0 1 1 1 1 0 1 0 0 0 1 0 0 0 0 2 2 0 2 2 2 0 2 0 0 0 2 2 1 2 1 0 1 1 0 2 0 2 0 1 0 0 0 1 2 0 2 2 0 2 2 0 0 0 0 1 2 2 0 1 1 1 1 0 1 0 0 0 0 0 1 1 2 1 1 0 0 1 1 0 0 1 0 0 0 0 0 2 0 0 0 0 1 1 0 1 0 1 0 0 2 2 0 2 0 1 1 1 0 2 2 1 0 0 1 0 2 0 2 0 0 0 0 0 0 1 1 2 0 1 1 1 0 0 1 1 1 0 1 0 0 0 0 0 1 0 0 1 0 0 1 0 0 1 1 0 2 1 1 0 1 1 0 0 1 1 1 1 1 0 2 1 0 1 0 0 0 0 1 0 0 0 1 0 0 0 0 0 0 0 2 1 1 1 0 1 1 0 2 2 1 0 1 2 2 1 1 0 0 0 1 0 0 1 1 1 1 2 1 0 0 1 0 1 0 1 2 1 0 0 0 1 0 0 2 2 2 2 0 2 0 0 1 0 0 0 1 0 1 0 0 0 0 0 2 2 2 0 1 1 1 0 2 1 1 0 0 2 0 1 0 0 0 0 1 1 1 1 2 1 0 1 1 0 1 0 0 2 0 0 1 1 0 0 0 1 0 0 0 1 1 0 1 0 1 0 0 0 0 0 1 1 1 1 0 0 1 1 1 2 0 0 0 0 0 0 0 0 0 0 0 0 0 0 2 1 0 0 2 1 0 2 2 0 0 0 1 1 1 0 0 0 0 2 0 0 0 0 0 2 1 0 0 1 0 0 1 0 1 1 0 1 0 2 2 0 0 1 0 1 2 0 0 1 2 2 0 0 0 0 2 2 0 0 0 0 0 0 2 2 1 1 1 0 1 1 0 1 2 0 0 1 0 0 1 0 1 2 2 0 0 2 2 1 1 0 0 0 0 1 0 0 2 0 2 0 0 1 1 1 2 0 1 0 0 0 0 0 0 0 1 1 1 0 0 0 0 1 2 0 0 0 0 0 1 0 2 0 0 1 0 0 1 0 1 0 0 1 0 1 2 0 1 1 1 0 0 1 0 0 1 2 1 1 1 2 1 0 0 2 0 1 1 1 0 0 0 0 0 1 0 1 2 0 0 0 0 0 2 0 2 2 2 0 0 2 2 0 0 0 0 0 1 1 0 0 1 0 0 0 0 0 2 2 0 1 1 1 0 2 0 2 1 0 1 1 0 0 0 0 0 1 2 0 2 2 1 1 2 0 1 0 0 1 1 0 0 0 0 0 0 0 0 2 0 1 0 1 0 1 1 0 0 2 2 0 0 0 0 2 0 2 0 0 0 0 0 0 0 1 1 2 2 2 1 2 2 0 1 0 0 0 1 1 0 0 0 2 0 2 2 0 1 0 2 1 1 1 1 1 2 0 1 0 1 0 0 1 1 1 1 2 1 1 0 2 1 2 1 0 0 0 1 2 2 0 0 2 0 1 0 2 0 0 1 1 0 0 1 1 1 1 0 1 0 1 0 0 0 2 0 0 1 1 1 0 0 1 1 2 0 0 2 1 0 0 1 1 0 0 1 1 0 0 0 0 0 0 0 0 0 0 0 0 1 0 0 0 0 0 0 1 0 1 0
19 0 0 1 0 0 1 2 0 1 1 1 0 1 1 1 0 1 1 1 1 1 1 0 2 0 1 2 0 0 2 0 0 0 2 0 2 1 0 0 0 0 0 0 2 0 0 0 1 1 1 0 0 1 1 1 0 0 0 0 0 1 0 1 1 0 1 1 2 1 0 1 2 1 1 1 1 1 1 1 0 2 2 0 1 0 0 1 2 2 0 0 1 2 1 2 1 2 2 2 1 2 0 1 1 0 2 0 1 1 0 2 0 0 2 2 1 0 1 0 1 0 1 1 0 1 0 1 2 2 0 0 1 0 0 0 1 0 1 0 0 2 0 0 1 2 0 0 0 1 1 1 0 0 0 2 1 1 0 1 2 1 1 2 0 2 0 1 0 2 0 0 0 2 1 0 2 0 0 1 0 1 0 2 2 1 1 1 0 0 0 1 0 0 0 0 0 0 0 0 0 1 1 0 1 0 2 1 2 1 1 1 2 0 2 2 0 2 1 0 2 1 2 0 0 0 1 0 0 0 0 0 0 0 0 0 0 2 2 1 0 1 2 0 0 0 0 0 2 0 0 1 2 0 0 0 0 0 0 0 0 0 0 1 0 0 0 1 1 1 0 2 0 0 0 1 1 0 2 0 1 0 0 2 0 2 1 0 0 2 0 2 0 1 2 0 2 0 0 1 0 0 2 0 1 0 1 0 0 0 0 0 0 2 2 1 0 1 1 0 0 1 2 1 1 0 1 1 1 0 0 2 0 0 0 0 0 0 2 0 0 0 1 0 1 1 1 0 1 0 0 0 0 0 0 2 0 1 1 1 1 0 1 0 1 0 0 2 2 1 2 0 0 2 0 0 2 1 1 0 0 0 0 0 1 1 0 0 0 0 0 0 1 0 2 0 1 1 0 0 0 0 0 2 0 1 0 1 0 0 0 0 0 0 0 0 1 1 0 0 0 1 0 2 0 2 2 1 0 1 1 2 0 2 0 1 0 1 2 2 1 0 0 0 0 2 0 1 0 1 0 0 2 2 1 1 0 2 1 2 1 0 0 0 0 0 0 2 0 0 1 1 2 2 1 1 0 2 0 0 2 0 1 1 2 0 0 1 2 0 0 2 0 0 0 0 0 0 0 0 1 1 1 0 1 1 1 0 0 2 0 0 0 0 0 0 1 0 1 0 0 2 1 1 0 1 1 1 0 2 1 1 1 1 0 0 1 0 1 1 1 0 2 2 2 2 1 1 1 1 0 0 0 2 1 1 0 0 0 1 1 0 0 1 1 1 0 1 1 0 1 0 0 0 0 0 0 1 1 2 2 0 1 1 0 0 1 1 1 1 0 0 0 0 2 0 1 0 0 0 0 2 1 0 0 2 1 0 0 0 0 0 0 0 1 1 0 0 1 0 1 0 0 1 0 1 0 1 0 0 1 0 1 1 0 1 0 0 0 0 0 1 1 2 2 0 1 1 2 0 0 1 1 1 0 0 0 1 1 0 0 0 0 0 2 0 1 2 0 0 2 0 0 0 1 2 0 0 0 0 0 1 0 1 0 1 2 0 1 1 0 0 0 0 0 0 1 0 0 1 0 2 0 0 0 2 2 1 0 0 0 0 0 1 1 0 0 1 1 1 0 0 1 0 1 2 0 0 0 0 0 0 1 2 0 2 2 1 0 1 1 0 0 0 1 0 1 0 0 0 0 0 1 0 0 1 0 0 0 0 0 0 2 0 0 0 2 1 1 2 0 0 0 0 1 1 1 0 1 1 1 1 0 0 0 1 0 2 0 2 0 2 2 1 0 0 0 2 0 0 0 0 0 0 0 0 1 0 0 2 2 1 1 1 1 0 2 1 2 1 1 1 0 2 0 0 0 0 1 1 1 0 2 0 0 2 0 1 0 0 0 0 0 0 2 0 1 0 0 0 2 0 1 0 1 1 1 0 0 0 0 0 1 0 1 1 1 0 2 0 0 0 0 0 0 0 0 0 2 2 2 0 0 0 0 0 2 0 0 1 1 0 0 0 1 0 1 2 0 0 0 1 0 1 2 1 1 0 0 1 0 0 0 0 0 0 2 0 2 2 0 0 2 0 0 1 0 2 0 0 2 0 0 1 0 0 1 0 0 0 0 1 2 2 2 0 0 1 1 0 1 0 2 0 0 0 0 2 1 0 0 0 2 0 1 1 1 0 0 1 0 0 0 1 1 1 0 1 1 0 0 0 0 2 0 0 0 0 0 1 1 1 0 2 1 0 0 0 0 1 1 1
20 0 0 1 0 0 0 2 0 2 2 0 0 0 0 0 0 0 0 0 1 1 0 0 2 0 0 1 0 0 2 1 1 1 1 0 2 1 0 0 0 0 1 0 0 2 1 1 0 1 0 0 2 1 0 1 0 0 1 1 0 0 0 1 0 1 0 0 2 1 0 0 2 1 1 1 1 0 0 0 0 1 2 2 2 0 1 1 1 2 0 1 0 0 0 1 0 1 1 2 1 1 1 1 0 0 2 1 0 2 1 0 0 1 1 0 1 0 0 0 0 0 0 2 0 0 0 1 2 2 1 1 0 0 1 0 1 0 0 0 1 2 0 0 1 1 0 0 0 0 0 0 0 0 0 0 0 1 0 0 0 1 0 2 0 2 0 2 1 1 0 0 0 2 1 0 2 1 0 1 0 0 1 2 1 0 1 0 0 0 0 2 2 2 2 1 1 0 0 0 0 1 0 0 1 0 1 0 0 0 0 1 0 0 1 2 1 0 0 0 1 1 2 0 0 0 0 0 0 0 0 0 0 0 0 0 0 2 2 1 0 1 1 0 0 0 0 0 1 1 1 1 2 0 0 0 1 0 0 0 0 0 0 1 1 0 2 0 2 1 0 2 0 2 0 1 0 1 2 2 0 0 1 1 0 1 1 1 0 1 1 1 1 2 2 1 0 0 0 1 1 1 1 0 0 0 1 0 0 0 0 1 0 0 1 0 1 1 1 0 0 2 0 2 1 0 0 1 1 1 0 0 0 0 0 0 0 1 1 0 1 1 1 0 1 1 1 0 1 0 0 0 0 1 0 1 1 0 0 1 1 0 1 0 1 0 0 1 1 0 1 1 0 2 1 0 1 1 1 0 0 0 0 1 0 1 0 0 0 0 1 1 0 0 2 1 0 0 0 1 1 0 1 1 0 1 1 0 0 0 0 1 0 0 1 1 1 0 0 0 0 0 1 2 1 1 0 1 0 0 1 0 2 0 1 2 0 1 1 0 0 0 0 0 0 2 1 1 0 0 0 0 0 1 0 0 0 2 2 2 0 0 0 0 0 0 0 1 0 1 1 1 1 1 0 0 0 1 0 1 2 0 2 2 2 1 0 0 2 0 0 1 1 2 2 0 0 0 1 0 0 2 1 1 1 1 1 0 1 1 1 0 0 2 0 0 0 0 0 0 0 2 1 0 0 0 2 0 1 2 0 0 2 1 0 0 1 0 1 1 1 0 2 2 2 2 2 2 2 2 0 0 0 2 2 1 1 2 0 0 0 0 0 0 0 0 0 1 1 0 1 0 2 0 1 0 2 2 2 1 2 0 0 1 0 0 1 2 2 1 0 0 0 1 0 0 0 0 0 0 0 1 1 1 0 2 0 0 2 2 0 0 0 0 1 0 0 0 0 0 0 0 0 0 0 0 2 1 0 0 2 0 0 2 0 1 0 0 0 0 0 0 0 1 2 0 2 1 1 0 0 1 1 1 1 1 0 2 2 1 0 1 1 0 1 1 1 1 1 0 1 1 0 0 0 1 1 1 0 0 0 1 0 1 1 1 0 0 1 1 0 0 1 0 1 0 2 0 0 0 0 0 0 0 1 2 2 0 1 1 1 0 0 1 1 2 0 1 1 1 0 0 1 0 1 2 0 0 0 0 0 0 0 2 0 0 0 0 0 1 0 1 1 0 1 1 2 0 0 1 1 1 0 0 0 1 1 0 2 0 0 1 2 1 0 0 2 2 2 2 0 1 1 0 1 0 0 1 0 2 0 0 1 1 1 0 1 1 1 2 0 1 2 1 0 0 0 1 0 0 0 0 0 0 1 1 1 0 0 2 1 0 1 0 1 0 1 1 2 2 1 2 0 1 0 0 0 0 0 1 0 1 2 0 0 1 0 2 1 0 0 1 1 0 1 0 1 0 0 0 2 0 1 0 1 0 1 0 0 0 2 2 0 0 0 1 1 0 2 1 1 0 0 0 0 0 0 1 2 2 2 0 2 0 0 0 0 0 0 1 0 0 0 0 2 0 2 2 0 0 0 2 0 2 1 2 0 1 0 0 0 0 0 0 1 1 1 1 1 0 1 0 2 1 1 0 1 0 1 1 2 0 0 1 1 0 0 2 0 0 0 0 0 0 0 0 2 1 1 1 0 0 2 0 0 0 0 1 0 0 0 0 1 0 0 2 1 0 2 2 1 0 0 0 0 0 0 1 1 0 0 0 0 2 0 2 1 0 0 0 0 2 0 0 0 0 0 0 0 0 1 1
21 1 0 2 0 0 1 1 0 1 0 2 0 0 0 0 0 1 0 1 1 2 0 2 0 0 1 2 0 0 2 0 1 1 1 1 1 1 0 0 0 0 0 0 1 0 0 0 2 1 0 0 0 0 1 1 0 0 0 0 0 0 0 2 0 0 1 0 2 1 0 0 2 2 2 2 2 0 0 0 1 1 1 1 1 0 0 0 1 2 0 0 2 2 1 2 0 2 2 2 2 2 0 2 0 0 2 1 1 1 0 2 0 0 2 2 2 0 1 0 1 0 1 1 0 1 0 1 2 2 1 1 0 0 0 0 0 0 0 0 0 2 0 0 0 1 0 0 0 0 0 0 1 1 0 0 0 0 1 0 0 1 1 2 0 0 0 0 1 1 0 1 0 2 2 0 1 2 0 0 0 1 0 2 2 0 2 2 2 1 1 2 2 1 2 0 1 0 0 0 0 0 1 1 2 0 1 1 0 0 1 1 2 0 1 2 1 0 1 1 1 0 1 1 0 0 0 0 0 0 1 1 0 0 0 0 0 1 1 0 0 0 1 0 0 0 0 0 2 0 0 1 0 0 1 0 1 1 0 0 0 0 0 2 0 0 0 0 1 0 1 0 0 2 0 1 2 1 2 1 0 0 0 0 1 0 0 1 0 2 0 0 2 2 2 2 2 0 0 0 0 0 1 1 1 0 0 1 1 0 1 2 0 2 2 0 0 0 1 1 0 1 1 1 1 0 0 2 1 0 0 1 0 0 0 0 0 1 1 1 0 1 1 0 0 0 2 0 0 0 0 0 1 0 1 0 0 1 0 1 1 0 2 2 1 1 0 1 2 0 2 0 0 2 0 0 2 1 1 0 0 0 0 0 0 0 0 1 1 0 0 0 0 0 2 1 0 2 0 0 0 0 0 2 1 1 0 0 1 1 0 0 0 0 1 1 1 0 0 0 1 0 0 2 1 2 1 1 0 1 2 2 0 2 0 0 1 0 0 0 2 0 0 0 0 0 0 1 0 1 0 0 0 2 1 0 1 1 0 1 1 0 0 0 1 1 0 2 0 0 1 1 2 2 1 0 1 2 0 2 2 1 1 1 1 0 0 1 2 0 0 2 0 2 1 0 0 0 1 1 0 2 1 0 0 1 2 0 0 2 0 0 0 0 1 0 0 0 2 1 1 2 2 1 0 1 1 0 0 1 1 0 2 1 0 0 1 0 1 1 0 0 1 1 1 2 0 2 2 2 1 1 0 1 1 2 1 0 0 0 0 0 0 1 0 0 0 0 0 0 0 1 0 0 0 0 0 2 1 2 1 0 0 1 0 0 0 2 1 1 0 0 1 2 0 0 1 1 0 0 1 0 0 1 0 2 0 0 1 1 1 0 0 0 2 0 0 0 0 0 2 0 0 1 0 0 1 2 0 0 1 0 0 0 0 1 0 0 0 1 0 1 0 1 2 0 2 0 1 0 1 2 1 1 0 0 0 1 1 1 0 0 1 1 1 1 0 2 0 0 2 0 0 1 1 2 0 0 1 0 1 2 0 2 0 1 2 0 0 1 0 0 2 0 2 0 2 0 0 1 1 1 0 1 2 1 0 1 0 1 0 0 0 1 0 0 0 0 0 0 0 0 0 0 2 1 0 0 0 0 0 0 0 2 0 0 1 1 0 1 1 0 0 1 1 0 1 0 0 0 0 0 1 1 1 0 0 1 2 1 0 2 2 2 1 0 2 0 0 2 0 0 0 0 0 1 1 0 1 1 1 1 1 1 1 1 1 2 2 2 0 0 2 1 0 0 0 0 1 0 0 0 0 0 0 0 1 0 0 2 2 0 1 1 1 0 2 0 2 1 0 1 1 1 0 0 0 0 0 2 0 2 2 0 0 1 1 1 0 0 1 1 0 1 1 0 1 0 0 1 1 0 0 0 2 0 0 0 0 0 1 2 0 0 1 1 0 0 2 0 0 0 0 1 0 1 1 0 1 0 0 1 2 0 0 1 0 0 0 0 0 0 0 0 2 0 2 1 1 0 1 2 0 2 2 0 2 1 0 1 0 0 0 0 0 0 2 1 2 1 1 0 2 0 2 2 1 1 0 0 2 2 0 0 0 0 0 1 0 1 0 1 2 1 0 0 2 1 0 0 1 0 1 0 1 0 1 1 0 1 1 1 0 0 0 0 0 0 0 2 0 0 0 0 0 1 0 2 0 0 0 0 0 0 0 0 0 0 0 1 1 1 0 1 1 0 0 0 0 0 0 0
22 0 0 2 0 0 2 1 0 1 1 1 0 0 0 0 0 2 1 0 2 1 0 1 1 0 0 2 0 0 2 1 0 0 2 0 2 1 0 1 1 0 0 0 1 1 0 0 2 0 0 0 0 0 2 1 0 0 1 0 0 2 0 2 0 1 1 0 1 0 0 0 2 2 2 2 2 2 2 0 2 2 1 0 1 0 0 0 2 2 0 0 0 1 1 1 1 1 0 0 0 2 0 1 1 1 2 1 1 1 0 2 1 1 1 1 1 0 2 0 0 0 1 1 1 1 0 0 0 0 1 1 1 0 0 0 0 0 1 0 0 2 0 0 1 1 0 0 1 1 1 1 1 0 0 1 2 0 1 2 2 1 2 2 1 2 0 0 0 2 0 0 0 2 1 0 2 0 0 0 0 0 1 2 1 0 1 2 1 0 0 2 1 0 1 0 0 0 0 0 1 0 0 0 1 1 0 0 0 0 2 0 1 0 0 2 0 1 1 0 2 1 2 0 0 0 1 0 0 0 0 0 0 1 1 0 0 2 2 2 0 0 2 0 1 2 2 0 1 0 0 0 2 1 0 0 0 0 0 0 0 0 0 1 1 0 0 0 2 1 0 2 1 1 0 1 0 0 2 0 1 0 0 2 0 0 0 2 0 2 0 2 0 1 2 0 2 2 0 2 2 0 0 0 0 0 1 1 0 0 0 2 0 1 1 0 0 0 0 0 0 0 0 1 2 0 0 1 1 2 0 1 0 0 0 0 0 1 1 1 1 1 1 0 0 0 1 1 1 0 1 1 1 0 1 0 1 0 0 0 0 0 1 0 1 1 0 2 1 0 1 1 2 1 0 0 1 2 2 0 0 0 0 2 0 0 0 1 1 0 0 0 1 0 2 0 1 0 0 0 0 0 1 0 0 0 1 1 0 0 0 0 1 1 1 0 0 1 0 1 0 2 1 1 1 2 1 0 0 1 1 1 0 2 0 0 0 1 0 1 1 0 0 0 0 1 1 0 0 0 0 0 0 0 0 0 0 1 1 0 1 0 0 0 0 1 1 1 0 1 0 1 0 0 1 0 1 2 1 0 0 0 1 1 1 0 0 0 1 0 1 1 0 1 0 0 0 0 0 2 0 2 2 2 2 0 0 0 0 2 0 1 0 0 0 0 0 0 0 0 0 2 2 2 2 0 0 1 1 2 0 1 0 0 0 0 0 0 1 1 2 0 1 1 2 2 1 1 1 1 0 0 0 2 1 1 0 0 0 0 0 0 0 1 0 0 0 1 2 0 1 2 1 0 1 0 1 0 0 2 0 0 0 1 0 1 1 0 0 0 0 0 0 2 0 1 0 0 0 0 0 2 0 0 1 2 0 0 0 0 0 0 1 2 0 1 0 0 0 0 0 0 0 0 0 0 2 1 0 0 2 0 0 0 1 1 1 0 1 0 0 0 0 1 2 0 2 2 1 0 1 1 1 1 0 0 0 1 1 1 1 0 1 1 1 0 1 2 0 1 1 0 0 0 0 2 0 1 0 0 1 0 0 2 2 2 0 1 2 1 1 1 1 1 0 0 1 0 0 2 1 1 1 0 1 2 2 2 0 0 0 0 1 0 0 1 0 2 2 2 0 0 0 0 1 2 0 1 1 0 0 0 0 1 0 1 0 1 0 2 1 1 0 0 1 0 1 0 1 1 0 2 1 0 0 1 0 2 2 2 2 2 1 1 1 0 2 1 1 2 0 0 1 1 0 0 2 0 1 1 2 2 2 2 2 0 2 2 2 2 2 0 2 2 0 0 0 1 0 1 0 0 0 0 1 1 1 0 0 2 2 0 1 1 1 0 2 0 2 2 0 2 1 0 0 0 0 0 1 2 1 1 2 0 0 1 1 2 1 0 1 2 0 0 2 0 0 0 0 1 1 0 1 0 1 0 1 0 0 0 2 2 0 0 0 1 0 1 1 0 0 0 1 1 0 1 0 0 2 2 2 0 2 0 0 0 0 0 0 1 0 0 0 0 2 0 2 2 0 0 1 2 0 2 2 1 0 2 0 2 0 0 2 2 2 1 0 2 2 0 0 2 2 2 1 1 1 1 2 0 0 0 0 1 1 0 0 0 0 1 0 0 0 0 0 0 1 1 0 0 2 0 0 0 1 0 2 1 1 0 0 0 1 1 2 1 1 0 1 0 1 0 0 0 0 0 0 1 1 0 0 0 0 0 0 1 1 0 1 0 0 0 0 1 2 0 0 0 0 0 2 1
23 1 0 1 0 0 1 2 0 2 1 0 1 2 1 1 0 0 0 0 2 2 0 0 2 0 1 2 1 1 1 1 2 2 1 0 2 1 0 0 0 0 0 0 0 0 0 0 1 1 0 0 0 0 2 2 0 0 1 2 0 0 0 0 0 0 0 0 2 0 1 1 0 2 0 2 2 1 1 0 2 2 2 0 2 0 0 1 2 2 1 2 1 2 1 2 1 1 1 2 1 2 0 2 0 0 2 0 0 2 0 0 0 1 1 0 1 0 1 0 2 0 2 0 1 0 0 0 0 0 0 0 0 0 1 1 0 0 0 0 2 0 0 0 1 0 0 0 1 1 1 1 1 1 0 0 1 1 0 1 2 0 1 2 1 1 0 1 0 1 1 2 1 1 1 0 2 0 0 1 0 0 0 2 0 0 0 2 1 0 0 2 2 1 2 0 0 0 0 0 0 0 0 2 1 0 1 1 1 0 2 0 1 1 2 2 0 0 0 0 0 0 1 0 0 0 1 0 0 0 1 1 0 0 0 0 0 2 1 2 0 0 2 0 0 0 0 0 2 0 0 0 1 0 0 0 2 0 0 0 0 0 0 1 1 0 0 0 0 0 0 2 1 0 0 0 1 0 2 0 0 0 1 1 0 1 1 2 0 2 0 0 0 2 2 0 2 1 0 2 2 0 1 0 0 0 1 1 0 0 0 2 0 2 2 0 1 1 0 0 1 0 1 2 1 0 0 0 0 0 0 2 0 0 0 0 0 2 0 0 0 0 2 0 1 1 1 0 2 2 0 0 0 1 1 0 1 1 0 2 2 0 1 1 0 0 0 2 2 0 2 0 0 2 0 0 1 0 0 0 1 0 0 2 0 0 0 0 0 1 1 2 0 0 2 0 1 1 1 0 0 0 1 0 0 0 1 1 0 0 1 0 0 0 0 0 1 1 0 0 0 1 1 2 0 2 1 0 0 1 1 1 0 2 0 1 1 1 1 0 2 0 0 0 0 0 0 1 0 0 0 0 0 1 0 0 0 1 1 0 1 0 0 1 0 1 1 2 0 0 2 2 2 2 0 0 0 2 0 0 0 0 0 0 2 1 0 0 2 0 0 2 2 1 0 0 0 0 1 1 0 2 2 1 2 1 1 0 0 1 0 1 0 0 1 0 1 0 0 0 0 2 2 2 1 0 0 1 0 2 1 0 1 0 0 0 2 0 1 1 0 1 1 2 2 2 0 1 1 2 1 1 0 2 1 2 1 1 0 0 0 0 0 0 1 1 1 1 1 0 1 1 0 0 0 0 0 1 1 1 1 0 0 2 0 0 2 0 0 0 1 0 0 0 1 0 0 0 0 0 0 2 0 0 0 2 0 0 0 0 0 0 1 1 0 1 1 0 1 0 0 0 0 0 0 0 1 1 0 0 1 0 0 0 0 0 1 0 0 0 0 0 0 1 2 0 2 1 1 0 1 1 1 0 0 0 0 1 1 0 0 0 2 0 1 1 1 2 1 0 1 0 0 0 0 1 1 2 1 1 0 0 0 1 1 1 1 0 1 1 0 0 0 1 0 0 1 0 0 1 0 1 0 0 1 2 2 1 0 0 2 1 1 0 0 0 0 1 1 1 0 0 0 0 2 1 0 1 1 0 1 2 0 2 0 1 2 0 0 0 0 0 0 0 1 1 2 1 0 1 1 1 1 0 0 0 0 0 0 0 0 1 2 0 0 0 1 2 1 2 0 0 0 1 0 0 2 0 2 2 1 1 0 0 2 0 2 2 1 2 0 1 2 2 1 1 0 1 0 0 1 0 0 0 0 0 2 0 0 2 2 1 1 0 2 0 2 0 2 2 1 2 1 0 0 0 0 0 1 2 0 2 1 0 0 2 0 2 1 0 0 1 0 0 0 0 0 0 0 0 2 0 1 0 1 0 0 1 0 0 2 2 0 0 0 1 1 1 1 0 0 0 0 0 0 1 1 1 2 1 2 0 2 0 0 0 0 0 0 1 0 0 0 0 2 0 2 1 0 0 0 1 0 2 2 0 1 1 0 0 1 0 0 0 2 2 1 0 1 1 0 0 2 1 1 0 2 2 1 0 2 2 1 1 0 0 1 1 1 0 0 1 2 0 0 0 1 2 1 0 1 0 1 0 1 0 2 2 1 1 1 2 0 0 0 2 1 0 0 1 1 0 0 0 0 0 0 0 1 0 0 0 0 1 0 0 0 0 0 1 1 0 0 0 0 0 0 1 1 0 0 0
24 0 0 2 0 0 2 2 1 1 1 0 1 1 0 0 1 2 2 1 1 2 0 0 2 0 0 0 0 0 1 1 1 1 2 0 2 2 0 0 0 0 1 1 1 1 0 0 2 0 0 0 2 0 0 1 0 0 1 1 0 1 1 0 0 0 0 1 1 0 0 1 1 2 1 2 1 1 1 0 1 1 2 1 1 0 0 1 2 2 1 1 0 2 1 2 1 0 0 1 0 1 0 1 1 1 2 2 1 1 0 1 0 0 2 2 2 0 2 0 0 0 1 1 0 0 0 2 2 2 0 0 1 0 0 1 1 0 0 0 1 2 1 0 0 1 1 0 0 0 0 1 0 0 0 0 0 1 2 0 1 2 2 1 0 1 0 0 1 1 0 0 1 1 2 0 2 0 0 0 0 0 0 2 1 0 1 1 1 1 1 1 2 0 2 0 0 0 0 0 0 0 0 0 2 0 0 0 0 0 1 1 2 1 0 2 0 0 2 1 2 1 1 0 0 1 0 0 0 0 1 1 1 1 1 0 1 2 2 2 0 0 2 0 0 2 2 0 2 0 0 1 0 0 0 1 2 1 0 0 0 0 0 1 1 0 0 0 2 2 0 2 0 1 0 2 0 0 1 0 1 1 0 2 0 1 0 0 0 2 0 1 2 2 2 2 0 2 0 1 1 0 0 0 0 0 0 0 1 0 1 2 0 2 2 0 1 0 1 0 0 1 0 1 1 0 1 1 1 2 0 2 0 0 0 1 1 2 0 1 1 2 1 0 0 0 2 0 2 2 0 0 0 1 0 1 1 1 0 1 1 0 2 1 1 0 0 2 2 0 2 0 0 2 0 0 1 0 0 0 1 2 0 0 1 2 0 0 0 0 1 0 0 0 2 1 0 0 0 0 0 1 0 1 0 1 1 0 0 0 1 1 0 0 2 0 0 1 0 0 0 2 0 1 1 2 1 2 0 0 2 1 1 0 1 0 0 0 0 0 1 0 0 2 2 2 0 2 0 0 0 0 0 2 1 0 1 1 1 0 2 0 1 1 0 2 2 0 0 1 1 1 0 0 2 2 0 2 0 2 2 1 2 2 0 0 1 0 2 0 0 2 1 1 0 0 0 0 1 0 1 2 2 0 2 1 2 0 1 0 2 0 0 1 0 0 0 0 0 1 1 1 2 2 0 2 0 0 1 2 0 1 0 0 1 0 1 0 0 0 0 0 1 0 2 1 1 1 1 2 0 0 0 2 0 2 0 1 1 0 0 0 0 0 1 1 0 2 2 0 2 0 1 0 0 0 1 1 1 2 1 0 1 1 0 0 1 1 0 0 0 0 0 0 2 2 0 0 0 0 0 2 2 0 0 2 2 0 2 1 0 0 1 1 0 1 0 0 1 0 1 0 0 1 0 0 0 0 0 0 1 0 0 1 0 0 1 0 1 0 1 2 0 1 1 0 0 0 0 0 2 1 0 1 1 1 0 1 0 0 0 0 1 0 1 1 1 2 0 0 1 1 0 0 1 2 0 0 0 0 1 0 0 1 0 2 1 2 2 0 1 1 1 0 1 0 1 0 0 2 1 1 0 0 0 2 2 1 0 0 0 0 1 0 0 0 0 0 0 0 0 0 0 0 2 0 0 0 0 0 0 0 0 2 0 2 0 1 1 2 0 2 0 0 0 0 0 0 0 0 1 0 0 0 0 0 1 0 0 0 0 0 2 1 0 1 1 1 1 1 1 0 1 0 0 0 0 0 1 2 0 1 2 2 2 0 2 1 0 2 0 2 2 1 0 0 1 0 0 0 1 0 0 0 1 1 1 0 0 2 2 0 0 1 1 1 1 1 1 1 1 0 0 0 0 0 0 0 1 2 1 1 2 0 0 0 1 0 1 0 1 1 0 0 1 0 0 0 0 0 2 0 1 0 1 0 1 0 1 1 0 1 0 0 0 1 2 1 1 0 0 0 0 1 0 2 0 0 1 0 1 1 2 0 0 0 0 2 1 1 1 0 1 0 1 0 1 2 0 1 0 2 0 2 2 0 1 2 0 0 0 0 0 0 1 1 1 0 1 1 0 0 1 2 2 2 1 0 0 1 2 1 0 1 1 0 1 1 0 0 1 0 2 1 1 0 1 0 0 0 1 1 0 0 1 0 2 0 0 0 0 0 0 1 2 0 1 0 0 0 0 0 0 0 0 1 0 1 1 0 0 0 0 1 0 0 0 0 1 0 0 0 0 2 1 0 0 0 0 0 2 1
25 1 0 1 0 0 1 1 0 2 1 0 1 2 1 2 1 2 2 0 2 1 0 0 2 0 0 1 1 1 1 0 1 1 2 0 2 2 0 0 0 0 0 0 0 0 0 0 1 1 0 0 1 0 1 1 0 0 2 0 1 0 0 1 0 1 1 1 1 0 0 1 1 2 1 2 2 1 1 0 2 2 2 1 2 0 0 1 1 1 0 0 1 1 0 1 0 1 1 1 0 2 0 1 0 0 2 0 1 1 0 1 0 1 2 1 1 0 1 0 1 0 1 1 0 1 0 1 2 1 0 0 0 0 0 0 0 0 1 0 2 0 0 0 1 1 0 1 1 0 0 0 0 0 0 0 1 0 1 1 2 2 2 2 1 1 1 1 0 1 0 0 0 2 1 0 1 1 0 1 0 0 1 2 2 1 1 1 1 0 0 1 1 1 1 1 1 0 0 0 0 1 0 0 0 0 2 1 0 0 1 1 1 1 2 2 0 1 2 1 1 0 1 0 1 0 0 0 0 0 0 0 0 0 0 0 1 2 2 1 0 1 2 1 0 0 0 0 1 0 0 0 0 0 0 0 1 0 0 0 0 0 1 1 1 0 0 0 1 1 0 2 0 1 0 0 0 1 2 1 1 0 2 2 0 2 2 2 0 2 0 1 1 2 1 1 2 1 0 1 0 0 2 0 0 0 1 0 1 0 0 2 0 1 1 0 1 0 0 0 0 0 0 1 2 0 0 1 2 1 0 1 1 0 0 0 0 1 1 1 0 0 2 1 0 0 2 0 2 2 0 0 1 0 1 0 0 0 1 1 2 1 1 1 1 1 0 2 1 0 2 0 0 2 0 0 1 0 0 0 2 0 0 2 0 1 0 0 0 0 0 1 1 0 1 1 0 0 0 0 0 1 1 1 0 1 1 1 0 0 0 0 0 0 0 0 1 0 0 0 0 0 0 2 2 2 1 1 0 1 1 0 0 2 0 2 0 0 1 1 0 0 0 0 0 1 0 1 1 1 0 1 1 1 0 0 0 1 0 0 2 0 0 1 0 2 2 1 0 1 0 1 1 1 2 1 1 1 0 2 2 1 2 2 1 1 0 0 1 0 1 0 1 2 0 0 0 1 1 0 0 2 1 1 1 1 1 1 0 0 0 1 1 2 0 0 0 0 0 0 0 2 0 0 0 0 2 2 0 2 0 2 1 1 0 0 1 0 2 2 2 0 1 1 1 2 0 1 1 1 1 1 0 1 1 2 1 0 0 0 0 0 0 0 0 0 0 1 1 0 1 1 1 0 1 0 1 0 0 2 0 0 0 0 0 0 0 1 1 1 0 0 0 0 0 0 0 0 0 0 0 2 1 0 1 1 2 0 0 0 1 0 0 0 1 0 0 0 0 0 0 0 0 0 0 1 1 2 0 0 1 0 0 1 0 0 0 0 0 1 1 1 0 2 2 0 2 1 1 0 1 1 1 1 0 0 0 1 1 0 0 0 1 0 1 1 0 2 0 1 1 0 0 0 0 2 1 2 1 1 0 1 0 1 0 1 1 0 1 1 0 0 1 1 0 0 1 0 0 1 1 1 0 0 2 1 1 2 0 0 0 0 0 1 1 0 0 1 1 1 1 0 0 0 1 1 0 0 0 0 0 0 0 2 0 0 1 1 0 2 1 1 1 0 1 0 1 0 0 0 0 0 2 0 0 0 0 0 1 0 0 0 2 1 0 1 2 1 2 1 1 1 1 0 0 0 0 0 0 1 0 1 1 1 1 0 1 2 2 2 1 0 2 2 0 0 0 0 0 0 0 0 0 0 0 1 1 0 0 2 1 1 0 2 0 0 2 1 1 1 1 1 2 0 0 0 0 0 1 2 0 2 2 0 0 2 1 0 1 0 0 0 0 0 0 0 0 1 1 0 1 0 1 0 2 0 0 0 0 0 1 1 0 0 0 2 1 0 2 0 0 0 0 2 0 2 1 2 2 2 2 0 2 0 0 0 0 0 0 1 0 1 0 1 2 0 2 2 0 0 0 1 0 1 2 1 1 1 0 0 0 0 1 1 1 1 1 1 2 1 0 1 2 1 2 1 1 1 0 0 1 1 1 2 0 0 0 2 0 0 0 0 0 1 0 1 2 1 0 0 2 0 1 1 0 0 1 2 0 0 0 0 1 0 0 2 2 0 1 2 1 0 0 0 0 0 0 0 2 1 1 0 0 1 0 0 0 0 0 1 1 0 0 1 1 0 0 0 1 0 2 1
26 0 0 1 0 0 1 1 0 1 0 2 0 1 0 0 0 1 1 1 1 1 0 0 2 0 0 2 0 0 2 0 1 1 1 0 2 1 0 0 0 0 0 0 2 0 0 1 1 1 0 0 1 1 1 1 0 1 1 1 0 1 2 0 0 0 0 1 2 0 0 1 2 2 1 2 2 0 0 0 1 1 2 1 2 0 0 1 2 2 0 1 1 2 0 0 0 0 0 0 0 2 1 0 0 0 2 1 1 1 0 2 1 2 2 1 2 0 1 0 2 0 1 1 0 0 0 0 0 0 0 0 0 0 1 1 0 0 2 0 2 0 0 0 2 2 2 0 0 0 0 0 0 0 0 0 0 2 1 0 1 1 1 2 2 2 0 1 0 1 0 0 0 2 1 0 1 0 0 1 0 0 0 2 2 1 1 2 0 0 0 2 0 0 0 0 0 0 0 0 0 0 0 1 0 1 2 0 0 0 1 1 1 0 1 1 0 1 1 0 1 2 1 0 1 0 0 0 0 0 0 0 0 0 0 0 0 2 2 2 0 0 2 0 0 0 0 0 2 0 0 0 1 0 0 0 2 0 0 0 0 0 0 0 1 0 0 0 1 0 0 2 0 1 2 2 1 0 2 0 1 0 1 2 0 2 0 1 0 2 0 0 0 2 2 0 0 1 0 2 0 0 1 0 1 0 0 0 1 1 0 2 0 0 0 0 0 0 1 0 0 2 2 0 2 1 1 0 0 1 0 1 0 0 0 0 0 1 1 0 1 1 1 0 0 1 0 0 1 0 0 0 0 1 0 1 1 1 0 1 1 0 1 1 1 0 0 1 1 0 1 1 0 1 0 0 2 1 1 1 2 0 0 2 0 1 0 0 0 0 0 1 0 0 2 0 0 0 2 1 1 1 1 1 0 0 1 0 1 1 1 1 0 0 0 0 1 0 0 1 0 1 0 0 1 1 0 2 1 0 1 1 0 1 0 0 2 0 0 1 1 0 1 0 0 1 0 0 0 0 0 1 0 1 0 0 0 1 1 2 1 0 0 0 0 0 0 1 0 1 0 1 2 2 1 0 1 1 1 0 1 0 1 1 2 1 0 0 2 0 0 2 0 1 1 1 1 0 0 0 0 2 2 1 2 1 1 0 0 0 0 1 0 0 1 0 0 0 1 2 1 1 0 0 0 1 1 1 0 2 1 1 1 1 0 0 1 0 0 0 0 0 0 0 0 0 1 1 2 2 0 0 0 2 1 1 0 0 0 0 0 0 0 0 0 0 1 1 2 0 1 0 0 0 0 0 0 1 1 2 2 0 1 1 0 0 0 1 0 0 0 0 0 1 1 0 1 0 0 0 0 2 1 0 1 2 0 0 2 2 0 0 0 2 0 1 1 0 0 1 1 1 0 0 0 0 2 2 0 0 1 0 0 1 0 0 0 0 1 0 1 2 0 1 1 0 0 1 2 1 0 2 0 0 0 0 0 2 1 0 0 0 0 0 0 1 1 1 1 0 1 1 0 0 0 0 2 1 2 1 0 1 1 2 0 1 1 1 2 1 0 0 2 0 1 0 2 0 0 1 0 1 0 0 1 2 2 1 0 0 0 0 0 0 0 0 0 1 1 1 0 0 1 1 1 2 1 1 1 0 1 2 0 2 0 0 1 0 0 0 0 0 0 0 1 0 1 1 0 0 0 0 0 1 0 0 0 0 2 0 0 0 2 2 0 2 2 1 2 1 1 0 1 1 0 0 2 0 0 1 0 1 1 1 1 1 1 2 2 2 1 1 2 1 0 0 0 1 0 0 0 0 0 0 0 0 1 0 0 1 1 1 0 0 0 0 0 0 2 2 2 2 1 1 0 0 0 0 1 1 0 1 1 0 0 2 0 1 0 1 1 1 0 0 0 0 0 1 1 1 0 0 1 0 1 0 1 0 0 0 1 2 0 0 0 0 0 0 1 0 0 0 0 1 0 0 0 0 1 0 0 1 2 2 0 0 0 1 0 2 0 0 0 0 0 0 0 2 0 0 0 1 1 1 2 0 1 1 0 0 0 0 0 0 1 0 2 1 2 1 1 0 2 1 1 1 0 0 0 0 2 2 0 2 0 0 0 2 0 0 1 2 1 2 1 1 1 1 0 1 1 1 1 0 1 0 1 1 0 0 0 0 1 0 2 1 2 1 1 1 0 0 0 0 0 0 0 0 2 0 0 0 0 2 0 1 1 0 0 1 1 0 0 0 0 0 0 0 0 0 1 0
27 1 0 1 0 0 2 2 0 2 2 0 0 1 0 1 1 2 1 2 0 1 0 0 2 0 0 1 0 1 2 0 1 2 1 1 1 1 1 0 0 0 0 0 2 0 0 0 2 2 0 0 2 1 0 0 0 0 2 0 1 1 0 1 1 0 1 0 2 1 0 0 2 2 2 2 2 1 1 1 1 2 2 1 2 0 0 0 1 2 0 1 1 2 1 2 1 1 0 2 0 1 1 0 1 0 2 1 1 1 0 2 0 2 2 0 2 0 1 0 1 0 2 0 0 1 0 0 2 0 0 0 0 0 0 0 0 0 0 0 0 2 1 0 0 0 0 0 0 0 1 1 1 0 0 0 1 2 1 0 1 0 1 1 0 0 0 0 0 1 1 1 0 2 2 0 0 2 0 0 0 0 0 1 1 0 1 2 1 2 2 2 2 0 2 1 1 0 0 0 1 1 0 0 1 0 2 0 0 0 2 0 2 0 2 2 1 0 1 1 2 1 1 0 1 0 0 1 1 1 1 1 0 0 0 0 0 2 1 1 0 0 2 1 0 0 0 0 2 0 0 1 2 0 0 0 0 1 0 2 1 1 1 0 1 0 0 1 2 1 0 1 0 0 0 1 1 0 1 0 1 1 1 1 0 0 0 1 1 2 0 1 0 2 1 1 1 0 1 1 1 1 1 0 0 0 0 1 0 0 1 2 0 2 2 1 0 0 0 0 1 2 2 1 2 0 1 0 0 0 0 2 0 0 0 0 0 2 0 0 0 2 2 0 1 1 1 0 1 0 1 1 1 1 0 0 1 0 0 0 0 1 0 0 0 0 0 2 0 0 0 2 0 2 0 0 1 1 1 0 1 0 0 0 0 0 0 0 0 0 0 1 0 0 2 0 0 0 0 0 0 0 1 0 0 0 1 1 0 0 1 0 0 0 1 0 0 0 1 0 0 1 1 1 1 2 1 0 0 1 2 1 0 1 0 0 0 2 1 0 1 0 0 2 1 2 0 1 0 0 0 0 1 2 1 1 0 1 1 0 2 0 0 0 0 1 1 2 0 0 0 0 2 2 1 0 1 1 0 1 2 0 2 2 0 0 0 1 2 0 0 2 0 2 2 0 0 1 1 0 0 2 1 0 0 2 2 0 0 1 0 0 0 1 0 0 0 0 0 1 1 1 2 2 0 2 0 1 1 2 0 1 1 1 0 0 1 0 1 1 0 2 1 1 1 1 2 1 1 1 1 1 0 1 2 0 0 2 0 2 2 0 0 1 0 0 0 0 1 0 0 1 0 0 0 0 0 1 1 2 1 0 0 1 1 1 2 1 1 1 1 0 0 1 0 0 0 0 0 0 0 2 0 0 0 2 0 0 1 1 0 0 0 0 0 1 1 0 0 0 1 0 0 1 0 0 0 1 0 0 0 0 0 2 0 0 2 0 1 0 1 2 0 1 2 0 2 2 2 0 0 0 0 0 1 1 0 2 2 0 0 0 1 1 1 0 0 1 1 0 0 2 1 0 1 2 0 1 1 1 0 0 0 1 0 0 1 2 2 1 0 0 0 2 0 0 2 0 0 2 1 2 0 0 1 1 1 2 0 0 0 0 0 0 0 0 0 0 0 0 0 0 0 0 2 2 0 0 0 0 0 0 1 2 0 1 1 1 0 1 1 1 0 0 1 1 2 1 0 0 0 0 1 0 1 2 0 0 2 0 0 0 2 1 0 0 2 1 1 2 0 0 1 2 2 2 1 0 1 1 1 1 0 0 0 1 0 1 1 1 0 1 2 2 0 0 1 0 0 0 0 0 0 0 2 1 0 1 0 1 1 0 2 0 2 0 2 1 2 2 0 1 0 0 0 0 0 0 1 2 1 1 2 0 0 2 0 1 0 0 0 1 0 0 0 0 0 1 1 0 1 0 1 0 1 1 1 0 0 0 1 1 0 0 0 1 1 1 1 0 0 0 0 1 0 0 0 1 1 0 0 1 2 0 0 0 0 0 0 1 0 0 0 0 2 1 1 2 0 0 0 2 0 1 1 1 0 1 1 2 1 0 1 1 1 0 1 2 2 0 1 1 1 1 2 2 1 1 0 0 2 2 0 2 0 0 0 1 0 0 0 2 2 0 0 0 1 0 0 1 1 0 1 0 1 0 1 2 1 0 0 1 1 0 1 1 1 0 0 0 2 0 0 0 0 0 1 1 1 1 0 0 0 1 0 0 0 1 0 0 0 1 0 1 0 0 0 1 1 1 1 1
28 0 0 1 0 0 1 2 0 2 2 0 0 2 0 0 0 0 1 1 1 2 0 0 2 0 0 1 0 0 1 1 1 2 2 1 2 1 0 0 0 0 0 0 2 1 0 0 0 2 1 0 0 0 2 0 0 0 0 0 0 2 2 0 0 0 0 1 0 0 0 0 2 2 0 2 1 2 2 1 1 2 2 1 1 0 0 0 1 1 0 0 0 2 0 1 0 0 0 1 0 2 1 1 0 0 2 0 0 2 0 2 0 0 0 0 0 0 1 0 1 0 2 0 0 0 0 1 2 2 0 0 0 0 0 0 0 0 0 0 1 1 0 0 0 0 0 0 1 1 1 1 1 0 0 0 0 0 0 0 1 2 1 2 0 2 0 1 0 1 1 1 0 2 1 0 1 0 0 0 0 1 1 2 1 0 1 1 0 0 1 2 1 1 2 0 0 0 0 1 0 0 0 1 1 0 1 1 1 0 0 1 1 0 2 1 0 1 1 0 1 1 2 0 0 0 1 0 0 0 0 0 0 0 0 0 1 2 2 1 0 1 2 0 0 0 0 0 2 0 0 1 0 1 0 0 1 1 0 1 1 1 0 1 0 0 0 0 2 0 1 1 1 0 0 0 0 1 1 0 0 1 0 0 0 0 0 1 0 1 1 0 0 2 2 0 2 1 0 1 0 0 0 1 0 0 0 0 0 0 0 1 0 2 2 0 0 0 1 0 1 1 1 1 0 0 0 1 0 0 0 2 0 0 0 0 0 1 1 1 1 1 0 0 1 1 1 0 1 0 1 0 0 0 1 1 0 0 0 2 2 0 0 0 0 0 0 2 2 0 2 0 0 2 0 1 1 0 0 0 0 1 0 0 0 0 0 0 0 0 0 0 1 1 2 0 1 1 0 0 0 0 0 2 1 1 0 0 0 0 0 1 0 0 1 2 0 1 0 0 0 1 0 0 0 1 1 0 1 1 2 2 1 0 1 1 0 0 0 0 2 0 0 1 0 2 0 1 0 1 0 0 0 1 0 0 0 2 2 2 0 1 2 2 0 2 2 0 0 2 0 2 1 1 1 1 0 2 0 0 2 1 1 1 2 1 0 1 2 0 0 2 1 2 2 0 0 0 1 0 1 2 2 2 1 1 1 0 1 0 1 1 0 1 0 0 1 0 1 0 0 2 2 2 0 0 0 1 0 1 1 1 1 1 1 0 0 1 1 1 2 0 2 1 2 2 0 1 1 2 0 1 0 2 1 1 0 1 0 2 1 0 2 0 0 0 1 0 1 0 0 0 1 0 1 0 1 1 1 2 2 0 0 1 0 0 1 1 1 0 0 0 0 0 0 0 0 0 0 0 0 2 0 0 1 2 0 0 1 1 0 0 0 1 0 1 0 0 0 1 0 1 0 1 0 0 1 0 0 0 1 0 0 1 0 0 2 0 1 0 2 1 0 0 1 0 0 1 2 0 1 1 1 0 0 0 0 1 1 0 0 0 2 1 0 1 1 2 0 1 0 0 0 0 0 1 1 0 1 0 0 2 1 1 0 1 0 1 2 1 0 0 0 1 0 0 1 0 0 1 0 1 0 0 1 1 2 2 0 0 0 0 0 0 0 0 0 0 0 0 0 0 0 0 1 2 0 1 1 0 0 1 1 2 0 1 2 0 0 0 0 0 0 1 1 1 2 1 0 1 1 1 1 0 0 1 0 0 0 0 0 0 2 1 0 1 2 2 2 2 0 0 2 1 1 0 1 0 2 2 2 2 0 0 0 1 0 2 1 2 0 1 2 2 0 0 0 1 0 0 0 0 0 0 0 0 1 0 0 2 2 1 2 0 2 0 2 0 2 1 0 2 1 1 0 0 0 0 0 2 1 2 2 0 0 2 0 1 0 0 0 0 1 0 2 1 2 0 0 1 1 0 2 0 0 0 2 1 1 1 0 1 0 0 1 1 2 0 2 0 0 0 0 1 0 0 0 0 1 1 2 0 2 0 0 0 0 0 0 1 0 1 1 1 2 2 2 1 0 0 0 2 1 1 2 1 1 1 0 0 0 0 0 0 1 1 0 0 1 1 0 0 2 1 1 0 1 0 0 0 2 2 0 1 0 0 1 0 0 1 0 2 1 1 1 1 1 0 0 0 1 1 0 0 1 1 2 2 1 1 0 1 2 0 1 1 1 0 0 1 0 0 0 0 0 0 0 0 2 1 1 0 0 2 0 1 1 0 0 0 0 0 0 2 0 0 0 0 0 0 2 0
29 1 0 2 0 0 2 1 1 2 2 1 1 1 2 1 0 0 0 0 2 2 0 0 2 0 0 2 0 0 2 1 0 0 2 0 2 1 0 0 0 0 0 1 1 0 0 1 0 2 0 0 0 0 1 0 0 0 1 0 0 1 0 1 1 0 1 0 1 1 0 0 2 2 2 2 2 2 2 1 1 2 2 2 2 0 0 1 2 2 1 1 0 2 0 1 0 1 1 2 1 2 0 1 0 0 2 1 0 2 1 0 0 2 2 0 2 0 1 0 1 0 2 0 0 0 0 1 2 1 1 1 1 0 0 0 0 0 0 0 2 0 0 0 0 0 0 0 0 0 0 1 0 0 0 0 0 1 0 0 0 0 2 2 1 2 0 1 0 2 0 1 0 2 1 0 2 0 0 0 0 1 1 1 0 0 0 2 0 0 0 2 1 0 1 0 2 0 0 0 0 1 0 0 1 0 0 1 0 0 1 1 0 0 1 2 1 1 2 2 2 0 2 0 0 1 0 0 0 0 0 0 0 0 0 0 0 2 2 1 0 0 2 0 0 0 0 0 2 0 0 0 1 0 0 0 1 1 0 1 1 1 1 1 0 0 0 0 2 1 0 0 0 0 0 0 1 2 2 2 0 0 1 1 1 1 1 0 0 2 0 1 1 2 2 1 1 1 0 2 0 0 1 0 0 0 0 0 0 0 0 1 0 1 2 1 1 1 1 0 0 1 1 1 1 0 0 1 1 1 0 1 0 0 0 0 0 2 0 2 1 1 1 0 0 0 1 0 2 2 0 0 1 0 0 1 0 1 1 0 1 1 1 0 1 0 0 2 1 0 1 1 1 2 2 0 2 1 0 0 1 1 0 1 0 0 0 1 1 1 1 2 0 1 2 0 1 2 0 0 0 0 0 1 0 1 0 0 0 0 2 0 0 0 0 0 0 0 0 0 1 0 0 1 0 1 1 0 2 0 1 1 0 2 0 1 1 1 0 1 1 0 0 1 1 2 0 1 0 1 0 1 1 2 1 1 0 2 2 1 1 0 1 1 0 0 0 2 0 0 1 1 2 2 0 0 0 0 0 0 1 0 1 1 1 0 1 0 2 0 0 1 0 0 1 0 0 0 0 0 1 2 1 1 1 1 1 0 0 0 0 0 0 0 1 0 1 0 1 0 0 2 2 1 0 1 0 0 1 1 1 0 0 0 1 0 0 1 2 1 1 1 1 1 1 1 0 1 2 2 0 1 0 1 1 1 0 2 0 1 1 0 1 1 0 0 1 2 1 1 1 1 1 0 0 0 1 1 2 1 2 0 1 1 0 0 1 0 0 0 0 0 0 1 0 0 0 0 0 0 0 2 0 1 0 2 2 0 0 1 1 0 0 2 1 2 0 0 0 1 0 0 0 2 0 0 0 0 0 0 1 0 1 2 0 0 2 0 1 0 1 2 0 1 1 0 1 1 1 0 1 1 1 1 0 0 0 2 1 0 0 0 1 0 0 1 1 2 0 1 1 0 0 0 1 2 0 1 0 0 0 0 0 0 0 0 1 1 1 1 0 0 0 0 0 0 0 0 0 1 0 1 0 0 1 2 2 1 0 0 0 0 0 0 0 0 0 0 1 0 0 0 1 0 1 0 1 0 0 0 0 1 1 2 0 1 0 1 0 1 1 0 0 0 0 0 0 0 0 0 0 0 1 1 2 1 0 0 1 1 0 1 1 1 0 1 2 2 1 2 0 0 1 1 0 1 2 0 2 2 0 0 1 1 1 1 1 1 1 1 0 1 2 2 0 0 0 0 0 1 0 0 0 0 2 0 1 1 1 1 1 0 1 0 1 0 1 0 2 2 2 2 1 0 0 0 0 0 0 2 0 2 2 0 0 1 0 2 1 0 0 0 0 0 0 0 0 1 0 1 2 0 0 0 2 0 0 1 1 1 1 2 0 0 0 1 1 0 1 0 0 0 0 2 0 0 0 0 1 1 2 0 2 0 0 1 0 0 0 2 0 0 0 0 1 0 1 2 0 1 0 1 1 1 2 1 1 1 0 1 0 0 0 0 1 1 2 1 2 2 0 1 2 1 0 0 1 0 1 0 2 2 0 0 0 0 1 1 0 0 0 1 2 1 0 0 2 0 1 0 1 0 1 0 1 0 1 2 0 0 0 0 2 0 1 1 0 1 1 1 1 0 0 0 0 1 0 1 1 0 0 0 0 0 0 0 0 0 0 1 0 1 1 1 1 0 1 1 1 0 1 0
30 0 0 1 0 0 2 1 0 1 0 1 0 0 0 0 0 1 1 2 0 1 0 0 2 0 0 1 2 2 1 1 1 1 2 0 2 2 0 0 0 0 0 0 1 0 0 1 1 1 0 0 0 0 2 1 0 0 2 0 0 2 0 0 0 0 1 1 1 0 1 1 1 2 1 2 2 0 0 0 0 1 2 0 0 0 0 0 1 2 0 1 1 1 1 2 1 0 0 1 0 2 0 1 1 0 2 2 2 0 0 2 0 1 1 0 0 1 2 0 2 1 2 0 0 1 0 1 2 1 1 1 0 0 0 0 0 0 0 0 1 1 0 0 1 0 0 0 1 0 0 1 0 0 0 0 0 1 0 1 1 0 2 2 0 1 0 1 0 1 1 1 0 2 2 0 0 0 2 2 0 2 0 2 1 0 1 1 0 0 0 2 1 0 1 0 0 0 0 0 1 0 0 1 1 0 1 1 2 0 1 1 2 0 2 2 0 0 1 1 1 0 1 0 1 0 0 0 0 0 0 0 0 1 1 1 0 2 1 1 0 0 2 0 0 0 0 0 2 0 0 0 1 0 0 0 2 0 1 0 0 0 0 1 0 0 1 0 2 1 0 0 1 0 0 1 1 1 1 0 1 1 1 1 0 1 1 1 0 1 1 0 1 2 2 1 2 1 0 1 1 1 1 0 2 0 0 0 1 0 0 1 0 2 1 0 1 0 0 2 0 0 2 1 2 0 0 0 0 1 0 2 0 0 0 0 0 2 0 1 0 0 2 0 1 1 0 0 1 0 1 0 0 0 2 0 0 1 0 0 0 0 1 1 0 1 0 2 2 1 2 0 0 2 1 1 0 1 0 0 0 0 0 0 0 0 0 1 1 2 1 2 0 0 2 0 0 0 0 0 0 0 0 1 0 1 1 0 0 0 1 0 0 0 0 0 1 1 0 0 0 1 1 1 1 2 2 0 0 1 2 1 0 0 1 0 0 1 1 1 1 0 0 0 0 1 0 0 0 0 0 1 0 1 0 0 0 2 2 2 1 0 0 0 0 1 1 2 1 0 1 1 1 1 0 0 0 2 2 0 0 1 1 1 2 1 0 0 2 0 0 1 2 2 1 1 1 0 1 0 1 1 1 1 2 1 2 1 0 0 0 1 0 0 0 0 1 0 0 0 0 2 1 1 0 1 1 2 0 2 0 2 2 1 0 0 1 0 1 1 2 0 1 1 1 1 1 1 1 1 0 0 0 2 2 1 1 1 0 0 0 0 1 1 0 0 0 0 0 0 0 2 0 0 0 0 1 1 1 2 2 0 0 1 0 0 1 2 1 0 1 0 1 0 2 0 0 1 0 0 1 1 0 0 1 2 0 1 1 1 0 0 0 0 1 0 0 0 1 0 1 0 0 1 0 0 0 0 0 0 2 0 0 1 0 0 1 0 0 0 0 0 2 2 2 0 0 0 1 0 1 2 1 1 0 0 0 1 1 0 0 0 1 0 2 0 1 2 0 0 1 1 0 0 0 1 1 1 0 0 1 0 0 2 0 1 2 1 2 1 0 0 0 1 0 1 2 0 0 1 0 0 0 0 1 1 2 2 0 0 0 0 0 0 0 0 0 1 1 1 0 0 1 0 1 2 0 2 1 0 1 1 0 2 0 1 0 0 0 1 0 2 0 0 0 1 1 0 0 0 1 1 0 0 0 1 0 0 2 0 0 1 2 1 0 0 1 1 2 1 1 2 0 1 1 2 1 0 2 2 0 0 0 0 0 2 0 0 0 2 0 2 2 1 1 1 0 1 0 0 0 0 0 0 1 0 1 1 0 1 1 1 2 0 1 0 2 1 2 1 1 1 0 1 0 0 0 0 0 2 0 2 1 1 1 2 0 1 1 0 0 1 1 0 1 0 1 0 0 0 2 0 0 0 2 0 0 0 1 1 1 1 1 0 1 0 1 0 1 0 0 0 0 0 0 0 0 1 2 2 2 0 1 0 0 0 1 0 0 1 0 0 0 0 2 1 1 2 0 0 0 2 0 1 2 1 0 1 0 1 0 0 0 0 1 1 1 0 0 0 0 0 2 0 1 1 2 1 1 1 1 1 0 2 0 0 0 1 1 0 0 1 1 2 0 1 1 0 1 0 1 0 2 0 0 0 1 1 0 0 0 0 0 1 2 1 1 1 1 2 1 0 0 0 0 1 0 1 1 0 0 0 0 1 0 0 0 1 2 0 0 1 0 2 0 1 0 1 1 2 1 2
31 1 0 2 0 0 1 2 0 2 2 0 0 0 0 0 0 2 1 1 1 1 1 1 1 0 1 2 1 1 1 2 0 0 2 0 2 2 0 0 0 0 0 1 2 1 1 0 2 0 0 0 0 0 1 1 0 0 0 0 1 1 0 1 0 1 0 0 0 0 0 0 2 2 2 2 2 2 2 1 0 1 2 1 2 0 0 2 2 2 1 1 2 2 0 2 0 2 2 2 0 2 0 1 1 1 2 0 1 1 0 1 1 2 2 1 2 0 2 0 0 0 1 1 0 1 0 1 2 1 0 0 0 0 0 0 0 0 0 0 1 1 0 0 0 0 0 0 0 0 0 1 1 0 1 1 1 0 0 0 1 1 2 1 0 2 0 1 1 1 0 0 0 2 2 1 2 0 0 0 0 0 0 1 1 0 1 2 0 0 0 2 1 1 1 1 2 0 0 0 0 1 0 1 1 1 2 1 0 1 1 2 1 0 1 2 2 1 2 1 2 1 2 0 0 0 1 0 0 1 0 0 0 0 0 0 0 2 1 1 0 0 2 0 0 0 0 0 2 0 0 0 1 1 0 0 1 0 0 0 0 0 0 0 0 0 0 0 2 2 0 2 0 1 1 0 1 0 2 0 1 0 1 2 0 1 1 0 0 2 0 1 1 2 2 1 1 0 0 0 0 0 0 0 0 0 0 0 0 0 1 1 0 2 0 0 0 0 1 1 0 1 0 2 1 0 0 1 0 1 0 2 0 0 0 0 0 0 2 0 0 0 1 0 0 0 2 1 1 0 1 1 0 0 1 1 0 1 1 0 1 1 0 0 0 2 0 2 1 0 1 1 0 2 0 0 1 1 1 0 0 2 0 0 0 0 0 0 0 0 0 0 0 0 1 2 0 0 1 1 1 1 0 2 1 1 0 0 0 0 2 0 0 0 0 0 0 0 1 0 1 1 0 2 0 1 0 1 0 0 1 0 0 1 0 0 0 1 0 1 1 0 0 1 1 2 0 1 0 1 0 0 1 1 1 1 0 1 1 1 1 0 2 0 0 0 0 1 0 1 0 0 2 2 1 0 1 1 0 0 1 0 1 1 1 0 0 0 1 0 1 1 2 1 0 0 0 1 1 0 0 2 0 0 0 2 2 0 0 0 0 1 1 1 0 0 0 0 0 1 1 1 1 1 0 1 1 1 0 2 1 1 0 0 2 0 1 0 1 1 1 1 1 1 2 1 2 0 0 1 0 1 0 2 1 1 0 1 0 1 1 0 1 1 0 0 1 1 0 1 0 2 2 1 1 0 2 2 2 0 2 0 1 1 0 0 1 1 1 0 0 0 1 0 0 0 1 1 0 0 1 0 1 1 0 2 0 0 1 1 0 1 0 0 1 0 0 0 0 1 1 0 0 0 0 1 1 2 0 0 1 0 0 0 1 0 1 0 0 0 0 0 0 1 1 0 1 1 1 0 2 1 1 1 0 0 0 2 2 0 0 0 1 1 0 1 0 2 1 1 0 0 0 0 0 2 1 0 1 0 0 2 0 0 0 0 1 0 1 2 0 0 0 0 0 0 2 1 0 1 0 1 0 1 0 2 0 2 0 0 0 0 0 1 0 0 0 1 1 1 0 0 1 1 1 2 0 0 0 0 0 0 0 2 0 0 0 2 0 2 2 1 0 0 0 0 0 0 0 0 0 0 0 0 0 1 0 0 1 0 0 1 2 2 1 1 2 2 2 1 0 0 0 1 0 1 2 1 0 1 2 1 0 1 0 1 0 2 2 2 0 0 2 1 1 1 0 1 0 0 0 0 0 0 2 0 1 0 1 2 2 0 1 1 2 1 1 0 2 1 0 1 2 0 0 0 0 0 2 2 0 2 0 1 1 1 1 0 1 1 1 1 0 0 1 0 1 1 1 0 1 0 0 0 2 0 0 1 0 0 2 2 0 0 0 1 2 0 1 0 1 1 1 1 0 0 0 1 2 2 1 0 2 2 0 0 0 0 0 1 0 0 1 0 1 0 1 2 0 0 0 2 1 1 2 2 0 1 0 1 0 0 0 0 0 0 1 1 2 0 0 2 1 2 1 1 1 1 1 0 1 1 1 2 0 0 0 0 0 0 0 0 0 1 0 0 2 0 0 0 1 0 1 0 1 0 1 2 0 0 0 0 0 1 2 0 1 1 1 1 0 0 0 0 0 2 0 0 2 0 0 0 0 0 0 0 0 0 0 0 0 0 0 1 1 0 1 1 1 1 1 0
32 0 0 0 0 0 0 2 1 2 2 0 1 1 1 1 0 0 0 0 0 0 1 1 1 1 1 1 0 1 1 0 1 1 1 0 2 1 0 0 0 0 0 0 2 0 0 0 1 1 0 0 0 0 2 0 0 0 2 0 0 0 0 0 0 0 0 2 1 0 0 1 1 1 0 1 1 1 1 0 1 2 1 1 1 0 0 0 1 2 0 0 1 2 0 1 0 2 2 2 0 2 1 1 0 0 2 1 1 1 0 2 1 2 2 1 2 0 2 0 0 0 1 1 0 2 0 1 2 2 1 1 1 0 0 0 1 0 0 0 0 2 0 0 1 1 0 0 0 0 0 0 0 0 1 0 2 1 1 0 1 0 1 2 0 1 0 0 0 2 0 1 0 2 1 0 1 0 0 1 0 0 1 2 1 0 1 1 1 0 0 1 2 1 2 1 2 0 0 0 0 0 0 0 0 0 2 1 2 0 1 1 2 0 1 2 0 0 2 2 2 0 0 0 1 0 0 0 0 0 0 0 0 1 1 1 0 2 2 2 0 0 2 0 0 0 0 0 1 0 0 1 1 0 0 0 0 0 1 0 0 0 0 0 1 0 1 0 2 0 2 1 0 1 0 1 0 0 0 0 0 1 0 0 0 0 0 0 0 2 0 2 0 2 2 0 2 0 0 0 1 1 1 0 1 0 1 0 1 0 0 2 0 1 1 0 2 0 1 0 0 1 0 2 2 0 0 1 1 0 0 0 0 0 0 0 0 2 0 2 2 2 1 0 1 1 1 0 2 2 0 0 0 1 1 0 0 1 0 1 1 0 0 0 0 0 0 2 0 0 0 2 0 2 0 0 1 1 1 1 0 1 0 1 0 1 0 0 0 0 0 0 0 0 2 1 0 2 1 0 0 0 0 2 0 1 0 0 0 0 0 1 0 0 1 0 1 0 0 0 0 2 0 1 0 1 0 1 0 0 1 0 0 2 0 1 1 0 1 1 1 0 0 0 0 0 0 0 1 2 0 2 1 2 2 1 1 2 2 1 1 0 2 1 0 1 1 2 0 0 1 1 2 2 0 0 0 2 1 0 1 0 2 2 0 0 1 0 2 0 0 2 0 0 0 0 0 0 0 2 0 2 1 1 1 1 1 0 1 0 1 1 0 0 1 1 0 0 1 1 0 2 2 2 0 0 0 1 1 1 1 1 0 0 1 0 0 0 2 2 0 0 1 2 2 2 0 1 1 1 0 0 0 1 1 1 0 0 1 1 1 1 1 0 0 0 1 1 1 1 0 0 1 0 0 0 1 2 2 1 2 0 0 1 0 1 1 0 0 0 0 1 0 0 0 0 0 0 0 0 0 1 0 0 0 2 1 0 2 2 1 1 0 1 0 2 0 0 0 1 0 1 0 0 0 2 0 1 0 0 2 0 0 1 0 0 1 0 0 0 0 0 0 1 2 1 0 2 0 0 0 2 1 1 1 1 0 2 2 0 0 0 0 0 1 2 1 2 2 0 0 2 0 0 0 1 2 0 0 0 1 1 1 1 0 1 1 1 2 1 0 0 1 0 0 0 2 1 0 2 0 1 0 0 1 2 1 2 0 0 0 0 0 1 1 1 1 1 1 1 0 0 0 0 2 0 0 1 1 0 1 2 1 2 0 2 0 0 0 0 0 1 0 0 0 0 0 1 0 0 1 1 1 1 1 2 0 0 1 0 0 1 2 1 1 1 2 0 1 1 1 0 1 0 1 1 0 0 1 1 1 1 1 1 1 1 1 0 0 2 0 2 2 2 0 0 1 1 1 0 0 0 0 0 1 1 0 0 0 2 2 1 2 0 2 0 1 1 2 2 2 1 1 0 0 0 0 0 2 2 1 1 2 2 2 2 0 1 0 0 1 1 0 0 1 1 1 1 0 0 1 0 0 0 2 0 0 1 1 1 0 1 0 0 0 2 1 0 2 1 1 0 0 1 0 2 1 0 1 0 0 2 2 0 0 0 0 0 0 2 0 0 0 1 1 0 1 1 0 0 0 2 0 2 1 2 0 2 0 1 1 0 0 0 0 0 2 1 2 1 0 1 2 0 0 1 1 0 1 0 2 2 0 1 1 0 0 0 1 2 0 0 1 0 0 0 0 2 0 2 0 0 1 0 1 0 1 0 0 0 0 0 1 0 1 1 0 0 0 0 1 0 0 0 0 1 0 0 2 0 0 0 0 0 0 1 1 0 0 1 1 0 0 2 1 1 0 0 1 0 1 1
33 0 0 2 0 0 2 1 1 2 2 0 0 0 0 0 0 2 2 1 1 2 0 0 2 0 0 1 1 1 1 1 1 1 0 0 1 2 0 1 1 0 1 1 1 2 0 0 1 2 0 0 0 1 1 1 0 0 2 0 0 1 0 0 0 0 2 0 2 1 0 0 1 2 1 2 2 2 2 0 2 2 1 0 0 0 0 0 2 2 0 1 0 0 0 2 0 1 0 1 1 2 2 0 0 0 2 1 1 1 0 2 2 2 2 2 2 1 2 0 2 1 0 2 0 1 0 1 1 1 1 1 0 0 1 1 0 0 0 0 1 2 0 0 0 0 0 1 1 0 0 0 0 0 0 0 0 1 0 0 1 0 2 2 0 1 0 1 1 1 0 1 1 1 2 0 2 0 0 0 0 1 0 2 2 2 0 1 0 0 0 2 1 0 1 0 0 0 0 0 1 0 0 1 2 0 0 2 1 0 1 1 2 0 2 2 1 1 2 1 1 0 1 0 0 0 1 0 0 0 0 0 1 1 1 1 0 2 2 1 0 0 2 0 0 0 1 0 1 1 1 1 0 1 0 0 0 0 0 0 0 0 0 0 0 0 0 0 2 2 0 1 0 1 0 0 0 0 2 1 0 0 1 1 0 0 0 1 0 2 0 1 0 2 2 0 2 0 0 2 1 0 0 1 0 0 0 0 0 0 0 0 0 1 1 0 1 1 0 0 0 0 1 0 2 0 0 0 0 1 0 2 0 0 0 0 0 2 0 0 0 0 0 0 1 1 1 0 2 2 0 0 0 0 1 1 0 0 0 2 2 0 1 1 1 0 0 1 2 0 2 0 1 2 1 0 1 0 0 0 0 0 0 1 1 1 0 0 0 0 0 1 0 0 2 0 0 1 1 1 1 1 1 1 0 1 0 1 0 0 0 2 0 1 1 0 1 1 0 0 0 1 1 1 1 2 2 0 0 0 1 0 0 1 1 0 1 1 1 0 2 0 0 1 1 2 0 1 0 1 0 0 0 1 1 0 1 2 2 0 1 0 0 0 0 0 0 1 0 1 0 1 1 1 1 0 1 2 0 1 1 0 1 1 1 0 0 0 1 0 1 1 1 2 0 0 0 1 1 0 2 1 2 1 2 1 1 0 0 0 1 1 1 1 0 0 1 0 1 0 0 2 2 2 1 1 0 2 0 2 0 2 2 0 0 0 2 0 1 1 0 2 1 0 2 0 1 1 1 1 1 1 0 2 1 1 0 1 0 0 0 0 0 1 1 1 0 0 1 0 0 1 1 0 1 0 1 1 1 1 1 0 0 1 1 1 2 1 1 0 0 0 0 0 0 2 0 0 0 0 0 2 1 1 0 1 2 0 1 2 1 0 0 2 0 2 0 0 1 0 1 0 0 1 0 1 0 2 0 0 1 0 1 0 0 2 0 1 0 0 2 2 0 1 2 0 1 1 1 0 2 2 0 1 1 1 0 1 1 0 0 0 0 1 0 1 0 1 1 1 0 1 0 0 0 2 0 1 0 0 0 2 0 1 0 1 2 0 0 0 0 0 1 0 1 0 1 0 0 0 0 0 0 0 1 2 1 1 0 0 1 0 1 0 0 1 0 1 0 0 0 0 0 0 1 1 0 0 0 0 0 1 1 1 0 1 1 0 0 1 0 1 1 1 2 0 2 1 0 0 0 0 0 1 0 0 1 0 0 0 0 0 2 0 0 0 2 0 1 1 1 0 0 0 0 0 1 1 1 1 2 2 0 0 1 1 1 2 2 1 1 0 2 2 1 1 0 0 0 1 0 0 0 1 0 0 2 0 0 1 1 0 2 0 2 0 2 0 0 0 0 0 1 1 0 0 0 0 1 2 0 2 2 0 0 2 0 0 1 0 0 0 0 0 1 0 1 0 0 0 2 0 0 0 2 0 0 0 0 0 2 2 0 0 0 1 1 1 1 0 0 0 0 1 0 2 0 0 1 0 0 1 2 0 0 1 0 0 0 2 0 0 1 0 2 0 2 1 0 0 0 2 0 1 2 2 0 1 0 1 0 0 0 0 1 2 2 2 2 0 2 0 2 2 0 1 2 0 0 0 2 2 0 1 0 0 0 1 0 1 0 1 1 1 0 0 1 1 1 0 0 0 1 0 1 1 1 1 0 0 0 0 0 1 1 0 0 0 0 0 0 0 0 1 1 1 1 1 1 0 0 0 0 1 0 0 0 0 0 1 1 0 0 2 1 0 0 1 1 0 0 0
34 0 0 2 0 0 1 2 1 2 1 0 0 1 0 0 0 2 0 1 1 1 1 0 2 0 0 1 0 2 0 0 2 2 0 1 1 1 0 2 2 0 0 1 1 1 0 0 2 0 0 0 0 0 2 1 0 0 1 1 0 0 0 0 0 0 2 0 2 1 1 1 2 1 0 1 1 2 2 1 1 2 2 0 2 0 0 2 2 2 1 1 1 1 2 2 2 0 0 1 0 2 1 0 0 0 2 0 0 2 1 1 1 2 2 0 1 0 0 0 2 0 1 1 0 1 0 2 2 2 0 0 0 0 1 0 1 0 0 0 0 2 0 1 0 0 0 0 0 0 1 1 1 0 0 0 0 0 0 0 1 1 1 1 0 0 0 0 0 1 0 1 0 2 1 0 2 0 0 1 0 0 0 2 2 0 2 2 2 1 1 2 2 0 2 0 1 0 0 0 0 1 0 1 1 0 1 0 0 0 1 1 1 0 2 2 1 1 1 1 2 1 2 1 0 0 2 0 0 0 0 0 0 0 0 0 0 2 2 2 0 0 1 0 0 0 0 0 2 0 0 0 1 1 0 0 0 1 0 1 1 1 0 0 0 0 0 1 2 1 0 1 0 1 1 1 0 1 1 1 1 0 2 2 0 2 2 2 0 2 0 1 0 1 2 0 1 1 1 1 1 0 1 0 1 0 0 0 0 0 1 2 0 1 1 0 0 0 1 0 1 1 2 2 2 0 1 1 0 1 0 2 0 0 0 0 0 1 1 2 0 2 1 0 0 0 2 0 1 1 0 0 0 1 1 0 1 0 0 0 0 0 0 0 0 0 0 2 2 0 2 0 1 2 0 0 2 0 0 0 0 1 0 0 1 1 0 1 1 0 0 0 0 2 2 0 0 1 0 0 0 0 1 1 1 0 0 0 0 0 0 1 0 0 0 0 1 1 0 0 0 2 0 1 1 2 1 1 0 0 1 0 0 1 0 1 0 1 1 1 1 0 0 0 0 2 0 1 1 0 1 0 0 1 1 0 1 1 1 0 2 0 0 0 0 1 1 2 0 0 1 1 1 1 1 0 1 1 0 0 0 0 2 2 2 1 0 0 1 0 1 1 1 2 0 0 0 0 1 1 0 2 2 2 2 0 0 0 0 0 0 2 0 0 0 0 1 0 1 0 1 2 2 2 1 1 0 1 0 2 1 1 0 0 1 0 1 0 1 1 1 1 1 1 1 0 1 0 0 0 0 0 0 2 2 0 0 0 0 1 1 0 0 1 1 1 0 1 1 0 1 0 2 0 1 0 2 2 2 1 2 1 0 0 2 1 2 0 0 0 0 0 0 0 0 0 1 0 0 0 0 2 0 0 0 2 2 0 2 2 1 0 0 1 0 1 0 0 0 1 0 1 0 0 0 0 2 2 0 0 2 0 0 1 0 0 1 0 0 0 1 1 0 1 1 0 1 1 1 0 1 1 0 0 0 0 0 2 2 1 0 0 1 1 0 0 1 2 0 1 1 0 0 0 0 1 1 0 1 0 0 2 1 2 0 1 1 1 1 0 0 0 0 0 0 0 1 0 0 1 0 1 0 0 1 0 1 2 0 0 1 1 0 2 0 1 0 1 1 1 0 1 0 1 1 2 1 1 0 0 0 2 0 2 0 1 1 0 0 0 0 0 1 0 2 0 2 1 0 0 0 0 0 0 0 0 0 0 2 0 0 0 2 1 1 0 2 2 1 2 0 0 1 2 2 2 1 0 2 2 1 1 0 0 0 2 0 2 2 2 0 0 2 2 0 0 0 1 0 0 0 0 0 0 1 0 1 1 1 1 1 0 0 2 0 0 2 1 2 2 2 2 2 1 0 0 0 0 0 2 0 2 1 1 0 2 0 0 1 0 1 1 0 0 0 0 0 0 0 0 2 0 0 0 2 0 0 0 0 0 1 1 0 0 0 0 0 0 1 0 0 0 0 2 0 1 0 1 1 1 1 1 1 0 0 0 0 0 1 1 1 0 2 0 1 0 1 1 0 0 0 2 1 0 1 2 0 0 1 2 2 1 0 0 1 1 1 1 2 1 0 1 1 1 2 2 2 0 0 0 2 1 1 2 0 0 0 1 0 0 0 1 1 1 0 0 0 0 1 0 1 0 1 0 0 0 1 2 1 0 0 0 0 0 1 0 0 0 0 0 1 0 1 0 0 0 0 2 0 0 0 0 0 0 0 0 0 0 1 0 0 0 0 1 0 0 1 0 1 0 0 0
35 0 0 1 0 0 1 2 1 2 1 0 0 1 0 0 0 2 1 1 1 1 0 0 2 0 0 2 0 1 0 1 0 1 1 1 2 1 0 1 1 0 0 1 2 2 0 0 1 2 1 0 1 1 1 1 0 0 0 0 0 2 0 1 1 0 1 2 2 0 0 2 1 2 1 2 2 1 1 1 0 1 1 0 1 0 0 0 1 1 0 0 1 2 0 2 0 1 0 2 0 0 1 0 1 0 2 2 2 0 0 2 1 2 2 2 2 0 0 0 2 0 1 1 0 0 0 2 2 2 0 0 1 0 0 1 1 0 0 0 0 2 0 0 0 1 0 0 1 1 0 0 0 0 0 0 0 1 1 1 1 0 2 2 1 2 0 1 1 1 0 1 0 2 1 0 1 0 0 0 0 0 2 2 2 0 1 2 1 0 0 2 2 0 2 0 0 0 0 0 0 0 0 0 1 0 2 0 0 1 1 1 2 0 2 2 0 0 2 1 2 0 1 0 1 0 1 0 0 0 1 1 0 0 0 0 0 2 2 1 0 0 2 0 1 1 1 0 1 0 0 0 1 0 1 1 1 1 0 0 0 0 0 0 0 0 0 0 1 0 2 1 0 1 0 0 0 1 1 1 0 0 2 2 0 2 2 0 0 2 0 1 0 1 2 0 2 0 0 1 1 0 1 0 0 1 1 0 0 0 0 0 0 2 2 0 0 0 2 0 0 2 0 2 1 0 0 1 1 1 0 0 0 0 0 0 0 0 2 0 1 1 2 0 1 1 1 0 1 0 0 0 0 0 1 1 0 1 0 0 0 0 2 2 0 0 0 2 1 0 1 1 0 2 1 0 1 0 0 0 1 1 0 0 1 2 0 1 1 1 1 1 0 0 2 0 1 1 1 1 1 1 0 2 0 2 0 0 0 0 1 1 1 1 1 0 1 0 1 0 0 1 0 0 0 1 1 1 0 0 1 0 0 2 1 0 1 2 1 1 2 0 1 1 1 2 0 0 0 0 0 1 0 1 0 0 0 0 0 0 2 0 1 1 0 1 1 2 0 0 1 1 2 2 0 0 0 2 1 1 1 0 0 0 2 0 0 1 1 0 1 1 1 0 0 0 0 0 0 1 1 1 1 1 1 1 1 0 1 1 1 0 0 1 0 0 1 1 0 1 1 2 2 2 1 1 0 0 1 2 1 0 1 1 0 0 1 0 1 1 1 0 1 1 2 1 1 1 1 1 0 0 0 1 2 0 0 1 0 0 0 0 0 0 1 1 0 0 1 0 0 1 2 0 0 0 2 2 2 1 2 0 0 0 0 0 0 1 1 0 1 0 0 0 0 1 0 0 0 0 0 2 1 1 0 1 2 0 1 1 0 0 0 0 2 0 0 0 0 0 0 1 0 1 0 0 1 2 0 0 1 0 1 1 0 1 0 0 0 0 1 2 1 1 1 0 1 1 2 0 2 1 0 1 0 0 0 2 2 1 0 1 2 0 0 1 1 2 1 0 0 2 1 1 1 2 0 1 1 1 0 0 0 1 0 1 0 1 1 1 0 0 0 0 0 0 2 0 0 0 0 0 0 0 1 1 1 2 0 1 0 0 0 0 0 0 0 0 0 0 0 0 0 0 1 1 0 1 1 0 1 2 1 1 0 2 1 1 0 1 1 0 0 0 2 0 2 0 0 0 0 0 0 0 0 0 1 0 0 0 0 0 1 1 0 1 2 1 1 2 0 0 0 0 1 1 1 0 1 1 1 1 1 1 0 2 0 1 1 2 1 1 2 2 1 1 1 0 0 1 0 0 0 0 0 0 1 1 0 1 1 1 2 0 2 0 1 1 2 1 1 1 1 0 0 0 0 0 0 2 1 2 2 0 0 2 0 0 2 1 2 2 0 1 1 0 1 0 0 0 2 0 1 0 1 0 1 0 1 0 1 1 0 0 0 1 0 0 2 0 0 0 1 1 0 0 0 0 2 2 2 0 1 0 0 0 0 0 0 2 0 0 2 0 1 1 1 1 0 0 0 2 0 1 1 1 0 1 0 0 0 0 1 1 1 1 0 1 2 1 1 0 2 1 1 1 1 1 1 0 1 1 0 1 0 1 0 1 0 1 0 0 1 1 0 0 1 0 0 0 1 1 2 0 0 0 0 1 1 0 0 0 1 1 1 1 2 0 0 0 1 0 0 1 1 1 0 1 1 0 0 0 0 1 0 2 2 0 0 1 1 0 1 2 2 0 0 0 0 0 1 1
36 0 0 1 0 0 1 2 0 1 0 0 0 1 0 0 0 1 0 1 0 1 1 1 1 1 1 1 0 0 1 0 2 2 1 1 1 2 0 0 0 0 1 1 2 1 1 0 2 1 0 0 2 1 0 2 1 0 0 0 2 0 0 0 0 0 0 1 1 0 0 1 1 2 1 2 2 1 1 0 1 1 1 0 1 0 0 1 2 2 1 1 2 0 0 2 0 1 1 1 1 1 0 0 1 1 1 0 0 2 0 0 1 1 2 2 2 0 0 0 2 0 1 1 1 0 0 0 1 1 0 0 1 0 0 0 1 0 0 0 1 1 1 0 1 1 1 0 1 1 0 1 0 0 0 0 0 1 1 0 1 1 0 2 1 2 1 1 0 1 1 0 0 2 1 0 1 0 0 1 1 2 1 2 2 0 2 1 0 0 0 1 2 1 2 0 0 0 0 0 0 1 0 0 1 0 1 1 1 0 1 1 2 0 2 2 0 0 0 0 0 0 2 0 0 0 1 0 0 0 1 1 0 0 0 0 0 2 2 1 0 0 2 1 0 0 0 0 0 0 0 0 0 0 1 1 1 2 0 2 2 2 0 1 1 0 0 1 1 1 0 1 0 1 0 0 0 0 2 0 2 0 2 2 0 2 1 2 0 2 0 0 0 2 1 0 1 0 0 0 0 0 1 0 1 0 0 0 1 0 0 2 0 1 1 0 1 1 1 0 0 1 1 2 0 0 0 0 0 0 0 1 1 1 0 0 0 1 1 1 0 1 1 0 2 2 0 2 2 1 1 1 0 0 1 1 0 1 0 0 0 0 1 1 1 0 0 2 1 0 1 1 0 2 1 0 1 0 0 0 1 1 0 0 1 0 0 0 0 0 0 1 2 0 2 0 2 1 0 0 0 0 1 0 0 0 1 1 0 0 0 1 0 0 0 0 1 0 0 0 1 1 0 0 0 1 1 0 0 0 0 0 0 1 1 0 1 2 1 0 1 0 0 0 0 2 1 0 0 2 0 0 1 2 2 1 1 2 1 2 1 0 0 0 0 0 0 2 0 0 0 0 0 0 1 1 0 2 1 0 0 1 2 2 0 0 1 1 2 2 2 2 2 0 0 1 1 0 0 0 1 1 2 2 2 0 1 0 1 1 0 0 1 1 0 0 0 1 1 1 1 2 2 2 2 0 0 0 1 2 0 0 0 0 0 1 1 0 0 0 0 0 2 1 1 1 1 1 1 1 0 0 0 2 2 0 1 0 0 1 1 0 1 0 0 0 1 1 1 0 1 2 0 0 0 0 1 2 2 1 2 0 0 0 0 0 0 1 0 0 0 0 0 0 0 0 0 1 0 0 1 0 1 0 0 1 1 0 1 1 1 1 0 0 2 0 1 0 0 0 1 0 0 1 0 1 0 1 0 0 0 0 1 0 0 0 0 0 1 0 1 1 1 2 2 0 1 2 1 0 1 2 0 1 1 1 0 2 2 0 0 0 0 1 1 0 1 2 0 0 0 2 0 0 0 0 2 0 0 0 0 0 1 2 0 2 1 0 0 1 0 0 0 1 0 0 1 0 0 2 1 1 0 0 0 2 2 2 0 0 0 0 0 1 1 0 0 1 1 1 0 0 1 0 1 2 0 0 0 1 0 1 0 2 0 0 0 1 0 1 1 0 0 0 1 0 1 1 0 0 1 1 0 1 1 0 0 0 1 0 0 0 2 1 0 1 2 1 1 2 0 0 0 0 0 0 2 0 0 0 1 2 0 0 0 1 0 2 0 2 0 2 2 2 1 1 0 0 0 1 0 0 0 0 0 0 2 0 0 1 1 0 1 0 1 0 1 0 2 2 2 2 1 0 0 0 0 0 0 1 1 1 2 1 0 2 0 0 0 0 0 0 0 1 1 0 0 0 0 0 2 0 1 0 1 0 1 0 0 0 1 1 1 0 1 1 1 0 2 0 0 0 0 1 0 0 0 1 2 2 2 0 1 0 0 0 1 1 1 2 0 0 0 0 2 0 2 2 0 0 0 2 0 2 1 1 0 2 1 1 0 0 0 0 0 0 1 0 2 2 0 0 2 1 1 1 2 0 0 1 2 2 0 2 1 0 0 1 1 1 1 1 0 1 0 1 2 1 1 1 0 0 1 1 0 0 2 1 0 0 0 0 0 0 1 0 0 0 0 2 0 0 0 0 0 2 0 0 2 0 0 0 0 0 0 0 0 0 0 1 0 1 0 1 1 0 1 0 0 0 0 0
37 1 1 2 0 0 1 1 0 1 1 1 2 2 1 1 1 0 0 2 0 1 0 0 2 0 0 1 0 0 1 0 0 0 2 0 2 1 0 0 0 0 0 0 2 0 1 0 2 0 0 0 0 0 1 1 0 0 2 0 1 0 1 1 0 0 0 1 2 0 0 1 2 1 1 1 0 0 0 0 1 2 1 1 1 0 0 1 1 2 1 1 1 1 1 2 1 0 0 2 0 1 0 1 1 1 2 0 0 2 0 1 1 1 2 2 2 0 0 0 2 0 2 0 0 0 0 2 2 2 2 2 0 0 0 0 0 0 0 0 2 0 0 0 1 1 1 0 0 0 0 1 0 0 0 0 1 2 0 0 1 1 0 2 1 0 0 0 0 2 0 1 0 2 0 1 1 0 0 1 0 0 0 2 2 0 2 2 1 0 0 2 2 1 2 0 0 1 0 0 0 0 0 2 1 0 1 0 0 0 1 1 2 0 2 2 1 0 1 1 1 0 1 1 0 0 1 1 0 0 1 1 0 0 0 0 0 2 1 1 0 0 2 0 0 0 1 0 2 0 0 0 1 1 0 0 0 0 1 1 1 1 0 0 0 0 1 0 2 2 0 2 0 1 0 0 0 2 2 2 0 0 1 2 0 0 0 0 0 1 1 0 1 2 1 1 1 1 0 1 0 1 0 1 0 1 0 1 0 0 0 1 0 2 2 0 1 0 0 0 0 1 1 1 2 0 0 1 1 1 0 2 0 0 0 0 0 1 1 1 0 0 1 0 1 1 1 0 2 1 0 0 0 1 1 0 1 1 0 2 2 0 1 1 0 1 0 1 2 1 2 0 0 2 1 0 1 1 0 0 0 1 0 1 1 0 0 0 0 1 1 2 0 0 2 0 0 1 0 0 0 1 1 1 0 1 0 0 0 0 1 0 0 0 0 0 2 1 0 0 0 2 0 2 1 2 0 0 0 0 1 1 0 1 1 1 0 1 2 2 1 0 0 0 0 2 0 0 1 1 0 0 0 1 0 0 0 1 1 1 2 0 0 0 0 1 1 1 0 1 0 1 1 1 1 0 1 2 0 1 2 0 2 2 0 0 0 0 2 0 0 2 0 1 0 0 0 0 0 1 0 2 1 1 1 1 1 0 1 0 1 0 0 1 0 0 0 0 2 2 0 2 1 1 0 1 1 0 1 1 1 0 0 0 0 1 0 0 1 1 0 1 2 2 2 1 0 0 0 0 0 0 0 2 1 1 0 0 0 0 0 0 0 1 0 0 0 0 0 0 0 1 1 0 0 0 1 1 1 1 1 0 0 0 1 0 0 0 0 0 0 0 0 0 2 2 0 1 0 0 0 2 1 0 1 2 0 0 1 1 2 2 0 2 1 2 0 0 0 1 0 1 0 0 0 0 0 1 0 0 1 0 0 2 0 0 1 1 0 0 0 0 0 0 1 0 1 0 0 0 2 0 0 1 0 0 0 2 2 0 0 0 1 1 0 0 1 1 2 0 0 1 0 1 1 2 1 0 0 0 1 0 1 2 0 1 1 0 1 2 0 0 0 0 0 0 1 0 0 1 0 1 0 0 2 1 2 2 0 0 0 0 0 0 0 0 0 0 0 0 0 0 1 0 1 1 1 0 0 0 0 1 0 2 0 0 0 1 0 1 1 0 0 0 1 0 1 1 0 1 1 1 1 0 0 2 0 0 2 1 0 1 2 1 0 1 2 1 1 2 0 0 1 1 0 0 1 0 0 1 2 2 0 0 0 1 0 1 1 2 1 1 2 1 0 0 0 1 0 0 1 0 0 0 1 0 2 0 1 2 1 0 1 1 1 0 1 0 2 2 2 2 1 2 0 0 0 0 1 2 2 1 2 0 0 1 1 0 0 0 0 0 0 0 0 0 0 1 1 0 1 0 2 2 0 2 2 0 0 0 2 2 0 0 0 2 2 0 2 0 0 0 1 0 0 1 0 1 1 2 2 0 2 0 0 0 0 1 0 2 0 0 1 0 2 1 2 1 0 0 0 2 0 1 1 1 1 1 0 1 0 0 0 0 0 0 1 1 1 0 1 0 2 1 2 0 0 2 1 0 2 1 0 2 0 0 1 0 1 1 0 0 1 0 0 1 1 1 0 0 1 0 1 0 1 0 1 1 0 1 1 1 1 1 2 0 0 0 0 1 0 1 0 1 1 1 0 2 1 0 0 0 0 0 0 0 0 0 0 1 1 1 0 0 0 0 0 0 1 1 1 1
38 0 0 2 0 0 1 2 0 0 0 0 0 0 0 0 0 0 0 1 1 2 0 0 2 0 0 1 0 0 2 1 0 1 1 0 2 2 0 0 0 0 0 0 1 0 0 0 2 0 0 0 0 0 2 1 0 0 0 1 0 2 0 1 0 1 0 1 2 0 0 1 2 2 2 2 2 0 0 0 1 1 2 2 2 0 0 0 0 2 0 0 2 1 1 1 0 1 1 2 0 2 1 0 0 0 2 2 2 0 0 2 1 2 2 1 2 0 1 0 1 0 1 1 0 0 0 1 1 1 1 1 0 0 0 0 0 0 1 0 1 1 1 0 1 1 1 0 0 0 0 1 0 0 0 0 0 2 1 0 1 1 1 2 1 2 0 0 0 2 0 1 0 2 1 0 1 0 0 0 0 0 0 2 1 1 0 0 0 0 0 1 2 0 2 0 1 0 0 0 0 0 1 0 1 0 2 0 0 0 1 1 1 0 0 2 1 1 2 1 1 0 1 0 0 0 1 0 0 0 0 0 0 0 0 0 0 2 2 2 0 0 2 0 0 0 0 0 1 1 1 1 0 0 1 1 1 0 0 0 0 0 0 0 0 0 1 0 1 1 0 1 0 1 1 1 0 1 1 1 0 1 1 1 0 2 1 0 0 2 0 1 1 2 1 1 2 0 0 1 1 0 0 0 0 0 0 1 1 0 0 1 0 1 1 0 2 1 0 0 0 1 1 2 1 0 0 1 1 1 0 1 0 0 0 0 0 1 1 1 0 1 1 0 1 1 1 0 2 2 0 0 0 0 1 1 0 0 0 0 0 0 1 1 0 0 0 1 2 0 2 0 0 2 1 0 2 1 1 0 0 1 0 0 1 0 0 0 0 0 0 0 2 0 2 0 2 1 1 0 0 1 1 1 1 0 0 0 0 0 2 0 0 0 0 0 0 1 0 0 0 1 0 1 0 1 0 1 0 0 0 0 0 1 0 1 0 1 0 0 0 0 0 2 1 2 0 1 0 0 0 0 0 2 1 0 1 2 2 2 1 1 1 1 0 1 1 1 0 1 0 1 2 2 2 2 0 2 1 1 1 0 1 1 1 0 0 1 1 1 2 1 1 1 0 0 1 1 1 0 0 1 2 1 1 1 1 0 0 0 0 1 0 0 2 0 0 0 2 2 0 2 2 2 0 1 0 0 0 1 1 0 1 0 0 0 0 0 1 1 0 1 0 0 1 1 0 2 2 2 2 2 0 1 1 1 0 2 0 2 2 0 1 0 0 0 1 2 1 1 1 0 1 0 0 0 1 1 2 2 2 0 0 0 1 1 1 1 1 0 0 1 2 2 0 2 0 0 0 0 0 2 2 0 0 0 2 0 2 2 1 0 0 1 0 1 1 0 0 0 0 0 0 0 0 0 2 1 0 0 2 0 0 1 0 0 1 0 0 0 0 0 1 1 1 0 0 1 1 0 1 1 2 0 0 0 0 2 2 0 0 0 1 0 2 0 0 1 0 1 0 1 0 0 0 2 1 2 0 0 0 0 0 1 0 0 1 0 1 1 0 0 1 0 1 0 2 0 0 0 0 0 0 0 1 0 1 1 0 0 1 0 0 0 1 1 0 2 2 2 0 0 1 1 1 2 1 2 1 0 1 2 0 2 0 0 0 0 0 0 0 1 0 0 0 1 1 0 0 0 0 0 0 0 0 2 0 0 2 0 0 0 2 1 0 0 1 2 2 2 0 0 0 1 0 0 0 0 1 1 1 1 1 1 1 1 1 2 1 2 1 1 2 1 1 1 0 1 0 0 1 0 0 1 1 1 1 0 0 2 1 0 0 0 0 0 0 1 2 1 1 2 1 0 0 0 0 0 0 2 0 2 2 1 1 1 0 0 1 1 1 1 0 0 0 0 0 2 2 0 0 0 0 0 2 0 0 0 0 0 1 2 0 0 0 0 1 0 2 0 0 0 1 0 0 1 0 1 2 1 1 1 1 0 0 0 1 0 0 2 0 0 1 0 2 0 2 1 1 0 1 2 0 0 1 2 0 1 0 2 1 0 1 1 2 2 1 0 1 1 0 0 2 0 0 0 1 2 2 0 1 1 0 1 0 0 0 1 0 0 0 1 2 1 0 0 1 1 1 0 0 1 0 0 1 0 2 2 0 0 0 1 1 1 1 1 1 0 0 1 2 0 0 0 0 1 0 0 1 0 0 0 0 1 0 1 1 0 1 0 0 1 0 0 0 0 0 0 0 0 1 1
39 0 0 2 0 0 2 2 0 2 2 0 0 0 0 0 0 1 0 1 1 1 0 0 2 0 0 1 1 2 0 1 0 0 2 1 1 1 0 0 0 0 1 0 0 1 1 0 2 0 0 0 1 1 1 1 0 0 1 0 0 1 0 1 1 0 1 1 2 0 0 1 1 1 1 1 2 1 1 1 1 2 1 0 1 0 1 0 1 2 0 1 1 2 1 1 1 1 1 2 1 2 1 0 1 1 2 1 1 1 0 1 1 2 2 2 2 0 1 0 1 0 0 2 0 0 0 0 0 0 0 0 0 0 1 0 0 0 0 0 0 2 0 0 1 1 0 0 0 0 0 0 0 0 2 0 2 0 0 1 1 0 1 1 1 2 0 1 1 1 0 1 1 1 2 0 2 0 0 0 0 0 1 2 2 1 1 1 0 0 0 1 2 0 2 0 0 0 0 0 0 2 0 0 1 0 2 0 0 0 1 1 1 0 1 2 1 1 2 1 2 1 2 0 1 0 0 1 0 0 1 1 1 0 1 1 0 2 2 2 0 0 2 0 0 0 1 0 2 0 0 0 1 1 0 0 0 1 0 0 0 0 0 1 1 0 0 0 0 0 0 2 0 1 0 0 0 1 1 1 0 0 0 1 1 0 0 2 0 2 0 2 0 1 1 0 1 1 0 1 1 1 0 1 0 0 0 0 0 0 0 0 0 2 2 0 1 1 0 0 0 0 2 1 1 0 1 2 1 1 0 1 0 0 0 0 0 2 0 0 0 0 1 0 0 0 1 0 2 2 0 0 1 0 1 0 0 0 0 1 1 0 1 1 0 1 0 0 2 0 2 0 2 1 1 1 1 1 1 0 0 0 1 2 0 0 0 0 0 0 0 0 0 0 2 0 0 0 0 0 0 1 0 2 1 1 0 2 0 0 0 1 1 0 0 0 0 0 0 0 0 2 0 1 1 2 1 0 1 0 1 0 0 2 0 1 1 1 0 1 0 0 0 0 0 2 0 1 0 2 0 0 0 1 1 0 0 2 2 2 0 1 1 2 0 2 1 2 0 0 0 0 1 1 0 0 0 1 0 1 1 0 0 0 2 1 0 0 2 0 0 2 1 2 0 0 0 1 1 1 0 2 2 2 2 0 0 1 0 0 0 0 0 1 0 1 0 1 0 1 1 2 1 1 0 0 1 0 1 2 1 0 2 1 1 0 1 0 1 1 0 1 1 1 2 1 2 1 1 2 1 1 0 1 1 1 0 1 0 0 0 0 0 0 0 0 0 0 0 0 0 1 1 0 0 0 1 0 0 2 0 0 1 1 1 1 2 1 0 0 0 0 0 0 1 0 1 0 0 0 0 2 2 0 0 0 2 0 2 2 0 0 1 1 1 1 0 0 0 0 0 0 0 0 0 1 1 1 0 0 1 1 0 0 0 0 0 0 1 0 0 0 0 2 2 0 2 1 1 0 1 2 1 0 0 0 0 2 1 0 0 0 1 0 2 0 1 2 0 1 0 1 0 0 0 2 1 1 1 0 0 2 0 2 1 2 2 1 1 1 0 0 1 1 1 0 2 0 0 1 0 1 0 0 1 1 2 2 0 0 1 0 1 0 0 1 0 0 1 1 0 0 0 0 1 2 0 1 1 0 0 0 0 2 0 1 1 1 0 2 1 1 0 0 0 1 1 0 0 0 0 0 1 0 1 1 0 0 2 0 0 0 2 1 0 2 2 2 0 2 0 0 1 2 2 2 1 0 0 0 2 2 0 0 0 2 0 2 1 2 1 1 2 2 0 0 1 0 0 1 0 0 0 0 0 0 1 0 1 2 2 0 1 1 1 0 2 0 2 2 2 2 1 1 0 0 0 0 0 2 0 2 2 0 0 2 0 0 0 0 0 0 0 1 1 0 1 2 1 0 1 0 1 0 1 0 1 0 0 0 1 1 0 0 0 0 1 0 2 0 0 0 0 1 0 0 0 0 2 1 2 0 2 0 0 0 0 1 0 2 0 0 0 1 2 0 2 2 0 0 0 2 0 2 1 2 0 1 0 0 0 0 0 0 2 1 2 0 1 1 0 0 1 2 2 1 1 0 0 1 2 2 1 2 0 0 0 1 1 1 1 1 1 1 0 0 1 0 1 0 1 0 1 0 1 0 1 1 1 1 0 1 2 0 2 2 2 0 0 1 1 0 0 0 0 0 0 2 0 0 0 0 0 2 0 0 0 0 0 0 0 0 1 2 1 0 0 0 0 0 0 0
40 1 0 2 0 0 2 2 0 1 0 1 0 0 0 0 0 0 0 2 0 1 0 0 2 0 1 2 0 0 2 1 1 0 0 1 1 0 0 0 0 0 0 0 1 0 1 0 2 1 0 0 0 0 2 0 0 0 2 0 2 0 0 0 0 1 0 0 1 0 0 0 2 2 2 2 1 1 1 1 1 2 2 1 1 0 0 1 2 2 1 1 0 1 0 0 0 2 2 2 2 2 0 1 1 1 1 0 0 2 0 1 1 2 2 1 2 0 2 0 0 0 1 1 1 0 0 1 2 1 1 1 0 0 0 0 0 0 0 0 0 2 0 0 1 1 0 0 0 0 0 1 0 0 0 0 0 1 1 1 1 1 1 1 2 2 0 0 0 0 2 2 1 1 0 0 2 2 0 0 0 0 0 2 2 1 1 2 0 1 1 2 1 1 1 0 1 0 0 0 1 0 0 0 1 0 2 1 1 0 1 1 2 0 2 2 0 1 1 1 1 0 2 0 0 0 1 0 0 0 0 0 2 1 2 2 0 2 2 1 0 1 2 0 0 2 2 0 0 0 0 0 1 0 0 0 0 0 1 0 0 0 0 1 1 0 0 1 2 0 1 2 0 1 0 1 0 0 2 0 1 0 2 2 0 2 2 0 0 2 0 1 0 2 2 0 2 2 0 2 1 1 0 0 0 0 0 1 0 0 0 1 0 1 1 0 1 0 1 0 1 2 1 0 2 0 0 1 1 1 1 1 0 0 0 0 0 2 0 0 0 2 0 0 1 1 0 0 2 2 0 0 0 1 1 0 1 1 0 1 1 0 2 1 2 1 0 2 1 0 1 1 2 1 1 0 1 0 0 0 0 0 0 1 0 1 0 0 0 0 0 1 0 1 2 0 1 2 0 0 0 1 0 1 0 1 0 1 0 0 0 0 0 0 2 0 0 1 0 0 0 2 1 1 0 1 1 0 0 1 2 1 0 1 1 0 0 2 1 0 1 0 0 2 2 1 0 2 0 0 0 1 1 2 1 1 0 1 1 1 1 0 0 0 0 1 1 2 0 0 0 0 1 1 1 0 1 0 0 0 2 1 0 0 2 1 0 0 1 0 1 1 1 2 1 1 1 0 1 1 1 1 2 2 0 2 2 0 0 2 0 0 1 1 0 1 0 1 0 1 1 2 1 1 0 1 0 0 1 1 1 0 2 1 2 0 1 0 1 1 0 1 1 1 1 2 1 0 0 0 0 0 0 2 2 0 0 0 0 0 0 0 1 0 1 1 1 1 1 0 1 0 0 0 0 0 0 1 1 2 1 0 0 2 0 1 1 1 1 1 0 0 0 2 0 1 0 0 0 0 0 2 1 0 1 1 1 1 2 2 1 0 0 0 1 0 0 0 0 1 0 1 0 0 0 0 2 1 0 0 1 1 0 1 0 0 1 0 1 0 0 1 0 1 2 0 1 1 1 1 1 0 0 1 1 1 0 2 2 0 0 0 1 0 1 1 1 2 0 2 0 0 0 0 0 1 1 0 0 0 1 0 0 2 0 0 2 1 2 1 0 0 1 0 0 0 0 1 0 2 1 1 0 0 0 2 2 2 0 0 0 0 0 0 1 0 0 0 0 0 0 0 1 0 1 1 0 1 1 0 1 1 0 0 0 1 0 2 1 2 1 2 0 0 0 1 1 1 0 1 1 1 1 0 0 0 0 0 1 0 0 0 2 0 1 1 2 2 1 2 0 0 1 0 1 1 2 0 1 1 1 1 0 0 0 0 0 2 2 1 0 0 2 2 1 1 0 0 0 0 1 0 0 0 1 0 0 1 0 1 1 0 0 1 0 0 1 1 2 1 1 2 0 0 0 0 0 0 1 2 1 1 2 0 0 2 1 0 0 0 0 0 0 0 1 1 1 0 0 1 1 0 1 0 1 0 1 0 1 1 0 2 1 0 1 1 2 0 2 0 0 0 0 1 0 0 0 1 2 2 2 0 1 0 0 0 1 1 0 2 0 0 0 0 2 0 2 2 0 0 0 2 0 2 2 0 2 1 0 0 0 0 0 0 1 1 1 0 1 1 0 0 1 1 0 1 1 1 0 0 2 1 0 1 0 0 0 1 0 0 0 0 0 1 1 0 1 0 0 0 2 0 1 0 1 0 1 2 2 0 0 0 1 0 0 1 1 0 0 1 2 0 1 0 0 0 0 1 1 0 0 0 0 1 0 0 0 0 0 0 0 0 0 1 0 0 0 1 1 1 0 0
41 1 0 1 0 0 1 2 0 1 0 1 1 2 1 1 0 1 1 2 0 2 0 1 1 0 0 1 0 0 1 0 0 2 1 0 2 1 0 2 2 0 0 1 1 1 0 0 1 2 1 0 0 0 2 1 1 0 0 1 0 1 0 0 0 0 0 1 1 0 0 1 1 2 1 2 2 1 1 0 2 2 1 1 1 0 0 0 1 2 0 0 0 2 1 1 1 0 0 0 0 1 0 1 0 0 1 2 2 0 0 2 1 1 2 2 1 0 1 0 1 0 1 1 0 1 0 0 2 0 0 0 0 0 1 0 1 0 0 0 1 1 2 0 0 1 0 0 0 0 1 2 0 0 0 1 1 2 0 0 2 1 1 2 0 1 0 1 1 1 0 1 0 2 2 0 1 0 0 1 0 0 1 1 1 0 0 1 1 0 0 2 2 1 2 0 1 0 0 0 0 0 0 0 1 0 0 1 1 0 2 0 1 0 0 2 0 0 0 0 1 1 2 0 0 1 0 0 0 0 0 0 0 0 0 0 0 2 2 2 0 0 2 0 0 0 0 0 1 0 0 0 1 1 0 0 0 2 0 1 1 1 0 1 1 1 1 0 1 1 0 2 1 0 1 1 0 0 2 0 0 0 1 1 0 1 1 0 0 1 1 0 0 1 2 0 2 2 2 2 0 0 1 0 1 0 0 0 0 0 1 1 0 1 1 1 0 0 0 0 0 0 0 1 1 0 0 1 1 1 0 0 0 0 0 1 0 1 1 1 1 1 1 0 0 0 1 0 2 2 0 0 0 1 1 0 1 1 1 0 1 1 2 1 2 0 0 0 2 0 2 0 0 2 0 0 2 1 1 0 0 0 0 0 1 1 0 0 0 1 1 2 0 0 2 0 0 1 1 0 0 1 1 1 1 0 0 0 0 0 2 0 0 0 0 0 0 1 0 0 1 1 1 1 1 2 1 0 0 1 1 1 1 0 2 2 0 0 0 0 0 0 0 2 2 1 0 2 0 0 0 0 1 2 2 1 1 2 2 2 2 0 2 2 0 2 2 1 0 1 0 1 1 1 2 1 1 2 0 0 0 0 0 0 2 0 0 0 2 0 0 1 0 2 1 0 0 0 0 2 0 2 2 1 1 0 1 0 0 0 0 0 0 1 1 0 0 1 0 1 2 2 1 1 0 1 1 0 0 1 1 0 1 0 0 0 1 0 1 1 0 0 0 0 2 0 2 1 2 2 1 1 0 2 2 0 0 0 0 0 0 0 1 0 0 0 1 1 0 0 0 2 1 0 1 0 1 2 2 2 2 0 1 2 0 0 2 0 0 0 0 0 0 0 0 0 0 1 0 0 1 1 0 1 0 2 2 0 1 1 0 0 0 1 2 0 0 0 0 0 1 0 0 0 0 1 0 1 0 0 1 0 0 2 0 0 1 0 0 0 0 1 0 2 2 0 1 0 1 0 0 1 1 1 0 0 0 1 1 0 0 0 1 1 0 1 1 2 1 0 0 1 0 0 2 2 0 0 1 0 1 0 1 1 0 2 0 1 1 1 0 0 1 0 0 0 1 0 0 1 0 2 0 0 1 2 2 1 1 1 0 0 0 0 0 1 0 2 2 2 0 1 1 0 2 1 1 0 0 1 0 1 0 2 0 0 1 0 0 1 0 1 0 0 0 0 0 0 0 0 0 0 0 0 0 0 0 0 2 0 0 1 2 0 0 0 2 2 2 2 0 0 0 0 1 1 1 0 1 1 1 1 0 0 0 2 0 2 2 1 0 0 2 1 0 0 0 0 0 0 0 0 0 0 0 0 2 0 0 2 1 0 1 1 1 0 2 0 2 1 0 2 1 1 0 0 0 0 0 2 0 2 0 0 0 2 0 0 2 1 2 2 1 1 1 0 0 0 0 0 2 0 1 0 2 0 0 0 0 0 0 1 0 0 0 2 1 0 0 0 0 0 0 1 0 0 0 2 2 1 1 0 0 0 0 0 2 2 0 2 0 0 1 0 2 0 2 2 0 0 0 2 0 2 2 1 1 2 0 1 1 0 1 1 1 0 1 1 2 1 1 0 2 1 0 2 0 1 0 0 2 2 0 1 1 0 0 2 0 0 1 0 0 1 1 0 0 0 1 0 0 1 1 1 0 0 1 2 1 0 0 0 1 0 0 1 1 1 1 2 0 0 0 0 0 0 0 1 1 0 0 0 0 1 0 1 1 0 1 0 0 2 0 0 0 0 0 0 0 0 2 0
42 0 0 1 0 0 1 2 1 1 1 0 0 1 0 0 0 1 0 0 1 1 1 1 1 0 0 1 0 1 1 0 0 0 2 0 2 1 0 2 2 1 0 0 1 0 0 0 2 0 0 0 0 0 1 1 0 0 1 2 0 0 0 1 0 0 2 1 2 0 1 2 1 2 1 2 2 0 0 0 0 1 1 0 0 0 0 1 1 2 0 1 1 1 1 1 1 0 0 0 0 1 0 1 1 1 2 0 0 2 0 1 1 2 2 2 2 0 2 0 0 0 2 1 0 1 0 1 1 1 1 1 0 0 1 0 2 0 0 0 1 2 0 0 0 0 0 0 0 0 0 0 1 1 0 1 0 1 0 2 2 0 1 2 2 2 0 0 0 2 0 0 1 1 1 0 2 1 0 1 0 0 0 2 1 0 1 1 1 1 1 2 1 1 1 0 0 0 0 0 1 0 0 0 2 0 1 1 1 0 2 0 2 0 1 2 2 1 2 0 2 2 2 0 0 0 1 1 1 0 0 0 0 0 0 0 0 2 2 1 0 1 1 0 0 0 0 0 1 1 1 1 0 1 0 0 0 1 0 0 0 0 0 0 0 0 0 0 2 2 0 1 0 0 1 0 1 0 2 0 2 0 0 2 1 1 1 1 0 2 0 1 0 1 2 0 1 0 0 0 0 0 2 0 2 0 1 0 1 0 0 2 0 2 2 1 0 0 0 0 1 1 1 0 2 0 0 1 1 0 0 2 0 0 0 0 0 1 1 0 0 1 2 0 0 0 1 0 0 0 0 0 0 0 2 0 0 1 1 0 1 1 0 0 0 0 0 2 2 0 2 0 1 2 0 0 1 0 0 0 0 1 0 0 0 1 0 0 0 0 0 2 2 0 2 0 1 0 1 2 2 2 0 2 1 1 0 0 0 0 2 0 0 0 0 0 1 0 0 1 0 1 0 1 0 2 1 0 0 1 1 0 0 1 0 0 1 1 1 1 1 0 0 1 1 1 0 2 0 0 0 1 1 2 2 1 1 2 2 2 0 0 0 0 0 1 1 1 0 1 0 1 2 2 2 1 1 1 0 1 2 0 1 1 2 0 0 0 1 0 1 0 0 2 2 0 0 0 1 0 0 2 1 1 1 1 1 0 0 1 0 0 0 1 1 0 0 0 2 0 0 2 2 2 0 0 0 1 1 2 0 1 2 1 2 0 1 0 2 2 0 1 1 1 1 1 0 0 0 0 0 0 0 2 2 0 0 0 0 0 0 0 1 0 0 0 0 0 0 0 0 1 0 0 0 0 0 1 1 1 2 0 1 1 0 1 1 1 1 1 1 0 1 0 0 0 0 0 0 0 0 1 1 1 0 2 1 0 2 2 1 0 0 0 2 0 0 0 0 0 1 0 0 0 0 0 2 2 0 0 1 0 0 2 0 0 0 1 0 0 0 1 0 1 1 0 1 0 0 0 2 1 1 0 0 0 0 2 2 0 0 0 0 0 0 2 1 2 0 1 1 0 0 0 0 2 0 1 2 1 0 0 1 2 0 2 1 0 0 1 0 0 1 1 0 0 1 0 0 0 0 0 0 0 2 2 2 1 1 1 0 0 0 0 0 1 0 1 1 1 0 0 0 0 2 1 0 2 1 0 0 2 0 2 0 0 0 1 0 1 1 0 0 0 0 1 1 0 0 0 1 0 0 0 0 0 2 0 2 0 0 1 1 1 0 1 2 1 2 1 1 0 1 0 0 0 1 0 0 0 2 2 0 0 1 1 1 1 0 2 0 2 2 2 0 0 0 1 0 0 0 0 0 0 2 0 0 0 0 2 2 1 2 0 2 0 1 1 2 2 1 2 1 1 1 0 0 0 2 2 1 1 0 1 0 1 0 0 0 1 0 0 0 0 0 0 0 1 1 0 1 0 1 0 1 0 1 1 1 1 1 2 0 0 0 0 1 0 1 0 0 0 0 0 0 1 1 1 2 2 2 0 1 0 0 0 1 0 0 1 0 0 1 0 2 0 2 2 0 0 0 1 0 2 1 2 0 0 1 2 2 1 0 0 1 1 1 0 0 0 0 0 2 1 2 1 1 0 0 1 2 2 0 2 0 0 0 0 0 0 1 2 1 2 1 1 1 1 0 1 0 1 0 0 1 0 1 2 1 0 1 1 1 1 0 1 1 0 0 0 0 0 0 0 0 1 0 0 2 0 0 0 0 0 0 0 0 0 0 0 0 0 0 2 1 0 0 0 0 0 1 1
43 1 0 0 0 1 1 2 1 2 1 0 1 2 1 1 1 1 1 0 2 2 2 1 1 1 1 1 0 1 0 1 2 2 1 1 2 2 0 2 2 0 0 1 2 0 0 0 2 0 0 0 0 0 1 0 0 0 0 0 1 1 0 1 0 1 0 1 1 0 0 1 2 2 2 2 2 1 1 0 1 2 2 1 2 0 0 1 2 2 1 1 1 2 1 2 1 1 1 2 1 2 1 1 0 0 2 0 1 1 0 2 1 1 2 2 2 0 1 0 2 1 1 1 0 1 0 0 0 0 0 0 0 0 0 0 0 0 0 0 0 2 0 0 2 0 0 0 1 1 0 0 0 0 0 2 0 2 0 1 0 0 1 2 1 2 1 0 0 1 1 1 0 2 2 0 2 0 0 0 0 1 1 1 1 0 1 1 0 0 0 2 2 1 2 0 1 0 0 0 1 1 1 0 1 0 1 0 0 0 0 2 2 0 1 2 0 1 1 1 1 0 1 1 0 0 0 0 0 0 0 0 0 0 0 0 0 2 2 0 0 1 2 0 0 0 1 0 1 0 0 0 2 1 0 1 1 1 0 1 1 1 0 1 0 0 0 1 2 2 0 2 0 1 0 0 0 2 2 2 0 0 0 1 0 0 0 1 0 2 0 1 0 1 2 0 2 0 0 0 1 2 1 1 0 0 1 1 1 0 1 2 0 1 2 1 1 0 0 0 0 0 0 1 2 0 1 2 1 1 0 1 0 0 0 2 0 0 2 1 1 1 2 0 0 0 1 0 2 2 0 0 0 0 1 1 0 0 0 1 1 0 0 0 0 0 0 1 1 0 1 1 1 2 0 0 1 2 2 0 0 2 0 1 0 0 0 1 1 1 1 1 1 0 1 1 0 1 0 0 0 1 0 1 0 1 1 1 0 0 0 1 0 0 0 0 2 1 0 0 1 2 0 1 0 1 0 0 2 0 1 2 1 1 1 2 0 1 1 0 0 0 1 2 1 2 1 0 0 0 0 1 0 1 0 0 0 0 0 0 2 0 0 0 0 1 1 2 0 0 0 1 2 2 2 0 2 2 1 0 1 0 0 0 2 0 0 0 2 0 0 2 0 2 1 0 0 0 0 1 0 2 1 0 1 2 2 0 1 1 1 0 0 1 0 0 0 0 0 2 1 2 0 1 0 1 1 0 0 1 2 0 2 1 2 0 1 0 0 0 1 1 2 1 2 1 1 0 0 1 0 0 0 1 1 1 0 0 0 0 0 0 0 0 1 1 1 1 0 1 0 1 1 0 1 0 1 1 2 2 2 0 0 0 2 1 1 1 0 0 0 0 2 2 0 2 0 0 0 0 0 2 2 0 0 0 0 0 1 1 0 0 0 1 0 0 0 0 1 0 1 0 0 0 0 0 2 1 0 0 1 0 0 1 0 1 0 0 1 0 1 2 0 1 1 0 1 1 1 0 1 1 2 0 0 0 0 1 1 0 0 0 2 0 0 1 1 2 0 1 1 0 0 0 0 1 2 2 2 2 0 1 0 1 1 1 0 0 1 1 0 0 0 0 0 0 2 0 0 0 0 1 0 0 0 2 2 1 0 1 0 0 0 2 0 2 0 1 1 1 0 0 0 1 0 1 1 0 0 0 0 0 0 2 0 0 1 1 0 2 1 1 0 0 0 0 0 1 0 0 1 1 0 1 0 0 1 0 2 0 1 2 2 2 1 1 2 1 1 2 0 0 1 2 0 0 0 0 1 1 1 1 0 0 0 2 0 1 1 2 1 1 2 2 0 0 0 1 0 0 0 0 0 0 0 1 0 1 0 2 1 0 0 2 0 0 2 1 2 2 2 1 1 0 0 0 0 0 0 2 1 2 1 1 1 2 0 1 0 0 1 1 0 0 1 0 0 1 1 0 1 0 1 0 1 0 1 0 0 0 1 1 0 0 0 0 0 0 2 0 0 0 0 1 0 1 0 0 2 0 0 1 1 1 0 0 1 0 0 2 0 0 0 0 2 0 2 2 0 0 0 1 1 1 2 1 0 2 0 2 1 0 0 0 0 0 1 0 1 1 0 0 2 1 1 1 1 1 0 1 2 2 0 1 0 0 1 1 0 0 0 2 1 1 0 0 0 1 1 0 2 0 0 0 1 0 2 2 2 0 0 0 0 0 1 1 2 0 0 2 0 0 0 1 1 0 0 1 1 0 0 0 0 0 0 0 0 0 0 0 0 0 0 1 1 0 0 0 0 1 2 1
44 1 0 2 0 0 1 2 1 2 2 0 0 1 0 0 0 1 2 1 1 2 1 0 2 0 0 1 0 1 1 0 1 2 1 2 2 2 0 1 1 0 0 0 1 1 1 0 1 1 1 0 0 1 1 1 1 0 0 2 0 1 0 2 0 0 0 2 1 0 0 1 2 2 2 2 2 0 0 0 1 2 2 1 1 0 0 0 1 1 0 0 2 2 0 0 0 1 1 1 1 2 0 1 1 0 1 0 0 2 1 1 0 2 2 0 1 1 1 0 2 1 1 1 0 1 0 1 2 2 0 0 0 0 0 0 0 0 0 0 0 2 1 0 2 2 1 0 0 0 1 1 1 0 0 0 1 0 0 0 0 1 1 2 0 1 0 1 0 2 0 1 0 2 2 0 1 1 0 1 0 2 0 2 0 0 0 0 0 0 1 2 2 1 2 0 1 0 0 0 1 1 1 0 0 0 1 1 0 0 2 0 1 0 2 2 0 1 1 0 0 0 1 1 1 0 0 0 0 0 0 0 0 0 0 0 0 2 2 2 0 0 2 0 0 0 0 0 1 0 0 0 1 0 0 0 0 0 0 0 0 0 0 0 0 0 1 0 2 2 0 1 0 0 0 1 0 2 1 1 0 1 0 2 1 1 1 1 0 1 1 0 0 2 1 0 2 1 0 0 0 0 0 0 0 0 1 0 0 0 0 1 0 2 2 0 0 0 0 0 2 0 0 0 2 0 1 1 1 0 0 1 0 0 0 0 0 0 2 0 0 0 1 1 0 0 2 1 1 1 1 0 0 1 1 0 1 2 0 1 1 0 2 2 1 1 0 2 1 0 1 1 1 2 2 0 0 1 1 1 1 1 0 0 0 0 0 1 1 0 0 0 0 1 2 0 1 1 0 0 0 0 0 1 1 0 1 0 0 0 0 0 0 0 1 0 0 0 0 0 1 1 1 1 0 0 0 0 0 0 2 0 0 2 0 1 0 2 1 0 0 0 0 0 0 2 0 1 1 1 0 1 2 2 0 0 0 2 2 1 1 0 0 0 0 0 0 2 0 0 1 1 0 0 0 0 0 1 0 1 2 0 2 2 0 0 0 0 1 0 1 1 1 2 1 1 1 0 0 1 1 2 2 2 1 1 2 0 0 1 0 0 0 0 0 0 0 0 2 2 0 2 1 1 0 1 1 0 1 2 0 0 0 0 0 0 1 1 1 0 1 1 2 1 2 2 2 2 2 2 0 0 0 2 2 0 0 2 1 0 0 0 0 0 1 1 0 0 0 0 0 0 2 0 2 0 1 1 1 1 2 0 0 0 0 0 0 1 0 0 0 0 1 0 1 1 1 1 0 0 1 0 1 0 0 2 1 0 1 0 0 0 0 1 0 0 0 0 0 0 1 0 0 1 0 0 2 2 0 0 0 0 1 2 0 0 0 0 1 0 1 1 0 1 1 0 1 1 1 0 1 1 1 1 0 0 0 1 1 0 0 0 1 0 1 2 1 2 0 0 1 0 1 0 1 2 0 0 1 0 1 1 1 2 0 0 2 0 2 2 0 0 0 2 0 0 2 1 0 2 1 0 0 0 2 1 2 1 0 0 1 1 0 0 0 0 0 2 2 2 0 0 0 0 2 1 0 0 0 1 0 2 1 2 0 0 2 0 0 1 0 1 0 0 0 0 0 0 0 0 0 0 0 0 0 1 0 0 2 0 0 1 2 1 0 0 1 1 1 2 0 0 0 0 0 1 0 0 1 1 2 2 0 0 0 1 0 2 1 2 0 1 2 2 1 0 0 0 0 0 0 0 0 1 1 1 1 0 0 2 2 1 1 1 1 0 2 0 1 1 0 1 1 1 0 0 0 0 0 2 1 2 1 1 1 2 0 0 0 0 0 0 0 0 0 0 0 1 0 0 2 0 0 0 1 1 1 0 0 0 1 1 0 0 0 1 2 0 2 0 0 0 0 1 0 1 0 0 1 0 0 2 2 0 0 0 0 1 1 1 1 0 0 0 2 1 1 1 0 0 0 2 0 1 1 1 1 2 0 0 0 0 0 0 1 1 1 0 2 2 0 0 1 1 2 2 2 0 0 0 2 2 0 1 1 0 0 1 0 0 0 0 0 0 0 1 1 1 1 0 1 0 1 0 0 0 1 1 0 0 0 0 0 0 2 0 0 1 1 1 0 0 0 0 0 0 0 0 2 0 0 0 0 1 0 0 0 0 1 0 0 2 1 2 1 0 0 1 1 0 0 0
45 1 0 1 0 0 2 2 0 2 1 1 0 0 0 0 0 2 2 1 1 2 0 0 2 0 0 0 0 1 0 0 2 2 2 1 1 1 0 2 2 0 0 0 0 1 0 0 1 1 1 0 0 0 1 0 0 1 0 0 2 0 0 1 0 1 1 1 2 1 0 1 2 2 2 2 2 2 2 1 1 2 2 1 1 0 0 0 2 2 0 0 1 1 0 0 0 1 1 1 1 2 1 0 1 1 2 0 0 2 0 1 0 2 2 0 2 0 2 0 0 0 0 2 0 2 0 1 1 1 1 1 0 0 1 1 0 0 0 0 1 1 1 0 2 2 1 0 1 1 1 2 0 0 0 0 1 2 0 0 1 1 2 2 1 1 0 2 1 1 0 0 0 2 0 0 1 0 1 1 0 1 0 1 0 0 0 2 1 0 0 2 2 1 2 0 2 0 0 1 0 0 0 0 1 0 1 1 1 0 2 0 2 0 1 2 1 0 1 0 1 1 1 0 0 0 1 0 0 0 0 0 0 1 1 0 1 2 2 2 0 0 2 0 0 0 0 0 2 0 0 0 0 1 0 0 0 0 1 0 0 0 1 1 1 0 1 1 1 0 0 2 1 0 0 0 0 1 0 0 1 0 0 1 0 0 0 1 0 2 0 1 0 2 1 0 2 2 1 1 0 0 1 0 0 0 0 1 0 1 0 2 0 2 2 2 0 1 0 0 1 0 1 0 1 0 1 2 2 2 0 1 0 0 0 0 0 1 1 0 0 0 1 0 1 1 1 0 2 2 0 0 0 0 1 1 2 0 0 1 1 0 2 2 2 1 0 2 2 0 2 0 2 1 0 2 2 0 0 0 0 0 0 2 0 0 0 0 0 0 0 1 1 0 1 1 0 1 2 2 1 1 2 0 0 0 1 0 1 1 1 1 0 0 0 0 0 0 0 0 0 1 0 1 2 2 0 1 0 1 1 0 0 0 0 0 1 1 0 0 2 0 0 0 0 1 0 1 0 1 0 0 0 0 0 0 0 1 1 1 1 0 1 1 0 2 2 2 0 0 0 0 2 2 0 0 0 2 1 1 1 1 0 0 2 0 0 0 2 0 0 2 0 2 1 1 1 2 2 0 0 1 1 1 1 1 1 0 0 0 0 0 0 1 1 0 0 0 2 2 1 2 1 1 0 1 1 0 0 1 2 0 1 0 1 0 1 0 2 2 1 1 2 2 2 1 2 1 2 2 0 1 0 2 2 0 0 0 0 0 0 0 2 0 1 1 1 0 2 0 0 0 1 0 0 0 1 2 2 2 2 0 0 1 1 1 2 1 1 0 0 0 0 1 0 1 1 0 0 0 0 2 1 0 0 2 1 0 1 1 0 0 0 0 1 0 0 0 0 0 2 0 0 1 0 0 1 1 0 0 1 0 1 0 0 1 0 0 0 0 0 1 0 1 1 0 1 1 2 0 0 1 1 2 0 0 0 2 1 1 1 0 1 0 1 1 1 2 0 2 0 0 0 0 0 2 0 0 0 0 1 0 0 0 0 1 0 1 1 1 0 0 0 0 0 0 1 0 0 0 0 0 0 0 1 1 0 2 0 1 1 0 0 0 0 0 0 0 0 0 0 0 1 0 1 2 0 1 1 0 0 0 0 1 0 1 0 0 0 0 0 1 0 0 0 1 1 2 0 1 1 1 0 1 0 0 0 0 1 0 0 2 2 1 0 0 1 1 1 2 0 1 0 1 1 1 2 0 1 0 2 2 0 0 1 1 1 2 2 2 0 0 2 1 0 0 1 0 0 0 0 0 0 0 1 0 0 0 0 2 2 0 0 2 0 0 2 1 2 1 1 1 1 1 0 0 0 0 1 2 0 2 1 0 0 1 0 0 0 0 0 0 0 0 1 0 0 0 0 0 2 0 1 0 1 1 1 1 0 0 2 2 1 0 2 1 1 0 1 0 0 0 0 1 0 0 0 1 1 1 1 0 0 0 0 0 2 0 1 1 1 0 0 0 2 0 2 2 0 1 0 2 0 0 2 2 0 1 0 2 1 0 0 0 1 1 2 1 2 1 0 1 1 0 0 0 0 0 1 1 0 0 0 2 0 0 0 1 0 1 1 1 1 1 1 1 1 1 0 0 0 0 2 0 1 0 0 2 2 0 0 0 0 0 0 2 1 0 0 1 2 0 0 1 1 1 0 0 2 0 0 0 0 2 0 0 0 0 0 0 0 0 0 1 2 0 0 0 0 0 1 0
46 0 0 1 0 0 2 2 0 2 2 0 0 1 0 0 0 1 0 0 2 2 1 1 1 1 1 2 1 1 2 1 1 2 1 1 1 1 0 1 1 0 1 1 2 1 1 0 2 0 0 0 2 0 0 0 0 0 1 0 1 1 0 0 0 1 0 1 2 0 1 2 1 2 1 2 2 1 1 1 1 2 2 2 2 0 1 1 2 2 0 1 0 1 0 0 0 0 0 2 0 1 0 2 0 0 2 1 1 1 1 1 0 0 1 1 1 0 1 0 1 0 1 1 0 0 0 0 1 1 0 0 0 0 0 0 0 0 0 0 0 2 0 0 1 1 1 1 1 0 0 0 0 0 0 2 0 0 1 1 1 1 2 2 0 1 0 1 1 1 0 1 0 2 1 0 2 0 1 1 0 1 0 0 0 0 0 0 0 0 0 2 1 0 1 0 1 0 0 0 0 0 1 0 1 0 1 1 1 0 2 2 2 1 1 2 0 0 1 1 1 0 1 0 1 0 1 0 0 0 0 0 1 1 0 0 0 1 1 1 0 0 2 1 0 0 0 0 2 0 0 0 0 1 0 0 0 1 0 1 1 1 0 1 1 0 0 1 2 1 1 1 0 2 0 0 0 1 1 0 0 1 1 1 0 1 1 2 0 2 0 0 0 2 2 1 1 1 0 2 0 0 1 0 1 0 1 0 1 0 0 2 0 2 2 0 0 1 0 0 1 0 0 1 2 0 0 2 1 1 0 1 0 0 0 1 0 1 1 0 1 2 1 0 0 0 2 0 2 1 2 2 0 1 1 0 1 1 0 2 2 0 2 0 2 1 0 2 1 0 1 1 0 2 1 0 1 0 0 0 1 1 0 0 1 0 0 0 0 0 0 0 1 0 2 0 1 1 0 0 0 0 0 2 2 0 0 0 0 0 1 1 0 0 0 0 0 1 0 0 0 0 0 0 0 1 0 1 0 0 1 0 0 0 0 0 0 0 0 0 2 0 0 0 0 1 0 0 0 1 0 0 1 1 1 1 0 1 1 0 2 0 0 0 0 1 1 2 0 0 0 0 2 2 1 0 1 1 0 1 2 0 0 0 1 0 0 0 2 0 0 2 1 0 0 0 0 0 0 1 0 2 2 2 2 0 0 0 0 1 0 0 0 1 0 0 0 0 0 0 0 2 2 1 1 0 1 0 0 1 1 0 0 0 2 0 0 0 1 1 2 0 1 0 0 2 0 0 0 1 0 1 0 2 1 1 0 0 0 0 0 0 1 0 1 1 1 0 0 0 0 1 2 0 2 1 2 2 2 2 2 0 1 1 1 1 2 2 1 0 1 0 0 0 1 0 0 2 0 0 1 0 2 0 0 2 2 0 0 0 0 0 1 2 0 2 0 0 0 0 1 0 0 0 0 0 2 1 0 0 1 1 1 2 0 2 0 0 0 0 0 0 0 0 1 0 0 1 1 1 0 1 0 1 1 1 0 2 2 0 0 0 0 0 1 1 0 2 0 2 0 0 0 0 0 2 1 1 1 0 0 0 0 1 0 1 2 0 1 1 0 0 1 0 1 0 1 0 0 1 0 1 0 0 2 1 2 1 0 0 0 0 0 0 0 1 0 1 1 1 0 0 0 0 1 2 0 1 0 0 0 2 1 2 0 0 2 2 0 2 1 2 0 0 1 1 2 2 0 1 1 1 1 0 0 1 0 0 2 0 0 2 2 1 1 0 2 1 1 1 1 0 1 1 0 0 2 0 1 2 0 1 0 0 0 1 0 2 1 2 0 1 2 2 0 0 0 0 0 0 0 0 0 0 1 0 1 0 1 2 2 1 1 0 1 0 1 0 2 1 1 1 0 1 0 0 0 0 0 2 0 2 2 0 0 1 0 0 0 0 0 0 0 0 0 0 0 0 0 0 1 0 0 0 2 0 0 0 0 0 2 2 0 0 0 0 1 0 2 0 0 0 0 2 0 1 0 1 2 1 1 1 2 0 0 0 0 1 1 1 1 0 0 1 2 0 2 2 0 0 0 1 0 1 1 2 0 2 0 2 2 0 0 0 1 1 1 0 1 1 0 0 1 1 1 2 2 1 0 2 2 2 0 2 0 0 1 1 0 0 0 0 1 0 1 1 2 1 0 0 1 0 2 0 0 0 0 1 1 0 0 0 0 1 1 1 1 0 0 1 1 1 0 0 0 1 0 0 2 0 0 0 0 1 0 1 1 0 0 0 0 0 1 2 1 0 0 0 0 0 1 0
47 1 0 1 0 0 1 2 0 2 1 0 0 2 0 0 0 0 0 1 1 2 0 0 2 0 0 2 0 0 2 1 1 1 2 0 2 2 0 0 0 0 1 1 1 1 0 1 0 2 1 0 1 0 1 0 0 0 1 1 0 1 0 0 0 0 1 1 2 1 0 1 2 2 1 2 2 1 1 0 1 2 2 1 1 0 0 0 2 2 0 2 2 2 1 2 1 0 0 1 0 2 2 0 0 0 2 1 1 1 0 2 1 2 2 1 2 0 1 0 2 0 2 1 0 2 0 0 1 0 1 1 0 0 1 0 0 0 0 0 0 2 0 0 0 0 0 0 0 0 1 1 1 1 0 1 0 0 1 0 0 2 2 2 1 1 0 1 0 1 1 2 0 2 1 0 2 0 0 1 0 1 0 2 0 0 0 1 1 0 0 1 1 0 1 0 1 0 0 0 1 0 0 1 0 0 2 1 0 0 1 0 1 0 2 2 0 0 1 1 1 0 0 0 0 0 0 0 0 0 0 0 0 0 0 0 0 2 2 1 0 0 2 0 0 0 0 0 2 0 0 1 1 0 0 0 1 1 0 1 1 1 0 0 0 0 0 1 2 2 0 2 0 1 0 0 0 2 2 2 0 0 1 1 1 2 0 2 0 1 1 0 0 2 2 0 1 0 0 0 0 0 1 0 1 1 0 0 0 0 0 0 0 2 2 2 0 0 1 0 0 1 2 1 2 0 0 1 1 1 0 0 0 0 0 0 0 1 1 1 1 1 0 0 0 0 1 0 1 1 0 0 0 0 0 2 0 0 0 2 2 0 2 1 1 0 0 2 2 0 2 0 1 2 1 0 2 0 0 0 0 1 0 1 1 0 0 1 1 1 1 1 1 0 2 1 0 1 0 0 0 0 1 0 0 0 2 0 0 0 1 1 0 1 1 0 1 0 0 0 0 1 1 1 2 2 0 0 0 1 1 1 0 2 0 1 0 1 1 0 2 0 1 2 2 2 0 0 1 1 1 0 1 1 1 1 0 1 0 1 2 0 0 0 0 1 1 2 0 1 0 1 2 2 1 0 1 2 0 0 1 0 0 0 2 1 0 0 2 0 0 1 1 2 2 0 0 1 1 0 1 1 2 2 2 0 1 0 0 0 1 0 0 1 0 0 0 0 2 1 1 2 2 2 0 1 0 1 0 1 1 1 1 0 1 0 0 0 0 0 1 0 2 1 1 1 1 2 2 2 1 2 0 1 2 0 0 0 0 1 1 0 1 1 0 0 0 1 2 0 1 1 0 0 0 0 1 2 2 1 2 0 2 2 0 0 2 1 0 0 0 0 1 1 0 1 0 0 0 0 0 2 1 0 0 1 1 0 1 1 1 0 0 1 1 1 0 0 0 0 1 0 0 1 0 1 0 1 0 0 0 0 0 1 0 0 1 1 0 2 0 0 0 1 1 0 1 1 2 0 0 1 0 1 0 0 0 2 2 1 0 0 0 2 0 0 1 2 1 1 0 0 0 0 0 1 1 1 0 0 0 1 0 1 0 2 1 0 1 1 0 0 1 0 1 0 2 1 0 2 0 2 0 0 1 2 1 2 0 0 0 0 0 0 1 0 0 1 1 1 0 0 1 0 1 1 1 1 1 0 0 1 0 2 0 0 1 2 1 2 1 2 0 0 0 1 1 0 0 0 0 0 1 0 1 0 0 1 2 0 0 0 2 1 0 0 1 2 2 2 0 0 0 0 0 0 0 1 0 1 2 1 0 1 0 1 0 2 1 2 0 1 2 1 1 1 0 0 0 1 0 0 0 0 1 0 1 0 0 1 1 0 1 1 1 0 2 1 2 1 1 1 0 0 1 0 0 0 1 2 1 1 1 0 0 1 0 0 0 0 1 1 0 1 1 0 1 2 2 0 1 1 2 1 0 1 2 0 0 0 1 1 0 0 0 0 2 0 1 0 1 0 0 1 0 1 1 1 2 2 1 0 2 0 0 0 0 0 0 2 0 0 0 0 2 1 1 2 0 0 0 2 1 1 1 1 1 1 0 1 1 1 0 0 1 1 1 0 2 1 0 1 2 1 0 0 2 2 0 1 2 2 1 2 0 0 0 0 0 1 0 1 2 1 0 1 1 0 1 0 1 0 1 0 1 0 1 2 0 0 0 1 0 1 1 1 2 0 0 2 1 0 0 0 0 2 0 0 2 0 0 0 0 0 0 0 0 0 1 1 1 0 0 1 0 0 0 0 0 0 0 0
48 0 0 1 0 0 2 2 0 1 1 0 1 1 0 0 1 2 1 1 1 1 0 0 2 0 0 1 0 0 1 2 1 2 1 1 1 1 0 2 2 1 0 0 1 0 0 0 0 0 0 0 0 0 2 1 0 0 0 1 1 0 0 2 0 1 0 2 1 0 1 2 2 2 1 2 2 1 1 0 1 2 2 1 2 0 0 0 2 2 0 1 0 1 1 2 0 0 0 2 0 2 1 0 0 0 2 1 1 1 0 1 0 2 2 0 2 0 0 0 2 0 1 1 0 0 0 1 1 1 0 0 0 0 0 0 0 0 0 0 0 2 0 0 0 1 0 0 0 0 0 0 1 0 0 0 1 1 0 1 2 0 2 2 2 2 0 0 1 1 0 2 0 2 2 0 2 1 1 1 0 2 0 2 1 0 1 1 0 0 0 2 1 0 1 0 1 0 0 0 1 0 0 0 1 0 0 0 0 1 1 1 2 0 2 2 0 0 2 1 2 1 2 0 0 0 2 0 0 0 0 0 0 0 0 0 0 2 2 2 0 0 2 0 0 0 0 0 1 0 0 0 0 0 0 0 2 0 1 0 0 0 0 2 2 0 1 0 1 1 1 1 0 1 1 0 1 1 1 1 1 0 1 1 1 1 1 1 0 2 0 1 0 2 2 0 2 0 0 0 0 0 0 0 0 0 1 0 0 0 0 1 0 1 0 0 0 1 1 0 0 2 2 2 2 0 0 1 1 2 0 0 0 0 0 0 0 1 1 2 0 1 1 0 1 1 1 1 2 1 1 1 1 0 1 0 0 1 1 1 2 1 1 0 1 1 0 2 2 1 2 0 0 2 1 0 1 0 0 0 1 1 0 2 0 0 0 0 0 0 0 1 0 0 1 1 0 1 0 0 0 0 0 0 0 0 0 0 0 0 0 0 0 0 1 0 0 0 0 1 0 1 0 1 2 2 0 1 0 1 2 2 0 2 0 0 1 1 1 1 1 0 0 2 1 2 0 2 0 1 0 1 0 2 0 0 0 2 2 2 1 0 0 0 0 1 1 2 0 0 1 1 2 2 1 0 1 1 0 0 1 1 1 1 1 1 0 1 2 0 0 2 1 1 1 0 1 0 0 0 1 1 2 2 2 0 0 0 0 1 0 0 0 0 0 0 1 0 2 2 0 2 1 2 0 0 1 1 1 1 1 1 0 0 0 0 2 0 0 0 0 2 0 0 1 1 2 1 1 2 1 2 1 2 2 0 1 0 0 0 0 0 0 0 0 0 0 0 1 0 0 0 1 0 0 0 1 2 2 2 2 0 0 0 2 1 1 1 0 0 0 1 0 1 0 0 0 0 0 0 0 1 1 0 0 1 2 0 1 2 2 0 0 1 1 0 1 0 0 0 1 0 0 0 0 0 2 1 0 0 1 0 0 1 0 1 1 1 0 0 0 1 0 1 1 0 1 1 0 0 1 2 1 1 0 0 1 2 2 0 0 0 1 1 1 0 0 2 0 0 1 1 0 0 0 2 0 0 2 0 0 1 0 2 1 1 1 2 2 0 0 0 1 0 1 0 1 0 0 1 1 0 0 0 1 2 2 1 1 0 2 1 0 0 0 1 0 1 2 2 0 0 2 0 1 1 1 0 0 0 0 1 0 2 0 0 1 0 0 0 0 0 0 0 1 0 0 1 0 1 1 1 0 1 0 0 1 0 1 1 0 1 2 1 1 0 1 1 0 2 0 0 1 1 0 0 2 0 2 2 0 0 1 1 1 1 0 1 0 2 0 2 2 2 0 0 0 0 0 0 0 0 0 0 0 0 2 0 0 2 2 1 2 0 2 0 1 1 1 1 1 0 0 1 0 0 0 0 1 1 1 0 2 0 0 1 0 0 1 0 1 1 1 1 1 0 0 1 1 0 1 0 1 0 1 0 1 1 1 1 1 1 0 0 0 2 0 0 1 0 0 0 1 1 0 0 0 0 1 0 1 1 2 0 0 1 0 0 0 1 0 1 1 2 0 0 0 2 0 1 0 1 0 0 2 2 0 2 0 1 0 0 0 0 1 1 1 1 2 1 1 0 1 1 2 2 0 0 1 1 1 2 0 2 0 0 0 0 0 1 1 1 2 1 0 0 1 1 0 1 0 1 0 0 1 0 1 1 1 0 0 0 1 0 2 1 2 0 0 1 0 0 1 0 0 0 0 0 2 0 0 0 0 1 0 0 0 1 0 1 0 0 0 1 1 0 0 1 1 1 2 1
49 0 0 2 0 0 2 1 1 1 1 1 1 1 1 1 0 1 1 0 2 2 1 0 2 0 0 2 0 0 2 2 1 1 2 0 2 2 0 0 0 0 0 0 0 2 1 0 2 0 0 0 0 0 1 1 0 0 0 0 1 0 0 0 0 1 0 1 2 0 0 1 2 2 2 2 2 0 0 0 1 1 2 1 2 0 0 0 2 2 0 2 2 1 2 2 2 1 1 1 1 2 1 1 0 0 2 0 0 2 0 2 0 2 2 1 2 0 0 0 2 0 1 1 0 1 0 1 2 1 0 0 0 0 1 1 0 0 0 0 2 0 0 0 0 0 0 1 1 0 0 1 1 2 0 0 1 1 0 0 2 2 1 2 1 2 0 1 0 2 0 1 1 1 1 0 2 1 1 1 0 2 0 1 0 0 0 0 0 0 0 2 1 0 1 0 1 0 0 0 0 1 0 0 0 0 1 1 1 0 2 0 2 0 1 2 0 0 2 1 2 1 1 0 1 0 1 0 0 0 0 0 0 0 1 1 1 2 1 1 0 0 2 0 0 0 0 0 2 0 0 1 2 1 0 1 1 0 0 0 0 0 0 1 0 0 0 0 1 1 1 1 0 1 0 1 0 0 2 0 2 1 0 1 0 0 0 2 0 2 0 0 0 2 1 0 2 1 0 0 1 0 0 0 0 1 0 1 1 0 0 2 0 1 1 0 0 0 0 0 0 1 1 1 2 0 0 1 1 1 0 1 0 0 0 0 0 1 1 0 0 0 1 0 1 1 1 0 2 2 0 0 1 1 0 0 1 2 0 1 1 0 2 2 2 1 0 1 1 0 1 1 0 2 0 0 0 1 1 0 0 2 0 0 0 0 0 0 0 1 1 1 2 0 2 0 0 0 0 0 0 1 0 1 1 0 1 0 0 0 1 0 0 0 0 0 1 0 0 0 1 0 1 1 1 2 1 0 1 0 0 1 0 2 0 1 0 0 0 0 1 0 0 0 0 1 0 1 0 1 0 0 2 2 2 2 0 1 1 1 1 0 1 1 0 1 1 1 0 1 0 1 2 2 2 1 1 0 0 0 0 0 1 1 2 0 0 0 1 0 1 1 0 2 0 0 0 0 1 0 0 2 2 2 2 0 1 0 1 1 1 0 1 1 0 0 0 0 1 2 0 2 2 2 1 0 0 1 1 2 0 0 1 0 1 0 1 0 1 1 0 1 2 2 2 0 1 1 1 2 0 0 0 2 2 0 1 0 0 0 0 0 0 2 0 0 0 0 2 0 0 2 0 0 0 0 0 0 0 2 2 0 2 2 0 0 2 2 2 1 0 0 0 1 1 0 1 1 0 0 1 1 2 1 0 2 1 0 1 1 1 0 0 1 1 1 0 0 0 1 0 1 0 0 0 0 1 2 0 0 1 0 1 1 0 1 0 0 0 1 0 1 0 0 1 0 1 0 0 0 0 0 1 0 0 0 0 2 2 0 0 0 1 0 0 1 0 1 1 0 1 1 0 0 2 2 0 1 0 0 1 0 0 1 0 1 2 1 1 1 0 0 1 1 1 0 2 0 0 0 0 0 0 0 0 2 2 2 0 0 1 0 0 0 0 0 0 1 1 1 0 0 0 0 2 1 0 0 0 0 0 1 1 2 0 1 2 0 0 1 0 1 0 1 1 0 1 0 0 0 1 1 0 0 0 0 0 0 1 0 0 0 2 2 1 1 2 1 1 2 0 0 2 0 0 0 1 0 1 2 0 1 1 1 1 1 1 2 2 2 1 0 2 2 2 2 0 2 0 0 0 0 0 0 0 0 1 2 0 0 0 0 0 2 0 0 2 1 2 2 2 2 1 0 0 0 0 0 2 2 0 2 2 0 0 1 1 1 0 0 0 1 0 0 1 0 0 1 1 0 0 0 0 0 2 0 0 0 1 1 0 1 0 0 0 0 1 0 2 0 0 0 0 1 0 0 0 1 1 1 1 0 2 0 0 0 0 0 1 1 1 0 0 0 2 0 2 2 0 0 0 2 2 0 2 1 0 0 1 1 1 0 1 1 1 0 1 0 1 1 0 0 2 1 1 1 1 1 0 1 2 2 0 1 1 0 0 0 0 2 0 2 2 2 1 0 0 0 0 0 2 0 0 0 1 0 1 2 1 1 1 2 2 0 1 1 1 0 0 1 1 0 0 0 0 0 1 1 1 0 0 0 0 0 0 0 0 0 0 0 0 0 0 1 1 1 0 0 0 0 0 0
50 1 0 1 0 0 1 2 0 2 0 1 1 0 0 0 0 0 0 0 2 2 0 0 2 0 0 0 2 2 0 2 1 1 2 0 2 2 0 0 0 0 1 0 0 1 1 0 1 1 1 0 1 0 1 1 0 0 2 0 0 1 1 0 0 0 0 0 2 1 0 0 2 2 2 2 2 1 1 0 0 1 1 0 0 0 0 0 1 2 0 0 2 2 0 2 0 1 1 1 1 2 0 1 1 1 2 1 1 1 0 2 0 1 2 1 1 0 1 0 1 0 1 1 0 1 0 0 0 0 0 0 0 0 0 0 0 0 0 0 0 2 0 0 0 1 0 0 1 1 0 0 0 0 0 0 0 2 2 0 0 1 2 2 0 2 0 1 1 1 0 0 0 2 1 0 2 0 1 1 0 1 1 2 1 0 2 2 0 0 0 2 2 0 2 0 1 0 0 0 0 0 0 1 0 1 2 0 2 0 1 1 1 0 1 2 0 1 1 0 2 2 2 0 0 0 1 0 0 0 0 0 0 0 0 0 0 2 2 2 0 0 2 1 0 1 1 0 2 0 0 0 0 0 0 0 1 1 0 0 0 0 1 1 1 0 0 0 1 1 0 2 0 1 0 0 1 0 2 1 2 0 1 1 0 1 1 2 0 2 0 0 0 2 2 0 0 1 0 1 1 0 2 0 2 0 0 0 1 0 0 2 0 2 2 1 0 0 0 0 0 0 1 1 2 0 1 1 1 0 0 0 0 0 0 0 0 0 2 2 1 1 1 1 1 1 1 0 2 2 0 0 1 0 0 1 0 2 0 2 2 0 1 0 1 0 0 2 1 0 1 1 1 2 0 0 2 0 0 0 0 0 0 0 0 1 0 0 0 0 0 1 0 0 2 1 0 0 0 0 0 1 2 0 0 0 1 1 0 0 2 0 1 1 1 0 0 1 0 0 1 1 1 0 1 2 1 0 2 0 2 1 1 1 1 0 0 1 1 1 1 0 0 0 0 2 2 2 0 0 0 1 1 2 1 0 0 2 2 2 1 0 0 0 0 0 0 1 0 1 1 2 2 2 1 1 0 2 0 2 2 0 2 2 0 0 0 0 2 0 0 2 1 1 0 0 0 1 1 0 0 2 2 1 1 0 1 2 0 0 1 0 1 1 1 0 0 0 2 1 0 2 2 2 2 0 0 0 1 2 0 0 1 1 0 0 1 0 2 2 2 0 1 1 1 2 0 0 0 0 0 0 0 0 2 0 0 0 0 1 0 0 1 0 0 0 1 1 1 0 1 0 1 0 1 0 1 1 1 1 1 0 0 1 0 0 0 0 0 0 0 0 1 0 0 0 0 0 0 0 0 2 0 0 0 2 1 0 0 1 1 0 0 1 0 1 0 0 0 0 0 0 0 2 0 0 0 2 0 0 1 0 1 1 0 1 0 0 1 0 0 0 0 1 1 0 1 1 2 1 0 1 1 0 1 0 0 1 1 0 0 0 1 0 0 1 2 2 0 0 2 0 0 0 0 0 2 0 0 0 1 0 1 2 0 2 1 1 1 1 0 0 0 0 1 0 1 0 0 0 0 1 0 0 1 2 2 1 0 0 0 0 0 1 1 0 0 1 1 1 1 0 1 0 1 1 1 1 0 0 0 2 0 2 0 2 1 0 0 1 0 1 0 1 1 0 1 1 0 0 0 0 1 1 0 1 0 0 2 0 0 0 2 0 0 0 1 1 1 2 0 0 1 0 0 1 2 0 2 2 1 2 2 2 2 0 2 2 1 1 0 1 2 0 0 0 0 1 0 1 0 0 0 0 0 0 2 0 0 2 2 0 1 1 2 1 1 0 2 1 1 1 0 0 0 0 0 0 0 2 0 2 2 0 0 1 0 1 1 0 0 1 1 0 2 1 2 1 1 0 1 0 0 0 1 0 1 0 0 0 0 0 0 0 0 0 1 0 1 0 0 0 0 2 0 1 0 0 1 1 2 0 2 0 0 0 1 0 0 2 0 0 0 0 2 1 1 0 0 0 0 2 0 2 2 2 0 2 0 1 0 0 0 0 1 1 1 0 1 1 0 0 2 0 2 2 2 0 0 1 2 2 0 1 0 0 1 0 0 2 0 1 2 1 0 1 1 0 0 0 2 0 0 1 1 0 2 0 0 0 0 0 1 0 1 0 0 0 0 1 1 0 0 0 0 2 0 2 1 0 0 0 0 1 0 2 2 1 0 1 0 0 0 1 1 0 0 0 0 0 1 0
51 1 0 2 0 0 2 2 1 1 1 1 1 2 1 1 0 0 0 0 1 1 0 0 2 0 1 1 2 2 1 1 0 0 2 0 2 1 0 2 2 1 1 0 1 0 0 1 0 2 1 0 0 0 1 1 0 0 0 0 1 0 0 0 0 1 1 1 2 0 0 1 1 2 0 2 2 0 0 0 1 1 2 1 2 0 0 1 1 1 0 1 0 2 1 1 1 0 0 2 0 0 0 0 2 2 0 0 0 2 0 1 0 1 1 0 1 0 1 0 1 0 1 1 1 1 0 1 2 1 1 1 0 0 1 0 0 0 0 0 0 2 1 0 1 2 0 0 0 0 0 0 1 0 0 1 1 1 0 0 1 0 1 2 1 2 0 0 0 1 0 0 0 2 2 0 2 0 0 2 0 1 0 2 2 0 2 2 1 0 0 2 2 0 2 0 0 0 0 0 1 0 0 1 1 0 2 2 1 0 0 2 1 0 2 2 2 0 0 0 0 0 2 0 0 1 1 0 0 0 0 0 1 1 1 0 1 2 2 2 0 0 2 0 1 2 2 0 2 0 0 0 1 0 0 0 1 0 0 0 0 0 1 2 2 0 1 0 1 0 0 2 0 2 0 1 0 1 1 1 0 1 2 2 0 0 0 1 0 2 0 2 1 2 2 1 2 1 0 0 0 0 1 0 1 0 0 0 0 0 1 2 0 1 2 0 2 0 0 0 0 1 0 0 2 0 0 1 1 2 0 1 0 0 0 0 0 1 1 0 0 0 2 2 1 1 1 0 2 1 0 0 0 1 0 1 2 0 0 2 2 0 1 1 1 0 0 1 2 0 2 0 1 2 0 0 1 1 1 0 2 0 0 1 0 1 0 0 0 0 0 0 2 1 1 1 1 0 0 0 0 1 1 2 0 2 0 1 0 0 0 2 0 0 0 0 0 1 0 0 0 1 0 1 0 1 1 0 0 0 0 0 1 1 1 0 0 1 0 1 1 0 0 1 1 1 0 1 0 0 0 0 0 0 0 0 0 0 0 0 2 0 1 1 0 1 1 1 0 0 1 1 1 1 1 0 1 2 0 0 1 0 2 2 2 1 0 1 2 0 0 2 0 2 0 0 1 1 1 0 0 2 1 1 1 1 1 0 1 0 1 1 0 1 0 1 0 1 0 1 1 2 0 1 0 1 1 1 0 1 1 1 1 1 0 0 1 0 1 1 0 1 0 0 0 2 1 1 1 2 1 2 1 0 2 0 0 1 0 1 1 0 1 0 0 0 1 1 2 0 1 2 0 0 0 0 0 1 1 1 1 0 0 0 0 0 0 0 0 0 0 0 1 0 0 1 0 1 0 0 0 1 1 0 0 2 1 0 2 2 1 0 0 0 1 1 0 0 0 0 0 0 0 0 0 1 1 1 0 0 1 0 1 2 0 1 1 0 0 0 0 1 0 0 1 0 1 1 1 0 2 2 0 1 0 0 0 0 0 0 0 0 0 2 0 0 1 2 0 1 1 0 0 0 0 2 0 1 1 0 0 0 0 1 0 1 1 0 2 2 0 0 0 1 0 0 1 0 0 1 0 1 0 0 0 2 2 2 0 1 0 0 0 0 0 0 0 1 1 1 0 0 0 0 2 1 0 0 0 0 0 1 0 2 0 0 1 0 0 0 0 0 0 1 2 0 2 1 0 0 1 1 1 1 1 1 0 0 2 1 0 1 2 1 0 0 2 1 1 2 0 0 1 1 0 0 2 0 1 2 1 0 1 1 1 1 1 2 1 2 0 1 1 2 0 0 0 1 0 0 1 0 0 0 1 1 1 1 0 1 0 0 1 0 2 0 2 0 2 1 1 2 1 1 1 0 0 0 1 2 1 1 2 0 0 2 1 0 0 0 0 0 0 1 1 0 1 0 0 1 1 0 1 0 1 0 1 0 0 0 1 2 0 0 0 0 1 0 2 0 1 2 0 1 0 1 0 1 2 2 2 0 2 0 0 0 0 0 0 1 0 1 1 0 1 0 1 2 0 0 0 2 0 0 1 2 0 0 0 1 1 1 0 0 0 0 1 1 1 0 0 1 2 1 1 1 0 1 1 0 1 1 0 2 0 0 0 0 1 0 0 1 2 1 0 0 0 0 0 0 0 2 0 0 2 0 2 2 2 1 1 2 1 0 1 0 1 0 0 1 1 0 0 0 0 0 0 0 2 0 0 0 0 0 0 0 0 0 0 0 0 0 0 0 1 0 0 1 1 1 2 0
52 0 0 1 1 1 2 2 0 2 2 0 0 0 0 0 0 2 2 1 1 2 0 0 2 0 0 2 0 0 2 0 1 2 2 0 2 1 0 0 0 0 0 0 2 1 1 0 1 1 1 0 2 0 0 0 1 0 1 0 1 0 0 2 0 1 0 1 2 0 0 1 2 2 2 2 2 2 2 1 1 2 2 0 1 0 0 0 1 1 0 0 2 0 0 2 0 0 0 2 0 1 0 0 2 2 2 0 1 1 0 1 0 1 1 0 1 0 2 0 0 0 2 0 1 0 0 0 1 1 0 0 0 0 1 0 1 0 1 0 1 2 1 0 1 2 0 0 1 1 0 0 0 0 0 0 0 1 0 0 1 1 2 2 0 2 0 1 1 0 1 0 2 0 1 0 2 0 0 0 0 1 0 2 1 0 1 1 0 0 0 2 1 0 1 1 0 0 0 0 0 2 0 0 1 0 0 1 1 0 1 0 1 0 2 2 1 2 0 1 1 0 1 0 0 0 1 0 0 0 0 0 0 0 0 0 0 2 2 2 0 0 2 0 0 0 0 0 2 0 0 0 1 1 0 0 0 0 0 0 0 0 0 1 1 1 0 1 2 1 1 1 0 1 1 1 0 1 1 0 0 1 2 2 0 2 2 2 0 2 0 0 1 2 2 1 2 1 0 2 1 1 0 1 0 0 0 0 0 0 1 2 0 0 0 1 1 1 0 0 1 0 1 1 1 0 1 1 1 1 0 1 0 0 0 1 0 2 0 0 0 1 1 0 0 0 2 0 1 0 1 1 0 1 0 1 1 0 0 1 1 0 1 1 0 0 0 1 2 0 2 0 0 2 1 0 2 2 1 0 0 0 0 1 0 2 0 0 0 0 0 0 1 0 2 0 1 1 0 0 0 0 0 2 1 0 1 0 0 0 0 0 0 0 1 0 0 0 0 0 1 1 0 1 0 1 1 0 0 0 1 1 1 1 1 1 0 0 0 0 0 0 0 0 0 1 0 0 1 2 0 0 0 1 0 0 0 2 1 2 0 0 0 0 0 0 0 1 0 1 0 1 2 2 2 1 1 1 0 0 1 0 0 0 2 0 0 1 2 0 0 2 2 1 0 0 0 1 2 0 0 2 1 0 1 2 2 1 0 0 1 0 0 0 1 0 0 1 1 1 0 2 1 2 0 2 0 1 1 2 0 1 1 0 0 0 0 0 2 2 0 1 1 1 1 1 1 2 2 2 1 1 0 0 2 0 0 1 0 1 1 0 2 0 0 1 1 0 2 0 0 1 0 0 0 0 0 0 0 2 1 0 0 1 0 0 1 0 0 0 0 0 1 1 0 0 0 1 0 0 1 1 2 0 0 2 2 0 2 2 0 0 0 1 1 1 0 0 0 0 0 0 0 0 0 0 2 1 0 0 2 0 1 0 0 1 0 0 1 0 1 1 0 0 2 0 1 1 1 0 1 2 1 2 0 0 0 2 1 1 1 0 1 0 1 1 1 2 0 0 0 1 0 1 1 2 1 1 2 1 0 1 0 0 1 2 0 1 2 1 1 1 0 0 0 0 1 0 0 0 0 2 0 0 2 2 2 1 0 0 0 0 0 0 0 1 0 0 0 0 0 0 1 0 1 1 1 0 0 0 0 1 0 2 0 0 1 0 0 1 0 1 0 0 1 0 1 0 0 0 0 0 1 0 1 1 0 0 2 0 0 0 1 0 0 0 2 0 1 1 1 0 0 0 0 0 1 0 1 1 1 2 0 0 0 1 0 2 1 2 1 1 2 2 0 0 0 2 0 0 0 0 0 0 1 0 0 0 0 2 2 0 1 0 2 0 2 0 2 2 2 2 0 0 0 0 0 0 1 2 1 1 2 0 0 1 0 2 0 0 0 0 0 0 1 1 1 2 2 0 1 0 0 0 2 0 0 0 0 0 1 2 0 0 1 0 1 0 1 0 0 0 0 0 0 1 1 1 2 2 1 0 2 0 0 1 1 2 0 2 0 0 1 1 2 1 2 2 0 0 1 2 1 1 2 1 0 1 0 2 1 0 0 0 0 0 1 1 2 1 1 0 2 0 1 2 1 1 1 0 1 1 0 1 0 0 1 1 0 0 0 0 1 0 0 1 1 0 0 0 0 2 0 0 2 0 2 1 0 0 0 0 2 0 1 1 1 0 0 1 1 0 0 0 0 1 0 0 2 0 0 0 0 0 0 0 0 0 0 0 0 0 1 2 1 0 0 0 0 1 2 2
53 1 0 2 0 0 1 2 0 1 0 1 0 1 0 0 0 1 0 2 0 1 0 0 2 0 0 1 1 1 1 1 1 1 2 1 2 1 0 0 0 0 0 1 2 1 2 0 1 1 0 0 1 1 1 1 0 0 0 0 0 0 0 2 1 1 1 1 2 0 0 1 2 2 2 2 2 2 2 0 2 2 1 1 2 0 0 1 1 2 1 1 0 1 0 1 0 0 0 1 0 2 1 1 0 0 2 2 2 0 0 2 0 0 1 0 0 0 1 1 1 0 2 0 0 0 0 0 1 0 1 1 0 0 0 0 0 0 1 0 0 2 0 0 1 1 0 0 1 1 1 1 0 0 0 1 1 0 0 1 1 0 0 0 0 1 0 1 1 0 0 0 1 1 1 1 1 0 0 1 0 1 0 1 1 1 0 0 0 0 0 1 1 1 1 1 1 0 0 0 0 0 0 1 2 0 0 0 0 0 2 0 1 0 2 1 1 1 2 1 2 1 2 0 0 1 0 0 0 0 0 0 0 1 1 0 1 2 2 2 0 0 2 0 0 0 0 0 2 0 0 1 2 0 0 0 0 0 0 0 0 0 0 1 1 0 1 1 1 1 0 1 2 0 0 1 1 1 2 2 0 0 0 2 0 0 0 2 0 2 0 0 1 2 2 1 2 0 0 1 1 1 1 0 1 0 0 0 1 0 1 2 0 1 0 0 0 2 0 0 0 0 0 2 2 0 0 0 0 1 0 1 0 0 0 0 0 2 0 0 0 0 1 0 0 0 1 0 2 2 0 0 1 0 1 0 0 0 0 0 0 0 1 0 1 0 0 1 2 0 2 0 1 2 1 0 1 1 1 1 1 0 1 1 1 1 0 0 0 0 0 0 2 0 2 1 1 0 0 0 0 1 0 1 1 0 1 1 1 1 0 0 0 0 0 0 1 0 0 0 0 1 1 1 1 2 2 1 0 0 0 0 1 0 1 1 0 2 2 2 1 0 0 1 1 1 0 0 0 1 0 0 0 0 0 0 0 0 0 0 1 0 2 2 0 2 2 2 0 0 1 1 2 2 2 0 2 2 1 1 1 1 1 1 2 1 0 0 2 0 0 2 1 2 0 0 0 1 1 1 0 2 0 0 0 2 1 0 0 0 0 1 1 1 0 0 0 0 2 1 0 2 1 1 0 0 1 1 0 2 1 1 2 2 0 0 1 0 1 1 0 1 1 1 1 0 2 1 1 1 1 1 0 2 1 1 0 1 0 2 1 0 1 1 1 1 0 0 0 0 0 0 1 0 0 0 1 1 1 1 2 0 1 1 1 1 2 2 0 0 0 0 2 0 0 0 0 0 0 0 0 2 0 1 0 2 1 0 1 0 0 0 0 0 1 0 0 0 0 0 1 0 0 1 0 0 2 2 0 0 1 0 0 1 0 1 1 0 1 0 0 1 1 1 2 0 1 1 2 0 2 0 1 1 0 0 0 1 0 0 0 0 1 1 0 1 1 2 0 1 1 0 0 1 1 2 0 1 2 1 0 1 1 2 0 1 1 1 1 1 1 1 0 1 0 0 1 0 0 1 0 1 0 0 2 2 2 2 0 0 1 0 0 0 1 1 0 1 1 1 0 0 0 0 1 2 0 1 1 0 1 2 0 2 0 0 1 1 0 1 1 0 0 1 1 0 1 1 0 0 0 0 1 0 1 1 1 0 1 0 0 0 2 1 0 0 1 2 1 1 0 0 0 0 1 1 1 0 1 1 1 1 1 1 1 0 1 2 1 2 1 1 2 2 1 1 0 1 0 1 0 0 0 0 1 0 1 1 0 1 0 0 2 0 2 0 2 1 2 1 1 1 1 1 0 0 0 0 1 2 1 1 1 1 0 2 0 1 0 0 0 0 0 0 0 0 0 0 0 1 1 0 2 1 0 1 2 0 0 0 0 2 0 0 0 0 2 0 1 0 0 0 1 1 0 0 0 0 2 1 1 1 1 1 0 0 1 0 1 2 1 0 0 0 2 0 2 2 0 0 0 1 0 1 1 2 0 0 0 2 0 0 0 0 0 0 2 1 2 1 0 0 2 1 1 0 0 1 0 0 2 1 1 2 0 0 0 1 0 1 0 1 1 2 0 1 2 0 0 0 0 1 1 0 1 0 1 1 1 0 0 0 1 1 2 1 1 0 0 1 0 0 0 0 0 0 0 0 2 1 1 0 0 0 0 0 0 0 0 1 0 0 0 1 1 0 0 0 0 0 2 1
54 1 0 2 0 0 2 2 0 2 2 0 0 1 0 0 0 0 0 0 1 1 1 0 2 0 0 2 0 0 0 1 0 0 1 1 1 1 0 2 2 0 0 1 2 2 1 0 2 0 0 0 1 1 1 1 0 0 1 0 0 1 0 2 0 1 0 0 1 0 0 0 2 2 1 2 2 2 2 0 2 2 1 2 2 0 0 1 2 2 1 1 2 1 0 0 0 1 1 1 1 2 1 1 0 0 2 1 1 1 0 2 1 1 1 1 1 0 1 0 1 0 2 0 1 0 0 2 2 2 0 0 0 0 1 0 1 0 1 0 1 2 0 0 1 0 0 0 0 0 1 1 1 0 0 0 0 0 0 0 1 0 1 2 1 1 0 0 1 0 1 1 0 2 1 1 1 0 0 1 0 1 0 2 1 0 1 2 1 1 1 2 2 1 2 0 0 0 0 0 1 0 0 0 1 0 0 1 1 0 0 2 2 1 2 2 2 1 1 1 1 0 2 0 0 0 0 0 0 0 0 0 1 0 1 1 0 2 2 0 0 0 2 0 0 0 0 0 2 0 0 1 0 0 0 0 1 1 0 1 1 1 1 1 1 0 0 1 2 2 0 1 0 2 0 1 2 1 1 1 0 1 1 1 0 1 0 1 0 2 0 0 0 2 1 0 2 0 0 1 0 0 1 0 1 0 1 1 0 0 0 2 0 1 1 0 0 0 1 0 0 1 2 1 0 0 0 1 1 0 0 2 0 0 0 0 0 1 1 0 1 1 1 0 0 0 1 0 0 0 0 0 0 1 1 0 1 0 0 1 1 0 1 0 1 1 0 2 1 0 1 1 0 2 1 0 2 1 0 0 0 1 0 2 1 1 0 0 0 0 0 1 2 0 2 0 2 0 2 1 1 1 1 1 0 1 1 1 0 0 0 1 0 0 0 0 1 0 0 2 0 2 0 1 2 1 0 0 0 0 0 1 1 1 1 2 1 2 1 0 1 0 0 0 0 1 0 1 0 1 0 0 0 2 1 0 1 1 1 1 1 0 0 0 0 0 0 2 0 0 0 0 2 2 1 1 0 1 0 0 2 0 2 2 1 0 0 1 1 0 1 1 0 2 2 0 0 1 2 0 1 1 2 1 2 0 1 1 0 1 0 0 0 1 0 1 0 0 1 1 1 2 2 2 0 2 0 2 0 2 0 2 1 0 0 0 1 1 2 1 2 0 1 2 2 2 0 1 1 1 0 0 0 2 2 0 0 0 1 0 0 1 1 0 1 1 1 0 1 0 0 1 0 0 0 0 0 0 0 2 2 0 0 0 2 1 1 1 1 1 1 0 1 0 0 1 0 0 0 0 0 2 0 0 0 2 1 0 0 0 0 0 0 0 2 0 0 0 0 0 1 0 0 0 0 1 1 2 0 0 1 0 1 1 0 0 0 0 0 1 0 1 0 1 1 0 1 1 2 0 0 1 1 2 0 0 0 1 0 0 0 0 1 1 1 0 2 2 1 0 1 0 1 0 1 2 0 1 0 0 1 0 1 1 0 2 0 1 1 0 0 0 1 0 1 0 1 0 0 0 0 0 0 1 2 2 1 2 0 0 1 0 0 0 0 1 0 1 0 0 0 0 0 0 1 2 0 2 2 0 2 2 0 2 1 0 2 0 0 1 0 0 1 0 2 0 2 0 0 1 2 1 1 0 0 1 0 0 2 0 0 2 2 1 1 1 2 1 1 1 1 0 1 0 1 0 0 0 1 0 1 2 0 0 0 1 0 2 1 2 0 1 2 2 0 0 0 1 0 0 0 0 0 1 1 0 1 1 0 1 1 0 1 1 1 0 2 0 1 1 1 1 0 0 0 0 0 0 0 2 0 2 2 0 0 2 1 0 1 0 0 0 0 0 1 1 1 0 0 0 2 0 2 0 0 0 2 1 0 0 2 2 1 0 1 0 1 0 2 0 0 1 0 1 0 1 0 1 2 1 1 0 2 0 0 0 0 0 0 2 0 0 1 1 2 0 2 2 0 0 0 2 1 1 2 1 0 1 0 1 1 1 0 0 0 0 2 1 2 0 0 2 2 1 2 2 0 1 1 0 1 1 0 2 0 0 0 1 0 1 0 0 2 1 0 0 1 0 0 1 1 0 0 0 1 1 2 1 1 1 1 1 0 1 2 0 1 0 1 2 0 0 0 0 0 0 0 0 1 2 0 1 0 0 0 1 1 0 0 0 0 0 0 1 1 0 1 0 0 0 2 0
55 0 0 2 0 0 2 2 0 2 0 0 0 0 0 0 0 1 0 0 1 1 0 0 2 0 1 1 0 0 2 0 1 0 0 0 2 1 1 0 0 0 1 0 1 1 1 0 0 2 0 0 0 0 2 2 0 0 1 1 0 1 0 1 1 1 1 2 2 0 0 2 1 2 1 2 2 0 0 0 1 2 2 1 1 0 0 1 1 1 0 0 1 2 1 2 1 0 0 1 0 2 1 1 0 0 2 1 0 2 0 0 1 2 2 1 2 0 1 0 1 0 1 1 0 1 0 1 2 1 0 0 0 0 1 0 2 0 0 0 0 2 0 0 1 2 0 0 0 0 0 1 0 1 0 0 2 1 0 0 1 1 1 2 0 0 0 1 1 0 1 2 1 1 1 0 1 0 0 0 0 1 1 2 1 0 1 0 0 0 0 0 1 1 1 0 0 0 0 0 0 0 0 0 1 1 0 2 1 0 0 2 1 0 2 2 0 0 0 0 0 0 1 0 0 0 0 1 1 0 1 1 0 0 0 0 0 2 2 1 0 1 2 0 0 0 0 0 2 0 0 1 2 0 0 0 0 1 0 0 0 0 0 0 1 0 0 0 1 1 0 2 0 2 1 1 0 1 2 1 0 0 0 2 0 1 0 0 0 2 0 2 1 2 2 1 2 0 0 0 1 0 0 0 0 1 0 2 1 0 0 2 0 2 2 2 0 2 0 0 0 0 2 2 2 0 0 2 2 1 0 2 0 0 0 0 0 0 2 1 1 1 2 0 0 0 2 1 1 0 0 0 0 1 0 1 1 0 0 2 2 0 1 1 0 1 0 1 2 0 2 0 1 2 2 0 0 0 0 0 1 0 0 1 1 1 0 0 0 1 0 0 0 0 2 1 0 0 1 2 2 2 1 1 0 1 0 1 0 0 0 1 1 1 1 0 1 0 0 0 1 0 1 2 1 2 1 1 0 0 1 1 0 0 0 0 0 0 1 1 1 0 0 1 1 2 1 1 1 0 1 0 2 2 2 2 0 2 2 2 0 1 0 1 0 1 1 2 0 0 0 0 2 2 1 1 0 2 0 0 2 0 1 1 1 1 0 1 2 0 0 2 1 2 1 0 0 0 0 1 1 2 2 1 2 1 0 0 0 2 0 0 0 1 1 0 0 0 1 2 1 2 2 2 1 0 0 0 1 1 1 0 1 0 0 0 1 0 2 2 1 1 1 0 0 2 0 1 1 1 1 1 1 1 1 1 0 0 0 0 0 0 1 0 0 0 1 2 1 1 1 1 0 0 0 0 1 2 1 2 2 0 0 0 2 1 1 0 0 0 0 0 1 1 0 1 1 2 0 0 0 0 1 0 0 2 2 0 2 2 0 0 0 1 0 1 0 0 1 0 0 0 0 1 0 0 0 1 0 0 1 0 0 2 0 0 1 0 1 0 1 2 0 0 0 0 0 0 1 0 0 2 0 0 1 1 0 2 1 0 0 0 1 1 1 0 1 2 0 1 1 0 0 0 0 2 1 0 1 0 0 1 0 2 1 2 1 1 1 0 0 0 0 0 0 0 1 0 0 0 0 1 1 0 2 1 1 2 0 0 0 0 1 0 0 1 0 0 0 0 0 0 1 0 1 0 1 0 0 0 0 0 0 2 0 0 1 1 0 0 0 1 0 0 1 0 1 0 0 0 0 0 1 0 0 0 1 2 2 0 0 0 2 2 1 0 2 1 1 2 0 0 1 1 0 0 2 0 0 1 0 1 0 0 0 1 0 2 1 2 0 1 2 1 0 0 1 1 0 0 0 0 0 0 1 0 1 0 0 2 2 1 1 0 2 1 0 1 2 1 1 1 1 1 0 0 0 0 1 2 1 1 1 0 0 1 0 0 1 0 0 0 0 0 1 0 0 0 0 0 2 0 0 0 2 0 0 0 1 0 1 1 0 0 0 0 2 0 0 0 2 2 0 0 0 1 1 0 1 1 0 0 1 0 0 0 1 0 0 1 0 0 0 0 2 0 2 2 0 0 0 2 1 1 2 1 0 1 0 1 0 0 0 0 0 0 2 0 2 2 0 0 1 1 1 1 1 1 0 0 2 2 1 2 0 0 0 0 1 0 0 0 2 1 0 0 0 0 1 0 2 0 2 0 0 0 0 2 1 0 0 0 1 1 2 1 1 1 1 1 1 0 0 0 0 0 0 0 1 1 0 0 0 1 0 1 0 0 0 2 2 0 0 1 0 0 0 1 1 1 2 0
56 1 0 0 0 1 1 2 0 2 0 0 0 2 0 0 1 2 1 0 2 2 0 0 2 0 0 1 1 1 1 2 2 2 1 2 2 1 0 1 1 0 0 1 2 2 1 0 0 2 0 0 0 0 1 0 0 0 2 0 1 0 0 2 0 1 1 1 1 0 0 1 1 2 0 2 2 1 1 1 1 2 2 1 2 0 0 1 2 2 1 2 0 1 2 2 2 2 2 2 2 2 0 1 0 0 2 1 1 1 0 1 0 1 1 1 1 0 1 0 0 0 0 2 0 1 0 0 2 0 1 1 0 0 2 0 0 0 1 0 1 1 0 0 0 0 0 0 0 0 0 1 1 0 0 0 0 2 1 1 1 2 1 2 0 2 0 2 2 0 0 0 1 1 1 1 1 0 0 0 0 1 0 1 1 0 1 1 1 0 0 1 2 0 2 0 0 0 0 0 0 0 1 1 1 0 1 0 2 0 2 0 1 0 2 2 0 0 0 0 1 0 2 0 0 0 0 0 0 0 0 0 0 1 1 0 1 2 2 1 0 1 2 1 0 0 0 0 1 1 1 1 0 0 0 0 0 0 0 0 0 0 0 1 0 0 0 0 2 0 0 2 1 0 2 1 0 0 1 1 1 0 0 1 0 0 0 0 0 2 0 1 1 2 1 1 2 0 0 2 0 0 1 0 1 1 1 0 0 0 1 2 0 2 2 0 0 0 0 1 0 0 0 2 1 0 1 1 1 1 0 0 0 0 0 0 0 1 1 1 0 1 1 0 1 1 1 0 2 1 1 1 0 0 2 0 1 1 0 1 1 0 1 1 1 1 0 1 1 0 1 1 0 2 1 2 1 1 1 1 0 0 0 0 1 1 0 0 0 0 0 0 0 0 2 0 0 1 0 0 0 0 1 1 0 1 0 0 0 0 0 2 0 0 1 0 0 1 0 0 0 1 0 0 0 1 1 0 1 0 2 1 1 0 2 2 1 2 1 0 1 0 0 0 0 2 0 2 0 0 0 1 0 2 0 0 0 2 2 2 2 0 1 0 1 1 0 2 0 0 1 1 2 2 2 1 1 0 0 0 1 0 0 0 2 1 0 0 2 0 0 1 1 0 0 0 0 1 1 0 1 2 1 0 1 1 1 1 0 0 0 1 0 1 1 0 0 0 1 1 0 2 2 2 2 0 0 1 0 1 1 1 0 0 0 0 1 0 1 2 1 0 2 2 2 1 1 0 0 0 0 0 0 2 1 2 1 2 1 1 1 1 1 1 0 0 1 1 1 0 1 1 0 0 0 0 0 0 1 2 2 0 1 1 0 1 1 1 0 0 0 0 1 1 0 0 0 0 0 0 0 1 2 0 0 1 2 0 2 1 1 0 0 1 2 0 0 0 0 0 0 0 0 0 0 1 1 2 0 0 1 0 0 1 0 0 1 0 0 0 1 1 0 0 1 0 1 1 1 0 2 1 0 1 1 1 0 1 1 0 0 0 1 1 0 0 0 2 1 0 1 0 0 0 0 2 0 1 1 1 0 0 0 2 1 1 1 1 1 0 0 0 0 0 1 0 2 0 0 1 1 0 0 0 2 2 2 1 0 0 0 0 0 0 0 0 0 0 0 0 0 0 0 0 2 0 0 0 0 1 0 2 0 2 0 0 1 0 0 0 0 1 1 0 1 0 1 1 0 1 1 1 1 0 0 0 0 0 2 0 0 1 2 2 1 1 2 1 1 2 0 0 2 1 1 0 1 0 1 2 1 1 0 0 0 1 0 2 2 2 1 0 2 2 0 0 0 0 0 0 0 0 0 0 2 0 2 1 0 1 1 0 1 1 1 0 1 1 2 2 2 2 1 0 0 0 0 0 1 2 1 1 2 1 1 1 0 0 0 0 1 1 0 0 0 0 0 0 0 1 1 0 1 0 1 1 1 0 0 0 1 1 0 0 1 0 1 0 2 0 0 0 0 0 0 0 0 0 2 2 2 0 2 0 0 0 0 2 0 2 0 0 1 0 0 0 0 1 0 0 0 2 0 1 2 2 0 1 0 0 0 0 0 0 1 0 2 0 2 1 0 1 0 2 2 2 2 1 1 2 2 2 0 1 1 0 0 0 2 0 0 1 1 2 0 1 1 1 1 1 1 0 0 0 1 0 2 2 1 1 1 2 1 0 1 1 1 0 1 2 0 0 0 0 0 1 0 1 0 0 0 0 0 1 0 1 0 0 0 1 0 0 0 2 1 1 0 0 0 1 1 0
57 0 0 2 0 0 1 2 0 1 1 0 1 1 1 1 0 1 0 1 1 2 0 0 2 0 0 0 0 1 1 0 2 2 0 1 1 2 0 1 1 0 1 1 2 1 0 0 1 1 0 0 2 0 0 0 0 0 1 2 0 0 0 1 1 1 1 1 1 0 0 0 2 1 1 1 2 1 1 1 1 2 2 2 2 0 0 1 1 2 0 0 1 1 0 2 0 0 0 0 1 2 1 0 1 1 2 0 0 2 0 1 1 2 2 1 2 0 0 0 2 0 2 0 0 0 0 0 1 0 0 1 0 0 0 0 0 0 0 0 2 2 0 0 0 0 0 0 0 0 0 0 1 2 0 0 1 0 0 0 1 1 0 1 1 1 0 0 0 1 1 0 1 1 2 0 2 1 0 0 0 0 1 2 2 0 2 0 0 0 0 0 2 1 2 0 0 0 0 0 1 1 0 0 1 0 1 0 0 0 2 1 0 0 0 2 1 0 2 1 2 0 2 0 0 1 0 0 0 0 0 0 0 0 0 0 0 2 2 1 0 1 2 0 0 0 0 0 2 0 0 0 1 1 0 0 0 0 0 0 0 0 0 1 1 0 1 0 2 1 0 2 0 1 0 0 1 1 1 1 0 1 0 2 0 2 0 2 0 2 0 0 0 2 2 0 2 0 0 0 1 0 1 0 2 0 0 0 0 0 0 1 0 2 2 0 0 0 0 0 0 2 1 1 2 0 0 1 0 2 0 2 1 0 0 0 0 0 2 0 0 0 1 0 0 0 1 0 2 1 0 0 1 0 0 1 1 0 0 1 1 0 0 0 0 0 0 2 2 0 1 1 1 2 1 0 2 0 0 0 0 0 0 1 0 2 0 0 0 0 0 0 0 0 0 2 0 1 1 0 0 2 2 0 0 0 1 0 1 0 0 1 0 0 0 0 0 0 0 0 0 2 0 1 0 2 1 1 0 0 1 0 0 2 0 0 0 0 0 0 0 0 0 0 0 1 0 0 0 0 0 0 0 1 1 0 0 1 1 1 1 0 0 0 0 0 0 2 0 0 1 1 2 2 1 0 1 0 0 0 0 0 0 0 2 0 0 0 2 0 0 2 0 2 2 1 1 0 1 0 0 2 2 1 1 0 1 0 0 0 0 0 0 2 0 0 0 0 1 1 0 2 2 2 0 1 0 0 1 2 0 0 0 0 0 1 0 1 1 1 0 0 2 1 1 2 1 2 2 2 0 0 0 2 2 0 1 0 1 0 0 0 0 0 0 0 2 0 0 0 0 1 1 0 0 0 1 2 2 1 2 0 0 0 0 0 0 1 1 0 0 0 1 0 0 0 0 0 0 0 0 2 1 0 0 1 1 0 1 1 1 0 0 0 1 0 0 0 1 0 0 0 0 0 0 1 1 1 0 0 0 0 0 2 0 0 1 0 0 1 0 0 0 0 0 0 0 0 0 1 1 1 2 1 0 0 0 2 1 0 0 0 0 0 1 0 0 2 1 1 0 0 0 1 0 2 0 1 2 1 0 1 1 2 0 0 2 0 1 2 0 0 0 0 0 0 0 0 0 1 0 1 0 0 1 1 1 2 0 0 0 0 0 1 1 0 0 0 0 0 0 0 0 0 2 1 0 1 1 1 1 2 1 2 0 1 1 0 0 0 0 2 0 1 1 0 1 0 0 0 1 1 1 0 0 0 0 0 1 0 0 0 2 0 0 0 1 0 1 1 1 0 0 1 0 0 2 0 1 1 1 1 1 1 2 0 2 2 2 2 0 0 2 2 0 0 1 0 0 2 0 0 0 0 1 0 2 0 0 1 1 0 0 2 0 0 2 2 2 2 2 2 0 1 0 0 0 0 2 2 2 1 2 0 0 1 2 0 1 1 1 1 1 0 1 0 1 0 0 0 2 0 1 1 1 1 1 0 0 0 1 2 1 0 1 1 1 0 2 0 0 1 1 0 0 0 0 1 1 1 1 0 2 0 0 0 0 0 0 1 0 0 1 1 2 2 1 1 0 0 0 1 0 2 2 1 1 1 0 0 0 0 0 0 0 1 1 1 2 2 0 0 2 1 2 1 0 1 1 1 1 1 0 2 0 0 0 1 0 0 0 1 0 1 0 0 1 1 0 0 2 0 1 0 0 0 1 0 0 0 0 0 0 1 2 0 1 0 0 1 1 0 0 0 0 0 0 0 2 0 0 0 0 1 0 1 1 0 0 1 1 0 0 1 1 0 0 0 0 2 2 0
58 1 0 1 0 0 1 2 0 2 2 0 0 1 1 1 0 1 1 0 1 2 0 0 2 0 1 2 0 0 1 2 2 2 0 2 0 1 0 0 0 0 0 1 2 2 1 1 0 2 1 0 1 1 0 0 0 0 1 1 1 0 0 2 0 1 0 1 1 0 0 1 1 2 1 2 2 2 2 0 2 2 1 0 0 0 0 1 2 2 0 1 1 2 1 2 1 1 1 2 1 1 1 0 1 0 1 0 0 2 0 1 1 1 1 1 1 0 1 0 1 0 2 0 1 1 0 0 2 1 1 1 0 0 1 0 0 0 0 0 2 0 0 0 0 1 0 0 0 0 0 0 0 1 0 1 2 1 0 1 1 1 0 2 2 2 0 2 0 1 1 0 2 0 1 0 1 0 0 2 0 0 0 2 1 0 1 1 1 1 1 2 1 0 1 0 1 0 0 0 0 0 0 1 1 0 1 1 1 0 2 1 1 0 1 2 0 1 1 0 0 0 1 1 0 0 1 0 0 0 0 0 1 1 0 0 0 2 2 1 0 1 2 0 1 1 1 0 2 0 0 0 0 0 0 0 0 0 0 0 0 0 0 1 0 0 0 0 2 1 0 0 1 0 0 0 0 0 1 0 0 1 0 2 0 1 0 0 0 2 0 0 1 2 2 1 2 2 0 1 2 0 2 0 0 0 1 0 0 0 0 1 0 1 1 0 0 0 1 0 0 2 2 2 2 0 0 1 1 2 0 1 0 0 0 0 0 1 1 1 0 1 2 0 1 1 2 0 0 0 0 0 1 0 1 0 0 2 0 0 0 0 2 0 2 0 0 2 2 0 2 0 0 2 1 1 1 0 0 0 1 0 0 0 0 2 0 0 0 1 0 1 1 0 2 0 0 1 0 0 0 1 2 0 0 0 1 0 0 0 0 2 0 0 0 0 2 0 0 0 0 0 0 2 0 2 2 0 0 1 1 1 0 1 1 1 0 2 1 0 1 0 0 0 0 1 1 0 0 1 0 0 1 1 0 0 0 2 1 2 1 0 0 0 0 0 0 2 0 0 0 0 2 2 1 0 1 2 0 2 2 0 1 1 2 1 0 1 2 1 0 1 1 1 0 1 1 0 0 2 0 2 2 1 2 1 1 1 0 0 0 1 0 1 1 0 0 1 0 1 1 2 1 2 1 1 0 0 0 2 1 0 1 0 0 0 1 0 1 1 0 2 2 0 2 1 0 1 1 1 0 0 1 0 2 0 0 0 0 0 1 0 0 0 0 0 0 0 2 0 0 2 1 0 1 0 2 1 1 2 1 0 0 2 0 0 0 1 0 0 0 0 0 0 1 0 1 1 0 0 1 2 1 0 0 1 1 0 2 1 1 0 0 0 2 0 0 0 0 0 1 0 0 0 0 0 1 2 0 0 1 0 1 1 0 0 1 0 2 0 2 2 0 1 1 0 1 1 1 0 1 1 0 0 1 1 0 1 1 0 0 0 1 0 0 1 1 2 0 1 1 0 0 0 1 2 0 1 1 1 0 0 0 0 0 1 0 1 2 1 1 1 0 0 1 0 2 1 0 2 0 1 0 1 1 2 1 2 0 0 0 0 0 0 1 1 0 1 1 1 0 0 1 0 0 1 0 1 1 0 1 1 0 2 0 0 1 1 1 1 0 1 0 0 0 0 0 1 0 1 1 1 0 0 0 0 0 0 2 0 0 0 2 1 1 0 2 0 2 0 1 0 1 1 1 1 2 0 2 2 1 1 1 1 1 0 1 2 2 2 2 0 2 1 0 0 1 1 0 0 0 0 0 0 0 0 2 1 0 1 1 1 2 0 2 0 2 0 2 1 1 1 0 1 0 0 0 0 0 2 0 2 0 2 1 1 0 0 0 0 0 1 0 0 0 0 0 1 1 0 0 0 1 0 1 1 1 0 0 1 0 1 0 0 0 1 1 0 2 0 0 0 0 1 0 1 1 1 1 1 1 0 1 1 0 1 1 0 0 2 0 0 1 1 0 0 0 1 0 0 0 2 0 2 2 2 0 2 0 1 1 0 0 0 1 1 1 1 2 1 0 1 0 2 2 2 1 2 2 0 0 1 0 1 1 0 0 0 0 0 1 2 0 2 1 0 1 0 2 0 1 0 1 0 1 1 1 2 1 0 0 0 1 0 2 0 0 1 0 0 0 0 0 0 0 2 0 0 2 0 0 0 0 1 0 0 0 0 1 0 0 0 0 2 0 1 0 0 0 0 2 0
59 1 0 1 0 0 2 2 1 2 2 0 0 1 0 1 1 1 1 0 2 2 0 0 2 0 1 2 0 0 2 0 2 2 0 1 1 1 0 2 2 0 0 0 0 0 0 0 2 1 0 0 0 0 1 1 0 0 2 0 1 0 0 2 1 1 1 0 0 0 0 0 2 2 2 2 2 1 1 0 1 2 1 1 1 0 0 1 2 2 0 2 2 1 2 2 2 2 2 2 2 2 0 1 0 0 2 1 1 1 0 2 0 2 2 1 2 0 0 0 2 0 1 1 0 0 0 2 2 1 0 1 0 0 1 0 1 0 0 0 0 2 0 0 1 1 0 0 1 1 0 0 1 0 0 1 1 1 0 0 1 1 2 2 0 2 0 1 0 2 0 0 0 2 1 0 2 0 0 2 0 0 0 2 2 1 1 1 0 0 0 2 2 1 2 0 1 0 0 1 0 0 0 1 0 0 2 0 1 1 1 2 0 0 2 2 0 0 1 1 2 1 1 0 0 0 1 0 0 0 0 0 0 0 0 0 0 2 2 2 0 0 2 0 0 0 0 0 0 0 0 0 2 0 0 0 1 0 0 0 0 0 1 1 1 0 0 1 2 0 0 2 0 0 1 1 1 1 2 1 1 0 0 1 0 1 0 0 0 2 0 0 0 2 2 0 2 1 0 0 1 1 1 0 1 0 1 0 0 0 0 1 0 2 2 1 0 1 0 0 0 0 1 2 2 0 0 1 1 1 1 1 0 1 0 0 0 2 0 0 0 1 1 0 1 1 2 0 1 0 1 1 0 0 0 2 0 1 0 1 1 0 0 0 0 0 0 1 2 0 2 0 0 2 1 0 2 1 1 0 0 0 0 0 0 0 0 0 0 0 0 0 0 0 2 0 0 2 1 1 1 1 0 2 1 0 1 0 0 0 0 1 0 0 2 0 0 0 1 0 0 1 1 2 1 1 0 1 0 0 1 0 0 2 1 0 0 2 1 1 2 0 0 0 0 2 0 2 0 1 0 0 1 1 0 0 0 2 1 2 1 0 0 0 0 1 1 1 0 1 1 2 0 0 1 0 1 1 0 0 2 0 0 0 1 0 0 1 2 1 1 1 1 2 2 0 0 0 0 1 1 2 1 0 1 2 2 0 0 0 0 2 0 0 0 0 0 0 1 1 0 2 1 1 1 0 1 1 0 2 1 1 2 1 0 1 0 1 2 1 0 2 2 2 2 2 2 2 2 2 1 1 0 1 2 0 0 0 0 0 0 0 1 0 0 0 1 0 1 0 0 2 1 0 1 1 1 1 1 2 1 0 0 0 0 0 0 0 0 0 0 0 0 1 0 2 0 0 0 0 0 2 1 0 0 2 0 0 2 2 0 0 2 2 0 2 1 0 0 0 0 1 0 1 0 0 1 2 0 0 1 0 0 2 0 2 0 0 1 0 1 1 0 0 1 0 1 0 1 1 0 2 1 1 0 0 0 2 2 1 0 1 1 0 1 2 0 2 0 0 1 0 0 0 0 1 1 1 2 1 0 2 0 2 2 2 0 0 2 2 0 0 0 1 0 0 2 1 0 2 1 0 0 0 0 2 1 1 1 1 0 0 0 0 0 2 0 0 1 1 0 0 0 0 2 1 0 1 1 0 1 1 0 2 0 1 2 0 0 1 1 0 0 0 0 1 1 2 0 1 1 1 0 2 0 0 0 1 2 1 1 0 2 1 0 1 2 1 1 2 0 0 1 1 1 2 1 0 0 0 1 2 0 0 0 0 0 1 1 2 1 1 2 2 1 1 0 2 0 0 0 0 1 0 1 1 1 0 1 2 2 0 2 0 1 0 2 0 2 2 1 1 1 0 0 0 0 0 1 2 0 2 2 1 1 1 0 0 1 1 1 1 0 0 0 0 0 2 2 0 1 1 0 0 2 0 0 0 0 0 2 2 0 0 0 1 0 0 2 0 0 0 1 1 0 1 0 1 1 1 2 0 2 1 0 1 0 2 0 2 0 0 1 1 1 1 0 2 0 1 0 1 0 1 2 2 0 1 0 1 1 0 0 0 1 1 1 0 1 1 0 0 2 1 0 0 1 0 0 1 2 2 1 2 0 0 0 0 0 1 0 0 2 2 0 1 2 0 2 0 1 0 1 0 1 0 1 1 0 1 1 1 2 0 0 2 0 0 0 1 1 0 0 0 0 2 0 0 2 1 1 0 0 1 0 1 1 0 0 1 1 0 1 2 1 0 0 0 0 0 2 1
60 1 0 1 0 0 1 1 0 1 1 0 0 0 0 0 0 1 1 0 2 2 0 0 2 0 0 1 0 0 2 1 1 1 1 1 1 2 0 0 0 0 0 2 2 0 0 0 1 0 0 1 0 0 2 1 1 0 2 0 1 2 0 0 0 0 0 2 2 0 0 2 0 2 0 2 2 0 0 0 2 2 2 1 1 0 0 0 2 2 0 1 2 2 0 0 0 1 1 1 1 2 0 1 1 1 2 1 1 1 0 1 0 1 1 0 1 0 1 0 2 0 1 1 0 1 0 0 1 0 0 1 0 0 1 0 1 0 1 1 0 2 0 0 1 1 0 0 0 0 0 1 0 0 0 1 1 0 1 0 1 2 2 2 1 2 0 0 0 1 1 1 0 2 1 0 2 0 0 2 0 0 0 2 2 2 0 1 0 0 0 2 2 0 2 0 1 0 0 0 0 0 0 0 1 0 0 0 1 1 1 2 1 0 2 2 1 2 2 0 2 2 1 0 0 0 0 0 0 1 0 0 0 0 0 0 0 2 2 2 0 0 2 1 0 0 0 0 2 0 0 1 1 0 0 0 0 0 1 0 0 0 1 1 1 0 0 1 1 1 1 0 0 2 1 0 0 1 2 2 0 0 0 0 2 0 1 1 0 1 1 1 0 1 2 0 2 0 0 0 0 0 0 0 0 0 1 0 1 1 0 2 0 0 0 0 0 1 0 0 0 1 1 1 2 0 0 2 2 1 0 1 0 0 0 0 0 1 1 0 0 1 2 0 1 1 1 0 1 1 0 0 1 0 0 1 0 1 1 0 1 1 2 0 2 1 0 1 2 1 2 0 1 2 1 0 2 0 0 0 1 1 0 1 0 0 0 0 0 0 0 0 1 0 1 1 1 0 1 1 1 1 0 2 0 2 0 0 0 0 0 1 0 0 0 0 1 1 0 0 0 1 1 1 0 1 1 0 0 0 0 1 0 2 0 1 0 0 0 0 2 0 0 1 1 2 1 1 1 0 0 1 0 2 1 0 1 2 1 2 1 0 0 0 0 1 1 1 0 1 0 1 2 2 2 2 0 1 0 0 0 0 1 1 2 1 0 0 2 0 0 1 1 1 0 1 0 1 1 0 1 2 1 0 1 1 1 0 0 2 0 0 0 0 1 0 0 1 0 1 1 2 2 1 1 2 0 1 1 2 0 1 1 0 2 0 1 0 2 2 1 0 2 1 2 2 2 0 0 0 0 0 0 2 2 0 0 1 0 2 1 0 1 1 1 0 0 0 0 0 0 1 0 0 0 0 0 1 1 2 1 0 0 0 0 0 0 1 0 0 1 1 0 0 0 0 0 1 1 0 0 1 1 0 1 2 0 0 1 1 0 0 0 1 1 1 0 0 0 0 1 0 0 0 0 0 1 1 0 0 2 0 0 2 0 0 0 0 1 0 1 1 1 1 2 0 1 0 1 0 2 1 1 0 0 0 0 1 1 1 0 0 2 0 1 0 2 2 0 0 2 0 1 0 1 2 0 1 1 0 0 1 0 2 1 2 1 1 1 1 1 1 0 0 1 0 1 1 0 2 0 2 0 0 2 1 2 2 0 0 1 0 0 1 0 1 0 1 1 1 1 0 0 0 2 1 0 1 1 0 1 1 1 2 0 2 1 0 0 0 0 0 1 1 2 0 2 0 0 0 0 0 0 0 0 0 0 1 1 0 0 0 2 2 1 1 2 1 1 2 0 0 2 0 0 2 1 0 0 1 1 1 0 1 0 1 0 2 1 2 1 1 2 1 0 0 0 1 0 0 0 0 0 0 0 0 1 0 0 2 2 0 1 1 1 0 2 1 2 2 1 2 1 1 1 0 0 0 2 2 0 2 2 0 0 2 1 0 0 0 0 0 0 0 1 1 1 2 0 1 1 0 0 0 2 0 0 0 0 0 1 1 0 0 1 1 2 0 2 0 1 1 2 0 0 0 0 0 2 2 2 0 1 0 0 0 1 0 1 1 2 0 0 0 1 0 1 2 0 0 0 2 0 2 2 2 0 2 0 2 1 0 0 0 1 0 2 2 2 0 0 2 1 1 1 0 0 1 1 0 1 1 0 1 0 0 0 1 1 0 0 1 1 2 1 0 1 0 0 0 2 0 1 0 0 0 2 0 0 0 0 0 0 2 2 0 2 0 0 1 0 0 0 0 0 0 0 1 1 0 0 0 0 0 0 0 0 0 0 0 0 1 0 2 2 0 0 0 0 0 1 0
61 1 0 2 0 0 2 2 0 2 2 0 1 2 1 1 0 1 1 2 0 1 0 0 2 0 0 2 1 1 2 0 2 2 0 1 1 0 0 1 1 0 0 0 1 1 1 0 1 0 0 0 1 0 1 1 0 2 0 1 0 0 0 1 0 2 0 0 1 0 0 0 1 2 1 2 2 0 0 0 0 1 0 0 0 0 0 0 1 2 0 0 0 1 0 1 0 2 2 2 0 2 1 1 0 0 2 0 0 2 0 1 1 2 2 1 2 0 0 0 2 1 1 1 0 1 0 2 2 2 0 0 0 0 0 0 0 0 0 0 1 2 0 0 0 0 0 0 0 0 1 1 0 0 0 0 0 0 0 0 1 0 1 2 0 1 0 0 1 1 0 2 1 1 1 0 2 0 0 1 0 1 0 2 2 1 1 1 0 0 0 2 1 0 1 0 1 0 0 0 0 0 1 0 2 0 0 1 2 1 2 0 1 0 2 2 0 1 1 0 1 0 2 0 0 0 0 0 0 1 0 0 1 1 1 1 0 2 1 0 0 0 2 0 0 0 0 0 2 0 0 0 1 1 1 1 0 1 0 0 0 0 0 0 0 0 0 0 2 1 1 1 1 1 1 1 0 1 2 1 0 0 2 2 0 0 0 2 0 2 0 0 0 1 2 0 2 2 0 2 2 0 1 0 0 1 0 1 0 0 1 2 0 1 1 0 1 0 1 0 0 1 1 2 1 0 0 2 1 1 0 1 0 0 0 0 0 2 0 0 0 0 0 0 1 1 1 0 2 0 0 0 0 0 2 0 0 0 0 2 2 0 0 0 0 2 0 1 1 0 1 1 0 2 1 0 2 0 0 0 0 0 0 1 0 0 0 0 0 0 0 1 0 0 1 2 0 1 0 1 1 1 0 2 0 1 0 1 0 0 0 2 0 0 2 1 0 0 0 1 0 1 1 1 0 2 2 0 0 0 2 0 0 1 1 2 0 0 0 0 2 0 0 1 1 2 0 2 0 0 1 0 1 2 1 1 0 2 1 1 0 0 1 1 0 2 2 2 0 0 0 1 2 2 2 1 1 1 0 0 1 0 0 0 2 0 0 0 2 0 0 2 0 0 0 0 0 0 0 1 0 2 1 1 1 1 1 0 0 1 0 1 1 2 0 0 0 0 1 1 1 1 2 2 1 0 0 1 0 2 1 2 0 0 2 0 1 0 2 2 1 0 2 0 2 1 0 0 0 0 0 0 0 1 2 0 0 0 0 0 0 0 0 0 1 1 1 1 0 1 0 0 0 0 0 0 0 1 1 1 1 0 0 0 2 0 0 1 0 0 0 0 1 1 1 0 1 0 0 0 0 2 1 0 0 2 1 0 1 1 1 0 0 0 1 0 0 0 0 0 0 0 0 2 0 0 0 2 0 0 1 0 1 2 0 0 0 1 0 0 0 0 0 1 2 0 1 2 1 0 1 1 1 1 1 0 0 2 2 0 0 0 0 2 0 0 1 2 0 0 2 0 0 0 0 2 0 0 0 0 1 0 0 1 0 0 2 0 0 1 0 0 1 0 0 0 1 0 0 1 1 1 0 0 1 1 1 2 0 0 0 0 0 0 0 0 0 1 1 1 0 0 0 0 1 1 0 1 1 0 1 1 2 2 0 2 1 0 0 0 0 0 0 1 1 1 2 1 0 0 0 0 0 0 0 0 0 0 2 0 0 2 2 2 1 0 2 1 2 2 0 1 0 0 0 0 0 0 0 0 1 1 1 1 1 1 0 2 1 2 0 2 2 1 0 0 0 0 0 1 0 0 0 0 1 0 2 1 0 1 1 1 0 1 0 0 1 1 1 1 1 0 1 0 0 0 0 0 1 2 0 2 1 1 1 2 0 1 0 0 0 0 0 0 1 1 1 1 1 0 2 1 0 0 2 0 0 0 0 0 2 2 1 0 1 0 0 0 2 0 0 0 1 0 0 1 1 2 2 2 2 0 2 0 0 0 0 0 1 0 2 0 0 0 2 1 1 2 0 0 0 1 1 1 2 1 0 1 0 0 0 0 1 1 1 1 1 0 2 2 0 0 2 1 1 1 2 1 0 1 2 2 2 2 0 0 0 1 2 0 1 0 1 2 1 0 2 1 0 0 1 0 0 1 0 0 1 2 1 0 0 0 2 0 2 0 0 0 0 0 0 0 0 0 0 1 0 1 1 0 0 0 0 0 0 1 2 0 1 0 0 1 0 2 1 1 1 0 0 0 1 1
62 1 0 1 0 0 1 2 0 1 0 0 1 2 1 2 1 1 1 0 0 0 1 0 2 0 0 2 1 1 2 1 0 1 2 0 2 1 0 0 0 0 0 0 2 1 0 0 1 1 0 0 1 0 0 0 0 1 0 0 1 1 1 0 0 1 0 1 2 0 1 2 2 2 1 2 2 2 2 0 2 2 2 0 2 0 0 0 1 2 0 0 2 2 0 2 0 0 0 0 0 2 1 1 0 0 2 0 0 2 0 2 1 1 1 1 1 0 1 0 1 0 2 0 1 0 0 2 2 1 0 1 0 0 0 0 0 0 0 0 1 2 1 0 1 1 1 0 1 1 1 1 0 0 0 0 0 2 0 0 2 0 2 1 1 1 1 0 1 1 0 0 0 2 1 0 1 1 0 0 0 1 0 2 2 1 1 1 1 0 0 1 1 0 1 1 2 0 0 0 0 1 1 1 2 0 1 1 2 0 2 1 0 0 1 2 0 1 2 1 2 1 2 0 0 0 1 0 0 0 0 0 0 0 0 0 0 2 2 2 0 0 2 0 1 0 0 0 1 0 0 1 1 0 0 0 1 1 0 1 1 1 1 1 0 0 0 0 1 1 0 2 0 1 0 0 0 1 2 2 0 0 0 2 1 1 1 1 0 2 0 0 0 2 2 1 1 0 2 2 0 0 0 0 0 0 0 0 1 0 0 1 0 1 1 1 0 1 1 0 0 1 1 1 1 0 0 1 0 1 0 2 0 0 0 0 0 0 2 0 0 0 1 0 0 0 1 0 1 1 0 0 0 0 2 0 0 0 0 0 0 0 2 1 1 0 0 2 2 0 2 0 0 2 1 0 0 1 1 1 1 0 0 1 1 1 0 0 0 0 0 0 0 1 2 0 0 0 0 0 0 0 2 0 0 0 0 2 0 0 0 1 0 0 0 0 0 1 1 0 0 1 1 0 0 0 0 1 0 0 1 0 1 1 1 2 0 0 0 0 2 0 0 1 1 0 0 0 0 0 0 1 2 2 2 1 1 2 2 2 1 0 0 0 2 2 0 2 0 0 1 1 2 2 1 0 1 1 0 1 2 0 2 2 0 0 1 1 2 1 1 2 0 1 1 0 0 0 1 0 0 2 1 0 1 1 2 1 1 0 0 1 0 1 0 0 0 0 1 1 0 2 2 2 0 1 1 1 0 2 0 1 0 0 1 0 1 0 1 1 0 0 1 0 0 0 1 1 1 1 0 0 0 1 2 0 0 0 1 0 0 0 1 0 0 0 0 0 1 0 0 1 1 0 0 0 1 1 1 2 1 0 1 1 0 0 1 1 1 0 0 0 1 0 1 0 1 1 0 0 1 2 2 0 1 1 0 0 1 0 0 0 0 0 1 0 0 0 0 1 0 1 0 1 0 0 0 2 0 0 1 0 0 2 0 0 0 0 0 0 0 0 0 2 2 0 1 1 2 1 1 1 0 1 1 1 0 2 2 0 0 0 1 0 2 0 0 2 1 0 1 1 0 0 1 2 0 2 1 1 0 0 0 1 0 1 2 1 1 1 0 0 0 1 0 0 1 1 0 1 0 1 0 0 1 2 2 2 0 0 0 0 0 1 1 0 0 2 2 2 0 1 0 0 2 2 0 1 1 0 1 1 0 2 0 0 2 0 0 1 0 2 0 0 1 0 0 1 0 1 1 1 0 0 0 1 1 0 1 0 0 1 2 1 0 1 1 1 1 2 0 0 0 0 1 2 0 0 1 0 2 2 0 0 1 1 1 2 2 1 1 0 2 2 1 1 1 1 0 1 0 0 0 0 1 0 1 0 1 2 2 0 1 1 1 0 1 1 1 0 0 1 0 1 0 0 0 0 0 1 0 1 1 0 0 1 0 0 0 0 0 0 0 0 2 0 1 1 0 0 1 0 1 1 0 1 2 0 0 0 1 1 0 0 0 1 2 0 2 1 1 0 0 0 0 1 1 2 2 2 2 0 2 1 0 0 0 0 0 1 1 0 0 1 2 0 2 2 0 0 0 1 0 0 2 2 0 2 1 1 0 0 1 1 1 0 1 1 2 1 1 0 2 0 1 2 1 1 0 1 2 2 0 1 1 0 0 1 0 0 1 1 0 1 0 2 2 0 0 0 2 0 2 0 0 0 1 2 0 0 0 0 1 0 1 1 0 0 0 0 1 0 2 0 0 0 0 0 1 0 0 0 0 1 0 1 1 0 0 1 0 0 0 2 0 0 0 0 0 1 2 1
63 0 0 2 0 0 1 1 1 2 2 1 1 2 1 1 0 0 0 1 1 1 0 0 2 0 1 1 0 2 0 0 1 1 2 0 2 0 0 2 2 0 0 1 1 1 0 1 0 2 0 0 1 0 1 0 0 0 2 0 0 1 0 2 0 0 1 0 2 1 0 0 1 2 0 2 1 2 2 1 1 2 1 0 1 0 0 0 2 2 0 0 1 0 2 2 2 0 0 1 0 2 0 1 1 1 2 2 2 0 0 2 1 1 1 1 1 0 1 0 0 0 1 1 0 1 0 0 0 0 0 0 0 0 0 0 0 0 0 0 1 2 0 0 0 1 0 0 0 0 1 1 1 1 0 1 1 1 1 0 1 1 1 1 1 2 0 0 0 0 1 0 0 2 1 0 2 0 0 0 0 0 0 2 2 1 1 0 0 0 0 1 0 0 1 0 1 0 0 0 0 0 1 0 2 0 0 0 0 0 1 1 0 0 0 1 1 0 2 0 1 1 1 1 0 1 0 1 0 0 0 0 1 1 0 0 0 2 2 2 0 0 2 0 0 0 0 0 1 0 0 2 1 0 0 0 0 0 0 0 0 0 0 1 1 0 0 0 1 0 0 1 0 2 1 1 0 0 1 0 0 0 0 2 0 1 0 0 0 2 0 1 1 1 2 1 2 0 0 1 1 1 1 1 0 0 1 0 0 0 1 1 0 1 1 1 1 1 1 0 0 1 1 0 0 0 0 1 1 0 0 2 0 0 0 0 0 2 0 1 0 0 2 0 0 0 1 0 1 1 0 0 0 0 0 1 1 1 0 1 1 0 2 2 2 0 1 2 2 0 2 0 0 2 0 0 1 1 1 1 1 0 0 0 0 0 0 0 0 0 0 0 0 0 2 1 0 1 0 0 0 1 1 0 0 0 1 1 1 0 0 1 1 1 2 0 0 0 0 1 0 1 0 2 1 2 0 1 0 0 1 0 0 1 1 0 1 1 1 1 0 0 0 1 1 1 0 0 0 1 0 0 2 2 2 2 0 2 2 1 1 0 0 0 0 1 1 2 0 0 1 1 2 2 1 1 0 2 0 0 1 1 0 0 2 1 0 1 2 1 0 1 0 0 1 0 0 0 0 0 2 2 2 1 1 0 1 0 0 0 0 1 0 0 1 1 0 0 1 1 0 2 2 2 1 1 0 1 0 2 1 1 1 0 1 0 2 0 2 2 1 1 1 0 0 2 0 0 0 0 0 0 0 2 0 2 0 0 0 1 1 0 1 1 0 0 0 1 0 1 0 0 2 0 2 0 2 2 2 1 2 0 0 0 0 0 0 1 0 0 0 0 0 1 0 0 0 0 0 0 0 1 0 2 0 2 1 0 1 1 0 0 0 0 1 0 0 0 0 0 0 0 0 0 0 1 1 2 0 0 1 0 0 1 0 1 1 0 1 0 0 0 1 2 2 0 1 0 2 0 0 2 2 0 0 0 0 2 2 0 0 0 0 0 0 1 1 2 0 1 1 0 0 1 1 1 1 1 2 1 0 1 0 1 0 1 1 1 2 1 1 1 0 0 1 0 2 0 0 2 0 2 0 0 1 0 1 0 0 1 0 0 0 0 1 0 0 2 2 2 0 0 0 0 1 1 0 1 0 0 0 1 0 2 0 0 2 0 0 1 0 1 0 0 0 0 0 1 0 2 1 1 0 0 0 0 0 0 1 0 0 1 1 1 0 1 2 2 1 2 0 0 0 0 0 1 1 0 0 0 1 1 0 1 0 1 0 2 2 1 1 0 2 1 0 0 1 1 0 0 0 1 0 0 1 0 2 0 0 2 2 0 0 1 0 0 1 0 0 0 0 0 1 1 0 0 0 0 2 2 1 1 2 2 2 2 0 1 0 1 1 1 0 0 0 0 0 1 1 0 1 0 1 0 1 0 0 0 1 0 1 1 0 0 1 0 0 0 2 0 0 0 0 0 0 0 0 1 2 2 2 0 1 0 0 0 1 0 1 1 2 0 1 0 2 0 2 2 0 0 0 1 0 2 2 0 1 2 0 1 0 0 0 0 0 0 2 0 1 1 0 0 2 1 2 2 0 2 2 0 1 1 0 2 0 0 0 1 0 0 0 1 2 1 0 0 1 0 0 0 1 1 0 0 2 0 2 2 1 0 0 1 2 0 1 1 1 0 1 1 0 0 0 0 0 1 0 0 2 0 0 0 0 0 0 0 0 0 0 0 0 0 0 1 1 0 0 1 1 0 2 1
64 0 0 2 0 0 1 1 0 1 1 2 1 2 0 0 1 1 1 0 2 2 0 0 2 0 1 2 0 0 2 0 1 2 1 1 2 2 0 0 0 0 0 0 1 0 1 0 1 1 0 0 0 0 2 2 0 0 0 0 0 1 0 1 1 0 0 1 1 0 0 1 1 2 0 2 2 0 0 0 1 1 1 1 1 0 0 0 2 2 0 0 2 2 0 2 0 0 0 2 0 1 0 1 0 0 2 1 1 1 1 1 1 1 2 2 2 0 0 0 2 0 2 0 1 0 0 2 2 2 0 0 0 0 0 0 0 0 0 0 1 1 0 0 0 0 0 0 0 1 1 1 0 0 0 0 1 1 0 0 1 0 0 2 2 2 0 0 0 1 0 0 1 1 1 0 1 0 0 2 0 0 0 2 1 1 0 1 0 0 0 1 0 0 0 0 1 0 0 0 0 0 0 0 0 0 2 0 0 0 2 1 1 0 1 2 1 0 2 2 2 0 2 0 0 1 1 0 0 0 0 0 0 0 0 0 0 2 2 2 0 0 2 0 0 0 0 0 2 0 0 0 0 0 0 0 1 1 0 1 1 1 1 1 1 0 0 0 2 0 0 2 0 0 0 0 0 1 2 1 1 0 0 1 0 1 0 0 0 2 0 0 0 0 2 0 2 1 0 1 1 1 0 0 0 0 2 1 1 0 0 2 0 2 2 1 0 0 0 0 0 1 1 2 1 0 0 2 2 1 0 1 0 0 0 0 0 2 0 1 1 1 0 0 2 2 0 0 2 1 1 0 1 0 0 1 1 2 0 0 0 0 1 1 1 1 0 1 2 0 2 0 2 1 1 2 2 0 0 0 0 0 0 1 0 1 0 0 0 0 0 0 2 0 2 0 2 2 1 0 0 0 2 0 0 0 0 0 0 0 1 0 0 0 1 0 1 0 0 0 0 0 0 0 0 2 2 0 0 0 0 1 0 2 0 2 0 0 0 0 2 0 0 1 1 2 1 1 0 1 0 1 1 1 1 1 0 2 1 2 0 0 0 0 1 1 0 2 0 0 1 2 2 2 1 0 1 2 0 2 2 1 1 1 2 0 0 1 2 1 1 2 0 0 0 0 0 1 1 0 0 2 1 1 1 1 2 1 0 1 0 0 0 0 0 0 0 0 1 2 1 1 0 0 0 0 2 0 1 2 1 0 0 0 0 0 0 0 0 0 1 0 1 1 1 1 2 1 1 1 0 0 0 2 2 0 0 0 0 1 1 0 1 0 0 0 1 0 0 0 0 1 2 1 1 0 2 2 2 1 2 0 0 0 1 1 1 2 0 0 0 1 0 0 1 2 0 0 0 0 0 1 0 0 0 2 0 0 1 0 0 0 0 0 2 0 0 0 1 0 0 0 0 0 0 1 1 0 0 0 1 0 0 2 0 0 0 0 2 0 1 2 1 1 1 0 1 1 1 0 0 1 1 1 0 0 0 1 1 0 0 0 1 0 1 1 2 2 0 0 2 0 0 0 0 2 0 0 0 0 1 0 0 1 1 1 1 1 2 1 0 0 0 2 0 0 2 0 0 1 0 1 0 0 0 2 2 1 0 0 0 0 0 1 1 0 0 1 1 1 0 0 0 0 1 0 0 0 0 0 0 0 1 1 0 2 2 1 0 2 2 0 0 1 1 0 1 0 0 0 1 0 1 1 0 0 0 0 0 0 0 0 2 2 2 0 2 1 1 2 0 0 1 0 0 1 1 0 1 1 1 2 0 0 0 0 0 2 1 2 1 1 2 1 0 0 1 1 0 0 0 0 0 0 1 0 1 1 0 0 0 0 0 1 1 1 2 1 2 1 1 1 1 0 0 0 0 0 1 2 0 2 1 0 0 2 0 0 0 0 0 0 0 1 1 0 1 0 0 0 1 0 1 0 1 0 1 0 1 1 0 2 0 0 0 2 1 0 0 0 0 0 0 0 0 0 0 0 1 1 2 0 2 1 0 0 0 2 0 2 0 0 0 0 2 0 2 1 0 1 0 1 0 1 2 2 0 2 0 1 1 1 0 0 1 1 1 0 2 2 0 0 1 1 0 0 1 0 0 0 2 2 1 1 1 1 1 1 0 0 0 1 1 2 0 0 0 1 1 0 1 1 2 0 0 0 0 1 0 1 1 1 0 0 0 1 1 0 0 1 0 0 1 0 0 0 1 1 1 0 0 0 0 0 1 1 0 0 1 0 0 0 0 2 1 1 1 0 0 0 0 0
65 0 0 1 0 0 2 2 0 1 0 0 0 1 1 1 0 2 1 0 2 2 0 1 1 0 1 2 0 0 2 1 1 2 2 0 2 1 0 1 1 0 0 0 0 0 0 1 0 2 1 0 0 0 2 0 0 0 2 0 0 1 0 1 0 1 0 1 1 0 0 1 2 2 1 2 1 0 0 0 0 1 2 1 2 0 1 0 2 2 0 0 2 2 0 0 0 2 1 2 1 1 1 0 1 0 1 0 0 2 1 1 0 1 1 0 1 0 1 0 0 0 2 0 1 0 0 2 2 2 1 1 0 0 1 1 0 0 0 0 1 1 0 0 0 0 1 0 1 1 0 1 1 0 0 0 0 1 0 1 1 1 1 1 1 2 0 0 1 1 0 0 0 2 2 0 1 1 0 0 0 0 2 2 2 0 2 1 1 0 0 1 2 0 2 0 2 1 0 0 0 0 0 0 0 0 2 2 2 0 1 1 1 0 1 2 0 1 2 0 2 2 2 0 0 0 1 0 0 0 0 0 0 1 0 0 1 2 2 2 0 0 2 0 0 0 1 0 1 0 0 0 1 0 1 1 1 0 0 0 0 0 0 1 2 0 0 0 2 1 1 2 0 1 0 1 0 1 1 0 2 0 1 1 1 1 0 1 0 2 0 1 0 2 2 0 2 1 1 2 2 0 1 0 0 0 0 0 0 0 0 0 0 1 1 0 1 2 0 0 0 0 1 2 2 0 0 2 2 1 0 2 0 0 0 0 0 0 2 2 1 2 1 0 0 0 2 0 1 0 0 0 0 0 1 1 1 2 0 1 1 0 1 1 0 0 0 1 2 0 2 0 1 2 0 0 2 2 2 0 0 0 0 1 0 1 0 0 0 0 0 0 1 0 2 1 1 1 0 0 0 0 0 2 1 1 1 1 0 0 1 1 0 0 1 1 0 1 0 0 0 1 1 2 1 2 1 2 0 0 1 1 0 2 0 0 1 2 1 0 1 0 0 0 0 1 1 0 0 0 0 0 1 1 1 1 0 1 1 1 1 0 0 0 0 0 0 0 0 1 1 1 1 1 1 0 1 2 0 2 2 0 1 1 1 0 0 1 2 0 0 2 1 2 1 0 0 0 0 2 0 2 0 0 0 2 2 0 0 1 0 1 1 1 0 0 1 0 1 2 1 1 2 2 1 0 0 1 1 2 0 1 2 1 0 0 0 0 2 2 0 1 2 2 2 2 1 2 2 2 0 0 0 2 1 1 0 0 0 0 0 0 0 0 0 0 0 2 0 2 0 2 1 0 1 0 1 1 1 2 2 0 0 1 1 1 1 1 0 0 0 0 1 1 1 1 1 0 0 0 0 2 1 0 0 1 1 0 1 1 0 0 0 1 1 1 0 0 0 0 0 0 0 1 0 0 0 2 0 0 0 0 1 1 0 1 0 2 0 1 0 0 1 1 2 0 2 1 1 0 1 1 1 1 0 0 0 1 1 0 0 0 1 0 1 2 1 1 1 0 1 1 0 0 0 2 0 0 0 0 1 0 0 2 0 1 2 1 2 1 0 0 0 1 0 0 1 1 0 1 0 1 0 0 1 2 2 2 0 1 0 0 0 1 0 0 0 0 0 0 0 0 1 1 0 2 1 0 0 1 0 2 0 2 0 1 0 1 0 1 1 0 0 0 1 1 2 1 0 0 0 0 0 0 0 1 1 1 2 1 1 2 2 1 1 0 2 1 1 2 0 0 0 0 0 1 1 0 1 1 1 1 0 0 0 1 0 2 1 2 1 1 2 2 0 0 0 1 0 0 0 0 0 0 2 0 2 0 0 2 2 1 1 1 1 0 2 0 1 1 0 0 0 0 0 0 0 0 0 2 1 2 2 0 0 2 0 2 0 0 0 0 0 0 1 1 1 1 0 0 1 0 0 0 2 0 0 0 0 0 1 2 0 0 1 1 1 0 1 0 0 0 0 2 0 1 0 0 0 0 0 0 2 0 0 0 0 0 0 2 0 0 2 2 2 1 2 2 0 0 0 2 0 1 1 2 0 1 0 0 0 0 0 0 1 1 1 0 2 2 0 0 2 1 1 1 0 0 1 0 2 1 1 2 0 0 0 0 0 1 0 1 2 1 0 0 2 0 0 0 1 1 1 0 1 0 1 2 1 1 0 1 0 1 1 1 1 0 1 2 0 0 0 0 0 1 0 2 0 0 0 0 0 1 0 0 0 0 0 0 0 1 0 1 1 0 0 1 1 0 0 0
66 0 0 0 0 0 0 1 0 1 1 1 0 0 0 0 0 1 0 0 2 2 1 1 1 1 1 0 1 2 0 1 0 0 1 1 1 1 0 1 1 0 0 1 2 0 0 0 1 1 1 0 1 0 1 0 0 0 0 0 1 1 0 0 0 1 0 1 1 0 0 0 2 2 0 2 2 0 0 0 0 1 1 0 0 0 0 1 1 2 1 1 1 2 0 1 0 1 1 1 1 2 0 0 2 2 2 0 1 1 0 2 0 1 1 0 1 0 1 0 0 0 0 2 0 1 0 1 2 2 0 0 0 0 1 0 1 0 0 0 1 2 0 0 2 2 0 0 0 0 0 0 0 1 1 0 1 1 0 0 1 0 1 2 1 2 0 1 0 2 0 1 0 2 2 1 2 0 0 0 0 0 0 2 2 1 2 2 1 1 1 2 1 1 1 0 0 0 0 1 0 1 0 0 0 0 2 0 1 0 1 1 0 0 2 2 0 2 1 0 1 1 2 0 0 0 1 2 1 1 1 1 0 0 0 0 1 2 1 1 0 0 1 0 0 0 1 0 2 0 0 0 2 0 0 0 2 0 0 0 0 0 0 1 1 1 0 1 1 1 0 1 0 2 0 0 0 0 2 0 1 0 0 2 0 1 0 2 0 2 0 0 1 2 1 1 2 2 0 1 1 1 1 0 0 0 0 0 1 0 0 1 0 2 2 0 0 0 1 0 1 2 1 1 2 0 0 2 1 2 0 1 0 0 0 0 0 1 1 2 1 1 1 0 0 0 2 1 1 0 1 1 0 1 0 1 1 0 2 0 2 2 1 0 1 0 0 2 2 0 2 0 0 2 0 0 2 0 0 0 0 1 0 1 0 2 0 1 1 0 0 1 1 0 2 1 0 1 0 2 1 2 1 1 0 1 0 1 0 0 0 1 0 0 2 1 0 0 0 0 2 1 1 0 0 2 1 0 2 0 2 1 0 2 0 0 1 0 1 1 1 0 0 1 1 1 0 1 0 1 0 1 1 1 1 0 1 1 1 1 1 0 2 2 0 2 2 0 0 2 0 2 2 2 1 0 1 2 1 0 1 1 1 1 1 0 0 0 1 0 1 1 2 2 1 1 1 0 0 1 0 2 0 0 0 2 2 0 0 1 0 0 0 0 1 0 0 2 0 2 2 2 1 1 0 1 1 2 0 2 0 2 2 0 0 0 1 0 1 1 1 0 2 2 2 1 2 1 1 1 0 0 0 2 2 0 0 0 0 0 0 0 1 0 0 0 1 0 0 0 0 0 0 0 0 0 0 2 2 2 2 0 0 0 2 2 2 2 0 0 0 1 0 0 0 2 0 0 0 0 0 1 0 0 1 2 0 0 2 2 0 0 0 0 0 0 0 0 0 0 1 0 0 0 1 1 1 0 0 0 0 0 0 2 0 1 0 1 0 0 0 0 0 0 2 0 2 1 0 0 2 2 2 1 0 0 0 2 2 0 0 0 1 1 1 0 1 2 0 0 2 0 0 1 1 2 0 1 0 0 0 0 0 0 0 1 0 0 0 1 0 0 0 0 0 0 1 0 0 1 0 1 0 0 1 1 1 1 0 0 0 0 0 0 0 1 0 1 1 1 0 0 0 0 2 2 0 0 0 1 0 2 0 2 0 0 1 0 0 1 0 1 0 1 2 0 2 0 0 0 0 0 1 0 0 0 1 1 2 1 1 2 2 1 1 0 2 1 2 1 1 0 2 1 2 1 1 0 2 2 2 2 1 1 0 2 0 0 0 2 0 2 2 1 0 0 0 1 1 0 0 0 0 0 0 0 1 0 0 2 0 0 2 0 2 0 1 0 2 2 1 0 2 1 0 0 0 0 0 2 1 2 2 1 1 2 0 0 1 1 1 1 1 0 1 0 1 0 0 0 2 0 1 0 1 1 1 0 0 0 1 1 2 0 2 1 1 0 2 0 0 0 0 1 0 0 0 1 1 2 2 0 1 1 0 0 1 0 0 1 0 0 0 0 2 1 1 2 0 0 0 2 0 1 2 1 0 1 1 2 1 0 0 0 1 1 1 1 2 2 0 0 1 2 1 1 0 1 0 1 2 2 0 1 0 0 1 1 0 1 0 0 2 2 1 0 1 0 2 0 0 0 1 0 1 0 1 2 0 0 0 0 1 0 0 2 1 0 0 1 1 0 1 0 0 0 0 0 2 0 0 0 0 1 0 0 0 0 0 0 0 0 1 1 1 0 1 0 0 0 2 1
67 0 0 1 0 0 1 1 0 1 1 0 1 1 1 1 0 0 0 2 0 0 2 1 1 1 1 1 2 2 1 1 0 0 1 0 2 1 0 0 0 0 0 1 2 1 1 0 1 1 1 0 0 0 2 1 0 0 0 0 2 0 0 2 0 1 1 1 1 0 0 1 0 2 0 2 2 1 1 1 0 2 1 1 1 0 0 0 1 1 0 1 0 1 0 1 0 0 0 2 0 2 0 2 0 0 2 0 2 1 0 2 1 2 2 1 2 0 1 0 1 0 0 2 0 1 0 1 2 2 0 0 1 0 0 1 1 0 0 0 0 2 0 0 1 1 0 0 0 0 1 1 0 0 0 0 0 0 0 0 1 1 2 2 0 1 0 1 0 2 0 0 0 2 1 0 1 0 0 1 0 0 0 2 1 0 1 1 1 1 1 1 2 1 2 0 0 0 0 0 0 0 0 1 1 0 2 0 0 0 1 1 1 0 1 1 0 1 1 0 2 2 2 0 0 0 0 0 0 0 0 0 2 1 2 2 0 1 1 1 0 0 2 0 0 0 0 0 2 0 0 1 2 0 0 0 0 0 1 0 0 0 1 1 1 0 1 0 0 0 1 2 1 1 0 0 0 0 2 0 0 0 0 1 1 0 1 1 0 2 0 0 2 2 2 2 2 0 0 0 1 1 1 0 0 0 2 0 0 0 0 1 0 2 2 0 1 0 1 0 0 1 2 2 2 0 1 2 2 0 0 0 0 0 0 0 0 2 0 1 0 0 1 0 0 0 2 0 2 2 0 0 0 0 2 0 0 2 0 1 1 0 2 0 2 0 0 2 0 0 0 2 0 2 0 0 1 1 1 1 0 2 0 2 0 0 0 0 0 0 0 0 0 0 2 0 0 1 0 0 0 0 0 2 1 1 0 0 0 0 0 0 0 0 0 0 0 1 0 0 0 1 0 2 1 2 0 1 2 0 2 1 0 0 0 0 1 0 0 0 1 0 0 1 1 2 0 2 0 1 0 0 1 1 2 1 1 2 1 2 1 0 1 1 0 1 1 1 0 1 0 1 0 0 1 1 0 1 0 1 2 0 0 0 2 1 0 0 2 0 0 2 1 1 0 0 1 0 0 0 1 1 1 0 1 2 2 0 1 0 1 0 1 1 0 0 0 0 0 1 1 1 2 1 0 0 0 1 1 2 1 0 1 1 0 0 1 1 2 1 1 1 1 1 1 1 1 1 1 1 0 0 0 2 1 1 1 0 0 0 0 0 0 0 1 1 0 0 0 0 0 1 0 0 0 0 0 1 1 2 2 0 0 1 0 0 1 1 0 0 0 0 1 1 0 1 1 0 0 0 0 2 0 1 1 2 0 0 1 1 1 0 0 0 1 0 0 0 0 0 2 0 0 0 0 1 1 1 0 0 1 0 0 1 0 1 1 0 0 0 0 1 0 0 2 0 2 1 1 0 0 1 0 2 0 0 0 1 1 0 0 0 0 1 2 0 1 2 1 1 0 0 0 0 0 2 0 0 1 0 2 1 0 2 0 1 1 0 1 1 0 0 0 1 0 0 1 0 0 1 0 1 0 0 2 2 2 2 0 0 0 0 0 1 1 0 0 1 1 1 0 0 0 0 1 1 0 1 1 1 1 2 0 2 0 0 0 1 0 1 1 0 1 0 1 0 1 1 0 1 1 1 0 0 0 1 1 0 1 0 0 0 2 1 1 0 2 2 2 2 0 0 0 1 0 1 0 0 0 1 1 1 2 2 0 1 0 2 1 2 1 1 2 2 1 0 0 0 0 0 0 0 0 0 0 0 1 0 0 2 2 0 1 1 1 0 2 1 1 1 1 1 0 1 0 0 0 0 0 2 0 2 2 0 0 1 1 1 0 0 0 1 0 0 0 0 0 1 0 1 2 0 1 0 2 0 0 0 0 0 1 1 0 0 0 0 0 0 1 0 1 0 0 1 0 0 0 0 2 0 0 0 0 0 0 0 2 0 0 1 1 0 0 0 1 0 1 1 0 0 0 2 0 2 2 0 1 1 0 0 0 0 0 0 1 0 2 1 2 1 0 1 1 0 0 1 0 0 0 1 2 2 0 1 0 0 1 1 1 1 0 0 1 1 1 1 1 1 0 0 2 0 0 0 1 0 1 2 0 0 0 0 1 0 1 0 0 0 0 1 0 0 1 0 0 0 0 2 0 1 0 0 0 1 0 1 1 0 0 0 0 0 0 1 0 0 1 0 0 1 1 0
68 1 0 1 0 0 1 2 0 2 1 0 1 1 2 1 0 0 0 1 1 2 0 1 1 0 0 2 0 0 1 2 1 1 2 0 2 1 0 1 1 0 0 0 2 0 2 0 2 1 0 0 0 0 2 2 0 0 1 1 0 1 0 1 0 0 1 1 1 0 0 0 2 1 1 1 1 1 1 0 1 1 2 2 2 0 0 1 2 2 1 2 0 2 0 0 0 0 0 1 0 2 0 2 0 0 2 0 0 2 0 2 0 1 1 0 1 1 2 0 1 1 1 1 0 0 1 0 0 0 0 0 0 0 1 0 1 0 0 0 2 0 0 0 2 2 2 0 0 0 0 1 0 0 1 0 1 1 0 1 2 1 2 2 1 1 0 1 2 0 0 0 1 1 1 0 1 0 0 0 0 0 0 2 1 0 1 1 0 0 0 1 2 0 2 0 0 0 1 0 0 1 0 0 1 0 0 1 0 0 1 1 1 0 0 2 0 0 2 2 2 0 2 0 0 0 0 0 0 0 0 0 0 0 1 0 0 2 2 1 0 0 2 1 0 0 0 0 1 0 0 0 1 1 0 0 0 0 0 0 0 0 1 1 0 1 0 0 2 2 0 1 1 1 0 0 0 1 0 0 1 1 1 2 0 1 1 1 2 2 0 2 0 2 2 0 2 1 0 0 0 0 0 1 0 0 0 2 0 0 0 1 0 1 1 0 0 0 0 0 0 1 0 1 1 0 0 1 1 1 0 1 0 0 0 0 0 1 1 1 1 2 0 0 2 2 0 0 2 2 0 0 0 0 0 2 0 1 1 0 1 1 2 1 1 1 0 1 1 0 1 1 1 2 0 0 1 0 0 0 0 1 0 1 0 0 0 0 0 0 0 1 0 0 2 1 1 0 0 0 0 1 0 1 0 1 1 0 0 0 2 0 0 0 0 0 2 0 0 1 1 2 0 1 1 1 0 1 0 0 1 0 0 2 0 0 0 1 0 1 2 1 0 0 0 2 0 0 1 2 0 0 0 1 1 0 1 2 2 1 1 0 0 0 0 2 2 2 0 0 1 2 2 2 2 0 2 0 0 0 1 0 0 0 2 0 0 0 2 0 0 2 2 1 1 1 1 0 0 0 1 2 1 1 1 1 1 0 0 1 0 1 0 1 0 0 0 0 1 2 1 1 0 0 0 0 1 2 0 2 0 2 1 0 1 0 0 1 1 0 0 1 2 2 2 2 2 2 2 2 1 1 0 2 2 0 1 2 1 1 1 1 0 0 0 0 2 0 1 0 0 1 0 0 0 0 1 1 1 2 2 0 0 0 0 0 0 2 1 1 0 0 0 1 0 0 0 0 0 0 0 2 1 0 0 1 0 0 2 2 2 0 0 0 1 0 0 0 1 0 2 0 0 1 0 0 1 1 0 0 1 0 1 2 0 0 1 1 1 0 1 1 0 0 2 0 2 0 1 0 0 2 1 2 0 0 0 2 2 0 0 0 1 0 2 0 1 1 1 1 0 1 0 1 0 2 0 0 1 0 0 0 1 1 1 2 0 0 0 1 0 0 0 0 1 0 1 0 0 0 0 1 0 0 1 2 2 2 0 0 0 0 0 2 1 0 0 2 2 2 0 0 0 0 1 0 0 0 0 0 0 1 0 2 0 0 2 1 0 1 1 0 0 1 1 0 1 1 0 1 1 1 0 0 0 0 2 0 2 0 0 0 2 1 1 0 2 1 1 1 1 0 0 0 0 1 0 0 1 1 1 1 0 0 0 2 0 1 1 2 1 1 2 2 0 0 1 0 0 0 0 0 0 0 1 0 2 0 2 2 2 0 2 0 2 0 2 0 2 2 2 2 1 1 0 0 0 0 1 2 1 1 2 0 0 0 2 0 0 0 0 0 0 1 1 0 1 0 0 0 2 0 1 0 1 0 1 0 0 0 1 1 1 0 1 1 2 0 2 0 0 0 0 2 0 0 0 1 1 0 0 1 0 0 0 0 2 0 2 1 2 0 0 1 1 0 1 2 0 0 0 1 0 2 2 1 1 1 2 2 2 0 0 0 0 1 1 1 1 0 1 0 2 1 1 0 1 1 0 1 2 2 1 2 0 0 0 1 0 0 0 1 1 0 0 1 1 1 1 0 1 0 1 0 0 0 2 2 1 1 0 1 1 0 0 2 1 1 2 2 0 0 0 0 0 0 0 1 1 1 0 1 0 1 0 1 0 0 0 1 1 0 1 1 1 0 1 1 1 1 2 1
69 0 0 1 0 0 1 1 0 1 1 1 0 0 0 0 0 0 0 1 1 1 0 0 2 0 0 2 0 0 2 1 1 1 0 2 0 1 0 1 1 0 0 0 1 1 0 0 1 1 1 0 0 0 2 2 1 0 1 0 0 1 0 2 0 0 0 0 2 0 1 1 2 2 2 2 2 0 0 0 1 1 1 0 0 0 0 1 1 2 0 1 1 2 1 1 1 1 1 1 0 2 0 1 1 1 2 0 0 2 0 1 0 0 0 0 0 0 1 0 0 0 2 0 0 0 0 0 1 1 1 1 0 0 0 0 0 0 0 0 2 0 0 0 2 2 0 1 1 0 0 0 0 0 2 0 2 1 0 0 2 2 2 2 1 2 1 2 1 0 1 1 1 1 2 0 1 0 0 1 0 1 0 1 1 0 1 1 0 0 0 0 1 0 1 0 0 0 0 0 0 1 1 1 1 0 0 1 1 0 1 1 2 1 2 2 2 1 1 0 0 0 1 0 0 0 0 1 1 1 1 1 0 0 0 0 0 2 1 1 0 0 1 0 0 0 0 0 1 0 0 0 1 0 0 0 0 0 0 0 0 0 0 0 0 0 1 1 1 1 0 2 0 1 0 0 0 1 0 0 1 1 1 2 0 2 1 1 0 2 0 0 0 2 1 0 2 1 0 2 1 0 1 1 0 0 0 2 1 0 0 2 0 2 2 0 1 0 1 0 0 1 1 2 1 0 0 1 1 1 0 0 1 1 0 0 0 0 2 0 0 0 1 0 0 0 2 1 2 0 1 1 0 0 1 1 0 1 0 0 0 0 1 0 1 0 0 1 2 0 2 0 0 2 0 0 2 1 1 0 1 1 0 1 0 1 0 0 0 0 0 0 0 0 2 0 0 0 0 0 0 0 1 1 1 0 0 0 0 1 0 1 1 1 1 0 0 0 0 0 0 0 0 2 2 2 1 1 1 1 0 2 1 1 1 1 0 0 1 1 1 0 0 0 0 1 1 2 0 0 1 2 0 2 1 0 1 1 1 1 1 0 0 0 0 0 0 2 0 0 0 0 1 1 0 0 0 2 1 0 0 0 1 1 1 1 0 0 2 0 0 2 0 2 1 1 1 1 1 1 0 2 2 1 2 1 1 1 0 0 0 0 0 1 0 1 0 0 0 0 0 2 2 2 2 0 0 0 1 1 1 0 1 0 0 0 0 0 0 0 1 0 1 1 1 1 2 1 1 2 1 1 0 0 2 0 0 1 1 1 1 0 1 0 0 0 0 0 1 0 0 1 1 0 1 0 2 2 2 0 2 0 0 2 0 0 2 0 0 0 0 0 1 0 0 0 0 1 0 0 1 1 0 2 0 2 1 0 2 2 1 1 0 0 1 0 0 0 1 0 0 0 0 0 0 1 1 1 0 0 2 0 0 1 0 0 1 0 0 0 0 0 1 2 2 0 1 2 1 0 1 1 1 0 1 1 0 1 1 0 0 0 1 0 1 0 0 1 1 0 1 1 0 0 0 2 1 1 1 1 1 0 1 2 0 1 0 1 1 0 0 0 0 0 0 0 0 0 0 1 0 1 0 0 2 2 2 2 0 0 0 0 0 2 0 2 0 0 0 0 0 0 0 1 1 1 1 0 0 0 0 0 0 1 0 1 1 1 0 2 1 2 0 0 0 1 1 0 0 0 1 1 1 1 2 1 0 0 2 0 0 1 2 1 0 2 2 1 2 2 0 1 1 1 0 0 1 0 1 1 2 2 1 1 1 0 1 2 2 2 1 0 1 1 1 1 1 0 0 0 0 0 0 0 1 0 1 0 2 2 2 0 1 1 1 0 2 0 1 1 1 1 1 1 0 0 0 0 1 2 1 1 1 1 0 1 0 2 1 0 1 2 0 0 1 0 1 1 0 0 1 0 2 0 0 0 2 0 0 0 2 2 0 0 0 1 2 0 1 0 0 0 0 2 0 1 0 2 2 2 2 0 0 0 0 0 2 0 1 1 1 0 0 0 2 1 2 2 0 0 0 2 1 1 2 1 0 1 0 1 0 0 1 1 1 0 1 0 1 1 0 0 2 0 1 1 2 0 0 0 2 0 0 1 1 0 0 2 0 0 0 1 2 1 0 0 1 1 0 0 1 0 0 0 0 0 1 2 1 1 0 1 1 0 1 1 0 0 0 1 1 0 0 0 0 0 0 1 1 0 0 0 0 0 0 0 0 0 0 1 1 0 0 1 1 0 0 0 0 0 0 0
70 0 0 2 0 0 2 2 0 0 0 0 0 0 0 0 0 1 0 1 1 2 0 0 2 0 0 1 0 0 1 0 1 2 2 1 2 1 0 2 2 0 0 1 2 1 1 0 1 1 0 0 0 2 0 1 1 0 1 0 1 1 1 0 0 1 1 1 1 0 0 0 1 2 1 2 2 0 0 0 1 2 1 1 1 0 0 2 2 2 0 1 1 0 0 1 0 2 2 2 2 2 0 1 0 0 2 2 1 1 0 1 1 1 1 1 1 0 1 0 2 1 1 1 0 1 0 1 2 1 1 1 0 0 0 0 0 0 0 0 2 1 0 0 1 2 0 0 1 1 0 0 0 0 0 0 0 1 0 0 0 1 1 1 0 1 0 1 0 1 0 0 2 0 0 0 2 0 0 0 0 0 1 2 2 0 2 2 1 0 0 2 1 1 1 0 0 0 0 0 0 0 1 0 1 0 0 0 2 0 0 2 1 0 2 2 1 1 1 1 2 1 2 0 0 0 1 0 0 0 0 0 0 0 0 0 0 2 2 1 0 0 1 0 0 0 0 0 2 0 0 0 1 0 0 0 0 0 1 1 1 1 0 2 1 0 0 0 2 0 2 1 0 0 0 0 0 1 1 0 0 0 1 1 1 1 2 1 0 2 0 1 0 2 2 0 2 2 2 2 0 0 0 1 0 0 0 0 1 0 0 1 0 1 2 0 0 1 1 0 0 2 0 0 2 0 1 1 1 1 0 1 0 0 1 1 1 1 1 1 0 1 0 0 0 0 2 1 2 0 1 0 0 0 1 1 0 0 1 0 1 1 1 1 0 0 0 2 2 0 2 0 1 1 0 1 2 1 1 1 1 2 0 0 0 0 0 0 0 0 0 0 1 0 2 0 1 0 0 0 0 1 2 0 0 0 1 1 0 0 0 0 0 0 1 0 0 0 0 0 0 0 0 1 2 2 0 0 2 0 2 1 1 0 1 2 0 1 1 0 1 0 0 2 2 2 0 1 0 1 0 0 0 1 0 0 0 2 2 1 2 1 0 0 0 1 1 1 0 1 0 1 2 2 2 1 1 2 0 1 1 0 2 2 1 1 0 1 2 0 0 1 0 2 1 0 0 0 1 0 1 2 1 0 1 1 2 0 0 1 0 0 0 1 0 1 0 1 0 1 2 2 1 1 1 0 1 0 1 1 1 0 2 1 2 0 0 0 1 2 2 0 0 1 1 1 1 0 0 0 0 0 1 1 1 1 0 0 0 0 0 0 0 0 1 1 0 2 2 0 2 0 1 0 1 0 1 2 2 1 2 0 0 1 0 0 1 1 1 0 0 0 0 0 1 0 0 0 0 0 0 2 1 2 0 2 1 0 1 1 0 0 0 0 1 0 0 0 0 0 2 0 0 0 0 0 2 0 0 0 2 0 0 1 1 0 1 0 0 0 0 1 0 0 2 0 1 0 2 1 0 1 1 2 0 0 0 2 2 0 0 0 2 0 0 2 1 2 0 1 1 0 1 0 0 1 1 2 1 1 0 0 0 1 0 0 2 0 1 2 0 0 0 0 0 0 0 0 0 1 0 1 0 0 2 0 0 1 1 1 0 0 0 1 1 0 0 1 1 1 0 0 1 0 1 1 0 1 1 0 0 1 0 1 0 1 0 0 0 0 0 0 0 0 0 2 2 0 0 0 0 0 2 1 1 0 0 2 2 0 0 0 2 1 0 1 2 1 1 2 0 0 1 0 0 0 2 0 0 1 1 1 1 1 0 2 0 2 1 2 1 1 2 1 1 1 0 1 0 1 0 0 1 0 0 0 2 0 0 2 2 0 1 0 2 1 1 0 2 2 2 2 0 0 0 0 0 0 1 2 0 2 2 1 0 1 0 0 1 0 0 0 0 0 0 0 0 1 1 0 2 1 1 0 0 0 2 0 0 0 1 2 0 0 0 2 0 0 0 0 0 0 0 2 0 1 0 0 1 1 2 0 2 0 0 0 1 0 0 0 0 0 0 0 2 0 2 2 0 0 0 2 0 2 2 1 0 2 0 1 1 0 0 0 2 0 2 1 2 1 0 1 2 0 2 2 2 1 1 0 1 1 0 1 0 0 0 0 0 2 0 0 1 0 0 0 0 0 1 0 2 0 0 0 2 0 2 1 0 1 1 2 1 1 2 0 1 0 0 1 0 0 0 1 1 0 0 1 1 0 0 0 0 0 0 0 0 0 0 0 0 0 0 1 1 0 0 0 0 0 2 1
71 0 0 1 0 0 2 1 0 0 0 1 0 0 0 0 0 2 0 0 2 2 1 2 0 1 1 1 0 0 1 1 2 2 1 1 1 2 0 0 0 0 0 1 2 1 1 0 2 1 0 0 0 1 0 0 0 0 1 0 2 0 0 2 0 1 1 0 0 0 0 0 0 2 0 2 2 2 2 1 1 2 2 0 2 0 0 1 1 1 0 1 1 2 1 1 1 2 1 2 0 0 1 0 1 1 2 1 1 1 0 1 0 0 2 2 2 0 1 0 1 0 2 0 0 1 0 0 2 1 0 0 1 0 0 0 1 0 0 0 2 0 1 0 1 2 0 0 1 1 0 0 0 0 0 0 0 1 0 1 1 1 2 2 1 2 0 1 0 2 0 0 1 1 1 0 2 0 0 0 0 0 0 2 2 1 1 2 1 2 2 2 2 2 2 1 1 0 0 0 0 0 0 1 1 0 0 2 1 0 2 0 1 0 1 2 0 0 1 1 1 0 2 0 0 0 1 0 0 0 0 0 0 0 0 0 0 2 2 2 0 0 2 0 1 1 1 0 2 0 0 0 1 0 0 0 1 0 2 0 0 0 0 1 1 0 1 0 2 0 0 2 0 0 0 0 0 0 2 1 0 0 1 1 1 1 0 2 0 2 0 0 0 2 2 0 2 0 0 1 1 1 1 1 0 0 1 0 1 0 0 2 0 2 2 0 0 0 1 0 0 1 0 1 2 0 0 1 1 2 0 0 0 0 0 0 0 2 0 1 1 2 1 0 0 1 1 0 2 1 1 1 0 1 1 0 1 0 0 2 2 0 1 1 0 0 0 2 1 0 1 1 0 2 0 1 1 1 1 0 0 2 0 1 1 1 0 2 2 0 0 1 1 0 0 2 0 2 1 0 0 0 0 2 1 1 0 2 0 0 0 2 0 1 1 0 1 0 0 0 0 0 0 1 1 2 1 0 0 0 0 0 1 1 1 1 0 0 0 0 1 0 1 2 2 2 0 2 0 1 0 1 0 2 1 0 1 1 1 2 0 0 2 2 0 2 2 2 0 0 0 0 2 2 1 1 0 0 0 0 2 0 2 2 0 0 0 1 1 0 1 1 0 1 0 0 0 0 0 0 2 1 1 1 1 1 1 1 0 0 0 0 0 0 0 1 0 0 0 1 1 1 1 1 0 1 1 0 1 2 0 0 0 0 0 0 0 0 1 1 1 0 2 2 2 2 1 0 1 1 0 0 0 2 1 1 0 0 0 1 1 0 0 1 0 0 0 0 0 0 0 0 1 0 1 0 0 2 2 0 2 0 0 0 1 1 1 1 0 0 1 0 0 1 1 2 0 0 0 0 0 2 0 1 0 2 1 0 1 1 0 0 0 0 1 0 0 0 0 1 0 1 0 1 0 0 1 1 0 0 0 0 0 0 1 1 1 0 1 0 1 1 1 2 2 0 1 0 1 0 2 1 1 1 0 0 0 1 1 0 0 0 2 0 1 1 0 2 1 0 1 0 0 0 1 2 0 0 1 0 0 1 0 1 1 1 1 1 1 0 0 0 2 0 2 0 2 0 0 1 0 2 0 0 1 2 1 2 0 0 2 1 0 0 0 0 0 0 0 0 0 0 1 0 1 1 1 0 0 0 0 0 0 2 0 0 1 1 0 1 1 0 0 0 1 0 1 1 0 0 0 0 0 0 0 0 1 1 2 0 0 1 2 1 0 1 2 1 1 2 0 0 0 0 0 1 1 0 0 0 1 2 0 0 1 1 0 2 1 2 0 1 2 2 1 0 0 0 0 2 0 0 0 1 1 0 1 0 1 2 2 0 2 0 2 0 1 1 2 1 1 2 2 1 0 0 0 0 2 2 1 1 2 0 0 1 0 0 1 0 0 0 0 0 2 0 1 0 0 1 1 0 0 0 2 0 0 0 0 0 1 1 0 0 0 0 1 0 1 0 0 0 0 1 0 1 0 1 2 1 1 0 2 0 0 0 0 0 0 2 0 0 1 0 2 0 2 1 0 0 0 1 0 2 2 2 0 1 0 1 1 0 0 0 1 1 2 1 2 2 0 0 1 2 1 1 0 1 0 0 2 2 0 2 0 0 0 1 0 1 0 2 1 2 2 0 1 0 1 0 1 1 1 0 0 1 1 2 0 0 0 0 1 0 1 0 1 0 0 0 1 0 0 0 0 0 0 0 2 0 0 0 0 1 0 1 0 0 0 1 1 0 0 1 0 0 0 2 2 0 0 0
72 0 0 1 0 0 2 2 1 2 1 0 0 2 1 2 1 1 1 0 1 2 0 0 2 0 0 0 2 2 0 2 1 1 1 1 1 1 0 1 0 1 0 0 1 0 1 0 2 0 0 0 1 0 0 1 0 0 2 1 1 0 0 2 0 1 0 0 0 0 0 0 2 2 0 2 1 1 1 0 1 1 2 2 2 0 0 1 1 1 0 0 1 1 0 0 0 2 2 2 1 2 0 0 2 2 0 1 1 1 0 2 1 1 1 1 1 0 2 0 0 0 2 0 0 0 0 1 2 2 1 1 0 0 0 0 0 0 0 0 1 2 2 0 0 0 0 0 0 0 0 0 1 0 1 0 1 1 0 0 1 0 1 1 0 0 0 2 1 1 0 0 0 2 2 0 2 1 0 0 0 0 0 1 1 1 0 0 0 0 0 1 1 0 2 0 0 0 0 0 0 0 0 1 0 0 1 2 0 0 1 1 1 0 2 2 0 0 1 1 2 1 2 0 0 0 1 0 0 1 0 0 0 0 0 0 0 2 1 2 0 0 2 0 0 0 0 0 2 0 0 0 1 0 1 1 1 0 1 0 0 0 0 1 1 0 1 0 2 2 0 1 1 0 0 0 1 1 2 1 0 0 1 2 0 2 1 1 0 2 0 1 1 2 2 1 2 1 0 1 2 0 1 0 1 0 0 0 0 0 0 0 0 2 2 0 0 1 1 0 0 1 2 1 1 0 1 1 1 1 0 2 0 0 0 0 0 2 1 1 0 1 1 0 1 1 1 0 2 1 0 0 0 0 2 0 0 1 0 0 0 0 0 0 0 2 0 2 1 0 1 1 1 1 0 0 2 0 0 0 0 0 0 0 0 1 0 0 0 1 0 0 0 0 1 1 0 0 1 1 1 1 0 2 1 1 0 1 0 0 0 1 1 1 1 0 0 0 0 1 0 1 0 1 1 2 1 1 0 0 1 1 0 2 0 0 1 1 2 2 1 0 1 1 1 2 0 1 0 2 0 0 1 1 1 1 0 1 1 0 2 0 1 0 1 1 0 2 0 0 0 0 2 2 0 0 0 2 0 1 1 0 1 1 2 2 0 0 2 0 0 2 1 0 0 0 0 1 1 0 1 2 2 2 2 0 0 0 0 2 0 0 0 0 1 0 1 1 0 1 1 2 2 2 0 1 0 0 0 1 1 0 0 0 2 0 0 0 0 0 2 0 1 1 1 1 0 0 1 1 0 0 0 2 1 1 0 1 1 0 0 0 0 0 1 1 0 2 1 1 1 1 0 0 0 0 0 2 2 0 2 0 1 2 0 0 2 1 1 1 0 1 0 1 0 1 0 0 0 0 0 1 1 0 1 2 1 0 2 2 0 0 0 0 1 0 0 0 0 0 0 0 0 0 0 1 1 1 0 0 1 1 0 1 0 0 1 0 0 0 1 1 1 1 1 0 0 1 0 1 0 1 1 0 0 0 0 2 2 0 0 0 1 0 2 2 0 2 0 1 0 1 1 0 1 2 0 1 1 1 0 0 1 2 1 1 0 2 2 0 1 1 0 0 0 0 2 0 0 2 0 2 0 0 1 2 2 2 0 0 1 0 0 0 0 1 0 1 1 1 0 0 0 0 2 0 0 1 1 0 1 1 0 2 0 0 1 1 0 1 1 1 0 0 0 1 1 0 0 1 1 1 1 0 0 0 0 0 2 0 0 0 2 1 1 0 2 1 0 2 0 1 1 0 1 0 0 0 0 2 0 0 0 0 0 0 0 2 2 2 0 1 2 2 0 0 1 1 0 0 0 0 1 0 1 1 2 1 0 1 0 0 0 1 0 0 1 1 1 1 1 0 2 0 0 0 0 0 1 2 1 1 2 0 0 2 0 0 1 0 0 0 0 0 0 0 0 1 0 1 2 0 2 1 0 2 1 0 0 0 2 2 1 0 1 0 2 0 1 0 1 1 1 1 0 0 0 2 2 2 2 0 2 0 0 0 0 0 1 2 1 0 1 0 1 0 1 1 1 0 2 2 1 1 2 2 0 2 0 1 1 0 1 2 2 2 0 1 2 1 1 0 1 1 1 2 2 0 0 0 2 1 0 1 0 0 1 1 0 0 0 2 2 2 1 0 0 0 1 0 0 1 0 0 2 0 2 1 1 1 0 1 1 1 2 0 1 1 1 1 1 0 0 0 0 0 0 0 2 0 0 0 0 1 0 0 1 1 1 0 0 0 0 1 0 0 0 1 1 0 2 1
73 0 0 2 0 0 2 2 0 1 0 1 1 1 1 1 0 0 1 0 2 2 0 0 2 0 0 2 0 0 2 0 1 1 1 1 1 1 0 1 0 1 0 1 1 1 0 0 2 1 0 0 0 0 2 0 0 0 0 1 1 0 0 1 0 0 0 1 2 0 1 2 1 2 1 2 2 1 1 0 1 2 2 0 0 0 0 1 2 2 0 1 1 1 0 1 0 0 0 0 0 2 1 0 1 0 2 0 1 1 0 1 1 1 2 0 1 0 1 0 0 0 2 0 0 0 0 0 2 0 0 0 0 0 2 1 1 0 0 0 1 2 0 0 0 1 0 0 0 0 0 1 1 0 0 0 0 1 0 0 1 1 1 2 2 2 0 1 0 2 0 1 2 0 2 0 0 0 1 1 0 0 1 2 2 1 1 2 0 1 1 1 0 0 0 0 0 1 0 0 1 1 0 1 2 0 0 0 0 0 1 1 2 0 2 2 0 0 2 1 2 0 2 0 0 1 0 0 0 0 0 0 0 0 0 0 0 2 2 1 0 1 2 0 0 0 0 0 2 0 0 0 2 0 0 0 0 0 1 0 0 0 0 0 1 1 0 0 0 0 1 2 0 0 1 1 0 1 2 1 1 0 0 2 1 1 1 1 0 2 0 0 0 2 1 0 2 1 0 1 0 1 1 0 0 0 0 0 0 0 0 0 0 2 2 0 0 0 0 0 0 1 1 1 1 0 0 1 1 0 0 1 0 0 0 0 0 2 0 0 0 2 0 0 0 0 2 0 1 0 0 0 0 1 1 0 1 1 0 1 1 0 2 2 0 1 0 2 2 0 2 0 0 2 0 0 2 0 0 0 1 1 0 0 0 0 0 0 0 0 0 0 1 0 2 0 1 1 1 1 1 1 1 0 0 0 2 1 0 0 0 0 0 0 1 0 1 1 0 1 0 1 0 2 1 1 0 0 0 0 2 0 1 0 2 1 1 0 0 0 1 0 0 0 0 1 0 1 0 1 0 0 1 2 1 0 1 1 1 0 2 0 0 0 0 1 1 1 0 1 0 1 2 2 2 0 2 1 0 1 1 0 0 0 2 1 0 0 1 0 1 0 1 1 0 0 0 0 1 0 1 2 1 1 1 1 1 0 0 1 0 0 0 0 0 0 0 1 1 1 1 2 1 1 0 1 1 1 0 1 1 1 1 0 0 0 0 0 2 2 0 1 0 1 2 0 2 1 1 1 0 0 0 0 2 0 0 0 0 0 0 0 1 0 0 0 1 0 0 0 0 0 1 0 0 0 1 2 2 1 2 0 0 1 1 1 2 0 0 0 0 1 1 1 0 0 0 0 0 0 0 1 1 0 0 2 0 0 0 0 1 1 0 1 2 0 0 0 1 0 0 0 0 0 0 0 2 1 0 0 0 0 0 1 1 0 1 0 1 0 1 2 1 2 2 0 1 1 1 0 2 1 1 1 0 0 0 2 1 0 0 0 0 0 1 1 1 2 0 1 0 1 0 0 0 1 1 1 0 0 0 0 0 2 2 2 1 1 1 0 1 1 0 0 0 0 0 1 0 1 1 1 0 0 2 1 2 2 0 0 1 0 0 1 1 2 0 2 1 1 1 0 1 0 0 0 0 1 1 0 1 2 0 2 0 0 1 0 0 0 0 0 0 0 0 1 1 0 0 0 0 0 1 1 0 0 0 0 2 1 0 1 2 2 1 1 2 2 1 2 0 0 1 0 0 0 1 0 2 2 1 1 1 1 1 0 1 1 1 2 1 1 2 1 0 0 0 1 0 0 0 0 0 0 0 0 2 0 1 2 2 0 1 0 1 0 1 0 2 2 2 2 2 0 1 0 0 0 0 2 1 2 2 1 1 0 1 1 1 0 0 0 0 0 0 0 0 2 0 1 1 0 1 0 1 1 0 0 1 1 0 0 1 0 1 1 1 0 1 0 1 0 0 1 0 0 0 1 2 2 1 0 2 0 0 0 0 1 0 0 1 1 0 0 2 0 2 2 0 0 0 1 0 2 2 1 1 1 1 1 0 0 0 0 1 0 2 1 2 1 0 1 2 0 1 0 0 0 0 0 1 1 2 2 0 0 1 0 0 1 0 2 1 2 1 1 1 0 1 0 1 1 1 0 0 0 1 0 0 0 0 0 1 1 2 0 1 0 0 0 2 0 0 0 0 1 0 1 1 1 0 0 0 2 0 0 0 0 0 1 1 1 0 1 0 0 1 0 0 0 0 0
74 0 0 1 0 0 1 2 0 2 0 1 1 1 1 1 0 1 0 1 1 2 0 1 1 0 0 2 1 1 2 0 0 0 1 0 2 2 0 0 0 0 0 0 2 1 1 0 1 2 0 0 0 1 1 0 0 0 2 1 1 0 0 2 0 1 1 1 2 0 1 2 1 2 1 2 2 2 1 1 1 2 2 0 0 0 1 1 2 2 0 0 1 2 1 1 1 1 1 1 1 2 0 2 0 0 2 0 0 2 0 2 0 0 0 0 0 0 1 0 0 0 1 1 0 0 0 1 1 1 1 1 0 0 0 0 1 0 0 0 0 2 0 0 1 0 0 0 0 0 0 0 0 0 1 1 0 0 1 0 2 1 1 1 0 1 0 1 1 1 0 0 2 0 0 0 2 0 0 1 1 1 1 1 1 0 0 0 0 0 0 1 2 0 2 0 1 0 0 0 1 0 0 1 0 0 1 1 1 0 2 0 1 0 2 2 1 0 1 0 1 1 2 0 0 1 0 0 0 0 0 0 0 0 0 0 0 2 2 2 0 0 2 1 0 0 0 0 1 0 0 0 1 0 0 0 0 0 0 0 0 0 1 2 2 0 0 0 2 1 1 0 1 0 0 0 1 1 0 0 1 0 0 0 2 0 1 0 1 2 0 2 1 2 2 1 2 2 0 2 2 0 1 0 1 0 0 1 0 0 1 1 0 1 1 1 0 1 0 0 0 0 0 1 2 0 0 2 2 1 0 2 0 0 0 0 0 1 1 1 1 2 1 0 0 0 1 0 2 2 0 0 0 1 0 1 1 0 0 1 1 0 1 1 1 0 0 1 2 0 2 0 1 2 1 1 2 1 1 1 0 1 0 1 2 0 0 0 0 0 0 1 1 0 1 2 0 1 0 0 0 0 0 2 0 1 1 1 0 0 1 1 0 1 1 0 1 0 0 0 0 0 2 0 1 1 1 2 1 0 2 0 0 1 0 0 0 1 0 0 1 0 1 1 1 2 0 1 1 0 1 0 1 2 1 1 0 2 2 2 0 0 2 1 0 1 1 2 0 0 1 1 2 2 1 1 0 1 0 1 2 0 1 1 2 1 0 1 1 1 2 1 0 0 0 0 0 1 1 0 1 2 1 1 1 1 1 0 0 1 0 1 1 1 1 0 0 1 1 2 1 2 0 0 0 0 1 0 0 2 2 0 2 1 1 0 2 0 2 2 0 1 1 1 2 1 1 1 2 2 1 1 0 2 2 0 0 0 0 0 0 0 0 2 0 0 0 0 1 0 0 2 0 0 0 0 0 2 2 2 2 0 0 0 0 0 0 1 1 1 1 0 0 1 0 1 1 1 0 0 0 1 0 0 0 2 1 0 1 1 0 0 0 0 1 0 0 0 0 1 0 1 0 0 0 0 2 0 0 0 1 0 0 0 0 1 0 0 0 0 0 1 0 0 2 0 1 1 1 0 1 1 1 1 0 0 0 2 1 0 0 0 2 0 0 1 0 2 0 0 2 0 0 0 0 2 1 0 1 0 0 2 1 1 1 2 0 1 2 1 0 0 0 0 0 0 1 0 0 2 0 1 0 1 1 2 0 2 0 0 0 0 0 0 0 1 1 1 1 1 0 0 0 0 1 1 0 1 1 0 0 0 0 2 0 0 1 0 0 0 0 1 0 1 1 0 1 1 0 0 0 0 0 0 0 0 1 1 2 1 0 2 2 2 1 1 2 2 1 2 0 0 0 0 0 1 2 0 1 1 1 1 0 0 0 1 0 2 2 2 0 0 2 2 0 0 0 1 0 0 0 0 0 0 2 1 1 0 0 2 2 2 0 1 1 1 1 1 2 2 2 2 0 0 0 0 0 0 1 2 0 2 1 0 0 1 0 1 1 0 0 1 1 0 2 1 2 0 0 0 2 0 0 0 2 0 0 0 0 0 1 2 0 0 0 0 2 0 1 0 0 0 2 0 0 0 0 0 1 0 1 1 1 0 0 0 1 1 1 2 0 0 1 0 2 0 2 2 0 0 0 2 1 0 1 1 0 1 0 0 0 0 0 0 1 1 2 1 2 0 0 2 2 1 1 0 1 1 1 0 1 1 0 1 1 0 0 0 1 1 0 1 2 1 0 0 0 0 1 0 1 0 1 0 0 0 1 2 2 2 0 2 1 0 1 1 0 0 0 0 2 0 0 0 0 1 1 0 1 1 0 0 0 0 0 1 1 1 0 0 0 0 0 2 2 0 1 0 0 0 1 1
75 1 0 1 0 0 2 1 0 1 1 1 0 0 0 0 0 0 0 1 1 1 1 0 2 0 0 2 1 1 1 2 1 1 1 1 2 2 0 0 0 0 0 0 2 0 0 0 2 0 0 0 1 0 1 0 0 0 2 0 1 0 0 0 0 1 0 0 1 0 0 0 2 2 1 2 2 1 1 1 1 2 2 0 1 0 0 0 2 2 0 1 2 2 1 2 1 0 0 0 0 2 0 1 1 1 1 1 1 1 0 2 1 1 1 1 1 0 0 0 0 0 1 1 0 0 1 2 2 2 1 1 1 0 0 1 1 0 0 0 0 2 1 0 0 1 0 0 1 1 1 2 2 1 0 1 0 2 0 0 0 0 1 2 0 2 0 0 0 1 1 0 0 2 2 0 2 0 0 1 0 0 1 2 2 0 2 2 1 1 1 2 1 1 1 1 2 0 0 0 0 0 0 0 1 0 1 1 0 0 0 2 1 0 2 2 0 1 0 0 0 1 2 0 0 0 1 0 0 0 0 0 0 0 0 0 0 1 1 1 0 0 1 0 1 1 1 0 2 0 0 1 1 0 0 0 1 0 1 0 0 0 0 0 0 0 0 0 2 1 1 0 1 0 1 1 0 1 2 1 0 0 2 2 0 1 1 0 0 1 1 0 0 2 2 1 1 2 0 1 2 0 1 0 1 0 2 0 0 0 1 2 0 2 2 0 1 0 0 0 1 1 0 2 2 0 0 1 1 1 0 1 0 0 0 0 0 2 0 2 1 1 1 0 0 0 2 0 2 1 0 0 0 2 0 0 2 1 0 1 1 0 2 0 2 0 0 1 1 0 1 1 1 2 0 1 0 2 1 0 0 1 0 0 0 1 0 1 1 0 0 1 0 0 1 1 0 0 0 1 0 2 0 2 1 1 0 0 1 1 1 1 1 1 1 0 0 0 0 0 1 1 1 1 1 2 2 0 1 0 1 1 0 2 0 1 0 2 1 0 0 0 0 1 1 2 0 0 1 2 0 0 2 2 2 2 0 2 1 1 1 0 1 1 0 2 2 2 0 0 1 1 2 2 1 1 0 2 0 0 1 0 1 1 1 0 1 0 2 0 0 2 1 1 0 2 2 1 1 0 2 1 1 1 1 1 1 0 1 0 1 1 1 1 1 0 0 0 1 0 0 2 1 1 1 0 1 1 0 1 1 1 1 1 0 0 0 0 0 0 1 1 1 1 2 1 2 0 0 2 0 0 0 2 1 1 0 1 0 0 0 0 1 0 0 0 1 0 0 0 0 1 0 0 0 0 0 1 1 2 2 0 1 2 0 0 2 1 1 0 0 0 0 1 1 1 1 0 0 0 0 2 1 0 0 2 1 0 2 1 1 0 0 0 2 0 0 0 0 0 1 0 0 0 0 0 2 0 0 0 0 0 0 2 0 1 0 0 1 0 1 1 0 1 2 0 2 1 1 1 1 2 2 0 0 0 0 1 1 0 0 0 1 0 0 1 2 2 0 1 0 1 0 0 0 2 1 0 1 0 0 0 0 1 1 1 1 1 1 0 0 0 0 0 0 0 0 1 0 2 0 1 0 1 2 2 1 1 0 0 1 1 1 0 0 0 0 1 1 1 0 0 0 0 1 1 0 0 0 0 0 1 0 2 0 0 0 0 0 2 0 2 0 0 0 0 0 0 0 0 0 0 1 0 1 2 0 0 1 0 0 0 2 2 1 0 2 2 1 1 0 0 0 0 0 0 1 0 1 2 0 1 0 1 1 0 1 1 0 2 0 2 2 2 0 0 0 0 0 1 0 0 0 0 0 0 2 0 1 2 2 0 2 0 2 0 2 0 2 2 2 2 1 2 0 0 0 0 1 2 1 1 2 0 0 2 0 0 0 0 0 0 0 0 2 0 1 2 2 0 1 1 0 0 2 0 0 0 1 1 1 1 0 0 1 0 0 1 0 0 1 1 0 2 0 0 0 0 2 1 0 1 2 0 0 0 0 0 0 2 0 0 1 2 2 1 2 2 0 0 0 2 0 1 0 2 0 1 0 1 0 0 1 1 2 1 1 0 1 1 0 0 2 1 2 2 0 1 0 0 2 2 0 0 1 0 1 1 0 0 0 0 2 1 0 1 2 1 1 0 2 0 2 0 1 0 0 2 2 1 0 1 1 0 1 1 0 1 1 1 0 0 2 0 0 0 0 1 1 0 0 0 0 0 0 1 1 1 2 0 0 1 1 1 1 0 0 0 0 0 0 0
76 0 0 0 0 0 1 2 0 1 1 0 0 0 0 0 0 2 1 0 2 2 0 0 2 0 0 2 1 1 2 1 1 1 1 1 1 2 0 0 0 0 0 1 2 0 1 1 0 2 0 0 0 0 0 0 0 0 0 0 1 1 1 0 0 0 1 1 1 0 0 0 0 2 0 2 2 0 0 0 1 1 2 0 0 0 0 0 2 2 0 1 2 1 1 2 1 2 0 1 0 1 0 2 0 0 2 1 1 1 0 1 0 2 2 2 2 0 1 0 1 0 0 2 0 2 0 2 2 2 1 1 1 0 0 0 1 0 1 0 2 0 1 0 0 0 0 0 0 1 1 1 1 0 1 1 1 0 1 1 2 0 2 2 1 2 0 0 2 0 0 0 1 1 2 0 0 0 0 0 0 1 1 1 1 0 0 2 1 1 1 2 1 0 1 0 1 0 0 0 1 1 1 0 1 0 1 0 0 0 0 1 1 0 2 2 2 2 2 1 2 1 2 0 0 0 2 0 0 0 0 0 0 0 0 0 0 2 2 2 0 0 2 0 0 1 1 0 1 0 0 0 1 1 0 0 0 1 1 1 1 1 0 1 1 0 1 0 2 1 0 2 0 2 0 0 2 1 2 1 1 0 0 1 1 0 1 2 0 2 0 0 1 2 2 2 1 0 0 1 1 0 1 0 0 0 1 1 0 0 2 2 0 1 1 0 1 1 1 0 0 0 1 0 1 0 0 2 2 0 0 0 0 0 0 0 0 1 1 0 0 0 2 0 1 1 1 0 2 2 0 0 0 0 1 1 1 0 0 2 2 0 1 0 1 1 0 2 1 0 1 1 0 2 0 1 0 1 1 0 0 1 0 2 1 2 0 0 0 1 1 1 1 0 2 0 2 0 0 0 0 0 1 1 1 0 1 1 0 0 1 0 0 0 0 0 2 0 0 0 0 0 0 1 0 1 1 0 2 0 2 1 0 2 0 0 0 0 0 0 0 0 1 2 1 2 1 2 0 0 0 1 1 1 1 1 0 1 1 0 2 0 1 1 0 1 1 1 0 1 0 1 0 0 1 1 0 1 0 1 2 0 1 1 2 1 0 1 1 0 1 1 1 1 2 0 0 1 2 0 0 2 1 1 1 1 1 0 0 1 0 0 0 0 2 0 0 0 2 2 0 2 2 2 1 1 0 1 1 2 1 1 0 0 0 0 0 0 1 1 0 1 1 1 1 2 1 0 1 1 0 0 0 1 2 0 0 2 0 1 1 0 0 1 0 0 0 1 1 1 0 1 1 0 0 0 1 2 2 1 2 0 0 1 0 0 0 1 0 0 0 0 0 1 0 1 1 1 0 0 0 1 1 1 0 2 1 0 2 2 0 0 0 1 0 1 1 0 0 1 0 1 0 0 0 0 0 2 0 0 1 0 0 1 0 0 2 0 0 0 0 1 1 1 1 0 0 2 2 0 0 0 1 1 1 0 0 2 2 0 0 0 1 0 0 1 1 2 1 1 0 1 1 0 0 2 0 0 1 0 1 0 1 2 0 2 1 0 1 2 0 0 0 1 0 0 1 0 0 0 0 0 1 0 1 2 2 1 1 0 1 0 0 0 0 1 0 0 0 0 0 0 0 0 1 2 0 0 0 0 0 0 1 2 0 1 1 0 0 1 0 1 0 1 1 1 2 1 0 0 0 0 0 0 0 1 0 0 1 0 0 0 2 2 1 1 2 2 2 2 0 0 0 0 1 1 0 0 1 1 1 1 0 0 0 1 0 1 1 1 0 1 2 1 1 1 0 0 0 0 0 2 0 0 1 1 2 0 0 2 0 0 1 1 1 0 2 1 2 1 1 1 1 1 0 0 0 0 1 2 1 1 1 0 0 1 0 1 0 0 1 1 1 0 2 1 2 1 1 0 0 0 0 0 2 0 0 0 0 0 0 0 0 0 0 0 1 0 1 0 0 0 0 1 0 2 0 2 2 2 2 0 2 0 0 0 0 0 0 2 0 0 0 0 2 0 2 2 0 0 2 2 0 1 1 1 1 1 0 2 1 0 0 0 2 1 1 1 1 0 1 0 1 2 2 1 1 1 0 0 1 2 0 1 1 0 0 1 0 0 1 0 2 2 1 0 2 0 1 0 1 0 0 0 1 1 2 2 2 2 0 2 1 1 2 0 0 0 0 1 1 0 0 0 0 1 0 0 2 0 0 0 0 0 0 0 0 0 0 1 0 0 0 0 0 0 0 1 0 1 0 0
77 1 0 0 0 0 1 2 0 1 1 1 0 0 0 0 0 2 0 0 2 2 1 0 2 0 0 2 0 0 2 1 1 1 1 1 1 2 0 1 1 0 1 1 2 1 0 0 1 1 1 0 0 0 1 0 0 0 1 0 1 1 0 2 0 0 1 1 2 0 1 1 0 2 0 2 2 0 0 0 1 1 1 1 1 0 1 0 1 1 0 0 2 0 1 0 0 0 0 2 0 1 1 0 0 0 2 0 0 2 1 1 1 1 1 1 1 0 0 0 2 0 1 1 0 1 0 1 2 1 0 1 0 0 1 0 0 0 0 0 1 2 0 0 0 0 0 0 0 0 0 1 0 0 0 0 0 0 1 1 1 1 1 2 2 2 0 1 0 2 0 0 1 1 2 0 2 0 0 0 0 0 0 1 1 0 1 2 0 1 1 2 2 0 2 0 1 0 0 0 0 0 0 1 1 0 1 0 0 0 2 0 1 1 2 2 0 1 2 1 2 1 2 0 0 0 1 0 0 0 0 0 0 0 0 0 0 2 2 1 0 0 2 0 0 0 0 0 1 0 0 0 1 1 0 0 0 0 0 0 0 0 1 1 1 0 1 0 2 1 1 1 0 1 0 1 0 0 1 1 0 0 2 2 0 0 0 0 0 1 1 0 0 2 2 1 2 0 0 2 0 0 0 0 0 1 1 0 0 0 0 0 0 1 1 0 1 0 0 0 1 1 1 1 1 0 0 2 1 1 0 0 0 0 0 0 0 2 0 1 0 2 1 0 1 1 0 0 1 0 0 0 0 0 1 1 0 0 0 2 2 0 1 1 0 1 0 1 1 0 1 1 0 2 0 0 1 0 0 0 1 1 0 0 1 0 0 1 1 0 0 1 0 0 2 1 0 2 1 2 1 1 0 2 2 0 0 1 1 0 1 1 1 1 1 0 0 0 0 1 0 1 0 2 1 2 1 1 0 1 1 1 1 0 1 1 0 0 0 0 0 0 0 0 0 0 0 1 1 1 1 0 1 2 1 0 1 2 2 1 2 1 0 0 0 1 1 2 0 0 0 0 2 2 1 0 1 1 0 1 1 0 1 1 2 1 0 0 1 0 1 1 1 1 0 0 0 1 2 0 0 2 1 1 1 1 2 1 0 1 0 0 0 0 1 0 0 0 1 1 0 2 2 2 1 1 0 1 0 1 1 0 1 0 0 0 0 0 1 1 0 0 1 1 2 1 1 1 1 1 0 0 1 1 2 1 2 0 0 0 0 0 1 1 0 0 1 1 0 1 0 1 1 0 1 0 1 2 2 2 2 0 1 1 0 0 1 0 0 0 1 0 0 2 0 2 0 1 0 1 0 2 2 0 0 2 1 0 1 1 0 0 0 1 1 0 1 0 1 0 0 0 0 0 0 0 2 1 0 0 1 1 0 2 0 1 0 0 0 1 0 0 1 1 2 0 2 1 1 0 0 1 1 1 0 0 1 1 1 0 0 0 1 0 0 2 1 2 0 1 1 0 1 0 0 1 1 1 2 1 0 1 0 2 1 1 1 1 2 1 0 0 1 0 1 0 2 0 0 1 0 1 0 0 2 2 2 2 0 1 0 0 0 0 0 1 0 0 1 0 0 0 1 0 1 1 1 0 0 0 0 1 0 2 0 1 1 1 0 2 1 1 0 1 1 0 1 0 0 0 2 2 2 1 2 1 1 0 0 0 0 0 2 0 0 0 2 1 1 2 0 0 0 0 0 1 1 0 1 1 1 2 0 0 0 1 0 2 1 2 0 1 2 2 0 0 1 2 0 0 0 0 0 0 0 0 1 0 0 2 1 0 2 0 2 0 2 0 2 2 1 1 0 0 0 0 0 0 0 2 1 2 2 1 1 2 0 1 1 0 0 0 0 0 0 0 0 0 0 0 2 0 0 0 2 0 0 0 0 0 1 2 0 1 0 0 0 0 2 0 0 0 0 1 0 0 0 0 2 1 1 0 2 0 0 1 0 0 1 0 1 0 1 0 1 0 1 2 0 0 0 2 0 2 2 1 1 1 0 1 0 0 2 2 2 1 0 0 1 1 0 0 2 1 2 2 2 1 0 1 1 1 0 1 0 0 1 1 0 0 1 1 0 0 0 0 1 0 0 0 1 1 1 0 0 0 1 1 0 0 0 0 0 1 1 1 2 0 0 1 0 1 0 0 0 0 0 1 1 0 0 0 0 1 0 1 0 0 0 1 1 0 0 1 0 0 0 2 2 0 0 0
78 1 0 1 0 0 1 1 0 1 1 1 0 0 0 0 0 1 1 0 1 2 1 0 2 0 0 2 0 0 2 1 1 1 2 1 2 1 0 2 2 0 0 1 1 0 0 1 0 2 0 0 1 0 1 1 0 0 1 1 1 0 0 1 0 0 0 0 1 0 0 1 2 1 1 1 1 0 0 0 1 2 2 1 1 0 0 0 0 1 0 0 2 2 0 2 0 0 0 1 0 2 0 1 1 1 2 0 0 2 1 1 0 1 1 0 1 0 1 0 1 0 2 0 2 0 0 1 1 1 0 0 0 0 0 0 0 0 0 0 2 2 1 0 1 1 0 0 0 0 0 0 1 0 0 0 1 1 1 0 0 1 2 2 1 1 0 1 1 1 0 2 1 1 0 0 1 1 0 0 0 0 1 2 1 0 1 2 0 0 0 2 0 0 0 0 0 0 0 0 0 0 1 0 1 0 1 0 0 0 1 1 1 0 2 2 0 2 2 0 1 1 2 0 0 0 2 0 0 0 0 0 0 0 0 0 0 2 1 1 0 0 1 0 1 1 1 0 1 0 0 1 2 0 0 0 0 0 0 0 0 0 1 1 1 0 1 0 2 2 0 2 0 1 1 1 0 1 1 0 1 1 1 1 0 0 0 2 0 2 0 2 0 2 2 1 1 0 1 1 1 1 0 0 0 0 1 0 0 0 0 2 0 2 2 0 0 1 0 0 0 0 2 1 1 0 1 2 2 2 0 0 0 0 0 0 0 0 2 1 0 0 1 0 0 0 2 0 2 2 0 0 0 0 1 1 0 1 1 0 1 1 2 1 2 0 0 2 1 0 1 1 1 1 1 0 2 1 1 1 0 1 0 1 0 1 0 1 1 0 0 0 0 0 2 0 0 0 1 1 1 1 1 0 0 0 1 0 0 0 0 0 0 0 0 0 2 1 0 0 0 2 1 1 2 2 1 0 0 1 2 1 0 2 0 0 1 1 0 0 0 0 0 1 0 1 0 0 2 1 1 0 0 2 2 1 2 1 0 1 1 0 2 2 0 2 2 2 0 0 0 0 1 1 1 0 1 2 0 0 0 0 0 0 2 0 0 0 1 0 1 1 0 1 1 1 1 1 2 0 1 1 1 0 1 2 2 0 0 1 0 1 0 0 2 0 0 0 1 1 0 2 2 2 0 1 0 1 0 1 1 1 0 0 2 0 2 0 1 1 0 2 1 1 1 2 1 0 0 0 0 0 0 1 2 1 1 0 0 0 0 0 1 0 0 0 1 0 0 0 0 1 0 0 0 0 0 2 2 1 2 0 1 1 0 0 1 2 2 1 0 0 1 0 0 1 0 0 0 0 0 2 1 0 0 2 1 0 1 1 0 0 1 1 0 1 0 0 1 0 1 0 0 1 0 0 1 1 0 0 0 0 0 0 1 1 1 0 1 0 0 1 0 1 1 0 1 0 1 0 0 2 0 1 0 0 0 2 1 0 0 0 1 1 0 1 0 2 0 2 0 0 0 0 0 2 0 1 0 0 0 0 0 1 0 1 1 1 1 0 2 2 2 0 2 0 2 1 0 2 1 0 0 1 0 2 1 2 0 1 0 0 0 0 1 1 0 1 1 1 0 0 0 0 0 2 0 0 0 1 0 1 0 2 0 0 1 0 0 1 0 1 0 0 0 1 1 1 0 1 2 1 1 0 1 1 1 0 1 0 0 0 1 1 0 1 2 1 2 1 1 0 1 0 1 2 2 0 1 1 1 1 0 0 0 2 0 2 2 2 0 0 2 2 1 1 1 0 0 0 1 0 0 0 0 0 1 0 0 2 2 0 1 1 1 0 2 1 2 1 0 2 1 1 0 0 0 0 1 1 1 0 2 0 0 1 0 2 1 0 0 0 0 0 1 0 1 0 0 0 2 0 1 0 1 0 1 0 0 0 1 1 0 0 1 0 2 0 2 0 0 0 0 2 0 0 0 1 2 2 2 0 1 0 0 0 1 0 0 2 0 0 1 0 1 0 1 2 0 0 0 1 1 1 1 2 0 2 0 1 0 0 0 0 2 1 1 2 2 2 0 2 2 1 1 1 0 0 0 1 2 2 1 1 0 0 1 1 1 1 1 1 1 1 2 0 0 0 1 0 1 1 0 0 1 0 1 1 0 0 0 0 1 1 2 0 0 0 0 1 0 0 0 0 0 2 0 1 0 0 0 0 0 0 0 0 0 0 0 1 0 1 1 2 1 0 0 1 1 0 1 0
79 1 0 2 0 0 1 2 0 1 0 1 1 2 1 1 0 2 2 1 1 2 0 1 1 0 0 2 0 0 2 1 1 1 1 1 1 2 0 2 2 0 0 0 1 0 0 1 1 1 0 0 0 0 2 0 0 1 0 1 0 1 0 1 0 1 0 0 1 0 0 0 1 2 1 2 2 0 0 0 0 1 1 1 1 0 1 0 0 2 0 1 1 2 0 1 0 0 0 1 0 2 1 0 1 0 2 1 1 1 0 2 0 2 2 0 2 0 1 0 1 0 1 1 0 1 0 1 1 1 0 0 1 0 0 1 1 0 0 0 1 1 0 0 1 0 0 0 0 0 1 2 0 0 1 1 0 1 0 0 1 1 1 1 0 1 0 0 1 1 0 0 1 1 2 0 2 0 0 0 0 0 0 2 2 0 2 1 0 0 1 1 1 0 1 0 0 1 0 0 0 1 1 0 0 1 1 1 1 0 1 1 0 0 0 2 0 1 2 1 2 1 1 1 1 0 0 0 0 0 1 1 0 0 0 0 0 2 2 1 0 1 2 1 0 0 0 0 2 0 0 0 1 0 0 0 1 0 1 0 0 0 0 1 1 0 0 0 2 1 0 1 0 2 0 1 0 1 2 1 0 1 1 2 0 1 1 2 0 2 0 0 1 2 2 1 2 2 0 2 1 0 1 1 0 0 0 1 1 0 0 1 0 0 0 0 0 1 0 0 0 0 1 1 1 0 0 2 2 1 0 0 0 0 0 0 0 2 0 0 0 0 2 0 1 1 1 0 2 1 1 0 2 0 0 0 1 0 0 1 1 0 2 2 1 1 0 2 2 1 2 0 0 2 1 0 1 0 0 0 0 0 0 0 1 1 0 0 0 0 0 0 1 0 2 0 1 0 2 1 1 1 0 2 1 1 0 1 0 0 0 1 0 0 1 0 1 0 0 0 0 0 0 1 0 0 0 1 0 0 2 0 1 0 1 1 0 0 0 0 1 0 1 2 1 2 0 0 0 2 0 0 2 2 2 2 0 2 2 1 1 0 0 0 0 1 1 2 0 0 1 2 1 1 2 2 0 1 0 1 2 0 1 1 1 0 0 0 1 0 1 0 2 1 1 1 1 1 1 1 1 2 2 2 2 0 0 0 0 2 0 0 0 2 0 0 0 0 2 1 1 2 2 2 1 1 0 0 1 1 1 0 1 0 0 0 0 1 2 1 1 1 2 1 2 1 2 0 1 1 0 1 0 2 1 1 1 0 0 0 0 0 1 0 1 1 1 0 2 0 0 1 0 0 0 0 0 2 2 2 2 0 1 1 1 1 1 2 0 0 0 0 1 0 1 0 1 1 0 0 1 1 1 0 0 2 2 0 2 2 1 0 0 1 0 0 0 0 0 0 0 0 0 0 0 0 2 1 1 1 0 0 1 2 0 1 0 0 0 1 1 1 1 1 2 0 1 1 1 0 0 2 0 0 1 1 0 2 2 0 0 0 1 0 1 1 1 1 1 0 1 1 0 0 0 2 0 1 1 0 0 0 0 2 2 2 0 0 1 2 0 0 0 1 0 0 1 0 0 1 0 1 0 1 1 1 1 1 0 0 1 0 0 1 0 1 0 2 2 2 0 0 0 0 2 1 0 0 0 0 0 0 2 2 0 2 1 0 0 1 0 1 0 0 0 0 0 1 0 0 0 0 1 0 0 0 1 1 2 1 0 1 2 1 0 1 2 1 0 2 0 0 1 0 0 0 0 0 0 0 2 2 1 1 1 1 1 2 2 2 0 0 2 2 0 0 0 0 0 1 0 0 0 0 0 0 0 0 0 2 2 1 1 0 1 0 1 0 2 1 1 1 0 0 0 0 0 0 0 2 0 2 2 0 0 2 0 1 1 1 1 2 0 0 1 1 1 1 1 0 2 1 1 0 1 0 1 2 0 0 2 2 0 0 0 1 1 0 0 0 0 0 0 1 0 1 0 1 2 1 1 0 2 0 0 0 0 0 0 2 0 0 0 0 2 1 1 2 0 0 0 2 1 0 2 2 0 2 0 1 1 0 0 0 1 1 1 0 2 2 0 0 2 1 1 1 1 0 0 0 2 2 0 1 0 0 0 0 0 1 0 0 2 1 1 0 0 2 0 1 0 0 0 0 1 0 2 1 1 2 1 2 2 0 2 0 0 0 0 0 2 0 0 0 0 2 0 1 1 0 0 0 0 1 0 1 1 0 0 1 1 0 0 1 1 0 0 0 0 0 0 0
80 0 0 1 0 0 1 1 0 1 0 2 0 0 0 0 0 2 1 1 1 2 1 1 1 1 2 0 1 1 1 1 1 1 1 1 0 1 0 0 0 0 0 1 2 1 0 0 1 1 0 0 1 0 1 0 0 0 0 0 1 0 0 1 0 1 0 0 0 0 0 0 2 2 2 2 2 1 1 0 1 2 2 1 2 0 0 0 2 2 0 0 0 0 1 2 1 0 0 1 0 2 0 2 0 0 2 1 1 1 0 2 0 1 1 0 0 0 0 0 2 0 0 2 0 1 0 2 2 2 0 0 0 0 2 2 0 0 0 0 1 1 0 0 1 1 0 0 1 1 1 2 0 0 0 0 0 0 0 0 0 2 2 2 2 2 1 1 0 2 0 0 0 2 0 1 1 0 0 0 0 0 0 1 1 0 1 1 0 0 0 1 1 1 1 0 0 0 1 0 0 0 1 1 1 1 1 1 1 0 1 2 1 0 2 2 1 0 0 0 2 2 1 0 0 1 0 0 0 0 0 0 0 0 0 0 1 2 1 1 0 0 2 0 0 0 0 0 1 0 0 0 0 0 1 1 1 0 1 0 0 0 1 0 0 0 2 1 2 1 1 1 0 1 0 1 1 1 2 1 0 0 1 1 1 1 1 1 0 2 0 0 1 2 2 1 2 2 0 2 2 0 0 1 0 0 0 2 1 0 0 2 0 1 1 0 0 0 0 0 1 0 1 2 1 0 0 1 1 1 0 1 0 0 0 0 0 2 0 1 0 2 1 0 0 0 2 0 2 0 0 0 0 0 1 1 0 2 0 1 1 0 2 2 2 0 1 2 1 0 1 1 0 2 0 0 1 1 1 1 0 1 1 1 0 0 0 0 0 0 0 1 0 0 2 0 1 0 0 0 0 0 1 1 0 1 0 1 0 0 0 1 0 0 1 0 1 1 0 0 0 1 1 1 0 2 2 0 0 1 2 1 0 2 0 1 1 2 0 1 1 0 1 0 0 1 0 2 0 2 0 1 0 1 1 0 1 2 1 2 0 0 1 1 0 1 1 1 0 1 1 2 2 2 2 1 1 1 0 0 1 1 0 0 2 1 0 0 2 0 0 2 0 1 0 1 1 2 2 0 0 2 2 2 2 0 1 0 0 2 0 1 0 0 0 0 1 0 1 1 0 2 2 2 2 0 0 0 0 1 2 0 0 0 1 0 2 0 1 1 0 1 1 2 2 2 0 1 1 1 0 0 0 2 2 1 1 0 0 0 0 0 2 0 1 1 1 1 0 1 0 0 0 0 0 0 0 1 1 2 2 0 0 0 0 0 0 1 1 1 0 0 0 1 0 2 0 0 0 0 0 2 0 0 0 2 2 0 1 0 0 0 1 1 0 1 0 0 0 0 1 0 0 0 0 1 1 1 0 0 2 0 0 1 0 0 1 0 0 0 0 0 1 1 2 0 1 2 0 0 1 2 0 0 1 1 0 2 2 0 0 0 0 1 1 0 1 2 0 1 1 0 1 0 1 2 0 0 1 0 0 1 0 1 2 2 0 0 1 2 0 0 0 1 0 0 2 1 0 1 1 0 0 0 2 0 0 1 0 0 0 0 0 0 0 1 0 2 1 1 0 0 0 0 1 1 0 1 0 0 0 2 0 2 0 1 2 1 0 0 0 1 0 1 1 1 2 0 0 0 0 0 1 0 0 0 0 0 1 0 0 0 2 2 2 0 2 1 2 1 1 0 0 1 0 0 2 0 0 0 2 2 1 1 1 1 1 1 1 2 0 1 2 1 0 0 0 0 0 0 0 0 0 0 2 0 0 0 0 2 2 0 1 0 2 1 1 2 2 2 0 2 1 1 1 0 0 0 1 2 2 1 1 1 1 1 0 1 0 0 1 1 1 0 1 0 1 0 0 1 1 0 1 0 1 0 1 0 0 0 0 0 0 0 1 0 1 0 2 1 1 0 0 1 0 0 0 0 1 0 1 1 2 1 0 2 0 0 0 1 0 1 1 0 2 0 2 2 0 0 0 1 0 1 2 2 0 2 0 1 1 0 0 0 1 1 2 0 1 1 0 0 1 1 2 2 2 1 1 0 2 1 1 2 0 0 1 0 0 2 0 0 1 1 1 0 1 1 0 0 2 0 1 0 1 0 1 2 0 0 0 0 2 0 1 1 1 0 0 0 0 0 2 0 1 1 0 1 1 0 0 0 0 1 0 0 1 0 0 0 0 0 0 2 0 0 0 0 1 1 2 1
81 1 0 1 0 0 2 2 0 1 1 1 0 0 0 0 0 0 0 1 1 2 0 0 2 0 0 2 0 0 2 0 0 1 2 0 2 0 0 1 1 0 0 0 1 0 1 0 2 0 0 0 1 1 0 0 0 0 0 1 1 0 0 1 0 1 0 0 0 0 0 0 2 2 2 2 1 2 2 0 2 2 2 1 2 0 0 1 1 1 1 1 2 2 1 2 1 1 1 1 0 2 1 0 1 0 2 0 1 1 0 1 0 2 2 0 2 0 1 0 1 0 1 1 0 1 0 0 1 0 1 1 1 0 0 0 1 0 0 0 0 2 1 0 2 1 1 0 0 0 0 1 0 0 0 1 0 0 1 1 1 2 2 2 1 2 0 1 0 1 0 1 1 1 2 0 2 0 0 0 0 1 1 1 1 0 0 1 1 0 0 1 1 0 2 1 1 0 0 1 0 1 0 1 1 0 2 1 1 0 0 1 2 0 2 2 0 2 0 1 1 0 2 0 0 0 1 0 0 0 0 0 0 0 0 0 0 2 2 1 0 1 2 0 0 0 0 0 1 0 0 0 1 1 0 0 0 0 0 0 0 0 0 1 2 1 0 0 2 0 1 1 0 1 0 0 0 1 1 1 0 1 2 2 0 2 2 2 0 2 0 0 1 2 2 1 2 1 0 0 1 0 1 0 0 0 0 0 0 0 0 1 0 1 1 0 0 0 1 0 0 1 1 2 2 0 1 1 1 0 0 1 0 0 0 0 0 2 0 0 0 1 1 0 2 2 0 0 2 1 0 0 0 0 2 0 0 1 0 0 0 0 1 0 1 1 0 2 1 0 1 1 1 2 1 0 2 0 0 0 0 0 0 0 0 0 0 0 0 0 0 0 1 0 1 1 0 0 0 0 0 1 0 2 1 1 0 1 1 1 0 0 0 0 1 1 0 1 0 0 0 2 1 0 1 2 2 1 1 0 2 0 0 2 0 1 1 0 1 1 1 0 0 0 0 1 0 2 0 1 0 0 1 2 1 1 0 2 1 2 1 0 0 0 0 1 1 2 0 1 0 0 2 2 1 0 1 2 0 1 1 0 0 0 2 0 0 0 1 0 1 1 1 2 0 1 1 1 1 1 0 2 2 2 1 1 2 1 0 1 0 0 0 0 0 1 0 0 2 2 0 2 2 2 0 1 0 0 1 2 0 1 1 1 1 0 2 0 1 1 0 2 1 2 2 2 0 0 0 1 0 0 0 1 2 0 0 0 0 0 0 0 0 0 1 1 0 0 0 0 0 1 0 0 0 0 0 2 2 2 2 0 0 2 0 0 0 2 1 1 1 0 0 0 0 1 0 1 0 0 1 1 1 0 0 1 1 0 1 1 0 0 0 0 1 0 1 0 0 0 1 0 0 0 0 0 2 1 0 0 0 0 1 2 0 1 1 0 1 0 0 1 1 1 2 0 1 1 0 0 1 2 0 0 0 0 0 2 1 1 1 0 2 0 0 1 0 1 0 1 0 1 1 0 0 1 1 0 0 0 1 1 0 1 1 1 0 1 1 1 1 1 0 1 0 0 2 0 0 0 0 1 0 0 2 1 1 1 0 0 0 0 0 0 0 1 1 1 1 1 0 0 0 0 2 2 0 2 1 0 1 2 0 2 0 0 2 0 0 2 0 2 0 1 1 0 1 1 0 0 0 0 0 0 0 0 0 0 0 0 0 0 2 0 0 1 1 1 2 1 1 0 1 1 0 0 2 0 0 1 1 1 1 1 1 1 1 2 1 2 1 1 2 2 0 0 0 2 0 0 0 0 0 0 2 0 0 1 1 1 1 0 2 0 2 0 1 2 2 2 2 1 2 0 0 0 0 0 0 2 0 2 1 1 0 2 0 0 1 0 1 1 0 0 0 0 0 0 0 0 2 0 0 0 2 0 0 0 0 0 0 1 0 0 1 0 1 0 1 0 0 0 0 0 0 1 1 0 1 1 1 0 1 0 0 0 0 0 2 1 2 0 0 0 2 0 2 2 0 0 0 1 0 1 2 1 0 1 0 1 0 0 0 0 1 0 2 0 2 2 0 0 1 2 1 1 1 2 0 0 2 1 1 2 0 0 0 1 0 1 0 1 1 1 0 0 0 0 0 0 2 0 1 0 0 0 2 1 1 0 0 0 1 0 1 1 1 0 0 0 0 0 2 0 1 1 0 1 0 1 0 0 0 1 0 0 0 0 0 0 0 1 1 2 2 0 0 0 0 0 0 0
82 0 0 1 0 0 0 1 0 0 0 1 1 1 0 0 1 1 1 2 0 1 1 1 1 1 1 1 0 0 1 1 1 2 1 0 2 0 0 1 1 0 1 1 1 1 0 0 2 0 0 0 0 0 2 0 0 0 1 0 0 1 0 1 1 1 1 1 1 0 0 0 2 2 2 2 2 1 1 1 0 2 1 0 1 0 0 2 2 2 1 2 2 0 0 0 0 0 0 2 0 2 0 1 1 0 1 2 1 1 0 1 1 2 2 1 2 0 1 0 1 0 0 2 0 0 0 2 2 2 0 0 0 0 0 0 0 0 0 0 0 2 0 0 0 1 1 0 1 0 0 1 1 1 1 0 0 0 1 0 1 1 0 2 1 2 1 1 1 1 1 0 1 1 1 0 2 0 0 1 0 0 0 2 2 1 1 1 0 0 0 2 2 1 2 0 1 0 0 0 0 1 0 0 1 0 0 1 1 1 2 1 1 0 0 1 1 0 1 0 1 1 1 0 0 0 1 0 0 0 1 1 0 0 0 0 0 2 2 0 0 1 2 0 0 0 0 0 2 0 0 0 1 1 0 0 0 0 1 0 0 0 0 1 1 0 0 1 2 2 0 1 0 1 0 0 1 0 2 0 2 0 0 1 0 1 0 0 0 2 0 1 0 2 2 0 1 1 0 1 0 1 1 0 1 1 0 0 0 0 1 1 0 1 1 0 0 0 0 0 1 2 1 1 2 0 1 2 0 0 0 0 0 0 0 1 0 2 0 0 0 2 1 0 0 0 2 0 2 2 1 1 0 1 1 0 1 0 0 2 2 0 1 0 1 0 0 2 0 0 0 2 0 2 1 1 2 1 1 0 0 2 0 1 1 0 0 0 0 0 0 1 1 0 2 0 1 1 0 0 0 1 0 2 0 1 0 1 0 0 0 0 0 0 2 2 0 1 0 0 0 1 0 0 0 2 0 1 0 0 2 0 2 0 2 1 0 1 1 0 2 0 0 0 0 2 1 0 2 1 0 1 1 2 1 1 0 1 1 1 2 0 0 0 0 1 1 1 0 1 0 1 1 1 1 1 0 1 0 0 2 0 1 1 1 0 0 1 2 0 0 2 1 1 0 1 1 1 1 0 0 2 1 1 2 1 2 0 0 1 0 0 0 2 0 0 0 1 0 1 0 2 2 1 0 0 1 0 1 2 1 0 1 1 0 0 2 0 1 1 2 0 2 1 2 2 1 1 2 1 1 1 1 0 2 0 0 1 0 0 0 0 1 1 1 1 0 1 2 0 1 1 0 0 0 0 1 1 1 1 1 0 0 0 0 0 0 2 2 2 2 0 0 0 1 0 0 0 0 0 0 2 0 2 0 2 1 0 2 2 2 0 0 0 1 0 1 0 1 0 0 0 0 0 0 0 2 0 0 0 0 0 1 2 0 0 0 0 1 0 0 1 1 1 2 0 1 2 1 0 0 2 0 0 1 1 0 2 2 0 0 0 2 0 0 2 1 1 1 1 0 1 0 0 0 2 1 1 2 1 0 1 0 2 0 1 2 1 2 1 0 0 0 1 1 0 2 0 0 1 0 1 0 0 0 2 2 1 0 0 0 0 0 1 1 1 0 0 0 0 0 0 1 0 2 2 0 1 1 1 0 1 0 2 0 0 2 0 0 1 0 1 0 1 1 0 1 1 0 0 1 1 0 0 0 0 0 0 0 0 0 0 2 1 0 0 2 1 2 1 1 0 1 0 0 0 2 0 1 1 1 2 1 1 1 1 1 2 0 2 0 2 2 2 0 0 0 1 0 0 1 0 0 0 1 0 2 1 0 1 0 0 1 0 0 0 1 1 2 2 1 2 1 0 0 0 0 0 1 2 0 2 1 1 0 1 0 0 0 1 1 1 1 0 1 0 1 0 0 0 2 0 1 0 1 1 1 0 0 0 2 2 0 0 1 0 1 0 1 1 1 1 0 1 0 1 0 1 2 1 1 1 2 0 0 0 0 0 0 2 0 0 1 0 2 0 2 2 0 1 0 2 0 0 2 2 1 1 0 0 0 0 0 0 0 0 2 1 2 1 0 0 1 0 2 2 2 1 1 1 2 2 0 2 0 0 0 2 0 0 0 1 2 1 0 0 1 1 1 1 1 0 2 0 1 0 0 0 0 2 2 2 0 0 0 0 1 0 0 1 2 0 0 0 0 0 0 1 0 1 0 0 0 0 0 0 0 0 0 1 1 0 0 0 0 0 1 0 0 0 1 1
83 0 1 1 0 0 1 2 0 1 1 1 1 0 0 0 0 2 0 0 2 2 0 0 2 0 0 1 0 0 2 0 2 2 1 2 1 0 0 0 0 0 1 1 1 0 0 0 0 2 1 0 1 0 1 0 0 0 0 0 0 1 0 1 1 1 1 0 1 0 0 0 1 2 1 2 2 0 0 0 0 1 2 1 2 0 0 0 1 1 0 0 2 2 0 2 0 0 0 2 0 1 0 1 1 1 2 1 2 0 0 1 1 2 2 1 2 0 1 0 1 0 2 0 0 0 0 1 2 2 1 1 0 0 0 0 0 0 0 0 0 2 0 0 1 0 1 0 1 1 0 0 0 0 0 0 1 0 0 1 1 1 1 2 1 2 0 1 0 1 0 0 0 2 2 0 0 0 0 2 0 0 0 1 1 0 1 0 0 0 0 0 2 2 2 1 1 0 0 0 0 1 0 1 0 1 2 0 0 1 2 1 1 0 0 2 0 0 1 0 1 1 2 0 0 0 1 0 0 0 0 0 0 0 0 0 0 2 2 1 0 1 2 0 0 0 0 0 2 0 0 0 1 0 0 0 1 2 0 1 1 1 0 0 0 0 0 2 2 2 0 2 1 1 0 1 0 1 1 1 0 0 0 1 1 1 1 2 0 2 0 0 1 2 2 2 1 0 0 1 1 0 0 0 0 0 0 1 1 0 0 1 0 1 1 1 0 1 0 0 1 0 0 0 1 0 0 1 1 1 0 2 0 0 0 0 0 0 2 0 0 1 2 1 0 0 2 1 2 1 2 2 0 0 1 1 0 2 0 0 0 0 2 1 2 0 0 2 2 0 2 0 0 2 1 0 2 0 0 0 0 1 0 0 0 0 0 1 1 0 0 1 0 0 2 0 0 1 0 0 0 0 2 0 0 0 0 0 0 0 2 0 0 0 0 0 0 1 0 0 0 1 0 0 0 1 0 1 0 1 0 0 0 0 2 0 0 1 1 1 0 0 1 2 1 2 0 1 0 0 0 1 1 2 2 1 1 2 2 0 0 0 1 0 0 1 1 1 0 1 0 1 2 2 1 1 0 2 0 1 2 0 1 1 1 0 0 1 2 1 1 2 2 1 0 0 0 1 2 1 0 2 2 1 2 0 1 0 0 1 0 0 0 1 0 0 0 0 0 1 0 2 1 1 0 1 1 0 0 0 2 0 1 1 0 0 1 0 0 0 1 0 2 2 2 1 2 1 1 1 1 1 0 2 0 2 0 0 0 0 0 0 1 0 0 0 1 1 0 1 0 2 1 0 1 0 2 1 1 1 1 0 0 0 1 1 1 0 0 0 1 0 1 0 0 0 0 1 1 0 0 1 0 1 0 2 1 0 1 2 0 0 0 0 1 1 0 0 0 0 1 0 0 1 0 1 0 1 0 0 0 1 1 1 0 1 0 0 1 0 1 1 0 1 1 0 1 1 2 0 1 2 0 0 1 1 0 2 2 0 0 0 0 0 1 0 0 2 0 2 0 0 0 0 1 1 1 1 1 1 1 0 0 1 2 2 0 1 1 1 0 0 0 1 0 0 1 0 0 0 0 1 0 0 2 1 2 2 0 1 0 0 0 0 0 1 0 2 2 2 0 0 0 0 2 2 0 2 1 0 0 1 0 2 0 0 0 1 1 1 0 1 0 1 1 0 1 0 0 0 0 0 1 0 1 1 1 0 0 0 0 0 2 0 0 0 1 1 1 2 0 0 1 1 0 0 2 0 2 2 1 1 1 1 0 1 0 2 2 2 2 0 1 1 0 0 1 1 0 0 0 0 0 0 1 0 1 1 0 1 1 0 1 1 1 0 2 0 1 0 0 0 2 0 0 0 0 0 0 1 0 1 1 0 0 1 1 1 0 0 0 0 0 1 1 0 0 1 0 1 2 0 0 0 2 0 0 0 0 0 0 1 0 0 0 2 2 0 2 0 0 0 0 1 0 2 0 0 1 0 1 1 1 1 0 0 1 1 0 2 1 0 1 0 2 0 2 1 0 0 0 2 0 2 2 1 1 2 0 0 0 0 1 1 2 2 1 1 2 0 0 2 2 2 0 1 2 0 1 0 2 2 0 2 0 0 0 2 0 0 0 1 1 2 0 0 0 0 0 0 1 0 1 0 1 0 2 2 1 0 0 0 1 0 1 1 0 0 0 0 1 0 0 0 0 0 0 0 1 1 0 0 0 1 0 1 0 0 0 0 0 0 0 1 0 1 0 0 0 0 0 0
84 0 0 2 0 0 1 2 1 2 2 0 1 2 0 0 1 0 0 2 0 0 0 0 2 0 0 2 0 1 1 1 2 2 0 1 1 1 0 2 2 0 0 1 1 1 0 0 1 1 1 0 1 1 0 0 0 0 1 0 1 1 0 0 0 0 1 0 0 0 0 0 2 2 2 2 2 2 2 1 1 2 2 2 2 0 0 2 2 2 1 1 1 2 0 2 0 0 0 1 0 2 0 0 1 1 1 0 0 2 0 0 1 2 2 1 2 0 2 0 0 0 0 2 0 1 0 0 1 1 0 1 0 0 0 0 0 0 1 1 2 1 0 0 0 2 0 0 0 0 0 1 1 1 1 0 0 2 0 0 0 0 2 2 1 2 0 2 2 0 0 0 0 2 1 0 2 0 1 1 0 1 0 2 1 0 1 1 1 0 0 2 2 0 2 0 2 0 0 0 0 1 0 0 1 0 0 1 2 0 0 1 1 0 2 2 1 2 1 0 1 1 1 0 0 0 0 0 0 0 1 1 0 0 0 0 0 2 2 1 0 0 2 0 0 0 0 0 2 0 0 0 1 0 0 0 0 0 0 0 0 0 0 2 0 0 0 0 1 1 0 1 0 0 0 0 1 0 1 0 2 0 0 2 0 2 0 1 0 2 0 1 0 1 1 0 1 1 1 2 1 0 1 1 0 0 1 0 0 0 1 2 0 1 1 0 0 0 1 0 0 1 1 2 1 0 0 1 0 2 0 1 1 1 0 0 0 0 2 1 0 1 2 0 1 2 0 2 2 0 2 2 0 0 2 0 0 1 0 1 1 0 1 1 1 0 0 1 1 0 1 1 1 2 2 0 0 0 0 0 1 1 0 0 1 0 0 0 0 0 0 1 1 0 2 0 2 1 0 2 1 2 1 0 0 0 1 1 1 1 0 1 0 0 1 0 0 0 1 0 0 1 1 2 0 2 2 1 1 1 2 1 0 2 0 1 0 1 1 0 1 0 0 0 0 1 1 1 0 0 0 0 0 2 1 0 1 2 2 2 0 0 1 1 0 2 2 2 0 0 1 1 1 1 1 0 1 2 2 0 0 1 1 1 2 0 0 1 2 1 1 2 0 2 1 1 1 0 0 2 0 2 1 0 1 1 2 0 0 0 0 0 0 0 2 0 0 0 0 1 0 2 1 1 0 0 1 2 0 2 0 2 2 1 0 0 1 0 2 2 0 1 1 0 2 0 1 1 1 1 0 0 0 1 2 0 1 0 0 1 1 0 0 0 0 0 1 1 1 0 1 1 1 0 1 0 1 1 2 0 2 0 0 0 0 0 0 0 0 0 0 0 1 2 0 0 0 0 0 0 0 2 1 1 0 2 0 0 2 2 0 0 0 2 1 2 0 0 0 0 0 0 0 1 1 1 1 2 0 0 1 0 1 2 0 0 2 0 0 0 0 0 0 1 2 0 2 0 1 0 0 0 2 0 0 0 0 1 1 0 0 0 2 0 0 2 1 2 0 2 0 0 1 0 0 2 1 0 0 0 1 0 1 0 0 0 1 0 0 1 0 0 0 1 0 0 1 0 0 2 0 2 0 0 2 1 1 1 0 0 0 0 0 0 0 1 0 1 0 0 0 0 0 0 2 1 0 0 0 1 0 2 0 2 0 0 0 1 1 2 0 2 0 0 0 0 0 0 0 1 1 1 1 1 1 1 0 0 1 0 0 0 2 0 0 0 2 2 1 2 0 0 0 0 1 0 1 0 2 2 1 1 1 1 1 1 1 2 1 2 0 1 2 1 0 0 0 0 0 0 1 0 2 0 1 1 1 0 0 2 2 0 1 1 0 0 1 1 2 1 0 1 1 2 0 0 0 0 0 2 0 2 1 0 0 1 0 1 0 0 1 1 0 0 2 1 1 1 1 0 1 0 1 0 1 0 1 0 0 0 0 1 0 0 0 1 1 0 1 0 0 0 0 1 0 0 1 1 2 2 2 0 0 1 0 0 2 0 0 1 0 1 0 0 2 0 2 1 0 0 0 2 0 2 2 1 1 1 0 1 1 1 0 0 1 1 1 0 2 2 0 0 2 1 1 1 1 1 0 0 2 1 1 2 0 0 1 1 0 0 1 0 0 2 1 1 1 0 0 0 2 0 2 0 0 0 0 2 2 1 0 1 2 0 1 1 1 0 0 1 2 0 0 0 0 0 0 0 2 0 0 0 1 0 0 1 1 0 0 1 1 0 0 1 1 0 0 1 1 0 2 1
85 0 0 0 0 0 0 2 1 2 1 0 1 2 1 1 0 0 0 2 0 2 1 0 2 0 0 2 0 0 2 1 2 2 2 0 2 0 0 1 1 0 0 0 2 0 0 0 1 1 0 0 1 0 1 0 0 0 0 1 0 1 0 1 0 1 0 0 1 0 0 0 1 2 1 2 2 0 0 0 1 1 2 1 2 0 0 0 2 2 0 1 2 2 1 1 1 2 2 2 2 2 1 0 1 1 2 0 0 2 0 0 1 2 2 0 1 0 0 0 2 0 1 1 0 1 0 0 0 0 0 0 0 0 0 0 0 0 0 0 1 1 0 1 0 0 0 1 1 0 1 1 0 0 1 1 1 1 1 0 0 0 1 1 0 2 0 0 1 1 0 0 0 2 1 1 1 0 0 0 0 0 0 1 1 0 1 2 1 0 0 2 2 1 2 0 0 0 0 0 0 0 0 1 2 0 1 1 0 0 2 0 1 1 2 2 0 0 0 0 0 0 2 0 0 0 1 0 0 0 0 0 0 0 0 0 0 2 2 1 0 1 2 0 0 0 1 0 2 0 0 0 1 0 0 0 1 2 0 1 2 1 0 0 1 0 1 1 1 1 0 2 1 1 0 0 0 1 1 1 0 1 0 1 0 0 0 2 0 2 0 0 0 2 2 0 1 0 0 0 1 0 0 2 0 0 0 0 0 0 0 2 0 1 1 0 0 1 0 0 0 1 0 1 1 0 0 1 1 1 0 1 0 0 0 0 0 1 1 0 0 0 2 2 1 1 1 0 1 0 0 0 0 0 1 1 0 0 1 1 2 1 2 1 2 1 0 1 2 0 2 0 1 2 1 0 1 1 1 0 1 1 0 0 0 1 0 1 1 1 1 1 1 0 2 0 2 1 0 0 0 0 1 0 0 0 2 0 0 0 1 1 0 0 1 1 0 1 0 0 0 1 0 1 1 1 0 1 1 1 0 2 0 0 1 0 0 0 0 0 2 0 0 0 0 1 0 2 0 2 0 0 1 1 1 1 0 2 2 2 1 0 0 0 1 1 0 2 1 0 1 1 2 2 2 2 0 1 1 0 1 0 0 0 2 0 0 1 2 1 1 2 0 2 1 0 0 0 0 2 0 2 1 1 1 1 1 0 0 1 0 0 0 2 0 0 0 0 2 1 1 2 0 0 0 1 1 1 1 2 0 1 1 0 2 0 1 0 1 1 1 0 2 2 2 1 1 2 2 2 0 0 0 1 2 0 0 0 0 0 0 0 1 0 0 0 1 2 1 1 1 1 0 0 0 0 0 2 2 1 2 1 0 1 0 0 1 1 0 0 0 0 1 0 1 0 0 1 0 0 1 1 0 1 0 2 1 0 1 1 2 0 0 1 1 1 0 0 0 0 1 0 0 1 0 0 2 1 0 0 2 0 0 2 0 1 1 0 0 1 1 1 1 2 2 0 2 1 1 0 1 2 1 2 0 0 0 2 1 0 0 0 1 1 1 1 1 2 1 1 1 1 0 0 0 1 1 0 1 0 2 1 0 0 0 1 0 0 0 2 0 0 0 1 0 0 1 0 0 1 0 1 0 1 0 2 1 1 1 0 1 0 0 0 1 0 0 0 0 0 0 0 0 0 2 2 0 0 0 1 0 1 1 2 0 1 1 0 0 1 0 1 0 0 0 0 0 1 0 0 0 0 2 1 1 1 0 0 2 0 0 0 2 1 0 0 2 2 0 2 0 0 1 0 1 2 1 0 2 2 1 1 0 0 0 0 0 2 1 2 0 1 2 2 1 1 0 0 0 0 0 0 0 0 0 0 1 0 0 2 2 1 1 1 1 0 2 0 2 1 0 1 1 1 0 0 0 0 1 2 1 1 1 0 0 0 0 1 0 0 0 0 0 0 1 1 1 1 1 0 1 0 0 0 2 0 0 0 0 0 1 1 0 0 1 1 2 0 2 1 0 0 0 1 0 0 0 1 1 1 1 0 2 0 0 0 0 1 0 2 0 0 0 0 2 1 1 2 0 0 0 2 0 0 1 2 0 1 0 1 0 0 1 1 2 1 0 0 1 1 0 0 0 2 2 2 2 0 0 0 2 0 1 2 0 0 0 0 0 0 1 2 2 1 0 0 1 1 0 0 1 0 1 0 0 0 1 2 2 2 1 2 1 0 2 1 2 0 0 1 1 0 0 0 0 0 0 1 2 1 0 1 0 1 0 1 1 1 1 0 0 0 0 1 1 0 0 0 0 0 0 0
86 1 0 2 0 0 1 1 0 2 2 0 0 0 0 0 0 2 0 0 2 2 1 1 1 1 1 2 0 0 1 0 1 1 1 1 1 2 0 1 1 0 0 0 1 1 1 0 0 2 2 0 0 0 2 0 0 0 1 1 0 0 0 2 0 2 0 1 1 0 0 0 2 2 1 2 2 0 0 0 1 1 1 1 1 0 0 0 0 2 0 0 0 0 1 2 1 0 0 1 1 2 1 1 0 0 2 0 0 2 0 0 2 2 2 2 2 0 1 0 1 0 0 2 0 1 0 0 0 0 0 0 1 0 0 0 0 0 0 0 1 1 2 0 0 0 0 0 0 0 0 0 0 1 1 0 0 1 0 1 1 0 1 2 1 2 0 1 1 0 1 0 0 2 1 0 2 2 0 0 0 1 0 2 0 0 0 2 1 0 0 2 1 1 1 0 1 0 0 0 0 0 0 1 2 0 0 1 2 0 1 1 1 0 1 2 1 2 2 0 1 1 1 0 0 0 1 1 1 1 1 1 0 0 0 0 0 2 2 1 0 1 1 0 0 0 0 0 0 0 0 0 1 0 1 1 1 0 0 0 0 0 0 1 1 0 2 0 2 0 1 1 1 0 0 0 1 0 1 0 1 1 0 2 0 1 0 1 0 2 0 1 1 2 2 1 2 1 0 1 1 1 1 0 1 0 0 0 0 0 1 2 0 1 1 1 0 0 1 0 0 2 1 2 2 0 1 0 0 0 0 2 0 0 0 1 1 1 1 0 0 0 0 0 0 0 1 0 2 2 0 0 0 0 2 0 0 0 1 1 2 1 0 0 0 1 0 2 2 0 2 0 1 2 1 0 1 1 1 0 0 1 0 1 1 0 0 0 0 0 0 0 0 0 0 2 0 0 0 1 0 1 1 1 0 1 0 0 0 0 0 2 1 0 2 1 0 0 0 1 0 1 0 2 1 1 0 0 0 1 2 1 2 0 2 2 0 0 0 0 1 0 2 2 1 2 1 1 0 2 0 0 1 2 1 0 1 1 0 2 2 0 1 1 0 2 2 2 0 0 1 2 2 2 2 1 1 2 1 1 1 0 2 2 2 1 0 1 2 1 1 2 0 0 0 0 0 1 1 1 0 2 1 1 1 1 1 0 1 0 1 0 0 0 0 0 1 1 1 1 1 2 1 2 0 0 1 1 0 2 1 1 2 1 1 0 1 0 1 1 1 0 1 2 2 2 1 0 1 1 0 1 0 2 1 1 0 1 0 1 1 0 1 1 0 0 1 1 0 1 0 1 1 0 0 0 1 2 2 1 2 0 1 1 0 0 1 0 0 0 0 0 0 0 0 0 1 1 1 0 0 1 0 0 0 2 0 0 1 1 0 0 1 1 0 1 0 0 1 0 1 0 0 1 0 0 0 2 0 0 1 0 1 1 0 0 1 0 1 0 0 1 1 1 2 0 2 1 1 0 1 1 1 1 0 0 0 2 2 1 0 0 1 0 0 1 2 2 0 0 2 0 0 0 1 1 1 1 0 0 1 0 0 1 0 1 0 1 2 1 1 1 1 0 1 0 1 0 0 2 0 2 0 0 0 2 1 1 1 0 1 0 0 0 0 1 0 1 1 1 0 0 0 1 1 1 0 0 0 0 0 0 0 2 0 0 0 0 0 0 0 0 0 0 0 0 0 1 0 0 0 0 1 1 1 1 0 0 2 1 0 1 2 2 1 0 2 0 1 1 1 0 0 1 1 0 2 0 0 0 2 2 0 0 1 1 1 2 2 2 1 0 2 2 1 1 1 0 0 0 0 1 0 1 1 1 2 1 0 1 0 0 1 0 2 1 1 1 1 1 0 1 1 1 0 0 0 0 1 2 1 1 2 1 1 2 0 1 1 0 1 1 0 0 0 0 0 1 1 0 2 1 1 0 1 1 1 0 0 0 1 2 1 0 1 1 2 0 2 0 0 0 0 2 0 1 0 1 2 2 2 0 0 0 0 0 2 0 0 0 0 0 1 0 2 0 2 2 1 0 1 2 0 1 2 1 1 1 0 1 0 0 1 1 2 2 1 1 1 0 0 1 1 0 1 1 0 0 0 0 2 2 0 2 0 0 0 0 0 0 0 1 2 1 0 1 2 0 0 0 1 0 0 0 2 0 2 2 2 1 0 1 1 0 0 2 1 1 2 2 0 0 0 0 0 1 0 2 0 0 0 0 0 2 0 2 1 0 0 1 1 0 0 1 1 0 1 0 0 0 0 0
87 1 0 1 0 0 2 1 0 0 0 2 1 2 1 1 0 1 1 0 1 1 0 1 1 0 0 2 1 1 1 1 1 1 1 0 2 1 0 1 1 0 1 1 1 1 2 1 0 2 1 0 0 0 1 0 0 0 0 1 0 2 1 0 0 0 1 1 1 0 0 0 1 2 1 2 2 1 1 0 2 2 1 0 0 0 0 0 1 2 0 0 2 2 0 2 0 1 0 2 0 1 1 0 1 0 2 1 1 1 0 2 0 1 1 0 1 0 1 0 1 0 2 0 0 1 0 1 1 1 0 0 0 0 0 0 0 0 0 0 0 2 0 0 2 1 0 0 1 1 0 0 1 1 2 0 0 1 0 0 1 1 1 2 1 2 0 1 0 1 1 2 1 1 1 0 2 2 0 0 0 0 0 2 1 0 1 0 0 0 0 1 1 1 1 1 2 0 0 0 1 0 0 0 1 0 2 1 1 1 1 1 1 0 0 2 0 1 2 1 2 0 1 1 0 0 0 1 1 1 1 1 0 0 0 0 0 2 2 2 0 0 2 0 0 0 0 0 2 0 0 0 1 0 0 0 0 0 1 0 0 0 0 2 1 0 0 0 0 0 0 2 0 2 0 0 1 0 2 0 2 0 1 1 1 1 2 1 0 2 0 1 0 1 2 0 2 1 0 0 1 0 0 1 0 0 0 1 0 0 1 1 0 0 0 0 1 1 1 0 0 1 2 0 2 0 0 2 2 2 0 0 0 0 0 0 0 2 0 0 0 0 0 0 0 0 1 0 2 1 1 1 1 0 1 0 0 0 0 1 1 0 1 1 0 0 0 2 1 0 1 1 0 2 0 1 1 1 1 1 0 0 0 2 0 1 0 1 1 0 0 2 1 0 1 1 0 1 1 1 1 1 0 1 0 1 1 1 0 0 0 0 0 0 0 0 0 0 0 0 0 0 2 0 2 2 0 2 0 2 2 0 0 2 0 1 0 2 1 0 1 0 1 2 2 2 0 1 1 2 0 1 0 1 0 0 0 0 0 0 2 0 0 0 0 1 1 2 0 0 0 1 2 2 0 0 0 1 0 0 1 0 1 1 1 0 1 0 1 0 1 1 1 2 0 0 0 1 1 1 0 2 2 1 2 1 0 1 0 1 0 0 0 1 1 0 0 0 1 1 0 2 1 1 1 0 1 1 1 2 0 1 1 0 0 0 1 0 0 0 1 0 2 0 0 2 0 1 1 1 0 0 0 2 2 0 0 1 0 0 0 0 1 1 1 1 0 1 2 0 1 2 2 0 1 0 2 2 2 0 2 0 0 2 0 0 2 1 0 0 1 0 0 2 0 1 0 0 0 0 0 2 1 0 0 2 1 0 1 1 1 0 0 0 0 1 1 0 1 0 0 0 0 1 0 0 0 2 0 0 1 0 0 2 0 1 0 0 0 0 0 1 0 2 1 0 1 2 0 0 2 2 0 0 1 1 0 2 2 0 0 0 0 1 1 0 0 2 1 0 1 1 0 0 0 1 1 1 1 1 0 0 0 2 0 2 2 1 1 0 0 0 0 0 0 0 1 1 0 1 1 0 0 0 1 2 2 2 0 0 1 1 0 1 1 1 1 0 0 0 0 0 0 0 2 2 0 2 2 0 1 2 1 1 0 2 2 1 0 2 1 1 0 1 1 0 1 1 0 0 0 0 0 0 0 1 2 0 1 0 0 0 2 0 0 0 2 2 2 2 0 1 1 0 0 1 2 0 2 2 0 0 0 0 0 1 0 2 2 2 0 0 1 2 0 0 0 0 0 0 0 0 0 0 1 0 2 1 0 1 0 0 1 1 1 0 2 0 2 2 1 1 0 1 0 0 0 0 2 2 2 0 2 0 0 1 0 0 0 0 0 0 0 1 1 0 1 1 1 0 2 1 0 0 2 0 0 0 0 0 1 1 0 0 0 1 2 0 1 0 1 1 0 0 0 0 0 0 1 0 0 1 2 0 0 1 0 0 0 1 0 0 0 1 1 0 1 2 0 0 0 2 0 1 1 1 1 2 0 1 1 1 0 0 0 0 2 0 1 1 0 0 2 1 0 0 0 0 0 0 2 2 0 1 1 0 1 1 0 0 1 0 1 0 0 1 1 0 1 0 0 1 0 0 1 0 2 2 2 1 1 1 0 0 1 0 0 0 1 0 1 0 0 0 0 1 0 0 2 0 0 0 0 1 0 0 0 0 1 0 0 0 0 1 2 1 1 0 1 1 2 1
88 0 0 2 0 0 1 1 0 1 1 1 0 0 0 0 0 1 0 0 2 2 1 1 1 1 0 2 0 0 1 1 1 2 1 2 2 1 0 1 1 0 0 0 2 0 0 0 0 2 1 0 0 0 2 1 0 0 1 0 0 1 0 0 0 0 0 2 0 0 0 0 1 2 1 2 2 2 2 1 1 2 1 1 1 0 0 0 2 2 0 1 1 1 1 1 1 1 1 2 1 2 1 1 0 0 2 0 1 1 0 0 1 1 1 1 1 0 1 0 1 0 2 0 1 0 0 0 0 0 1 1 1 0 0 0 2 0 0 0 0 2 0 0 0 1 0 0 0 0 0 0 0 0 1 0 2 1 0 0 0 1 1 2 1 2 0 1 1 0 0 0 0 2 1 0 1 0 0 2 1 1 1 2 1 0 1 1 0 0 0 1 0 0 1 0 0 0 0 0 0 0 0 0 1 0 2 1 1 0 2 0 2 0 2 2 0 0 1 0 1 1 1 1 0 0 0 1 0 0 0 0 0 1 1 0 1 2 1 2 0 0 2 1 0 0 0 0 2 0 0 0 2 0 0 0 1 0 0 0 0 0 0 1 1 0 1 0 2 1 0 2 0 1 0 1 0 1 1 0 1 0 0 1 1 1 1 1 0 2 0 1 1 2 2 1 0 1 1 2 1 0 2 0 1 0 1 0 0 0 0 0 0 2 2 1 0 0 0 0 0 2 1 0 2 0 0 1 1 0 0 2 0 0 0 0 0 0 2 1 0 0 0 0 0 0 2 0 2 1 0 0 0 1 0 1 1 0 0 1 1 0 0 0 0 0 0 2 2 1 2 0 1 2 2 0 2 0 0 0 1 1 0 0 0 1 0 1 1 0 0 2 1 0 2 0 1 1 0 0 0 0 1 1 1 0 0 1 0 0 1 0 0 0 0 0 0 1 0 0 1 1 1 0 1 2 1 1 0 0 0 0 1 1 1 1 0 0 0 0 1 0 1 2 2 2 0 0 2 1 1 0 2 2 1 1 0 2 1 1 1 0 1 1 0 1 1 1 0 1 1 2 2 2 2 0 2 2 0 2 2 1 1 1 1 0 0 0 1 0 1 1 1 1 0 1 1 1 1 1 0 2 2 2 2 0 1 0 0 0 0 0 0 0 1 1 0 0 1 2 0 2 2 2 0 2 0 0 0 2 1 0 0 0 0 0 0 0 1 1 1 0 0 0 2 1 2 2 2 2 1 1 0 1 2 0 0 1 0 0 0 0 0 0 0 0 0 2 1 1 1 0 0 0 0 0 0 1 1 2 1 0 0 1 1 2 2 1 1 1 0 0 1 0 0 0 0 0 0 0 0 2 0 0 1 2 1 0 1 0 0 0 0 0 1 0 0 0 0 0 0 0 0 0 0 1 1 1 0 0 1 0 0 1 0 1 1 0 0 0 0 0 0 0 2 0 1 0 2 0 0 2 1 1 0 0 0 2 2 1 1 0 1 1 1 0 1 2 0 1 0 1 2 0 0 2 0 0 1 0 0 1 0 1 0 0 2 0 1 2 1 1 0 1 0 0 1 1 0 2 1 0 0 0 2 1 1 1 0 2 0 0 0 0 0 1 0 0 0 0 0 0 0 1 0 1 1 2 1 0 0 1 0 2 0 1 0 1 0 2 2 0 0 0 1 0 1 0 0 0 0 0 1 2 0 0 0 1 2 1 1 0 2 1 0 1 2 1 1 0 1 0 1 1 0 0 1 0 1 2 2 0 0 0 0 1 0 2 1 2 0 1 2 1 0 0 0 0 0 1 0 0 0 0 0 1 1 1 1 1 1 0 0 2 0 0 2 0 2 1 1 1 1 1 0 0 0 0 1 2 2 1 2 1 0 2 0 1 1 0 0 1 1 1 2 0 2 0 0 0 2 0 1 0 1 0 1 0 0 0 0 0 0 0 0 0 1 0 2 0 0 0 0 1 0 0 0 0 0 0 1 0 1 0 0 0 1 1 0 1 1 0 1 0 1 0 1 2 0 1 0 2 0 2 2 1 0 1 0 1 1 0 1 1 1 0 1 0 2 2 0 0 1 0 2 2 2 0 0 2 2 2 0 2 0 0 0 1 0 1 0 1 2 2 1 0 0 0 0 0 1 1 1 0 1 0 1 2 0 0 0 0 1 0 1 0 1 0 0 1 0 1 0 1 1 0 0 0 2 0 0 0 0 2 0 0 0 0 1 0 0 0 0 2 0 0 0 1 0 1 0 0
89 0 0 2 0 0 2 2 0 2 2 0 1 1 1 1 0 2 1 0 2 2 1 1 1 1 1 2 1 1 1 2 2 2 2 1 1 2 0 0 0 0 1 1 2 1 1 0 0 2 1 0 2 2 0 1 0 0 0 0 0 1 0 1 0 0 0 0 1 0 0 0 1 2 1 2 2 1 1 1 0 1 2 1 1 0 0 1 1 1 0 1 0 2 1 1 1 0 0 1 1 1 0 1 1 1 2 1 1 1 0 2 1 1 1 1 1 0 0 0 2 0 0 2 0 2 0 2 2 2 2 2 1 0 0 1 1 0 1 1 1 2 0 0 1 1 0 0 0 0 0 0 1 0 1 1 1 0 0 1 1 1 1 2 0 1 0 1 0 1 0 0 1 1 2 0 2 0 1 2 1 1 0 2 0 0 1 2 0 0 0 2 1 1 1 0 1 0 0 0 0 1 0 1 1 0 1 0 0 0 1 0 2 0 1 2 0 0 1 1 2 1 2 0 0 0 1 0 0 0 0 0 0 0 0 0 0 2 2 1 0 0 1 0 0 0 0 0 2 0 0 1 1 0 0 0 0 2 0 1 2 1 0 0 0 0 0 0 2 0 0 2 0 0 0 1 1 1 0 0 0 0 0 1 1 0 0 1 0 2 0 1 0 1 2 0 2 0 1 2 1 1 1 0 0 0 2 0 0 0 0 2 0 2 2 0 0 0 0 0 2 0 2 1 1 0 1 1 0 1 0 0 0 0 0 0 0 0 2 0 0 1 1 0 0 0 2 0 1 1 0 0 1 0 1 0 0 0 0 1 1 0 2 2 2 0 1 1 1 0 1 1 0 2 1 0 2 0 0 0 2 1 0 2 0 0 0 0 0 0 0 2 0 0 2 0 1 0 0 0 0 0 1 1 0 1 1 2 0 0 0 0 1 1 1 0 1 0 1 0 0 1 0 2 2 2 0 1 0 0 1 1 0 1 1 1 0 1 1 0 1 0 1 1 0 2 2 1 1 0 1 0 0 1 0 0 0 2 1 2 1 0 0 2 0 2 2 2 0 0 0 0 1 1 1 1 0 1 0 1 2 0 1 1 2 0 0 0 2 0 0 1 1 1 1 0 0 1 1 0 1 1 2 2 0 2 2 1 0 1 0 0 0 0 1 1 1 0 1 0 1 2 1 2 0 0 1 0 1 1 1 0 1 1 1 0 0 1 1 0 0 1 0 0 0 1 2 0 0 0 0 0 0 1 1 1 0 0 0 1 1 0 0 0 1 1 0 1 1 1 0 1 1 0 1 0 1 1 1 2 2 0 0 1 0 1 1 1 1 1 0 0 0 0 2 0 1 1 0 0 1 1 2 2 0 2 0 0 0 1 1 0 0 0 2 0 0 0 0 0 0 0 0 0 0 0 2 1 0 0 0 1 0 1 0 0 1 0 0 0 0 1 0 2 2 0 2 1 1 0 1 0 2 1 0 0 0 2 2 0 0 0 2 1 0 1 2 2 0 1 1 0 0 1 1 1 1 1 0 0 0 0 1 0 0 0 1 0 2 2 0 0 0 1 1 0 2 0 0 2 0 2 0 0 1 2 2 1 1 1 0 0 0 2 0 2 0 0 0 0 0 0 1 0 1 1 0 1 1 0 0 0 0 2 0 1 0 0 0 1 0 2 0 0 0 1 1 0 0 0 0 0 0 1 1 0 0 0 0 0 0 0 2 2 2 0 2 2 1 1 0 0 1 0 0 0 2 0 2 2 1 1 0 0 0 2 0 2 2 2 1 0 2 2 1 1 0 0 0 0 0 0 0 0 0 0 1 0 1 2 2 0 1 1 1 0 2 1 2 1 0 1 1 0 0 0 0 0 0 2 0 2 1 0 0 2 0 1 1 0 0 0 0 0 1 1 1 1 1 0 2 1 1 0 1 0 1 1 0 0 0 2 0 0 0 1 1 0 1 0 0 0 0 1 0 0 0 2 1 2 2 0 2 1 0 1 0 1 0 2 0 0 1 0 2 0 2 2 0 0 0 1 0 1 1 1 0 1 0 2 2 0 0 0 0 0 2 0 0 0 0 0 2 1 2 2 2 0 0 0 2 1 0 2 0 0 0 1 0 0 0 1 2 1 0 0 2 1 1 0 2 0 1 0 1 0 1 2 1 0 0 1 1 1 1 1 1 0 0 0 0 0 0 0 0 1 1 1 1 1 0 1 0 1 0 0 0 0 0 0 0 0 0 1 1 0 0 0 0 0 0 0
90 1 0 2 0 0 0 2 0 2 1 2 0 0 0 0 0 1 1 1 1 2 0 1 1 1 1 2 0 0 1 2 2 2 0 2 0 2 0 1 1 0 0 0 2 1 1 0 0 2 1 0 0 0 1 0 0 0 1 1 1 0 0 1 1 0 1 1 2 0 0 1 2 2 1 2 2 1 1 0 1 1 2 2 2 0 0 0 0 1 0 0 0 2 0 1 0 0 0 1 0 2 0 1 1 1 2 1 1 1 0 1 2 2 2 2 2 1 1 0 1 1 2 0 0 1 0 1 2 2 1 1 0 0 0 0 0 0 0 0 2 0 0 0 1 2 0 0 1 1 1 1 0 0 1 0 1 1 1 0 1 0 1 2 2 2 0 1 1 1 0 2 0 2 0 1 1 0 0 1 0 1 2 2 2 0 1 1 1 0 0 2 2 0 2 0 0 0 0 0 0 0 1 1 0 0 1 0 0 1 1 1 1 1 2 2 0 1 1 1 1 0 2 0 0 1 0 0 0 0 0 0 0 0 0 0 0 2 2 1 0 0 2 0 0 0 1 0 2 0 1 1 2 0 0 0 2 0 0 1 1 1 1 2 0 0 0 0 2 0 0 1 0 0 0 0 0 0 2 0 0 1 0 2 0 0 0 1 0 2 0 0 0 2 2 1 1 0 0 1 1 0 1 0 0 0 0 0 0 1 0 1 0 1 1 0 1 0 0 0 0 2 2 1 1 0 1 1 1 1 0 0 0 0 0 0 0 1 1 1 0 1 2 0 1 1 1 0 2 2 0 0 0 0 2 0 0 1 0 0 0 0 0 0 0 0 0 1 2 1 2 0 0 2 1 1 2 0 0 0 0 0 0 0 1 1 0 0 0 0 0 1 1 0 2 0 1 0 1 1 1 1 1 0 0 0 1 1 0 0 0 1 0 0 1 0 0 0 0 0 1 0 1 0 0 1 1 0 0 0 0 0 1 1 1 2 0 0 0 0 1 0 0 0 0 2 0 1 0 0 0 0 1 1 1 1 0 2 2 2 0 0 0 0 0 1 1 1 0 1 0 1 1 1 1 0 1 1 0 0 1 1 0 0 2 1 0 1 2 1 1 2 0 1 0 0 0 1 2 0 0 2 2 0 2 1 2 0 1 0 1 1 0 0 1 1 0 0 1 1 0 2 2 2 1 1 0 1 1 2 0 0 1 0 0 0 1 0 1 1 0 0 0 1 1 1 1 0 1 0 0 0 0 1 1 1 0 0 0 0 0 0 0 1 0 0 0 2 1 1 1 0 0 0 0 0 0 2 2 1 2 0 0 1 1 1 1 0 0 0 1 0 0 0 0 0 0 1 0 0 1 2 0 0 0 2 2 0 2 2 1 0 0 1 0 1 0 0 0 1 0 1 0 0 0 2 0 2 0 0 0 1 0 1 0 1 1 0 0 0 0 0 0 1 1 0 1 1 1 0 1 2 0 0 1 0 0 2 2 0 0 0 2 0 1 1 0 2 0 0 2 0 0 1 1 1 1 0 1 0 0 1 0 2 1 2 1 0 2 2 0 0 0 1 1 0 1 1 0 1 0 1 0 0 2 1 2 2 1 1 0 0 0 1 0 0 0 0 0 0 0 0 0 0 2 0 0 1 1 0 1 1 0 2 0 0 1 0 0 0 0 0 1 0 0 0 0 0 0 0 1 1 1 0 1 0 0 0 2 0 0 1 2 0 0 1 1 1 2 1 1 2 1 0 0 0 1 0 1 2 0 1 0 0 1 0 1 1 0 2 0 2 1 1 1 1 1 1 0 0 0 0 0 0 2 0 0 0 1 2 2 1 1 0 1 0 1 0 2 1 0 1 1 0 1 0 0 0 0 2 0 2 1 1 1 2 0 2 2 0 0 2 0 1 1 0 1 0 0 0 2 0 1 0 1 0 1 0 1 1 1 2 0 0 0 0 1 0 2 0 0 0 1 1 0 1 0 1 2 1 1 0 2 0 0 0 0 0 1 2 0 0 0 0 2 0 2 1 0 0 1 2 0 1 1 1 0 2 0 2 1 0 0 0 1 1 1 1 2 1 0 1 2 1 1 0 1 0 0 0 2 2 1 1 0 0 0 0 0 1 0 0 1 1 0 0 1 0 0 0 1 1 1 0 0 0 1 0 0 0 0 0 1 0 2 0 0 0 2 2 1 0 0 0 0 1 0 0 2 0 0 0 0 0 0 0 0 0 0 0 0 1 0 1 0 0 1 0 0 0 0 0
91 0 0 1 0 0 2 2 0 2 2 0 0 0 0 0 0 0 0 2 0 2 1 0 2 0 0 1 0 0 1 1 1 2 2 0 2 2 0 0 0 0 0 1 2 2 0 1 1 1 0 0 1 0 1 0 0 1 2 1 1 0 0 2 0 1 0 1 0 0 0 0 2 2 2 2 2 2 2 1 1 2 0 0 0 0 0 1 2 2 1 2 0 2 0 2 0 0 0 2 0 2 0 1 1 1 1 2 2 0 0 2 1 2 2 1 2 0 1 0 1 0 1 1 0 0 0 1 1 1 0 0 0 0 0 0 0 0 0 0 0 2 1 0 0 0 0 0 0 0 0 1 1 1 1 1 0 0 0 0 1 0 2 1 0 1 1 0 0 1 1 1 0 2 1 0 2 1 0 1 0 0 0 2 0 0 0 2 1 0 0 2 2 0 2 0 0 0 0 0 1 0 0 0 1 0 0 1 2 0 2 0 1 1 1 2 0 1 2 1 2 1 2 0 0 0 1 0 0 0 0 0 1 0 1 1 0 2 2 1 0 1 2 0 0 0 0 0 1 0 0 1 1 0 0 0 1 0 0 0 0 0 0 2 2 0 0 0 1 0 1 1 0 2 0 1 0 0 1 0 0 1 0 1 0 1 1 0 0 2 0 2 1 2 1 1 0 1 1 2 0 0 1 1 0 0 0 0 1 0 0 2 0 2 2 1 0 1 0 0 1 0 0 0 2 0 0 2 2 0 0 1 0 0 0 0 0 0 2 0 0 0 0 0 1 1 1 0 1 0 0 0 1 0 0 1 0 1 0 2 2 0 2 1 1 0 0 1 2 0 2 0 0 2 0 0 1 1 1 0 0 2 0 1 1 0 0 0 0 1 1 1 0 0 2 0 1 0 0 1 1 1 0 1 0 1 1 1 0 0 1 0 0 0 1 0 0 0 0 1 0 1 1 1 0 2 2 1 0 0 2 0 0 2 0 1 0 1 0 1 0 0 0 0 0 2 1 0 1 2 0 0 0 0 0 0 0 2 2 2 0 0 0 0 0 1 1 2 0 0 1 1 2 2 0 0 0 1 0 0 0 1 1 1 1 1 0 0 2 0 0 2 1 1 2 0 0 0 0 0 2 2 1 0 0 2 2 0 0 0 0 0 0 0 1 0 0 1 0 1 1 2 2 2 2 0 0 1 1 2 0 1 0 0 1 0 1 0 1 2 1 0 2 2 1 2 1 2 2 2 1 1 0 1 2 0 0 0 1 0 0 0 1 0 0 0 2 0 2 0 0 2 1 0 0 0 1 2 2 2 2 0 0 2 0 1 1 0 0 0 1 0 1 2 0 0 0 1 0 0 1 1 1 0 0 2 1 0 2 1 1 0 0 1 1 1 1 0 0 1 0 1 0 1 0 0 0 2 0 0 1 0 0 2 0 0 0 0 0 0 0 1 1 2 2 0 1 0 1 0 0 2 1 0 0 0 0 1 1 0 0 0 0 0 1 1 1 2 0 1 1 0 0 1 1 2 0 1 0 0 1 0 0 1 0 0 2 0 1 1 0 0 0 0 1 0 1 0 0 2 0 2 0 0 2 1 1 2 0 0 1 0 0 0 0 2 0 1 1 1 0 0 1 0 1 2 0 2 2 0 0 0 0 2 0 0 2 0 0 0 0 0 0 0 0 1 1 1 0 0 0 0 0 0 0 1 0 0 2 0 0 0 2 2 2 0 2 1 1 2 0 0 0 0 0 0 0 0 2 2 0 0 0 0 0 2 0 2 1 1 0 1 2 2 1 0 0 0 0 1 0 0 0 0 1 0 2 1 0 1 1 0 1 1 1 0 2 0 1 1 0 1 2 0 0 0 0 0 1 2 1 2 2 0 0 2 0 0 0 0 0 0 0 0 1 0 0 0 0 0 2 0 0 0 2 0 0 0 0 0 0 0 0 0 0 1 2 0 1 0 0 0 0 2 0 0 0 0 1 1 1 0 2 0 0 1 0 0 2 1 2 0 0 0 2 0 2 1 1 0 2 2 0 1 2 2 0 0 0 2 0 0 1 1 2 1 0 1 2 1 0 1 2 1 1 1 1 1 0 0 1 2 1 1 0 0 0 1 0 0 0 0 1 2 0 0 0 0 2 0 1 1 1 0 1 0 1 1 1 1 1 1 1 0 1 0 1 0 1 2 1 0 0 0 0 0 1 2 0 0 0 0 0 0 0 0 0 0 0 0 0 0 0 0 1 0 0 0 0 1 2 0
92 1 0 2 0 0 1 2 0 0 0 0 0 0 0 0 0 1 0 1 1 1 0 0 2 0 0 2 0 0 0 1 1 0 0 1 1 1 0 1 1 0 0 0 1 0 0 0 1 1 0 1 0 0 2 1 0 0 2 1 0 0 0 1 0 1 0 1 1 0 1 1 1 2 1 2 2 1 1 0 1 1 1 1 1 0 0 0 1 1 0 0 2 2 0 2 0 0 0 2 0 1 0 1 1 1 1 1 1 1 0 2 0 0 1 1 1 0 2 0 0 0 2 0 0 0 0 1 1 1 0 0 0 0 1 0 1 0 0 0 0 2 0 0 2 2 2 0 0 0 0 0 0 0 1 0 0 1 0 2 2 2 2 2 0 2 0 0 1 0 0 0 2 0 2 0 0 0 0 1 0 0 0 1 1 0 1 2 1 2 2 2 2 1 2 0 1 0 0 0 0 0 0 1 0 0 2 1 0 0 1 1 1 0 2 2 0 2 2 0 1 1 2 0 0 0 1 2 1 1 0 0 0 1 1 0 0 2 2 1 0 1 2 0 0 0 0 0 2 0 0 1 1 0 0 0 1 0 0 0 0 0 0 1 2 0 0 1 2 1 1 1 0 2 0 0 1 0 1 0 1 0 1 2 0 1 0 1 0 2 0 0 0 2 2 0 0 0 0 0 2 0 1 0 0 0 0 0 0 0 2 2 0 1 1 0 1 0 0 0 1 0 0 2 1 0 1 1 1 0 0 2 1 1 0 0 0 2 0 1 0 0 0 0 1 1 1 0 1 1 0 0 1 1 0 0 1 0 0 1 1 0 1 0 1 0 0 0 2 0 2 0 1 2 1 1 2 0 0 0 1 1 0 0 0 0 0 1 1 0 0 0 1 1 2 0 2 0 0 0 0 0 0 2 2 0 0 0 0 0 0 0 0 0 0 0 0 1 0 0 0 1 1 1 0 1 1 1 0 0 1 1 0 1 0 1 0 0 0 0 0 0 0 0 0 1 0 2 0 1 0 0 0 2 1 0 1 1 1 1 1 0 0 0 0 0 0 2 0 0 0 1 1 1 0 0 0 2 1 1 1 1 0 0 2 1 0 1 2 0 0 2 1 2 2 0 0 0 2 0 0 2 1 0 1 2 2 1 0 0 0 0 0 0 1 1 0 0 2 2 0 2 2 2 0 2 0 0 1 2 1 0 2 1 1 0 1 0 2 2 1 1 1 1 1 1 1 0 0 1 0 0 0 1 2 0 0 0 1 0 0 1 1 1 0 0 1 2 1 1 1 1 1 0 1 0 1 0 0 2 0 0 0 0 1 1 1 0 0 0 0 0 1 0 0 0 0 0 0 0 0 2 2 0 0 0 0 0 1 1 2 1 0 1 2 0 0 0 0 0 0 0 0 0 0 1 1 1 0 0 1 0 1 2 0 2 0 0 1 0 0 1 0 1 2 0 2 1 0 1 0 1 1 0 0 0 0 2 2 0 0 0 1 0 1 1 0 2 0 0 2 0 0 0 1 2 0 1 1 1 0 1 1 0 0 0 1 1 2 1 1 1 0 0 0 0 1 0 0 0 0 0 0 1 2 2 1 1 0 0 0 0 0 0 0 1 0 1 1 1 0 0 0 1 0 1 2 0 0 0 0 1 0 2 0 0 0 0 0 0 0 0 0 1 1 1 2 1 0 0 0 0 0 0 0 1 1 0 1 1 0 1 2 0 1 1 2 1 1 2 0 0 1 0 0 0 0 0 1 2 0 0 0 0 1 1 1 1 1 2 0 1 2 2 1 0 0 1 1 0 0 0 0 0 0 0 1 0 0 1 1 0 1 1 1 0 2 0 2 2 1 1 1 0 0 0 0 0 1 2 1 1 2 0 0 2 0 0 0 0 0 0 0 1 2 1 2 1 0 0 2 0 0 0 2 0 0 0 0 0 1 1 1 0 1 2 1 0 2 0 0 0 0 1 0 0 0 0 1 1 2 0 1 1 0 0 1 0 1 1 1 0 0 1 1 0 0 2 0 0 0 1 0 1 2 2 0 2 0 1 1 1 0 0 2 1 2 1 1 0 1 0 2 1 1 2 0 1 0 0 2 1 0 1 0 0 1 1 0 0 0 2 0 2 1 0 0 1 0 0 2 0 1 0 1 0 1 2 0 0 0 1 2 0 1 1 2 0 0 0 2 0 0 1 1 1 0 0 2 0 0 0 0 2 0 0 0 0 1 0 0 0 0 1 1 0 0 0 0 0 1 0
93 1 0 1 0 0 2 1 0 2 2 0 1 1 1 1 0 1 0 1 1 2 1 1 1 1 1 1 1 1 1 1 1 1 1 1 1 2 0 0 0 0 0 2 2 0 2 0 1 1 1 0 0 1 0 0 0 0 1 0 1 1 0 0 0 2 0 1 0 0 0 0 1 2 1 2 2 1 1 0 1 2 2 0 0 0 0 1 1 1 0 1 1 1 0 1 0 2 0 1 0 1 0 0 2 2 0 0 0 2 0 2 2 2 2 1 2 0 0 0 0 0 1 1 0 0 0 1 2 1 0 0 0 0 0 0 0 0 2 0 2 0 1 1 0 0 0 1 2 1 1 1 1 0 0 1 1 1 0 1 2 0 2 2 0 1 0 1 1 1 0 1 1 1 2 0 2 0 0 0 0 1 0 2 2 1 1 0 0 0 0 0 2 0 2 0 0 0 0 0 0 0 0 0 1 0 0 0 1 0 1 1 1 1 1 2 1 1 0 0 1 1 2 0 0 0 2 1 0 0 0 0 0 0 0 0 0 2 0 1 0 0 2 0 0 0 0 0 1 0 0 2 2 0 0 0 1 0 0 0 0 0 0 1 1 0 1 0 1 0 2 1 0 2 0 1 0 0 1 1 0 0 1 2 0 1 1 1 0 2 0 0 1 2 2 2 1 1 0 1 1 1 1 0 1 0 1 0 0 0 0 1 0 1 2 0 0 0 0 0 2 0 1 0 2 0 0 0 0 0 0 1 0 0 0 0 0 2 0 0 0 1 1 0 0 0 2 0 2 2 0 0 0 0 2 0 0 1 0 2 2 0 0 0 0 2 0 2 1 0 1 1 0 2 0 0 1 1 1 0 1 1 0 1 1 2 0 0 0 0 0 1 0 0 2 1 0 0 1 1 1 1 0 0 0 0 1 0 1 0 1 0 0 0 1 0 1 1 0 0 0 1 1 1 0 2 2 0 0 0 0 1 0 2 0 1 0 2 2 0 0 0 0 0 0 2 0 1 1 1 1 0 1 2 1 1 0 1 1 0 2 0 1 1 0 1 1 2 0 0 1 1 1 1 0 0 0 2 0 2 2 1 0 0 2 0 0 0 2 0 0 2 0 2 1 0 0 0 1 0 0 2 2 2 0 2 2 0 1 0 1 0 0 1 0 0 0 1 1 1 1 2 2 2 0 1 0 1 0 2 1 1 2 1 1 0 2 0 0 0 1 1 0 1 1 1 1 1 1 2 1 1 0 2 1 2 1 1 0 1 1 0 0 0 1 1 0 1 1 1 0 0 1 0 1 0 2 1 1 1 1 0 1 1 0 0 1 0 0 0 1 0 1 2 0 0 1 0 0 0 0 2 2 0 0 2 2 0 2 2 0 0 0 1 1 1 0 0 0 0 0 0 0 0 0 0 2 0 0 0 0 0 0 0 0 2 1 0 0 0 0 0 1 1 2 0 1 1 1 0 0 2 2 1 0 0 0 1 1 0 0 0 2 0 1 1 1 2 0 0 2 0 0 0 0 1 1 1 0 0 0 0 0 0 0 0 0 0 1 1 0 0 0 0 0 0 2 1 0 0 0 1 0 0 1 1 1 1 1 0 1 0 0 0 0 2 0 2 2 2 0 0 1 0 1 2 0 0 0 0 0 1 0 2 0 1 2 1 0 1 1 0 0 0 0 0 0 1 0 0 0 0 1 1 1 1 0 2 2 2 2 1 2 2 0 1 2 2 2 2 0 0 0 1 0 1 1 0 0 0 2 2 1 1 1 1 0 2 2 2 0 0 2 2 1 1 0 0 0 0 0 0 0 0 1 0 0 0 1 2 2 0 1 0 2 1 0 0 2 1 1 1 1 1 0 0 0 0 0 1 0 1 1 1 1 2 0 0 1 0 0 0 0 1 1 0 1 1 0 0 1 0 0 0 2 0 0 0 0 0 0 1 2 0 2 2 2 0 1 0 0 0 1 1 0 0 0 2 2 2 2 0 1 1 0 0 1 0 1 1 1 0 0 0 2 1 1 1 0 0 0 2 0 2 2 2 0 1 0 1 0 0 0 0 1 1 2 1 2 2 0 0 2 1 1 1 1 1 0 1 2 1 1 2 0 0 0 2 0 0 0 0 2 1 0 0 2 2 0 1 0 0 2 0 0 0 0 2 0 0 0 0 1 0 2 0 0 0 1 1 1 0 0 0 0 0 0 1 1 0 0 0 0 0 0 0 0 0 1 0 0 0 0 1 0 0 0 0 0 0 2 2
94 1 0 1 0 0 2 1 1 1 1 0 1 1 1 1 0 1 2 1 1 2 0 0 2 0 1 1 0 0 1 0 1 2 2 0 2 1 0 1 1 0 0 1 2 0 1 0 2 0 0 0 1 0 0 1 0 0 1 0 0 1 0 1 1 1 1 0 0 0 0 0 2 1 1 1 1 1 1 0 0 1 0 0 0 0 0 2 2 2 0 1 0 2 2 2 2 0 0 1 1 2 0 1 0 0 2 0 1 1 0 0 0 1 1 0 1 0 1 0 1 0 0 2 0 2 0 1 1 1 0 0 0 0 1 0 1 0 0 0 1 2 0 0 0 1 1 0 1 1 0 0 0 0 1 1 0 2 1 0 1 1 2 2 2 2 0 2 0 2 0 2 0 2 1 0 1 0 0 1 0 0 0 2 2 1 1 1 0 0 0 2 0 0 0 0 0 0 0 0 0 1 0 1 1 1 1 0 0 1 2 1 2 0 2 2 0 1 1 0 0 1 2 0 0 1 1 0 0 0 0 0 0 0 0 0 0 2 2 0 0 1 2 1 0 0 0 0 1 0 0 1 1 0 0 0 1 0 0 0 0 0 0 0 0 0 1 0 1 0 0 1 0 2 0 1 1 0 0 0 0 1 0 1 1 1 0 2 0 2 0 0 1 2 2 1 2 2 0 0 0 0 1 0 0 0 2 0 0 0 0 2 0 1 1 0 0 1 1 0 0 1 1 1 2 0 0 1 1 0 0 1 0 0 0 0 0 2 0 2 2 2 1 0 1 2 0 0 2 2 0 0 1 0 0 1 0 1 0 1 1 0 1 0 1 0 0 2 0 0 0 2 0 2 0 0 2 0 0 0 1 0 0 0 0 1 0 0 0 0 0 0 0 0 0 2 0 1 1 0 0 1 0 2 2 0 0 1 0 0 0 0 0 0 0 0 0 0 0 0 1 0 0 2 2 2 0 0 0 1 2 1 0 0 1 0 0 2 1 0 1 0 0 1 1 1 0 0 1 0 1 0 0 1 1 0 1 1 0 1 1 0 2 2 0 2 2 1 0 1 1 2 2 2 1 1 0 2 0 1 2 0 0 0 2 0 0 0 1 0 1 0 1 2 1 1 1 1 1 0 0 2 2 2 2 0 0 0 1 0 0 1 0 0 1 0 0 0 0 0 0 2 2 2 1 1 0 0 0 1 1 0 1 0 0 0 2 0 0 0 2 0 1 1 1 2 1 2 2 2 1 1 0 2 2 0 0 1 0 1 1 0 1 0 0 0 1 1 1 0 1 0 0 0 0 0 0 1 1 1 2 0 0 0 1 1 1 1 1 0 0 0 0 1 0 0 0 1 0 0 1 1 1 1 0 1 2 0 1 1 0 0 0 1 0 0 2 0 0 0 0 0 0 0 0 1 1 1 0 0 1 0 0 2 0 2 0 0 0 1 0 2 1 1 1 0 1 2 1 0 0 2 0 1 0 0 0 1 1 0 0 0 1 0 1 0 2 2 0 0 1 1 0 0 0 2 0 1 1 0 0 0 0 2 0 2 2 0 1 2 0 0 0 1 0 0 1 0 0 2 1 1 0 0 1 1 2 1 1 0 1 0 0 0 1 0 0 1 1 1 1 0 0 0 2 1 0 1 1 0 0 0 0 2 0 1 1 0 0 2 0 2 0 0 2 0 2 0 0 0 0 0 1 0 0 0 1 0 2 0 0 1 2 2 0 2 2 1 1 2 0 0 0 0 1 1 1 0 0 0 2 2 0 0 0 1 0 1 0 2 0 2 2 0 0 0 0 2 0 0 0 0 0 0 1 0 1 0 0 2 2 0 2 0 2 0 2 0 1 1 1 1 1 0 0 0 0 0 1 2 0 2 2 0 0 2 0 1 1 0 0 1 0 0 1 0 2 1 1 0 1 0 1 0 1 0 1 0 0 0 1 1 1 0 1 1 0 0 1 0 1 0 0 2 0 1 0 1 2 1 1 0 1 1 0 0 1 0 0 2 0 0 0 0 2 0 2 2 0 1 0 1 0 2 2 2 0 1 1 1 0 0 0 0 2 2 0 1 1 0 0 1 2 1 1 0 1 2 0 1 2 2 1 2 0 0 0 2 0 0 0 1 2 2 2 1 1 1 0 0 1 0 2 0 0 0 0 2 2 1 0 1 0 0 1 1 0 0 0 1 0 1 1 0 0 0 0 0 2 0 0 0 0 0 0 0 0 0 0 0 0 1 1 1 1 0 0 0 0 0 1 1
95 0 0 2 0 0 1 1 0 0 0 1 0 1 0 1 1 1 1 0 2 2 0 0 2 0 0 1 1 1 2 0 2 2 0 2 0 1 0 0 0 0 0 0 2 0 2 0 2 1 0 0 0 1 1 0 0 0 0 1 0 1 0 2 0 1 0 1 2 0 0 1 2 1 0 1 1 1 1 0 2 2 2 1 2 0 0 0 2 2 0 1 1 2 1 1 1 1 1 2 0 1 1 0 1 1 2 1 1 1 0 2 0 1 1 0 1 1 2 0 2 1 0 2 0 2 0 1 2 2 1 1 1 0 0 0 0 0 0 0 2 0 0 0 0 1 0 0 1 1 1 2 0 0 0 0 0 0 0 1 2 1 2 2 2 2 0 0 1 1 0 2 1 1 1 0 2 0 0 0 0 0 2 2 2 0 0 1 0 0 0 1 1 0 1 0 1 0 0 0 1 0 0 0 2 0 0 2 1 0 1 0 1 0 1 2 1 0 0 0 0 0 2 0 0 0 2 0 0 0 1 1 0 0 0 0 1 2 2 1 0 1 2 0 1 1 1 0 2 0 0 0 1 1 0 0 0 0 0 0 0 0 1 2 1 0 0 1 1 1 0 1 0 1 0 0 1 2 2 1 0 0 1 2 0 2 1 0 0 2 0 0 1 2 2 1 1 0 0 1 0 0 1 0 0 0 0 1 0 0 0 2 0 1 1 0 0 0 1 0 0 1 0 1 2 0 1 2 2 1 0 1 0 0 0 0 0 2 0 0 0 1 1 0 0 0 2 0 2 2 0 0 0 0 1 1 0 1 0 0 0 0 2 0 2 1 0 2 2 0 2 0 0 1 0 0 1 0 0 0 1 2 0 0 1 2 0 0 0 0 0 1 1 0 2 0 1 1 1 1 1 1 2 0 0 0 0 1 0 0 0 0 0 0 1 1 0 0 0 0 0 0 0 1 0 2 2 1 0 0 2 1 0 2 0 1 0 2 1 0 2 0 0 0 0 1 0 1 0 2 0 0 1 2 1 1 0 1 1 0 1 0 1 1 0 1 1 2 0 0 0 0 1 1 1 1 0 1 0 1 2 0 1 1 1 0 0 1 1 0 1 1 0 0 0 0 0 0 0 1 1 1 2 2 2 0 2 0 0 1 0 0 0 1 1 0 0 1 1 2 1 2 2 2 1 0 1 0 0 1 1 0 2 1 0 0 2 0 1 1 0 1 1 0 1 0 1 0 0 0 1 1 0 2 1 1 0 1 1 0 0 0 0 0 0 0 0 0 1 0 0 1 0 0 0 0 0 2 2 2 2 0 0 2 0 0 2 0 0 0 0 0 0 0 1 0 0 1 0 0 1 1 1 0 0 2 1 1 2 2 1 0 2 2 0 2 0 0 1 0 0 0 0 0 0 0 2 0 0 0 1 0 0 2 0 0 2 0 0 1 0 0 0 0 2 0 1 1 1 0 2 2 2 1 0 0 0 2 1 1 1 0 1 1 1 0 1 1 1 0 1 1 0 0 0 2 1 0 0 0 2 0 0 0 0 0 2 1 1 1 0 0 0 0 1 0 2 0 0 1 0 1 0 0 2 1 1 1 0 0 0 0 1 0 1 1 1 1 1 1 0 0 1 1 1 1 1 0 0 0 0 0 1 2 0 0 1 1 1 1 0 1 0 1 1 0 1 1 0 0 0 0 1 0 0 0 1 0 1 0 0 2 2 0 0 0 1 1 1 2 0 0 1 0 1 1 2 0 0 0 2 2 1 1 0 2 0 2 2 2 0 0 2 1 0 0 0 0 1 1 0 0 0 0 0 0 2 1 0 1 0 0 1 0 2 1 1 1 2 2 2 2 2 0 0 0 0 0 0 2 0 2 2 0 0 2 0 0 0 0 0 0 0 0 0 0 0 0 0 1 1 0 1 0 2 0 0 0 0 0 2 2 0 0 0 0 2 0 2 1 1 0 1 0 0 0 0 0 2 2 2 0 2 0 0 0 0 1 1 1 1 0 0 0 1 0 1 2 0 0 0 2 0 2 1 1 1 1 0 1 0 0 0 0 2 0 2 1 2 1 1 0 2 0 0 1 0 1 1 0 1 1 0 1 1 0 0 0 0 0 1 2 1 1 1 1 1 1 1 0 1 1 0 0 1 0 2 1 0 0 0 0 0 0 0 2 1 0 0 1 0 0 0 0 0 0 0 1 1 0 0 0 0 1 0 0 0 0 0 0 0 0 0 1 0 0 1 1 1 1 1 0
96 1 0 1 0 0 1 1 1 1 1 0 1 1 0 0 0 2 2 0 1 1 0 0 2 0 0 2 0 0 2 0 2 2 1 0 2 2 0 2 2 0 1 1 1 1 1 0 0 2 0 0 0 0 2 0 0 0 2 0 2 0 0 1 0 1 0 0 1 0 0 0 1 2 1 2 2 1 1 0 1 2 1 1 1 0 0 1 1 2 0 1 1 2 0 0 0 0 0 0 0 2 0 1 1 1 2 0 0 2 1 1 0 1 1 0 1 0 0 0 2 0 1 1 1 0 0 2 2 2 2 2 1 0 0 0 0 0 0 0 2 1 0 0 0 1 0 0 0 0 0 0 0 0 0 0 0 0 0 0 1 1 0 2 1 2 1 0 0 0 1 0 0 2 1 1 1 0 1 2 0 1 1 2 1 0 1 1 1 0 0 1 2 0 2 0 1 0 0 0 0 0 0 0 1 0 0 1 1 0 0 2 1 0 1 2 0 1 1 1 1 0 2 0 0 1 0 0 0 0 0 0 0 1 1 0 1 2 1 1 0 0 2 0 0 0 0 0 1 1 1 0 1 0 0 0 0 0 0 0 0 0 0 0 0 0 0 0 1 0 1 1 0 0 0 0 0 1 0 0 0 1 1 1 1 1 2 1 0 2 0 0 0 2 1 1 1 2 0 0 0 0 0 0 0 1 0 0 2 0 0 2 0 1 1 0 1 0 0 0 0 1 0 2 1 0 0 2 1 1 0 1 1 1 0 0 0 1 1 0 2 1 2 0 0 0 2 0 2 1 0 0 0 0 0 2 0 1 0 2 2 0 2 0 2 0 0 2 2 1 2 0 1 2 2 0 2 1 1 1 1 0 0 0 0 1 0 0 0 0 0 0 1 0 2 0 1 0 0 0 0 1 1 0 0 0 1 0 0 0 0 2 0 0 0 0 1 0 0 0 0 0 0 2 1 2 1 0 0 1 1 1 0 2 0 0 1 0 0 0 2 0 0 2 2 2 0 1 1 2 0 0 0 0 0 0 0 2 1 1 1 0 0 0 0 1 1 1 0 1 1 2 2 2 1 0 1 2 1 0 0 1 1 1 2 1 0 0 2 0 0 2 0 0 0 0 0 1 1 1 0 2 1 1 1 1 1 1 0 1 0 1 0 0 0 0 0 1 0 1 2 2 2 2 1 0 0 0 0 1 1 0 1 1 1 1 0 0 2 2 0 2 0 0 2 1 2 2 2 2 1 1 0 2 2 0 0 1 1 0 0 0 1 0 0 0 1 0 0 0 0 0 1 0 0 0 1 1 1 2 2 0 0 1 0 0 1 1 0 0 0 0 1 0 2 0 1 0 0 0 0 2 2 0 0 1 1 0 1 1 1 0 0 0 0 0 0 0 1 0 0 0 0 1 0 0 1 1 0 0 0 0 0 1 0 2 0 0 1 0 0 0 0 1 2 0 1 1 0 1 0 1 0 0 1 1 0 2 2 0 0 0 1 0 1 1 1 2 0 0 2 0 1 0 0 1 1 1 0 0 0 0 0 0 0 0 0 0 1 2 0 0 0 0 0 0 1 0 0 1 0 1 0 0 1 2 1 2 0 0 0 0 0 0 0 1 0 1 1 1 0 0 0 0 2 1 0 0 0 0 0 0 0 2 0 0 0 2 0 2 2 0 0 0 1 0 1 0 0 0 0 0 1 0 0 0 0 1 1 0 0 0 2 0 0 0 1 1 1 2 0 0 0 0 0 0 1 0 1 1 2 2 0 0 1 1 1 2 1 2 0 1 2 1 0 0 0 1 0 1 0 0 0 0 0 1 1 0 2 2 2 0 1 0 1 0 1 1 0 0 0 0 0 1 0 0 0 0 0 2 1 2 1 0 0 2 0 1 0 0 0 1 0 0 1 0 0 0 0 0 2 0 0 0 2 0 0 0 0 0 0 1 0 0 0 0 0 0 1 0 0 0 0 0 0 1 1 2 2 1 1 0 1 1 0 1 0 0 1 2 1 0 1 0 2 0 2 2 0 0 0 1 1 1 2 1 0 1 0 0 0 0 0 0 1 1 2 0 2 2 0 0 2 1 0 1 2 1 0 0 2 1 0 1 1 0 0 1 0 0 0 0 1 1 0 1 1 0 0 0 2 0 2 0 1 0 0 1 0 0 0 0 1 0 2 0 0 2 1 2 1 0 0 0 0 2 0 0 1 0 0 0 0 1 0 1 1 0 0 1 1 1 0 2 0 1 1 0 0 0 1 1
97 0 0 2 0 0 1 1 0 1 1 1 0 0 0 0 0 1 0 0 1 1 0 0 2 0 0 1 1 1 1 1 1 1 2 0 2 0 0 2 2 1 0 0 2 0 0 0 2 0 0 0 1 0 1 0 0 0 0 0 1 1 0 0 0 1 0 1 2 0 1 2 1 2 1 2 2 2 2 1 1 2 2 2 2 0 0 0 2 2 0 0 0 2 0 1 0 2 2 2 1 2 1 0 1 1 2 0 1 1 0 1 1 2 2 0 1 0 1 0 1 0 1 1 1 0 0 1 2 2 0 1 0 0 0 0 0 0 0 0 1 2 0 0 2 1 0 0 1 1 2 2 1 0 0 0 0 2 0 0 0 1 0 2 1 1 1 1 0 1 0 1 0 2 1 0 2 0 0 0 0 0 0 2 1 0 1 1 0 0 0 1 2 1 2 0 0 0 0 0 1 1 0 1 1 0 0 2 1 0 0 2 1 0 2 2 1 1 1 0 1 1 2 0 0 0 1 0 0 0 1 1 0 0 0 0 0 2 2 2 0 0 2 0 0 0 0 0 2 0 0 1 1 0 0 0 0 1 0 0 0 0 1 1 0 0 0 0 1 1 0 2 0 2 0 1 1 1 1 1 0 1 1 1 0 0 0 0 0 2 0 0 0 2 2 0 2 1 0 1 0 0 1 1 0 0 1 0 0 1 1 2 0 2 2 0 0 0 0 0 0 0 2 1 0 0 0 0 0 1 0 1 1 1 0 1 0 1 1 1 0 0 1 0 1 1 1 0 2 1 0 0 0 0 1 1 0 1 0 1 1 0 0 0 0 0 0 1 2 0 2 0 1 2 1 1 2 0 0 0 1 0 0 0 0 0 0 0 0 0 1 1 0 0 2 0 0 1 0 0 0 0 0 1 1 0 1 2 0 0 0 2 0 0 1 0 0 1 0 0 0 2 0 0 1 2 0 1 0 0 1 1 1 1 1 1 1 2 0 0 0 0 0 1 1 2 0 1 0 0 0 0 0 1 1 0 1 2 2 0 1 0 1 1 0 1 1 1 0 0 0 2 2 2 2 1 1 2 1 0 1 0 1 1 2 1 0 0 1 0 1 0 0 2 0 1 1 0 2 0 0 2 2 1 2 0 2 0 0 1 0 1 1 1 0 0 0 0 1 0 0 2 2 2 2 0 0 1 0 1 1 1 2 0 0 0 1 0 2 2 0 1 0 0 1 1 2 2 2 2 0 0 0 2 2 0 0 0 1 0 0 0 0 0 0 0 0 0 2 0 0 0 0 0 0 0 1 1 1 1 1 0 0 0 1 0 0 1 1 0 0 0 0 1 0 0 0 1 0 0 1 1 0 0 0 2 0 1 2 2 1 0 0 0 0 0 1 0 0 0 2 0 0 1 0 0 0 1 1 1 0 0 0 2 0 1 0 0 0 1 0 1 1 2 2 0 1 2 0 0 1 1 0 0 0 0 0 2 2 0 0 0 1 0 0 1 1 2 0 1 0 1 0 0 0 2 1 2 1 1 0 0 0 1 1 1 1 0 0 1 0 0 1 0 1 0 1 1 0 2 0 1 0 0 1 2 2 1 0 1 0 0 0 0 0 0 0 1 1 1 0 0 0 0 1 1 0 1 1 0 0 0 1 2 0 1 1 0 0 0 0 0 0 1 2 0 2 1 0 2 1 1 0 0 0 2 0 0 0 0 0 0 2 1 0 1 2 1 0 2 0 1 1 0 0 0 0 0 0 0 2 2 0 0 0 0 0 2 2 2 1 0 2 0 0 0 0 1 1 0 0 0 1 0 0 0 2 0 0 2 2 0 2 0 2 0 2 0 2 1 0 0 1 0 0 0 0 0 1 2 2 1 2 0 0 2 0 0 1 1 1 1 0 0 0 0 0 0 0 0 2 0 2 1 0 2 2 0 0 0 1 1 0 0 0 1 1 0 1 0 0 0 1 1 0 0 0 1 1 1 1 0 2 0 0 0 0 0 1 0 1 0 1 0 2 0 2 2 0 1 0 1 0 1 1 1 1 0 0 1 0 0 0 0 2 2 2 0 2 2 0 0 2 1 0 1 2 2 1 0 2 2 0 2 0 0 0 1 0 0 0 1 0 2 0 0 2 0 0 0 1 0 1 0 0 0 1 1 0 1 1 1 0 2 2 1 1 0 0 1 1 0 0 0 0 0 0 0 2 2 0 2 0 0 0 0 0 0 0 0 0 0 0 2 0 1 0 0 0 0 2 1
98 1 0 2 0 0 1 2 0 2 2 0 0 0 0 0 0 1 1 0 1 1 0 0 2 0 0 1 1 1 1 2 1 2 1 0 2 2 0 1 1 0 1 1 1 0 0 0 1 0 0 0 1 1 1 1 0 0 1 1 1 0 0 2 0 1 1 1 1 0 0 0 1 2 1 2 2 2 2 0 2 2 1 0 1 0 0 1 2 2 1 2 2 1 0 1 0 2 2 2 1 2 1 1 0 0 2 0 0 2 0 1 1 0 2 2 2 1 2 0 2 1 2 0 1 0 0 0 1 0 0 0 1 0 0 1 1 0 1 0 2 0 0 0 0 1 0 1 2 1 0 0 0 1 1 0 0 0 0 1 1 1 1 2 0 1 0 2 1 1 0 1 0 2 2 0 1 0 0 0 0 0 0 1 1 0 1 1 1 0 0 1 0 0 1 0 2 0 0 0 1 0 0 1 2 0 0 0 0 0 2 1 2 0 2 2 1 1 2 1 2 1 2 0 0 0 1 0 0 1 0 0 0 0 0 0 0 2 1 1 0 0 2 0 0 0 0 0 1 0 0 1 2 0 0 0 2 0 0 1 1 1 0 1 0 0 1 1 2 2 0 2 1 1 0 1 2 0 1 0 0 0 1 2 0 1 0 1 0 1 1 0 0 2 2 0 2 1 0 1 0 0 1 1 0 0 0 2 2 0 0 2 0 1 1 0 0 0 1 0 0 1 2 1 2 0 1 0 0 1 0 1 0 0 0 0 0 2 0 2 1 1 0 0 1 1 1 0 2 0 0 0 0 1 1 0 1 2 0 0 0 0 1 1 1 0 0 2 1 0 1 1 1 2 1 0 1 1 1 0 0 0 0 2 0 0 0 0 0 0 0 2 0 0 2 1 0 1 1 1 1 2 2 1 0 1 0 0 0 0 0 0 0 0 1 0 1 1 0 0 0 2 0 1 1 2 1 0 0 1 1 1 0 1 0 1 0 1 1 1 1 0 0 0 0 0 0 0 0 0 0 1 0 0 0 0 0 2 2 2 1 0 0 0 0 2 2 1 0 1 0 1 1 1 0 0 0 1 0 0 2 0 2 2 1 2 0 0 1 0 1 0 1 1 0 0 0 1 1 1 0 2 1 1 1 1 1 1 0 0 0 0 0 1 0 0 0 0 2 2 0 2 2 2 2 0 0 1 1 2 1 0 0 0 0 0 0 0 2 2 0 0 2 2 1 2 1 0 0 0 0 0 0 2 2 0 0 0 1 0 0 1 1 0 0 0 1 0 1 0 0 1 2 0 1 0 2 1 1 2 2 0 0 0 2 1 1 0 0 0 0 0 0 0 1 1 1 0 0 0 0 2 1 0 0 1 1 1 1 1 0 0 0 0 1 0 1 0 0 0 0 1 0 0 0 0 2 1 0 0 2 0 2 1 0 0 1 0 0 0 0 0 0 1 1 0 1 1 2 0 1 1 1 1 0 0 0 2 2 0 0 0 0 1 1 0 2 2 0 0 2 0 0 0 0 1 2 1 1 1 0 0 0 2 0 1 2 1 1 1 1 1 1 1 0 0 1 0 0 1 0 1 0 0 0 2 1 2 0 0 0 0 0 0 0 1 0 2 2 2 0 0 0 0 1 2 0 0 0 0 0 1 0 2 0 0 2 0 0 0 0 0 0 1 1 0 1 0 0 0 0 0 0 0 0 0 0 0 1 0 0 0 2 1 1 0 2 2 1 2 0 1 2 0 0 0 1 1 1 2 1 0 0 0 0 0 0 1 0 2 0 2 2 2 0 0 0 1 0 0 1 0 0 0 1 0 0 0 0 2 1 0 1 1 1 0 2 0 2 1 1 2 0 0 0 0 0 0 1 2 1 1 1 0 0 1 1 1 1 0 0 1 0 0 1 1 1 0 0 1 1 0 0 0 2 0 0 0 1 1 0 1 0 0 0 1 2 0 1 0 0 0 0 1 0 1 1 0 1 1 1 1 0 0 0 0 2 0 1 0 0 0 0 0 2 1 1 1 1 1 1 1 0 0 1 2 0 2 0 1 0 0 1 1 1 0 1 0 0 0 0 0 2 2 1 0 0 2 0 0 2 2 0 1 0 0 1 0 0 0 0 1 1 1 1 1 1 0 1 0 1 0 1 0 0 0 1 2 0 0 0 0 1 0 1 1 0 2 1 1 1 0 0 0 0 0 0 1 1 0 0 0 0 1 0 1 1 0 0 0 0 1 0 2 1 1 0 1 1 1 1 1
99 1 0 2 0 0 2 2 1 1 1 1 1 2 1 1 0 1 1 0 2 2 1 0 2 0 0 2 0 1 1 1 1 2 2 0 2 2 0 0 0 0 0 0 0 0 0 0 1 1 1 0 0 1 1 0 0 0 1 2 0 0 0 1 0 1 1 2 0 0 0 0 2 2 2 2 0 1 1 1 0 1 2 1 2 0 0 0 1 1 0 1 0 2 0 1 0 0 0 1 0 2 1 0 1 0 2 1 1 1 0 2 1 1 1 1 1 0 1 0 1 0 0 2 0 1 0 1 1 1 0 0 0 0 1 0 1 0 0 0 1 2 0 0 0 1 0 0 1 1 1 1 0 0 0 0 0 0 1 1 1 1 0 1 0 0 0 1 1 0 1 0 2 0 1 0 1 0 1 1 0 1 0 2 0 0 0 1 1 1 2 2 2 0 2 0 1 0 0 0 0 0 0 0 1 0 2 0 2 0 1 0 1 1 2 2 0 0 1 0 1 1 2 0 0 0 0 0 0 0 1 1 0 0 0 0 0 2 2 1 0 0 2 0 0 0 0 0 2 0 0 1 1 0 0 0 0 0 0 0 0 0 1 1 0 0 0 1 1 1 1 1 0 1 0 0 2 1 1 1 0 0 1 2 0 1 1 2 0 2 0 1 1 2 2 1 2 1 1 1 2 0 2 0 0 0 0 0 0 0 0 1 0 1 1 1 0 1 1 0 0 1 1 1 2 0 0 1 0 1 0 2 0 0 0 0 0 1 1 1 0 1 1 0 0 0 2 0 1 0 0 0 0 0 2 0 0 1 0 2 2 0 1 0 1 0 0 2 1 0 1 1 0 1 0 0 1 0 0 0 1 0 0 1 0 0 0 0 0 0 0 0 2 0 2 0 1 0 1 1 1 1 1 1 1 0 0 2 0 0 0 0 0 0 0 0 1 0 1 0 0 1 0 1 2 2 0 1 0 0 1 0 0 1 0 1 0 0 1 1 1 0 0 0 0 1 1 1 0 0 0 1 1 1 0 0 0 1 1 1 2 0 1 1 0 2 2 2 0 0 1 1 2 2 0 0 0 1 0 0 1 0 1 1 1 0 1 0 1 0 1 1 0 2 0 1 1 0 2 1 0 2 2 1 2 1 1 0 0 1 0 0 0 1 1 0 0 2 0 2 1 2 2 2 0 1 0 1 0 2 0 1 1 1 0 0 0 0 0 1 1 0 1 1 1 2 1 2 2 2 0 0 0 1 1 1 0 0 0 1 1 0 0 0 1 1 0 1 0 1 0 2 0 0 0 0 0 1 1 1 2 0 0 0 0 0 0 0 0 0 0 0 1 0 1 0 1 0 0 0 0 2 1 0 0 2 0 0 2 1 0 0 0 0 1 0 0 0 1 0 0 0 0 0 0 1 1 1 0 0 0 1 0 1 0 1 0 0 0 0 1 1 1 1 1 0 1 0 2 0 1 2 0 0 1 1 0 1 1 0 0 0 1 0 1 1 0 2 1 1 0 0 0 0 0 1 1 1 2 1 0 1 0 1 0 1 0 1 2 1 0 0 0 0 0 0 0 0 0 1 0 1 0 1 1 2 1 2 0 1 0 0 0 0 0 1 0 1 1 1 0 0 1 0 2 2 0 1 0 0 0 2 0 2 0 0 1 0 0 0 0 0 0 0 0 1 1 0 0 1 0 0 1 1 1 0 0 2 2 2 2 1 2 0 0 1 2 1 2 1 1 0 0 0 1 1 1 0 0 0 1 2 1 1 1 0 1 1 1 2 0 1 2 2 1 1 0 0 0 0 1 0 0 1 0 0 1 0 0 2 2 1 2 0 2 0 2 1 2 1 1 2 1 0 1 0 0 0 1 2 1 1 2 0 0 1 0 0 1 1 1 1 0 0 0 0 0 0 0 0 2 0 0 0 2 0 0 0 1 0 0 0 1 0 1 1 1 0 2 0 0 0 1 1 0 1 0 0 1 0 0 1 1 0 0 1 1 0 1 1 1 0 0 0 2 0 2 2 0 0 0 2 0 0 1 2 0 1 0 1 1 0 1 1 2 1 1 1 1 0 0 1 0 1 0 1 2 1 0 0 2 2 0 1 0 0 0 2 0 0 1 2 1 2 0 1 1 1 1 0 1 1 0 1 1 0 2 2 1 1 1 1 1 0 1 1 1 0 0 1 2 0 0 0 0 1 0 0 2 0 0 0 0 0 0 1 1 0 0 1 0 0 0 1 1 0 0 1 1 0 2 1
100 1 0 1 0 0 0 1 0 1 1 0 1 2 2 2 0 2 2 1 1 2 0 0 2 0 0 1 0 0 1 0 2 2 0 1 1 1 0 1 1 0 0 1 2 0 0 0 1 1 1 0 2 0 0 0 1 0 1 0 1 1 0 1 0 0 0 0 1 0 0 0 1 2 1 2 1 1 1 0 2 2 1 1 1 0 0 1 1 2 1 1 2 1 2 2 2 0 0 2 0 1 2 0 0 0 2 0 0 2 0 1 0 1 1 1 1 0 1 0 1 0 1 1 0 1 0 0 1 1 0 0 0 0 1 0 1 0 0 0 1 1 0 0 1 1 0 0 0 0 1 1 1 0 0 0 0 1 1 1 1 2 0 1 1 1 1 1 1 1 0 0 0 2 1 0 1 0 0 1 0 1 1 2 2 1 1 0 0 0 0 1 2 1 2 0 1 0 0 0 0 0 0 1 2 0 0 1 1 0 1 2 2 0 2 2 0 0 0 0 2 2 2 0 0 0 2 0 0 0 0 0 0 0 0 0 0 2 2 2 0 0 2 0 0 0 0 0 2 0 0 0 1 0 0 0 0 0 0 0 0 0 0 1 0 0 0 1 2 2 0 2 0 0 0 1 0 2 2 2 0 0 0 1 0 1 0 2 0 2 0 0 0 2 2 1 1 0 1 2 1 1 1 1 0 0 0 0 0 0 0 2 0 1 1 1 1 0 2 0 0 2 2 1 2 0 0 2 1 0 0 1 0 0 0 0 0 2 0 0 0 1 0 0 1 1 1 0 1 0 0 0 0 0 2 0 1 2 0 0 0 0 1 1 1 0 0 2 1 0 1 1 0 2 1 0 2 1 1 0 1 1 0 1 1 2 0 0 0 0 0 0 0 0 2 0 0 2 0 0 0 0 1 1 1 0 0 1 1 0 1 1 0 0 0 0 0 1 0 1 0 2 0 1 1 2 1 1 0 0 1 0 0 2 1 1 0 1 1 1 2 0 0 0 0 1 0 1 0 2 0 0 0 0 0 0 0 1 1 0 2 0 1 1 0 1 1 2 0 0 0 0 2 2 1 0 1 1 0 0 1 0 1 1 1 0 0 0 2 0 0 2 1 1 1 1 1 0 0 1 0 2 2 2 2 0 0 1 0 2 0 0 0 0 1 0 1 0 0 1 1 1 1 1 0 1 1 0 1 2 1 0 0 0 1 0 1 0 1 1 0 0 1 1 2 1 1 1 1 1 0 0 0 1 2 0 0 0 0 0 0 0 0 0 0 0 0 1 0 1 0 1 0 0 0 0 0 2 2 0 2 0 0 0 0 0 0 2 1 1 1 0 0 2 0 0 0 0 0 0 0 2 0 0 1 2 1 0 2 2 0 0 0 0 1 0 0 0 0 1 0 1 0 1 0 1 0 0 0 0 2 0 0 2 0 0 1 0 0 0 1 1 0 0 1 0 1 1 1 0 1 2 1 1 0 0 0 1 1 0 0 0 0 1 1 0 1 2 0 1 1 0 1 0 0 1 1 1 0 0 1 0 0 1 1 1 0 0 0 1 0 0 0 1 0 0 2 0 0 2 2 0 0 0 1 2 2 2 0 1 0 0 0 1 0 1 0 1 1 1 0 0 0 0 2 1 0 1 0 0 0 1 0 2 0 0 1 1 0 2 1 2 0 0 0 0 0 0 0 0 0 0 0 0 0 0 0 0 1 0 0 0 2 0 0 0 1 1 1 2 0 1 0 0 0 1 2 0 2 2 0 0 0 0 1 1 1 2 0 2 0 2 2 1 1 1 0 1 0 0 0 0 0 0 1 1 2 1 1 1 1 0 0 1 1 1 1 1 2 1 1 1 1 1 0 0 0 0 0 2 0 2 1 0 0 2 0 0 1 0 0 0 0 0 0 0 0 2 2 0 0 0 1 1 1 1 1 1 0 0 2 2 0 0 0 1 2 1 1 0 0 0 0 1 0 0 0 1 2 1 1 1 2 0 0 0 0 2 1 1 1 0 1 1 2 0 2 2 0 0 0 2 1 1 1 2 0 1 0 1 0 0 0 0 1 1 1 1 2 2 0 1 2 0 1 1 1 1 0 0 2 1 0 1 0 0 0 2 0 0 0 0 1 0 0 1 1 0 0 0 0 0 1 0 1 0 1 0 0 0 0 0 1 0 1 0 1 0 0 0 0 0 0 0 0 1 0 0 1 1 0 0 0 2 0 0 0 1 0 1 0 0 0 2 0 0 0 0 0 0 1 1
101 1 0 1 0 0 1 2 0 1 1 0 1 1 1 1 0 0 0 0 0 0 0 0 2 0 0 1 0 0 1 1 0 0 1 0 2 0 0 1 1 0 0 0 2 0 0 0 2 1 0 0 0 1 1 0 0 0 0 1 0 2 0 1 0 0 1 0 2 1 0 0 2 2 1 2 2 1 1 1 1 2 2 0 2 0 1 0 2 2 0 0 1 2 0 2 0 1 1 2 1 2 0 1 1 1 2 0 0 2 0 1 0 0 0 0 0 0 2 0 1 0 0 2 0 2 0 1 1 1 0 0 0 0 1 1 0 0 0 0 1 1 0 0 1 0 0 0 0 0 0 0 0 0 1 0 1 0 0 1 1 0 1 2 1 1 1 0 0 1 1 1 0 2 1 0 1 0 0 1 0 0 0 2 2 0 2 1 0 0 0 2 2 0 1 0 1 0 0 0 1 0 0 0 1 0 1 1 1 1 1 0 2 0 2 2 1 1 0 0 1 0 1 0 1 0 0 1 1 1 1 1 0 1 1 1 0 2 2 2 0 0 2 0 1 1 1 0 1 1 1 0 2 0 0 0 0 0 0 0 0 0 1 1 1 0 0 0 2 0 0 2 0 1 1 1 0 1 2 1 0 0 0 2 0 1 0 1 1 2 0 2 0 2 1 0 2 1 1 2 1 0 2 0 0 0 2 0 0 0 1 2 0 1 1 1 0 0 1 0 0 1 2 2 2 0 0 1 0 0 0 2 0 0 0 0 0 0 2 2 1 1 1 0 0 0 1 1 1 0 1 1 0 0 2 0 1 1 0 1 1 0 2 1 2 1 0 2 1 0 1 1 0 2 1 0 0 0 0 0 1 1 0 0 0 1 0 0 0 1 1 2 1 0 2 1 1 0 1 1 1 1 1 0 0 0 1 0 0 0 0 1 0 0 0 0 0 0 0 0 0 0 1 0 0 1 1 0 2 0 1 2 0 0 0 0 1 0 1 1 1 0 0 1 1 1 0 2 0 0 0 1 0 1 1 0 1 1 1 1 2 0 0 0 0 2 2 2 0 0 0 1 2 2 2 1 1 2 0 1 1 0 2 2 1 0 0 1 2 0 0 2 0 1 1 1 1 1 2 0 0 2 1 0 1 1 2 0 1 0 1 0 0 2 0 0 0 1 0 1 1 2 2 1 0 1 0 1 0 1 1 0 0 0 0 0 1 0 1 1 1 0 1 1 2 2 1 1 2 1 0 0 0 2 1 1 0 1 0 0 0 0 0 1 0 0 0 1 0 1 0 0 0 0 0 0 0 1 2 1 2 0 0 0 0 0 0 1 0 0 0 0 1 1 0 1 0 1 0 0 0 2 0 0 0 2 1 0 0 0 2 0 1 2 0 2 0 0 0 0 1 0 0 0 0 1 1 2 0 0 0 0 0 2 0 1 0 1 0 0 0 0 0 1 1 0 1 0 0 1 1 1 1 1 0 0 0 2 2 0 0 0 1 0 2 0 0 1 1 0 1 1 0 0 0 2 0 0 1 0 1 1 0 1 0 0 1 0 2 2 0 0 2 0 2 0 2 0 0 1 0 1 0 0 2 1 1 0 1 1 0 0 0 1 0 1 0 1 1 1 0 0 1 0 0 1 1 1 0 0 0 2 0 2 0 0 2 0 0 1 0 1 1 1 2 0 2 0 0 1 0 1 0 1 0 1 1 1 2 1 1 2 2 0 0 1 1 2 2 1 0 0 0 2 0 0 1 0 1 0 2 2 1 1 0 1 0 1 1 2 0 1 2 1 0 0 0 1 1 0 0 0 0 0 1 0 0 0 0 2 2 1 0 1 1 1 2 2 2 2 0 2 0 1 0 0 0 0 0 2 0 2 2 0 0 2 0 0 2 1 2 2 1 0 1 0 1 0 0 0 1 0 2 1 0 1 2 1 0 1 0 0 0 0 0 1 2 0 2 0 0 0 1 1 0 0 0 2 2 2 2 0 1 0 0 0 1 0 0 1 1 0 1 0 2 0 2 2 0 1 0 1 0 2 2 0 1 1 2 2 2 0 0 1 2 2 0 0 2 2 0 0 2 1 2 0 0 2 1 0 2 2 0 1 1 0 0 1 1 0 0 0 2 1 0 0 0 2 0 1 0 0 2 0 0 0 0 2 1 0 0 0 2 0 1 0 0 0 2 2 0 0 0 0 0 2 0 0 1 0 0 0 0 1 0 1 1 0 0 0 0 0 1 1 1 0 0 0 0 0 2 0
102 1 0 2 0 0 1 2 1 1 1 0 1 1 0 0 1 1 1 0 1 1 1 2 0 1 1 2 1 1 0 1 2 2 1 0 2 2 0 2 2 0 0 0 1 0 0 0 2 0 0 0 1 1 1 1 0 0 0 0 0 2 0 0 0 0 1 1 1 0 0 0 0 2 0 2 2 1 1 0 1 2 2 1 2 0 0 0 1 1 0 0 1 1 0 2 0 2 1 2 1 1 0 1 1 1 2 1 2 0 0 1 1 1 1 1 1 0 0 0 1 0 1 1 0 1 0 2 2 2 1 1 0 0 0 0 0 0 0 0 0 2 0 1 0 0 0 0 0 0 0 1 0 0 1 0 2 1 0 0 0 2 1 1 0 1 0 1 0 2 0 1 0 2 1 0 1 1 0 1 0 0 0 1 1 0 1 1 1 1 1 2 2 0 2 0 1 1 0 0 1 0 0 0 0 0 2 1 2 0 2 1 1 0 1 2 1 1 2 1 2 1 2 0 0 0 1 0 0 0 0 0 0 0 0 0 0 1 1 1 0 0 1 0 1 1 1 0 1 0 0 0 1 0 1 1 0 0 0 0 0 0 1 0 0 0 1 1 1 0 0 2 1 0 0 1 1 0 2 0 2 0 2 2 0 1 1 0 0 2 0 2 0 2 2 0 2 0 1 2 1 1 1 0 1 0 0 1 0 0 0 1 0 1 1 0 0 0 1 0 0 1 1 2 1 0 0 0 0 0 0 2 0 0 0 0 0 2 0 0 0 2 1 0 1 1 1 0 1 0 0 0 0 0 1 1 0 1 1 0 1 1 1 0 1 0 0 2 0 0 0 2 1 1 1 1 2 0 0 0 1 1 1 1 1 1 0 0 0 0 0 0 1 0 0 2 0 0 0 0 0 0 2 0 0 0 0 0 0 0 1 0 0 0 0 0 0 2 0 0 0 2 1 1 0 2 2 1 0 0 2 0 1 1 1 1 0 2 1 2 1 0 0 1 1 1 0 2 0 1 0 0 1 1 1 1 0 2 2 1 2 0 1 1 1 2 1 2 0 0 1 1 2 2 2 2 0 2 1 0 1 1 2 2 2 2 0 2 2 1 1 1 0 1 1 0 0 1 1 0 0 2 1 1 1 1 1 0 0 0 0 0 0 0 1 0 1 1 1 1 1 2 2 2 0 1 0 0 1 2 1 0 1 1 0 0 0 0 1 1 1 0 1 1 1 2 1 0 0 0 1 1 0 2 2 0 0 0 0 0 0 0 1 1 0 0 0 0 1 0 0 0 0 0 0 0 0 2 2 2 2 0 1 2 0 0 2 1 1 1 0 0 0 0 0 0 0 0 0 0 0 1 1 1 0 2 2 0 1 1 2 0 0 0 1 0 0 0 1 0 0 0 0 0 0 1 1 0 0 0 2 0 0 2 0 1 0 0 0 0 0 1 0 1 1 0 1 0 1 0 0 2 0 1 0 0 1 1 1 0 0 0 0 0 0 2 1 1 0 0 2 0 0 0 1 1 1 0 0 0 1 0 1 2 1 1 0 0 2 2 0 0 0 0 0 0 0 0 0 1 0 2 0 0 1 1 1 1 0 1 1 0 0 2 2 1 0 0 0 0 0 0 2 0 0 1 0 1 1 0 0 0 0 2 0 0 2 1 0 1 1 1 0 0 0 1 1 1 0 0 1 1 2 0 0 0 0 0 1 0 0 1 2 2 1 0 2 2 1 2 0 0 1 1 0 0 1 0 0 1 1 1 0 0 0 0 0 2 1 2 1 1 2 2 0 0 0 1 1 0 0 0 0 0 0 0 2 1 0 1 1 0 2 0 2 0 2 1 2 1 1 2 0 0 0 0 0 0 1 2 1 1 2 0 0 1 1 0 1 0 0 0 0 0 0 0 0 0 0 0 2 0 0 0 2 0 0 1 1 1 0 1 0 0 0 1 1 0 2 0 0 0 0 1 0 0 0 0 1 1 2 0 2 0 0 0 0 1 1 2 0 0 0 0 1 0 1 2 0 0 0 2 0 1 1 1 1 1 0 1 0 0 1 1 1 0 1 1 1 0 0 1 1 2 2 1 1 1 0 1 2 2 0 2 0 0 1 1 0 1 1 0 0 0 0 1 1 0 1 0 2 0 1 0 0 1 1 2 1 0 0 0 2 0 2 0 2 0 0 1 1 0 1 0 0 0 0 1 2 1 0 1 0 2 0 1 1 0 0 0 0 0 1 2 2 0 0 0 0 1 2 1
103 0 0 2 0 0 1 2 1 2 1 0 1 2 2 2 0 2 2 1 1 1 0 0 2 0 1 1 0 0 1 2 2 2 0 1 1 2 0 0 0 0 1 0 0 1 0 1 1 1 0 0 0 0 1 1 0 0 1 0 0 1 0 1 0 0 0 0 2 0 1 1 2 2 1 2 2 1 1 0 2 2 2 0 2 0 0 0 1 2 0 1 1 1 0 1 0 0 0 0 0 2 0 1 1 0 1 1 1 1 0 1 0 1 2 1 1 0 2 0 1 0 1 1 0 1 0 2 2 1 0 0 0 0 0 0 0 0 0 0 1 2 0 1 0 0 0 0 0 0 0 0 0 0 0 0 0 0 0 0 0 2 1 2 1 2 0 1 2 0 0 0 1 1 1 0 1 1 0 1 0 0 1 2 1 0 1 1 0 0 0 1 0 0 0 0 2 0 0 1 1 0 0 1 2 0 1 0 0 0 2 0 1 0 1 2 1 0 1 1 1 0 1 1 0 0 1 0 0 0 0 0 1 1 0 0 0 2 2 2 0 0 2 0 0 0 0 0 1 0 0 1 2 0 0 0 1 0 0 1 1 1 1 2 1 0 0 1 2 2 0 2 1 1 1 2 1 2 2 2 0 0 1 2 0 1 1 0 0 2 0 1 0 2 2 0 2 0 0 0 1 0 1 0 1 0 1 0 0 0 0 1 0 2 2 2 0 1 0 0 0 0 1 0 2 0 0 1 1 1 0 0 0 0 0 0 0 2 0 1 1 2 1 0 0 0 1 0 0 0 0 0 0 1 1 0 1 1 0 2 2 0 2 1 1 0 0 2 1 1 1 1 1 2 1 0 1 1 1 0 0 1 0 0 0 1 0 0 0 1 1 2 0 0 2 0 1 0 1 1 1 1 0 1 0 1 1 2 0 0 0 1 0 0 1 0 1 0 0 0 0 1 0 1 0 0 0 0 0 0 2 0 0 1 0 0 2 1 1 1 2 0 0 0 0 1 0 1 0 0 0 0 1 1 1 1 0 1 1 0 2 0 0 0 0 1 1 2 0 1 1 2 2 2 1 1 0 1 0 0 1 0 1 1 1 0 0 2 2 1 1 1 0 2 0 0 0 2 2 0 0 2 2 2 2 0 0 0 0 1 0 1 0 1 0 0 0 0 1 0 0 2 2 1 0 1 1 0 1 2 0 0 2 1 1 0 1 0 2 2 1 0 2 0 2 2 1 2 2 2 2 2 1 1 2 0 0 0 2 0 0 2 0 1 0 0 0 1 1 1 0 0 0 0 0 0 0 2 2 1 2 0 0 1 0 0 0 2 2 1 0 0 0 1 0 1 0 2 0 2 0 2 1 0 0 1 2 0 2 2 0 0 0 0 1 0 1 0 1 0 1 0 0 0 0 1 1 1 0 0 2 0 0 2 0 0 0 0 0 0 0 0 0 2 2 0 0 0 1 0 0 2 0 0 1 1 0 2 2 1 1 0 2 0 1 1 0 1 1 0 1 1 0 0 0 2 0 1 0 0 0 0 1 0 0 0 1 0 2 2 0 0 0 1 0 0 1 0 0 0 0 1 0 0 2 0 1 2 0 0 1 0 0 0 0 0 0 1 1 1 0 0 0 1 0 1 1 2 2 0 1 2 1 1 0 2 2 0 0 0 0 0 0 1 1 1 2 1 0 0 0 0 0 0 0 0 0 0 0 0 0 0 1 1 0 1 2 2 2 2 0 0 0 0 0 0 1 0 1 1 1 1 0 0 0 2 0 2 2 2 2 0 2 2 0 0 0 0 0 1 0 0 0 0 2 0 1 0 2 2 2 0 0 0 0 0 0 1 2 2 2 1 0 0 0 0 0 0 0 2 0 2 2 0 0 1 1 1 0 0 0 0 0 1 2 0 2 1 0 1 2 0 1 0 1 0 1 0 0 0 2 2 0 0 0 0 1 0 1 0 0 0 2 2 0 0 0 0 0 0 0 0 2 0 0 0 0 0 2 2 1 0 1 0 1 1 0 2 0 0 0 2 1 0 2 0 0 2 1 1 0 0 0 0 1 0 2 1 2 1 0 2 2 1 2 2 2 2 1 0 2 1 0 2 0 0 0 0 0 2 0 1 2 0 0 0 1 1 0 0 2 0 0 0 2 0 2 2 2 1 1 1 2 0 2 2 2 0 0 1 1 0 0 0 0 0 0 1 1 0 0 0 0 0 0 1 0 0 0 1 1 0 0 2 0 1 1 0 0 0 1 1
104 1 0 1 0 0 1 1 0 1 0 2 1 1 1 1 0 1 1 1 1 1 0 0 2 0 2 1 0 0 1 0 1 1 1 0 2 1 0 0 0 0 0 0 2 0 0 0 2 1 0 0 0 0 2 0 0 0 0 0 0 1 0 1 1 1 1 1 2 0 0 1 1 1 0 1 1 1 1 0 2 2 2 0 1 0 0 0 1 1 0 0 0 2 1 1 1 1 1 2 1 2 1 1 0 0 2 1 1 1 0 2 1 1 1 1 1 0 1 0 1 0 2 0 0 2 0 1 2 1 1 1 0 0 1 0 1 0 0 0 0 2 0 0 1 2 0 1 1 0 0 0 0 0 0 0 0 0 1 0 1 1 2 2 1 2 0 1 1 1 0 0 1 1 1 0 1 1 0 0 0 0 0 2 2 1 1 0 0 0 0 2 0 0 0 0 0 0 0 0 0 0 0 1 1 0 2 1 1 0 1 1 2 0 2 2 0 0 1 0 1 1 1 1 0 0 1 0 0 0 0 0 0 2 2 0 2 2 1 1 0 0 1 0 0 0 0 0 2 0 0 1 1 1 0 0 1 0 0 0 0 0 0 2 1 0 1 0 1 1 1 2 0 1 0 0 0 1 1 1 0 1 0 1 0 0 0 1 0 1 1 1 1 2 2 1 2 1 0 0 1 1 1 0 0 0 0 0 2 0 0 2 0 1 1 0 0 0 1 1 0 1 1 1 1 0 0 2 1 2 0 1 0 0 0 0 0 1 1 2 1 1 2 0 1 1 1 0 1 0 0 0 0 1 0 1 1 0 0 2 2 0 2 1 2 0 0 1 1 0 1 1 0 2 0 1 1 1 1 0 0 2 0 1 0 1 0 0 0 1 0 0 0 1 2 0 0 0 0 0 0 0 0 2 1 0 1 0 1 1 0 2 0 0 0 0 1 1 0 0 0 1 0 2 0 2 2 1 0 0 2 0 0 2 0 2 0 2 1 0 2 0 0 0 0 1 0 1 1 1 0 0 2 2 2 2 0 2 2 1 1 0 1 0 0 1 1 2 0 0 1 1 1 1 0 0 0 2 1 0 1 0 1 1 1 0 0 0 2 0 0 2 1 1 0 0 0 0 0 1 0 2 1 1 1 1 1 0 0 1 0 1 1 1 1 0 0 0 0 1 0 2 2 2 0 2 0 1 0 1 1 1 0 0 1 0 1 0 1 1 1 0 0 0 1 1 0 2 2 2 1 1 0 1 2 0 1 0 1 0 0 1 1 0 0 0 0 0 0 0 0 0 0 0 0 0 1 2 2 1 2 0 2 2 0 0 2 1 1 0 0 0 1 0 1 0 1 0 0 0 0 2 0 0 0 2 1 0 1 2 1 0 1 1 0 1 1 0 1 0 0 0 0 0 0 0 1 1 0 0 0 0 0 2 0 1 0 0 2 0 1 1 0 0 1 0 1 1 1 0 2 2 0 0 1 1 0 1 1 0 0 0 0 1 1 0 0 2 1 1 0 0 0 0 0 2 0 0 0 0 0 1 0 2 1 2 1 0 1 1 0 0 2 0 1 0 2 0 0 1 0 1 0 0 0 1 2 1 0 1 0 0 0 0 0 2 0 1 1 1 0 0 0 1 0 1 1 0 0 0 0 0 0 2 0 0 2 0 0 1 0 1 1 0 0 2 2 0 0 0 0 0 0 1 0 0 0 0 1 0 0 0 2 1 1 0 1 1 2 1 1 0 0 0 0 0 1 0 1 1 1 1 0 0 0 2 0 2 1 2 0 1 1 1 1 1 1 1 1 0 0 0 0 0 1 1 1 0 0 2 2 0 2 0 1 0 0 0 2 2 2 2 1 0 0 0 0 0 1 2 2 1 2 0 0 1 1 1 0 0 0 1 0 0 0 0 0 1 1 0 1 0 1 0 1 1 1 0 0 0 1 2 0 0 0 1 1 0 1 0 1 1 1 0 0 1 0 0 2 1 1 1 1 0 0 0 1 0 0 0 0 0 1 0 1 0 1 1 0 0 1 2 0 2 2 2 1 1 0 1 1 0 0 0 0 0 2 0 0 0 0 0 2 0 0 0 1 0 0 0 2 1 0 1 0 0 0 2 0 0 0 0 2 0 0 0 0 0 0 0 1 0 0 0 2 0 2 2 0 0 0 0 0 1 2 0 2 0 0 0 0 0 0 0 0 1 0 0 2 0 0 0 0 2 0 1 1 0 1 0 0 0 0 0 0 0 0 1 1 0 1 0
105 1 0 1 0 0 2 2 1 1 1 0 0 1 0 1 1 1 0 0 2 2 0 0 2 0 0 2 1 1 1 2 0 0 1 2 2 1 1 1 1 0 0 1 2 1 1 0 1 1 0 0 0 0 2 1 0 0 1 2 0 0 0 0 0 0 0 1 1 0 1 1 2 1 1 1 2 0 0 0 0 1 2 2 2 0 1 0 2 2 0 0 1 1 1 2 1 0 0 1 0 2 0 1 1 1 2 0 2 0 0 2 0 0 0 0 0 0 1 0 1 0 2 0 0 0 0 1 2 2 0 0 0 0 0 0 0 0 0 0 1 1 0 0 1 0 0 0 0 0 0 1 0 1 1 0 2 0 0 0 0 2 1 2 2 2 0 0 0 0 2 1 1 1 1 0 2 0 0 0 0 1 0 2 2 1 1 2 1 0 0 2 1 0 1 0 0 1 0 0 2 0 0 0 1 1 1 1 0 0 0 2 2 1 2 2 2 0 1 0 1 1 2 0 1 0 0 0 0 0 0 0 0 0 0 0 0 2 2 1 0 1 2 2 0 0 0 0 2 0 0 0 1 0 1 1 1 0 0 0 0 0 0 0 0 0 1 1 2 1 0 1 0 0 0 1 0 1 1 1 0 0 0 1 0 0 0 0 0 2 0 1 0 2 2 0 2 1 0 2 1 1 1 0 0 0 1 0 0 1 0 2 0 1 1 0 1 0 0 0 0 1 1 1 1 0 0 0 0 1 0 1 0 0 0 0 0 2 0 0 0 0 2 1 0 0 1 1 2 1 2 2 0 1 1 0 1 1 1 0 1 1 2 2 2 1 0 1 2 0 2 0 1 2 1 0 2 0 0 0 2 1 0 1 0 1 0 0 0 1 0 2 0 0 1 1 0 0 2 1 1 1 1 1 1 0 0 2 0 0 1 0 0 0 1 1 0 0 0 0 1 0 0 2 1 1 0 0 2 0 1 1 1 1 1 1 0 0 0 0 2 0 0 0 0 1 0 0 1 1 0 0 1 1 1 1 0 2 1 2 0 0 0 0 0 0 0 2 0 0 2 2 2 2 2 1 1 0 0 0 0 0 1 1 1 0 0 1 2 1 1 2 0 2 1 0 0 0 1 1 1 1 1 1 1 1 1 0 1 1 1 0 0 0 0 1 0 0 2 0 0 2 1 1 0 2 0 1 0 2 1 1 0 0 0 0 1 0 2 1 1 1 1 1 1 2 1 0 1 0 0 0 0 2 2 0 2 0 0 0 0 0 0 2 0 0 1 0 1 0 0 1 0 0 0 0 0 1 1 2 1 0 1 2 0 0 2 1 0 0 0 0 0 0 1 0 1 1 0 0 1 1 1 2 0 2 0 0 2 2 2 0 1 1 1 1 0 0 0 0 0 0 0 0 0 1 1 2 0 0 0 1 0 1 1 0 0 0 0 1 1 1 1 2 2 0 1 1 0 0 1 2 0 1 0 0 0 2 1 0 0 0 2 0 0 2 2 0 2 0 0 2 0 0 1 1 1 1 1 0 0 0 0 0 0 0 0 1 2 1 0 0 0 0 0 0 1 0 0 1 0 1 0 0 0 2 2 2 0 0 0 0 0 1 1 0 0 1 1 1 1 0 0 0 0 1 0 0 0 0 0 2 1 2 0 1 2 0 0 1 1 0 0 0 1 1 2 1 0 0 0 0 0 1 0 1 1 0 0 0 0 0 2 1 0 1 2 2 2 2 0 0 0 1 0 0 1 0 0 0 2 2 0 0 0 1 0 2 2 2 0 0 2 1 0 0 1 1 0 1 0 0 0 0 0 0 1 0 1 2 2 0 1 1 1 0 2 1 1 1 1 1 2 0 0 0 0 0 1 2 0 2 2 0 0 1 0 1 1 0 0 1 0 1 2 0 2 1 0 1 1 0 0 0 2 0 0 0 1 1 0 2 0 0 0 1 1 0 2 0 0 0 0 1 0 0 0 1 1 1 2 0 2 0 0 0 0 0 0 1 0 0 1 0 0 0 0 2 0 0 0 1 1 1 2 1 1 2 0 0 0 0 0 0 0 0 2 1 2 2 0 1 1 0 0 0 0 1 0 0 2 2 0 2 0 0 0 1 1 0 1 0 0 1 1 0 1 1 1 0 0 0 0 0 1 0 2 2 1 0 0 0 1 0 1 0 0 1 1 1 1 0 0 0 0 0 0 1 1 0 0 0 0 1 0 0 0 0 1 1 1 0 0 1 1 0 0 0 0 0 1 0
106 0 0 2 0 0 1 2 0 2 2 0 1 2 2 2 0 1 0 1 1 2 0 0 2 0 0 2 0 0 2 0 1 1 1 0 2 2 0 1 1 0 2 2 2 1 1 1 1 2 0 0 0 0 2 1 0 0 0 1 1 0 1 0 0 0 2 0 2 1 0 0 1 2 1 2 2 0 0 0 0 1 2 1 2 0 0 0 1 2 0 0 1 1 0 2 0 0 0 2 0 2 1 0 1 0 2 1 1 1 0 2 0 0 0 0 0 0 0 0 2 0 1 1 0 1 0 1 2 2 1 1 1 0 0 0 2 0 0 0 0 1 0 0 0 0 0 0 0 0 0 0 0 1 1 0 0 2 0 1 1 1 1 2 2 2 0 0 1 1 0 0 1 1 1 0 2 0 0 1 0 0 1 2 1 0 1 1 1 1 1 2 2 1 2 0 2 0 0 0 0 0 0 0 1 0 0 1 1 0 2 0 1 0 2 2 1 1 2 0 2 1 2 0 0 0 2 1 1 1 1 1 0 0 0 0 0 2 2 2 0 0 2 1 0 0 0 0 2 0 0 1 1 0 0 0 1 1 0 1 1 1 1 2 1 0 1 1 2 1 1 1 0 0 0 0 0 1 2 2 0 0 1 1 0 1 1 1 0 1 1 1 0 2 2 1 1 0 2 2 0 0 1 0 0 0 2 0 0 0 0 2 0 2 2 1 1 0 0 0 0 1 0 2 1 0 1 1 0 1 0 0 0 0 0 1 1 0 2 0 1 1 2 0 1 1 1 0 2 2 0 0 0 0 1 1 0 1 0 1 1 0 2 0 2 0 0 1 1 0 1 1 1 2 1 0 0 0 0 0 0 2 0 1 0 1 0 0 0 1 0 0 1 0 2 0 1 1 0 1 1 1 2 0 0 0 0 0 0 0 0 0 0 0 0 0 2 1 0 0 0 1 1 1 0 2 2 0 0 0 1 1 1 1 1 1 0 2 0 0 1 0 1 1 1 2 1 2 0 2 0 1 0 0 0 0 0 2 1 2 1 0 1 1 0 1 1 2 0 0 1 1 2 2 2 1 1 2 0 0 1 1 1 1 1 0 0 2 2 0 0 2 1 1 1 0 1 1 1 0 0 2 1 1 1 1 1 1 0 0 0 0 0 0 0 0 0 1 1 1 1 2 2 2 1 0 0 1 0 2 1 1 2 1 0 0 0 0 1 1 0 1 1 1 1 2 1 0 0 2 0 0 0 1 2 1 1 0 0 0 0 0 0 0 0 0 2 0 2 0 0 1 1 0 0 0 1 2 2 0 2 0 0 0 0 0 0 2 1 0 1 0 1 1 0 0 0 0 0 0 0 2 0 0 0 2 1 0 1 1 1 0 0 1 0 1 0 0 1 0 0 0 0 1 0 0 1 1 0 0 2 0 1 2 0 0 2 0 0 0 0 0 0 1 1 0 1 0 1 1 0 1 0 1 0 0 0 1 0 0 0 0 2 0 2 0 1 2 0 1 1 0 0 0 0 1 1 0 0 0 1 0 0 1 1 1 0 0 1 1 0 0 1 0 1 0 1 0 0 1 1 0 0 0 1 1 0 2 0 0 0 0 0 0 0 0 0 1 1 1 0 0 0 0 1 2 0 0 0 0 0 0 0 2 0 1 0 2 1 2 1 2 0 0 0 1 1 0 0 0 0 0 0 0 0 0 1 0 1 0 0 0 2 0 1 0 2 1 1 2 0 0 0 0 0 1 1 0 1 2 0 1 1 1 1 0 1 2 2 2 1 1 2 2 0 0 0 1 0 0 1 0 0 0 1 0 0 0 0 2 2 0 1 0 2 0 2 0 2 1 0 1 1 0 1 0 0 0 0 2 1 2 2 0 0 1 1 0 1 0 1 1 0 1 1 0 1 1 1 0 1 0 0 0 2 0 0 0 0 0 2 2 0 0 0 0 1 1 1 0 0 0 0 1 0 1 1 1 2 0 0 0 1 1 0 1 0 1 0 2 1 0 0 0 2 1 2 2 0 0 0 0 0 1 2 1 0 0 0 0 0 0 0 0 0 0 1 1 1 0 0 2 1 1 1 1 1 0 1 0 2 2 0 1 0 0 0 2 0 0 0 0 0 0 0 0 1 1 1 0 0 0 0 0 2 0 2 1 0 0 0 0 1 0 0 2 1 0 0 0 0 0 1 0 0 0 1 0 2 0 0 0 0 1 0 0 0 0 0 0 0 0 0 1 1 0 0 0 0 0 0 0
107 0 0 1 0 0 1 2 1 1 1 0 1 1 1 1 0 2 1 0 2 2 0 0 2 0 1 1 0 1 1 0 1 1 2 0 2 1 0 0 0 0 0 0 1 0 0 0 2 0 0 0 1 1 1 0 0 1 2 0 1 1 0 1 0 0 1 0 0 0 0 0 1 2 1 2 2 0 0 0 2 2 1 1 1 0 0 2 2 2 1 2 1 1 1 1 0 1 1 1 0 2 0 1 0 0 2 1 1 1 0 2 1 1 2 2 2 0 1 0 1 0 1 1 0 1 0 1 1 1 1 1 0 0 0 0 0 0 0 0 1 1 1 0 0 0 0 0 0 0 0 0 0 0 1 0 1 2 0 0 1 0 2 2 1 2 0 1 1 0 0 0 1 1 1 0 2 1 0 0 0 0 2 2 2 0 1 2 0 0 0 1 1 1 1 1 1 0 0 0 0 0 1 0 1 0 0 0 0 1 1 1 2 1 0 2 0 2 2 0 2 2 1 1 0 0 0 1 0 0 0 0 0 0 0 0 0 2 2 2 0 0 2 0 0 0 0 0 2 0 0 1 0 0 0 0 1 0 0 0 0 0 0 1 1 0 1 0 1 0 0 2 0 0 0 0 0 0 2 1 0 0 0 2 1 1 1 1 0 2 0 1 0 2 2 0 2 0 0 1 1 1 1 1 0 0 0 0 0 0 0 0 0 1 1 0 0 0 0 0 1 0 1 0 2 0 1 1 1 0 0 0 0 0 0 0 0 1 1 0 0 0 2 1 0 0 2 0 1 0 0 0 0 0 1 1 0 1 0 1 1 0 1 1 0 1 0 1 1 0 1 1 1 2 2 0 2 1 1 0 0 0 1 1 0 0 0 0 0 0 0 0 1 0 2 1 1 2 0 0 0 1 0 1 0 1 0 1 0 0 0 0 0 0 1 0 1 1 0 0 0 2 1 1 2 2 1 1 0 0 1 0 1 1 1 0 1 1 1 0 2 0 0 1 1 1 0 0 0 2 0 0 1 1 1 0 0 2 2 2 1 0 0 0 1 1 0 2 0 0 1 1 1 1 1 0 1 1 0 1 2 0 1 1 2 0 0 0 1 0 1 1 0 1 1 1 1 1 1 0 1 1 2 0 2 1 2 0 0 2 0 0 0 0 1 0 0 0 1 2 0 2 2 2 1 0 0 1 1 2 0 1 0 0 0 0 1 0 1 1 0 1 2 2 2 0 0 1 1 1 1 1 0 1 1 1 0 0 0 1 1 0 1 0 0 0 1 1 1 0 1 1 1 0 0 0 1 2 2 0 2 0 0 0 0 0 0 0 0 0 0 1 0 2 0 0 0 0 0 0 0 2 1 0 1 1 1 0 2 2 0 0 1 1 1 1 0 0 0 0 1 0 0 0 0 1 0 1 0 0 0 0 0 0 1 0 1 0 1 0 1 1 0 1 2 0 2 1 1 0 0 1 1 1 0 0 0 2 1 0 0 0 1 0 1 1 1 2 0 0 2 0 0 1 1 2 0 0 0 0 1 0 0 0 0 2 0 0 2 2 0 0 0 0 0 0 1 0 0 0 0 1 0 0 1 2 2 1 1 0 0 0 0 0 1 0 0 0 0 0 0 0 0 0 2 2 0 2 2 0 1 1 1 2 0 1 1 0 0 0 0 0 0 0 1 0 1 0 0 0 0 0 1 0 1 1 0 0 0 0 0 0 2 1 1 1 2 2 1 2 0 0 0 0 0 0 1 0 0 0 2 2 1 1 1 2 0 2 2 2 1 0 2 2 1 0 0 2 0 0 0 0 0 0 1 0 2 0 1 1 1 0 1 1 0 0 1 2 1 1 1 1 2 0 1 0 0 0 1 2 2 1 2 0 0 1 1 0 0 0 0 0 0 0 0 0 0 0 0 1 1 0 1 0 1 0 1 0 0 0 1 2 1 0 1 1 0 0 1 0 0 0 0 2 0 2 0 2 2 2 2 0 2 0 0 0 0 0 1 0 2 0 0 0 2 0 2 2 0 1 0 0 1 1 2 2 0 1 0 1 1 0 1 1 1 1 2 1 2 1 0 1 2 2 1 1 1 1 1 0 2 0 0 0 1 0 0 2 0 0 0 0 2 1 0 0 1 1 1 0 0 0 0 2 0 0 2 2 2 1 0 1 0 0 1 0 0 0 0 0 2 0 0 0 0 1 1 0 2 0 0 0 0 0 0 0 0 0 1 0 0 1 0 2 1 0 0 0 0 0 1 0
108 0 0 1 0 0 1 2 0 2 2 0 1 2 1 1 0 1 1 0 2 2 0 0 2 0 0 2 0 0 1 1 0 2 0 2 2 2 1 0 0 0 0 0 2 0 0 0 1 0 0 0 0 1 1 0 1 0 1 0 2 0 0 2 0 1 1 1 2 0 1 2 2 2 1 2 2 2 2 2 0 2 2 0 1 0 0 1 1 1 0 1 1 1 0 1 0 0 0 2 0 2 0 0 2 1 2 0 0 2 0 0 1 2 2 2 2 0 1 0 2 0 1 1 0 2 0 0 2 1 0 0 0 0 1 0 1 0 0 0 2 0 0 0 2 2 0 0 0 0 0 0 0 0 0 1 1 0 0 0 0 2 1 0 0 2 0 2 0 2 0 0 0 2 2 0 2 0 0 0 0 0 1 2 2 0 1 1 1 1 2 2 1 0 1 0 1 1 0 0 0 1 0 0 1 0 1 0 2 0 2 0 0 0 1 2 0 1 1 1 2 1 2 0 0 0 1 1 1 1 1 1 0 0 0 0 1 2 2 2 0 0 1 0 0 0 0 0 2 0 0 1 1 1 0 0 1 0 0 1 0 0 0 0 0 0 1 1 0 0 0 2 0 1 1 1 0 1 2 2 1 0 1 2 0 1 1 0 0 2 0 1 0 2 2 0 2 1 0 1 1 1 1 0 1 1 0 0 1 0 0 1 0 0 0 0 0 0 0 0 0 1 0 1 2 0 0 1 2 1 0 2 0 0 0 0 0 0 2 0 0 0 2 0 1 1 1 0 1 1 1 1 0 0 2 0 0 1 0 2 2 0 1 1 0 1 0 2 2 0 2 0 0 2 1 0 1 0 0 0 1 1 0 1 0 2 0 0 0 1 0 0 0 0 1 2 0 0 0 0 0 0 1 1 1 0 0 1 0 0 0 1 0 0 0 0 2 0 1 0 1 1 1 1 2 2 1 2 0 1 1 1 0 0 2 1 0 1 1 1 1 0 0 0 0 1 0 0 0 1 0 0 2 2 2 2 0 2 1 2 1 0 0 0 0 1 1 1 0 1 0 1 2 2 0 0 0 1 1 0 1 0 0 0 2 1 0 1 1 0 1 1 0 2 0 0 1 1 1 0 0 1 2 2 2 0 1 0 1 0 1 1 0 2 0 0 0 1 0 1 0 2 2 2 0 1 1 0 2 2 0 0 1 0 0 0 2 0 1 1 1 0 1 1 1 2 2 1 1 1 1 1 0 2 2 0 0 1 1 0 0 1 0 1 0 0 0 0 2 0 0 0 0 0 0 0 0 1 1 1 1 0 1 1 0 0 0 0 0 0 0 0 0 0 1 0 0 0 0 0 0 2 1 0 1 1 1 0 2 2 1 0 0 1 1 1 1 0 1 0 1 0 0 0 0 0 1 0 0 0 0 0 0 1 1 0 1 0 1 0 0 0 0 0 1 0 1 0 2 0 1 2 0 1 1 1 0 2 2 1 0 0 0 2 0 0 0 2 0 0 2 0 1 0 0 2 1 1 0 0 0 0 0 1 1 1 0 0 1 1 0 0 0 0 0 0 2 0 0 0 0 0 0 0 2 1 1 1 1 1 0 0 0 0 0 0 0 1 1 1 0 0 0 0 1 1 0 2 2 0 2 2 0 2 0 0 1 0 0 0 0 0 0 1 1 0 1 0 0 0 0 0 1 0 1 1 0 0 2 0 0 2 2 0 1 0 2 1 2 1 1 0 0 0 0 0 0 0 2 2 0 0 1 1 2 0 1 1 1 2 0 1 2 2 0 0 0 1 0 0 0 0 0 0 0 0 0 0 0 2 1 0 1 0 2 1 2 1 1 1 1 1 1 1 0 0 0 0 1 2 2 1 2 0 0 1 1 2 1 0 0 1 1 0 1 0 1 1 1 0 2 1 0 0 2 0 0 0 1 1 2 2 0 0 0 0 1 0 1 0 1 1 0 1 0 2 0 1 1 1 2 0 2 0 0 0 0 1 0 2 0 0 1 0 2 0 2 2 0 0 0 2 0 1 1 1 0 1 0 0 0 0 0 0 0 1 2 0 0 0 0 0 1 2 0 1 1 2 1 0 2 1 0 2 0 0 0 1 1 0 0 1 2 1 0 0 1 1 0 1 1 0 0 0 1 0 2 2 2 2 1 2 1 1 1 1 0 0 0 0 1 0 0 0 0 0 0 1 1 0 0 0 0 1 0 0 0 0 0 0 0 0 0 1 0 0 0 0 0 0 1 1
109 1 0 1 0 0 1 1 1 1 1 1 0 0 0 0 0 1 1 0 2 2 1 0 2 0 0 1 0 0 0 1 0 0 1 1 1 2 0 0 0 0 0 0 2 2 0 1 0 2 1 0 0 0 1 0 0 0 2 0 1 0 1 1 1 0 1 1 1 0 0 0 1 2 0 2 2 1 1 0 2 2 1 0 0 1 0 0 2 2 0 2 1 0 0 1 0 2 2 2 2 2 0 0 1 0 2 1 1 1 0 2 1 2 2 0 1 0 1 0 1 0 1 1 0 0 0 1 1 1 1 1 0 0 0 0 0 0 0 0 0 2 0 0 0 1 0 0 0 0 0 0 0 0 1 0 1 0 1 0 1 1 1 2 1 2 1 2 1 1 0 1 2 0 1 0 1 1 0 0 0 0 1 1 1 0 1 2 1 0 0 2 2 1 2 0 1 0 0 0 1 0 1 0 0 0 1 2 0 0 1 1 1 0 2 2 1 0 2 1 2 0 2 0 0 0 0 0 0 0 0 0 1 0 1 1 0 2 2 1 0 0 1 0 0 0 0 0 1 0 0 0 0 0 0 0 0 1 0 0 0 0 1 1 1 1 0 0 2 2 0 2 0 2 1 2 1 1 2 0 2 0 1 1 0 1 1 1 0 2 0 2 1 2 2 1 2 1 0 1 1 1 2 0 0 0 1 0 0 0 0 1 0 2 2 1 0 0 0 0 0 1 1 2 2 0 0 2 2 0 0 0 0 0 0 0 0 0 2 1 1 1 2 1 0 0 1 0 1 1 0 0 0 1 0 1 1 2 0 1 1 0 2 1 1 0 0 2 2 1 2 0 0 2 1 0 1 1 1 0 1 1 0 1 0 1 0 0 0 0 1 1 1 0 2 0 0 0 1 1 1 2 2 0 0 0 2 1 0 0 0 0 0 0 1 1 0 1 0 0 0 1 0 1 0 2 1 0 0 0 0 0 1 1 1 1 1 2 1 0 1 0 0 0 0 1 0 2 0 1 0 0 1 2 2 1 1 0 0 0 1 0 0 0 0 0 0 1 0 1 1 2 2 2 1 0 1 2 1 1 1 1 0 0 2 1 0 1 1 0 1 1 0 1 0 0 0 0 0 2 0 2 2 1 2 1 1 0 0 1 0 0 1 1 0 0 0 1 0 1 1 2 2 2 0 2 0 0 1 1 1 0 1 0 0 0 1 0 0 0 2 0 0 0 0 2 1 0 0 0 0 0 0 2 1 1 0 2 0 2 2 0 0 2 0 0 0 1 2 0 1 0 1 0 0 0 1 1 1 2 2 0 1 2 0 0 2 2 1 0 0 1 0 1 0 0 0 0 0 0 0 2 0 0 1 2 0 0 2 2 1 0 0 0 0 0 1 0 0 0 2 0 0 0 0 0 1 2 0 0 1 0 0 2 0 1 0 0 0 0 0 1 0 1 2 0 2 2 1 0 0 2 0 2 0 0 0 2 2 0 0 0 0 1 1 0 1 2 0 0 1 1 1 0 1 2 0 0 1 0 1 1 0 1 0 1 1 0 2 2 0 0 1 1 1 0 2 0 0 1 0 2 0 0 2 1 1 2 0 0 0 0 0 1 0 0 0 1 1 1 0 0 0 0 1 2 0 1 0 0 0 1 0 2 0 1 0 0 0 1 0 1 0 0 2 0 2 0 0 0 0 0 0 1 0 0 0 0 2 0 0 0 2 1 0 0 2 2 0 2 0 0 0 0 0 1 1 0 0 0 2 2 0 0 0 2 0 1 1 2 0 1 2 2 0 0 1 1 0 0 0 0 0 0 0 0 2 0 0 2 2 1 2 0 2 0 2 1 2 1 1 1 2 1 0 0 0 0 1 2 2 1 2 0 0 0 1 0 0 0 0 0 0 0 0 0 0 1 1 1 0 0 1 0 1 1 1 0 0 0 0 1 0 0 0 1 1 0 1 0 0 0 0 0 0 1 1 1 2 0 0 0 2 0 0 0 0 0 0 1 0 0 1 0 2 0 2 2 0 0 0 2 0 1 2 2 0 1 0 1 0 0 0 0 0 0 2 1 2 1 1 0 2 2 2 2 2 1 0 1 2 1 0 2 0 0 0 0 0 1 0 0 1 2 0 1 1 0 0 0 1 1 2 0 0 0 0 0 0 0 0 0 0 1 2 0 0 1 0 0 1 0 0 0 0 0 0 2 0 0 0 0 0 2 0 0 0 0 0 0 0 0 1 2 1 0 0 1 1 1 2 1
110 1 0 2 0 0 2 2 0 1 1 0 0 0 0 0 0 2 1 1 1 2 0 0 2 0 0 1 0 1 0 1 1 1 1 0 2 1 0 1 0 1 0 0 1 0 0 0 1 1 1 0 0 0 2 1 0 0 1 0 0 0 0 1 0 0 0 0 2 0 1 1 1 2 1 2 2 0 0 0 1 2 1 1 2 0 0 1 2 2 1 1 2 1 1 1 1 2 2 2 2 2 1 0 1 0 1 1 0 2 0 1 1 0 2 2 2 0 1 0 1 0 1 1 0 1 0 1 1 1 0 0 0 0 1 0 1 0 0 1 1 1 0 0 1 2 1 0 0 0 1 1 0 0 0 1 1 1 0 0 1 0 2 2 0 2 0 1 1 1 0 0 1 1 2 0 2 1 0 0 0 0 1 2 2 0 1 0 0 0 0 2 2 0 2 0 1 0 0 0 1 0 0 0 0 0 2 0 0 0 2 0 1 0 1 1 0 2 2 1 2 1 1 0 1 0 1 0 0 0 0 0 0 1 0 0 1 2 2 1 0 0 2 0 0 0 0 0 2 0 0 0 1 2 0 0 0 0 0 0 0 0 0 1 1 0 0 0 2 2 0 2 0 1 1 1 0 1 2 1 1 0 0 2 0 1 0 1 1 2 0 2 0 2 1 0 2 1 0 1 1 0 0 0 0 0 0 0 1 1 0 2 0 1 1 0 1 1 0 0 0 1 0 1 1 0 0 1 1 0 0 1 1 1 0 0 0 1 1 0 0 1 2 1 2 2 0 0 2 2 0 0 0 0 2 0 0 1 0 2 2 0 1 1 0 1 0 2 1 0 1 1 0 2 1 0 1 0 0 0 0 0 0 0 1 0 0 1 1 1 1 1 2 0 1 2 0 0 0 0 0 0 0 1 0 0 2 0 1 1 0 2 0 0 1 0 1 0 0 1 0 1 0 0 2 2 1 2 0 0 2 0 0 2 1 0 0 1 0 1 2 1 1 2 1 2 1 0 2 2 0 0 1 1 1 1 0 2 1 2 1 0 0 0 0 0 0 2 0 0 1 1 1 1 1 1 0 1 0 0 1 1 2 2 1 1 0 1 2 1 1 2 1 1 1 1 1 1 1 1 0 2 1 1 1 1 1 0 0 0 0 0 0 1 0 0 0 0 0 0 0 2 2 2 2 0 0 0 0 0 2 0 2 2 1 0 0 0 2 2 0 1 2 1 2 0 1 1 1 1 0 0 0 1 2 0 0 0 0 1 1 0 1 0 0 0 0 0 0 0 0 1 0 0 0 0 0 1 1 1 1 0 1 1 0 0 1 1 1 1 0 1 0 0 0 2 0 0 0 0 0 1 1 0 0 2 1 0 0 0 0 0 0 1 0 1 1 0 1 1 1 1 0 0 0 2 0 1 0 0 1 0 0 2 0 0 0 0 0 0 0 0 1 1 2 0 0 1 1 0 0 2 1 1 0 0 0 2 2 0 0 0 1 1 0 1 0 2 0 1 0 1 0 0 0 1 2 0 1 0 1 1 0 1 0 0 2 0 1 1 0 0 0 1 0 0 1 0 0 2 1 1 0 0 2 1 1 1 1 0 1 0 0 1 0 0 0 1 1 1 0 0 0 0 1 1 0 1 1 0 1 1 0 2 0 0 2 1 0 1 1 0 0 0 1 0 1 1 0 1 1 1 2 1 1 0 1 0 2 0 0 2 2 0 0 0 0 1 1 2 0 1 0 0 1 1 1 0 2 2 1 1 1 1 0 0 0 2 1 2 1 1 2 2 0 0 0 0 0 0 0 0 0 1 0 0 2 0 0 2 0 0 0 1 0 0 1 0 2 2 2 2 1 1 0 0 0 0 1 2 0 2 1 1 0 0 2 0 1 1 1 1 0 0 0 0 0 0 0 0 2 0 1 0 1 0 1 2 0 0 0 0 0 0 0 0 1 0 2 0 0 0 0 0 0 0 0 2 2 2 2 0 2 0 0 0 0 0 1 2 0 0 1 1 1 1 0 2 0 0 0 1 1 0 1 2 0 1 0 0 0 0 0 0 1 2 2 1 1 0 0 2 1 1 1 1 1 0 0 1 2 2 0 1 0 0 0 0 1 0 0 1 1 1 0 1 2 0 2 0 1 0 0 0 1 0 2 2 2 1 0 1 1 0 1 0 1 0 0 2 0 0 1 0 0 0 1 1 1 0 0 0 0 0 1 1 0 0 0 0 0 0 0 1 0 0 0 0 0 0 0 0
111 0 0 1 0 0 1 1 0 0 0 2 0 1 0 0 0 1 1 2 0 1 0 0 2 0 0 1 1 2 0 1 0 1 1 0 2 1 1 0 0 0 0 2 2 1 0 0 0 2 0 0 0 0 2 0 0 1 2 1 1 0 1 0 0 0 0 0 1 0 1 1 1 1 0 1 1 1 1 0 2 2 2 2 2 0 0 0 2 2 0 2 2 2 1 1 1 1 1 2 0 2 0 0 2 1 1 0 0 2 0 2 0 1 2 1 2 0 1 0 1 0 0 2 0 1 0 0 0 0 0 0 0 0 1 0 2 0 0 0 0 2 0 0 0 0 0 0 0 0 1 1 0 0 1 1 0 2 1 0 0 1 0 2 0 1 0 0 0 2 0 0 0 2 1 0 1 0 0 2 0 0 0 2 1 0 1 1 1 0 0 2 2 0 2 0 1 0 0 0 1 1 1 0 1 0 0 0 0 0 1 1 1 0 2 2 0 1 1 0 1 1 2 0 0 0 1 0 0 0 1 1 0 0 0 0 1 2 2 1 0 1 2 1 0 0 0 0 1 1 1 1 1 0 0 0 1 0 0 1 1 1 0 1 1 0 0 0 0 0 0 1 0 1 0 0 0 0 1 0 1 0 1 1 0 0 0 1 1 2 0 1 0 1 2 1 2 0 0 1 1 1 1 0 1 0 0 0 0 0 0 0 0 2 2 0 1 0 0 0 0 0 1 1 2 0 0 0 0 0 0 1 0 0 0 0 0 0 2 2 1 1 2 1 0 0 1 0 1 1 0 0 0 1 1 0 0 1 0 1 1 0 1 1 0 1 0 1 2 0 2 0 0 1 0 1 0 0 0 0 0 0 0 1 0 0 0 0 0 0 0 1 1 0 2 0 2 0 0 0 0 0 0 1 1 0 1 0 0 0 0 2 1 1 1 0 0 0 1 0 0 1 0 2 1 2 0 0 0 0 1 0 0 2 0 0 1 1 1 1 2 0 0 0 0 1 0 0 1 1 0 0 1 2 2 1 1 2 1 1 1 0 0 0 0 1 1 2 0 0 1 1 2 2 1 1 0 2 0 0 1 0 1 1 1 0 1 0 2 0 0 2 1 2 0 1 1 0 1 1 0 2 2 2 2 0 0 0 0 1 0 0 0 0 0 0 0 1 1 2 1 2 1 1 1 0 1 1 0 2 0 2 1 0 1 0 1 0 1 1 1 0 1 1 2 2 1 1 1 1 0 0 0 1 1 1 0 1 0 0 0 0 1 0 0 0 2 0 1 0 0 2 0 0 0 0 0 2 2 2 2 0 1 1 0 0 1 1 0 0 0 0 0 0 0 0 0 0 0 0 0 1 0 0 1 2 0 0 1 1 0 0 0 0 1 0 0 0 0 0 1 0 0 0 0 0 1 2 0 0 1 0 1 0 0 2 0 0 0 0 0 1 1 1 2 0 1 2 0 0 1 2 1 1 0 0 0 2 2 1 1 0 0 1 0 1 0 2 0 1 1 0 0 0 0 1 1 0 2 0 0 0 0 1 0 1 2 0 2 2 1 1 0 0 0 0 1 0 0 1 0 1 0 0 2 1 1 1 0 0 0 0 0 0 0 0 0 0 0 0 0 0 1 0 1 2 0 1 0 1 0 2 0 2 0 0 1 1 0 1 1 1 0 0 0 0 0 1 0 0 1 1 0 0 1 0 0 0 0 0 0 0 2 1 0 0 2 2 0 2 0 0 0 0 1 2 0 1 1 2 2 1 1 1 2 0 2 2 0 2 0 2 2 0 0 0 0 1 0 1 0 0 0 0 0 0 1 1 0 2 2 0 0 2 0 0 2 0 2 2 1 2 2 1 0 0 0 0 1 2 0 2 1 1 1 1 0 1 0 1 1 1 0 0 0 0 0 1 0 0 2 0 2 0 0 2 2 0 1 1 0 1 0 0 0 1 1 0 1 0 0 0 0 1 0 1 0 0 1 0 0 2 2 0 0 0 0 0 0 1 0 0 1 0 2 0 2 2 0 0 1 2 1 1 2 2 0 1 0 1 0 0 0 0 1 1 1 1 2 1 1 0 1 0 1 1 0 0 0 0 2 2 0 1 0 0 0 2 0 0 0 2 0 0 0 0 1 0 1 0 1 1 1 0 1 0 1 1 0 0 0 0 1 0 1 0 0 0 0 1 2 0 0 1 1 1 0 0 1 0 0 0 0 0 0 0 0 0 0 1 1 0 0 2 1 0 0 0 0 0 0 0
112 0 0 2 0 0 2 1 0 1 1 0 0 1 1 1 1 1 0 1 1 1 0 0 2 0 0 0 1 2 0 1 1 1 1 0 2 1 1 1 1 0 1 1 1 1 0 0 1 1 1 0 0 0 2 0 0 0 1 1 0 1 0 1 0 1 1 1 1 0 0 1 2 2 1 2 2 2 2 0 2 2 2 0 2 0 1 0 2 2 0 0 1 2 0 1 0 1 1 1 1 2 1 0 1 1 2 1 1 1 0 2 0 1 1 0 1 0 0 0 2 0 2 0 1 0 0 1 2 1 0 0 0 0 0 0 0 0 0 0 0 2 0 1 0 0 0 0 1 1 0 1 0 0 0 0 0 1 0 1 1 1 2 2 1 2 1 1 1 1 0 0 1 1 2 0 0 0 0 0 0 0 1 2 1 0 0 1 0 0 0 2 2 0 2 0 1 0 0 0 0 0 0 1 1 0 1 2 2 0 1 1 2 0 2 2 0 0 1 1 1 0 2 0 0 0 1 0 0 0 0 0 0 0 0 0 0 2 2 1 0 0 2 1 0 0 0 0 2 0 0 1 1 1 1 1 1 0 0 0 0 0 0 1 1 0 1 0 2 1 0 2 0 2 0 0 1 0 2 0 1 0 0 1 1 0 0 0 0 2 0 1 1 2 2 1 1 0 0 0 1 2 0 1 0 0 1 2 2 0 0 2 0 0 0 0 0 0 0 0 0 2 1 2 0 0 0 1 1 1 0 0 1 2 0 0 0 2 0 0 0 0 2 1 0 0 1 0 2 1 1 1 0 0 1 1 0 0 0 2 2 0 1 0 1 0 0 2 1 0 1 1 1 2 1 0 2 1 1 0 0 2 0 2 0 0 0 1 1 0 0 0 0 0 2 1 0 1 0 0 0 0 0 1 0 1 1 1 0 0 0 1 1 1 1 0 0 0 0 0 1 1 1 0 0 1 0 1 0 0 1 0 0 1 0 1 0 0 1 1 1 0 0 0 0 1 0 1 0 0 0 0 0 1 0 0 0 2 1 2 0 1 1 1 0 1 1 2 0 0 0 0 2 2 2 1 1 1 0 0 1 0 2 2 0 0 1 0 2 0 0 2 1 1 1 0 0 1 1 0 1 2 1 1 1 1 1 0 0 0 0 1 1 1 1 0 0 1 1 1 1 2 1 1 1 0 1 1 0 2 0 1 1 0 1 0 0 0 1 1 1 0 2 2 2 1 1 0 2 1 0 1 1 1 2 0 0 1 0 1 1 0 0 1 0 0 1 1 1 0 1 1 1 0 1 0 1 1 0 2 1 0 0 0 0 0 0 1 1 0 0 0 1 0 1 0 0 0 0 0 0 2 2 2 0 2 0 0 1 1 1 0 0 1 2 0 0 0 0 0 1 0 0 1 0 0 0 2 0 0 0 0 0 0 0 2 1 0 0 0 0 1 0 1 1 0 1 1 0 1 0 1 1 2 0 0 0 1 1 0 0 0 1 0 1 1 0 1 2 0 0 1 0 0 0 2 1 2 2 2 0 0 1 2 0 2 1 1 1 0 0 0 0 1 0 0 2 0 0 1 0 1 0 1 1 1 1 2 0 0 1 0 0 2 0 2 0 0 0 0 0 0 0 0 2 0 0 1 1 0 0 1 0 2 0 0 1 0 0 0 0 1 0 0 0 0 0 0 0 0 0 0 0 1 0 1 1 0 2 0 0 0 1 0 1 0 2 2 2 2 0 0 0 1 1 2 1 0 0 1 1 1 0 0 0 1 0 2 2 2 0 0 2 1 0 0 0 0 0 1 0 0 0 0 1 1 2 1 0 1 1 0 2 0 2 0 2 0 2 2 2 2 2 1 0 0 0 0 0 2 0 2 2 1 1 0 1 0 1 2 2 2 0 0 0 0 0 0 0 0 2 0 1 0 2 0 0 0 0 0 0 0 0 0 0 1 1 0 0 0 0 0 0 0 0 1 1 1 2 2 2 0 2 0 0 0 0 1 0 2 0 0 1 0 2 0 2 2 0 0 0 2 0 1 1 1 0 2 0 1 0 0 0 0 0 0 2 2 2 1 1 0 1 1 1 1 2 1 0 0 2 2 0 1 1 0 1 2 0 0 1 0 1 1 0 0 0 1 0 0 1 0 0 0 2 0 2 1 1 0 0 0 0 1 1 1 2 1 1 1 0 0 0 0 0 0 0 1 1 1 0 0 0 0 0 0 1 0 0 1 0 0 0 1 1 0 1 1 2 0 1 0
113 1 0 2 0 0 1 0 0 0 0 1 0 0 0 0 0 1 0 0 1 1 0 0 2 0 0 1 0 1 1 1 2 2 0 1 1 1 0 0 0 0 0 0 2 1 1 0 2 2 0 0 0 0 2 0 0 0 1 2 0 0 0 2 0 1 0 0 1 0 0 0 1 2 1 2 2 1 1 0 2 2 2 1 1 0 0 0 1 1 0 1 2 2 0 1 0 1 0 2 0 2 1 1 0 0 2 0 0 2 0 1 0 1 1 0 1 0 1 0 1 0 2 0 0 0 0 1 1 1 0 0 0 0 0 0 0 0 1 0 0 2 0 0 0 0 0 0 2 2 2 2 0 0 1 0 0 0 1 0 0 1 1 2 1 1 0 1 0 1 1 1 0 2 1 0 2 0 1 1 0 1 1 2 2 1 1 0 0 0 0 0 1 1 1 0 2 0 0 0 0 0 0 0 1 0 1 0 0 0 2 0 2 0 2 2 1 0 2 1 2 1 2 0 0 0 0 0 0 0 0 0 0 0 0 0 0 2 2 1 0 0 2 0 0 0 0 0 1 1 1 0 1 0 0 0 2 0 0 0 0 0 0 0 0 0 0 0 1 1 0 2 1 0 0 0 1 0 2 0 1 0 0 2 0 2 1 1 0 1 1 1 0 2 2 0 2 2 1 2 1 0 2 0 0 0 1 0 0 0 0 0 0 2 2 2 0 0 0 0 1 2 1 1 1 0 0 1 1 1 0 0 0 0 0 1 0 2 0 1 0 0 0 0 1 1 1 0 2 2 0 0 0 0 2 0 0 0 0 2 2 0 2 2 1 1 0 1 1 0 1 1 0 2 0 0 1 1 1 0 0 1 0 1 0 1 0 0 0 0 0 1 0 0 2 1 0 0 0 0 0 0 0 1 1 0 1 0 0 0 1 1 0 0 2 1 0 0 0 0 0 0 0 2 2 2 0 0 0 0 0 0 0 2 0 1 0 0 0 0 2 0 0 1 1 2 1 0 1 1 0 0 2 2 2 0 0 2 1 0 2 0 0 0 0 1 1 2 0 0 2 2 1 1 1 1 0 1 0 1 2 0 2 2 0 0 1 1 2 0 0 2 1 2 1 0 0 0 0 1 1 2 2 2 2 0 0 0 0 1 1 0 0 1 0 1 0 1 0 1 1 2 2 2 1 1 0 1 0 1 1 1 0 0 0 0 1 0 1 1 2 0 1 1 1 0 1 0 0 2 0 0 0 1 1 2 1 0 0 0 0 0 0 1 0 0 0 1 1 1 0 1 1 0 1 0 1 2 2 2 2 0 0 2 0 0 2 2 0 0 0 1 0 0 0 0 0 0 0 0 0 1 1 1 0 2 1 0 2 2 0 0 0 1 1 0 1 0 0 1 1 0 0 0 0 1 1 2 0 0 0 0 0 2 0 0 0 0 1 0 1 2 0 1 1 0 1 1 2 0 0 1 0 1 1 1 0 2 1 1 1 0 1 0 1 1 0 2 1 0 0 1 0 1 0 2 1 1 1 0 0 0 0 2 1 2 1 0 1 1 0 0 0 1 0 0 2 1 0 2 0 1 0 0 1 2 2 2 0 0 1 0 0 1 0 0 0 0 0 0 0 0 0 0 1 2 0 1 0 0 0 1 0 2 0 0 1 0 0 2 0 2 1 0 1 0 1 1 0 0 1 1 1 1 1 0 0 0 1 0 0 1 1 0 0 0 2 0 0 2 0 0 0 0 1 0 2 0 2 1 0 1 0 0 0 0 0 2 2 2 1 0 2 2 1 0 0 0 0 0 0 0 0 0 1 1 1 1 0 1 1 1 0 1 0 0 2 0 1 1 1 1 0 1 0 0 0 0 1 2 1 1 2 0 0 1 0 0 1 0 0 1 0 1 1 0 1 1 0 0 2 0 2 0 0 1 2 0 0 0 0 2 0 0 0 1 1 0 1 0 1 0 0 1 0 0 0 2 2 2 2 0 2 0 0 0 0 2 0 2 0 0 0 1 1 0 1 2 0 1 0 2 0 1 1 1 0 0 0 1 0 0 0 1 2 2 0 1 2 1 0 1 2 0 0 0 1 2 1 0 0 0 0 1 0 0 0 0 0 1 0 1 1 1 0 0 1 1 0 0 2 0 1 0 1 0 1 1 0 1 1 1 0 1 2 0 1 1 1 1 1 0 1 1 2 0 0 0 2 1 0 0 0 2 0 1 1 1 1 1 1 0 0 1 2 0 0 0 0 0 0 0
114 0 0 0 0 0 0 2 0 1 1 0 1 1 0 0 1 1 0 1 1 2 1 0 2 0 0 2 1 1 2 1 1 1 0 2 1 1 1 1 1 0 0 1 2 0 0 0 1 1 0 0 0 0 2 0 0 1 0 2 0 0 0 1 0 1 0 1 2 1 0 1 2 2 2 2 1 1 1 0 1 2 2 1 1 0 0 0 2 2 0 0 1 1 0 1 0 1 1 2 2 2 0 1 0 0 2 0 1 1 0 1 0 1 1 0 1 0 0 0 2 0 0 2 0 1 0 1 1 1 1 1 0 0 0 0 0 0 1 0 0 2 1 0 1 1 0 0 1 1 1 1 0 0 0 0 0 1 0 1 2 2 2 2 1 2 0 1 1 1 0 1 0 2 1 0 1 1 1 1 0 1 1 2 1 0 1 2 1 0 0 2 2 2 2 0 0 0 0 0 0 0 0 1 1 0 1 0 0 0 1 1 0 0 1 2 0 1 0 0 0 0 2 0 0 0 1 0 0 0 0 0 0 0 0 0 0 2 2 1 0 0 0 0 0 0 0 0 2 1 1 0 0 0 0 0 0 0 1 1 1 1 1 1 0 0 0 0 2 1 0 2 0 1 0 1 0 0 1 0 1 0 0 1 0 1 0 2 0 2 0 1 1 2 2 1 1 0 0 0 0 0 1 0 1 0 0 0 0 0 0 2 0 0 0 0 0 0 0 0 0 1 2 1 2 0 1 2 1 0 0 1 0 0 0 0 0 2 0 2 0 1 2 0 0 0 2 0 2 2 1 1 0 0 2 0 0 0 0 0 0 0 1 1 0 0 0 2 1 1 1 1 0 2 0 0 1 1 1 1 1 1 0 2 0 1 0 0 0 0 0 1 0 0 1 1 1 0 0 0 0 0 0 2 0 2 0 1 0 0 0 1 0 0 2 1 0 1 0 0 1 1 1 2 0 2 1 1 1 1 2 1 1 0 2 1 1 1 1 0 1 0 0 2 1 2 1 1 0 1 0 1 0 1 0 0 0 2 2 1 1 0 0 0 0 1 1 2 0 1 0 1 2 2 0 0 0 2 1 0 0 0 1 1 1 0 0 1 1 1 2 1 1 1 0 1 1 1 1 0 0 2 2 2 2 0 0 1 0 1 0 0 0 0 1 0 1 0 1 1 0 2 2 2 0 2 0 0 1 1 1 0 0 0 0 0 0 0 1 1 1 0 0 0 1 1 1 1 1 1 1 1 0 2 0 2 0 0 0 0 0 0 0 0 0 0 1 0 2 0 0 2 0 0 0 0 0 1 1 1 1 0 0 0 0 0 0 1 1 1 0 0 1 0 0 1 1 1 1 0 0 0 1 0 0 1 1 0 1 0 0 0 0 0 1 0 0 0 1 0 1 0 0 0 0 0 2 1 0 0 1 1 0 1 0 0 1 0 0 1 0 0 1 2 2 0 0 1 1 0 0 2 1 1 0 0 0 1 1 0 0 0 1 0 0 1 2 1 1 1 0 1 1 0 1 1 1 1 1 0 0 0 0 1 0 2 1 0 1 1 0 0 1 0 1 0 2 0 0 1 0 1 0 0 0 2 1 1 0 0 1 0 0 0 0 0 0 0 0 0 0 0 0 0 1 1 0 0 0 0 0 1 0 2 0 0 0 0 0 0 0 0 0 0 0 0 0 0 0 0 0 0 0 0 0 0 0 0 2 0 0 1 2 1 1 1 2 1 0 2 0 0 2 0 0 0 1 0 1 0 2 2 0 0 1 0 1 2 1 2 0 1 2 2 0 0 0 0 0 0 0 0 0 0 1 1 1 0 2 2 2 0 2 0 2 0 1 0 2 2 2 2 2 1 0 0 0 0 1 2 1 1 2 1 1 1 0 0 2 1 2 2 0 0 0 0 0 0 0 0 2 0 1 0 1 0 1 0 1 1 1 2 0 0 0 1 1 0 1 0 0 0 0 1 0 2 1 1 2 2 2 0 1 0 0 0 1 1 0 2 0 0 2 0 1 0 1 2 0 0 0 2 0 1 2 1 1 2 0 1 1 0 0 0 0 0 2 1 2 2 0 0 0 1 0 0 1 1 1 2 2 2 1 2 0 0 0 1 1 0 1 1 2 0 0 0 1 2 0 0 0 0 1 0 1 0 1 1 1 1 0 1 0 1 2 0 1 0 0 2 0 0 0 0 0 1 1 0 1 0 0 0 0 1 0 1 1 0 0 1 1 1 0 1 0 0 0 0 0 0 1 0
115 1 0 1 0 0 0 1 1 1 1 0 0 1 0 0 0 1 1 1 1 1 0 0 2 0 0 1 1 0 1 2 1 2 2 0 2 1 0 1 0 1 1 0 1 1 0 0 0 2 0 0 0 0 1 1 0 1 1 0 1 1 0 0 0 0 0 1 2 0 0 0 2 2 2 2 2 1 1 1 0 2 1 0 1 0 0 0 2 2 0 1 1 2 1 1 1 1 0 1 0 2 0 0 2 1 1 1 1 1 0 2 1 1 2 2 1 0 0 0 2 0 2 0 0 0 0 1 2 1 0 0 0 0 1 0 2 0 1 0 1 1 2 0 1 1 1 0 0 0 0 1 1 0 0 0 0 0 1 0 1 1 2 2 1 1 1 1 1 0 1 2 0 2 0 0 1 0 0 2 0 0 1 1 1 0 0 1 0 0 0 2 2 2 2 2 2 0 0 0 0 0 0 0 1 0 2 1 1 2 2 1 1 0 2 2 0 0 1 1 1 0 2 0 0 0 1 0 0 0 0 0 1 1 1 1 0 2 2 1 0 1 2 0 0 0 0 0 2 0 0 0 1 0 1 1 1 1 0 1 1 1 0 1 1 0 1 0 1 1 0 2 1 0 1 1 0 0 1 0 0 1 2 2 0 2 2 1 0 2 0 1 0 2 1 0 0 2 0 2 1 1 1 1 1 0 1 1 0 0 0 1 0 1 1 0 0 0 1 0 1 1 1 1 2 0 0 2 2 1 0 0 1 1 0 0 0 1 1 0 1 2 2 1 0 0 2 0 2 2 0 0 0 1 1 0 1 2 0 1 1 0 2 2 1 1 0 2 2 0 2 0 0 2 1 0 1 1 1 0 0 1 0 1 0 1 0 0 0 0 0 0 0 0 2 0 0 1 0 0 0 0 1 1 1 0 0 1 1 1 0 1 0 0 0 0 1 0 0 0 0 0 0 2 1 2 2 0 1 0 0 2 2 0 2 2 0 2 1 0 1 0 0 1 1 0 0 2 0 0 1 2 1 1 0 0 0 1 1 0 1 0 0 0 0 0 0 2 0 0 1 1 2 2 0 0 0 1 0 1 2 0 1 1 1 1 0 1 2 0 0 2 0 1 1 0 0 1 1 0 2 1 2 2 1 1 1 0 0 2 0 0 0 0 0 0 0 0 1 2 0 2 2 2 1 0 0 0 1 1 1 0 0 0 2 0 0 0 2 2 0 1 1 1 1 2 1 0 1 2 0 1 1 1 1 1 0 1 1 0 0 1 1 1 0 0 1 0 2 0 0 0 1 0 1 0 1 2 2 1 2 0 0 0 0 0 0 0 0 0 0 0 1 0 1 0 0 0 0 0 0 2 1 0 0 2 0 0 1 1 2 1 0 0 2 0 0 0 0 0 0 0 0 0 0 0 2 2 0 0 1 0 0 0 0 1 0 0 1 0 0 0 0 2 2 0 0 1 1 0 0 1 0 1 1 1 0 1 1 0 0 0 1 1 0 0 1 2 0 2 0 0 1 0 0 1 1 0 0 0 1 1 0 1 0 2 1 0 1 2 0 0 0 1 1 0 2 0 0 1 1 0 0 0 1 2 2 1 0 1 1 0 0 0 0 2 1 1 1 1 0 1 0 0 2 0 0 0 0 0 0 1 1 2 0 1 2 1 1 2 0 2 0 0 0 0 0 0 0 0 0 0 0 0 0 0 0 0 2 0 0 2 2 2 1 1 2 1 1 1 0 1 1 2 0 0 1 0 1 1 1 1 0 0 0 1 0 2 2 2 2 0 2 1 0 0 1 1 0 1 0 0 0 0 1 0 1 0 0 2 2 0 2 0 2 0 2 0 0 0 0 0 0 1 0 0 0 0 1 1 0 1 2 0 0 2 0 0 1 0 0 0 0 0 1 0 0 1 0 0 1 0 1 1 1 1 1 0 1 1 0 1 0 0 0 1 2 0 1 0 0 0 1 1 0 0 0 2 2 1 1 0 2 0 0 0 0 0 0 1 0 0 2 0 2 0 2 1 1 0 0 2 0 2 2 2 0 1 0 0 0 0 0 0 1 0 2 0 2 2 0 0 2 0 0 0 0 1 1 0 2 0 0 0 1 0 0 0 0 1 0 1 0 1 0 0 0 1 1 0 1 1 0 1 1 0 2 2 1 1 1 1 0 1 2 0 1 0 0 0 1 0 0 0 0 0 0 1 1 0 0 0 0 0 0 0 0 0 0 0 0 2 0 1 1 0 1 0 0 0 1 0
116 0 0 1 0 0 1 2 0 2 2 0 1 2 1 1 0 1 1 0 2 1 0 0 2 0 0 1 1 2 0 1 0 1 2 0 2 1 1 0 0 1 1 0 1 0 1 1 1 1 0 0 0 0 2 1 0 0 1 1 1 0 1 0 0 0 0 0 1 0 0 0 2 2 2 2 2 1 1 0 2 2 2 0 2 0 1 1 2 2 0 1 2 2 0 2 0 1 0 2 0 1 0 1 1 1 1 1 1 0 0 2 1 2 2 1 2 0 1 0 2 1 0 2 0 0 0 2 2 2 0 0 0 0 1 0 1 1 1 1 1 1 0 0 0 0 0 0 0 0 1 1 1 0 0 0 0 2 0 0 1 1 2 1 1 1 1 1 1 1 0 1 2 0 2 0 1 0 0 1 0 0 2 2 2 0 1 2 0 0 0 1 1 0 1 0 1 0 0 0 0 0 0 0 1 0 1 2 1 0 0 2 0 0 2 2 0 1 1 1 1 0 2 0 0 0 1 0 0 0 0 0 0 0 0 0 1 2 2 1 0 0 2 0 0 0 0 0 2 0 0 1 0 0 1 1 1 0 1 0 0 0 0 0 0 0 1 0 2 2 0 2 0 1 0 0 1 1 1 1 0 1 1 2 0 1 1 0 0 2 0 0 0 2 2 0 2 1 1 2 2 1 1 0 1 0 1 0 2 0 0 2 0 1 1 1 0 1 0 0 0 0 0 1 1 0 0 1 1 2 0 0 0 0 0 0 0 0 2 2 1 2 2 1 1 2 0 0 2 1 0 0 0 1 0 1 1 1 1 0 1 1 1 1 1 0 0 1 1 0 1 1 1 2 0 1 0 0 0 0 1 1 0 0 0 1 0 1 1 0 0 1 1 0 2 0 1 1 0 0 0 0 0 0 0 0 1 0 0 0 1 0 0 0 0 0 2 1 0 0 0 1 1 2 1 2 1 0 0 0 2 0 1 1 1 1 1 0 0 0 2 0 0 0 0 2 0 0 2 2 0 0 1 2 1 1 0 2 2 2 0 1 1 1 0 1 1 2 0 0 0 0 1 1 2 2 0 2 0 0 0 2 0 0 2 0 0 0 1 0 1 0 0 2 1 0 0 1 1 0 1 2 2 2 2 0 0 0 0 0 0 0 0 0 1 0 0 1 1 1 1 2 2 1 0 0 1 2 0 2 0 2 2 1 1 0 0 0 2 2 0 0 0 0 1 0 1 2 2 2 1 1 0 1 1 2 1 0 0 0 0 0 1 1 0 0 0 0 1 1 0 0 0 0 0 0 0 2 2 2 2 0 0 1 0 0 1 1 1 1 0 0 0 0 1 2 0 0 0 0 0 1 0 1 0 2 0 0 0 0 2 2 1 1 0 1 0 0 0 0 0 0 0 0 0 1 1 0 0 0 1 0 0 0 0 0 0 0 0 0 0 0 1 2 1 0 1 1 1 1 0 1 1 1 0 0 1 2 2 0 0 0 1 1 1 0 0 2 0 0 0 1 0 0 0 1 1 0 1 0 0 0 0 2 1 2 1 0 1 2 0 0 0 2 1 0 2 0 0 1 0 1 0 1 0 2 1 2 0 0 0 0 0 0 0 1 0 0 0 0 0 0 0 1 1 2 0 1 1 0 1 1 0 2 0 0 1 0 0 0 0 0 0 0 0 1 1 0 0 0 1 0 1 0 0 0 1 0 1 0 0 0 2 1 0 0 2 2 2 1 0 0 0 0 2 1 1 0 0 0 2 2 0 0 1 1 1 1 1 2 0 1 2 2 1 1 1 1 0 0 1 0 2 0 1 1 1 0 1 2 2 0 1 1 1 0 1 0 2 2 1 0 1 0 0 0 0 0 1 2 0 2 2 0 0 2 0 0 1 0 1 1 0 0 0 0 0 2 2 0 1 0 0 0 2 0 0 2 0 0 2 2 0 0 0 0 1 0 2 0 0 0 0 0 0 2 1 2 2 1 1 0 2 0 0 0 0 0 0 2 0 0 1 1 2 1 2 1 1 0 2 2 1 1 2 1 0 1 0 1 0 0 0 0 0 0 2 0 1 0 0 1 2 0 1 0 1 0 1 1 0 0 0 2 0 0 0 1 0 1 0 1 0 0 0 0 0 2 0 0 0 0 2 0 0 0 0 2 2 0 0 0 2 0 2 0 0 1 1 1 1 0 0 0 0 1 0 1 1 0 0 0 0 0 0 0 0 0 1 1 0 0 0 1 0 0 1 0 0 0 2 1
117 1 0 2 0 0 2 2 0 0 0 1 0 0 0 0 0 1 1 0 2 2 0 1 1 1 2 1 0 0 2 1 1 1 1 0 2 2 0 0 0 0 0 2 2 1 1 0 2 1 0 0 0 2 0 1 0 1 1 0 1 1 1 0 0 0 1 0 0 0 0 1 2 2 2 2 2 2 2 0 2 2 0 0 0 0 0 0 1 2 0 0 0 2 1 1 1 1 1 2 1 2 0 1 0 0 2 0 1 1 0 2 0 1 1 0 1 0 0 0 2 0 2 0 0 1 0 2 2 2 0 0 0 0 0 0 0 0 0 0 0 2 0 0 0 0 0 0 0 1 1 2 0 0 0 0 0 1 0 2 2 0 0 2 1 2 1 0 2 0 1 0 1 1 1 0 2 0 0 1 0 0 0 1 1 0 1 1 1 0 0 2 2 1 2 0 0 0 0 0 1 0 0 0 1 0 1 1 0 0 1 1 2 0 2 2 1 1 1 0 0 0 2 0 0 0 0 0 0 0 1 1 0 0 0 0 0 2 1 1 0 0 2 0 0 0 0 0 2 0 0 0 2 0 0 0 0 0 1 0 0 0 0 0 0 1 0 0 2 0 0 2 1 1 2 2 0 1 0 0 1 1 0 0 2 0 1 2 0 2 0 1 0 2 2 0 2 0 0 0 1 0 0 1 0 0 1 0 0 0 0 1 0 2 2 1 0 1 1 0 0 1 0 1 1 0 0 1 1 0 0 2 1 2 0 0 0 1 1 1 0 0 2 1 0 0 1 0 1 0 0 0 0 0 0 2 0 0 1 1 1 1 2 1 2 1 0 2 2 0 2 0 1 2 0 2 2 1 1 1 1 0 0 0 1 1 0 0 0 1 0 1 0 0 2 1 0 0 0 0 0 0 2 0 0 0 0 1 0 0 0 0 0 0 1 1 1 1 0 1 0 2 1 1 1 2 1 1 0 0 1 0 2 0 2 1 0 0 0 1 1 0 0 0 0 1 0 1 0 1 0 1 0 0 0 0 0 2 2 2 0 0 0 1 0 1 1 1 0 1 1 1 0 0 1 1 0 1 0 0 0 0 0 0 2 0 0 2 2 1 1 2 0 2 0 0 0 2 2 0 1 1 1 1 1 1 1 0 1 2 2 0 0 1 0 1 0 0 0 0 0 2 2 2 2 0 0 1 0 2 1 1 1 1 1 1 1 0 1 1 1 0 1 1 1 1 1 1 1 1 0 1 0 0 2 0 0 0 0 0 0 0 1 0 0 0 1 0 2 0 0 1 0 0 0 0 0 2 1 2 2 0 0 0 1 0 0 1 1 1 0 0 0 1 0 0 1 0 0 0 0 2 2 0 1 1 1 0 0 0 0 0 1 1 0 1 0 0 2 0 0 0 0 1 0 0 1 2 0 0 1 0 0 1 0 0 1 0 0 0 0 0 0 0 1 0 1 1 1 1 1 2 1 0 0 0 0 2 2 0 0 0 0 1 1 0 1 1 1 0 1 1 0 0 0 2 0 0 1 0 0 0 0 1 0 1 0 1 1 0 2 2 1 1 2 0 2 0 0 0 0 1 0 0 2 2 2 1 0 1 1 0 0 0 0 0 0 1 1 1 0 0 1 0 1 2 0 0 0 0 0 0 0 2 0 0 2 1 0 2 1 1 0 0 0 1 1 0 0 0 0 0 0 0 0 0 0 0 0 0 0 0 2 2 0 1 2 2 0 2 0 0 0 0 0 0 0 0 0 0 1 2 1 1 1 1 0 1 1 2 1 1 2 1 0 0 0 1 0 1 0 0 0 0 1 0 0 0 0 1 0 0 2 0 2 0 2 1 1 0 0 1 1 0 0 0 0 0 0 2 1 2 2 1 1 1 0 0 0 0 1 1 0 0 1 0 0 2 1 0 1 1 0 0 2 0 0 1 0 1 0 0 1 0 1 1 0 0 2 0 0 0 0 1 0 1 0 0 2 2 2 0 2 1 0 0 0 0 2 1 2 0 2 0 2 0 2 2 0 0 0 1 0 1 1 1 0 1 0 0 0 0 1 2 2 2 0 0 1 1 0 0 1 1 2 1 1 1 0 1 2 2 0 1 0 0 0 2 0 0 0 2 0 0 0 0 1 2 0 0 0 0 2 0 0 0 0 2 1 1 1 1 0 1 1 0 0 0 0 0 1 0 0 0 0 1 0 2 0 0 0 0 1 0 0 0 0 0 0 1 1 0 0 1 0 0 0 1 1 1 1 1
118 0 1 1 0 0 1 2 0 1 0 0 1 2 1 2 1 2 0 0 2 2 0 1 1 0 0 1 0 1 1 0 1 2 1 0 2 0 0 1 1 0 1 1 1 1 0 0 2 1 0 0 1 0 1 0 0 0 1 0 1 1 0 2 0 0 1 1 1 0 0 1 2 2 2 2 2 1 1 1 1 2 1 1 1 0 0 0 2 2 0 0 1 0 0 1 0 0 0 1 0 2 0 2 0 0 2 0 1 1 0 1 1 1 1 1 1 0 0 0 2 0 2 0 1 0 0 0 0 0 0 0 0 0 1 0 1 0 1 0 1 1 0 0 0 1 0 0 1 1 1 1 0 0 0 0 0 0 1 0 1 0 2 2 1 2 0 1 1 0 0 0 1 1 1 0 2 0 0 0 0 0 1 2 2 0 1 0 0 0 0 1 1 0 1 0 1 0 0 0 0 1 0 1 1 0 0 1 1 0 1 1 0 0 0 2 1 2 2 1 1 0 2 0 0 0 1 0 0 0 0 0 0 0 0 0 0 2 2 2 0 0 2 1 0 0 0 0 2 0 0 1 1 0 0 0 0 2 0 0 0 0 0 1 1 0 1 1 0 0 0 2 0 1 1 1 0 1 1 1 0 1 1 2 0 1 1 0 0 2 0 1 0 2 2 0 1 1 0 1 2 0 0 1 0 0 1 0 0 0 1 1 0 1 1 0 0 0 0 0 1 0 1 1 2 0 0 2 2 1 0 0 0 0 0 0 0 2 0 1 0 0 2 0 0 0 1 0 2 2 0 0 0 0 2 0 0 0 1 0 1 1 0 0 0 2 0 1 2 0 2 0 0 2 0 0 1 0 0 0 0 0 0 2 1 1 0 1 1 1 1 1 1 0 1 1 0 0 0 0 0 1 1 1 1 0 0 1 1 0 1 1 0 0 1 0 1 0 0 1 1 1 1 2 1 1 1 1 0 1 1 0 0 1 1 0 1 0 0 0 1 0 0 1 1 1 0 1 0 1 0 1 0 1 2 0 2 2 2 2 2 0 1 1 0 2 2 2 0 1 1 2 1 1 2 0 2 1 0 1 2 0 0 0 2 1 0 1 1 1 2 1 0 1 0 0 0 0 2 0 0 2 2 2 2 0 0 1 0 0 1 0 0 1 1 0 0 0 1 0 0 2 2 2 0 2 0 1 0 1 1 0 0 0 0 0 0 0 1 2 0 1 2 2 2 1 0 1 1 1 1 1 0 2 1 1 0 0 0 0 0 0 0 0 0 0 1 0 1 0 0 1 2 1 2 0 2 1 1 2 1 0 0 0 1 0 0 2 2 1 0 0 1 1 0 1 1 0 0 0 0 2 0 0 2 2 0 1 1 1 1 0 1 2 0 2 0 0 0 0 0 0 0 1 0 0 1 1 0 0 1 0 0 2 0 0 2 0 1 0 0 0 1 1 2 0 1 1 1 0 2 1 1 1 0 0 0 2 2 0 0 0 2 0 0 2 1 2 1 1 0 1 0 1 0 2 1 2 2 2 0 1 0 2 0 2 1 1 2 1 0 0 0 0 0 0 0 1 0 2 1 1 0 0 1 2 2 1 1 1 1 0 0 1 1 1 1 1 1 1 0 1 0 0 2 0 0 0 0 0 0 1 0 2 1 0 1 0 0 0 0 0 0 0 0 2 2 1 0 1 1 1 1 0 0 0 1 0 1 0 0 1 2 2 0 2 2 2 2 1 0 0 0 1 0 0 0 0 2 2 0 1 0 1 0 1 0 2 1 2 1 1 2 1 0 0 0 0 1 0 0 0 0 0 0 0 2 1 0 1 1 0 2 0 2 0 2 0 1 1 1 1 2 0 1 0 0 0 0 1 0 1 2 1 1 1 0 0 1 0 1 1 0 0 1 1 1 1 1 0 1 0 0 0 2 0 0 1 0 0 1 2 0 0 1 0 1 0 2 0 0 0 0 1 0 1 0 0 0 0 2 0 2 0 0 0 0 0 0 1 0 1 2 2 2 1 2 1 1 0 1 2 0 1 1 1 1 2 1 2 2 0 1 1 2 1 0 2 2 0 0 1 1 1 2 2 1 0 0 0 2 2 0 2 0 0 0 1 0 0 0 1 2 1 0 0 1 0 0 0 1 0 2 0 0 0 0 1 0 0 0 0 0 0 0 0 1 0 1 2 0 0 0 0 0 2 0 2 0 0 0 0 0 1 0 0 0 0 0 0 0 1 0 2 0 1 0 0 0 0 2 1
119 1 1 1 0 0 1 2 0 2 2 0 0 0 0 0 0 1 0 0 1 1 0 0 2 0 0 1 0 0 0 1 1 1 0 0 1 1 0 0 0 0 1 1 2 2 1 1 0 2 0 0 0 1 0 0 0 0 0 1 0 1 1 0 0 0 0 1 1 0 0 1 1 1 0 1 1 2 2 1 1 2 1 0 1 0 0 0 2 2 0 1 0 2 2 2 2 1 0 1 1 2 0 1 1 1 2 2 1 1 0 1 0 1 1 0 0 0 2 0 0 0 2 0 1 1 0 0 2 0 1 1 1 0 0 0 0 0 0 0 0 2 0 0 1 0 0 0 1 1 0 0 0 0 0 0 0 2 0 1 2 2 2 2 0 1 0 1 0 2 0 1 0 2 1 0 2 0 0 1 0 0 1 1 1 0 0 0 0 0 0 2 0 0 0 1 1 0 0 0 1 0 0 1 2 0 0 0 2 0 1 0 1 0 2 2 1 0 2 1 2 1 2 0 0 0 1 0 0 0 0 0 0 1 1 0 0 2 1 1 0 0 2 0 1 1 1 0 2 0 0 0 0 1 0 0 1 1 0 1 1 1 0 0 1 0 0 1 2 0 0 2 1 0 0 0 0 1 1 0 0 0 0 2 0 0 0 1 1 2 0 1 0 2 2 0 2 0 0 1 0 0 1 0 1 0 1 0 0 0 0 0 0 1 1 0 1 0 1 0 0 2 1 2 2 0 1 2 1 1 0 2 0 0 0 0 0 2 0 1 1 1 0 0 0 0 1 0 2 1 0 0 0 0 2 0 0 1 0 0 0 0 2 1 1 0 0 1 2 0 2 0 0 2 0 0 1 0 0 0 1 1 0 0 1 0 0 0 0 1 1 1 2 0 2 0 1 0 0 0 0 0 0 2 1 1 0 2 0 0 0 2 0 0 1 0 0 1 0 0 0 1 0 1 1 1 0 1 1 0 1 2 0 2 0 1 1 1 1 0 1 0 1 1 1 2 0 2 0 1 0 1 2 2 2 2 0 2 2 2 0 0 1 0 0 1 1 1 0 1 0 1 2 2 2 1 1 2 1 1 1 1 2 2 2 1 0 2 2 2 1 2 1 0 0 0 0 0 0 1 1 1 1 0 1 1 2 1 0 1 0 1 0 1 0 1 0 0 0 2 2 1 2 2 0 1 0 0 1 2 0 1 0 0 1 0 1 0 0 1 1 0 1 1 1 2 0 0 0 0 0 0 0 2 2 0 1 0 1 0 0 0 0 1 0 0 0 2 1 1 1 0 1 0 1 0 1 2 2 1 2 0 0 1 0 0 0 2 1 0 1 0 0 0 0 2 0 0 0 0 0 1 0 0 1 2 1 0 0 0 1 0 0 1 0 0 2 0 0 0 0 0 0 1 0 1 1 2 0 0 0 0 0 2 0 0 1 0 1 1 1 2 1 1 1 0 1 1 0 0 1 1 0 1 0 0 0 2 2 0 0 0 2 0 0 1 0 2 0 1 1 0 0 0 0 1 1 1 1 0 0 0 0 1 1 1 0 0 1 2 0 0 1 0 1 0 2 0 0 1 0 1 0 0 0 2 2 2 0 0 0 0 0 1 1 0 0 0 0 0 0 0 0 0 2 2 0 0 0 0 0 1 0 2 0 0 1 0 0 1 0 1 0 1 1 0 1 0 0 0 0 0 0 0 0 0 0 0 1 0 0 1 2 2 2 0 2 1 1 2 0 0 0 0 0 0 0 0 0 0 2 2 0 0 0 1 0 2 1 2 1 1 2 2 0 0 0 1 0 0 0 0 0 0 0 0 1 0 1 2 2 0 1 0 1 0 1 1 2 2 2 2 1 0 0 0 0 0 0 2 0 2 2 0 0 2 0 1 0 0 0 1 0 0 0 0 0 0 0 1 1 0 0 0 2 0 0 1 0 0 2 2 0 0 0 2 1 0 1 0 1 1 0 2 0 1 0 0 1 1 2 0 2 0 0 0 0 1 1 1 1 0 1 1 2 0 2 2 0 0 0 0 0 1 1 1 1 2 0 0 0 0 1 1 2 0 1 1 2 1 0 0 2 0 0 0 1 1 0 1 1 1 0 1 1 0 0 0 0 1 0 1 1 2 2 0 1 1 0 0 1 0 2 0 1 0 0 1 0 1 1 1 0 0 0 2 1 0 0 0 2 0 0 0 0 2 0 1 1 0 0 0 0 1 0 2 1 1 0 2 1 0 0 2 0 1 0 0 0 0 1 0
120 0 0 1 0 0 0 1 0 1 1 1 0 0 0 0 0 0 0 2 0 0 0 1 1 0 1 1 1 1 1 0 1 1 1 0 2 0 0 1 1 0 1 1 1 0 0 0 0 2 0 0 0 0 2 0 0 0 1 1 0 0 0 2 0 2 0 0 2 0 0 0 2 2 1 2 2 1 1 1 1 2 2 0 2 0 0 1 1 2 0 1 1 0 2 2 2 2 2 2 2 2 0 0 1 1 2 2 1 1 0 1 0 0 1 0 1 0 2 0 1 0 1 1 0 1 0 1 2 2 0 1 0 0 0 0 0 0 0 0 0 2 0 1 0 0 0 0 1 1 2 2 0 0 1 1 0 1 0 0 0 1 2 2 1 2 0 0 0 2 0 0 0 2 2 0 1 1 0 1 0 0 1 2 2 0 1 2 1 0 0 2 2 0 2 0 0 1 0 0 1 0 1 0 1 0 1 1 0 0 2 0 1 0 1 2 0 1 2 1 2 1 1 0 0 0 1 0 0 0 0 0 0 0 0 0 0 2 2 1 0 1 2 0 0 0 0 0 2 0 0 0 1 1 0 0 1 0 0 0 0 0 0 1 1 1 1 0 1 1 1 1 0 2 0 0 1 2 2 2 0 0 2 2 0 1 1 1 0 2 0 1 0 2 2 0 2 1 0 0 1 1 0 1 0 0 0 0 0 0 1 1 0 1 1 1 0 1 0 0 0 1 2 1 1 0 1 1 1 0 0 2 0 0 0 0 0 1 1 0 0 0 0 0 1 1 1 0 0 0 0 0 0 0 1 1 0 1 0 1 1 0 2 1 2 0 0 2 1 0 1 1 0 2 0 0 0 2 2 0 0 0 0 0 1 1 0 0 0 0 0 2 1 0 2 0 1 2 1 1 1 1 1 1 0 1 0 0 1 1 0 0 0 0 1 0 0 0 0 1 0 1 0 1 0 2 2 1 0 0 1 0 0 1 0 1 0 1 0 0 2 0 1 1 1 2 0 1 0 0 0 1 2 2 2 1 0 0 0 0 2 0 0 0 0 1 1 2 0 0 0 0 1 1 1 0 1 2 0 2 2 0 1 1 1 0 0 2 2 2 1 2 0 0 0 0 0 0 2 1 0 2 2 0 2 1 2 0 0 0 0 1 0 0 2 0 0 0 1 1 0 2 1 0 0 1 1 2 0 2 0 2 0 0 1 1 1 0 1 1 1 0 1 1 1 1 1 2 2 2 1 1 0 2 1 1 0 0 1 0 0 1 1 0 1 1 1 0 2 0 0 1 1 0 0 0 1 2 2 2 2 0 0 1 1 1 2 2 0 0 0 1 1 1 0 1 1 1 0 0 1 1 1 0 0 1 2 0 2 1 0 0 0 1 1 1 0 0 1 0 1 0 0 0 0 1 1 1 0 0 1 0 1 2 0 2 0 0 0 0 0 0 1 1 2 0 1 1 2 0 1 1 0 1 1 1 0 1 1 0 0 0 1 1 1 2 0 2 0 1 1 0 0 0 0 2 0 1 0 0 0 0 0 2 1 2 1 1 2 1 0 0 0 1 0 0 1 0 0 0 0 0 0 1 2 2 1 2 0 0 0 0 0 1 0 1 0 1 1 1 0 0 0 0 1 2 0 1 1 0 0 0 0 2 1 0 1 1 0 2 2 0 1 0 1 0 1 0 1 1 0 2 0 0 0 0 0 0 1 0 0 0 2 1 0 1 2 2 2 2 0 1 0 0 1 0 2 0 1 1 2 2 0 0 0 1 0 1 0 2 0 2 2 2 1 1 0 0 0 2 0 0 0 0 1 1 0 0 1 2 2 0 1 1 1 0 2 1 2 2 1 2 2 1 0 0 0 0 1 2 1 1 2 1 1 1 0 1 1 0 0 1 0 0 1 0 0 0 0 0 2 0 1 0 1 0 1 0 0 0 1 1 0 0 0 0 0 1 0 0 1 1 1 1 0 1 0 0 1 0 0 1 1 0 0 0 1 0 0 1 0 0 1 0 1 0 1 2 0 0 0 2 0 2 1 1 1 2 0 1 0 0 0 0 1 1 1 1 2 1 0 1 2 2 0 1 1 1 1 0 1 1 0 1 0 0 1 0 1 1 0 0 1 1 1 1 1 0 0 0 2 0 0 1 1 0 2 1 0 0 0 0 1 0 1 1 1 1 1 1 1 0 0 0 0 1 0 1 1 0 0 0 0 1 0 0 0 0 0 0 0 0 0 1 0 0 0 0 0 1 2 1
121 1 0 1 0 0 1 2 0 2 2 0 1 1 0 0 0 0 0 0 2 2 1 0 2 0 0 2 0 0 2 2 0 1 2 1 2 2 0 0 0 1 0 0 1 0 0 0 1 1 0 0 0 0 2 0 0 0 1 0 0 2 0 2 1 1 1 2 1 0 0 1 2 2 2 2 2 1 1 0 1 2 2 0 2 0 0 0 2 2 0 2 1 1 1 1 0 0 0 2 0 2 0 0 2 2 2 0 0 2 1 1 1 1 1 1 1 0 2 0 1 0 1 1 0 0 0 0 1 1 0 0 0 0 2 1 1 0 1 1 2 1 0 0 1 1 1 0 0 0 0 0 0 1 1 0 0 0 0 1 1 0 1 1 1 2 0 0 0 2 0 0 0 2 2 0 1 0 0 1 0 1 0 2 2 0 2 2 1 1 1 2 2 0 2 0 2 0 0 0 0 1 0 0 1 0 1 1 1 0 2 0 0 0 1 2 0 0 2 1 2 0 2 0 0 0 1 2 1 1 0 0 0 0 0 0 0 2 1 1 0 0 2 0 0 0 0 0 2 0 0 0 1 1 0 0 0 0 0 0 0 0 1 1 1 0 0 2 0 0 0 2 0 1 0 1 0 1 2 2 0 0 0 1 0 0 0 1 0 2 0 0 0 2 2 0 1 0 0 0 0 0 0 0 0 0 0 1 1 0 1 2 0 1 1 0 1 1 0 0 0 0 0 1 2 0 1 1 0 0 0 1 0 0 0 0 0 1 1 1 0 0 1 0 0 0 2 1 2 1 0 0 1 0 1 0 0 1 0 1 1 0 1 1 0 1 1 1 2 0 2 0 1 2 0 1 0 0 0 0 0 0 0 0 0 0 0 0 0 0 0 0 0 0 2 1 0 1 0 0 0 0 0 2 1 0 0 1 0 0 0 1 1 1 1 0 0 0 0 1 0 1 1 2 0 1 1 0 1 0 1 0 2 0 2 2 0 0 0 0 1 0 0 0 0 2 0 0 1 2 0 0 1 1 1 1 0 2 2 2 0 0 1 1 0 1 1 2 0 0 1 1 2 2 0 0 0 1 0 1 2 0 2 2 2 1 0 0 1 0 1 1 0 0 0 0 0 1 1 1 0 2 0 0 0 1 2 1 0 0 0 0 0 1 0 1 0 1 0 1 1 2 0 0 0 0 2 0 1 2 1 0 2 1 1 1 0 0 2 2 0 0 1 1 2 0 1 0 0 0 0 0 0 2 0 2 0 1 0 0 0 0 0 1 0 0 0 0 0 0 0 0 1 0 0 0 1 2 2 0 2 0 0 1 1 1 2 1 1 0 0 0 0 0 0 0 0 1 0 0 0 2 0 1 0 2 1 0 1 1 1 0 0 0 1 1 0 0 1 0 0 0 0 0 0 1 1 1 0 0 1 0 0 0 0 0 1 1 0 0 1 2 1 1 2 0 2 1 2 0 0 1 0 0 1 1 0 2 1 0 0 0 1 0 0 2 0 1 1 0 1 1 1 0 0 2 0 1 1 0 0 0 0 2 0 0 2 0 0 1 0 0 0 0 1 0 1 0 0 0 0 1 0 0 2 0 0 0 0 2 0 0 0 1 1 0 0 1 1 1 0 0 1 0 1 1 1 0 0 0 0 1 0 2 0 0 0 0 0 1 0 1 0 0 1 0 1 1 0 1 1 1 0 1 0 0 0 0 2 0 0 1 1 0 0 0 1 2 1 1 0 0 1 2 2 2 1 0 2 2 1 1 0 0 0 2 0 2 2 1 1 0 2 2 1 1 0 0 1 0 0 1 0 0 0 0 2 0 1 2 2 1 0 0 0 0 0 0 0 0 0 0 1 1 0 0 0 0 2 2 1 1 1 1 1 2 0 0 0 0 0 0 0 0 1 0 0 2 1 0 1 0 1 0 0 0 2 2 0 0 1 2 0 0 1 2 1 0 0 0 2 2 1 0 0 0 0 1 2 2 2 0 2 0 0 0 0 0 1 1 1 0 0 0 2 1 2 2 0 0 0 2 0 2 2 1 1 1 0 0 0 0 0 0 1 0 2 0 1 1 0 0 1 1 1 0 0 0 1 0 1 1 0 2 0 0 0 0 0 1 0 0 1 1 0 0 0 1 1 0 2 0 0 0 1 0 1 1 1 1 0 1 2 0 2 0 0 0 0 1 0 0 0 0 0 0 0 1 1 0 0 0 0 1 0 0 0 0 0 0 0 0 1 2 1 0 0 0 1 1 2 1
122 1 0 1 0 0 1 1 1 1 1 0 0 0 0 0 0 1 1 1 1 1 0 0 2 0 0 1 2 2 1 1 1 1 0 1 1 2 0 1 1 0 1 1 2 1 2 0 2 0 0 0 0 0 2 2 0 0 0 1 0 1 0 2 0 1 0 1 2 0 0 1 2 2 2 2 2 0 0 0 0 0 2 1 2 0 0 0 1 1 0 0 1 1 0 1 0 2 2 2 2 2 0 1 1 1 1 2 2 0 0 2 1 1 1 1 1 0 0 0 2 0 1 1 0 0 0 1 1 1 1 1 0 0 0 0 0 0 0 0 0 2 0 0 0 0 0 0 0 1 1 1 1 0 0 0 0 2 0 1 2 0 0 1 0 0 0 2 0 2 0 1 2 0 2 0 0 0 0 0 0 1 0 2 1 0 1 2 1 1 1 2 1 1 1 0 0 1 0 0 0 0 1 1 1 0 1 1 0 1 1 2 0 0 2 2 0 0 0 0 2 2 2 0 0 0 1 0 0 0 0 0 0 0 0 0 0 2 2 0 0 0 2 0 1 2 2 0 2 0 0 0 1 0 0 0 0 0 0 0 0 0 0 0 1 0 0 0 2 2 0 2 0 1 1 0 0 1 2 1 0 0 0 1 0 0 0 1 0 2 0 1 1 1 2 1 1 1 0 2 1 0 0 1 0 0 0 1 0 0 0 2 0 2 2 0 1 0 0 0 0 1 1 1 0 0 0 2 0 2 0 1 0 0 0 1 0 2 0 0 0 2 1 0 1 1 1 1 2 1 1 1 0 0 1 1 0 2 1 0 1 1 1 1 1 0 0 2 2 0 2 0 2 1 1 0 1 0 0 0 2 1 1 1 1 0 0 0 0 0 0 1 0 0 1 1 0 1 1 0 0 0 0 1 0 0 1 0 0 0 1 0 0 0 0 0 2 0 0 0 1 1 0 1 0 0 0 0 0 0 0 1 2 0 2 2 0 1 1 1 1 0 0 0 0 1 0 0 0 0 0 1 1 2 2 0 1 2 1 2 1 0 0 0 0 1 1 2 0 1 1 2 1 1 0 0 0 2 1 0 0 0 1 1 1 1 0 1 2 1 1 2 1 1 0 0 0 0 1 0 1 2 2 1 1 1 1 1 0 1 0 1 0 0 1 0 1 1 0 1 1 2 2 1 0 1 0 0 1 1 1 0 1 1 1 0 0 1 2 1 0 2 1 0 1 2 0 1 1 1 0 0 0 2 2 1 1 0 1 0 0 1 0 0 1 1 1 0 1 0 0 1 0 0 0 0 0 2 2 0 2 0 1 1 1 1 2 1 0 0 0 1 0 0 1 1 0 1 1 0 0 1 0 2 0 2 1 0 1 1 1 0 0 0 1 0 0 0 0 0 0 0 0 1 1 1 1 1 0 0 1 0 0 1 0 0 1 0 0 0 0 2 1 1 1 0 1 1 1 0 1 2 1 1 0 0 0 1 1 0 0 0 2 0 0 2 1 1 1 0 1 1 1 0 0 2 2 1 0 0 0 0 0 1 0 2 1 2 2 1 1 1 0 1 1 0 2 1 0 1 1 0 0 0 0 2 1 1 0 1 1 0 0 0 1 1 0 2 2 2 0 1 0 1 0 2 1 0 0 0 0 1 0 2 0 0 0 0 0 2 1 1 0 0 0 0 0 0 0 0 0 0 1 0 0 0 2 0 2 0 0 2 2 1 0 1 2 2 0 2 0 1 1 1 0 0 2 0 0 0 2 2 0 0 0 1 0 1 1 1 0 1 2 2 1 0 0 0 0 1 0 0 0 0 0 0 1 0 1 2 2 0 1 1 1 0 1 1 2 1 1 1 2 2 0 0 0 0 1 2 2 1 2 0 0 2 0 0 0 0 1 1 0 0 0 0 0 1 0 0 2 0 2 0 0 0 2 0 0 0 0 0 0 0 0 1 1 1 1 0 0 0 1 1 0 0 0 1 1 2 2 0 1 1 0 0 1 1 1 1 1 0 2 0 1 0 1 1 0 0 0 1 1 1 1 2 0 0 0 1 0 0 0 0 1 1 2 2 2 0 2 0 2 0 0 0 0 0 0 1 2 2 0 2 0 0 0 1 0 0 0 0 1 0 0 1 1 1 1 0 2 0 0 0 1 0 2 1 0 1 1 1 1 0 1 1 0 0 1 1 0 0 0 0 0 2 0 1 1 0 0 0 0 1 0 1 1 0 0 1 1 1 1 2 1 0 1 1 1 0 0 0
123 1 0 1 1 1 2 2 0 2 2 0 1 2 2 2 1 2 0 0 2 2 0 0 2 0 0 2 0 0 2 0 0 0 1 2 2 2 0 2 2 0 0 0 2 1 1 0 2 0 0 0 0 0 2 0 0 0 2 0 1 0 0 0 0 1 0 0 1 0 0 0 2 2 2 2 2 1 1 0 1 2 2 1 2 0 1 0 1 2 0 0 1 0 0 2 0 1 1 2 1 1 1 1 0 0 2 0 0 2 0 2 1 2 2 1 2 0 0 0 2 0 1 1 0 2 0 1 1 1 1 1 0 0 1 0 1 0 0 0 2 2 0 0 1 0 0 0 0 0 0 1 1 0 0 0 1 1 0 0 0 2 2 2 1 2 0 1 1 1 0 0 0 2 0 1 1 0 0 2 1 1 1 2 1 0 1 0 0 0 0 0 1 0 1 0 1 1 0 0 0 0 1 1 1 0 1 0 1 0 2 0 0 0 2 2 0 1 2 1 2 1 2 0 0 0 0 0 0 0 0 0 0 0 0 0 0 2 2 1 0 1 2 1 0 0 0 0 2 0 0 0 1 0 0 0 2 0 0 0 0 0 1 1 1 0 0 0 2 0 1 1 0 1 0 0 2 1 1 1 0 1 0 1 0 0 0 0 1 2 0 2 2 2 2 2 2 1 0 1 1 0 1 1 1 0 0 0 1 0 0 2 0 1 0 1 0 0 0 0 1 1 1 0 0 0 0 1 0 0 0 1 1 1 0 0 0 1 1 2 0 0 1 0 1 1 1 0 2 2 0 0 0 1 1 0 1 0 0 2 2 0 2 1 2 0 0 2 2 0 2 0 1 2 1 0 1 1 1 0 1 1 0 1 0 1 0 1 1 1 1 1 0 0 2 1 0 1 0 0 0 0 0 2 0 1 1 1 0 0 2 0 1 0 0 0 0 0 1 0 1 1 1 1 0 1 1 1 0 0 1 0 0 1 0 1 1 2 2 0 0 0 0 1 1 1 0 2 0 1 0 0 1 2 2 1 1 2 2 2 1 0 1 1 1 2 1 2 0 0 1 1 2 2 0 0 0 2 2 0 0 1 2 2 0 0 1 1 2 0 0 2 1 1 1 0 0 0 2 1 0 2 1 0 1 1 2 0 0 1 0 0 0 2 0 0 0 1 0 1 1 2 2 2 1 1 0 1 0 2 0 2 0 0 0 0 0 0 1 1 0 1 1 0 0 1 1 0 1 1 0 1 0 2 1 1 0 0 1 1 1 1 1 0 0 0 1 1 1 0 1 0 0 0 0 0 0 1 1 1 1 0 0 1 0 0 1 0 0 0 0 0 0 0 0 0 0 0 0 0 0 2 0 0 1 2 1 0 1 0 2 1 0 0 2 0 0 0 0 0 0 0 0 2 0 0 0 1 0 0 2 0 1 0 0 1 0 0 0 0 1 1 0 1 2 1 0 1 2 1 0 2 2 1 0 0 0 1 1 0 0 0 0 0 1 1 1 2 1 1 0 0 0 0 0 1 1 0 2 0 1 1 1 2 0 1 1 0 1 1 0 0 0 0 0 0 0 0 0 1 0 1 0 0 1 1 2 0 0 1 0 0 0 0 0 0 0 1 1 1 0 0 0 0 1 2 0 2 2 0 0 0 1 2 0 1 1 0 0 1 0 1 0 1 1 0 1 1 0 0 0 0 1 0 0 0 1 0 1 0 0 1 2 0 0 1 1 2 1 2 0 1 0 0 0 0 1 0 0 0 2 2 0 0 0 2 0 0 0 2 0 2 2 1 0 0 0 0 0 1 0 0 0 0 1 0 2 0 0 2 2 0 2 0 1 0 0 0 2 2 2 2 1 0 0 0 0 0 0 1 0 1 1 0 0 1 0 0 0 0 0 0 0 0 0 0 0 1 1 0 1 0 1 0 1 1 1 0 1 1 1 2 0 0 0 0 0 0 2 0 0 0 0 2 0 0 0 1 1 1 1 1 2 2 0 0 0 2 0 2 0 0 0 0 2 0 2 2 0 0 0 0 1 1 2 2 0 1 0 1 0 0 0 0 1 1 2 0 1 1 0 0 2 1 1 1 1 0 0 1 2 1 0 1 1 0 0 1 1 0 0 1 1 2 2 0 1 1 0 0 2 0 0 1 1 0 2 1 0 0 0 0 1 0 1 1 1 0 0 1 2 0 0 0 0 1 0 0 1 0 0 0 0 1 0 0 0 0 0 0 0 0 0 2 0 1 1 0 0 0 0 0
124 1 0 1 0 0 2 2 1 1 1 0 1 1 0 0 1 2 1 0 2 2 0 1 1 0 1 1 1 2 1 0 0 0 1 0 2 2 0 0 0 0 1 1 2 1 1 0 2 0 0 0 0 0 2 0 0 0 0 0 0 2 0 0 0 0 0 1 0 0 0 0 2 1 1 1 1 1 1 1 0 1 2 1 1 0 0 2 2 2 1 2 2 2 1 2 1 1 0 2 0 2 1 0 1 1 1 1 1 1 1 1 1 1 1 1 1 0 1 0 1 0 1 1 0 1 0 1 1 1 0 0 1 0 0 0 1 0 0 0 1 1 0 0 1 1 1 0 1 1 0 0 0 0 0 0 0 0 0 1 1 1 2 2 0 2 0 0 1 1 0 0 1 1 0 0 1 0 0 0 0 0 0 2 1 1 0 1 0 0 1 2 2 2 2 0 0 0 0 0 0 0 0 1 1 0 1 1 1 0 2 0 0 0 1 2 0 2 2 0 1 1 2 0 0 0 1 0 0 0 0 0 0 0 0 0 2 1 1 1 0 0 1 0 0 0 0 0 1 1 1 1 1 0 0 0 0 1 0 0 0 0 0 0 0 0 0 0 2 2 0 1 1 1 0 1 0 2 2 2 0 0 1 2 1 1 2 1 0 2 0 2 1 2 2 1 1 1 1 1 0 0 1 0 0 0 1 1 0 0 1 2 0 1 1 0 0 0 0 0 0 1 1 1 1 0 1 1 0 2 0 1 1 0 0 0 0 2 0 0 0 1 2 0 2 2 0 1 2 0 1 1 0 0 2 0 1 1 0 1 1 0 1 1 0 0 0 2 0 0 0 2 0 2 0 0 1 1 1 0 0 0 0 1 0 0 0 0 0 0 0 0 1 0 2 0 0 0 0 0 0 0 1 1 0 1 0 0 0 0 1 1 0 0 1 0 1 0 0 0 0 0 0 0 0 0 0 1 0 0 1 1 0 2 1 0 1 0 0 0 2 0 0 2 2 2 0 1 0 1 0 0 0 0 0 0 0 2 1 2 1 0 0 0 0 1 0 1 0 1 0 1 2 2 1 1 0 1 0 1 2 0 1 1 1 1 0 1 2 0 0 2 1 1 0 2 2 0 0 0 1 2 2 2 2 0 1 0 0 0 0 2 0 0 1 0 0 0 1 1 1 2 2 2 0 2 0 1 0 1 1 1 1 1 2 0 1 0 1 1 2 0 1 1 1 2 1 0 0 0 0 0 0 2 1 1 0 0 0 0 0 0 1 1 0 0 0 0 0 0 0 1 0 0 0 0 0 1 1 1 2 0 0 0 1 0 0 2 2 2 0 0 0 1 0 1 0 0 0 0 0 2 2 1 0 2 1 0 1 0 1 0 0 1 2 0 0 0 0 0 1 0 0 0 0 0 2 0 0 0 2 0 0 0 0 0 0 0 1 0 1 1 1 2 2 0 1 1 2 0 0 1 1 1 0 0 0 1 1 0 0 0 1 0 1 1 2 1 1 1 0 1 0 0 0 0 2 1 1 1 0 0 1 1 0 1 1 0 1 1 0 0 0 0 0 0 1 1 0 2 0 1 0 0 2 1 1 1 0 1 1 0 0 0 0 0 0 0 0 0 0 0 0 0 1 1 0 1 1 0 1 1 0 2 0 1 1 0 0 0 0 0 0 0 1 0 1 1 0 0 0 0 0 0 0 1 0 1 1 1 1 0 2 1 0 1 2 2 2 1 0 0 0 0 0 0 0 0 2 2 0 0 1 1 1 1 1 1 1 1 0 1 2 2 1 1 0 1 1 0 0 0 0 0 0 1 1 0 0 2 1 0 1 1 1 0 2 0 1 1 1 1 1 1 0 0 0 0 1 2 0 2 1 0 0 0 0 0 0 0 0 0 0 0 2 0 0 1 1 0 1 0 1 0 1 0 1 2 0 0 1 2 1 0 1 0 1 0 2 0 0 0 0 0 0 0 1 1 1 2 2 0 1 0 0 0 0 0 1 0 1 0 1 1 2 0 2 2 0 0 0 1 0 1 2 1 1 2 0 1 1 0 0 0 0 0 2 0 1 1 0 0 0 1 0 0 1 1 2 0 0 0 0 0 0 0 1 1 0 1 1 0 1 2 1 0 0 0 1 0 1 0 2 0 1 0 1 1 1 0 0 0 1 1 2 0 1 0 2 2 1 0 1 0 0 0 1 0 2 0 0 0 0 1 0 1 1 0 0 1 1 0 0 2 0 1 0 0 0 0 0 0
125 0 0 1 0 0 2 2 0 2 1 1 0 0 0 0 0 0 0 0 2 2 0 0 2 0 1 2 0 1 0 1 1 2 1 1 2 1 0 1 1 0 0 1 2 0 0 1 1 1 0 0 0 0 2 0 0 0 0 1 0 0 0 2 1 0 1 0 0 0 0 0 2 2 1 2 1 1 1 0 0 1 2 0 2 0 0 0 1 1 0 0 1 1 2 2 2 0 0 1 0 2 0 1 1 1 1 0 1 1 0 2 1 1 1 0 0 0 1 0 1 0 2 0 0 1 0 0 0 0 0 0 0 0 1 1 1 0 0 0 0 1 0 0 1 1 0 0 0 0 0 1 0 0 0 0 0 0 0 0 2 1 1 1 1 2 1 1 1 1 0 0 0 2 2 0 2 0 0 1 0 0 0 2 1 0 1 1 1 0 0 2 2 0 2 0 1 0 0 0 0 0 0 2 1 0 1 2 1 0 0 2 1 0 2 1 1 1 2 1 2 0 2 0 0 0 0 0 0 0 0 0 0 0 0 0 0 2 2 1 0 1 2 0 0 0 0 0 2 0 0 1 0 1 0 0 2 2 0 2 2 2 0 1 1 0 0 0 2 1 0 1 0 0 0 0 0 0 2 0 1 0 1 1 1 2 0 2 0 2 0 2 0 2 2 0 2 1 0 1 0 0 1 0 1 0 0 0 0 0 0 0 0 1 1 0 1 0 1 0 1 1 2 0 1 0 0 2 2 0 0 1 1 0 0 0 0 1 1 1 0 1 1 0 0 1 1 0 1 1 0 0 0 0 1 1 0 2 1 0 1 1 2 0 2 0 0 2 2 0 2 0 0 2 1 0 1 0 0 0 0 0 0 2 0 1 0 0 0 0 0 2 1 0 0 2 0 1 1 1 1 1 0 2 0 1 1 1 0 0 0 0 0 0 1 0 0 0 0 0 0 1 0 2 1 2 1 0 1 0 1 0 0 1 0 1 0 0 0 0 1 0 0 1 1 1 0 0 1 2 0 2 1 1 2 1 1 1 1 1 2 0 0 0 0 0 0 2 0 0 1 0 2 2 2 0 2 2 0 0 2 1 2 2 1 1 1 1 1 0 1 1 0 1 0 0 0 0 0 0 1 1 1 0 1 2 2 0 0 1 0 1 0 1 0 0 0 0 1 0 0 2 1 1 1 0 1 0 1 1 1 0 0 0 1 0 1 0 1 1 0 1 1 1 1 2 1 1 1 1 1 1 0 1 2 0 0 1 0 0 0 0 2 0 0 0 1 1 1 1 0 1 0 0 0 0 0 1 1 2 2 0 0 0 0 0 0 0 0 0 0 1 1 0 0 0 0 2 0 0 2 0 1 1 0 2 0 0 1 1 0 0 0 0 1 0 0 0 0 0 1 0 1 1 1 0 2 1 0 0 1 0 0 1 0 0 1 0 0 0 0 0 1 1 1 0 1 0 1 0 0 2 2 0 0 0 0 2 1 1 1 0 2 0 2 0 1 2 0 2 0 0 0 1 1 2 1 0 1 0 1 0 1 2 0 1 1 0 0 2 0 0 0 1 0 0 1 1 1 1 0 1 0 0 2 1 1 2 0 0 0 0 0 0 0 1 0 0 0 0 0 0 1 0 1 1 1 0 0 0 0 0 1 2 0 1 1 0 0 0 0 0 0 0 0 0 0 0 0 1 1 0 1 0 0 0 0 0 0 0 0 0 2 1 0 2 2 1 1 2 0 0 0 1 1 1 0 1 1 2 1 0 0 0 1 0 1 2 2 1 0 0 2 1 0 0 0 1 0 1 0 0 0 0 1 0 1 2 0 0 0 0 1 1 1 0 2 1 2 2 1 2 0 0 0 0 0 0 1 2 2 1 2 0 0 2 0 0 0 0 0 0 0 0 1 1 1 0 0 1 1 0 0 0 1 1 1 0 1 1 1 2 1 0 1 1 2 0 1 0 1 0 1 1 0 0 0 1 2 2 2 0 2 1 0 1 0 0 1 1 2 0 0 0 2 0 2 2 0 0 0 1 1 1 1 2 0 2 0 1 1 0 0 1 2 2 0 1 2 1 0 1 2 1 1 1 1 1 0 1 2 2 1 2 0 0 0 1 0 1 0 1 0 1 0 1 2 0 2 0 0 0 0 0 1 0 1 2 1 0 0 0 1 0 1 1 1 0 0 1 0 0 0 0 0 1 0 1 1 0 0 0 0 0 0 0 0 0 0 1 1 0 0 2 1 0 1 0 0 0 1 1
126 0 0 2 0 0 2 2 0 1 0 1 0 0 0 0 0 1 1 0 1 2 1 1 1 1 1 1 0 0 1 2 0 0 1 1 1 2 0 0 0 0 0 0 2 0 1 0 2 0 0 0 1 0 1 0 1 0 1 0 2 0 0 2 0 2 0 0 1 0 1 1 2 2 1 2 2 2 2 0 2 2 2 1 1 0 0 0 2 2 0 0 0 1 1 1 1 0 0 2 0 1 0 0 1 1 1 0 0 1 0 1 0 1 1 0 1 0 2 0 1 0 2 0 1 0 0 1 2 1 1 1 0 0 1 1 1 0 1 1 0 2 1 0 0 1 1 1 1 0 0 0 1 0 0 0 1 1 0 1 1 1 1 2 1 1 0 1 0 1 0 1 2 0 2 0 1 0 0 0 0 1 0 0 0 0 0 1 1 0 1 2 1 0 1 0 1 0 0 0 1 0 0 0 1 0 1 0 1 0 1 1 1 0 1 1 0 0 1 1 2 1 2 0 0 0 1 0 0 0 1 1 0 0 0 0 0 2 2 1 0 0 1 0 0 0 0 0 1 0 0 1 2 0 0 0 0 1 0 1 1 1 0 1 1 0 1 0 2 2 0 1 0 1 0 0 0 1 0 0 0 1 1 2 0 2 1 1 0 2 0 1 1 2 2 2 1 1 0 2 1 0 1 1 0 0 0 0 1 0 0 2 0 2 2 0 1 1 1 0 0 1 0 1 1 0 0 0 0 0 0 1 0 0 0 0 0 1 1 2 0 0 2 0 0 0 2 0 0 0 0 0 0 0 1 1 1 0 0 1 1 0 1 0 1 0 0 1 2 0 2 0 1 2 1 1 1 1 1 1 1 2 0 1 0 1 0 0 0 0 0 0 0 0 1 1 1 0 1 1 1 1 0 1 0 1 1 0 0 0 0 0 0 0 0 0 2 1 0 1 0 2 1 1 0 2 2 0 0 0 0 0 2 0 2 2 0 1 0 1 2 0 0 1 1 0 0 0 1 2 0 1 1 1 1 1 0 0 0 0 1 0 1 1 0 1 1 2 0 0 0 0 2 2 1 1 0 2 0 0 0 1 1 1 1 0 0 1 1 0 1 1 0 1 0 0 0 0 2 0 0 2 2 1 1 1 2 0 1 1 1 0 1 1 1 0 0 1 1 2 1 2 2 2 0 0 0 0 1 1 1 0 1 0 0 0 1 0 1 1 1 0 1 1 2 1 0 1 1 1 0 0 0 2 2 0 1 1 0 0 0 0 0 0 1 1 1 2 0 2 0 0 1 0 1 0 1 1 1 2 2 0 1 1 0 0 0 2 2 2 1 0 1 1 1 0 0 0 0 0 0 1 0 0 0 2 1 0 1 0 0 0 1 1 1 1 0 0 0 0 1 0 0 0 0 0 2 1 0 0 1 0 0 2 0 1 0 0 0 0 0 0 0 0 1 0 1 1 1 0 1 1 2 0 0 0 0 1 1 0 0 0 1 1 1 0 1 2 0 0 2 0 0 0 0 1 1 1 2 1 0 1 0 2 1 2 1 0 0 1 0 0 0 0 0 0 2 0 0 1 1 0 0 0 2 2 1 1 1 1 1 0 0 0 1 0 0 0 0 0 0 0 1 0 0 2 0 2 1 0 0 1 1 1 0 1 1 0 0 1 0 1 0 2 2 0 2 0 0 0 0 0 1 0 0 1 0 0 1 0 0 0 2 0 0 0 2 2 1 2 0 1 0 0 0 0 0 0 1 1 1 2 0 0 0 2 0 2 2 2 2 0 2 2 1 0 1 0 0 1 0 0 0 1 1 0 2 0 0 2 1 0 0 2 0 0 2 0 2 2 2 2 1 0 0 0 1 0 2 2 0 2 1 1 0 0 2 1 0 1 1 1 0 0 0 0 0 0 0 0 2 0 1 0 1 0 1 0 0 0 0 1 1 0 2 2 2 0 0 0 1 1 0 1 0 0 0 0 1 1 0 2 2 1 0 1 0 2 0 2 0 0 1 0 1 0 1 2 0 0 0 2 0 1 2 0 1 1 0 2 0 0 0 0 0 0 2 1 1 1 0 0 1 1 1 0 0 0 0 2 2 2 0 2 0 0 0 0 0 0 0 2 1 1 0 0 1 2 0 2 0 0 2 0 0 0 0 1 1 1 1 1 1 0 1 1 1 0 0 1 0 0 0 0 0 0 1 0 2 0 0 0 0 2 0 0 0 0 0 1 1 0 0 2 0 0 0 0 0 1 0 0
127 1 0 2 0 0 1 2 0 1 0 1 0 1 0 0 0 1 0 2 0 1 0 0 2 0 0 2 0 0 2 1 1 2 1 1 1 1 0 1 1 0 0 2 2 1 1 0 0 1 1 0 0 0 2 1 0 0 1 0 1 1 0 0 0 2 0 1 1 0 0 0 2 2 2 2 1 1 1 1 1 2 2 1 2 0 0 0 0 2 0 1 0 1 0 0 0 0 0 2 0 2 0 1 1 0 1 0 0 2 0 1 1 1 1 1 1 0 0 0 2 0 1 1 0 1 0 0 2 1 0 0 0 0 0 0 0 0 0 0 2 0 0 0 1 1 0 0 1 1 2 2 0 0 0 0 0 0 1 1 1 2 2 1 0 2 0 1 1 1 0 2 0 2 1 0 2 1 0 0 0 0 0 2 2 0 2 1 0 0 0 1 2 0 2 0 0 0 0 0 0 1 0 0 0 0 1 0 1 0 0 1 1 0 2 2 0 2 1 1 1 0 2 0 0 1 0 0 0 0 0 0 0 1 1 1 0 2 2 1 0 1 2 0 0 0 0 0 2 0 0 0 1 0 0 0 2 1 0 2 2 2 0 0 0 0 1 0 1 1 0 1 1 1 0 1 1 1 1 1 0 1 0 1 1 0 1 0 0 1 1 1 0 2 2 0 2 1 1 1 0 0 0 1 0 0 1 0 0 0 0 0 0 2 1 0 0 0 0 0 2 0 1 1 2 0 0 1 0 0 0 1 0 0 0 0 0 1 1 0 0 1 1 0 1 1 1 0 2 1 0 0 0 0 2 0 1 2 0 0 0 0 0 0 0 1 0 1 2 0 2 0 1 2 1 0 2 1 1 0 0 0 0 1 0 0 0 0 0 0 0 1 0 0 2 0 0 1 0 0 0 0 0 2 1 1 0 0 0 0 1 1 0 0 0 0 1 0 0 0 0 1 1 1 1 2 1 0 1 0 1 0 1 0 1 1 0 0 0 0 2 0 0 0 0 2 2 1 0 0 0 1 0 1 0 0 0 1 1 1 1 0 2 2 0 2 2 2 0 0 1 1 0 0 1 1 0 1 1 0 1 0 0 0 2 0 0 1 2 0 0 2 0 0 0 0 0 2 2 0 0 2 1 0 1 2 2 1 0 0 0 1 0 1 0 0 0 0 2 2 0 2 2 2 1 0 0 0 0 1 2 0 1 1 1 0 0 0 1 1 0 0 0 0 0 2 0 1 1 2 1 1 0 2 1 1 1 0 1 0 0 0 0 1 1 1 0 0 1 0 0 2 0 0 0 0 0 1 2 0 2 0 0 1 1 1 2 1 1 0 1 0 1 0 0 1 0 1 0 0 1 1 0 0 0 2 1 0 2 1 1 0 0 1 2 0 0 0 1 1 1 1 0 0 0 0 1 2 0 0 1 0 1 2 0 1 0 0 0 0 0 1 0 1 1 0 0 1 1 0 1 1 1 1 0 0 0 1 1 0 0 0 1 1 0 1 1 2 1 0 0 1 0 1 1 2 0 1 0 0 0 0 0 1 0 1 1 0 1 1 0 0 0 0 0 0 1 0 0 2 1 1 0 1 1 1 1 2 0 0 1 0 0 0 0 0 0 1 1 1 0 0 1 0 1 2 0 1 1 0 0 0 0 1 0 1 1 0 0 1 1 0 1 0 0 2 2 1 0 0 0 0 1 0 0 0 1 0 1 0 0 0 2 2 2 0 2 2 2 2 0 0 0 1 1 2 1 0 1 1 1 1 1 1 1 1 0 0 1 2 0 2 2 2 1 1 0 0 0 1 0 0 0 0 2 1 1 0 1 2 1 0 2 0 2 0 1 0 2 1 1 2 1 1 0 0 0 0 2 2 0 2 1 1 0 1 1 1 1 0 0 1 0 0 0 0 0 0 0 0 2 0 2 0 0 2 2 0 0 0 0 0 1 0 1 0 1 0 1 0 0 0 0 2 0 1 0 2 2 2 2 0 2 0 0 0 0 1 0 1 1 0 0 1 1 0 1 2 0 0 0 1 0 2 1 1 0 1 0 1 0 0 0 0 1 1 2 0 1 1 0 0 1 2 1 1 1 1 0 1 2 2 0 2 0 0 0 0 2 0 0 1 1 1 0 1 1 1 0 0 1 0 1 0 0 0 1 2 2 2 0 2 1 0 2 0 0 0 0 1 0 0 0 0 0 0 1 2 0 0 0 0 0 1 0 2 2 0 1 1 0 0 0 1 1 0 1 0 0 0 2 0
128 0 0 1 0 0 1 2 1 1 1 0 0 1 0 0 0 1 1 0 2 2 0 0 2 0 1 2 0 0 2 1 1 2 2 0 2 0 0 1 1 0 1 1 2 1 0 0 2 1 0 0 0 0 2 1 0 1 1 1 0 1 0 1 0 0 1 1 1 0 0 1 1 2 1 2 2 1 1 1 0 1 2 1 1 0 0 1 1 2 0 1 2 0 0 0 0 1 1 1 2 2 1 0 1 0 2 1 1 1 0 1 0 1 1 0 1 1 2 0 1 1 1 1 0 1 0 0 2 1 0 0 0 0 0 0 0 0 0 0 0 2 0 0 1 2 0 0 2 2 2 2 0 0 0 0 0 0 1 1 1 1 2 2 1 2 0 0 1 1 0 0 1 1 2 0 0 2 0 0 0 0 1 2 1 0 1 1 0 0 0 2 1 0 1 0 0 0 0 0 1 0 0 1 1 0 1 0 0 0 1 1 1 0 2 2 0 1 1 0 2 2 2 0 0 0 1 1 1 1 0 0 0 0 0 0 0 2 1 1 0 0 1 0 0 0 1 0 2 0 0 1 1 0 0 0 2 1 0 0 0 0 1 2 1 0 1 0 2 1 0 2 0 0 0 0 0 0 1 1 0 0 2 2 0 2 2 0 0 2 0 1 0 2 2 0 1 0 1 2 1 1 1 0 0 1 1 1 0 0 0 1 0 2 2 1 1 1 0 0 0 1 2 2 2 0 0 1 1 2 0 0 0 0 0 0 0 1 1 0 0 0 1 0 1 1 1 0 0 0 0 0 0 0 1 1 0 0 0 2 2 0 2 2 1 1 0 2 2 0 2 0 0 2 0 0 2 1 0 0 1 1 1 2 1 1 0 0 0 0 1 1 0 0 2 1 1 1 0 0 0 1 0 1 0 1 1 1 0 0 0 0 0 0 1 1 0 0 0 0 0 0 1 1 1 2 2 1 0 0 1 0 1 1 0 1 0 2 0 0 0 0 0 0 0 2 2 0 1 2 0 2 0 1 0 0 0 2 2 2 1 0 0 0 0 1 1 1 0 1 1 2 1 1 2 1 1 2 0 2 2 2 1 1 1 0 0 0 2 0 0 2 1 1 0 0 0 1 1 1 0 2 1 1 1 0 1 0 0 0 0 0 0 0 0 0 2 0 0 0 0 2 2 2 1 1 0 0 0 1 1 0 2 1 1 0 1 0 0 0 2 0 1 1 1 2 1 2 2 2 1 1 0 1 2 0 0 0 1 1 1 1 0 0 1 1 0 2 2 0 2 0 2 0 2 0 1 1 1 2 1 0 0 0 1 0 0 0 0 0 0 0 0 1 0 0 0 0 0 0 0 2 1 0 0 1 1 0 1 1 0 0 0 0 1 0 0 0 0 0 1 0 1 1 1 0 2 1 0 0 1 1 1 2 0 0 2 0 0 1 0 0 1 2 2 0 1 0 0 0 0 2 2 1 0 0 0 2 2 1 0 1 1 0 0 2 2 2 0 1 1 0 0 0 0 2 0 0 0 0 1 0 0 1 0 0 1 1 2 1 0 0 0 0 0 0 0 1 0 1 0 1 0 0 1 2 2 1 0 1 0 0 0 0 0 1 0 1 1 1 0 0 0 0 2 1 0 0 0 1 0 2 1 2 0 1 1 1 0 1 1 0 0 0 1 1 2 0 0 0 0 0 0 0 0 0 0 0 2 0 0 2 2 0 0 1 1 2 2 2 0 0 0 0 0 0 2 0 0 0 1 2 0 0 0 2 0 2 2 2 2 0 2 2 0 0 1 0 0 1 0 0 0 0 2 1 1 0 0 2 1 0 0 1 0 0 1 0 1 1 2 1 0 1 0 0 0 0 0 2 1 2 1 1 1 1 1 2 2 0 0 2 0 0 1 0 0 1 0 1 2 0 0 0 2 0 0 0 0 0 1 1 1 0 1 1 1 1 1 0 0 0 0 2 0 1 0 1 2 1 1 0 2 0 0 0 0 0 1 0 2 0 1 0 1 0 1 1 0 0 0 1 0 2 2 1 1 1 0 1 0 0 0 0 0 0 2 1 2 1 0 0 1 1 1 1 2 1 0 1 2 2 0 2 0 0 0 1 0 0 0 0 0 1 0 0 2 1 1 0 2 0 0 0 2 0 2 1 1 1 1 1 1 1 1 1 1 0 0 1 2 0 0 0 0 1 1 0 1 0 0 0 0 2 0 0 1 0 0 0 0 0 0 2 2 0 0 0 0 0 1 1
129 1 0 2 0 0 0 2 0 2 2 0 0 1 0 0 0 1 1 1 1 2 1 1 1 1 1 2 0 0 1 2 0 0 1 2 2 2 0 0 0 0 0 1 1 1 1 0 2 0 0 0 1 1 0 0 0 0 2 0 1 1 0 2 0 1 0 1 1 0 0 1 1 2 1 2 2 1 1 1 0 1 2 1 2 0 1 1 2 2 1 2 1 2 1 2 1 0 0 0 0 2 0 1 0 0 1 1 1 1 1 1 0 1 1 0 1 0 1 0 1 0 0 2 0 1 0 2 2 2 0 0 0 0 0 0 0 0 0 0 1 1 0 0 0 0 1 0 1 1 1 2 0 0 0 1 0 1 0 0 1 1 2 1 0 1 0 0 0 1 0 0 0 2 0 1 1 0 0 1 0 0 1 2 2 0 2 0 0 0 0 2 2 1 2 0 0 1 0 0 0 0 0 0 1 0 0 1 1 0 0 1 1 0 1 1 0 0 1 1 1 0 1 0 0 0 2 1 0 0 0 0 0 1 1 0 0 2 2 1 0 0 2 0 0 0 0 0 2 0 0 1 2 0 0 0 0 1 0 1 1 1 0 1 1 0 0 0 1 0 1 1 1 0 0 0 0 2 2 2 0 0 1 2 0 1 0 1 0 2 0 1 1 2 2 1 2 0 0 1 1 0 1 0 0 1 1 0 0 0 0 0 0 1 1 0 0 0 0 0 0 2 2 2 1 0 0 2 2 0 0 0 0 0 0 1 0 0 2 1 1 1 1 0 0 0 1 0 2 0 0 0 0 1 1 0 1 0 0 0 0 1 1 1 1 0 0 2 1 0 1 1 1 2 0 1 0 1 1 0 0 0 0 1 1 1 0 0 0 0 0 1 1 0 2 0 0 1 0 0 0 0 1 1 0 1 0 1 0 0 0 1 0 0 1 0 1 0 0 0 0 0 0 0 0 2 2 1 0 0 1 0 0 2 1 0 1 2 0 0 1 0 1 1 0 1 1 1 0 2 0 0 2 2 2 2 0 1 1 0 2 0 0 0 0 1 1 1 0 1 0 1 2 2 1 0 1 2 1 1 1 0 1 1 1 0 1 0 0 0 2 0 1 1 0 0 0 0 1 0 1 2 2 2 2 0 0 1 0 1 0 0 0 1 0 0 1 0 1 2 1 1 2 2 2 0 0 1 0 1 1 0 2 1 0 0 1 0 1 2 0 2 2 2 2 1 0 1 1 2 0 0 0 2 1 1 1 1 1 1 1 0 0 0 0 0 0 0 1 0 0 2 0 0 0 0 0 2 2 1 2 0 0 2 0 1 1 1 0 0 0 0 0 0 1 1 0 0 0 0 0 2 1 1 0 1 1 0 1 1 1 1 1 1 0 1 1 0 0 0 1 0 0 0 0 1 1 1 0 0 1 1 0 1 0 1 1 0 0 1 1 1 1 1 2 0 1 1 2 0 0 1 2 0 0 0 0 2 1 0 0 0 1 1 1 0 0 1 0 1 0 1 0 0 0 2 0 2 2 2 0 1 0 2 1 2 1 1 1 0 0 0 0 0 0 0 0 0 0 0 0 0 0 0 2 1 1 1 0 0 1 1 0 0 1 1 0 1 1 1 0 0 1 0 1 1 1 0 0 0 0 1 0 2 0 0 1 1 1 2 0 2 0 1 1 0 1 1 0 0 0 0 0 0 0 2 1 0 1 0 0 1 2 2 1 1 2 1 2 1 1 0 0 0 1 0 2 0 1 1 1 2 0 0 0 1 0 1 0 2 0 2 2 2 0 0 0 0 0 0 1 0 0 1 0 0 2 1 0 1 1 1 2 0 2 0 2 0 2 2 1 1 2 0 1 0 0 0 0 1 0 1 1 0 0 0 0 0 1 1 1 1 0 0 0 0 1 1 0 1 1 0 2 0 0 1 2 1 0 1 0 0 0 0 0 0 0 0 1 0 0 0 0 1 0 0 0 0 2 2 2 0 2 0 0 0 0 1 1 1 1 0 0 0 2 1 1 1 0 0 0 2 0 1 2 0 1 2 1 2 2 0 0 0 1 1 1 0 2 2 0 0 2 1 2 1 1 1 0 1 2 1 0 1 0 0 0 1 0 1 1 0 0 1 0 0 1 0 2 0 2 0 1 0 1 0 1 2 1 1 1 1 1 1 1 0 0 1 2 2 0 0 0 0 0 0 0 0 2 0 0 0 0 1 0 2 2 0 0 0 0 0 0 2 1 1 0 0 0 0 1 0
130 0 0 0 0 0 0 1 0 1 1 0 0 1 0 0 0 2 2 1 1 1 0 0 2 0 0 2 2 2 2 0 2 2 0 2 0 2 0 1 1 0 1 0 1 2 1 0 1 1 0 0 2 0 0 0 0 0 1 1 0 0 0 2 0 2 0 1 2 0 0 1 2 2 2 2 2 1 1 0 2 2 1 0 1 0 0 1 2 2 1 1 1 1 0 1 0 0 0 2 0 1 1 1 0 0 2 0 0 2 0 1 0 2 2 0 2 0 1 0 1 0 1 1 0 1 0 1 1 1 0 0 0 0 1 0 0 0 2 0 0 2 0 0 1 1 0 0 1 1 0 0 0 0 0 0 0 1 0 0 1 1 1 2 0 2 0 0 0 0 2 2 1 1 1 0 2 1 0 0 0 0 1 1 1 0 1 0 0 0 1 2 2 1 2 0 1 0 0 0 0 1 0 1 2 0 1 2 1 1 1 1 0 0 2 2 0 0 2 1 2 1 2 0 0 0 1 0 0 0 0 0 0 0 0 0 0 2 2 1 0 1 2 0 0 0 0 0 2 0 0 0 1 0 0 0 0 1 1 1 0 0 0 1 0 0 0 1 2 2 0 0 1 1 0 1 0 0 2 1 1 0 0 2 0 0 0 0 0 1 1 0 1 2 2 1 1 1 1 2 1 1 2 0 1 0 0 1 1 1 0 2 0 1 2 0 0 0 0 0 0 1 0 2 2 0 0 1 1 2 0 0 1 1 0 1 0 2 0 1 0 1 1 0 1 1 1 1 2 1 2 2 0 0 2 0 1 0 0 1 1 0 2 0 2 1 0 2 2 1 2 0 0 2 1 0 0 0 0 0 0 0 0 1 0 0 0 0 0 2 1 2 0 0 2 0 1 2 0 0 0 0 0 1 0 1 0 0 0 0 1 0 0 0 0 0 1 2 0 0 0 2 0 1 2 2 1 2 0 0 2 1 0 2 0 1 1 0 1 1 0 0 0 1 1 1 0 2 0 1 0 0 1 2 1 1 0 0 0 0 1 0 0 0 0 0 0 2 0 0 1 1 1 1 1 1 1 1 0 0 1 0 1 1 1 1 0 1 2 1 1 2 1 0 0 1 1 0 0 0 1 1 1 0 1 1 2 0 1 1 1 0 0 1 1 0 0 0 0 1 1 1 2 2 2 0 0 1 0 1 1 1 1 1 0 0 2 0 2 2 0 1 2 1 2 2 0 2 2 2 1 1 0 2 2 0 0 0 0 1 1 0 1 0 0 0 1 2 1 1 1 0 0 0 0 0 0 2 2 2 2 0 1 1 0 0 0 1 0 0 0 0 2 0 0 0 0 0 0 0 0 1 1 0 0 1 2 0 1 1 1 0 1 2 0 1 0 0 0 0 1 0 0 0 0 1 0 0 0 0 0 0 1 1 0 2 0 0 0 0 1 1 1 1 2 0 1 1 1 0 1 1 0 0 0 0 0 1 1 0 0 0 0 1 0 1 0 1 0 0 2 0 1 0 0 1 1 1 1 1 0 1 0 0 0 0 1 1 2 1 0 0 0 0 0 0 1 0 0 0 0 1 0 0 0 2 1 1 1 0 0 0 0 0 0 0 0 0 0 0 0 0 0 0 1 2 0 1 0 0 0 1 0 2 0 0 1 1 1 1 0 1 0 1 2 0 2 0 0 0 0 0 1 0 0 0 0 0 1 0 0 1 2 2 0 2 2 1 1 2 0 0 1 1 0 0 1 0 1 1 2 2 2 2 2 0 2 2 2 2 1 0 2 1 0 0 0 0 0 1 0 0 0 0 0 0 0 0 0 2 2 1 2 0 2 0 2 0 1 1 1 1 2 1 0 0 0 0 1 2 1 1 2 0 0 1 1 2 0 0 2 2 1 0 1 0 1 0 0 1 1 0 1 0 1 0 1 0 1 1 1 2 0 0 0 2 0 0 1 0 0 0 1 0 0 0 0 1 2 1 1 1 0 1 0 0 2 0 0 1 0 0 0 1 1 0 1 2 0 0 0 1 0 2 2 1 0 2 1 1 1 0 0 0 0 0 1 1 2 2 0 0 1 0 1 0 1 1 0 1 2 1 0 2 0 0 0 2 0 0 1 0 2 2 1 0 1 1 1 0 0 1 0 0 1 0 2 2 0 0 0 0 1 0 2 0 0 0 0 1 1 0 0 0 0 0 1 0 2 1 0 1 0 0 0 0 0 1 0 0 0 1 1 2 1 0 0 1 1 0 0 0
131 0 0 2 0 0 2 1 0 1 1 0 0 0 0 0 0 0 0 1 0 0 2 1 1 1 1 2 1 1 0 1 1 1 1 1 1 1 0 0 0 0 0 1 2 0 0 0 2 0 0 0 1 0 1 0 1 0 0 0 2 0 0 2 1 1 1 0 1 0 1 1 2 2 1 2 2 0 0 0 0 1 1 0 0 0 0 0 2 2 0 1 0 0 0 1 0 1 1 1 1 1 0 1 0 0 2 0 0 2 0 1 1 1 1 1 1 0 1 0 0 0 1 1 1 0 0 0 2 1 0 0 1 0 0 0 0 0 0 0 1 1 0 0 1 2 0 0 0 0 0 0 0 0 0 0 0 1 0 1 2 0 2 2 0 2 0 0 0 2 0 2 1 1 2 0 1 0 0 0 0 0 1 2 2 0 2 1 0 0 0 2 2 1 2 0 0 0 0 0 0 0 1 0 1 0 0 0 0 0 2 0 1 0 2 2 0 1 2 1 2 1 2 0 0 1 1 0 0 0 1 1 0 0 0 0 0 2 2 1 0 1 1 1 1 1 1 0 2 1 1 0 1 0 0 0 0 0 0 0 0 0 1 2 1 0 0 1 1 0 1 1 1 1 0 0 0 2 2 2 0 0 1 2 0 1 0 0 0 2 0 1 0 2 2 0 1 0 0 1 0 0 1 0 0 0 0 2 0 0 0 1 0 1 1 0 0 1 0 0 1 1 1 0 2 0 0 2 1 1 0 0 1 1 0 0 0 0 2 0 0 0 1 0 0 0 2 2 2 0 2 2 1 0 0 1 0 1 0 2 2 0 2 0 2 1 0 2 2 0 2 0 2 2 0 0 1 1 0 0 2 1 1 1 0 0 0 0 0 0 0 1 1 0 2 1 1 1 0 0 0 1 0 2 1 1 0 0 0 0 1 1 0 1 1 0 2 0 0 0 0 0 0 2 1 2 1 0 0 0 0 0 0 1 0 0 1 1 0 1 1 0 0 0 0 0 0 2 0 1 0 0 2 2 2 2 0 2 2 2 0 0 0 0 0 1 1 2 0 1 0 1 1 1 0 0 0 1 0 0 1 0 1 1 1 1 0 2 2 0 0 2 1 1 0 0 0 0 2 1 0 2 1 0 1 2 2 0 0 0 0 0 0 1 0 1 0 1 1 2 1 2 2 2 1 0 0 1 0 1 1 1 1 1 1 0 0 0 2 2 1 1 2 2 2 1 0 2 2 2 1 1 1 1 2 0 0 0 1 0 0 1 1 1 0 0 0 1 1 1 0 1 0 0 0 0 1 1 1 2 1 0 0 0 0 0 0 0 0 0 0 1 1 1 0 1 0 1 0 0 1 1 1 1 0 1 2 0 1 1 1 0 0 1 0 1 1 0 0 0 1 0 0 0 0 1 0 1 0 0 1 0 1 2 0 0 1 0 0 0 0 1 2 2 2 0 2 1 1 0 2 1 1 1 0 0 0 2 2 0 0 0 1 1 0 0 0 2 0 0 0 2 1 0 0 2 0 1 1 0 0 1 0 2 0 0 2 0 2 2 0 0 0 1 0 0 2 0 0 1 0 0 0 0 1 1 1 2 0 0 0 0 0 0 1 1 0 2 1 1 1 0 0 0 1 2 0 0 0 0 0 0 1 0 0 2 0 1 1 1 0 1 1 0 2 0 2 0 0 0 0 0 0 0 0 0 1 0 1 0 0 1 2 1 1 1 2 1 1 2 0 0 0 0 0 0 0 0 1 1 2 2 0 0 0 0 0 2 0 2 0 2 2 2 1 1 1 0 1 0 1 0 1 0 1 1 2 0 1 2 1 0 0 1 0 0 1 2 2 2 1 0 1 1 0 0 0 0 0 1 0 2 1 1 1 2 0 0 0 0 0 0 0 0 0 0 0 1 0 0 1 0 2 0 2 0 0 0 1 0 1 1 0 0 0 0 0 0 2 0 0 0 0 2 0 1 0 0 1 0 0 1 0 0 0 0 2 0 1 1 1 0 1 1 2 1 1 1 1 0 1 1 1 1 2 1 1 2 0 0 0 0 0 0 0 0 2 0 1 0 0 1 2 1 1 1 1 1 1 0 1 1 0 1 1 0 1 0 0 1 0 1 1 1 0 1 1 0 0 0 0 1 1 0 1 0 1 1 0 0 0 0 0 1 1 0 0 0 0 0 2 0 0 1 1 1 0 1 1 0 0 0 0 1 0 1 0 0 0 1 0 0 0 1 0 0 0 0 0 0 0 0
132 1 0 2 0 0 2 2 0 1 0 0 0 0 0 0 0 1 1 1 1 2 1 0 2 0 0 2 1 1 2 1 1 1 1 0 2 1 0 0 0 0 0 0 1 0 1 0 2 0 0 0 1 1 1 1 0 0 0 0 1 0 0 0 0 1 0 0 1 0 0 0 2 2 2 2 2 2 2 0 2 2 2 2 2 0 1 0 2 2 0 1 1 1 1 2 1 2 1 1 1 2 0 0 2 0 1 1 2 0 0 1 0 1 1 0 0 0 1 0 1 0 1 1 0 1 0 1 1 1 1 1 0 0 0 0 0 0 0 0 2 1 0 0 0 0 0 0 1 1 1 1 0 0 1 0 1 0 1 0 2 0 1 1 1 2 0 2 1 1 0 0 0 2 1 0 1 0 0 1 1 1 0 2 2 0 2 2 1 1 1 2 2 0 2 0 2 0 0 0 0 0 0 0 0 0 2 1 0 0 1 1 0 0 2 2 1 0 1 1 2 1 1 0 0 0 1 1 1 1 1 1 0 0 0 0 1 2 2 2 0 0 2 0 0 0 0 0 1 0 0 1 0 0 0 0 1 0 0 0 0 0 0 0 1 0 1 1 2 1 0 1 1 0 2 1 0 1 1 1 0 1 0 1 1 0 1 1 0 2 0 1 1 1 2 1 2 0 1 2 1 1 0 0 0 0 2 1 2 0 0 2 0 2 2 0 0 0 0 0 1 1 0 1 2 0 0 2 2 2 0 0 0 0 0 1 0 0 2 0 0 0 2 0 1 1 2 2 2 0 2 2 0 0 2 0 0 0 0 2 2 0 2 0 2 0 0 2 0 0 0 2 1 2 1 0 2 1 1 0 0 2 0 0 0 0 0 1 1 2 1 2 1 1 2 0 2 0 0 0 0 0 1 0 0 0 1 0 0 0 1 0 0 0 1 0 1 0 0 0 0 0 1 1 1 2 2 0 0 1 1 0 1 1 1 1 0 1 0 1 1 0 0 0 0 1 0 0 0 1 0 0 2 2 2 2 0 1 0 1 2 0 0 0 2 2 0 1 0 1 0 1 1 1 1 0 1 1 1 0 0 0 2 2 1 0 0 0 1 0 1 1 1 1 1 1 1 1 1 0 0 2 1 1 1 2 2 0 0 1 0 0 0 0 1 0 0 0 1 2 1 1 2 1 0 0 0 1 0 2 1 1 0 0 0 0 1 0 2 2 0 1 2 2 2 2 1 1 1 1 1 1 0 1 1 2 1 0 0 1 1 0 0 0 1 1 0 2 1 1 1 0 0 0 0 0 0 2 2 1 2 0 0 0 2 2 2 2 2 2 1 0 0 0 0 0 1 0 0 0 0 1 1 0 0 1 0 0 0 0 0 0 1 1 0 1 0 0 1 0 1 0 0 1 0 0 1 2 0 0 1 0 0 1 0 0 1 0 0 0 1 1 0 0 1 0 1 1 1 0 0 1 1 0 1 1 0 2 2 0 0 0 2 0 0 2 1 1 2 0 0 1 0 0 0 2 1 1 0 0 1 0 0 2 1 0 1 1 2 1 0 0 1 0 1 0 1 0 0 2 0 2 0 1 2 2 1 2 0 0 0 0 0 1 0 0 0 1 1 1 0 0 1 0 1 2 0 1 1 0 1 1 0 1 0 1 1 0 0 0 0 0 1 0 2 0 2 2 0 0 0 0 2 0 1 1 1 0 1 0 0 0 2 1 1 0 2 2 1 2 0 0 0 1 0 0 0 0 2 1 1 1 0 0 1 0 1 1 0 2 0 2 2 1 0 0 0 0 0 1 0 0 0 0 1 0 1 0 0 2 2 1 0 2 0 0 2 0 2 1 0 2 0 2 0 0 0 0 0 1 0 1 2 0 0 2 0 1 1 1 1 1 1 0 1 0 1 0 0 0 2 0 2 0 0 0 2 1 0 0 2 2 0 0 1 1 2 1 1 0 0 0 0 0 0 1 0 1 2 2 2 0 1 1 0 1 1 0 2 2 1 0 2 0 1 0 1 1 0 0 0 1 0 0 2 2 1 0 0 1 0 0 1 1 2 1 0 2 2 1 0 1 2 0 0 1 1 0 1 0 0 1 1 2 0 0 0 1 1 0 0 0 2 0 0 1 2 2 0 0 0 0 2 0 1 0 0 1 1 0 0 0 1 0 2 0 1 0 0 0 0 0 0 1 1 0 0 0 2 0 0 0 0 1 0 1 0 0 1 0 0 1 0 1 0 0 0 1 1 1 2 1
133 0 0 1 0 0 1 2 1 2 2 0 0 0 0 0 0 0 0 2 0 0 0 0 2 0 0 1 0 1 1 0 0 1 2 1 2 1 0 1 1 0 0 2 2 1 0 0 1 1 1 0 1 0 1 0 0 0 1 0 1 1 0 2 0 0 0 1 1 0 0 0 2 2 2 2 2 2 2 0 2 2 2 0 2 0 1 0 1 1 0 0 1 2 1 2 1 0 0 1 0 2 0 0 2 2 2 1 1 1 0 2 0 0 0 0 0 0 1 0 1 0 1 1 0 1 0 2 2 2 1 1 0 0 2 1 0 0 0 0 0 2 0 0 2 2 1 0 0 0 0 1 0 1 0 0 1 0 0 1 1 0 1 2 1 1 0 1 2 0 0 0 0 2 1 0 2 2 0 0 0 1 0 2 2 1 1 1 0 0 0 1 2 1 2 0 2 0 0 0 1 1 0 1 1 0 1 0 1 0 0 2 1 0 2 1 1 1 2 1 2 1 2 0 0 1 1 0 0 0 0 0 0 0 0 0 0 2 2 2 0 0 2 0 0 0 0 0 0 1 1 0 1 1 0 0 1 1 1 0 0 0 0 0 0 0 0 0 2 0 1 1 0 2 0 1 1 2 2 2 0 0 1 2 0 2 1 1 0 2 0 1 0 2 1 0 2 1 1 1 2 0 1 0 1 0 1 0 0 0 1 1 0 1 1 0 1 1 1 0 0 1 0 0 2 0 1 1 0 0 0 2 0 0 0 0 0 1 1 1 1 1 2 1 1 1 2 0 2 2 0 0 0 0 1 1 0 0 0 0 0 0 1 0 1 0 0 2 1 0 1 1 1 1 1 0 1 1 1 0 1 0 0 0 0 0 0 0 0 0 0 1 0 0 2 0 1 1 0 0 0 0 1 0 0 0 1 0 0 0 1 1 0 1 1 0 2 0 1 0 0 2 1 2 0 2 2 1 0 0 2 0 0 2 0 1 0 1 0 1 1 0 0 1 1 1 0 2 0 1 0 1 1 2 1 0 1 2 2 2 0 0 0 0 1 1 0 2 0 0 1 2 2 2 2 2 0 1 0 0 1 0 0 0 2 0 0 1 2 0 0 2 1 1 1 0 0 0 0 1 0 2 2 0 2 1 2 0 0 2 0 0 0 1 1 0 0 1 1 1 1 2 2 2 2 0 1 0 1 2 0 0 2 1 0 0 0 0 1 1 2 0 1 1 2 2 0 1 1 2 1 2 0 1 1 2 1 1 0 0 0 0 1 0 0 0 1 0 1 0 0 1 0 0 0 0 0 1 1 1 2 0 0 0 0 0 0 1 1 1 0 0 0 1 0 0 0 1 0 0 1 1 0 1 0 2 0 0 1 1 0 0 0 0 2 1 0 0 0 0 0 0 0 0 0 0 2 0 0 0 2 0 0 2 0 0 2 0 0 1 1 1 0 1 2 0 2 0 1 0 0 2 1 1 0 0 0 0 0 0 0 0 1 0 2 0 0 2 0 0 2 0 1 0 0 1 1 1 0 0 0 0 1 1 0 1 1 0 2 2 0 0 0 0 0 0 0 1 0 2 0 2 1 0 2 1 1 2 0 0 0 0 0 0 0 0 0 0 0 0 0 0 1 0 1 2 0 1 1 0 1 2 0 2 0 0 0 2 1 2 1 0 0 0 1 0 1 1 0 0 0 0 1 1 1 0 0 0 1 0 0 1 2 1 0 1 2 1 1 1 1 0 0 1 0 0 1 1 0 1 2 1 1 1 1 1 1 2 2 2 1 0 2 1 0 0 0 0 0 1 0 0 0 0 2 1 1 0 2 1 1 0 1 1 1 0 2 1 1 1 0 1 2 1 0 0 0 0 0 2 1 2 2 0 0 2 0 1 0 0 0 0 0 0 0 0 0 0 0 2 0 0 1 0 2 0 0 1 0 0 2 2 0 0 0 2 1 0 1 0 0 0 1 1 0 1 0 1 2 1 1 1 2 0 0 0 0 1 0 1 0 0 1 0 2 0 2 1 0 0 1 2 1 0 2 2 0 0 1 2 2 1 1 1 2 2 1 1 2 1 0 1 2 1 1 1 0 1 0 1 2 2 0 1 1 0 0 2 0 0 0 2 1 1 0 0 1 1 1 0 0 0 0 0 2 0 2 2 1 0 0 0 1 0 0 2 1 0 0 0 1 0 1 0 1 1 0 1 2 0 0 0 0 1 0 1 0 0 0 0 0 0 1 2 1 0 0 1 1 0 1 0
134 1 1 1 0 0 2 1 1 2 2 1 0 0 0 0 0 1 0 0 1 1 0 1 1 0 1 1 1 1 1 1 0 0 2 0 2 2 0 1 1 0 1 0 1 2 1 0 0 2 1 0 0 0 1 1 0 0 0 1 1 0 0 1 0 2 0 1 1 0 0 1 1 2 1 2 2 2 2 0 2 2 1 1 1 0 0 0 2 2 0 1 1 0 2 2 2 0 0 2 0 0 0 0 2 1 1 0 1 1 0 1 0 1 1 0 1 0 1 0 1 0 1 1 0 0 0 1 1 1 0 0 0 0 1 0 1 0 0 0 2 2 0 0 1 2 0 0 1 1 0 1 0 0 0 0 0 1 0 0 1 1 0 2 0 1 0 0 1 0 0 0 1 1 2 0 1 0 0 2 0 0 1 2 2 0 1 1 0 0 0 1 2 1 2 0 1 0 0 0 1 1 0 1 1 0 0 1 0 0 0 1 2 0 2 2 2 0 0 0 0 0 2 0 0 0 0 0 0 0 0 0 0 0 0 0 0 2 2 2 0 0 2 1 1 1 1 0 2 0 0 1 1 0 0 0 0 0 0 0 0 0 0 0 0 0 1 0 2 0 0 2 1 1 0 0 1 0 2 0 0 1 0 1 1 0 0 1 0 2 0 0 0 2 2 0 2 1 0 2 2 1 0 1 0 0 1 0 0 0 0 1 0 2 2 0 0 0 0 0 2 0 0 1 1 0 0 2 2 1 0 2 0 0 0 0 0 1 1 1 1 1 2 0 0 0 2 0 0 0 1 1 0 0 1 1 0 1 1 1 2 1 1 0 1 0 0 1 2 0 2 0 2 2 1 0 2 2 2 0 0 0 0 1 0 0 0 0 0 0 0 1 0 0 1 1 0 2 1 0 0 0 1 1 1 0 0 1 0 0 0 1 0 0 0 0 1 0 0 0 1 0 1 1 1 2 0 0 0 0 1 0 0 2 0 1 1 0 0 0 2 0 0 0 0 1 0 0 1 2 0 0 2 2 2 2 0 2 1 1 1 0 0 0 0 1 1 2 0 0 0 0 0 0 1 1 0 0 0 0 2 1 2 2 1 1 0 0 2 0 0 2 0 1 0 0 0 0 0 0 1 1 0 0 0 2 1 0 0 0 0 0 0 0 1 0 0 0 2 2 0 2 0 0 0 0 2 0 2 2 0 0 0 0 1 0 1 0 1 1 0 0 2 2 2 2 2 1 1 1 0 0 0 2 1 1 0 0 1 0 0 1 0 0 1 1 0 0 1 0 0 0 0 0 0 0 0 1 1 2 1 0 0 1 0 0 1 1 1 1 1 0 1 0 1 1 0 1 1 0 0 1 1 1 0 1 2 0 2 2 1 0 0 0 2 0 1 1 0 1 1 1 0 0 0 1 1 1 0 0 0 0 1 1 0 1 0 0 0 0 0 0 1 1 2 0 2 1 1 0 0 2 0 0 1 0 0 1 1 0 0 0 1 1 1 0 0 2 1 0 0 2 0 0 0 1 1 0 0 0 1 0 0 0 0 0 1 1 2 1 1 1 0 1 0 0 2 0 0 1 0 1 0 0 1 1 0 2 0 0 1 0 0 1 0 0 0 0 0 0 0 0 0 0 2 2 0 1 1 0 1 1 1 2 0 0 0 0 0 1 0 1 0 0 0 1 1 1 0 0 0 0 0 2 1 0 0 2 2 2 2 1 2 0 0 0 1 2 2 2 0 0 0 0 0 1 1 0 0 0 2 2 1 1 1 1 1 2 2 2 1 0 2 2 1 1 0 1 0 0 0 0 0 0 1 1 1 0 0 2 2 1 2 0 2 0 2 0 2 1 1 1 1 1 0 0 0 0 2 2 1 1 2 0 0 2 0 0 2 0 0 0 0 0 1 1 1 0 0 0 2 0 1 0 1 0 0 2 0 0 1 1 0 0 0 0 1 0 2 0 0 0 0 1 0 1 0 1 2 1 1 1 2 2 0 1 0 2 0 2 0 0 0 0 2 1 1 1 0 0 1 2 0 2 1 2 0 2 0 1 0 0 0 0 1 0 2 2 2 0 1 1 2 1 1 0 1 0 0 0 2 2 0 0 2 0 1 1 0 0 0 0 2 1 0 0 1 0 1 1 1 0 2 0 1 1 1 1 0 0 0 0 2 0 0 2 0 0 0 1 1 1 0 0 0 1 0 0 1 0 0 0 0 1 0 1 2 0 0 0 0 0 0 1 0 0 0 0 0 0 1 1
135 1 1 2 0 0 1 1 0 1 1 1 0 1 0 1 1 2 0 1 1 1 1 0 2 0 1 1 1 1 1 2 1 2 1 1 1 2 1 0 0 0 1 1 1 1 0 0 1 0 0 0 1 1 1 1 0 0 1 2 0 0 0 0 1 0 1 0 1 0 0 0 1 2 0 2 2 0 0 0 0 2 2 1 2 0 0 0 2 2 0 1 1 1 1 1 1 1 1 2 1 2 1 0 0 0 2 0 1 1 0 2 1 1 1 1 1 0 2 0 0 0 1 1 0 1 0 0 0 0 1 1 1 0 0 1 1 0 0 0 1 1 0 0 0 0 0 0 1 1 2 2 1 0 0 0 0 1 1 0 1 1 0 1 1 1 1 2 0 2 0 1 1 1 2 1 1 1 0 0 0 0 0 0 0 0 0 1 0 0 0 2 2 0 2 0 1 0 0 0 0 0 0 0 2 0 0 1 0 1 2 1 0 0 1 2 0 0 2 2 2 0 1 0 1 0 0 0 0 1 0 0 0 0 0 0 0 2 1 0 0 0 2 0 0 0 0 0 1 0 0 0 1 0 0 0 0 1 1 1 1 1 0 1 1 0 0 1 2 2 0 0 1 1 1 2 1 0 1 0 1 1 1 2 0 1 1 0 0 2 0 2 0 2 2 0 0 0 0 0 0 0 0 1 0 0 0 0 0 0 0 1 0 1 1 0 1 0 1 0 0 2 2 0 1 0 0 1 1 0 0 0 0 0 1 1 1 1 1 0 0 1 2 0 1 1 0 1 2 1 1 1 0 0 1 1 0 2 0 1 1 0 1 0 1 0 0 1 2 0 2 0 1 1 0 1 1 0 0 0 1 1 0 1 0 1 0 1 1 1 1 1 1 0 2 0 1 1 0 0 1 1 1 1 1 0 0 1 0 0 0 1 0 0 0 0 0 1 0 1 0 1 0 1 0 0 0 1 1 0 1 2 0 1 1 0 1 1 1 0 2 0 0 1 1 2 1 0 1 2 0 1 1 1 1 1 0 1 0 1 1 0 2 2 0 2 2 1 0 1 2 2 1 1 0 0 0 2 0 1 2 0 2 2 0 0 0 0 1 0 1 0 1 2 1 0 0 1 1 0 0 2 0 0 0 2 2 0 1 1 1 0 0 0 0 0 0 0 2 2 0 2 1 1 0 1 1 1 1 2 0 1 2 1 1 0 0 0 1 1 2 0 1 1 1 2 1 1 1 1 0 0 0 2 1 1 0 0 0 0 0 0 0 0 1 1 0 1 0 1 0 1 0 0 0 0 0 1 1 2 1 0 1 1 0 0 1 2 1 0 0 0 1 0 0 1 0 0 0 0 0 2 0 0 0 2 2 0 2 2 1 1 0 0 2 0 0 0 1 0 1 0 0 0 0 1 1 0 0 0 2 0 1 2 0 0 2 0 1 0 1 2 0 1 2 0 2 1 1 0 0 1 0 0 1 1 0 2 2 1 0 1 0 1 1 0 1 1 2 0 0 1 0 0 0 2 0 1 0 0 1 0 0 2 0 2 2 0 1 1 0 0 0 1 0 0 1 0 0 1 0 1 0 0 0 2 2 1 1 1 0 0 0 0 1 0 0 0 0 0 0 0 0 0 2 0 0 1 0 0 0 1 1 1 0 1 1 0 0 1 0 1 0 0 1 0 1 1 0 1 1 1 1 1 2 1 0 0 1 0 0 0 2 1 0 1 2 1 0 2 0 0 0 0 0 0 1 0 2 2 0 0 0 0 0 1 0 1 1 2 0 1 2 2 1 0 0 0 0 0 0 0 0 0 0 0 0 0 1 2 2 0 1 0 1 0 1 0 2 2 2 2 0 1 0 0 0 0 0 2 1 2 1 0 0 2 0 1 0 0 1 1 0 0 0 0 0 1 0 1 2 0 0 0 2 0 1 0 0 0 1 1 0 0 1 1 2 0 2 0 0 0 0 1 0 0 1 1 2 1 1 0 2 0 0 0 0 1 0 2 0 0 0 0 2 0 2 2 0 0 0 2 0 2 2 1 0 1 0 0 0 0 0 0 1 0 1 2 2 0 0 2 2 0 1 2 1 1 0 0 1 1 1 1 0 0 0 1 0 0 0 0 1 1 0 0 1 1 1 0 0 0 0 0 2 0 2 1 0 0 0 1 0 2 2 1 1 0 0 0 2 0 0 0 0 1 0 0 2 0 0 0 0 1 0 1 1 1 2 0 0 1 0 1 1 0 0 1 1 1 1 0
136 0 0 1 1 1 2 2 1 2 2 0 1 2 2 2 0 0 0 1 1 1 1 0 2 0 0 2 0 0 1 1 2 2 1 1 1 0 0 2 2 0 1 0 1 1 1 0 2 0 0 0 1 0 1 0 0 0 2 0 0 1 0 1 1 1 0 0 2 0 1 1 2 2 2 2 2 1 1 0 0 1 0 0 0 0 0 1 2 2 1 1 0 2 0 1 0 1 1 1 1 2 0 2 0 0 2 1 1 1 0 1 0 0 0 0 0 0 1 0 2 1 0 2 0 1 0 0 2 0 0 0 0 0 1 0 1 0 0 0 0 2 0 0 1 2 0 0 0 0 1 2 0 0 1 0 0 1 1 0 1 0 2 2 0 2 0 2 0 2 0 0 0 2 1 0 1 1 0 0 0 0 0 2 1 0 1 1 1 0 0 1 1 0 1 0 2 0 0 0 1 0 1 0 1 0 0 2 1 0 1 1 1 0 2 2 1 1 1 1 1 0 1 1 0 0 1 0 0 0 0 0 0 1 1 0 1 2 2 2 0 0 1 0 0 0 0 0 1 1 1 0 0 0 1 1 0 1 0 1 1 1 0 1 1 0 0 0 0 0 2 1 1 0 0 0 0 0 1 0 0 1 0 1 0 0 0 0 0 2 0 1 1 2 2 1 2 2 1 1 0 0 1 0 1 0 0 0 2 0 0 1 0 1 1 0 0 0 2 0 0 2 0 2 2 0 0 0 0 0 0 2 1 1 0 0 0 1 1 0 0 0 0 0 0 0 1 0 2 2 0 0 0 1 0 1 1 0 0 1 1 0 2 1 2 1 0 2 1 0 1 1 1 2 0 1 2 0 0 0 1 1 0 0 0 0 0 0 0 0 0 2 0 0 2 0 1 1 0 0 0 0 0 1 0 0 1 1 0 0 0 0 0 0 0 0 0 0 0 0 0 1 0 0 1 1 0 0 0 2 2 1 0 2 0 1 0 0 0 0 2 0 0 1 0 2 0 2 0 1 0 0 1 1 1 1 0 2 1 2 1 0 1 1 0 1 1 1 0 1 0 1 2 2 1 1 0 1 0 0 0 0 2 2 1 1 1 0 2 0 0 1 0 1 2 0 0 1 1 0 2 1 1 0 1 2 2 0 0 0 1 1 0 0 0 0 0 1 0 1 0 2 1 0 0 0 2 0 2 2 0 0 1 1 0 1 1 0 2 2 0 1 1 1 2 1 1 1 1 2 0 1 0 2 1 2 1 0 0 0 0 0 1 0 0 0 1 1 0 1 0 1 1 0 0 0 1 1 1 2 2 0 0 2 0 0 2 2 1 1 1 0 2 0 0 0 1 0 0 0 0 2 1 0 1 2 1 1 1 1 1 0 0 0 1 0 1 0 0 0 0 0 0 1 0 0 2 1 0 0 1 1 0 1 0 0 1 0 1 0 1 2 0 1 2 0 2 2 1 0 0 0 1 0 1 1 0 2 2 0 0 0 1 0 0 2 0 1 0 1 1 0 0 0 0 1 2 1 1 0 0 2 0 2 1 2 1 1 0 1 0 0 0 0 0 0 1 1 0 1 0 1 0 1 0 1 1 1 1 0 1 0 0 0 0 1 0 2 0 0 0 0 0 0 0 2 0 2 2 0 1 1 0 2 0 0 2 2 0 2 2 0 0 0 1 0 1 0 1 1 0 2 0 0 0 0 0 0 2 0 0 1 2 1 0 2 2 0 1 1 1 0 0 0 1 0 2 0 0 1 1 2 0 0 0 1 0 2 2 2 1 0 2 1 0 0 0 0 0 0 0 0 0 1 1 1 1 0 0 2 2 0 1 0 1 0 1 2 1 1 1 0 1 2 0 0 0 0 1 1 1 0 1 1 1 2 0 1 0 0 0 1 0 0 0 0 0 1 1 0 2 1 0 0 2 0 0 0 0 1 0 1 0 0 0 2 1 0 1 0 1 1 0 1 0 0 0 1 2 2 2 0 1 0 0 0 1 1 0 2 0 0 0 0 2 1 1 2 0 1 0 0 0 2 2 0 1 1 0 2 1 0 0 0 1 0 2 1 2 1 0 1 2 0 1 2 1 0 0 1 2 1 0 2 0 0 0 1 1 0 1 1 0 0 0 1 1 1 0 0 2 0 2 0 0 0 0 2 1 0 1 1 2 0 1 1 2 0 0 1 1 0 0 0 0 1 0 1 1 0 0 0 0 1 0 1 0 0 0 1 1 0 1 2 2 0 0 0 0 2 1 1
137 0 0 1 0 0 2 2 0 1 0 0 0 1 0 0 0 2 2 1 1 2 1 1 1 1 2 2 0 0 1 1 0 0 1 1 1 1 0 1 1 0 0 0 2 2 0 0 2 0 0 0 1 0 0 0 0 0 2 0 0 1 0 2 0 1 0 1 1 0 0 0 2 2 1 2 2 1 1 0 1 1 2 1 1 0 0 0 2 2 0 0 2 2 0 1 0 1 0 2 0 1 1 0 1 0 2 2 2 0 0 2 0 2 2 0 2 0 1 0 1 0 2 0 1 1 0 0 0 0 0 0 0 0 0 0 0 0 0 0 0 2 1 0 0 1 0 0 0 0 1 1 1 1 1 0 1 0 1 1 1 1 2 2 1 2 1 1 0 2 0 1 0 2 2 0 2 2 0 0 0 1 0 0 0 0 0 1 1 0 0 2 2 1 2 1 1 0 0 0 0 2 0 0 1 0 1 0 0 0 1 1 1 0 1 2 2 0 2 0 2 2 2 0 0 0 0 0 0 0 0 0 0 0 0 0 0 2 2 1 0 0 2 0 0 0 0 0 1 0 0 0 1 1 1 0 0 0 1 0 0 0 1 1 0 1 0 0 2 1 1 1 0 1 1 0 1 0 2 0 2 0 1 1 0 1 0 0 0 2 0 1 0 2 2 0 2 1 1 1 2 0 2 0 1 0 0 1 0 0 0 2 0 1 1 0 1 0 1 0 0 2 2 1 1 0 1 0 0 0 0 1 0 0 0 0 0 1 1 0 0 1 1 0 0 0 2 0 1 0 0 0 0 0 2 0 0 0 0 2 2 0 1 0 1 0 0 1 1 0 1 1 1 2 0 0 1 1 0 1 0 2 0 1 0 0 0 0 0 0 0 2 0 0 2 1 1 1 1 1 1 1 1 1 0 1 0 1 0 0 1 0 0 0 0 0 0 0 0 0 0 1 1 2 1 2 1 2 0 1 1 0 1 0 1 1 0 1 1 0 2 0 0 1 1 2 0 0 1 1 1 0 0 1 2 1 1 0 0 0 2 0 1 1 0 2 2 2 0 0 0 0 2 2 2 1 1 1 0 0 1 0 0 0 2 1 0 1 2 0 0 2 0 2 1 0 0 1 2 0 1 1 2 1 2 0 1 0 0 0 0 0 1 1 0 0 0 1 0 1 1 2 1 1 0 1 1 1 0 1 1 1 1 1 1 1 1 0 1 1 0 0 1 1 2 1 0 0 1 1 0 1 0 2 1 1 0 0 1 0 0 0 1 0 0 0 2 1 1 0 1 2 0 0 0 0 0 2 2 2 2 0 0 0 0 0 0 1 0 0 0 0 0 0 0 0 0 2 0 0 1 1 0 0 0 2 1 0 0 0 0 0 0 0 1 0 0 0 0 0 0 0 0 0 0 0 2 2 0 0 1 0 1 2 0 1 1 0 0 0 0 2 1 2 2 0 2 1 0 0 1 1 2 2 0 0 0 1 1 0 0 0 1 0 0 2 1 2 0 0 1 1 0 0 0 1 1 0 0 0 1 0 0 1 1 1 1 0 1 1 0 0 0 1 0 0 1 0 0 2 0 2 0 0 2 1 1 2 0 0 0 0 0 0 1 0 0 1 1 1 0 0 0 0 2 1 0 1 1 0 0 0 0 2 0 0 1 0 0 1 0 1 0 1 1 0 1 1 0 0 0 0 1 1 0 0 1 0 2 0 0 1 2 2 0 1 2 1 1 2 0 0 2 1 1 0 1 0 2 2 0 0 0 0 1 1 1 2 2 2 2 0 2 2 1 0 0 1 0 0 0 0 0 0 1 1 0 0 0 2 1 0 2 0 2 0 2 1 2 1 0 2 2 1 0 0 0 0 2 2 1 1 2 0 0 2 0 1 0 1 1 1 1 0 1 0 1 1 1 0 1 0 1 0 2 0 0 0 0 0 2 2 0 0 0 0 2 0 2 0 0 0 1 1 0 0 0 0 1 1 1 0 1 0 0 0 1 0 1 1 1 0 0 0 2 1 2 1 0 0 0 1 0 2 1 2 0 1 1 1 1 0 0 0 0 0 2 1 2 1 0 1 0 1 0 0 1 1 0 0 2 2 1 1 0 0 1 1 0 0 1 1 1 1 0 0 1 0 0 0 2 0 1 0 1 0 1 2 2 0 0 0 1 0 1 1 1 0 0 0 0 0 0 0 0 0 0 2 0 0 0 0 0 2 0 0 0 0 0 0 0 1 0 2 1 1 0 0 0 0 0 0
138 0 1 2 0 0 2 1 0 1 1 0 1 1 1 2 0 1 1 1 1 1 0 0 2 0 1 1 1 0 1 2 1 1 2 0 2 1 1 0 0 0 0 0 2 1 1 0 1 1 0 0 1 0 1 1 0 0 1 0 0 0 0 1 1 1 1 1 2 0 1 2 1 1 0 1 1 1 1 1 0 1 2 0 2 0 0 0 1 2 0 0 2 1 0 0 0 0 0 1 0 2 0 2 0 0 2 1 1 1 0 1 1 1 2 2 2 0 0 0 1 0 1 1 0 1 0 1 2 1 0 1 0 0 0 0 0 0 0 0 0 2 0 0 0 0 1 0 0 0 0 1 0 0 1 0 1 1 0 1 2 1 2 2 1 2 1 0 2 0 0 0 2 0 1 0 1 1 0 0 0 0 0 1 0 0 0 1 0 0 0 1 1 0 1 1 0 0 0 0 0 1 0 0 1 0 1 0 0 0 1 0 1 1 1 2 1 1 1 0 2 2 1 1 0 0 1 1 1 1 0 0 0 0 0 0 1 2 2 1 0 0 2 0 0 0 0 0 2 0 0 1 1 0 0 0 0 1 0 1 1 1 0 1 0 0 0 0 1 0 0 2 0 1 0 0 1 2 2 1 0 0 0 2 0 1 0 2 0 2 0 0 0 1 2 0 2 2 0 2 2 1 2 0 0 0 0 0 1 0 0 2 0 1 1 0 0 1 0 0 1 0 1 1 1 0 0 1 0 0 0 1 0 0 0 0 0 2 0 2 1 1 2 0 0 1 0 1 2 1 1 1 0 2 0 0 2 0 0 1 1 0 2 0 2 1 0 2 1 0 1 1 0 2 1 0 1 1 1 1 1 1 0 0 0 0 0 0 0 0 0 0 0 0 2 0 0 0 0 0 1 2 0 2 1 1 0 1 0 0 1 1 0 0 0 0 1 0 0 0 0 0 0 2 1 2 0 1 0 0 1 1 0 2 0 0 1 0 0 0 2 0 0 1 1 1 0 1 0 1 0 0 1 2 1 1 0 0 0 0 2 0 0 0 0 1 1 2 0 0 0 1 2 2 1 0 1 0 0 0 2 1 0 0 2 0 0 0 1 0 1 1 1 0 0 0 0 1 1 1 1 1 2 2 2 0 0 0 0 0 0 1 0 2 0 0 0 0 1 1 1 2 2 2 2 0 0 0 0 1 1 0 1 0 0 0 1 1 2 2 0 0 2 2 2 1 1 2 2 2 1 1 0 2 1 1 0 0 0 1 1 0 1 0 0 0 1 0 0 0 0 2 0 0 0 0 0 2 2 0 2 0 1 1 0 0 1 1 1 1 0 0 1 0 0 0 0 0 0 0 0 1 0 1 1 2 1 1 2 2 1 0 0 2 0 1 1 0 0 0 1 0 0 0 0 0 2 1 0 0 1 0 1 1 0 1 0 0 0 2 0 0 1 1 2 0 1 1 0 1 0 1 0 2 0 0 0 2 2 0 0 0 0 0 2 0 0 2 0 1 0 1 0 0 0 1 1 0 0 0 0 0 0 1 1 1 1 1 1 0 0 0 1 0 0 0 1 0 0 1 0 1 0 0 1 2 2 2 0 0 1 0 0 0 0 1 0 0 0 0 0 0 0 0 1 2 0 0 0 0 0 1 1 1 0 2 2 1 1 2 0 2 0 1 1 0 1 1 0 1 1 1 0 1 0 1 0 0 1 0 0 1 2 1 0 0 2 0 1 1 1 0 0 0 0 0 2 0 1 1 1 2 1 1 1 1 1 2 1 1 0 1 2 2 0 0 1 1 0 0 0 0 0 0 1 0 2 0 1 2 2 0 2 0 2 0 1 1 2 1 0 0 1 1 0 0 0 0 1 2 1 1 2 0 0 1 0 1 1 0 0 1 1 0 1 0 1 0 0 1 1 0 0 0 2 0 1 0 0 0 1 1 1 0 1 1 1 0 2 0 0 0 0 2 0 0 0 0 1 0 1 1 2 0 0 0 0 0 1 1 1 0 0 1 1 0 1 2 0 1 0 2 0 1 1 1 1 1 0 0 0 0 0 0 1 0 2 2 2 0 2 0 2 2 2 2 1 0 0 0 2 2 0 1 1 0 1 1 0 0 0 1 2 1 0 0 0 2 0 1 0 0 0 0 2 0 2 2 1 0 0 0 0 1 1 1 1 1 1 1 0 0 0 0 0 1 0 0 2 0 0 0 0 1 0 1 0 0 0 1 1 0 0 1 1 0 0 2 2 0 2 0
139 1 0 0 0 0 1 1 0 1 1 0 1 1 1 1 0 0 0 0 2 1 0 1 1 0 0 0 1 1 1 1 0 0 2 0 2 2 0 0 0 0 0 0 2 1 1 0 1 1 1 0 1 0 1 1 0 0 1 1 0 1 0 2 0 1 0 0 2 1 0 0 2 2 2 2 2 1 1 0 2 2 2 1 2 0 0 2 2 2 1 1 2 1 1 1 1 1 1 1 1 2 0 2 0 0 2 1 1 1 0 2 1 2 2 2 2 0 1 0 2 0 2 0 0 0 0 1 2 1 0 1 1 0 0 0 1 0 2 0 1 1 0 0 1 0 0 1 1 0 1 1 0 0 0 0 0 0 1 1 1 1 1 2 1 2 0 1 1 1 0 1 1 1 1 0 2 1 0 1 0 0 0 2 1 1 0 1 0 0 0 2 1 0 1 0 0 0 0 0 0 1 0 1 1 1 1 1 1 0 1 1 1 0 0 2 0 0 1 1 1 0 2 0 0 1 1 0 0 0 0 0 1 1 2 1 1 2 1 1 0 0 2 1 0 0 0 0 2 0 0 0 2 0 0 0 2 1 0 1 1 1 0 1 1 0 1 1 2 2 1 0 0 1 0 0 1 1 1 0 1 1 2 2 0 2 1 2 0 2 0 0 0 2 2 0 0 0 1 2 1 1 0 0 0 0 2 0 0 1 1 2 0 2 2 1 0 0 0 0 0 2 0 1 1 0 0 1 1 0 0 2 1 1 0 1 0 2 0 1 0 0 0 0 2 2 0 0 1 0 0 0 1 1 0 0 1 1 0 1 1 0 1 1 1 0 0 2 2 0 2 0 1 2 0 1 0 0 0 0 1 0 0 0 0 0 0 1 1 2 1 2 1 1 2 0 1 1 0 0 0 0 1 1 1 0 0 1 1 1 0 1 0 0 1 0 2 0 1 0 1 1 0 1 1 2 1 1 1 1 0 2 0 2 0 0 0 0 0 0 2 0 1 1 1 2 1 0 1 2 0 0 1 2 1 1 0 2 1 2 0 1 1 1 0 2 2 1 0 1 0 1 1 1 1 1 0 2 0 0 2 0 1 1 1 0 0 1 2 1 0 0 1 1 2 0 0 0 0 1 1 2 1 0 1 2 2 1 0 0 0 0 0 1 0 0 1 0 1 1 0 2 2 2 2 0 0 1 1 2 0 1 1 0 0 0 0 0 1 1 0 0 1 1 1 1 0 0 0 2 0 0 0 2 1 1 1 1 0 0 0 0 0 0 0 0 0 2 1 1 1 1 1 0 1 0 1 1 1 2 2 0 0 0 2 1 1 0 0 0 0 0 1 2 0 0 1 1 0 0 0 2 1 0 0 1 2 0 2 2 0 1 0 1 1 0 0 0 0 0 0 0 0 0 0 1 1 0 0 0 1 0 0 1 0 2 0 0 2 0 1 2 0 2 1 0 1 1 2 1 0 2 1 1 0 0 0 2 1 0 0 0 1 1 0 1 2 2 0 2 0 1 0 0 2 2 0 1 2 1 0 0 0 1 1 1 0 1 2 1 1 1 0 0 1 0 1 1 0 1 0 1 0 0 1 2 1 0 0 0 1 1 0 0 0 0 0 2 1 1 0 0 2 0 1 1 0 1 0 0 0 1 0 2 0 0 2 0 0 0 0 1 0 0 0 1 1 1 0 0 0 0 1 2 0 0 0 0 2 0 0 0 2 2 1 1 2 1 1 1 1 0 0 0 1 1 1 0 2 2 0 0 0 0 0 2 0 2 1 2 1 1 2 2 0 0 1 0 0 0 0 0 0 0 1 0 1 0 0 2 2 1 1 1 1 0 1 0 2 1 1 2 1 0 0 0 0 0 0 2 0 2 2 0 0 1 0 0 0 0 0 0 1 0 1 0 1 1 0 1 2 0 0 0 2 0 0 0 0 0 1 1 0 0 1 1 0 0 2 0 0 0 0 0 0 1 1 0 1 1 2 0 2 1 0 0 0 1 0 0 1 1 0 0 2 0 2 2 0 0 0 1 0 1 2 1 1 1 0 0 0 0 0 0 0 1 2 0 2 2 0 0 2 0 1 1 1 1 0 1 2 2 0 2 0 0 0 1 0 0 0 2 2 0 0 0 0 1 0 0 1 0 1 0 0 0 1 1 0 0 0 0 2 0 1 1 1 0 0 0 1 0 0 0 0 0 0 1 1 0 0 0 0 1 0 1 1 0 1 0 0 0 0 0 1 0 0 0 0 0 1 0
140 1 0 1 0 0 2 2 0 2 2 0 1 2 1 1 0 2 0 0 2 2 0 0 2 0 0 2 0 1 0 1 2 2 0 2 0 0 0 1 1 0 1 1 2 1 1 0 0 2 1 0 0 0 2 2 1 0 1 0 2 0 0 2 1 1 1 1 2 0 0 1 2 2 2 2 2 1 1 0 1 1 2 0 1 0 0 1 1 1 0 0 1 1 0 0 0 0 0 1 0 2 0 1 0 0 2 1 1 1 0 2 1 1 2 2 2 0 0 0 2 0 2 0 1 1 0 0 1 1 0 0 1 0 0 0 1 0 1 1 1 2 0 0 1 0 0 0 0 0 0 0 0 0 0 0 1 1 0 0 1 1 2 2 1 2 1 1 1 1 0 1 0 2 1 0 2 0 0 1 0 0 0 2 2 1 2 2 0 0 0 2 2 0 2 0 0 0 0 0 1 0 1 1 1 1 1 2 1 0 0 2 0 0 1 2 0 1 2 0 2 1 2 0 0 0 1 1 1 1 0 0 1 0 0 0 0 2 2 1 0 1 1 0 0 0 0 0 1 1 1 1 2 0 0 0 1 0 0 0 0 0 0 1 1 0 1 0 1 1 1 1 0 1 0 2 1 0 2 0 1 0 1 1 1 0 0 0 0 1 1 0 0 2 2 0 1 1 0 1 1 0 0 2 0 0 0 0 0 0 0 0 0 2 2 0 0 0 1 0 1 2 1 1 1 0 1 2 2 0 0 1 0 0 0 0 0 1 1 0 0 1 1 0 0 0 2 0 2 2 1 0 0 0 1 1 0 0 0 2 2 0 1 0 1 0 0 2 1 1 1 1 1 2 1 0 1 0 0 0 2 1 0 1 0 0 0 1 1 0 0 0 0 0 2 1 0 0 1 1 1 1 0 1 1 0 1 0 0 0 0 1 0 0 0 0 2 1 0 0 0 1 1 1 2 2 0 1 1 0 2 0 0 2 0 1 0 0 0 0 0 0 0 0 0 1 0 2 0 0 0 0 1 1 1 1 0 2 1 2 0 1 0 0 0 1 1 2 0 0 1 1 1 1 2 2 0 1 0 1 2 1 1 1 1 1 0 1 2 1 0 0 1 2 0 0 0 0 1 1 1 1 2 1 1 0 2 1 0 1 0 0 0 1 1 0 0 0 0 0 1 2 2 2 0 1 0 1 0 2 1 1 1 1 1 1 1 1 2 1 0 2 1 1 1 2 2 0 0 0 0 0 0 2 1 1 0 0 0 0 0 0 0 0 1 1 0 0 0 0 0 1 0 0 0 0 1 1 1 2 1 0 0 0 0 0 0 1 0 0 1 0 0 0 0 0 0 0 0 0 0 2 0 0 1 2 0 0 0 1 1 0 2 2 0 2 1 0 0 0 1 0 0 0 0 2 0 2 0 0 1 0 0 1 0 0 0 0 0 0 0 0 1 2 2 0 2 1 1 0 1 1 0 2 0 0 0 1 1 1 0 1 1 1 0 1 0 2 0 0 2 0 0 0 1 1 1 1 0 0 0 0 0 1 1 1 0 1 1 0 0 0 1 1 0 0 1 0 0 1 1 1 0 0 0 2 1 1 0 0 0 0 0 0 0 0 0 1 0 0 0 0 1 0 1 1 0 1 0 0 0 1 0 2 0 0 1 1 0 2 1 1 1 0 2 0 2 1 0 0 0 0 1 0 0 1 0 0 1 0 0 0 2 1 0 1 2 1 2 0 1 0 1 1 1 1 1 0 1 1 2 2 0 0 1 1 1 2 1 2 1 1 2 0 0 0 0 0 0 1 0 0 0 0 1 1 0 1 1 1 1 0 1 0 1 1 1 1 2 2 2 2 1 0 0 0 0 0 2 2 1 1 2 0 0 1 1 1 2 1 1 1 0 0 0 0 0 0 0 0 2 0 1 0 2 0 0 1 0 0 0 0 0 0 0 0 2 0 2 0 0 0 0 2 0 0 0 0 2 2 2 0 0 0 0 0 1 0 0 2 0 0 1 1 2 0 2 1 0 0 0 2 0 1 2 0 2 0 0 1 0 0 0 0 2 1 1 1 1 0 1 0 2 1 1 1 2 1 1 0 1 1 0 1 0 0 0 0 0 1 0 0 1 1 0 1 1 0 0 0 1 1 2 0 0 0 0 2 1 0 0 0 1 0 1 0 0 0 0 0 2 0 0 1 1 2 0 2 0 0 0 0 0 1 0 0 0 0 0 0 0 2 0 2 1 0 0 1 1 0 0 0
141 0 0 0 0 0 1 1 0 1 1 1 0 1 0 0 0 2 2 0 2 1 0 0 2 0 0 1 0 1 1 0 2 2 2 0 2 1 0 1 1 0 0 0 1 0 0 0 2 0 0 0 0 1 0 0 0 0 2 0 0 1 0 0 0 1 0 0 0 0 0 0 2 2 1 2 2 2 2 0 2 2 1 2 2 0 0 0 0 2 0 0 1 2 1 2 1 2 0 1 0 2 0 1 1 1 2 1 1 1 1 1 0 0 0 0 0 0 0 0 2 0 1 1 1 0 0 1 1 1 0 0 0 0 0 0 0 0 0 0 0 2 0 0 0 1 0 1 1 0 0 0 0 0 1 1 0 0 1 0 1 0 2 2 0 1 0 0 1 1 0 0 1 1 2 0 2 1 0 0 0 0 0 2 1 0 1 0 0 0 0 2 2 0 2 0 1 0 0 0 2 0 0 0 2 0 0 0 0 0 1 1 2 0 2 2 0 0 1 1 1 1 1 0 0 0 0 1 1 1 0 0 0 0 0 0 0 2 2 2 0 0 2 1 0 0 0 0 2 0 0 0 1 0 0 0 1 1 0 0 0 0 0 0 1 0 0 0 2 1 1 1 0 2 1 0 0 1 0 0 1 1 2 2 0 2 1 0 0 2 0 2 0 1 2 1 2 1 0 1 2 0 2 0 1 1 0 0 0 0 0 0 0 1 1 1 0 1 0 0 0 0 2 2 2 0 0 0 0 1 0 0 0 0 0 0 0 1 1 0 0 1 1 0 0 0 2 0 2 1 0 0 0 0 0 2 1 1 0 0 0 0 1 0 1 1 0 0 2 0 2 0 0 2 0 0 2 1 1 0 1 1 0 0 1 1 0 1 1 0 0 1 0 0 2 0 0 0 1 1 1 2 0 1 0 1 1 2 0 0 0 0 0 0 0 0 0 0 0 1 0 1 0 2 2 2 1 1 0 0 2 0 0 2 0 1 0 1 1 1 2 0 0 0 0 2 2 1 0 1 0 1 1 1 1 1 0 1 0 1 1 0 1 0 0 1 1 2 0 0 0 0 2 1 2 1 1 1 0 1 2 0 0 0 2 0 0 1 2 0 0 2 0 1 0 0 0 1 1 1 1 1 2 2 2 0 0 0 1 1 0 1 0 1 1 0 0 0 2 2 0 2 2 2 0 0 0 1 0 2 1 1 0 0 0 0 1 1 2 1 0 1 1 0 1 2 0 1 1 1 1 1 0 2 2 0 0 1 0 2 2 0 0 0 0 0 0 2 1 1 1 0 0 0 0 0 0 2 2 2 2 0 0 1 1 1 2 1 0 0 0 0 1 0 0 1 0 0 0 0 0 1 2 0 0 2 2 0 1 1 0 0 0 0 2 0 1 0 0 0 0 0 0 0 0 0 1 1 1 1 0 0 0 2 0 1 1 0 1 0 1 2 0 0 2 0 2 1 2 0 2 0 1 0 1 1 0 2 2 0 0 0 1 1 0 1 1 1 1 0 1 1 1 1 1 2 0 2 0 0 0 0 0 2 1 2 1 1 2 1 1 1 1 0 0 0 2 1 0 2 1 1 0 0 1 2 2 2 0 0 0 0 0 0 0 1 0 0 0 0 0 0 1 0 1 2 0 0 0 0 0 2 1 2 0 1 0 0 0 0 0 1 1 0 2 0 2 0 0 0 0 0 1 1 0 1 0 1 2 1 1 1 2 1 1 0 2 1 2 1 1 1 1 0 0 1 1 0 2 2 1 1 0 0 0 2 0 2 2 2 1 0 2 2 0 0 0 1 0 0 1 0 0 0 1 0 1 0 0 2 2 0 1 1 1 0 2 0 2 1 1 1 2 1 0 0 0 0 0 2 0 2 2 0 0 0 1 1 0 0 1 1 0 0 1 1 1 0 0 0 2 0 1 0 1 0 1 1 0 0 2 2 0 0 0 1 1 0 0 0 0 0 0 1 0 2 1 0 2 2 2 0 2 1 0 0 0 0 0 2 0 0 0 0 2 0 2 2 0 0 0 2 0 1 2 2 0 1 0 2 2 0 0 0 0 0 2 1 2 1 0 1 2 1 2 1 0 1 0 0 2 2 2 2 0 0 1 0 0 1 0 1 2 2 2 0 0 0 1 0 1 1 2 0 0 0 0 0 0 2 2 2 1 0 1 0 0 0 0 1 1 0 0 0 0 0 0 1 1 0 0 0 0 1 0 0 0 0 1 0 0 0 0 1 1 0 0 0 0 0 0 0
142 1 0 0 0 0 1 1 0 2 2 0 1 2 1 1 1 2 0 0 2 2 0 0 2 0 0 2 1 1 0 2 2 2 0 2 0 1 0 1 1 0 0 2 2 0 2 0 2 0 0 0 2 0 0 0 0 0 2 1 0 0 0 0 0 0 1 2 0 0 0 0 1 1 1 1 2 0 0 0 1 2 1 0 0 0 0 1 2 2 1 1 1 2 2 2 2 1 1 1 1 2 1 1 0 0 2 0 2 1 0 2 1 1 2 2 2 0 0 0 1 0 1 1 0 0 0 2 2 2 0 0 0 0 0 0 0 0 0 0 0 2 0 1 0 0 0 0 0 0 0 0 0 0 0 0 0 1 1 1 2 1 2 2 1 2 1 2 2 0 0 0 0 2 1 0 1 0 0 0 0 0 0 2 1 0 1 0 0 0 0 2 2 1 2 0 1 0 0 0 0 0 0 1 2 0 1 2 1 0 1 0 2 0 2 2 0 0 1 1 2 1 2 0 0 0 1 0 0 1 0 0 0 0 0 0 0 2 2 1 0 1 2 0 0 0 0 0 1 1 1 1 1 0 0 0 1 0 0 0 0 0 0 2 0 0 0 0 1 0 0 2 1 1 0 1 0 1 2 1 1 0 0 2 0 1 0 1 1 2 0 1 0 1 2 1 0 0 0 0 2 0 0 1 0 1 0 1 0 0 0 1 0 2 2 2 0 0 1 1 0 1 0 1 2 0 0 1 0 1 0 1 0 0 0 0 0 2 0 1 0 0 2 0 1 1 1 0 2 0 0 0 1 0 1 0 0 1 0 0 0 0 2 1 2 0 0 2 2 0 2 0 0 1 0 0 1 1 1 0 0 0 0 0 0 1 0 0 0 0 0 1 1 0 2 0 0 0 1 1 1 1 0 0 0 0 1 1 0 0 1 0 0 0 1 1 1 0 0 0 0 0 0 0 0 1 1 0 0 0 1 0 1 1 1 1 1 0 0 0 2 0 1 0 0 1 0 0 1 2 0 0 1 2 2 1 1 2 2 2 1 0 0 0 0 0 0 2 0 0 1 1 2 2 1 0 1 2 0 2 2 0 1 1 1 1 0 0 0 0 2 0 1 2 1 0 0 1 1 1 0 2 2 2 2 0 0 1 0 1 0 0 0 1 0 0 1 0 0 1 1 1 2 2 1 1 0 0 1 2 1 0 1 0 0 0 1 0 1 1 0 0 2 2 2 2 0 0 1 1 0 0 0 1 2 1 1 1 0 1 1 0 0 0 0 0 2 1 0 1 0 2 1 0 0 0 1 2 2 2 2 0 0 0 1 1 1 1 1 0 1 0 0 0 0 0 1 0 0 0 0 1 1 0 0 1 1 0 1 0 1 0 0 0 1 0 0 0 0 0 2 0 0 0 0 0 2 1 0 0 0 0 1 1 1 1 0 0 0 0 0 0 1 1 2 0 1 1 1 0 0 1 1 0 0 0 0 2 1 0 0 0 0 1 0 1 2 1 1 0 0 2 0 0 0 2 0 0 0 0 1 0 0 1 0 2 1 1 1 0 1 1 1 1 2 0 2 0 0 1 0 2 0 0 0 2 1 2 0 1 0 0 0 0 0 0 0 1 1 1 0 0 2 0 2 2 0 0 0 0 0 0 0 2 0 0 2 0 0 0 0 1 1 0 1 0 1 0 0 0 0 0 0 0 0 2 0 0 2 1 0 1 2 1 1 0 2 1 1 2 0 0 1 1 0 0 1 2 0 1 2 1 0 0 1 1 1 1 1 2 0 1 2 2 1 0 0 1 0 0 0 1 0 0 0 0 1 1 0 1 1 0 1 0 2 1 1 0 2 2 2 2 1 1 0 0 0 0 2 2 0 2 2 1 1 1 1 1 0 0 0 0 0 0 1 1 1 0 0 0 2 0 1 0 1 1 1 0 0 0 2 2 0 0 0 0 1 0 1 0 0 0 0 1 0 1 1 1 1 1 2 0 2 0 0 0 0 0 1 2 1 0 1 0 2 0 2 2 0 0 0 1 0 0 1 2 0 1 0 1 0 0 0 0 1 0 1 1 2 1 1 0 1 0 1 1 1 2 2 0 0 1 0 1 1 0 0 0 2 0 0 1 1 1 0 0 2 0 1 0 2 0 1 1 0 0 2 1 0 1 1 1 2 0 1 1 2 1 0 0 1 0 0 0 0 1 0 1 1 1 0 0 0 1 0 1 1 0 1 1 1 1 0 1 0 0 0 0 0 0 0 0
143 0 0 2 0 0 2 2 0 2 2 0 0 1 0 0 0 1 2 1 1 2 1 0 2 0 0 2 0 0 1 1 2 2 2 0 2 1 0 0 0 0 1 0 0 2 0 1 1 1 0 0 0 0 2 0 1 0 1 1 1 0 1 1 0 0 0 0 0 0 0 0 1 2 1 2 2 1 1 0 2 2 1 0 0 0 1 0 2 2 0 0 1 2 0 2 0 1 1 1 1 2 0 1 1 1 1 1 1 1 1 1 0 2 2 0 2 0 1 0 1 0 2 0 1 0 0 1 1 1 1 1 0 0 1 0 0 0 0 0 1 1 0 0 1 1 1 0 0 0 0 0 1 1 0 1 1 1 1 0 1 0 1 2 0 2 0 0 0 1 1 0 0 2 1 0 1 1 0 0 0 1 0 2 2 1 1 0 0 0 0 1 2 0 1 0 1 0 0 0 0 0 0 0 0 0 2 1 1 0 2 2 0 0 1 2 0 1 2 1 2 1 2 0 0 0 2 0 0 0 0 0 0 0 0 0 0 2 2 1 0 0 1 0 0 0 0 0 2 0 0 1 1 0 0 0 1 0 0 0 0 0 0 0 1 0 1 0 2 0 0 2 1 1 0 0 0 1 0 0 1 0 2 2 0 2 2 1 0 1 1 1 1 2 2 2 0 0 1 2 1 1 1 0 0 0 1 1 0 1 0 1 0 0 0 0 0 0 0 0 1 0 1 2 1 0 0 2 2 1 0 1 0 0 0 0 0 2 0 0 0 1 1 0 1 1 1 0 2 1 0 0 0 0 2 0 1 0 0 2 2 0 2 2 0 1 0 1 2 0 2 0 0 2 0 0 0 0 0 0 0 0 0 1 1 0 0 0 0 0 0 1 0 0 2 0 0 1 0 0 0 0 0 2 0 1 1 1 0 0 0 0 0 0 1 1 0 0 0 1 0 1 1 0 1 2 2 1 0 1 1 1 1 1 1 1 0 1 1 2 1 0 0 0 0 2 2 1 0 0 0 1 1 2 2 2 0 0 0 0 1 0 1 1 0 1 1 2 0 0 2 2 2 2 2 2 0 2 0 1 2 0 1 1 1 0 1 0 2 0 0 2 0 1 0 1 1 1 2 0 0 1 2 1 1 1 2 0 0 1 0 0 0 1 0 0 0 1 0 1 0 2 2 2 1 1 0 0 1 2 0 0 1 1 0 0 1 0 1 1 0 0 1 0 1 1 2 2 2 2 1 1 0 1 1 1 0 0 0 1 1 0 1 0 0 0 0 1 2 0 1 0 0 0 0 0 0 1 1 1 2 0 0 0 1 1 1 1 0 0 0 0 0 0 1 0 0 0 0 0 0 2 2 0 0 1 2 0 0 0 0 0 0 1 1 1 0 0 0 0 0 0 0 1 0 0 1 1 0 0 0 1 0 2 0 0 2 0 1 0 1 1 0 2 2 0 2 1 1 0 1 2 0 1 0 0 0 1 0 0 0 0 1 0 1 1 1 2 0 1 0 1 0 0 0 1 1 1 1 1 1 0 0 1 0 1 1 1 1 0 0 0 1 1 2 0 2 0 0 1 1 1 0 0 2 1 2 0 0 1 1 0 0 0 1 0 0 0 0 0 0 0 1 0 1 1 0 1 1 0 0 0 0 2 0 0 1 1 1 2 0 2 0 0 1 0 1 2 0 0 0 0 1 0 0 0 0 0 1 0 0 0 2 1 1 1 2 1 1 2 0 1 0 0 0 0 1 0 1 0 2 2 1 1 0 1 0 1 1 2 0 1 2 2 0 0 0 1 0 0 0 0 0 0 0 0 1 0 1 2 2 1 2 0 2 0 2 0 2 2 1 1 2 0 0 0 0 0 0 2 0 2 2 0 0 2 0 0 0 0 0 0 1 0 1 0 1 2 2 0 1 1 1 0 1 1 1 0 2 2 0 2 0 0 0 0 2 0 1 0 0 0 0 0 0 0 0 0 1 1 1 0 2 1 0 0 0 1 0 1 0 0 0 1 1 0 1 1 0 0 0 2 0 1 0 2 0 1 0 0 0 0 1 1 2 2 0 0 1 0 0 1 1 2 2 1 0 1 1 0 2 0 1 2 0 0 0 0 0 1 0 0 2 2 1 0 1 0 0 0 2 0 2 0 0 0 0 2 1 1 0 1 0 1 1 1 0 0 0 1 2 0 0 0 0 2 0 0 2 0 0 0 0 2 0 0 1 0 0 0 0 0 0 2 0 0 0 0 0 0 1 0
144 1 0 1 0 0 1 1 0 1 0 1 0 0 0 0 0 1 1 0 1 1 1 0 2 0 0 0 1 1 0 1 1 2 1 1 2 1 1 0 0 0 0 1 2 1 0 0 1 1 1 0 0 0 2 0 0 0 1 1 1 1 0 1 0 1 0 1 2 0 0 1 2 2 2 2 2 2 2 1 1 2 1 0 0 0 1 0 2 2 0 0 1 2 1 1 1 2 2 2 2 2 0 1 0 0 2 1 1 1 0 1 0 0 1 1 1 0 1 0 1 0 2 0 0 0 0 1 1 1 0 0 0 0 0 0 0 0 0 0 1 1 0 0 0 0 0 0 1 1 2 2 0 0 0 2 1 0 0 0 2 1 1 2 1 1 0 0 1 1 0 0 0 2 1 0 2 0 0 0 0 1 1 1 1 0 1 1 1 1 1 2 0 1 1 1 1 0 0 0 0 0 0 2 2 0 0 0 0 0 1 1 1 0 2 2 0 2 1 0 1 1 2 0 0 0 1 1 1 1 1 1 0 0 0 0 0 2 2 1 0 0 2 0 0 0 0 0 2 0 0 1 1 1 0 0 0 1 0 0 0 0 1 0 0 0 1 0 2 1 1 1 0 0 0 0 0 2 2 2 0 0 1 2 0 1 1 0 0 2 0 1 0 2 2 0 2 1 1 1 1 0 0 1 0 0 0 0 0 0 0 2 0 2 2 1 0 0 1 0 0 2 0 1 2 0 0 1 1 0 0 2 0 0 0 0 0 1 1 1 0 0 1 0 0 0 2 0 2 2 0 0 0 1 0 1 1 1 0 1 1 0 1 1 0 1 0 2 1 0 1 1 0 2 0 0 1 1 1 1 0 0 0 0 0 1 0 0 0 0 0 1 1 0 2 0 0 0 1 1 1 1 0 2 0 1 1 0 0 0 1 0 0 0 0 0 1 0 0 0 0 1 0 1 1 2 0 1 0 1 2 1 0 0 1 0 0 1 1 1 1 0 0 1 1 2 1 0 2 2 0 0 0 1 0 0 0 2 2 1 1 0 0 0 0 2 2 2 0 0 0 0 1 1 1 0 1 2 0 2 2 0 1 1 2 1 0 0 2 0 0 2 1 2 1 0 0 0 0 1 1 2 2 0 2 1 1 0 0 2 0 0 0 1 0 0 0 1 1 1 1 2 2 2 1 1 0 1 1 2 0 1 0 0 0 0 1 1 2 1 1 0 2 1 2 2 0 1 1 1 1 1 0 1 1 1 0 0 0 0 0 0 1 0 0 0 1 1 2 0 1 0 1 0 1 0 2 1 1 2 1 0 1 1 1 1 2 0 0 0 0 0 0 0 0 0 1 0 0 0 0 2 1 0 0 1 2 0 1 1 2 2 0 1 0 0 0 0 0 0 1 0 0 0 0 0 2 2 0 0 1 0 1 1 0 0 1 0 0 1 0 0 1 1 0 0 0 1 1 0 2 1 1 1 0 0 0 2 2 0 0 0 1 0 1 1 1 2 0 2 0 0 1 0 0 1 1 1 0 0 0 1 0 2 0 0 2 0 0 1 0 0 0 0 0 0 0 0 0 2 1 1 0 0 0 2 2 1 1 0 1 0 0 0 0 0 0 2 1 1 0 0 0 1 1 1 1 2 1 0 1 1 0 2 0 0 0 1 0 2 1 1 0 0 0 1 1 0 0 0 0 0 1 1 1 0 0 0 1 0 0 1 2 2 0 2 2 2 1 2 0 0 1 1 1 1 0 0 2 2 1 1 0 0 0 0 0 1 1 2 1 1 2 2 1 1 0 0 0 1 0 0 1 0 0 1 0 2 0 0 0 0 1 0 2 0 2 1 2 1 1 1 1 0 0 0 0 0 1 2 1 1 0 1 0 1 0 0 0 0 1 1 1 0 2 1 2 1 0 0 1 0 1 0 0 0 2 0 0 0 0 0 0 0 1 1 1 0 1 0 0 0 0 0 0 1 1 0 2 1 1 1 1 0 0 0 1 0 0 0 1 0 0 0 2 1 1 2 0 0 0 2 0 2 2 1 2 2 0 1 0 0 1 1 1 0 1 2 2 0 2 0 2 0 1 2 1 1 0 0 2 1 0 1 0 0 0 1 0 0 0 0 1 2 2 1 2 0 1 0 1 1 1 0 1 0 2 1 1 1 0 1 1 1 2 0 0 0 0 0 1 0 0 0 0 0 0 1 1 1 0 1 0 2 0 0 0 0 0 1 0 0 0 1 1 0 0 0 0 0 0 0
145 0 1 1 0 0 1 2 0 1 0 0 1 1 1 1 0 1 1 1 0 0 0 1 1 0 0 1 1 1 0 2 1 1 1 0 2 2 0 0 0 0 0 1 1 1 1 0 0 2 0 0 0 0 1 0 0 1 0 1 0 1 1 0 0 0 0 1 1 0 0 1 2 2 2 2 2 1 1 1 1 2 2 2 2 0 1 0 2 2 0 1 1 1 0 0 0 1 1 1 0 1 1 0 1 0 2 1 1 1 0 2 1 1 1 1 1 0 0 0 2 0 2 0 0 1 0 1 2 1 0 1 0 0 0 0 0 0 0 0 2 1 0 0 0 0 0 0 0 0 0 0 1 1 0 1 0 0 0 0 1 2 2 2 1 2 1 1 0 1 0 0 0 2 1 0 0 1 0 1 0 1 0 1 1 0 1 1 0 0 0 2 1 0 1 0 2 0 0 0 0 0 0 1 2 0 1 1 0 1 2 1 1 0 1 2 2 0 2 2 2 0 2 0 0 0 0 0 0 0 0 0 0 0 0 0 0 2 2 1 0 0 2 1 0 0 0 0 2 0 0 0 0 1 0 0 0 1 1 1 0 0 0 1 1 0 2 0 0 0 1 2 0 1 1 1 0 2 2 2 0 0 1 2 0 1 0 2 0 2 0 0 2 2 2 2 2 1 0 0 1 1 2 0 1 0 1 0 0 0 0 1 0 2 2 1 0 0 0 0 0 1 1 1 1 0 0 0 0 1 0 1 0 0 0 0 0 1 1 1 0 0 1 0 1 1 0 1 2 1 1 0 0 2 0 0 2 0 0 2 2 0 1 1 1 0 0 1 2 0 2 0 0 2 0 0 1 0 0 0 0 0 0 1 0 1 0 0 0 0 0 1 1 0 1 1 0 1 0 0 0 0 0 1 0 1 1 1 0 0 0 0 1 0 1 1 1 0 0 0 0 1 1 1 0 1 1 0 0 0 1 0 1 0 2 0 0 1 0 0 0 0 0 0 0 0 0 2 0 0 0 0 1 2 2 1 1 1 1 1 1 0 0 1 0 1 1 2 0 0 0 0 2 2 1 0 1 0 0 0 2 0 1 1 2 0 0 0 2 0 0 2 0 2 0 0 0 1 1 1 1 2 2 2 2 0 1 0 1 1 0 1 0 0 1 0 0 0 0 0 0 2 2 2 1 1 0 1 0 1 0 2 2 1 0 0 1 0 1 1 0 1 1 1 1 1 1 0 0 0 0 0 0 1 2 1 1 0 1 0 0 1 1 0 0 0 1 0 1 0 0 2 1 0 1 0 1 0 0 2 0 0 1 1 1 1 1 2 2 2 2 0 1 2 0 0 0 1 0 0 1 2 1 0 1 1 1 0 1 1 0 0 0 0 1 0 0 0 1 0 1 0 1 1 1 0 2 2 0 0 0 0 1 1 0 1 0 0 0 0 1 1 0 1 1 0 1 1 1 1 1 2 1 1 0 0 0 2 2 0 0 0 2 1 0 1 2 2 1 1 0 1 0 0 0 1 1 1 1 0 0 2 1 1 1 1 0 0 1 1 0 0 1 1 1 0 2 0 0 0 0 1 0 0 1 2 2 2 0 1 0 0 0 0 0 0 0 2 1 1 0 0 0 0 2 1 0 1 1 0 0 1 0 2 0 0 2 0 0 0 0 0 0 0 1 0 1 1 0 0 0 0 1 1 0 0 1 2 2 1 1 1 2 2 2 1 2 2 1 2 0 1 0 0 1 1 1 0 2 2 0 0 0 0 1 1 1 2 1 2 1 1 2 2 0 0 1 0 0 0 0 0 0 0 2 0 1 0 0 2 1 0 2 0 2 0 2 1 2 2 1 2 2 0 0 0 0 0 1 2 1 1 2 0 0 2 0 0 0 0 0 0 0 0 1 0 0 1 0 1 2 0 1 0 1 0 1 0 0 0 0 1 0 0 0 1 1 1 1 0 0 0 0 1 0 2 1 1 2 2 2 0 2 0 0 0 0 0 1 2 1 0 1 1 1 0 1 2 0 0 0 2 0 0 2 2 0 1 0 1 1 0 0 0 1 1 2 1 2 2 0 0 1 1 1 2 2 0 1 1 0 0 0 2 0 0 0 2 0 0 0 2 1 1 0 0 1 1 0 0 1 0 2 0 0 0 0 1 0 0 0 0 2 0 2 1 1 0 1 2 0 0 0 1 1 1 0 0 2 0 0 0 0 2 0 0 1 0 0 1 1 0 0 1 0 0 0 0 0 1 2 0
146 1 0 0 0 0 1 2 1 2 1 0 0 1 0 0 0 1 0 0 2 2 0 0 2 0 0 0 2 2 0 2 1 0 0 1 1 1 0 0 0 0 0 0 1 0 0 0 0 2 1 0 0 0 1 0 0 0 1 1 1 0 0 1 0 0 0 0 1 0 0 0 2 2 2 2 2 1 1 0 2 2 2 0 2 0 0 1 2 2 0 1 1 1 1 1 1 2 0 1 0 2 0 0 2 1 1 1 1 1 0 1 0 2 2 0 2 0 1 0 1 0 2 0 2 0 0 2 2 2 1 1 0 0 1 1 0 0 1 0 1 1 0 0 0 0 0 0 0 0 0 1 1 0 0 0 0 0 1 0 2 1 1 2 1 2 0 1 1 1 0 0 1 1 0 0 2 1 0 1 0 0 0 2 0 0 0 0 0 0 0 2 1 1 1 0 0 0 0 0 0 0 0 1 1 0 1 2 2 0 1 1 1 0 1 2 0 2 2 0 1 1 2 0 0 0 2 0 0 0 0 0 0 0 0 0 0 2 2 2 0 0 2 1 0 0 0 0 1 0 0 0 1 0 0 0 0 0 0 0 0 0 0 2 2 0 1 0 2 2 0 1 0 1 0 0 0 2 2 1 0 0 0 2 0 1 0 2 0 2 0 0 0 2 2 0 2 1 0 1 1 0 2 0 1 0 1 0 0 0 1 2 0 1 0 0 0 0 0 0 0 1 0 2 0 0 0 1 0 1 0 1 0 0 0 0 0 2 0 0 0 0 0 0 1 1 1 0 1 1 1 0 0 0 1 1 0 0 0 0 0 1 1 1 0 0 0 2 1 0 1 1 0 2 1 1 1 0 0 0 1 0 0 0 1 1 0 0 0 0 0 0 0 0 2 1 1 2 0 0 0 1 1 1 1 0 0 1 0 0 1 1 0 0 0 0 1 0 0 0 1 1 1 2 0 2 2 1 0 1 1 1 0 1 0 1 0 1 0 1 2 0 0 1 0 1 0 1 0 0 0 1 0 1 0 0 0 2 1 1 1 0 0 0 0 0 0 2 0 0 0 0 2 2 2 1 1 1 0 0 1 0 0 0 2 2 0 0 2 0 0 2 1 1 1 0 0 0 0 1 1 1 1 1 1 0 1 0 0 0 0 0 0 1 0 0 0 1 1 2 1 2 2 2 2 0 0 2 0 2 0 2 2 2 0 0 1 0 1 1 1 0 1 2 2 2 1 2 2 2 1 1 0 1 2 0 0 1 1 0 0 0 0 2 0 0 0 0 1 0 0 1 2 0 1 0 2 2 2 1 2 0 1 0 0 0 0 0 0 0 0 0 0 0 0 0 0 0 0 0 0 2 1 0 0 2 1 0 0 0 0 1 1 1 1 1 0 0 0 1 1 1 0 0 0 0 2 2 0 0 1 0 1 0 0 1 0 0 2 0 1 2 0 1 1 0 1 2 0 0 1 2 2 1 0 0 0 1 1 0 0 0 0 0 0 1 1 1 0 1 1 0 0 0 1 1 1 1 0 0 0 1 2 1 0 0 2 1 2 1 0 0 0 0 0 0 1 0 0 1 0 1 0 0 2 2 2 2 0 0 2 0 0 0 1 1 0 1 1 1 0 0 1 0 1 2 0 2 2 0 1 1 0 2 0 1 1 1 0 2 1 1 0 0 0 1 1 2 0 0 0 0 0 0 0 0 0 1 2 1 1 2 2 0 0 0 0 2 1 2 0 0 2 0 0 0 2 0 1 1 2 2 1 1 2 0 2 2 2 2 2 0 2 0 0 0 0 1 0 0 0 0 0 0 0 0 1 1 0 1 1 0 1 1 1 0 2 0 2 1 0 2 0 0 0 0 0 0 1 2 1 1 2 0 0 2 0 0 2 0 1 1 1 0 1 0 1 0 0 0 1 0 1 1 0 1 2 0 0 0 0 0 0 0 0 1 2 0 1 0 0 0 1 1 0 0 0 0 1 0 1 1 2 0 0 0 1 1 0 2 0 0 1 1 2 0 2 2 0 1 0 1 0 2 2 0 1 2 1 1 1 0 0 0 1 0 1 1 2 2 0 0 2 1 2 1 0 1 1 1 1 1 1 2 0 0 0 1 0 0 1 0 2 1 1 1 2 1 0 1 1 0 2 0 0 0 0 2 0 0 0 0 1 0 0 2 1 0 0 0 0 0 0 0 0 1 0 2 0 0 0 0 0 1 0 0 0 0 1 0 0 1 1 2 1 0 1 0 0 0 1 1
147 0 0 1 0 0 0 2 0 2 2 0 0 0 0 0 0 2 1 1 1 1 0 0 2 0 1 1 0 1 2 0 0 0 1 1 1 1 0 1 1 0 0 0 2 1 0 0 0 2 2 0 0 2 0 0 0 1 0 0 1 1 0 0 0 0 2 0 1 0 1 1 2 2 1 2 2 1 1 0 1 1 1 1 1 0 0 0 1 2 0 1 1 1 1 1 1 2 2 2 2 2 0 0 1 0 1 0 1 1 0 2 0 1 1 0 1 0 2 0 0 0 0 2 0 2 0 0 1 0 0 0 0 0 1 1 0 0 1 0 1 1 0 0 2 2 2 0 0 0 0 0 0 0 1 1 0 2 0 1 2 2 1 2 1 1 1 1 0 1 0 0 0 2 1 0 2 0 0 1 0 1 0 2 2 1 1 0 0 0 0 2 2 0 2 0 1 0 0 0 1 0 1 0 2 0 0 0 1 0 1 1 1 0 1 1 1 0 2 2 2 0 2 0 0 0 1 1 1 1 1 1 0 0 0 0 0 2 2 1 0 1 2 1 0 0 0 0 1 0 0 1 2 0 0 0 0 1 0 1 1 1 0 1 1 0 1 0 2 1 1 1 0 2 0 0 0 0 2 0 0 0 1 2 0 1 1 2 0 2 0 1 1 2 2 1 2 1 0 0 0 0 0 1 0 0 0 1 1 0 0 1 0 1 1 0 2 1 1 0 0 0 1 1 1 0 0 0 0 0 0 1 1 0 0 0 0 2 0 2 2 2 1 0 2 2 0 0 1 1 0 0 0 1 1 0 1 2 0 0 0 0 1 0 1 0 0 1 2 0 2 0 0 2 0 0 1 0 0 0 0 1 1 1 1 1 0 0 0 0 0 1 1 0 2 0 1 1 0 0 0 0 2 0 0 0 0 0 0 0 0 1 0 0 1 1 0 1 0 0 0 1 0 1 1 2 1 0 0 0 0 0 0 2 0 2 0 0 0 0 2 0 0 1 1 2 0 0 1 1 0 1 0 1 1 0 1 0 0 0 2 0 1 1 0 1 1 2 0 0 0 0 1 1 2 2 0 1 0 1 2 0 1 1 1 1 0 0 2 0 0 2 1 1 0 0 0 0 0 1 0 2 1 1 1 1 1 0 0 1 0 0 0 1 0 0 0 1 1 2 1 2 1 1 0 1 1 1 1 2 1 0 1 0 0 0 1 0 1 1 1 0 1 1 1 1 1 0 0 0 0 0 0 1 2 1 1 0 0 0 0 0 0 0 1 1 0 1 0 1 0 2 2 0 1 0 2 1 2 1 2 0 1 2 0 0 2 0 0 0 0 0 0 0 2 1 0 0 0 0 0 1 2 0 0 1 2 0 2 2 1 0 1 1 0 1 0 0 1 0 1 0 0 0 0 1 0 0 0 0 1 0 0 0 0 1 1 1 1 1 1 1 1 1 1 0 1 2 1 0 0 2 1 1 1 1 0 2 2 1 0 1 1 0 0 2 2 2 0 2 0 0 0 0 2 2 0 1 2 1 1 1 1 1 0 0 2 0 2 2 0 0 0 0 0 0 0 0 0 1 0 1 0 0 0 2 2 0 0 1 1 1 0 0 0 0 0 2 2 2 0 0 2 0 1 1 0 0 0 1 0 1 0 2 0 0 1 0 0 0 0 0 1 0 0 2 2 0 0 0 0 0 0 0 0 1 1 0 2 0 0 1 2 0 0 0 1 1 2 1 1 0 0 0 0 0 1 0 2 2 0 0 2 2 2 0 2 2 2 2 0 0 2 2 2 1 0 0 0 0 0 0 0 0 2 0 1 0 0 1 1 0 1 0 1 0 1 1 2 0 0 0 2 0 1 0 0 0 1 2 0 2 1 0 0 2 0 1 0 0 1 1 0 0 0 0 0 1 0 1 2 0 0 0 2 0 1 0 0 0 2 2 0 0 0 0 1 0 2 0 0 0 0 0 0 2 1 0 1 0 0 2 0 1 0 0 2 0 1 1 1 0 1 1 2 1 2 2 0 0 0 2 1 1 1 2 0 2 0 0 0 0 0 0 1 1 1 0 2 2 0 0 1 2 2 2 1 0 0 0 2 1 0 0 0 0 1 1 0 0 0 0 2 1 0 0 1 1 0 0 1 0 0 0 0 1 1 0 0 0 0 0 2 0 0 2 0 0 0 0 1 0 0 0 0 0 0 0 1 0 0 0 0 0 0 0 0 0 0 0 0 0 0 1 0 0 0 0 0 1 2 2
148 0 0 2 0 0 1 2 1 2 1 0 1 1 1 1 0 1 1 0 1 1 0 1 1 0 0 1 1 1 1 2 1 2 2 0 2 2 0 1 1 0 1 1 2 1 1 0 2 0 0 0 1 0 0 0 0 0 1 1 0 1 0 2 0 1 0 1 0 0 1 1 2 1 1 1 1 1 1 1 1 2 1 1 1 0 0 1 2 2 1 2 1 1 1 2 1 0 0 1 0 2 0 1 1 1 1 0 2 1 0 2 1 0 2 2 2 0 0 0 2 0 1 1 0 1 0 1 1 1 0 0 0 0 0 0 0 0 0 0 1 1 0 0 0 0 1 0 1 1 1 2 0 1 1 0 0 1 1 0 1 0 2 2 2 2 0 1 2 0 0 0 0 2 1 0 2 1 0 0 0 1 0 1 0 0 0 1 0 0 0 1 2 0 2 0 1 0 0 0 2 0 0 0 1 0 1 1 1 0 1 0 0 0 2 2 0 0 1 1 2 0 1 1 0 0 0 0 0 0 0 0 0 1 1 0 1 2 2 0 0 1 2 0 0 0 0 0 1 1 1 1 1 0 0 0 0 0 0 0 0 0 1 1 1 1 0 0 0 0 0 2 1 1 1 0 0 1 0 0 1 0 0 2 1 1 1 2 0 2 0 2 0 2 2 1 1 0 0 1 0 0 0 0 0 0 2 0 0 1 0 2 0 1 1 0 2 0 0 0 0 1 1 2 1 0 0 0 0 0 0 1 0 0 0 0 0 2 0 0 0 1 2 1 0 0 2 0 1 0 0 0 0 0 2 0 0 1 0 0 0 0 2 0 2 1 0 1 1 0 1 1 0 2 1 0 0 0 0 0 0 1 0 1 0 1 0 0 0 1 0 0 0 0 2 0 0 0 0 0 0 0 2 0 0 0 1 1 0 0 0 0 0 0 0 0 2 0 0 1 0 1 0 1 1 1 0 2 0 0 1 1 0 2 0 1 0 1 0 0 2 0 0 1 1 2 0 1 0 0 0 1 1 2 1 1 0 1 1 1 1 0 0 0 0 0 0 2 0 0 0 1 2 2 1 0 1 2 1 1 1 1 2 2 1 1 0 2 2 0 0 2 1 1 0 0 1 2 2 0 0 2 2 2 1 1 1 0 0 1 0 0 0 1 0 1 0 1 0 1 1 2 2 2 2 0 0 0 1 2 0 1 0 0 0 0 1 1 1 0 0 0 1 1 1 1 1 1 1 2 0 0 0 1 2 0 0 1 0 1 1 0 1 0 0 0 0 0 0 0 0 0 1 0 0 0 1 2 2 1 2 0 0 0 1 0 0 1 0 0 0 0 0 0 1 0 2 0 0 0 0 2 0 1 0 2 1 0 1 1 1 1 1 1 0 1 1 0 0 0 0 0 0 0 0 1 1 1 0 0 1 0 2 1 0 1 0 0 0 0 0 1 1 1 2 0 1 1 1 0 1 1 1 0 1 1 0 2 1 1 1 0 2 0 1 1 0 2 0 1 0 1 0 1 0 2 0 0 1 0 0 2 0 1 0 0 2 0 1 1 0 0 1 1 2 0 2 0 0 2 1 1 0 0 2 0 0 1 0 0 2 0 0 1 0 0 0 0 0 0 0 0 0 0 2 0 0 1 1 0 0 1 1 2 0 1 1 1 0 1 0 1 0 0 1 0 0 0 0 0 0 0 0 1 0 0 0 0 0 0 0 0 2 0 0 0 1 1 1 1 1 0 0 0 0 0 2 0 1 0 2 2 1 1 1 1 1 1 1 2 1 1 2 1 1 1 0 0 0 0 0 0 0 0 2 1 1 0 0 2 2 0 0 2 0 0 2 2 2 1 0 1 2 0 0 0 0 0 2 2 1 1 2 0 0 2 0 0 0 0 0 0 0 0 0 0 0 1 1 0 1 0 1 0 1 1 1 1 0 0 0 2 0 0 0 1 1 0 1 0 0 0 0 1 0 0 0 0 2 2 2 0 2 1 0 1 0 0 0 2 0 0 0 0 1 0 1 2 0 0 0 0 0 0 1 2 0 2 0 2 1 0 1 1 1 1 1 0 2 1 0 1 1 0 1 1 1 0 1 0 2 2 1 2 0 0 0 0 1 0 0 0 1 1 0 0 1 1 1 1 0 0 0 0 0 1 1 2 1 0 0 0 0 0 0 1 0 1 1 2 0 0 0 0 0 1 0 0 1 1 0 0 0 1 0 0 0 0 1 0 0 1 0 2 1 0 0 1 2 1 2 1
149 1 0 1 0 0 0 1 0 1 1 1 1 1 0 0 1 0 0 2 0 1 0 0 2 0 0 2 0 0 2 0 2 2 2 0 2 1 0 0 0 0 0 2 2 1 0 0 2 0 0 0 0 0 1 1 0 0 1 0 2 0 0 1 0 1 0 1 2 0 0 1 2 2 2 2 1 2 2 0 2 2 2 0 1 0 0 1 1 1 1 1 1 1 2 2 2 1 1 2 1 2 1 0 1 1 2 0 0 2 0 1 1 1 1 1 1 0 1 0 1 0 1 1 1 0 0 1 2 2 2 2 0 0 0 0 0 0 0 0 0 2 0 0 0 0 0 0 0 0 0 0 0 0 0 0 0 0 1 0 0 1 0 2 1 2 1 1 2 0 0 0 1 1 1 0 2 0 0 0 0 0 0 1 1 1 0 0 0 0 0 1 1 1 1 0 1 0 0 0 0 0 1 0 1 0 0 1 2 1 2 0 2 0 2 2 1 0 1 1 2 0 1 0 0 0 0 1 1 1 0 0 2 1 1 1 0 2 2 1 0 0 2 0 0 1 1 0 2 0 0 0 2 0 0 0 1 0 0 0 0 0 0 1 1 0 0 1 2 2 0 1 2 0 0 0 0 1 2 1 0 0 1 2 1 1 2 2 0 2 0 1 1 2 2 1 2 0 0 1 1 0 1 0 0 0 2 0 1 0 0 1 0 2 2 0 0 0 0 0 0 1 1 0 2 0 0 1 1 1 0 1 0 0 0 0 0 1 1 0 0 0 1 0 0 0 2 0 1 0 0 0 0 0 2 0 0 0 0 1 1 0 1 0 1 2 0 2 1 0 1 1 0 2 1 0 0 0 0 0 1 1 0 0 1 0 0 0 0 1 0 0 0 0 2 0 0 0 0 0 0 1 0 2 2 0 0 1 0 0 0 1 0 0 0 0 0 1 0 0 0 1 0 1 2 1 0 1 0 1 0 0 0 1 1 1 0 0 0 0 1 0 0 1 1 1 0 2 0 0 0 0 2 2 2 2 0 1 1 0 2 0 1 1 0 1 1 2 0 0 0 0 2 2 1 0 1 2 1 1 1 1 1 1 2 1 0 1 1 0 1 1 2 1 0 0 0 0 1 1 0 2 2 1 2 1 0 1 0 1 0 0 0 0 0 0 2 0 0 0 0 2 2 2 0 1 0 1 0 2 1 1 0 0 0 0 1 1 2 1 1 1 1 1 1 2 1 1 1 1 1 1 0 2 2 0 0 1 0 0 0 0 1 0 0 0 0 0 1 0 0 0 0 0 0 0 0 1 1 2 1 0 0 0 1 0 0 1 1 0 1 0 0 0 1 1 1 0 0 0 0 0 0 1 0 2 0 0 0 0 0 0 1 1 0 1 0 0 0 0 1 0 1 1 1 0 2 2 0 0 0 0 1 0 0 2 0 1 0 1 0 0 0 1 1 0 1 1 1 0 0 1 1 1 0 0 1 2 2 0 0 0 2 0 1 0 2 1 1 1 0 1 1 0 1 2 0 2 2 2 0 1 0 2 1 2 1 0 1 1 0 0 0 0 0 0 2 0 0 1 0 1 0 0 1 2 1 1 0 0 0 0 0 1 1 1 0 1 1 1 0 0 1 0 0 1 1 0 0 0 0 2 0 2 0 0 0 1 0 2 1 2 0 0 1 0 1 0 0 0 1 0 1 0 0 0 0 0 1 0 0 0 2 2 0 1 2 0 1 1 1 0 1 1 0 0 0 0 0 1 1 1 2 2 1 1 0 1 0 2 0 2 1 2 0 0 0 1 0 1 0 0 0 1 1 1 2 1 0 1 0 0 1 0 1 0 1 1 2 2 2 2 0 2 0 0 0 0 1 2 0 2 2 0 0 0 1 1 1 0 0 1 0 0 1 0 0 0 0 0 2 0 0 0 2 0 0 0 0 0 1 1 0 0 0 1 0 0 2 0 1 1 0 1 0 0 0 0 2 0 0 1 1 1 0 1 1 0 0 2 0 0 0 0 2 0 2 0 0 0 2 2 0 0 2 2 0 0 1 1 1 0 0 0 2 1 1 2 2 1 1 1 2 1 1 0 0 0 0 0 1 1 0 2 0 0 0 1 1 0 0 0 2 1 1 1 1 0 1 0 1 0 1 1 0 0 1 2 1 0 0 0 0 0 0 2 1 0 0 0 1 0 0 0 0 2 0 2 0 0 0 0 0 1 0 0 0 0 0 0 0 0 0 2 0 0 0 1 1 1 1 0
150 0 0 1 0 0 0 2 0 1 1 0 0 0 0 0 0 2 0 1 1 2 1 0 2 0 0 2 0 0 2 0 1 1 1 1 1 2 1 0 0 0 0 0 2 0 0 0 2 0 0 0 0 0 2 0 0 0 0 0 1 1 0 1 0 1 1 2 0 0 0 0 1 2 1 2 2 1 1 0 2 2 2 2 2 0 0 0 1 2 0 1 2 2 2 2 1 1 1 2 0 2 0 2 0 0 2 0 0 2 0 2 2 2 2 2 2 0 1 0 1 0 2 0 1 0 0 2 2 2 0 0 0 0 0 0 0 0 0 0 1 1 0 1 0 0 0 0 1 1 0 0 1 1 2 0 0 1 0 0 1 1 2 2 0 2 0 1 1 1 0 1 1 1 1 0 2 1 0 0 0 0 0 2 1 1 0 1 0 0 1 1 2 0 2 1 1 0 0 0 0 0 0 1 2 0 0 0 0 2 2 1 1 0 2 2 1 0 2 2 2 0 2 0 0 0 1 0 0 0 0 0 0 1 2 1 2 2 2 1 0 1 2 1 0 0 0 0 1 0 0 1 1 0 0 0 1 1 0 0 0 0 0 0 1 0 0 0 2 1 0 2 1 0 1 1 0 0 2 0 0 0 2 2 0 2 1 2 0 2 0 1 0 2 1 1 0 1 0 0 0 0 0 1 0 0 2 1 0 0 0 1 0 0 0 0 1 0 0 0 2 0 0 2 1 0 0 2 1 1 0 0 0 0 0 0 0 0 2 0 0 0 1 0 1 1 1 1 2 1 1 1 0 1 1 0 1 1 0 1 1 0 1 1 0 2 0 2 2 1 2 0 0 2 0 0 1 2 1 0 0 1 0 1 0 1 0 0 0 0 0 0 0 0 2 0 0 0 0 0 0 0 0 1 1 0 1 0 1 1 0 1 0 0 1 1 1 0 1 0 1 1 0 2 1 2 1 0 0 0 0 0 0 2 0 1 0 2 0 0 0 0 0 1 1 1 0 0 2 1 1 0 0 2 1 0 1 2 1 2 0 0 0 0 0 1 1 2 0 0 0 0 2 2 1 0 1 1 0 0 0 0 2 2 0 0 1 1 2 1 0 1 0 2 1 0 0 1 2 0 0 2 1 1 1 1 2 1 0 1 0 0 0 0 1 0 0 1 1 2 1 2 1 0 0 0 2 1 0 1 0 1 1 0 1 0 1 0 1 1 0 0 1 1 1 2 1 1 1 1 1 1 0 2 2 0 0 0 0 0 0 0 1 0 0 0 1 0 1 0 0 0 1 0 1 0 2 2 2 1 2 0 0 0 0 0 0 1 0 0 0 0 2 0 0 0 0 1 0 1 0 2 1 0 0 1 2 0 1 1 2 0 0 1 0 1 0 0 0 0 1 0 0 1 0 0 1 2 0 0 2 0 0 1 0 2 0 0 1 1 0 0 0 0 2 0 2 1 1 1 1 2 0 1 0 0 0 1 1 0 0 0 0 0 1 2 1 1 0 0 2 0 1 0 1 2 0 1 0 0 1 0 1 0 0 0 1 0 1 1 0 0 1 0 1 0 2 0 0 1 0 2 0 0 2 1 2 2 1 2 0 0 0 1 0 1 0 1 1 1 0 0 1 0 1 2 0 1 1 0 1 1 0 2 0 0 2 1 0 1 1 0 0 0 0 0 0 1 0 1 1 1 1 0 0 2 0 0 1 0 0 0 2 2 0 1 2 2 1 2 0 1 1 0 0 0 1 0 2 2 0 0 0 0 0 1 0 1 1 2 0 1 2 2 0 0 1 0 0 1 0 1 0 0 0 0 2 0 0 2 2 2 2 0 1 0 1 0 2 2 2 2 1 0 0 0 0 0 2 2 1 1 2 1 0 1 0 2 2 0 0 2 0 0 0 0 0 0 0 0 2 0 2 0 0 0 2 1 0 0 2 2 0 0 0 1 2 1 1 0 0 0 0 0 0 0 1 0 1 1 2 0 1 0 0 0 0 1 0 2 0 0 1 1 2 1 2 1 0 0 0 2 1 1 2 1 1 1 0 0 0 0 0 0 1 1 0 0 2 2 0 0 2 2 1 0 0 1 0 0 1 1 1 2 0 0 0 1 0 0 0 0 2 0 0 0 1 0 0 0 1 0 0 0 2 0 2 2 2 1 0 1 1 0 2 1 1 1 1 1 0 0 1 0 0 1 0 0 1 1 0 0 0 0 0 0 0 0 0 0 0 0 0 2 2 0 0 1 1 0 0 0
151 1 0 2 0 0 2 2 0 2 1 0 1 2 1 1 1 1 0 1 1 2 0 1 1 0 1 1 1 2 1 0 1 1 1 0 2 2 0 0 0 0 0 1 1 0 0 0 1 1 0 0 0 1 0 0 0 0 1 0 0 2 0 1 1 1 1 1 2 1 0 1 2 1 1 1 1 1 1 0 2 2 2 0 1 0 0 0 1 2 0 1 1 0 0 0 0 1 1 1 1 2 2 0 0 0 2 0 0 2 1 1 0 1 2 1 1 0 2 0 0 0 2 0 0 0 0 1 1 1 1 1 0 0 1 0 0 0 0 0 0 2 0 0 0 1 0 0 0 0 0 0 2 0 0 0 1 2 1 1 1 2 2 2 1 2 0 1 1 1 0 1 0 2 2 1 2 0 0 0 0 0 0 1 1 0 1 1 0 0 0 2 2 0 2 0 1 0 0 0 0 0 0 0 1 0 0 1 0 1 2 0 2 0 1 2 0 1 2 1 2 1 2 0 0 0 0 0 0 0 0 0 0 0 0 0 0 2 2 2 0 0 2 0 0 0 0 0 0 0 0 0 1 1 1 1 0 0 0 0 0 0 0 1 1 0 1 0 1 1 0 1 0 1 0 0 0 0 2 1 0 0 0 2 0 1 0 1 0 2 0 1 0 1 2 0 1 0 0 1 0 0 1 0 0 0 0 1 0 1 0 2 0 2 2 0 0 0 0 0 1 0 2 1 1 0 0 2 0 0 0 0 0 0 0 0 0 0 2 1 1 1 1 0 1 1 1 0 2 1 0 0 0 0 1 1 1 0 1 1 2 1 0 0 0 1 0 2 1 0 1 1 0 2 0 0 2 1 1 1 2 0 0 1 2 0 0 0 0 0 0 1 0 1 2 0 2 1 0 0 0 0 1 1 0 1 0 2 0 0 0 1 0 0 1 1 0 0 0 0 0 0 0 0 1 1 0 1 0 0 1 1 0 2 0 0 1 0 0 0 0 0 0 0 0 0 0 2 0 0 0 1 1 1 1 1 0 2 2 1 1 0 1 1 0 1 1 2 0 0 2 2 2 2 0 0 0 2 0 1 2 0 0 0 2 0 0 0 1 0 1 1 1 2 1 1 1 1 1 0 0 2 1 0 1 2 2 0 1 1 0 0 0 0 0 0 1 0 1 0 0 2 2 2 0 1 1 1 1 2 0 0 1 0 2 0 1 0 2 2 0 1 2 2 2 1 1 1 1 1 0 0 0 1 1 1 0 1 0 1 1 0 0 0 0 0 0 1 1 0 1 2 0 0 0 0 1 2 2 2 2 0 0 0 1 0 0 1 1 0 0 0 0 1 0 0 0 1 1 0 0 1 2 1 0 2 0 0 1 1 1 0 0 0 1 1 0 0 2 0 0 0 0 0 0 0 2 0 0 0 0 0 0 2 0 0 1 1 0 0 0 0 1 1 2 0 2 0 2 1 1 1 2 0 0 0 0 1 1 0 0 0 0 1 0 1 0 1 1 0 1 1 0 0 0 2 0 1 0 0 0 0 0 0 0 1 0 0 1 1 0 0 1 0 1 0 2 0 0 1 0 1 0 1 1 2 0 2 1 1 0 0 0 1 1 0 0 0 0 0 0 0 0 1 0 2 1 2 1 0 0 1 1 2 0 2 0 1 0 2 1 1 0 0 0 0 0 1 0 0 0 0 1 0 0 0 0 1 2 1 1 0 2 0 1 0 1 2 2 2 0 0 0 0 1 2 1 0 1 1 2 2 1 1 1 0 1 2 2 2 0 0 2 2 0 0 0 0 0 1 0 0 0 0 0 0 2 0 0 2 2 0 2 0 2 0 1 0 1 0 0 0 1 0 0 0 0 0 0 2 0 2 2 1 1 2 0 1 0 0 0 1 0 1 1 0 1 1 1 0 1 0 1 1 1 0 0 1 0 0 1 1 0 0 0 1 1 0 1 0 0 0 0 2 0 1 0 0 1 1 1 1 2 0 0 0 0 1 0 1 0 0 0 0 1 0 1 2 0 1 0 2 1 0 2 0 0 2 0 0 0 0 1 1 1 1 2 1 2 1 0 1 2 0 1 1 1 1 1 0 1 1 1 1 0 0 0 1 2 0 1 0 1 2 1 0 0 1 1 1 0 0 1 0 1 0 1 2 1 0 0 1 0 0 1 1 2 0 1 2 0 0 0 0 0 1 0 0 2 0 0 0 0 0 0 0 0 0 1 0 0 1 0 2 0 1 0 0 0 0 1 1
152 1 0 1 0 0 1 2 0 1 0 1 0 2 1 2 1 0 0 1 1 2 0 0 2 0 0 1 1 2 0 1 0 0 1 0 2 1 0 2 2 1 0 0 2 0 0 0 1 1 0 0 0 0 1 1 0 0 1 0 0 1 0 2 0 1 0 1 1 0 0 1 2 2 0 2 2 2 2 0 2 1 2 1 1 0 0 1 1 2 1 1 1 2 1 2 1 1 1 2 1 1 0 1 1 0 1 1 1 1 0 2 2 2 2 1 1 0 1 0 1 0 1 1 0 0 0 0 0 0 1 1 0 1 0 1 1 0 0 0 1 1 0 1 1 1 1 0 0 0 0 2 0 0 0 2 1 0 1 0 0 1 2 2 2 2 0 0 0 0 2 0 0 2 1 0 1 0 0 2 0 0 0 1 1 0 1 2 1 0 0 2 2 1 2 1 2 0 0 0 0 0 0 0 0 0 1 1 1 1 2 0 2 0 2 2 0 1 0 0 1 1 2 0 0 0 2 0 0 0 0 0 2 1 2 2 0 2 2 1 0 0 2 0 0 0 1 0 2 0 0 0 2 0 0 0 1 0 0 0 0 0 0 0 0 0 0 0 2 2 0 1 0 1 1 0 1 0 1 0 0 1 1 2 0 0 0 2 0 2 0 0 0 1 2 1 1 0 1 2 1 1 1 0 0 0 0 0 0 1 0 2 0 0 0 0 0 0 0 0 1 0 2 1 2 0 0 1 0 2 0 2 1 0 0 0 0 2 0 1 0 0 2 0 0 0 1 0 1 1 0 0 0 1 1 0 1 0 0 2 2 0 0 0 0 1 0 1 2 0 2 0 1 2 1 0 2 1 1 1 0 0 0 0 0 0 0 1 1 0 0 0 0 0 2 0 1 2 0 0 0 0 1 1 1 0 0 2 0 0 0 0 0 0 2 1 0 0 1 0 0 1 1 1 1 2 1 2 0 0 2 1 1 0 0 1 0 1 2 1 1 1 1 2 1 2 1 1 0 1 0 0 0 1 0 0 0 2 1 2 2 0 1 1 0 1 1 2 0 0 1 1 1 1 0 1 0 2 0 1 2 0 0 0 2 0 0 1 2 0 0 2 0 1 1 0 0 0 0 1 1 1 2 0 2 1 2 1 0 0 0 0 0 1 0 0 1 1 1 2 1 2 2 1 0 1 0 1 0 2 1 1 2 1 1 0 1 0 1 1 2 0 1 1 1 1 0 1 1 1 0 0 0 1 2 0 1 1 1 0 0 1 1 1 0 0 1 0 2 0 0 1 1 0 1 0 2 2 2 1 2 0 1 1 0 0 1 1 0 0 0 0 0 0 0 0 0 0 0 0 0 2 1 1 0 2 0 0 2 2 2 0 0 1 1 1 0 0 0 1 0 0 0 1 0 0 0 1 0 0 1 0 0 2 0 0 2 0 1 0 2 2 1 1 1 0 1 1 1 0 1 2 0 1 1 1 0 1 0 0 0 0 0 0 0 2 1 2 0 0 2 0 0 0 1 2 0 0 1 0 1 0 0 0 0 0 0 1 1 0 2 2 0 0 0 0 0 0 0 1 0 1 0 0 1 2 2 2 0 0 1 0 0 0 0 2 0 1 2 1 0 0 0 0 1 1 0 1 0 0 0 1 0 2 0 0 1 0 0 0 0 0 0 0 0 0 1 0 0 0 0 0 2 0 1 0 0 1 2 1 1 1 2 1 0 0 1 1 0 2 0 0 1 0 0 0 2 0 2 2 0 0 0 0 1 0 1 2 1 2 1 1 2 1 0 0 0 1 0 1 0 0 0 0 0 0 1 2 0 0 0 0 1 0 2 1 0 1 1 1 1 1 1 0 0 0 0 0 1 1 1 0 1 1 1 2 0 1 0 0 0 0 1 0 2 0 2 1 0 0 2 0 1 0 1 1 0 1 1 1 0 1 0 0 1 1 1 0 1 0 0 0 0 1 0 0 0 1 2 2 2 0 2 0 0 0 0 0 0 2 0 0 0 0 2 0 2 2 0 0 0 0 0 2 2 1 1 2 1 1 1 0 0 0 1 1 1 1 2 1 0 1 2 1 2 1 0 1 0 1 1 1 0 1 0 0 0 1 0 0 1 0 2 2 0 0 0 0 0 0 0 2 0 0 1 0 1 2 1 0 0 1 1 0 0 2 1 0 0 1 2 0 0 0 0 0 0 1 1 0 0 0 0 1 0 0 0 0 0 1 1 0 0 2 1 0 1 0 0 0 0 0
153 1 0 0 0 0 0 1 1 2 2 0 0 1 0 1 1 2 1 0 1 1 1 1 1 1 1 0 1 1 0 1 1 1 0 2 0 0 0 0 0 0 0 0 2 0 1 1 1 1 0 0 0 0 1 1 0 0 1 1 0 1 0 2 0 1 0 0 1 0 0 0 2 2 2 2 1 0 0 1 0 1 2 1 2 0 0 0 2 2 0 0 0 0 0 2 0 0 0 1 1 2 0 1 1 1 2 1 1 1 0 1 0 2 2 0 1 0 1 0 2 0 1 1 0 0 0 1 1 1 0 0 0 0 0 0 0 0 0 0 0 2 1 0 0 1 0 0 2 2 1 1 0 0 0 1 1 0 0 0 1 1 2 2 2 2 1 1 1 0 0 0 1 1 2 0 0 0 0 1 0 0 0 2 2 1 1 1 0 0 0 2 2 1 2 1 2 0 0 1 0 0 0 0 1 1 1 0 1 0 1 1 1 0 1 1 1 1 0 0 1 1 1 0 0 0 0 0 0 0 0 0 0 0 0 0 0 2 2 1 0 1 2 0 0 0 0 0 1 0 0 0 1 0 0 0 1 2 0 2 2 2 0 1 2 0 0 1 2 2 0 1 0 2 0 0 0 1 2 1 0 0 0 0 1 0 0 1 0 2 0 0 0 2 2 0 2 0 0 0 1 0 0 1 0 0 0 1 1 0 1 2 0 1 1 1 0 1 1 0 0 1 2 1 1 0 1 1 0 1 0 1 0 0 0 1 0 1 1 1 0 1 0 0 0 0 1 0 2 2 0 0 0 0 2 0 1 0 1 1 2 1 2 1 1 1 0 1 2 0 2 0 2 1 0 0 2 0 0 0 0 0 2 1 2 2 0 0 0 0 0 0 0 0 1 1 1 0 1 0 0 1 0 1 0 1 1 1 0 0 0 0 0 0 0 0 1 0 0 0 1 0 0 2 2 2 1 0 0 0 0 0 0 2 0 1 0 1 1 0 1 0 0 0 0 1 0 2 0 1 0 0 1 2 1 1 0 2 1 1 1 0 0 0 0 1 1 2 0 0 0 1 1 1 2 0 2 2 0 2 2 1 0 0 2 0 0 0 1 0 1 1 1 1 1 0 0 0 1 0 1 2 2 2 2 0 0 1 0 1 0 0 0 2 0 0 0 0 2 1 0 2 2 2 1 1 0 2 0 2 0 2 0 0 0 0 1 0 1 1 1 0 1 1 1 2 0 0 1 1 0 0 0 1 2 0 1 0 0 0 0 0 2 0 0 0 2 1 1 0 1 1 0 0 0 0 0 2 2 2 2 0 1 1 0 1 2 2 2 2 2 0 1 0 0 0 1 0 0 0 0 1 0 0 2 2 0 0 1 1 1 1 0 1 1 1 0 0 0 0 1 0 0 0 0 0 2 1 0 0 0 0 0 1 0 1 0 0 0 1 0 0 0 1 1 0 0 1 1 0 1 1 1 1 0 0 0 2 2 0 0 0 0 1 1 0 2 0 2 0 0 2 1 0 0 2 0 1 0 0 0 0 0 1 0 2 1 1 2 1 0 0 1 0 1 1 2 0 0 1 0 1 0 1 1 2 1 2 0 0 1 0 1 0 0 0 0 1 1 1 0 0 0 0 1 2 0 1 0 0 0 1 0 2 0 0 1 1 0 2 1 1 0 0 1 1 1 0 0 0 0 0 0 0 0 0 1 0 2 0 0 1 2 1 1 0 2 1 1 1 1 0 0 2 0 0 1 0 2 2 2 2 0 0 0 0 0 1 0 2 0 2 2 1 0 0 0 2 0 0 0 0 0 0 0 0 1 1 1 1 1 0 2 0 2 0 2 0 2 2 1 2 0 0 0 0 0 0 0 2 0 2 2 0 0 0 1 0 1 0 0 0 0 0 1 1 1 1 0 1 2 0 0 0 1 0 1 0 0 0 1 1 0 0 0 0 1 0 1 0 0 0 1 1 0 1 0 1 2 1 1 0 1 1 0 0 1 0 0 1 0 0 1 0 2 0 2 0 0 0 1 2 0 2 2 0 1 1 0 1 0 0 0 0 1 1 2 0 0 0 0 0 1 2 1 1 0 0 0 0 2 2 0 1 1 0 0 1 0 0 1 0 2 0 0 0 0 0 1 0 1 0 1 1 1 0 1 1 0 0 0 0 1 0 1 1 0 1 1 1 0 0 1 0 0 0 1 0 2 0 0 0 0 1 0 0 0 1 2 0 0 1 0 1 0 0 0 0 0 0 0 0
154 1 0 1 0 0 1 0 0 0 0 2 1 1 0 0 0 0 0 1 1 2 0 0 2 0 1 1 1 2 0 1 1 1 0 2 2 1 1 0 0 0 0 0 1 0 0 0 1 0 0 0 0 1 1 0 0 0 0 1 0 0 0 2 0 1 0 0 2 1 0 0 2 2 2 2 2 1 1 0 1 1 2 0 2 0 1 0 2 2 0 0 0 1 0 1 0 1 1 2 1 1 0 0 2 2 2 1 2 0 0 1 1 1 0 0 0 0 1 0 1 0 2 0 1 0 0 0 2 2 1 1 0 0 2 0 0 0 0 0 0 2 1 0 1 1 1 0 1 1 1 1 1 0 0 0 0 1 0 1 2 1 2 2 0 1 0 1 0 1 1 1 1 1 1 0 1 0 0 0 0 0 0 1 0 0 0 2 0 0 0 2 2 0 2 1 2 0 0 0 0 0 1 0 2 0 0 2 0 0 1 1 2 0 2 2 0 1 2 1 2 1 2 0 0 1 0 0 0 0 0 0 1 1 1 0 1 2 2 0 1 0 2 0 0 0 0 0 2 0 0 0 2 0 0 0 1 1 0 1 1 1 0 0 0 0 0 0 1 1 0 1 0 1 0 0 0 1 0 0 1 1 1 1 0 1 1 1 0 2 0 1 0 2 2 0 2 2 0 1 1 0 0 1 0 0 0 0 1 0 0 1 0 1 0 0 0 0 0 0 1 0 1 0 2 0 1 1 0 1 0 1 0 1 0 0 0 1 1 0 1 1 1 0 1 1 1 1 2 1 0 0 0 0 1 1 0 1 0 2 2 0 1 0 1 0 0 1 1 0 1 1 0 2 0 0 1 0 0 0 1 2 0 2 0 0 0 0 0 0 0 0 0 1 2 0 2 1 1 0 0 0 1 1 1 0 0 2 0 0 0 0 0 0 1 1 0 0 0 0 1 0 0 1 1 2 1 1 0 0 0 1 0 2 0 2 0 2 1 0 1 0 0 1 0 2 0 2 0 1 0 1 1 1 0 0 0 2 0 2 1 0 0 0 0 1 1 1 0 1 0 0 1 1 0 0 0 2 0 2 2 1 1 1 2 1 0 1 2 1 1 2 1 1 1 1 1 1 1 0 0 2 2 1 2 1 1 0 0 1 0 0 0 0 0 0 1 0 2 2 0 2 2 2 1 1 0 0 1 1 1 0 1 0 1 0 0 0 1 1 1 0 1 1 1 2 1 1 1 2 1 1 0 2 1 1 0 0 0 0 0 0 0 1 1 1 0 1 2 0 1 1 0 0 0 0 0 2 2 2 2 0 1 1 0 0 1 1 1 0 0 0 0 0 1 0 1 0 0 0 0 2 1 0 0 1 2 0 2 2 1 1 0 0 2 0 0 0 0 1 1 1 0 1 0 0 0 0 0 0 0 0 0 1 0 0 1 0 0 0 0 1 1 2 2 0 1 1 1 0 1 2 1 2 0 0 0 2 1 0 0 0 0 1 2 0 1 2 0 0 2 0 1 0 1 1 1 1 0 0 1 0 0 1 1 2 0 0 1 1 0 0 0 1 0 0 2 0 0 1 1 0 1 0 1 2 2 2 1 0 0 0 0 0 0 0 0 1 1 1 0 0 0 0 1 1 0 0 0 0 1 1 0 2 0 0 1 2 0 2 1 2 1 0 1 0 1 0 0 1 1 1 0 1 1 0 0 0 1 0 0 1 1 0 0 1 2 2 2 2 0 1 0 1 0 1 2 1 0 1 2 2 0 0 0 2 0 1 1 2 0 1 2 2 1 1 0 1 0 1 0 0 0 0 0 1 0 0 0 2 1 0 1 1 1 0 2 1 2 2 2 2 1 1 0 0 0 0 0 2 1 2 2 0 0 2 0 1 1 0 0 1 1 0 1 0 1 0 0 0 2 0 2 0 1 0 1 0 0 0 1 1 1 0 1 1 2 0 2 0 0 0 0 1 0 0 0 0 2 1 1 1 2 0 0 0 0 1 1 2 0 0 0 0 2 0 2 2 0 0 0 2 0 0 1 2 0 1 0 1 0 0 0 0 2 2 0 0 1 0 0 1 1 1 1 0 0 0 0 1 2 2 0 2 0 0 0 0 0 1 0 1 1 1 0 0 2 0 1 0 0 0 0 0 2 0 2 2 0 0 0 2 1 1 2 0 0 0 2 2 1 0 0 1 1 1 0 0 1 0 0 0 1 0 0 0 1 0 0 0 0 0 1 2 1 0 1 0 0 0 0 0
155 0 0 1 0 0 1 2 0 2 1 0 0 2 0 0 0 2 1 0 2 2 1 1 1 1 1 0 2 2 0 2 1 1 0 2 1 1 1 0 0 0 0 0 2 1 1 0 1 0 0 0 0 0 2 0 0 0 0 0 0 2 0 1 1 0 1 1 1 0 0 1 2 2 2 2 2 1 1 0 1 2 1 0 1 0 0 0 2 2 0 0 2 2 1 2 0 0 0 2 0 2 1 0 0 0 2 0 0 2 0 0 0 0 0 0 0 0 2 0 1 0 1 1 0 0 0 1 2 1 0 0 1 0 1 0 1 0 0 0 2 1 0 1 0 0 0 0 2 2 1 1 0 0 0 1 0 1 1 0 1 1 2 2 1 1 1 0 0 1 1 0 0 2 1 0 1 0 0 0 0 1 2 2 2 0 1 1 0 0 0 1 0 0 0 1 1 0 0 0 1 1 0 1 0 1 2 1 0 0 2 0 1 0 2 1 0 0 0 0 0 0 1 0 0 0 0 0 0 0 0 0 0 0 0 0 0 2 2 1 0 1 2 0 0 0 0 0 0 1 1 0 0 0 1 1 2 1 0 0 0 0 0 1 1 0 0 0 1 1 1 2 0 2 0 1 1 0 1 0 0 0 1 2 0 2 1 2 0 2 0 2 0 0 2 0 2 0 0 2 0 0 0 0 0 0 0 0 0 0 1 1 0 2 2 0 2 0 0 0 0 1 1 1 1 0 0 1 1 2 0 0 0 0 0 0 0 0 2 1 0 1 2 0 1 1 0 1 2 1 1 1 2 0 0 0 1 1 1 1 2 1 2 0 2 0 0 2 1 0 1 1 1 2 2 1 2 2 2 1 1 1 0 1 0 0 0 0 0 0 0 0 0 0 1 1 0 0 0 0 0 0 0 2 2 0 0 0 1 1 0 2 0 0 1 0 0 0 0 1 0 1 0 1 0 1 0 1 1 0 2 0 0 1 0 1 0 0 0 0 1 0 0 1 1 1 0 1 0 1 0 0 0 2 1 0 1 2 2 2 0 0 0 0 0 1 1 0 0 0 0 0 2 2 0 0 0 2 0 1 1 0 2 2 1 1 0 0 1 0 1 0 1 1 0 1 1 2 2 0 0 1 2 2 2 0 1 1 0 1 0 0 0 1 0 1 0 0 1 2 1 1 2 2 1 0 1 1 1 2 0 1 1 0 0 0 1 0 1 2 1 1 1 1 1 1 1 1 1 1 1 1 0 2 1 2 1 1 0 1 1 0 0 0 1 1 0 1 2 0 1 0 0 0 0 0 0 1 1 2 2 0 0 2 0 0 2 1 1 0 0 0 0 1 1 0 1 1 0 0 0 0 1 1 0 1 2 0 2 2 0 0 0 0 1 0 0 0 0 1 0 1 0 1 0 0 1 2 0 0 1 0 0 2 0 0 0 0 0 1 0 0 0 2 1 0 1 1 1 0 1 2 1 0 0 0 0 2 2 0 0 0 1 0 0 1 1 1 0 1 1 0 1 0 1 2 0 0 2 0 0 1 1 1 1 2 0 0 0 1 0 0 0 0 0 0 0 0 0 2 1 1 0 1 2 1 1 2 0 0 0 0 0 0 0 0 0 2 2 2 0 0 0 1 1 1 1 1 0 0 0 1 0 2 0 0 1 0 0 1 0 1 1 0 1 0 1 0 0 0 1 0 1 0 0 2 0 0 0 0 0 0 2 1 0 0 2 1 1 2 0 0 0 0 0 0 1 0 0 0 2 2 2 2 1 1 1 2 2 2 0 0 2 2 0 0 0 0 0 0 0 0 0 0 0 0 2 0 2 2 2 0 0 1 2 1 2 0 2 2 1 1 0 0 0 0 0 0 1 2 0 2 1 0 0 2 0 0 1 0 0 0 0 0 0 0 0 1 1 0 0 0 0 0 2 0 0 0 0 0 0 0 0 0 0 0 0 0 2 1 0 0 0 2 0 1 0 1 2 2 2 0 0 1 0 0 0 0 2 1 1 0 0 0 2 1 1 2 0 0 0 2 0 2 2 0 1 0 1 1 1 0 2 2 2 1 0 1 2 2 0 0 1 1 2 2 1 1 1 0 1 1 2 2 0 0 1 1 0 1 0 0 1 2 1 0 0 0 0 0 1 1 0 0 1 1 2 2 0 0 0 2 1 0 0 1 1 0 0 0 0 0 0 0 0 1 0 1 1 0 0 0 0 0 0 1 1 0 0 0 0 0 0 0 0 0 0 0 0 1 0 0
156 1 0 1 0 0 1 2 0 2 2 0 1 1 1 1 0 0 0 1 0 1 0 0 2 0 0 1 0 1 2 0 1 1 0 1 1 1 0 1 1 1 0 0 2 1 1 0 2 0 0 0 1 1 1 1 0 0 1 2 0 1 0 2 0 1 0 1 1 0 0 0 1 2 1 2 2 0 0 0 1 1 2 2 2 0 0 0 2 2 0 1 0 2 1 1 1 0 0 2 0 0 0 2 0 0 2 1 1 1 0 2 1 2 2 1 2 0 1 0 1 0 2 0 0 1 0 1 1 1 0 0 0 0 0 0 0 0 0 0 1 1 2 0 0 0 0 0 2 2 2 2 0 1 0 0 0 0 0 0 2 1 2 2 2 2 0 0 0 1 1 0 0 2 2 0 2 1 0 1 0 0 0 1 0 0 0 2 1 1 1 2 2 0 2 0 2 0 0 0 0 0 1 0 0 0 1 0 0 0 2 1 1 0 1 2 0 1 2 1 2 0 1 0 0 0 1 0 0 0 0 0 0 0 0 0 0 2 2 2 0 0 2 0 0 0 0 0 0 0 0 0 2 0 1 1 2 0 1 0 0 0 0 1 0 0 2 1 2 1 0 1 0 1 1 1 0 1 2 1 0 1 0 1 0 1 0 0 0 1 1 1 0 1 2 0 2 0 1 2 1 1 0 0 0 0 0 0 0 0 1 2 0 1 1 0 1 1 1 0 0 1 0 1 1 0 0 1 0 1 0 1 0 0 0 0 0 1 1 1 0 0 1 0 0 0 2 0 2 1 1 1 1 1 0 0 2 1 0 1 1 0 2 0 2 0 0 2 2 0 2 0 0 2 0 0 1 1 1 0 0 0 0 0 0 0 0 0 0 0 1 1 0 0 2 0 0 0 2 2 2 1 1 1 1 0 0 1 0 0 0 1 1 0 0 0 1 1 0 0 0 1 0 1 1 2 0 1 0 0 1 0 1 0 1 1 1 1 1 0 2 0 0 1 1 1 0 1 0 2 0 0 1 1 1 1 0 0 0 1 2 0 0 0 0 0 0 2 0 0 0 1 2 2 1 1 0 2 0 1 1 0 2 2 1 1 0 1 2 0 0 2 1 2 1 0 0 0 1 0 1 2 0 0 0 2 2 0 0 2 0 1 0 0 1 0 0 0 2 2 0 2 2 2 0 1 0 0 1 1 1 0 0 0 0 1 1 0 1 1 1 0 1 1 1 2 1 1 1 1 1 1 0 2 1 1 0 0 0 0 0 0 1 1 1 1 0 0 2 0 0 1 1 0 1 0 2 2 1 2 1 0 0 0 0 0 0 2 2 0 0 0 1 0 0 0 0 0 0 0 0 2 0 0 0 2 1 0 0 0 0 0 0 0 0 0 1 0 0 0 1 0 0 1 0 1 0 1 0 0 0 1 0 0 0 0 0 0 0 0 0 1 2 2 2 0 2 1 2 1 0 2 0 1 0 0 0 2 2 1 0 1 0 1 1 1 0 1 1 1 0 1 0 0 1 2 0 1 0 0 0 0 0 1 1 1 0 0 2 2 1 1 0 1 1 0 2 0 0 1 0 1 0 0 0 2 2 1 0 1 0 0 0 0 0 1 0 1 1 1 0 1 0 0 2 2 0 1 1 0 0 0 0 2 0 0 2 1 0 1 1 0 0 0 0 0 0 0 0 1 1 1 0 1 0 0 0 0 2 0 0 1 2 0 0 0 1 2 1 2 0 0 1 1 0 1 1 0 1 1 0 0 0 0 0 0 0 1 1 2 1 1 2 2 1 1 0 1 0 1 0 0 0 0 0 0 2 0 1 1 1 0 0 1 0 0 1 0 2 2 1 1 0 1 0 0 0 0 1 2 2 1 1 0 0 2 0 2 1 0 0 0 1 0 2 0 1 0 0 1 1 0 2 1 0 1 2 0 0 0 1 1 0 0 1 0 0 0 1 0 0 0 0 0 0 1 0 2 2 2 2 0 2 0 0 0 0 0 0 2 0 0 0 1 1 0 1 2 0 0 0 2 0 2 2 1 1 1 0 1 0 0 0 0 0 0 1 1 2 1 0 1 1 1 1 0 0 1 1 0 1 0 0 1 1 0 0 0 0 0 0 1 1 2 2 0 1 0 1 0 1 0 1 0 0 1 2 2 0 0 0 0 0 2 2 1 1 1 1 2 0 1 0 0 0 0 0 0 2 0 0 0 0 0 0 0 0 1 0 0 0 0 1 1 1 0 0 0 0 0 0 0
157 1 0 1 0 0 1 0 0 1 1 0 0 1 0 0 1 2 2 1 1 1 0 1 1 0 0 2 2 2 1 1 1 1 1 0 2 2 0 0 0 0 0 0 2 0 2 0 0 2 0 0 1 1 0 2 0 0 1 2 0 0 0 0 0 0 2 1 1 0 0 0 2 2 1 2 2 1 1 1 0 1 1 1 2 0 0 0 1 2 0 0 2 1 1 1 1 1 1 2 1 2 0 2 0 0 2 1 2 0 0 1 0 1 1 0 1 0 1 0 1 0 1 1 0 1 0 1 1 1 0 0 0 0 0 0 0 0 0 0 1 1 0 0 1 2 1 0 1 1 0 0 0 0 1 0 2 1 0 1 2 1 2 2 1 2 0 0 0 2 0 0 1 1 2 0 0 1 0 1 0 0 0 2 1 0 1 2 1 0 0 2 1 0 1 0 1 0 0 0 0 0 0 1 2 0 0 2 2 0 1 1 1 0 1 2 0 0 1 0 2 2 1 1 0 1 0 0 0 0 0 0 0 2 2 0 2 2 2 2 0 0 2 1 0 0 0 0 2 0 0 0 2 1 0 0 2 0 0 0 0 0 2 1 1 0 1 0 2 2 0 2 1 0 0 0 1 2 2 1 1 0 2 2 0 2 2 2 0 2 0 1 0 2 1 0 2 0 0 1 0 0 0 0 0 0 1 0 1 0 0 1 0 1 1 1 0 0 0 0 1 0 2 2 2 0 0 1 1 0 0 2 0 0 1 1 1 1 1 2 0 0 2 0 1 1 1 0 2 2 0 0 0 0 2 0 0 0 0 2 2 0 2 2 0 0 0 2 2 0 2 0 1 2 1 0 1 0 0 0 0 0 0 0 0 0 0 1 1 0 0 1 2 0 1 1 0 0 1 1 1 1 0 1 0 1 1 1 0 0 1 0 0 0 1 1 1 1 1 0 1 2 0 2 1 2 1 1 0 0 2 0 0 2 0 1 1 2 2 0 0 0 0 0 0 1 0 2 0 0 0 0 0 2 1 0 1 1 1 0 2 0 1 1 0 2 2 2 0 0 0 0 2 2 1 0 1 2 0 0 0 0 0 0 2 0 0 1 1 1 2 1 1 1 0 0 0 1 1 0 1 1 1 0 1 2 2 1 0 1 0 0 0 0 1 0 0 1 0 1 2 2 1 0 0 0 2 0 0 1 1 0 1 0 2 0 0 0 2 2 0 1 2 2 2 1 1 1 2 2 1 1 0 2 1 1 0 0 0 0 0 0 0 0 0 0 0 1 2 0 1 1 1 0 1 0 1 2 2 0 2 0 0 2 0 0 0 1 1 0 0 0 0 1 0 0 0 2 0 0 2 1 1 1 0 1 1 0 2 1 1 0 1 1 0 1 1 0 2 0 0 0 0 1 0 0 0 1 0 0 2 0 0 1 0 1 0 0 0 0 0 1 1 2 2 0 1 2 0 0 2 2 2 1 0 0 0 2 1 0 0 0 1 0 0 1 1 2 0 1 1 0 0 2 2 2 0 1 0 0 0 0 0 1 0 1 1 0 1 2 0 0 0 0 0 0 1 0 0 1 0 1 0 1 1 2 1 1 1 1 0 0 0 0 0 0 0 1 1 1 0 0 0 0 1 2 0 0 0 0 0 0 0 2 0 0 1 0 0 2 0 2 0 1 1 0 1 0 0 0 0 0 0 1 0 0 0 0 2 0 0 2 2 1 0 1 1 1 1 2 0 0 0 0 1 0 1 0 0 0 2 2 0 0 0 2 0 2 2 2 1 0 2 1 0 0 0 0 0 0 0 0 0 0 0 0 0 0 1 2 2 0 2 0 1 0 1 1 2 2 2 2 1 1 0 0 0 0 1 2 1 1 0 1 1 1 1 1 1 0 0 0 0 0 0 0 0 1 1 0 2 1 0 0 2 0 0 0 0 0 2 2 0 0 0 0 1 0 2 0 0 0 0 1 0 0 0 0 1 0 1 1 2 0 0 2 0 0 0 1 0 0 1 0 1 0 1 1 0 0 0 2 1 0 2 2 0 1 0 1 0 0 0 0 0 0 1 1 2 1 0 1 2 2 0 0 0 1 0 0 2 2 0 1 0 0 0 1 0 1 0 2 1 1 1 1 1 2 0 0 2 0 2 0 0 0 0 1 0 0 0 0 0 0 1 1 2 0 0 0 1 0 0 0 0 1 0 1 0 1 0 0 0 1 0 0 0 0 0 1 1 0 0 1 0 0 0 0 1 0 0 0
158 0 0 2 0 0 1 0 0 1 1 1 0 0 0 0 0 1 0 1 1 2 1 0 2 0 0 2 1 1 2 0 1 1 2 0 2 1 0 1 1 0 0 0 1 0 0 0 2 0 0 0 0 2 0 1 1 0 1 0 2 0 0 0 0 0 0 1 1 0 0 0 2 2 2 2 2 1 1 0 1 1 1 1 1 0 0 0 2 2 0 2 2 0 0 0 0 1 1 1 1 1 0 1 1 1 1 0 1 1 0 2 1 2 2 1 2 0 2 0 0 0 2 0 0 0 0 1 1 1 0 0 0 0 0 0 0 0 0 0 1 1 0 0 0 0 0 0 0 0 1 2 1 0 0 0 0 0 0 1 2 1 1 2 0 1 0 0 0 2 0 2 0 2 1 0 2 0 0 0 0 0 0 2 2 0 2 1 0 0 0 2 1 0 1 1 0 0 0 0 0 0 1 1 1 0 1 1 2 0 1 2 0 0 1 2 0 0 1 1 2 1 2 0 0 0 1 2 1 1 0 0 0 0 0 0 0 2 2 2 0 0 2 0 0 1 1 0 2 0 0 0 1 0 0 0 1 1 0 0 0 0 0 1 1 0 1 0 1 1 1 2 1 1 0 0 0 0 1 0 2 0 0 2 0 1 0 1 0 2 0 1 1 2 1 1 1 1 0 1 1 0 1 0 1 0 1 0 1 0 0 1 0 1 1 0 2 0 0 0 1 0 1 0 1 0 1 1 0 2 0 2 1 2 0 0 0 1 1 0 0 1 1 0 1 1 1 0 1 1 0 0 0 1 0 1 1 1 0 1 1 0 2 1 2 0 0 1 2 1 2 0 1 2 1 0 2 0 0 0 0 0 0 1 1 1 0 0 0 0 0 0 0 0 2 1 1 0 0 0 0 0 1 0 0 0 1 0 0 0 1 0 0 0 1 1 1 0 0 0 0 1 0 0 1 1 0 0 0 0 2 0 1 0 1 1 1 1 2 1 1 1 0 1 1 2 1 2 0 1 0 0 2 2 2 2 0 1 0 1 1 0 0 1 0 1 1 2 0 0 1 1 2 2 1 0 1 2 1 0 0 1 2 2 0 0 1 1 1 0 1 1 1 1 0 1 1 0 0 1 0 2 1 1 1 1 2 0 0 2 0 0 1 2 0 0 0 1 1 2 1 2 2 2 1 1 1 1 0 1 1 1 0 0 1 1 0 0 0 1 1 0 2 1 2 2 1 1 1 1 1 1 0 1 2 0 0 0 0 0 0 0 1 0 0 0 1 2 0 2 0 2 1 0 1 0 1 2 2 2 2 0 1 1 0 0 1 2 0 0 0 0 1 2 0 0 0 2 0 0 1 0 1 0 0 1 1 0 1 1 0 0 0 0 1 0 0 0 0 0 1 0 0 1 0 1 1 1 0 0 1 1 0 1 0 0 1 0 1 0 0 1 1 2 2 0 1 1 2 0 0 2 1 1 0 0 0 2 2 0 0 0 1 0 0 2 2 2 0 0 1 1 0 0 0 1 1 1 0 0 0 0 1 2 0 1 1 0 1 1 0 0 0 0 0 0 1 0 0 1 0 1 0 0 1 2 2 1 0 0 0 0 0 0 0 0 0 2 2 2 0 0 0 0 1 1 0 0 0 0 0 0 0 1 0 0 2 1 0 0 0 1 0 0 2 0 2 0 0 0 0 0 1 0 0 1 0 1 2 0 0 1 1 0 0 0 2 1 1 2 0 0 0 0 1 0 0 1 1 2 2 1 1 1 1 1 0 0 0 2 0 2 2 1 0 0 0 0 0 0 0 0 0 0 0 0 1 0 0 2 1 1 1 1 1 0 2 1 1 1 1 0 1 0 0 0 0 0 1 2 1 1 2 0 0 2 1 1 1 0 0 0 0 0 1 1 1 1 0 1 2 0 2 0 1 0 2 0 0 0 0 0 1 0 2 1 1 0 2 0 0 0 0 2 0 2 0 0 1 0 1 0 0 1 0 0 2 0 0 2 0 0 0 0 2 0 2 2 0 0 0 2 0 2 2 1 1 2 0 0 0 0 0 0 1 0 2 0 1 1 0 0 2 1 0 0 2 1 2 0 0 0 0 1 0 0 0 0 0 1 0 0 2 1 0 0 1 0 1 0 2 0 1 1 0 0 1 2 0 0 0 0 1 1 1 0 0 0 0 1 1 0 0 1 1 0 1 1 1 0 0 0 0 1 0 1 1 0 0 1 1 0 1 2 1 0 0 1 1 0 0 0
159 0 1 2 0 0 1 2 0 2 1 0 0 1 1 1 0 2 2 1 1 2 1 0 2 0 0 2 2 2 2 0 1 2 2 0 2 1 0 2 2 0 1 1 2 1 2 0 2 0 0 0 0 0 2 2 0 0 1 0 0 1 0 0 0 1 0 0 2 0 0 1 2 2 2 2 2 1 1 1 0 2 2 2 2 0 0 0 2 2 0 0 2 1 1 2 1 1 1 1 1 2 1 1 0 0 2 1 1 1 0 1 1 1 0 0 0 0 1 0 1 0 1 1 0 1 0 2 2 2 1 1 0 0 0 0 0 0 1 0 1 1 0 0 1 1 2 0 0 0 0 0 1 0 1 1 1 1 1 1 1 0 2 2 2 2 1 1 1 1 0 0 1 1 1 0 2 0 0 0 0 0 0 2 2 2 0 0 0 0 0 1 2 0 2 0 0 0 0 0 0 0 0 1 2 0 0 0 0 1 2 1 0 0 1 2 0 1 1 1 1 0 2 0 0 2 0 0 0 0 0 0 0 1 1 1 0 2 2 2 0 0 2 0 0 0 0 0 2 0 0 0 0 0 1 1 1 0 1 0 0 0 0 1 2 0 0 0 2 1 0 2 1 1 0 0 0 0 1 0 0 1 0 0 0 0 0 2 0 2 0 1 1 1 2 1 1 0 1 2 1 0 1 0 1 0 1 2 1 0 0 1 0 1 1 0 0 0 2 0 0 2 1 0 2 0 1 1 0 1 0 2 1 1 0 0 0 2 0 1 1 2 1 0 1 1 1 0 2 1 0 0 0 0 2 0 0 0 0 0 0 0 1 1 0 0 0 2 1 0 1 1 1 2 1 0 2 1 1 0 0 2 0 0 1 1 0 0 0 0 0 0 1 0 2 0 1 0 0 0 0 0 1 1 0 1 0 1 0 0 0 1 0 0 1 0 1 0 0 0 0 0 0 2 0 1 0 1 0 0 1 0 0 0 1 0 0 0 0 0 1 0 0 2 1 2 0 1 0 1 0 0 2 2 2 2 0 2 1 2 1 0 0 0 0 0 0 2 0 0 1 2 1 1 0 0 0 2 2 0 0 1 2 2 0 0 0 0 1 0 1 1 0 2 0 2 2 1 1 0 1 1 1 1 1 1 1 0 0 1 0 1 0 0 2 0 0 0 1 2 1 2 1 0 0 1 1 1 0 1 1 1 1 0 0 0 0 0 2 2 1 1 1 1 1 2 1 1 1 2 1 1 0 2 1 1 0 1 0 0 0 0 1 1 1 1 0 1 0 1 0 0 1 0 1 0 1 2 2 1 2 0 0 0 0 0 0 2 2 2 2 0 0 1 0 0 0 0 0 0 0 1 2 0 0 0 2 0 1 1 0 0 0 0 1 0 0 0 0 1 0 1 0 0 0 0 2 1 0 0 1 0 0 2 0 1 0 0 0 0 0 0 0 2 2 0 1 0 1 0 1 2 1 1 0 0 0 2 2 0 0 0 1 0 0 2 1 2 0 2 0 0 0 0 0 1 2 0 0 0 1 0 0 1 1 2 0 0 0 1 0 0 0 0 0 0 1 0 0 2 1 2 0 0 1 2 2 1 1 1 0 0 0 0 0 0 0 0 0 0 0 0 1 0 1 2 0 0 0 0 0 0 1 1 0 2 2 0 0 1 0 1 0 0 0 0 0 0 0 0 0 0 0 0 1 0 0 0 0 0 0 0 2 0 0 0 1 1 1 1 1 1 1 2 0 0 0 0 0 0 2 2 0 0 0 1 0 2 1 2 0 1 2 1 0 0 0 0 0 0 1 0 1 0 1 0 1 0 0 2 2 1 2 0 2 0 2 1 2 1 0 0 2 1 0 0 0 0 1 2 1 1 2 0 0 2 0 2 1 0 0 1 0 0 2 0 1 0 0 1 1 0 1 0 1 1 0 1 0 0 1 1 0 0 1 1 2 0 2 1 1 0 0 0 0 1 0 0 2 0 0 1 2 0 0 0 0 0 1 0 2 0 1 1 1 0 1 1 0 0 0 2 0 1 2 2 0 1 0 1 0 0 0 0 1 1 1 1 2 2 0 0 1 2 2 2 0 1 0 1 2 2 1 2 0 0 1 2 0 0 0 0 2 2 1 0 1 2 0 1 0 0 1 0 1 0 1 2 1 0 0 0 1 1 1 1 0 0 0 0 1 0 0 1 1 1 0 1 1 1 1 0 0 0 0 0 0 0 0 1 1 1 0 2 0 1 0 2 2 1 2 0
160 0 0 2 0 0 1 2 0 2 2 0 1 1 1 1 0 0 0 1 1 2 0 0 2 0 0 1 0 1 1 0 2 2 2 0 2 1 0 1 1 0 1 0 1 2 1 1 1 1 0 0 1 0 1 1 0 0 1 0 1 1 0 1 0 0 1 1 1 0 0 1 2 2 2 2 2 0 0 0 1 2 2 0 2 0 1 0 1 1 0 0 1 2 0 1 0 2 2 2 1 2 1 1 0 0 2 0 2 0 0 2 0 2 2 1 2 0 0 0 1 0 1 1 0 1 0 0 1 0 0 0 1 0 0 0 0 0 0 0 0 2 0 0 0 1 0 0 0 0 0 0 0 0 1 1 0 1 0 0 2 0 2 2 0 2 0 2 1 1 0 0 2 0 2 1 1 0 1 1 0 1 1 2 2 1 1 1 0 0 0 2 2 2 2 2 2 1 0 0 1 0 1 0 0 0 1 0 1 1 1 1 2 0 2 2 1 0 0 0 0 0 1 0 1 0 1 0 0 0 0 0 1 1 1 1 1 2 2 1 0 0 1 0 0 0 0 0 2 0 0 0 1 1 0 0 1 0 0 0 0 0 0 2 1 0 0 0 2 1 1 1 0 0 1 0 1 0 2 1 0 0 1 1 1 1 0 1 0 2 0 0 1 2 2 1 1 0 0 1 0 0 0 2 0 0 0 0 0 0 1 1 0 0 0 0 1 1 0 0 0 0 1 2 1 0 0 1 1 1 0 2 0 0 0 0 0 0 2 1 0 2 2 0 0 0 2 0 2 1 0 0 1 0 1 0 0 1 1 0 1 1 2 1 2 1 0 1 1 0 1 1 1 1 1 1 2 0 0 0 0 0 0 1 0 0 0 2 2 1 1 1 1 0 2 0 1 2 1 2 1 1 1 1 1 0 0 0 0 1 0 1 0 0 1 0 0 1 0 0 0 2 1 2 1 1 0 1 0 1 2 1 0 1 1 1 0 1 0 1 1 0 0 0 0 1 0 1 0 1 0 0 2 2 2 1 0 2 2 2 0 1 1 1 0 1 1 2 0 0 2 2 2 2 1 0 1 1 0 0 1 0 1 1 2 0 0 0 2 0 0 2 1 2 1 0 0 2 2 0 0 2 2 1 2 1 0 1 0 1 0 0 0 0 0 0 2 2 0 2 1 2 2 2 1 0 0 0 0 2 1 1 0 0 0 0 1 0 2 2 0 0 1 1 1 1 0 0 1 1 0 0 0 2 2 0 1 1 1 0 0 0 0 2 0 0 0 1 2 0 1 0 0 0 0 0 1 1 2 1 2 0 0 2 0 0 2 1 0 0 0 0 0 1 1 2 0 0 0 0 0 2 1 0 0 1 1 0 2 2 1 0 0 1 1 1 0 0 1 0 2 0 0 0 0 2 0 2 0 0 2 0 1 0 0 2 0 0 0 0 0 1 1 1 2 0 1 0 1 0 0 1 0 2 0 0 0 2 1 0 0 0 2 0 0 2 1 2 1 1 0 1 0 0 0 1 2 0 1 0 0 0 0 2 1 1 1 0 0 2 0 0 0 0 0 0 1 0 0 2 0 1 0 0 2 0 1 1 1 0 1 0 0 0 0 0 0 1 1 1 0 1 0 0 1 2 0 0 0 0 0 1 0 2 0 0 2 1 1 2 1 0 0 0 1 0 0 0 0 0 0 0 1 0 1 0 0 0 2 0 0 0 2 1 0 1 2 2 1 2 0 1 1 1 0 0 1 0 0 0 2 2 0 0 0 2 0 2 1 2 0 1 2 2 0 0 0 0 1 0 0 0 0 0 1 1 1 0 0 2 2 1 1 1 1 0 2 0 2 2 1 2 1 1 0 0 0 0 0 2 0 2 2 0 0 1 0 1 1 0 0 0 0 0 0 0 0 1 0 0 2 0 0 0 2 0 0 1 0 0 1 1 0 0 1 1 1 1 1 0 0 0 0 2 0 1 0 1 2 2 2 0 2 0 0 0 0 0 1 1 1 0 0 0 2 0 2 2 0 0 0 2 1 0 1 1 0 2 0 1 0 0 1 1 2 2 1 1 2 1 0 1 2 1 1 0 1 0 1 1 2 2 0 2 0 0 0 2 0 0 1 1 2 0 0 1 1 2 0 0 1 0 2 0 0 0 0 2 2 1 1 1 0 0 0 2 0 0 0 1 1 0 1 0 0 0 0 1 1 1 0 1 0 0 0 0 0 0 0 1 1 0 0 1 0 1 0 0 0 0 0 0
161 1 0 0 0 0 0 1 0 1 1 0 0 0 0 0 0 0 0 0 2 2 0 0 2 0 0 2 0 1 0 1 2 2 2 1 1 2 0 0 0 0 0 0 2 0 0 1 0 2 1 0 1 1 0 1 0 0 0 0 1 1 0 0 0 1 1 1 2 0 0 0 2 2 2 2 1 0 0 0 0 0 2 1 2 0 0 1 1 2 0 1 2 0 0 2 0 1 1 1 1 2 1 0 1 1 2 1 1 1 0 2 0 1 1 0 0 0 1 0 1 0 2 0 0 0 0 1 2 1 0 0 0 0 0 0 0 0 0 0 0 2 0 0 1 0 0 0 0 0 0 0 1 2 0 0 0 1 1 0 0 0 2 2 1 2 1 0 1 1 0 0 1 1 0 0 2 0 0 1 0 0 0 1 1 0 1 1 1 1 1 2 0 1 1 1 1 0 0 0 1 0 0 2 1 0 1 0 1 0 0 2 1 0 2 2 0 1 2 1 2 1 2 0 0 0 1 0 0 0 1 1 0 0 0 0 1 1 0 0 0 0 2 0 0 0 0 0 0 0 0 0 2 0 0 0 0 0 0 0 0 0 0 1 1 0 1 0 2 1 1 0 0 1 1 0 1 1 2 1 1 0 1 2 0 1 0 0 0 2 0 1 0 2 1 0 1 1 0 1 1 0 1 1 1 0 0 0 0 0 0 1 0 0 0 0 0 0 0 0 0 1 0 1 2 0 0 2 0 2 0 1 0 0 0 0 0 1 1 0 1 1 2 0 1 2 0 1 2 1 1 1 0 1 0 1 1 1 0 0 0 0 1 1 1 1 0 0 2 0 2 0 0 2 1 0 0 0 0 0 0 0 0 1 0 0 0 0 0 1 1 1 1 0 2 0 1 0 1 1 1 1 1 1 0 1 1 0 0 0 0 0 0 0 1 1 0 0 0 0 2 0 0 2 2 2 0 0 0 0 0 1 1 0 1 1 0 0 1 0 1 0 0 0 0 1 0 1 0 0 0 0 1 2 2 1 1 2 1 2 1 0 1 1 1 2 1 2 0 0 1 1 2 2 0 0 0 2 0 2 2 1 0 0 2 1 0 0 2 0 0 1 0 2 2 0 0 1 1 0 0 2 2 2 2 0 1 0 0 1 0 0 0 1 0 0 1 0 1 1 1 2 2 2 1 1 0 0 1 1 1 0 1 1 0 0 1 0 1 2 0 0 0 0 0 1 0 1 1 1 1 1 0 2 2 0 0 0 0 1 1 0 0 0 1 1 0 2 2 0 2 0 0 0 0 0 0 2 1 2 2 0 0 2 0 1 1 2 2 1 1 1 0 1 1 1 1 0 0 0 0 2 1 0 2 2 0 0 0 1 1 0 0 1 0 0 1 0 0 0 0 0 0 0 0 1 1 2 0 0 0 0 0 2 0 0 2 0 0 0 1 1 0 0 2 0 2 2 0 0 2 2 1 0 0 0 0 1 1 0 0 0 2 0 0 1 0 2 0 1 0 1 1 0 0 1 1 1 0 0 1 0 0 2 1 2 1 1 1 1 1 1 0 2 0 0 2 0 0 0 0 1 0 0 0 2 2 1 1 0 0 0 0 1 1 1 0 2 2 2 0 0 0 1 1 1 1 1 1 0 1 2 0 2 0 0 0 0 0 0 0 0 0 0 0 1 1 0 0 1 1 1 1 0 0 0 0 0 2 0 0 2 1 0 0 1 2 0 0 2 0 0 1 0 1 2 1 0 1 1 1 2 0 0 0 2 0 2 2 2 0 0 2 2 0 0 0 1 0 0 0 0 0 0 0 0 1 1 0 0 0 0 1 0 1 0 1 0 2 1 2 1 1 1 0 1 0 0 2 2 1 1 2 0 0 2 0 1 1 0 0 1 1 0 1 0 1 0 0 0 2 0 1 0 1 1 1 1 0 0 2 2 0 0 0 2 2 0 1 0 0 0 0 2 0 2 0 1 2 2 2 0 0 1 0 0 2 0 0 2 0 0 0 0 2 1 1 2 0 0 0 1 0 2 2 1 1 1 0 1 0 0 0 0 0 0 2 1 2 1 0 2 1 2 2 2 1 2 1 0 2 2 1 2 0 0 0 2 0 0 0 2 0 2 0 0 1 1 0 0 0 1 2 0 0 0 0 1 0 0 0 1 2 0 2 0 0 1 1 1 1 0 0 0 0 0 0 1 1 0 0 0 0 2 0 0 0 0 0 0 0 1 0 2 0 1 0 0 0 0 0 0
162 0 0 1 0 0 1 1 0 1 0 1 1 2 1 2 1 0 0 1 1 2 0 1 1 0 0 1 1 1 1 0 2 2 1 0 2 1 0 0 0 0 2 2 2 1 1 0 1 1 0 0 1 1 0 0 0 0 0 1 0 0 0 1 0 0 0 1 2 0 0 1 1 2 0 2 2 1 1 0 1 2 2 1 2 0 0 0 2 2 0 1 0 2 1 2 1 1 1 1 1 2 0 2 0 0 2 0 0 2 0 0 1 1 1 1 1 0 1 0 1 0 1 1 0 1 0 1 2 1 1 1 0 0 0 0 0 0 0 0 0 2 0 0 0 0 0 0 0 0 1 1 0 0 0 1 1 1 0 0 0 1 2 2 2 2 0 0 1 1 0 0 1 1 2 0 1 0 1 1 0 1 1 2 2 1 1 1 0 0 0 1 1 0 1 0 1 0 0 0 0 2 0 0 1 0 1 1 1 0 2 2 1 0 1 2 1 0 2 1 2 0 2 0 0 0 2 0 0 0 0 0 0 0 0 0 0 2 1 0 0 1 2 0 0 0 0 0 1 1 1 0 1 1 0 0 1 0 0 0 0 0 1 1 1 0 0 1 2 0 0 2 0 0 0 1 0 2 2 2 0 0 1 2 0 2 1 0 0 2 0 1 0 2 1 0 2 0 0 1 0 0 0 1 0 0 0 0 1 0 0 2 0 0 0 0 0 1 0 0 0 0 1 0 2 0 0 2 1 0 0 1 1 1 0 0 0 1 1 0 0 1 1 0 2 2 0 0 2 1 0 0 0 1 1 0 1 1 0 1 1 0 2 0 2 0 0 1 2 0 2 0 1 2 2 0 2 1 1 0 0 2 0 0 0 0 0 0 0 0 1 1 0 0 2 0 1 1 1 0 0 2 0 0 0 0 2 0 0 0 0 1 0 0 0 0 1 1 0 0 0 2 2 0 0 1 1 1 0 1 2 2 0 1 1 1 0 0 0 0 1 0 1 2 2 2 0 0 1 0 1 0 2 2 2 1 1 2 2 1 1 0 1 1 0 1 1 1 0 1 1 2 2 2 0 0 0 0 0 0 1 0 1 1 1 0 0 0 1 0 1 1 0 0 1 1 1 1 2 0 0 2 2 2 2 0 0 0 0 0 0 0 0 0 1 0 0 0 0 0 0 2 2 2 1 1 0 0 0 1 1 0 1 1 1 0 0 0 2 2 0 0 2 1 1 1 1 0 0 0 0 0 0 2 2 1 1 0 0 0 0 0 0 1 1 1 0 0 1 0 0 1 1 0 1 0 1 1 1 1 1 0 1 1 1 0 0 0 0 0 0 1 1 1 1 1 1 0 0 0 0 2 0 0 0 2 0 0 2 2 1 0 0 0 1 1 0 0 0 0 1 0 0 1 0 0 2 2 0 0 1 0 0 1 0 0 1 0 0 1 0 1 1 1 1 0 1 0 1 0 2 2 0 1 1 1 0 2 2 1 0 0 0 1 0 0 2 2 1 0 1 1 0 0 0 2 1 0 1 0 1 1 1 1 0 2 0 0 2 2 0 0 1 0 1 0 1 0 0 1 0 1 0 0 2 0 0 2 0 0 0 0 0 0 0 2 0 1 1 1 0 0 1 0 1 1 0 1 1 0 1 2 0 2 0 0 2 1 0 2 1 1 0 0 0 1 1 1 0 0 0 0 0 0 0 1 0 0 2 0 0 1 2 2 2 1 2 1 1 2 0 0 1 0 0 2 1 0 1 1 1 2 1 1 1 1 1 2 2 2 2 0 2 2 2 1 0 0 0 1 0 0 0 0 0 0 2 1 0 2 2 0 0 1 0 0 1 0 2 1 1 1 1 0 0 0 0 0 0 2 0 2 1 0 0 2 0 0 0 0 0 0 1 0 1 0 1 0 0 0 2 0 1 1 1 1 1 0 0 0 0 0 0 0 1 1 1 0 2 0 0 0 0 1 0 1 0 1 2 1 1 1 2 0 0 0 0 1 0 1 0 0 0 0 1 0 1 2 0 0 1 2 0 2 1 2 0 0 1 1 0 0 0 0 0 0 2 1 2 1 1 1 2 0 2 1 1 2 1 0 2 2 0 2 0 0 0 1 0 1 0 2 2 1 0 1 1 0 0 1 0 0 1 0 1 0 1 2 1 0 0 1 1 0 1 1 0 0 0 0 1 0 0 1 1 0 0 0 2 0 0 0 0 1 0 0 0 0 1 1 1 2 0 2 0 0 0 0 0 0 0 0
163 0 0 2 0 0 2 1 1 1 1 0 0 0 0 0 0 2 1 0 2 2 1 0 2 0 0 2 2 1 1 1 1 1 1 1 0 0 0 1 1 0 0 0 2 1 1 0 1 1 1 0 1 1 0 1 0 0 0 0 0 2 0 2 0 2 0 1 1 0 1 1 2 2 0 2 1 1 1 0 0 1 2 2 2 0 1 1 2 2 1 1 2 2 1 2 1 1 0 2 0 1 1 1 0 0 2 0 0 2 1 0 1 1 1 1 1 0 1 0 1 0 0 2 0 2 0 2 2 2 1 1 0 0 0 0 0 0 0 0 2 1 0 0 1 2 1 0 0 0 1 1 0 0 1 0 0 0 0 0 0 0 2 2 1 2 1 2 2 0 0 0 0 2 2 0 1 0 0 0 0 0 0 1 1 0 1 1 0 0 0 2 1 0 1 0 1 0 0 0 0 1 0 0 1 0 0 1 1 0 2 0 1 0 0 2 0 2 0 0 0 0 1 0 1 0 1 0 0 0 1 1 0 0 0 0 0 2 2 1 0 0 2 1 0 0 0 0 1 1 1 1 0 0 1 1 1 0 0 0 0 0 0 0 0 0 0 1 1 0 0 2 1 1 1 2 1 1 1 0 0 0 1 1 0 1 1 2 0 2 0 0 1 2 2 1 2 0 0 2 0 0 0 1 0 0 2 0 1 0 0 2 0 1 0 0 0 0 0 0 1 1 1 0 2 0 1 1 0 0 0 2 0 0 0 0 0 0 2 1 1 1 0 0 0 0 2 0 0 0 0 0 0 0 1 1 0 1 1 0 1 1 1 0 1 0 0 2 0 0 0 2 2 2 2 0 2 0 0 0 0 1 0 2 0 1 0 0 0 1 1 1 1 0 2 0 1 1 0 0 0 0 1 0 0 0 1 1 0 0 0 0 0 0 0 0 0 0 0 0 1 0 0 1 1 2 2 0 1 0 1 1 0 0 2 0 0 0 0 0 1 0 0 1 1 2 0 1 0 2 0 0 0 2 1 0 1 1 1 1 1 0 1 1 0 1 1 2 0 0 0 0 2 2 2 2 0 2 1 1 1 0 0 0 1 1 0 0 2 0 0 2 0 1 0 0 0 1 1 0 0 2 1 0 1 0 1 0 0 1 0 0 0 1 0 0 0 1 0 1 2 2 2 2 0 1 0 2 0 2 0 2 2 1 0 0 1 0 2 2 1 1 1 1 1 1 1 1 1 1 0 1 0 0 2 0 0 0 0 0 0 0 0 1 0 0 0 2 1 1 1 1 0 0 0 0 0 2 2 1 2 0 0 0 0 0 0 2 1 0 0 1 0 1 1 1 1 0 0 0 0 2 1 1 0 2 1 0 2 1 0 0 0 1 1 1 0 0 1 0 1 0 0 1 0 0 1 1 0 0 2 0 2 2 0 1 1 0 0 0 0 0 0 0 2 0 1 0 1 0 0 1 1 0 1 1 0 2 2 1 0 0 1 1 0 0 0 1 1 0 1 1 0 0 2 2 0 0 1 0 1 0 1 1 0 1 2 1 2 1 0 0 0 1 0 0 1 0 0 1 0 1 0 0 2 1 2 0 1 1 1 0 0 1 1 0 0 2 1 1 0 0 0 0 1 2 0 2 1 0 0 1 0 2 0 0 0 0 0 0 0 1 1 0 2 0 2 1 0 0 0 0 1 0 0 1 0 1 1 1 1 0 2 1 0 1 1 1 1 0 1 0 0 0 0 0 1 0 0 0 1 1 0 0 0 2 0 2 2 2 0 0 1 0 0 0 0 0 0 0 0 0 0 0 1 0 0 1 0 1 1 1 0 1 0 0 1 0 2 2 1 1 2 1 0 0 0 0 1 2 1 1 2 0 0 2 0 2 1 0 1 2 0 0 0 0 0 1 1 0 1 0 1 0 2 0 0 0 1 1 0 1 0 0 0 0 1 0 1 0 0 0 0 2 0 1 0 0 1 0 0 2 2 0 0 0 0 0 0 2 0 0 0 0 2 0 2 2 0 1 0 2 0 2 2 0 2 2 0 0 0 0 0 0 0 0 2 1 1 0 1 0 2 0 1 0 0 1 0 0 2 2 1 2 0 0 0 0 0 0 0 0 2 1 0 1 1 1 0 0 0 1 2 0 0 0 0 1 0 0 0 0 1 0 1 1 1 0 0 1 1 0 0 0 0 1 0 1 1 0 0 0 0 1 0 1 0 0 0 0 0 0 0 1 0 0 0 0 0 1 2 1
164 0 0 1 0 0 2 1 0 0 0 0 0 0 0 0 0 1 1 0 2 2 0 0 2 0 0 1 1 1 1 1 0 0 2 0 2 2 0 0 0 0 1 1 2 1 2 0 1 1 1 0 1 1 0 0 0 0 2 0 1 0 0 0 0 1 0 0 1 0 1 1 1 2 1 2 2 1 1 1 0 2 1 0 0 0 1 0 2 2 0 1 2 1 1 1 1 0 0 0 0 2 0 1 1 1 2 0 0 2 0 0 1 0 2 2 2 0 1 0 1 0 2 0 0 1 0 0 0 0 0 1 0 0 0 0 0 0 0 0 1 1 0 0 2 1 0 0 0 0 0 0 0 1 2 1 0 0 0 1 1 1 1 2 1 2 1 1 0 1 0 0 0 2 0 0 2 0 0 1 0 0 0 2 1 0 1 1 0 0 1 2 1 0 1 0 1 0 0 0 0 0 0 0 1 1 1 1 0 1 2 1 1 0 0 2 0 1 2 1 2 1 2 0 0 0 2 0 0 0 0 0 0 0 0 0 0 2 2 0 0 1 2 0 0 0 0 0 2 0 0 0 1 1 0 0 0 0 0 0 0 0 1 2 1 0 1 1 2 2 0 0 1 1 0 0 0 1 2 1 1 0 1 2 0 2 1 1 1 2 0 2 0 2 2 0 2 1 0 2 0 0 2 0 1 0 0 0 0 0 1 1 0 2 2 0 1 0 0 0 0 2 1 0 1 0 1 0 0 0 0 1 0 1 0 0 0 1 1 0 0 2 2 0 1 1 1 0 2 2 0 0 0 0 2 0 0 1 0 1 1 0 2 1 2 0 0 2 1 1 1 1 1 1 0 2 1 1 1 1 1 0 0 1 0 1 0 0 0 0 0 0 0 1 2 0 1 2 0 0 0 1 1 1 1 0 0 1 0 0 1 1 0 0 2 0 0 1 0 0 0 1 0 0 1 1 0 0 2 0 1 1 0 2 0 0 1 1 0 0 2 0 0 1 1 2 0 1 0 1 0 0 1 2 1 1 0 1 1 0 2 0 2 2 0 2 2 2 0 0 0 0 2 2 0 0 0 2 0 0 0 0 1 1 1 0 0 0 1 0 1 0 1 0 0 0 0 1 1 0 0 2 2 1 2 1 1 0 0 2 0 0 0 1 0 1 0 0 0 0 0 2 2 2 1 0 0 0 0 2 1 0 2 1 1 0 1 0 2 2 2 0 0 0 2 0 2 0 0 0 0 0 0 2 1 1 1 0 1 0 0 1 0 0 0 0 2 1 0 1 0 1 0 0 0 0 0 2 2 2 2 0 1 1 0 0 1 2 2 1 0 0 0 1 0 0 0 0 0 0 0 2 2 0 0 0 2 0 0 1 1 0 1 1 1 1 0 0 0 0 1 0 0 0 0 1 1 1 0 0 1 1 2 1 0 0 1 0 1 0 0 0 0 0 0 0 0 1 1 1 1 2 1 1 1 1 0 1 0 0 0 0 0 0 0 1 1 2 1 0 0 2 1 0 0 2 2 1 2 1 0 0 0 1 0 1 2 0 1 2 0 0 1 0 0 0 0 0 0 0 0 1 0 0 1 1 1 2 0 0 1 0 0 0 1 0 0 1 1 1 0 0 1 1 1 2 0 0 0 0 0 1 0 2 0 0 1 0 0 0 0 0 0 0 0 1 1 0 0 0 0 0 1 0 1 1 1 0 2 0 0 0 2 0 0 0 2 2 1 2 0 1 0 0 0 1 1 0 1 2 2 0 0 0 0 1 0 1 0 2 0 2 2 1 0 0 0 1 0 0 0 0 0 0 0 1 1 0 0 2 1 0 2 0 2 0 2 0 2 2 1 2 1 0 0 0 0 0 0 1 0 1 1 0 0 2 0 0 1 1 1 1 1 0 1 0 1 1 1 1 0 0 0 0 2 0 0 0 0 0 2 2 0 0 0 2 2 0 2 0 0 0 0 1 0 2 0 1 2 1 1 0 2 0 0 0 0 0 0 1 0 1 0 0 2 0 2 1 0 0 0 1 0 1 2 0 2 0 1 1 1 0 0 0 1 0 1 2 2 1 1 0 2 1 2 2 2 1 0 0 2 2 1 2 0 0 0 1 0 0 0 2 1 0 0 0 0 0 1 0 1 0 1 1 0 0 1 2 0 0 0 0 0 0 0 1 0 1 2 2 0 0 0 0 0 1 1 1 1 1 0 1 0 1 0 0 0 0 0 1 1 0 1 1 1 0 0 0 0 0 0 0
165 1 0 1 0 0 0 2 0 2 2 0 0 0 0 0 0 1 1 2 0 1 0 0 2 0 0 2 0 0 2 0 1 1 1 1 2 0 0 2 2 0 0 2 2 1 0 0 1 1 1 0 1 0 0 0 1 0 0 0 0 2 0 2 0 1 0 0 2 0 0 1 2 2 1 2 2 1 1 0 1 2 2 1 2 0 0 0 2 2 0 1 1 1 1 1 1 1 1 1 1 2 1 1 0 0 2 1 1 1 0 2 1 1 2 2 2 0 1 0 1 0 1 1 0 1 0 2 2 2 0 0 0 0 0 0 1 0 0 0 1 2 1 0 0 0 0 0 0 0 0 0 1 0 0 0 1 1 0 0 1 0 1 1 1 2 1 0 2 0 0 0 0 2 1 0 2 0 0 0 0 0 0 2 2 1 1 2 2 0 0 2 2 1 2 0 2 0 0 0 1 0 0 0 0 0 2 1 2 1 1 1 0 0 1 2 1 0 1 1 1 1 2 0 0 0 0 1 1 1 0 0 0 1 1 1 0 2 2 2 0 0 2 1 0 0 0 0 1 0 0 0 1 1 0 0 1 1 0 2 1 1 0 1 2 0 0 0 0 0 1 2 0 1 1 1 0 0 1 0 0 1 0 1 0 1 1 1 0 2 0 0 0 2 2 0 0 0 0 1 1 0 1 0 0 0 0 0 1 0 0 1 0 1 1 0 0 0 0 0 0 1 2 1 1 0 0 0 0 1 0 1 0 0 0 0 0 2 0 0 0 0 1 0 1 1 1 1 2 1 1 0 0 0 1 1 0 0 0 2 2 0 1 1 1 1 0 2 1 0 1 1 0 2 0 0 1 1 1 1 1 0 0 0 0 0 0 0 0 1 0 1 0 0 2 2 0 0 0 0 0 0 0 2 1 1 0 1 1 1 0 0 1 1 1 0 0 0 0 1 0 1 0 1 1 1 0 0 1 0 1 1 0 2 0 1 1 0 0 0 0 0 0 0 0 0 0 2 0 0 0 0 0 2 1 1 0 2 1 1 1 0 2 1 0 1 1 2 0 0 1 1 2 2 1 1 0 2 0 1 1 1 1 1 2 1 0 0 1 0 1 0 1 2 1 0 0 0 1 1 0 2 1 1 1 1 1 0 0 2 0 0 0 1 0 1 0 0 0 0 0 2 2 2 0 0 0 0 0 2 1 1 2 1 0 0 2 1 2 1 0 1 1 1 2 1 2 1 1 2 1 1 0 0 2 0 0 1 0 2 1 0 0 0 1 1 0 0 1 0 0 2 0 0 0 0 0 1 1 2 2 0 0 0 0 0 0 2 2 1 0 0 1 1 0 0 2 1 0 0 1 1 1 0 0 1 1 0 1 1 1 1 0 0 1 0 0 0 0 0 1 0 0 1 0 0 0 1 0 0 0 1 1 0 0 1 0 0 0 1 0 0 2 2 2 0 0 2 0 0 0 2 1 1 0 0 0 2 2 0 0 0 0 0 1 1 1 2 1 0 1 0 0 0 0 2 1 0 1 0 0 0 0 0 1 2 0 0 0 1 0 0 0 0 0 0 0 1 0 2 0 2 0 1 1 2 1 2 0 0 1 0 0 1 0 0 0 1 1 1 0 1 0 0 1 1 0 1 1 0 1 2 1 2 0 1 1 1 0 1 1 0 0 0 1 0 1 1 0 0 0 0 0 0 0 0 0 0 1 0 0 1 2 2 1 1 2 1 1 2 0 0 2 0 2 1 0 0 1 1 2 2 0 0 0 2 0 2 2 2 0 0 1 0 0 0 0 0 0 0 0 0 0 0 2 0 1 0 0 1 1 1 0 2 0 0 2 0 2 2 1 1 0 2 0 0 0 0 1 2 0 2 2 1 0 1 0 1 1 1 1 1 0 0 1 0 1 0 0 1 1 0 0 0 2 0 0 0 1 1 1 2 0 0 0 0 1 0 1 0 0 0 0 1 0 0 0 1 2 1 1 0 2 1 0 0 0 2 0 2 0 0 0 0 2 0 2 2 0 1 0 2 0 2 2 1 1 2 0 1 1 0 1 1 1 1 0 0 2 2 0 0 2 1 0 0 2 1 0 1 1 1 1 2 0 0 0 0 0 1 0 1 1 1 0 0 0 1 1 0 1 0 0 0 0 0 2 1 0 0 0 0 2 0 1 1 1 0 0 1 0 0 1 0 0 0 0 0 1 0 0 0 0 1 0 0 0 0 0 1 1 1 0 1 2 0 0 0 0 0 1 1
166 0 0 0 0 0 0 2 0 1 0 1 1 1 1 1 0 2 2 0 1 1 1 0 2 0 1 1 0 2 0 0 2 2 0 2 0 1 0 0 0 0 1 0 1 1 0 1 0 1 1 0 0 1 1 0 0 0 0 0 1 1 0 1 0 0 0 1 1 0 0 1 2 1 0 1 1 0 0 1 0 1 2 1 1 0 0 0 2 2 0 1 0 1 2 2 2 0 0 2 0 1 1 0 1 0 2 0 0 2 0 1 2 2 2 2 2 1 2 0 1 1 1 1 0 1 0 1 1 1 1 1 1 0 0 1 1 0 0 0 1 2 0 0 2 2 0 0 0 0 0 1 2 2 0 0 0 1 1 0 0 1 2 2 2 2 0 1 1 0 1 2 0 2 1 0 2 0 0 1 0 0 1 2 1 0 1 1 0 0 0 2 1 0 1 0 0 0 0 0 0 0 0 0 1 0 1 2 0 0 1 1 2 0 2 2 1 1 0 1 1 0 2 1 0 0 0 0 0 0 0 0 1 1 0 0 0 2 2 2 0 0 2 1 0 0 0 0 1 0 0 0 1 1 0 0 1 0 0 1 1 1 0 2 2 0 0 0 2 1 1 0 1 0 0 0 2 1 2 1 1 0 0 0 1 1 0 1 0 2 0 1 1 2 2 1 2 0 0 1 1 1 0 0 0 0 1 0 1 0 0 1 0 1 1 1 0 0 0 0 0 2 2 1 1 0 0 0 0 1 0 1 0 0 0 0 0 0 2 0 0 1 1 0 0 0 1 0 2 0 0 0 1 0 1 0 0 0 1 0 1 1 2 2 0 0 0 2 2 0 2 0 0 2 0 1 1 0 0 0 0 0 0 0 0 1 0 0 0 0 0 0 0 0 2 1 0 0 0 0 0 0 0 1 0 1 1 0 0 0 1 0 0 0 1 1 1 0 0 1 0 1 0 0 0 1 1 0 0 1 2 1 1 0 1 1 0 1 0 0 2 0 0 1 1 2 0 0 0 2 0 0 0 0 0 0 0 2 1 2 0 0 0 1 0 2 2 2 0 0 0 0 2 2 2 2 0 2 0 1 1 0 1 1 1 1 1 0 2 0 0 2 2 1 0 0 0 1 1 0 1 2 2 1 2 1 2 0 0 1 0 1 0 1 1 1 0 0 0 0 0 2 1 2 0 0 1 1 0 1 0 2 0 0 0 0 1 0 0 1 1 0 0 0 0 1 2 0 0 0 0 0 0 2 1 1 0 1 0 0 0 0 0 1 1 1 0 0 0 0 0 1 1 0 1 0 1 1 1 1 2 0 1 1 1 1 1 1 1 1 0 0 0 2 0 2 0 0 0 0 0 2 1 0 0 2 0 0 2 2 1 1 1 2 0 2 0 0 2 0 0 0 0 0 0 1 1 1 0 0 1 0 1 1 0 0 1 0 1 0 1 2 0 1 1 0 0 1 2 1 0 2 0 0 0 0 0 1 1 0 0 0 1 0 1 1 1 2 1 1 1 1 0 0 0 1 1 1 1 0 0 0 1 1 0 2 0 1 1 1 1 1 0 0 0 0 2 0 0 2 1 1 0 0 1 2 2 1 1 0 1 0 1 0 0 1 0 0 0 0 0 0 0 0 2 0 1 0 0 0 0 1 0 2 0 0 1 1 1 1 0 1 0 0 0 1 1 0 0 1 0 1 0 1 0 0 0 0 0 0 0 0 2 0 0 0 1 1 1 2 0 0 0 0 0 0 1 0 0 0 2 2 2 2 1 1 1 2 0 2 0 2 2 2 0 0 1 1 0 0 1 0 0 0 0 0 1 0 0 2 1 0 1 1 1 0 2 1 1 1 1 0 1 1 0 0 0 0 1 2 0 2 2 1 1 1 0 1 0 0 1 1 0 0 1 1 1 1 0 1 2 0 1 1 1 1 1 0 0 0 0 1 1 0 1 1 1 0 1 0 0 0 1 0 0 1 1 0 2 0 0 1 0 0 0 0 2 0 0 1 0 0 0 0 2 0 2 2 0 0 0 2 1 2 2 0 1 1 0 1 0 0 0 0 1 1 1 0 1 1 0 0 1 0 1 1 0 1 0 1 2 2 0 1 1 0 0 2 0 0 0 0 1 2 0 1 2 0 1 0 1 0 2 0 1 0 0 2 0 0 0 0 1 0 1 0 0 0 0 0 1 0 0 0 0 1 0 2 0 0 0 0 0 2 0 0 0 0 0 0 0 1 0 0 1 0 1 0 0 0 2 0
167 0 0 2 0 0 0 2 0 1 0 1 0 0 0 0 0 2 0 0 2 2 0 0 2 0 0 2 0 0 0 1 1 2 0 0 2 2 0 0 0 0 0 0 0 2 1 0 1 1 1 0 0 0 1 0 0 1 2 0 0 1 2 0 0 0 0 1 1 0 0 1 2 1 1 1 1 1 1 0 2 2 1 1 1 0 0 0 2 2 0 2 2 2 1 1 1 0 0 1 0 2 1 0 1 0 1 1 2 0 0 1 1 1 1 1 1 0 1 0 2 0 1 1 0 1 0 2 2 2 0 0 0 0 1 0 0 0 0 0 0 2 0 0 0 0 0 0 0 0 0 1 1 1 0 0 0 0 0 0 0 2 1 2 1 2 0 1 0 1 1 0 0 2 2 0 1 0 0 0 0 0 0 1 0 0 0 0 0 0 0 1 1 0 1 0 0 0 0 0 1 0 0 0 1 1 1 1 1 0 1 0 2 0 2 2 0 0 0 0 1 1 1 0 0 0 0 0 0 0 1 1 0 0 0 0 0 2 2 1 0 1 2 1 0 0 0 0 1 0 0 0 0 0 0 0 1 0 1 0 0 0 1 1 1 0 0 0 1 0 1 1 1 0 1 1 0 1 2 2 0 0 1 1 0 1 0 1 0 2 0 1 1 2 2 1 1 0 0 1 2 1 1 0 1 0 0 1 0 0 1 2 0 2 2 1 0 0 1 0 0 1 2 0 1 0 0 1 1 2 0 1 0 0 0 0 0 1 1 1 0 0 1 0 0 0 1 1 1 0 1 1 0 0 0 2 0 2 0 1 1 0 1 1 0 0 0 2 1 0 1 1 1 2 1 0 1 1 1 0 0 2 0 0 0 0 0 0 0 0 0 0 1 0 2 0 1 0 0 0 0 0 1 2 0 1 0 1 0 0 0 0 0 0 0 0 0 0 0 0 0 1 0 1 0 1 0 0 0 1 1 1 0 1 1 1 0 0 0 0 1 0 0 1 1 2 1 1 0 2 0 0 0 1 1 1 0 1 1 1 1 0 1 1 0 1 1 1 0 1 1 2 2 2 0 0 0 1 0 0 1 0 1 1 2 2 0 0 1 0 1 1 0 2 0 0 0 1 1 0 1 1 1 0 1 2 2 0 1 0 1 0 1 2 0 0 0 0 0 1 2 1 1 1 0 1 1 2 0 2 0 2 2 1 2 0 1 0 1 1 0 1 2 2 2 2 1 0 0 0 0 0 0 0 2 0 0 0 0 1 1 0 1 0 0 0 1 1 1 0 1 0 1 0 0 0 1 2 2 1 2 0 0 0 0 0 0 0 0 0 0 0 0 0 0 0 1 0 0 0 0 2 1 0 0 1 1 0 2 2 0 0 0 1 1 1 0 0 1 0 0 0 0 0 0 2 0 1 0 0 0 0 0 2 0 1 0 0 0 0 1 1 0 1 2 0 2 1 1 0 0 1 1 1 1 1 0 2 2 1 1 0 1 0 1 1 1 2 0 1 1 0 0 0 0 2 0 0 1 0 0 1 0 2 1 2 1 0 0 1 0 0 0 0 0 0 0 0 0 1 0 1 0 0 0 2 2 1 0 0 0 0 1 0 1 0 0 1 1 1 0 0 0 0 1 0 0 2 2 0 2 2 0 2 0 0 1 0 0 2 0 2 0 0 1 0 1 0 0 0 0 0 2 0 0 1 1 1 1 1 1 0 2 1 1 0 2 2 2 2 0 0 1 1 0 1 2 0 1 1 2 2 0 0 1 1 1 2 1 2 1 1 2 2 0 0 1 1 0 0 0 0 0 0 0 0 0 2 0 0 0 0 0 1 0 0 1 0 2 2 1 1 1 1 0 0 0 0 1 2 0 2 2 0 0 0 1 0 2 0 1 1 0 1 1 0 1 0 0 0 2 0 1 0 1 0 1 0 0 0 1 2 1 0 1 0 1 0 1 0 0 0 1 1 0 1 1 0 2 1 1 1 2 1 0 0 0 0 1 2 0 0 0 1 2 0 2 1 0 0 0 2 0 2 2 1 2 0 0 2 1 0 0 0 2 1 1 0 1 1 0 0 1 0 1 1 1 0 1 0 1 0 0 2 0 0 0 0 0 2 0 0 2 1 0 1 1 0 1 0 0 0 1 0 0 0 1 1 0 0 0 0 1 1 2 0 0 1 2 2 0 0 0 1 1 0 0 2 0 0 0 0 0 1 0 0 0 0 0 1 1 1 0 2 1 0 1 0 0 0 2 0
168 1 0 0 0 0 1 2 1 2 2 0 0 1 0 0 0 2 0 0 2 2 0 0 2 0 0 0 1 2 0 1 1 2 1 0 2 1 0 0 0 0 1 0 1 0 1 0 1 1 1 0 2 2 0 1 0 0 0 0 1 0 0 2 0 0 0 1 1 0 0 0 1 2 1 2 2 1 1 1 0 1 2 0 1 0 0 0 0 1 0 0 1 2 0 2 0 1 1 1 1 2 0 1 0 0 2 0 0 2 1 1 1 2 2 2 2 1 1 0 2 1 1 1 0 0 0 0 1 1 0 0 0 0 0 0 0 0 0 0 0 2 0 0 1 1 0 0 0 0 0 1 0 0 0 0 0 1 0 0 1 0 2 2 1 2 0 0 0 2 0 0 1 1 0 0 2 1 0 1 0 1 1 2 2 0 2 2 0 0 0 2 0 0 0 1 1 1 0 0 0 1 0 1 0 1 2 1 1 0 2 0 2 0 1 2 2 0 1 0 1 1 1 0 1 0 1 0 0 0 0 0 0 0 0 0 0 2 2 1 0 0 2 0 0 0 0 0 1 1 1 0 1 0 0 0 2 1 0 0 0 0 0 2 1 0 0 0 2 1 0 2 1 1 0 1 0 2 2 2 0 0 1 1 1 1 2 0 0 2 0 2 0 2 2 0 2 0 0 0 2 0 1 0 0 0 1 0 0 1 0 1 0 2 2 0 0 1 0 0 0 1 0 1 2 0 1 1 1 1 0 1 0 0 0 0 0 1 1 0 0 1 2 0 1 1 0 0 1 1 0 0 0 0 2 0 1 1 0 2 2 0 2 0 2 1 0 1 1 0 1 1 0 2 1 0 1 1 1 1 1 0 0 1 0 2 0 0 0 1 1 1 1 0 2 1 0 0 0 0 0 1 2 0 0 0 2 2 0 0 0 1 0 0 0 0 1 1 0 0 0 2 0 0 0 1 1 2 0 0 2 0 0 2 1 0 1 1 2 1 0 0 0 0 0 1 0 2 0 1 0 0 2 2 2 2 0 2 2 2 1 0 1 1 0 1 1 2 0 0 1 1 2 2 0 0 0 2 1 1 1 0 1 1 1 0 0 1 2 0 0 2 1 1 0 0 0 1 1 0 1 2 2 2 2 1 1 0 1 0 1 0 0 0 1 0 0 0 1 1 0 2 1 1 0 1 1 1 1 2 0 1 2 1 0 1 0 0 2 2 2 0 1 1 1 0 1 1 1 2 1 1 0 1 1 1 0 0 0 0 0 0 1 1 0 0 0 1 0 1 0 0 1 0 1 0 1 0 1 2 2 0 0 0 0 0 0 1 1 1 0 0 1 0 2 0 1 0 0 0 0 1 0 0 0 2 0 0 0 0 0 0 0 2 1 2 0 0 0 1 0 1 0 1 0 0 1 1 0 0 2 0 2 1 0 1 0 0 2 0 1 1 0 0 1 0 0 1 2 0 0 2 1 1 0 0 0 2 2 0 0 0 2 0 0 1 1 2 0 1 1 0 1 0 0 2 0 0 2 0 0 0 0 2 1 1 1 0 1 1 0 0 0 1 0 0 1 1 0 2 1 1 0 0 2 0 2 2 0 0 1 1 0 0 0 1 0 0 0 0 0 0 0 1 0 1 1 0 0 0 0 1 0 2 0 0 2 1 0 1 1 0 0 0 1 0 1 0 0 1 1 1 0 0 0 2 0 0 0 0 0 0 2 0 1 0 2 1 2 0 1 0 1 1 0 0 2 0 0 1 1 1 0 0 1 0 1 2 2 2 0 0 2 1 0 0 1 0 0 1 0 0 0 0 0 0 0 0 0 2 1 0 1 1 1 0 2 2 2 1 0 1 1 0 0 0 0 0 2 2 1 1 2 0 0 2 0 1 0 0 0 1 0 0 1 1 1 0 0 0 2 0 1 0 2 0 0 1 0 0 2 2 0 0 0 1 1 0 0 0 0 0 0 1 0 0 0 1 1 1 2 0 2 0 0 0 0 0 0 2 0 0 0 1 1 0 1 1 0 1 0 2 0 2 1 2 0 1 0 0 0 0 0 0 2 0 2 1 1 0 1 0 2 1 1 0 1 0 0 1 2 1 0 1 0 0 0 1 0 0 0 2 0 0 0 0 0 0 1 0 1 0 2 0 0 0 1 2 2 2 1 2 0 1 1 1 0 0 0 0 0 0 0 0 0 1 0 0 2 1 1 0 0 2 0 1 1 0 0 2 2 0 0 1 0 0 0 0 1 0 1 0
169 1 0 1 0 1 1 2 0 2 1 1 1 1 1 1 0 2 0 0 2 2 2 0 2 0 0 0 1 2 0 1 0 0 1 1 1 1 0 1 0 1 1 1 2 1 0 0 1 1 1 0 1 1 0 1 0 0 0 0 1 1 0 0 0 0 0 0 1 1 0 0 2 2 2 2 2 0 0 0 1 2 2 1 2 0 0 0 1 2 0 0 2 1 2 2 2 0 0 1 0 2 1 1 0 0 2 0 0 2 0 0 1 1 1 1 1 0 2 0 0 0 2 0 0 0 0 1 2 2 0 0 0 1 0 1 1 0 0 0 0 2 1 1 0 0 0 0 1 1 1 1 2 1 0 1 1 1 0 1 1 1 2 2 1 2 1 0 0 0 1 1 2 0 1 0 1 0 0 1 0 1 1 1 1 0 1 1 0 0 0 2 1 1 1 0 1 0 0 0 0 1 0 0 0 0 2 2 1 0 0 2 2 0 2 2 0 1 1 0 1 1 2 0 0 0 0 1 0 0 0 0 0 0 0 0 0 2 2 1 0 1 2 0 0 0 0 0 2 0 0 0 2 1 0 0 0 1 0 0 0 0 2 2 1 0 1 1 1 0 0 1 0 0 0 0 0 1 2 1 1 1 2 2 0 2 2 0 0 2 0 0 1 2 2 2 1 1 1 2 0 0 1 0 1 0 0 0 2 0 0 2 0 1 1 1 0 1 0 0 1 0 0 2 1 0 0 2 1 2 1 1 0 0 0 1 0 2 0 0 0 2 2 1 2 2 0 0 1 0 0 0 0 1 1 0 0 1 0 1 1 0 2 0 1 0 0 2 1 0 1 1 0 2 1 0 1 0 0 0 1 1 0 0 0 1 0 0 0 1 1 1 0 0 2 0 1 1 1 0 0 1 1 1 0 1 1 0 0 0 1 0 0 0 0 0 1 0 0 0 0 1 1 1 0 2 1 0 0 1 2 1 1 1 1 1 0 2 1 0 1 0 0 0 0 2 2 1 0 1 0 0 1 2 2 0 2 2 2 1 1 1 0 0 0 1 1 2 0 0 0 1 2 2 1 0 1 1 0 1 1 0 1 1 1 0 0 1 2 1 0 1 0 1 1 2 2 0 0 0 2 0 2 2 2 0 0 0 1 0 0 0 0 1 0 0 1 1 0 1 1 2 2 2 1 1 0 1 0 2 0 2 1 0 0 0 1 0 0 0 2 0 1 0 0 2 0 2 2 2 1 1 0 1 2 0 0 1 0 1 1 0 0 2 0 0 0 0 0 0 0 1 0 0 0 0 0 1 1 1 1 0 0 1 1 1 2 2 1 0 0 0 1 1 0 1 0 0 0 0 0 1 1 0 0 1 0 1 1 1 0 0 0 1 1 1 0 0 0 0 1 0 0 0 0 0 2 1 0 0 0 1 0 1 0 0 1 0 0 0 1 1 0 0 1 0 1 1 1 0 1 1 0 0 0 0 0 2 2 0 0 0 1 0 1 1 0 2 0 1 1 0 0 0 0 1 1 0 1 0 1 1 0 2 0 1 2 1 2 1 1 1 1 1 1 0 2 0 0 1 0 2 0 0 1 2 2 1 1 0 0 0 0 2 0 2 0 1 1 1 1 0 1 0 1 2 0 2 2 0 0 0 1 2 0 1 2 1 0 2 1 1 0 0 1 0 1 0 0 0 0 0 0 0 0 0 0 1 2 1 1 2 2 1 1 0 2 1 1 2 0 0 0 0 0 1 1 0 0 1 1 2 1 1 0 1 0 1 1 2 0 1 2 0 0 0 0 1 0 0 0 0 1 1 1 0 1 0 0 2 1 0 1 0 1 1 1 1 0 0 0 0 1 1 0 0 0 0 1 2 1 1 1 1 1 2 0 0 1 0 0 0 0 0 0 0 0 0 0 0 2 0 1 0 1 0 1 1 1 1 1 2 0 0 0 0 0 0 2 0 0 0 0 0 0 0 0 1 2 2 2 0 0 0 0 0 1 1 0 0 1 1 0 0 2 0 2 2 0 0 0 0 1 1 2 1 1 1 0 0 0 0 0 0 1 1 1 1 2 2 0 0 2 1 1 1 0 1 0 1 2 2 0 2 0 0 1 1 0 0 0 0 1 2 1 0 2 1 0 0 1 0 1 0 1 0 1 2 2 1 0 1 1 1 2 0 0 2 2 2 0 0 1 1 1 0 0 1 1 0 0 0 0 0 0 0 0 0 1 0 0 0 0 2 1 0 0 1 1 0 2 1
170 0 0 1 0 0 2 2 0 2 0 1 0 1 0 0 0 0 0 0 2 2 0 0 2 0 0 2 0 0 2 1 2 2 1 0 2 2 0 1 1 1 1 1 1 1 1 0 2 0 0 0 1 1 1 1 0 0 2 1 1 0 1 1 0 1 0 2 2 0 0 2 1 1 0 1 1 1 1 1 1 2 2 1 2 0 1 2 2 2 0 1 2 2 1 1 1 2 1 1 1 2 0 0 1 1 2 1 1 1 0 1 0 1 1 0 1 0 1 0 1 0 1 1 0 1 0 1 2 2 1 1 0 0 0 0 0 0 2 0 0 2 0 0 1 2 0 0 0 0 0 0 0 0 1 0 1 1 0 0 0 0 2 2 0 1 0 2 0 2 0 2 0 2 1 0 0 0 0 2 0 0 0 2 2 1 1 1 1 1 1 2 2 0 2 0 0 0 0 0 1 0 0 0 1 0 1 0 2 0 2 1 1 1 2 2 0 0 1 1 2 1 1 0 0 0 1 0 0 0 1 1 0 0 0 0 0 2 2 1 0 0 2 0 0 0 0 0 2 0 0 2 2 0 0 0 0 0 0 0 0 0 2 2 1 0 0 1 1 1 1 2 0 2 0 1 0 1 1 0 1 1 1 2 0 2 1 1 0 2 0 0 1 2 2 1 2 1 0 1 0 1 1 0 1 0 1 1 0 0 2 2 0 1 1 0 0 0 1 0 0 2 2 0 1 0 0 2 2 0 0 1 0 0 0 0 0 1 1 0 0 1 2 1 0 0 2 0 1 1 0 0 0 0 0 2 0 1 0 2 2 0 1 1 1 0 0 2 1 0 1 1 0 2 1 0 1 0 0 0 0 1 0 0 0 1 0 0 0 0 0 0 1 0 2 0 0 0 0 1 1 1 0 2 0 2 0 0 0 0 2 0 0 0 2 0 0 0 1 0 0 1 1 1 1 2 1 0 0 1 2 1 1 0 2 2 1 1 0 0 1 0 0 0 0 2 0 1 0 1 0 1 1 2 2 1 1 1 1 0 2 0 1 1 0 1 1 1 0 1 1 2 2 2 0 0 0 1 0 1 2 0 1 1 1 0 0 0 1 0 1 0 2 2 1 0 0 0 1 1 0 2 2 1 2 1 2 1 0 1 0 0 1 1 1 0 0 0 2 1 0 2 2 1 0 1 0 1 0 1 1 1 1 0 1 0 1 0 1 1 1 1 2 2 2 2 1 1 1 1 1 1 0 2 1 1 0 1 0 1 1 0 0 1 0 0 0 0 2 0 0 1 0 0 0 0 0 1 1 2 1 0 0 1 0 0 1 1 1 1 0 0 1 0 0 1 0 0 0 0 0 2 0 0 2 2 0 0 1 1 1 0 0 1 1 1 1 0 1 0 1 0 0 0 0 1 1 1 0 0 1 0 0 2 0 0 1 0 0 0 0 1 0 2 1 0 1 0 1 0 0 2 0 1 0 0 0 2 2 0 0 0 1 1 0 1 2 2 0 0 1 1 0 0 0 2 0 1 1 0 0 0 0 2 0 1 2 1 1 1 1 1 0 0 0 0 1 0 0 0 0 0 0 1 0 2 1 1 0 0 0 0 0 1 0 0 0 2 1 1 0 0 2 0 0 1 0 0 0 0 0 0 0 2 0 0 1 0 0 1 0 1 0 1 2 0 2 0 0 0 0 0 0 1 1 0 0 0 2 1 0 1 2 1 1 0 2 2 2 2 0 0 0 1 0 0 1 0 0 1 1 2 0 0 0 1 0 2 1 2 0 1 1 0 0 0 0 0 0 0 0 0 0 0 0 1 1 1 0 1 1 0 1 2 0 0 1 0 2 2 2 2 1 1 0 0 0 0 1 2 1 1 2 0 0 1 1 0 1 0 0 0 0 0 1 0 1 1 1 0 1 0 1 0 1 0 1 0 0 0 2 2 0 0 1 0 0 0 2 1 0 0 0 2 0 0 0 1 2 0 0 1 2 0 0 0 0 0 0 2 0 0 2 0 1 0 1 2 0 1 0 1 0 2 2 0 2 1 0 2 1 0 0 0 1 1 2 1 2 1 0 1 2 1 1 1 1 2 0 2 1 1 0 2 0 0 0 0 0 0 1 2 1 1 1 1 1 0 0 0 1 0 2 0 1 0 0 2 2 1 0 1 0 1 1 1 0 0 0 0 1 0 0 0 0 1 0 1 1 0 0 0 0 2 0 0 0 0 0 0 0 0 0 1 0 0 0 1 1 1 1 0
171 0 1 2 0 0 2 2 0 0 0 0 0 0 0 0 0 2 1 0 1 1 0 1 1 0 0 2 0 0 1 0 1 2 1 1 1 1 0 0 0 0 1 1 1 1 1 1 1 1 0 0 0 1 1 0 0 0 0 1 0 1 0 1 1 1 0 0 2 1 0 0 1 2 1 2 2 0 0 0 1 2 2 2 2 0 0 1 2 2 1 1 1 2 0 1 0 0 0 1 0 2 1 0 0 0 2 0 0 2 0 1 1 1 1 1 1 0 0 0 2 0 1 1 1 0 0 1 1 1 0 0 0 0 0 0 0 0 0 0 0 1 0 0 1 2 1 0 1 1 0 0 1 1 0 0 0 0 1 0 2 0 2 2 0 1 0 2 2 0 0 0 1 1 1 0 2 0 0 2 0 1 1 2 1 0 1 2 1 0 0 2 1 1 1 0 0 0 0 0 0 0 0 1 0 1 2 2 1 1 1 1 1 0 2 2 1 0 1 1 1 0 2 0 0 0 0 0 0 0 0 0 0 0 0 0 0 2 2 2 0 0 2 0 0 0 0 0 1 0 0 0 2 0 0 0 1 1 0 1 0 0 0 0 0 0 0 0 1 1 0 2 0 2 0 0 1 1 1 0 0 0 1 1 0 1 0 2 0 2 0 0 1 1 2 1 2 1 0 0 1 1 1 0 0 0 0 0 1 0 0 1 0 0 0 0 0 0 0 0 0 1 0 1 1 0 0 0 1 1 0 2 0 0 0 0 0 0 2 0 0 0 1 0 0 0 2 0 1 0 0 0 0 1 0 1 1 1 0 2 2 0 2 0 2 1 0 1 2 1 2 0 1 1 1 0 2 0 0 0 0 0 0 1 0 1 0 1 1 1 1 1 0 0 2 0 0 0 0 0 0 0 1 0 0 0 1 0 1 0 0 1 1 1 1 0 0 1 0 0 0 1 2 2 1 2 0 2 0 0 2 0 1 1 1 1 1 0 0 0 1 0 0 0 0 0 0 0 1 1 0 0 1 1 1 1 0 0 0 1 2 0 0 0 0 1 1 2 0 0 0 1 2 2 2 2 0 2 0 2 2 0 2 2 1 1 0 0 2 0 0 2 1 1 0 0 1 1 1 0 1 2 1 1 1 1 2 0 0 1 0 1 0 0 0 1 0 0 0 1 1 1 2 1 0 0 0 0 1 2 0 0 1 0 0 0 0 0 1 1 0 2 2 2 2 2 1 0 0 1 0 0 0 2 2 0 0 0 1 0 0 1 2 0 0 0 2 1 1 0 1 0 1 0 1 0 1 1 1 2 2 0 0 0 2 2 2 1 1 1 0 0 1 1 0 0 0 0 0 0 0 2 1 0 0 2 0 0 1 1 0 0 1 1 1 1 0 0 1 0 1 0 0 0 0 0 2 1 0 0 0 0 1 1 0 2 0 0 1 0 1 2 0 0 1 0 1 1 2 1 0 1 1 0 0 0 0 2 1 1 1 0 2 0 1 1 0 2 1 0 0 1 0 0 0 1 1 1 0 0 1 0 0 1 1 1 1 0 1 2 0 0 0 1 0 0 2 0 0 0 0 0 0 0 1 2 2 1 1 0 0 0 0 1 0 1 0 1 1 1 0 0 1 0 1 0 1 1 1 0 0 1 1 2 0 1 1 2 0 1 1 0 0 0 0 0 0 0 0 0 0 0 0 1 0 0 1 0 2 0 0 1 2 2 2 0 2 0 1 1 1 0 1 0 0 1 1 0 1 1 2 2 0 0 0 2 0 2 1 2 1 1 2 2 1 1 1 0 0 1 0 1 0 1 0 1 1 0 0 2 1 0 1 1 1 0 2 0 1 1 1 1 0 0 0 0 0 0 0 2 0 2 1 0 0 1 1 0 0 0 1 1 0 0 0 0 0 1 1 0 1 0 2 0 0 0 2 1 0 0 1 1 0 0 0 0 1 0 0 0 1 1 0 0 0 0 0 0 0 0 2 0 0 0 0 0 2 0 0 1 0 0 0 0 2 0 2 1 0 0 0 2 2 0 1 1 0 0 1 1 1 0 0 0 1 1 1 1 2 1 0 1 2 0 0 1 1 1 0 1 2 2 1 1 0 0 0 0 2 0 0 0 1 2 1 0 0 0 0 0 1 1 0 0 0 1 1 1 1 0 0 0 1 1 2 0 1 0 0 0 0 0 0 0 0 2 0 2 0 0 0 0 0 2 0 1 0 0 0 0 0 0 0 1 1 0 0 1 1 0 1 0
172 1 0 2 0 0 2 1 0 1 1 1 1 0 0 0 0 0 1 0 2 2 1 1 1 1 1 2 0 0 1 1 1 1 1 1 1 1 0 1 1 0 1 1 2 1 0 2 0 2 0 0 1 1 0 0 0 0 0 0 1 1 0 0 0 1 0 0 2 0 1 1 1 2 1 2 2 1 1 1 1 2 1 0 1 0 0 0 2 2 0 0 1 1 0 1 0 0 0 1 1 2 0 0 1 1 1 1 2 0 0 1 1 1 2 2 2 0 0 0 2 0 1 1 1 0 0 1 1 1 0 0 0 0 0 0 0 0 0 0 1 1 0 0 2 2 2 0 1 1 1 1 0 0 0 0 0 1 0 0 1 1 0 2 1 0 0 1 1 0 0 0 0 2 0 1 1 0 0 2 0 0 1 2 2 1 1 1 1 0 0 2 2 1 2 1 2 0 0 0 0 0 0 1 1 0 2 1 1 0 2 0 1 0 0 2 0 1 2 2 2 0 2 0 0 1 0 0 0 0 0 0 1 1 1 0 1 2 2 1 0 1 2 0 0 0 0 0 2 0 0 0 1 0 0 0 0 1 0 1 1 1 0 0 0 0 0 0 2 1 0 2 1 1 0 1 1 1 1 1 0 0 0 2 1 1 1 2 0 2 0 0 0 2 2 1 2 1 0 1 1 0 0 0 0 1 0 0 1 0 0 1 0 2 2 0 0 0 1 0 0 1 2 1 1 0 0 1 1 2 1 1 0 0 0 0 0 2 0 0 0 0 0 0 2 2 0 0 1 1 0 0 1 1 0 0 2 1 1 0 1 1 0 0 0 1 0 2 1 0 1 1 1 2 1 0 2 1 1 0 0 2 0 0 1 2 0 1 1 0 0 1 0 0 2 0 1 1 0 0 0 1 1 1 0 1 0 1 0 0 0 0 0 0 0 0 2 0 0 1 0 2 0 2 1 2 1 1 0 1 2 1 0 2 0 0 0 2 1 0 2 0 0 0 0 1 0 2 0 1 0 1 0 1 0 0 0 2 2 2 1 0 0 0 0 0 0 1 0 1 0 1 1 0 0 0 0 2 0 0 1 1 0 0 2 0 0 0 1 0 1 0 0 1 1 1 1 2 2 0 1 1 1 1 1 0 2 0 0 0 0 0 0 0 1 0 0 1 1 1 1 2 2 2 0 1 0 0 1 2 1 0 1 1 1 1 1 0 0 0 1 1 1 1 1 1 0 0 0 0 0 0 0 1 1 1 0 0 0 0 0 0 1 0 0 0 1 0 1 0 0 1 0 0 0 0 0 1 1 2 2 0 0 1 1 1 2 0 0 0 1 0 0 1 0 1 0 1 0 0 1 1 2 1 0 2 1 0 0 0 0 0 0 1 0 1 0 0 0 0 1 0 0 1 0 0 1 0 0 0 1 0 0 2 0 1 1 0 0 0 0 0 0 2 2 0 2 1 1 0 1 2 0 1 0 0 0 1 1 0 0 0 0 1 1 1 1 2 0 1 0 1 0 0 0 2 1 2 1 1 0 1 1 0 1 1 1 1 2 1 0 0 1 0 0 0 1 0 0 0 0 1 0 0 2 2 2 2 0 0 1 0 0 1 0 0 0 2 2 2 0 0 0 0 1 0 0 1 1 0 0 0 0 2 0 0 1 0 0 1 0 1 0 0 0 1 1 1 0 0 0 0 1 0 0 0 0 0 2 0 0 1 2 2 2 0 2 2 2 2 0 0 0 0 2 1 1 0 0 0 2 2 0 0 0 1 0 2 2 2 2 0 2 1 0 0 0 1 1 0 0 0 0 0 0 0 2 0 0 1 1 1 2 0 2 0 2 1 0 0 0 0 2 0 0 0 0 0 0 2 0 2 1 0 0 0 0 2 2 0 0 2 0 0 1 0 1 2 1 0 1 1 1 0 2 0 0 0 0 0 1 1 0 1 0 0 0 1 1 0 0 0 1 1 0 0 0 0 1 0 1 1 2 0 0 0 0 0 1 1 1 0 1 0 1 0 1 1 0 0 0 2 0 1 1 1 1 2 0 1 1 0 0 0 1 1 2 1 1 0 0 1 2 1 1 1 0 0 0 1 2 2 0 1 1 0 0 0 0 1 0 1 1 1 0 0 1 0 0 0 1 1 0 0 2 0 2 2 1 1 1 2 2 0 1 0 0 2 1 2 1 0 0 0 0 1 0 2 0 0 0 0 0 0 0 0 0 0 0 1 1 0 0 2 2 0 0 0 0 0 0 0
173 0 0 1 0 0 2 2 0 1 0 0 0 1 0 1 1 1 0 1 1 2 0 0 2 0 0 1 1 1 1 1 1 1 1 1 1 2 0 0 0 0 0 1 2 2 0 0 2 0 0 0 1 1 0 1 1 1 0 2 0 0 0 2 0 1 1 0 1 0 0 0 2 1 1 1 1 1 1 0 2 2 2 2 2 0 0 0 1 1 0 0 0 0 0 1 0 0 0 0 0 2 1 1 0 0 2 1 1 1 0 2 2 2 2 2 2 0 2 0 0 0 1 1 0 1 0 0 2 1 0 0 0 0 0 0 0 0 0 0 1 1 0 0 1 1 0 0 0 0 0 0 2 1 1 0 0 1 0 0 0 1 2 2 0 1 0 0 1 1 0 0 0 2 2 0 0 0 0 2 0 0 1 2 1 0 0 2 2 1 1 2 2 1 2 0 0 0 0 0 1 1 0 0 1 0 0 2 1 1 1 0 2 1 1 2 0 0 1 0 2 2 1 0 1 0 0 0 0 0 0 0 0 0 0 0 0 2 2 1 0 0 2 0 0 0 0 0 2 0 0 0 0 0 1 1 1 1 0 0 0 0 0 2 1 0 0 0 1 1 0 2 1 0 0 0 0 1 0 0 0 1 1 2 0 2 0 0 0 2 0 2 1 2 2 2 1 1 0 2 1 1 0 1 0 1 0 1 0 0 0 1 0 1 1 0 0 0 1 0 1 1 0 2 2 0 0 2 1 2 0 1 0 0 0 0 0 1 1 1 0 0 0 0 1 1 1 0 1 0 0 0 0 0 2 0 0 0 0 1 1 0 1 1 0 0 0 1 2 0 2 0 1 2 1 0 0 0 0 0 0 0 0 0 0 1 0 0 0 0 0 0 0 1 2 0 0 1 0 0 0 0 0 2 2 0 0 1 0 0 0 0 0 0 0 0 1 1 0 0 1 1 0 1 1 2 1 0 0 1 2 1 0 1 0 1 1 0 0 0 1 0 0 1 1 2 0 1 0 1 0 1 1 2 2 0 1 2 2 2 1 0 1 1 0 1 1 1 0 1 0 1 2 2 1 0 1 2 0 0 0 0 0 0 2 1 0 1 1 0 1 1 2 2 1 1 1 0 0 0 0 2 2 2 2 0 0 0 0 1 0 0 0 1 0 1 0 1 0 1 1 2 2 2 0 1 0 0 0 2 1 0 0 0 1 0 0 0 0 1 1 0 1 0 2 1 1 2 2 2 1 1 0 2 1 1 0 0 0 0 0 0 0 0 0 0 0 1 1 0 1 1 1 0 1 0 1 1 1 2 1 0 0 0 1 0 0 2 2 1 0 0 2 0 0 0 0 1 0 0 1 1 0 2 0 2 1 0 0 0 0 0 0 1 1 1 0 0 0 1 1 1 0 1 0 0 2 2 0 0 0 0 1 1 0 0 0 1 0 1 0 0 0 0 2 0 2 1 0 0 2 1 1 1 0 0 0 2 2 0 0 0 0 1 1 0 1 2 0 1 1 0 0 1 1 2 0 0 0 0 0 1 0 0 0 0 1 0 1 2 0 0 0 0 0 0 2 0 0 0 0 1 0 0 1 2 2 2 1 0 0 0 0 1 2 1 0 1 1 1 0 0 0 0 1 1 0 1 1 0 0 1 1 2 0 1 2 0 0 1 0 2 0 0 0 0 0 1 0 0 0 0 1 0 1 1 0 1 2 1 1 2 2 1 0 0 2 1 1 2 0 0 0 1 0 1 1 0 1 0 1 2 1 1 0 0 0 2 1 2 1 1 2 2 0 0 0 1 0 0 0 0 0 0 0 0 2 0 0 2 2 0 1 0 1 1 1 1 1 1 0 1 0 0 0 0 0 0 1 1 1 0 1 1 1 2 0 1 2 0 0 0 1 0 2 1 2 1 1 0 1 0 2 0 1 1 1 0 0 0 1 1 1 1 1 1 2 0 2 1 1 0 0 1 0 0 0 0 0 0 2 0 2 2 0 0 0 0 1 1 1 0 1 0 2 0 2 1 0 0 1 1 0 2 1 1 0 1 0 1 0 0 1 1 1 1 1 0 2 2 0 0 1 1 1 0 0 1 1 0 1 1 0 1 1 0 1 0 0 0 0 0 0 1 0 0 1 0 1 0 0 0 1 0 0 1 1 0 0 1 1 1 0 0 0 0 1 0 0 0 1 0 0 0 0 0 1 0 2 0 0 0 0 0 0 2 2 0 0 1 1 0 0 2 0 0 0 0 0 0 2 0
174 0 0 0 0 0 1 2 0 2 1 1 1 1 1 1 0 0 0 2 0 1 0 0 2 0 1 2 0 0 2 0 0 1 2 0 2 1 0 0 0 0 0 1 2 1 0 0 2 0 0 1 0 1 1 1 0 0 1 0 2 0 0 1 1 0 1 2 1 0 0 1 2 2 1 2 2 0 0 0 1 1 1 0 1 0 0 1 1 2 1 1 0 2 0 1 0 0 0 2 0 0 0 0 2 1 2 0 0 2 0 1 0 0 1 1 1 0 1 0 1 0 1 1 0 1 0 1 1 1 1 1 0 0 1 1 0 0 0 0 1 1 0 0 1 1 0 0 0 0 0 1 0 0 1 0 1 2 2 1 1 0 2 2 2 2 0 1 2 0 0 2 0 2 1 0 2 0 0 1 1 1 0 2 1 0 1 2 1 1 1 2 2 1 2 0 2 0 0 0 0 0 0 1 0 0 2 1 1 0 2 0 2 1 0 2 0 0 2 2 2 0 2 0 0 0 0 0 0 0 0 0 0 0 0 0 0 2 2 1 0 0 2 1 0 0 0 0 2 0 0 1 0 0 0 0 0 2 0 2 2 2 1 2 1 0 1 1 1 1 1 0 0 1 1 1 0 0 1 1 0 1 1 2 0 1 0 2 0 2 0 0 0 1 2 0 2 2 0 1 1 0 1 0 0 1 1 0 1 0 0 2 0 2 2 0 0 1 0 0 0 0 1 1 2 0 1 1 1 1 0 1 0 0 0 0 0 1 1 1 0 1 0 0 0 0 1 0 2 2 0 0 1 1 1 0 1 2 0 1 1 0 1 0 1 0 0 2 1 0 1 1 0 2 1 1 2 1 1 0 1 1 0 0 0 0 0 0 0 0 0 0 2 1 1 1 1 0 0 0 0 0 0 1 1 0 1 2 0 0 0 1 0 0 1 0 0 0 0 0 1 1 0 0 1 1 0 1 0 0 1 1 0 1 1 2 0 1 1 1 0 0 0 2 1 2 1 1 0 1 0 0 1 1 1 1 0 1 1 0 2 0 0 0 0 1 1 2 0 0 0 0 2 2 2 2 0 2 0 0 0 1 2 2 0 0 1 1 2 1 0 1 1 2 2 0 0 0 0 0 2 2 1 0 1 2 2 0 0 2 0 1 1 2 0 0 0 0 2 2 0 2 2 2 1 0 0 0 0 1 1 0 0 0 0 1 0 0 2 2 0 1 2 2 2 2 1 2 2 2 2 2 0 2 2 0 0 0 0 1 1 0 1 0 0 0 0 1 1 0 1 2 0 0 0 0 0 2 1 2 2 0 1 1 0 0 0 1 0 0 0 0 0 2 0 0 0 0 0 0 0 1 0 0 0 2 0 0 1 1 0 0 0 1 1 0 1 0 0 1 0 1 0 1 0 1 0 2 0 0 1 0 0 0 0 0 0 0 0 0 1 2 0 1 1 0 1 1 2 0 0 1 1 1 0 0 0 1 1 0 0 0 2 0 0 1 0 2 0 0 2 0 1 0 0 1 1 0 1 0 0 1 1 1 1 1 0 0 1 2 0 0 1 1 1 0 2 0 0 0 0 0 0 0 1 2 2 1 1 1 0 0 0 0 0 0 0 1 1 1 0 0 0 0 2 1 0 0 0 0 0 1 1 2 0 1 2 0 0 0 0 0 0 0 0 1 1 1 0 0 0 0 0 1 0 1 1 0 1 0 0 1 2 0 0 0 0 1 1 2 0 0 0 0 0 1 1 0 2 2 0 0 0 0 0 0 0 2 1 2 1 1 2 1 1 1 0 1 0 0 0 0 0 0 1 0 1 0 1 2 2 0 2 0 2 0 2 0 2 2 1 1 1 0 0 0 0 0 0 2 0 2 2 0 0 1 0 0 1 1 1 1 0 0 0 0 0 1 0 1 2 0 1 0 1 0 0 0 0 0 0 0 0 0 0 1 1 0 1 0 0 0 0 2 0 1 0 1 0 0 1 0 2 0 0 1 1 2 0 2 0 0 1 1 1 1 0 2 0 1 0 1 0 2 2 1 1 1 0 0 0 0 0 0 0 0 1 0 1 1 0 0 1 2 0 0 1 2 2 0 0 1 0 2 0 0 0 0 0 2 0 2 2 1 1 0 1 0 2 0 2 0 1 0 0 1 1 1 0 1 1 2 1 0 1 0 1 0 0 0 1 0 0 0 0 2 0 0 2 0 0 0 0 2 0 0 0 0 0 0 0 0 0 2 0 1 0 0 0 0 2 1
175 0 0 2 0 0 2 1 0 0 0 1 1 1 1 1 0 1 1 1 1 1 1 0 2 0 0 1 0 1 1 0 0 0 2 0 2 0 1 1 1 0 1 1 1 1 0 0 0 2 0 0 1 0 1 0 0 0 1 0 1 1 1 0 0 0 0 1 1 0 0 1 1 1 0 1 1 1 1 0 2 2 2 2 2 0 1 0 2 2 0 2 1 1 0 1 0 0 0 1 1 1 0 1 1 1 1 1 1 1 0 2 1 1 2 2 2 1 1 0 2 1 0 2 0 1 0 0 1 1 0 0 0 0 2 2 0 0 0 0 2 0 1 0 1 2 0 0 0 0 0 0 0 0 0 0 0 0 0 1 2 1 1 2 2 2 1 2 1 1 0 0 2 0 2 1 1 0 0 0 0 0 0 2 1 0 1 2 1 1 1 2 2 1 2 0 1 0 0 0 1 0 0 2 1 0 1 0 2 0 2 1 1 0 1 2 0 0 2 1 2 1 1 0 0 0 1 0 0 0 0 0 0 0 0 0 2 2 2 2 0 0 2 0 1 0 0 0 2 0 0 0 0 1 0 0 1 1 0 1 1 1 0 1 0 0 0 1 1 0 0 1 0 0 0 0 0 1 2 0 0 0 0 1 1 0 1 0 0 2 0 2 1 2 1 1 2 2 0 1 1 0 1 0 1 0 1 0 0 0 0 1 0 2 2 0 1 1 0 0 1 0 0 0 0 0 0 0 1 1 0 2 0 0 0 0 0 1 1 0 0 0 0 0 2 2 0 0 2 2 0 0 1 0 1 0 0 0 1 1 2 1 1 0 1 2 0 2 2 1 2 0 1 2 0 1 2 0 0 0 0 2 0 1 1 0 0 0 0 0 0 0 0 0 2 2 0 0 1 1 1 1 0 2 0 2 0 1 0 0 0 0 0 0 0 0 2 0 0 0 0 0 0 1 1 2 2 1 0 0 0 0 1 1 1 1 1 0 0 0 2 0 0 0 0 1 1 2 0 0 0 1 1 2 1 1 0 2 1 1 1 0 0 1 0 2 2 1 0 1 0 1 2 2 2 2 0 1 0 1 1 1 1 1 1 0 0 0 1 0 1 0 0 1 1 1 1 1 1 1 0 2 1 0 0 2 2 1 0 1 0 0 0 1 1 0 0 2 0 2 1 2 2 2 1 1 0 1 0 2 1 1 1 1 0 0 0 0 1 2 0 1 1 1 1 2 1 2 2 2 1 1 2 1 2 0 0 0 0 0 0 0 1 0 0 0 1 1 0 1 0 0 1 0 0 0 1 1 1 1 1 0 0 1 1 1 1 1 1 0 1 0 0 0 2 0 0 1 0 0 0 2 0 0 0 2 2 0 1 1 1 0 1 2 0 1 0 0 0 0 1 0 0 0 0 0 1 1 0 0 0 1 0 1 0 0 1 1 0 0 0 1 1 1 2 0 2 2 1 0 1 0 0 2 0 0 0 1 0 0 0 0 2 1 0 1 1 1 1 0 1 1 0 0 0 1 1 1 1 0 0 0 0 1 0 0 1 0 2 0 1 1 0 1 0 0 2 0 0 1 1 0 0 0 0 2 1 2 0 0 0 0 0 0 0 0 0 1 0 0 0 0 0 0 1 1 0 1 1 0 1 1 1 2 0 0 0 0 0 1 0 2 0 0 1 0 1 0 0 0 0 0 1 1 1 0 0 0 2 0 0 0 2 1 1 0 2 1 1 2 0 0 0 1 0 1 1 0 1 2 0 0 2 2 0 1 0 2 1 2 1 1 1 1 1 1 0 0 0 1 0 0 0 0 1 1 0 0 0 0 0 0 2 0 2 0 2 0 2 1 0 0 2 1 0 0 0 0 0 2 0 2 1 0 0 1 0 1 0 0 0 0 0 0 1 0 0 0 0 0 2 0 1 0 1 0 1 0 0 0 1 2 1 0 1 0 0 0 2 1 1 1 0 1 0 0 0 1 1 0 0 1 2 1 0 1 0 0 0 1 0 0 0 0 2 0 2 2 0 0 0 1 0 0 0 2 0 1 1 1 1 0 0 0 2 1 1 1 1 1 0 0 2 1 1 1 1 2 1 0 0 0 0 2 0 0 0 1 0 1 1 1 2 1 0 0 2 0 2 0 2 0 1 0 1 0 1 1 0 1 1 1 0 1 1 1 2 0 0 1 0 0 0 0 0 0 0 2 1 1 0 0 0 1 0 2 2 0 0 1 1 0 0 2 0 1 0 1 1 1 2 1
176 0 0 2 0 0 1 1 0 1 0 2 0 1 0 0 0 2 1 0 2 2 1 1 1 1 1 0 0 1 1 0 0 0 1 2 2 1 0 0 0 0 0 0 2 0 2 0 2 0 0 0 0 1 1 1 0 0 1 0 0 2 0 1 0 1 0 0 2 1 0 0 2 2 2 2 2 1 1 1 0 2 2 1 2 0 0 2 2 2 1 1 1 2 1 1 1 1 1 2 0 2 0 2 1 1 2 0 0 2 0 1 1 2 2 0 1 0 0 0 2 1 1 1 1 1 0 0 0 0 0 0 1 0 0 0 1 0 0 0 0 2 0 0 1 2 0 0 1 1 1 1 0 0 2 1 0 1 0 0 0 2 2 2 0 1 0 1 1 1 0 0 0 2 2 0 1 0 1 1 0 1 0 2 1 0 1 0 0 0 0 2 2 0 2 0 2 1 0 0 1 0 0 0 0 0 0 1 0 1 2 0 1 0 1 2 0 1 1 1 1 0 2 0 0 0 0 0 0 0 0 0 0 0 0 0 0 2 2 1 0 1 2 0 0 0 0 0 1 0 0 0 0 0 0 0 1 0 0 0 0 0 0 2 0 0 1 1 1 0 0 2 0 0 0 0 1 2 2 1 1 0 0 1 1 1 0 1 0 1 1 1 1 2 2 1 2 2 0 1 0 0 0 0 0 0 1 0 1 0 0 1 0 2 2 1 0 0 1 0 0 2 1 2 2 0 0 0 0 1 0 1 0 0 0 0 0 1 1 0 0 0 1 0 0 0 2 0 1 1 1 1 1 0 1 0 1 0 0 1 1 0 2 0 2 0 0 2 0 0 0 2 1 2 1 0 2 1 0 0 0 0 0 1 0 1 0 1 1 0 0 1 0 0 2 0 0 1 1 0 0 1 0 1 0 1 1 0 0 0 0 0 0 0 2 2 0 1 0 0 0 1 1 0 0 2 1 1 0 0 1 0 1 0 2 0 0 0 0 0 2 0 0 0 0 1 0 0 2 0 2 0 1 1 1 1 0 2 2 2 1 0 0 1 0 1 1 2 0 0 2 2 2 2 0 0 0 0 0 0 2 1 2 2 0 0 1 0 1 0 1 0 0 2 1 1 1 0 0 1 0 2 1 0 1 2 2 0 1 2 2 0 0 0 0 1 0 0 2 1 1 2 2 2 1 1 0 0 1 2 1 0 1 0 1 0 1 0 2 2 0 0 2 0 2 2 0 2 2 2 1 1 0 2 1 1 0 1 0 0 0 0 0 0 0 0 0 0 1 0 0 2 1 0 1 0 0 2 2 1 2 0 0 0 2 1 1 2 2 1 0 0 0 0 1 0 1 1 0 0 1 1 1 1 0 1 2 0 1 2 1 0 0 0 0 1 1 0 0 0 0 0 0 0 0 0 1 2 0 0 0 1 0 2 0 0 1 0 1 0 0 0 0 0 1 0 1 1 2 0 0 1 1 2 0 0 0 2 2 0 0 0 0 0 1 1 1 2 0 0 1 1 0 0 1 2 0 0 0 0 1 0 1 1 1 2 0 0 1 1 0 0 1 0 1 0 1 0 0 2 0 2 0 0 1 1 2 1 0 0 1 0 0 0 0 0 0 1 1 1 0 0 1 0 1 1 1 0 0 0 0 1 0 2 0 0 1 0 0 0 0 1 0 0 0 1 1 1 0 0 0 0 1 1 0 1 0 0 1 0 0 1 2 1 0 0 1 1 0 2 0 0 0 0 0 1 1 0 0 0 2 2 0 0 0 2 0 2 1 2 0 1 2 1 1 1 0 0 0 0 0 0 0 0 2 0 0 0 0 1 1 0 1 1 1 0 2 1 1 0 0 1 1 1 0 0 0 0 2 2 1 1 1 0 0 1 1 1 1 0 1 1 0 0 1 1 1 1 0 0 2 0 1 0 1 0 1 0 0 0 2 2 0 0 0 0 0 0 0 0 0 0 0 1 0 1 0 1 2 0 0 0 1 0 0 0 1 0 1 2 0 0 1 1 2 0 2 2 0 0 0 2 0 1 2 2 0 0 0 0 0 0 0 0 2 1 2 1 1 0 0 1 2 1 0 1 2 1 1 0 1 0 1 2 0 0 0 2 0 0 0 1 1 1 1 1 1 1 1 0 2 0 1 0 1 0 1 2 0 0 0 0 0 1 1 1 0 0 0 0 1 0 0 1 1 1 0 1 1 0 0 0 0 0 0 0 0 0 0 1 1 1 0 1 0 1 0 0 0 0 0 0
177 1 1 1 0 0 2 2 0 2 2 0 0 1 0 0 1 0 0 2 0 1 0 0 2 0 0 0 1 1 1 1 1 1 0 1 2 2 0 1 1 0 0 0 1 1 0 0 1 1 1 0 0 1 1 0 0 0 1 1 0 0 0 0 1 0 1 0 2 1 0 0 1 2 1 2 2 1 1 0 1 2 1 0 1 0 0 1 2 2 1 1 1 2 1 2 1 1 1 1 1 2 0 0 1 1 2 1 1 1 0 1 1 2 2 1 2 1 2 0 1 1 2 0 0 0 0 2 2 2 0 0 0 0 1 0 1 0 0 0 0 2 0 0 1 2 0 0 2 2 0 0 0 0 0 0 0 2 1 0 1 1 2 2 2 2 0 1 0 1 1 1 0 2 1 0 2 1 0 0 0 0 0 2 0 0 0 1 0 0 0 1 2 1 2 0 2 0 0 0 0 1 0 1 0 0 2 0 2 1 2 0 2 0 1 2 0 0 1 0 1 1 2 0 0 0 0 0 0 0 1 1 0 1 1 0 1 2 2 1 0 0 2 0 0 0 0 0 2 0 0 0 1 0 0 0 0 0 0 0 0 0 1 1 1 0 0 0 2 1 1 0 0 0 0 0 0 0 2 0 0 0 0 1 0 0 0 1 0 2 0 0 1 2 2 2 1 1 0 1 1 1 1 0 1 0 0 0 0 0 0 1 0 1 1 0 1 1 0 0 0 0 1 1 1 0 0 1 0 2 0 0 0 0 0 0 0 1 1 0 0 2 1 0 0 0 2 0 2 2 0 0 0 0 0 2 1 0 0 2 2 0 0 0 0 0 0 2 1 0 1 1 1 2 1 0 2 1 1 0 0 2 0 0 0 0 0 0 0 0 0 1 0 0 2 0 1 1 0 0 0 0 0 1 0 0 1 0 1 1 0 1 1 1 1 0 0 1 0 0 1 1 0 2 2 2 1 0 0 0 0 0 0 2 0 1 0 1 1 0 1 0 0 1 1 2 1 1 1 2 0 0 1 1 1 1 0 2 2 2 1 0 0 0 0 0 0 2 0 0 0 0 2 2 2 0 2 0 0 0 2 0 1 1 1 0 0 1 2 0 0 2 1 1 0 1 1 0 1 1 0 2 1 1 1 1 2 0 1 0 1 1 0 1 0 0 0 0 0 2 2 0 2 2 1 0 0 1 0 2 1 1 2 1 0 0 1 0 2 2 1 1 2 2 2 1 1 1 2 2 0 1 0 1 2 0 0 0 0 0 0 0 0 1 1 1 0 1 0 1 0 1 1 0 1 0 2 1 1 1 1 0 0 0 0 0 0 1 0 0 0 0 1 1 1 0 0 1 0 0 0 1 1 1 0 2 0 0 0 1 1 0 0 1 1 1 1 0 0 0 1 0 0 0 0 0 1 0 0 0 2 0 1 1 0 0 1 0 1 0 0 1 0 0 1 0 1 0 1 0 0 1 0 0 0 0 0 1 1 0 0 0 1 0 2 0 0 2 1 1 0 0 0 1 1 1 1 0 1 0 1 0 1 1 0 2 0 0 1 1 0 0 0 1 1 0 2 0 0 0 0 1 0 0 0 2 1 2 0 0 0 0 0 0 0 1 0 0 0 0 0 0 1 0 1 2 0 0 0 0 0 1 0 2 0 0 0 1 0 1 1 1 0 1 1 0 1 0 0 0 0 0 0 0 0 1 1 0 2 0 0 1 2 2 0 1 2 2 0 2 0 1 0 1 0 0 2 1 1 2 1 0 0 0 0 1 0 2 1 2 0 1 2 2 1 1 0 2 0 0 0 0 0 0 1 1 0 1 0 1 1 0 2 0 2 0 2 1 2 1 1 2 2 0 0 0 0 0 1 2 1 1 2 1 1 1 0 1 0 0 0 0 0 0 0 0 0 2 2 0 1 1 0 0 2 0 0 0 0 0 0 0 0 0 0 0 2 1 1 0 0 0 0 2 0 0 0 1 1 0 0 2 2 1 0 1 0 0 0 2 0 0 1 1 1 1 0 2 0 0 0 1 0 1 1 1 0 2 0 0 0 0 0 0 0 0 2 1 2 1 0 1 1 1 1 0 0 1 1 0 1 1 1 1 0 0 0 1 0 1 0 1 1 1 0 0 2 0 2 0 2 0 2 0 1 0 0 2 0 0 0 1 2 0 1 1 0 0 1 2 0 0 1 0 0 0 0 1 1 0 0 0 0 0 0 0 0 0 0 1 1 1 1 2 1 0 1 0 0 0 2 0
178 1 0 1 0 0 0 2 0 2 2 0 0 1 0 0 0 1 1 1 1 2 1 1 1 1 2 0 2 2 1 2 0 1 2 0 2 2 0 0 0 0 1 1 2 1 0 0 0 2 1 0 0 0 1 1 0 0 1 0 0 0 0 1 0 0 0 2 1 0 0 1 1 2 1 2 2 1 1 1 1 2 2 0 2 0 0 1 2 2 0 1 2 2 0 0 0 2 2 2 2 2 2 0 0 0 2 2 2 0 0 2 1 2 2 2 2 0 0 0 2 0 1 1 1 0 0 0 0 0 0 0 1 0 0 0 1 0 0 0 1 1 1 0 1 1 0 0 0 0 0 0 2 0 0 0 0 1 0 0 1 0 1 1 1 2 0 1 1 1 0 0 1 1 1 0 2 0 0 1 0 0 0 1 1 0 1 0 0 0 0 0 2 0 2 0 2 0 0 0 0 0 1 0 0 0 2 1 1 0 1 1 2 0 2 2 0 0 2 2 2 0 1 1 0 0 1 0 0 0 1 1 0 0 0 0 0 2 2 1 0 0 2 0 0 0 0 1 1 1 1 0 2 0 0 0 0 0 2 0 0 0 0 2 1 0 1 0 0 0 1 2 0 1 1 1 0 0 2 1 0 0 1 1 1 1 2 1 0 2 0 0 0 2 2 0 2 2 0 1 1 1 2 0 2 0 0 0 0 0 0 2 0 1 1 0 1 0 1 0 0 1 1 1 0 0 0 2 2 0 0 0 0 0 0 0 0 2 0 1 0 0 0 0 0 0 1 0 2 1 0 0 0 1 0 1 1 0 0 0 0 0 1 0 1 0 0 1 2 0 2 0 2 2 0 0 1 1 1 1 1 0 0 1 0 1 0 0 0 0 0 0 0 0 2 0 1 0 1 1 1 1 1 0 0 0 1 2 0 0 0 1 0 0 2 0 0 0 1 0 0 1 1 0 0 2 1 1 0 1 1 1 0 1 1 0 1 2 0 0 0 0 0 0 0 2 1 0 1 2 0 0 1 1 0 0 0 1 0 2 2 0 1 1 0 1 1 2 0 0 0 0 2 2 2 1 1 2 0 2 2 0 1 1 1 0 0 0 2 0 0 1 1 2 1 0 0 0 0 1 0 2 2 2 2 0 0 0 0 1 0 1 0 1 0 0 0 0 0 0 0 2 1 1 0 0 1 0 0 1 1 0 2 1 0 0 1 1 2 1 0 2 2 2 2 1 1 0 0 0 0 0 0 0 2 1 1 0 0 1 1 0 1 1 0 0 1 1 1 0 1 1 0 0 0 0 0 1 1 2 1 0 0 1 0 0 1 1 1 0 0 1 1 0 0 0 0 0 0 0 0 2 1 1 0 2 2 0 2 1 0 0 0 0 0 0 0 0 0 0 2 0 0 0 0 0 1 0 0 0 1 0 0 1 0 0 1 0 1 0 0 0 0 0 2 0 2 2 1 0 1 1 1 0 0 0 0 2 2 0 0 0 1 0 0 1 2 2 0 0 1 1 0 1 1 1 1 0 2 0 0 1 0 2 1 2 1 0 1 1 0 0 0 0 0 0 1 0 0 1 0 1 0 0 2 0 2 1 1 1 0 0 0 1 1 0 0 1 1 1 0 0 0 0 1 2 0 0 0 0 0 1 0 2 0 0 1 0 0 0 0 0 0 1 1 0 1 1 0 0 0 0 1 2 1 0 0 0 2 0 0 0 1 0 0 0 2 0 0 2 0 0 1 0 0 0 1 0 2 2 1 1 0 0 0 1 0 2 1 2 1 1 2 2 0 0 1 1 0 0 0 0 0 1 0 0 2 0 0 2 1 0 1 1 1 0 1 1 2 0 0 0 1 0 0 0 0 0 1 2 1 1 1 0 0 2 0 0 1 1 1 1 0 0 1 0 1 1 0 0 1 0 0 0 2 0 0 0 0 0 1 2 0 0 0 1 2 0 1 0 0 0 0 0 0 0 0 1 2 1 1 0 1 0 0 0 1 0 0 1 0 0 1 0 1 0 1 1 1 0 1 2 0 1 1 1 0 2 0 1 1 0 0 0 0 1 1 1 2 1 1 0 2 0 0 0 0 0 1 0 2 1 0 1 2 0 0 2 0 0 0 2 2 2 2 0 0 2 0 0 0 0 2 0 0 0 0 1 0 0 0 0 1 0 1 0 1 2 2 2 0 0 0 0 0 0 1 0 2 0 0 0 0 2 0 0 1 0 0 0 0 0 0 2 1 0 1 0 0 0 1 1
179 0 0 2 0 0 1 1 0 0 0 1 1 1 1 1 0 1 1 0 2 2 1 1 1 1 1 1 1 1 1 1 2 2 0 1 1 2 0 1 1 0 1 0 1 1 0 0 2 0 0 0 0 0 2 2 0 0 1 0 0 2 0 2 0 1 0 1 1 0 0 1 1 2 1 2 2 1 1 1 0 2 2 0 0 0 1 2 2 2 1 2 2 2 1 2 1 1 1 2 1 1 0 2 0 0 2 0 2 0 0 2 0 1 1 0 0 0 1 0 1 0 2 0 0 0 0 1 1 1 0 0 0 0 1 1 0 0 0 0 1 2 1 0 0 0 0 0 1 1 0 0 0 0 0 0 0 1 1 0 1 1 1 2 2 2 0 1 0 2 0 1 0 2 1 0 2 0 0 0 0 0 1 2 2 0 1 1 0 0 0 2 2 0 2 0 1 0 0 0 0 2 0 1 1 0 1 1 1 0 1 2 0 0 2 2 0 0 2 0 1 1 2 0 0 0 0 0 0 0 0 0 0 0 0 0 1 2 2 1 0 1 2 0 0 0 0 0 2 0 0 1 1 1 0 0 0 0 1 0 0 0 2 2 2 0 0 0 2 0 0 1 0 2 0 1 2 1 1 1 0 1 0 2 0 0 0 0 0 2 0 1 0 2 2 1 1 2 0 1 1 1 2 0 1 0 1 0 1 0 0 2 0 1 1 1 1 0 2 0 0 2 1 1 2 0 1 1 1 0 0 2 0 0 0 0 0 2 0 2 0 1 0 0 0 0 2 0 2 1 1 1 1 0 0 1 0 2 1 0 1 1 1 0 1 0 0 2 1 0 1 1 1 2 1 0 1 2 1 0 0 0 0 0 0 1 0 0 0 0 0 1 2 0 2 0 1 2 0 1 1 0 0 0 0 0 2 1 0 0 1 0 1 1 1 0 0 1 0 0 0 2 0 0 2 2 1 0 2 0 2 1 1 0 0 0 0 0 0 0 2 0 0 0 0 1 0 2 0 1 0 1 0 2 1 0 1 1 1 1 2 0 0 0 0 0 0 2 0 0 1 1 1 1 1 0 1 1 0 0 1 0 0 0 2 0 0 0 1 0 1 1 0 1 0 0 0 1 1 0 2 1 2 1 2 0 1 0 1 1 1 0 0 1 0 0 0 0 0 1 1 1 1 1 0 1 1 1 0 2 1 1 2 1 0 1 0 0 1 1 0 1 1 1 1 2 1 2 2 2 0 0 0 2 2 0 1 0 0 1 1 0 0 0 0 0 1 2 1 1 1 0 1 0 1 0 1 2 1 1 1 0 1 1 0 0 1 1 1 0 0 0 0 0 0 0 0 0 0 0 0 1 2 0 0 1 1 0 2 1 0 0 0 0 1 0 0 0 1 0 1 0 0 0 0 1 1 2 0 0 0 0 0 2 0 0 2 0 1 0 0 0 0 1 0 0 0 1 0 0 1 0 1 1 1 0 0 2 2 0 0 0 1 0 1 2 1 2 0 0 0 2 0 0 0 2 0 0 1 0 1 1 0 0 0 1 0 0 0 1 0 0 0 0 0 0 0 0 0 1 0 1 0 0 0 2 2 2 0 0 0 0 0 0 0 1 0 1 1 1 0 0 0 0 2 0 0 0 0 0 0 1 0 2 0 2 1 0 0 1 0 1 0 1 2 0 2 0 0 0 0 0 0 0 0 0 1 0 1 0 0 0 2 1 0 1 2 1 2 1 1 1 0 0 1 0 0 0 1 2 1 0 1 1 1 0 1 1 1 2 0 1 2 2 1 1 0 1 0 0 0 0 0 0 0 1 0 0 0 2 2 0 2 0 2 0 2 1 2 2 0 2 2 0 1 0 0 0 1 2 0 2 2 0 0 2 0 0 1 0 1 1 1 0 1 0 1 0 0 1 1 0 0 0 2 0 0 0 0 0 0 1 0 0 0 0 1 0 2 0 0 0 0 1 0 1 1 0 2 0 0 2 2 1 0 1 0 1 0 2 0 0 0 0 2 1 1 1 0 0 0 2 0 2 2 1 1 1 0 0 0 0 1 1 2 1 1 0 1 1 0 0 1 1 2 2 0 1 0 1 2 1 0 1 0 0 0 0 1 0 0 1 1 1 0 0 1 1 1 0 2 0 2 0 0 0 1 1 1 0 0 0 0 2 2 1 1 2 1 2 1 0 0 0 0 2 0 2 0 0 0 0 0 1 0 2 2 0 0 0 0 0 0 2 0 0 0 0 0 1 2 0
180 0 0 2 0 0 1 2 1 2 1 0 0 0 0 0 0 1 1 0 2 2 0 0 2 0 1 2 0 0 2 0 1 1 1 1 1 1 0 0 0 0 0 0 1 0 1 0 2 0 0 0 1 1 1 1 0 0 1 1 0 1 0 0 0 0 0 1 1 0 0 1 2 1 1 1 1 2 2 2 0 2 2 0 1 0 0 0 2 2 0 1 2 2 0 1 0 1 1 2 1 2 0 2 0 0 2 2 2 0 0 2 0 1 2 1 1 0 1 0 1 0 1 1 0 0 0 1 1 1 1 1 0 0 1 0 1 0 0 0 0 2 0 0 1 1 0 0 1 1 1 2 0 0 1 0 0 2 0 0 1 2 1 2 1 2 0 0 2 0 0 0 0 2 2 0 1 0 0 0 0 0 1 1 1 0 0 1 0 0 0 2 2 1 2 1 2 0 0 0 1 0 0 1 1 0 2 1 1 1 1 1 1 0 2 2 0 1 1 1 1 0 1 1 0 1 0 0 0 0 0 0 0 1 2 2 0 2 2 0 0 1 2 2 0 0 0 0 1 0 0 0 2 0 0 0 0 1 0 1 0 0 0 0 0 0 0 0 1 1 0 1 0 0 0 1 0 0 1 0 1 0 1 2 0 2 1 0 0 1 1 0 0 2 2 0 2 1 0 1 2 0 1 0 1 0 1 1 0 0 0 2 0 1 1 0 1 0 0 0 0 1 1 0 1 0 0 1 0 1 0 2 0 0 0 0 0 1 1 2 1 1 1 0 2 2 0 1 2 0 0 0 1 0 0 1 0 1 0 0 0 0 2 0 2 1 0 2 1 0 1 1 0 2 1 1 1 1 1 0 0 0 0 0 0 0 0 2 2 1 1 1 0 0 1 1 0 0 0 0 0 1 1 1 0 1 0 0 0 0 1 0 0 0 1 0 0 0 0 1 0 1 0 1 0 0 0 1 0 0 0 0 1 0 2 0 0 2 1 0 1 0 0 0 0 1 0 1 1 0 1 0 1 1 1 1 0 2 2 2 0 0 1 1 0 2 2 0 0 2 0 2 2 2 2 1 1 1 1 0 1 0 1 1 1 0 0 0 1 0 1 1 1 1 0 1 1 1 2 1 0 2 1 0 1 1 2 0 0 0 0 0 0 0 0 1 0 0 0 0 1 2 1 1 0 1 1 1 0 2 0 1 0 0 0 0 1 0 1 1 0 1 1 1 2 1 1 1 1 1 0 0 0 2 1 1 1 0 2 0 0 2 1 1 0 0 1 0 1 0 0 2 0 0 0 0 0 1 1 2 1 0 0 2 0 0 2 0 0 0 1 0 1 0 1 0 0 0 0 0 0 2 0 0 0 2 1 0 1 1 0 0 0 0 1 0 0 0 0 0 0 0 0 0 0 1 1 1 0 0 0 0 1 1 1 1 0 0 2 0 0 0 1 1 2 0 2 1 2 1 0 2 1 2 0 0 0 2 2 0 0 0 1 2 0 0 2 2 0 0 2 0 0 0 0 1 1 0 0 0 1 0 0 1 0 0 1 0 1 2 0 0 1 0 1 0 2 0 0 2 0 2 0 1 1 2 1 2 0 0 0 0 0 1 0 0 0 0 0 0 0 0 0 0 2 2 0 0 0 0 0 0 0 1 0 1 0 0 0 0 0 0 0 0 0 1 1 1 0 1 1 1 1 0 1 0 0 0 1 1 0 1 2 2 0 2 2 0 1 1 1 0 1 2 0 0 1 0 1 1 2 2 0 0 0 1 0 1 1 2 0 1 2 1 0 0 0 1 0 0 0 0 0 0 1 0 2 0 0 2 2 0 0 1 0 0 1 0 2 1 1 2 1 1 0 0 0 0 1 2 0 2 1 1 1 2 0 0 1 0 0 0 0 0 1 1 1 1 0 1 2 0 1 0 1 0 1 0 1 1 0 1 1 0 1 0 2 0 2 0 0 0 0 1 0 0 0 1 2 1 1 1 1 0 0 1 0 0 0 2 0 0 1 0 2 0 2 1 0 0 1 1 1 0 2 1 0 1 0 1 1 0 0 0 1 1 2 1 2 0 0 2 0 2 1 2 1 0 1 0 2 2 0 0 1 0 0 0 1 1 0 0 2 1 0 1 1 0 0 0 1 0 0 0 1 0 1 1 0 0 0 0 1 0 1 2 2 0 0 1 0 0 0 0 0 1 0 2 0 0 0 0 0 2 0 0 0 0 0 0 0 0 0 1 2 1 1 0 0 0 1 0
181 1 0 1 0 0 1 1 0 0 0 0 0 1 0 0 0 1 1 0 1 1 1 1 1 1 1 1 0 1 1 0 1 2 1 1 2 1 0 0 0 0 0 0 2 0 0 0 0 2 0 0 0 0 2 2 0 0 2 0 1 1 0 1 0 0 1 1 0 0 0 1 1 2 1 2 1 1 1 1 1 2 2 1 2 0 0 1 2 2 1 2 1 1 0 2 0 2 2 2 1 2 0 1 1 1 2 1 1 1 0 2 1 1 1 1 1 0 0 0 2 0 1 1 0 1 0 1 1 1 0 0 0 0 0 0 0 0 0 0 0 2 0 0 2 2 1 0 0 0 0 0 1 0 1 0 0 1 0 1 2 1 2 2 0 1 0 1 1 1 0 0 2 0 1 0 2 0 1 1 0 1 0 2 1 0 1 0 0 0 0 0 2 0 2 0 0 0 0 0 0 0 0 2 2 0 0 1 1 0 2 1 0 0 1 2 0 0 1 1 2 1 1 1 0 0 0 0 0 0 0 0 0 0 0 0 1 2 2 2 0 0 2 0 0 0 0 0 0 1 1 0 1 1 0 0 0 0 0 0 0 0 0 0 1 0 1 0 2 0 0 1 0 0 0 0 0 0 1 0 0 1 0 1 0 0 0 0 0 1 1 1 1 2 2 1 1 0 0 2 0 0 1 0 0 0 1 0 0 0 0 2 0 1 0 0 0 1 1 0 0 1 2 1 2 0 0 0 0 1 0 1 0 0 0 0 0 0 2 1 0 1 1 0 0 0 2 0 0 0 0 0 0 1 0 1 1 2 0 2 2 0 1 1 0 0 0 2 2 0 2 0 2 2 0 0 1 0 0 0 2 1 0 2 0 0 0 1 1 0 0 0 2 0 1 2 0 1 0 0 0 0 0 1 1 0 1 1 0 0 0 0 0 0 1 0 1 1 0 0 0 1 1 1 0 2 2 1 0 0 1 1 0 1 1 1 1 1 0 0 0 0 0 0 0 2 1 0 1 0 1 0 1 1 1 1 0 1 1 0 2 0 1 0 0 1 1 2 0 0 0 0 1 1 2 0 2 2 1 0 0 0 2 2 0 0 0 0 2 0 0 2 1 1 1 1 1 1 2 1 0 2 1 1 1 0 2 0 1 0 1 1 0 0 0 0 0 0 1 2 0 2 2 2 0 1 0 2 0 2 0 2 1 1 0 0 1 0 0 0 1 1 2 1 2 1 1 1 1 2 0 0 0 2 2 1 1 1 1 0 0 1 0 1 0 0 0 0 1 0 0 1 1 0 1 0 1 2 2 0 2 0 1 2 0 0 2 1 0 0 0 0 0 1 0 1 0 0 0 0 0 1 1 1 0 1 2 0 1 1 0 0 0 0 2 0 1 0 0 0 2 0 0 0 0 0 2 1 0 0 0 0 1 1 0 1 0 0 1 0 0 1 1 1 2 0 1 1 1 1 0 1 1 1 0 0 0 1 1 1 1 0 1 1 1 0 1 2 1 1 0 2 1 0 0 2 0 1 0 0 1 0 0 2 1 1 1 0 1 2 0 0 1 1 0 0 0 0 0 1 0 2 0 0 0 2 2 2 0 1 1 0 0 0 0 1 0 0 0 0 0 0 1 0 0 2 0 0 0 0 0 0 1 2 0 1 2 0 0 1 0 1 0 0 1 0 1 0 0 0 1 1 0 1 0 0 2 0 1 0 0 1 2 1 0 1 1 2 2 2 0 1 2 0 0 0 1 0 1 1 1 2 1 1 1 1 1 1 0 2 0 2 2 1 1 1 0 0 1 0 0 0 0 0 1 0 0 0 0 2 2 0 1 0 1 0 1 1 2 2 0 1 0 2 0 0 0 0 1 2 1 1 1 0 0 2 0 0 0 0 0 0 0 1 1 0 0 2 1 0 1 1 1 1 1 1 1 0 0 0 2 2 0 0 0 1 2 0 1 0 0 0 0 2 0 0 0 2 1 2 2 0 2 0 0 0 1 0 0 2 0 0 0 0 1 0 1 2 0 0 0 2 1 1 1 2 0 2 0 1 1 0 0 0 1 1 1 1 2 1 0 1 2 0 1 0 1 1 1 0 2 0 0 2 0 0 0 0 0 1 0 1 0 1 1 0 0 0 1 0 1 0 2 0 0 0 0 1 0 0 0 0 2 0 1 1 0 0 0 0 1 0 0 0 0 0 1 1 1 0 0 0 0 2 0 0 0 0 1 0 0 0 0 0 0 0 1 0 0 0 1 0
182 1 0 1 0 0 0 2 1 1 1 0 1 1 1 1 0 1 1 0 1 1 1 1 1 1 1 1 0 2 0 0 2 2 1 1 1 2 0 1 1 0 1 1 2 1 1 0 1 1 0 0 0 0 1 0 0 0 1 1 1 1 0 2 0 1 0 1 1 0 0 0 1 2 1 2 2 1 1 1 0 1 2 0 2 0 1 0 2 2 0 0 1 0 2 2 2 0 0 1 0 2 0 2 0 0 2 1 1 1 0 1 1 2 2 0 1 0 2 0 0 0 1 1 0 1 0 1 2 1 0 0 0 0 0 0 0 0 0 0 0 2 0 0 1 2 1 0 1 1 0 0 1 0 0 0 0 1 0 0 1 0 1 2 1 1 0 1 1 1 0 1 0 2 2 0 2 0 0 2 0 0 0 1 1 1 0 2 1 1 1 2 2 0 2 1 2 0 1 0 0 1 0 0 1 0 1 1 2 0 2 1 0 0 2 2 0 0 1 0 1 1 2 0 0 0 1 0 0 0 0 0 0 0 0 0 0 2 2 1 0 1 2 0 0 0 0 0 2 0 0 1 1 0 1 1 1 0 0 0 0 0 0 1 0 0 0 1 1 1 0 2 1 1 0 0 0 2 2 2 0 0 1 2 0 1 1 1 0 2 0 1 0 2 2 0 2 1 0 0 1 1 2 0 1 0 0 0 0 1 0 2 0 1 1 0 0 0 0 0 1 1 1 1 1 0 0 1 1 1 0 0 0 0 0 0 0 1 1 1 0 0 1 0 0 0 2 1 2 0 1 1 0 0 1 1 0 2 0 1 1 0 1 0 1 0 0 2 2 1 2 0 0 2 1 0 2 1 1 1 1 0 0 0 0 1 0 0 0 0 0 1 0 0 2 1 0 1 0 0 0 0 1 1 1 0 0 1 0 0 0 0 0 0 0 0 0 0 0 0 0 0 0 1 1 2 0 1 0 0 1 1 1 0 2 0 0 1 1 1 1 0 0 0 0 1 1 0 2 2 0 0 1 2 1 1 0 2 1 2 1 0 0 0 0 1 1 1 0 1 0 0 1 1 0 0 0 0 0 0 2 1 1 1 1 0 1 1 1 0 1 1 0 1 0 0 0 0 1 1 0 2 1 1 1 1 1 0 1 0 1 0 0 0 1 1 0 0 0 2 1 2 1 1 0 1 1 1 0 2 0 2 0 0 2 0 0 0 1 1 1 0 1 1 1 1 2 1 2 2 0 1 0 2 2 0 1 1 0 0 0 0 1 0 0 0 1 1 0 1 0 1 0 0 0 0 0 1 2 0 2 0 0 1 1 1 2 1 1 1 0 0 0 0 0 0 0 1 0 0 0 1 0 0 1 2 0 0 2 2 1 0 0 0 2 0 1 0 0 1 0 1 0 1 0 0 0 2 0 0 1 0 0 2 0 0 2 0 0 0 0 0 0 1 1 0 1 1 2 0 0 1 1 1 1 1 0 0 0 0 0 0 2 0 0 2 1 2 1 0 1 0 0 0 0 1 2 1 1 0 0 0 0 2 0 2 2 1 1 0 0 0 0 1 0 0 2 0 0 1 0 1 0 0 1 2 1 2 0 0 0 0 0 0 0 1 0 1 0 0 0 0 1 0 1 2 0 1 0 0 0 2 0 2 0 0 2 0 0 1 0 1 0 1 1 0 1 0 0 0 0 0 0 0 0 0 0 0 2 0 0 1 2 2 1 0 2 2 2 2 0 0 0 0 0 0 1 0 1 1 1 1 0 0 0 2 0 1 1 2 0 1 2 2 0 0 0 0 0 0 0 0 1 0 0 1 0 0 0 2 2 1 2 0 2 0 2 1 2 1 1 1 0 2 0 0 0 0 1 2 1 1 2 0 0 0 1 1 1 0 0 0 0 1 1 0 1 1 0 0 2 0 2 0 2 0 0 0 0 0 2 2 0 0 0 2 2 0 2 0 0 0 0 1 0 0 0 1 1 0 0 2 2 1 0 2 0 0 0 1 1 0 1 0 2 0 2 2 0 0 0 1 1 1 2 1 1 1 1 1 1 0 0 0 1 2 1 0 1 1 0 0 2 0 2 0 2 0 0 0 2 2 0 0 0 0 1 0 0 2 0 0 2 2 1 1 2 0 0 0 2 0 2 0 0 0 0 2 1 1 1 2 0 0 0 1 2 0 0 0 1 0 0 0 0 0 0 1 1 0 0 0 0 1 0 1 1 1 0 1 0 0 0 1 2 0 1 0 0 1 2 2
183 1 0 2 0 0 2 1 0 0 0 1 0 2 1 1 1 0 0 0 1 1 1 0 2 0 0 0 0 1 1 0 1 2 1 1 1 2 0 0 0 0 0 0 1 0 0 0 2 1 0 0 0 1 1 1 0 0 1 0 0 2 0 0 0 0 1 1 0 0 0 0 1 2 1 2 2 2 2 0 2 2 1 1 1 0 0 0 0 1 0 0 1 2 1 1 1 0 0 1 0 2 1 0 1 0 2 2 2 0 0 2 0 2 2 0 2 0 2 0 0 0 0 2 0 1 0 0 1 0 0 0 0 0 1 1 0 0 0 0 0 2 1 0 0 1 0 0 0 0 0 0 1 1 0 0 0 1 0 0 1 1 0 2 0 1 0 2 1 1 0 0 1 1 1 1 1 0 0 0 0 0 1 2 2 1 1 1 1 1 1 2 2 1 2 0 1 0 0 1 0 0 0 2 1 0 1 1 1 0 1 2 1 1 1 2 0 0 2 1 2 1 1 0 0 0 0 0 0 0 0 0 0 0 0 0 1 2 2 1 0 0 2 0 0 0 0 0 2 0 0 1 1 1 0 0 0 1 0 2 1 1 0 0 0 0 1 1 1 1 1 0 0 0 0 1 0 2 2 1 1 0 0 1 0 0 0 2 0 2 0 0 0 1 2 1 1 1 1 2 1 1 0 0 0 1 0 0 0 0 2 2 0 2 2 0 0 1 0 0 0 0 1 2 0 0 1 1 1 2 0 0 1 0 0 0 0 1 1 0 0 1 0 0 1 1 1 0 2 1 0 0 0 0 1 1 1 1 1 0 1 1 2 2 1 1 0 2 1 0 1 1 0 2 1 0 0 1 1 0 0 0 0 1 0 1 0 0 0 1 0 1 1 0 2 0 1 0 2 1 1 1 1 0 0 0 1 0 1 1 0 0 0 0 2 1 0 0 0 0 0 0 1 2 0 2 1 0 1 0 1 2 1 0 1 1 0 0 0 0 2 0 0 1 1 1 0 1 0 0 0 1 1 2 1 1 0 1 1 1 1 0 0 0 0 0 0 2 0 0 0 0 1 1 1 1 0 2 0 0 1 0 0 0 2 0 0 1 1 1 1 0 1 2 1 0 0 0 0 0 2 0 1 1 1 1 1 1 0 1 0 0 0 1 0 0 0 0 1 0 0 2 2 2 2 0 0 2 0 2 0 2 0 0 0 1 0 0 2 2 0 0 2 1 1 1 1 0 1 2 0 1 0 1 2 1 1 1 0 1 1 0 1 0 0 0 1 2 0 2 0 2 1 0 0 0 1 1 1 2 1 0 0 0 2 1 1 2 2 1 0 0 1 1 0 1 1 0 0 0 0 2 1 0 1 2 1 0 1 2 2 0 0 2 1 2 0 0 0 1 1 1 0 0 1 1 1 1 0 0 1 0 1 1 0 1 0 0 0 0 1 1 0 1 2 0 2 1 0 0 2 1 1 1 0 0 0 1 1 1 1 0 1 0 1 1 0 2 1 0 0 2 0 0 0 2 0 0 1 0 0 2 0 0 0 0 1 1 2 1 0 0 1 0 0 0 1 0 0 0 0 0 0 0 2 1 1 2 0 1 1 1 0 0 1 0 0 1 1 1 0 1 0 1 0 2 1 0 0 0 0 0 0 2 0 0 0 1 1 2 0 2 0 0 1 0 1 1 0 0 0 0 0 0 0 0 0 0 1 0 0 1 2 1 0 1 2 1 1 2 0 0 0 0 0 0 2 0 0 1 1 1 0 0 1 0 0 1 1 2 1 1 2 2 0 0 1 1 0 0 0 0 0 0 1 0 1 0 0 2 2 0 2 0 2 0 2 0 2 2 2 2 0 0 1 0 0 0 0 2 0 2 2 0 0 2 0 0 1 1 1 1 0 0 1 1 1 1 1 0 2 1 0 0 2 0 0 0 0 0 1 1 0 0 0 0 0 0 1 0 0 0 1 1 0 0 0 0 2 0 0 1 2 0 0 0 0 0 0 2 1 0 1 0 2 0 2 2 0 0 0 2 0 1 0 2 0 2 1 2 2 0 0 0 1 0 1 1 2 1 0 1 2 0 0 2 2 1 0 1 2 2 0 1 0 0 1 0 0 1 0 2 1 0 0 0 0 0 2 1 1 0 1 0 1 0 1 2 1 0 0 0 0 1 1 1 2 0 0 0 1 0 0 0 0 0 0 0 1 0 0 0 0 0 0 0 0 0 0 1 1 0 0 0 0 0 0 0 0 0 1 0
184 0 0 2 0 0 1 2 0 2 2 0 0 0 0 0 0 1 0 0 2 2 1 1 1 1 1 2 1 1 2 0 0 0 2 0 2 1 0 0 0 0 0 0 0 0 0 1 0 1 0 0 2 0 0 0 1 0 1 1 0 0 0 0 0 0 0 1 1 1 0 0 1 2 1 2 2 2 2 1 1 2 2 2 2 0 0 0 2 2 0 2 1 2 1 1 1 0 0 2 1 2 1 0 1 0 2 1 0 2 1 0 0 2 2 0 2 0 0 0 2 0 0 2 0 1 0 1 2 2 0 0 0 0 1 1 0 0 1 0 1 2 0 1 0 0 0 0 1 1 1 2 0 0 1 0 2 1 1 0 1 0 1 2 2 2 1 0 0 2 0 1 0 2 1 0 1 1 0 1 0 0 1 2 2 1 1 2 0 0 0 2 2 0 2 1 2 0 0 0 1 1 0 0 1 0 0 2 1 0 1 0 1 0 2 2 1 1 2 0 2 2 1 0 1 0 0 1 0 0 1 1 0 0 0 0 0 2 2 2 0 0 2 1 0 0 0 0 2 0 0 1 1 0 1 1 0 0 0 0 0 0 0 0 0 0 0 0 2 2 0 2 0 0 0 1 0 0 2 0 2 0 0 0 0 0 0 1 0 2 0 1 1 2 2 1 2 1 0 1 1 0 0 1 0 0 0 0 0 0 0 1 0 2 1 0 0 1 1 0 0 1 0 1 1 0 0 2 2 1 0 2 0 0 0 0 0 1 1 1 1 2 1 0 1 1 1 0 1 0 1 0 0 1 1 0 1 1 1 1 1 0 1 0 1 0 0 2 0 0 0 2 1 2 1 1 1 1 1 0 0 0 0 2 0 2 0 0 0 0 0 1 0 0 2 0 0 0 1 1 0 2 0 1 0 1 1 1 0 0 0 0 0 0 0 0 2 1 0 0 0 2 0 0 0 0 0 1 0 1 0 1 0 0 0 0 0 1 1 1 1 0 0 2 1 2 0 0 0 2 0 0 0 1 0 0 0 2 2 2 1 0 0 0 0 0 0 2 0 0 0 0 2 2 2 1 1 2 0 0 0 2 2 2 0 0 1 1 1 0 1 1 0 1 0 0 0 0 1 1 0 2 2 1 2 1 1 1 0 0 0 0 0 0 1 0 1 0 2 2 0 2 2 2 0 1 0 0 0 2 1 0 1 1 0 0 1 0 1 1 0 2 1 0 0 1 1 1 1 1 1 1 0 2 1 1 0 0 0 0 0 0 0 0 0 0 0 0 0 0 0 0 1 0 1 0 1 1 0 2 1 0 0 0 0 0 0 0 0 0 0 0 1 0 0 1 0 0 0 0 0 2 2 1 0 1 1 0 2 2 0 0 0 0 2 0 1 0 0 0 0 0 0 1 0 0 1 0 0 0 0 0 0 1 0 0 0 0 1 0 0 0 1 1 2 0 2 0 0 0 2 0 1 0 1 1 0 2 2 1 1 0 1 1 1 0 0 2 0 1 1 0 0 0 0 0 2 0 0 0 1 0 0 0 0 0 1 0 2 2 0 0 0 0 0 0 2 1 0 2 0 2 0 0 0 2 1 1 0 0 0 0 0 0 0 0 0 0 0 0 0 0 1 0 0 1 1 1 1 0 1 1 0 2 0 0 0 1 0 1 1 1 0 0 0 1 1 2 0 0 0 0 1 0 0 1 0 0 1 0 0 0 1 0 0 0 2 1 0 2 0 0 1 1 0 0 2 0 0 1 1 1 0 0 0 2 0 1 0 2 0 2 2 1 0 0 0 0 0 0 0 0 0 0 1 0 0 1 0 1 0 0 2 0 2 0 2 1 2 2 2 2 1 1 0 0 0 0 0 2 0 2 2 0 0 0 1 0 2 0 1 1 0 0 0 0 0 0 0 0 1 0 1 0 1 0 1 1 0 0 2 2 0 0 0 1 1 0 2 0 0 0 0 0 0 2 1 0 2 2 2 0 2 0 0 0 0 0 1 0 2 0 0 0 2 1 1 0 0 0 0 2 0 1 2 2 0 1 0 1 0 0 0 0 1 0 2 1 2 1 0 1 2 2 2 2 2 1 0 0 2 2 0 1 1 0 0 0 0 0 0 0 2 1 0 1 1 0 0 1 0 0 0 0 1 0 2 0 0 1 1 1 1 0 1 1 1 0 0 0 1 0 0 1 1 1 0 2 0 0 0 0 0 1 0 2 2 0 1 1 0 0 0 1 1 0 0 0 0 0 2 2
185 1 0 2 0 0 2 1 0 2 2 0 0 1 0 0 0 0 0 1 1 1 2 1 1 1 1 2 0 0 2 0 1 1 2 0 2 2 0 1 1 0 1 1 2 0 0 0 1 1 1 0 1 0 1 1 0 0 1 0 2 0 0 0 0 2 0 1 1 0 0 1 2 1 1 1 1 1 1 0 1 2 2 2 2 0 0 0 1 2 0 0 0 1 1 1 1 1 0 2 0 1 1 1 0 0 2 1 1 1 1 1 2 2 2 2 2 0 1 0 1 0 2 0 0 0 0 2 2 2 0 0 0 0 0 0 0 0 0 0 0 2 1 0 1 2 1 0 1 1 1 2 0 0 0 0 0 1 0 0 1 1 2 2 1 2 0 0 1 1 0 0 1 1 1 1 1 2 0 0 0 0 0 2 0 0 0 1 0 0 0 1 1 0 1 0 0 0 0 1 0 0 1 1 2 0 0 1 1 0 1 2 1 0 2 2 1 1 2 1 2 1 1 0 1 0 1 0 0 0 0 0 0 0 0 0 1 2 2 0 0 1 2 0 0 0 0 0 2 0 0 0 0 0 0 0 0 1 0 1 1 1 0 0 1 0 0 0 0 0 1 2 0 2 0 1 1 1 0 0 1 1 1 1 1 1 0 2 0 2 0 0 1 1 2 1 2 0 0 1 1 0 0 0 0 0 0 2 1 0 0 1 0 2 1 0 0 1 0 0 0 0 1 0 1 0 1 1 0 1 0 1 0 0 0 0 0 1 1 0 0 1 1 0 1 1 1 0 2 1 1 1 0 0 0 2 0 1 0 0 0 0 1 0 1 0 0 1 1 0 1 1 1 2 0 0 1 0 0 0 1 1 0 0 1 1 0 0 0 0 0 0 2 0 2 0 1 0 2 1 1 1 1 1 0 1 0 2 0 0 0 0 0 0 2 2 0 0 0 0 0 1 0 1 2 2 0 0 0 0 0 0 1 0 2 1 0 1 1 0 1 0 0 1 1 2 0 1 0 2 0 0 1 2 2 1 1 1 1 1 1 0 1 0 0 2 2 1 0 1 0 1 2 2 2 1 1 1 0 1 2 0 1 1 1 0 0 1 2 1 1 2 2 1 1 1 1 1 1 0 0 2 1 1 1 0 2 2 0 0 0 1 0 1 0 0 1 0 2 1 1 2 0 0 0 1 1 0 1 2 1 1 0 0 1 0 1 0 1 1 1 0 1 1 1 1 1 1 1 2 1 1 0 1 1 2 1 0 0 0 0 0 0 0 0 0 0 1 2 0 1 1 0 0 0 0 0 2 2 1 2 0 1 1 1 1 2 1 0 0 0 0 1 0 1 1 1 0 0 0 0 1 2 1 0 2 1 0 1 1 1 1 0 1 0 1 0 0 0 0 0 0 0 2 0 0 0 1 0 0 1 0 0 1 0 0 1 1 0 0 0 0 0 1 2 0 1 1 0 0 0 2 2 0 0 0 0 2 2 1 1 0 0 1 1 0 2 2 0 2 0 0 0 1 1 1 1 1 2 1 0 1 0 2 1 2 1 1 2 1 1 1 0 0 0 0 1 0 0 0 0 1 0 0 0 2 2 2 0 0 0 0 0 0 0 0 0 0 0 0 0 0 0 0 2 1 0 2 2 0 1 1 1 2 0 1 2 1 0 2 1 1 1 0 1 1 2 1 0 1 1 1 0 0 0 0 0 0 1 0 0 1 2 1 1 0 2 2 1 2 0 1 0 0 0 0 0 0 1 0 1 1 1 1 1 0 1 2 1 2 0 1 1 1 0 0 1 0 0 1 1 0 0 0 1 0 2 0 0 2 1 1 0 2 0 0 2 0 1 1 1 1 1 1 0 0 0 0 0 2 0 2 2 0 0 1 0 1 0 0 1 1 2 0 2 0 2 0 0 0 2 0 0 0 2 0 0 0 1 1 0 2 0 0 0 1 2 0 2 0 0 0 0 0 0 1 0 0 1 1 0 0 2 0 0 0 0 0 0 2 0 0 1 0 1 0 1 2 0 1 0 1 0 1 2 1 1 1 0 0 0 0 0 1 1 1 1 0 2 2 0 0 2 1 2 1 0 0 1 0 2 0 1 2 0 0 0 1 0 0 0 1 2 1 0 0 2 0 1 0 1 0 1 1 0 0 1 0 0 0 0 0 1 0 1 0 0 0 0 0 1 0 0 1 1 2 0 2 0 0 0 0 0 1 0 1 1 0 1 0 0 0 0 1 1 0 0 0 0 1 0 0
186 1 0 0 0 0 0 1 0 0 0 0 0 0 0 0 0 2 0 0 2 2 1 0 2 0 0 0 0 0 1 1 0 0 2 0 2 0 0 1 1 0 1 0 1 1 1 0 0 2 1 0 0 0 1 0 0 0 0 0 0 1 0 1 0 1 0 1 1 0 0 1 2 2 2 2 2 0 0 0 1 2 1 1 2 0 0 1 1 1 0 0 1 2 0 1 0 2 1 2 0 0 0 1 1 1 2 1 1 1 0 2 1 1 2 0 1 1 1 0 2 1 2 0 1 0 0 0 1 0 0 0 0 0 1 0 2 0 0 0 1 1 1 0 2 2 1 0 0 0 0 0 1 0 0 0 0 1 0 0 0 0 2 1 0 1 0 1 0 1 0 0 0 2 1 0 2 0 0 1 0 0 0 2 2 1 1 2 1 1 1 2 1 1 2 0 0 0 0 0 0 0 0 0 2 0 1 0 1 0 1 1 2 0 1 2 0 1 1 1 1 0 1 0 1 0 0 2 1 1 1 1 1 1 0 0 0 2 2 2 0 0 2 0 0 0 0 0 2 1 1 0 1 0 2 1 0 0 0 0 0 0 0 0 0 0 1 1 2 2 0 1 1 1 1 0 0 2 2 2 0 0 1 2 0 1 1 2 0 2 0 0 0 1 2 0 2 0 0 1 0 0 0 0 0 0 0 0 0 0 1 1 0 1 1 0 0 0 1 0 0 2 0 1 2 0 0 2 0 0 0 1 0 0 0 1 1 1 1 0 0 1 2 0 1 1 1 1 2 1 1 1 0 0 1 1 0 1 0 1 1 0 2 0 2 1 0 2 1 0 1 1 0 2 1 0 0 0 0 0 0 0 0 0 1 0 0 0 0 0 1 1 0 0 2 1 0 1 2 2 1 1 1 1 1 0 0 0 0 0 0 0 0 0 0 0 2 0 0 0 2 1 0 0 0 1 1 0 2 0 1 1 0 2 0 2 0 2 1 2 2 0 1 1 1 2 0 0 2 1 0 1 1 2 1 1 0 1 1 0 2 0 0 0 0 1 1 2 0 0 0 0 2 2 0 0 0 1 0 0 2 0 0 0 2 0 0 1 2 0 0 2 1 0 0 1 1 1 1 1 0 1 2 2 2 0 0 0 0 1 0 0 0 0 0 0 0 2 0 2 1 2 2 2 2 0 0 0 0 2 2 0 2 1 1 0 2 0 1 1 0 2 1 1 1 1 2 1 1 1 0 0 1 1 1 1 0 0 0 1 0 0 1 0 0 0 2 2 1 1 1 1 2 0 1 0 2 1 1 2 1 0 0 1 1 0 1 2 2 0 0 0 0 2 0 2 0 1 1 0 0 0 0 0 1 2 0 0 2 2 0 0 2 2 0 2 0 0 0 0 0 0 0 0 0 0 2 2 0 0 1 0 0 1 0 0 1 0 1 1 1 2 0 1 2 0 1 1 2 0 0 2 0 1 0 0 0 2 2 1 1 0 1 0 1 1 1 2 0 2 0 0 1 0 1 2 0 1 1 0 0 0 0 2 1 2 1 0 1 1 0 0 0 1 1 0 2 0 0 2 1 1 0 0 0 2 2 1 0 0 0 0 0 0 0 2 0 0 0 0 0 0 1 0 1 1 0 0 0 0 0 1 0 2 0 0 0 1 0 1 1 1 0 0 0 0 0 1 0 0 0 0 0 0 0 0 1 0 0 0 0 0 2 1 0 0 1 1 2 0 1 0 2 1 1 0 1 0 2 2 0 0 1 1 1 1 1 2 2 2 1 0 2 2 0 0 1 1 0 1 0 0 0 0 1 1 1 1 0 1 1 0 1 1 1 0 2 0 1 1 2 1 1 1 0 0 0 0 0 1 0 1 2 0 0 1 0 1 0 0 1 1 0 0 0 0 0 0 0 0 2 0 0 0 2 0 0 1 0 0 2 2 1 0 1 1 1 1 1 0 0 0 0 1 0 2 0 1 2 2 2 0 2 0 0 0 0 1 0 2 0 0 0 0 2 0 2 2 0 0 0 2 0 2 2 0 1 1 0 0 0 0 1 2 2 2 0 2 2 0 0 2 2 1 1 1 1 1 1 0 2 1 1 1 0 0 0 1 1 0 1 1 1 2 0 0 2 1 0 0 1 0 0 2 0 0 2 2 1 0 0 0 1 1 1 0 0 0 0 0 2 0 0 0 0 1 0 0 1 2 0 1 0 1 0 1 1 0 0 1 1 0 1 1 1 0 0 1 1 2 2 0
187 1 0 1 0 0 0 2 1 2 2 0 0 0 0 0 0 2 2 1 1 1 0 0 2 0 0 1 0 0 2 0 2 2 1 1 2 0 1 1 1 0 1 1 2 1 1 0 1 1 0 0 2 1 0 1 0 0 0 0 1 1 0 0 0 0 2 1 1 1 0 0 2 2 1 2 2 1 1 1 0 2 2 2 2 0 0 0 1 1 0 1 2 2 0 0 0 0 0 2 0 1 0 0 1 0 2 0 1 1 0 1 2 2 2 2 2 0 1 0 1 0 2 0 1 0 0 2 2 2 0 0 0 0 0 0 0 0 1 0 1 1 0 0 1 1 0 0 0 0 0 1 0 0 1 1 0 0 1 0 0 1 0 1 0 0 0 1 1 1 0 0 1 1 0 0 2 0 0 1 1 2 1 1 1 0 0 1 0 0 0 2 2 1 2 0 1 0 1 0 0 0 0 1 0 0 1 1 1 1 1 1 1 0 1 2 0 2 1 0 2 1 2 1 0 0 2 0 0 0 0 0 0 0 0 0 0 2 2 1 0 0 2 0 0 0 0 0 1 0 0 1 2 0 0 0 0 1 0 1 1 1 0 0 0 0 1 1 2 0 1 2 0 2 0 1 0 1 2 1 1 0 1 2 0 1 1 0 1 2 0 2 1 2 2 1 1 1 1 2 2 1 1 1 0 0 0 0 0 0 0 1 0 2 2 0 2 0 0 0 0 1 0 1 2 0 0 1 1 1 0 1 0 0 0 0 0 2 0 2 1 1 0 0 0 0 1 0 2 2 0 0 0 0 0 2 0 1 0 1 1 0 2 2 1 1 0 1 2 0 2 0 0 2 0 0 2 1 1 0 0 2 0 2 0 1 0 0 0 0 0 1 0 0 2 0 0 0 0 0 0 0 0 2 1 1 0 0 1 0 0 1 0 0 1 0 1 1 1 0 1 2 0 2 2 2 0 0 0 0 0 0 0 2 0 0 1 0 0 0 1 0 0 0 0 1 0 2 0 2 0 0 0 0 0 0 0 2 1 1 1 0 0 0 0 0 0 2 0 0 2 2 2 2 2 2 0 2 0 1 1 0 2 2 0 0 0 0 1 0 1 0 2 0 0 0 0 0 0 0 0 2 1 1 1 1 1 1 0 1 0 0 0 0 1 1 0 0 1 2 1 2 2 2 0 1 0 1 1 2 0 1 1 1 1 1 1 0 1 2 1 0 2 1 2 2 0 2 2 2 1 2 0 2 1 1 0 0 1 1 1 1 2 0 0 0 1 0 1 0 0 0 1 0 1 0 1 2 2 1 2 0 0 1 1 1 1 1 1 0 1 0 0 1 1 0 0 0 0 0 0 2 1 0 0 1 1 0 0 0 0 0 1 1 1 2 0 0 0 0 1 0 0 0 0 1 1 1 0 0 1 0 0 2 0 0 2 0 1 0 1 1 0 0 2 0 1 2 1 0 1 1 1 0 1 1 0 2 2 0 0 0 2 1 1 0 1 1 1 1 0 1 0 0 2 2 0 1 1 1 1 0 1 2 1 2 0 1 2 1 0 0 0 0 0 0 0 0 0 1 0 1 0 0 2 0 0 1 0 0 0 0 0 2 1 0 0 1 1 1 0 0 0 0 1 1 0 1 0 0 0 1 0 2 0 0 2 0 0 2 0 2 0 0 0 1 1 0 0 0 0 0 0 0 0 0 0 0 2 0 1 2 2 0 0 0 2 2 2 2 0 0 1 0 1 2 2 0 1 1 1 1 0 0 0 1 0 1 1 2 1 1 2 1 0 0 0 0 0 2 0 0 0 0 0 0 1 1 1 1 1 0 2 0 2 0 2 0 2 1 1 1 0 2 0 0 0 0 0 2 1 2 2 1 1 1 0 0 2 1 2 2 0 0 2 1 2 0 0 0 2 0 1 0 2 0 0 0 0 0 0 2 0 0 0 1 1 0 1 0 0 0 0 1 0 2 1 0 1 0 0 2 1 1 0 1 1 1 0 2 0 0 0 0 2 0 2 2 0 0 0 1 1 0 2 0 0 1 0 0 0 0 0 0 0 0 2 2 2 0 0 2 2 1 2 2 2 1 0 0 2 2 0 1 0 0 1 1 0 0 0 2 1 0 0 0 0 0 1 0 1 0 2 0 0 0 0 1 0 0 0 0 2 0 1 1 1 0 0 0 1 0 0 0 0 2 0 0 2 0 0 0 0 0 0 0 0 0 0 0 0 0 0 2 1 0 0 1 1 1 0 0
188 0 1 1 0 0 2 2 1 2 1 0 1 2 1 1 0 2 0 0 2 2 1 1 1 1 1 1 0 1 2 0 1 2 2 0 2 0 0 2 2 0 0 1 2 2 0 0 2 1 0 0 1 2 0 2 0 0 0 0 0 1 0 1 0 0 0 2 2 0 0 2 2 2 2 2 2 1 1 0 1 1 2 1 1 0 0 1 1 1 1 1 1 1 0 1 0 0 0 1 0 2 1 1 0 0 2 2 1 1 0 1 0 1 1 0 1 0 0 0 1 0 2 0 0 0 0 0 1 0 0 0 0 0 1 0 1 0 0 0 1 2 0 0 2 2 0 0 0 0 0 0 0 0 0 0 0 2 1 0 1 0 2 2 1 2 1 1 0 1 1 0 1 1 1 0 2 0 0 0 0 1 0 1 1 0 1 1 0 0 0 2 1 1 1 0 0 0 0 1 0 1 0 1 0 0 2 0 1 0 0 2 1 0 1 2 1 1 1 0 1 1 1 0 0 0 2 0 0 0 0 0 0 0 0 0 0 2 2 1 0 0 1 0 0 0 0 0 2 0 0 0 1 0 0 0 2 1 0 0 0 0 1 1 0 0 0 0 2 0 0 2 0 0 0 1 0 1 2 1 0 1 2 2 0 2 1 1 1 2 0 1 0 2 2 1 2 0 0 2 0 0 1 0 1 0 0 0 0 0 0 1 1 1 0 1 0 0 1 0 1 1 1 1 0 0 0 1 0 1 0 2 1 1 0 1 0 1 1 0 0 1 0 0 0 0 2 1 2 1 0 0 0 0 0 2 0 0 0 2 2 0 1 1 1 0 0 2 1 0 1 1 0 2 0 0 2 0 0 0 0 0 0 2 0 1 0 0 0 0 0 1 0 0 2 0 0 0 0 0 0 0 0 2 0 2 0 2 0 0 0 0 0 0 1 0 0 1 0 0 0 0 0 2 1 2 2 2 0 2 2 0 0 1 0 1 0 2 1 2 1 0 0 1 1 2 0 2 0 0 0 1 1 1 1 0 0 2 1 2 1 0 1 1 0 1 1 2 0 0 0 0 2 2 0 0 0 1 0 0 0 0 0 0 1 0 0 0 2 0 0 2 1 1 0 1 1 0 1 0 1 2 1 1 1 1 1 1 0 0 1 0 1 1 1 0 0 0 2 1 0 2 1 1 0 1 1 0 1 2 0 1 1 1 0 0 0 0 1 1 1 0 2 2 2 1 2 0 0 1 0 0 0 0 2 1 1 1 0 0 0 0 0 0 1 1 0 0 2 0 0 2 0 0 0 0 0 2 2 0 2 0 2 2 0 0 2 2 1 0 1 0 1 0 2 1 1 0 0 0 0 2 1 1 0 1 2 0 0 0 2 0 0 1 0 1 1 0 0 1 0 1 0 0 0 1 1 1 0 0 0 1 1 0 0 1 0 0 0 0 0 0 0 1 2 0 2 1 1 1 1 0 0 2 0 0 0 2 1 0 0 0 1 0 0 1 2 2 1 0 0 1 0 0 1 2 0 1 1 1 1 2 0 2 1 2 1 1 1 0 0 0 0 1 0 0 2 0 0 1 1 0 0 0 2 2 2 1 1 0 0 0 0 0 0 0 0 1 1 1 0 0 2 0 0 0 1 1 1 0 0 1 0 2 0 0 1 0 0 1 0 1 1 0 0 1 1 1 0 0 0 0 0 1 0 0 2 0 1 0 0 0 2 1 0 1 2 0 0 2 0 0 2 0 0 2 1 0 2 2 1 1 1 1 2 0 2 1 1 2 0 1 2 1 0 0 0 0 0 0 0 0 0 0 1 0 1 0 0 2 2 1 2 0 2 0 2 0 1 1 1 1 0 1 1 0 0 0 1 2 1 1 2 0 0 2 0 0 0 0 0 0 0 0 0 0 0 0 0 0 2 0 1 0 1 0 1 1 0 0 1 1 0 0 0 0 1 0 2 0 0 0 1 1 0 1 0 0 0 0 0 0 0 0 0 0 0 2 0 2 0 0 0 0 1 0 1 2 0 0 0 2 0 0 2 2 0 1 0 0 0 0 0 0 1 0 2 0 1 1 0 0 2 1 1 0 1 1 0 0 2 1 0 1 0 0 0 2 0 0 0 0 1 1 0 0 0 0 0 0 2 0 1 0 1 1 1 1 0 0 0 0 1 0 1 1 1 0 0 0 0 0 0 1 1 0 0 2 0 0 0 0 0 1 0 1 2 0 0 0 0 0 1 1 1 0 0 0 0 1 2 2
189 0 0 1 0 0 0 2 0 2 2 0 0 1 0 1 1 0 0 0 2 1 0 0 2 0 0 1 0 1 1 1 1 1 0 2 0 1 0 0 0 0 2 1 2 1 0 0 0 2 2 0 0 0 2 0 0 0 1 1 1 0 0 0 0 0 0 2 0 0 0 0 2 2 1 2 2 2 2 0 2 2 2 1 2 0 0 0 2 2 0 0 0 1 1 2 1 2 1 1 1 2 0 1 1 1 2 0 0 2 1 1 1 1 1 1 1 0 1 0 2 0 2 0 0 0 0 0 1 1 0 0 0 0 1 0 0 0 0 0 1 1 0 0 0 1 0 0 0 0 1 1 0 0 0 0 0 0 0 0 1 2 1 1 0 0 0 0 0 2 0 2 0 2 2 0 2 1 0 0 0 0 0 2 1 0 1 1 1 0 0 1 0 1 1 0 0 1 0 0 0 0 0 1 1 0 1 1 1 0 2 1 0 0 0 2 0 0 0 0 2 2 1 0 1 0 1 0 0 0 1 1 1 1 1 0 1 2 1 0 0 0 2 1 0 0 0 0 1 0 0 1 1 1 0 0 0 0 0 0 0 0 2 2 1 0 1 1 2 2 1 0 0 2 0 2 2 0 1 0 1 1 0 2 0 2 0 0 0 2 0 2 1 2 2 1 1 0 0 1 0 0 0 1 0 1 0 0 1 0 0 1 0 2 2 1 0 1 0 0 1 0 2 0 2 0 1 1 0 1 0 1 0 0 0 1 0 2 0 0 0 0 1 0 0 0 2 0 2 2 0 0 1 1 0 0 1 0 0 2 2 0 0 0 0 0 0 2 1 0 1 1 1 2 1 0 2 0 0 0 0 0 0 0 0 0 0 0 0 0 0 1 1 0 2 0 2 0 0 0 0 0 1 0 0 0 1 1 0 0 0 0 0 1 1 0 1 0 0 0 1 0 1 1 2 2 0 0 0 0 0 0 0 2 0 1 0 0 0 0 1 0 0 0 0 2 0 2 0 1 0 0 1 1 1 1 0 2 2 1 1 0 0 0 0 1 1 2 0 0 1 1 2 2 0 0 0 2 1 1 1 1 1 1 2 1 0 1 1 1 1 0 0 1 0 1 1 2 2 0 0 2 2 1 1 0 2 0 0 1 0 0 0 0 1 1 0 0 1 1 1 2 2 2 1 0 0 0 0 2 2 0 2 1 2 0 1 0 1 1 0 2 2 2 2 1 2 0 1 1 0 0 0 2 1 1 0 0 0 0 0 0 2 0 1 1 1 1 0 1 0 1 1 0 0 0 1 2 2 2 2 0 0 1 1 1 2 2 1 0 0 1 0 0 0 0 0 0 0 0 0 2 2 0 0 1 1 0 1 0 0 0 0 0 1 1 0 0 0 0 0 0 0 1 0 1 0 1 0 0 0 0 1 2 0 0 2 0 0 0 1 1 0 0 2 0 1 1 1 0 0 1 2 0 0 0 0 1 1 0 0 0 2 0 1 1 0 2 0 0 2 0 1 0 0 2 0 1 1 1 1 0 0 0 0 2 0 0 0 1 0 0 0 1 0 0 1 1 0 1 1 1 0 0 1 2 1 2 0 0 1 0 0 2 2 1 0 1 1 1 0 0 0 0 1 2 0 2 2 0 1 2 0 2 0 0 1 0 0 1 0 0 0 0 0 0 0 1 0 0 0 0 0 0 0 0 0 2 2 0 0 0 2 1 0 0 1 1 1 2 0 0 1 1 0 0 0 0 1 1 2 2 0 0 0 2 0 2 2 2 0 0 2 1 1 1 0 0 0 0 0 0 0 0 2 1 1 1 0 1 1 1 2 0 2 0 2 1 1 1 1 0 0 1 0 0 0 0 1 2 0 2 2 0 0 2 0 0 0 0 0 0 0 1 1 0 0 0 0 0 2 0 0 0 2 0 0 0 0 0 2 2 0 0 0 2 1 1 1 0 0 0 0 1 0 2 0 0 1 1 2 0 2 0 0 0 0 1 0 2 0 0 0 1 2 0 2 2 0 0 0 2 0 1 1 2 0 1 0 1 0 0 0 0 1 1 1 0 1 1 0 0 2 0 0 0 1 0 1 0 2 2 0 2 0 0 1 0 0 0 1 2 1 1 1 1 1 0 1 0 1 0 1 0 0 0 1 1 1 1 1 1 0 0 0 2 2 0 0 1 0 0 1 1 2 0 0 0 2 1 1 0 0 0 0 0 0 0 0 0 0 0 0 2 1 1 0 1 1 1 2 0
190 0 0 2 0 1 1 2 0 1 1 0 2 2 2 2 0 1 1 0 2 2 0 0 2 0 0 2 0 0 2 1 1 1 1 1 2 1 1 0 0 0 0 0 1 0 1 0 1 1 0 0 0 2 0 1 0 0 1 1 0 1 0 1 0 1 0 1 0 0 0 0 2 2 1 2 2 0 0 0 1 1 2 0 0 0 0 0 1 2 0 1 1 1 1 2 1 0 0 1 0 2 0 1 1 1 1 0 0 1 0 2 1 2 2 1 2 1 1 0 2 1 1 1 0 1 0 1 1 1 0 0 0 0 2 2 0 0 0 0 1 1 0 0 1 2 0 0 0 0 1 1 0 0 0 1 0 1 1 1 1 0 2 2 1 2 0 1 0 1 1 1 0 2 1 0 1 1 0 1 0 0 0 2 2 2 0 1 0 0 0 1 1 0 1 0 2 0 0 0 0 1 0 1 1 0 1 1 1 1 2 1 2 0 2 2 0 1 1 1 2 1 1 0 0 0 0 0 0 0 0 0 0 0 0 0 0 2 2 1 0 0 2 1 0 0 0 0 2 0 0 0 1 0 2 1 0 1 0 1 1 1 1 2 2 0 1 1 1 1 0 1 0 1 0 0 0 1 1 1 0 1 0 1 0 0 0 2 0 2 0 0 1 2 2 2 0 0 0 2 1 1 2 0 2 0 0 1 1 0 0 1 0 1 0 1 1 0 1 0 0 2 1 1 1 0 0 2 2 0 0 1 0 0 0 0 0 0 2 1 0 0 2 1 0 0 2 0 1 1 0 0 1 0 0 1 0 1 0 2 2 0 2 1 1 0 0 1 2 0 2 0 1 2 2 1 2 0 0 0 0 0 0 0 0 0 0 0 0 0 0 0 1 0 1 1 0 0 2 1 1 1 0 2 1 0 1 1 0 0 0 0 0 0 0 0 1 0 0 0 0 0 0 1 2 2 0 1 0 0 1 0 1 0 0 1 0 1 0 1 2 1 0 0 0 2 1 0 1 1 0 0 1 2 1 1 0 2 2 1 1 0 1 1 0 1 1 2 0 0 0 0 1 1 1 0 1 2 1 1 1 1 2 2 0 0 0 0 2 0 0 1 1 0 0 0 0 1 1 1 0 2 1 1 1 1 1 0 0 1 0 0 1 1 0 0 0 0 0 1 1 1 2 2 1 1 0 0 1 2 1 0 1 0 1 0 1 0 2 2 1 1 1 0 2 1 1 1 1 2 1 1 0 2 2 0 0 0 0 1 1 0 1 0 0 0 0 0 1 0 0 1 0 0 0 0 1 2 2 2 2 0 0 0 0 0 0 1 0 0 0 0 0 0 0 0 0 1 0 0 1 1 0 1 0 2 2 0 2 1 0 0 0 0 1 0 0 0 0 1 1 0 0 0 0 1 1 2 0 0 0 0 0 0 0 0 1 0 0 0 0 2 0 1 2 0 2 2 1 1 0 1 0 2 0 0 0 1 1 0 0 0 1 0 0 2 0 2 0 1 1 0 0 0 0 0 2 1 1 1 0 1 1 1 0 1 1 0 2 2 1 1 0 1 0 0 2 1 0 1 0 1 0 0 2 1 1 2 0 0 0 0 0 1 2 1 0 1 1 1 0 0 0 0 1 2 0 1 0 0 0 2 1 2 0 1 1 0 0 0 0 0 0 1 1 0 1 1 0 0 0 0 1 0 0 1 0 0 2 0 0 0 2 2 0 2 2 1 2 1 1 0 0 0 1 1 1 0 0 1 1 1 0 1 0 1 0 2 2 2 0 0 2 2 0 0 0 0 0 0 1 0 0 1 1 1 0 0 0 1 1 0 0 1 0 0 1 0 2 2 2 2 1 1 0 0 0 0 0 1 0 1 2 0 0 1 0 1 0 0 1 1 0 0 0 0 0 1 1 0 1 0 1 0 2 0 0 0 0 0 1 2 0 0 1 1 2 0 1 0 1 1 0 2 0 1 0 0 1 0 0 1 2 0 0 0 0 0 0 2 0 0 0 0 2 0 2 2 0 1 0 2 0 1 2 2 1 1 0 1 0 0 0 0 0 0 1 0 2 2 0 0 2 0 0 1 1 0 0 1 2 2 0 2 0 0 0 0 0 0 1 2 1 2 0 0 1 1 0 0 1 0 1 0 1 0 0 2 1 0 0 1 1 0 2 0 0 0 0 1 2 0 0 0 0 1 0 1 1 0 0 0 0 0 0 0 0 1 0 1 0 0 0 1 1 0 1 0 0 0 0 0
191 1 0 1 0 0 2 2 0 1 1 0 0 0 0 0 0 0 0 0 2 2 0 0 2 0 1 2 0 0 0 0 1 2 1 1 2 2 0 0 0 0 0 0 2 1 1 0 1 1 0 0 1 0 1 0 0 0 0 0 0 2 0 1 1 1 1 0 2 1 0 0 2 2 2 2 2 2 2 1 1 2 2 1 2 0 0 0 2 2 0 0 1 2 1 2 1 1 0 2 0 1 0 1 1 0 1 1 1 1 0 1 1 2 2 2 2 0 0 0 1 0 2 0 0 0 0 1 2 1 0 0 0 1 0 1 1 0 0 0 2 1 0 0 0 0 0 1 1 0 0 0 0 1 0 0 2 2 0 0 0 0 1 2 2 2 1 1 0 2 0 0 2 0 1 0 1 0 0 0 0 0 0 1 1 0 1 1 0 0 0 2 2 1 2 0 0 0 0 0 0 0 0 0 1 0 0 1 2 0 2 1 2 0 2 2 0 2 2 0 2 1 2 0 0 0 1 1 1 0 0 0 0 1 1 1 0 2 2 1 0 0 2 0 0 0 0 0 1 1 1 0 2 0 0 0 1 0 0 0 0 0 1 1 1 0 0 0 2 1 0 1 0 0 0 0 1 1 2 1 0 0 2 2 0 1 1 0 0 1 1 1 0 2 2 0 2 1 0 1 0 0 0 0 0 1 1 1 1 0 0 1 0 2 1 0 1 0 2 0 0 2 1 1 1 0 0 1 0 2 0 2 0 0 0 0 0 0 2 1 1 1 2 0 1 1 1 0 1 1 0 0 1 0 1 0 1 2 0 0 0 0 1 0 1 0 0 2 2 1 2 0 1 2 1 0 2 0 0 0 1 1 1 2 0 0 0 0 0 0 0 0 1 0 2 0 0 2 1 1 1 1 0 2 0 2 0 0 0 0 0 0 0 0 1 1 0 0 0 1 0 1 1 1 1 2 2 0 0 0 0 0 0 2 0 0 2 0 0 0 2 0 0 0 0 2 2 1 1 1 1 0 0 1 0 0 0 2 2 2 0 0 0 0 0 0 0 2 0 0 0 0 2 2 2 1 1 1 1 0 1 0 0 0 2 0 0 2 2 1 1 1 0 1 1 1 1 0 0 0 2 1 2 1 2 1 1 1 0 0 0 0 0 1 0 0 0 1 1 1 1 2 2 2 0 2 0 2 0 2 0 2 0 0 0 0 1 0 0 1 1 0 0 0 2 1 2 1 1 1 1 1 0 1 1 2 1 0 0 1 1 0 0 0 0 0 0 1 1 1 0 0 1 0 1 0 0 1 1 1 1 0 0 1 0 0 1 1 1 0 0 0 0 0 1 0 0 0 0 0 0 2 0 0 1 2 0 0 0 0 0 0 0 1 0 1 0 0 0 0 2 0 0 0 0 1 0 1 0 0 1 0 0 1 0 1 0 0 1 0 0 1 0 0 0 0 0 1 0 0 1 2 0 1 0 0 0 2 2 1 1 0 1 1 1 0 1 2 0 1 1 0 0 0 0 1 1 1 0 0 0 0 1 2 0 1 1 0 1 2 0 0 1 0 0 0 1 0 0 2 0 2 0 0 2 0 1 1 0 0 0 0 0 1 0 0 0 0 0 0 0 0 1 0 1 1 0 0 0 0 0 1 0 2 0 0 2 1 0 1 1 0 0 0 0 1 1 1 0 0 0 0 1 0 1 1 0 0 2 1 0 1 1 1 1 0 2 0 0 2 0 0 1 1 0 0 2 0 1 1 2 2 0 0 0 1 0 1 1 2 1 1 2 2 1 1 0 0 0 2 0 0 0 0 1 0 0 1 1 1 1 0 0 2 0 0 2 0 2 2 2 2 1 0 0 0 0 0 2 2 2 0 2 0 0 2 0 0 1 1 1 1 0 0 0 0 0 0 0 0 2 0 1 0 1 1 0 1 0 0 2 2 0 0 0 2 0 0 1 0 0 0 0 1 0 2 1 2 2 2 2 0 2 0 0 0 0 1 0 2 0 0 0 0 1 1 0 1 0 0 0 1 0 0 2 2 0 2 0 0 0 0 0 0 2 2 1 1 2 1 0 0 2 1 0 0 1 1 0 1 2 2 0 2 0 0 0 1 1 0 0 0 1 2 2 1 1 2 0 0 2 0 1 0 0 0 1 0 0 2 2 2 0 1 2 0 1 0 0 0 0 0 0 0 0 0 1 1 1 0 0 0 0 1 0 1 0 0 1 0 0 0 0 2 0 1 0 0 0 0 2 0
192 1 0 1 1 1 1 1 1 1 1 1 1 1 1 1 0 0 0 1 0 0 1 1 1 0 1 1 1 0 1 1 0 1 2 1 2 2 0 0 0 0 0 1 2 0 0 0 2 0 0 0 0 0 2 1 0 0 2 0 0 2 0 0 0 0 0 0 2 1 0 1 2 2 2 2 2 0 0 0 1 2 2 0 1 0 0 2 2 2 0 1 1 0 2 2 2 0 0 1 0 2 1 1 0 0 2 0 1 1 0 0 1 1 1 1 1 0 0 0 2 0 0 2 0 2 0 0 1 1 0 0 0 0 0 0 0 0 1 1 0 2 0 0 1 0 1 1 1 0 0 0 0 0 0 0 0 2 1 0 1 0 2 2 2 2 0 0 1 1 0 0 0 2 2 0 2 0 0 1 0 0 1 2 2 0 1 0 0 0 0 2 2 1 2 0 1 0 0 0 1 1 0 1 0 0 2 1 1 0 2 0 1 0 1 2 0 0 2 2 1 0 2 0 0 1 0 0 0 0 0 0 0 0 0 0 0 2 2 1 0 0 2 0 0 0 0 0 2 0 0 0 1 0 0 0 0 1 1 0 0 0 0 0 1 0 0 1 2 1 1 0 0 1 0 0 0 2 2 1 0 0 0 1 0 1 0 1 0 2 0 1 0 2 1 0 2 1 1 2 2 0 0 1 0 0 0 0 1 0 0 2 0 1 0 1 0 0 0 0 0 1 0 1 2 0 0 1 1 0 0 1 0 1 0 0 0 1 1 0 0 1 1 0 0 0 2 0 2 2 0 0 0 0 0 2 0 1 1 1 1 0 2 0 2 0 0 2 1 0 1 1 1 1 0 1 2 1 1 0 1 1 1 2 1 1 0 1 1 1 0 1 0 0 2 1 0 0 1 1 1 1 0 1 0 1 0 1 0 0 0 0 0 0 2 1 0 0 0 1 0 1 0 2 1 1 0 1 0 0 2 1 0 2 0 0 2 1 0 1 1 0 0 0 0 0 0 1 0 0 0 1 0 1 1 0 1 2 1 2 1 0 0 1 0 1 1 1 0 1 0 1 2 2 1 0 1 1 0 0 1 1 2 2 0 0 0 1 2 1 1 2 1 2 0 0 0 1 1 0 1 1 2 1 1 1 1 0 0 1 0 1 0 0 1 0 0 0 0 0 0 2 2 2 0 0 0 0 0 2 0 0 0 0 0 0 1 0 1 1 0 1 2 1 2 2 0 1 1 1 0 0 0 2 1 1 0 0 0 0 0 0 0 1 0 0 1 1 1 0 1 0 1 0 1 0 2 2 2 2 2 0 0 1 0 0 1 0 0 0 0 1 0 0 1 0 0 0 0 0 0 2 2 0 0 1 1 1 2 2 1 0 1 1 0 1 1 0 0 1 1 1 0 1 0 1 1 0 0 0 1 0 0 1 0 0 1 0 0 1 0 0 0 0 1 0 1 0 1 1 1 1 1 0 0 0 0 1 1 0 0 0 1 0 0 2 1 1 1 1 0 1 0 0 0 1 1 0 1 0 2 1 0 2 1 2 1 0 1 2 0 0 1 0 0 0 2 1 0 2 1 0 0 0 1 1 0 1 0 1 0 0 0 0 0 0 0 1 1 1 0 0 1 0 1 2 0 0 0 0 0 0 1 2 0 0 1 0 0 1 0 1 1 0 0 0 0 0 0 0 0 0 0 0 0 0 1 0 2 0 0 1 2 0 0 0 1 1 0 2 0 1 1 0 0 1 1 0 2 2 1 1 0 0 0 2 0 2 1 2 1 1 2 1 0 0 0 2 0 0 0 0 0 0 1 0 0 1 0 1 1 0 1 1 1 0 1 1 2 2 2 1 1 1 0 0 0 0 0 2 1 2 1 0 0 2 0 2 1 0 0 2 0 0 0 0 0 1 1 0 1 0 1 0 2 0 0 0 0 0 1 1 0 0 0 1 1 0 2 0 0 0 1 0 0 1 1 1 2 0 0 0 2 0 0 0 0 2 0 2 0 0 1 0 1 0 1 1 0 0 0 2 0 0 2 1 1 1 0 2 0 0 0 0 2 2 1 0 2 2 0 0 2 1 1 1 1 0 0 0 2 2 0 2 0 0 0 0 0 0 0 0 2 1 0 0 2 1 1 1 1 0 1 0 1 0 2 1 0 0 0 1 1 1 2 0 1 0 0 0 0 0 0 0 0 1 0 1 0 1 0 0 0 1 0 0 0 0 0 0 0 0 0 1 1 0 1 0 0 0 1 0
193 1 0 1 0 0 1 2 0 1 1 0 1 1 1 1 0 1 0 1 1 2 1 0 2 0 0 2 1 1 1 2 0 1 1 1 2 1 0 0 0 0 0 0 2 0 1 0 2 0 0 0 1 1 0 0 0 0 1 0 1 1 0 2 1 1 1 1 0 0 0 0 1 1 0 1 1 1 1 1 0 1 2 1 1 0 0 0 2 2 0 1 1 1 0 1 0 2 2 2 1 1 0 1 0 0 2 0 0 2 0 1 0 1 1 0 1 0 0 0 2 0 1 1 0 1 0 1 1 1 0 0 0 0 0 0 0 0 0 0 2 0 0 0 2 2 0 0 0 0 0 1 0 0 1 0 0 0 0 0 1 0 2 2 0 2 0 0 2 0 1 0 0 2 1 0 1 0 0 1 0 0 1 2 2 0 2 1 0 0 0 1 1 0 1 0 1 0 0 0 0 0 1 0 0 0 1 1 0 0 2 0 2 0 2 2 2 1 2 1 1 0 1 1 0 0 1 0 0 0 1 1 0 0 1 1 1 1 1 0 0 1 2 1 0 0 0 0 1 1 1 1 1 0 0 0 0 2 0 2 2 2 0 0 1 0 0 0 1 1 0 2 0 1 1 0 1 1 2 1 1 0 0 1 2 0 2 0 0 2 0 0 0 1 2 0 2 1 0 1 0 1 1 0 1 0 0 0 0 0 0 1 0 1 0 0 0 1 0 0 0 1 1 1 1 0 0 0 1 1 0 2 0 0 0 0 0 0 2 1 1 1 1 0 1 1 1 0 1 0 0 0 0 0 2 0 0 0 0 2 2 0 1 0 1 0 0 2 2 1 2 0 0 2 0 1 1 0 0 0 0 0 0 1 0 0 0 1 1 0 0 1 0 1 2 0 0 0 1 1 1 1 0 2 1 1 0 2 0 0 0 1 0 0 0 0 0 0 0 0 1 0 1 2 0 2 2 0 1 0 1 0 0 0 0 0 1 2 1 2 1 0 0 0 0 0 0 1 1 1 0 1 1 1 0 0 0 2 2 1 1 0 1 1 0 1 1 1 0 1 0 0 2 2 1 0 1 1 1 0 1 0 2 2 1 1 0 1 1 0 1 1 1 2 1 0 0 1 1 0 0 2 2 0 2 1 2 0 1 0 2 0 1 0 0 0 2 1 1 2 1 2 2 2 0 1 1 2 0 2 0 2 1 0 1 0 1 1 2 1 0 2 1 1 2 1 1 0 1 1 0 1 0 2 2 0 1 1 1 1 0 1 1 0 0 0 1 1 2 0 1 0 0 0 0 0 0 2 2 1 2 0 0 1 0 0 1 1 0 1 0 1 0 0 0 1 0 0 0 0 0 2 0 0 0 2 0 0 1 1 1 0 0 1 1 1 0 0 0 0 0 0 0 1 0 0 1 0 0 0 0 0 1 1 0 1 0 0 0 0 0 0 0 1 1 0 1 1 1 0 0 2 1 0 0 0 0 2 2 0 0 0 0 1 0 0 2 2 0 0 1 0 0 0 0 2 0 1 2 1 0 1 0 2 0 2 2 1 2 1 0 0 1 0 0 0 1 0 0 0 0 0 0 0 0 2 1 2 0 0 1 0 0 0 0 1 0 0 0 0 0 0 0 1 1 2 1 1 1 0 1 1 0 2 0 0 2 0 0 0 0 1 0 0 1 0 1 1 0 1 1 1 1 0 0 0 0 1 2 1 1 2 2 1 0 0 2 2 0 2 0 1 0 0 0 0 1 0 1 1 0 1 1 1 0 2 0 1 1 2 0 1 2 2 0 0 1 0 0 1 0 0 0 0 0 0 0 1 0 1 1 0 1 1 1 0 2 1 2 2 2 2 2 1 0 0 0 0 1 2 2 1 2 0 0 1 0 1 1 0 0 1 1 0 1 0 1 0 0 0 2 0 1 0 1 0 1 1 1 1 1 2 0 1 0 1 0 0 0 0 0 0 0 0 0 1 0 0 0 0 2 0 1 1 0 0 1 0 1 1 1 0 1 1 2 0 2 2 0 0 0 2 0 1 2 1 1 1 0 2 1 0 0 0 2 1 1 1 1 0 0 1 0 2 2 2 2 0 0 0 2 1 1 1 1 1 1 1 0 1 0 2 0 1 0 0 1 0 1 0 1 0 2 0 1 1 1 2 0 0 0 0 0 0 1 0 0 0 0 2 0 0 0 1 1 1 0 0 2 0 0 0 0 1 0 0 0 0 1 0 0 0 0 1 0 0 0 0 0 0 2 1
194 1 0 2 0 0 2 2 1 2 1 0 0 1 1 0 0 2 1 0 2 2 0 0 2 0 0 2 1 1 2 0 1 1 1 1 1 2 0 0 0 0 1 0 1 1 1 0 1 1 0 0 0 0 2 1 0 0 2 0 2 0 0 0 0 0 0 0 1 0 0 0 2 2 2 2 2 0 0 0 1 1 0 0 0 0 0 1 1 1 0 0 2 1 1 1 1 1 1 1 1 2 0 2 0 0 2 0 1 1 0 2 1 2 2 1 2 0 1 0 1 0 0 2 0 1 0 0 2 2 1 1 0 0 1 0 1 0 1 0 1 2 0 0 0 1 0 0 1 1 0 0 0 0 0 0 0 0 0 0 1 0 1 2 1 2 1 1 1 1 0 1 1 1 1 0 2 0 0 0 0 1 0 1 0 0 0 0 0 0 1 1 0 0 1 0 0 0 0 0 0 0 1 1 2 0 0 1 2 0 2 1 1 0 2 2 0 2 1 0 2 1 2 0 0 0 1 1 0 0 0 0 0 1 1 0 1 2 2 1 0 1 1 0 0 0 1 0 2 0 0 0 1 0 0 0 1 0 1 0 0 0 0 0 1 0 1 1 2 2 0 2 1 1 0 1 0 1 2 1 0 0 0 1 1 0 1 2 0 2 0 0 0 2 2 0 2 1 0 1 2 0 0 0 0 1 0 0 0 0 0 1 0 1 1 0 0 0 1 0 0 1 2 1 1 0 1 2 1 0 0 1 1 2 0 0 0 2 0 0 0 0 1 0 0 0 2 0 1 1 0 0 0 0 0 2 0 0 0 0 0 0 1 0 1 2 0 1 2 0 2 0 1 2 1 0 2 0 0 0 1 0 0 0 2 1 0 0 0 0 0 0 0 0 1 1 1 1 0 0 0 0 1 0 0 0 1 1 0 0 0 1 0 0 0 0 1 1 0 0 1 1 1 1 0 2 2 1 0 0 1 0 1 0 2 2 0 2 0 0 0 0 0 1 0 1 0 0 1 2 0 2 0 2 1 0 1 2 1 1 1 0 0 0 0 1 1 2 0 0 1 1 1 0 0 0 0 0 0 0 2 0 1 1 2 1 0 0 2 0 0 2 0 1 0 0 0 1 2 0 0 2 2 2 2 0 1 1 0 1 1 0 1 1 0 0 0 0 2 0 0 2 1 1 0 1 1 1 0 2 1 1 1 1 0 0 0 1 1 0 1 1 0 0 1 1 1 2 2 2 1 1 0 1 2 0 0 0 0 1 1 0 1 1 0 0 1 2 1 1 1 0 2 0 1 0 2 0 0 2 0 0 0 0 0 0 0 1 1 0 0 0 1 2 0 2 0 1 0 0 1 1 0 0 0 2 0 0 2 1 0 0 0 1 1 0 1 0 1 0 0 0 0 1 0 0 1 0 0 0 1 0 0 1 0 0 0 0 0 1 1 1 0 0 0 0 0 2 0 0 1 2 0 1 0 0 0 1 1 0 0 0 2 0 0 2 1 2 0 0 2 0 0 0 2 2 0 1 0 0 1 0 1 2 0 2 1 1 1 0 0 0 0 1 0 0 2 0 0 0 0 0 0 0 2 1 1 1 1 1 0 0 0 0 1 1 0 1 1 1 0 0 1 0 1 2 0 0 0 0 0 0 0 2 0 0 0 1 1 2 0 2 0 0 0 1 1 0 0 0 0 0 0 0 0 0 0 0 1 0 0 1 2 1 0 0 2 2 2 2 0 0 0 0 0 1 1 0 0 0 2 2 2 2 2 0 2 2 2 2 1 0 2 2 1 1 1 1 0 0 0 0 0 0 2 1 0 0 0 2 2 1 2 0 2 0 2 0 1 1 0 0 1 0 1 0 0 0 1 2 0 2 1 0 0 1 1 1 0 0 0 1 0 0 1 0 0 1 0 0 1 0 1 0 1 0 1 0 0 0 1 2 0 0 0 1 1 0 0 0 0 0 0 2 0 1 0 1 2 1 1 0 0 1 0 0 1 0 1 1 1 0 0 0 1 0 1 2 0 0 0 0 0 2 2 1 1 2 0 0 0 0 0 0 1 1 2 1 2 1 1 0 2 1 0 1 1 1 1 0 1 1 0 1 0 0 1 0 0 2 0 2 1 1 0 0 0 0 1 0 1 0 1 1 0 0 1 2 0 0 0 0 1 1 1 1 1 1 1 1 1 0 0 0 0 0 0 1 1 0 0 0 1 0 0 0 0 0 0 0 0 0 0 1 2 0 0 0 0 0 0 0
195 0 0 2 0 0 2 2 0 2 1 0 0 0 0 0 0 1 1 0 1 1 0 0 2 0 0 1 1 1 1 0 1 2 1 1 2 1 0 1 0 1 1 1 2 1 2 0 2 0 0 0 0 0 2 2 0 0 1 2 0 1 0 1 0 0 0 1 2 0 1 2 2 2 2 2 2 0 0 0 0 0 2 1 1 0 0 2 2 2 0 1 2 0 0 0 0 1 1 2 1 1 1 1 0 0 2 0 0 2 0 2 0 1 1 0 1 0 0 0 1 0 0 2 0 1 0 0 1 0 0 0 0 0 0 0 0 0 0 0 2 1 1 0 1 1 0 0 0 0 0 0 1 0 0 0 0 1 0 1 1 0 2 2 1 2 0 1 0 2 0 0 0 2 1 0 2 0 0 2 0 0 0 1 1 0 1 0 0 0 0 2 1 0 1 0 1 0 0 0 0 1 0 0 1 0 0 1 1 2 2 1 1 0 0 2 0 1 1 0 1 1 2 0 0 0 0 0 0 0 1 1 0 0 0 0 0 2 2 2 0 0 2 0 0 0 0 0 2 0 0 0 2 0 0 0 1 0 0 0 0 0 0 0 0 1 0 0 2 1 0 2 1 1 0 1 2 1 2 1 0 0 0 2 0 1 0 0 0 2 0 2 1 1 2 1 2 1 1 2 1 0 1 0 0 0 1 0 1 0 0 1 0 2 2 0 0 0 1 0 1 1 0 1 2 0 0 1 0 1 0 2 0 0 0 0 0 1 1 1 0 1 0 0 0 0 2 0 1 0 0 0 0 0 1 1 0 1 0 2 2 0 1 0 1 0 0 2 2 0 2 0 0 2 1 0 1 1 1 1 0 0 0 0 0 0 0 0 0 0 0 0 1 0 2 0 0 0 1 1 1 1 0 1 0 1 1 0 1 1 0 2 0 0 1 0 1 0 0 0 0 0 1 0 0 2 2 1 0 0 1 0 0 1 2 1 0 0 0 0 0 0 1 1 0 2 1 1 0 1 0 1 0 1 0 0 0 0 0 0 2 0 0 0 0 0 0 2 0 0 0 0 2 2 2 2 0 1 0 1 2 0 1 1 1 0 0 0 2 0 0 2 1 1 2 0 0 1 1 0 1 1 1 0 1 1 1 0 0 2 0 0 1 1 1 0 0 0 1 2 1 1 2 2 1 0 0 0 1 2 1 0 0 0 1 0 1 0 1 1 1 0 2 1 2 1 2 1 1 1 1 1 0 1 1 1 0 1 0 1 1 0 0 0 1 1 0 0 1 0 0 0 0 0 0 0 0 0 0 2 2 0 0 1 0 0 1 0 0 0 0 0 1 0 1 0 0 2 0 0 2 1 2 0 0 1 1 0 1 1 1 0 1 2 0 2 0 0 1 0 0 0 0 0 0 1 1 2 0 0 1 0 0 0 0 1 0 0 0 1 0 1 1 1 1 0 0 1 1 0 1 2 1 0 0 0 0 2 2 0 0 0 1 1 0 1 0 2 1 1 0 0 0 1 0 2 0 1 0 0 0 0 0 1 0 0 2 0 2 2 0 0 1 0 0 0 0 0 0 2 0 1 0 0 1 1 1 1 1 0 2 1 0 0 1 0 0 2 2 2 0 0 1 0 0 1 1 1 1 0 0 0 0 2 0 0 1 1 1 1 0 1 0 0 0 0 0 1 0 0 1 1 1 0 0 0 0 0 1 0 0 0 2 1 1 0 1 2 1 2 0 0 0 2 0 0 1 0 1 1 2 2 1 1 1 1 1 2 2 2 0 0 2 1 0 0 0 1 0 0 0 0 0 0 0 0 1 0 1 2 2 0 2 0 2 0 2 0 2 2 1 1 1 1 0 0 0 0 1 2 0 2 2 0 0 1 1 1 1 1 1 2 0 0 1 0 0 1 0 0 1 0 2 1 0 1 2 0 0 0 0 1 0 0 0 0 1 1 1 0 0 0 0 1 0 1 0 1 1 1 1 0 2 0 0 0 1 0 0 1 0 0 1 0 2 0 2 2 0 0 0 1 0 2 2 1 1 1 0 1 0 0 0 0 0 0 2 0 2 2 0 0 1 2 0 0 1 2 0 1 2 2 0 0 1 0 1 2 0 0 0 1 0 1 0 0 0 0 1 1 0 1 0 0 1 0 2 1 0 1 1 1 0 1 1 0 0 0 0 0 1 0 0 0 0 0 1 1 1 0 0 0 0 0 1 1 0 0 1 1 1 0 0 1 1 0 0 0 0 2 1 1
196 1 0 2 0 0 2 2 0 2 1 1 0 0 0 0 0 2 2 1 1 2 1 0 2 0 1 1 1 1 1 0 1 1 2 0 2 1 0 2 1 1 1 1 1 0 0 0 2 2 0 0 0 0 2 0 0 0 1 1 0 0 0 1 0 0 2 1 1 0 0 1 2 1 0 1 1 1 1 0 1 2 2 2 2 0 0 0 2 2 0 1 2 1 1 1 1 1 1 1 1 2 0 1 1 1 1 0 0 2 0 1 0 1 1 0 1 0 0 0 1 0 0 2 0 2 0 2 2 1 0 0 0 0 0 0 0 0 0 0 1 1 0 0 0 0 1 0 0 0 1 1 1 1 1 0 1 1 0 1 1 1 1 2 0 1 0 1 0 1 0 1 1 1 1 0 2 0 0 1 0 0 1 1 1 0 0 2 1 1 1 2 2 0 2 0 1 0 0 0 0 1 0 1 1 0 1 0 0 0 2 0 0 0 2 2 1 0 2 1 2 0 2 0 0 0 0 0 0 0 0 0 1 1 1 1 1 2 2 1 0 1 2 0 0 0 0 0 2 0 0 1 1 0 0 0 0 0 0 0 0 0 0 1 0 0 0 0 1 0 1 1 0 1 0 0 1 0 2 0 2 0 1 2 0 1 1 0 1 2 0 2 1 2 2 1 2 0 1 2 1 1 0 1 0 0 0 0 0 0 1 1 0 2 2 1 0 0 1 0 1 1 0 1 2 0 1 2 1 1 0 1 0 0 0 0 0 2 0 2 2 1 2 1 2 2 0 0 1 2 0 0 0 0 2 0 0 1 0 1 1 0 1 0 1 0 0 2 1 0 1 1 0 2 0 0 1 0 0 0 0 0 0 1 0 1 0 0 0 1 0 0 2 0 2 1 1 2 1 1 1 1 1 1 0 1 0 1 0 0 0 0 0 0 1 1 0 1 0 1 0 1 0 1 1 2 0 0 0 0 0 1 0 2 0 0 1 0 0 0 1 0 0 0 0 1 0 1 0 1 0 1 0 1 0 0 0 1 1 0 2 0 0 0 0 0 0 1 0 1 2 2 2 2 1 0 1 2 0 0 1 1 2 2 1 2 0 0 2 0 0 2 1 0 0 0 0 0 0 0 1 1 2 2 2 0 0 0 0 1 0 0 0 0 0 0 1 0 1 1 0 2 1 1 1 0 1 0 0 1 2 0 0 0 1 0 0 0 2 2 0 0 2 2 2 1 1 0 0 0 0 0 0 2 1 1 0 0 1 0 0 0 0 0 0 0 0 0 0 0 0 1 1 0 1 0 0 0 0 2 1 0 0 0 1 1 1 2 1 1 0 0 1 1 1 0 1 0 0 0 0 1 0 0 0 2 0 0 1 0 0 0 1 1 0 1 0 0 0 0 0 0 0 1 0 0 0 1 0 0 2 0 1 2 0 0 2 0 0 0 0 1 0 0 1 0 1 1 0 1 1 2 2 1 0 0 0 2 1 0 0 0 0 1 1 0 0 2 0 1 1 0 1 0 0 1 1 1 1 0 0 0 0 2 1 2 1 0 2 2 0 0 0 0 0 0 1 0 0 1 1 1 0 0 1 2 2 2 1 1 0 0 0 0 0 0 0 0 0 0 0 0 0 0 1 2 0 1 1 0 1 1 1 2 0 1 1 0 0 0 0 0 0 0 0 1 1 1 0 1 1 1 0 1 0 0 0 0 2 0 0 1 2 2 2 0 2 2 2 2 0 0 2 0 0 2 1 0 0 1 1 1 1 1 2 0 2 2 2 2 2 0 2 2 1 0 1 0 0 0 0 0 0 0 1 1 1 1 0 1 1 1 2 0 2 0 2 0 1 1 0 0 0 0 0 0 0 0 0 1 0 1 2 0 0 2 0 1 0 0 1 1 1 0 1 0 1 1 1 0 2 1 0 0 2 0 0 0 1 1 0 1 0 0 0 0 2 0 0 0 0 0 0 0 0 2 0 0 2 1 1 1 2 0 0 0 0 0 2 1 2 0 1 0 2 0 2 2 0 0 0 1 1 1 1 2 0 1 0 1 0 0 0 0 0 0 1 1 2 1 1 0 1 2 1 1 0 1 0 0 2 2 0 1 0 0 1 1 0 0 0 0 1 1 0 0 1 0 0 0 1 1 1 1 1 0 1 2 1 0 0 0 0 1 1 1 1 0 0 1 0 0 0 0 0 0 0 0 2 0 0 0 0 0 0 0 0 0 0 0 0 0 0 0 1 0 0 1 1 1 1 0
197 1 0 1 0 0 1 1 1 1 1 1 0 0 0 0 0 1 1 0 2 2 0 0 2 0 1 2 0 0 2 0 1 2 2 0 2 2 0 0 0 0 0 0 1 0 0 1 0 2 0 0 0 0 2 1 0 0 1 0 1 1 0 1 0 2 0 0 1 0 0 0 2 2 2 2 2 2 2 1 1 2 2 1 2 0 0 0 1 2 0 1 1 1 0 1 0 0 0 2 0 1 0 0 2 2 0 0 1 1 0 1 1 2 2 1 1 0 1 0 1 0 1 1 0 1 0 0 1 0 0 0 0 0 1 0 0 0 0 0 0 2 0 0 0 2 0 0 1 1 1 2 1 0 0 0 0 2 0 1 2 0 2 2 1 1 1 1 1 1 0 1 2 0 1 0 2 0 0 2 0 0 0 2 2 0 2 2 1 1 1 2 2 1 2 0 0 1 0 0 1 0 0 0 1 1 1 1 1 0 1 2 0 0 2 2 0 1 1 0 1 2 2 0 0 0 1 0 0 0 0 0 0 0 0 0 0 2 2 2 0 0 2 0 0 0 0 0 2 0 0 1 0 0 0 0 1 0 0 0 0 0 1 1 1 0 0 0 0 0 1 2 1 1 0 1 2 1 1 0 0 0 1 1 1 1 0 1 0 2 0 1 1 2 2 1 2 0 0 0 1 1 1 0 1 0 0 0 1 0 0 2 0 2 2 0 2 0 0 0 2 0 1 2 1 0 0 2 1 2 0 0 0 0 0 0 0 1 1 0 0 1 1 0 1 1 2 0 1 0 0 0 0 0 2 0 0 0 0 2 2 0 1 1 0 1 0 2 1 0 1 1 1 2 1 0 1 0 0 0 0 2 0 0 1 1 0 0 0 0 0 0 1 1 2 0 0 0 0 1 1 0 1 1 1 0 1 0 0 0 0 1 0 0 0 0 0 0 0 0 0 1 1 1 1 2 2 1 0 0 1 0 0 2 0 2 0 0 0 0 2 0 0 1 1 1 0 2 0 2 0 0 0 0 0 0 0 1 1 1 1 0 1 0 0 1 1 2 0 0 1 1 2 2 1 1 0 2 1 0 0 0 1 1 2 0 0 1 2 0 0 2 1 1 1 1 1 0 1 0 0 2 1 1 2 1 2 0 1 0 1 1 0 1 0 1 0 0 0 0 0 2 1 1 0 1 1 1 0 1 0 2 2 1 0 0 1 0 2 2 2 0 1 1 2 0 1 0 1 1 0 1 0 1 2 0 0 0 1 1 1 1 1 0 0 0 2 2 0 2 0 2 0 0 0 0 0 0 0 2 0 0 0 1 0 0 1 0 0 0 0 0 1 1 0 0 0 1 0 0 1 1 0 0 0 2 1 0 0 0 2 0 0 0 2 0 0 0 0 1 1 1 0 0 0 0 2 1 0 0 1 1 1 1 0 1 0 0 0 0 1 1 0 1 2 0 2 1 1 0 0 1 1 1 1 0 0 2 1 0 0 0 2 0 1 1 1 2 0 0 1 1 0 0 0 1 1 1 1 0 0 0 0 1 0 1 1 0 2 2 0 0 0 0 0 0 1 0 0 1 0 1 0 0 2 1 2 1 0 0 0 0 0 0 0 0 0 0 1 1 0 0 0 1 0 1 1 1 0 0 0 2 0 2 0 0 1 0 0 1 0 1 0 0 0 1 1 0 0 0 0 0 0 0 0 1 0 0 1 0 0 0 1 1 0 1 2 0 1 1 1 0 2 0 0 0 1 0 0 0 1 2 0 0 1 1 1 1 1 2 0 1 2 2 0 0 0 1 0 0 0 0 0 0 0 1 1 0 0 2 2 2 2 0 2 0 2 0 1 1 0 0 2 0 1 0 0 0 0 2 1 2 2 0 0 2 0 1 1 0 0 0 0 0 0 0 0 0 0 0 2 0 0 0 2 0 0 1 0 0 2 2 1 0 1 0 1 0 1 0 0 0 0 1 0 0 0 1 1 1 2 0 2 1 0 1 0 1 0 2 0 0 0 0 1 0 1 2 0 0 0 2 0 1 2 2 0 1 0 1 1 1 1 1 2 1 1 1 1 0 0 0 2 1 1 0 1 2 0 1 2 2 0 1 0 0 0 0 1 1 0 0 1 1 0 0 1 0 0 0 2 0 1 0 0 0 1 2 1 1 1 1 0 0 0 0 1 0 0 1 1 0 0 0 0 0 0 2 0 0 0 0 1 0 0 1 1 0 0 1 1 1 0 2 1 1 0 0 0 0 2 1
198 0 0 2 0 0 1 1 0 1 1 0 0 0 0 0 0 2 1 0 2 2 2 0 2 0 0 1 0 1 0 1 2 2 1 1 1 2 0 1 1 0 0 0 1 1 1 0 1 1 0 0 0 0 2 1 0 0 1 0 1 1 2 0 0 0 0 0 1 0 0 0 2 2 2 2 1 1 1 0 0 1 2 1 2 0 0 1 2 2 1 1 1 1 0 1 0 1 1 2 0 1 0 1 1 0 2 1 1 1 0 1 1 2 2 1 2 0 0 0 2 0 0 2 0 1 0 0 1 1 0 0 0 0 0 0 0 0 1 0 1 1 1 0 0 1 0 0 1 0 0 1 1 1 0 0 1 2 1 0 1 0 2 2 1 2 0 1 1 1 0 0 1 1 1 0 2 0 0 0 0 0 0 2 1 1 1 2 0 0 0 2 2 0 2 0 1 0 0 0 0 0 0 0 0 0 2 1 1 0 1 2 1 0 2 2 1 0 1 0 1 1 1 0 0 0 0 0 0 0 0 0 0 0 0 0 0 2 2 2 0 0 2 1 0 0 0 0 2 0 0 1 1 0 0 0 1 0 0 0 0 0 0 1 1 0 0 0 2 0 0 2 0 1 0 1 0 0 2 0 2 0 1 1 0 1 1 0 0 2 0 0 0 2 1 0 1 0 0 1 0 0 0 1 0 0 2 0 0 0 0 0 0 2 2 1 1 0 0 0 0 1 1 2 1 0 0 1 1 1 0 1 1 1 0 0 0 1 1 0 0 0 1 0 1 1 2 1 2 0 1 1 0 2 0 0 2 0 1 1 2 1 1 0 1 0 0 1 1 0 1 1 1 2 0 0 1 0 0 0 1 0 0 2 0 2 0 0 0 0 0 0 1 0 1 1 1 0 0 0 0 0 2 0 0 0 0 0 0 0 0 2 0 0 0 0 1 0 0 0 0 0 0 1 1 2 2 1 1 1 2 1 0 2 0 1 0 0 0 0 2 0 0 0 0 1 0 1 0 0 0 1 0 2 0 0 0 2 2 2 0 0 1 1 0 1 1 2 0 0 1 1 2 2 1 1 0 1 0 1 2 0 1 1 1 0 0 1 2 1 1 2 1 1 1 1 1 0 1 1 0 2 2 1 1 1 1 0 0 1 0 0 0 1 0 1 0 1 0 1 1 2 2 1 0 0 1 0 1 2 0 0 1 1 1 0 1 0 1 1 0 1 1 1 1 0 0 2 2 2 1 1 0 2 2 0 0 0 0 0 0 0 0 0 1 1 0 0 1 0 1 0 1 0 1 0 1 1 1 1 1 0 0 0 0 0 0 1 1 1 0 0 2 0 1 0 0 1 0 0 0 2 1 1 0 2 1 0 2 2 1 0 0 1 0 1 0 0 0 1 1 1 0 1 0 0 0 1 0 0 0 0 0 1 0 0 0 0 0 1 0 0 1 1 2 0 1 1 2 0 1 2 0 0 0 0 0 2 2 1 0 1 1 1 0 1 1 2 0 0 1 0 1 0 0 1 1 1 0 0 0 0 0 1 0 1 1 1 1 0 0 0 0 1 0 0 2 0 0 1 0 1 0 0 1 2 2 2 0 0 1 0 0 1 0 0 0 1 1 1 0 0 1 0 1 2 0 0 0 0 0 1 0 2 0 0 1 1 1 2 0 2 0 0 0 2 2 0 0 0 0 0 0 0 0 0 1 0 1 1 0 0 2 1 0 1 2 1 1 2 0 0 1 1 0 0 2 0 1 1 1 2 0 0 0 2 0 2 2 2 1 0 2 1 0 0 0 0 0 2 0 0 0 0 0 0 1 0 1 2 2 0 2 0 2 0 1 0 2 1 1 2 2 1 0 0 0 0 2 2 0 2 2 0 0 2 0 1 1 0 0 1 0 0 0 0 0 0 0 0 2 0 1 0 1 0 1 1 1 1 1 2 0 0 0 1 2 0 0 0 0 0 0 1 0 0 0 2 2 2 2 0 2 0 0 0 0 2 0 2 0 0 0 0 2 0 2 2 0 1 1 1 0 1 1 2 0 1 0 1 0 0 0 0 2 1 1 1 2 2 0 0 2 1 1 2 2 1 0 0 1 1 0 1 1 0 2 1 0 0 0 1 2 1 0 0 0 0 1 0 1 1 0 0 1 0 2 2 1 0 0 1 0 0 1 1 0 0 1 1 0 0 1 0 0 0 0 1 1 0 0 0 0 2 0 0 0 0 0 1 1 1 0 1 1 0 0 0 0 0 2 0
199 0 0 1 0 0 0 2 1 1 1 0 0 0 0 0 0 2 0 0 2 2 0 0 2 0 0 2 0 0 1 1 1 1 2 0 2 1 0 0 0 0 1 1 1 1 0 0 0 1 0 0 1 0 1 0 0 0 1 1 1 0 0 1 2 0 1 0 1 0 1 1 1 2 1 2 2 0 0 0 1 2 2 0 2 0 0 0 2 2 0 1 1 1 0 1 0 0 0 2 1 2 0 1 1 1 2 2 2 0 0 2 0 0 0 0 0 0 0 0 2 0 2 0 0 0 0 0 0 0 0 0 0 0 1 0 1 0 0 0 2 1 0 0 2 2 0 0 0 0 0 0 0 0 0 0 1 0 1 1 2 2 2 2 1 2 0 0 0 0 2 1 0 2 1 0 2 1 0 1 1 1 0 2 0 0 0 1 0 0 0 2 2 1 2 0 2 0 0 1 0 1 0 0 1 0 1 0 1 0 1 1 1 0 0 1 1 0 0 0 2 2 1 0 0 1 1 0 0 0 0 0 0 0 0 0 0 2 2 2 0 0 1 0 0 0 0 0 1 1 1 1 1 1 0 0 1 0 0 0 0 0 0 0 0 0 1 0 2 2 0 2 1 0 0 0 0 1 2 2 0 0 0 2 1 1 0 1 0 2 0 1 0 1 2 0 2 1 1 1 2 0 1 1 1 0 0 0 1 0 0 1 0 2 2 1 0 0 0 0 1 2 2 1 2 0 0 1 1 1 0 2 0 0 0 0 0 1 1 0 0 1 2 0 1 1 0 0 2 2 0 0 1 0 1 0 0 2 0 2 2 0 2 2 0 0 0 1 2 0 2 0 0 2 0 1 1 0 0 0 0 1 0 2 0 1 0 0 0 0 0 1 1 0 2 0 0 0 0 0 0 0 0 2 1 1 0 1 0 0 0 1 0 0 2 1 0 1 0 0 0 2 1 0 0 2 2 1 0 0 1 0 0 2 0 1 0 1 1 0 0 0 0 0 0 2 1 1 1 2 0 1 1 1 1 1 0 2 2 2 0 0 1 1 0 1 1 2 0 0 1 1 1 1 1 0 1 2 0 1 2 0 2 2 0 0 1 0 1 0 1 0 1 2 1 0 0 1 1 1 1 1 1 1 1 1 1 0 0 1 0 0 0 0 0 1 0 0 2 2 0 2 1 0 0 0 2 0 2 2 0 0 0 0 0 0 1 1 2 1 0 1 2 2 2 1 0 2 2 2 1 1 0 1 2 1 1 1 0 0 0 0 0 1 1 1 0 1 1 0 1 0 0 0 0 0 1 0 0 2 2 0 0 1 0 0 0 2 1 1 0 0 1 0 0 0 0 0 0 0 0 1 0 0 0 2 1 0 1 0 0 0 0 0 2 0 0 0 2 0 0 0 0 1 0 0 1 1 0 0 0 0 0 1 1 1 0 0 0 0 0 0 1 1 2 0 2 1 2 0 0 1 1 2 0 0 1 2 2 1 0 1 2 0 1 1 2 2 0 0 1 1 1 0 0 2 0 1 1 1 1 0 0 1 0 0 2 0 1 1 0 0 0 1 0 0 1 0 0 0 0 2 0 0 1 1 1 2 0 0 0 0 0 0 0 1 0 1 1 1 0 0 0 1 0 1 1 1 1 0 0 1 0 2 0 0 0 0 0 1 0 1 1 1 2 0 2 0 0 0 0 0 0 1 0 0 2 0 1 0 0 0 2 2 1 0 2 1 2 0 1 0 2 1 1 0 1 1 0 1 2 1 0 0 0 2 0 1 1 2 1 1 2 1 1 0 0 1 0 0 0 0 0 0 0 0 2 0 0 2 2 1 0 2 0 0 2 0 2 2 1 1 1 0 0 0 0 0 2 2 0 2 2 0 0 2 0 1 0 0 1 1 0 0 1 0 1 1 1 0 1 0 1 0 1 1 1 0 0 0 2 2 0 0 0 1 1 0 1 0 0 0 0 1 0 0 1 2 2 1 1 0 2 1 0 0 0 0 0 2 0 0 0 0 2 0 2 1 0 0 1 2 1 1 1 2 0 2 0 1 1 0 0 0 1 1 2 0 1 1 0 0 2 0 0 1 1 1 1 0 1 1 0 1 0 0 1 0 1 0 0 1 2 1 0 0 1 2 0 1 0 0 0 0 2 0 2 2 1 0 0 1 0 0 0 2 2 0 0 1 0 0 0 0 0 1 0 0 1 1 0 0 0 1 0 0 0 0 0 0 0 0 1 2 1 0 0 0 0 0 1 0
[truncated: 1,606,808 more chars]
