# Supplementary material for: KNN-MDR: a learning approach for improving interactions mapping performances in genome wide association studies
Source: BMC Bioinformatics. 2017 Mar 21;18:184. doi: 10.1186/s12859-017-1599-7 (PMC5361736; doi:10.1186/s12859-017-1599-7)
Supplement: Supplementary file 3 — The data set(s) supporting the results of Table 2. (ZIP 28603 kb) [file 12859_2017_1599_MOESM3_ESM.zip › 3/SINAN/S68/mkallsimul.dat]

1 1 2 1 0 0 0 0 0 1 1 1 0 0 0 0 0 0 2 0 1 1 1 1 0 0 0 0 1 1 1 1 1 1 0 0 0 0 1 0 1 1 0 0 0 0 0 0 1 1 0 0 1 2 0 1 0 0 0 0 1 0 1 1 0 2 2 0 1 1 0 2 2 0 0 2 2 0 2 1 0 2 1 1 1 0 1 0 1 2 0 0 2 0 1 2 1 2 2 2 0 2 2 0 2 0 2 1 1 1 0 0 1 2 1 2 1 1 1 0 1 0 2 0 0 1 0 1 2 1 0 0 0 0 0 1 0 0 0 0 2 1 0 0 2 0 1 0 1 1 0 1 1 1 0 1 0 0 1 1 1 0 1 1 0 0 0 0 0 0 0 2 1 1 0 1 2 0 0 1 1 1 0 1 0 0 0 0 0 0 0 0 1 0 1 0 0 0 0 0 0 0 0 2 1 1 2 0 2 0 0 0 1 0 0 0 0 2 0 1 1 1 0 0 0 0 1 0 0 1 1 0 0 0 1 0 0 2 0 2 0 0 2 0 0 2 0 0 1 1 1 0 1 0 0 0 1 0 0 0 1 1 1 0 1 0 0 1 1 0 0 2 1 0 0 0 1 2 2 2 0 2 0 1 0 0 1 2 0 2 1 0 0 0 0 0 2 0 0 0 0 0 2 2 2 0 1 0 1 0 0 1 0 2 2 0 2 0 1 0 2 2 1 1 0 0 0 1 1 0 0 2 1 1 0 0 0 1 1 0 0 0 1 2 0 0 0 0 2 2 1 1 1 2 1 0 1 1 1 0 1 1 0 1 0 0 0 2 2 0 1 1 0 2 1 1 0 1 0 0 2 1 0 0 1 0 0 1 1 1 0 1 1 1 2 0 1 1 0 0 0 0 0 2 2 0 0 1 0 1 0 0 0 0 0 1 0 0 0 0 0 1 1 0 1 1 0 0 0 1 1 1 0 0 1 1 0 1 0 0 2 0 0 2 0 1 0 1 2 1 0 1 0 1 1 1 0 2 0 2 0 1 0 0 0 1 1 2 2 0 0 0 1 1 2 0 1 1 1 0 1 2 1 1 1 1 0 0 1 1 1 2 0 1 0 0 2 0 0 1 0 2 1 1 0 1 1 0 0 0 0 0 0 0 0 1 0 0 0 0 1 2 2 1 1 1 0 0 1 2 1 0 0 0 0 0 2 0 1 0 2 2 0 1 1 0 0 0 2 0 0 0 0 0 1 1 0 1 0 0 0 1 0 0 0 1 1 1 1 0 0 1 0 0 0 0 0 1 0 2 2 1 1 1 1 1 1 1 1 0 0 0 1 1 0 0 0 0 0 1 0 0 0 1 0 2 0 0 0 1 1 0 0 2 0 1 0 0 1 0 0 1 0 0 0 0 0 1 0 0 0 1 0 2 0 1 1 0 2 0 0 1 0 0 1 0 2 0 2 2 0 0 1 1 1 1 0 1 1 0 0 0 0 2 2 2 2 1 0 2 1 1 0 0 0 1 1 1 0 0 0 1 0 1 1 1 1 0 2 0 2 0 0 0 1 0 0 0 0 2 1 0 1 0 0 0 2 2 2 0 0 0 0 2 0 0 0 0 0 0 0 0 0 0 1 0 2 1 1 1 1 2 0 0 0 0 1 0 0 1 1 1 0 0 0 0 0 1 0 0 0 0 0 1 0 1 1 0 2 0 0 2 2 1 0 1 0 2 0 0 0 0 0 0 1 1 0 2 0 0 1 0 0 0 0 2 0 1 1 2 0 2 2 0 1 1 1 0 0 1 1 2 0 0 0 0 2 0 1 2 2 0 1 1 1 2 2 0 2 1 1 1 0 2 2 0 0 1 0 0 0 1 2 0 0 1 1 0 1 1 0 1 0 0 0 0 0 0 0 0 0 2 0 0 0 0 0 0 0 0 1 0 0 0 0 0 1 0 2 1 0 0 0 1 0 0 0 2 1 1 1 1 2 0 0 1 0 0 1 0 1 0 2 1 2 0 2 2 0 1 0 1 2 2 2 2 0 0 1 2 2 1 0 0 0 0 2 1 2 1 0 1 0 0 0 0 1 1 0 0 2 0 0 1 0 0 0 1 0 0 0 0 1 1 0 0 1 1 0 0 2 0 1 0 0 0 1 1 1 2 1 1 0 0 1 1 1 0 0 0 1 0 0 0 0 1 0 0 0 0 0 0 0 1 0 0 1 0 0 1 0 0 2 0 2 0 0 0 0 0 2 1
2 1 2 1 1 0 1 2 1 2 2 0 1 1 1 1 0 0 1 1 1 1 1 2 0 0 0 0 0 0 1 0 1 2 0 0 2 1 0 0 1 1 0 0 0 0 0 0 2 0 0 0 1 1 0 2 0 0 0 0 1 1 0 2 1 1 1 0 0 0 1 2 2 0 2 2 0 1 2 0 1 1 1 1 1 0 0 0 1 2 0 0 1 1 0 1 0 1 1 2 1 1 1 0 2 0 2 1 1 1 1 2 1 1 1 1 0 0 0 0 2 0 2 0 1 1 0 1 2 0 1 1 0 0 1 0 0 0 0 0 1 1 1 0 0 0 1 0 1 1 0 2 0 0 1 1 1 1 0 0 1 1 0 1 0 1 0 0 0 2 1 0 1 1 0 1 0 0 0 1 0 1 0 0 0 0 0 1 1 0 1 0 1 1 0 0 2 0 0 0 0 0 0 0 0 0 1 0 2 0 0 1 2 0 0 0 0 1 2 0 2 0 0 0 0 0 1 2 1 1 1 2 0 0 2 0 0 2 0 0 0 0 1 0 0 2 0 0 0 0 0 0 2 0 1 1 1 0 0 0 0 0 0 0 1 0 0 1 1 0 0 2 1 0 0 0 1 2 1 1 0 2 0 1 1 0 2 0 1 2 1 2 0 2 1 0 0 1 0 1 1 0 1 1 1 0 1 0 0 0 0 1 0 1 1 0 2 0 0 1 1 2 2 1 1 0 0 1 1 1 1 2 0 1 0 0 0 1 1 0 0 0 1 2 0 0 1 0 2 1 1 0 0 1 0 1 0 0 1 1 2 1 1 0 1 1 0 1 1 0 0 0 1 2 1 1 0 2 0 0 0 0 0 0 1 0 0 0 0 0 0 0 0 0 2 0 0 0 1 1 1 1 0 0 1 1 2 0 0 2 0 0 0 0 0 0 0 0 1 1 1 0 0 0 1 1 0 2 0 2 0 0 1 2 2 0 1 0 0 0 2 0 0 0 0 1 1 1 1 0 1 0 0 2 1 0 1 2 1 1 2 0 0 0 0 0 0 2 2 0 2 1 2 0 1 0 1 0 0 2 1 2 1 1 1 0 0 0 1 0 1 1 0 2 2 1 0 0 1 1 0 2 2 0 0 0 2 1 0 0 0 0 0 0 0 1 0 1 0 1 1 2 1 0 0 0 0 1 0 1 1 1 1 0 1 1 0 0 0 1 1 1 0 1 1 0 0 0 2 0 0 0 1 1 2 0 0 0 1 1 0 0 0 1 0 0 0 0 0 0 1 2 0 0 0 0 0 1 0 1 2 0 1 0 1 0 0 2 0 0 0 0 0 0 1 0 1 1 0 1 1 1 0 0 0 1 1 0 0 1 1 0 0 1 1 1 0 0 0 0 1 1 0 0 0 0 2 1 0 0 1 1 0 1 0 0 0 0 2 2 0 0 2 2 2 0 2 0 1 1 0 1 1 1 0 0 0 2 2 0 0 0 1 2 2 2 1 1 1 0 0 0 0 0 0 1 1 1 0 0 0 1 2 1 0 0 2 0 2 0 2 0 0 1 0 0 0 0 1 1 0 1 1 1 0 1 1 2 2 1 0 0 0 2 0 1 0 1 1 1 0 0 0 0 2 1 1 0 1 1 1 1 0 1 1 1 1 0 0 0 0 0 0 1 0 0 1 0 0 1 1 1 0 1 0 1 0 0 1 0 0 0 2 0 0 0 0 1 0 1 0 0 0 1 1 0 0 1 1 1 1 1 1 1 1 0 1 2 0 1 1 0 2 0 0 0 0 2 0 0 2 2 0 1 0 1 1 0 0 1 1 1 2 2 1 2 2 1 2 2 2 1 0 1 1 0 0 0 0 1 0 0 2 0 0 2 2 0 1 0 0 0 1 1 1 1 1 0 0 0 0 2 0 0 0 0 1 0 0 0 0 0 1 0 1 0 1 0 2 1 0 0 1 1 0 0 0 1 1 1 1 1 2 0 0 0 0 0 0 0 2 0 2 0 0 0 0 2 0 0 2 0 1 1 2 2 0 1 0 0 0 0 0 0 1 1 1 2 2 0 1 1 0 0 2 0 0 0 0 0 2 2 0 1 1 1 1 0 0 0 0 0 1 1 1 1 1 1 1 0 2 0 1 1 0 0 1 0 0 0 2 0 0 0 0 0 0 0 1 1 0 0 0 0 0 0 0 0 1 0 0 0 0 0 0 1 1 1 0 2 0 0 0 0 1 0 0 0 0 0 1 0
3 0 2 0 0 0 0 2 0 2 2 0 0 1 0 0 1 0 1 1 1 0 1 2 0 1 1 0 0 2 0 0 1 1 0 1 1 2 0 0 1 1 0 1 0 2 0 0 1 1 0 1 0 0 0 1 0 0 0 0 1 1 0 2 0 0 0 0 0 0 0 0 2 0 1 2 1 2 2 0 2 2 1 1 1 0 0 0 1 2 0 1 0 0 1 1 1 0 0 0 1 1 0 0 2 1 2 0 2 0 0 2 1 1 1 1 1 0 2 0 1 1 2 0 0 0 0 1 2 1 0 0 1 0 0 0 1 0 0 0 0 2 0 0 1 0 0 0 2 2 0 0 0 0 0 0 0 1 0 0 0 0 0 1 0 0 0 1 0 1 0 1 1 1 0 0 1 2 0 0 0 0 0 2 1 1 1 2 0 0 2 1 1 1 1 0 1 0 0 0 0 0 0 1 1 0 1 0 0 0 1 2 1 0 0 0 1 0 1 1 1 1 0 0 0 0 0 0 0 1 0 1 0 0 2 0 0 2 0 0 0 1 2 0 0 1 0 0 1 1 1 1 2 0 0 0 0 0 1 1 1 2 0 0 1 0 1 1 1 0 0 2 1 1 0 0 1 2 1 0 0 0 0 1 0 0 1 0 1 2 1 1 0 2 1 0 2 1 0 0 1 1 1 1 1 0 0 0 0 0 0 1 0 2 2 0 2 0 1 0 1 1 2 1 1 0 1 0 1 1 2 2 0 1 0 0 0 0 2 1 1 1 1 1 0 0 0 0 2 0 0 0 0 1 0 1 1 0 1 1 1 0 2 0 2 0 0 2 2 0 1 1 1 1 0 1 0 2 0 0 0 0 2 2 2 0 2 0 0 0 0 1 1 0 2 0 0 1 0 0 0 0 0 1 1 0 0 0 1 1 1 1 1 0 2 2 2 0 1 0 0 1 0 1 1 2 0 1 0 0 1 0 0 0 0 0 1 1 1 0 0 2 0 1 0 2 0 2 2 0 0 0 0 2 1 1 0 1 0 1 2 0 1 1 0 1 1 1 1 1 1 1 1 2 1 1 0 1 1 0 1 2 0 0 2 1 0 0 0 1 1 0 0 0 1 1 2 1 1 2 0 2 1 1 0 1 1 1 0 0 0 0 1 0 1 0 0 0 0 1 1 1 0 0 0 1 0 0 0 2 0 0 2 1 2 0 0 1 0 1 0 1 0 0 0 0 0 2 0 2 2 0 1 0 0 0 0 1 0 0 0 0 0 0 0 2 2 0 0 1 2 2 0 0 0 0 0 1 0 2 2 0 2 1 1 1 1 0 0 0 0 2 1 0 1 0 0 1 0 1 1 1 1 2 0 2 1 1 1 2 1 0 0 1 1 1 0 0 0 1 0 1 0 0 0 0 2 0 0 0 1 0 1 2 0 1 0 0 2 2 1 0 0 1 2 0 2 0 1 1 0 1 1 1 0 0 0 2 2 0 0 0 0 0 0 1 0 1 1 0 0 0 0 0 1 0 2 0 0 1 2 0 0 1 1 1 1 0 2 0 2 1 0 2 2 0 0 0 1 1 0 1 0 0 2 0 1 1 1 0 0 0 0 1 0 0 0 1 1 1 0 0 0 1 0 1 2 0 0 0 0 0 0 1 1 1 1 0 0 0 0 0 0 1 0 0 1 1 0 0 0 0 0 0 0 0 0 0 1 0 0 0 2 0 0 0 0 0 0 2 1 0 1 0 0 0 0 0 2 2 2 2 1 1 1 1 1 2 0 1 1 0 2 0 1 1 0 2 1 0 1 1 0 0 0 0 2 0 0 2 2 0 1 1 1 2 2 0 2 2 1 2 0 2 2 0 0 2 0 0 0 2 2 0 0 0 1 0 1 0 0 0 0 0 0 0 1 0 0 0 0 2 0 1 0 1 1 0 0 1 1 0 1 0 1 0 0 0 2 1 1 0 1 0 0 0 1 2 1 1 1 1 0 0 0 0 2 0 1 0 0 0 1 1 2 0 2 2 1 0 1 1 1 1 2 2 0 1 0 1 0 0 0 0 1 0 1 1 2 1 0 1 0 1 0 0 1 0 0 0 2 2 0 2 0 0 0 1 0 0 0 0 1 1 1 1 1 1 1 0 2 0 2 0 1 0 0 1 0 0 2 0 1 0 2 1 2 0 0 0 1 0 1 1 0 0 0 0 2 0 0 2 0 0 0 0 0 0 0 2 0 0 0 1 1 0 0 0 0 0 0 0
4 1 0 2 0 1 1 1 0 0 0 1 0 0 0 0 0 0 0 1 0 0 1 2 0 0 0 0 1 2 0 1 2 1 0 0 2 2 0 0 1 1 0 1 0 0 0 0 1 1 1 1 1 1 0 2 0 0 0 1 0 0 0 1 0 0 0 0 0 0 0 0 2 0 1 2 1 1 2 0 1 1 0 0 1 0 0 0 2 2 0 0 2 1 1 2 1 0 0 1 1 2 1 0 2 1 2 0 2 0 0 1 1 1 0 2 0 0 1 0 1 0 2 0 1 1 0 1 1 1 0 0 0 0 0 0 0 0 0 1 0 2 0 0 0 0 0 0 1 1 0 1 0 0 0 0 0 0 0 1 1 0 0 1 0 2 0 1 0 1 0 0 1 1 0 1 2 1 0 0 0 0 0 2 0 0 1 2 0 0 2 2 2 1 1 1 2 0 0 0 0 0 0 1 1 0 2 1 0 0 1 1 1 0 0 0 0 0 2 0 2 1 0 1 0 0 1 1 0 2 0 1 0 0 2 0 0 2 1 1 0 0 2 1 1 2 1 0 2 0 0 0 1 1 0 0 0 1 1 2 0 1 0 0 0 0 1 0 2 1 0 2 1 1 0 0 1 2 2 1 2 0 1 2 0 2 2 1 1 2 2 1 0 2 2 0 1 0 0 0 1 0 1 1 1 1 2 0 0 0 0 1 0 1 1 0 1 1 0 0 0 2 1 2 1 0 1 2 0 0 1 1 0 0 0 0 0 1 1 1 0 1 1 1 1 0 0 1 2 0 1 1 0 2 0 0 0 1 1 0 1 1 2 0 2 0 0 1 1 0 0 0 0 2 0 0 0 2 1 1 0 0 1 1 1 0 0 0 0 1 0 1 0 1 2 0 1 0 1 1 1 1 0 0 0 0 1 0 0 0 1 0 0 0 2 2 0 0 1 1 1 0 1 1 0 2 0 1 0 1 1 0 1 2 1 2 0 0 0 0 2 1 0 0 1 2 0 1 1 2 0 0 0 2 1 1 0 1 1 0 2 0 0 0 1 1 0 1 1 1 0 0 2 0 2 0 0 0 0 2 0 2 0 0 2 1 0 1 0 0 0 1 0 2 1 2 0 0 0 0 0 2 1 1 1 1 2 0 0 0 0 1 0 0 0 2 0 0 0 1 1 2 2 1 2 0 0 0 0 1 1 0 1 0 1 0 1 1 0 1 0 1 0 1 1 0 0 2 0 2 1 0 1 0 1 1 1 1 2 0 2 0 1 0 1 0 0 1 1 1 0 0 1 0 0 0 0 0 0 2 2 1 1 1 1 0 0 0 1 1 0 0 0 1 0 1 1 1 0 1 1 0 0 0 0 1 1 1 1 0 0 0 0 0 1 0 0 0 0 0 0 1 0 0 0 1 2 1 0 0 0 2 0 1 0 0 0 1 2 2 0 0 1 1 1 0 2 0 1 1 0 1 0 0 1 1 0 1 1 0 0 0 1 0 0 0 0 1 1 0 0 0 0 1 0 0 2 1 0 0 1 0 1 2 0 1 2 1 1 1 0 1 0 1 1 0 0 0 0 0 0 0 0 1 2 0 1 2 2 1 0 0 0 2 0 1 1 1 1 1 0 0 1 1 0 2 1 0 1 1 1 2 1 0 1 1 1 0 0 0 0 0 0 1 0 1 2 1 0 0 0 0 0 0 0 0 0 0 1 0 0 0 2 1 0 0 0 1 0 1 0 0 1 0 0 0 0 0 1 1 1 1 1 1 1 1 1 2 1 1 1 1 2 0 0 0 0 1 0 0 1 2 0 0 0 0 2 0 0 2 2 1 0 0 0 2 1 0 2 2 2 2 0 1 1 0 0 1 0 0 1 2 1 1 0 1 0 0 0 0 0 0 2 1 2 1 2 2 0 0 0 1 0 0 1 0 1 0 0 0 1 0 0 0 0 0 0 0 1 2 0 0 0 2 0 2 0 0 0 1 2 2 2 0 0 0 0 0 0 0 2 0 1 2 2 0 2 2 0 0 0 1 2 1 1 1 1 1 0 0 0 0 0 0 1 1 1 1 1 1 0 0 0 0 2 0 0 1 0 1 2 2 0 1 0 1 0 1 1 0 0 0 2 0 0 2 2 0 0 0 2 0 1 0 0 1 2 1 1 1 2 0 0 0 1 0 2 0 1 0 0 0 0 0 0 2 0 0 1 0 0 1 1 1 1 2 2 0 0 1 0 0 0 1 1 0 0 0 0 0 2 0
5 0 2 1 0 0 0 2 0 2 2 0 1 2 2 2 0 0 1 1 1 0 0 2 0 0 0 0 0 0 1 1 2 1 1 1 2 1 0 0 2 2 0 1 0 1 0 0 1 0 0 0 1 1 0 1 1 0 0 0 0 0 1 1 0 0 0 1 0 0 0 0 2 0 1 2 1 2 2 0 2 2 0 0 1 0 0 0 1 1 0 0 0 0 2 2 2 0 0 2 2 2 2 0 2 0 2 2 0 2 1 1 0 1 0 1 0 1 1 0 1 0 1 1 0 1 0 0 0 0 0 0 0 0 1 1 0 0 0 0 2 1 1 0 0 0 0 1 1 0 1 0 0 0 0 1 1 0 0 0 1 1 0 1 1 2 0 1 1 1 0 0 1 1 0 2 1 1 0 1 1 1 1 2 0 0 1 1 0 1 1 1 2 0 2 0 2 0 0 0 0 0 0 2 1 0 2 0 0 0 1 0 1 0 0 1 1 0 1 1 1 0 0 1 1 0 2 0 0 1 0 0 0 0 1 0 0 2 0 0 0 1 2 1 0 1 1 0 1 1 1 1 1 1 0 0 0 0 1 1 0 1 0 0 1 0 0 0 1 0 1 1 0 0 0 0 0 2 2 2 0 2 0 1 1 0 1 1 0 2 0 2 2 2 2 2 2 1 0 1 0 1 2 2 2 0 0 1 2 0 2 1 0 1 1 0 2 0 0 2 0 2 1 1 1 0 1 0 1 1 1 1 0 0 0 0 0 2 0 0 0 0 0 1 0 1 1 0 1 1 1 0 0 1 0 1 2 1 0 1 1 0 1 0 0 1 0 1 1 0 0 0 1 2 1 0 0 1 0 0 0 1 0 0 2 0 1 0 0 0 0 1 0 0 2 0 0 1 1 1 1 1 0 1 1 0 0 0 0 2 0 0 0 0 0 1 0 0 1 1 1 0 0 0 2 1 0 0 0 0 0 0 0 0 1 1 0 0 0 0 2 0 0 1 1 1 0 1 1 1 0 0 0 2 1 0 1 0 0 0 2 0 0 0 0 0 0 1 1 1 0 0 2 0 1 0 0 0 0 1 1 2 2 2 0 0 0 1 0 0 1 1 1 1 1 0 1 1 2 0 1 2 1 1 1 0 2 1 0 0 0 0 0 1 1 1 0 0 1 1 1 2 2 2 2 0 0 1 0 2 0 1 1 0 1 1 1 1 0 2 0 2 0 1 1 0 0 2 0 2 0 0 0 0 1 0 0 0 2 0 2 0 0 1 0 0 0 2 2 0 0 0 0 0 0 0 1 0 0 1 1 0 2 1 1 1 1 0 2 1 0 1 0 0 1 0 0 0 0 1 0 1 0 0 0 1 1 2 2 2 0 0 0 0 2 0 0 0 0 1 0 1 0 0 0 0 2 1 0 0 0 1 1 2 0 0 2 2 1 1 1 0 0 0 0 0 2 0 0 0 0 2 2 0 0 0 0 1 1 1 1 1 1 0 0 1 1 1 0 1 1 2 1 0 0 0 2 1 1 1 1 0 0 1 0 1 1 0 1 1 1 1 1 0 0 0 0 0 1 1 0 2 0 2 0 0 0 2 2 0 0 0 0 0 0 1 0 1 1 1 0 0 1 0 1 2 0 1 0 0 0 2 1 0 1 1 0 0 0 2 1 1 0 0 0 0 0 0 0 0 0 0 0 0 0 1 1 0 1 0 0 0 1 0 0 1 0 1 0 0 0 0 0 0 0 0 0 0 1 1 2 2 0 0 0 2 0 2 0 2 0 0 2 1 1 1 0 1 0 1 1 1 0 0 1 0 1 0 0 2 2 0 0 0 0 2 0 0 2 2 2 2 0 1 1 0 0 2 0 0 0 2 1 1 0 0 0 1 1 0 1 0 0 0 0 0 0 0 0 0 0 2 0 0 1 0 1 1 0 1 1 0 0 0 0 1 1 0 2 1 0 0 0 2 0 2 0 1 1 2 2 2 2 0 0 0 0 0 0 0 1 0 0 0 1 1 1 2 0 1 0 2 2 2 1 1 1 1 0 1 0 0 0 0 2 2 1 0 1 0 0 0 0 1 0 0 1 1 0 0 2 1 0 2 0 0 0 0 0 0 0 0 2 1 1 0 2 1 0 0 2 0 0 1 1 0 1 1 0 1 1 0 1 0 0 1 1 0 1 1 0 0 0 0 1 0 0 0 1 1 1 1 1 2 0 1 2 0 2 2 2 1 0 0 0 0 1 0 2 0 2 0
6 0 1 1 0 0 0 1 0 2 2 0 0 0 0 0 0 1 2 1 1 1 2 2 0 0 0 0 0 0 2 0 1 1 0 0 2 1 0 0 0 0 0 0 0 1 2 0 1 1 0 1 0 0 1 0 2 0 0 1 1 0 1 1 0 1 1 0 1 1 0 1 2 1 1 2 1 1 1 1 1 2 1 2 1 0 1 0 2 2 0 0 0 0 0 1 0 1 0 0 0 2 1 0 1 1 1 1 1 1 0 1 0 0 0 0 0 0 1 0 1 0 1 1 1 0 0 1 1 0 0 0 0 0 0 0 0 0 0 2 2 2 0 0 1 0 0 0 2 2 0 0 1 1 0 0 0 1 0 0 0 0 1 1 1 2 1 2 0 1 0 0 1 1 0 1 0 0 0 0 0 1 0 1 0 0 1 1 0 0 1 1 0 0 0 0 1 0 0 1 0 0 0 1 1 0 1 0 2 1 0 0 1 0 0 0 0 0 1 0 2 1 0 0 1 0 2 0 0 1 0 0 0 0 2 0 0 2 0 0 0 1 2 0 0 1 1 0 2 0 0 1 1 0 0 0 1 0 1 1 0 1 0 0 1 0 1 1 2 0 0 2 1 0 0 0 0 2 1 0 1 1 0 1 0 1 1 1 1 2 1 1 0 1 1 0 2 1 0 1 2 2 1 1 1 0 0 1 0 0 0 1 0 2 2 1 1 0 0 1 0 2 0 2 1 0 1 1 1 1 1 1 0 0 0 0 0 0 2 0 0 0 2 2 0 0 0 1 2 1 1 1 0 2 0 0 1 0 0 0 0 1 1 0 0 1 0 2 2 0 0 0 0 2 0 0 0 2 0 0 0 1 1 1 0 1 1 0 0 1 1 1 2 0 2 0 0 0 1 1 1 1 0 1 1 0 2 1 0 2 0 0 0 0 0 2 0 0 1 0 0 1 0 0 0 2 1 0 0 0 2 0 0 0 1 1 0 2 1 0 1 1 0 1 0 1 0 1 1 1 0 0 0 2 2 0 2 0 0 0 2 0 1 1 0 1 1 0 0 2 0 1 1 1 0 0 0 1 1 1 2 1 0 0 2 1 0 1 0 1 0 2 0 0 1 0 1 0 2 0 1 0 2 0 0 0 2 1 0 0 0 0 0 0 0 2 0 0 1 1 1 2 2 0 0 1 1 1 1 2 1 1 1 1 1 0 0 2 1 1 0 1 0 1 1 0 0 1 1 2 1 0 1 0 1 0 0 0 1 1 0 0 1 0 1 0 0 1 1 0 0 0 0 0 0 0 0 2 0 2 2 0 0 1 1 0 0 1 0 0 0 1 0 1 0 0 0 1 0 0 0 2 1 0 0 2 2 0 0 1 0 0 1 1 1 1 0 0 0 1 0 1 0 0 0 2 0 2 0 0 0 1 0 1 1 0 1 0 2 1 0 1 0 1 2 0 2 0 1 1 0 1 1 1 0 0 0 2 2 0 0 0 2 1 2 2 1 2 0 0 0 1 0 1 0 0 2 0 1 1 0 0 0 0 0 1 0 1 1 2 0 2 0 1 1 0 0 0 0 2 1 0 2 1 1 0 1 2 2 0 0 0 0 1 0 0 1 0 0 0 0 0 0 0 2 2 1 0 1 1 1 2 1 0 2 2 0 0 0 0 0 0 1 0 0 0 1 1 0 0 0 0 0 0 0 0 0 0 1 0 0 1 2 0 0 0 2 0 0 1 0 0 1 1 1 0 0 1 0 0 1 0 1 1 1 1 1 2 0 0 2 0 2 0 1 0 0 1 0 0 1 2 0 0 1 0 0 0 1 2 1 0 1 1 2 1 1 1 2 2 1 1 0 2 2 0 0 0 0 1 0 0 1 0 0 0 0 0 0 0 0 0 1 1 1 1 1 2 0 0 0 1 0 0 0 0 0 0 0 0 0 0 0 0 0 1 1 0 0 1 0 0 1 1 0 0 0 1 0 1 1 1 2 0 0 0 0 1 0 0 2 0 1 1 1 0 1 2 0 0 0 1 2 2 0 0 1 1 1 1 1 0 1 2 2 2 0 1 1 1 0 0 2 2 0 0 0 2 0 0 2 0 1 2 1 1 1 1 0 0 0 0 1 2 1 0 0 2 1 1 1 0 1 1 1 0 1 0 1 1 2 0 0 1 1 0 2 0 2 2 1 0 0 0 1 1 0 1 1 1 1 1 1 1 0 0 0 0 0 1 0 0 0 0 2 0 0 0 0 0 1 0
7 0 1 2 0 0 0 1 1 1 1 1 1 1 0 0 0 1 2 1 1 1 1 1 1 0 0 0 0 0 0 0 0 0 0 0 2 0 0 0 2 2 0 1 0 1 0 0 0 2 0 1 1 1 1 2 0 0 0 0 1 0 0 1 0 0 0 0 1 1 0 1 2 0 2 2 0 0 1 0 0 2 0 0 2 0 0 0 2 2 0 0 0 0 0 1 0 1 1 2 2 2 2 0 2 0 2 1 1 1 0 1 0 2 0 2 0 0 0 0 2 0 2 0 1 1 0 2 2 0 0 0 0 0 0 0 0 0 0 1 1 2 0 0 1 0 0 0 0 0 1 0 1 1 0 0 0 0 0 0 1 1 0 1 0 0 0 0 2 2 0 0 0 2 0 1 1 0 0 1 1 1 0 2 1 1 1 1 0 0 0 2 2 0 2 0 2 1 0 0 0 0 0 1 1 0 1 0 1 0 0 0 1 0 0 0 0 0 2 0 2 1 0 0 0 1 1 0 0 1 0 1 0 0 2 0 0 2 0 0 0 0 1 0 0 1 0 0 2 0 0 0 1 0 0 0 1 0 0 0 0 0 0 0 0 0 0 0 2 1 0 2 0 0 1 1 0 1 2 1 0 0 0 1 0 0 0 0 1 1 1 1 1 2 2 1 2 1 0 1 1 1 1 1 1 0 0 0 0 0 0 2 0 2 2 0 1 0 1 0 1 1 2 0 1 0 1 2 0 0 2 1 0 2 0 0 0 1 1 0 0 0 0 2 0 1 0 1 1 0 0 1 0 2 0 0 0 1 0 0 0 0 2 0 1 1 0 2 2 0 1 1 0 2 0 0 0 1 0 0 0 1 2 2 0 0 0 0 0 1 1 2 0 0 1 1 0 0 0 0 0 0 0 1 1 0 1 0 0 0 1 0 0 0 0 1 0 0 0 1 1 1 0 1 1 1 1 0 0 0 0 0 0 1 1 0 1 1 2 2 1 0 0 0 1 2 0 1 2 2 0 0 0 2 1 1 0 1 2 0 2 0 0 0 1 1 0 1 1 1 0 0 1 1 1 0 1 0 0 1 2 1 1 1 1 0 0 0 2 0 2 2 0 2 2 1 1 0 1 1 0 2 2 0 0 1 1 1 0 0 0 1 1 0 2 0 0 0 2 1 1 2 2 1 1 1 1 0 0 1 2 0 1 1 1 1 0 0 0 1 1 1 0 1 0 0 0 1 0 2 0 1 1 0 2 2 0 1 1 1 0 0 1 1 0 1 1 2 2 0 0 0 0 0 0 0 1 1 0 1 2 0 0 0 0 0 0 0 1 1 1 0 1 0 1 0 1 0 0 1 0 1 0 0 1 1 1 0 1 0 0 0 0 0 1 1 1 0 0 1 0 0 0 0 0 1 2 2 0 0 1 1 0 2 0 0 1 0 2 1 0 0 0 1 2 0 2 1 1 1 0 1 1 1 1 0 0 1 1 0 0 0 0 0 0 0 0 1 0 0 0 1 0 0 1 0 2 0 0 1 1 0 0 2 1 2 1 2 2 0 2 0 0 0 0 0 0 0 1 2 0 1 0 1 2 0 2 1 1 0 1 0 0 2 0 1 1 0 0 0 0 0 0 0 1 1 1 0 0 0 0 2 0 1 1 1 1 0 0 1 0 0 1 0 0 0 2 0 0 0 0 0 0 0 0 0 0 0 0 0 0 0 2 0 0 2 0 1 0 1 0 0 0 0 0 1 0 2 0 0 1 0 0 0 0 1 0 1 0 1 0 1 2 1 0 0 0 2 2 0 0 0 0 0 1 0 1 0 0 2 2 0 2 1 1 0 1 0 2 1 1 2 0 2 2 0 0 1 0 0 0 0 1 0 0 0 0 0 1 0 1 1 1 0 1 0 1 1 0 0 0 1 0 0 1 0 1 0 1 0 1 0 0 0 0 0 0 0 2 0 2 0 1 1 0 0 0 0 2 2 2 2 1 0 0 1 1 0 0 0 2 0 0 2 2 0 2 2 1 0 0 0 2 2 0 0 1 1 0 1 1 0 0 0 1 1 1 2 2 2 0 0 0 2 0 1 2 2 0 1 2 2 0 2 0 0 0 0 0 1 0 0 2 1 0 0 2 0 0 1 1 0 1 1 1 0 1 1 2 1 1 0 1 0 0 0 0 0 2 2 0 1 1 1 0 0 0 0 1 0 0 1 0 0 0 0 0 0 0 1 0 0 1 0 1 0 0 0 0 0 1 0
8 0 0 2 0 0 0 2 0 2 1 0 1 2 1 1 0 0 2 0 1 1 0 2 0 0 0 0 0 0 2 2 1 1 1 1 2 1 0 1 1 1 0 0 1 0 0 0 2 1 0 1 0 0 1 0 1 0 0 0 1 1 0 2 1 1 1 1 0 0 0 2 2 0 1 2 1 1 2 0 1 2 1 1 1 0 0 0 2 2 0 0 1 0 1 2 1 0 0 1 2 2 1 0 2 0 2 2 0 2 1 1 2 2 2 2 2 0 2 0 2 1 2 0 0 1 0 0 0 0 0 0 0 0 0 0 0 0 0 1 0 2 0 0 0 1 1 0 0 0 0 2 0 0 0 0 0 1 0 0 1 0 0 2 0 1 0 0 2 2 0 0 2 1 0 1 0 0 0 0 0 0 0 2 1 1 1 2 0 1 1 2 1 1 0 1 2 0 0 0 0 1 0 2 2 0 2 1 0 1 1 1 1 0 0 0 0 0 2 0 2 1 0 0 0 0 0 1 1 0 1 0 0 0 1 0 0 2 0 0 0 0 2 0 0 2 0 0 2 0 0 1 1 0 0 0 0 0 0 0 0 0 0 0 1 0 0 0 2 1 1 1 0 1 0 0 0 2 1 0 1 1 1 1 1 1 2 0 0 1 0 0 0 2 2 0 1 1 1 0 0 0 0 0 0 0 0 1 0 0 0 2 0 2 2 0 2 0 2 0 2 2 2 1 1 0 2 2 0 1 1 1 0 2 0 1 1 1 1 1 1 1 2 2 1 0 2 0 2 1 1 1 0 1 0 1 0 0 2 0 2 2 1 1 1 0 0 1 1 1 0 0 0 2 1 1 0 2 0 0 0 0 1 1 1 0 0 0 0 0 0 2 0 1 2 0 2 1 0 0 0 0 0 2 2 0 0 2 0 2 0 0 0 0 0 2 0 0 0 1 1 1 0 0 0 2 0 0 0 0 1 0 0 0 0 0 0 0 1 1 0 2 0 1 0 2 1 1 1 2 0 1 0 0 0 0 0 1 2 0 1 0 0 1 0 1 1 2 2 0 0 0 2 1 1 1 1 0 0 2 0 2 1 1 2 1 0 1 0 0 0 1 0 1 0 1 1 0 0 1 0 2 2 0 0 0 1 1 0 0 1 0 0 0 1 1 0 1 1 1 1 2 2 1 1 1 0 0 1 2 1 0 2 2 2 0 1 0 1 1 1 1 0 2 2 0 0 2 0 2 1 0 0 0 2 1 1 1 1 1 1 0 0 1 0 1 1 0 0 0 0 0 1 0 0 1 1 2 0 2 2 0 2 1 2 0 1 0 1 0 1 0 2 0 1 0 0 0 0 1 0 1 1 1 0 2 1 0 0 1 1 0 0 0 0 0 0 0 1 0 0 1 0 1 0 1 1 0 0 0 0 1 0 1 0 0 1 0 2 2 0 0 0 1 1 0 2 0 1 1 0 1 1 2 0 0 0 1 1 0 0 0 0 1 1 1 1 2 0 1 0 0 0 0 1 0 2 1 0 0 0 0 0 0 0 0 1 1 2 0 2 1 0 0 1 0 0 1 1 2 0 1 1 1 0 1 1 2 2 0 0 0 0 1 0 0 0 1 1 1 0 0 0 1 1 1 1 0 1 1 0 1 0 0 0 0 2 0 0 2 1 1 0 0 0 0 1 1 0 0 0 0 0 1 0 0 0 0 1 0 0 0 2 1 0 0 0 1 0 1 0 0 0 0 0 1 0 0 1 1 2 2 1 1 1 1 1 2 1 1 1 1 2 0 0 0 0 1 0 0 1 2 0 0 1 0 0 0 0 2 1 0 0 0 0 2 0 0 0 0 0 0 0 1 1 0 0 2 0 0 0 2 2 1 1 0 0 0 1 1 0 0 0 0 0 0 0 1 0 0 0 2 0 0 0 0 0 2 0 0 1 0 0 0 0 1 1 0 1 0 1 0 2 0 0 1 0 2 0 0 0 0 2 0 0 0 0 0 0 0 2 0 1 2 2 1 2 2 1 0 0 1 0 0 1 2 0 2 0 0 0 0 1 1 1 0 1 2 2 1 0 1 0 1 0 0 0 0 1 1 2 2 0 2 0 0 0 0 1 1 0 0 0 0 0 0 0 0 0 0 1 0 0 2 1 0 1 0 0 0 2 0 1 0 2 0 2 0 2 1 0 0 0 0 1 2 0 0 1 1 1 1 1 2 0 1 1 0 0 0 0 0 0 0 1 0 1 0 1 0 2 0
9 0 1 1 0 0 0 1 0 1 1 1 0 0 0 0 0 0 1 1 1 1 0 2 0 0 0 0 0 0 1 0 0 0 0 1 2 1 1 0 1 1 0 0 0 1 1 0 1 2 1 1 1 1 0 2 0 0 1 0 0 1 2 2 0 0 0 0 0 0 1 2 1 0 2 1 0 1 1 0 1 2 1 1 1 0 0 0 1 2 0 0 0 0 0 2 0 0 0 2 2 2 0 0 2 1 2 2 0 2 0 0 0 0 2 2 2 0 2 0 1 1 2 0 0 1 0 2 2 1 0 0 0 0 0 0 0 0 0 0 0 2 0 0 1 0 1 0 0 0 0 1 0 0 0 0 0 2 0 0 0 0 0 1 1 1 0 1 0 1 1 0 0 2 1 2 2 0 0 1 0 1 0 2 2 2 0 1 0 0 1 0 2 0 2 0 0 0 0 0 0 0 1 1 1 0 2 1 0 0 0 1 2 0 1 2 2 1 1 2 0 0 1 0 0 0 1 0 0 2 0 0 0 0 2 0 0 2 0 0 0 1 2 1 0 2 0 0 2 0 0 1 1 1 0 0 0 0 0 0 1 1 0 1 1 0 1 0 2 0 1 0 0 1 0 0 0 0 1 0 0 0 0 2 0 1 2 1 1 2 0 0 0 2 2 0 2 2 0 1 1 0 1 1 1 0 1 0 1 0 1 1 0 0 1 0 2 1 0 2 0 2 1 0 1 0 1 0 1 1 2 1 0 0 0 0 0 2 0 0 0 0 1 2 0 0 0 0 2 1 1 0 0 1 0 1 1 1 0 0 0 0 2 0 2 1 0 2 2 0 0 0 2 1 1 1 0 1 0 0 0 0 1 1 1 1 1 0 0 2 1 2 0 0 2 0 0 1 0 0 0 0 0 1 2 1 0 0 1 2 0 1 0 0 2 2 2 0 1 0 0 1 0 0 1 1 0 0 0 1 0 1 0 2 2 0 0 2 1 0 1 1 0 1 1 2 0 2 2 1 0 1 0 2 2 2 0 2 1 0 2 0 0 0 0 2 2 2 2 0 1 1 2 0 0 0 0 0 0 2 1 2 2 2 0 0 1 0 2 0 2 2 0 1 1 0 0 1 2 0 2 1 1 1 0 1 2 2 1 0 1 0 0 0 1 0 0 0 1 2 2 1 2 0 1 1 0 1 1 2 0 1 2 1 2 1 0 1 0 0 1 2 0 1 1 1 0 0 2 1 0 0 1 0 2 0 0 0 1 0 1 1 0 1 0 1 1 0 0 1 1 0 0 0 0 0 1 0 0 0 2 0 1 1 1 0 0 1 0 0 0 0 0 2 1 1 0 0 0 0 0 2 0 0 0 0 2 0 0 1 0 0 1 1 1 1 0 0 0 0 1 1 0 0 0 0 2 1 0 0 1 2 0 1 0 1 0 0 2 1 0 1 0 0 2 0 2 0 1 1 0 2 1 0 0 0 0 2 2 1 1 0 0 1 1 2 0 0 1 0 0 1 0 1 1 0 2 0 0 0 1 1 1 1 0 1 1 0 1 0 2 0 0 0 1 0 0 0 0 1 0 1 0 1 1 0 1 0 1 1 1 1 0 1 0 0 0 0 0 0 0 0 0 1 1 2 0 0 1 1 1 1 0 0 1 1 1 0 0 0 0 0 0 1 0 0 1 0 0 1 1 1 0 1 0 0 1 0 2 0 0 1 2 0 0 1 1 1 0 1 0 1 1 0 0 1 0 1 1 1 1 1 2 2 2 0 2 2 0 1 1 0 2 0 1 1 1 0 0 0 0 2 0 1 1 1 0 1 0 0 0 0 2 1 2 0 1 1 2 1 1 1 0 2 1 0 0 1 0 0 1 2 2 0 0 1 2 1 2 1 1 2 1 1 1 1 1 0 0 0 0 2 0 0 0 0 1 0 0 0 1 0 0 0 0 0 0 0 1 1 0 0 0 2 0 0 0 1 0 0 0 0 2 0 0 0 0 0 1 0 0 0 1 1 2 0 2 2 0 0 0 2 2 1 2 2 0 1 0 2 1 0 0 0 1 1 1 0 2 1 1 0 0 1 0 0 1 1 0 0 1 0 0 1 0 0 0 2 0 0 1 1 1 1 1 0 1 0 0 0 1 0 0 1 1 0 1 1 1 2 1 1 2 0 2 1 2 0 1 1 1 0 0 0 0 2 0 0 0 0 0 0 0 0 0 0 0 0 0 2 0 0 0 0 1 0 0 0 0 0 1 1
10 0 2 0 0 0 0 1 0 2 2 0 1 0 0 0 0 0 2 0 1 1 1 2 0 0 0 0 0 0 2 0 2 2 0 0 0 1 0 0 1 1 0 0 0 0 0 0 0 2 0 1 2 2 0 2 0 0 0 1 0 1 0 0 0 0 0 0 0 0 0 1 2 0 0 2 2 2 2 0 1 2 1 1 2 0 0 1 1 2 0 1 1 1 0 0 0 1 1 1 0 2 2 0 2 0 2 2 0 2 0 1 0 1 0 1 0 0 1 0 1 0 0 2 0 1 0 0 2 0 0 0 0 0 0 0 0 0 1 0 0 2 0 0 1 1 1 0 1 1 0 2 1 1 1 0 0 1 0 1 2 2 0 1 1 1 0 1 0 2 0 0 0 2 0 1 1 0 1 1 1 2 0 2 0 0 1 0 0 0 0 0 1 1 2 0 1 0 0 0 0 0 0 2 1 0 2 1 0 0 1 2 0 1 0 1 0 1 0 1 1 0 1 0 0 0 1 1 1 1 0 0 0 0 2 0 0 2 0 0 0 0 2 1 0 2 0 0 2 0 0 0 1 0 0 0 1 1 1 1 0 1 0 0 0 0 0 1 2 1 1 1 0 2 0 0 1 2 0 0 1 1 0 1 1 0 1 1 1 2 1 2 1 2 2 1 2 2 0 2 2 0 1 1 1 0 0 0 0 0 0 2 0 0 0 0 2 0 0 1 0 2 1 1 1 0 0 2 1 1 1 1 0 0 0 0 0 2 0 0 0 0 2 1 1 0 1 1 2 1 0 1 0 0 0 2 0 0 1 1 2 1 1 0 1 0 0 1 1 0 0 0 1 2 1 0 0 1 1 0 0 0 1 1 1 1 1 0 0 0 0 0 1 0 1 1 1 0 2 2 2 2 0 2 2 0 0 0 0 1 1 0 0 0 1 2 0 1 0 0 0 2 0 0 0 2 1 0 0 0 0 0 0 0 1 1 1 1 0 0 0 1 0 2 0 2 1 1 1 0 0 1 0 2 1 0 1 0 0 1 1 0 1 0 0 0 0 0 0 2 0 1 2 0 0 1 0 0 0 0 2 2 1 1 1 1 0 1 0 1 1 0 0 1 2 0 2 1 1 0 1 1 1 1 0 1 2 1 0 0 0 0 1 1 0 2 1 0 0 2 2 1 2 1 1 0 0 1 1 2 0 1 2 1 2 1 2 0 0 2 0 1 0 1 1 0 0 1 1 1 0 0 0 0 2 2 2 1 0 2 0 0 2 0 1 0 0 1 1 0 0 0 0 0 0 0 1 1 0 1 2 1 0 0 0 0 0 1 0 0 0 1 1 0 2 0 2 0 0 0 0 2 0 1 0 2 2 0 0 1 1 0 0 0 1 0 0 0 0 0 1 0 0 0 0 0 2 1 0 0 1 0 1 1 0 1 0 0 2 1 0 1 1 1 1 0 1 0 0 0 0 2 1 2 0 0 0 2 1 0 0 0 0 1 1 2 1 2 1 0 0 1 1 0 1 0 1 2 2 2 0 1 0 2 2 2 1 1 1 0 2 0 0 1 1 0 0 0 0 1 0 1 1 0 2 0 1 2 2 0 0 0 0 0 0 0 0 0 0 0 0 0 1 0 1 1 1 1 1 1 0 1 1 0 1 1 0 0 0 1 0 0 0 0 0 0 1 0 0 1 1 1 0 0 0 1 0 0 1 0 0 1 2 1 0 1 0 1 0 1 0 0 0 1 1 0 0 1 1 1 2 1 0 0 0 0 0 0 0 2 0 2 2 0 0 0 0 1 1 1 1 1 0 0 0 0 2 2 0 0 0 0 2 2 2 1 2 0 1 1 1 0 0 2 2 0 0 1 0 0 0 2 1 0 0 1 0 0 2 0 1 2 2 1 2 1 2 1 0 0 0 1 0 0 1 0 0 0 0 0 1 0 0 0 0 1 2 0 1 1 1 0 0 2 0 1 0 1 0 2 2 2 2 0 0 0 0 0 0 0 1 0 0 2 2 0 2 1 0 0 1 1 2 2 1 1 1 2 0 1 0 0 0 0 0 0 1 1 1 1 0 0 0 0 0 0 0 1 0 1 2 2 0 1 0 0 0 2 0 0 1 1 0 0 0 0 0 1 0 0 2 0 2 0 1 0 0 0 0 1 1 1 0 1 1 0 2 0 2 2 0 0 1 1 0 0 0 0 1 1 1 0 0 1 1 0 1 1 0 1 0 0 0 0 0 0 0 0 1 0 2 1
11 1 2 1 0 0 0 1 0 1 0 1 0 1 0 0 1 0 1 1 1 1 1 2 0 0 0 0 0 0 1 1 1 2 0 0 2 1 0 0 2 1 0 1 0 1 1 0 2 1 0 1 0 0 0 2 0 0 0 1 2 0 1 1 0 0 0 1 0 0 0 1 2 0 0 2 2 1 2 0 1 1 1 1 2 0 0 0 1 2 0 0 1 0 1 1 1 0 0 2 1 2 0 0 2 0 2 1 0 2 0 1 1 1 1 1 1 0 1 0 1 0 1 1 0 1 0 1 1 0 0 0 0 0 0 1 0 0 0 0 2 1 0 0 1 0 1 0 0 0 0 2 0 0 0 2 0 1 0 0 0 0 0 1 1 2 1 1 1 1 0 0 0 2 0 1 1 1 0 0 0 0 0 2 0 0 1 1 0 0 0 1 2 0 2 0 1 0 0 0 0 1 0 1 1 0 1 0 1 0 0 0 2 0 0 2 2 1 0 2 0 0 0 0 0 1 1 0 0 0 0 1 1 1 1 0 0 2 0 0 0 1 2 0 0 1 0 0 2 0 0 0 2 0 1 1 1 0 0 0 0 0 0 1 1 0 0 0 2 1 0 1 0 2 0 0 2 2 2 2 0 2 1 2 0 1 1 1 1 2 2 1 0 1 1 0 2 1 0 1 2 0 0 0 0 0 0 0 0 0 0 1 0 1 1 0 2 0 0 0 0 2 1 1 0 0 2 1 1 1 2 1 0 0 0 0 0 1 1 2 0 2 1 2 0 1 0 0 1 1 1 0 0 2 0 0 1 0 0 1 1 0 0 1 0 0 0 2 2 1 1 1 0 2 0 0 0 2 0 0 0 1 1 1 2 0 0 1 1 0 0 1 1 0 1 1 1 0 1 1 1 1 0 0 0 0 0 1 0 2 0 0 0 0 1 2 1 1 0 0 0 2 0 1 1 1 1 1 0 1 0 0 0 0 0 0 0 0 0 0 1 1 0 0 1 1 0 2 1 1 0 0 0 1 0 0 0 1 1 1 1 0 1 0 0 1 1 1 1 1 1 1 1 1 1 0 1 0 0 1 2 1 0 0 2 1 0 2 0 0 1 2 0 2 1 2 0 0 2 0 0 2 2 0 0 0 2 1 1 0 1 1 1 2 0 2 2 0 2 2 2 2 2 0 0 2 2 0 0 0 2 0 0 0 0 0 1 0 1 0 0 1 0 1 1 0 0 0 2 1 0 0 0 0 2 1 1 2 0 0 0 0 2 0 1 0 0 1 1 1 0 0 0 0 0 0 0 1 0 2 1 0 0 1 0 0 0 0 1 1 0 0 1 0 1 0 0 1 0 1 1 1 0 0 0 2 2 0 1 1 0 0 0 2 0 1 0 1 0 1 1 2 0 1 0 0 2 2 0 0 1 1 0 2 0 0 2 0 2 1 1 1 0 0 2 0 0 0 1 1 0 1 1 1 0 0 0 1 1 0 0 0 0 0 0 0 0 0 0 1 2 1 0 1 0 0 2 1 0 0 1 0 1 1 0 2 0 0 2 0 0 0 0 1 0 0 0 0 0 0 0 0 0 1 1 0 2 2 2 0 0 0 0 2 0 2 1 1 1 1 0 0 0 1 1 2 1 0 1 0 0 0 0 1 1 1 1 0 0 2 1 1 1 0 0 0 2 1 0 0 0 0 0 0 0 0 0 0 2 0 0 1 2 0 1 0 0 0 1 2 0 0 1 0 0 1 0 0 0 0 0 0 0 0 0 1 0 2 1 2 0 1 2 0 1 1 0 1 0 0 1 2 0 1 0 0 1 0 1 2 2 0 0 0 0 2 1 1 0 0 0 0 0 2 1 0 0 1 0 1 0 0 2 0 0 0 0 0 1 1 0 0 0 0 0 0 0 0 0 1 0 1 0 0 0 0 0 1 0 0 2 0 1 0 1 1 2 0 2 0 0 0 0 2 0 0 0 0 2 2 2 2 1 0 0 0 1 0 0 1 2 0 1 0 1 0 1 2 0 0 0 1 0 0 2 1 0 1 0 0 0 0 0 0 1 1 2 0 2 2 0 0 1 1 0 0 1 1 0 0 1 0 0 0 1 1 1 1 1 0 0 1 1 1 1 0 2 0 0 0 2 1 2 0 1 0 0 1 0 1 1 0 1 0 1 0 1 0 2 1 0 0 0 0 1 0 0 0 1 0 0 2 0 0 0 0 0 1 0 1 1 1 0 0 0 0 0 0 0 0 2 0
12 1 2 1 0 0 0 1 0 1 1 1 0 1 0 1 0 0 2 0 1 1 0 2 0 0 0 0 1 1 1 0 1 1 1 1 1 1 0 0 1 1 1 1 0 0 1 0 2 0 0 2 1 1 0 2 0 0 0 0 0 2 0 0 0 0 0 0 0 0 0 2 1 0 2 1 0 2 2 2 0 2 1 1 2 0 0 0 2 2 0 0 0 0 0 0 0 0 0 1 1 2 1 0 2 1 2 0 2 0 0 2 0 0 0 0 0 0 1 0 1 0 2 0 0 2 0 0 0 0 0 0 0 0 1 0 0 0 0 1 2 0 0 0 1 0 0 0 0 0 0 0 1 1 1 0 0 0 1 1 1 0 1 0 1 2 0 0 0 1 1 0 0 1 0 0 2 0 1 1 1 1 0 2 0 0 1 1 0 0 1 1 1 0 1 0 2 0 0 0 0 0 0 1 1 0 2 1 1 0 0 2 2 0 0 1 1 0 2 0 2 2 0 0 0 0 0 1 1 1 1 0 0 0 2 0 0 2 0 0 0 0 2 1 0 2 0 0 2 0 0 1 2 0 0 0 0 0 0 0 0 0 0 0 0 0 0 0 2 0 1 1 0 1 0 0 0 2 1 0 1 1 0 1 1 0 1 2 0 2 1 0 1 2 1 2 1 0 0 0 1 0 1 1 1 0 1 0 1 0 1 0 0 2 2 0 2 0 0 1 2 2 1 1 0 0 0 0 0 0 1 2 0 2 0 0 0 2 0 1 0 0 2 0 0 0 1 0 2 2 2 0 0 1 0 1 1 1 0 2 2 0 1 0 1 0 0 1 1 0 1 1 0 2 1 0 0 0 0 0 1 0 1 1 1 0 0 0 0 0 0 1 2 0 2 0 1 1 0 1 0 1 0 0 1 1 0 1 1 1 1 0 0 0 0 2 0 0 0 0 0 1 0 0 2 1 1 0 2 0 0 0 0 2 2 0 0 0 0 0 2 0 0 0 0 1 0 0 0 1 0 0 0 2 2 1 2 1 0 1 1 0 0 0 0 0 0 2 2 0 1 1 2 1 0 2 0 0 0 1 2 2 0 0 1 1 0 0 1 1 1 2 0 1 0 0 1 1 1 2 0 2 2 0 1 0 2 0 0 0 0 0 0 0 2 0 0 0 1 2 2 2 2 2 2 0 0 1 0 2 0 2 2 1 2 0 0 1 0 1 1 1 0 1 1 1 0 0 2 1 0 0 2 0 2 2 2 0 0 1 0 1 1 1 1 0 0 2 2 0 0 0 0 0 0 0 0 0 0 0 2 0 1 2 1 1 0 0 0 0 0 1 1 0 2 1 1 1 0 1 1 1 0 0 1 2 1 2 2 2 1 0 1 1 0 1 0 0 0 0 1 1 0 1 0 0 2 1 0 0 0 2 0 2 0 0 2 0 2 2 1 1 1 2 2 0 1 0 2 2 0 1 2 0 0 0 0 2 2 0 0 0 2 2 2 2 2 1 0 1 1 1 0 0 0 0 2 1 0 1 0 0 0 1 0 1 2 2 2 0 2 2 0 0 1 0 0 0 0 1 0 0 0 1 2 0 1 2 2 0 0 0 0 1 0 1 0 1 1 1 0 0 1 0 2 2 0 0 1 0 0 0 0 1 2 2 1 0 1 2 0 0 0 1 0 0 1 1 0 1 1 1 0 1 0 1 0 0 2 0 0 2 2 1 0 0 0 1 0 1 0 0 0 0 0 0 0 1 0 0 1 0 1 1 1 1 1 2 0 1 1 0 2 1 0 0 0 2 0 0 1 1 0 0 0 1 1 1 0 1 1 0 1 1 1 2 2 0 2 2 2 1 0 2 2 0 0 2 0 0 0 2 2 0 0 0 0 0 1 0 0 0 0 0 0 0 0 1 0 0 0 2 0 0 0 1 0 1 0 0 2 0 0 0 0 0 1 0 1 0 1 0 1 0 0 1 0 0 1 1 2 2 2 0 0 0 0 0 0 0 2 0 0 1 1 0 1 2 0 0 1 0 1 1 1 1 1 1 0 0 0 0 1 1 2 1 1 0 2 1 1 0 0 1 0 0 0 0 0 0 2 2 0 0 0 0 0 2 0 1 1 1 2 0 0 0 1 1 0 2 2 0 1 1 1 0 1 0 1 0 1 0 0 0 0 1 0 0 1 1 1 0 1 1 0 2 0 0 1 0 0 1 1 1 0 0 0 2 1 2 1 1 0 0 0 0 0 0 0 0 2 1
13 0 1 1 0 1 1 1 0 0 0 1 1 1 1 1 0 0 1 1 1 1 1 0 1 1 1 0 0 0 1 0 1 1 2 0 2 1 0 0 1 1 1 1 0 1 0 0 1 1 0 1 0 1 1 0 0 0 1 1 0 1 2 2 0 0 0 0 1 1 0 1 2 0 1 2 1 1 2 0 1 1 0 0 0 0 0 0 2 2 0 1 0 0 1 1 1 2 2 2 0 2 0 0 2 1 2 1 1 1 0 1 0 1 1 1 1 0 1 0 1 0 1 1 0 1 0 0 1 0 0 0 0 0 2 2 0 0 0 0 1 1 1 0 1 0 1 0 0 0 0 1 1 0 1 0 0 1 0 0 1 0 0 2 0 1 0 1 0 0 0 0 0 2 0 1 1 0 1 1 1 1 0 2 1 1 0 0 0 0 0 0 1 0 1 0 2 0 0 0 0 0 0 0 0 0 0 1 1 1 0 0 2 0 0 1 0 0 2 0 2 1 1 0 0 0 1 0 0 1 0 0 0 1 2 0 0 0 0 0 0 0 2 0 0 1 0 0 2 0 0 0 1 0 0 0 1 0 0 0 0 0 0 1 2 0 1 0 2 0 1 1 0 0 0 0 0 2 1 0 1 1 0 2 1 1 2 2 1 2 2 0 1 2 2 1 2 2 0 2 2 1 0 0 0 0 0 1 0 0 0 1 0 1 1 0 2 1 0 1 0 2 1 1 0 0 0 2 0 0 2 1 0 1 0 0 0 2 0 0 0 0 2 2 0 1 0 1 2 1 1 0 0 2 0 0 1 1 0 1 1 0 1 0 1 0 0 2 2 0 0 0 0 2 0 0 0 2 1 0 0 0 0 0 1 1 1 0 0 0 0 0 0 0 2 0 0 0 2 1 1 1 0 1 1 0 0 2 0 2 0 0 0 0 0 2 0 0 1 0 0 1 0 0 0 2 0 0 0 1 1 0 0 1 2 1 0 1 0 0 2 0 0 0 1 2 0 1 1 2 0 0 0 2 2 1 2 2 1 1 1 0 0 1 0 2 2 2 2 1 0 0 1 1 0 0 0 0 0 2 1 2 0 0 2 0 0 0 0 2 0 2 1 2 2 1 2 0 1 1 1 2 2 0 0 1 2 1 0 0 0 0 0 2 0 2 1 1 1 2 2 2 2 2 2 1 1 1 0 1 1 1 1 1 2 0 1 0 1 1 0 1 0 2 2 0 0 0 2 0 0 0 0 0 2 1 1 0 0 1 0 0 0 0 0 2 2 0 0 1 1 0 1 0 2 2 2 0 0 2 2 0 2 1 1 1 1 0 1 1 0 2 0 0 1 0 0 0 0 0 0 2 0 0 0 2 1 0 0 0 2 0 0 1 0 0 0 0 0 0 1 1 0 0 0 0 2 2 0 0 1 1 1 2 0 2 0 0 1 0 0 0 1 1 1 0 2 0 2 2 1 1 1 0 0 0 0 2 2 0 0 0 2 1 1 2 1 1 1 0 0 0 1 0 0 1 0 0 1 2 0 1 0 1 2 2 0 0 2 0 1 0 0 0 1 0 0 1 1 1 0 1 1 1 1 1 1 1 2 0 1 1 0 2 0 0 1 1 0 0 1 0 0 1 0 1 2 0 0 0 0 1 0 0 0 0 0 0 0 0 0 0 0 0 0 0 1 0 0 1 1 1 0 0 0 2 1 0 2 0 0 1 2 0 0 0 1 1 0 1 0 0 0 0 0 0 0 2 0 0 1 0 1 1 1 1 0 1 0 1 1 1 2 1 1 1 0 1 0 0 1 1 0 0 0 0 1 0 0 2 2 0 1 1 1 2 2 0 2 2 2 2 0 2 2 0 0 1 0 1 0 2 2 0 0 1 1 0 1 0 0 1 0 0 0 0 0 0 0 0 0 2 0 0 0 0 0 1 0 0 1 0 0 1 0 0 1 1 1 2 0 0 2 0 0 1 0 1 2 2 2 2 1 0 0 0 1 0 1 0 2 0 0 1 1 0 1 1 1 0 1 1 1 1 1 1 0 2 0 0 0 0 0 0 1 1 0 1 1 1 0 0 0 0 0 0 0 0 1 1 2 1 0 1 0 0 0 1 1 1 1 0 2 0 0 1 2 0 0 0 2 0 0 1 1 0 2 1 2 1 1 0 1 0 0 0 1 0 1 1 1 0 0 0 0 0 0 0 2 0 0 1 0 0 0 0 0 1 1 1 1 1 0 0 0 0 2 0 0 0 0 0
14 1 1 1 0 0 0 1 0 2 2 0 1 2 0 0 0 0 0 2 0 0 0 2 0 0 0 0 2 2 0 0 2 1 0 0 1 0 1 0 1 1 0 0 1 0 1 0 1 1 1 1 1 1 0 2 0 0 0 0 1 1 0 2 0 0 0 0 0 0 1 2 2 0 1 2 1 2 2 0 2 2 0 0 2 0 0 0 2 2 0 0 1 1 0 1 0 0 0 1 1 2 0 0 2 0 2 1 1 1 0 1 1 1 1 1 1 0 1 0 1 0 0 2 0 0 0 1 2 0 0 0 0 0 1 0 0 1 0 0 1 1 0 0 0 0 0 0 0 0 0 0 0 0 0 0 0 0 0 0 2 1 0 1 1 2 0 1 0 1 0 2 2 1 0 1 1 0 1 1 1 2 0 1 0 0 1 1 1 0 1 0 2 0 2 0 1 0 0 0 0 0 0 1 1 0 1 0 1 0 1 2 1 0 0 0 0 0 1 1 1 1 0 0 0 0 0 0 0 0 0 0 0 0 1 0 0 2 0 0 0 1 2 0 0 1 0 0 2 0 0 0 0 1 0 0 1 0 0 0 1 1 0 0 1 0 1 0 1 0 1 1 1 0 0 0 1 1 1 0 1 1 0 2 1 1 2 1 1 1 1 1 0 2 1 1 2 0 0 0 1 0 1 1 1 0 0 0 0 0 0 0 0 2 1 0 2 1 0 0 1 1 2 2 0 0 0 0 1 1 2 1 0 1 0 0 0 1 1 0 0 0 1 2 0 1 0 0 1 1 1 0 0 2 0 0 1 1 0 2 2 0 1 0 1 0 0 1 1 1 0 0 0 2 1 0 0 1 1 0 1 1 2 2 0 0 0 0 0 0 0 0 0 1 1 2 0 2 0 0 0 0 0 2 2 0 0 2 0 2 0 0 0 1 1 1 0 0 0 1 1 1 0 0 0 2 1 0 1 1 0 0 0 1 2 2 1 1 1 0 1 1 0 0 1 1 0 2 1 1 0 0 0 0 0 0 0 2 0 2 0 1 0 1 0 1 1 1 1 1 0 0 2 1 2 0 2 0 0 0 1 1 0 0 2 0 0 0 0 0 0 0 0 0 0 1 1 1 2 0 0 2 1 1 1 2 1 1 0 0 1 1 0 1 0 1 0 0 0 2 2 2 2 1 1 0 0 2 0 2 0 1 1 1 1 0 0 0 1 1 1 0 0 0 0 1 0 1 1 1 0 0 1 0 1 1 0 0 2 0 2 0 0 0 0 2 1 0 0 2 1 2 0 0 0 0 1 0 0 2 1 0 1 0 1 0 1 0 1 1 1 0 0 0 0 0 0 2 0 2 1 0 0 0 0 2 1 1 1 2 0 0 0 2 0 1 0 0 0 0 1 1 0 0 0 1 1 1 0 0 0 1 1 2 0 0 0 0 2 2 1 0 0 1 1 0 2 0 1 1 1 0 0 0 1 1 0 1 1 0 0 0 2 1 1 1 0 0 1 0 0 0 0 0 0 1 1 0 0 1 1 0 0 2 1 2 1 0 1 1 1 1 0 0 1 0 0 1 1 1 0 1 0 0 2 0 0 1 1 0 0 0 0 1 1 1 0 1 1 1 0 0 1 0 1 2 0 1 1 1 0 1 0 1 1 1 1 0 1 2 0 0 0 1 0 0 1 2 0 1 1 1 0 0 0 2 0 0 2 0 0 0 2 0 1 0 1 1 0 1 1 0 1 1 2 0 0 0 2 2 2 1 0 0 0 1 0 2 0 2 0 0 2 0 0 0 0 0 0 0 0 1 0 0 1 1 2 0 0 2 1 1 2 1 1 1 1 0 2 1 1 1 0 1 1 0 0 2 0 0 1 2 1 0 0 0 0 1 1 0 1 1 1 0 1 0 0 2 0 0 0 1 0 1 0 1 0 0 0 0 2 0 0 0 0 1 0 0 1 1 0 0 1 1 0 0 0 1 1 0 0 0 2 0 0 0 0 0 0 0 1 0 0 1 1 0 1 2 1 1 0 0 1 1 1 1 1 2 0 2 2 0 1 1 2 1 0 1 1 0 1 0 0 0 0 0 1 2 0 0 0 0 0 2 0 0 0 0 0 0 0 0 2 0 0 1 2 0 0 0 1 0 0 1 0 0 1 0 0 1 1 0 0 0 0 0 0 0 1 1 0 1 0 0 2 0 0 0 2 0 0 1 0 0 0 0 0 1 0 2 0 0 0 0 0 1 0 0 0 0 0 0
15 0 2 0 0 0 0 2 1 2 2 0 0 0 1 1 0 0 0 2 0 0 0 1 0 0 0 0 0 0 1 1 1 1 0 0 1 1 0 0 0 0 0 0 0 0 0 0 1 1 0 1 0 0 1 1 1 0 0 0 2 0 0 2 0 0 0 1 0 0 0 1 2 0 2 2 0 2 1 1 0 2 1 1 1 0 0 0 2 2 0 0 0 0 0 1 0 0 0 2 2 1 2 0 2 0 2 2 0 2 0 0 0 0 1 1 1 0 1 0 1 1 2 0 1 1 0 0 2 0 0 0 0 0 1 1 1 0 0 2 0 2 0 0 1 0 0 0 1 1 0 0 1 0 0 0 0 0 0 0 0 0 1 0 2 2 0 1 0 1 0 1 2 1 1 2 0 0 0 0 0 1 0 2 0 0 0 0 0 0 0 1 1 0 1 0 1 0 0 0 0 1 0 2 2 0 2 1 0 0 0 0 1 0 0 1 1 0 2 1 1 0 1 0 0 0 0 0 0 1 0 0 0 0 1 0 0 2 0 1 0 1 1 0 0 1 0 0 1 0 0 0 0 0 0 0 0 0 0 0 1 1 0 0 1 0 1 1 1 0 0 1 0 0 0 0 0 2 1 0 1 1 0 2 0 1 2 0 0 1 0 0 1 2 2 1 2 2 0 2 2 1 0 0 0 0 0 0 1 0 1 0 0 2 2 0 2 1 0 1 0 1 2 1 0 0 1 0 0 0 2 1 0 1 0 0 0 2 0 1 1 1 2 2 0 1 1 0 1 0 0 0 0 2 0 0 0 0 0 1 1 0 2 0 1 0 0 1 1 0 0 0 0 2 0 1 0 1 0 0 1 1 0 0 1 0 0 0 0 1 0 1 2 0 2 0 1 0 1 1 1 1 0 2 2 0 0 0 0 1 1 0 0 0 1 1 1 1 0 0 0 1 1 0 1 1 0 0 0 0 0 0 1 1 1 0 0 1 1 1 1 1 0 0 1 2 0 1 2 1 0 1 0 1 0 0 0 2 0 0 1 0 0 0 0 0 0 2 2 0 0 0 2 0 1 1 0 0 0 1 2 1 1 1 1 0 1 0 2 0 2 2 0 0 0 0 0 1 1 0 0 2 1 1 1 1 2 2 0 0 0 1 0 1 0 1 0 0 0 1 1 1 2 1 1 1 1 1 0 2 1 1 0 0 0 0 0 2 1 1 0 1 0 2 2 1 0 1 1 2 0 0 1 1 2 0 0 0 1 0 0 0 0 1 0 0 0 1 1 0 0 0 0 0 0 0 1 0 0 1 1 1 2 1 1 1 1 0 1 1 1 0 0 1 0 1 1 0 0 0 0 2 0 0 0 2 1 0 1 0 0 0 0 0 1 0 0 0 0 1 0 0 0 1 0 1 1 2 0 0 0 0 1 2 0 1 1 1 2 2 1 1 1 1 2 0 2 0 2 2 1 1 1 1 0 0 0 1 1 0 0 0 1 0 0 0 0 0 0 2 2 0 1 0 1 0 1 1 0 0 1 0 0 2 1 2 0 1 2 0 2 1 0 0 0 0 0 0 1 1 1 0 0 1 0 0 1 2 2 0 0 0 0 1 0 0 0 1 1 1 0 0 1 0 1 1 1 0 0 0 0 1 0 1 2 1 1 0 1 2 0 0 0 0 0 0 0 0 0 1 1 1 0 0 0 0 0 0 1 0 0 1 2 0 0 1 1 0 0 1 0 0 1 1 1 0 0 2 0 0 1 0 0 0 0 2 0 2 0 2 0 0 2 2 0 0 0 1 0 0 1 1 0 0 0 0 2 1 0 1 1 0 2 1 2 1 1 1 2 1 1 1 1 2 2 0 1 1 0 1 0 1 1 1 0 0 0 0 1 0 1 1 0 0 0 0 0 0 0 0 0 2 0 0 0 0 0 0 0 0 1 0 1 0 1 1 0 0 1 0 0 0 0 2 0 2 0 1 0 0 1 1 1 0 0 0 1 0 0 1 1 0 0 1 1 0 1 1 0 0 0 2 2 2 1 1 1 1 0 0 0 0 1 1 1 0 1 1 1 0 1 0 0 2 1 0 2 1 0 0 1 0 2 2 2 1 1 0 0 1 0 0 1 1 0 0 1 0 0 0 2 0 1 1 0 0 2 0 0 0 2 0 0 0 0 0 0 0 1 1 0 0 0 0 0 1 0 0 1 0 0 1 2 2 0 0 2 1 1 1 1 1 0 1 1 0 0 0 1 0 2 0
16 1 1 1 0 0 0 1 1 1 1 1 0 1 1 1 0 0 0 2 0 0 1 2 0 0 0 0 0 0 2 0 0 0 0 0 2 1 1 0 1 1 2 2 0 0 1 0 2 0 0 1 0 0 0 2 0 0 0 0 0 0 0 1 0 0 0 0 0 0 0 1 2 0 1 2 1 1 1 0 1 2 1 1 2 0 1 0 1 2 0 0 1 0 0 2 0 2 1 1 0 2 1 0 2 0 1 0 2 0 0 1 1 2 1 2 1 1 1 0 1 0 1 1 0 1 0 1 1 1 1 1 1 0 0 0 1 0 1 0 1 1 0 0 0 0 0 0 1 1 0 0 0 0 1 2 0 0 0 0 0 0 0 2 1 2 0 0 1 1 0 0 1 2 0 1 1 0 0 0 0 0 1 2 1 1 0 0 0 0 1 1 2 0 2 0 1 0 0 0 0 0 0 2 1 1 2 0 0 1 0 2 1 0 0 1 0 0 2 0 2 0 0 0 0 0 0 0 0 1 1 0 1 1 1 0 0 2 1 1 0 1 2 0 0 2 0 0 2 0 0 0 0 0 0 1 2 1 0 0 1 1 0 1 1 0 1 1 2 0 0 1 0 0 1 1 1 2 1 0 2 0 0 1 0 0 0 0 1 2 2 1 0 1 1 0 1 0 0 0 0 0 0 0 0 0 1 1 1 0 1 0 0 1 1 0 2 0 0 0 0 1 1 2 0 0 0 2 1 2 2 1 0 1 0 0 0 2 0 0 0 0 1 2 0 1 0 0 2 0 0 1 0 2 0 0 1 1 0 1 1 0 1 1 0 0 0 2 2 0 1 1 1 2 1 0 0 1 0 0 0 1 1 1 1 1 1 0 0 0 0 0 1 0 2 0 0 1 0 0 0 0 0 1 1 0 0 0 0 1 1 0 0 0 1 1 1 0 0 0 1 1 2 0 1 2 1 1 0 0 0 0 1 2 1 2 0 1 0 1 1 1 0 1 0 1 0 0 2 1 0 0 0 1 0 0 0 2 0 1 1 0 1 0 0 1 1 2 2 0 1 1 1 1 0 1 0 0 0 1 2 0 2 2 0 0 0 0 1 1 1 2 0 1 2 0 2 1 2 1 0 2 2 1 1 1 2 1 0 0 0 0 0 1 0 1 0 2 0 2 2 2 2 0 0 1 1 0 0 2 1 0 0 0 0 0 1 0 1 2 0 2 0 2 0 1 1 1 1 1 0 0 1 0 1 0 0 0 2 0 1 0 0 0 0 1 1 0 0 0 0 0 0 0 0 0 1 2 0 2 2 1 1 0 1 0 1 1 0 0 0 1 1 0 2 1 1 1 0 1 1 1 0 1 0 2 0 2 1 1 0 0 0 1 0 0 0 0 0 0 0 0 0 1 0 0 2 1 0 0 0 2 0 1 0 0 1 0 2 2 1 1 1 1 2 0 2 1 1 1 1 1 0 1 1 1 0 1 1 0 0 0 2 0 0 1 0 1 1 0 0 1 0 0 1 0 2 1 1 1 0 0 1 2 0 2 1 1 1 0 1 0 0 1 1 0 0 0 0 1 1 0 0 1 1 0 2 2 1 0 0 0 0 2 0 0 0 1 1 1 0 0 1 0 1 2 0 0 0 0 0 2 0 0 1 0 1 0 0 0 0 0 0 0 0 0 0 0 0 0 0 0 0 0 0 0 1 0 2 0 0 2 2 0 1 0 1 1 0 1 0 1 1 0 0 0 0 1 1 2 2 1 0 0 1 1 1 2 0 2 0 0 2 0 2 1 0 1 0 0 1 2 0 0 0 1 0 0 0 2 2 1 1 1 1 2 2 1 2 2 2 1 0 2 2 0 0 2 0 0 1 2 1 1 0 1 0 0 1 0 1 1 1 0 1 0 1 0 0 0 0 2 0 0 0 1 0 1 0 1 0 0 0 0 0 1 0 0 2 0 0 0 1 1 0 0 0 1 1 2 2 2 2 0 0 0 0 0 0 0 2 0 2 1 1 0 0 2 1 0 1 1 1 1 1 1 1 0 0 2 0 0 0 0 0 0 2 1 2 1 0 0 0 0 0 0 1 1 0 0 2 2 0 2 0 0 0 1 0 0 0 0 2 1 0 0 1 0 0 0 1 0 2 0 0 0 0 0 0 0 1 0 0 0 0 0 0 0 0 0 1 0 0 0 1 0 0 0 2 0 0 2 1 2 0 1 1 0 0 2 0 0 0 0 1 0 0 1 1 0 2 1
17 1 1 1 0 0 0 2 0 1 0 0 0 1 0 0 1 0 0 2 0 0 0 1 0 0 0 0 0 2 0 0 2 1 0 0 2 2 0 0 1 0 0 1 0 0 0 0 2 0 0 0 0 1 0 1 1 0 0 1 1 0 0 2 0 0 0 0 0 0 0 0 2 0 1 2 1 2 2 1 1 2 1 1 1 0 0 1 1 1 0 1 0 0 1 2 1 0 0 0 0 2 0 0 1 1 1 1 1 1 0 1 1 1 1 1 1 0 0 0 2 0 0 2 0 0 0 1 2 0 0 0 0 0 0 0 0 0 1 0 1 1 0 0 1 0 0 1 2 1 1 1 0 1 1 0 0 1 0 0 1 0 0 1 0 1 0 0 1 2 0 0 1 2 0 0 2 0 0 1 1 1 0 2 0 0 0 0 0 0 2 0 2 1 1 0 2 0 0 0 0 1 0 2 2 0 2 0 1 0 0 2 2 0 1 2 2 1 2 0 2 0 1 0 0 0 0 0 0 2 0 0 0 0 0 0 0 2 0 0 0 0 2 0 0 1 0 0 2 0 0 0 0 0 0 1 2 0 0 0 1 1 0 0 0 0 0 0 2 1 0 0 0 1 1 0 0 1 0 0 0 1 2 2 0 2 2 1 0 2 0 2 1 2 1 1 2 1 0 1 1 1 1 1 1 0 1 0 0 0 0 1 0 1 1 0 2 0 0 1 1 1 0 1 1 0 1 1 1 1 2 0 0 1 1 1 0 2 0 0 0 1 2 1 0 2 0 0 2 2 2 0 1 2 1 0 0 1 0 2 2 0 0 1 0 0 0 2 2 0 0 0 1 1 0 2 0 1 0 0 0 1 0 0 1 0 1 0 0 0 0 0 1 0 2 0 1 1 1 1 1 1 1 1 2 0 0 0 0 1 1 0 0 0 0 2 0 0 0 1 0 0 0 2 0 0 0 1 0 1 1 0 0 0 0 0 1 1 0 0 1 1 0 2 0 2 1 2 2 2 0 1 0 2 1 0 1 1 0 1 1 0 0 0 0 0 0 2 2 0 0 0 2 1 1 1 1 0 0 1 2 1 0 0 2 1 0 1 0 0 1 1 0 2 0 0 1 2 2 0 0 2 1 1 0 2 1 1 1 0 1 1 0 0 2 0 0 0 1 1 1 2 1 1 1 1 0 1 0 2 0 2 1 0 1 1 1 2 1 1 1 1 0 1 1 0 0 2 0 2 1 0 0 0 2 0 0 0 0 1 0 0 0 1 0 0 0 1 1 0 1 2 1 1 2 1 2 1 0 1 2 1 1 1 1 0 1 0 1 0 0 0 2 0 1 0 0 0 0 0 0 2 0 0 1 2 1 0 1 1 0 0 0 1 0 1 0 0 0 0 0 0 0 0 0 2 0 1 0 0 1 2 1 1 0 1 1 1 2 1 0 1 0 1 1 0 2 1 0 1 0 2 0 0 1 1 0 2 1 0 0 0 1 1 1 2 0 1 1 0 0 1 0 1 1 0 2 1 0 0 0 0 0 1 0 0 2 0 2 1 1 1 0 2 1 0 0 1 2 2 0 2 0 1 1 0 1 1 2 0 0 0 0 1 0 0 0 2 2 2 0 0 1 0 1 1 1 0 1 1 1 2 0 0 1 0 0 0 0 2 0 0 0 0 0 0 1 0 0 0 0 0 0 0 0 0 2 0 2 0 0 0 2 0 1 0 1 1 0 1 0 0 0 0 0 1 1 1 0 0 0 0 0 0 0 2 0 2 1 2 0 1 2 1 0 0 1 1 0 0 1 2 0 0 1 2 1 1 0 1 1 0 1 1 1 2 2 0 2 2 2 2 0 2 2 0 0 1 0 1 0 1 1 0 0 0 0 0 1 0 0 1 1 1 1 1 1 0 0 0 0 2 0 0 0 0 0 2 0 0 0 0 0 0 0 1 1 0 0 1 0 0 1 1 0 0 1 0 2 2 2 2 2 0 0 0 0 0 0 0 2 0 1 1 1 0 1 2 0 0 0 1 0 1 2 2 0 2 0 0 0 0 0 0 1 1 2 1 2 1 1 1 1 2 1 0 0 1 0 0 1 1 1 2 0 0 0 0 0 0 0 0 2 0 0 1 1 1 0 0 2 0 0 2 2 0 2 1 0 0 1 0 0 0 2 0 2 0 1 1 0 0 0 0 0 1 1 0 0 0 0 1 1 1 0 1 1 1 0 1 0 0 0 0 0 1 0 0 0 0 1 1
18 0 0 2 0 2 2 1 0 1 1 1 0 0 0 0 0 0 2 0 1 1 0 2 0 0 0 0 1 2 0 0 2 1 0 0 1 1 0 1 1 1 0 0 0 0 2 0 1 1 0 1 0 0 0 1 1 0 0 0 1 0 0 0 1 1 1 0 0 0 0 1 2 0 0 2 2 1 2 0 0 2 0 0 1 0 0 0 2 2 0 0 0 0 0 0 0 2 1 2 2 2 1 0 1 1 1 1 0 2 0 1 1 1 0 0 0 0 1 0 1 0 2 0 0 0 0 2 2 1 0 0 1 0 0 0 0 0 0 1 0 2 0 0 2 0 2 0 0 0 0 0 0 0 1 0 0 2 0 0 1 1 1 0 1 2 0 2 0 1 0 0 1 1 1 1 2 1 0 1 0 2 1 2 1 1 1 1 0 0 1 1 2 1 0 1 2 0 1 0 0 0 0 1 1 0 1 0 1 0 1 1 1 0 0 1 1 1 2 0 2 1 1 0 0 0 1 0 0 2 0 0 0 1 2 0 0 2 0 0 0 1 1 0 0 1 0 0 2 0 0 0 2 0 1 1 1 0 0 0 0 0 0 0 2 0 0 0 2 1 0 2 0 0 0 0 0 1 1 0 1 1 0 1 0 1 1 1 0 2 0 1 2 2 2 2 2 0 0 0 0 0 0 0 0 0 0 0 0 0 0 1 0 2 1 0 1 0 1 0 2 2 1 1 0 0 1 1 0 0 2 1 0 1 0 0 0 2 0 1 1 1 0 2 0 1 0 0 1 1 1 0 0 2 0 0 1 0 0 2 2 0 1 0 0 0 0 2 2 0 1 1 0 2 1 1 0 2 0 0 0 1 1 1 2 1 2 0 0 0 0 2 1 0 2 1 0 1 1 0 0 0 0 0 0 0 2 0 0 2 0 0 0 0 0 0 0 0 0 0 1 1 0 2 0 1 0 0 0 0 0 1 0 0 1 1 0 2 1 0 0 2 0 0 0 1 0 2 2 2 0 1 0 1 2 0 2 2 1 1 0 0 0 1 0 1 1 2 2 0 1 1 2 0 1 0 0 0 0 1 0 2 2 2 0 0 1 0 1 1 2 1 1 2 2 1 2 0 1 0 1 2 2 0 0 0 2 2 0 0 0 1 0 0 0 0 0 0 2 2 2 2 1 0 1 0 0 2 0 2 0 1 0 0 0 1 1 1 1 1 1 2 0 0 0 0 0 1 1 1 1 0 0 0 2 1 0 0 1 0 1 0 0 0 0 1 1 1 1 1 0 0 1 0 1 1 1 0 0 2 1 0 1 1 1 0 0 0 0 0 0 2 0 1 0 0 0 0 1 0 0 2 1 0 0 1 2 1 1 2 0 0 0 0 1 0 1 0 0 0 1 0 0 1 0 0 2 1 0 0 0 1 0 2 0 0 0 2 2 2 1 0 0 0 1 0 2 0 1 0 0 2 1 0 0 0 0 1 1 1 1 0 0 1 0 0 0 1 1 0 0 0 0 0 1 0 2 1 1 1 0 0 0 0 0 0 1 2 2 0 1 0 0 0 0 0 1 0 1 1 0 1 0 2 1 0 1 2 2 1 0 0 0 2 0 0 0 1 1 1 0 0 1 0 1 1 1 0 0 0 0 0 0 1 1 1 1 0 0 1 1 1 0 0 0 0 1 0 0 0 0 0 0 1 0 0 1 0 2 0 0 1 2 0 1 0 1 0 0 1 1 0 2 1 1 0 0 1 0 1 1 1 1 1 1 0 1 1 0 2 0 1 2 0 0 0 0 2 2 0 0 0 0 1 0 1 1 0 1 2 2 0 1 0 0 1 1 1 2 1 1 1 0 2 2 0 0 1 0 0 1 2 2 0 0 0 0 0 1 0 1 1 1 0 1 0 1 1 0 0 0 0 1 0 0 0 0 0 1 0 0 0 1 0 1 0 0 0 1 1 0 0 1 1 0 0 0 2 0 0 0 0 1 0 0 0 1 0 0 0 2 0 0 1 2 0 2 2 0 0 0 2 0 0 2 1 0 2 0 1 0 0 0 0 1 1 1 2 2 2 0 0 0 2 0 1 1 2 0 0 2 2 2 2 2 1 1 1 1 1 0 0 1 0 0 0 0 0 0 1 1 0 1 1 1 0 1 0 0 0 2 0 0 2 0 0 2 0 1 1 1 0 0 0 0 1 0 0 1 0 0 2 1 1 0 0 0 2 0 2 0 0 0 0 2 0 0 0 0 0 1 0
19 1 1 1 0 1 1 1 1 2 2 0 1 0 0 0 0 0 2 0 0 0 0 2 0 0 0 0 0 0 1 1 1 0 2 1 1 2 1 1 1 0 0 0 0 0 0 0 1 1 1 1 0 0 1 1 0 0 0 0 1 0 0 0 0 0 0 0 0 0 0 0 2 0 0 2 2 1 2 1 0 1 0 1 0 0 0 2 2 2 1 1 2 1 1 1 0 2 2 2 0 2 0 0 2 2 2 2 0 2 0 0 2 2 2 2 2 0 0 0 2 0 1 1 0 1 0 2 2 0 0 0 0 0 0 1 0 2 0 1 2 1 0 0 1 0 0 1 2 1 1 0 0 0 0 1 1 1 0 0 0 0 0 1 1 1 0 0 1 1 0 0 1 1 0 1 2 0 0 0 0 1 0 2 0 0 1 1 0 0 0 2 1 1 1 1 1 0 0 0 0 1 0 2 2 0 2 0 1 1 0 0 1 0 0 0 0 0 2 1 1 0 1 0 0 0 1 1 1 1 1 0 0 0 1 0 0 2 1 1 0 0 2 1 0 1 0 0 2 0 0 0 1 1 0 0 0 2 1 0 0 0 0 0 2 0 0 0 2 1 0 2 1 1 0 0 0 2 2 1 1 1 1 1 0 1 1 2 0 2 1 1 2 2 1 2 2 0 0 0 0 0 1 1 1 1 1 1 0 0 0 1 0 2 2 0 1 1 0 0 0 2 1 0 1 0 2 0 1 1 1 1 0 2 0 0 0 2 0 0 0 0 1 2 1 0 1 0 2 1 1 0 0 1 0 1 1 0 1 0 1 1 0 1 0 0 0 1 1 0 1 1 2 2 0 0 0 0 0 0 1 1 1 1 2 0 1 0 0 0 0 2 1 0 2 0 0 0 1 1 1 1 0 1 1 0 1 1 0 1 0 0 0 0 1 1 1 0 1 1 1 0 0 2 0 1 1 1 0 0 1 0 0 1 0 0 0 0 0 0 2 0 1 1 0 1 0 2 2 0 0 1 0 2 2 1 0 1 0 1 1 0 0 0 0 0 0 1 1 1 0 0 2 0 1 0 1 0 0 0 1 2 1 1 1 0 1 1 1 0 2 2 1 2 2 0 1 0 1 1 1 1 2 1 1 1 1 1 0 0 0 0 0 0 2 0 0 1 0 1 1 2 2 1 1 0 0 0 0 1 1 0 0 0 0 0 0 0 0 0 0 1 0 1 1 1 0 1 1 1 0 0 0 0 1 0 0 0 0 1 0 0 1 0 0 1 1 1 1 0 0 1 0 0 0 0 0 1 0 1 2 0 1 1 1 1 0 1 1 0 0 1 1 0 0 0 0 0 0 0 0 2 0 0 1 2 0 0 1 0 0 0 0 0 2 0 1 0 1 0 0 0 0 0 0 1 1 0 0 0 0 1 1 1 0 2 0 0 2 1 1 0 1 1 2 0 1 0 1 1 0 1 1 1 0 0 0 2 1 0 0 0 2 0 1 1 0 1 0 0 0 1 0 1 0 0 2 1 1 1 0 0 1 2 0 2 1 0 0 0 2 0 0 0 0 0 0 0 1 2 0 1 0 1 0 0 1 1 2 0 1 0 0 0 0 1 2 2 2 2 0 0 0 0 1 1 1 0 1 1 0 1 0 1 1 1 1 0 0 1 0 0 0 0 1 0 0 0 0 0 0 0 0 1 0 0 0 0 2 0 0 2 2 0 1 0 1 0 0 2 0 1 0 0 0 1 1 2 0 1 2 2 2 2 1 1 0 1 0 1 0 1 2 0 0 0 0 1 0 0 1 1 0 0 0 1 0 0 0 2 2 0 2 2 2 2 2 1 2 1 0 2 0 2 2 0 0 2 0 0 0 2 2 0 0 0 0 0 0 0 0 0 1 0 1 0 1 1 0 0 1 1 0 0 1 0 0 0 0 0 2 0 0 0 0 1 1 0 2 1 1 0 2 0 0 0 0 1 0 1 1 2 2 0 0 0 0 1 0 0 0 1 0 2 2 0 2 2 0 0 0 1 2 2 2 0 2 1 1 1 0 0 0 0 0 0 2 1 1 0 0 1 0 1 0 1 1 1 0 0 2 1 0 0 1 1 1 2 0 1 1 1 2 0 0 1 1 0 0 1 1 0 2 0 1 0 0 1 1 1 1 0 0 0 1 1 1 0 0 0 0 0 1 1 0 0 0 0 1 0 0 1 1 1 0 1 1 0 0 2 0 0 0 0 1 0 0 0 0 0 1 0
20 1 1 1 0 0 0 2 0 0 0 0 0 0 0 0 0 0 1 1 1 0 0 2 0 0 0 0 0 0 2 0 2 1 0 0 1 1 0 0 1 1 0 1 0 0 1 0 1 0 0 0 0 1 0 0 2 0 0 1 0 0 0 2 1 0 0 0 0 0 2 1 2 0 2 2 0 2 2 2 0 2 1 1 1 0 0 0 2 2 0 0 0 0 0 1 0 1 0 2 2 1 1 0 2 0 2 1 1 1 1 1 2 2 2 2 2 0 1 0 2 0 0 2 0 0 0 1 2 1 1 1 0 0 0 0 0 0 0 1 1 1 0 0 1 0 1 0 0 0 0 0 0 0 0 0 0 1 0 0 1 0 1 1 0 0 0 0 1 2 1 0 1 1 1 1 2 2 0 0 0 0 0 2 0 0 1 1 0 0 1 0 2 0 2 0 2 0 0 0 0 1 0 1 1 0 2 0 1 0 0 0 1 0 0 0 0 1 2 0 2 1 1 0 0 0 1 1 0 2 0 1 0 0 1 0 0 2 0 0 0 1 2 0 0 2 0 0 1 0 0 1 0 0 0 0 0 1 1 1 0 1 0 0 0 0 0 0 2 0 0 1 0 1 1 0 0 2 1 1 1 1 0 1 0 1 1 1 1 2 0 0 1 2 1 1 2 1 0 1 1 0 0 0 0 0 0 0 0 0 0 0 0 1 1 0 1 0 1 0 2 2 0 1 1 0 1 2 0 0 0 2 0 0 0 0 0 1 1 1 1 1 0 1 0 1 0 0 2 1 1 1 0 1 0 1 0 0 0 1 1 0 2 0 1 0 0 2 2 0 1 1 0 2 0 0 0 2 1 0 0 1 1 1 2 0 0 0 0 1 0 1 1 0 1 2 0 1 1 1 1 1 0 1 2 1 1 0 0 2 0 0 0 0 1 2 1 1 0 0 0 2 0 1 0 0 0 1 0 0 1 0 1 2 1 2 0 1 0 0 2 0 0 0 1 2 0 2 2 0 0 1 0 1 0 0 0 0 1 0 2 0 0 0 0 0 0 1 1 1 0 0 1 1 1 0 1 1 1 0 0 1 2 2 1 1 1 0 2 1 1 2 0 1 0 0 2 0 1 0 0 2 2 1 1 0 1 1 1 0 0 0 0 1 0 2 0 0 0 0 0 2 2 0 0 1 0 0 1 2 0 0 1 1 1 0 1 0 0 0 0 1 0 0 1 1 0 1 1 1 0 0 0 0 2 2 2 1 0 1 0 1 1 1 0 0 0 0 0 1 1 2 1 0 1 1 0 2 0 2 2 0 2 1 2 0 1 0 0 0 0 2 0 1 0 1 1 0 0 0 0 2 0 0 0 2 1 0 0 1 0 0 0 1 0 0 0 0 0 0 2 2 0 0 0 0 2 1 0 0 0 2 0 2 0 0 0 0 2 1 0 1 1 2 2 0 1 0 1 1 0 1 1 1 1 1 0 2 2 1 0 0 0 0 0 1 0 1 0 1 1 0 1 0 1 0 1 1 1 1 0 0 0 1 1 1 1 2 2 0 2 1 1 1 0 0 0 0 2 2 0 2 1 2 0 1 1 1 2 1 0 0 0 0 0 1 1 2 2 2 0 0 0 0 1 1 1 0 2 2 2 2 1 0 1 1 1 0 0 0 0 0 0 0 1 0 0 1 0 0 0 0 0 0 0 0 0 1 2 1 1 2 2 1 0 1 0 1 0 0 0 0 1 1 1 0 0 2 0 1 2 2 1 1 1 1 1 2 0 1 1 0 2 1 0 0 0 1 0 0 1 2 0 0 2 0 1 0 0 2 1 0 1 1 1 2 2 0 2 2 2 1 0 2 2 0 0 2 0 0 0 2 1 0 0 0 0 0 2 0 2 2 1 0 1 0 1 1 0 1 1 1 0 0 0 0 0 0 0 0 2 0 0 0 0 1 1 0 1 2 0 0 1 1 0 1 0 1 1 0 0 0 2 0 0 0 0 0 0 0 1 0 2 1 2 0 2 1 1 0 1 1 1 1 1 1 1 2 0 0 0 0 0 0 1 1 2 1 2 2 0 0 0 1 1 1 1 0 1 1 2 2 0 0 0 1 1 1 0 0 0 0 1 0 0 1 2 2 0 2 2 0 2 0 0 0 1 1 1 1 0 0 0 0 0 2 0 1 2 1 1 0 1 1 0 0 0 0 2 0 0 2 0 1 0 0 0 0 0 1 0 0 0 0 0 0 1 0 0 0 0 0
21 1 2 1 0 0 0 0 0 1 1 0 0 0 0 0 0 0 0 1 0 0 0 2 0 0 0 0 0 0 2 0 0 0 1 2 2 1 1 0 0 0 0 1 0 1 0 0 1 1 1 1 0 0 1 0 1 0 0 0 0 2 0 1 1 1 1 0 1 1 0 2 2 0 2 2 0 1 1 0 1 2 1 1 2 0 0 0 2 2 0 0 1 1 0 0 0 2 1 2 2 0 0 0 2 0 2 2 0 2 0 0 0 1 0 1 0 0 0 0 2 0 2 0 0 2 0 2 2 2 0 0 0 0 0 0 0 0 0 0 1 2 0 0 1 0 0 0 0 0 0 1 0 0 0 0 0 1 1 1 2 1 0 0 1 1 1 0 2 2 1 0 0 1 1 1 2 0 1 1 1 1 0 2 0 0 1 2 0 0 1 2 2 0 2 0 2 0 0 0 0 0 0 0 0 1 2 0 1 0 0 2 1 0 1 0 1 0 2 0 2 1 0 1 0 0 2 1 1 1 0 0 0 0 2 1 0 2 0 0 0 1 1 0 0 1 0 0 0 2 2 0 2 0 0 0 1 0 0 0 1 1 0 0 1 0 0 0 1 0 0 2 1 1 0 0 0 2 1 0 1 1 0 2 0 1 1 1 0 2 0 0 0 2 2 0 2 1 0 1 2 2 0 0 0 1 1 0 0 0 0 1 0 2 2 0 1 0 0 1 1 1 1 2 1 0 1 1 1 2 2 0 0 0 0 1 2 2 0 2 2 2 1 2 0 0 0 0 2 2 2 0 0 2 0 0 2 2 0 1 1 0 1 0 1 2 0 2 2 0 0 0 1 2 1 0 0 2 0 0 1 0 0 1 1 0 0 0 0 0 0 1 1 0 2 0 0 0 0 1 1 2 0 2 2 1 1 0 0 1 1 0 0 0 1 1 1 1 0 0 0 2 0 0 1 2 1 0 2 0 0 2 0 1 2 1 0 1 1 0 2 0 1 1 2 2 0 1 2 2 0 0 0 2 0 0 0 0 1 0 2 0 0 1 0 1 1 2 2 0 0 1 2 1 0 0 0 0 0 1 2 0 1 1 1 0 1 0 0 1 0 1 0 2 2 0 2 0 1 1 0 2 1 1 0 1 2 1 0 0 0 1 0 0 1 1 0 1 0 1 1 2 1 0 0 1 1 0 0 2 1 0 1 0 0 0 0 0 0 1 0 1 0 1 1 0 0 1 1 2 1 0 1 0 1 0 0 0 0 1 0 1 1 0 0 1 1 0 0 0 1 2 0 0 0 0 1 1 0 1 2 0 1 1 1 0 0 0 1 1 1 0 0 1 1 0 0 0 0 0 0 2 0 0 0 2 0 1 2 0 0 0 0 0 1 1 0 0 0 0 0 1 0 1 0 0 1 0 0 0 0 0 1 2 0 1 1 1 2 1 0 1 1 2 2 0 1 0 0 0 0 2 1 0 0 0 0 2 1 0 0 0 1 0 0 0 0 2 0 1 0 1 0 0 1 1 1 0 0 1 1 0 0 1 0 1 1 1 2 0 1 1 0 0 0 0 0 0 1 1 0 1 0 1 0 0 0 1 2 0 1 1 1 1 0 0 0 1 1 1 0 0 0 0 2 0 2 0 0 0 0 0 0 0 0 0 0 0 0 1 1 1 0 1 0 0 1 0 0 1 1 1 0 0 0 1 2 0 1 0 0 1 2 0 1 0 0 0 0 2 0 0 0 0 0 0 0 1 1 1 1 1 1 1 0 2 0 2 0 1 1 0 2 0 1 0 0 0 1 0 0 0 0 0 1 1 1 0 0 2 2 0 1 1 2 1 1 0 2 1 1 1 0 1 1 0 0 1 0 0 1 2 1 1 0 1 1 0 0 0 0 0 0 0 0 0 0 0 0 0 0 2 0 0 0 1 0 0 0 0 1 0 0 0 0 0 1 0 1 1 0 0 1 1 0 1 0 1 2 2 2 2 2 0 0 0 0 0 0 0 1 1 1 1 2 0 2 1 1 0 1 1 2 1 2 2 0 2 0 1 1 0 0 0 0 0 2 1 2 1 0 1 0 1 0 0 1 1 0 0 2 1 0 2 0 0 0 2 0 0 0 0 2 1 0 0 1 0 0 0 2 0 2 0 0 0 0 1 2 1 1 0 1 0 2 1 2 0 0 1 2 0 0 0 0 0 0 0 0 0 0 1 1 1 0 0 1 1 0 2 0 0 0 0 0 1 0 0 1 0 1 1
22 1 0 2 0 1 1 1 0 0 0 0 0 0 0 0 0 0 1 1 1 1 0 1 0 0 0 0 0 0 1 1 1 1 1 1 1 1 0 1 1 1 0 1 0 1 0 0 1 1 1 1 2 2 0 1 0 0 0 0 1 0 0 0 0 0 0 0 1 1 0 1 1 0 1 1 1 0 2 0 0 2 2 2 2 0 0 2 2 2 1 2 1 0 0 0 0 1 1 1 0 2 1 0 2 0 2 2 0 2 0 1 1 2 1 2 1 0 1 0 1 0 1 1 0 1 0 1 1 0 0 0 1 0 0 0 1 0 0 1 0 2 0 0 1 0 0 0 0 0 0 1 0 0 0 0 0 0 0 0 0 0 0 0 1 2 1 0 1 2 0 0 1 2 0 1 1 0 1 1 1 1 0 2 0 0 1 2 2 0 2 0 2 0 2 0 2 0 0 0 0 0 0 1 1 0 2 0 1 0 1 0 1 0 0 1 1 1 1 1 1 0 1 0 0 0 1 0 0 1 0 1 1 1 1 1 1 2 0 0 0 1 2 0 0 1 0 0 2 0 0 0 2 0 0 0 0 1 1 1 0 1 0 1 1 0 1 0 2 0 0 2 0 0 0 0 0 2 1 1 1 1 0 1 1 1 2 0 1 1 1 1 1 2 2 1 2 0 0 0 1 1 2 2 2 0 0 0 0 0 0 1 0 2 2 0 2 0 0 2 0 2 1 0 1 0 1 1 0 0 2 2 0 0 0 0 0 2 0 0 0 0 2 2 0 1 0 0 1 2 2 0 0 2 0 0 1 1 0 0 0 0 0 0 0 2 0 2 2 0 1 1 0 2 1 1 0 2 2 1 1 1 1 1 0 0 0 0 0 0 0 2 2 0 2 0 1 0 1 1 1 1 0 1 1 0 0 1 0 1 0 0 0 0 0 1 0 1 1 0 0 1 1 0 1 2 0 0 0 0 0 0 0 0 0 0 0 1 0 1 2 0 0 0 1 1 0 1 2 2 0 0 0 1 1 1 0 1 0 0 1 0 0 1 0 1 1 2 2 1 0 0 1 2 1 0 1 0 0 2 0 1 1 1 1 0 0 0 2 1 1 2 0 1 2 0 2 1 1 1 0 1 1 1 0 1 1 2 0 0 0 1 0 0 1 1 0 0 1 0 1 2 0 0 0 0 0 1 0 1 1 1 0 0 0 1 0 1 0 0 2 2 0 1 1 0 0 1 1 1 0 0 0 0 2 1 0 0 0 0 1 0 0 1 0 0 0 0 0 1 1 2 1 0 1 1 2 1 0 1 2 1 0 0 0 0 0 0 0 0 1 0 0 0 0 1 0 0 0 1 0 1 0 0 0 1 1 1 1 0 2 0 0 0 2 0 0 0 1 0 1 2 0 1 0 1 1 2 0 0 1 1 1 0 0 2 0 2 2 1 1 0 0 1 1 0 2 0 2 1 0 1 1 0 0 0 0 2 2 0 0 0 1 1 1 2 0 0 1 1 1 0 0 0 1 0 2 1 1 1 0 0 1 1 0 1 1 1 2 0 2 1 0 0 0 0 0 0 2 2 0 1 0 1 1 0 0 2 0 1 0 0 0 1 0 0 1 1 0 1 0 1 0 1 0 2 1 0 1 1 1 1 1 0 1 1 0 0 0 2 1 1 0 0 0 1 1 0 0 0 0 0 0 0 0 0 0 0 2 0 0 0 2 0 1 1 1 0 0 2 2 0 0 1 1 1 1 0 0 0 1 1 0 0 0 2 0 2 1 1 1 1 2 1 0 0 1 2 0 0 2 2 1 0 1 1 2 0 1 2 2 0 1 1 1 2 2 1 1 1 1 0 0 2 2 0 0 2 0 0 0 2 2 1 0 0 0 0 0 0 0 0 1 0 1 0 1 1 0 0 0 0 0 0 0 1 0 0 0 0 1 0 1 0 1 0 2 0 2 0 2 0 0 1 0 1 0 2 1 1 2 2 1 0 0 0 1 0 2 0 1 0 2 2 2 0 2 2 0 0 0 2 2 2 0 0 1 1 0 1 0 0 0 0 1 0 2 0 2 1 1 0 0 0 1 0 1 1 0 1 2 2 0 1 0 0 0 1 0 0 0 0 2 2 2 0 0 1 0 2 2 0 1 1 0 0 2 0 0 0 2 0 1 0 1 0 2 0 1 1 0 0 1 1 1 0 0 0 1 0 0 1 1 1 0 0 0 0 2 2 2 1 0 0 0 1 0 0 0 0 2 1
23 0 1 1 0 0 0 2 0 2 0 0 1 2 2 2 0 0 1 1 1 1 0 2 0 0 0 0 1 1 1 1 1 1 0 0 2 1 0 1 1 1 0 1 0 0 1 0 2 0 0 0 0 0 1 1 1 0 0 0 0 1 0 2 0 0 1 1 0 0 0 1 2 1 2 2 0 2 2 0 2 2 0 0 1 0 0 0 1 2 0 0 1 0 0 2 0 0 0 1 2 2 1 0 1 1 2 1 1 1 1 2 1 1 0 1 0 0 0 0 2 0 1 1 0 1 0 1 2 0 0 0 0 0 1 1 0 0 0 2 1 2 0 0 1 0 0 0 0 0 0 0 0 0 0 1 1 2 0 1 0 0 0 1 1 2 0 1 0 2 1 0 0 2 1 1 2 2 0 0 0 1 0 2 1 1 1 0 0 0 1 0 1 1 0 1 2 0 0 0 0 0 1 2 2 0 2 0 1 0 1 1 2 0 0 0 0 0 2 0 2 0 0 1 0 0 1 1 1 0 0 0 0 0 1 0 0 2 0 0 0 0 1 0 0 2 0 0 1 0 0 0 1 0 0 0 0 1 1 0 0 0 0 0 1 0 0 0 1 0 0 2 0 2 0 1 2 2 2 2 0 2 0 1 0 2 2 1 1 2 2 1 1 2 1 1 2 0 0 1 1 1 1 1 1 0 2 0 0 0 0 1 0 1 1 0 2 0 1 1 1 2 1 1 1 0 1 1 1 1 1 0 2 2 1 1 0 1 1 0 0 0 2 2 0 1 0 0 2 2 2 0 1 2 1 0 1 1 0 2 2 0 1 0 0 1 0 2 2 0 0 0 1 2 0 0 0 2 1 0 0 0 2 1 1 1 1 0 0 1 0 1 2 0 1 2 0 0 0 0 0 0 0 1 1 1 1 0 0 2 0 0 0 0 2 2 2 0 0 1 1 1 0 1 2 2 2 0 1 1 0 1 0 1 1 0 0 0 1 1 0 1 0 0 1 1 0 2 2 2 0 1 0 2 1 1 0 1 0 1 1 0 0 0 0 0 0 1 1 1 0 0 0 2 0 1 0 0 0 0 2 2 0 0 2 0 0 0 1 1 2 1 0 0 0 0 2 2 2 0 0 2 2 0 0 1 2 1 0 0 0 0 0 0 1 1 0 0 2 2 2 2 1 0 0 1 0 0 1 2 0 0 1 0 1 1 0 0 1 1 1 1 0 2 0 0 0 1 1 1 0 0 1 0 2 1 0 0 0 0 0 1 0 1 0 1 1 0 0 0 0 0 1 0 1 1 1 2 0 2 2 0 0 0 0 0 0 0 0 0 1 1 0 1 0 1 0 0 0 0 0 1 0 0 0 0 0 2 2 0 1 1 0 1 0 0 0 0 0 0 0 0 0 0 0 0 2 1 0 0 0 2 0 2 0 0 0 0 1 1 1 0 0 1 2 0 2 1 1 1 1 1 2 1 0 0 0 1 1 0 0 0 2 0 0 1 1 1 1 0 0 0 0 0 1 1 1 0 1 2 0 2 0 0 0 0 0 0 2 0 1 0 0 1 0 0 0 0 1 2 1 1 0 0 2 0 1 2 2 0 1 0 0 2 0 0 1 1 1 1 0 0 0 0 2 2 1 0 0 1 1 1 0 1 1 1 1 0 0 1 1 1 0 0 0 1 1 0 0 1 1 1 0 0 0 0 0 0 2 0 0 2 1 0 0 0 1 0 0 2 0 0 1 0 0 0 0 1 1 1 1 1 0 0 0 0 0 2 1 2 0 1 2 0 1 1 0 1 0 0 1 1 0 0 2 0 2 2 0 0 0 0 2 1 2 0 1 1 2 2 2 1 0 2 2 0 0 1 0 0 1 2 0 1 0 1 0 0 1 0 0 0 1 0 1 0 0 1 0 0 0 1 0 0 0 0 0 0 0 0 1 1 0 0 0 0 2 1 1 1 1 0 2 0 0 1 0 1 0 0 0 0 1 0 0 0 1 0 0 0 2 0 0 1 2 1 2 2 1 0 1 1 2 1 1 1 1 0 0 1 0 0 0 0 0 0 1 2 2 1 0 1 0 2 0 0 1 1 0 0 2 1 0 2 0 1 1 1 0 1 0 0 1 2 1 1 1 0 0 0 1 0 0 2 1 0 2 1 2 0 0 0 0 0 0 0 0 1 2 0 1 0 0 0 1 0 0 0 0 0 0 0 0 0 0 0 2 1 0 2 0 0 0 0 1 0 0 0 0 0 2 0
24 1 2 1 0 0 0 1 0 1 1 1 1 2 1 1 1 0 2 1 1 1 0 2 0 0 0 0 1 2 0 1 1 1 0 0 2 1 0 0 1 1 2 2 0 0 0 0 2 0 0 0 1 1 1 2 0 0 0 0 1 1 0 1 0 0 0 1 0 0 0 2 1 0 1 1 1 1 2 1 0 1 0 0 1 0 1 0 2 2 0 0 1 1 1 1 1 0 0 1 1 2 0 0 2 0 2 1 1 1 0 2 0 0 1 1 1 2 2 0 0 0 2 0 0 2 0 0 1 0 0 0 1 0 0 0 1 0 1 0 1 1 0 0 0 0 0 0 1 1 0 1 1 0 0 1 0 1 0 0 0 0 0 1 2 2 0 0 1 2 1 0 1 1 0 2 0 0 0 0 0 1 0 2 0 0 1 1 0 1 1 1 1 0 1 0 1 0 0 0 0 0 1 0 0 0 1 0 0 0 2 2 0 0 0 0 0 0 1 1 1 0 1 1 0 0 2 0 0 1 0 0 0 0 1 0 0 2 0 0 0 0 2 0 0 2 0 0 2 0 0 0 0 0 0 0 1 1 1 1 0 1 0 0 1 0 0 1 2 0 1 0 1 1 0 0 0 2 2 1 1 1 0 1 0 1 0 0 2 2 1 1 1 2 1 2 0 1 0 0 0 1 0 0 0 0 0 0 0 0 0 2 0 2 2 0 0 0 1 0 1 1 1 2 1 0 1 1 0 0 2 0 0 1 0 0 0 0 2 0 0 0 1 1 0 2 0 0 2 2 2 0 0 2 0 0 1 2 0 1 1 0 1 0 1 1 0 1 1 0 0 0 0 2 1 0 0 0 0 0 2 1 1 1 1 0 0 0 0 0 0 1 2 0 2 0 1 1 1 1 1 1 0 0 0 0 1 0 1 2 0 1 1 0 1 2 0 1 1 0 0 1 0 1 2 1 1 1 0 1 0 0 0 1 1 0 0 0 0 0 2 0 0 0 1 1 0 1 1 0 0 1 0 2 2 1 1 2 1 1 1 0 1 1 0 1 1 1 2 1 0 0 2 0 1 0 1 1 1 1 0 2 1 1 1 0 1 1 0 0 0 1 0 1 2 1 1 0 1 1 0 2 2 1 1 1 2 1 0 0 0 0 0 1 0 2 2 1 1 2 2 2 2 1 1 0 0 0 1 2 1 0 1 1 1 0 0 1 0 1 2 0 1 0 0 0 0 1 1 1 1 0 0 0 2 1 0 0 0 0 1 0 0 1 0 0 0 1 1 0 0 1 0 0 0 0 0 0 0 2 1 0 1 0 1 0 0 0 0 0 0 0 0 2 0 2 0 0 0 0 0 2 1 1 0 1 2 0 1 1 0 0 0 1 1 1 0 0 0 0 0 0 0 0 0 2 0 0 0 0 0 1 0 1 0 1 0 0 1 1 0 0 0 1 1 0 2 0 1 1 0 1 0 1 0 0 0 1 1 0 0 0 1 1 1 1 0 1 0 1 1 0 0 0 1 0 2 0 2 2 0 0 0 1 1 1 1 0 0 0 2 1 0 0 0 0 0 0 0 2 0 0 0 1 1 0 1 1 2 1 0 0 0 1 0 1 1 0 0 0 0 0 0 0 0 1 1 0 2 1 1 1 0 1 1 1 1 0 1 2 0 0 0 1 0 1 2 0 0 0 0 0 0 0 0 0 1 0 1 0 0 0 2 0 0 2 0 0 0 2 0 0 1 1 1 0 0 0 1 2 2 1 0 0 0 1 0 1 0 2 0 1 2 1 0 0 0 1 0 0 1 1 0 0 2 1 0 0 0 2 2 0 1 1 1 1 1 1 2 1 1 1 0 2 2 0 0 2 0 1 1 2 2 0 0 1 1 0 1 0 0 1 2 1 2 1 2 1 1 0 0 1 0 1 0 1 1 0 0 0 1 0 2 0 2 2 2 0 1 0 1 0 1 0 0 0 1 1 0 1 2 2 2 0 0 0 0 0 1 0 2 0 2 1 1 0 1 2 0 0 0 1 1 1 1 2 1 1 0 0 0 0 0 0 0 0 1 1 2 0 0 2 0 1 0 0 2 1 0 0 2 1 0 0 0 1 0 1 0 0 0 0 1 1 0 1 1 0 1 1 2 1 1 0 0 0 1 0 0 2 0 1 1 0 2 1 2 0 2 2 0 0 1 1 0 2 0 0 1 0 0 1 1 1 0 0 1 1 0 0 0 0 0 1 0 0 0 0 1 0 1 0
25 0 0 2 0 0 0 2 1 1 1 0 1 1 1 1 0 0 2 0 1 0 0 2 0 0 0 1 0 0 0 0 1 1 1 1 2 1 0 0 1 1 0 0 0 0 0 0 1 0 0 0 0 0 1 1 1 0 0 0 0 2 0 1 0 0 0 0 0 0 0 2 2 0 1 2 1 1 1 1 0 2 0 1 1 0 0 0 1 2 0 0 1 0 0 2 0 0 0 1 1 2 0 0 2 0 2 1 1 1 0 1 1 1 1 1 0 0 0 0 2 0 1 1 0 1 0 0 0 0 0 1 1 0 0 0 1 0 0 0 1 1 0 0 0 0 0 0 2 2 0 2 0 0 0 1 1 0 0 1 1 0 0 1 1 2 0 1 0 1 0 1 0 1 0 2 1 0 0 0 0 1 0 2 0 0 2 1 0 0 0 2 2 0 2 0 0 1 0 0 0 1 1 1 1 0 1 1 1 0 2 2 1 0 0 1 1 0 1 1 1 0 1 0 0 0 1 1 0 1 0 2 0 1 2 0 0 2 0 0 0 0 2 1 0 2 0 0 2 0 0 0 2 0 1 1 2 0 0 0 0 0 0 0 1 0 1 0 1 1 0 1 0 1 0 0 0 1 1 0 1 1 0 1 1 1 2 0 0 1 0 0 0 2 2 0 2 0 0 0 1 1 2 2 2 0 0 1 1 0 1 1 0 1 1 0 2 0 0 1 1 1 1 1 2 0 1 1 1 1 1 1 0 1 0 0 0 2 0 0 0 0 1 1 0 1 0 0 2 2 1 0 0 0 0 2 0 1 0 2 2 0 1 0 1 0 0 1 1 0 0 0 1 2 1 0 0 1 1 0 1 1 0 0 0 0 0 0 0 2 1 2 2 0 2 0 0 0 1 1 1 1 0 1 1 0 1 1 0 2 0 0 0 0 1 2 1 0 0 0 0 2 0 1 0 2 1 1 0 0 1 0 0 1 1 0 0 1 1 0 1 1 0 2 0 2 2 0 1 0 0 0 0 2 2 1 1 2 1 1 0 0 0 1 0 1 1 2 2 0 0 0 2 0 1 0 0 0 0 2 0 2 1 1 1 1 0 0 1 0 1 0 2 2 1 0 1 0 2 1 0 2 2 0 0 0 2 1 0 0 0 0 0 0 2 0 0 2 0 2 2 2 2 0 0 1 1 1 0 2 1 1 1 0 1 1 0 2 1 1 0 1 1 0 0 0 0 1 1 1 0 0 0 0 0 0 0 0 2 0 2 0 1 1 1 0 0 0 0 0 2 2 0 0 0 0 2 0 0 1 1 0 1 1 0 1 0 0 1 0 0 2 1 2 1 0 1 0 0 1 0 1 0 1 0 1 1 1 1 2 0 0 0 0 2 0 0 0 0 0 1 1 0 1 0 0 1 1 0 0 0 0 0 2 0 1 0 0 2 1 0 1 0 1 1 0 1 0 1 1 0 1 1 1 0 0 0 2 2 1 1 1 1 1 1 1 1 1 1 0 0 1 0 1 1 0 2 1 1 1 0 0 0 1 0 1 1 0 0 1 1 1 0 0 2 0 0 0 1 1 0 1 0 0 1 0 1 1 2 1 1 0 0 2 1 1 0 1 1 1 0 0 0 0 2 2 0 0 0 0 0 1 0 0 0 1 0 0 0 0 0 0 0 0 0 1 1 0 0 1 1 1 0 0 0 1 1 0 1 0 0 0 2 0 0 0 0 1 0 0 0 1 1 2 2 0 0 1 1 1 1 1 1 1 1 1 1 2 0 2 0 0 2 0 1 1 0 1 0 0 1 1 0 0 0 0 1 1 1 1 1 0 1 1 1 1 1 0 2 1 0 1 0 2 2 0 0 1 0 0 0 2 2 0 0 0 1 0 0 0 0 0 2 1 2 1 1 0 0 1 0 1 0 0 1 0 0 0 0 0 0 0 0 1 0 0 0 0 1 0 0 0 1 1 0 0 0 1 0 0 0 0 2 0 0 1 0 0 1 0 1 0 1 2 2 0 2 2 0 0 1 1 1 1 2 2 0 1 0 1 0 0 0 0 1 0 2 1 1 1 0 0 1 1 0 0 0 0 0 0 1 1 0 0 0 1 1 0 0 0 0 0 0 1 0 1 2 0 0 0 1 0 2 0 1 0 0 0 0 2 0 1 0 0 1 0 2 0 2 2 1 0 0 0 0 0 0 0 1 0 0 1 0 0 0 0 1 1 0 2 0 0 0 0 1 0 0 0 0 0 0 0
26 0 0 2 0 1 1 1 0 0 0 1 0 0 0 0 0 0 0 2 1 1 1 2 0 0 0 0 0 0 1 1 1 1 0 0 2 1 0 0 0 0 0 0 1 0 0 0 1 1 0 0 0 0 0 0 2 0 0 0 0 0 0 1 1 0 0 0 0 0 0 2 2 0 1 2 1 2 2 0 2 2 1 1 1 0 0 1 1 1 0 0 1 0 0 1 0 0 0 2 2 0 2 0 2 0 2 1 1 1 1 2 1 1 0 0 0 0 0 0 2 0 2 0 0 0 0 1 2 0 0 0 0 0 0 0 0 0 0 1 0 2 1 1 0 0 0 0 0 1 0 1 1 0 0 0 0 1 0 1 1 1 0 2 1 2 1 2 0 0 0 0 1 2 2 1 2 0 1 1 1 1 0 2 0 0 0 1 0 0 2 0 2 0 2 0 2 0 0 0 0 0 0 0 0 0 0 0 2 0 0 1 0 0 0 0 0 1 1 0 2 1 2 0 0 0 2 0 0 1 1 0 0 0 1 0 0 2 0 0 0 1 1 1 0 1 1 0 2 0 0 0 2 0 0 0 1 1 2 2 0 2 0 2 2 0 0 0 2 0 0 2 0 2 0 0 1 2 2 2 0 1 1 2 0 2 2 1 0 2 0 1 1 2 1 1 2 1 0 0 1 0 0 0 0 0 0 0 0 0 0 1 0 0 0 0 2 0 1 0 2 1 2 2 1 0 0 1 1 2 2 0 1 2 0 0 0 2 0 1 0 2 0 2 0 1 0 0 2 1 1 0 0 2 0 0 0 1 0 1 1 0 1 0 1 1 0 2 2 0 0 0 1 2 1 0 0 2 0 0 0 0 0 0 1 1 1 0 0 0 0 0 1 0 2 0 1 0 0 0 0 0 1 0 0 0 1 0 1 1 1 1 0 0 1 2 0 1 0 0 0 1 0 0 1 2 0 1 0 0 1 0 0 1 2 1 0 1 0 1 0 2 0 2 0 1 0 1 1 1 0 0 0 2 2 1 1 0 1 0 2 0 0 1 0 2 2 1 1 1 0 0 1 1 1 0 1 0 0 0 1 2 2 2 1 0 0 0 0 0 0 0 0 1 0 0 1 1 2 0 1 1 2 0 0 0 2 0 0 0 0 0 0 1 0 2 0 0 1 1 1 1 2 0 0 0 0 0 0 2 0 2 2 1 1 0 1 1 0 0 1 2 0 1 1 1 0 0 2 0 0 0 0 0 2 1 0 0 2 0 2 0 0 0 0 2 2 0 0 0 1 1 0 0 0 0 2 1 0 1 2 0 1 0 1 0 1 0 1 1 0 1 0 2 0 1 1 1 0 1 1 1 0 1 0 2 0 0 0 1 0 0 0 1 0 0 0 0 0 1 0 1 0 0 0 0 2 1 0 0 1 0 1 1 0 1 0 0 1 0 0 1 0 1 1 0 2 0 1 1 0 2 0 0 1 0 0 2 2 1 1 0 1 1 1 1 1 1 1 0 0 0 0 0 0 1 2 0 0 0 0 0 1 2 1 1 1 1 2 0 2 0 0 0 0 0 0 1 1 2 0 1 1 2 0 1 1 2 2 0 0 0 0 1 0 1 0 0 0 0 0 0 0 0 2 2 0 0 1 1 1 1 1 0 1 1 0 0 0 2 1 0 0 0 0 1 1 1 0 1 1 1 0 0 0 0 0 0 2 0 0 2 2 0 1 1 1 1 0 1 0 0 2 0 0 1 0 0 1 1 1 1 0 0 0 2 0 2 0 2 0 0 2 1 0 0 0 0 0 0 0 1 1 0 1 1 2 0 1 2 2 0 2 2 2 2 2 0 2 2 2 1 0 2 1 0 0 1 0 1 0 1 2 0 0 0 0 0 1 0 1 1 0 0 0 0 0 1 1 0 0 1 0 0 0 0 0 0 0 0 1 0 0 0 0 1 1 0 1 1 0 0 1 2 0 0 0 1 1 1 1 1 2 0 0 0 0 0 1 0 1 0 1 1 1 0 1 1 0 1 0 0 1 1 1 1 1 1 0 1 0 0 0 0 0 0 2 1 2 1 0 0 0 0 0 0 0 1 0 0 2 1 0 2 0 0 0 0 1 0 0 0 1 0 0 1 1 0 0 0 2 1 1 1 1 0 1 0 0 1 1 1 1 0 1 0 2 0 1 1 0 0 0 0 0 0 1 0 0 0 0 1 1 1 0 0 1 0 1 2 1 0 0 0 0 0 0 0 0 0 2 1
27 0 0 2 0 0 0 1 1 1 1 1 0 2 2 2 0 1 0 2 1 1 1 2 0 0 0 0 1 1 2 0 1 1 1 1 2 2 0 0 1 0 0 1 0 0 0 0 1 1 1 1 1 1 0 2 0 0 0 1 1 0 0 1 0 1 1 0 1 1 0 2 2 0 0 2 1 2 2 1 1 2 0 1 1 0 0 1 1 1 0 1 0 0 1 1 1 0 0 2 2 2 1 0 2 2 2 2 0 2 1 1 1 2 1 2 0 0 1 0 1 0 1 1 1 0 0 0 2 0 0 0 0 0 0 0 0 0 0 0 1 2 0 0 0 0 0 0 0 0 0 1 0 0 0 0 0 0 0 0 0 0 0 1 1 1 0 1 1 2 1 0 1 1 1 0 2 0 0 1 1 1 1 1 0 0 1 1 0 0 0 1 2 1 1 0 0 0 0 1 0 1 0 1 1 0 2 0 0 0 0 1 1 1 0 1 0 0 2 0 2 0 0 0 1 0 2 0 0 0 0 1 1 1 1 1 1 2 0 0 0 0 2 1 0 2 0 0 1 0 0 0 0 0 0 0 0 1 1 2 0 1 0 0 0 0 0 1 1 1 0 1 0 1 1 0 1 1 1 0 1 1 1 2 0 2 2 0 0 1 0 0 1 2 2 1 2 0 0 0 0 0 2 2 2 1 1 0 0 0 0 1 0 1 1 0 1 0 1 0 1 2 2 1 2 0 2 1 1 1 2 1 1 2 0 0 0 2 0 0 0 0 1 1 1 0 1 0 2 1 0 0 0 2 0 0 0 1 0 1 1 0 1 0 1 1 0 1 1 0 1 1 1 2 1 0 0 2 1 0 0 1 0 0 2 1 1 1 1 0 0 1 0 0 1 1 0 1 0 0 0 0 0 0 0 0 1 0 0 1 1 0 0 0 0 1 0 0 0 0 0 2 0 0 2 2 1 1 0 1 1 1 0 0 1 1 0 2 2 2 1 1 0 0 1 2 1 2 2 0 0 0 0 1 1 0 0 0 1 0 2 0 1 0 0 1 1 2 2 0 0 0 1 1 2 0 0 0 0 1 1 1 1 1 1 1 0 0 0 1 0 1 1 2 0 1 1 0 1 1 0 2 1 1 0 1 1 0 1 0 0 1 0 0 2 0 0 1 0 1 1 2 2 0 0 1 1 0 1 2 1 0 2 1 2 2 1 1 1 1 1 2 0 2 1 1 0 0 2 0 0 0 1 0 1 0 0 0 0 0 1 0 0 0 0 2 2 1 1 1 0 0 0 0 0 0 0 2 0 2 2 0 1 1 1 0 1 0 0 0 0 0 1 0 1 0 2 0 0 0 0 2 1 0 0 1 1 0 0 2 0 0 0 1 0 1 0 0 2 0 0 2 0 1 0 0 1 2 0 0 0 0 2 1 0 1 0 2 2 1 1 1 1 2 2 0 1 0 2 2 2 0 0 0 0 0 0 2 2 0 0 0 1 1 1 1 1 0 2 0 0 0 0 0 0 0 2 1 2 2 1 1 0 0 0 0 1 2 2 0 2 1 0 0 1 0 0 0 1 1 0 2 0 0 2 0 0 2 2 0 0 0 1 1 0 0 2 2 2 2 0 0 0 1 0 1 2 0 0 0 0 1 0 0 0 0 1 0 0 2 1 1 0 0 0 0 1 1 0 0 0 0 0 0 0 0 0 0 2 0 0 1 2 0 0 1 1 1 0 1 0 0 0 1 1 0 0 1 1 1 1 0 1 0 0 0 0 2 0 2 0 0 2 1 0 0 0 0 0 1 1 2 0 0 1 0 0 1 0 1 1 1 0 0 0 2 2 0 1 1 1 1 0 2 2 0 0 0 0 1 0 0 2 0 0 0 0 1 1 0 1 1 1 0 1 0 0 1 0 0 0 0 0 0 0 0 0 1 0 0 2 0 0 0 0 2 2 0 1 1 1 0 0 2 0 1 0 1 2 2 2 2 1 0 0 0 1 0 0 0 1 0 0 2 2 0 2 0 1 0 0 0 2 1 2 2 0 2 0 0 0 0 0 0 2 2 0 1 2 1 0 1 0 0 1 0 1 1 0 0 1 1 1 2 1 0 0 0 1 1 0 0 2 0 0 0 1 0 0 0 1 0 0 1 1 0 1 0 1 1 1 1 0 0 1 1 1 0 1 1 1 0 0 0 1 0 0 0 1 0 0 2 0 0 0 0 0 1 0 2 0 0 0 0 1 0 0 0 0 0 0 0
28 0 1 1 1 0 1 2 0 2 2 0 1 2 1 1 1 0 1 1 0 0 0 2 0 0 0 0 1 2 0 0 2 2 0 0 1 0 0 0 2 2 0 0 0 1 1 0 1 0 1 2 0 1 0 1 0 0 0 0 1 0 0 1 0 1 0 0 0 0 1 0 2 0 1 2 1 1 2 0 1 1 0 2 0 0 0 0 2 2 0 0 1 1 0 0 0 1 1 2 1 2 1 1 2 0 2 0 1 1 0 1 1 1 0 1 0 0 0 0 2 0 2 0 0 2 0 0 2 0 0 0 1 0 1 0 1 1 0 0 2 0 1 0 0 0 0 0 0 0 0 0 0 0 0 0 0 0 0 1 2 1 0 0 1 2 0 1 0 1 0 1 1 1 1 1 2 0 0 1 1 1 0 1 0 0 0 0 0 0 0 0 2 1 1 0 0 0 0 0 0 1 0 1 1 0 1 0 0 0 0 2 1 0 0 0 0 0 1 0 2 0 0 1 0 0 1 0 0 2 0 0 1 1 1 0 0 2 0 0 0 1 2 0 0 2 0 0 1 1 1 1 1 0 0 0 0 1 1 0 1 1 0 0 1 0 0 0 1 0 1 1 1 0 0 0 0 2 1 1 0 1 1 2 0 2 2 1 1 2 2 1 1 2 2 1 2 0 0 0 0 0 1 1 1 0 0 0 0 0 0 0 0 2 2 0 2 0 1 1 1 2 1 0 0 0 0 0 0 0 2 2 1 2 0 0 0 1 1 0 0 0 0 1 0 1 1 0 2 1 1 0 0 2 0 0 1 0 0 0 0 1 2 0 2 1 0 1 1 1 0 0 1 1 1 0 0 0 0 0 1 0 1 1 0 1 1 0 0 0 0 0 1 0 1 1 0 0 1 2 1 2 0 1 1 0 0 0 0 1 0 0 0 0 0 1 0 1 1 0 0 1 0 1 1 2 0 1 0 0 1 0 0 0 2 1 0 0 0 0 0 1 0 2 1 2 1 1 2 2 0 0 0 2 2 1 1 0 1 0 1 0 1 0 0 1 1 2 2 0 0 0 1 2 1 0 0 1 1 1 0 2 0 0 2 1 0 1 1 0 2 2 0 0 0 0 2 0 1 1 0 2 1 1 0 2 0 1 0 0 0 0 0 0 0 0 0 0 0 1 1 1 1 0 0 2 1 0 0 1 1 0 1 1 1 2 2 1 0 0 0 1 0 1 1 1 0 0 2 0 0 0 0 0 2 0 0 1 2 1 0 0 0 0 0 2 2 0 0 1 1 1 1 0 1 1 1 2 0 2 2 0 1 0 1 0 1 0 2 1 0 0 0 1 0 0 0 0 0 0 0 2 0 0 0 2 0 0 1 1 0 0 1 1 0 1 1 0 1 0 0 1 0 0 0 1 1 1 0 0 0 2 1 2 0 0 2 0 1 0 0 1 0 2 1 0 2 1 0 0 0 2 1 0 0 0 0 2 2 0 0 0 1 2 2 2 1 1 1 0 0 1 0 0 0 0 2 0 1 1 0 1 1 1 0 1 1 2 2 0 2 1 0 0 0 0 0 0 1 1 0 1 0 1 1 0 0 2 1 0 0 0 1 1 0 0 1 1 1 1 0 0 0 0 1 1 1 1 1 1 0 1 0 0 0 0 0 0 0 2 0 0 0 0 0 0 0 0 0 0 0 0 1 0 0 1 1 0 1 0 0 0 2 0 0 0 2 1 0 1 0 0 0 0 0 0 0 0 2 2 2 1 0 0 0 2 0 1 0 2 0 1 2 1 1 1 0 0 0 0 0 0 0 0 1 0 0 0 0 1 1 0 1 1 1 2 2 1 2 1 1 2 0 2 2 0 0 1 1 0 0 2 2 0 0 0 0 0 1 1 0 1 0 0 0 0 0 0 0 1 0 1 0 0 0 0 0 0 0 0 2 0 0 0 0 0 0 0 1 1 0 0 1 1 0 1 0 0 0 0 0 0 0 0 0 0 2 0 1 0 0 0 0 2 2 0 2 2 0 0 0 1 1 1 2 2 0 1 0 1 0 0 1 1 1 0 1 2 2 2 0 0 0 1 0 0 0 0 0 0 2 2 0 1 0 0 0 1 0 0 0 0 0 1 0 0 2 1 0 2 2 0 2 0 1 0 0 0 0 0 2 0 0 1 1 0 2 0 1 1 0 0 0 0 0 0 1 1 2 2 2 2 0 0 1 0 1 1 1 2 0 0 1 0 1 0 0 0 0 0 2 0
29 0 1 2 0 0 0 1 0 2 1 0 0 0 0 0 0 0 2 0 0 0 0 2 0 0 0 0 1 1 2 0 1 1 0 0 2 1 0 1 1 1 0 0 0 0 1 0 0 1 1 2 0 0 1 1 1 0 1 0 0 1 0 0 0 0 0 0 0 0 0 1 1 0 2 1 0 0 1 0 0 1 1 1 1 0 0 0 2 2 0 0 1 1 0 1 0 2 1 2 1 1 0 0 2 2 2 1 1 1 0 1 2 2 1 2 1 0 0 0 2 0 1 1 1 0 0 0 1 0 0 1 0 0 0 1 1 0 0 0 1 2 1 1 0 0 0 0 1 1 0 1 0 0 1 0 0 0 0 0 1 1 0 0 1 2 0 0 0 0 0 1 0 2 0 0 2 1 0 1 1 2 0 2 0 0 2 2 0 0 0 2 1 0 1 0 1 0 0 0 0 1 1 0 1 0 1 0 1 0 2 2 1 0 0 1 1 1 1 1 1 2 0 0 1 0 1 0 0 1 0 0 0 0 1 1 0 2 0 0 0 0 2 1 0 1 1 0 2 0 0 0 1 0 0 0 0 1 1 0 0 0 0 0 1 0 0 1 0 0 0 1 0 1 0 0 1 1 0 0 0 1 0 1 1 0 1 1 0 2 0 1 0 2 2 0 1 1 0 1 1 0 0 0 0 1 1 0 0 0 0 0 0 1 1 0 2 0 0 2 0 2 1 2 1 0 1 1 0 0 2 1 0 2 0 0 0 2 0 1 0 1 0 2 0 1 0 1 1 0 0 1 0 2 0 0 1 2 1 0 1 1 1 0 1 0 0 1 1 0 0 0 1 2 1 0 0 2 1 0 0 0 1 1 0 1 1 0 0 0 0 1 1 0 2 0 0 0 1 1 0 1 0 0 2 2 2 1 1 2 0 1 0 0 0 2 0 0 0 0 0 1 0 2 0 0 0 0 0 0 0 0 0 0 0 0 0 0 1 1 2 0 0 0 1 2 0 0 2 2 0 0 0 0 0 0 0 1 1 1 1 0 0 0 0 0 0 1 2 1 0 0 2 0 2 0 1 0 0 0 1 1 2 2 0 0 1 0 1 1 1 2 1 1 0 0 0 0 2 0 1 2 1 1 0 1 2 1 1 0 0 0 0 0 1 1 0 1 1 2 2 2 0 0 0 0 0 1 0 2 1 1 0 0 0 1 1 1 1 1 1 1 0 2 0 0 0 1 1 1 1 0 0 0 2 2 2 0 2 0 1 0 0 0 0 1 1 1 1 1 1 1 2 0 1 2 2 1 0 2 2 0 2 2 2 1 0 0 0 0 0 1 1 2 0 0 0 0 0 0 0 1 0 0 1 2 1 0 0 2 0 0 0 2 0 1 0 0 0 0 1 1 0 1 0 0 1 2 0 0 1 1 1 1 0 0 1 0 2 2 0 1 0 1 2 0 2 0 0 0 0 2 0 1 0 0 0 1 1 0 0 0 2 1 1 2 0 2 1 0 0 1 0 0 1 0 1 0 0 1 0 1 1 2 1 2 0 0 2 0 2 0 0 1 0 0 1 1 1 1 0 1 0 0 1 0 1 2 2 1 0 0 0 2 0 0 0 0 1 0 0 0 0 0 0 0 2 0 0 0 0 0 0 1 2 2 1 0 0 1 1 1 0 0 0 0 0 0 0 0 0 0 0 0 0 0 1 0 1 0 0 1 2 1 0 0 1 2 0 0 0 0 0 0 0 0 0 0 2 2 2 2 1 1 1 1 1 2 1 1 1 1 2 1 0 0 0 1 1 1 1 1 0 1 1 1 1 0 1 2 1 0 0 0 1 1 1 0 2 2 2 1 0 2 2 0 0 2 0 0 0 2 2 0 0 1 1 0 2 0 1 2 1 0 1 0 0 1 1 1 0 0 0 0 0 0 0 0 0 0 1 0 0 0 0 1 1 0 2 1 1 0 2 0 0 0 0 1 0 0 1 1 1 0 0 0 0 0 0 0 1 0 0 1 1 0 1 0 0 0 0 2 1 1 2 2 1 2 1 1 1 0 1 1 2 1 0 0 2 2 0 0 0 1 0 0 2 2 0 1 2 2 0 1 1 0 0 0 0 0 0 0 2 2 2 0 0 0 0 0 2 0 1 1 1 0 1 0 0 0 2 0 1 0 1 0 1 0 1 1 1 0 0 0 0 1 0 0 2 0 0 2 2 2 0 0 2 0 0 0 0 0 1 1 1 0 0 0 0 0 1 1
30 1 1 1 0 0 0 1 0 1 1 1 0 0 0 0 0 0 0 2 0 0 0 1 0 0 0 0 0 0 1 0 1 1 0 0 1 2 0 0 0 0 2 2 0 1 0 0 2 0 0 0 0 0 1 1 0 0 0 2 0 0 0 1 0 0 0 0 0 0 0 0 1 0 1 1 1 0 1 0 0 1 0 0 2 0 0 0 2 2 0 0 1 0 0 1 0 0 0 1 1 2 1 0 1 1 2 1 1 1 0 1 0 2 0 2 0 0 2 0 1 0 1 1 0 1 0 0 1 0 0 0 0 0 0 0 0 0 0 0 0 2 0 0 1 0 0 0 0 0 0 0 1 0 0 1 1 2 0 0 0 0 0 1 0 1 0 0 0 2 1 1 0 2 0 1 1 0 1 1 1 1 0 2 0 0 0 1 0 1 0 1 0 0 0 0 1 0 0 0 0 0 0 0 0 0 1 2 1 0 1 1 2 0 1 2 2 1 1 1 1 1 1 0 0 0 2 1 1 1 0 1 0 0 2 0 0 2 1 1 0 0 2 0 0 2 0 0 2 0 0 1 1 1 0 0 0 1 1 0 0 0 0 0 1 0 0 0 2 0 0 2 0 0 1 0 0 2 0 0 1 1 0 2 0 1 2 2 0 2 1 1 0 1 0 0 2 1 0 0 0 0 0 0 0 0 0 0 0 1 0 2 0 2 2 0 0 0 1 0 1 2 1 0 0 0 0 1 0 0 1 2 0 1 0 0 0 2 0 1 0 1 1 1 0 1 0 1 1 0 0 1 2 2 2 0 1 1 1 0 1 1 0 1 0 0 0 2 2 0 1 1 0 2 1 0 0 1 0 0 1 1 0 0 1 0 0 0 0 1 0 0 1 0 2 0 1 0 0 0 0 0 0 1 1 0 0 1 0 1 0 0 0 0 2 2 1 0 1 0 0 1 1 1 1 1 0 1 0 0 1 0 0 1 1 1 0 2 2 0 2 0 0 0 1 1 0 1 1 1 0 0 0 2 2 1 1 1 1 1 1 0 1 1 0 2 2 1 1 1 0 0 1 1 0 0 0 0 0 1 0 2 0 0 2 1 0 0 0 0 0 0 0 0 0 1 1 0 1 0 1 1 1 1 0 1 2 1 0 0 0 0 0 0 0 2 0 0 2 1 1 2 2 2 2 0 0 1 1 2 0 0 0 0 0 0 0 0 0 0 0 2 0 1 1 0 0 2 0 2 2 0 0 0 2 1 0 0 0 0 0 2 0 1 0 1 1 1 1 0 0 0 1 0 0 1 1 1 0 1 2 0 2 2 1 1 0 1 1 0 1 1 0 0 1 0 1 1 0 1 1 1 0 1 0 2 0 1 2 1 1 0 0 0 1 0 0 0 0 0 1 1 0 1 0 0 2 0 0 0 1 1 1 1 0 1 0 0 1 1 0 2 1 1 2 0 1 0 1 1 0 2 0 1 0 0 0 2 1 0 0 0 1 0 1 1 0 1 0 1 1 0 0 0 1 0 2 0 1 1 0 1 0 0 0 1 1 1 2 0 1 1 0 0 0 0 0 0 2 2 0 2 0 1 1 0 0 2 2 1 0 0 0 0 0 1 1 0 0 0 0 0 0 1 1 1 2 0 1 1 0 1 0 0 0 0 0 0 1 1 0 0 0 0 0 0 1 0 0 0 0 0 1 0 0 0 0 0 1 0 0 0 2 0 1 1 0 1 0 1 0 0 0 1 1 1 1 0 2 2 2 2 1 1 1 0 1 2 1 2 0 1 2 0 1 1 0 0 0 1 0 1 0 0 0 0 1 0 0 2 1 0 0 0 0 2 2 0 1 1 1 1 0 2 2 0 0 1 0 0 0 1 2 1 0 0 0 0 1 0 1 1 1 0 1 0 0 0 0 0 0 2 0 0 1 0 2 0 0 0 1 0 2 0 2 2 1 0 2 1 1 0 1 1 0 1 0 0 1 1 2 2 2 0 0 0 0 0 0 0 2 0 1 1 2 0 2 2 1 0 0 1 0 0 2 1 0 2 0 1 1 0 1 1 1 0 1 2 2 1 0 1 0 1 2 0 2 0 0 0 2 2 0 2 0 0 0 1 0 0 1 1 2 0 0 0 1 0 0 0 1 0 0 1 1 0 2 1 2 1 1 0 0 0 0 0 0 0 1 1 1 0 1 1 0 2 0 1 1 0 0 0 2 2 0 1 2 0 0 0 0 0 0 1 0 0 0 0 0 0 1 0
31 0 0 2 0 2 2 2 0 1 1 0 0 0 0 0 0 0 2 0 1 1 0 2 0 0 0 0 0 1 1 0 1 1 0 0 2 2 1 0 1 1 0 0 0 0 0 0 2 1 0 0 1 1 1 2 0 0 0 0 2 0 0 2 0 1 1 0 0 0 1 0 1 0 1 1 1 1 2 0 1 1 0 0 0 0 0 0 2 2 0 0 1 0 0 1 0 0 0 1 2 1 1 0 2 0 2 0 2 0 0 1 0 0 1 2 1 0 2 0 0 0 2 0 0 1 0 2 2 2 2 2 0 0 0 0 0 0 0 1 0 2 1 0 2 0 1 0 1 1 0 0 1 0 0 0 0 0 0 0 0 0 2 0 0 2 0 2 0 0 0 0 1 1 0 0 1 0 0 0 0 0 1 2 0 0 2 1 0 1 1 1 2 2 1 0 1 0 1 0 0 0 0 1 1 0 2 1 0 1 0 1 1 0 0 1 1 0 2 0 2 0 0 1 0 0 1 0 0 0 0 0 0 0 2 0 0 2 0 0 0 0 2 1 0 1 0 0 2 0 0 1 2 1 0 0 0 2 2 2 0 2 0 0 2 0 0 0 1 0 0 2 0 1 0 0 1 2 1 1 1 1 0 1 0 0 0 1 0 2 1 0 0 2 2 0 0 0 0 0 1 0 1 1 0 0 0 1 0 0 0 2 0 0 0 0 2 0 0 0 0 2 0 1 2 0 1 0 1 1 2 2 0 1 0 0 0 2 0 0 0 2 0 2 0 0 1 1 1 0 0 1 0 2 0 0 1 0 0 2 2 0 2 0 2 1 0 2 2 0 1 1 2 0 0 1 0 2 1 0 0 0 1 1 0 0 0 1 1 1 1 1 1 0 2 0 1 2 0 0 0 0 0 1 1 0 0 1 0 2 0 0 0 0 0 1 0 0 1 1 1 0 2 0 1 2 1 2 0 0 2 0 0 1 2 1 0 1 1 0 1 1 0 0 1 1 0 0 0 0 0 1 0 2 1 0 1 0 0 0 2 0 0 1 0 1 1 2 2 0 0 0 2 1 1 0 1 0 0 1 1 2 2 2 0 0 1 0 1 1 1 2 0 2 1 1 1 0 0 2 0 2 1 1 0 1 1 1 0 0 0 1 0 0 0 2 0 1 0 1 1 2 2 1 1 1 0 1 0 2 1 1 1 0 1 0 1 1 1 1 0 1 0 2 2 0 0 1 1 2 0 1 0 0 1 0 0 0 0 1 0 0 0 0 0 2 2 0 0 0 0 0 1 0 1 1 1 1 0 2 2 1 0 0 0 0 0 0 0 0 0 1 1 2 1 0 1 0 0 1 0 1 0 0 0 2 0 1 2 1 1 0 0 0 0 0 1 0 1 0 0 0 0 0 0 0 2 0 0 0 0 0 1 0 0 0 0 1 2 2 1 1 0 0 1 0 2 0 1 1 0 2 1 1 0 0 0 2 2 1 1 0 1 0 0 0 0 1 1 0 0 1 0 0 1 0 2 0 0 1 1 0 1 1 1 1 0 0 1 0 1 0 0 1 0 0 0 0 0 1 0 0 0 1 1 0 1 1 2 0 1 1 0 1 0 0 0 2 1 2 0 0 1 0 1 1 1 1 0 0 0 2 0 0 1 0 0 0 0 2 1 1 1 0 0 0 1 0 0 1 0 1 0 0 0 1 0 0 2 0 0 1 2 0 1 1 0 1 0 0 0 0 0 1 1 0 0 0 1 1 2 2 1 1 1 1 1 2 0 2 0 0 2 1 1 1 0 0 0 0 1 2 0 0 1 0 1 0 0 2 1 0 2 2 2 2 2 1 2 2 2 1 0 2 2 0 0 0 0 0 1 1 2 0 0 1 0 2 2 1 1 1 0 0 0 0 1 0 0 1 0 1 0 0 0 0 0 0 0 0 0 0 1 0 1 0 1 0 1 1 0 0 0 2 0 1 0 1 1 1 1 1 2 0 0 0 0 1 0 0 2 0 0 2 2 1 2 1 1 0 0 0 2 2 2 2 0 1 0 1 1 0 0 0 0 0 1 1 1 1 0 0 0 0 0 0 0 0 1 1 2 2 0 2 0 0 0 1 1 1 0 0 1 0 0 0 1 0 0 0 2 1 1 1 1 0 2 1 1 1 1 0 0 0 0 0 0 0 1 1 0 0 0 0 0 1 0 0 1 0 0 1 2 2 0 0 2 0 0 0 0 0 0 1 0 0 0 0 1 0 1 0
32 0 2 0 0 0 0 1 0 0 0 1 1 2 1 1 0 0 0 2 0 0 0 1 0 0 0 0 0 0 1 0 2 2 0 0 2 1 0 0 0 0 0 0 0 0 1 0 2 0 0 0 0 0 2 1 0 0 0 2 0 0 0 2 0 0 0 0 0 0 1 2 1 0 2 1 0 2 2 1 1 2 1 1 1 0 0 0 2 2 0 0 2 0 2 2 2 2 1 2 2 0 1 0 2 1 2 1 1 1 0 1 1 1 1 1 1 1 1 0 1 0 1 1 0 1 0 0 0 0 0 0 1 0 0 0 0 0 0 0 0 2 1 0 0 0 0 0 1 1 0 0 0 0 0 0 0 1 0 0 0 0 1 0 2 2 0 1 1 1 0 1 0 1 1 0 1 1 0 0 0 0 0 2 0 0 2 0 0 0 2 0 1 0 1 1 1 0 0 0 0 1 0 2 2 0 2 0 1 0 0 1 1 0 0 0 0 1 1 0 2 1 0 1 1 0 2 0 0 2 0 0 1 1 1 0 0 2 0 0 0 1 2 0 0 2 0 0 2 0 0 0 1 0 0 0 1 1 1 1 0 1 0 1 2 0 1 0 1 0 1 1 0 0 0 0 1 2 1 0 1 1 0 1 0 0 0 1 1 2 1 2 2 2 1 2 2 1 0 1 2 2 2 2 2 0 1 0 0 0 0 1 0 1 1 0 2 0 0 1 0 2 2 1 1 0 1 2 1 1 2 1 0 1 0 0 0 1 1 0 0 0 0 2 0 1 0 0 1 1 1 0 0 0 0 2 0 1 0 1 1 0 1 0 1 0 0 2 2 0 0 0 0 2 1 0 0 0 0 0 2 2 1 1 1 1 1 0 0 0 0 1 0 0 2 0 1 1 0 1 0 1 0 0 0 0 2 1 0 1 0 0 0 0 1 1 0 0 0 0 0 0 1 1 0 1 1 2 0 0 2 0 0 0 0 0 0 0 0 0 1 1 0 0 1 1 0 2 2 0 0 1 0 2 1 0 1 1 1 0 1 0 0 0 0 0 0 0 1 2 0 0 1 1 1 0 1 1 1 0 1 1 2 2 0 0 0 1 0 1 0 2 1 2 1 0 1 0 1 1 1 1 1 2 0 2 1 0 0 0 0 1 0 0 1 1 0 1 0 1 1 2 2 1 1 1 1 1 0 2 0 2 0 0 0 1 1 1 1 2 0 0 0 2 2 0 0 1 1 2 1 0 0 0 2 2 0 1 0 2 0 0 1 0 1 0 0 0 0 0 0 1 0 0 0 0 1 2 0 2 2 0 1 0 1 0 0 0 0 0 0 0 0 0 0 0 0 0 0 0 0 2 1 0 0 2 1 1 2 0 1 0 0 0 2 0 0 0 1 0 0 0 0 1 0 0 2 1 0 0 1 1 0 1 0 2 0 1 2 2 1 1 0 1 2 0 2 0 1 1 1 1 0 2 0 0 0 2 2 0 0 0 2 0 1 1 0 2 0 2 2 0 0 0 1 1 1 1 2 2 0 1 0 1 0 0 1 1 1 0 2 0 0 0 0 1 1 0 0 1 0 1 0 1 1 0 0 1 2 1 1 0 0 2 0 0 0 1 1 1 0 0 1 0 1 0 2 0 0 0 0 1 0 1 1 1 1 0 0 1 0 0 0 0 0 1 2 0 0 1 1 1 0 0 0 1 1 0 0 0 0 0 1 0 0 1 1 1 0 0 0 1 1 0 0 1 0 2 0 1 2 0 1 1 0 1 0 2 1 2 0 1 2 1 0 0 0 0 0 0 0 2 0 0 1 1 0 2 0 0 0 0 1 0 2 0 1 0 2 2 2 2 0 1 1 0 0 2 1 0 0 2 2 0 0 0 0 0 0 0 0 0 1 1 1 1 1 0 0 0 0 2 0 1 0 1 0 0 0 1 0 0 0 0 0 1 0 0 2 1 1 0 1 2 0 0 0 0 1 1 2 2 1 0 0 0 1 1 1 0 1 0 1 2 2 0 2 2 0 0 0 2 1 1 2 2 0 1 0 0 0 0 0 0 1 1 2 1 2 1 1 0 0 0 0 0 0 1 0 0 1 1 0 1 0 0 0 1 0 2 0 0 2 1 1 0 1 2 1 1 2 0 1 1 1 0 1 1 0 0 2 0 0 0 1 0 1 0 1 1 0 0 0 0 1 0 1 0 2 0 0 2 0 1 0 0 1 0 0 1 0 0 1 0 1 0 0 0 0 0 1 0
33 0 1 1 0 0 0 2 0 2 2 0 0 0 0 0 0 0 0 2 0 0 0 2 0 1 1 0 0 0 1 0 0 1 0 0 2 2 1 0 0 0 1 1 1 2 1 0 2 0 0 0 0 0 2 2 0 1 1 1 1 0 1 2 0 0 1 1 0 0 0 2 2 0 2 2 0 0 1 0 0 1 0 0 1 0 0 0 2 2 0 0 2 0 2 2 2 1 0 1 1 2 0 0 1 1 1 1 1 1 1 2 0 1 0 2 0 0 1 0 1 0 0 2 0 0 0 0 1 0 0 0 0 0 1 0 0 0 0 0 1 1 2 0 0 0 0 0 0 0 0 1 1 0 1 1 1 0 0 1 1 0 1 0 1 1 0 0 2 2 1 0 0 2 0 1 1 0 0 0 0 0 0 1 1 1 0 2 0 1 0 2 2 1 1 0 2 0 1 0 0 1 0 0 0 0 2 0 1 0 1 1 2 0 0 0 0 1 1 0 2 1 0 0 1 0 1 0 0 0 0 0 1 1 1 0 0 2 0 0 0 0 2 1 0 2 0 0 2 0 0 0 0 1 0 0 0 0 0 0 0 0 1 0 0 0 0 0 2 0 0 2 0 1 1 1 0 2 0 0 1 1 0 2 1 1 2 0 0 2 0 2 1 2 2 1 2 0 0 0 1 1 0 0 0 0 0 0 0 0 0 1 0 1 1 0 2 1 0 1 0 2 2 1 0 0 1 1 0 0 2 0 1 1 0 0 0 0 2 0 0 1 1 1 0 0 0 0 2 0 1 1 0 2 0 0 2 0 1 1 2 1 2 0 1 0 0 2 2 0 0 0 0 2 0 0 0 2 0 0 1 0 0 0 1 0 1 1 1 0 0 0 2 0 2 0 0 0 0 1 1 1 0 1 1 0 1 1 0 2 0 0 0 0 2 2 2 1 0 1 1 1 0 2 0 1 0 0 0 1 0 0 0 1 1 0 0 0 0 0 2 0 0 1 0 2 2 2 2 1 0 0 0 2 2 2 0 1 0 1 1 0 0 0 0 2 2 2 2 0 0 0 2 0 0 1 0 0 0 2 1 0 1 1 1 0 0 0 1 1 1 2 1 1 1 0 1 1 1 1 0 2 0 1 0 2 1 2 1 0 1 0 1 0 2 0 0 1 0 1 1 2 0 0 0 1 0 0 0 1 1 0 0 0 0 0 1 1 0 0 1 2 0 2 0 2 2 0 2 0 0 0 1 0 2 2 2 0 1 1 1 0 0 0 0 0 0 1 1 0 0 0 1 1 2 1 2 1 0 1 2 0 2 1 1 1 1 0 0 0 0 0 1 1 1 0 1 0 0 0 0 2 1 0 0 2 1 1 1 2 0 0 0 1 0 1 0 0 1 0 1 1 0 0 0 0 2 0 0 0 0 2 1 0 0 1 0 0 2 2 1 0 0 0 1 0 2 0 0 0 0 1 0 1 1 1 0 2 2 0 0 0 1 2 1 1 0 2 0 0 0 1 0 0 1 1 1 2 0 0 0 0 1 2 1 1 1 0 1 0 2 0 0 1 1 0 0 0 0 1 0 0 0 1 1 0 0 1 1 0 0 0 0 2 0 0 1 1 1 1 0 0 1 1 0 2 1 1 1 1 0 1 0 1 1 1 1 0 0 1 0 0 0 0 0 0 0 0 0 0 0 0 0 0 0 1 1 0 0 0 0 0 2 1 0 0 1 0 0 2 2 0 1 1 1 0 0 1 1 1 1 0 0 0 0 2 0 2 0 0 2 0 1 0 0 0 0 0 0 1 1 1 0 0 0 1 0 0 0 2 2 0 1 1 1 2 1 0 2 1 1 1 0 2 2 0 0 1 0 1 0 1 1 0 0 0 0 1 1 0 1 1 1 1 1 0 1 1 0 0 0 1 0 0 1 0 0 0 0 0 2 0 0 0 0 2 1 0 2 0 1 0 1 1 0 2 0 1 2 2 2 2 0 0 0 0 2 0 1 0 0 0 0 2 2 1 1 2 0 0 0 2 0 0 2 2 0 1 0 0 0 0 0 0 0 0 1 1 2 2 0 0 1 1 0 0 1 1 0 0 1 0 1 2 1 0 0 1 0 0 0 0 2 0 0 1 2 0 0 1 1 0 2 0 0 0 0 0 1 1 0 1 0 0 1 1 1 0 2 2 0 1 0 0 0 0 0 1 1 1 1 1 1 1 0 0 1 1 0 1 0 0 0 0 0 0 0 0 0 0 1 0
34 0 2 0 0 0 0 1 0 1 1 1 1 1 1 1 0 0 1 1 1 1 0 2 0 1 1 0 0 1 1 0 1 1 1 0 0 1 0 0 2 1 0 1 0 2 0 0 2 0 0 0 1 1 1 1 1 0 1 0 1 1 0 2 1 1 1 0 0 1 0 1 2 0 1 2 1 2 2 1 1 2 0 0 1 0 0 0 2 2 0 0 1 1 0 1 0 0 0 1 2 2 1 0 2 0 2 0 2 0 0 2 0 1 0 2 0 0 0 0 2 0 2 0 0 2 0 1 1 1 0 1 0 0 0 1 0 1 0 1 1 2 0 0 2 0 2 0 0 0 0 0 0 0 0 0 0 1 0 1 1 0 0 1 2 2 0 0 0 0 0 2 1 1 0 1 1 0 0 1 1 1 1 2 1 1 1 1 1 0 1 0 2 1 1 0 1 0 0 0 0 1 1 1 0 1 2 1 0 0 0 1 0 0 0 0 0 0 1 1 1 1 1 1 0 0 2 1 1 1 0 0 0 0 0 0 0 2 0 0 0 0 1 0 0 2 1 0 2 0 0 0 2 0 0 0 0 0 0 0 0 0 0 0 0 0 0 0 2 0 1 1 0 2 0 0 1 2 0 0 1 1 2 2 0 2 2 1 0 2 1 0 0 2 1 0 2 2 0 2 2 0 1 1 1 0 1 0 0 1 0 2 0 1 1 0 2 0 1 0 1 1 1 1 0 0 0 2 1 1 1 2 1 1 0 0 0 0 2 0 1 1 0 2 0 1 0 0 2 2 2 0 0 2 0 0 1 1 0 0 1 0 0 0 0 0 0 2 2 0 0 0 0 2 0 0 0 1 0 0 0 0 1 1 1 1 1 0 0 0 1 0 1 0 2 0 0 1 0 0 0 0 0 2 2 1 1 0 0 2 0 0 0 0 1 1 0 1 0 1 1 1 0 0 1 2 2 1 0 1 0 1 0 0 1 1 0 1 1 1 0 2 0 0 0 1 0 1 1 0 0 1 0 2 1 0 1 1 2 0 1 0 1 0 0 2 2 1 1 1 1 1 1 2 1 0 0 0 0 1 0 2 0 0 2 1 0 1 0 1 0 2 0 1 1 1 1 0 2 0 2 2 1 1 0 1 2 1 1 0 1 1 0 0 1 1 0 0 0 2 2 2 2 0 1 1 1 1 0 2 1 1 0 0 0 0 0 1 0 0 2 2 0 0 0 1 1 0 2 1 0 1 0 0 2 2 1 0 1 1 0 0 0 0 0 1 1 1 1 0 0 1 1 0 0 0 1 1 0 1 2 1 0 0 0 0 0 0 1 1 1 0 0 1 1 1 1 0 1 0 0 2 0 0 1 2 1 0 0 0 1 0 1 1 1 1 0 0 0 0 1 2 0 1 1 0 2 1 0 0 0 1 0 2 0 2 0 0 2 2 0 1 0 2 2 0 1 0 2 2 0 2 0 2 0 0 0 2 1 0 0 0 1 2 1 2 1 0 1 1 1 0 0 1 0 0 2 1 1 1 0 0 0 1 0 1 1 0 1 0 2 0 0 2 2 0 0 0 1 1 0 1 0 0 2 0 1 2 2 1 0 0 0 0 0 0 0 0 0 0 0 0 1 0 2 2 0 0 0 0 0 1 1 0 1 1 0 0 0 0 0 0 0 0 0 0 0 0 0 0 0 0 0 0 0 0 1 0 2 0 0 2 2 0 0 2 1 1 0 1 0 0 0 1 1 0 0 1 0 1 1 0 0 1 0 1 0 2 1 1 1 1 2 0 0 0 0 2 0 0 2 2 0 0 1 0 1 0 0 2 1 0 1 1 1 2 2 1 2 1 1 2 0 2 2 0 0 1 0 1 0 1 2 1 0 1 0 0 1 0 0 0 2 0 2 0 2 1 0 0 0 1 0 0 0 0 0 0 0 0 2 0 0 0 0 0 1 0 2 1 0 0 2 0 0 1 0 2 0 1 0 0 2 0 0 0 0 0 0 0 2 0 0 1 2 0 2 2 0 0 0 2 0 0 2 2 0 1 0 0 0 0 1 1 2 2 0 1 2 1 0 1 0 0 1 0 0 2 0 0 1 1 1 2 1 1 0 0 0 0 0 0 1 0 0 1 1 0 0 0 2 2 2 0 1 0 1 2 2 2 2 0 2 0 0 0 1 0 1 0 1 0 0 0 0 1 0 0 1 0 0 1 0 1 0 0 1 0 0 2 0 0 0 0 0 0 0 0 0 0 2 1
35 1 1 1 0 0 0 1 0 1 1 1 0 0 0 0 0 0 0 2 0 0 0 2 0 0 0 0 2 2 1 1 1 1 0 0 2 2 1 0 1 1 0 0 0 0 0 0 2 1 0 1 1 1 0 2 0 0 0 0 1 0 1 2 0 1 0 1 0 0 0 2 2 0 2 2 0 0 2 0 0 2 0 0 0 0 0 0 2 2 0 0 1 1 0 0 0 0 0 1 1 2 2 0 2 0 2 1 1 1 0 1 0 1 0 1 1 0 2 0 0 0 0 2 0 0 0 1 1 0 0 0 0 0 0 0 0 1 1 0 1 1 2 0 0 0 0 0 0 0 0 1 0 0 0 0 0 0 0 0 1 1 0 1 1 2 1 0 0 2 1 1 0 1 0 1 1 0 0 0 0 0 0 2 0 0 1 2 1 1 1 1 2 0 2 0 2 0 0 0 0 1 0 1 1 0 2 0 2 1 1 2 0 1 0 0 0 1 1 1 1 0 0 0 0 0 1 1 0 2 1 1 0 0 1 0 0 2 0 0 0 0 1 1 0 2 0 0 1 1 1 1 2 0 0 0 2 0 0 0 0 0 0 0 1 0 1 0 2 0 0 2 0 0 0 1 0 2 1 1 0 2 0 0 2 0 2 2 0 2 1 0 0 2 0 0 2 2 0 1 1 1 0 0 0 0 0 0 0 0 0 0 0 1 1 0 2 0 0 0 0 1 1 1 0 0 0 0 1 2 2 0 0 1 0 0 0 1 1 0 0 0 1 2 1 1 0 1 2 0 0 1 0 2 0 0 0 0 1 1 2 1 2 0 1 0 0 2 2 0 1 1 1 2 1 1 0 2 0 0 0 2 1 1 1 1 0 0 0 0 0 0 0 0 2 1 0 0 0 1 1 1 0 1 2 1 1 1 1 1 0 0 0 0 1 1 1 0 0 0 0 2 0 0 1 1 0 0 0 0 0 0 0 0 0 0 0 2 1 0 1 1 1 1 1 2 0 1 1 1 0 1 0 2 1 0 1 1 2 0 1 0 0 0 0 0 0 2 2 0 1 1 1 1 0 1 0 0 0 0 2 2 0 0 2 0 0 1 1 0 2 2 0 1 0 0 0 0 0 1 0 2 2 0 0 0 2 1 0 0 0 1 0 0 1 1 0 1 0 1 0 2 2 2 2 0 0 1 0 2 1 1 2 2 2 0 1 1 0 1 0 1 1 0 0 0 0 1 1 2 1 0 0 0 2 1 1 0 2 0 2 0 1 1 0 0 0 0 0 0 0 0 0 0 0 0 0 1 0 1 2 0 1 0 0 0 0 1 0 0 0 1 1 0 1 0 0 1 0 1 1 1 0 1 0 2 1 0 0 0 2 0 1 1 1 1 0 0 0 0 1 1 0 0 0 0 2 2 0 0 0 0 1 2 0 1 0 2 2 2 1 1 1 2 2 0 1 0 2 2 1 2 2 1 0 0 0 2 2 1 1 1 1 2 2 2 0 0 1 0 0 1 1 0 0 0 1 0 0 1 0 1 1 2 0 1 0 0 1 1 0 1 0 0 0 0 0 0 1 0 0 1 0 1 0 0 1 2 2 1 1 0 1 0 0 0 1 2 2 2 0 0 1 0 0 0 2 0 0 0 0 0 0 1 1 1 1 0 0 0 0 0 0 0 0 1 1 0 0 0 0 0 0 1 0 1 1 1 2 1 1 1 2 0 2 0 0 0 0 2 0 1 0 1 1 0 0 2 0 0 0 0 0 0 0 2 0 2 0 0 1 0 2 1 0 0 0 1 0 0 1 2 0 0 0 0 1 1 0 1 1 0 1 1 1 2 2 1 2 1 0 2 0 2 1 0 0 1 0 0 0 2 2 0 0 1 0 1 2 0 1 0 1 1 1 1 1 0 0 0 0 2 0 0 0 1 0 1 0 0 2 0 0 0 0 0 1 0 1 2 0 0 1 2 0 2 0 1 1 1 2 2 2 0 0 1 0 0 0 0 2 0 0 0 1 1 0 2 1 0 1 1 2 2 1 2 0 0 0 1 0 0 0 0 0 0 2 2 2 2 0 1 0 2 1 0 1 1 1 1 2 2 0 0 0 0 0 2 0 0 0 0 1 2 2 1 2 0 0 0 2 0 0 2 2 0 2 1 0 0 1 0 1 0 1 1 2 0 2 1 0 0 0 0 0 2 0 0 1 0 0 1 1 1 0 1 1 0 0 2 0 0 0 0 0 0 0 0 0 0 2 0
36 1 0 2 0 0 0 2 0 1 1 1 1 2 1 1 0 0 1 1 0 0 1 1 0 0 0 0 0 0 2 2 0 0 0 0 2 2 0 1 1 0 0 1 0 0 0 0 2 0 0 0 1 1 0 0 1 0 0 0 0 2 0 2 0 0 0 0 1 1 0 1 2 0 1 2 1 1 1 0 1 2 0 0 2 0 0 1 2 2 0 1 2 1 1 1 0 2 2 2 1 2 0 0 2 1 1 1 1 1 1 2 0 1 0 1 1 0 0 0 2 0 0 2 0 0 0 0 2 0 0 0 0 0 0 0 0 0 0 0 1 1 0 0 2 0 0 0 0 1 0 2 0 0 0 0 0 2 0 0 2 1 0 1 2 2 1 0 1 2 1 1 1 2 1 1 2 0 1 1 1 2 0 2 1 1 1 1 0 0 2 1 1 0 1 0 1 0 0 0 0 0 0 1 1 0 1 0 1 0 1 1 1 0 0 0 0 0 0 2 0 1 0 0 0 0 0 0 0 2 0 0 1 1 0 0 0 2 0 0 0 1 1 0 0 1 0 0 1 0 0 0 1 0 0 0 2 1 1 1 0 1 1 0 0 0 0 2 0 0 0 2 1 1 0 0 1 2 1 0 2 0 1 2 0 1 2 2 0 2 0 0 0 1 1 0 2 0 0 0 1 1 0 0 0 0 0 2 1 0 1 1 0 2 2 1 1 0 1 0 2 1 1 2 1 0 0 2 0 1 2 0 0 1 0 0 0 2 0 0 0 1 0 2 0 0 1 0 2 2 2 0 0 2 0 0 1 1 0 0 0 0 1 0 1 1 0 1 1 0 0 0 1 1 0 2 0 1 0 0 2 1 1 1 2 1 1 0 0 0 0 0 0 0 2 0 0 0 1 1 0 1 0 1 1 0 0 1 1 2 0 1 0 0 2 2 1 0 0 1 1 1 0 2 0 1 0 0 1 0 0 1 0 2 2 0 0 2 0 1 2 0 0 2 0 2 2 1 2 1 0 0 0 2 2 1 1 1 0 1 2 0 1 0 0 1 1 1 2 1 2 2 1 1 1 0 1 0 0 1 1 1 0 0 2 1 0 0 0 2 0 2 0 2 2 1 0 0 0 1 0 2 1 1 0 1 1 2 0 0 0 1 0 0 1 1 0 0 1 1 1 2 1 0 0 1 1 0 0 1 1 0 1 0 1 0 0 1 0 0 2 2 0 1 1 0 0 0 2 0 0 0 0 0 0 0 0 1 1 1 1 0 1 1 1 0 0 1 1 0 1 2 0 0 0 0 1 0 0 0 2 0 2 1 2 0 1 0 1 1 0 2 2 1 0 1 0 0 0 1 0 1 0 0 0 2 1 1 2 0 1 0 0 1 0 1 0 0 0 0 0 1 0 0 0 0 2 0 0 0 0 2 0 1 0 2 0 0 2 1 0 0 0 0 2 0 2 1 1 1 0 1 1 1 0 0 0 1 1 0 0 0 2 1 0 1 0 1 1 0 0 1 0 0 1 0 2 2 1 1 0 0 0 0 0 0 0 0 0 0 2 2 0 2 1 0 0 0 1 1 0 1 0 0 0 0 1 1 1 1 1 0 0 2 0 0 0 0 0 0 0 0 0 0 1 2 0 0 1 1 1 2 0 0 0 0 0 0 0 1 0 0 0 0 0 0 0 2 0 0 0 0 0 0 0 1 0 0 0 0 0 0 2 0 0 1 1 0 1 2 0 0 1 2 2 0 0 1 1 1 1 1 0 0 1 1 1 2 0 2 0 0 2 0 0 0 0 1 0 1 2 2 0 1 1 1 1 0 1 2 2 0 0 0 0 2 1 1 1 1 1 1 0 2 2 0 0 1 1 0 0 2 2 0 0 1 0 1 2 1 1 2 0 0 0 0 0 1 0 0 0 1 0 0 1 0 0 0 0 0 0 0 1 0 1 2 2 0 2 0 1 0 2 0 0 2 0 0 1 1 2 2 2 0 0 0 0 0 0 1 1 0 0 1 1 0 2 2 0 0 0 1 2 2 1 1 1 1 0 1 0 0 0 0 1 1 2 2 2 2 0 0 0 1 0 0 1 1 1 1 2 2 0 2 0 0 0 1 0 0 0 0 2 0 0 0 0 0 0 0 1 0 0 2 1 0 2 1 2 1 1 0 0 0 1 0 1 0 2 2 0 0 1 1 0 0 0 1 0 0 0 0 0 0 0 0 0 2 0 2 0 0 0 1 1 0 0 0 0 0 1 1
37 0 1 1 0 0 0 1 0 1 1 1 0 0 0 0 0 0 1 1 0 0 0 2 0 0 0 0 1 1 1 1 1 0 2 2 2 1 0 0 1 1 1 2 0 0 1 0 2 0 0 1 1 2 0 0 1 0 0 0 1 1 0 2 0 0 1 0 0 0 0 0 2 0 1 2 1 2 2 1 1 2 1 1 0 0 0 1 1 2 0 1 1 0 1 2 1 2 1 2 2 2 1 0 2 1 2 2 0 2 1 1 1 2 1 2 1 0 1 0 1 1 0 2 0 0 0 1 2 1 1 1 1 0 0 0 0 0 0 0 1 1 1 0 0 1 0 1 1 0 1 0 0 1 0 0 0 1 0 0 1 1 0 0 2 2 1 1 1 1 0 0 0 2 0 0 1 1 1 1 1 1 0 1 1 0 0 1 0 1 0 1 1 0 1 0 2 0 0 0 0 0 0 1 1 0 1 0 1 0 1 1 2 0 0 0 0 0 2 0 2 1 1 0 0 1 1 0 0 1 0 1 0 0 2 0 0 2 1 1 0 0 1 0 0 2 1 0 2 0 0 0 0 0 0 0 1 0 0 0 0 0 0 0 1 0 0 0 2 2 0 1 0 2 0 0 1 1 1 0 1 1 0 0 2 0 2 1 0 2 0 0 1 2 1 1 2 1 0 0 1 1 1 1 1 0 0 0 0 0 0 1 0 1 1 0 2 0 0 0 0 1 1 2 0 0 0 1 0 0 1 2 0 1 0 1 0 0 2 0 1 1 1 1 0 2 0 0 2 2 2 0 0 2 0 0 0 2 0 1 1 0 0 1 0 0 0 2 2 0 1 1 1 2 1 0 0 1 0 0 0 2 0 0 1 0 0 0 0 1 1 2 0 0 2 0 0 0 0 0 0 0 0 1 2 1 1 2 0 1 0 0 0 0 0 2 0 0 0 0 0 1 0 1 0 1 0 1 0 0 1 0 0 1 1 0 0 1 1 2 1 1 0 0 0 1 0 0 0 0 0 1 0 2 1 1 0 1 1 1 1 0 0 0 0 1 1 2 2 0 1 1 1 2 0 0 0 0 0 2 1 2 1 1 1 0 1 1 1 0 2 2 0 2 0 0 0 1 1 1 0 1 2 0 0 0 1 1 0 0 0 1 1 0 1 2 0 0 1 0 0 2 1 0 0 1 0 0 1 2 1 0 2 1 2 2 1 2 2 1 0 1 0 2 2 0 0 0 2 0 0 0 0 0 2 0 0 1 1 0 0 0 1 0 0 1 1 1 1 0 0 1 2 0 1 2 2 1 0 2 1 0 0 0 0 0 0 0 0 0 0 1 1 1 1 0 0 0 0 1 0 0 0 0 0 2 0 1 2 1 2 0 0 0 1 1 1 0 0 1 1 2 0 1 0 1 0 2 0 0 0 0 0 2 0 2 0 1 2 2 1 0 0 1 1 0 2 0 1 1 0 1 2 0 0 0 1 2 2 1 1 1 0 0 0 0 0 2 0 0 0 1 0 1 1 0 2 1 0 0 0 0 1 2 1 2 0 0 2 0 1 0 1 1 1 0 0 0 0 1 1 1 0 1 0 0 0 1 1 1 1 0 0 2 0 0 0 0 0 0 0 0 0 0 2 2 0 0 1 1 0 0 1 0 2 2 1 0 0 2 1 1 0 0 0 2 2 0 0 1 1 1 0 0 0 1 2 0 2 0 0 0 1 0 0 1 1 1 0 1 0 0 1 0 0 0 0 1 1 2 2 1 0 0 0 1 0 2 0 1 1 0 2 1 0 0 0 0 0 0 1 2 1 0 1 1 2 0 0 2 2 0 1 1 1 2 1 1 1 1 0 1 0 2 2 1 0 0 0 0 0 0 1 0 0 0 0 1 1 0 1 1 0 0 0 0 0 1 0 0 0 2 0 0 0 1 0 0 0 0 1 1 0 0 0 0 2 0 1 1 0 0 1 1 0 2 0 1 1 2 2 2 2 0 0 0 0 0 0 1 2 0 0 1 1 0 1 2 0 1 0 1 1 1 1 1 1 2 0 0 0 0 0 0 1 1 2 2 2 1 0 1 0 0 0 0 0 1 0 0 1 1 1 2 1 1 0 1 0 0 0 0 1 2 2 0 1 0 0 1 1 0 1 1 1 0 1 1 1 2 1 1 1 0 0 0 1 0 2 2 0 0 0 0 0 0 0 0 1 1 0 1 0 0 1 0 1 1 0 2 0 0 1 0 1 1 0 1 1 0 1 1
38 0 2 0 0 0 0 1 0 2 2 0 1 1 1 1 0 1 2 1 0 0 1 2 0 0 0 0 0 0 2 0 1 0 1 1 2 1 0 0 1 1 1 1 0 0 0 0 0 1 0 2 0 1 0 1 1 0 0 1 1 0 0 1 0 0 0 0 0 0 0 2 2 1 1 2 1 1 1 1 0 2 0 0 1 0 0 0 2 2 0 0 1 0 1 2 1 1 0 1 2 2 1 0 2 0 2 1 1 1 0 1 1 1 1 1 1 0 1 0 1 0 1 1 0 1 0 1 1 0 0 0 0 0 0 0 0 0 0 0 0 2 0 0 1 0 1 0 1 1 0 1 1 2 0 0 0 0 0 0 0 0 0 0 1 2 0 1 1 1 0 0 1 2 1 1 2 0 0 0 0 0 0 2 0 0 1 2 1 1 1 1 2 0 2 0 2 0 0 0 0 1 1 2 2 0 2 0 0 0 1 1 0 1 0 0 0 0 1 1 1 1 0 0 0 0 1 0 0 1 1 0 1 1 1 0 0 2 0 0 0 1 2 1 0 1 0 0 2 0 0 1 2 1 0 0 0 1 1 1 0 1 0 0 0 0 0 1 1 0 1 0 0 1 1 1 0 1 1 0 1 1 2 2 0 0 2 1 0 1 0 0 2 2 2 2 2 1 0 1 1 0 1 1 1 0 1 1 0 0 0 2 0 1 1 0 2 1 1 0 1 2 1 2 1 0 0 1 0 1 2 1 0 1 0 1 1 0 2 1 0 2 1 1 0 0 0 1 2 0 0 1 0 2 0 0 1 0 0 0 0 0 0 0 0 0 0 2 2 0 1 1 1 2 1 0 0 2 1 0 0 0 0 0 0 0 0 0 0 0 0 1 0 0 2 0 1 1 1 1 1 1 0 1 1 0 1 0 0 0 2 0 0 0 1 2 1 0 0 0 1 1 0 1 0 2 0 0 0 1 1 0 1 1 1 1 0 1 0 0 2 0 0 0 0 1 0 2 2 1 0 0 0 1 1 1 0 2 1 1 1 0 1 1 0 2 2 2 2 0 0 0 1 1 1 1 1 1 1 0 1 1 1 1 1 0 0 1 0 0 1 1 1 2 0 0 1 1 1 0 0 2 1 1 2 0 2 0 0 0 0 0 0 0 0 1 0 0 1 1 1 2 2 0 0 2 2 1 1 2 0 1 1 1 0 0 0 1 1 2 0 1 0 2 1 0 0 1 1 2 1 1 0 0 2 0 0 1 0 1 0 0 0 1 0 0 0 1 1 0 1 1 0 1 1 0 1 1 0 1 2 0 1 1 0 1 0 0 1 0 0 2 1 0 1 0 0 0 0 0 0 2 0 0 0 2 2 0 0 1 1 0 0 0 1 0 0 0 0 1 1 2 0 0 0 1 1 2 0 0 1 1 0 2 0 0 1 2 2 2 2 0 0 0 1 0 2 0 0 0 0 2 1 0 0 0 0 1 1 1 1 0 1 2 2 2 0 2 0 1 1 1 0 0 1 0 2 1 0 0 1 0 1 1 0 0 2 1 2 0 2 0 0 1 0 0 0 0 0 0 0 1 0 1 1 0 0 2 2 0 1 0 0 1 0 1 0 2 2 2 0 0 0 0 1 1 1 1 1 1 1 2 0 0 0 0 0 0 0 2 2 2 1 0 0 1 1 1 0 1 1 1 0 1 0 0 0 1 2 0 0 0 2 0 0 1 1 2 0 0 0 0 0 1 1 1 1 2 0 0 1 1 1 0 0 0 1 2 1 1 1 1 2 0 1 1 1 1 0 1 2 2 0 0 0 1 0 0 1 2 2 0 1 1 1 2 2 1 2 2 2 1 0 2 1 0 0 1 0 0 0 0 2 1 0 1 0 0 0 0 0 0 1 1 1 1 1 0 0 0 0 2 0 0 1 0 1 0 0 1 1 0 0 0 0 0 1 0 0 2 0 0 2 0 0 1 0 1 0 0 1 1 1 0 0 0 1 0 2 0 1 0 0 1 1 0 1 2 1 0 0 1 1 1 2 2 0 0 1 1 1 0 0 0 1 1 1 1 1 1 0 0 0 0 0 0 1 2 0 0 1 1 0 2 0 0 0 1 0 0 0 0 1 1 0 0 1 0 0 1 2 0 0 2 1 0 2 2 2 2 2 0 0 0 0 0 0 0 1 0 1 0 0 0 0 0 1 0 2 0 0 2 0 0 1 0 0 1 1 1 1 1 0 0 1 0 1 0 1 0 1 0
39 0 0 2 0 1 1 1 0 1 1 1 0 0 0 0 0 0 0 2 0 0 0 0 0 0 0 0 1 1 1 2 1 1 1 0 0 0 0 0 1 1 0 1 0 2 0 0 0 2 1 1 1 1 0 1 1 0 1 0 0 1 1 1 0 0 1 0 0 0 0 1 2 1 2 2 0 1 2 0 1 1 0 0 2 0 0 0 2 2 0 0 2 1 0 1 0 1 1 1 0 2 0 0 2 0 2 2 0 2 0 0 0 1 0 1 0 0 2 0 1 1 0 2 0 0 0 0 1 0 0 1 0 0 1 0 1 0 0 2 0 2 1 0 0 0 0 0 1 1 0 0 0 0 0 0 0 1 0 1 2 1 1 1 0 1 0 1 0 1 1 1 0 1 0 1 2 0 0 2 1 1 0 2 1 1 1 0 0 0 0 0 1 1 1 0 0 0 0 0 0 0 1 2 2 0 2 0 2 1 1 1 1 0 0 0 0 0 2 0 2 1 0 0 0 0 1 0 0 1 0 1 0 0 2 0 0 2 0 0 0 1 2 1 0 1 0 0 2 0 0 0 1 0 0 0 0 0 0 0 0 0 0 0 1 0 0 1 2 0 0 1 0 2 0 0 2 1 2 1 0 2 2 2 0 2 2 1 0 1 1 1 1 2 2 1 2 1 0 1 2 0 1 1 1 0 0 0 0 0 0 1 0 1 1 0 1 0 1 0 1 1 1 2 0 0 0 0 1 1 1 1 0 1 0 0 0 2 0 1 1 1 0 2 0 0 0 0 2 2 2 0 0 0 0 2 0 2 0 0 0 0 2 0 2 0 0 2 2 0 0 0 0 2 2 0 0 1 0 0 0 0 2 2 1 2 1 0 0 1 0 1 1 0 1 1 0 0 0 0 0 0 0 0 0 0 1 0 0 2 0 0 0 0 0 2 0 1 0 0 0 2 0 0 1 2 1 1 0 0 2 0 0 0 0 0 0 0 0 0 2 0 0 2 0 0 0 1 2 2 0 0 0 1 1 1 0 2 2 2 1 0 0 1 1 2 1 2 2 0 1 1 2 0 1 0 1 0 0 0 1 2 1 1 1 0 0 0 0 0 0 0 0 2 1 1 1 0 0 0 0 2 1 1 0 2 2 1 0 0 0 0 1 0 2 0 0 2 0 2 2 2 2 0 0 1 1 1 0 2 1 1 1 0 1 0 1 0 0 0 0 2 0 1 0 0 0 0 2 0 0 0 0 0 0 0 0 1 0 1 0 0 0 0 0 2 2 1 1 0 0 0 1 0 1 1 2 1 0 2 1 1 0 0 0 0 0 0 2 1 1 0 0 0 0 1 0 0 0 1 0 1 0 0 0 1 1 0 1 0 0 0 0 0 1 0 0 0 0 1 0 1 0 1 0 1 1 0 0 0 0 1 0 1 0 1 1 0 2 2 0 0 0 1 2 0 2 0 1 1 1 2 1 0 0 0 0 1 1 0 0 0 1 0 1 1 0 1 0 0 0 2 0 0 1 0 1 0 0 1 1 0 1 1 0 0 2 2 2 0 1 0 1 0 0 0 0 0 0 2 0 0 1 1 1 0 0 2 2 0 0 0 0 1 0 1 0 0 0 0 0 0 0 0 1 1 1 0 0 0 0 2 0 0 2 1 1 0 0 1 0 0 0 1 0 0 2 0 0 0 0 0 0 2 0 0 0 0 2 0 0 2 2 0 0 0 1 0 0 2 0 0 1 0 0 1 0 2 0 0 0 0 0 1 0 2 0 1 1 2 0 2 2 0 1 0 0 1 0 0 1 1 0 0 1 0 1 1 0 1 1 0 2 1 2 0 1 1 2 2 2 1 0 2 1 0 0 1 0 0 0 2 1 0 0 2 1 0 0 1 0 1 0 0 0 0 0 0 0 0 0 2 0 0 1 0 1 0 0 0 2 0 0 0 0 0 2 0 2 1 1 0 0 2 0 2 0 2 0 2 2 2 1 0 0 1 1 0 2 0 1 0 0 1 1 0 1 2 0 0 0 1 1 0 1 1 1 2 0 1 0 0 0 0 1 1 1 2 2 1 0 1 0 1 0 0 2 2 1 0 1 1 0 0 0 1 0 0 0 1 0 0 1 1 1 0 1 1 0 1 2 0 1 1 0 0 1 0 2 0 0 0 0 0 1 0 2 0 1 1 0 0 0 0 0 1 0 0 2 0 0 2 1 1 0 1 2 1 2 2 1 1 0 1 1 0 0 0 0 0 2 1
40 0 0 2 0 1 1 1 0 1 1 0 0 0 0 0 0 0 0 2 1 1 0 0 0 0 1 0 0 0 1 1 2 2 0 0 1 0 0 0 1 1 0 2 0 1 1 0 0 1 0 0 2 2 0 0 1 0 0 0 1 1 0 2 0 0 0 1 0 0 0 1 2 0 2 2 0 1 1 0 1 2 0 0 0 0 0 0 2 2 0 0 1 0 0 1 0 1 0 1 1 1 1 0 2 1 2 2 0 2 2 2 0 2 0 2 0 0 0 0 2 0 2 0 1 1 0 0 1 0 0 1 0 0 0 0 0 1 0 0 1 1 0 0 0 0 0 0 1 1 0 2 0 0 0 0 0 1 0 1 1 0 0 1 0 0 0 1 0 2 1 2 1 2 0 0 2 1 0 0 0 1 0 1 1 1 0 2 1 1 1 1 2 1 2 0 1 0 0 0 1 0 1 1 1 0 1 0 1 0 2 1 1 0 1 0 0 0 1 1 1 1 0 0 0 0 0 0 0 1 0 0 0 0 2 0 0 2 0 0 0 0 1 0 0 2 0 0 1 1 1 0 1 0 0 0 2 0 0 0 1 1 0 0 1 0 0 0 1 0 0 1 0 1 1 1 0 1 1 0 0 2 2 2 0 2 2 0 0 1 0 1 0 1 1 1 2 1 0 1 1 0 2 2 2 0 0 0 0 0 0 1 0 2 1 0 2 0 0 1 1 1 2 2 1 0 1 1 0 0 0 2 1 2 0 0 0 0 2 0 0 0 2 2 0 2 0 0 1 0 0 0 1 2 1 0 0 1 0 0 0 0 1 0 0 0 0 2 2 0 0 0 1 1 0 1 0 1 1 0 0 0 1 1 1 0 0 1 1 0 0 0 0 0 2 0 0 0 0 0 0 0 0 1 1 0 1 0 1 1 0 1 0 0 1 1 0 0 1 1 1 0 0 2 0 0 0 1 0 0 1 0 1 2 2 0 1 2 1 0 2 0 0 2 0 1 0 0 1 1 0 0 0 2 2 2 0 1 1 1 1 0 0 1 0 1 1 1 1 1 0 0 1 2 0 0 0 1 1 0 1 2 1 1 2 0 0 1 0 0 1 1 0 1 1 0 0 2 2 0 0 2 1 1 0 2 2 2 0 0 0 0 0 0 0 2 0 0 1 0 0 2 2 2 2 0 0 1 1 2 0 0 0 0 0 0 1 1 0 1 1 1 0 2 1 1 1 0 2 1 0 0 0 0 1 1 0 1 0 1 0 0 0 2 0 1 1 1 1 0 0 0 0 0 0 0 1 0 0 2 1 2 2 2 2 1 0 1 0 0 0 1 0 0 1 0 0 0 0 1 0 1 0 0 0 2 1 1 1 2 0 0 0 0 0 1 0 0 1 0 0 1 0 1 0 0 2 2 0 0 0 2 0 1 1 0 1 1 2 2 0 2 1 1 1 0 1 0 1 0 1 2 1 1 0 0 0 2 2 1 1 1 2 2 2 2 1 2 0 0 0 2 0 0 0 0 2 0 1 1 2 1 0 1 0 1 1 1 2 0 2 0 1 0 1 0 0 0 1 1 0 1 0 0 2 0 0 1 2 0 0 0 0 2 0 0 0 0 1 1 0 0 0 0 2 1 1 0 1 1 1 1 0 0 1 1 0 0 0 1 0 0 0 0 0 1 1 1 0 0 0 0 0 0 0 1 1 0 2 0 0 0 1 1 0 0 0 1 0 0 0 0 1 1 1 1 0 2 0 0 0 0 0 0 0 2 0 1 1 2 0 2 2 1 0 0 0 2 2 0 0 0 0 0 0 1 1 1 0 0 0 0 2 2 2 1 2 0 2 2 2 2 0 1 2 0 0 1 0 1 0 0 2 0 0 0 0 0 0 0 0 0 0 0 0 0 0 0 0 0 0 2 0 1 0 1 1 0 0 0 1 0 1 0 1 1 0 0 2 1 1 0 1 1 0 2 0 1 1 2 2 2 2 0 0 0 0 0 1 0 1 0 0 2 2 0 2 2 0 0 0 2 2 1 2 2 0 2 0 1 0 0 0 0 1 1 1 2 2 2 0 0 0 1 1 0 0 1 0 0 1 1 0 0 0 1 0 1 0 0 0 0 1 0 0 1 1 1 1 0 2 0 0 1 1 0 2 1 1 1 2 0 0 1 0 0 1 0 1 1 1 0 0 0 2 1 0 0 0 0 0 1 1 1 0 0 1 1 0 1 0 0 0 0 0 1 0 0 0 0 2 1
41 1 2 1 0 0 0 2 0 1 0 0 0 1 1 1 0 0 1 1 2 1 0 1 0 1 1 0 0 0 2 2 1 1 1 1 2 1 0 0 2 1 0 0 0 0 0 0 2 0 0 0 1 1 0 1 1 1 1 0 1 1 0 0 0 2 1 0 1 1 0 0 1 0 2 1 0 0 2 0 0 2 0 0 1 0 0 2 2 2 1 2 0 0 1 2 1 2 2 2 0 2 0 1 2 0 2 2 0 2 0 0 1 2 1 2 1 1 1 0 1 0 2 0 0 2 0 1 1 0 0 0 1 0 0 0 0 0 0 1 1 2 0 0 0 0 0 0 0 0 0 0 0 0 0 0 0 1 0 1 1 0 0 1 0 1 0 1 0 1 0 2 0 1 0 1 2 1 0 0 0 0 0 1 0 0 1 1 0 0 2 1 2 0 2 0 2 0 0 0 0 0 1 2 2 0 2 0 0 0 1 1 1 0 0 0 0 0 1 1 1 1 0 0 0 1 1 0 0 2 0 0 0 0 1 0 0 2 0 0 0 0 1 1 0 2 0 0 1 1 1 0 2 0 0 0 0 0 0 0 0 0 0 0 0 0 1 0 1 1 0 2 1 1 0 0 1 1 2 0 2 0 1 2 0 2 2 1 0 2 0 1 1 2 2 1 2 0 1 0 1 1 0 0 0 0 0 0 0 0 0 0 0 1 1 0 1 0 0 0 0 2 2 1 1 0 1 2 0 1 1 1 0 1 0 0 0 1 1 0 1 1 1 1 0 0 0 0 2 2 2 0 0 2 0 0 2 1 0 1 1 0 1 1 0 1 0 1 1 0 0 0 2 1 0 2 0 2 1 0 0 0 0 0 1 0 0 0 0 0 0 0 0 0 2 0 0 1 0 0 0 0 0 1 2 1 0 0 1 2 0 0 0 0 0 1 0 0 0 1 1 1 0 1 0 2 0 0 0 0 0 0 1 2 2 0 1 0 0 0 0 2 0 0 0 1 1 0 1 0 0 1 0 2 2 0 2 2 0 0 2 0 0 0 0 0 0 2 2 0 0 0 2 0 2 0 2 0 0 1 1 2 0 0 2 1 0 1 1 0 2 2 0 0 0 0 2 1 1 0 0 2 1 1 0 2 2 1 0 0 0 0 1 0 2 0 0 0 1 2 2 1 2 1 1 1 1 0 0 0 2 0 0 0 0 0 1 0 0 2 0 0 0 0 0 1 0 1 0 2 0 1 1 0 2 1 0 0 0 2 0 0 0 1 0 1 1 1 1 0 0 0 1 0 0 1 1 2 0 2 2 0 2 0 2 0 1 0 1 0 0 0 1 1 0 1 0 0 0 0 0 1 1 0 0 2 1 2 2 2 1 0 0 1 1 1 0 0 0 0 0 0 0 1 0 0 1 1 0 0 0 1 0 1 0 1 0 1 2 2 1 0 1 1 2 0 2 0 1 1 0 1 0 2 0 0 0 1 1 1 0 0 2 0 0 2 0 1 1 0 0 1 0 0 0 1 1 1 1 1 0 1 0 1 0 0 0 0 1 0 2 0 0 0 0 0 0 0 1 1 0 1 0 1 1 0 0 1 1 0 1 0 0 1 0 1 0 1 1 1 0 0 0 0 2 0 2 0 1 1 1 1 0 0 0 0 0 0 0 0 0 0 0 1 0 0 1 0 0 1 0 1 0 0 0 1 0 0 1 0 0 0 2 0 0 2 2 2 0 0 0 0 0 0 0 1 1 2 0 0 1 0 0 0 0 2 0 1 0 2 0 1 2 0 0 0 0 2 1 0 1 1 0 0 2 0 0 0 1 2 1 0 1 1 1 2 1 0 2 1 1 1 0 2 2 0 0 1 0 1 0 2 1 0 0 0 0 1 1 0 1 0 0 0 0 0 0 1 0 0 0 1 0 0 0 0 0 0 0 1 1 0 0 0 0 0 0 0 1 2 0 0 0 2 0 2 0 2 0 0 0 1 1 0 0 0 1 0 0 0 1 0 0 2 2 0 2 2 0 0 0 2 1 1 0 0 1 0 0 0 0 0 0 0 1 1 1 1 2 1 0 1 0 1 0 0 1 1 0 0 1 1 0 1 0 0 0 2 0 0 0 0 2 0 0 0 0 1 0 0 1 0 1 1 0 0 1 0 1 1 0 1 0 0 0 0 0 0 1 1 0 0 0 0 0 2 0 0 2 0 0 2 0 0 0 0 0 1 0 2 0 0 2 0 2 0 0 0 0 0 0 0
42 0 0 2 0 0 0 2 0 1 0 0 0 1 0 1 0 0 1 1 0 0 1 1 0 1 1 0 0 0 2 1 1 2 1 0 2 2 0 1 1 1 0 0 1 1 2 0 1 2 0 1 1 2 0 2 0 0 1 0 0 1 1 1 0 1 1 1 0 0 0 1 2 0 2 2 0 2 2 0 2 2 0 0 1 0 0 1 1 2 0 0 1 1 0 0 0 2 2 2 0 2 1 0 2 1 2 1 0 2 0 1 1 2 1 2 1 0 0 0 2 0 2 0 1 0 0 1 2 0 0 0 1 0 0 0 1 0 0 0 0 2 0 0 0 0 1 0 1 1 0 1 0 1 0 0 0 1 0 0 0 0 0 0 1 2 1 0 0 2 2 1 0 2 0 0 2 1 1 1 1 1 1 2 0 0 1 1 0 0 0 1 1 1 0 0 1 0 0 0 0 0 1 1 1 0 1 0 1 0 1 1 2 0 0 2 0 0 0 1 1 1 0 0 0 0 0 0 0 1 0 1 0 0 1 1 1 2 0 0 0 1 1 0 0 1 1 0 2 0 0 1 0 0 0 1 2 1 1 1 0 1 0 0 1 0 0 0 1 1 0 1 1 1 0 0 0 2 2 1 1 1 1 2 0 1 1 1 1 2 1 2 0 2 1 1 1 1 0 0 1 0 0 0 0 0 0 0 0 1 0 1 0 1 1 0 1 0 0 0 0 2 2 2 0 0 0 1 1 1 1 2 0 0 0 0 0 1 1 1 0 1 1 2 0 1 0 0 2 1 1 0 0 1 0 1 0 0 0 2 2 0 2 0 2 1 0 1 1 0 0 0 0 2 0 0 0 2 2 1 0 1 0 0 1 0 0 0 0 0 0 0 0 0 2 0 0 0 1 1 1 1 1 1 2 0 1 0 0 1 0 1 0 0 1 2 1 1 0 0 0 1 0 1 1 1 1 1 0 0 0 1 0 1 2 1 0 1 1 1 1 1 0 0 2 2 0 0 0 1 0 0 0 1 0 0 0 1 2 1 1 0 1 0 0 1 1 2 2 1 1 1 1 1 2 0 2 0 0 0 2 1 2 2 0 0 0 1 0 1 0 2 0 1 1 0 1 0 2 0 1 0 2 0 0 1 2 0 0 0 0 2 0 1 1 1 1 0 0 1 1 1 2 0 0 1 0 0 0 1 1 0 1 0 1 1 2 0 0 0 0 2 0 1 1 1 0 0 2 1 0 0 1 0 1 1 1 0 0 1 0 0 1 0 0 1 1 0 0 2 2 2 1 0 1 1 1 0 0 0 2 0 0 0 0 0 0 0 1 1 0 2 0 1 0 1 1 0 0 0 0 1 0 0 0 1 1 1 1 0 0 0 1 1 1 1 0 0 1 0 1 1 0 0 0 0 2 1 0 0 0 0 0 0 0 1 0 0 2 1 0 0 0 0 1 0 2 0 2 2 1 2 1 2 0 0 0 2 1 0 0 0 0 0 0 1 1 2 0 1 1 1 0 0 1 0 2 2 0 0 0 0 1 1 0 1 1 0 1 0 2 0 0 0 0 0 0 0 0 0 0 1 0 0 2 0 0 1 1 1 1 0 0 2 0 1 0 0 0 0 0 0 0 0 2 1 1 1 0 0 0 2 0 0 1 1 1 0 0 1 0 0 0 0 0 0 0 1 0 0 0 0 0 1 0 0 0 0 1 0 0 0 1 0 0 0 0 0 0 1 0 0 0 0 0 0 0 1 0 0 0 0 0 0 0 2 0 1 1 2 0 2 2 0 0 0 0 0 0 0 1 1 0 0 0 0 0 2 0 0 0 0 1 1 1 2 2 1 0 0 0 0 0 2 2 0 0 1 0 1 0 1 2 0 0 0 1 0 1 0 0 0 1 0 1 0 0 1 0 1 1 1 0 0 0 1 0 1 0 2 0 0 1 0 1 2 1 0 0 2 0 0 2 0 0 0 0 1 1 1 1 1 2 0 0 1 0 0 0 1 0 0 1 1 1 0 1 2 0 0 0 0 1 1 1 1 1 1 0 0 0 0 0 0 0 0 2 1 1 0 0 1 0 2 0 0 2 0 0 0 2 1 0 1 0 0 0 0 0 0 0 0 2 1 1 0 2 1 0 0 2 0 0 1 1 0 2 1 0 1 1 1 1 0 0 0 1 0 1 0 1 0 0 0 0 1 0 0 2 0 0 2 2 2 0 0 2 0 0 2 0 0 1 0 1 0 0 0 1 1 1 1
43 0 2 0 0 0 0 1 0 1 1 1 1 1 1 1 0 1 2 1 0 0 0 1 0 0 0 0 0 0 1 0 2 2 0 0 1 1 0 0 2 2 0 0 0 0 2 0 1 1 0 0 1 1 1 1 0 0 0 1 0 1 0 2 0 1 0 1 0 0 1 1 2 0 0 2 2 1 2 1 0 1 0 0 0 0 1 0 1 2 0 0 0 0 2 2 1 1 1 1 0 2 1 0 2 0 2 1 1 1 0 2 0 0 0 0 0 0 1 0 1 0 1 1 0 1 0 0 1 0 0 1 0 0 0 0 0 0 0 0 0 2 0 0 1 0 0 0 0 0 0 1 0 0 0 0 0 0 1 0 2 1 0 2 1 2 1 1 1 2 0 1 1 0 0 0 2 0 1 2 2 2 0 2 2 1 1 0 0 0 1 0 2 0 2 0 2 0 0 0 0 1 1 0 0 0 2 0 1 0 1 1 2 0 0 2 1 0 1 2 0 0 0 0 1 0 2 1 1 0 1 0 0 0 1 0 0 2 0 0 0 0 2 0 0 1 0 0 2 0 0 0 1 0 0 0 0 0 0 0 0 0 0 0 0 0 0 0 2 0 0 2 0 1 0 0 0 2 1 0 0 1 1 2 0 1 1 2 0 2 1 0 1 2 1 1 2 1 0 1 2 2 0 0 0 0 0 1 0 1 0 1 0 2 2 0 2 0 0 0 0 1 1 1 2 0 2 1 1 2 2 2 0 1 0 0 0 1 1 0 0 0 2 0 1 1 0 0 1 1 1 0 0 2 0 0 0 1 0 0 0 0 1 0 1 0 0 0 0 0 0 0 1 2 1 1 0 2 0 0 0 2 1 1 1 2 1 1 1 1 0 2 1 0 2 0 0 0 1 1 1 1 0 1 1 0 0 0 0 2 1 0 0 1 1 1 0 0 1 0 0 0 1 2 1 2 2 2 0 2 0 0 0 0 1 1 0 1 1 0 2 0 1 1 1 2 1 1 2 1 0 1 0 1 2 1 1 2 2 1 0 0 0 1 0 1 1 2 2 0 0 0 2 0 0 0 0 0 0 1 0 2 1 1 1 1 0 1 0 0 0 1 0 2 0 0 1 0 1 0 1 2 2 1 1 0 1 0 0 0 0 0 1 0 1 1 0 1 1 2 2 2 2 1 1 0 0 0 0 2 1 1 1 0 1 1 1 0 0 0 0 2 0 0 0 0 0 0 2 0 0 0 0 1 2 0 0 0 0 0 0 1 1 0 1 0 0 1 1 1 0 0 1 0 0 1 1 0 0 2 1 0 1 1 1 0 0 0 1 1 1 0 0 0 1 0 0 1 0 2 1 0 0 0 1 2 0 2 2 2 0 0 0 1 0 0 0 0 0 0 1 1 0 0 0 2 0 2 0 0 0 2 1 0 0 1 1 1 1 0 0 0 0 1 1 0 1 0 1 1 0 2 1 1 0 0 0 2 1 0 0 0 2 0 0 1 1 1 0 1 1 1 0 0 0 0 2 1 1 1 0 0 0 1 0 1 1 0 1 1 1 1 0 1 1 0 0 0 1 1 0 1 1 2 0 1 1 2 2 0 1 1 0 2 0 0 1 1 1 1 0 0 1 0 1 2 0 0 1 1 1 2 0 0 0 0 1 1 1 2 1 1 0 0 1 1 1 0 0 0 0 1 1 0 0 1 0 1 1 0 0 0 1 0 0 0 0 1 0 0 0 0 0 0 0 1 0 1 1 1 2 1 0 0 0 1 0 2 0 0 1 0 2 2 0 0 0 1 1 1 1 1 0 0 0 0 2 1 0 0 0 0 1 1 1 2 2 0 2 1 1 2 0 2 2 1 0 2 0 0 1 2 2 0 0 0 0 1 1 1 0 1 0 0 0 0 0 0 0 0 0 2 0 1 1 0 1 0 0 0 1 0 1 0 1 0 1 0 2 0 2 0 1 0 0 1 1 1 0 0 0 1 1 0 0 1 0 0 0 0 1 0 1 2 1 0 1 2 0 1 0 2 2 2 1 1 1 1 0 0 0 0 0 0 0 0 1 2 2 1 0 1 0 1 0 0 2 0 0 0 2 0 0 1 0 0 0 0 1 1 0 0 0 2 1 1 1 2 0 0 2 0 1 1 1 0 1 1 2 1 0 0 0 0 0 0 0 0 1 0 0 0 0 0 0 0 0 0 2 0 0 2 0 0 0 1 1 0 0 1 0 0 0 0 0 0 0 0 0 0 2 2
44 0 1 1 0 0 0 2 0 2 2 0 0 0 0 0 0 1 2 1 0 0 1 2 0 0 0 0 0 1 1 0 0 0 0 0 2 1 0 0 1 1 1 1 0 1 0 0 2 0 0 0 0 0 0 1 0 0 1 2 0 0 0 1 0 1 1 0 0 0 0 0 2 0 0 2 2 1 2 1 0 1 0 0 0 0 0 0 2 2 0 0 0 0 0 1 0 0 0 2 2 2 2 0 2 0 2 1 1 1 0 2 1 2 1 2 0 1 1 0 0 0 2 0 0 2 0 2 2 1 0 0 0 0 0 0 0 0 1 0 2 0 0 0 0 1 2 0 0 0 0 1 0 0 0 1 1 1 0 0 0 0 1 0 0 1 0 0 1 2 1 0 1 0 1 0 2 0 0 0 0 0 1 2 0 0 0 0 0 0 0 0 1 0 1 0 1 0 0 0 0 0 0 1 1 0 2 1 0 0 0 0 2 0 0 0 2 1 2 0 2 1 1 0 0 0 2 0 0 2 0 0 0 0 2 0 0 2 0 1 1 0 1 0 0 2 0 0 1 1 1 0 2 1 0 0 0 1 1 0 1 1 0 0 1 0 1 0 2 0 0 2 1 1 1 0 0 2 0 0 1 1 1 2 0 2 2 1 0 2 1 1 0 2 1 0 2 0 2 0 0 0 1 1 1 0 0 0 0 0 0 1 0 1 1 0 2 0 0 0 1 1 1 2 1 0 2 0 0 0 2 2 0 2 0 0 0 2 1 0 0 0 0 1 1 1 0 0 1 1 1 0 0 1 0 1 1 1 0 0 0 0 1 0 1 0 0 2 2 0 0 0 0 2 1 0 0 1 1 1 1 0 0 0 1 1 1 0 0 0 0 0 0 0 1 1 0 0 1 1 1 1 0 1 1 0 1 0 1 2 0 0 0 0 0 1 0 0 0 0 1 1 0 0 1 2 1 2 1 0 1 0 0 1 1 0 1 0 0 0 1 1 0 0 1 1 0 2 2 0 1 2 0 2 2 1 1 1 0 1 1 0 0 0 0 0 0 0 0 2 0 0 1 1 2 0 1 2 2 0 0 2 1 1 2 1 0 0 2 0 2 2 0 2 0 0 1 0 0 0 0 2 2 1 1 0 1 1 0 0 0 0 0 0 2 0 0 0 1 2 2 1 1 0 0 0 0 0 1 2 1 0 1 1 1 1 1 1 0 1 0 1 0 2 0 0 0 2 0 2 2 0 1 0 1 1 0 0 0 0 0 1 0 0 0 1 1 1 1 0 0 1 1 0 1 1 1 2 0 2 2 0 0 1 0 1 0 0 0 0 0 2 0 1 0 0 0 0 0 1 0 1 0 0 0 1 2 0 1 1 0 0 1 1 0 1 1 0 1 0 1 2 0 0 0 0 2 0 0 0 0 1 1 1 0 1 0 0 2 2 1 0 0 0 1 0 2 0 1 1 0 2 2 0 0 0 0 2 2 0 0 0 1 0 0 1 0 0 0 1 1 1 0 0 0 1 1 0 0 0 1 1 0 1 0 1 1 1 1 0 1 0 0 0 0 0 0 0 1 1 0 1 0 1 0 0 1 1 1 0 0 0 0 1 0 1 0 1 1 1 0 0 0 0 0 2 0 0 0 0 0 0 0 0 0 0 1 0 0 0 0 0 0 0 0 1 1 0 0 1 1 1 0 0 0 2 0 0 1 0 0 1 2 0 0 0 1 0 0 2 0 1 1 1 2 0 0 2 0 0 0 0 1 0 0 1 0 2 0 2 0 0 2 2 0 0 0 1 0 1 2 2 0 0 0 0 1 1 0 1 1 0 1 1 1 2 1 1 2 1 1 1 0 2 2 0 0 0 0 0 0 0 2 1 0 1 1 0 0 0 0 0 0 0 0 0 0 0 0 0 0 2 0 0 0 0 0 0 1 0 0 0 0 0 0 0 1 0 2 1 0 0 0 1 0 0 0 1 1 2 2 2 2 0 0 0 0 0 0 0 1 0 1 1 1 1 0 2 0 0 0 2 2 1 1 1 0 1 0 1 0 0 0 0 0 0 1 1 2 1 0 2 0 2 1 0 1 2 0 1 2 2 0 2 0 0 0 1 0 0 0 0 1 0 0 1 1 1 0 2 2 0 0 1 1 0 1 1 1 0 1 0 0 0 1 0 2 0 2 1 0 0 0 0 0 1 0 0 0 0 0 0 1 1 1 1 2 1 0 2 0 0 0 1 0 0 0 0 1 0 1 0
45 0 2 0 0 0 0 2 0 1 1 1 0 1 0 0 0 0 1 1 0 0 0 2 0 1 1 2 1 1 0 1 0 0 1 1 2 2 0 0 1 1 1 1 0 1 1 0 1 1 0 1 0 0 1 1 1 0 1 0 1 0 0 1 0 0 0 1 0 1 0 2 2 0 1 2 1 1 1 0 1 2 1 1 1 0 0 1 2 2 0 0 2 1 1 1 1 1 1 2 1 2 0 0 2 1 2 1 0 2 1 1 1 1 2 2 1 0 1 1 1 0 1 1 0 1 0 2 2 1 0 0 0 0 0 0 0 0 0 0 0 2 0 0 1 0 0 0 1 1 0 1 0 0 0 1 1 2 0 0 2 2 2 0 0 2 0 1 0 1 0 1 1 1 1 2 1 0 0 1 0 1 0 2 0 0 2 0 0 0 1 0 2 1 1 1 2 0 0 0 0 1 0 0 0 0 2 1 0 0 1 0 2 0 0 1 1 0 2 0 2 0 0 0 0 1 0 0 0 0 0 0 0 0 1 0 0 2 1 1 0 0 0 0 0 2 2 0 1 0 0 0 2 1 0 0 0 0 0 0 0 0 0 0 1 1 0 0 1 0 0 2 0 1 0 1 0 1 2 1 1 1 0 1 1 0 1 1 0 2 2 0 0 2 2 0 2 0 0 0 0 0 1 1 1 0 1 1 1 1 1 0 0 2 2 0 0 1 0 0 2 0 1 0 0 0 1 1 0 0 1 1 0 0 0 1 2 2 0 0 0 2 1 2 0 0 0 0 2 1 1 0 0 2 0 0 1 1 0 1 1 0 0 0 0 0 0 1 1 1 0 0 0 2 1 1 0 2 2 1 1 1 1 2 2 1 1 0 0 0 0 1 0 1 2 0 1 1 1 1 1 1 0 2 2 0 1 0 0 1 1 0 0 0 1 2 1 0 1 0 0 0 0 0 0 2 1 2 0 0 1 1 1 0 1 1 1 2 1 0 0 2 0 1 0 2 1 1 2 1 0 1 0 2 1 0 1 0 0 0 2 0 0 0 0 0 0 1 1 1 1 1 1 1 1 1 0 0 0 1 1 1 1 1 1 0 0 1 0 0 1 1 0 2 1 0 2 0 1 0 0 2 1 1 2 0 2 1 0 0 0 0 1 1 0 2 1 0 2 2 2 2 0 0 0 0 0 1 0 1 1 1 0 0 0 0 1 0 0 1 0 0 0 2 0 0 0 1 1 1 0 0 0 0 2 1 1 0 0 0 0 2 0 0 0 0 0 0 0 0 1 1 0 0 0 0 1 0 0 0 2 0 1 1 1 0 0 1 1 1 0 0 1 0 1 0 1 1 0 2 0 0 1 1 0 1 2 1 1 2 0 0 1 1 1 1 0 0 0 1 1 2 0 1 0 0 1 1 0 0 0 2 0 2 0 0 0 1 2 1 0 0 0 0 1 0 2 0 2 1 0 2 1 0 0 0 0 2 2 0 0 0 0 0 0 0 0 1 0 1 1 1 0 0 2 0 2 0 1 1 1 0 1 2 0 1 1 0 1 0 2 2 0 0 0 0 1 0 1 1 0 2 0 0 2 0 1 2 2 2 0 0 1 1 0 0 0 2 1 1 1 0 1 0 2 1 2 0 1 1 1 2 0 0 0 0 0 0 0 1 1 1 0 0 0 1 1 0 0 0 0 0 0 0 0 0 1 0 1 0 0 0 2 0 0 0 0 0 0 0 0 0 0 0 0 1 1 0 1 1 1 1 0 0 0 2 0 2 0 1 1 0 2 0 0 0 0 1 0 0 1 1 1 0 1 0 1 1 0 1 1 1 1 1 2 1 1 0 1 1 0 1 0 2 2 0 0 1 1 0 0 2 2 0 0 1 1 0 1 1 0 0 1 0 1 0 1 0 0 0 0 2 0 0 0 0 0 0 1 1 1 0 1 0 1 0 0 0 1 1 0 0 1 2 0 1 0 0 0 0 0 0 2 0 0 0 1 0 1 0 2 0 1 2 2 0 2 1 0 0 0 0 2 1 1 1 1 1 0 1 0 0 0 0 1 1 2 1 1 1 0 0 0 0 0 0 1 1 0 0 1 1 0 2 0 0 0 2 0 0 0 0 1 1 1 0 0 0 1 1 2 0 0 2 2 0 2 1 1 0 1 0 0 1 1 0 2 0 2 2 1 0 0 0 0 0 1 0 2 0 0 2 0 0 1 0 0 0 0 1 0 0 0 0 0 1 0 0 0 0 0 0
46 1 0 2 0 1 1 2 0 2 2 0 0 0 0 0 0 0 0 2 0 0 1 2 0 0 0 1 0 0 1 0 1 1 0 1 2 1 0 0 1 1 0 1 0 1 2 0 1 1 0 0 1 1 1 2 0 0 0 0 1 1 0 2 0 0 1 0 0 0 1 1 2 0 2 2 0 1 2 0 1 1 0 1 0 0 0 0 2 2 0 0 0 0 2 2 2 0 0 1 2 2 0 0 2 0 2 2 0 2 0 1 2 2 1 2 1 0 1 0 1 0 1 1 0 1 0 0 0 0 0 0 0 0 0 0 0 0 0 0 1 1 0 1 1 0 1 0 0 0 0 1 0 0 0 0 0 1 0 0 1 1 0 0 1 2 0 0 1 1 0 2 1 2 1 1 1 0 1 1 1 2 0 2 0 0 0 0 0 0 0 0 1 0 1 0 0 0 0 0 0 0 0 1 1 0 2 0 2 1 1 1 1 0 0 1 0 0 0 2 0 0 0 0 0 0 0 0 0 0 0 0 0 0 1 0 0 2 0 0 0 0 2 0 0 1 0 0 2 0 0 2 2 1 0 1 1 1 0 0 0 0 0 0 1 0 1 0 1 0 1 0 0 0 0 0 0 2 2 1 0 2 0 1 0 1 1 0 0 1 0 0 1 2 2 1 1 0 0 0 0 0 1 1 1 0 0 1 1 0 1 0 0 2 2 0 2 0 1 1 1 1 2 0 1 0 1 1 1 1 2 0 0 2 0 0 0 1 1 1 0 1 1 2 0 1 0 0 2 2 2 0 1 2 1 0 1 0 0 2 2 0 1 0 1 0 0 2 2 0 1 1 0 1 0 0 0 1 1 1 1 0 0 0 1 1 1 0 0 0 0 2 0 0 2 0 0 1 0 1 1 1 0 2 2 0 0 2 0 2 0 0 0 0 1 1 1 1 0 0 0 1 0 2 0 1 0 1 0 0 1 0 1 1 0 1 0 1 1 1 1 1 0 1 0 1 0 2 2 0 0 1 0 2 1 0 1 0 1 0 2 0 1 0 0 2 2 2 2 0 0 0 2 0 1 0 0 1 1 0 0 2 1 1 1 0 0 0 1 1 1 2 0 1 1 1 0 0 2 0 1 2 1 1 0 1 2 1 0 0 1 0 0 0 1 1 0 2 0 2 2 2 2 2 2 0 0 0 1 1 1 1 2 1 1 1 1 1 0 0 1 1 0 1 1 0 0 2 0 2 0 0 0 0 2 1 1 1 1 1 0 0 0 2 0 0 0 0 0 0 0 0 1 0 1 1 1 1 0 1 2 0 1 2 1 1 0 1 1 0 0 1 0 1 0 1 0 0 0 1 0 1 0 1 0 2 1 1 1 0 2 0 0 1 1 0 0 0 0 0 0 0 0 1 0 0 1 0 1 1 0 0 1 2 0 1 0 0 2 2 0 2 1 1 2 0 2 0 1 1 1 1 2 0 0 0 0 2 1 0 0 0 2 0 0 2 0 0 1 1 1 0 0 0 1 1 1 0 0 1 1 0 0 1 1 1 2 1 2 0 2 1 0 0 0 0 0 0 0 1 1 1 0 0 2 0 0 2 2 1 0 0 0 2 0 0 0 2 2 2 0 0 0 0 0 2 0 0 0 0 0 0 0 0 1 1 2 0 0 0 0 0 0 0 0 0 1 1 0 0 0 0 0 0 0 0 0 0 2 0 0 2 2 1 0 1 0 1 0 1 0 0 1 0 0 0 0 1 0 0 0 0 0 0 0 1 0 1 0 1 0 1 2 1 0 0 0 1 0 0 1 1 0 1 0 0 2 1 0 1 1 0 1 0 1 1 1 0 2 2 2 2 0 1 1 0 0 1 0 1 0 1 2 1 0 0 0 0 1 0 1 1 1 0 1 0 1 1 0 1 1 1 1 0 0 0 0 0 0 0 1 0 1 0 1 0 2 0 0 2 0 1 0 2 0 1 0 0 1 1 2 2 2 1 0 1 0 0 0 0 1 1 1 1 2 1 1 2 0 0 0 1 2 1 2 2 0 1 0 0 0 0 0 0 1 1 2 2 1 1 0 1 1 1 1 0 0 1 0 0 1 1 1 2 1 1 0 1 0 0 0 0 0 0 0 1 2 2 0 2 2 0 0 2 1 0 2 1 1 1 2 0 0 0 2 2 2 0 1 0 2 0 1 1 1 0 0 0 2 0 0 2 1 1 0 0 2 0 0 1 0 0 0 0 2 0 0 0 0 0 1 0
47 1 2 0 0 0 0 2 0 0 0 0 1 1 1 1 0 0 2 0 1 1 0 1 0 0 0 0 0 0 2 0 1 0 1 0 1 2 1 1 1 0 0 1 0 1 1 0 2 1 0 0 0 0 0 1 0 0 0 0 0 1 0 1 0 0 0 1 0 0 0 1 2 0 0 2 1 0 2 0 0 0 0 0 0 0 0 0 1 1 0 0 2 0 0 2 0 0 0 2 2 1 0 1 1 1 1 1 1 1 0 1 0 1 0 2 0 0 1 0 1 0 1 1 0 1 0 0 2 1 1 1 0 0 0 0 0 0 1 0 2 0 0 0 0 0 0 0 0 0 0 1 0 0 0 0 0 0 0 0 1 1 1 0 1 1 0 0 0 2 2 0 0 2 0 0 2 1 1 1 1 1 1 2 0 0 1 2 2 0 2 0 2 2 2 0 2 0 0 0 0 0 0 2 1 1 2 0 1 0 0 0 2 0 0 0 0 0 2 0 2 1 0 0 0 0 0 0 0 0 0 1 0 0 2 0 0 2 0 0 0 0 2 0 0 1 0 0 2 0 0 0 0 0 0 0 1 0 0 0 0 0 0 0 1 0 0 0 1 1 0 2 0 1 0 0 0 1 2 0 1 0 0 1 0 1 1 0 1 2 0 1 0 2 1 1 1 2 0 2 2 0 1 1 1 1 2 1 1 0 1 0 0 2 2 0 2 0 1 0 1 2 2 2 0 0 1 1 0 0 1 1 0 1 1 1 0 0 2 0 0 0 1 1 1 1 0 0 2 0 0 0 0 1 0 1 1 1 0 1 1 0 2 0 2 0 0 1 1 0 0 0 1 2 1 0 0 1 0 0 0 0 0 0 1 1 0 1 1 1 1 1 0 0 2 0 0 0 0 0 0 0 0 1 2 1 0 0 0 0 2 0 0 1 0 0 0 1 0 0 0 1 1 1 2 2 1 1 0 1 0 2 1 1 0 1 0 0 0 0 2 1 1 1 2 2 0 1 2 1 0 0 0 2 2 1 1 2 0 1 1 0 0 0 1 1 0 2 2 0 1 1 2 0 1 1 1 0 0 2 0 2 0 0 2 1 0 1 0 2 1 1 1 1 1 1 0 0 2 0 0 2 1 1 0 1 1 1 1 0 2 0 0 0 1 1 0 1 0 1 1 2 1 1 1 1 1 0 1 2 1 0 0 0 0 0 2 1 0 0 1 1 0 1 1 0 0 0 1 1 0 1 1 0 1 0 0 0 1 0 1 0 1 1 1 0 0 1 1 0 0 1 2 0 1 1 2 1 0 2 2 1 0 0 0 0 0 0 1 1 0 1 1 2 0 1 1 0 0 0 0 2 0 0 1 1 2 0 1 2 1 0 0 2 0 2 0 0 0 1 0 1 0 1 0 0 2 1 0 0 1 1 0 2 0 0 1 0 2 0 0 1 0 1 1 0 2 0 1 1 0 2 1 2 0 0 0 1 1 0 0 0 0 1 1 1 0 1 0 1 1 1 0 0 0 0 2 0 0 0 1 0 0 2 1 2 1 1 1 0 1 0 0 0 1 0 0 0 1 1 0 1 0 1 1 0 0 2 2 0 1 0 0 1 0 1 0 1 1 1 0 0 1 0 1 2 0 1 1 1 1 2 1 0 1 1 0 0 0 1 1 1 1 0 0 0 1 1 0 0 0 0 0 2 0 0 0 0 1 0 0 1 2 0 0 1 1 0 0 2 1 0 0 1 1 0 0 0 2 2 2 2 0 0 0 1 1 2 0 2 0 0 2 2 0 0 0 1 0 0 1 2 0 0 0 1 0 1 0 1 1 1 1 1 1 2 2 0 2 2 2 1 0 2 2 0 0 2 0 0 0 2 2 0 0 0 0 0 1 0 0 1 1 0 1 0 1 2 2 0 0 0 0 0 0 0 0 1 0 0 1 0 0 0 0 0 1 0 2 0 0 0 2 0 0 1 1 1 2 2 2 2 2 0 0 0 0 0 0 0 1 0 1 2 1 0 1 1 0 0 0 2 0 0 2 2 0 1 0 1 1 0 2 2 2 1 0 0 1 1 0 0 1 1 1 0 0 0 0 0 2 2 0 1 0 0 0 1 0 0 0 0 2 0 0 0 0 2 1 1 2 0 1 1 1 0 1 0 0 1 0 1 0 0 1 1 1 0 1 1 1 0 0 0 0 2 0 0 0 0 0 1 1 1 0 0 1 0 0 1 0 0 0 0 1 0 0 0 1 0 0 0
48 0 1 1 0 1 1 1 0 2 2 0 0 1 0 0 1 0 0 2 1 0 2 0 1 1 1 0 0 2 0 0 2 2 0 0 1 1 0 1 1 1 0 0 1 0 0 0 2 0 0 0 1 1 0 2 0 0 0 2 0 0 2 2 0 0 0 0 0 0 0 0 2 0 0 2 2 1 1 1 0 2 0 0 1 0 0 0 1 2 0 0 1 1 0 0 0 0 0 2 2 1 1 0 2 1 2 2 0 2 0 0 1 2 1 2 1 0 0 0 2 0 1 1 0 1 0 0 0 0 0 1 1 0 0 0 0 0 1 0 2 1 0 0 1 0 0 0 0 0 0 1 1 0 0 1 1 1 0 0 0 0 0 0 1 2 1 0 1 2 0 0 1 2 1 1 2 0 0 0 0 0 1 2 0 0 2 0 0 0 0 0 2 0 2 0 2 0 0 0 0 0 0 2 2 0 2 1 1 1 0 0 0 1 0 0 0 0 2 0 2 1 0 0 0 0 0 0 0 1 1 1 0 0 2 0 0 1 1 1 0 0 2 0 0 2 0 0 2 0 0 0 1 0 0 0 0 1 1 1 0 1 0 0 2 0 0 1 1 0 1 0 0 1 0 0 0 2 1 0 1 1 0 1 1 1 2 1 0 1 1 1 0 2 0 1 1 1 0 1 0 1 2 2 2 0 0 1 1 0 1 1 0 1 1 0 2 1 0 0 0 2 1 2 1 0 1 1 0 0 1 1 1 2 0 0 1 0 2 1 0 1 0 1 0 0 1 0 2 2 2 0 0 2 0 0 1 2 1 0 1 1 2 0 2 0 0 2 2 0 1 1 0 2 1 1 0 2 0 1 0 1 0 0 1 0 1 0 0 1 1 2 1 0 2 0 0 0 1 1 1 1 1 0 1 0 1 0 0 2 0 0 0 0 0 0 0 1 0 1 1 1 0 1 0 2 1 2 0 1 1 0 0 0 1 1 1 0 0 0 0 2 0 0 0 0 0 0 1 2 0 0 0 2 2 1 1 0 0 1 1 0 1 1 0 2 2 2 2 0 0 0 2 1 0 0 0 0 0 0 2 2 2 2 0 0 0 2 0 0 2 2 1 2 2 0 2 1 2 0 1 1 1 1 0 1 2 0 0 0 1 0 0 0 1 1 0 1 0 1 0 2 0 0 0 1 0 0 0 1 1 0 0 0 0 0 1 2 0 0 1 2 0 2 2 0 0 0 2 0 0 0 1 0 2 1 1 1 2 1 0 0 0 1 0 0 0 1 1 1 0 1 2 0 1 2 2 1 0 2 1 0 2 1 2 0 1 1 0 0 0 2 0 1 1 1 1 1 0 1 1 1 1 1 0 1 2 0 1 2 0 0 1 1 0 1 1 0 0 1 0 0 0 0 0 0 0 1 0 0 0 2 0 2 0 1 1 1 2 1 0 0 0 2 1 0 2 0 1 1 0 2 2 1 0 0 0 2 2 0 0 0 0 1 0 0 0 0 1 0 0 1 0 0 0 1 1 0 1 1 0 2 0 1 1 2 0 0 1 0 2 0 0 0 2 0 0 0 2 2 1 1 1 0 1 0 2 1 2 0 0 0 0 1 0 1 0 0 0 0 0 0 1 0 0 2 0 0 0 0 0 0 0 0 2 0 2 0 0 1 0 0 1 0 0 1 1 0 0 0 0 0 0 1 0 0 0 0 0 0 0 1 2 0 1 1 0 1 0 1 1 0 1 1 1 0 0 1 0 2 2 1 1 1 1 0 1 1 1 2 0 2 2 1 0 0 1 0 0 0 0 1 0 0 2 1 1 0 0 2 2 1 2 2 2 2 2 0 2 2 1 2 0 2 2 0 0 2 0 0 0 2 2 0 0 0 0 0 1 0 1 1 1 1 1 1 1 0 0 0 0 2 0 0 0 0 0 2 0 0 1 0 1 0 1 2 1 1 0 1 1 0 1 0 0 1 0 0 1 2 2 2 2 0 0 0 0 2 0 0 2 0 1 2 1 0 1 2 1 0 0 0 1 1 2 2 0 1 0 1 0 0 0 0 2 2 1 1 2 1 0 1 1 1 0 0 1 0 1 1 2 2 1 1 1 2 0 0 0 0 0 0 2 0 0 0 0 0 0 0 1 0 1 0 0 1 1 0 0 1 1 1 0 0 1 0 2 0 2 2 0 1 0 0 0 1 0 0 0 0 0 0 0 1 0 0 1 1 0 2 0 0 0 2 1 0 0 0 1 0 0 0
49 1 2 0 0 0 0 1 1 2 2 0 1 1 1 1 0 0 1 1 1 1 0 2 0 0 0 0 0 0 2 1 0 1 1 0 2 1 0 0 1 1 0 1 0 1 0 0 1 1 0 2 1 1 0 2 0 0 0 0 1 1 1 1 0 0 0 1 0 0 0 2 2 0 1 2 1 0 2 0 0 1 0 0 1 0 0 0 2 2 0 0 0 0 0 1 0 1 0 2 2 1 0 0 2 0 2 0 2 0 0 2 2 1 2 2 1 0 1 0 1 0 0 2 0 0 0 1 2 0 0 0 0 0 1 1 0 0 0 1 0 2 0 0 0 0 0 0 0 0 1 0 0 0 0 0 0 1 0 0 1 1 0 1 1 2 0 1 0 2 0 0 1 1 0 1 2 0 1 1 1 1 0 2 1 1 1 1 1 0 2 0 2 0 2 0 2 1 0 0 0 0 0 1 1 0 2 1 1 0 0 1 1 0 0 1 1 0 2 2 0 0 1 0 0 0 0 0 0 0 0 0 0 0 2 1 0 2 0 0 0 0 2 1 0 1 0 0 1 0 0 0 1 0 0 0 1 0 1 1 0 1 0 0 0 0 1 0 1 0 0 2 1 1 0 0 0 1 1 0 0 2 0 2 0 1 1 0 1 2 1 2 0 1 1 0 1 0 0 0 0 0 0 0 0 0 0 0 0 0 0 1 0 2 2 0 1 0 0 1 0 2 2 0 2 1 1 2 1 1 2 2 0 1 0 0 0 2 0 1 0 1 0 1 0 0 2 2 2 0 0 2 0 1 0 1 1 1 0 2 2 0 2 0 2 0 0 1 1 0 1 1 1 2 1 0 0 1 0 0 1 1 0 0 1 0 0 0 0 1 1 1 0 0 2 0 1 1 1 1 1 1 0 1 1 0 1 0 0 1 1 0 0 0 0 2 0 0 0 1 1 1 0 2 1 2 0 1 0 0 1 0 0 1 1 0 0 2 2 0 0 1 0 1 0 2 0 0 0 1 0 0 0 1 1 1 0 2 1 1 1 0 0 0 0 2 2 2 2 0 0 0 2 1 1 0 0 0 0 1 0 2 1 1 2 1 0 1 0 0 0 1 0 2 2 0 2 0 0 1 0 2 1 1 0 1 2 1 1 0 0 2 0 0 0 1 0 1 1 1 2 2 2 0 0 0 0 1 0 2 0 2 0 0 0 0 1 0 1 1 0 1 0 0 0 1 1 1 1 1 0 0 0 0 2 1 1 0 0 0 0 2 2 0 1 0 0 2 2 0 0 1 0 0 0 0 0 1 0 2 1 1 1 1 0 1 0 1 1 1 0 1 2 1 0 2 0 0 0 0 0 1 0 0 1 1 2 1 2 1 0 0 1 2 0 1 0 0 0 0 0 0 0 1 1 0 0 0 0 0 0 0 0 1 0 0 2 1 2 2 1 1 1 2 2 0 1 0 2 1 0 1 1 0 1 0 0 2 2 0 0 0 2 0 0 2 0 1 0 1 1 0 0 0 1 1 1 2 0 0 0 0 1 1 0 2 0 0 0 2 0 2 0 2 1 0 0 0 0 1 0 0 0 1 1 0 0 2 2 1 0 0 0 2 0 1 0 2 2 2 0 0 0 0 1 0 2 0 1 0 0 1 0 0 2 2 0 0 0 0 0 0 0 0 0 0 1 2 0 1 1 1 0 0 0 0 0 0 0 0 0 0 1 0 1 0 0 1 0 1 0 0 2 0 0 1 0 1 1 1 1 1 0 0 0 2 0 2 0 1 1 0 2 1 0 0 0 2 0 0 2 2 0 0 1 1 2 1 0 1 0 0 0 0 0 2 0 1 1 1 1 0 0 2 2 0 0 1 0 0 0 1 1 1 0 0 0 0 0 0 0 0 0 0 0 0 0 2 2 0 0 0 1 0 0 0 0 1 2 0 1 0 0 0 0 1 1 0 2 0 1 0 0 2 0 0 0 1 0 1 1 1 2 0 0 0 0 1 0 0 2 0 1 2 2 0 2 0 1 0 0 1 1 1 0 0 2 1 0 0 0 0 1 1 1 1 1 1 1 0 0 1 0 0 1 0 1 0 0 0 2 2 0 2 0 0 0 1 0 0 0 0 2 1 0 0 0 1 0 1 2 0 0 1 2 0 2 0 1 1 0 1 0 0 0 0 0 0 2 2 0 0 1 1 0 2 0 0 1 0 0 0 0 0 0 0 0 1 0 2 0 0 0 1 1 0 0 0 0 0 1 0
50 0 0 2 0 0 0 2 0 1 1 0 0 1 2 2 0 0 1 1 0 0 1 2 0 0 0 0 1 1 1 1 0 0 0 0 2 2 0 0 0 0 0 0 0 0 1 0 1 1 0 0 1 1 0 2 0 0 0 0 2 0 0 2 0 0 0 0 0 0 0 2 2 0 1 2 0 0 2 0 0 1 0 0 2 0 0 0 1 2 0 0 1 0 1 1 1 1 1 1 0 2 1 0 2 1 1 2 0 1 1 2 0 0 0 0 0 0 0 0 2 0 1 1 0 1 0 1 1 1 0 0 0 0 0 0 0 0 1 0 2 0 0 0 1 0 0 0 0 0 0 1 0 0 0 0 0 0 0 0 0 0 0 0 0 2 1 0 2 2 1 0 0 2 0 0 2 0 1 2 2 2 0 1 0 0 0 1 0 1 0 1 1 1 0 0 0 1 0 0 0 0 0 0 0 0 1 0 1 1 1 2 2 0 0 1 1 0 1 1 1 1 0 0 0 1 0 1 1 0 1 0 1 0 1 0 0 2 1 1 0 0 2 1 0 1 0 0 2 0 0 1 2 1 0 0 0 0 0 0 0 0 0 0 1 0 0 1 2 0 0 2 0 0 1 1 1 1 1 0 1 1 0 2 0 0 0 1 0 2 2 1 1 2 2 1 2 2 0 2 2 0 1 1 1 0 0 0 0 0 0 2 0 1 1 0 2 0 1 0 1 2 0 1 1 0 1 1 0 0 2 1 0 2 1 1 0 2 0 0 0 1 1 1 1 1 0 0 2 1 1 1 1 2 1 0 1 1 0 2 2 0 2 0 1 0 0 2 2 0 2 2 1 2 0 0 0 1 0 0 1 1 0 0 0 0 0 0 0 0 0 1 0 1 2 0 1 0 2 2 2 2 0 2 2 0 0 0 0 2 0 0 0 0 2 2 0 0 1 0 0 1 0 0 1 1 0 1 1 0 1 0 0 1 1 0 0 2 1 0 1 1 0 1 1 2 0 1 1 1 0 1 0 2 1 1 0 2 2 1 1 0 0 0 0 0 0 2 2 0 1 1 2 1 0 0 0 1 1 0 1 1 0 0 2 0 0 1 1 0 2 2 0 1 1 0 2 0 2 0 0 2 2 0 0 0 2 1 0 0 0 0 0 1 0 2 1 0 1 1 1 2 2 0 0 1 1 0 1 2 1 0 0 0 0 1 1 0 1 1 1 1 0 1 1 0 0 1 1 1 1 0 0 0 2 2 1 0 2 1 1 0 1 0 1 0 0 1 1 1 1 1 0 0 0 0 0 1 0 2 1 1 0 0 0 0 0 0 1 1 1 0 0 2 0 2 0 1 0 0 0 2 0 0 0 2 1 1 2 0 0 0 0 0 1 0 0 0 0 1 0 1 0 1 0 1 1 1 0 0 0 1 0 1 0 0 1 0 2 0 0 0 1 2 2 0 1 0 1 1 0 2 1 1 0 0 0 2 2 1 1 0 0 1 1 1 0 2 0 0 0 0 0 0 1 0 2 0 0 0 1 1 0 1 1 2 0 2 2 0 1 0 0 0 0 0 1 0 1 2 0 1 0 0 2 0 0 2 1 0 0 0 0 2 0 1 0 0 0 0 0 0 1 0 1 2 0 0 1 1 0 1 0 0 0 0 1 0 0 1 1 1 0 0 0 0 1 1 0 1 1 1 1 0 0 1 1 1 1 0 0 0 2 0 0 2 1 1 0 0 0 0 1 1 1 0 0 1 1 1 2 1 0 0 0 1 0 1 1 2 0 2 2 1 0 0 0 1 1 0 0 0 0 0 0 0 1 1 1 1 1 0 0 0 1 1 2 1 2 1 1 1 0 2 2 0 0 2 0 0 0 1 2 0 0 1 1 1 2 1 1 2 1 1 1 1 1 1 0 0 0 1 0 1 0 1 0 0 0 0 0 0 1 0 1 0 2 0 2 0 0 0 0 1 0 1 0 1 0 1 2 2 2 0 0 0 0 0 0 1 2 0 2 1 2 0 2 1 0 1 0 1 1 0 1 1 0 0 1 1 1 0 0 0 1 1 2 0 1 0 0 1 1 2 1 0 1 1 0 0 1 1 0 0 0 0 0 0 2 1 0 0 0 1 0 0 2 0 0 0 2 0 0 1 1 0 2 0 0 2 0 0 0 1 0 0 1 0 0 0 1 0 0 0 0 1 0 0 0 0 0 0 1 1 1 1 2 0 1 2 0 0 0 0 1 0 0 0 0 0 1 1
51 1 2 2 0 0 0 2 0 1 0 0 0 0 0 0 0 0 0 2 0 0 0 1 0 0 0 0 0 0 1 0 2 2 1 1 2 1 0 0 2 1 0 1 0 1 0 0 0 2 0 2 0 2 0 2 0 0 0 2 0 0 0 1 0 1 0 0 0 0 0 1 2 0 1 2 1 2 2 0 2 2 0 0 0 0 1 1 2 2 0 1 0 0 1 2 1 0 0 2 2 2 2 0 2 0 2 1 1 1 1 2 0 1 0 1 0 0 2 0 2 1 2 0 0 0 0 1 1 1 0 0 0 0 0 0 0 1 0 0 1 1 0 0 0 0 0 0 1 1 0 1 1 0 0 0 0 2 0 0 1 1 1 1 0 1 0 1 0 1 0 1 1 1 0 2 0 0 0 1 0 1 0 2 1 1 1 1 0 0 2 0 2 0 2 1 2 0 0 0 0 1 0 2 1 1 2 0 2 1 0 1 2 0 0 2 2 0 2 0 2 2 1 0 0 0 1 0 0 2 0 0 1 1 1 1 1 2 0 0 0 0 2 0 0 2 1 0 1 0 0 0 1 0 0 0 0 0 0 0 0 0 0 1 1 0 0 0 2 0 1 2 0 1 1 0 1 2 1 1 1 1 0 1 0 0 0 0 1 2 1 1 0 2 1 0 2 0 2 0 0 0 0 0 0 0 0 0 1 0 1 0 0 2 2 0 2 0 0 1 1 1 1 1 2 0 2 2 0 1 1 1 0 2 0 0 0 2 0 0 0 0 1 1 0 2 0 0 1 0 1 0 0 1 0 1 1 1 0 0 0 0 1 0 1 1 0 1 1 0 0 0 0 2 0 0 0 0 0 0 1 1 1 1 1 1 1 0 0 0 0 1 0 0 2 0 1 0 1 1 1 1 0 2 2 1 1 0 0 2 0 0 1 0 1 2 1 0 0 1 1 0 1 0 1 2 2 0 1 0 0 1 0 0 1 1 0 1 0 0 2 0 0 1 0 1 1 1 1 0 0 0 0 2 2 0 2 1 1 1 1 0 0 1 0 1 1 2 2 0 1 1 2 1 1 0 1 0 0 0 2 2 1 1 2 1 0 1 0 1 0 2 0 1 0 0 1 1 1 0 0 2 2 0 0 0 2 0 0 0 0 0 0 0 0 2 0 1 1 2 2 2 2 0 0 1 1 0 2 2 0 0 2 1 1 0 1 0 0 2 0 1 0 2 1 0 1 0 2 0 0 0 0 0 1 0 0 2 2 2 0 0 1 0 0 1 1 0 0 1 1 2 0 0 0 0 0 2 0 2 2 0 1 2 1 1 0 0 1 1 0 0 1 0 1 0 0 0 0 0 0 2 1 0 0 2 1 0 1 2 0 0 0 0 1 0 1 0 0 0 1 1 0 1 0 0 1 1 0 0 0 2 0 0 0 2 1 1 2 1 0 0 0 1 1 0 2 0 2 2 0 1 1 0 0 0 0 1 1 0 0 0 1 0 0 1 0 1 0 2 2 0 0 0 0 0 2 0 1 1 0 1 0 1 1 2 0 0 0 1 1 1 0 1 1 0 0 1 0 1 1 0 1 1 0 0 1 2 2 0 2 0 0 2 0 0 1 0 0 0 0 0 1 0 1 2 0 0 0 0 0 1 0 1 2 1 1 0 1 1 0 0 0 0 0 1 1 0 0 0 0 0 0 0 0 1 0 0 1 0 0 1 2 0 0 1 0 2 0 0 0 0 0 0 0 0 0 1 0 0 0 0 0 0 1 1 1 1 0 1 1 1 2 0 1 1 0 1 0 0 1 1 0 0 1 0 0 1 1 1 1 0 1 0 1 1 1 2 2 2 2 2 0 0 0 0 0 1 1 0 0 0 1 0 0 0 0 1 2 1 1 2 0 0 0 0 0 1 1 0 0 1 0 0 0 0 0 1 0 0 2 0 1 0 1 0 1 0 1 2 0 0 1 1 0 0 0 0 0 0 0 0 2 0 0 0 0 2 0 0 2 0 1 2 2 0 2 2 0 1 0 1 2 2 0 0 1 2 0 0 1 0 1 1 1 1 1 1 2 1 1 0 0 1 0 0 1 1 0 0 2 2 0 1 0 0 0 0 0 0 0 0 0 1 0 0 2 1 0 1 2 0 1 0 1 0 1 0 0 0 1 0 0 0 0 0 0 0 1 0 0 0 0 0 0 1 0 0 1 0 0 2 1 1 0 1 2 1 0 2 0 0 0 1 1 0 1 0 0 0 0 0
52 1 2 0 0 0 0 1 0 1 0 1 0 0 0 0 0 0 0 2 0 0 0 2 0 0 0 0 0 1 0 0 1 0 2 1 1 2 2 0 0 0 1 1 1 0 1 0 2 1 0 0 2 2 0 1 1 0 0 0 1 2 0 1 0 2 2 1 0 0 1 1 2 1 1 2 1 0 1 0 0 1 0 0 2 0 0 0 1 2 0 0 0 0 0 1 0 1 1 1 0 2 1 0 2 1 2 0 0 1 1 1 2 2 2 2 2 0 1 0 1 0 0 2 0 0 0 0 0 0 0 0 0 0 0 0 0 0 0 0 1 1 0 0 0 1 1 0 0 0 0 1 0 0 1 1 0 1 0 0 2 1 0 2 0 0 0 2 1 2 1 0 1 2 0 1 1 0 1 1 1 1 0 2 0 0 2 1 1 0 2 0 2 1 1 1 2 0 0 0 0 0 0 1 1 0 1 1 1 1 0 0 0 1 0 0 0 1 0 1 1 0 1 0 0 0 2 0 0 1 0 0 0 0 1 0 0 2 0 0 0 0 2 1 0 2 0 0 2 0 0 0 2 0 0 0 0 0 0 0 1 1 0 0 1 0 0 0 0 0 1 2 0 0 0 0 0 1 2 0 1 1 1 2 0 2 2 0 1 2 1 2 0 2 1 0 2 0 0 0 2 1 1 1 1 0 1 0 0 0 0 0 0 2 2 0 2 1 0 0 1 1 2 0 0 0 2 2 0 0 2 1 0 0 0 0 0 2 0 0 0 0 1 2 0 0 0 0 1 0 0 0 1 1 0 1 1 0 1 0 1 1 2 0 1 1 0 2 2 1 1 1 0 2 0 0 0 1 1 0 0 1 1 1 1 0 0 0 0 0 0 1 1 0 2 0 1 1 0 1 1 2 1 1 2 0 1 0 1 2 0 0 0 0 2 2 1 0 0 0 0 2 0 1 0 2 1 1 0 0 0 0 0 0 1 1 0 1 0 0 0 2 0 1 0 2 0 1 2 0 0 0 0 2 2 1 0 2 1 1 0 1 1 0 0 2 2 1 1 1 0 0 2 1 2 0 1 1 0 2 0 1 0 0 2 0 0 1 0 1 1 1 1 2 1 0 2 0 1 0 1 1 1 1 0 1 2 1 0 0 0 0 0 0 0 1 0 1 0 1 2 2 2 2 2 0 0 1 0 1 1 2 0 0 0 0 0 1 0 1 0 1 0 2 2 1 0 0 2 0 0 0 0 0 2 0 0 0 1 1 0 0 0 0 0 1 1 2 2 0 1 1 1 0 1 1 1 1 0 1 2 0 2 2 0 2 0 0 1 0 0 1 0 0 1 0 0 1 0 1 1 1 0 0 0 2 1 2 2 2 0 0 0 1 0 1 0 0 0 0 2 1 0 0 0 2 1 2 0 0 0 1 0 2 0 0 0 1 1 0 0 0 0 1 1 0 2 0 0 0 0 2 2 1 0 0 0 1 1 0 0 0 0 1 1 1 0 2 0 1 1 1 1 0 0 1 0 1 0 0 0 0 0 1 1 1 0 0 1 1 1 1 0 0 0 0 0 0 1 1 0 1 0 0 2 0 1 2 2 0 1 0 0 1 0 0 0 0 0 0 0 0 1 0 2 2 0 0 1 1 0 0 1 0 1 1 0 0 0 0 0 0 0 0 0 0 0 1 0 1 1 1 0 1 0 1 0 0 1 0 0 1 2 0 0 1 1 1 0 1 1 0 0 0 0 0 0 1 0 2 2 1 1 0 0 1 0 2 0 2 0 0 1 1 0 0 0 0 0 1 0 0 0 0 0 1 1 0 1 2 1 0 1 1 1 2 1 1 2 1 1 2 0 2 2 0 0 1 0 1 0 1 2 0 0 0 0 0 1 0 0 1 1 1 1 1 1 1 0 1 1 1 0 0 1 0 1 0 0 1 0 1 0 0 0 0 1 0 0 1 0 0 1 1 0 1 0 2 0 0 1 1 2 0 0 0 0 1 0 0 2 0 2 1 2 0 2 2 0 0 0 1 2 2 0 0 1 0 0 1 0 0 0 0 0 0 2 1 1 0 1 0 0 0 1 0 0 1 1 1 2 2 0 2 0 0 0 1 0 0 0 0 1 1 0 0 0 0 0 1 1 0 0 2 1 0 2 1 0 0 1 0 0 0 1 1 1 0 1 2 0 0 0 0 0 0 0 0 1 0 0 1 1 1 0 0 0 0 0 2 0 0 0 0 0 1 0 0 0 0 0 0
53 0 0 2 0 1 1 2 1 1 1 0 0 1 0 0 0 0 1 1 2 1 0 2 0 0 0 0 0 0 2 0 2 1 0 0 2 0 0 0 1 1 2 2 0 0 0 0 2 0 0 0 0 1 0 2 0 0 0 0 1 2 1 1 0 2 2 0 0 0 2 0 2 0 1 2 1 2 2 2 0 2 0 0 1 0 1 0 1 1 0 0 1 0 0 1 0 0 0 0 1 1 1 0 2 0 2 2 0 2 2 2 1 1 1 1 1 0 0 0 1 0 1 1 0 1 0 1 2 0 1 1 0 0 0 1 0 0 0 1 1 1 0 0 1 0 0 0 1 1 0 0 1 0 0 0 0 1 0 0 1 1 1 1 0 1 0 0 0 1 1 1 0 2 0 0 2 0 1 0 1 2 0 2 0 1 2 1 0 0 1 0 1 0 1 0 1 0 0 0 0 0 0 0 0 0 1 0 1 2 0 1 1 0 0 0 0 0 0 0 2 2 0 0 0 0 1 0 0 0 0 0 0 0 2 0 0 2 0 0 0 1 2 1 0 1 0 0 2 0 0 0 1 1 0 0 0 0 0 0 1 1 0 0 0 0 0 0 1 0 1 1 0 2 0 0 1 1 2 1 1 1 0 1 1 0 1 0 2 2 1 1 0 1 1 0 2 0 0 0 1 0 2 2 1 1 1 0 1 0 1 1 0 2 2 0 1 1 0 0 1 1 1 2 0 0 0 0 1 1 2 2 0 1 0 0 0 1 1 1 1 1 2 1 0 0 1 0 1 1 1 0 0 0 0 2 0 0 0 2 2 0 2 0 2 0 0 2 2 0 1 1 0 2 1 0 0 1 1 1 0 2 0 0 1 0 0 0 0 0 0 0 0 0 0 2 0 1 1 1 1 1 0 1 1 0 1 1 0 0 0 0 0 0 1 2 1 0 1 0 0 0 1 0 0 2 1 2 0 2 0 0 1 1 0 1 0 1 0 1 1 0 1 1 2 2 0 2 2 0 0 0 0 1 0 0 0 0 1 0 2 0 1 0 0 1 1 1 1 1 0 0 1 1 1 0 0 0 0 1 1 2 0 0 2 0 0 0 1 0 1 1 0 2 1 1 1 0 0 0 0 2 2 0 0 0 2 1 0 0 0 1 0 0 0 2 0 0 1 1 1 1 2 0 0 0 0 1 0 2 1 1 1 0 1 1 1 1 1 1 1 1 0 0 0 0 0 1 1 1 0 0 1 0 2 2 0 0 0 2 0 0 0 1 0 1 1 2 2 0 1 1 1 0 1 0 0 0 0 0 2 0 1 0 1 0 0 1 0 0 0 0 0 0 0 0 1 0 1 0 0 2 0 0 0 0 2 0 0 0 0 0 1 1 0 1 0 0 0 0 0 0 0 0 0 1 1 2 0 0 1 1 0 2 0 0 1 0 2 1 0 2 0 1 2 0 2 0 1 1 1 2 1 0 1 0 0 2 2 0 0 0 1 1 1 1 0 0 1 0 0 1 0 0 1 0 2 0 0 1 0 1 1 0 0 1 1 0 1 0 2 1 0 0 2 0 0 0 1 2 0 2 1 1 0 0 0 0 0 1 1 0 0 1 0 0 1 0 0 0 0 0 0 0 2 2 1 0 0 0 0 1 1 0 0 1 0 0 0 0 0 0 0 0 0 1 1 0 0 1 1 1 0 0 0 0 0 1 2 1 1 2 2 0 1 1 0 0 0 1 0 1 0 0 0 1 1 0 1 1 1 1 0 0 0 0 0 2 1 2 0 1 2 0 1 1 0 1 1 1 1 1 0 1 1 0 2 0 0 1 1 0 1 1 1 2 2 1 2 2 1 2 0 2 1 0 0 1 0 0 0 1 1 1 0 0 0 0 1 0 1 1 1 1 1 1 1 1 0 1 1 0 0 1 0 0 0 0 0 0 2 0 0 0 0 0 2 0 2 1 0 0 1 1 0 0 0 0 0 1 2 2 2 0 0 0 0 0 1 1 0 0 0 2 2 0 2 2 0 0 0 1 1 1 1 2 0 1 0 1 1 0 1 1 2 2 0 1 1 1 0 0 0 2 0 0 2 1 1 1 2 2 0 2 0 0 0 1 0 1 0 0 2 1 1 0 0 1 0 1 2 0 1 1 1 0 1 0 0 1 1 0 0 0 2 0 2 0 2 1 0 0 0 0 0 0 0 1 1 0 0 1 0 0 0 0 0 0 0 1 0 0 0 0 1 0 0 0 0 0 2 1
54 0 1 0 0 0 0 2 0 2 1 0 0 1 0 1 0 1 2 1 1 0 0 2 0 1 1 0 1 1 2 0 1 1 1 1 1 1 0 0 1 1 0 0 0 1 1 0 2 0 0 0 1 1 0 2 0 0 0 0 1 1 0 2 0 1 1 0 0 0 1 0 2 0 1 2 1 2 2 2 0 2 1 1 2 0 0 1 2 2 1 1 1 0 1 2 1 1 1 2 1 2 1 0 2 1 2 0 2 0 0 2 1 2 1 2 1 1 2 0 0 0 0 2 0 0 0 2 2 1 1 1 0 0 1 0 0 0 0 2 2 0 0 0 1 0 0 0 1 1 0 0 0 0 0 1 1 0 0 1 1 0 0 1 1 1 1 0 0 1 1 0 1 2 1 1 2 0 1 0 1 2 0 2 0 0 0 0 0 0 1 0 2 1 2 0 2 0 0 1 0 1 0 1 1 0 1 0 2 0 0 1 1 0 0 0 0 1 2 0 2 1 0 0 0 0 0 1 1 0 1 0 0 0 2 0 0 2 0 0 0 0 2 0 0 1 0 0 1 0 0 0 2 1 0 0 2 0 0 0 0 0 0 0 0 0 0 0 2 1 0 2 0 1 0 0 0 2 2 1 1 1 0 2 0 1 1 1 1 2 2 1 0 1 0 0 1 1 0 1 2 0 0 0 0 0 0 1 0 0 0 1 0 2 2 0 1 1 0 0 0 1 0 2 2 0 2 1 0 0 1 2 0 0 0 0 0 2 0 0 0 0 0 2 0 2 0 2 2 0 0 2 0 2 0 0 2 0 0 1 1 0 2 0 1 0 0 1 1 0 0 0 0 2 0 0 0 1 0 0 0 1 0 0 2 0 1 0 0 0 0 1 2 0 1 1 1 0 2 2 1 2 0 1 1 0 0 0 0 2 0 0 1 0 1 1 0 0 0 0 0 0 0 1 0 2 0 1 0 0 1 0 1 1 0 1 0 2 1 0 1 1 0 0 1 2 0 0 2 2 0 0 0 2 2 1 1 2 0 2 0 0 0 0 0 1 1 2 2 0 0 0 1 1 0 0 0 0 0 2 0 1 2 2 1 2 0 0 1 1 2 1 0 0 0 0 0 1 1 1 0 2 2 0 0 1 1 1 0 0 1 0 0 0 1 1 0 0 1 1 1 2 2 2 2 0 0 1 1 1 1 1 0 0 0 0 1 0 0 1 0 2 0 2 2 0 0 0 2 1 0 0 0 1 2 0 0 0 1 0 1 0 1 0 1 0 0 1 1 0 0 1 1 0 1 1 1 1 0 1 2 0 0 1 0 1 0 1 0 0 0 0 1 0 1 0 0 1 0 2 1 0 0 0 0 1 1 1 1 2 2 0 0 1 1 1 0 0 0 0 2 2 0 0 0 0 2 2 0 0 0 1 0 1 0 0 1 1 2 1 0 1 0 0 0 0 2 0 2 0 0 1 1 0 1 0 0 2 2 0 0 0 2 1 1 2 0 0 0 0 0 2 0 1 0 0 2 1 0 0 0 1 0 0 0 0 1 2 2 0 0 0 0 2 1 0 0 0 1 1 0 1 0 1 0 0 0 1 2 1 1 0 0 1 0 1 0 2 1 2 0 1 0 1 0 1 2 0 1 1 1 1 0 0 0 0 0 0 0 0 0 0 1 0 0 0 1 1 0 0 0 0 0 0 0 0 1 0 2 0 0 1 2 0 0 0 2 1 0 1 1 0 1 0 0 1 0 1 1 1 1 1 1 1 1 1 1 2 0 1 1 0 2 1 0 0 0 1 0 1 2 2 0 1 1 0 2 1 0 1 1 1 1 1 1 2 2 1 2 1 1 2 0 2 2 0 0 2 0 0 0 2 1 0 0 0 0 0 1 0 1 1 0 0 0 0 0 0 0 1 0 1 0 0 0 0 0 0 0 0 1 1 2 0 2 1 2 0 2 1 2 0 1 1 0 0 0 1 1 1 1 1 2 0 0 0 0 1 1 0 1 0 1 2 2 0 1 2 0 0 1 0 1 1 0 2 0 2 0 1 1 0 0 0 1 1 1 2 2 1 0 1 0 1 2 0 2 2 0 0 0 1 0 1 0 1 0 0 1 1 0 0 0 0 0 0 2 0 0 0 2 0 0 1 1 1 2 0 0 0 2 0 0 0 1 1 1 0 2 2 0 0 1 1 0 2 0 0 1 1 0 1 0 0 0 0 0 1 0 1 0 0 0 0 2 0 0 0 0 0 0 0
55 1 2 1 0 0 0 2 1 2 1 0 0 0 0 0 0 0 0 2 0 0 1 2 0 0 0 1 0 1 0 0 2 2 0 0 1 2 1 0 0 0 0 0 0 0 0 0 0 1 1 1 2 2 0 0 1 0 0 0 1 0 0 2 1 1 0 0 1 1 0 0 2 0 0 2 1 1 2 0 1 1 1 1 1 0 1 0 2 2 0 0 1 1 0 0 0 0 0 0 1 2 2 0 2 0 2 2 0 2 1 2 0 0 1 1 1 0 0 0 2 1 2 0 0 1 0 1 2 0 0 0 0 0 1 0 0 0 0 0 1 1 0 0 2 0 2 0 0 0 0 2 2 0 1 0 0 1 0 0 0 0 0 1 1 1 0 0 0 1 1 0 2 1 0 1 1 1 0 1 1 1 0 2 1 1 1 1 0 0 0 1 2 0 2 0 0 0 0 0 1 0 0 2 2 0 2 0 1 1 0 1 0 0 0 1 1 0 0 2 0 0 1 0 0 0 2 1 1 0 0 0 0 0 0 0 0 2 0 0 0 0 2 1 0 2 0 0 1 0 0 1 2 0 0 0 0 0 0 0 0 0 0 0 0 0 0 1 2 0 1 1 0 0 0 1 0 2 2 1 1 1 2 2 0 2 2 2 0 1 1 1 0 2 2 1 2 1 0 1 0 0 0 0 0 0 0 0 1 0 0 2 0 1 1 0 1 0 2 0 2 2 2 1 0 0 1 2 2 2 2 0 0 1 0 0 0 0 2 1 1 1 2 2 1 0 1 0 1 1 1 0 0 2 0 0 0 0 1 1 2 1 1 0 1 0 0 2 2 0 0 0 0 2 0 0 0 1 0 1 0 2 1 2 0 0 0 0 0 0 0 0 2 0 2 0 0 1 0 0 0 0 0 1 1 0 0 1 0 1 0 0 0 0 1 1 0 1 0 1 1 1 0 2 1 2 2 1 0 0 1 0 0 2 2 0 0 0 0 0 2 0 0 1 0 1 1 1 1 1 0 0 0 2 1 1 0 1 0 0 2 0 0 1 0 1 1 1 2 1 0 0 2 0 1 0 1 0 0 1 2 1 1 1 1 1 0 1 1 0 2 2 1 1 1 1 2 1 1 0 0 2 1 1 0 2 1 1 0 0 0 1 0 0 2 0 0 0 1 2 2 2 1 0 0 1 1 1 0 2 1 1 1 0 1 1 0 1 0 0 1 2 0 2 2 0 0 1 1 2 0 0 0 0 2 2 0 1 0 1 0 0 0 0 0 0 0 0 0 0 1 2 1 0 1 1 1 1 1 2 2 1 0 0 0 0 0 0 0 0 0 1 0 1 0 2 0 0 0 1 0 2 0 0 0 2 1 2 2 2 1 0 0 0 2 0 0 0 0 0 1 1 0 0 0 1 1 1 0 0 1 0 0 2 0 1 0 1 2 2 0 1 0 0 2 0 2 0 1 1 0 2 1 1 0 0 0 0 0 0 0 0 1 0 1 2 0 1 1 0 0 1 1 0 0 0 2 0 1 1 0 1 0 2 1 2 1 1 1 0 2 0 2 0 1 0 0 0 1 1 0 1 0 0 2 0 0 1 1 0 0 0 0 1 0 0 0 1 1 1 0 0 0 0 2 1 1 0 0 0 0 0 1 0 1 1 0 0 0 1 1 1 0 1 0 0 1 1 0 1 1 1 0 0 0 0 2 0 2 1 0 1 1 0 0 0 1 0 0 1 1 0 0 0 0 1 0 1 1 2 2 1 1 1 1 1 1 2 1 1 1 1 2 1 1 0 0 0 0 0 0 1 0 0 1 0 0 0 0 2 1 0 2 2 2 2 2 0 2 1 1 2 0 2 2 0 0 1 0 0 2 2 2 0 0 0 0 1 1 1 0 1 0 0 0 1 1 1 0 0 0 1 0 0 1 0 0 0 0 0 1 0 0 0 0 0 2 0 0 1 0 0 0 1 0 0 0 1 0 0 1 1 2 0 0 0 0 0 0 0 2 0 0 2 2 0 2 1 0 0 0 0 1 1 2 1 0 1 0 1 0 0 0 0 1 1 2 1 0 0 0 0 0 0 0 0 0 1 0 0 2 1 0 1 0 1 0 0 0 0 0 1 1 2 2 1 2 1 0 1 2 1 0 2 2 0 2 1 1 2 1 1 0 0 1 0 1 0 2 2 1 0 0 0 0 0 1 0 1 2 2 1 0 0 0 0 0 2 1 2 1 1 0 0 1 0 0 0 1 0 1 0
56 0 0 2 0 1 1 1 0 1 1 0 0 0 0 0 0 0 0 2 0 0 0 2 0 0 0 0 0 0 1 0 0 0 0 0 2 1 0 0 2 2 0 0 0 0 1 0 2 1 0 0 0 0 0 2 0 0 0 1 0 1 0 2 1 2 1 1 0 1 0 2 2 0 1 2 1 1 2 1 0 2 0 0 2 0 0 1 2 2 0 1 1 0 1 1 1 0 0 0 2 1 1 0 1 1 1 1 0 2 0 0 0 0 1 1 1 0 1 0 1 0 1 1 1 0 0 2 2 1 0 0 0 0 0 0 0 0 0 2 0 2 0 0 1 0 0 1 2 1 1 1 0 0 0 2 0 1 0 0 0 0 0 1 0 0 0 1 1 1 0 1 2 2 1 2 1 0 1 0 1 2 0 2 0 0 1 0 0 0 0 0 2 2 0 0 1 0 0 0 0 0 1 1 1 1 2 0 0 1 0 2 2 0 0 1 0 0 1 0 2 2 0 0 0 0 0 0 0 1 0 0 0 0 1 0 0 2 0 0 0 0 2 0 0 1 0 0 2 0 0 0 2 0 1 1 1 0 0 0 0 0 0 0 0 0 1 1 2 1 1 2 1 0 0 0 0 1 2 2 0 2 1 2 0 1 1 1 0 2 0 1 0 2 1 1 1 0 0 0 0 0 0 0 0 0 0 0 0 0 0 1 0 2 2 0 1 0 0 0 1 0 2 1 1 0 2 2 0 1 1 2 0 0 0 0 1 2 0 0 0 1 0 1 1 1 0 1 1 0 0 1 0 1 0 1 1 1 0 0 0 0 0 1 0 0 0 2 2 0 1 1 1 1 0 2 0 1 0 0 2 1 1 1 1 1 1 0 0 0 0 0 1 0 1 1 1 0 0 1 1 1 0 1 1 0 0 0 1 2 0 1 0 0 0 2 0 1 0 0 0 2 0 0 1 2 1 2 0 1 1 0 1 2 2 0 1 1 1 1 0 2 0 1 0 2 0 1 2 1 0 0 0 2 1 1 0 0 0 0 1 0 0 1 0 2 2 2 2 0 0 0 1 1 0 0 0 0 0 0 2 2 1 1 1 0 0 0 2 0 2 2 0 2 1 0 2 0 1 0 1 1 2 0 0 1 2 2 0 0 0 0 0 1 0 2 0 0 1 1 1 1 1 0 0 1 0 0 0 1 1 0 2 1 2 1 2 0 2 0 1 2 0 2 0 2 2 0 2 2 0 0 1 0 2 1 0 1 2 1 0 0 0 0 1 1 1 1 1 1 1 1 0 0 0 0 0 1 0 2 2 1 2 1 2 0 1 0 1 1 0 1 1 1 0 0 0 0 0 0 0 1 0 0 0 2 0 0 0 1 0 0 0 0 2 0 0 0 0 0 0 0 0 1 0 1 1 0 1 1 0 0 0 2 0 0 0 2 2 2 2 0 1 1 2 0 2 0 0 0 0 2 2 0 0 0 1 2 2 0 0 0 0 2 2 2 1 1 0 1 1 0 0 0 1 0 2 1 1 1 0 0 0 1 0 0 2 2 2 0 2 1 0 0 0 0 0 0 0 1 0 0 0 0 2 0 0 1 2 0 1 0 0 1 0 1 0 0 0 0 0 0 1 0 1 1 1 1 1 1 1 2 1 0 2 2 1 0 0 2 1 1 0 0 0 1 1 1 0 0 0 0 1 0 0 2 0 1 1 1 1 0 2 1 0 0 1 1 0 1 0 0 0 0 0 0 0 1 0 1 1 0 1 0 2 0 1 1 1 2 0 2 2 1 0 0 0 0 0 1 1 1 0 0 1 1 0 0 0 2 2 0 0 0 0 2 0 0 2 2 1 2 0 2 1 0 0 1 0 1 0 1 1 1 0 0 0 0 2 0 2 2 1 0 1 0 0 2 0 0 1 0 0 1 1 0 1 0 0 0 0 1 0 0 0 1 1 0 2 0 1 0 0 2 0 0 0 2 0 0 0 0 2 0 0 0 0 0 0 0 1 0 1 1 1 0 1 1 0 0 1 1 0 0 2 2 0 2 1 1 1 0 0 0 1 1 1 1 2 2 0 0 1 1 0 0 0 1 1 1 2 2 0 1 0 0 0 1 0 0 0 0 1 2 1 0 0 0 0 2 2 0 2 0 0 0 1 0 0 0 0 0 0 1 1 0 2 0 1 1 1 0 0 0 0 1 0 0 2 0 0 2 2 2 0 1 1 0 0 2 0 0 0 2 1 0 0 0 1 0 2 1
57 1 1 1 0 1 1 2 0 1 0 0 2 2 2 2 0 0 0 1 0 0 0 2 0 0 0 0 0 0 2 0 2 1 1 0 1 1 0 0 2 2 0 1 0 1 0 0 0 2 0 1 1 1 0 1 1 0 0 0 2 0 1 2 0 0 0 0 0 0 0 0 2 0 0 2 2 0 1 0 0 2 0 0 1 0 0 2 2 2 1 2 0 0 0 2 0 1 1 2 1 2 2 0 2 0 2 1 1 1 0 1 0 2 0 2 0 0 0 0 2 0 1 1 0 1 0 1 1 1 1 1 1 0 0 0 1 0 0 0 1 1 1 0 1 0 0 0 1 1 0 0 0 0 0 0 0 1 0 0 1 1 1 0 1 2 1 0 2 2 0 0 2 1 0 1 0 1 0 0 0 0 0 1 0 0 0 1 1 0 1 0 1 1 0 0 1 0 0 0 0 1 0 2 1 1 2 1 1 2 0 1 1 0 0 0 0 0 2 0 2 0 0 1 0 0 1 0 0 1 0 0 1 1 0 0 0 1 0 0 0 1 1 0 0 2 0 0 2 0 0 0 2 0 0 0 0 1 2 2 0 2 0 0 0 0 0 1 2 0 0 2 1 1 2 2 0 2 1 1 0 2 1 2 0 2 2 2 0 2 1 0 1 2 2 1 1 0 0 0 1 0 0 0 0 0 0 0 1 0 1 0 0 2 2 0 1 0 0 1 0 2 2 2 1 0 0 0 2 2 2 0 0 1 0 0 0 2 0 1 1 1 1 1 0 0 0 0 0 0 0 0 1 1 1 1 1 0 1 0 1 1 0 0 0 0 0 2 2 1 1 1 1 2 1 0 0 1 0 0 1 0 0 0 1 1 0 0 0 0 0 0 0 0 2 0 1 0 0 0 0 0 0 1 2 1 1 1 0 1 1 0 0 0 0 0 0 0 0 1 1 0 0 1 0 2 0 2 1 0 0 1 0 0 1 1 0 1 1 1 1 1 1 0 1 2 0 2 2 1 0 0 0 2 1 0 0 1 0 1 1 0 0 0 0 0 0 2 2 0 1 1 2 0 0 1 0 0 0 2 1 1 1 1 1 1 0 1 1 0 2 2 0 1 0 0 1 0 0 1 0 2 1 1 1 1 1 0 0 0 0 0 0 0 1 0 0 0 0 0 0 2 1 1 1 1 1 0 0 1 1 0 2 2 2 1 0 0 0 1 0 0 0 2 2 0 0 1 1 2 1 0 2 0 1 0 0 1 1 0 0 0 0 0 0 2 2 1 1 1 0 1 1 0 0 1 1 1 0 2 1 1 0 0 0 0 0 0 1 1 0 2 0 0 1 1 2 0 0 0 0 2 1 1 0 1 1 0 1 0 0 0 0 0 2 0 0 0 0 0 0 1 0 0 0 0 2 1 0 0 1 1 0 2 0 1 0 0 1 1 1 0 1 2 2 0 1 0 1 1 0 1 0 0 1 1 0 2 1 0 0 0 0 0 0 1 1 1 0 2 2 0 0 0 0 1 1 2 0 0 0 0 0 1 0 1 2 0 2 0 1 0 0 0 1 0 0 0 0 0 0 0 0 0 1 0 1 1 1 0 0 0 0 2 0 0 0 1 1 1 0 0 0 1 0 1 2 0 1 1 1 1 0 0 0 0 2 0 0 0 0 0 0 1 0 0 1 0 0 0 0 0 1 1 0 0 1 1 2 1 0 0 2 1 1 0 0 1 0 1 0 0 0 0 0 1 0 0 2 2 2 2 0 0 0 2 0 1 0 2 0 1 1 0 0 0 0 1 1 0 0 1 0 0 0 0 1 0 0 2 2 0 0 0 0 2 2 0 1 1 1 1 0 2 1 0 0 2 1 0 0 2 2 0 0 0 0 0 1 1 0 1 1 0 1 1 1 1 0 0 0 1 0 0 0 0 0 0 0 0 1 0 1 0 1 2 1 1 1 1 0 0 1 1 0 0 0 1 1 1 2 2 1 0 0 1 1 1 0 0 1 0 2 1 2 1 1 2 0 0 0 2 1 1 1 1 1 1 1 2 1 0 0 0 1 1 1 1 1 1 0 0 0 1 0 0 1 2 0 0 2 2 0 2 0 1 1 1 1 1 1 1 0 0 0 0 0 0 0 1 2 1 2 0 1 0 0 1 0 1 1 1 0 0 1 1 1 0 1 1 0 0 0 0 1 0 0 0 1 1 1 0 1 2 0 0 2 0 0 1 0 0 0 0 0 0 0 0 0 0 2 0
58 1 2 0 0 0 0 1 0 1 1 0 0 1 0 0 1 0 0 2 0 0 0 1 1 1 1 0 0 0 2 1 0 0 0 0 2 0 0 0 2 2 0 0 0 0 0 0 0 2 1 1 1 1 0 1 0 0 0 0 0 1 0 2 0 0 0 2 0 0 0 0 1 0 1 1 1 2 2 2 0 2 0 0 1 0 0 0 2 2 0 0 1 1 2 2 2 1 0 2 2 1 0 0 1 2 1 2 0 2 1 1 0 2 0 2 0 1 1 0 0 0 2 0 0 1 0 2 2 0 0 0 0 0 0 0 0 1 0 0 2 0 0 0 2 0 1 0 1 1 0 1 0 0 0 1 0 0 0 1 1 0 0 0 1 1 0 1 0 1 1 1 0 1 0 0 1 1 0 1 0 1 0 2 0 0 0 2 0 0 2 1 1 0 1 0 1 0 0 0 0 1 0 1 1 0 2 0 1 0 0 1 1 0 0 1 1 0 0 1 1 0 1 0 0 0 0 0 0 0 0 0 0 0 1 0 0 2 0 0 0 1 0 0 0 1 0 0 1 0 0 1 1 0 0 0 1 0 0 0 0 0 0 0 0 0 0 0 2 2 0 2 0 1 0 0 0 2 2 2 1 1 0 1 0 1 1 0 1 2 1 1 1 2 2 1 2 1 1 0 0 0 1 1 1 0 0 0 0 0 0 1 0 1 1 0 2 1 1 1 1 2 2 1 1 0 0 1 0 0 1 1 0 0 0 0 0 1 1 2 0 0 1 0 0 0 0 0 2 1 1 0 0 1 0 1 1 0 0 2 2 0 0 1 0 0 0 2 2 0 0 2 1 1 1 0 0 1 1 0 2 0 0 0 1 0 1 0 0 0 0 0 0 0 1 1 0 0 0 0 0 0 0 2 2 0 0 0 0 2 0 0 0 0 0 1 0 0 1 1 1 0 0 1 1 1 0 1 0 0 1 0 0 2 2 0 0 0 0 0 1 1 0 0 0 0 0 1 1 1 0 1 0 1 1 1 0 1 0 1 1 0 0 1 0 1 1 2 2 0 1 0 2 0 0 0 0 0 0 0 2 0 1 1 1 0 0 0 1 0 1 1 0 1 1 0 0 0 1 0 1 1 2 0 0 0 1 1 1 0 0 0 0 0 1 1 0 1 1 1 1 2 2 0 0 0 0 0 1 2 1 0 0 0 0 0 0 1 0 0 0 1 0 1 1 1 0 2 0 2 2 0 1 0 2 2 2 1 2 0 2 0 2 0 2 0 0 0 0 0 1 1 2 0 2 2 2 2 0 2 2 1 1 1 0 1 0 0 0 0 0 2 1 0 1 1 2 0 0 0 0 2 1 1 0 0 2 0 1 1 0 0 0 1 1 1 0 0 0 0 1 0 0 1 0 0 1 1 0 0 1 1 1 1 1 0 0 1 1 0 0 0 0 0 1 0 2 0 1 1 0 2 1 1 0 0 0 2 2 0 0 0 1 2 2 2 0 0 1 0 0 1 0 0 1 0 2 0 1 1 0 0 0 0 0 0 0 0 1 0 2 0 0 0 1 0 0 0 0 1 0 1 0 1 1 0 0 1 1 1 0 0 0 2 1 2 1 0 0 0 0 0 0 0 2 2 1 0 2 1 0 0 0 1 1 1 2 0 0 2 0 0 0 0 0 0 0 0 0 0 0 0 0 0 0 1 0 0 2 0 0 1 2 1 0 1 0 1 0 1 0 0 1 0 0 0 0 1 0 0 0 0 1 1 0 1 0 2 0 1 1 0 2 1 0 0 1 2 0 0 1 1 0 0 0 0 1 1 0 1 0 0 0 0 1 1 2 1 2 2 1 2 0 1 1 0 0 0 0 0 1 1 2 1 1 0 0 1 2 0 1 0 0 0 0 0 0 0 0 0 0 2 0 0 0 0 0 0 1 0 0 0 0 1 0 0 0 0 1 1 0 0 1 1 0 1 0 1 1 1 2 2 1 0 0 0 1 0 0 1 2 0 0 2 2 0 2 2 0 0 0 1 1 1 1 1 1 1 0 1 0 0 0 0 0 0 2 1 2 1 0 1 0 2 0 0 2 2 0 0 2 2 0 2 0 0 0 1 1 1 1 1 0 0 0 0 1 0 0 0 2 0 0 2 2 0 2 2 2 2 2 0 0 0 1 1 1 0 1 1 0 0 0 0 0 2 0 0 2 0 0 1 1 1 1 0 2 0 0 2 0 0 1 0 1 0 0 0 1 0 1 0
59 0 2 1 0 0 0 2 0 1 0 0 0 0 0 0 0 0 1 1 1 0 0 2 0 1 1 0 1 2 1 0 1 1 0 0 2 2 0 0 1 1 0 1 0 1 1 0 1 1 1 1 0 0 1 1 1 0 0 0 2 0 0 2 0 0 0 0 0 0 0 2 2 0 1 2 1 0 2 0 0 1 1 1 2 0 0 0 2 2 0 0 0 0 0 0 0 0 0 0 2 1 0 0 2 0 2 1 1 1 1 2 0 1 0 1 0 0 2 0 1 0 2 0 0 2 0 1 2 0 1 1 0 0 1 0 0 1 0 1 0 2 0 0 0 0 0 0 0 0 0 2 0 0 0 0 0 0 0 1 1 0 0 2 1 0 0 0 1 1 0 0 0 2 0 0 2 1 1 1 1 0 1 2 0 0 1 2 0 1 0 2 2 0 2 0 2 0 1 0 0 0 0 1 1 0 1 0 1 0 2 1 1 0 1 1 1 0 1 0 2 2 0 0 0 0 1 0 0 0 0 0 0 0 1 0 0 2 0 0 0 1 2 0 0 0 0 0 2 0 0 1 1 0 0 0 2 1 0 1 0 0 0 1 0 0 1 0 0 0 2 1 0 1 0 1 0 2 1 0 1 1 0 2 0 1 2 1 1 2 1 1 0 2 1 0 2 1 0 0 1 1 2 2 2 0 0 1 0 0 0 2 0 2 2 0 1 0 1 0 2 1 1 2 0 0 0 1 0 0 1 2 0 1 0 1 0 2 0 0 0 0 2 0 0 0 0 1 2 1 1 1 0 1 0 1 1 1 0 0 0 0 1 1 0 0 0 2 2 0 1 1 1 2 0 0 0 2 0 0 0 1 1 1 1 0 1 0 0 0 0 0 2 0 2 0 2 1 0 0 0 0 0 1 1 0 0 0 0 1 1 0 0 0 1 1 1 0 0 0 0 1 1 0 1 2 2 1 0 0 1 0 0 0 0 0 0 1 1 2 1 1 0 1 0 1 0 0 0 2 0 1 0 1 1 0 1 1 1 1 1 0 1 1 0 2 2 2 2 0 0 0 2 1 1 0 1 0 0 2 0 2 2 2 1 1 0 1 0 0 1 1 0 0 1 0 0 0 1 1 1 2 2 0 0 0 2 1 0 0 0 0 0 0 1 1 0 0 0 0 1 2 2 0 0 1 1 1 0 2 1 1 0 0 0 1 0 1 1 0 2 2 0 1 1 2 1 0 2 0 0 0 1 0 2 0 0 1 2 0 2 0 0 2 0 1 1 0 0 1 1 2 0 0 0 0 0 0 0 0 2 0 0 1 1 0 0 0 1 0 0 2 2 0 0 0 1 1 0 1 1 1 0 0 0 2 1 1 1 1 2 0 0 1 1 1 0 0 0 0 1 1 0 0 0 0 2 1 0 0 1 2 0 2 0 2 0 2 2 2 0 1 0 0 2 0 2 1 2 2 0 1 2 0 0 0 0 2 2 0 0 0 0 1 1 2 0 1 0 0 0 1 0 0 1 0 2 1 1 1 0 1 0 1 1 1 0 0 2 0 2 1 1 0 0 0 0 1 2 2 0 1 0 0 0 0 0 2 2 1 0 0 1 1 1 1 0 2 2 2 0 0 1 0 1 1 1 0 1 1 0 0 0 0 0 0 0 0 0 2 1 1 0 1 0 0 1 0 0 0 0 0 0 2 0 0 0 1 2 0 0 1 2 0 0 0 2 1 0 1 0 0 0 0 0 1 1 1 2 2 2 1 0 1 0 1 0 2 1 2 0 1 2 0 1 0 0 0 0 1 0 0 0 0 0 0 2 0 0 2 2 0 1 0 1 1 1 1 1 1 1 2 0 2 2 0 0 0 0 1 0 0 2 0 0 0 0 0 1 0 0 1 0 0 0 0 0 1 0 0 0 1 0 0 0 0 0 0 0 0 1 0 0 0 0 0 1 0 2 0 1 0 1 1 0 0 0 0 1 0 1 1 1 0 0 0 1 0 2 0 1 0 0 1 1 0 1 2 1 0 0 1 2 2 2 2 0 1 0 1 1 0 0 0 0 0 1 2 2 2 0 0 1 1 1 0 0 1 1 2 2 2 0 0 2 1 1 0 0 0 0 0 1 1 0 0 1 0 0 0 2 0 0 1 1 1 2 0 0 0 2 0 0 0 0 0 0 0 1 1 1 0 0 0 0 0 0 0 1 0 0 1 0 0 0 0 0 1 0 2 0 0 1 0 1 0 1 0 0 0 2 1
60 1 1 1 0 0 0 0 0 1 1 1 0 0 0 0 0 0 1 1 1 1 0 1 1 1 1 0 0 0 1 0 1 1 0 0 1 2 0 0 0 0 1 1 0 1 0 0 2 2 0 0 0 0 2 1 1 0 0 1 1 0 0 2 1 1 1 0 0 0 0 0 2 0 0 2 2 1 2 0 1 2 0 0 0 0 0 1 2 2 0 0 0 0 0 1 0 2 2 2 0 2 1 0 2 0 2 1 1 1 1 2 1 2 1 2 1 1 1 0 1 0 1 1 0 1 0 1 1 0 0 0 0 0 1 0 1 0 0 1 0 2 0 0 2 0 0 0 0 0 0 2 0 0 0 0 0 1 0 0 1 1 0 0 1 1 0 1 0 1 1 1 0 1 0 1 1 0 0 1 0 1 1 2 0 0 1 1 1 0 1 0 1 1 0 0 1 0 0 0 0 1 0 2 2 0 2 0 1 0 1 0 0 0 0 0 0 0 1 1 1 2 0 0 0 0 1 0 0 2 0 0 0 0 1 0 0 2 0 0 0 0 2 1 1 2 1 0 2 0 0 0 1 0 0 0 0 2 2 2 0 2 0 0 1 0 1 1 2 1 1 1 1 0 0 0 0 1 2 1 0 2 1 1 0 1 1 0 1 2 0 1 1 2 1 1 2 0 0 0 0 0 1 1 1 0 0 2 1 0 1 2 0 2 2 1 1 0 0 1 0 2 0 2 0 0 1 0 1 1 2 1 0 2 0 0 0 1 1 0 0 0 2 1 0 0 0 0 1 0 1 0 1 2 1 0 1 0 0 1 1 0 2 0 2 1 0 2 2 0 1 1 0 2 0 0 0 1 0 0 0 0 1 1 1 1 0 0 0 0 0 0 1 0 2 0 1 0 1 1 1 1 0 2 2 0 0 1 0 1 1 0 0 0 1 2 1 0 1 0 0 1 0 0 1 2 0 0 1 0 0 1 0 1 1 0 0 0 0 0 2 0 0 0 1 1 0 1 2 1 0 1 0 2 1 0 1 0 1 0 2 0 0 1 0 2 2 1 2 1 0 0 2 0 2 0 2 0 0 1 0 2 2 2 1 1 0 1 0 0 1 1 0 1 1 0 0 0 0 1 0 2 1 1 0 1 1 0 0 0 0 0 0 0 1 0 0 0 1 2 2 1 1 0 0 1 1 1 0 1 1 1 0 0 0 0 1 0 0 1 0 1 0 2 1 0 0 1 1 2 0 0 2 0 2 2 2 0 2 0 1 0 1 1 1 0 0 1 1 0 0 1 1 0 0 0 1 1 0 1 2 0 2 1 1 1 1 0 0 0 1 1 2 1 0 0 0 1 0 1 1 1 0 1 0 2 0 1 2 1 1 0 0 0 2 0 0 0 0 0 1 1 0 1 0 1 1 1 0 0 0 1 0 1 0 0 2 1 2 1 0 0 0 1 2 0 2 0 0 0 1 1 0 0 1 1 0 2 2 0 0 0 1 1 1 2 0 0 1 1 1 0 1 0 0 0 2 1 0 0 0 0 0 2 1 1 1 0 2 1 0 1 0 1 1 0 0 1 0 1 1 0 0 1 1 0 0 2 1 0 0 0 0 1 0 1 1 2 1 1 1 0 0 0 1 2 0 0 0 0 0 1 0 0 0 0 0 0 0 0 0 0 0 0 0 0 1 0 0 0 0 0 0 0 0 1 0 2 2 2 2 1 2 0 0 1 1 0 0 2 0 0 1 0 0 0 0 1 1 2 2 1 1 1 1 0 1 2 0 1 1 0 1 0 0 0 1 2 0 0 2 2 0 0 1 0 1 0 0 2 2 1 1 0 0 2 1 1 2 1 1 1 0 2 2 0 0 2 0 0 0 2 2 0 0 0 0 0 1 0 0 0 1 0 1 0 1 0 0 0 0 2 0 1 0 1 1 0 0 1 1 0 0 0 0 1 1 1 1 2 0 0 1 1 0 1 0 1 2 2 2 2 2 0 0 0 0 1 0 0 0 1 1 2 2 0 2 2 1 0 0 0 1 1 1 1 1 1 2 2 2 0 0 0 0 0 1 0 0 0 0 0 1 1 0 0 1 0 0 1 1 1 0 0 0 0 0 0 0 0 0 0 2 1 1 0 0 0 0 1 2 0 2 0 0 0 0 0 1 1 0 1 1 0 2 1 2 0 1 1 0 0 1 1 0 0 0 0 2 0 0 1 1 1 0 0 1 0 0 1 0 0 0 0 0 1 0 0 0 0 0 0
61 0 0 2 0 1 1 2 1 1 1 0 0 0 0 0 1 0 0 2 0 0 0 2 0 0 0 0 1 1 0 1 0 0 0 0 2 1 0 0 2 2 0 0 0 0 0 0 1 0 0 1 1 1 0 0 2 0 0 0 0 1 0 2 1 1 1 0 0 0 1 2 2 1 1 2 1 1 1 0 1 2 1 1 1 0 0 0 1 1 0 0 2 0 0 0 0 1 0 1 1 2 0 0 2 0 2 1 1 1 1 2 1 2 2 2 1 0 1 0 1 0 1 1 0 1 0 1 2 1 2 2 0 0 1 0 1 0 1 1 1 1 0 0 1 0 2 0 1 1 0 1 0 0 0 0 0 0 0 0 1 0 1 0 2 2 0 1 0 1 0 0 0 2 0 1 1 0 0 0 0 1 1 2 0 0 2 0 0 0 1 0 2 0 2 0 2 0 0 0 0 0 1 1 1 0 2 1 0 1 1 1 1 0 0 1 1 0 1 0 2 1 0 0 0 0 0 0 0 1 0 0 0 0 2 0 0 2 0 0 0 1 1 0 0 2 0 0 1 1 1 0 1 1 0 0 0 1 1 0 0 0 0 1 1 0 0 2 0 0 0 2 0 0 0 0 0 1 2 1 0 2 0 1 1 1 2 1 1 2 1 1 0 2 2 0 2 1 0 1 1 1 1 1 0 0 0 0 2 0 2 0 0 1 1 0 1 1 1 0 1 2 2 1 1 0 1 1 0 0 1 1 0 1 0 0 0 0 2 0 0 0 1 0 0 0 1 1 2 1 2 0 0 2 0 0 2 0 0 1 1 0 2 0 1 0 0 2 2 1 1 1 1 1 0 1 0 2 2 1 0 1 0 0 0 0 0 0 0 0 0 0 1 0 2 0 1 0 1 1 0 1 0 0 1 1 0 1 0 1 0 0 0 0 2 2 2 0 1 1 1 0 1 0 1 2 0 1 0 1 0 0 0 1 1 0 0 0 1 1 0 1 0 0 0 1 0 1 1 2 0 0 0 2 2 1 1 0 0 0 2 0 1 1 0 1 1 1 1 1 1 0 2 1 1 0 0 0 0 1 1 1 1 1 2 2 0 0 0 1 1 0 0 2 1 0 1 1 1 1 1 1 2 0 0 0 2 1 0 0 0 1 0 0 0 1 0 0 1 0 0 2 2 0 0 1 1 0 1 2 1 0 1 0 1 1 1 1 0 1 1 1 1 0 0 0 0 0 2 1 0 0 0 0 1 1 1 0 1 0 1 0 0 1 0 1 1 0 0 0 1 1 0 0 0 0 1 1 0 1 1 0 1 1 1 1 0 0 1 0 0 1 1 0 1 0 0 1 0 1 1 1 0 1 1 2 1 0 1 0 0 0 0 0 1 0 0 0 0 0 0 0 0 0 0 1 1 1 0 0 1 0 0 1 0 1 1 0 2 1 0 1 0 0 1 0 2 0 1 1 0 1 1 0 0 0 0 2 2 0 0 0 0 1 1 1 0 1 0 1 1 0 1 0 0 0 1 0 2 2 0 0 0 1 1 1 1 1 2 0 1 1 0 0 2 0 0 0 1 1 1 0 0 0 1 0 1 2 2 1 0 0 0 1 1 1 0 1 1 1 0 0 0 1 0 2 1 0 1 1 1 2 0 1 1 1 1 0 0 1 1 1 0 1 0 0 1 0 0 0 0 0 0 0 0 0 0 2 2 2 1 2 2 0 0 0 1 2 0 0 0 0 0 0 0 0 0 0 2 2 2 2 2 1 1 1 0 1 1 2 0 2 2 2 0 0 0 0 0 0 0 1 0 1 0 0 1 0 0 2 2 0 0 0 2 0 1 0 2 2 2 2 0 2 1 0 0 1 0 0 0 1 1 1 0 0 0 0 1 0 0 0 0 0 0 0 0 0 0 0 0 2 0 0 1 0 1 0 0 0 1 0 0 0 0 1 1 0 2 0 0 0 2 1 0 1 0 0 0 1 1 1 2 0 0 1 0 0 0 1 2 0 0 1 1 0 1 2 0 1 0 1 0 0 2 1 0 1 0 0 0 0 0 0 1 1 1 1 1 0 1 0 1 1 1 0 0 0 0 0 2 2 0 2 0 0 0 1 0 2 0 0 0 1 1 0 1 0 0 1 2 0 2 0 0 0 0 0 0 1 1 0 0 0 2 2 2 0 2 1 1 0 0 0 0 2 0 1 2 1 1 2 1 2 0 0 2 0 0 1 0 0 0 1 1 0 0 0 0 0 2 1
62 0 1 2 0 0 0 1 0 1 1 1 0 1 0 0 1 0 0 2 1 1 0 2 0 0 0 0 0 0 1 1 1 0 1 0 1 1 0 0 0 0 0 2 0 1 1 0 1 0 0 1 0 0 1 0 2 0 0 0 0 2 0 1 0 1 1 0 0 0 1 0 2 0 0 2 2 2 2 1 1 2 1 1 1 0 1 0 2 2 0 0 1 0 0 1 0 1 1 2 1 1 1 0 2 1 2 2 0 2 1 2 0 0 0 0 0 0 1 0 1 0 1 1 0 1 0 0 0 0 0 0 0 0 1 0 0 0 0 0 1 2 0 0 1 0 0 0 0 0 1 0 0 0 0 1 1 2 0 1 2 1 1 1 1 2 1 0 2 2 0 0 0 1 0 1 0 0 0 0 0 0 1 2 0 0 2 1 0 0 2 0 1 0 1 0 0 0 0 0 0 0 0 2 2 0 2 0 2 0 0 1 2 0 0 0 0 0 2 0 2 0 0 0 0 0 0 0 0 0 0 1 0 0 2 0 0 2 0 1 0 0 2 1 0 2 0 1 1 1 1 0 2 0 0 0 0 2 2 2 0 2 0 0 1 1 1 1 2 0 0 1 0 1 0 0 0 2 2 1 1 1 1 1 1 2 2 2 1 2 2 0 1 1 1 1 2 0 0 0 0 0 0 0 0 1 1 0 0 1 0 1 0 1 1 0 2 0 0 1 0 2 1 2 1 0 1 1 1 1 1 0 0 1 0 0 0 1 0 2 0 1 1 2 0 0 2 0 1 0 0 0 0 2 0 0 1 1 0 1 1 0 1 0 1 1 0 0 0 0 0 0 1 2 0 1 0 1 0 0 0 0 0 0 1 0 0 0 0 0 0 0 0 0 2 0 1 0 1 1 1 1 0 2 2 0 0 0 0 2 0 0 0 0 0 0 0 0 1 0 0 0 0 1 0 2 0 1 0 0 0 0 0 0 0 0 0 0 0 0 0 2 1 1 2 2 0 1 1 1 0 0 0 2 1 0 1 2 1 1 0 0 0 1 0 1 1 2 2 0 1 1 1 1 1 0 1 0 0 1 1 1 1 1 2 0 0 0 1 1 1 2 1 1 0 0 0 2 2 0 0 2 2 0 0 0 2 1 0 0 0 1 0 1 1 1 1 0 1 1 1 1 2 2 2 0 0 1 0 2 0 1 1 1 0 0 1 0 0 0 0 2 0 1 1 0 0 1 1 1 0 0 1 0 2 1 0 0 0 1 0 0 0 0 1 1 1 0 0 0 0 2 0 0 0 0 0 0 0 2 1 0 2 1 1 1 1 0 0 0 0 1 0 2 0 1 0 0 0 1 1 1 0 0 0 2 1 1 1 0 0 0 1 1 1 1 0 0 0 0 1 1 0 0 0 2 1 1 0 0 1 1 0 1 0 0 1 0 2 1 2 0 0 0 1 0 2 0 0 0 0 1 1 2 0 0 0 2 2 0 0 0 1 0 0 1 0 0 0 1 1 2 0 0 0 0 2 1 0 0 0 0 0 2 2 2 1 1 1 1 1 1 0 0 0 0 0 0 1 2 0 1 0 0 0 0 1 1 2 0 0 0 0 2 0 1 1 0 0 0 0 0 0 0 2 1 1 0 1 1 1 1 0 0 1 1 2 0 0 1 0 0 0 1 0 0 2 1 1 2 0 2 0 1 0 0 0 1 2 1 1 2 2 0 0 0 1 0 0 1 0 0 1 0 0 1 0 0 1 1 1 1 1 1 0 1 0 2 0 0 2 0 2 1 0 0 0 2 0 0 2 2 0 0 0 0 1 0 0 2 1 0 0 0 1 1 2 0 2 2 2 1 0 1 1 0 0 1 0 1 0 1 2 0 0 1 0 0 2 1 0 1 2 1 2 1 2 0 0 1 0 1 0 0 0 1 0 0 0 0 1 0 0 0 0 2 2 0 1 1 0 0 1 1 0 0 0 1 2 2 2 2 2 0 0 0 0 0 0 0 0 0 0 0 0 0 0 2 0 0 0 2 2 1 2 2 0 1 0 0 0 0 1 1 1 1 1 0 0 0 0 0 0 1 0 0 0 0 1 1 2 2 0 1 0 0 0 2 0 0 0 0 2 0 0 0 2 0 0 0 2 1 2 0 0 0 1 0 0 1 1 1 0 0 0 0 0 0 0 1 0 0 1 1 0 2 0 0 0 0 0 0 0 0 0 0 0 0 0 2 0 0 0 1 1 0 1 1 1 1 2 1
63 0 0 2 0 1 1 2 1 2 2 0 1 1 1 1 0 0 0 1 1 1 1 1 0 1 1 0 1 2 1 0 1 1 0 0 1 1 0 0 0 0 0 0 0 1 1 0 0 2 0 2 0 0 2 1 0 0 0 0 0 1 0 0 0 0 0 1 0 0 0 2 2 0 1 2 0 1 1 1 0 2 1 1 1 0 1 1 2 2 1 1 1 0 0 1 0 2 1 1 0 2 1 0 2 1 2 2 0 2 1 1 0 1 0 1 0 0 0 0 2 0 2 0 0 2 0 0 0 0 0 0 0 0 1 1 0 1 0 1 2 1 0 0 0 0 0 0 0 0 1 0 0 0 0 0 0 0 0 0 1 1 0 1 1 2 0 0 1 2 0 0 1 0 0 1 0 0 0 0 0 1 1 2 1 1 1 0 0 0 0 0 2 0 2 0 1 0 0 0 0 2 0 1 1 0 2 0 2 1 0 1 1 0 0 0 1 1 0 2 0 0 0 0 0 0 1 0 0 1 0 1 1 1 1 0 0 2 1 1 0 0 1 0 0 2 0 0 1 0 0 0 2 0 1 1 2 0 0 0 0 0 0 0 0 0 0 0 1 0 0 2 0 1 1 1 0 2 2 1 0 0 2 2 0 2 2 2 0 2 1 1 0 2 2 0 1 1 0 0 0 0 0 0 0 0 0 0 0 0 0 0 0 2 2 0 1 0 0 2 0 2 1 1 0 0 2 1 0 0 2 0 0 1 0 0 0 1 1 1 0 0 1 0 0 1 0 0 2 1 2 0 0 2 0 0 1 1 1 0 1 1 2 0 0 0 0 2 2 0 0 0 1 2 1 0 0 2 1 0 0 0 2 2 1 2 1 0 0 0 0 0 1 2 2 0 2 1 0 1 0 1 0 1 1 0 0 0 0 2 0 1 1 0 1 1 0 1 0 0 0 2 0 0 0 2 1 0 0 0 0 0 0 0 2 2 0 0 1 0 1 1 0 1 0 1 0 1 2 2 0 0 0 2 2 2 0 0 1 0 2 0 1 0 1 2 1 2 2 0 0 0 2 0 1 0 1 0 0 1 1 1 1 1 2 1 0 1 0 1 0 1 0 1 0 0 1 0 2 0 1 2 1 1 1 0 2 2 0 0 0 1 0 0 0 1 0 1 1 2 2 2 1 0 1 0 0 0 0 1 1 0 0 0 0 0 0 1 1 1 1 1 0 0 0 1 0 0 2 0 0 0 0 0 2 1 0 0 1 0 0 0 0 1 0 0 0 1 1 0 0 1 2 0 1 2 2 1 0 1 2 1 1 1 0 0 0 0 0 0 0 1 0 1 0 1 0 0 0 0 0 2 1 1 0 2 0 0 1 1 2 0 0 1 0 1 0 0 1 0 1 2 0 0 0 2 0 1 0 0 1 1 0 1 0 0 1 1 2 2 1 1 0 1 1 0 2 0 1 1 0 1 1 2 0 0 0 2 2 1 1 0 1 1 1 1 0 1 1 1 1 0 0 0 0 0 2 2 1 1 0 0 0 2 0 2 2 0 0 2 1 1 0 0 1 0 0 0 1 2 1 1 0 1 2 0 1 2 2 0 0 0 0 1 0 1 0 1 1 1 0 0 0 0 0 1 1 1 1 1 0 2 0 0 0 0 1 0 0 0 0 0 0 0 0 0 1 0 0 0 0 0 0 0 0 0 0 0 0 0 0 0 2 0 0 2 1 0 0 2 0 0 0 1 1 0 0 2 0 0 2 0 0 0 0 2 0 1 1 2 0 2 2 0 1 0 0 0 0 0 0 2 0 0 1 0 2 0 0 2 1 0 0 0 0 2 2 1 1 1 1 1 0 2 2 0 0 0 0 0 0 0 2 0 0 0 0 0 1 0 0 0 1 0 1 0 1 1 0 1 1 1 0 0 0 0 0 0 0 0 2 0 0 0 0 1 2 0 2 0 1 0 1 1 0 1 0 0 1 1 2 2 1 0 0 0 1 1 0 0 0 1 0 2 2 1 2 1 1 0 1 0 2 2 1 1 1 1 0 0 0 0 0 0 1 1 1 1 2 2 0 0 0 0 0 0 2 0 0 0 1 1 0 0 0 0 0 0 0 1 1 1 1 1 0 0 1 0 0 1 2 1 0 2 1 0 1 1 1 1 0 1 0 0 0 0 0 1 1 0 1 0 1 1 0 0 1 0 2 1 0 2 1 1 0 0 0 1 0 2 0 0 0 0 1 0 0 0 1 0 2 0
64 1 1 1 0 1 1 1 0 1 1 1 1 1 0 0 0 0 0 2 0 0 1 2 0 1 1 0 2 2 0 0 2 1 0 0 2 2 1 0 0 0 0 0 0 2 1 0 0 2 0 1 1 1 1 1 0 0 0 2 0 0 0 1 0 1 1 1 0 0 0 2 2 0 0 2 2 1 1 1 0 2 0 0 2 0 1 1 2 2 0 1 1 1 1 1 1 1 1 2 1 2 0 1 2 1 2 2 0 2 0 0 1 1 1 1 1 0 0 0 2 0 2 0 0 2 0 1 1 0 0 0 0 0 1 0 0 0 0 2 0 2 1 0 2 0 1 0 1 1 0 1 1 0 0 0 0 0 1 1 1 0 0 2 0 2 0 0 0 1 1 1 0 1 1 0 1 0 0 1 1 1 0 1 0 0 1 2 2 0 2 0 2 2 1 0 1 0 0 0 0 0 0 1 1 0 1 1 1 0 0 1 1 0 0 0 0 0 1 1 1 1 1 0 0 1 1 0 0 1 0 1 0 0 1 0 0 2 0 0 0 0 2 0 0 2 0 0 1 1 1 1 0 0 1 1 2 0 0 0 0 0 0 0 0 0 0 0 1 0 0 1 0 0 0 1 0 2 2 1 0 0 0 2 0 2 2 0 2 2 2 2 1 2 1 1 2 2 0 2 2 0 2 2 2 0 1 1 1 0 1 0 0 1 1 0 2 0 0 1 1 1 0 1 1 0 1 1 0 0 1 2 1 1 0 0 0 2 0 0 0 0 0 2 0 0 0 1 2 0 1 1 0 0 0 2 0 1 0 0 0 0 2 0 2 1 0 2 2 0 1 1 0 2 1 1 0 2 1 0 0 1 0 0 0 0 0 0 0 0 0 0 0 0 1 1 0 0 1 1 0 1 0 1 1 0 0 1 0 2 0 0 0 0 0 2 0 1 0 0 0 1 0 1 1 2 0 0 0 0 0 0 1 1 1 1 0 0 1 1 0 1 0 0 0 1 0 2 2 2 0 1 0 0 0 0 0 0 0 0 2 0 0 2 0 2 2 2 2 0 0 0 2 1 0 0 0 0 0 1 1 1 2 2 0 0 1 0 0 0 0 0 1 1 1 0 1 0 1 0 0 2 2 0 0 0 2 1 0 0 0 1 0 0 1 0 0 0 0 1 2 1 1 0 0 0 0 2 0 2 0 2 1 0 1 0 1 1 0 0 2 2 0 1 1 0 0 1 1 1 0 0 0 0 2 2 1 1 1 1 0 0 0 0 0 2 2 0 0 1 0 1 1 0 0 1 1 0 0 1 2 0 1 1 0 1 0 0 1 0 0 1 1 1 1 1 1 0 0 1 0 1 0 0 0 1 1 2 2 0 0 0 0 0 0 1 0 0 0 0 2 2 0 1 0 1 0 1 0 0 1 0 0 2 0 1 0 0 2 1 1 0 0 0 1 0 2 0 0 0 0 2 0 0 1 1 0 2 2 0 0 0 2 1 2 2 1 1 0 0 0 2 0 0 1 1 1 0 2 2 0 0 1 0 0 1 1 0 1 0 2 0 0 0 1 0 0 0 1 1 0 1 0 0 2 0 0 2 2 0 1 0 0 2 0 0 1 1 1 1 0 0 0 0 1 0 2 0 1 0 0 1 0 1 1 1 1 0 0 0 0 0 1 0 0 0 1 0 0 0 0 0 1 1 0 0 0 0 2 0 0 0 2 0 1 0 0 0 0 0 0 0 0 0 0 0 0 1 1 1 0 0 0 0 0 2 0 2 1 2 0 1 2 0 0 0 0 1 1 0 0 0 0 0 1 0 0 0 0 2 2 0 0 0 0 2 1 0 2 2 2 2 0 1 1 0 0 1 0 1 1 1 1 0 0 0 0 1 1 0 1 0 1 1 1 1 1 0 0 0 0 2 0 0 1 0 1 0 0 0 1 0 0 0 0 1 1 0 2 0 1 0 0 2 0 0 0 1 0 2 2 2 2 0 0 0 0 0 0 0 1 0 0 1 1 0 1 1 1 0 1 1 1 1 1 1 0 2 0 1 1 0 0 0 1 1 1 1 2 2 0 0 0 1 0 0 1 0 1 1 2 2 0 1 1 0 0 1 0 0 0 0 1 2 1 0 0 1 0 2 2 0 0 1 1 0 2 0 0 0 2 0 0 0 0 1 0 0 2 2 0 0 0 0 0 0 1 0 1 0 0 0 1 1 0 1 2 2 1 2 1 1 0 0 0 0 1 0 0 0 0 0
65 1 2 0 0 0 0 1 0 2 1 0 1 1 1 1 0 0 0 1 0 0 0 2 0 0 0 1 1 1 1 0 1 1 1 0 1 2 1 1 1 0 0 1 0 1 0 0 2 1 0 1 0 0 0 2 0 0 0 0 0 1 1 2 0 0 0 1 0 0 0 2 2 0 1 2 1 1 2 0 1 1 1 2 1 0 0 0 1 1 0 0 1 0 0 2 0 0 0 2 2 1 2 0 2 0 2 0 1 1 0 1 0 1 0 1 0 0 0 0 2 0 1 1 0 1 0 1 2 1 1 1 1 0 0 0 2 1 0 2 1 1 0 0 1 0 0 0 0 1 0 1 1 0 0 0 0 0 0 0 1 1 0 1 1 1 1 0 1 2 0 0 1 0 0 1 1 0 0 0 0 0 0 2 0 0 1 0 0 0 1 1 2 0 2 0 1 0 0 0 0 0 0 0 0 0 1 0 2 0 0 0 1 0 0 0 0 1 2 1 1 0 0 0 0 0 2 0 0 1 0 1 0 1 1 0 0 2 0 0 0 0 2 0 0 2 0 0 2 0 0 1 1 1 0 0 1 0 0 0 0 0 0 1 1 0 0 1 1 0 0 1 0 1 0 0 0 1 1 1 0 0 1 1 0 1 1 2 0 2 1 0 2 2 2 2 0 1 0 0 0 0 0 0 0 0 0 0 0 0 0 2 0 0 0 0 2 1 0 1 0 1 1 0 2 0 2 1 1 1 2 2 0 2 0 0 1 0 2 0 1 1 1 1 1 1 0 1 2 1 1 1 0 2 0 0 0 0 0 2 2 0 2 0 1 0 0 1 1 0 0 0 1 2 0 0 0 2 0 0 0 0 1 1 1 0 1 1 1 0 0 0 1 0 2 0 2 1 1 2 1 1 0 1 1 0 0 0 0 1 2 0 0 0 1 2 1 1 0 0 0 2 1 1 1 1 0 1 0 0 1 0 1 1 1 2 0 0 1 1 1 0 0 0 1 1 0 1 2 0 1 0 0 1 1 1 0 1 1 1 1 0 0 0 0 0 0 2 2 0 1 1 1 2 0 1 0 0 0 1 1 1 1 1 1 0 0 0 0 1 1 0 0 1 1 0 1 0 1 1 0 2 1 1 0 0 2 1 0 0 0 1 0 0 0 0 0 1 0 1 1 2 1 0 1 0 0 1 1 2 0 0 1 0 1 0 1 1 0 0 0 2 0 1 1 0 0 1 1 1 0 0 0 0 1 1 0 1 1 1 1 0 0 0 0 0 0 1 1 1 0 1 2 0 0 2 2 0 0 2 1 1 1 2 1 1 0 0 2 1 0 1 1 1 0 0 0 0 1 0 0 2 0 2 0 2 0 2 1 1 1 0 0 1 1 1 0 0 0 0 0 0 1 0 1 0 2 2 0 0 0 0 1 1 0 1 0 0 2 1 0 1 0 0 2 0 1 0 1 1 1 1 1 0 1 1 0 1 1 0 0 0 1 1 1 1 0 1 0 1 1 1 1 1 0 0 1 0 0 0 2 0 0 0 0 0 1 1 2 0 1 0 0 0 1 0 0 1 2 2 0 1 1 0 2 0 1 1 2 1 1 0 0 1 0 0 0 0 0 0 0 0 0 0 1 0 2 1 0 0 0 2 0 1 1 1 1 0 0 0 0 0 0 0 0 1 1 1 0 1 0 1 0 1 0 2 1 0 1 0 0 1 2 0 0 1 1 1 0 1 1 0 1 1 1 1 0 0 2 2 2 2 1 1 1 1 1 1 0 2 0 1 2 1 0 0 0 1 1 1 1 1 0 1 0 0 0 1 0 1 0 0 0 0 0 2 0 1 2 1 1 1 0 2 2 0 0 2 0 0 1 2 2 0 0 0 0 0 1 0 0 0 0 0 0 0 0 0 0 0 0 2 0 0 1 0 1 0 0 0 1 0 0 0 0 0 1 0 1 1 0 0 1 1 0 0 0 0 1 2 2 2 2 0 0 0 0 1 0 0 2 0 0 1 1 0 1 2 0 0 0 2 1 1 1 1 1 2 0 1 0 0 0 0 1 1 1 2 2 1 0 1 0 0 0 0 1 1 0 0 2 1 1 1 1 1 0 1 0 2 0 0 1 1 0 0 1 1 0 1 2 0 0 1 1 0 2 0 0 0 2 0 0 0 0 0 0 0 2 1 0 0 0 0 2 0 1 0 0 0 0 0 1 1 0 1 1 1 1 1 1 1 0 1 1 0 0 0 0 0 0 0
66 1 1 1 0 0 0 2 0 2 2 0 0 0 0 0 0 0 1 1 0 0 0 2 0 0 0 0 2 2 1 2 0 0 1 1 2 1 0 0 2 2 0 0 0 0 0 0 0 2 1 1 1 1 0 1 0 0 0 0 2 0 0 1 1 1 1 0 0 0 0 1 2 0 1 2 1 1 2 0 1 2 1 1 1 0 0 1 2 2 0 1 0 0 0 1 0 0 0 2 2 2 0 1 2 0 2 0 2 0 0 2 1 1 2 2 2 1 1 0 1 0 2 0 0 2 0 0 1 0 0 1 0 0 0 1 0 0 0 1 0 2 0 0 0 0 0 0 1 1 0 1 0 0 0 0 0 0 0 1 1 0 0 1 0 0 0 0 2 2 0 0 0 2 0 0 2 1 0 0 0 0 0 1 1 1 0 0 0 0 1 0 2 1 2 0 0 0 0 0 0 0 0 1 1 0 1 0 2 0 1 1 2 0 0 1 1 0 1 1 1 0 0 0 0 1 0 0 0 2 0 0 1 1 0 0 0 2 0 0 0 1 2 0 0 1 0 0 1 0 0 0 0 0 0 0 1 1 0 0 0 0 0 0 0 0 0 0 1 0 0 1 0 0 0 0 0 2 2 1 0 2 1 2 0 2 2 2 0 2 0 0 0 2 1 1 2 1 0 1 1 0 0 0 0 0 0 0 1 0 0 1 0 2 2 0 1 0 1 1 1 2 1 1 0 0 0 2 1 1 1 2 0 2 1 1 0 0 2 0 0 0 1 2 0 0 1 0 2 1 1 0 1 2 1 0 2 2 1 0 1 1 2 0 1 0 0 2 2 0 0 2 1 1 0 0 0 1 0 0 1 0 1 1 1 1 1 0 0 0 0 1 1 0 2 0 1 0 1 1 1 1 0 1 1 0 1 2 0 2 0 0 0 0 1 1 1 0 2 0 0 0 1 0 0 2 1 0 0 0 0 0 1 1 1 1 0 1 1 2 1 1 0 0 0 1 1 0 2 1 0 0 0 2 2 2 0 2 1 2 1 0 0 0 0 1 1 1 1 1 1 0 2 0 2 0 2 1 1 0 1 2 1 1 1 0 0 0 1 0 1 0 1 0 0 0 1 1 2 0 1 1 2 1 0 1 1 1 0 0 0 0 0 0 0 2 0 0 1 1 1 2 2 0 1 1 1 2 0 2 0 2 2 1 1 0 0 0 1 2 0 1 1 0 0 0 0 1 1 2 1 0 0 0 2 2 1 0 0 2 0 0 1 0 0 1 1 1 1 0 0 0 0 0 0 0 1 2 0 2 2 0 1 1 2 0 1 0 0 0 0 0 1 1 2 0 0 0 0 1 0 0 0 0 0 1 1 0 0 0 2 0 0 0 2 0 0 0 1 0 0 1 0 0 0 2 0 1 0 0 1 0 2 0 0 1 1 1 2 1 0 0 1 1 1 0 2 1 1 1 1 1 0 0 1 1 0 1 1 0 0 0 1 0 0 1 0 0 1 1 1 0 1 0 1 0 1 1 1 1 0 0 0 1 2 2 0 1 2 0 2 0 0 0 0 0 0 0 2 2 0 1 0 1 0 0 1 1 1 0 2 1 0 1 0 0 0 1 0 1 0 1 0 0 0 1 1 0 1 1 1 1 0 1 1 1 1 0 0 1 1 1 1 0 0 0 2 0 0 0 0 0 0 1 0 0 0 0 1 0 0 0 2 0 0 1 1 1 0 1 0 0 0 0 0 0 0 1 0 0 0 0 0 0 1 1 1 2 0 2 0 0 2 1 0 0 0 1 0 1 2 2 0 0 1 0 1 0 0 2 1 0 1 1 2 1 1 0 2 1 1 2 0 1 2 0 0 1 0 0 1 2 2 1 0 1 0 1 1 1 0 1 0 0 0 0 0 1 0 1 1 0 0 1 0 1 1 0 0 0 0 0 0 0 0 0 0 0 0 1 0 0 0 2 0 1 0 1 0 0 1 1 2 0 0 0 0 0 0 1 2 0 0 1 2 1 1 2 0 0 0 2 2 2 1 1 0 0 0 1 0 0 0 0 1 0 1 0 2 0 1 1 0 0 1 0 1 1 0 0 1 1 0 1 0 0 0 0 1 1 0 0 2 0 0 0 0 1 0 1 1 0 1 1 1 0 1 0 1 0 1 0 0 0 0 0 0 0 2 1 1 0 0 0 1 0 0 0 1 0 0 1 2 2 0 1 2 0 1 1 1 0 0 0 0 0 1 0 0 0 1 0
67 0 1 2 0 0 0 2 1 1 1 0 0 1 0 0 1 0 0 1 0 0 2 2 0 0 0 0 1 1 1 0 1 1 2 1 1 0 0 0 1 1 0 1 0 1 1 1 0 1 2 1 0 1 1 0 1 0 0 2 0 1 0 2 0 0 0 1 0 0 0 1 2 0 2 2 0 1 2 1 0 1 0 0 1 0 0 1 2 2 0 0 0 0 1 1 1 0 0 2 2 1 1 0 2 0 2 0 2 0 0 2 1 2 1 2 1 0 2 0 0 0 2 0 0 0 0 0 0 0 0 1 0 0 0 1 0 0 0 0 2 1 0 0 2 0 0 0 1 1 0 1 2 1 1 1 1 1 0 0 1 0 0 1 2 2 0 0 0 2 2 1 1 1 0 1 2 2 0 0 0 0 0 2 1 0 1 0 0 0 0 1 0 0 0 0 0 0 0 0 0 2 0 1 1 0 2 0 1 0 2 1 0 0 0 1 2 0 1 0 2 2 1 0 0 1 1 0 0 1 0 0 0 0 1 0 0 2 0 0 0 1 0 0 0 2 1 0 1 0 0 0 0 0 0 1 2 0 1 1 1 2 0 1 1 0 1 0 2 1 0 2 0 2 0 0 1 2 1 1 1 1 0 2 0 1 1 1 1 2 1 0 0 2 2 0 2 1 1 0 1 1 1 1 1 0 2 0 0 1 0 2 0 2 2 0 2 1 0 1 0 2 1 2 0 0 0 0 1 1 2 1 0 1 0 0 0 1 1 2 0 2 1 2 1 1 1 0 2 2 2 0 0 2 0 0 0 0 0 2 2 0 0 1 0 0 0 2 2 0 1 1 1 1 0 0 0 1 0 0 1 0 0 0 1 0 1 0 0 1 0 0 0 0 2 0 1 0 1 1 1 1 0 1 1 0 1 0 0 1 1 0 0 1 0 1 0 1 0 0 0 0 0 0 0 0 0 1 1 1 0 1 1 1 0 1 0 0 0 0 0 2 1 2 1 2 0 2 2 1 0 0 0 2 1 0 0 2 1 1 1 0 1 0 0 2 2 1 1 1 1 1 2 0 0 2 0 0 0 1 2 2 0 0 2 0 0 0 0 1 1 0 0 1 1 0 2 1 1 1 0 2 1 1 0 1 1 1 0 0 0 0 0 0 0 2 0 0 0 0 1 2 2 0 0 0 0 0 0 1 1 0 0 0 0 0 1 0 0 1 0 1 0 0 0 1 0 0 2 0 0 0 0 0 2 0 0 0 1 0 1 0 0 0 0 0 0 0 0 0 0 1 1 0 1 1 1 1 0 1 2 0 2 1 1 1 1 0 0 0 0 1 1 0 0 0 0 0 0 1 0 1 1 1 0 2 0 0 0 2 0 0 0 0 2 0 0 0 0 0 1 1 0 0 0 1 1 1 0 0 0 0 0 2 0 2 0 0 2 2 0 0 0 0 1 0 2 1 0 0 0 1 1 0 0 0 0 1 1 0 0 0 1 1 1 2 0 1 0 2 2 0 0 0 0 0 2 0 0 0 2 0 0 1 1 1 1 0 2 0 1 0 1 1 0 0 0 0 1 1 0 1 0 1 1 0 0 1 1 0 0 0 0 1 0 0 0 1 1 1 0 0 0 0 2 1 1 0 2 2 1 2 0 0 0 0 1 0 0 2 1 1 0 0 0 0 1 0 0 0 0 0 0 0 0 0 0 0 2 0 0 0 1 0 0 0 1 2 0 0 0 0 0 1 1 0 0 1 1 1 2 1 0 0 0 0 0 1 0 2 0 1 1 1 0 0 0 0 0 1 1 2 0 0 1 0 1 1 1 1 1 0 2 2 2 2 2 1 1 1 1 2 0 2 2 0 0 2 0 0 0 2 1 1 0 1 0 0 0 0 0 0 0 0 0 0 0 1 1 0 0 1 0 0 0 1 0 0 0 0 1 1 0 0 0 0 0 1 1 2 0 0 0 1 0 0 0 0 1 2 2 2 2 0 0 0 0 0 0 0 1 0 1 1 2 0 2 2 0 0 0 1 2 2 2 2 0 2 0 0 0 0 1 1 2 1 0 2 2 1 0 1 0 0 0 0 1 1 0 1 1 1 0 0 0 0 0 1 0 0 0 0 0 0 0 0 0 0 0 0 1 0 0 2 1 0 2 0 0 1 1 1 0 2 0 0 2 0 2 1 0 0 0 0 0 1 0 1 1 1 1 1 0 0 0 0 0 1 0 1 0 0 0 1 0 0 0 1 1 0 2 1
68 0 0 2 0 0 0 1 0 2 2 0 0 1 0 0 1 0 0 2 0 0 0 2 0 0 1 0 0 1 1 0 1 1 0 0 2 0 0 0 1 1 0 1 0 0 0 0 2 0 0 0 2 2 0 0 1 0 0 0 0 0 0 2 0 1 1 1 0 0 0 1 2 0 0 2 2 0 2 0 0 2 0 0 0 0 0 1 2 2 0 1 2 0 0 1 0 0 0 1 1 2 1 0 2 1 2 1 1 1 0 1 0 1 0 0 0 0 2 0 1 0 0 2 0 0 0 0 0 0 0 0 0 0 0 0 0 0 0 0 2 0 0 0 1 0 0 0 0 0 0 0 0 0 0 0 0 0 1 1 1 0 0 1 1 2 0 0 2 2 0 0 0 2 1 1 2 2 0 0 0 0 1 2 0 0 1 2 0 1 0 2 2 0 2 0 1 0 0 0 0 1 0 1 1 0 1 0 1 0 1 1 1 0 0 0 0 0 1 0 2 1 1 0 0 0 1 0 0 0 0 0 0 0 2 1 0 2 0 0 0 1 1 1 0 2 0 0 2 0 0 0 2 0 0 0 0 2 2 2 0 2 0 0 0 0 0 0 2 1 0 1 0 0 0 0 0 0 0 0 0 2 0 2 0 0 0 1 0 2 0 1 0 2 2 0 1 1 0 1 1 0 0 0 0 0 0 0 0 1 0 2 0 2 2 0 1 0 0 0 1 1 0 2 1 0 2 1 0 0 2 1 0 2 0 0 0 1 1 1 1 1 1 1 0 0 0 1 2 0 0 1 0 2 0 0 1 0 0 1 1 1 2 0 2 0 0 2 2 0 1 1 1 2 1 0 0 1 0 0 1 2 0 0 1 0 0 0 0 0 0 1 0 0 1 1 0 0 1 1 1 1 0 1 2 1 1 0 0 1 0 0 0 1 0 0 0 0 0 2 2 0 0 2 0 2 0 0 1 0 0 2 0 1 2 1 0 1 1 0 2 0 0 0 1 2 0 2 2 0 0 0 0 1 1 0 1 2 1 1 0 0 0 0 0 0 0 2 2 0 2 2 2 0 0 1 0 1 1 0 0 2 1 1 1 0 0 1 0 0 2 2 0 1 0 1 1 2 2 0 0 2 2 1 0 1 1 1 1 0 1 1 0 0 0 2 0 0 0 0 0 2 2 1 1 0 0 1 1 2 0 0 0 0 0 0 1 1 1 1 1 1 1 0 0 0 0 1 1 1 0 0 0 0 1 1 0 1 1 1 1 0 1 0 0 1 1 2 2 0 0 2 1 0 1 1 1 1 0 2 2 1 1 1 0 1 0 0 0 0 0 0 0 0 2 0 1 1 0 1 1 1 0 0 0 2 1 1 1 2 0 0 0 1 1 1 0 0 0 0 2 2 0 1 1 0 0 2 0 0 0 1 0 1 0 0 1 1 2 1 0 0 1 1 1 0 2 0 1 1 0 2 0 1 1 1 0 2 1 0 0 0 1 1 1 1 1 1 1 1 0 0 0 1 1 0 2 1 0 0 1 0 0 1 0 1 1 0 2 0 2 0 1 0 0 0 0 0 0 0 0 1 0 0 1 0 0 1 1 0 1 0 0 1 1 1 1 1 1 1 0 0 2 0 1 1 0 0 0 0 0 0 1 0 1 0 0 0 0 1 1 1 0 0 0 1 1 0 0 0 0 0 0 0 0 0 1 2 2 2 1 2 2 0 0 1 1 0 0 1 0 0 0 1 1 0 0 1 1 1 2 1 0 0 0 2 0 2 1 2 0 1 2 0 0 0 0 2 0 0 1 1 0 0 1 0 0 2 0 0 0 0 1 1 2 1 1 2 2 2 2 0 0 2 2 0 0 1 0 0 1 2 1 1 0 1 1 0 0 0 0 0 0 0 0 0 0 1 1 0 0 1 0 1 0 1 1 1 0 0 1 0 1 0 1 0 1 0 1 1 0 0 1 1 0 0 0 0 1 1 2 2 2 0 0 0 0 1 0 0 2 0 2 1 1 0 1 2 0 1 0 0 1 1 0 0 1 2 0 0 0 0 1 1 2 2 0 1 0 0 0 0 0 1 2 0 2 1 0 0 2 2 0 1 0 1 0 2 0 0 0 0 2 1 1 0 2 0 0 0 2 0 0 2 2 0 2 1 1 2 1 1 0 0 1 1 1 0 1 1 1 0 0 0 0 0 1 0 2 0 0 2 1 1 0 1 1 1 1 2 1 1 1 0 1 1 0 0 0 0 2 0
69 1 1 1 0 0 0 1 1 2 2 0 0 0 0 0 0 0 2 0 1 0 0 2 0 0 0 0 0 0 2 0 1 1 0 0 2 1 1 0 1 1 0 1 0 0 0 0 1 1 0 1 1 1 0 2 0 0 1 0 1 0 0 1 0 0 0 0 0 0 1 0 2 0 0 2 2 2 2 1 1 2 1 1 1 0 0 1 2 2 0 1 2 0 1 2 1 1 0 2 2 0 1 1 2 0 2 2 0 2 1 1 2 1 2 2 1 0 0 0 2 0 0 2 0 0 0 2 2 0 0 0 0 0 0 0 0 0 0 0 0 2 0 0 0 0 0 0 0 0 0 1 1 0 0 0 0 1 0 0 1 1 0 2 1 1 0 1 0 2 1 1 0 1 1 2 1 0 1 1 1 0 0 2 0 0 1 2 0 1 0 2 1 1 1 1 1 0 0 0 0 0 0 2 2 0 2 2 0 0 1 1 1 0 0 0 0 1 1 1 1 0 1 1 0 0 2 0 0 0 0 1 0 0 1 1 0 2 1 1 0 0 2 0 0 1 1 0 2 0 0 0 0 0 1 1 2 0 0 0 0 0 0 0 0 0 1 0 1 0 0 1 1 1 1 0 0 2 1 0 1 1 0 0 1 0 1 1 1 2 1 0 0 2 2 0 2 1 0 0 0 0 1 1 1 0 0 0 0 0 0 2 0 1 1 0 1 0 1 0 1 2 1 2 1 0 0 0 1 1 1 1 0 1 0 0 0 0 2 0 0 0 2 1 0 2 0 0 2 0 0 0 1 2 1 0 1 0 0 1 1 0 2 0 1 1 0 1 1 0 0 0 0 2 0 0 0 2 0 0 0 1 1 1 1 1 1 0 0 0 0 0 0 0 1 1 0 1 0 0 0 0 0 2 2 0 0 0 0 2 0 0 0 1 1 1 0 0 0 0 0 1 0 1 1 2 0 0 0 1 1 1 1 1 1 2 0 1 1 0 1 1 1 1 1 2 0 1 2 1 0 1 0 1 1 1 0 0 0 0 1 0 1 0 1 1 0 2 2 0 0 1 1 1 1 0 1 0 0 0 2 1 1 1 1 0 0 1 0 0 1 1 1 2 0 0 2 1 1 0 1 1 1 1 0 1 2 1 0 0 0 1 1 0 1 0 0 0 0 1 1 1 1 0 0 0 0 1 0 2 1 1 2 1 2 1 0 0 0 0 0 1 0 1 1 0 0 1 1 2 0 0 1 0 1 1 0 0 2 0 2 0 0 1 0 1 1 0 0 0 1 2 0 0 0 0 1 0 0 1 2 0 2 2 2 0 0 0 0 0 0 1 1 0 0 0 0 0 0 0 0 1 0 2 0 2 1 1 2 0 0 0 0 0 1 0 0 0 0 0 1 1 0 0 0 1 2 1 0 0 1 2 1 1 0 1 0 1 2 1 0 0 1 1 2 0 1 0 2 2 0 1 1 0 0 0 0 2 1 0 0 0 2 1 1 1 0 0 1 1 1 0 1 0 0 0 1 1 1 1 0 0 0 0 0 0 1 0 1 1 0 1 0 0 0 0 0 0 1 1 0 1 0 0 2 0 1 2 1 0 0 0 0 0 0 0 0 0 0 0 0 0 1 0 1 2 0 0 2 2 1 1 0 0 0 0 0 0 0 0 0 0 1 1 0 0 2 1 0 0 0 0 0 0 0 0 0 0 1 0 0 0 2 0 1 0 1 1 0 1 1 0 2 0 0 0 0 1 1 1 1 1 2 2 2 0 2 1 1 2 0 2 2 1 0 0 0 0 0 0 1 1 0 0 0 0 2 0 0 2 1 0 1 0 0 1 0 1 2 2 2 2 0 2 2 0 0 1 0 1 0 1 1 0 0 2 1 1 1 0 1 1 1 1 1 1 1 1 0 0 0 0 0 0 1 0 1 1 0 1 1 0 1 0 1 0 2 1 1 1 0 0 1 0 0 0 1 2 2 2 2 2 0 0 0 0 2 0 0 1 1 1 0 1 2 0 2 2 0 1 0 2 1 1 1 2 0 2 0 1 1 0 0 0 0 0 2 2 2 1 0 1 0 1 0 0 1 0 0 0 2 2 1 2 1 1 0 2 0 0 0 0 1 1 1 1 1 0 0 0 1 0 2 0 0 0 0 1 1 0 1 0 0 1 0 0 0 0 1 0 1 0 0 0 1 1 0 0 2 0 0 1 1 1 0 1 1 0 1 2 0 0 0 0 0 0 0 0 0 0 1 0
70 0 2 1 0 0 0 1 1 1 1 1 1 2 1 1 0 0 0 2 0 0 0 2 0 0 0 0 1 1 1 1 1 1 0 0 1 2 0 0 0 0 0 1 0 1 0 0 1 1 1 1 2 2 0 2 0 0 0 1 0 0 0 2 0 0 0 0 0 0 0 0 2 0 2 2 0 1 2 0 1 1 0 0 0 0 0 0 0 2 0 0 1 1 2 2 2 1 0 0 0 2 0 0 2 0 2 2 0 2 0 1 0 1 0 1 0 0 0 0 2 0 1 1 0 0 0 0 1 0 1 1 0 0 1 0 0 0 0 1 2 2 0 0 1 0 0 0 0 0 0 1 1 0 0 0 0 0 0 0 0 0 0 2 0 2 0 1 1 2 0 0 1 1 0 1 0 0 0 1 1 1 1 2 0 0 2 2 0 0 1 0 1 1 0 0 2 0 0 1 0 0 0 2 2 0 1 0 1 0 1 1 1 0 0 0 0 1 1 1 1 1 1 0 0 0 1 0 0 2 1 0 0 0 1 0 0 2 0 0 0 0 2 0 0 1 0 0 2 0 0 1 1 0 1 1 1 0 0 0 0 0 0 0 1 1 1 0 2 2 0 2 0 1 0 0 0 2 1 0 0 1 1 1 1 1 2 0 1 2 2 1 0 1 0 1 1 1 0 1 1 0 1 1 1 0 1 0 1 0 1 0 0 1 0 0 1 0 1 0 2 2 1 1 1 0 0 2 0 1 0 2 0 1 0 0 0 2 0 0 0 0 1 1 0 0 0 0 1 1 1 0 0 0 0 2 0 0 0 1 1 0 2 0 1 2 0 1 1 0 0 0 0 2 0 0 0 1 2 0 0 0 2 2 1 1 1 1 1 0 0 1 2 0 2 0 0 0 1 1 0 1 1 1 2 0 0 1 0 2 0 0 0 0 1 2 0 0 0 1 1 1 0 0 2 1 1 1 0 0 0 0 1 1 1 2 0 0 1 1 1 0 1 2 1 2 1 0 0 1 0 0 0 2 2 1 1 2 1 1 0 0 1 0 0 1 1 2 2 0 1 2 2 0 1 0 1 0 0 0 2 2 0 0 2 1 0 1 1 0 1 2 0 0 0 0 1 0 0 1 0 2 2 1 0 1 1 1 0 0 0 0 0 0 1 0 0 0 1 2 2 1 2 1 1 0 0 0 1 2 1 1 1 0 1 0 1 0 1 0 1 1 0 0 0 0 0 0 2 0 0 0 0 0 1 1 1 0 2 0 1 0 0 0 0 1 1 1 1 0 0 1 0 0 0 0 1 1 0 2 2 0 1 0 1 0 1 0 0 0 0 1 1 1 1 1 1 1 0 1 1 1 0 1 0 1 2 1 1 2 0 0 0 1 1 1 2 0 1 0 0 1 0 1 0 1 2 1 0 0 0 2 1 0 0 1 1 1 0 0 0 0 0 1 2 0 1 0 1 1 0 2 2 1 0 0 0 1 1 0 0 0 2 2 2 2 0 0 1 1 1 0 0 0 0 1 1 1 1 1 0 0 0 1 0 1 2 0 0 0 2 1 0 0 0 0 0 0 0 1 0 0 1 0 2 0 1 0 1 1 1 0 1 1 0 1 0 1 1 1 0 0 0 0 1 2 0 0 1 1 1 2 0 0 1 0 0 0 0 0 0 0 0 0 0 0 0 0 0 0 0 0 0 1 0 0 0 0 1 1 0 1 1 1 0 0 0 0 0 2 0 1 0 0 0 1 0 1 1 1 1 1 0 0 1 1 1 2 2 2 0 2 2 2 0 0 0 1 0 0 1 1 0 0 0 0 1 1 0 1 1 1 0 0 0 2 1 1 2 2 2 2 0 2 2 0 0 0 0 0 1 1 1 0 0 0 0 0 0 0 0 1 2 1 2 1 2 2 0 0 0 1 0 0 0 1 0 0 0 0 2 0 1 0 1 2 1 0 2 0 0 0 2 0 0 1 0 1 0 1 1 2 1 0 0 0 1 0 0 1 2 1 1 2 2 0 2 2 1 0 0 0 0 0 1 1 0 2 1 1 0 0 1 1 2 2 0 1 1 1 0 0 1 1 0 0 1 0 0 1 2 1 0 1 0 0 0 1 0 0 0 0 1 0 0 1 2 0 0 1 2 0 2 0 0 0 0 0 0 0 2 0 2 0 2 1 2 0 1 1 0 0 1 1 0 0 0 0 1 0 0 2 0 0 0 0 0 0 0 1 0 0 0 0 0 0 0 0 0 0 0 0
71 1 0 2 0 0 0 1 0 1 1 0 0 1 1 0 0 0 2 0 1 1 1 0 0 1 1 0 1 2 0 1 2 2 0 0 0 1 0 0 2 2 0 1 0 1 0 0 1 1 0 1 0 0 1 2 0 0 0 0 1 0 0 2 0 0 1 0 0 0 0 1 2 0 1 2 1 2 2 1 1 2 1 1 2 0 1 0 0 2 0 0 0 0 0 1 0 0 0 2 2 2 2 0 2 0 2 2 0 2 2 1 1 1 1 1 1 0 2 0 0 0 2 0 1 1 0 0 1 0 0 0 0 0 2 0 0 0 0 1 2 0 0 0 0 0 0 0 1 1 0 0 1 0 0 0 0 0 0 0 0 0 0 0 0 2 1 1 0 0 0 2 0 1 0 2 1 0 0 2 0 2 0 1 0 0 1 2 0 1 0 1 1 1 0 1 2 0 0 0 0 1 1 1 1 0 1 1 1 0 1 1 1 0 0 2 1 1 1 1 1 0 0 0 1 0 2 0 0 0 0 0 0 0 2 0 0 2 0 0 0 0 2 0 0 1 0 0 2 0 0 0 0 0 1 1 1 2 1 1 0 1 0 2 1 0 1 1 2 1 0 1 0 1 1 0 0 2 1 1 1 1 1 1 1 1 2 1 0 2 0 1 0 1 0 1 1 1 0 1 2 0 1 1 1 0 0 0 0 0 0 1 0 2 2 0 0 2 0 0 0 2 1 1 1 0 1 0 1 1 1 1 0 1 0 0 0 2 0 0 0 0 2 2 0 1 0 0 2 1 1 0 0 0 0 2 0 1 1 0 1 1 0 0 0 0 0 2 2 0 1 1 1 1 1 0 0 1 0 0 1 2 1 1 1 1 1 0 0 0 0 0 1 0 2 0 1 1 0 0 0 0 0 1 1 0 0 1 0 2 0 0 0 1 0 0 0 1 0 1 1 1 0 1 1 2 0 1 0 0 1 0 1 1 0 1 0 1 1 1 0 2 0 0 0 1 0 1 1 1 0 0 0 0 0 0 0 1 2 0 1 0 0 1 1 2 1 1 1 1 0 0 2 0 0 0 0 0 0 0 2 1 1 1 2 0 0 0 1 0 1 1 0 1 2 0 2 0 1 0 0 2 1 1 1 1 2 0 0 0 1 0 0 1 1 1 1 1 0 1 1 2 2 1 1 0 0 0 0 1 1 0 0 0 0 1 1 0 0 2 0 1 0 1 1 0 0 1 1 1 0 0 1 0 2 1 1 1 0 1 0 0 0 1 0 0 0 0 1 0 0 0 1 0 1 1 1 0 0 0 2 0 2 1 2 0 1 0 1 0 0 2 1 0 0 0 0 0 0 2 0 0 0 0 0 2 0 1 1 2 0 0 1 1 1 1 0 0 1 0 1 2 0 2 0 0 0 1 0 0 0 2 0 2 0 1 1 1 2 1 0 1 0 2 2 0 2 2 0 0 0 1 0 0 1 1 0 2 2 0 0 0 2 1 1 1 0 1 1 1 0 0 0 1 1 0 2 1 1 1 0 0 1 1 0 1 1 0 1 0 2 0 0 0 0 0 0 1 0 1 1 0 0 2 0 0 0 2 2 0 0 0 0 1 0 2 1 1 1 1 0 0 1 0 1 2 0 0 1 1 0 1 0 0 1 0 1 0 0 1 1 1 0 0 0 0 0 0 0 1 1 1 0 0 0 0 0 0 1 0 0 1 2 0 0 0 1 0 0 2 0 0 1 1 1 0 0 1 1 1 2 1 0 0 0 1 0 2 2 2 0 2 2 0 2 1 0 0 0 1 1 2 0 0 0 0 2 1 1 1 1 0 0 0 0 2 1 2 1 1 1 1 0 2 2 0 0 1 0 1 0 1 1 0 0 0 0 0 1 0 0 1 1 0 1 0 1 2 0 0 0 0 0 0 0 1 0 0 1 0 1 0 0 0 0 0 1 0 1 1 1 0 1 1 0 0 0 1 1 1 2 2 2 0 0 0 0 0 0 0 2 0 1 1 2 0 2 2 0 1 0 1 1 1 1 1 0 0 1 1 1 0 1 1 2 1 0 0 1 0 1 0 0 1 2 0 2 0 0 0 2 2 0 1 0 0 0 0 0 0 1 1 1 1 0 1 1 0 0 0 2 0 1 0 0 0 1 0 1 1 0 1 1 0 1 1 1 0 2 1 0 0 0 0 0 1 0 0 0 0 0 0 0 0 0 0 0 0 1 2 1 0 1 0 1 0 0 0 1 0 0 0
72 0 1 2 0 0 0 2 1 1 1 0 0 0 0 0 0 0 2 0 1 0 0 2 0 0 0 1 1 1 1 0 2 2 1 1 2 1 0 0 1 1 0 0 0 0 1 0 1 1 1 0 1 1 0 1 0 0 0 0 1 0 0 0 0 0 0 0 1 1 0 1 1 0 2 1 0 1 1 0 1 2 1 1 1 0 0 0 2 2 0 0 1 1 1 2 1 1 1 1 1 1 1 0 2 0 2 1 1 1 0 2 0 1 0 1 0 0 0 0 1 0 1 1 0 1 0 1 1 1 1 1 0 0 0 0 0 0 0 1 1 1 0 0 0 0 0 0 1 1 0 1 0 0 0 0 0 1 0 0 0 0 0 1 1 2 1 1 1 1 0 0 0 1 0 0 1 0 0 0 0 0 0 2 0 0 0 2 0 0 0 2 1 0 1 0 1 0 0 0 0 0 0 0 0 0 1 0 2 1 1 2 2 0 0 0 0 0 1 1 1 1 0 0 0 0 0 0 0 0 0 0 0 0 1 1 0 2 1 1 0 0 2 1 0 1 0 0 2 0 0 0 1 1 0 0 0 1 1 1 0 1 0 0 1 0 1 0 2 0 1 2 0 2 1 1 0 1 1 0 0 1 1 1 1 1 2 1 1 2 0 0 1 2 2 1 2 0 0 0 0 0 1 1 1 0 1 0 0 0 0 0 0 1 1 0 2 0 0 1 0 2 1 1 1 0 0 2 1 1 2 1 0 1 0 0 0 2 0 2 1 1 2 0 1 1 0 0 2 1 1 0 0 2 0 0 1 2 0 1 1 0 0 0 0 1 0 1 1 0 0 0 0 2 1 0 0 2 1 0 0 1 0 0 2 1 1 0 0 0 0 1 1 1 2 0 2 1 1 1 1 1 0 2 2 0 0 0 0 0 1 0 0 0 0 2 0 0 0 0 0 2 1 0 2 2 0 0 0 0 0 0 0 0 1 1 0 0 0 0 2 0 0 1 1 2 0 1 1 2 0 0 0 1 1 0 1 2 0 2 0 2 1 0 0 1 1 1 2 1 0 0 2 0 1 1 1 0 0 2 1 2 1 1 1 0 0 0 1 0 0 0 1 2 1 0 2 0 0 0 0 2 1 1 0 1 2 0 0 0 0 0 0 0 0 0 0 0 1 1 1 1 0 0 0 1 0 0 0 1 2 0 2 2 2 0 1 1 1 0 0 0 0 0 0 0 0 1 1 2 1 0 0 0 1 0 0 0 1 0 1 1 0 0 0 2 2 0 0 2 1 1 0 0 0 0 0 1 0 1 2 2 1 1 1 0 1 0 0 0 0 1 2 0 2 1 1 0 0 0 0 1 0 0 0 1 1 0 2 0 0 0 0 0 2 0 0 0 0 0 1 1 0 0 0 1 2 1 0 0 0 2 0 0 0 1 1 0 2 2 0 1 0 0 0 0 2 0 1 1 0 1 1 1 0 0 0 2 2 0 0 0 0 1 1 2 1 2 0 2 0 0 0 0 0 0 2 2 2 2 0 0 0 2 0 1 1 1 2 0 2 0 0 0 1 0 1 0 2 2 1 2 0 1 1 1 2 2 2 1 0 0 0 1 1 1 0 0 0 1 0 1 1 0 0 2 0 0 1 1 1 1 1 0 1 1 0 0 0 1 1 1 1 0 0 1 2 0 0 0 0 0 0 0 0 0 1 0 1 0 0 0 2 0 0 1 1 2 0 0 0 0 0 0 0 0 0 1 1 1 1 0 0 0 1 1 1 2 1 2 0 2 2 0 0 0 0 0 0 0 0 1 0 0 0 0 1 0 0 2 2 0 0 0 1 1 1 0 2 2 2 2 0 2 2 0 0 2 0 0 0 2 1 0 0 0 0 0 1 0 1 1 0 0 0 0 0 0 0 1 0 1 0 0 0 1 0 0 1 0 1 0 0 1 0 0 1 0 2 1 1 0 1 2 0 0 0 1 1 1 1 1 2 0 0 0 0 0 0 0 0 0 0 1 1 0 1 2 0 0 2 0 2 2 1 1 1 2 1 1 1 0 0 0 0 0 2 1 2 1 0 1 0 1 1 0 0 1 0 0 2 1 0 1 0 0 0 1 1 1 0 0 2 1 0 1 1 0 0 0 1 0 0 0 1 1 2 0 0 1 0 0 0 0 1 0 2 0 1 1 1 0 0 0 0 1 1 0 1 0 0 1 1 2 0 0 1 0 0 1 0 0 0 0 1 1 0 0 0 0 2 2
73 0 1 1 1 1 2 2 0 0 0 0 0 0 0 0 0 1 1 1 0 0 1 1 1 1 1 0 1 1 2 0 1 1 0 0 2 1 1 1 2 1 0 0 0 0 1 0 1 1 0 0 0 0 0 1 0 0 0 0 1 0 1 2 0 1 0 0 0 0 0 1 2 0 2 2 0 1 2 1 0 1 0 0 1 0 0 0 1 2 0 0 2 1 1 1 1 0 0 1 1 2 1 0 2 0 2 0 0 1 1 1 0 0 1 1 1 0 1 0 1 0 2 0 1 1 0 1 1 0 0 0 0 0 0 1 0 0 0 2 2 0 0 0 0 0 0 0 1 1 0 1 0 0 0 0 0 0 0 0 1 1 0 1 0 2 0 1 0 0 0 0 0 2 0 0 1 1 0 0 0 0 0 1 1 1 0 1 0 0 2 1 1 0 0 0 1 0 0 0 0 0 0 1 1 1 2 0 2 1 0 0 1 0 0 0 0 1 0 2 0 0 0 0 0 0 0 1 1 1 1 2 0 0 2 0 0 2 0 0 0 0 2 0 1 1 0 0 2 0 0 1 0 0 0 0 1 1 1 1 0 1 0 1 1 0 0 0 0 0 0 1 1 0 0 0 0 2 2 2 0 2 0 1 1 1 2 0 0 2 0 2 0 2 2 0 2 1 0 1 1 0 0 0 0 1 1 0 0 0 0 1 0 1 1 0 1 1 0 0 2 0 2 1 1 0 1 2 1 1 2 2 0 1 0 0 0 1 1 1 0 1 0 2 0 0 0 0 2 1 1 1 1 1 1 1 1 0 0 2 2 0 2 0 1 0 0 2 2 0 0 0 0 2 0 0 0 1 0 0 1 0 1 1 2 1 1 0 0 0 0 1 0 0 1 1 0 1 0 0 0 0 0 2 2 0 0 2 0 1 1 0 0 0 1 1 1 0 0 1 1 1 1 0 0 2 1 2 0 1 0 0 1 1 0 1 0 2 0 0 1 1 0 0 1 1 0 0 0 1 0 0 0 2 1 0 1 0 1 0 2 0 1 0 1 1 0 2 2 0 1 1 2 0 1 0 1 0 0 1 1 2 1 1 1 0 1 1 0 2 1 1 0 1 0 0 1 0 1 1 0 2 1 1 0 1 1 2 0 0 0 0 0 0 2 0 0 0 1 1 1 2 1 1 1 1 0 0 1 1 1 2 1 1 1 0 0 1 0 0 1 2 0 1 1 1 0 0 2 0 0 0 0 0 2 1 0 1 2 1 1 0 1 0 1 0 0 0 0 1 0 1 0 0 0 0 1 1 0 1 2 0 1 1 1 0 0 1 1 0 0 0 0 0 2 0 1 0 0 0 0 2 0 1 0 2 1 0 2 0 0 0 0 1 1 1 1 0 0 1 0 0 0 0 0 0 2 0 0 0 0 2 0 2 0 0 1 0 2 2 1 1 1 1 1 0 1 0 1 1 0 2 1 1 0 0 0 1 1 0 0 0 1 1 1 1 0 0 2 0 1 0 0 0 0 0 2 1 1 1 1 1 0 1 0 1 2 1 1 1 0 1 1 0 0 0 0 0 0 1 0 0 0 1 1 0 0 1 1 0 0 0 0 0 0 1 2 1 1 1 0 0 0 0 1 1 1 1 0 0 0 1 0 0 1 0 0 0 0 2 0 0 0 0 0 2 2 1 0 0 0 0 0 0 0 0 0 0 1 0 0 1 2 0 0 0 0 1 0 0 0 0 0 1 1 0 0 1 1 1 2 1 0 0 0 2 0 2 1 1 1 1 2 1 1 1 0 1 1 0 0 1 0 0 0 0 1 1 1 1 1 0 2 2 2 2 2 0 1 1 1 1 0 2 2 0 0 2 0 0 0 2 2 0 0 0 0 1 1 0 1 0 1 1 1 1 1 0 0 0 0 2 0 0 0 0 1 1 0 1 0 0 1 0 1 2 1 0 1 2 0 0 2 0 0 0 0 0 1 0 1 1 2 0 0 1 0 0 0 0 1 0 1 0 2 0 2 2 0 0 0 1 2 2 2 2 0 0 0 1 0 0 0 0 1 0 2 1 2 1 1 0 0 2 0 0 2 1 0 0 2 2 0 2 0 0 0 0 0 0 0 0 0 1 0 1 2 1 1 1 2 0 1 0 0 1 2 0 0 1 1 1 0 0 0 0 1 1 2 1 0 0 0 0 0 2 0 0 0 0 1 1 0 0 0 0 0 0 0 1 0 0 0 0 1 0 0 0 0 0 1 1
74 0 1 2 0 0 0 1 0 0 0 1 1 1 1 1 0 1 2 0 2 2 1 2 0 0 0 0 1 2 1 0 1 1 0 0 2 1 0 1 1 1 0 1 0 1 0 0 0 2 1 1 2 2 0 2 0 0 0 2 0 0 0 1 1 1 1 1 0 0 0 2 2 0 1 2 1 1 2 0 0 1 0 0 2 0 0 0 1 2 0 0 0 0 1 1 1 2 2 2 0 2 1 0 2 0 2 2 0 2 1 1 0 1 0 2 0 0 0 0 0 0 2 0 0 2 0 1 2 0 0 0 0 0 0 0 0 1 0 1 1 2 0 0 1 0 0 0 0 0 0 1 1 1 0 0 0 0 1 1 1 0 0 2 1 1 0 1 0 1 0 0 1 1 0 2 2 0 0 1 1 1 0 2 0 0 2 1 1 0 2 0 2 0 2 0 1 0 0 0 0 0 1 1 1 0 1 0 2 0 0 0 1 0 0 0 1 0 1 0 2 1 0 0 0 1 0 1 1 0 0 1 0 0 2 0 0 2 0 0 0 0 2 0 0 2 0 0 2 0 0 0 2 0 0 0 0 1 1 0 0 0 0 0 1 0 1 0 1 0 0 2 0 1 1 1 0 2 1 0 1 1 1 1 1 1 2 1 1 2 2 1 0 1 0 1 1 1 0 0 0 0 1 1 1 0 0 0 0 0 0 1 0 1 1 0 2 1 0 0 1 1 1 2 1 0 0 1 0 0 2 1 0 0 0 0 0 2 0 0 0 0 0 1 1 1 0 0 2 1 1 0 0 1 0 1 0 1 0 1 1 0 1 1 1 0 0 1 1 0 1 1 0 2 0 0 0 1 0 0 0 1 1 1 1 2 1 0 0 0 0 1 0 0 2 0 0 2 0 0 0 0 0 1 1 0 0 0 1 2 0 0 0 0 2 2 2 1 0 0 0 2 0 1 1 1 1 0 2 1 0 0 0 0 1 1 0 1 1 0 2 0 0 1 0 1 0 0 2 2 0 0 0 2 1 0 1 0 1 0 2 0 0 0 0 0 0 2 2 0 0 0 0 2 1 0 0 0 0 1 1 1 2 2 0 0 0 0 0 2 1 1 1 2 1 0 2 0 1 1 0 2 2 0 0 0 2 0 1 0 1 0 1 1 0 2 1 1 1 2 2 2 0 0 0 0 0 0 0 1 1 0 1 0 0 0 0 1 1 1 0 2 0 1 1 0 0 1 1 1 0 0 0 0 2 2 1 0 1 0 1 0 1 0 1 1 1 1 0 0 0 2 0 0 0 0 0 2 0 2 2 0 1 1 1 0 0 0 0 0 0 1 0 2 0 0 0 1 0 1 1 1 0 0 1 1 1 2 2 1 0 0 0 0 2 0 0 0 0 0 0 0 0 1 0 0 2 1 0 0 0 1 1 1 0 1 1 1 1 0 0 2 0 1 1 0 2 0 0 0 0 1 1 0 0 0 0 2 2 1 1 0 1 2 1 1 0 0 0 1 1 1 1 0 0 1 0 1 0 0 0 0 0 0 0 1 0 0 1 0 2 2 0 1 1 0 0 1 2 2 1 0 1 0 2 0 1 2 1 0 0 0 0 1 0 0 0 1 1 1 0 0 0 0 2 1 1 0 0 0 0 0 1 0 0 0 1 0 0 2 1 1 0 0 0 0 1 1 0 1 1 1 0 0 0 0 1 0 0 0 0 1 1 0 0 0 1 0 0 1 0 0 1 0 0 0 0 1 0 0 0 0 0 0 1 0 1 2 1 2 0 1 2 1 0 0 1 0 0 0 0 2 0 1 0 0 2 0 0 1 1 0 1 1 1 2 2 1 2 2 1 2 0 1 2 0 0 1 0 0 0 1 2 1 0 1 0 0 1 0 1 1 1 0 1 0 1 1 0 1 1 1 0 0 1 0 1 0 0 0 1 0 0 0 0 1 1 0 1 1 0 0 2 0 0 1 0 0 0 1 2 2 2 1 0 2 0 1 0 0 1 0 0 2 2 0 2 2 0 0 0 2 1 1 2 2 1 1 0 0 0 0 0 0 0 0 2 2 2 0 1 1 0 1 0 0 1 1 0 0 1 0 0 1 0 0 0 1 0 0 0 0 2 0 0 0 1 1 0 2 2 0 2 0 0 0 0 1 1 2 1 1 0 1 0 0 0 0 0 0 2 0 0 0 0 1 0 0 0 0 0 0 2 2 0 0 2 0 0 2 0 0 0 1 2 0 0 0 0 0 1 1
75 1 1 1 0 0 0 2 0 2 1 0 1 1 0 0 0 0 0 2 1 1 0 1 0 1 1 0 2 2 2 0 1 1 0 0 2 2 1 1 1 0 0 0 0 1 1 0 1 1 0 0 1 1 1 2 0 0 0 1 0 0 0 2 1 1 1 0 0 0 0 0 1 0 2 1 0 0 2 0 0 2 0 0 2 0 0 1 2 2 1 1 0 0 0 2 0 2 1 1 0 2 1 0 1 2 1 1 1 1 1 2 1 1 2 2 2 0 2 0 0 0 1 2 0 0 0 0 1 0 0 0 0 0 0 1 0 0 0 2 0 2 0 0 1 0 0 0 1 1 0 0 0 0 0 0 0 1 0 0 0 0 0 1 0 2 0 0 1 2 1 1 0 2 0 0 2 0 0 1 1 2 1 1 0 0 0 2 1 0 1 1 0 0 1 0 1 0 0 0 0 0 0 2 1 1 2 0 0 0 1 1 1 1 0 0 0 0 1 0 2 1 0 0 1 0 2 0 0 0 0 0 0 0 1 0 0 2 1 1 0 0 0 0 0 2 1 0 2 0 0 1 1 0 0 0 0 0 0 0 0 0 0 0 2 0 0 1 2 0 0 2 0 2 0 0 2 2 2 0 2 0 2 2 0 1 2 0 0 1 0 0 0 2 1 0 2 0 0 0 0 0 0 0 0 0 0 0 1 0 1 1 0 1 1 0 1 2 0 0 0 2 0 1 1 0 1 0 1 1 1 2 0 0 0 0 0 1 1 1 0 1 1 2 0 1 0 0 1 1 1 0 0 2 0 0 1 1 1 1 2 1 2 0 2 0 0 1 1 0 1 1 0 2 1 0 0 2 1 0 0 0 0 1 2 0 1 1 1 1 1 1 1 0 2 0 0 0 1 1 1 1 0 0 0 0 1 2 1 2 0 0 0 0 1 2 1 0 0 2 2 0 0 1 2 2 1 0 0 0 0 1 1 1 1 2 0 0 1 1 0 0 0 0 0 1 0 2 2 1 0 1 0 0 0 0 0 1 2 0 1 0 0 1 0 2 2 2 2 0 0 0 2 0 1 0 0 0 0 2 1 1 0 0 2 1 0 0 2 0 2 2 0 0 0 0 0 1 1 0 0 2 2 0 0 1 2 2 0 0 0 1 0 0 0 2 0 0 0 1 1 2 2 2 2 0 0 0 0 2 0 0 2 2 2 1 0 1 0 1 0 1 0 1 1 2 1 0 2 0 0 0 0 0 2 2 0 1 1 1 1 0 0 0 0 1 1 0 0 1 0 0 1 0 1 1 1 2 0 2 2 0 1 1 0 1 0 0 2 0 0 0 0 1 0 0 0 0 0 0 0 2 1 0 0 1 0 0 0 2 0 0 0 1 2 1 0 0 1 0 1 2 0 0 0 0 2 1 0 0 0 1 0 0 0 1 0 2 2 1 0 1 0 2 2 0 2 0 0 0 1 0 0 1 0 0 0 2 2 0 0 0 1 1 1 1 0 1 0 0 0 2 1 0 0 0 1 0 1 1 0 1 0 1 0 2 1 0 2 0 1 0 0 0 0 0 0 0 1 1 0 1 0 1 1 0 0 1 1 1 0 0 0 2 0 0 0 2 0 0 2 0 0 0 0 2 0 0 1 0 0 0 0 0 0 0 1 0 0 1 0 0 0 0 0 1 1 0 0 0 0 0 0 0 0 0 0 1 2 1 1 1 2 0 0 1 0 0 0 2 0 0 0 0 0 0 0 1 1 1 2 1 1 1 1 1 0 2 1 1 1 1 2 0 1 1 0 1 0 0 2 1 0 0 1 0 1 1 0 0 0 0 1 0 1 1 1 0 1 0 0 0 0 2 1 0 0 2 0 0 1 1 2 0 0 1 1 0 0 0 0 0 0 0 0 0 1 1 1 0 0 2 0 0 0 0 0 1 0 0 1 0 1 0 1 0 2 0 1 1 0 0 1 0 0 0 1 1 1 0 0 0 0 0 0 0 0 0 2 0 1 0 1 1 2 0 2 1 1 0 1 1 1 0 2 2 1 1 1 1 1 0 0 0 1 1 2 1 1 1 0 0 1 2 1 0 0 0 0 0 2 1 2 2 2 1 1 0 0 1 0 0 1 0 0 1 1 0 0 0 2 2 1 1 2 0 1 1 1 1 2 0 0 0 1 1 1 0 2 2 0 1 0 0 0 1 1 0 1 0 0 1 0 0 0 0 0 1 0 1 0 0 1 1 1 0 0 0 0 0 0 0
76 0 1 2 0 0 0 1 0 1 0 1 1 1 1 1 0 0 0 2 0 0 0 2 0 0 0 0 0 0 1 0 1 0 1 0 2 1 0 0 1 1 0 1 0 1 1 0 1 1 1 1 1 1 1 2 0 0 0 0 1 0 0 2 1 1 1 0 0 0 0 1 2 0 0 2 2 0 2 0 0 2 1 1 2 0 0 1 1 2 0 1 1 1 0 1 0 2 2 2 0 2 0 0 2 1 2 0 1 1 0 1 1 1 1 1 0 0 1 0 1 0 0 2 0 0 0 1 1 0 1 1 0 0 0 0 0 0 0 1 1 1 0 0 0 0 0 0 0 0 0 1 1 2 1 0 0 1 0 1 1 1 0 2 1 2 1 1 0 2 1 0 0 2 0 0 2 1 0 0 0 0 1 2 0 0 1 1 0 0 0 1 1 0 1 0 0 0 0 0 0 0 0 0 0 0 1 0 0 0 1 0 1 0 0 1 1 0 1 1 1 0 1 0 0 0 2 0 0 1 0 0 1 1 1 1 1 2 0 0 0 0 2 1 1 2 1 0 1 0 0 0 1 0 0 0 0 0 0 0 0 0 0 0 1 0 0 0 2 1 0 2 0 1 0 1 0 2 0 0 1 1 0 1 1 0 1 0 1 2 1 2 0 1 1 0 1 1 0 2 2 0 0 0 0 1 1 0 0 0 0 2 0 2 2 0 1 0 0 0 1 1 1 2 1 0 1 1 1 1 2 1 0 1 1 1 0 2 0 1 0 0 2 1 0 0 0 0 2 1 1 0 1 2 1 0 0 2 0 1 1 0 2 0 2 0 0 2 2 0 1 1 1 2 1 0 0 2 0 0 0 1 0 0 0 0 0 0 0 0 0 1 0 1 1 1 1 2 0 0 0 0 0 1 1 0 1 1 0 2 0 0 0 0 2 2 1 2 0 0 0 2 1 1 1 2 0 0 1 0 0 2 1 1 0 1 0 1 1 1 1 1 0 1 1 2 0 1 1 2 0 0 0 1 1 1 0 1 0 1 2 0 1 1 0 2 2 2 2 0 2 2 2 1 1 0 0 0 0 2 0 1 1 1 1 1 1 2 0 1 0 2 0 2 1 1 1 1 1 0 0 2 1 1 0 1 2 0 1 0 0 1 0 1 0 2 1 2 0 2 2 2 2 0 0 1 1 1 0 2 1 1 0 0 0 0 2 0 0 2 0 1 0 1 1 0 0 0 2 0 0 0 1 0 2 1 0 1 2 0 2 0 1 0 1 0 0 1 1 0 0 1 0 0 0 0 0 1 0 2 2 1 1 1 0 1 0 0 1 0 0 0 1 2 0 0 0 0 0 0 0 1 1 0 1 2 0 1 1 0 0 0 0 0 2 0 0 0 0 2 0 2 0 1 0 1 0 2 0 0 0 1 0 1 0 0 1 0 2 2 1 0 0 0 1 0 2 0 1 1 0 2 0 0 0 0 0 2 2 0 0 0 1 0 0 1 0 0 0 1 1 0 0 1 0 0 2 2 0 0 0 0 0 2 0 2 1 1 1 0 0 0 0 1 0 0 0 0 0 2 1 0 1 1 1 0 0 1 2 0 1 0 0 1 0 0 1 1 1 1 0 0 1 0 1 2 0 0 2 2 1 1 0 0 0 0 1 0 0 1 1 1 0 0 0 1 2 1 0 1 1 1 0 0 0 0 0 0 2 0 0 1 2 1 1 0 0 0 0 2 0 0 1 0 0 0 0 2 0 0 0 0 0 0 0 1 0 1 1 2 0 2 1 0 0 0 0 1 1 0 0 0 0 0 0 0 2 1 0 1 1 0 0 0 2 0 1 1 2 2 0 2 0 2 2 0 0 1 0 1 0 1 1 1 0 0 0 0 0 0 0 1 1 1 2 1 2 0 0 0 0 2 0 0 0 0 0 0 1 0 2 0 0 0 0 0 0 0 2 1 1 0 2 0 0 0 0 1 0 0 1 1 2 0 0 0 0 0 0 0 2 0 1 1 1 0 1 2 0 0 0 1 1 1 1 1 1 1 0 1 0 0 0 0 0 0 2 1 1 1 0 0 0 2 0 1 1 1 0 0 2 1 0 1 0 0 0 0 0 0 0 0 1 1 1 1 1 0 0 0 2 0 0 2 1 0 2 0 0 1 1 1 0 0 1 1 1 0 2 1 1 0 1 1 0 0 0 0 0 0 0 0 0 0 0 0 0 0 0 2 0 0 0 0 0 1 0 0 0 0 2 2
77 1 0 2 0 0 0 2 0 1 0 1 0 0 0 0 0 0 2 0 1 1 0 1 0 0 0 0 1 2 0 1 0 0 2 1 2 1 0 0 1 1 2 2 0 1 0 0 1 2 1 0 0 0 0 2 0 2 2 1 0 0 0 2 0 0 0 0 0 0 0 0 2 0 0 2 2 1 1 0 1 2 0 0 1 0 0 1 1 1 0 0 2 1 0 0 0 0 0 2 2 1 1 0 2 2 2 0 2 0 0 1 2 2 2 2 2 0 1 0 1 0 2 0 0 2 0 1 1 0 0 0 0 0 1 1 0 1 0 2 0 2 0 0 1 0 0 0 0 0 0 1 0 0 1 0 0 2 0 0 1 1 0 1 0 0 0 1 1 1 0 0 1 1 0 2 2 0 2 2 2 2 0 1 0 0 1 2 0 0 2 2 2 1 1 0 1 0 0 0 0 1 0 1 1 0 2 0 2 0 1 1 1 0 0 0 0 1 2 0 2 1 0 0 0 0 0 2 2 0 0 0 0 0 2 0 0 2 0 0 0 1 1 0 0 2 0 0 0 0 0 0 1 0 0 0 2 1 1 0 0 0 0 0 1 0 0 1 0 0 0 2 1 1 0 0 0 2 2 0 2 0 1 1 1 1 2 1 0 2 0 1 1 2 2 1 2 0 0 0 0 0 2 2 1 0 1 0 1 1 1 1 0 2 2 1 2 1 0 1 0 2 2 2 0 0 0 1 0 1 1 2 0 2 0 0 0 1 1 0 0 0 1 1 1 1 1 0 2 1 0 2 0 2 0 0 1 1 0 1 1 0 0 0 0 0 0 1 1 1 0 0 0 2 1 0 0 1 1 1 0 0 1 1 2 1 1 1 1 0 0 1 1 0 0 2 0 1 1 1 1 1 0 0 0 0 0 0 0 2 0 0 0 0 1 2 1 0 0 0 0 2 0 0 0 2 0 1 0 0 0 0 0 0 0 0 0 1 1 2 1 1 0 0 1 1 0 0 0 0 1 0 0 1 0 0 0 1 0 0 1 0 0 1 0 1 1 2 2 0 1 0 2 2 0 0 0 0 0 1 2 2 2 2 1 0 0 0 1 1 1 2 0 0 1 1 1 1 2 1 1 2 1 1 0 2 2 1 0 0 0 1 0 0 0 2 0 0 1 1 1 2 2 2 2 0 0 1 1 2 0 0 0 0 1 0 0 0 0 1 0 0 0 0 0 0 0 1 1 1 0 0 0 0 2 0 0 0 0 1 0 0 0 1 0 0 0 0 0 0 2 2 0 0 0 0 0 0 0 2 1 2 1 1 0 1 0 1 1 0 0 1 1 0 1 1 2 0 0 0 0 1 1 1 0 2 0 1 1 2 0 0 0 0 2 0 0 0 0 0 1 1 0 0 0 0 2 2 0 0 0 1 0 2 0 1 0 0 2 2 1 1 0 1 1 0 2 0 1 1 1 1 0 1 1 1 0 1 1 0 0 0 2 0 0 1 0 1 1 0 0 1 0 0 1 0 2 1 0 1 0 0 0 1 0 1 1 0 2 0 2 0 0 0 1 0 0 1 0 2 1 1 1 2 0 1 1 2 1 0 1 0 0 0 0 0 0 0 0 0 0 0 1 0 0 1 1 0 2 1 1 1 1 0 1 0 0 0 0 2 0 0 0 0 0 0 1 0 0 0 1 1 0 2 0 0 0 0 1 0 0 1 2 1 0 0 1 0 0 1 1 0 1 1 1 0 0 0 1 1 0 0 1 1 1 2 0 0 0 2 0 2 2 0 0 0 0 1 0 1 2 2 0 0 0 0 1 0 0 1 1 0 0 0 0 2 1 0 2 1 1 1 0 2 2 0 0 1 0 1 0 1 1 0 0 2 1 0 0 0 0 0 0 0 0 0 0 0 0 0 0 2 0 0 1 0 1 0 0 0 1 0 2 0 2 0 1 0 1 0 2 0 1 1 0 0 0 0 1 1 2 2 2 0 0 0 0 1 0 0 2 0 1 1 1 0 1 2 0 1 0 0 1 1 1 2 0 1 1 2 1 0 0 0 0 0 1 1 1 1 0 0 0 2 1 0 0 0 0 0 1 1 0 0 0 1 0 1 0 0 0 0 2 0 0 1 1 0 0 0 2 0 1 1 1 0 1 1 1 1 0 1 0 0 0 0 1 0 0 0 0 0 0 0 2 1 0 0 0 1 1 0 2 1 0 0 1 0 0 1 0 0 0 1 1 0 1 0 0 0 0 0
78 0 2 1 0 0 0 1 0 2 2 0 0 0 0 0 0 0 2 0 1 1 0 2 0 0 0 0 0 0 1 1 2 2 0 0 0 1 0 0 1 1 0 1 0 1 0 0 1 1 0 1 0 0 1 1 1 1 1 0 1 0 0 2 0 0 0 0 0 0 2 2 2 0 1 2 1 0 1 0 0 2 0 0 2 0 0 0 1 1 0 0 2 1 1 2 0 0 0 0 1 2 0 0 2 0 2 1 1 1 0 1 0 1 1 2 1 0 0 0 2 1 1 1 0 1 0 0 1 0 0 0 0 0 1 0 0 0 0 1 0 2 0 0 1 0 1 0 1 1 0 1 0 1 1 0 0 1 0 0 1 1 1 1 0 0 0 2 1 1 0 0 1 1 1 2 1 0 1 1 1 1 1 2 0 0 2 2 1 0 2 0 2 1 2 0 2 1 0 0 0 0 0 1 1 0 1 0 1 0 2 2 0 0 0 0 0 0 1 0 2 1 0 0 0 0 0 0 0 0 0 1 0 0 2 0 0 2 0 1 0 0 2 1 0 2 0 0 1 0 0 1 0 0 0 0 1 0 0 0 0 0 0 0 0 0 0 0 0 0 1 2 0 1 0 0 0 0 0 0 0 2 0 2 0 0 0 2 0 2 1 0 1 2 2 1 2 2 0 2 2 0 1 1 1 0 0 0 0 0 0 1 1 1 0 0 2 1 0 1 1 2 2 1 0 0 1 1 1 1 1 2 0 2 0 0 0 2 0 0 0 0 0 2 0 0 0 1 2 1 0 2 0 1 0 1 0 0 0 2 2 0 2 0 2 0 0 2 2 1 0 0 2 2 2 0 0 2 1 0 0 2 0 0 0 0 0 0 0 0 0 1 0 0 2 0 0 1 0 0 0 0 0 0 1 1 0 0 0 1 1 0 0 0 2 2 0 0 0 0 0 2 1 1 0 2 0 1 0 0 0 0 0 0 0 0 0 2 1 0 1 1 0 1 0 2 2 1 1 2 0 0 0 2 2 2 0 2 0 1 1 1 0 0 0 0 0 1 1 1 1 1 2 1 1 0 0 0 0 0 2 2 0 0 2 0 0 2 0 1 0 2 1 0 1 0 1 0 1 1 1 2 1 2 0 2 1 0 0 0 0 0 1 0 2 0 0 1 0 1 1 2 2 1 2 0 0 0 0 2 1 0 1 0 1 1 2 1 1 1 0 1 0 2 2 0 0 2 0 2 1 0 1 0 1 1 0 0 1 0 1 0 1 1 0 0 0 0 1 0 0 0 1 0 1 1 1 1 0 2 2 1 1 1 1 0 0 0 1 1 1 0 1 0 1 0 0 0 0 0 0 2 0 0 0 2 0 1 1 2 0 0 0 1 0 1 0 0 0 1 1 2 0 0 0 1 1 0 0 0 0 2 0 0 0 0 0 2 2 1 0 1 0 1 2 0 1 0 2 2 0 2 1 0 0 0 0 2 1 1 1 0 1 1 2 2 1 1 1 0 0 1 0 0 1 0 2 1 0 0 0 0 0 1 1 1 1 0 2 0 1 0 0 0 0 0 0 0 2 1 0 2 0 0 1 0 1 2 2 0 0 0 0 2 0 1 0 0 0 0 0 0 0 0 2 2 0 0 0 0 0 0 0 0 0 0 0 0 0 2 1 1 0 0 0 0 1 0 0 0 0 0 0 0 0 0 1 1 2 1 0 1 2 0 0 1 1 1 0 1 0 0 1 1 1 0 0 1 1 1 1 1 0 0 2 1 1 2 1 1 1 1 2 1 0 0 0 1 0 1 2 2 1 0 1 1 2 2 0 0 0 0 0 0 0 2 0 0 2 2 2 2 0 2 2 0 0 0 0 0 1 1 0 0 0 1 1 0 1 0 1 1 0 0 0 0 0 0 0 0 0 2 0 0 1 0 1 0 0 0 2 0 1 0 0 0 0 0 1 1 0 0 1 1 0 0 0 1 1 1 1 2 2 0 0 0 0 0 0 1 2 0 0 1 2 0 2 2 0 1 0 1 2 1 2 2 0 1 0 2 0 0 1 1 1 1 1 0 2 2 0 0 0 1 0 0 0 0 0 0 2 2 2 2 2 1 1 1 0 0 1 1 1 0 0 0 1 0 0 0 2 0 0 1 1 0 2 0 1 1 0 1 1 0 1 1 2 0 1 1 1 0 0 0 0 1 0 0 2 0 0 1 1 1 0 0 1 0 0 2 0 0 0 0 0 0 0 0 1 0 1 1
79 1 0 2 0 1 1 2 0 1 1 0 0 0 0 0 0 0 0 2 0 0 0 2 0 1 1 0 1 1 1 1 1 1 1 0 2 2 1 1 1 0 0 0 0 1 0 0 2 1 0 0 1 1 0 1 0 1 1 1 1 0 0 0 1 1 1 0 0 0 0 2 2 0 2 2 0 1 1 0 0 1 0 0 1 0 0 1 2 2 1 1 1 0 1 1 1 0 0 0 1 2 0 1 2 0 2 1 1 1 0 1 0 1 0 1 0 0 1 0 1 0 2 0 0 2 0 1 1 1 0 0 0 0 1 0 1 0 2 0 2 0 0 0 2 0 1 0 0 0 0 0 0 0 0 0 0 2 0 0 0 0 0 1 1 1 0 0 1 2 0 0 1 1 1 1 2 0 1 1 1 1 0 2 0 0 2 2 1 1 1 1 2 1 1 0 1 0 0 0 0 1 0 2 2 0 2 0 1 0 0 1 0 0 0 0 0 1 1 2 0 0 0 1 0 0 2 2 1 0 0 0 0 0 0 0 0 2 0 0 0 1 1 0 1 2 2 0 2 0 0 1 2 1 0 0 1 0 0 0 0 0 0 0 1 0 0 0 1 0 0 2 0 1 0 1 0 1 1 1 0 2 2 2 0 1 2 0 0 1 0 0 0 2 1 1 1 0 0 0 1 0 0 0 0 0 1 1 0 0 0 2 0 1 1 0 1 0 1 0 1 2 0 1 1 0 2 1 1 2 1 1 0 1 0 0 0 0 2 2 1 1 1 1 0 1 0 0 2 1 1 0 0 2 0 0 1 1 0 0 0 0 1 0 1 1 0 2 2 0 0 0 0 2 1 0 0 1 0 0 2 1 1 1 2 0 1 0 0 1 0 1 0 1 2 0 2 0 0 0 0 0 0 0 1 1 2 0 0 2 0 0 1 1 1 2 1 0 1 0 0 1 0 1 1 2 1 1 0 0 0 0 0 0 1 1 0 1 0 0 1 1 0 0 0 1 1 0 1 1 0 0 0 2 1 0 1 1 0 0 1 0 1 1 0 2 2 1 2 1 0 0 2 0 1 0 1 1 1 1 2 1 1 1 2 0 0 0 1 1 1 2 0 2 1 0 2 2 2 0 0 2 1 1 1 1 2 2 0 0 0 1 0 0 1 1 0 1 1 1 1 2 2 0 1 1 0 1 0 2 0 2 2 1 2 0 0 0 0 2 0 1 0 2 0 1 1 1 0 2 0 1 0 0 2 2 1 0 2 0 1 0 1 0 0 1 1 1 1 1 1 0 1 0 1 0 0 0 0 0 2 0 2 1 1 1 1 0 0 0 0 0 0 1 0 1 0 1 0 1 1 0 0 0 0 2 1 1 1 1 2 0 0 2 0 1 0 0 0 0 1 1 0 1 0 0 1 1 0 0 0 1 1 2 0 0 2 1 2 2 1 1 0 0 1 0 1 0 0 0 0 2 1 1 0 0 0 0 0 0 0 0 1 2 2 2 1 0 1 1 1 0 0 0 0 0 2 1 0 1 0 0 0 1 0 1 1 0 1 1 1 1 1 0 0 0 0 1 1 1 0 1 1 1 1 1 1 2 2 0 1 1 1 1 1 1 1 1 0 0 0 0 1 0 1 1 1 0 0 0 0 1 0 0 0 1 2 0 0 1 1 1 0 0 0 1 1 0 0 1 1 1 0 0 0 1 1 0 0 0 0 0 2 0 1 0 0 0 0 1 0 1 0 1 1 0 0 1 0 0 0 0 0 0 1 1 1 2 0 0 2 0 2 0 1 1 0 1 0 0 1 1 0 0 1 1 1 1 1 1 1 0 0 0 1 1 1 1 1 1 1 1 0 2 2 0 0 1 0 0 1 2 2 1 0 0 0 0 1 0 1 1 0 0 0 1 1 0 0 1 0 1 0 0 1 0 2 0 0 0 0 0 0 0 0 1 2 0 1 1 0 0 2 0 0 1 0 1 1 1 1 1 2 0 0 0 0 1 0 0 0 1 1 2 1 0 1 2 0 0 1 0 1 1 2 2 0 1 0 0 0 0 1 1 2 1 0 0 2 1 1 0 1 2 1 0 0 1 0 0 1 1 0 1 0 0 0 0 0 1 0 0 1 1 1 1 1 0 0 0 2 0 1 1 1 0 1 1 1 2 1 1 1 0 2 1 2 0 2 1 0 0 0 0 1 0 0 0 2 0 0 2 1 1 0 0 1 0 0 2 0 0 1 0 2 0 0 0 0 0 0 0
80 1 2 0 0 0 0 2 0 0 0 0 0 1 1 1 0 0 2 0 1 0 0 2 0 0 0 0 0 1 1 0 2 1 1 1 2 1 1 0 1 1 0 0 0 0 0 0 2 0 0 0 0 0 0 2 0 0 0 1 0 1 0 1 1 1 1 1 0 0 0 2 1 0 1 1 1 0 1 0 0 2 0 1 0 0 0 0 2 2 0 0 2 1 1 1 1 2 2 2 0 2 2 0 2 0 2 1 1 1 1 2 0 1 0 2 0 0 0 0 2 0 2 0 0 2 0 0 1 0 0 0 1 0 1 1 0 1 0 0 1 1 0 0 2 0 1 0 0 0 0 1 0 0 0 0 0 2 0 0 2 1 1 0 0 1 0 2 0 0 0 1 0 2 0 0 2 0 1 1 1 1 0 0 0 0 0 0 0 0 1 0 2 2 0 1 2 0 0 0 0 0 0 1 1 0 1 1 1 0 0 0 0 1 0 0 0 1 1 1 1 0 1 0 0 0 1 0 0 1 0 0 0 0 0 0 0 2 0 0 0 0 1 0 0 2 0 0 2 0 0 0 2 0 0 0 0 2 1 0 0 0 0 0 0 0 0 0 1 0 1 0 0 2 0 0 1 2 1 0 1 1 1 2 0 1 1 1 0 2 1 0 0 1 1 0 2 2 0 1 1 1 0 0 0 0 0 0 1 0 1 0 0 1 1 0 2 0 0 0 1 1 2 1 1 0 2 2 0 0 2 1 0 1 0 0 0 1 1 0 0 0 0 2 0 0 1 1 1 0 0 1 0 2 0 0 1 0 1 0 1 1 0 0 0 0 0 2 2 1 1 1 0 2 1 0 0 1 0 0 0 0 2 1 1 0 0 1 1 1 0 0 0 0 2 0 1 0 1 1 1 1 0 1 1 0 0 1 0 2 0 0 0 0 2 2 2 0 2 0 0 0 1 2 0 1 1 2 0 2 0 0 0 0 0 0 0 0 0 0 1 1 0 0 0 2 0 2 2 0 0 0 0 2 1 1 0 1 2 1 1 0 0 0 0 0 0 2 2 0 1 1 1 1 0 0 0 0 0 0 1 1 1 1 2 1 0 0 1 1 1 0 0 1 1 1 1 0 1 0 1 2 2 1 1 1 1 1 1 0 1 0 0 1 1 1 1 0 2 2 2 2 2 0 0 1 0 0 1 1 1 0 1 1 1 0 0 1 0 0 2 2 0 1 0 0 0 1 1 1 1 0 1 0 1 0 0 0 0 1 0 0 0 0 0 2 2 1 1 1 0 1 1 0 1 0 0 1 0 1 2 0 2 2 0 2 0 0 1 1 1 0 1 1 0 1 0 0 0 0 0 1 1 1 0 2 0 0 2 0 0 0 0 2 0 1 0 0 1 0 0 1 0 1 0 1 1 2 0 0 1 1 0 1 0 0 1 2 2 1 1 0 1 1 2 0 1 0 1 1 0 2 1 1 0 0 0 2 2 0 0 0 1 1 1 1 0 0 1 1 1 1 1 0 0 1 0 0 1 1 0 0 0 1 1 2 0 0 0 1 1 1 0 1 2 0 0 0 1 2 1 1 1 1 1 1 1 2 2 0 1 0 0 1 0 0 0 0 0 0 0 0 0 0 2 0 2 0 0 0 0 0 2 0 2 1 0 0 0 1 0 0 0 0 0 1 1 1 0 1 1 1 0 0 0 0 0 0 2 0 0 1 2 0 0 0 1 1 0 1 0 0 2 0 0 0 0 2 0 1 1 0 0 0 0 1 0 2 0 2 0 1 2 2 0 0 0 1 0 0 1 2 0 0 1 0 1 0 0 2 1 0 2 1 2 1 1 0 2 1 1 0 0 2 2 0 0 1 0 1 0 0 1 1 0 1 1 0 1 0 0 0 1 1 1 1 1 1 1 0 0 1 0 0 0 0 0 1 0 0 2 0 0 0 0 1 1 0 0 1 0 0 2 0 0 1 0 0 1 1 2 2 2 0 0 0 0 1 0 0 2 0 1 1 2 0 2 1 2 0 0 2 2 2 0 0 2 2 0 1 0 0 0 0 1 1 1 2 2 1 0 1 1 1 0 0 2 0 0 0 1 1 1 2 1 1 1 2 0 0 0 0 0 0 0 1 1 0 0 0 1 0 2 0 0 0 0 2 2 2 2 0 1 0 0 0 0 1 0 0 1 0 0 0 0 0 0 0 0 0 0 1 0 0 0 0 0 0 0 2 0 0 0 0 0 0 0 0 0 0 1 1
81 1 1 1 0 0 0 1 0 2 2 0 0 0 0 0 0 0 1 1 0 0 0 2 0 0 0 0 2 1 1 1 0 0 1 1 2 2 1 0 0 0 0 0 0 0 0 0 0 2 0 1 0 0 0 2 0 0 0 0 2 0 0 1 1 1 1 0 0 0 0 1 2 0 2 2 0 1 2 1 0 1 1 1 0 0 0 1 2 2 0 1 0 0 0 0 0 2 2 2 0 2 0 0 2 0 2 1 1 1 1 1 0 1 0 1 0 0 1 0 2 1 1 1 0 1 0 2 2 1 1 1 0 0 1 0 1 0 0 1 2 1 0 0 1 0 0 0 0 0 0 0 2 1 1 1 1 1 0 0 0 0 0 1 0 0 0 1 0 1 0 2 2 1 0 0 2 1 0 0 0 1 0 2 0 0 1 2 0 1 1 2 1 0 1 0 1 0 0 0 0 0 1 2 2 0 2 1 0 0 1 2 1 0 0 2 1 1 2 0 2 1 0 0 0 0 1 1 0 1 1 0 0 0 1 0 0 2 0 0 0 0 2 1 0 2 0 0 2 0 0 0 2 0 0 0 1 1 0 0 0 0 0 0 1 0 0 0 1 0 1 2 1 0 0 0 0 2 0 0 1 1 0 0 2 0 2 1 1 1 0 1 2 2 2 2 2 0 0 0 0 0 1 1 1 0 0 1 1 0 1 2 0 1 1 0 2 0 1 0 2 1 0 2 0 0 1 0 1 0 1 1 1 2 0 0 1 0 2 0 0 1 2 2 0 1 1 0 1 1 1 0 0 2 0 0 1 0 0 1 1 0 2 0 2 0 0 2 2 0 1 1 1 2 1 0 0 2 2 0 0 1 1 1 1 1 1 0 0 0 0 0 1 0 1 1 1 1 0 0 0 0 0 0 1 1 1 0 0 0 1 0 0 0 0 1 0 0 1 0 0 1 0 2 1 1 1 0 0 0 2 0 0 0 1 1 0 1 1 0 2 0 1 1 1 2 0 0 0 2 0 0 0 2 2 1 0 2 0 2 1 1 0 0 0 1 1 2 2 0 1 1 2 0 2 0 2 0 0 2 1 2 2 2 1 1 0 0 0 1 0 1 0 1 0 0 0 0 0 1 0 2 2 1 1 0 1 0 1 0 1 0 0 0 2 0 0 0 0 1 1 1 1 0 0 1 0 0 0 1 1 0 2 1 2 0 0 0 1 0 2 2 0 2 2 2 0 0 2 0 0 0 0 0 2 2 1 2 2 2 0 0 0 0 0 2 1 1 1 0 0 1 0 0 0 0 0 2 0 2 2 0 1 1 1 0 1 0 1 0 1 1 2 1 0 0 1 1 0 1 1 1 0 0 0 2 0 0 0 1 1 0 0 1 1 1 0 0 1 0 1 2 0 0 0 1 1 0 0 0 0 1 1 1 0 1 0 1 2 1 0 0 0 1 1 0 2 0 0 0 0 1 1 1 0 0 0 2 2 0 0 0 1 0 0 1 1 1 0 1 1 0 0 0 0 0 2 0 1 1 1 1 1 2 1 2 0 0 2 0 2 0 0 0 0 0 0 0 0 0 0 1 1 2 0 1 1 0 1 1 0 0 0 2 0 0 0 1 1 1 0 0 0 0 1 2 0 2 0 0 0 2 0 1 2 1 1 0 0 2 2 2 0 1 0 0 2 0 0 0 0 0 0 0 0 0 0 1 1 1 0 1 2 0 0 1 1 1 0 1 0 0 0 0 0 1 0 0 1 1 0 0 1 1 1 0 1 2 0 1 1 0 1 0 0 0 1 2 2 0 0 0 0 0 0 1 1 1 1 1 1 0 2 2 1 2 2 0 2 2 2 2 0 2 2 0 0 0 0 1 0 0 2 0 0 1 1 0 1 1 0 1 0 0 0 0 0 1 0 0 0 1 0 0 0 1 0 0 1 0 0 0 0 0 0 1 1 0 1 1 1 0 0 2 0 0 0 1 0 0 1 1 2 0 0 0 0 0 0 1 2 0 1 0 2 2 1 0 0 0 0 2 1 1 1 1 1 0 0 1 0 0 0 0 0 0 2 0 1 1 0 0 0 1 0 0 1 2 0 0 2 2 1 2 1 1 0 0 0 0 1 1 2 1 0 0 2 0 0 1 2 1 2 0 0 0 0 1 1 1 0 1 0 0 0 1 1 0 1 1 1 0 0 0 0 2 0 0 0 0 0 0 0 0 0 0 0 1 0 2 0 0 1 1 1 0 0 0 1 0 1 0
82 1 2 1 1 0 1 2 1 2 1 0 1 1 1 1 0 0 1 1 1 0 0 2 0 0 0 0 0 0 2 0 0 0 0 0 2 1 0 0 1 1 0 1 0 0 0 0 2 0 0 0 0 0 0 1 0 0 0 1 0 1 0 1 0 0 0 1 0 0 0 2 2 0 0 2 1 1 2 0 0 1 1 1 1 0 0 0 1 1 0 0 1 0 0 2 0 0 0 2 2 2 1 0 2 1 2 1 1 1 1 2 1 2 1 2 1 0 1 0 1 0 1 1 0 0 0 2 2 1 0 0 0 0 0 0 0 0 1 0 1 1 0 0 2 0 0 0 1 1 0 2 0 0 0 1 1 0 0 0 0 0 1 0 1 2 0 2 0 0 0 0 0 2 0 1 1 0 0 2 2 2 1 2 1 1 0 0 0 0 1 0 1 0 1 1 1 1 0 0 0 0 1 0 0 0 2 1 1 0 1 1 1 0 0 0 0 0 1 1 1 0 0 0 0 0 0 0 0 1 1 0 0 0 2 0 0 2 0 0 0 0 2 0 0 1 1 0 1 0 0 2 1 1 0 0 0 2 1 0 0 0 0 0 2 1 0 0 0 0 1 2 0 2 0 0 0 1 0 0 0 2 2 2 0 2 2 2 1 2 1 0 0 2 2 0 2 1 1 1 1 0 1 1 1 0 0 0 0 0 0 2 0 2 2 0 1 0 0 0 2 2 0 2 0 0 0 1 1 1 1 0 0 0 0 0 0 0 2 0 0 0 2 2 0 0 1 1 2 1 1 1 0 1 0 1 0 2 0 0 0 0 2 0 2 0 0 2 2 0 2 2 0 2 1 0 0 1 1 1 1 1 0 0 2 0 0 0 0 0 0 0 0 0 1 1 0 0 0 1 0 1 0 1 1 0 0 0 0 1 0 0 0 0 2 2 1 0 1 0 0 1 1 0 0 1 0 1 0 0 1 0 1 1 1 0 0 1 1 1 0 1 0 1 0 2 0 0 0 2 0 0 0 2 1 0 1 2 1 1 0 1 2 0 0 0 0 2 2 0 0 0 1 1 0 1 0 0 0 1 1 0 0 0 2 1 0 0 1 1 1 2 1 2 0 1 1 1 1 1 0 2 2 0 0 0 2 1 1 0 0 2 0 0 0 1 0 0 1 1 1 2 2 1 1 1 1 2 0 2 0 2 0 0 0 0 1 0 1 1 0 1 0 1 1 0 0 1 1 1 1 0 0 0 2 1 1 0 0 0 0 1 1 1 1 0 0 0 0 1 0 0 0 0 0 0 0 2 0 2 2 0 2 2 2 0 0 0 1 1 0 2 1 0 2 1 1 0 0 1 0 1 1 1 0 2 1 0 0 1 1 0 0 1 0 1 1 0 1 0 0 1 0 1 0 0 2 1 0 0 0 2 0 2 0 0 2 1 1 1 0 1 1 1 2 0 2 0 1 1 0 2 0 1 0 0 0 2 2 0 0 0 2 2 2 2 0 2 0 0 0 1 0 1 1 0 2 1 0 0 0 0 0 0 0 0 1 1 1 1 1 1 1 0 2 0 0 1 0 1 1 0 0 1 0 0 1 2 1 0 0 0 0 1 0 0 0 0 0 0 0 0 1 0 1 1 1 0 1 1 1 2 0 1 1 1 1 0 0 1 1 1 0 0 0 0 0 1 0 0 0 0 0 0 0 1 0 0 2 0 0 2 2 1 1 0 0 1 0 1 1 0 0 0 0 1 0 0 1 1 1 1 0 0 1 0 0 2 1 2 0 1 2 0 1 1 0 0 0 1 1 2 0 0 0 2 1 2 0 0 0 0 1 1 1 1 1 2 1 1 1 1 0 2 2 0 0 0 0 1 1 1 1 1 0 0 0 0 0 0 0 0 2 2 2 2 2 2 0 0 0 1 0 0 0 1 0 0 1 1 1 0 0 0 0 0 1 0 1 1 0 0 0 1 0 1 0 1 1 2 2 1 1 0 0 0 1 0 0 0 2 0 2 1 1 0 1 2 0 0 0 1 2 2 0 0 2 0 0 1 0 0 0 0 0 0 2 0 2 0 2 0 1 2 1 0 2 1 0 1 2 2 0 2 0 0 0 2 0 0 0 0 0 0 0 1 1 1 0 2 2 0 1 0 0 1 2 0 0 0 2 0 1 0 0 0 0 0 0 1 1 0 0 0 0 2 0 0 1 0 0 1 0 1 0 0 0 0 0 1 0 0 0 0 0 0 0 1 1 1 1 0
83 0 2 1 0 0 0 1 1 1 1 0 0 2 0 0 1 0 0 1 0 0 0 2 1 1 2 0 1 0 0 1 2 1 0 0 2 2 1 0 1 1 0 0 0 0 1 0 0 2 0 1 0 0 2 1 0 0 0 0 2 0 0 1 0 0 0 1 0 0 0 1 2 0 0 2 2 1 2 1 0 1 0 1 1 0 0 1 2 2 0 0 1 0 0 1 0 0 0 2 2 1 1 0 2 0 2 1 1 1 1 2 1 1 1 1 0 1 1 0 1 0 1 1 1 0 0 0 2 0 0 0 0 0 0 0 0 0 0 2 0 2 0 0 2 0 0 0 0 0 0 0 1 0 1 0 0 1 0 0 2 1 0 1 1 1 0 1 1 1 0 1 0 2 1 2 2 0 0 0 0 0 2 2 0 0 2 1 1 0 2 0 1 1 0 1 2 0 0 0 0 1 1 2 2 0 2 0 2 0 0 1 2 0 0 0 0 0 1 1 1 0 0 0 0 1 0 0 0 0 0 0 0 1 1 0 0 2 0 0 0 1 2 0 0 1 0 0 1 0 0 0 1 0 0 0 1 0 0 0 0 0 0 1 1 0 0 0 2 1 0 2 0 1 0 0 1 2 1 0 1 1 1 2 0 2 2 1 0 2 0 1 0 2 2 0 2 0 0 0 0 0 2 2 2 0 0 1 0 0 0 1 0 1 1 0 1 1 1 0 1 2 1 2 0 0 0 0 0 0 1 1 0 1 0 0 0 2 0 0 0 0 1 1 0 2 0 1 2 1 1 1 1 1 0 1 1 1 0 1 1 0 0 0 0 0 0 2 2 0 1 1 0 2 0 0 0 2 0 0 0 1 1 1 1 1 1 1 1 0 0 1 0 0 2 0 0 1 1 1 1 1 0 1 1 0 0 1 0 2 0 0 0 0 0 1 0 0 1 0 0 1 1 0 1 1 0 0 0 1 1 0 0 0 0 0 0 1 1 1 2 0 0 1 0 1 0 1 1 1 0 0 0 1 0 0 0 2 1 1 1 0 0 1 0 2 2 2 2 0 1 1 1 1 1 1 1 0 0 0 2 2 0 0 2 1 0 1 0 1 1 1 0 2 0 0 1 2 2 0 0 2 2 0 0 1 2 2 0 0 0 1 1 0 1 0 0 0 0 1 1 2 2 0 0 1 1 0 0 1 1 0 2 2 2 0 0 0 1 2 0 1 0 0 0 0 0 0 2 0 0 0 0 0 2 1 1 2 1 1 0 0 0 0 0 0 0 1 1 1 0 1 0 0 0 0 0 1 0 1 2 1 0 0 0 0 0 0 0 0 0 1 2 0 2 0 0 0 0 1 0 1 0 0 0 1 1 1 2 1 1 0 0 1 0 1 1 0 1 0 1 1 0 0 0 1 1 2 0 0 0 2 0 2 0 0 2 0 2 2 1 1 0 0 1 0 1 0 1 1 0 2 0 2 0 0 0 1 1 0 0 0 2 0 0 1 0 0 1 1 1 0 1 0 0 1 0 0 1 1 0 0 0 1 0 1 1 1 2 0 1 1 0 0 0 0 0 0 2 2 0 1 0 1 2 0 1 1 2 0 1 1 0 1 0 1 1 0 0 0 0 0 0 0 2 1 1 0 0 1 0 1 0 0 1 1 1 0 0 0 0 0 0 0 0 1 2 1 0 1 1 1 0 1 0 0 0 0 2 0 0 0 2 1 1 0 0 0 0 2 0 0 1 1 1 0 0 1 1 2 2 1 1 1 1 1 1 1 0 2 0 1 2 1 1 1 0 1 0 0 1 1 0 0 1 0 1 0 0 2 2 0 1 1 1 2 1 0 2 2 2 2 0 0 0 0 0 2 0 0 0 2 2 0 0 1 0 0 2 0 1 1 0 0 0 0 0 1 0 1 1 1 0 0 1 0 2 0 0 1 1 0 1 0 1 2 2 0 1 0 0 0 1 1 0 0 0 0 1 2 2 2 1 0 0 0 1 0 0 0 2 0 0 2 2 0 2 2 1 0 0 1 1 1 2 2 0 1 0 1 1 0 0 0 1 2 2 0 2 0 1 1 0 1 0 0 0 0 1 1 1 1 0 1 0 1 0 0 0 1 0 0 1 2 1 0 1 1 1 0 2 0 1 1 0 0 1 0 0 1 1 1 0 0 0 0 0 0 2 1 0 0 0 0 1 1 0 0 1 0 0 2 0 0 0 1 1 0 2 2 2 1 0 0 0 0 0 0 0 0 1 0
84 0 1 1 0 0 0 1 0 1 1 1 0 0 0 0 0 0 1 1 1 0 1 2 0 0 0 0 1 0 1 1 2 2 0 0 0 1 0 0 0 0 1 2 0 1 0 0 1 0 0 0 0 0 1 2 0 0 0 0 1 0 0 2 0 0 0 0 0 0 0 2 2 1 1 2 1 1 2 0 1 1 0 0 1 0 0 0 1 2 0 0 2 2 1 1 1 1 0 1 1 1 1 0 2 1 2 1 1 1 0 1 0 2 0 2 0 0 0 0 2 0 2 0 0 2 0 1 1 0 0 0 0 0 1 0 0 0 0 0 1 1 0 0 0 1 1 0 0 0 0 0 0 0 0 0 0 1 0 0 0 0 0 1 0 2 0 2 1 2 1 0 0 2 0 0 2 0 0 0 0 1 0 2 2 2 0 2 1 0 1 0 2 0 2 0 1 0 0 0 0 0 1 1 1 0 2 0 1 1 0 0 1 0 1 1 0 1 2 0 2 1 0 0 0 0 1 0 0 1 0 1 0 0 2 0 0 2 0 0 0 1 1 0 0 1 0 0 1 1 1 0 1 1 0 0 2 0 0 0 0 0 0 0 1 0 0 1 1 0 1 2 0 0 0 0 0 1 1 0 1 1 1 2 1 1 2 1 0 2 0 1 1 2 1 1 1 0 0 0 1 0 1 1 1 0 0 1 0 0 0 1 0 1 1 0 1 0 1 0 2 1 0 1 1 0 1 1 0 0 0 2 0 1 0 0 0 1 1 0 0 0 2 1 0 0 1 0 2 0 0 0 0 2 0 0 1 2 0 1 1 0 2 0 2 0 1 2 2 0 1 1 0 2 1 0 0 0 1 1 1 2 0 1 1 0 0 1 1 1 0 2 1 0 2 0 1 1 0 0 0 0 0 2 2 0 1 1 0 0 0 0 1 0 1 2 1 0 1 0 0 1 0 1 1 2 1 0 1 0 0 1 0 2 2 0 0 1 1 0 1 1 0 0 0 0 0 2 2 1 0 0 0 1 1 1 0 1 0 0 2 0 0 1 0 1 1 2 2 0 0 0 2 1 1 0 1 0 0 0 2 1 1 1 1 0 1 1 0 1 0 2 0 0 1 1 0 0 2 0 2 1 2 0 0 0 2 2 0 0 0 0 0 0 1 1 0 0 2 2 2 2 2 1 1 0 0 1 0 2 1 1 1 1 1 1 0 0 2 2 0 1 0 2 1 1 0 0 2 0 0 0 1 0 1 1 0 0 1 1 0 0 0 0 0 2 2 2 2 0 0 0 0 0 0 0 0 2 0 2 2 1 2 2 2 0 0 0 0 0 0 0 1 0 0 0 1 0 0 0 0 2 0 0 1 1 1 0 1 0 1 0 0 1 0 0 0 0 1 0 0 2 0 0 0 1 1 2 0 0 0 0 1 1 1 0 0 2 2 1 1 0 1 1 2 0 2 1 2 2 1 1 2 0 0 0 0 2 1 0 0 0 2 2 2 2 0 1 1 0 0 0 0 0 0 0 2 1 2 2 0 2 1 0 1 1 1 1 1 1 1 1 0 0 0 0 0 1 0 1 1 0 0 1 1 0 0 1 1 1 0 0 0 2 1 2 1 2 0 0 2 0 0 1 1 1 2 1 1 1 0 1 0 0 0 0 0 0 0 1 1 1 0 0 0 1 1 0 0 0 0 0 0 0 0 0 0 0 1 0 0 1 2 0 0 0 0 1 0 1 0 0 0 1 1 0 0 2 0 0 1 0 0 0 0 1 0 1 1 2 0 2 1 1 0 0 0 0 0 0 1 2 0 0 1 1 1 0 0 2 2 0 1 1 1 1 1 0 0 0 0 0 0 2 2 0 0 2 0 0 1 2 1 1 0 1 0 1 2 1 0 1 0 0 0 0 0 0 0 0 0 2 0 0 0 0 0 1 0 0 2 0 0 0 0 1 2 0 2 0 1 0 0 2 0 0 0 2 0 0 0 1 2 0 0 1 0 0 0 0 2 0 1 1 2 1 2 2 0 0 0 2 1 1 1 1 1 1 0 1 0 0 0 0 1 1 2 1 1 1 1 0 0 0 0 0 1 0 1 1 2 2 1 1 2 1 1 0 0 0 0 0 1 2 2 0 0 0 0 1 2 0 1 1 1 0 2 0 0 0 0 0 1 0 1 0 1 0 1 0 0 0 0 0 0 1 1 0 1 0 0 1 0 0 0 0 0 0 0 2 0 0 0 0 0 0 0 0 0 0 2 1
85 0 2 1 0 0 0 2 0 2 1 0 0 1 1 1 0 0 2 1 0 0 0 1 0 0 0 0 0 1 2 0 2 2 0 0 0 1 0 0 1 1 1 1 0 0 2 0 2 0 0 0 1 1 1 1 0 0 1 1 0 1 0 1 0 1 1 0 0 0 0 1 2 0 0 2 2 0 1 0 0 1 0 0 1 0 0 0 2 2 0 0 1 1 0 2 0 2 2 2 1 2 2 0 2 0 2 2 0 2 0 0 1 1 1 2 0 1 1 0 0 0 1 1 0 1 0 1 2 0 0 0 0 0 1 1 0 1 0 1 2 2 0 1 1 0 1 0 0 0 0 0 0 0 0 0 0 1 0 1 2 0 1 1 0 2 0 1 0 1 0 2 2 1 0 1 1 0 0 1 1 2 1 2 0 0 2 1 0 0 0 1 2 2 2 0 2 1 0 0 0 0 0 1 1 0 1 0 2 1 0 2 2 0 0 0 0 1 1 0 2 1 1 0 0 0 1 0 0 0 0 1 0 1 1 0 0 2 0 0 0 0 2 1 0 1 0 0 0 0 0 0 2 0 0 0 1 1 1 1 0 1 0 1 1 0 0 1 2 0 0 2 0 1 0 0 1 1 1 0 0 1 0 2 0 2 2 0 1 2 1 1 0 1 1 0 2 0 1 0 1 1 1 1 1 1 1 1 1 0 1 1 0 2 2 0 2 0 1 1 1 2 2 0 1 0 1 1 0 0 2 2 0 1 0 0 0 2 1 0 0 0 1 1 0 0 0 1 1 0 0 1 1 2 1 0 1 2 0 2 2 0 1 0 1 0 0 2 2 0 0 0 1 2 0 0 0 2 0 0 0 0 0 1 1 0 0 0 0 0 0 0 0 0 1 1 0 1 0 0 0 0 0 2 2 0 0 1 0 1 0 0 0 0 0 1 0 1 0 0 1 1 0 1 1 1 0 1 0 0 0 0 0 0 0 0 0 0 0 0 1 1 1 2 1 2 1 1 1 1 0 1 0 2 2 1 0 1 0 1 1 0 0 0 0 2 2 1 2 1 0 0 2 1 2 0 1 1 1 1 1 1 2 2 1 1 0 0 1 0 1 1 0 1 0 1 1 0 0 1 0 2 1 1 2 0 2 1 0 0 0 1 0 1 0 2 1 0 1 0 0 2 2 0 0 1 1 0 0 0 2 0 1 0 1 1 1 0 2 2 0 1 0 1 0 0 0 0 2 0 0 0 0 0 2 1 0 1 1 0 0 0 0 0 0 0 0 0 0 2 1 1 0 0 0 0 1 1 0 2 1 0 0 0 0 0 0 0 0 0 0 0 0 1 0 0 0 0 0 0 0 2 1 1 0 2 1 0 0 1 0 0 0 0 1 0 0 0 0 1 1 2 0 0 0 1 1 1 0 0 0 2 0 1 0 0 1 0 1 1 1 0 0 0 1 0 1 0 1 1 0 1 1 1 0 0 0 2 2 0 0 0 1 2 2 2 0 1 0 0 0 2 0 0 1 0 2 2 1 1 0 1 0 0 0 0 1 0 2 0 2 0 0 1 0 0 0 0 2 2 0 2 1 1 0 1 1 2 2 0 1 0 1 1 0 0 1 1 1 1 0 0 0 0 1 2 0 0 0 0 0 0 0 0 0 0 1 0 0 2 1 1 1 0 0 1 1 1 0 0 0 0 0 0 0 0 0 0 0 0 0 0 2 0 0 0 1 0 0 2 1 0 0 0 0 0 0 2 0 0 1 1 0 0 1 0 1 2 1 2 0 1 2 0 0 0 0 2 1 0 1 1 0 1 0 0 1 0 0 2 0 0 2 2 2 2 2 0 2 2 2 2 0 2 2 0 0 0 0 0 1 1 1 0 0 2 1 0 0 1 0 1 1 1 1 1 1 1 0 0 0 1 0 0 1 0 1 1 0 0 2 0 0 0 0 0 0 0 1 2 0 0 2 1 0 1 0 2 0 0 0 0 2 0 0 1 0 1 0 0 2 0 0 1 1 1 1 2 0 0 0 2 2 2 1 1 0 1 0 0 0 0 0 0 1 1 1 1 2 1 1 0 0 0 0 0 1 1 0 0 0 0 0 1 0 0 0 2 0 1 1 1 1 2 1 1 1 0 0 0 2 0 0 2 2 0 2 2 2 2 2 0 1 0 1 1 1 0 1 2 1 0 1 1 0 0 0 1 1 1 1 1 0 0 1 0 1 0 0 0 0 0 0 0 1 0 0 0 0 0 2 0
86 1 1 1 0 0 0 2 0 2 2 0 1 1 0 0 0 0 1 1 1 1 0 2 0 0 0 0 0 0 1 0 0 0 0 1 2 0 0 0 2 2 0 0 0 0 1 0 2 0 0 0 0 0 0 1 0 0 0 1 1 0 0 2 0 0 0 0 0 0 0 1 2 0 1 2 1 1 1 0 1 2 0 0 1 0 0 1 2 2 1 1 2 1 0 0 0 1 1 2 1 2 0 0 2 1 1 2 0 2 1 2 2 2 1 2 1 0 1 0 0 0 2 0 0 2 0 2 2 1 0 0 1 0 0 0 1 0 0 0 1 1 0 0 2 0 0 0 0 0 0 2 0 0 1 0 0 0 0 0 1 1 0 0 1 1 0 2 1 2 1 0 0 1 0 0 1 1 1 1 1 2 0 2 0 0 1 1 0 0 0 1 1 0 1 0 0 0 0 0 0 0 0 1 1 0 2 0 2 0 0 0 2 0 0 0 0 1 0 2 0 0 0 0 0 1 1 0 0 0 0 0 0 0 1 0 0 2 0 0 0 0 1 0 0 2 1 0 2 0 0 1 1 0 0 0 2 0 1 1 0 1 0 0 0 0 0 0 2 1 0 1 0 1 0 0 0 1 1 1 0 0 0 1 1 0 1 1 0 2 0 2 0 2 0 1 1 1 1 0 2 1 1 1 1 0 1 0 0 0 0 1 0 2 2 1 1 0 0 0 1 1 2 1 0 0 0 1 1 1 2 1 0 0 0 0 0 1 1 0 1 1 0 2 0 0 0 0 1 0 1 0 0 2 0 0 1 1 0 1 1 0 2 0 2 0 0 1 1 1 0 0 2 1 0 0 0 1 0 0 0 1 0 0 1 0 1 0 0 0 0 0 1 0 1 1 0 1 0 2 1 2 0 0 1 1 2 1 0 0 2 0 1 0 0 1 0 1 1 0 0 1 0 1 0 1 0 1 0 1 1 0 0 0 0 0 0 0 0 0 1 1 0 1 0 1 0 2 2 1 0 0 0 2 1 1 0 1 1 0 2 0 1 1 0 1 1 2 2 0 0 0 1 2 0 1 0 0 0 2 0 0 2 2 1 1 0 0 0 1 0 2 1 2 2 0 2 2 2 0 0 2 2 0 0 1 1 1 0 0 0 0 1 1 1 1 1 0 1 1 1 1 2 0 0 0 0 0 0 0 1 1 0 0 1 1 1 1 2 1 0 1 0 0 1 1 0 1 1 2 1 0 0 0 2 2 1 0 2 0 2 0 0 0 0 0 0 2 2 0 0 0 0 0 0 0 1 1 0 2 2 1 1 1 1 0 0 1 1 1 1 1 1 0 1 0 0 1 0 1 1 1 0 0 2 2 0 0 2 0 0 0 1 1 0 1 0 0 1 0 0 1 0 1 0 1 1 1 0 0 0 1 0 1 0 1 0 0 2 2 0 1 1 1 2 0 1 0 1 1 0 2 0 0 1 1 0 2 1 1 1 0 0 1 1 1 0 0 1 1 1 2 0 0 0 0 2 1 1 1 1 1 0 2 0 2 1 1 1 0 0 0 0 1 1 0 0 0 0 1 0 1 0 1 1 0 0 2 1 0 0 0 0 1 0 1 1 1 1 1 0 0 0 0 2 1 1 0 1 0 0 0 0 0 0 0 0 0 1 2 0 0 0 0 0 1 1 0 0 0 0 0 1 0 0 0 0 0 1 0 0 0 1 0 0 1 0 1 0 1 0 0 1 2 2 0 0 0 1 1 2 2 0 0 0 2 0 2 0 1 1 0 2 0 0 0 0 1 0 0 1 2 0 1 0 0 2 0 2 2 2 0 0 0 0 2 1 0 2 2 1 1 0 1 0 0 0 1 0 0 1 2 2 0 0 0 0 0 0 0 0 0 0 0 0 0 0 1 0 1 1 1 0 0 0 0 1 0 0 0 1 1 0 0 0 1 1 0 1 0 0 0 1 1 0 0 0 1 2 2 2 2 2 0 0 0 0 1 1 0 1 0 1 2 2 0 2 2 0 1 0 2 1 1 1 1 1 1 0 1 0 0 0 0 1 1 1 2 1 1 0 0 0 0 0 0 1 1 0 0 2 2 0 1 1 1 1 1 0 0 0 0 1 2 2 1 1 1 0 2 2 0 0 1 1 0 1 0 0 1 1 1 2 0 0 0 1 0 1 1 1 0 0 0 0 1 1 1 1 0 0 0 1 1 0 0 1 0 0 2 0 0 0 0 0 0 0 0 0 0 1 0
87 1 1 2 0 0 0 2 0 2 1 0 0 0 0 0 0 1 1 2 1 1 1 2 0 0 0 0 0 0 1 0 2 1 0 0 2 2 1 0 1 1 0 0 1 0 0 0 0 2 0 1 0 0 1 1 1 0 1 1 0 1 0 0 0 1 1 0 0 0 0 0 2 0 1 2 1 0 1 0 0 2 0 0 1 0 1 1 2 2 1 1 0 0 2 2 2 1 1 1 1 1 2 0 2 0 2 1 1 1 1 2 0 1 0 1 0 0 0 0 2 0 0 2 0 0 0 1 2 0 1 1 1 0 0 0 1 0 0 0 0 2 0 1 0 0 0 0 0 0 0 1 2 1 0 1 1 0 0 0 0 0 0 1 1 1 1 0 0 1 1 0 1 1 1 1 2 1 1 1 1 1 0 1 0 0 0 0 0 0 1 1 1 0 1 1 1 0 0 0 0 2 0 2 2 0 2 0 2 0 0 0 2 0 0 1 0 1 2 0 2 1 0 0 0 1 1 0 0 1 0 1 0 0 1 0 0 2 0 0 0 1 2 0 0 1 1 0 2 0 0 0 1 0 0 0 1 1 1 1 1 2 0 0 1 0 0 0 2 1 0 1 0 2 0 0 2 1 2 2 0 2 0 1 0 0 0 2 1 2 2 0 1 2 2 1 2 2 0 2 2 1 1 1 1 0 0 1 1 0 1 0 0 1 1 0 2 0 0 2 0 2 0 2 0 0 0 2 1 2 2 1 0 2 0 0 1 1 1 1 1 1 1 2 0 1 0 0 1 0 0 0 0 0 0 2 0 0 1 1 2 1 0 0 0 0 0 2 2 0 2 2 0 2 1 0 0 2 0 0 0 0 0 0 0 0 0 0 0 0 0 0 0 0 2 0 0 1 0 0 0 0 0 2 2 0 0 1 0 0 0 1 1 1 0 2 0 1 0 1 1 1 0 1 0 1 0 0 0 1 0 1 0 1 2 1 0 0 1 1 0 1 1 2 1 2 0 1 2 0 1 0 0 2 1 0 1 0 0 0 2 0 1 1 0 1 1 1 1 1 1 0 2 0 1 1 1 1 1 0 1 2 1 1 1 1 0 1 0 1 0 1 0 1 1 0 1 0 0 1 0 2 1 1 0 0 2 0 0 0 0 0 1 0 1 0 0 1 0 1 2 2 1 0 0 1 0 2 0 2 1 1 1 1 1 1 2 0 0 0 1 1 1 0 0 0 0 1 0 2 0 1 0 0 2 1 0 1 1 1 0 0 0 0 0 1 1 0 0 2 2 1 0 0 0 0 1 1 0 1 2 0 1 1 1 0 0 1 0 0 0 0 0 2 0 2 0 0 0 0 0 2 0 0 0 2 0 0 0 1 0 0 0 1 1 1 0 0 0 1 0 1 0 0 0 0 2 1 0 0 0 1 0 2 0 0 0 1 2 1 0 1 1 2 1 0 2 0 2 2 2 2 1 0 1 0 0 1 1 0 0 0 1 0 0 0 0 2 0 1 0 0 0 0 2 0 2 0 0 0 1 1 0 1 1 2 0 1 1 0 1 1 0 1 0 0 0 0 0 1 0 0 0 2 0 0 1 2 2 1 0 0 0 2 0 2 0 0 0 0 0 0 1 0 2 1 2 1 1 1 0 1 1 0 0 0 1 0 0 2 1 1 0 0 0 1 1 0 0 0 0 0 1 0 0 1 0 0 2 0 0 2 2 1 0 0 0 1 0 0 0 1 0 0 0 1 0 1 1 1 2 1 1 1 0 0 0 1 1 2 0 2 2 0 0 0 0 1 0 1 2 2 0 0 0 0 2 0 0 1 1 0 0 0 0 2 0 1 1 0 0 1 0 2 2 0 0 2 0 0 1 2 1 0 0 0 0 0 0 0 0 0 2 1 2 1 1 2 1 0 0 1 0 0 1 0 0 0 0 0 1 0 1 0 1 2 2 0 2 0 2 0 1 1 0 2 0 1 0 1 2 2 0 0 0 0 2 0 0 0 2 0 0 1 2 1 1 1 1 0 0 1 2 2 0 0 2 1 0 1 0 0 1 1 2 1 0 0 2 2 0 0 0 1 1 0 1 1 0 1 1 1 0 1 0 0 0 1 0 1 1 1 2 1 1 0 1 1 0 0 2 0 1 1 1 0 2 0 0 1 1 1 0 0 0 0 0 0 1 0 1 0 0 0 0 0 0 1 2 1 1 2 0 0 0 0 0 0 0 0 0 0 0 1 1 0 0 0 0 0 1 1
88 1 2 1 0 0 0 1 0 2 2 0 0 0 0 0 0 0 2 0 0 0 1 0 0 1 1 2 1 1 0 1 0 0 0 0 2 0 0 0 1 1 0 1 0 0 1 0 0 2 0 2 0 0 1 1 0 0 0 0 0 1 0 2 0 0 0 0 0 0 0 2 1 0 1 1 1 0 2 0 0 1 0 0 1 0 0 0 2 2 0 0 1 1 0 1 0 1 1 1 1 2 0 0 1 1 1 2 0 2 0 1 1 2 1 2 1 0 1 0 0 0 2 0 0 0 0 2 2 0 0 0 0 0 0 0 0 1 0 0 1 1 0 0 1 0 0 0 1 1 0 0 0 0 1 0 0 0 0 0 1 1 0 1 0 2 0 0 2 2 0 0 1 2 1 2 1 0 1 1 1 0 1 2 0 0 1 1 0 1 1 1 2 1 1 1 2 0 0 0 0 1 0 1 1 0 1 0 2 0 0 1 1 0 1 2 1 0 2 0 2 1 1 0 1 0 1 0 0 1 0 0 1 0 1 0 0 2 0 1 0 1 1 0 0 1 0 0 1 0 0 0 1 0 0 0 2 1 1 1 0 1 0 1 2 0 0 1 2 1 1 2 0 0 1 0 0 1 2 0 0 1 1 2 0 2 2 2 0 2 1 0 1 2 1 1 2 1 0 0 1 1 1 1 1 0 1 0 0 0 0 0 0 1 1 0 2 0 1 1 1 2 2 1 0 0 0 2 0 0 0 2 1 1 0 0 0 1 1 0 0 0 0 2 0 1 0 0 2 0 0 0 0 0 0 2 0 0 0 1 1 0 1 0 0 0 0 1 1 0 1 1 0 2 0 0 0 2 1 0 0 1 0 0 1 0 0 0 0 0 0 0 1 0 2 0 1 1 1 1 1 1 0 0 1 1 0 0 1 2 0 1 0 0 1 2 1 1 0 0 0 2 0 0 0 2 0 0 1 0 0 1 1 1 0 1 0 0 0 0 1 1 0 1 1 1 0 1 1 0 0 0 0 1 1 1 0 0 0 0 2 0 1 0 0 1 1 2 2 0 1 1 1 1 1 0 0 1 1 0 1 1 1 1 2 1 0 0 0 1 0 1 1 1 1 2 0 1 2 0 1 1 2 0 0 0 1 0 0 0 0 1 0 0 1 0 0 0 0 1 1 1 0 0 0 1 0 1 1 2 0 1 1 0 1 1 0 1 1 2 0 1 0 1 0 1 1 0 2 0 0 0 0 0 2 1 0 1 1 1 0 0 0 0 0 1 1 1 1 0 1 2 0 0 0 0 0 1 0 1 2 0 1 1 1 0 1 0 2 1 1 1 1 0 0 0 0 0 0 0 0 2 1 0 0 2 1 0 1 1 0 0 0 0 1 0 1 0 0 0 1 1 0 0 0 1 2 1 0 0 0 2 1 2 0 0 2 0 2 1 1 0 0 2 2 0 1 0 0 0 0 2 1 1 0 0 0 2 2 0 0 0 1 1 1 1 1 1 0 2 1 1 0 0 2 0 2 0 0 0 1 0 0 2 2 2 1 0 1 1 1 1 0 0 0 1 1 1 0 1 1 0 1 1 0 0 1 2 2 0 1 0 0 1 0 1 0 1 0 0 1 0 0 0 0 2 0 0 2 2 0 0 1 0 1 2 1 0 0 2 0 0 1 0 0 1 1 1 0 0 0 0 0 1 0 0 0 0 2 0 0 0 2 0 0 0 1 0 0 2 1 0 0 0 0 1 1 1 1 1 1 1 0 0 0 2 0 2 2 2 0 2 1 0 1 1 0 0 0 1 1 2 0 0 0 1 1 0 1 2 2 0 2 2 1 2 2 1 2 2 2 2 0 2 2 0 0 1 0 0 0 1 1 1 0 1 0 0 1 0 0 0 0 0 0 0 0 1 1 0 0 1 0 1 0 1 0 0 0 1 0 0 0 0 0 1 0 0 1 1 0 0 1 1 0 0 0 0 1 1 1 1 1 0 0 0 1 2 0 0 2 0 1 1 2 0 2 1 1 0 1 1 1 1 2 2 0 0 0 2 0 0 1 1 1 1 2 2 2 2 0 0 0 1 1 0 1 0 1 1 2 1 0 1 1 1 1 0 0 0 0 0 1 2 0 0 0 0 0 0 2 0 0 1 1 0 2 1 1 1 2 0 0 0 1 0 1 0 2 2 0 1 0 0 1 0 1 0 1 0 0 1 0 0 0 0 0 0 0 1 0 0 0 0 0 1 0 1 1 1 0 0
89 0 1 1 0 0 0 1 0 1 0 1 0 0 0 0 0 0 1 1 2 1 0 2 0 0 0 0 0 1 1 0 2 1 0 1 2 1 0 0 1 1 0 1 0 1 0 0 0 2 1 2 1 1 1 1 1 0 0 0 0 1 0 1 0 0 0 0 0 0 0 1 2 0 2 2 0 1 2 0 1 1 0 0 1 0 0 1 2 2 1 1 0 0 0 1 0 2 2 2 0 2 0 0 2 1 2 0 2 0 0 2 1 1 0 0 0 2 2 0 0 0 2 0 0 2 0 0 2 0 1 1 1 0 1 1 0 0 0 1 0 2 1 0 1 0 0 0 0 0 1 0 0 0 0 0 0 0 0 1 1 0 0 0 0 2 0 0 1 1 0 0 0 2 1 0 1 1 0 0 0 2 0 2 0 0 1 0 0 0 1 0 2 0 2 1 1 0 1 0 0 0 0 1 1 0 2 0 1 1 0 0 1 0 0 1 0 1 2 0 2 1 0 0 0 0 1 0 0 1 1 0 1 1 0 0 0 2 2 2 0 0 2 1 0 2 0 0 1 0 0 0 2 0 0 0 1 0 0 0 1 1 0 0 0 0 0 0 2 1 0 2 0 0 0 0 0 2 2 2 0 2 0 1 0 0 0 1 0 2 0 1 0 2 0 1 0 2 0 1 1 0 0 0 0 0 0 0 0 1 0 1 0 2 2 0 1 1 1 0 1 2 1 1 0 0 1 2 0 0 0 2 1 1 0 0 1 2 0 0 0 0 2 2 0 1 1 0 2 2 2 0 0 2 0 0 1 0 0 2 2 0 1 0 1 0 0 2 2 0 1 1 0 2 0 1 0 1 0 0 1 0 2 1 0 0 0 0 0 0 0 0 0 0 2 0 0 0 1 1 1 1 0 1 1 0 1 0 0 1 1 0 0 0 0 1 0 1 1 0 0 1 0 0 1 2 1 1 0 0 0 0 0 1 1 0 0 2 1 1 2 0 0 1 0 1 0 0 0 0 1 0 0 2 1 1 0 2 0 2 1 0 0 0 0 1 1 2 2 0 0 0 2 0 0 0 0 0 0 1 0 2 1 1 1 0 0 1 0 1 1 1 0 1 0 1 1 0 2 0 1 2 0 2 0 2 1 1 0 0 0 0 0 0 0 2 0 0 2 1 1 2 2 1 1 1 1 0 1 2 1 0 0 0 0 1 0 1 0 1 2 1 0 1 1 2 1 1 1 2 0 0 0 0 2 2 2 1 1 1 0 0 0 1 0 0 0 0 0 0 1 1 0 0 0 0 0 0 0 1 1 0 1 0 1 0 0 0 0 0 0 0 1 0 1 0 1 0 0 0 0 2 0 0 1 2 1 0 0 0 2 0 0 0 2 0 1 0 0 0 1 0 0 0 0 0 2 2 0 0 0 1 0 2 0 1 1 1 2 2 1 0 0 0 0 0 2 1 1 1 0 1 1 1 0 0 0 1 1 0 0 0 2 2 2 2 0 0 0 1 1 1 0 0 0 0 1 2 1 1 0 0 0 1 0 1 0 1 2 0 2 0 0 1 2 0 0 1 1 1 0 1 0 1 0 0 0 2 2 1 0 0 0 2 0 2 1 1 1 1 0 0 1 0 1 2 0 0 1 1 1 1 1 0 1 1 0 0 0 0 0 0 0 0 0 0 1 0 0 0 0 0 0 0 0 0 0 0 0 0 0 1 2 0 1 1 0 1 0 1 0 0 1 0 0 0 0 1 1 1 1 1 1 1 1 1 1 2 1 2 0 1 2 0 1 1 1 1 0 0 0 1 1 1 1 0 1 0 0 2 2 0 1 1 1 2 2 0 2 2 1 2 0 2 2 0 0 1 0 0 0 1 2 1 0 1 1 0 1 0 0 0 0 0 0 0 0 1 0 0 0 1 0 0 0 2 0 0 0 0 0 0 1 0 1 1 1 0 1 0 1 0 2 0 0 2 0 1 0 0 1 1 2 0 0 0 0 2 0 0 2 0 1 1 2 0 2 2 0 1 1 0 1 1 1 2 0 2 0 0 0 0 1 1 2 2 1 1 1 1 0 0 0 1 2 0 1 0 0 0 1 1 0 0 1 2 1 0 0 1 0 0 0 1 0 0 1 1 0 1 2 0 2 0 0 0 0 0 0 1 0 1 0 2 0 0 2 0 0 0 1 0 0 0 0 0 0 1 1 1 1 1 1 1 0 0 1 0 0 1 0 0 1 1 1 0 0 0 0 0 2 0
90 1 0 2 0 0 0 2 0 1 1 0 1 2 1 1 0 0 0 2 0 0 0 2 0 0 0 0 2 2 1 1 1 1 0 0 2 2 1 0 1 1 0 1 1 1 2 0 2 1 0 0 0 0 2 2 0 0 0 0 1 0 0 0 0 0 0 0 0 0 0 2 2 0 2 2 0 1 2 1 0 1 0 0 1 0 0 0 2 2 0 0 0 0 0 1 0 1 1 1 1 1 2 0 2 0 2 1 1 1 0 2 2 2 2 2 2 0 2 0 1 0 0 2 0 0 0 2 2 2 2 2 0 0 0 0 0 0 0 1 1 1 0 0 1 0 0 0 0 0 0 1 0 0 0 0 0 0 1 1 2 1 0 0 2 2 1 0 1 2 1 0 1 0 0 1 2 0 1 1 1 1 0 2 0 0 1 1 0 0 1 1 2 1 1 1 2 0 0 0 0 0 0 0 0 0 1 0 1 0 2 2 1 0 0 0 0 0 0 2 0 1 0 0 0 0 1 0 0 1 0 0 0 0 1 0 0 2 0 0 0 1 2 0 0 2 0 0 1 0 0 0 1 0 0 0 1 0 0 0 0 0 0 0 1 0 1 0 2 0 0 2 0 0 0 0 0 2 1 1 0 1 0 1 1 0 1 0 1 2 1 2 1 2 2 1 2 1 0 1 2 2 0 0 0 2 2 1 0 0 0 1 0 1 1 0 1 0 0 1 1 1 1 1 0 0 0 0 0 0 2 1 0 2 0 2 1 0 2 0 0 0 1 2 1 0 0 0 2 1 1 0 0 1 0 1 0 1 0 2 2 0 1 0 1 0 0 2 2 0 0 0 1 1 0 1 0 1 0 0 0 0 0 0 1 1 1 0 0 0 0 0 1 0 2 0 0 0 1 1 1 1 0 1 1 0 0 0 0 2 0 0 0 0 1 2 1 0 1 0 0 1 0 0 2 2 2 1 0 0 1 0 0 0 0 0 0 2 1 0 0 2 0 0 0 1 0 1 1 0 0 0 0 2 2 2 0 0 1 0 2 0 1 0 1 1 0 1 1 1 0 0 2 0 1 0 1 0 0 2 0 2 1 1 1 0 0 0 0 2 0 2 0 0 1 1 1 0 0 0 0 2 1 1 0 1 2 2 0 0 0 0 0 0 1 1 0 0 1 1 1 2 2 0 0 1 1 1 0 1 0 2 0 0 0 0 1 1 1 1 1 1 0 1 1 0 0 1 1 2 0 0 0 0 1 1 1 0 1 0 1 0 1 0 0 1 1 0 0 1 2 2 0 0 0 0 0 0 0 1 1 0 1 1 1 0 0 0 0 0 0 1 0 0 1 0 0 0 0 1 0 1 0 0 0 2 0 2 2 2 1 0 0 1 1 1 0 0 0 0 1 1 0 1 0 1 0 1 0 0 1 0 1 2 0 0 0 1 2 1 0 1 2 2 2 0 0 0 0 0 0 2 0 0 0 0 0 2 2 0 0 0 2 2 2 2 0 0 0 1 1 0 0 0 1 0 2 0 1 1 0 2 0 1 2 2 0 1 1 1 1 1 0 1 1 0 0 1 0 2 1 1 1 0 1 0 1 2 2 0 1 0 0 2 0 0 0 1 1 1 0 0 0 0 1 2 0 1 1 1 1 2 0 0 1 1 0 0 0 1 0 0 0 1 0 1 2 0 0 0 0 0 0 1 0 1 0 1 2 1 0 0 2 0 0 1 2 0 0 1 0 0 0 0 0 0 0 1 1 1 1 1 0 0 0 1 0 2 0 1 1 0 2 2 0 0 0 0 0 2 2 2 0 0 0 0 1 0 1 2 2 0 0 0 0 2 1 2 1 1 0 1 0 2 1 0 0 1 0 1 0 1 2 0 0 0 0 0 0 0 0 0 0 0 0 0 0 1 0 1 1 1 0 0 0 0 1 0 0 0 0 1 1 0 1 2 1 0 2 1 1 0 1 1 0 1 0 1 2 2 2 2 2 0 0 0 0 2 1 0 1 0 2 1 2 0 2 2 0 1 1 0 1 0 2 2 0 2 0 1 0 0 0 0 2 1 1 1 0 0 0 0 0 1 0 0 1 1 1 1 2 2 0 0 0 0 0 1 0 0 0 0 2 0 0 0 2 0 1 0 1 0 1 1 0 0 2 1 1 1 0 1 1 0 0 1 0 0 2 2 0 0 1 1 0 2 0 0 2 0 0 2 1 1 0 1 1 0 1 2 1 0 0 0 1 0 0 0 0 0 2 1
91 0 1 2 0 1 1 0 0 1 1 0 0 1 0 0 0 0 0 2 1 1 1 2 0 0 0 0 0 1 1 0 0 0 0 0 2 2 1 1 1 0 0 0 0 0 1 1 0 1 2 1 0 1 0 2 0 0 0 1 0 1 0 0 1 1 1 0 1 1 0 1 2 2 2 2 0 0 1 0 0 2 0 0 1 0 0 1 2 2 0 0 1 0 1 2 1 2 2 2 1 2 1 0 2 1 2 1 1 1 0 1 0 1 0 1 0 0 0 0 2 0 1 1 0 1 0 1 1 0 0 0 0 0 1 1 0 0 0 1 0 2 0 0 0 0 0 0 0 0 0 1 0 0 0 0 0 1 0 0 0 0 1 1 1 2 1 1 1 1 0 0 1 1 0 1 2 0 1 1 1 2 0 0 0 0 0 1 0 0 1 1 1 0 1 0 2 0 0 0 0 1 1 2 2 0 2 1 0 0 1 2 0 1 0 0 0 0 2 0 2 0 1 0 0 0 1 0 0 1 0 0 0 0 1 0 0 2 0 0 0 0 2 1 0 1 0 0 2 0 0 0 1 0 0 0 1 0 0 0 0 0 0 0 1 0 0 0 2 0 1 2 0 0 0 0 0 2 1 0 0 0 1 2 0 1 1 1 1 2 1 1 0 1 0 0 1 0 0 0 0 0 1 1 1 0 1 1 0 0 0 0 0 2 2 0 1 0 0 2 0 1 2 1 0 0 1 2 0 0 2 1 0 0 0 0 0 1 1 2 0 2 2 1 0 2 0 0 1 1 1 0 0 0 0 2 1 0 0 2 2 0 2 0 2 1 0 2 2 0 0 0 0 2 0 0 0 2 0 0 0 1 0 0 1 0 0 0 0 0 0 1 1 0 2 0 0 0 0 0 0 0 0 2 2 0 0 0 0 1 0 0 0 0 0 1 0 0 1 1 1 0 1 0 1 1 1 1 1 1 0 1 1 2 1 2 0 1 0 0 2 0 0 1 0 0 0 2 2 0 0 1 0 2 2 1 1 0 0 0 1 0 0 1 0 1 1 2 2 0 0 0 2 1 1 1 1 0 0 2 0 1 1 1 1 0 0 1 1 0 1 2 0 1 0 0 1 2 2 0 0 2 2 0 0 0 2 1 0 0 0 1 0 1 0 1 1 0 1 1 2 2 2 0 1 1 1 0 1 2 1 0 1 1 1 0 1 1 1 0 2 2 0 1 1 1 0 0 2 0 0 0 0 0 2 0 0 1 0 2 0 0 0 0 0 0 0 0 0 0 0 1 2 0 2 2 2 0 0 0 2 0 2 2 1 1 0 0 0 0 0 2 1 0 1 0 1 1 0 1 1 1 1 0 0 2 1 2 1 1 1 0 0 1 1 1 2 0 0 0 2 1 0 0 0 0 2 0 0 0 0 1 0 2 0 1 0 2 2 2 0 0 0 1 1 0 2 0 2 2 0 2 0 1 0 0 0 2 1 0 0 0 1 1 2 2 1 2 0 1 0 1 0 0 0 0 2 0 1 1 1 0 0 2 0 2 1 0 1 0 2 0 0 1 0 0 1 0 1 1 0 1 0 0 0 0 2 1 2 0 2 1 0 0 0 1 0 0 0 0 0 0 2 0 1 2 1 0 0 0 0 0 1 1 2 2 1 0 0 1 0 0 0 0 0 0 1 2 0 1 1 1 1 0 0 2 0 1 2 1 0 1 1 0 0 0 1 2 0 0 0 0 0 0 0 0 0 2 0 0 1 0 0 1 0 1 0 2 0 2 0 0 2 0 1 1 0 1 1 1 1 1 0 0 1 0 1 0 0 1 1 0 0 0 1 1 0 1 2 2 2 2 0 1 1 0 0 2 0 0 0 2 2 0 0 0 0 0 1 0 1 1 0 0 0 0 0 1 0 0 0 1 0 0 0 0 0 0 0 0 0 0 1 0 1 0 2 0 1 0 1 0 0 2 0 1 0 1 0 1 0 0 2 0 0 1 0 1 0 0 2 0 0 2 2 0 2 1 1 0 1 0 1 1 2 2 0 0 0 1 0 0 1 1 2 2 1 2 2 2 0 0 0 0 0 0 0 0 0 0 2 2 1 2 1 1 1 1 0 0 0 0 1 0 0 0 0 0 0 0 2 1 1 1 2 0 1 0 0 0 2 0 0 0 1 0 1 0 0 0 1 0 0 0 1 0 0 0 0 0 0 0 1 1 0 1 1 1 0 2 0 0 0 0 2 0 0 0 0 0 2 1
92 1 0 2 0 1 1 1 0 2 2 0 0 0 0 0 0 0 1 1 1 1 0 2 0 0 0 0 1 2 0 1 1 1 1 0 2 1 0 0 1 1 0 0 0 0 1 0 1 1 1 1 1 1 1 1 0 0 0 0 0 2 0 2 0 1 1 0 0 0 1 1 2 0 1 2 1 1 1 0 2 2 0 0 1 0 0 1 2 2 1 1 2 1 1 1 0 0 0 1 1 2 1 0 2 0 2 1 1 1 1 2 0 0 0 0 0 0 1 0 1 0 2 0 0 2 0 1 1 0 0 0 0 0 0 0 0 0 0 0 1 1 0 0 1 0 0 0 0 0 0 1 0 0 0 0 0 0 0 0 0 0 0 1 1 2 0 1 1 2 0 1 0 2 0 1 1 1 0 0 0 0 0 0 0 0 0 1 1 0 1 0 1 0 1 0 1 0 0 0 0 0 0 1 1 0 1 1 1 0 0 2 1 0 0 0 0 0 1 1 1 0 0 0 0 0 1 2 1 1 1 2 0 1 1 2 0 2 0 0 0 0 2 0 0 1 0 0 2 0 0 0 1 0 0 0 0 0 1 1 0 1 0 0 1 0 0 0 2 0 1 1 0 1 0 0 1 1 1 0 1 1 0 1 1 0 1 1 1 2 2 1 0 2 1 1 2 0 0 0 0 0 0 0 0 0 0 1 1 0 1 1 0 0 0 0 2 1 0 1 0 1 1 1 1 0 1 1 1 1 1 2 0 2 0 0 0 0 2 1 1 1 1 1 0 0 0 0 1 2 2 0 0 1 0 1 1 1 0 1 1 0 1 0 1 0 0 2 2 0 1 1 0 2 0 1 0 1 1 0 1 1 1 1 2 0 0 0 0 0 0 0 2 0 1 1 0 1 0 0 0 0 0 1 2 1 1 0 0 1 1 0 1 0 0 1 0 0 1 0 0 1 0 1 1 2 0 1 0 0 1 0 1 2 1 1 0 1 1 0 1 1 0 0 1 1 0 2 2 0 1 2 0 2 2 2 0 2 0 2 0 0 1 0 0 1 1 1 1 1 1 0 2 2 0 2 0 0 0 0 1 2 0 0 2 0 0 0 0 1 0 1 1 1 1 1 0 0 0 1 0 2 2 1 1 0 1 0 0 0 0 0 0 0 1 0 0 0 0 0 0 2 1 0 0 1 0 0 1 1 1 0 1 0 1 1 2 1 0 1 0 0 0 0 0 1 0 1 1 1 0 0 1 0 1 1 0 1 1 0 1 0 0 1 0 0 0 0 0 0 0 1 0 0 0 0 1 1 0 1 2 0 1 1 1 1 0 0 0 0 0 1 1 0 1 0 1 0 0 0 0 2 0 1 0 2 0 1 2 1 0 0 0 0 2 0 0 0 0 0 0 0 0 0 0 0 2 1 0 0 0 2 0 2 0 0 0 1 2 2 0 0 0 1 2 1 2 0 1 1 0 1 0 1 0 0 0 1 1 1 0 0 0 0 0 1 1 2 0 1 0 0 1 0 0 0 2 1 0 0 0 0 1 2 0 2 1 1 2 0 2 0 0 0 2 0 1 0 1 2 0 2 0 0 2 0 0 2 2 0 1 0 1 1 0 1 2 2 1 1 1 0 0 1 1 1 1 0 1 1 1 1 0 0 2 0 2 0 0 1 1 1 0 0 0 0 0 1 0 0 0 0 0 0 0 0 1 0 1 0 0 1 2 0 0 2 2 1 0 1 0 0 0 0 0 1 0 1 1 1 2 1 0 0 0 1 0 0 0 2 0 2 2 1 0 0 0 2 0 0 2 2 0 0 2 0 1 1 1 1 1 0 1 2 2 2 2 0 1 1 1 1 0 1 1 0 0 2 0 0 2 2 1 0 0 1 1 0 2 0 2 2 1 1 1 1 1 1 0 0 0 2 0 0 1 0 0 0 0 0 1 0 0 0 0 2 1 0 1 0 0 0 2 0 0 1 0 2 0 1 1 1 2 0 0 1 0 0 0 1 2 1 0 1 2 1 1 2 0 0 0 2 1 1 1 1 1 2 0 1 1 0 1 1 1 1 1 2 2 1 0 0 1 1 0 0 0 1 0 0 1 1 0 2 0 0 0 0 1 0 0 0 2 0 0 0 2 1 0 0 2 0 0 2 1 0 2 1 1 0 1 0 0 0 1 1 1 0 1 1 1 0 0 0 0 1 0 0 1 0 0 1 0 0 0 1 1 0 0 2 0 0 0 0 0 0 1 0 1 0 2 1
93 0 2 1 0 0 0 1 1 2 2 0 0 1 0 0 0 0 1 1 0 1 0 2 0 0 0 0 1 1 1 0 2 1 1 0 1 1 0 0 1 1 0 0 0 0 1 0 2 1 0 0 0 0 1 1 0 1 1 0 0 2 0 0 0 0 0 1 0 0 0 0 1 0 1 2 1 2 2 0 1 2 1 2 1 0 1 1 1 1 0 1 2 0 1 2 1 0 0 0 2 1 0 0 2 1 2 2 0 2 0 2 1 2 0 2 0 0 0 0 2 0 1 1 0 1 0 1 1 0 0 0 0 0 0 0 0 0 0 1 2 1 0 0 2 0 0 0 0 0 0 1 0 0 1 1 1 1 0 0 1 1 0 2 1 2 1 1 0 0 0 1 1 0 0 1 0 1 1 1 1 1 2 2 0 0 1 2 0 0 1 1 2 0 2 0 0 0 0 0 0 1 1 2 2 0 1 0 1 0 0 2 0 0 0 0 0 1 1 2 0 0 0 0 0 0 2 0 0 2 0 0 0 0 0 0 0 2 0 0 0 0 1 0 0 2 0 0 0 0 0 0 1 0 0 0 1 0 0 0 0 0 0 1 1 0 0 0 0 0 0 1 0 1 0 0 0 2 1 0 0 1 1 1 0 1 1 2 2 2 2 2 1 2 1 1 1 1 0 0 1 1 2 2 2 0 0 0 1 0 1 1 0 1 2 0 1 0 0 1 1 1 1 0 2 0 1 1 1 0 1 1 1 1 0 0 0 2 0 0 0 0 1 1 0 1 0 0 2 0 0 0 0 2 0 0 1 1 0 0 0 0 0 1 0 0 0 1 1 0 0 0 1 2 1 0 0 0 0 0 1 1 1 1 1 0 0 0 0 0 0 0 1 0 1 1 0 1 0 0 0 0 0 1 1 0 1 2 0 2 0 0 0 0 2 2 1 0 0 0 0 2 1 0 2 1 1 0 0 1 0 0 0 1 1 0 0 0 0 0 1 1 1 1 2 2 0 1 2 1 0 1 0 2 2 1 0 2 0 2 1 0 0 1 0 1 1 2 2 0 1 0 2 0 1 0 1 0 0 1 1 0 1 1 2 1 0 0 0 1 0 1 1 1 0 1 0 1 2 0 2 1 2 0 0 0 2 1 0 0 0 2 0 0 2 0 0 0 2 1 2 2 1 1 1 0 0 0 1 1 1 0 2 1 2 1 0 1 1 1 1 1 0 2 0 2 2 2 0 2 1 0 1 0 2 1 0 2 0 0 0 0 1 0 0 1 1 0 0 0 0 2 1 0 1 1 1 0 0 1 1 0 1 2 2 0 0 0 1 1 0 2 1 0 1 0 1 1 0 0 0 2 1 1 0 2 0 0 1 0 1 0 0 0 1 0 0 0 0 0 2 2 0 2 0 0 0 1 0 0 1 0 0 2 0 0 1 0 2 1 1 0 0 0 1 0 2 0 1 1 0 2 2 0 0 0 0 2 2 0 0 0 1 2 2 2 0 0 1 1 1 0 0 0 1 0 2 0 0 0 1 0 0 1 0 0 2 1 2 0 1 0 0 0 0 0 0 0 1 2 0 2 0 1 1 0 0 2 2 0 1 0 0 1 0 1 0 1 2 2 0 0 0 0 1 0 2 0 0 0 0 1 1 1 2 2 1 0 1 2 0 0 0 0 0 0 0 0 0 0 0 0 0 0 0 0 1 0 1 0 0 1 2 1 0 1 1 0 0 1 0 0 0 1 1 0 0 2 0 0 1 0 1 1 1 1 1 2 0 2 0 0 2 0 0 0 0 0 0 0 0 0 1 0 1 0 0 0 0 2 2 0 0 0 0 2 1 2 2 2 2 1 0 2 2 0 0 1 0 0 1 2 2 0 0 1 1 0 1 0 0 1 1 0 1 0 1 0 0 0 0 2 0 0 1 0 1 0 1 1 1 0 1 0 0 0 0 0 1 1 0 0 2 0 0 0 0 0 2 2 2 2 2 0 0 0 0 0 1 0 1 0 0 1 1 0 1 1 1 0 1 0 2 2 1 1 1 2 0 1 0 0 1 1 1 0 1 1 1 1 0 0 0 0 0 0 1 2 0 1 2 2 0 0 0 1 0 1 0 0 0 0 0 0 0 0 1 0 0 1 2 0 0 1 1 0 2 0 0 1 1 1 0 0 1 0 1 0 0 0 1 0 1 1 0 0 0 0 2 0 0 1 0 2 0 0 2 0 0 2 0 0 0 0 0 0 0 0 1 0 0 0
94 1 0 2 0 1 1 2 0 1 1 1 2 2 2 2 0 0 1 1 0 0 1 0 0 1 1 0 1 1 1 2 1 1 0 0 2 1 0 0 1 1 0 0 1 0 0 0 0 1 0 2 1 2 0 2 0 0 0 1 0 2 0 1 0 1 1 0 0 1 0 0 2 0 2 2 0 1 2 0 1 1 0 1 0 0 0 0 2 2 0 0 1 0 1 1 0 1 1 1 0 2 2 0 2 0 2 1 1 1 1 2 1 0 2 2 1 0 0 0 2 0 1 1 0 1 0 0 1 0 0 0 0 0 0 0 0 0 0 2 1 1 0 0 1 0 0 1 1 0 1 0 2 0 1 0 0 1 0 0 0 0 0 2 0 1 0 1 0 1 0 0 1 1 0 0 2 0 0 0 0 0 0 2 1 1 1 1 0 0 2 0 2 0 2 0 2 0 0 0 0 0 0 0 0 0 2 0 1 1 0 1 1 1 0 0 0 1 2 0 2 2 0 0 0 0 0 0 0 1 1 1 0 0 2 0 0 2 0 0 0 1 2 0 0 1 0 0 2 0 0 1 1 1 0 0 1 0 0 1 0 0 0 1 1 0 0 0 2 1 0 1 0 2 0 0 0 1 1 0 0 1 0 2 0 1 2 1 1 2 2 1 0 1 1 0 2 0 0 0 0 0 2 2 1 0 0 1 1 0 1 2 0 1 1 0 2 0 0 1 1 0 1 0 1 0 2 1 0 0 2 1 0 0 0 0 0 0 2 0 0 0 0 1 1 1 0 0 0 0 0 0 1 2 1 0 2 0 1 1 2 1 0 0 0 2 0 2 2 0 1 1 1 2 1 1 1 2 0 0 1 1 0 0 1 0 0 0 0 1 0 0 1 0 2 0 0 1 0 0 0 0 0 0 0 0 1 1 0 2 0 0 0 0 1 2 0 0 2 0 0 0 0 0 2 2 1 0 0 0 0 1 0 0 1 1 0 1 1 0 2 0 0 1 0 1 0 1 1 0 0 1 0 1 1 1 0 1 1 0 1 0 1 1 0 2 2 1 2 1 0 0 2 1 1 0 1 0 0 1 0 2 0 0 2 0 0 0 0 0 0 0 0 1 0 0 1 0 2 1 0 2 1 1 0 1 1 1 0 0 0 0 0 1 1 1 1 0 1 1 1 2 2 1 1 0 0 0 0 0 1 1 0 0 1 1 1 1 0 0 0 2 0 0 0 0 0 0 1 1 0 1 0 0 0 0 0 0 0 1 0 0 1 0 1 1 1 2 2 0 0 2 2 0 1 2 2 2 0 2 2 0 1 0 1 0 0 0 2 2 2 0 1 1 1 1 1 0 0 0 0 2 1 0 0 2 1 0 0 0 1 0 0 0 2 0 1 0 1 0 0 0 0 1 0 1 0 2 0 0 0 2 0 0 1 1 1 2 2 1 1 0 0 0 1 0 1 0 2 2 0 1 1 0 0 0 0 1 1 1 1 0 0 1 1 1 1 1 0 0 0 1 1 0 0 1 0 1 0 0 1 0 0 2 1 2 0 0 0 0 2 1 0 0 0 0 0 1 0 1 1 1 0 1 0 0 0 2 2 1 0 0 0 2 0 0 0 0 0 0 0 0 0 0 2 2 0 0 0 0 0 1 1 0 2 1 1 0 0 1 0 0 0 0 0 0 1 1 0 0 0 0 0 0 0 0 0 0 0 0 0 1 2 0 0 1 1 1 0 1 0 1 1 0 0 0 0 2 0 0 1 0 1 1 1 0 1 2 0 2 0 0 2 0 1 1 0 0 0 0 0 1 0 0 1 0 1 0 0 0 0 0 0 1 2 0 1 1 2 2 1 2 0 2 2 0 0 1 0 1 0 1 1 1 0 1 0 0 0 0 0 0 0 0 0 0 0 2 0 0 0 1 0 0 0 0 0 0 0 0 1 0 1 0 1 1 2 0 2 1 0 0 0 2 0 0 0 1 1 2 2 2 2 0 0 0 1 1 0 0 2 0 0 1 1 0 1 2 0 1 0 0 1 1 1 1 1 2 0 1 1 0 0 0 0 0 2 1 2 1 0 1 0 2 0 1 1 1 0 0 2 2 0 1 1 1 1 1 0 0 0 0 1 0 0 0 1 1 0 0 2 0 0 1 1 1 2 0 0 0 2 0 1 0 0 0 1 1 0 0 1 0 0 0 1 0 0 0 0 0 0 0 2 2 0 0 2 1 0 2 0 0 0 0 0 0 0 0 1 0 0 0
95 0 1 1 0 0 0 2 0 1 0 0 1 1 1 1 0 0 0 1 1 1 0 2 1 1 2 0 1 2 0 1 2 1 0 1 2 1 0 0 1 1 0 1 0 1 1 0 2 2 0 0 1 1 0 1 1 0 0 0 0 1 0 2 0 0 0 0 0 0 2 1 2 0 0 2 2 0 1 0 0 2 1 1 2 0 0 1 2 2 1 1 2 0 0 2 0 1 1 2 1 2 1 0 2 1 1 0 2 0 0 2 1 1 1 2 1 0 2 0 0 0 2 0 1 1 0 1 1 0 0 0 0 0 0 0 0 0 0 2 1 1 0 0 2 0 1 0 2 2 0 1 1 0 1 0 0 1 0 0 0 0 0 0 1 2 0 1 1 2 0 0 1 1 0 1 0 2 0 0 0 1 0 2 1 0 1 1 0 0 1 1 1 0 1 0 0 0 0 0 0 1 0 2 1 1 2 0 1 0 0 0 0 1 0 1 0 1 2 0 2 1 1 0 0 0 1 0 0 2 0 0 1 0 1 0 0 2 0 0 0 0 2 0 0 0 0 0 2 0 0 1 2 0 0 0 0 0 0 1 0 0 0 0 1 0 1 0 2 0 0 2 0 2 1 1 0 2 0 0 1 1 0 1 0 0 0 1 1 1 1 1 0 2 0 0 2 1 1 1 1 0 1 1 1 0 0 0 0 0 0 1 0 1 1 0 2 2 1 0 1 2 1 0 0 0 1 1 1 1 2 1 1 2 0 0 0 1 1 0 0 0 1 1 0 1 0 0 2 1 0 0 0 0 0 1 1 1 0 2 2 0 0 0 0 0 0 2 2 0 0 0 2 1 1 0 0 1 0 0 2 0 1 1 1 0 0 0 0 0 0 0 2 0 2 0 2 1 0 0 0 0 0 1 2 1 0 1 0 2 0 0 0 0 2 2 1 1 0 1 1 1 0 1 0 2 1 2 0 0 1 1 0 1 1 0 0 1 0 0 0 2 0 0 0 2 0 1 2 1 0 1 0 1 1 0 0 1 1 0 2 0 1 0 0 1 1 1 1 1 0 0 0 2 0 1 0 1 1 1 1 2 1 1 1 0 0 0 0 1 0 1 0 2 2 1 1 0 0 1 0 2 1 1 0 1 2 1 0 0 0 1 0 0 1 0 0 0 2 2 2 2 2 2 2 0 0 0 0 2 0 0 1 2 1 0 2 1 1 1 0 1 0 1 1 0 0 1 1 1 1 0 0 0 2 0 0 0 1 1 0 0 0 1 0 0 0 0 0 2 1 1 0 0 0 0 0 2 0 2 2 1 1 0 1 0 1 1 1 0 0 2 1 0 1 0 1 0 0 1 0 1 0 0 0 2 1 1 2 2 0 0 0 0 0 0 1 0 1 0 0 1 0 0 0 2 0 0 0 0 0 2 1 0 0 1 0 0 2 2 0 1 1 2 2 0 2 0 0 0 0 2 1 1 0 0 0 2 2 0 0 0 2 2 2 2 0 0 1 1 1 2 0 1 0 1 1 1 1 1 1 0 0 1 1 2 0 1 1 0 1 0 0 1 1 0 0 1 0 1 1 0 0 1 0 0 1 2 2 0 1 0 0 1 2 1 1 1 1 1 0 0 1 0 1 1 1 0 2 2 1 2 0 0 0 0 1 0 0 2 0 0 0 0 0 0 0 1 0 1 1 1 0 1 0 0 1 1 2 0 0 1 2 0 0 1 2 0 0 2 1 0 1 1 2 0 0 1 1 1 2 1 0 0 0 2 0 2 1 1 1 1 2 1 0 0 0 0 0 0 0 0 0 0 1 0 1 0 0 2 2 0 1 1 0 2 1 1 2 2 1 2 0 1 1 0 0 2 0 0 0 2 2 0 0 1 1 1 1 0 1 0 0 0 0 0 0 1 0 1 1 1 0 0 1 1 1 0 0 0 1 1 1 0 1 1 2 0 1 1 0 0 2 1 0 0 0 0 1 2 2 2 1 0 0 0 1 0 1 0 2 0 0 2 2 0 2 0 2 0 1 0 1 1 2 2 0 1 0 1 0 0 0 0 1 1 1 0 2 1 1 0 0 1 0 0 0 1 0 0 2 2 0 1 0 1 0 0 0 0 0 0 2 0 0 1 2 1 1 1 2 0 1 1 1 1 1 1 0 0 2 0 0 0 0 0 0 0 1 1 0 0 0 0 0 0 1 0 2 1 0 2 0 0 0 0 0 0 0 1 0 0 1 0 1 0 0 0 0 0 0 0
96 1 1 2 0 0 0 2 0 2 2 0 0 0 0 0 0 0 0 2 1 1 0 2 0 0 0 0 0 0 2 1 1 1 1 1 2 0 0 0 2 2 0 1 0 1 0 0 2 0 0 0 1 1 1 1 0 1 1 1 1 0 0 2 0 0 0 1 0 0 0 1 2 0 2 2 0 1 2 1 0 2 0 1 0 0 0 0 2 2 0 0 1 1 0 0 0 1 1 2 1 1 1 0 2 2 2 0 2 0 0 2 1 2 1 2 1 0 2 0 0 0 1 1 0 1 0 0 1 0 1 1 0 0 1 1 0 0 0 0 1 1 0 0 2 0 1 0 1 1 0 0 0 0 0 0 0 1 0 1 2 2 0 1 2 2 0 2 0 0 0 1 1 0 0 2 0 0 0 1 1 1 1 1 0 0 1 2 1 0 2 1 2 0 2 0 0 1 0 0 0 0 1 1 1 0 1 0 0 1 0 1 0 1 0 0 1 0 1 1 1 1 0 1 0 0 1 0 0 1 0 0 0 0 1 0 0 2 0 0 0 0 1 0 0 2 0 0 2 0 0 0 1 1 1 1 1 1 1 1 0 1 0 0 0 0 0 1 1 0 1 0 0 0 1 0 1 2 0 0 1 1 0 1 0 1 1 2 0 2 1 1 1 2 1 2 1 0 0 0 1 0 1 1 1 0 1 1 1 0 1 1 1 1 0 0 2 0 1 0 2 2 1 1 2 0 2 0 1 1 1 2 0 1 0 0 0 2 0 1 1 1 1 2 0 1 0 0 1 0 0 0 0 2 0 0 1 2 0 2 2 0 2 0 2 0 0 1 1 0 0 0 1 2 0 0 0 1 1 0 0 1 0 0 1 0 1 0 0 0 0 0 0 0 1 1 0 0 0 0 0 0 0 0 0 0 1 1 0 1 0 0 0 0 1 2 0 0 1 0 0 1 0 1 0 1 0 2 0 0 2 0 0 0 2 1 0 0 0 0 2 0 0 1 0 1 0 0 0 2 0 0 0 1 0 0 0 1 1 1 1 0 2 0 0 2 2 2 2 0 1 1 1 1 2 0 1 0 0 1 2 0 2 2 0 0 0 1 0 1 1 0 0 1 1 1 1 0 0 0 0 2 2 0 0 0 2 2 0 0 0 0 0 0 1 1 0 0 0 0 0 2 2 0 1 0 0 0 0 1 2 0 2 0 2 0 1 1 1 1 0 1 0 2 1 1 0 1 1 1 1 0 0 0 2 1 1 1 1 0 0 0 0 0 0 0 0 1 1 1 1 2 2 0 1 2 2 1 0 1 2 0 2 0 2 0 1 0 2 2 0 2 1 0 2 0 1 0 0 0 0 2 0 0 1 1 1 0 0 1 1 0 0 0 1 0 0 0 0 0 0 1 0 1 0 0 2 2 0 0 0 1 0 2 0 1 1 1 2 2 1 1 0 0 1 0 2 0 1 1 1 1 0 2 0 0 0 2 2 0 0 0 1 0 1 2 0 1 0 1 1 1 0 1 1 0 2 1 0 0 1 0 0 1 0 2 0 1 1 0 1 0 0 1 1 0 0 0 1 0 0 1 0 1 1 0 1 1 2 0 0 0 0 0 0 1 2 1 0 0 0 0 0 1 1 2 1 0 1 1 1 2 0 0 1 0 0 0 0 1 0 0 0 1 0 0 1 1 0 0 0 0 0 0 0 0 1 0 1 0 0 1 2 1 0 0 1 0 0 2 0 0 0 0 0 0 0 1 1 1 2 1 0 0 0 2 0 1 1 2 0 2 2 0 0 0 1 0 0 1 1 2 0 0 1 0 0 0 1 2 2 0 1 0 2 0 0 2 1 1 0 1 0 2 2 0 0 2 0 0 0 1 2 1 0 0 0 0 1 0 1 1 1 1 1 1 1 2 0 0 0 1 0 0 0 0 0 0 0 0 1 0 1 0 1 0 0 0 1 2 0 0 2 0 0 0 0 1 0 0 1 1 2 0 0 0 0 0 0 0 1 0 1 2 2 0 2 1 1 0 0 1 2 2 0 0 1 0 1 1 1 0 0 0 1 1 1 2 2 1 0 1 0 2 0 0 1 0 0 0 2 0 1 1 2 1 1 0 0 0 0 0 0 0 0 0 1 0 0 0 1 0 0 2 2 0 2 1 1 1 0 1 0 1 0 0 1 0 2 1 0 0 0 0 0 0 1 0 0 0 0 0 0 0 0 0 0 0 1 1 1 1 0 1 1 0 1 0 1 0 1 0
97 1 2 0 0 0 0 1 0 0 0 1 0 0 0 0 0 0 0 2 0 0 1 2 0 0 0 0 0 0 2 0 2 2 0 0 1 0 0 0 2 2 0 0 0 0 2 0 1 2 1 1 0 0 1 2 0 0 0 2 0 0 0 2 0 0 0 0 0 0 0 0 2 0 0 2 1 2 2 0 2 2 0 0 1 0 0 1 2 2 1 1 1 0 1 2 1 0 0 2 2 2 1 0 1 1 1 2 0 2 0 1 0 1 0 1 0 0 1 0 1 0 0 2 0 0 0 1 2 1 0 0 0 0 0 0 0 0 0 0 0 2 1 0 0 0 0 0 0 0 0 1 0 0 0 0 0 2 0 0 1 0 0 1 0 1 0 1 1 2 0 1 1 1 0 2 1 2 0 0 0 0 0 2 2 1 1 1 0 0 0 1 1 1 1 0 2 0 0 0 0 0 0 2 2 0 2 0 1 0 0 1 2 0 0 1 0 0 0 0 2 2 1 0 0 0 2 0 0 1 1 0 0 0 2 0 0 2 1 1 0 0 2 1 0 1 0 0 2 0 1 1 0 0 1 1 1 0 0 0 0 0 0 0 0 0 0 0 1 0 0 1 1 0 1 1 1 1 1 0 0 2 0 2 1 1 2 0 1 2 1 1 0 2 1 0 2 1 0 0 1 0 0 0 0 0 1 0 1 0 1 1 0 0 0 0 2 0 0 2 0 2 1 2 0 0 0 2 0 1 0 2 0 0 0 0 0 0 2 1 1 1 1 2 0 0 0 0 1 1 1 0 0 2 0 0 0 1 0 1 1 0 1 0 1 1 0 1 1 0 0 0 0 2 1 0 0 2 0 0 0 1 0 1 1 0 0 0 0 0 0 2 2 0 2 0 0 0 0 0 0 0 0 2 2 0 0 1 0 2 0 0 1 1 0 1 0 0 0 0 0 2 1 1 0 2 0 0 0 1 1 0 0 1 1 0 0 1 1 0 2 0 1 1 0 1 0 0 2 0 0 0 0 2 1 0 1 2 0 2 1 0 2 0 0 0 0 2 2 0 0 0 2 0 1 0 1 0 0 1 1 2 0 0 2 0 0 0 1 0 1 0 0 1 1 0 0 0 2 0 1 1 2 1 1 0 1 1 0 0 0 0 1 0 2 0 0 0 1 1 2 2 2 2 2 0 0 0 0 1 1 0 1 0 1 2 1 0 1 1 1 1 0 0 0 0 0 2 0 2 1 0 0 0 2 0 0 0 1 0 1 1 1 1 1 0 0 0 0 0 1 1 0 0 0 0 1 1 0 2 1 1 0 0 0 0 0 0 0 0 0 0 0 2 0 1 1 0 0 1 0 1 1 0 0 2 1 1 1 0 0 0 0 0 0 0 0 0 0 0 0 0 0 0 0 1 2 2 0 0 0 2 0 2 0 0 2 0 2 2 1 0 1 1 1 0 1 0 1 1 1 2 1 2 0 0 0 1 1 0 0 0 0 1 1 2 1 1 1 1 1 0 0 0 1 1 1 1 0 0 0 0 2 1 0 1 1 1 2 1 1 1 0 1 1 0 0 0 0 2 1 0 0 0 2 0 0 2 2 1 0 0 0 2 0 1 1 1 1 1 0 0 1 1 1 1 2 0 0 0 0 2 1 0 1 1 1 0 0 2 2 2 0 1 0 1 2 1 0 1 1 1 0 0 0 1 0 0 1 0 0 0 2 0 1 0 0 0 0 1 0 1 1 2 2 0 0 1 0 0 0 0 1 1 1 1 1 1 1 2 0 2 2 1 0 0 0 0 0 1 1 1 0 0 0 0 1 2 0 0 0 0 2 2 2 2 2 0 2 2 1 2 0 1 1 0 0 0 0 0 0 0 1 1 0 0 0 0 1 0 1 1 1 1 1 1 1 0 0 1 0 1 0 0 0 0 0 0 0 1 1 0 0 0 0 0 1 0 1 1 1 0 1 1 0 1 0 0 2 2 2 2 2 0 0 0 0 0 0 1 1 0 1 2 1 0 1 2 0 1 0 1 2 2 0 0 1 1 0 1 1 0 0 0 0 0 2 0 1 0 0 1 1 1 1 0 0 1 1 1 2 2 1 1 2 1 0 1 0 0 0 0 0 1 1 0 1 0 0 0 2 0 1 1 1 0 1 0 1 1 0 1 0 0 1 1 1 0 1 1 1 0 0 0 0 1 1 0 1 2 2 1 1 1 0 0 1 0 1 2 1 0 1 0 1 0 0 0 1 0 0 0
98 0 1 2 0 0 0 2 1 2 2 0 0 1 0 0 0 0 1 1 1 0 1 2 0 0 0 0 0 1 2 0 2 1 0 0 1 2 1 0 1 1 0 0 0 0 0 0 2 1 0 0 2 2 0 2 0 1 1 0 1 1 0 2 1 2 1 0 0 0 0 1 2 0 2 2 0 1 1 0 1 2 0 0 1 0 0 0 1 1 0 0 1 0 0 1 0 1 1 2 0 2 1 1 2 0 2 1 1 1 1 2 2 2 2 2 2 0 0 0 2 0 1 1 0 1 0 2 2 1 0 0 0 0 0 0 0 0 1 0 1 1 1 0 0 0 0 0 0 0 0 0 2 2 0 0 0 2 0 0 1 1 0 1 0 1 0 0 0 2 1 1 0 2 0 1 1 0 1 1 1 1 0 2 0 0 1 1 1 0 1 1 2 0 2 0 1 0 0 0 0 1 0 2 1 1 2 0 1 0 0 1 0 0 0 0 0 0 0 0 2 2 1 0 0 1 1 0 0 1 1 0 0 0 2 0 0 2 0 0 0 1 2 0 0 1 0 0 1 1 1 1 0 0 1 1 0 0 0 0 0 0 0 0 1 1 1 0 2 0 0 2 1 1 0 0 1 2 1 0 1 1 0 2 0 0 0 2 0 2 0 0 0 2 2 0 2 1 0 1 0 0 1 1 1 0 0 0 0 0 0 1 0 1 1 0 2 0 1 0 1 2 1 1 2 0 1 2 1 2 1 1 0 2 0 0 0 0 2 0 1 1 1 1 0 1 0 0 2 1 1 0 0 1 0 1 2 0 0 2 2 0 0 0 0 2 0 2 2 0 1 1 1 1 1 0 0 2 0 0 0 2 0 0 0 0 0 1 1 0 0 1 1 0 1 1 0 2 0 0 0 0 0 1 2 1 1 1 0 2 0 0 0 0 0 1 0 0 0 0 0 1 0 0 0 2 0 1 0 0 1 0 0 1 1 0 0 0 0 0 1 1 0 1 0 2 0 1 1 1 0 1 1 2 1 1 0 1 2 1 1 0 1 0 0 1 1 2 2 0 0 0 2 1 1 0 1 0 0 2 0 2 0 0 2 0 0 1 0 1 2 1 0 1 0 0 2 0 1 1 0 2 0 2 0 2 1 1 0 0 1 0 0 1 0 1 0 0 0 1 1 1 1 0 1 0 0 0 1 2 1 0 2 0 2 0 1 2 1 0 1 0 0 1 1 0 0 0 2 1 0 1 1 0 1 1 0 1 1 0 0 0 1 1 0 0 0 2 2 0 1 1 0 0 0 0 0 0 0 1 1 0 2 2 2 0 0 0 1 1 0 1 1 0 0 0 1 0 0 0 0 2 0 0 1 1 1 2 2 2 1 0 0 1 0 0 0 0 0 0 0 0 0 0 0 0 2 1 0 0 0 1 0 2 0 0 1 0 2 2 1 0 0 1 2 0 2 1 0 1 0 2 2 1 0 0 0 2 2 1 1 1 1 2 2 2 1 1 0 0 0 0 0 1 0 0 2 0 0 0 0 0 1 1 0 1 1 0 2 0 0 0 0 2 2 0 0 0 0 2 0 0 0 0 0 0 2 1 1 0 1 0 0 0 0 1 1 1 1 1 0 0 0 1 1 1 2 0 0 0 0 0 0 0 0 0 0 0 1 1 0 0 0 0 0 0 1 0 0 0 0 0 0 0 0 1 1 0 1 0 0 1 2 0 2 0 0 2 0 0 0 0 0 0 0 0 0 1 1 1 1 1 0 0 1 1 1 1 1 2 0 2 2 1 1 0 0 1 1 0 0 1 0 0 1 0 2 0 0 2 2 1 2 2 2 2 2 1 2 2 1 2 0 2 2 0 0 2 0 0 0 2 1 0 0 1 0 0 0 0 0 0 0 0 0 0 0 0 0 0 0 2 0 0 1 0 1 0 1 0 2 0 1 0 1 1 2 0 1 1 1 0 1 1 0 0 0 0 0 2 2 2 2 0 0 0 0 1 0 0 1 1 0 0 1 1 0 2 0 0 0 1 1 0 2 2 0 2 0 2 0 0 0 0 0 0 1 1 2 1 1 0 0 0 1 0 1 0 2 2 2 2 1 2 1 1 1 1 0 0 0 0 1 1 1 0 1 1 0 2 1 0 0 2 1 0 1 1 1 1 2 0 0 1 1 1 1 0 2 1 1 0 0 0 0 1 1 0 2 1 1 2 2 2 0 0 2 1 1 2 1 1 0 0 1 0 0 1 1 0 2 1
99 0 2 0 0 0 0 0 0 0 0 2 1 2 1 1 0 0 0 2 0 0 1 2 0 0 0 1 2 2 1 1 1 1 0 0 2 1 0 0 1 1 1 1 0 1 0 0 0 2 0 1 1 1 0 1 0 0 0 0 1 1 0 0 1 1 1 0 0 0 0 1 2 1 1 2 1 2 2 0 2 2 1 1 1 0 0 0 2 2 0 0 2 1 0 1 0 0 0 0 1 2 2 0 2 0 2 1 1 1 1 1 0 1 0 1 0 0 1 0 0 0 2 0 0 2 0 2 2 0 2 2 0 0 1 1 0 1 0 2 2 1 0 0 1 0 0 0 0 0 1 0 0 0 1 0 0 1 0 0 0 0 2 0 0 2 0 1 0 2 1 0 1 2 0 1 1 0 0 1 0 1 1 1 0 0 0 1 1 0 1 0 1 1 1 0 1 0 0 0 0 0 1 1 1 0 1 0 0 0 0 2 1 0 0 0 0 1 1 2 0 0 0 0 1 0 2 0 0 0 0 0 0 1 2 0 0 2 0 0 0 0 2 0 0 1 0 0 2 0 0 1 1 0 0 0 0 1 0 0 0 0 0 0 2 0 0 0 2 1 0 2 0 1 0 0 0 2 1 1 0 2 1 1 1 1 2 1 1 1 1 1 1 2 2 1 2 0 0 0 1 0 1 1 0 0 0 2 1 0 1 2 0 1 1 0 2 0 0 0 0 2 1 2 1 0 1 0 1 1 2 1 1 2 0 0 0 2 0 0 0 0 2 2 0 1 1 0 2 2 2 0 0 0 0 2 0 1 1 1 2 1 1 1 1 2 0 1 1 0 0 0 1 1 1 1 0 1 0 0 1 1 1 1 1 1 1 1 1 1 0 2 0 1 1 1 1 1 0 0 0 0 0 0 2 2 2 0 0 2 0 0 0 0 2 2 2 0 0 0 0 2 0 1 1 2 0 1 0 0 0 0 0 2 2 0 0 0 0 0 2 0 0 1 0 1 0 0 0 0 0 1 0 1 1 1 0 0 1 0 1 0 0 0 0 0 0 1 2 1 0 0 2 1 1 0 0 0 0 0 0 1 1 1 1 0 0 0 1 0 1 1 0 1 2 0 2 0 1 1 1 1 1 1 0 1 2 0 0 0 0 0 0 0 1 1 0 0 2 2 2 2 1 1 1 1 0 1 0 2 1 1 0 0 0 0 1 1 0 1 0 2 0 1 0 0 0 1 1 2 0 0 0 0 1 1 1 1 1 0 0 0 1 0 1 0 0 1 1 1 1 1 2 0 2 2 2 2 0 2 2 0 1 0 1 0 0 1 0 0 0 0 0 0 1 0 1 1 0 1 1 0 0 0 0 2 0 0 0 1 0 0 0 1 1 1 0 0 1 0 0 0 0 0 0 1 2 2 0 0 0 2 1 1 1 1 0 0 2 1 0 1 0 2 2 0 2 0 0 0 0 2 1 0 1 1 0 1 1 0 0 0 1 0 0 1 1 1 0 2 1 0 1 0 0 1 0 0 1 2 0 1 1 1 0 1 1 0 0 1 1 1 0 1 0 0 0 0 0 2 1 0 0 1 1 0 0 1 1 0 1 0 0 2 0 0 0 1 1 1 0 0 0 0 2 1 1 0 0 0 0 0 1 0 0 0 1 0 0 1 1 1 0 1 0 0 2 1 0 0 0 0 0 0 0 0 0 0 1 0 0 1 2 0 0 1 1 0 0 1 0 0 0 0 0 0 0 0 2 2 2 1 0 0 1 1 1 2 0 2 0 1 2 1 0 0 0 0 0 0 0 2 0 0 1 0 0 0 1 2 1 0 1 1 1 1 1 1 2 1 0 1 0 2 1 0 0 1 0 0 1 1 1 1 0 1 2 0 1 1 0 1 1 0 1 0 1 1 0 0 0 0 0 0 0 0 0 0 0 0 0 0 1 0 1 0 0 0 2 0 0 0 1 1 0 0 0 0 1 1 1 1 1 0 0 0 1 0 0 0 2 0 2 2 2 0 2 2 0 0 0 1 2 1 1 1 1 2 0 0 0 0 0 0 1 1 1 2 2 1 0 1 0 0 1 0 1 1 0 0 1 0 0 1 0 1 0 0 2 1 0 0 2 1 0 1 1 1 1 1 2 0 1 0 0 0 1 0 0 0 2 0 1 1 0 0 1 0 2 1 0 0 1 1 0 2 0 0 1 0 0 1 1 2 0 0 2 1 1 2 1 1 1 1 1 0 0 0 0 0 1 0
100 0 1 2 0 0 0 2 0 1 0 0 0 0 0 0 0 0 1 1 0 0 0 2 0 2 2 1 0 0 1 0 2 1 0 0 1 1 1 1 0 0 1 1 0 1 0 0 1 1 1 1 2 2 0 0 1 0 0 0 0 2 0 2 1 1 1 0 0 0 0 1 2 0 2 2 0 1 1 0 1 2 0 0 0 0 0 1 2 2 0 1 2 2 1 1 1 2 1 2 2 0 1 0 2 0 2 2 0 2 1 1 1 2 1 2 1 0 2 0 0 0 1 1 0 1 0 1 1 0 0 0 0 0 1 1 0 1 0 2 1 1 0 0 1 0 0 0 1 1 0 1 1 1 0 1 0 2 0 0 1 1 0 0 0 2 0 1 1 2 0 0 0 2 0 0 2 1 0 0 0 0 0 1 0 0 1 1 1 0 2 0 1 1 1 1 1 0 0 0 0 1 0 1 1 0 2 1 1 0 1 2 1 0 0 1 1 1 2 0 2 1 0 0 0 1 0 0 0 1 0 0 1 1 1 0 0 2 0 0 0 0 2 0 0 1 0 0 1 1 1 0 2 1 0 0 0 1 1 1 0 1 0 1 0 0 0 1 2 0 1 0 1 1 1 1 1 2 1 0 0 2 1 2 0 2 2 1 1 2 1 2 1 2 1 1 2 1 0 0 1 1 1 1 1 0 1 1 0 0 0 2 0 2 2 0 2 0 0 1 1 1 2 1 1 0 2 1 0 1 2 1 0 0 0 0 0 2 0 1 1 1 1 1 0 0 0 0 2 1 1 1 0 2 0 0 2 1 0 2 2 0 0 0 0 2 0 1 1 0 1 1 0 1 0 0 0 2 1 0 0 0 0 1 1 0 0 0 0 0 0 0 1 0 2 0 1 0 0 0 0 0 0 2 2 0 0 1 0 1 0 0 0 0 1 1 0 0 1 0 1 0 0 1 0 2 0 0 1 0 0 1 1 1 1 1 0 2 0 1 1 1 0 1 0 2 0 2 2 1 0 0 0 2 2 1 1 1 1 1 1 0 0 1 0 2 2 1 1 1 1 1 1 2 0 1 0 1 1 0 0 1 1 1 2 1 0 1 0 1 1 1 0 1 0 0 1 1 1 1 0 2 1 1 0 1 2 1 0 0 0 0 0 0 1 1 0 0 1 1 1 2 2 1 1 1 1 0 1 2 1 0 0 0 0 0 0 1 1 1 0 1 0 1 1 0 0 1 1 2 1 1 1 0 2 1 0 0 1 0 1 0 0 1 0 1 1 0 0 1 0 1 1 0 1 1 1 1 0 2 1 1 1 0 1 0 0 0 2 2 2 0 1 0 0 0 0 0 0 0 0 2 0 2 0 2 0 1 1 2 1 0 1 1 0 1 1 0 1 1 0 1 0 0 0 0 1 1 0 0 0 1 0 2 0 1 1 0 2 2 0 0 1 2 1 0 2 0 0 0 0 2 1 1 0 0 0 2 2 1 1 1 0 1 1 1 1 1 0 1 1 0 0 1 1 0 2 1 0 0 0 0 0 1 0 2 2 0 1 1 1 1 0 0 1 0 0 0 1 1 0 1 0 0 0 0 1 2 2 1 0 0 0 2 0 1 0 0 0 0 0 0 1 0 1 1 1 0 2 1 0 0 0 1 1 1 1 0 0 1 0 0 1 0 0 0 1 0 0 0 0 0 0 2 0 0 0 0 1 1 0 1 2 0 0 0 2 1 0 1 0 0 1 0 0 0 0 2 0 0 0 0 0 0 1 0 1 2 0 2 0 0 2 0 1 1 0 1 1 0 0 0 0 0 2 1 1 0 0 2 2 1 0 0 0 2 2 1 2 1 1 0 0 1 1 0 0 2 0 0 2 2 0 0 0 0 0 0 1 0 1 1 0 0 0 0 0 0 0 0 0 2 0 0 0 1 0 0 0 0 0 0 0 0 0 1 1 0 1 1 0 0 0 2 0 2 0 1 0 0 1 1 2 1 0 1 0 1 0 0 2 0 0 2 2 0 2 2 0 0 0 1 1 0 1 1 0 2 0 0 0 0 0 0 1 1 2 2 1 1 0 0 0 1 0 0 0 2 1 0 1 1 0 2 0 0 0 1 0 0 0 0 1 2 2 1 2 1 0 1 1 0 2 0 0 0 2 0 0 1 0 1 2 0 2 0 2 0 1 1 1 0 0 0 0 2 0 0 2 0 0 2 1 1 0 1 2 0 0 0 0 0 0 0 1 1 0 0 0 0 0 0
101 0 0 2 0 1 1 1 0 1 0 1 0 1 0 0 0 0 1 1 1 0 0 2 0 0 0 0 1 2 0 1 0 0 1 1 2 1 0 0 0 0 0 0 0 0 0 0 0 2 0 2 0 1 1 1 0 0 0 0 0 2 0 2 0 0 1 0 0 0 0 0 2 0 2 2 0 1 2 1 0 1 0 0 1 0 0 0 2 2 0 0 1 0 0 2 0 0 0 1 1 2 0 0 1 1 1 0 2 0 0 1 0 2 0 2 0 0 1 1 1 0 1 1 0 1 0 2 2 2 1 1 0 0 1 1 1 0 0 2 1 1 0 0 0 0 0 0 1 1 0 0 0 0 0 1 1 2 0 0 1 1 0 1 2 2 0 1 0 1 0 1 0 2 0 0 2 1 0 1 1 0 0 2 1 1 1 1 0 1 1 1 2 0 2 0 1 0 0 0 0 0 0 2 1 1 2 0 0 0 2 2 0 0 0 0 1 1 2 0 2 1 1 0 1 0 2 0 0 0 1 1 0 0 1 0 0 2 0 0 0 0 2 0 0 1 0 0 2 0 0 0 2 0 1 1 1 2 2 2 0 2 0 0 0 0 0 1 2 1 0 1 0 1 1 1 0 1 1 1 1 1 0 1 1 1 2 1 0 2 0 0 0 2 2 0 1 0 0 0 1 1 1 1 1 0 0 0 1 0 1 1 0 0 0 0 1 0 1 1 1 2 2 1 1 0 1 1 1 0 1 2 0 1 0 0 0 2 1 0 0 1 1 1 0 0 0 0 2 1 1 0 0 2 0 0 0 0 0 2 2 0 2 0 2 1 0 1 1 0 1 1 0 2 1 0 0 2 1 0 0 2 0 0 2 1 1 0 0 0 0 1 1 0 2 0 1 0 1 1 0 1 0 0 1 1 1 1 0 1 1 0 0 0 0 2 0 0 1 0 0 0 1 0 2 2 1 1 1 0 0 2 1 1 0 1 0 1 0 0 0 1 0 0 0 2 0 1 1 0 0 1 0 1 1 0 1 1 2 0 1 0 1 1 0 2 2 1 1 1 0 0 2 0 1 0 0 0 0 0 2 1 1 1 1 0 0 1 0 0 0 1 0 0 0 0 2 0 1 0 0 2 2 0 0 0 2 1 1 0 1 2 0 1 1 1 1 1 1 1 1 2 2 0 1 1 1 1 0 1 1 1 0 0 0 1 0 0 0 0 0 2 0 2 1 1 0 0 2 0 0 0 1 0 2 1 1 1 0 1 0 0 1 0 1 1 1 0 0 1 0 1 1 0 1 1 1 0 0 2 1 0 1 1 0 1 0 0 2 1 0 0 0 1 1 0 0 1 0 1 1 0 0 0 0 1 1 0 0 0 1 0 0 1 0 1 0 0 0 0 2 2 0 0 0 0 2 1 0 0 1 2 0 2 0 2 0 0 1 1 1 0 0 1 2 0 2 0 1 1 0 1 1 1 0 0 0 1 1 1 1 0 2 0 0 1 1 0 1 0 0 1 0 0 0 0 2 1 0 0 1 0 0 2 0 0 2 0 1 0 2 1 0 0 0 0 0 0 1 2 0 2 1 1 1 0 0 2 2 1 0 0 0 2 0 0 1 2 2 2 0 0 1 1 1 2 0 0 1 1 1 1 0 1 1 1 2 0 0 0 0 0 0 0 0 1 1 0 0 0 0 0 0 0 0 2 0 0 2 0 0 0 2 0 0 1 0 0 0 2 1 0 2 0 0 1 0 2 0 0 1 1 0 0 1 0 1 1 0 2 0 1 2 1 1 0 0 2 0 0 2 2 0 0 2 0 2 0 0 1 1 0 0 0 0 2 2 0 0 0 0 0 0 2 1 0 0 1 0 0 0 1 2 1 0 0 0 0 2 1 1 2 0 0 0 0 0 0 0 0 0 2 0 0 0 0 0 0 0 0 1 0 0 0 0 2 2 0 1 0 0 0 1 0 0 1 0 1 1 1 1 1 2 0 0 0 0 1 0 0 2 0 0 1 2 0 2 2 0 0 0 1 1 1 0 0 2 1 0 2 2 0 0 0 1 0 2 2 2 2 0 0 0 0 1 0 0 1 1 1 2 2 0 1 1 1 1 1 0 0 0 1 1 0 0 1 1 0 0 1 2 0 2 0 1 0 1 2 2 1 1 0 0 0 1 0 1 1 1 0 2 0 0 0 0 1 1 1 2 1 1 2 0 1 1 0 2 1 0 1 0 0 0 1 0 0 0 0 0 0 1 0
102 1 0 2 0 1 1 2 0 1 1 0 0 0 0 0 0 0 1 0 0 0 0 2 0 0 0 0 0 1 1 0 1 1 1 0 2 2 1 1 1 0 0 0 2 0 2 0 1 1 1 1 1 1 0 2 0 1 1 2 0 0 1 2 0 0 0 1 0 0 1 1 2 0 1 2 1 1 1 1 1 2 0 0 0 0 0 1 1 1 0 1 2 0 0 0 0 0 0 1 1 2 1 0 2 0 2 2 1 1 0 1 0 1 0 1 0 0 1 0 1 0 2 0 1 1 0 1 2 0 0 0 0 0 1 0 1 0 0 1 1 1 0 0 1 0 0 0 2 2 0 0 0 0 0 1 1 1 0 0 0 0 1 0 2 2 0 0 0 2 1 0 0 2 0 1 1 1 0 0 0 0 0 1 0 0 1 2 1 0 2 1 0 0 0 0 1 0 0 0 0 0 1 1 1 0 2 1 1 0 1 1 1 0 0 1 1 2 1 2 0 0 1 0 0 0 1 0 0 2 1 0 0 1 1 0 0 2 0 0 0 0 2 0 1 2 1 0 1 1 1 0 2 0 0 0 0 0 0 0 1 1 0 0 1 0 0 1 1 0 1 1 2 0 0 0 1 1 1 0 0 2 2 2 0 2 2 1 0 2 0 0 1 2 2 1 2 0 0 0 0 0 0 0 0 0 1 0 0 0 0 1 0 1 1 0 2 1 1 0 1 1 1 1 1 0 1 1 0 1 2 1 0 1 1 1 0 1 1 0 0 0 0 2 0 0 1 0 2 1 1 0 0 1 0 1 1 1 1 1 2 1 0 0 0 1 0 2 2 0 1 1 1 2 1 0 0 1 0 0 2 1 1 1 1 1 1 0 0 0 1 1 0 0 1 1 0 1 0 0 0 0 0 1 1 0 0 0 0 1 0 1 1 1 1 2 1 0 0 0 0 2 0 2 0 0 0 1 0 0 1 0 0 0 0 0 0 0 0 0 2 0 0 1 0 2 1 2 2 1 0 1 0 2 1 0 1 0 1 0 2 0 0 0 0 0 0 2 2 0 0 0 2 1 1 1 1 0 0 1 1 1 0 0 2 1 0 0 0 2 1 1 2 2 1 0 1 1 1 1 0 2 2 1 0 1 1 1 0 0 0 0 0 0 0 1 0 0 1 1 1 2 1 0 0 1 1 2 0 2 0 1 2 1 2 0 0 1 0 2 0 0 0 1 1 0 0 1 1 1 0 0 0 0 1 1 1 0 0 1 0 0 1 0 1 1 1 1 0 0 0 2 1 0 1 1 1 0 0 2 1 1 1 1 0 1 0 0 1 0 0 1 0 0 1 1 1 0 0 0 0 2 0 2 0 2 0 2 2 2 1 0 1 1 0 1 1 0 0 0 2 1 0 0 0 0 2 1 0 0 1 1 0 2 0 1 0 1 2 2 2 0 0 1 2 1 2 0 2 2 2 0 0 1 0 0 0 2 2 0 0 0 1 1 1 2 0 1 1 1 1 0 0 0 0 0 2 1 0 0 1 0 0 1 0 1 1 1 1 1 0 1 0 0 1 0 0 1 0 1 1 1 0 0 2 0 1 2 2 0 0 0 0 1 0 1 1 0 0 0 0 0 1 0 2 2 2 0 1 1 1 2 1 1 1 1 2 0 0 1 1 1 0 0 0 1 1 0 0 0 0 0 0 0 0 1 0 0 1 0 0 0 2 1 0 1 1 1 0 1 0 0 1 0 0 0 0 1 1 1 1 1 0 0 0 1 0 2 1 2 0 1 2 1 1 0 0 0 0 1 1 2 0 1 0 0 0 1 0 1 1 0 1 1 2 1 1 0 2 2 2 2 0 2 2 0 0 1 0 0 0 2 1 0 0 1 1 0 1 0 0 0 1 0 1 0 0 2 1 0 1 0 0 0 0 1 0 0 0 0 0 0 1 0 1 2 0 0 1 1 0 0 2 0 0 0 0 2 0 1 0 0 0 0 0 0 2 0 0 0 0 0 1 1 1 0 1 2 0 0 0 2 1 1 2 2 0 0 0 1 0 0 1 1 1 1 0 1 2 2 0 0 1 2 0 0 1 1 0 0 1 1 1 2 1 1 0 0 1 1 0 0 1 0 0 0 0 0 0 0 2 0 2 0 0 0 0 1 2 1 1 0 0 0 1 0 1 0 1 1 1 0 0 0 0 1 0 0 0 0 0 1 1 2 0 1 1 0 1 2 0 0 0 1 1 0 0 0 1 0 1 0
103 0 0 1 0 0 0 2 0 2 2 0 0 0 0 0 0 0 2 0 1 0 0 2 0 0 0 0 1 1 1 0 1 1 0 0 2 0 0 0 2 2 0 1 0 1 1 0 1 1 0 1 0 0 1 1 0 0 0 0 1 0 0 1 0 0 0 0 1 1 0 2 2 1 1 2 1 2 2 0 2 2 0 0 2 0 1 1 2 2 1 1 1 1 0 1 0 2 2 2 0 2 0 1 2 0 2 2 0 2 1 1 1 1 2 2 2 1 2 0 0 0 2 0 0 0 0 2 2 1 0 0 1 0 0 0 1 0 0 1 0 2 0 0 2 0 0 0 1 1 0 0 0 0 0 0 0 2 0 0 1 1 0 1 0 0 0 0 1 2 1 0 0 1 0 1 1 1 0 0 0 0 0 2 1 1 1 2 1 1 1 1 2 0 2 0 1 0 0 0 0 0 0 1 1 0 1 1 1 0 0 2 1 0 0 0 1 0 1 0 2 1 0 0 0 0 1 0 0 1 0 1 0 0 2 0 0 2 1 1 0 0 2 0 0 1 0 0 1 1 1 1 1 1 0 0 1 0 0 0 0 0 0 0 1 0 0 0 2 0 0 1 0 1 0 0 0 2 2 1 1 1 0 1 0 1 1 0 2 2 2 2 2 2 2 2 2 2 0 0 0 0 0 0 0 0 0 0 0 0 0 1 0 2 2 0 1 1 0 0 1 1 2 2 1 0 1 2 0 0 1 1 0 2 0 0 0 1 1 2 0 0 2 1 0 2 0 0 2 1 1 1 0 2 0 0 0 0 1 1 2 1 1 0 0 0 0 0 0 0 0 0 1 1 0 2 0 1 0 0 0 1 0 0 0 0 0 1 1 0 0 1 0 0 1 1 0 0 0 0 0 0 0 2 2 0 0 0 0 1 1 0 0 0 2 2 1 0 0 0 1 1 0 0 0 2 1 0 0 0 0 0 0 1 1 0 0 1 0 0 2 0 0 0 0 2 0 0 0 1 0 0 0 1 1 1 0 2 0 2 0 2 0 1 0 1 1 1 1 1 2 0 1 1 1 1 1 0 0 1 1 1 1 1 1 1 0 0 1 1 0 1 0 2 0 0 1 0 2 0 1 2 1 1 0 1 2 2 0 0 0 0 0 0 1 1 0 1 1 1 2 2 2 1 1 0 0 0 0 1 1 0 1 0 0 0 0 2 0 1 0 1 0 0 0 0 0 1 1 2 0 0 0 0 2 0 0 0 0 1 0 0 1 0 0 1 1 0 0 0 0 1 1 0 1 1 1 1 0 2 2 1 1 1 0 1 0 0 1 1 0 0 2 0 1 0 1 1 0 1 1 1 1 0 0 0 2 1 2 0 1 0 0 0 2 0 0 0 1 0 0 0 0 0 0 0 2 0 0 0 2 0 0 2 0 2 0 0 2 1 0 0 2 2 2 0 1 1 1 1 0 1 1 1 1 0 0 2 1 1 1 0 2 1 1 2 0 0 1 0 0 1 0 0 1 0 2 2 0 0 0 0 0 2 1 2 1 0 1 1 1 1 0 0 1 0 0 0 0 1 0 1 0 1 1 0 1 2 2 0 1 0 1 1 0 1 1 2 2 2 0 0 0 0 1 2 0 0 1 0 0 0 0 0 1 1 0 0 0 1 1 1 1 0 0 1 1 0 0 1 1 1 0 1 0 0 0 0 1 0 0 0 2 0 1 0 0 0 0 2 1 1 1 0 0 0 0 0 1 1 2 2 1 1 1 1 1 2 0 2 0 0 2 0 1 1 0 1 0 0 1 1 0 0 1 0 1 1 1 1 1 0 1 1 1 2 1 1 2 2 1 2 0 1 1 0 0 2 0 0 0 2 2 0 0 1 1 0 1 0 0 0 0 0 0 0 0 1 0 0 0 1 0 0 0 0 0 0 0 1 1 0 0 0 0 1 1 0 1 1 1 0 1 1 0 1 0 1 0 0 1 1 0 0 0 0 2 0 0 0 1 0 1 2 1 0 1 1 2 0 2 0 0 0 1 1 0 1 0 0 0 0 1 1 1 1 1 2 2 2 0 0 0 2 1 0 2 1 1 1 2 2 0 2 0 0 0 0 0 0 0 0 0 2 1 2 2 0 0 0 1 0 1 0 0 1 1 1 1 1 2 0 1 0 2 1 2 0 1 0 1 0 0 0 0 0 0 0 1 0 0 1 1 1 0 1 1 1 0 1 0 0 1 0 2 0 0 1 1 0 2 1
104 1 1 1 0 1 1 1 0 1 0 1 0 1 0 0 1 0 0 2 1 1 0 1 0 1 1 0 0 1 1 1 2 1 0 0 1 0 0 0 2 2 0 2 0 1 1 0 0 2 2 2 1 1 0 1 1 2 2 1 0 0 0 2 0 1 0 0 0 0 0 0 2 0 1 2 1 1 1 0 1 2 0 0 1 0 1 1 2 2 0 0 1 0 2 2 2 1 0 1 2 2 1 0 2 1 1 2 1 1 0 1 1 2 1 2 1 0 1 0 2 1 0 2 0 0 0 1 1 1 0 0 0 0 0 0 0 0 0 0 1 1 0 0 1 1 1 0 1 1 0 1 0 0 0 0 0 1 0 0 2 2 1 1 1 1 0 2 0 0 0 2 0 2 0 1 1 1 0 0 0 0 2 2 0 0 2 1 0 0 1 1 1 1 0 1 1 0 0 0 0 1 0 2 0 2 2 0 1 0 1 2 1 0 0 1 1 0 1 0 2 2 1 0 0 0 2 2 2 0 0 0 1 0 1 1 1 2 0 0 0 0 2 1 0 1 0 0 2 0 0 1 1 1 0 0 1 1 1 1 1 2 0 0 1 0 1 0 2 1 0 2 0 1 1 1 0 1 2 0 2 0 0 1 1 0 1 0 2 2 2 2 0 2 2 0 0 0 1 0 1 0 0 0 0 0 0 0 0 1 0 2 0 2 2 0 2 0 1 0 1 2 1 2 2 0 1 2 0 0 2 0 0 1 0 0 0 2 0 2 2 2 1 2 0 0 0 0 2 2 2 0 1 2 1 0 1 0 0 2 2 0 0 0 0 1 0 1 1 0 0 0 1 1 2 1 0 2 1 0 0 0 1 1 0 0 0 0 0 1 0 0 2 0 1 1 1 0 1 1 1 1 0 1 1 0 0 0 0 1 1 0 1 1 1 2 1 1 0 0 0 2 0 0 1 2 1 1 0 1 1 0 1 2 2 0 1 1 1 1 1 1 0 1 0 1 0 1 1 0 0 0 0 2 2 2 0 1 1 1 1 0 1 0 0 1 1 2 2 0 1 1 1 2 1 0 1 0 0 0 0 1 1 1 1 0 0 1 1 0 1 2 1 2 1 0 1 1 1 2 0 2 1 1 0 1 1 1 0 0 0 1 0 1 1 1 0 1 0 1 1 2 2 2 2 0 0 2 0 2 0 2 1 0 1 1 0 1 1 1 1 1 0 0 0 0 0 0 2 1 0 0 1 0 2 1 1 1 1 1 1 0 1 1 0 0 0 1 1 1 1 1 0 0 0 0 0 1 1 2 2 0 1 1 1 1 0 0 1 0 0 2 1 1 0 0 0 0 0 0 0 1 1 1 0 2 1 1 2 0 0 0 0 0 1 0 0 0 1 0 0 1 0 0 0 1 1 1 0 0 0 0 1 1 0 0 0 0 2 0 0 1 0 0 1 0 2 1 1 1 1 1 0 1 0 0 0 2 2 0 0 0 1 0 0 0 0 1 1 0 0 0 0 1 0 0 2 0 1 1 1 1 1 1 0 2 0 0 1 1 1 1 0 0 1 0 0 0 1 1 0 1 0 0 2 0 1 2 2 0 1 0 0 2 0 1 1 1 0 1 0 1 0 0 2 1 1 1 0 0 0 2 0 1 1 1 1 0 0 1 0 0 0 0 1 1 1 0 0 1 1 1 0 0 0 0 1 0 1 0 0 1 2 0 1 1 0 1 0 0 0 0 1 0 0 0 0 2 0 0 1 0 0 0 0 2 0 1 1 2 0 2 1 0 0 0 0 1 0 0 1 1 1 0 0 1 0 1 0 1 1 0 1 1 2 1 1 1 2 2 1 2 0 2 2 0 0 2 0 0 0 1 2 1 0 1 0 0 1 1 0 1 0 0 0 0 0 1 0 0 0 1 0 0 0 0 0 0 0 0 0 0 0 0 0 2 2 0 2 0 1 0 2 1 0 1 0 1 1 1 1 1 2 0 0 0 0 0 0 0 0 0 1 2 2 0 2 2 0 0 0 2 2 2 1 1 1 1 0 1 0 0 0 0 0 0 1 2 2 2 0 0 0 0 0 0 1 2 0 1 1 1 0 1 0 0 0 1 0 0 0 0 2 0 0 0 1 0 0 1 0 0 0 2 1 0 2 0 1 0 1 0 0 0 1 2 2 0 1 1 1 0 0 0 0 0 0 0 0 0 0 1 1 1 0 1 1 0 0 0 0 0 0 0 0 1 0 0 1 1 1 1
105 0 1 1 0 1 1 2 0 2 1 0 0 1 0 1 0 0 1 1 1 1 0 2 0 0 0 0 1 1 1 0 1 2 0 0 2 2 0 0 1 1 0 2 0 1 1 0 2 0 0 1 1 1 1 1 1 1 0 0 0 1 1 1 0 0 0 0 1 1 0 2 2 0 1 2 1 2 2 0 2 2 0 0 1 0 1 1 1 2 1 1 0 0 2 2 2 1 1 2 2 1 0 0 2 1 2 1 1 1 0 2 0 1 0 2 0 1 1 0 0 0 1 1 0 1 0 1 1 1 1 1 0 0 1 0 0 0 0 0 1 1 0 0 1 0 0 0 0 0 0 0 0 0 0 0 0 1 0 0 0 1 0 0 1 2 0 1 1 1 0 0 0 2 0 0 1 1 0 0 0 1 0 2 0 0 2 0 0 0 0 0 2 1 1 0 1 0 0 0 0 0 0 2 2 0 2 0 1 0 0 0 0 0 0 1 1 2 2 0 2 1 1 0 0 0 1 0 0 0 0 0 0 0 0 0 0 2 0 0 0 0 2 1 0 2 0 0 1 0 0 0 1 0 0 0 1 1 1 1 0 1 0 0 1 0 2 1 2 1 0 1 0 2 1 1 0 2 2 0 0 2 0 1 0 1 1 1 1 2 1 1 0 1 1 0 1 1 1 0 2 0 1 1 1 0 0 1 1 0 0 2 0 1 1 0 2 0 0 1 0 2 1 1 1 0 1 1 1 1 2 2 0 2 0 0 0 2 0 1 1 1 1 0 1 0 1 1 2 1 1 1 1 1 0 1 1 1 0 0 0 0 1 0 1 0 0 1 1 0 1 1 1 2 1 0 0 2 1 0 0 0 1 1 1 1 0 0 0 0 0 1 0 0 2 0 0 1 1 1 1 1 0 0 1 1 0 2 0 1 0 0 0 0 1 2 0 0 0 0 0 1 0 1 1 1 1 1 0 1 0 1 0 2 2 1 0 1 0 0 2 0 0 0 1 2 0 1 1 1 0 1 0 1 0 0 0 0 0 0 1 0 0 1 0 1 1 1 2 1 0 0 2 1 1 0 1 0 0 2 1 1 1 1 1 0 0 0 1 0 1 1 1 2 2 0 2 0 2 1 1 1 0 2 0 2 1 1 1 0 1 1 0 0 1 0 0 1 0 1 1 2 1 0 0 1 0 0 1 1 1 0 2 1 2 0 0 0 0 0 1 1 0 2 1 0 0 2 0 2 2 0 0 0 0 0 0 0 0 0 0 0 0 2 0 0 0 0 0 0 0 0 0 0 0 0 0 1 0 1 2 0 1 1 0 1 0 1 0 0 0 0 1 0 1 0 0 0 0 1 0 1 0 0 0 2 0 1 2 1 0 0 0 0 1 0 0 0 0 0 1 1 0 1 0 1 1 1 0 0 0 0 0 1 1 0 1 0 2 0 1 1 1 1 2 0 1 0 1 1 1 2 1 0 0 0 0 1 1 0 0 0 1 0 1 1 0 0 1 1 1 2 1 0 0 1 0 1 0 1 0 0 0 2 1 1 1 0 0 2 0 2 1 0 1 0 0 0 1 2 0 1 0 1 1 0 1 2 2 1 0 0 0 1 0 0 1 1 0 1 0 1 0 0 1 2 0 0 0 0 0 0 0 0 0 0 1 0 0 1 0 0 0 0 0 1 1 1 0 0 0 0 0 0 0 1 1 1 2 1 0 1 1 0 1 0 0 0 0 2 0 1 0 1 1 0 0 1 0 0 1 1 0 0 0 0 0 1 0 1 0 1 2 2 0 0 0 1 0 1 2 2 0 0 1 1 2 0 0 2 2 0 1 1 1 1 1 2 2 2 0 2 0 1 1 0 0 1 0 0 0 1 2 0 0 1 1 0 0 1 0 1 0 0 0 0 0 1 0 0 0 0 0 0 0 1 0 0 0 0 1 0 0 0 0 0 1 0 1 0 1 0 1 1 0 0 0 1 1 2 2 1 2 0 0 0 0 0 0 0 2 0 1 1 1 0 1 1 0 0 0 2 1 1 1 1 0 1 0 1 0 0 0 0 1 0 1 0 2 1 1 0 0 1 0 0 1 1 1 1 1 1 1 2 1 1 0 2 0 0 0 0 1 0 0 0 1 0 0 0 2 0 1 1 0 0 1 2 2 2 2 0 0 0 1 0 2 1 1 0 1 0 1 1 0 0 0 0 1 0 0 2 2 2 0 0 2 0 0 2 0 0 0 0 0 0 2 0 0 0 1 1
106 0 2 1 0 0 0 2 0 2 1 0 1 2 2 2 0 0 1 1 2 1 0 2 0 1 1 1 0 0 1 1 1 2 0 0 2 2 0 0 0 0 1 1 0 1 1 0 1 1 0 0 0 0 0 2 0 0 0 0 1 0 0 1 0 0 0 1 0 0 0 2 2 1 1 2 1 1 2 1 0 1 0 0 0 0 0 0 2 2 0 0 0 0 0 1 0 1 1 2 1 1 1 0 2 0 2 1 1 1 0 1 0 1 0 1 0 0 0 0 1 0 1 1 0 1 0 0 2 0 0 0 2 0 0 0 2 0 0 2 1 1 0 0 1 0 0 0 2 2 0 2 2 2 0 0 0 0 0 0 1 0 1 1 0 2 0 1 0 0 0 0 0 2 1 1 2 0 2 1 2 2 1 2 0 0 2 1 1 0 1 0 0 1 0 1 2 1 0 0 0 0 0 1 1 0 2 1 1 0 2 2 1 0 0 1 0 0 1 1 1 0 1 0 0 0 1 0 0 2 0 0 1 1 0 1 1 1 0 0 0 0 1 0 0 0 0 0 2 0 0 1 1 0 0 0 1 0 0 0 0 0 0 0 1 0 0 0 2 1 0 2 1 1 0 0 0 2 2 2 0 2 0 2 0 1 1 0 0 1 0 0 1 2 1 1 1 0 0 0 0 0 1 1 1 0 0 0 0 1 0 1 0 1 1 0 2 1 0 1 0 2 1 1 2 0 2 1 0 0 2 1 1 1 0 0 0 0 2 0 0 0 2 2 0 1 1 0 1 1 1 0 0 2 0 0 0 0 0 1 1 0 1 0 0 2 0 1 1 0 1 1 1 2 1 0 0 1 0 0 2 0 0 0 2 0 0 1 1 1 0 2 0 0 2 0 0 0 1 1 1 1 0 2 2 0 0 0 1 0 1 0 0 0 0 1 0 0 0 0 0 2 1 0 0 2 1 0 1 0 1 1 1 1 1 0 0 0 0 0 2 0 0 0 1 1 0 1 1 1 0 0 0 1 0 0 0 0 0 0 2 0 0 0 0 0 0 2 2 0 1 1 1 1 1 0 0 1 1 0 1 1 0 0 2 0 0 1 0 0 1 1 0 2 1 0 2 0 1 0 1 1 1 1 0 1 1 0 0 0 0 0 0 0 1 1 0 1 0 2 1 2 2 1 2 0 0 1 0 1 1 1 0 0 0 0 2 1 0 2 0 2 0 1 1 1 0 1 0 2 0 1 1 0 2 2 2 2 1 1 0 0 1 0 1 0 0 0 0 0 0 0 1 0 1 1 1 2 0 2 2 0 1 1 1 0 1 0 1 1 0 2 1 0 0 0 0 1 0 1 1 1 1 0 0 2 2 0 1 1 0 0 0 0 0 0 2 0 2 0 0 2 0 0 0 1 1 0 0 0 0 1 0 1 0 0 2 1 1 1 1 0 1 1 2 0 2 0 0 0 1 2 0 1 1 1 0 1 1 1 1 0 1 1 0 0 0 1 0 0 0 1 0 0 1 0 2 1 0 0 0 1 1 0 1 1 1 1 2 0 1 0 0 1 0 0 0 1 2 2 0 2 0 1 1 0 0 2 2 0 1 1 1 1 0 0 1 2 2 2 0 0 0 0 2 0 2 0 0 1 0 1 0 0 0 0 0 0 0 2 1 1 0 0 0 0 0 1 0 1 1 1 0 0 0 1 1 0 1 0 0 1 2 0 0 0 0 1 0 1 1 0 0 0 0 1 0 1 1 1 2 2 0 0 0 1 0 2 0 1 0 0 2 0 1 1 0 1 0 0 1 1 0 0 0 0 1 0 0 2 1 0 0 0 0 2 2 2 2 2 2 2 0 2 1 0 0 0 0 1 1 1 2 0 0 1 1 1 1 0 1 0 0 0 0 1 1 1 0 1 1 1 0 0 1 0 1 0 1 0 2 0 0 0 0 1 2 0 1 2 0 0 1 1 0 0 0 1 0 0 1 1 2 0 0 0 1 0 1 1 0 0 0 1 2 0 2 2 0 0 0 2 1 1 1 1 1 1 0 1 0 0 1 1 2 2 1 2 2 0 1 1 0 2 1 0 2 2 1 1 2 2 0 1 0 0 0 1 0 0 0 0 1 0 0 0 1 0 0 0 2 0 1 1 0 0 1 0 0 0 2 0 0 0 2 1 2 1 1 1 2 0 0 0 1 0 1 0 2 0 0 2 1 1 0 0 1 0 0 0 0 0 0 0 0 0 0 0 0 0 1 0
107 1 1 2 0 0 0 1 0 1 1 1 1 1 0 0 0 0 2 0 1 0 0 1 0 0 0 0 0 1 1 0 1 1 2 0 1 2 0 0 0 0 0 0 0 0 0 0 1 1 0 0 0 0 1 2 0 0 0 1 1 0 0 2 1 1 1 1 0 0 0 1 2 0 0 2 2 0 2 0 0 2 0 0 2 0 1 0 1 1 0 0 2 0 0 0 0 0 0 2 2 1 0 0 2 0 2 1 1 1 0 0 0 0 1 1 1 0 1 0 1 0 2 0 0 0 0 0 2 0 0 0 0 0 0 0 0 0 1 0 0 2 0 0 2 0 1 0 1 1 0 2 0 0 0 0 0 2 0 1 2 1 0 1 1 1 0 1 0 0 0 0 0 2 0 1 1 0 1 1 1 1 0 1 0 0 0 2 0 0 2 2 1 0 1 0 2 0 0 0 0 0 0 2 2 0 2 0 1 0 0 1 1 0 0 2 1 0 1 1 1 0 0 0 0 0 1 0 0 2 0 0 1 1 1 1 0 2 0 0 0 0 2 0 0 1 0 0 2 0 0 0 0 0 0 0 0 1 1 1 1 2 0 0 1 0 0 0 2 1 1 1 0 2 0 0 0 2 2 0 2 0 0 1 0 0 0 0 1 2 2 1 0 2 1 0 2 1 0 1 1 0 1 1 1 0 0 0 0 0 0 0 0 1 1 0 1 0 0 0 0 2 1 1 1 0 1 1 0 0 2 0 0 1 0 0 0 2 0 1 0 1 2 1 0 2 0 1 2 0 0 0 1 2 1 0 0 1 1 0 1 1 1 0 0 0 0 2 1 0 1 1 0 2 0 0 0 1 0 0 1 1 0 0 2 1 1 0 0 0 0 0 1 1 1 1 1 0 0 0 0 0 0 2 2 0 0 0 0 1 1 0 0 0 1 1 0 0 0 0 0 2 0 2 0 1 0 1 0 1 0 0 0 0 0 0 0 0 0 0 2 0 0 1 1 2 0 2 2 1 0 1 0 2 1 0 1 1 0 0 1 0 1 0 0 2 2 1 1 1 0 0 1 2 1 0 0 0 0 1 1 0 1 1 2 1 0 1 0 1 1 0 0 1 0 0 2 0 0 2 0 2 1 1 1 0 2 2 0 0 0 0 0 0 0 1 0 1 1 1 1 2 2 0 0 1 0 0 1 1 1 0 1 0 1 0 1 0 1 1 0 1 0 1 1 0 0 1 1 2 0 0 0 0 2 1 1 1 1 1 0 0 1 1 1 0 0 1 1 1 0 0 0 0 0 0 0 1 0 1 2 0 2 0 2 0 1 0 2 0 0 2 0 0 0 1 1 0 0 1 0 0 0 0 2 2 0 0 1 2 1 0 0 0 1 1 0 0 1 0 0 0 0 0 0 0 2 0 0 0 1 1 0 2 0 0 0 2 2 1 0 0 0 0 1 0 2 0 1 1 0 2 1 0 0 0 0 2 2 0 0 0 1 2 2 2 0 0 1 1 1 0 0 0 1 0 1 1 1 1 0 1 0 2 1 2 1 0 0 0 2 1 0 2 2 0 0 0 2 1 0 2 0 0 1 0 0 1 1 0 1 0 0 0 0 1 1 2 2 2 0 0 1 1 0 1 2 0 0 0 0 2 0 0 0 0 0 0 0 1 1 1 0 1 0 0 2 0 0 0 0 0 0 0 0 1 0 0 1 1 0 0 2 0 0 0 1 1 0 0 0 0 2 2 1 0 0 2 0 0 0 0 0 0 0 2 0 1 0 2 0 1 2 0 0 0 0 1 0 1 2 2 1 0 1 1 1 1 0 1 1 1 0 0 0 2 2 1 0 0 0 0 0 2 2 0 0 1 0 0 1 2 2 0 0 0 0 0 0 0 0 0 0 0 0 0 0 0 0 0 0 2 0 0 0 0 0 0 0 0 0 1 1 0 1 0 1 0 1 1 1 0 1 1 0 2 0 0 2 2 1 2 2 0 0 1 0 1 0 0 2 0 0 1 2 0 2 1 0 0 0 2 1 1 1 1 1 1 0 0 0 0 0 0 2 2 2 1 1 1 0 0 0 0 1 0 1 0 1 1 1 2 1 2 1 0 0 1 0 0 1 1 2 0 0 1 2 0 0 0 2 0 1 0 0 0 0 0 1 1 2 0 0 0 1 0 1 0 1 1 0 0 0 0 1 0 1 0 0 0 0 0 1 1 0 0 1 1 0 1 0 0 0 1 1 0 0 0 0 0 0 0
108 1 1 1 1 0 1 2 0 1 1 1 0 0 0 0 0 0 1 1 1 0 0 2 0 0 0 1 0 0 1 1 2 2 0 0 2 0 1 0 1 1 0 1 0 1 0 0 0 2 2 2 0 0 1 1 1 0 0 0 0 1 0 1 0 1 0 1 0 0 1 1 2 0 1 2 1 1 1 0 1 2 0 0 2 0 0 0 2 2 0 0 0 0 0 2 0 0 0 0 2 1 0 0 2 0 2 0 2 0 0 1 0 1 0 1 0 0 0 0 1 0 2 0 1 1 0 1 2 0 1 1 0 0 1 1 0 0 0 2 0 2 0 0 0 0 0 0 1 1 0 2 0 0 1 1 0 1 0 0 2 1 1 0 1 2 0 1 0 1 0 1 0 2 2 2 2 0 0 1 0 1 0 2 0 0 1 1 0 0 2 1 1 0 1 0 1 0 0 0 0 1 0 1 1 0 1 0 1 0 1 1 0 0 0 2 1 0 2 0 2 0 1 1 0 0 2 0 0 2 0 0 0 0 1 0 0 2 0 0 0 0 1 0 0 2 0 0 2 0 0 1 2 0 0 0 1 0 0 0 0 0 0 0 0 0 1 1 2 1 0 1 0 0 0 0 0 1 2 1 0 0 0 2 0 2 2 1 1 2 1 1 0 2 2 0 2 1 0 0 0 0 2 2 2 0 0 1 1 0 1 1 0 2 2 0 2 0 0 1 1 0 1 0 1 0 2 2 0 0 1 1 0 1 0 0 0 1 1 1 0 0 2 2 0 1 0 1 2 0 1 1 0 2 0 0 2 1 0 1 1 0 1 1 1 0 0 2 2 0 0 0 0 2 0 0 0 2 1 0 0 1 0 0 1 1 1 0 0 0 0 0 0 1 2 0 1 0 1 1 1 1 0 1 1 0 1 0 1 2 0 0 0 0 0 0 0 0 1 1 1 0 0 0 2 2 2 1 0 0 1 0 0 0 0 0 0 0 0 0 2 0 0 1 0 0 0 1 2 2 0 1 0 1 1 0 1 1 2 0 2 0 1 0 0 1 1 2 2 0 0 0 2 0 1 0 0 0 0 0 1 1 1 1 1 0 0 0 0 0 0 0 1 1 1 0 1 0 0 1 0 2 2 0 0 0 2 1 1 0 1 0 0 0 1 0 0 2 0 2 2 2 2 2 2 0 0 1 1 2 0 1 0 0 0 1 0 1 1 1 0 1 0 0 0 0 0 1 1 2 1 0 0 0 1 0 0 0 0 0 0 2 1 0 0 1 1 1 1 1 1 1 1 0 0 1 1 1 0 2 2 1 1 1 1 1 0 0 1 0 0 0 0 0 1 0 1 0 0 0 0 1 0 0 0 1 1 0 0 1 0 0 0 0 2 0 0 0 0 1 1 2 0 0 0 0 2 0 0 0 2 0 0 1 0 1 1 0 2 2 0 1 0 1 2 0 2 0 1 1 0 2 0 0 1 1 0 2 2 0 0 0 1 1 1 1 0 1 1 0 0 1 2 0 0 0 0 1 1 1 0 0 0 2 0 1 1 0 0 1 1 1 1 0 1 0 0 0 1 1 0 1 1 1 0 1 1 2 2 0 0 0 0 2 0 0 0 1 1 1 0 0 1 0 1 1 1 0 1 0 0 1 0 1 1 1 1 0 0 1 1 1 0 0 0 0 0 1 0 1 1 1 0 0 0 0 0 0 1 0 0 0 2 1 0 1 1 0 0 2 0 0 0 0 0 0 0 1 1 1 2 2 0 0 0 1 0 1 0 2 0 1 2 0 1 0 1 2 0 1 2 2 0 0 0 1 1 0 0 2 1 0 2 2 2 2 2 0 2 2 1 2 0 2 2 0 0 1 0 1 0 1 1 1 0 1 0 1 1 0 1 1 1 0 1 0 1 0 0 1 0 1 0 0 1 0 1 1 0 0 2 0 0 0 0 1 2 0 1 1 0 0 2 0 0 0 0 0 1 2 1 2 1 0 0 0 0 1 0 0 2 0 0 1 2 0 2 2 0 0 0 2 2 2 0 1 1 1 0 0 0 0 0 0 1 1 1 2 2 2 0 0 1 1 2 0 1 1 0 0 1 1 0 2 0 1 0 1 0 0 0 0 1 1 1 1 1 0 0 0 2 1 1 1 1 0 1 0 0 0 2 0 2 0 0 0 1 1 2 1 1 0 1 1 0 2 0 0 2 0 0 2 1 1 0 0 0 1 0 0 0 0 0 1 2 0 1 0 1 0 1 2
109 1 0 2 0 1 1 1 1 2 2 0 0 0 0 0 0 1 2 0 1 1 0 2 0 0 0 0 0 1 1 0 1 1 1 1 2 2 1 1 0 0 0 0 0 1 2 0 1 1 0 0 1 1 1 2 0 0 0 1 1 0 0 2 0 0 1 1 0 0 0 0 2 0 2 2 0 1 2 0 1 1 1 1 1 0 1 0 2 2 0 0 1 0 1 2 1 1 1 2 1 2 1 0 2 0 2 2 0 2 0 2 1 1 1 1 1 1 1 0 0 0 1 1 0 0 0 0 1 0 0 0 1 0 0 0 1 0 0 0 1 2 0 0 0 0 0 0 1 1 0 0 0 0 0 0 0 2 0 1 1 0 1 0 1 2 0 1 1 2 0 0 0 2 0 1 1 0 0 1 1 2 1 2 0 0 2 1 0 0 0 2 2 0 2 0 1 0 0 0 0 0 0 2 0 1 2 1 0 1 1 1 1 0 1 0 0 0 1 1 1 0 0 0 0 1 1 2 1 1 0 0 0 0 2 2 1 2 0 0 0 0 2 0 0 1 0 0 1 1 1 0 0 0 1 0 1 0 0 0 1 1 0 1 1 0 0 1 1 0 1 1 0 0 0 0 0 2 2 2 0 2 2 2 0 2 2 1 1 1 1 1 0 2 1 1 1 2 1 1 1 0 1 1 1 0 1 1 1 0 1 1 0 1 1 0 2 1 0 0 0 1 2 1 1 0 1 2 0 0 0 2 0 0 0 0 0 2 0 0 1 1 2 2 0 1 0 0 2 2 2 0 0 2 0 0 1 1 1 0 1 1 1 0 1 0 0 2 2 0 1 1 0 2 1 0 0 1 0 1 0 2 0 0 1 0 0 0 0 0 0 1 0 0 0 2 0 0 1 1 1 1 0 1 1 0 0 1 0 2 0 0 0 0 1 1 1 0 1 0 0 1 0 2 0 2 1 1 0 0 0 0 0 1 1 0 0 0 0 0 1 1 0 1 1 1 0 2 2 1 0 0 0 2 2 1 1 0 0 0 2 0 2 0 0 2 2 2 2 0 0 0 2 0 1 0 1 1 1 1 1 2 0 0 2 0 0 1 1 1 1 2 0 1 1 1 0 0 1 0 0 2 1 1 0 2 1 1 0 0 0 0 0 0 1 1 0 0 0 0 0 2 2 0 0 0 0 1 1 2 1 0 1 0 0 0 0 0 0 0 1 1 0 2 2 0 0 0 1 1 0 1 1 0 2 1 1 1 0 2 0 0 0 0 0 1 1 0 0 1 0 0 1 0 1 1 1 1 0 2 2 0 1 0 1 0 0 0 1 0 0 2 2 0 0 0 1 0 0 0 0 2 0 0 2 2 0 0 0 1 0 0 1 2 0 1 0 0 0 1 1 2 0 0 0 1 1 2 0 0 1 1 0 2 0 1 1 0 2 2 0 0 0 1 1 0 1 0 1 1 0 2 2 1 0 0 0 2 2 0 0 0 0 0 0 0 0 1 1 0 0 1 0 1 1 0 2 0 0 0 0 1 0 2 1 2 1 1 1 0 0 0 0 0 1 0 1 0 1 2 0 1 0 2 1 0 1 1 2 0 1 0 0 0 1 1 0 1 1 1 0 0 0 0 1 2 0 0 1 1 1 1 0 0 0 0 0 0 1 1 0 0 0 0 1 0 0 0 0 1 1 1 0 1 0 1 0 0 1 0 0 0 2 0 1 1 0 0 0 2 0 0 1 0 0 0 0 2 0 0 0 0 0 0 0 1 0 0 0 2 0 2 2 1 0 0 0 0 0 1 1 2 0 0 0 1 1 0 0 0 0 0 0 0 0 2 2 1 2 1 1 1 0 2 1 0 0 1 0 0 0 1 1 0 0 0 0 0 0 0 0 0 1 1 1 1 1 1 0 0 0 2 0 0 1 0 1 0 1 0 1 0 1 0 1 2 1 0 1 2 1 0 0 2 0 0 0 0 2 1 1 1 2 0 0 0 0 0 1 1 0 0 0 1 2 1 1 2 1 1 0 0 1 1 1 2 0 1 1 2 1 0 0 0 1 1 2 0 2 1 0 1 0 0 0 0 0 2 1 1 2 2 0 1 0 0 0 1 0 1 0 0 1 0 0 0 1 1 1 0 2 0 1 1 0 0 1 2 2 2 2 0 1 0 2 0 2 0 0 0 1 0 0 0 0 0 0 0 0 0 0 0 0 0 0 0 1 0 0 2 1 1 0 0 0 1 0 0 0 0 1 1
110 0 1 1 0 0 0 1 0 1 1 1 0 1 2 2 0 1 2 0 1 1 1 2 0 0 0 0 2 1 1 1 2 2 0 0 2 2 1 1 1 0 0 1 1 0 1 0 1 1 1 1 0 0 0 2 0 0 0 0 0 1 0 2 0 0 0 0 0 0 0 1 2 0 2 2 0 0 1 0 0 1 0 0 1 0 0 0 2 2 0 0 1 0 0 0 0 0 0 1 1 2 1 0 2 0 2 1 1 1 1 2 0 0 0 1 0 0 0 0 2 0 2 0 1 1 0 0 0 0 0 1 0 0 0 0 0 0 0 2 1 2 1 0 0 0 0 0 1 1 0 0 0 0 0 0 0 1 0 2 2 0 0 2 0 1 0 0 1 2 1 0 0 1 0 0 1 1 0 1 0 1 0 1 1 1 0 1 1 0 1 0 1 1 1 1 1 0 0 0 0 0 0 0 0 0 0 1 1 0 2 2 1 0 1 0 1 0 0 1 1 0 2 0 0 0 2 0 0 0 0 0 0 0 1 0 0 1 0 0 0 1 2 0 0 2 0 0 2 0 0 1 1 0 2 2 2 1 1 1 0 1 0 0 1 1 1 0 2 0 1 1 1 0 1 1 0 2 1 1 1 1 0 1 0 1 1 1 0 2 2 0 0 1 1 0 2 1 0 0 1 0 2 2 2 0 1 0 0 1 0 2 0 1 1 0 2 0 1 0 2 1 0 1 1 0 1 2 2 2 2 0 0 1 0 0 0 1 1 0 0 0 1 2 0 0 0 0 2 2 2 0 1 1 0 1 1 0 1 1 2 1 2 0 2 0 0 2 2 0 1 1 1 2 1 1 0 1 0 0 1 0 2 1 1 2 1 0 0 0 0 1 1 0 2 0 2 1 0 0 0 0 0 1 1 0 0 0 0 1 1 0 0 0 1 2 1 0 0 2 2 0 1 1 0 2 1 0 0 0 0 0 0 0 0 0 0 0 0 0 1 1 0 0 0 2 0 0 0 2 0 0 0 2 1 1 0 1 1 1 0 0 0 1 0 1 1 2 2 0 1 1 1 1 0 0 0 0 0 1 1 0 1 1 2 2 0 0 1 0 1 1 1 2 1 0 1 1 1 0 0 2 2 1 1 0 1 0 0 0 1 0 0 0 2 0 0 0 2 2 2 2 2 2 2 0 0 1 0 2 0 1 1 1 1 0 1 0 2 0 1 2 0 0 0 1 0 1 1 1 0 0 0 0 1 1 0 0 2 0 2 0 2 0 2 0 0 0 0 1 0 0 0 0 0 0 1 0 0 2 2 0 2 2 2 0 0 0 0 0 0 0 1 1 0 1 0 0 0 0 0 2 0 0 1 2 1 2 2 2 1 0 1 1 0 1 0 0 0 0 0 0 0 0 0 1 2 2 0 0 1 1 0 2 0 0 2 1 2 2 0 1 0 0 2 0 2 0 2 1 0 1 1 0 1 1 0 2 2 1 1 1 0 2 2 2 1 1 1 0 0 0 0 0 1 0 2 0 1 1 1 1 1 2 0 0 2 0 1 1 1 1 0 0 0 1 1 0 1 2 0 0 0 0 2 0 1 1 2 0 1 0 0 2 0 1 1 2 1 1 1 0 1 0 1 2 0 1 0 0 0 1 0 1 1 1 1 0 0 0 0 0 0 0 0 2 2 0 0 0 0 0 0 0 0 1 0 0 1 0 0 1 2 0 0 0 2 1 0 0 0 0 1 1 1 1 1 1 1 1 1 1 0 0 0 2 0 1 1 2 0 2 2 0 0 0 0 2 0 0 2 2 0 0 1 1 1 0 0 2 1 0 1 1 1 2 2 1 2 0 0 0 0 2 2 0 0 1 0 0 1 2 0 2 1 0 0 0 2 1 0 1 1 0 1 0 0 0 0 0 0 2 0 0 1 0 1 0 0 0 1 0 0 0 0 0 0 1 1 1 0 0 1 2 0 0 0 1 0 0 0 1 0 0 0 0 1 0 2 0 1 0 0 2 2 1 2 2 1 0 1 1 0 0 2 2 0 0 1 1 1 0 0 0 1 1 2 2 2 1 0 1 0 1 1 0 0 0 0 0 2 1 0 1 0 0 0 1 0 0 0 0 1 0 0 0 0 1 0 1 2 1 1 1 0 1 1 0 0 0 2 0 0 2 0 0 2 0 1 1 1 0 0 0 1 0 0 0 1 0 0 1 2 2 0 0 1 0 0 1 0 0 0 0 0 0 1 0 0 0 1 0
111 1 0 2 0 0 0 2 0 1 1 0 0 1 1 1 0 0 1 1 0 0 0 2 0 0 0 0 0 0 2 1 1 1 1 0 0 2 0 0 1 1 0 0 0 0 0 0 2 0 0 2 0 0 0 1 0 0 0 0 2 0 0 2 1 1 1 0 0 0 1 0 1 0 1 1 1 0 1 0 0 2 0 0 1 0 0 1 1 1 1 1 1 0 0 1 0 2 2 2 0 2 1 0 2 0 2 2 0 2 1 1 0 1 0 1 0 0 0 0 2 0 2 0 0 2 0 0 2 0 0 0 0 0 2 1 0 0 0 1 2 0 0 0 1 0 0 0 0 0 0 0 0 0 0 0 0 0 0 0 1 0 0 2 1 0 0 1 1 1 0 1 2 0 1 1 1 1 0 0 0 0 0 2 0 0 1 1 0 1 1 1 2 0 2 0 2 0 0 0 0 2 0 0 0 0 0 0 1 0 0 1 0 1 0 1 1 0 1 0 2 1 0 0 0 0 0 1 1 0 0 1 1 1 1 0 0 2 0 0 0 0 1 1 0 1 0 0 2 0 0 1 0 0 0 0 1 0 0 0 0 0 0 1 1 0 0 0 0 0 1 2 0 0 0 0 0 2 1 0 1 1 1 1 0 1 1 0 2 2 2 2 1 1 1 1 2 0 0 0 1 0 0 0 0 0 1 0 1 1 1 1 0 2 2 0 2 1 1 0 1 2 0 1 1 0 1 1 0 0 2 2 0 1 0 0 0 1 1 0 0 0 1 2 0 0 1 0 2 1 1 0 0 0 0 2 0 0 0 1 1 0 1 0 0 2 0 1 1 0 0 0 1 2 1 0 0 0 1 0 1 1 1 1 2 2 2 0 0 0 0 0 1 1 2 1 1 0 1 1 0 1 0 0 2 2 2 2 0 1 0 0 0 0 1 2 1 0 0 0 1 0 0 1 1 2 0 0 0 0 0 0 1 2 1 2 0 0 0 0 1 1 1 1 0 2 1 1 1 2 0 0 0 2 0 0 0 2 1 1 1 0 0 0 0 1 0 2 2 0 0 0 2 0 0 0 0 1 1 0 1 1 1 1 1 0 0 1 0 1 0 2 0 2 0 0 1 0 1 1 0 2 1 1 0 1 2 0 0 0 0 0 0 0 1 1 0 1 0 2 2 2 1 1 1 0 0 1 1 2 1 0 2 1 1 0 2 0 1 1 1 1 0 1 0 1 0 1 1 1 0 0 0 0 2 2 1 0 2 0 2 0 1 0 1 0 0 1 1 0 1 2 0 1 1 0 1 1 0 2 1 0 1 1 1 0 0 1 1 1 0 1 0 0 0 1 0 1 0 2 1 0 0 0 0 2 1 1 1 1 1 0 0 1 0 1 0 0 0 0 1 2 0 0 0 2 0 2 0 0 0 2 0 2 0 1 1 0 2 2 0 1 1 1 1 0 1 1 2 2 1 1 1 1 0 0 0 2 2 1 1 1 0 1 1 2 1 1 0 2 1 1 0 1 0 1 1 2 1 1 0 1 0 1 1 1 1 1 2 1 1 1 0 1 2 0 0 0 1 1 0 1 0 1 1 0 0 2 1 0 0 0 0 1 0 1 0 1 1 1 0 0 1 0 2 1 2 0 0 0 0 0 1 1 2 2 1 0 0 0 0 0 1 1 0 0 2 1 0 2 2 2 0 0 0 0 1 0 1 0 0 0 2 0 0 1 1 0 0 2 1 0 0 0 0 1 0 0 0 0 1 1 0 0 0 0 0 2 0 1 1 0 2 1 0 0 0 0 0 1 1 1 0 0 0 0 0 1 0 1 0 0 0 0 0 2 2 0 1 1 1 1 0 1 1 0 0 1 1 0 0 2 1 0 0 0 0 1 1 1 0 1 0 0 0 0 0 0 0 0 0 2 0 0 1 0 1 0 0 0 1 0 0 0 0 0 0 0 2 0 1 0 1 0 0 0 1 1 1 2 2 1 1 0 0 0 1 1 1 0 1 0 0 1 2 1 2 1 0 0 0 1 1 1 0 2 0 1 0 1 0 0 0 0 0 0 2 1 2 1 0 1 0 0 0 0 0 1 2 2 2 2 0 1 0 0 0 0 0 0 0 0 2 0 0 0 2 0 0 0 2 0 2 0 0 0 0 0 0 1 1 1 1 0 0 1 0 0 2 2 0 0 0 0 0 0 0 0 1 1 0 2 0 0 1 0 1 1 0 1 0 0 0 2 1 0 0 0 1 0 2 1
112 0 0 2 0 0 0 1 0 2 2 0 0 0 0 0 0 0 0 1 0 0 0 2 0 0 0 0 0 0 1 0 1 1 0 0 1 1 0 0 0 0 0 0 0 1 1 0 1 1 1 1 1 1 1 1 0 0 0 2 0 0 0 1 1 1 1 0 0 0 0 2 2 0 1 2 1 0 1 0 0 1 0 0 2 0 0 0 2 2 0 0 1 1 0 1 0 0 0 2 2 1 1 0 2 0 2 1 1 1 0 2 1 1 1 1 1 0 1 0 1 0 0 2 0 0 0 0 2 0 0 0 1 0 0 0 0 0 0 0 0 2 0 0 1 0 0 0 0 0 0 1 1 1 0 1 0 2 0 0 1 1 0 0 0 1 1 0 1 1 0 0 1 2 1 1 2 0 1 0 1 2 0 2 0 0 1 0 0 0 0 0 2 0 2 0 0 1 0 0 0 0 0 2 1 1 2 1 1 0 0 1 1 0 0 1 1 0 2 0 2 0 0 0 0 0 1 0 0 1 0 1 1 1 1 1 1 2 1 1 0 0 2 1 0 1 0 0 2 0 0 0 1 0 0 0 1 0 0 0 1 1 0 0 1 0 1 0 2 1 0 2 1 1 0 0 1 2 2 1 0 0 0 2 0 1 1 0 1 1 0 0 1 2 1 1 1 0 0 0 1 1 1 1 1 0 1 0 1 0 1 0 0 1 1 0 2 0 0 2 0 2 1 0 2 0 2 1 1 1 2 1 1 1 1 1 0 2 0 0 0 0 1 2 0 0 0 0 2 0 0 0 1 2 1 0 1 1 0 0 0 0 1 0 1 1 0 2 2 0 1 1 0 2 1 0 0 2 0 0 0 2 1 1 2 1 1 0 0 0 0 1 1 0 2 0 1 0 0 1 1 2 1 1 2 0 0 0 0 2 0 0 1 1 1 2 1 0 1 0 0 1 0 0 1 2 1 0 0 1 1 1 1 2 0 1 1 0 0 0 2 0 0 1 0 2 0 1 1 1 0 1 0 2 2 2 0 0 1 0 2 0 0 1 0 1 1 1 1 1 1 1 2 1 1 0 1 0 0 2 0 2 0 0 2 0 0 0 1 1 1 2 0 2 2 0 2 0 1 1 0 2 1 1 0 1 2 1 0 0 0 0 0 0 2 0 0 1 1 1 2 2 2 0 0 1 1 0 0 2 1 0 2 1 2 1 1 0 0 0 1 2 0 2 1 1 0 0 2 0 0 0 0 0 1 0 0 1 2 1 0 0 1 0 1 1 1 0 0 0 0 0 1 0 1 1 1 0 0 1 1 1 1 0 1 0 1 1 1 0 0 1 2 0 1 1 0 0 0 0 0 1 1 0 1 2 0 1 1 1 0 0 0 1 0 0 1 0 0 0 1 1 0 1 1 0 0 1 0 0 0 1 0 1 0 0 2 0 2 1 0 1 0 0 2 0 2 0 1 1 0 1 1 0 0 0 0 2 1 0 0 0 1 1 1 1 0 1 1 0 0 1 1 0 1 0 1 1 0 0 0 0 1 2 0 1 0 0 2 0 1 0 0 0 0 0 0 0 2 2 1 1 0 1 1 0 1 2 2 0 1 0 0 0 0 2 1 1 2 2 0 0 1 1 1 1 2 0 0 0 0 1 0 0 0 1 1 0 0 0 0 0 0 1 1 0 1 0 0 1 1 1 0 1 0 1 0 2 2 2 1 2 2 1 0 0 0 0 0 2 0 0 0 0 0 1 1 1 0 0 0 0 0 0 0 1 0 0 0 2 0 2 2 1 0 0 1 0 0 1 1 2 0 0 2 1 1 0 0 2 2 1 1 1 1 2 2 0 2 2 2 2 0 2 2 0 0 0 0 0 1 1 2 0 0 0 0 0 2 0 2 2 0 1 1 0 1 1 0 0 1 1 0 0 0 0 0 0 0 1 0 1 0 0 0 0 2 0 2 1 0 1 1 1 0 1 0 0 2 2 2 2 2 0 0 0 0 2 0 0 2 0 0 1 2 0 2 0 1 0 0 1 1 1 2 1 0 1 0 2 1 0 0 0 1 1 1 1 2 2 0 0 0 0 1 0 1 1 0 0 1 1 0 1 1 1 1 1 0 0 0 0 2 1 0 0 2 0 0 1 2 1 2 0 0 0 1 1 1 2 1 1 0 0 0 0 0 0 1 2 0 0 0 0 0 0 0 0 1 0 0 0 2 2 0 0 2 0 0 0 0 0 0 0 2 0 0 0 0 0 1 0
113 0 2 0 0 0 0 2 0 1 0 1 0 1 1 1 0 0 2 0 1 1 0 2 0 1 1 0 1 1 1 2 0 2 1 0 2 2 0 0 1 1 0 1 0 1 0 0 1 1 0 0 1 1 0 2 0 0 1 0 1 1 0 2 0 0 0 0 0 0 0 1 2 1 2 2 0 1 2 0 0 1 0 0 1 0 0 1 1 2 1 1 1 0 0 0 0 1 1 1 0 2 1 0 2 1 1 1 0 2 1 1 1 1 1 1 1 0 1 0 0 0 1 1 0 1 0 2 2 1 1 1 0 0 0 0 0 1 0 2 0 2 1 1 0 0 0 0 1 1 0 2 0 0 0 0 0 1 0 1 1 0 0 0 2 2 0 0 2 2 0 0 0 2 0 1 1 0 0 2 1 1 0 0 0 0 0 1 0 0 2 1 1 1 0 1 2 0 0 0 0 0 1 1 1 1 2 0 1 0 1 2 1 0 0 1 0 0 1 1 1 1 1 0 1 0 2 0 0 1 1 0 0 1 2 0 0 2 1 1 0 0 1 0 0 2 0 0 2 0 0 1 0 0 1 1 1 0 0 0 0 0 0 0 1 1 0 1 1 0 0 2 0 2 1 1 0 1 1 0 1 1 0 1 2 0 2 1 1 2 1 2 0 2 2 0 0 0 1 0 1 1 1 1 1 0 1 0 1 0 1 0 0 1 1 0 1 1 0 0 0 2 2 1 2 0 2 2 0 0 2 1 0 2 0 0 0 0 2 0 0 0 1 2 0 1 0 0 2 2 1 1 0 2 0 0 2 2 0 2 2 0 1 0 0 0 0 1 1 0 0 0 1 2 1 0 0 1 0 0 0 0 1 1 2 1 1 0 0 0 0 1 0 0 2 0 1 0 1 2 2 2 0 0 1 1 2 1 0 1 0 0 0 0 1 1 0 1 0 0 0 1 0 2 0 0 0 0 0 0 0 0 0 0 0 0 0 1 1 0 2 0 0 0 1 2 0 1 2 1 0 0 0 2 2 0 0 1 0 2 0 0 0 0 0 0 0 1 1 1 0 0 2 0 1 0 2 1 1 1 1 1 0 0 2 1 0 1 1 0 1 2 0 1 1 0 2 0 0 0 0 2 2 0 0 1 2 0 1 0 1 0 0 0 2 0 0 0 2 1 1 2 1 0 1 0 0 0 1 1 1 0 1 1 1 0 1 2 1 1 1 1 0 1 1 0 0 1 1 1 0 0 2 0 1 1 1 1 1 1 1 0 0 1 0 0 0 0 0 1 1 2 0 0 0 0 1 2 0 2 2 0 1 1 1 0 0 0 1 0 1 0 0 1 0 1 1 1 0 1 1 1 0 0 0 1 1 1 1 1 0 0 0 1 1 0 2 0 0 0 1 1 0 0 0 1 1 1 0 0 0 2 0 1 1 0 1 0 2 1 0 0 1 2 1 0 2 0 1 2 1 0 1 2 0 0 0 1 1 0 0 0 1 1 1 1 0 1 1 1 0 0 1 0 0 1 0 0 1 1 0 2 0 1 0 1 1 1 2 1 0 1 0 0 0 0 1 0 0 1 0 0 1 1 1 0 1 2 2 1 0 0 0 2 1 1 1 2 2 2 0 0 0 0 0 1 1 0 0 0 0 1 0 0 0 0 0 0 0 2 1 1 0 1 0 0 1 0 0 0 0 0 0 0 0 1 1 1 2 1 1 2 2 0 1 1 0 0 0 2 0 0 0 1 1 0 0 1 1 1 2 1 2 1 2 0 2 1 1 2 0 2 2 0 1 1 1 0 0 1 1 1 0 0 1 0 1 1 0 0 0 0 0 0 1 1 1 1 2 2 1 2 0 2 2 0 0 2 0 0 0 2 2 0 0 0 0 0 0 0 0 0 0 0 0 0 0 1 0 0 0 1 0 1 0 0 0 0 1 0 1 0 0 0 0 0 0 0 2 0 1 0 1 0 0 0 0 1 1 1 2 2 2 0 0 0 0 0 0 0 1 0 1 1 1 0 1 1 0 0 0 2 2 2 1 1 1 1 0 1 0 0 0 0 1 0 2 1 2 1 1 0 0 1 0 1 1 1 1 1 2 2 0 1 1 1 1 0 1 0 0 0 1 0 0 1 1 0 0 0 1 0 0 1 1 1 2 0 1 1 0 1 0 1 0 0 1 0 1 0 1 0 0 0 0 0 0 0 1 0 0 1 2 2 0 1 2 0 0 0 0 0 0 0 0 1 0 1 1 0 1 1
114 0 1 2 0 0 0 1 1 1 1 1 0 0 0 0 0 1 1 2 1 1 1 2 0 0 0 1 1 1 0 0 1 1 0 0 2 0 1 0 1 1 0 0 0 0 1 0 0 1 0 0 1 1 1 2 0 1 1 0 1 0 0 1 0 0 0 0 0 0 0 0 2 1 2 2 0 0 1 0 0 2 0 0 1 0 0 1 2 2 1 1 1 0 1 1 1 1 1 2 1 2 0 0 2 1 2 2 0 2 0 0 0 0 0 0 0 0 2 0 0 0 1 1 0 1 0 2 2 1 0 0 1 0 1 0 1 0 0 1 1 2 0 0 1 0 0 0 0 0 0 1 0 1 1 0 0 2 0 0 2 0 2 0 0 2 0 0 1 2 0 0 0 2 0 1 1 1 0 1 0 1 2 2 0 0 2 1 0 0 2 0 2 1 2 0 2 0 0 0 0 0 0 1 1 0 1 0 1 0 0 1 1 0 0 0 0 1 2 0 2 1 1 0 0 0 0 0 0 2 1 0 1 1 0 0 0 2 0 0 0 0 1 1 0 1 0 0 2 0 0 0 2 1 0 0 0 0 0 0 0 0 0 0 0 0 0 0 1 0 0 2 1 1 0 0 1 2 1 1 1 1 0 1 1 0 1 2 0 2 0 0 0 2 0 1 2 1 1 1 1 0 0 0 0 0 0 1 0 0 0 2 0 1 1 0 1 0 1 0 1 2 1 2 1 0 1 1 1 0 0 2 0 1 0 0 0 2 0 0 0 0 0 2 0 1 0 1 2 0 0 0 0 2 0 0 0 0 1 0 1 1 1 0 1 2 0 2 2 0 1 1 1 2 0 0 0 1 0 0 0 0 0 0 1 1 1 0 0 0 1 1 1 0 2 1 0 1 1 0 0 0 0 1 1 0 0 1 1 2 0 1 0 0 1 2 1 0 1 0 0 1 1 0 0 1 0 1 1 1 0 1 0 0 1 1 0 1 1 1 2 0 0 0 1 2 0 1 1 0 0 0 0 1 1 1 0 1 1 1 1 0 0 0 0 1 1 2 2 0 1 1 2 1 0 1 0 0 0 1 0 2 2 2 1 1 0 0 1 1 2 1 1 2 1 0 2 0 2 0 2 1 1 1 0 1 2 2 0 0 0 0 0 1 0 1 1 1 1 2 2 2 2 2 2 0 0 1 0 2 0 1 0 0 0 0 1 0 0 1 1 1 0 1 0 1 1 0 2 0 0 0 1 0 1 0 0 0 2 0 0 0 0 0 0 0 0 1 1 0 1 2 0 0 0 0 0 2 0 2 2 1 1 1 1 0 0 0 0 0 0 2 1 0 1 0 0 0 0 0 0 2 0 1 0 2 1 1 1 1 1 0 1 1 1 1 0 0 0 0 0 0 0 2 0 0 0 1 0 0 1 0 1 0 0 1 0 2 2 2 0 1 0 2 2 0 2 0 1 0 0 0 1 0 1 0 0 2 2 0 0 0 1 2 1 1 0 1 0 1 1 0 1 0 0 0 1 1 0 0 0 1 0 1 0 2 1 0 0 1 1 1 0 0 0 0 0 0 1 1 0 1 0 1 1 0 1 0 0 1 0 0 0 1 0 0 0 0 0 0 0 0 0 0 2 1 1 0 1 1 1 1 1 0 1 1 1 0 0 0 0 0 0 0 0 0 0 2 0 1 1 1 0 0 0 0 0 0 1 0 0 2 2 0 0 0 0 0 0 0 0 0 0 0 0 1 0 1 1 1 2 1 1 1 1 1 0 1 0 1 1 1 2 1 0 0 0 1 1 0 0 0 0 1 0 0 2 0 0 2 2 1 2 1 2 0 1 1 2 1 1 0 0 1 1 0 0 0 1 0 0 1 2 0 0 1 0 0 2 0 0 1 0 0 0 0 0 1 0 0 0 2 0 0 1 0 1 2 0 0 0 0 0 0 0 0 0 0 1 1 1 0 1 1 0 2 0 1 0 1 2 2 2 0 0 1 0 0 1 1 0 0 0 1 2 0 2 2 0 0 0 2 1 0 2 2 1 1 0 0 0 0 2 2 2 1 0 1 2 1 0 1 0 0 0 0 1 2 0 0 0 1 0 1 0 1 0 1 0 0 1 1 2 1 1 0 2 0 0 0 2 0 1 0 0 0 1 0 0 1 0 0 0 0 1 1 1 0 1 1 1 0 0 0 0 0 0 0 0 0 0 1 0 0 0 1 1 1 1 2 0 0 1 0 2 0 0 0 0 0 2 0
115 0 2 0 0 0 0 2 0 1 0 0 1 1 1 1 0 0 0 2 1 1 0 1 1 1 1 0 0 0 2 0 0 0 1 1 2 1 0 0 1 1 0 0 0 0 1 0 2 1 0 1 1 1 1 1 1 0 0 1 0 1 0 2 0 0 0 0 0 0 0 0 1 0 1 1 1 2 2 0 2 2 0 0 0 0 0 1 2 2 1 1 1 0 0 1 0 0 0 1 1 2 1 0 2 0 2 2 0 2 0 1 0 0 0 0 0 0 1 0 0 0 1 1 0 1 0 1 2 1 0 0 0 0 1 1 0 0 0 0 2 2 1 0 0 0 0 0 1 1 0 0 1 0 0 1 0 0 0 0 1 0 0 1 0 1 0 0 1 1 0 0 2 1 1 2 2 0 1 1 1 1 0 2 1 0 2 0 0 0 0 0 2 2 0 1 2 0 0 0 0 0 0 0 0 0 2 0 0 0 2 2 0 0 0 0 0 0 2 0 2 0 0 0 0 0 0 0 0 2 0 0 1 1 0 0 0 2 0 0 0 0 2 0 0 2 0 0 2 0 0 0 1 0 0 0 0 0 0 0 1 1 0 0 2 1 0 0 2 0 0 2 0 0 0 0 0 1 2 1 0 0 1 2 0 1 2 0 2 2 1 2 1 2 1 2 1 2 0 2 2 1 1 1 1 0 1 0 0 0 0 2 0 1 1 0 2 0 0 0 0 1 1 1 1 0 1 1 0 0 1 1 0 2 0 0 0 1 1 0 0 1 0 2 0 0 0 0 2 0 0 0 0 2 0 0 1 1 0 1 1 0 2 0 2 0 0 2 2 0 1 1 1 2 1 0 0 2 1 0 0 2 0 0 1 0 0 0 0 0 0 1 1 0 2 0 1 0 0 0 0 0 0 2 2 0 0 0 0 1 1 0 0 0 0 0 0 0 0 0 0 2 1 0 2 2 0 2 0 2 0 0 0 1 1 0 0 0 0 0 1 0 0 0 0 0 0 2 2 2 0 0 0 1 0 0 0 1 1 0 1 0 0 0 0 0 0 2 2 0 0 0 2 0 2 0 2 0 0 0 2 2 1 1 2 0 0 2 0 0 1 2 0 1 2 0 2 0 1 1 1 2 1 1 1 0 2 0 0 0 0 0 0 0 1 0 0 0 1 0 0 2 1 1 1 0 0 0 0 0 2 0 1 1 1 0 1 1 1 1 1 1 1 1 0 0 0 2 0 2 0 0 1 0 2 1 0 1 0 2 0 0 1 1 0 0 0 1 1 0 1 1 0 0 0 0 0 0 0 2 2 0 2 2 0 2 0 0 0 0 0 1 2 0 1 0 0 2 0 2 2 0 1 0 0 1 2 0 2 0 1 0 0 0 1 1 0 0 0 0 0 0 0 1 0 0 1 1 0 0 0 1 0 0 0 2 1 0 1 1 0 2 0 0 0 0 2 0 2 1 0 1 0 2 0 0 0 2 1 0 0 0 1 2 2 2 1 1 0 2 1 1 0 0 0 1 1 0 0 0 0 0 0 2 1 2 1 1 2 0 2 1 0 0 0 0 0 0 0 0 0 1 0 1 1 0 0 2 2 0 0 0 0 2 0 1 0 1 1 1 0 0 0 0 2 0 2 0 1 1 1 2 0 1 1 1 1 0 0 2 1 1 0 1 0 0 1 0 0 0 0 0 0 0 0 1 1 0 2 0 0 2 2 0 1 0 1 0 0 1 0 1 0 0 0 0 0 1 1 2 2 1 0 0 0 1 0 1 0 1 1 1 2 1 0 0 0 2 0 0 1 1 0 0 1 0 1 0 0 2 2 0 1 1 2 1 1 0 2 2 2 2 0 2 1 1 0 1 0 0 0 1 1 1 1 0 0 0 1 1 0 1 0 0 0 0 0 1 0 0 0 2 0 0 0 0 0 0 0 0 1 1 0 1 0 0 0 0 2 0 1 0 2 0 0 0 0 0 0 2 2 2 0 0 0 0 1 0 0 0 2 0 1 1 1 0 1 2 0 0 0 2 2 1 1 1 1 2 0 0 0 0 0 0 1 1 1 1 2 2 0 0 0 0 0 0 1 1 0 0 2 2 0 1 0 0 0 1 0 0 0 0 1 1 1 1 1 0 0 1 0 0 1 0 0 0 2 2 2 2 2 0 0 0 1 0 1 0 2 1 0 1 0 0 0 1 0 0 0 0 0 1 0 1 0 0 0 0 0 2 0 0 0 0 0 1 0 0 0 0 2 2
116 1 1 2 0 0 0 2 1 2 1 0 0 0 0 0 0 0 0 1 0 0 0 0 0 0 1 0 1 1 1 0 1 1 2 2 2 2 1 0 0 0 0 0 1 0 0 0 1 1 0 0 1 1 0 1 1 0 1 0 0 0 0 1 0 1 1 0 0 0 0 1 2 0 2 2 0 1 2 1 0 2 0 0 0 0 1 1 2 2 0 0 1 1 1 1 1 1 1 1 0 2 1 0 2 0 1 0 1 1 0 1 1 2 1 2 1 0 0 0 2 0 1 1 0 1 0 1 2 1 1 1 0 0 1 0 0 0 0 0 1 1 0 0 0 1 1 0 0 0 0 1 0 0 0 0 0 1 0 0 1 0 0 1 1 1 0 1 1 2 1 0 0 2 0 0 2 1 0 0 0 0 0 2 0 0 1 1 0 0 0 2 2 0 2 0 1 0 0 0 0 0 0 2 2 0 2 0 2 1 0 1 2 0 0 1 1 0 2 1 1 0 0 0 0 0 0 0 0 1 0 0 0 0 0 0 0 2 0 1 0 1 2 0 0 1 0 0 2 0 0 1 1 1 0 0 0 1 1 1 0 1 0 0 0 0 0 0 2 0 1 0 0 2 0 0 1 1 2 1 1 1 0 0 2 0 2 1 0 2 0 1 1 2 1 2 1 0 1 0 1 1 2 2 2 0 0 0 1 0 0 1 0 1 1 0 1 0 1 0 1 2 2 2 0 0 0 1 0 1 0 2 1 2 0 0 1 2 0 1 1 1 0 2 0 1 0 0 2 1 1 0 0 0 0 2 0 1 0 1 1 0 2 0 2 1 0 2 2 0 0 0 0 1 0 0 0 2 0 0 1 1 2 2 0 1 1 0 0 1 1 1 1 1 2 0 1 0 0 0 0 0 0 0 1 1 0 2 0 2 0 0 1 1 0 2 0 0 1 0 0 1 1 0 1 2 0 1 0 0 0 1 1 1 0 1 0 1 1 1 0 1 0 2 0 2 1 0 0 2 0 0 0 1 1 1 0 0 0 0 2 0 1 1 0 1 1 2 2 0 1 1 2 1 1 0 1 0 0 0 2 1 1 1 2 2 0 0 1 1 1 2 0 0 0 0 1 1 1 0 0 2 1 1 0 1 1 0 0 0 0 0 0 2 0 2 2 0 1 1 1 1 2 1 1 1 1 0 1 2 0 0 1 0 1 0 0 2 2 0 0 2 1 1 1 0 0 2 0 2 1 0 2 0 2 2 2 1 1 1 1 0 1 1 0 0 0 2 2 0 0 0 1 0 0 1 1 0 0 0 2 0 1 1 0 1 0 1 1 1 1 1 1 0 1 0 0 0 1 1 0 1 0 0 0 1 1 1 2 1 0 0 0 1 1 1 0 0 1 0 0 1 0 0 0 0 2 0 0 0 0 2 0 1 0 0 2 1 2 2 1 0 0 0 2 0 2 0 1 1 0 2 1 1 1 0 0 2 1 0 0 0 0 1 1 2 0 1 0 0 0 0 0 0 0 2 0 2 1 1 0 1 0 2 0 1 2 0 2 0 1 0 0 0 0 0 0 1 1 1 0 1 0 0 0 0 2 1 1 0 1 0 0 2 0 0 0 0 0 0 0 0 0 0 1 0 2 0 1 1 1 1 1 0 1 1 0 0 0 0 0 0 0 1 0 0 2 1 0 0 0 0 0 1 0 0 1 0 2 0 0 1 2 1 0 0 0 0 0 2 0 0 0 0 0 0 0 0 2 2 2 2 1 1 2 0 2 2 0 1 1 0 2 1 0 0 0 0 0 0 0 2 0 0 0 0 2 0 0 2 1 0 1 1 1 2 2 0 1 1 1 1 0 1 1 0 0 1 0 0 0 1 2 0 0 1 1 0 0 0 0 0 0 0 0 0 0 1 0 0 1 1 0 0 1 0 1 0 0 0 1 0 0 0 0 1 2 0 1 0 0 0 0 2 0 0 0 0 2 2 2 2 2 0 0 0 0 0 0 0 1 0 0 1 2 0 2 2 0 0 0 1 1 1 1 1 0 1 0 1 1 0 0 0 0 0 2 0 2 2 0 0 0 0 1 0 1 1 0 0 2 2 0 2 0 0 0 1 0 0 0 0 1 1 0 0 1 0 0 0 1 0 0 2 2 0 2 1 1 1 0 1 1 0 2 0 2 0 2 1 0 0 0 0 0 1 0 0 1 0 0 2 0 0 1 0 1 1 0 2 0 0 0 0 0 0 0 0 0 0 2 1
117 1 0 1 0 0 0 2 0 0 0 1 1 2 1 1 0 0 0 2 0 0 1 2 0 0 0 0 0 1 1 0 2 2 0 0 1 2 0 1 0 0 0 0 0 2 0 0 1 1 1 1 2 2 0 1 1 0 0 1 1 0 0 1 1 1 1 0 0 0 0 0 2 0 1 2 1 1 2 0 1 1 1 1 1 1 0 0 1 2 0 0 2 1 1 1 1 0 0 2 2 2 1 0 2 0 2 2 0 2 0 0 1 1 1 1 1 0 0 0 2 0 0 2 0 0 0 2 2 1 0 0 0 0 1 0 0 0 0 0 1 1 0 0 1 0 0 0 0 0 0 1 2 2 0 0 0 1 0 0 1 1 0 2 1 2 1 1 0 2 1 0 0 1 0 0 1 2 0 0 0 0 0 1 0 0 1 0 0 0 0 0 2 0 2 1 2 0 0 0 0 0 0 1 1 0 2 0 2 0 0 0 2 0 0 2 2 0 2 0 2 2 0 0 0 1 0 0 0 1 1 0 0 0 1 0 0 2 0 0 0 1 2 0 1 2 1 0 2 0 0 1 0 0 0 0 0 0 0 0 0 0 0 0 2 1 0 0 0 0 1 2 0 1 0 0 1 2 1 0 1 1 1 2 0 2 2 0 0 2 0 2 0 2 2 0 2 1 0 0 0 0 1 1 1 1 2 0 0 0 0 1 0 2 2 0 1 0 0 0 2 0 0 1 1 0 1 2 0 0 2 1 1 2 0 0 1 2 0 2 1 1 2 2 0 1 0 1 2 0 0 0 0 1 0 1 0 2 0 0 0 0 1 0 1 1 0 1 1 1 0 0 1 2 1 1 0 1 1 0 1 1 1 1 1 1 1 0 0 0 0 0 1 0 2 1 0 0 1 1 1 1 0 1 1 0 0 0 0 2 0 0 0 0 0 2 0 1 1 0 0 1 0 0 1 2 1 0 2 0 0 1 0 0 0 0 0 0 0 1 1 1 0 0 0 2 1 1 1 1 0 0 0 2 1 0 1 1 1 0 1 0 0 1 0 2 2 1 1 1 0 0 2 1 1 0 0 0 0 1 1 2 2 2 0 0 0 0 1 1 1 2 1 1 1 0 1 0 1 0 0 2 1 1 0 2 1 1 1 0 1 0 0 0 1 1 0 1 1 2 2 2 2 0 0 2 2 1 1 2 0 1 2 1 1 0 1 1 1 1 1 1 0 1 0 0 0 1 1 1 0 0 0 0 2 1 0 1 1 1 1 0 1 0 0 0 0 1 1 0 1 2 0 0 0 0 1 2 0 2 2 2 0 1 0 0 0 0 2 1 0 0 1 0 0 0 0 0 0 0 0 1 0 0 0 2 2 1 1 0 1 0 0 0 1 1 1 0 0 1 1 0 0 0 0 1 1 2 0 0 0 2 1 2 0 0 2 2 2 1 0 1 0 1 1 0 2 0 1 1 0 1 1 0 1 1 0 2 2 0 0 0 1 2 2 2 0 1 1 0 0 0 0 0 1 1 1 1 0 0 0 0 0 2 0 2 1 0 0 2 0 2 0 2 1 0 0 0 1 2 1 0 0 1 0 0 1 2 2 0 1 0 0 2 0 0 0 1 1 1 0 0 0 1 0 1 2 0 0 0 0 1 0 0 0 0 1 0 0 0 0 0 0 0 0 0 0 0 0 0 0 0 0 1 0 0 1 1 2 1 1 2 2 1 0 0 0 0 0 1 0 0 0 0 0 0 0 1 1 1 2 0 1 1 0 1 0 2 0 1 1 0 2 0 1 1 0 0 0 1 1 1 0 0 1 0 0 1 0 1 1 0 2 1 1 1 1 0 0 0 0 0 0 1 1 0 0 1 1 0 0 2 2 0 0 1 1 0 1 0 1 1 0 0 0 0 0 1 0 0 1 1 0 0 0 0 0 0 0 0 1 0 1 0 1 2 1 0 0 2 0 0 1 1 0 0 0 1 1 0 0 0 1 0 0 0 1 0 0 0 2 0 0 2 2 0 2 0 1 0 0 1 0 0 2 2 0 1 0 1 0 0 0 0 2 1 1 0 1 0 0 1 0 2 0 1 1 1 0 0 2 2 0 1 0 0 0 2 0 0 0 0 1 2 2 0 0 2 0 0 2 0 2 0 1 1 1 0 1 1 0 1 0 0 1 0 2 0 1 1 1 0 0 0 0 0 1 0 0 1 1 0 2 2 0 1 1 1 0 2 0 0 0 0 1 0 0 0 1 0 0 0
118 1 1 2 0 0 0 2 0 2 2 0 0 0 0 0 0 0 1 1 1 1 0 1 0 0 0 0 0 0 2 0 1 0 1 0 1 1 0 1 1 1 0 1 0 1 2 0 2 0 0 0 0 0 1 1 0 0 0 0 0 1 0 2 0 0 0 1 0 0 0 0 2 2 2 2 0 2 2 0 2 2 0 1 1 0 0 0 2 2 0 0 0 0 0 0 0 0 0 2 1 2 1 0 2 1 2 1 1 1 0 0 1 1 1 1 1 0 2 0 1 1 2 0 0 2 0 2 2 1 1 1 1 0 0 0 0 0 1 0 0 2 0 0 1 0 0 0 0 0 0 1 0 0 0 0 0 1 0 1 2 1 0 2 0 1 0 1 0 2 0 0 1 2 0 1 1 2 0 0 0 0 0 2 0 0 2 2 1 0 1 0 1 1 0 1 1 0 0 0 0 1 1 1 1 0 2 1 0 1 0 1 1 1 0 1 1 0 2 0 2 0 0 0 1 0 1 0 0 1 1 0 0 0 2 0 1 2 0 0 0 0 1 0 0 2 0 0 1 1 1 0 1 0 0 0 1 1 1 1 0 1 0 0 1 0 1 1 1 0 0 2 0 2 0 0 2 2 2 1 0 2 0 2 0 1 2 1 0 1 1 0 1 1 1 1 2 2 0 2 1 0 1 1 0 0 1 0 0 0 0 1 0 1 0 0 1 1 1 0 2 1 1 0 1 0 2 0 0 0 2 1 1 1 0 0 0 1 1 1 0 1 2 1 0 0 1 1 2 1 1 1 0 2 0 0 0 1 0 1 1 0 1 0 0 0 0 1 1 0 0 0 2 2 0 0 0 2 0 0 0 0 1 1 1 0 0 0 0 0 1 1 0 0 2 0 0 2 0 0 0 0 0 1 1 0 0 1 0 2 0 0 0 0 0 2 0 0 1 0 0 1 0 0 2 2 0 0 0 0 0 0 1 1 0 1 0 1 0 0 1 1 0 1 0 1 0 1 1 0 1 0 0 2 1 1 0 2 0 1 1 0 0 1 0 2 2 2 2 0 0 0 2 0 0 0 0 0 0 1 0 2 1 1 1 0 0 2 0 1 0 2 0 0 1 0 2 0 1 0 0 2 1 1 0 2 1 1 0 0 0 0 0 1 1 1 1 0 0 0 0 2 2 0 0 1 1 1 0 1 1 1 2 1 1 0 1 1 1 1 1 1 0 0 0 1 0 0 2 2 0 0 1 0 1 0 0 0 1 1 0 0 0 1 0 0 0 1 1 0 1 1 0 0 0 0 0 0 0 1 2 1 1 0 1 0 1 0 1 1 0 1 1 2 0 0 0 0 0 0 0 2 0 0 0 2 0 1 2 0 1 0 1 1 0 1 0 0 0 1 1 1 0 0 0 0 0 2 0 0 0 1 0 0 0 1 0 0 1 1 0 0 1 1 1 0 2 0 0 0 0 2 1 0 1 0 0 1 1 1 1 0 2 2 2 2 2 0 2 0 0 0 2 0 0 0 0 1 2 2 1 1 0 0 0 0 1 0 1 1 1 1 0 0 1 0 0 0 2 2 1 1 0 0 1 0 0 2 2 0 0 0 0 1 0 0 1 1 1 1 0 0 0 0 2 1 1 0 1 0 0 1 0 1 2 1 1 0 0 1 0 0 0 0 0 1 2 1 0 1 1 1 0 1 0 0 0 0 1 0 0 0 2 0 2 0 1 0 0 2 0 0 0 0 0 0 0 0 1 1 1 0 2 1 1 1 0 2 1 1 1 1 2 0 1 1 0 1 1 0 0 0 0 0 1 0 1 0 0 2 2 0 0 0 0 2 0 2 1 1 1 0 0 2 1 0 0 2 0 1 1 2 2 0 0 1 1 0 0 0 0 0 0 0 0 0 0 0 0 0 0 2 0 0 0 0 0 0 0 1 1 0 0 0 0 0 1 0 1 1 1 0 0 2 0 1 0 1 1 0 0 0 2 0 0 0 0 1 0 0 2 0 0 1 2 0 2 2 1 0 1 1 0 0 2 2 0 2 0 2 1 0 0 0 0 0 2 0 1 0 0 1 0 2 0 0 2 2 0 0 2 2 0 1 1 1 1 1 2 2 1 1 2 2 2 0 0 1 0 1 2 0 1 0 0 1 2 0 0 0 2 0 0 0 0 0 0 0 1 1 0 1 1 1 0 1 0 0 1 1 0 1 0 0 0 0 0 1 0 1 0 0 0 1 0 0 0 0 1 0 1 0
119 0 1 2 0 0 0 1 0 1 0 1 0 0 0 0 0 0 1 1 1 0 1 2 0 1 1 0 0 1 1 1 1 1 1 0 0 2 0 0 0 0 0 2 0 1 1 0 2 1 0 0 1 1 2 1 1 1 1 2 0 0 0 1 0 0 0 1 0 0 1 1 2 0 2 2 0 1 2 0 0 1 1 1 2 0 0 1 2 2 0 0 1 0 1 2 1 0 0 1 1 2 1 0 2 1 1 0 2 0 0 2 0 1 0 1 0 1 2 0 0 0 0 2 0 0 0 1 2 0 0 0 1 0 0 0 1 0 1 0 0 2 0 0 1 0 2 0 0 0 0 1 0 0 0 1 1 0 0 1 1 0 0 1 1 1 0 0 1 2 0 1 0 0 1 0 1 1 0 0 0 0 0 1 0 0 1 1 1 0 2 0 2 0 2 0 2 0 0 0 0 0 0 2 2 0 1 0 0 0 0 1 1 0 0 0 0 0 2 0 2 0 0 0 0 0 2 0 0 1 0 0 1 1 0 0 0 2 0 0 0 1 1 0 1 2 1 0 2 0 0 0 1 1 0 0 0 1 0 0 0 0 0 0 2 0 1 0 2 0 1 0 0 2 0 0 0 1 1 0 0 1 1 2 0 1 1 2 2 2 2 2 0 1 1 0 1 2 0 2 1 0 1 1 1 0 0 0 0 0 0 1 0 2 2 0 2 0 0 1 1 1 0 1 0 0 1 1 0 1 2 0 0 2 1 1 0 2 0 0 0 0 1 2 0 0 0 0 2 2 1 0 1 1 1 1 0 1 1 0 1 1 0 0 0 0 0 1 1 0 0 0 1 2 1 0 0 1 0 0 0 0 2 1 1 1 1 0 0 1 1 2 1 0 2 0 1 1 1 1 1 1 0 1 2 1 1 0 0 1 1 0 0 0 1 2 1 0 1 0 0 1 0 2 0 0 0 1 0 1 0 1 1 1 1 1 0 2 1 0 2 0 0 2 0 1 0 1 1 1 0 0 0 1 1 0 1 0 1 0 2 0 0 0 0 0 0 2 2 0 1 0 1 2 0 1 0 0 0 1 1 2 1 1 2 1 0 0 1 0 1 1 0 1 1 0 2 0 0 1 0 2 2 0 1 0 2 2 1 0 1 0 0 0 1 1 0 0 1 1 1 1 1 1 1 0 0 0 2 2 0 1 2 2 2 0 1 0 1 1 0 1 1 0 0 0 0 1 1 1 1 0 1 0 1 1 1 2 1 1 0 0 1 0 0 1 1 0 0 0 1 1 0 0 0 0 0 1 0 1 2 0 1 1 1 1 0 0 1 0 0 0 0 0 1 0 0 0 0 0 0 2 0 0 1 2 0 1 2 1 0 0 0 1 0 0 0 0 1 0 0 1 0 1 0 0 2 1 0 0 0 1 0 2 0 0 1 1 2 1 2 0 0 2 2 0 2 0 0 0 0 2 1 1 0 0 0 2 2 0 0 0 1 0 0 0 0 1 0 1 1 0 1 0 1 0 1 1 0 1 0 0 1 2 0 2 0 1 1 0 2 1 1 1 0 1 0 0 1 2 0 2 0 1 2 0 1 1 2 1 1 0 0 1 0 0 0 0 0 0 0 0 0 0 2 0 2 0 1 1 1 1 0 0 0 0 1 0 0 0 0 0 0 0 0 1 1 0 0 0 0 0 0 0 0 0 0 0 1 0 0 2 2 0 0 0 0 2 0 0 0 1 1 0 0 0 0 0 1 1 2 1 0 0 0 1 0 1 0 1 1 1 2 0 1 1 0 0 0 1 1 2 0 0 1 1 0 0 1 1 1 0 1 1 1 2 1 1 1 1 1 1 0 2 2 0 0 2 0 0 0 2 2 0 0 1 1 1 0 0 1 0 0 0 0 0 0 1 0 0 0 1 0 0 0 0 1 0 0 0 0 0 0 0 0 0 0 0 2 1 2 0 0 2 0 0 0 0 1 2 2 2 1 0 0 0 1 0 0 0 1 0 2 0 0 0 0 1 0 1 0 1 2 1 0 0 2 2 0 0 1 0 1 1 1 0 1 0 2 0 1 1 0 1 0 0 1 1 0 0 1 0 0 2 0 0 0 1 0 0 0 0 0 1 0 0 1 1 0 2 1 0 1 1 1 0 1 2 2 2 2 0 0 0 1 0 1 0 2 0 0 0 0 0 0 0 1 0 1 0 0 2 1 2 0 2 2 0 0 0 0 0 0 0 1 0 0 0 0 0 0 0
120 1 1 0 0 0 0 1 0 2 2 0 0 0 0 0 0 0 1 1 1 1 0 1 0 0 0 1 1 1 1 0 1 0 0 1 2 1 0 1 1 1 0 0 0 0 0 0 2 0 0 1 0 1 0 1 0 0 0 0 0 1 1 2 0 0 0 1 0 0 0 2 2 1 2 2 0 0 1 0 0 1 0 0 2 0 0 0 2 2 0 0 2 0 2 2 2 0 0 0 1 2 1 0 2 1 2 2 0 2 0 0 0 2 0 2 0 0 1 0 1 0 1 1 0 1 1 0 0 0 0 0 0 0 0 0 0 0 0 0 0 2 0 0 1 0 0 1 1 0 1 0 0 0 0 0 0 1 0 0 1 0 0 1 1 2 0 0 0 1 1 1 1 0 0 1 1 0 1 2 1 1 0 2 1 1 1 0 0 0 0 0 1 1 0 0 2 1 0 0 0 0 1 1 1 0 1 0 2 0 1 2 2 0 0 0 0 0 1 0 2 1 1 0 0 1 1 1 0 2 0 1 0 1 1 0 0 2 0 1 0 0 2 0 0 2 0 0 1 0 0 0 1 0 0 0 0 0 0 1 0 0 0 1 1 0 0 0 1 0 1 1 0 1 1 0 1 1 2 1 0 2 0 1 0 0 0 1 0 2 1 1 0 2 1 1 1 1 0 0 0 0 0 0 0 0 1 0 0 0 0 1 0 1 1 0 2 1 0 1 0 2 1 1 0 0 0 2 0 0 2 2 1 2 0 0 0 2 0 0 0 0 1 1 0 1 0 0 2 0 1 0 0 2 0 0 2 1 0 2 2 0 0 1 0 0 0 2 2 0 0 0 0 2 1 0 0 2 1 1 0 0 0 1 1 0 0 0 0 0 0 0 2 0 2 0 1 1 1 2 1 1 0 1 2 1 0 0 0 1 2 0 1 0 0 2 0 1 0 0 0 2 0 1 0 0 0 1 0 0 1 0 0 0 1 0 0 0 0 0 1 1 0 0 1 1 0 1 1 1 0 1 0 2 1 1 0 2 0 2 0 0 0 0 0 1 1 0 1 2 0 0 2 1 0 0 0 1 1 0 1 2 1 1 1 1 0 1 1 0 2 2 0 1 0 0 0 1 1 1 1 1 1 1 2 0 2 1 0 0 0 0 1 0 1 0 0 1 1 2 2 2 2 0 0 1 0 1 0 1 1 1 0 0 0 0 0 0 1 1 1 0 0 2 1 0 0 2 0 2 1 0 2 1 2 0 0 1 1 1 0 0 0 0 0 0 0 0 0 0 0 1 0 0 0 0 0 1 0 2 1 0 0 1 0 0 0 0 0 0 0 1 1 1 0 1 0 0 0 0 0 2 0 1 0 2 1 1 1 1 1 0 0 1 1 0 0 0 0 1 1 2 0 1 1 0 2 1 1 1 0 0 1 2 0 0 2 1 2 2 0 1 1 1 1 0 1 0 1 1 1 1 1 1 0 0 0 1 0 0 0 0 1 2 1 1 0 1 0 0 0 2 0 0 1 1 1 0 0 0 1 1 0 1 1 1 0 1 1 0 0 0 1 0 0 0 0 0 1 2 0 2 1 1 1 0 0 2 2 1 0 0 0 1 0 0 0 0 1 0 0 0 1 0 1 2 1 0 0 0 0 0 1 0 0 0 1 0 0 1 0 0 0 0 0 0 1 0 0 0 0 0 0 2 0 0 0 0 2 0 0 1 2 0 2 0 1 0 0 2 0 1 1 1 1 0 0 1 0 0 0 0 0 0 0 0 0 2 1 2 0 1 2 1 1 0 0 2 1 0 1 1 0 0 1 0 1 1 0 1 1 0 1 1 1 2 2 0 1 1 1 1 0 2 2 0 0 2 0 0 1 2 2 0 0 0 0 0 1 0 0 0 1 1 1 1 1 2 1 0 0 1 0 0 0 0 0 0 1 1 1 0 2 0 2 0 1 1 1 1 1 0 1 1 0 1 0 0 0 0 1 2 2 0 0 0 1 2 0 0 2 0 0 2 2 0 2 1 1 0 1 1 0 1 2 2 0 1 0 0 1 0 0 0 1 1 2 1 1 1 0 0 0 0 0 0 0 1 0 0 2 1 0 1 0 0 0 2 0 0 0 0 0 2 1 2 2 1 0 1 2 0 1 0 0 0 1 1 1 2 1 1 0 0 1 1 1 0 2 2 0 0 0 0 0 1 0 0 1 1 0 1 1 1 1 0 2 1 0 1 0 0 0 0 1 0 0 0 0 0 0 0
121 1 2 0 0 1 1 2 0 2 0 0 0 1 0 0 1 0 1 0 0 0 0 2 0 0 0 0 0 0 2 1 2 2 0 0 1 1 0 0 1 0 2 2 0 0 0 0 1 1 0 0 1 1 0 2 0 0 0 0 2 0 0 1 1 1 1 0 0 0 0 1 2 0 1 2 1 1 1 0 1 2 0 1 1 0 0 1 1 2 1 1 2 0 0 0 0 2 2 2 0 2 0 0 1 1 1 1 1 1 0 1 1 2 1 2 1 1 1 0 1 0 0 2 0 0 0 1 2 1 1 1 0 0 0 0 0 0 0 0 0 2 1 0 0 0 0 0 0 0 0 0 2 1 1 1 1 0 1 1 1 0 1 0 1 2 0 1 1 2 0 0 2 1 0 0 2 0 1 1 1 2 2 2 0 0 0 0 0 0 1 2 1 0 1 0 1 0 0 0 0 0 0 2 2 0 2 0 1 0 0 0 0 0 0 0 0 0 1 0 2 1 1 0 0 1 1 0 0 2 1 0 1 1 1 1 1 2 0 1 0 0 1 0 0 2 0 0 2 0 0 1 1 0 0 0 1 0 0 0 0 0 0 0 0 0 0 0 1 0 0 1 0 1 1 0 1 2 1 0 2 0 1 1 0 1 1 1 1 2 1 0 0 1 1 0 2 0 0 1 1 0 1 1 1 0 1 1 1 0 1 2 0 0 0 0 2 0 0 0 0 2 0 1 2 0 1 1 0 0 2 1 0 2 0 0 0 1 1 0 0 0 0 1 1 0 1 0 1 1 1 0 0 2 0 0 1 1 0 2 2 0 1 0 1 1 0 1 1 0 0 0 1 1 1 1 0 1 1 0 1 1 0 1 2 0 1 1 1 0 0 0 0 1 1 2 0 2 0 0 0 0 1 0 1 0 1 0 0 2 0 0 0 0 1 2 1 0 1 0 1 1 0 1 0 2 1 1 1 0 0 2 0 1 2 1 0 0 1 1 0 1 1 1 2 2 0 0 0 0 0 0 0 2 1 0 1 2 0 2 1 1 0 0 0 1 1 1 2 1 1 1 1 1 0 0 0 0 0 1 1 1 2 2 0 0 0 0 2 0 2 2 0 1 1 0 2 0 2 1 0 2 1 2 1 1 1 1 0 0 0 1 0 1 0 1 1 0 1 1 1 2 2 0 0 1 0 0 0 2 0 0 0 0 0 0 2 1 0 0 2 2 0 2 1 1 0 0 2 0 0 0 0 0 2 0 0 0 2 0 2 0 0 0 0 2 2 2 2 0 0 0 2 0 2 1 1 2 0 2 2 1 0 0 0 0 1 0 2 2 0 2 0 0 1 1 1 0 0 1 0 1 1 0 0 0 2 1 2 2 0 0 0 1 0 1 0 0 0 0 0 0 0 1 0 1 0 1 0 0 0 1 0 2 0 1 1 0 1 1 1 1 0 0 2 0 2 0 2 2 0 1 1 2 0 0 0 2 2 0 0 0 0 1 1 1 0 2 0 0 0 0 0 0 1 1 1 1 1 2 0 0 1 1 0 0 2 0 0 2 1 1 0 0 2 0 0 0 1 1 1 0 0 0 0 0 2 2 2 0 1 0 0 1 0 0 0 1 1 1 0 0 0 1 0 1 2 0 0 0 0 1 0 0 0 0 1 0 0 2 1 1 0 1 0 0 1 1 0 0 0 0 0 0 0 0 1 0 2 0 0 0 2 0 0 1 2 1 0 0 0 0 1 1 1 0 0 1 0 1 1 0 2 1 2 0 2 2 1 1 1 1 2 1 0 0 0 0 0 1 1 1 0 1 0 0 2 0 0 2 2 0 2 2 2 2 2 0 1 0 0 1 0 2 2 0 0 1 0 0 1 2 2 0 0 1 0 1 1 0 0 0 0 0 0 0 0 0 0 0 0 2 0 0 0 1 0 0 0 0 0 1 1 0 1 2 1 0 0 1 0 0 1 1 0 2 0 1 0 1 0 0 2 0 0 0 0 0 1 0 1 0 1 2 2 0 2 2 0 0 1 1 1 1 2 2 0 1 0 0 0 0 1 1 2 2 0 1 1 1 0 0 0 2 1 0 1 2 0 0 2 2 0 1 1 1 1 0 0 1 0 0 2 0 0 0 1 1 0 0 2 0 0 2 2 0 2 1 1 1 2 0 0 0 1 0 1 0 1 1 0 1 0 0 0 0 1 0 1 0 0 1 1 1 0 1 2 0 1 1 1 0 0 0 0 0 0 0 0 0 2 1
122 1 0 2 0 1 1 2 1 2 2 0 0 1 1 1 0 0 2 0 1 0 1 1 1 1 1 0 1 1 1 1 0 0 0 0 1 1 1 0 1 1 1 1 0 0 0 0 2 1 0 0 0 1 0 2 0 0 0 0 0 0 0 2 0 0 0 0 0 0 0 1 2 0 2 2 0 0 1 0 0 2 1 1 2 0 0 0 2 2 0 0 0 0 1 1 1 1 1 1 1 2 0 0 2 2 2 1 1 1 0 1 0 0 0 1 1 0 0 0 2 0 2 0 1 1 0 0 1 0 0 1 0 0 1 1 1 0 0 0 0 2 0 0 0 1 1 0 0 0 0 0 0 0 0 1 1 1 0 0 0 0 0 0 1 2 0 0 2 2 0 0 0 2 0 0 2 0 1 1 1 1 0 2 1 1 1 1 1 0 1 0 1 1 1 1 1 0 0 0 0 0 1 0 0 0 2 0 1 0 0 1 2 0 0 0 0 0 2 0 2 1 1 1 0 0 2 0 0 2 0 0 0 0 0 0 0 2 1 1 0 0 1 0 0 2 0 0 2 0 0 0 1 0 0 0 1 0 0 0 0 0 0 1 1 0 1 0 2 1 0 2 1 1 0 1 0 1 1 0 2 0 1 2 0 2 2 1 1 1 1 1 0 2 2 1 2 2 0 1 2 0 1 1 1 0 0 1 1 0 1 1 0 1 1 0 2 1 0 1 0 2 1 1 0 0 1 1 0 0 2 2 1 2 0 0 1 0 2 0 0 0 2 1 0 0 0 1 1 0 0 1 1 2 1 0 2 1 0 0 0 0 0 0 0 0 0 2 2 0 1 1 0 2 0 0 0 1 1 0 0 1 0 0 1 0 0 0 0 0 0 0 0 0 2 0 0 1 0 0 0 0 0 1 2 1 0 1 0 1 0 0 1 1 1 2 1 0 0 0 0 1 0 1 1 2 1 1 0 0 0 1 1 2 1 2 0 0 0 0 2 0 0 1 0 1 0 1 2 1 0 0 0 1 0 0 0 0 0 0 2 0 0 0 0 2 2 2 2 0 1 1 2 1 0 2 0 0 0 1 2 1 2 2 0 0 0 0 1 1 0 1 0 2 0 0 2 2 2 0 0 2 2 0 0 0 2 1 0 0 0 0 0 1 0 2 1 1 1 1 1 2 2 1 1 0 0 0 1 1 1 0 2 1 2 1 1 0 0 2 0 1 0 1 1 0 0 1 1 1 1 0 0 0 2 2 1 0 0 0 0 0 0 1 0 0 0 0 0 1 0 0 0 0 0 0 0 0 0 2 2 1 1 1 0 1 0 0 0 0 0 2 0 0 0 0 0 0 0 0 0 2 0 1 1 2 0 2 2 0 1 0 0 1 0 1 1 1 0 1 1 2 0 0 0 0 2 2 0 0 0 2 0 1 0 0 0 0 2 1 0 1 0 1 2 0 2 1 1 1 1 1 1 2 0 0 0 2 2 0 0 0 2 0 0 2 0 0 0 0 0 1 0 0 0 0 2 0 0 1 1 0 0 1 0 1 0 1 1 0 2 1 0 0 0 0 0 0 0 2 2 0 0 0 1 0 1 1 1 1 0 0 0 0 0 1 1 1 0 0 1 0 0 1 0 1 2 0 0 0 0 0 0 0 1 0 1 0 0 1 1 1 0 1 0 0 1 1 1 2 0 2 0 0 0 0 0 1 2 1 1 1 2 0 1 0 0 0 0 2 1 0 1 0 0 1 0 1 1 1 1 1 0 0 0 2 0 2 2 2 0 2 2 1 1 1 0 1 0 0 0 1 0 0 1 0 2 0 0 2 2 1 2 2 1 2 2 0 2 2 2 2 0 1 1 0 0 1 0 0 0 2 2 0 0 1 1 1 1 0 1 1 2 1 2 0 2 0 0 0 0 2 0 0 0 0 0 0 0 0 0 0 1 0 1 1 1 0 1 0 0 0 0 2 0 1 0 0 1 1 2 2 1 0 0 1 1 0 0 0 1 0 1 1 2 0 2 2 0 1 0 0 2 2 0 0 1 0 1 1 0 0 0 0 1 1 1 2 2 2 0 1 0 2 0 1 2 1 1 1 2 2 0 1 0 0 0 0 0 1 0 0 1 0 0 0 1 0 0 0 2 0 1 1 0 0 2 0 0 0 2 0 0 0 1 0 1 0 2 2 0 0 0 0 0 0 0 0 2 0 0 2 1 2 0 0 2 0 0 2 0 0 2 0 2 0 0 0 0 0 0 0
123 1 1 2 0 1 1 2 1 2 2 0 0 1 0 1 0 0 0 1 0 0 0 2 0 0 0 0 0 0 2 1 0 0 0 0 2 2 0 0 2 1 0 0 0 0 1 0 1 1 0 1 1 2 0 1 1 0 0 0 0 2 0 1 0 0 0 1 0 0 1 1 2 0 2 2 0 0 2 0 0 2 0 0 0 0 0 1 1 2 0 1 2 1 0 1 0 0 0 1 1 2 0 0 2 0 2 1 1 1 1 2 0 2 0 2 0 0 0 0 1 0 1 1 0 1 0 1 1 0 0 0 0 0 0 0 0 0 1 0 0 2 0 1 0 0 0 0 0 0 0 1 0 1 0 0 0 0 0 0 1 1 0 2 2 2 0 0 2 2 0 0 2 1 0 1 2 0 0 0 0 0 1 2 1 1 1 0 0 0 2 0 2 0 2 0 1 1 0 0 0 0 0 1 1 0 2 0 1 0 1 1 2 0 0 0 0 0 2 0 2 0 0 0 2 0 2 0 0 2 0 0 0 0 1 0 0 2 0 0 0 0 1 0 0 2 0 0 2 0 0 1 2 0 0 0 1 0 0 0 1 1 0 0 0 0 0 0 1 1 1 1 0 1 0 0 0 1 2 1 0 2 0 1 0 0 0 1 1 2 1 1 1 2 1 1 1 1 1 0 0 0 2 2 2 0 1 0 0 0 0 1 0 2 2 0 1 0 0 1 1 1 1 0 0 0 0 1 1 2 2 2 0 0 0 0 0 2 0 0 0 0 2 2 0 2 0 1 2 1 1 1 0 2 0 0 1 1 0 0 0 0 1 0 0 1 0 2 2 1 1 1 0 1 0 0 0 1 0 0 1 0 0 0 1 0 1 0 0 1 1 1 1 0 2 0 1 0 1 1 1 1 0 2 2 0 0 1 0 1 1 0 1 1 1 2 1 0 1 0 1 0 1 1 2 2 1 1 0 1 1 0 1 1 0 1 0 2 1 0 2 0 0 0 0 1 1 0 0 1 0 0 0 2 2 1 1 1 0 0 2 0 0 0 0 0 0 2 2 0 2 2 1 1 0 0 0 0 0 1 0 2 2 2 1 1 0 0 0 1 0 1 1 0 1 0 1 0 1 0 1 2 2 1 1 0 1 1 0 0 0 0 0 0 1 0 0 1 1 1 1 2 2 1 1 0 0 2 0 2 0 1 1 0 1 1 1 0 0 1 1 1 0 2 2 0 0 0 1 1 0 1 0 0 0 0 0 0 1 1 0 0 0 0 0 1 1 1 1 1 0 1 0 0 0 0 1 1 0 2 2 1 0 0 0 0 0 0 0 0 0 2 0 1 1 0 1 2 0 2 2 0 0 0 0 1 1 2 2 1 0 0 0 0 1 0 0 1 0 1 1 2 0 1 0 0 1 0 0 0 1 0 0 2 0 0 2 1 2 1 0 1 2 2 2 0 1 0 0 0 1 1 1 0 1 0 0 1 1 0 0 0 2 2 2 2 0 1 0 2 1 0 0 1 1 0 2 1 1 1 0 2 0 2 1 2 1 1 2 0 2 0 0 1 0 0 0 0 0 2 1 0 0 0 1 0 0 1 2 1 0 0 0 1 0 0 0 1 1 1 0 0 0 0 2 1 1 1 0 0 0 2 1 0 1 1 1 0 0 2 1 1 0 0 0 1 1 0 0 0 0 0 0 1 0 1 1 0 0 0 0 0 2 0 0 0 2 0 0 2 0 0 0 0 0 0 0 1 0 0 0 0 1 1 1 1 1 2 1 1 1 1 2 1 1 1 0 0 0 0 0 2 0 0 0 1 0 0 0 1 1 0 2 2 2 2 2 0 2 2 2 2 0 2 2 0 0 2 0 0 1 2 2 0 0 0 0 0 0 0 0 0 2 2 2 2 2 1 0 0 0 1 0 0 0 0 0 0 0 0 1 0 0 0 0 0 1 0 2 1 1 0 1 1 0 2 0 2 0 1 0 0 1 0 0 0 1 0 0 0 1 1 1 1 2 0 2 2 1 0 0 1 1 1 1 2 0 0 0 1 0 0 0 0 0 0 2 1 2 1 0 1 0 0 0 1 1 0 1 0 2 0 0 0 0 1 0 1 0 2 0 0 0 1 1 0 1 1 0 1 1 0 0 1 0 0 1 0 0 1 1 1 0 0 1 0 1 0 2 2 0 0 0 0 0 2 0 0 1 1 1 1 2 2 0 1 2 0 0 1 0 0 0 0 0 0 1 0 0 0 1 0
124 1 1 1 1 0 1 2 1 2 2 0 1 1 1 1 0 0 1 1 1 0 1 0 0 1 1 0 0 0 2 0 1 1 0 0 2 1 0 0 2 2 0 2 0 0 1 0 0 2 0 1 1 2 0 2 0 1 1 0 1 1 0 0 0 0 0 0 0 0 0 0 2 0 1 2 1 1 1 1 0 2 1 1 1 0 0 0 2 2 0 0 2 1 0 2 0 0 0 1 2 2 1 0 2 0 2 1 1 1 0 1 0 0 1 2 1 0 2 0 1 1 1 1 0 1 0 1 1 0 0 0 0 0 0 1 0 0 0 0 1 2 0 0 1 0 0 0 0 0 0 1 2 1 1 1 0 1 0 0 0 0 0 0 0 1 0 2 0 1 1 0 1 2 1 1 2 1 0 0 0 1 0 2 1 1 1 1 0 0 1 1 0 0 0 0 1 0 0 0 0 1 1 2 2 0 2 0 1 0 1 2 2 0 0 0 0 0 1 1 1 1 0 0 0 0 0 2 1 1 0 0 1 1 1 0 0 2 0 0 0 0 2 0 0 2 0 0 2 0 0 1 1 0 0 0 2 1 1 1 0 1 0 0 0 0 0 0 2 0 1 1 0 1 1 1 0 2 2 2 1 1 0 2 0 1 2 1 0 2 0 0 1 2 1 2 0 0 0 0 1 1 1 1 1 0 0 0 0 1 0 2 0 0 0 0 2 0 1 0 2 1 2 0 1 0 1 2 0 0 2 1 0 2 0 0 0 0 2 0 1 1 0 2 0 1 0 0 2 1 1 0 0 0 0 2 0 1 0 1 1 0 1 0 0 0 0 2 2 0 1 1 0 2 0 0 0 1 0 0 0 1 1 1 2 1 1 0 0 0 0 1 1 0 2 0 0 1 0 1 0 1 0 1 1 0 0 0 0 1 1 0 0 0 0 0 0 1 0 0 0 1 0 0 2 2 1 0 2 0 0 2 0 0 1 1 0 1 1 0 2 0 0 2 0 2 1 0 1 1 0 0 0 0 0 0 0 2 1 1 1 0 0 1 0 1 1 2 2 0 1 1 2 1 0 0 0 0 0 1 1 1 2 2 1 1 0 0 1 1 1 2 1 0 1 0 1 0 2 0 1 0 1 1 0 1 2 1 0 0 0 0 0 0 1 0 0 0 1 1 1 2 2 1 1 1 1 0 0 2 0 0 1 1 1 1 0 1 1 1 0 1 0 1 0 1 0 2 0 2 0 0 1 0 2 1 1 0 2 0 1 0 0 1 0 0 0 0 0 1 2 2 1 0 1 1 1 2 0 2 2 2 1 0 1 0 1 1 0 0 1 1 2 0 0 0 0 0 0 0 0 2 1 1 1 2 0 0 1 1 0 0 0 0 1 0 1 0 0 0 0 1 0 0 0 0 0 2 0 0 0 2 0 2 0 0 0 1 2 2 0 1 0 1 1 0 2 0 1 1 0 1 2 1 0 0 0 1 1 0 0 0 1 0 2 2 0 1 1 0 0 1 0 1 1 0 2 1 2 2 0 0 0 2 1 2 1 1 2 1 0 1 0 0 0 1 1 0 1 2 0 1 0 1 0 0 0 1 1 1 1 0 0 1 1 1 0 1 0 1 0 1 0 0 1 2 0 0 1 1 1 1 0 0 1 1 0 0 0 0 0 0 0 0 0 0 0 0 0 0 0 0 0 0 0 0 0 0 1 0 0 1 2 1 0 0 0 0 0 2 1 0 0 0 0 0 0 1 1 1 2 1 0 0 0 0 0 1 0 1 1 1 2 2 0 0 0 1 1 0 0 1 0 0 1 0 1 1 1 1 1 0 1 1 2 1 1 0 2 2 2 1 0 2 1 0 0 2 0 0 0 2 1 0 0 0 0 0 0 0 0 0 1 1 1 1 1 1 0 1 1 1 0 0 0 1 0 0 0 0 2 0 0 0 0 2 2 0 1 0 0 0 1 1 0 1 0 2 1 1 2 2 2 0 0 0 0 0 1 0 1 0 1 1 2 1 1 2 0 0 0 1 1 1 2 2 1 0 0 2 0 0 0 0 0 0 2 2 2 2 0 0 0 0 1 0 1 0 0 0 2 2 0 2 0 0 0 0 0 0 0 0 2 2 2 0 0 0 1 0 1 0 0 2 2 0 2 1 2 0 0 0 0 0 0 0 0 0 2 1 0 0 1 1 0 1 0 0 0 0 0 0 0 0 0 0 0 0 1 2 1 0 0 0 0 0 0 0 1 0 2 1
125 1 2 1 0 0 0 1 0 1 1 0 0 0 0 0 0 0 1 1 1 0 1 2 0 0 0 0 1 0 1 1 2 1 0 1 2 1 0 0 1 1 0 0 0 0 0 0 2 1 0 0 1 1 0 2 0 0 1 0 2 0 0 1 0 0 0 0 0 0 0 0 2 0 0 2 2 0 1 0 0 2 1 1 1 0 0 0 2 2 0 0 1 0 1 1 1 1 1 1 1 2 1 0 2 1 2 2 0 2 1 2 0 1 0 1 0 0 2 0 0 0 0 2 0 0 0 0 1 0 0 0 1 0 1 1 0 0 0 1 1 2 0 0 0 0 0 0 1 1 0 1 0 0 0 0 0 1 0 0 1 0 0 0 0 0 0 1 0 1 0 0 0 1 0 0 2 0 1 0 1 2 1 1 0 0 0 0 0 0 0 0 0 0 1 0 1 0 0 0 0 0 1 1 1 0 2 0 1 1 0 1 2 0 0 2 1 0 2 1 1 0 0 0 0 0 1 0 0 2 0 0 0 0 2 0 0 2 0 0 0 0 2 0 0 2 0 0 1 1 1 0 1 0 0 0 1 0 0 0 1 1 0 1 0 1 0 1 2 1 1 1 1 0 0 0 1 2 2 2 0 2 0 2 0 1 1 0 2 2 1 1 0 1 0 1 1 1 0 1 1 0 0 0 0 0 1 0 0 0 0 0 0 2 2 0 1 0 0 0 1 1 1 2 0 0 0 2 1 2 2 1 0 1 0 0 0 2 0 0 1 1 2 1 0 0 1 0 1 0 0 1 0 2 0 0 1 0 1 1 2 1 1 1 1 0 0 1 1 1 0 0 1 2 2 0 0 1 0 0 0 1 0 0 2 1 1 0 0 0 0 0 0 1 2 0 1 1 0 0 0 0 0 1 1 0 0 1 0 2 0 0 0 0 1 2 1 1 0 0 0 2 1 0 2 2 0 1 1 0 1 1 0 0 1 1 0 1 0 1 1 1 0 0 0 1 0 2 2 1 0 1 0 1 1 1 0 0 2 0 2 0 0 0 1 1 0 2 2 1 0 0 1 1 0 1 0 1 1 1 0 2 0 0 1 0 0 0 2 0 2 2 0 2 1 0 2 1 2 1 0 2 1 1 0 1 2 2 0 0 0 1 1 0 1 1 0 0 1 2 2 1 1 0 0 1 0 1 0 2 1 1 1 1 1 1 2 0 0 0 1 2 0 2 1 1 0 1 1 1 0 0 0 0 1 1 0 0 0 1 0 0 2 0 2 0 0 0 0 0 1 1 1 0 0 0 0 2 0 2 2 0 2 2 2 0 0 0 2 1 0 0 1 0 2 1 1 0 0 1 0 1 0 1 0 2 1 1 1 2 0 0 2 2 0 1 0 0 1 0 1 2 0 0 0 0 2 1 0 0 0 0 1 1 0 1 0 1 2 1 0 1 0 1 1 0 2 0 1 1 0 2 1 1 0 0 0 1 1 0 0 0 1 0 0 1 1 1 0 1 1 1 0 1 1 0 2 1 0 0 1 0 0 2 1 1 1 1 1 0 2 1 0 1 1 0 0 0 1 2 1 1 0 1 1 0 1 2 2 0 1 0 0 2 0 2 1 0 0 0 0 0 0 0 1 2 0 0 2 1 0 0 0 1 1 1 2 0 0 0 0 0 0 0 0 0 1 1 0 1 1 1 0 0 0 0 1 0 1 0 0 1 2 0 0 1 1 0 0 2 0 0 0 1 1 0 0 1 1 1 2 1 1 1 2 0 2 2 0 2 0 0 2 0 2 2 0 1 0 0 1 1 0 0 0 0 1 0 0 2 2 0 1 1 1 2 2 1 0 0 0 0 0 2 2 0 0 1 0 0 0 2 2 0 0 2 2 0 1 0 1 1 0 0 0 0 0 0 0 0 0 2 0 0 0 0 0 1 0 1 1 0 0 0 0 0 1 0 0 1 0 0 0 2 0 0 0 1 2 2 2 2 1 0 0 0 1 0 0 0 2 0 1 2 1 0 0 2 1 0 0 2 1 1 1 1 1 0 0 2 0 0 0 0 1 1 0 0 0 0 0 0 1 0 2 0 0 2 0 0 2 1 1 1 1 1 1 1 0 0 0 0 1 2 0 0 2 0 0 0 1 0 0 1 0 0 1 1 1 1 1 0 0 1 1 0 2 0 1 1 1 0 0 0 0 1 0 0 1 0 0 0 1 1 0 0 1 1 0 2 0 0 0 0 0 1 0 0 1 0 2 0
126 0 1 1 0 1 1 2 0 2 0 0 0 0 1 1 0 0 1 1 1 1 1 1 1 1 1 0 1 1 1 1 2 2 1 1 2 0 0 0 1 1 0 0 0 0 1 1 0 1 2 1 0 0 0 2 0 0 0 0 0 1 0 2 0 0 1 1 0 0 0 1 2 0 1 2 1 1 2 0 1 2 0 2 0 0 0 2 2 2 1 2 1 1 1 2 1 2 2 2 1 2 0 0 1 2 1 2 0 2 1 1 0 1 1 1 1 1 1 0 0 0 2 0 1 1 0 0 1 0 0 0 0 0 0 0 0 1 0 1 0 2 0 0 1 0 0 0 0 0 0 0 0 0 0 0 0 0 0 0 1 1 0 2 0 1 0 1 0 2 1 2 1 1 1 0 2 0 1 1 1 2 0 1 0 0 0 1 1 0 1 0 2 1 1 0 1 0 0 0 0 0 0 0 0 0 2 0 1 1 0 1 1 0 0 0 0 1 1 2 0 0 0 0 0 0 0 0 0 2 1 0 0 0 2 0 0 2 0 0 0 0 2 0 0 0 0 0 2 0 0 0 1 0 0 0 1 1 0 0 0 0 0 0 0 0 0 1 1 0 0 2 0 1 1 0 1 1 1 0 1 1 0 1 0 0 1 1 0 2 0 2 2 2 2 2 2 1 0 0 0 0 0 0 0 1 1 0 0 0 0 2 0 2 2 1 1 0 1 0 1 1 1 0 1 0 1 2 1 1 2 2 0 1 0 0 0 2 0 0 0 0 2 2 0 1 1 0 1 1 1 0 1 2 1 0 1 0 0 2 2 0 0 1 0 0 0 1 1 1 0 0 2 1 1 1 0 1 1 0 0 0 0 0 2 1 2 0 0 0 0 0 1 0 2 0 1 1 1 1 1 1 0 2 2 0 0 0 0 1 1 0 0 0 1 1 0 0 1 0 0 1 1 0 1 2 1 2 0 1 1 0 0 1 1 0 0 0 0 0 2 0 0 1 1 2 0 1 1 1 0 1 0 2 2 1 1 2 1 2 1 0 0 0 0 0 0 2 2 0 0 0 2 0 1 0 0 0 0 1 1 1 1 1 1 1 0 0 1 1 1 2 0 1 0 0 1 2 2 0 0 2 1 1 0 1 2 2 0 0 0 0 0 0 2 0 0 0 2 2 2 2 2 0 0 1 1 0 0 1 1 0 2 0 2 0 2 0 2 2 0 1 0 1 1 0 0 0 2 0 0 0 0 0 1 1 1 0 0 1 0 0 0 0 0 0 0 2 2 0 1 1 0 0 0 0 0 2 0 2 2 0 2 2 2 1 1 0 0 0 0 2 0 0 0 0 0 0 0 0 0 1 0 0 1 2 1 2 1 1 0 0 0 0 1 0 0 0 2 0 0 2 0 1 0 0 2 1 0 0 0 0 0 2 0 1 1 1 2 2 0 1 0 1 1 0 2 0 1 0 0 2 1 1 0 0 0 1 1 1 1 1 0 0 0 0 0 1 0 0 0 0 0 0 0 1 1 1 1 1 0 1 0 2 0 1 2 1 2 0 2 0 0 1 0 0 0 1 0 1 0 1 0 0 2 0 1 2 2 0 1 0 0 2 0 1 0 1 1 1 0 0 0 0 2 1 1 0 2 2 2 2 0 0 0 0 1 0 0 2 1 1 0 0 0 0 1 0 0 0 0 0 0 0 0 0 0 0 2 0 0 2 1 0 0 0 1 0 0 2 0 0 1 1 1 0 0 0 1 1 1 1 0 0 0 1 0 2 1 2 0 1 2 0 0 0 0 1 0 0 1 1 0 0 1 0 1 1 0 1 1 1 2 2 2 2 2 2 2 1 0 1 0 2 2 0 0 1 0 1 0 2 0 0 0 1 1 1 1 0 1 0 0 0 0 0 0 2 0 0 0 1 0 0 0 0 0 0 1 0 0 0 0 0 0 1 2 0 1 1 0 0 1 1 0 2 0 1 1 2 1 1 2 0 0 0 0 0 0 0 2 0 0 2 2 0 2 2 0 0 0 2 2 2 1 1 1 1 1 1 1 0 0 0 2 2 0 0 0 0 0 0 0 0 1 0 1 1 0 0 1 1 1 1 1 2 1 1 0 0 1 1 2 1 0 0 1 0 0 0 2 1 2 0 0 0 0 1 1 2 1 1 0 0 1 0 1 0 1 1 0 0 0 0 0 1 0 0 0 1 1 0 0 0 0 0 0 0 0 1 0 0 0 0 1 0 0 0 1 0 2 1
127 0 1 1 0 0 0 2 0 2 1 0 1 1 1 1 0 0 2 0 0 0 1 2 0 0 0 0 1 2 0 0 1 1 1 1 1 2 0 0 0 0 0 0 1 0 0 0 1 0 1 2 1 1 0 2 0 1 1 1 0 1 0 2 0 0 0 0 0 0 0 1 2 0 0 2 2 0 0 0 1 2 0 0 0 0 0 0 2 2 0 0 2 2 1 1 1 0 0 0 1 2 1 0 2 1 2 2 0 1 1 2 0 0 0 0 0 0 0 0 2 0 2 0 0 0 0 1 1 0 0 0 0 0 1 0 0 1 0 1 1 2 0 0 2 0 0 0 0 0 0 1 0 0 1 0 0 1 0 0 1 1 0 2 2 2 0 0 1 1 0 1 0 2 0 0 2 0 1 1 1 2 0 2 0 0 2 0 0 0 0 0 2 2 2 0 1 0 0 0 0 0 0 1 1 0 1 1 1 0 2 2 1 0 0 0 0 0 1 1 1 1 0 0 0 0 2 0 0 1 0 0 1 1 2 0 0 2 1 1 0 0 1 1 0 1 1 0 2 0 0 0 0 0 1 0 1 0 0 0 0 0 0 0 1 0 1 1 1 0 0 1 1 1 1 0 0 1 2 0 1 0 0 1 0 1 1 1 1 2 1 1 2 2 2 2 2 2 0 0 0 0 1 1 1 0 0 1 1 0 0 1 0 2 2 0 2 1 0 0 0 0 0 0 2 0 2 1 1 1 2 1 0 0 0 1 1 1 1 0 0 0 2 1 0 0 0 1 1 0 0 1 0 1 0 1 1 0 0 2 2 0 1 0 1 1 0 2 2 0 1 1 0 2 1 1 0 0 0 0 1 1 1 1 2 1 0 0 0 1 1 2 0 0 2 0 0 0 1 1 1 1 0 0 1 1 0 0 0 1 0 0 0 1 1 1 0 0 1 0 0 1 1 0 1 2 2 1 0 0 1 0 0 0 0 0 0 0 0 0 1 0 0 0 0 1 0 1 1 1 0 0 0 1 1 1 0 0 0 0 1 0 1 0 1 1 0 2 2 0 1 1 2 0 1 0 0 0 0 0 1 2 1 1 2 1 0 0 1 1 0 1 0 2 2 0 2 1 1 1 1 1 1 1 0 2 2 1 1 0 1 0 0 0 1 0 0 0 1 1 1 2 1 0 0 1 0 0 0 2 1 0 0 0 0 1 1 2 0 0 1 2 0 1 0 0 0 0 1 1 0 1 1 0 2 1 0 2 1 0 1 0 0 0 0 1 1 2 2 0 0 0 1 0 0 1 1 2 0 2 2 1 1 1 0 1 0 0 2 1 1 1 2 0 0 0 1 1 0 1 1 0 0 0 0 2 1 1 1 2 0 0 0 1 1 0 0 0 0 0 1 1 0 0 0 2 1 1 0 0 0 2 0 2 0 0 1 0 2 1 0 1 1 1 2 0 1 1 0 0 0 0 0 1 0 0 0 2 2 0 0 0 0 1 1 1 1 2 0 1 1 0 0 0 1 0 2 1 0 1 0 0 0 1 0 0 1 1 1 1 1 1 0 1 0 0 0 0 1 1 0 1 0 1 0 0 0 1 2 0 0 0 1 1 0 0 1 2 2 2 0 0 2 0 1 2 1 0 1 1 0 1 0 0 0 0 1 0 0 0 0 0 0 0 0 1 1 1 0 0 0 0 0 0 0 0 0 0 2 0 0 1 2 0 0 1 2 0 0 1 1 0 0 0 0 0 0 0 1 1 1 1 0 0 1 0 0 1 0 2 0 1 2 0 1 1 0 0 0 0 0 1 0 0 0 0 0 1 0 1 1 0 2 2 2 2 2 1 2 0 0 0 0 2 1 0 0 1 0 1 0 1 1 0 0 0 0 0 1 0 1 1 1 1 1 1 1 0 0 0 0 1 0 0 1 0 1 0 0 0 2 0 1 0 1 0 0 0 2 1 1 0 1 1 0 1 0 0 0 1 2 2 2 0 0 0 0 1 0 0 2 0 1 2 1 0 1 1 0 0 0 1 2 1 1 2 0 2 1 1 1 0 0 0 1 0 2 1 2 1 0 2 0 1 2 0 2 0 0 0 1 1 0 2 0 0 0 0 1 0 0 0 0 2 1 2 2 0 0 0 2 0 0 2 2 0 2 0 0 1 1 1 0 0 0 1 0 0 1 1 0 0 0 0 0 1 0 0 1 2 2 1 0 1 0 0 1 0 0 1 0 0 1 0 1 0 0 1 1 0 1 1
128 1 1 1 0 0 1 0 0 0 0 1 1 1 1 1 0 0 1 1 0 0 0 2 0 1 1 0 0 0 2 0 1 1 0 0 1 1 1 0 1 1 1 1 0 0 0 0 2 0 0 0 2 2 0 0 1 0 0 0 0 1 1 2 0 0 1 1 0 0 1 1 2 0 1 2 1 0 2 0 0 1 0 0 2 0 0 0 0 2 0 0 2 1 1 1 0 1 1 2 1 1 2 0 2 0 2 2 0 2 2 2 0 2 0 2 0 0 0 0 2 0 1 1 0 1 0 1 2 0 0 0 0 0 1 0 1 0 0 0 0 2 0 0 1 0 0 0 1 1 0 1 0 0 0 0 0 1 0 0 1 1 0 1 0 1 0 1 1 2 0 0 1 1 0 1 2 0 1 1 1 2 1 2 1 1 1 1 1 0 1 0 2 1 2 0 0 0 0 1 0 1 0 1 1 0 2 0 1 0 1 2 2 0 0 0 0 0 1 0 2 0 1 0 0 0 2 0 0 1 0 1 0 0 1 0 0 2 0 0 0 0 1 1 0 1 0 0 1 1 1 0 1 1 0 0 0 1 1 1 0 1 0 0 0 0 0 0 1 0 0 1 0 0 1 0 1 1 2 1 0 0 1 1 0 1 1 1 0 2 0 1 0 2 0 0 2 0 0 0 1 0 2 2 2 0 0 0 0 0 0 1 0 0 1 0 2 0 0 1 1 1 1 1 0 0 1 1 1 1 2 2 0 1 0 0 0 2 0 1 0 1 0 2 0 1 1 0 2 1 1 0 0 0 0 2 1 1 0 1 1 0 1 1 0 0 0 2 2 0 1 1 1 1 1 0 0 2 0 0 1 0 2 2 0 1 1 0 0 0 0 2 0 0 2 0 0 1 1 1 1 1 0 1 1 0 0 0 1 2 0 0 0 0 1 1 1 1 0 0 0 1 0 0 1 1 0 0 0 1 0 0 1 1 0 1 0 2 1 0 1 1 0 1 0 1 0 1 1 0 0 1 0 2 2 1 1 1 0 1 1 0 0 0 0 0 0 2 2 0 1 1 2 0 1 0 1 0 0 0 1 2 1 1 2 1 0 0 1 1 1 1 0 1 0 0 1 0 1 0 0 2 1 1 0 2 2 0 0 0 0 0 0 0 2 0 0 0 1 1 1 2 2 1 1 0 0 0 1 2 1 0 2 1 2 1 2 1 0 0 0 2 0 0 0 0 0 1 1 2 0 0 0 0 1 1 1 1 2 1 0 0 1 0 0 0 0 0 0 0 1 2 0 0 0 0 2 2 0 2 2 0 2 1 2 1 1 0 1 0 1 0 0 0 0 0 0 0 0 0 0 2 0 0 1 1 1 0 1 1 0 0 1 2 0 1 0 0 1 0 0 1 0 0 0 0 2 1 0 0 0 2 0 2 0 1 0 2 2 2 2 0 0 1 2 0 2 0 2 2 1 2 1 2 0 0 0 2 2 1 1 1 0 1 1 1 1 1 1 1 1 1 0 0 1 0 2 0 2 2 1 1 1 2 0 1 2 1 2 0 1 0 0 1 1 0 0 1 0 1 1 0 0 1 1 0 1 2 1 0 1 0 0 1 0 1 1 0 0 0 0 0 0 0 2 0 2 0 0 0 0 1 0 0 1 0 0 0 0 1 0 0 1 1 0 0 2 0 0 0 0 0 0 0 0 1 1 1 1 0 0 0 2 0 0 0 2 0 0 2 1 0 0 1 1 1 1 1 0 0 2 1 0 0 0 0 0 2 0 2 0 0 2 0 1 0 0 1 0 0 1 2 0 0 0 2 1 0 0 2 1 0 1 1 1 2 2 0 2 2 2 2 0 2 2 0 0 1 0 0 0 1 1 0 0 1 0 0 0 0 0 0 1 0 1 0 1 1 0 0 0 1 0 0 0 2 0 0 0 0 0 0 0 0 0 0 2 0 1 1 1 0 1 1 0 0 0 1 2 2 2 2 2 0 0 0 0 1 1 0 1 0 1 2 2 0 2 1 1 0 0 1 1 1 2 2 0 1 1 2 2 0 0 0 0 0 2 1 1 1 0 0 0 0 0 0 0 2 0 0 2 2 1 2 0 0 0 1 0 0 0 0 0 0 0 0 1 0 0 0 1 0 2 0 0 0 0 1 1 1 0 1 0 0 1 1 1 0 0 0 1 0 0 0 0 0 0 0 1 0 0 2 1 1 1 0 1 1 0 0 0 0 0 0 0 1 0 0 0 0 2 0
129 1 2 0 0 0 0 2 1 1 1 1 1 1 1 1 0 0 2 0 1 0 0 2 0 0 0 0 0 1 1 0 1 1 2 0 1 2 1 1 1 0 1 1 0 1 1 0 2 2 0 1 0 1 0 1 1 0 0 1 0 1 0 1 0 0 0 0 0 0 0 0 2 0 0 2 2 2 2 1 1 2 0 0 0 0 0 1 2 2 0 1 0 0 0 1 0 0 0 2 2 2 0 0 2 1 2 2 0 2 0 1 1 1 1 2 1 0 0 0 2 0 0 2 0 0 0 0 1 0 0 0 0 0 0 0 0 0 0 1 0 2 1 0 1 0 1 0 0 0 0 0 0 0 0 0 0 1 0 0 0 0 1 0 0 2 0 0 0 1 1 0 0 2 1 1 2 0 1 1 1 1 0 2 2 2 0 1 0 0 0 1 1 0 1 0 0 0 0 0 0 0 0 1 1 0 2 1 0 0 0 1 1 0 0 0 0 0 2 2 0 0 0 0 0 0 1 1 0 0 0 0 0 0 2 0 0 2 0 0 0 0 2 0 0 2 1 0 2 0 0 0 2 0 0 0 0 1 2 2 0 2 0 0 1 0 0 1 2 0 1 0 0 0 0 0 0 1 2 0 2 0 0 1 1 1 2 2 0 2 1 0 0 2 2 0 1 0 0 0 0 0 0 0 0 0 0 0 0 0 0 1 0 1 0 0 1 0 2 0 2 2 1 1 2 0 2 0 0 0 1 1 0 0 0 0 0 2 0 1 0 0 1 2 0 0 2 1 1 0 0 1 1 2 0 0 1 1 0 1 1 0 1 0 1 0 0 2 2 0 0 0 2 1 0 1 0 1 1 1 1 0 1 1 2 1 1 1 1 0 0 1 2 0 2 0 2 1 0 0 0 0 0 1 1 0 0 1 0 1 1 0 0 0 1 2 1 0 0 0 0 2 0 0 1 2 1 1 0 0 1 0 0 0 1 1 1 0 0 0 1 1 0 0 1 1 0 1 1 2 0 0 0 0 0 0 0 1 2 1 1 0 0 0 0 0 0 1 1 1 0 0 2 1 1 0 1 0 0 0 2 1 0 0 2 0 0 0 0 1 0 1 0 2 2 0 2 0 2 0 0 2 1 1 0 1 1 0 0 0 0 0 0 0 1 1 0 0 0 1 1 2 1 1 1 0 0 0 0 1 2 0 2 2 1 0 1 1 0 1 1 1 0 1 0 0 0 0 2 1 0 1 1 0 1 1 0 0 2 0 1 0 0 1 0 1 1 1 1 0 1 1 0 0 0 0 1 1 0 2 1 0 0 0 0 0 0 0 1 0 0 1 0 2 0 0 0 0 0 0 0 2 0 0 0 2 0 0 0 1 1 0 0 1 0 1 0 0 1 0 0 0 1 0 1 0 1 1 0 0 0 1 0 1 0 0 0 1 2 2 0 1 0 2 2 0 2 1 0 0 0 0 0 1 1 1 0 2 1 1 1 0 1 1 1 1 0 1 1 1 0 0 0 0 2 0 2 1 0 0 1 0 0 2 0 2 1 1 2 1 0 1 1 1 2 0 0 0 0 0 0 1 0 0 2 0 0 2 2 0 1 0 1 1 0 0 1 0 0 0 0 0 0 0 1 1 1 1 1 1 0 1 1 0 1 1 0 0 0 0 0 0 0 0 0 0 1 1 0 1 1 1 0 0 0 0 0 0 2 0 0 1 2 0 2 0 0 1 0 1 0 0 0 0 0 0 0 1 1 1 0 0 1 1 1 1 1 1 1 2 0 2 2 0 1 0 0 1 1 1 0 0 0 0 0 1 1 0 2 2 2 0 1 1 2 1 1 1 2 1 1 1 0 2 2 0 0 1 0 1 0 1 1 0 0 0 0 1 1 0 1 1 1 0 1 0 1 1 0 0 0 2 0 0 1 0 2 0 1 1 1 0 0 1 0 0 2 0 0 1 0 0 0 2 0 0 0 0 2 2 2 2 1 0 0 0 1 1 0 0 2 0 1 2 2 0 2 2 0 1 0 1 2 2 1 1 0 0 0 1 0 0 0 0 0 0 2 1 2 1 0 1 0 2 0 0 2 1 0 0 2 2 1 1 1 1 1 0 0 0 0 0 1 1 1 0 1 0 0 1 1 0 1 1 0 0 1 0 0 0 2 0 1 0 0 0 1 1 0 0 1 0 0 0 1 0 0 0 2 0 0 2 1 1 0 0 0 1 0 2 0 0 0 1 0 0 1 0 0 0 1 1
130 1 0 2 0 2 2 1 0 1 0 1 0 0 0 0 0 0 2 0 1 0 1 2 0 0 0 0 1 1 1 1 2 1 1 1 2 2 0 0 1 0 0 2 0 1 1 0 2 1 0 0 0 0 1 1 0 0 0 0 0 2 1 2 0 0 0 0 0 0 0 1 2 0 2 2 0 1 1 0 1 2 2 2 2 0 0 0 2 2 0 0 1 0 1 2 1 1 1 2 2 2 0 0 2 0 2 2 0 2 1 1 1 2 1 2 1 0 1 0 1 0 1 1 0 1 0 2 2 1 0 0 0 0 0 0 0 0 0 0 0 2 1 0 1 0 0 0 1 1 0 1 1 0 0 0 0 1 0 0 1 1 1 1 0 0 0 1 0 2 1 1 1 1 1 1 2 1 1 1 1 1 0 2 0 0 1 0 0 0 1 0 1 1 1 0 2 0 0 0 0 0 0 2 0 2 2 0 2 0 1 1 1 0 0 0 0 1 2 0 2 1 1 0 0 0 1 0 0 1 1 0 0 0 1 1 1 2 0 0 0 1 2 0 0 2 0 0 2 0 0 0 1 0 0 0 0 0 0 0 0 0 0 0 1 1 1 2 2 0 0 1 0 2 0 0 0 1 1 1 0 2 0 0 1 1 1 1 0 2 0 1 1 2 2 1 1 0 0 0 1 0 0 0 0 0 0 0 0 0 0 2 0 1 1 0 2 1 1 0 1 2 2 1 1 0 1 1 0 1 1 2 0 1 0 0 0 1 1 0 0 0 1 2 0 0 2 0 1 0 0 0 0 2 0 0 0 0 1 0 1 1 2 0 1 0 0 2 2 0 1 1 2 2 2 0 0 0 0 0 2 0 0 0 1 0 0 0 0 0 0 1 1 0 2 0 0 1 0 0 0 0 0 1 1 0 0 1 0 1 0 0 0 0 1 1 1 0 1 0 0 1 1 1 0 2 0 1 0 1 0 1 1 1 0 1 0 0 0 0 1 1 0 0 0 1 0 2 2 1 0 1 0 2 1 0 1 2 0 2 0 0 0 1 0 1 1 2 2 0 1 1 2 1 1 1 1 0 0 0 2 1 0 0 2 0 0 0 0 2 0 2 1 2 1 0 2 0 0 1 0 2 1 1 0 1 1 1 0 0 0 1 0 1 0 2 1 0 1 2 2 1 1 0 0 1 1 0 0 0 2 0 2 1 2 1 0 1 1 0 2 2 1 1 0 0 0 0 2 0 0 0 0 0 2 1 1 1 2 0 2 0 0 1 0 0 0 2 2 0 0 2 0 0 0 0 0 0 0 0 2 0 1 1 1 0 0 0 0 0 0 1 1 1 1 0 0 0 0 1 0 1 0 0 0 1 1 0 0 1 1 0 0 1 0 0 0 0 0 1 0 1 0 0 0 0 2 1 0 0 0 0 0 1 0 0 1 2 2 1 0 1 0 1 2 0 2 0 1 1 0 1 1 2 0 0 0 2 2 1 0 0 2 0 0 1 0 0 1 0 0 0 0 1 1 0 2 1 0 0 1 0 0 2 1 2 1 1 2 1 0 1 0 0 0 0 0 0 1 2 1 1 0 0 2 0 1 1 1 0 0 0 0 2 0 0 0 2 1 1 1 0 0 0 2 0 2 0 1 1 0 0 0 0 0 0 1 0 0 0 0 0 0 0 0 0 0 1 0 0 0 0 0 0 0 0 1 0 2 0 0 0 2 1 0 0 1 0 0 1 0 0 2 0 0 0 0 1 1 1 1 1 0 0 0 2 0 1 0 2 0 1 2 2 0 0 0 0 0 0 0 1 0 0 1 0 1 0 1 2 2 0 1 1 1 2 2 1 2 2 1 2 0 2 2 0 0 1 1 0 0 2 2 0 0 0 0 0 2 0 1 1 1 1 1 1 1 1 0 1 1 1 0 0 1 0 1 0 0 0 2 0 0 0 0 0 2 0 2 1 0 0 0 2 0 1 0 2 1 1 1 1 2 0 0 1 0 0 0 0 2 0 1 1 2 0 2 2 1 0 0 0 1 1 1 1 1 1 0 1 0 0 0 0 1 0 1 0 1 1 0 0 0 1 0 0 1 1 0 0 1 0 1 1 0 1 1 0 0 1 0 0 2 0 0 0 0 0 0 0 2 0 2 0 0 0 0 1 1 1 2 0 0 1 0 0 2 0 1 1 2 0 0 0 0 1 1 0 1 0 0 1 1 2 0 1 1 1 1 2 1 0 0 1 1 0 0 0 0 0 0 0
131 0 1 1 0 0 0 2 1 2 2 0 0 0 0 0 0 0 1 1 1 1 1 2 0 0 0 1 0 0 0 0 2 1 1 1 2 1 0 0 2 2 2 2 0 0 0 0 1 1 0 1 0 1 2 0 1 0 0 1 0 0 0 2 0 0 0 1 0 1 0 2 2 1 1 2 1 2 2 0 2 2 0 0 1 0 0 2 2 2 1 2 2 0 1 1 1 1 1 2 1 2 1 0 2 1 2 1 1 1 0 2 1 2 2 2 1 0 1 0 1 0 0 2 0 0 0 2 2 0 0 0 1 0 0 0 1 1 0 0 1 1 1 0 0 1 0 0 2 2 0 2 1 0 1 0 0 0 0 1 0 0 0 0 1 2 0 1 1 2 0 2 1 1 0 2 1 0 0 1 1 1 0 2 2 2 0 0 0 0 1 0 2 0 2 1 2 0 0 0 0 0 0 1 1 0 2 0 1 0 0 1 2 0 0 1 1 0 2 2 0 0 0 0 0 0 1 0 0 0 0 0 0 0 2 0 0 2 0 0 0 0 2 0 0 2 1 0 1 1 1 0 2 0 0 0 1 0 0 0 0 0 0 0 1 0 0 0 1 1 0 2 0 1 0 0 2 1 1 0 0 2 0 1 0 0 1 0 1 2 1 1 1 2 2 1 2 0 0 0 1 0 1 1 1 0 1 0 0 0 0 1 0 2 2 0 0 0 1 0 2 1 2 2 0 0 1 2 0 0 2 0 0 1 0 0 0 1 1 0 0 0 2 1 0 0 0 0 2 0 0 0 1 2 1 0 1 0 0 1 1 0 2 0 2 0 0 2 2 0 2 2 0 2 0 0 0 1 1 0 1 1 1 1 1 1 1 0 0 0 0 0 0 0 2 0 1 0 0 0 0 0 1 1 2 0 0 0 0 1 1 0 0 0 1 1 1 0 0 0 0 1 0 0 1 1 0 0 2 0 0 1 0 0 0 0 0 0 0 0 1 0 0 1 0 1 0 1 1 0 0 1 0 1 0 0 0 1 1 0 1 0 0 1 0 1 1 2 2 0 2 2 2 2 2 0 2 2 2 0 0 2 2 2 0 0 1 0 0 1 0 1 0 0 0 0 1 0 1 0 0 2 2 1 1 0 1 1 0 0 0 0 0 0 0 2 0 0 1 1 1 2 2 0 0 1 1 1 0 2 1 1 0 0 0 0 0 0 1 1 0 1 0 2 2 0 0 0 2 0 0 0 0 0 2 2 0 0 1 1 0 0 0 1 1 0 0 1 1 1 1 2 0 0 0 0 1 0 0 2 1 0 0 0 0 0 0 1 0 0 0 1 0 0 0 1 0 0 0 0 0 1 0 0 0 0 2 1 2 1 1 0 1 1 0 1 0 0 0 1 1 2 0 0 0 0 2 0 0 0 0 1 0 0 0 1 0 1 2 2 0 0 0 2 2 0 1 0 2 2 2 0 2 1 0 0 0 1 1 0 0 0 2 1 1 1 0 1 1 1 1 0 0 0 1 0 2 1 1 1 0 1 0 1 1 2 0 1 1 1 1 2 1 0 0 0 0 0 0 2 0 0 0 1 1 1 2 1 1 0 1 0 0 1 0 0 1 1 1 1 0 0 0 0 0 0 2 0 1 1 0 1 1 0 1 0 0 0 0 1 0 0 0 1 0 0 2 0 0 1 1 1 0 1 0 1 1 0 1 0 0 0 2 0 1 0 1 0 0 2 2 0 0 0 0 0 0 0 0 0 1 0 1 1 0 1 0 2 0 1 1 0 2 1 0 0 0 1 0 0 1 2 0 1 0 0 0 1 0 1 0 0 2 2 2 1 2 2 2 2 2 0 0 2 2 0 0 2 0 0 0 2 2 0 0 0 1 0 0 0 0 0 1 0 1 0 1 0 0 1 0 1 1 0 0 0 0 0 0 0 2 0 0 0 0 1 1 0 1 2 0 0 1 1 0 1 0 1 1 1 1 1 2 0 0 0 0 0 1 1 0 0 1 2 2 0 2 2 1 0 0 1 1 1 1 1 1 1 1 1 0 0 0 0 0 0 2 2 2 1 0 1 0 1 1 0 0 1 0 0 1 1 0 1 1 1 1 0 0 0 1 1 2 0 0 0 0 0 0 0 2 0 1 0 0 0 1 1 1 2 1 0 0 1 0 0 1 0 0 0 2 0 0 0 0 2 0 0 0 0 0 0 1 2 0 0 1 0 1 2 1 0 0 0 0 1 0 0 0 0 1 0
132 1 1 1 0 1 1 2 0 2 2 0 0 0 0 0 0 0 1 1 2 1 1 2 0 0 0 0 0 1 1 1 1 1 0 0 1 2 0 1 0 0 0 1 0 1 2 0 2 0 0 0 0 1 0 1 0 1 1 1 1 0 1 2 0 0 0 1 0 0 0 2 2 0 2 2 0 0 1 0 0 2 0 0 1 0 1 2 2 2 2 2 2 2 0 1 0 1 1 2 2 2 2 0 2 0 2 1 1 1 0 2 1 1 0 1 0 0 2 0 2 1 1 1 1 0 0 0 1 0 0 0 0 0 1 1 0 0 0 1 2 1 0 0 1 0 0 0 0 0 0 0 0 0 0 0 0 2 0 0 1 1 0 1 1 1 1 0 2 2 0 0 0 1 1 2 1 0 0 0 0 1 1 2 0 0 1 1 1 0 2 0 2 0 2 0 1 0 1 0 0 0 0 2 2 0 2 0 1 0 1 2 2 0 0 1 0 1 2 0 2 1 2 0 0 0 1 0 0 1 1 0 1 1 1 0 0 2 0 0 0 0 2 0 0 1 0 0 2 0 0 0 1 0 1 1 1 1 1 0 1 1 0 0 2 1 0 1 1 1 0 2 0 1 0 0 1 2 1 1 0 2 1 2 0 2 2 1 0 1 1 0 1 2 2 1 2 1 1 1 1 0 0 0 0 0 1 0 0 0 0 2 0 2 2 0 1 1 0 0 1 1 1 1 0 0 0 2 0 1 1 1 1 1 0 0 0 1 1 2 1 1 1 1 1 1 0 0 2 2 2 0 0 1 0 1 2 0 0 2 2 0 1 0 0 1 0 2 2 0 0 0 1 2 1 1 1 1 0 0 1 0 1 1 1 1 1 0 0 1 1 1 0 0 2 0 0 0 1 2 1 2 0 1 2 1 1 1 0 1 1 0 0 0 0 0 0 0 1 0 1 0 0 0 2 2 1 0 0 1 0 1 0 1 2 1 0 0 0 0 1 1 0 1 0 1 1 1 1 1 0 1 0 2 2 2 0 1 1 1 1 0 0 1 0 1 2 2 2 0 2 2 0 2 1 0 0 1 1 1 1 1 1 1 2 2 0 0 1 1 1 2 0 2 0 0 1 0 2 0 0 2 0 2 0 2 2 2 0 0 0 1 0 1 0 1 1 1 0 1 1 2 1 0 0 1 1 0 1 1 1 1 1 1 2 0 1 0 0 2 1 0 0 0 0 0 0 2 0 2 1 0 0 0 2 1 0 0 0 0 0 1 0 0 0 1 1 1 1 0 0 1 1 0 1 1 1 2 0 2 2 0 2 2 2 0 0 1 1 0 0 0 2 1 0 2 0 0 0 0 0 1 1 0 1 2 0 0 1 0 1 0 0 1 2 1 0 0 0 0 0 0 0 1 0 0 1 2 0 0 1 1 1 1 0 0 0 0 2 0 0 1 0 1 1 0 2 0 1 1 0 1 2 0 0 0 0 1 1 0 0 0 1 1 1 1 0 1 1 0 0 0 0 0 0 2 0 1 1 1 0 1 0 2 0 1 2 0 1 0 2 0 0 0 0 0 1 0 0 1 0 0 0 1 0 0 0 2 1 0 1 0 0 2 0 0 1 1 1 1 0 0 1 0 1 2 0 0 0 0 0 0 1 0 2 2 1 0 0 2 1 1 0 0 0 0 1 0 0 0 0 0 1 0 0 0 0 0 1 0 0 0 2 1 0 0 1 1 0 1 0 1 1 1 1 0 0 0 1 1 1 1 0 0 1 1 1 2 0 2 0 0 2 0 0 0 0 2 1 0 1 1 0 0 0 0 2 0 0 2 1 1 0 0 0 2 1 0 2 2 1 2 0 2 2 0 0 2 0 0 1 2 1 0 0 0 0 0 0 0 0 0 1 1 1 1 1 0 0 0 0 2 0 0 0 0 0 0 0 0 1 0 0 0 0 0 2 0 2 0 1 0 1 0 0 1 0 2 0 1 1 1 2 0 0 0 0 0 1 0 1 0 1 1 0 0 0 2 0 1 0 1 1 1 0 1 0 2 1 2 1 0 0 0 0 1 1 2 2 1 0 1 0 0 0 0 1 0 0 0 2 2 0 1 1 0 0 0 0 0 0 0 1 1 1 0 1 1 0 2 2 0 0 2 2 0 2 0 0 2 0 2 1 0 0 1 0 0 1 1 1 0 0 0 0 1 0 0 2 0 0 1 0 1 0 0 1 0 0 2 0 0 1 0 1 0 0 2 2 0 2 0
133 1 1 2 0 0 0 1 0 0 0 1 0 1 0 0 1 0 0 2 0 0 0 2 0 1 1 0 0 1 1 0 0 0 2 1 2 1 0 0 2 1 1 1 1 1 0 0 1 1 0 1 0 1 0 1 0 0 0 0 0 0 0 2 0 0 0 0 1 1 0 1 1 0 2 1 0 2 2 0 2 2 1 1 2 0 0 0 1 1 0 0 2 0 0 0 0 2 2 2 1 2 0 0 2 2 2 0 2 1 0 2 1 2 1 2 1 0 2 0 1 1 1 1 0 1 0 0 0 0 0 0 0 0 1 0 0 1 0 1 1 1 0 1 0 0 0 0 0 0 0 2 0 0 0 0 0 1 0 0 1 1 1 0 1 2 1 1 1 2 0 0 0 2 1 1 2 0 1 1 1 2 0 1 0 0 0 2 1 0 2 0 2 0 2 0 0 0 0 0 0 0 1 1 1 0 2 0 2 0 0 0 2 0 0 1 1 1 1 2 0 0 0 0 0 0 0 0 0 0 0 1 1 1 0 0 0 2 0 0 0 0 2 0 1 2 1 0 2 0 0 1 0 0 1 1 2 1 1 1 0 1 1 0 0 0 0 0 2 0 0 1 1 0 0 0 1 2 1 0 1 1 2 2 0 1 2 0 2 2 2 1 0 2 0 1 0 0 0 1 2 1 1 1 1 0 1 0 1 1 0 2 0 1 1 0 1 1 0 1 0 1 1 0 1 0 1 1 1 1 0 2 0 0 0 0 0 2 0 1 1 1 2 2 0 1 0 0 1 1 1 0 0 2 0 0 0 1 0 0 0 0 1 0 0 0 0 2 2 0 0 0 0 1 1 1 0 1 1 1 0 0 0 0 0 0 0 0 0 0 0 0 0 0 2 0 0 1 1 0 0 0 0 2 2 0 0 1 0 1 1 0 0 0 0 2 0 1 0 0 0 2 0 1 1 1 0 1 0 0 1 0 0 0 1 1 0 2 0 0 1 0 0 1 0 1 0 1 1 0 0 0 0 1 0 0 0 1 1 1 1 0 1 0 1 1 0 2 2 0 1 1 2 0 1 1 0 1 1 0 1 2 0 0 2 0 0 0 2 1 1 2 0 1 0 0 2 0 1 0 1 2 2 0 0 1 2 1 0 0 0 0 0 0 1 0 0 1 1 2 2 2 0 0 0 1 0 1 0 2 1 1 1 0 1 1 1 1 1 1 1 1 0 0 0 0 0 0 2 0 0 0 0 0 2 2 1 0 1 1 0 0 1 0 0 1 1 0 0 0 1 1 1 0 1 0 0 0 0 0 2 0 1 1 0 1 0 0 0 0 0 1 1 0 0 0 0 1 0 1 1 1 0 0 0 1 1 0 1 2 1 0 2 2 0 1 0 0 1 0 1 1 0 0 0 0 2 1 0 0 0 2 2 1 0 1 0 1 2 2 1 1 1 2 2 0 1 0 0 0 0 2 1 1 0 0 0 2 2 0 0 0 1 0 0 0 0 1 1 1 1 0 0 0 1 1 1 1 2 2 1 1 0 1 1 1 0 1 1 1 0 1 0 2 1 0 0 0 0 2 0 1 0 0 1 0 1 1 2 1 0 0 0 1 0 0 0 1 2 1 0 0 0 0 1 2 0 0 1 1 1 2 0 0 0 0 0 0 0 1 0 0 0 0 0 0 1 0 0 1 1 1 0 0 0 0 0 0 2 0 0 0 2 1 0 1 0 1 0 1 1 0 0 1 1 0 0 0 1 1 0 0 0 0 0 1 0 1 1 2 0 2 2 0 1 0 0 1 0 0 1 2 0 0 0 0 1 0 0 2 1 0 0 0 0 2 0 0 2 1 1 2 0 1 1 0 0 1 0 1 0 1 2 0 0 2 2 0 1 0 0 1 1 1 1 1 1 1 0 0 0 1 0 0 0 0 0 0 0 0 2 0 1 0 1 0 1 0 2 1 1 0 1 1 0 2 0 0 1 1 2 2 1 0 0 0 1 1 1 0 1 0 0 1 1 0 1 2 0 0 0 2 1 0 1 1 0 2 0 0 1 0 0 0 2 2 2 2 2 1 0 1 0 1 1 0 2 0 0 0 2 2 0 2 0 0 0 1 0 0 0 0 2 0 0 0 1 1 0 2 2 0 1 1 0 0 1 1 1 1 2 0 0 0 1 1 1 1 2 1 1 0 0 0 0 2 0 0 2 0 0 2 0 0 0 0 0 0 0 2 0 0 0 0 2 0 0 0 0 0 2 0
134 0 2 1 0 0 0 2 0 0 0 0 0 1 1 1 0 0 1 1 1 0 0 1 0 0 0 0 0 0 1 0 0 0 0 0 2 1 0 0 1 1 0 1 0 0 1 0 1 1 0 0 1 1 0 1 1 0 0 0 1 2 0 0 0 0 0 0 0 0 0 2 2 0 1 2 1 1 1 0 0 2 0 0 2 0 0 1 2 2 0 1 2 0 0 1 0 0 0 2 2 2 0 0 2 0 2 2 0 2 0 1 1 2 1 2 1 0 2 1 0 0 1 1 0 1 1 2 2 1 0 0 0 0 1 0 0 1 0 2 1 1 0 0 1 0 0 0 0 0 1 0 0 0 0 0 0 0 0 0 1 1 0 0 2 2 0 1 0 1 0 1 1 2 2 1 2 0 0 0 0 1 0 1 1 1 0 1 0 0 0 0 0 0 0 0 0 0 0 0 0 0 0 1 1 0 2 0 1 0 0 1 1 0 1 0 0 1 2 1 1 0 1 0 0 0 0 0 0 2 0 0 0 0 2 0 0 2 1 1 0 0 2 0 0 2 0 0 1 1 1 1 0 0 0 0 1 0 0 0 0 0 0 0 1 0 0 0 2 2 0 2 0 0 0 0 0 2 2 1 0 2 1 2 0 1 1 1 0 2 0 0 0 2 2 0 2 0 0 0 0 0 0 0 0 0 0 1 2 0 2 1 0 2 2 0 1 0 0 0 1 1 2 1 1 0 1 2 1 1 0 2 0 1 0 0 0 2 0 2 1 1 2 2 0 1 0 0 1 0 0 0 0 1 0 1 1 1 1 0 1 1 1 0 1 0 0 2 2 0 0 0 0 2 0 0 0 2 1 0 0 2 0 1 1 0 0 0 0 0 0 0 0 0 1 1 0 1 0 0 0 0 0 0 0 0 1 0 0 2 0 0 0 0 1 2 0 0 0 0 0 1 0 0 1 2 2 0 1 0 1 0 1 1 1 1 0 1 0 0 1 1 0 1 1 2 0 1 1 1 0 0 0 2 1 1 0 2 0 1 0 0 0 1 0 1 1 2 2 0 1 1 1 2 0 0 0 0 0 0 2 2 2 2 2 2 0 0 2 0 2 2 0 2 2 0 2 0 1 1 0 2 1 1 0 1 1 1 0 0 0 0 0 0 0 1 0 0 2 2 2 2 2 0 0 1 1 0 0 1 1 1 0 0 0 0 1 1 0 1 0 0 0 1 1 1 0 1 1 2 1 1 1 1 2 1 0 1 2 0 2 0 1 0 0 0 0 1 1 0 1 1 1 0 0 0 1 2 0 2 2 1 0 0 0 0 0 0 1 0 0 1 1 0 1 0 0 0 0 1 1 1 1 0 0 2 2 0 1 1 2 0 0 0 2 0 0 0 0 0 1 2 0 1 0 0 1 1 0 0 0 1 0 0 0 1 0 0 1 1 0 1 0 1 1 0 2 0 1 1 0 2 1 1 0 0 0 2 2 0 0 0 0 1 1 1 0 0 2 0 0 0 0 0 1 1 1 0 0 0 1 1 0 1 0 2 1 0 0 1 1 1 0 1 2 0 0 0 1 1 0 1 0 1 1 0 0 2 2 1 1 1 0 1 0 0 0 1 1 1 0 0 2 0 0 0 2 0 0 0 0 1 0 0 0 0 0 0 0 1 1 1 0 1 0 0 1 1 0 1 1 1 0 1 0 0 0 1 2 0 0 1 2 0 1 0 0 0 1 2 0 0 0 1 1 0 0 1 0 1 0 0 0 0 0 2 0 2 1 2 0 1 2 0 0 0 0 1 0 1 2 2 0 0 0 0 1 0 0 2 2 0 2 2 2 1 2 0 1 0 0 1 0 2 2 0 0 1 0 0 0 1 1 0 0 1 0 0 1 0 0 0 1 1 1 1 1 0 0 0 0 2 0 0 0 1 0 0 0 0 1 0 0 0 0 1 2 0 1 2 1 0 1 1 0 0 0 1 0 0 1 1 2 0 0 0 0 1 0 0 2 0 2 1 2 1 1 1 0 0 0 2 2 2 2 2 0 2 0 0 0 0 0 0 1 1 2 1 2 2 0 0 1 1 0 0 1 1 0 1 2 2 0 1 0 0 0 1 1 0 0 1 1 2 2 0 1 0 1 1 2 0 0 2 1 0 2 1 1 1 2 0 0 0 1 1 1 0 2 2 1 0 0 0 0 0 0 1 1 1 1 1 1 1 0 1 2 0 0 0 0 0 0 1 1 0 0 0 0 0 1 0
135 0 2 1 0 0 0 1 0 0 0 0 0 1 0 1 0 0 1 1 1 0 0 1 0 0 0 0 0 0 1 1 1 1 0 0 2 1 0 0 2 2 0 1 0 1 0 0 0 0 0 1 0 0 0 1 0 0 0 0 0 1 0 1 0 2 2 1 0 0 0 1 2 0 1 2 0 2 2 0 2 2 0 0 1 0 0 1 2 2 1 1 0 0 0 0 0 0 0 0 2 1 0 0 2 0 2 2 0 2 0 1 1 1 0 2 0 0 0 0 2 0 1 1 0 1 0 1 2 0 1 1 0 0 0 0 0 1 0 1 1 2 0 0 1 0 0 0 1 1 0 1 0 0 0 0 0 0 0 0 0 0 1 0 1 2 0 1 0 1 0 1 0 1 1 2 1 0 0 2 1 2 0 2 0 0 0 0 0 0 1 1 1 1 0 0 2 0 0 0 0 0 0 1 1 0 2 0 1 0 0 0 1 0 0 0 0 1 2 0 2 1 0 0 0 0 2 0 0 1 1 1 0 0 2 0 0 2 0 0 0 0 1 0 0 0 0 0 2 0 0 0 0 1 0 0 2 1 1 1 0 1 0 0 0 0 2 2 2 0 0 2 0 0 0 0 0 1 1 1 0 2 0 1 0 1 1 1 2 2 2 1 1 1 1 1 2 0 0 0 0 0 2 2 2 0 1 0 0 0 0 0 0 1 1 0 1 0 0 0 1 1 0 1 0 0 1 2 1 2 2 0 0 0 0 0 0 0 2 0 0 0 1 2 0 0 1 0 1 1 1 0 0 1 0 1 1 1 0 2 2 0 1 0 1 1 0 2 2 0 1 1 1 2 0 0 0 1 0 0 0 0 1 1 1 0 1 0 0 0 0 0 1 0 2 0 1 0 0 0 0 0 0 2 2 0 0 0 1 1 1 1 0 0 0 2 0 0 0 1 1 1 0 0 1 2 1 1 0 1 1 0 0 1 1 1 0 1 0 1 2 0 0 0 0 1 0 1 1 0 1 0 0 0 0 0 0 1 2 0 1 0 0 0 0 0 0 1 1 1 0 0 1 2 0 0 0 0 0 2 1 2 1 1 2 1 0 0 1 1 1 2 0 2 2 0 2 0 1 1 0 2 1 1 0 1 2 1 0 0 0 0 0 0 0 1 0 0 0 0 0 2 0 0 0 1 0 0 1 1 1 1 0 0 0 0 1 1 0 0 1 1 0 2 0 0 0 0 2 1 0 0 1 0 2 1 1 0 1 0 1 0 0 0 0 1 1 0 0 0 1 1 1 0 0 0 0 1 0 2 1 0 1 0 1 0 0 0 2 2 1 0 1 0 1 0 0 1 0 0 0 1 0 0 1 2 1 2 2 2 1 0 1 1 1 1 1 0 0 1 1 2 0 2 0 0 2 1 0 0 1 1 0 0 0 0 0 1 1 1 1 0 0 0 1 0 2 0 0 0 1 1 1 1 0 0 0 0 0 0 0 0 2 2 2 2 1 1 0 0 0 1 0 0 1 1 1 1 1 1 0 0 2 2 0 2 0 1 1 2 0 2 0 1 0 0 0 0 0 1 0 2 0 1 1 0 1 2 2 1 0 0 0 1 0 0 0 0 0 0 0 0 0 1 1 1 2 0 0 0 0 1 0 1 1 1 1 0 0 0 0 0 1 0 0 1 1 1 0 1 1 1 0 0 0 1 1 1 2 1 1 0 2 0 0 0 2 0 0 2 2 0 0 0 0 0 0 1 1 1 1 1 0 0 1 1 1 1 0 2 0 1 2 0 0 0 0 0 0 0 0 2 0 0 0 1 1 1 1 1 1 0 0 0 0 2 1 0 1 1 1 1 0 2 1 0 0 2 0 0 0 2 2 1 0 1 0 0 1 0 0 0 0 0 0 0 0 0 0 0 0 2 0 0 0 0 0 1 0 0 0 0 0 0 0 0 1 1 1 1 1 0 1 1 0 0 0 0 1 1 2 2 2 0 0 0 0 0 0 0 1 0 1 2 2 0 2 2 0 1 0 1 2 2 1 1 0 0 0 1 0 0 1 1 1 1 2 1 2 1 0 1 0 1 0 0 1 1 1 1 2 2 0 1 0 0 0 1 0 0 0 0 1 1 1 0 1 1 1 1 2 0 1 1 0 0 1 1 1 0 1 0 0 0 2 1 2 1 1 1 2 0 0 0 1 1 0 0 1 0 0 1 1 1 0 0 1 1 0 2 0 0 0 1 0 0 0 0 0 0 2 1
136 0 1 1 0 1 1 2 0 2 2 0 0 0 0 0 0 0 1 1 0 0 1 1 1 1 1 0 1 2 0 0 2 1 0 1 2 1 0 0 2 2 0 0 0 0 0 0 2 0 0 1 1 1 0 2 0 0 0 0 1 0 0 1 0 0 1 0 0 0 0 1 2 0 1 2 0 2 2 2 0 2 1 1 1 0 0 0 1 1 0 0 0 0 1 1 1 1 1 2 2 2 2 0 2 0 2 2 0 2 2 2 0 0 0 0 0 1 1 0 0 0 1 1 0 1 0 1 2 0 0 0 0 0 1 1 0 1 0 1 1 2 0 0 0 1 1 0 1 1 0 1 0 0 1 0 0 2 0 0 0 0 0 1 2 2 0 1 0 0 0 2 0 1 0 1 1 1 0 0 0 1 0 2 1 1 1 0 0 0 0 0 2 1 1 1 1 0 1 0 0 0 0 1 1 0 1 0 1 0 0 1 2 0 0 1 1 0 1 1 1 1 0 0 0 0 0 0 0 0 0 0 0 0 2 0 0 1 0 0 0 1 2 0 0 2 0 0 2 0 0 0 1 0 0 0 1 0 0 0 0 0 0 0 1 0 1 1 1 1 0 2 1 1 0 1 0 2 0 0 1 1 1 2 0 1 2 1 1 2 1 1 0 2 2 1 2 1 0 0 1 0 0 0 0 0 0 0 1 0 1 1 0 2 2 1 1 0 1 1 1 2 0 1 1 0 1 0 0 0 2 1 0 1 0 0 0 1 1 0 0 0 0 1 1 1 0 0 1 1 1 0 0 2 0 0 1 1 0 1 1 0 0 0 0 0 0 2 2 0 1 1 1 2 1 0 0 2 1 0 0 0 2 2 2 1 1 1 1 0 0 0 1 0 2 0 1 0 1 1 1 1 0 1 1 0 1 0 0 1 1 0 1 1 0 2 1 0 0 0 0 0 0 0 2 2 2 2 0 2 0 0 0 1 1 0 0 0 0 0 1 0 0 0 1 2 0 1 1 2 0 0 0 2 2 1 1 1 1 0 2 0 1 0 0 0 0 1 1 1 2 0 2 1 0 0 0 0 0 1 1 2 1 1 1 0 0 0 2 1 1 2 0 1 0 0 2 1 1 1 1 1 1 1 0 1 1 0 0 0 0 0 0 0 1 1 0 1 0 2 2 2 2 1 1 0 0 1 0 2 1 1 2 1 1 0 1 2 0 1 0 1 0 1 1 0 0 1 1 2 1 0 1 1 2 1 0 0 1 0 1 0 1 0 1 1 1 0 0 1 1 0 0 0 0 0 0 0 0 1 1 0 2 2 2 0 0 0 0 0 0 0 0 1 1 1 1 0 0 1 0 1 0 1 0 2 1 1 1 1 1 0 0 1 0 0 0 0 1 0 1 1 0 0 0 0 2 1 0 0 0 1 0 0 0 0 0 2 1 1 0 0 0 0 2 0 2 1 0 0 0 2 0 1 0 0 0 1 1 0 0 0 1 1 1 2 2 1 1 1 1 0 0 1 0 0 2 0 1 1 0 2 0 2 0 1 2 0 1 0 1 0 0 0 0 0 0 0 0 0 0 0 0 0 2 0 0 1 1 0 1 0 1 1 0 1 1 1 2 2 0 0 0 0 0 2 0 1 0 0 0 1 1 0 0 0 1 0 0 0 0 0 0 0 0 1 1 1 0 0 0 0 0 0 0 0 1 0 0 0 0 0 2 0 0 0 1 0 1 2 0 0 0 1 1 0 0 1 1 1 1 1 1 2 1 1 1 1 0 1 0 1 2 0 0 0 0 1 0 0 0 1 0 0 1 1 2 0 1 2 2 0 0 0 0 2 1 0 2 2 2 2 0 1 1 0 0 1 0 0 1 2 1 0 0 0 0 0 1 1 0 1 1 0 1 0 1 0 0 0 0 2 0 0 1 0 1 2 0 0 1 0 0 0 0 0 1 0 1 1 0 0 1 1 0 1 0 1 1 2 2 2 1 0 0 0 1 1 0 0 2 0 0 2 2 0 2 1 0 1 0 0 1 1 2 2 0 2 0 0 0 0 0 0 1 2 1 2 2 2 0 2 0 0 0 1 1 2 0 0 2 2 0 1 1 2 1 1 1 0 0 1 0 0 0 1 1 1 0 1 2 0 0 2 2 0 2 0 0 1 1 1 0 0 1 1 1 0 1 1 0 0 1 0 0 1 0 0 1 0 0 1 1 2 0 1 1 0 0 2 0 0 0 2 1 0 0 0 0 0 0 0
137 1 0 2 0 1 1 1 0 1 0 1 1 0 0 0 0 0 2 0 1 1 0 1 0 1 1 0 0 0 1 1 2 1 0 0 2 2 0 0 0 0 0 0 0 0 0 0 0 2 0 1 1 1 0 0 0 0 0 0 1 1 0 1 0 0 0 1 0 0 0 0 2 0 2 2 0 1 1 1 1 2 0 0 0 0 0 0 1 1 0 0 1 0 1 1 1 1 1 2 1 1 1 0 2 0 2 1 1 1 1 2 0 2 0 2 0 1 1 0 1 0 1 1 1 0 0 1 1 1 0 1 0 0 0 0 0 0 1 0 2 1 1 0 0 0 0 0 0 0 0 1 0 0 1 0 0 1 0 0 0 0 1 0 0 1 0 1 1 2 0 0 0 2 0 1 1 0 0 0 0 0 1 2 0 0 1 2 0 1 0 1 1 0 2 0 0 0 0 0 0 1 0 2 2 1 2 0 2 0 0 0 1 0 0 0 0 0 2 0 2 0 1 0 0 0 0 0 0 2 0 0 0 1 2 0 0 2 0 0 0 0 1 0 0 2 0 0 1 0 0 2 1 0 0 0 2 0 0 0 1 1 0 0 1 0 0 1 2 1 1 1 0 1 0 0 0 1 2 2 0 2 1 1 0 0 1 0 1 2 1 1 2 2 2 2 0 0 0 0 2 1 0 0 0 0 0 0 0 0 0 1 0 2 2 0 1 0 1 0 1 2 2 2 0 0 0 1 1 1 2 0 1 2 0 0 0 1 0 2 0 1 2 2 0 1 0 0 2 1 2 0 2 2 1 0 1 2 0 0 0 0 0 0 0 1 0 2 2 1 1 1 2 1 1 1 0 2 1 0 0 2 2 2 2 1 1 0 0 0 0 2 0 0 1 1 0 1 1 1 0 2 0 1 2 1 1 0 0 2 0 0 0 0 1 2 1 1 0 0 0 2 0 2 0 0 0 0 0 1 1 0 0 1 1 1 0 1 1 1 2 0 1 1 1 2 1 2 2 0 0 0 0 2 1 0 1 2 1 1 1 0 0 0 0 0 0 1 1 1 1 0 2 0 0 2 0 0 0 1 1 1 1 1 1 1 0 0 0 1 0 1 0 2 0 0 1 1 1 1 0 2 2 1 0 1 1 1 0 0 0 1 0 0 0 0 0 1 0 2 2 2 2 1 1 0 0 2 0 2 0 2 0 0 0 0 0 0 0 1 0 2 0 0 0 0 0 1 1 1 0 0 1 0 2 1 1 0 1 0 1 0 2 0 2 0 0 0 0 1 0 1 1 0 1 1 2 2 0 2 2 0 2 0 2 0 1 1 0 0 1 1 1 0 1 0 0 2 0 2 1 0 0 1 0 2 0 0 1 1 0 0 1 0 0 0 1 0 0 0 1 1 0 1 0 1 1 1 0 0 0 2 0 1 0 0 0 0 2 1 0 1 0 0 1 0 2 0 1 1 0 2 1 0 0 0 0 1 1 0 0 0 1 2 2 2 1 1 0 1 1 1 1 0 1 0 1 0 0 0 1 1 0 2 0 1 1 1 1 1 1 1 0 1 1 0 0 0 1 1 1 0 0 1 1 0 0 2 1 0 1 0 0 2 0 0 1 1 1 1 0 0 0 0 1 2 0 0 1 0 0 1 0 0 0 0 1 0 0 2 0 0 0 0 0 1 1 0 0 0 0 0 0 1 0 1 0 0 1 0 0 1 2 1 1 0 0 1 0 0 0 1 0 0 0 0 0 1 0 0 0 0 1 1 1 0 1 2 0 2 0 0 2 1 0 0 0 0 0 0 1 2 0 0 0 0 0 0 0 2 1 0 2 2 2 0 2 0 2 1 1 2 0 2 2 0 0 2 0 0 2 2 1 1 0 0 0 0 1 0 1 1 0 0 0 0 0 0 0 0 0 2 0 1 1 0 1 0 2 0 2 0 0 0 0 1 0 0 1 0 0 0 1 1 0 0 0 1 1 1 1 2 2 0 0 1 0 0 1 0 1 0 1 1 2 0 2 2 0 0 0 2 2 2 1 1 1 2 0 0 0 0 1 1 1 1 2 1 2 1 0 1 0 0 1 0 1 1 0 0 2 1 0 0 1 1 1 0 0 0 0 0 2 1 1 1 2 0 0 0 2 0 1 1 1 0 1 1 1 1 1 0 0 0 0 0 0 0 0 0 0 0 0 0 1 1 0 0 2 0 0 1 0 0 0 0 1 0 1 2 0 0 1 0 1 0 1 0 0 0 1 0
138 1 0 2 0 0 0 2 0 2 2 0 1 1 1 1 0 0 0 2 0 0 0 2 0 0 0 0 0 1 1 0 2 1 1 0 1 2 1 0 1 1 0 1 0 0 0 0 2 2 0 1 1 1 0 0 2 0 1 0 1 1 0 2 1 1 1 0 0 0 0 2 2 0 1 2 1 0 0 0 0 2 0 0 0 0 0 1 2 2 1 1 1 0 1 1 1 1 1 1 0 2 0 1 2 1 1 1 0 2 0 1 0 1 0 1 0 0 0 0 2 1 1 1 0 1 0 0 0 0 0 0 0 0 1 0 0 0 0 2 0 2 0 0 1 0 0 0 1 1 0 2 1 0 0 1 1 0 0 1 1 0 0 0 1 2 1 1 1 2 0 0 0 1 0 1 1 0 1 1 1 1 0 1 0 0 1 2 0 0 2 1 2 0 2 0 1 0 0 0 0 0 0 1 1 0 2 0 1 0 1 1 1 0 0 1 1 1 2 0 2 1 1 0 0 1 1 1 0 2 0 1 0 0 2 0 0 2 0 0 0 1 0 0 0 2 2 0 2 0 0 1 2 0 0 0 1 0 0 0 1 1 0 1 1 0 1 0 2 0 1 1 1 0 0 0 1 2 2 1 0 0 1 1 1 1 2 2 0 2 1 0 1 1 2 1 1 2 0 2 2 0 1 1 1 0 0 0 1 0 1 0 0 0 0 0 1 0 0 2 0 2 2 1 2 0 2 1 1 1 1 1 1 2 0 0 0 2 0 0 0 0 2 2 0 1 0 0 2 1 1 0 0 0 0 2 0 0 1 1 2 1 1 0 1 1 0 2 2 0 1 1 0 2 1 0 0 1 1 0 1 1 0 0 1 0 0 0 0 0 0 0 1 0 2 0 1 0 0 0 0 0 0 2 2 0 0 0 0 1 1 0 0 1 0 0 0 1 0 0 0 1 2 0 2 2 2 0 0 0 0 0 0 0 0 0 0 1 0 0 2 0 0 1 0 1 0 1 1 0 0 1 0 1 1 0 1 0 0 0 2 0 0 0 0 1 1 2 2 0 0 0 1 2 0 0 0 0 0 0 1 1 1 1 1 0 0 0 1 0 1 1 0 1 0 0 1 0 1 1 0 2 1 1 0 1 2 0 0 0 0 0 0 1 1 1 1 0 1 0 0 2 1 0 0 0 0 1 0 1 1 1 1 1 1 0 0 2 0 2 0 2 0 1 0 0 0 0 2 1 0 0 0 0 1 0 0 1 0 1 0 0 1 0 1 0 0 0 0 0 2 2 0 0 0 0 0 0 0 0 2 0 1 2 1 1 0 0 0 0 0 2 0 0 1 0 0 0 0 0 0 2 1 0 1 1 0 1 1 2 1 0 0 1 0 0 0 0 0 1 1 1 0 0 0 1 1 0 0 0 0 0 0 0 0 1 0 1 2 2 1 0 0 1 2 1 2 0 1 1 0 1 0 0 0 0 0 2 2 1 1 1 1 2 2 2 0 0 1 1 1 0 0 0 1 1 1 0 1 1 1 1 1 2 0 2 1 0 1 0 1 0 1 0 0 0 0 0 1 2 0 1 0 1 1 0 0 2 2 1 1 0 0 1 1 1 0 0 0 0 0 0 0 0 2 1 1 0 0 0 0 1 0 0 0 0 0 0 0 2 2 2 0 0 0 1 1 0 0 0 0 0 0 1 0 0 1 2 2 2 1 2 2 0 1 0 0 1 0 0 0 0 1 2 2 0 0 0 1 1 1 1 2 1 0 1 0 2 1 1 1 1 2 1 0 0 0 1 0 0 1 2 1 0 0 1 0 0 0 2 2 1 2 2 2 2 2 1 2 1 1 2 0 2 1 0 0 1 0 0 0 2 1 0 0 0 0 0 1 0 0 1 1 0 1 0 0 0 0 0 0 2 0 0 0 1 0 0 1 0 1 0 0 0 0 1 2 0 1 1 1 0 1 1 0 0 0 1 0 1 2 2 2 0 0 0 0 1 0 0 1 0 2 1 1 0 1 2 0 0 0 1 1 1 1 2 0 2 0 1 1 0 1 1 2 2 0 0 1 0 0 2 0 1 1 0 1 1 0 0 2 2 0 1 0 1 0 0 0 0 0 1 2 0 0 1 1 1 0 1 2 0 0 2 2 0 2 0 0 2 0 2 1 0 1 1 1 0 0 0 0 0 0 0 0 0 0 0 1 1 0 2 0 2 0 0 1 1 1 1 1 1 1 0 1 0 0 1 1 0 1 1
139 1 2 0 0 0 0 2 0 2 0 0 0 1 0 0 1 0 0 1 1 1 0 2 0 0 0 0 0 1 1 0 1 1 1 1 1 1 0 0 2 1 1 1 0 1 0 0 1 1 1 1 0 0 1 1 1 0 0 0 1 0 0 1 1 1 1 0 0 0 0 1 2 0 1 2 1 2 2 1 1 2 0 0 0 0 0 0 2 2 0 0 0 0 1 2 0 1 1 2 1 1 0 0 2 1 1 2 0 2 1 2 0 1 0 1 0 0 0 0 2 0 1 2 0 0 0 1 2 0 0 0 0 0 0 0 0 0 1 0 0 2 2 0 1 0 0 0 1 1 0 0 0 0 0 2 0 1 0 1 2 2 0 1 0 1 0 1 1 2 0 0 1 0 0 2 0 1 0 0 0 1 0 0 0 0 0 0 0 0 1 0 2 1 2 0 2 0 0 0 0 0 1 1 1 0 1 0 2 0 0 1 1 0 1 0 0 0 2 0 2 1 0 0 0 0 0 0 0 0 0 0 1 1 1 1 1 2 0 0 0 0 2 0 0 1 0 0 2 0 0 0 2 0 0 0 0 1 1 0 0 0 0 0 1 0 0 1 1 0 0 1 0 1 0 0 0 2 2 0 0 2 0 1 0 0 0 1 1 1 1 1 1 2 1 1 2 0 0 0 1 0 2 2 2 0 1 0 0 0 0 1 0 1 1 0 2 1 0 1 0 2 2 1 1 0 2 2 0 0 2 1 0 1 0 0 0 2 0 0 0 0 1 2 2 1 1 0 2 2 2 0 0 1 0 1 1 1 0 1 1 0 1 0 0 0 0 2 2 0 0 0 1 2 1 0 0 1 0 0 0 1 0 0 1 0 0 0 0 1 1 2 1 1 2 0 2 1 1 1 1 1 0 1 1 0 1 2 0 1 1 0 0 1 1 1 0 1 0 1 1 1 1 0 1 2 1 1 0 1 1 0 0 0 1 1 1 0 0 0 2 0 0 2 0 2 1 2 2 0 0 1 0 1 0 0 0 1 1 1 1 0 0 0 0 0 0 2 2 0 0 0 1 1 2 0 1 0 0 1 1 1 1 1 1 0 0 0 0 1 0 1 0 0 0 0 1 0 2 0 1 2 2 0 0 1 2 1 0 0 0 0 0 0 1 1 0 0 1 2 2 2 2 0 1 2 0 0 1 2 0 1 0 0 0 0 1 0 1 2 0 2 0 1 1 1 1 1 1 2 0 0 0 0 2 2 0 0 1 1 1 0 1 2 0 0 0 2 2 0 0 0 1 1 2 1 2 1 0 2 2 0 1 1 1 0 0 0 2 1 1 1 2 0 0 2 0 1 0 0 0 1 0 1 0 2 1 0 0 1 0 0 0 0 1 0 1 0 1 0 0 1 0 0 0 0 0 0 0 0 0 2 0 0 0 1 0 0 1 1 1 0 0 1 1 0 2 0 1 1 0 2 1 0 1 1 0 2 1 0 0 0 1 1 1 2 0 0 1 0 0 1 0 0 0 0 2 1 0 0 1 0 0 0 0 0 1 2 2 0 1 0 0 1 2 0 0 1 1 2 1 1 0 0 2 0 1 0 1 1 0 0 0 1 1 1 0 0 0 0 0 0 0 0 1 1 1 0 0 0 0 1 0 0 1 0 0 0 0 2 1 1 0 0 0 0 1 0 0 0 0 0 0 0 0 0 0 0 2 0 0 1 2 0 1 0 1 0 0 2 1 0 0 0 0 1 0 1 1 1 1 1 0 0 0 2 0 2 0 2 0 1 2 1 0 0 0 0 0 1 1 1 0 0 0 0 1 0 1 2 2 0 0 0 0 2 2 1 2 2 1 2 0 2 2 0 0 1 0 0 0 1 2 1 0 0 0 0 1 0 1 1 1 0 1 0 1 0 0 1 0 1 0 0 1 0 1 1 0 0 2 0 1 0 1 0 0 0 1 0 1 0 1 1 0 0 0 1 1 1 2 2 1 0 0 0 1 0 1 0 1 0 1 1 2 0 2 2 0 1 0 1 1 1 2 2 0 2 1 1 0 0 0 0 1 1 1 1 2 1 0 1 1 1 1 0 0 1 0 0 1 0 0 1 0 0 0 0 0 0 0 0 2 0 0 1 1 0 0 0 2 0 1 1 0 0 1 1 1 0 1 0 0 0 1 1 1 0 1 0 0 0 0 0 0 2 0 0 2 0 0 2 1 1 0 1 2 0 0 2 0 0 0 0 0 0 0 0 1 0 2 0
140 0 1 2 0 0 0 2 0 1 1 0 0 0 0 0 0 0 2 0 1 0 1 2 0 0 0 0 0 0 2 0 0 0 2 1 2 1 0 0 2 2 0 0 0 0 1 0 1 1 0 0 0 1 1 1 1 1 1 0 2 0 0 2 0 0 0 1 0 0 0 2 2 1 2 2 0 0 1 0 0 1 0 0 1 0 0 1 1 2 1 1 1 1 1 1 1 0 0 1 1 2 1 0 2 0 2 2 0 2 1 2 1 1 2 2 2 0 0 0 1 0 2 0 0 2 0 1 1 0 0 0 0 0 1 0 1 0 0 0 0 2 0 0 1 0 0 0 0 0 0 0 0 0 1 0 0 2 0 0 0 0 0 0 1 1 1 2 0 1 0 1 1 2 2 1 2 0 1 1 1 1 0 2 0 0 0 1 1 0 2 0 2 0 2 0 2 0 0 0 0 1 0 2 2 0 2 0 2 0 0 0 1 0 0 0 0 0 0 2 0 0 0 0 0 0 1 0 0 0 0 1 1 1 0 1 1 2 0 0 0 1 2 0 0 1 0 0 2 0 0 0 1 0 0 0 1 1 0 0 0 0 0 1 1 0 0 0 2 0 1 1 0 1 2 2 1 2 2 1 1 1 1 1 0 2 2 1 0 2 1 0 0 1 0 1 1 1 0 1 1 0 0 0 0 0 0 0 0 0 0 0 0 2 2 0 2 0 1 1 1 1 2 1 0 0 1 1 0 0 1 1 1 2 0 0 0 2 0 0 0 0 1 1 0 0 0 0 1 1 1 0 0 2 0 0 1 1 0 0 0 0 2 0 0 0 0 2 2 0 0 0 0 2 0 0 0 2 0 0 0 1 1 1 2 2 1 0 0 0 0 0 0 0 2 0 0 0 1 1 1 1 0 1 2 1 1 1 0 2 0 0 0 0 1 2 1 1 0 0 0 2 1 0 1 1 0 0 0 0 0 0 0 0 1 1 1 0 1 1 1 0 0 1 0 2 0 0 1 2 0 0 0 2 1 1 0 1 0 1 2 0 0 1 0 1 1 2 2 0 2 2 2 0 1 0 0 0 0 1 2 0 2 2 1 1 0 0 1 0 0 0 2 2 2 1 0 0 2 0 1 1 2 0 0 0 2 1 0 0 0 0 0 0 1 1 0 1 1 2 2 2 1 0 0 2 0 0 0 2 0 2 1 1 1 0 0 0 2 1 1 2 0 0 0 1 0 1 0 2 0 1 2 0 1 1 1 0 0 0 0 1 0 1 0 1 1 1 0 1 1 1 0 0 0 0 0 0 0 1 1 0 1 1 0 1 1 0 0 0 0 1 0 0 0 0 0 0 0 0 0 2 0 0 0 1 2 0 0 1 0 0 1 0 1 0 2 0 0 0 1 1 0 0 0 0 2 1 0 0 0 2 0 2 0 0 2 1 2 2 2 0 0 0 1 0 2 0 1 1 0 2 1 0 1 1 0 2 2 2 2 1 0 1 1 1 0 2 0 0 0 2 0 1 0 0 2 0 0 0 1 1 0 2 0 2 1 0 1 1 1 1 1 0 0 0 0 0 2 2 0 1 1 1 1 1 1 2 1 0 0 0 0 2 0 0 0 1 0 1 0 1 0 0 1 1 1 1 0 0 0 2 0 0 0 0 0 0 0 2 1 1 0 1 0 1 2 0 0 0 0 0 1 0 0 0 1 0 1 0 0 1 1 0 0 0 1 0 0 2 0 0 0 1 1 0 0 0 1 1 1 1 1 0 0 0 0 2 0 1 1 0 2 0 1 0 0 0 0 0 0 0 0 0 1 1 1 1 0 1 0 0 2 2 2 1 2 0 2 1 0 1 0 2 2 0 0 2 1 0 0 2 2 0 0 0 0 1 1 0 1 0 0 0 0 0 0 1 0 1 1 1 0 0 0 1 0 1 0 0 1 0 1 0 1 2 2 0 1 0 1 0 1 1 0 1 0 1 0 0 1 1 2 0 0 1 0 1 0 0 2 0 1 1 2 0 2 1 0 0 0 0 2 2 0 0 1 1 1 1 0 0 0 0 1 1 2 2 2 1 0 1 0 1 2 0 2 0 0 0 2 2 0 1 0 0 0 1 0 0 0 0 0 2 1 0 1 0 0 1 1 0 0 2 2 0 2 0 0 1 1 1 0 0 1 2 1 0 2 2 0 0 1 1 0 0 0 0 0 0 0 0 1 1 0 0 0 0 0 2 0 0 0 0 0 0 0 0 0 0 2 1
141 0 1 1 0 0 0 2 0 1 0 0 0 0 0 0 0 1 1 2 0 0 0 2 0 0 0 1 0 0 0 0 2 2 0 0 1 0 0 0 1 1 1 1 0 1 0 0 1 0 0 1 0 0 1 2 0 0 0 0 1 0 0 1 0 0 0 0 0 0 0 0 2 0 1 2 1 1 2 0 1 2 0 0 2 0 0 1 1 2 1 1 1 0 0 2 0 0 0 2 2 2 0 0 2 0 2 2 0 2 1 1 2 2 1 2 1 0 1 0 1 0 2 0 1 1 0 1 1 0 0 0 0 0 0 0 0 1 1 1 1 1 0 0 0 0 0 0 1 1 0 0 0 0 0 0 0 0 0 0 0 0 0 0 0 2 0 0 0 0 0 2 0 0 1 1 1 0 0 1 0 1 1 2 0 0 2 1 0 0 1 1 2 0 2 0 1 0 0 0 0 1 0 2 2 0 2 0 1 1 0 1 1 0 0 1 1 0 1 0 2 1 0 0 0 1 0 0 0 1 0 1 0 0 2 0 0 2 0 0 0 0 1 0 0 0 0 0 2 0 0 0 0 0 0 0 0 0 0 0 0 0 0 0 1 0 1 0 1 1 0 2 1 0 0 0 0 1 1 1 0 2 1 1 1 1 2 0 0 1 0 0 0 2 2 0 2 1 1 0 1 0 0 0 0 0 0 0 1 0 0 1 0 1 1 0 1 0 0 2 0 2 0 2 0 0 1 1 1 1 2 0 1 2 0 0 0 2 0 2 1 1 1 1 0 0 0 0 2 1 2 0 0 2 0 0 1 1 0 0 0 0 2 0 2 1 0 2 2 0 0 0 1 2 1 0 0 2 2 0 0 0 2 2 0 1 1 0 0 0 0 1 0 1 2 0 1 1 1 1 1 1 0 2 2 0 0 1 0 1 0 0 0 1 0 1 0 0 0 0 0 1 0 0 1 2 1 1 1 1 0 1 0 0 0 0 0 0 0 0 2 0 0 0 0 0 0 2 2 1 0 1 0 0 0 0 0 1 2 0 1 0 0 1 0 1 1 1 1 1 0 0 1 1 2 0 1 0 0 1 1 1 0 0 2 0 0 0 1 1 1 2 0 1 0 0 1 1 1 1 0 1 2 0 0 1 2 1 0 0 0 0 0 0 1 0 0 1 1 2 2 2 2 1 1 0 0 0 0 1 2 0 0 0 0 1 0 0 1 1 1 1 0 1 1 0 0 0 2 0 0 0 0 0 2 1 1 0 2 0 2 0 0 1 0 1 1 0 0 1 1 2 0 0 0 0 0 0 0 2 2 1 1 0 1 0 1 0 2 1 0 1 1 0 1 0 2 0 0 1 0 1 1 0 0 1 0 0 1 1 1 0 1 1 0 1 1 0 0 0 1 1 0 0 0 0 2 0 0 0 0 1 1 2 0 1 0 1 2 2 0 0 0 1 1 0 2 0 1 1 1 1 1 0 1 1 0 2 2 0 0 0 1 0 0 1 0 2 0 0 0 0 0 0 1 1 1 0 0 0 1 1 0 2 1 1 1 1 1 2 0 2 1 0 0 0 0 0 1 2 0 1 0 0 2 0 0 2 2 0 1 0 0 1 0 2 0 1 1 1 0 0 1 0 1 2 0 1 1 1 1 2 0 0 0 0 0 0 0 2 2 2 0 0 0 1 2 0 0 2 2 2 0 0 0 0 0 0 1 0 0 0 1 0 0 0 1 0 0 2 0 0 1 0 0 1 0 2 0 0 1 0 1 1 1 1 1 2 1 1 1 1 2 0 0 0 1 0 0 1 1 2 0 1 0 0 2 0 0 1 1 0 1 1 1 1 0 0 2 1 0 1 0 1 1 0 0 0 0 0 0 1 2 0 0 0 0 1 1 0 1 0 0 0 0 0 0 1 0 0 0 2 0 1 0 1 1 1 0 0 1 0 2 0 2 0 1 0 2 1 1 0 2 0 0 1 0 1 1 2 2 1 1 0 0 0 0 0 0 0 2 0 1 2 2 0 2 1 0 0 0 0 2 2 1 1 0 2 1 2 2 0 0 0 1 1 1 1 2 2 0 0 1 1 0 0 0 0 0 0 2 1 0 2 0 0 0 0 0 0 0 0 2 2 2 0 1 1 0 1 1 0 0 2 2 0 2 0 0 2 0 1 0 0 0 1 0 0 0 0 0 0 0 0 0 0 0 0 1 0 0 0 1 1 0 0 1 1 0 2 0 0 0 0 1 1 0 0 1 0 1 1
142 0 1 1 0 0 0 0 0 1 1 1 1 1 1 1 0 0 1 1 0 0 0 2 0 0 0 0 0 1 1 0 0 0 1 2 2 1 1 0 1 1 0 0 1 0 0 1 1 0 1 1 0 0 1 2 0 0 1 0 1 0 0 2 1 1 0 0 0 0 0 1 1 0 2 1 0 0 2 1 0 2 0 0 2 0 0 1 2 2 1 1 2 1 0 2 0 1 1 2 0 2 1 0 2 1 2 1 1 1 1 2 1 2 1 2 1 0 1 0 1 0 1 1 0 1 0 1 1 1 0 0 0 0 1 0 0 0 0 1 0 2 0 0 1 0 1 0 2 2 0 1 0 1 1 0 0 1 0 0 1 1 1 0 1 2 0 2 0 0 0 0 1 0 1 1 2 0 0 0 0 1 0 2 0 0 1 0 0 0 2 0 2 0 2 1 2 0 0 0 0 0 0 2 2 0 1 0 1 1 0 0 1 0 0 0 1 0 1 1 1 1 0 0 0 1 1 1 1 1 0 0 0 0 1 0 0 2 0 2 0 0 2 2 0 2 0 0 2 0 0 1 1 0 0 0 0 0 0 0 1 1 0 0 0 0 2 0 1 1 0 2 0 2 1 1 0 2 2 1 0 2 1 2 0 2 2 1 0 2 0 1 0 2 1 0 2 1 1 0 0 0 1 1 1 1 1 0 0 1 0 2 0 0 0 0 2 0 0 0 1 1 2 2 0 0 0 1 1 0 1 1 0 1 1 1 0 2 0 1 0 1 1 2 0 1 2 1 2 1 1 1 0 1 0 1 0 1 0 1 1 0 1 0 1 0 0 2 2 0 1 1 0 2 0 0 0 1 0 0 0 1 1 1 0 0 0 0 0 0 0 0 1 0 2 0 1 1 1 1 1 1 0 1 2 1 1 0 0 1 1 0 0 0 1 2 1 0 0 0 0 2 1 1 0 1 1 0 0 0 0 0 0 0 2 2 0 1 1 0 2 0 0 0 2 2 0 1 1 0 0 1 0 1 0 0 0 2 1 1 1 0 0 1 0 1 1 1 1 1 0 0 2 0 0 0 0 0 0 1 1 1 0 0 2 1 0 0 0 0 0 0 0 1 1 2 0 0 1 0 1 1 2 0 0 0 2 1 0 0 0 0 0 0 2 0 0 0 2 2 2 2 2 0 0 0 0 2 0 2 0 1 1 1 1 0 0 0 1 1 1 1 0 1 0 0 0 1 1 1 0 0 0 0 2 0 0 0 0 1 0 0 2 0 2 0 0 1 1 0 1 1 0 0 0 0 0 1 0 2 1 0 2 1 2 0 1 1 0 0 0 0 2 1 1 0 1 0 0 0 0 1 0 0 0 2 0 1 1 0 0 0 1 2 0 2 0 0 0 0 1 1 0 0 0 0 2 2 0 0 1 1 0 2 0 1 0 1 2 2 1 1 1 1 1 0 1 1 0 0 0 0 1 1 0 0 0 2 2 0 0 0 0 0 0 1 0 2 0 0 0 1 1 0 0 1 0 0 1 1 2 1 1 1 0 2 0 0 1 0 2 0 0 1 1 0 0 0 1 1 1 0 0 2 0 0 0 1 1 1 1 0 1 1 0 0 1 0 0 0 0 0 1 0 1 1 1 0 0 0 0 0 1 0 2 1 1 0 0 1 0 0 0 0 0 0 0 0 0 0 0 0 0 0 0 0 1 0 1 0 0 0 2 1 0 0 1 0 0 1 0 0 0 2 2 0 0 1 2 2 2 1 0 0 0 0 0 2 0 1 0 0 1 0 0 0 0 1 1 0 0 0 0 0 1 1 0 0 0 2 1 0 2 2 2 2 2 1 2 1 1 0 0 2 2 0 0 0 0 0 1 1 1 0 0 0 0 0 1 0 0 0 0 0 0 0 0 1 0 0 0 1 0 1 0 2 0 0 0 0 1 1 0 0 0 1 0 0 1 2 0 0 2 0 0 2 1 1 1 2 2 2 2 0 0 0 0 0 0 0 2 0 1 1 2 0 2 0 1 0 0 0 1 1 1 1 1 0 1 1 0 0 0 0 1 1 2 0 1 0 1 0 1 2 1 0 2 1 0 0 1 1 0 2 0 0 0 2 0 0 0 0 2 1 0 0 0 0 0 0 2 1 2 0 0 0 1 0 0 1 1 1 0 0 2 1 2 0 2 1 0 1 0 0 0 0 0 0 1 1 1 1 0 0 0 0 0 1 0 1 0 0 0 0 0 1 0 0 0 0 2 2
143 1 1 2 0 0 0 2 0 1 1 0 1 1 1 1 0 0 0 2 0 0 1 2 0 0 0 0 1 2 0 1 1 0 0 0 1 2 0 0 0 0 0 0 1 0 1 0 2 1 0 1 0 0 1 1 1 0 0 2 0 1 0 2 0 0 0 1 0 0 0 1 2 0 0 2 2 2 2 0 1 2 0 0 1 0 1 2 2 2 0 1 2 0 0 0 0 0 0 0 1 2 0 0 2 1 2 1 1 1 0 1 0 2 0 2 0 0 0 0 2 0 2 0 0 2 0 0 1 0 0 0 0 0 0 0 0 0 0 1 0 2 0 0 2 0 0 0 1 1 0 1 1 0 1 0 0 1 0 0 1 0 1 0 1 2 0 0 2 2 0 0 0 1 0 1 1 2 0 0 0 0 0 2 0 0 2 1 1 0 2 0 1 1 0 1 1 0 0 0 0 0 0 1 1 0 2 1 1 1 1 1 1 0 0 0 0 1 1 0 2 1 1 0 0 0 1 1 1 2 1 0 0 0 1 0 0 2 0 0 0 1 2 1 0 2 0 0 2 0 0 0 2 0 0 0 0 0 1 1 1 2 0 0 0 0 0 1 1 0 0 2 0 2 0 0 0 2 1 0 0 1 1 2 0 1 1 0 1 2 2 2 0 2 2 0 1 0 0 0 1 0 0 0 0 0 0 0 0 0 0 1 0 2 2 1 1 0 1 1 1 2 1 1 1 0 1 1 1 0 1 1 0 2 0 0 0 1 1 0 0 0 1 2 1 0 1 0 2 1 1 0 0 2 0 0 1 2 0 0 0 0 1 0 1 1 0 2 2 0 1 1 1 2 1 0 0 1 0 0 1 0 1 1 1 1 1 0 0 0 0 1 1 0 1 1 0 0 0 0 0 0 0 0 0 0 0 2 0 1 0 0 0 0 1 2 1 1 1 0 1 0 0 0 1 2 1 1 0 0 0 0 0 1 2 1 0 0 0 0 2 0 0 0 0 1 0 2 2 0 0 0 0 2 2 0 0 2 1 0 1 0 1 1 0 2 2 2 2 0 2 2 2 1 2 0 2 0 0 2 0 1 1 1 2 0 0 0 1 1 2 1 0 2 2 1 0 0 0 1 0 2 2 0 0 0 2 2 0 0 0 0 0 1 0 1 1 0 0 1 1 1 2 0 0 1 1 0 0 1 2 1 1 1 0 0 0 0 1 1 1 1 0 1 1 0 0 0 2 1 0 0 1 0 1 1 0 0 2 0 1 0 2 0 1 0 0 2 2 0 1 1 2 0 1 2 2 1 0 2 1 1 0 0 0 0 0 0 1 1 1 0 1 0 1 0 0 2 0 2 2 0 0 0 0 2 0 2 2 2 1 0 0 1 0 1 0 0 0 0 1 0 0 1 0 0 1 1 0 0 1 1 0 2 0 0 1 2 2 2 0 0 0 1 2 0 2 0 1 1 0 1 0 0 1 0 0 2 2 1 1 0 1 1 1 1 0 1 0 1 1 1 0 0 0 0 2 2 1 1 0 1 0 1 0 2 2 0 1 0 1 0 0 1 1 1 1 0 1 2 1 1 0 1 0 0 1 2 2 0 0 0 0 1 0 0 0 0 0 0 0 0 0 0 1 1 1 0 0 0 0 1 1 0 1 1 1 0 0 0 0 0 0 0 0 0 0 0 0 1 1 1 0 1 0 0 0 0 1 0 0 1 2 0 1 0 1 0 0 2 0 1 1 1 1 0 0 1 1 1 2 1 0 0 0 1 0 2 0 1 1 0 2 2 0 0 0 1 0 0 1 1 0 0 0 1 1 0 1 2 2 1 0 0 0 2 0 1 2 2 2 1 0 2 2 0 0 1 1 0 0 2 2 0 0 0 0 1 1 0 1 1 1 0 1 0 0 1 0 1 1 1 0 0 0 0 0 0 1 1 1 0 0 0 0 0 0 0 1 0 0 0 1 1 0 2 0 0 1 1 1 1 1 0 0 0 1 0 0 1 1 0 0 0 1 1 1 0 1 0 0 2 1 1 1 2 0 1 0 1 0 0 0 0 1 1 1 2 2 2 0 0 0 1 0 0 0 0 0 0 2 1 1 2 0 0 0 1 0 2 0 0 2 0 0 2 2 0 0 0 2 0 2 0 0 0 1 0 1 0 1 0 1 0 0 1 0 0 0 0 0 0 0 0 0 0 0 0 1 0 0 1 0 0 0 0 0 0 0 2 0 0 0 0 0 0 0 0 0 0 2 0
144 0 1 1 0 1 1 2 0 1 0 0 1 2 1 1 0 0 1 1 0 0 0 2 0 0 0 0 0 2 0 0 0 0 0 0 1 2 0 0 1 1 0 0 0 0 2 0 1 1 0 0 1 2 0 2 0 0 0 0 0 2 0 2 1 1 1 0 0 0 1 1 2 1 2 2 0 1 2 0 1 2 0 0 1 0 0 0 2 2 0 0 1 0 1 2 1 0 0 1 2 1 1 0 2 1 1 2 0 2 1 1 1 1 1 1 1 0 2 0 1 1 2 0 0 2 0 0 2 0 0 0 0 0 1 0 0 0 1 1 1 1 1 0 0 0 0 0 0 0 0 1 0 0 0 2 0 1 0 0 2 1 0 1 0 2 0 1 1 1 1 0 0 1 1 2 1 0 1 1 1 2 1 2 0 0 0 1 0 0 0 1 2 1 1 1 1 0 0 0 0 0 0 2 2 1 2 1 1 0 0 1 2 0 0 1 0 0 2 0 2 0 0 0 0 0 1 1 1 1 1 2 0 0 1 0 0 2 0 0 0 1 2 0 0 1 0 0 1 0 0 1 0 0 0 0 1 1 1 0 0 0 0 0 0 0 0 0 1 0 0 1 1 1 1 0 0 1 2 0 0 1 1 2 0 1 1 1 0 2 0 1 0 1 1 1 2 1 1 0 2 0 1 1 1 0 0 1 1 0 1 0 0 1 1 0 2 0 0 0 1 1 1 1 0 0 1 2 1 1 1 1 0 1 0 0 0 1 1 2 0 0 1 1 1 0 1 0 2 2 2 0 0 0 0 2 1 0 0 2 2 0 2 0 1 0 0 2 2 1 1 1 1 2 1 0 0 2 0 0 0 1 0 1 1 0 0 0 0 0 0 0 0 0 2 0 1 0 1 1 1 1 0 1 1 0 0 0 1 2 0 0 0 0 2 2 1 0 2 0 0 0 1 1 0 2 0 0 2 0 0 1 1 2 1 2 0 0 1 1 1 1 0 0 0 1 1 2 2 1 0 1 0 1 1 1 0 2 1 2 1 0 0 1 0 1 1 2 2 0 0 0 2 2 2 0 2 1 1 0 1 1 1 1 1 0 0 0 2 0 2 2 0 0 0 0 1 0 0 1 0 2 1 1 0 1 2 1 0 0 0 0 0 0 1 1 0 1 1 2 2 2 2 0 1 0 0 0 0 2 0 0 0 0 0 0 2 1 1 1 0 1 0 1 1 2 1 2 0 2 1 0 0 0 1 0 0 0 0 1 0 0 1 0 1 0 0 2 2 0 0 0 0 0 0 0 0 0 0 0 2 0 1 1 1 0 0 0 0 0 1 1 1 0 1 0 0 1 0 0 0 2 0 1 0 2 0 0 0 1 0 0 0 1 0 0 1 0 0 1 0 1 0 1 0 0 2 1 0 0 0 1 0 2 0 1 1 1 1 0 1 0 0 1 2 0 2 0 1 1 0 2 1 2 0 0 0 1 1 0 0 0 1 1 1 1 0 0 1 0 0 0 0 0 0 2 0 0 1 1 0 1 0 1 0 1 1 0 1 1 1 1 0 0 0 0 0 0 0 1 0 1 0 1 0 0 0 1 2 1 0 0 0 2 0 1 1 0 1 0 0 0 0 0 2 1 1 0 0 1 1 1 0 0 0 0 0 0 0 0 0 0 0 1 0 0 1 0 0 0 0 0 0 0 0 0 0 0 1 0 0 0 2 0 0 1 0 0 0 2 1 0 1 0 0 0 0 1 0 0 0 0 1 1 1 1 1 2 1 1 1 1 2 0 0 0 0 1 0 0 1 1 0 0 1 0 0 0 1 2 1 0 0 0 0 2 1 1 2 2 2 2 0 2 2 0 0 0 0 0 0 0 2 0 0 0 0 0 1 0 0 0 1 0 1 1 2 0 0 0 0 2 0 0 0 0 0 0 0 0 1 0 0 0 0 2 1 0 1 1 0 0 1 1 0 1 0 1 1 0 0 0 2 0 0 0 0 1 0 0 2 0 1 2 2 0 2 1 0 0 0 2 0 0 2 1 1 1 0 0 0 0 0 0 0 0 2 0 1 0 1 0 0 0 0 0 0 0 0 0 2 2 1 1 2 1 1 2 0 0 0 0 2 1 1 0 0 1 0 1 2 0 1 1 1 0 1 0 0 1 1 1 0 0 0 0 0 0 1 1 0 0 0 0 2 0 1 1 1 0 0 1 0 0 0 0 0 1 0 1 0 0 0 0 0 0 0 0 0 0 1 0
145 1 2 0 0 0 0 1 0 0 0 1 1 1 1 1 0 0 1 1 0 0 0 2 0 0 0 0 0 0 2 0 1 1 0 0 1 1 0 0 0 0 0 1 0 1 2 0 2 0 0 2 1 1 0 1 0 0 0 0 1 1 0 2 1 2 1 0 0 0 0 1 2 0 2 2 0 0 1 0 0 2 0 0 2 0 0 1 2 2 0 1 1 0 1 1 1 1 0 1 1 1 0 1 1 1 1 1 1 1 1 2 0 0 1 2 1 0 2 0 0 0 0 2 0 0 0 0 2 0 0 0 0 0 0 0 0 0 0 0 0 2 0 0 0 0 0 0 0 0 0 1 0 0 0 0 0 1 0 0 0 0 0 0 0 1 0 0 1 2 0 0 1 0 0 1 1 0 0 0 0 0 1 2 0 0 1 0 0 0 0 0 1 0 1 0 0 0 0 0 0 0 0 1 1 0 1 0 0 1 0 1 2 0 0 1 0 1 1 1 1 2 1 1 0 0 2 0 0 1 0 0 1 1 1 0 0 2 0 1 1 0 2 0 1 2 1 0 1 1 1 1 1 0 0 0 0 2 1 0 0 0 0 0 1 0 0 0 2 2 0 2 1 1 0 0 0 2 1 1 1 1 1 2 0 2 1 0 0 1 0 0 0 1 1 0 2 1 0 0 1 0 0 0 0 1 1 2 0 0 0 1 0 1 1 0 2 0 1 0 2 1 2 0 2 1 1 1 2 2 2 0 0 2 0 0 0 0 2 0 0 0 1 2 0 1 0 0 1 0 0 0 0 0 0 2 0 0 1 0 1 1 1 0 1 1 0 1 1 0 1 1 0 2 1 0 0 2 0 0 1 0 0 0 0 0 0 0 0 0 0 1 0 0 2 0 0 1 0 0 0 0 0 1 1 0 0 1 0 1 0 0 1 1 1 2 1 0 1 0 0 1 0 1 1 2 0 1 0 0 0 0 0 0 0 0 0 2 1 0 1 1 0 1 0 0 0 2 2 0 0 1 0 2 2 0 1 0 0 0 2 0 2 1 0 1 1 2 2 0 0 0 2 0 1 1 0 0 0 1 1 2 2 2 2 1 0 0 1 1 1 2 0 2 2 0 2 0 1 0 0 2 2 0 0 0 2 1 0 0 0 1 0 0 1 1 0 1 1 1 1 2 1 0 0 0 0 2 0 2 0 1 2 2 2 0 1 1 0 1 0 1 0 0 0 0 0 0 2 1 0 0 0 0 2 2 2 0 1 0 1 0 1 0 0 1 1 0 0 0 1 2 1 0 1 1 2 0 0 1 2 1 2 2 2 0 1 0 1 1 1 0 0 0 0 0 0 2 0 1 0 0 0 0 1 1 2 1 1 0 1 0 0 0 0 0 2 0 1 0 0 1 0 0 0 2 0 2 0 0 0 2 0 2 0 0 2 1 1 1 0 1 1 1 2 0 1 0 0 0 0 2 2 0 0 0 0 1 1 1 0 0 1 1 1 2 0 2 0 0 0 1 1 0 0 0 2 0 0 1 1 0 0 1 0 1 2 1 1 0 2 0 0 0 1 0 0 0 1 2 0 1 0 0 1 0 1 1 1 0 0 0 0 0 1 1 0 1 1 1 0 0 0 0 1 1 1 0 1 1 1 2 1 0 1 0 1 0 0 1 0 0 1 0 0 0 2 0 0 2 2 2 0 1 0 1 0 0 2 0 0 1 2 0 0 1 1 0 0 2 0 1 0 0 0 0 0 0 1 1 0 0 1 1 2 0 2 2 0 2 0 0 2 0 0 0 1 0 0 0 0 1 0 0 0 2 1 0 0 2 2 0 1 1 1 2 2 1 1 1 0 1 0 2 2 0 0 1 0 0 1 2 2 0 0 0 0 0 1 0 0 0 2 0 2 0 1 2 1 0 0 0 0 0 0 0 0 0 0 0 1 0 1 0 1 0 1 0 2 1 0 0 2 0 0 0 0 1 1 1 1 1 0 0 0 0 2 0 0 1 1 0 0 1 1 0 1 2 0 0 0 2 1 1 2 2 0 2 0 1 1 1 0 0 1 1 1 1 1 0 0 1 0 1 1 1 1 1 0 0 2 1 0 1 0 0 0 1 0 0 0 0 2 1 0 0 1 0 0 2 2 0 1 1 1 0 1 0 0 0 0 0 0 0 1 1 1 0 2 2 0 0 0 0 1 0 0 0 0 0 0 0 1 1 0 0 1 1 0 1 0 0 1 0 1 0 0 0 0 0 2 1
146 0 0 2 0 0 1 1 1 2 2 0 0 0 0 0 0 0 2 0 1 1 0 2 0 0 0 0 2 2 1 1 1 1 2 0 1 1 0 0 2 2 0 0 1 0 1 0 2 0 0 0 0 0 0 2 0 0 0 0 0 0 1 1 0 0 0 1 0 0 0 2 2 1 2 2 0 2 2 0 2 2 0 0 1 0 0 1 2 2 0 1 0 0 2 2 2 2 2 2 0 2 0 0 2 0 2 1 1 1 1 2 1 1 0 2 0 0 1 0 1 0 2 0 0 1 0 1 1 1 0 0 0 0 1 0 0 0 0 0 1 1 0 0 0 0 1 0 1 1 0 1 0 0 0 1 1 1 0 0 0 0 1 1 0 2 0 0 0 1 1 0 2 2 2 2 2 0 0 1 0 1 0 2 0 0 1 2 0 1 0 2 2 1 1 0 1 0 0 0 0 0 0 1 1 0 1 0 2 1 1 2 1 0 0 0 0 1 1 1 1 1 0 1 0 0 1 1 1 0 1 0 0 0 1 0 0 2 0 0 0 0 2 0 0 2 0 0 2 0 0 1 2 0 0 0 0 0 0 0 0 0 0 0 0 0 1 0 1 0 1 2 1 1 1 1 0 2 0 0 0 1 1 2 0 1 0 1 1 2 1 0 1 2 2 1 1 0 0 0 0 0 1 1 1 0 0 0 0 0 0 1 0 0 0 0 2 0 0 0 1 1 2 1 0 0 0 0 0 0 1 1 0 1 0 0 0 2 0 1 0 1 1 2 0 1 1 0 2 1 1 0 1 2 1 0 0 2 0 1 1 0 1 0 1 2 0 2 2 0 1 1 1 1 0 2 0 1 0 0 0 1 0 0 1 0 1 0 0 0 0 0 1 0 2 0 0 1 1 1 1 1 0 1 1 0 0 0 0 0 1 0 0 0 0 2 0 0 0 0 0 1 1 2 0 2 1 2 0 0 2 0 0 0 0 0 0 1 1 0 2 0 1 1 0 1 0 1 2 1 0 1 0 2 1 1 0 0 1 1 1 0 0 1 0 1 1 1 1 1 1 1 0 2 0 0 0 0 0 0 2 2 1 1 1 0 1 0 0 1 0 2 0 2 0 0 1 2 2 0 0 2 1 1 0 1 1 1 0 0 0 0 0 0 1 1 0 1 1 2 2 2 2 1 1 0 0 1 0 1 0 2 2 1 2 0 1 0 1 2 1 2 1 0 0 0 0 1 1 1 0 0 1 0 2 1 1 0 1 0 1 1 1 0 0 0 0 0 0 0 0 2 0 0 1 1 2 0 0 1 1 0 2 2 2 0 0 1 0 0 0 1 1 0 0 0 1 0 0 0 0 2 0 1 0 1 1 1 1 0 1 0 0 1 1 1 0 0 1 0 0 1 0 0 0 0 2 2 0 0 1 0 1 2 0 2 0 0 2 1 1 0 1 1 2 0 2 0 2 2 0 2 0 1 0 0 0 2 2 0 0 0 0 1 1 1 0 1 0 0 0 1 1 0 1 0 1 2 1 1 0 0 0 0 0 0 1 2 2 0 1 0 0 0 0 0 0 1 0 0 0 0 0 0 1 0 0 0 0 1 1 0 0 0 0 1 1 2 1 1 1 0 0 0 1 2 0 0 1 1 1 2 0 0 0 0 1 0 0 2 0 0 0 1 0 1 2 0 0 0 0 0 0 0 0 0 1 0 1 0 0 0 2 0 2 0 0 0 0 2 2 0 0 0 0 0 0 2 0 0 1 0 1 1 0 2 0 2 0 1 1 0 2 0 0 0 0 0 0 2 1 1 0 0 1 0 0 0 0 2 1 0 1 1 2 1 1 0 2 1 1 2 0 2 2 0 0 0 0 0 0 0 2 0 0 0 0 0 1 0 0 0 1 1 2 1 2 0 0 0 0 2 0 0 0 1 1 0 0 1 1 0 0 0 0 1 1 0 0 1 0 0 0 1 0 0 0 0 1 1 2 2 2 0 0 1 0 0 1 0 1 0 2 2 2 1 1 1 0 0 0 2 1 1 1 1 1 1 0 0 0 0 0 0 0 0 2 1 2 1 1 0 2 2 0 0 1 2 0 1 2 2 0 2 0 0 0 2 0 0 0 0 2 1 1 0 2 2 0 2 2 0 2 0 1 0 0 0 0 1 1 1 0 0 1 1 2 0 1 1 1 0 1 1 0 1 1 0 1 0 0 1 1 1 0 0 1 0 1 2 0 0 0 1 1 0 0 0 0 0 1 0
147 1 1 1 1 0 1 1 0 1 1 1 1 1 1 1 0 0 1 0 1 1 1 1 1 1 1 0 1 2 0 1 2 2 0 0 1 1 0 0 1 1 0 0 0 0 1 0 2 0 0 0 1 1 0 2 0 0 0 0 0 0 0 1 0 1 1 0 0 0 0 1 2 1 2 2 0 1 1 0 1 2 1 1 1 0 0 1 1 1 1 1 1 0 1 1 1 1 1 1 0 2 1 0 2 0 2 1 1 1 0 0 0 2 0 2 0 0 1 0 1 0 2 0 0 0 0 1 2 0 1 1 0 0 1 0 0 0 0 2 0 2 1 0 1 0 1 0 0 0 0 1 1 1 1 0 0 2 0 0 1 1 0 2 0 0 0 0 2 2 0 0 0 2 0 0 2 0 0 1 0 0 0 2 0 0 1 0 0 0 0 0 1 0 1 0 1 0 0 0 0 1 1 2 2 0 2 0 1 1 0 1 1 0 0 1 0 0 2 0 2 0 1 0 0 0 2 0 0 1 0 0 0 1 2 0 0 2 0 1 0 0 2 0 0 2 0 0 1 1 1 0 2 0 0 0 1 0 0 0 0 0 0 0 0 0 0 0 1 1 0 1 1 0 0 0 0 2 2 0 2 0 1 2 0 1 1 2 0 2 0 0 1 2 2 1 2 1 0 1 1 0 2 2 2 0 1 1 0 0 0 1 0 2 2 0 1 0 0 0 0 2 2 2 1 0 1 2 0 0 2 1 0 0 0 0 0 0 2 1 1 1 1 0 0 0 0 0 2 2 2 0 1 2 1 0 1 0 0 1 1 0 0 1 0 0 0 2 2 1 0 0 0 2 0 0 0 2 0 0 0 1 0 0 1 0 1 0 0 0 0 0 0 0 0 2 0 0 1 1 1 1 0 0 1 1 2 0 0 2 1 0 0 0 1 2 0 0 0 2 1 0 0 2 0 1 0 0 2 0 0 1 0 0 1 1 0 1 1 2 1 1 0 1 1 1 0 0 0 1 0 0 0 1 0 0 0 1 1 1 2 0 0 0 0 0 0 2 2 1 0 0 1 1 1 0 1 0 0 1 1 2 0 0 2 0 0 1 0 0 0 1 0 1 1 0 2 2 2 0 0 2 2 0 0 0 2 0 0 0 0 1 0 1 0 2 1 0 2 1 2 2 0 0 0 0 0 1 0 2 0 2 1 1 1 2 2 0 0 1 1 1 0 1 1 0 0 1 1 2 1 0 0 0 2 0 0 0 2 0 1 0 0 1 1 0 0 1 1 0 0 1 1 0 1 1 1 0 0 2 1 2 0 0 0 0 0 0 1 1 0 2 1 0 0 1 1 2 0 2 1 0 0 0 0 2 2 1 1 1 1 0 1 1 0 1 0 0 1 0 2 2 0 0 0 0 2 2 0 0 0 2 0 2 0 2 0 0 1 1 0 0 1 2 1 0 2 0 1 1 1 0 0 1 1 1 0 2 2 2 2 1 1 0 1 1 0 1 0 1 1 0 0 0 1 0 2 1 1 1 0 0 1 1 1 2 0 2 2 0 2 1 0 0 0 0 0 0 1 1 0 1 1 1 0 0 1 1 1 0 1 0 0 2 0 0 0 2 2 2 0 0 2 0 1 1 1 0 1 1 1 1 1 0 2 2 0 0 0 1 0 0 0 0 0 0 1 0 0 0 0 0 0 0 0 1 2 1 1 0 0 0 2 0 2 0 0 0 0 2 1 0 0 0 1 1 0 0 1 1 1 1 1 1 1 1 1 2 0 2 0 0 2 1 1 1 0 1 0 0 1 2 0 0 1 0 1 0 1 2 2 0 2 1 2 0 1 0 2 2 2 2 0 2 2 0 0 1 0 1 0 1 0 2 1 0 0 0 1 0 0 0 1 0 1 0 1 0 0 0 0 2 0 0 1 0 1 0 0 0 0 1 0 0 0 1 1 0 1 1 1 0 1 1 0 2 0 2 0 0 1 1 0 0 0 0 2 0 0 0 1 0 1 0 2 1 2 2 0 0 0 2 0 1 2 2 0 1 1 1 1 0 0 0 1 1 1 2 2 1 0 0 0 0 0 0 0 1 1 1 2 2 0 1 0 0 0 0 0 1 0 0 0 1 0 2 2 1 1 0 2 0 1 0 1 1 1 0 0 1 1 1 0 0 1 1 1 0 1 1 0 0 0 0 0 1 0 1 2 0 0 1 0 1 0 1 2 0 0 0 0 0 0 0 0 0 0 0 0 0 2 1
148 0 1 1 0 0 0 2 0 1 1 0 0 0 0 0 0 0 1 1 0 0 0 2 0 0 0 0 1 1 1 1 0 0 0 1 2 2 0 0 0 0 0 0 0 1 0 0 2 0 0 0 1 1 0 2 0 0 0 1 0 1 1 2 0 1 0 0 0 0 1 2 2 0 1 2 1 2 2 1 1 2 2 2 2 0 0 1 2 2 0 1 1 1 2 2 2 0 0 1 1 2 1 0 2 0 2 1 1 1 1 2 1 1 0 0 0 0 0 0 2 0 1 1 0 1 0 1 2 1 1 1 0 0 1 0 0 0 0 1 2 0 0 0 1 0 0 0 0 0 0 1 1 1 1 1 0 1 0 1 2 2 0 1 1 1 0 2 0 1 0 0 1 1 0 1 1 0 1 1 1 2 0 2 0 0 1 0 0 0 1 0 2 2 0 2 2 0 0 1 0 0 0 2 2 0 2 0 1 0 0 0 2 0 1 0 1 0 2 0 2 2 0 0 1 0 2 0 0 1 0 0 0 0 1 0 0 2 0 1 0 1 2 0 0 2 0 0 2 0 0 0 1 0 0 0 1 1 1 1 0 1 0 0 1 0 2 0 2 1 0 1 1 0 0 0 1 1 2 1 0 0 0 1 1 0 1 2 0 2 0 1 2 2 2 2 1 0 0 0 1 0 0 0 0 1 1 0 1 0 0 1 0 2 2 0 1 0 0 2 0 2 1 1 1 0 1 2 0 0 0 2 0 2 0 0 0 0 2 1 0 1 0 1 0 2 0 0 2 2 2 0 1 1 0 1 2 1 1 0 1 1 1 1 1 0 0 2 2 0 2 2 0 2 2 0 0 2 0 0 0 1 0 0 2 1 1 0 0 0 0 0 2 0 2 0 2 0 1 1 1 1 0 1 1 0 0 1 0 2 0 0 0 0 1 1 1 0 0 0 0 1 1 1 1 2 0 1 0 0 0 0 0 0 2 1 0 1 0 0 2 0 0 0 0 2 0 1 1 0 0 0 0 2 2 1 1 1 1 1 2 0 0 1 0 2 2 2 2 1 0 0 0 2 1 0 0 1 1 0 1 2 0 0 2 1 0 0 1 1 1 2 1 1 1 1 1 0 1 0 0 2 1 1 0 1 2 1 0 0 0 1 1 0 1 0 0 1 1 1 1 2 1 0 0 1 0 1 0 2 1 1 0 0 0 1 0 0 0 1 0 0 0 1 1 0 0 1 1 1 1 0 1 0 2 1 1 0 0 0 0 1 0 2 0 1 1 0 0 0 1 1 0 0 0 0 0 0 0 1 2 0 1 1 1 0 0 1 1 0 0 1 0 2 1 1 0 0 0 1 0 1 0 0 0 1 1 2 1 1 0 0 0 0 2 0 1 0 0 1 1 2 0 1 0 1 1 2 0 0 0 1 1 2 0 1 0 2 2 2 1 1 0 2 2 0 2 0 0 0 0 1 1 1 0 0 0 2 2 0 0 0 0 1 2 2 0 1 0 2 2 0 0 0 0 1 1 0 1 1 1 1 0 2 2 2 1 0 2 0 2 0 0 0 0 0 0 0 1 2 1 1 0 1 1 0 1 2 2 0 1 0 0 2 0 1 1 1 1 1 0 0 1 0 1 1 1 0 1 1 0 0 0 0 1 1 0 0 0 2 1 1 0 0 0 0 0 1 0 0 0 0 0 0 0 1 0 0 2 0 0 1 2 1 1 0 0 1 0 1 0 1 1 0 0 1 0 1 1 1 1 1 1 0 0 1 0 2 0 0 1 0 2 1 1 1 0 2 0 0 2 2 0 0 1 0 0 0 0 2 2 0 2 2 2 2 2 0 2 2 1 2 0 2 2 0 0 1 0 0 1 2 2 0 0 1 1 0 1 0 1 1 0 0 0 0 0 0 0 0 0 2 0 0 0 0 0 0 0 0 1 0 2 0 2 2 1 0 1 0 1 0 0 2 0 2 0 0 0 0 1 2 2 0 0 0 0 0 0 0 2 0 0 1 1 0 0 2 0 0 0 2 0 0 1 1 0 1 0 1 0 0 0 0 1 1 2 2 2 1 0 1 1 1 1 0 0 2 1 1 2 2 1 2 1 1 0 1 2 2 1 1 1 0 0 0 0 0 0 1 1 1 1 0 0 0 1 0 0 0 2 0 1 0 0 0 0 0 0 0 2 0 0 0 0 0 1 0 2 0 0 1 0 0 0 1 1 0 0 0 0 0 0 0 0 0 0 0 0 0 2 0
149 1 0 2 0 0 0 2 1 2 2 0 0 1 1 1 0 0 1 1 1 1 0 2 0 0 0 0 0 0 1 0 0 0 0 1 2 0 0 0 1 1 1 1 1 1 1 0 2 2 0 0 0 0 0 2 0 0 0 1 0 0 0 0 0 0 0 0 0 0 0 1 2 1 2 2 0 0 1 0 0 2 0 0 1 0 0 0 2 2 0 0 1 1 1 1 1 0 0 1 1 2 1 0 2 1 2 1 1 1 0 1 0 1 0 1 0 0 2 0 2 1 1 1 0 1 0 2 2 1 0 1 0 0 1 0 0 0 0 1 1 1 0 0 2 0 1 0 0 0 0 0 1 1 0 1 0 0 1 1 1 0 1 1 1 2 1 1 1 1 0 0 0 1 0 0 2 0 0 0 0 0 0 1 0 0 1 1 0 0 0 1 0 0 0 0 1 0 0 0 0 0 1 1 1 0 2 0 0 0 0 0 1 0 0 0 0 0 1 1 1 0 0 0 1 0 2 0 0 1 0 0 1 1 1 0 0 2 2 2 0 0 1 0 0 2 1 0 2 0 0 0 1 1 0 0 1 0 0 0 0 0 0 0 1 0 0 0 2 2 0 2 0 1 1 1 0 1 0 0 0 1 1 2 0 2 2 2 1 2 2 0 0 2 2 0 2 1 0 1 0 0 1 1 0 0 0 0 0 0 0 0 0 2 2 0 1 1 0 0 0 2 1 2 1 0 0 0 1 1 1 2 0 2 0 0 0 0 2 0 0 0 0 2 0 1 1 1 1 0 0 1 0 2 0 0 1 1 0 1 1 0 0 0 0 1 0 1 1 1 0 0 1 2 0 0 0 1 0 0 0 1 1 1 1 0 0 0 0 0 0 0 1 0 2 0 0 0 0 0 0 0 0 1 1 0 0 0 0 2 0 0 0 0 1 1 0 0 1 0 1 1 0 1 0 1 0 1 0 0 2 0 0 0 1 1 1 1 0 0 0 2 1 1 1 2 0 0 1 1 0 0 0 2 2 1 1 1 0 1 1 0 0 1 0 1 1 0 1 2 0 0 1 1 0 0 1 0 0 1 1 1 2 2 0 0 1 1 0 0 1 1 0 1 0 0 1 0 1 1 0 2 2 0 1 0 2 1 0 0 0 0 0 0 2 0 0 0 1 1 1 2 1 0 0 1 0 0 1 2 0 0 1 0 1 0 0 2 0 1 0 1 0 0 0 1 1 0 2 0 0 0 1 1 1 0 0 0 0 0 0 0 1 1 1 0 0 1 1 1 1 1 0 1 1 0 1 1 0 2 1 0 2 1 2 1 0 1 1 0 1 0 0 1 1 1 1 0 0 0 0 2 0 1 0 2 1 1 2 1 1 0 0 1 0 2 0 0 0 0 1 1 0 0 0 0 2 1 0 0 2 1 0 0 0 0 0 1 2 2 0 1 1 1 2 0 2 0 1 0 0 2 2 1 0 0 0 2 2 1 0 0 2 1 1 2 0 1 0 0 0 1 0 0 1 1 1 1 1 1 0 2 0 1 0 1 1 0 0 1 1 1 1 0 1 0 0 0 1 1 0 1 0 1 1 0 0 1 2 1 0 0 0 0 0 2 1 1 1 1 0 0 1 0 1 1 1 0 1 1 0 1 0 0 0 0 1 0 0 1 1 1 0 1 0 0 1 0 0 0 0 0 0 0 0 0 1 1 1 0 0 0 2 1 0 0 0 2 0 0 0 0 0 0 0 0 0 0 1 1 2 1 0 0 1 1 1 2 2 2 0 2 2 1 1 1 0 1 0 1 2 2 0 0 2 0 0 0 0 2 1 0 1 0 1 1 1 0 1 0 0 0 0 2 2 0 0 2 0 0 0 2 2 0 0 0 0 0 0 0 0 0 1 0 1 1 2 0 0 0 0 2 0 0 1 0 1 0 1 1 1 0 0 0 0 0 1 0 1 1 0 0 2 1 0 1 0 2 0 0 0 0 2 0 0 0 0 0 0 0 1 0 1 1 2 0 2 2 0 1 0 1 1 0 2 2 0 1 0 1 0 0 0 0 0 1 2 0 2 2 0 0 1 1 0 0 1 1 1 1 2 2 0 1 0 0 0 2 0 1 0 0 1 1 0 0 1 0 0 0 2 1 0 1 1 0 2 1 1 2 0 0 0 0 0 0 0 0 0 0 1 0 0 0 0 1 0 0 1 0 0 1 1 1 0 0 1 0 0 1 0 0 0 0 0 0 0 0 0 0 2 1
150 0 0 2 0 1 1 1 0 2 2 0 0 0 0 0 1 0 0 2 0 0 0 2 0 1 1 0 0 0 1 0 2 1 1 1 2 1 0 1 1 1 0 0 0 2 0 0 2 0 0 0 0 0 0 2 0 0 0 1 1 0 0 1 1 1 1 0 0 0 0 1 2 0 0 2 2 1 1 0 1 2 1 1 2 0 0 0 2 2 0 0 1 0 0 1 0 0 0 1 1 2 0 0 2 1 2 2 0 2 0 1 1 1 1 1 1 0 0 0 2 0 1 2 0 0 0 0 0 0 0 0 0 0 0 0 0 0 0 0 0 2 0 0 0 1 0 0 0 0 0 0 0 1 0 0 0 0 0 1 1 0 1 1 1 2 1 0 0 1 1 0 0 2 0 0 2 2 0 0 0 0 0 2 0 1 2 1 0 0 2 1 2 1 1 1 1 0 0 1 0 0 0 2 2 0 2 1 0 0 0 0 1 0 0 2 1 0 1 0 2 1 0 0 0 0 1 0 0 2 1 0 0 0 2 0 0 2 0 0 0 1 2 1 0 1 0 0 2 0 0 0 0 0 0 0 1 0 0 1 0 0 0 0 1 0 1 1 0 0 0 1 2 0 0 0 1 2 1 1 0 0 1 1 1 1 2 1 1 2 1 0 2 2 2 2 1 1 1 0 0 0 0 0 0 0 1 1 0 0 0 1 0 2 2 0 1 0 0 0 0 2 0 1 0 0 1 0 1 1 2 0 0 2 0 0 0 1 1 0 0 0 1 1 0 1 0 0 1 1 1 0 0 1 0 1 1 2 0 0 0 0 1 0 1 1 0 1 1 0 0 0 0 1 0 1 0 1 1 1 1 1 1 1 1 1 2 0 0 0 0 1 1 0 2 1 0 1 0 0 0 0 0 1 2 2 2 1 0 1 1 0 0 0 1 1 0 1 0 0 0 1 1 1 0 2 0 0 0 0 0 0 1 1 1 1 0 0 1 1 2 0 0 1 1 2 0 1 1 1 0 1 0 2 2 1 1 1 0 1 1 0 1 0 1 1 0 2 2 0 2 2 2 0 1 0 1 0 0 0 2 2 1 1 1 1 0 0 0 0 0 0 1 0 0 0 1 1 1 0 0 2 2 0 0 1 2 1 0 0 0 1 0 0 1 0 0 0 2 2 2 2 2 1 1 0 0 1 0 1 1 1 0 0 0 0 2 0 0 1 0 2 0 2 1 0 0 1 1 1 1 0 1 0 1 0 0 0 0 0 0 1 0 1 0 0 0 0 0 0 1 1 1 0 1 0 1 0 0 2 1 1 0 0 0 0 0 0 1 1 0 0 0 1 2 0 1 0 0 0 0 2 0 0 0 0 2 0 1 0 1 0 1 1 1 2 0 0 0 0 0 1 0 0 0 0 2 2 0 0 0 2 0 0 0 0 0 0 1 0 0 0 1 1 2 0 2 1 0 1 0 2 1 1 0 0 0 1 1 0 0 0 1 1 1 2 0 1 1 0 0 0 1 0 1 0 1 0 1 1 1 1 0 1 0 1 1 0 1 0 2 0 0 0 0 0 0 0 2 2 1 1 0 1 1 0 0 2 2 0 0 0 0 1 0 0 0 1 1 1 0 0 0 0 1 2 0 0 1 1 1 2 0 0 0 0 0 0 0 0 0 0 1 0 0 1 2 0 0 0 0 0 0 1 0 1 1 0 2 1 0 1 2 2 0 0 0 0 0 1 0 1 1 0 0 2 2 1 1 1 1 1 1 1 1 0 1 2 0 2 0 0 2 1 1 1 0 0 0 1 1 2 0 0 0 0 1 0 1 2 2 0 2 2 2 2 2 1 2 2 1 1 0 1 0 0 0 2 0 0 0 2 2 0 0 0 0 0 2 0 2 2 0 0 0 0 0 0 0 0 0 2 0 0 0 0 0 0 0 1 1 0 0 0 0 1 2 0 1 1 1 0 0 2 0 1 0 0 1 0 1 1 2 0 0 0 0 1 0 0 2 0 1 1 2 0 2 2 0 0 0 2 2 2 0 0 2 2 0 0 0 0 0 0 1 1 1 2 2 1 0 1 0 0 0 0 1 1 1 1 2 1 1 1 2 1 1 0 1 1 0 0 2 0 0 0 1 1 0 0 2 0 0 2 1 0 2 0 0 1 1 1 0 0 1 1 2 1 1 0 1 0 0 0 0 1 0 0 0 0 0 1 1 2 0 0 1 0 0 2 0 0 0 1 1 0 0 0 0 0 2 0
151 1 2 1 0 0 0 0 0 0 0 2 0 0 0 0 0 0 1 0 0 0 0 2 0 1 1 0 1 2 1 0 2 1 1 1 1 1 0 0 2 2 0 0 0 1 2 0 2 0 0 0 0 0 1 2 0 0 0 1 0 1 0 0 0 0 0 0 0 0 0 1 2 0 1 2 1 0 2 0 0 1 0 0 1 0 0 2 2 2 1 1 2 0 1 1 0 1 1 1 1 2 1 0 1 1 1 2 0 2 0 0 1 1 2 2 2 0 2 0 1 1 0 2 0 1 0 1 1 0 0 0 1 0 1 1 0 1 0 1 2 2 0 0 0 0 0 0 0 0 0 0 0 0 0 1 0 1 0 0 1 1 0 1 1 1 0 1 0 1 1 1 0 1 1 1 2 0 0 0 0 1 1 2 0 0 1 0 0 0 2 0 1 0 1 0 1 0 0 0 0 0 0 2 2 0 2 0 1 0 0 0 1 0 0 1 1 0 1 1 1 1 0 0 0 0 0 0 0 1 1 0 1 1 1 1 0 2 0 0 0 0 1 0 0 1 0 0 2 0 0 0 1 0 0 0 2 0 1 1 0 1 0 0 0 0 0 0 2 0 0 1 1 0 0 0 0 2 2 1 1 1 1 2 0 1 1 2 0 2 1 1 0 2 2 0 2 1 1 1 1 0 2 2 2 0 1 0 0 0 0 0 0 2 2 0 2 1 1 0 2 1 1 1 2 0 2 0 1 1 2 1 0 1 0 0 0 2 0 1 0 1 2 1 0 2 0 0 1 1 1 0 0 1 0 1 0 1 1 0 1 1 2 0 1 1 0 1 1 0 1 1 1 2 1 0 0 1 0 0 1 0 1 1 1 1 1 0 0 0 0 1 0 0 2 0 0 2 0 0 0 0 0 2 2 0 0 0 0 1 0 0 0 0 0 1 0 2 0 0 0 2 0 0 1 2 0 1 0 0 0 0 0 0 2 2 0 1 0 0 1 1 0 0 1 2 1 1 1 1 0 0 0 1 1 1 0 2 2 0 0 0 0 1 0 0 0 1 1 1 0 0 2 0 1 0 1 0 0 0 1 1 1 1 1 0 0 0 1 1 2 1 0 1 0 1 0 1 2 0 0 2 2 0 0 0 2 1 0 0 0 0 1 2 0 2 2 1 1 2 2 2 2 1 2 0 0 1 1 2 0 1 0 0 0 1 1 2 1 0 1 1 0 1 1 1 0 1 1 1 0 0 1 0 2 1 0 2 1 1 0 0 0 0 0 0 0 1 1 0 0 1 2 0 1 2 2 1 0 1 2 0 2 2 1 1 0 0 1 0 0 1 0 0 1 0 0 1 0 2 0 1 1 0 0 2 1 0 0 1 0 0 0 2 0 1 0 0 0 0 1 1 0 0 0 0 2 1 0 0 0 0 0 2 0 1 1 1 2 1 0 2 2 2 2 0 1 0 1 1 0 1 1 1 0 0 0 1 1 0 0 0 1 0 0 1 1 0 0 1 1 0 0 0 0 0 2 1 0 0 1 0 1 1 0 2 0 1 2 0 2 1 0 1 1 0 0 0 0 1 0 1 0 1 0 0 1 1 2 0 1 0 0 1 0 0 0 2 2 2 0 0 1 0 1 2 0 0 1 1 0 1 0 0 0 0 1 0 1 1 0 0 0 0 0 1 2 0 0 0 0 0 0 0 0 1 1 0 1 0 0 0 2 0 1 0 0 0 0 2 0 0 0 0 0 0 0 1 1 1 1 1 1 1 1 1 1 2 0 0 2 0 2 0 1 1 0 0 0 1 1 2 0 0 0 0 1 0 0 2 1 0 2 2 2 1 2 0 1 1 1 0 0 2 1 0 0 2 0 0 0 2 1 1 0 1 2 0 1 0 0 1 1 0 1 0 1 1 1 0 0 1 0 0 0 0 0 0 1 0 1 0 0 0 0 2 2 0 2 1 2 0 1 2 0 0 0 1 0 0 0 0 1 0 0 0 1 0 0 0 2 0 0 1 1 0 1 1 0 0 0 0 1 1 1 1 1 1 0 0 0 0 1 1 1 1 1 2 2 2 0 2 1 2 1 0 0 1 0 1 2 2 0 1 0 1 0 1 0 0 0 0 0 1 0 1 1 2 0 1 2 0 2 0 0 0 0 0 0 1 1 0 0 0 1 1 1 0 1 1 0 0 0 0 2 0 0 0 0 1 1 0 0 1 1 0 0 1 0 1 0 0 0 0 2 0 0 0 0 0 0 0
152 0 2 0 0 0 0 2 0 2 1 1 1 2 1 1 0 0 1 1 1 0 0 1 0 0 0 0 0 1 1 0 2 1 1 1 2 0 0 0 1 1 0 0 0 0 1 0 2 0 0 1 0 0 1 1 1 0 0 0 0 2 1 2 0 0 0 0 0 0 0 1 2 0 2 2 0 1 2 1 0 1 1 1 2 0 0 1 2 2 1 1 1 0 1 1 1 1 1 2 1 1 1 0 2 1 2 0 1 1 0 1 1 2 1 2 1 0 1 0 1 0 1 1 0 1 0 1 2 0 0 0 0 0 0 1 0 0 0 1 1 1 0 0 2 0 0 0 1 1 0 0 0 0 0 0 0 2 1 1 1 0 0 0 1 2 0 1 1 2 1 0 2 0 0 1 2 0 0 1 0 1 1 2 1 1 1 2 1 0 1 1 0 0 0 0 0 0 0 0 0 0 0 1 1 0 1 0 2 0 0 1 1 0 0 1 1 0 2 1 1 0 0 1 0 0 1 0 0 0 0 0 0 0 2 1 1 2 0 0 0 0 2 0 0 1 0 0 2 0 0 0 2 0 0 0 2 0 0 0 0 0 0 0 0 0 0 0 2 1 0 2 0 2 0 0 0 1 2 1 1 1 0 2 0 2 2 1 0 2 1 1 0 2 2 0 1 1 0 1 1 0 0 0 0 1 1 0 1 0 0 1 0 2 2 0 2 1 0 0 0 2 1 1 1 0 1 0 1 1 1 2 1 1 0 0 0 2 0 0 0 0 2 2 0 1 1 0 2 1 1 1 0 2 0 0 2 0 0 1 1 0 0 1 0 0 0 2 2 0 0 0 1 2 1 1 1 1 1 0 0 1 0 0 1 0 1 0 0 0 0 1 1 1 1 1 1 0 1 1 1 1 0 0 1 1 1 1 0 1 0 0 0 0 1 1 1 1 0 0 0 1 1 0 1 2 2 0 0 1 1 0 0 0 1 1 0 2 0 1 1 1 0 0 1 0 0 1 1 2 0 0 0 2 2 1 1 1 1 0 1 0 1 0 0 1 1 2 2 0 1 0 2 0 0 0 0 1 1 0 1 1 0 0 2 0 0 0 0 1 1 0 1 2 1 0 2 0 2 0 1 1 2 0 0 0 2 2 0 0 0 0 0 0 0 2 0 1 0 1 1 2 2 0 0 0 0 0 1 2 1 0 0 0 0 1 1 0 0 0 0 2 0 2 1 1 1 1 1 2 1 1 1 0 1 1 1 1 0 2 0 0 0 1 0 1 1 0 0 1 2 2 0 0 0 0 1 0 0 0 2 0 1 1 1 0 0 0 2 1 0 2 0 1 0 2 0 1 0 1 1 1 0 0 0 1 2 2 2 2 1 0 0 0 2 0 0 0 1 0 0 1 0 0 1 1 0 0 0 0 0 2 1 2 0 1 0 1 2 2 1 0 0 1 2 0 2 0 1 1 0 2 2 0 0 0 0 2 2 1 1 0 1 2 2 2 0 1 0 1 1 0 0 0 0 0 2 1 0 0 1 0 0 2 0 1 1 1 2 0 2 0 0 0 2 0 1 0 0 0 0 0 0 1 1 0 1 2 2 0 0 0 0 1 0 1 0 1 1 1 0 0 0 0 0 0 2 1 0 0 0 1 0 0 1 0 0 0 0 0 0 0 1 0 0 1 1 0 0 1 1 1 0 0 0 0 1 2 2 1 1 1 1 1 0 0 0 2 0 0 0 0 1 1 1 0 0 1 1 1 2 1 1 1 1 1 1 2 0 2 0 0 2 2 0 0 0 1 1 0 0 0 1 0 1 0 0 0 0 2 2 0 2 1 1 0 1 1 1 1 1 1 0 2 2 0 0 1 0 1 0 1 1 0 0 0 0 0 0 0 0 0 0 0 0 0 0 2 0 0 0 0 0 0 2 0 2 0 0 0 1 0 0 0 0 0 2 0 1 1 0 0 1 1 0 0 0 0 2 2 2 2 2 0 0 0 0 1 0 0 2 0 1 0 2 2 2 2 0 0 1 1 2 2 1 1 1 2 1 1 1 0 0 0 1 1 1 1 2 1 1 1 0 1 0 1 1 0 1 1 2 2 0 2 0 0 0 0 0 0 0 0 1 0 0 1 1 2 0 1 2 0 1 1 1 0 1 0 0 2 0 2 0 0 0 0 0 0 2 1 1 0 0 0 1 0 0 0 2 0 0 1 0 0 0 0 0 1 0 2 0 0 0 1 2 0 0 0 1 0 2 1
153 1 1 1 0 0 0 0 0 0 0 1 1 1 1 1 0 0 0 2 1 1 0 2 0 0 0 0 0 1 1 0 1 1 2 2 2 1 0 0 2 1 0 1 0 1 0 0 1 1 0 1 1 1 0 2 0 0 0 1 0 1 0 0 0 0 0 1 0 0 0 2 2 1 1 2 1 0 2 0 0 1 0 0 2 0 1 1 1 2 0 1 1 1 1 2 1 2 2 2 0 2 1 0 2 1 2 2 0 1 1 2 0 2 0 2 0 1 1 0 1 0 2 0 1 1 0 1 2 0 0 0 1 0 0 0 0 0 0 1 1 2 2 0 0 0 0 0 0 0 0 1 0 0 1 0 0 2 0 0 1 1 0 1 1 1 0 1 0 1 0 1 0 1 0 0 2 1 0 0 0 0 0 2 1 1 1 2 0 1 0 2 1 0 1 0 2 0 0 0 0 0 0 1 1 0 1 0 1 0 0 1 1 1 0 0 0 1 2 0 2 1 0 0 1 0 1 0 0 1 0 0 0 0 1 0 0 2 1 1 0 0 1 1 0 2 0 0 2 0 0 0 0 1 0 0 1 0 0 0 0 0 0 0 0 0 0 1 0 0 0 1 0 1 0 0 0 2 2 1 1 1 1 2 0 1 1 1 1 2 2 1 0 2 1 0 2 1 1 1 1 0 1 1 1 0 0 0 0 0 0 1 0 1 0 0 2 1 0 0 0 2 1 2 2 0 2 2 1 1 1 1 0 1 0 0 0 1 1 1 1 1 1 1 1 1 0 1 2 1 1 1 1 1 1 1 1 1 0 2 2 0 2 0 2 0 0 1 1 0 0 0 1 2 0 0 0 2 0 0 1 1 0 0 1 0 0 1 1 0 0 1 1 0 2 0 0 0 0 1 0 1 0 2 2 0 0 0 0 1 1 0 0 0 0 1 0 0 0 0 2 0 0 1 1 1 0 0 1 0 0 2 0 0 2 2 0 0 1 1 1 1 0 1 0 1 0 2 2 1 0 1 0 2 1 1 0 0 1 0 2 0 0 1 0 1 1 1 2 1 0 0 1 2 0 0 0 0 0 0 2 2 0 0 2 1 0 1 0 1 1 0 0 1 0 1 0 1 2 0 1 1 1 1 0 1 2 1 1 0 0 1 0 0 0 1 0 1 1 1 1 2 2 1 2 0 0 1 1 2 0 1 2 2 1 1 1 0 0 1 0 1 0 0 0 0 0 0 1 1 0 1 1 0 0 0 0 1 1 1 0 0 0 0 0 1 1 1 1 0 0 1 0 0 0 0 2 0 0 1 1 1 2 2 2 1 0 0 1 0 0 2 1 0 0 0 1 0 0 0 0 2 1 0 0 1 2 1 1 1 1 0 0 0 0 0 2 0 2 0 0 2 0 1 0 0 1 2 0 0 0 1 0 2 0 2 0 0 2 2 0 0 0 0 1 0 2 1 1 1 0 2 2 2 0 0 0 1 1 0 0 0 2 1 1 2 1 0 0 1 1 1 0 0 0 0 2 0 1 1 0 1 0 1 0 1 2 0 1 0 2 0 0 0 0 0 0 0 1 1 0 1 1 1 0 0 1 2 1 0 0 0 0 1 0 1 0 1 1 1 0 0 0 0 1 2 0 1 0 0 0 1 1 0 1 0 1 0 0 1 0 0 1 1 0 0 2 0 0 0 0 0 0 0 0 0 0 0 0 0 0 0 2 0 1 0 1 1 0 1 0 0 0 1 1 1 1 2 0 0 1 0 1 1 1 1 1 1 0 1 0 1 2 1 0 0 0 1 0 0 1 1 0 0 0 0 1 0 0 2 2 1 2 1 2 1 1 2 1 1 1 0 0 2 2 0 0 1 1 0 0 2 2 0 0 0 0 0 1 0 0 0 1 1 1 1 1 0 0 1 0 1 0 0 0 0 0 0 0 0 1 0 0 0 0 0 1 1 1 1 0 0 2 0 0 1 1 1 1 0 0 0 2 0 0 1 0 0 0 0 1 0 1 2 1 0 1 1 0 0 0 1 2 2 0 0 2 2 0 1 0 0 0 0 1 1 1 2 2 2 0 0 0 0 0 0 1 0 1 1 2 2 1 1 2 2 2 1 0 0 0 0 1 1 1 1 1 0 0 1 2 1 1 0 0 0 1 1 1 0 1 0 1 0 0 0 1 0 2 2 0 0 0 0 0 1 0 0 1 1 0 2 0 0 0 1 1 0 0 1 0 0 0 1 1 0 0 0 0 0 1 1
154 0 2 0 0 0 0 2 0 2 2 0 0 0 0 0 0 0 0 2 1 1 0 2 0 0 0 0 0 0 1 0 1 1 1 0 0 2 0 0 2 2 0 1 0 1 0 0 2 0 0 0 1 1 0 0 2 0 0 0 2 0 0 1 0 0 0 1 0 0 1 1 2 1 1 2 1 1 1 1 1 2 0 0 0 0 0 0 2 2 0 0 0 0 0 2 0 0 0 2 2 1 1 0 2 2 2 1 0 2 0 0 0 0 1 1 1 0 0 0 2 1 1 1 0 1 0 1 2 0 0 0 0 0 0 0 0 1 0 2 2 0 0 0 1 0 0 0 1 1 0 1 0 0 0 1 1 1 0 1 1 0 0 1 1 1 0 1 1 2 0 0 1 2 1 1 2 0 1 1 1 2 0 2 2 2 0 1 0 0 1 1 1 1 1 0 0 0 0 0 0 0 0 1 1 0 2 1 1 0 0 0 1 0 0 0 0 1 1 2 0 0 1 0 0 0 2 0 0 1 0 0 0 0 1 1 0 2 0 0 0 0 0 0 0 0 0 0 2 0 0 0 0 0 0 0 1 0 0 0 1 1 0 0 1 1 1 1 1 0 1 2 0 0 0 0 0 2 2 2 0 2 0 1 0 1 1 1 1 2 1 0 0 1 1 0 1 0 0 0 1 0 0 0 0 1 1 1 0 0 0 2 0 2 2 0 2 0 1 1 1 2 1 2 1 0 1 2 0 0 2 0 1 2 0 0 0 2 0 1 1 1 1 2 1 0 1 1 2 0 0 0 0 2 0 0 2 2 0 1 1 0 1 0 1 0 0 2 2 0 0 0 0 2 2 0 0 2 0 0 1 0 1 1 2 1 1 0 0 0 0 0 1 0 1 1 0 1 0 0 0 0 0 2 2 0 0 1 0 1 1 0 0 0 1 1 1 0 1 1 1 0 1 0 0 1 0 0 0 0 0 0 2 2 0 1 0 1 0 0 0 1 0 0 1 1 0 1 2 0 1 0 0 2 2 0 2 1 1 0 1 0 0 1 0 1 1 1 1 1 0 0 2 0 0 1 0 1 1 0 1 2 0 0 2 0 0 0 1 0 1 1 0 2 1 0 1 2 2 0 0 2 1 1 0 0 2 0 0 0 1 0 0 0 2 0 0 0 0 1 1 1 0 0 0 0 0 1 0 1 1 1 0 0 0 1 0 0 1 1 0 1 0 1 1 2 1 0 2 1 0 0 0 0 2 2 0 0 1 1 1 0 0 0 0 1 1 1 1 0 0 2 0 0 0 0 0 2 0 2 2 0 0 0 0 0 0 0 2 2 0 0 1 0 0 0 0 0 0 0 0 2 0 0 0 2 0 0 0 1 0 0 0 1 1 1 2 0 1 0 0 1 0 0 0 0 2 2 0 0 0 2 0 1 1 0 1 1 1 1 1 0 0 1 1 0 2 0 2 2 0 1 0 1 1 1 0 2 1 1 1 0 1 0 0 1 0 1 1 0 0 1 0 0 1 0 2 1 2 2 0 1 1 1 0 2 1 1 2 0 2 1 0 1 1 0 0 0 1 1 0 1 1 0 1 0 2 2 2 0 0 0 0 1 0 1 1 1 1 1 0 0 0 1 0 2 1 1 0 0 0 0 1 0 1 1 1 0 0 1 1 1 0 0 0 0 1 1 0 0 0 0 0 0 0 0 0 0 0 0 0 0 2 1 0 0 0 1 0 1 1 0 0 0 0 0 0 2 0 0 0 0 1 1 0 2 0 2 0 0 2 0 2 1 0 0 0 1 0 1 2 2 0 0 1 0 1 0 0 2 1 0 0 0 0 2 2 2 1 1 1 0 0 1 0 0 0 1 0 1 1 1 2 0 0 0 0 0 1 0 1 1 1 1 1 1 1 0 0 1 0 1 0 0 1 0 1 0 0 0 0 0 0 0 0 0 1 0 2 0 0 0 0 2 0 0 0 2 0 1 1 1 2 0 0 0 0 0 1 0 2 0 2 2 2 0 2 2 0 0 0 1 0 0 2 2 0 1 0 1 1 0 0 0 1 1 2 1 2 2 0 0 1 1 0 0 0 1 1 1 2 2 0 0 0 1 0 1 0 0 0 0 1 1 0 0 0 0 0 1 2 0 1 1 1 0 1 1 0 0 2 0 0 0 0 0 1 0 1 1 1 0 0 0 0 0 0 0 1 0 0 1 1 1 0 0 1 0 0 2 0 0 0 0 0 0 1 1 1 0 1 1
155 0 1 1 0 0 0 2 1 1 1 0 0 0 0 0 0 0 1 1 1 1 0 2 0 0 0 0 0 1 1 0 1 1 1 0 2 2 0 0 1 0 1 1 0 0 0 0 0 2 0 2 0 1 0 2 0 1 0 0 0 1 1 2 0 0 0 0 0 0 0 2 1 0 2 1 0 2 2 2 0 2 2 2 2 0 0 0 2 2 0 0 1 0 2 2 2 1 1 2 1 2 1 0 2 0 2 2 0 2 0 0 1 2 1 2 1 0 0 0 2 0 1 1 0 1 0 0 0 0 0 0 0 0 1 0 0 0 1 2 2 0 0 0 1 0 0 0 0 0 0 0 1 0 0 0 0 0 0 0 1 1 0 0 0 1 1 1 1 1 0 0 0 2 0 0 2 0 0 0 0 0 0 2 0 0 1 2 0 0 2 2 0 0 0 1 2 0 0 0 0 2 1 0 0 0 2 0 0 0 1 1 1 0 0 1 1 0 1 1 1 1 1 0 0 0 1 0 0 2 1 0 0 0 1 0 0 2 0 0 0 0 2 0 0 2 0 0 2 0 0 0 1 0 0 0 0 1 1 1 0 1 0 1 2 0 1 2 0 0 0 2 0 1 0 0 1 2 2 1 1 1 0 1 0 1 1 1 1 2 0 0 1 2 2 1 1 1 0 0 0 0 1 1 1 0 0 1 0 0 0 1 0 2 0 0 2 1 1 0 1 2 0 1 0 0 1 2 1 1 2 0 1 1 0 0 0 2 0 0 0 2 1 2 1 1 1 0 2 2 2 0 0 2 0 0 1 0 0 0 0 0 1 0 1 0 0 2 2 0 1 1 1 2 1 0 0 1 0 0 0 2 1 1 2 1 2 1 1 2 1 2 2 0 2 0 1 0 1 2 1 2 0 2 2 0 0 1 0 2 0 0 0 0 2 2 1 1 0 1 1 1 1 2 0 1 1 0 0 0 0 0 0 1 1 1 0 1 0 0 1 0 0 1 1 0 0 0 1 2 0 0 0 1 0 0 0 2 0 1 1 0 1 0 0 1 1 2 2 0 1 1 1 2 1 0 1 2 2 0 0 2 1 1 1 0 1 0 1 0 1 1 1 1 0 1 0 0 0 1 0 2 1 1 0 1 1 1 0 0 0 0 0 0 0 2 0 1 1 2 2 2 1 1 1 0 0 0 1 2 1 0 1 1 1 0 0 1 0 2 0 1 0 2 2 0 0 0 2 0 0 0 1 0 2 2 1 0 1 1 0 0 1 0 1 0 0 0 0 2 2 1 1 0 1 1 1 0 0 1 1 0 2 1 1 1 1 0 0 0 0 2 0 0 0 0 0 0 0 0 0 2 1 1 0 2 2 0 1 0 1 0 0 1 0 1 0 0 0 1 0 1 0 0 0 0 2 0 0 0 0 1 0 1 0 0 0 1 2 1 0 1 0 0 2 0 2 0 0 0 0 1 1 1 0 0 1 2 2 1 1 0 1 2 2 2 0 1 1 0 0 1 0 0 0 1 1 2 1 1 0 1 0 1 0 1 2 0 2 0 1 0 0 0 1 0 1 0 1 1 0 1 0 1 1 0 0 1 1 0 0 0 0 2 0 0 1 0 0 0 0 0 1 0 1 1 1 0 0 0 0 1 0 0 0 0 1 0 0 1 0 0 1 0 0 0 1 0 0 0 0 0 0 0 0 0 0 1 2 1 1 0 2 0 0 0 2 0 0 1 0 1 0 1 1 0 0 1 0 0 1 1 0 1 0 2 0 0 0 2 0 2 2 1 1 0 0 0 0 0 1 2 0 0 1 0 1 0 1 2 2 0 1 0 1 1 1 1 0 0 0 0 0 2 2 0 0 0 0 0 0 1 2 0 0 1 1 0 1 0 0 1 1 0 1 0 1 1 0 1 0 0 0 0 1 0 1 0 0 0 2 0 0 0 0 0 2 0 1 0 1 0 1 1 0 0 0 1 1 1 1 1 2 0 0 0 0 1 0 0 2 0 0 1 1 0 1 2 1 0 1 1 2 2 1 1 0 2 0 1 1 0 0 0 0 0 2 1 2 1 0 1 0 0 0 0 0 0 1 1 2 1 0 1 0 0 0 1 0 0 0 0 1 0 0 0 1 0 0 0 2 0 1 1 1 0 1 0 0 2 0 1 1 0 0 0 1 1 0 0 0 0 0 0 0 2 0 0 1 0 0 2 1 2 0 1 2 1 0 2 0 0 0 0 0 1 0 0 0 0 2 2
156 1 1 1 0 0 0 1 1 2 2 0 0 0 0 0 0 0 1 0 1 1 0 2 0 0 0 0 1 1 1 0 1 1 0 0 1 1 0 0 1 1 0 1 0 1 1 0 0 2 1 2 0 2 0 1 0 0 0 0 0 1 1 1 0 0 0 0 1 1 0 2 1 0 2 1 0 2 2 0 2 2 0 0 2 0 0 0 2 2 0 0 2 0 0 2 0 2 0 1 1 1 1 0 2 1 1 2 1 1 0 1 0 1 0 0 0 0 0 0 2 0 1 1 0 1 0 2 2 1 0 0 0 0 0 1 0 1 0 2 2 1 0 0 0 1 1 0 0 0 0 1 2 0 1 0 0 2 0 1 2 1 0 1 1 2 0 1 1 2 1 0 0 2 0 1 1 2 0 0 0 0 0 2 1 1 1 1 0 0 2 0 2 0 2 0 1 0 0 0 0 0 0 1 1 0 2 0 1 0 1 1 0 0 0 0 0 1 1 1 1 1 1 0 0 0 1 1 1 0 0 0 0 0 1 0 0 2 0 0 0 1 2 0 0 1 0 0 1 0 0 0 1 0 1 1 2 1 1 1 1 2 0 0 1 0 1 0 1 0 0 2 0 0 0 1 0 1 2 0 2 0 0 1 0 1 1 1 1 2 1 1 1 2 1 1 2 1 0 1 1 0 0 0 0 0 0 1 1 0 1 0 0 2 1 0 2 0 0 1 0 2 1 1 1 0 1 1 0 0 1 1 0 1 0 0 0 2 0 2 2 1 1 1 0 2 0 1 2 0 0 0 0 1 0 1 1 1 0 0 0 0 1 1 0 0 0 1 1 0 1 1 1 2 1 0 0 1 0 0 2 1 2 2 1 2 1 0 0 0 0 2 1 0 1 1 0 1 0 0 0 0 0 2 2 0 0 1 0 2 0 0 0 0 0 1 0 0 1 0 0 0 0 1 0 1 0 1 0 0 0 0 1 0 0 0 0 2 1 0 1 1 0 0 0 1 0 1 2 1 0 0 0 0 0 0 0 1 0 1 1 0 1 0 0 1 1 2 2 0 0 0 2 1 0 2 0 1 1 1 1 1 2 2 0 0 0 0 0 0 0 1 0 2 1 0 2 2 2 0 0 2 1 1 0 1 2 1 1 0 1 0 0 1 0 2 1 0 0 0 1 2 2 1 1 0 0 1 0 2 1 1 2 2 1 0 1 0 0 1 1 1 0 2 2 0 0 0 2 2 0 0 1 0 2 1 1 0 2 0 2 0 0 0 0 1 1 1 1 0 0 0 0 0 0 0 1 1 0 1 2 1 1 2 1 1 0 0 0 0 0 0 0 0 0 1 0 1 0 1 1 1 0 0 0 1 1 0 0 1 0 0 0 1 0 1 1 0 1 1 1 2 0 0 0 0 2 1 0 0 0 1 0 1 0 1 1 2 2 1 0 1 0 0 1 0 2 0 2 2 0 2 0 1 0 0 1 2 2 0 0 0 1 1 0 1 0 1 1 1 0 0 0 1 1 0 2 0 1 2 0 2 0 0 0 1 0 2 2 0 1 0 1 0 0 0 0 0 0 1 0 0 0 0 0 0 0 2 2 2 0 0 1 1 1 2 1 0 0 0 0 0 0 0 1 1 1 0 1 1 1 2 0 0 0 0 1 0 0 1 1 1 1 0 0 0 2 0 0 0 0 0 0 0 0 2 0 1 2 1 0 0 2 0 1 0 1 0 0 1 1 0 0 0 0 1 1 1 1 1 2 1 0 0 0 1 0 1 0 1 1 1 1 1 0 0 0 0 0 0 0 1 0 0 0 0 1 0 2 2 2 0 2 1 2 1 1 0 1 1 1 1 0 2 1 0 0 1 0 0 0 1 0 2 1 0 0 0 1 1 0 1 1 1 1 1 1 0 0 0 0 2 0 0 0 0 0 0 0 1 0 0 0 0 0 0 1 0 0 1 0 0 1 1 0 0 0 0 2 2 2 2 1 0 0 0 1 0 0 0 0 0 0 2 2 0 2 0 1 0 0 1 1 1 1 2 0 2 0 0 0 0 0 0 1 1 1 1 2 1 1 0 1 1 0 0 0 0 0 0 2 2 0 1 0 0 0 1 0 0 0 0 2 0 0 0 0 0 0 0 2 0 1 0 0 0 2 0 1 1 0 1 1 0 2 1 2 0 1 1 1 0 0 0 0 0 0 0 0 0 0 1 0 0 0 0 0 0 0 1 0 0 0 0 0 1 0 0 0 0 1 1
157 1 1 2 0 0 0 1 0 1 0 1 1 0 0 0 0 0 0 2 1 1 0 2 0 0 0 0 0 0 2 0 1 0 0 0 2 2 1 0 1 1 0 1 0 1 0 0 1 1 1 1 0 2 0 2 0 0 0 1 0 1 0 1 0 0 0 0 1 1 0 1 2 0 1 2 1 1 1 0 1 2 1 1 2 0 0 1 2 2 0 1 1 1 0 0 0 0 0 1 2 2 0 0 2 0 2 0 2 0 0 1 0 1 1 1 1 0 0 0 2 0 2 0 0 2 0 1 1 1 0 0 0 0 0 0 0 0 0 0 0 2 1 0 2 0 1 0 0 0 0 1 0 0 0 0 0 0 0 1 1 1 0 2 1 0 0 0 1 2 0 0 1 1 0 1 2 0 1 1 1 0 0 2 1 1 0 1 0 0 1 0 2 1 2 0 1 0 0 0 0 0 0 1 1 0 2 0 1 0 1 2 0 1 0 1 0 0 2 0 2 0 0 0 0 0 1 0 0 1 0 0 1 1 1 1 0 2 0 0 0 0 2 0 1 2 1 0 2 0 0 1 2 0 1 1 1 0 1 1 0 1 0 0 2 0 0 0 0 0 0 2 1 1 0 0 0 1 2 0 0 1 1 1 0 1 1 1 1 2 1 0 2 2 2 2 2 0 0 1 1 0 1 1 1 0 1 0 1 0 1 2 0 2 2 0 1 1 0 0 2 0 0 2 2 0 2 0 1 1 2 0 0 1 0 0 0 1 1 0 0 0 1 2 1 1 0 0 2 1 1 0 0 2 0 0 2 1 0 0 0 0 2 0 2 1 0 2 2 0 1 1 1 2 1 0 0 2 2 0 0 1 0 0 1 0 0 0 0 0 0 1 1 0 2 0 0 1 0 0 0 0 0 1 1 0 1 0 0 1 1 0 0 0 1 1 1 2 0 0 0 2 0 1 2 2 1 1 0 0 0 0 0 1 2 1 0 0 0 0 2 0 0 0 0 2 1 2 2 1 0 1 0 1 1 1 0 1 0 0 2 0 0 1 0 1 1 2 2 0 0 0 2 0 1 0 0 0 0 1 0 2 1 1 2 0 0 0 0 1 0 1 1 2 2 0 2 0 2 0 0 2 2 0 0 0 1 2 0 0 0 1 0 1 1 1 0 0 1 0 1 2 2 0 0 1 1 2 0 2 0 2 1 1 1 0 0 1 0 0 1 1 0 1 1 0 0 1 0 2 0 1 0 0 1 0 0 0 1 0 1 0 1 0 1 0 0 0 0 1 2 2 1 0 1 1 1 1 0 2 2 0 2 1 1 1 1 0 2 1 0 0 2 0 2 0 0 0 0 0 0 2 1 0 1 2 1 1 1 0 2 0 0 0 1 0 0 0 0 0 1 2 0 0 0 0 2 1 0 0 0 2 0 1 0 1 0 0 2 2 0 1 0 2 2 0 1 0 1 1 1 1 2 0 0 0 0 2 2 0 0 0 0 0 0 0 0 1 0 0 0 2 0 0 1 0 2 1 0 0 0 1 1 1 1 1 1 1 2 0 2 1 0 1 1 0 0 0 1 1 0 1 0 0 2 0 0 2 2 0 1 0 0 2 0 1 0 1 1 1 0 0 1 0 1 2 0 1 0 0 0 1 0 0 0 0 1 0 0 2 1 1 0 0 0 0 0 1 0 1 1 1 0 0 0 1 2 0 1 0 0 1 2 1 1 0 0 0 0 2 0 0 0 0 0 0 0 0 1 1 1 1 0 0 0 1 0 2 1 1 1 1 2 0 1 0 0 0 0 0 0 1 1 0 1 1 2 0 0 2 1 0 2 2 2 2 2 0 2 1 0 2 0 2 2 0 0 1 0 1 0 1 2 0 0 1 1 0 1 0 0 1 0 0 0 0 0 1 0 0 0 0 0 0 1 0 1 0 0 0 1 0 1 0 1 1 1 0 2 0 1 0 1 0 0 0 0 1 1 2 2 2 2 0 0 1 0 0 1 1 0 0 0 2 2 1 2 1 0 1 0 0 2 2 2 2 0 1 0 2 0 0 0 0 2 2 1 0 2 0 2 0 0 0 0 0 0 1 0 0 2 2 0 2 1 0 0 2 0 1 0 0 2 1 0 0 2 1 1 1 2 0 0 1 1 1 2 0 0 1 1 1 1 0 0 1 0 0 0 0 1 0 0 0 0 1 0 0 1 1 0 1 1 2 0 2 2 0 0 1 0 0 0 0 0 1 0 0 1 0 0 0
158 1 1 2 0 0 0 2 0 2 2 0 0 0 0 0 0 0 1 1 0 0 0 2 0 0 0 0 0 1 0 0 0 0 1 1 2 2 0 0 1 1 0 0 1 0 0 0 2 0 0 0 2 2 0 1 1 0 0 0 2 0 0 2 0 0 0 0 0 0 0 0 2 0 1 2 1 1 1 0 2 2 1 1 1 0 1 0 1 1 0 0 1 0 1 2 1 1 1 1 1 1 0 0 2 0 2 0 2 0 0 1 0 1 0 1 0 0 0 0 2 0 2 0 0 1 0 0 1 0 0 0 1 0 0 0 0 0 0 1 1 1 0 0 0 0 0 0 1 1 0 0 0 0 0 1 1 1 0 1 1 0 0 1 1 1 0 2 1 0 0 0 0 2 1 1 2 2 0 0 0 0 0 2 1 1 1 1 0 0 1 0 1 1 0 0 2 0 0 0 0 0 1 0 0 0 1 0 1 0 1 0 1 0 0 0 0 0 1 1 1 0 1 0 0 0 1 0 0 0 0 0 1 1 1 0 0 2 0 0 0 0 1 0 0 2 0 0 2 0 0 1 1 0 0 0 0 0 0 0 0 0 0 1 1 0 1 0 1 0 1 1 0 1 1 1 1 1 1 0 0 1 0 0 2 0 2 0 1 2 1 2 0 2 1 1 1 1 1 0 0 0 0 0 0 0 0 2 1 0 1 0 0 2 2 0 2 0 1 0 1 2 0 1 1 0 1 1 1 1 2 1 0 0 0 1 1 1 1 0 0 0 1 1 0 2 0 0 2 1 1 0 0 2 0 0 0 0 2 0 2 2 2 0 1 1 0 1 1 1 0 0 1 2 2 1 0 1 0 0 2 0 1 1 1 1 1 0 0 0 0 2 0 0 2 0 0 1 0 0 0 0 0 0 1 1 2 1 0 1 1 0 0 0 0 2 0 0 0 0 1 1 1 0 1 2 2 1 0 1 0 0 0 0 1 1 0 1 1 0 2 0 0 0 1 1 0 0 0 0 0 0 0 2 2 1 1 1 2 1 1 0 1 0 0 1 1 1 2 2 0 0 2 0 1 0 1 1 1 0 1 2 1 1 2 1 0 0 0 2 0 2 0 0 1 0 0 0 1 0 1 2 1 1 0 1 1 1 0 0 0 1 0 0 0 1 0 0 2 0 1 2 2 1 2 0 0 2 0 2 0 2 0 0 0 1 0 1 1 2 0 0 1 0 0 0 0 1 1 2 1 1 1 0 1 0 0 0 0 1 0 0 0 2 0 0 0 1 1 1 0 1 1 0 2 2 2 0 0 1 2 1 0 1 0 0 0 0 0 0 0 2 1 0 1 0 1 0 0 1 0 1 0 0 1 2 0 0 1 0 0 0 0 1 0 1 1 0 0 0 2 2 0 1 0 0 1 2 0 0 1 1 0 2 0 0 1 2 2 2 2 0 0 1 2 0 2 1 1 1 1 1 1 1 0 0 0 2 2 0 0 0 2 2 2 2 0 1 1 1 0 0 0 0 0 1 1 0 2 2 0 1 1 1 0 1 1 1 2 0 1 0 0 1 2 0 0 0 1 1 0 1 0 1 1 0 0 2 2 0 0 0 0 2 0 0 1 2 1 1 1 0 0 0 2 1 1 0 1 0 0 1 0 0 0 0 0 0 0 2 1 1 1 0 0 0 2 0 0 0 0 1 0 0 0 0 0 0 0 0 0 0 2 0 1 0 0 0 0 2 0 0 0 1 1 0 0 1 1 1 2 1 0 0 0 0 0 2 1 1 1 1 2 0 2 1 0 1 0 1 1 1 0 0 0 1 1 0 1 2 2 0 1 1 1 2 1 0 2 2 1 1 0 2 2 0 0 1 1 0 0 2 1 0 0 0 0 0 1 0 0 1 2 0 2 0 1 0 0 0 0 2 0 0 0 0 0 0 0 0 0 0 0 0 0 1 0 0 1 1 1 0 1 1 0 1 0 1 1 1 1 1 2 0 0 0 0 1 0 0 2 0 1 2 2 0 2 2 0 0 0 1 2 2 0 1 1 1 0 1 0 0 0 0 0 1 2 1 2 1 1 0 1 1 0 0 2 1 0 0 1 1 0 1 0 0 0 0 0 0 0 0 2 0 0 0 2 0 0 0 0 0 1 0 0 0 2 1 1 1 2 0 1 0 0 0 1 0 0 0 0 0 0 0 0 1 0 0 2 0 0 2 1 1 0 0 1 1 0 1 0 0 0 1 0 0 0 0 0 0 2 1
159 1 1 1 0 0 0 1 0 1 1 1 1 2 2 2 0 0 2 1 1 1 0 2 0 1 1 0 0 0 2 0 1 1 0 0 1 1 0 0 1 1 1 1 0 0 0 0 2 0 0 0 0 0 1 1 1 0 0 0 0 1 0 1 0 0 0 1 0 0 0 2 2 0 2 2 0 1 2 0 1 1 0 0 0 0 0 1 2 2 1 1 0 0 0 0 0 0 0 2 2 0 2 0 2 0 2 2 0 2 1 1 0 0 0 0 0 1 2 0 0 0 1 1 0 0 0 1 1 0 1 1 0 0 0 0 0 1 1 1 1 1 0 1 0 0 0 0 1 1 0 0 0 0 0 0 0 0 1 1 2 1 0 0 0 2 1 1 0 2 0 0 0 2 0 0 2 0 0 0 0 1 0 2 0 0 1 1 0 0 0 1 2 0 2 0 2 0 0 0 0 1 0 2 2 0 2 2 0 0 2 2 0 1 0 1 0 0 1 1 1 1 1 0 0 0 1 1 0 2 0 1 0 0 1 1 0 2 0 0 0 1 2 1 0 2 0 0 2 0 0 0 1 0 0 0 1 0 0 0 0 0 0 0 0 0 0 0 2 1 1 1 0 1 0 0 0 2 1 1 0 2 0 1 0 0 0 0 1 2 1 1 0 2 1 0 2 0 0 0 1 1 1 1 1 0 0 0 1 0 1 0 0 1 1 0 2 0 0 1 0 2 2 2 1 0 0 0 0 0 2 2 1 1 0 0 0 2 0 1 1 1 0 2 0 0 0 0 1 1 1 0 0 1 0 1 0 0 1 0 1 1 2 0 1 1 0 2 2 0 1 1 0 2 1 0 0 2 1 0 0 0 1 1 1 1 1 0 0 0 0 1 0 1 2 0 1 1 0 0 0 0 0 0 0 0 0 0 0 2 1 0 0 0 1 1 1 1 0 0 0 0 0 1 0 0 0 0 0 1 1 1 1 1 0 1 0 2 2 0 0 1 0 1 1 1 0 2 2 1 0 0 0 2 1 1 0 0 0 0 2 0 0 0 0 0 0 2 2 0 0 0 2 0 1 1 1 0 0 0 2 2 2 2 0 0 0 0 0 1 0 2 1 1 2 0 2 0 2 0 2 0 2 1 0 1 1 1 0 0 1 0 0 0 0 1 0 0 2 0 1 2 1 0 0 1 0 0 0 1 1 0 0 0 0 0 2 1 0 0 1 2 1 1 0 0 0 1 1 1 1 0 0 0 1 1 0 0 0 1 0 0 1 0 0 0 0 2 2 0 0 0 1 0 1 1 1 0 0 1 1 0 1 1 1 0 1 0 1 0 0 1 0 0 0 0 0 0 0 1 0 2 0 0 2 2 0 1 1 2 0 0 0 0 0 0 1 0 0 1 0 1 0 1 0 1 1 1 0 0 0 1 1 1 0 2 0 1 2 2 0 0 0 1 1 0 2 0 1 0 0 2 1 0 0 0 0 2 2 0 0 0 2 1 1 2 0 1 1 1 0 0 0 1 0 0 2 0 0 1 1 0 1 2 0 0 2 1 2 0 1 0 0 0 0 0 1 0 1 1 0 2 0 0 2 0 0 2 2 0 1 0 0 2 0 0 0 1 1 1 0 0 0 0 1 1 1 0 0 0 0 1 0 1 1 1 1 0 0 1 1 1 0 0 0 0 1 0 0 0 0 0 0 0 0 1 2 0 1 0 0 0 2 0 0 1 0 1 0 0 0 1 0 0 0 0 0 1 1 1 2 1 0 1 0 1 0 2 0 2 0 0 2 1 0 0 0 1 0 0 1 2 0 1 0 0 1 0 2 2 2 0 1 1 1 2 1 1 1 1 0 1 0 2 2 0 0 2 0 0 0 2 2 0 0 0 0 0 1 0 1 1 1 0 1 0 0 1 0 0 0 1 0 0 0 0 0 1 0 0 2 0 0 0 0 1 1 0 2 1 0 0 0 1 0 0 0 2 1 1 2 2 1 0 0 0 1 0 0 0 1 1 0 1 1 0 1 1 0 0 0 2 1 1 0 0 2 2 0 1 0 0 0 0 0 1 1 1 1 0 0 1 0 1 0 0 1 2 0 0 2 1 0 2 0 0 0 1 0 0 0 0 1 0 0 0 0 0 0 1 1 0 0 2 1 0 2 1 2 1 1 0 1 0 2 1 2 0 0 0 1 0 0 0 1 0 0 1 2 1 1 2 2 2 0 0 2 1 0 2 0 0 1 1 1 0 0 0 0 0 0 0
160 0 1 1 0 0 0 2 0 0 0 0 0 0 0 0 0 1 1 1 0 0 0 2 0 0 0 0 0 0 1 1 0 0 2 1 2 1 0 0 1 1 1 1 0 0 0 0 2 1 0 0 1 2 0 2 0 0 0 0 2 0 0 1 0 1 1 0 0 0 0 0 2 0 1 2 1 0 2 0 0 2 0 0 1 0 0 0 0 1 0 0 0 0 1 2 1 0 0 2 2 2 1 0 2 1 1 1 2 1 0 2 0 2 0 2 0 1 1 0 1 0 0 2 0 0 0 0 1 0 1 1 0 0 1 0 0 0 0 0 0 2 0 0 0 0 0 0 0 0 0 0 0 0 0 0 0 1 0 0 0 0 0 0 0 2 1 2 0 0 0 2 0 0 0 0 1 1 0 1 0 1 0 1 0 0 1 0 0 0 0 0 1 0 1 0 0 0 0 0 0 0 0 0 0 0 1 1 1 0 2 2 1 1 0 1 0 0 2 0 2 1 0 0 0 1 0 1 1 0 0 1 0 0 1 0 0 2 0 1 0 0 1 0 0 1 0 0 1 0 0 0 1 0 0 0 1 0 0 0 0 0 0 0 1 1 1 1 2 0 0 1 0 2 0 1 2 2 1 0 1 1 0 2 0 2 2 0 1 2 1 0 1 2 1 1 2 0 0 0 2 0 1 1 1 1 2 1 1 0 1 2 0 0 0 0 1 0 0 1 1 1 0 1 1 0 2 0 0 0 1 1 0 2 1 1 0 0 2 0 0 1 1 2 0 0 0 1 2 1 1 0 0 2 0 0 1 0 0 1 1 0 0 0 0 0 0 2 2 1 1 1 0 2 1 0 0 1 0 0 1 1 0 0 1 0 1 0 0 0 0 0 0 0 1 1 0 0 0 0 0 0 0 2 2 1 1 1 0 1 0 0 0 0 0 2 0 1 0 0 0 2 2 0 1 2 1 1 0 1 1 0 0 0 1 1 0 0 0 0 1 0 0 1 0 2 0 1 1 0 0 1 0 2 2 1 1 1 0 1 1 0 0 1 0 1 1 2 2 0 1 1 0 2 1 1 1 0 0 0 2 1 2 2 0 0 0 0 0 0 0 0 1 2 1 0 2 1 2 1 1 2 1 1 0 1 1 2 0 0 0 1 1 1 1 1 0 0 0 1 1 1 1 0 0 0 0 2 0 2 0 2 0 0 0 0 0 0 1 2 0 1 0 1 0 0 0 1 1 1 0 0 0 0 2 2 2 0 1 1 0 0 1 0 1 0 0 2 2 0 1 1 0 0 0 0 0 2 0 2 2 0 1 1 0 1 0 0 0 0 0 1 0 0 0 0 0 0 0 0 0 2 0 0 0 2 2 0 1 0 1 0 0 0 2 0 0 0 0 0 0 0 0 2 0 0 0 0 0 0 0 0 0 0 0 0 0 0 2 2 1 1 0 0 0 0 2 0 1 0 0 2 0 1 0 0 1 2 2 0 0 0 2 2 2 2 2 2 0 0 0 2 0 0 1 0 1 1 1 1 0 0 0 2 0 1 2 2 2 1 1 2 0 0 0 0 0 0 0 1 1 1 0 1 0 0 1 1 1 1 0 0 0 1 0 1 1 2 2 2 0 0 0 0 1 2 0 1 2 2 1 2 0 0 0 0 0 0 0 1 0 0 0 0 0 0 1 0 0 0 0 0 0 0 0 1 0 0 0 0 0 0 2 0 0 0 2 1 0 1 0 1 1 1 1 0 0 0 1 1 1 1 1 1 1 1 1 2 1 1 1 1 2 1 0 0 1 2 0 0 1 1 0 0 0 1 1 0 2 2 2 0 1 0 1 1 1 0 2 2 2 2 0 2 2 0 0 1 1 1 0 1 2 1 0 0 0 0 1 0 0 0 1 0 1 0 0 0 0 0 0 2 0 0 0 0 0 1 0 0 0 0 0 0 0 0 2 0 1 0 1 0 1 1 0 0 0 2 1 1 1 1 1 0 0 0 1 0 1 0 1 0 1 2 2 0 2 2 2 0 0 0 2 1 2 2 0 1 0 2 1 0 0 0 0 0 2 0 1 0 0 2 1 1 0 0 1 0 0 0 2 1 0 2 0 0 0 1 0 0 0 0 1 1 0 0 2 2 0 2 1 0 0 1 1 1 2 1 1 1 0 1 0 0 1 1 1 0 1 0 1 0 0 0 0 2 0 0 1 0 0 0 0 0 1 0 1 1 1 2 1 0 0 1 1 0 0 0 1 0 1 1
161 0 2 1 0 0 0 1 0 0 0 1 1 1 1 1 0 0 2 0 1 0 0 2 0 0 0 0 1 1 1 1 1 0 1 1 2 0 0 0 2 2 1 1 0 1 0 0 1 2 1 1 0 0 0 2 0 0 0 0 1 0 0 2 0 0 1 0 1 1 0 1 2 0 0 2 1 1 1 1 0 2 0 1 1 0 0 0 2 2 0 0 2 0 0 1 0 1 1 2 1 1 0 0 1 1 1 2 0 2 2 2 1 2 1 2 1 0 1 0 1 0 1 1 0 1 0 1 2 1 0 0 0 0 1 1 0 0 0 1 1 2 0 0 1 0 1 0 0 0 0 0 1 1 1 0 0 2 0 0 0 0 0 1 0 2 0 0 1 2 0 0 1 1 0 2 1 0 0 0 0 0 0 2 0 0 1 1 0 0 2 0 0 1 0 1 2 0 0 0 0 1 0 2 2 0 2 0 0 0 0 1 0 0 0 2 1 0 1 1 1 0 1 0 0 0 0 0 0 1 1 1 0 0 2 0 0 2 0 1 0 0 2 0 0 2 0 0 2 0 0 0 1 0 0 0 1 1 1 1 0 1 0 0 1 0 0 0 1 1 1 1 1 0 0 0 0 2 1 1 0 1 0 0 1 0 1 0 2 2 2 2 0 1 1 0 2 1 1 0 0 0 0 0 0 0 1 0 0 1 0 1 0 1 1 0 2 0 0 1 1 0 2 2 0 0 1 1 1 1 2 1 1 1 0 0 0 1 1 0 0 0 1 2 1 0 0 0 1 0 0 1 0 2 0 0 0 2 0 0 0 0 1 0 1 1 0 1 1 0 1 1 0 2 0 0 0 2 0 0 0 1 1 1 1 0 0 0 0 0 0 0 1 0 2 0 1 1 0 0 0 0 0 2 2 0 1 1 0 0 0 1 0 0 1 1 1 1 0 1 1 1 0 1 0 1 0 1 0 0 2 0 0 0 0 0 0 0 0 0 1 1 0 0 0 0 0 1 2 2 0 0 0 2 2 1 0 1 1 1 1 0 0 0 0 0 0 2 2 0 0 1 1 1 1 0 1 1 1 1 2 1 1 1 2 0 0 2 0 0 2 2 0 2 0 0 1 0 2 1 0 2 2 0 0 0 2 1 1 0 1 1 1 0 1 2 0 1 0 1 1 2 2 1 2 0 0 0 1 2 0 0 0 0 0 1 1 2 1 1 0 1 0 0 0 0 0 2 0 2 1 0 0 0 2 1 1 0 2 0 2 0 1 0 0 1 1 0 0 1 0 1 1 0 1 1 1 1 0 2 2 0 2 2 2 0 0 0 2 2 1 0 0 0 2 0 0 1 0 2 1 0 1 0 0 2 2 1 2 1 0 0 0 0 2 0 0 0 0 1 0 1 0 0 0 1 1 1 0 0 0 0 0 1 0 0 1 2 2 1 1 0 0 0 0 0 2 0 1 1 0 1 0 1 0 0 0 1 1 1 1 1 2 1 1 2 1 0 0 0 0 1 0 0 2 0 2 2 1 1 0 0 1 2 0 1 0 0 0 1 1 1 1 0 0 0 0 0 2 2 1 1 0 1 0 0 1 2 2 0 2 0 0 2 0 1 0 1 1 1 0 0 0 0 1 1 2 0 0 0 0 0 0 0 0 0 1 0 0 0 0 0 0 0 0 0 0 0 0 0 0 0 0 1 0 2 1 0 0 0 0 0 2 0 1 1 0 0 0 1 0 1 0 1 1 1 1 0 0 0 0 0 0 0 1 1 1 1 0 2 0 1 2 0 0 0 0 0 0 0 0 2 0 0 0 1 1 0 0 2 1 0 1 1 1 1 2 0 1 1 1 1 0 2 2 0 0 0 0 0 1 1 2 0 0 0 0 1 2 1 0 1 1 0 1 0 1 1 0 1 1 1 0 0 0 0 0 0 0 0 0 0 0 0 0 1 1 0 2 1 0 1 0 1 0 1 0 1 1 1 2 2 0 0 0 0 0 1 0 0 2 0 1 2 2 0 2 1 0 0 0 2 2 2 0 0 1 1 0 0 0 0 0 0 1 1 0 0 2 1 0 1 0 2 0 0 0 0 0 0 2 0 0 1 0 0 0 1 0 0 0 0 1 2 0 0 0 0 0 1 1 0 1 0 0 0 1 0 0 0 2 0 0 0 1 1 1 0 1 0 1 0 0 0 0 0 1 0 1 0 0 1 0 0 0 0 0 1 0 0 0 0 0 1 1 0 0 1 1 0 1 1
162 0 1 1 0 0 0 2 0 2 1 0 0 0 0 0 0 0 2 0 2 0 0 2 0 0 0 1 0 1 2 0 1 1 1 1 1 1 0 0 2 2 0 1 1 1 2 0 0 1 0 2 1 1 1 1 0 0 0 0 0 2 0 1 0 0 0 0 0 0 1 0 2 0 1 2 1 2 2 2 0 2 1 1 2 0 0 1 1 1 0 0 2 0 1 1 1 1 1 1 1 1 0 1 2 1 2 2 0 2 0 2 0 0 2 2 2 0 1 0 1 0 1 1 1 0 0 1 1 1 0 1 0 0 0 0 0 0 2 0 2 0 0 0 0 0 0 0 1 1 0 1 1 0 1 1 1 2 0 0 1 1 0 1 1 2 0 1 0 1 0 1 1 2 1 2 1 0 0 1 1 2 1 2 0 0 1 1 0 0 0 1 1 1 0 0 0 0 0 0 0 1 1 1 1 0 2 1 1 0 0 1 1 1 0 0 0 0 2 0 2 0 0 1 0 1 1 0 0 0 0 0 1 1 1 0 0 2 0 0 0 0 0 0 0 1 0 0 1 0 0 0 1 1 0 0 1 0 1 1 0 1 0 1 1 0 0 1 2 1 0 1 1 1 0 1 0 1 2 0 2 0 1 1 1 1 2 0 2 2 1 1 0 2 2 0 2 1 1 1 1 0 0 0 0 0 0 0 0 0 0 2 0 2 2 0 1 0 0 1 1 0 1 1 0 0 0 2 0 1 1 2 0 1 1 1 0 1 1 0 0 0 2 0 1 1 0 0 2 0 1 1 0 1 0 1 2 1 0 1 1 0 2 0 0 0 0 1 1 0 0 0 1 2 0 0 0 0 0 0 2 1 1 1 1 0 1 0 0 0 0 0 0 0 1 1 0 1 0 0 0 0 0 0 0 0 2 1 0 0 0 0 0 0 1 1 1 0 0 0 0 1 0 2 0 0 0 1 0 0 1 0 0 0 1 1 0 1 1 0 1 1 0 0 1 2 0 1 1 1 1 0 0 2 1 1 0 0 1 0 2 0 1 1 0 1 1 1 2 1 0 0 1 2 1 0 0 0 0 2 2 1 2 2 0 0 0 0 1 1 1 2 0 2 0 0 1 2 2 0 0 2 1 1 0 1 2 1 0 0 1 0 0 0 0 2 0 0 1 1 1 1 2 1 1 1 0 0 0 2 0 0 1 1 1 1 1 1 1 2 0 1 0 1 1 0 0 1 1 2 0 0 1 1 2 1 1 0 2 1 1 0 0 0 0 1 1 0 0 1 0 0 0 0 0 0 0 1 0 2 1 0 1 0 1 0 0 0 1 0 0 1 1 0 0 0 0 0 0 0 0 2 0 1 0 2 0 0 1 1 0 0 0 0 0 0 1 0 0 0 1 1 0 1 0 0 1 2 0 0 1 0 1 2 0 2 0 1 2 2 1 1 0 0 0 0 2 0 1 1 0 1 0 1 0 0 0 2 1 0 0 0 1 2 2 2 1 0 0 1 1 1 1 0 0 0 1 0 0 1 1 0 1 1 0 2 0 1 1 0 2 1 0 0 1 0 0 0 2 2 1 1 0 1 1 0 1 2 2 0 0 0 0 2 0 1 0 0 0 1 0 1 0 1 1 2 1 0 1 1 1 1 0 1 1 1 1 0 0 0 0 0 0 1 0 0 1 0 0 0 0 0 0 0 0 0 1 1 2 1 1 2 2 0 0 0 1 1 0 0 0 0 0 1 1 0 0 1 1 1 1 1 0 0 0 2 0 1 1 2 0 2 2 1 0 0 0 0 0 1 1 1 0 0 1 1 0 1 0 1 1 1 1 1 1 2 2 1 2 1 1 1 0 2 2 0 0 0 1 0 1 2 2 0 0 0 0 0 1 0 0 0 2 2 2 2 2 0 0 0 0 2 0 0 1 0 1 0 0 0 1 0 0 0 0 0 1 0 1 1 0 0 0 1 0 1 0 2 2 1 1 1 2 0 0 0 0 0 0 0 2 0 0 1 2 0 2 2 0 0 0 2 2 2 1 1 1 2 0 0 0 0 0 1 2 2 0 0 2 0 2 0 0 0 0 0 1 0 0 0 2 1 0 1 0 0 0 1 2 2 1 1 1 2 1 0 0 0 0 0 2 0 0 2 1 0 1 1 1 2 1 1 0 0 0 0 0 0 1 1 0 0 0 0 0 0 0 0 2 0 0 2 0 0 0 1 1 0 0 2 0 0 0 0 2 0 0 0 0 0 2 0
163 0 2 1 0 0 0 1 0 0 0 1 1 1 0 0 0 0 1 1 1 0 0 2 0 0 0 0 1 1 1 2 2 1 1 1 1 1 0 1 1 1 0 0 0 0 1 0 1 0 0 1 1 1 0 1 0 0 0 1 1 0 0 0 1 1 1 0 1 1 0 2 1 0 2 1 0 1 2 1 0 1 0 1 1 0 0 1 2 2 1 1 0 0 0 0 0 1 1 1 0 2 2 0 2 0 2 1 1 1 0 1 1 2 1 2 1 0 2 0 1 1 2 0 2 0 0 0 0 0 0 0 0 0 1 1 0 0 0 2 1 1 0 0 1 1 1 0 1 1 0 0 1 0 0 0 0 1 0 0 1 1 0 1 1 2 0 1 1 1 0 0 1 0 0 1 2 1 0 0 0 1 0 2 0 0 1 0 0 0 0 0 2 0 2 0 2 0 0 1 0 0 0 2 1 1 2 0 0 0 0 1 1 0 0 1 1 0 1 1 1 0 1 1 0 0 2 1 1 0 0 1 0 0 1 0 0 2 0 0 0 0 2 0 0 1 0 0 1 0 0 0 1 0 1 1 1 1 1 0 1 1 0 0 0 0 0 0 2 1 0 1 0 1 1 0 0 0 1 0 0 1 0 1 1 0 1 1 1 1 1 1 0 2 2 0 2 1 1 0 1 0 0 0 0 0 0 1 2 0 2 1 0 2 2 0 1 1 1 0 1 2 1 2 1 0 1 1 1 1 2 2 0 0 0 1 1 1 1 0 0 0 2 2 0 1 1 0 1 1 1 1 1 2 1 0 1 1 0 1 1 0 1 0 0 0 0 1 1 0 0 0 1 2 0 0 0 2 1 0 0 1 0 0 1 0 0 0 0 0 0 0 1 1 2 0 1 1 1 1 1 1 0 2 2 0 0 1 1 1 1 0 1 0 0 1 0 1 1 0 0 1 0 1 1 2 0 0 1 0 0 1 0 0 0 0 0 1 0 0 1 1 0 0 1 2 0 1 1 0 0 1 0 1 1 0 0 2 1 2 0 0 0 1 0 1 1 1 1 1 0 0 2 1 0 0 0 1 1 0 1 1 0 0 2 0 0 0 1 0 1 1 0 1 1 2 0 1 1 0 0 2 1 1 0 1 1 0 0 0 0 0 0 0 2 0 0 0 0 0 0 2 2 1 1 1 1 0 0 1 1 0 2 1 1 0 0 1 0 1 1 1 0 2 1 0 0 0 2 0 0 0 1 0 2 1 0 1 1 1 0 0 0 1 0 1 1 0 0 0 0 1 0 0 0 0 0 1 0 1 2 0 0 0 0 0 0 0 0 0 0 0 1 0 0 0 0 1 0 2 1 0 1 0 1 2 0 2 2 1 1 0 0 0 2 0 0 0 1 0 1 2 0 2 0 0 0 1 0 0 0 1 0 2 0 0 1 0 2 2 1 1 0 2 2 0 2 0 1 1 0 1 2 0 0 0 0 2 2 1 1 0 1 0 0 0 0 0 1 0 0 1 0 0 0 0 2 0 1 1 1 1 0 1 1 1 0 0 1 1 0 1 0 1 1 0 0 0 0 1 0 0 0 0 0 0 0 2 2 0 1 1 0 0 0 1 0 1 1 1 0 0 0 1 1 1 2 0 1 1 1 1 1 0 1 1 1 0 0 0 0 0 1 0 0 0 2 1 0 1 1 1 0 0 0 1 1 0 1 0 0 0 2 1 0 0 1 1 0 1 0 0 0 0 0 0 0 2 0 0 0 0 0 0 0 1 0 2 1 1 1 1 2 0 1 1 1 1 0 0 1 1 0 0 1 0 1 0 1 2 1 0 2 2 2 2 2 0 2 2 2 2 0 2 2 0 0 1 0 0 0 0 2 0 0 1 0 1 2 1 1 1 1 1 1 1 1 1 0 0 0 1 0 0 0 0 0 0 0 0 0 0 1 0 1 1 0 0 2 0 0 0 1 1 0 0 0 0 1 1 1 1 2 0 0 0 0 0 0 0 2 0 1 1 1 0 1 1 0 0 0 1 1 1 1 1 1 1 0 1 0 0 0 0 1 1 2 1 2 2 0 0 0 0 0 0 1 1 0 0 2 2 0 0 0 1 0 1 0 0 0 0 0 0 0 1 2 0 0 0 1 0 0 0 0 1 1 1 1 1 2 0 0 0 1 0 1 0 2 2 0 1 0 0 0 0 1 0 1 0 0 1 0 1 0 0 1 0 0 1 0 0 0 0 1 1 0 0 0 0 1 0
164 0 1 1 0 0 0 2 0 2 2 0 0 1 0 0 0 0 2 0 1 1 0 1 0 1 1 0 0 1 1 0 2 1 0 0 1 0 0 0 2 2 0 1 0 1 1 0 0 2 0 1 0 1 0 1 0 0 0 1 0 1 0 1 0 0 0 1 0 0 0 1 2 0 1 2 1 1 2 0 1 1 0 1 1 0 0 1 2 2 1 1 1 0 1 1 1 0 0 2 2 2 1 0 2 1 2 0 2 0 0 2 1 2 1 2 1 0 0 0 2 0 2 0 1 1 0 1 2 0 0 0 0 0 0 0 0 0 1 0 1 1 0 0 0 0 1 1 1 0 1 0 1 0 0 0 0 0 0 0 0 0 0 1 2 2 0 1 1 2 1 0 1 1 1 1 1 0 1 2 1 2 0 1 0 0 1 2 1 0 1 1 2 0 2 0 1 0 0 0 0 0 0 1 1 0 1 0 2 1 0 1 1 0 0 1 1 0 2 0 2 1 0 0 0 1 1 1 1 0 1 1 0 0 1 0 0 2 0 0 0 0 2 0 0 1 0 0 2 0 0 1 2 0 0 0 0 1 0 0 0 0 0 0 1 0 1 1 2 0 1 1 2 0 0 0 0 1 2 1 0 0 1 2 1 1 2 2 0 2 2 0 0 2 1 0 2 1 1 1 0 0 0 0 0 0 0 0 1 0 1 0 0 0 0 0 2 1 0 0 1 1 1 2 1 0 1 1 0 0 2 1 0 1 1 1 0 2 0 2 2 2 1 1 1 0 1 0 1 1 1 0 0 1 0 1 1 0 0 2 2 0 0 0 0 1 0 2 2 1 0 0 1 2 1 0 0 1 2 0 0 2 0 0 1 0 0 0 0 0 0 1 2 0 2 0 0 0 1 2 2 2 0 1 2 1 1 0 0 1 0 0 0 0 1 1 1 0 0 0 0 1 1 0 1 2 1 0 0 1 0 1 1 1 0 1 0 1 0 1 1 0 0 0 1 2 0 2 2 2 0 0 0 2 1 1 0 0 0 1 1 0 0 1 0 1 1 2 2 0 1 0 1 1 1 0 0 0 0 1 2 1 1 1 1 0 1 0 1 1 1 2 0 0 1 1 1 0 2 0 0 2 1 1 0 1 1 2 0 0 0 1 0 1 0 2 1 1 0 2 2 1 1 1 1 1 1 0 0 2 0 0 1 1 1 1 0 1 0 0 0 2 0 2 1 1 0 1 1 1 0 0 0 0 2 1 1 0 1 0 1 1 0 0 0 0 0 1 1 0 0 0 1 0 0 1 1 0 0 1 1 0 0 0 0 0 0 0 0 0 0 1 0 0 0 1 0 0 1 0 0 2 0 1 1 2 1 0 0 1 0 0 0 1 1 0 0 0 0 0 0 0 0 2 0 0 0 1 0 0 1 2 1 1 1 0 0 1 2 1 1 0 0 0 1 0 2 0 1 1 0 2 1 0 0 0 0 0 0 0 0 0 1 2 1 2 1 0 1 1 1 0 1 0 0 0 1 1 0 0 1 0 1 2 0 1 0 0 0 1 1 2 0 0 0 0 0 0 1 2 1 1 0 0 2 0 1 1 1 1 1 0 0 2 0 0 2 1 1 1 0 0 1 0 1 1 1 0 0 0 0 1 0 1 1 1 1 0 0 2 2 2 0 1 0 0 1 0 0 0 0 0 0 0 0 1 0 0 2 0 0 1 2 0 0 1 0 0 0 2 1 0 0 0 0 0 0 1 1 1 1 1 0 0 0 1 0 1 0 1 0 1 2 0 2 0 0 0 0 1 1 2 0 0 0 0 1 0 1 2 2 0 0 0 0 2 0 0 1 1 1 1 0 2 2 0 0 2 0 0 0 2 2 0 0 0 0 0 0 0 0 0 1 1 1 1 1 0 0 0 0 2 0 0 0 0 0 2 0 0 1 0 0 0 0 0 1 0 2 0 1 0 2 0 0 0 0 1 0 0 1 1 2 0 0 0 0 1 0 0 2 0 1 1 2 0 2 2 0 0 0 1 1 1 1 1 1 0 0 1 1 1 0 0 1 1 2 1 2 1 1 1 1 1 1 0 0 1 1 1 1 1 0 1 1 0 0 1 0 0 0 0 1 0 0 1 1 1 1 0 2 0 1 1 1 0 1 1 0 1 0 1 0 0 0 0 0 0 1 1 0 0 0 0 0 2 0 0 0 0 0 0 1 2 0 1 1 0 1 2 0 0 0 0 1 0 0 0 0 0 2 0
165 0 1 1 0 1 1 2 1 2 2 0 0 2 0 0 1 0 1 1 1 1 1 2 0 0 0 0 0 0 2 0 2 2 0 0 2 2 0 0 0 0 1 1 0 1 0 0 1 1 1 1 1 1 1 1 0 1 1 0 1 0 0 1 0 0 0 0 0 0 0 1 2 0 1 2 1 1 2 0 1 1 0 0 1 0 0 1 2 2 1 1 0 0 1 1 1 0 0 0 0 2 2 0 2 0 2 2 0 2 1 1 1 1 1 1 1 0 0 0 2 0 1 1 1 0 0 1 2 1 0 0 1 0 0 0 1 2 0 1 2 1 1 0 0 0 1 0 0 1 0 2 0 0 0 0 0 0 0 0 0 0 0 1 1 1 0 0 0 2 2 1 0 1 0 0 1 0 0 0 0 0 0 2 0 0 1 2 0 1 1 1 2 2 1 1 2 1 0 0 0 0 0 0 0 0 1 0 2 0 0 1 0 0 0 0 0 0 2 0 2 0 0 0 0 0 1 0 0 2 0 0 0 1 1 0 0 2 0 1 0 1 2 0 0 1 0 0 2 0 0 0 1 0 0 0 1 0 0 0 0 0 1 1 1 0 0 0 2 0 0 2 0 1 0 1 0 2 1 0 1 1 0 1 1 0 2 1 1 2 1 1 0 2 2 0 2 1 0 0 1 1 2 2 2 0 2 2 1 0 1 0 0 1 1 0 1 2 0 0 0 2 2 1 0 0 0 0 1 1 2 2 0 0 0 0 0 1 1 0 0 1 1 1 0 1 0 0 2 1 1 0 0 1 0 1 2 2 0 1 1 0 2 0 2 0 0 1 1 0 0 0 0 2 1 0 0 2 1 0 0 1 0 0 2 1 1 0 0 1 0 0 0 0 2 0 0 0 0 0 0 0 0 0 1 1 0 1 0 1 1 0 0 1 1 1 0 1 0 0 0 1 0 1 0 1 0 1 0 1 0 0 0 0 0 0 0 0 0 0 2 0 0 2 0 1 0 0 1 0 1 0 0 2 2 0 2 0 2 0 0 0 0 1 0 1 2 2 2 0 0 0 1 2 0 1 0 0 0 1 1 0 1 1 1 1 0 1 1 0 1 2 0 1 1 0 2 1 2 0 0 2 1 1 0 1 2 1 1 0 1 0 0 1 0 2 1 1 0 1 1 2 1 0 0 1 0 0 0 1 2 0 1 1 1 0 1 1 0 2 0 1 0 2 1 1 0 1 1 1 0 0 1 1 1 0 0 0 0 0 1 0 1 1 1 0 0 0 0 0 1 1 1 0 1 0 1 2 0 2 2 0 1 0 1 0 0 1 1 0 0 0 1 0 1 0 0 0 0 1 0 1 1 0 0 1 2 1 1 2 0 0 0 1 1 1 2 0 0 2 0 1 0 0 0 0 2 2 0 0 1 1 0 1 1 1 0 2 2 2 0 1 0 0 1 0 2 1 0 1 0 2 1 1 0 0 0 1 1 0 0 0 2 1 1 1 0 0 2 0 0 1 0 0 1 0 2 1 0 0 0 1 0 2 1 1 1 1 2 0 2 1 0 0 1 0 0 0 1 2 1 1 0 1 0 0 1 1 1 0 2 0 1 1 0 1 2 1 1 1 0 0 1 0 1 1 1 1 1 1 0 1 0 1 1 1 1 0 0 2 1 1 0 0 0 1 1 1 0 1 1 1 0 1 0 1 0 1 1 1 1 0 2 0 0 0 2 0 0 2 0 0 0 0 0 0 0 0 2 2 2 2 0 0 1 1 1 1 0 2 0 1 2 1 0 0 1 0 0 0 1 2 0 0 2 1 0 0 1 2 2 0 1 1 1 2 1 0 2 2 2 2 0 1 1 0 0 1 0 0 0 1 1 1 0 0 1 1 1 1 0 1 1 0 1 0 1 1 1 0 0 1 0 0 0 0 0 0 0 0 1 0 0 0 0 1 1 1 1 1 0 0 0 2 0 0 0 2 1 1 2 2 2 0 0 0 0 0 0 0 1 0 1 2 2 0 2 1 0 0 0 2 1 0 2 2 0 2 0 1 0 0 0 0 0 0 2 1 2 2 0 0 0 0 0 0 2 0 1 1 2 2 0 0 1 1 1 1 0 0 0 0 2 2 2 0 1 1 1 1 2 0 1 1 1 0 1 1 1 1 2 0 0 0 0 0 0 0 1 0 1 0 1 1 0 0 0 0 1 1 0 1 1 1 0 1 2 1 0 1 0 0 0 1 2 0 0 0 1 0 2 1
166 1 1 1 0 0 0 1 1 1 1 0 1 1 1 1 0 0 1 0 0 0 0 2 0 0 0 0 0 0 2 0 0 0 0 0 2 2 0 0 1 1 0 0 0 0 0 0 2 2 0 0 0 2 0 2 0 0 0 0 1 0 0 2 0 0 0 1 0 0 0 0 2 0 0 2 2 1 2 1 0 1 1 1 2 0 0 0 2 2 0 1 2 1 0 0 0 0 0 2 2 2 1 0 2 0 2 2 0 2 0 0 1 2 1 2 1 0 1 0 1 0 2 0 0 2 0 2 2 1 0 0 0 0 0 0 0 0 0 0 1 1 0 0 1 0 1 0 1 1 0 1 0 0 0 0 0 1 0 0 1 1 0 0 0 1 0 2 0 2 1 0 0 1 0 0 1 0 1 1 1 2 0 1 0 0 1 1 0 0 2 1 2 1 1 0 0 0 0 0 0 0 1 0 0 0 1 1 1 1 0 0 2 0 0 1 1 0 0 0 2 2 1 0 0 0 2 0 0 0 0 0 0 0 1 0 0 2 0 0 0 2 2 1 0 1 0 0 2 0 0 0 2 0 0 0 0 1 1 1 1 2 0 0 0 0 0 1 0 0 0 2 0 2 0 1 0 1 2 0 0 1 1 2 0 1 1 0 2 2 2 2 0 2 1 1 1 1 0 0 1 1 1 1 1 0 0 2 1 0 1 1 0 0 0 0 2 1 0 1 0 2 0 2 2 0 2 2 0 1 2 0 0 2 0 0 0 2 0 0 0 0 0 2 0 0 1 2 2 1 1 1 0 1 0 1 1 0 0 0 0 0 2 0 2 1 0 2 2 0 2 2 1 2 0 0 0 1 1 0 0 1 1 1 1 0 0 0 0 0 0 1 1 0 2 0 2 0 1 2 2 2 0 0 0 0 0 1 0 1 0 0 0 0 0 1 0 0 1 0 0 1 0 1 0 2 2 0 2 0 0 1 0 1 1 1 0 0 0 0 1 1 0 1 0 1 0 2 1 0 0 0 0 2 1 0 1 1 0 1 1 0 2 0 0 2 2 2 2 0 1 0 1 2 1 0 0 0 0 1 1 2 1 1 2 0 0 0 0 1 1 0 1 0 0 0 1 0 1 1 0 2 1 1 0 1 2 2 0 0 0 0 0 1 0 2 1 1 1 1 2 2 2 0 0 2 1 0 1 2 0 1 2 1 2 1 0 0 0 2 0 1 0 1 1 1 0 0 2 0 0 0 1 1 2 0 0 1 0 2 0 0 1 0 1 0 0 0 0 2 0 1 0 0 0 0 1 2 0 2 2 1 1 1 0 1 0 0 1 0 0 0 1 0 0 0 0 1 0 1 0 0 0 0 0 2 0 2 2 2 1 0 0 0 1 0 1 0 0 0 1 1 0 0 0 0 2 2 0 0 0 1 0 1 0 1 1 0 2 1 0 0 0 0 1 0 2 0 1 1 0 2 0 1 1 1 0 1 1 0 0 0 2 1 1 2 0 1 1 0 0 1 0 0 0 2 0 0 0 0 0 0 0 2 1 2 1 0 1 1 1 1 1 1 0 0 0 0 1 1 0 1 0 0 1 0 1 2 1 1 0 0 0 1 0 0 0 2 1 1 1 0 0 0 1 2 0 0 1 1 1 2 0 0 0 0 0 0 0 1 0 0 0 0 0 0 0 1 0 2 2 2 0 0 0 0 0 0 1 0 0 0 2 0 0 0 0 0 0 2 0 0 0 1 0 0 0 1 1 1 1 1 0 0 0 2 0 1 1 2 0 2 2 1 0 0 1 2 2 0 0 0 0 0 0 0 1 0 0 2 1 0 1 1 1 2 2 0 2 2 2 2 0 2 2 0 0 1 0 1 0 0 1 0 0 2 1 0 1 0 1 1 0 0 0 0 0 2 0 0 0 1 0 0 0 0 0 0 0 0 2 0 1 0 1 2 1 0 2 0 1 0 1 1 0 0 0 1 1 2 2 2 0 0 0 0 2 0 0 0 1 0 1 2 2 0 2 2 0 0 0 0 2 1 1 1 1 2 0 1 1 0 1 1 1 0 1 1 2 2 0 0 0 1 0 0 0 2 0 0 0 0 0 0 2 1 1 0 0 0 0 0 0 0 0 0 0 0 0 0 2 0 1 1 0 0 1 0 0 0 2 0 0 0 1 1 1 0 0 0 1 0 0 0 1 1 0 0 1 0 0 2 0 0 0 0 0 1 1 2 1 1 0 1 1 0 0 0 1 0 0 0
167 0 0 2 0 1 1 2 1 2 2 0 1 2 1 1 0 0 1 1 0 0 1 2 0 0 0 0 0 0 2 1 1 1 1 0 1 2 0 1 0 0 0 0 0 0 0 0 2 1 0 0 0 0 1 1 1 0 0 0 0 1 0 0 0 0 0 1 0 0 0 0 2 0 1 2 1 1 2 0 1 2 0 1 1 0 0 0 1 1 0 0 1 0 0 0 0 2 0 1 1 1 0 0 2 1 2 2 0 2 1 1 0 0 0 0 1 0 0 0 2 0 1 1 1 0 0 1 1 0 0 0 0 0 0 0 0 0 0 1 2 0 0 0 1 0 2 0 0 0 0 1 0 0 0 0 0 2 0 1 0 0 0 2 1 2 1 2 0 1 0 1 1 2 0 0 2 0 0 2 2 2 0 1 0 0 0 1 0 0 1 1 2 1 2 0 1 0 0 0 0 0 0 1 1 0 1 0 1 1 1 2 1 1 0 0 0 0 0 1 1 1 0 0 0 1 1 0 0 2 0 0 0 0 2 0 0 2 0 0 0 1 2 0 0 2 0 0 2 0 0 1 0 0 1 1 2 0 0 0 0 1 0 0 0 0 0 0 1 0 1 0 1 0 0 0 2 1 1 0 1 1 1 2 0 1 1 2 1 2 1 1 1 2 2 1 0 1 1 0 1 0 1 1 1 0 1 1 0 0 0 2 0 1 0 0 2 0 0 0 2 0 2 1 1 0 0 1 2 2 2 0 0 2 0 0 0 0 2 0 0 0 1 1 0 0 0 0 2 0 0 0 0 2 0 0 1 0 0 2 2 0 2 0 2 1 0 2 2 1 0 0 1 2 1 0 0 1 1 1 2 0 1 1 0 0 0 0 0 2 1 2 0 0 2 0 1 1 0 0 0 0 0 2 2 0 0 0 0 1 1 0 0 0 2 2 2 1 0 0 0 2 0 2 1 2 0 2 0 0 2 0 0 0 1 1 0 0 0 0 2 0 1 1 0 2 2 2 2 0 0 0 0 2 1 1 0 1 1 0 1 0 0 0 0 1 1 2 2 0 0 0 2 0 1 0 1 0 0 2 1 0 2 2 1 1 0 1 1 1 1 2 0 1 1 0 1 1 2 0 1 1 1 1 0 1 2 1 1 0 1 1 0 1 1 1 0 0 1 2 2 1 1 0 0 1 1 0 0 1 1 0 2 1 2 2 1 1 2 1 0 1 0 1 1 0 0 1 1 2 0 0 1 0 2 0 0 1 0 1 1 0 0 0 0 1 1 2 2 0 0 0 0 0 0 0 0 2 0 2 2 0 2 1 1 1 1 0 0 0 0 2 0 1 1 0 1 0 0 0 0 1 1 0 1 2 1 1 1 2 0 0 0 0 1 1 0 0 0 0 0 0 0 0 0 0 2 1 0 0 0 1 0 1 1 0 0 2 2 1 1 1 0 1 1 0 2 0 2 2 0 1 0 1 0 0 0 0 0 0 0 0 2 2 2 2 0 1 1 0 0 0 0 0 2 0 2 0 0 0 0 1 0 2 0 1 2 0 1 1 1 1 1 0 0 0 0 0 2 2 1 2 1 1 0 0 1 2 2 0 0 0 0 0 0 0 0 1 1 1 0 0 1 0 1 1 1 0 0 0 0 1 0 0 0 0 2 0 0 1 1 1 0 1 0 0 2 0 0 1 1 1 0 0 0 0 0 0 1 0 0 0 2 0 0 1 1 1 1 1 0 0 1 1 1 0 0 2 0 0 1 0 0 0 0 2 0 2 1 1 0 1 2 0 0 0 0 1 0 0 1 2 0 0 1 0 1 0 0 2 1 0 1 1 1 2 2 0 1 0 0 0 0 1 1 0 0 2 0 1 1 2 2 1 0 0 0 0 1 0 1 1 1 1 1 0 1 1 0 0 0 1 0 0 1 0 1 0 0 1 1 0 1 0 1 2 1 0 2 1 2 0 0 2 0 0 0 1 0 2 2 2 1 0 0 0 1 1 0 0 2 0 2 2 2 0 2 1 1 0 0 0 2 2 2 2 0 2 1 1 0 0 0 0 1 1 1 1 2 1 1 0 0 1 0 0 0 0 2 2 2 2 1 2 1 1 0 0 0 0 0 0 2 0 0 0 0 0 0 0 1 0 0 2 0 0 2 0 0 1 1 1 1 0 1 0 1 1 2 1 0 0 0 0 0 0 1 0 1 0 0 1 1 1 0 0 1 1 0 2 0 0 0 1 1 0 0 0 0 0 1 0
168 1 0 1 0 0 0 1 0 1 1 1 0 0 0 0 0 0 1 1 1 1 1 2 0 1 1 0 0 1 1 1 0 0 0 1 2 1 0 1 1 1 0 0 0 0 0 0 0 2 0 1 0 0 1 0 1 0 0 0 0 2 0 2 0 0 0 0 0 0 0 2 2 0 1 2 1 2 2 0 2 2 0 1 1 0 0 0 2 2 0 0 2 0 0 1 0 1 1 2 1 2 1 0 2 0 2 1 1 1 0 1 0 2 0 2 0 0 0 0 1 0 1 1 0 1 1 0 1 0 0 0 0 0 1 0 0 0 0 0 2 1 1 0 0 1 0 0 1 1 0 0 0 0 0 0 0 0 0 0 1 1 0 1 1 1 0 1 1 2 0 1 0 2 0 0 2 0 0 1 1 1 1 2 0 0 1 0 0 0 0 0 1 1 0 1 2 0 0 0 0 1 0 1 1 0 1 0 1 1 0 0 0 0 0 1 1 0 1 1 1 0 1 0 0 0 1 0 0 1 0 0 0 0 1 0 0 2 0 0 0 1 2 1 0 2 0 0 1 1 1 0 1 0 0 0 1 1 0 1 0 0 0 1 2 0 1 0 2 0 0 1 0 1 0 0 1 1 2 0 1 0 0 1 0 1 1 1 0 2 0 1 1 2 1 2 1 1 0 2 2 0 1 1 1 0 0 1 0 0 0 1 0 2 2 0 2 1 0 1 0 1 1 1 0 0 0 1 1 1 2 1 0 2 0 0 1 1 1 1 1 1 0 2 0 1 0 1 1 0 0 0 1 2 1 0 1 0 1 1 2 1 1 0 1 2 0 2 2 1 0 0 1 1 0 1 0 1 0 0 1 1 0 1 1 1 1 0 0 0 0 1 0 1 1 1 1 1 0 0 0 0 0 0 1 1 0 0 0 2 0 0 0 0 1 1 0 1 0 0 0 2 0 1 0 1 0 1 0 0 2 0 0 0 1 1 0 1 0 0 0 2 0 1 0 1 0 0 0 1 0 0 0 2 2 0 1 2 2 2 1 0 2 0 0 0 0 2 2 0 0 0 2 1 1 1 1 0 0 0 1 1 1 1 1 0 0 1 1 0 2 2 0 0 0 0 1 0 0 1 0 2 1 1 0 1 1 1 0 0 0 0 1 1 1 1 1 0 1 2 2 1 2 1 1 1 1 1 0 2 1 1 0 0 0 1 0 0 0 1 0 0 0 1 1 1 0 0 2 0 0 0 1 1 2 0 0 0 1 0 1 0 0 0 0 2 2 2 2 0 0 0 0 0 0 0 0 0 0 2 1 2 1 1 1 1 0 1 0 0 0 0 0 0 0 0 0 0 0 0 0 2 0 0 1 2 0 2 2 2 0 0 0 0 0 0 1 0 1 0 0 0 0 0 0 0 0 2 0 0 0 2 0 2 0 1 0 0 2 2 1 0 0 1 1 0 2 0 2 2 2 0 1 0 0 0 0 2 2 0 0 0 2 2 2 2 0 0 1 1 1 1 0 0 1 0 1 0 1 2 0 1 0 0 0 1 0 0 0 0 2 1 0 0 2 0 0 0 1 2 0 1 0 0 0 0 1 1 2 0 0 0 0 1 0 0 0 0 0 0 0 0 0 0 1 1 1 0 0 0 0 1 0 0 0 0 1 0 1 2 0 0 0 0 0 0 0 1 0 1 1 1 0 0 0 1 1 0 1 0 0 0 2 0 1 0 0 0 0 2 0 0 0 0 0 1 0 1 0 0 0 0 0 0 1 1 1 1 1 2 0 2 2 1 1 1 0 2 1 0 1 1 0 0 1 1 0 0 0 2 2 0 1 1 1 2 1 0 1 1 1 1 0 2 2 0 0 1 0 0 0 2 1 0 0 0 0 0 2 0 1 1 1 0 1 0 1 1 0 0 0 1 0 0 0 1 0 0 0 0 1 0 1 0 1 1 0 0 2 1 0 0 1 1 0 1 0 0 2 2 2 2 2 0 0 0 0 0 0 0 2 0 1 2 2 0 1 2 1 0 2 0 1 1 2 2 0 1 0 0 1 0 0 0 1 1 1 1 1 0 0 1 0 1 1 0 2 1 0 0 1 1 0 1 0 1 1 0 0 0 0 0 0 0 0 1 2 1 0 1 2 0 1 0 0 0 1 0 0 2 0 2 0 0 1 1 1 0 1 0 1 0 0 0 1 0 0 0 0 0 0 0 0 0 0 0 0 0 0 1 0 0 0 0 0 0 0 0 0 0 0 0
169 0 1 2 0 0 0 2 0 2 1 0 0 1 0 0 1 0 0 2 0 0 0 2 0 0 0 0 1 1 1 2 0 0 1 1 2 2 1 1 2 1 1 1 0 0 1 0 2 0 0 0 1 1 2 1 1 0 0 0 1 1 1 2 0 0 0 0 0 0 0 1 2 0 0 2 2 1 1 0 1 2 0 1 0 0 0 0 1 1 0 0 1 0 0 2 0 1 1 2 1 2 1 0 2 1 2 1 1 1 1 2 0 2 0 2 0 0 1 0 1 0 2 0 0 2 0 2 2 1 0 0 0 0 0 0 0 0 0 1 1 2 0 0 0 0 0 0 0 0 0 1 0 0 0 1 0 1 0 1 1 0 0 0 1 2 0 2 0 1 1 0 0 1 0 0 2 0 0 0 0 1 1 1 0 0 0 2 2 0 2 0 2 0 2 0 1 0 0 0 0 1 0 0 0 0 0 0 1 0 1 1 1 0 0 0 0 0 1 0 2 2 1 0 0 0 1 0 0 2 0 0 0 0 1 0 0 2 0 0 0 1 2 0 0 2 0 0 1 0 0 0 2 0 0 0 1 0 0 0 0 0 0 0 0 0 0 0 1 0 0 2 0 1 0 1 0 2 2 1 0 2 0 1 0 1 1 0 2 2 2 2 1 2 2 1 2 1 0 0 1 1 1 1 1 0 0 0 1 0 0 1 0 1 1 0 2 1 0 1 0 2 0 2 2 0 2 1 2 2 2 0 1 1 0 1 1 0 2 0 0 0 2 2 0 0 0 0 2 0 0 0 0 2 0 0 2 0 0 1 1 0 0 1 0 0 0 1 1 1 0 0 0 2 0 0 0 2 0 0 0 1 1 1 1 1 1 0 0 0 0 1 1 1 2 1 1 1 1 1 1 1 0 1 1 0 0 0 0 2 0 0 0 0 2 2 1 0 0 0 1 0 1 2 0 0 0 1 1 0 0 2 1 2 1 2 0 1 1 0 1 1 1 1 1 2 1 1 2 1 0 1 0 2 1 0 1 1 0 1 1 1 0 1 0 1 1 2 2 0 0 0 2 0 2 0 2 0 0 1 2 1 1 1 1 0 1 1 1 1 2 1 0 2 0 0 2 0 2 0 1 2 2 0 0 1 1 2 0 0 0 0 0 0 0 2 0 0 1 1 1 2 2 0 1 0 0 1 0 2 1 1 0 0 0 1 1 1 1 0 2 2 0 0 0 0 0 0 1 2 0 1 1 0 1 1 1 0 1 1 1 0 1 0 0 0 0 2 2 0 1 1 1 0 1 1 1 1 0 2 2 1 1 1 0 1 0 0 2 1 0 1 1 0 1 0 0 0 0 1 0 1 1 0 0 1 0 1 1 2 1 0 0 0 2 0 1 0 0 0 0 0 0 0 0 1 1 1 0 0 0 1 0 1 0 0 1 1 2 2 0 1 1 2 1 0 2 1 1 1 0 1 1 1 1 0 0 1 1 1 1 0 2 0 0 2 0 1 0 1 1 0 0 0 0 1 2 0 1 1 0 0 0 1 1 1 0 1 2 0 1 0 0 0 0 0 0 0 0 1 1 1 0 1 0 1 2 2 2 1 0 0 0 0 0 0 1 0 0 0 0 0 0 0 2 0 2 0 0 0 0 1 1 1 1 1 2 0 0 1 1 1 1 1 0 0 2 1 0 0 0 0 0 0 0 0 0 0 0 0 0 0 2 0 1 1 1 0 0 2 1 0 0 0 0 0 0 2 0 0 0 0 0 0 0 1 0 1 1 2 0 2 2 0 0 0 0 1 0 0 1 1 0 0 1 1 0 0 0 2 2 0 1 0 1 1 1 0 2 2 1 2 0 2 2 0 0 1 0 0 0 1 2 0 0 1 1 0 1 1 0 1 2 2 2 2 2 0 0 0 0 2 0 0 0 0 0 0 0 0 0 0 1 0 1 1 1 0 1 0 1 0 1 1 0 0 0 1 1 0 0 0 2 0 0 1 0 2 0 0 2 0 0 1 2 0 2 2 0 0 1 0 2 2 2 2 0 2 0 0 0 0 0 0 0 0 2 0 1 1 0 0 0 0 1 0 1 1 0 0 2 2 0 1 0 1 0 1 1 0 0 0 1 2 1 1 0 0 0 0 2 1 1 1 0 0 1 1 1 0 1 0 1 0 0 0 0 0 2 2 0 0 1 1 0 2 0 0 0 1 1 0 1 1 1 2 2 1 0 2 0 0 0 0 1 0 0 0 1 0 2 0
170 1 2 1 0 0 0 2 1 2 2 0 0 1 1 1 0 1 1 1 1 0 0 2 0 0 0 0 0 0 0 0 1 1 1 1 1 2 0 0 1 0 0 0 1 0 1 0 1 1 0 1 0 1 1 2 0 0 0 1 0 1 0 2 1 1 1 0 0 0 0 1 2 1 2 2 0 1 2 1 0 2 0 1 0 0 0 1 2 2 0 0 2 1 0 1 0 2 1 1 0 2 0 0 2 0 2 0 2 0 0 2 1 2 1 2 1 1 1 0 1 0 1 1 0 1 0 1 2 0 1 1 0 0 0 0 0 0 0 0 1 1 0 1 0 0 0 0 0 0 0 0 0 0 0 0 0 2 0 0 1 1 0 0 0 1 1 2 1 2 1 0 2 2 1 2 1 0 0 0 0 0 0 2 0 0 2 1 0 0 1 1 1 1 0 0 2 0 0 0 0 1 0 1 1 0 1 0 1 0 1 1 0 0 0 0 0 1 2 1 1 0 1 1 0 0 2 0 0 1 0 1 0 1 1 1 1 2 0 0 0 0 2 0 0 2 0 0 2 0 0 1 1 0 0 0 1 0 0 0 1 1 0 0 1 0 1 2 2 0 0 1 1 1 0 0 0 1 2 1 1 1 1 1 0 1 0 0 2 2 2 1 1 2 2 1 0 1 0 0 0 1 0 0 0 1 1 2 2 0 2 2 0 2 1 0 1 0 0 1 1 2 0 2 0 0 1 1 0 0 1 1 0 1 0 0 0 0 2 0 0 0 0 1 0 1 1 1 2 0 0 0 1 2 1 0 2 1 0 1 1 0 1 1 1 0 0 1 1 0 1 1 1 1 0 1 0 2 1 0 0 0 0 0 2 2 2 0 0 0 0 0 1 0 1 1 1 0 1 2 1 2 0 0 1 1 1 0 0 2 0 0 0 0 1 2 1 0 1 0 0 1 0 0 1 2 1 1 0 1 0 0 1 1 0 1 1 1 0 0 1 1 0 2 0 2 0 2 2 0 0 0 0 1 1 1 0 0 1 1 1 0 0 1 0 1 1 2 2 0 1 1 2 0 2 0 0 0 0 2 1 2 1 1 2 0 0 0 1 1 1 2 0 1 0 1 1 1 2 1 0 2 2 0 0 0 1 1 0 0 0 0 0 1 0 2 1 0 1 1 1 2 2 0 0 2 2 0 1 1 1 2 0 0 0 0 0 0 0 1 0 0 0 0 0 0 0 0 1 1 0 1 0 0 2 0 0 0 1 0 0 1 1 1 0 0 0 2 2 0 0 0 0 0 0 0 0 1 0 2 2 0 2 2 2 0 0 0 1 1 1 0 2 0 0 0 0 0 0 1 0 1 0 0 0 2 0 0 0 1 1 0 0 0 1 1 0 0 0 0 1 1 0 0 0 1 1 0 0 0 1 0 0 2 0 1 0 2 1 0 0 0 0 1 1 0 2 0 1 1 1 1 1 0 1 1 0 1 1 0 0 0 0 1 1 1 1 0 1 1 1 0 0 0 1 0 2 0 1 1 1 1 1 1 0 2 0 0 0 2 0 2 0 1 1 0 0 0 1 2 1 1 0 1 1 0 1 2 2 0 0 0 0 2 0 0 1 0 0 0 0 0 1 0 0 1 1 0 0 0 0 0 0 0 0 0 0 0 0 1 0 0 0 0 0 1 1 0 0 0 0 0 0 1 0 0 0 1 2 1 1 2 2 0 0 0 1 0 0 0 0 0 0 0 0 0 0 0 1 1 2 2 2 1 1 0 1 1 0 1 1 1 2 1 0 0 0 1 1 0 0 1 0 0 0 0 2 1 0 1 0 0 1 1 1 2 1 0 2 2 2 2 0 2 1 0 0 2 0 0 1 2 1 0 0 0 0 0 1 0 1 1 0 0 0 0 0 1 0 0 0 2 0 0 0 0 0 2 0 0 0 0 0 0 0 1 0 0 1 0 0 0 2 0 0 0 0 1 1 1 1 1 1 0 0 0 1 1 1 0 1 0 1 1 0 0 0 2 1 0 0 0 1 1 2 2 0 2 0 1 1 0 0 0 2 2 2 1 1 0 0 1 0 0 1 0 0 0 0 0 2 1 0 2 0 0 0 1 0 1 0 0 1 1 1 0 1 1 0 1 2 0 1 1 0 0 0 1 1 2 1 1 0 1 0 0 0 0 0 0 2 0 0 0 0 1 1 1 2 1 1 2 1 1 0 0 0 0 2 2 2 1 0 1 1 0 1 0 0 0 1 0
171 1 1 1 0 1 1 2 0 2 1 0 1 2 1 1 0 0 0 1 0 0 1 1 0 0 0 0 1 2 0 1 2 2 0 0 0 1 0 0 2 2 0 1 1 0 1 1 0 1 2 1 0 0 1 1 1 0 1 1 0 1 0 1 0 1 1 0 0 0 0 0 2 0 2 2 0 1 1 1 0 2 0 0 2 0 0 1 1 1 0 0 1 0 1 2 1 2 1 1 0 2 2 0 2 0 2 0 2 0 0 1 0 1 0 1 0 0 2 0 1 0 2 1 0 0 0 2 2 1 0 0 0 0 0 0 0 1 0 2 0 2 1 0 2 0 1 0 0 0 0 0 1 0 0 0 0 2 0 0 1 2 0 1 0 0 0 1 1 2 0 0 0 2 0 1 1 0 0 0 0 0 0 2 0 0 1 2 0 1 0 2 2 0 2 0 1 0 0 0 0 0 0 1 1 0 1 0 0 0 1 2 0 0 0 0 0 0 1 1 1 0 1 0 0 0 2 0 0 0 0 0 0 0 1 0 0 2 0 0 0 0 2 0 0 1 0 0 0 1 1 0 0 0 1 0 1 0 0 0 0 0 0 1 0 0 0 0 2 0 1 0 1 1 0 0 0 2 1 1 0 2 0 1 0 0 1 2 0 2 0 1 0 2 2 1 2 0 0 1 0 0 1 1 1 0 1 0 1 0 0 1 0 1 1 0 2 0 0 1 0 2 1 0 0 0 0 0 1 2 2 0 0 1 0 0 0 0 2 0 1 1 2 2 0 0 0 0 1 1 1 0 0 2 0 0 2 1 0 2 2 0 0 1 0 0 0 2 2 0 2 2 0 2 0 0 0 1 0 0 1 0 0 0 1 0 0 0 0 0 1 0 0 0 1 1 0 0 0 0 0 0 0 1 2 1 0 0 0 2 0 0 0 0 0 0 0 0 0 0 1 1 1 0 0 1 0 0 0 0 0 0 1 2 1 2 0 0 0 0 1 1 1 1 1 2 1 0 2 1 0 0 0 1 0 0 0 1 1 1 0 0 0 0 0 1 1 2 2 0 0 1 1 2 1 0 0 0 0 0 2 1 1 1 2 1 0 0 2 0 2 2 0 2 2 1 0 0 1 1 0 2 1 1 0 1 1 2 0 0 0 0 0 0 1 1 0 0 0 1 1 1 2 0 1 1 0 0 0 2 0 0 2 2 2 0 1 1 1 2 0 1 0 1 1 0 0 0 2 1 0 1 0 1 2 0 0 1 0 2 0 0 0 1 0 0 0 1 1 1 0 0 0 0 0 0 1 0 0 0 2 0 1 0 1 0 1 0 0 0 0 0 0 1 1 1 1 1 0 1 1 1 0 1 0 2 0 1 2 2 0 0 0 0 1 0 0 0 1 0 1 1 0 0 0 1 1 1 0 0 0 1 0 2 0 1 1 2 2 2 1 1 0 0 1 0 2 1 1 1 0 1 0 1 1 1 0 1 1 0 0 0 0 1 1 1 1 1 0 0 0 2 0 0 1 0 2 0 1 1 2 1 1 2 0 2 1 1 1 1 1 1 0 0 0 0 0 1 1 2 2 0 0 0 1 0 1 2 1 0 1 0 0 2 0 1 0 1 1 1 0 0 2 0 1 1 1 0 0 0 0 1 0 0 1 1 0 0 0 2 2 2 0 1 0 0 1 0 0 0 0 0 0 1 0 0 1 0 0 0 0 0 2 1 0 1 0 0 0 1 0 0 0 0 0 1 0 1 0 0 2 2 0 0 0 1 0 1 1 2 0 2 2 0 1 1 0 1 0 1 1 1 0 0 0 0 1 0 1 2 2 0 0 0 0 2 2 0 2 1 1 1 0 2 1 0 0 1 0 1 0 1 2 1 0 1 0 0 0 0 0 0 0 0 0 0 0 1 0 1 0 2 0 0 1 0 1 0 0 0 0 1 0 0 0 0 2 0 2 1 1 0 1 1 0 1 0 0 2 2 2 2 2 0 0 0 0 0 1 0 2 0 1 1 2 0 2 1 1 0 0 1 1 1 2 2 1 2 0 1 1 0 0 0 0 0 1 0 1 1 0 0 1 2 1 0 1 2 0 1 2 2 0 1 0 0 0 0 0 0 0 0 2 0 0 0 1 0 0 0 2 0 2 0 0 0 1 0 1 0 1 0 0 0 0 0 0 0 1 1 0 0 0 0 0 0 0 0 0 0 0 0 0 0 1 0 1 1 1 2 1 1 0 2 1 0 0 0 0 0 2 1
172 0 2 1 0 0 0 1 1 1 1 1 1 1 0 0 0 0 1 1 1 1 0 2 0 0 0 0 0 0 2 2 1 0 2 2 2 1 0 0 1 1 0 1 0 0 1 0 2 0 0 2 0 1 0 2 0 0 0 1 1 0 0 1 0 0 0 1 0 0 0 1 2 1 1 2 1 0 1 0 0 2 0 0 1 0 0 0 2 2 0 0 0 0 1 1 1 0 0 1 2 2 1 0 2 1 2 2 0 2 2 1 0 2 0 2 0 0 1 0 1 0 2 0 0 1 0 0 2 0 0 0 0 0 1 1 0 0 0 1 1 1 1 0 1 1 0 0 0 0 0 0 1 0 0 0 0 2 0 0 1 1 0 0 1 2 0 2 0 0 0 0 0 1 0 2 1 0 0 0 0 1 0 2 1 1 0 2 1 0 2 1 2 1 1 0 0 0 0 1 0 0 0 2 1 1 2 1 1 0 0 1 2 0 0 0 0 1 2 0 2 1 1 0 0 0 1 0 0 0 0 0 0 0 2 0 0 2 0 0 0 0 2 0 0 1 0 0 0 0 0 0 0 0 1 1 1 0 0 0 0 0 0 0 0 0 1 0 2 2 0 2 0 0 1 0 1 1 1 0 0 2 0 2 0 1 1 1 1 2 2 1 0 2 1 1 1 1 0 1 1 0 2 2 2 0 1 0 1 0 1 1 0 1 1 0 2 1 0 1 0 1 1 2 0 0 0 2 1 1 1 2 1 2 0 0 0 2 0 0 0 0 1 2 0 0 1 0 1 1 1 0 0 1 0 1 1 1 0 1 1 0 2 0 1 0 0 1 1 0 1 1 1 2 1 1 1 1 0 0 1 1 1 0 2 1 1 0 0 0 0 0 0 1 2 0 1 0 0 0 0 0 0 1 1 1 1 1 0 1 0 0 0 0 1 2 1 0 1 0 0 1 0 1 1 1 1 1 0 0 0 0 1 1 1 1 0 1 0 1 1 0 0 0 1 2 1 1 1 1 0 1 0 2 1 1 0 0 1 0 1 0 0 1 0 0 0 2 2 0 1 0 2 1 1 0 0 0 0 1 1 0 1 1 1 0 0 0 0 2 0 2 1 2 1 1 1 0 1 1 1 1 1 1 1 1 1 1 0 0 0 0 0 1 0 2 1 1 0 1 1 2 2 2 2 0 0 0 0 2 1 0 2 1 1 1 2 1 2 1 0 1 0 2 2 0 0 1 1 1 0 0 0 0 2 0 0 0 0 0 0 2 0 0 0 1 1 0 0 1 0 1 1 0 0 1 1 0 0 0 2 0 1 0 1 0 1 0 0 0 0 2 0 0 0 0 2 0 0 0 0 2 0 0 0 2 2 1 2 1 1 0 0 0 2 0 0 0 0 0 1 2 0 0 0 1 1 1 0 0 0 0 0 2 0 0 1 0 2 1 0 1 0 2 2 0 1 0 1 1 0 2 0 2 0 0 0 1 1 0 0 0 1 1 1 2 0 0 1 1 1 0 0 0 0 0 2 0 0 0 0 0 0 1 0 0 2 0 1 0 2 0 0 1 1 0 0 0 2 2 1 1 1 1 1 0 1 2 2 1 0 0 0 1 0 0 0 1 1 1 0 0 0 1 0 1 2 0 1 1 1 2 0 0 0 0 0 0 1 1 0 0 0 0 0 0 1 0 0 1 1 1 0 0 0 1 1 0 1 0 0 0 2 1 1 0 0 1 0 1 0 0 0 1 1 0 0 0 1 1 2 1 0 0 0 1 0 2 1 1 1 1 2 1 0 0 0 1 0 0 1 2 0 0 0 0 2 0 1 2 2 0 1 1 1 2 1 1 2 1 1 1 0 2 2 0 0 2 0 0 0 2 2 0 0 0 0 0 1 1 0 1 0 0 0 0 0 1 0 0 0 1 0 0 0 1 0 1 0 1 0 1 1 0 1 0 1 0 2 1 1 0 1 1 0 1 0 0 1 1 1 2 2 0 0 0 0 0 0 0 1 1 1 1 1 1 0 2 0 0 0 1 2 2 1 1 1 0 0 0 0 0 0 0 1 1 1 0 0 0 0 0 1 1 1 0 0 1 0 0 1 1 0 1 0 0 0 1 0 0 0 0 2 0 0 1 2 0 0 1 2 0 1 1 1 0 2 0 1 0 1 0 0 0 1 0 1 0 1 1 0 1 0 0 0 2 0 0 2 1 0 2 0 0 0 0 1 1 1 2 0 0 0 1 0 0 0 1 2 0 0 0
173 1 2 1 0 0 0 1 0 1 1 0 0 0 0 0 0 0 1 1 0 0 1 1 1 1 2 0 1 1 1 0 0 0 0 0 2 1 0 0 1 1 0 0 0 0 1 0 1 1 0 0 0 1 0 1 0 0 0 2 0 0 0 0 0 1 1 0 0 0 2 0 1 0 2 1 0 1 2 0 1 1 0 0 1 0 0 0 2 2 0 0 0 0 0 1 0 2 2 2 0 2 0 0 2 0 2 1 1 1 0 1 2 2 2 2 2 0 1 0 2 1 0 2 0 0 0 1 1 0 0 0 0 0 1 1 0 0 0 1 0 2 0 0 1 0 0 0 0 0 0 1 0 0 0 0 0 1 0 0 0 0 0 1 1 1 1 1 1 1 0 0 0 1 1 0 2 1 0 0 0 0 0 2 1 1 1 2 0 1 1 2 2 0 2 0 1 1 0 0 0 0 0 0 0 0 2 1 1 0 0 0 1 0 1 1 1 0 2 1 1 0 1 1 0 0 2 0 0 0 0 1 0 0 2 0 0 2 0 0 0 0 2 0 0 0 0 0 2 0 1 1 1 0 0 0 2 0 0 0 0 0 0 1 0 0 0 0 1 1 0 2 1 0 0 0 0 2 2 0 2 0 2 2 0 2 2 1 0 1 1 0 0 2 2 0 2 1 0 1 1 0 1 1 1 0 0 0 0 0 0 0 0 0 0 0 1 0 0 0 1 1 1 0 1 0 1 1 1 1 1 2 0 1 0 0 0 2 0 0 0 0 1 1 1 1 0 1 2 0 0 1 2 2 2 0 2 1 0 1 1 0 1 0 0 0 0 1 1 0 0 0 2 1 0 2 0 2 1 0 0 0 0 0 2 0 0 0 0 0 0 1 1 0 2 0 1 0 0 1 0 1 0 1 1 0 1 0 0 1 1 0 0 0 0 1 0 1 0 0 0 2 0 1 1 2 1 0 0 0 0 0 1 2 0 1 1 1 1 1 2 0 0 1 0 0 0 0 0 1 0 0 0 1 1 0 1 0 1 1 1 0 1 1 0 2 2 2 2 0 0 1 0 2 0 1 0 0 0 0 2 1 1 1 1 0 0 0 1 1 1 2 1 2 2 0 2 0 0 1 0 2 2 1 1 0 1 2 0 0 0 1 0 0 1 0 0 1 0 1 1 2 2 1 1 0 0 1 0 2 0 2 1 0 1 0 1 0 1 1 0 1 0 1 1 1 1 2 0 2 0 0 0 0 2 1 1 0 1 0 1 0 1 1 0 0 0 1 1 1 1 1 1 0 1 1 2 0 0 1 1 0 2 2 2 0 1 0 0 0 1 1 0 0 2 0 1 1 0 1 1 1 0 0 1 2 1 0 0 1 1 0 0 0 1 0 0 0 0 0 2 1 0 0 0 1 2 1 0 0 0 1 0 2 0 1 0 2 2 2 0 1 0 1 2 0 2 0 1 0 0 2 2 1 0 0 0 2 2 0 0 0 1 1 1 1 0 0 1 1 1 0 0 0 0 0 2 1 1 1 1 0 1 2 0 2 1 0 1 0 2 0 0 0 0 1 1 0 0 2 1 0 0 0 1 0 1 1 1 1 1 0 0 2 0 0 1 1 1 1 0 0 2 0 1 1 0 1 1 1 1 2 0 0 0 0 1 0 0 1 1 1 0 0 0 0 0 1 0 0 0 0 0 0 0 1 0 0 1 0 0 0 2 0 0 1 0 1 0 1 0 0 1 0 0 1 0 0 1 1 2 2 0 0 0 2 0 2 0 1 1 0 2 0 1 0 0 1 0 0 1 2 0 0 0 0 1 0 0 2 1 0 2 2 2 2 2 0 2 1 1 2 0 2 2 0 0 1 1 0 0 2 2 0 0 0 0 0 0 0 0 0 0 0 0 0 0 1 0 0 0 1 0 1 0 0 0 1 0 0 2 0 0 0 0 1 1 0 1 2 0 0 0 1 0 1 0 2 0 1 0 0 2 1 0 1 0 0 1 0 1 0 0 2 2 0 2 2 0 0 1 1 2 2 1 2 0 2 0 1 0 0 0 0 1 1 1 1 2 2 0 0 0 1 1 0 1 2 0 0 1 1 2 2 2 1 1 0 0 0 0 0 1 2 0 0 2 0 0 1 2 0 2 0 0 0 0 1 1 2 1 1 1 0 1 0 1 0 1 1 1 0 0 0 0 1 0 0 1 1 0 1 0 0 1 0 0 1 0 2 0 0 0 1 1 1 0 0 1 0 0 0
174 0 2 1 1 0 1 1 0 0 0 1 1 1 1 1 0 0 0 2 1 1 0 2 0 0 0 0 0 0 1 0 2 2 0 0 1 1 0 0 1 1 1 1 0 1 0 0 2 0 0 0 0 0 0 2 0 0 0 1 1 0 0 1 0 1 1 0 0 0 1 1 1 0 2 1 0 1 2 0 1 1 0 0 1 0 0 2 2 2 0 1 1 0 0 1 0 0 0 2 2 2 2 0 2 0 2 2 0 2 1 2 0 2 0 2 0 0 1 0 1 0 2 0 0 1 0 0 2 0 0 0 0 0 0 1 0 0 1 0 0 2 0 0 1 0 0 0 0 0 0 1 1 0 0 0 0 1 0 1 1 0 0 1 2 2 0 1 0 1 1 0 1 2 1 2 1 1 0 1 1 1 1 2 0 0 1 1 1 0 2 0 0 0 0 0 0 0 0 0 0 1 0 1 1 0 1 0 1 0 0 1 0 1 0 0 0 1 1 1 1 1 0 0 1 0 1 0 0 0 0 1 0 0 2 0 0 2 0 0 0 0 1 0 0 0 0 0 1 1 1 0 1 1 1 0 0 1 1 0 0 0 0 0 1 0 1 0 0 0 1 2 1 1 1 0 0 2 2 1 0 0 0 2 0 1 1 2 0 2 2 0 1 2 1 1 2 0 0 0 0 0 1 1 1 0 1 0 2 0 2 0 0 2 2 0 1 0 0 2 0 2 1 0 1 0 1 2 1 2 2 1 1 1 0 0 0 2 1 0 0 1 1 2 1 0 1 0 2 1 1 0 0 2 0 0 0 1 0 1 1 0 1 1 1 0 0 2 2 1 0 0 1 2 2 1 0 1 0 0 2 1 1 1 1 1 1 1 1 2 1 2 1 1 2 0 2 0 0 0 0 0 0 1 1 0 0 0 0 1 1 0 0 0 1 2 0 0 1 0 0 0 1 0 1 1 0 0 1 0 0 0 0 0 0 0 0 0 1 1 1 1 0 1 0 1 0 1 1 1 0 0 0 2 1 0 1 0 1 1 1 0 1 1 0 2 2 1 1 1 2 1 2 0 2 0 1 0 0 0 2 0 1 1 2 1 0 2 0 1 0 2 0 1 0 1 1 0 1 1 0 2 2 0 0 1 2 1 0 0 0 0 0 0 1 0 0 2 0 2 2 2 1 0 0 1 0 0 1 2 1 0 1 0 1 0 1 1 1 2 0 1 0 1 1 1 0 1 1 2 1 1 0 0 1 1 1 1 1 1 0 0 0 0 1 1 1 2 2 0 0 0 0 0 0 0 0 1 0 2 1 1 0 0 0 0 0 0 1 0 0 0 0 0 0 1 0 0 0 0 0 2 1 0 0 2 1 1 2 1 1 0 0 1 0 0 0 0 0 0 0 0 0 1 0 0 1 1 0 0 1 0 0 2 0 0 1 0 2 1 1 1 0 1 1 0 2 0 0 0 0 2 1 1 1 1 0 2 1 1 1 0 1 1 2 2 1 2 0 0 0 1 0 0 0 0 2 1 1 1 0 1 1 2 0 1 1 0 1 1 1 1 0 1 1 0 0 0 2 2 0 1 0 0 2 0 0 1 1 0 1 0 0 0 0 0 1 2 1 2 0 1 0 0 2 1 1 0 1 1 1 2 0 0 0 0 1 0 0 2 2 2 1 0 0 1 1 2 0 0 0 0 0 2 0 0 0 0 2 0 0 2 2 0 1 0 1 2 0 0 0 0 0 0 0 0 0 1 1 1 1 1 1 1 1 1 1 2 0 1 1 0 2 0 0 0 0 1 0 1 1 1 0 0 2 1 1 0 1 2 2 0 1 1 1 2 2 1 1 1 1 1 0 2 2 0 0 1 0 0 0 1 2 0 0 1 1 1 2 0 2 1 1 1 1 1 1 2 1 0 0 1 0 0 0 0 0 0 1 0 0 0 0 1 0 0 1 0 2 0 2 0 2 1 0 0 0 1 0 0 1 1 2 0 0 0 0 0 0 2 1 0 2 2 2 0 2 2 0 0 0 1 2 2 1 1 1 1 0 0 0 0 0 0 1 1 1 2 1 1 0 0 0 0 0 0 1 2 0 0 2 2 1 1 2 1 0 1 0 0 0 0 0 1 1 0 1 0 0 0 2 0 2 0 0 0 0 1 1 2 1 1 1 0 1 0 2 0 1 1 1 0 1 1 1 0 0 1 1 0 0 0 2 2 0 0 1 0 0 1 0 0 0 0 0 0 2 1 1 0 1 1
175 1 0 2 0 1 1 2 1 1 1 1 0 2 0 0 1 1 2 1 1 0 1 2 0 0 0 0 0 0 1 0 0 1 1 0 2 1 0 0 2 2 0 1 0 0 1 0 1 1 0 2 0 1 0 1 0 0 0 0 2 0 0 2 0 1 1 0 0 0 0 1 2 1 2 2 0 0 0 0 1 2 0 0 2 0 1 0 1 1 0 0 1 1 1 1 1 2 2 2 1 2 1 0 2 0 2 0 2 0 0 2 0 0 1 2 1 0 1 0 1 0 1 1 0 1 0 0 1 0 0 1 0 0 0 0 0 0 0 0 1 1 0 0 2 0 2 0 1 1 0 1 0 0 0 0 0 1 0 0 0 0 0 0 0 2 0 2 0 2 0 0 1 0 0 1 1 0 0 1 1 1 1 2 0 0 2 1 0 0 1 1 2 1 1 0 1 0 0 0 0 0 0 1 1 0 1 0 0 0 1 0 0 0 0 1 1 2 1 2 0 0 0 0 0 0 1 1 1 1 1 1 0 1 1 0 0 2 0 0 0 0 2 0 0 2 1 0 2 0 0 0 1 1 1 1 0 1 1 1 0 1 0 0 0 0 1 0 2 0 1 0 2 0 0 0 2 1 1 0 2 0 1 1 0 0 1 1 1 1 0 1 1 2 1 1 1 1 0 0 1 1 2 2 2 0 1 1 1 0 1 1 0 2 2 0 1 0 1 0 1 2 1 1 0 0 1 1 1 1 1 2 0 1 0 0 0 1 1 1 1 1 1 2 0 1 0 0 1 1 1 0 0 1 0 1 1 1 0 1 1 0 1 0 1 0 0 2 2 0 0 0 0 2 0 0 0 0 0 0 0 2 0 0 1 0 0 2 2 0 0 1 0 0 2 0 0 1 0 0 0 1 0 2 2 0 0 0 0 2 0 0 0 0 0 0 0 0 0 1 0 1 0 1 1 2 0 0 1 0 1 1 0 0 1 1 0 1 1 0 2 0 0 0 0 1 0 0 0 1 0 0 0 0 0 0 0 2 0 2 1 0 0 1 0 1 1 2 2 0 0 1 1 1 0 0 0 1 1 0 1 1 1 1 2 1 0 1 1 0 2 2 1 1 1 0 1 0 1 0 0 2 2 0 0 1 2 1 0 0 0 2 0 0 1 0 0 0 1 1 1 2 2 0 0 1 1 2 0 2 0 2 1 1 1 0 0 0 0 1 1 1 0 0 0 0 0 0 2 0 0 0 1 0 2 1 0 2 1 1 0 0 0 0 0 2 2 1 1 1 1 1 1 0 1 1 1 1 0 1 2 0 1 0 1 0 1 0 0 0 0 2 1 0 1 0 0 0 0 0 0 2 1 0 0 2 1 1 1 2 0 0 0 1 0 1 0 0 0 0 0 0 0 0 0 0 2 1 0 0 0 1 0 0 0 2 1 1 2 1 0 0 0 0 1 0 2 0 2 2 0 1 1 0 0 0 0 2 2 0 0 0 0 0 0 1 0 1 1 1 1 1 1 0 0 0 1 1 0 0 1 0 0 2 2 2 1 0 2 0 2 0 0 1 1 0 0 1 1 2 1 1 0 0 2 0 0 2 2 0 0 0 0 1 0 0 1 0 0 0 0 0 0 0 1 1 1 1 0 0 0 2 0 1 1 1 1 0 0 1 0 0 0 1 0 0 2 2 0 1 1 1 0 1 0 0 1 0 2 0 0 0 2 0 0 2 1 0 0 2 0 0 0 1 1 0 0 1 0 0 0 0 1 1 1 1 1 2 0 1 1 0 2 1 0 0 0 1 0 1 2 2 0 0 1 1 1 0 0 2 2 0 2 1 2 0 1 0 2 2 2 1 0 2 2 0 0 1 0 0 1 2 2 0 0 1 0 0 0 0 0 0 1 1 1 1 1 2 0 0 0 0 0 0 0 0 0 0 0 1 1 0 0 0 0 0 2 0 0 0 0 0 1 0 0 0 0 2 2 1 1 1 0 0 0 0 2 0 0 0 0 0 1 1 2 0 2 2 1 0 0 0 1 1 0 2 0 2 0 1 1 0 0 0 0 0 1 2 2 1 0 1 1 1 0 0 2 0 0 0 2 2 1 2 1 0 0 0 0 0 0 0 0 0 0 0 2 0 0 0 1 0 2 0 0 0 0 0 0 1 1 1 0 0 1 1 1 0 0 0 0 0 0 0 0 0 0 0 1 0 0 1 0 0 0 0 1 1 0 2 0 0 0 0 2 0 0 0 0 0 2 1
176 1 1 1 0 0 0 2 0 2 2 0 0 1 0 0 0 0 2 0 1 1 0 1 0 1 1 0 0 2 0 0 1 2 0 0 2 2 0 0 0 0 0 0 0 0 0 0 2 0 0 0 0 0 1 1 1 0 0 1 1 0 0 2 1 1 1 0 0 0 0 0 2 0 0 2 2 2 2 1 1 2 0 0 1 0 0 1 2 2 1 1 1 0 2 2 2 0 0 1 2 2 0 0 2 2 0 2 0 2 0 2 0 1 0 2 0 0 0 0 2 0 1 1 0 1 0 1 2 0 1 1 0 0 0 0 0 0 0 1 1 1 0 0 0 0 0 0 1 1 0 1 1 1 0 0 0 2 0 0 2 1 0 1 1 2 0 2 1 0 0 0 0 2 1 2 2 0 1 1 1 2 0 2 1 1 1 1 0 0 1 1 2 0 2 0 1 0 0 0 0 0 0 1 1 0 1 1 1 0 0 1 1 0 1 1 1 0 0 1 1 0 0 0 0 1 1 0 0 1 0 0 0 1 2 0 0 2 0 0 0 0 0 0 0 1 0 0 2 0 0 0 0 1 0 0 0 0 0 0 0 0 0 1 1 0 1 1 1 1 0 2 1 0 0 0 0 2 2 1 1 1 1 2 0 2 2 0 1 2 1 1 0 1 1 0 2 2 0 1 1 0 1 1 1 0 0 0 2 0 2 0 0 2 2 0 1 0 1 1 1 2 1 0 1 0 2 0 2 2 2 1 1 2 0 0 0 1 1 1 1 1 1 2 1 0 1 0 2 1 1 0 0 0 0 2 0 2 0 1 1 0 1 0 1 0 0 1 1 0 0 0 1 1 1 0 0 0 0 0 1 1 1 1 1 0 0 0 0 0 0 1 1 0 2 0 1 0 2 2 1 2 0 0 1 1 0 0 0 2 0 0 1 1 0 1 0 0 0 0 1 1 1 2 0 2 0 0 0 0 0 0 0 0 1 1 0 2 1 0 1 1 1 1 2 2 0 0 2 2 0 0 0 1 0 0 0 0 1 1 1 0 1 0 0 1 1 1 1 1 1 0 2 0 0 1 0 0 0 1 2 2 0 0 2 1 0 0 1 1 1 2 0 0 0 0 2 2 2 0 0 2 1 1 0 1 1 1 0 0 0 0 0 1 0 2 0 1 0 1 1 2 2 1 1 0 0 1 0 2 1 1 0 0 0 0 1 0 0 0 1 2 0 1 1 0 0 1 1 1 0 0 1 0 2 1 0 0 2 0 2 0 1 1 0 0 0 1 1 0 0 0 2 0 1 1 1 1 0 2 1 1 1 0 1 0 1 0 1 0 0 1 2 0 0 1 0 0 0 1 0 1 1 0 0 2 1 1 2 1 1 0 0 0 2 0 0 0 1 0 1 2 0 0 0 1 2 1 0 0 0 1 1 0 0 2 0 0 2 0 0 1 1 2 2 0 2 0 1 1 0 2 0 1 1 1 0 2 2 0 0 0 0 0 0 1 1 2 1 0 0 1 0 0 0 0 2 2 1 1 0 1 0 1 1 1 2 1 2 0 1 0 0 1 2 0 0 1 0 0 0 0 0 0 1 0 1 2 1 0 0 0 0 1 0 0 0 1 1 1 0 0 0 0 2 1 1 0 1 1 1 2 1 0 1 1 0 0 0 1 0 0 0 0 0 1 1 1 0 1 1 1 0 0 0 1 0 1 2 1 1 1 2 0 1 1 0 1 0 1 0 0 0 1 1 0 0 2 0 0 1 0 0 0 0 2 0 1 0 1 0 1 2 0 1 1 0 1 0 1 2 2 1 0 0 1 0 0 1 2 2 0 1 1 1 2 2 0 2 2 2 2 0 1 1 0 0 2 0 0 1 2 0 2 1 0 0 0 0 0 0 0 1 1 1 1 1 0 0 0 0 2 0 0 1 0 1 0 0 0 1 0 0 0 0 0 1 0 2 1 1 0 1 1 0 1 0 0 2 2 1 2 1 0 0 0 1 0 0 0 2 0 1 1 0 0 0 1 0 0 0 2 2 2 0 0 2 1 0 1 1 0 0 0 0 1 1 0 1 0 0 0 1 1 2 0 1 0 1 2 2 2 0 0 1 2 1 2 0 1 1 1 0 2 1 0 1 1 0 0 2 0 1 1 1 0 1 0 1 1 0 1 0 0 1 1 2 0 1 1 1 0 0 0 0 2 0 0 1 1 1 1 1 1 0 0 1 0 0 2 0 0 0 2 1 0 0 1 1 0 1 1
177 0 2 1 0 0 0 2 0 1 1 0 1 1 1 1 0 0 0 2 0 0 1 2 0 0 0 0 0 0 2 0 1 2 0 0 2 1 0 0 2 2 0 1 0 0 1 0 2 2 0 0 0 2 0 1 0 0 0 0 1 1 0 1 0 0 0 0 0 0 0 0 2 0 1 2 0 0 1 0 0 1 0 0 2 0 0 0 2 2 0 0 2 1 1 2 1 0 0 1 1 1 1 0 2 1 2 1 0 2 0 1 0 0 0 0 0 0 1 0 2 0 1 1 1 0 0 1 2 0 0 0 0 0 2 2 0 0 0 0 2 1 1 0 0 0 0 1 1 0 1 0 1 0 0 0 0 0 0 0 1 1 1 0 1 2 0 0 1 2 1 0 1 1 0 0 1 1 0 1 0 1 0 2 0 0 1 2 1 0 2 1 1 0 1 1 1 0 0 0 0 0 0 1 1 0 1 0 1 1 0 1 0 0 0 0 0 1 2 0 2 1 0 0 0 1 0 0 0 1 1 0 0 0 2 0 0 2 1 1 0 0 1 0 0 2 0 0 2 0 0 2 0 1 0 0 0 0 0 0 0 0 0 0 1 0 0 0 1 0 0 2 0 2 0 0 2 2 1 1 0 2 0 1 0 0 0 0 1 2 1 1 2 2 1 2 2 0 0 0 0 0 0 0 0 1 1 0 0 0 0 1 0 2 2 0 0 0 1 1 1 2 0 2 0 0 1 2 1 2 2 1 0 1 0 0 0 0 2 1 0 1 2 2 0 0 1 0 0 0 0 0 0 1 0 1 1 0 0 0 0 0 2 0 2 1 0 0 0 0 0 0 0 1 1 1 0 0 1 0 0 1 0 0 1 1 0 0 0 0 0 1 2 0 2 0 2 0 1 1 1 1 0 1 1 1 1 0 0 1 0 1 0 0 0 2 0 0 0 1 1 1 1 2 1 2 2 1 0 0 0 0 0 0 2 2 0 2 2 2 1 1 0 0 0 1 0 0 0 0 2 0 0 2 1 1 0 0 0 1 1 0 1 0 0 0 0 2 2 0 0 1 1 2 0 0 0 0 0 1 2 1 0 0 2 1 0 1 0 1 0 2 0 2 1 0 1 1 1 1 0 2 1 1 0 1 1 2 0 0 0 0 0 0 0 1 0 0 0 2 2 1 2 0 1 1 0 0 1 2 1 0 0 0 0 0 1 0 1 2 1 2 0 0 0 0 0 1 1 2 0 1 1 1 2 1 0 0 1 0 1 0 0 1 0 0 0 0 0 2 2 2 0 0 0 0 0 2 0 2 2 0 2 1 1 1 1 0 0 0 0 2 0 2 0 1 1 1 0 1 1 1 0 1 0 2 0 1 1 2 2 0 0 0 2 0 0 0 1 0 0 0 0 0 0 0 2 1 0 0 0 2 0 1 0 1 1 1 2 2 0 1 0 0 0 0 2 0 2 2 0 1 0 1 1 1 0 1 1 0 0 0 1 1 1 1 0 1 0 1 1 0 1 0 0 0 2 0 0 0 0 0 0 2 0 1 1 1 2 0 2 1 1 0 0 0 0 0 0 0 0 0 0 2 0 0 0 1 1 0 0 0 0 1 0 0 1 1 0 1 0 1 0 0 2 0 2 1 0 0 0 2 0 1 1 1 1 0 0 2 1 1 0 1 1 0 1 0 0 1 0 1 0 0 0 1 1 1 2 1 0 1 2 0 1 1 1 0 0 2 0 0 0 1 1 0 0 2 0 0 2 1 1 1 1 1 1 1 1 2 0 2 2 1 1 1 0 1 0 0 1 2 0 0 0 1 1 1 0 1 1 0 0 0 0 2 0 0 2 2 2 1 0 2 2 0 0 2 0 0 0 2 2 0 0 0 1 0 2 0 2 2 1 0 1 0 1 1 0 0 1 1 0 0 1 0 1 0 0 0 1 0 0 0 0 0 2 0 1 0 0 0 0 2 0 2 0 2 1 1 1 1 1 0 0 0 1 0 0 1 2 0 0 1 2 0 2 2 0 0 0 2 2 2 1 1 1 0 0 0 0 0 0 0 0 0 2 0 1 0 0 2 0 1 1 0 2 1 0 0 1 1 0 1 0 1 0 2 0 0 0 0 2 0 0 1 1 1 0 2 2 0 0 2 1 0 2 1 0 1 0 1 0 0 0 0 0 0 2 2 0 0 0 0 0 1 0 0 2 0 0 0 0 0 1 0 1 1 0 2 0 0 0 0 0 0 0 1 1 0 1 1
178 0 1 1 0 0 0 1 0 0 0 0 0 0 0 0 0 0 0 2 0 0 0 2 0 0 0 0 0 0 0 0 1 1 0 0 2 2 0 1 0 0 1 2 0 1 0 0 2 0 0 0 0 1 1 2 0 0 0 0 0 1 0 1 0 2 2 0 0 0 0 1 2 0 2 2 0 1 2 0 1 2 0 0 1 0 0 0 1 1 0 0 1 1 0 1 0 1 1 1 0 2 1 0 2 0 2 2 0 2 0 1 1 1 1 1 1 0 2 0 0 0 1 1 0 0 0 1 2 0 0 1 0 0 0 0 0 0 0 0 1 1 0 0 1 0 0 0 0 0 0 1 0 0 2 1 0 0 0 0 1 1 0 1 1 1 0 1 0 1 0 2 0 2 1 0 2 1 0 0 0 0 1 2 0 0 1 0 0 0 0 0 2 2 0 0 1 0 0 0 0 0 1 1 1 0 2 0 2 1 0 1 0 2 0 1 1 0 2 0 2 0 0 0 0 0 1 1 0 2 0 1 0 1 1 0 0 2 0 0 0 0 2 1 0 2 0 0 2 0 0 1 2 0 0 0 2 1 1 1 0 1 0 0 0 0 0 0 0 0 0 2 2 0 0 0 1 1 2 1 0 2 0 1 0 1 1 1 1 2 1 1 1 2 1 1 2 0 0 0 0 0 1 1 1 0 0 0 0 0 0 1 0 2 1 0 2 0 0 0 1 1 0 2 1 0 1 0 1 1 1 1 1 2 0 0 0 1 1 0 0 0 1 1 1 0 1 0 0 0 0 0 1 2 1 0 2 0 0 1 1 0 0 0 0 0 0 2 2 1 0 0 0 1 0 0 0 1 0 0 0 0 2 1 0 0 0 0 0 0 0 1 1 0 2 0 2 2 0 0 0 0 0 1 1 0 1 2 0 2 0 0 0 0 1 1 0 1 0 0 0 2 0 1 1 2 0 0 1 1 0 1 1 0 1 1 1 0 0 0 2 0 0 1 1 1 0 2 2 2 0 0 0 2 1 1 0 1 0 1 1 0 0 0 0 1 1 0 1 2 0 0 2 1 0 1 0 0 0 2 0 1 2 2 1 1 0 1 0 2 1 1 0 1 1 0 2 1 1 0 0 2 2 0 0 0 2 2 0 0 0 0 1 0 2 0 0 1 0 1 1 2 2 0 0 1 1 1 1 2 0 1 1 1 1 0 0 1 1 1 1 1 0 1 0 0 0 1 1 1 0 0 1 0 2 2 2 0 0 0 0 1 2 0 2 0 0 1 1 0 0 1 0 0 0 0 0 0 0 1 1 0 1 1 1 0 0 2 0 0 0 0 1 0 2 0 2 0 0 1 0 1 0 1 0 2 2 0 1 1 0 0 1 2 0 1 0 0 0 0 1 1 0 0 0 1 2 1 0 0 0 1 0 2 0 1 1 1 2 2 0 1 0 1 1 0 2 0 1 1 1 1 1 0 1 1 0 2 2 0 0 0 0 2 2 2 1 0 2 0 0 0 0 1 1 0 2 0 0 0 0 0 0 2 1 2 0 0 1 1 0 1 0 1 2 0 0 0 0 1 0 0 0 0 1 0 2 2 1 1 0 0 0 0 1 1 0 1 1 1 0 0 0 1 0 1 2 0 0 0 0 1 0 0 0 0 0 0 0 2 1 1 0 0 1 0 0 0 0 0 0 0 0 0 0 0 0 0 2 0 0 1 2 0 1 0 0 1 0 1 0 0 0 0 1 1 0 1 1 1 2 1 0 0 0 2 0 2 0 2 0 0 2 0 2 1 0 0 0 0 0 0 0 0 0 0 0 0 0 2 2 1 2 1 1 0 0 0 1 0 0 0 0 2 2 0 0 1 0 0 1 2 2 0 0 0 0 0 1 0 0 1 0 0 0 0 0 0 0 0 0 2 0 0 1 0 1 0 0 0 2 0 1 0 1 0 1 0 1 1 1 0 0 2 0 0 0 0 2 2 2 2 2 0 0 0 0 0 0 0 1 0 0 2 1 1 1 0 0 1 0 1 2 2 2 2 0 2 0 1 0 0 0 0 1 1 1 1 1 0 0 1 0 0 0 0 1 0 0 0 2 2 0 2 0 0 0 1 0 0 0 0 0 1 1 0 1 1 0 2 2 0 1 0 1 0 1 0 0 1 1 1 1 0 2 1 2 0 0 0 1 0 1 1 0 1 0 0 2 0 0 2 2 2 0 1 1 2 1 2 1 1 0 0 1 0 0 1 1 0 2 1
179 0 1 2 0 0 0 2 0 1 0 0 0 0 0 0 0 0 1 1 0 0 0 2 0 0 0 0 0 1 1 1 2 2 0 0 0 2 1 1 1 0 0 1 0 0 0 0 1 1 0 0 1 1 0 2 0 1 1 0 1 1 0 2 0 0 0 0 0 0 0 1 2 0 1 2 1 1 2 1 0 2 1 1 1 0 0 1 1 1 0 1 1 0 1 1 1 2 2 2 0 2 1 0 2 0 2 2 0 2 2 2 0 1 0 0 0 0 0 0 2 0 2 0 0 0 0 2 2 0 0 0 0 0 0 0 0 1 0 1 0 2 0 0 1 0 0 0 1 1 0 0 0 0 0 0 0 1 0 1 1 0 0 0 2 2 0 1 0 1 0 1 0 2 0 0 2 0 1 1 1 0 0 2 0 0 2 2 0 0 2 2 2 1 1 0 1 0 0 0 0 0 0 0 0 0 0 0 1 0 1 2 2 0 0 1 1 0 0 1 1 1 0 0 1 0 1 0 0 1 0 0 0 0 2 0 0 2 0 0 0 0 2 1 0 1 0 0 2 0 0 1 1 1 0 0 1 0 0 0 0 0 0 0 1 0 0 0 2 0 0 2 0 1 0 0 1 2 1 1 0 2 1 2 0 1 0 0 2 2 2 2 0 2 1 1 1 1 1 0 1 1 2 2 2 0 1 0 0 0 0 0 0 1 1 0 2 1 0 1 0 2 2 1 0 0 0 2 0 0 2 1 0 1 0 0 0 1 1 0 0 0 1 2 1 0 1 1 2 0 0 1 1 1 1 1 1 0 0 2 2 0 1 0 0 1 0 2 2 0 1 1 0 2 0 0 0 2 1 1 0 1 1 1 1 1 1 0 0 0 0 2 0 0 2 0 0 0 1 1 1 1 0 2 2 0 0 0 0 2 0 0 1 1 1 2 1 1 0 0 0 2 0 0 1 1 0 0 1 1 0 1 1 2 1 2 0 0 1 1 1 0 0 1 0 0 0 0 1 1 0 1 0 2 2 1 1 1 1 1 2 0 1 0 1 1 0 2 2 0 1 1 1 1 1 1 1 1 0 1 1 1 1 1 2 1 0 0 2 0 2 2 1 1 0 0 0 0 0 2 0 2 2 0 2 0 2 1 0 0 0 0 0 0 1 1 0 0 2 0 1 2 2 2 2 0 0 0 0 2 0 2 0 0 0 0 1 0 0 0 0 1 0 1 1 0 0 0 2 2 0 0 0 0 1 0 0 0 1 2 0 0 0 0 0 1 1 0 0 0 2 2 1 0 0 1 1 0 0 2 1 0 1 0 1 0 0 1 1 1 0 1 0 0 2 0 1 0 0 0 0 1 0 0 1 2 1 1 2 1 0 0 0 0 2 0 0 0 0 0 1 1 0 0 0 1 1 0 0 0 1 0 0 2 0 0 1 0 2 2 0 2 0 1 2 0 2 1 1 1 0 2 1 1 0 0 0 1 1 0 0 0 0 1 1 2 1 0 1 1 0 0 0 1 0 0 2 0 0 0 0 0 0 0 1 2 0 0 1 1 0 1 0 1 1 0 0 1 1 1 0 1 0 0 2 0 1 0 1 1 0 0 0 1 1 1 0 2 2 2 0 0 0 0 1 2 0 0 0 0 0 0 1 0 0 0 1 0 0 2 0 0 1 0 0 0 1 0 0 0 0 0 0 0 0 1 1 0 2 0 0 2 2 0 1 0 0 0 0 2 1 0 0 1 1 0 0 0 2 2 2 2 1 1 1 0 1 1 0 2 0 1 2 0 0 0 1 2 0 0 1 1 0 0 1 0 1 0 1 2 2 0 1 1 1 2 1 1 2 2 1 2 0 1 1 0 0 2 0 0 0 2 0 0 0 1 0 0 0 0 0 0 0 0 0 0 0 0 0 0 0 2 0 0 0 0 0 0 0 1 1 0 0 0 0 1 0 0 1 1 1 0 0 2 0 0 0 1 1 2 2 2 2 0 0 0 1 0 0 0 1 0 0 1 2 1 1 1 0 0 0 2 0 1 2 2 0 2 0 1 1 0 0 0 1 0 2 1 2 1 0 1 0 2 0 1 2 1 0 0 1 1 1 1 1 2 0 1 0 0 0 0 1 1 0 0 1 1 0 0 2 0 1 1 0 0 2 0 0 2 0 1 0 1 0 0 1 0 0 0 0 0 1 1 0 2 0 0 2 1 0 2 1 2 0 1 1 0 0 0 0 0 0 1 1 0 0 0 0 0 2 1
180 0 0 2 0 0 0 1 1 1 1 1 0 0 0 0 0 0 0 2 1 1 0 2 0 0 0 0 0 0 2 0 2 2 0 1 1 1 0 1 1 1 0 1 0 1 1 0 2 0 0 1 0 0 1 2 0 1 1 0 1 0 0 1 1 1 1 1 0 0 0 0 1 0 1 1 1 2 2 0 2 2 0 0 1 0 0 0 2 2 0 0 1 0 1 2 1 1 1 1 0 2 2 0 2 0 2 2 0 2 1 2 0 0 0 0 0 0 1 0 0 0 1 1 0 1 0 1 2 0 0 0 1 0 0 0 1 0 1 0 1 2 1 0 1 0 1 0 0 0 0 0 0 0 0 0 0 1 0 0 0 0 0 2 2 2 0 2 0 0 0 0 2 1 0 1 2 2 0 0 0 1 0 2 0 0 1 1 0 0 1 1 1 0 1 0 2 1 0 0 0 1 1 2 2 0 2 1 0 0 0 1 0 1 0 1 1 1 2 0 2 0 1 0 0 0 0 0 0 1 0 0 0 0 1 0 0 2 1 1 0 0 2 1 0 2 0 0 2 0 0 1 2 0 0 0 0 0 0 0 0 0 0 0 0 0 1 1 2 0 1 1 0 1 0 0 0 1 1 0 1 1 2 2 0 2 2 0 1 2 0 1 0 2 2 0 2 1 0 1 1 1 0 0 0 0 1 0 0 0 0 0 0 2 2 1 2 0 0 1 0 1 2 2 1 0 1 1 0 0 2 0 0 1 0 0 0 2 0 0 0 0 2 2 0 0 1 0 2 0 0 0 0 0 0 2 0 0 0 2 2 0 2 0 2 0 0 1 1 0 0 0 0 2 1 0 0 1 0 0 0 1 0 0 1 0 0 0 0 0 0 1 0 0 1 1 0 2 0 0 0 0 0 1 1 0 0 0 1 2 0 0 0 0 0 1 0 0 0 0 0 1 0 1 1 1 0 0 1 0 0 0 0 0 0 0 0 0 0 0 2 0 0 0 0 0 0 0 0 2 0 2 0 2 1 0 1 1 1 0 1 0 1 0 0 0 0 1 1 1 0 0 2 0 0 1 0 1 1 0 0 0 1 1 2 0 0 0 2 1 1 2 0 1 0 0 0 1 1 0 1 1 1 1 0 1 1 1 1 0 1 0 1 1 1 1 1 0 0 0 0 2 2 0 0 0 0 0 0 1 1 0 1 0 1 0 1 1 1 0 2 1 0 1 0 1 0 0 1 1 0 1 0 0 2 0 0 0 1 1 0 0 0 0 0 2 2 2 2 0 0 0 1 0 1 0 0 2 0 2 2 1 0 0 0 0 0 0 0 0 1 0 1 0 2 0 1 0 0 0 0 2 1 1 0 2 2 1 1 1 2 0 1 0 0 0 1 0 1 0 1 2 0 1 0 1 1 0 0 0 0 1 0 2 0 0 2 1 2 2 0 0 0 1 1 0 2 1 2 2 1 1 1 1 0 0 0 0 0 0 0 0 0 0 1 1 0 0 2 0 1 0 0 0 1 0 2 0 0 0 0 0 1 1 1 2 1 0 2 1 1 1 1 0 0 0 0 0 2 2 0 2 1 1 1 0 1 0 1 2 0 0 0 2 0 0 0 0 0 0 0 0 0 1 1 1 2 1 0 0 0 2 0 0 1 0 0 0 0 0 0 0 0 0 0 0 0 0 0 0 0 0 0 0 0 1 0 0 0 0 0 0 2 0 1 0 0 2 0 0 0 0 1 1 1 0 0 1 1 1 1 1 0 0 0 2 0 2 1 2 0 1 2 1 0 0 0 0 0 2 2 2 0 0 0 0 1 2 0 0 0 0 1 1 1 2 2 1 2 2 2 1 0 2 2 0 0 2 0 0 0 1 2 0 0 0 0 1 1 1 0 1 1 1 1 1 1 0 0 0 0 2 0 0 0 0 0 0 0 0 1 0 0 0 0 0 0 0 2 0 1 0 1 1 0 1 0 1 1 1 1 1 2 0 0 0 0 0 0 1 2 0 2 1 1 0 0 2 0 0 0 1 2 2 2 2 0 2 0 0 0 0 1 1 2 1 1 2 2 1 0 1 0 1 0 0 0 2 1 1 2 2 0 1 0 0 0 0 0 1 0 0 2 1 1 0 2 1 0 2 2 0 1 1 1 0 1 0 0 2 0 2 1 0 0 0 0 0 0 0 2 0 0 1 0 2 0 0 2 0 0 1 0 0 0 0 0 0 0 1 0 0 0 1 1 0 0 0 1 1 1 1
181 1 1 1 0 0 0 2 1 1 1 0 0 0 0 0 0 0 0 1 0 0 1 1 0 1 1 1 0 0 1 1 1 1 0 0 2 0 0 0 0 0 0 0 0 0 1 0 2 1 0 0 2 2 0 1 1 0 0 0 1 0 0 2 0 0 0 0 0 0 0 1 2 0 2 2 0 2 2 0 2 2 1 1 1 0 0 1 1 2 1 1 1 0 1 1 0 0 0 0 1 2 1 1 2 0 2 0 2 0 0 2 0 0 0 1 0 0 1 0 1 0 1 1 0 1 0 1 2 1 1 1 1 0 0 0 1 0 0 0 1 1 0 0 0 0 0 0 0 0 0 1 1 0 0 0 0 0 0 0 1 1 0 0 1 2 0 1 0 0 0 0 0 1 1 2 1 0 0 1 1 1 0 1 0 0 1 2 1 1 1 1 2 1 1 0 0 0 0 0 0 0 0 1 1 0 2 0 0 0 1 1 1 0 0 1 0 0 1 1 1 0 0 0 0 0 0 0 0 0 0 1 0 0 2 0 0 2 0 0 0 1 2 0 0 2 0 0 1 0 0 0 2 0 1 1 2 0 1 1 0 1 0 0 1 1 1 0 2 0 0 2 0 1 1 1 0 2 1 1 0 1 0 2 0 1 1 1 1 2 1 1 1 2 1 1 0 0 0 0 1 1 0 0 0 1 1 0 1 0 1 0 0 1 1 0 2 1 1 0 1 2 0 2 1 0 1 1 1 2 1 1 0 0 0 0 0 2 1 0 0 0 1 2 1 0 1 0 2 1 1 0 0 1 0 1 0 1 0 0 0 0 2 0 0 1 0 2 2 0 0 0 1 2 1 0 0 2 0 0 0 1 0 0 0 0 0 0 0 0 0 1 1 0 1 1 0 1 1 1 0 2 0 1 1 0 0 1 0 2 0 0 0 0 1 1 1 0 1 1 1 0 0 0 1 2 0 1 0 0 1 0 0 0 1 1 0 1 1 0 2 0 0 0 0 2 0 1 2 2 0 0 0 1 1 1 0 0 0 0 2 0 0 1 0 1 1 2 2 0 0 0 2 1 1 0 1 1 1 0 1 2 1 1 1 0 0 0 0 1 0 1 0 0 0 0 1 0 0 1 0 2 1 1 0 2 1 1 0 0 0 0 0 0 1 1 0 0 0 0 0 2 1 0 0 1 0 1 0 1 1 1 1 0 1 1 0 2 1 1 0 1 0 2 0 1 0 2 0 2 1 0 1 0 2 1 0 0 1 1 0 0 0 2 0 0 0 0 0 2 2 1 0 0 0 0 0 2 0 2 2 1 1 1 0 1 0 0 0 0 0 1 0 0 2 0 1 0 0 0 0 2 0 0 0 2 1 0 0 0 0 0 0 1 1 0 0 0 1 0 1 2 0 2 0 0 0 1 0 0 0 2 0 0 1 0 1 0 2 1 0 1 0 1 1 0 2 0 2 2 0 0 1 0 0 0 0 2 1 0 0 0 0 1 1 1 0 1 0 2 1 1 0 0 1 0 2 0 1 1 1 1 0 1 2 2 0 0 2 0 2 0 0 1 2 0 0 0 0 0 0 0 1 2 0 1 1 2 2 0 0 0 0 1 0 1 0 2 2 2 0 0 0 0 2 1 1 1 0 0 0 2 1 0 1 0 1 0 0 2 0 0 0 0 0 0 1 0 0 0 0 0 0 0 0 2 0 0 2 0 0 1 2 0 1 0 0 0 0 2 1 1 0 0 0 1 0 2 0 0 0 1 0 0 0 2 0 1 0 2 0 1 2 1 0 0 0 1 0 0 0 1 0 0 0 0 2 1 0 1 1 0 0 0 0 2 2 1 2 2 1 2 0 2 2 0 0 1 0 0 0 2 2 1 0 0 0 0 2 0 2 2 0 0 0 0 0 0 0 0 0 2 0 0 1 0 1 0 0 0 0 1 1 0 1 1 1 1 1 2 0 0 1 1 0 0 0 1 0 0 1 1 2 0 0 0 0 1 0 0 1 0 0 1 2 0 2 2 0 0 0 2 1 1 2 2 0 1 0 0 0 0 0 0 1 1 1 0 1 0 1 0 1 1 1 0 0 0 0 0 2 2 0 2 0 0 0 0 1 1 0 0 2 1 1 2 2 0 0 0 2 1 0 1 2 0 2 1 1 2 1 1 0 0 1 1 2 0 1 1 0 0 0 0 0 0 0 0 1 0 0 2 1 2 0 0 2 0 0 1 0 0 0 0 0 1 0 0 0 0 0 0
182 1 2 1 0 0 0 1 0 1 0 1 2 2 1 1 0 0 2 0 0 0 1 2 0 0 0 0 1 1 1 2 1 1 1 1 1 2 1 0 0 0 0 0 0 0 0 0 1 1 0 0 1 1 1 2 0 1 1 0 1 1 0 1 0 0 1 0 0 0 1 2 2 0 1 2 1 0 2 1 0 1 0 0 1 0 0 0 2 2 0 0 1 0 0 2 0 2 0 1 1 1 0 0 2 2 0 2 0 2 1 2 0 0 0 1 1 0 1 0 0 0 2 0 1 1 0 1 2 1 1 1 0 0 0 0 0 0 0 0 1 1 0 0 1 0 0 1 1 0 1 0 0 0 0 0 0 1 0 0 1 1 0 0 1 2 0 0 1 1 0 2 0 1 1 1 2 1 0 1 1 0 0 2 0 0 1 0 0 0 2 0 1 0 1 0 1 0 0 0 0 1 1 1 1 0 1 0 2 0 0 1 1 0 0 0 0 0 0 2 0 0 0 0 0 0 0 0 0 1 1 1 0 0 1 0 0 2 0 1 1 0 2 0 0 1 0 0 2 0 0 1 1 1 0 0 1 0 0 0 0 0 0 0 0 0 1 0 1 0 0 1 0 2 0 0 1 2 2 2 0 2 1 2 0 2 2 0 1 2 2 1 0 1 0 1 1 1 0 0 0 0 0 0 0 0 1 0 0 0 0 1 0 1 1 0 1 1 0 0 0 2 0 0 0 0 1 2 0 0 2 1 1 2 0 0 0 1 1 0 0 0 0 2 0 0 1 0 1 1 1 0 0 1 0 1 1 1 0 0 0 0 1 0 1 1 0 2 2 1 0 0 1 2 1 0 0 0 0 0 2 1 0 0 0 0 0 0 0 0 0 1 0 1 2 0 2 0 1 1 1 1 0 1 1 0 0 0 0 1 1 0 0 0 1 2 1 0 0 1 0 0 1 1 0 2 0 0 0 2 0 1 0 0 0 0 0 1 1 0 1 1 0 0 0 2 0 1 2 0 0 1 0 2 1 0 1 2 0 2 0 0 2 0 0 0 0 2 2 1 0 0 2 2 0 0 0 0 0 1 1 2 1 1 1 0 0 1 1 0 2 1 0 2 0 0 2 1 1 1 0 2 1 1 2 0 2 0 0 0 0 0 0 1 0 1 0 0 2 2 2 2 2 0 0 0 0 1 0 2 0 2 0 0 0 0 2 1 1 2 0 1 0 2 1 1 0 2 0 2 2 0 0 0 1 0 0 0 0 1 0 1 0 0 0 0 0 0 0 2 1 1 1 0 1 1 1 0 0 2 1 1 2 1 2 0 2 0 1 1 0 0 2 0 0 0 1 0 0 0 0 1 0 0 0 1 1 2 2 1 1 0 0 0 1 0 1 0 0 0 0 0 0 0 0 1 1 1 0 0 0 0 0 0 0 2 1 0 2 1 0 1 1 2 2 0 1 0 1 1 0 2 0 0 1 0 0 2 1 0 0 0 1 1 1 2 0 0 1 1 1 0 0 0 0 0 2 1 0 0 0 0 1 1 0 1 0 0 2 0 1 0 0 2 2 0 0 0 1 2 1 1 1 2 0 1 1 1 2 0 0 0 0 2 1 2 1 1 0 0 1 0 1 0 0 0 2 0 1 1 1 1 1 0 1 1 0 0 1 1 0 0 0 1 0 1 2 1 0 0 0 0 0 0 0 2 0 1 1 0 0 0 2 1 0 0 0 0 0 0 0 0 0 0 0 0 0 1 0 0 1 1 0 0 0 1 0 1 0 2 0 1 2 0 0 0 1 1 0 0 1 1 0 0 2 0 2 0 0 2 1 0 1 1 1 2 2 0 2 2 1 2 0 2 2 0 0 1 0 1 0 0 2 0 0 0 0 0 0 0 0 0 1 0 1 0 1 1 0 0 0 2 0 1 1 1 1 1 0 1 1 0 0 0 0 0 1 0 1 1 1 0 1 0 0 0 0 2 0 0 0 0 2 0 0 0 0 0 0 1 1 0 0 0 0 0 0 1 1 0 1 1 1 1 1 1 1 1 0 1 1 0 0 0 1 1 1 2 2 2 0 0 1 1 0 0 1 1 0 0 2 1 1 2 1 1 0 2 0 0 0 0 1 0 0 1 1 0 0 0 2 1 1 0 0 1 1 0 0 1 1 0 0 0 2 1 2 1 1 0 1 0 0 0 0 1 0 0 2 0 0 1 0 1 0 0 1 0 0 2 0 0 0 0 0 0 0 1 1 0 2 1
183 1 2 1 0 0 0 1 0 1 1 1 0 1 1 1 0 0 2 0 1 0 0 2 0 1 1 0 0 1 1 0 0 0 1 0 2 0 0 0 1 1 0 1 0 1 0 0 1 1 0 1 0 0 0 2 0 0 0 0 0 2 0 2 1 1 1 0 0 0 2 0 2 0 0 2 2 1 2 0 0 1 0 0 1 0 0 1 2 2 1 1 0 0 1 1 1 1 1 1 0 2 0 0 1 2 1 1 1 0 0 2 0 1 1 1 1 1 1 0 1 0 1 1 0 1 0 1 1 1 0 1 1 0 0 0 0 0 0 0 0 2 1 0 2 0 1 0 0 0 0 1 0 0 1 0 0 2 0 0 1 1 0 0 1 2 0 0 2 2 0 0 0 2 0 1 1 0 0 2 2 2 0 2 1 0 1 2 2 0 2 0 2 2 2 0 2 0 0 0 0 1 1 2 2 0 2 1 1 0 2 2 2 0 0 1 0 0 0 1 1 1 0 0 0 0 1 0 0 1 0 1 0 0 1 0 0 2 0 0 0 1 2 0 0 2 1 0 1 0 0 0 1 0 0 0 2 2 2 2 0 2 0 0 1 0 0 0 1 0 1 1 0 0 0 0 0 1 1 0 0 2 1 2 0 1 1 1 1 2 1 2 1 2 2 1 2 0 0 0 2 1 2 2 1 0 0 0 0 0 1 2 0 2 1 0 1 0 0 1 0 2 2 1 0 0 0 0 1 1 2 0 1 1 0 0 0 2 0 0 0 0 1 0 0 2 0 0 0 0 0 0 1 2 1 0 1 0 0 1 1 0 0 0 0 1 0 2 2 0 1 1 0 2 0 0 0 1 0 0 0 0 0 0 0 0 0 0 0 0 0 2 1 0 2 0 0 0 0 0 0 0 0 2 2 0 0 2 0 2 0 0 0 0 1 1 1 0 1 0 1 0 1 1 0 2 1 2 0 1 0 0 0 0 1 1 0 0 0 0 0 2 0 0 1 1 1 1 1 1 0 0 0 1 1 1 0 2 0 2 1 0 0 1 0 1 1 2 2 0 0 0 1 1 1 1 0 0 0 2 1 1 0 0 2 0 0 1 1 1 2 1 0 1 2 0 2 0 1 0 0 2 2 0 0 0 1 1 1 0 1 1 0 0 0 1 0 1 0 1 1 2 2 1 1 0 0 1 0 2 1 1 1 1 0 0 0 0 0 2 0 1 0 1 0 0 0 1 1 2 1 0 1 0 1 1 0 0 0 1 0 1 0 0 0 0 0 2 2 0 0 2 1 0 1 1 1 1 0 2 2 0 2 1 1 1 1 1 1 0 1 0 0 1 0 0 0 0 0 0 0 1 0 0 1 1 1 1 1 2 1 0 0 1 1 1 0 0 2 1 0 1 0 0 0 0 2 0 0 0 0 2 0 1 0 0 1 0 1 1 0 1 0 1 2 0 2 0 0 0 0 2 2 0 0 0 0 2 2 0 0 0 2 2 2 2 0 1 0 1 1 0 0 0 0 1 1 1 1 1 0 1 0 2 1 2 1 0 0 1 1 2 0 1 0 0 0 1 0 1 1 0 0 1 0 0 1 1 2 0 1 1 0 2 0 1 0 0 0 0 0 0 1 0 0 1 1 1 1 1 1 1 0 0 0 0 0 0 0 0 0 0 0 0 0 0 0 0 0 0 0 0 0 0 1 0 0 0 1 0 0 1 2 0 0 0 1 0 0 0 0 0 0 1 1 0 0 0 2 2 2 2 1 1 1 1 0 2 2 2 0 2 2 0 1 1 0 1 0 1 2 2 0 0 2 1 0 0 0 2 1 0 0 0 0 2 2 0 2 2 2 1 0 2 2 0 0 1 0 1 0 1 1 0 0 0 0 1 2 1 1 2 2 1 2 1 2 1 0 0 0 2 0 0 0 0 0 0 0 0 2 0 0 0 0 1 1 0 1 1 1 0 1 0 0 0 0 1 2 2 2 2 2 0 0 0 1 1 0 0 2 0 0 2 2 0 2 2 1 0 1 1 0 0 2 2 0 0 0 1 0 0 1 1 2 1 0 1 2 2 0 0 0 2 0 0 0 1 0 0 2 2 0 0 1 2 1 1 0 0 0 0 2 1 1 0 2 0 0 0 2 1 1 1 2 0 1 1 2 2 2 0 0 1 0 0 1 0 1 1 1 0 0 0 0 0 2 0 0 0 0 0 1 1 1 0 1 0 0 0 0 0 0 0 1 0 0 0 0 0 0 0
184 1 2 0 0 0 0 1 1 2 2 0 0 1 0 1 0 0 0 2 0 0 0 2 0 0 0 0 0 0 2 1 1 1 0 1 2 1 0 1 1 1 0 1 0 1 0 0 1 1 0 0 0 0 1 0 1 0 0 1 0 1 0 2 0 1 1 0 0 0 0 1 2 0 0 2 2 2 2 0 2 2 0 1 1 0 0 1 2 2 1 1 1 1 1 2 1 2 2 2 0 2 2 0 2 0 2 2 0 2 0 0 1 2 1 2 0 1 1 0 1 0 2 0 0 0 0 2 2 0 0 0 0 0 1 0 0 0 0 2 1 1 0 0 1 0 1 0 1 1 0 1 1 0 1 0 0 1 0 0 0 0 0 0 1 2 0 0 0 1 0 1 1 2 1 1 2 1 0 0 0 0 0 2 0 0 1 0 0 0 1 2 2 1 1 0 1 0 0 0 0 0 0 2 1 1 2 0 1 1 0 1 1 0 0 0 0 0 2 0 2 1 1 0 0 0 0 0 0 2 0 1 0 0 1 0 1 2 0 0 0 0 2 1 0 1 0 0 1 0 0 0 1 0 0 0 0 0 0 0 0 0 0 0 1 0 0 0 1 0 0 2 0 0 0 0 0 2 1 1 0 2 2 2 0 2 2 0 1 2 1 1 0 2 1 0 1 1 1 1 1 0 1 1 1 0 1 0 0 0 0 1 0 1 0 0 1 0 1 0 2 2 1 2 0 0 0 1 0 0 2 1 0 1 1 1 0 1 1 0 0 0 1 1 0 1 0 0 2 1 1 0 0 2 0 0 1 0 0 2 2 0 0 1 0 0 0 1 1 1 0 0 2 1 0 0 0 2 2 1 0 1 1 1 1 1 1 1 1 0 0 1 1 0 1 1 1 0 0 0 0 0 0 1 1 0 0 1 0 0 1 0 0 0 2 2 1 0 0 0 1 0 1 0 1 2 2 1 0 1 1 0 0 0 0 0 0 2 1 2 1 1 0 2 0 2 0 2 2 0 0 1 1 2 1 1 0 1 0 1 1 0 0 0 0 0 0 2 2 0 0 0 2 0 0 2 0 1 1 0 1 2 2 2 1 0 0 0 1 0 1 0 0 0 0 0 2 0 1 0 0 2 1 1 0 0 2 1 0 0 0 1 0 1 0 2 1 1 1 1 1 2 2 0 1 1 1 1 0 1 1 1 0 0 0 0 0 0 0 2 0 1 0 1 1 0 0 1 0 2 0 1 1 1 1 0 0 0 1 0 1 0 2 0 1 0 0 1 1 0 0 1 0 0 0 0 0 2 0 2 2 0 2 2 1 1 0 0 0 0 0 1 0 0 1 1 0 1 0 1 1 1 0 0 0 2 0 0 0 0 0 0 0 0 1 0 0 0 0 1 0 1 0 0 1 1 1 1 0 0 0 1 0 1 0 0 1 2 2 1 0 1 0 0 1 0 2 0 1 1 0 1 0 1 0 0 0 1 1 1 1 0 1 1 1 1 1 1 0 0 0 2 1 0 0 0 1 1 0 0 1 0 0 1 0 1 1 0 0 0 2 0 1 0 1 0 0 0 1 1 0 1 1 1 1 0 0 1 2 0 1 0 0 2 0 0 0 1 1 1 0 0 1 0 0 1 1 0 0 0 0 0 0 0 0 0 0 0 0 1 0 0 1 0 0 2 2 0 0 1 1 1 0 1 0 1 0 0 2 0 0 0 2 0 0 0 1 1 0 1 1 0 1 0 0 0 0 2 0 0 0 0 0 0 0 1 0 2 1 1 1 1 2 0 0 0 0 0 0 0 0 1 0 0 2 1 1 1 0 1 1 0 1 1 1 1 1 1 1 1 1 1 0 2 2 0 0 2 1 0 0 2 2 0 0 0 0 0 2 1 0 1 0 0 0 0 0 1 0 0 0 1 0 0 1 0 1 0 1 1 1 0 0 0 0 1 2 0 0 1 0 0 0 2 0 2 0 0 1 1 0 0 2 0 0 0 0 1 0 0 2 0 1 2 1 0 0 1 1 0 1 1 1 1 1 2 0 1 0 0 0 0 1 1 1 1 2 1 0 0 0 0 0 0 1 0 1 2 0 0 2 2 0 2 0 0 0 1 1 1 0 0 0 2 1 2 2 0 0 0 1 0 1 1 0 0 2 1 2 2 2 0 0 0 1 2 1 0 1 1 1 0 0 0 0 1 0 0 1 0 0 1 1 1 0 0 1 1 0 1 0 0 0 0 0 0 1 0 0 0 0 0
185 0 0 2 0 1 1 1 0 1 1 0 0 1 1 1 0 0 1 1 1 0 1 2 0 0 0 0 0 0 2 0 1 1 0 0 2 0 0 0 1 1 0 0 0 0 0 0 2 0 0 2 0 1 0 0 2 0 0 2 0 0 0 2 0 0 1 1 0 0 0 2 2 0 2 2 0 1 2 0 1 1 0 0 2 0 0 0 1 2 0 0 2 1 1 1 1 1 1 1 2 1 0 0 2 1 2 0 2 0 0 2 0 2 0 2 0 0 2 0 0 0 1 1 0 1 0 0 1 0 1 1 0 0 1 1 0 0 0 1 2 1 0 0 0 0 1 0 0 0 0 1 0 0 0 0 0 2 0 0 2 2 1 1 0 2 0 1 0 0 0 0 1 1 0 1 1 0 1 1 1 2 1 1 0 0 0 2 1 0 2 1 1 1 0 0 0 0 0 0 0 0 0 2 2 0 2 0 2 0 0 0 0 1 0 0 0 0 1 1 1 0 1 0 0 0 1 0 0 1 0 0 0 0 2 0 0 2 0 0 0 0 2 0 0 2 0 0 2 0 0 0 2 0 0 0 0 0 0 0 2 2 0 0 0 0 0 0 1 1 0 2 0 0 0 0 0 2 2 2 1 1 0 1 1 1 2 2 0 2 0 0 1 2 1 1 1 0 0 0 0 0 0 0 0 0 1 1 1 0 0 1 0 1 1 0 1 0 0 0 0 2 2 1 2 0 1 1 0 0 2 0 0 1 0 0 0 2 0 1 0 1 0 2 0 0 0 0 2 1 1 0 1 2 1 0 0 1 0 0 0 0 0 0 0 0 0 2 2 0 1 1 0 2 1 0 0 2 1 0 0 2 1 1 2 1 1 0 0 0 0 0 0 1 1 1 1 0 0 1 1 1 0 1 1 0 1 1 0 2 0 0 0 0 2 2 1 1 0 0 0 2 0 0 0 2 0 0 1 0 1 1 0 1 1 0 0 1 1 0 2 0 0 0 0 1 0 2 2 0 0 1 1 1 0 0 0 1 0 1 0 0 0 1 0 1 1 2 2 0 0 0 2 1 1 0 1 1 1 1 2 1 2 2 0 0 1 0 1 1 1 2 0 1 1 0 2 1 2 0 1 1 1 1 0 1 2 2 0 0 0 1 0 1 0 2 1 1 0 1 1 2 2 0 0 2 1 0 1 2 0 1 2 1 1 0 1 0 2 1 1 1 0 1 1 0 0 2 0 2 1 1 0 0 2 0 0 0 1 0 1 0 0 0 0 1 1 1 1 0 0 0 0 0 0 0 0 2 0 2 2 0 1 1 1 0 0 0 0 0 0 1 0 0 1 1 1 0 0 0 0 1 1 0 0 2 1 1 2 0 1 0 0 0 1 0 1 0 0 0 1 0 0 0 0 0 2 1 0 0 1 1 0 2 0 1 1 2 2 2 1 0 0 2 2 0 1 0 2 1 0 2 2 0 0 0 0 2 1 0 0 0 2 1 0 1 0 0 0 0 0 1 0 0 0 0 2 0 1 1 0 0 1 2 0 1 0 1 1 1 1 2 0 0 1 0 0 0 1 1 1 1 0 1 1 0 2 2 2 1 0 0 0 2 0 0 0 1 0 0 1 0 0 0 2 2 0 1 0 0 0 2 0 1 1 1 1 0 1 2 0 0 1 0 0 0 1 1 1 1 0 1 0 0 0 0 1 0 1 0 0 0 2 1 0 1 0 0 0 2 0 0 0 1 1 0 0 0 1 2 2 1 1 1 1 1 1 1 0 2 0 1 2 0 0 0 1 0 0 1 1 2 0 0 0 1 0 1 0 1 1 0 1 0 1 1 1 0 2 2 1 2 0 2 2 0 0 1 0 0 0 1 2 0 0 1 1 0 1 0 0 1 1 0 1 0 1 1 0 0 0 1 0 0 0 0 0 1 0 0 2 0 0 0 0 0 1 0 1 0 1 0 0 2 0 0 0 1 0 0 1 1 2 0 0 0 0 0 0 0 1 0 0 1 1 0 1 2 0 0 0 2 2 2 1 1 1 1 1 1 1 0 0 0 1 1 2 0 2 0 2 0 0 2 0 0 0 0 1 0 2 0 1 1 1 2 0 0 2 1 0 0 0 0 0 0 0 0 0 0 2 0 2 0 0 0 0 0 0 0 2 0 0 0 1 1 1 0 1 1 1 0 0 0 0 0 1 0 0 0 0 0 0 0 0 0 0 0 0 0 0 0 0 1 0 0 0 0 0 0 2 1
186 1 1 2 0 0 0 2 1 2 1 0 0 2 2 2 0 0 1 1 2 1 0 1 0 0 0 0 0 0 2 0 0 1 0 0 2 2 0 0 1 1 0 2 0 0 1 0 2 0 0 0 1 1 1 1 1 0 0 0 0 1 0 2 1 1 1 0 0 0 1 1 2 1 1 2 1 1 2 0 1 2 0 0 2 0 0 0 1 1 0 0 1 1 1 1 1 1 0 1 2 2 2 0 2 0 2 1 1 1 0 0 1 1 0 2 0 0 0 0 1 0 1 1 0 1 0 0 0 0 0 0 0 0 1 0 0 0 0 1 1 2 0 0 1 0 0 0 0 0 0 1 0 0 0 1 1 2 0 0 0 0 0 1 0 1 0 2 0 1 0 1 1 1 0 2 2 1 0 1 0 2 0 2 0 0 2 2 1 0 2 1 2 2 0 0 1 0 0 1 0 1 0 1 1 0 1 0 0 0 1 1 2 0 0 1 1 1 1 1 1 1 0 0 0 1 1 0 0 0 0 0 0 0 1 0 0 2 0 0 0 0 2 0 0 1 0 0 1 0 0 0 1 0 0 0 1 0 0 0 0 0 0 0 1 0 1 0 2 1 0 2 0 1 1 1 0 1 1 0 1 1 1 2 0 1 1 1 1 2 2 1 0 2 1 1 1 2 1 0 0 0 0 0 0 0 1 0 0 0 0 2 0 2 2 0 1 1 0 1 0 2 1 1 0 0 0 1 1 1 1 1 0 2 0 0 0 1 1 0 0 0 2 1 0 0 0 0 2 2 2 0 0 2 0 0 1 2 0 1 1 0 2 0 2 1 0 2 2 0 1 1 0 2 0 0 0 2 0 0 1 1 1 1 1 1 2 0 0 0 0 1 1 0 2 0 1 0 1 1 1 1 0 2 2 0 0 1 0 1 1 0 1 0 1 2 0 0 1 1 1 0 0 0 1 2 2 2 0 1 0 0 0 0 1 1 0 1 1 0 1 1 0 0 1 1 0 1 1 1 0 1 0 1 1 1 0 0 0 0 2 0 0 0 0 0 0 0 0 2 0 1 1 2 2 0 2 0 0 2 1 1 0 0 2 0 0 1 0 0 1 1 0 1 0 1 0 0 0 1 0 2 1 1 0 1 2 2 1 0 1 0 0 0 1 1 0 0 1 1 1 1 2 0 0 1 1 0 0 2 2 0 0 0 0 0 2 1 1 1 1 1 0 1 0 0 0 2 0 2 1 0 1 0 1 0 0 1 1 1 1 0 1 0 0 1 1 0 0 0 0 1 0 0 0 0 0 0 0 1 1 0 2 2 0 2 0 0 0 0 0 1 1 0 0 0 0 2 0 2 1 0 0 0 0 0 2 1 1 2 1 0 0 0 1 0 0 0 0 0 1 1 0 0 0 1 1 1 0 0 1 1 0 0 0 0 0 0 2 2 0 1 0 0 2 0 2 0 1 1 0 2 1 1 0 0 0 2 2 1 1 0 0 1 1 2 0 0 1 1 1 0 0 0 1 0 2 1 1 1 0 0 0 0 0 1 0 1 2 0 1 0 0 0 1 0 0 0 0 0 0 0 1 0 2 0 1 2 2 0 1 0 0 1 0 1 0 2 2 2 0 0 2 0 1 2 1 0 0 0 0 0 0 1 0 1 1 0 0 1 0 0 0 0 0 1 1 1 0 1 1 1 0 0 1 0 0 2 2 0 0 0 2 0 0 1 0 0 0 1 0 0 0 0 0 0 0 0 0 0 1 1 0 0 0 1 1 1 1 2 0 2 2 1 1 1 0 1 0 0 1 1 0 0 1 0 1 0 0 2 1 0 2 2 2 2 2 0 1 1 1 1 0 1 1 0 0 1 0 0 0 1 2 0 0 2 1 1 2 0 2 1 1 0 1 0 1 0 0 0 0 2 0 0 0 0 0 0 1 0 1 0 0 0 0 0 1 0 1 0 1 0 1 0 0 1 0 1 1 1 1 1 2 0 0 0 0 2 0 0 2 0 0 2 2 0 2 2 0 0 0 2 0 0 2 1 0 1 0 2 1 0 0 0 2 2 0 1 1 1 0 0 0 0 0 0 0 0 2 2 2 2 0 2 0 0 0 1 1 0 0 1 2 2 2 0 0 1 0 0 2 0 1 0 0 1 2 0 0 0 1 0 1 0 1 1 1 0 2 1 2 0 0 0 0 1 0 1 1 2 2 2 1 1 0 0 1 0 0 2 0 0 0 0 0 0 0 0 0 0 1 0
187 0 2 0 0 0 0 0 0 1 1 1 1 1 1 1 0 0 1 1 1 1 1 1 1 1 1 0 1 1 1 0 2 1 1 2 2 1 0 1 1 1 0 0 0 0 1 0 1 1 0 1 1 1 0 1 0 0 0 1 1 0 0 1 0 0 0 1 0 0 0 1 2 1 2 2 0 2 2 1 1 2 0 0 1 0 0 0 2 2 0 0 1 0 0 1 0 0 0 2 2 2 1 1 2 0 2 2 0 2 1 1 0 2 0 2 0 1 1 0 0 0 2 0 0 1 0 1 1 1 0 0 0 0 0 1 0 0 0 0 1 1 0 0 0 0 0 0 0 0 0 0 0 0 0 0 0 0 0 1 1 0 0 2 0 1 0 1 1 1 0 1 1 1 0 2 1 0 1 1 1 1 1 2 0 0 2 1 0 0 1 1 0 0 0 1 1 0 0 0 0 1 0 1 1 0 1 0 1 0 0 2 1 0 0 0 0 0 0 2 0 0 0 0 1 0 2 0 0 0 0 0 0 0 1 0 0 2 0 0 0 1 2 0 0 1 0 0 0 0 0 0 2 0 0 0 0 0 0 0 1 1 0 0 2 1 0 1 2 1 0 1 1 0 1 1 0 2 2 1 1 0 1 1 0 1 1 2 0 2 1 0 0 2 2 0 2 1 0 1 0 0 0 0 0 0 0 0 1 0 1 1 0 2 2 0 1 0 0 1 0 2 1 2 0 0 0 1 1 1 2 2 1 1 1 1 1 0 2 0 1 1 0 2 0 1 0 1 2 1 1 1 0 0 0 2 1 0 0 2 2 0 1 0 0 0 0 2 2 0 0 0 0 2 0 0 0 1 0 0 2 0 1 1 0 0 0 0 0 0 0 1 0 0 2 0 0 1 0 0 0 0 0 1 2 1 1 1 0 1 1 0 0 1 1 1 0 0 1 0 0 1 0 1 1 1 0 2 0 0 2 0 0 0 1 1 0 0 0 0 1 1 0 2 0 0 0 1 1 0 0 0 0 2 2 1 1 2 0 2 0 2 0 0 0 1 1 2 2 0 1 1 1 2 0 0 0 0 0 1 0 1 1 1 2 1 0 0 0 1 0 1 0 2 0 0 1 0 1 0 0 2 1 1 0 1 2 1 0 0 0 0 0 0 0 1 0 0 2 1 2 2 2 0 0 1 1 1 0 2 0 1 1 0 1 1 1 1 0 2 0 1 0 2 2 0 0 1 1 1 0 0 0 0 2 2 0 1 0 1 0 0 1 0 0 1 1 2 2 0 0 0 2 0 1 2 2 0 1 1 2 0 2 2 2 1 0 0 0 0 0 0 1 0 1 0 0 0 0 1 0 1 0 0 0 1 1 0 1 1 2 0 1 2 0 2 0 0 1 0 0 1 0 0 0 1 2 1 0 0 0 0 0 2 0 1 0 1 2 2 1 0 1 1 2 0 2 0 1 1 0 1 0 1 0 0 0 2 2 1 1 0 1 0 0 2 1 1 0 0 0 1 0 0 0 0 2 0 0 0 1 0 0 1 1 2 0 1 2 0 1 0 0 0 0 0 0 0 1 2 0 1 0 1 1 0 1 1 1 0 2 0 0 1 0 0 0 1 1 1 0 0 0 0 1 1 1 0 0 0 0 1 0 0 0 0 1 0 0 1 1 1 1 0 0 0 2 0 0 0 0 0 0 0 0 0 1 1 1 0 0 0 2 0 1 0 0 0 0 0 0 0 0 0 0 1 1 2 0 0 0 0 1 0 0 0 1 1 1 2 0 2 2 1 0 0 0 0 0 0 0 0 0 0 1 1 0 2 0 0 0 0 1 1 1 2 1 1 2 1 1 0 0 2 2 0 0 1 1 0 0 2 2 0 0 1 1 0 1 0 0 0 0 0 0 0 0 1 0 1 1 1 0 0 0 0 0 0 0 0 0 0 0 0 0 0 0 1 1 1 0 0 2 0 0 0 0 0 2 1 1 1 1 0 0 0 0 0 0 1 2 0 2 1 1 0 1 2 0 0 0 2 2 2 1 1 1 1 0 1 0 0 0 0 1 1 2 1 1 1 0 0 0 0 0 0 1 1 1 1 2 2 0 2 0 0 0 0 0 1 0 0 2 0 0 1 1 0 0 0 2 0 1 0 0 0 2 0 0 0 2 0 0 0 0 0 0 0 1 1 1 0 1 1 0 0 0 0 1 1 0 1 1 1 0 1 1 1 0 2 0 0 0 1 0 0 0 0 0 0 1 0
188 1 0 2 0 1 1 2 0 2 1 0 0 1 0 1 0 0 0 2 0 0 0 2 0 0 0 0 0 0 1 0 1 1 1 1 1 2 0 0 1 1 0 0 0 0 1 0 2 0 0 0 1 2 1 0 1 0 0 0 0 2 0 2 0 0 0 1 0 0 1 2 2 1 2 2 0 0 1 0 0 1 0 0 0 0 0 0 2 2 0 0 2 1 1 1 1 1 1 1 0 2 0 0 2 1 2 2 0 2 2 2 0 0 0 0 0 0 0 0 2 0 1 1 0 0 0 0 1 0 0 0 0 0 2 1 0 1 0 0 1 1 0 0 0 0 0 0 0 0 0 1 1 0 1 0 0 2 0 0 2 2 0 1 1 2 0 0 1 2 1 0 0 2 0 1 1 0 2 2 2 2 0 2 0 0 2 2 0 0 2 2 0 0 1 0 1 0 0 0 0 0 0 0 0 0 1 1 1 0 1 2 1 0 0 1 1 1 0 2 0 0 0 0 0 1 0 0 0 1 0 0 0 0 1 0 0 1 0 0 0 0 2 0 0 1 0 0 2 0 0 0 1 0 0 0 2 1 1 1 0 1 0 0 1 0 0 0 0 0 0 2 1 1 0 0 1 1 1 1 0 2 1 1 1 1 2 0 2 2 2 1 0 2 2 0 2 1 0 1 0 0 0 0 0 0 0 0 0 0 0 1 0 2 2 0 1 0 0 1 1 2 2 2 1 0 1 1 2 2 2 1 0 2 0 0 0 0 2 2 0 2 0 1 0 2 0 1 2 1 1 1 1 2 1 0 1 0 0 2 2 0 1 0 1 0 0 1 1 0 1 1 1 2 1 0 0 1 0 0 1 1 1 1 2 1 0 0 0 0 0 0 1 0 2 0 0 0 1 2 2 2 0 1 0 0 0 1 1 2 0 1 0 1 1 1 0 1 0 0 0 2 0 1 0 0 0 1 0 0 0 1 0 0 2 2 0 1 0 1 1 1 0 0 0 1 0 0 1 2 0 0 0 2 2 2 0 1 1 1 1 0 2 0 0 2 2 2 2 0 0 0 1 1 2 0 2 1 1 0 1 2 1 1 1 1 0 1 0 0 1 2 1 2 0 1 1 0 0 2 0 2 0 2 0 2 2 2 0 0 0 1 0 0 2 0 0 0 1 1 1 2 1 1 1 1 0 0 1 1 1 1 0 0 0 1 0 0 1 0 2 2 0 2 2 1 0 0 2 0 0 0 1 0 2 2 1 1 0 1 0 0 0 0 0 1 1 1 1 0 0 0 0 0 0 0 1 1 0 2 1 1 1 0 1 0 1 2 0 0 0 0 2 0 2 1 1 0 0 0 0 1 1 1 1 2 0 2 2 2 1 0 0 2 0 1 1 0 0 0 1 0 0 0 0 1 1 0 0 0 0 1 2 1 0 1 0 1 2 1 0 0 1 2 2 0 2 0 1 1 0 2 2 1 0 0 0 2 2 0 0 0 1 0 0 1 0 1 0 1 1 1 0 1 0 0 2 1 2 2 0 0 1 1 0 2 0 0 1 0 2 0 0 2 1 0 0 0 0 2 0 1 0 1 2 0 2 2 2 0 0 0 0 2 0 2 1 1 0 1 0 0 0 0 1 1 1 0 0 0 0 0 1 0 1 1 0 0 1 2 0 0 1 0 0 0 1 0 0 0 0 0 0 0 0 0 0 0 2 0 0 1 2 0 2 0 0 1 0 1 1 0 1 1 1 0 0 1 1 1 1 1 0 0 0 2 0 2 0 2 0 0 2 1 0 0 0 1 0 0 1 2 0 0 1 0 2 1 0 1 1 0 1 1 1 2 2 0 2 2 2 2 0 2 2 0 0 1 0 1 0 1 2 0 0 1 0 0 1 0 1 1 0 0 0 0 0 1 0 1 1 1 0 0 1 0 2 0 0 0 0 0 1 0 1 1 2 0 1 1 1 0 0 2 0 1 0 1 1 1 2 2 2 0 0 0 0 0 2 0 1 0 0 1 1 0 1 2 0 1 0 2 1 0 2 2 0 1 0 0 0 0 1 1 1 0 1 1 2 1 1 1 0 0 0 0 0 2 0 1 1 1 0 2 1 0 0 1 0 0 0 0 2 0 0 0 1 0 0 0 2 0 2 0 0 0 0 1 1 2 1 0 0 0 1 0 1 0 2 1 0 0 0 0 0 2 0 0 2 1 0 2 0 0 0 0 0 0 0 2 0 0 0 2 1 0 0 0 0 0 0 0
189 1 0 2 0 1 1 2 0 2 1 1 0 1 0 0 0 0 2 0 1 1 0 2 0 1 1 0 0 1 1 0 2 1 0 0 1 0 0 0 2 2 1 1 0 1 0 0 1 1 0 1 0 0 0 1 1 0 0 1 0 1 0 2 0 1 1 0 0 0 2 0 2 1 1 2 1 0 0 0 0 2 1 1 2 0 1 1 2 2 1 1 0 0 1 1 1 2 2 2 0 2 0 0 1 1 1 1 1 1 0 1 1 2 1 2 1 2 2 0 0 0 0 2 0 0 0 1 1 0 0 0 0 0 0 0 0 0 0 2 1 2 0 0 0 1 0 0 1 1 0 1 1 0 1 0 0 1 0 0 1 1 0 1 2 2 1 1 0 1 0 1 0 1 0 0 2 0 0 1 1 1 0 2 0 0 2 2 2 0 2 0 1 0 1 0 1 0 0 0 0 1 0 1 1 0 2 0 1 0 0 1 1 1 0 0 0 0 0 2 0 0 1 0 0 0 1 0 0 0 0 0 1 1 1 0 0 2 0 0 0 0 1 1 0 2 0 0 2 0 0 0 0 0 1 1 1 0 0 0 0 0 0 1 1 0 0 0 1 1 1 1 0 0 0 1 0 1 2 0 1 0 0 0 2 0 2 0 0 2 0 2 0 2 2 0 2 1 0 1 1 0 1 1 1 0 0 0 0 0 0 1 0 2 1 0 2 0 1 0 2 1 1 1 0 0 0 2 1 2 2 1 0 2 0 0 0 2 0 0 0 0 2 1 0 0 0 0 2 1 1 0 2 2 2 0 1 1 0 2 2 0 2 0 2 1 0 2 2 0 0 0 0 2 0 0 0 2 1 0 1 2 2 2 1 0 0 0 0 0 0 0 1 0 2 0 1 1 1 1 1 1 0 1 1 0 0 0 0 2 0 0 0 0 1 2 0 2 0 0 0 2 2 0 1 2 1 1 0 0 1 0 1 1 1 1 0 0 0 0 1 1 0 0 1 2 0 1 1 1 0 0 0 1 0 0 0 1 2 1 1 0 0 1 0 2 2 1 1 1 0 0 1 1 0 0 0 0 0 0 2 1 1 1 2 1 0 0 0 2 0 2 0 1 0 0 1 1 1 1 0 2 1 1 0 2 2 0 0 0 0 0 0 0 1 0 0 0 0 0 0 2 2 1 1 1 1 1 0 2 1 1 0 0 0 0 1 1 0 1 0 1 0 0 0 0 0 1 1 1 0 0 1 0 2 1 0 0 0 1 0 0 1 0 0 1 1 1 1 0 0 1 0 0 0 0 0 1 0 2 1 1 1 0 1 0 0 0 0 0 0 0 0 2 0 0 0 1 0 1 1 1 1 0 0 2 1 1 1 0 1 0 0 0 1 1 1 0 0 0 0 1 0 0 0 1 2 1 0 0 2 1 0 1 0 0 0 2 2 1 1 1 1 1 2 0 1 1 1 1 0 2 2 1 0 0 0 1 1 0 0 0 0 1 1 1 0 1 0 0 0 0 0 0 1 0 2 0 1 1 0 1 1 1 0 2 0 0 1 0 2 0 1 1 1 0 0 0 1 1 0 1 0 1 1 0 1 2 2 0 0 0 0 2 0 1 1 2 2 2 0 0 1 0 1 1 1 0 0 1 0 1 0 0 1 1 0 0 0 0 0 0 0 0 0 1 1 0 0 0 0 0 0 0 0 0 0 1 2 1 1 1 2 1 0 0 0 0 0 1 1 0 1 1 1 0 0 1 0 0 0 0 1 1 1 1 1 2 1 1 1 1 2 2 0 0 0 1 0 0 1 1 0 0 1 0 0 1 0 0 0 0 2 2 2 2 2 0 2 2 2 2 0 2 1 0 0 2 0 0 0 2 2 0 0 1 1 0 1 1 0 0 1 0 1 0 0 0 0 0 0 2 0 0 0 0 0 0 0 0 0 1 1 0 1 0 0 0 1 0 1 0 2 0 0 1 0 1 1 1 1 1 2 1 0 1 0 2 0 0 2 0 1 1 2 0 2 2 1 0 0 0 2 1 1 1 1 2 0 0 0 0 0 0 1 1 1 2 2 1 0 1 0 1 0 0 1 1 0 0 2 2 0 2 0 0 0 1 1 1 0 0 0 1 0 1 1 1 0 2 2 0 1 1 2 0 2 0 0 0 1 0 0 0 0 0 0 0 1 1 1 0 0 0 0 1 0 0 2 0 0 2 0 2 0 0 1 1 0 1 1 1 1 0 2 0 0 0 0 0 0 0
190 0 0 2 0 0 0 2 1 2 2 0 0 0 0 0 0 0 0 2 1 1 1 2 0 0 0 0 1 1 1 0 0 0 0 0 2 1 0 0 1 1 0 1 0 0 1 1 1 1 1 2 0 0 1 1 0 0 0 1 1 0 0 2 0 1 1 0 0 0 0 1 1 0 1 1 1 0 2 0 0 2 0 0 0 0 0 0 2 2 0 0 2 2 0 1 0 1 1 2 0 2 1 1 2 0 2 1 1 1 0 1 1 1 0 1 0 0 0 0 2 0 1 1 1 0 0 0 1 0 0 0 0 0 0 0 0 1 0 1 1 2 1 0 0 0 0 0 0 0 0 1 0 0 0 0 0 0 1 0 2 1 0 1 2 2 0 0 0 1 0 0 0 0 0 0 1 0 0 2 2 2 0 1 0 0 0 0 0 0 0 0 2 1 1 0 1 0 0 0 0 1 1 1 1 0 2 1 1 0 2 2 0 1 0 0 0 1 2 0 2 1 0 0 0 0 2 0 0 1 1 0 0 0 2 0 0 2 0 0 0 1 2 0 0 2 1 0 2 0 0 1 1 0 0 0 2 1 1 0 1 1 0 0 2 0 0 0 0 0 1 2 0 1 0 0 0 2 1 0 0 2 0 1 0 1 0 1 0 2 0 0 0 2 2 0 2 2 0 2 1 0 0 0 0 0 0 0 0 0 0 0 0 2 2 0 1 1 0 1 0 2 1 2 1 0 1 1 0 0 2 1 0 1 0 0 0 1 1 1 0 0 1 1 1 1 0 0 2 2 2 0 1 1 1 1 0 1 0 1 1 0 1 0 0 1 0 2 2 0 2 2 1 2 1 0 0 1 0 0 1 2 0 0 2 1 2 1 1 0 0 1 0 0 1 1 0 0 1 1 1 1 0 1 2 1 1 1 0 1 1 0 0 0 0 0 0 1 0 0 0 2 1 1 0 2 0 1 0 0 1 0 0 0 0 0 0 1 0 0 1 1 0 0 1 2 0 2 2 2 0 0 0 1 0 0 0 2 0 2 0 0 1 0 0 0 0 1 1 1 0 0 2 0 1 0 0 0 0 0 0 1 1 1 1 1 0 1 0 1 0 1 0 2 0 0 2 0 0 1 0 2 1 1 0 1 2 1 1 0 0 1 0 1 1 1 0 0 1 2 2 2 2 2 2 0 0 0 0 2 1 0 1 0 1 1 0 0 0 0 2 2 0 1 1 0 0 2 0 2 0 0 0 0 1 0 0 1 2 1 1 0 1 0 1 1 1 1 1 1 1 1 2 0 1 1 1 2 0 2 2 0 2 0 2 0 1 0 0 0 0 1 0 1 0 0 0 0 0 0 0 1 0 0 0 2 2 0 0 2 0 0 0 0 2 0 0 0 0 0 2 2 0 1 0 1 1 2 0 0 0 1 0 2 0 0 2 0 2 1 2 0 0 1 2 0 1 0 0 0 0 1 2 1 0 0 0 1 1 0 0 0 0 2 2 2 0 1 1 0 0 1 0 1 0 0 2 0 0 1 1 0 0 1 1 1 0 0 1 1 1 1 0 0 0 0 0 0 1 1 0 1 0 1 0 0 0 2 2 0 1 1 0 2 0 0 0 2 2 2 0 0 0 0 1 1 1 0 0 0 0 1 0 0 1 1 0 0 0 1 0 0 1 0 0 0 1 0 0 0 0 0 0 0 0 0 0 0 2 0 0 1 2 0 0 2 0 1 0 0 0 0 1 1 1 0 0 2 0 1 1 0 0 0 0 1 0 1 0 2 0 1 2 1 0 0 0 0 0 0 0 1 0 0 2 1 1 0 1 2 2 0 1 1 1 2 1 0 2 2 2 2 0 2 2 0 0 2 1 0 0 2 2 0 0 1 0 0 0 0 1 1 0 0 0 0 0 1 1 0 0 1 0 0 0 2 0 0 0 0 2 0 0 0 0 0 1 0 0 2 0 0 2 1 0 0 0 0 1 1 2 2 1 0 0 0 1 1 1 0 1 0 1 1 2 1 1 2 0 0 0 2 2 2 2 2 0 2 0 0 0 0 0 0 0 0 2 0 2 0 2 0 0 0 0 0 0 2 0 0 2 1 1 1 2 1 1 1 0 0 0 0 1 1 1 1 1 0 0 0 2 0 1 1 1 0 1 1 1 2 1 1 0 0 0 0 0 0 0 0 2 0 0 0 0 0 0 0 1 1 1 1 1 2 0 0 2 1 0 2 0 0 0 0 1 0 0 0 0 0 0 0
191 0 2 0 0 0 0 1 1 1 1 1 0 0 0 0 0 0 0 2 0 0 0 2 0 0 0 0 1 1 1 2 0 0 1 0 2 1 1 1 0 0 0 1 0 1 0 0 2 0 0 0 0 1 0 2 0 0 0 1 0 0 0 0 0 0 0 0 0 0 0 1 2 1 1 2 1 2 2 0 2 2 0 1 0 0 0 0 1 2 0 0 1 0 0 0 0 0 0 1 1 2 0 0 2 1 2 1 1 1 0 2 1 1 1 2 1 0 2 0 1 0 0 2 0 0 0 1 1 0 0 0 1 0 0 0 0 0 0 1 1 1 0 0 1 0 0 0 1 1 0 1 2 1 2 0 0 2 0 1 1 0 0 1 0 1 0 2 0 1 0 1 1 0 0 1 2 0 0 1 1 1 0 2 0 0 2 1 0 0 1 1 2 1 1 0 0 0 0 0 0 0 0 1 1 0 1 0 2 0 0 0 0 0 0 0 0 0 1 1 1 0 0 0 0 0 0 0 0 1 0 0 0 0 2 0 0 2 0 0 0 0 2 1 0 2 0 0 2 0 0 1 1 1 0 0 0 0 1 1 0 1 0 0 1 0 0 0 1 0 0 2 0 0 0 1 0 2 1 1 0 1 0 1 0 0 0 1 1 2 0 1 0 1 1 0 1 2 0 1 2 0 0 0 0 0 0 1 1 0 1 1 0 2 2 0 2 0 0 0 1 1 2 1 0 0 0 1 2 1 1 1 1 1 0 0 0 1 1 0 0 0 2 1 0 0 1 0 2 1 0 0 0 1 0 1 1 2 0 0 0 0 0 0 0 0 0 2 2 0 0 0 0 2 0 0 0 2 0 0 0 1 1 1 1 1 0 0 0 0 0 1 0 0 2 1 0 0 0 0 0 0 0 1 2 1 0 0 1 1 1 1 0 0 1 2 1 1 1 0 0 1 0 1 0 2 1 0 0 1 0 1 0 1 1 1 0 0 1 1 0 0 0 0 1 1 0 2 2 1 0 1 0 0 0 0 0 1 1 0 2 0 0 1 0 1 1 2 2 0 1 1 2 1 1 1 1 0 0 1 2 1 0 0 2 1 0 0 0 1 0 1 1 1 1 2 0 0 0 1 0 2 1 1 0 1 2 0 1 0 1 0 0 0 0 2 0 1 1 1 1 2 0 0 0 1 0 1 0 2 0 1 0 0 0 0 1 0 0 1 1 1 0 1 1 1 0 1 1 1 0 0 0 0 2 1 1 0 0 1 0 0 0 0 0 0 0 0 0 1 2 2 0 0 0 0 0 0 0 2 1 0 0 0 1 0 0 1 1 1 1 1 1 1 1 0 0 0 0 0 0 1 0 0 0 2 0 1 2 1 0 0 0 1 0 0 0 0 0 1 0 1 0 1 0 0 1 1 0 0 1 0 0 1 0 0 1 1 2 1 0 0 0 0 2 0 1 0 2 2 2 0 0 0 1 1 0 2 1 0 0 0 1 0 0 2 1 0 0 0 0 1 0 0 1 0 2 1 0 0 0 1 0 1 0 1 2 0 0 0 2 0 0 0 0 0 0 1 2 2 0 2 0 1 1 0 1 2 2 0 0 0 0 2 0 0 1 1 1 1 0 0 0 0 2 2 0 0 1 0 0 1 0 0 0 0 0 0 0 1 0 0 1 0 0 1 2 0 0 0 0 0 0 0 0 1 0 0 1 0 0 0 2 0 1 0 1 1 0 1 0 0 0 0 0 0 0 1 1 1 2 1 1 1 1 0 1 1 0 2 0 1 2 0 1 1 0 1 1 1 1 1 0 0 1 1 1 0 0 2 1 0 1 0 1 1 1 0 2 2 1 2 0 2 2 0 0 2 0 0 1 2 1 0 0 0 0 1 1 0 0 0 0 0 0 0 0 0 0 1 0 1 0 0 1 0 1 0 0 1 2 0 0 0 0 0 0 0 0 2 0 0 2 1 0 0 0 2 0 1 0 0 2 0 0 0 0 0 1 1 2 0 1 1 2 1 2 2 0 0 0 1 1 1 1 1 0 1 0 0 0 0 0 0 1 0 2 2 2 1 0 1 0 1 0 0 0 2 0 0 1 1 0 1 0 0 0 1 1 0 0 1 2 0 0 0 1 0 0 1 1 1 1 1 1 0 1 1 1 2 1 1 0 0 1 0 1 0 1 1 1 0 0 0 0 0 0 0 0 0 0 1 0 0 0 0 0 0 1 1 1 1 0 1 0 0 0 0 1 0 2 1
192 1 1 1 0 1 1 2 0 0 0 0 2 2 2 2 0 0 1 1 1 1 1 1 0 0 0 0 0 0 2 1 1 0 1 1 2 2 1 1 1 0 0 0 1 0 1 0 1 1 0 1 0 0 2 2 0 1 1 0 1 1 0 2 0 0 0 0 1 1 0 2 2 0 0 2 1 1 2 0 1 1 1 1 2 0 0 1 2 2 0 1 2 1 1 1 1 0 0 0 0 2 1 1 2 0 2 1 0 2 1 1 1 1 1 1 1 0 0 0 0 0 2 0 0 1 0 2 2 1 0 0 0 0 0 0 0 0 0 0 0 1 0 0 1 0 0 0 2 2 0 2 0 0 0 1 1 2 1 1 1 0 0 1 1 2 0 1 0 1 0 1 0 1 1 1 1 2 1 0 0 0 0 1 0 0 1 1 0 0 0 1 1 1 0 0 2 0 0 0 0 0 0 2 1 1 2 2 0 0 1 1 2 0 0 1 1 0 2 0 2 2 1 0 0 0 2 0 0 2 0 0 0 0 2 0 0 2 0 1 0 1 2 0 0 2 0 0 2 0 0 0 1 0 1 1 1 2 2 2 0 2 0 0 0 0 0 0 2 1 0 1 1 0 0 0 1 1 1 0 1 1 0 1 1 0 1 1 0 1 1 0 0 2 1 1 1 2 0 2 2 1 0 0 0 0 0 1 0 0 0 1 0 1 1 0 1 1 0 0 0 1 1 2 1 0 1 0 1 0 1 1 0 0 0 0 0 2 0 2 0 1 0 1 0 2 0 0 2 1 1 0 0 2 0 0 2 1 0 0 0 0 2 0 2 1 0 2 2 0 2 2 0 2 1 0 0 1 1 0 0 0 0 0 1 0 1 0 0 0 0 1 1 1 1 1 1 2 0 0 0 0 0 1 1 0 0 1 0 2 0 0 0 1 1 1 0 0 0 1 1 0 0 1 2 2 1 2 0 2 0 0 1 1 0 1 0 1 0 0 1 1 0 0 1 1 0 1 2 1 0 0 0 2 2 2 0 1 0 0 2 0 1 0 0 1 1 2 2 0 1 1 2 0 1 0 1 0 0 1 2 1 1 1 2 0 0 0 1 1 1 2 0 1 1 0 0 1 1 1 0 2 2 0 0 0 2 1 0 0 0 0 0 1 1 1 1 1 0 1 1 2 2 1 1 0 0 1 1 2 0 1 1 0 1 0 1 0 2 1 1 1 0 1 1 2 1 2 0 2 1 0 0 0 2 2 2 1 0 0 0 0 1 0 1 0 0 0 0 2 0 0 1 0 1 1 1 0 0 0 2 0 1 1 1 1 0 0 1 1 0 2 0 0 0 2 1 1 0 1 1 1 0 1 0 2 1 2 2 1 0 0 0 0 2 0 0 0 0 0 1 1 0 0 0 0 2 0 0 0 0 2 1 1 1 0 0 0 2 2 1 0 1 1 1 0 1 0 1 1 0 1 0 1 1 1 0 1 1 0 0 0 0 0 0 1 0 1 0 1 0 1 0 0 0 0 2 0 1 1 1 1 0 1 1 1 0 0 1 0 1 0 0 1 0 0 1 0 2 2 0 1 1 0 1 0 2 2 2 0 0 0 0 2 0 0 0 0 0 0 0 0 1 0 1 2 0 0 0 1 1 1 0 0 0 0 1 0 0 0 0 0 0 0 0 0 0 0 0 0 0 0 0 2 0 0 0 0 2 0 0 1 2 0 0 0 0 0 0 2 2 0 0 0 0 1 0 2 0 0 1 0 0 0 0 2 0 2 1 1 1 1 2 2 0 0 0 1 0 0 1 1 0 0 2 0 1 0 0 2 2 0 2 2 2 2 2 0 1 1 1 1 0 2 2 0 0 1 1 0 0 2 2 0 0 1 1 0 0 0 1 1 0 0 0 0 0 0 0 0 0 2 0 0 1 0 1 0 1 0 1 0 0 0 0 1 1 0 2 0 1 0 1 1 0 1 0 1 1 2 2 2 2 0 0 0 0 0 0 0 2 0 1 2 1 0 1 1 1 0 0 1 2 2 0 0 2 2 0 1 0 0 1 2 2 2 0 1 2 2 0 0 0 0 0 0 1 0 0 0 2 1 1 1 2 2 2 1 0 0 0 0 2 1 1 0 0 1 0 0 2 0 2 0 0 0 0 0 0 0 2 0 0 2 0 0 2 0 2 1 1 0 0 0 0 1 0 1 2 2 2 2 1 1 0 1 1 1 0 1 0 0 0 0 1 0 0 0 0 0 1 1
193 0 0 2 0 0 1 2 0 1 1 1 0 0 0 0 0 0 1 1 1 0 0 2 0 0 0 0 0 1 1 1 1 1 1 1 1 1 0 0 2 1 2 2 0 1 0 0 1 1 0 0 0 1 0 1 0 0 0 0 1 0 1 1 0 0 0 0 0 0 0 1 2 0 0 2 2 2 2 0 2 2 0 1 1 0 0 0 1 1 0 0 1 0 1 1 1 0 0 1 1 2 1 0 2 0 2 2 0 2 2 2 1 1 0 1 0 0 2 0 1 0 1 1 1 0 0 0 0 0 0 0 0 0 0 0 0 0 0 1 1 2 1 0 2 0 1 0 0 0 0 0 1 1 1 1 0 1 0 0 1 0 0 0 0 2 1 2 0 0 0 1 2 1 0 1 1 1 1 1 1 1 0 2 2 2 0 1 0 0 0 1 2 1 1 1 2 0 0 0 0 0 1 0 0 0 1 0 2 0 0 0 2 0 0 1 1 1 0 1 1 0 1 0 0 0 1 0 0 1 1 0 0 0 1 0 0 2 0 0 0 0 1 1 0 2 0 0 1 0 0 1 2 0 0 0 1 0 0 0 2 2 0 1 1 0 1 2 0 0 0 2 0 1 0 0 0 2 1 1 0 2 0 2 0 0 0 0 1 2 1 1 0 1 1 0 1 0 0 0 1 0 0 0 0 0 0 0 0 0 0 1 0 0 0 0 1 1 0 2 0 2 1 2 1 0 1 2 2 2 2 0 0 1 0 0 0 1 1 1 0 1 2 2 1 0 1 0 2 2 2 0 0 2 0 0 2 1 0 1 1 0 2 0 1 1 0 2 2 0 1 1 0 2 0 0 0 0 0 0 1 1 1 1 1 0 0 0 0 0 1 1 1 1 2 0 2 0 0 0 0 0 0 1 1 0 1 0 0 2 0 0 0 0 2 2 1 0 1 0 0 1 0 1 1 1 1 0 1 0 0 1 1 2 1 2 0 0 1 0 1 1 0 1 0 2 1 1 1 1 0 0 0 2 1 0 1 1 0 1 0 0 0 0 0 1 1 1 1 1 0 0 2 1 1 1 1 0 0 0 2 2 1 1 1 0 0 0 1 1 1 2 0 1 2 2 0 0 0 1 0 2 2 1 0 1 1 2 0 0 0 0 0 1 0 2 1 0 2 0 1 2 0 0 0 0 0 0 2 2 0 1 2 1 2 1 2 0 1 1 1 1 0 1 1 0 0 0 1 1 0 1 0 0 1 0 0 0 0 1 0 0 0 1 0 0 0 1 1 1 0 1 0 0 0 0 1 0 0 1 1 1 2 2 0 2 0 0 0 0 1 1 2 1 0 2 0 0 1 0 0 2 1 0 0 0 2 0 1 1 2 0 0 0 2 0 0 0 0 1 0 1 0 0 0 0 2 1 0 0 0 2 0 2 0 0 1 0 2 1 1 0 0 0 1 0 2 0 1 1 0 2 1 2 0 0 0 2 2 0 0 0 0 1 1 1 0 2 0 1 0 0 0 0 1 1 1 1 0 0 0 0 0 1 0 1 2 1 2 1 0 1 0 0 1 0 0 0 1 1 0 1 0 1 0 0 1 1 1 0 1 0 0 1 0 0 0 2 2 2 0 0 1 0 0 0 2 0 2 1 1 1 0 0 0 0 0 0 0 2 0 0 0 0 0 0 1 1 0 0 0 0 0 0 1 0 0 0 1 0 0 0 2 0 2 0 0 1 0 1 0 0 1 0 0 0 0 1 1 1 1 1 2 1 1 0 1 1 0 1 1 1 2 2 0 0 0 1 0 0 1 1 0 0 0 0 1 0 1 2 2 0 1 1 1 2 2 0 1 1 1 0 0 2 2 0 0 1 0 1 0 1 2 0 0 0 0 1 1 0 1 0 1 0 1 0 1 1 0 1 1 0 0 0 1 0 1 0 1 0 2 0 2 0 2 1 2 0 2 1 1 0 0 2 0 1 0 1 0 1 0 0 0 0 0 0 2 0 0 0 2 0 1 2 2 0 2 1 1 0 0 1 1 1 1 1 1 1 0 0 0 0 0 0 0 0 2 2 2 2 0 1 0 1 0 0 0 0 1 1 2 2 1 1 1 2 1 2 0 0 0 0 1 0 0 0 0 0 0 0 2 1 2 0 0 0 0 0 0 1 1 1 1 0 0 0 0 0 1 0 1 0 0 0 1 0 1 0 1 0 0 2 0 0 0 0 0 0 2 2 2 1 0 0 0 0 0 0 0 0 1 1
194 1 1 1 0 0 0 2 1 2 1 0 1 1 0 0 0 0 0 2 1 1 1 2 0 0 0 0 1 1 1 0 2 1 0 0 1 2 2 0 0 0 0 0 0 0 0 0 1 1 0 1 1 1 0 2 0 0 0 1 0 0 0 0 0 0 0 1 0 0 0 2 1 0 2 1 0 0 2 0 0 2 2 2 2 0 0 0 2 2 0 0 2 0 1 1 0 1 1 2 2 2 2 0 2 0 2 2 0 2 0 0 1 1 0 1 0 0 1 0 1 0 2 0 0 0 0 2 2 1 0 0 0 0 0 0 0 0 0 0 0 2 0 0 1 0 0 0 0 0 0 0 1 0 0 0 0 1 0 0 1 0 1 0 1 2 0 1 0 0 0 0 0 2 0 0 2 0 0 2 1 2 1 2 0 0 2 1 1 0 1 0 2 1 2 0 1 1 0 0 0 1 0 1 1 0 2 1 1 0 1 1 1 0 0 0 0 0 2 0 2 1 0 0 0 1 1 1 0 2 0 1 1 1 1 1 1 2 1 1 0 0 1 0 0 1 0 0 2 0 0 1 1 1 0 0 0 1 2 2 1 2 0 1 1 0 0 0 1 0 1 1 0 1 0 0 2 2 2 2 0 2 0 1 1 1 2 0 1 2 1 1 0 2 2 1 2 0 0 0 0 0 0 0 0 1 1 0 1 0 1 0 0 2 2 0 1 0 0 1 0 2 2 1 0 0 0 1 1 1 2 1 0 1 0 0 0 0 2 2 1 1 1 2 0 1 0 0 1 1 1 0 1 1 1 1 1 2 0 1 1 0 1 0 1 0 0 2 2 0 1 1 0 2 0 0 0 1 1 0 1 0 0 1 2 0 0 0 0 0 0 0 0 0 1 1 0 0 2 2 1 2 0 0 2 2 2 1 0 2 0 0 0 0 1 2 1 0 0 0 0 1 0 1 1 1 1 0 2 0 0 2 0 0 0 0 0 2 0 1 1 1 0 1 0 1 0 1 1 1 0 0 0 1 1 1 0 0 0 0 2 0 1 1 0 1 1 2 2 0 0 0 2 1 2 0 1 0 0 0 2 1 0 0 2 1 0 1 0 1 1 1 0 2 1 1 1 0 0 0 0 2 1 1 0 1 2 1 0 0 0 0 0 0 1 1 0 1 0 1 1 2 0 0 0 0 0 0 1 1 1 2 1 0 1 1 1 1 1 1 0 0 0 1 1 0 0 1 1 1 0 0 1 0 1 0 0 0 2 0 1 0 1 0 1 1 1 2 2 0 1 1 0 0 0 0 1 0 0 1 1 0 1 1 1 0 0 0 0 0 0 1 2 0 1 0 0 0 0 0 0 2 0 1 0 2 0 1 1 0 0 0 1 1 1 1 1 0 0 1 1 2 0 0 0 1 1 1 0 0 0 2 0 2 0 0 0 2 2 2 0 1 1 1 2 0 1 0 1 1 0 1 0 1 1 1 0 2 2 0 0 0 1 0 0 2 1 2 0 0 0 1 1 0 1 0 1 2 1 1 0 0 0 1 0 1 2 1 1 1 1 2 0 0 1 0 1 0 0 0 0 0 0 1 0 0 1 2 2 1 0 0 0 1 0 0 0 2 1 1 1 0 1 0 0 0 2 0 0 0 0 1 0 0 0 1 2 0 0 1 1 1 0 1 0 0 1 1 0 1 1 1 0 0 0 0 0 0 2 0 0 1 2 0 0 0 1 0 0 1 0 0 1 1 1 0 0 0 1 1 1 1 0 0 0 2 0 1 1 2 0 2 2 0 1 1 1 1 0 0 0 0 0 0 1 0 0 1 0 0 0 0 2 2 2 2 2 1 1 1 1 1 0 1 0 0 0 2 0 0 0 2 2 0 0 0 0 0 1 0 0 1 0 0 0 0 0 1 0 1 1 0 0 0 0 1 0 0 0 0 1 0 0 0 0 1 1 0 1 1 0 0 0 1 0 1 0 1 1 1 2 2 2 0 0 0 0 1 0 0 2 0 0 1 2 0 2 2 1 0 1 1 2 1 1 1 1 1 0 1 0 0 1 1 1 0 1 1 1 1 0 0 0 2 0 1 1 2 0 0 2 0 0 2 0 0 0 1 0 0 0 0 0 0 0 0 1 0 0 1 2 0 0 1 0 1 1 1 1 1 0 1 0 1 0 1 1 0 2 1 0 0 0 0 1 0 0 0 1 1 1 1 0 0 1 0 1 0 0 1 0 0 0 0 0 0 0 0 0 0 2 2
195 0 1 1 0 0 0 2 0 0 0 1 0 0 0 0 0 0 0 2 0 0 0 2 0 1 1 0 0 0 2 1 2 2 0 0 1 1 0 0 1 1 1 1 0 1 1 0 2 0 0 0 0 1 2 0 1 0 0 1 1 0 0 1 0 0 0 0 0 0 0 2 1 0 2 1 0 1 2 0 1 2 0 0 2 0 0 0 2 2 0 0 1 1 1 2 1 0 0 1 2 2 0 0 2 1 2 1 1 1 0 0 0 1 0 1 0 0 1 0 2 1 2 0 0 1 0 0 0 0 0 0 1 0 0 0 0 0 0 0 1 1 0 0 1 0 0 0 0 0 0 0 0 0 0 0 0 2 0 0 1 1 0 1 1 2 0 1 0 0 0 1 0 0 0 0 1 0 0 0 0 0 1 2 0 0 1 2 0 2 0 2 1 0 1 0 0 0 0 0 0 0 0 2 2 0 2 0 1 1 0 0 1 0 0 1 0 0 2 0 2 0 1 0 0 0 1 1 0 2 0 1 0 0 1 0 0 2 0 0 0 1 2 0 0 1 0 0 1 1 1 1 1 0 0 0 2 0 0 0 0 0 0 0 0 0 1 0 2 0 1 1 1 1 0 0 1 1 2 1 1 1 1 1 0 2 2 2 1 2 1 2 0 2 0 1 1 1 0 0 1 1 0 0 0 0 0 0 0 0 0 0 0 1 1 0 1 0 0 1 0 2 1 1 0 0 1 1 1 1 2 2 0 0 0 0 0 2 0 1 1 0 2 2 1 0 2 2 2 0 0 2 0 2 0 0 1 1 0 1 1 0 0 0 0 0 0 2 2 0 1 1 0 2 0 0 0 2 1 0 0 0 1 1 1 0 0 1 1 0 0 0 0 0 2 0 0 1 1 1 1 1 0 0 0 0 1 1 0 1 1 0 0 0 1 2 1 1 0 0 1 1 0 0 1 2 0 0 1 0 0 1 1 2 1 0 0 2 2 0 0 1 0 1 1 2 0 0 0 0 0 0 0 2 2 1 1 1 0 1 0 0 0 0 0 0 0 1 1 1 0 0 2 0 2 0 2 1 1 1 0 2 0 0 1 0 0 1 0 0 1 1 0 1 0 0 2 0 0 2 0 2 1 0 0 1 2 1 0 0 1 0 0 0 1 1 0 1 0 1 1 2 2 0 0 0 0 1 0 2 1 1 2 1 2 1 0 0 1 1 1 1 0 0 0 0 0 0 2 1 0 0 0 0 2 1 0 0 1 1 0 0 1 0 1 1 1 2 2 0 1 1 0 0 0 0 1 2 0 2 2 0 2 2 2 1 1 1 1 0 0 1 1 0 1 0 0 0 0 1 1 1 0 0 1 1 1 0 1 2 0 0 1 1 0 1 0 0 0 0 0 1 0 0 0 1 1 2 0 0 1 1 1 0 0 1 0 1 2 1 0 0 1 2 2 0 2 0 0 0 0 2 1 0 0 0 0 2 2 0 0 0 1 0 1 1 0 1 0 0 0 1 0 0 1 0 2 0 0 0 0 0 0 0 0 2 0 0 0 1 1 1 0 1 0 0 0 0 2 2 0 1 1 1 1 0 1 2 2 2 0 0 0 1 1 1 1 1 0 0 1 0 0 0 1 2 0 0 0 0 0 0 2 0 2 1 0 0 0 1 0 0 0 0 0 1 1 0 0 0 0 0 0 1 0 0 0 0 1 0 0 0 2 0 0 1 1 1 0 0 0 0 0 1 1 1 1 1 1 1 2 2 0 0 0 2 0 2 1 2 0 1 2 0 0 0 1 1 1 0 0 1 0 0 1 0 1 1 0 1 1 0 0 0 0 2 1 1 2 2 0 2 0 2 2 0 0 2 0 0 0 1 2 0 0 0 0 0 0 0 0 0 0 0 0 0 0 0 0 0 0 2 0 0 1 1 1 0 0 0 1 0 1 0 1 0 1 0 2 2 0 0 0 2 0 1 0 1 0 0 1 1 2 0 0 1 0 0 1 0 0 0 0 2 2 1 2 1 1 0 0 1 1 0 1 1 1 1 0 0 0 0 0 0 1 1 2 0 0 0 0 0 0 0 1 0 1 1 0 0 2 2 0 2 0 1 1 2 0 0 0 0 1 1 1 0 1 1 0 2 2 0 0 2 1 0 2 0 0 1 1 1 1 0 1 1 1 0 0 0 1 0 0 0 0 0 1 1 2 1 1 2 2 2 0 1 1 0 1 2 1 1 1 0 1 0 0 0 1 0 1 0
196 1 1 1 0 0 1 2 1 1 1 0 1 1 0 0 0 0 1 1 1 1 1 2 0 0 0 1 1 1 2 0 0 0 1 1 2 1 0 0 0 0 0 1 0 1 1 0 1 0 1 1 1 1 0 2 0 0 0 2 0 0 1 1 0 0 0 0 0 0 0 0 2 0 1 2 1 0 2 0 0 0 0 0 1 0 0 0 2 2 0 0 1 0 2 2 2 2 2 2 0 2 1 0 2 0 2 1 1 1 0 2 1 1 2 2 2 1 1 0 1 0 2 0 0 2 0 0 2 0 1 1 1 0 0 0 0 0 0 1 2 0 0 0 0 0 0 0 1 1 0 0 1 0 0 0 0 1 0 1 1 1 1 0 1 1 0 0 1 1 0 0 1 2 0 0 2 1 0 1 1 2 0 2 1 1 1 1 0 0 1 1 1 0 1 0 1 0 0 0 0 1 0 1 1 0 1 0 2 1 0 1 0 1 0 0 0 0 1 0 2 1 0 0 1 0 1 0 0 0 0 0 0 1 2 0 0 2 0 0 0 0 1 1 0 2 0 0 2 0 0 0 1 0 0 0 1 0 0 0 0 0 0 0 0 0 0 0 1 0 0 2 0 2 0 0 1 2 2 2 1 1 0 1 0 0 0 0 2 2 1 1 1 2 1 1 1 0 0 0 0 0 0 0 0 0 0 1 1 0 1 1 0 2 2 0 1 1 0 0 0 2 1 1 2 0 2 2 0 0 0 2 0 2 0 0 0 1 1 0 0 0 1 1 0 0 0 0 2 1 1 0 0 0 0 2 0 0 0 0 0 0 1 0 1 1 0 2 2 0 1 1 1 2 1 0 0 2 1 0 0 2 2 2 1 1 1 0 0 0 0 0 2 1 2 0 2 1 1 1 1 1 0 1 1 0 1 0 0 1 1 0 1 1 0 2 0 0 0 1 1 1 0 1 1 1 0 1 0 1 0 1 1 1 1 0 0 1 0 1 1 1 0 0 0 1 1 1 2 2 0 0 0 2 2 1 1 1 1 2 0 0 0 0 0 0 0 1 1 1 0 0 2 0 2 0 2 1 1 0 1 1 1 1 1 0 0 0 1 0 0 1 0 0 0 0 2 0 2 0 0 2 2 0 0 1 2 1 0 0 0 0 0 0 0 2 0 1 0 1 1 2 2 1 1 1 0 2 0 2 0 2 2 2 1 0 1 0 1 1 1 1 0 1 1 1 0 1 1 2 1 0 2 1 2 0 0 1 0 2 0 0 1 0 1 0 0 1 1 1 1 1 1 0 1 1 1 0 0 2 2 0 2 2 2 0 0 1 0 0 0 0 1 0 0 0 0 1 0 1 1 1 1 0 1 2 0 1 1 0 1 0 0 0 1 0 0 0 0 0 0 0 0 0 1 0 1 0 0 0 0 1 2 2 0 1 1 0 2 0 0 0 0 1 1 0 2 0 2 2 0 2 0 0 1 1 0 2 2 0 0 0 1 0 0 0 0 1 0 0 0 0 0 0 0 0 2 1 0 0 0 1 0 1 0 1 0 0 2 0 2 0 0 1 0 0 0 0 1 1 0 1 0 2 1 0 1 1 1 0 1 0 0 2 0 0 0 2 2 2 0 0 0 0 1 2 0 0 1 0 0 0 0 0 0 0 1 0 1 2 0 0 0 1 0 0 1 0 1 1 0 1 0 0 0 0 1 0 0 0 0 0 2 0 0 1 2 0 0 2 1 0 0 0 0 0 0 0 2 2 2 2 1 1 2 0 2 1 1 2 0 2 1 1 0 0 0 2 1 0 1 1 0 0 1 0 1 0 0 2 0 0 2 1 2 1 1 0 1 1 1 1 0 2 2 0 0 1 0 1 0 1 2 0 0 0 1 0 1 1 0 0 0 0 0 1 1 0 0 0 0 2 0 1 0 0 0 0 0 1 0 0 1 1 1 1 2 0 1 1 0 0 0 2 0 0 0 1 2 2 2 2 0 0 0 0 2 1 0 0 2 0 0 0 1 0 1 1 1 0 0 0 2 2 2 2 0 2 0 1 0 0 1 2 2 2 0 1 1 1 0 0 0 0 0 0 1 0 1 1 1 1 0 1 0 0 0 2 0 0 0 0 1 1 1 0 1 1 0 1 2 1 1 1 1 1 1 0 0 2 0 1 0 0 1 1 1 0 2 1 1 0 0 0 1 0 0 1 2 1 1 2 0 1 0 1 1 0 0 1 0 0 1 0 2 0 0 0 1 0 1 1
197 1 0 2 0 0 0 2 0 2 2 0 0 0 0 0 0 0 0 2 0 0 1 1 1 1 1 0 0 0 2 0 1 1 1 1 1 2 1 0 1 1 1 1 0 1 0 0 1 1 1 1 0 1 1 1 1 0 0 1 0 1 0 2 1 1 1 0 0 0 0 1 2 0 1 2 1 1 2 0 0 1 0 0 2 0 0 0 2 2 0 0 1 1 0 1 0 1 1 2 1 2 0 0 2 1 2 2 0 2 2 2 1 2 1 2 2 0 1 0 1 0 2 0 0 2 0 1 1 0 0 0 0 0 1 0 0 0 0 1 1 1 0 0 0 0 1 0 0 0 0 0 0 0 0 1 1 0 0 1 1 0 0 2 1 2 1 2 1 1 0 0 0 2 0 1 1 0 0 1 1 1 1 2 0 0 2 1 1 0 1 1 2 1 1 0 1 0 0 0 0 1 0 2 1 1 2 0 0 0 0 2 0 0 0 0 1 0 2 0 2 1 0 0 0 1 0 0 0 1 0 1 0 0 1 0 0 2 0 0 0 0 2 0 0 2 0 0 1 1 1 0 2 0 0 0 2 0 0 0 0 0 0 0 0 0 0 0 1 0 0 2 0 1 0 1 0 1 2 0 1 1 0 2 1 1 2 1 2 2 2 1 2 2 2 2 0 0 0 0 0 0 1 1 1 0 0 0 1 0 1 1 0 1 1 0 2 1 1 0 1 2 1 2 1 0 0 2 1 1 2 0 0 1 0 0 0 2 0 1 0 1 1 1 0 1 0 0 1 1 1 0 0 1 0 1 1 1 0 1 1 0 0 0 0 1 0 2 2 0 1 1 1 2 1 0 0 1 1 1 1 0 0 0 1 0 0 0 0 0 0 0 0 0 2 0 0 0 0 0 0 0 0 0 0 0 1 1 0 1 1 0 0 0 0 2 0 1 1 0 0 1 0 2 1 2 2 1 0 0 1 0 0 1 1 0 0 0 0 0 2 0 0 0 2 2 0 1 1 0 0 0 0 2 2 2 0 0 1 0 2 0 0 0 0 1 0 0 1 2 0 0 1 1 1 0 1 0 0 1 1 1 1 1 1 1 0 0 0 1 0 1 0 1 1 1 2 0 0 0 0 2 2 0 0 1 2 1 1 0 1 1 0 0 0 0 0 0 1 0 0 2 1 1 1 1 1 0 1 1 1 0 1 1 1 0 0 0 1 1 0 0 0 1 1 0 0 1 1 2 0 0 0 0 2 2 0 0 0 1 0 1 1 0 1 1 1 2 2 0 0 0 1 0 1 1 1 0 0 2 2 1 0 0 0 0 0 1 0 0 0 0 0 0 1 1 2 1 0 1 1 1 0 0 1 2 1 2 2 2 1 0 0 0 0 0 1 0 0 0 0 0 0 0 0 0 2 2 0 0 2 2 1 2 0 1 0 0 2 2 0 1 0 0 2 0 0 0 0 0 0 2 2 1 0 0 0 2 2 0 0 0 1 0 0 1 1 0 2 0 0 0 0 0 1 1 1 0 0 0 1 0 0 1 0 1 1 1 2 0 1 0 0 1 1 0 0 0 1 1 0 1 1 0 0 0 2 2 2 0 1 0 0 0 0 1 0 0 0 0 0 0 0 0 1 2 0 0 0 0 0 1 0 0 1 1 1 0 0 1 0 0 0 0 0 1 1 1 0 1 1 1 0 0 0 0 0 0 2 0 0 2 2 0 1 0 1 0 0 1 0 0 2 1 1 0 0 0 1 1 1 1 0 0 2 1 1 2 0 2 0 0 1 0 0 0 0 1 1 1 1 1 0 0 0 0 1 0 0 1 1 0 1 1 1 2 1 0 2 2 1 2 0 2 1 0 0 1 1 0 0 2 1 1 0 0 0 0 0 0 0 0 0 0 0 1 1 0 0 0 0 2 0 0 0 1 0 0 0 0 1 1 1 0 1 0 1 0 0 2 0 0 2 0 0 2 0 0 0 0 2 2 1 0 0 0 1 0 0 1 1 0 2 1 2 1 1 1 0 0 1 1 1 0 2 2 0 1 0 2 0 0 1 1 1 0 1 0 1 0 0 1 0 2 0 0 1 0 0 0 2 0 0 0 0 1 0 1 0 0 0 0 2 1 1 0 1 0 0 1 1 0 0 2 2 0 2 0 1 0 1 0 0 0 0 0 1 0 2 1 0 0 0 0 0 2 0 0 1 0 0 1 1 1 0 0 1 0 1 2 1 0 0 0 0 0 0 1 1 0 0 0
198 0 1 1 0 0 0 2 0 2 2 0 0 1 1 1 0 0 0 2 1 1 1 2 0 0 0 0 0 0 2 1 1 1 0 0 2 2 0 0 0 0 0 0 0 1 0 0 1 1 0 1 0 1 0 1 0 0 0 0 1 1 0 0 1 1 1 0 0 0 0 0 2 0 1 2 1 1 2 0 0 1 0 0 2 0 0 1 2 2 1 1 0 0 0 0 0 2 2 2 1 2 1 0 2 1 1 0 2 0 0 2 2 2 1 2 1 0 0 0 2 1 1 1 1 0 0 0 2 0 1 1 1 0 0 0 1 0 0 2 1 1 0 0 1 0 0 0 0 0 0 1 1 1 1 1 0 2 1 1 1 0 0 0 1 2 0 1 1 1 0 2 1 2 1 1 2 0 0 0 0 0 1 2 0 0 2 2 1 1 1 1 0 0 0 1 2 0 0 0 0 0 0 1 1 0 2 0 1 0 1 0 1 0 1 1 1 0 2 0 2 0 0 1 0 0 2 0 0 0 0 0 0 1 1 1 1 2 1 1 0 0 2 1 0 1 0 0 1 0 0 0 2 0 1 1 2 0 0 0 0 0 0 0 1 0 0 0 2 2 0 2 0 2 1 0 1 1 2 0 0 1 1 1 0 1 1 2 0 2 0 0 1 2 1 2 0 1 0 1 2 1 0 0 0 0 0 0 1 0 0 1 0 1 1 0 1 0 1 0 2 1 1 2 0 0 0 2 1 1 1 1 0 2 0 0 0 0 2 0 0 0 0 2 0 1 0 0 0 0 0 0 0 2 0 0 1 1 0 2 2 0 1 0 1 0 0 1 1 0 1 1 0 2 0 0 0 2 1 0 0 2 2 1 0 0 0 0 0 0 0 0 1 0 2 0 1 1 0 0 0 0 0 1 2 2 2 0 0 2 0 0 0 0 1 1 0 1 1 0 0 1 0 1 2 2 1 1 0 0 1 0 0 0 1 1 0 0 0 0 1 1 1 2 1 2 1 0 0 1 0 0 0 2 1 0 1 1 0 1 1 0 0 0 0 0 0 2 2 0 0 0 0 2 1 1 0 0 0 0 1 1 0 0 2 0 0 0 0 1 1 2 0 2 2 1 0 1 2 0 2 1 1 1 0 1 2 0 0 0 0 1 0 1 0 2 1 0 0 1 1 1 2 0 0 1 1 1 1 2 0 1 0 0 0 1 1 0 0 0 2 2 0 1 0 0 0 1 1 2 1 0 1 0 1 1 1 0 1 1 1 0 0 0 0 1 1 0 0 0 0 1 2 0 2 1 1 1 0 2 1 1 0 1 0 0 0 0 1 1 0 1 0 0 1 0 1 1 0 2 1 0 0 0 0 0 2 1 1 2 0 0 0 2 0 2 0 0 0 1 1 2 0 1 0 0 1 2 0 0 1 1 0 1 1 1 0 2 2 1 1 0 0 0 1 0 2 0 0 0 0 2 1 2 0 0 0 2 2 0 0 0 2 2 2 2 2 0 2 0 0 0 0 0 1 0 2 1 1 1 0 0 0 2 1 2 1 0 1 1 1 1 0 1 2 0 0 0 2 2 1 1 1 1 1 0 1 1 1 1 0 0 0 1 0 0 0 1 2 1 0 0 1 0 2 2 0 1 0 0 0 1 0 0 0 0 0 0 0 1 0 0 0 0 0 0 0 1 0 0 0 0 0 0 0 2 0 0 1 0 0 0 2 0 0 0 2 0 0 0 0 0 2 0 0 0 0 0 1 1 1 1 0 0 0 2 0 1 1 2 0 2 2 0 1 1 0 0 0 0 1 1 0 0 0 0 1 0 0 2 2 0 1 1 2 1 1 0 2 2 2 2 0 2 2 0 0 0 0 1 1 1 2 1 0 1 0 0 0 0 0 0 0 0 0 0 0 0 0 0 0 2 0 1 0 1 0 0 0 1 0 1 0 0 0 1 0 1 1 2 0 0 0 2 0 0 0 0 0 1 2 2 1 0 0 0 1 0 0 0 2 0 2 1 1 0 1 2 0 0 0 2 1 1 1 1 0 2 0 1 1 0 0 0 0 0 1 0 2 1 0 1 1 2 1 0 1 1 0 0 1 1 0 1 0 0 0 0 0 0 0 0 0 0 0 0 0 0 0 0 0 0 0 1 1 0 2 1 1 2 1 1 1 0 0 0 0 0 0 0 1 0 0 0 0 0 1 0 2 0 0 2 1 1 0 1 1 0 0 1 0 0 0 0 2 0 0 1 2 0 2 1
199 0 1 1 0 0 0 2 0 2 0 0 0 1 0 0 1 0 1 1 1 1 1 2 0 0 0 0 1 1 1 1 2 2 0 0 0 1 0 0 2 2 0 1 0 1 1 0 0 2 1 2 0 0 0 0 2 0 0 0 1 2 0 1 0 2 2 0 0 0 1 2 2 0 1 2 1 2 2 0 1 2 0 0 2 0 0 0 1 1 0 0 1 0 0 0 0 1 1 2 1 1 1 0 2 0 2 1 1 1 0 1 0 1 0 1 0 2 2 0 0 0 1 1 0 1 0 0 0 0 0 0 0 0 1 0 1 0 0 1 1 1 0 0 0 1 0 0 0 0 0 1 0 0 0 1 0 0 1 0 2 0 1 0 1 1 1 2 1 2 1 0 1 0 0 0 2 1 0 0 0 0 0 2 0 0 1 2 0 1 0 2 1 1 0 1 2 0 0 0 0 0 0 1 1 0 1 1 0 1 1 1 2 0 0 1 1 0 2 1 1 1 0 1 0 0 1 0 0 0 0 1 0 1 2 0 0 2 1 1 0 0 1 0 0 1 0 0 2 0 0 1 0 0 0 0 0 0 0 0 2 2 0 0 1 1 1 0 1 0 1 1 0 2 1 1 0 2 1 0 0 1 0 0 1 0 1 0 1 1 1 0 0 2 1 1 2 1 1 1 1 0 1 1 1 0 0 1 0 0 0 2 0 2 2 0 1 0 0 0 0 2 2 2 0 0 0 0 1 1 2 0 0 1 0 0 0 0 2 1 1 1 1 1 0 0 1 0 2 0 0 0 0 2 0 0 2 1 1 0 1 1 1 0 0 0 0 0 0 0 0 0 1 2 1 0 0 1 0 0 1 1 0 0 0 0 0 0 0 0 0 0 1 0 2 1 0 0 0 0 0 0 0 2 2 0 0 1 0 1 0 0 0 0 1 1 0 0 1 0 1 0 1 0 1 1 1 0 1 0 0 0 1 2 1 2 0 1 1 1 1 0 0 0 0 0 0 2 2 0 0 1 0 1 0 0 0 0 1 0 2 0 1 0 0 1 1 2 2 0 0 0 2 0 1 1 0 0 0 1 1 1 0 0 2 0 0 1 0 1 0 1 0 0 0 0 1 0 0 1 0 2 2 0 0 1 2 1 0 0 1 1 0 1 0 2 1 0 1 2 2 1 1 0 0 1 0 1 0 2 1 1 1 0 1 0 1 1 0 0 1 1 0 1 1 1 0 0 2 2 0 0 0 1 2 0 0 0 2 0 2 0 1 0 1 0 0 0 0 0 1 2 0 0 0 0 1 1 0 1 2 0 2 2 0 2 1 0 0 0 0 2 0 0 1 1 1 0 0 0 0 2 0 0 0 1 2 0 0 0 2 0 0 2 0 1 0 0 0 1 0 1 0 0 0 0 2 1 0 0 0 0 1 2 0 0 0 2 2 2 0 0 1 2 2 0 2 0 1 1 0 2 1 1 0 0 0 2 2 0 0 0 1 1 1 1 0 0 1 1 1 0 0 0 1 0 2 2 1 1 0 1 0 1 0 1 2 0 0 1 1 1 1 1 1 0 0 0 1 1 1 0 0 1 1 0 0 2 2 0 0 0 0 2 0 0 0 0 0 0 0 0 0 0 1 2 0 0 0 0 0 2 0 0 0 0 1 0 0 1 0 0 0 0 0 0 0 0 0 1 1 1 0 0 0 0 0 0 2 0 0 1 2 0 1 0 0 1 0 1 0 0 0 0 0 1 0 1 1 1 0 0 0 0 1 1 1 2 0 1 1 0 2 0 0 0 1 0 0 1 1 1 0 0 0 1 1 2 0 0 0 0 2 2 2 2 2 1 2 1 1 1 0 1 1 0 0 1 0 0 0 1 2 0 0 1 1 0 0 0 0 0 0 0 0 0 0 0 0 0 0 2 0 0 0 0 0 0 0 1 1 0 2 0 2 0 1 0 1 1 0 0 2 0 0 0 0 1 2 1 1 1 1 0 0 0 1 0 1 0 0 0 1 2 2 1 2 2 0 1 0 1 1 1 1 1 1 2 1 1 1 0 1 1 2 1 0 0 1 0 0 1 0 2 0 0 1 0 0 0 2 1 0 1 0 0 0 1 0 0 0 0 2 0 0 1 1 0 0 0 2 0 1 1 1 0 1 0 0 1 0 1 0 0 0 0 0 0 1 1 1 0 0 0 1 1 0 0 2 1 0 2 1 0 0 0 0 0 0 0 0 0 0 0 0 0 1 0 1 0 2 1
[truncated: 1,606,808 more chars]
