# Supplementary material for: KNN-MDR: a learning approach for improving interactions mapping performances in genome wide association studies
Source: BMC Bioinformatics. 2017 Mar 21;18:184. doi: 10.1186/s12859-017-1599-7 (PMC5361736; doi:10.1186/s12859-017-1599-7)
Supplement: Supplementary file 3 — The data set(s) supporting the results of Table 2. (ZIP 28603 kb) [file 12859_2017_1599_MOESM3_ESM.zip › 3/SINAN/S69/mkallsimul.dat]

1 1 2 1 0 0 0 2 0 2 0 0 1 2 0 2 0 0 0 0 0 0 0 0 0 0 1 2 1 2 0 1 0 0 1 1 1 1 0 2 0 0 0 0 0 0 0 0 1 0 0 0 0 1 0 2 0 2 0 0 0 1 2 2 0 0 2 0 0 0 0 1 2 2 2 2 0 0 1 0 0 0 1 1 1 0 0 0 2 2 0 0 1 1 1 1 1 1 1 1 0 2 0 1 1 1 2 2 1 2 0 1 0 2 1 2 2 0 1 0 1 0 0 2 0 0 0 2 1 1 0 0 0 0 0 0 0 0 0 2 1 0 0 0 0 0 0 0 0 0 0 0 0 0 0 0 0 0 0 1 0 0 0 2 0 2 0 2 0 2 2 2 1 2 1 1 2 0 0 0 0 1 0 0 0 0 0 1 1 0 2 0 0 0 1 1 2 1 0 0 0 0 0 1 2 1 2 2 0 0 1 1 1 0 2 0 0 1 1 1 2 1 0 0 0 1 0 1 0 1 0 0 0 1 1 0 0 1 0 1 0 1 2 0 0 0 0 1 1 1 1 1 1 0 0 1 2 2 0 0 0 0 0 2 2 0 0 2 2 0 0 1 0 2 0 0 0 1 2 0 2 0 2 2 2 2 1 1 0 1 0 0 0 2 2 1 0 1 0 1 0 1 0 0 0 0 0 0 0 0 0 2 0 1 1 0 0 1 0 0 1 1 1 1 2 0 1 2 0 0 1 1 1 0 0 0 0 1 0 0 0 0 0 2 2 0 0 0 2 0 0 0 0 2 1 0 1 1 0 2 0 0 0 1 0 0 1 1 1 0 0 2 1 1 0 1 2 1 1 1 0 1 0 0 1 0 0 0 0 0 1 1 0 0 2 0 1 1 2 2 1 1 1 2 0 0 0 0 1 1 0 1 0 0 1 2 1 0 0 0 1 1 0 1 0 0 0 0 2 1 1 0 1 1 1 0 0 0 0 0 0 0 2 0 0 1 0 0 2 2 0 0 1 2 2 1 2 1 1 1 1 0 0 0 0 2 0 1 2 1 1 0 2 2 2 0 1 2 0 1 1 2 0 0 1 2 1 1 0 1 0 0 0 0 2 0 0 1 1 1 1 1 1 1 0 1 1 0 1 0 1 1 0 0 0 1 0 0 1 2 2 2 0 0 1 0 0 1 1 1 1 1 1 1 1 0 0 0 2 1 0 1 0 0 1 0 0 2 2 2 1 1 1 0 0 2 0 1 1 1 0 0 0 0 0 0 1 2 1 1 1 2 2 0 0 2 2 2 1 2 0 0 0 0 0 0 0 0 0 0 0 1 1 0 0 0 0 0 0 0 0 2 1 2 2 2 2 1 0 2 0 0 0 2 2 2 0 0 0 1 0 0 0 1 1 0 1 2 0 0 1 0 1 0 2 0 2 2 2 2 0 0 0 1 1 0 2 0 0 1 0 2 1 0 1 1 0 1 2 0 0 0 1 1 1 0 1 2 1 1 0 0 0 0 0 1 1 1 1 0 0 0 2 0 2 2 0 2 0 2 2 0 1 0 1 0 2 2 0 1 0 2 0 0 1 2 0 2 2 0 0 0 0 1 0 1 0 1 1 0 0 0 1 0 0 1 0 0 0 0 0 0 1 0 0 0 2 0 0 0 0 0 0 0 0 0 0 0 0 0 0 0 2 0 0 1 0 1 1 1 1 0 2 1 1 1 1 1 1 1 0 1 0 1 1 1 0 0 1 1 0 1 0 1 0 1 0 1 1 2 1 1 1 2 2 0 0 2 0 0 2 0 0 0 0 0 2 0 0 0 0 0 1 1 0 2 2 1 1 1 1 2 1 2 1 0 1 1 0 2 1 0 1 0 0 1 1 0 1 2 0 0 1 0 0 0 0 0 0 0 1 1 0 0 1 1 0 0 0 0 1 0 1 1 1 0 1 0 1 1 0 0 0 0 2 0 0 1 1 2 1 1 0 0 0 0 0 1 0 0 1 0 0 1 2 2 2 2 0 0 0 2 1 1 1 1 0 1 0 2 0 0 0 0 0 1 0 1 2 1 0 2 0 1 0 0 1 1 0 0 1 0 0 2 0 0 1 1 2 1 0 0 2 0 0 0 2 2 0 1 2 0 0 0 2 0 2 2 1 0 0 0 2 0 1 1 2 0 1 1 0 0 0 0 0 2 2 0 1 0 0 1 0 1 0 0 0 0 1 0 0 1 0 2 1 0 0 0 1 0 0 0
2 0 2 0 0 0 0 1 0 1 1 1 1 1 0 1 0 1 1 2 0 0 1 1 1 1 1 1 1 1 1 1 0 2 1 0 1 1 0 0 2 0 0 0 0 0 1 0 0 1 1 0 0 0 2 1 1 1 0 0 1 1 1 1 1 1 2 0 0 0 0 2 2 2 2 2 0 1 2 0 1 0 0 0 2 0 0 0 2 2 0 0 1 2 0 0 0 1 1 1 1 1 0 1 1 1 2 2 1 2 0 1 0 1 0 1 1 0 1 0 0 2 2 0 0 0 0 0 0 0 0 0 0 0 0 0 0 0 0 1 0 0 0 0 0 1 0 0 0 0 0 0 0 0 0 0 0 2 0 1 1 1 0 2 1 2 1 0 0 2 1 0 0 2 0 1 2 0 0 0 0 1 1 0 1 0 1 0 0 0 2 0 0 0 2 2 0 0 0 0 0 0 0 1 2 1 2 1 0 0 0 1 1 0 2 0 0 1 2 1 2 0 1 0 0 0 2 2 0 1 0 0 0 1 0 0 0 2 0 1 0 1 2 0 0 0 0 1 1 0 0 0 1 0 0 0 2 1 0 0 0 0 0 1 1 0 1 1 1 1 0 2 1 2 0 0 0 2 1 0 1 0 0 1 2 1 0 2 0 2 0 0 0 2 2 1 1 1 0 1 0 0 0 0 0 0 0 0 1 0 0 1 0 1 1 0 1 0 1 1 0 2 0 0 2 0 1 1 0 1 0 2 0 0 0 0 0 2 0 0 0 1 1 1 1 0 0 1 2 0 1 1 0 2 2 0 1 1 0 2 0 0 1 0 1 0 0 1 1 0 0 2 1 2 0 1 0 1 1 0 0 2 0 0 1 0 1 0 0 2 0 1 1 1 2 0 2 0 1 1 1 1 2 2 0 0 0 1 0 1 1 1 0 0 1 1 0 0 0 0 0 2 0 1 0 0 0 0 2 0 1 0 0 0 0 1 0 1 2 0 1 0 2 0 1 0 0 2 2 0 0 0 1 2 1 1 1 1 1 0 2 0 1 0 0 1 1 1 2 0 0 0 1 1 1 1 1 1 0 0 0 2 1 0 0 0 0 0 0 1 1 0 2 1 2 0 0 1 1 0 0 2 2 0 0 0 1 0 0 1 0 1 1 0 0 0 0 0 0 0 1 2 1 1 0 1 0 0 1 1 1 0 1 0 1 0 1 0 1 0 1 0 0 1 2 1 0 0 0 0 0 0 1 0 2 0 2 1 0 1 0 0 0 0 0 0 2 1 0 0 1 1 1 0 0 1 1 2 2 1 1 0 1 1 0 0 0 2 1 1 0 0 1 1 0 1 1 0 0 0 0 2 1 2 2 2 1 0 0 0 1 0 0 0 0 0 2 1 0 1 0 1 0 0 0 1 1 2 0 0 1 0 1 0 2 1 1 0 2 0 0 1 0 0 2 0 0 0 0 1 0 1 2 2 2 2 0 0 1 1 0 0 0 1 0 0 2 2 0 1 1 1 0 0 1 1 1 1 2 0 0 1 2 1 2 2 0 1 0 1 1 0 1 0 0 0 0 2 1 1 0 1 0 0 1 2 0 1 2 0 1 0 0 1 1 1 1 2 1 0 0 0 1 0 0 1 0 2 2 0 1 1 0 0 0 0 0 0 0 1 0 0 0 1 0 0 1 0 0 0 0 0 1 1 1 1 0 0 1 0 0 0 2 1 0 0 2 1 2 2 0 0 0 0 0 0 0 0 0 1 1 2 2 0 0 0 2 1 0 2 1 2 2 2 2 0 0 2 0 0 2 0 0 0 0 0 1 0 0 0 0 0 0 0 2 0 1 2 1 1 1 1 1 2 2 0 0 1 0 1 0 0 1 1 0 0 0 1 0 1 0 1 1 1 0 1 1 1 0 0 1 1 0 0 2 0 0 0 1 1 1 0 1 1 0 1 1 0 1 1 1 0 0 0 2 0 0 0 0 0 0 0 0 0 0 0 0 1 0 0 0 0 1 1 1 1 1 2 0 0 0 2 2 2 1 1 0 0 0 2 0 0 0 0 0 0 0 1 0 0 0 1 1 2 1 0 0 0 0 1 2 2 0 1 0 0 0 0 2 0 0 0 2 1 1 0 1 1 0 0 1 0 2 0 1 1 1 2 0 0 0 0 1 1 0 0 0 0 1 1 0 0 1 0 0 0 1 0 0 0 0 2 0 1 0 0 0 1 0 0 0 2 0 1 0 0 0 0 2 0 0 1
3 0 1 0 0 0 0 2 0 2 1 0 0 0 0 0 0 1 1 1 1 0 0 0 0 0 1 2 1 1 0 1 1 1 0 0 2 2 0 1 1 1 0 2 0 1 1 0 0 0 0 0 0 0 0 2 0 0 1 1 0 2 1 2 0 0 0 1 0 0 0 1 2 2 1 2 1 0 1 0 0 0 0 0 2 0 0 1 2 2 1 1 2 0 0 0 0 0 0 0 1 2 1 0 1 0 1 1 1 1 1 2 0 2 0 2 2 0 1 0 2 0 2 0 2 2 2 1 1 0 0 1 0 1 0 0 1 0 0 2 0 0 0 0 0 2 0 0 0 1 0 0 1 0 0 0 0 1 0 1 0 0 0 2 0 2 1 1 1 1 1 1 0 2 1 2 2 0 0 0 1 1 1 0 1 0 1 2 1 0 2 1 0 2 2 0 2 0 1 0 0 1 1 0 2 1 2 1 1 0 1 0 0 0 2 1 1 1 2 0 2 2 1 0 0 0 1 2 1 0 0 0 0 1 0 1 1 1 0 1 0 0 2 0 0 0 0 0 0 0 0 0 1 0 0 0 2 0 1 1 0 0 0 1 0 0 1 0 2 1 0 0 0 2 0 0 0 2 2 0 0 0 1 1 2 2 0 1 0 1 0 0 2 2 2 2 0 1 0 2 0 0 0 0 0 1 0 0 1 0 0 1 0 1 1 0 0 0 0 0 0 1 0 0 1 0 1 0 1 1 1 1 0 0 0 0 0 1 0 1 1 2 1 1 1 0 0 1 2 1 1 0 0 1 0 1 1 1 0 0 0 0 1 0 1 0 1 1 2 1 1 1 0 2 1 0 1 0 1 0 0 1 0 0 1 0 0 0 0 1 0 0 1 0 2 0 0 2 0 0 0 0 1 2 1 0 0 2 0 1 0 1 0 0 1 0 0 2 0 2 0 0 0 1 0 0 0 1 1 1 1 0 1 1 1 0 0 1 1 1 2 0 1 1 0 2 0 0 1 0 0 0 1 1 1 1 1 2 1 1 1 0 0 0 0 2 0 1 1 1 2 1 2 2 2 0 1 0 0 0 2 2 0 0 0 2 0 1 1 0 1 1 0 1 0 0 0 1 2 0 1 2 1 1 0 1 1 0 1 2 1 2 0 0 1 1 0 1 0 2 2 2 0 0 1 1 1 0 1 2 0 0 0 0 0 0 1 0 1 1 1 0 0 0 1 0 0 2 2 2 0 0 0 0 1 1 1 0 2 0 1 0 0 0 0 0 2 1 0 0 0 0 0 0 0 0 1 2 2 2 0 0 2 1 1 1 1 1 0 0 0 0 2 0 0 0 0 1 1 0 1 2 0 1 1 1 1 1 0 0 1 0 0 1 1 1 0 2 2 0 0 0 0 0 0 0 0 1 0 0 1 0 1 1 2 1 0 2 2 2 2 2 0 0 0 0 2 1 0 1 2 2 0 0 0 2 0 0 1 1 1 0 0 0 2 1 1 2 1 0 0 0 1 0 0 0 0 1 2 0 0 0 2 1 0 1 1 2 1 0 1 1 0 1 0 0 1 2 1 0 0 1 0 0 1 2 0 2 2 0 2 0 0 0 0 1 0 2 1 0 0 0 2 0 0 1 0 0 0 0 0 0 0 0 0 0 2 0 0 1 0 1 0 0 0 0 2 1 0 0 0 0 1 0 1 2 0 0 1 0 0 0 2 2 2 0 2 2 1 1 0 0 0 1 0 1 0 0 1 1 0 1 2 0 0 1 1 1 0 2 1 2 1 2 2 0 0 0 0 0 0 0 0 0 0 0 1 0 1 0 1 1 1 1 0 2 1 0 2 2 2 2 2 2 2 0 0 1 1 2 0 1 0 1 0 1 1 1 1 1 1 1 1 1 0 0 1 0 2 1 0 0 0 0 2 0 0 0 1 1 0 0 0 0 0 0 1 0 1 0 0 0 0 0 1 0 0 0 1 2 2 0 0 0 0 0 0 0 0 1 0 0 1 1 2 2 2 2 0 1 0 1 2 1 1 1 1 2 0 1 0 0 1 0 1 1 1 1 2 2 0 2 0 0 1 0 0 1 0 0 2 0 0 0 0 0 1 0 0 1 0 0 1 1 1 0 0 0 0 0 2 0 1 0 1 0 1 1 1 2 2 2 0 0 2 0 2 0 1 1 0 1 0 0 0 0 0 0 1 0 0 1 0 0 0 0 0 1 0 1 1 0 0 0 0 0 0 0 1 0 0 0
4 1 1 1 0 0 0 1 0 1 0 1 1 2 0 2 0 1 1 1 0 1 0 1 0 0 1 1 1 1 1 1 2 1 0 0 1 2 0 1 1 0 0 0 0 0 0 0 0 2 2 0 1 1 0 2 0 0 0 2 0 1 0 1 1 1 1 0 0 1 1 2 2 2 0 2 2 1 2 1 0 0 1 1 0 0 0 0 1 1 0 0 0 2 0 0 1 0 0 0 1 2 1 1 0 0 2 2 0 2 2 2 1 1 1 1 1 0 0 0 1 1 0 2 0 0 0 2 1 1 0 0 1 1 0 0 2 0 0 0 1 0 1 0 1 2 0 0 0 1 1 1 1 0 0 1 1 2 0 1 1 0 0 2 0 2 1 0 1 1 0 0 0 2 0 0 2 0 1 1 0 2 0 1 1 1 1 1 0 0 2 0 0 1 2 1 2 0 0 1 1 1 0 2 2 0 2 1 0 0 0 1 1 0 1 0 0 0 1 0 1 1 0 1 0 0 1 1 0 1 0 0 2 0 2 2 1 2 0 2 0 0 2 0 0 0 0 0 0 0 0 0 1 0 1 0 0 1 1 1 0 0 0 0 0 0 0 1 2 1 0 1 1 2 2 2 0 1 2 0 0 0 1 1 2 2 0 0 1 2 1 0 1 2 1 1 0 1 0 1 0 0 0 0 0 0 1 1 1 0 0 1 0 1 1 0 0 0 0 0 1 2 0 1 1 0 1 0 1 1 2 2 1 0 0 0 0 1 0 0 0 0 1 1 1 0 0 0 1 0 0 2 1 2 0 0 1 1 0 1 0 0 2 0 2 0 0 1 2 1 1 1 0 2 0 0 1 0 1 0 1 0 0 1 2 1 1 0 0 0 0 0 0 0 2 0 1 0 1 1 1 1 0 2 0 1 1 1 0 2 0 0 0 0 1 2 1 0 0 0 1 2 0 1 0 0 0 1 1 1 0 1 0 1 1 2 1 2 2 1 2 0 2 0 0 2 1 1 1 0 0 1 2 2 2 2 2 2 2 0 2 0 0 0 0 2 0 2 1 1 2 1 1 1 0 0 0 1 0 0 2 2 0 0 1 1 1 1 0 0 1 1 2 2 1 1 1 1 2 0 0 2 2 0 0 0 1 0 1 0 1 1 0 2 0 2 1 0 0 0 0 2 1 1 1 0 0 1 1 1 1 1 0 0 0 1 0 0 0 0 0 1 0 1 1 0 0 1 1 2 1 2 1 0 0 1 0 0 1 0 0 0 0 0 0 0 1 1 0 0 1 1 0 0 0 0 0 2 2 1 1 0 1 2 0 0 0 1 0 0 0 0 1 1 0 0 1 0 0 0 0 2 0 0 0 1 0 0 0 1 1 0 0 0 0 0 0 0 0 0 0 0 0 0 0 0 1 1 0 0 1 0 1 0 2 0 1 1 2 1 0 1 1 1 1 0 2 0 0 1 0 2 1 1 1 2 0 0 1 1 0 1 0 1 0 0 1 2 0 2 2 0 0 0 0 0 0 0 2 0 0 0 2 0 1 2 0 2 1 0 1 1 0 0 0 0 1 2 0 2 1 0 0 0 2 2 0 1 1 0 0 0 0 0 0 0 0 2 2 0 0 0 0 0 1 2 0 2 1 0 1 1 0 0 0 1 0 0 0 1 1 0 1 0 0 0 2 1 1 1 1 1 1 0 1 0 0 0 2 0 0 0 2 2 0 0 2 1 2 2 1 0 1 1 0 0 0 0 1 1 0 1 1 1 1 2 0 2 1 2 0 1 1 2 2 0 0 0 1 1 0 0 1 0 1 1 1 0 1 1 0 0 0 0 2 2 2 2 2 2 2 2 1 2 2 0 0 1 1 2 0 0 2 1 0 1 1 0 1 0 1 0 1 1 0 0 1 0 0 0 1 0 0 0 1 1 0 0 1 1 0 1 0 0 0 1 0 0 1 1 0 0 0 0 1 1 1 0 1 2 1 0 0 0 0 0 0 0 1 0 0 0 0 2 2 2 2 0 1 1 1 2 1 1 1 1 0 1 0 2 0 0 0 1 1 1 0 0 1 1 0 1 0 1 2 1 1 2 0 0 2 2 0 2 0 0 0 0 0 1 0 0 2 0 0 0 1 0 0 0 2 0 1 0 1 0 1 1 1 1 1 1 2 0 0 0 1 0 2 1 0 0 0 0 0 0 0 0 2 0 0 0 0 1 0 0 0 1 1 0 0 0 0 0 0 0 1 0 1 1 1 1
5 0 0 0 0 1 1 0 0 0 0 2 1 2 1 1 0 1 0 1 1 1 0 0 0 0 2 0 0 2 1 0 0 2 1 0 2 1 0 1 1 0 0 1 1 1 0 0 0 0 0 0 0 0 0 2 0 0 0 2 0 0 2 2 1 1 1 0 0 0 0 1 2 2 1 2 0 0 1 0 0 0 1 1 1 0 0 0 1 1 0 0 1 2 0 0 0 1 1 1 1 2 1 0 1 1 2 1 1 1 1 1 1 1 1 1 1 0 1 0 0 2 2 0 1 1 1 1 0 1 0 0 0 0 0 0 0 0 0 0 0 0 0 0 0 0 0 0 0 1 0 0 1 0 1 0 0 1 0 1 0 0 0 1 0 1 1 0 0 1 0 0 0 2 0 1 1 0 1 1 0 2 0 0 0 0 0 0 0 0 1 0 0 0 2 2 1 0 1 0 0 0 0 1 1 1 1 0 0 0 0 1 0 1 1 0 1 0 1 1 1 0 2 0 0 0 2 2 1 2 0 0 1 0 1 0 0 2 0 2 0 0 2 0 0 0 0 0 0 0 0 0 1 0 1 0 1 1 0 0 0 0 0 0 1 0 0 1 2 0 0 2 0 0 0 0 0 2 1 0 2 0 0 0 1 2 0 0 1 1 0 0 0 2 2 1 1 1 1 1 0 0 1 1 1 1 0 1 1 0 1 1 0 2 2 0 0 0 1 1 1 2 1 2 0 0 1 0 1 1 2 0 0 0 0 0 0 0 0 0 1 1 2 2 1 0 0 0 1 2 1 0 0 1 1 1 1 1 0 0 1 1 1 0 1 0 1 1 1 0 0 2 0 2 0 0 0 2 0 0 0 0 0 0 1 1 1 1 1 0 0 0 0 0 2 0 1 1 1 1 1 1 0 2 1 0 0 1 0 2 0 0 0 0 0 1 1 0 0 0 0 2 0 0 0 1 0 1 1 1 0 2 0 1 0 0 1 1 1 1 1 0 1 1 0 1 0 0 0 0 0 0 0 0 0 0 0 2 2 1 1 0 0 0 0 2 0 2 2 0 2 2 1 1 2 0 2 2 0 1 1 1 0 0 0 1 0 0 0 0 1 1 1 1 1 2 2 0 2 0 0 2 2 0 0 0 0 0 1 0 2 0 0 0 0 0 0 1 0 1 1 2 1 1 0 0 0 1 0 2 0 1 0 0 1 0 1 0 1 1 0 1 0 0 1 0 0 0 2 1 0 1 1 0 2 0 1 2 1 0 1 0 0 1 0 0 0 1 0 0 1 1 0 0 0 0 0 1 1 2 0 0 1 1 0 0 0 0 0 0 0 0 2 0 0 0 0 0 1 0 0 1 1 1 2 2 0 0 0 0 1 0 0 2 1 0 0 1 0 1 1 1 0 0 0 2 2 1 0 0 0 0 0 0 1 1 0 1 2 2 1 1 0 1 1 0 2 0 0 1 0 1 1 0 1 1 0 0 0 0 0 0 1 1 1 0 0 2 1 0 0 1 0 0 0 0 1 1 1 1 1 0 2 0 2 2 0 1 1 1 2 0 0 1 1 0 2 1 1 1 0 1 0 0 2 2 1 1 1 0 1 0 1 0 0 0 0 2 2 1 0 0 0 0 0 2 0 1 1 0 1 1 0 1 0 1 2 0 0 1 0 1 0 0 0 1 1 0 1 0 0 1 1 0 0 0 0 0 2 0 0 0 2 2 1 0 2 2 1 1 0 0 0 0 1 1 0 0 2 0 0 2 1 0 0 1 1 2 0 2 0 2 2 2 1 1 0 1 0 0 1 1 0 0 0 1 1 0 2 0 0 0 1 1 1 2 2 1 1 0 0 1 1 2 2 0 0 1 0 1 0 0 2 0 0 2 0 1 0 0 0 0 0 0 0 0 0 0 0 0 2 2 0 0 2 0 0 1 1 1 1 0 0 0 0 2 1 0 1 1 0 0 0 0 1 0 0 1 1 2 0 1 0 0 0 0 0 1 0 0 1 0 2 0 1 1 1 2 1 0 0 2 1 0 2 2 0 0 0 2 0 1 0 0 1 2 0 2 2 0 2 0 0 0 2 0 0 2 1 2 2 2 0 1 0 1 0 0 0 0 0 0 2 2 2 1 1 0 1 0 0 1 2 0 1 0 0 2 0 1 0 1 1 0 1 1 1 0 0 0 0 0 0 1 1 0 0 0 2 0 0 0 0 1 0 0 0 0 1 0 0 0 0 0 0 0 0 0 0 1 0 0
6 0 0 1 0 1 1 2 0 2 1 1 0 0 0 0 0 1 0 0 1 0 0 0 0 0 1 2 0 1 1 1 1 1 0 0 2 1 0 1 1 0 0 0 1 0 1 0 0 0 0 0 0 0 1 1 1 1 0 0 0 1 2 2 0 0 0 0 0 1 1 2 2 2 2 2 0 1 2 0 1 0 1 1 1 0 0 0 2 2 0 0 1 1 0 0 0 1 0 0 1 2 1 1 0 0 2 2 0 2 2 2 1 2 1 2 2 0 2 0 2 1 1 1 1 1 1 2 1 1 0 0 0 0 0 0 0 0 2 0 1 0 0 0 0 1 1 1 1 1 0 0 0 0 0 0 0 2 0 0 0 0 1 2 1 2 1 1 0 2 1 0 0 2 1 1 2 1 0 1 0 0 1 1 2 1 2 2 1 0 1 0 0 0 1 1 1 1 0 1 1 1 0 2 2 0 2 2 1 0 2 2 1 0 2 1 1 1 2 1 2 1 1 0 1 0 2 1 0 1 0 0 0 0 2 0 0 1 1 1 0 1 1 0 0 0 1 0 1 1 1 1 1 0 0 0 1 1 0 2 2 2 0 2 1 0 1 0 0 0 2 1 0 0 0 0 0 2 1 0 0 1 1 1 1 1 1 0 1 2 1 1 0 2 2 0 1 2 0 1 0 0 1 1 1 1 0 0 2 0 0 1 0 2 2 0 1 1 0 0 1 1 2 2 2 0 1 2 0 0 2 0 0 0 0 0 0 2 0 0 0 0 1 1 0 0 0 0 2 0 0 0 1 2 1 0 1 1 0 0 0 0 1 0 1 1 0 2 2 0 0 2 0 2 0 0 1 0 1 0 0 2 0 0 1 0 0 1 1 1 1 1 0 1 1 1 1 0 1 2 1 1 0 2 1 0 0 1 1 1 0 1 0 1 1 1 0 1 0 1 0 1 1 1 0 0 0 2 2 0 0 1 0 0 0 1 0 1 1 1 2 0 1 1 2 2 2 1 2 0 0 0 1 2 2 1 2 1 1 1 0 0 0 0 0 1 0 1 2 1 2 1 2 2 0 1 0 1 0 0 0 2 0 0 0 1 0 1 0 0 0 0 0 1 1 0 0 1 1 0 1 2 1 1 0 1 1 0 0 1 0 1 0 0 0 2 0 0 0 2 2 1 0 0 1 0 0 2 0 2 0 2 1 0 1 1 1 0 1 1 1 0 0 0 2 1 1 1 1 2 0 0 0 0 0 1 0 1 0 0 0 1 1 0 0 0 1 1 0 0 0 0 0 0 0 0 0 2 2 2 0 0 0 0 0 0 0 0 0 0 1 0 0 0 1 0 0 0 0 0 0 2 0 1 1 1 1 0 1 2 0 0 0 1 0 0 2 1 1 0 0 0 0 1 1 0 0 2 0 0 0 1 1 0 2 0 1 0 2 2 1 2 1 1 1 0 2 0 0 1 0 1 0 1 1 2 0 0 0 1 1 0 0 1 1 1 1 2 0 2 2 0 1 0 1 0 0 0 2 0 0 1 1 0 1 0 1 1 0 1 1 1 0 0 0 0 0 2 1 1 0 1 0 0 1 1 1 2 1 0 1 0 0 0 0 1 0 2 1 0 0 0 0 0 0 2 0 1 1 0 0 0 1 0 0 0 1 0 0 0 0 0 0 0 0 0 0 0 0 0 0 0 0 0 0 0 0 0 2 0 0 0 2 1 0 0 2 2 2 2 0 0 1 0 0 0 0 0 2 0 0 2 1 1 1 2 0 0 0 2 2 2 1 2 1 1 0 1 0 0 1 0 0 0 0 0 1 0 0 0 0 0 1 1 1 2 2 0 2 1 1 2 2 2 2 0 1 1 1 2 0 0 1 1 0 2 0 1 0 0 1 0 1 1 0 1 1 0 0 0 2 2 0 0 1 0 0 0 0 0 1 0 1 1 0 1 0 0 2 0 0 0 2 0 1 0 0 1 0 2 2 0 0 0 0 0 0 1 1 0 0 0 0 2 2 2 2 2 0 0 0 1 2 2 2 2 0 1 0 2 0 0 0 0 0 1 0 0 2 2 0 2 1 2 1 0 1 1 0 0 2 2 0 2 0 0 0 1 1 0 0 0 2 1 1 1 1 2 0 1 2 0 1 0 1 0 1 2 0 0 0 0 1 0 1 1 2 0 1 2 0 0 0 0 0 1 1 0 2 0 0 0 0 1 0 0 0 1 0 2 2 0 0 0 0 0 0 0 1 1 0 1
7 0 1 0 1 0 0 2 0 1 1 0 0 1 0 0 1 1 1 1 0 1 1 0 0 0 1 2 0 1 1 1 1 0 0 0 1 1 0 0 2 1 1 1 0 1 0 0 0 0 0 0 1 1 1 0 1 0 0 0 0 2 2 2 1 1 2 0 0 0 0 2 2 2 2 2 0 2 2 0 2 0 1 2 1 0 0 0 2 2 0 0 1 0 1 0 0 1 0 0 2 1 1 1 0 0 2 2 0 2 0 1 1 2 2 2 2 0 0 0 2 0 2 0 2 2 2 1 1 0 0 0 2 2 0 0 2 0 0 1 1 0 0 0 0 0 0 0 0 0 0 0 0 0 0 0 0 2 0 2 1 1 0 2 0 2 0 1 0 1 1 2 1 2 1 1 1 0 0 0 1 1 0 1 1 1 2 2 2 1 1 1 0 0 2 2 2 0 1 0 0 1 0 0 2 2 2 1 1 0 1 1 0 1 0 1 1 0 2 1 2 1 0 0 0 1 0 1 0 1 0 0 1 0 1 0 0 2 0 1 0 0 1 0 0 0 0 0 0 0 0 0 1 2 0 0 0 0 0 0 0 0 0 1 1 0 0 1 1 0 0 2 0 2 1 1 0 2 2 0 0 0 1 1 1 1 0 0 1 2 1 1 1 2 2 2 0 1 0 2 0 0 2 2 2 0 1 0 1 0 0 1 0 1 1 0 0 1 1 1 0 2 1 0 1 0 0 1 0 0 2 1 0 0 0 1 0 2 0 0 0 1 1 1 1 0 0 0 1 0 0 1 0 1 0 1 1 2 0 1 0 0 2 0 2 2 0 0 0 0 0 2 0 2 1 1 2 0 1 0 0 1 0 0 1 1 1 0 0 1 0 0 0 0 2 0 0 2 0 0 0 0 1 2 1 1 0 0 0 1 0 0 0 0 0 1 1 0 0 0 1 2 1 0 0 1 0 0 0 0 1 0 0 1 1 1 1 2 1 0 1 0 1 0 2 1 1 0 2 0 0 0 1 2 1 1 1 2 1 1 1 0 2 0 0 2 0 1 1 1 1 0 1 1 0 1 0 2 0 2 2 1 0 1 1 1 1 2 1 0 0 0 0 1 0 0 0 1 2 0 0 1 1 1 0 1 1 1 0 0 1 1 0 0 0 0 0 0 0 0 1 2 1 0 0 1 1 1 0 2 0 1 0 0 2 1 2 0 1 1 0 0 0 1 2 0 0 0 0 0 0 0 1 0 1 1 2 1 2 0 0 0 0 1 0 0 0 2 1 1 0 0 1 0 0 1 1 0 1 2 0 0 1 1 0 0 0 0 0 0 0 0 0 1 0 2 0 0 0 0 0 2 0 1 0 1 0 1 0 0 0 0 0 2 0 0 1 1 0 0 0 0 0 0 0 0 0 1 0 0 0 2 0 0 2 0 0 1 2 1 0 1 1 1 2 0 2 0 0 0 0 1 1 2 2 2 0 1 2 0 0 0 0 1 1 0 2 1 0 1 1 1 0 0 0 0 0 1 1 0 0 0 2 0 1 1 1 0 1 1 1 1 0 1 1 0 1 2 0 1 1 0 0 0 2 2 0 2 2 1 2 1 1 0 1 1 0 1 1 0 0 0 1 0 1 2 0 0 0 0 0 0 0 1 0 1 1 0 0 2 1 1 0 0 0 0 1 1 0 0 0 0 2 0 2 0 0 1 2 1 1 1 1 1 0 0 2 1 1 1 0 1 1 1 1 1 1 0 1 0 0 2 0 1 2 2 1 1 0 2 1 2 0 0 0 0 0 1 0 0 1 0 0 0 1 0 1 0 0 1 1 1 0 0 1 0 0 0 2 2 1 2 1 2 1 0 1 1 0 2 0 0 1 2 0 2 0 1 1 0 0 0 0 0 0 0 0 1 0 0 2 1 1 0 1 0 0 0 0 0 1 0 0 0 0 1 1 0 1 1 0 0 0 0 2 0 0 2 1 2 1 1 1 1 1 1 0 0 1 1 0 0 1 0 0 0 0 2 0 0 0 2 2 2 1 1 1 0 1 1 0 1 0 0 1 1 0 1 2 2 0 2 0 1 2 0 1 1 0 0 2 2 0 1 0 0 0 1 1 0 0 0 1 1 0 2 2 1 1 1 2 0 0 0 2 0 2 2 0 0 0 1 2 0 0 0 1 0 0 0 0 0 0 0 0 1 1 0 2 0 0 0 0 1 0 0 0 0 0 0 0 0 0 1 1 0 0 0 1 0 0 2
8 0 1 0 1 0 0 2 0 2 1 0 1 1 0 1 0 1 1 0 1 0 1 0 0 0 0 1 0 2 1 1 1 2 0 0 1 2 0 1 1 0 0 1 1 1 0 0 0 0 0 0 2 1 0 1 1 1 0 0 1 1 1 1 1 1 1 0 0 0 0 2 2 2 0 2 2 0 2 0 0 0 0 0 1 1 0 0 1 2 0 0 1 2 1 0 1 0 0 0 2 1 1 0 1 1 2 2 0 2 2 2 1 2 1 2 1 0 1 0 2 0 1 1 1 1 1 2 0 2 2 2 0 0 0 0 0 0 0 1 0 0 0 0 0 1 0 0 0 1 0 0 0 1 0 0 1 2 0 1 0 0 1 2 0 1 1 2 1 1 1 1 1 2 1 1 2 0 0 1 0 1 0 0 0 0 2 0 0 0 0 0 1 1 0 1 2 0 0 0 0 0 1 1 2 2 1 0 1 0 0 1 0 0 2 0 0 0 2 1 2 1 0 0 0 1 0 2 0 1 0 0 1 1 1 0 0 0 0 0 0 1 2 0 0 0 0 0 0 0 0 0 2 1 1 0 1 1 0 1 1 1 0 1 1 0 0 2 2 0 0 1 0 2 0 0 0 2 2 0 0 0 1 1 2 2 1 1 1 2 0 2 0 1 2 1 0 1 0 2 0 1 2 2 1 1 0 0 2 0 0 0 0 1 1 0 1 0 0 0 2 2 2 1 1 0 2 2 0 1 1 2 2 0 0 0 0 1 0 1 1 1 1 2 1 0 0 1 2 1 1 0 0 1 0 1 1 1 0 1 0 0 1 0 1 1 1 1 1 0 0 2 2 1 1 0 1 0 1 0 2 1 0 0 1 1 1 0 0 1 1 1 1 0 1 1 1 0 0 0 0 0 0 2 2 0 0 2 0 2 0 1 0 1 1 1 0 1 0 1 0 1 0 2 1 1 0 0 2 2 0 1 2 2 2 0 0 1 1 0 2 0 0 2 1 0 0 2 2 0 0 1 0 1 0 0 0 1 1 0 2 0 0 0 0 2 1 0 2 0 2 0 0 0 2 0 0 2 0 1 2 0 0 0 0 0 0 0 0 0 1 1 2 2 1 1 1 1 2 0 1 1 2 0 0 1 2 1 0 0 0 2 0 1 0 1 1 2 0 2 2 2 0 0 1 1 1 1 0 2 0 1 1 1 0 0 1 1 2 1 0 1 0 0 1 0 0 2 2 2 0 0 0 1 1 0 0 1 2 0 1 0 0 1 0 0 0 2 2 2 1 1 1 0 0 2 2 2 2 1 1 0 0 0 0 0 0 2 1 1 0 0 0 0 2 1 1 0 1 0 0 2 0 0 0 1 0 0 0 0 2 0 0 0 0 0 1 0 0 0 0 0 0 1 1 0 1 1 0 0 1 0 0 0 1 0 1 2 2 1 0 0 2 2 2 0 2 0 1 1 0 1 1 1 2 2 0 1 1 0 0 0 2 0 1 1 1 1 1 0 0 2 0 1 1 0 0 1 1 0 0 0 1 1 1 0 1 2 1 0 1 1 1 0 2 0 2 1 1 1 0 1 0 0 1 2 0 1 1 0 1 0 0 0 0 0 0 1 1 0 1 1 0 1 0 2 1 0 0 0 0 0 1 0 0 2 1 0 0 1 0 1 0 0 0 0 0 1 0 0 0 1 2 0 0 0 0 0 2 0 0 0 2 2 2 0 2 0 0 0 0 0 0 1 0 1 1 0 2 0 0 2 2 0 0 2 0 2 0 2 0 2 2 2 1 0 0 0 0 1 1 0 1 0 1 0 1 0 0 2 0 0 0 0 2 0 1 1 2 1 1 2 0 2 2 0 1 1 0 2 1 0 2 1 0 2 0 1 0 0 1 1 0 0 0 0 0 0 0 0 2 1 0 0 1 0 2 0 0 0 1 0 0 0 0 0 2 1 1 1 0 0 0 0 2 1 0 1 1 1 0 2 1 1 1 1 0 2 0 0 0 0 1 1 2 2 2 2 0 0 0 2 1 1 1 1 1 0 0 1 0 1 0 0 1 1 0 1 2 1 0 1 1 1 1 0 2 2 2 2 2 2 0 1 1 0 0 0 1 1 0 0 2 0 0 0 1 0 1 0 2 0 2 0 1 0 0 1 0 0 0 0 0 1 0 0 0 0 1 1 0 1 0 1 0 1 1 0 1 0 0 2 0 2 0 0 0 0 1 0 0 1 0 1 1 0 0 0 0 0 0 2
9 1 1 0 0 1 1 1 0 2 1 0 0 0 0 0 0 0 0 0 1 0 0 0 0 0 0 1 0 2 1 0 2 1 0 0 1 1 0 0 1 0 0 0 0 0 1 0 0 0 0 0 0 1 1 2 0 0 0 1 0 1 1 1 1 2 1 1 0 0 0 1 2 2 2 2 0 2 2 0 2 0 0 0 2 0 0 0 2 2 0 0 0 2 0 0 0 1 0 0 2 1 0 1 1 1 2 1 1 1 0 2 1 2 1 2 2 0 2 1 0 1 2 0 2 2 2 1 1 0 0 0 0 2 2 2 0 0 0 1 0 0 1 0 0 0 0 0 0 1 1 0 0 1 2 1 0 0 0 1 2 2 0 1 1 1 0 0 1 0 0 0 1 0 1 0 2 0 0 1 0 2 0 1 1 1 2 1 1 1 1 1 1 1 1 2 2 1 0 2 2 2 0 2 2 0 2 2 1 0 0 0 2 0 2 1 1 1 1 1 1 0 1 0 0 0 2 1 0 1 0 0 0 0 2 0 0 2 0 1 0 0 2 0 0 0 0 0 1 1 1 1 2 0 0 0 1 1 0 0 0 0 0 1 0 0 0 2 2 0 0 2 1 2 0 0 0 1 1 0 0 1 1 1 1 2 0 1 1 2 0 2 0 2 2 0 0 0 0 1 0 0 1 1 1 0 1 1 1 0 1 1 0 1 1 0 1 1 1 1 0 1 2 1 1 0 1 1 1 1 2 1 1 1 1 1 1 1 0 1 1 1 0 2 1 1 0 0 1 0 0 1 0 1 0 1 1 1 0 1 0 0 1 1 1 2 0 1 2 1 1 1 0 2 0 0 1 1 0 0 0 0 0 0 0 0 0 0 0 0 0 0 1 1 1 1 2 0 1 1 1 1 1 2 0 0 0 1 1 1 0 2 0 0 1 1 0 0 0 0 1 1 1 1 0 1 2 0 0 0 0 1 0 0 0 1 0 2 2 2 2 0 2 0 1 0 0 2 2 0 0 0 0 1 0 0 0 1 1 0 1 0 2 0 0 0 0 0 2 0 0 0 2 2 0 1 0 1 0 0 1 2 0 0 1 1 1 0 0 0 2 2 2 1 0 0 0 1 2 0 0 2 1 1 1 2 2 1 0 0 0 2 0 1 0 1 1 1 0 1 1 2 1 1 0 1 1 1 1 1 1 1 0 0 1 0 1 0 0 1 0 0 0 1 1 0 0 1 1 1 1 1 0 0 2 0 0 1 0 0 0 0 0 0 0 0 1 0 0 0 0 0 0 0 0 0 0 2 2 0 1 0 2 0 1 1 1 1 0 0 0 0 1 0 0 0 0 0 0 0 0 1 0 1 0 1 0 0 0 0 1 0 0 0 0 1 0 1 0 0 1 0 0 1 1 0 1 1 0 0 1 0 0 0 2 1 0 2 1 1 0 0 0 0 1 0 2 0 0 1 2 1 1 0 1 1 0 0 2 0 0 0 1 0 2 2 1 1 1 0 0 2 0 0 0 1 2 0 1 0 1 0 2 2 2 1 1 1 2 1 2 1 1 0 0 0 0 1 1 1 0 2 0 1 1 2 2 1 2 0 1 0 0 1 0 1 0 0 0 0 0 1 1 0 0 0 0 1 0 0 0 0 1 0 0 1 1 0 0 0 0 0 0 0 0 1 1 0 0 0 0 0 0 0 0 0 1 0 2 0 0 0 2 1 0 0 2 0 1 1 1 0 0 1 1 1 0 0 0 2 0 0 0 1 0 1 1 2 0 2 0 2 0 1 1 0 0 2 0 0 1 0 1 0 1 0 0 0 0 1 0 0 1 1 1 2 2 1 2 2 2 2 1 2 2 0 1 1 0 2 0 1 2 1 0 2 1 0 0 0 0 0 0 0 0 0 0 0 0 0 2 2 0 0 1 1 0 0 0 1 0 0 0 0 0 1 0 1 1 2 0 0 0 0 1 0 0 0 2 2 2 0 0 0 0 1 1 2 0 0 0 0 0 1 2 1 1 1 0 1 1 2 2 2 0 1 1 1 0 2 0 0 0 0 1 1 0 0 1 1 0 1 0 2 2 0 1 1 0 0 2 2 1 1 0 0 1 0 1 0 0 0 1 1 1 0 0 0 0 0 1 1 1 0 1 0 1 1 0 1 1 1 0 0 1 1 1 0 1 0 0 0 0 0 1 0 0 0 1 1 1 1 0 0 0 0 0 0 1 0 0 0 0 0 0 0 0 0 2 0 0 1
10 1 1 0 1 0 0 1 0 1 1 1 1 2 0 1 0 2 2 1 1 1 0 0 0 0 2 1 0 1 1 0 1 2 0 0 0 2 0 0 1 0 0 0 0 0 0 0 0 0 0 0 0 0 1 2 0 0 0 0 0 2 2 2 0 0 2 0 0 0 0 1 2 2 2 2 0 0 0 0 0 0 0 0 2 0 1 0 2 2 0 0 1 0 1 1 0 1 0 0 1 2 0 0 0 0 2 1 1 1 1 2 0 2 0 2 2 0 0 0 2 1 2 0 1 1 1 2 1 1 0 0 0 1 1 0 1 0 0 0 1 0 1 0 0 1 0 0 0 1 0 1 0 0 0 0 0 0 0 1 0 0 0 2 2 2 1 0 2 0 0 0 0 0 1 1 1 0 1 1 0 1 0 0 0 0 1 1 1 0 2 0 1 1 1 1 2 0 0 1 1 1 0 1 2 1 2 1 2 0 1 1 1 0 1 0 0 0 1 1 2 1 0 0 0 0 0 0 0 0 0 0 0 0 1 0 0 2 0 1 0 1 2 0 0 0 0 0 0 0 0 0 2 0 0 0 0 0 1 1 0 0 0 1 0 0 1 0 1 1 0 2 0 2 0 0 0 1 2 0 0 0 1 1 2 1 0 1 0 1 0 0 1 2 2 1 0 1 0 2 0 0 1 1 1 0 1 0 1 0 0 1 0 1 1 0 1 1 1 1 0 2 0 0 2 0 2 0 1 1 1 1 1 0 0 0 0 1 1 2 0 0 2 2 1 0 0 0 2 2 0 0 0 2 2 0 0 0 0 2 0 0 2 0 2 0 1 1 2 1 1 1 0 2 0 0 2 1 0 0 0 1 0 0 1 0 1 0 0 1 0 0 1 0 1 1 2 1 2 2 1 2 1 2 1 0 0 0 0 2 0 0 0 0 1 1 0 0 1 0 0 1 0 1 2 1 2 0 1 1 0 0 0 1 1 1 0 0 0 0 2 0 1 1 1 1 0 1 1 0 0 1 0 0 0 0 0 1 1 0 2 0 2 0 0 1 0 1 2 1 1 0 2 2 0 2 0 1 0 0 1 2 0 0 1 1 1 2 2 0 0 0 1 0 0 1 1 0 1 1 1 2 0 2 0 2 2 0 0 2 0 0 0 0 1 1 0 0 0 2 2 2 0 0 0 1 1 1 0 2 0 1 1 0 0 0 1 0 1 1 1 0 0 0 0 0 0 1 1 1 0 1 1 0 1 0 0 2 0 0 0 1 1 1 1 1 0 1 1 1 1 1 1 0 0 1 1 2 2 1 1 0 1 1 0 0 0 0 0 0 0 0 1 0 1 0 0 0 1 1 0 2 1 1 2 2 1 0 0 1 1 0 0 0 0 1 0 2 1 1 0 0 0 1 1 1 1 2 0 0 1 0 0 0 2 0 0 1 2 0 0 0 1 1 2 0 2 0 0 1 1 2 1 0 1 2 0 0 0 0 0 0 1 0 1 0 0 2 1 0 0 1 0 0 0 1 1 1 2 0 0 0 2 0 2 1 1 2 0 1 1 1 1 0 0 0 1 1 0 1 1 1 0 1 1 2 2 1 1 0 0 0 0 1 1 1 0 1 1 0 0 0 0 0 0 2 0 1 1 0 1 1 1 0 0 2 1 0 0 1 0 0 0 0 0 1 1 0 0 0 0 0 2 0 1 0 0 0 1 0 0 0 2 1 0 0 2 1 1 1 0 0 0 0 0 0 0 0 1 0 0 2 2 0 0 1 1 2 0 2 0 2 1 2 1 1 1 0 0 1 1 0 1 0 1 1 1 1 0 1 0 0 1 1 0 2 1 1 2 2 1 2 1 2 2 0 1 2 0 2 0 0 1 1 0 2 0 0 1 0 1 0 2 1 0 1 1 0 0 0 1 1 0 0 2 0 0 0 1 1 1 0 0 0 0 1 0 0 2 0 0 0 0 1 2 1 0 0 0 2 2 0 0 0 1 2 1 0 0 0 0 0 0 0 2 2 2 1 1 0 0 2 1 0 2 2 0 2 0 1 0 0 0 0 1 1 0 1 1 1 0 2 0 0 1 0 2 1 0 0 2 1 0 0 1 0 0 1 1 0 0 0 0 0 0 0 2 1 1 1 2 0 1 0 1 0 0 2 0 1 0 1 0 0 1 0 2 0 2 2 1 0 0 0 0 1 1 0 1 0 0 1 0 0 0 0 0 0 0 0 0 0 0 0 0 0 0 0 1 0 0 1
11 1 1 0 1 0 0 2 0 1 0 1 1 1 0 1 0 1 1 2 0 1 0 1 0 0 1 0 0 2 1 0 0 0 0 0 1 1 0 0 2 0 0 0 0 0 0 0 0 1 1 0 1 0 1 1 1 0 0 0 1 2 1 1 0 0 2 1 0 0 0 1 2 2 1 2 1 1 2 0 1 0 0 0 1 0 0 1 2 2 1 1 1 2 0 0 1 1 0 0 2 2 0 1 0 0 2 1 1 1 1 2 0 1 0 1 1 0 0 0 2 0 2 0 0 0 0 1 1 0 0 0 0 0 0 0 0 0 0 0 1 0 0 0 0 2 0 0 0 1 1 0 0 0 0 1 0 1 0 2 1 0 0 1 1 2 2 0 1 1 1 2 2 1 0 1 2 0 0 0 0 0 0 2 2 2 2 2 1 0 2 1 1 1 1 1 2 0 0 0 0 0 0 1 2 1 1 1 1 0 0 2 1 0 2 0 1 2 1 0 1 1 1 0 0 0 1 2 1 2 0 0 0 1 0 0 0 2 0 2 0 0 0 0 0 0 0 0 0 0 0 0 1 0 0 0 2 0 1 1 0 0 0 2 1 0 0 1 2 0 0 1 1 2 0 0 0 2 1 0 0 1 0 0 2 1 0 1 1 2 1 1 0 2 2 0 1 0 1 2 1 1 1 1 1 0 1 1 1 0 1 2 0 1 1 0 0 1 0 0 0 2 2 1 1 0 0 0 1 1 1 1 0 0 0 1 0 0 0 2 1 1 1 2 0 1 0 0 2 1 0 0 0 2 1 0 2 0 0 1 0 0 1 0 1 0 1 2 2 0 0 2 0 2 0 0 1 0 1 0 0 0 0 0 2 0 1 1 1 1 0 0 1 0 2 0 2 2 0 0 0 0 2 2 0 2 2 0 0 2 1 1 0 0 0 1 1 0 1 0 1 1 0 2 0 1 0 0 1 0 0 0 0 0 0 0 1 0 0 0 2 0 1 1 0 2 0 0 2 1 1 0 2 2 2 2 2 2 1 2 2 0 0 0 0 2 0 0 2 0 0 0 2 2 1 1 1 1 0 0 0 2 0 1 1 1 1 1 1 0 1 1 1 0 0 1 1 1 1 0 1 2 1 1 0 1 1 0 1 1 0 1 0 0 1 1 0 0 0 2 2 2 0 0 1 1 1 0 2 1 1 0 0 0 1 0 1 0 1 1 0 1 1 0 1 0 0 1 1 2 1 1 0 0 0 0 0 2 1 0 1 0 1 0 0 0 0 1 1 0 0 0 1 0 0 1 1 2 2 1 1 0 2 1 1 1 1 0 0 0 1 0 0 0 0 0 0 0 0 0 0 2 0 1 1 1 1 1 0 1 1 0 0 1 0 0 0 1 0 0 1 0 0 0 0 1 1 1 0 0 0 1 0 0 2 0 0 0 2 1 0 2 0 0 1 0 2 0 0 1 1 1 1 0 1 1 0 1 2 0 0 0 0 0 2 2 1 1 0 0 0 1 0 0 0 0 0 1 2 0 1 0 2 0 2 2 1 1 2 1 1 0 0 0 0 0 0 2 0 1 1 1 0 1 2 2 1 2 1 0 1 0 1 0 0 0 0 2 2 0 1 0 1 0 1 2 0 2 2 0 1 1 0 0 0 0 0 0 0 1 1 0 0 1 1 0 1 0 0 0 0 0 0 0 0 0 0 0 2 0 0 0 2 1 0 1 2 1 1 1 0 0 1 1 0 0 0 1 0 2 0 0 0 0 1 2 0 2 0 2 0 2 2 2 1 1 0 0 0 0 0 1 0 0 0 0 0 2 0 0 0 0 1 1 1 1 1 0 1 1 0 1 0 2 2 0 0 2 0 2 0 0 1 0 0 1 0 2 1 0 1 1 1 1 0 1 1 0 0 0 2 2 0 0 1 0 1 0 0 0 2 0 0 0 0 1 0 0 0 1 1 0 0 0 1 1 0 1 1 2 2 0 0 0 0 0 0 1 0 0 0 0 0 1 2 1 1 2 0 0 0 2 1 1 1 1 0 0 0 1 1 0 0 0 0 0 0 0 1 1 0 2 0 0 0 0 0 2 1 1 2 2 1 2 0 0 0 2 2 0 0 0 2 1 0 1 1 0 1 0 2 0 1 0 2 1 2 2 1 1 1 1 2 0 2 0 2 0 0 0 0 0 0 0 0 0 1 0 2 0 0 0 0 1 0 0 0 1 0 0 0 1 0 0 0 0 0 1 2 1 0 0
12 1 1 0 1 0 0 2 1 2 1 0 0 1 0 0 1 2 1 0 2 0 0 2 0 0 0 1 0 2 0 0 1 1 0 1 2 1 0 0 1 0 1 1 0 1 0 0 0 1 0 0 0 0 1 2 0 1 1 0 2 2 1 1 1 1 2 0 0 0 0 2 2 2 2 2 0 0 2 0 0 0 0 0 1 0 0 0 2 2 0 0 1 1 0 0 0 1 1 1 1 2 0 1 1 0 2 2 0 2 0 2 0 2 1 2 2 0 2 0 1 0 2 0 1 1 1 1 0 1 1 1 0 1 1 1 0 0 0 1 1 0 0 0 0 0 0 0 0 1 0 1 0 0 0 0 0 0 0 1 0 0 1 2 0 2 0 0 0 1 0 0 0 1 0 0 1 0 0 0 1 1 1 1 2 1 2 0 0 0 1 0 1 1 0 2 2 0 1 0 0 1 0 1 2 0 2 1 1 0 1 2 0 0 1 0 0 0 2 0 1 1 1 0 0 0 1 1 0 1 1 1 0 1 1 0 0 2 0 2 0 0 2 0 0 0 0 1 1 0 0 0 0 0 1 0 1 0 0 0 0 0 0 0 0 0 0 0 2 0 1 0 0 1 1 1 0 2 1 0 1 1 0 0 0 0 0 1 0 1 0 2 1 2 2 1 1 0 0 1 1 0 2 2 2 1 1 0 1 0 0 0 0 1 1 0 2 0 0 0 1 2 0 0 2 0 1 2 0 1 1 1 0 0 0 0 0 1 1 1 1 2 1 1 1 0 0 0 1 1 0 1 0 2 2 0 0 1 0 1 0 0 0 0 0 0 2 0 2 2 2 0 1 2 1 0 0 2 0 1 1 1 0 1 1 0 0 0 0 0 0 0 1 0 2 0 1 0 1 1 1 1 0 1 0 0 1 2 0 1 0 0 0 0 2 2 0 1 0 1 0 1 1 1 2 2 1 0 0 0 0 0 0 1 1 0 1 1 1 0 2 0 1 1 1 1 0 1 1 0 0 0 1 1 1 1 1 0 0 0 2 0 0 1 0 0 0 0 2 0 0 0 1 1 0 0 0 2 1 1 1 1 0 1 0 0 0 2 1 0 0 0 0 0 0 0 0 1 1 1 1 2 1 1 0 1 1 0 0 1 0 1 0 1 0 1 1 0 0 0 0 2 1 1 0 1 1 1 0 2 1 1 0 0 0 0 1 0 0 2 0 0 0 1 1 0 0 0 0 2 0 0 0 0 1 2 0 2 0 1 0 1 1 1 0 0 0 0 0 0 0 0 0 0 0 0 0 0 0 2 0 0 1 0 1 0 0 0 0 0 0 0 0 0 0 0 1 2 2 0 1 0 0 2 2 2 2 0 1 2 0 0 0 0 1 1 0 0 0 0 1 1 0 0 0 0 1 1 0 0 0 0 1 0 1 0 0 0 2 2 0 0 1 2 1 0 2 0 0 1 0 0 0 0 1 2 0 1 2 0 0 0 0 0 0 0 0 2 0 1 1 0 1 0 0 0 0 1 1 1 1 2 2 2 2 1 1 2 1 0 0 1 0 0 1 0 1 0 0 0 0 0 0 0 1 2 1 0 1 0 0 0 0 0 0 2 0 1 1 0 0 0 0 0 1 2 0 2 2 0 1 1 0 0 0 0 2 0 0 1 0 1 0 0 0 1 1 1 0 0 0 0 0 0 1 0 0 1 1 1 1 0 2 1 0 0 2 2 0 0 0 0 1 0 0 0 0 0 1 0 0 2 0 1 1 2 0 2 1 2 0 0 1 2 2 0 0 1 0 0 1 0 0 1 0 1 1 1 1 0 0 0 1 1 1 2 2 1 2 1 1 2 1 2 2 0 0 0 0 2 0 1 2 1 0 0 0 1 0 0 1 0 0 0 0 0 0 0 0 0 2 2 0 0 2 0 0 0 0 0 1 0 0 0 0 0 0 0 1 1 0 0 2 0 1 0 0 1 1 2 2 0 0 0 0 0 0 1 1 0 0 0 1 0 0 0 0 2 0 0 0 1 1 1 1 1 1 0 0 2 0 1 0 0 1 1 0 1 1 0 0 1 0 1 1 0 2 0 0 0 2 2 0 1 0 0 2 1 2 0 0 1 1 1 0 1 1 0 0 0 2 0 2 0 1 0 1 2 0 0 0 0 0 0 1 1 1 0 1 0 0 0 0 0 0 1 1 0 1 1 1 1 0 0 0 0 0 0 0 0 0 0 1 0 0 0 0 1 2 0 1 2
13 0 0 0 0 1 1 2 0 2 1 0 1 2 0 1 0 2 2 2 0 2 0 0 0 0 1 0 0 1 1 0 1 1 0 0 2 2 0 1 1 0 1 1 0 1 1 0 0 0 0 0 1 1 0 1 1 1 0 1 1 1 2 2 1 1 1 2 0 0 0 2 1 1 0 1 1 0 1 0 0 0 0 0 1 1 0 0 2 2 0 0 2 2 1 1 0 0 0 0 1 2 1 0 1 1 2 2 0 2 0 0 1 1 2 2 2 0 0 0 2 0 2 0 1 1 1 1 1 0 0 0 0 0 0 0 0 0 0 2 1 0 0 0 0 0 0 0 0 0 0 0 0 0 0 1 1 2 0 0 0 0 1 2 1 1 2 0 0 1 0 0 0 2 0 1 1 1 0 0 0 0 0 0 0 0 1 0 0 0 1 0 0 1 2 2 1 0 0 0 0 0 0 1 2 1 1 1 1 0 1 1 1 0 1 0 0 0 0 0 1 1 0 1 0 1 1 0 0 0 1 1 0 0 2 0 0 2 0 2 0 0 2 0 0 0 0 0 0 0 0 0 1 0 1 1 0 1 0 0 0 0 0 1 1 0 1 0 2 0 0 2 0 1 0 0 0 1 2 0 1 1 2 2 2 2 2 1 0 1 0 1 0 2 2 0 1 1 0 0 0 0 0 0 0 1 0 0 2 0 0 1 0 1 1 0 0 0 0 0 0 2 2 1 2 0 1 0 1 1 2 0 1 0 0 0 0 1 0 0 0 1 1 2 1 1 1 0 1 0 0 1 1 2 1 0 0 1 0 0 0 0 2 0 2 1 0 0 1 1 1 1 0 2 0 0 2 0 1 0 0 0 0 0 1 0 0 0 0 0 1 1 1 0 2 1 0 1 0 0 0 0 1 2 1 0 0 0 0 2 1 1 0 0 2 2 0 0 1 0 0 1 0 1 0 0 0 0 0 0 1 0 0 0 0 1 0 1 1 0 2 0 0 2 1 2 0 1 1 0 0 0 0 0 0 0 0 2 1 1 1 0 0 1 0 1 0 1 2 0 1 0 2 2 0 0 0 0 0 0 1 2 0 0 1 1 1 0 0 2 1 0 0 1 0 0 0 0 1 1 1 2 2 0 0 1 1 0 0 0 0 2 0 0 1 1 0 1 0 2 2 1 0 0 1 0 0 0 0 2 0 0 0 0 1 0 1 0 1 1 1 0 0 1 1 0 0 2 2 2 1 1 0 0 1 1 0 1 0 0 0 1 0 0 0 0 0 1 0 0 0 1 0 0 0 0 0 2 2 1 1 0 1 1 0 0 0 1 1 1 0 0 1 0 0 0 0 0 0 0 0 2 0 1 1 1 1 2 0 0 0 0 0 1 0 0 0 0 0 0 0 0 0 0 0 0 0 1 0 0 1 0 0 0 1 0 0 2 2 2 1 2 0 1 2 0 2 0 0 1 2 2 2 1 1 1 0 0 1 0 0 0 0 0 1 0 2 2 0 1 1 0 0 0 0 1 1 1 1 1 0 0 2 0 2 1 2 1 2 1 1 0 0 0 0 0 1 2 2 2 1 1 0 0 2 2 0 1 1 0 1 0 1 1 0 1 0 1 1 0 0 0 0 0 1 2 0 2 2 0 1 1 0 0 0 0 0 0 1 2 1 0 0 0 1 0 0 1 0 0 0 0 2 0 1 0 0 1 1 1 1 0 2 1 0 1 1 1 2 2 1 0 1 0 0 1 1 0 0 1 1 2 2 0 0 1 1 2 0 2 0 2 1 1 1 0 1 0 0 1 1 0 1 0 1 1 0 0 1 1 0 0 1 1 1 2 2 1 1 1 1 1 0 2 2 0 1 2 0 2 0 1 2 1 0 2 0 1 0 0 0 0 0 0 0 1 1 0 0 0 2 1 0 0 1 1 0 0 0 0 2 0 0 0 0 0 2 0 2 0 0 0 0 1 2 1 1 0 1 2 2 0 0 0 0 0 0 0 1 0 1 0 1 2 1 1 1 0 1 1 1 1 2 2 1 1 1 1 0 2 0 0 0 0 1 1 0 1 2 1 0 2 0 0 1 0 1 0 0 0 2 2 0 1 1 0 0 0 2 0 0 0 1 0 0 0 1 0 0 0 2 0 2 0 0 0 0 2 0 0 0 0 0 0 2 0 1 2 2 0 0 0 0 0 0 0 0 0 0 0 0 2 0 1 0 1 1 0 0 0 0 1 0 1 1 0 1 0 2 0 1 1
14 1 2 0 1 0 0 2 0 2 1 0 1 2 0 2 0 1 1 0 2 0 0 0 0 0 0 1 1 1 1 0 0 0 0 0 1 2 0 1 0 0 0 0 0 1 0 0 0 0 0 0 1 1 0 1 1 0 0 1 1 1 0 0 0 0 0 0 0 0 0 1 2 2 0 2 2 1 1 0 1 0 0 0 1 0 0 1 2 2 1 1 1 2 1 0 1 0 0 0 2 1 1 1 0 0 2 1 1 1 1 1 0 0 0 0 0 0 2 1 0 1 2 0 0 0 0 1 0 1 0 0 0 1 1 1 0 0 1 0 0 0 0 0 0 2 0 0 0 2 1 0 0 0 0 0 0 1 0 1 1 1 0 2 0 2 0 0 1 1 0 0 0 1 0 0 1 0 0 0 0 2 0 1 1 1 1 1 0 0 1 1 2 2 0 2 2 1 0 1 1 1 0 0 2 2 1 1 2 0 0 0 1 0 1 1 0 0 2 1 2 1 2 0 0 0 1 1 0 0 0 0 0 0 1 0 0 1 0 1 0 0 2 0 1 1 1 0 0 0 0 0 0 0 0 0 0 0 0 1 0 0 0 0 0 0 0 0 0 0 0 2 0 2 0 0 0 1 0 0 0 1 0 0 2 0 1 2 0 2 0 0 0 2 2 0 1 1 1 1 1 0 1 1 1 0 0 0 1 0 0 0 0 1 1 0 0 1 1 1 0 2 0 0 1 0 1 1 2 2 2 0 2 0 0 0 0 2 0 0 0 1 1 1 1 0 0 0 1 0 0 1 1 1 0 1 0 0 0 2 0 0 1 0 1 1 0 0 2 2 2 0 1 2 1 1 1 2 0 0 0 1 1 1 1 0 0 0 0 1 0 0 0 0 2 0 0 1 1 1 1 1 0 2 1 0 0 1 0 1 0 0 0 0 0 2 2 1 0 1 0 1 0 1 1 1 2 0 1 1 0 2 0 1 1 1 1 1 0 0 2 0 1 1 1 1 0 0 0 0 0 0 1 2 2 1 2 1 0 1 2 0 0 1 0 1 0 1 1 1 1 0 2 2 1 0 0 2 1 0 1 1 0 0 2 2 2 1 1 0 0 0 0 1 0 0 1 0 0 1 2 2 2 0 0 1 1 0 0 1 0 1 0 0 1 1 0 2 0 2 2 2 1 1 1 0 0 2 0 2 0 1 0 0 0 0 1 0 1 1 1 0 0 1 2 0 0 1 1 1 0 0 0 0 0 0 0 1 1 1 1 0 0 0 0 0 2 2 1 1 0 0 1 0 0 1 1 1 1 2 0 0 1 0 1 1 1 2 0 0 0 0 0 2 0 1 0 1 1 0 1 1 0 1 1 1 1 2 0 0 1 0 0 0 0 1 2 2 0 1 0 1 0 0 0 0 0 2 0 0 0 0 1 1 2 1 0 1 2 2 0 0 0 1 1 0 2 0 0 1 0 0 0 0 0 2 0 1 1 0 0 0 1 0 1 1 0 2 0 2 2 0 1 0 0 1 1 0 1 0 1 0 2 0 1 2 1 1 2 1 1 1 1 0 0 1 2 0 0 0 0 0 0 0 1 2 0 1 1 0 2 0 0 0 1 1 0 2 2 0 0 0 0 0 0 1 0 0 0 0 0 0 1 0 0 0 0 0 0 0 0 0 0 1 0 0 2 1 0 0 0 0 0 0 0 0 0 1 1 1 1 1 2 2 1 0 2 1 1 1 1 0 1 0 0 0 1 0 1 0 0 2 0 0 2 2 0 0 0 2 2 2 0 0 0 0 0 0 0 1 1 0 0 0 0 0 2 1 1 0 0 0 0 0 1 2 1 1 2 2 1 2 0 1 1 0 0 1 0 2 0 0 1 1 0 0 0 1 1 0 1 1 1 0 0 0 1 0 0 0 2 2 0 0 2 0 0 0 0 0 2 0 0 0 0 1 1 0 1 1 0 0 0 0 1 0 0 0 0 2 2 0 1 1 2 2 0 0 0 0 2 0 0 1 1 1 1 2 0 0 0 2 1 1 2 2 0 0 0 1 1 1 0 0 2 2 0 0 1 1 0 1 0 2 2 1 1 2 0 0 1 1 1 1 0 0 1 1 1 0 1 0 1 0 0 0 0 0 2 0 2 0 2 0 0 0 0 2 0 0 0 0 1 0 1 0 1 0 1 0 0 0 0 0 0 1 2 0 1 1 0 1 0 2 0 0 0 0 0 0 0 0 0 0 0 1 0 0 1 0 1 2
15 1 1 0 1 0 0 2 1 2 2 0 0 1 0 0 0 1 1 1 1 1 0 1 0 0 2 1 1 2 2 0 0 0 1 0 2 2 0 0 0 0 1 2 0 1 1 0 0 0 0 0 0 0 0 2 0 2 0 1 0 0 2 2 1 1 2 0 0 0 0 1 2 2 1 2 1 2 2 1 1 0 0 0 0 0 0 0 1 2 0 0 2 2 0 0 0 1 1 1 0 2 0 1 1 0 2 1 1 1 0 1 0 2 0 2 2 0 1 0 1 0 2 1 1 1 1 1 1 0 0 0 0 0 0 0 0 0 0 2 1 0 0 0 0 0 0 0 0 0 0 0 0 0 0 0 0 2 0 0 1 1 1 2 1 2 1 1 1 0 0 0 2 0 0 1 2 0 0 0 0 0 1 1 2 1 2 0 0 0 1 2 0 0 2 2 2 1 0 0 0 0 0 2 2 1 1 0 1 0 1 1 2 0 2 0 0 1 1 0 1 1 1 0 0 0 2 2 1 2 0 0 0 1 2 0 0 2 0 2 0 0 1 0 0 0 0 0 1 1 1 1 0 0 0 0 1 1 0 1 1 1 0 1 1 0 0 0 1 1 0 2 0 1 0 0 0 2 2 0 1 0 2 2 2 2 2 1 0 2 0 0 1 2 2 1 1 1 1 1 1 0 1 1 1 0 2 0 2 1 0 1 0 1 1 0 0 0 0 0 0 2 1 1 2 0 1 2 0 1 0 2 0 0 0 0 0 1 0 0 0 1 1 0 0 0 0 0 1 0 0 1 0 1 0 1 1 1 0 2 0 0 2 0 2 0 2 0 1 1 1 1 1 2 1 0 2 0 0 0 0 0 0 0 0 0 0 0 0 2 0 0 2 0 2 0 2 0 1 1 1 1 1 2 0 1 1 1 0 1 0 0 0 0 2 2 0 0 1 0 0 1 1 0 2 2 1 0 1 2 0 0 0 1 1 1 0 0 0 0 1 0 2 0 1 1 0 1 1 1 0 1 2 2 2 2 2 1 1 0 2 0 2 0 0 0 0 2 2 0 1 1 1 1 1 0 0 0 0 0 1 1 0 1 0 1 0 1 1 0 0 0 0 2 2 1 1 1 1 1 1 2 2 0 0 0 0 0 1 0 1 1 0 0 0 1 0 1 1 2 2 2 1 1 0 1 0 1 0 2 0 1 1 0 0 0 0 0 2 1 0 1 0 0 2 0 0 0 1 1 0 0 0 0 1 2 0 2 0 0 0 1 0 1 0 0 0 2 2 1 1 1 1 0 0 1 1 1 1 2 0 0 1 2 0 0 0 1 0 0 0 0 0 0 1 0 0 0 0 0 0 1 1 1 2 2 0 1 0 2 0 0 0 0 0 0 0 1 1 0 0 0 0 1 1 1 1 2 0 0 1 0 0 0 2 1 1 0 1 1 1 1 0 1 1 0 2 1 0 1 1 1 0 2 2 2 0 0 1 0 0 0 0 1 0 0 0 2 1 1 0 0 0 0 0 0 1 1 1 0 0 0 2 0 2 2 1 2 1 0 1 1 0 0 1 0 1 2 1 1 0 1 0 0 1 2 0 1 1 0 1 0 0 0 0 0 0 0 0 0 0 1 2 0 0 2 0 0 0 1 0 0 0 0 0 0 0 0 0 2 1 1 0 0 1 0 0 1 0 0 0 0 1 0 0 1 1 2 2 2 2 2 2 2 1 0 2 0 0 0 0 0 0 1 0 0 0 0 1 1 0 1 2 0 2 2 0 1 0 2 1 2 1 2 2 0 0 1 0 0 1 0 1 0 1 0 1 0 0 1 0 0 0 0 2 2 2 1 2 2 2 2 0 2 2 0 0 2 0 2 0 0 1 2 0 2 0 1 1 0 1 1 1 1 0 1 1 0 0 0 2 1 0 0 1 0 1 0 0 0 0 1 0 0 0 2 0 0 1 1 0 0 0 0 2 2 1 0 1 2 2 0 1 1 0 0 0 0 0 1 1 0 1 1 2 2 2 1 0 1 1 2 2 2 0 0 2 0 0 1 0 1 0 0 1 1 0 1 2 1 0 2 0 0 2 0 0 1 1 1 2 2 0 2 0 0 0 0 0 0 0 0 1 0 0 0 1 0 0 0 2 0 0 0 2 0 2 2 0 0 0 1 2 1 0 0 1 0 1 1 0 0 2 0 1 0 0 0 0 0 0 1 0 2 0 0 0 1 0 1 1 1 1 0 0 1 0 0 2 0 0 0
16 1 1 0 1 0 0 2 1 2 2 0 0 1 0 0 0 1 0 1 1 1 1 1 1 1 1 1 0 2 1 0 0 2 0 0 2 2 0 1 0 0 0 0 0 0 1 0 0 0 0 0 1 0 0 2 0 1 1 1 1 1 2 2 0 0 1 0 0 0 0 1 2 2 0 2 2 0 1 0 0 0 1 1 1 0 0 0 2 2 0 0 2 2 0 0 1 1 1 1 1 1 1 0 1 1 2 0 2 0 0 2 0 2 0 1 1 0 1 0 2 0 1 1 1 1 1 1 0 1 1 1 0 1 1 1 1 0 0 1 0 0 0 0 0 0 0 0 0 2 1 0 1 0 1 1 1 0 0 2 1 1 1 1 0 0 1 1 1 1 1 1 1 2 1 1 2 0 1 1 0 2 0 1 1 1 2 1 0 0 0 1 0 0 0 1 0 1 0 0 0 0 0 1 1 0 2 1 1 0 1 2 1 0 2 2 1 0 2 1 2 0 0 0 0 0 1 1 0 0 1 1 0 1 1 1 1 2 0 1 0 0 2 1 0 0 0 0 0 0 0 0 2 0 0 0 0 0 1 1 0 0 0 0 0 0 1 1 1 0 0 1 1 2 0 0 0 1 2 0 1 0 0 0 2 0 0 0 1 2 0 2 0 2 2 0 2 1 1 2 0 0 0 0 0 0 0 0 2 0 0 0 0 2 2 0 0 0 1 1 0 1 2 1 2 0 1 2 1 1 1 1 1 0 0 0 0 2 1 1 0 2 0 2 1 1 0 0 2 2 0 0 1 2 1 0 1 0 0 2 0 0 1 0 1 1 1 1 2 1 1 1 0 2 0 0 0 0 0 0 0 0 0 0 1 1 1 0 0 2 1 1 2 0 2 0 2 0 1 1 1 1 0 2 0 1 2 2 0 1 0 0 0 1 1 1 0 0 0 0 0 1 0 2 1 1 1 0 0 0 0 0 0 1 1 2 0 0 0 0 2 0 0 2 1 2 1 2 2 0 0 1 0 2 2 1 2 1 1 1 1 0 1 1 0 0 0 0 2 0 1 0 2 2 1 1 1 2 0 0 0 2 0 0 1 2 1 2 1 0 0 0 0 1 1 1 1 0 1 0 1 2 2 0 0 1 2 0 0 1 0 1 0 0 1 1 0 1 0 1 2 2 0 0 1 0 0 0 0 2 0 0 1 1 1 0 0 0 1 1 0 1 0 1 2 0 0 2 2 2 0 0 1 0 1 0 0 1 0 1 1 0 0 0 0 0 1 2 0 0 1 1 1 0 0 1 1 2 1 2 0 0 1 0 1 0 0 1 0 0 0 0 1 0 1 0 0 0 0 0 0 2 1 1 1 2 1 0 0 0 1 0 0 0 0 0 1 1 1 0 0 0 0 0 1 1 1 0 0 0 1 0 0 0 1 1 0 1 2 1 0 0 0 1 0 0 2 0 0 1 0 1 1 1 2 2 0 0 1 0 0 0 1 1 0 0 0 1 0 1 1 0 0 0 0 0 0 0 1 0 0 0 2 1 2 2 1 1 1 1 2 0 0 0 0 0 2 1 0 0 0 0 0 0 0 1 0 2 2 0 0 0 0 1 0 1 0 1 1 0 0 1 1 0 0 1 0 0 0 0 1 1 0 1 1 1 2 0 0 1 0 1 0 0 0 1 1 0 0 0 0 0 0 0 0 2 0 1 2 0 0 0 2 1 0 0 2 2 1 1 0 0 0 1 0 0 0 0 0 2 0 0 2 0 0 1 1 1 1 2 1 1 2 2 0 2 0 0 1 0 0 0 0 1 0 0 2 0 0 2 0 0 1 1 0 2 1 0 2 2 2 2 0 2 2 0 0 0 0 2 0 2 2 0 0 1 0 0 0 0 0 0 0 0 0 0 0 0 0 0 2 1 0 0 1 0 0 0 1 0 1 0 1 0 0 1 0 0 2 0 0 0 0 0 1 1 0 2 0 2 1 1 0 0 0 1 1 0 1 0 0 0 0 2 2 2 2 2 0 0 0 2 1 1 2 2 0 1 0 2 0 1 0 0 0 0 0 2 1 0 1 1 0 1 2 1 1 1 0 0 1 1 0 1 0 0 0 1 1 0 0 0 0 1 0 0 1 0 0 0 2 0 2 0 2 0 1 1 0 1 1 1 1 0 0 0 0 0 0 0 0 0 0 0 0 1 1 0 0 0 0 2 0 1 0 0 0 1 0 1 1 0 0 1 0 0 0 0 1 0 0 1
17 0 1 0 0 0 0 2 1 2 2 0 1 2 0 1 0 0 0 1 1 0 0 1 0 0 0 2 0 2 2 1 2 1 0 0 2 1 0 1 1 0 0 0 1 0 0 0 0 1 1 0 1 0 0 2 0 1 0 0 1 1 0 0 0 0 2 0 0 0 0 1 1 1 0 1 1 2 2 2 0 0 0 1 1 0 0 0 2 2 0 0 1 0 1 1 0 1 0 0 1 2 1 1 0 0 2 2 0 2 0 2 1 2 1 1 1 1 2 0 1 0 1 1 2 2 2 1 0 1 0 0 0 1 1 1 1 0 0 1 1 0 0 0 0 2 0 0 0 0 0 0 1 2 1 0 0 2 0 1 0 0 0 1 1 2 0 0 1 1 0 0 0 2 1 0 2 0 2 2 0 2 0 2 1 1 2 1 1 0 1 0 0 1 2 1 1 1 0 1 1 1 0 1 2 1 1 1 1 0 0 2 0 1 1 0 1 1 2 0 2 1 0 1 0 0 2 0 0 0 0 0 0 0 1 0 0 2 0 1 0 0 2 0 0 0 1 0 0 0 0 0 1 0 0 1 0 0 0 0 0 0 0 1 0 0 1 1 1 0 0 2 1 2 0 0 1 2 1 0 1 0 0 0 2 1 0 1 0 2 0 1 0 2 2 0 1 1 1 1 1 0 0 0 0 0 1 2 2 0 0 1 0 1 1 0 1 0 0 0 0 2 1 0 2 0 2 0 0 0 2 1 0 0 0 0 0 1 0 0 1 2 1 1 2 0 0 0 2 2 0 0 0 0 0 2 0 1 0 1 0 0 1 0 1 1 0 1 1 0 0 2 1 2 1 0 2 0 1 0 2 1 0 0 1 1 1 1 1 1 1 1 0 1 2 0 2 1 0 0 0 0 0 2 2 0 0 1 0 2 0 0 0 0 1 2 1 0 0 0 1 1 1 1 0 0 0 2 2 1 0 0 0 1 1 1 1 1 1 0 1 0 2 0 0 2 0 0 1 1 0 0 1 1 1 1 1 2 1 1 1 0 0 0 0 2 1 1 2 1 1 0 1 1 1 0 1 2 0 0 1 2 0 0 1 1 1 1 0 0 1 1 1 1 1 0 0 0 2 0 0 1 1 1 0 1 1 1 0 1 0 1 0 0 0 2 0 1 0 1 1 2 1 1 0 1 0 1 1 1 1 0 0 0 1 0 1 0 1 2 0 0 0 0 1 1 0 0 0 1 0 0 1 1 2 0 1 0 1 0 0 0 0 0 0 0 2 1 1 1 1 1 0 0 0 0 0 2 2 1 0 0 2 1 1 0 0 0 0 0 0 0 0 1 0 1 0 1 1 0 1 1 0 0 2 2 0 0 0 0 0 0 0 0 0 0 1 1 0 1 1 1 0 1 1 1 1 1 0 0 1 0 0 0 2 0 0 0 2 2 1 1 0 0 1 0 2 0 0 1 1 2 1 1 2 2 0 0 1 0 0 0 1 1 0 0 0 2 0 0 0 0 0 0 0 1 1 1 2 0 0 0 1 0 1 1 0 0 2 2 1 0 0 1 0 0 1 1 1 1 1 0 0 0 0 2 0 2 2 0 0 0 0 1 0 1 0 1 1 1 0 0 1 0 0 2 0 1 1 0 1 1 1 0 0 1 1 0 1 2 0 0 0 0 0 0 1 0 0 0 0 0 1 0 0 1 0 0 1 0 0 0 2 2 1 0 2 1 2 2 1 0 0 0 0 0 0 0 0 2 0 1 2 0 0 2 0 2 0 2 0 2 0 0 0 0 0 1 0 0 1 0 0 0 0 0 2 2 0 0 0 0 1 1 1 1 1 0 2 2 2 1 1 2 2 0 0 0 0 1 0 1 1 1 0 2 0 0 2 2 0 1 1 0 0 0 0 0 0 0 2 2 0 1 1 0 0 0 0 0 2 0 0 0 0 0 0 0 2 0 0 0 0 0 2 0 0 0 0 2 2 0 0 0 0 0 0 0 0 1 0 0 0 2 1 1 1 2 1 1 1 1 2 2 1 1 0 2 0 2 0 0 0 0 1 1 0 1 2 1 0 2 0 0 0 0 0 1 0 1 1 1 0 1 0 0 0 2 2 0 0 1 1 1 0 0 1 1 1 1 1 0 1 1 1 0 2 1 0 1 0 1 1 1 1 0 1 1 2 1 1 0 0 0 0 2 2 0 2 0 0 0 0 2 0 1 1 2 0 2 2 0 0 0 0 0 1 0 0 0 1 0
18 0 0 0 0 1 1 1 1 1 1 0 0 0 0 0 0 0 1 0 2 0 1 1 0 0 1 1 2 2 1 2 1 1 0 1 2 1 0 0 2 0 0 0 0 0 0 0 0 1 1 0 0 0 0 2 0 1 0 2 0 0 0 1 0 0 1 1 0 0 0 2 2 2 1 2 1 2 2 1 1 0 0 0 1 0 0 0 2 2 0 0 0 2 0 0 1 0 0 0 1 2 0 2 0 0 2 1 1 1 1 2 0 1 0 2 1 0 0 0 2 0 1 1 1 1 1 0 0 0 0 1 1 1 0 0 1 0 0 1 0 0 0 0 0 1 0 0 0 2 0 0 0 0 1 0 0 2 0 1 0 0 0 2 1 1 1 1 1 0 0 0 1 0 0 2 0 0 0 2 0 2 1 0 1 0 2 1 0 0 2 1 0 1 2 1 0 0 0 0 0 0 0 0 2 1 2 0 0 0 1 0 1 0 2 0 0 1 1 1 2 1 0 0 0 1 0 2 0 2 1 1 0 0 2 0 0 1 0 1 0 0 2 0 0 0 0 0 1 1 1 2 2 0 0 0 0 0 0 0 0 0 0 1 1 0 1 0 1 1 0 2 0 2 0 0 0 0 1 0 0 1 1 1 2 1 1 1 0 1 0 2 1 2 2 1 1 0 0 2 0 0 1 1 1 0 0 1 0 0 0 1 0 2 2 0 0 2 0 0 1 1 2 1 1 0 1 1 0 1 1 2 1 0 0 0 0 0 0 0 0 0 1 2 0 0 0 0 2 2 0 0 0 2 2 0 0 2 0 1 0 0 0 0 0 1 0 1 2 1 1 1 2 1 1 2 2 0 0 0 0 1 0 0 0 1 1 0 0 0 0 0 1 0 2 0 1 1 2 2 1 2 1 2 0 1 1 1 0 1 1 1 0 1 1 0 0 0 1 0 1 1 0 2 2 2 1 0 2 0 2 0 0 1 0 1 0 1 0 0 2 0 1 1 1 2 0 0 0 0 0 0 1 2 1 1 1 2 2 0 2 0 1 1 0 1 0 1 2 0 2 0 2 2 1 1 0 2 1 0 1 2 0 0 0 0 0 2 2 0 0 0 0 1 0 0 0 1 1 0 0 2 2 0 0 0 0 1 0 0 1 1 0 0 1 1 0 0 0 1 1 2 0 1 0 0 0 2 0 2 0 2 1 1 2 0 1 1 2 2 0 0 0 0 2 0 0 2 2 2 1 2 1 1 2 0 1 2 1 0 1 0 1 1 0 0 0 1 1 1 1 1 2 0 1 1 2 1 1 1 0 0 2 0 2 2 2 2 2 2 0 0 0 0 1 0 1 0 0 0 0 2 0 1 1 2 1 2 0 2 1 0 0 1 0 0 0 1 0 1 1 1 0 1 1 1 1 1 0 0 2 0 0 0 0 1 0 2 2 1 0 2 0 0 2 0 2 0 0 0 2 1 1 0 1 1 0 0 2 0 0 0 2 0 0 0 1 2 1 0 0 1 0 1 1 0 0 0 2 0 1 0 2 1 2 1 1 1 1 1 1 1 1 0 1 0 1 2 1 1 0 1 0 0 1 2 1 2 2 0 1 0 0 0 0 1 0 1 2 0 0 0 0 1 1 2 1 2 2 0 1 1 0 0 0 0 0 0 0 0 0 0 0 1 0 0 1 0 0 0 0 0 1 0 0 0 1 0 1 0 0 0 2 2 1 0 2 2 2 2 0 1 0 0 0 0 0 0 0 1 0 1 0 1 1 2 0 1 1 2 1 1 1 2 2 0 0 0 0 2 2 0 0 0 0 1 1 0 0 1 0 0 0 0 0 2 1 0 2 2 2 2 0 1 1 0 0 1 0 2 0 1 2 2 0 2 0 0 1 0 0 0 2 2 0 2 2 0 0 0 2 2 0 0 1 0 1 0 0 0 1 0 0 0 0 1 1 0 2 1 0 0 0 0 1 1 0 1 1 2 2 0 0 0 0 0 0 0 1 0 0 1 1 1 1 1 1 0 1 1 1 2 0 0 2 1 1 0 1 1 0 1 0 0 1 0 0 1 2 2 0 2 0 0 0 0 1 0 0 0 2 2 0 2 0 0 0 1 0 2 0 1 0 0 0 0 1 0 0 0 2 0 2 1 0 0 2 1 0 0 0 1 2 0 1 1 1 0 0 0 0 0 0 0 0 0 1 0 1 0 0 1 0 0 0 0 0 0 0 0 0 0 0 0 0 0 0 1 1 0 1 1
19 1 0 0 0 1 1 1 0 1 1 1 1 1 0 1 0 0 0 2 0 0 0 0 0 0 0 1 1 1 1 0 1 1 0 0 2 1 0 0 1 0 0 0 0 0 1 0 0 0 0 0 0 0 1 1 0 1 0 0 2 2 1 1 1 1 0 1 0 1 1 0 2 2 0 2 2 0 1 0 0 0 0 0 2 0 0 0 1 1 0 0 2 1 0 0 1 0 0 0 2 2 0 1 1 0 1 2 0 2 2 2 0 1 0 0 0 0 2 0 1 0 1 1 1 1 1 1 1 0 0 0 0 0 0 0 0 0 0 1 1 0 1 0 0 1 1 0 0 1 0 0 0 1 1 0 0 2 1 1 1 1 0 2 0 2 2 0 0 1 0 0 2 1 1 2 0 0 0 0 1 2 0 1 2 2 1 1 0 0 0 1 0 0 1 1 2 0 0 0 0 0 0 2 2 1 2 2 1 0 1 1 1 0 2 0 0 0 2 1 2 1 0 0 0 0 2 0 0 0 0 0 0 0 1 0 0 1 0 1 0 1 2 0 0 0 0 0 0 0 0 0 1 0 0 0 1 1 0 0 0 0 0 1 1 0 0 0 1 0 0 2 1 1 1 1 0 1 1 0 1 0 2 2 2 1 1 2 0 2 0 0 0 2 2 0 0 0 0 2 0 0 0 0 0 0 0 0 2 0 0 0 0 2 2 1 1 2 0 0 0 2 2 2 0 0 1 1 0 0 1 1 0 0 0 1 0 0 0 0 0 1 1 1 1 0 0 1 2 1 0 0 0 1 1 1 1 2 1 1 0 0 1 0 1 1 0 1 2 1 1 1 2 2 1 0 2 1 0 1 1 1 0 0 0 0 0 0 0 1 0 0 1 0 2 0 2 0 1 1 1 1 1 2 0 0 0 0 0 1 0 1 0 0 0 1 1 1 0 0 1 1 0 2 1 0 0 0 0 1 0 1 0 1 1 0 0 1 0 0 2 1 1 1 1 2 1 0 0 2 2 0 1 2 1 1 1 2 2 1 1 0 0 0 0 2 0 0 2 0 0 0 2 2 0 1 0 2 0 1 2 1 0 1 0 1 0 2 2 0 0 0 0 0 1 0 0 0 1 1 2 2 2 0 0 0 2 0 0 1 0 2 0 0 0 1 0 2 0 2 2 2 1 0 0 1 1 1 0 2 0 1 1 1 1 0 1 1 2 0 1 1 0 1 2 0 0 0 0 1 0 0 1 0 1 0 2 1 1 0 1 0 0 1 0 0 1 2 2 1 0 0 2 1 0 1 2 2 2 1 1 0 0 0 0 0 0 1 0 0 0 0 0 1 1 1 1 0 0 0 0 1 2 0 1 1 0 1 0 1 1 0 0 0 0 0 0 1 1 0 0 0 0 0 1 1 1 1 0 0 0 0 0 0 2 2 0 0 2 2 1 2 1 2 2 0 1 0 0 1 1 1 1 1 2 2 0 1 1 1 1 0 2 0 2 2 1 2 1 0 0 0 0 0 0 0 0 0 1 0 0 0 2 0 1 1 1 2 1 1 2 0 0 0 1 0 1 2 0 1 1 0 0 0 1 1 1 1 2 0 1 0 0 1 0 0 0 1 1 0 0 0 0 1 0 1 1 0 0 0 0 0 0 0 0 1 0 0 0 2 1 1 0 0 0 0 0 1 0 0 0 0 0 0 0 0 0 1 2 1 1 1 2 2 1 0 2 1 2 2 1 1 0 1 0 1 1 0 2 0 0 2 0 1 1 2 1 1 1 2 1 1 1 2 2 0 0 2 0 0 2 0 1 0 1 1 0 1 0 1 0 0 1 1 1 2 2 0 1 1 1 0 1 2 2 0 0 1 1 2 0 0 2 2 0 2 0 0 0 0 0 0 1 0 0 0 1 0 1 1 1 1 0 0 1 0 1 0 0 0 2 0 0 0 1 0 1 0 1 2 1 0 1 0 1 0 0 1 0 2 2 0 0 0 0 1 1 0 1 0 0 0 0 1 1 1 1 0 0 0 0 2 2 2 1 1 1 0 1 0 0 1 0 0 1 1 0 0 1 1 0 2 1 0 1 0 0 2 0 0 2 2 0 1 1 0 0 0 1 0 0 0 2 1 1 0 2 1 1 0 2 0 2 0 0 0 0 1 0 0 0 0 1 1 1 0 1 2 2 0 0 0 1 1 0 0 0 1 2 0 2 2 0 1 1 1 2 0 1 0 0 1 0 2 2 0 0 1 2 0 1 1
20 1 1 0 0 0 0 2 0 0 0 0 0 1 0 0 1 1 0 0 2 0 0 0 0 0 1 1 1 2 1 2 1 1 0 0 1 1 1 0 1 0 0 0 0 0 0 0 1 0 0 0 1 0 1 1 1 1 0 0 0 1 1 1 0 0 0 0 0 0 0 1 2 2 0 2 2 0 2 0 0 0 1 1 0 0 0 0 2 2 0 0 0 0 0 0 1 1 1 1 0 2 1 0 1 0 2 1 1 1 0 1 0 0 0 1 0 0 0 0 2 0 1 1 0 0 0 0 0 0 0 0 0 0 0 0 0 0 0 0 0 0 0 0 0 0 1 0 0 0 0 0 0 0 0 0 0 2 0 0 0 0 1 2 0 0 0 1 2 0 0 0 1 0 1 0 2 0 0 1 0 1 0 2 2 2 2 0 0 0 2 0 1 1 0 1 1 0 0 1 1 1 1 1 2 1 1 0 0 0 0 0 2 0 2 0 0 0 2 1 2 1 0 0 0 0 0 2 1 1 1 2 0 0 1 0 0 0 2 0 0 2 1 0 0 0 0 0 0 0 0 0 1 0 1 0 0 1 0 0 0 0 0 1 0 0 0 1 1 1 1 2 0 1 0 0 0 1 2 0 2 0 1 1 2 1 1 1 1 2 0 1 1 1 2 1 0 0 0 2 1 0 0 0 0 0 0 1 0 0 1 1 0 1 1 0 0 0 1 1 0 1 1 0 0 0 0 1 1 1 1 1 2 0 0 0 0 2 0 0 0 0 0 1 2 0 0 0 1 1 0 1 0 2 1 0 1 0 0 1 0 0 0 1 0 1 0 1 2 1 1 1 1 1 0 0 2 0 1 0 2 1 0 0 1 1 0 0 0 1 0 0 1 1 2 0 2 1 1 1 1 1 0 2 1 1 1 2 0 2 0 0 0 0 0 0 0 0 2 0 0 0 0 0 1 0 0 0 0 0 0 0 0 0 0 0 0 1 1 0 2 0 2 0 1 2 1 1 2 1 1 0 0 1 0 0 0 2 1 0 1 0 0 0 0 2 1 1 2 0 1 1 0 0 1 1 1 0 0 0 1 2 0 0 0 0 0 1 0 0 0 0 0 1 0 0 0 0 1 0 1 1 1 1 0 1 2 1 1 0 0 1 0 0 0 1 0 0 0 1 1 1 1 1 0 1 0 1 0 2 0 1 1 0 2 1 0 1 2 1 0 1 0 1 1 0 0 0 0 0 0 0 0 1 2 0 1 0 2 0 2 0 1 0 1 1 0 1 1 1 0 0 0 0 0 0 1 1 1 2 0 0 2 0 2 1 1 0 0 0 1 0 2 0 1 0 1 0 0 0 0 2 0 2 2 2 1 1 1 1 0 0 0 0 0 0 0 0 0 0 0 0 1 1 0 2 2 1 0 0 1 0 0 0 2 2 0 0 2 1 0 1 0 1 2 0 2 0 0 1 1 0 1 0 2 0 0 0 1 1 0 0 1 0 1 1 0 2 0 0 0 0 0 0 0 1 1 2 0 2 0 0 2 1 2 1 2 2 2 0 2 1 0 1 0 0 2 1 0 0 0 1 0 0 1 1 0 1 1 0 1 0 1 0 1 1 0 0 0 0 0 1 0 0 0 2 0 2 2 0 1 1 0 0 0 1 1 0 0 1 1 0 0 0 0 1 1 1 0 0 0 0 0 0 0 0 1 0 1 0 0 0 2 1 0 0 2 2 2 2 0 1 0 0 0 0 1 0 0 2 1 1 0 1 0 1 0 2 1 2 0 1 0 1 1 0 0 1 0 0 0 0 1 0 1 0 0 1 0 1 0 0 2 2 0 2 2 0 1 1 1 1 0 2 2 0 1 2 0 2 0 0 2 1 0 1 1 1 0 0 0 0 0 0 0 0 0 0 0 0 1 1 0 0 1 0 1 0 1 2 0 0 1 0 0 0 1 0 1 1 0 0 0 0 1 0 0 2 1 2 2 0 0 0 0 1 1 0 1 0 1 0 0 1 2 1 1 2 0 1 1 1 1 1 0 2 0 1 0 1 1 1 1 0 1 1 0 1 1 1 0 1 1 1 0 0 1 1 1 1 1 1 1 1 1 0 1 0 2 0 0 0 2 1 1 1 1 0 0 0 2 0 2 0 0 0 1 0 0 1 1 1 2 0 0 0 0 0 2 1 0 0 0 0 0 2 2 0 1 1 1 1 0 1 0 0 0 0 0 0 0 0 1 0 0 0 0 0 1 0 2 1
21 0 0 1 0 0 0 2 0 2 2 0 1 1 0 1 0 0 0 0 1 0 0 0 0 0 1 2 0 2 2 1 2 2 0 0 0 1 0 0 1 0 1 1 0 1 0 0 0 1 1 0 0 0 1 1 0 0 0 1 0 1 1 1 1 1 1 0 0 0 0 2 1 1 1 1 0 1 2 1 0 0 0 0 1 0 0 0 1 2 0 0 0 2 0 0 0 1 1 1 1 2 1 0 1 1 2 1 1 1 0 1 0 2 0 2 2 0 0 0 2 0 2 0 0 0 0 1 1 0 0 0 0 1 1 1 0 0 2 0 1 0 1 0 0 1 0 0 0 0 0 0 0 0 0 1 1 0 0 1 0 0 0 1 0 0 0 1 2 0 0 0 0 2 1 1 2 0 0 0 0 1 0 1 2 2 1 1 0 0 1 1 0 0 1 2 1 0 1 0 0 0 0 1 2 1 1 1 1 0 1 1 1 0 2 0 0 0 2 1 2 0 0 0 0 0 0 1 1 1 0 1 1 2 1 0 0 2 0 2 0 1 1 0 0 0 0 0 0 0 0 0 1 1 0 0 1 0 0 0 0 0 0 1 1 0 1 0 1 0 0 1 0 2 0 0 1 1 2 0 2 0 0 0 0 0 1 1 0 1 0 0 0 2 2 0 0 0 0 2 0 1 2 2 2 2 0 0 2 0 0 0 0 1 1 0 0 0 0 0 1 2 0 0 1 0 2 2 1 1 1 1 1 1 0 0 0 1 0 0 1 1 0 1 2 0 0 0 2 0 0 0 0 0 0 2 0 1 0 1 1 1 0 1 0 2 0 2 2 0 0 2 1 2 0 0 2 0 1 0 0 0 0 0 1 1 1 0 0 1 0 0 1 0 2 1 0 0 2 2 2 2 0 2 0 0 0 2 0 2 0 1 0 0 0 0 0 0 0 0 1 1 0 1 0 1 0 0 0 0 0 1 0 0 0 1 0 1 0 0 2 0 1 1 1 0 0 1 1 0 0 0 0 1 0 0 0 2 1 2 0 0 0 1 0 1 1 1 2 1 1 0 1 1 1 0 1 2 2 0 0 2 0 0 0 0 0 0 0 0 0 0 2 0 1 0 0 1 2 0 0 2 1 1 0 1 1 0 0 1 1 0 0 0 1 0 0 0 0 0 0 2 1 0 1 0 0 2 0 2 0 1 1 0 0 1 1 0 1 0 0 1 0 1 2 1 0 2 2 2 1 1 0 0 2 0 1 0 2 0 2 0 1 1 0 0 0 0 0 0 0 0 0 0 0 0 0 1 1 1 0 0 0 1 0 0 0 2 2 2 1 0 0 1 2 0 1 1 1 0 1 1 0 1 1 2 0 1 0 0 0 0 0 0 0 0 1 1 1 0 0 0 0 1 1 0 0 1 0 0 1 0 0 0 1 0 0 0 2 2 0 1 0 0 1 0 2 0 0 0 1 2 0 1 2 1 0 1 1 0 0 0 0 1 0 0 1 2 0 0 0 1 0 0 0 0 0 1 1 1 0 0 1 1 1 1 0 0 2 2 1 0 0 1 0 0 1 1 1 1 0 1 0 0 1 1 2 2 0 1 1 1 0 0 0 1 1 0 0 0 0 0 1 0 0 0 1 0 0 0 0 0 0 0 0 1 1 0 0 1 0 0 0 0 0 0 1 0 0 0 0 0 0 0 0 1 1 0 2 0 0 0 2 0 0 0 2 0 1 1 1 0 1 1 1 1 1 0 1 1 1 2 1 0 0 1 0 2 2 2 0 0 1 2 2 0 1 0 1 0 0 0 0 0 1 0 1 0 0 2 0 0 0 0 0 2 0 0 2 2 2 1 1 2 2 0 1 2 0 2 1 0 2 1 0 1 0 1 1 0 1 1 1 0 1 0 1 0 0 0 1 0 0 0 1 1 0 2 0 0 0 0 0 0 0 2 0 0 2 0 0 0 0 1 2 1 0 1 0 2 1 0 0 0 0 0 0 0 0 0 0 0 1 1 2 2 2 2 0 0 0 1 1 1 2 2 1 0 0 2 0 1 0 1 1 1 0 1 1 0 0 1 0 1 2 0 2 2 0 0 1 1 0 1 1 0 0 1 1 0 0 0 1 1 0 0 1 0 0 0 2 0 2 1 0 0 2 2 0 1 0 1 0 1 0 0 0 0 1 1 1 0 0 0 0 1 1 0 1 0 0 1 0 0 0 0 0 1 0 1 1 0 0 0 0 1 0 0 2 0 0 1
22 1 0 0 0 0 0 2 0 2 1 0 0 2 0 0 1 0 0 1 1 1 2 1 1 1 1 1 1 2 1 0 2 2 0 0 0 2 0 2 0 0 1 1 0 1 0 0 0 0 0 0 1 1 1 2 0 0 0 0 0 2 1 1 0 0 0 1 0 1 1 0 2 2 2 2 0 1 2 0 1 0 0 0 2 0 0 0 1 1 0 0 2 2 0 0 1 0 0 0 2 1 0 0 2 2 2 0 2 0 0 1 1 1 1 1 1 0 1 0 2 0 1 1 1 1 1 2 2 0 0 0 0 1 0 0 0 0 1 0 1 0 0 0 0 2 0 0 0 1 1 0 1 0 0 0 0 0 1 0 0 0 0 2 1 2 1 1 0 2 2 0 1 1 0 1 1 0 0 0 0 0 1 0 1 0 2 1 0 0 1 1 0 0 1 2 2 0 0 0 0 0 0 1 2 1 1 0 1 0 0 2 2 0 2 2 1 2 1 0 1 1 0 0 0 0 2 1 0 0 1 1 0 0 2 0 0 1 0 1 0 0 2 0 0 0 0 0 0 0 0 0 1 0 0 2 0 0 0 0 0 0 0 1 0 1 0 0 2 1 0 0 0 2 0 0 1 1 2 0 2 0 1 1 2 1 1 1 1 2 0 1 1 2 2 1 0 0 0 1 0 0 2 2 2 0 0 0 2 1 0 2 0 2 2 0 0 0 1 1 1 2 2 2 2 0 2 1 1 1 2 1 0 0 0 0 0 1 0 0 0 0 2 1 1 1 0 0 2 2 0 0 0 1 1 1 1 1 0 0 1 0 1 0 1 0 0 0 2 2 2 0 0 2 0 0 1 0 0 0 1 0 0 0 1 1 1 0 0 0 0 0 0 0 2 0 0 1 0 0 0 0 0 0 0 0 2 0 0 2 0 0 0 0 1 2 1 0 1 0 0 0 1 0 1 1 1 0 1 1 0 0 0 1 1 1 0 0 0 0 1 0 2 0 1 1 0 2 2 0 0 1 0 2 1 0 1 2 1 1 1 0 0 0 1 2 0 1 2 0 1 1 2 2 2 0 1 2 0 0 1 1 0 0 1 1 1 1 1 0 1 1 0 1 0 0 0 0 1 1 1 1 2 0 0 1 2 0 0 1 0 1 0 1 0 2 1 1 0 1 1 2 2 1 0 0 0 0 1 1 1 0 1 0 0 0 0 1 2 2 0 0 0 0 0 0 0 1 1 1 0 1 0 0 0 0 0 2 0 0 1 0 0 0 0 0 2 1 0 0 1 1 1 0 0 1 1 0 0 2 0 0 1 1 0 0 0 2 2 2 0 0 0 1 2 0 1 0 0 0 0 2 0 1 1 1 1 2 0 2 1 0 0 1 1 1 1 0 0 0 0 0 0 1 1 0 1 1 0 0 1 0 0 0 2 0 1 0 2 0 1 1 0 1 1 0 2 0 0 0 0 2 1 0 0 1 0 1 1 0 0 0 1 0 2 2 1 2 0 1 1 0 0 1 0 0 0 1 0 1 0 1 2 0 2 0 2 1 2 1 1 0 1 0 0 0 1 1 0 0 0 0 0 1 0 2 1 2 2 0 0 0 0 0 0 1 0 1 1 0 0 0 0 1 0 1 1 0 0 0 0 0 0 0 0 0 0 0 0 1 1 0 0 0 0 1 1 0 0 0 0 0 0 0 0 0 0 0 2 0 0 0 2 0 1 1 2 1 0 0 0 0 0 1 1 2 0 0 1 1 0 1 1 1 1 2 0 2 0 2 0 2 1 2 2 0 0 0 0 0 0 0 0 0 0 0 0 0 0 2 0 0 0 0 2 2 2 0 2 2 2 2 0 2 1 0 0 2 0 2 0 1 2 1 0 1 1 0 1 0 1 0 1 1 0 1 1 0 0 0 2 2 0 0 1 0 1 0 0 0 1 1 0 0 0 0 0 0 0 1 0 0 1 0 1 1 0 2 0 2 2 0 0 0 1 1 0 1 0 0 0 0 1 1 2 1 1 1 0 1 0 2 2 2 1 1 0 1 0 2 0 1 0 0 1 1 0 2 2 0 2 0 0 1 2 1 1 1 0 0 2 2 0 1 0 0 0 2 2 0 0 0 2 1 0 1 2 2 0 0 2 0 2 0 0 0 1 2 0 0 0 0 2 0 0 0 0 0 2 1 1 0 0 0 0 0 0 0 1 0 0 1 0 2 0 0 0 1 0 1 0 0 0 0 0 0 0 0 0 0 1 1
23 0 1 0 1 0 0 2 0 1 0 1 0 1 0 1 0 2 2 0 2 0 1 0 0 0 1 2 1 2 1 2 0 2 1 0 2 2 0 1 2 2 1 0 0 2 1 0 0 1 1 0 1 0 0 0 1 0 0 1 0 1 2 2 1 1 1 0 0 0 0 0 2 2 1 2 1 2 1 1 0 0 1 1 1 0 0 1 2 2 1 1 1 1 1 1 1 0 0 0 2 1 0 1 0 0 2 2 0 1 1 2 1 1 1 1 1 0 1 0 1 0 2 0 2 2 2 2 2 0 0 0 1 1 0 0 1 0 0 1 1 0 0 0 0 1 0 0 0 2 0 0 1 0 1 0 0 1 0 2 1 1 2 1 0 2 0 1 0 1 0 1 1 1 0 1 2 1 0 1 0 0 0 1 2 2 1 2 2 1 1 1 0 1 1 2 1 1 0 1 1 1 0 0 2 0 2 2 2 0 0 0 1 0 1 1 1 0 0 0 1 1 0 0 0 1 1 1 0 1 1 1 0 0 2 0 0 2 0 2 0 0 2 0 0 0 0 1 0 0 0 0 2 0 0 0 1 1 0 0 0 0 0 0 0 0 0 0 1 0 0 1 0 2 0 1 0 1 2 0 1 0 0 0 1 1 1 1 1 1 0 1 1 2 1 1 0 0 1 2 0 0 0 0 0 0 1 1 2 0 0 1 0 1 1 0 2 1 1 1 0 2 2 1 1 0 1 2 0 1 0 2 2 0 0 0 0 2 0 0 0 0 1 1 0 0 1 1 2 0 0 0 0 2 2 0 0 2 0 1 0 0 2 0 2 0 1 2 2 0 0 2 0 2 1 0 2 0 0 0 0 0 0 0 1 0 0 0 0 1 1 1 1 0 1 1 1 1 1 1 1 1 0 2 0 0 0 0 0 2 0 0 0 0 0 0 0 1 0 1 1 0 0 1 0 0 0 0 1 0 1 0 0 0 0 1 0 0 0 0 2 0 2 0 1 1 0 2 1 0 0 0 1 2 2 0 2 2 2 2 0 0 1 0 0 1 0 2 1 1 2 1 2 2 1 1 1 2 0 0 0 0 0 0 1 2 1 1 1 0 1 1 1 2 2 1 1 0 2 0 0 1 1 1 0 1 1 1 0 0 0 2 0 1 0 2 1 0 0 1 1 2 1 0 0 1 0 1 0 2 0 2 2 1 0 1 0 0 1 1 1 0 0 0 2 0 0 1 1 1 0 0 0 0 2 0 1 1 0 1 0 0 0 0 0 0 2 1 0 0 1 1 1 0 1 0 1 2 2 1 0 0 0 0 0 0 0 1 1 1 0 1 1 0 1 0 1 0 0 0 0 2 2 0 1 1 0 0 1 2 1 0 0 0 0 0 1 2 0 1 0 0 0 1 1 0 1 1 0 0 2 0 0 0 2 0 0 1 2 2 0 0 1 2 2 0 1 0 0 1 1 2 1 2 2 2 0 0 2 1 1 0 1 0 2 2 1 2 0 1 0 1 1 0 0 1 1 0 2 0 1 0 2 0 0 1 1 2 2 0 0 1 1 1 1 0 2 2 0 1 1 0 0 0 1 1 1 2 2 0 1 0 0 1 0 1 0 2 2 0 0 0 2 0 0 2 0 0 0 0 0 0 0 1 0 1 2 0 0 2 1 0 0 0 0 0 0 0 1 1 1 1 1 0 1 1 0 0 1 0 0 0 2 2 1 0 2 2 1 1 0 0 0 2 1 0 1 0 1 0 0 2 1 1 1 2 0 2 1 2 0 1 2 2 0 1 0 1 0 0 1 0 2 0 2 0 0 1 0 0 1 1 0 0 2 2 2 0 0 0 0 0 1 2 1 0 1 1 0 2 1 0 2 2 0 2 0 1 0 0 0 0 1 0 1 0 1 0 0 0 2 2 0 0 0 0 1 0 0 0 1 0 0 0 0 0 0 0 2 0 0 0 0 0 0 0 0 0 0 2 2 0 0 0 0 0 0 0 0 1 1 0 0 2 2 2 2 2 0 0 0 1 2 1 2 2 0 1 0 1 1 1 1 0 1 1 0 1 2 1 0 1 0 1 1 0 1 0 0 0 2 2 1 2 0 0 0 1 1 0 0 1 1 2 1 0 0 0 1 0 2 0 1 0 1 0 1 2 0 1 0 1 2 0 0 0 0 1 2 1 1 0 0 0 0 1 1 0 1 0 0 2 0 2 0 0 1 0 0 1 0 1 0 0 0 0 0 0 0 0 0 1
24 1 1 1 0 0 0 2 0 1 1 0 1 1 0 1 0 1 0 1 1 0 0 0 0 0 1 2 1 2 1 2 0 2 1 0 1 2 1 0 0 0 0 0 0 0 1 0 1 0 0 0 0 0 2 2 0 0 0 1 2 2 2 2 0 0 1 0 0 1 1 1 2 2 2 2 0 1 2 0 1 0 1 2 1 0 0 1 2 2 0 1 1 2 1 0 1 1 1 1 2 2 0 0 2 1 1 1 1 1 0 1 0 2 0 2 1 0 1 0 1 0 2 0 1 1 1 0 0 0 0 0 0 0 0 0 0 0 0 1 1 0 0 0 0 1 0 0 0 1 1 0 0 0 0 1 1 0 0 1 1 1 0 2 1 2 1 1 1 0 0 0 2 1 1 2 1 0 0 0 0 1 1 0 2 1 1 0 0 0 0 0 0 0 1 1 0 0 0 0 0 1 0 2 2 1 2 1 1 0 1 0 2 0 2 0 0 1 2 1 2 1 1 0 0 0 1 2 1 2 0 0 0 0 0 0 0 2 0 2 0 0 2 0 0 0 0 0 0 0 0 0 1 1 0 0 2 0 1 1 0 0 0 0 1 0 1 1 1 1 1 1 0 2 0 0 1 2 2 0 0 0 0 0 2 1 0 1 1 2 0 0 0 1 2 0 2 1 1 2 1 0 0 0 0 0 0 0 0 0 1 1 0 2 2 0 0 0 1 1 1 2 1 0 2 0 0 0 1 1 2 2 1 0 0 0 0 2 0 1 1 1 1 2 1 0 0 0 2 1 0 0 0 2 2 0 0 1 0 1 0 0 1 0 1 1 1 1 1 0 0 2 0 2 1 0 2 1 0 0 0 2 0 0 1 0 0 1 1 0 0 0 1 0 2 1 0 0 1 1 1 1 1 1 0 1 2 1 0 2 0 0 0 0 0 1 1 0 0 0 0 0 0 2 0 0 0 1 1 0 0 0 1 1 1 0 0 2 1 1 2 0 2 0 0 2 0 1 1 0 0 1 0 1 0 0 0 2 1 0 1 0 0 0 0 1 0 1 1 1 1 0 1 1 0 0 0 1 0 0 2 0 0 1 1 1 1 1 0 0 0 0 0 1 2 0 0 1 2 0 0 1 1 1 0 1 1 1 0 1 0 2 0 0 0 0 0 0 0 0 0 2 1 0 1 0 0 0 1 1 1 0 2 1 1 0 0 0 0 1 0 0 0 1 1 0 0 1 2 2 0 1 0 0 0 1 0 0 1 1 1 0 0 0 0 0 0 2 0 0 1 1 1 0 0 1 0 2 2 1 1 0 2 1 1 1 1 1 1 1 0 0 1 1 0 1 1 0 0 0 0 2 0 2 2 2 2 0 0 1 1 0 0 0 0 0 0 2 0 0 0 0 0 2 2 0 0 1 0 0 1 0 1 1 2 1 0 0 1 0 0 0 0 1 1 0 2 0 0 0 0 1 1 2 2 2 0 0 1 0 0 0 0 1 0 0 0 2 1 0 0 0 0 0 0 1 1 1 1 1 0 0 2 1 2 2 0 1 1 1 0 1 0 0 0 0 0 2 1 1 0 1 0 0 2 2 1 2 2 0 1 0 0 1 0 0 0 2 2 0 0 0 1 0 0 1 0 0 0 0 0 0 0 0 0 1 1 0 0 2 1 1 0 0 0 1 1 0 0 0 0 0 2 0 1 1 0 0 0 0 0 0 2 1 0 1 2 1 1 1 0 0 0 1 0 1 0 0 2 0 0 2 1 0 0 1 0 1 0 2 1 2 0 2 2 0 0 0 0 0 0 0 1 0 1 0 1 0 2 0 0 0 0 0 0 2 0 0 1 0 0 0 0 2 1 0 0 2 0 2 1 0 2 2 0 2 1 1 1 0 0 0 2 1 0 1 1 0 0 0 2 2 0 0 2 0 1 1 0 0 0 0 1 0 0 0 1 0 1 1 0 0 0 2 2 2 0 1 1 2 2 0 0 0 0 0 0 1 0 0 1 0 1 1 1 1 1 1 0 0 0 2 2 2 1 1 1 0 0 1 0 0 0 0 1 1 0 1 2 2 0 2 1 2 1 0 1 1 0 0 0 0 0 1 0 0 1 2 2 0 0 0 2 0 0 0 1 1 1 0 2 0 1 0 1 0 1 2 0 0 0 0 0 1 1 0 1 0 1 0 0 0 0 0 1 1 1 1 1 0 1 2 0 0 0 0 0 1 0 1 1 0 0 0 0 0 0 0 1 0 1 1
25 1 2 0 0 0 0 2 0 2 2 0 0 0 0 0 0 1 0 1 1 1 0 0 0 0 1 1 0 2 1 0 0 1 1 0 1 2 0 1 0 0 0 1 0 1 0 0 0 0 0 0 1 1 1 2 0 0 1 0 0 1 0 0 0 0 2 1 1 1 0 1 2 2 2 2 0 2 2 1 1 0 0 0 2 0 0 0 2 2 0 0 2 1 0 0 0 2 1 1 2 0 0 2 0 0 2 0 2 0 0 2 0 1 1 1 1 0 2 0 0 1 0 2 0 0 0 2 1 1 0 0 0 2 2 2 0 0 0 1 2 0 0 0 0 2 1 0 0 0 0 0 0 0 1 0 1 1 0 1 0 0 0 2 1 2 2 1 1 0 0 0 0 2 2 1 2 1 1 1 0 1 0 2 2 2 2 1 0 0 1 1 0 2 2 0 2 0 0 0 0 0 0 2 2 0 2 2 1 0 1 1 1 0 1 1 0 1 1 0 0 1 0 0 0 0 1 1 0 1 0 0 0 0 1 0 0 0 1 0 0 1 2 0 0 0 0 0 0 0 0 0 1 0 1 0 0 0 0 0 0 0 0 1 1 0 0 0 1 0 0 2 1 2 0 0 0 1 2 0 0 0 0 1 2 1 0 2 0 2 0 0 0 1 2 0 2 1 1 2 0 0 1 1 0 1 1 0 2 0 0 1 0 2 2 0 0 0 2 2 0 2 2 1 1 0 0 2 1 2 2 1 0 0 0 0 0 2 1 1 0 2 1 2 0 0 2 0 1 0 1 0 0 2 1 0 1 1 0 2 0 0 1 0 1 0 0 0 1 1 1 1 1 2 2 0 0 0 1 0 1 0 0 0 2 1 1 0 0 1 0 0 2 0 1 1 2 1 1 1 1 1 1 2 1 1 0 0 0 2 0 0 0 0 0 2 1 0 0 0 0 2 0 2 0 0 0 1 2 2 0 1 0 0 0 0 0 1 1 0 2 0 1 1 0 1 0 1 2 0 0 1 1 2 1 1 1 2 2 1 1 0 1 0 0 1 1 2 1 1 2 1 2 2 1 0 1 1 0 0 1 1 0 0 0 0 0 0 0 0 1 1 1 0 2 1 1 0 1 0 1 2 1 1 0 1 1 2 0 0 0 2 1 0 1 0 0 0 0 1 1 2 0 0 0 2 0 1 1 1 1 0 1 0 0 0 1 0 2 2 0 0 0 2 2 0 0 0 0 0 0 0 1 0 1 1 1 0 0 0 0 0 0 0 0 0 1 1 1 1 0 2 0 0 0 0 0 0 0 2 0 0 0 0 0 0 0 2 1 1 0 0 1 2 0 0 0 0 0 0 0 2 0 1 1 1 1 0 0 1 2 0 0 0 0 0 1 1 0 0 0 0 0 0 0 0 2 2 0 0 0 0 1 0 2 0 1 0 1 1 0 0 1 1 2 0 2 0 0 2 0 0 1 1 2 2 0 0 1 0 0 0 0 1 1 1 2 2 0 2 0 0 0 0 1 0 0 1 2 0 1 0 2 1 2 2 1 2 1 0 1 1 1 0 0 0 1 1 0 0 0 0 0 1 0 1 1 2 2 0 2 0 0 0 0 0 0 0 0 0 0 1 1 0 0 0 0 1 0 0 0 0 0 0 0 1 0 0 0 2 1 1 0 0 0 1 1 0 0 0 0 0 1 0 1 2 0 0 2 0 0 0 2 1 0 1 1 2 1 1 0 0 0 0 0 0 0 0 1 0 0 2 1 0 1 2 0 0 0 2 2 2 1 2 1 1 1 0 0 0 0 0 1 0 1 0 0 1 0 1 0 0 0 0 2 1 1 2 1 1 0 1 2 2 2 0 0 1 0 2 0 1 2 2 0 2 0 2 0 0 0 0 2 2 0 2 2 0 2 1 0 0 0 0 1 1 0 1 1 1 0 0 0 0 0 0 0 0 1 0 0 0 1 0 2 1 0 1 1 2 1 1 1 1 1 2 1 0 0 0 0 0 0 2 2 2 2 2 0 0 0 2 0 0 2 1 0 2 1 1 0 1 0 0 0 0 0 0 2 2 0 2 1 1 1 0 1 1 0 0 2 2 0 1 1 0 1 1 0 2 0 1 1 2 2 0 1 1 1 0 2 0 1 0 2 0 2 2 0 0 0 0 1 0 0 0 1 0 2 2 1 0 0 0 1 0 0 0 1 0 0 1 0 1 0 0 0 1 0 0 0 0 0 0 0 0 0 1 2 1 0 0
26 1 0 0 0 1 1 0 0 1 1 0 0 0 0 0 0 0 0 1 1 1 0 0 0 0 1 1 0 2 0 0 1 2 1 0 2 2 0 1 0 0 1 1 0 1 1 0 0 0 0 0 0 0 1 1 0 0 0 2 0 0 1 1 1 1 1 1 0 0 0 1 2 2 1 2 1 1 1 0 1 0 1 1 1 0 0 0 2 2 0 1 1 1 1 0 0 0 0 0 2 2 0 1 1 1 2 1 1 1 1 2 0 1 1 1 1 0 1 0 1 0 1 1 1 1 1 1 0 2 0 1 0 0 0 0 0 0 0 0 1 0 0 0 0 0 0 0 0 1 1 0 0 0 0 1 1 1 0 0 0 0 0 1 2 2 2 1 1 1 0 0 0 1 0 0 2 0 0 0 0 0 1 0 1 0 1 1 0 0 2 1 0 1 1 1 1 0 0 1 1 1 0 1 2 1 1 0 1 0 0 1 1 0 2 0 0 0 1 0 2 2 0 0 0 0 1 0 0 0 0 0 0 1 1 1 1 2 0 2 0 0 2 0 0 0 0 0 0 0 0 0 2 1 0 1 2 1 0 0 0 0 1 1 1 0 0 0 0 0 1 1 0 2 0 0 0 2 2 0 1 0 1 1 1 1 1 1 1 2 0 1 0 2 2 0 1 0 0 1 0 0 2 2 2 0 0 1 1 0 1 0 0 1 1 0 1 0 2 2 0 2 2 1 1 0 1 1 1 1 1 1 0 0 0 0 0 1 0 0 2 1 1 1 1 0 0 0 1 1 0 0 0 1 1 1 0 0 0 2 0 0 2 0 2 0 0 1 2 0 0 2 0 2 1 1 2 0 0 0 0 2 0 1 1 1 2 0 0 2 0 1 1 0 2 0 2 1 0 0 0 0 0 1 1 0 1 1 0 2 0 1 0 0 1 1 0 0 0 0 1 2 0 2 1 1 1 0 0 1 0 1 0 1 1 1 1 1 2 1 0 0 1 0 2 1 1 2 2 0 0 1 0 1 0 0 0 2 2 0 1 0 0 1 0 1 1 1 1 1 1 0 1 1 1 0 0 2 1 1 1 2 0 0 0 1 0 0 0 1 1 0 0 1 0 0 0 0 0 2 2 2 2 0 0 1 1 0 0 0 0 2 0 0 0 1 0 1 0 1 1 2 0 0 0 0 0 0 1 1 0 0 1 0 0 1 1 0 2 1 0 0 0 0 1 0 0 0 0 0 0 0 1 0 0 1 0 0 1 0 1 0 0 0 0 0 0 1 0 0 1 0 0 0 0 0 0 1 2 0 1 0 0 0 0 0 0 0 0 0 0 0 0 2 0 0 0 1 1 0 1 1 0 2 1 2 0 2 0 2 1 0 0 1 0 1 0 1 0 0 0 0 0 1 1 0 0 1 0 0 0 0 0 0 2 1 1 1 2 2 0 1 0 0 1 0 2 0 1 1 0 2 1 1 1 2 0 0 1 0 0 0 1 0 2 2 1 2 0 0 0 0 1 0 0 1 1 1 2 0 0 0 2 0 2 2 1 0 2 1 1 0 0 1 0 0 1 2 2 2 1 1 0 0 2 2 0 1 2 0 1 0 1 1 1 1 0 1 1 0 0 0 0 0 0 1 0 1 1 0 0 0 1 0 0 1 1 0 0 1 1 0 1 0 0 2 2 1 0 0 0 0 1 0 0 0 0 1 2 1 1 1 2 1 0 0 2 1 0 0 0 0 1 1 0 0 0 0 1 1 0 1 0 0 0 1 0 1 0 2 1 2 1 2 2 0 0 0 0 0 0 0 0 0 0 0 1 1 0 0 0 0 0 0 2 2 2 1 2 2 2 2 0 1 1 0 0 1 1 2 0 0 1 0 0 0 2 1 1 0 1 1 1 1 0 1 1 0 0 0 2 2 0 1 1 1 0 0 0 0 1 0 0 0 0 1 0 0 1 1 0 0 0 0 1 0 1 2 0 2 0 1 1 1 1 1 0 0 0 0 0 0 0 2 2 2 2 2 0 0 0 2 0 0 2 1 0 0 0 2 0 0 0 1 1 1 0 0 2 2 0 2 0 0 1 0 0 1 1 1 2 2 1 2 0 0 0 0 0 0 0 0 2 0 0 0 1 1 1 1 2 0 2 0 0 0 0 2 1 1 1 1 1 0 0 0 1 0 2 2 0 1 1 1 0 0 1 0 2 0 0 0 0 2 0 0 0 0 0 0 0 1 0 0 0 1 1 0 1 0 0 1
27 1 0 0 0 1 1 2 1 2 1 0 0 0 0 0 0 1 1 1 0 1 0 2 0 0 0 2 1 2 2 0 1 2 1 0 2 2 0 1 0 0 0 1 0 1 0 0 0 0 0 0 0 1 0 1 0 0 0 0 0 1 2 2 0 0 1 1 0 0 0 2 2 2 1 2 1 0 2 0 0 0 0 1 2 0 0 0 2 2 0 0 1 1 2 2 0 0 0 0 2 2 0 0 1 0 2 0 2 0 0 2 1 2 1 2 2 0 2 0 1 0 1 1 1 1 0 1 1 0 0 0 1 1 1 1 0 0 0 2 2 0 0 0 0 1 0 0 0 1 1 0 0 1 0 0 1 1 0 1 1 0 0 2 0 0 1 2 0 2 2 2 1 0 0 0 2 0 1 1 0 2 0 0 0 0 2 1 0 0 0 1 0 0 0 1 1 0 1 1 1 1 0 1 2 1 1 1 1 0 1 1 2 0 0 1 1 0 1 0 1 1 1 0 0 0 1 1 0 1 0 0 0 0 2 0 0 1 0 1 0 0 2 1 0 0 0 1 1 0 0 0 1 0 1 0 0 2 0 0 0 0 0 1 1 1 0 0 0 0 0 2 1 1 1 0 0 2 1 0 2 0 0 0 2 0 1 0 1 1 0 1 1 2 2 1 1 1 0 0 0 0 1 1 1 0 0 0 1 0 0 0 0 1 1 0 0 2 1 1 1 2 1 0 2 0 2 2 0 0 1 2 0 0 0 0 0 1 1 1 0 1 2 1 0 0 0 0 2 1 0 0 0 0 0 1 0 1 0 1 0 0 2 0 2 0 0 2 2 0 0 2 1 2 1 0 2 0 0 0 1 1 0 0 0 0 0 0 0 2 0 0 1 0 2 0 1 0 1 1 1 1 0 2 0 0 0 1 0 2 0 0 0 0 0 1 1 0 0 0 0 0 0 0 0 1 0 0 1 0 1 0 1 1 1 0 0 2 1 0 1 0 2 0 1 2 0 1 1 0 0 0 1 2 2 1 2 1 1 1 1 0 0 0 0 0 0 2 1 1 2 0 1 1 1 0 0 0 0 0 2 2 0 0 0 1 0 2 1 0 1 1 0 2 2 1 1 1 1 1 1 1 2 0 2 0 2 0 1 0 2 0 1 0 1 0 0 1 0 1 2 2 1 1 1 0 0 0 0 2 0 0 1 0 1 1 2 0 2 1 1 0 1 0 1 0 0 0 0 0 0 0 1 0 0 1 0 0 1 1 0 0 0 1 0 0 0 2 2 0 0 0 1 0 0 1 1 1 1 2 0 0 1 1 0 0 0 1 0 0 1 1 0 1 1 0 1 1 1 0 1 1 0 2 2 2 2 2 0 2 1 0 0 2 1 0 0 2 2 0 0 0 0 0 0 2 2 1 0 0 0 0 1 0 2 1 0 1 2 2 0 2 0 1 2 0 2 0 1 1 0 1 2 1 2 2 0 0 1 1 1 0 1 1 1 1 0 2 0 0 0 1 0 0 2 0 0 1 1 1 0 0 2 1 2 2 1 2 1 0 0 1 1 0 1 0 1 2 2 2 0 1 0 0 0 2 0 2 1 0 1 0 0 2 0 1 0 1 1 0 0 0 1 0 0 1 0 2 2 0 2 2 0 0 0 1 1 0 0 0 0 0 1 0 0 0 0 1 0 0 0 0 1 0 1 1 1 1 2 1 1 1 2 1 0 0 2 1 0 0 0 1 1 1 0 0 0 0 0 2 0 0 0 0 0 1 0 2 0 2 0 2 2 2 2 0 0 0 0 1 1 0 1 1 1 1 0 0 0 2 0 0 0 0 2 0 1 0 2 2 1 2 1 2 2 0 2 1 0 2 0 0 1 1 0 2 0 1 0 0 1 0 1 0 1 0 1 0 0 0 2 2 0 0 2 0 0 0 0 0 2 0 0 0 1 1 1 0 0 2 0 0 0 0 2 0 0 1 1 1 0 2 0 0 0 0 0 0 0 0 1 0 0 1 2 2 2 1 1 0 0 2 2 2 0 1 1 0 0 1 0 1 0 0 1 1 0 1 2 2 0 2 0 0 1 0 1 2 0 0 2 2 0 1 0 0 0 0 1 1 0 0 1 0 0 1 1 0 1 0 1 0 2 1 0 0 0 2 0 0 0 0 0 0 0 2 0 0 1 1 0 0 2 0 0 0 0 0 1 0 0 1 0 1 0 0 0 0 0 0 0 0 1 0 0 0 1 1 1 1 1 1
28 1 2 0 0 0 0 2 0 2 2 0 1 1 0 1 0 2 1 2 0 1 1 1 1 1 1 2 1 2 0 1 1 1 1 1 1 2 1 1 0 0 1 1 0 0 0 0 0 1 1 0 0 0 1 1 1 1 0 0 2 2 1 2 0 0 1 2 0 0 0 2 2 2 1 2 1 0 2 0 0 0 0 0 0 0 0 1 2 2 0 0 2 1 0 0 0 2 1 1 2 0 2 0 0 0 2 2 0 2 0 0 0 2 0 2 1 0 1 0 1 1 1 2 0 0 0 0 0 0 0 0 0 0 0 0 0 0 0 2 1 0 0 0 0 0 0 0 0 2 1 0 0 0 0 0 0 1 0 1 1 0 0 2 1 2 0 1 1 0 0 1 1 2 1 1 2 2 0 1 0 1 1 0 2 1 1 1 1 1 1 1 1 1 1 2 1 1 0 1 1 1 1 1 2 2 1 1 0 0 0 1 1 0 2 0 0 1 1 1 1 0 1 0 0 0 1 2 0 1 0 0 0 0 1 0 0 1 1 1 0 1 2 1 0 0 0 0 0 0 0 0 0 0 0 1 0 0 1 1 0 0 0 0 1 0 0 0 0 0 1 2 1 1 1 1 0 2 1 0 0 1 1 1 2 0 0 1 0 1 0 1 0 1 1 0 0 2 0 2 0 2 1 1 1 0 0 0 2 0 0 2 0 2 2 1 0 0 0 0 0 0 0 0 2 0 2 1 1 1 2 1 0 0 1 1 1 1 0 0 0 1 1 2 0 0 0 0 1 0 0 1 0 0 0 2 0 1 0 1 0 0 1 0 2 1 0 2 2 0 0 2 0 2 0 1 1 0 1 0 0 2 0 0 1 1 1 0 0 0 0 0 0 0 2 1 0 0 1 0 0 1 0 1 0 1 2 2 0 2 0 1 0 0 1 2 1 0 0 0 0 2 1 2 1 1 2 0 0 1 0 1 0 0 0 0 0 0 1 0 1 0 2 0 0 2 0 1 2 0 0 0 1 1 1 1 1 1 1 1 1 1 0 1 0 1 1 1 2 0 1 0 1 1 1 0 0 2 1 0 1 2 0 1 0 1 0 1 1 0 0 0 0 2 2 0 0 1 1 1 1 2 0 2 0 2 2 0 1 0 0 2 0 0 1 1 0 1 0 1 1 2 0 0 0 1 1 0 1 1 1 0 2 1 1 0 0 0 0 2 0 0 0 1 1 0 0 2 2 2 1 1 0 0 1 1 0 0 0 0 0 0 1 1 0 0 0 2 1 1 0 0 0 0 0 0 0 2 2 1 1 0 2 1 1 1 1 0 0 0 0 1 1 1 1 0 0 0 0 0 0 1 0 1 0 2 0 0 1 0 0 0 0 0 0 0 0 0 0 0 1 1 0 1 1 1 1 2 0 0 0 0 0 0 1 0 0 1 2 2 1 1 1 2 2 0 2 0 1 2 0 2 1 0 1 1 0 0 0 0 0 0 1 0 0 0 0 2 1 1 1 0 0 0 0 0 0 1 1 0 0 0 2 0 1 1 2 1 1 1 1 1 0 0 0 0 0 1 1 1 1 0 0 0 1 2 0 0 1 0 0 0 0 1 0 1 0 1 1 0 1 0 0 1 0 2 1 0 0 0 0 0 0 1 0 1 2 0 0 1 0 1 1 0 0 0 0 1 0 0 0 0 1 0 1 1 0 0 2 0 0 0 2 1 1 0 2 1 1 1 1 0 0 0 0 0 0 1 0 2 0 0 0 1 0 1 0 2 0 2 0 2 1 1 0 0 0 0 0 1 1 0 1 0 1 0 0 0 1 0 0 0 0 0 1 2 1 1 1 1 1 1 0 1 1 0 0 2 0 2 0 0 2 1 0 1 1 0 1 0 0 0 0 0 0 0 0 1 1 0 1 1 0 0 1 1 0 1 0 0 1 0 0 0 0 1 0 0 0 2 0 0 0 2 2 2 0 1 1 2 1 1 0 0 0 0 0 0 0 1 0 0 0 1 1 1 1 1 0 0 0 2 1 1 1 1 1 0 0 2 0 0 0 0 1 1 0 0 2 2 0 2 0 1 0 0 1 1 0 0 2 1 0 1 1 0 0 0 2 0 0 0 1 1 0 2 2 1 1 0 2 0 2 1 0 0 1 2 0 1 0 1 0 1 1 0 1 0 0 0 0 0 0 0 1 1 1 0 0 0 0 2 0 1 1 0 1 0 0 1 0 1 1 0 0 0 0 1 1 1 0 2
29 0 1 0 0 0 0 1 0 0 0 0 1 1 1 0 0 1 0 1 1 0 0 0 0 0 2 1 0 2 2 0 1 1 0 0 2 1 0 0 1 0 0 0 0 1 1 0 0 0 0 0 1 1 1 2 0 0 1 0 1 2 2 2 1 0 2 0 0 1 1 2 2 2 1 2 1 2 2 0 2 0 1 1 1 0 0 0 2 2 0 1 0 1 0 0 1 2 2 2 0 2 0 1 0 0 2 1 1 1 0 2 0 1 0 1 1 0 1 0 2 0 0 2 0 0 0 0 0 0 1 1 0 0 0 0 1 0 0 1 1 0 0 0 0 1 0 0 0 1 0 0 0 0 0 1 1 0 0 0 0 0 0 2 2 2 1 0 0 2 2 1 0 0 0 0 1 0 0 0 0 0 0 0 2 2 0 1 0 0 2 1 1 0 2 2 2 0 0 0 0 0 0 0 2 1 1 2 2 0 1 1 0 0 1 0 0 0 0 0 0 0 0 0 0 1 1 1 0 1 0 0 0 0 1 0 0 2 0 2 0 0 2 0 1 1 1 0 1 1 1 1 1 0 0 1 0 1 0 0 0 0 0 1 1 0 1 0 0 0 2 1 0 2 0 0 0 1 2 0 0 0 0 0 1 0 0 2 0 2 0 0 0 2 2 0 2 2 0 2 0 2 1 1 1 0 1 0 1 0 0 1 0 1 1 0 1 0 0 0 1 2 2 1 1 0 1 1 1 1 2 0 0 0 0 0 0 1 0 0 0 1 0 1 1 0 1 0 2 2 0 0 1 2 1 0 0 1 0 2 0 0 1 1 1 1 0 1 2 0 1 1 0 1 0 1 0 0 0 0 0 0 0 0 0 0 0 1 1 0 1 1 0 0 2 1 1 0 1 1 0 1 1 2 1 1 1 1 0 2 0 1 1 0 0 2 2 0 1 0 0 1 0 0 1 1 1 2 2 1 0 2 0 1 1 1 0 1 1 0 2 0 1 1 1 2 0 1 2 0 0 1 0 0 0 0 0 0 0 0 2 0 1 1 0 1 0 1 1 1 1 0 2 2 1 0 0 2 0 0 0 1 0 1 1 1 1 2 1 0 0 0 0 1 2 0 0 1 2 0 1 2 2 0 2 0 2 0 0 0 0 2 0 0 0 0 0 0 0 2 2 1 0 1 0 0 0 0 2 0 2 0 1 1 1 0 0 0 1 0 0 1 0 0 0 0 1 0 1 1 0 0 2 0 1 1 0 1 0 0 0 1 0 1 0 0 0 1 1 1 1 2 2 0 2 0 2 0 0 2 0 0 2 2 0 1 1 0 0 0 0 0 0 1 1 1 1 0 0 0 0 2 0 0 0 1 0 1 0 2 2 0 0 1 0 0 1 0 0 0 0 0 0 0 0 0 1 1 0 0 1 0 0 0 1 1 0 2 2 2 1 2 2 2 2 0 2 0 1 1 0 1 0 1 2 2 0 0 0 2 2 0 2 1 0 0 2 1 1 0 0 2 0 0 1 0 0 0 0 0 1 1 1 1 1 1 0 2 0 1 1 1 1 0 0 1 1 2 1 2 1 1 0 1 2 2 1 2 2 0 0 0 0 0 0 1 0 0 0 0 0 0 0 0 0 2 0 1 1 0 0 0 1 0 0 2 1 0 0 0 0 0 0 0 0 1 1 0 1 0 0 1 0 0 0 0 0 1 1 1 1 1 2 2 1 0 2 2 2 2 0 0 0 1 0 0 0 0 1 1 0 1 1 1 2 2 0 1 0 2 1 2 2 2 1 1 1 0 0 1 1 0 1 0 1 2 1 0 0 1 0 0 1 1 1 1 1 1 1 1 0 1 2 1 1 0 1 0 0 2 0 2 1 1 0 1 0 0 0 0 0 0 0 0 0 0 0 0 0 0 1 1 1 0 1 0 0 1 0 0 0 0 0 0 0 2 0 0 1 2 0 0 0 0 2 1 0 0 0 2 2 0 0 0 0 0 0 0 1 1 1 0 0 1 1 1 1 2 0 0 0 1 1 1 1 2 0 0 0 1 0 1 2 0 2 1 0 1 2 2 0 2 0 1 1 0 1 2 0 0 2 2 0 1 0 0 0 1 2 0 0 0 0 0 0 0 2 0 0 0 1 1 2 0 0 0 0 2 0 0 0 0 0 1 0 0 0 0 2 1 0 1 0 0 0 0 1 0 0 0 0 2 0 1 0 0 0 1 0 1 1 0 0 1 1 0 0 0 1 0 1 2
30 1 0 0 0 1 1 1 0 1 0 2 0 0 0 0 0 0 0 0 2 0 0 1 0 0 1 2 1 2 1 2 1 0 0 0 2 2 0 2 1 1 0 0 1 0 0 0 0 0 0 0 1 0 0 1 0 0 0 0 2 2 2 2 0 0 1 0 1 1 0 2 2 2 2 2 0 1 1 0 1 0 0 0 2 0 0 1 1 1 1 1 1 1 1 0 1 1 0 0 2 1 1 0 1 0 2 1 1 1 0 2 1 2 1 2 2 0 1 0 2 0 1 1 0 0 0 2 0 2 1 1 0 0 0 0 0 0 0 0 0 0 0 0 0 1 0 0 0 0 0 0 1 1 1 0 1 1 0 1 1 0 1 1 0 0 1 2 0 1 1 0 0 2 0 0 2 1 1 1 0 0 1 0 1 0 2 2 1 0 2 1 0 0 0 1 1 0 0 0 0 0 0 0 2 2 0 1 0 0 0 1 0 0 1 0 1 0 1 1 2 1 0 0 0 1 0 0 0 0 0 0 0 0 2 0 0 2 0 1 0 0 2 0 0 0 1 0 0 0 0 0 1 0 0 1 2 0 0 0 0 0 0 1 0 0 1 1 1 1 1 2 1 2 0 0 0 2 1 0 1 0 0 0 0 0 0 0 0 1 0 2 1 2 2 2 0 0 1 2 0 0 1 1 1 1 0 2 1 0 0 2 0 1 1 0 0 0 0 0 2 2 1 0 0 0 2 1 0 0 1 1 1 0 0 1 0 2 0 0 0 0 0 2 2 0 0 0 0 0 0 1 0 2 1 0 1 1 0 0 1 1 2 0 2 0 0 2 2 0 0 2 1 2 0 0 1 0 0 0 0 0 0 0 0 0 1 0 0 0 0 0 0 0 2 0 1 1 1 1 1 1 0 1 0 0 1 1 0 2 0 0 0 0 0 0 0 1 0 1 0 1 0 2 1 0 0 1 2 0 0 0 0 0 0 0 1 0 0 0 0 0 1 1 1 0 0 1 1 0 0 0 1 1 1 1 1 0 0 0 2 0 1 0 1 2 0 0 2 0 0 0 1 1 0 1 0 1 0 0 1 2 0 1 0 0 0 2 0 0 0 0 0 1 0 1 1 1 2 0 0 2 2 0 0 0 1 0 1 0 0 2 0 1 0 1 1 0 0 1 1 2 0 0 0 2 0 0 1 1 1 0 0 0 1 1 0 0 2 1 0 1 0 0 1 1 0 1 1 2 0 0 1 0 1 0 1 1 1 0 1 0 1 0 0 0 0 1 1 0 0 0 1 0 1 0 1 1 1 1 0 0 2 2 0 1 1 1 0 0 0 0 0 0 2 0 2 1 1 0 1 0 1 1 1 1 1 2 0 0 1 0 0 1 0 0 0 1 0 1 1 1 0 1 1 0 1 2 0 0 0 0 1 0 1 0 2 1 2 2 0 1 0 0 2 0 2 0 1 1 0 1 0 1 1 2 0 1 1 1 0 1 0 1 0 0 0 1 0 0 0 1 0 0 0 1 1 0 2 0 1 0 1 0 1 0 1 2 1 0 1 1 0 0 0 0 1 1 1 1 0 1 0 0 0 1 1 1 1 0 2 0 0 0 0 1 0 0 0 0 0 0 2 0 0 1 0 1 1 0 1 1 0 1 0 1 1 0 0 0 0 0 1 1 0 0 2 0 0 0 0 0 0 0 0 0 0 0 1 0 0 1 2 2 1 0 2 0 0 0 0 0 1 0 0 1 0 1 0 2 0 0 1 1 1 1 1 1 0 1 0 1 0 0 0 0 0 1 0 0 1 0 0 0 0 0 1 1 0 0 1 1 1 1 1 2 2 0 2 2 0 2 2 0 0 0 0 1 0 2 0 1 1 0 0 1 0 2 1 1 1 2 0 0 0 0 0 0 1 0 2 2 0 0 2 0 0 0 0 0 1 0 0 0 0 0 0 0 2 0 0 0 2 0 1 0 0 0 0 1 1 0 0 0 0 1 1 2 1 0 0 0 0 1 2 2 2 1 1 0 0 1 1 1 1 1 1 1 0 2 0 0 0 0 1 2 0 0 1 1 0 1 0 0 2 0 0 2 0 0 2 2 0 1 1 0 0 0 0 1 0 0 2 2 0 1 2 2 0 0 2 0 1 0 1 0 1 1 0 1 1 1 0 0 0 0 0 0 1 0 0 0 0 0 0 0 1 0 2 0 0 0 0 0 0 0 0 1 0 1 0 1 0 0 0 0 0 0 0 0 0 0
31 1 2 1 1 0 0 1 0 1 1 1 0 1 0 1 0 1 1 0 2 0 0 0 0 0 1 1 1 1 1 1 0 0 1 0 2 2 0 0 2 0 0 0 0 0 0 0 0 0 0 0 1 1 1 2 0 0 0 1 0 1 1 2 0 0 1 0 0 0 0 2 2 2 1 2 1 1 1 1 0 0 1 1 1 0 0 0 1 1 0 0 1 0 0 0 0 0 0 0 0 2 1 0 1 1 2 2 0 2 1 2 0 1 1 1 1 0 2 0 0 1 1 1 0 0 0 1 1 0 0 0 0 0 0 0 0 0 0 1 2 0 0 0 0 0 0 0 0 0 0 0 0 0 0 1 1 0 0 1 1 1 0 2 1 2 0 1 1 1 0 1 0 2 0 0 2 0 0 0 0 0 1 0 1 0 1 0 0 0 1 0 0 0 0 1 0 0 1 1 1 1 0 2 2 1 2 1 2 0 0 0 1 0 2 0 0 0 0 0 1 1 0 0 0 0 0 1 0 1 1 1 1 1 1 1 1 0 0 0 0 1 1 0 1 1 1 0 0 0 0 0 1 0 0 0 0 0 0 0 0 0 0 0 1 1 0 0 2 0 0 1 0 1 0 2 0 2 1 0 0 0 1 1 2 2 1 0 0 1 0 2 1 2 2 1 0 0 0 2 1 0 1 1 1 0 0 0 1 0 0 1 0 2 2 0 0 1 0 0 0 1 1 0 2 0 2 1 1 1 1 1 2 0 0 0 0 0 0 0 0 0 0 1 2 0 0 1 2 1 1 0 0 1 1 1 2 2 0 0 1 1 2 0 2 1 0 1 1 0 0 2 1 1 0 1 1 0 1 0 0 2 0 0 1 0 1 0 0 0 0 0 0 0 1 2 1 1 2 2 1 2 1 2 0 1 1 1 0 1 0 0 0 0 1 1 0 1 1 1 0 0 1 1 1 2 1 0 1 1 0 0 0 1 1 1 1 0 0 0 1 0 1 1 1 0 0 0 0 0 0 0 0 1 0 0 0 1 1 1 1 1 1 0 0 0 0 2 1 1 1 0 2 1 1 0 1 2 0 0 1 0 0 1 1 1 1 1 0 1 0 0 0 0 1 0 0 1 2 0 1 2 2 0 0 1 1 0 0 1 0 1 0 0 1 1 0 0 0 1 2 2 0 0 0 1 1 0 1 1 1 0 0 0 1 1 1 0 1 1 1 0 0 0 2 0 0 1 1 1 0 0 1 0 1 0 1 1 1 1 0 0 0 0 0 0 0 2 0 0 0 0 0 0 0 1 1 2 2 2 0 0 1 1 0 0 0 1 0 0 0 0 1 0 1 0 0 2 2 0 1 0 0 1 1 2 1 1 0 1 0 0 0 1 1 1 1 2 2 0 0 0 0 1 1 0 0 0 0 0 2 0 0 0 1 1 0 2 2 2 1 1 0 0 2 0 1 0 0 1 0 1 1 1 1 1 0 0 2 0 0 0 2 1 1 1 2 1 0 0 0 1 0 0 2 0 0 1 1 0 1 1 2 1 2 0 1 1 2 1 2 1 1 0 1 0 2 2 1 0 0 1 0 0 2 2 0 2 1 0 0 0 0 0 0 1 0 1 1 0 0 1 0 1 1 1 2 0 0 0 0 0 0 0 0 0 2 0 0 2 0 0 0 0 0 1 1 1 1 1 1 1 1 0 1 1 0 0 2 1 0 1 2 2 2 0 2 1 1 1 1 0 2 2 2 1 0 1 0 1 0 2 1 1 1 1 1 2 0 2 0 2 2 2 1 0 0 0 0 1 1 0 0 0 0 0 1 0 1 1 0 0 0 0 2 0 1 1 2 2 2 2 1 2 2 0 0 2 0 2 0 0 1 1 0 2 0 1 0 1 0 1 0 0 0 0 0 0 0 0 2 2 0 0 0 0 1 0 0 0 1 0 0 0 0 0 1 0 2 0 1 0 0 0 0 0 1 0 1 2 2 0 0 0 1 2 1 0 0 1 0 1 0 1 2 1 1 1 0 0 0 2 2 2 1 1 0 1 1 1 0 2 0 0 1 1 0 1 1 1 0 2 0 1 1 0 2 1 0 0 2 2 0 2 0 0 0 2 2 0 0 0 0 0 0 0 2 1 0 1 1 0 2 0 2 0 1 2 0 0 0 0 1 1 0 0 0 0 0 0 0 0 0 0 0 0 0 0 2 0 0 0 0 0 0 1 1 1 1 0 0 2 0 0 0 0 0 0 1 0 2 1
32 0 2 0 0 0 0 2 0 1 0 1 0 0 0 0 1 1 1 1 0 1 0 1 1 1 2 2 0 2 1 1 0 2 0 0 1 1 0 1 1 0 0 2 0 0 0 0 1 0 0 0 0 0 0 1 0 0 0 0 1 2 2 2 1 1 1 0 0 0 0 1 2 2 0 2 2 0 1 0 0 0 0 0 1 0 0 1 2 2 1 1 1 2 0 0 1 1 1 2 2 2 0 1 1 0 2 2 0 2 1 1 0 1 0 2 1 0 2 0 0 1 1 1 1 1 1 2 1 1 0 0 0 0 0 0 0 0 0 0 0 0 0 1 0 0 0 0 0 1 0 0 1 1 0 1 1 1 0 0 0 0 0 0 0 1 0 1 1 1 0 0 0 2 2 2 2 1 0 0 0 0 0 1 1 1 2 0 0 0 1 0 0 1 2 1 2 0 0 0 0 0 0 2 2 0 2 1 1 1 0 0 1 0 2 0 0 0 2 1 2 1 0 0 0 0 0 0 0 0 0 0 0 1 0 1 1 0 0 0 0 1 2 0 0 0 0 0 0 0 0 0 0 0 0 1 0 1 0 1 1 1 0 1 1 0 0 0 1 0 1 1 0 2 0 0 1 2 1 0 0 1 1 1 2 2 0 2 0 2 0 0 0 1 2 0 1 0 1 1 0 0 0 0 0 0 1 0 0 0 0 0 0 1 0 0 0 0 1 1 0 2 1 1 1 0 0 1 1 1 2 1 1 0 0 1 0 2 0 0 0 0 1 1 1 0 0 1 2 1 2 0 2 2 1 0 1 1 0 1 0 0 2 0 2 1 1 1 1 0 0 2 0 2 1 0 0 0 1 0 0 2 0 0 2 1 2 0 0 0 0 0 1 0 2 0 2 1 1 1 1 1 0 1 1 0 1 2 1 1 0 1 0 0 0 1 1 0 0 0 0 1 0 0 0 0 0 0 1 0 1 0 0 1 1 0 0 0 0 0 0 0 1 1 1 1 1 1 1 0 0 0 1 1 1 1 1 1 0 1 1 0 1 0 0 1 0 0 2 0 0 1 2 2 1 0 1 1 0 1 1 0 0 0 1 1 1 1 1 0 0 0 1 2 2 0 0 0 2 0 0 2 1 1 0 1 1 0 0 2 0 0 0 1 0 1 0 0 0 0 0 2 1 0 0 1 0 0 1 1 1 0 0 0 1 0 1 1 2 2 0 0 0 0 2 1 1 1 1 2 0 0 1 0 0 1 0 1 0 1 0 0 1 0 1 1 1 2 2 0 0 0 1 0 0 1 1 2 2 2 0 0 2 1 1 1 1 1 1 1 0 1 1 0 1 0 1 0 0 0 0 1 0 0 2 2 1 2 0 2 1 0 0 0 0 0 0 0 0 0 0 0 0 0 0 0 0 1 0 0 2 0 0 0 1 1 1 2 2 2 2 2 0 1 2 0 2 0 0 1 2 1 1 0 1 1 0 0 1 1 1 0 0 1 1 1 1 2 1 0 0 1 0 0 0 0 1 1 2 0 0 0 2 2 2 1 1 1 1 1 0 1 0 0 0 0 1 1 0 0 0 0 0 0 1 1 1 2 2 0 1 0 0 1 1 1 0 0 0 0 0 0 2 0 0 1 1 0 0 0 0 0 1 1 0 2 2 0 0 2 1 0 0 0 0 0 0 1 0 1 1 1 1 0 0 0 0 1 2 1 1 1 2 1 0 0 2 0 0 0 0 0 1 1 1 1 0 0 1 2 0 0 1 0 0 2 0 2 0 2 0 2 1 1 1 0 0 1 0 0 1 0 1 0 1 0 1 0 2 0 0 0 0 0 2 1 2 1 1 1 1 1 2 2 1 0 0 1 0 2 1 0 2 1 0 2 0 1 0 1 0 1 1 1 0 1 1 0 1 0 1 1 0 0 1 0 1 0 1 1 1 0 0 0 1 1 0 0 1 0 0 0 0 0 0 0 0 0 1 1 1 0 0 0 0 0 0 2 0 0 0 0 0 1 2 2 2 1 0 0 0 2 1 1 1 2 0 1 0 1 1 1 0 0 1 1 0 1 2 1 0 2 0 2 1 0 0 2 0 0 2 0 0 1 0 0 0 0 0 0 0 0 1 2 0 0 0 1 0 0 2 0 2 0 0 0 0 1 0 0 0 0 0 0 1 0 2 0 1 1 0 0 0 0 0 0 1 0 2 1 1 0 0 1 0 0 0 0 0 0 0 0 0 1 0 0 0 0 0 0 0 0
33 0 1 0 0 0 0 2 0 2 1 0 1 1 0 1 0 2 1 0 2 0 0 0 0 0 1 1 0 2 1 0 2 2 0 1 2 1 0 0 0 0 0 0 0 0 0 0 0 0 0 0 1 0 0 1 0 0 1 1 0 1 1 1 1 1 2 1 0 0 0 0 1 1 1 1 0 0 2 0 0 0 0 0 2 0 0 0 0 2 0 0 1 2 0 0 1 1 0 1 1 1 1 1 0 0 2 1 1 1 1 1 0 0 0 0 0 0 0 0 2 0 2 0 2 2 2 1 0 1 2 2 0 0 0 0 0 0 0 0 2 0 0 0 0 1 1 0 0 2 1 0 0 0 0 0 0 1 0 2 1 1 0 2 1 2 0 0 0 1 0 0 2 1 1 2 0 0 1 1 0 1 1 1 2 1 2 1 1 0 2 0 0 0 2 2 0 0 1 0 0 0 1 1 2 0 2 0 1 0 2 2 1 0 1 0 0 1 2 1 2 0 1 1 0 0 2 2 0 2 0 1 0 1 2 0 0 2 0 2 0 0 2 0 0 0 0 0 1 1 1 1 1 0 0 0 2 0 0 0 0 0 0 0 1 0 1 0 1 0 0 2 0 1 1 0 0 2 2 0 1 1 0 0 1 1 0 1 0 2 0 1 0 2 2 0 2 1 0 1 0 0 1 1 1 1 0 0 1 0 0 2 0 2 2 1 0 1 1 1 0 2 0 0 0 0 0 1 1 1 2 0 1 0 0 0 0 1 0 0 0 0 1 1 0 0 0 0 2 1 0 0 1 2 0 0 1 1 0 2 0 0 2 0 2 0 0 0 2 2 2 0 0 2 1 0 2 2 0 0 0 1 0 0 1 1 1 0 0 0 1 1 1 0 1 1 1 1 0 0 0 0 1 2 1 1 0 0 0 1 0 0 1 1 1 2 1 0 0 0 0 2 0 1 1 1 0 0 1 0 1 0 0 1 1 1 0 0 1 0 2 0 2 0 1 0 0 2 2 0 0 0 2 2 2 2 2 2 1 1 0 0 1 0 0 1 0 1 1 1 1 0 2 2 2 0 2 2 0 0 1 0 0 1 1 1 1 1 1 0 0 0 1 2 0 0 0 1 1 0 1 2 2 0 0 0 1 0 1 0 0 2 1 0 0 0 0 0 0 1 1 2 2 0 1 0 0 0 1 1 1 0 0 0 0 0 1 0 1 1 0 1 0 0 2 1 1 0 1 0 0 0 0 0 1 1 0 2 1 0 1 0 1 1 1 1 0 1 1 1 0 1 0 0 0 0 0 1 1 2 0 0 2 1 1 1 1 2 1 1 0 0 0 0 0 0 0 0 0 0 0 2 1 0 1 1 1 0 0 1 1 0 0 2 1 0 0 1 1 0 0 0 0 0 0 1 1 1 0 0 2 0 1 0 1 0 0 0 2 2 0 0 0 1 1 0 2 1 0 1 0 1 1 0 1 1 0 1 2 0 0 0 0 0 1 0 0 2 1 1 1 0 0 0 0 1 1 1 2 0 0 0 2 1 2 0 2 1 1 2 2 0 1 1 0 0 2 1 1 1 0 1 0 0 0 1 1 2 2 0 1 0 0 0 0 1 0 1 0 0 0 0 2 0 0 1 0 0 0 0 0 0 0 0 0 1 0 0 1 2 0 0 0 0 0 0 2 0 1 0 0 1 1 0 0 0 1 0 2 0 0 0 2 1 1 1 1 0 0 0 0 0 1 1 1 1 1 0 0 0 1 2 1 0 0 1 2 1 0 2 1 2 1 2 2 0 0 1 0 1 2 0 0 0 0 0 1 0 0 1 1 1 1 1 1 1 1 0 2 2 2 1 1 2 2 0 2 0 0 2 1 1 2 0 0 1 1 0 0 0 0 0 2 1 0 1 2 0 0 0 1 1 0 0 1 0 1 0 0 0 1 0 1 1 0 1 0 0 2 0 0 0 0 0 0 0 0 0 1 2 2 0 1 1 1 1 0 1 0 0 1 0 1 1 2 1 2 2 1 0 0 0 2 2 1 1 1 1 0 1 1 1 0 0 0 0 0 1 2 1 0 2 0 1 1 0 1 1 0 0 2 2 0 2 0 0 0 1 1 1 0 0 2 0 0 0 0 0 1 0 2 0 2 1 0 0 0 0 0 1 1 1 0 0 1 1 1 0 1 0 0 0 1 1 0 2 2 0 1 0 0 1 0 2 0 0 1 1 0 1 0 0 0 0 0 0 0 0 1 0 0 0
34 0 1 0 0 0 0 0 0 0 0 2 0 0 0 0 0 0 0 0 0 0 0 0 0 0 1 2 0 2 2 0 1 1 1 0 1 2 0 1 1 0 0 0 0 0 1 0 0 1 1 0 1 1 0 0 2 0 0 1 1 1 0 0 0 0 2 0 0 0 0 1 2 2 2 2 0 0 2 0 0 0 0 0 2 0 0 0 2 2 0 0 1 1 0 0 0 1 1 1 0 2 0 0 2 2 2 2 0 2 0 0 0 1 0 1 1 0 0 0 0 2 1 1 1 1 1 1 0 1 1 1 0 0 0 0 0 0 0 0 0 0 0 0 0 2 0 1 1 2 1 1 1 0 0 0 0 1 0 2 2 2 0 2 0 1 0 0 1 1 0 0 0 2 1 1 2 0 0 0 0 1 1 0 1 0 2 2 2 1 1 1 0 0 1 1 1 0 0 0 0 0 0 2 2 1 2 0 0 0 0 1 0 1 2 1 1 0 1 1 2 1 0 0 0 0 2 2 0 2 1 1 0 0 1 0 0 2 0 1 0 0 1 1 0 0 0 0 0 0 0 0 2 0 0 0 1 0 0 0 0 0 0 1 1 0 1 0 1 0 0 2 1 1 0 0 0 1 1 0 0 1 0 0 0 0 0 0 0 1 0 1 1 2 2 2 0 1 0 0 0 0 0 0 0 0 0 1 2 0 0 0 0 2 1 0 0 1 0 0 0 1 2 1 1 0 1 2 0 1 0 2 0 0 0 0 0 2 0 1 2 2 0 1 1 0 0 1 2 1 1 0 0 2 1 0 1 2 1 1 0 0 2 0 2 0 2 2 2 0 0 2 1 1 0 0 0 1 0 1 1 0 0 0 1 1 1 1 1 1 2 2 1 0 1 1 1 1 1 0 0 1 0 1 0 0 1 1 0 1 0 0 0 0 0 1 1 0 0 0 0 0 1 1 0 0 1 0 1 1 0 1 0 0 0 2 0 1 1 0 2 0 2 0 2 2 0 2 2 0 0 1 1 2 2 1 2 0 0 0 2 0 1 1 0 0 0 1 1 1 1 0 2 2 2 0 0 1 0 0 1 1 0 0 0 2 0 1 0 0 0 0 1 1 0 0 0 1 1 1 1 2 1 1 0 1 1 1 1 0 0 1 0 0 0 1 0 0 0 2 2 1 0 0 1 1 1 1 1 1 1 1 1 1 0 1 0 0 0 0 0 2 0 1 2 0 0 1 2 1 0 0 0 1 1 0 0 2 0 0 0 1 1 1 1 1 0 2 1 1 1 1 1 0 0 1 1 2 2 0 1 0 2 1 1 1 1 0 0 0 0 0 1 2 0 1 0 0 0 0 0 2 0 2 2 2 1 2 0 1 0 0 0 1 1 1 0 0 0 0 0 0 1 1 0 2 2 2 0 0 1 0 0 0 2 1 0 0 2 2 0 0 1 1 2 0 2 1 0 1 2 1 1 1 1 1 0 1 2 0 0 0 1 0 2 2 0 1 0 1 1 1 0 0 0 0 0 0 1 0 0 0 2 2 2 1 1 0 2 2 1 0 2 0 2 1 2 2 1 2 1 1 0 0 0 1 0 2 2 0 0 0 1 0 1 1 0 1 1 0 0 0 0 0 0 2 0 0 0 0 0 0 0 0 0 1 2 0 0 1 0 1 0 0 0 0 0 0 1 0 0 1 0 0 0 1 1 0 2 0 0 0 2 1 0 1 2 2 0 0 0 0 1 1 0 0 0 0 0 2 0 1 0 1 1 2 0 2 0 2 0 2 2 2 0 1 0 0 0 1 1 0 1 0 1 0 1 0 1 1 0 0 0 0 1 1 0 0 2 2 2 2 2 0 0 0 0 0 0 2 0 2 2 1 0 1 0 1 1 1 1 1 1 0 0 0 1 0 1 1 1 1 0 0 0 0 1 0 0 0 0 0 0 0 0 1 0 0 1 1 1 0 1 0 0 0 0 1 1 2 1 1 0 0 0 0 0 0 1 0 1 0 0 2 2 2 2 2 0 0 0 2 2 2 1 1 1 0 0 2 0 0 1 0 2 2 0 0 1 1 0 1 1 1 2 0 0 2 1 1 2 0 0 0 0 0 0 2 2 0 0 1 1 0 0 0 1 0 0 1 2 0 1 0 2 1 2 1 0 1 1 1 0 0 1 1 1 0 0 0 0 0 0 0 0 0 0 1 2 0 1 1 0 2 0 0 0 0 0 0 0 0 0 1 0 0 1 0 1 0 1 1
35 1 1 0 1 0 0 2 0 2 2 0 0 0 0 0 0 1 1 1 1 1 1 0 0 0 1 2 0 2 1 1 2 1 0 0 1 1 1 0 0 0 1 1 0 1 0 0 0 0 0 0 0 1 0 1 1 0 2 1 0 0 0 0 0 0 2 0 0 0 0 1 2 2 1 2 1 2 2 1 0 0 0 1 2 0 0 0 2 2 0 0 2 0 0 0 0 1 1 1 1 2 0 2 0 0 2 2 0 2 2 2 1 2 1 2 2 0 0 0 2 0 1 1 1 1 1 2 1 1 1 1 1 1 0 0 1 0 1 0 2 0 0 0 0 2 1 0 0 0 0 0 0 1 0 0 1 1 0 1 0 0 0 2 0 1 1 1 0 1 1 1 1 2 1 2 1 0 0 0 0 1 1 0 1 0 1 2 1 0 2 1 0 1 1 2 1 0 0 0 0 0 1 0 2 2 1 1 1 0 0 1 1 0 1 0 0 1 2 1 1 0 1 0 0 0 2 0 0 1 1 1 0 0 1 0 0 2 0 2 0 0 2 0 0 0 0 0 0 0 0 0 1 1 0 0 2 0 0 0 0 0 0 0 0 0 0 0 2 1 0 0 1 2 0 0 0 1 1 0 0 1 0 0 0 0 0 1 1 2 0 1 0 2 2 0 2 0 0 2 1 0 1 1 1 0 1 1 1 0 1 1 0 2 2 0 1 1 2 2 0 2 2 0 1 0 1 1 0 0 0 2 0 0 0 0 0 1 0 0 0 0 2 2 0 0 0 1 1 1 1 0 0 0 0 2 0 0 0 1 0 0 1 0 1 1 0 1 1 0 0 2 0 2 0 0 2 1 0 1 0 0 0 0 1 1 1 0 0 0 0 0 2 0 1 1 2 0 1 1 1 1 0 0 0 0 2 1 0 2 0 0 0 0 2 2 0 1 1 1 0 0 1 2 2 2 2 1 2 1 0 1 0 0 0 1 0 0 1 0 0 0 2 0 0 2 0 1 1 0 0 1 0 1 0 0 0 1 1 1 1 0 0 0 0 2 0 1 2 0 1 1 2 2 2 0 0 1 0 0 1 2 0 0 0 0 0 2 2 0 0 0 2 0 2 1 1 0 1 0 1 2 1 1 0 1 1 0 1 1 1 1 1 0 0 0 0 0 0 0 0 2 0 0 0 1 0 2 0 2 0 1 0 0 0 1 1 0 1 0 0 2 1 0 1 0 0 1 1 1 0 0 1 0 1 0 0 1 0 1 0 0 0 0 1 1 1 2 1 1 1 1 2 0 1 1 2 2 2 2 0 0 0 0 0 0 0 0 0 0 0 0 0 2 0 0 0 0 0 0 0 2 0 2 2 2 2 1 0 0 0 0 0 1 0 0 0 0 0 0 0 0 0 0 0 2 2 1 0 0 0 0 0 0 1 1 0 0 2 1 1 2 1 2 2 0 1 0 1 1 2 2 1 1 1 2 0 1 1 0 0 0 0 1 1 1 0 1 0 0 0 1 1 0 0 0 0 1 0 1 0 2 2 0 2 0 2 0 1 1 1 1 0 0 1 0 2 1 1 1 0 2 0 1 0 2 1 1 1 0 2 0 0 0 0 0 0 0 1 0 0 0 1 0 2 2 0 0 0 0 0 0 0 0 0 1 1 0 0 1 0 0 1 0 0 0 2 1 0 0 0 0 0 0 0 0 0 2 2 2 2 1 1 0 0 1 1 1 0 0 0 1 0 1 0 0 0 0 1 1 0 1 0 0 0 2 0 0 0 2 2 2 2 2 1 0 0 1 0 0 1 0 2 0 2 0 2 0 0 1 0 0 0 0 2 2 2 1 2 2 2 2 1 2 2 0 0 1 0 2 0 1 1 0 0 1 0 0 1 0 1 0 0 0 0 0 0 0 0 0 2 2 0 0 1 1 0 0 0 0 1 0 1 0 0 0 2 0 1 1 0 0 0 0 1 0 0 1 0 2 2 0 0 0 0 0 0 0 0 0 0 0 1 1 2 2 2 2 0 1 0 1 1 1 1 2 0 1 0 2 0 0 1 0 1 0 0 2 2 0 1 1 0 2 2 0 0 2 0 0 2 2 0 0 1 0 0 1 2 1 0 1 1 0 0 0 0 1 1 0 1 0 2 1 0 0 1 2 0 0 0 0 0 2 0 0 0 1 2 1 0 0 0 0 0 0 0 0 1 0 0 1 0 0 0 0 0 1 0 0 0 0 0 0 0 0 1 0 0 0 1 2
36 1 1 1 1 0 0 0 0 0 0 2 1 2 0 1 0 0 0 1 1 1 0 0 0 0 1 2 0 2 2 0 1 1 0 0 2 2 0 2 1 1 0 0 0 0 1 0 0 0 0 0 0 1 0 1 0 0 0 0 1 2 1 2 0 0 0 1 0 0 0 2 1 1 1 1 0 0 1 0 0 0 0 0 1 0 0 0 2 2 0 0 2 2 0 0 1 1 1 1 1 1 0 2 0 0 2 1 1 1 1 2 0 2 0 2 2 0 1 0 2 0 1 1 1 1 1 1 1 0 0 0 0 0 0 0 0 0 0 2 2 0 0 0 0 1 0 0 0 0 0 0 0 0 0 2 1 1 0 2 0 0 0 2 1 2 1 1 1 0 0 1 0 1 0 0 2 0 1 1 0 1 1 1 2 1 2 1 0 0 1 1 0 1 1 2 1 0 0 0 0 0 0 2 2 2 2 1 1 0 0 1 1 0 2 1 1 1 1 1 1 0 0 0 0 0 0 1 0 1 0 0 0 1 1 0 0 1 0 1 0 0 1 1 0 0 0 0 1 1 1 1 2 1 0 1 2 0 0 0 0 0 0 0 0 0 0 0 1 1 0 2 0 2 1 1 0 2 2 0 0 0 1 1 1 1 1 0 2 2 0 2 1 2 2 1 1 2 0 2 0 1 0 0 0 0 1 0 1 0 0 1 0 2 2 0 0 0 0 0 1 2 1 1 2 0 0 1 1 1 1 0 0 0 0 0 0 0 0 1 1 1 1 2 1 0 1 0 2 0 1 0 0 2 2 0 1 0 0 2 0 0 1 0 1 0 1 2 2 0 0 2 0 2 0 0 2 0 0 0 2 2 0 0 2 2 1 0 0 1 0 0 2 0 2 0 2 0 1 1 1 1 1 1 0 0 1 1 0 2 0 1 0 0 1 2 1 0 1 0 0 1 0 2 1 0 0 0 1 1 0 0 0 0 0 1 0 2 1 0 1 0 1 1 1 1 1 0 2 0 0 0 1 2 2 1 2 2 1 0 1 0 0 1 0 1 0 2 2 0 1 1 1 1 1 1 0 0 0 0 1 2 0 0 1 1 1 0 0 0 0 0 0 0 2 0 0 1 1 0 1 2 2 0 0 1 1 0 0 1 0 2 0 0 0 0 0 2 0 2 2 2 0 0 0 1 0 2 0 2 0 2 0 0 0 1 1 0 0 1 1 0 0 0 1 0 0 2 2 2 1 1 0 0 2 0 2 1 0 0 0 0 1 0 1 1 1 2 2 0 0 0 1 0 0 1 1 0 0 2 0 0 2 1 1 0 0 1 0 0 0 0 0 0 0 0 0 1 1 0 0 1 0 1 1 1 1 0 0 0 1 0 0 0 0 0 1 1 0 0 0 0 0 1 1 1 1 1 0 0 1 0 0 0 1 0 1 0 2 2 1 1 0 0 2 0 1 0 0 1 1 0 1 0 1 1 0 0 0 1 1 0 0 0 2 1 1 2 0 1 1 0 0 0 2 0 0 0 0 0 1 1 1 0 1 0 1 2 1 0 1 1 2 0 2 1 2 2 0 1 1 0 0 0 1 2 0 1 2 1 1 1 0 1 0 0 0 1 0 0 0 1 1 0 0 1 0 0 0 1 0 0 0 0 0 0 2 0 0 1 0 1 1 0 0 1 1 1 1 1 1 1 0 0 0 0 0 1 2 0 0 0 2 1 0 0 2 2 1 1 0 0 0 0 0 0 0 0 2 0 0 2 0 1 2 2 0 1 0 2 1 2 1 1 1 0 0 1 0 0 1 0 0 1 0 0 2 0 0 1 0 0 0 0 2 2 2 0 2 2 2 1 1 2 2 0 0 1 0 1 1 0 2 2 0 2 0 1 1 0 0 0 1 1 0 1 1 0 1 1 0 0 0 0 2 0 0 0 1 1 1 0 0 0 0 0 0 1 1 2 0 0 0 0 1 1 0 1 1 2 2 0 0 1 1 1 1 0 0 0 0 0 0 0 2 2 2 1 0 1 0 1 0 0 2 2 0 0 0 2 0 1 1 0 1 1 0 0 2 2 0 2 1 1 2 0 0 2 0 0 2 2 0 1 0 0 0 1 2 0 0 0 1 0 0 0 1 1 0 0 2 0 1 0 1 0 1 1 0 0 0 0 0 1 1 0 1 0 1 0 0 0 0 0 0 0 0 0 2 0 0 0 0 1 1 2 2 1 0 1 1 0 0 0 0 1 0 0 0 0 0 0
37 0 1 0 1 0 0 1 0 0 0 1 1 1 0 1 0 1 1 1 1 1 0 0 0 0 1 1 0 2 2 0 1 2 0 0 1 2 0 0 2 0 1 1 0 1 1 0 0 0 0 0 0 1 0 2 0 1 0 1 0 1 2 2 0 0 1 1 0 0 0 2 2 2 2 2 0 0 1 0 0 0 0 0 2 0 0 1 1 1 0 0 1 1 1 1 1 0 0 1 1 2 0 2 0 0 2 2 1 2 1 1 0 2 1 2 2 0 2 0 2 0 2 0 0 0 0 1 1 0 0 0 1 1 1 1 1 0 0 2 2 0 0 0 0 0 0 0 0 0 0 0 1 1 1 0 0 2 0 2 2 1 1 2 1 2 1 2 0 2 1 1 1 2 0 1 1 0 1 2 0 2 1 0 1 0 1 2 1 0 2 0 0 0 1 2 0 0 1 0 0 0 0 1 2 0 2 0 0 0 2 2 1 0 0 0 1 2 2 0 2 2 1 0 1 0 2 1 0 1 0 0 0 0 2 0 0 2 0 1 0 0 1 0 0 0 0 0 0 0 0 0 1 1 0 0 2 0 0 1 0 0 0 1 1 0 0 1 2 0 0 2 0 1 0 0 0 2 2 0 0 0 1 1 1 1 1 1 0 1 0 0 1 2 2 1 0 0 1 2 0 0 0 0 0 1 0 1 1 0 0 1 0 2 2 0 0 1 1 1 1 2 0 0 0 0 2 1 0 1 1 1 1 1 0 0 0 2 0 1 1 0 1 1 1 0 0 0 2 2 0 0 0 2 0 0 1 2 0 1 0 0 1 0 1 0 1 1 2 1 1 1 0 2 0 0 1 1 0 0 1 1 0 1 2 1 1 0 0 0 0 0 1 0 2 0 1 1 1 0 0 1 1 2 1 0 0 0 0 2 0 0 1 0 1 2 1 0 1 0 1 0 0 1 1 0 0 0 0 0 0 0 0 0 0 1 1 0 1 0 1 0 1 0 1 1 0 2 2 0 0 0 0 1 1 0 1 2 2 2 1 0 1 0 0 1 0 1 2 1 2 0 2 2 0 0 0 1 0 1 2 2 0 0 0 2 0 0 0 0 1 1 0 2 2 0 0 0 1 1 2 2 1 1 0 1 1 1 0 2 0 1 0 0 1 1 0 0 0 1 1 2 0 0 0 1 1 0 0 2 0 0 2 1 0 1 2 1 2 1 1 1 0 0 1 0 0 2 2 2 2 2 1 0 0 2 0 1 0 0 0 1 1 0 0 0 1 1 1 0 0 0 0 0 0 0 0 2 2 1 1 0 1 1 0 0 0 0 0 0 1 1 1 0 0 0 0 0 0 0 0 2 0 1 1 2 1 1 0 1 1 0 0 2 1 2 0 2 0 1 1 1 0 0 0 1 1 1 0 0 0 2 1 1 2 0 1 0 2 2 0 0 0 1 1 0 2 0 1 1 1 2 2 1 1 2 0 0 1 0 0 0 0 1 1 1 1 2 0 2 1 0 0 0 1 0 1 0 1 0 0 1 1 0 1 1 0 1 2 1 1 1 0 1 0 0 1 2 1 2 0 1 0 0 0 1 0 0 1 0 0 0 0 0 0 0 0 2 1 0 0 0 1 0 1 1 1 0 0 0 0 0 0 0 0 1 1 0 0 0 0 0 0 0 0 0 1 0 0 0 0 0 1 0 1 2 0 0 2 0 0 0 1 0 0 1 1 2 0 0 0 0 1 1 1 1 0 0 0 2 1 1 0 1 1 2 0 2 2 2 0 0 2 2 2 0 0 1 0 0 1 0 1 0 1 0 0 0 0 1 0 0 1 1 1 1 2 0 2 1 1 1 1 2 2 0 1 2 0 1 0 0 1 2 0 2 0 1 0 0 1 1 2 1 1 1 2 1 0 0 2 2 0 0 1 0 1 0 0 0 1 0 0 0 0 0 2 0 1 2 0 0 0 0 1 0 0 2 1 2 2 0 1 1 1 1 0 0 0 0 0 0 0 1 1 1 1 2 0 0 0 1 1 0 2 2 0 0 0 1 0 2 0 0 0 0 0 1 1 1 0 2 0 0 2 0 0 1 1 0 1 1 0 1 0 0 1 1 1 0 0 1 1 0 1 1 2 0 0 0 2 0 2 0 0 0 0 2 0 0 0 0 1 0 0 0 0 0 2 1 1 0 0 0 0 1 1 1 2 0 0 0 0 0 0 1 1 1 1 1 1 0 0 0 0 0 0 0 1 0 0 1
38 1 1 0 0 0 1 2 0 2 1 0 0 1 0 0 1 1 1 1 1 0 0 0 0 0 2 2 0 2 2 0 0 1 0 0 1 1 0 1 1 1 0 1 0 1 0 0 0 0 0 0 0 0 0 2 0 0 1 0 0 1 1 1 0 0 0 1 0 1 1 0 2 2 0 2 2 0 1 0 0 0 1 1 0 0 0 0 0 1 0 0 2 2 0 0 1 0 0 0 1 2 1 0 1 1 2 2 0 2 0 1 1 2 1 2 2 0 1 0 0 1 2 0 2 2 2 1 1 0 0 0 1 1 0 0 1 0 1 0 0 0 0 0 0 0 0 0 0 2 0 0 0 0 1 0 2 2 0 1 1 1 0 2 1 1 1 1 1 1 1 0 1 2 1 1 2 0 0 1 0 1 0 1 1 1 2 2 0 0 2 2 0 0 2 2 1 0 0 0 0 0 0 0 2 1 2 1 0 0 2 2 1 0 1 0 0 1 2 1 2 1 1 0 0 0 1 2 1 0 1 1 0 0 2 0 0 2 0 2 0 0 2 0 0 0 0 0 0 0 0 0 1 0 0 0 1 1 0 0 0 0 0 1 0 0 0 0 2 1 0 1 0 2 1 1 0 2 0 0 1 1 1 1 1 0 0 2 1 2 0 1 0 2 2 1 0 1 1 2 1 0 1 1 1 1 0 0 1 0 0 1 0 2 2 0 0 2 0 0 1 2 1 0 1 0 2 2 0 1 1 2 2 0 0 0 0 0 0 0 0 0 1 1 2 0 0 0 2 1 0 0 0 1 0 1 1 1 0 1 0 0 2 0 2 0 0 2 2 0 0 2 0 2 1 0 2 0 0 0 0 0 0 0 2 0 1 0 0 1 0 0 1 0 2 0 2 1 0 0 0 0 0 1 1 0 1 0 1 1 0 1 0 0 0 0 0 0 1 0 0 0 0 1 2 1 0 0 0 0 0 0 1 2 2 0 0 1 1 0 1 0 2 0 1 1 0 2 2 0 0 0 1 2 1 1 1 2 1 1 0 0 2 0 0 0 0 0 2 0 1 0 2 2 0 0 0 0 0 0 2 2 0 1 0 2 0 1 0 0 0 0 0 1 1 1 1 0 0 1 2 2 1 1 0 1 2 0 1 1 1 0 0 1 0 2 1 0 0 1 1 2 1 0 1 0 0 1 0 2 0 1 1 0 0 0 1 0 1 0 1 1 0 0 0 0 0 0 0 0 0 0 1 1 2 0 0 0 1 0 0 0 0 0 0 0 1 1 1 0 0 0 1 0 0 1 2 1 1 2 0 0 0 0 0 0 0 0 0 0 0 0 0 1 0 0 0 0 0 0 0 2 0 1 1 2 0 1 0 1 1 0 0 1 0 0 0 0 0 0 0 0 0 1 1 1 1 1 0 0 1 0 0 0 0 0 1 1 2 2 0 2 1 1 2 0 1 0 0 1 0 2 1 1 1 2 0 0 0 0 0 0 2 1 1 1 2 1 0 0 0 0 0 0 0 0 1 1 2 0 0 0 2 0 0 2 0 1 1 1 1 1 1 1 2 0 2 2 2 2 0 1 0 0 1 0 2 1 2 0 0 0 0 0 0 0 0 0 0 0 0 1 1 0 0 1 0 1 0 0 0 0 0 0 0 1 1 0 0 0 0 0 0 0 0 0 0 1 1 1 1 1 1 0 0 0 0 1 2 1 1 1 2 2 2 0 2 2 1 1 0 0 0 0 1 2 0 0 1 1 0 1 0 0 0 2 0 1 0 2 1 2 1 1 1 0 1 2 0 0 2 0 1 0 1 0 2 1 0 0 1 1 0 0 1 2 1 1 2 2 2 2 0 2 2 0 1 2 0 2 1 0 2 0 0 0 2 0 1 0 0 0 1 0 0 0 0 0 1 0 1 1 0 0 1 0 1 2 0 0 0 0 0 0 0 0 0 0 1 1 0 0 0 0 1 0 0 1 1 2 1 0 0 0 0 0 0 0 1 0 0 0 1 1 2 1 1 1 1 0 0 1 2 2 1 1 1 1 0 2 0 0 0 0 1 1 0 1 2 1 0 2 0 0 1 0 1 2 0 0 2 2 0 1 1 0 0 0 0 0 0 0 1 0 0 0 1 0 1 0 1 1 2 1 0 0 1 1 1 2 1 2 1 1 0 0 0 0 1 1 0 0 0 1 1 1 1 0 0 0 0 2 0 0 0 0 0 2 0 2 2 0 1 0 0 1 0 0 0 0 2 0
39 1 1 0 0 0 0 2 0 1 1 0 0 0 0 0 0 1 1 2 0 1 1 1 0 0 1 2 2 2 1 1 2 2 0 0 2 2 0 1 0 0 0 0 1 0 0 0 1 0 0 0 0 0 1 1 1 0 0 1 1 1 2 2 0 0 0 0 0 0 0 2 2 2 1 2 1 1 2 2 0 0 0 0 1 0 0 1 2 2 1 1 0 2 0 0 1 1 1 1 0 2 1 0 1 0 2 1 1 1 1 2 0 1 1 1 1 0 1 1 1 0 2 0 1 1 1 1 1 0 0 0 1 1 0 0 1 0 0 1 1 0 0 1 0 0 0 0 0 0 0 0 0 0 0 0 1 1 0 0 0 0 1 2 1 1 2 1 0 2 1 0 0 1 0 0 1 0 1 1 0 2 1 0 1 0 2 2 0 0 1 0 0 0 2 2 1 0 1 0 0 0 0 2 2 1 2 0 0 0 1 1 1 0 0 0 0 1 1 1 1 0 1 0 0 0 1 0 0 0 0 0 0 0 2 0 0 2 0 1 0 0 2 0 0 0 0 0 0 0 0 0 1 0 0 0 0 0 0 0 0 0 0 1 1 0 0 1 2 0 0 0 1 2 0 1 0 2 1 0 0 1 1 1 1 1 1 1 1 2 0 1 1 2 2 2 0 0 1 1 0 0 0 0 0 1 0 0 0 0 0 0 0 2 2 0 0 0 2 2 0 2 1 1 1 0 1 1 2 2 2 1 0 0 0 1 0 1 0 0 0 1 1 2 0 0 1 0 2 1 1 0 1 2 1 0 1 1 0 0 0 0 1 0 1 1 1 1 1 0 0 2 0 2 1 0 2 1 0 1 1 0 0 0 2 2 2 0 0 0 0 0 1 0 2 0 2 0 0 0 0 0 1 2 1 0 0 2 0 2 0 0 0 0 2 2 0 0 1 0 1 1 0 0 1 1 1 0 1 0 1 0 0 0 0 1 0 0 0 0 2 0 1 1 2 1 1 1 2 1 1 0 2 2 2 1 2 2 2 1 1 0 0 0 0 2 0 0 2 0 0 0 1 1 1 1 1 2 0 1 1 1 0 0 2 2 2 1 0 0 0 0 0 0 1 0 0 0 0 2 2 2 1 1 0 1 1 1 0 1 0 1 0 0 0 1 0 1 0 1 1 2 0 0 1 1 1 0 1 1 1 0 1 1 0 1 0 0 1 1 1 0 0 1 1 0 0 0 0 1 0 1 1 0 1 0 0 2 0 1 0 0 0 0 0 0 1 1 0 0 1 2 2 0 1 1 2 1 1 2 0 0 2 2 0 1 1 0 0 0 0 0 0 1 0 0 0 0 0 0 0 1 1 1 1 2 1 1 0 2 0 0 0 1 1 0 0 1 0 0 0 0 0 0 0 0 0 1 0 0 1 0 0 0 1 0 2 1 2 1 1 1 1 1 1 0 1 0 0 1 0 1 1 1 1 1 0 0 1 1 0 1 0 0 1 1 1 2 0 0 0 1 0 0 1 0 0 0 2 0 1 0 2 0 1 1 2 0 2 2 2 0 0 1 0 0 1 1 1 1 0 1 0 0 0 1 1 1 1 0 2 0 0 1 0 0 0 0 0 0 0 1 0 0 0 1 0 1 1 0 1 1 0 0 0 1 1 0 0 2 1 1 0 0 0 1 1 0 0 0 0 0 0 0 0 0 0 0 2 0 0 0 2 1 0 0 2 0 0 0 0 0 0 0 0 0 0 0 0 2 1 1 0 1 1 1 0 2 0 2 0 2 2 2 1 1 0 1 0 0 1 0 1 0 1 0 2 0 1 1 0 0 1 1 1 1 1 0 2 2 2 2 1 2 2 0 1 2 0 2 0 1 1 2 0 2 0 1 0 1 0 1 1 0 1 0 1 0 1 1 1 1 0 0 2 0 0 0 0 0 0 0 1 0 0 0 1 0 1 1 0 0 0 0 1 0 0 2 0 2 0 2 0 0 0 2 2 0 0 0 1 0 0 1 2 1 1 2 1 0 0 0 0 0 2 2 0 0 0 2 0 0 0 0 2 2 0 1 1 1 0 1 0 1 0 0 1 1 0 0 2 1 1 2 0 0 0 1 1 1 0 0 2 0 0 0 1 1 1 0 2 0 2 0 1 0 1 2 0 0 0 0 2 0 2 1 2 0 1 1 0 0 0 0 0 2 2 0 2 0 0 0 0 1 0 0 0 1 0 1 1 0 0 0 0 1 0 0 1 0 0 0
40 0 0 0 0 1 1 1 1 1 1 0 0 0 0 0 0 1 0 1 1 1 0 0 0 0 1 2 0 2 2 0 1 2 0 0 0 0 0 0 1 0 1 1 0 1 0 0 0 1 1 0 0 0 1 2 0 1 1 1 1 1 0 1 0 0 1 2 0 0 0 1 2 2 2 2 0 1 2 1 0 0 1 1 1 0 1 1 1 1 0 1 1 1 0 0 1 0 0 0 1 2 0 0 0 0 2 2 0 2 0 0 1 1 1 1 1 0 1 0 1 0 2 0 2 2 2 0 0 0 0 0 1 1 0 0 1 0 0 2 0 0 0 0 0 1 0 0 0 0 0 0 0 0 0 2 1 2 0 1 1 1 0 1 0 2 2 2 0 2 2 1 0 1 0 1 1 1 0 0 0 0 0 1 1 1 1 2 1 0 2 1 1 1 1 2 1 0 0 0 0 0 0 2 2 0 2 1 0 0 1 2 0 0 1 0 0 0 2 0 2 2 1 0 0 1 1 2 0 2 1 1 0 0 2 0 0 2 0 1 0 0 2 0 0 0 0 0 0 0 0 0 0 0 1 0 0 1 0 0 0 0 0 1 1 0 0 0 1 0 1 1 0 0 0 1 0 2 1 0 1 1 1 1 1 1 1 1 1 2 0 0 0 2 2 1 1 0 0 1 0 0 1 1 1 1 0 0 1 0 0 0 0 1 1 0 1 1 0 0 1 1 1 0 1 0 1 1 1 1 2 1 1 0 0 1 0 1 1 1 1 1 1 1 2 0 0 1 1 0 1 1 0 1 1 1 1 0 0 1 0 0 0 0 0 1 0 1 2 1 1 1 0 2 0 1 1 1 0 0 0 1 0 0 1 0 0 0 0 0 0 0 0 0 0 2 2 1 0 0 0 0 1 1 0 0 1 0 0 1 0 0 0 0 2 2 0 0 0 0 0 1 0 1 1 1 1 1 1 1 0 2 0 0 0 0 0 0 0 0 2 0 2 0 1 2 0 1 1 0 0 0 0 1 0 0 0 1 0 1 1 0 2 0 0 0 0 2 2 0 0 0 2 2 1 1 1 1 0 0 0 2 0 0 2 2 2 0 0 0 1 1 0 1 0 2 2 1 1 1 1 2 1 1 0 1 2 1 0 0 0 2 0 0 1 0 0 0 0 2 2 0 1 1 1 0 0 0 1 1 1 0 1 1 1 0 0 0 1 1 1 0 0 0 0 1 1 1 1 1 0 0 0 0 0 2 0 0 1 0 1 0 1 0 1 1 0 1 0 0 0 1 1 0 1 0 1 1 1 2 1 0 0 0 0 0 0 1 0 0 0 0 0 1 1 0 1 1 1 0 1 1 0 1 0 1 0 0 0 0 0 0 0 0 0 1 1 0 0 0 0 0 0 1 1 0 1 1 0 0 1 0 0 0 1 1 0 1 1 0 0 1 0 1 1 0 2 0 1 2 0 1 0 1 1 2 0 0 2 0 0 0 0 0 1 1 1 2 0 1 0 0 0 1 1 0 1 2 1 1 0 1 2 1 2 2 1 2 1 1 2 0 1 1 2 0 2 1 0 0 0 0 0 0 2 2 0 2 1 0 0 0 0 1 0 1 0 1 2 0 0 0 0 0 0 2 0 2 1 0 0 0 0 0 0 0 1 0 0 1 0 1 1 0 0 0 0 1 1 1 1 1 0 0 1 1 0 1 1 1 1 0 2 0 0 0 2 1 1 2 1 0 0 1 1 1 0 0 1 0 0 2 0 0 1 2 1 0 0 2 2 2 2 2 2 0 1 0 0 1 1 0 2 0 2 1 1 1 0 0 1 1 1 1 1 2 2 2 1 1 1 1 1 2 2 0 0 2 0 2 0 0 2 0 0 2 0 0 0 1 0 0 0 0 1 0 1 0 1 1 0 0 0 0 2 0 0 1 0 0 2 0 0 0 0 0 1 0 0 2 0 0 0 0 1 2 1 1 0 1 1 0 0 0 0 2 2 0 0 1 0 0 2 0 1 1 1 1 1 0 0 2 2 2 0 0 1 0 0 2 0 1 0 0 0 0 0 0 1 1 0 1 0 1 0 0 1 0 0 0 1 1 0 2 0 0 0 0 1 1 1 0 0 2 1 1 1 0 0 0 2 0 2 0 0 0 1 2 0 2 0 2 1 0 0 0 0 0 2 0 0 0 0 0 0 2 2 0 1 1 0 1 0 1 0 1 1 1 0 0 0 0 0 0 0 0 0 0 1 0 0 0
41 1 2 0 0 0 0 1 0 1 0 1 2 2 1 1 0 1 0 1 0 1 1 0 0 0 0 2 1 2 1 2 0 1 1 0 2 1 0 0 1 0 0 0 0 0 0 0 0 0 0 0 1 0 0 1 0 2 0 0 0 2 1 1 1 1 1 1 0 0 0 1 2 2 0 2 2 1 2 0 1 0 0 0 2 0 0 1 2 2 1 1 1 1 0 0 0 0 0 0 1 2 1 1 0 0 2 1 1 1 1 2 1 1 1 1 1 0 1 0 1 0 2 0 1 0 1 1 1 0 0 0 1 1 1 1 1 0 0 0 1 0 0 0 0 2 0 0 0 0 0 0 0 0 1 1 0 2 0 1 1 1 0 1 2 2 0 1 1 1 0 0 0 2 0 1 1 0 0 0 0 2 0 0 2 2 0 2 1 1 1 1 0 1 2 1 1 1 0 0 0 0 1 0 0 1 1 2 2 0 0 1 1 0 2 0 0 2 2 0 2 2 0 0 0 0 0 2 0 1 0 0 0 0 2 0 0 2 0 1 0 1 2 0 0 0 0 0 0 0 0 0 2 1 0 0 1 1 0 0 0 0 0 0 0 0 0 0 2 0 0 2 0 2 0 0 1 2 1 0 2 0 2 2 2 0 0 0 2 2 0 2 1 2 2 1 0 2 0 2 0 2 1 1 1 0 0 0 1 1 1 2 0 2 2 0 1 1 0 0 1 2 1 1 1 0 1 0 2 2 2 1 1 0 0 0 0 2 0 0 0 1 2 1 0 0 0 0 1 1 0 1 0 2 0 0 2 2 0 0 0 0 1 0 1 0 0 0 1 1 1 1 0 2 1 0 2 1 1 1 1 0 0 0 1 0 0 0 0 1 0 0 0 0 2 0 0 0 1 0 0 1 1 2 1 1 1 1 0 2 0 1 0 0 2 2 0 0 0 0 1 2 0 0 0 1 0 0 2 1 1 1 0 1 1 2 0 2 1 1 2 0 1 1 0 1 0 0 0 0 0 0 1 2 1 1 1 2 1 1 0 1 1 0 0 1 0 1 2 0 1 1 2 2 2 0 0 1 0 0 1 0 0 0 1 2 1 0 0 1 2 1 1 1 1 1 1 1 1 1 1 2 2 0 0 2 2 0 0 1 1 0 0 1 0 2 1 0 0 0 1 2 1 0 1 0 0 1 1 2 0 1 2 1 0 0 1 0 2 0 1 0 0 2 2 0 0 1 2 2 0 0 0 0 2 1 1 1 0 1 0 0 1 0 0 0 0 2 1 1 0 1 1 0 1 0 1 2 2 1 1 0 1 2 0 0 0 0 0 0 0 0 0 0 0 0 2 0 0 0 0 2 0 1 1 1 1 0 0 0 1 0 0 2 1 1 0 0 0 0 0 0 0 0 0 1 1 1 0 0 2 0 0 0 2 1 0 0 2 2 0 1 2 2 2 0 2 0 1 1 1 2 1 0 1 1 0 0 0 1 1 0 2 0 2 2 1 2 1 0 0 0 1 0 0 1 1 1 1 0 0 0 2 0 2 1 2 0 2 2 2 0 0 1 0 0 2 1 0 0 0 0 0 1 1 2 1 1 1 0 1 0 0 1 0 0 0 0 0 0 0 0 1 0 0 1 0 2 2 0 2 2 0 0 0 0 1 0 0 2 0 2 0 1 0 1 2 0 0 0 0 0 0 0 0 0 0 1 2 1 1 1 2 0 0 1 2 1 0 0 0 0 0 0 0 0 0 0 0 1 0 1 2 0 0 0 2 2 1 2 0 1 0 1 1 0 0 0 0 1 1 0 0 0 0 0 2 0 0 1 0 0 1 1 1 2 2 0 2 1 1 2 0 2 2 0 1 2 0 1 0 0 1 2 0 1 1 0 0 0 0 0 1 1 0 1 1 0 0 0 1 0 0 0 2 0 0 0 0 0 1 1 0 0 0 0 1 0 2 0 0 0 0 1 1 1 0 1 1 2 0 1 0 0 0 1 1 0 0 0 2 0 0 2 2 2 2 2 1 1 1 2 1 1 1 1 0 1 0 1 0 2 0 0 1 1 0 0 2 2 0 2 0 1 2 0 1 0 0 0 0 0 0 0 0 0 1 1 2 2 0 0 2 0 0 0 1 0 0 0 2 0 2 1 1 0 2 2 0 0 0 0 1 0 0 0 1 0 2 1 1 0 2 0 1 0 0 0 1 0 0 1 0 0 1 0 1 0 0 0 0 0 0 1 0 0 0 0 1 0 1 1
42 1 1 0 0 1 1 2 0 2 1 0 0 1 0 1 0 0 0 1 1 1 0 0 0 0 1 2 1 2 1 2 1 1 0 0 2 0 0 0 1 0 0 0 0 0 0 0 0 0 0 0 0 0 2 1 1 0 0 0 0 1 2 2 1 0 2 2 0 0 0 1 2 2 1 2 1 1 2 0 1 0 0 1 2 0 0 2 2 2 2 2 0 0 0 0 1 2 0 0 2 0 0 2 0 0 2 0 2 0 0 1 0 0 0 0 1 1 1 0 2 0 2 0 1 1 1 2 0 2 1 1 1 1 0 0 2 0 0 1 1 0 0 0 0 0 1 1 1 1 0 0 1 0 2 0 1 0 0 1 1 0 0 2 1 2 0 1 2 0 0 1 2 2 1 2 1 1 0 0 0 0 0 2 1 1 2 2 1 0 1 1 0 0 2 1 1 0 0 0 0 0 0 0 2 1 2 2 1 0 1 1 0 0 2 1 1 1 1 0 1 1 1 0 0 0 0 1 0 0 0 0 0 0 1 0 0 2 0 0 0 1 2 0 0 0 0 0 0 0 0 0 1 0 1 0 1 0 0 0 0 0 0 0 0 0 0 0 0 0 2 1 0 1 0 0 1 1 1 0 0 1 1 1 2 2 2 1 1 2 0 1 1 2 2 1 0 1 1 2 0 0 1 1 1 0 1 0 1 0 0 1 0 2 2 0 0 0 0 0 0 1 0 0 0 0 0 1 1 1 1 2 0 0 0 0 0 1 0 1 0 1 0 1 1 0 0 0 0 0 0 2 1 2 1 0 0 0 0 1 0 0 2 0 2 0 1 1 1 0 0 2 1 1 1 0 2 0 1 0 0 0 0 0 1 0 0 0 0 1 0 0 1 1 2 0 1 1 0 0 0 0 1 1 0 0 1 1 0 1 1 1 0 0 0 0 0 1 0 1 0 1 1 1 0 0 0 0 1 1 0 0 1 1 1 0 1 0 0 0 2 0 2 0 0 2 0 0 0 0 0 1 1 2 2 1 2 0 0 0 2 0 0 1 0 2 1 2 1 1 2 1 2 2 2 0 0 1 0 0 2 0 0 0 0 2 0 0 0 0 0 0 0 1 1 0 0 1 1 1 1 2 2 0 0 1 1 0 0 1 0 2 0 1 0 1 1 0 0 2 2 1 0 0 0 0 0 1 1 1 0 0 2 1 0 2 1 0 1 1 0 1 0 1 1 0 0 2 2 2 1 1 1 0 0 0 1 0 1 1 0 0 0 2 0 0 0 2 0 0 2 2 1 0 1 0 1 1 1 1 0 0 0 0 0 0 0 1 0 0 0 0 0 0 0 0 0 0 0 0 0 1 0 2 2 2 1 0 0 1 2 0 0 1 0 0 1 1 1 0 0 0 0 1 1 0 1 2 0 0 1 0 1 0 2 0 0 0 2 1 0 0 0 1 2 0 2 0 0 1 1 1 1 1 1 2 0 1 1 0 0 0 1 1 1 1 2 2 0 0 0 1 0 0 0 1 2 1 2 0 0 1 2 0 1 2 0 2 1 0 0 0 2 0 2 1 2 0 0 0 0 0 1 0 1 2 0 2 2 0 1 0 0 1 0 0 0 1 1 0 0 0 1 0 1 1 0 2 2 0 0 0 0 0 0 0 1 0 0 1 0 0 0 1 0 0 1 0 0 0 0 0 0 0 0 1 0 1 2 1 1 1 2 2 1 0 2 1 2 2 1 2 1 1 0 0 0 0 0 2 0 0 1 0 0 1 2 1 1 2 1 1 2 2 0 2 0 0 0 1 1 0 0 0 0 1 1 0 1 1 0 0 0 0 2 2 2 2 2 2 0 2 0 2 2 0 1 2 0 2 1 0 1 1 0 0 0 0 2 0 2 0 1 0 1 0 1 0 0 0 1 1 0 0 2 0 0 0 0 0 1 0 1 1 1 0 0 0 2 1 0 0 0 0 0 0 0 1 1 1 1 0 0 0 0 0 0 0 1 0 0 0 1 1 2 2 2 2 0 0 0 2 1 0 2 2 0 1 0 2 0 1 0 0 2 2 0 1 1 1 0 2 0 0 2 0 1 1 0 0 2 1 0 1 1 0 0 0 0 1 0 0 1 1 0 2 2 2 0 0 2 0 1 0 2 0 1 1 0 0 0 0 2 0 2 2 2 0 2 2 0 1 1 1 0 0 0 0 1 0 0 1 0 0 0 0 0 1 0 1 1 0 0 0 0 1 0 0 0 1 0 1
43 0 2 1 0 0 1 2 0 2 1 0 1 1 0 1 0 1 0 1 0 1 0 0 0 0 1 2 1 2 1 1 1 2 0 0 2 1 0 1 1 0 0 0 1 1 1 0 0 0 0 0 1 1 0 0 1 1 0 0 1 1 2 1 0 0 0 1 1 1 0 2 1 1 1 1 0 1 2 0 0 0 0 0 1 0 0 0 2 2 0 0 1 2 0 0 1 0 0 0 2 2 2 0 0 0 2 2 0 2 0 1 0 1 0 1 1 0 1 0 1 1 2 0 1 1 1 1 0 1 1 1 1 1 1 1 1 0 1 1 0 0 0 0 0 1 1 0 0 1 0 0 0 1 0 0 1 0 0 0 0 0 0 2 1 2 1 1 0 2 2 1 0 2 0 1 1 0 2 2 0 2 0 0 0 0 2 1 0 0 1 1 0 0 1 2 1 0 0 1 1 1 0 2 2 0 2 0 0 0 0 0 0 0 0 0 1 1 1 1 2 1 1 0 0 0 1 1 1 1 0 0 0 0 2 0 0 2 0 2 0 0 2 1 0 0 0 0 0 0 0 0 1 0 0 0 0 0 0 0 0 0 0 1 1 0 0 0 1 0 0 1 1 1 0 0 0 2 2 0 0 0 1 1 2 2 1 0 1 2 1 0 0 2 2 0 1 0 0 1 0 0 1 1 1 1 2 0 2 0 0 1 0 2 2 0 0 0 1 1 0 2 1 1 2 0 1 1 0 0 2 0 0 0 0 0 0 1 0 0 1 1 1 0 0 0 1 0 1 0 1 0 0 2 1 0 0 1 0 1 0 0 0 0 0 0 1 1 1 0 0 2 0 2 0 0 2 2 0 0 0 0 0 0 0 0 0 0 0 1 0 0 0 1 2 0 0 0 0 0 0 1 0 2 0 0 0 0 0 2 0 1 0 0 0 0 0 0 1 0 0 1 0 2 2 2 1 0 1 0 0 0 0 0 0 0 1 0 0 0 2 0 1 0 1 2 1 1 1 0 0 0 0 2 1 0 1 2 2 1 1 0 1 0 0 1 0 2 2 0 0 0 2 2 1 0 0 1 0 0 2 2 0 1 0 2 0 1 0 0 0 0 0 0 1 0 0 2 2 0 2 2 1 1 0 1 1 0 1 1 1 0 0 0 1 0 0 0 0 1 1 2 0 0 1 0 0 0 1 1 1 0 1 1 1 1 0 0 2 1 0 1 0 0 1 1 0 0 0 1 0 1 1 0 0 1 0 0 2 0 1 0 1 0 1 1 0 2 0 0 2 2 1 0 1 0 2 1 1 2 0 0 2 2 0 0 0 1 0 0 0 0 1 0 0 1 1 0 0 0 0 2 0 2 2 2 2 0 0 0 2 0 0 1 0 0 0 0 0 0 0 0 0 2 2 0 0 2 0 0 1 0 0 0 1 1 0 1 2 2 1 1 1 1 2 0 1 0 0 0 0 1 0 1 2 2 0 0 1 0 0 0 2 1 1 1 2 2 0 0 0 1 0 1 0 1 1 0 2 0 1 0 2 0 1 2 1 1 0 1 2 1 0 1 0 0 1 1 1 1 0 2 0 0 1 1 0 2 2 0 2 0 0 0 0 0 0 1 1 0 0 0 0 0 0 2 0 0 0 1 0 0 0 0 0 0 1 0 0 0 0 0 0 1 0 0 1 1 2 1 1 2 1 0 0 2 0 0 2 0 0 0 2 1 1 0 2 1 2 2 1 0 0 1 0 1 0 0 1 1 0 1 1 1 1 1 1 2 1 2 0 1 2 2 1 1 0 0 0 0 0 0 1 0 1 0 0 1 0 0 1 1 1 1 0 2 1 1 2 1 1 2 1 2 2 0 2 1 0 2 0 0 2 1 0 2 0 0 1 0 1 0 0 0 0 0 0 0 0 0 2 2 0 0 2 0 0 2 0 0 1 0 1 0 0 0 1 0 1 0 0 0 0 0 2 0 0 0 1 2 1 0 0 0 0 0 0 1 1 0 0 0 1 1 2 2 2 2 0 0 0 2 1 1 1 2 0 1 0 2 0 2 0 0 1 0 0 0 1 1 0 2 0 1 1 0 1 2 1 1 2 2 0 1 1 0 1 2 2 0 0 0 0 0 0 0 1 0 1 0 1 0 2 0 0 0 0 2 0 0 0 0 1 0 0 1 0 0 2 1 0 0 0 0 1 1 2 0 1 0 0 1 0 0 0 0 0 0 0 0 0 0 1 0 0 0 0 2 2 1 2 1
44 0 2 0 0 0 0 2 0 1 1 0 1 2 0 1 1 1 1 0 2 0 1 0 0 0 0 2 1 2 1 2 0 1 0 0 2 2 0 2 1 1 0 0 1 0 1 0 1 0 0 0 0 0 0 2 0 1 0 1 1 1 0 1 0 0 1 0 0 0 0 0 2 2 2 2 0 2 2 0 2 0 1 1 0 0 0 0 2 2 0 0 0 1 0 0 0 0 0 0 1 2 1 0 0 1 2 2 1 2 1 1 0 1 1 1 1 0 2 0 1 1 0 2 0 0 0 0 0 0 0 0 1 1 0 0 0 0 0 2 2 0 0 0 0 2 1 0 0 2 1 0 1 1 0 0 1 1 0 0 0 0 0 2 1 1 1 0 1 1 1 0 0 1 0 1 1 1 1 1 0 1 0 2 2 2 2 0 0 0 1 0 0 1 2 1 0 0 0 2 2 2 0 2 2 0 2 0 0 0 2 2 0 0 2 0 0 2 2 0 1 1 0 0 0 0 1 2 0 2 0 0 0 0 1 0 0 1 1 1 0 1 0 0 0 0 0 0 0 0 0 0 1 0 0 0 0 1 0 2 2 2 0 0 0 0 0 0 1 0 0 2 0 1 1 1 0 2 2 0 1 0 0 1 2 2 1 1 0 1 0 1 1 2 2 2 0 0 0 2 0 1 0 0 0 0 0 0 0 0 0 2 0 2 2 1 1 1 1 1 0 1 1 0 2 0 2 1 0 1 2 1 1 0 0 0 0 0 0 0 0 0 2 1 0 0 0 1 2 1 1 0 0 1 1 1 0 0 0 1 0 0 1 0 1 1 1 1 2 1 1 1 0 2 1 0 2 1 0 1 1 2 0 0 0 0 1 0 0 0 0 0 0 0 2 0 1 1 0 0 0 0 0 1 0 0 1 0 0 2 0 0 0 0 0 0 0 0 1 0 0 1 1 1 0 0 0 0 1 1 0 1 2 2 2 0 0 1 1 0 1 0 2 0 0 1 0 1 1 0 0 1 1 2 1 1 1 2 2 0 1 0 2 0 0 1 0 0 2 1 1 0 0 0 1 1 0 2 1 0 1 1 0 1 1 2 1 1 1 1 1 0 0 1 0 0 0 1 2 0 1 2 2 0 0 0 2 0 1 0 1 1 0 0 1 0 0 0 0 1 1 2 2 0 0 1 1 1 0 2 0 1 1 1 0 0 1 0 1 1 1 0 0 0 1 1 0 0 0 0 0 0 0 0 0 2 0 0 1 1 0 0 1 0 0 0 0 1 0 0 0 0 1 0 0 1 1 1 2 2 0 0 1 1 0 0 0 0 0 0 0 0 0 2 1 1 0 0 0 0 0 2 0 1 1 1 1 1 0 2 1 0 0 1 1 1 0 0 1 0 0 0 0 0 0 0 2 1 0 0 1 0 0 0 2 1 0 2 2 2 1 1 0 1 1 0 2 0 0 1 0 2 1 1 2 2 0 1 2 0 0 0 1 0 0 0 1 2 0 1 1 1 0 0 0 0 0 1 0 1 0 1 2 0 2 2 2 2 1 0 1 2 0 1 1 0 2 2 2 2 0 1 0 0 2 2 1 1 2 0 1 0 0 1 0 0 0 0 0 0 0 1 1 0 0 1 0 1 0 0 0 0 0 0 0 0 0 0 0 1 1 0 1 0 0 1 2 0 1 0 0 1 0 0 1 1 0 0 1 0 0 0 2 0 0 1 2 2 2 2 0 0 0 0 0 0 1 0 1 1 1 2 1 0 0 0 1 2 0 2 0 2 2 2 2 0 0 0 0 1 1 0 1 0 1 1 0 0 1 0 0 0 0 0 2 2 2 1 2 2 1 2 2 0 0 0 0 1 0 2 0 2 2 0 0 1 0 0 0 0 0 0 1 0 1 0 1 0 0 0 2 2 0 0 1 0 1 0 0 0 0 0 1 0 0 2 0 0 2 1 1 0 0 0 2 0 0 2 0 1 1 0 1 1 0 1 0 0 2 0 0 0 2 0 1 1 1 0 0 1 0 1 1 1 1 1 0 0 0 1 0 2 0 0 0 0 0 1 2 2 0 2 0 0 1 0 2 1 0 0 2 0 0 1 0 0 0 0 1 1 0 0 2 1 1 0 1 1 1 0 2 0 2 1 1 0 2 1 0 0 0 0 1 1 0 0 0 1 2 1 1 0 0 0 1 0 2 0 2 0 0 0 0 0 0 0 0 0 0 0 0 0 0 0 0 0 0 1 1 0 0 0
45 1 1 0 1 0 0 2 0 2 2 0 0 0 0 0 0 1 1 1 1 1 0 0 0 0 1 1 0 1 1 0 2 2 0 0 1 0 0 0 2 0 1 1 0 1 0 0 0 0 0 0 0 0 0 2 0 0 0 0 0 2 0 0 0 0 1 0 0 0 0 0 2 2 0 2 2 1 2 0 1 0 0 0 1 0 0 1 2 2 1 1 1 1 0 0 0 1 1 1 1 2 0 1 1 1 2 2 1 2 1 1 2 2 2 2 2 0 1 0 2 0 1 1 0 0 0 2 1 1 0 0 0 1 0 0 0 0 0 2 0 0 0 0 0 1 1 2 2 2 0 1 0 0 0 0 0 0 0 0 0 0 0 2 1 2 1 1 0 1 1 1 1 2 1 0 2 0 1 1 0 0 1 0 1 0 2 1 0 0 1 1 0 1 1 0 0 0 0 0 0 0 0 2 2 0 2 1 1 0 1 2 1 0 1 1 1 1 2 1 1 0 1 0 0 0 1 0 0 0 0 0 0 0 0 0 0 1 1 1 0 1 2 1 0 0 0 1 1 0 0 0 1 0 1 0 0 1 0 1 1 1 0 1 0 0 1 1 1 0 0 2 0 2 0 0 0 2 2 0 0 0 0 0 1 0 0 2 0 2 0 0 0 2 2 0 2 0 0 0 0 0 1 1 1 0 0 1 1 0 0 1 0 2 2 0 0 1 0 0 1 1 0 0 1 0 0 2 0 0 2 2 0 0 0 0 0 1 1 2 0 2 1 1 0 0 0 1 2 1 2 0 0 1 0 1 1 1 0 1 0 0 1 0 1 1 0 2 2 0 0 2 1 2 0 2 2 0 1 0 0 1 0 0 1 0 0 0 0 1 0 0 1 1 2 0 2 1 1 1 1 1 0 1 0 0 2 0 0 1 0 0 0 0 0 1 1 0 0 0 1 2 1 1 0 0 0 0 1 0 0 0 0 1 1 1 2 1 1 0 1 0 2 0 1 0 0 2 2 0 0 0 0 1 1 0 1 2 2 1 1 0 1 1 0 0 0 1 1 1 1 0 2 2 2 0 0 1 0 0 1 1 0 0 1 2 1 1 0 0 0 0 0 2 2 0 0 0 2 1 1 2 2 0 0 1 0 0 1 0 1 1 0 0 0 1 0 0 0 1 1 2 0 0 1 1 1 0 0 2 0 0 1 0 0 1 1 0 2 0 1 1 0 0 1 0 0 2 2 2 1 1 1 1 2 0 1 2 0 1 0 1 1 0 1 1 0 1 1 0 0 0 0 0 0 1 1 1 1 2 0 0 1 2 0 0 0 1 0 0 1 0 0 1 1 1 1 1 1 0 1 1 0 0 0 1 0 0 0 1 1 0 0 0 0 0 0 1 1 0 0 0 0 0 0 0 1 1 0 0 2 0 0 0 2 2 1 1 2 2 1 1 0 1 2 0 2 0 0 1 0 2 2 1 2 2 0 0 1 0 0 0 0 2 0 0 1 2 0 1 1 0 0 0 2 0 0 0 0 0 0 1 2 0 2 2 1 1 1 1 2 0 1 0 0 0 0 2 1 1 0 1 0 0 1 1 1 1 2 1 1 1 0 0 0 0 0 2 1 0 0 0 0 1 0 2 1 1 1 0 1 1 0 0 0 2 2 0 0 0 0 0 0 0 0 0 1 1 0 0 0 0 1 0 0 0 1 0 1 0 0 0 2 1 0 1 2 2 2 2 0 0 0 2 0 0 0 0 0 2 1 2 0 0 1 2 0 2 0 2 0 2 1 2 2 0 0 0 0 0 0 0 0 0 0 1 0 0 1 1 0 0 1 1 1 2 1 0 2 1 1 2 1 2 2 0 1 1 0 1 0 0 1 1 0 2 0 1 1 0 0 0 2 1 1 1 2 1 0 0 2 2 0 0 1 0 1 1 0 0 2 0 0 0 0 1 0 1 1 1 0 0 0 0 1 1 1 1 0 2 1 1 0 0 0 0 0 0 0 1 0 0 0 0 2 2 2 1 0 1 0 2 2 2 1 1 1 0 1 1 0 2 0 0 0 0 0 0 2 2 0 2 0 1 2 0 2 0 0 0 2 2 0 1 0 0 0 1 1 1 0 0 0 0 0 0 2 0 1 0 2 0 2 0 0 0 0 2 0 0 0 1 0 2 0 0 0 0 0 0 0 0 0 0 0 0 0 0 2 0 0 0 0 0 0 0 0 0 0 0 0 0 0 0 0 0 0 1 2 1 0 0
46 0 2 1 1 0 0 1 1 1 1 1 1 1 0 1 0 2 1 1 1 1 0 0 0 0 1 1 0 1 0 0 1 2 1 0 2 1 0 2 0 0 0 0 0 0 0 0 0 0 0 0 1 0 1 1 1 1 0 0 2 2 2 2 1 1 1 1 0 1 0 2 1 1 0 1 1 1 2 1 0 0 0 0 1 0 0 0 2 2 0 0 1 1 0 0 0 1 1 1 1 2 0 1 1 0 2 2 0 2 2 2 0 1 0 2 1 0 0 0 1 1 1 1 1 1 1 1 1 0 1 1 0 0 0 0 1 0 0 1 1 0 1 0 0 1 0 0 0 1 1 0 0 1 0 0 1 0 0 0 0 0 0 1 0 0 0 2 1 1 0 1 0 2 0 0 2 1 0 1 0 1 0 2 1 1 2 2 1 0 2 0 1 1 1 2 1 1 0 0 0 0 1 1 2 0 2 2 2 0 0 0 2 0 2 2 2 0 0 0 2 2 0 0 0 0 1 2 0 2 0 1 1 1 1 0 0 2 0 2 0 0 2 0 0 0 0 1 1 0 0 0 0 0 1 0 0 0 0 0 0 0 0 0 0 0 0 0 2 0 1 0 0 2 1 1 0 2 1 0 0 0 0 0 0 0 0 2 0 2 0 0 1 1 2 1 0 1 0 0 0 0 2 2 2 1 0 1 0 0 0 2 0 1 2 0 1 2 0 0 1 1 1 1 2 0 2 1 1 1 2 0 1 0 0 0 0 1 0 0 1 1 0 1 2 1 0 0 1 0 1 0 0 2 1 0 1 1 0 2 0 0 2 0 2 0 0 2 2 0 0 2 1 2 2 0 1 0 2 0 0 0 0 0 2 1 1 0 0 1 0 0 0 0 2 0 0 0 0 0 0 0 1 2 0 0 0 1 0 1 0 0 0 0 1 2 1 1 0 1 0 1 0 2 1 2 2 0 1 0 1 0 0 1 1 2 0 2 1 1 2 0 0 2 2 1 0 0 1 0 0 0 1 2 1 1 1 1 1 0 1 0 1 0 0 1 0 1 2 1 0 0 2 2 2 0 1 2 1 0 1 1 0 1 0 1 0 0 0 0 1 1 0 2 0 0 0 1 2 0 1 1 1 1 0 2 2 0 0 1 0 2 0 0 1 1 0 1 0 1 1 2 2 2 0 0 0 1 1 1 0 0 1 1 0 2 2 0 2 2 0 0 0 0 2 0 0 0 0 0 0 0 0 0 1 1 0 1 1 0 0 0 1 1 1 1 0 2 1 1 1 1 0 0 0 0 0 2 2 0 1 0 1 0 1 1 1 1 0 0 0 0 1 0 0 0 0 0 0 0 0 2 1 2 2 2 1 1 0 2 1 0 0 1 1 1 0 0 0 0 0 0 0 0 1 2 2 1 0 0 0 0 0 0 1 0 0 0 2 2 0 1 0 1 1 0 2 0 0 0 0 1 1 1 1 2 0 0 1 1 1 0 1 1 0 0 1 1 0 0 0 0 0 0 0 0 1 1 1 0 0 1 1 1 1 1 0 2 1 1 2 0 1 0 1 0 1 1 0 0 0 1 0 0 1 1 1 2 2 0 1 0 0 1 0 0 0 1 1 1 0 0 0 0 1 2 0 0 0 0 0 0 0 0 0 0 2 0 1 2 0 0 0 1 0 0 1 0 0 0 0 0 0 0 0 1 0 0 2 0 0 1 2 2 0 0 2 2 1 1 0 0 0 0 0 2 0 0 0 1 0 1 1 1 1 2 0 2 0 2 0 2 1 1 1 0 0 0 0 1 1 0 2 0 2 1 0 0 0 1 0 0 2 2 0 2 2 1 2 2 2 1 1 2 2 0 2 2 0 2 0 0 2 2 0 1 0 2 2 0 2 2 0 0 0 0 0 0 0 0 2 2 0 0 2 0 0 0 0 0 2 0 1 1 0 1 0 0 1 1 0 0 0 1 1 1 0 0 0 2 2 0 0 0 0 1 1 0 0 0 0 0 0 2 2 2 2 2 0 0 0 1 1 1 1 2 0 0 1 1 0 2 0 0 1 1 0 1 2 0 0 2 1 2 1 0 2 1 0 0 2 1 0 1 1 0 0 0 1 0 0 0 2 0 0 1 1 1 0 1 2 0 1 0 2 1 2 0 0 2 2 2 0 0 1 1 1 0 1 0 0 0 0 1 0 2 2 1 1 0 1 2 0 0 0 0 0 0 0 0 0 1 0 0 0 0 0 0 0 0 0 0
47 1 1 0 1 0 0 2 0 2 2 0 0 1 0 0 1 1 2 0 2 0 1 1 1 1 0 1 0 2 2 0 1 1 0 0 2 0 0 1 1 0 0 1 0 1 0 0 1 0 0 0 1 0 0 2 0 0 0 0 0 2 2 2 0 0 2 0 0 1 1 1 1 1 1 1 0 1 1 1 1 0 1 1 1 0 0 2 2 2 1 2 1 2 1 0 1 1 1 1 2 2 0 0 1 1 2 0 2 0 0 2 1 2 1 2 2 0 0 0 2 0 2 0 2 2 2 1 0 1 1 1 1 1 1 1 2 0 0 1 1 0 0 0 0 0 0 0 0 0 0 0 0 0 1 0 2 1 0 1 1 1 0 2 0 2 1 1 1 0 0 1 2 1 1 2 1 0 0 0 0 0 1 1 2 1 2 1 1 0 2 0 0 1 1 2 1 0 1 1 1 1 1 1 2 0 2 1 1 0 2 2 0 1 2 1 1 0 2 1 2 1 1 0 0 0 1 1 0 0 1 1 1 0 1 0 0 2 0 2 0 0 2 0 0 0 0 0 0 0 0 0 0 0 0 1 0 0 0 0 0 0 0 2 2 0 1 1 1 0 1 1 1 2 0 0 0 1 2 0 1 0 1 1 2 0 0 2 0 2 0 0 1 2 2 2 0 1 1 0 0 0 0 0 0 1 0 0 1 0 1 2 0 1 1 0 1 0 0 0 0 0 2 1 1 0 0 1 2 2 2 0 0 0 0 0 0 0 0 0 0 1 1 2 1 0 2 1 1 0 1 1 0 2 1 0 1 1 0 2 0 0 1 0 1 0 1 1 2 1 1 1 1 2 2 1 2 1 0 0 0 1 0 0 0 1 1 0 0 0 0 0 0 0 2 0 0 0 1 1 1 1 1 2 1 1 0 1 0 1 0 1 0 0 1 2 0 1 0 1 0 1 1 1 0 1 2 0 1 0 1 0 0 0 0 1 0 0 0 0 2 0 2 0 1 1 1 2 2 0 0 0 1 2 2 1 2 1 1 0 1 0 0 0 1 2 0 1 1 1 1 0 2 2 2 0 2 1 1 0 1 2 0 1 0 1 0 1 0 0 0 0 1 0 1 0 0 0 2 0 0 1 1 1 0 1 1 0 1 1 0 1 0 0 1 0 0 1 0 1 1 2 0 0 0 2 0 1 0 2 0 1 2 1 1 1 2 0 2 0 2 0 0 0 2 0 0 2 2 2 1 2 1 0 0 1 1 0 0 0 0 0 1 2 0 0 0 1 1 0 0 0 1 0 0 0 0 2 2 2 0 0 1 1 0 0 0 0 0 0 0 0 1 0 0 1 0 0 2 2 0 2 0 1 1 1 1 1 1 2 0 0 0 1 1 1 0 2 2 1 1 1 0 0 0 0 1 1 0 0 0 2 0 0 1 1 0 0 2 2 0 1 0 0 1 0 2 0 0 2 0 1 0 1 2 2 1 0 0 2 1 1 1 1 0 0 0 2 0 2 0 0 0 0 0 1 1 1 1 1 0 0 2 0 1 2 0 2 1 0 1 2 0 0 0 0 0 2 1 0 0 1 0 0 1 2 1 2 2 0 0 0 0 0 0 1 0 2 2 0 0 0 0 0 0 2 0 0 0 0 0 0 0 0 0 0 2 0 0 0 0 0 0 0 0 0 0 0 0 0 0 0 1 1 0 0 2 0 2 0 0 0 2 1 0 0 2 2 2 2 0 0 1 1 1 1 0 0 1 0 0 2 0 0 0 1 0 1 0 1 0 1 2 2 0 2 0 1 0 1 1 0 1 0 1 1 0 1 0 0 1 1 0 0 2 2 2 0 2 1 1 0 0 2 2 0 1 1 0 2 0 1 2 1 0 2 0 1 0 0 0 0 1 0 1 0 1 0 0 0 2 2 0 0 2 0 0 0 0 0 2 0 0 0 1 1 0 0 2 0 0 0 1 0 1 1 0 0 1 1 1 0 0 0 0 0 0 0 1 0 0 1 0 1 2 1 2 2 0 0 0 2 1 1 2 2 0 0 1 1 0 1 0 0 0 0 0 1 2 1 1 1 0 2 2 1 2 2 0 0 2 1 0 0 0 0 1 1 2 1 0 0 2 1 1 1 2 0 1 1 2 0 1 0 2 0 2 2 0 0 0 0 1 1 1 0 1 0 2 1 0 1 0 0 0 2 2 0 1 0 0 1 0 1 0 0 0 1 0 1 1 0 0 0 0 0 1 0 0 1 0 1
48 0 1 0 0 1 1 2 0 2 2 0 0 0 0 0 0 2 1 0 2 0 0 0 0 0 2 2 0 2 2 1 0 1 1 1 2 0 0 1 1 0 0 1 0 1 0 0 0 0 0 0 1 1 0 1 0 0 0 2 0 1 1 2 0 0 1 1 1 1 0 2 1 1 0 1 1 1 2 1 0 0 0 1 2 0 0 0 2 2 0 1 1 1 0 0 0 0 0 0 2 1 2 0 0 0 2 2 0 2 2 2 1 1 0 0 0 0 1 0 1 0 2 0 2 2 2 0 0 0 0 0 1 1 0 0 1 0 0 0 1 0 1 0 1 2 0 0 0 2 1 0 0 0 0 0 0 0 0 0 0 0 0 1 0 1 1 1 0 1 1 2 1 0 0 1 2 1 0 1 0 0 1 1 2 1 2 1 1 0 2 0 0 0 0 2 2 0 0 0 0 0 0 1 2 1 1 0 0 0 0 0 2 0 2 0 0 0 1 1 1 1 0 0 0 0 0 1 1 0 1 1 0 0 0 0 0 2 0 2 0 0 2 0 0 0 0 0 0 0 0 0 0 0 0 0 0 0 0 0 0 0 0 1 1 0 0 1 1 1 0 2 0 2 1 0 0 1 1 0 0 1 0 0 1 1 0 2 0 2 0 1 0 1 2 0 0 1 1 1 1 0 1 1 1 1 0 0 1 0 0 1 0 2 2 0 1 0 1 1 0 1 1 0 1 0 1 1 0 0 2 1 1 1 0 0 0 1 0 0 1 1 1 1 1 1 0 0 2 1 0 0 0 2 1 0 1 0 0 2 0 0 0 1 0 0 1 1 1 0 0 2 1 2 1 0 2 0 0 0 0 0 0 0 1 0 0 0 0 1 0 1 2 0 2 0 2 0 0 0 0 0 0 1 0 0 1 1 0 2 1 1 0 0 0 2 1 0 0 0 0 2 0 1 0 1 0 0 2 2 0 1 0 1 1 1 0 0 1 0 2 0 2 0 0 2 0 1 1 0 0 0 1 1 1 1 1 2 1 0 1 0 0 0 0 2 0 1 2 0 1 1 2 2 1 0 1 1 0 0 2 1 0 0 1 1 1 2 1 0 0 0 0 2 2 0 0 0 2 0 1 2 2 0 0 1 2 2 0 0 0 2 0 1 0 2 1 0 0 1 1 2 2 2 0 0 0 0 1 1 1 0 1 1 1 0 0 0 2 1 0 1 0 0 2 1 0 0 1 1 0 1 1 0 1 0 1 0 1 0 1 1 1 0 1 1 0 1 0 0 1 1 0 0 0 0 0 2 1 2 0 0 0 1 0 0 0 1 0 0 1 0 0 0 1 0 0 1 1 0 1 1 0 1 1 2 1 0 0 1 0 0 0 2 0 0 0 1 1 0 0 0 0 0 0 1 1 1 0 0 1 0 0 0 1 0 0 2 2 2 0 0 1 1 2 0 1 0 0 0 0 2 1 2 2 2 0 0 1 0 0 0 1 0 2 2 1 2 0 2 1 0 0 0 0 1 1 0 2 0 0 0 2 0 1 1 2 0 2 2 1 0 0 1 0 0 1 2 1 1 0 2 0 0 1 2 0 1 2 0 1 0 0 1 1 1 0 1 1 1 0 0 0 1 0 2 1 1 0 0 0 0 1 0 0 0 1 0 0 2 1 1 0 0 0 0 0 1 0 0 0 0 1 0 0 0 0 0 1 0 0 0 2 1 1 0 2 1 1 1 0 0 0 1 0 0 0 0 1 0 0 2 0 1 2 2 0 2 1 2 0 1 2 2 2 0 0 1 0 0 1 0 1 1 1 0 2 0 2 0 0 0 0 1 2 1 1 0 2 2 2 2 2 2 2 0 0 1 0 2 0 1 2 1 0 2 0 1 1 0 0 0 1 0 1 0 1 0 1 0 2 2 0 0 1 0 1 2 0 0 0 0 0 0 1 1 0 0 1 2 2 1 0 0 1 0 0 1 1 2 0 1 0 1 1 1 1 0 0 0 0 0 0 2 1 1 1 1 0 0 0 1 2 1 1 1 0 0 0 2 0 1 0 0 0 0 0 0 0 0 0 0 0 2 2 0 0 0 0 0 2 2 1 2 0 0 0 1 1 0 0 0 1 1 1 1 1 0 0 1 2 0 2 1 0 0 1 1 0 0 0 0 0 0 0 0 0 0 1 0 0 0 0 0 0 0 0 0 1 1 0 1 0 0 0 0 0 1 1 0 0 2 0 0 0 0 0 0 0 0 1 1
49 0 1 0 0 0 0 1 0 0 0 0 1 1 0 1 0 1 1 2 0 1 0 1 1 1 1 2 0 2 2 1 2 1 0 0 2 2 1 0 1 0 0 1 0 1 1 0 0 0 0 0 0 0 0 1 0 0 0 1 1 1 1 1 1 1 0 1 0 0 0 1 2 2 2 2 0 1 2 0 1 0 1 1 1 1 0 1 2 2 0 0 1 1 1 0 2 1 0 0 0 2 0 0 2 1 2 1 1 1 0 0 2 2 2 2 2 0 1 0 1 0 1 1 1 1 1 2 2 0 0 0 0 1 1 1 0 0 0 1 2 0 0 0 0 0 1 0 0 2 1 0 2 1 0 1 1 0 0 1 0 0 0 2 0 1 1 0 0 0 0 1 0 1 0 1 1 0 1 1 0 0 1 0 1 0 2 1 0 0 1 0 0 0 0 1 1 0 0 0 0 0 0 2 2 1 2 1 1 0 0 1 0 0 2 0 0 0 0 0 2 2 0 0 0 0 2 2 0 2 1 1 0 0 1 0 0 2 0 1 0 0 1 0 0 0 0 1 2 2 2 2 1 0 0 0 0 0 0 0 0 0 0 1 1 0 0 1 1 0 1 2 0 1 1 1 0 2 2 0 0 0 1 1 1 1 0 2 0 2 0 0 1 1 2 1 0 1 0 2 0 0 1 1 1 2 0 0 0 0 0 2 0 1 1 0 0 0 1 1 0 1 0 0 2 0 1 0 2 2 2 2 1 0 0 0 0 2 0 1 0 1 1 2 0 0 2 0 2 1 0 0 0 1 0 1 2 1 0 2 0 0 2 0 2 1 0 0 1 1 1 1 0 2 0 0 2 0 0 0 0 2 0 0 0 1 1 0 0 0 0 0 2 0 2 1 1 0 0 0 0 0 2 2 0 1 0 1 1 0 0 1 1 0 1 2 0 0 0 0 2 1 0 2 1 1 1 0 1 1 1 0 0 1 0 0 1 1 1 1 0 0 2 0 0 1 0 1 1 0 0 1 0 0 0 0 0 2 1 1 1 0 0 0 0 2 0 2 1 1 2 1 2 2 2 0 1 2 2 0 0 2 0 0 0 0 0 2 1 0 0 0 1 2 0 0 0 0 1 1 2 2 2 0 0 1 0 0 1 2 1 2 0 0 0 1 0 0 0 1 1 2 0 0 1 1 1 1 0 2 0 1 0 0 1 0 0 0 1 2 0 1 0 1 1 0 0 2 2 2 2 2 0 0 2 0 1 0 2 0 1 0 1 0 0 0 0 2 0 0 1 2 0 0 0 0 0 2 2 1 1 0 1 1 0 0 0 0 0 0 0 0 0 1 0 1 0 0 0 0 0 2 1 1 2 2 1 2 0 2 1 0 0 0 0 0 0 1 0 0 0 0 0 0 0 0 1 1 0 0 0 1 0 0 0 0 1 1 2 2 1 1 0 1 1 0 2 0 0 1 0 1 2 0 1 2 0 1 1 0 0 0 2 0 2 2 1 1 1 0 0 1 0 1 1 0 1 1 0 1 0 1 2 0 2 2 2 1 1 2 2 0 0 1 1 0 2 2 2 2 0 2 1 0 1 2 0 1 1 0 1 0 1 0 1 1 0 1 1 0 0 0 2 0 0 2 0 2 1 0 1 1 0 1 0 1 1 0 0 1 0 0 0 0 0 1 1 0 1 1 1 1 1 0 0 0 1 0 2 0 0 0 2 2 2 0 2 1 1 1 0 0 0 1 1 1 0 0 0 2 0 0 0 1 1 1 1 2 0 2 0 2 1 2 1 1 0 0 0 1 1 0 1 0 1 0 2 0 1 0 0 0 1 1 1 2 2 0 2 2 2 2 1 2 2 0 0 2 0 2 0 1 2 1 0 1 0 1 1 0 1 1 0 0 0 0 0 0 1 0 1 1 0 0 2 0 0 0 0 0 1 0 1 0 0 1 1 0 1 1 0 0 0 1 1 1 0 0 1 0 0 0 0 0 0 0 0 1 0 0 0 0 0 1 1 1 1 2 0 0 0 2 2 2 0 0 1 0 0 1 0 2 0 0 1 1 0 1 1 0 1 0 1 1 0 0 1 0 1 1 1 1 0 1 1 0 0 0 1 1 0 0 2 0 0 0 0 1 1 0 2 0 2 0 0 0 0 1 0 0 0 0 1 0 0 0 1 0 1 1 0 1 0 1 0 2 2 0 2 1 1 0 0 0 0 0 0 0 0 0 0 0 0 0 0 1 0 0 1 0 1 1
50 0 1 1 1 0 0 1 0 2 2 0 0 0 0 0 0 1 1 1 1 1 0 1 0 0 1 2 1 1 1 0 0 1 1 0 0 2 0 0 2 1 1 1 0 1 0 0 0 0 0 0 0 0 1 1 1 0 1 0 0 1 2 2 0 0 1 1 0 0 0 1 2 2 1 2 1 1 2 1 0 0 0 0 1 0 0 0 1 2 0 0 1 2 0 0 1 0 0 0 1 2 1 0 1 1 2 1 1 1 0 1 0 0 0 1 1 1 2 0 2 1 1 1 1 1 1 2 1 1 0 0 0 0 0 0 1 0 0 1 0 0 0 0 0 2 0 0 0 1 0 0 1 0 0 0 1 1 0 1 0 0 0 2 2 2 2 1 1 0 0 0 2 1 1 2 0 0 1 1 0 1 0 0 0 0 2 0 0 0 2 0 0 0 2 1 2 1 0 2 2 2 0 1 2 1 1 1 1 0 0 1 0 0 1 0 0 0 0 0 0 0 0 0 0 0 1 2 1 2 0 0 0 0 1 0 0 1 1 1 0 1 2 0 0 0 0 0 0 0 0 0 0 0 0 1 0 2 0 1 1 1 0 0 0 0 1 0 0 0 1 2 1 2 0 0 0 2 1 0 1 0 2 2 2 2 2 0 1 2 1 1 1 2 2 1 1 0 0 0 0 0 2 2 2 0 1 0 1 0 0 0 0 1 1 0 2 1 1 1 0 2 1 1 1 0 0 1 1 2 2 1 0 0 0 0 0 1 0 0 0 0 2 2 0 1 0 0 2 2 0 0 2 2 1 0 1 1 0 1 0 0 1 0 1 1 0 0 2 2 2 0 0 2 0 0 1 0 0 0 1 1 0 0 1 1 1 0 0 0 0 0 1 1 2 0 2 0 0 0 0 0 1 2 0 0 0 0 0 1 0 1 0 0 0 2 2 1 0 1 0 1 0 1 2 1 1 0 1 0 1 0 1 1 1 0 0 1 1 0 0 0 1 0 2 1 1 0 1 0 0 0 2 2 2 2 2 2 1 0 1 0 0 1 0 0 0 1 1 1 1 0 2 1 1 1 0 2 0 2 2 1 0 0 1 1 1 1 0 0 0 0 1 1 0 0 0 0 2 1 1 2 2 1 1 2 2 1 0 1 0 1 0 0 0 1 0 0 0 1 2 2 2 2 0 0 0 0 0 2 0 0 2 1 2 0 1 1 2 2 0 0 0 0 1 0 0 1 1 1 0 0 0 0 2 0 1 0 0 0 0 0 0 0 0 0 1 1 0 0 1 0 0 0 0 0 0 2 2 2 0 1 2 1 1 1 1 1 0 0 0 0 0 1 0 0 0 0 0 0 0 2 0 1 2 2 0 1 0 1 0 0 0 0 0 0 0 1 0 1 1 1 0 1 1 1 1 1 0 0 0 0 1 0 2 0 1 1 0 0 0 0 1 2 1 0 2 1 0 1 2 1 0 1 1 2 0 0 1 1 1 0 0 1 0 0 2 2 2 0 0 1 0 0 0 0 2 0 0 0 1 1 0 0 0 0 0 1 1 1 1 1 0 1 0 0 2 1 1 1 0 1 0 0 1 2 0 2 2 0 2 0 0 0 0 1 0 0 0 0 0 1 0 0 1 2 0 0 0 1 0 0 0 0 0 0 2 0 0 1 0 0 0 0 0 0 1 1 1 1 1 1 0 1 0 0 0 0 2 1 0 1 2 2 0 0 2 1 1 1 0 0 2 1 1 0 0 0 1 0 0 2 0 1 1 2 0 1 0 2 1 2 1 1 0 1 0 0 0 0 0 0 0 0 0 0 1 0 2 0 0 0 1 1 0 2 1 0 2 2 2 2 0 1 1 0 0 1 0 2 0 2 1 1 0 2 1 0 1 1 0 1 1 1 0 1 1 0 0 0 2 2 0 0 1 0 1 0 0 0 2 0 0 0 0 0 0 0 2 0 0 0 0 1 2 1 0 1 2 2 2 0 1 1 1 2 1 1 0 0 0 0 1 2 2 2 2 0 1 1 1 2 1 1 1 1 1 1 0 2 0 0 0 0 1 1 0 0 1 1 0 1 0 0 0 0 0 2 0 0 2 2 1 1 0 0 2 0 0 0 0 0 2 2 1 0 0 0 0 0 2 0 0 0 2 0 2 0 0 0 0 0 0 1 1 0 1 0 0 0 0 0 0 0 0 1 1 0 1 0 0 1 0 0 0 0 0 0 1 0 0 0 0 1 1 0 0 0 1 0 0 1
51 0 2 0 0 0 0 2 1 1 1 0 0 1 0 2 0 2 1 1 1 1 0 1 0 0 0 1 0 1 1 0 1 0 1 2 2 1 0 0 2 0 0 1 0 0 0 0 0 0 0 0 1 1 0 1 1 0 0 1 0 1 1 1 0 0 2 0 1 2 1 2 2 2 2 2 0 2 2 0 2 0 0 0 1 0 0 0 2 2 0 0 2 0 0 0 0 1 1 2 2 2 0 1 1 1 2 1 1 1 0 0 2 2 2 2 2 0 0 0 2 0 1 1 1 1 1 1 1 0 1 1 1 1 0 0 1 0 2 0 1 0 0 0 0 1 1 0 0 0 0 0 0 0 0 1 0 2 0 0 0 0 0 1 1 2 0 0 0 0 0 0 1 1 0 1 2 0 0 0 0 0 1 0 1 0 2 2 1 1 0 2 1 2 1 0 2 0 0 0 0 0 0 1 2 1 1 1 1 0 0 0 1 0 0 1 1 1 1 0 2 1 0 1 0 0 1 1 0 1 1 1 0 0 1 0 0 2 0 2 0 0 1 0 0 0 0 1 1 0 0 0 1 0 1 0 0 0 1 1 0 0 0 1 1 0 1 1 1 0 1 1 0 2 1 0 0 1 2 0 0 1 0 0 1 1 0 1 1 2 0 1 0 1 2 0 1 1 0 2 0 0 0 0 0 0 1 0 0 0 1 0 0 2 2 0 0 0 0 0 2 2 1 1 1 0 1 2 0 1 1 2 0 0 0 0 0 2 1 1 0 2 1 2 1 0 0 1 2 1 1 0 0 0 0 2 0 0 0 1 1 1 1 0 1 1 1 2 2 0 0 2 0 2 0 0 1 1 0 0 1 0 0 0 1 0 1 1 1 0 1 1 0 0 1 1 1 0 0 0 0 0 2 2 0 0 0 1 0 1 0 0 1 1 1 2 1 0 0 0 0 0 1 1 1 1 1 0 0 0 0 0 0 2 2 2 1 0 0 0 2 0 1 1 1 1 1 1 2 0 0 1 1 2 1 1 1 2 1 1 2 0 1 0 0 2 0 0 2 0 0 0 1 1 1 0 0 2 1 1 1 2 0 2 0 0 0 1 1 0 0 0 1 2 0 1 1 0 1 0 1 1 1 1 0 1 1 0 0 2 0 2 0 2 0 2 2 0 0 0 0 2 1 0 0 1 0 2 0 2 0 2 0 0 0 0 1 0 2 0 2 0 0 1 1 1 0 1 1 1 0 0 1 0 0 1 0 0 1 0 0 0 0 0 0 0 0 1 1 1 0 0 1 0 0 0 0 2 2 1 0 0 1 2 0 0 0 0 0 0 0 0 1 0 1 0 0 1 1 0 1 1 0 0 0 1 0 1 0 2 0 0 0 1 1 0 0 2 1 1 0 1 0 0 0 1 1 2 0 0 1 0 1 1 1 0 1 1 2 2 1 1 0 1 1 0 2 0 0 1 1 2 2 2 2 2 0 0 1 0 0 0 0 1 0 0 0 2 1 1 1 0 0 0 0 2 2 2 2 0 0 0 2 0 2 2 0 0 2 2 1 0 0 0 0 0 0 1 1 1 0 1 0 0 0 1 0 1 2 0 1 1 0 1 0 0 0 2 2 0 0 0 0 1 1 2 1 1 0 0 0 0 0 0 0 0 1 0 0 1 0 1 0 1 0 0 1 1 1 1 1 1 1 0 0 0 0 1 1 1 1 0 2 1 0 0 2 2 2 2 0 0 0 0 0 0 0 0 1 1 0 1 1 1 1 1 1 1 1 2 1 1 2 2 2 0 0 1 0 0 1 0 0 0 0 0 0 1 1 0 0 0 1 1 1 2 2 1 1 1 0 1 1 2 2 0 1 2 0 2 1 0 1 1 0 2 0 0 0 0 0 0 0 0 0 0 0 0 1 0 1 0 0 0 2 0 0 0 1 1 1 0 1 0 0 2 0 0 2 0 0 0 0 0 1 0 0 1 0 2 1 1 0 0 0 0 0 0 1 0 0 1 1 0 1 0 0 2 1 1 1 2 2 2 0 1 1 2 0 1 0 1 0 1 1 1 0 1 2 1 1 1 0 0 2 0 0 2 1 1 2 2 0 1 0 0 1 0 1 1 0 0 1 0 0 1 1 1 0 0 2 0 2 1 0 0 1 1 1 1 1 1 1 1 0 1 1 0 0 0 0 0 0 0 0 1 1 0 2 0 0 0 0 1 0 1 1 0 0 0 0 0 0 0 0 1 0 1 1 1 0 0
52 1 2 0 0 0 0 1 0 0 0 0 0 1 0 0 0 2 0 0 2 0 0 0 0 0 1 2 0 2 2 1 0 1 2 1 2 1 0 0 1 0 0 0 0 0 0 0 0 0 0 0 1 0 1 1 0 0 0 0 1 1 2 2 0 1 1 0 0 0 0 1 2 2 2 2 0 1 2 0 1 0 0 0 1 0 0 1 2 2 1 1 1 1 0 0 1 0 0 0 2 2 1 1 0 0 2 1 1 1 1 2 0 0 0 0 0 1 2 0 1 0 2 0 2 2 2 1 1 0 0 0 1 1 1 1 1 0 0 1 2 0 0 0 0 1 0 0 0 0 0 0 0 0 0 2 1 1 0 0 0 0 0 2 1 2 2 0 1 0 1 1 0 1 0 0 2 0 0 0 0 0 0 1 2 2 1 1 1 0 2 0 0 0 2 2 0 0 0 0 0 0 1 1 2 1 2 0 1 0 2 2 1 1 2 0 0 0 1 1 1 0 0 0 0 0 0 1 0 0 0 0 0 1 0 0 0 1 1 1 0 1 2 0 0 0 0 1 1 0 0 0 2 1 0 0 0 0 0 0 0 0 1 1 1 0 0 0 0 0 0 2 0 1 0 0 0 1 1 0 0 1 1 1 1 1 1 2 0 2 0 1 0 1 1 0 0 1 0 2 0 0 1 1 1 0 0 0 0 0 1 2 0 1 1 0 1 0 0 0 0 1 0 0 2 0 2 0 1 1 2 0 0 0 0 0 0 1 0 1 1 1 1 1 1 0 0 0 2 2 0 0 2 2 0 0 2 0 0 1 1 1 1 0 1 1 0 0 1 1 1 1 1 2 1 0 2 0 1 0 1 1 0 0 2 1 1 0 0 0 0 0 1 2 2 0 2 0 1 0 0 1 1 2 1 0 0 1 0 1 0 1 1 0 0 1 0 0 1 0 0 1 0 1 0 1 0 2 2 1 0 2 0 0 0 0 1 0 0 0 2 0 2 0 2 0 0 1 1 0 0 0 1 1 1 1 1 1 1 0 2 0 1 0 0 1 0 1 1 1 2 1 2 2 1 1 0 1 0 0 2 2 0 0 0 0 0 0 0 0 1 1 0 2 1 0 0 0 1 1 1 1 0 2 0 2 2 1 0 0 0 1 0 0 1 1 0 0 0 1 1 2 1 0 0 1 1 0 2 1 1 0 0 0 1 0 1 1 1 2 0 0 0 0 1 1 0 0 0 0 0 0 1 0 1 1 0 0 2 0 1 0 1 0 1 1 0 2 1 1 1 1 0 0 0 0 0 2 2 2 0 0 1 1 0 0 0 1 0 0 0 0 0 0 2 0 0 0 0 0 0 2 0 1 2 2 1 1 1 2 0 0 0 0 1 1 1 1 0 1 0 1 0 1 1 0 0 2 0 0 1 0 0 0 2 1 0 0 2 1 0 0 0 1 2 0 2 1 0 1 0 1 1 1 2 2 0 0 1 0 0 0 1 1 1 1 0 2 0 0 0 0 0 0 0 1 2 1 1 0 0 0 1 1 1 1 0 1 2 1 2 0 1 0 0 0 2 1 1 1 0 1 0 0 2 2 0 0 1 1 1 1 0 0 0 0 0 2 0 0 0 0 0 1 0 1 1 0 0 0 0 0 0 0 0 1 1 0 0 1 1 0 0 1 0 0 2 1 1 0 0 1 0 0 0 2 1 0 2 0 0 0 2 0 0 1 1 2 1 1 0 0 0 0 0 0 0 0 1 0 0 2 0 1 2 2 0 1 0 2 1 2 1 2 1 1 0 1 0 1 2 0 0 0 0 1 1 0 1 0 1 1 0 0 2 1 1 0 2 1 1 2 2 1 1 0 1 1 0 2 1 0 2 0 0 1 0 2 1 0 0 0 0 0 0 0 0 1 0 0 1 1 0 1 1 1 1 0 1 0 0 1 1 1 0 0 1 0 1 1 1 0 0 0 1 0 0 2 1 2 1 1 0 0 0 1 1 2 0 0 0 0 0 2 2 2 2 2 0 0 0 1 2 2 1 1 1 1 0 2 0 1 1 0 2 1 0 1 2 1 0 2 1 0 1 0 0 1 0 0 2 2 1 2 0 0 0 1 2 1 0 0 2 0 0 0 0 0 0 0 2 0 2 1 0 0 0 2 0 0 0 0 1 0 1 0 1 0 0 0 0 0 0 0 0 2 2 0 2 0 0 0 0 0 1 0 1 1 0 0 0 0 0 1 0 0 0 0 1 0 1 1
53 1 1 0 0 0 0 2 1 1 1 0 0 0 0 0 0 1 1 0 2 0 1 0 0 0 0 1 1 2 1 1 1 1 2 0 2 2 0 1 1 0 0 0 0 0 0 0 0 1 1 0 1 1 1 2 0 0 1 0 1 2 1 2 1 0 0 1 1 1 0 0 2 2 0 2 2 1 2 0 1 0 0 0 2 0 1 0 1 2 0 0 1 1 0 0 1 0 0 0 1 2 1 0 1 1 2 2 0 2 1 2 0 1 0 1 1 0 0 0 1 1 2 0 1 1 1 1 1 0 0 0 1 1 0 0 1 0 0 1 0 0 0 0 0 1 0 0 0 1 1 0 0 0 0 0 0 0 0 0 0 0 0 2 2 2 2 2 1 1 0 0 1 1 0 1 2 1 0 1 0 0 0 1 1 1 2 1 0 0 0 1 0 0 1 2 0 0 0 0 0 0 0 1 2 2 1 0 1 0 0 1 2 0 0 1 1 0 1 0 2 2 1 1 0 0 2 1 0 1 1 1 0 1 0 1 1 2 0 2 0 0 2 0 0 0 0 0 0 0 0 0 2 0 0 0 0 1 0 0 0 0 0 0 0 0 0 0 2 0 0 2 0 2 0 0 0 2 2 0 1 0 0 0 2 1 0 2 0 2 0 0 0 2 2 0 1 1 1 1 1 0 1 1 0 0 1 0 1 0 0 1 0 2 2 0 1 0 1 1 0 2 1 1 2 0 2 0 2 2 2 1 0 0 0 0 0 1 0 2 0 2 1 1 0 0 0 0 2 1 0 0 0 2 2 0 0 0 0 1 0 0 2 0 2 0 1 0 0 0 0 2 0 2 0 0 1 0 1 0 1 1 0 1 1 1 1 1 1 0 1 1 1 1 2 0 2 0 1 0 0 1 0 2 1 0 0 0 2 0 0 2 0 0 0 2 1 1 1 1 0 0 0 1 1 1 1 0 0 0 0 0 1 2 2 0 0 0 0 0 1 0 0 2 1 1 0 1 1 0 0 0 1 1 1 1 1 1 0 0 1 0 0 0 0 1 0 1 1 1 1 0 2 2 0 1 0 1 0 1 1 1 0 1 1 1 1 2 1 0 0 0 1 1 2 0 0 1 1 1 1 2 1 1 0 1 1 1 0 0 0 2 0 1 0 2 1 0 0 2 2 2 0 1 0 1 1 0 2 1 1 0 0 0 0 0 2 1 1 2 0 0 1 1 2 0 1 1 1 1 1 1 1 0 0 0 0 0 1 0 1 1 1 0 0 0 0 0 0 0 1 1 1 0 1 0 1 2 2 0 0 0 1 0 0 0 0 1 0 0 0 0 1 0 0 0 1 0 0 0 0 2 0 1 1 2 0 2 0 0 0 0 0 0 0 0 0 0 0 0 0 0 0 0 0 0 2 0 0 0 0 0 1 0 2 1 1 1 2 2 1 1 2 2 2 0 0 0 0 1 1 0 0 0 0 2 0 1 1 1 0 0 1 1 1 0 0 2 1 0 0 0 2 0 0 0 0 0 0 0 1 1 2 1 1 1 0 2 1 0 1 1 2 0 2 0 2 2 1 2 1 1 0 0 0 1 1 1 2 0 1 0 0 0 0 1 0 0 0 0 0 1 1 0 0 1 0 0 0 1 0 0 0 0 0 0 2 0 0 0 0 0 0 0 0 1 1 1 0 0 0 0 1 0 0 0 1 0 1 0 0 0 2 2 1 0 2 2 1 1 0 1 1 1 1 1 0 0 1 0 0 2 1 1 2 2 0 2 1 2 0 1 1 1 0 1 0 1 0 0 0 0 0 0 1 1 1 0 1 1 0 0 1 1 1 2 2 2 1 1 1 1 2 2 2 0 1 1 1 2 0 0 2 0 0 1 0 0 1 0 1 0 0 0 0 0 0 1 0 0 2 2 0 0 0 0 1 0 1 2 0 0 1 0 0 1 1 0 2 1 0 0 0 0 2 0 0 0 2 2 2 0 1 1 1 1 0 2 0 0 0 0 1 1 2 2 2 2 0 0 0 2 2 2 2 2 0 1 0 1 0 2 0 0 0 0 0 0 0 0 0 0 1 1 1 0 1 0 1 2 1 1 0 0 0 0 0 0 1 0 0 0 1 1 0 0 1 1 0 0 1 0 2 0 1 1 1 0 0 0 0 0 2 0 1 0 1 0 0 1 0 0 0 0 0 1 1 0 1 0 0 1 0 0 0 0 0 0 1 0 0 1 1 0 0 0 0 0 1 0 0 0
54 0 0 0 0 2 2 2 0 2 1 0 0 0 0 0 0 1 1 2 0 2 0 0 0 0 1 1 0 2 1 0 0 1 1 1 1 0 0 1 1 0 0 1 0 0 2 0 1 0 0 0 1 1 0 2 0 0 0 0 1 1 2 2 0 0 1 1 0 0 0 0 2 2 1 2 1 1 2 1 0 0 0 0 1 0 0 1 1 2 1 1 2 2 1 1 0 2 2 2 0 2 0 1 1 0 1 1 1 1 1 2 1 1 1 1 1 0 2 0 1 2 1 1 0 1 1 0 0 0 1 1 1 1 0 0 0 0 0 1 2 0 0 0 0 1 0 0 0 1 0 0 0 0 0 0 0 0 0 0 0 0 0 2 0 1 1 1 2 0 0 0 1 1 0 1 0 0 0 0 0 0 0 2 2 2 2 2 1 1 0 2 1 1 1 1 1 1 0 0 0 0 0 0 2 2 2 1 1 0 0 1 2 0 1 1 0 2 1 0 1 1 0 0 0 0 0 1 1 1 0 1 0 0 2 1 1 1 1 1 0 1 2 0 0 0 1 0 1 1 1 1 1 0 1 0 0 1 0 0 0 0 0 2 0 0 0 0 0 0 0 1 0 1 0 0 0 2 1 0 0 0 0 0 1 1 1 2 0 2 0 0 0 1 1 0 0 1 0 2 0 1 0 0 0 0 1 0 2 1 0 2 0 2 2 0 0 0 0 0 1 1 1 1 0 0 0 1 1 0 1 1 0 0 0 1 0 2 0 0 0 0 0 2 0 0 1 1 1 0 1 1 2 2 1 0 1 0 0 0 1 1 2 0 2 1 1 0 2 2 2 0 1 2 0 0 2 1 1 0 0 1 0 0 1 0 0 0 0 1 1 1 1 0 2 0 2 0 1 2 1 1 1 1 0 1 2 1 0 2 0 1 0 0 0 1 0 0 1 0 1 1 1 1 0 0 0 0 2 2 0 0 1 1 1 1 0 2 0 0 1 0 2 0 0 2 0 2 2 0 0 0 1 2 2 1 2 1 0 0 1 0 0 0 0 2 0 0 2 0 1 0 0 0 1 1 1 2 1 1 1 2 0 1 1 1 1 1 0 0 1 1 1 1 1 0 0 1 1 1 1 2 2 0 0 0 2 0 0 1 0 1 0 1 0 2 1 0 0 2 2 1 1 1 0 1 1 1 1 1 1 1 0 0 1 1 1 0 1 1 0 0 0 1 2 0 0 0 1 0 0 0 0 0 1 1 0 1 1 0 1 0 1 0 1 1 0 2 0 0 1 2 1 0 0 1 1 0 0 2 0 0 1 1 0 1 1 1 0 0 0 0 0 0 0 0 0 0 0 0 0 1 0 2 1 2 0 0 1 2 0 0 0 1 0 0 0 1 1 0 0 0 0 0 0 1 1 2 0 0 0 1 0 0 2 0 0 0 2 2 0 0 0 1 1 0 2 0 1 1 0 1 0 1 1 2 0 0 2 0 0 0 2 1 1 1 2 2 1 1 0 1 0 0 0 0 1 1 2 0 1 0 2 2 2 1 1 2 1 0 0 1 0 2 0 0 2 2 0 2 1 0 0 1 2 2 2 2 2 0 1 0 0 0 0 0 0 2 2 0 0 0 1 0 0 2 0 0 0 0 0 0 0 0 0 2 2 0 0 1 0 1 0 0 0 1 1 1 0 0 0 0 1 0 0 0 1 0 2 0 0 0 2 1 0 1 1 1 1 1 0 0 0 1 0 1 0 0 0 1 0 1 0 0 0 2 0 2 0 2 0 2 0 1 1 0 0 0 0 0 0 0 1 0 1 0 1 0 1 0 0 0 1 1 1 2 2 1 2 2 2 2 1 2 1 0 1 1 0 1 0 0 2 2 0 2 0 0 1 0 1 0 0 0 0 1 1 0 0 0 2 2 0 0 1 1 0 1 0 0 1 0 1 0 1 1 1 0 1 1 0 0 0 1 2 1 0 1 1 2 2 0 0 0 0 2 2 0 0 0 0 0 0 2 2 2 2 2 0 1 0 2 1 1 1 1 1 0 0 2 0 1 1 0 1 1 0 0 1 1 0 1 1 1 0 0 1 1 0 0 1 0 1 2 0 0 0 0 0 0 0 0 2 0 0 0 1 0 1 0 1 1 1 0 2 0 2 2 0 0 0 0 1 0 1 1 1 0 0 0 0 0 0 0 0 0 1 0 1 0 0 1 0 2 0 1 1 1 0 1 1 0 1 0 0 0 0 1 2 1 1 2
55 0 1 0 1 0 0 2 0 2 0 1 0 0 0 0 0 2 1 1 1 0 2 1 1 1 1 1 0 1 1 0 0 0 1 2 2 0 0 1 1 0 1 1 0 0 0 0 0 1 1 0 1 0 1 1 1 0 0 0 1 2 2 2 0 0 2 2 0 0 0 2 2 2 1 2 1 1 2 1 0 0 0 1 1 0 0 0 1 1 0 0 1 1 1 0 1 0 0 0 2 2 0 1 1 0 1 2 0 2 1 1 0 0 0 0 0 0 1 0 1 0 2 0 2 2 2 1 0 0 0 0 0 1 1 1 1 0 0 1 1 0 0 0 0 1 0 0 0 2 2 0 0 0 1 0 0 0 1 2 0 1 0 2 0 1 2 0 0 1 1 0 0 2 1 2 2 0 0 0 0 0 1 0 1 0 2 0 0 0 2 0 1 1 0 1 1 0 0 1 1 1 0 2 2 0 2 1 0 0 1 1 0 0 2 0 0 0 0 0 1 0 0 0 0 0 0 1 0 1 1 1 0 0 2 0 0 2 0 2 0 0 2 1 0 0 0 0 0 0 0 0 1 0 0 0 1 1 0 2 1 1 0 2 0 0 0 1 1 0 1 1 0 1 0 0 1 2 2 0 0 0 1 1 2 2 1 1 1 2 0 1 0 2 2 1 0 1 0 0 0 0 1 1 1 0 0 0 0 0 0 1 0 1 2 0 0 0 0 0 0 2 2 2 2 0 1 2 1 1 2 2 0 0 0 0 0 2 0 1 0 1 1 2 0 0 0 0 2 1 1 0 0 1 1 1 0 1 0 1 0 0 1 1 1 0 1 2 2 0 0 2 0 2 1 0 2 0 0 0 1 0 0 0 1 1 1 0 0 0 0 0 0 0 2 0 1 1 0 0 0 0 1 2 1 0 0 0 0 2 0 0 0 0 1 2 1 1 0 1 1 0 0 0 1 1 1 0 0 0 0 0 0 0 0 1 1 1 0 0 2 0 0 2 1 2 1 1 2 0 0 0 0 1 0 0 0 2 1 1 1 0 1 1 0 1 0 2 1 1 2 0 2 2 0 2 0 0 0 0 2 2 0 0 0 1 0 1 1 0 0 0 0 1 1 2 2 1 1 0 0 2 1 1 0 1 1 0 0 2 0 1 0 0 1 0 0 0 0 0 0 2 0 0 0 0 0 0 0 2 0 0 1 1 0 0 0 0 2 0 1 1 0 1 2 0 0 0 0 0 0 0 0 0 2 0 1 0 2 0 1 0 0 2 0 0 0 1 0 0 1 1 1 0 0 1 1 2 2 0 2 0 1 0 0 0 0 0 0 0 0 1 1 1 0 1 1 0 0 0 0 2 0 1 0 1 0 2 0 2 1 0 0 0 0 0 2 1 1 0 0 0 0 2 2 0 0 1 0 0 0 0 1 0 1 0 0 1 2 2 1 1 0 1 2 0 2 0 0 0 0 1 0 0 0 2 0 1 2 0 0 0 0 1 0 0 1 2 1 1 0 1 1 0 0 0 2 0 2 0 1 0 2 1 0 0 2 1 2 1 1 1 0 0 0 0 0 2 1 2 0 2 0 0 1 2 1 2 2 0 1 0 0 0 0 0 0 1 1 0 0 0 0 0 0 2 0 1 1 0 0 0 0 0 0 1 1 0 0 0 0 0 0 1 0 0 1 1 0 0 0 0 1 0 0 1 0 0 1 0 0 0 1 0 0 1 2 2 2 2 0 0 1 0 0 0 0 0 0 0 1 2 0 1 1 2 0 2 1 2 0 1 1 2 1 1 0 1 0 0 0 0 2 0 2 1 0 0 1 1 0 0 0 0 1 2 1 1 2 2 2 2 1 2 2 0 1 0 0 1 0 1 1 1 0 1 0 1 2 0 1 0 0 0 1 0 1 0 1 0 1 1 0 0 2 0 0 1 0 0 2 0 0 0 0 0 1 0 1 0 0 0 1 1 2 1 0 1 0 2 1 0 0 0 0 0 0 0 1 0 0 0 0 2 2 2 2 1 1 0 0 1 2 2 1 1 1 1 0 2 0 0 0 0 1 1 0 0 2 2 0 2 0 2 1 0 1 2 1 1 2 1 1 2 0 0 0 1 1 0 0 0 0 1 1 0 1 0 1 0 1 0 1 0 2 0 2 2 0 0 0 0 0 1 0 0 0 0 2 1 1 0 0 1 0 1 1 0 0 0 0 2 0 2 0 0 0 1 0 1 1 0 0 0 0 0 0 1 1 1 0 1
56 1 1 0 1 0 0 2 0 2 1 1 0 1 0 1 0 1 0 0 1 0 1 0 0 0 0 1 0 2 0 0 1 1 0 0 1 2 1 1 0 0 0 0 1 0 1 0 0 0 0 0 0 0 0 1 0 0 0 1 0 0 2 2 0 0 0 1 0 0 0 1 1 1 1 1 0 1 2 1 0 0 0 0 2 0 0 0 1 1 0 0 2 2 0 0 1 1 1 1 2 1 0 0 0 0 2 1 1 1 1 2 0 1 1 2 1 0 1 0 2 0 1 1 0 0 0 1 0 2 0 1 0 1 1 1 0 0 0 0 0 0 2 0 0 0 0 0 0 0 0 0 0 1 0 0 1 2 0 1 0 0 0 2 1 2 1 0 0 0 0 1 1 2 1 0 2 0 1 1 0 0 1 0 2 1 1 0 0 0 2 0 0 0 1 2 1 0 0 0 0 0 0 0 2 1 1 0 0 0 0 1 1 0 2 0 0 0 2 1 2 1 0 0 0 0 0 2 0 2 0 0 0 0 2 1 1 1 1 1 0 1 2 0 0 0 0 0 0 0 0 0 1 0 1 0 0 1 0 2 2 2 0 0 0 0 0 0 2 1 0 1 0 2 0 0 1 1 2 0 1 0 0 0 1 1 1 1 0 1 0 0 0 2 1 1 0 0 0 2 0 0 1 1 1 1 0 0 1 0 0 1 0 2 2 0 1 0 0 0 0 0 1 0 2 0 0 2 1 1 2 0 0 0 0 0 0 0 0 0 0 0 2 1 1 0 1 0 1 0 0 0 0 2 2 0 0 1 0 1 0 0 0 0 0 0 0 1 1 0 0 2 2 2 1 0 2 0 0 0 1 0 0 0 2 1 1 0 0 1 0 0 0 0 2 0 1 1 1 1 1 1 2 1 0 0 1 0 0 2 1 1 0 0 1 1 0 0 0 0 1 2 0 1 0 0 0 0 1 0 0 0 0 0 0 1 0 1 1 1 1 0 1 1 1 0 0 2 2 0 0 1 0 2 1 0 1 2 2 2 0 0 0 0 0 1 1 1 2 1 1 0 2 2 1 1 1 2 0 0 0 1 0 0 1 2 1 0 0 0 1 1 1 2 1 1 1 1 1 0 1 2 2 0 0 0 0 0 0 0 1 1 0 0 0 0 0 0 0 1 1 1 0 0 0 1 0 1 0 2 0 1 2 1 0 1 0 0 1 1 1 0 0 1 2 1 0 0 0 0 0 0 0 0 1 1 1 1 1 0 0 0 0 1 0 0 0 1 1 1 0 0 1 0 0 1 2 2 2 0 2 0 2 1 1 1 1 0 0 0 0 0 1 0 1 0 0 0 0 0 0 1 0 1 1 2 0 1 0 2 0 0 0 0 0 0 0 0 0 0 0 0 0 0 0 2 2 1 0 0 1 0 0 0 2 0 1 0 2 1 0 0 1 1 1 0 2 0 0 0 2 1 2 1 1 2 0 0 1 0 0 0 1 1 1 0 1 2 0 1 0 0 0 1 1 0 0 2 1 1 0 1 2 0 1 2 0 2 2 1 2 2 0 0 1 0 2 2 2 2 0 2 0 1 1 2 1 2 2 0 1 0 0 1 0 1 0 1 0 0 0 0 0 0 0 2 0 1 1 0 0 0 1 0 0 2 2 0 0 1 0 1 0 0 0 0 0 0 0 0 0 0 0 0 0 0 0 0 1 0 0 0 2 0 0 2 1 1 2 2 1 0 0 1 1 1 0 0 2 0 0 2 2 0 1 1 1 2 1 2 0 1 1 2 2 0 0 0 0 1 1 0 1 0 1 0 2 1 0 0 0 0 0 0 2 1 2 1 2 1 1 2 1 1 1 0 0 1 0 2 0 0 2 1 0 1 0 0 1 0 1 0 0 0 0 0 0 0 0 0 1 1 0 0 1 0 1 2 0 0 2 0 1 1 0 1 2 1 1 2 0 0 0 1 2 1 0 0 1 2 2 0 0 0 0 0 0 0 1 0 0 0 0 2 2 2 2 2 0 0 0 1 2 1 1 1 0 1 0 2 0 2 0 0 1 1 0 0 1 1 0 1 0 0 2 0 0 1 0 0 1 1 0 1 1 0 0 1 1 0 1 0 2 0 0 2 2 2 0 0 2 0 1 0 1 0 1 1 0 0 0 0 1 0 0 0 0 0 1 1 0 1 0 0 0 1 1 0 1 0 0 1 0 2 0 1 1 0 1 0 0 0 0 0 0 1 0 0 0 0 0 1
57 1 2 0 0 0 0 1 0 1 1 0 0 0 0 0 0 1 1 0 2 0 0 1 0 0 1 2 0 2 1 0 0 1 0 0 1 1 0 0 1 0 0 0 0 0 0 0 0 0 0 0 2 0 0 2 0 0 0 0 2 2 0 2 0 0 1 0 0 0 0 1 2 2 0 2 2 1 2 0 1 0 1 2 1 0 0 0 1 1 0 0 1 1 1 0 2 1 0 0 2 1 1 0 1 1 2 2 0 2 1 1 1 1 1 1 1 0 1 0 2 0 1 1 1 1 1 1 1 0 0 0 0 0 0 0 0 0 0 2 2 0 0 1 0 1 1 0 0 0 0 0 0 0 1 0 1 0 0 0 0 0 1 2 1 1 0 1 1 0 0 1 0 2 0 0 2 0 0 1 0 1 1 0 1 0 1 0 0 0 0 0 1 1 1 2 0 0 0 1 1 1 0 2 2 0 2 2 1 0 0 2 1 0 1 1 1 1 2 1 2 0 0 0 0 0 1 1 0 0 0 0 0 0 1 0 0 2 0 2 0 0 1 0 0 0 0 0 0 0 0 0 1 0 1 0 0 0 1 1 0 0 0 0 0 0 0 0 2 0 0 2 0 2 1 1 0 1 2 0 0 0 0 0 0 0 0 1 1 2 0 2 0 2 1 0 0 0 0 1 0 0 1 1 1 1 1 0 1 0 0 1 0 1 1 0 0 0 0 0 1 1 2 2 2 0 2 1 0 1 2 0 0 0 0 1 0 1 0 1 1 2 1 2 0 0 0 0 1 0 0 0 0 0 0 2 0 0 0 1 0 0 1 0 1 1 0 1 1 1 1 1 1 2 1 0 1 1 0 1 1 2 1 1 1 0 0 0 0 0 0 0 1 0 2 1 1 0 1 1 1 1 0 2 0 0 0 1 0 1 1 1 0 0 0 1 1 0 0 0 1 1 0 0 0 1 1 0 0 0 0 0 0 0 0 0 1 0 0 0 2 0 2 0 1 0 0 0 1 0 0 0 0 2 1 0 1 1 1 0 2 0 1 1 0 1 0 2 2 0 0 0 1 1 1 1 0 2 0 0 1 2 1 0 0 1 0 0 0 0 1 1 1 0 0 1 1 1 1 0 1 1 2 0 0 1 2 0 0 0 0 2 0 0 0 1 0 0 0 1 1 1 2 2 0 0 0 0 1 1 1 0 1 1 1 0 1 0 2 1 1 0 0 0 2 1 1 1 1 1 1 1 1 0 1 0 1 0 1 1 0 0 0 1 0 0 0 1 0 0 0 0 0 0 0 1 1 1 1 1 1 0 0 0 0 0 0 0 0 0 0 0 0 0 0 2 0 0 0 0 0 2 0 2 1 2 1 0 1 1 0 0 0 0 0 0 0 1 0 1 1 1 0 2 2 0 0 2 0 0 0 0 0 0 1 0 0 0 2 2 1 2 0 1 2 0 2 0 0 1 0 2 1 1 2 2 0 2 1 1 1 0 0 0 0 0 1 1 1 0 0 1 1 0 0 0 0 0 2 0 0 1 1 1 1 1 0 1 2 1 1 1 1 0 1 1 2 2 2 2 0 2 0 0 0 1 1 2 2 0 0 0 0 0 0 0 0 1 1 0 0 0 1 0 0 0 0 0 0 1 0 0 0 0 0 1 1 0 0 2 0 2 0 0 0 0 1 0 1 0 0 1 1 0 0 1 0 1 2 1 1 1 1 0 0 1 1 1 2 2 1 2 1 0 0 0 0 1 0 2 0 0 0 1 2 2 0 1 0 2 1 2 1 1 0 1 0 1 0 1 2 0 1 0 1 0 1 0 0 0 1 1 0 0 2 2 2 0 0 0 0 0 0 2 2 0 2 1 0 2 0 1 2 0 0 0 2 0 0 0 0 0 1 1 0 1 1 0 0 0 1 1 0 0 2 0 0 0 0 0 1 0 1 0 0 0 0 0 1 0 0 0 1 0 2 0 0 1 1 2 2 0 0 0 0 0 0 0 1 0 1 0 0 1 1 1 1 0 1 2 2 2 2 2 2 2 0 0 2 0 1 1 1 0 2 2 0 0 0 1 0 2 0 0 1 0 0 2 1 1 0 0 0 2 0 0 1 2 2 0 0 0 2 1 0 0 2 1 1 0 2 0 2 0 0 0 0 2 0 0 0 0 1 0 2 1 2 0 2 1 0 0 0 0 0 0 1 0 0 0 0 2 1 0 0 0 1 2 0 2 2 0 0 0 0 0 0 1 2 1 0 0
58 0 1 1 1 0 0 2 0 0 0 1 0 0 0 0 0 1 1 2 0 1 1 0 0 0 0 1 1 2 1 1 0 1 0 0 2 1 0 1 1 0 0 0 0 0 2 0 0 1 1 0 0 1 1 0 0 1 0 0 1 2 2 2 0 0 2 2 0 0 0 0 2 2 1 2 1 0 0 0 0 0 0 0 2 0 1 0 1 2 0 0 2 2 0 0 1 0 0 0 2 2 0 2 0 0 2 1 1 1 1 2 1 2 1 2 2 1 2 0 1 0 2 0 0 0 0 0 0 0 0 1 0 0 0 0 0 0 0 0 0 0 0 0 0 1 0 0 0 2 2 1 0 0 1 0 0 1 0 1 1 1 0 2 0 2 1 1 1 1 1 0 2 1 0 1 2 1 0 0 0 0 1 0 1 0 1 1 1 0 2 0 0 1 2 1 2 0 0 0 0 0 0 1 2 1 1 1 1 0 0 0 2 0 2 1 1 0 0 0 2 2 1 0 0 0 1 2 1 1 0 0 0 0 1 0 1 1 1 0 0 2 2 0 0 0 0 0 0 0 0 0 1 0 1 0 0 1 0 1 1 1 0 1 0 0 1 0 2 1 0 2 0 1 0 0 0 1 1 0 0 1 0 0 2 1 0 0 1 2 0 1 0 2 2 1 0 1 0 1 0 1 1 1 1 0 0 0 0 0 2 1 0 0 0 0 1 1 0 0 0 2 0 0 1 0 1 2 1 1 1 1 1 0 0 0 0 1 0 0 0 1 2 1 0 0 1 0 1 2 1 0 0 2 1 0 0 1 0 1 0 0 2 0 2 0 0 1 1 0 0 2 1 1 1 0 1 1 1 0 1 1 0 1 1 1 2 0 0 0 0 0 1 1 2 0 2 0 0 0 0 0 0 1 0 0 1 0 0 2 0 0 1 0 0 1 0 0 0 0 0 2 0 0 0 0 0 0 0 0 0 0 0 1 1 1 0 1 1 1 1 0 2 0 1 1 0 2 2 1 1 2 1 2 1 1 1 1 1 1 1 0 0 1 0 1 1 0 2 0 2 0 1 0 0 1 0 1 0 1 2 1 0 0 1 1 1 1 0 0 1 1 2 1 2 0 0 0 2 0 0 2 0 2 0 2 2 1 0 1 0 1 0 0 0 0 0 1 0 2 2 1 1 1 1 0 0 1 0 2 0 2 0 0 0 0 0 0 0 1 0 0 0 1 1 0 0 1 1 1 1 1 1 0 1 0 0 2 1 0 1 0 1 0 0 0 1 1 1 0 0 1 1 0 0 1 1 2 2 0 1 0 1 0 2 0 0 1 1 1 0 0 0 1 1 1 1 0 0 0 0 1 1 1 2 2 1 2 0 1 1 0 0 0 0 0 1 0 0 0 0 0 0 1 1 1 1 2 0 0 0 1 1 0 1 0 2 1 2 2 0 0 0 1 1 0 2 0 0 2 0 1 0 0 0 2 0 0 1 0 0 0 0 0 1 1 2 2 1 0 0 0 0 0 0 0 0 1 2 0 0 0 2 1 1 1 1 1 2 1 1 1 0 1 0 0 2 1 0 1 1 1 0 1 0 1 1 1 2 0 0 0 0 1 0 1 0 2 2 0 0 0 2 0 0 2 0 1 1 0 0 0 1 0 0 0 0 0 0 2 1 0 0 0 0 0 1 0 0 0 0 1 1 0 0 1 1 0 2 0 0 0 2 0 0 0 2 2 1 1 0 0 0 0 0 1 0 0 0 1 1 0 0 0 0 1 0 1 0 2 1 2 2 2 2 0 0 1 1 0 1 0 0 0 0 0 1 1 0 0 0 0 1 1 1 1 1 1 1 1 1 2 1 2 2 0 0 1 0 1 0 0 2 0 0 2 0 1 2 1 1 1 1 0 1 0 1 0 0 0 2 2 0 0 2 0 0 1 1 1 0 0 1 0 0 0 1 0 1 0 0 0 0 1 1 1 0 1 1 2 2 1 0 0 0 1 1 1 0 0 1 0 0 1 2 2 2 2 0 0 0 1 2 1 1 1 0 0 0 2 0 1 0 0 0 0 0 1 1 0 0 1 0 2 2 0 1 2 1 1 2 2 0 2 0 0 1 1 1 0 1 0 2 0 0 0 2 0 0 0 2 0 2 1 1 0 1 0 0 0 0 0 1 0 0 0 1 0 0 1 0 0 0 0 0 1 1 0 2 0 0 0 0 0 0 0 0 0 1 0 0 0 0 0 0 0 1 0 1 0 0 0
59 0 2 0 0 0 0 2 0 2 1 1 1 2 0 1 1 1 0 0 1 0 0 0 0 0 1 2 0 2 2 1 1 1 0 0 1 0 0 0 2 0 1 1 0 1 1 0 0 1 1 0 1 1 0 2 0 0 1 1 0 1 2 2 0 0 1 2 0 0 0 1 2 2 1 2 1 2 2 1 1 0 0 0 1 0 0 0 2 2 0 0 0 2 0 0 1 2 1 1 1 1 2 0 0 0 2 2 0 2 0 1 1 2 1 2 2 0 0 0 2 0 1 1 0 0 0 0 0 0 0 0 0 2 2 1 0 0 0 0 0 0 0 1 0 0 0 0 0 0 0 0 0 0 0 0 1 2 0 1 1 1 0 2 1 1 0 0 0 2 1 0 0 2 1 1 2 0 0 0 1 1 0 1 2 2 1 1 0 0 2 0 0 0 1 2 0 0 1 1 1 1 0 1 2 2 1 2 1 0 2 2 2 0 2 2 1 1 1 1 1 0 1 0 0 0 1 2 0 1 0 0 0 1 2 0 0 1 0 0 0 0 1 0 0 0 0 0 0 0 0 0 1 0 1 0 0 0 1 1 0 0 0 1 1 0 1 1 0 0 0 2 0 2 0 0 0 2 2 0 1 0 0 0 1 0 0 0 2 2 0 1 1 1 2 1 0 0 0 1 1 0 2 2 2 1 1 0 0 1 0 1 0 2 2 0 1 1 0 0 1 2 1 1 2 0 2 1 1 1 0 2 1 1 0 0 0 1 1 1 0 1 2 0 0 0 1 1 1 0 1 1 0 0 0 2 0 2 0 1 0 0 2 0 2 0 0 1 1 0 0 2 1 2 1 0 1 2 0 0 0 1 0 0 2 1 0 0 0 1 0 0 1 0 1 1 1 1 1 1 1 1 0 0 0 0 2 1 0 1 0 0 0 0 0 0 0 1 0 1 0 1 0 1 0 0 0 0 0 0 1 0 1 1 1 0 0 1 0 0 2 0 1 1 1 1 0 1 1 0 0 0 0 2 1 0 1 2 2 2 1 0 0 0 0 2 2 1 2 0 0 0 2 2 2 0 2 2 0 1 1 1 0 0 1 2 1 2 1 0 0 0 0 0 1 0 0 0 1 0 1 2 1 0 0 1 2 1 0 0 0 2 1 1 0 2 1 1 0 1 1 2 1 0 0 1 0 0 0 2 0 0 0 0 0 0 1 0 2 1 0 1 0 0 1 1 0 2 2 2 0 0 1 0 0 0 0 1 0 0 0 2 0 1 0 0 0 1 0 0 0 1 0 0 0 0 0 1 1 2 0 1 1 0 1 1 1 0 0 0 0 0 1 0 1 0 1 0 0 0 0 2 1 1 1 1 1 1 0 1 2 0 0 0 0 0 0 0 0 1 1 1 0 1 1 0 1 2 0 0 1 0 1 0 2 0 1 0 2 1 2 2 1 2 2 0 0 0 1 2 0 2 1 1 1 1 0 1 2 0 0 0 1 0 1 1 0 2 1 1 0 1 0 0 0 0 0 1 2 0 0 0 1 1 1 1 0 1 2 1 1 1 1 1 1 1 1 1 1 1 0 1 0 0 2 2 1 1 2 0 0 0 0 0 0 1 0 0 0 0 0 0 1 0 0 1 0 0 0 0 0 0 0 0 0 0 1 0 0 1 0 1 0 0 0 0 0 1 0 0 0 0 0 0 0 0 0 0 0 0 0 0 2 1 1 0 2 1 2 2 1 0 0 0 0 0 0 0 0 2 0 0 1 0 0 1 2 1 0 2 1 2 2 2 0 2 0 1 0 0 1 0 1 0 1 0 0 0 0 1 1 1 1 1 1 2 2 1 2 2 2 2 0 2 2 0 0 1 0 2 0 1 2 0 0 2 0 0 1 0 1 0 1 1 0 1 1 1 0 0 1 1 0 0 2 0 0 0 0 0 1 1 0 0 0 0 0 0 2 0 0 0 1 0 2 0 0 0 0 2 2 0 0 0 0 2 2 0 1 0 0 0 0 2 1 1 1 1 1 0 0 1 0 0 1 1 0 0 0 1 1 2 0 0 1 1 0 1 1 0 0 1 1 1 2 0 0 1 1 1 2 1 0 1 0 0 0 0 1 0 0 0 1 2 1 1 2 0 0 1 2 0 2 2 0 0 2 2 0 0 0 0 1 1 0 0 0 0 1 1 0 0 0 0 1 1 1 0 1 1 1 1 0 1 0 0 0 1 0 1 1 1 0 0 0 0 0 1 1 1 1 2
60 0 0 0 0 0 0 2 0 2 1 0 1 1 0 1 0 1 0 1 1 0 0 0 0 0 1 2 1 2 2 0 0 1 0 0 2 2 0 2 0 0 1 1 0 0 0 0 0 0 0 0 1 0 1 1 1 0 1 0 1 2 2 2 1 2 2 1 0 0 0 2 2 2 1 2 1 2 2 1 1 0 1 2 1 0 0 1 1 1 0 1 1 1 0 0 0 1 0 0 2 1 0 1 1 1 2 2 0 2 2 2 0 2 0 2 1 1 1 0 1 1 0 2 0 0 0 0 0 0 0 0 0 0 0 0 0 0 0 2 0 0 0 0 0 0 1 0 0 1 1 0 0 0 0 0 1 1 0 0 0 0 0 2 1 2 1 2 1 1 0 1 1 2 0 0 2 0 1 1 0 0 0 0 0 0 2 2 0 0 2 2 0 0 2 2 1 1 0 1 1 1 0 2 2 1 2 0 0 0 0 1 1 0 2 2 2 0 1 1 2 1 0 0 0 1 1 2 0 2 0 0 1 1 1 0 0 2 0 2 0 0 2 0 0 0 0 0 0 0 0 0 1 1 0 0 1 0 0 0 0 0 0 1 1 0 0 1 0 0 0 2 0 1 0 0 0 1 1 0 0 1 0 0 1 1 1 1 1 2 1 1 0 2 1 0 0 1 0 2 0 0 0 0 0 0 1 0 1 0 0 1 0 1 0 0 0 0 0 0 0 2 0 0 1 0 1 2 0 1 0 2 0 0 0 0 0 0 0 0 0 0 1 1 1 0 0 0 2 1 1 0 0 1 1 1 0 1 0 2 0 0 1 1 1 1 0 1 2 1 1 1 1 1 1 0 2 0 1 0 0 2 0 0 0 0 1 1 1 1 0 0 0 0 1 1 2 0 1 0 0 1 1 2 0 0 0 0 0 1 0 2 0 0 1 1 0 0 0 0 0 2 0 1 1 1 1 0 1 1 0 1 0 0 0 1 1 1 1 0 2 0 2 0 2 0 0 0 0 0 0 0 1 2 1 0 1 1 1 1 2 0 1 0 0 1 0 0 2 0 0 0 2 2 2 0 2 1 1 0 0 2 0 1 0 0 0 1 1 0 1 1 0 2 1 0 0 1 1 0 1 2 2 1 0 1 1 0 1 1 1 0 0 1 0 1 1 0 0 0 1 2 0 0 0 0 0 1 0 2 0 2 1 0 0 1 1 0 2 0 1 1 0 1 2 0 0 1 2 2 0 1 0 0 0 0 0 1 0 0 0 1 0 0 0 0 2 2 2 0 0 0 0 0 0 0 0 1 1 2 0 0 1 1 0 0 0 1 1 1 0 0 0 2 0 1 0 1 1 0 1 1 0 1 2 2 1 1 0 1 0 0 0 2 1 1 0 1 1 0 0 0 0 0 0 0 1 1 0 0 2 0 0 0 2 1 0 1 2 2 0 2 0 1 2 0 2 0 0 1 0 2 1 1 1 1 0 0 0 1 0 1 2 0 1 1 1 2 0 1 1 0 0 0 2 0 0 0 0 0 0 0 2 1 2 2 1 1 2 1 1 0 1 1 1 0 2 1 0 0 0 1 0 0 1 1 2 1 1 0 0 0 0 0 0 0 0 1 1 0 0 1 0 1 1 2 1 1 0 0 0 0 0 0 0 0 2 0 0 1 0 0 0 0 0 1 1 1 0 0 0 0 2 0 1 0 0 0 1 0 0 0 2 0 0 1 1 2 2 2 0 0 1 0 0 1 1 1 0 2 1 1 1 1 1 1 1 1 0 2 1 2 1 2 1 1 0 0 0 2 2 0 0 0 0 1 1 0 1 0 1 1 0 0 2 2 2 0 2 2 2 2 2 2 2 0 1 1 0 2 0 0 2 1 0 2 0 1 0 0 1 0 2 1 1 1 2 0 0 0 2 1 0 0 1 0 1 0 0 0 2 0 0 0 0 0 2 0 1 1 0 0 0 0 1 0 1 0 0 2 2 0 1 1 0 1 1 0 0 0 0 0 0 2 1 1 1 0 0 0 0 2 2 2 0 0 1 0 0 1 1 2 2 0 2 1 0 1 2 1 1 1 0 1 0 0 0 1 0 0 1 1 0 1 1 0 0 0 0 1 0 0 2 0 0 1 2 1 0 0 2 0 2 1 1 0 2 2 0 2 0 2 2 0 2 1 2 0 1 0 0 0 1 1 0 0 0 1 2 1 2 1 0 1 0 0 0 1 0 1 1 0 0 0 0 0 0 1 2 1 0 0
61 0 2 0 0 1 1 2 0 1 0 0 0 1 0 0 0 0 0 1 1 1 0 0 0 0 2 1 0 2 0 0 2 1 0 0 0 0 0 0 2 0 0 0 0 1 1 0 0 0 0 0 0 0 1 1 1 1 0 0 0 1 2 2 2 1 2 1 0 0 0 2 2 2 1 2 1 1 2 1 0 0 1 1 1 1 1 0 1 1 0 0 2 2 0 0 0 1 1 1 1 2 1 1 0 0 2 0 2 0 0 2 0 0 0 0 0 0 1 0 1 0 1 1 0 0 0 0 0 0 1 1 0 0 0 0 0 0 0 2 1 0 1 0 0 1 1 0 0 2 1 0 0 0 0 0 1 2 0 1 1 0 0 2 0 2 1 0 1 1 1 2 1 1 1 1 1 0 1 1 0 2 0 0 0 0 1 0 0 0 1 0 1 1 1 2 1 0 0 1 1 1 0 1 2 2 1 1 1 0 0 2 1 0 2 0 0 0 1 1 1 0 0 0 0 0 1 1 0 1 0 1 0 0 2 0 0 2 0 1 0 0 2 0 0 0 0 0 1 1 1 1 1 0 0 0 1 0 0 0 0 0 0 1 1 0 1 2 1 0 0 2 1 1 0 0 0 1 2 0 1 0 1 1 2 0 0 1 0 1 0 1 1 2 2 1 0 1 0 2 0 0 0 0 0 0 0 0 1 0 0 0 0 1 1 0 0 0 1 1 1 2 2 1 0 0 2 1 1 1 1 1 1 0 0 0 0 1 1 0 1 1 0 1 1 0 1 0 2 0 0 0 0 0 0 2 0 0 0 2 0 0 2 0 2 0 0 2 2 0 0 2 0 2 1 0 0 0 0 0 0 1 1 1 1 0 0 0 0 0 0 0 1 0 1 1 1 0 0 0 0 0 0 2 2 0 0 1 0 1 0 1 0 0 1 1 0 0 0 0 1 1 0 0 0 1 0 0 2 1 1 0 0 0 0 1 1 1 2 1 1 1 1 1 0 1 0 0 0 0 0 1 1 2 2 1 2 1 1 1 1 0 0 2 0 0 0 2 1 1 2 1 2 2 1 1 1 2 0 0 0 1 0 0 1 1 1 0 0 1 1 0 1 2 1 1 1 0 0 2 2 2 1 1 0 1 1 0 1 1 0 1 0 0 0 0 0 0 0 0 0 2 0 0 1 0 0 1 0 2 0 1 0 0 0 0 0 0 1 0 0 1 0 0 1 0 0 2 2 2 1 1 0 0 1 1 1 2 0 1 0 0 1 0 0 0 1 1 0 0 0 1 0 0 0 0 0 1 1 2 0 0 1 0 0 0 0 1 1 1 0 1 0 2 0 1 1 0 0 0 0 2 0 1 1 1 1 2 0 1 1 0 0 1 0 0 0 1 1 0 0 0 0 1 1 0 0 2 0 0 0 0 0 0 1 0 1 2 2 1 0 0 0 0 2 0 2 0 0 1 2 1 1 1 2 2 0 1 0 1 1 0 0 1 1 1 2 2 0 1 1 0 0 0 0 1 1 0 1 0 1 2 2 1 1 1 1 2 1 1 1 0 1 0 0 0 1 2 1 1 0 0 0 0 1 1 1 1 1 0 0 0 0 0 1 0 0 0 0 0 0 1 0 0 0 1 0 0 0 1 0 0 0 0 0 0 1 0 0 1 1 0 1 0 0 0 2 1 2 1 1 2 0 0 0 1 0 0 2 0 0 1 2 1 0 0 2 2 2 2 0 0 1 1 1 1 1 0 1 1 0 1 0 0 0 1 0 2 2 2 0 0 1 1 0 1 0 1 0 0 1 1 1 0 1 0 2 0 0 1 1 1 0 0 2 1 2 0 2 2 1 2 2 2 2 0 1 2 0 2 0 0 1 2 0 2 0 1 1 0 1 1 0 0 0 0 0 0 0 0 2 2 0 0 1 0 1 0 0 0 1 1 1 0 0 0 1 0 2 0 0 0 0 0 2 0 0 1 2 2 1 0 0 0 0 0 0 0 0 0 1 0 0 2 1 1 1 2 1 1 1 2 2 2 1 1 1 0 0 1 1 1 0 0 2 2 0 1 2 1 0 2 0 0 1 0 0 2 0 0 2 1 1 1 0 0 2 1 1 0 0 1 2 2 2 0 0 1 0 0 2 0 1 0 1 0 1 2 0 0 0 0 1 1 0 0 1 0 1 0 0 0 0 0 0 0 1 0 1 0 0 1 0 1 0 0 0 0 0 0 0 1 1 0 0 0 0 0 1 0 0 1
62 1 1 0 0 1 1 1 0 1 1 0 1 1 0 1 0 2 1 1 1 0 0 0 0 0 2 2 0 2 2 0 0 0 0 0 2 1 1 0 0 0 0 0 2 0 0 0 2 0 0 0 1 0 0 1 0 1 0 0 1 2 2 1 0 0 1 0 1 1 0 1 2 2 1 2 1 0 0 0 1 0 1 1 1 0 1 1 1 1 0 1 1 2 0 0 0 0 0 0 2 1 0 1 1 1 2 1 1 1 0 1 0 2 0 2 2 0 0 0 1 1 1 1 1 1 1 0 0 0 0 0 0 0 0 0 0 0 2 0 2 0 0 0 0 2 0 0 0 1 0 0 1 0 1 0 1 0 0 1 1 1 0 2 1 2 2 1 0 2 2 1 0 1 1 0 2 1 0 0 0 0 0 0 0 0 1 1 1 1 0 1 1 1 0 0 2 0 0 1 0 1 0 2 2 0 2 1 1 0 1 1 2 0 1 0 0 1 1 0 2 1 1 0 0 0 1 0 0 0 1 1 0 0 2 0 0 2 0 1 0 1 1 1 0 0 0 1 0 0 0 0 1 1 0 0 1 0 0 0 0 0 0 0 0 0 1 0 0 0 1 2 2 2 0 0 1 1 2 0 1 0 0 0 2 2 0 1 0 1 0 0 0 2 2 0 1 2 0 2 0 2 1 1 1 0 0 0 0 0 0 2 0 1 1 0 0 0 0 0 0 1 1 0 1 0 2 1 0 0 2 2 0 0 0 1 0 0 0 0 0 0 1 1 0 0 0 0 2 1 0 0 0 0 0 2 0 1 0 0 0 0 1 1 1 1 1 1 2 1 1 1 0 2 1 1 2 0 1 0 0 1 0 0 1 1 0 0 0 0 0 0 1 0 2 0 0 1 0 0 0 0 0 2 2 0 0 1 0 1 0 0 0 0 1 2 1 0 0 0 1 1 0 2 1 1 1 0 1 0 1 0 1 0 0 0 0 0 0 0 2 0 1 1 1 2 1 1 1 0 0 0 2 2 1 1 1 1 1 0 2 0 0 0 0 1 0 1 1 1 1 0 2 2 0 0 0 2 2 0 0 2 0 0 0 0 0 2 2 0 0 0 0 1 0 0 0 0 1 0 1 1 1 1 0 1 2 0 0 0 0 2 0 1 0 1 1 0 0 1 1 2 2 0 0 2 0 1 1 1 1 1 0 0 0 1 0 0 1 2 0 0 0 0 1 0 0 1 2 2 0 1 0 0 1 0 1 0 1 1 0 0 0 0 0 0 1 1 0 0 0 0 0 0 0 0 0 0 0 2 0 0 1 1 0 0 0 1 0 0 0 0 0 0 1 0 1 0 0 0 0 2 0 1 1 1 1 0 0 0 1 0 0 0 0 0 0 1 0 0 0 0 0 0 0 0 0 1 0 0 1 0 1 1 2 0 1 1 2 2 0 2 0 1 2 0 2 0 0 1 0 1 0 0 0 2 0 1 1 0 0 0 1 1 1 0 0 1 0 0 0 1 0 0 1 0 0 1 2 0 0 0 2 0 1 2 0 2 2 0 0 0 2 0 2 0 2 2 2 2 0 1 0 0 0 0 1 0 1 0 1 0 1 0 0 0 0 2 1 0 1 0 0 0 0 2 0 0 0 0 0 0 0 0 0 1 1 0 0 2 0 2 0 0 0 0 1 0 0 0 0 0 1 0 0 0 0 0 1 0 0 0 2 1 0 0 2 2 2 2 0 1 0 0 0 0 0 0 1 0 0 2 0 2 1 2 0 1 0 2 1 2 1 1 0 0 0 1 0 0 1 1 0 0 0 0 1 0 0 2 0 0 2 2 0 2 2 1 0 0 0 0 0 2 2 0 0 2 0 2 0 1 2 1 0 1 0 1 0 0 1 0 0 0 1 0 1 1 1 0 2 2 0 0 2 0 0 0 1 1 1 0 1 1 0 2 0 0 2 2 0 0 0 0 1 1 0 2 1 2 1 1 1 1 1 2 1 0 1 0 0 0 2 1 1 1 1 2 0 0 0 1 1 1 0 0 2 0 0 2 0 1 0 0 0 0 0 0 2 2 0 2 0 0 0 0 1 0 0 0 2 2 0 2 0 0 0 0 0 1 0 0 1 0 0 0 1 0 1 0 2 0 2 0 1 1 1 0 0 0 0 0 1 0 0 1 0 0 2 1 0 0 0 0 0 0 1 0 2 0 0 0 0 1 1 1 2 0 0 0 0 1 0 0 0 1 1 0 2 0 0 0
63 0 1 0 1 0 0 1 0 0 0 0 0 1 0 1 0 1 1 1 1 1 0 0 0 0 1 2 1 2 2 0 0 1 1 0 2 2 1 0 1 0 0 0 0 0 0 0 0 0 0 0 1 1 0 0 0 0 0 0 0 2 1 1 0 0 2 0 0 0 0 1 2 2 1 2 1 1 1 1 0 0 0 0 1 0 0 1 2 2 0 1 1 2 0 0 0 1 1 1 2 1 0 2 0 0 2 1 2 1 0 1 0 2 1 2 2 0 1 0 2 0 2 0 1 1 1 1 1 0 0 0 0 0 0 0 0 0 0 1 2 0 0 0 0 1 0 0 0 0 0 0 1 0 0 0 0 2 0 2 1 2 1 2 1 2 1 0 1 1 0 0 1 1 0 1 1 0 0 0 0 0 0 2 1 1 2 2 1 0 2 1 0 1 2 1 1 0 0 1 1 1 1 1 1 1 2 1 1 0 0 1 1 0 0 2 2 1 1 0 0 0 0 1 1 0 2 1 0 1 0 0 0 0 1 0 0 2 0 2 0 0 1 0 0 0 0 0 0 0 0 0 1 0 0 1 1 0 0 0 0 0 0 1 1 0 1 1 2 0 1 1 2 2 0 0 1 1 1 0 0 1 0 0 1 0 0 2 0 2 0 0 0 2 2 0 1 1 0 2 0 0 0 0 0 1 0 0 2 0 0 2 0 0 0 0 0 0 2 2 0 2 2 1 1 0 0 0 2 2 2 0 1 0 0 0 0 2 1 2 0 1 1 2 2 0 0 0 2 1 0 0 0 2 1 0 1 1 0 1 0 0 0 1 0 0 1 1 2 1 1 1 0 2 0 0 1 0 1 0 0 0 0 0 1 1 1 1 1 0 0 0 0 0 2 0 0 0 1 0 0 1 0 2 1 0 0 0 0 2 0 0 0 0 1 2 1 1 0 1 0 1 1 2 1 1 1 0 2 1 1 1 0 1 1 0 0 0 0 0 2 0 1 1 1 2 1 0 1 1 0 0 0 2 0 0 1 1 1 1 1 0 2 0 0 0 0 0 2 0 1 0 2 2 1 1 0 1 1 0 0 2 0 0 1 2 1 1 0 1 1 0 1 2 0 0 0 1 1 1 2 2 2 0 0 1 1 0 1 1 0 1 0 0 2 0 0 1 0 1 1 2 0 1 1 0 0 0 1 1 1 0 1 0 0 0 1 0 2 0 1 1 0 0 2 0 0 2 2 2 1 1 0 0 0 0 0 1 0 1 0 0 1 0 1 1 0 1 1 0 0 0 1 0 0 1 1 2 2 1 1 0 0 1 0 0 0 0 0 0 0 1 0 1 0 1 0 0 0 0 0 2 1 1 2 2 1 1 0 1 0 0 0 1 0 0 1 0 0 0 0 0 0 0 0 1 2 1 0 0 0 0 1 0 1 1 0 1 2 2 0 0 0 2 1 0 2 0 1 2 2 1 1 0 2 0 0 0 0 1 0 1 2 1 1 1 1 2 0 0 0 1 1 0 0 0 1 1 1 1 1 2 0 0 0 0 0 1 1 1 1 1 1 0 0 1 2 2 2 2 0 2 0 0 1 1 1 2 1 0 0 0 0 0 0 0 0 0 0 0 0 0 0 0 0 1 0 1 1 0 1 1 1 0 0 1 0 0 0 1 1 0 0 0 0 1 1 0 1 0 0 1 0 0 0 0 0 1 1 1 1 1 2 0 0 1 1 1 1 1 0 0 0 0 0 1 0 0 0 1 1 2 0 0 0 2 0 1 1 1 0 0 1 1 1 0 0 1 0 0 1 0 0 0 0 0 2 0 0 2 0 0 0 0 2 1 2 1 2 2 2 2 1 2 2 0 0 1 0 1 0 1 1 1 0 2 0 0 0 1 0 1 2 1 1 1 2 0 0 0 2 2 0 0 1 0 0 0 1 1 0 1 1 0 1 0 1 0 1 1 0 0 1 0 1 0 0 2 1 2 2 0 0 0 0 2 2 0 1 0 0 0 0 1 1 1 1 2 0 1 0 1 1 1 1 2 0 1 1 0 1 0 0 0 0 0 0 1 0 0 0 1 0 1 1 0 2 1 1 1 1 1 0 1 0 0 1 1 1 0 0 0 1 2 1 0 0 1 1 1 2 0 1 0 2 0 2 2 0 0 0 0 1 0 1 2 1 0 0 0 0 0 0 0 0 1 1 0 1 0 0 1 0 2 0 0 0 1 0 1 1 0 0 1 1 0 1 1 2 1 0 0
64 1 1 0 0 0 0 2 1 2 1 0 0 0 0 0 0 0 0 0 2 0 0 0 0 0 2 1 0 2 1 1 1 1 0 0 2 1 0 0 2 0 0 0 0 0 0 0 0 0 0 0 0 0 1 2 0 1 1 2 0 0 2 2 0 0 1 1 0 1 1 1 2 2 2 2 0 1 2 0 1 0 0 0 2 0 0 0 1 1 0 0 0 2 0 0 1 0 0 0 1 2 0 1 1 0 1 0 1 1 0 1 0 2 0 2 2 0 1 0 1 0 1 1 0 0 0 1 1 0 1 1 0 1 1 1 1 0 0 2 1 0 0 0 0 0 0 0 0 1 0 0 0 0 0 0 0 2 0 2 1 0 0 1 1 1 1 1 0 1 1 2 1 1 1 2 1 1 0 0 0 0 0 0 2 2 0 1 0 0 0 1 0 2 2 0 2 0 1 1 1 1 0 2 2 0 2 1 1 0 0 0 1 0 0 1 1 0 0 0 2 2 2 0 0 0 2 1 0 1 1 1 1 1 2 1 1 1 0 1 0 1 1 0 0 0 0 0 0 0 0 0 0 0 1 0 0 1 0 1 1 1 0 0 0 0 0 0 1 1 0 2 0 0 1 1 0 2 2 0 0 0 0 0 0 0 0 0 1 2 0 1 1 1 2 1 0 1 1 1 1 0 1 1 1 1 0 1 2 0 0 1 0 1 1 0 0 0 2 2 0 2 0 0 1 0 2 0 0 0 2 1 1 0 0 0 0 2 0 2 1 1 0 2 1 0 0 0 2 1 1 0 0 2 1 0 1 0 0 2 0 0 2 0 2 1 0 0 2 2 2 0 1 2 2 0 2 2 0 1 0 1 0 0 2 1 2 0 0 0 0 0 2 0 2 0 2 0 0 0 0 0 0 1 0 1 1 1 0 2 0 0 0 0 0 0 0 0 0 0 0 1 1 1 0 0 0 1 2 2 0 1 2 1 1 0 0 1 1 0 1 0 2 0 1 2 1 2 2 0 0 0 1 1 1 1 1 2 1 1 1 0 1 1 0 0 0 1 2 0 1 1 1 1 2 0 2 1 0 0 2 2 0 1 1 1 1 1 1 0 1 1 1 2 2 1 1 0 2 0 0 2 2 0 1 0 1 1 0 1 0 2 0 0 0 1 0 0 0 1 1 2 0 0 1 1 1 0 1 1 1 0 2 1 1 0 1 0 1 0 2 0 0 1 2 1 0 1 2 2 0 0 1 0 0 1 0 2 1 0 1 0 0 0 0 0 0 2 1 0 0 0 0 0 0 0 0 2 1 1 0 0 1 1 0 0 0 0 0 0 0 1 0 0 2 1 1 1 1 0 1 1 0 1 1 1 1 1 0 1 0 0 0 0 0 2 0 1 0 1 0 1 0 1 1 1 1 1 0 0 0 0 0 0 0 1 0 0 2 0 1 1 0 0 1 0 2 0 1 1 1 1 1 0 1 2 0 1 2 0 0 0 2 0 2 2 2 2 1 0 0 0 0 0 0 0 1 2 0 2 0 0 1 0 1 0 1 1 1 2 1 0 0 0 0 0 0 2 2 2 0 2 0 0 1 2 1 1 1 0 1 0 1 0 0 0 0 1 1 0 1 0 1 0 0 0 0 1 0 0 0 0 0 0 0 0 0 0 0 1 0 1 0 2 0 0 2 0 1 0 0 1 1 0 0 0 0 0 1 0 0 1 2 1 0 1 2 1 2 2 1 0 0 0 0 1 0 0 1 1 0 1 0 1 1 2 0 1 1 2 1 1 2 2 1 1 1 0 1 0 0 0 0 0 0 0 0 1 1 0 0 0 1 1 1 1 2 1 2 1 1 2 2 2 2 0 0 2 0 2 0 0 2 2 0 2 0 1 0 0 0 0 0 0 0 0 0 0 0 0 1 0 0 0 2 0 0 0 1 0 1 0 0 0 0 0 2 0 1 1 0 0 1 0 2 0 0 1 1 2 2 0 0 0 0 1 1 0 0 1 0 0 1 1 2 2 2 1 0 1 1 2 1 1 0 2 0 0 1 0 0 1 1 0 1 0 0 1 2 1 0 2 0 1 1 0 0 2 0 0 2 2 0 0 0 0 1 0 0 1 0 1 1 0 0 1 1 1 1 0 1 0 2 1 0 0 1 1 0 0 0 0 0 0 2 0 1 0 0 0 0 0 0 0 0 0 1 0 1 0 0 1 0 1 0 0 0 1 0 1 1 0 0 0 0 0 1 0 0 0 1 1
65 0 2 0 0 0 0 1 0 1 0 1 0 0 0 0 0 0 0 1 1 1 0 0 0 0 1 0 1 1 1 0 1 1 1 1 1 1 0 1 1 0 1 2 0 1 1 0 0 0 0 0 1 1 0 2 0 0 0 0 2 2 2 1 0 0 1 1 0 0 0 0 2 2 2 2 0 1 2 1 0 0 1 1 1 0 0 2 2 2 1 1 2 1 0 0 2 0 0 0 1 2 1 0 1 0 2 2 1 2 0 1 0 1 0 1 1 0 1 0 1 0 2 0 1 1 1 0 0 0 0 0 0 1 1 1 0 0 0 1 2 0 2 0 0 0 0 0 0 2 1 0 0 0 0 0 0 1 0 2 0 1 0 2 0 2 1 0 1 0 1 1 0 1 0 0 2 0 0 1 0 1 0 2 2 2 2 2 2 0 2 0 1 1 1 2 1 0 0 0 0 0 0 2 2 1 1 0 0 0 0 1 1 0 2 1 1 2 2 0 2 1 0 0 0 0 0 1 0 0 0 0 0 0 1 0 0 1 0 1 0 0 1 0 0 0 0 1 1 0 0 0 1 1 0 0 2 0 0 0 0 0 0 1 0 0 1 0 1 0 1 0 0 2 1 1 0 1 1 0 0 1 0 0 1 1 1 1 0 2 0 1 0 1 2 0 0 1 1 1 1 0 0 0 0 0 0 0 1 0 0 1 0 1 1 0 0 0 0 0 1 2 0 0 2 0 2 0 1 1 1 1 0 0 0 0 0 0 0 1 0 1 2 2 1 0 0 0 2 1 0 0 0 1 1 1 0 1 0 0 0 0 0 0 0 1 0 1 2 1 1 1 1 1 0 2 1 1 0 0 1 1 0 0 1 0 0 0 0 1 0 0 1 0 2 0 2 0 1 1 1 1 1 2 0 0 0 1 1 0 0 1 0 0 1 2 0 0 1 0 0 1 1 0 0 1 0 1 1 1 0 1 1 1 1 0 0 0 0 0 2 0 2 0 1 0 0 1 1 0 0 0 1 2 2 1 2 1 1 0 2 0 0 0 0 2 0 2 2 0 2 2 2 2 2 0 2 2 0 0 0 1 0 0 1 1 1 1 0 0 1 1 1 2 1 0 0 0 1 1 1 1 1 1 0 2 2 1 0 0 0 2 1 0 0 1 0 0 0 2 2 1 0 0 0 0 0 0 1 1 1 0 2 0 0 1 1 0 0 0 0 1 0 1 1 1 1 2 2 2 1 1 1 1 2 0 1 0 0 1 0 0 0 0 0 0 1 1 1 1 0 2 0 0 0 0 0 1 2 2 0 0 0 0 0 0 0 0 0 0 0 0 0 1 2 0 0 0 1 1 0 1 1 1 1 2 1 1 0 1 0 0 0 0 0 0 0 1 0 1 0 0 0 0 0 1 1 1 0 0 1 0 0 0 0 1 0 0 1 1 1 1 1 2 2 0 1 0 1 1 1 1 1 0 1 1 0 0 1 0 0 0 1 0 2 2 1 2 1 0 0 0 0 0 1 1 1 1 0 1 0 0 0 0 0 0 0 1 2 0 2 1 2 0 2 0 2 2 1 1 0 1 0 0 1 1 1 1 1 0 1 0 0 0 0 1 0 0 0 0 0 1 1 0 1 2 0 1 0 0 0 0 0 0 0 0 0 0 0 0 0 0 1 0 0 0 2 1 0 0 0 0 0 0 0 2 0 0 1 0 0 0 2 0 0 0 2 2 2 2 0 0 0 1 1 0 0 0 0 2 0 0 0 0 0 1 0 2 1 2 0 1 1 2 2 0 1 0 0 2 2 0 2 0 2 1 0 1 1 0 0 0 1 1 1 1 1 1 2 1 1 1 1 2 2 0 0 0 1 2 1 0 0 1 0 1 1 2 2 0 2 2 0 0 0 0 0 0 1 1 0 0 0 0 2 0 0 0 0 0 1 0 0 0 0 0 2 1 1 2 0 0 1 1 1 1 0 1 0 1 0 1 1 1 0 1 1 0 0 0 0 0 0 1 2 2 2 1 1 0 0 1 2 2 2 2 0 1 0 2 0 0 0 0 2 2 0 2 2 2 0 2 0 1 2 0 1 2 0 0 1 1 0 2 0 0 0 0 2 1 0 0 1 1 0 1 1 1 0 0 2 0 2 2 0 0 2 2 0 0 0 0 1 0 1 0 1 0 1 0 0 0 0 0 0 1 1 0 2 0 0 0 0 2 0 0 1 1 0 1 1 0 1 0 0 0 0 0 0 0 0 1
66 0 0 0 0 1 1 1 1 1 1 1 0 1 1 0 0 1 1 0 2 0 0 0 0 0 1 2 0 1 0 0 0 1 2 0 1 0 0 0 2 0 0 0 0 0 0 0 1 0 0 0 0 0 2 1 0 1 0 1 0 1 1 2 1 1 1 1 0 0 0 1 2 2 2 2 0 1 2 1 0 0 1 2 1 0 0 0 2 2 0 0 1 0 0 0 1 0 0 0 2 0 0 0 0 0 2 1 1 1 0 1 1 1 1 1 1 1 1 0 2 0 1 1 0 0 0 1 1 0 1 1 0 1 1 1 1 0 0 2 1 0 0 0 0 0 0 1 1 1 0 0 0 0 1 1 0 1 0 2 1 1 0 2 0 2 0 1 1 1 1 1 0 1 0 2 1 1 0 0 0 0 0 0 2 2 0 2 1 1 0 2 0 0 2 2 1 0 0 1 1 0 0 1 2 2 2 0 2 0 0 0 2 0 1 1 1 0 0 0 0 0 1 0 0 0 2 0 0 0 0 1 0 0 2 0 0 2 0 2 0 0 2 1 0 0 0 0 0 0 0 0 1 0 1 0 0 1 1 2 1 1 0 1 1 0 1 0 2 0 0 2 0 1 0 0 1 1 1 0 0 1 0 0 2 2 0 0 0 1 0 2 1 2 1 1 0 0 1 2 1 0 0 0 0 0 0 1 2 0 0 1 0 0 0 0 0 0 0 0 1 2 1 0 1 0 0 0 1 1 1 2 1 0 0 1 0 2 0 2 1 1 1 2 1 0 0 0 2 2 0 0 0 1 1 1 1 1 0 0 0 0 1 0 1 0 1 0 1 1 1 1 0 2 0 0 2 1 0 0 1 1 0 0 2 1 1 0 0 0 1 1 2 0 1 1 2 0 0 0 1 1 0 2 1 0 0 0 0 2 1 1 0 0 1 2 1 0 2 0 0 0 0 2 1 1 1 0 1 0 1 0 0 2 2 2 0 1 0 0 2 0 2 0 1 0 0 1 1 0 0 0 1 2 1 0 1 0 0 0 2 0 1 1 0 0 0 1 2 0 2 1 2 2 1 0 1 1 0 0 1 2 0 0 1 1 1 1 1 0 1 1 0 2 2 1 1 0 2 0 0 2 2 0 1 0 1 0 0 1 0 1 0 0 1 0 0 0 0 2 2 1 0 0 0 1 0 1 0 2 0 2 1 1 1 1 1 0 1 0 0 2 0 1 1 0 0 1 1 1 0 0 1 0 1 0 2 1 0 1 0 0 1 0 1 1 0 1 0 0 0 1 0 0 0 0 1 2 2 2 0 0 2 0 2 1 1 0 0 0 0 0 0 0 2 1 1 0 0 0 0 2 0 1 0 2 0 2 0 2 0 0 0 2 0 0 0 1 1 0 0 0 0 1 1 0 0 2 0 0 1 0 0 0 2 0 1 0 2 2 0 1 0 0 1 0 2 1 0 1 1 2 1 1 1 1 0 1 2 0 0 0 1 0 2 2 1 1 0 1 1 1 0 0 0 0 1 1 0 1 0 1 2 0 2 1 2 2 2 0 2 1 0 0 0 0 1 2 1 1 0 1 0 1 0 2 1 2 1 0 0 0 0 0 0 1 0 2 2 0 0 0 1 0 0 0 1 1 1 0 0 0 1 0 0 0 1 0 0 1 0 1 0 0 0 0 1 0 0 0 0 0 0 0 0 1 0 0 1 0 0 0 2 1 1 0 2 1 0 0 0 0 1 0 0 0 0 0 0 1 0 1 1 1 0 1 1 2 2 2 0 0 1 1 1 0 0 0 0 1 1 0 0 1 0 0 0 0 1 0 0 0 0 0 1 2 1 0 2 2 2 2 1 2 1 0 0 1 0 1 0 0 2 0 0 2 0 1 0 0 1 1 0 0 0 0 0 0 0 0 2 2 0 0 2 0 0 0 0 0 2 0 1 0 1 1 1 0 1 0 0 0 1 0 1 1 0 2 0 1 0 1 0 0 0 1 1 0 1 0 1 0 2 1 2 2 2 1 1 0 0 1 1 1 1 1 1 1 0 2 0 1 0 0 0 0 0 0 2 2 0 2 0 0 1 0 1 1 0 0 1 1 0 2 0 0 0 0 2 1 0 0 0 1 0 1 2 0 1 0 1 0 2 1 1 0 1 0 0 0 0 0 0 0 0 0 1 1 1 0 0 0 0 0 1 0 0 0 1 0 0 1 0 0 0 0 0 0 0 0 0 1 0 0 0 0 0 0 0 0 0 2
67 0 0 0 0 1 1 2 0 2 2 0 1 2 0 2 0 1 0 0 2 0 0 0 0 0 1 1 1 2 1 0 0 0 0 0 2 1 0 0 1 0 0 0 0 1 0 0 1 0 0 0 0 0 2 1 1 0 0 0 0 2 1 1 1 1 1 0 1 1 0 1 1 1 1 1 0 1 2 0 1 0 0 0 2 0 0 1 2 2 0 1 1 1 2 2 0 0 0 0 2 1 1 1 0 0 2 0 1 1 0 1 1 1 1 1 1 0 2 0 1 0 1 1 0 0 0 1 1 0 0 0 1 1 1 1 1 0 0 1 2 0 2 0 0 1 1 0 0 2 2 1 1 0 1 0 1 0 0 1 0 0 0 2 0 1 1 1 1 1 0 0 0 1 0 0 1 1 1 1 0 1 0 0 2 2 0 0 0 0 1 0 0 0 1 1 2 0 0 1 1 2 0 2 2 0 2 0 1 0 0 2 1 0 1 1 0 1 2 1 2 1 1 0 0 0 2 1 0 1 0 0 0 0 1 0 0 2 0 2 0 0 2 1 0 0 0 0 0 0 0 0 1 0 0 0 1 0 0 0 0 0 0 1 1 0 1 1 2 0 0 2 1 2 0 0 0 2 2 0 0 0 0 0 1 1 0 1 0 1 0 1 0 2 2 1 0 1 0 2 1 0 1 1 0 1 0 0 1 0 0 0 0 1 1 0 0 0 0 0 0 0 1 0 2 0 0 1 1 1 2 0 2 2 0 0 0 2 0 0 0 2 2 2 1 0 1 0 1 0 0 1 0 2 1 0 1 1 0 1 0 0 2 0 2 1 0 1 2 1 1 1 0 1 0 0 1 1 0 1 0 2 0 0 1 0 1 0 0 0 0 0 0 0 2 0 0 1 1 1 1 1 1 2 1 0 0 0 0 1 0 1 0 0 0 0 0 0 1 0 1 1 0 2 0 0 0 0 1 2 0 0 1 1 1 1 0 2 0 0 1 0 2 0 1 1 0 1 1 0 0 0 0 1 1 1 1 1 1 2 0 0 1 0 0 1 1 2 2 0 2 2 2 2 2 0 1 0 0 0 2 2 0 1 0 0 0 0 0 1 1 0 1 1 0 0 0 0 1 1 1 2 0 2 0 2 2 1 0 0 0 2 0 1 1 1 1 0 0 0 0 2 1 1 1 0 0 0 0 2 0 0 0 0 0 0 0 0 2 1 0 1 0 1 1 0 0 2 2 2 1 1 0 0 0 1 0 2 0 0 0 2 2 0 1 1 0 2 1 0 0 0 1 0 0 1 1 1 1 2 0 0 1 0 1 1 1 0 0 0 0 0 1 1 0 0 0 0 0 0 0 2 0 1 1 2 0 1 0 2 0 0 0 1 0 0 1 2 0 2 1 1 0 1 1 0 1 0 0 0 0 0 0 0 1 0 2 0 2 1 0 1 0 1 2 0 2 0 1 1 0 1 0 1 2 2 0 1 2 0 0 0 1 1 0 0 1 1 0 1 1 1 0 0 1 0 1 1 2 0 1 0 2 0 2 2 0 2 2 0 0 0 1 0 1 0 1 2 1 1 0 1 0 1 2 2 2 2 2 0 1 0 0 1 0 0 0 0 0 0 0 2 0 0 0 1 1 1 1 0 0 0 0 0 0 1 1 0 0 2 0 1 0 0 0 0 0 1 0 0 0 0 1 0 1 0 0 1 2 1 1 1 2 1 0 0 2 2 2 2 0 0 0 1 0 0 0 0 1 0 0 2 0 0 0 2 0 1 0 2 1 2 1 2 2 0 0 1 0 0 0 0 0 0 0 0 1 0 1 1 0 0 0 0 1 2 1 0 2 2 2 2 1 2 2 0 1 0 0 2 1 1 2 1 0 1 0 1 1 0 0 0 1 1 0 1 1 0 0 0 2 2 1 0 1 0 1 0 0 0 1 0 0 0 1 0 1 0 2 0 0 0 0 0 1 0 0 2 2 2 2 0 1 1 0 1 0 0 0 0 0 0 0 1 2 2 2 1 1 0 0 1 0 0 2 2 0 0 0 1 0 1 1 0 1 0 0 0 1 1 0 1 0 0 2 1 1 0 0 1 2 2 1 2 0 0 0 1 1 0 0 0 1 0 0 1 1 2 0 0 2 0 2 0 1 0 1 2 0 0 0 2 1 0 0 0 1 0 0 0 0 0 0 0 0 0 0 0 2 0 0 0 0 0 0 0 0 1 0 0 0 1 0 1 0 0 0 0 1 0 0 2
68 0 1 0 0 1 1 2 1 2 2 0 0 0 0 0 0 1 1 0 2 0 0 0 0 0 0 2 0 2 1 0 1 1 1 1 2 1 0 0 2 0 0 0 0 0 0 0 1 0 0 0 0 0 2 1 1 2 0 0 0 2 2 2 1 0 1 0 0 1 1 1 2 2 0 2 2 2 2 0 2 0 1 1 1 0 0 0 2 2 0 0 0 2 0 0 1 1 1 1 1 2 0 2 1 1 2 2 0 2 2 2 0 2 1 2 2 0 1 0 1 0 2 1 0 0 0 1 0 1 0 0 0 1 1 1 0 0 0 1 1 0 0 0 0 2 1 0 0 1 1 0 0 0 1 1 0 2 0 0 0 0 0 2 0 1 0 0 1 1 1 0 2 0 0 1 2 1 1 1 0 2 0 0 0 0 1 1 0 0 1 1 0 1 2 1 0 0 0 0 0 0 1 1 2 0 2 0 1 0 2 2 1 0 2 0 0 1 2 1 1 0 1 0 0 0 2 0 0 0 0 0 0 0 2 0 0 1 1 1 0 1 2 1 0 0 0 0 0 0 0 0 2 0 0 0 1 0 1 1 0 0 0 1 1 0 1 0 1 1 0 2 0 1 0 0 0 2 1 0 0 1 1 1 2 0 0 2 1 2 0 0 0 2 2 0 1 1 0 1 0 1 0 0 0 1 0 1 0 0 0 1 0 1 1 0 1 1 0 0 0 1 2 2 2 0 1 0 0 0 1 2 2 1 0 0 0 1 0 1 1 1 1 1 0 0 0 0 2 2 0 0 0 1 1 1 0 1 0 2 0 0 2 0 2 0 2 0 2 1 1 1 0 2 0 0 1 0 1 0 0 1 0 0 1 0 0 0 0 0 0 0 0 0 2 0 1 0 2 2 2 2 1 2 1 0 0 1 1 0 0 1 1 1 2 2 0 0 0 0 0 1 1 1 1 2 1 1 1 1 0 0 0 0 0 1 0 1 1 1 0 0 2 0 0 1 0 0 0 0 0 1 1 1 1 1 1 2 2 2 0 0 0 1 0 1 0 1 2 0 1 1 2 2 2 0 2 2 0 0 0 2 0 1 0 2 0 1 0 1 1 0 1 2 1 0 0 2 2 0 0 1 2 0 1 0 1 0 0 1 0 1 0 0 0 1 0 0 0 2 2 2 1 0 1 0 0 0 0 2 0 0 1 1 0 0 1 0 2 2 0 0 0 0 1 0 0 0 0 0 0 0 1 0 0 1 1 0 2 0 1 0 1 0 0 1 1 1 0 0 1 1 1 0 0 0 1 2 2 1 0 0 1 1 0 0 0 1 0 0 1 0 0 0 0 1 1 0 1 0 0 2 1 1 1 2 0 1 0 1 0 0 0 0 0 1 0 0 0 0 0 0 0 1 1 0 0 0 0 0 2 0 0 0 2 1 0 0 2 1 0 0 1 1 2 0 2 1 0 1 1 1 1 1 2 1 0 0 1 1 1 0 1 0 1 0 0 2 1 0 0 0 0 0 0 1 1 1 1 0 0 0 2 1 2 0 2 1 2 1 0 1 0 0 2 0 2 1 1 1 0 1 0 0 1 2 1 2 1 0 1 0 0 0 0 1 0 2 2 0 1 0 1 0 0 1 0 1 1 0 1 1 0 0 0 0 2 0 1 2 0 0 0 0 0 0 0 1 0 0 0 0 0 0 0 0 1 0 1 0 0 0 2 1 0 0 2 2 2 2 0 0 0 1 1 1 0 0 0 1 1 2 0 1 1 2 0 2 1 2 0 1 1 2 2 0 1 2 0 0 2 0 2 0 2 1 0 0 0 1 1 1 0 0 0 2 0 0 2 2 2 2 0 2 2 0 0 2 0 2 2 0 2 2 0 2 0 1 0 1 0 1 1 1 0 1 1 0 0 0 2 2 0 0 1 0 1 0 1 1 0 0 1 1 0 1 0 0 2 0 0 0 0 0 2 0 1 1 1 2 0 1 0 0 0 0 0 0 1 0 0 0 1 0 2 0 1 2 0 0 0 0 1 1 2 1 0 1 0 1 1 1 1 0 1 0 0 1 1 0 0 1 0 0 1 0 1 2 0 0 0 1 0 2 0 0 0 1 1 1 0 0 2 0 0 0 1 1 1 0 1 0 1 0 1 0 1 2 0 0 0 1 1 0 0 0 0 0 2 2 0 0 0 0 0 0 0 0 1 0 0 1 0 0 0 0 0 1 0 0 0 1 0 0 0 1 0 1 1 1 1 0
69 1 0 0 1 0 0 1 0 0 0 1 1 1 0 1 0 2 2 1 1 1 0 1 1 1 1 1 0 2 1 0 1 1 0 0 2 1 0 1 1 0 0 0 0 0 0 0 0 1 1 0 1 0 1 1 1 0 0 0 1 1 1 1 1 0 1 1 1 1 0 1 2 2 1 2 1 0 2 0 0 0 0 0 2 0 0 0 2 2 0 0 0 1 0 0 0 2 2 2 0 2 0 0 2 1 2 0 1 1 0 1 0 0 0 0 0 0 2 0 2 1 2 0 1 1 1 0 0 0 0 0 0 1 1 1 0 0 1 0 0 0 0 0 0 2 1 0 0 0 0 0 0 0 0 0 1 0 0 1 0 0 0 2 1 2 0 0 1 0 0 1 2 2 2 2 2 0 2 2 0 2 0 1 1 1 2 1 0 0 1 0 0 0 1 1 1 0 0 0 0 0 0 1 2 1 1 1 1 0 1 1 1 0 2 1 1 0 2 1 2 1 0 0 0 0 0 2 1 2 0 0 0 0 1 0 0 2 0 1 0 0 2 1 0 0 0 0 1 1 1 1 1 0 0 0 0 0 0 0 0 0 0 0 0 0 1 0 2 0 1 0 0 0 0 0 0 2 2 0 1 0 1 1 2 1 0 2 0 2 0 1 0 2 2 0 1 0 0 0 0 1 0 0 0 0 1 1 1 0 1 1 0 2 2 0 0 0 2 2 0 2 0 0 2 0 0 1 2 2 2 0 0 0 0 0 0 1 1 2 0 2 1 2 1 0 0 0 2 0 0 0 1 2 0 0 2 1 0 1 0 0 1 1 1 0 1 2 2 0 0 2 1 2 0 0 1 1 0 0 1 1 0 0 2 0 0 0 0 1 0 0 0 0 1 1 1 0 0 0 0 0 0 1 0 0 1 1 0 1 0 0 1 1 1 2 0 0 0 0 0 2 1 1 1 1 1 0 0 0 0 0 1 1 1 0 0 2 1 0 2 0 1 1 1 0 0 0 1 0 0 0 0 2 1 0 1 1 1 0 2 0 0 1 1 1 0 2 1 1 2 0 2 2 1 1 1 2 1 1 1 2 0 1 1 2 1 2 2 0 0 0 1 2 0 1 1 0 0 1 2 2 1 1 0 1 1 0 0 1 0 1 0 0 0 2 0 0 0 1 1 1 2 1 1 0 0 0 0 2 0 1 2 1 1 0 1 0 1 1 1 0 0 1 1 1 0 1 1 2 1 2 0 0 1 1 0 1 2 0 0 0 1 0 1 1 1 1 1 1 0 1 0 0 0 1 1 2 2 2 0 0 0 0 0 0 0 1 0 0 0 0 0 0 1 0 1 1 1 0 1 1 0 1 1 1 1 1 0 2 1 0 0 0 0 1 1 1 0 0 0 0 0 0 0 0 0 0 0 0 1 0 0 0 2 0 0 0 2 1 1 1 0 1 2 0 2 0 0 0 0 2 1 1 1 2 0 0 0 1 1 0 1 1 0 0 1 2 1 1 1 0 0 0 1 0 1 0 1 0 0 1 2 1 2 1 2 1 0 1 2 1 1 0 0 0 1 2 1 1 0 1 0 0 0 1 1 1 1 0 1 0 1 0 0 1 1 1 1 0 0 0 0 1 0 1 0 0 0 0 0 0 0 0 0 0 0 0 0 0 0 0 0 0 0 0 1 0 0 0 0 0 1 0 0 1 0 0 0 0 0 0 2 2 0 0 2 1 1 1 1 0 1 2 0 0 0 0 2 0 0 2 0 0 0 1 0 2 1 2 0 1 1 2 2 0 1 1 1 0 1 0 0 0 0 0 2 1 0 0 0 0 1 1 1 2 2 0 2 2 2 1 0 2 2 0 1 1 0 2 1 0 1 1 0 2 0 1 0 1 0 0 1 0 0 0 0 0 1 1 1 0 0 0 1 0 1 0 0 0 0 0 0 0 0 2 0 0 0 2 0 0 1 1 1 1 0 1 0 2 1 1 0 0 0 0 0 1 0 0 0 0 0 1 2 1 2 0 1 0 0 2 1 1 2 2 0 0 0 0 1 1 1 0 1 1 1 2 1 0 0 2 0 0 1 0 1 0 0 0 1 1 0 2 0 0 0 2 2 1 0 1 1 0 0 0 1 1 1 0 1 0 2 0 1 1 1 2 0 0 0 1 1 0 1 1 1 1 2 1 0 0 0 0 0 1 1 0 0 0 0 2 0 1 0 0 0 1 1 0 0 0 0 0 0 2 0 0 1 1 0 2
70 0 2 0 0 0 0 0 0 0 0 2 2 2 1 1 0 1 1 1 0 0 1 1 0 0 0 2 0 2 2 0 1 1 0 0 2 2 1 0 1 0 0 0 0 0 0 0 0 1 1 0 1 0 1 1 1 0 0 1 0 1 1 2 0 1 1 1 0 0 0 0 2 2 1 2 1 2 2 1 1 0 1 1 0 0 0 1 2 2 0 1 1 2 0 0 1 0 0 0 2 2 0 1 1 1 2 1 1 1 0 1 1 2 1 2 2 0 0 0 2 0 0 2 0 0 0 1 1 0 0 0 1 1 0 0 0 0 1 0 2 0 2 0 0 1 1 0 0 2 0 0 0 1 1 0 1 2 0 2 1 2 0 2 1 1 1 1 1 0 0 2 1 0 1 1 2 0 1 1 0 1 0 1 2 2 1 2 1 0 2 0 1 1 1 1 2 0 0 1 1 1 0 1 2 2 1 0 2 0 2 2 2 0 1 0 1 1 1 0 2 1 0 0 1 0 2 1 1 1 0 0 0 0 1 0 0 2 0 2 0 0 2 0 0 0 0 0 0 0 0 0 1 1 0 1 1 0 1 1 0 0 0 1 0 0 1 1 1 1 0 2 0 1 0 0 0 1 2 0 0 0 1 1 1 1 1 0 0 1 1 0 1 1 2 1 0 1 0 0 0 0 1 1 1 1 1 0 1 0 0 1 0 1 1 0 1 1 0 0 1 1 0 0 2 0 1 0 1 1 2 2 1 1 0 0 0 1 0 1 0 1 1 2 1 0 0 0 2 2 0 0 0 1 1 1 0 0 0 1 1 1 2 0 2 0 0 0 2 2 2 0 2 1 1 0 1 1 1 1 1 2 1 1 1 0 0 0 0 1 0 0 1 0 2 2 0 1 1 0 1 1 1 2 0 0 0 0 1 0 1 2 1 1 2 2 0 0 0 0 0 1 1 2 0 0 1 0 2 1 1 0 0 0 0 1 0 1 1 0 2 0 2 0 0 2 0 2 2 0 0 0 2 2 2 2 2 2 1 0 1 0 2 0 0 0 0 1 1 1 1 0 1 1 1 0 0 1 0 1 1 2 0 1 1 2 1 1 0 0 1 1 1 0 0 1 1 0 1 0 1 2 1 1 0 1 1 1 1 0 0 1 0 0 1 0 0 0 0 0 1 2 0 0 1 1 0 1 0 2 0 0 0 0 0 0 1 0 2 0 0 0 0 1 2 0 0 1 1 1 0 0 1 0 1 0 0 0 2 0 0 0 0 1 0 0 1 2 0 0 1 0 0 0 0 0 1 2 2 0 2 0 2 1 1 1 1 2 2 2 0 0 0 0 0 2 0 1 1 0 1 1 0 2 2 2 0 1 0 2 1 0 0 1 0 0 0 0 0 0 0 0 0 1 1 0 1 1 0 0 1 0 1 1 2 1 1 1 2 2 0 0 1 1 2 0 2 0 0 0 0 1 1 1 1 2 0 0 2 0 0 0 1 0 2 1 1 2 1 1 0 0 0 0 1 0 0 0 1 0 1 0 1 0 1 0 1 1 1 2 2 0 1 0 0 0 0 2 1 1 0 2 0 1 1 1 1 2 1 0 1 0 0 0 0 0 0 1 1 0 0 0 1 0 1 1 0 0 0 1 0 0 0 0 0 0 1 0 0 1 0 1 0 0 0 0 0 1 0 0 0 0 0 0 0 0 1 0 2 0 0 0 2 1 0 0 2 0 1 1 1 0 0 1 1 1 0 0 1 0 0 2 1 0 1 2 0 2 1 2 0 1 2 2 1 0 0 0 0 2 2 0 1 0 1 0 2 0 2 0 0 0 0 0 1 2 1 0 2 2 2 2 0 1 1 0 1 2 0 2 1 0 1 1 1 1 0 0 0 0 0 0 1 0 1 0 1 1 0 0 1 1 0 1 1 1 0 1 0 0 2 0 1 0 0 1 1 0 1 1 0 0 0 2 2 2 0 1 1 2 2 0 0 0 0 0 0 0 1 0 1 0 0 2 2 2 2 2 1 1 1 2 2 2 1 1 1 1 0 1 1 1 0 0 0 0 0 1 2 1 0 1 0 1 1 0 0 2 0 0 2 1 1 2 0 0 1 1 1 0 0 0 1 1 1 1 1 0 1 0 2 0 2 1 1 0 1 2 0 1 0 1 1 0 0 0 1 0 0 0 0 0 0 0 0 1 2 0 0 1 0 2 0 1 0 0 0 1 0 1 1 0 0 1 1 0 0 0 0 0 1 1
71 0 2 0 0 0 0 1 0 0 0 1 0 1 0 0 1 2 2 0 1 0 0 0 0 0 1 1 0 2 2 0 0 1 0 0 2 2 0 2 0 0 0 0 1 0 0 0 0 1 1 0 2 2 0 1 1 1 0 0 1 1 1 1 0 0 2 0 0 0 0 1 2 2 2 2 0 1 1 0 2 0 1 1 1 0 1 0 2 2 0 0 0 2 0 0 1 0 0 0 1 2 0 2 0 0 2 2 0 2 0 0 0 1 0 1 1 0 2 0 0 1 1 1 1 1 1 0 0 0 0 0 0 0 0 0 0 0 0 0 1 0 0 0 0 1 0 0 0 1 1 0 0 0 0 0 0 1 0 2 1 1 0 2 1 2 0 1 2 0 0 0 0 1 0 0 1 0 0 0 0 1 1 0 1 0 2 1 0 0 1 1 0 1 2 1 2 0 0 1 1 1 0 1 2 1 1 1 0 0 0 2 2 0 1 0 0 0 1 0 2 1 0 0 1 0 2 2 0 2 0 0 1 1 1 0 0 2 0 2 0 1 1 0 0 0 0 0 1 1 1 1 2 1 0 0 0 0 0 0 0 0 0 0 1 0 1 0 0 0 1 2 0 2 0 0 0 2 2 0 0 0 0 0 1 0 0 1 1 2 0 1 1 2 2 1 1 1 0 1 0 0 1 1 1 0 1 1 1 1 0 1 0 2 2 0 0 1 1 1 0 2 1 1 0 0 0 1 1 2 2 1 0 0 0 0 0 2 0 0 0 0 0 2 0 0 0 1 2 1 1 0 0 2 1 0 1 2 0 1 0 0 1 0 1 0 1 0 1 0 0 2 1 2 1 1 1 0 1 0 0 0 0 0 2 1 1 0 0 0 0 0 0 0 2 0 1 0 1 0 0 1 0 1 0 0 0 1 0 1 0 1 0 0 1 2 1 1 0 1 0 0 1 1 2 2 2 1 2 2 0 1 0 2 2 2 1 0 0 0 1 0 1 1 2 1 1 2 2 0 0 0 0 1 2 0 1 2 0 2 1 0 0 1 0 0 0 1 2 0 1 1 2 2 2 0 1 0 0 0 2 2 0 0 2 1 1 1 1 1 0 0 0 0 0 0 0 0 0 2 2 2 2 0 0 0 0 0 0 1 0 1 0 0 1 1 0 0 0 1 1 2 0 0 0 2 2 0 1 1 1 0 0 0 0 0 0 0 2 1 1 0 0 1 1 1 0 1 1 1 0 0 0 1 1 0 0 2 0 1 0 0 0 0 0 0 1 1 0 0 0 0 0 0 0 0 0 2 2 1 1 0 1 1 0 0 0 1 0 0 0 0 1 2 0 1 0 0 0 0 0 2 0 1 1 2 1 0 0 1 1 0 0 0 0 0 1 1 0 1 1 1 0 0 0 2 2 1 0 0 1 0 1 0 1 1 1 1 1 1 1 1 0 1 2 0 2 0 0 1 0 2 2 1 1 1 0 0 2 0 0 0 1 0 1 1 0 2 0 2 2 0 0 0 0 1 1 0 2 0 1 0 2 1 1 2 0 0 2 2 2 0 1 1 2 0 2 2 0 0 0 1 0 0 1 2 0 0 1 0 0 0 0 0 0 1 0 1 0 0 0 0 0 0 1 2 0 0 0 0 0 0 0 0 0 0 0 0 0 2 0 2 1 0 0 0 2 0 1 1 1 1 0 0 0 2 0 1 2 1 0 1 2 1 0 1 2 1 1 1 0 0 0 0 0 0 0 0 1 1 0 2 1 1 0 1 1 0 0 2 2 2 1 2 2 0 0 1 0 1 1 0 0 0 1 0 1 0 0 1 0 0 0 1 1 2 2 0 2 1 1 2 2 2 2 0 1 1 0 1 0 1 2 0 0 1 1 1 0 0 1 1 2 0 1 0 1 0 0 0 2 2 0 0 2 0 1 0 0 0 2 0 0 0 0 1 0 0 1 1 0 0 0 1 2 2 0 1 1 2 1 1 0 0 0 0 0 0 1 0 1 0 1 1 2 2 2 2 0 0 0 2 2 2 1 1 1 1 0 1 0 2 0 0 0 0 0 0 0 0 0 0 0 1 2 0 0 1 0 0 2 2 0 1 1 0 0 1 1 0 0 0 1 1 0 0 2 0 1 0 2 0 1 0 1 0 1 2 1 1 1 1 1 0 1 1 2 0 0 0 0 0 0 0 0 2 2 0 0 0 0 2 0 1 0 1 1 1 0 1 0 0 0 0 0 0 0 1 1 1 0 0
72 1 1 0 0 0 0 1 0 1 0 2 0 0 0 0 0 2 2 0 1 0 1 0 0 0 1 2 1 2 2 0 0 0 1 0 2 1 0 1 2 1 1 1 0 1 1 0 0 0 0 0 1 0 0 2 0 0 0 1 1 1 2 2 0 0 2 1 0 0 0 1 1 1 1 1 0 2 2 0 2 0 1 1 2 1 1 0 1 2 0 0 0 0 0 0 0 0 0 0 2 2 0 2 0 0 2 0 2 0 0 2 1 2 1 2 2 0 0 0 2 0 1 1 1 1 1 1 1 0 1 1 1 1 0 0 0 0 0 2 1 0 0 0 0 1 0 0 0 0 0 0 0 0 0 0 0 1 0 1 1 1 0 1 1 2 2 1 1 1 1 1 1 1 0 1 1 1 0 0 1 1 1 0 2 1 1 1 0 0 1 1 1 1 1 1 2 0 0 0 0 0 0 1 2 1 1 1 1 0 2 2 0 0 2 1 1 0 1 1 1 0 0 0 0 1 1 1 0 1 1 1 1 1 1 0 0 1 1 1 0 1 1 0 0 0 0 0 0 0 0 0 2 1 0 1 2 0 0 0 0 0 0 1 1 0 0 0 1 0 0 2 0 0 0 1 0 1 2 0 1 0 0 0 2 1 0 2 1 2 0 0 0 2 2 0 0 0 0 1 0 0 0 0 0 0 0 0 2 0 0 0 0 1 1 0 0 1 0 0 1 1 0 0 1 0 1 1 0 0 1 2 2 1 0 0 0 1 0 0 0 1 1 1 1 0 0 1 1 1 1 0 0 0 0 2 1 1 0 1 0 0 1 1 1 0 0 0 2 2 2 0 1 2 1 1 1 2 0 0 0 1 0 0 0 0 0 0 0 0 0 0 1 0 2 0 1 1 0 0 0 0 2 1 0 0 1 1 0 2 0 0 0 0 1 1 0 0 1 0 0 1 1 0 0 1 0 0 1 2 0 1 0 2 2 1 0 1 0 0 2 0 2 0 0 2 0 1 1 0 0 0 0 2 0 0 1 1 1 1 2 0 0 0 0 2 0 0 2 0 1 0 1 1 1 0 1 1 0 1 2 1 0 0 2 2 2 2 1 0 0 0 0 0 2 0 0 2 2 0 0 2 1 1 0 2 2 1 0 1 0 1 0 1 0 1 1 0 0 1 1 2 0 0 1 0 0 0 1 2 1 1 1 1 0 1 0 1 1 2 0 0 0 2 2 0 0 1 1 2 1 1 0 0 2 0 0 1 0 0 0 0 0 1 0 0 1 1 1 0 0 0 0 0 0 1 1 0 0 2 0 0 2 0 2 1 1 2 1 1 0 0 0 0 0 1 0 1 1 0 1 2 0 1 1 1 2 1 0 0 0 0 0 1 0 0 0 1 1 0 0 0 0 1 1 1 1 1 0 0 1 1 0 0 1 0 1 0 2 2 0 0 0 0 2 0 2 0 0 1 0 1 1 2 2 2 0 0 2 0 0 0 1 0 2 2 0 2 0 1 1 1 0 1 0 0 0 0 1 0 2 1 2 1 0 0 2 2 1 1 1 0 0 0 1 0 1 2 1 2 1 1 0 0 1 2 0 2 2 0 0 0 0 0 1 1 0 0 0 0 0 0 1 0 0 1 0 0 0 0 0 0 0 0 0 1 1 0 0 0 1 0 1 1 0 0 2 1 2 2 2 2 0 1 0 0 1 0 1 0 0 0 2 1 1 1 2 2 2 2 0 0 0 0 0 0 0 0 0 1 1 2 2 0 1 1 0 2 0 2 0 2 0 0 0 0 0 0 0 0 0 0 0 0 0 1 1 0 1 0 0 0 0 0 2 2 2 1 2 1 1 1 1 2 2 0 1 2 0 2 1 0 2 0 0 2 0 0 0 0 0 0 2 0 1 0 1 0 0 0 2 2 0 0 1 1 0 0 0 0 0 0 0 0 0 2 0 0 1 1 0 0 0 1 2 1 0 1 1 1 1 1 0 0 1 1 0 1 1 0 1 0 0 1 1 1 1 2 1 0 0 2 2 2 1 2 0 1 0 2 0 1 2 0 2 1 0 1 1 0 0 1 1 1 2 0 2 1 0 0 1 1 1 2 0 0 0 1 1 0 0 0 1 1 0 0 2 0 2 0 2 0 1 0 1 0 1 2 0 0 0 1 2 0 1 1 1 0 2 2 0 0 0 0 0 1 1 1 2 0 1 1 0 0 0 0 0 1 0 2 1 0 0 0 0 0 0 0 1 1 1 2
73 1 2 0 0 0 0 2 0 2 1 1 1 1 0 1 0 1 1 1 0 0 1 1 0 0 0 2 0 2 2 0 1 1 1 1 2 1 0 0 1 0 0 0 0 0 0 0 2 0 0 0 1 0 1 1 1 1 0 0 1 2 2 2 0 0 1 1 0 1 1 2 2 2 2 2 0 2 2 1 1 0 0 0 1 0 0 0 1 2 0 1 1 2 0 0 0 1 1 1 0 2 0 2 1 1 2 1 1 1 1 2 1 2 1 2 1 1 1 0 2 0 2 1 1 1 1 1 1 0 0 0 0 0 0 0 0 0 0 1 2 0 0 0 0 2 0 0 0 0 0 0 1 0 1 0 0 0 0 2 1 1 0 2 0 1 1 1 1 1 1 1 1 0 0 1 1 0 0 0 0 1 1 0 2 1 1 2 1 1 0 2 2 2 0 2 1 1 0 1 1 1 0 1 2 1 2 1 0 0 1 1 1 0 1 0 0 1 1 0 2 2 1 0 0 0 1 2 2 0 0 0 0 0 2 0 0 2 0 1 0 0 2 0 0 0 0 1 1 0 0 0 1 0 0 0 1 0 0 0 0 0 0 1 1 0 1 0 2 1 0 1 0 1 0 0 0 1 2 0 1 0 1 1 2 1 1 0 0 2 1 0 1 1 2 1 0 1 0 1 0 0 0 0 0 0 0 0 0 0 1 0 0 1 1 0 0 1 0 0 0 1 1 1 2 0 1 1 0 0 1 2 1 0 0 0 0 1 0 1 0 1 1 2 0 0 2 0 2 2 0 0 0 2 2 0 0 0 0 2 0 0 1 0 1 0 1 2 2 0 0 2 0 2 1 0 2 0 0 0 0 0 0 0 0 0 0 0 0 0 0 0 1 1 2 0 1 1 1 1 1 1 1 1 0 1 2 0 1 1 0 1 0 0 2 2 0 1 0 1 1 1 1 2 1 1 1 1 2 1 1 1 1 0 0 0 0 2 1 1 2 0 1 1 0 1 0 1 2 0 0 0 2 2 2 2 2 2 2 2 0 0 0 0 0 2 0 0 2 0 0 0 2 2 2 0 0 2 0 1 1 1 0 0 1 1 1 1 0 0 1 1 0 2 1 0 0 0 2 0 0 2 2 0 0 1 2 1 0 0 0 2 0 0 1 1 0 0 0 1 0 2 0 0 0 1 1 1 0 2 0 1 2 2 0 0 0 0 2 0 1 1 0 1 2 0 0 0 0 0 1 1 1 0 1 1 1 1 0 1 0 0 1 0 1 1 0 2 2 1 1 1 0 0 0 0 0 2 2 2 0 0 2 1 1 1 1 1 0 0 0 0 1 1 0 0 0 0 1 0 0 2 0 1 1 2 1 1 0 2 1 0 0 1 0 0 0 0 0 0 0 0 0 0 0 1 1 1 0 0 1 0 0 0 2 2 1 2 2 2 1 1 1 1 2 0 1 0 0 2 0 1 1 1 1 2 0 0 2 0 0 0 1 0 2 2 2 2 1 1 1 0 0 1 1 0 1 1 2 0 2 0 2 1 2 0 2 1 1 1 0 1 0 0 1 0 2 0 0 0 0 0 0 0 0 1 1 2 2 0 1 0 0 0 0 0 0 1 1 0 0 1 1 0 0 1 0 0 0 0 0 0 0 0 0 0 0 0 0 1 0 1 0 0 0 0 0 1 2 1 1 2 0 0 0 0 0 0 0 0 0 0 1 1 0 0 2 2 2 2 0 0 1 2 2 2 0 0 1 1 0 1 0 0 1 2 0 2 0 2 0 2 1 1 1 0 1 1 0 0 1 0 1 0 1 0 2 0 0 1 1 1 0 0 2 1 2 1 2 2 2 1 0 2 2 0 2 1 0 2 1 0 2 1 0 2 0 1 2 0 1 0 1 0 0 0 1 0 0 0 2 2 0 0 2 0 0 0 1 2 0 0 0 0 0 1 0 0 1 1 0 0 1 0 1 0 0 1 1 2 1 1 0 0 0 0 0 0 1 0 0 0 0 1 1 1 1 1 0 0 0 2 2 2 0 0 1 0 1 1 0 0 0 0 1 2 0 1 2 2 0 2 0 1 1 0 1 2 0 0 2 1 0 0 1 0 0 1 1 0 0 0 1 1 0 2 2 0 0 0 2 0 2 0 0 0 0 0 0 0 0 0 0 1 0 0 1 0 2 1 1 0 0 0 0 0 1 0 0 0 0 2 0 1 1 2 2 0 1 0 0 0 0 1 1 0 0 1 2 2 1 1
74 0 0 0 0 0 0 2 1 2 1 0 0 0 0 0 0 1 1 2 0 2 0 0 0 0 2 2 0 2 1 1 0 1 1 0 2 0 0 0 2 0 0 0 0 0 0 0 0 0 0 0 0 0 2 1 1 1 0 0 0 1 1 2 0 0 1 0 1 2 1 2 2 2 1 2 1 1 1 0 1 0 0 0 2 0 0 0 2 2 0 0 0 1 0 0 2 1 0 0 0 2 0 1 1 1 2 1 1 0 0 2 1 2 2 2 2 0 1 0 2 0 2 0 1 1 1 0 0 0 0 1 0 1 1 1 0 0 0 1 1 0 0 0 0 0 0 0 0 0 0 0 0 0 0 1 1 1 0 1 1 1 0 2 0 2 1 1 0 1 1 1 0 2 1 0 2 0 0 0 0 0 1 1 2 1 2 1 0 0 0 1 0 0 2 1 2 0 0 0 0 0 0 2 2 0 2 0 0 0 1 1 1 0 1 1 1 0 1 1 1 0 1 0 0 1 1 2 0 2 0 0 0 0 0 0 0 2 0 1 0 0 1 0 0 0 0 1 1 0 0 0 0 0 0 0 0 0 0 0 0 0 0 1 0 0 1 0 1 0 1 1 1 2 0 0 0 1 2 0 0 0 1 1 2 1 0 0 2 2 0 2 0 0 2 0 0 1 0 1 0 0 1 1 0 0 1 0 1 0 0 0 0 1 1 0 1 0 2 2 0 2 1 1 1 0 0 2 1 2 1 1 0 0 0 0 0 0 0 2 1 1 0 1 2 0 0 0 2 2 0 0 0 2 1 0 1 2 0 0 1 1 2 0 2 1 0 2 2 0 0 2 0 2 0 0 2 1 1 0 0 1 0 0 1 1 1 0 0 1 0 0 1 0 1 1 1 1 1 1 1 1 0 2 1 0 0 1 0 1 0 1 0 0 0 0 0 0 0 0 1 2 0 2 0 1 1 1 2 0 0 1 0 1 1 2 0 1 1 0 1 0 1 1 1 0 0 1 1 0 0 0 0 2 1 0 1 2 2 1 1 0 0 1 0 1 1 0 2 0 0 0 1 1 1 0 1 2 1 0 0 1 0 1 0 1 0 1 1 0 0 0 0 1 1 0 0 1 1 1 1 1 2 0 0 0 0 1 0 0 0 2 1 0 0 0 0 1 0 1 2 2 0 0 1 0 0 0 1 1 1 0 2 1 0 1 1 0 2 0 1 0 0 1 2 1 0 1 1 1 1 1 0 0 1 1 0 1 0 1 0 0 1 0 1 1 0 1 0 0 0 0 0 0 0 0 0 2 2 2 0 0 1 1 0 0 0 1 0 0 0 0 1 1 0 1 1 0 0 0 0 2 0 1 1 1 1 1 0 1 1 0 0 1 1 2 0 0 0 0 0 0 0 1 1 0 0 2 0 0 1 0 1 0 2 0 1 1 2 1 0 1 0 0 2 0 2 0 1 1 0 2 1 0 1 1 0 1 2 0 0 0 1 0 1 1 2 2 0 2 2 0 0 0 0 0 1 2 2 0 0 0 2 1 1 2 0 1 1 2 1 0 0 0 1 0 2 2 1 1 0 1 0 1 0 2 1 1 1 0 1 0 0 0 0 0 0 1 1 0 0 1 0 1 1 1 2 1 1 0 0 0 0 0 0 0 0 0 0 1 0 0 0 0 0 0 1 0 0 0 0 0 1 0 0 1 1 0 1 0 0 0 2 1 1 1 1 1 1 1 0 0 0 2 2 2 0 0 0 2 1 1 2 0 0 0 2 2 0 2 0 2 1 1 1 0 0 0 0 0 0 0 1 0 1 0 1 2 0 0 0 0 0 0 2 2 2 0 2 2 2 1 0 2 2 0 1 1 0 2 0 1 2 2 0 1 0 0 0 0 0 0 0 0 0 0 0 0 1 0 2 2 0 0 2 0 0 2 0 0 1 0 0 0 0 0 1 0 1 1 0 0 1 1 2 1 1 1 1 2 2 0 1 1 1 1 0 1 0 0 0 0 1 1 2 2 2 2 0 0 0 1 2 1 1 1 1 1 0 1 0 2 0 0 1 1 0 1 2 1 0 1 1 1 1 0 1 1 0 0 2 2 0 1 0 0 0 0 1 0 0 0 0 1 1 0 1 0 1 0 1 0 2 1 0 0 2 2 1 1 1 1 2 0 1 0 1 0 2 1 0 1 0 0 0 1 1 0 2 0 0 0 0 1 0 1 1 1 0 1 1 1 0 1 1 0 0 0 1 1 0 2
75 0 1 0 0 0 0 2 0 2 2 0 0 0 0 0 0 0 0 0 1 0 0 0 0 0 0 1 0 2 1 1 0 0 0 1 2 1 0 0 2 0 1 0 0 0 1 0 1 0 0 0 0 1 1 1 0 0 0 0 1 2 2 2 0 0 1 1 0 1 1 1 2 2 1 2 1 2 2 0 2 0 2 2 0 0 0 0 1 1 0 0 1 0 1 0 0 1 1 1 1 1 1 0 0 0 2 0 2 0 0 2 1 2 1 2 2 0 0 0 2 0 2 0 2 2 2 1 1 0 0 0 0 0 0 0 0 0 0 1 1 0 0 0 0 1 0 0 0 1 1 0 0 0 0 0 0 1 1 2 1 1 0 1 2 2 2 1 0 1 1 1 0 1 0 0 1 0 0 0 0 0 1 0 1 0 2 2 0 1 1 2 0 0 1 2 1 0 0 0 0 0 0 2 2 1 2 1 1 0 1 2 2 0 2 1 0 2 1 0 1 1 0 0 0 0 0 2 0 2 0 0 0 0 0 0 0 2 0 1 0 0 2 0 0 0 0 0 0 0 0 0 1 0 0 0 2 0 1 1 0 0 0 1 1 0 0 0 2 0 0 1 1 2 0 0 0 2 1 0 0 1 0 0 1 1 1 2 0 2 0 1 0 1 2 0 1 1 0 1 1 0 1 1 1 0 0 0 0 0 0 0 0 2 2 0 1 0 1 1 0 1 1 1 1 0 1 1 0 0 1 2 1 0 0 0 0 1 0 1 0 1 1 2 0 0 0 0 1 1 0 1 0 1 1 1 0 0 0 0 0 0 2 0 2 0 1 0 1 0 0 2 0 2 1 0 1 1 1 0 0 1 0 0 2 0 1 0 0 0 0 0 0 0 2 0 0 0 1 1 1 1 1 2 0 2 2 1 0 1 0 0 0 1 1 1 0 0 0 0 1 2 0 2 1 1 0 0 2 1 1 0 0 0 0 1 1 0 0 0 1 0 1 0 2 1 1 2 2 0 0 0 1 2 2 1 2 1 1 0 2 0 1 0 0 1 1 0 2 0 1 0 2 2 1 0 1 1 0 0 1 2 0 0 1 1 1 2 2 0 0 0 1 0 1 1 1 0 2 0 0 2 1 1 0 1 1 1 0 0 1 1 0 1 0 1 1 0 0 1 1 1 2 2 0 0 0 0 1 2 1 0 1 1 0 0 1 0 0 2 0 0 0 0 1 0 0 0 0 1 0 0 0 0 1 1 1 1 1 0 1 0 0 0 0 0 0 1 1 0 0 1 0 0 0 0 0 1 1 2 0 0 1 1 0 0 0 2 1 1 1 0 1 1 0 2 0 0 0 0 0 2 1 2 2 2 1 2 0 1 1 0 0 1 0 0 0 0 0 0 0 0 0 0 0 1 1 1 0 0 0 2 2 0 2 0 1 2 2 2 0 1 1 1 1 0 1 0 1 1 1 1 1 0 0 2 0 0 2 0 0 0 2 0 1 1 2 2 1 1 1 1 0 0 0 1 1 0 2 0 0 1 2 0 0 1 1 1 1 1 1 1 0 1 1 0 2 2 0 1 0 2 0 0 1 2 0 2 2 0 1 0 0 0 0 1 1 1 1 0 0 1 1 0 0 0 0 0 0 0 0 0 0 0 0 1 1 0 0 1 0 1 1 1 0 0 2 0 0 0 0 0 0 0 0 0 0 0 2 0 0 0 2 2 1 0 2 0 1 1 1 0 0 0 1 2 0 0 1 1 0 1 1 1 1 1 0 2 0 2 0 2 1 2 2 0 0 0 0 0 0 0 0 0 0 0 2 1 0 1 0 0 0 0 2 1 1 1 2 2 2 2 0 1 1 0 0 2 0 2 0 0 2 2 0 2 0 1 1 0 1 1 1 0 0 0 1 0 0 0 1 1 0 0 1 0 1 0 1 1 1 0 1 0 0 1 0 0 1 1 0 0 1 1 0 0 0 1 1 2 2 0 0 0 0 0 0 1 1 0 0 0 0 2 2 2 2 2 0 0 0 2 2 2 1 1 1 1 0 1 1 1 0 1 1 0 0 0 2 2 0 2 0 1 1 0 0 2 1 1 2 2 0 1 1 0 0 1 1 0 0 0 2 0 0 0 2 0 0 0 2 0 1 1 1 0 2 1 0 0 0 1 1 0 0 0 1 0 2 1 1 0 0 0 0 2 2 0 0 0 0 1 0 1 1 0 0 0 0 0 0 0 0 0 0 0 2 1 2 0 0 0
76 0 2 0 0 0 0 1 0 0 0 2 1 1 0 1 0 1 1 1 1 0 0 0 0 0 0 0 2 0 0 0 1 2 0 1 2 1 0 0 2 0 1 1 0 0 0 0 0 0 0 0 1 0 0 1 1 0 0 0 1 1 2 2 0 0 2 1 0 0 0 0 2 2 1 2 1 2 2 1 1 0 0 0 2 1 2 0 2 2 0 1 1 1 0 0 0 1 0 0 1 2 1 0 1 1 2 0 2 0 0 2 0 2 0 2 2 1 2 0 2 1 1 1 0 0 0 1 0 1 1 1 0 0 0 0 0 0 0 0 0 0 1 0 0 1 0 0 0 1 0 0 2 1 1 1 0 1 0 1 1 1 0 0 0 2 1 0 1 0 0 0 1 0 0 1 1 0 0 0 0 1 0 2 2 2 2 1 1 0 2 0 0 1 2 1 0 0 0 1 1 1 0 0 2 2 0 0 0 0 0 1 1 1 1 1 1 0 1 0 1 1 0 0 0 0 0 2 0 1 0 0 1 1 0 0 0 2 0 0 0 1 2 0 0 0 0 0 0 0 0 0 0 0 0 1 1 1 0 1 1 1 0 0 1 0 0 0 0 0 0 1 0 1 0 0 0 2 1 0 1 1 2 2 2 1 1 0 0 1 0 2 2 2 2 2 0 0 0 0 0 1 1 1 1 0 0 0 2 0 0 0 0 1 1 0 1 0 0 0 0 0 0 1 1 0 1 1 1 0 1 2 0 0 0 0 0 2 0 0 0 0 1 1 1 0 0 0 2 1 0 0 1 2 1 0 0 1 0 0 0 0 1 1 1 0 0 0 2 2 2 1 1 2 0 0 0 0 1 0 1 2 0 0 1 0 0 1 1 0 1 1 1 0 1 2 1 0 1 1 1 1 0 2 0 1 1 0 0 2 0 0 0 0 1 1 0 0 0 0 1 2 0 0 0 1 1 0 2 1 1 0 0 0 0 0 0 1 1 0 1 0 2 0 1 0 0 2 2 0 0 1 1 1 0 0 0 1 1 0 2 0 2 0 0 1 0 0 2 0 2 1 1 1 1 0 0 2 0 0 1 1 0 0 0 0 0 2 0 0 0 0 0 1 1 1 1 0 0 1 2 2 2 0 0 1 1 0 0 0 0 2 0 1 0 2 0 0 0 2 2 2 0 0 1 1 1 0 0 2 0 0 1 1 1 0 1 0 2 1 0 1 0 0 1 0 0 1 1 1 0 0 0 0 0 0 0 2 1 0 0 1 1 1 0 0 0 2 2 1 0 0 0 0 0 0 0 0 0 2 0 0 2 1 1 0 0 0 0 0 0 0 0 0 0 0 2 0 0 0 0 1 1 2 2 2 1 1 0 1 1 0 0 0 0 0 0 2 0 1 0 0 0 0 0 1 1 1 0 0 2 0 0 0 1 0 2 1 2 2 0 0 0 1 1 0 2 0 0 1 0 1 0 1 1 2 0 0 0 1 0 1 2 2 0 0 2 2 0 1 0 0 0 1 1 0 1 1 2 0 0 0 1 1 1 0 0 0 2 2 2 0 0 0 0 0 0 2 1 1 0 2 0 0 0 2 1 2 2 0 0 0 0 0 0 1 0 1 1 0 0 0 0 0 0 1 0 0 0 0 0 0 0 0 0 0 0 0 0 0 0 0 0 0 0 1 1 0 0 0 0 0 2 0 1 1 1 0 2 0 0 0 2 2 0 0 2 2 0 0 0 1 1 1 1 2 0 0 1 1 0 1 2 0 0 0 2 1 0 2 1 2 1 2 2 0 0 0 1 0 1 0 0 0 0 0 2 0 0 0 1 1 0 0 2 0 2 0 2 2 2 2 1 2 1 0 0 1 0 2 0 1 1 2 0 2 1 2 1 0 1 1 1 0 0 0 1 0 0 0 2 2 0 0 2 0 0 0 0 0 1 0 0 0 0 0 1 1 1 1 0 0 0 0 1 0 0 1 2 2 2 0 0 0 0 0 0 1 0 0 0 0 0 1 1 0 0 2 0 0 0 2 2 2 0 1 1 0 0 1 1 1 0 0 1 0 0 2 2 0 2 0 0 0 0 0 1 0 0 0 2 2 1 2 0 0 1 1 2 1 0 1 1 2 2 0 1 1 0 1 2 0 1 0 1 0 1 2 0 0 0 0 2 0 1 1 2 0 2 1 0 1 0 0 1 1 1 0 0 0 0 2 0 1 0 0 0 0 0 0 0 0 0 0 0 0 1 0 1 0 0 2
77 0 0 0 1 1 1 1 0 2 1 0 0 1 0 1 0 2 0 0 2 0 1 0 0 0 1 1 0 2 0 0 1 2 1 0 2 1 1 0 0 0 0 0 0 0 0 0 0 0 0 0 0 0 0 1 0 1 1 2 0 0 2 2 1 0 2 1 0 0 0 2 2 2 1 2 1 1 2 0 1 0 0 0 2 0 0 0 1 1 0 0 1 0 0 0 0 1 1 1 1 2 0 0 1 0 1 1 1 1 1 2 0 1 0 1 1 1 1 0 2 0 2 0 2 2 2 0 0 0 0 1 0 1 1 1 0 0 0 2 0 0 0 0 0 0 0 0 0 1 1 0 1 1 2 0 0 0 0 1 0 0 0 2 0 1 1 0 0 1 1 1 0 2 0 0 2 0 1 1 0 1 1 1 2 1 2 1 1 0 2 0 0 1 1 2 1 0 0 0 0 0 0 1 2 1 2 2 1 0 0 1 0 0 2 0 0 0 2 1 2 1 2 0 0 0 2 0 0 1 0 0 0 1 2 0 0 1 1 1 0 1 1 0 0 0 0 0 0 0 0 0 2 0 0 0 0 1 0 0 0 0 0 1 1 0 1 1 2 1 0 1 0 2 0 0 1 1 1 0 0 1 1 1 2 0 0 2 0 2 0 0 0 2 2 0 2 0 1 0 1 0 2 2 2 0 1 1 1 1 0 1 0 1 1 0 0 1 0 0 0 1 0 0 2 0 2 0 1 1 1 1 1 0 0 0 0 1 0 0 0 0 0 2 0 0 0 0 2 1 1 0 0 0 0 2 0 1 0 0 0 0 2 0 2 0 0 2 2 0 0 2 1 2 1 0 2 0 2 0 0 0 0 1 1 1 1 0 0 0 0 0 0 0 2 1 0 1 1 0 0 1 0 0 0 0 2 0 0 2 0 0 0 0 0 1 1 0 0 0 0 2 1 2 0 0 0 2 2 2 0 0 1 0 0 0 1 1 0 0 0 0 0 2 1 1 0 0 0 2 2 0 1 2 2 1 2 1 1 1 1 0 1 1 0 1 0 1 1 1 1 0 2 2 2 0 0 1 0 1 1 2 0 1 0 1 0 1 0 1 1 1 2 0 2 1 1 0 0 1 2 2 2 1 0 1 1 0 0 0 0 2 0 0 1 1 0 1 1 1 1 2 0 0 0 1 0 1 1 2 1 1 1 0 0 1 1 0 1 1 0 1 0 1 1 0 0 0 0 0 0 0 0 0 2 0 2 1 0 1 0 0 0 0 0 0 1 1 0 0 1 1 1 0 0 1 1 1 1 1 0 0 1 0 1 0 0 1 0 0 0 1 0 1 0 0 0 0 0 0 0 1 0 1 0 2 0 2 0 1 1 0 0 0 0 0 0 0 0 0 0 0 0 0 0 0 2 1 0 0 1 1 0 0 1 2 0 0 1 0 0 0 1 1 2 0 1 0 0 1 0 1 0 0 0 2 0 1 1 0 0 0 0 0 2 2 1 2 1 1 1 1 0 0 0 0 2 0 1 0 0 1 2 0 0 1 1 1 1 1 0 1 0 1 0 0 1 1 0 1 1 0 0 0 2 2 0 1 1 0 1 0 0 2 0 0 0 1 1 0 0 0 0 0 0 1 0 2 2 0 2 2 0 0 0 0 0 0 0 1 0 0 0 0 0 0 0 0 2 1 0 1 2 0 1 0 1 0 2 0 0 0 1 0 0 1 1 2 1 1 0 0 1 1 0 0 0 0 1 1 1 2 1 1 1 2 0 1 1 2 1 1 0 0 0 0 0 1 0 0 1 0 0 1 0 0 0 0 0 1 0 0 0 0 1 0 1 0 2 2 2 2 1 2 1 0 0 2 0 2 0 0 0 1 0 2 0 0 0 1 0 1 0 0 0 0 0 0 1 1 0 0 0 0 1 0 1 0 1 1 0 0 1 0 0 2 0 0 1 0 0 0 0 1 2 0 0 1 1 1 1 1 1 1 1 1 0 1 0 0 1 0 1 0 2 0 1 2 0 0 0 2 2 2 2 0 2 0 0 2 0 0 1 0 1 0 0 0 1 1 0 1 1 1 0 0 1 1 1 1 2 2 1 2 0 0 0 0 1 1 0 0 2 0 0 0 0 1 1 0 2 0 2 0 0 0 0 2 0 0 0 1 1 1 0 0 0 0 1 1 0 1 0 0 0 1 1 0 1 0 1 2 0 1 0 0 0 0 0 0 0 0 0 0 0 0 0 0 0 0 1 1
78 1 1 1 1 0 0 1 1 1 1 1 0 1 0 0 1 2 1 0 2 0 0 1 0 0 1 1 0 2 0 0 0 1 1 0 2 2 0 2 0 0 0 0 1 0 1 0 0 0 0 0 0 0 1 2 0 0 0 0 0 2 1 1 1 1 1 0 0 0 0 1 2 2 2 2 0 1 1 0 1 0 0 0 2 0 0 2 2 2 1 2 1 1 0 0 1 2 2 2 2 2 0 0 2 1 2 0 2 0 0 1 1 2 1 2 2 0 2 0 1 1 1 1 1 1 1 0 0 0 0 1 0 2 1 1 1 0 0 0 1 0 0 0 0 1 0 0 0 1 1 0 2 1 1 0 0 1 0 1 1 1 0 1 1 1 1 0 0 1 0 0 0 2 0 0 2 0 2 2 0 2 0 0 1 1 0 0 0 0 0 0 1 2 1 1 1 0 0 0 0 0 0 1 2 2 0 1 1 0 0 0 1 0 2 1 1 1 2 1 2 0 0 0 0 1 1 1 0 1 0 0 1 0 2 1 1 2 0 1 0 0 2 0 0 0 0 0 0 0 0 0 0 0 0 0 0 0 0 0 0 0 0 1 1 0 1 0 1 0 0 2 0 0 1 1 0 2 2 0 1 1 0 0 1 1 0 2 0 2 1 1 0 2 1 0 0 1 0 2 0 1 0 0 0 0 0 1 1 0 0 2 0 2 2 0 0 0 1 1 0 2 1 1 0 0 0 1 1 2 2 1 1 0 0 0 0 1 1 1 1 1 1 2 1 0 0 0 0 0 0 1 0 2 2 0 0 1 0 1 0 0 0 1 0 0 2 2 2 0 0 2 1 2 1 0 2 0 1 0 1 1 0 0 2 1 2 1 1 0 0 0 0 1 2 0 1 1 0 0 0 0 1 2 0 0 0 1 0 1 0 0 0 0 1 1 0 0 0 0 1 1 1 0 1 1 1 0 0 0 0 0 0 0 0 1 0 1 0 0 0 0 1 1 2 2 2 1 1 0 0 0 1 2 1 1 1 1 1 1 1 0 1 1 0 0 0 0 2 0 1 0 2 2 1 1 0 2 1 0 0 0 0 0 0 1 0 0 0 1 1 1 2 1 2 0 0 1 1 1 2 2 2 0 0 0 1 0 0 1 0 2 0 0 2 0 0 0 0 2 2 2 0 0 0 0 0 0 0 2 0 0 2 0 1 0 1 0 1 2 0 0 0 2 2 1 0 2 2 2 1 1 0 0 1 2 0 1 1 0 0 0 2 1 1 1 0 2 1 1 1 1 1 0 1 0 1 2 2 1 0 0 1 0 1 1 1 1 1 1 1 0 1 1 0 0 0 0 0 0 0 2 0 1 1 1 1 1 0 1 1 0 0 0 0 0 0 1 1 0 0 0 0 0 1 1 1 1 0 0 2 0 1 0 2 0 2 1 2 1 0 0 0 1 1 0 2 0 0 0 1 1 1 1 1 2 0 1 1 1 0 0 0 2 0 0 1 2 2 0 0 1 0 0 0 0 2 0 1 0 1 2 2 1 2 1 1 0 2 1 1 0 0 0 0 0 1 2 0 0 0 0 0 0 0 1 1 1 2 0 1 0 0 0 0 0 0 1 1 1 0 0 1 0 1 1 0 2 2 0 1 1 0 1 0 1 1 0 0 2 1 0 0 0 0 1 2 1 1 1 1 1 0 0 0 1 0 0 1 0 0 0 2 1 0 0 2 1 1 1 0 0 2 1 1 0 0 0 1 0 0 1 0 2 2 2 0 2 0 2 0 2 2 2 1 1 0 0 1 0 0 0 0 0 0 0 1 1 0 1 0 0 1 1 1 2 2 1 0 0 0 0 1 2 2 0 0 2 0 2 0 0 1 0 0 0 2 0 0 0 0 0 0 0 0 0 0 0 0 0 1 1 0 0 2 0 0 0 0 0 1 0 0 0 0 1 1 0 1 1 0 0 0 0 1 0 0 1 1 2 1 1 1 1 0 2 1 0 1 0 0 1 1 1 1 1 1 2 0 0 0 1 2 2 1 1 1 0 0 2 0 1 0 0 2 0 0 0 1 1 0 1 0 1 2 0 1 1 0 0 0 0 0 2 0 0 0 2 2 0 0 0 2 1 0 0 0 1 0 0 2 0 2 1 1 0 2 2 1 0 0 0 0 0 1 1 1 0 1 1 0 0 0 0 0 1 1 0 1 0 0 1 0 0 0 0 0 2 0 2 2 2 0 0 0 0 1 1 1 0 0 0
79 1 1 0 0 0 0 2 0 1 0 0 0 0 0 0 0 1 1 1 1 1 1 0 0 0 1 1 0 2 2 0 1 1 0 0 2 2 0 2 1 1 0 1 0 1 0 0 0 0 0 0 0 1 0 2 0 1 0 0 0 0 1 1 1 1 1 0 1 1 0 1 2 2 2 2 0 1 2 0 1 0 1 2 2 1 1 1 2 2 1 1 1 1 0 0 1 0 0 0 2 2 1 0 1 0 2 1 1 1 1 2 0 0 0 1 0 1 2 0 1 0 1 1 1 1 1 0 0 0 1 1 0 1 0 0 0 0 0 1 0 0 1 0 0 2 1 0 0 1 0 0 2 0 0 0 1 2 0 2 1 0 1 2 2 2 1 0 0 2 1 1 0 1 0 1 1 0 1 1 0 2 0 2 1 1 2 2 2 1 1 1 0 0 1 2 0 0 0 1 0 1 0 2 2 0 2 2 2 0 0 1 1 0 0 1 1 1 2 1 1 0 0 0 1 0 1 1 1 0 1 1 0 0 2 0 0 1 1 1 0 1 2 2 0 0 0 1 0 0 0 0 2 0 0 0 0 0 0 0 0 0 0 0 0 0 1 2 0 0 0 2 0 2 1 1 0 2 0 0 1 1 0 0 1 1 0 1 0 2 0 1 0 2 2 0 0 1 0 0 1 0 0 0 0 1 0 1 2 0 0 1 0 1 1 0 0 0 1 1 0 2 0 0 2 0 1 1 1 0 0 2 1 0 0 0 0 1 0 0 0 0 1 1 0 0 0 1 2 1 0 1 1 1 0 1 1 1 0 2 0 0 2 0 2 1 0 1 1 0 0 2 1 2 1 0 2 1 1 0 0 2 0 0 1 1 1 0 0 1 0 0 0 0 1 1 2 0 1 0 1 1 0 2 1 1 1 1 0 2 0 0 1 1 1 1 0 0 1 0 0 1 1 1 0 1 0 0 2 1 1 1 2 1 1 0 0 2 1 1 2 0 1 1 1 0 0 2 2 0 0 0 1 1 1 1 1 2 1 0 1 0 1 1 0 0 0 1 2 1 1 0 1 1 1 0 0 2 0 0 0 1 1 0 1 0 0 0 0 1 2 1 0 0 1 0 0 0 0 1 2 2 1 1 0 1 1 1 0 2 0 1 0 1 0 2 1 1 0 1 2 2 1 0 1 0 0 0 1 1 1 0 2 1 1 0 1 0 2 1 0 1 0 1 2 0 0 1 1 2 0 1 2 0 1 1 0 1 1 0 0 0 2 0 2 2 0 2 2 1 1 1 1 0 0 1 1 1 1 2 0 0 0 1 0 0 0 1 0 0 0 0 1 0 1 0 0 0 0 0 0 2 0 1 1 2 0 0 0 1 0 0 0 2 1 2 0 0 0 0 1 1 0 0 0 1 2 1 0 0 0 0 0 0 2 0 2 0 2 0 1 0 1 1 2 0 2 0 1 2 0 1 1 0 0 2 0 0 0 1 0 1 1 0 1 1 2 1 0 0 0 1 0 0 1 0 0 1 2 0 1 0 2 1 2 1 1 1 1 1 1 1 0 0 0 0 2 1 0 0 0 0 0 0 2 1 1 1 2 0 1 0 0 0 0 0 0 1 1 0 0 0 0 0 0 2 0 0 0 0 0 0 0 0 0 1 1 0 0 0 0 0 0 0 0 1 1 0 0 0 0 0 0 0 0 1 0 0 2 0 0 0 2 2 1 0 2 1 0 0 0 1 0 2 1 0 1 1 1 1 0 1 2 0 0 1 1 2 1 2 0 1 1 1 1 0 0 0 0 0 0 0 0 0 0 0 1 0 1 1 0 0 2 2 0 2 2 0 1 1 1 1 2 2 2 0 1 1 0 2 1 0 1 0 0 1 1 0 2 1 1 0 1 1 0 1 1 0 1 1 1 1 0 0 2 0 0 1 0 0 2 0 0 0 1 0 0 0 0 2 0 0 1 1 0 0 0 1 1 1 0 0 0 0 1 1 0 0 0 0 0 0 0 0 2 2 2 2 0 0 0 2 1 1 2 2 0 2 0 1 0 1 0 0 1 1 0 1 2 1 0 1 0 0 1 0 0 1 0 1 2 2 0 2 0 0 0 1 1 0 0 0 1 2 1 1 2 2 0 0 2 0 2 1 0 0 1 2 0 0 0 1 1 0 1 2 1 0 1 1 0 1 0 0 1 1 2 0 1 0 0 1 0 1 0 0 0 0 0 0 0 1 1 0 0 0 0 1 1 0 0 0
80 0 1 0 1 1 1 1 0 0 0 0 0 0 0 0 0 1 1 1 1 0 1 0 0 0 0 0 0 1 1 0 1 2 0 0 0 2 0 1 1 0 0 0 0 0 0 0 0 0 0 0 0 0 1 0 2 1 1 0 0 0 2 2 0 0 0 1 0 0 0 1 2 2 2 2 0 0 2 1 0 0 1 1 0 0 0 1 2 2 0 1 1 2 1 0 1 1 1 1 1 2 0 0 2 2 1 1 1 1 0 1 1 1 1 1 1 1 2 0 1 1 2 0 2 2 2 1 0 0 0 0 1 1 1 1 0 0 0 0 2 0 0 0 0 1 0 0 0 1 1 0 1 0 1 0 1 0 0 1 1 1 0 2 0 2 2 2 1 1 1 0 1 2 1 1 1 1 0 0 0 2 0 0 2 2 0 2 1 0 1 1 0 1 2 2 1 0 0 1 1 1 0 0 2 2 1 0 1 0 0 2 1 0 2 1 0 2 2 0 2 1 0 0 1 0 1 2 0 2 1 1 0 1 1 0 0 2 0 2 0 0 2 2 0 0 0 0 0 0 0 0 1 1 0 1 0 0 0 1 1 1 1 1 1 0 0 0 2 0 0 2 0 2 0 1 0 1 0 0 0 1 0 0 0 0 0 2 0 2 0 0 0 1 2 1 0 0 0 1 0 0 0 0 0 0 1 0 1 0 1 0 0 2 2 0 0 0 0 0 1 1 2 1 1 0 0 0 1 0 1 1 0 0 0 1 1 1 0 1 0 1 2 2 1 0 0 0 2 1 0 0 0 2 1 0 1 0 0 2 0 0 0 0 0 1 0 0 2 2 2 0 0 2 0 1 1 0 0 0 1 0 0 1 1 1 1 0 0 2 0 0 1 1 2 0 2 1 1 0 0 1 1 2 0 2 2 0 0 1 0 0 0 0 0 1 1 0 0 0 0 0 0 0 1 1 0 0 0 0 0 1 0 0 0 0 0 1 0 0 1 0 1 0 1 1 0 0 1 0 0 1 1 1 0 0 0 2 1 2 0 0 0 1 0 0 0 0 2 0 1 0 1 1 1 0 0 2 1 1 1 1 0 0 1 2 1 0 0 0 1 1 1 2 1 0 0 1 2 0 0 1 1 1 0 1 1 0 0 1 0 1 1 1 0 1 1 1 0 1 1 2 0 0 1 1 1 1 1 2 0 1 2 1 1 1 2 0 1 1 1 0 0 1 1 1 0 1 1 1 0 0 0 0 0 0 0 1 1 0 0 0 1 2 0 0 0 1 0 0 1 1 0 0 0 0 0 2 2 1 0 0 1 1 0 0 0 2 0 0 0 0 0 0 0 0 0 0 0 0 0 1 0 2 1 2 1 2 0 0 1 0 0 0 0 0 1 2 1 0 0 0 0 1 1 0 0 1 0 0 0 0 0 0 1 1 0 0 2 2 0 1 1 1 1 0 1 0 1 1 0 1 2 0 2 1 0 1 1 0 0 0 1 0 0 0 1 2 0 1 1 0 0 0 0 0 1 0 2 0 0 1 2 1 2 1 2 1 1 1 1 1 1 1 1 1 2 2 2 2 1 1 0 0 1 1 1 1 1 0 1 0 0 1 0 0 0 2 1 0 0 0 1 1 0 1 1 0 0 1 0 0 0 0 0 0 1 0 0 0 0 0 0 1 0 0 1 1 0 0 0 0 1 0 0 1 1 0 1 0 0 0 2 1 0 0 2 1 2 2 1 1 1 0 1 2 0 0 0 2 0 0 2 0 0 2 0 0 0 2 2 2 1 2 2 0 1 0 0 0 0 0 2 0 2 1 1 0 0 1 1 1 1 1 1 1 1 0 2 2 2 2 0 1 1 0 1 2 0 2 0 0 2 1 0 2 0 1 0 0 0 0 1 1 0 1 1 0 2 0 0 0 0 0 2 0 0 0 0 0 1 1 0 0 0 0 0 0 0 1 1 0 1 0 1 0 0 0 1 2 2 0 0 0 0 0 0 0 1 0 0 0 0 1 1 1 1 2 1 1 1 2 1 1 2 2 1 1 0 1 1 1 1 0 1 0 0 0 1 1 0 1 0 0 1 1 2 1 0 0 1 1 1 2 0 0 0 2 2 0 0 0 1 1 0 1 1 1 0 0 1 0 1 0 2 1 2 2 0 0 0 0 1 0 0 0 0 0 2 2 1 0 0 0 0 1 1 0 1 1 1 1 0 2 0 1 1 0 0 1 0 0 0 0 0 0 0 0 1 1 1 1
81 0 2 0 0 0 0 2 0 0 0 0 0 1 0 1 0 1 0 1 1 1 0 0 0 0 1 2 1 2 2 1 0 0 0 1 2 1 1 0 1 0 1 1 0 1 2 0 0 1 1 0 1 1 0 2 0 1 0 0 0 1 1 1 0 0 2 0 0 1 1 1 2 2 2 2 0 2 2 2 0 0 0 0 1 0 0 0 2 2 0 0 1 2 0 0 1 2 2 2 0 2 1 0 1 0 1 2 0 2 1 0 0 1 2 2 2 0 1 0 1 0 2 0 1 1 1 1 0 2 0 1 0 1 1 1 0 0 0 2 1 0 0 0 0 1 0 1 1 1 0 0 0 0 2 0 2 2 0 0 0 0 0 1 1 1 2 0 0 0 0 2 0 1 0 1 1 1 0 0 0 0 0 1 2 2 1 2 1 0 1 1 1 1 1 2 1 0 0 0 0 0 1 0 1 1 1 1 1 0 2 2 1 0 2 0 0 0 1 1 1 0 0 0 0 0 1 0 0 0 0 1 0 1 1 0 0 2 0 1 0 1 1 0 0 0 0 1 0 0 0 0 1 0 1 0 0 1 0 1 1 1 0 0 0 0 1 0 2 0 0 2 0 2 1 0 1 1 1 0 1 1 0 0 2 1 1 1 1 2 1 2 0 1 2 0 1 0 0 0 0 0 0 0 0 0 0 0 1 0 0 1 0 1 1 0 1 0 0 0 0 1 0 0 2 0 1 0 1 1 2 2 0 0 0 0 0 2 1 2 0 1 0 2 0 0 0 0 2 1 0 0 0 2 2 0 0 0 0 2 0 0 1 0 1 0 0 2 2 0 0 2 2 2 2 0 2 1 0 1 2 0 0 0 2 1 2 0 0 2 1 1 1 0 2 0 1 1 0 0 0 0 0 1 0 0 1 1 0 2 0 2 0 0 0 1 0 0 1 0 0 1 1 1 0 0 1 0 0 1 0 1 1 1 1 0 0 0 0 0 2 0 1 1 0 1 0 0 0 0 0 0 0 2 1 0 1 2 1 1 1 0 0 0 0 2 0 0 2 0 1 0 1 1 1 0 1 2 0 0 1 0 0 1 0 1 0 1 0 0 1 1 0 2 2 1 1 0 2 0 1 2 2 0 0 0 1 1 0 1 0 1 1 0 0 0 0 0 0 1 2 1 0 0 0 1 1 0 1 1 1 0 0 0 1 0 1 0 0 2 0 0 0 0 0 1 0 1 1 1 0 0 0 0 1 0 1 0 2 0 1 0 0 0 0 0 1 1 1 0 0 0 1 0 0 1 1 1 1 2 0 0 2 2 0 1 1 2 0 0 0 0 0 0 1 0 1 0 0 0 0 2 0 0 0 1 1 2 0 1 1 0 0 2 2 2 1 1 1 0 0 0 0 0 0 1 1 1 0 0 1 0 1 1 1 0 1 2 2 2 0 1 0 1 2 0 2 0 0 0 1 2 0 1 1 1 0 0 1 0 0 0 0 2 0 0 1 1 1 0 0 1 0 1 1 0 0 1 1 0 1 1 2 1 1 2 0 2 1 0 0 1 0 0 1 0 1 2 1 1 1 1 0 0 0 1 0 0 0 0 0 0 0 0 0 0 0 0 0 0 0 1 0 0 0 1 0 0 0 0 0 0 0 0 0 1 0 0 0 1 0 1 0 0 0 0 1 1 1 1 1 1 0 0 0 0 0 1 1 0 0 0 2 2 1 0 2 2 1 0 0 0 1 1 1 1 0 0 1 0 1 2 0 2 1 2 0 1 1 2 1 1 1 1 0 1 0 1 0 0 1 0 0 0 0 0 1 0 0 1 0 0 1 1 1 2 2 1 2 2 1 2 1 2 1 0 0 2 1 2 0 0 2 1 0 1 0 1 1 0 0 0 0 0 0 0 0 1 0 0 2 2 0 0 2 0 1 1 0 0 2 0 1 0 1 0 1 0 1 1 1 0 1 0 1 0 0 0 0 1 1 0 0 0 0 0 0 0 0 0 2 0 0 2 1 1 1 1 0 0 0 1 1 1 1 1 1 0 0 2 0 1 0 1 2 2 0 1 2 1 0 2 0 0 1 0 1 0 0 0 1 1 0 1 1 0 0 1 1 0 0 0 2 2 2 0 1 0 1 0 2 0 1 0 2 0 1 2 0 0 0 0 2 0 0 0 0 0 1 1 0 1 0 0 0 0 1 0 0 0 0 2 0 1 0 0 0 1 0 1 0 1 0 1 1 0 0 0 1 0 0 0
82 0 1 0 0 0 0 1 0 1 1 1 0 0 0 0 0 0 0 1 1 1 0 0 0 0 1 2 0 2 2 0 0 1 1 0 2 1 0 1 1 0 1 1 0 0 0 0 0 0 0 0 0 0 1 2 0 0 0 1 1 1 2 2 1 1 1 1 0 0 0 1 2 2 1 2 1 2 2 1 1 0 0 0 2 0 0 0 1 2 0 0 1 1 0 0 1 1 1 1 1 2 1 1 0 0 2 2 0 2 0 1 1 1 1 1 1 0 1 0 1 0 2 0 1 1 1 1 1 0 0 0 0 0 0 0 1 0 0 1 1 0 0 0 0 2 1 0 0 0 0 0 0 0 0 0 0 0 0 2 1 1 1 2 1 2 1 2 0 2 1 0 0 1 0 1 1 0 1 1 0 2 0 1 1 1 2 0 0 0 1 0 0 0 0 2 1 0 0 1 1 1 0 1 2 1 2 1 1 0 0 1 1 0 1 0 0 1 1 1 1 0 0 0 0 0 1 2 0 2 0 0 0 1 1 0 0 2 0 2 0 0 2 0 0 0 0 1 0 1 1 1 1 0 1 1 0 0 0 0 0 0 0 0 0 0 0 0 1 0 0 1 0 1 2 2 1 2 2 0 0 0 1 1 2 1 0 1 1 2 0 1 2 2 2 2 0 1 1 1 0 1 1 1 1 0 1 0 1 0 0 0 0 0 0 0 1 0 0 0 0 2 0 0 1 0 1 1 1 1 2 0 0 0 0 1 0 2 0 2 1 1 1 1 1 0 1 1 1 0 1 1 0 2 2 0 1 0 0 1 1 1 0 0 0 2 0 2 2 0 0 2 0 2 1 0 2 1 0 0 0 0 0 0 0 0 0 0 0 0 0 0 0 0 2 1 0 0 0 0 0 0 0 1 0 0 2 0 0 2 1 1 0 0 1 2 0 1 1 1 0 0 1 1 0 0 0 0 0 0 0 0 0 0 0 0 0 1 1 1 0 0 1 1 0 1 0 2 2 0 0 0 1 1 0 0 0 1 1 1 2 0 1 0 0 1 1 0 2 0 1 1 2 2 2 0 0 2 1 0 1 2 0 1 0 0 0 1 1 0 0 0 1 2 2 1 1 2 2 0 1 2 2 0 0 0 0 1 0 0 0 2 0 0 1 1 0 1 0 1 1 2 1 0 0 1 0 0 1 1 1 0 2 0 0 0 2 1 2 0 0 2 0 1 2 1 1 1 2 2 0 0 1 0 1 0 0 2 0 2 0 0 0 0 0 0 0 2 2 0 0 0 0 0 0 0 0 2 2 1 0 0 1 1 0 0 0 1 0 0 0 1 0 1 0 0 0 0 0 0 0 1 0 1 1 1 1 2 0 0 1 0 0 2 0 0 0 1 0 0 0 0 0 0 0 0 2 1 0 0 2 0 1 0 1 0 1 2 1 1 1 1 0 0 2 0 2 0 1 1 2 2 2 0 2 1 0 1 2 0 0 0 2 0 2 2 1 2 0 0 0 0 0 0 0 1 2 1 1 1 1 0 2 1 1 0 2 2 1 0 1 1 1 0 1 0 2 1 2 2 1 0 0 0 1 2 0 2 2 1 1 1 0 1 0 0 0 2 2 0 0 0 1 0 0 1 0 1 1 0 1 1 1 0 0 2 2 0 0 0 0 1 0 2 0 0 2 0 0 0 0 0 0 0 0 0 1 0 1 0 0 0 2 1 0 1 1 2 2 2 0 0 1 0 0 1 0 0 0 2 0 1 1 0 1 2 1 1 1 2 1 1 0 1 1 0 0 1 0 0 0 0 1 1 1 0 1 2 0 0 0 0 1 1 1 2 2 0 2 1 1 2 2 0 0 0 0 2 1 2 0 0 2 0 0 1 0 1 0 0 0 0 0 0 0 0 0 1 0 0 2 1 0 0 2 0 0 0 0 0 1 0 2 1 0 1 1 0 2 0 0 0 0 0 2 1 1 2 1 1 0 0 1 1 0 2 1 0 0 0 0 0 1 1 2 2 2 2 0 0 0 2 1 1 1 1 0 0 2 0 1 1 0 0 0 0 0 1 2 1 1 1 0 0 0 0 0 2 0 0 2 1 1 1 0 0 0 1 1 0 0 0 1 2 2 0 0 1 1 1 2 0 1 0 2 0 1 1 0 1 1 1 1 0 1 0 2 0 0 0 0 0 0 0 0 0 0 0 1 0 0 1 0 1 0 0 0 0 1 1 0 1 0 0 0 0 0 0 1 0 0 0
83 0 2 1 1 0 0 2 0 2 0 1 1 2 0 1 0 0 0 0 1 0 0 0 0 0 0 2 0 2 2 0 1 1 0 0 2 2 0 2 0 0 0 1 0 0 2 0 0 0 0 0 1 0 0 2 0 0 1 0 1 1 2 2 1 0 2 0 0 0 0 1 2 2 1 2 1 2 2 0 2 0 1 1 1 1 1 0 1 2 0 0 1 1 0 0 0 1 1 1 1 2 0 1 1 1 2 0 2 0 0 2 0 2 0 1 1 0 1 0 1 0 2 0 2 2 2 0 0 0 0 0 0 1 1 1 0 0 0 2 1 0 1 0 0 1 1 0 0 2 1 0 0 0 1 0 1 1 0 0 0 0 0 2 1 2 2 1 1 1 1 0 0 2 1 1 2 1 0 0 0 0 1 1 2 1 2 1 0 0 2 0 0 0 0 1 1 0 0 0 0 0 0 1 1 0 2 1 2 0 0 2 1 0 2 2 2 0 1 0 1 1 1 0 0 0 1 2 0 2 0 0 0 0 1 0 0 2 0 0 0 0 2 1 0 0 0 0 0 0 0 0 2 0 0 0 0 1 0 1 1 1 0 0 0 0 1 0 1 0 1 0 0 2 0 1 0 1 1 0 1 1 0 0 0 0 0 2 1 2 0 1 0 2 2 0 1 1 1 2 0 0 0 0 0 1 1 0 2 0 0 2 0 0 0 0 0 1 0 0 1 2 2 2 2 0 0 0 1 1 1 2 1 0 0 0 0 1 0 0 0 1 1 2 1 0 0 0 2 2 0 0 0 2 0 0 1 2 0 0 0 0 1 0 1 0 1 2 2 0 0 2 2 1 0 0 2 0 1 0 2 1 0 0 1 1 1 0 0 0 0 0 0 0 2 0 0 1 1 1 1 1 1 2 0 0 0 1 0 2 0 0 0 0 1 2 0 2 0 2 0 0 0 0 2 2 2 0 1 1 0 2 0 1 1 1 0 0 0 0 2 0 2 0 1 1 0 0 0 1 1 0 0 0 0 0 0 0 0 0 1 0 1 0 0 1 0 1 2 0 1 1 2 2 1 1 1 1 0 0 2 1 0 0 1 2 1 1 1 0 0 0 1 2 2 0 0 0 0 2 2 2 1 1 0 1 1 1 0 0 1 1 0 0 0 0 0 0 0 0 1 2 1 1 0 1 0 0 2 0 2 0 2 2 0 0 1 0 1 2 0 1 0 0 0 0 0 1 1 1 1 1 0 0 0 0 0 1 0 1 0 0 0 0 0 0 0 2 2 1 0 0 0 0 0 0 0 1 1 1 0 0 2 1 1 1 1 2 1 1 1 0 0 0 1 1 2 0 0 0 0 2 0 1 1 2 1 2 0 1 1 0 0 1 0 0 0 1 0 1 1 1 0 0 0 0 0 2 0 0 0 0 0 0 0 0 1 2 1 1 0 0 0 1 1 0 2 0 0 1 1 1 1 1 1 2 0 0 2 0 0 0 1 1 1 0 0 2 1 1 1 0 0 0 1 1 1 0 2 0 1 0 2 1 1 1 1 0 1 1 0 0 0 1 0 0 1 2 2 2 1 1 0 1 0 1 1 1 1 0 2 0 1 0 1 1 0 1 1 0 0 0 0 0 1 2 0 2 2 0 1 1 0 0 0 0 2 0 1 2 1 0 0 0 0 0 1 1 1 0 0 1 0 0 0 0 1 1 2 1 1 1 2 2 1 0 2 0 0 0 0 0 0 0 1 1 0 0 1 2 0 1 0 0 0 1 0 2 0 2 0 2 2 2 1 1 0 1 0 0 1 0 1 0 1 0 1 0 0 2 0 0 0 0 1 1 0 0 1 1 1 1 1 0 0 0 0 1 0 1 0 0 1 0 0 2 0 1 0 0 1 0 0 0 0 0 0 0 1 1 1 1 0 0 0 2 0 0 0 0 1 0 0 0 0 0 0 0 2 0 0 0 0 1 2 1 0 2 1 2 2 0 0 0 0 0 0 0 1 0 1 0 1 1 2 2 2 2 0 1 0 2 0 0 2 1 1 0 1 1 0 1 0 0 1 1 0 1 1 0 0 1 0 0 1 0 1 2 0 0 2 0 0 1 0 0 0 1 1 0 0 0 1 2 2 0 0 0 0 0 2 0 1 0 1 1 1 2 0 2 0 2 1 0 0 0 0 0 1 1 1 0 0 0 2 1 1 0 2 0 0 0 0 0 0 0 0 0 0 1 1 1 0 0 0 1 1 1 2 0 0 1
84 1 2 0 0 0 0 1 0 1 1 1 0 1 0 1 0 1 1 1 1 1 0 0 0 0 1 2 0 2 2 1 0 0 0 1 2 2 0 2 1 0 0 0 1 0 0 0 0 0 0 0 2 0 0 2 0 1 0 0 0 1 0 0 0 0 1 0 0 0 0 2 2 2 2 2 0 2 2 0 2 0 1 1 1 0 0 0 2 2 0 0 0 1 0 0 1 1 1 1 1 2 1 0 1 1 2 0 2 0 0 2 1 2 1 2 2 0 1 0 1 0 2 0 1 1 1 1 1 0 0 0 0 0 0 0 0 0 0 1 1 0 0 0 0 1 0 1 1 1 0 2 0 0 1 1 0 1 0 1 1 1 0 1 0 1 0 0 0 2 2 2 0 1 0 2 1 1 0 1 0 1 2 0 2 0 2 1 0 0 0 1 0 0 2 2 1 0 0 0 0 0 1 1 1 0 2 1 0 0 1 2 1 0 1 1 1 0 1 1 1 0 0 0 0 0 1 0 0 0 1 1 0 1 0 0 0 2 0 1 0 0 2 0 0 0 0 0 0 0 0 0 1 0 0 1 1 0 0 0 0 0 0 1 1 0 1 0 1 0 1 1 0 1 0 0 0 2 1 0 2 0 1 1 2 2 0 0 1 1 0 1 0 1 2 0 2 0 0 1 0 0 1 1 1 0 0 1 1 0 0 2 0 2 2 0 0 0 1 1 0 2 2 2 0 0 1 1 1 1 2 1 0 0 0 0 0 0 0 0 1 1 1 0 0 0 0 0 2 0 0 0 0 2 2 0 1 0 0 1 0 0 0 0 0 0 0 2 2 0 0 2 1 1 0 0 2 0 2 0 0 1 0 0 1 1 1 0 0 0 0 0 0 0 2 0 0 1 1 1 1 1 0 2 1 0 0 0 0 2 0 1 0 0 0 1 0 0 1 0 0 1 0 0 0 0 0 0 1 0 1 0 0 0 0 0 0 0 1 0 1 0 2 0 0 1 0 0 0 0 0 0 0 2 1 0 1 2 1 0 1 0 1 0 1 1 0 1 2 0 1 1 2 2 2 0 1 2 0 1 2 1 0 0 0 1 0 2 0 0 0 0 0 1 1 1 1 2 2 0 2 2 1 1 0 1 1 0 0 0 0 2 0 2 0 2 1 1 0 2 2 2 1 1 0 0 0 0 0 2 0 0 1 0 1 0 1 0 1 0 0 2 0 1 1 0 0 0 0 0 0 0 1 0 0 1 1 1 1 1 0 0 0 1 0 0 0 2 1 0 1 1 0 0 0 1 1 1 1 2 0 0 2 1 1 1 1 0 0 0 0 0 0 1 0 0 0 1 1 0 1 1 0 2 2 2 2 1 0 1 2 0 0 0 0 0 2 0 0 0 0 0 0 1 1 0 0 1 0 0 1 0 1 0 2 0 1 0 2 1 0 0 0 0 1 0 2 0 0 1 2 1 1 1 2 2 0 0 1 0 0 0 1 1 1 0 0 2 1 0 0 0 0 0 0 0 1 1 1 1 1 0 2 0 1 2 0 1 2 1 1 0 2 0 1 0 1 2 1 0 0 1 0 0 1 1 1 2 2 0 1 0 0 0 1 2 0 2 1 0 0 0 1 1 0 1 1 1 1 0 0 0 0 0 0 0 1 0 0 1 0 0 0 0 0 1 2 1 1 1 1 1 1 0 0 1 1 0 2 0 0 1 2 1 1 0 2 2 2 2 0 0 0 1 0 0 0 0 2 0 0 2 2 0 0 1 1 1 0 1 0 1 2 2 1 0 0 0 0 0 0 0 0 1 0 0 2 0 1 1 0 0 0 0 1 2 1 1 2 1 1 2 1 2 1 0 0 1 1 2 0 0 1 0 0 1 0 1 0 0 0 0 1 1 0 1 1 0 1 0 1 1 0 0 1 0 1 0 0 0 0 0 1 0 0 1 1 0 1 0 0 0 0 0 2 0 0 2 1 2 1 1 0 0 0 2 2 0 1 0 1 0 1 1 2 2 2 2 0 0 0 1 1 1 2 2 1 0 1 1 0 0 1 0 2 1 0 0 1 1 0 1 0 1 2 1 1 1 0 0 2 1 0 2 0 0 0 0 2 1 0 0 1 1 1 1 1 1 0 1 2 0 2 0 0 0 0 2 0 0 0 0 2 0 2 1 2 0 1 0 0 0 0 0 0 0 1 0 2 0 0 0 0 0 0 0 0 1 1 0 0 0 0 0 0 0 0 1 2 0 1 1
85 1 1 0 1 1 1 2 0 1 1 0 0 0 0 0 0 1 0 1 1 1 0 0 0 0 0 1 0 2 1 1 1 2 1 0 2 2 0 0 1 0 1 0 0 1 1 0 0 0 0 0 0 0 2 1 1 0 0 1 1 1 0 2 0 0 1 2 0 0 0 0 2 2 1 2 1 0 1 0 0 0 1 1 1 0 0 1 2 2 1 1 1 1 0 0 0 0 0 0 2 2 1 0 1 0 1 1 1 1 1 2 1 2 1 2 2 0 0 0 2 0 2 0 2 2 2 0 0 0 1 1 0 1 1 1 0 0 0 2 1 0 0 0 0 0 0 0 0 1 1 0 0 0 0 0 1 1 0 1 0 1 2 2 1 1 2 0 1 1 1 2 1 1 0 0 1 0 0 1 0 1 0 1 2 2 1 2 0 0 1 1 0 2 2 0 2 0 0 0 0 0 0 0 2 1 1 2 1 0 1 0 0 0 2 1 1 1 2 1 2 1 2 0 0 0 2 2 1 1 0 0 0 0 1 0 0 1 0 0 0 0 2 1 0 0 0 0 0 0 0 0 0 0 0 1 0 0 0 0 0 0 0 1 1 0 1 0 2 0 0 2 0 1 0 0 1 1 0 0 0 1 0 0 2 1 1 0 2 2 0 2 0 2 2 1 1 0 0 2 0 0 2 2 2 1 0 0 1 0 0 0 0 1 0 0 1 0 1 1 1 2 1 0 2 0 2 0 1 1 2 1 0 0 0 0 0 1 0 1 1 1 1 1 0 0 0 0 1 1 0 1 1 2 1 0 1 2 0 1 0 0 2 0 2 0 1 0 1 1 1 1 0 2 0 0 1 0 1 0 1 1 0 0 1 0 0 0 0 0 0 0 1 0 2 0 1 1 0 0 0 0 1 1 0 0 1 1 0 1 0 1 0 0 2 2 0 0 1 0 0 1 1 2 0 1 1 0 1 1 0 0 0 0 0 1 0 0 1 0 1 0 2 0 1 0 0 0 0 2 2 0 1 2 2 1 2 2 2 0 2 0 1 1 0 0 0 1 2 0 1 1 1 1 2 0 2 2 0 1 1 1 0 1 0 1 0 0 0 1 2 1 1 2 2 0 0 0 1 0 1 2 2 0 0 0 0 0 1 0 1 1 0 0 0 1 0 1 0 1 1 2 1 1 0 0 0 0 1 2 1 1 1 0 2 0 1 0 1 1 1 0 0 2 2 0 0 0 0 0 0 0 0 0 1 1 0 0 2 0 2 0 0 1 0 0 0 0 0 0 2 2 0 0 0 0 0 2 2 1 1 0 0 0 0 0 0 2 0 0 0 0 0 0 0 0 2 1 1 0 1 1 0 1 0 1 0 1 0 1 0 0 0 0 0 0 1 1 0 0 0 0 0 1 1 0 0 1 0 0 2 0 1 0 2 1 0 0 2 1 1 2 1 1 1 0 1 0 0 0 0 1 1 0 1 1 0 0 1 1 1 0 1 1 1 1 2 2 0 0 0 1 1 0 1 0 0 1 1 1 0 0 2 1 2 0 2 0 2 2 1 0 0 0 1 0 1 2 0 0 0 0 0 0 0 2 0 2 2 0 0 0 0 1 1 1 0 2 2 0 0 0 1 0 1 1 0 0 0 0 0 0 0 0 0 0 0 0 0 1 0 0 0 1 0 0 1 0 0 0 0 0 0 0 0 0 1 0 2 0 0 0 2 2 1 0 2 2 2 2 0 0 0 0 0 1 0 0 2 0 0 2 2 0 0 0 2 2 1 2 0 1 0 0 0 0 0 1 0 1 2 0 0 0 0 0 1 0 2 0 0 0 1 2 0 2 1 0 1 1 1 1 0 2 2 0 1 1 0 2 0 1 2 1 0 1 0 0 0 0 0 0 0 0 0 0 0 1 0 0 1 1 0 0 2 0 0 0 0 0 1 0 1 0 0 1 0 0 2 0 0 0 1 0 1 0 0 0 1 2 2 0 0 0 0 0 0 1 0 0 0 0 0 1 2 2 2 1 1 0 0 2 2 1 1 1 0 0 1 1 0 2 0 1 1 1 0 1 2 2 0 2 1 1 1 0 1 0 0 1 2 2 0 2 0 0 0 0 2 0 0 0 1 2 1 0 0 0 0 1 2 0 1 0 2 0 2 0 0 0 0 0 1 0 1 1 1 0 1 1 0 0 0 0 0 0 0 0 1 0 0 1 0 1 0 0 0 0 0 0 0 0 0 0 0 0 0 0 1 0 0 0
86 1 1 0 1 0 0 1 0 1 1 0 0 2 1 0 1 2 1 1 1 0 0 1 0 0 1 2 1 2 1 1 1 1 0 0 1 2 0 0 2 1 0 0 1 0 0 0 0 0 0 0 0 0 2 1 0 0 1 1 0 1 2 2 0 1 1 1 0 0 0 0 2 2 2 2 0 2 2 2 0 0 0 0 2 0 0 1 2 2 0 1 2 2 1 1 1 1 1 1 1 2 2 0 0 0 2 1 1 1 1 2 1 2 1 2 1 0 2 0 0 0 1 1 1 1 1 0 0 0 0 0 0 0 0 0 1 0 0 1 0 0 0 0 0 1 0 0 0 1 1 0 0 0 0 1 1 1 0 0 0 0 0 2 2 2 1 0 1 1 1 0 1 1 1 2 1 1 0 0 0 1 0 2 2 2 2 1 0 0 0 1 1 1 0 0 2 0 1 0 0 0 0 2 2 0 2 1 0 0 1 0 1 0 1 0 0 0 1 1 2 1 0 0 0 0 1 0 0 0 1 1 0 0 2 0 0 2 0 1 0 0 2 0 0 0 0 0 0 0 0 0 1 0 0 0 0 0 0 0 0 0 0 1 1 0 1 0 2 1 0 1 1 2 2 2 0 2 2 0 1 0 1 1 2 2 0 1 0 1 0 1 0 1 2 0 1 2 0 2 0 0 1 1 1 1 1 0 0 0 1 1 0 2 2 0 1 2 0 0 1 2 1 0 0 0 0 1 2 2 2 1 1 1 1 1 1 1 0 0 0 1 0 2 1 1 0 1 2 1 1 0 0 2 1 0 1 1 0 1 0 0 2 0 2 1 0 1 2 1 1 1 0 2 0 0 0 0 1 0 1 0 0 0 2 0 1 1 1 1 1 1 1 1 2 0 2 0 1 1 1 1 1 2 0 2 2 2 0 2 0 0 0 1 1 1 0 0 1 0 0 1 0 0 1 1 1 0 1 0 1 0 1 1 1 0 1 0 0 0 0 0 2 0 1 1 0 0 2 0 0 0 1 1 1 1 1 1 1 1 1 0 0 1 0 1 0 1 2 1 1 0 1 1 1 0 1 1 0 1 1 2 0 2 0 2 0 0 0 0 0 0 0 0 0 0 0 0 0 0 2 2 1 1 0 1 1 1 0 0 0 2 0 0 0 1 0 0 0 0 1 2 1 1 0 1 0 1 0 2 0 2 1 1 0 1 2 0 2 0 0 1 0 2 2 0 0 0 0 0 0 0 1 0 1 0 0 0 1 0 0 1 1 0 0 0 0 1 1 1 1 2 0 0 0 0 0 2 2 1 1 0 2 1 1 1 1 1 1 1 1 0 1 0 1 1 2 0 0 0 0 2 1 1 2 2 0 0 0 1 1 0 0 1 1 1 0 0 0 0 0 0 0 0 0 1 1 1 0 0 2 0 0 0 2 1 0 0 2 0 1 1 0 0 2 0 2 0 0 0 1 2 0 0 0 2 0 1 1 0 0 0 1 1 0 0 1 2 1 1 1 1 0 0 0 0 0 1 2 0 0 1 2 0 2 1 1 1 2 1 2 0 0 1 1 0 2 2 2 1 0 2 0 0 0 2 0 2 2 0 2 0 1 0 0 0 0 1 1 0 0 0 1 0 0 2 0 1 1 0 1 1 0 0 0 1 2 0 0 2 0 2 0 0 0 1 2 0 0 0 0 0 1 0 0 0 0 0 2 0 0 0 2 1 1 0 2 1 1 1 1 0 1 1 0 0 0 0 1 0 0 2 0 0 0 1 0 2 0 2 0 2 2 2 2 0 0 1 0 0 1 0 1 0 1 0 2 0 0 1 1 1 1 1 1 2 2 2 2 2 2 2 0 2 1 0 0 1 0 2 0 1 1 1 0 1 0 1 0 0 1 0 1 1 0 1 1 0 0 0 2 2 0 0 1 0 1 1 1 1 0 0 0 0 0 2 0 1 1 1 0 0 1 0 1 0 0 0 1 2 1 0 0 0 0 0 0 0 1 0 0 0 1 1 2 2 2 2 0 0 0 1 2 2 2 2 0 1 0 2 0 0 0 1 1 1 0 0 0 0 0 0 0 0 0 0 1 2 0 0 2 2 0 1 0 0 0 1 1 1 0 0 1 0 0 1 1 1 0 1 2 0 1 0 1 0 1 0 0 0 0 0 0 0 1 1 1 0 1 1 0 1 0 0 0 0 1 1 2 0 0 0 0 2 0 0 0 0 0 0 0 0 0 0 0 0 0 0 1 0 0 0
87 0 0 0 0 1 1 1 0 1 1 1 1 1 1 0 0 1 0 1 1 0 1 0 0 0 1 1 0 1 1 0 2 1 0 0 1 2 0 0 0 0 0 0 0 0 0 0 0 0 0 0 0 1 0 2 0 1 0 1 1 1 2 2 1 1 1 1 0 0 0 1 2 2 0 2 2 1 1 1 0 0 1 1 1 0 0 0 2 2 0 0 1 1 0 0 0 1 1 1 0 2 0 2 0 0 2 2 1 1 0 2 0 0 0 0 0 0 1 0 1 0 2 0 1 1 1 0 0 0 0 0 0 0 0 0 0 0 0 1 1 0 0 0 0 1 0 0 0 1 0 0 0 1 0 0 1 2 0 2 1 1 1 1 1 1 0 1 1 1 1 1 1 0 0 1 1 0 1 1 0 2 0 2 2 2 2 0 0 0 0 0 0 0 1 2 1 0 0 0 0 0 0 1 2 1 1 1 0 0 1 1 2 0 1 0 0 1 0 0 1 1 0 0 0 0 0 0 0 0 1 1 0 1 1 0 0 2 0 2 0 0 1 0 0 0 0 0 0 0 0 0 2 0 0 0 1 0 1 1 0 0 0 2 1 0 0 2 1 0 0 2 2 2 0 0 0 0 0 0 0 2 0 0 1 1 0 0 0 1 0 1 1 2 2 1 1 0 0 2 0 1 1 1 0 1 0 2 2 0 0 2 0 1 1 0 1 1 0 0 0 2 0 0 1 0 0 1 1 0 0 2 0 0 0 0 0 2 0 0 0 1 0 2 1 0 1 1 1 0 1 1 0 1 1 1 0 2 0 0 0 0 2 0 2 0 0 1 2 1 1 1 1 2 1 1 1 1 0 1 0 2 0 0 1 0 0 0 0 1 0 0 1 0 2 0 1 2 1 1 1 1 0 2 1 0 0 0 0 2 1 1 0 0 0 1 1 0 1 0 1 0 1 1 1 1 1 1 2 0 1 0 0 0 0 1 1 1 0 0 2 0 1 1 1 2 0 1 1 0 0 0 1 2 1 1 1 2 2 0 1 0 0 1 0 1 0 1 2 0 1 1 1 1 1 0 0 1 0 0 2 1 0 0 1 2 1 2 1 0 0 0 0 0 1 0 0 1 2 0 0 2 2 1 0 1 1 0 0 2 0 0 0 1 0 1 1 1 0 1 1 2 0 0 1 0 0 0 2 1 1 0 1 0 2 0 1 0 1 0 1 1 0 0 1 1 0 1 1 1 1 1 0 0 1 0 1 2 0 1 0 1 1 0 0 0 0 1 0 0 1 0 1 0 0 2 2 2 2 2 0 0 1 1 0 0 0 0 0 0 0 0 1 0 1 0 0 0 0 0 0 2 1 1 1 2 1 1 0 1 1 0 0 0 0 0 1 0 0 0 0 0 0 1 1 0 0 1 0 0 0 1 2 0 2 0 0 1 2 2 1 1 0 1 2 0 2 0 1 1 1 1 1 1 2 1 0 0 1 0 0 0 0 1 0 0 1 2 1 0 0 1 1 0 0 0 0 0 1 0 0 1 2 1 1 0 2 1 1 2 2 0 0 1 0 0 1 2 0 1 1 1 0 0 1 2 0 2 2 0 0 0 0 1 0 0 0 1 1 0 0 0 0 0 1 2 0 1 1 0 0 0 0 0 0 1 2 0 0 1 1 1 0 0 0 1 1 0 0 0 0 0 0 0 1 0 0 0 1 0 0 0 2 1 0 0 2 1 2 2 1 0 1 1 1 1 0 0 1 1 0 2 0 1 1 1 0 1 1 2 1 1 1 2 1 1 0 1 0 0 1 0 0 1 1 0 1 0 0 1 0 0 1 1 1 1 1 1 2 2 2 2 1 2 2 0 1 2 0 2 0 0 2 2 0 1 1 0 1 1 0 0 0 0 0 0 0 0 0 0 2 2 0 0 2 0 0 0 0 0 0 0 0 0 1 1 1 0 1 0 0 0 0 1 1 1 0 1 1 2 1 1 2 2 2 1 0 1 0 0 0 0 0 2 2 2 2 2 0 0 0 1 1 1 2 2 1 1 0 2 0 0 1 0 1 1 0 1 1 0 1 0 0 0 1 0 0 1 0 0 1 1 0 1 0 0 0 0 1 1 1 0 0 0 0 0 1 0 1 0 1 0 2 1 1 0 2 0 0 1 1 1 0 2 0 0 0 0 2 1 1 0 0 0 1 1 1 0 0 0 0 2 0 0 0 0 0 2 0 0 0 0 1 0 0 0 0 0 1 0 0 1
88 1 1 1 0 0 0 1 0 1 1 1 0 0 0 0 0 2 2 2 0 2 0 0 0 0 1 1 1 1 1 0 0 0 0 1 2 0 0 1 1 0 1 1 0 0 0 0 0 2 2 0 0 0 0 1 0 0 0 1 1 1 2 2 1 1 1 1 0 1 1 0 2 2 2 2 0 2 2 2 0 0 0 0 2 0 0 0 2 2 0 1 1 1 0 0 1 2 2 2 0 2 0 0 1 1 2 2 0 2 1 1 1 2 2 2 2 0 0 0 2 0 1 1 1 1 1 1 0 1 0 0 0 0 0 0 0 0 0 0 1 0 0 0 0 2 1 0 0 2 1 0 2 0 0 0 1 1 0 2 1 1 0 2 1 2 1 2 0 1 1 0 1 1 0 1 2 1 0 0 0 2 1 0 1 0 1 1 1 0 2 0 0 0 2 2 2 0 0 0 0 1 0 2 2 1 2 1 2 0 1 0 1 0 2 0 0 0 1 1 2 0 1 0 0 0 1 1 0 1 0 0 1 0 2 0 0 1 1 1 0 1 1 0 0 0 0 1 0 0 0 0 1 0 0 0 0 0 1 1 0 0 0 1 1 0 0 0 0 0 0 2 0 2 0 0 0 2 2 0 1 0 0 0 2 0 1 2 0 2 0 2 1 2 2 1 1 1 0 2 0 0 2 2 2 0 1 0 0 0 0 1 0 0 0 0 0 2 1 1 0 2 2 2 2 0 1 1 0 0 1 2 1 0 0 0 0 2 0 0 0 0 2 2 1 0 0 0 0 0 0 1 1 2 0 0 2 2 0 1 1 1 2 0 2 0 1 2 2 0 0 2 0 2 1 0 2 0 0 0 0 1 0 0 1 1 1 0 0 0 0 0 1 0 2 0 1 1 1 1 1 1 1 1 0 1 2 0 1 1 0 1 0 0 1 1 0 0 0 0 0 2 0 0 0 0 0 1 1 1 0 1 0 1 1 1 1 0 0 0 2 0 1 1 2 1 0 0 1 0 0 0 2 2 2 2 2 2 2 0 2 0 0 1 0 1 0 2 1 1 0 0 1 1 1 1 0 2 0 1 1 1 0 0 1 2 1 1 0 1 0 0 1 2 0 0 0 1 1 1 1 2 2 0 0 0 1 0 0 1 0 1 0 0 1 1 0 0 0 2 2 2 2 2 0 0 0 2 0 2 0 2 1 0 0 0 0 0 1 1 1 0 0 0 2 0 0 1 1 2 0 0 1 0 0 1 0 0 1 0 0 0 1 0 0 0 0 0 0 0 0 1 1 0 0 1 1 1 1 1 0 0 1 1 0 0 0 1 1 1 0 0 1 1 1 0 0 0 0 0 0 2 1 1 1 1 1 1 0 0 0 0 0 2 0 0 0 1 0 0 0 0 0 1 1 0 0 0 1 1 0 0 0 0 1 0 1 0 2 1 0 0 0 1 1 0 2 0 1 2 0 1 2 0 2 1 0 0 1 0 0 0 1 2 0 0 2 1 0 0 0 1 0 0 0 0 0 2 2 0 0 0 1 1 1 1 0 0 2 2 2 0 0 0 0 0 0 2 1 2 0 2 0 0 0 1 0 2 2 0 2 0 0 2 0 2 0 2 1 0 0 0 0 0 0 2 0 1 1 0 0 0 0 0 0 0 0 0 0 1 1 0 0 0 0 0 0 0 0 0 0 0 0 0 0 1 0 0 2 0 0 0 2 1 0 1 2 2 1 1 0 0 1 1 0 0 0 0 0 2 1 1 0 0 0 2 0 2 2 2 0 0 2 2 2 0 0 0 0 0 0 0 0 0 1 1 1 0 0 1 1 0 0 0 2 1 2 0 2 2 2 1 0 2 1 0 0 2 0 2 1 0 2 1 1 1 0 0 0 0 0 0 1 0 1 0 1 0 0 0 2 2 0 0 2 0 0 0 1 1 1 0 0 0 1 0 0 0 2 1 0 0 1 1 1 1 0 1 1 1 1 0 0 0 0 0 1 0 0 1 0 0 1 2 2 2 2 2 0 0 0 1 2 2 0 1 0 0 0 2 0 1 0 0 0 0 0 1 1 2 0 2 1 1 0 0 0 0 0 1 2 2 1 1 0 0 2 1 2 2 0 0 2 1 0 0 2 1 0 0 2 0 1 0 1 1 1 2 1 1 1 2 1 0 0 0 0 0 1 1 0 0 0 0 0 1 1 0 2 1 1 0 0 0 1 0 1 1 1 0 0 2 0 1 1 0 0 0 2 1 2 2
89 0 2 1 1 0 0 1 0 1 1 1 1 1 0 1 0 1 0 0 1 0 0 0 0 0 1 1 0 2 1 0 1 1 0 0 1 1 1 1 0 0 1 1 0 0 1 0 0 1 1 0 2 0 0 2 0 0 0 0 1 2 0 0 1 2 2 1 0 0 0 1 1 1 1 1 0 0 1 0 0 0 0 0 2 0 0 1 2 2 0 1 1 2 0 0 0 2 2 2 0 2 1 1 0 0 2 1 1 1 1 2 1 2 1 2 1 0 1 0 2 1 1 1 1 1 1 0 0 0 0 0 1 1 0 0 0 0 0 2 1 0 0 0 0 1 0 0 0 0 0 0 0 0 1 0 0 1 0 1 1 1 1 2 2 2 2 0 1 1 0 0 0 0 1 1 1 0 0 0 0 2 1 0 1 0 2 1 0 0 2 1 0 0 1 2 2 0 0 0 0 0 0 1 2 1 2 0 0 0 0 1 2 0 2 0 2 0 2 1 2 1 1 0 1 0 2 1 0 1 0 0 0 0 2 0 0 1 0 2 0 0 2 1 0 0 0 0 0 0 0 0 1 1 0 1 1 0 0 1 1 1 0 1 1 0 1 0 1 0 0 2 0 2 0 0 0 0 2 0 0 0 1 1 2 1 0 1 1 2 0 0 0 2 2 0 1 1 1 2 0 0 1 1 1 1 0 1 1 0 2 1 0 2 2 0 0 1 0 0 1 1 0 0 2 0 0 2 0 0 0 2 1 0 0 0 0 2 1 1 0 0 0 2 1 0 0 0 2 1 0 0 0 1 1 1 0 1 0 1 0 0 2 0 2 0 1 2 2 0 0 2 2 1 1 1 1 0 1 0 1 2 2 2 2 0 0 1 1 0 0 0 0 0 2 0 0 1 0 0 0 0 1 2 1 0 0 1 0 2 0 1 0 0 0 1 1 2 0 2 0 0 0 2 0 0 0 0 2 0 1 0 0 1 1 2 0 1 0 0 2 0 2 0 0 1 0 1 1 0 0 0 1 2 2 1 2 2 1 0 1 0 0 0 0 2 0 0 2 0 0 0 2 2 1 1 1 2 2 0 0 2 0 1 0 0 0 1 0 0 1 1 0 0 0 0 0 1 2 0 0 2 1 1 0 0 0 0 0 0 0 2 0 0 2 0 0 0 0 2 2 2 1 1 1 0 0 0 0 2 0 0 2 1 0 1 0 0 1 1 1 0 0 0 0 0 0 1 1 1 1 1 2 1 2 0 0 0 1 1 0 0 2 1 1 1 0 0 0 0 1 1 0 0 0 0 0 1 1 1 0 0 2 1 1 1 1 2 1 1 0 0 0 1 0 2 0 0 0 0 0 2 0 2 2 2 0 2 0 2 1 0 0 0 0 1 0 1 1 0 0 0 0 0 0 1 1 1 0 0 0 0 1 0 1 1 1 0 2 1 0 2 0 1 1 0 2 0 1 2 0 1 1 1 1 1 0 0 1 1 0 1 1 0 1 1 1 1 0 0 0 1 0 0 0 1 1 2 1 1 0 1 2 0 2 2 2 2 2 0 1 0 1 0 1 0 2 2 0 1 1 0 0 0 1 2 0 2 2 0 0 0 0 0 1 1 0 0 0 0 0 0 0 0 0 1 0 1 1 0 0 0 1 0 0 0 2 0 0 2 1 0 0 0 0 0 0 2 1 1 1 1 0 0 0 0 0 1 2 0 0 0 2 1 0 1 1 1 1 1 0 0 0 0 0 1 0 0 1 1 0 1 1 0 0 0 1 2 0 2 0 2 1 1 0 1 1 0 0 0 0 0 0 0 0 0 0 0 0 1 0 0 1 1 1 2 2 1 2 1 1 1 0 2 2 0 1 0 0 1 0 1 2 0 0 1 1 1 2 0 2 1 1 1 0 1 1 1 0 0 2 2 0 0 1 0 0 2 0 0 0 0 0 0 0 0 1 0 2 1 1 1 0 0 0 0 0 1 1 2 2 0 0 0 0 0 0 0 0 0 2 0 0 1 2 1 1 2 0 0 0 2 1 1 1 1 0 0 0 1 1 2 0 1 1 1 0 1 2 1 0 1 0 1 1 0 2 1 1 1 2 1 1 2 0 0 0 1 1 1 0 1 0 0 0 0 2 0 1 0 2 0 1 0 2 0 1 2 0 1 0 1 1 1 0 0 0 0 0 0 0 0 0 0 0 1 1 1 1 0 1 2 0 1 0 0 0 1 0 0 0 0 0 1 1 0 0 1 2 0 0 1
90 0 1 0 0 0 0 2 1 1 1 1 0 0 0 0 0 2 0 0 2 0 0 0 0 0 1 1 0 2 1 0 0 0 1 1 1 1 0 0 1 0 0 2 0 0 0 0 0 1 1 0 0 1 1 0 1 1 0 1 1 1 0 0 1 1 1 2 0 0 0 1 2 2 0 2 2 2 2 0 2 0 0 0 1 0 0 0 2 2 0 0 2 2 0 0 0 1 1 1 1 1 0 1 1 1 2 1 1 1 0 1 1 1 1 1 1 0 1 0 0 1 1 1 1 1 1 1 1 0 0 0 1 1 0 0 1 0 0 2 1 0 0 0 0 0 0 0 0 0 0 0 1 0 0 0 1 1 0 0 1 1 1 2 1 2 1 0 2 0 0 0 1 0 1 1 2 0 1 1 0 2 0 1 2 2 1 2 2 1 1 1 1 1 1 2 2 1 0 1 1 1 0 1 2 1 1 0 0 0 0 1 1 0 2 0 0 1 1 0 1 0 1 0 0 0 1 1 0 0 1 1 0 0 0 0 0 2 0 0 0 1 1 0 0 1 1 0 0 0 0 0 0 0 0 0 1 0 0 0 0 0 0 1 1 0 0 0 1 0 2 1 1 2 1 0 0 2 1 0 1 0 0 0 1 1 0 1 0 2 0 1 0 2 2 1 1 1 0 0 1 0 1 1 1 0 0 1 2 0 0 2 0 1 1 0 0 0 2 2 0 2 1 0 0 0 0 0 2 2 2 2 1 0 0 0 0 2 0 0 0 0 1 2 2 0 0 0 2 2 0 0 0 1 1 1 0 0 0 1 0 1 0 1 0 1 0 0 2 2 2 1 0 2 0 0 2 0 2 0 0 2 0 0 0 1 1 0 0 1 0 0 1 0 2 0 1 2 0 0 0 0 2 2 0 1 1 0 0 2 0 1 0 0 0 1 1 2 0 2 0 0 0 1 0 0 0 0 2 0 1 0 0 2 1 1 0 1 1 0 2 0 1 1 1 1 0 0 1 0 0 0 0 2 1 0 1 2 1 1 1 0 1 0 0 2 0 0 2 0 0 0 1 1 2 0 2 1 0 0 0 1 0 2 0 2 0 1 1 0 0 0 2 0 2 1 1 0 0 0 2 2 1 1 0 2 2 0 0 2 0 1 0 0 1 0 0 1 0 1 1 2 0 0 1 1 1 1 0 2 0 1 1 1 1 0 0 0 2 1 1 1 0 0 1 1 0 1 1 1 0 0 1 1 1 1 0 0 1 1 1 0 0 1 0 0 0 1 0 0 1 1 0 0 0 0 0 0 0 2 0 0 2 1 1 1 1 1 1 1 0 0 0 2 0 0 0 0 0 0 0 2 0 1 1 2 1 0 0 1 1 0 0 0 1 1 0 1 0 0 0 0 0 0 0 1 1 0 0 0 0 0 1 0 2 1 1 1 2 2 1 1 0 1 2 0 1 0 0 1 0 1 1 0 1 1 0 1 2 0 0 0 1 1 1 0 0 2 1 1 1 0 0 1 1 0 1 0 1 0 1 0 2 1 2 1 2 1 2 1 1 1 0 0 0 0 1 1 0 1 1 0 0 0 2 2 1 2 1 0 1 0 0 0 0 2 0 1 1 0 0 0 0 0 1 2 0 2 1 0 1 1 0 0 0 0 0 0 0 1 1 0 1 0 0 0 0 0 0 0 0 0 0 0 0 1 0 0 1 0 0 0 2 2 1 0 2 2 1 1 0 0 1 0 1 1 0 0 2 1 0 2 0 0 0 1 0 1 0 1 0 1 1 2 2 0 1 1 0 1 2 0 0 1 0 0 2 1 0 1 0 0 0 0 2 2 2 1 1 1 1 1 1 1 2 0 0 2 0 2 0 1 1 1 0 0 0 1 1 0 1 1 1 1 0 1 1 0 1 1 1 1 0 0 1 1 0 0 0 0 0 0 1 0 0 0 0 0 1 2 1 0 0 1 1 1 0 1 0 2 1 0 0 0 0 0 0 0 1 0 0 0 0 1 1 1 1 2 0 0 0 2 0 0 1 1 0 0 0 2 0 0 0 0 1 1 0 1 1 0 0 1 1 2 1 0 2 0 0 0 1 2 1 2 0 0 0 0 1 1 0 0 2 2 2 0 1 0 1 0 2 0 2 0 0 0 0 2 1 1 1 2 1 1 0 0 0 0 1 1 1 0 0 0 0 0 0 0 1 0 0 1 0 1 0 0 0 1 0 1 1 1 0 0 0 0 0 0 1 1 0 2
91 0 1 0 1 0 0 0 0 1 1 0 0 1 1 0 0 1 0 1 1 1 0 0 0 0 2 0 1 1 0 0 1 1 0 0 2 2 0 1 1 0 1 0 0 1 1 0 0 2 2 0 0 1 0 2 0 2 0 1 1 2 1 1 1 1 1 0 0 1 1 1 2 2 0 2 2 2 2 0 2 0 0 0 1 0 0 1 2 2 1 1 0 2 0 0 1 1 1 1 1 2 1 0 1 1 2 2 0 2 2 1 1 2 1 2 2 0 2 0 2 2 0 2 0 0 0 1 0 1 0 0 0 0 0 0 0 0 0 2 1 0 0 0 0 1 1 0 0 1 0 0 0 0 0 1 1 1 0 0 1 1 0 2 0 1 1 1 1 0 0 0 0 2 0 1 1 0 1 1 0 2 1 1 2 1 2 2 1 1 1 2 0 0 0 0 2 0 0 1 1 1 0 1 2 1 1 2 1 0 0 1 0 0 1 0 0 0 1 0 1 1 1 0 0 0 1 2 0 2 0 0 0 0 2 0 0 2 0 2 0 0 0 0 0 0 1 0 0 0 0 0 0 0 0 0 1 1 0 1 1 1 0 2 2 0 0 0 0 0 1 2 1 2 0 0 0 2 1 0 0 0 1 1 2 2 1 1 0 2 0 1 0 2 2 0 1 1 0 2 0 0 2 2 2 0 1 1 1 0 1 1 0 1 1 0 0 1 0 0 1 2 1 1 2 0 1 2 1 2 1 1 0 0 0 0 0 2 0 0 0 1 1 1 1 0 1 0 2 1 0 0 0 2 1 0 1 0 0 2 0 0 1 0 1 0 1 1 1 0 0 2 0 2 0 1 1 1 0 1 1 0 0 0 1 1 1 0 0 1 0 0 1 0 1 2 2 0 0 0 0 0 0 2 0 1 1 1 0 2 0 0 0 0 0 1 1 0 0 0 1 2 1 1 0 1 0 0 1 1 0 0 0 0 0 0 0 0 0 0 1 0 1 1 2 1 1 1 1 0 0 0 1 1 0 0 0 2 2 2 1 1 0 0 0 2 1 1 1 1 2 0 0 0 1 1 1 1 0 1 2 1 0 0 0 2 0 2 2 0 0 0 1 0 0 1 1 1 1 0 1 1 1 1 2 0 2 0 0 1 0 1 0 1 1 1 1 0 0 2 2 2 0 0 0 1 1 0 1 2 0 0 1 1 1 0 1 0 2 0 1 1 0 1 2 1 0 1 2 2 0 0 1 0 0 0 0 1 1 1 1 0 0 0 0 0 0 1 1 0 1 1 1 0 0 0 0 2 2 1 1 0 1 1 0 1 1 2 2 2 1 0 1 0 0 0 1 1 1 0 1 1 0 1 0 1 1 1 0 0 1 0 0 2 1 1 0 1 0 1 1 1 0 1 1 0 2 1 0 0 1 0 1 0 2 0 2 0 2 1 0 0 0 1 1 0 2 0 0 0 1 1 1 0 1 1 0 0 2 0 0 0 0 1 1 1 0 2 0 2 2 0 1 0 0 0 0 1 2 0 0 0 2 1 2 0 2 2 0 1 1 1 0 0 0 0 0 2 1 1 1 0 0 1 1 2 1 1 2 0 0 0 0 0 0 1 0 0 0 0 0 0 0 0 1 1 0 0 0 0 0 0 0 1 0 2 0 0 0 1 1 0 0 2 0 0 2 0 2 1 0 1 0 0 0 0 0 0 1 0 0 0 2 2 1 0 2 2 2 2 0 0 1 0 0 0 1 0 0 1 0 1 0 1 0 1 0 2 1 2 0 1 1 2 2 0 0 1 0 0 1 0 1 0 1 2 1 0 0 2 0 0 1 1 1 2 2 1 2 2 2 2 2 1 1 0 1 1 0 2 0 1 2 2 0 2 1 1 0 0 0 0 1 0 0 0 0 0 2 1 0 0 0 0 1 1 0 0 1 1 1 0 0 0 0 0 2 1 1 2 0 0 1 0 2 1 0 0 1 2 1 0 0 0 0 1 1 1 2 0 0 1 0 1 2 1 1 1 0 2 1 1 2 2 1 1 0 1 0 2 0 0 0 0 2 2 0 0 1 1 0 2 0 2 1 0 1 1 1 1 2 2 0 1 0 0 0 1 1 0 0 0 0 1 0 0 1 0 1 0 1 0 0 0 2 0 2 2 0 0 0 0 0 2 0 0 1 0 0 0 0 0 0 0 0 1 1 0 1 0 0 1 0 0 0 0 0 0 1 0 0 1 0 0 0 0 0 0 0 0 0 0
92 1 1 0 0 0 0 2 0 2 0 1 0 0 0 0 0 1 1 1 0 0 1 1 1 1 0 2 0 2 2 0 1 2 0 0 1 1 0 0 2 0 0 0 1 0 0 0 0 0 0 0 0 0 0 1 0 0 1 0 1 1 1 1 0 1 2 1 0 0 0 1 2 2 1 2 1 0 1 0 0 0 0 1 2 0 0 0 2 2 0 0 1 1 0 0 0 0 0 0 2 1 0 1 1 1 2 1 1 1 0 2 0 0 0 1 0 0 1 0 1 0 1 1 0 0 0 1 1 0 0 0 0 0 0 0 0 0 0 1 1 0 0 0 0 1 0 0 0 1 1 0 0 0 1 0 1 1 0 1 1 1 0 2 1 1 1 1 0 2 2 1 1 2 1 2 1 0 0 0 0 1 0 1 2 2 1 0 0 0 1 0 0 0 0 0 2 0 1 0 0 0 0 2 2 1 2 1 0 0 1 0 2 0 2 1 1 1 2 1 2 0 0 0 0 0 1 1 0 1 1 1 0 0 1 0 0 1 1 1 0 1 2 0 0 0 0 0 0 0 0 0 1 1 0 0 2 0 0 0 0 0 0 2 1 0 0 0 1 0 1 0 0 2 0 0 0 2 2 0 0 0 1 1 2 2 1 2 0 2 0 0 0 1 2 0 0 0 0 1 0 0 1 1 1 0 0 0 1 0 0 0 0 2 2 1 0 0 0 0 0 2 1 0 0 0 0 2 1 1 2 0 0 0 0 0 0 2 0 0 0 0 2 1 2 0 0 0 1 1 0 1 0 2 2 0 0 1 0 1 0 0 2 0 2 0 0 1 2 1 1 1 1 2 1 0 2 0 1 0 1 0 0 0 1 1 1 0 0 2 1 1 1 1 2 0 1 1 0 0 0 0 0 1 0 0 0 2 0 2 0 1 0 0 2 2 0 0 0 0 1 2 0 1 1 1 1 2 2 2 0 0 0 1 1 1 0 1 1 1 1 0 2 0 0 1 0 1 2 0 0 0 0 1 2 0 1 1 1 0 1 0 1 0 0 1 0 1 2 0 0 0 1 1 1 0 1 2 0 0 0 2 0 1 1 1 1 1 1 0 0 0 0 1 0 0 0 0 2 0 0 1 1 1 0 2 2 1 0 0 0 2 1 1 0 2 1 0 0 2 2 2 0 0 1 1 0 1 1 2 0 1 2 1 2 0 0 0 1 0 2 0 0 1 1 0 0 2 2 2 1 1 0 0 1 1 1 1 0 2 1 0 0 0 0 0 1 2 1 1 0 0 1 0 1 0 1 2 2 1 0 0 1 0 1 0 0 1 0 0 1 1 0 1 0 0 0 0 0 0 0 2 0 0 0 2 0 0 0 1 2 0 0 1 0 0 0 0 0 0 0 0 0 0 0 1 1 1 0 0 1 0 0 0 1 1 0 0 2 2 1 1 0 1 2 0 2 0 0 0 2 2 1 2 2 2 0 1 1 0 0 0 0 0 1 1 2 2 2 0 0 0 0 0 1 0 0 0 2 0 1 0 2 0 1 2 1 2 1 0 1 1 0 0 1 0 1 1 1 1 0 1 0 1 0 2 1 2 1 0 0 0 0 0 0 0 0 0 0 0 0 1 1 1 0 1 1 0 0 0 0 0 0 0 0 0 0 0 1 1 0 0 0 0 0 0 1 1 0 0 0 0 0 0 0 0 0 0 1 0 0 0 2 0 0 1 2 2 2 2 0 0 0 1 1 1 0 0 0 2 1 1 1 0 1 2 0 1 1 1 0 0 1 1 1 0 1 0 0 0 0 0 0 0 0 0 2 0 0 1 0 0 1 1 1 2 2 1 2 1 1 2 1 1 1 0 0 1 0 2 0 1 2 0 0 2 0 0 2 1 1 0 1 0 0 0 0 0 0 0 0 0 0 0 1 0 1 0 1 1 1 0 1 0 0 1 0 0 1 1 0 0 0 1 1 1 0 2 1 1 1 0 0 0 0 0 0 1 0 0 0 0 1 1 2 2 2 2 0 1 0 2 2 2 0 0 1 1 0 2 0 0 1 0 1 0 0 1 0 0 0 1 0 1 0 1 1 2 0 0 2 2 0 2 0 0 0 1 1 0 0 0 1 2 1 0 1 0 0 0 2 0 0 0 2 0 2 2 0 0 0 1 0 0 0 0 2 0 1 0 0 0 0 0 0 0 1 0 2 0 1 1 0 1 0 0 0 1 0 1 1 1 0 0 0 0 0 0 2 1 0 0
93 1 1 0 0 1 1 2 0 2 2 0 1 1 0 1 0 1 1 0 0 0 1 0 0 0 0 2 1 2 1 2 1 0 1 2 2 2 0 0 1 0 1 1 0 1 1 0 0 1 1 0 0 1 1 2 0 0 0 0 0 2 1 1 0 0 1 0 0 1 1 2 2 2 1 2 1 1 2 0 1 0 1 1 1 0 0 1 2 2 0 1 0 1 0 0 0 1 1 1 2 2 0 2 0 0 2 1 1 1 0 1 0 0 0 0 0 0 1 0 2 0 1 1 1 1 1 0 0 0 0 0 0 0 0 0 1 0 0 1 1 0 1 0 0 0 0 0 0 2 1 0 0 0 0 0 1 0 0 1 0 0 0 2 0 2 1 1 0 1 1 0 1 1 0 1 1 0 0 0 0 0 0 1 1 1 2 1 0 0 0 1 0 0 1 2 1 0 0 1 1 1 0 1 2 1 1 1 0 0 2 2 2 0 1 1 0 1 2 1 2 0 0 0 0 1 1 1 1 0 0 0 0 0 2 0 0 1 0 0 0 0 1 1 0 0 0 0 0 0 0 0 1 0 1 0 0 0 0 0 0 0 0 1 1 0 0 0 2 1 0 1 0 1 0 2 0 1 2 0 0 0 0 0 2 0 0 2 1 2 0 1 1 1 2 1 0 1 0 0 1 0 0 0 0 0 1 0 1 0 0 0 0 2 2 0 0 2 0 0 0 2 0 0 2 0 1 1 1 1 2 1 0 0 0 1 0 0 0 0 0 0 1 0 0 0 1 1 1 0 1 1 0 2 2 0 0 1 0 0 0 0 1 1 1 1 1 2 2 0 0 2 1 2 1 0 1 1 0 0 0 0 1 1 2 1 1 1 1 0 1 1 1 0 1 2 1 1 0 1 1 0 1 2 0 0 0 0 1 1 0 2 0 0 1 1 0 0 0 0 0 2 0 0 0 1 1 0 0 1 0 1 0 0 0 1 0 1 0 0 1 0 1 1 1 1 0 1 2 0 0 0 1 2 2 1 2 2 1 1 1 0 0 0 0 1 0 2 1 1 2 1 1 1 1 1 1 2 1 1 1 1 0 1 0 1 0 1 0 0 1 1 0 1 1 0 0 0 1 1 1 2 1 1 0 1 1 1 0 0 0 2 1 0 1 0 0 0 0 1 1 2 0 0 1 0 0 0 1 1 1 0 1 0 0 0 0 0 2 0 1 1 0 0 2 1 0 1 1 2 1 1 0 0 1 1 1 1 0 0 0 2 0 0 0 0 1 2 1 0 1 1 1 0 1 0 1 2 2 2 0 0 2 2 0 0 0 0 0 0 0 0 0 0 0 2 0 0 0 0 0 2 0 1 0 2 0 1 0 2 2 0 0 0 0 0 0 1 0 0 0 0 0 0 0 1 1 0 0 0 0 0 0 0 1 0 1 0 2 1 0 0 0 0 0 0 2 0 0 0 1 1 1 0 0 1 0 1 2 0 0 0 0 1 1 0 1 1 0 0 0 1 0 0 0 0 1 1 1 0 0 0 2 0 1 1 2 1 0 1 2 2 0 1 0 0 2 1 1 1 0 1 0 0 1 1 1 2 2 0 1 0 1 0 0 0 0 1 1 0 1 0 1 0 0 1 0 1 1 0 1 1 0 1 0 1 1 0 0 1 1 0 0 0 0 0 1 0 0 0 0 0 1 0 0 0 1 0 1 0 0 0 2 1 1 0 2 2 2 2 0 0 1 2 1 1 0 0 0 2 1 1 0 1 1 2 0 2 1 2 0 1 1 1 1 0 0 1 0 1 2 0 1 0 1 0 1 0 1 0 0 0 1 1 1 1 2 0 1 1 0 1 1 2 2 0 2 0 0 2 0 1 1 2 0 1 0 1 0 1 0 1 0 0 0 0 0 0 0 0 2 2 0 0 2 0 0 0 1 1 2 0 0 0 0 1 1 0 1 1 0 0 0 0 1 1 2 1 0 2 1 0 0 0 0 1 1 0 0 2 0 0 0 2 2 2 2 2 0 0 0 2 2 1 1 1 0 0 1 1 0 0 0 0 1 1 0 1 1 0 0 1 0 0 0 0 0 2 1 1 2 1 1 2 0 0 0 1 2 2 0 0 1 1 1 0 1 1 0 0 2 0 1 0 1 0 1 2 0 0 0 0 0 1 0 0 0 1 2 1 0 0 0 0 0 0 1 1 1 0 1 2 0 0 0 0 0 2 0 1 1 0 0 1 0 0 0 0 2 1 2 2
94 0 1 0 0 0 0 1 1 1 1 1 0 0 0 0 0 0 0 1 1 1 1 0 0 0 2 1 0 2 0 0 1 2 0 0 1 2 0 1 1 0 2 1 0 1 0 0 0 1 1 0 1 1 1 1 0 1 0 0 0 1 1 2 0 0 0 2 0 0 0 0 2 2 1 2 1 0 1 0 0 0 1 1 2 1 1 0 2 2 0 0 2 1 0 0 2 1 0 0 1 2 0 2 0 0 2 0 2 0 0 1 1 1 1 1 1 0 1 0 1 1 1 1 0 0 1 1 0 1 0 0 0 0 0 0 1 0 0 0 1 0 0 0 0 1 0 0 0 2 1 0 0 0 1 0 2 0 0 2 1 1 0 2 1 2 1 2 0 1 0 0 0 2 0 1 1 0 0 0 0 1 1 0 1 0 1 2 2 2 0 2 2 2 0 2 2 1 0 0 0 0 0 0 2 2 1 1 0 0 1 1 2 0 1 2 2 0 1 1 1 1 0 0 0 0 1 2 1 1 1 2 0 0 1 0 0 2 0 1 0 0 2 0 0 0 0 0 0 0 0 0 1 0 1 0 0 0 1 0 0 0 0 0 0 0 0 0 2 2 0 1 0 2 0 1 0 1 2 0 0 1 0 0 2 1 0 1 0 1 0 0 0 1 2 1 0 0 0 1 0 0 1 1 1 0 0 0 2 0 0 0 0 2 2 0 0 0 0 0 0 2 0 0 1 0 0 1 1 1 0 2 1 0 0 0 0 1 0 1 1 1 2 1 1 1 0 0 2 1 0 0 1 2 1 0 0 0 0 2 0 0 2 0 2 0 0 1 2 1 1 1 1 1 0 1 2 0 0 0 0 0 0 1 2 1 1 0 0 1 0 1 0 0 2 1 0 0 1 0 0 1 0 2 2 0 0 0 0 2 0 0 0 0 0 2 2 0 0 0 1 2 2 0 1 2 2 1 2 1 1 0 0 1 1 2 0 2 1 1 2 0 0 2 1 0 0 2 2 0 0 0 1 1 1 1 1 1 1 1 2 0 0 0 0 2 0 0 2 0 0 0 0 0 1 1 1 2 0 0 1 1 0 0 0 0 0 2 1 0 0 0 1 1 0 0 0 0 1 1 1 1 2 0 0 0 0 0 1 0 1 2 0 1 0 2 1 0 0 1 1 2 0 1 1 0 0 1 0 2 0 0 2 1 1 1 2 0 2 0 1 1 0 0 2 0 0 0 0 0 0 0 0 0 1 1 1 1 0 0 0 2 1 0 0 0 0 0 0 0 0 1 0 0 0 0 0 2 2 1 1 0 0 0 0 0 0 2 2 2 0 0 0 1 1 0 1 0 0 0 0 2 0 1 1 2 1 2 0 0 1 0 0 1 1 0 0 1 1 0 0 0 0 0 0 0 1 1 0 0 1 1 0 0 2 0 0 2 2 2 0 0 0 1 1 0 2 0 0 1 1 1 1 2 2 2 0 0 1 0 0 0 1 0 1 1 0 1 0 0 0 2 0 1 1 0 0 1 2 0 0 0 1 0 1 1 1 1 1 0 1 1 0 1 0 0 1 2 1 1 0 1 0 0 1 1 1 1 1 0 2 0 0 2 0 0 0 0 0 0 0 0 0 0 0 2 0 1 1 0 1 1 0 0 0 0 1 0 0 2 0 1 0 0 0 0 0 0 1 1 1 1 1 0 0 1 0 0 1 0 0 0 2 1 1 0 2 2 2 2 0 0 0 1 2 1 1 0 0 1 1 1 2 0 0 0 2 2 0 2 0 2 1 2 2 0 0 1 0 0 1 0 1 0 1 0 2 0 1 0 0 0 1 1 1 2 2 0 1 0 0 0 1 1 1 0 0 2 0 2 0 0 1 0 0 1 0 1 0 0 1 1 0 0 0 0 0 0 0 0 2 1 0 0 2 0 1 0 1 1 1 0 0 0 0 2 0 0 1 1 0 0 0 1 2 1 0 0 0 0 0 0 0 0 0 0 0 0 0 0 1 0 0 1 2 2 2 1 0 0 0 2 2 2 2 2 0 1 0 2 0 1 0 0 1 1 0 0 1 1 0 1 0 0 1 0 0 1 1 1 2 2 0 1 0 0 0 0 0 0 0 1 1 0 1 1 2 1 0 0 2 0 1 1 1 0 2 1 0 1 1 1 0 0 0 0 0 0 1 1 1 0 0 0 0 2 2 0 1 0 0 1 1 0 0 0 0 1 0 1 1 0 0 0 0 0 0 0 2 2 1 1
95 0 1 0 0 1 1 2 0 1 1 0 1 1 0 1 0 1 1 0 1 0 0 0 0 0 0 0 1 1 1 0 1 0 1 2 2 2 0 2 1 1 1 1 0 1 0 0 0 0 0 0 0 1 1 2 0 0 0 2 0 0 0 0 0 0 1 1 0 0 0 1 2 2 1 2 0 1 2 1 0 0 0 0 1 0 0 0 1 2 0 0 1 1 1 0 1 0 0 0 2 2 0 1 0 0 1 2 1 2 1 1 1 2 1 2 2 0 1 0 2 1 0 2 0 0 0 1 1 0 0 0 1 1 0 0 1 0 0 0 0 0 0 0 0 1 0 0 0 2 1 0 0 0 1 0 1 1 0 1 1 1 0 2 1 2 1 2 1 1 1 1 0 2 0 0 2 1 1 1 0 1 0 1 1 1 1 1 1 0 1 0 0 1 1 1 1 1 0 0 0 0 0 1 2 1 2 0 0 0 1 1 0 0 1 0 0 1 1 1 1 0 0 0 0 2 0 2 0 2 0 1 0 0 0 0 0 2 0 2 0 0 2 0 0 0 0 0 0 0 0 0 1 0 0 0 0 0 0 0 0 0 0 1 0 0 0 0 1 1 0 2 1 2 0 0 0 1 2 0 0 0 0 0 2 2 0 1 0 1 0 0 1 2 2 1 1 0 0 1 0 0 0 0 0 0 0 0 1 0 0 1 0 2 2 0 1 0 1 1 0 2 2 0 1 0 1 2 0 2 2 1 0 0 0 1 1 2 0 0 0 0 2 2 1 0 1 0 0 0 0 2 0 1 1 1 0 0 0 2 0 0 1 0 1 0 0 2 2 0 0 2 1 2 1 1 1 0 2 0 0 0 0 0 2 0 0 1 1 1 1 1 0 0 2 1 0 0 0 0 0 0 1 2 0 2 2 1 0 2 0 1 1 1 2 2 1 0 0 0 1 2 1 1 0 0 0 1 1 1 0 1 0 0 0 0 0 1 1 1 1 0 1 0 1 1 0 0 0 0 0 2 1 2 1 1 1 2 2 0 2 0 0 0 1 1 0 1 2 0 0 0 2 2 1 0 0 1 0 0 2 1 0 0 1 2 1 1 0 0 1 1 1 2 0 0 0 1 1 1 1 2 1 1 2 0 1 0 0 1 0 1 0 0 1 1 0 1 0 1 1 2 0 0 1 1 1 2 0 2 0 2 2 1 0 1 2 0 2 1 0 1 0 1 1 0 0 1 1 1 1 1 0 0 0 0 0 1 2 0 1 0 0 1 0 0 0 2 0 0 0 0 1 0 0 1 1 1 1 1 0 0 0 0 0 0 0 2 1 1 0 0 0 0 2 0 0 1 1 0 1 1 0 2 2 2 2 0 1 0 0 0 0 1 1 1 1 1 0 1 0 0 0 0 0 0 1 1 0 0 1 0 1 0 1 0 0 1 2 2 0 0 0 1 2 0 2 0 0 0 1 1 1 1 2 2 0 0 0 1 1 0 2 2 0 0 2 2 0 1 0 0 1 0 1 0 0 0 1 0 1 1 2 1 2 2 1 1 2 1 2 1 0 0 0 0 2 2 1 2 0 1 0 0 1 2 1 2 2 0 1 1 0 0 0 1 0 0 0 0 0 1 1 0 0 0 0 1 1 0 0 0 0 0 0 1 1 0 1 2 1 0 0 0 0 1 1 1 0 0 0 0 0 0 0 1 0 0 2 0 0 0 2 2 2 0 2 2 2 2 0 0 0 0 0 0 0 0 1 1 0 1 2 0 0 0 2 0 0 1 1 1 1 1 0 1 0 0 1 1 1 0 0 1 1 0 1 0 0 1 0 0 1 1 1 2 2 1 2 1 1 1 2 2 2 0 1 1 0 2 0 1 1 1 0 2 0 0 1 0 0 0 1 1 0 1 1 0 0 0 2 2 0 0 1 1 0 2 0 0 2 0 0 0 1 1 1 0 2 1 0 0 0 1 1 0 0 2 1 1 0 0 0 0 0 0 0 0 0 2 0 0 0 1 2 1 1 0 0 1 0 1 2 2 1 1 1 0 0 1 1 0 2 0 2 1 0 1 2 1 1 1 0 0 0 0 1 1 0 0 2 2 0 1 1 0 0 1 1 0 0 0 1 0 0 0 1 0 1 0 1 0 2 1 0 0 0 2 0 0 0 0 0 2 0 0 0 0 2 1 0 0 0 0 0 0 0 0 1 0 0 1 0 0 1 0 1 1 0 1 0 0 0 1 1 0 0 0 1 0 0 0
96 0 1 0 1 0 0 2 0 2 2 0 1 1 0 1 0 2 1 1 1 0 0 0 0 0 1 2 1 2 1 1 0 2 0 0 1 0 0 0 2 0 0 0 0 0 0 0 0 1 1 0 0 0 1 1 0 0 0 0 0 2 0 0 0 0 2 0 0 0 0 1 2 2 1 2 1 1 2 1 0 0 0 0 1 0 0 1 2 2 0 1 0 2 0 0 0 2 0 0 1 2 0 2 0 0 2 1 1 1 1 2 0 1 0 1 1 0 1 0 1 0 1 1 0 0 0 2 1 1 0 0 0 0 0 0 0 0 0 1 1 0 0 0 0 1 1 0 0 2 2 0 0 0 0 0 0 1 0 0 0 0 0 2 0 1 1 0 1 0 0 0 0 1 0 0 2 0 2 2 0 2 0 0 1 1 0 1 1 0 2 0 1 1 0 2 2 0 0 1 1 1 0 1 2 0 2 1 0 0 1 2 1 1 0 1 1 0 1 1 1 0 0 0 0 0 0 1 1 0 0 0 1 1 2 0 0 1 0 1 0 0 1 0 0 0 0 1 1 0 0 0 0 0 0 0 1 0 0 0 0 0 0 0 1 0 0 0 0 0 1 2 0 1 0 0 1 2 1 0 1 0 1 1 1 0 0 0 1 1 0 1 0 2 2 0 2 1 0 0 0 0 0 0 0 0 0 0 0 0 1 1 0 2 2 0 0 2 0 0 1 1 1 0 2 0 0 1 0 1 1 1 0 0 0 0 0 1 0 0 1 1 1 1 1 0 0 0 1 1 0 0 0 2 1 0 1 0 0 1 0 0 1 0 1 0 0 2 2 0 0 2 0 2 1 2 1 0 1 0 0 0 0 0 2 1 1 0 0 1 0 0 1 0 2 1 1 1 1 1 1 1 0 2 2 0 0 0 0 1 0 1 0 0 2 2 0 0 0 0 0 0 1 0 1 1 1 0 2 1 1 0 0 1 1 0 0 0 0 0 2 0 1 1 1 0 0 2 2 0 0 1 1 1 0 0 0 1 1 0 0 0 1 1 0 0 0 1 2 0 2 1 2 2 0 1 0 0 0 0 1 2 0 1 0 0 0 2 1 0 0 0 1 1 1 0 0 0 0 1 2 2 2 1 1 2 2 1 0 2 0 0 0 0 0 2 0 0 0 2 2 2 1 0 1 0 0 2 0 2 0 2 1 1 0 1 0 0 2 0 0 2 0 0 2 0 0 0 0 0 0 0 0 0 0 2 0 0 1 0 1 1 0 0 0 0 1 1 1 1 1 1 0 0 0 0 0 2 2 2 0 0 2 1 1 1 1 1 0 0 0 1 0 1 0 0 0 0 0 0 0 2 0 2 2 2 1 0 0 0 1 0 0 1 0 0 0 0 0 0 0 0 0 0 0 1 1 1 0 0 1 0 0 0 2 0 0 0 2 2 1 2 1 1 1 0 1 1 0 1 0 1 1 0 0 1 0 0 1 0 0 0 0 1 1 1 2 2 2 0 0 1 0 0 0 0 0 1 1 0 0 1 2 0 2 2 0 1 2 1 0 1 0 0 0 0 0 2 0 0 0 1 0 0 0 1 1 2 2 0 1 0 0 0 1 1 0 2 2 0 1 0 1 0 0 0 0 0 0 0 0 0 0 0 0 0 2 0 0 0 0 0 0 0 0 1 1 1 0 0 0 0 0 0 0 0 0 0 1 0 0 0 2 0 0 1 1 2 2 2 0 0 1 0 0 0 0 0 0 0 1 2 0 1 1 2 0 2 1 2 0 1 1 1 0 1 0 1 0 0 1 0 2 0 2 0 0 0 1 1 0 0 0 0 2 1 1 0 2 1 1 1 0 2 2 0 0 1 0 2 0 0 2 1 1 1 0 0 2 2 0 1 1 1 0 1 1 1 0 0 2 2 0 0 1 0 1 1 0 0 2 0 1 1 0 1 2 0 2 2 0 0 0 0 1 0 0 2 0 1 0 1 1 1 1 1 0 0 1 0 1 0 0 1 1 1 1 2 1 1 1 2 1 1 2 2 1 0 0 2 0 1 0 1 2 1 0 0 1 1 0 2 0 1 2 0 0 2 1 1 1 1 0 0 0 0 0 1 1 0 0 1 2 0 0 1 2 0 0 0 2 0 2 2 0 0 2 2 0 0 0 0 2 0 0 0 0 0 0 0 0 0 1 0 0 0 0 0 2 1 1 0 0 1 0 0 0 0 0 0 0 0 1 0 0 0 0 0 0 1 1 1
97 1 2 1 1 0 0 2 1 2 1 0 0 0 0 0 0 1 0 0 2 0 0 0 0 0 2 1 0 2 1 1 0 1 1 0 2 2 0 1 1 1 1 0 0 2 0 0 0 0 0 0 0 2 0 2 0 0 0 1 0 0 1 1 1 2 1 0 0 0 0 1 2 2 1 2 1 2 2 1 1 0 0 0 2 0 0 1 2 2 1 1 0 2 1 0 1 1 1 1 1 1 1 1 0 0 2 2 0 2 0 0 1 2 1 1 1 0 1 0 1 0 2 0 0 0 0 0 0 0 0 0 0 1 1 1 1 0 0 0 1 0 0 0 0 1 1 0 0 1 1 0 0 0 0 0 0 1 0 2 1 0 0 1 0 0 0 0 1 1 0 0 0 1 0 0 2 0 2 2 0 2 0 1 1 1 2 2 0 0 0 2 0 0 2 2 0 0 1 0 0 1 1 1 2 1 2 1 0 0 1 1 2 0 2 0 0 0 2 2 2 0 1 0 0 0 2 2 0 2 0 1 0 0 2 0 0 2 0 2 0 0 2 0 0 0 0 0 0 0 0 0 1 0 0 0 2 1 0 0 0 0 0 2 1 0 0 0 1 1 1 1 0 1 0 0 0 2 1 0 0 1 0 1 1 0 1 2 0 2 1 0 0 2 2 0 0 1 0 1 0 0 0 0 0 0 0 0 0 0 0 2 0 1 1 0 0 0 0 0 0 0 2 0 1 0 1 0 1 2 2 0 0 0 0 1 0 2 1 1 0 2 2 0 0 0 0 1 1 0 1 1 0 2 1 0 1 0 0 1 0 0 1 0 1 0 0 1 2 1 1 1 0 2 1 0 2 0 1 0 0 1 0 0 0 0 0 1 1 1 1 1 0 0 1 1 2 1 0 0 0 0 1 2 1 1 1 1 0 1 0 0 0 0 1 2 0 0 1 0 0 1 0 0 0 1 0 1 1 0 0 0 0 0 0 0 1 0 0 0 2 0 1 0 1 1 0 0 0 0 0 1 1 2 1 1 1 2 2 2 0 1 1 0 0 1 0 2 2 0 1 1 2 2 1 0 1 2 0 2 2 2 0 0 0 0 0 1 1 0 1 1 1 2 0 1 1 0 2 1 1 2 2 1 1 0 1 0 0 1 0 1 0 0 0 1 0 0 0 2 2 2 0 0 1 1 1 0 0 2 0 0 2 1 1 1 0 0 1 2 0 0 0 2 2 0 0 1 1 1 1 1 1 1 2 0 1 2 1 0 1 0 0 0 0 0 1 1 0 0 1 1 1 0 0 0 0 2 2 2 0 1 1 1 0 0 0 1 0 0 0 0 0 0 2 1 1 0 0 0 0 2 0 2 2 2 2 2 0 2 1 0 0 1 0 0 2 0 0 0 0 0 0 0 0 2 2 2 0 0 0 0 0 0 1 0 1 0 2 2 0 1 0 2 2 0 1 0 1 1 0 1 1 0 1 2 0 0 2 0 0 0 1 2 0 0 2 2 1 1 0 1 0 1 0 1 1 1 2 0 1 0 2 1 2 2 0 0 2 2 1 0 1 0 1 1 2 2 0 0 0 0 0 0 0 1 1 2 2 0 1 0 0 0 0 0 0 1 1 0 0 0 1 0 0 2 0 2 2 0 1 1 0 0 0 1 1 0 0 0 0 0 0 0 0 0 1 0 0 0 0 0 1 0 0 0 1 0 1 0 0 0 2 1 1 0 2 2 2 2 0 0 0 0 2 1 0 0 2 0 0 2 2 0 2 2 0 1 1 2 1 1 2 2 1 1 0 1 0 0 1 0 0 0 0 1 0 0 0 1 0 0 1 1 0 2 1 1 2 2 1 2 0 1 1 0 0 2 1 2 0 0 2 2 0 2 0 2 1 0 1 1 0 0 0 0 0 0 0 0 2 1 0 0 2 0 0 0 0 0 0 1 0 0 0 0 1 0 1 1 0 0 0 1 2 1 0 1 0 2 2 0 0 0 0 2 2 1 0 0 1 0 0 1 2 1 1 1 1 0 0 1 2 2 1 1 1 1 0 1 0 1 0 0 0 0 0 0 1 0 0 1 0 1 1 1 1 1 1 1 2 2 0 1 1 0 0 2 2 1 0 1 1 1 1 1 1 1 1 0 1 0 2 0 1 0 1 1 0 0 0 0 1 0 0 0 0 0 0 0 0 0 0 0 0 2 2 0 1 0 0 1 0 1 0 0 0 1 0 0 0 0 0 0 0 0 0 0 1 1 0 0
98 1 1 0 0 0 0 2 0 2 1 1 1 1 0 1 0 1 0 0 1 0 0 1 0 0 0 0 0 1 0 0 0 1 0 0 1 2 0 2 1 1 0 2 0 0 1 0 0 0 0 0 1 1 1 2 0 0 1 0 1 1 1 1 0 0 0 0 0 0 0 2 2 2 1 2 1 2 2 0 2 0 0 0 1 0 0 0 2 2 0 1 1 1 0 0 2 1 1 1 1 1 1 0 1 1 2 1 1 1 0 2 0 2 0 0 1 0 2 0 2 1 2 0 2 2 2 2 1 1 1 1 0 0 0 0 0 0 1 0 0 0 0 0 0 0 0 0 0 0 0 0 1 0 2 0 1 2 0 1 0 1 0 2 1 2 1 2 1 1 1 1 0 2 0 0 2 0 0 1 0 1 0 1 2 2 1 2 1 1 1 1 0 0 1 1 1 0 0 0 0 0 1 1 2 2 0 0 0 0 0 1 1 0 1 0 0 0 1 1 1 0 1 1 0 0 2 2 1 2 0 0 0 0 2 0 0 2 0 2 0 0 2 0 1 1 1 0 0 0 0 0 1 1 0 0 2 1 1 1 0 0 0 1 1 0 0 0 1 1 0 2 0 2 0 0 0 2 2 0 0 0 1 1 1 2 1 1 1 2 1 1 0 2 2 0 2 1 0 1 0 0 0 0 0 0 0 1 1 0 0 0 0 2 2 1 0 0 0 0 1 2 0 0 2 0 2 0 2 2 2 2 1 0 0 0 0 0 0 0 0 0 2 1 0 0 0 0 2 1 1 0 0 2 2 0 0 0 0 1 1 1 1 0 1 1 0 1 1 0 0 2 1 2 1 0 0 1 0 0 0 1 0 0 1 0 0 0 0 1 0 0 0 0 2 0 1 1 2 2 1 1 0 2 0 0 0 1 0 2 0 1 0 0 0 1 1 0 0 0 0 2 0 1 1 1 1 2 2 2 0 0 0 1 1 0 0 1 0 0 1 0 2 0 0 2 0 1 1 0 0 0 1 2 1 1 1 1 1 0 2 0 0 0 0 2 1 1 2 0 1 1 1 1 0 1 0 0 0 0 2 2 0 0 0 0 0 1 0 0 0 0 1 2 0 1 1 0 1 1 1 2 2 0 2 0 2 0 0 2 0 1 1 0 0 0 0 0 0 0 1 2 1 1 0 1 0 1 0 2 0 1 2 1 0 1 0 0 1 2 0 1 0 1 2 0 0 0 0 1 0 0 0 0 1 0 1 0 1 0 1 0 1 1 1 1 0 2 1 0 1 2 1 0 0 1 1 0 0 2 0 0 1 1 0 0 0 1 1 1 0 1 0 0 1 0 0 0 0 0 0 2 0 1 2 2 1 0 1 0 0 0 0 1 1 1 1 0 1 0 0 0 0 1 0 1 1 1 0 0 0 1 1 1 1 1 0 1 2 2 1 1 0 1 1 0 2 0 0 1 1 2 1 1 2 2 0 1 2 0 0 0 0 0 1 1 1 2 1 1 1 0 1 0 0 1 2 0 1 0 1 2 2 0 0 1 1 1 2 1 2 1 0 0 0 0 0 2 1 1 0 2 0 0 0 2 0 1 1 0 1 0 0 0 0 0 0 2 2 1 0 0 2 0 0 2 0 1 1 0 0 0 0 0 0 1 1 0 0 1 0 1 0 0 0 1 1 0 0 0 0 1 1 0 0 1 0 0 2 0 0 0 2 1 1 0 2 2 1 1 0 0 1 0 0 1 0 0 2 0 0 2 0 1 1 2 0 1 0 2 1 2 0 0 0 0 0 0 0 0 0 0 0 0 0 0 2 1 0 0 0 0 0 0 2 1 2 1 2 2 1 2 0 1 0 0 0 1 0 2 1 0 1 2 0 1 0 0 1 0 1 0 1 0 0 0 1 0 1 0 1 1 0 0 1 0 0 0 0 0 2 0 1 1 0 1 0 0 2 0 0 0 0 0 2 0 0 2 0 2 0 1 0 0 0 0 0 0 0 1 0 0 0 1 2 2 2 1 1 1 0 1 1 0 1 1 0 0 0 1 0 1 0 0 0 0 0 1 1 0 0 1 0 0 0 0 1 2 0 0 2 2 0 0 0 0 1 0 1 0 1 0 1 0 0 1 1 1 1 0 1 0 1 0 1 0 1 2 0 0 0 1 1 1 0 1 1 0 1 1 1 0 0 0 0 0 0 0 2 0 0 0 0 1 0 0 0 1 0 1 1 1 1 0 0 0 0 2 2 1 2 1
99 0 1 0 1 0 0 2 0 2 2 0 0 0 0 0 0 1 1 0 1 0 0 0 0 0 1 2 0 2 2 1 0 1 1 0 1 1 1 1 0 0 0 1 0 1 0 0 1 0 0 0 0 0 0 1 0 0 1 1 1 1 1 1 1 1 2 0 0 0 0 0 2 2 1 2 1 1 1 0 1 0 0 0 2 0 0 1 2 2 1 1 1 1 2 2 0 2 2 2 0 2 1 0 1 1 2 2 0 2 2 2 0 2 1 2 2 0 1 0 2 0 2 0 2 2 2 1 1 0 0 0 0 0 0 0 0 0 0 1 1 0 0 0 0 1 0 0 0 2 1 0 0 1 1 0 2 0 0 2 1 1 1 1 0 0 1 1 0 1 0 0 0 1 0 0 1 0 1 1 0 2 1 0 1 0 1 2 2 1 1 1 1 2 1 1 1 0 0 1 1 1 0 2 2 0 2 0 0 0 1 1 1 0 2 0 0 0 2 2 2 0 0 0 1 0 1 1 0 1 0 0 1 0 2 0 0 2 0 2 0 0 2 0 0 0 1 0 0 0 0 0 1 0 0 0 2 1 0 1 1 1 1 0 0 0 0 0 0 0 2 1 0 2 0 0 1 2 2 0 1 0 1 1 2 1 0 1 0 2 1 1 0 2 2 0 2 1 1 2 0 0 1 1 1 0 0 0 1 1 0 1 0 1 1 0 0 1 0 0 1 2 1 0 2 0 0 1 0 0 1 1 1 1 0 0 0 1 0 1 0 1 0 2 1 0 0 0 1 1 0 1 1 2 1 0 0 0 0 1 1 1 1 0 1 1 0 1 1 1 1 1 1 2 2 0 0 0 1 0 1 1 0 1 2 1 1 0 0 1 1 1 1 0 2 0 0 1 0 0 0 0 0 1 0 1 1 1 0 2 0 0 1 1 1 2 1 0 0 0 0 1 1 0 0 1 0 0 1 0 1 0 0 0 0 0 1 2 0 0 0 0 1 0 2 1 1 0 2 2 0 0 0 0 0 0 0 2 2 2 0 0 0 0 0 2 1 0 2 0 0 0 2 2 1 0 0 2 0 1 1 2 0 0 1 2 1 1 1 0 1 1 0 0 0 0 0 1 2 1 1 2 2 0 0 1 1 0 0 2 0 0 0 0 0 1 0 0 0 1 2 2 0 0 0 1 1 0 1 1 1 0 0 0 0 0 0 0 1 1 1 0 0 1 1 1 0 0 0 0 0 0 0 0 0 0 0 0 2 0 2 0 1 0 1 1 0 0 0 0 0 0 1 0 0 0 0 1 1 2 0 0 1 0 1 1 1 1 0 0 0 0 0 0 2 1 1 0 0 0 0 2 0 2 1 2 1 0 0 0 1 0 0 1 0 0 1 1 0 0 0 0 0 0 0 1 1 1 0 0 1 0 0 0 1 1 0 0 2 2 1 1 0 1 1 0 2 0 0 1 1 2 1 0 2 1 0 0 2 0 0 0 0 1 0 0 1 2 1 1 0 1 0 0 0 0 1 1 1 1 1 0 2 1 1 2 0 1 2 1 2 1 0 0 0 0 0 1 2 2 1 1 0 1 1 1 2 2 2 0 2 0 1 0 1 2 0 0 0 0 0 0 1 1 0 2 1 0 0 0 0 0 0 0 0 0 0 0 0 1 0 1 0 0 0 1 2 0 0 0 0 0 1 0 0 0 0 0 1 0 0 0 2 1 1 1 1 1 1 1 0 0 1 0 0 0 0 0 1 1 1 2 2 0 1 1 0 1 1 2 1 1 1 2 1 1 1 1 0 0 1 0 0 0 0 2 1 1 0 1 0 0 1 1 1 2 2 1 2 1 1 1 0 2 2 0 0 2 0 2 1 1 2 1 0 1 0 0 2 0 1 0 0 0 0 0 0 0 1 0 2 2 0 0 1 0 1 0 0 0 2 0 0 0 0 1 1 0 1 0 0 0 0 0 1 0 0 2 1 2 2 0 1 1 1 1 0 1 0 0 1 0 0 2 2 2 2 1 0 0 0 2 1 1 2 1 0 1 1 0 1 2 0 0 1 1 0 1 2 1 1 1 0 0 1 0 0 1 1 1 2 2 0 2 0 0 0 1 1 1 0 0 1 0 0 0 1 1 0 0 2 0 2 0 1 0 0 2 0 0 0 0 2 0 1 0 1 0 1 1 0 0 0 0 0 2 2 0 1 0 0 1 0 1 1 0 0 2 0 1 1 0 0 0 0 1 0 0 0 0 0 0
100 0 2 0 0 0 0 1 0 1 0 1 0 0 0 0 0 2 2 1 1 1 0 0 0 0 2 1 0 2 1 0 1 1 0 0 2 1 0 0 1 0 0 1 0 1 0 0 0 0 0 0 1 0 0 2 0 0 0 1 0 0 2 2 2 1 2 1 0 1 1 1 2 2 1 2 1 0 2 1 0 0 0 0 2 0 0 0 1 1 0 0 0 1 0 0 0 1 1 1 0 2 0 0 1 0 2 1 1 1 0 2 1 1 1 1 1 0 1 0 1 0 1 1 1 1 1 0 0 0 1 1 0 1 1 0 2 0 0 2 1 0 0 0 0 1 0 0 0 0 0 0 1 0 0 0 0 2 0 1 0 1 0 2 0 1 2 2 1 1 0 0 2 1 0 0 1 0 0 0 0 0 1 1 2 1 2 1 0 0 2 1 1 1 1 1 1 0 0 0 0 0 0 1 2 1 1 1 1 0 0 1 1 0 1 2 2 2 2 1 2 1 1 0 0 0 2 2 0 2 0 0 1 0 1 0 0 2 0 2 0 0 2 0 0 0 0 0 0 0 0 0 1 0 1 0 0 2 0 1 1 1 0 1 1 0 1 0 1 0 0 1 0 2 0 0 1 1 2 0 1 0 0 0 2 1 0 1 2 2 0 1 1 2 2 1 1 0 0 1 0 0 1 1 1 0 1 0 1 1 0 1 0 1 1 0 0 0 0 0 0 2 1 1 1 0 0 1 0 0 1 2 0 0 0 0 0 1 0 0 1 1 2 2 1 0 0 1 2 1 1 0 0 2 1 0 1 0 0 1 0 0 1 0 1 0 1 1 2 0 0 2 1 2 1 1 1 0 1 0 2 1 0 0 1 1 1 0 0 1 0 0 0 0 2 0 0 0 2 1 1 2 0 2 1 1 1 0 0 2 0 0 0 0 1 1 0 0 1 0 0 1 1 2 1 2 1 0 1 0 1 0 0 1 1 1 0 1 1 0 0 0 2 1 1 2 0 1 1 0 0 1 1 1 1 1 1 2 1 1 0 0 0 0 0 2 0 0 2 0 1 0 2 2 0 1 0 1 0 0 1 1 0 0 0 1 0 2 2 0 0 0 2 1 2 0 0 0 2 0 0 1 2 0 0 0 1 1 0 1 1 0 0 0 1 0 0 0 0 1 1 2 0 0 0 1 1 1 1 1 1 1 1 1 0 0 0 0 0 0 2 0 0 0 1 0 0 0 0 1 0 0 0 0 0 1 0 2 0 1 0 0 0 0 0 0 2 1 1 1 0 0 1 0 0 1 1 2 2 1 0 0 2 1 1 1 1 1 0 0 0 0 1 0 0 0 0 0 0 0 0 1 0 2 2 2 2 0 0 0 0 0 0 1 0 0 0 0 0 0 0 0 0 0 0 0 1 2 0 0 1 0 1 1 2 1 0 1 1 1 1 0 0 1 2 0 2 1 0 1 2 2 2 2 2 2 0 0 1 0 0 0 1 0 0 0 0 2 1 1 1 0 0 0 2 0 0 1 2 0 0 0 2 1 2 2 0 2 0 2 2 0 0 1 0 0 1 2 0 0 0 1 0 0 0 1 1 0 1 0 0 0 0 0 0 0 0 1 1 0 0 0 1 1 0 1 1 1 1 1 0 0 0 0 0 2 0 0 0 1 0 1 0 0 1 1 1 0 0 0 0 0 0 0 1 1 1 0 2 0 0 0 2 0 0 0 2 1 1 1 1 0 1 0 1 2 0 0 1 0 0 2 1 0 1 1 1 2 2 2 0 0 1 2 2 0 0 0 1 0 0 1 0 0 0 0 1 1 0 1 0 0 2 2 0 2 2 0 2 1 1 1 1 2 1 0 0 1 1 1 0 0 2 0 0 0 1 0 1 0 1 0 2 1 0 1 1 0 0 0 1 1 0 0 1 1 1 0 0 0 1 1 0 0 0 0 2 0 1 1 0 0 1 0 0 0 0 0 2 2 2 0 1 1 1 1 0 0 0 0 1 0 0 2 2 2 2 2 0 0 0 1 1 1 1 1 1 0 0 2 0 0 0 0 0 1 1 2 2 0 2 0 0 0 1 0 1 2 0 0 2 1 1 1 1 0 1 0 1 1 1 0 1 2 2 1 1 0 1 0 2 0 2 0 1 0 0 1 0 1 1 1 1 0 0 0 1 0 1 2 0 0 0 0 0 1 1 0 1 0 0 1 0 0 0 0 0 1 0 1 1 1 0 0 0 0 0 1 2 1 0 0
101 0 0 1 0 1 1 2 0 2 0 1 0 1 0 0 1 2 0 0 2 0 1 1 1 1 1 2 0 2 1 1 1 1 0 1 1 2 0 2 0 1 0 1 0 1 0 0 0 0 0 0 0 2 0 2 0 0 1 0 0 0 2 2 1 2 2 1 0 0 0 0 2 2 0 2 2 1 1 1 0 0 0 0 1 0 0 0 2 2 0 0 1 1 0 0 0 0 0 0 1 2 0 1 1 0 2 2 1 1 0 2 0 2 0 2 2 0 1 0 1 0 1 1 1 1 1 0 0 0 0 1 0 0 0 0 0 0 0 0 1 0 0 0 0 2 1 1 1 1 0 0 0 0 0 0 1 0 0 0 0 0 0 2 0 1 1 1 0 2 2 1 0 2 0 1 1 0 0 0 0 0 1 0 1 0 1 1 0 0 0 1 1 1 0 1 0 0 1 0 0 0 0 1 2 1 1 2 2 0 0 1 1 0 1 0 0 1 1 0 1 1 0 0 0 0 0 1 1 0 0 0 1 1 1 0 0 2 0 2 0 0 1 0 0 0 0 0 0 0 0 1 1 1 1 0 2 1 0 1 1 1 0 2 2 0 0 0 1 0 0 2 1 1 0 0 0 2 1 1 0 1 1 1 2 1 0 1 0 2 1 0 0 2 2 1 1 0 0 1 0 0 0 0 0 0 1 1 2 0 0 2 0 2 2 0 0 0 2 2 0 2 1 1 0 0 0 1 1 1 2 1 0 0 0 0 0 1 0 1 1 1 1 2 0 0 1 0 2 2 0 0 1 2 0 0 1 0 0 1 1 1 2 0 2 0 1 2 2 0 0 1 1 1 2 1 1 0 0 0 1 1 0 0 2 1 1 0 0 1 0 1 1 1 2 0 1 1 1 1 1 1 2 2 0 0 0 1 0 2 0 0 0 0 1 2 0 0 0 0 0 2 0 2 2 2 1 1 1 1 0 1 0 0 0 0 1 1 1 1 1 0 2 0 0 2 0 1 1 0 0 1 0 0 0 0 0 1 1 0 2 0 2 1 0 1 1 0 2 0 1 0 2 2 0 1 0 2 1 0 1 1 0 0 0 1 0 1 0 1 1 0 0 0 1 0 0 0 2 0 0 2 1 1 0 1 1 0 0 1 1 0 0 0 0 2 0 0 0 0 1 2 1 1 0 1 1 1 1 1 1 1 0 0 0 0 1 0 2 0 1 1 0 1 0 0 0 2 2 2 1 1 0 0 1 0 1 0 2 0 2 0 0 0 0 0 0 1 1 0 0 1 0 0 0 0 0 2 2 0 1 0 1 1 0 0 0 1 0 0 0 1 1 0 1 0 0 0 0 0 0 2 1 1 2 2 1 0 1 2 1 0 0 1 1 2 0 1 0 1 1 1 0 0 0 1 1 1 0 0 1 0 1 1 2 1 0 0 2 0 0 0 0 1 1 0 2 0 0 0 2 1 1 1 2 1 0 0 2 0 0 0 1 2 0 0 2 2 1 0 0 0 0 0 0 1 2 1 2 0 0 1 2 0 2 2 1 2 1 1 1 0 0 0 0 0 1 2 1 1 0 1 0 0 0 0 2 1 1 0 0 0 0 0 0 0 0 1 1 0 0 0 1 0 0 1 0 2 2 0 1 1 0 1 0 1 2 0 0 2 0 0 0 1 0 0 1 0 0 0 0 0 1 0 0 0 0 0 1 0 0 0 2 0 0 1 1 2 1 1 0 0 1 0 1 1 2 0 1 1 0 1 1 1 0 2 0 0 0 2 2 2 1 2 2 0 0 0 0 0 0 0 1 0 1 0 1 0 0 1 1 1 1 1 1 2 2 0 2 2 2 2 1 2 2 0 0 2 0 2 0 0 2 2 0 2 0 1 0 0 0 0 1 0 1 0 1 1 0 0 2 2 0 0 1 0 2 2 0 0 0 0 0 0 0 1 0 0 2 1 1 0 0 0 1 0 0 0 2 2 2 0 0 0 0 0 0 0 1 0 0 0 2 0 1 1 1 1 0 0 0 2 1 1 1 1 1 0 1 0 0 1 0 0 0 0 0 1 2 1 1 1 0 0 1 0 1 1 1 1 2 2 0 1 0 0 0 1 2 0 0 0 1 2 0 0 0 1 0 1 2 0 1 0 1 0 1 2 0 0 0 0 0 0 0 0 1 1 2 1 0 0 0 0 0 1 1 0 1 0 0 1 0 2 0 1 1 0 0 0 0 0 0 1 1 0 0 0 0 1 0 1
102 1 0 1 0 0 0 1 1 1 1 1 0 0 0 0 0 1 0 0 1 0 0 0 0 0 1 2 1 2 1 2 1 1 0 0 2 1 0 0 2 0 0 1 0 1 1 0 0 1 1 0 1 0 0 2 0 0 1 1 1 1 0 1 1 1 0 2 0 1 1 1 2 2 2 2 0 1 1 0 1 0 0 0 1 1 0 1 2 2 1 1 1 0 1 1 0 1 1 1 1 2 2 0 0 0 2 1 1 1 0 2 2 2 2 2 2 0 1 0 2 0 1 1 1 1 1 1 1 0 1 1 0 0 0 0 0 0 0 1 2 0 0 0 0 0 0 1 1 1 0 0 0 0 1 0 1 0 0 1 0 0 0 2 1 1 2 0 0 0 0 2 0 2 0 1 1 0 0 0 0 0 1 1 2 1 2 2 0 0 1 1 0 0 2 2 2 0 0 0 0 0 0 0 2 1 2 1 0 0 0 1 0 0 1 0 0 0 1 1 1 0 0 0 0 0 1 2 0 2 0 0 0 0 2 0 0 2 0 1 0 0 2 0 0 0 0 0 0 0 0 0 1 0 1 0 1 1 0 1 1 1 0 2 2 0 0 0 1 0 2 1 0 2 0 0 0 2 2 0 0 0 0 0 2 0 0 0 1 1 0 2 1 2 1 1 0 2 1 1 1 0 2 2 2 0 1 0 0 0 0 0 0 1 1 0 0 0 0 0 0 1 1 0 2 0 2 1 1 2 2 1 1 1 0 0 0 0 0 0 0 0 0 2 1 0 0 0 2 2 0 0 0 1 0 1 1 0 0 1 0 0 2 0 2 1 0 1 2 1 1 1 1 2 2 0 2 0 1 0 0 0 0 0 1 0 0 0 0 0 0 0 1 0 2 0 1 1 2 2 1 1 0 1 1 0 1 0 1 1 1 1 0 0 0 1 1 0 1 0 0 1 0 2 1 1 1 1 2 0 0 0 0 0 0 0 2 1 1 0 2 0 2 0 2 0 0 0 0 0 0 0 1 2 2 1 2 1 1 0 2 0 0 0 1 2 0 1 2 0 1 0 2 2 2 0 1 2 0 1 1 1 0 0 1 1 1 0 0 0 0 0 1 0 2 1 1 1 1 1 1 1 2 1 0 1 2 1 0 1 0 1 0 0 0 2 0 0 0 2 2 1 1 0 1 0 0 1 1 2 0 1 0 0 1 0 1 1 2 0 0 2 0 1 1 0 0 2 2 2 1 1 1 1 0 1 0 1 1 0 1 0 0 0 0 0 2 2 2 0 0 0 0 0 0 0 0 0 0 2 0 0 1 0 1 1 1 2 0 0 0 0 1 1 0 0 0 0 0 0 0 1 2 0 1 1 0 1 0 0 1 0 0 2 1 1 0 0 0 0 0 0 0 0 0 2 2 1 0 0 0 0 0 0 2 1 1 0 2 2 0 0 0 0 2 0 2 0 0 0 1 1 1 0 1 1 0 1 1 0 0 0 1 0 1 1 1 2 0 1 1 0 0 1 0 0 0 0 1 0 0 2 2 0 1 1 2 2 0 0 0 2 0 2 1 0 2 1 1 1 0 1 0 0 1 2 0 1 1 0 1 0 1 0 1 1 0 1 1 0 0 0 1 0 0 1 1 2 1 0 0 0 0 0 0 0 2 0 1 2 1 0 0 0 0 1 1 0 0 0 0 1 0 0 0 0 0 0 2 0 0 0 1 1 0 0 2 1 2 2 1 0 0 0 0 1 0 0 1 0 0 2 0 1 1 2 0 2 1 2 0 1 1 1 1 0 1 1 0 0 1 0 0 0 0 0 1 0 0 1 0 0 0 0 1 0 1 1 1 1 1 2 2 2 2 0 0 1 0 2 1 0 1 2 0 2 0 1 1 1 1 0 0 0 0 0 0 1 1 0 2 2 0 0 1 1 0 2 0 0 0 0 0 0 1 1 0 0 1 1 0 0 0 0 2 0 0 0 0 1 1 1 0 0 0 0 0 1 0 0 1 0 1 1 2 1 1 2 0 0 0 2 2 2 1 1 0 0 0 1 0 1 0 0 1 1 0 0 2 2 0 2 0 1 2 0 0 1 0 0 1 0 0 1 0 0 1 1 2 0 0 0 2 1 0 0 2 0 1 0 1 0 1 1 1 0 1 2 0 1 0 1 1 0 1 0 1 0 2 2 1 0 0 0 0 0 1 0 2 1 1 0 0 1 1 1 2 1 1 0 0 0 0 0 0 0 0 1 2 0 0 1
103 0 0 0 0 0 0 2 0 2 1 1 1 1 0 1 0 1 1 0 2 0 0 1 0 0 0 2 1 2 1 1 0 0 0 1 2 1 1 0 1 0 0 0 0 0 0 0 0 0 0 0 1 0 1 0 1 0 1 0 1 2 0 0 0 0 1 1 0 0 0 2 2 2 2 2 0 1 1 0 1 0 0 0 1 0 0 1 2 2 1 1 2 1 0 0 1 2 1 1 0 2 1 0 1 0 2 1 1 1 1 1 1 2 2 2 2 0 1 0 2 0 0 2 0 0 0 1 0 0 0 0 0 0 0 0 0 0 0 0 0 0 1 1 0 0 0 0 0 1 1 0 0 0 0 2 0 1 0 2 1 1 2 2 1 1 2 0 2 0 0 0 0 1 0 1 1 1 0 1 0 1 0 0 1 1 1 2 1 0 1 1 1 2 1 1 2 0 0 0 0 0 0 2 2 0 2 0 1 0 0 1 1 0 1 0 0 1 1 0 1 2 1 0 0 0 0 1 0 1 1 1 0 0 1 0 0 2 0 1 0 0 2 0 1 1 1 0 1 1 1 1 0 0 0 1 0 0 0 0 0 0 0 0 0 0 0 1 0 0 0 2 0 0 1 1 0 2 1 0 1 0 0 0 2 1 0 1 0 2 0 1 1 2 2 1 0 0 0 1 0 0 0 0 0 0 0 0 1 0 0 0 0 1 1 0 1 1 0 0 1 1 0 0 0 0 0 1 0 1 1 1 1 1 0 0 0 2 0 0 0 0 0 0 0 0 0 0 1 0 0 0 0 1 1 1 2 0 0 2 0 0 1 0 1 1 0 1 2 1 1 1 2 2 2 0 1 1 1 1 1 1 0 0 1 1 1 0 0 0 0 0 1 2 2 0 2 0 2 2 2 2 0 1 1 0 1 2 0 1 0 0 0 0 0 1 0 1 0 1 0 1 0 2 1 2 2 0 1 0 0 0 0 0 0 0 0 0 0 0 2 0 1 1 1 1 0 0 0 0 0 0 1 2 1 1 1 1 1 1 1 0 1 0 0 2 0 2 1 1 2 1 2 2 1 0 0 1 1 0 1 1 0 0 0 0 0 1 1 0 2 2 1 1 0 0 0 0 0 2 2 2 1 1 0 1 1 1 0 1 0 2 0 1 0 1 1 1 1 1 1 2 1 1 0 1 1 0 1 1 1 0 0 0 0 0 0 0 2 1 1 1 0 1 1 0 0 1 1 2 0 0 1 0 0 2 0 0 1 1 0 0 0 0 0 0 1 1 1 0 0 0 1 0 1 0 1 1 1 2 1 0 0 0 0 0 0 0 0 0 0 0 0 0 0 0 2 1 1 0 1 1 0 1 2 2 2 1 0 1 0 0 0 0 0 0 1 0 0 0 0 0 0 0 0 1 1 1 0 0 0 1 1 1 2 0 1 0 2 2 1 1 0 0 1 0 1 0 0 1 0 1 1 0 1 1 0 0 2 0 0 0 0 1 0 0 0 2 0 1 1 0 0 1 0 0 1 2 1 1 0 0 2 0 1 1 2 1 2 2 2 0 0 1 0 0 1 1 0 1 1 0 0 0 0 1 0 2 2 0 0 0 0 0 0 0 0 1 1 0 0 1 0 0 0 2 0 0 0 0 0 0 0 0 0 0 0 0 0 0 0 0 0 0 0 1 1 0 1 1 1 1 1 0 0 1 0 0 2 0 0 0 2 1 0 0 2 2 2 2 0 0 1 0 0 0 0 0 1 0 0 2 1 0 0 1 1 0 0 2 2 2 1 2 2 0 1 1 0 0 1 0 1 0 0 0 1 0 0 1 0 0 0 0 2 0 2 0 2 1 1 2 0 1 1 0 1 1 0 1 0 0 2 1 0 1 1 0 1 0 0 0 0 0 0 0 0 1 1 0 1 1 0 0 2 0 0 0 0 0 2 0 0 0 0 1 1 0 1 0 0 0 0 0 1 0 0 1 2 2 2 0 1 1 1 2 1 0 1 0 1 0 0 1 1 1 1 2 0 0 0 1 1 1 0 0 1 1 0 1 0 1 0 0 0 0 0 1 2 1 0 2 0 0 0 0 1 2 0 0 2 2 1 2 0 0 1 0 0 0 0 0 2 0 0 2 2 0 1 0 2 0 2 0 1 0 2 1 0 1 0 1 0 0 0 0 2 0 1 1 0 1 0 0 0 0 1 1 1 0 0 1 0 1 0 0 0 0 0 0 0 0 0 0 0 0 0 2 1 0 0 0
104 0 2 0 0 0 0 2 0 2 1 0 1 2 0 1 0 2 2 1 1 1 0 0 0 0 2 2 1 2 0 1 0 0 2 1 1 2 0 1 0 0 1 1 0 1 1 0 1 0 0 0 0 0 0 2 0 1 0 0 1 2 2 2 0 0 2 1 0 0 0 0 2 2 1 2 1 0 1 0 0 0 0 0 2 0 0 0 1 2 0 0 1 0 1 1 0 0 0 0 1 2 0 1 1 0 1 1 1 1 1 2 1 1 1 1 1 0 1 0 1 0 1 1 0 0 0 1 1 0 1 1 0 0 0 0 0 0 0 1 1 0 0 0 0 0 1 0 0 0 0 0 0 0 0 0 0 1 0 2 1 1 0 2 1 1 0 1 1 0 0 0 1 0 0 1 1 0 1 1 0 2 1 0 1 0 2 2 1 1 0 2 0 0 2 2 1 0 0 0 0 0 0 0 2 1 2 0 1 0 1 1 2 0 2 1 1 0 2 1 2 1 1 0 0 0 1 2 0 2 0 0 0 0 2 0 0 2 0 2 0 1 2 1 0 0 0 0 0 0 0 0 1 0 1 0 0 1 0 0 0 0 0 1 1 0 1 1 1 1 0 2 0 2 0 0 0 2 1 0 0 1 1 1 1 1 1 1 1 2 0 1 0 2 1 0 0 1 1 0 0 0 1 1 0 0 1 0 1 0 0 1 0 2 2 0 0 0 0 0 0 1 2 1 1 0 1 1 0 0 2 1 2 0 0 0 0 2 0 0 0 1 0 1 0 0 1 0 1 0 0 1 0 1 1 1 0 1 0 1 1 1 1 0 1 0 0 2 2 0 0 2 0 2 1 1 1 1 0 0 0 0 0 1 1 1 1 1 1 0 0 0 2 0 2 0 2 0 0 0 0 0 0 1 0 1 1 0 0 1 0 0 0 0 1 1 0 1 0 1 0 1 0 1 0 0 0 0 1 0 1 0 0 2 2 2 1 0 0 0 0 0 2 0 1 2 1 1 2 0 0 0 1 1 1 1 1 2 2 0 2 0 1 0 0 1 1 1 1 1 1 0 2 2 1 1 1 1 0 0 1 2 0 0 0 1 0 0 0 0 1 1 0 1 1 0 0 0 0 0 1 2 1 2 1 1 1 0 0 0 0 2 0 0 2 0 0 0 0 1 1 1 1 1 0 0 0 0 2 1 1 0 0 0 0 0 0 1 1 2 0 0 0 1 1 0 0 1 1 2 0 1 0 0 0 1 0 0 1 0 1 0 0 1 0 0 0 2 1 1 1 1 1 0 1 0 1 1 2 1 0 0 2 2 0 1 1 0 0 0 0 0 0 0 1 0 0 0 0 0 0 2 0 2 2 2 0 1 0 2 0 0 0 0 1 1 1 0 0 0 0 0 0 0 0 1 1 2 0 0 1 0 1 0 1 0 0 1 2 2 0 0 0 0 1 0 2 0 0 1 0 2 1 0 1 2 0 1 1 0 0 0 0 1 1 1 1 1 1 0 0 1 0 0 1 0 0 1 0 1 0 1 2 1 2 1 2 0 2 2 2 0 0 1 0 0 2 2 1 2 1 1 0 0 1 2 0 2 1 0 0 0 0 0 0 2 0 1 1 0 0 0 0 0 0 2 0 2 1 0 1 1 0 1 0 1 0 0 0 1 1 0 1 0 0 0 1 0 0 0 0 0 2 0 0 1 2 0 2 1 0 1 2 1 1 0 2 0 0 0 0 0 0 1 0 0 0 0 0 2 0 0 0 1 0 1 0 1 0 2 1 2 1 2 2 0 0 1 0 0 1 0 0 0 0 0 1 0 0 1 1 1 0 0 2 2 2 1 2 1 1 0 0 2 2 0 2 2 0 2 0 0 2 2 0 2 0 0 1 0 1 0 0 0 0 0 0 0 2 0 1 1 0 1 1 1 0 0 0 1 0 0 0 0 0 1 1 0 2 1 0 0 0 2 2 2 0 1 1 0 0 0 0 0 0 1 1 0 0 1 0 0 1 1 2 1 2 1 2 2 1 2 2 2 0 0 2 0 0 2 0 1 0 0 0 0 0 0 1 1 0 1 1 1 2 0 2 1 0 0 2 1 0 1 1 0 0 0 1 0 0 1 2 2 2 0 0 0 0 0 1 1 2 0 2 0 1 2 0 1 0 1 0 1 1 0 1 0 1 1 0 0 0 0 1 1 1 0 0 1 0 2 1 0 0 0 1 1 0 1 1 0 0 0 0 1 1 0 1 0 0 0
105 0 1 0 0 0 0 2 0 2 1 1 1 2 1 0 0 1 1 1 0 1 1 0 0 0 1 1 1 2 1 1 0 2 0 0 1 1 0 1 1 0 1 1 0 1 1 0 0 1 1 0 0 1 0 2 0 0 1 0 0 1 1 1 1 1 2 1 0 0 0 1 2 2 2 2 0 1 1 1 0 0 0 0 1 0 0 0 1 2 0 0 1 2 0 0 1 1 1 1 1 2 1 1 0 0 2 0 2 0 0 2 0 2 0 2 2 0 0 0 2 0 2 0 0 0 0 0 0 0 1 1 0 0 0 0 0 0 0 1 2 0 0 0 0 0 0 0 0 0 0 0 0 0 1 0 2 0 0 2 2 2 0 2 0 2 1 0 0 1 1 0 1 2 1 0 2 1 0 0 0 2 0 1 1 1 1 0 0 0 1 0 1 1 0 1 2 0 0 0 0 0 0 1 2 1 1 1 0 0 1 1 1 0 2 0 0 0 2 0 2 2 0 0 0 0 1 0 0 0 1 1 1 1 1 0 0 2 0 1 0 1 2 0 0 0 0 0 0 0 0 0 0 0 0 0 1 1 0 1 1 1 0 1 0 0 0 1 2 0 0 0 0 2 1 1 0 0 1 0 0 0 1 1 1 1 1 1 0 1 0 0 1 2 1 1 0 2 0 1 0 1 0 0 0 0 0 1 1 0 0 1 0 1 1 0 0 0 0 0 1 2 0 1 0 0 0 1 0 0 1 2 0 0 1 1 1 1 0 1 1 2 1 2 2 0 0 0 2 0 0 0 1 2 1 0 1 0 0 0 1 1 0 0 0 2 0 1 2 1 1 1 0 2 0 0 1 1 1 0 1 1 0 0 0 1 1 1 1 0 1 1 1 0 2 0 2 0 1 1 1 1 1 1 0 0 1 2 0 1 0 0 0 0 2 2 0 1 0 1 0 1 0 1 1 1 2 0 1 0 1 0 0 0 0 1 0 0 0 0 1 0 1 1 2 1 0 0 0 0 0 1 1 2 2 1 2 2 2 0 2 0 0 0 0 2 0 1 1 1 2 1 2 2 1 0 0 2 0 1 1 1 0 0 1 1 1 0 0 1 2 1 0 1 1 0 0 1 1 1 1 2 1 1 0 2 2 0 1 1 0 1 0 0 0 0 0 0 0 1 1 2 0 0 1 0 0 1 0 2 0 1 2 1 0 1 1 0 1 1 1 0 0 0 0 1 1 1 1 2 1 1 1 0 0 1 0 0 1 1 1 0 0 0 0 0 1 0 0 0 1 1 0 0 0 0 0 0 0 2 0 0 2 2 0 0 0 2 0 0 0 0 0 0 0 0 0 1 1 0 1 1 1 2 2 2 2 0 0 0 2 0 0 0 0 0 1 1 0 0 0 0 0 1 1 0 0 0 0 0 1 0 0 0 1 0 1 2 2 2 0 0 0 0 1 0 2 0 0 1 1 1 1 0 0 2 0 0 1 1 0 1 1 0 1 0 2 2 0 1 0 0 0 0 1 0 0 1 0 1 0 1 2 0 2 1 2 0 2 2 1 0 1 0 2 0 2 1 1 1 0 1 0 0 1 2 0 2 2 0 1 0 0 0 0 0 0 1 1 0 0 1 1 0 0 1 0 1 0 0 0 0 1 0 0 0 2 0 0 1 0 0 0 0 0 0 2 1 1 1 1 1 1 0 1 1 0 0 0 0 0 0 2 1 1 1 2 2 1 1 0 1 1 2 2 1 0 0 0 2 0 0 1 0 0 1 1 2 1 2 0 1 0 1 1 0 1 0 1 0 1 0 1 0 1 1 1 1 0 1 0 0 1 1 1 2 1 1 1 1 1 1 1 1 1 0 0 2 1 2 0 0 2 0 0 1 1 1 0 0 1 1 2 0 0 0 2 0 0 0 2 2 0 0 2 0 0 0 0 1 1 0 0 0 0 0 0 0 0 1 0 0 0 1 1 0 0 2 1 2 2 0 0 1 1 2 2 0 1 1 0 0 1 1 2 2 2 2 0 1 0 1 2 2 1 1 1 1 0 1 0 1 0 0 1 1 0 1 2 1 0 2 0 0 1 0 1 1 0 0 2 2 0 2 0 0 0 1 2 0 0 0 1 2 2 0 1 0 1 0 2 0 2 1 0 0 1 1 0 1 1 1 0 1 0 0 0 0 0 1 0 1 0 0 0 0 1 0 1 0 0 2 0 1 0 0 0 2 0 1 1 0 0 0 0 1 0 0 0 0 0 0
106 0 1 0 1 0 0 2 1 2 1 0 0 0 0 0 0 1 1 1 0 1 1 0 0 0 2 1 0 2 2 0 0 0 0 0 2 2 0 0 1 0 0 0 0 0 0 0 0 0 0 0 1 0 0 1 0 1 0 0 1 2 1 1 0 0 2 2 0 0 0 2 2 2 1 2 1 1 1 0 1 0 0 1 2 1 0 0 1 1 0 0 1 1 0 0 1 1 1 1 1 1 0 1 1 1 2 2 0 2 1 2 1 1 1 1 1 0 1 0 1 0 1 1 0 0 0 1 0 1 0 0 1 1 1 1 1 0 0 1 2 0 0 0 0 1 0 0 0 1 0 0 1 1 1 0 0 1 0 1 0 0 1 2 1 1 1 0 1 1 0 1 1 1 0 1 0 0 0 0 0 2 0 0 1 1 1 1 0 0 1 0 0 0 1 1 2 0 0 0 0 0 0 2 2 1 2 0 0 0 0 1 1 0 1 0 0 0 1 1 1 0 0 0 0 0 0 0 0 0 0 0 0 1 2 0 0 2 0 1 0 1 2 0 0 0 0 0 0 0 0 0 1 0 1 0 0 1 0 1 1 1 0 1 1 0 1 0 2 1 0 1 1 1 0 0 1 2 1 0 1 0 2 2 2 0 0 0 1 1 0 1 0 1 2 0 0 1 0 2 1 0 1 1 1 0 1 0 1 1 0 1 0 2 2 0 2 1 1 1 0 2 1 1 2 0 1 1 0 0 2 1 0 0 0 0 0 0 0 0 0 0 1 2 1 0 0 0 2 0 1 0 0 0 0 2 0 0 0 0 0 0 1 0 1 1 1 0 0 0 0 2 0 2 0 0 2 0 2 0 0 1 0 0 0 0 1 0 0 0 0 0 1 0 2 0 1 0 0 0 0 0 0 2 0 0 0 0 0 1 0 0 0 0 2 2 0 0 0 1 0 1 0 0 0 0 0 0 1 1 0 0 0 2 1 1 0 1 0 0 0 0 2 0 1 2 0 1 2 0 0 1 0 0 0 0 0 2 1 0 1 0 2 0 0 0 0 1 2 0 1 1 1 1 2 0 0 2 1 0 0 0 0 1 0 0 0 0 0 1 0 0 0 1 0 0 0 0 2 0 0 1 1 1 0 2 2 1 0 1 0 2 0 0 1 1 0 0 0 1 1 1 0 0 0 1 0 0 0 2 0 0 1 1 0 0 0 0 1 0 2 0 1 0 1 0 0 1 1 1 1 1 1 0 0 1 0 1 1 0 1 1 0 0 0 0 0 1 0 0 1 1 0 0 0 0 0 1 1 1 0 0 0 1 0 0 0 1 0 0 1 1 1 0 1 0 1 0 0 0 0 2 0 1 1 1 2 0 1 1 2 0 0 1 0 0 0 1 0 0 1 0 0 1 1 0 0 1 0 0 0 0 0 0 2 0 1 2 2 2 0 0 0 1 1 0 2 0 0 0 2 1 1 1 1 2 0 0 1 0 0 0 2 2 0 0 2 2 0 0 0 1 0 0 0 1 1 0 0 0 0 0 2 0 1 2 1 1 2 1 1 0 0 0 0 0 1 2 1 1 0 1 0 0 0 0 2 2 2 1 1 1 0 0 1 1 0 0 0 0 0 1 1 1 0 1 1 0 0 0 0 0 1 0 0 1 2 0 0 1 0 0 1 0 0 0 0 1 0 0 0 0 0 0 0 1 0 1 2 0 0 0 2 1 0 0 2 2 2 2 0 0 0 0 0 0 0 0 1 1 0 1 0 0 0 2 0 2 1 2 0 1 1 1 1 0 0 0 0 1 1 0 1 0 1 0 0 0 0 2 0 0 1 1 1 1 1 0 2 1 1 1 1 1 1 0 0 1 0 1 0 0 2 1 1 1 0 0 0 0 0 0 1 1 0 1 1 0 0 0 2 2 0 0 1 1 1 0 0 0 1 0 0 0 1 0 2 0 2 0 0 0 1 1 2 1 0 1 1 2 2 0 1 1 0 2 1 1 0 0 0 0 1 2 2 2 2 2 0 0 0 1 1 1 1 2 0 2 0 2 0 1 0 0 1 1 0 0 1 1 0 1 0 1 0 0 0 0 0 0 1 1 0 1 0 0 0 2 2 1 0 0 1 1 0 0 0 0 1 0 2 0 2 0 1 0 1 2 0 0 0 2 0 1 0 0 0 0 1 1 0 1 1 1 0 0 0 0 1 0 0 1 0 0 0 0 0 2 0 2 2 0 0 0 0 1 1 0 0 0 1 2
107 0 0 0 1 0 0 2 0 1 1 0 0 0 0 0 0 2 0 1 1 1 0 0 0 0 1 1 1 2 1 0 0 0 2 1 1 1 0 1 1 0 1 1 0 1 0 0 0 1 1 0 1 0 1 1 0 0 0 0 1 2 2 2 0 0 1 1 0 0 0 1 2 2 0 2 1 2 2 0 2 0 0 0 2 0 0 0 1 2 0 0 1 0 1 1 0 2 2 2 0 2 2 0 0 0 2 1 1 1 0 1 0 1 0 0 0 0 2 0 0 0 0 2 0 0 0 2 2 0 0 0 0 1 0 0 0 0 0 0 0 0 0 0 0 1 0 0 0 2 1 0 1 1 2 0 0 0 0 1 1 0 0 2 0 1 1 1 1 0 0 0 0 2 0 0 1 0 0 0 0 1 0 1 1 1 1 2 0 1 0 1 0 0 2 2 1 0 1 1 0 1 1 1 2 0 2 2 1 0 2 2 2 0 1 0 1 0 2 1 2 0 0 0 0 0 1 1 1 1 0 0 0 0 2 0 0 2 0 2 0 0 2 1 0 0 0 0 0 0 0 0 1 0 0 0 2 0 1 1 0 0 0 1 1 0 2 1 1 0 1 1 0 2 1 0 1 2 2 0 0 0 0 0 1 0 0 1 1 2 0 2 0 2 2 0 1 0 0 2 0 0 1 1 1 0 0 0 2 0 0 1 0 2 2 0 0 0 0 0 0 2 1 1 1 0 1 1 0 0 1 2 0 0 0 1 0 2 1 1 0 0 2 1 0 0 1 0 2 1 0 0 0 1 1 1 1 0 0 1 0 0 1 0 1 0 1 1 1 1 1 1 0 2 0 0 2 0 0 0 0 0 0 0 1 0 0 0 0 0 0 0 0 0 1 2 1 1 0 0 0 0 2 2 0 1 1 0 0 2 0 0 0 0 1 1 0 1 1 1 0 0 0 0 0 1 0 0 0 1 0 0 0 0 0 2 0 0 1 0 1 0 1 1 2 2 2 1 1 0 0 0 1 1 1 1 1 1 1 1 1 0 0 1 0 1 0 1 2 0 1 1 2 2 2 0 2 1 0 0 1 2 0 0 1 1 1 1 0 1 1 1 1 1 1 0 0 0 1 0 1 2 1 1 0 1 1 0 1 0 1 1 0 0 0 1 0 0 0 2 2 0 1 1 0 1 1 1 1 1 1 1 2 2 1 0 1 0 2 1 1 0 0 1 2 0 0 0 0 2 0 0 0 0 2 0 1 0 0 1 0 0 0 0 0 0 2 2 1 0 0 1 1 0 1 0 1 2 2 0 1 0 0 0 0 0 0 1 0 0 0 0 0 1 0 1 0 0 0 0 0 2 1 1 1 1 1 1 0 2 2 0 0 1 0 0 0 1 0 0 0 0 0 0 0 0 0 2 0 0 1 0 0 0 1 2 0 0 2 0 1 1 0 1 1 0 2 0 0 1 2 1 2 0 1 1 0 1 2 0 0 0 0 0 0 0 1 1 0 0 0 1 1 0 1 0 0 1 0 1 0 1 1 1 1 1 0 2 0 0 1 1 2 0 2 0 2 2 2 2 1 1 0 0 1 2 0 1 1 0 2 0 0 0 1 2 0 0 1 0 0 0 0 0 0 2 0 2 2 0 0 0 0 0 0 0 1 0 0 1 0 0 0 1 0 0 1 1 0 0 0 0 1 0 0 1 0 0 1 0 0 1 2 2 0 0 2 1 0 0 0 0 0 0 0 1 0 0 1 1 0 1 1 1 1 2 0 2 0 2 0 2 0 2 2 0 0 1 0 0 1 0 2 0 2 0 2 0 1 1 0 0 1 1 1 2 2 0 2 2 2 1 0 2 2 0 1 0 1 2 0 1 1 0 0 1 0 2 1 0 0 0 1 1 0 1 1 0 0 0 1 1 0 0 1 1 0 0 0 0 1 0 0 0 0 1 1 0 1 1 0 0 1 0 1 0 0 0 0 2 2 0 0 0 0 0 0 0 0 0 0 0 1 0 2 0 1 2 0 1 0 0 1 1 1 1 1 0 0 1 0 1 0 1 1 1 0 1 1 0 0 1 0 0 0 0 1 1 0 0 1 1 1 1 0 0 0 0 1 0 0 0 1 0 0 0 0 1 1 0 1 0 1 0 2 1 2 2 0 0 0 0 0 2 0 0 0 0 2 1 0 1 0 0 1 1 1 0 2 0 0 0 0 0 1 0 1 1 0 1 1 0 0 0 0 1 0 1 1 0 1 1
108 1 1 0 0 0 0 1 0 1 1 1 1 2 0 1 0 1 1 2 0 1 0 1 0 0 0 1 2 1 1 0 1 0 0 0 2 2 1 1 0 0 0 2 0 0 0 0 0 1 1 0 1 1 1 0 1 1 0 0 0 1 2 1 0 0 1 0 0 1 1 1 1 1 1 1 0 2 2 0 2 0 1 1 1 0 0 0 1 1 0 0 0 1 1 0 0 0 0 0 2 2 0 0 2 0 1 0 2 0 0 1 0 1 2 2 2 1 2 0 1 0 1 1 1 1 1 1 0 1 1 1 0 2 2 2 0 0 1 1 1 0 0 0 0 1 0 0 0 0 0 0 1 0 0 0 0 0 0 0 0 0 0 2 1 2 2 1 2 0 0 0 0 2 0 0 2 0 0 0 0 0 1 1 2 1 2 0 0 0 1 0 0 1 1 2 1 0 0 0 0 0 0 0 2 0 2 1 1 0 1 2 0 0 1 0 1 0 1 1 2 1 0 0 0 2 0 0 0 1 0 0 0 0 2 0 0 2 0 1 0 0 2 1 0 0 0 0 0 0 0 0 1 0 0 0 0 1 1 1 0 0 0 0 0 0 0 0 1 0 0 1 0 1 1 0 0 2 2 0 0 0 0 0 1 0 0 1 1 2 0 1 1 1 2 1 1 1 1 1 0 1 2 2 2 0 1 1 1 0 0 1 0 1 1 0 0 1 1 1 0 1 1 0 2 1 1 2 0 1 0 2 1 0 0 0 0 1 0 1 1 1 1 0 0 0 1 0 1 1 0 1 1 1 0 1 1 1 0 1 0 0 2 0 2 1 0 2 2 1 1 1 1 2 1 0 0 0 1 0 1 1 0 0 0 0 0 0 0 0 0 0 1 0 2 0 1 0 1 0 0 1 0 1 0 1 1 1 0 2 0 0 0 0 0 1 0 1 0 0 0 1 0 1 1 1 1 0 0 0 1 0 0 1 1 1 1 1 1 0 2 0 1 1 1 1 1 1 1 1 1 0 2 2 2 2 2 2 1 1 0 1 0 1 0 1 0 1 2 0 0 0 2 2 2 0 1 2 0 0 0 2 0 0 1 1 1 1 1 0 0 0 1 2 2 0 0 0 2 0 0 2 2 0 0 1 1 0 0 1 0 1 0 0 0 2 0 1 0 1 1 2 2 1 0 0 0 2 0 2 0 1 1 0 1 0 1 0 0 0 1 1 0 0 2 0 0 0 0 0 0 0 2 0 1 1 0 0 1 0 1 0 2 1 1 1 0 1 0 0 1 1 0 0 0 2 2 1 1 2 0 0 1 0 1 0 0 1 1 1 0 1 0 0 0 0 2 0 0 0 0 2 1 2 2 2 1 1 0 1 1 0 0 0 0 0 0 0 0 0 0 0 0 1 1 0 0 1 0 0 2 0 0 0 2 1 0 0 2 2 0 1 0 1 2 0 2 1 0 1 1 1 0 0 1 2 0 1 2 0 0 0 1 1 0 0 1 2 1 1 1 0 0 0 1 0 1 0 1 0 0 1 2 1 2 0 2 2 1 1 2 0 0 2 0 0 2 1 0 0 0 0 0 0 1 0 1 2 2 0 0 0 0 2 0 1 0 0 0 0 0 0 1 0 0 0 0 0 0 0 0 0 0 0 0 1 1 0 0 1 0 0 0 0 0 1 1 2 0 0 0 0 0 0 0 0 0 0 0 0 0 0 2 1 0 1 1 1 0 0 0 1 2 0 0 0 0 0 0 2 0 1 1 0 1 2 0 2 1 2 0 1 2 2 1 0 0 1 0 0 1 0 1 0 1 1 0 0 0 1 0 1 0 0 2 1 2 1 2 1 1 1 0 1 1 0 0 2 0 2 0 0 2 2 0 2 0 0 1 0 0 0 0 0 0 0 0 0 2 1 1 1 0 1 0 1 1 0 1 1 0 0 0 0 1 1 0 0 2 1 0 0 0 0 2 1 1 1 0 2 1 1 0 0 0 1 1 0 0 1 0 0 0 2 2 1 2 2 0 0 0 1 1 1 2 2 1 0 1 1 0 0 0 1 1 1 0 1 1 0 0 1 0 1 2 0 1 1 0 0 2 2 0 2 0 0 0 1 2 2 0 0 2 0 0 0 1 2 0 0 1 0 2 0 0 0 0 2 0 0 0 1 1 0 1 1 2 0 2 2 1 0 0 0 0 1 2 0 2 0 0 0 0 1 0 0 0 0 2 0 0 1 0 1 0 0 0 0 2 0 0 0
109 1 1 0 1 0 0 2 0 2 2 0 0 1 0 1 0 1 0 0 2 0 0 1 0 0 2 1 0 1 1 1 1 1 1 0 1 2 0 2 0 1 1 1 0 1 1 0 1 0 0 0 1 0 0 2 0 0 0 0 2 2 2 2 0 0 1 1 1 1 0 2 2 2 1 2 1 0 2 0 0 0 0 0 1 0 0 1 2 2 1 1 0 2 1 0 1 0 0 0 2 1 0 1 1 1 1 2 0 2 2 2 1 2 0 2 1 1 1 0 2 0 0 2 0 0 0 2 1 1 1 1 0 0 0 0 0 0 0 1 0 0 0 0 0 0 1 0 0 1 0 0 0 0 1 0 1 0 0 1 0 0 0 1 0 1 1 1 1 1 1 0 0 2 0 1 1 1 0 0 0 0 0 0 0 0 2 0 0 0 2 0 2 2 0 2 1 0 0 0 0 0 0 2 2 1 2 1 1 0 0 0 1 0 2 0 0 1 1 0 1 1 1 0 0 0 0 1 0 1 0 0 0 0 1 0 0 1 1 1 0 1 2 0 0 0 0 1 1 0 0 0 0 0 0 0 0 0 0 0 0 0 0 1 0 0 0 0 0 0 0 1 0 1 0 0 1 1 1 0 0 1 1 1 2 1 0 1 0 1 0 0 1 2 2 2 0 0 0 2 0 0 2 2 2 0 1 1 1 0 0 0 0 0 0 0 1 1 0 0 1 1 1 0 2 0 2 1 1 1 2 0 1 0 0 0 0 2 0 0 0 0 2 1 0 0 1 0 2 1 0 0 1 2 1 0 1 0 0 2 0 0 1 0 1 0 1 2 2 0 0 2 0 2 1 0 0 1 0 1 1 0 0 0 1 0 0 0 0 0 0 0 1 0 2 1 1 2 0 0 0 0 1 2 1 0 0 1 0 2 1 1 0 0 0 1 1 1 0 1 0 1 1 1 1 1 1 0 1 0 1 0 0 0 0 0 0 0 0 0 1 0 2 0 1 2 0 1 1 0 0 0 0 0 0 0 0 0 0 0 2 0 1 0 0 2 0 2 2 0 1 1 2 2 2 0 1 2 0 1 1 0 0 0 1 1 1 0 0 1 1 1 0 0 1 0 0 0 1 0 0 2 2 0 0 0 0 0 0 1 0 1 0 1 0 2 0 1 0 1 1 2 0 0 0 1 1 1 1 1 1 1 2 1 0 1 1 0 1 0 0 2 0 1 1 0 0 2 2 2 1 1 0 0 0 2 0 1 0 1 0 0 0 0 0 0 2 0 0 0 0 1 0 0 0 1 1 2 2 1 1 0 1 1 0 0 0 2 1 1 0 0 1 0 2 0 1 1 1 0 1 1 1 1 0 1 0 0 0 1 0 0 0 0 0 0 0 0 0 0 0 0 0 0 0 1 1 1 0 0 1 0 0 0 1 0 1 0 2 1 0 0 1 2 2 0 1 0 0 1 0 1 0 1 2 2 0 0 2 0 0 0 0 0 1 1 1 2 2 0 0 1 0 0 0 1 1 0 1 0 1 1 2 0 2 2 2 1 2 0 2 1 0 1 0 0 1 2 2 2 1 1 0 0 0 0 1 1 1 0 0 0 0 0 0 1 0 0 0 0 0 1 0 0 0 2 0 1 1 0 1 1 0 0 0 1 2 0 1 2 0 0 0 1 0 0 1 1 0 0 0 0 0 0 0 1 0 0 0 0 0 0 2 1 1 0 2 2 0 0 0 0 0 0 0 0 0 0 0 2 1 1 2 0 2 2 0 2 0 2 0 2 0 1 1 0 0 1 0 0 1 0 0 0 0 1 0 0 0 1 0 0 1 1 0 2 1 0 2 2 2 2 1 2 2 0 1 1 0 1 0 0 2 1 0 2 0 0 0 0 0 0 1 0 1 0 1 0 0 0 2 1 0 0 2 0 0 1 1 1 0 0 0 0 0 0 1 0 1 0 0 0 1 0 1 0 0 0 0 2 2 0 0 0 0 0 0 0 0 0 2 0 0 1 2 1 1 2 0 1 0 1 1 1 1 2 0 1 0 1 0 1 1 0 1 2 1 1 2 1 1 1 0 0 0 0 0 2 0 0 2 1 0 1 0 0 0 0 2 0 0 0 1 1 1 1 1 2 1 0 2 0 0 0 2 0 2 0 0 0 0 0 1 1 1 0 1 0 1 1 0 0 0 0 0 1 1 0 1 0 0 2 0 2 0 0 0 1 0 1 0 1 0 0 0 0 1 0 0 0 1 1
110 0 1 0 0 0 0 2 0 2 0 0 0 1 0 2 0 1 1 0 2 0 0 0 0 0 1 2 0 2 1 0 1 0 0 0 1 2 0 0 1 0 0 0 1 1 1 0 0 1 1 0 0 0 0 2 0 1 0 1 2 1 2 2 1 0 0 0 0 0 0 1 1 1 1 1 0 1 1 1 0 0 0 0 2 0 0 0 1 2 0 0 1 2 0 0 1 0 0 0 1 2 0 1 1 1 2 0 2 0 0 2 1 1 0 0 0 0 1 0 1 0 1 1 2 2 2 1 0 1 0 0 0 0 0 0 0 0 0 2 1 0 0 0 0 1 0 0 0 0 0 0 1 0 0 1 2 2 0 2 0 1 0 2 0 2 0 2 0 2 2 2 1 1 0 0 2 0 1 1 0 2 1 0 1 0 2 0 0 0 0 0 2 2 0 1 1 0 0 0 0 0 0 2 2 1 2 1 1 0 0 1 2 0 1 2 2 1 2 1 2 1 0 1 0 0 1 1 0 1 0 0 0 0 1 0 0 1 0 1 0 0 2 1 0 0 0 0 0 0 0 0 0 0 0 1 1 1 0 0 0 0 0 1 0 0 0 0 1 1 0 2 1 2 2 2 0 2 2 0 1 0 0 0 1 0 0 1 0 2 1 0 0 2 1 0 1 0 0 0 0 0 0 0 0 0 0 1 0 0 0 1 0 1 1 0 0 1 1 1 0 1 1 0 1 0 2 1 0 1 2 1 2 0 0 0 0 2 0 0 0 1 2 0 1 1 0 0 2 2 0 0 0 1 1 1 0 1 0 2 0 0 2 0 2 0 0 1 2 1 1 1 1 2 1 1 1 0 1 0 1 1 0 0 0 0 0 1 1 0 1 1 1 0 1 2 1 1 1 1 1 1 1 1 0 0 1 2 0 2 0 1 1 1 1 2 1 1 1 1 0 0 0 2 0 0 0 0 1 1 0 1 0 0 0 1 0 1 1 0 2 0 1 1 0 1 0 0 1 0 0 0 1 1 1 1 1 1 0 1 1 0 0 0 0 2 0 1 2 0 0 0 1 1 2 0 2 1 0 0 1 2 0 0 0 1 0 1 1 0 1 1 1 1 0 0 0 1 1 1 1 2 1 1 0 1 2 0 0 0 0 2 0 1 0 1 0 1 0 1 2 2 1 0 1 0 0 1 1 2 0 1 0 0 0 1 0 0 2 0 1 1 0 1 2 0 0 1 1 1 0 0 1 0 2 0 1 0 0 1 0 0 0 0 1 1 1 2 0 0 1 1 1 0 0 1 1 2 2 2 0 0 1 1 0 1 1 1 1 1 0 0 1 1 0 1 1 0 0 0 0 2 1 2 2 2 1 1 0 1 2 0 0 0 0 1 0 2 0 1 0 1 0 0 0 2 2 0 0 0 2 0 2 0 2 0 0 0 2 1 1 2 1 1 2 0 1 0 1 1 0 2 2 0 1 0 0 0 1 1 1 0 2 0 1 1 1 2 1 1 1 0 1 0 0 1 1 0 2 0 0 0 2 0 2 1 1 1 2 1 2 1 0 0 1 0 2 1 0 0 0 1 0 0 0 1 1 2 2 0 1 0 0 1 0 1 0 1 1 1 0 0 0 0 1 2 0 0 0 0 0 0 0 1 0 1 2 0 0 1 0 1 0 1 0 0 1 0 0 0 0 0 0 0 0 0 1 0 1 0 0 0 2 2 2 0 2 0 1 1 1 0 0 0 0 0 0 0 1 1 0 1 0 0 0 2 0 1 0 2 1 2 1 1 0 1 0 1 0 0 1 0 0 0 0 0 2 0 2 0 0 0 1 1 1 1 1 0 0 0 0 0 1 2 2 0 1 2 0 2 0 1 2 0 0 1 1 1 2 1 1 1 1 1 0 1 1 0 0 0 1 1 0 0 2 0 0 0 1 1 1 0 0 0 1 1 1 0 1 0 0 0 0 1 2 1 0 0 0 2 2 0 1 1 1 1 0 1 1 0 0 0 1 2 2 2 2 0 1 1 1 1 1 0 2 2 0 0 0 1 1 1 0 0 2 2 0 1 1 0 0 2 0 0 1 0 1 1 0 0 1 1 1 2 0 0 0 1 1 0 0 0 1 1 0 0 0 0 0 1 2 0 2 1 1 0 2 2 0 0 0 0 0 0 0 0 0 0 1 0 0 0 2 0 1 0 0 1 2 0 0 0 0 0 0 0 0 1 0 1 1 0 0 1 0 0 0 0 1 0 1 1
111 1 2 0 0 0 0 2 0 2 2 0 0 1 0 1 0 1 0 1 1 0 1 1 0 0 0 2 0 2 2 1 0 1 1 2 2 1 0 1 1 1 1 1 0 1 0 1 0 0 1 1 0 1 0 2 0 0 1 0 1 1 2 2 0 0 1 0 1 1 0 0 2 2 2 2 0 0 2 0 0 0 0 0 2 0 0 1 1 2 1 1 2 0 0 0 0 2 2 2 0 2 0 1 1 1 2 2 0 2 2 2 0 1 0 1 1 0 1 0 1 0 2 0 1 0 0 0 0 0 0 0 1 1 0 0 0 0 0 0 0 0 1 0 0 1 0 0 0 0 0 0 0 0 0 0 1 0 0 1 2 2 0 2 0 1 1 1 1 0 0 0 1 2 0 0 2 2 0 1 0 1 1 1 2 1 2 2 1 0 1 0 0 0 2 2 2 0 0 0 0 0 0 2 2 1 2 2 1 0 0 1 2 0 2 1 1 0 1 0 1 1 1 0 0 0 1 0 0 0 0 0 0 0 1 0 0 1 0 1 0 0 2 0 0 0 0 1 1 1 1 1 1 0 0 0 0 0 1 1 0 0 0 0 0 0 0 0 1 0 0 2 0 2 0 0 0 2 1 0 0 0 0 0 2 2 0 0 2 2 0 1 0 1 2 1 1 0 0 1 0 0 1 1 1 1 0 0 0 0 0 2 0 2 2 0 0 0 0 0 0 0 1 0 2 1 1 2 1 1 1 2 0 0 0 0 0 0 0 0 0 1 1 2 0 0 2 1 1 0 1 1 0 1 0 1 1 0 0 1 0 0 1 0 1 0 1 2 2 0 0 2 0 2 0 0 1 0 0 0 0 1 0 0 2 0 0 1 1 0 0 0 1 0 1 2 1 0 1 1 1 1 0 1 0 1 1 0 0 1 0 0 0 0 0 1 1 0 1 0 0 0 0 1 0 0 0 0 2 0 2 0 0 0 0 0 0 2 1 1 2 0 2 0 1 1 0 1 1 0 0 0 0 1 1 0 1 2 1 0 2 0 0 0 0 2 1 0 2 0 0 0 1 1 1 1 1 2 1 0 0 0 1 0 0 1 0 1 1 0 1 1 1 1 2 1 1 0 1 1 1 2 2 0 0 1 1 0 0 1 0 1 0 0 0 2 0 1 0 1 1 2 0 0 1 0 0 1 0 2 0 1 1 1 2 1 1 0 1 1 1 0 0 1 2 1 1 2 2 2 1 1 0 0 0 2 0 0 1 0 1 0 0 1 0 0 0 2 1 1 0 1 2 0 0 2 2 2 2 1 1 0 1 0 1 1 1 1 0 0 0 0 1 0 0 0 1 0 0 0 0 2 0 2 2 2 2 0 1 1 2 0 0 0 0 0 0 1 1 0 0 0 0 0 0 1 1 1 0 0 1 0 0 0 1 1 0 0 2 1 2 2 1 2 2 0 1 0 0 0 0 2 2 0 1 2 0 0 1 1 1 0 1 0 1 0 0 2 0 1 1 0 0 0 0 2 2 0 1 0 1 1 2 1 2 2 1 2 2 0 2 1 0 0 1 0 1 1 0 0 0 1 0 0 0 2 0 2 2 1 1 1 0 0 1 2 1 1 1 1 0 0 0 1 0 1 1 0 0 0 0 0 0 0 0 2 0 0 0 1 1 0 0 1 0 1 2 2 0 0 0 0 1 0 1 0 0 1 2 1 1 1 2 1 0 1 2 1 1 1 0 0 1 0 0 0 0 0 1 1 0 1 0 0 0 1 0 1 1 2 1 1 1 2 2 0 0 1 1 0 0 0 0 0 0 0 2 1 1 0 0 0 1 1 0 1 1 0 1 1 0 1 0 1 1 0 1 2 0 2 0 0 2 1 0 1 2 1 0 1 0 1 1 0 0 0 1 0 1 1 1 1 0 0 1 0 1 0 0 0 2 0 0 0 1 0 1 0 2 0 0 0 0 1 2 1 0 1 1 2 0 0 0 0 0 1 1 1 0 0 0 0 2 0 1 0 1 2 0 0 0 2 1 1 1 1 1 1 1 1 0 0 0 0 0 0 0 0 1 1 0 1 2 2 2 0 0 1 1 0 1 1 0 1 0 0 0 0 1 1 0 0 1 1 1 0 2 0 1 0 1 0 2 0 1 0 1 2 1 1 1 1 2 0 0 0 0 0 0 1 0 0 0 1 0 1 1 0 1 0 0 1 0 1 0 0 0 0 1 1 0 1 0 1 1 1 0 0 0 0 1 1
112 0 0 0 0 0 1 2 0 2 1 1 0 1 0 0 1 2 2 1 1 1 0 1 0 0 1 2 0 2 2 0 2 2 1 1 2 1 0 0 0 0 1 0 0 0 1 0 0 0 0 0 1 0 0 1 1 1 1 1 1 1 2 2 1 1 1 1 0 0 0 1 2 2 2 2 0 0 1 0 0 0 0 0 1 0 0 0 2 2 0 0 2 2 0 0 0 0 0 0 2 2 1 1 0 0 2 1 1 1 0 1 0 1 0 2 1 0 0 0 2 0 2 0 2 2 1 0 0 0 0 0 0 0 0 0 0 0 0 1 1 0 0 0 0 2 1 0 0 1 0 0 1 0 1 1 1 1 0 2 1 1 1 2 1 2 1 0 0 1 0 0 1 1 1 1 1 0 1 1 0 1 0 0 0 0 2 2 1 1 0 2 0 0 0 2 2 0 1 0 0 0 1 1 2 0 2 1 1 0 0 2 0 1 0 0 0 0 1 1 2 1 0 1 0 0 2 1 0 0 0 0 0 0 2 0 1 2 0 1 0 0 1 0 0 1 1 1 1 0 0 0 1 0 0 0 2 1 0 0 0 0 0 0 1 0 0 1 0 0 1 2 0 2 0 0 1 1 2 0 0 1 1 1 2 1 1 1 0 2 0 1 1 1 2 1 0 2 0 2 0 0 0 0 0 0 2 0 2 1 0 1 0 2 2 0 1 0 0 0 1 1 0 0 1 0 0 1 1 1 2 1 1 1 0 0 0 2 0 0 0 2 1 0 0 0 1 1 1 0 0 2 0 2 0 0 1 0 0 1 1 1 2 0 2 1 1 1 2 1 1 1 1 2 0 0 0 0 1 0 0 1 0 1 1 0 1 0 0 0 0 0 0 0 1 1 2 1 1 1 1 1 1 2 1 1 0 0 0 1 0 0 0 0 1 2 1 1 1 1 0 0 0 1 2 2 1 1 1 1 0 0 0 1 1 1 1 1 1 0 1 0 2 0 0 1 0 1 1 0 0 0 1 2 1 1 1 1 1 1 0 0 1 1 0 0 0 2 2 0 2 2 0 0 1 1 0 1 0 0 1 2 0 0 2 2 2 0 0 0 0 0 1 1 0 1 1 1 1 0 1 2 2 0 0 0 1 0 0 0 0 2 0 1 0 1 1 0 0 1 1 2 1 1 0 0 0 0 1 1 1 0 1 1 2 0 1 0 1 1 1 1 0 1 0 0 0 1 1 1 1 1 1 1 1 0 0 0 2 0 1 0 1 1 0 0 0 1 1 1 0 2 1 0 1 0 1 1 1 1 1 0 2 1 1 0 0 1 0 0 1 0 1 2 0 0 0 0 0 0 0 1 0 1 0 1 0 1 0 0 0 0 0 0 0 0 0 1 1 0 0 0 0 0 0 0 0 1 0 0 0 0 0 0 2 0 2 1 1 1 0 0 0 1 2 0 1 0 0 0 2 2 2 0 2 2 1 0 0 1 1 0 0 1 0 0 1 2 1 0 0 0 0 1 1 0 0 1 2 0 0 0 2 0 1 2 0 2 1 0 1 1 0 1 0 0 2 2 1 1 0 1 0 1 2 2 1 2 2 0 1 0 0 0 0 0 0 1 1 0 0 0 0 0 1 1 1 0 0 0 0 0 0 0 0 0 1 0 0 1 0 1 0 0 0 0 1 0 0 0 0 0 0 0 0 0 0 1 1 1 1 1 2 1 0 1 1 1 1 1 1 0 1 0 1 0 0 0 1 1 0 1 1 0 0 1 1 1 1 2 1 1 1 1 1 0 0 0 0 1 1 0 0 1 0 0 0 0 0 1 0 0 0 0 2 2 2 1 2 2 1 2 0 2 2 0 1 1 0 2 0 1 1 2 0 2 0 0 1 0 1 1 1 0 0 0 1 0 0 0 2 2 0 0 2 0 0 0 0 0 2 0 1 0 0 1 0 0 2 0 0 0 1 0 1 0 0 0 0 1 1 0 0 0 0 0 0 0 0 0 0 0 1 1 0 0 0 2 0 0 0 2 2 2 1 1 1 0 0 1 0 1 0 1 1 1 0 2 2 0 1 1 0 2 1 0 1 0 0 0 2 2 0 1 1 0 0 1 1 0 0 0 1 0 0 0 1 0 0 0 2 0 0 0 2 0 2 0 0 0 0 0 0 0 1 1 1 1 2 0 0 0 0 0 0 1 2 0 1 1 1 1 0 2 0 0 0 1 0 0 0 2 0 0 0 0 0 1 1 0 1 1
113 1 0 0 0 1 1 2 0 2 2 0 0 1 0 1 0 2 2 1 1 1 1 1 1 1 1 1 0 2 1 0 0 0 0 0 1 1 0 0 2 1 0 1 0 0 1 0 0 0 0 0 2 1 0 1 1 0 1 0 1 2 1 1 0 0 2 0 0 0 0 1 2 2 2 2 0 2 2 1 1 0 0 0 2 0 0 0 2 2 0 0 1 2 0 0 2 0 0 0 1 2 0 1 1 1 2 0 2 0 0 1 0 1 0 1 1 0 0 0 2 0 1 1 0 0 0 2 1 1 0 0 0 0 0 0 0 0 0 2 0 0 0 0 0 2 0 0 0 1 1 0 1 1 0 0 0 1 0 1 0 1 1 1 0 1 1 1 1 1 0 0 0 0 0 0 1 0 1 1 0 2 1 1 2 1 2 1 0 0 0 1 2 2 0 2 1 0 0 0 0 0 0 1 2 1 2 1 1 0 1 1 1 0 1 0 0 0 1 0 1 1 1 0 0 0 1 1 0 1 1 1 0 1 2 0 0 2 0 1 0 1 2 0 0 0 0 0 0 0 0 0 2 0 0 0 0 0 0 0 0 0 0 1 0 0 0 1 1 0 1 0 0 0 0 0 0 0 1 0 0 1 0 0 1 1 0 0 0 2 1 0 1 2 2 1 1 1 0 2 0 0 0 0 0 0 1 0 2 0 0 0 0 2 2 0 1 1 1 1 0 2 1 0 1 0 1 0 1 1 1 2 0 0 0 0 0 1 0 0 1 1 0 1 0 0 1 0 2 2 0 0 0 1 1 1 0 0 0 2 0 0 0 0 0 2 0 1 2 1 1 1 2 2 1 0 2 1 1 0 0 1 0 1 1 1 1 1 1 0 0 0 1 0 2 0 0 0 1 1 1 1 0 2 0 0 0 1 0 2 0 0 0 0 2 2 0 1 0 1 0 1 1 1 0 1 2 0 2 1 1 0 0 0 0 1 0 1 1 0 1 0 1 1 2 0 0 2 2 0 0 0 1 2 2 2 2 2 2 2 0 0 1 0 0 1 0 1 2 0 1 1 2 2 1 0 0 1 0 1 2 2 0 0 1 1 1 0 0 1 1 0 1 1 0 0 0 1 2 0 1 1 2 1 1 1 2 2 0 0 0 2 0 0 2 0 0 0 0 1 1 2 0 0 0 2 1 2 0 2 0 2 1 0 0 0 0 0 1 0 1 0 0 0 1 0 0 1 1 2 0 0 1 0 0 0 1 1 0 1 1 0 1 1 1 1 0 1 0 0 0 1 1 0 0 1 1 2 2 1 0 0 0 0 0 0 0 1 0 0 0 1 1 0 1 0 1 0 0 0 0 2 0 2 2 2 2 2 0 2 1 0 0 2 1 1 0 1 0 0 0 0 0 0 0 1 1 2 0 0 1 0 0 0 1 1 1 2 2 1 1 1 0 1 2 0 2 0 1 1 2 2 2 1 2 2 0 0 1 1 0 1 0 2 0 0 1 2 1 1 0 1 0 1 1 0 0 1 2 0 1 0 2 1 2 0 2 1 1 0 1 0 0 0 0 0 2 2 1 1 0 1 0 0 0 0 1 1 2 0 0 0 0 1 0 1 0 0 0 0 0 1 0 1 0 2 1 0 0 0 0 0 0 0 0 1 1 0 0 1 0 0 0 0 0 1 1 1 0 0 0 0 0 0 0 1 1 0 2 0 0 0 2 0 1 0 2 1 0 0 0 0 0 2 2 2 0 1 0 2 0 0 0 1 1 2 0 1 1 2 1 1 0 1 1 0 0 1 0 1 2 0 0 0 0 0 2 0 0 1 0 0 0 0 2 1 1 0 2 2 2 2 2 2 2 0 1 1 0 1 0 0 1 2 0 2 0 0 0 1 0 0 1 1 0 1 1 1 1 0 2 2 0 0 2 0 0 0 1 1 0 0 0 0 1 1 0 0 2 1 0 0 0 1 2 2 1 0 2 2 2 0 0 0 0 0 0 0 1 0 0 0 0 1 2 2 2 1 0 0 0 2 1 1 1 1 0 1 0 2 0 0 0 0 1 1 0 0 2 2 0 2 1 1 1 0 1 1 1 1 2 2 0 2 0 0 0 1 2 0 0 0 0 0 0 0 1 0 1 0 1 1 1 0 2 1 2 1 0 0 0 0 0 0 0 2 0 0 1 0 0 0 0 0 1 1 2 0 2 0 0 0 0 1 0 0 0 0 0 0 0 1 0 0 0 0 1 0 0 0 0 1
114 1 1 0 1 0 0 2 0 1 1 0 0 0 0 0 0 2 0 0 2 0 0 0 0 0 2 2 0 2 2 1 0 1 1 1 2 2 0 1 2 1 0 0 0 1 1 0 0 0 0 0 0 1 0 1 1 0 0 2 0 0 1 1 1 1 1 0 0 0 0 1 2 2 2 2 0 1 2 0 0 0 0 0 1 2 0 0 1 2 0 0 2 2 0 0 0 0 0 0 2 1 0 1 1 1 2 1 1 1 0 2 1 2 1 2 2 0 1 0 2 0 0 2 0 0 0 1 1 0 0 0 0 0 0 0 0 0 0 2 0 0 2 0 0 1 1 0 0 1 0 0 0 1 1 0 0 2 0 0 0 0 0 2 2 2 2 1 1 1 1 1 1 1 1 1 1 0 0 0 0 1 0 0 1 1 1 1 0 0 0 1 0 1 2 1 1 0 1 1 0 1 0 1 2 1 2 1 0 0 0 2 0 0 1 0 0 0 1 1 1 0 0 0 0 0 1 0 0 0 0 0 0 0 1 0 0 0 1 0 0 1 2 0 0 0 0 0 0 0 0 0 1 0 0 0 1 0 0 0 0 0 0 1 0 0 0 0 2 0 0 2 0 2 0 0 0 1 1 0 0 0 1 1 2 0 0 0 1 1 0 1 1 2 2 1 1 0 0 2 0 1 0 0 0 0 0 1 0 0 0 2 0 2 2 0 1 0 1 1 1 2 1 1 0 0 0 1 0 1 0 2 0 0 0 1 0 2 0 0 0 0 1 2 1 1 1 1 2 1 1 0 0 1 1 1 0 1 0 0 0 0 2 0 2 2 0 1 1 0 0 2 0 2 0 0 2 0 1 0 1 0 0 0 1 1 1 1 1 0 1 1 1 0 1 1 1 1 0 0 0 0 1 2 1 0 0 1 1 0 0 1 1 1 1 2 1 1 0 1 0 0 1 2 0 0 0 0 1 0 1 0 0 0 0 0 0 2 0 0 0 0 1 1 0 2 0 0 1 0 0 0 0 2 1 0 1 2 2 1 0 0 0 1 0 1 0 0 2 0 1 1 1 1 2 0 2 2 1 0 0 2 0 0 0 0 0 0 0 0 1 1 2 1 2 0 0 0 1 1 1 2 2 0 0 1 1 0 0 1 0 1 1 0 1 0 0 2 0 2 2 2 0 0 1 1 1 0 2 1 1 0 1 0 2 0 1 0 2 1 0 1 0 0 2 1 1 1 1 2 0 0 0 0 0 0 0 0 1 0 1 0 0 0 0 0 0 1 1 0 1 1 1 0 1 0 1 1 2 1 0 0 1 0 2 0 0 1 0 0 0 0 2 0 1 1 1 0 0 0 0 1 0 1 1 1 1 2 0 0 0 0 0 0 0 0 0 1 1 0 0 0 0 1 1 0 0 1 0 0 1 0 0 0 2 1 0 1 2 1 0 1 0 0 2 0 2 1 0 1 1 1 0 0 0 2 0 0 0 1 0 0 0 0 2 2 2 2 0 2 2 0 1 0 0 1 1 0 2 0 1 1 2 0 2 2 1 2 1 1 2 0 0 0 0 0 0 1 1 2 0 1 0 0 0 2 0 2 1 0 0 0 0 0 0 1 0 2 2 0 1 0 0 0 1 2 0 0 0 0 0 0 0 0 0 0 1 0 0 1 1 0 0 1 1 0 1 1 0 0 0 0 0 0 1 0 0 0 1 0 0 0 2 2 2 0 2 1 2 2 1 0 1 0 0 2 0 0 1 1 1 2 0 0 0 1 0 2 1 2 0 1 2 2 2 0 0 0 0 0 0 0 2 0 2 1 0 0 1 1 0 0 0 0 2 1 1 0 2 1 1 2 0 2 1 0 0 2 0 2 0 0 1 1 1 1 0 0 0 0 0 0 0 0 0 0 0 0 0 0 1 1 0 0 1 0 1 0 1 1 2 0 1 0 0 0 1 0 2 0 0 0 2 0 1 1 0 0 1 2 2 0 0 0 0 0 0 0 0 1 0 0 0 2 2 2 2 2 0 1 0 1 2 1 1 1 1 0 0 1 0 2 0 0 0 0 0 0 2 2 0 2 0 2 1 0 0 1 0 0 2 0 1 2 0 0 1 1 1 0 0 0 1 1 0 0 1 0 0 0 2 0 1 0 2 0 2 2 0 0 0 2 1 1 1 0 1 0 1 1 0 0 0 0 0 1 1 0 2 0 0 0 0 0 0 0 0 0 1 0 0 1 0 0 0 0 0 0 2 0 1 2
115 1 0 0 0 1 1 2 0 2 2 0 0 0 0 0 0 2 1 0 2 0 0 1 0 0 0 1 1 2 0 1 2 2 0 0 1 1 0 1 1 0 0 0 0 0 0 0 0 0 0 0 1 0 1 2 0 1 0 0 0 2 1 1 0 0 1 0 0 0 0 2 2 1 0 2 1 1 2 1 0 0 0 0 2 0 0 0 1 1 0 0 0 1 0 0 1 1 1 1 1 2 0 1 1 0 2 0 2 0 0 2 0 1 0 0 0 0 1 0 1 0 1 1 1 1 1 1 0 1 1 1 0 0 0 0 0 0 0 1 1 0 0 0 0 2 0 0 0 0 0 0 0 0 1 0 0 0 0 1 0 0 0 2 2 2 2 1 1 1 1 1 0 1 0 1 0 0 1 1 0 0 0 2 2 2 2 0 0 0 0 0 0 0 1 1 1 0 0 0 0 0 0 2 2 1 2 0 1 0 1 1 1 0 2 1 1 0 2 1 2 1 0 1 1 0 2 1 0 0 0 0 0 0 2 0 0 1 1 0 0 2 2 0 0 0 0 0 0 0 0 0 1 0 0 0 0 0 0 0 0 0 0 1 1 0 0 0 2 0 1 0 0 2 0 0 0 2 2 0 1 0 1 1 2 2 1 1 1 2 0 0 0 2 2 1 0 0 0 0 0 0 1 1 1 1 0 0 0 0 1 0 0 0 1 0 1 0 1 1 0 2 1 0 1 0 1 1 0 0 2 1 0 0 0 0 0 1 0 0 0 0 2 1 0 0 1 0 2 0 0 0 0 2 2 0 0 2 0 1 1 1 2 0 2 1 1 1 2 1 1 1 1 2 0 0 2 2 0 1 0 1 0 0 1 0 1 0 0 0 0 0 1 0 1 1 2 2 1 1 1 1 1 1 0 0 1 1 1 0 0 1 0 0 1 1 0 0 1 0 0 0 1 1 1 1 1 2 2 2 0 0 0 1 1 2 0 1 1 0 1 0 2 0 0 1 0 0 2 0 0 0 0 1 0 0 0 2 2 1 1 0 0 0 0 2 0 1 2 0 1 1 1 1 2 0 2 1 0 0 1 1 0 1 0 1 0 1 0 0 0 0 0 1 1 1 1 1 1 1 1 1 1 1 0 1 2 0 0 1 0 1 0 0 0 0 0 0 0 0 1 2 0 1 0 1 1 1 0 2 0 1 1 1 1 0 0 0 1 1 0 1 0 0 1 0 0 1 2 2 0 1 0 0 1 1 0 1 0 0 0 0 0 0 0 0 2 2 2 2 0 0 1 0 0 1 1 2 2 1 1 0 2 2 0 0 0 1 0 0 0 0 1 1 1 0 1 0 0 0 0 1 0 2 2 2 2 0 1 2 0 0 0 0 0 0 0 0 0 0 1 1 0 1 1 0 1 1 0 0 0 0 0 0 2 1 0 1 2 2 0 2 0 1 2 0 2 0 1 1 0 1 0 2 2 2 1 0 1 0 0 0 0 0 2 2 1 2 1 0 0 1 0 0 0 1 1 0 2 0 0 0 2 0 2 2 1 2 2 0 2 1 0 0 0 0 2 2 1 2 0 1 0 0 2 2 0 2 1 0 0 0 0 0 0 0 0 0 0 0 0 0 1 0 1 2 0 0 0 0 0 0 0 0 0 0 0 0 1 2 0 0 0 0 0 1 1 1 1 1 1 1 0 0 0 0 0 0 2 0 0 0 1 1 0 0 2 1 1 1 0 0 1 0 0 1 0 0 1 2 0 1 1 0 0 0 1 1 1 2 1 1 0 0 0 0 1 1 0 0 1 0 2 0 2 0 0 0 0 1 0 0 0 0 1 2 1 1 1 1 1 1 1 2 2 0 1 1 1 2 0 0 2 1 0 2 0 1 0 0 0 1 1 0 0 0 0 1 0 0 2 2 0 0 2 0 0 0 1 1 1 0 1 1 1 0 1 0 1 1 0 0 0 0 1 0 0 2 1 1 1 0 0 0 0 1 1 1 0 0 1 0 0 2 2 1 2 1 0 0 0 2 2 2 0 0 1 0 0 1 1 1 0 0 1 1 0 0 2 2 0 2 1 2 0 0 0 1 0 0 1 1 0 1 1 0 0 1 2 0 0 0 1 0 0 1 1 0 1 0 1 0 1 0 1 0 1 1 0 1 0 1 2 0 0 0 1 0 2 1 0 0 1 1 0 0 0 1 2 1 2 1 0 2 0 1 1 0 0 0 0 0 0 0 0 0 0 0 2 1 1 0
116 1 1 0 0 0 0 2 0 2 2 0 0 1 0 0 0 1 0 1 0 1 1 0 0 0 1 2 0 2 2 0 0 1 1 0 2 2 0 1 1 0 0 0 0 0 0 0 0 0 0 0 0 1 1 2 0 1 0 0 0 1 0 0 0 0 2 0 0 0 0 2 2 2 1 2 1 2 2 1 1 0 0 1 2 0 0 0 2 2 0 0 1 2 0 0 1 0 0 0 2 2 1 0 0 1 2 1 1 1 1 2 0 2 0 2 2 0 2 0 0 1 2 0 2 2 2 2 0 2 1 1 0 0 0 0 0 0 1 1 1 0 0 0 0 2 0 1 1 1 0 0 1 0 0 0 0 1 1 1 1 1 0 2 1 2 2 1 1 1 1 1 0 2 0 1 1 0 0 0 0 1 0 1 1 1 1 1 0 0 2 0 1 2 1 1 1 0 0 1 1 1 0 1 2 1 2 1 0 0 0 1 1 0 2 0 0 2 1 0 1 1 0 0 0 0 1 2 0 1 0 0 0 0 2 0 0 2 0 1 0 1 2 0 0 0 0 0 0 0 0 0 0 0 1 0 1 1 0 1 1 1 0 1 1 0 1 0 1 1 1 1 0 1 1 1 0 2 1 0 0 1 1 1 2 1 1 1 2 2 0 1 1 2 2 1 1 0 0 1 0 0 1 1 1 0 1 0 0 0 0 0 0 1 1 0 1 0 0 0 2 2 2 1 2 0 1 0 1 1 1 2 0 0 0 1 0 1 0 1 1 2 0 2 1 1 0 1 2 0 0 1 0 2 2 0 1 2 0 1 0 0 2 0 2 1 0 1 2 1 1 1 0 2 1 0 1 0 1 0 0 0 0 0 0 2 2 0 0 0 1 1 1 1 2 0 2 2 0 0 0 0 0 2 0 0 0 1 0 2 0 1 1 0 1 1 0 0 1 0 0 1 1 1 0 1 1 0 0 0 0 0 0 0 0 0 1 0 1 0 2 0 1 1 1 2 0 1 1 0 0 1 0 1 2 0 1 1 1 0 2 0 0 0 0 2 1 1 1 1 2 1 1 1 1 0 0 2 0 0 2 2 0 0 1 2 1 1 1 0 1 1 1 2 0 1 1 1 2 1 1 2 1 1 0 1 1 0 1 1 1 0 0 0 1 1 1 1 1 2 2 2 0 0 0 1 0 1 0 2 0 1 1 1 0 0 0 0 1 2 0 0 0 1 1 0 0 2 2 2 0 0 1 0 2 0 1 0 0 0 0 0 0 0 0 0 0 1 0 0 0 0 1 0 1 0 1 1 1 1 0 0 0 0 0 0 0 1 0 0 0 0 0 1 0 0 0 0 0 0 0 2 0 1 1 1 2 1 1 2 0 0 0 0 0 0 1 1 0 1 1 1 0 0 1 2 2 2 0 0 1 0 1 0 1 0 1 2 2 2 0 0 1 1 2 0 2 0 0 0 1 1 2 1 1 2 0 0 2 0 0 0 0 0 1 1 2 2 1 1 1 0 0 0 0 2 2 0 2 0 0 0 1 0 1 1 0 1 1 1 0 1 2 0 2 1 2 2 2 2 0 2 0 0 0 0 1 1 2 0 0 0 0 0 0 0 0 1 1 0 0 1 0 0 1 2 0 1 1 0 0 0 0 1 0 1 1 0 0 1 1 0 1 0 0 0 2 0 0 0 0 0 1 0 1 2 0 0 2 0 0 0 2 0 0 1 2 1 2 2 1 0 2 1 1 0 0 0 0 2 2 2 1 1 1 2 0 0 0 2 2 2 0 2 2 0 0 2 0 1 2 0 0 0 0 0 2 0 1 1 0 0 0 0 2 2 2 1 2 2 2 1 1 1 1 0 1 2 0 2 0 0 1 1 0 2 0 1 2 0 1 0 0 0 0 0 0 0 1 1 1 1 0 0 2 0 0 0 0 0 0 0 0 0 0 1 0 0 2 0 0 0 2 0 1 0 0 0 1 2 2 0 0 0 0 2 2 0 0 1 1 0 0 1 2 2 2 1 0 0 0 1 0 0 0 0 2 1 0 0 1 2 0 0 0 0 0 0 1 1 0 2 0 2 2 0 0 1 1 1 2 2 0 2 0 0 0 0 0 0 0 0 0 0 0 0 1 0 1 0 1 0 2 0 0 0 0 1 0 1 1 1 2 0 0 0 0 0 0 0 0 0 0 1 0 2 2 0 0 0 0 2 0 0 0 1 1 0 0 0 0 1 1 0 0 0 0 1 1 0 0 0
117 1 1 0 1 1 1 2 1 1 1 0 0 2 0 1 0 1 1 0 1 0 0 0 0 0 2 1 0 2 1 1 2 2 1 1 2 2 0 1 0 0 0 0 1 0 0 0 0 0 0 0 0 1 0 1 0 0 0 0 1 1 2 2 0 0 0 1 0 0 0 1 1 1 0 1 1 1 1 0 0 0 0 0 2 0 1 0 2 2 0 0 1 1 1 1 1 1 1 1 1 1 1 0 1 1 2 1 1 1 0 0 0 1 1 1 1 0 1 0 1 0 2 0 0 0 0 0 0 0 0 0 0 0 0 0 0 0 0 1 1 0 0 0 0 1 0 1 1 2 1 1 0 0 1 1 1 2 0 2 2 0 0 2 1 1 0 0 2 0 0 0 1 0 0 1 1 0 2 2 0 2 1 0 2 1 1 2 1 1 1 2 0 0 1 2 1 0 0 0 0 0 1 1 2 2 1 2 1 0 1 1 1 0 1 2 1 1 1 0 1 1 0 0 0 1 1 0 0 0 0 1 1 1 1 0 0 2 0 1 0 0 2 0 1 1 1 0 0 0 0 0 1 0 0 0 1 0 0 0 0 0 0 1 1 0 0 1 2 0 0 1 0 2 0 0 0 2 2 0 0 0 0 0 0 0 0 0 2 2 0 2 0 2 2 1 0 1 0 1 0 0 2 2 2 1 1 0 1 1 0 2 0 2 2 0 0 1 1 1 1 2 0 0 2 0 1 1 1 1 2 0 0 0 1 1 1 1 1 1 1 1 0 2 0 0 1 0 1 0 0 1 0 1 1 1 0 1 0 1 0 0 0 0 0 0 1 1 1 0 0 2 0 2 1 0 2 0 2 0 0 1 0 0 0 1 1 1 1 0 0 0 1 0 2 1 1 0 2 2 2 2 0 1 0 0 1 1 0 0 0 0 0 0 1 2 0 0 1 0 0 1 0 0 0 1 1 0 1 0 1 0 0 1 0 0 1 0 0 0 2 0 1 1 1 1 0 1 2 0 0 0 0 1 2 0 2 2 1 2 0 0 0 0 0 2 1 0 2 0 0 0 2 2 1 0 0 2 2 0 0 2 0 0 1 2 1 1 1 0 0 0 0 2 0 0 0 0 1 1 1 2 2 0 1 0 2 0 1 0 1 1 0 0 0 1 0 0 0 1 1 2 1 0 1 0 0 1 0 2 0 1 1 0 0 2 1 0 1 1 1 0 0 1 2 1 0 1 1 1 1 1 1 0 1 0 1 0 1 0 1 1 0 0 0 0 2 0 0 0 0 0 2 0 1 1 2 0 0 2 0 0 0 0 0 0 0 0 0 0 0 0 0 0 0 2 0 1 1 0 1 1 0 1 1 2 0 0 0 0 1 0 0 1 1 1 0 0 0 0 0 0 0 0 0 2 2 1 0 0 0 0 1 0 2 0 1 1 2 1 0 0 1 1 1 0 2 0 0 1 1 0 1 2 2 2 0 0 2 0 0 0 0 1 1 1 1 2 1 1 1 1 0 1 1 0 1 1 2 0 1 0 1 0 1 1 0 2 1 1 2 0 0 0 0 0 1 1 0 0 0 0 0 0 2 2 0 2 2 0 0 0 0 0 0 0 0 2 2 0 0 0 1 0 0 2 0 0 0 0 0 0 0 0 0 0 0 0 0 2 1 0 0 0 0 1 1 1 0 0 0 0 0 0 0 1 0 0 1 0 0 0 2 0 0 0 2 1 2 2 1 0 0 1 1 0 0 0 1 0 0 2 1 1 1 2 0 1 0 1 0 1 1 2 1 1 0 0 0 0 0 0 0 0 0 1 1 1 0 0 0 0 0 0 2 2 2 1 2 2 2 2 1 2 2 0 1 1 0 2 0 0 2 2 0 1 1 1 0 0 1 1 1 1 0 0 1 0 0 0 2 1 0 0 1 1 0 0 1 0 1 0 1 1 0 1 0 0 0 2 0 0 0 0 2 2 1 1 1 1 1 1 0 0 0 1 1 1 2 0 0 1 0 2 1 1 1 2 0 0 0 1 2 2 2 2 0 0 0 1 0 1 0 0 1 0 0 0 1 0 1 1 0 0 0 0 0 2 0 0 1 1 0 1 1 0 0 2 2 0 0 0 0 1 0 0 2 0 1 0 2 0 1 0 1 0 0 0 0 0 0 0 0 0 1 1 1 0 1 0 0 0 1 1 0 0 0 0 2 0 0 0 0 0 0 0 0 0 1 0 0 0 0 0 0 1 0 0 0 1 0 1
118 0 2 0 0 0 0 1 0 1 0 2 0 0 0 0 0 1 1 1 1 1 0 0 0 0 2 1 0 2 0 0 1 0 0 0 1 1 0 1 1 0 0 0 0 0 0 0 0 1 1 0 2 1 0 1 0 1 0 0 1 2 2 2 0 0 0 0 0 0 0 1 2 2 1 2 1 2 2 0 2 0 1 2 2 1 1 1 2 2 0 1 0 2 0 0 1 0 0 0 2 2 0 1 1 1 2 1 1 1 0 0 0 1 0 1 2 0 1 0 1 0 1 1 0 0 0 2 0 2 1 1 0 0 0 0 0 0 0 1 1 0 0 0 0 0 0 0 0 1 1 1 0 1 0 0 0 1 0 1 0 0 0 2 0 0 1 2 0 2 2 2 0 1 0 0 2 0 1 1 0 2 0 2 2 2 2 0 0 0 2 0 0 0 2 2 1 0 1 1 1 1 0 1 2 1 1 1 1 0 0 2 2 0 1 2 2 1 2 1 2 1 0 0 0 0 1 0 0 0 0 0 1 1 1 0 0 1 0 1 0 0 2 1 0 0 0 0 0 0 0 0 1 0 1 0 0 1 1 2 1 1 0 0 0 0 0 0 1 1 0 2 0 2 0 0 0 1 2 0 1 0 2 2 2 2 2 1 0 2 0 0 0 2 2 0 1 0 1 2 0 0 1 1 1 0 0 0 1 0 0 1 0 2 2 1 1 1 1 1 0 2 1 0 2 1 1 2 1 1 1 1 1 0 0 0 0 2 1 1 0 2 2 0 1 2 1 0 1 1 0 0 0 2 2 0 1 1 0 0 0 0 2 0 2 0 1 1 2 1 1 1 1 2 1 0 2 0 0 0 1 1 0 2 1 0 1 0 0 0 0 0 1 0 2 0 1 1 0 0 0 0 2 2 0 1 1 0 0 2 0 1 0 0 0 1 1 0 0 0 0 2 0 2 1 1 1 0 0 1 0 1 0 0 0 2 0 0 0 0 2 0 2 0 1 0 0 1 1 0 0 0 0 2 2 0 2 2 2 1 1 0 0 1 0 1 0 1 1 1 1 0 2 2 1 0 1 2 0 1 1 1 1 0 0 0 0 1 0 1 1 0 0 1 1 0 0 0 1 0 1 1 2 0 0 1 2 0 1 2 2 2 0 0 1 1 0 0 0 0 0 2 1 0 2 0 0 0 1 1 1 0 2 0 0 1 1 0 2 0 2 0 0 0 1 1 0 0 0 1 0 0 0 0 1 1 1 0 0 0 0 0 1 0 0 0 1 1 0 0 1 0 0 0 0 0 0 1 1 2 0 0 2 2 0 1 1 2 1 1 1 0 1 1 0 0 0 0 0 0 0 2 0 0 0 1 1 1 1 1 1 0 0 1 0 0 0 1 0 1 0 0 0 1 1 0 0 2 0 0 1 0 0 0 0 0 1 0 2 0 0 0 1 1 2 0 1 0 0 1 0 1 1 1 2 1 0 0 1 0 0 0 1 0 1 1 1 2 0 0 0 1 0 0 0 0 0 1 2 0 1 0 2 1 2 1 1 1 1 2 2 0 0 0 0 0 0 2 2 2 0 2 0 0 1 2 0 2 2 0 0 0 0 1 0 0 0 0 1 0 1 0 2 1 0 1 1 1 1 1 0 0 0 0 0 0 1 0 1 2 0 0 0 0 0 0 0 0 1 0 0 1 1 0 1 0 0 0 2 0 0 0 2 2 1 0 2 1 1 1 0 0 1 0 0 0 0 0 1 1 0 1 1 0 0 2 1 2 0 2 0 2 2 2 1 1 0 0 0 0 0 0 0 0 0 0 2 0 0 1 0 1 0 0 0 2 0 0 1 1 1 1 0 1 1 0 0 1 0 1 0 0 1 0 0 1 0 0 1 0 1 0 0 1 0 0 1 0 0 0 1 1 0 0 2 0 0 0 1 1 1 0 0 0 0 1 2 0 2 1 0 0 0 0 1 1 1 0 1 2 2 0 0 0 0 0 0 0 1 0 1 0 1 2 2 2 2 2 0 0 0 2 0 0 2 1 1 1 0 2 0 1 0 1 1 1 0 1 2 1 0 1 0 2 2 0 0 1 0 0 1 1 1 2 0 0 1 0 2 0 0 0 2 1 1 1 2 2 0 0 1 0 2 1 1 0 1 2 0 0 0 0 1 1 1 1 1 0 2 1 0 0 0 1 1 1 1 0 1 0 0 1 0 0 0 0 0 0 0 0 0 0 0 0 0 1 0 0 0 0 1 1
119 0 1 0 0 0 0 2 0 2 0 1 0 1 0 1 0 1 0 0 1 0 0 0 0 0 2 1 0 2 1 0 0 1 0 0 1 1 0 0 1 0 0 0 0 0 0 0 0 0 0 0 2 0 1 0 1 0 0 1 1 1 2 2 0 1 2 1 0 0 0 2 2 2 2 2 0 0 2 1 0 0 0 1 2 0 0 1 1 1 0 0 1 1 1 0 2 0 0 0 2 1 0 0 1 1 2 2 0 2 2 2 1 2 1 2 2 0 1 0 2 0 1 1 0 0 0 1 1 0 0 0 0 0 0 0 0 0 0 2 1 0 0 0 0 0 0 0 0 1 1 0 1 1 0 1 1 0 0 1 1 0 0 2 1 2 1 1 2 0 0 1 0 1 0 0 1 1 0 0 0 0 0 1 1 1 2 2 1 0 2 0 1 1 0 2 2 0 0 0 0 0 0 0 2 1 2 1 0 0 1 1 1 0 2 1 1 2 1 0 2 1 1 0 0 0 2 2 0 1 0 0 0 0 1 0 0 1 1 1 0 1 2 0 0 0 1 0 0 0 0 0 1 2 0 0 0 0 1 1 0 0 0 1 1 0 1 1 2 0 0 1 1 1 0 0 0 2 2 0 0 0 1 1 2 1 0 1 1 2 0 1 0 2 2 0 1 1 1 2 0 0 1 1 1 1 2 0 0 0 0 0 0 1 1 0 1 1 0 0 0 1 0 0 2 0 0 1 1 1 2 1 2 0 0 0 0 0 0 1 0 1 2 1 1 0 0 0 2 1 0 0 0 2 2 0 0 1 0 0 1 1 2 0 2 2 0 1 2 1 1 1 0 2 1 0 2 0 1 0 1 0 0 0 0 0 0 0 0 0 0 0 0 1 2 0 1 0 0 0 0 0 1 2 1 1 0 1 0 2 0 0 1 0 0 1 0 0 1 0 0 1 0 1 0 0 0 1 2 2 0 1 0 0 0 1 0 1 1 0 1 0 2 0 1 0 0 0 1 0 0 0 0 2 1 0 1 0 0 0 2 0 0 0 0 1 1 1 2 0 2 0 2 2 1 1 1 1 0 0 1 2 0 1 1 2 1 1 1 0 0 0 2 0 2 1 1 0 1 1 1 1 2 0 0 0 1 2 0 0 0 2 0 0 0 0 0 1 0 1 1 2 0 1 0 1 1 0 0 2 0 0 1 1 1 0 0 0 1 1 1 0 0 1 2 0 0 0 1 1 0 1 0 0 2 0 2 1 1 0 0 0 0 0 0 0 1 2 0 0 0 0 2 0 2 0 2 2 2 1 0 0 1 1 0 1 1 1 1 1 0 0 1 1 1 0 1 0 0 0 0 2 0 1 2 2 2 1 0 0 0 0 0 0 0 0 0 0 0 0 0 0 0 1 1 1 1 1 0 0 1 0 1 0 2 1 0 1 2 2 1 1 0 0 2 0 2 0 0 1 1 2 0 1 2 2 0 1 1 0 0 0 1 1 1 1 0 2 0 2 1 0 0 1 0 1 1 0 1 0 0 1 2 2 2 0 2 1 2 1 1 0 0 0 0 0 2 2 0 1 1 0 0 0 0 2 1 2 2 0 0 0 0 0 1 2 1 0 0 0 0 1 0 0 0 1 0 0 0 0 0 0 1 0 0 1 1 0 1 2 0 0 0 0 0 0 1 0 0 0 0 0 0 0 0 0 0 0 1 0 0 0 1 1 0 0 2 1 2 2 1 0 0 1 1 1 0 0 1 0 0 2 1 1 1 1 1 1 0 2 1 2 1 2 2 0 0 0 0 0 0 0 2 0 2 0 0 0 0 1 0 0 1 1 1 2 2 0 2 2 2 2 0 1 1 0 0 2 0 2 0 0 2 1 0 2 1 0 0 0 0 0 0 0 0 0 0 0 1 1 1 1 0 0 1 0 0 1 0 0 0 0 0 0 0 0 0 0 2 0 0 0 0 0 2 0 0 0 0 1 0 1 2 2 1 2 0 0 1 0 0 1 1 1 2 2 2 2 0 0 0 1 1 1 1 1 0 1 0 2 0 0 0 0 1 1 0 1 2 2 0 2 0 2 0 0 1 2 0 0 2 1 0 0 1 0 0 1 2 0 0 0 2 0 0 1 2 0 0 0 2 0 2 1 1 0 2 1 0 1 0 1 1 1 0 1 0 0 1 1 0 1 1 0 2 1 2 0 1 0 0 1 0 0 0 0 0 2 0 0 0 2 0 0 0 0 0 0 1 0 0 1
120 1 2 1 0 0 1 1 0 1 1 1 0 0 0 0 0 1 2 1 1 1 0 1 0 0 1 2 0 2 2 1 2 2 0 0 1 2 0 1 1 1 0 0 1 0 1 1 0 0 1 1 1 1 0 2 0 0 2 1 0 0 0 2 0 0 2 1 1 1 0 1 1 1 1 1 0 0 2 0 0 0 0 1 1 0 0 0 0 2 0 0 0 0 2 1 1 1 1 1 1 2 0 1 1 2 2 2 0 2 1 1 0 1 0 2 1 0 2 0 1 0 2 0 2 2 2 1 1 0 0 0 0 0 0 0 0 0 0 2 1 0 0 0 0 1 0 0 0 0 0 0 0 0 0 0 0 1 0 2 1 1 0 2 1 2 0 2 1 1 1 0 1 0 0 1 1 0 0 0 0 1 0 1 1 1 2 2 1 1 1 2 1 1 1 2 2 0 0 0 0 0 1 1 2 2 0 1 2 1 0 0 1 0 2 1 1 1 1 0 1 1 1 0 0 0 1 2 0 2 0 0 0 0 2 0 0 2 0 2 0 0 1 0 0 0 0 0 0 0 0 0 2 1 0 0 1 0 0 0 0 0 0 1 1 0 0 1 2 0 0 0 0 1 0 0 0 0 2 0 0 0 0 0 1 1 1 2 0 2 0 0 1 1 2 1 0 1 1 1 1 0 1 1 1 1 0 0 1 0 0 1 0 2 2 0 0 1 0 0 0 1 0 0 1 0 1 1 1 1 2 1 0 0 0 2 0 1 0 0 0 1 1 2 1 1 1 0 2 2 0 0 0 2 1 0 1 2 0 1 0 0 1 1 1 0 1 2 2 0 0 2 1 1 0 1 1 0 0 0 0 0 0 0 2 1 1 0 0 0 0 0 0 0 2 0 1 0 2 1 1 2 1 1 0 0 1 1 0 1 0 0 1 0 1 1 0 0 0 0 1 1 2 2 1 1 1 0 2 0 2 0 1 1 1 0 0 0 1 0 0 0 2 0 0 1 0 0 0 2 2 0 1 2 2 1 2 1 0 1 2 0 0 1 0 0 0 1 2 0 2 1 2 2 1 0 0 2 0 0 0 1 0 0 2 2 2 1 1 0 1 1 1 1 1 0 0 2 2 0 1 2 2 0 0 0 1 0 0 1 0 1 0 0 0 0 0 0 0 0 0 2 0 0 0 0 0 1 0 2 0 1 2 1 2 0 1 0 0 1 1 0 0 0 2 0 0 0 0 0 0 0 1 0 1 1 1 0 2 0 0 0 2 0 1 1 0 1 0 0 1 0 0 0 0 0 0 1 1 2 0 0 2 1 1 1 1 0 0 0 0 0 0 1 1 1 1 0 0 0 0 2 2 0 1 1 0 0 0 1 1 0 0 2 1 1 0 1 1 0 0 0 0 0 0 1 2 0 0 0 1 0 0 0 2 1 0 1 2 2 1 1 0 1 2 0 1 0 0 1 1 2 2 0 1 1 0 2 1 0 0 0 1 0 2 2 1 1 1 0 0 1 1 0 0 0 0 0 2 0 0 0 2 0 2 2 2 2 1 0 1 2 1 0 1 0 1 2 1 0 0 1 0 0 0 2 1 2 2 0 1 0 1 0 0 0 0 1 0 0 0 0 0 0 1 0 1 0 0 0 0 0 0 0 0 0 0 0 0 0 0 0 1 0 0 0 0 0 1 1 1 1 1 0 0 0 1 0 1 0 0 0 2 1 0 0 2 0 1 1 1 0 2 2 2 1 0 0 0 2 0 1 0 1 1 2 1 1 1 1 0 0 1 2 2 0 0 0 0 0 0 0 1 0 1 0 0 1 0 1 0 0 0 0 1 1 1 0 2 1 1 2 1 2 1 0 0 1 1 2 0 0 2 1 0 1 1 0 0 0 0 0 1 1 0 1 1 0 0 0 2 2 0 0 2 0 0 0 1 1 1 0 0 0 0 0 0 0 2 1 0 0 0 1 2 2 1 1 0 2 1 1 0 0 0 0 0 1 0 0 0 0 1 0 0 0 1 0 0 1 0 1 2 2 0 0 1 1 0 2 0 0 0 0 1 1 0 1 1 0 1 0 0 2 1 0 1 1 0 0 2 2 0 1 0 0 0 1 2 1 0 0 2 0 0 0 2 0 2 0 2 0 1 0 1 0 1 2 0 0 0 0 0 0 1 0 1 0 1 1 0 1 0 0 0 1 1 0 1 0 0 1 0 1 0 0 0 0 0 1 1 1 0 0 0 1 0 0 1 0 1 2
121 0 2 1 1 0 0 2 0 2 1 0 0 1 0 0 0 1 0 1 1 1 1 0 0 0 2 0 1 1 0 0 1 1 0 0 2 2 1 0 0 0 0 1 0 1 1 0 0 0 0 0 1 1 0 0 1 1 0 0 1 1 0 0 0 0 0 1 0 1 1 0 2 2 2 2 0 1 2 0 1 0 0 0 1 0 0 0 2 2 0 0 1 0 0 0 0 0 0 0 1 2 1 1 0 0 2 1 0 2 1 1 0 2 0 1 1 0 1 0 1 0 1 1 0 0 0 2 1 1 0 0 1 1 0 0 2 0 0 1 1 0 0 0 0 0 0 0 0 2 0 0 0 0 1 0 2 1 0 0 0 0 0 1 1 2 0 1 1 0 0 0 0 2 0 0 2 0 2 2 0 2 0 1 1 1 2 1 0 0 0 1 2 2 0 1 2 0 0 0 0 0 0 1 2 1 1 0 0 0 0 1 1 0 1 2 1 1 1 1 2 1 0 0 0 0 0 0 0 0 0 0 0 0 1 1 0 2 0 1 0 0 1 0 0 0 0 0 0 0 0 0 1 0 0 0 0 0 0 0 0 0 0 0 0 0 0 1 2 0 0 1 0 2 1 1 0 2 2 0 0 1 1 1 1 1 2 1 1 2 1 2 0 2 2 0 1 2 0 1 0 0 0 0 0 0 0 0 0 0 0 0 0 2 2 1 1 1 0 0 1 2 1 0 0 0 0 2 0 0 1 1 0 0 0 0 0 1 0 0 0 0 2 0 0 0 0 1 2 0 1 0 0 0 0 2 0 1 0 0 1 1 0 0 0 2 0 1 2 1 1 1 0 2 0 0 1 1 0 1 0 0 0 0 2 0 1 1 1 0 1 1 1 0 2 1 1 0 0 0 0 0 0 0 0 0 2 0 0 2 1 1 0 0 0 1 1 0 0 0 0 2 0 0 0 0 0 1 2 1 0 1 0 0 0 0 1 1 0 0 1 0 2 0 1 1 0 0 1 0 0 0 2 2 2 2 2 2 1 0 1 0 1 1 0 0 0 1 1 1 2 0 1 1 1 0 1 1 0 0 1 2 1 0 0 0 0 2 1 0 1 1 0 1 1 1 1 1 1 0 1 2 1 1 0 1 1 0 0 1 0 1 0 0 2 0 0 0 0 2 2 1 1 0 0 1 0 0 1 1 1 0 1 0 0 1 1 0 1 1 1 0 0 0 2 1 1 1 1 1 0 0 0 0 1 0 1 1 1 1 1 0 0 0 0 0 1 2 1 1 1 1 0 0 0 1 1 0 0 2 0 0 2 0 2 1 1 2 2 2 1 0 1 0 1 1 1 0 0 0 0 2 0 2 2 2 2 1 0 2 1 0 0 1 1 0 0 2 1 1 1 1 0 0 0 0 1 1 0 0 2 0 0 0 2 0 0 1 2 2 0 0 1 2 2 0 1 0 0 1 1 0 0 0 1 2 0 1 1 0 0 0 1 1 1 1 1 2 1 0 0 0 0 1 1 0 0 1 2 0 0 1 2 2 1 1 1 2 1 1 2 0 0 1 0 0 2 2 0 1 1 0 0 0 0 0 1 1 1 0 0 0 1 0 1 1 0 1 1 0 0 0 0 0 1 2 0 0 0 0 0 0 0 0 0 0 1 0 0 2 0 1 0 0 0 1 1 1 0 0 0 0 1 0 1 0 0 0 2 0 0 0 2 1 1 1 1 1 1 1 1 0 1 1 0 0 0 0 1 1 0 1 1 1 1 1 1 1 0 2 1 2 2 2 2 0 0 0 0 0 0 0 1 0 1 1 1 1 0 1 0 0 0 0 1 2 1 0 2 1 1 2 1 2 2 0 1 1 1 1 0 0 2 1 0 1 1 0 0 0 0 0 1 1 0 1 1 0 1 1 1 1 0 0 1 1 0 1 0 0 2 0 0 0 0 0 1 0 1 0 0 0 0 0 0 0 0 1 0 2 1 0 1 1 2 2 0 0 1 0 1 0 1 1 1 1 1 1 1 0 0 1 1 1 1 0 1 0 0 2 0 1 0 0 1 1 0 1 1 1 0 2 0 1 1 0 1 1 1 1 2 2 0 1 1 0 1 1 1 1 0 0 2 0 0 0 0 2 0 0 2 0 1 0 1 0 1 1 0 0 0 0 2 0 0 0 0 0 1 1 0 0 0 0 0 0 0 0 1 0 0 1 0 0 0 0 0 0 1 0 0 0 0 0 0 0 1 1 2 1 0 0
122 1 2 0 0 0 0 1 0 1 1 0 1 1 0 1 0 0 0 0 1 0 1 0 0 0 0 1 1 2 1 0 0 2 0 0 1 2 0 2 0 1 0 0 1 1 1 0 0 0 0 0 0 0 0 2 0 0 0 0 2 2 1 1 0 0 0 1 0 0 0 2 2 2 0 2 2 1 2 0 1 0 0 0 2 0 0 1 2 2 1 1 1 1 0 0 1 1 1 1 2 2 0 2 0 0 2 1 1 1 0 1 1 2 2 2 2 0 2 0 2 0 0 2 0 0 0 0 0 0 0 0 1 1 0 0 1 0 1 0 1 0 0 0 0 2 0 0 0 0 0 0 0 0 0 0 1 1 0 2 1 2 0 2 0 2 2 1 0 2 2 0 0 0 0 0 1 0 0 0 0 0 0 1 1 1 1 1 1 1 0 1 2 2 0 1 1 0 1 1 1 1 0 1 2 1 1 2 1 0 0 1 2 0 1 2 2 0 2 0 1 1 0 0 1 0 2 0 0 1 1 1 1 0 1 0 0 2 0 1 0 0 2 0 0 0 0 0 0 0 0 0 1 0 0 0 0 0 1 0 0 0 0 2 2 0 0 0 0 0 1 1 1 2 0 0 1 2 1 0 2 0 1 1 2 1 1 1 0 2 0 1 0 1 2 0 0 0 1 2 1 0 2 2 2 0 1 1 2 0 0 1 0 1 1 0 2 0 1 1 0 1 2 1 2 0 1 2 0 0 2 0 0 0 0 0 0 0 0 1 0 1 1 2 0 0 0 0 2 2 0 0 0 2 1 0 1 1 1 0 0 0 2 0 2 0 1 1 2 1 1 1 1 2 0 0 2 0 2 0 0 2 0 0 2 1 1 0 0 0 0 0 0 0 2 0 0 1 0 0 0 0 1 1 0 0 1 1 1 1 0 1 0 0 1 1 0 1 0 0 0 1 0 2 1 1 0 0 0 1 0 1 0 1 1 1 0 2 1 0 2 0 1 1 1 0 0 2 2 0 0 0 0 0 0 0 0 2 1 1 1 0 0 0 0 1 0 0 2 0 1 1 2 2 2 0 1 0 0 0 1 2 0 0 0 0 0 0 0 0 1 0 1 1 1 0 0 0 2 0 0 1 1 1 0 1 1 0 0 0 0 2 0 0 1 0 0 0 0 1 1 2 2 2 0 0 0 0 0 2 0 0 0 0 1 0 1 0 2 1 0 1 0 1 1 0 0 1 1 1 0 0 0 0 0 2 0 0 2 0 1 0 0 1 0 0 1 0 0 0 0 0 1 0 1 0 1 1 1 1 0 0 0 0 0 0 0 0 0 0 0 0 1 2 0 1 0 0 1 0 0 2 0 2 2 2 2 2 0 2 1 0 0 1 0 0 1 1 0 0 0 0 0 0 0 2 2 0 0 0 2 0 1 0 2 0 1 0 2 1 0 0 0 0 1 0 2 1 0 0 2 0 0 2 2 2 0 1 2 0 0 0 2 0 2 1 1 2 0 1 1 0 0 0 0 0 1 0 1 0 0 0 2 1 2 1 1 0 2 2 2 0 0 0 0 0 0 2 1 1 0 0 0 1 1 2 1 2 2 0 1 0 0 0 0 1 0 0 0 0 0 0 0 0 1 2 0 1 0 0 0 0 0 0 0 0 0 0 0 1 1 0 0 0 0 0 0 0 0 0 0 0 0 0 0 0 1 0 2 0 0 0 1 0 0 1 1 1 2 2 1 0 1 1 0 1 0 0 2 0 0 2 1 0 0 2 1 1 0 1 0 1 1 1 1 0 1 1 0 1 2 0 0 0 0 0 1 0 1 1 0 0 1 1 1 1 1 1 1 1 0 1 0 2 2 0 0 2 0 2 0 1 2 1 0 1 0 1 0 1 0 0 1 0 0 0 0 0 1 1 1 1 0 1 0 2 0 0 0 0 0 0 0 0 0 1 0 0 0 1 0 0 0 0 1 0 0 2 1 1 0 0 0 0 0 0 1 2 1 0 0 0 0 2 2 2 2 2 0 0 0 1 1 1 1 2 0 1 0 1 0 1 1 0 1 0 0 1 2 1 1 1 0 2 2 1 1 0 0 1 2 2 0 1 1 0 0 2 2 0 0 0 1 0 0 0 1 1 1 1 1 0 2 0 2 0 1 0 0 1 1 1 2 0 2 1 2 0 1 0 0 0 0 0 0 2 2 1 1 0 0 1 0 0 0 0 0 0 0 0 0 0 0 1 1 0 0 0 0 0 1 2
123 0 2 0 1 0 0 2 0 2 2 0 1 1 0 1 0 1 0 1 1 0 0 0 0 0 1 2 0 2 2 0 1 2 0 0 1 2 0 2 1 0 0 0 0 0 0 0 0 0 0 0 1 0 0 1 1 1 0 0 0 1 1 2 0 0 0 0 0 0 0 2 1 1 0 1 1 2 2 0 2 0 1 1 0 0 0 0 1 2 0 0 1 2 0 0 1 0 0 0 1 2 1 0 0 1 2 2 0 2 1 2 0 1 1 1 1 0 1 0 2 0 1 1 0 0 0 0 0 0 0 0 0 1 1 1 1 0 0 0 1 0 0 1 0 0 0 0 0 2 1 0 0 0 0 1 1 1 0 1 0 0 1 2 1 1 0 2 1 1 1 1 0 2 1 0 2 0 0 1 0 1 1 0 2 1 1 1 1 0 1 0 1 1 0 2 2 0 0 0 0 0 0 1 2 1 1 1 1 0 1 1 1 0 2 0 0 0 1 1 1 0 0 0 0 0 1 2 1 1 0 0 1 0 2 1 0 2 0 1 0 0 2 1 0 0 0 0 0 0 0 0 1 1 1 0 1 0 1 2 0 0 0 1 0 0 0 0 2 1 1 0 0 1 0 0 0 1 2 0 0 0 0 0 1 1 0 1 0 1 0 0 0 2 2 1 0 0 0 1 0 0 2 2 1 0 1 0 1 0 0 2 0 1 1 0 0 0 0 0 1 2 2 2 2 0 1 2 1 1 2 0 1 1 0 1 0 1 0 1 1 1 2 2 1 0 0 1 2 0 0 0 0 2 2 0 1 1 0 1 0 0 2 0 2 0 1 2 2 1 1 1 1 2 1 0 1 1 0 1 1 1 0 0 2 0 1 0 0 1 0 0 1 1 1 1 1 0 0 0 0 1 1 2 1 0 0 0 1 0 0 1 0 0 2 2 0 0 0 0 0 1 0 0 0 0 0 0 2 1 1 1 0 1 1 1 1 1 1 0 2 0 2 0 1 0 0 0 2 0 0 0 1 2 2 1 2 2 2 1 0 0 0 0 0 2 0 2 2 0 1 1 1 1 1 0 0 2 0 1 2 1 0 0 1 2 1 2 1 0 0 0 1 0 0 1 1 1 1 1 1 2 2 0 0 0 1 1 0 0 0 2 1 0 0 0 0 1 0 2 2 2 1 1 0 0 0 0 0 2 0 0 1 1 1 0 1 0 2 0 0 1 0 0 1 0 0 1 1 2 0 0 1 0 0 1 0 2 0 1 0 0 0 0 0 0 1 2 1 1 0 0 2 0 0 2 2 1 1 1 0 0 1 1 0 0 0 1 1 1 0 0 1 0 2 0 1 0 0 0 0 2 1 1 1 1 1 0 1 1 0 0 0 1 0 0 1 0 0 0 0 0 0 0 0 1 1 2 0 0 1 1 0 0 1 1 0 0 2 2 1 1 0 0 1 0 2 0 0 0 1 1 0 1 1 2 0 1 2 0 0 0 2 0 1 1 1 2 1 1 1 0 0 0 0 1 2 1 1 1 0 1 2 1 1 2 0 1 1 1 2 2 1 0 2 0 2 1 1 1 1 1 0 0 0 0 2 1 2 0 0 0 0 1 0 0 0 0 0 0 0 2 2 0 0 1 0 2 2 0 0 0 0 0 0 0 0 0 0 1 0 0 0 0 0 1 1 0 1 0 0 1 1 0 0 0 0 0 1 1 0 1 2 0 0 2 0 2 2 2 0 0 0 1 1 1 0 0 1 0 0 2 0 0 0 2 0 1 1 2 1 1 1 1 1 0 0 0 0 0 0 0 0 0 0 0 2 0 0 2 0 0 1 1 1 2 2 1 0 0 0 0 1 2 2 0 2 0 0 1 0 1 1 1 0 2 0 1 2 1 1 2 1 1 0 1 1 0 1 1 1 1 0 1 1 1 0 0 0 0 0 0 0 0 0 0 1 0 1 1 0 0 1 0 0 0 0 0 0 1 1 0 0 0 0 0 1 1 0 0 1 0 0 1 2 2 2 2 0 0 0 1 2 2 2 2 0 1 1 0 1 2 0 0 0 0 0 1 2 1 0 2 0 0 1 0 0 1 0 0 1 1 1 1 0 0 1 1 1 0 0 0 0 0 0 2 2 1 1 0 1 0 1 0 2 0 1 1 0 0 0 0 1 1 0 0 0 0 2 2 0 1 0 0 0 0 0 1 1 0 1 2 0 2 0 0 0 1 0 1 1 0 0 0 0 0 0 0 1 1 0 0
124 1 1 0 1 0 0 1 0 1 1 1 1 1 0 1 0 1 1 2 0 1 0 0 0 0 2 2 0 2 2 1 0 0 0 0 2 2 0 1 0 0 0 0 0 0 0 0 0 1 1 0 0 0 1 2 0 0 0 0 1 2 1 1 2 2 0 0 1 1 0 1 2 2 0 2 2 1 2 0 1 0 1 1 1 0 0 0 2 2 0 0 2 1 0 0 1 1 1 1 0 2 0 0 2 2 2 0 2 0 0 2 0 1 0 1 1 0 0 0 2 0 1 1 1 1 1 1 1 0 0 0 0 0 0 0 1 0 0 1 1 0 0 0 0 1 1 0 0 0 0 0 0 0 0 0 0 1 0 2 1 0 0 2 1 1 1 0 0 1 1 1 1 1 0 1 2 2 0 1 0 1 1 0 1 0 2 0 0 0 2 0 0 0 0 0 2 0 0 0 0 0 1 2 2 1 1 1 0 0 1 2 1 0 0 1 1 1 2 1 1 0 0 0 0 0 0 2 2 0 0 0 0 0 1 0 0 1 1 1 0 1 2 0 0 0 0 1 1 0 0 0 0 0 0 0 1 2 0 0 0 0 0 0 0 0 0 1 1 0 1 1 1 2 1 1 0 2 2 0 0 0 0 0 1 1 1 2 0 2 0 0 0 2 2 0 0 2 0 2 0 1 2 2 2 0 2 0 0 0 1 0 0 2 2 0 0 1 1 1 0 2 2 1 1 0 1 1 1 1 2 1 0 0 1 1 1 2 1 2 0 1 1 2 0 0 1 1 2 0 1 0 1 2 1 0 0 0 0 2 0 0 2 0 2 1 0 0 2 2 2 0 1 2 0 0 1 0 0 0 1 1 0 0 1 0 0 1 1 0 1 1 1 0 1 1 2 0 0 0 0 0 1 2 1 1 1 1 0 2 0 0 0 0 1 2 1 0 0 0 1 1 0 1 1 1 0 1 2 1 1 1 0 1 1 1 1 0 0 0 2 0 1 1 1 0 0 1 1 0 0 0 0 2 2 1 2 1 1 0 2 0 0 1 0 1 0 2 1 1 2 1 2 2 0 0 0 2 0 0 2 2 0 0 0 0 0 2 0 0 0 0 0 2 0 0 0 0 0 1 2 2 1 1 0 1 1 0 0 2 0 0 0 0 1 0 0 0 0 0 0 2 0 0 2 0 0 0 0 2 0 0 1 0 0 0 1 0 0 1 2 0 0 2 2 1 0 2 2 2 2 2 0 0 0 2 0 1 1 1 1 0 0 0 0 0 0 2 0 0 1 1 0 0 0 0 0 2 2 2 0 0 1 1 1 0 0 0 0 0 0 0 1 0 0 0 0 1 1 0 1 1 1 1 0 1 0 1 0 2 0 0 0 0 0 0 1 1 1 0 0 0 0 0 0 0 2 1 0 0 1 1 1 1 2 0 1 0 2 1 2 2 0 0 2 0 2 0 1 1 1 1 0 1 1 2 0 0 1 1 0 1 2 1 1 1 2 2 1 1 1 0 0 0 0 2 2 0 2 0 0 1 2 2 2 0 2 0 2 1 1 0 0 1 1 0 2 2 2 2 0 2 0 0 0 2 0 1 2 0 0 0 0 0 0 0 0 2 2 0 0 0 1 0 1 1 1 1 1 0 1 1 1 0 0 2 1 0 0 1 0 1 0 1 0 1 2 0 0 0 0 0 0 0 0 2 1 0 1 1 0 1 2 1 0 0 2 1 1 1 0 1 0 1 1 1 0 1 1 1 0 1 1 0 0 2 0 1 1 2 1 1 1 2 1 1 0 0 0 1 1 0 0 0 0 1 1 0 0 0 0 0 2 2 0 2 2 0 2 2 2 1 1 0 0 0 0 1 0 2 0 0 2 2 0 2 0 2 1 0 2 1 2 2 0 2 2 0 0 0 2 2 1 0 1 0 0 0 0 0 2 0 1 1 0 0 0 1 1 1 0 0 0 1 2 0 0 2 0 0 0 0 1 1 2 2 0 0 0 1 0 0 0 1 1 1 1 1 1 1 0 1 1 1 1 1 1 0 0 1 0 0 1 0 1 0 0 0 1 1 0 1 0 1 0 0 0 1 0 0 2 2 0 2 0 0 0 0 0 1 0 0 1 1 1 0 1 2 0 0 2 0 1 0 2 1 2 2 0 0 0 1 1 1 1 0 1 1 1 1 0 0 0 0 0 0 0 1 2 0 0 0 0 0 0 0 0 0 0 0 0 0 2 0 0 0 0 0 0 0 1 1
125 0 1 0 0 1 1 2 1 1 1 0 0 2 0 0 1 2 2 0 2 0 0 1 0 0 2 1 0 2 1 1 1 2 0 0 2 1 1 1 0 0 0 1 0 1 0 0 0 1 1 0 1 1 1 2 0 0 0 1 0 0 2 2 2 1 2 1 1 1 0 0 2 2 2 2 0 1 2 1 0 0 0 1 2 1 0 0 2 2 0 0 1 2 0 0 1 0 0 0 2 1 0 1 1 0 2 2 1 2 0 0 0 0 2 2 1 0 0 0 2 0 1 1 1 1 1 2 1 1 0 0 0 0 0 0 0 0 1 1 1 0 0 0 0 1 0 0 0 1 0 0 1 1 2 0 0 0 0 0 0 0 0 2 1 2 1 2 1 1 0 1 0 1 1 0 1 1 1 1 0 1 1 0 1 0 2 1 0 0 0 1 0 0 0 1 1 0 0 1 1 2 0 2 2 0 2 0 2 0 2 2 1 1 0 0 0 0 2 0 2 2 0 0 0 1 1 1 0 1 0 0 0 0 2 0 0 1 0 1 0 1 2 0 0 0 0 0 0 0 0 1 1 1 0 0 1 0 1 1 0 0 0 1 1 0 1 0 1 0 0 2 1 2 1 1 0 2 0 0 1 1 1 1 2 2 0 0 2 2 0 1 1 2 2 1 0 0 0 1 0 0 1 1 1 0 0 0 1 1 0 1 0 2 2 0 0 0 0 0 2 2 2 2 2 0 1 2 1 1 1 1 0 0 0 0 0 1 1 0 0 2 0 1 0 0 1 0 2 2 0 0 1 1 0 1 1 2 0 1 0 0 2 0 2 1 1 2 2 0 0 2 1 2 1 0 2 2 0 0 0 1 0 0 1 0 0 1 1 0 1 1 0 0 1 1 1 0 1 0 0 1 0 2 0 1 1 0 0 1 0 0 0 0 0 0 0 0 0 0 0 2 1 1 1 1 1 0 1 0 1 0 0 1 1 1 0 2 2 2 0 0 1 1 0 1 0 1 1 0 0 1 1 2 1 0 1 2 2 1 1 0 0 1 0 1 0 2 2 0 2 2 0 0 1 1 1 2 0 0 0 2 0 1 1 1 1 0 0 1 1 0 0 1 0 0 1 0 0 1 1 2 1 1 0 1 1 1 0 1 0 1 0 0 0 1 0 0 0 2 2 2 1 1 0 1 1 0 1 2 0 0 1 0 1 0 1 0 1 2 0 0 0 0 2 0 0 0 0 0 0 0 1 1 1 0 0 0 1 0 1 0 0 0 0 0 0 0 0 0 0 0 2 0 2 0 2 2 2 0 0 0 1 1 0 1 1 1 0 0 1 0 0 0 1 0 0 0 0 0 0 2 0 1 1 2 1 2 0 2 1 0 0 1 0 0 0 1 1 0 0 0 0 0 1 1 1 1 0 0 2 0 0 0 2 1 0 0 1 1 0 0 0 1 2 1 2 1 0 0 1 1 1 1 1 1 0 1 0 1 0 1 0 1 0 0 1 2 0 1 0 0 1 0 0 0 0 0 1 0 1 1 2 0 1 2 1 1 1 0 2 1 1 0 1 0 1 2 1 2 0 1 0 0 0 0 1 0 1 0 0 0 0 0 1 1 0 1 2 0 0 0 1 0 0 2 0 1 1 0 1 1 0 0 0 1 1 0 0 2 0 1 1 0 0 0 2 1 0 0 0 0 0 1 0 0 1 0 1 0 0 0 2 1 0 1 1 2 2 2 0 0 0 2 0 0 0 0 2 0 0 2 1 0 0 1 1 2 1 2 0 1 2 2 0 2 0 0 0 1 1 0 1 0 1 0 2 0 1 1 0 0 1 1 0 2 1 0 2 1 1 2 0 2 2 0 2 1 0 2 1 0 1 0 0 1 1 1 0 0 1 1 1 1 0 1 1 0 2 2 1 1 0 0 1 0 1 0 0 0 1 0 1 0 1 1 1 0 1 1 0 0 0 0 1 0 0 0 2 2 1 0 0 0 0 0 0 0 0 0 0 0 1 0 2 0 2 2 0 0 0 2 1 1 1 2 0 0 1 1 0 2 0 0 0 0 0 1 2 2 0 2 0 1 1 0 0 1 0 0 2 0 0 1 1 0 0 2 2 0 0 1 0 1 0 0 2 0 0 0 2 0 2 1 0 0 1 2 0 0 0 0 2 0 1 1 1 0 2 1 0 0 0 1 0 0 0 0 2 0 0 0 0 1 0 0 0 0 1 0 0 0 0 1 1 0 1 0 0 1 1 1
126 1 1 0 0 0 0 1 2 2 2 0 0 1 0 1 0 2 2 1 1 1 1 0 0 0 0 2 0 1 0 0 0 0 0 0 2 0 0 0 1 0 0 1 0 0 1 0 0 0 0 0 0 0 0 1 0 0 0 0 0 1 1 1 0 0 2 0 0 0 0 1 2 2 1 2 1 2 2 0 2 0 0 0 2 0 0 0 1 2 0 0 2 2 1 0 1 2 0 0 1 1 1 1 0 0 2 0 2 0 0 2 0 1 0 1 1 0 0 0 1 1 2 0 2 2 2 1 1 0 0 0 0 0 0 0 1 0 0 0 0 0 0 0 0 2 0 0 0 1 1 0 2 1 1 1 0 1 0 1 1 1 0 2 1 2 2 1 1 1 1 1 1 1 0 1 1 0 1 1 0 2 0 1 1 1 1 1 1 0 1 0 1 1 1 2 2 1 0 0 0 0 0 1 2 1 1 1 2 0 0 0 1 0 1 0 0 0 2 0 1 1 1 0 0 0 1 1 1 0 1 1 0 1 1 0 0 2 0 1 0 0 2 1 0 0 0 0 0 0 0 0 1 0 0 0 1 0 1 1 0 0 0 1 0 0 0 0 2 2 0 2 0 2 1 1 0 2 2 0 0 0 0 0 2 2 0 0 0 1 1 0 0 2 2 1 0 1 0 0 0 0 1 1 1 1 0 0 2 1 0 1 0 1 1 0 0 0 0 0 1 2 2 2 2 0 1 0 1 2 2 0 1 0 0 0 0 1 0 1 1 2 1 1 0 0 1 0 2 2 0 0 1 2 0 0 1 1 1 0 0 0 1 0 1 0 0 1 2 1 1 1 1 1 2 1 1 0 1 0 0 1 0 0 0 0 0 0 0 0 0 0 1 0 2 0 1 0 1 1 1 1 1 2 1 0 0 1 0 2 0 0 0 0 0 2 2 1 0 1 0 1 0 2 1 1 1 0 1 0 1 0 0 2 2 1 0 0 0 0 0 0 2 0 1 1 0 2 2 0 0 1 0 1 0 0 0 1 0 1 2 0 1 0 0 1 1 1 2 0 0 0 2 2 2 0 2 2 1 1 1 1 0 0 0 2 0 0 0 0 2 2 0 2 0 0 0 1 1 1 1 2 2 0 0 0 1 1 0 0 0 2 0 1 1 1 0 0 0 2 2 1 2 2 0 0 0 2 0 2 0 2 1 0 1 1 1 0 2 1 0 1 0 2 2 1 0 2 2 2 2 2 0 0 1 0 1 1 0 0 0 0 0 0 0 0 1 2 0 0 1 2 0 0 0 0 0 2 2 2 0 0 2 2 0 0 0 0 0 0 0 0 0 0 0 2 0 0 0 0 0 1 0 2 2 2 2 1 0 1 0 0 0 0 0 1 0 0 0 1 1 1 0 0 0 1 1 2 0 0 0 0 0 0 1 1 1 1 2 1 0 0 0 0 1 0 2 0 0 1 0 2 1 1 1 1 0 0 2 0 0 0 0 1 1 1 1 2 1 0 0 0 0 0 0 2 2 1 1 1 0 0 2 2 2 2 1 1 2 1 1 1 1 0 0 0 2 2 1 1 1 1 0 0 0 0 2 1 2 0 1 0 1 0 0 1 0 1 1 0 0 1 0 0 1 2 0 2 2 0 1 1 1 0 0 2 2 0 0 0 0 0 0 0 0 1 1 1 2 1 0 1 0 0 0 0 1 0 2 0 0 0 2 1 0 1 1 1 1 1 0 0 1 0 1 0 0 0 0 2 1 1 0 0 1 2 0 2 0 2 0 2 1 1 0 1 0 0 0 0 0 0 0 0 1 0 1 0 0 1 1 1 2 2 0 2 2 0 2 2 2 2 1 2 2 0 1 2 0 2 1 0 0 1 0 2 0 0 1 1 0 0 1 1 0 1 1 1 1 0 2 2 0 0 1 1 0 0 0 0 1 1 0 0 0 1 0 1 2 1 1 0 0 1 2 1 0 1 1 1 0 2 0 0 0 2 2 0 1 0 1 0 0 2 1 0 1 2 0 0 0 1 1 1 1 1 1 0 0 1 1 1 1 0 2 2 0 0 1 1 0 1 0 1 2 1 1 0 0 1 2 2 0 1 1 0 0 1 2 1 0 0 2 1 1 0 2 1 0 0 2 0 2 1 1 0 1 1 0 1 1 1 1 1 1 1 1 1 1 0 0 0 0 0 0 1 1 0 2 1 1 0 0 2 0 0 0 2 0 0 0 0 0 0 0 0 0 1 1 0 0 0
127 1 2 0 1 0 0 2 0 1 1 1 0 1 0 1 0 2 2 0 1 0 0 0 0 0 0 1 0 2 1 0 2 1 0 0 2 2 0 2 1 1 0 2 0 1 0 0 0 1 1 0 0 0 1 2 0 0 0 1 0 1 2 2 0 0 1 0 0 0 0 2 2 2 2 2 0 1 1 1 0 0 2 2 0 0 0 0 2 2 0 0 1 0 1 0 0 1 1 1 0 2 0 1 1 1 2 0 2 0 0 2 2 2 2 2 2 0 0 0 0 2 1 1 1 1 0 1 1 0 0 0 0 0 0 0 0 0 0 1 2 0 0 0 0 0 0 1 1 1 0 0 1 0 0 0 0 0 0 1 1 0 0 2 1 2 2 0 0 1 0 0 2 0 0 2 0 0 1 1 0 2 0 1 1 1 1 1 0 0 1 1 0 0 1 1 1 0 0 1 1 1 0 2 2 1 2 0 1 0 1 1 0 0 2 1 1 0 1 1 1 0 0 0 0 0 0 0 0 0 0 0 0 0 2 0 0 2 0 2 0 0 2 1 0 0 0 0 0 0 0 0 2 0 0 0 1 1 0 0 0 0 0 0 1 1 0 0 1 1 0 1 0 2 1 1 0 1 2 0 0 0 1 1 1 1 2 1 1 2 0 1 0 1 2 0 1 1 1 1 0 0 1 1 1 0 0 0 2 1 0 2 0 1 0 0 0 0 0 0 0 2 1 2 0 0 1 1 0 0 1 1 1 1 0 0 0 1 0 1 0 0 1 2 0 0 1 2 2 0 2 0 0 2 1 0 1 0 0 0 0 0 1 0 1 1 0 1 1 0 0 2 0 2 0 0 0 1 0 0 0 1 0 0 2 0 0 0 0 0 0 0 1 0 2 0 1 2 0 0 0 0 0 1 1 0 1 0 1 1 0 1 0 0 1 2 0 0 1 0 0 1 0 2 1 1 0 0 1 0 1 0 0 0 0 2 0 1 1 0 1 0 1 1 1 1 1 0 2 0 0 0 2 2 2 2 2 2 2 1 1 0 0 0 0 2 0 1 2 0 1 1 1 1 0 0 0 2 0 2 2 1 0 0 1 1 1 1 0 0 0 0 1 1 0 0 0 0 0 1 2 2 1 1 0 1 1 0 0 2 0 1 0 1 0 2 1 1 0 1 1 2 1 1 0 1 1 1 0 2 0 1 2 2 1 1 1 1 2 2 0 1 0 0 0 1 0 2 2 2 2 2 0 0 0 0 0 0 1 0 1 0 1 1 0 0 0 2 2 2 0 2 0 0 0 0 1 0 0 2 0 0 0 0 1 0 0 1 1 1 0 0 1 2 1 0 1 0 0 0 0 2 1 2 2 2 1 0 0 1 1 0 0 0 0 1 1 1 1 0 0 0 0 1 1 1 1 2 0 0 0 0 0 0 2 0 1 1 2 2 0 0 1 1 2 0 2 0 1 1 1 1 0 2 2 2 0 0 1 0 0 0 0 1 0 0 1 1 0 0 0 1 0 0 0 0 0 1 2 0 1 0 2 2 2 1 1 1 2 1 2 0 2 0 1 0 1 2 0 1 1 0 0 0 1 2 0 2 2 0 0 0 0 1 0 1 0 1 1 0 0 0 0 1 0 2 1 1 1 0 1 1 0 0 0 0 1 0 1 2 1 0 1 0 0 0 1 1 0 1 1 1 1 0 0 0 0 0 2 0 0 0 2 2 1 0 2 0 1 1 1 0 0 0 0 0 1 0 0 1 1 2 1 1 0 2 0 2 1 2 0 1 1 2 2 0 0 1 0 1 2 0 0 1 0 0 0 1 1 0 0 0 0 0 1 2 1 2 2 2 0 2 0 2 2 0 1 1 1 2 0 0 2 1 0 2 0 1 1 0 0 0 0 0 0 0 0 0 0 0 2 2 1 0 1 0 1 1 0 0 2 0 0 0 1 0 1 0 2 0 0 0 0 0 1 0 0 1 1 2 1 1 0 0 0 0 0 1 0 0 0 0 1 2 2 2 2 2 0 1 0 1 1 1 1 1 1 2 0 2 0 0 1 0 2 2 0 0 1 1 0 1 0 0 0 0 1 2 0 0 2 2 1 2 1 0 0 0 1 1 0 0 0 0 0 1 1 1 1 0 2 0 2 1 0 0 2 2 0 0 0 2 0 0 1 1 1 0 1 1 1 0 0 0 0 1 1 0 1 0 0 1 0 1 0 0 0 0 1 0 0 1 1 1 0 0 0 0 2 1 2 2
128 1 2 0 0 0 0 2 0 1 1 0 0 0 0 0 0 2 0 0 1 0 0 0 0 0 1 2 0 2 2 1 0 1 0 0 1 1 0 2 0 0 0 0 1 0 1 0 0 1 1 0 0 0 0 2 0 0 0 1 1 1 1 1 1 1 1 0 0 0 0 0 1 1 0 1 1 1 2 0 1 0 0 0 1 0 0 0 1 1 0 0 0 0 2 1 1 0 0 0 2 1 0 0 2 1 2 1 1 1 0 1 2 2 1 2 1 1 1 0 2 0 1 1 1 1 1 1 0 1 0 0 0 1 1 1 0 0 0 0 0 0 0 0 0 0 0 0 0 1 1 0 1 1 0 1 0 0 1 2 0 1 0 2 2 2 2 1 0 2 2 1 0 0 0 0 1 0 1 1 0 1 0 0 0 0 1 2 1 0 2 1 0 0 1 2 0 0 0 0 0 0 0 2 2 1 2 1 1 0 0 1 2 0 2 2 1 0 1 1 1 0 0 0 0 1 1 1 0 1 0 0 0 0 1 0 0 2 0 1 0 0 1 0 0 0 0 0 0 0 0 0 1 1 0 0 1 1 0 2 1 1 0 0 0 0 0 2 0 0 0 2 0 2 0 0 0 1 1 0 1 1 0 0 1 0 0 1 0 1 0 1 0 2 2 0 0 0 0 1 0 0 2 2 2 2 0 0 1 0 0 0 0 1 1 0 0 0 1 1 0 0 0 0 1 0 1 2 1 1 1 1 0 0 0 0 0 1 0 0 0 0 2 1 1 0 1 0 1 0 0 1 0 1 1 1 0 2 0 0 0 0 1 0 1 1 0 0 1 1 1 1 1 2 0 0 0 0 2 0 0 1 0 0 2 1 1 0 0 0 0 0 0 0 1 1 2 1 1 0 0 1 0 2 1 0 0 1 0 2 1 2 1 1 1 2 1 1 0 1 0 1 0 2 1 2 2 0 1 1 0 0 0 0 0 1 0 0 1 0 1 0 1 1 0 2 0 2 2 0 0 0 2 2 2 2 2 2 2 2 0 0 1 0 0 1 0 1 2 0 2 2 1 1 1 0 0 1 1 0 1 2 0 0 0 0 0 2 2 0 0 0 1 1 1 1 1 0 1 0 1 1 2 0 0 0 1 0 0 0 0 2 0 0 2 0 0 0 0 0 0 2 1 1 0 0 0 0 0 2 0 0 0 0 1 0 0 0 1 1 1 0 0 1 1 1 1 0 0 0 0 0 1 0 0 0 0 1 1 0 0 0 0 0 0 0 1 1 0 0 0 0 2 0 1 1 2 1 1 2 0 0 1 1 0 0 0 0 0 0 0 0 1 0 0 0 0 0 0 0 0 2 1 1 1 2 1 1 0 1 0 0 0 1 0 0 1 1 0 1 1 1 0 0 0 2 2 0 0 0 0 0 0 0 1 0 0 1 2 1 0 1 1 1 2 0 2 0 0 1 1 1 1 0 1 1 0 1 1 0 0 0 0 1 0 0 1 1 0 0 0 1 1 0 0 0 0 1 2 0 0 0 1 1 1 1 0 2 1 0 1 1 0 0 0 0 0 1 1 1 1 0 0 1 0 2 1 1 1 0 1 0 0 0 0 1 0 1 1 0 0 0 0 1 0 2 1 0 0 1 0 0 0 0 0 0 1 0 0 1 0 0 0 0 0 0 0 1 0 0 0 0 0 0 0 0 0 0 2 0 0 0 2 1 0 0 2 1 1 1 0 0 0 0 0 1 0 0 1 1 0 0 0 1 1 2 0 2 1 2 0 1 1 1 1 0 0 1 0 1 2 0 2 0 2 0 0 0 0 1 1 1 0 0 0 2 0 1 2 2 1 1 1 2 2 0 1 2 0 2 0 0 2 0 0 1 1 2 1 0 2 2 0 1 0 0 1 0 0 0 2 2 0 0 2 0 0 1 0 0 2 0 0 0 0 0 0 0 0 1 0 0 0 0 1 0 0 1 0 2 1 1 0 0 0 0 0 1 1 0 0 0 0 1 2 2 2 1 1 2 2 2 2 2 1 2 0 0 0 2 0 1 0 0 1 1 0 2 2 0 2 0 0 2 2 0 0 1 1 1 1 1 0 2 0 0 0 1 2 0 0 0 1 2 2 1 1 0 1 0 2 0 1 0 1 0 1 0 0 2 2 2 1 0 0 1 0 0 1 0 0 1 0 0 0 1 2 0 2 0 0 0 0 0 0 0 0 1 0 0 0 0 0 0 0 0 0 0 2 0 1 2
129 1 1 0 1 0 0 2 0 2 1 1 1 0 0 0 0 1 0 0 2 0 1 1 0 0 0 1 0 2 1 0 1 1 1 1 2 2 0 1 0 0 0 1 0 1 0 0 0 0 0 0 2 0 0 2 0 0 0 1 0 1 2 2 1 1 1 2 1 1 0 1 2 2 2 2 0 1 2 0 1 0 0 0 2 0 0 0 2 2 0 0 1 1 0 0 1 1 1 1 0 2 0 1 1 0 1 1 1 1 0 2 1 2 1 2 2 1 1 0 2 0 1 1 1 1 1 0 0 0 0 0 0 1 1 1 1 0 0 2 0 0 1 0 0 1 0 0 0 1 1 0 0 0 0 0 0 0 0 1 1 1 0 1 1 2 1 1 0 1 1 1 0 1 1 1 2 0 0 1 0 1 0 1 2 2 1 2 1 1 0 2 0 0 0 0 2 0 0 1 1 1 0 2 2 0 2 0 0 0 1 1 1 0 1 2 2 0 2 1 2 1 1 1 0 0 2 1 0 0 0 0 0 0 1 0 0 2 0 2 0 0 2 0 0 0 0 1 1 0 0 0 1 0 1 0 0 0 0 0 0 0 0 0 1 0 2 0 0 0 1 2 0 1 0 0 0 1 2 0 0 0 0 0 1 1 1 1 0 1 0 0 0 2 1 0 1 2 0 2 0 1 1 1 1 0 0 1 2 0 0 2 0 1 1 0 0 1 0 0 1 2 2 0 2 0 1 1 1 1 2 1 1 1 0 1 0 2 0 0 0 1 0 2 2 0 0 0 2 1 0 0 0 2 0 0 2 1 0 1 0 0 1 0 1 2 0 1 1 0 0 2 0 2 1 0 2 2 0 0 0 1 0 0 0 0 0 0 0 0 0 0 1 0 2 0 0 2 0 0 0 0 1 2 0 0 0 0 0 1 0 0 0 0 1 2 0 0 0 0 0 1 0 0 0 1 1 0 0 0 0 1 0 0 0 1 0 2 0 0 1 0 2 0 0 1 0 1 2 0 0 0 1 2 2 0 2 1 1 0 2 0 0 0 0 2 0 1 2 0 1 0 2 2 1 1 1 0 0 0 1 2 0 0 1 2 1 1 1 1 1 0 0 1 1 0 0 1 1 0 0 2 1 1 0 0 0 0 0 2 0 0 0 1 0 2 1 0 0 1 1 2 1 0 1 2 1 1 0 2 0 1 2 1 1 1 0 0 1 2 0 0 0 0 1 0 0 1 1 1 1 1 0 0 0 1 0 1 1 1 0 0 0 0 0 0 0 0 0 0 1 1 1 0 0 1 1 1 1 1 0 0 1 1 0 0 0 2 0 0 0 0 0 1 1 0 1 0 1 1 0 2 0 2 2 2 2 0 0 1 2 0 0 2 1 1 0 0 0 0 0 0 0 0 0 2 2 1 0 0 1 0 0 0 1 1 0 2 1 1 1 1 0 1 2 0 1 1 0 0 1 0 1 2 2 2 0 0 1 0 0 0 1 0 0 0 1 1 0 1 1 1 0 0 1 0 0 1 1 1 0 2 2 1 2 0 1 0 2 2 0 0 0 0 0 0 1 2 2 2 0 2 0 1 2 2 2 2 2 0 1 0 0 0 0 0 0 0 0 0 0 0 1 0 1 1 0 0 0 0 0 0 1 0 0 1 2 0 0 1 1 0 1 1 0 0 2 0 0 0 0 0 1 0 0 0 1 1 1 0 0 0 2 2 1 0 2 2 2 2 0 0 1 0 0 2 0 0 1 1 0 1 0 0 0 2 0 2 0 2 0 2 0 1 1 0 0 1 0 0 1 1 1 0 1 0 1 1 0 0 0 0 1 1 1 1 1 1 1 1 1 1 2 2 2 0 1 0 1 2 0 1 2 1 0 1 0 1 0 1 0 1 1 1 0 1 1 0 0 0 2 1 0 0 1 0 1 0 1 1 1 0 1 0 0 1 1 0 1 1 1 0 1 0 1 1 0 0 0 0 0 0 0 0 0 0 0 0 0 0 0 0 0 1 2 1 1 1 1 0 0 1 1 1 1 1 1 0 0 1 1 1 0 1 1 1 0 1 2 1 1 1 0 0 2 0 0 1 1 1 2 2 0 2 0 0 0 1 1 0 0 0 1 1 0 2 2 2 0 0 1 0 2 1 0 0 1 1 1 0 0 0 2 0 2 1 2 0 1 1 1 0 0 0 0 0 0 0 2 0 0 0 0 2 0 0 0 0 0 0 0 0 0 0 0 0 0 0 2 0 0 0
130 0 2 0 0 0 0 2 0 1 1 0 0 0 0 0 0 2 2 0 1 0 0 0 0 0 1 2 0 2 2 0 1 1 0 0 1 1 0 0 0 0 2 2 0 1 1 0 0 1 1 0 0 1 0 1 1 1 0 1 0 0 1 1 0 0 2 0 0 0 0 0 2 2 1 2 1 1 2 0 1 0 1 1 1 0 1 0 2 2 0 0 0 2 0 0 0 1 1 1 1 2 1 1 0 0 2 1 1 1 1 2 0 2 0 2 1 0 0 0 2 0 1 1 1 1 1 2 1 1 0 0 0 0 0 0 1 0 0 0 1 0 0 0 0 2 1 0 0 1 1 0 1 1 1 1 0 2 0 1 1 1 0 2 1 2 2 2 0 2 1 0 2 1 0 1 0 0 0 0 0 1 1 0 1 0 1 2 1 1 1 1 0 0 2 1 1 1 1 0 0 0 0 2 2 1 2 1 1 0 0 0 0 0 2 0 0 0 1 2 2 0 0 0 0 0 0 2 0 1 0 0 1 1 1 0 0 1 1 1 0 1 1 1 0 0 0 0 0 0 0 0 2 0 0 0 1 0 0 0 0 0 0 2 1 0 0 0 0 0 1 2 0 2 0 0 0 1 1 0 1 1 0 0 2 2 2 1 1 2 0 1 0 2 2 0 0 0 0 0 0 1 0 0 0 0 0 0 1 0 0 1 0 1 1 1 0 2 0 0 1 1 0 0 0 0 0 1 0 0 2 0 0 0 0 0 0 1 0 0 0 0 1 2 2 0 0 1 2 1 1 0 0 1 1 1 1 1 0 0 0 0 2 0 2 1 0 1 1 0 0 2 0 1 1 1 1 0 1 0 1 1 0 0 1 0 0 0 0 0 0 0 0 1 2 1 0 2 0 0 0 0 1 2 0 1 1 0 0 2 0 1 0 0 1 2 0 0 0 0 1 2 1 0 0 1 1 2 2 2 0 0 0 1 1 2 1 1 1 0 2 0 2 0 1 1 0 1 2 0 0 0 1 2 2 1 2 1 1 1 0 0 0 1 0 0 0 0 2 0 0 0 1 1 0 0 0 2 0 0 0 2 0 0 1 2 1 0 0 0 0 0 1 2 0 0 0 0 1 0 1 2 2 0 1 0 1 0 0 0 0 2 0 0 1 1 0 1 0 1 1 2 1 1 0 0 0 2 0 2 0 2 2 2 0 0 0 0 2 0 1 0 0 1 1 1 0 1 1 2 1 1 1 0 0 1 0 0 1 0 1 1 2 0 2 2 0 1 1 0 0 0 1 0 1 1 2 1 1 1 0 0 1 0 0 0 0 2 2 2 0 0 1 0 1 0 1 0 0 0 0 1 0 2 1 2 0 0 0 1 1 0 0 1 1 1 0 0 0 0 0 0 0 1 1 0 1 2 0 0 2 0 1 0 1 0 0 2 2 1 0 0 1 2 2 0 1 0 1 1 0 1 0 1 2 2 0 1 1 0 0 0 1 0 2 2 1 2 0 1 1 0 0 0 0 1 1 2 2 0 0 0 2 1 2 0 1 1 2 1 2 1 0 0 1 0 1 1 0 0 0 0 0 0 0 1 0 2 2 0 0 0 0 0 0 0 0 2 2 0 0 0 2 0 0 0 0 0 0 0 0 0 1 0 0 1 1 0 0 2 1 1 0 0 0 0 1 1 2 2 1 1 0 0 0 0 0 1 2 1 1 0 2 1 1 1 1 2 0 0 0 0 0 0 0 0 0 0 1 1 0 2 1 0 1 2 0 2 0 2 0 2 2 2 2 0 0 0 0 1 1 0 1 1 1 0 1 0 0 1 0 0 0 0 0 2 1 0 1 0 0 0 0 2 1 0 0 1 0 1 0 0 1 2 0 2 0 0 0 1 0 0 1 1 0 0 1 1 1 0 2 2 0 0 1 0 0 0 1 1 1 0 0 0 0 1 1 1 1 1 0 0 1 0 1 0 0 0 1 2 2 0 0 0 0 0 0 0 0 1 0 0 1 2 2 2 2 2 0 2 1 2 2 2 1 2 0 0 0 2 0 0 0 0 1 0 0 1 1 0 0 1 0 0 1 0 2 0 0 0 2 2 0 2 0 0 0 1 1 0 0 0 1 1 0 2 2 2 0 1 2 0 2 0 1 0 1 0 0 1 1 1 1 0 1 0 1 0 0 0 0 0 0 0 0 0 0 1 1 0 0 1 1 0 0 0 0 0 1 0 0 1 0 0 0 0 1 1 1 0 0 1
131 1 0 0 0 1 1 2 0 2 2 0 0 0 0 0 0 1 1 1 1 0 0 0 0 0 2 1 0 2 1 1 1 0 0 0 2 2 0 2 0 0 0 0 0 0 1 0 0 0 0 0 0 0 0 1 0 0 0 0 1 2 0 0 0 0 1 1 0 0 0 1 2 2 2 2 0 2 2 1 1 0 0 0 1 0 0 1 2 2 1 1 1 2 0 0 2 0 0 0 2 2 0 2 0 0 2 2 0 2 2 2 1 1 1 1 1 0 2 0 1 0 1 1 1 1 1 1 1 0 0 0 0 1 1 1 0 0 0 2 1 0 0 0 0 1 0 0 0 1 1 0 0 0 0 0 0 0 0 1 1 1 0 2 1 2 0 1 0 1 1 0 1 1 0 1 2 0 1 1 0 0 0 1 1 1 2 1 0 0 2 1 1 1 1 1 2 0 0 0 0 0 0 1 2 0 2 1 1 0 1 0 1 0 0 0 0 0 1 0 0 0 2 0 0 0 2 1 0 1 0 0 0 0 2 0 0 2 0 1 0 0 2 0 0 0 0 0 0 0 0 0 2 0 0 0 0 0 2 2 0 0 0 2 1 0 0 0 1 0 1 1 0 2 0 1 0 2 2 0 0 0 1 1 2 1 1 1 1 2 0 1 0 1 2 0 1 1 0 1 0 0 0 0 0 1 0 0 1 0 0 1 0 2 0 0 0 1 1 1 0 2 0 0 2 0 1 1 0 1 0 2 0 0 0 0 0 2 1 0 0 0 2 1 0 0 0 0 0 0 0 2 0 2 1 0 1 0 0 0 1 1 1 1 1 0 0 1 2 1 1 1 0 2 0 0 2 0 1 0 0 1 0 0 0 0 1 0 0 0 0 0 0 0 1 1 1 1 0 0 0 0 1 2 1 0 0 1 0 0 0 0 0 0 1 2 0 0 0 1 0 1 2 2 0 0 1 0 1 0 1 0 0 0 0 1 1 1 0 0 2 0 2 0 0 0 0 2 2 0 0 1 2 2 2 2 2 2 2 1 1 0 1 0 0 1 0 2 1 1 1 0 2 2 2 0 2 0 0 0 2 2 0 0 0 1 0 1 1 0 0 0 0 1 2 1 1 1 2 0 0 1 1 1 0 1 2 0 0 0 0 2 0 1 0 2 1 0 0 2 2 1 1 1 0 1 1 1 0 2 0 1 0 0 0 0 0 0 2 1 0 1 0 0 2 0 0 0 1 1 0 1 0 0 2 0 1 1 1 1 1 0 0 1 0 0 0 1 1 0 0 0 1 0 0 1 0 1 1 1 0 0 0 1 0 0 0 0 0 0 1 0 0 0 2 0 0 0 0 0 0 2 0 2 2 2 2 0 0 0 1 0 0 0 0 0 0 0 0 1 1 1 0 0 0 0 0 1 0 0 1 0 1 0 2 0 0 1 2 2 0 2 0 0 0 0 2 1 0 0 1 2 0 1 2 2 0 1 2 0 0 0 0 0 0 0 0 1 0 0 0 1 0 0 0 0 2 1 2 0 0 0 1 0 0 1 0 2 1 0 0 1 0 0 1 0 2 2 0 1 1 1 0 0 0 2 1 1 2 0 1 0 0 2 0 0 0 1 1 0 0 0 1 0 0 2 0 1 1 0 1 1 0 0 0 0 1 0 0 0 0 0 1 1 0 0 2 0 2 1 0 1 0 0 0 1 0 0 2 1 0 1 2 1 0 1 2 2 2 2 0 0 1 1 1 1 0 0 0 1 0 1 1 0 0 2 0 1 1 2 1 1 1 1 0 1 0 0 0 1 1 0 0 1 0 0 2 0 2 0 0 0 0 0 2 2 2 0 1 1 1 1 0 2 2 0 1 2 0 2 1 0 2 0 0 1 1 0 0 0 0 0 0 0 0 0 0 0 2 1 1 1 0 0 2 0 0 0 0 0 2 0 1 1 0 0 0 0 1 1 0 0 1 1 0 0 0 0 1 2 2 0 0 0 0 1 1 0 0 0 0 0 1 1 0 0 0 2 0 0 0 2 1 1 2 2 0 2 1 1 0 1 0 0 0 1 0 0 2 2 0 2 0 0 1 0 1 1 0 0 2 2 0 2 0 0 0 1 1 1 0 0 2 0 0 0 2 0 0 1 2 0 2 0 1 0 1 0 0 0 0 0 1 0 1 0 1 0 1 1 1 0 0 0 0 0 0 0 0 0 0 2 0 1 0 0 0 0 1 0 0 0 0 0 0 0 0 0 0 1 1 1
132 1 2 0 1 0 0 2 0 1 0 0 1 0 0 0 0 1 1 0 2 0 0 0 0 0 0 2 0 2 2 0 0 0 0 1 2 1 0 2 0 0 1 1 0 2 0 0 0 0 0 0 0 0 0 1 0 0 0 1 0 1 1 1 1 1 2 1 0 1 0 1 2 2 0 2 2 1 2 0 1 0 1 1 1 0 0 0 1 1 0 0 1 2 0 0 1 1 1 1 1 2 0 0 1 1 2 1 1 1 1 2 1 1 1 1 1 0 1 0 2 0 1 1 1 1 1 1 1 0 1 1 1 1 1 0 0 0 1 1 2 0 0 0 0 0 1 0 0 2 1 0 0 0 0 1 1 0 0 1 1 1 0 2 1 2 1 0 0 1 0 0 0 2 0 0 2 0 1 1 0 2 0 1 1 1 1 2 2 2 0 2 0 0 1 1 0 0 0 1 0 1 1 1 2 1 1 0 0 0 0 1 1 0 2 0 0 0 2 2 2 0 1 0 0 0 1 1 0 1 0 0 0 0 2 0 0 1 1 1 0 1 2 0 0 0 0 0 1 1 1 1 0 0 0 1 0 1 0 1 1 1 0 1 1 0 0 0 0 0 1 2 1 2 0 0 0 1 1 0 1 0 0 0 2 1 0 1 1 2 0 0 0 2 1 0 0 0 1 2 1 0 1 1 1 1 0 0 1 0 0 1 0 1 1 0 0 0 1 1 0 2 0 0 2 0 2 1 0 0 0 2 1 1 0 0 0 1 0 0 0 1 1 1 1 0 0 0 2 2 0 0 0 1 0 1 1 2 0 1 0 0 2 0 2 1 0 0 1 1 1 1 0 2 2 0 1 0 1 0 0 0 0 0 1 0 0 0 0 1 0 0 1 0 2 0 0 1 0 0 0 0 0 1 0 0 1 0 0 0 0 0 0 0 0 2 0 0 0 0 1 2 1 0 0 1 0 0 1 1 0 1 0 1 0 0 1 0 0 0 2 0 1 0 0 2 0 1 1 0 0 1 0 2 0 0 1 2 1 2 2 0 1 1 0 1 0 0 2 0 1 0 0 0 2 0 0 2 0 1 1 0 0 0 0 1 0 2 1 0 0 0 1 2 2 1 1 0 1 1 1 2 2 0 0 1 0 0 0 1 0 1 0 0 1 0 0 0 0 0 0 2 1 1 0 1 1 1 0 2 0 1 0 0 0 0 1 0 1 0 1 1 0 1 0 1 0 0 1 1 0 0 0 0 1 0 1 0 2 0 0 0 0 0 0 0 1 1 1 1 1 1 0 0 0 0 0 2 2 2 0 0 1 0 1 0 0 1 0 0 0 0 0 1 0 0 0 0 0 0 0 2 0 2 2 2 2 0 0 1 0 0 0 1 0 0 0 1 0 0 0 0 0 0 0 0 0 1 0 0 0 0 0 0 2 0 0 1 2 2 1 1 1 2 2 0 1 0 0 1 0 1 1 1 2 2 0 1 0 1 1 0 1 1 1 1 0 2 1 0 0 0 0 0 1 1 1 0 1 0 1 0 1 0 1 1 1 1 2 1 2 1 1 0 1 0 2 2 1 1 0 1 0 0 2 2 0 2 2 0 0 0 0 0 0 0 0 1 1 0 0 1 1 1 0 1 1 1 1 0 1 1 0 0 0 1 1 0 0 1 0 0 0 0 0 1 1 2 0 0 0 0 1 0 0 1 0 0 2 1 0 1 1 0 0 0 2 2 2 2 0 0 2 0 0 2 0 0 1 1 0 2 1 2 1 1 1 1 0 2 1 2 1 1 0 1 0 0 0 0 0 0 1 0 1 1 0 0 1 1 0 0 0 0 1 1 0 2 1 1 1 1 0 2 2 0 1 1 0 2 0 1 2 1 0 1 0 1 1 0 1 1 1 1 0 1 1 0 1 0 2 2 0 0 2 0 0 0 1 1 0 1 0 0 0 0 1 0 2 1 0 0 0 1 1 1 0 0 1 1 1 0 0 0 0 0 0 2 0 0 0 0 1 1 2 2 2 1 0 0 0 1 2 2 1 1 0 1 0 2 0 1 0 0 1 1 0 2 2 0 2 0 0 0 0 0 0 1 0 0 1 0 0 1 1 0 0 0 0 0 0 0 2 1 0 0 2 0 1 0 2 0 0 0 2 0 2 1 0 1 1 1 2 0 2 2 2 0 1 0 0 0 0 1 0 2 2 0 1 0 0 1 0 1 0 1 1 0 1 0 0 1 0 0 0 0 1 0 1 0 0 0
133 1 2 0 0 1 1 2 0 2 0 1 1 1 0 1 0 0 0 2 0 0 0 0 0 0 1 2 0 2 2 1 2 1 0 0 1 2 0 1 0 0 0 0 0 0 0 0 0 0 0 0 0 0 1 2 0 1 0 1 2 1 2 1 0 0 1 0 0 0 0 2 2 2 0 2 1 0 2 0 0 0 0 0 1 0 0 1 2 2 1 1 2 2 0 0 0 1 0 0 2 1 0 1 1 1 2 1 1 1 1 2 0 0 0 1 0 0 1 0 2 0 1 1 0 0 0 0 0 0 0 0 0 1 1 1 0 0 0 1 1 0 0 0 0 2 0 0 0 0 0 0 1 0 0 0 0 0 1 1 1 1 0 2 2 2 1 0 0 0 0 1 2 1 1 2 1 1 0 0 0 2 1 1 2 1 2 1 1 1 1 1 0 1 2 1 0 1 0 0 0 0 0 2 2 0 2 0 0 0 0 0 0 1 1 0 1 0 1 1 2 1 1 0 0 0 1 0 0 0 1 1 0 0 2 0 0 1 1 1 0 1 2 0 0 0 0 0 1 1 1 1 2 0 0 0 0 1 0 1 1 1 0 0 0 0 0 1 1 0 0 1 0 1 0 2 0 2 1 0 1 0 1 1 2 2 0 2 0 2 0 0 2 2 2 2 0 1 0 1 0 0 0 0 0 0 1 0 1 0 0 1 0 2 2 0 0 1 1 1 0 2 0 0 2 0 1 2 1 1 1 2 0 0 0 0 0 0 0 0 0 1 1 1 0 0 0 0 1 1 1 0 0 0 0 2 0 2 0 1 0 0 1 1 1 0 0 2 2 0 0 1 1 2 2 0 1 0 0 0 1 1 0 1 2 1 1 0 0 1 0 0 0 0 2 1 0 0 1 1 1 1 1 2 1 0 0 2 0 1 0 0 0 0 2 2 0 0 1 0 0 1 0 2 1 1 1 1 2 1 1 0 1 2 2 2 0 0 1 0 1 0 1 1 1 0 0 0 0 0 0 1 1 2 2 1 2 2 2 2 0 0 0 0 0 1 0 1 2 0 1 1 2 2 0 1 0 2 0 1 1 2 0 0 0 1 0 2 1 0 0 0 0 2 2 1 1 1 1 0 0 2 2 0 0 1 2 0 0 1 0 1 0 1 0 2 0 0 0 2 2 0 1 1 0 1 1 1 1 2 0 1 1 1 0 0 1 0 1 0 0 2 0 0 0 0 0 1 2 2 0 1 1 0 0 0 0 0 0 1 0 0 1 0 0 0 0 2 0 0 1 0 1 0 1 0 1 2 2 1 0 0 1 0 1 1 1 1 0 0 0 0 1 1 0 1 1 0 0 0 0 1 0 2 1 2 1 2 0 2 1 0 0 1 1 1 0 1 0 0 0 0 0 0 0 1 1 2 0 0 1 0 1 0 2 1 0 0 1 0 0 1 0 0 2 0 2 1 1 1 0 2 0 0 1 2 0 1 2 0 0 0 1 0 1 1 0 2 0 1 0 0 0 0 0 1 1 1 2 0 0 1 1 0 1 0 1 1 1 1 1 1 0 2 1 0 2 2 2 2 1 2 0 1 0 2 1 1 1 1 2 1 0 1 0 1 0 0 0 0 0 1 0 0 1 1 0 0 0 0 0 0 0 0 0 0 1 0 0 1 0 0 0 1 0 0 1 1 0 0 0 0 0 0 1 0 1 0 2 1 0 1 2 2 1 0 2 2 2 2 0 0 0 1 1 0 0 0 1 1 1 2 0 0 0 2 0 1 0 1 0 1 0 1 1 0 0 0 0 1 1 0 1 0 1 1 0 0 2 0 0 0 0 0 2 2 2 0 1 1 1 1 2 2 2 0 0 1 0 2 1 0 1 2 0 2 0 1 2 1 1 1 0 0 0 1 1 0 0 0 2 1 0 0 0 1 1 0 0 0 2 0 0 0 0 1 0 0 2 1 0 0 0 0 2 0 1 1 0 2 1 1 0 0 0 0 0 0 0 0 1 0 0 1 2 2 2 1 0 0 0 2 1 1 2 2 1 0 0 1 0 2 0 0 1 0 0 1 1 1 0 2 0 1 1 0 0 1 0 1 2 2 0 2 0 0 0 0 1 0 0 0 2 1 1 0 1 0 1 0 2 0 2 0 0 0 0 2 0 1 0 1 1 1 0 0 0 1 2 1 1 0 0 0 0 0 0 0 0 0 0 2 0 0 1 0 1 1 1 0 0 0 0 0 0 0 0 1 1 0 1 1
134 1 1 0 2 0 0 2 0 2 1 0 1 2 0 1 0 1 1 0 0 0 0 0 0 0 1 2 1 2 1 2 0 0 1 2 2 2 0 0 1 0 0 1 0 0 0 0 0 1 1 0 1 1 0 2 0 1 0 0 1 1 0 0 0 0 1 0 0 0 0 1 2 2 0 2 2 0 1 0 0 0 0 0 2 0 1 0 2 2 0 0 1 1 0 0 1 2 2 2 1 2 0 0 2 2 2 1 1 1 1 2 1 1 1 1 1 0 2 0 1 0 2 0 1 1 1 2 1 1 0 0 1 2 0 0 0 0 1 0 0 0 0 0 0 2 1 0 0 2 0 0 0 0 0 0 1 2 0 1 0 0 1 1 0 1 1 1 1 1 0 1 0 1 0 2 1 0 0 0 1 1 1 0 1 0 1 0 0 0 2 0 0 0 0 2 1 0 0 0 0 0 0 1 2 1 2 0 0 0 0 1 0 0 2 0 0 1 2 1 2 1 0 1 0 0 1 2 1 2 0 0 0 0 0 0 0 0 1 1 0 1 2 0 0 0 1 1 0 1 1 1 2 1 0 0 2 1 0 0 0 0 0 0 0 0 0 0 1 0 0 1 0 2 1 0 1 2 1 0 0 1 1 1 1 2 1 1 2 2 0 1 0 2 2 1 0 1 1 2 0 0 2 2 2 2 0 0 1 0 0 1 0 2 2 0 0 0 2 2 1 2 0 0 2 0 2 2 0 0 2 0 0 0 0 0 0 0 0 0 0 1 0 1 1 0 0 0 2 1 1 0 0 2 2 0 0 1 0 2 0 0 1 1 1 0 1 0 1 1 1 1 0 2 1 0 1 1 1 0 1 1 0 0 2 1 2 0 0 1 1 1 1 1 2 0 2 0 1 0 0 1 1 2 0 0 1 0 0 1 0 2 0 0 0 0 0 1 0 1 0 1 1 1 1 0 1 0 2 0 2 0 0 0 0 1 0 0 1 0 2 0 1 1 1 0 0 1 2 0 0 0 1 2 2 1 2 2 2 1 0 0 1 1 0 1 0 1 1 1 1 0 2 2 2 0 0 1 1 0 1 2 0 0 0 1 0 1 0 1 0 0 0 1 1 0 0 0 1 1 1 2 1 1 0 1 1 0 1 1 0 1 0 0 0 1 0 0 0 2 2 1 2 2 0 0 0 0 0 2 0 0 1 0 0 1 0 0 0 1 2 0 0 0 2 0 0 0 0 0 0 0 2 1 2 0 0 2 0 0 0 0 0 0 0 0 2 2 0 0 0 0 2 0 0 1 2 1 1 2 0 0 1 1 0 0 0 0 0 0 0 0 0 1 0 0 0 0 0 0 0 2 1 1 2 2 1 1 0 1 1 0 0 1 0 0 0 1 1 0 0 0 0 1 1 0 0 2 0 0 1 0 0 0 0 0 0 0 1 1 0 0 1 1 0 0 2 0 0 0 0 2 0 1 2 1 0 0 2 0 0 0 1 0 1 1 1 2 1 0 0 0 0 0 1 1 1 0 0 0 1 1 2 1 1 2 0 2 0 1 1 2 0 1 0 0 1 1 1 1 0 1 0 0 1 2 0 2 2 1 1 1 0 0 0 0 0 0 0 0 0 0 0 0 1 2 0 0 0 0 0 0 1 0 0 1 2 0 0 1 0 1 0 1 0 0 1 1 1 0 0 1 0 0 0 1 0 0 2 0 0 0 2 1 1 1 1 0 0 0 0 0 1 0 0 0 0 0 1 1 0 0 1 2 1 1 1 1 0 1 0 1 2 2 0 2 0 1 0 1 2 0 2 0 2 0 2 1 1 0 0 0 1 1 1 2 2 1 2 2 1 2 2 2 2 0 1 1 0 2 1 0 2 2 0 1 1 1 1 0 1 1 1 0 1 0 1 0 0 0 2 2 0 0 1 0 1 0 0 0 0 0 0 0 0 0 1 0 1 1 0 0 1 1 1 0 0 1 0 1 1 0 0 0 0 1 1 0 0 0 0 0 0 2 2 1 2 2 0 0 0 1 1 1 1 2 0 1 0 2 0 0 0 0 1 1 0 1 2 1 1 1 0 0 0 0 1 1 0 0 2 2 0 1 1 0 1 1 2 0 0 0 2 1 0 0 2 0 0 0 2 0 2 1 0 0 1 1 1 1 1 1 1 0 1 1 1 0 2 1 1 0 0 0 0 1 1 0 1 0 0 1 0 2 0 1 0 0 1 0 0 1 0 0 0 0 0 0 1 0 1 2
135 0 0 0 0 1 1 2 0 1 0 0 0 1 0 0 1 1 1 1 0 0 0 1 0 0 1 2 1 2 2 0 2 2 0 0 1 2 1 0 1 0 0 0 0 1 1 0 0 0 0 0 1 0 1 2 0 0 0 1 1 1 1 0 0 0 1 1 0 0 0 1 2 2 1 2 1 0 1 0 0 0 0 0 1 0 0 0 2 2 0 0 0 2 0 0 1 1 0 0 1 2 0 0 1 1 2 0 2 0 0 1 1 2 1 2 2 1 2 0 1 0 0 2 0 0 0 2 2 0 0 0 0 1 1 1 1 0 1 1 1 0 0 0 0 2 0 0 0 0 0 0 1 0 0 0 0 0 1 0 0 0 0 1 1 2 0 0 0 2 1 0 0 2 0 1 1 1 0 1 0 1 0 1 1 1 1 1 0 0 1 0 0 0 2 1 1 0 0 1 1 1 0 2 2 0 2 0 1 0 1 1 1 0 1 1 1 1 1 1 2 1 1 0 0 0 1 1 0 0 1 1 1 2 1 0 0 2 0 2 0 0 2 0 1 1 1 1 0 0 0 0 1 0 1 0 1 0 0 0 0 0 0 0 0 0 0 1 1 0 1 2 1 1 1 1 0 2 2 0 1 0 0 0 1 0 0 2 0 2 0 0 0 2 1 0 0 0 0 1 0 0 1 1 1 0 2 1 2 0 0 2 0 0 1 0 1 0 0 0 0 1 2 0 2 0 1 1 0 1 0 2 1 1 0 0 0 1 1 1 0 1 1 2 1 0 0 2 2 1 1 0 0 1 1 1 0 0 0 1 0 0 2 0 2 1 0 1 1 0 0 2 1 1 0 1 2 0 1 0 1 0 0 0 1 0 0 0 0 1 0 0 1 0 1 1 2 1 0 0 0 0 0 0 0 0 2 1 0 2 0 1 0 0 0 0 0 0 0 0 0 2 0 0 0 1 1 0 0 0 0 0 0 0 0 0 0 0 0 0 1 0 1 1 1 1 0 1 1 0 0 1 1 2 2 1 2 0 0 0 2 0 1 1 0 0 0 2 1 1 1 0 2 2 1 0 0 1 0 0 1 1 0 1 0 0 0 1 1 0 0 0 1 1 1 0 0 0 0 0 2 2 1 1 0 1 1 0 0 2 0 0 1 0 0 0 0 1 0 1 2 2 0 1 0 1 1 1 0 2 0 1 1 0 0 0 1 0 1 1 0 1 0 1 2 0 0 1 2 2 1 1 1 1 1 0 0 0 1 1 0 0 0 0 0 0 2 0 0 0 1 1 0 0 0 0 0 1 1 2 0 0 1 1 0 0 0 2 2 2 1 0 1 1 0 0 1 0 0 0 0 1 0 1 2 2 1 1 0 1 0 0 0 2 2 2 0 1 1 0 0 0 0 0 0 1 1 0 0 0 1 0 0 0 1 1 0 1 2 1 0 1 0 1 2 0 1 0 0 1 1 0 1 1 1 2 0 0 2 0 0 0 1 1 1 1 0 2 1 0 0 0 0 1 1 0 1 2 1 1 0 1 2 1 2 0 2 1 1 1 1 1 0 1 1 0 1 0 0 1 0 1 0 1 1 2 1 2 2 0 0 0 0 0 0 1 0 0 0 0 0 0 0 0 1 2 0 2 2 0 1 1 0 0 0 0 0 0 1 1 0 0 0 1 0 1 2 1 0 0 0 0 1 0 0 0 0 0 0 0 0 0 2 0 0 1 1 2 1 1 0 0 0 1 1 1 0 0 2 0 0 2 1 0 0 2 0 2 1 2 0 1 0 1 1 0 0 0 1 0 0 0 2 0 2 0 0 0 1 0 0 0 0 0 1 2 1 1 2 2 1 2 1 2 1 0 0 1 0 2 0 1 1 1 0 2 0 0 0 0 0 0 1 1 0 1 1 0 0 0 1 1 0 0 1 0 1 0 0 0 1 0 0 0 0 1 0 0 2 1 1 0 0 0 1 0 0 1 1 2 2 0 0 0 0 1 1 0 0 0 1 0 0 1 1 1 1 2 0 0 0 2 2 2 1 1 0 1 0 1 0 1 0 0 2 2 0 0 1 1 0 1 0 1 2 1 1 1 1 1 2 2 0 1 1 0 0 1 1 0 1 0 0 0 0 0 1 1 1 1 2 0 2 0 0 0 0 2 0 0 0 0 1 0 0 0 0 0 2 2 1 0 0 0 0 0 1 0 2 0 0 0 0 2 0 0 0 0 1 0 0 0 0 1 1 0 1 1 2 1 0 0
136 0 1 0 1 1 1 2 1 2 2 0 0 0 0 0 0 0 0 0 1 0 1 0 0 0 0 1 1 1 1 1 0 1 0 0 1 1 0 0 2 0 0 2 0 1 0 0 0 0 0 0 0 0 0 2 0 0 1 0 1 1 0 0 0 0 1 0 0 0 0 1 1 1 1 1 0 1 2 0 1 0 0 0 1 0 0 1 2 2 1 1 0 0 1 0 0 1 1 1 1 1 2 0 0 0 2 1 1 1 0 1 0 2 1 2 2 0 1 0 1 1 1 1 1 1 1 1 1 0 0 0 0 0 0 0 1 0 1 1 2 0 2 0 0 0 0 0 0 1 0 0 0 0 1 0 0 0 0 1 1 1 1 2 1 1 0 0 1 1 0 1 1 1 1 1 2 0 0 0 0 0 0 2 2 2 2 0 0 0 2 0 0 0 0 2 2 1 0 0 0 0 0 1 2 0 2 0 1 0 2 2 1 1 2 0 0 0 1 0 1 1 1 0 1 0 2 1 0 0 1 1 0 0 0 0 0 2 0 1 0 1 2 0 0 0 0 0 1 1 1 1 0 0 0 0 0 0 1 1 0 0 0 1 1 0 0 1 1 1 1 1 0 2 1 1 0 1 2 0 1 0 0 1 2 1 0 1 0 2 1 1 0 2 2 0 2 2 0 2 0 0 0 0 0 0 0 0 0 0 0 1 0 0 0 0 0 1 0 0 0 1 1 0 2 0 2 2 2 2 2 1 0 0 0 0 0 1 0 1 1 2 0 1 0 0 0 0 1 0 0 0 0 1 1 1 0 0 1 0 1 1 2 0 2 0 0 1 2 1 1 1 1 2 2 0 2 0 0 0 1 1 0 0 1 0 0 0 0 0 0 0 0 0 1 1 1 0 1 1 1 1 1 2 1 1 0 0 0 2 0 0 0 0 1 2 1 0 0 0 0 2 0 2 2 2 1 2 2 2 0 1 0 1 1 1 0 1 2 0 1 0 1 0 1 1 0 0 0 0 0 0 0 2 1 0 1 2 1 0 1 0 1 1 0 0 0 0 2 0 0 0 1 1 1 0 0 1 0 0 1 1 0 0 0 0 0 0 0 1 2 1 0 1 1 0 0 0 2 0 0 2 0 2 0 2 2 0 0 1 0 1 0 1 1 1 1 0 0 2 2 1 0 0 1 0 0 2 0 2 0 2 1 1 1 0 2 0 1 1 0 1 0 1 2 1 1 1 2 2 0 1 1 0 2 0 2 1 0 0 0 0 2 0 2 2 0 1 0 0 0 0 1 0 1 0 1 1 1 1 0 0 0 0 0 0 0 1 1 1 1 0 0 1 0 0 0 0 0 0 0 2 0 0 0 1 1 2 0 1 1 0 0 0 0 0 0 1 0 1 1 1 0 0 0 0 2 1 0 0 1 0 1 1 2 1 0 0 2 2 0 1 1 1 1 0 1 0 1 2 2 1 1 1 1 1 0 0 1 0 0 0 1 0 1 1 0 0 0 0 0 2 0 0 0 0 0 1 2 0 1 0 2 1 2 2 1 1 1 1 1 1 1 1 0 0 1 2 1 1 0 1 0 0 1 0 2 1 2 0 1 0 0 0 0 1 0 1 1 0 0 0 0 0 0 1 0 0 0 0 0 0 0 1 0 1 2 0 0 1 0 0 0 0 0 1 2 1 1 0 0 1 0 0 0 0 0 1 1 1 1 1 2 2 0 0 2 1 1 1 0 0 0 1 0 1 0 0 0 2 0 0 2 0 0 0 2 1 1 2 1 1 1 2 2 0 1 0 0 1 1 0 1 0 1 0 2 0 0 2 0 0 0 0 0 2 0 2 2 2 0 2 1 2 1 0 1 1 1 2 0 0 2 2 0 2 1 1 0 1 0 0 1 1 0 1 1 0 0 0 1 0 0 0 1 0 1 0 0 1 0 0 0 0 0 1 1 0 2 0 0 0 0 0 1 0 0 2 0 2 0 1 0 0 0 1 1 0 0 0 0 0 1 1 1 1 1 2 0 0 0 1 1 1 1 1 1 1 0 1 0 1 0 0 0 0 0 0 1 1 0 1 0 0 0 0 1 1 0 0 1 1 0 1 1 0 1 0 1 0 0 0 0 0 0 1 1 0 0 0 2 0 1 0 1 0 1 1 0 1 1 1 0 0 1 0 1 0 1 0 0 0 1 1 0 0 0 0 0 0 0 1 0 0 0 0 0 1 1 0 0 0 0 0 0 0 0 0 1 1 1 1
137 1 2 1 1 0 0 2 0 1 0 0 1 2 1 1 0 1 1 1 1 1 0 0 0 0 1 2 1 2 2 0 2 1 1 1 2 2 0 2 0 0 0 0 0 0 0 0 0 0 0 0 1 1 0 1 0 0 1 0 0 0 1 2 1 0 0 0 1 1 0 0 2 2 1 2 1 1 2 0 1 0 0 1 2 0 0 1 2 2 1 1 1 2 0 0 1 1 1 1 1 1 1 0 0 0 2 0 2 1 0 2 1 2 1 2 2 0 2 0 0 0 1 1 1 1 1 1 1 0 0 0 0 0 0 0 0 0 1 0 2 0 0 0 0 0 0 0 0 0 0 0 1 0 0 0 1 2 0 2 0 1 0 1 1 1 1 0 0 1 0 0 0 2 2 1 2 0 2 2 0 2 1 0 2 1 1 2 0 1 0 1 0 0 0 0 1 0 0 0 0 0 0 2 2 2 2 2 1 0 0 1 1 0 2 1 1 0 1 0 1 1 1 0 0 0 1 2 0 2 0 0 0 0 2 0 0 2 0 0 0 0 2 1 0 0 0 0 0 0 0 0 0 0 1 0 1 0 0 0 0 0 0 0 0 0 1 0 1 1 0 2 0 2 0 0 1 2 2 0 0 0 1 1 1 1 1 0 0 1 1 0 0 2 2 1 1 0 1 2 1 0 0 0 0 2 0 0 2 0 0 0 0 1 1 0 0 2 0 0 0 1 1 1 1 0 0 1 1 1 0 2 1 0 0 0 0 2 0 0 0 2 0 1 1 0 0 0 1 0 0 1 0 1 0 1 1 2 0 0 0 0 1 0 1 0 0 1 1 0 0 2 0 2 0 0 2 0 1 0 0 0 2 2 2 0 0 0 0 1 0 0 1 1 2 0 2 0 0 0 0 0 1 2 0 0 0 0 0 2 0 2 1 0 2 2 0 0 0 0 0 1 0 1 2 1 2 1 1 1 0 1 0 0 0 0 1 0 0 0 1 0 1 1 2 2 1 0 2 0 0 0 0 1 1 0 1 1 1 0 2 0 0 0 0 2 1 0 2 0 0 0 2 2 2 0 2 2 0 2 2 2 0 0 1 1 1 1 1 0 0 0 0 2 1 0 0 0 1 1 1 2 0 1 0 2 1 0 0 1 0 1 0 0 0 1 0 0 0 1 0 2 1 0 1 0 0 0 0 2 0 0 1 1 1 0 2 0 1 2 0 0 0 1 0 0 0 2 2 2 1 2 1 1 1 0 0 0 2 0 2 0 0 0 0 0 2 1 1 1 1 1 0 0 0 1 1 2 2 2 0 0 0 0 0 0 0 0 0 0 0 0 1 0 0 0 1 0 0 0 0 1 0 1 1 1 1 2 0 0 0 0 0 2 1 2 0 1 1 0 0 0 0 0 0 1 2 1 0 0 1 0 1 1 2 0 1 1 2 2 0 0 2 2 2 0 1 0 0 1 0 2 2 0 1 1 0 1 1 0 0 0 1 0 2 1 0 2 0 1 0 0 0 1 1 0 1 0 1 0 0 0 1 0 1 1 1 1 2 1 1 0 0 0 0 0 0 2 1 1 0 1 0 0 1 1 1 1 2 0 0 0 0 0 0 0 0 1 1 1 0 0 0 0 0 1 0 0 0 0 0 0 0 0 0 1 1 0 0 0 0 0 0 0 0 0 0 1 0 0 0 0 1 1 0 0 0 0 0 0 0 0 2 2 1 0 2 2 1 1 0 0 0 1 0 0 0 0 0 2 0 0 1 0 1 1 2 0 0 1 1 1 2 2 2 0 0 2 0 0 2 0 0 0 0 0 2 0 0 1 0 0 0 0 2 2 2 2 2 2 2 2 1 2 2 0 1 1 0 2 1 0 1 0 0 1 0 0 0 0 0 0 0 0 0 0 0 0 1 0 1 0 0 0 2 0 0 1 0 0 1 0 0 0 0 2 0 0 2 0 0 0 0 0 1 0 1 1 1 2 1 0 1 1 1 2 1 2 0 0 0 0 0 1 1 0 0 2 0 0 0 2 2 2 2 2 0 2 1 1 0 0 2 0 2 1 0 0 1 1 0 1 0 0 0 0 0 2 0 1 1 1 1 1 0 0 2 1 1 0 1 0 0 2 1 1 1 1 1 0 2 0 1 0 2 0 1 1 1 2 1 2 1 0 0 0 0 0 1 1 0 1 0 0 0 0 1 0 1 0 0 1 0 0 0 0 0 0 1 0 0 1 1 0 0 0 0 0 1 1 1 1
138 0 1 0 0 0 0 2 0 2 2 0 0 1 0 0 0 2 0 1 1 1 1 0 0 0 0 0 1 2 0 1 0 0 2 1 1 0 0 0 1 0 1 1 0 2 0 0 0 0 0 0 0 0 1 2 0 0 1 0 1 1 2 2 0 0 1 1 0 1 1 0 2 2 2 2 0 0 1 0 0 0 0 0 2 0 0 2 2 2 1 1 2 1 1 1 0 2 2 2 0 2 0 1 1 0 1 1 1 1 1 2 1 2 1 2 2 0 1 0 1 0 1 1 0 0 0 1 0 1 1 1 0 0 0 0 0 0 0 1 1 0 0 0 0 1 0 0 0 1 0 0 0 0 0 1 1 1 0 1 0 1 0 0 0 1 0 0 1 0 0 0 0 0 1 1 1 0 0 0 0 0 1 0 1 0 2 1 0 0 1 1 0 0 2 2 2 0 0 1 1 1 0 1 2 1 2 1 0 0 1 2 1 0 2 1 1 2 0 0 1 0 0 0 0 0 0 1 0 1 1 1 0 0 0 0 0 2 0 1 0 0 1 0 0 0 0 1 0 1 1 1 1 0 0 1 0 0 0 0 0 0 0 1 1 0 0 1 2 0 0 1 1 2 0 0 0 1 1 0 1 1 0 0 0 0 1 1 0 1 0 0 0 2 2 1 0 1 0 1 0 1 2 2 2 0 1 1 0 0 0 1 0 1 1 0 0 0 0 0 0 1 2 1 2 0 1 2 1 1 1 2 0 0 0 0 0 1 0 0 0 0 2 1 1 0 0 0 2 2 0 0 0 1 0 1 1 1 0 0 1 1 1 0 1 1 0 0 0 0 0 2 0 2 0 0 1 2 0 0 0 0 0 0 1 0 0 1 1 0 0 0 1 0 2 0 1 0 1 1 1 1 1 2 0 0 0 0 0 2 0 0 0 0 0 0 0 0 0 0 0 1 0 1 1 1 1 1 2 2 0 1 0 0 0 0 0 0 0 0 2 0 1 0 1 1 0 0 0 0 0 0 2 2 2 2 2 2 1 1 0 0 0 1 0 0 0 1 2 0 1 1 0 0 1 1 0 2 0 0 1 1 0 1 1 1 1 1 1 0 1 1 1 0 1 0 0 0 2 0 0 2 1 1 1 0 1 0 1 0 1 1 0 0 0 1 0 0 0 1 1 2 1 0 0 1 1 1 0 2 0 2 1 1 1 0 1 0 1 0 0 1 0 1 0 0 0 0 0 0 0 0 1 0 0 1 0 1 1 0 1 0 0 1 0 0 0 1 1 1 1 1 0 0 0 0 0 0 1 2 0 0 1 1 0 1 1 1 1 1 0 0 1 0 0 0 0 1 1 0 0 1 0 1 0 1 0 1 0 2 0 0 0 1 0 1 0 1 1 0 0 0 0 1 1 0 1 2 0 0 0 0 0 0 1 1 1 1 2 2 0 0 1 1 2 0 2 0 0 1 1 1 1 0 0 2 0 0 0 1 1 0 1 1 1 1 0 2 0 2 1 0 1 0 0 1 1 0 2 0 1 1 2 0 2 2 1 2 0 1 1 1 0 2 0 0 2 2 1 1 0 1 0 0 0 1 1 0 1 0 1 0 0 0 0 1 0 1 1 1 0 0 1 0 0 1 0 0 0 0 0 0 1 0 0 1 1 0 0 1 0 0 0 0 0 1 1 0 1 0 0 2 0 0 0 0 0 0 1 1 0 1 2 0 0 1 1 1 1 1 0 0 0 0 0 0 0 0 0 2 0 1 1 1 1 2 0 1 0 2 1 2 1 1 0 1 0 0 1 0 0 0 0 0 0 0 2 1 0 1 0 0 1 1 1 2 2 1 2 2 2 2 0 2 2 0 2 1 0 2 1 0 1 0 0 2 0 0 1 1 0 0 0 0 0 1 1 0 1 0 1 1 0 0 2 0 0 0 1 1 1 0 0 0 0 0 1 0 2 1 1 0 0 1 2 1 0 0 2 2 1 0 0 0 0 1 1 1 0 0 0 0 1 1 2 1 1 2 0 0 0 2 1 1 1 1 0 1 0 1 0 1 0 0 1 1 0 1 2 1 0 1 0 0 2 0 1 0 0 0 2 2 1 1 1 0 1 1 1 0 0 0 0 1 1 0 1 1 1 0 1 0 2 0 0 0 0 2 0 0 0 1 1 0 1 1 1 0 2 2 0 0 0 0 0 0 1 0 1 0 0 1 0 0 0 0 0 0 0 0 0 0 0 0 0 1 1 2 1 0 0 0
139 1 2 1 2 0 0 2 0 1 1 1 1 1 0 1 0 0 0 1 1 1 0 0 0 0 1 2 0 2 1 1 1 1 0 0 2 1 0 0 1 0 0 0 0 0 0 0 1 0 0 0 0 0 0 1 0 1 0 2 0 1 1 1 0 0 0 2 0 0 0 1 2 2 1 2 0 1 1 1 0 0 0 0 2 0 0 0 1 2 0 0 0 0 0 0 0 1 1 1 0 2 0 1 1 1 2 2 0 2 0 0 0 1 0 2 1 1 1 0 2 0 2 0 2 2 2 0 0 0 1 1 0 0 0 0 0 0 0 1 2 0 0 0 0 0 0 0 0 1 0 0 0 0 1 1 1 0 0 1 0 0 0 2 0 1 1 0 0 1 0 0 1 2 0 1 1 0 0 0 0 1 1 0 1 0 2 1 0 0 0 1 0 0 2 2 2 1 0 0 0 0 0 1 2 0 2 0 0 0 0 1 1 0 0 1 1 1 2 1 2 1 1 0 0 0 0 2 0 2 0 1 0 0 2 0 0 1 0 1 0 0 1 0 0 0 0 0 0 0 0 0 1 0 0 0 0 0 0 0 0 0 0 1 0 1 0 0 1 0 0 2 0 2 1 1 0 1 2 0 1 0 1 1 2 2 1 2 0 2 0 0 2 2 2 2 0 0 0 0 0 0 1 1 1 0 0 0 1 0 1 1 0 1 2 0 1 0 1 1 0 0 1 0 2 0 2 2 1 2 2 0 1 0 0 0 0 2 1 0 0 0 2 1 1 1 0 0 1 1 0 1 0 0 0 2 0 1 0 1 1 1 1 0 1 2 0 1 2 1 1 1 2 1 1 0 1 1 0 0 1 0 0 0 2 1 0 0 0 0 0 0 0 0 2 0 0 0 1 1 1 1 0 2 1 0 1 1 1 0 0 1 1 1 1 2 1 2 0 2 0 0 0 2 1 1 1 0 1 0 1 0 0 1 0 0 0 0 1 0 1 0 1 0 1 2 1 1 2 0 0 1 1 2 2 1 2 1 1 0 2 0 0 0 0 2 0 1 2 0 1 1 2 2 2 0 1 1 0 0 1 2 1 0 0 0 0 1 0 1 0 0 0 1 1 0 0 1 1 0 0 2 1 1 0 2 2 0 1 1 1 2 0 0 0 1 0 1 0 2 2 1 0 0 0 1 0 1 0 2 0 2 2 1 0 0 1 0 2 1 0 1 0 2 2 0 0 2 2 2 1 1 0 0 1 0 1 1 1 1 1 0 1 0 1 1 0 1 1 1 1 1 1 0 0 2 2 2 2 1 1 0 1 1 0 0 0 1 1 1 0 0 0 0 0 1 0 0 0 0 0 2 1 1 0 1 0 0 0 0 2 0 0 0 0 0 0 1 1 0 0 0 0 0 0 0 0 2 0 0 1 0 1 0 2 0 2 0 2 0 0 0 1 1 2 0 1 0 0 1 1 2 1 0 1 1 0 0 1 1 0 1 1 0 2 2 0 2 1 0 0 1 0 1 1 0 0 1 2 0 0 0 2 2 2 1 1 2 1 0 1 2 0 0 0 0 1 2 1 1 1 1 0 0 1 2 1 2 1 0 1 0 0 0 0 0 0 1 1 0 0 0 0 0 1 2 0 0 0 0 0 0 0 0 0 1 1 0 0 2 0 2 0 0 0 1 1 1 0 0 0 0 0 0 0 0 0 0 2 0 0 0 2 1 1 0 2 2 2 2 0 1 1 1 0 0 0 0 1 1 1 1 2 0 0 2 0 2 0 2 0 2 1 1 0 1 0 1 0 0 1 0 1 0 1 0 0 0 0 1 0 0 1 1 1 2 2 0 2 1 1 2 1 2 2 0 1 2 0 2 0 1 2 0 0 1 1 1 1 0 1 0 0 0 0 0 0 0 1 1 0 0 0 0 2 0 0 0 0 0 2 0 1 1 0 1 0 0 2 0 0 0 0 0 2 0 0 1 0 2 1 1 0 0 0 0 0 1 0 0 1 0 0 2 1 1 1 1 0 1 1 2 1 1 1 1 1 0 0 1 0 2 0 0 0 1 1 1 1 0 0 1 0 0 0 0 0 0 0 0 2 2 0 1 0 0 0 0 0 1 0 0 0 1 0 0 2 0 1 0 2 0 1 0 1 0 1 2 0 0 0 0 1 0 0 0 1 0 2 2 1 0 0 0 0 0 1 0 2 1 1 0 0 2 0 1 1 0 0 0 0 0 0 1 1 1 0 0 1 0 0 0
140 0 1 0 0 0 0 2 1 2 2 0 0 0 0 0 0 2 2 1 1 1 0 1 0 0 1 2 1 2 2 0 0 1 1 1 2 1 0 0 2 0 0 1 0 0 1 0 0 0 0 0 0 0 0 0 2 0 1 1 0 1 0 0 2 2 1 1 0 0 0 0 2 2 1 2 0 0 2 0 0 0 0 0 0 0 0 0 1 2 0 0 0 2 1 0 1 0 0 0 1 2 0 1 1 1 2 1 1 1 0 1 0 1 0 1 1 0 1 0 2 0 1 1 1 1 1 1 1 0 1 1 0 0 0 0 1 0 0 0 0 0 1 0 0 1 1 0 0 1 1 0 0 1 1 0 0 0 0 1 1 0 0 2 1 2 1 2 1 0 0 1 0 0 0 0 1 0 0 0 0 1 0 1 2 2 1 1 0 0 0 1 0 0 1 0 1 0 1 0 0 1 0 2 2 1 2 0 1 0 0 2 0 0 2 1 1 0 1 0 1 1 1 0 0 0 1 1 0 1 1 1 0 0 0 0 0 1 1 1 0 1 2 0 0 0 0 0 0 0 0 0 1 0 1 0 1 2 0 0 0 0 0 2 0 0 0 1 0 0 0 2 0 2 1 1 0 1 2 0 0 0 0 0 2 1 1 2 1 2 0 1 1 2 2 1 0 0 0 1 0 0 0 0 0 1 0 0 0 0 0 2 0 1 0 0 0 0 2 2 1 2 2 1 1 0 1 2 0 0 1 2 0 0 0 0 0 1 0 1 0 0 2 1 0 0 0 0 2 2 0 0 0 1 1 1 0 0 0 1 0 0 0 1 0 0 2 1 2 1 1 1 0 2 1 0 1 0 0 0 1 0 0 0 2 0 0 0 0 0 0 0 0 0 2 0 1 1 1 1 1 1 1 2 0 0 0 0 1 1 0 1 0 0 1 2 1 1 0 1 0 1 0 2 1 1 1 0 1 0 1 0 0 0 0 1 1 0 0 0 2 0 1 0 2 1 1 0 0 0 0 0 1 1 1 1 1 2 2 1 1 0 1 0 0 0 0 0 2 0 0 0 2 2 2 0 2 1 0 1 2 0 0 0 1 2 1 2 0 0 0 0 0 1 0 0 0 0 1 1 1 1 2 0 0 0 1 0 0 1 0 1 0 0 0 1 0 0 0 1 1 2 2 1 0 1 1 1 1 1 1 1 0 0 0 0 0 0 0 2 1 1 0 0 2 0 0 0 0 0 0 0 0 1 2 0 1 0 0 1 0 0 0 0 0 0 1 2 0 0 0 0 0 0 0 0 0 2 2 0 0 0 2 0 2 1 1 0 0 0 0 0 1 0 1 0 1 0 0 0 0 2 0 0 0 2 0 0 0 1 0 0 0 2 1 1 0 1 0 1 1 1 0 0 0 0 2 1 0 0 1 1 0 0 1 2 0 1 2 0 0 0 0 2 2 0 2 0 0 2 0 1 1 1 1 2 0 0 2 0 0 0 1 0 1 1 0 1 0 0 0 1 0 0 0 1 1 1 2 0 0 0 2 1 1 1 1 2 1 0 0 2 0 0 1 0 1 2 0 1 0 1 0 0 1 2 0 2 2 0 1 0 0 0 0 0 0 1 1 0 0 0 1 0 1 1 0 1 1 0 0 0 0 0 0 0 0 0 0 1 0 0 1 0 0 1 1 1 0 0 0 0 1 0 0 0 1 1 2 1 1 1 2 1 1 0 2 1 0 0 0 0 1 0 0 0 1 2 0 1 0 1 1 0 0 2 0 1 1 2 1 1 2 2 2 0 1 1 0 0 1 0 0 0 0 1 0 0 2 0 0 0 2 2 0 2 2 0 2 2 2 1 1 2 2 0 1 2 0 1 0 0 1 1 0 2 0 0 0 0 0 0 0 0 0 0 0 0 0 0 2 1 0 0 1 0 1 0 0 0 0 1 1 1 1 0 2 0 2 0 0 0 0 1 1 1 0 1 1 0 0 0 1 1 1 1 0 0 0 1 0 0 1 1 2 1 2 2 0 0 0 2 2 2 1 1 1 1 1 0 1 2 0 0 1 1 0 0 1 1 0 1 1 1 2 0 0 1 0 0 2 1 0 1 0 0 0 1 1 0 0 0 1 0 0 0 1 0 0 0 2 0 2 0 1 0 1 2 0 0 0 2 1 0 2 1 2 0 1 1 0 1 0 0 0 0 1 0 2 0 0 0 0 0 0 0 0 0 0 0 0 1 0 1 0 0 0 0 1 0 0 0
141 0 2 0 0 0 0 2 0 2 1 0 1 1 0 1 0 1 1 2 0 0 0 0 0 0 2 2 2 2 1 1 0 0 0 0 1 2 0 1 1 0 0 0 0 0 0 0 0 0 0 0 0 2 0 2 0 0 1 0 1 1 0 0 1 1 2 1 0 0 0 2 2 2 0 2 2 0 1 0 0 0 1 1 1 0 0 1 2 2 1 1 1 1 0 0 1 0 0 0 2 2 1 0 1 0 2 2 1 1 0 1 0 0 0 0 0 0 1 0 1 0 1 1 1 1 1 0 0 0 0 0 1 1 1 0 0 0 0 0 0 0 1 0 0 0 0 0 0 1 1 0 0 0 0 1 0 1 0 0 0 0 0 2 1 2 1 1 1 1 0 0 0 1 0 0 1 0 1 2 0 2 0 1 1 1 2 1 0 0 1 1 0 0 1 1 0 0 0 0 0 0 0 2 2 0 2 1 0 0 0 1 1 1 1 1 1 1 1 0 2 1 1 0 1 0 2 1 1 1 0 1 1 1 1 1 0 2 0 2 0 0 1 1 0 0 0 0 0 0 0 0 0 0 0 0 1 1 1 2 1 1 0 0 0 0 0 0 2 1 0 2 2 2 0 0 0 1 0 0 0 1 0 0 2 0 0 2 0 2 0 0 0 2 1 0 1 2 0 1 0 0 0 0 0 0 0 0 0 0 0 1 0 2 2 0 1 0 2 2 1 2 2 1 1 0 0 1 1 0 1 2 0 0 0 0 0 2 0 1 1 0 0 2 0 0 1 0 2 1 1 0 0 1 0 1 1 1 0 1 0 0 2 0 2 1 1 2 2 0 0 2 1 1 0 0 0 0 1 0 0 1 0 0 2 1 1 0 0 0 1 1 0 0 0 2 2 1 0 0 0 0 0 2 0 1 1 2 0 1 0 0 0 0 0 1 1 0 1 0 0 0 0 1 0 0 0 0 1 1 0 0 0 0 0 1 0 1 0 0 2 0 1 1 2 1 1 0 0 0 0 1 1 2 1 1 1 1 1 0 1 0 1 0 0 1 1 1 2 0 1 1 2 1 2 0 1 2 1 1 1 2 0 0 1 2 1 2 1 0 0 0 1 1 1 1 1 2 2 0 0 1 1 1 1 0 2 0 0 1 0 2 0 2 0 2 1 1 0 2 2 2 1 0 0 1 1 1 1 1 1 1 1 1 0 1 1 0 2 1 0 0 0 0 2 0 0 0 0 1 0 0 0 0 0 2 0 2 0 0 0 0 0 2 0 0 0 2 2 1 1 1 0 0 0 0 0 1 1 2 0 0 2 2 0 1 1 0 0 0 0 0 0 0 0 1 0 0 0 0 0 1 0 2 2 2 1 2 0 2 0 0 0 0 0 0 0 0 0 0 1 1 0 0 0 0 2 2 0 0 0 0 0 0 1 0 0 1 2 2 1 1 1 2 2 0 1 1 0 0 1 0 2 0 2 1 0 0 1 0 0 0 0 1 1 1 0 2 1 0 0 2 0 0 0 0 0 0 1 0 0 1 1 0 1 1 1 1 2 1 2 0 1 0 0 0 0 1 1 1 0 1 0 0 1 2 0 2 0 1 1 1 0 0 0 1 0 1 1 0 0 0 0 0 1 2 0 0 0 0 0 0 0 0 0 0 1 0 0 1 1 0 0 0 0 0 1 2 1 1 1 1 1 0 0 1 1 0 0 0 0 0 2 2 2 0 2 2 2 2 0 0 1 1 0 0 0 0 1 1 0 1 1 1 2 2 1 1 0 1 0 1 2 2 2 0 1 1 0 0 1 0 0 0 0 0 1 0 0 1 0 0 0 0 1 2 1 0 2 2 2 2 1 1 1 0 1 1 1 2 0 1 2 1 0 1 0 1 2 1 1 2 0 0 0 0 0 0 0 0 2 1 0 0 1 0 1 0 0 0 2 0 0 0 1 0 0 0 1 0 0 0 0 0 1 0 0 0 1 2 2 0 0 0 0 0 0 1 0 0 1 0 0 2 2 1 1 2 0 0 0 1 1 1 1 1 1 0 0 2 0 0 0 0 0 1 0 0 2 2 0 2 0 0 2 0 1 1 1 2 2 2 0 2 0 0 1 1 1 0 0 0 1 0 1 1 2 1 0 0 2 0 1 0 1 0 1 2 0 0 0 0 1 0 2 1 2 0 1 1 0 0 1 1 0 1 1 0 1 0 0 1 0 0 0 0 0 1 0 1 1 0 0 0 0 0 0 0 1 0 0 0
142 0 0 0 0 1 1 1 0 1 0 1 0 0 0 0 0 1 1 0 1 0 1 1 1 1 1 0 0 2 1 0 0 0 0 1 2 0 0 0 2 0 0 0 0 0 0 0 0 1 1 0 0 0 0 1 0 0 1 0 0 0 1 1 0 0 1 0 0 0 0 1 2 2 2 2 0 0 2 0 0 0 0 0 2 0 0 0 2 2 0 0 1 1 0 0 0 1 1 0 1 2 0 2 0 0 2 0 2 0 0 2 0 1 0 2 1 0 1 0 1 0 1 1 1 0 0 0 0 0 1 1 1 1 0 0 1 0 0 1 2 0 1 0 0 0 0 0 0 1 0 0 0 0 0 0 1 0 0 0 0 0 0 2 1 2 1 0 1 0 0 0 0 2 0 0 2 1 0 0 0 1 1 0 1 0 2 2 1 1 1 2 1 1 1 2 0 0 0 2 2 2 0 0 2 2 0 1 0 0 1 1 2 0 2 2 1 0 2 1 2 0 0 0 0 1 0 2 1 2 0 0 0 0 0 0 0 2 0 1 0 1 2 0 0 0 0 0 0 0 0 0 0 0 0 1 0 0 0 0 0 0 0 2 1 1 0 1 2 0 0 1 0 2 1 1 0 1 1 0 0 0 1 1 1 1 2 0 1 2 0 2 0 2 2 1 1 1 1 1 1 0 1 1 1 1 0 1 1 0 2 1 0 1 1 0 0 1 2 2 0 2 1 1 1 0 1 2 1 1 2 2 0 0 1 1 1 1 0 0 0 0 1 1 0 0 0 1 2 1 1 0 0 1 1 1 0 1 0 2 0 0 0 0 0 1 0 2 2 0 0 2 0 2 0 0 1 1 1 0 0 2 0 0 1 1 1 0 0 1 0 0 0 0 1 1 2 2 0 0 0 0 1 2 0 1 1 1 0 1 0 0 0 0 2 2 0 0 0 0 0 2 0 1 1 2 2 0 1 0 0 0 1 1 1 0 1 2 2 2 0 0 1 1 1 2 1 1 1 0 0 0 1 1 1 1 1 2 2 1 1 0 0 1 0 0 0 1 2 0 1 1 2 2 0 1 0 2 0 1 1 1 1 0 0 1 0 1 1 1 1 0 1 1 0 0 0 0 1 1 1 2 2 0 0 0 0 0 0 1 0 1 0 1 0 1 1 0 0 1 1 2 1 0 1 2 1 0 1 1 1 0 1 1 1 0 0 0 0 1 1 0 0 2 2 0 0 2 2 2 1 1 0 0 2 0 2 1 1 0 1 0 0 0 0 0 1 1 1 1 0 0 0 0 0 1 1 1 1 2 0 0 2 2 0 0 0 2 0 0 0 0 1 0 0 0 0 0 0 0 0 2 0 2 2 2 2 1 0 2 0 0 0 0 0 1 0 0 0 0 0 0 0 0 1 2 2 0 0 0 1 0 0 0 2 0 1 2 2 2 0 0 0 2 2 0 1 0 0 0 0 1 1 2 2 2 0 0 1 0 0 0 2 0 1 1 0 2 1 0 0 0 1 0 0 1 1 1 2 0 1 0 2 0 2 1 1 2 2 0 1 0 2 0 2 1 2 1 1 1 0 1 0 0 0 2 1 2 2 0 1 0 0 1 0 0 0 1 1 0 0 0 0 0 1 2 0 1 1 0 1 1 0 0 0 0 0 0 0 1 0 1 0 1 0 1 2 1 0 0 0 1 0 0 0 0 0 0 1 0 0 0 2 1 1 1 1 1 2 2 1 0 0 1 0 1 0 0 1 0 1 2 1 0 0 1 1 2 2 2 0 0 1 1 0 1 0 0 0 0 0 0 2 0 2 0 0 0 1 0 0 0 1 1 1 2 2 0 1 1 1 1 1 2 1 0 0 1 0 2 0 0 2 1 0 1 2 0 1 1 0 1 1 0 0 0 0 0 0 0 1 1 0 0 0 0 2 1 1 1 0 0 0 0 1 0 1 0 2 1 0 0 0 1 1 1 0 0 1 2 1 0 0 0 0 0 0 0 0 1 0 0 1 1 1 1 1 1 0 1 0 2 1 1 1 2 0 2 0 1 0 1 0 0 0 0 0 1 2 1 0 1 0 0 0 0 1 1 1 1 1 1 1 2 0 0 0 2 2 0 0 0 0 1 1 0 0 1 0 0 2 0 1 0 1 0 1 2 0 0 0 0 0 0 1 1 1 0 1 2 1 0 0 0 0 1 1 0 2 1 1 0 0 0 0 0 0 1 0 1 1 1 0 0 0 0 0 0 1 0 0 0
143 0 1 0 0 0 0 2 1 1 1 0 0 2 0 1 1 0 0 2 0 0 0 0 0 0 1 2 0 2 2 1 0 1 0 0 1 0 0 1 1 0 1 1 0 1 2 0 0 1 1 0 1 0 1 1 1 0 1 1 1 1 2 2 0 0 1 2 0 0 0 0 2 2 2 2 0 1 2 0 0 1 1 1 1 0 0 0 1 1 0 0 2 2 0 0 1 2 2 2 2 2 1 0 0 0 2 0 2 0 0 2 0 2 0 2 2 0 1 0 2 0 2 0 0 0 0 0 0 1 1 1 0 0 0 0 0 0 0 2 0 0 0 0 0 2 1 0 0 2 1 0 0 0 0 0 0 0 0 0 0 0 0 2 0 2 1 0 1 1 0 0 0 2 0 0 2 0 0 0 0 0 0 0 2 2 0 1 0 0 2 1 0 0 0 0 1 0 1 0 0 0 0 1 2 0 2 0 2 0 0 1 2 0 1 2 2 1 1 0 1 1 0 0 0 0 0 1 1 0 0 1 0 0 2 0 0 2 0 2 0 0 1 0 0 1 1 0 0 0 0 0 1 0 1 0 0 1 0 1 1 1 0 0 0 0 0 0 1 1 0 1 0 2 0 0 1 2 2 0 0 0 0 1 2 2 1 1 1 2 0 1 0 2 2 0 2 2 0 2 0 0 1 1 1 1 0 0 2 0 0 0 0 0 0 0 0 0 2 2 0 2 0 0 2 0 0 1 0 1 0 2 0 0 1 1 1 2 0 0 0 0 0 2 1 0 1 0 0 0 0 2 0 2 1 0 1 0 0 1 1 1 1 0 1 0 0 0 1 1 1 2 0 2 0 0 2 0 1 0 1 1 0 0 1 2 1 1 1 1 0 0 0 0 2 0 1 1 1 1 1 1 1 1 0 0 1 1 0 0 0 0 0 0 0 2 1 0 0 0 0 0 1 0 0 1 0 1 1 1 0 1 0 0 0 0 0 0 0 0 1 0 2 0 2 2 0 1 1 0 0 0 1 2 1 0 1 2 1 1 0 1 0 0 0 2 0 1 2 1 1 0 2 2 1 1 1 2 0 0 1 1 0 0 0 0 0 1 1 0 0 0 1 1 1 1 1 0 0 0 2 2 1 1 0 1 1 0 0 1 0 2 0 0 0 2 0 0 0 2 2 1 0 1 1 0 0 0 1 1 1 0 1 1 1 0 0 1 1 1 0 1 1 0 1 0 0 1 2 2 0 1 1 1 1 0 0 0 1 0 0 1 0 0 0 0 0 2 2 1 1 1 0 0 0 1 1 2 2 0 2 0 1 0 1 1 1 0 0 0 0 0 1 0 0 0 0 0 0 0 0 2 0 0 1 1 1 1 0 0 1 0 0 2 0 0 0 1 0 0 0 0 0 0 0 1 2 1 0 0 1 0 1 0 1 0 0 0 2 2 1 2 0 0 2 0 2 0 0 1 1 1 1 1 1 1 0 1 1 1 1 0 1 0 2 1 1 2 1 0 0 1 0 0 0 1 1 1 2 0 0 0 1 0 1 1 1 1 2 1 1 1 1 0 1 0 2 1 2 2 0 2 0 0 0 2 0 2 2 0 0 0 0 0 0 1 0 0 0 0 0 1 0 0 1 1 0 0 0 0 0 0 0 0 0 1 0 0 0 1 0 1 0 0 0 0 0 0 0 0 0 1 0 0 0 0 0 1 1 1 1 0 2 1 1 0 2 1 0 0 0 0 1 1 0 0 1 0 0 2 1 1 1 1 1 1 1 2 1 2 0 1 1 1 1 0 0 0 0 1 0 0 0 0 0 0 1 0 0 1 0 0 0 0 2 1 1 0 2 2 2 2 1 2 2 0 0 0 0 2 1 1 2 0 0 2 0 0 0 0 0 0 1 1 0 1 1 0 1 1 1 1 0 0 1 1 0 0 1 1 0 0 0 0 0 0 1 0 0 2 0 0 1 0 1 0 0 1 1 2 1 0 0 0 0 0 0 2 0 0 0 0 1 0 0 0 0 0 1 2 2 2 1 1 0 0 1 1 1 1 0 1 1 0 2 2 0 2 2 0 1 1 0 0 0 0 1 1 1 1 2 2 0 2 0 0 0 0 1 1 1 0 0 1 0 1 2 1 1 0 1 0 2 0 1 0 1 2 1 1 1 1 2 0 0 0 0 0 0 1 0 1 0 0 1 1 1 0 2 1 1 0 0 1 1 1 2 0 1 0 0 0 0 1 1 0 1 1 0 0 0 0
144 0 1 2 0 0 0 1 2 2 2 0 0 0 0 0 0 1 1 1 1 1 0 0 0 0 0 2 1 1 0 1 1 1 0 0 2 2 0 1 1 0 0 0 0 0 2 0 0 0 0 0 0 0 1 2 0 0 0 0 0 0 1 1 0 1 1 0 0 0 0 1 2 2 1 2 1 0 2 0 0 0 0 0 2 1 0 0 2 2 0 0 1 1 1 0 1 0 0 0 1 2 0 2 0 0 2 2 0 2 1 2 0 2 1 2 2 0 0 0 2 0 1 1 1 1 1 1 1 0 1 1 1 1 1 1 1 0 0 0 0 0 1 0 0 1 0 0 0 0 0 0 0 0 0 0 0 0 0 1 1 0 0 2 1 2 2 0 0 1 0 0 1 1 0 1 2 0 0 1 0 1 0 1 1 1 1 1 0 0 1 1 0 0 1 1 1 0 1 1 1 1 0 1 2 2 1 1 2 1 0 0 1 0 0 0 0 0 1 1 1 0 0 0 0 0 2 2 0 1 0 0 0 1 0 1 1 2 0 2 0 0 2 1 0 0 0 1 1 0 0 0 1 0 1 0 1 1 0 0 0 0 0 1 1 0 0 0 1 0 1 2 0 0 0 1 0 2 0 0 1 0 1 1 1 1 0 0 1 1 0 1 0 2 2 0 0 1 1 2 1 0 1 1 1 0 2 0 1 0 0 0 0 1 1 0 0 1 0 0 1 2 2 0 2 0 2 0 1 0 1 1 1 1 1 1 1 1 1 1 1 1 1 1 0 0 0 0 2 2 0 0 0 2 2 0 0 0 0 2 0 0 2 0 2 1 1 0 1 1 1 1 1 2 1 0 1 0 2 0 0 0 0 1 1 0 0 0 0 0 0 0 0 0 2 0 1 0 1 0 1 2 1 2 0 0 0 2 0 2 0 1 0 0 2 2 0 1 0 1 1 1 1 1 0 0 0 1 1 1 0 1 0 1 1 1 0 1 0 0 2 0 2 0 1 0 0 1 1 0 0 0 0 1 0 0 0 1 1 1 1 0 1 0 0 1 0 0 2 0 1 1 1 1 1 0 0 1 0 0 2 2 0 0 0 0 0 1 1 1 1 0 0 2 1 1 1 1 2 0 0 1 2 0 0 0 0 0 1 0 0 2 0 0 1 1 0 2 0 2 2 2 1 1 0 1 1 0 0 2 0 0 1 1 1 0 0 0 1 1 1 1 0 0 1 0 0 0 0 0 0 0 0 0 1 0 1 1 1 0 1 0 0 0 0 0 1 2 2 2 0 2 0 0 0 0 0 2 2 2 0 0 2 1 1 1 1 0 0 0 0 0 0 0 0 0 0 0 0 0 0 2 1 1 1 1 1 1 0 1 0 0 0 0 0 0 1 1 0 0 0 0 0 1 1 0 0 1 0 0 2 0 1 1 1 1 0 0 2 2 1 1 1 1 1 0 2 0 0 0 2 2 1 0 2 1 0 1 0 1 2 0 1 0 2 1 2 1 0 0 0 1 1 0 1 0 0 1 1 0 0 0 2 0 1 2 1 0 2 2 2 0 1 0 0 0 2 2 2 2 1 1 0 0 0 1 1 2 2 0 1 0 0 1 0 0 0 0 1 0 0 0 0 0 0 2 0 1 1 0 1 1 0 0 0 0 1 0 0 2 0 2 0 0 0 0 0 0 0 0 0 0 1 0 1 2 0 1 1 1 1 0 2 2 2 0 2 2 1 1 0 1 2 1 0 0 0 0 1 1 0 1 0 0 1 2 0 2 0 2 0 2 1 2 2 0 0 1 0 0 1 0 1 0 1 1 1 0 0 0 0 0 0 0 2 1 2 0 1 1 1 0 0 2 2 0 0 1 0 2 0 1 1 0 0 1 1 0 0 0 0 0 1 1 0 1 1 0 1 1 1 1 0 0 2 0 0 0 0 0 0 0 0 0 0 0 0 1 1 1 1 0 0 1 2 2 0 2 1 2 2 0 0 0 0 1 1 0 0 1 0 0 2 1 1 1 1 2 0 1 1 2 2 2 0 0 1 0 1 1 0 0 0 0 0 0 0 1 2 0 0 2 0 1 1 0 0 0 0 0 1 1 0 1 1 0 0 1 1 1 0 0 1 1 1 1 1 1 0 1 2 0 2 0 0 0 0 2 0 0 0 1 2 0 1 1 1 0 2 2 1 0 0 0 0 1 2 0 1 0 0 1 0 0 0 0 0 1 1 0 0 2 0 0 0 0 0 0 2 0 0 0
145 1 0 0 1 1 1 2 0 1 0 0 0 0 0 0 0 0 0 0 2 0 0 0 0 0 1 1 0 2 1 0 2 1 0 0 0 1 0 0 1 0 1 1 0 1 1 0 0 2 2 0 0 1 0 1 0 0 1 1 1 1 1 1 1 1 2 0 0 1 1 1 2 2 0 2 2 0 2 0 0 0 0 0 2 0 0 0 2 2 0 0 2 2 1 1 1 2 2 2 0 2 0 1 1 1 2 1 1 1 1 2 2 2 2 2 2 0 1 0 2 0 1 2 0 0 0 0 0 0 1 1 1 1 0 0 2 0 0 0 1 0 1 0 0 1 1 0 0 0 0 0 0 0 0 0 0 1 0 0 0 0 0 2 2 2 2 0 1 0 0 0 0 2 0 0 2 0 0 1 0 1 1 0 1 0 2 1 1 0 2 0 0 0 1 2 1 0 1 0 0 0 0 1 2 1 2 1 1 0 1 1 1 0 0 1 1 0 2 2 2 0 1 1 0 0 2 1 0 1 1 1 1 1 1 1 0 2 0 1 0 0 2 0 0 0 0 0 1 1 1 1 2 0 0 0 1 1 0 1 1 1 0 1 0 0 0 0 1 0 0 2 0 2 0 0 0 1 1 0 0 1 1 1 2 1 0 2 0 2 0 0 0 2 2 0 1 0 0 1 0 0 1 1 1 1 0 0 1 0 0 1 0 1 1 0 0 0 1 1 0 1 2 0 2 0 1 1 1 1 1 2 0 0 0 0 0 1 0 0 0 1 0 2 1 1 0 0 1 0 0 1 0 2 1 0 0 1 0 2 0 0 0 0 0 0 0 1 2 1 1 1 1 1 1 0 1 1 0 1 1 1 0 0 0 1 1 0 0 0 0 0 0 0 2 0 0 0 2 2 2 2 1 2 1 0 0 1 0 2 0 0 0 0 1 1 0 0 0 0 2 1 1 0 1 1 1 0 1 0 1 0 0 1 1 2 0 1 1 0 1 0 1 1 0 1 0 1 1 0 0 0 1 1 0 0 0 2 1 1 1 0 1 1 0 0 0 2 0 2 2 0 2 2 1 0 1 1 0 0 1 1 0 1 0 1 0 0 0 0 1 1 1 1 0 0 0 0 1 1 2 2 1 1 0 1 1 1 0 0 0 2 0 0 0 1 0 0 0 2 2 2 0 0 0 1 0 1 1 1 1 1 1 0 1 0 1 0 1 0 0 2 0 0 2 0 0 2 2 2 2 2 1 0 1 0 0 0 2 0 1 0 0 0 0 0 1 2 2 0 0 0 1 0 1 0 1 1 1 2 0 0 1 0 1 0 0 0 0 0 0 0 1 2 0 0 0 1 1 0 1 1 1 1 2 2 0 0 0 0 2 0 0 0 0 0 1 0 0 0 0 0 0 1 1 0 1 1 0 0 2 0 0 0 1 1 0 1 2 2 0 1 1 1 1 0 1 1 0 1 2 2 1 1 2 2 0 1 2 0 0 0 0 0 0 0 0 1 0 2 1 0 0 0 1 0 0 1 1 0 0 0 1 0 1 1 1 1 1 2 1 0 1 0 0 0 2 2 1 1 0 1 0 0 2 2 0 2 2 0 1 0 0 0 0 1 0 0 1 1 0 1 1 0 1 1 0 1 1 0 0 0 1 0 0 2 1 0 0 1 1 0 0 0 0 0 0 1 0 0 0 0 0 0 0 0 2 1 1 1 1 1 2 2 1 0 2 2 1 1 0 0 0 1 0 1 1 0 1 1 1 2 1 0 0 1 1 1 0 1 0 1 1 1 0 1 0 0 0 1 1 0 1 0 1 1 1 0 0 1 1 1 0 0 1 2 1 0 1 0 0 0 1 1 2 0 0 1 0 1 0 0 1 1 0 1 0 0 1 0 0 0 0 0 0 0 0 0 1 1 1 1 0 0 1 0 1 0 0 0 1 0 2 0 0 2 0 0 2 0 0 0 0 0 1 0 0 1 0 2 2 0 0 0 0 0 0 0 1 0 0 0 0 1 1 1 1 2 0 1 0 2 1 1 1 1 1 1 0 2 0 1 0 0 0 0 0 2 2 0 0 2 0 1 2 0 1 1 0 0 2 2 1 2 1 0 0 0 0 0 0 0 1 1 0 1 1 0 1 0 2 0 2 1 0 0 1 2 0 0 0 0 1 0 1 0 2 0 0 0 0 0 0 0 0 0 0 0 1 0 0 1 0 1 0 1 1 0 0 0 0 0 0 0 0 1 0 0 1 1 0 1
146 1 1 1 0 0 1 1 0 2 1 0 0 1 0 0 1 2 2 1 1 1 0 0 0 0 1 1 1 1 1 0 1 1 0 1 2 2 1 0 1 0 0 0 0 0 0 0 0 0 0 0 1 0 0 1 1 0 0 1 0 0 2 2 0 0 0 1 0 0 0 2 2 2 1 2 1 1 2 0 1 0 1 2 1 0 0 0 2 2 0 1 0 2 0 0 0 1 1 1 0 2 0 2 0 0 2 0 2 0 0 1 0 2 1 2 2 1 2 0 2 0 0 2 0 0 0 0 0 0 0 0 0 0 0 0 0 0 0 1 2 0 0 0 0 0 0 0 0 0 0 0 0 0 0 1 1 0 0 1 1 1 0 2 1 2 0 1 1 0 0 1 0 2 1 1 2 0 0 0 0 0 1 0 1 0 2 2 1 1 0 2 0 0 1 1 0 0 0 0 0 0 1 2 2 0 2 0 0 0 0 1 1 0 0 0 0 1 1 0 2 1 0 1 1 0 2 1 0 1 1 1 0 0 2 0 0 2 0 2 0 0 2 1 0 0 0 0 0 0 0 0 1 0 0 1 0 0 0 0 0 0 0 2 2 0 0 0 1 0 2 0 0 1 1 1 0 1 2 0 0 0 0 0 0 0 0 2 0 2 0 0 0 2 1 0 0 0 0 0 0 0 0 0 0 1 0 1 2 0 0 0 0 1 1 0 0 2 0 0 0 2 0 1 1 0 1 2 1 1 2 0 0 0 0 0 0 1 0 1 1 1 2 1 0 0 0 1 1 0 1 1 0 1 0 1 1 1 0 0 0 0 1 0 1 1 0 1 1 0 0 2 0 2 0 0 1 1 1 1 1 1 0 1 1 1 1 1 1 1 1 1 0 0 2 1 0 2 0 0 0 0 0 0 0 0 2 1 0 2 0 0 0 0 1 2 1 0 0 0 0 2 0 1 1 1 0 2 2 0 0 1 0 1 1 1 1 0 1 0 1 0 2 0 1 1 1 2 2 0 0 0 1 2 2 2 2 1 1 1 1 0 0 0 0 1 0 1 1 1 1 0 0 0 1 1 0 0 0 0 2 2 0 1 0 0 0 0 0 0 1 1 1 1 1 0 0 1 1 0 1 1 2 0 1 0 1 1 0 1 0 2 0 0 1 1 0 0 0 2 2 2 0 0 1 1 1 0 1 2 0 0 1 1 2 0 1 1 2 0 1 1 0 1 2 0 0 0 1 1 0 0 2 0 1 0 1 0 1 1 0 0 1 0 1 1 1 0 0 0 0 1 1 1 0 0 1 2 2 1 1 0 1 1 0 0 0 2 2 2 1 0 0 0 0 0 0 0 0 0 0 2 0 2 2 2 1 0 0 1 0 0 0 0 0 0 0 2 0 0 0 0 0 0 0 0 0 1 0 0 1 1 0 0 2 2 0 2 2 1 1 1 0 0 2 0 2 0 0 1 0 0 1 0 1 1 0 0 1 0 0 0 0 1 0 0 1 2 1 1 1 0 0 0 0 0 2 0 2 0 0 1 2 0 2 2 1 1 0 1 2 1 0 0 1 0 1 2 1 0 0 1 0 0 0 2 0 2 2 0 0 0 0 0 0 0 0 1 1 0 0 0 2 0 0 0 0 1 1 1 0 0 1 1 0 1 1 0 0 1 0 0 0 0 0 1 1 0 0 0 0 0 1 0 0 0 0 0 0 0 0 0 2 2 0 0 2 1 1 1 0 1 0 0 0 0 0 0 1 1 0 1 0 0 1 2 0 1 1 2 1 1 2 2 2 0 0 1 1 0 1 0 1 0 1 0 2 0 0 2 0 0 0 0 2 0 0 1 1 1 1 1 1 2 1 0 0 2 0 2 0 0 1 1 0 2 0 0 0 0 0 0 1 0 1 0 1 0 0 0 2 2 0 0 1 0 1 0 0 0 0 1 1 1 0 1 0 0 1 1 0 0 0 0 2 0 0 1 1 2 1 1 0 0 0 1 1 0 0 0 0 0 1 1 1 1 1 2 0 0 0 2 2 2 1 1 0 0 0 1 1 1 0 0 1 1 0 1 2 2 0 2 0 0 2 0 0 1 0 0 2 2 0 2 0 0 0 0 1 1 0 0 0 1 0 0 1 0 1 0 1 0 1 0 1 0 1 1 0 0 0 0 1 0 1 1 1 0 1 1 0 0 0 0 0 1 1 0 1 0 0 1 0 2 0 0 1 0 0 0 0 0 1 0 0 0 0 1 1 0 1 2
147 1 0 0 0 0 0 2 0 2 0 0 0 0 0 0 0 1 0 0 1 0 1 0 0 0 0 2 0 2 2 1 0 1 0 0 1 1 0 0 2 0 2 2 0 1 1 0 0 0 0 0 0 1 2 0 1 0 0 0 1 2 1 2 0 0 1 0 0 0 0 0 2 2 2 2 0 2 2 1 1 0 0 1 2 0 0 1 2 2 0 0 1 2 0 0 0 1 0 0 2 0 1 0 1 1 2 0 2 0 0 2 0 1 0 0 0 0 1 0 1 0 1 1 1 1 1 1 1 0 0 0 0 0 0 0 0 0 0 2 2 0 0 1 0 0 0 0 0 1 0 0 0 0 1 0 1 1 0 0 0 0 1 2 2 2 1 0 1 1 0 0 1 1 0 1 1 0 0 0 0 0 0 1 2 2 1 2 1 0 1 0 0 1 1 2 1 0 0 0 0 0 1 1 2 2 1 1 1 0 0 2 0 0 1 0 0 1 1 0 1 1 1 0 0 0 2 1 0 1 0 0 0 0 1 0 1 2 0 2 0 0 1 0 0 0 0 1 0 0 0 0 1 0 0 1 0 0 0 0 0 0 0 1 1 0 0 1 2 1 1 1 0 0 0 1 0 2 1 0 1 0 0 0 2 0 1 2 0 2 0 0 0 2 2 0 2 1 0 0 0 0 1 1 1 0 0 0 1 0 0 0 0 1 0 0 1 0 2 2 0 2 1 0 1 0 1 2 0 0 0 2 0 0 0 0 0 1 1 2 0 0 0 2 1 0 0 1 2 1 2 0 1 1 0 1 0 2 0 0 0 0 2 0 2 1 1 0 1 1 1 1 0 2 0 1 1 1 1 1 1 2 0 1 1 0 1 0 0 0 0 0 1 0 2 0 1 1 1 1 1 1 1 2 0 2 2 1 0 1 0 0 1 1 1 2 0 0 0 0 0 2 0 2 1 1 1 0 0 0 0 0 0 1 0 2 0 2 1 0 2 0 1 1 1 2 1 0 0 0 0 2 1 2 2 1 2 1 1 1 1 0 1 0 0 1 1 2 2 0 2 2 1 1 0 0 0 2 0 0 1 1 0 0 1 1 1 2 1 0 0 0 1 2 0 0 0 0 1 0 1 2 2 0 0 0 0 0 0 1 0 1 0 1 0 1 1 0 0 2 2 1 0 0 0 1 0 1 0 2 0 1 1 1 0 0 1 0 0 1 1 0 0 0 1 1 0 0 0 0 0 0 0 0 0 0 0 1 0 0 0 1 1 1 0 0 0 2 2 0 0 0 2 0 1 1 2 2 2 1 0 0 2 1 1 0 0 2 1 1 0 0 1 1 0 0 0 0 0 0 0 2 0 2 1 2 1 1 0 0 0 0 0 1 1 1 0 1 1 0 0 0 0 0 0 1 2 1 0 0 1 1 0 0 1 2 0 1 2 0 0 0 2 2 2 0 1 0 0 1 0 1 2 1 1 1 0 0 2 0 0 0 1 1 1 1 2 2 1 1 1 1 1 0 0 1 1 1 0 1 0 1 2 2 2 1 1 1 2 1 1 0 1 0 1 0 1 1 0 1 1 0 0 0 0 0 1 2 2 0 1 0 0 0 0 0 0 1 1 0 0 0 1 0 0 0 0 0 0 0 0 0 1 0 0 2 1 0 0 2 1 0 0 0 0 1 2 0 1 1 0 0 1 0 1 0 0 1 2 1 1 1 2 2 0 0 2 0 1 1 1 0 1 2 2 2 0 0 0 2 0 0 1 0 0 0 1 1 0 2 1 2 2 2 2 0 0 2 0 0 2 0 1 0 1 0 1 1 0 0 1 1 1 1 1 2 2 0 2 1 1 2 0 2 2 0 0 1 0 2 1 0 2 0 0 0 2 1 1 0 1 1 0 0 0 0 0 1 0 0 2 2 0 0 1 1 1 1 1 1 1 0 0 0 1 0 1 0 2 1 1 0 1 1 1 1 0 1 1 2 2 0 0 0 0 0 0 0 1 1 0 0 1 1 2 2 2 2 0 0 0 2 2 2 1 1 0 2 0 1 1 2 0 0 1 1 0 1 2 1 0 2 2 2 2 0 0 1 1 1 2 2 0 1 0 0 0 1 1 1 0 0 2 1 1 0 0 1 1 0 1 0 1 0 2 0 2 1 0 0 0 1 2 0 0 0 0 0 0 0 0 0 0 1 0 1 1 0 1 0 0 1 0 1 0 0 0 1 0 1 1 0 0 1 1 0 1 0 1 1 0 0
148 0 2 0 0 0 0 0 0 1 1 0 0 0 0 0 1 1 0 0 1 0 0 0 0 0 0 1 0 2 1 1 1 0 0 0 2 2 1 1 0 0 0 0 0 0 0 0 0 1 1 0 1 0 2 1 1 2 0 0 0 1 1 2 0 0 1 1 0 0 0 1 2 2 2 2 0 1 2 0 1 0 0 0 2 0 0 1 2 2 0 1 1 1 1 0 1 0 0 0 1 2 0 1 1 1 2 2 0 2 0 2 1 1 2 2 2 0 1 0 1 0 1 1 1 1 1 2 1 1 0 0 0 1 0 0 0 0 2 0 1 0 1 0 0 2 1 0 0 0 0 0 0 0 0 0 0 2 0 2 0 2 0 2 2 2 1 0 1 0 0 0 0 1 0 1 1 0 1 1 0 0 2 0 2 0 2 1 1 1 1 1 1 1 1 2 1 0 1 0 0 0 1 2 2 1 2 1 1 0 0 0 1 0 1 0 0 0 0 0 0 0 1 0 0 0 2 2 0 1 0 0 0 0 2 0 0 2 0 2 0 0 2 1 0 0 0 0 0 0 0 0 1 0 0 0 0 0 0 0 0 0 0 2 1 0 0 0 2 0 0 2 0 2 1 1 0 2 1 0 0 0 1 1 2 1 1 0 1 1 0 1 0 1 2 0 0 0 0 0 0 0 1 1 1 0 0 0 2 1 0 2 0 2 2 1 0 0 1 1 0 2 1 1 1 0 0 1 1 1 1 2 1 1 0 0 0 2 0 0 0 0 0 2 2 0 0 0 1 1 0 0 0 2 2 0 0 0 0 0 0 0 1 0 1 1 0 0 0 0 0 2 0 2 1 0 2 0 0 0 0 0 0 0 1 0 0 0 0 0 0 0 0 0 2 0 0 1 0 0 0 0 0 2 0 1 1 2 0 1 0 0 0 0 1 1 0 0 0 0 0 2 0 1 0 0 0 2 2 2 0 0 1 1 1 0 0 1 0 0 2 0 2 0 0 2 0 1 1 0 0 1 1 2 1 1 1 2 2 2 1 0 1 0 1 2 0 0 2 0 1 0 2 2 2 0 1 2 0 0 0 2 0 1 0 0 0 0 0 0 2 2 1 2 0 0 0 0 2 0 0 2 1 1 2 0 1 0 1 0 1 1 1 1 0 2 1 0 0 1 2 2 1 0 1 0 0 0 0 2 0 0 2 2 0 0 0 0 2 1 0 0 0 1 2 0 0 0 1 1 0 1 2 0 2 0 2 1 0 2 1 0 0 1 0 0 0 1 1 1 1 2 1 0 1 0 1 1 1 1 0 0 1 1 0 0 0 1 0 0 1 0 2 0 1 0 0 0 0 0 0 2 1 2 2 2 1 2 0 0 1 1 0 0 0 0 0 0 0 0 0 0 0 1 0 1 1 1 0 0 1 0 0 0 1 2 0 0 2 0 1 1 1 1 1 0 1 0 0 1 0 1 1 1 2 2 0 0 1 1 1 0 0 0 1 0 2 2 0 2 1 0 0 1 0 0 0 0 1 0 2 1 2 1 2 2 0 1 2 1 2 0 0 0 0 0 0 1 0 0 0 0 0 1 0 2 1 1 2 0 1 0 0 0 0 0 0 1 1 0 0 1 1 0 0 0 0 2 2 0 1 1 0 0 0 1 2 0 0 0 0 0 0 0 0 1 1 0 1 1 0 0 0 0 0 0 1 1 2 1 1 1 2 1 1 0 2 2 2 2 0 1 0 0 0 1 0 0 1 1 0 2 0 1 1 2 0 1 0 2 1 2 2 2 2 0 1 1 0 1 2 0 0 0 0 0 0 0 0 1 0 0 1 1 1 2 2 1 0 0 0 0 0 2 2 0 1 2 0 1 0 0 2 1 0 1 1 1 2 1 1 1 2 1 1 0 2 0 0 0 2 2 0 0 2 0 0 0 1 1 1 0 0 0 0 0 1 0 1 1 1 0 0 0 0 0 0 0 1 2 2 0 0 0 0 1 1 0 1 0 1 0 0 2 1 1 1 1 0 1 0 1 1 0 2 2 1 1 0 1 0 1 0 0 1 1 0 1 2 1 0 2 0 1 1 0 1 2 0 0 1 0 0 1 0 0 1 1 1 0 0 0 2 1 1 0 2 1 0 1 2 0 2 1 0 0 0 1 0 0 0 0 1 0 1 0 1 1 1 0 0 0 0 0 0 0 0 0 1 0 0 1 0 2 0 0 1 0 0 0 0 0 0 0 0 0 0 1 1 0 0 1
149 1 0 0 0 1 1 2 0 2 2 0 0 0 0 0 0 2 1 1 1 0 1 0 0 0 0 2 0 2 2 0 0 1 0 0 2 1 0 0 0 0 1 1 0 1 1 0 0 0 0 0 0 0 0 2 0 0 1 0 1 2 2 2 1 1 1 2 0 0 0 0 2 2 0 2 2 1 2 0 1 0 0 0 1 0 0 1 2 2 0 1 0 2 0 0 0 0 0 0 1 2 1 1 0 0 2 2 0 2 0 2 0 1 0 1 1 0 1 0 2 0 1 2 0 0 0 1 1 0 0 0 0 0 0 0 0 0 0 1 2 0 0 0 0 2 0 0 0 0 0 0 0 0 0 0 0 2 1 1 1 1 0 2 1 2 1 1 1 0 0 0 0 2 1 0 2 0 0 0 1 1 1 0 1 0 2 2 1 1 0 2 2 2 0 1 2 0 0 2 2 0 0 0 2 2 0 1 1 0 1 1 1 0 0 2 2 1 1 1 2 1 1 0 0 0 1 2 0 1 0 0 0 0 1 0 0 2 0 1 0 0 1 0 0 0 0 0 0 0 0 0 1 0 0 0 0 1 0 1 1 1 0 0 0 0 0 1 1 1 1 1 1 2 2 2 0 2 1 0 0 0 0 0 1 1 0 1 0 1 0 1 1 2 2 1 1 0 0 1 0 0 2 2 2 0 2 0 2 0 0 1 0 2 2 0 0 1 0 0 1 2 0 0 2 0 2 1 0 0 0 2 0 0 0 0 0 1 0 0 0 0 1 2 1 0 1 1 2 1 2 0 0 2 2 0 0 1 0 2 0 0 0 0 0 0 0 2 2 0 0 2 1 2 1 0 2 2 0 0 0 1 0 1 2 1 1 0 0 0 1 1 0 1 2 0 2 0 0 0 0 0 1 2 0 0 0 2 0 2 0 0 0 0 0 1 1 0 1 0 0 1 0 2 0 1 1 0 1 1 1 1 2 2 2 1 0 2 1 1 2 0 2 0 2 1 1 1 1 0 0 0 0 2 0 0 0 2 2 2 0 0 2 0 0 0 0 1 2 1 1 0 1 1 2 0 2 2 1 1 1 2 1 0 0 1 0 1 1 1 0 0 0 1 0 0 0 0 1 1 2 2 1 1 0 1 1 0 0 0 0 2 1 0 0 0 0 0 0 0 1 2 2 2 0 0 0 0 0 2 0 0 0 0 2 1 2 0 1 2 0 0 0 1 1 0 0 0 1 1 0 1 0 0 1 1 0 1 0 1 0 0 0 1 0 0 0 2 2 0 0 0 0 0 0 0 0 1 1 2 0 0 0 1 0 0 0 1 0 0 0 0 0 2 0 1 0 0 0 0 0 1 1 2 2 2 2 0 0 0 0 0 0 0 0 1 0 1 1 0 0 0 0 0 1 2 2 0 0 0 1 0 1 0 2 1 0 0 2 2 0 1 0 1 1 0 2 0 1 1 1 2 1 1 2 2 0 1 2 0 0 0 0 1 0 0 1 1 0 0 0 1 0 1 0 0 1 1 1 0 0 0 2 0 2 2 2 1 2 1 1 0 0 1 0 0 2 2 2 2 0 1 0 0 1 2 1 1 2 0 0 0 0 0 0 0 0 1 1 0 0 0 0 0 0 2 0 1 1 0 1 1 0 0 0 0 0 0 0 0 0 0 0 0 0 2 2 0 1 1 1 1 1 0 0 0 1 1 1 0 0 0 2 2 1 0 2 1 0 0 0 0 0 1 0 0 0 0 0 2 0 0 0 1 1 2 0 2 1 2 0 1 0 2 2 0 0 0 0 0 0 0 2 0 2 0 1 1 0 1 0 0 0 0 2 1 2 1 1 1 1 1 0 1 1 0 0 1 0 1 0 0 1 0 0 2 0 0 0 0 0 0 0 0 0 0 0 0 0 0 2 2 0 0 1 0 0 1 0 0 1 0 0 0 0 0 0 1 1 2 0 0 0 0 2 0 0 0 2 2 2 0 0 0 0 2 2 0 2 0 0 0 1 2 2 2 2 2 0 0 0 1 1 0 1 1 0 0 0 1 0 1 0 0 1 1 0 0 2 2 0 2 0 0 0 0 0 0 0 0 1 1 0 2 0 0 0 0 0 0 0 0 2 1 0 0 0 0 1 0 1 0 1 0 1 1 1 0 0 0 0 0 0 2 0 0 1 0 1 2 0 1 0 0 0 0 0 0 2 0 0 0 0 0 0 0 0 0 0 0 0 0 0 0 0 0 0 0 0 0 0 0
150 0 2 0 0 0 0 1 1 1 1 1 1 2 0 1 0 0 0 2 0 0 0 1 0 0 1 2 0 2 2 1 1 1 0 1 1 2 0 1 1 0 0 0 0 0 0 0 1 0 0 0 0 1 1 1 0 1 0 0 0 1 2 2 0 0 0 0 0 0 0 1 1 1 1 1 0 1 1 0 1 0 0 0 0 0 0 0 1 2 0 0 0 2 0 0 0 1 1 1 0 2 0 1 1 1 2 1 1 1 0 1 0 2 0 2 2 1 1 0 2 0 1 1 0 0 1 1 1 0 0 0 0 0 0 0 1 0 0 2 1 0 1 0 0 1 1 0 0 1 0 0 1 0 0 0 1 0 0 2 1 1 0 2 0 1 1 1 2 0 0 0 0 2 0 1 1 0 0 0 1 1 0 1 1 1 1 1 0 0 0 1 1 1 1 2 2 0 0 0 0 0 0 1 2 1 1 1 0 0 1 2 2 0 2 0 1 1 2 1 2 1 0 0 1 0 1 2 0 2 0 0 0 0 0 0 0 2 0 2 0 0 1 0 0 0 0 0 0 0 0 0 2 0 0 0 1 0 0 0 0 0 0 1 0 0 1 0 0 0 1 2 0 2 0 1 0 0 2 0 0 0 1 1 1 1 0 0 1 1 0 1 0 2 2 0 1 1 0 1 0 0 2 2 1 0 1 0 1 0 0 1 0 2 2 0 2 1 1 1 0 1 1 0 2 0 1 0 0 1 2 1 2 2 0 0 0 1 0 1 1 1 0 2 0 0 0 0 2 1 0 0 0 2 2 0 0 1 0 1 0 0 1 0 1 1 1 0 1 1 1 1 0 2 0 1 1 0 2 0 1 1 0 0 2 1 1 0 0 0 0 0 0 0 2 1 0 1 1 1 1 1 0 1 0 0 1 1 0 1 0 0 1 0 1 1 0 0 1 0 0 0 0 0 0 0 0 0 1 0 1 0 0 2 2 2 0 0 0 0 0 0 1 1 2 0 0 0 1 1 0 0 1 2 2 1 2 2 1 2 2 0 1 0 0 1 0 0 2 0 0 0 1 1 2 0 1 2 0 1 1 0 0 0 1 2 1 0 0 1 2 1 0 2 2 0 0 1 2 0 0 2 1 1 0 1 1 1 0 0 0 2 0 0 0 1 0 0 0 1 2 2 0 0 2 0 0 1 0 2 0 1 1 1 1 0 2 0 2 1 0 1 0 0 2 0 0 1 1 1 0 0 1 0 0 1 0 1 0 1 0 0 0 1 0 0 1 1 0 0 0 1 0 0 0 1 1 0 1 2 0 0 1 1 0 0 0 1 0 0 1 0 0 1 0 2 0 0 0 0 0 2 1 0 1 1 1 1 0 1 0 0 0 0 0 1 0 1 0 1 1 1 0 1 1 0 0 0 0 0 2 0 1 0 2 0 2 1 2 2 0 0 0 1 1 0 2 0 1 2 0 1 0 1 2 2 0 0 1 0 0 0 0 1 0 0 1 2 0 0 0 1 0 0 0 0 0 0 1 0 1 1 2 2 1 1 1 1 1 2 2 0 0 1 1 0 2 2 1 1 0 1 0 0 2 2 1 1 2 0 0 0 0 0 1 1 0 1 1 0 0 1 1 1 0 2 1 1 1 0 1 1 0 0 0 1 1 0 0 1 0 0 0 0 0 0 0 0 0 0 0 0 1 0 1 1 0 0 1 0 0 0 2 1 1 0 2 2 2 2 0 0 0 0 0 0 0 0 0 1 0 1 0 0 0 2 0 1 0 1 0 1 0 2 2 0 0 1 0 0 1 0 0 0 0 0 1 0 0 1 0 0 1 1 1 2 2 2 1 1 1 1 2 2 2 0 0 1 0 1 0 0 1 2 0 2 0 0 1 0 1 0 0 0 0 0 0 1 0 0 2 2 0 0 1 0 1 1 0 0 1 0 0 0 0 0 2 0 1 0 0 0 1 0 2 0 0 1 1 1 1 1 1 1 1 2 1 1 0 0 0 0 1 2 2 2 2 2 0 0 0 1 2 1 2 2 0 1 0 2 0 0 0 0 0 0 0 1 2 0 0 2 1 1 1 0 2 1 1 1 2 2 0 1 0 0 2 0 2 0 0 1 1 2 1 0 0 0 0 0 2 0 2 0 0 0 0 2 0 0 0 0 2 0 0 0 0 0 2 1 0 1 0 0 0 0 1 0 2 0 0 0 0 1 0 1 1 1 0 0 0 0 0 1 0 0 1 1 1 0 0 0
151 0 1 0 0 1 1 2 1 2 2 0 1 2 0 2 0 1 0 0 1 0 0 1 0 0 0 2 0 2 2 1 0 1 0 0 1 2 1 1 0 0 0 0 0 0 0 0 0 0 0 0 0 0 2 2 0 0 0 0 0 0 2 1 0 0 1 0 0 0 0 0 1 1 0 1 1 1 2 1 0 0 0 0 1 0 0 0 2 2 0 0 2 2 0 0 0 1 1 0 2 2 1 1 0 0 2 1 1 1 0 1 1 2 2 2 2 0 1 0 2 0 0 2 0 0 0 2 2 0 0 0 0 0 0 0 0 0 0 1 1 0 0 0 0 1 1 0 0 0 0 0 0 0 1 0 0 0 0 1 1 1 1 2 0 2 1 1 0 1 1 1 0 2 0 0 2 0 0 0 0 0 0 1 2 2 1 2 1 0 2 0 0 0 1 2 0 0 1 1 1 1 1 1 2 0 2 1 0 0 1 2 0 0 1 0 0 2 2 0 1 1 1 0 0 0 0 2 0 2 0 0 0 0 2 0 0 2 0 2 0 0 2 0 0 0 0 0 1 1 1 1 1 0 1 0 0 1 0 0 0 0 0 0 0 0 0 0 1 1 0 1 0 2 0 0 0 2 1 0 0 0 1 1 2 1 1 1 0 1 0 0 1 2 2 1 0 0 0 1 0 0 0 0 0 0 1 1 1 0 1 1 0 0 1 0 1 0 0 0 2 1 2 0 1 0 1 1 0 1 2 1 2 1 0 0 0 2 0 1 0 1 0 2 1 0 0 0 2 0 1 0 0 1 1 1 0 0 0 0 1 1 1 0 1 0 0 1 2 1 1 1 0 2 1 0 1 1 0 0 0 0 0 1 1 1 2 2 2 0 1 1 1 0 1 1 2 0 1 1 1 1 1 1 0 0 1 1 0 2 0 0 0 0 0 0 0 1 0 0 0 1 0 2 2 2 1 2 2 2 0 1 1 1 1 1 1 1 0 0 1 0 1 1 1 1 1 2 2 0 0 0 0 1 0 0 0 1 0 0 2 0 1 1 0 1 0 1 2 1 1 0 2 2 2 0 2 1 0 1 2 1 0 1 1 1 1 1 0 1 0 0 2 2 1 1 1 0 2 0 0 2 2 0 0 1 1 0 0 2 0 1 0 0 1 0 0 0 0 2 2 2 1 1 0 1 0 0 0 2 0 0 1 0 0 0 0 0 2 0 2 0 0 1 1 1 0 0 0 0 0 0 1 0 1 1 0 0 1 1 0 0 0 0 0 0 0 2 1 0 1 1 0 0 0 0 0 2 2 1 1 0 0 1 0 0 0 1 0 0 0 0 1 1 0 2 0 0 0 0 0 2 0 1 1 2 1 0 0 0 0 0 0 0 0 0 0 1 0 1 1 1 0 1 1 0 0 1 0 0 1 0 0 0 0 0 0 0 2 2 1 2 1 2 2 0 1 0 0 1 0 2 0 1 1 2 0 0 2 0 0 0 2 0 1 1 1 1 0 0 0 1 0 0 1 0 0 1 2 0 0 2 2 0 2 2 0 1 1 2 2 0 0 1 0 0 1 1 1 1 0 1 0 0 0 1 1 2 1 0 0 0 0 0 0 0 0 1 0 0 0 0 1 0 0 1 0 0 0 0 0 0 0 0 0 1 1 0 0 1 0 1 0 0 0 1 1 0 1 0 0 1 1 0 0 1 0 0 1 0 0 0 2 0 0 1 1 1 1 1 0 0 1 2 2 1 0 0 1 1 1 2 1 0 1 1 1 2 1 2 0 1 2 2 2 0 0 1 1 0 1 0 1 0 1 0 0 0 1 0 0 0 0 0 1 2 1 1 2 2 2 2 2 1 0 0 0 1 0 1 0 0 2 1 0 2 0 2 0 0 0 0 0 0 0 0 0 0 1 1 1 0 0 0 2 0 1 0 0 0 1 1 0 0 0 0 0 0 1 1 0 0 0 0 2 0 0 2 1 2 1 1 2 2 1 2 0 0 1 0 0 0 0 1 2 1 1 1 1 1 0 1 2 2 1 1 0 1 0 2 0 0 1 0 2 2 0 0 1 1 0 1 0 1 1 0 2 0 0 0 1 1 0 1 0 0 0 0 2 0 0 0 0 1 1 0 0 0 1 0 1 1 2 0 1 0 1 2 0 0 0 0 0 1 0 0 0 0 2 2 1 0 0 0 0 1 1 0 2 0 0 0 1 0 1 0 1 0 0 0 0 0 0 0 0 0 0 1 1 1 0 0
152 1 2 0 0 0 0 0 0 1 1 1 0 1 0 0 0 0 0 0 1 0 0 0 0 0 1 1 0 2 1 1 2 1 0 0 2 2 0 1 1 0 0 0 0 0 0 0 0 0 0 0 2 0 0 1 1 0 0 1 0 1 2 2 1 0 2 0 0 1 1 1 2 2 2 2 0 1 1 0 1 0 1 1 1 1 0 1 2 2 1 1 1 2 0 0 0 0 0 0 1 2 0 2 0 0 2 2 0 2 0 1 1 1 1 1 1 0 2 0 0 0 2 0 1 1 1 2 0 2 2 2 1 1 0 0 1 0 0 1 2 0 0 0 0 1 0 1 1 2 1 0 0 0 0 0 0 1 0 0 0 0 0 2 0 1 1 0 2 0 0 0 1 2 0 0 2 2 0 1 0 1 1 1 2 1 2 0 0 0 0 0 1 1 0 1 1 0 0 0 0 0 0 0 2 1 1 1 1 0 1 2 0 2 1 1 1 0 1 1 2 0 0 0 0 0 1 0 0 0 0 0 0 0 2 0 0 2 0 2 0 0 2 0 0 0 0 0 0 0 0 0 1 0 0 0 1 1 1 2 1 1 0 1 1 0 1 0 2 1 0 1 1 1 1 1 0 2 1 0 1 0 1 1 1 1 1 1 0 2 0 1 0 2 1 0 1 1 1 2 1 0 0 0 0 1 0 0 0 0 0 0 0 2 2 1 0 0 0 0 0 1 0 0 2 0 1 2 1 1 2 1 1 0 0 1 0 1 0 1 1 1 1 2 1 0 1 1 1 0 1 1 1 2 1 0 0 0 0 1 0 0 1 1 1 0 0 0 1 1 1 1 1 2 0 0 0 0 1 0 1 1 0 0 2 0 0 0 0 0 0 0 1 0 2 0 0 0 0 0 0 0 0 1 0 0 1 1 0 1 0 0 0 0 1 1 0 0 2 0 0 0 0 1 0 1 0 0 2 1 1 1 2 2 2 1 0 1 0 0 1 0 2 0 0 0 0 0 0 0 0 0 2 2 2 2 2 2 2 2 1 0 2 0 0 0 0 2 2 0 2 2 1 1 1 0 1 1 0 1 2 2 1 0 0 1 0 1 1 0 0 0 0 1 2 0 0 0 2 0 0 2 1 1 0 1 1 0 0 1 0 1 1 0 1 0 0 0 0 2 2 2 0 0 1 1 0 0 0 2 0 0 2 1 0 1 2 0 2 1 0 1 0 0 1 0 0 0 1 0 0 0 0 0 1 2 0 1 0 0 0 1 1 0 0 0 1 1 0 0 1 0 0 0 0 0 0 1 1 2 0 0 0 0 0 0 0 0 0 0 1 0 1 0 1 0 0 0 0 0 0 1 1 0 0 0 0 2 0 1 0 0 0 0 0 0 0 1 0 1 1 1 0 0 0 0 1 1 0 0 0 0 0 0 2 0 0 1 1 0 0 0 2 2 2 0 1 0 0 0 1 2 2 1 1 1 0 0 0 0 0 0 0 2 0 0 0 1 1 0 0 1 1 0 0 1 1 1 2 0 0 1 2 1 1 1 2 1 2 1 1 0 0 0 0 0 1 2 1 2 1 1 0 0 2 2 1 2 2 0 1 0 0 0 0 1 0 1 2 0 0 0 0 0 0 2 0 0 0 0 1 1 0 0 0 0 1 0 0 1 1 0 0 0 0 1 1 1 0 0 0 0 1 0 0 0 1 0 0 0 0 0 2 1 0 0 2 2 1 1 0 0 0 1 0 0 0 0 0 2 0 0 2 0 0 0 2 1 1 2 1 1 2 2 2 0 1 0 0 0 0 0 1 0 1 1 0 0 0 1 0 0 0 0 2 1 1 0 2 2 2 1 0 2 2 0 0 1 0 1 0 0 1 1 0 2 0 0 0 0 0 0 1 1 0 1 1 1 1 0 2 2 0 0 1 0 1 1 0 0 1 0 0 0 0 1 0 0 2 1 1 0 0 2 2 2 0 1 0 1 1 0 0 0 0 0 0 2 0 0 0 0 1 0 2 1 2 2 0 1 0 2 2 1 1 1 1 0 0 1 0 0 0 0 0 0 0 2 2 0 0 2 1 2 1 0 2 1 0 0 2 1 1 2 0 0 0 0 1 1 0 0 1 0 0 0 2 0 2 0 2 0 2 0 0 0 0 2 1 1 1 1 1 0 2 1 2 1 1 0 0 0 0 0 0 0 1 0 0 1 0 2 0 1 0 1 1 0 1 0 0 1 0 0 0 0 0 0 1 0 1 2
153 1 1 2 0 0 0 1 0 1 1 1 0 1 0 0 1 2 2 0 2 0 0 2 0 0 0 0 1 2 0 1 1 1 0 0 2 2 0 1 1 0 1 1 0 0 0 1 0 0 1 1 0 0 1 2 0 1 0 0 0 2 1 1 0 0 1 0 0 0 0 2 2 2 1 2 1 2 2 0 2 0 1 1 0 1 1 0 1 2 0 0 2 1 0 0 1 2 1 1 2 2 0 1 1 0 2 0 2 0 0 2 1 2 1 2 2 0 2 0 1 0 0 2 0 0 0 1 1 0 1 1 0 0 0 0 0 0 0 0 1 0 0 0 0 2 1 1 1 1 0 0 0 0 0 0 1 1 0 0 1 1 0 1 1 2 2 1 1 0 0 0 0 1 0 0 1 0 0 0 0 0 0 1 1 1 2 1 1 0 1 0 0 1 0 1 2 0 1 0 0 1 1 1 2 1 1 1 1 0 2 1 0 0 2 0 0 2 2 1 1 0 1 0 0 1 1 1 1 0 1 2 0 0 2 0 0 2 0 1 0 0 1 0 0 0 0 0 0 0 0 0 1 0 0 0 0 0 0 0 0 0 0 1 1 0 1 0 2 0 0 2 0 1 1 0 0 1 2 0 0 0 1 1 1 1 1 0 1 1 0 0 0 2 2 0 1 0 1 2 0 0 0 0 0 0 0 0 2 0 0 0 0 2 2 0 1 1 1 1 0 2 0 0 1 0 1 0 1 1 2 0 0 0 0 0 0 2 0 0 0 2 0 1 1 0 0 0 0 0 0 1 0 2 1 0 1 2 0 1 0 0 2 0 2 0 1 2 2 0 0 2 1 2 1 0 2 1 1 0 0 1 0 0 1 1 0 0 0 0 1 1 0 0 2 1 1 1 0 0 0 0 1 2 0 1 0 0 0 1 0 0 0 0 0 1 1 0 1 0 0 1 0 1 1 1 1 0 0 0 0 0 0 0 0 0 1 0 0 0 2 0 0 2 2 1 2 2 2 0 0 1 0 0 0 0 0 2 1 0 1 0 0 0 0 2 1 1 2 1 1 0 1 1 0 0 0 0 0 0 1 2 0 0 0 0 0 1 0 0 0 0 0 2 1 0 0 0 1 0 1 2 1 1 0 2 2 0 0 1 0 2 0 0 2 0 0 0 1 2 2 2 0 1 1 0 0 1 0 2 0 0 0 0 0 1 0 0 0 1 0 1 0 0 0 1 0 0 1 1 0 0 1 0 2 0 1 0 1 1 1 0 1 1 1 1 0 0 0 0 1 1 1 0 0 1 1 1 1 2 0 0 1 1 0 0 0 2 0 0 0 0 1 0 0 1 0 0 0 0 0 2 0 1 1 1 1 1 0 1 1 0 0 0 0 0 1 1 0 1 1 1 0 2 2 0 1 1 0 0 1 0 0 0 2 0 1 2 2 1 1 2 0 1 1 0 2 1 0 1 0 1 0 0 1 2 0 0 1 1 1 0 0 0 2 2 1 2 1 1 1 0 1 0 1 0 0 0 0 0 0 0 2 1 2 2 0 1 1 1 1 1 2 0 2 0 2 1 2 2 0 2 0 1 1 2 1 0 1 1 1 1 0 0 0 0 0 0 0 0 0 1 1 0 0 0 1 0 0 0 0 0 0 0 0 0 1 0 0 2 0 0 0 0 0 0 0 2 0 0 0 0 2 1 0 0 0 0 0 0 0 0 2 2 1 0 2 1 1 2 1 0 0 1 1 2 0 0 0 2 1 1 2 0 0 1 1 2 1 2 0 1 0 1 1 0 0 0 0 0 0 0 1 0 1 0 0 1 0 1 0 0 0 0 2 1 2 0 2 1 1 2 0 2 2 0 2 2 1 2 0 0 2 0 0 1 1 1 0 0 0 0 1 0 0 0 1 0 1 0 1 1 0 0 1 0 1 0 0 0 2 0 1 1 1 0 1 0 1 1 0 0 0 0 0 0 0 2 1 2 1 1 0 0 0 0 0 0 0 2 0 0 0 2 2 2 2 1 1 0 0 1 0 0 2 2 0 1 0 1 0 0 0 0 1 1 0 0 0 1 0 2 0 0 0 0 1 1 0 0 2 1 0 2 0 0 0 2 2 0 0 0 1 2 1 1 1 0 0 0 1 1 1 0 1 0 1 1 0 0 0 0 2 0 1 0 1 0 0 0 0 0 0 0 0 0 0 0 1 0 0 1 0 1 0 0 0 1 0 1 0 0 2 0 0 0 0 0 0 0 1 2
154 0 2 0 2 0 0 2 1 2 2 0 0 1 0 0 1 2 0 0 2 0 1 0 0 0 0 1 0 2 1 0 1 1 0 0 2 2 0 2 0 1 0 0 0 0 0 0 0 0 0 0 0 0 1 0 1 0 0 0 1 2 2 2 1 0 2 2 1 1 0 1 1 1 1 1 0 1 1 1 0 0 0 1 1 0 0 1 2 2 0 1 0 1 0 0 0 0 0 0 2 2 1 0 1 0 2 1 1 1 1 2 0 1 0 2 1 0 0 0 2 0 0 2 0 0 0 0 0 0 0 0 1 1 0 0 1 0 0 0 0 0 0 0 0 2 0 0 0 1 1 0 0 0 0 0 1 1 0 0 1 1 1 2 0 2 0 1 0 1 1 1 1 0 0 1 2 0 0 0 0 2 1 0 1 0 2 0 0 0 0 0 0 0 2 2 0 0 1 1 0 1 0 2 2 0 2 1 1 0 0 1 1 0 2 1 0 1 1 0 1 1 0 0 0 0 0 2 0 2 0 0 0 0 2 0 1 1 1 1 0 1 2 0 0 0 0 0 0 0 0 0 0 0 0 1 1 0 0 0 0 0 0 1 1 0 0 0 2 1 0 0 0 2 0 0 0 1 2 0 0 0 1 1 2 1 0 2 2 2 0 1 1 2 2 1 1 0 0 1 0 0 0 0 0 0 0 0 1 0 0 1 0 1 1 0 1 0 1 1 1 2 2 1 2 0 0 0 1 1 2 2 2 0 0 0 0 0 0 0 0 0 2 0 0 0 1 0 1 0 0 1 1 2 1 0 0 1 0 0 0 0 2 0 2 0 0 0 0 0 0 2 1 2 0 1 0 0 0 0 2 0 0 0 2 0 0 1 1 0 0 0 2 0 2 0 2 0 1 1 1 1 0 1 1 0 1 1 1 0 0 1 0 0 1 1 0 0 0 0 0 1 0 0 0 1 1 0 1 1 0 0 0 2 2 2 1 2 1 1 1 0 2 0 1 2 1 1 2 0 0 1 1 2 2 1 2 1 1 1 1 0 0 1 0 1 0 1 2 1 2 1 2 2 0 0 0 1 0 0 2 2 0 0 0 0 0 2 1 0 0 0 1 1 1 0 0 0 0 2 2 2 1 1 0 1 1 0 0 1 0 1 1 1 0 1 1 0 0 2 2 2 0 0 1 0 0 0 0 2 0 0 1 0 0 0 1 1 1 0 2 0 0 0 1 0 0 2 2 2 1 1 1 1 1 0 0 2 0 1 0 0 0 0 0 0 2 2 2 1 0 1 0 0 0 0 0 1 1 1 0 0 2 0 2 1 1 0 0 0 0 0 1 0 1 0 1 0 0 0 0 2 1 1 1 2 1 2 0 1 1 0 0 0 0 0 1 1 1 0 0 0 0 1 1 0 1 1 0 0 1 1 0 0 2 1 0 1 2 1 0 0 0 1 2 0 2 0 0 1 0 1 0 0 0 2 0 0 2 0 0 0 2 0 0 0 0 2 0 1 1 0 0 0 0 0 2 1 2 0 2 0 1 0 1 1 0 2 1 0 0 2 0 1 0 0 2 2 1 1 0 1 0 0 1 2 0 2 2 0 0 0 0 0 0 1 0 1 1 1 0 0 1 0 0 2 0 0 0 1 0 0 0 1 0 1 1 0 0 2 1 1 1 1 0 0 2 0 0 0 0 0 1 0 0 0 0 0 2 0 0 0 2 1 1 1 1 2 1 1 0 0 1 2 0 0 0 1 1 1 0 2 0 0 1 2 0 2 1 2 0 1 0 1 1 0 0 1 0 0 1 0 0 0 0 1 0 0 1 0 0 0 0 0 2 1 2 1 2 2 2 2 1 2 2 0 1 2 0 2 1 0 2 1 0 2 0 0 1 0 0 0 1 0 0 0 0 0 1 0 1 1 0 0 2 0 0 0 0 0 0 0 0 0 0 1 1 0 0 2 0 0 0 1 2 1 0 2 1 1 1 0 0 0 0 0 0 0 1 0 1 0 0 2 2 2 2 2 0 0 0 2 2 1 2 2 0 2 0 2 0 0 0 0 1 1 0 2 2 0 2 0 0 2 2 0 1 1 0 0 2 2 1 2 1 0 0 0 1 1 0 0 1 0 0 1 1 1 0 0 2 0 2 0 1 0 1 2 1 1 1 1 1 0 2 1 2 0 0 0 0 0 0 0 0 0 1 0 1 1 0 1 0 2 0 1 1 1 0 1 1 0 0 1 1 0 0 0 0 1 0 1
155 1 1 0 0 1 1 1 0 0 0 2 0 0 0 0 0 1 0 1 1 1 1 1 1 1 2 2 1 2 2 0 2 2 0 0 1 1 0 1 1 0 0 0 0 1 1 0 0 0 0 0 1 0 0 1 0 0 0 2 0 0 2 2 0 0 1 1 0 0 0 1 2 2 1 2 1 0 2 1 0 0 0 0 1 0 0 1 1 1 0 0 2 2 1 1 0 1 0 0 2 1 0 0 2 0 1 0 1 1 0 1 0 1 0 1 1 0 2 0 1 0 2 0 1 1 1 1 1 0 0 0 0 0 0 0 0 0 1 0 0 0 0 0 0 1 0 0 0 2 1 0 0 0 0 0 0 1 0 1 0 0 0 2 1 2 0 0 2 0 0 0 0 1 0 0 2 0 1 1 0 2 0 2 2 2 2 2 1 1 1 2 2 2 0 2 2 0 1 0 0 1 1 1 2 1 2 0 0 0 0 1 2 0 2 2 2 1 2 2 2 0 0 0 0 1 1 0 0 0 0 0 0 0 0 0 0 2 0 1 0 1 1 0 0 0 0 0 0 0 0 0 2 1 1 0 1 0 0 0 0 0 0 1 1 0 2 0 1 0 0 2 0 2 0 1 0 2 2 0 1 0 1 1 1 1 1 2 0 2 0 0 0 2 2 0 2 1 0 2 0 0 0 0 0 0 1 0 1 0 0 0 0 2 2 1 0 1 1 1 0 1 2 0 1 0 1 1 1 1 2 1 0 0 0 1 0 1 0 1 1 1 1 2 1 0 0 0 2 1 0 1 0 2 1 0 1 1 0 1 1 1 0 0 0 0 0 0 1 1 1 1 1 1 2 1 1 0 0 0 1 1 0 0 1 1 1 0 0 0 0 0 0 1 2 0 0 0 1 1 1 1 1 2 0 0 0 0 1 1 0 2 1 1 1 2 1 0 0 0 1 2 1 2 0 0 0 0 2 1 1 0 0 0 0 1 0 0 0 0 1 0 1 1 2 2 2 1 2 0 0 0 0 2 1 0 1 1 1 1 1 0 0 1 0 1 0 0 2 0 1 0 2 2 0 0 0 1 0 0 2 2 0 0 2 2 2 1 0 1 1 0 1 0 1 0 0 1 1 0 1 2 1 1 0 1 1 0 0 1 0 1 0 0 0 0 0 0 0 1 2 2 1 2 0 0 0 2 0 2 0 2 0 0 0 0 0 1 2 0 2 0 0 1 0 1 0 1 1 2 1 1 1 0 1 1 0 0 0 2 0 0 1 0 1 1 0 2 1 0 1 0 1 0 0 1 1 1 1 2 0 0 0 0 0 0 0 2 0 0 1 0 0 2 0 0 0 0 0 0 0 2 0 0 0 1 0 1 0 1 2 0 0 0 0 0 0 0 0 0 0 0 0 1 1 0 0 1 0 0 1 0 1 0 1 1 0 1 1 1 0 0 0 0 1 0 2 0 0 1 0 2 1 1 2 2 0 0 0 1 1 0 0 0 0 0 1 2 1 1 0 0 0 0 0 1 2 0 1 0 0 1 1 0 0 1 0 1 1 2 2 0 1 0 0 0 2 2 1 2 2 0 0 0 1 1 2 2 1 0 1 0 1 0 1 2 0 1 1 0 0 0 1 0 1 1 0 0 0 0 0 0 0 0 0 0 1 0 0 1 0 1 0 1 0 0 1 1 0 0 0 0 0 0 0 2 0 0 2 1 0 1 2 2 1 0 2 1 2 2 1 0 0 0 1 1 1 0 1 1 0 1 1 0 0 1 1 1 0 1 0 1 2 2 2 0 0 1 0 0 1 0 0 0 0 0 0 0 0 1 0 0 1 1 1 2 2 0 1 1 0 1 1 2 2 0 1 1 0 1 0 1 1 1 0 1 0 0 0 0 0 0 0 0 0 0 0 0 0 0 2 2 0 0 2 0 0 0 0 1 0 0 0 0 0 0 0 0 1 1 0 0 1 0 2 0 0 0 1 1 1 0 0 0 0 1 1 0 0 0 0 0 0 2 1 1 1 2 1 0 0 1 2 2 1 1 0 0 0 1 0 1 0 0 1 1 0 1 2 1 0 2 1 1 0 0 0 2 1 1 0 0 1 2 0 0 0 1 1 0 0 0 1 1 0 0 1 1 1 1 2 0 2 0 0 0 0 1 0 0 0 0 2 0 1 0 1 1 1 0 0 0 0 0 0 0 1 0 0 0 0 2 0 2 0 1 1 0 1 0 0 0 0 0 0 0 1 0 1 0 2 2
156 0 0 0 0 1 1 2 0 2 1 1 0 0 0 0 0 0 0 0 2 1 0 0 0 0 1 2 1 1 1 0 2 1 0 0 0 2 0 1 1 0 0 0 0 0 0 0 1 0 0 0 0 0 1 2 0 1 0 1 0 1 1 1 0 0 0 1 0 1 0 2 2 2 0 2 1 2 2 0 2 0 0 0 2 0 0 1 2 2 0 0 0 2 1 1 0 1 1 1 0 2 1 1 0 0 2 1 1 1 1 2 0 2 1 2 2 0 0 0 2 0 1 1 0 0 0 1 0 2 0 1 0 1 1 1 0 0 0 1 0 0 0 0 0 1 0 0 0 1 0 0 1 0 0 0 1 1 0 1 0 0 0 2 1 1 1 2 0 2 2 0 0 2 0 0 2 0 0 0 0 1 1 0 2 1 1 1 0 0 2 1 1 1 1 2 0 1 0 2 2 2 0 1 2 1 1 1 2 1 0 0 0 0 1 0 0 1 2 1 1 0 0 0 0 0 1 1 0 1 0 0 0 0 1 0 0 0 2 0 0 2 1 0 0 0 0 0 0 0 0 0 1 1 0 0 1 0 0 0 0 0 0 1 0 0 0 0 2 2 0 1 0 2 0 1 0 1 1 0 1 1 2 2 2 2 2 1 1 2 0 2 0 1 2 0 0 0 0 1 0 0 1 1 1 0 0 0 1 0 0 1 0 0 0 0 0 0 0 0 1 2 1 0 2 0 2 0 0 0 1 2 0 0 0 0 0 1 0 0 0 1 1 2 0 0 1 0 2 2 0 0 1 1 0 1 0 1 0 1 0 0 1 0 1 1 1 1 2 1 1 1 0 2 1 2 1 0 1 0 1 1 0 0 1 1 1 0 0 0 0 0 1 0 1 2 1 1 0 0 0 0 1 2 1 1 0 1 0 2 0 2 0 0 0 1 0 0 0 0 0 0 1 1 1 1 1 0 0 1 0 1 0 0 0 2 0 0 0 0 1 0 2 0 0 1 0 2 2 0 0 1 0 1 0 0 0 2 1 2 1 0 0 0 0 1 0 1 2 0 1 1 2 2 2 0 1 0 0 0 1 2 0 0 0 1 0 1 1 0 0 0 1 1 0 0 0 0 1 1 1 2 1 1 0 1 1 0 0 0 0 2 0 0 1 1 0 0 0 1 1 2 0 0 1 1 0 2 0 2 0 2 1 1 1 0 0 0 2 1 0 1 0 1 1 1 0 1 1 1 0 0 1 0 1 0 0 0 0 1 0 0 0 0 0 0 2 1 1 0 1 2 1 0 1 0 1 2 2 2 0 0 2 1 1 1 1 2 0 0 0 1 1 0 0 0 0 0 0 0 0 1 0 0 2 2 1 2 0 1 0 0 0 0 0 0 0 1 1 0 0 0 0 0 0 1 1 2 0 0 1 0 1 1 2 1 0 0 2 1 1 1 0 2 1 0 2 1 0 1 1 2 2 0 1 1 0 0 1 1 0 0 0 1 1 0 2 0 0 0 0 1 1 0 0 1 1 1 1 0 0 0 1 0 0 0 2 0 2 2 2 0 1 0 0 0 1 2 1 1 0 1 0 1 1 2 1 1 2 0 0 0 0 0 0 1 0 1 1 0 0 0 1 0 1 1 0 1 1 0 1 1 0 0 0 0 2 0 0 2 0 0 0 0 0 1 1 1 1 1 1 1 0 1 0 0 1 0 2 0 0 0 2 1 1 0 2 2 1 1 0 0 1 1 0 0 0 0 1 1 0 0 0 1 1 2 0 1 1 2 1 1 1 2 1 1 0 0 0 1 0 0 1 0 1 0 2 0 2 0 0 0 1 2 0 2 1 0 2 2 2 2 1 2 2 0 0 1 0 2 1 0 2 0 0 2 1 1 1 0 1 1 0 0 0 0 0 0 0 0 1 1 0 0 1 0 1 1 0 0 1 0 0 0 0 1 1 0 1 1 0 0 0 1 2 1 0 0 1 2 2 0 0 0 0 0 0 0 0 0 1 0 0 2 2 2 2 1 1 0 0 1 2 2 1 1 1 0 0 2 0 1 0 0 1 1 0 1 2 1 0 2 0 1 2 0 1 0 0 0 1 2 0 2 0 0 1 1 2 0 0 0 1 1 0 1 1 1 0 2 2 0 1 0 2 0 2 2 0 0 0 0 1 1 0 0 0 1 2 1 1 0 0 0 0 1 1 0 1 0 0 1 0 1 0 1 1 0 1 0 0 1 0 0 0 0 0 0 1 0 1 2
157 0 1 0 0 0 0 1 0 1 0 1 1 2 0 2 0 1 1 1 0 0 0 1 1 1 0 1 0 2 1 0 0 0 2 1 1 1 0 0 2 0 1 1 1 1 2 0 0 0 0 0 0 0 0 2 0 0 0 0 1 1 1 1 0 0 0 0 0 0 0 1 2 2 2 2 0 1 2 1 0 0 0 0 2 0 0 1 2 2 1 1 1 1 0 0 0 1 0 0 2 2 0 2 0 0 2 1 1 1 0 2 2 2 2 2 2 0 1 0 1 0 2 0 2 2 2 0 0 0 1 1 0 0 0 0 1 0 0 1 2 0 1 0 0 1 0 0 0 0 0 0 1 0 1 1 1 0 0 1 1 1 0 2 0 1 1 1 1 1 0 0 0 1 0 0 2 0 0 0 0 1 1 0 1 0 1 0 0 0 1 1 1 1 1 2 2 0 0 1 0 1 0 1 2 2 1 1 1 0 0 2 0 1 2 0 0 2 2 0 1 1 1 0 0 1 1 0 0 0 0 0 1 1 1 1 1 2 0 2 0 0 2 1 0 0 0 0 0 0 0 0 1 0 1 0 0 1 0 0 0 0 0 0 0 0 0 0 1 0 0 2 0 2 0 0 0 0 2 0 0 0 0 0 2 0 0 1 0 2 1 0 0 2 2 1 1 1 0 2 0 0 1 1 1 0 2 0 1 0 0 1 0 1 1 0 0 1 1 1 1 2 0 0 1 0 0 1 2 2 2 0 1 0 0 0 0 2 1 1 0 2 1 2 0 0 0 0 2 2 0 0 0 1 1 1 0 0 0 1 0 0 2 0 2 0 1 1 2 1 1 1 0 2 1 1 1 0 1 0 0 0 0 1 1 0 1 0 0 0 0 0 1 0 2 0 0 1 1 1 1 1 2 2 0 1 0 1 0 2 0 0 0 0 2 2 0 1 1 1 0 0 0 0 0 0 0 0 0 0 0 0 0 0 0 1 0 0 1 0 2 0 1 1 2 2 2 1 1 0 0 0 0 0 0 0 0 2 1 1 1 0 0 1 0 1 0 0 2 0 0 0 2 2 1 1 1 2 0 0 0 1 0 1 0 1 0 0 0 0 2 2 1 2 2 1 1 1 1 1 1 2 1 1 0 1 1 1 0 0 1 1 1 0 0 0 0 0 0 1 0 2 1 0 2 0 0 1 0 2 0 1 2 1 0 1 1 0 2 1 0 1 0 0 1 0 0 1 1 1 1 1 1 0 2 0 1 0 1 0 1 0 0 1 0 0 0 1 1 0 0 0 1 0 0 2 2 0 0 2 0 0 0 1 0 0 0 1 0 0 0 1 0 1 0 1 0 0 1 0 0 1 0 2 1 2 1 2 0 2 1 0 0 1 0 0 2 1 0 0 0 0 0 1 1 0 0 1 0 0 2 0 0 0 2 1 0 0 2 2 0 0 0 0 2 0 2 0 0 1 1 1 1 0 1 2 0 1 0 1 0 1 1 0 1 1 0 2 1 0 0 0 0 1 1 0 0 0 1 0 1 2 1 0 1 1 1 2 2 0 2 1 2 0 1 0 2 2 1 1 0 1 0 0 0 1 0 1 1 0 0 0 0 0 0 1 0 0 0 0 0 0 0 0 0 2 0 0 0 0 0 0 0 0 0 0 2 0 1 2 1 0 0 0 0 1 1 1 0 0 0 0 1 0 1 2 0 0 2 0 0 0 2 2 1 0 2 2 2 2 0 0 1 1 1 1 0 0 1 1 0 1 0 0 1 2 0 1 0 1 0 1 2 2 1 1 0 0 0 2 2 0 2 0 2 1 0 0 1 1 0 0 1 1 1 2 2 0 1 1 1 0 0 2 1 0 1 1 0 2 1 0 1 1 1 1 0 1 0 0 0 0 0 0 0 0 0 1 0 0 2 2 0 0 2 0 0 0 0 1 0 0 0 0 0 1 1 0 0 0 0 0 0 1 1 1 0 0 1 2 1 0 0 0 0 0 0 0 0 0 0 0 0 2 2 2 2 2 0 0 0 2 2 2 0 1 0 0 0 1 0 1 0 0 2 2 0 1 1 0 0 1 0 0 0 0 0 0 0 0 2 2 1 1 0 0 2 1 2 0 1 0 0 1 1 0 1 0 2 1 2 0 2 0 0 0 0 2 0 0 0 0 1 0 0 0 1 0 0 0 0 0 0 0 0 1 1 0 0 0 0 2 0 1 0 1 1 1 0 1 1 0 0 0 0 0 0 0 0 0 1 1
158 1 2 0 0 0 0 2 0 2 2 0 1 2 0 2 0 2 0 0 2 0 0 0 0 0 0 1 1 2 0 1 1 1 1 0 2 0 0 0 2 0 0 0 1 0 0 0 0 1 1 0 1 0 1 1 0 1 0 1 1 1 2 2 0 0 2 0 0 0 0 1 2 2 2 2 0 0 1 0 0 0 1 1 1 0 0 1 2 2 1 1 1 1 0 0 0 0 0 0 2 2 1 0 0 0 2 2 0 2 1 2 1 2 1 2 2 0 0 0 2 0 1 1 2 2 2 1 1 0 0 0 1 1 0 0 1 0 1 1 1 0 2 0 0 0 0 0 0 0 0 0 1 0 0 0 0 0 1 0 0 0 0 2 0 2 0 0 0 1 1 1 0 1 0 0 2 2 0 1 0 0 0 1 1 1 2 2 1 0 1 0 0 0 0 1 0 0 0 0 0 0 0 2 2 0 2 1 0 0 0 0 1 1 1 1 1 0 2 0 2 2 0 0 0 0 1 1 1 0 0 0 0 0 2 0 1 2 0 1 0 0 2 0 1 1 1 0 0 0 0 0 2 1 0 0 1 0 0 0 0 0 0 1 1 0 0 0 1 0 0 1 0 1 0 0 0 2 1 0 0 1 1 1 1 1 0 1 0 2 0 1 0 2 1 1 0 0 0 1 0 0 0 0 0 0 0 0 1 0 0 1 0 2 2 0 0 0 0 0 0 2 0 0 2 0 1 2 0 0 2 1 0 0 1 1 1 2 1 1 0 2 0 2 0 0 0 0 2 1 1 0 0 2 1 0 1 0 0 1 1 1 2 0 2 1 0 1 1 0 0 2 2 2 2 0 2 1 1 0 0 0 0 0 1 1 1 0 0 1 0 0 0 0 2 0 0 0 0 0 0 0 0 0 0 0 2 1 0 0 0 0 0 0 2 2 0 0 0 0 0 1 1 0 0 1 0 0 2 2 0 0 1 1 1 0 1 1 1 0 2 0 2 0 1 0 0 2 2 0 0 0 1 1 1 1 1 2 1 1 2 0 0 0 0 2 0 0 2 0 1 0 1 1 1 0 0 2 1 0 0 2 0 2 0 1 0 0 0 0 1 1 1 0 1 0 0 2 2 0 2 2 1 1 0 1 2 1 0 2 0 0 0 0 1 1 0 0 0 1 1 2 0 0 0 2 1 0 2 0 1 1 0 0 1 0 1 0 1 2 0 0 0 1 2 0 0 1 1 1 1 1 0 0 1 1 1 1 0 0 0 1 1 0 1 1 0 1 1 0 0 0 0 0 0 0 0 1 1 1 0 0 2 1 1 1 1 2 0 0 0 0 2 2 0 2 2 0 0 0 0 2 0 1 1 1 1 1 0 0 1 0 0 0 0 0 0 1 1 0 0 0 0 0 0 1 1 1 0 0 0 0 0 0 2 1 0 0 2 2 0 1 0 1 2 0 2 0 0 1 1 2 0 1 2 2 0 0 2 0 0 0 1 0 2 1 1 1 0 1 1 1 0 0 0 0 1 0 2 0 2 0 2 1 2 2 1 2 1 1 2 0 0 0 0 0 2 1 2 2 1 0 0 0 0 1 0 2 2 0 1 0 0 1 0 0 0 1 1 0 0 0 0 0 0 2 0 1 0 1 0 0 0 0 0 1 1 0 0 0 0 0 1 0 0 0 1 2 0 0 0 0 0 1 0 0 0 0 0 0 0 1 2 1 0 0 2 2 2 2 0 0 0 0 0 0 0 0 1 0 0 2 1 0 0 2 1 0 0 2 2 2 1 1 1 0 0 1 0 1 2 0 0 0 0 0 1 0 0 1 0 0 2 2 0 2 2 0 2 2 2 2 0 2 2 0 2 1 0 1 0 0 1 1 0 1 0 0 2 1 1 0 1 1 0 1 1 0 1 0 1 1 1 0 1 0 0 0 0 0 0 1 0 0 0 1 1 0 2 0 0 0 0 1 1 0 0 0 1 2 2 0 0 0 0 0 0 1 0 0 0 0 0 1 1 1 1 1 2 0 0 2 0 0 1 2 0 0 0 1 0 1 0 0 0 0 0 1 2 1 0 2 0 1 2 0 1 1 0 0 1 0 0 1 1 0 0 1 1 0 0 0 1 1 1 0 1 0 0 0 2 0 1 0 1 0 0 2 0 0 0 0 1 0 1 0 1 0 2 1 0 0 0 0 1 1 1 0 2 1 1 0 0 1 1 0 1 0 0 0 0 0 1 0 0 0 0 1 2 1 1 1
159 0 2 0 1 0 0 2 0 2 1 0 1 1 0 1 0 1 1 0 2 0 1 0 0 0 1 1 0 2 2 0 0 0 1 2 2 2 0 2 1 1 0 0 1 1 1 0 0 2 2 0 1 0 1 1 0 1 0 2 0 1 2 2 0 0 0 0 0 1 1 1 2 2 1 2 1 2 2 0 2 0 1 1 1 0 0 0 2 2 0 0 1 2 0 0 0 0 0 0 1 2 1 0 1 0 1 0 2 1 0 2 2 2 2 2 2 0 1 0 2 0 0 2 0 0 0 1 0 0 0 0 0 0 0 0 0 0 0 0 1 0 0 1 0 0 0 0 0 1 1 0 1 1 0 0 0 0 0 0 0 0 0 2 1 1 2 1 2 0 0 0 2 1 0 1 1 1 1 1 0 2 0 1 1 1 2 2 1 1 1 1 2 2 0 2 2 0 1 0 0 0 0 0 2 2 2 1 1 0 1 1 2 0 2 0 1 0 2 1 2 1 0 1 0 0 1 0 0 0 1 1 0 0 2 0 0 1 1 0 0 1 1 0 0 1 1 0 0 0 0 0 2 0 0 0 0 0 0 0 0 0 0 1 1 0 0 0 2 0 0 1 1 2 1 0 0 2 2 0 0 0 1 1 1 1 2 0 0 1 0 2 0 2 2 1 0 2 0 1 0 0 0 0 0 0 0 0 1 0 0 1 0 2 2 1 0 0 0 0 2 2 2 1 1 0 0 1 1 1 1 2 0 0 0 0 0 2 1 2 0 1 1 2 0 0 1 0 0 0 0 2 0 1 1 1 2 1 0 1 0 0 1 0 1 0 0 0 1 1 1 1 0 2 0 0 1 1 0 0 0 1 0 0 1 0 1 0 0 1 0 0 1 0 1 2 1 0 1 1 1 1 1 2 1 0 0 1 0 1 0 1 0 0 1 2 1 0 1 0 0 1 1 2 1 1 2 1 1 1 0 0 0 1 1 0 0 1 1 1 1 0 2 0 2 0 0 1 1 0 0 0 0 1 1 0 1 2 1 1 0 0 1 1 0 0 0 0 2 0 0 0 2 2 2 0 1 0 0 0 2 2 0 0 2 2 2 1 0 1 1 0 0 1 1 1 1 0 1 1 2 2 1 1 0 2 2 0 0 1 0 1 1 2 0 2 2 0 0 1 1 2 1 0 1 0 0 0 0 2 0 0 2 1 1 1 0 1 2 1 1 0 1 1 2 0 0 1 1 1 0 0 0 0 0 1 0 1 0 0 0 0 0 0 0 0 1 1 0 0 1 0 1 0 1 1 2 2 2 0 2 0 2 2 0 0 0 1 0 0 0 0 0 0 2 0 2 0 0 0 0 2 0 0 0 0 0 1 0 2 0 0 0 1 0 0 0 2 0 1 0 1 0 0 0 0 1 1 0 0 1 0 0 0 2 0 0 0 1 0 0 0 0 2 2 0 2 0 1 1 1 2 0 1 1 2 0 1 0 1 0 1 1 0 0 0 1 2 1 0 0 1 0 0 0 0 1 0 1 0 1 1 2 0 2 2 2 0 1 1 2 0 0 0 0 0 0 2 1 0 0 1 0 0 1 1 1 2 2 0 1 0 0 0 0 1 0 1 1 0 0 0 1 0 1 1 0 0 0 0 0 0 0 0 0 0 0 0 0 2 1 1 0 1 0 1 2 0 0 0 0 0 1 0 1 0 0 0 2 1 0 1 2 0 0 1 1 1 0 0 0 0 1 0 0 1 0 0 0 2 1 1 0 0 0 1 0 2 1 2 0 1 1 1 0 1 0 1 0 0 1 0 1 0 1 1 0 0 1 1 0 0 1 1 1 2 2 1 1 1 1 1 0 2 2 0 0 1 0 2 0 1 1 0 0 1 0 0 1 0 1 0 0 0 0 0 0 1 1 0 1 1 0 0 1 0 1 0 0 0 0 1 0 0 0 2 1 0 1 1 0 0 0 0 2 0 0 1 1 2 2 0 0 0 0 0 0 0 0 0 2 0 0 2 0 0 0 2 0 0 0 2 1 0 2 2 0 1 0 1 0 1 0 1 1 0 0 2 2 0 2 0 0 0 0 0 0 1 0 0 1 1 0 2 0 0 0 1 1 0 0 0 1 1 0 1 1 0 1 0 2 0 2 0 0 0 0 2 0 1 0 1 2 1 0 0 1 0 0 0 0 0 0 0 0 0 2 0 2 0 0 0 0 0 1 0 1 0 0 0 0 1 0 0 0 0 0 0 0 0 1 1
160 1 1 0 0 1 1 1 1 2 2 1 0 0 0 0 0 1 1 0 2 0 0 0 0 0 1 1 1 1 1 1 1 0 0 0 2 1 0 2 0 0 0 2 0 1 0 0 0 0 0 0 0 1 0 1 0 2 0 0 0 2 1 1 1 1 0 1 0 0 0 2 2 2 1 2 1 2 2 2 0 0 1 1 0 0 0 0 0 2 0 0 2 2 0 0 0 1 1 1 1 2 1 0 1 0 2 1 1 1 0 2 1 2 1 2 1 0 1 0 2 0 2 0 1 1 1 0 0 0 0 1 0 0 0 0 0 0 0 0 1 0 0 0 0 2 0 0 0 0 0 0 0 0 0 1 0 0 0 2 1 2 0 1 0 1 1 1 0 1 1 1 1 1 0 1 2 0 2 2 0 2 0 1 1 1 1 1 1 1 0 1 1 1 1 2 2 0 0 1 0 1 0 2 2 0 2 2 1 0 0 0 0 0 1 0 1 0 2 2 1 0 0 0 0 1 1 1 0 1 1 1 0 0 2 0 0 2 0 1 0 0 1 0 0 0 0 0 0 0 0 0 1 1 0 0 0 2 0 2 2 2 0 2 0 0 1 2 0 0 0 2 1 1 0 0 0 1 2 0 0 0 0 0 0 0 0 2 0 2 0 0 0 2 2 0 1 1 0 0 0 0 0 0 0 1 0 0 1 0 0 1 0 2 2 0 1 0 0 0 1 1 0 0 2 0 2 1 0 1 1 2 1 0 0 0 0 0 0 0 0 0 1 2 0 0 0 0 0 0 0 1 0 2 1 0 0 2 0 0 0 0 0 0 0 0 0 0 1 1 1 1 0 1 1 1 1 1 0 0 0 0 0 1 1 0 1 0 0 0 0 0 0 0 2 0 1 0 1 0 0 1 0 2 0 0 0 0 0 2 1 1 0 0 0 1 1 1 0 1 0 1 1 2 2 2 2 0 2 0 2 0 0 1 1 0 0 1 1 0 2 0 2 0 0 2 0 0 2 0 0 0 1 2 2 0 2 0 0 0 2 0 1 0 1 1 0 2 2 0 1 1 1 1 2 0 2 1 0 0 1 1 0 0 0 1 0 1 1 0 0 0 0 0 0 0 0 0 2 1 1 2 2 0 0 0 0 0 1 1 0 1 0 1 0 2 0 0 0 2 2 1 0 0 0 1 1 0 0 2 0 0 1 1 0 1 0 0 2 0 1 1 0 1 2 0 0 1 1 1 0 0 1 0 1 0 1 2 1 0 1 0 1 0 1 1 1 1 1 0 1 1 1 0 0 1 1 1 1 2 0 0 0 0 0 0 0 1 0 0 0 0 0 2 0 1 0 0 0 0 0 2 1 0 0 0 0 1 0 0 0 0 0 1 0 0 0 1 1 0 0 0 0 1 1 0 0 1 0 0 1 1 0 0 2 0 1 2 2 2 1 1 0 1 1 0 2 0 1 1 1 2 1 1 1 2 0 1 2 0 0 0 1 1 1 1 1 2 1 0 0 1 1 0 1 0 0 0 1 0 1 2 2 1 2 0 2 1 2 1 2 1 0 0 0 0 1 2 1 1 0 1 0 0 0 1 0 0 1 0 1 0 0 0 0 1 0 2 2 1 0 0 1 0 1 1 0 0 0 0 0 0 0 0 0 1 0 0 0 0 0 0 0 1 0 0 2 0 1 0 0 1 2 1 0 0 0 0 1 0 0 0 2 1 0 1 2 1 2 2 0 0 1 1 1 1 0 0 1 0 0 1 0 0 1 2 0 2 1 2 0 1 0 1 1 0 0 0 0 0 0 0 0 0 0 0 1 0 0 2 0 0 0 0 1 2 1 0 0 0 0 0 0 2 2 0 1 1 0 2 0 2 2 1 0 0 0 1 1 0 1 1 0 0 0 0 0 0 1 0 2 2 0 0 2 0 0 0 0 0 1 0 0 0 0 0 1 0 1 1 0 0 0 0 2 2 1 1 0 2 1 1 0 0 0 0 0 0 0 0 0 0 0 1 1 1 1 0 1 1 1 2 2 1 2 2 0 1 1 0 1 1 2 0 2 1 0 1 1 0 1 0 0 0 1 0 1 1 1 1 1 1 0 0 2 0 0 1 1 0 0 0 1 1 1 0 0 1 1 0 2 0 2 0 1 0 1 2 0 0 0 0 2 0 2 1 2 0 0 0 0 0 0 0 0 2 2 0 0 0 0 2 0 0 0 0 0 1 1 1 1 1 0 1 1 0 0 0 1 0 0 0
161 1 0 0 1 1 1 1 0 1 1 0 0 0 0 0 0 1 1 1 1 0 0 0 0 0 1 2 0 2 0 0 2 1 0 1 2 0 0 0 1 0 0 1 0 1 0 0 0 0 0 0 0 0 1 1 1 0 0 0 0 2 2 2 0 0 0 0 0 0 0 1 2 2 1 2 1 1 1 0 1 0 1 1 1 0 1 1 2 2 0 1 0 1 0 0 0 0 0 0 2 1 1 0 1 0 2 2 1 1 0 1 1 2 2 2 2 0 1 0 1 0 1 1 1 1 1 0 0 0 0 0 0 2 2 2 0 0 0 1 1 0 1 0 0 2 1 0 0 1 1 0 1 0 0 0 1 1 0 1 0 0 0 0 0 0 1 0 1 0 0 0 1 1 0 1 2 0 1 1 0 1 0 1 1 1 2 1 0 0 1 1 0 0 1 1 2 0 0 0 0 0 0 2 2 0 2 1 1 0 1 2 0 0 2 0 0 0 2 2 2 0 1 1 0 0 2 0 0 0 0 0 0 0 1 0 0 2 0 2 0 0 2 1 0 0 0 0 0 0 0 0 2 1 0 0 0 1 0 2 1 1 0 1 1 0 0 0 2 0 0 2 1 1 1 1 0 1 2 0 0 0 0 0 1 2 0 0 1 2 1 1 0 2 2 1 0 1 1 2 1 0 1 1 1 1 0 1 1 0 1 1 0 1 1 0 1 0 1 1 0 1 1 0 1 0 2 1 0 1 1 2 1 0 0 0 0 1 0 1 1 1 1 2 0 1 1 0 1 1 0 1 0 2 1 0 1 0 0 1 0 0 0 0 0 0 0 0 2 2 0 0 1 2 1 0 2 0 0 0 1 1 0 0 0 0 0 0 0 1 0 0 1 0 2 0 1 1 1 1 1 1 0 1 1 0 1 0 1 2 0 1 0 0 0 0 0 0 0 0 0 2 0 1 1 0 0 0 1 1 0 0 0 0 0 1 1 1 1 0 1 0 2 0 1 1 0 1 1 0 0 0 0 1 0 0 0 0 0 1 1 0 1 1 0 1 0 2 1 1 2 1 1 1 2 0 0 2 0 0 1 2 0 0 1 1 1 1 1 0 0 0 0 1 1 0 0 0 2 0 0 2 1 1 0 2 2 1 0 0 0 2 0 0 0 1 0 0 0 1 1 2 1 0 0 1 0 0 1 1 1 0 1 0 1 1 1 0 1 0 0 1 0 1 1 2 1 1 1 2 1 1 1 0 0 1 1 1 0 1 0 0 1 1 1 1 0 1 0 0 0 0 0 0 0 0 0 2 2 1 1 0 1 1 0 0 0 1 0 0 1 0 0 0 1 0 0 0 0 0 0 1 1 2 2 2 2 1 0 0 0 0 0 0 0 0 0 2 2 0 0 0 0 1 1 0 0 2 0 0 1 0 0 0 1 0 0 2 2 2 1 2 0 1 1 0 2 0 0 0 2 2 2 1 1 2 0 1 2 0 0 0 1 1 0 0 0 2 1 1 1 1 0 1 1 0 1 2 1 1 0 1 2 1 1 1 1 0 2 2 2 0 0 1 0 0 1 2 2 2 1 2 0 0 0 0 2 1 1 0 0 0 0 1 0 1 0 1 1 0 1 0 0 1 1 2 1 1 1 0 0 0 0 0 0 0 1 0 0 1 1 0 1 1 0 0 2 1 1 1 1 1 0 0 0 0 1 0 1 0 0 0 2 1 0 1 2 2 1 1 0 0 1 0 0 0 0 0 2 0 0 2 0 0 0 2 0 1 0 2 1 2 1 2 2 0 0 1 0 1 2 0 1 1 1 1 1 0 0 2 0 0 0 0 1 2 1 0 2 2 2 1 1 2 2 0 1 1 0 1 0 0 2 1 0 1 1 1 0 0 0 0 0 0 0 0 0 1 0 0 2 2 0 0 1 0 0 0 0 0 2 0 0 0 0 0 2 0 1 1 0 0 0 0 2 0 0 1 0 2 1 1 1 1 0 0 0 0 1 0 1 0 0 1 0 0 0 2 0 1 1 1 2 1 2 2 0 1 0 1 1 1 0 0 2 1 0 1 1 0 1 0 0 1 1 0 2 1 0 1 2 2 1 1 1 1 1 1 1 0 0 0 1 2 1 0 1 0 0 0 2 0 1 0 1 0 1 2 0 0 0 0 1 0 0 0 1 0 1 1 0 0 0 0 0 2 2 0 2 0 0 0 0 1 0 1 1 0 1 0 0 0 0 0 0 0 0 0 1 1 0 1
162 1 1 0 0 1 1 2 1 2 2 0 0 1 0 0 1 2 0 0 1 0 0 0 0 0 0 1 1 2 0 1 0 0 1 0 2 2 1 1 0 0 0 0 0 1 0 0 0 0 0 0 0 1 1 2 0 0 1 1 0 1 0 0 0 0 1 0 0 0 0 0 2 2 2 2 0 1 2 0 1 0 0 0 2 1 0 0 1 2 0 0 1 2 0 0 0 1 1 1 1 2 0 1 1 1 2 1 1 1 1 2 1 1 0 0 0 0 1 0 1 0 2 0 1 1 1 1 1 0 0 0 0 0 0 0 0 0 0 0 0 0 0 0 0 1 1 0 0 2 1 0 1 0 1 0 1 1 0 1 1 0 0 1 1 2 0 0 0 2 1 0 1 1 1 1 2 0 1 1 0 0 0 0 1 1 1 2 0 0 2 2 0 1 2 1 1 0 1 1 1 1 0 2 2 0 2 0 0 0 1 1 1 1 2 0 0 1 1 0 2 1 1 0 0 0 2 1 0 0 0 0 0 0 1 0 0 1 0 0 0 0 2 0 0 1 1 0 0 0 0 0 1 0 1 0 0 0 1 1 0 0 0 1 1 0 1 0 1 0 1 1 0 2 0 0 0 2 2 0 0 0 0 0 2 1 0 1 0 2 1 1 0 2 2 0 1 1 0 0 0 0 1 1 1 1 0 0 1 0 0 0 1 1 0 0 0 1 0 0 1 2 1 0 2 0 2 0 2 2 2 1 1 0 0 0 0 2 0 0 0 0 1 2 1 0 0 0 2 0 0 0 0 1 0 1 1 2 0 1 0 0 1 0 1 0 1 1 1 0 0 2 0 2 0 1 1 1 0 0 1 1 0 0 1 0 0 1 1 0 0 0 1 0 2 0 1 0 1 1 0 1 0 2 0 1 0 0 1 1 0 2 0 0 0 1 1 0 0 0 0 1 1 1 0 2 0 0 1 1 1 1 0 0 0 1 0 0 1 0 1 0 1 0 1 1 0 1 1 0 0 0 0 2 1 0 1 2 2 1 1 0 0 0 0 2 0 0 2 0 2 1 1 1 1 0 0 2 0 0 1 2 0 0 2 2 2 2 2 0 0 0 1 1 0 0 0 0 1 1 2 2 2 0 0 0 0 1 0 1 0 2 0 0 1 1 0 0 0 1 1 1 0 1 1 0 0 1 0 2 0 1 0 0 1 1 1 1 2 1 0 1 0 1 0 0 0 1 2 2 0 1 1 0 0 0 0 1 0 1 0 1 1 0 0 0 1 2 0 0 1 1 1 0 1 0 1 1 1 2 0 1 2 1 1 1 1 2 1 1 1 0 0 0 1 0 0 0 0 0 0 2 0 0 0 1 0 2 0 1 1 0 0 0 0 0 0 1 0 0 0 0 0 0 0 0 1 1 0 0 0 0 1 0 1 0 2 1 2 2 1 1 1 1 1 0 1 1 1 1 0 2 2 1 2 2 0 1 1 1 0 1 1 0 2 2 0 2 1 0 0 1 0 0 0 2 2 0 1 0 1 1 2 1 1 1 1 2 0 1 1 1 1 1 1 1 2 2 1 1 0 1 0 0 1 1 0 2 2 0 0 0 0 0 1 1 0 1 1 0 0 0 1 0 0 1 0 0 0 0 0 0 1 0 0 0 0 0 0 1 0 1 0 0 0 1 1 0 0 0 0 0 1 1 0 0 0 0 1 0 0 0 2 1 1 0 2 2 2 2 0 0 1 0 0 1 0 0 1 1 1 2 2 0 0 0 2 1 0 2 1 2 2 2 2 0 0 1 0 0 1 0 1 1 1 0 1 1 0 0 0 0 1 1 1 2 2 1 1 1 1 2 1 2 2 0 1 1 0 1 0 0 1 1 0 2 0 2 0 0 0 1 1 1 0 1 1 0 0 0 2 2 0 0 2 0 0 0 0 0 1 0 0 0 1 0 0 0 1 0 0 0 1 0 2 0 0 0 0 2 2 0 0 0 0 0 0 0 1 0 1 0 1 2 2 2 2 2 1 0 0 2 2 2 2 2 0 1 0 1 0 1 1 0 1 0 0 0 1 1 0 1 0 2 1 0 1 0 0 0 2 2 0 0 2 0 0 1 1 0 0 0 1 2 2 1 1 0 0 0 2 0 2 0 1 0 1 1 0 0 0 0 2 0 1 2 2 0 0 0 0 0 0 0 0 0 0 1 2 0 2 2 0 1 0 1 1 1 0 1 1 0 0 0 0 0 0 0 1 0 0 0
163 1 0 0 1 1 1 2 0 2 1 0 1 2 0 2 0 0 0 2 0 1 0 0 0 0 0 1 0 2 1 0 2 2 0 0 0 0 0 1 2 1 1 1 0 1 1 0 0 0 0 0 1 0 1 0 1 0 0 0 0 0 1 1 0 0 2 1 1 1 0 1 2 2 1 2 1 1 1 0 1 0 0 0 1 0 0 1 2 2 1 1 0 0 0 0 1 0 0 0 2 2 0 0 1 1 2 0 2 0 0 2 0 1 0 2 1 0 2 0 1 0 1 1 1 1 1 1 1 0 0 0 0 0 0 0 0 0 0 0 0 0 0 0 0 1 0 0 0 1 1 0 0 0 2 0 1 2 0 1 0 0 0 2 0 1 1 2 1 1 1 1 0 1 2 0 2 0 0 0 1 2 0 1 2 2 1 1 0 0 0 1 1 0 2 2 2 0 0 1 1 1 0 1 2 0 2 0 0 0 0 1 1 1 0 0 0 0 0 0 2 2 0 0 1 0 1 1 0 1 0 0 0 1 1 1 1 1 0 1 0 0 1 0 0 0 0 0 0 0 0 0 1 0 0 0 1 0 1 0 0 0 0 1 1 0 0 0 2 1 0 1 0 2 0 0 0 2 2 0 0 0 0 0 2 0 0 0 1 2 0 2 1 2 2 1 1 1 0 1 0 0 0 0 0 0 1 0 1 0 0 0 0 1 1 0 0 0 1 1 0 2 1 1 2 0 1 2 0 0 2 1 1 0 0 0 0 1 0 0 0 1 1 2 1 0 0 1 2 1 2 0 0 2 2 0 0 1 0 1 0 0 1 0 1 0 0 1 2 1 1 1 0 2 0 0 2 0 1 0 1 1 0 0 0 0 0 0 0 0 0 0 1 0 2 0 1 1 0 0 0 0 0 2 1 0 0 0 0 1 0 0 0 0 0 2 2 0 0 0 1 1 1 0 0 0 0 0 0 0 0 0 0 1 1 2 0 1 0 0 2 0 2 0 0 2 0 1 2 0 0 0 1 2 1 1 1 1 1 0 2 0 0 1 0 2 0 0 2 0 0 0 1 1 0 1 0 1 0 0 2 2 0 1 0 0 0 1 1 0 0 0 0 0 2 0 0 0 0 1 2 2 2 0 0 0 1 1 0 1 0 2 0 0 1 0 0 2 0 2 2 2 0 0 1 1 1 0 0 2 0 0 0 0 0 0 1 0 1 1 0 1 0 1 1 0 0 0 1 1 0 1 1 0 0 2 0 0 2 0 2 0 1 0 1 1 1 1 0 0 0 1 1 0 1 0 1 2 2 1 1 0 0 0 0 0 0 0 0 0 0 0 1 1 1 1 1 1 1 0 1 0 0 1 1 2 1 1 0 0 0 0 0 0 0 0 0 0 0 0 0 0 0 0 1 2 2 1 0 0 1 0 0 0 2 0 1 0 1 1 1 1 0 1 2 0 1 0 0 1 1 2 0 0 0 1 0 0 0 2 2 0 2 1 0 0 0 2 2 0 0 0 1 0 0 1 1 0 0 0 0 1 2 0 2 2 0 2 1 1 2 1 1 0 1 0 2 2 2 2 0 2 0 1 1 2 1 1 2 0 0 0 0 0 1 2 0 0 0 0 0 0 0 0 0 2 0 1 1 0 0 0 0 0 0 1 1 0 1 2 0 0 0 1 0 0 2 0 0 0 0 0 0 0 1 0 0 1 2 1 1 1 2 0 0 1 1 2 0 0 0 1 0 1 0 0 0 0 1 0 0 2 0 0 0 2 0 1 0 2 1 2 0 1 1 0 0 0 0 1 1 1 0 1 0 0 0 0 1 0 1 1 0 0 1 2 1 0 2 1 0 1 1 2 2 0 0 0 0 1 1 0 1 2 0 2 0 0 1 1 0 0 0 0 0 0 0 1 1 1 1 1 0 0 1 0 1 0 0 0 1 0 0 0 0 1 0 0 1 0 0 0 0 0 0 0 0 1 1 2 2 1 0 0 0 0 0 0 2 0 0 0 1 1 2 2 2 2 1 1 1 1 2 2 1 1 1 1 0 0 2 1 0 0 0 0 0 2 1 1 1 1 0 2 1 1 2 2 1 2 2 2 0 1 0 0 0 2 2 0 0 0 2 1 0 1 1 1 0 0 2 0 2 1 0 0 0 2 0 1 0 1 0 1 1 0 1 0 1 0 0 0 0 1 0 2 2 0 2 0 0 0 0 1 0 1 1 1 0 1 1 1 0 1 1 0 0 0 1 0 0 1
164 1 2 0 0 0 0 2 1 2 1 0 1 1 0 1 0 1 1 2 0 2 0 0 0 0 2 1 0 2 1 0 1 1 2 0 1 1 0 0 1 0 1 1 0 0 0 0 0 0 0 0 0 0 0 2 0 0 0 0 0 1 2 2 0 0 1 0 0 0 0 1 1 1 0 1 1 2 2 0 2 0 0 0 1 2 0 1 1 1 0 1 0 1 0 0 1 2 1 1 0 2 0 0 2 1 1 1 1 0 0 2 0 1 0 1 1 0 2 0 1 0 2 0 0 0 0 2 2 0 0 0 0 0 0 0 0 0 1 0 0 0 0 1 0 1 1 0 0 0 0 0 1 0 0 0 0 1 1 1 1 1 0 2 0 1 0 1 0 1 0 0 0 2 0 0 2 0 0 1 0 1 1 0 1 0 2 1 0 0 0 1 1 1 1 2 1 0 0 0 0 0 0 2 2 0 2 0 1 0 1 1 1 0 2 0 1 0 2 2 1 0 0 0 0 0 0 1 0 1 0 0 0 0 1 0 0 1 1 1 0 1 2 0 0 0 0 0 1 1 1 1 1 0 0 0 2 1 1 1 0 0 0 1 0 0 0 0 1 0 0 2 0 2 0 0 0 2 2 0 2 1 0 0 0 0 0 1 0 1 0 0 1 2 2 1 1 2 0 1 0 1 1 1 1 0 0 0 1 0 0 1 0 1 1 0 0 0 1 1 1 2 2 2 1 0 0 0 0 0 1 1 0 0 0 0 0 2 0 0 0 2 1 2 0 0 0 1 1 0 1 1 0 2 1 0 1 1 0 2 0 0 0 1 0 0 0 0 1 1 1 1 0 2 1 1 0 1 0 0 0 1 0 1 1 1 1 0 0 0 1 1 1 0 2 0 0 1 1 0 1 1 0 2 1 0 0 0 0 1 0 0 0 0 0 1 0 0 0 0 0 2 0 0 0 1 0 0 0 1 0 0 0 0 0 1 1 1 1 0 1 0 2 0 0 2 0 1 1 0 0 0 1 2 2 1 2 2 2 2 0 0 1 1 0 0 0 1 2 0 1 2 2 2 1 1 0 1 0 1 2 1 0 1 0 0 0 0 0 1 1 0 0 2 1 0 0 0 1 1 1 2 1 1 0 1 1 0 0 1 0 1 0 0 0 1 0 1 0 1 1 2 0 1 1 0 0 1 0 2 0 1 1 1 0 1 0 0 1 0 1 0 0 0 2 0 0 2 2 2 1 1 0 0 0 2 0 2 0 1 0 1 0 0 0 0 1 2 1 1 0 0 2 0 1 0 1 0 0 2 0 0 1 1 0 0 0 0 0 0 0 1 0 1 0 0 0 0 0 0 0 2 0 2 2 2 2 0 0 0 1 0 0 0 0 0 1 0 1 0 0 0 0 1 1 1 1 0 0 0 2 0 0 0 1 1 0 1 2 2 0 1 1 2 2 0 1 1 0 1 0 1 0 0 1 2 0 0 0 1 1 0 0 0 2 2 0 1 0 0 0 0 0 0 0 0 0 0 2 0 0 1 2 0 2 1 2 1 2 1 2 0 1 1 0 0 0 2 1 1 0 1 0 0 1 1 2 1 2 0 0 0 0 1 0 0 0 2 2 0 0 0 1 1 0 2 1 0 0 0 0 0 0 0 0 0 1 0 0 1 0 0 0 0 0 1 1 1 0 0 0 0 2 1 0 0 0 0 1 0 0 0 2 1 0 1 2 2 1 1 0 0 1 2 2 2 0 0 0 2 0 0 1 0 1 2 0 2 1 2 0 1 0 1 1 0 0 0 1 0 0 0 1 0 0 0 1 0 1 1 0 0 2 2 0 2 2 1 1 1 0 1 1 1 1 0 0 1 0 2 1 0 2 1 0 1 0 0 0 0 0 0 0 0 0 0 0 0 0 0 2 1 0 0 1 0 1 0 0 0 1 0 0 0 1 1 0 0 1 0 0 0 0 0 1 0 1 0 1 2 2 0 0 0 0 2 2 0 1 0 0 0 0 1 1 1 1 2 0 0 0 1 0 0 2 2 0 2 0 2 0 0 0 0 2 2 0 0 1 0 1 0 1 2 1 0 2 1 0 0 2 2 0 1 0 0 1 0 0 1 0 0 1 0 0 1 2 0 0 0 2 0 2 0 0 0 0 2 1 1 1 1 0 1 0 0 0 0 1 1 1 0 0 0 0 2 2 1 1 0 1 2 0 0 0 0 0 0 1 0 0 1 0 0 0 0 0 0 0 0 0 1
165 1 2 0 1 0 0 2 0 2 0 1 0 1 0 1 0 1 1 0 2 0 0 1 0 0 1 1 0 1 1 0 0 0 1 2 2 1 0 0 1 0 1 1 0 1 0 0 1 0 0 0 0 1 1 0 1 0 0 1 1 1 2 2 0 0 1 1 0 0 0 0 2 2 1 2 1 2 2 0 2 0 0 1 2 0 0 1 2 2 1 1 0 2 0 0 0 0 0 0 2 2 0 1 1 0 1 1 1 1 1 2 0 2 0 2 2 0 1 0 2 0 1 1 1 1 1 0 0 0 0 0 1 1 1 0 0 0 0 0 0 0 1 0 0 1 0 0 0 1 1 1 0 0 0 0 0 0 0 2 0 1 0 2 2 2 1 1 2 0 0 0 0 1 0 0 2 0 0 0 0 1 0 2 1 1 2 1 1 1 1 1 0 0 1 2 1 0 0 0 0 0 0 1 2 0 2 1 1 0 0 0 1 0 2 1 1 0 2 2 2 0 1 0 0 0 2 0 0 1 0 0 0 0 2 0 0 2 0 2 0 0 1 0 0 0 0 1 1 0 0 0 1 0 1 0 1 0 0 1 1 1 0 1 0 0 0 1 0 0 1 2 0 0 1 0 1 1 2 0 1 0 0 0 1 1 0 1 1 2 0 1 1 2 2 1 0 1 1 2 0 0 2 2 2 0 1 0 1 0 0 0 0 2 2 0 0 0 0 0 0 1 2 1 1 0 1 1 1 1 2 2 1 0 0 0 0 1 0 0 0 0 1 2 0 0 0 0 2 2 1 0 0 1 1 1 0 0 0 0 1 1 2 0 2 0 2 0 2 2 2 0 1 2 1 0 2 1 1 1 0 1 0 0 0 2 2 0 0 1 0 0 1 0 2 0 1 0 1 1 1 1 1 2 0 1 1 0 0 2 0 0 0 0 1 2 1 1 0 0 0 1 1 1 1 1 1 0 2 0 2 0 0 0 0 0 0 1 1 0 2 0 1 1 1 2 0 1 1 0 0 0 2 2 2 2 2 1 1 1 0 0 0 0 0 2 0 0 2 0 0 0 2 2 1 1 0 2 0 1 1 1 0 0 0 2 0 2 2 0 0 0 1 1 1 0 0 1 1 0 1 2 1 1 0 1 1 0 1 1 1 0 0 0 1 1 0 0 0 1 1 2 0 0 0 0 0 0 1 1 1 0 0 0 0 1 1 0 2 0 1 1 0 0 2 0 0 1 2 1 0 0 0 0 1 1 0 0 1 1 0 0 0 0 0 0 1 0 0 0 0 0 1 0 1 0 1 1 1 2 0 0 1 1 0 0 0 1 0 0 0 0 1 0 1 1 2 1 1 0 1 1 0 1 1 1 1 0 1 1 2 0 0 0 0 0 0 0 0 0 0 0 0 0 0 1 1 1 0 0 1 0 0 0 2 1 0 0 2 2 0 1 1 1 1 0 2 0 1 2 0 2 1 0 0 1 0 0 2 0 0 0 1 0 1 0 0 2 1 0 0 2 0 0 0 0 0 1 1 0 0 0 2 0 2 2 0 2 1 1 2 0 0 0 0 0 0 2 1 0 0 1 0 1 2 2 1 2 2 0 0 0 0 0 0 1 0 1 1 0 1 0 0 0 0 1 0 1 1 0 0 0 0 1 0 1 1 0 1 2 1 0 0 0 0 0 0 0 0 0 0 0 1 0 0 1 0 0 1 0 0 0 2 1 0 0 2 0 0 0 0 0 1 1 1 1 1 0 1 1 1 2 1 1 1 2 0 1 0 2 1 2 1 1 1 0 1 1 0 0 1 0 0 0 0 0 0 0 1 1 0 0 1 1 1 2 2 1 2 2 1 2 1 2 2 0 1 2 0 2 1 0 2 1 0 1 0 1 0 1 0 1 0 0 0 0 0 0 1 1 1 1 0 0 2 0 0 0 0 0 1 0 0 0 0 0 0 0 2 1 0 0 0 1 1 1 0 1 1 2 2 0 0 1 0 0 0 0 0 1 0 0 0 2 0 0 0 1 0 2 1 1 1 1 1 1 1 1 0 1 0 1 1 0 2 2 0 1 2 1 0 2 1 1 0 0 1 2 1 2 2 2 1 2 0 0 0 0 2 1 0 0 2 2 0 1 2 2 0 0 2 0 2 0 0 0 0 2 0 0 0 0 1 1 1 1 1 0 1 0 0 0 1 1 0 0 1 0 2 0 1 1 0 0 0 0 0 1 0 1 1 1 0 0 0 1 0 0 1 1 0 2
166 0 0 0 0 2 2 2 1 2 1 0 0 1 0 0 0 2 0 1 1 1 0 1 0 0 0 1 0 1 1 0 1 1 2 0 2 0 0 0 2 0 0 2 0 0 0 0 0 1 1 0 0 0 1 1 1 0 0 1 0 1 1 1 0 0 2 1 0 1 0 1 2 2 1 2 1 1 2 0 1 0 0 0 2 0 1 0 2 2 0 0 1 2 1 0 1 0 0 0 1 2 1 1 0 0 2 1 1 1 1 2 0 2 0 2 2 0 1 0 2 0 1 1 1 1 1 1 1 0 0 0 1 1 0 0 1 0 0 2 1 0 0 1 0 1 1 0 0 2 1 0 2 1 1 1 0 1 0 0 0 0 0 2 1 1 1 1 1 1 1 0 1 1 0 1 0 0 1 1 0 1 0 2 2 2 2 1 0 0 0 1 1 2 1 1 1 0 0 1 1 1 0 2 2 0 2 0 1 0 0 1 0 0 0 0 1 1 1 0 0 0 0 0 0 0 1 2 0 2 0 0 0 0 2 0 0 2 0 1 0 1 1 0 1 1 1 1 0 0 0 0 1 0 0 1 0 0 1 1 0 0 0 1 1 0 0 1 1 1 0 2 0 2 1 0 0 2 2 0 0 0 0 0 0 0 0 1 0 1 0 2 1 2 2 1 0 1 0 2 0 0 1 1 1 0 2 0 2 0 0 0 0 1 1 0 0 0 0 0 0 2 1 1 1 0 1 2 1 2 1 1 0 0 0 0 0 1 0 0 0 1 0 2 1 0 1 0 2 1 0 0 0 2 1 0 0 1 0 1 0 0 2 0 2 1 0 1 1 0 0 2 0 1 1 1 0 0 2 0 0 0 0 0 1 1 1 0 0 1 0 0 0 0 2 0 0 1 0 0 0 0 1 2 1 0 0 1 0 1 0 0 0 0 0 0 0 1 0 0 0 0 0 0 0 0 0 0 2 1 1 0 1 1 1 1 1 1 1 0 0 0 1 0 1 1 0 0 1 0 0 0 1 2 2 1 2 2 2 2 0 0 1 1 0 1 0 0 2 0 1 1 1 1 0 0 0 1 0 1 1 2 0 1 0 2 0 0 0 0 1 1 0 2 2 1 1 0 2 0 0 2 1 1 0 2 2 1 0 0 0 2 0 0 0 0 0 1 0 1 1 2 1 1 0 0 0 0 1 1 1 0 2 1 0 1 0 1 1 0 1 1 0 2 2 0 0 1 1 2 1 2 0 0 0 2 0 0 1 0 1 0 0 0 0 0 0 0 0 0 0 0 0 0 0 0 0 2 2 2 0 0 2 1 1 1 1 0 0 0 0 0 0 1 0 1 0 0 0 0 0 2 0 0 0 0 0 0 1 0 0 0 0 1 0 0 1 1 0 1 1 1 0 0 0 2 2 1 0 0 1 1 0 0 2 0 0 0 2 2 0 1 0 1 1 0 2 0 0 1 2 1 2 0 2 1 0 1 1 0 0 0 2 0 2 2 1 2 1 1 1 0 0 0 0 1 1 1 0 1 0 0 1 0 1 0 1 1 1 2 1 1 1 0 1 0 1 2 1 1 0 1 0 0 2 2 0 2 2 0 0 0 0 1 0 0 0 0 0 0 0 1 0 0 0 1 0 0 0 0 0 0 1 0 0 0 1 0 0 0 0 0 0 1 1 0 1 1 0 0 0 0 0 0 0 0 0 0 1 0 0 0 2 1 0 0 2 2 1 1 0 0 1 0 0 1 0 0 0 0 1 2 1 0 0 1 2 0 0 2 2 2 1 1 0 1 0 1 0 0 1 0 0 0 0 0 1 0 0 1 0 0 1 1 1 1 1 1 2 1 0 1 0 2 2 0 0 2 0 2 0 1 2 1 0 2 0 2 1 0 1 1 1 1 0 1 1 0 0 0 2 2 0 0 1 0 1 0 0 0 1 0 0 0 0 0 0 0 1 1 1 0 0 0 2 1 1 1 1 2 1 1 0 0 0 0 0 0 1 0 1 0 0 0 2 2 2 2 0 1 1 1 1 0 1 1 0 0 0 2 0 1 0 0 1 1 0 0 2 2 0 2 0 0 0 0 1 2 0 0 2 1 0 2 0 0 0 1 1 0 0 0 2 0 0 0 2 0 2 0 1 0 2 0 1 1 1 2 1 1 1 1 1 1 0 1 0 0 1 1 0 1 0 0 0 0 0 1 1 0 1 2 0 0 1 0 1 1 1 0 0 0 0 1 0 0 0 0 0 0 0 2
167 1 1 1 0 0 1 2 0 2 2 0 1 2 0 1 1 0 0 1 1 1 0 0 0 0 2 1 2 1 1 0 0 1 0 0 2 1 0 0 1 0 0 1 0 1 0 0 0 0 0 0 0 0 1 2 0 0 1 2 0 0 2 2 0 0 1 0 0 0 0 1 2 2 1 2 1 1 1 1 0 0 0 0 1 0 0 0 2 2 0 0 2 2 0 0 0 0 0 0 2 2 2 0 0 0 2 1 0 2 0 1 1 2 2 2 2 0 1 0 2 0 1 1 1 1 1 2 1 1 0 1 0 0 0 0 0 0 0 1 2 0 0 0 0 0 0 0 0 1 1 0 0 1 0 1 2 2 0 0 0 0 0 2 2 2 1 1 1 1 1 1 0 1 1 2 1 0 0 0 0 0 1 1 2 1 2 1 0 0 0 0 0 0 2 1 1 0 0 1 1 1 0 0 1 1 1 0 0 0 1 0 0 0 1 0 1 2 2 0 2 2 0 0 2 0 2 1 0 1 1 1 0 0 2 0 0 2 0 2 0 0 2 1 0 0 0 0 1 1 1 1 1 0 0 0 0 1 0 1 1 1 0 0 1 0 1 0 2 0 0 2 0 2 0 0 0 2 1 0 0 0 0 0 2 1 0 1 1 2 0 1 0 2 2 1 0 0 0 1 0 0 2 2 1 1 0 0 2 0 0 2 0 1 1 0 1 0 0 0 0 2 1 0 2 0 0 2 1 1 2 0 0 0 0 0 0 2 0 0 0 0 0 2 1 0 0 0 2 0 0 0 1 2 1 0 1 1 0 1 1 1 2 0 2 0 0 0 0 0 0 2 1 2 1 1 1 1 0 0 0 0 1 1 1 0 0 0 0 1 0 0 1 0 2 0 1 0 1 1 1 1 2 1 0 0 1 2 0 2 0 0 0 0 0 2 2 1 0 1 0 1 0 1 2 1 0 2 2 1 0 0 1 0 0 0 1 2 0 0 1 0 2 0 1 1 0 2 2 0 0 1 0 0 0 0 0 1 1 1 1 0 0 1 0 1 0 2 1 1 2 0 0 0 1 1 0 2 0 0 0 2 0 0 0 1 0 2 1 0 0 0 1 2 2 0 0 0 1 0 1 2 2 0 0 0 2 0 1 1 0 1 0 0 0 0 0 0 0 1 1 2 0 0 1 0 0 1 0 2 0 2 1 0 0 1 0 1 2 0 1 1 0 0 2 0 0 1 1 1 0 0 0 0 2 0 2 2 1 0 0 1 0 1 0 0 1 2 2 0 0 0 0 0 0 0 0 1 1 2 0 0 1 1 1 1 1 1 0 0 0 1 1 0 0 1 0 1 1 0 0 1 0 1 1 1 2 1 0 1 2 0 0 0 0 0 0 1 0 0 0 0 0 0 0 0 1 2 0 0 0 0 0 0 1 0 0 1 2 2 0 0 0 1 1 0 1 0 0 1 1 2 1 1 1 1 0 0 1 0 0 0 1 1 1 1 2 2 1 0 0 1 0 0 0 0 0 0 1 0 0 1 2 0 2 1 1 1 0 1 1 0 2 0 1 0 2 2 2 2 0 2 0 0 1 1 1 2 2 0 1 0 0 1 0 0 0 1 1 0 0 0 0 0 0 2 0 0 0 0 0 0 0 1 0 1 1 0 0 1 0 1 1 0 0 1 2 0 0 0 0 0 1 0 0 0 0 1 1 0 0 0 1 0 0 0 2 1 2 2 1 1 1 0 0 0 0 1 0 2 0 0 0 1 0 2 0 1 0 2 1 2 1 1 1 0 0 0 0 1 1 0 1 0 2 1 1 0 0 1 0 0 1 1 1 1 1 0 2 1 1 1 1 1 1 0 0 2 0 2 0 0 2 0 0 1 1 2 2 0 2 2 0 0 0 0 0 0 1 0 2 2 0 0 1 0 1 1 1 1 1 0 1 1 0 1 0 0 1 1 0 0 0 1 2 1 0 0 0 0 0 0 0 0 0 0 0 0 0 0 0 0 0 1 2 1 1 0 1 1 1 1 1 1 1 1 0 1 0 1 0 0 0 1 2 1 0 0 2 2 0 2 0 1 1 0 1 2 0 0 0 1 0 2 0 0 0 0 1 0 0 0 2 0 0 0 1 0 0 0 2 0 1 0 1 0 1 1 0 1 1 1 1 0 2 0 2 0 2 0 0 0 0 0 0 0 0 0 1 1 0 1 0 0 0 0 0 0 0 0 0 1 0 0 0 0 0 0 1 0 0 1
168 0 2 1 2 0 0 2 1 2 2 0 0 0 0 0 0 2 2 1 1 1 1 1 1 1 1 0 2 1 1 1 0 0 2 2 2 2 0 1 1 0 0 1 0 0 0 0 0 0 0 0 2 1 0 2 0 0 0 0 0 1 2 2 0 0 1 1 0 0 0 1 1 1 1 1 0 1 2 0 0 1 0 0 1 0 0 2 2 2 0 1 0 2 0 0 1 1 1 1 1 1 0 1 1 0 2 1 1 1 1 2 0 2 1 2 2 1 1 0 1 1 2 0 2 2 1 1 1 0 0 0 0 0 0 0 1 0 0 0 0 0 0 0 0 2 0 0 0 0 0 0 1 1 0 0 0 0 0 0 0 0 0 1 0 1 1 1 2 0 0 0 0 2 1 0 1 0 0 0 0 0 0 2 2 2 2 1 0 0 1 1 1 1 1 2 2 0 0 0 0 1 1 2 2 0 2 1 0 0 1 2 0 0 0 0 1 0 2 2 2 0 1 0 0 0 2 0 0 0 0 0 0 0 2 0 0 2 0 2 0 0 2 0 0 0 0 1 1 0 0 0 1 0 0 1 0 0 0 1 1 1 0 1 0 0 0 1 2 0 0 2 0 1 0 0 0 2 2 0 2 0 1 1 2 2 0 1 1 2 0 2 1 2 2 1 1 1 0 1 0 0 2 2 2 0 1 0 0 0 0 1 0 2 2 0 0 1 1 1 0 2 0 1 2 0 1 0 0 0 2 2 1 0 0 0 0 1 0 0 2 1 2 0 1 2 1 0 1 0 0 1 0 2 1 0 2 0 0 1 0 0 0 1 0 0 1 1 2 1 1 1 0 2 0 0 0 0 0 0 0 0 0 0 1 1 1 0 0 0 0 0 1 0 2 0 1 0 1 1 1 1 2 2 0 0 0 1 0 0 0 0 0 0 1 2 1 0 0 0 0 2 0 1 1 1 1 1 1 1 0 1 0 0 0 1 0 1 1 0 1 0 2 0 1 2 0 1 1 0 0 0 2 2 2 2 2 2 2 1 0 1 1 1 0 1 0 0 2 0 0 0 2 2 2 0 1 2 0 1 2 0 0 0 1 2 1 1 0 1 1 0 1 1 1 0 0 1 1 1 1 2 0 2 0 2 1 0 1 0 1 1 0 1 0 2 0 2 0 2 2 2 0 0 0 2 0 1 0 2 0 1 1 0 1 1 1 0 1 1 1 0 0 0 1 1 0 1 2 1 0 0 0 0 1 1 0 0 1 1 1 0 1 0 0 0 0 2 1 0 0 1 1 0 0 2 2 2 2 2 0 0 0 1 0 0 0 1 0 0 0 0 0 0 1 0 0 0 1 0 0 1 1 1 1 1 1 1 1 1 1 0 0 1 0 0 0 1 0 1 1 1 0 0 0 1 1 1 0 0 0 1 0 0 1 0 1 0 2 2 0 0 0 1 2 0 2 0 0 1 0 0 2 1 1 2 0 1 2 0 0 0 0 1 1 0 2 2 1 0 0 0 0 0 0 0 0 2 2 0 0 0 2 0 2 2 1 0 2 2 2 0 0 0 0 0 0 2 1 1 0 1 0 0 2 2 1 1 1 0 1 0 0 0 0 1 0 0 0 0 0 0 2 0 0 2 0 0 0 0 0 0 0 0 0 0 2 0 0 2 0 1 0 1 0 0 2 1 0 0 0 0 1 0 0 1 0 0 2 0 0 0 2 2 0 1 2 1 2 2 1 0 0 0 0 1 0 0 1 1 0 1 0 1 1 2 0 1 0 2 1 2 0 1 1 0 0 2 0 1 2 0 0 0 0 0 1 0 0 2 0 0 0 0 2 2 2 1 0 0 0 0 0 2 2 0 1 0 0 1 0 1 2 1 0 0 0 0 0 1 0 0 0 0 0 0 0 0 1 0 1 1 0 0 2 0 0 0 1 1 0 0 0 0 0 2 1 0 1 0 0 0 0 0 1 1 0 1 1 2 1 0 0 1 0 1 1 0 0 0 0 0 0 2 2 2 2 1 1 2 2 2 0 0 2 2 0 0 0 1 1 1 0 0 1 1 0 0 1 1 0 1 0 0 1 0 0 1 0 0 2 2 0 1 0 0 0 2 2 1 0 0 1 1 1 1 1 1 0 0 1 0 1 0 2 0 1 2 0 0 0 0 1 0 1 2 1 0 2 1 1 0 1 1 0 0 0 0 2 0 0 0 0 2 0 0 0 1 0 1 1 0 1 0 0 0 0 1 1 0 0 0
169 1 1 0 0 0 0 1 0 1 0 1 0 0 0 0 0 1 0 0 1 0 0 1 1 1 1 1 1 2 1 1 0 1 0 0 2 2 1 0 1 0 0 0 0 0 0 0 0 0 0 0 2 0 0 1 1 0 0 0 1 1 2 2 0 0 0 1 0 0 0 1 2 2 0 2 2 2 2 1 1 0 0 0 1 0 0 0 2 2 0 0 1 1 0 0 1 0 0 0 2 2 1 1 0 0 2 0 1 1 1 1 0 2 0 2 2 0 2 0 0 1 0 2 0 0 0 0 0 0 0 0 0 1 1 0 2 0 0 2 1 0 0 0 0 0 1 2 2 2 0 1 0 0 0 0 0 2 0 2 0 1 0 2 1 2 1 1 1 1 0 0 0 2 0 0 2 2 0 0 0 0 1 0 1 0 1 1 0 0 1 0 1 2 1 1 1 0 1 0 0 1 0 2 2 1 2 1 0 0 1 0 1 0 2 0 0 1 2 2 2 0 1 1 0 0 2 1 1 1 0 0 0 0 1 0 0 1 1 0 0 1 2 1 0 0 0 1 1 1 1 1 1 0 0 0 0 0 0 0 0 0 0 1 2 0 0 0 2 1 0 0 0 0 1 1 0 0 1 0 0 1 0 0 1 1 1 1 1 2 1 1 1 2 1 1 0 1 0 2 0 0 1 1 1 0 1 0 1 0 0 1 0 1 1 0 0 0 1 1 1 2 1 0 2 0 2 0 1 1 2 0 1 1 0 0 0 2 0 2 2 2 0 1 0 0 1 0 1 2 1 0 1 2 1 0 1 1 0 1 1 1 1 0 1 1 1 1 2 0 0 2 0 2 0 0 1 0 0 0 1 1 0 1 2 0 2 2 2 0 0 0 0 0 2 0 1 0 0 0 0 0 0 1 0 0 1 1 0 2 0 0 0 0 1 2 1 0 1 0 1 1 0 1 0 0 0 0 2 1 1 0 0 1 1 1 0 0 0 0 1 0 1 1 1 2 1 2 2 0 0 1 0 1 0 0 0 1 1 1 1 0 0 0 0 2 0 1 2 0 1 2 1 1 1 0 0 1 0 0 1 1 0 0 2 2 2 1 1 0 0 0 0 1 1 0 0 0 0 0 2 2 1 1 1 2 2 0 0 1 0 1 0 0 0 1 0 0 0 1 1 1 0 0 1 0 0 0 1 2 1 0 1 1 0 1 1 0 1 1 0 1 0 1 2 0 0 1 2 2 0 1 0 0 1 2 0 0 1 1 1 0 0 0 0 0 0 2 0 0 1 2 0 0 0 0 0 0 0 2 0 0 1 0 0 0 0 1 0 0 0 0 0 0 0 1 0 0 0 0 0 2 0 1 1 2 0 1 0 1 0 0 0 2 2 2 0 1 0 1 1 1 0 1 1 1 1 1 0 0 1 1 0 0 2 1 1 0 2 2 0 1 1 2 1 0 2 0 0 0 1 2 1 1 1 1 0 1 1 1 1 0 1 0 1 1 1 1 0 1 1 1 1 0 1 1 1 0 2 0 0 1 2 0 2 2 1 1 1 0 1 0 1 1 0 0 1 2 2 2 1 1 0 0 0 1 1 1 1 0 0 0 0 1 0 0 0 2 2 0 0 0 1 0 1 2 0 0 0 0 0 0 0 0 0 0 2 0 0 1 0 0 0 0 0 0 1 0 0 0 0 0 2 1 0 0 0 0 2 0 0 0 2 0 0 2 1 0 0 0 0 0 1 0 0 0 0 0 1 1 1 1 1 0 1 2 0 2 1 2 0 1 1 2 2 0 0 0 0 0 0 0 1 0 1 0 1 0 0 2 0 0 0 0 2 0 1 1 1 1 0 1 0 2 2 0 1 2 0 2 0 0 2 1 0 0 1 0 1 1 0 1 0 0 0 0 0 0 0 0 2 2 0 0 2 0 0 0 0 0 2 0 0 0 0 2 1 0 1 1 0 0 0 1 1 1 1 0 2 2 2 0 0 1 1 1 1 1 2 0 0 0 1 1 2 2 2 2 0 0 0 2 2 2 2 2 0 0 1 1 0 2 0 1 1 1 0 1 2 1 1 1 0 2 1 0 1 2 0 0 0 1 0 2 0 0 1 2 2 0 0 0 2 2 2 1 1 0 1 0 1 0 1 0 1 0 1 2 1 1 1 1 1 1 0 1 0 0 1 0 0 0 0 0 0 0 0 0 0 0 0 2 0 0 0 0 0 1 0 1 1 0 0 0 0 0 0 1 1 0 0 0
170 0 2 0 0 0 0 1 0 2 2 0 0 1 0 0 1 0 0 2 0 0 1 0 0 0 1 1 0 2 1 1 2 1 0 0 1 0 0 1 1 0 1 1 0 1 1 0 0 0 0 0 1 1 1 2 0 0 0 0 1 1 2 2 0 0 1 0 0 1 1 0 2 2 1 2 1 1 2 1 0 0 1 1 1 0 0 0 0 1 0 0 1 1 1 0 2 0 0 0 2 1 0 0 2 2 1 2 0 2 0 0 0 2 2 2 2 0 1 0 1 1 2 0 0 0 0 1 1 0 0 0 0 0 0 0 1 0 0 0 0 0 0 0 0 1 0 0 0 1 0 0 0 0 0 0 0 1 0 1 1 0 2 2 0 2 0 1 1 0 0 0 1 2 1 2 1 0 0 0 0 0 0 1 0 0 1 0 0 0 1 0 1 1 1 2 1 0 0 0 0 0 1 2 2 1 2 2 1 0 0 1 0 0 1 0 0 0 2 1 2 1 2 0 0 0 2 0 0 0 0 0 0 0 2 0 0 1 0 1 0 1 2 0 1 1 1 0 1 1 1 1 1 0 0 0 1 0 0 0 0 0 0 0 0 0 0 0 0 0 0 2 2 2 0 0 0 2 1 0 1 1 0 0 1 0 0 1 1 2 0 1 1 1 2 1 0 1 1 1 0 0 2 2 2 0 2 1 2 0 0 1 0 2 2 0 0 0 0 0 2 2 1 0 0 0 0 0 1 1 1 1 0 0 0 0 0 1 0 0 0 1 0 2 2 0 0 0 1 0 0 1 1 1 0 1 0 0 0 2 0 0 1 0 1 0 1 0 2 2 2 0 1 2 2 0 2 0 1 0 1 1 0 0 1 0 0 0 0 0 0 0 0 0 2 0 0 0 1 0 0 1 1 2 1 0 0 0 1 1 0 1 0 0 0 1 1 0 0 0 0 1 0 0 1 1 0 1 1 1 0 0 0 1 1 0 0 0 0 0 2 0 0 2 1 2 1 2 2 0 0 0 1 2 2 1 2 1 1 0 2 0 0 0 0 2 0 1 2 1 2 1 1 1 2 0 2 2 0 2 2 2 0 0 0 1 0 0 0 0 1 1 1 1 1 0 0 0 1 1 1 2 2 1 1 0 2 1 0 2 0 0 1 0 0 0 0 1 0 1 1 2 0 0 0 0 0 1 0 2 0 1 0 0 0 1 1 0 2 0 1 1 0 1 2 0 0 1 1 1 1 1 1 1 1 0 0 1 0 0 0 1 0 0 0 0 0 1 0 0 0 0 2 0 1 1 2 2 2 2 0 0 1 1 0 0 0 1 1 1 0 0 1 0 0 0 0 1 1 0 0 1 0 2 2 2 1 2 0 2 1 0 0 0 0 0 0 1 1 0 0 0 0 1 1 1 1 0 0 0 1 0 0 0 1 0 1 0 1 0 0 0 1 1 2 0 2 1 0 2 0 1 1 0 2 1 0 1 2 0 0 0 2 1 1 1 2 2 0 0 0 0 0 0 0 2 2 1 2 0 1 0 2 1 0 0 2 0 1 1 2 1 0 1 0 0 2 2 2 2 0 2 0 0 0 1 1 2 2 0 1 0 0 1 0 0 0 1 1 0 0 1 2 0 0 0 0 1 1 0 1 1 0 0 0 1 0 0 1 1 0 0 0 0 0 1 1 1 0 0 0 0 1 0 1 1 0 0 2 0 0 0 2 2 2 0 2 1 2 2 1 0 1 0 0 1 0 0 1 2 0 0 0 0 0 2 0 1 1 2 1 1 2 2 2 0 0 0 1 1 1 0 0 0 0 0 1 0 2 0 0 0 1 1 0 2 1 0 2 1 1 2 0 2 1 0 0 2 0 2 0 0 2 0 0 1 1 1 0 0 0 0 1 0 0 0 0 0 0 0 1 1 0 0 1 0 1 0 0 0 1 0 0 0 0 0 1 0 2 1 0 0 0 1 2 1 0 0 1 0 0 0 0 0 0 0 0 0 0 1 2 0 1 1 2 2 2 2 0 0 0 1 2 1 1 1 1 1 0 2 0 0 0 0 1 1 0 0 1 0 1 1 1 1 0 0 0 1 0 0 2 2 0 1 1 0 0 2 2 0 0 1 1 2 0 0 0 0 1 1 2 0 2 0 1 0 1 2 0 0 0 1 0 0 0 0 0 0 0 0 0 0 0 0 0 0 0 0 0 0 0 2 0 1 0 1 1 0 0 0 0 0 0 0 0 0 0 0 1 1 0 1
171 0 1 0 1 0 0 2 0 1 0 1 0 1 0 0 0 1 0 0 1 0 0 0 0 0 0 1 1 2 0 1 1 0 1 2 2 1 0 1 2 1 0 2 0 1 1 0 1 0 0 0 1 1 0 2 0 0 1 1 0 1 2 2 0 0 1 1 0 0 0 2 2 2 1 2 1 0 1 0 0 0 0 0 2 0 1 1 2 2 1 1 1 1 0 0 0 2 2 2 2 2 0 0 1 1 2 1 1 1 0 2 0 1 0 1 1 0 0 0 2 0 2 0 2 2 2 1 0 1 0 0 0 0 0 0 0 0 0 0 0 0 0 0 0 1 0 0 0 0 0 0 1 1 1 1 0 0 0 1 1 0 0 2 1 2 1 1 0 2 1 0 0 2 1 1 2 1 0 0 0 2 0 1 2 2 1 1 0 0 2 1 1 1 0 1 1 0 0 0 0 0 0 1 2 2 0 0 0 0 0 1 1 0 2 1 1 1 2 1 2 1 1 0 0 0 1 1 0 1 0 0 0 0 1 0 0 1 0 1 0 0 2 1 0 0 0 0 0 0 0 0 0 0 0 1 0 0 0 0 0 0 0 0 0 0 0 1 1 0 0 2 0 2 0 0 0 2 1 0 0 1 0 0 2 1 1 1 1 2 0 1 1 1 2 1 0 1 0 0 0 0 0 0 0 0 0 0 1 0 0 0 0 2 2 0 1 0 0 0 1 1 2 1 1 0 0 1 1 2 2 0 0 0 0 0 0 1 0 0 0 0 1 2 0 0 1 0 1 0 0 1 0 1 1 1 0 1 0 1 0 0 1 0 1 0 0 1 1 0 0 2 1 2 0 0 1 0 1 0 1 2 0 0 0 0 0 0 0 0 0 0 2 0 2 0 2 1 1 1 1 1 0 1 1 0 1 0 0 1 0 0 0 0 1 1 0 0 0 0 1 1 0 1 0 0 0 1 2 2 0 1 0 1 1 1 1 0 0 0 1 0 2 0 1 0 0 2 2 0 0 1 1 1 1 1 1 2 2 0 1 0 0 0 0 1 1 1 1 1 1 0 2 2 0 1 0 1 0 0 2 1 0 0 0 0 0 2 1 0 0 0 1 0 1 0 0 1 1 1 1 2 1 1 0 1 2 2 0 0 0 2 0 0 1 0 0 0 0 1 1 1 2 2 0 0 0 1 1 1 1 1 0 0 1 0 0 0 1 1 1 0 0 1 1 0 0 1 1 1 0 0 0 0 0 0 0 0 1 1 0 0 0 0 0 0 2 1 1 0 1 1 1 0 0 0 0 2 2 2 0 0 0 0 0 0 0 1 0 0 0 0 0 0 0 0 1 1 1 0 1 1 0 1 1 1 1 1 0 1 0 0 0 1 0 0 1 1 0 0 0 0 0 0 0 2 2 0 0 0 0 0 0 0 1 1 0 0 2 1 0 1 0 0 2 0 2 0 0 1 1 1 0 1 1 2 0 1 2 0 0 0 0 0 1 0 0 2 0 1 0 0 0 0 0 1 1 0 1 0 0 1 1 0 1 1 1 1 1 1 2 0 1 0 1 0 1 2 1 2 2 0 0 0 0 1 0 2 2 0 1 0 0 0 0 1 0 1 1 0 0 0 0 0 0 2 0 2 2 0 2 2 0 0 0 0 2 0 0 1 1 0 1 0 0 0 1 0 0 0 0 0 0 0 1 0 0 0 2 0 0 0 2 2 1 0 2 1 0 0 0 0 1 0 0 0 0 0 0 1 0 1 1 1 0 0 1 2 1 2 0 1 2 2 2 0 0 0 0 1 1 0 1 0 1 0 1 1 0 1 0 0 0 0 2 1 1 1 2 1 1 0 0 1 1 0 1 1 1 1 0 0 1 1 0 1 0 0 1 0 0 0 1 0 0 0 0 1 0 0 1 1 0 0 1 0 1 1 0 0 0 0 0 0 1 0 1 0 1 2 0 0 0 0 2 0 1 1 1 2 2 0 0 0 0 1 1 2 0 0 0 0 2 1 2 2 2 2 0 1 0 2 2 2 1 1 1 1 0 1 0 0 0 1 2 1 0 1 2 1 0 2 1 1 0 0 0 2 1 1 2 1 0 1 0 0 0 0 2 0 0 0 1 1 1 1 1 0 1 0 2 0 1 1 1 0 1 1 1 2 1 2 1 0 1 0 1 0 1 1 0 1 0 0 0 1 2 0 2 0 0 0 0 0 0 0 0 1 1 1 0 0 0 0 0 1 0 0 2 0 0 0
172 0 0 0 1 1 1 1 1 1 1 1 1 2 0 2 0 1 0 1 1 1 0 0 0 0 1 0 0 2 1 0 0 1 1 0 1 1 0 0 0 0 1 0 0 0 1 0 0 0 0 0 1 0 0 1 1 2 0 1 0 0 2 1 0 0 1 2 0 0 0 0 2 2 2 2 0 1 2 1 0 0 0 0 1 0 0 0 2 2 0 0 2 1 1 1 0 1 0 0 1 2 0 1 1 0 2 1 1 1 0 2 0 0 0 0 0 0 1 0 1 0 1 1 1 1 1 1 0 1 0 0 0 0 0 0 0 0 0 0 1 0 0 0 0 1 1 1 1 2 0 0 0 0 1 0 2 1 0 0 0 0 0 2 0 1 1 1 0 1 1 0 1 1 1 1 2 0 0 0 0 0 1 0 1 0 1 1 0 0 1 1 0 0 2 2 1 0 0 0 0 0 0 1 2 1 1 1 2 0 0 1 2 0 1 1 1 1 2 1 2 0 1 0 1 0 2 0 0 0 0 1 0 0 2 0 0 1 0 1 0 0 2 0 1 1 1 0 0 0 0 0 1 0 0 0 0 0 0 0 0 0 0 1 1 0 0 0 2 1 0 2 0 2 0 1 0 1 2 0 0 0 0 0 1 1 0 1 1 2 0 0 0 1 2 0 1 1 0 1 0 1 1 1 1 1 0 0 0 0 0 1 0 1 1 0 0 0 0 0 0 2 2 1 1 0 0 0 0 1 2 1 1 0 0 0 0 1 0 0 0 1 0 2 0 0 0 1 2 0 1 0 0 2 1 0 1 1 0 0 0 0 2 0 2 1 0 1 1 0 0 2 1 1 0 2 1 0 2 0 1 1 0 0 2 1 1 0 0 0 0 0 1 0 2 0 0 0 0 0 0 0 1 1 0 0 1 0 1 1 0 2 0 0 1 1 0 0 1 0 0 1 1 0 0 1 0 0 0 0 0 0 0 1 1 2 1 1 1 0 2 0 2 0 0 2 1 1 1 0 0 0 0 0 0 0 0 2 2 0 1 0 1 0 0 0 0 1 2 0 1 0 2 2 0 0 0 1 0 0 0 2 0 1 0 0 0 2 0 0 0 0 1 1 0 0 0 1 1 1 1 2 2 0 0 0 1 1 0 0 0 2 1 0 0 0 0 0 0 2 2 2 0 0 1 1 1 0 0 2 0 0 0 0 0 1 0 0 0 1 0 0 0 0 2 1 0 0 1 1 0 0 1 0 0 1 0 1 0 0 0 1 0 2 0 0 0 1 1 1 0 1 1 0 1 1 1 2 2 2 0 0 2 1 1 0 0 1 0 0 0 0 0 0 2 1 1 0 1 1 0 1 0 2 2 2 1 1 0 0 2 0 0 1 1 1 0 2 2 0 0 0 0 1 1 1 1 0 0 0 0 0 0 0 1 1 0 0 1 1 1 1 1 1 1 0 2 0 0 1 2 1 2 1 1 2 0 1 2 0 0 0 1 0 2 2 1 1 1 0 0 2 0 0 0 1 2 0 2 0 0 1 1 0 2 2 2 1 1 1 2 0 1 0 0 0 1 1 1 1 0 1 0 0 0 1 1 1 1 0 2 0 0 0 0 1 0 1 2 0 0 0 0 0 0 2 0 2 1 0 1 1 0 1 0 1 0 0 0 2 1 1 0 0 0 2 2 0 0 0 0 0 1 0 1 0 0 0 1 0 0 0 2 1 1 1 1 1 1 1 0 1 1 0 0 0 1 0 1 1 0 1 0 1 1 2 0 2 1 2 0 1 1 2 2 0 0 0 1 0 0 0 1 0 1 0 2 0 0 2 0 0 1 1 1 1 1 0 2 1 0 2 0 1 1 0 0 2 0 2 0 0 1 1 0 0 0 0 1 1 0 0 0 0 0 0 0 0 0 0 1 0 0 0 1 1 0 0 0 0 1 0 0 0 0 1 0 0 1 1 0 0 1 0 2 1 0 1 1 2 2 0 0 0 0 0 0 0 0 1 1 0 0 2 2 2 2 2 0 0 0 2 1 1 1 1 0 1 0 2 0 1 0 0 0 0 0 0 2 2 0 2 0 1 0 1 2 1 0 0 1 0 0 1 0 0 0 2 2 0 0 0 2 1 1 0 0 1 1 1 2 0 2 0 0 0 0 2 0 0 0 0 1 0 1 1 2 2 2 0 0 0 0 0 0 0 0 0 1 1 0 1 0 1 0 0 0 0 0 0 0 0 0 1 1 0 0 0 0 0 1 2
173 0 0 0 0 2 2 2 0 2 2 0 0 0 0 1 0 2 1 0 2 0 0 1 0 0 1 1 0 1 1 0 0 1 0 0 2 2 0 1 1 0 0 1 0 1 1 0 0 0 0 0 1 0 0 2 0 1 0 2 0 0 2 2 0 0 0 1 0 0 0 1 2 2 1 2 1 2 2 2 0 0 0 0 2 0 0 1 2 2 0 1 2 1 0 0 1 2 2 2 0 2 2 0 0 0 2 1 1 1 1 1 0 2 0 2 2 0 2 0 2 0 1 1 1 1 1 0 0 1 1 1 0 0 0 0 0 0 0 0 0 0 0 0 0 1 0 0 0 1 1 0 0 0 1 1 0 0 0 1 1 1 0 2 1 2 2 0 0 0 0 0 2 1 1 2 1 0 1 1 0 1 1 1 2 1 2 0 0 0 1 0 0 1 1 1 0 0 0 0 0 1 0 2 2 2 1 1 2 0 0 0 1 1 1 0 0 1 1 0 0 0 0 0 0 0 1 1 0 1 1 1 0 1 1 0 0 2 0 2 0 0 2 0 0 0 0 0 1 1 1 1 1 0 0 0 0 0 0 0 0 0 0 1 0 0 0 1 0 0 1 2 0 1 0 0 0 1 2 0 1 0 1 1 2 1 0 1 1 2 0 0 0 2 2 0 2 1 0 0 0 0 0 0 0 0 0 0 0 0 0 0 0 2 2 0 0 2 0 0 0 1 1 0 1 0 1 1 0 0 2 2 1 0 0 1 0 1 0 0 0 1 1 1 0 0 0 0 2 2 0 0 1 2 1 0 1 2 0 1 0 0 1 0 1 1 0 0 2 1 1 1 0 2 1 0 1 0 1 0 0 1 0 0 2 1 1 0 0 1 0 0 1 0 1 1 1 2 0 0 0 0 1 2 1 0 0 1 1 1 0 2 0 0 2 2 0 0 0 0 0 1 0 1 1 1 1 0 2 0 2 0 0 1 1 1 0 1 1 0 1 0 1 1 1 0 0 0 2 1 1 0 2 2 2 1 2 2 1 1 1 0 0 0 0 2 0 1 2 0 1 1 2 2 1 1 1 2 0 2 2 1 0 0 0 2 0 1 1 0 0 0 0 1 1 2 2 0 0 0 2 2 1 1 0 2 2 0 0 0 0 2 0 0 1 0 0 0 0 0 0 2 2 1 0 0 0 0 2 0 1 1 1 0 0 0 1 0 2 1 0 1 0 1 2 1 0 0 0 1 0 1 1 0 0 0 0 1 1 0 1 0 1 0 1 1 0 2 0 0 1 2 1 0 0 1 1 2 2 2 0 0 2 2 0 0 0 1 1 1 0 0 0 0 0 0 0 1 1 0 1 1 0 2 2 2 2 2 0 2 0 0 0 0 0 0 0 1 0 0 1 0 0 0 0 1 2 1 0 0 1 0 2 0 2 0 2 0 2 1 0 0 0 0 2 0 2 0 1 1 1 2 1 0 0 2 0 0 2 0 0 0 1 1 1 1 1 1 1 0 0 2 0 0 0 0 1 0 1 0 0 0 2 0 1 2 0 2 0 2 2 0 1 0 1 0 2 1 1 1 0 1 0 0 0 1 0 2 2 0 0 0 0 0 0 0 0 0 0 0 0 0 0 0 0 2 0 1 1 0 0 0 0 0 0 0 1 0 0 1 1 0 0 0 0 1 2 1 0 0 0 0 0 0 1 0 0 0 1 0 0 0 2 1 0 0 2 1 1 1 0 0 0 0 0 0 0 0 2 0 1 2 0 0 0 1 0 2 0 2 0 2 2 2 1 1 0 0 0 1 1 0 0 0 0 1 1 0 0 1 0 1 1 1 1 1 1 0 2 1 1 1 1 2 2 0 1 1 0 2 0 2 2 0 0 1 1 0 1 0 1 0 0 0 0 0 0 0 0 0 2 2 0 0 0 1 1 0 0 0 2 0 1 0 0 0 1 0 0 2 0 0 0 1 2 0 0 0 1 1 1 0 0 0 0 2 2 1 0 0 1 0 0 2 2 2 2 2 0 0 0 1 1 1 1 1 1 2 1 1 0 0 0 0 1 1 0 0 2 2 0 2 0 0 1 0 1 2 0 0 1 0 0 2 0 0 0 0 1 0 0 0 1 1 0 2 2 0 0 0 2 0 1 0 1 0 2 2 0 0 0 2 0 0 0 0 0 0 2 1 1 0 0 0 1 0 0 1 2 0 2 2 0 1 0 0 0 0 1 0 0 1 0 1 1 0 0 0 2 0 0 0
174 0 2 0 0 0 0 1 0 1 0 1 0 0 0 0 0 1 1 0 2 0 0 0 0 0 1 1 0 1 1 0 0 1 0 0 2 1 0 1 1 1 0 1 1 1 0 0 2 0 0 0 0 1 1 2 0 2 0 0 1 2 1 1 1 1 0 0 0 2 2 0 2 2 1 2 1 0 1 0 0 0 0 0 2 0 0 0 2 2 0 0 0 2 0 0 2 2 2 2 0 2 1 1 0 0 2 1 2 1 0 1 1 2 1 1 1 0 1 0 1 0 2 0 1 1 1 0 0 0 0 0 0 2 1 1 0 0 0 2 0 0 0 0 0 0 0 0 0 0 0 0 0 0 1 0 0 0 0 2 0 0 0 2 0 2 0 0 1 1 1 0 0 1 0 1 1 0 0 0 1 1 0 0 2 2 0 1 0 0 0 1 0 0 2 2 1 1 0 0 0 0 0 2 2 0 2 0 1 0 0 2 1 0 1 1 2 0 1 0 2 2 0 0 1 0 2 0 0 1 0 0 1 1 1 0 0 2 0 2 0 0 1 0 0 0 0 0 0 0 0 0 1 0 0 0 0 0 0 0 0 0 0 1 1 0 0 0 0 0 2 1 0 2 0 0 0 1 1 0 0 1 1 1 2 2 0 0 0 1 1 0 1 1 2 1 0 1 0 1 0 0 1 1 1 0 1 1 2 0 0 2 0 2 2 0 1 0 1 1 0 2 1 0 2 0 1 1 1 2 2 0 1 0 0 0 0 1 0 0 0 1 0 2 1 1 0 0 1 0 0 0 1 2 1 0 0 0 0 2 0 0 0 1 0 0 0 2 2 0 0 2 0 2 1 0 2 0 1 0 1 1 0 0 0 0 0 0 0 0 0 0 0 0 2 0 0 0 0 0 0 0 1 1 0 1 1 1 0 2 0 2 0 0 0 0 0 0 0 0 0 1 1 1 1 0 0 2 2 2 0 0 0 0 0 1 1 1 0 0 1 0 1 1 2 1 1 2 2 1 1 0 0 0 0 0 0 2 2 0 1 0 0 0 0 1 0 1 2 0 1 0 2 2 2 0 0 1 0 1 1 2 0 2 0 1 0 1 1 0 0 0 0 1 1 1 1 0 2 0 0 0 0 2 0 2 2 0 0 1 0 1 0 0 1 0 0 0 0 2 2 2 1 0 1 0 0 0 1 1 1 0 1 0 0 1 1 0 1 2 0 0 0 1 1 1 0 0 0 0 0 0 0 0 1 0 0 0 0 1 0 0 0 0 0 0 0 1 1 1 0 0 0 0 0 1 1 1 1 1 0 0 0 1 0 0 0 1 1 1 0 0 0 1 0 0 0 0 0 0 0 1 1 2 2 2 1 2 0 2 1 0 0 1 0 0 1 2 1 1 1 1 0 1 1 0 0 2 0 0 0 1 0 0 2 0 0 1 2 1 0 1 1 1 2 0 2 0 1 1 0 1 1 2 2 2 0 1 2 0 0 0 1 2 0 0 1 1 0 1 1 1 1 0 1 0 0 2 1 1 0 1 2 0 2 2 1 2 2 1 2 2 0 1 0 0 1 1 1 1 0 1 0 1 2 2 1 2 2 0 0 0 1 0 1 2 0 0 0 0 0 1 0 0 0 2 0 0 0 0 0 0 0 0 0 1 2 0 0 2 2 0 1 0 0 0 1 0 0 0 0 0 1 0 1 0 0 0 2 0 0 0 2 1 0 1 2 0 1 1 1 0 1 0 0 0 0 0 0 2 1 1 0 0 1 2 0 2 1 2 0 1 1 1 1 0 0 1 0 0 0 0 1 0 1 0 1 1 0 0 1 1 1 1 0 1 1 0 2 2 2 1 1 1 1 0 0 0 0 1 1 0 2 0 0 1 1 0 2 0 2 0 2 1 0 1 1 0 0 0 2 2 0 0 2 0 0 0 0 0 0 0 0 0 0 0 0 0 2 1 1 0 0 0 1 0 1 1 0 2 1 1 0 0 0 0 0 2 0 0 0 0 0 2 2 2 2 1 0 1 1 2 1 1 2 2 0 1 0 1 0 1 0 0 0 0 0 1 1 1 0 2 1 1 1 0 1 1 0 0 2 2 1 2 0 0 0 1 1 0 0 0 1 0 0 1 1 0 0 1 2 0 2 0 1 0 1 1 0 1 1 1 0 0 1 0 2 1 0 0 0 0 0 0 0 1 1 0 2 0 0 0 0 0 0 0 0 1 0 1 1 0 1 0 0 0 0 0 0 0 0 0
175 0 1 0 1 1 1 0 0 0 0 2 1 1 0 1 0 1 0 1 1 1 1 0 0 0 2 2 0 2 2 0 0 1 0 0 1 1 1 0 0 0 0 0 0 0 1 0 0 0 0 0 0 0 0 1 1 0 0 0 1 1 0 0 0 0 1 1 0 0 0 0 2 2 2 2 0 0 2 0 0 0 0 0 1 0 0 2 2 2 1 2 0 1 0 0 2 0 0 0 2 1 0 1 1 1 2 1 1 1 1 2 0 0 2 2 1 1 1 0 2 0 0 2 0 0 0 1 1 0 0 0 0 0 0 0 0 0 0 1 1 0 0 0 0 0 0 2 2 2 0 1 0 0 0 1 0 2 0 2 2 2 0 2 2 2 2 0 0 1 1 0 0 1 0 0 1 0 1 1 0 1 1 1 2 1 2 2 2 1 1 1 1 2 1 1 1 0 0 0 0 0 0 1 2 2 0 1 1 0 0 1 2 0 1 2 2 1 0 0 0 1 0 0 0 1 0 1 0 1 0 0 0 0 2 1 1 2 0 2 0 0 0 0 0 0 0 0 0 0 0 0 1 0 0 0 1 0 1 1 0 0 0 1 1 0 0 1 1 0 1 1 0 2 0 0 0 1 2 0 1 0 1 1 1 1 1 0 1 1 0 1 1 2 2 1 0 1 0 0 0 0 0 0 0 0 0 0 2 1 0 2 0 1 1 0 0 1 0 0 0 2 1 1 0 0 0 1 0 1 0 2 0 0 0 0 0 2 0 2 1 1 1 2 0 0 0 0 2 1 0 0 0 1 0 1 1 0 0 0 0 0 2 0 2 0 0 0 2 2 2 0 0 2 0 0 1 0 0 0 2 1 0 0 0 0 0 0 0 1 0 0 1 1 2 0 1 1 0 0 0 0 1 2 1 1 1 1 0 2 0 2 0 0 1 2 1 0 0 0 0 1 1 1 1 1 1 0 1 0 1 0 0 1 1 1 2 0 0 0 2 0 0 2 1 0 0 1 1 0 0 1 1 2 2 1 2 1 1 0 2 0 1 1 0 0 0 1 2 1 2 1 2 2 1 0 1 2 0 1 2 1 0 0 0 1 0 2 0 0 0 0 1 0 0 1 1 0 2 0 0 2 1 1 0 1 2 0 0 1 0 1 0 0 0 2 0 0 0 1 1 2 0 0 1 1 1 0 1 1 1 0 0 0 0 0 1 0 1 1 0 1 0 1 2 0 0 0 1 1 0 1 0 0 1 1 0 0 2 0 1 0 1 1 1 1 0 1 1 0 1 1 1 0 0 1 1 1 1 2 0 0 1 0 1 0 0 1 0 0 1 0 1 1 0 0 1 0 0 0 0 2 2 0 1 1 0 0 0 0 1 0 0 1 0 0 0 1 1 0 0 0 0 0 1 2 2 2 0 0 0 1 0 0 0 0 1 0 2 2 1 2 0 0 0 0 2 0 1 1 0 2 1 1 2 2 0 0 0 0 0 0 2 1 1 1 1 2 0 1 1 0 0 0 0 0 0 0 2 0 0 1 2 1 2 2 0 0 2 2 1 1 0 0 0 0 2 2 1 1 1 1 0 1 1 2 2 0 1 0 0 0 0 1 0 1 0 1 1 0 0 0 0 1 1 2 1 0 0 0 0 0 1 0 0 0 1 0 0 2 0 0 0 1 0 0 1 1 0 0 0 0 0 0 0 0 0 0 2 0 0 1 2 1 1 0 2 2 2 2 0 0 0 0 0 0 0 0 2 0 0 2 2 0 0 1 1 2 0 2 0 2 0 0 0 0 1 0 0 0 0 0 1 0 1 1 1 0 0 1 0 0 1 1 1 2 2 0 2 1 1 0 2 2 2 0 2 2 0 2 0 0 2 0 0 1 0 0 0 0 0 0 1 0 1 0 1 1 0 0 2 1 0 1 1 0 1 0 0 1 0 0 0 0 0 0 0 0 1 0 0 0 0 0 1 0 0 0 0 2 2 0 0 0 0 0 0 0 0 0 0 0 1 1 1 1 1 2 1 0 0 0 2 1 2 2 0 0 0 2 0 1 0 0 1 2 0 0 2 2 0 2 0 0 2 0 0 2 0 0 2 2 0 1 0 0 1 1 2 0 0 0 0 1 0 0 0 0 1 0 2 0 2 1 0 0 0 2 0 0 0 0 1 0 0 0 0 0 1 1 0 0 0 0 0 1 1 0 0 0 0 2 0 1 0 0 0 1 0 1 1 0 1 0 0 0 0 1 2 0 1 1
176 1 2 0 0 0 0 0 0 0 0 2 0 0 0 0 0 1 1 2 0 2 0 0 0 0 1 1 1 2 1 1 0 1 1 1 2 1 0 0 2 1 1 1 1 1 2 1 0 0 1 1 0 0 2 1 1 1 1 0 2 2 1 2 0 0 1 0 0 1 1 1 2 2 2 2 0 1 1 1 1 0 0 0 1 0 0 0 1 1 0 0 1 1 0 0 1 0 0 0 1 2 1 0 0 1 2 1 1 1 1 2 1 1 1 1 1 0 1 0 2 0 2 0 1 1 1 2 2 0 0 0 0 0 0 0 0 0 1 0 2 0 0 0 0 1 1 0 0 2 1 0 1 0 0 1 1 0 0 1 0 0 1 2 2 2 0 0 1 1 1 2 1 1 1 1 1 1 0 1 0 1 0 1 2 2 1 1 0 0 1 1 1 1 0 2 1 0 0 1 1 1 0 1 2 2 1 0 1 0 0 1 0 0 1 1 1 1 2 0 2 2 0 0 0 0 1 2 1 2 0 0 0 0 0 0 0 1 0 1 0 0 1 0 0 1 1 1 1 0 0 0 2 0 0 0 0 0 0 0 0 0 0 1 1 0 1 1 0 0 0 2 1 2 0 0 0 2 2 0 1 0 0 0 0 0 0 2 0 2 0 1 0 1 2 0 1 0 0 2 1 0 2 2 1 0 1 0 0 1 0 1 0 2 2 0 0 1 1 1 0 2 2 1 1 0 1 1 1 0 0 2 0 0 0 0 0 1 0 1 1 1 1 2 1 0 2 0 2 1 1 0 1 2 1 0 0 1 0 2 0 0 1 0 1 1 0 1 2 0 1 2 1 2 2 0 0 1 1 0 0 2 0 1 2 0 1 0 0 0 0 0 1 0 2 0 1 0 1 1 1 1 1 2 1 1 1 1 0 2 0 0 0 0 2 2 0 1 0 1 0 1 2 2 0 0 1 0 0 0 0 0 0 2 2 2 0 0 0 0 2 0 2 0 1 1 0 1 1 1 1 0 0 1 1 0 1 2 1 1 1 0 1 0 0 1 0 2 1 1 1 0 1 1 1 0 0 1 0 0 0 2 0 0 0 2 0 2 2 0 0 0 0 1 1 0 0 0 0 2 2 2 2 0 0 0 0 0 0 2 0 1 0 0 1 0 0 1 1 1 1 2 0 1 0 0 0 1 0 2 0 1 1 0 0 1 2 0 2 1 1 0 0 0 2 0 0 1 1 2 0 1 1 0 1 1 2 0 2 0 1 0 0 1 0 0 0 2 2 1 0 2 1 0 0 1 1 2 2 2 0 0 2 1 1 2 2 2 0 0 0 1 0 0 1 0 0 0 0 0 0 2 0 2 2 2 2 0 0 1 0 0 0 1 0 0 0 1 1 0 0 0 0 1 1 0 2 2 0 0 1 0 0 0 1 0 0 0 2 1 0 1 0 0 2 0 2 1 0 1 1 1 1 1 1 2 0 0 1 0 0 0 1 0 2 2 1 1 0 0 0 2 0 0 0 1 1 0 1 0 1 1 2 0 1 1 2 1 2 1 1 0 0 0 1 0 1 1 1 1 0 1 0 0 1 1 1 2 2 1 1 1 1 0 0 1 0 1 1 0 0 0 0 0 0 2 0 1 1 0 1 1 0 0 0 0 1 0 1 1 0 0 0 0 0 0 1 1 0 0 0 0 0 0 0 0 0 0 1 0 0 0 2 1 1 0 2 1 0 0 0 0 0 0 0 1 0 0 1 1 0 1 0 0 1 2 0 1 0 2 1 2 0 1 1 0 0 0 0 0 0 0 1 0 1 0 0 0 0 1 1 1 0 0 2 2 2 0 2 2 2 1 0 2 2 0 0 2 0 2 0 1 2 1 0 2 0 0 1 0 1 0 1 1 0 1 1 0 0 0 2 2 0 0 0 0 1 0 1 2 0 0 0 0 0 1 0 0 1 2 1 0 0 0 1 0 0 1 1 2 0 1 0 0 0 0 0 0 0 0 0 0 0 2 2 2 2 2 0 0 0 2 1 1 0 0 1 0 0 1 1 1 0 0 0 0 0 0 2 2 0 2 0 0 0 0 1 2 0 0 2 1 0 2 0 0 0 1 1 1 0 0 0 1 0 0 2 0 1 0 2 0 1 1 1 0 2 2 1 1 1 2 1 0 2 0 2 0 0 0 0 0 0 0 0 0 1 1 2 0 0 0 0 1 0 0 0 0 0 0 0 0 0 1 1 0 0 0 0 0 1 1
177 0 1 0 1 0 0 2 0 2 1 0 1 2 0 1 1 1 0 1 1 1 1 0 0 0 1 2 0 2 2 0 1 2 1 0 2 1 0 2 0 0 1 2 0 1 1 0 0 0 0 0 0 0 1 1 0 0 0 0 2 2 0 0 0 0 1 1 0 0 0 0 2 2 2 2 0 2 2 2 0 0 0 0 2 0 0 0 1 1 0 0 1 1 0 0 0 1 1 1 1 2 0 1 0 0 2 0 1 1 0 1 1 2 2 2 2 0 2 0 0 1 2 0 2 2 2 1 0 1 1 1 1 1 0 0 1 0 0 1 0 0 0 0 0 0 0 0 0 2 1 0 1 0 0 1 2 0 0 1 1 1 0 0 0 1 2 0 2 0 0 0 1 1 0 1 0 0 1 1 0 1 0 1 1 1 1 0 0 0 1 0 0 0 2 1 2 0 1 0 0 0 0 0 2 2 0 0 1 0 1 1 1 1 1 1 1 1 2 0 2 2 0 0 0 1 1 2 0 2 0 0 0 0 1 0 0 2 0 1 0 0 2 0 0 0 1 0 0 0 0 0 1 0 0 0 0 0 0 0 0 0 0 2 2 0 2 0 2 1 0 2 0 1 0 1 0 2 2 0 2 0 1 1 1 1 0 2 0 2 0 0 0 2 2 1 0 1 0 2 0 1 1 1 1 0 1 0 2 0 0 1 0 2 1 0 1 2 0 0 1 1 0 0 2 0 0 0 2 1 1 1 0 0 0 0 0 1 1 1 1 1 1 1 1 0 0 0 1 0 0 0 0 2 2 0 0 2 0 0 0 0 1 0 1 0 2 2 2 0 0 2 0 2 0 0 2 1 0 0 1 1 0 2 1 0 1 1 1 0 0 0 0 0 2 1 1 1 0 0 0 0 1 2 0 1 0 1 0 1 0 1 0 0 1 1 0 0 0 0 1 2 0 1 0 0 0 0 0 0 0 0 0 0 0 0 0 2 1 1 2 0 1 1 1 2 1 2 2 0 0 1 0 1 0 0 0 1 0 0 2 0 0 0 0 2 0 0 2 0 0 0 2 2 0 1 0 2 0 2 2 1 0 1 1 2 1 2 2 0 0 0 0 0 0 0 0 0 1 1 1 2 2 1 1 2 2 1 0 1 0 1 0 1 0 1 0 0 0 0 0 2 2 2 0 0 0 2 0 2 0 2 2 1 2 0 0 0 2 1 1 0 0 1 1 0 0 2 2 2 2 2 0 0 1 0 1 1 0 2 1 0 0 1 0 0 0 1 1 1 0 0 0 0 0 0 0 0 0 2 0 0 2 1 1 1 1 1 0 0 0 0 2 0 1 0 0 0 1 1 0 1 0 2 1 2 1 0 0 1 0 0 0 0 0 0 1 1 0 1 1 1 0 0 0 1 1 2 0 0 1 1 1 0 1 1 0 0 2 1 0 0 0 2 2 0 1 0 0 2 0 1 1 0 1 2 0 0 2 0 0 0 2 1 1 1 2 2 2 1 0 1 1 0 0 0 0 0 1 0 0 1 2 1 1 0 2 1 2 1 1 0 1 0 0 0 2 2 1 1 0 1 0 0 2 2 0 1 2 0 1 0 0 0 0 0 0 2 2 0 0 0 0 0 0 1 0 0 0 0 0 0 0 0 0 0 0 0 0 1 0 1 0 0 0 0 1 0 0 0 0 0 0 0 0 0 1 1 1 1 1 1 2 1 1 1 1 1 2 2 1 0 0 0 0 0 0 0 2 0 0 2 0 1 0 1 0 1 0 1 0 1 0 1 1 0 0 0 0 1 0 0 0 0 0 0 1 0 1 1 0 0 0 0 1 1 0 1 1 1 1 2 1 2 2 0 1 1 0 2 0 1 1 1 0 2 0 0 1 0 1 1 1 0 1 0 1 0 0 0 1 1 0 0 1 0 0 0 0 1 1 0 0 0 0 1 0 0 0 0 0 0 0 0 0 0 0 2 2 2 2 0 0 0 0 0 0 0 1 0 0 0 2 0 1 1 1 2 0 0 0 2 1 1 2 2 0 1 0 2 0 0 0 0 1 1 0 0 1 1 0 1 0 0 1 0 0 1 0 0 2 2 0 1 0 0 1 2 2 0 0 0 2 2 0 1 2 0 1 0 1 0 2 0 0 0 0 1 0 1 0 1 1 1 0 0 0 1 1 0 0 0 0 0 1 0 2 0 1 0 0 1 0 2 0 1 1 2 0 1 1 0 0 0 0 1 0 1 2 1 1 2
178 1 1 0 1 0 0 2 0 2 2 0 1 1 0 1 0 1 0 1 1 0 1 0 0 0 1 2 0 2 1 0 1 2 1 0 2 1 0 1 1 0 1 1 0 1 2 0 2 0 0 0 0 0 1 1 1 0 1 0 1 1 2 2 1 1 2 0 0 0 0 0 2 2 2 2 0 1 2 0 1 0 0 0 2 0 1 0 2 2 0 0 1 2 1 1 0 1 1 1 0 2 1 0 1 1 2 2 0 2 1 1 0 1 1 2 1 0 1 0 2 0 2 0 1 1 1 1 1 0 0 0 0 0 0 0 0 0 0 2 0 0 1 1 0 0 0 0 0 0 0 0 1 0 1 1 1 0 0 1 0 0 0 2 0 2 1 2 1 1 1 1 0 1 0 1 1 0 0 0 0 0 0 0 0 0 1 1 0 0 2 0 1 1 1 2 2 0 0 0 0 0 0 0 2 2 1 1 0 0 2 2 2 0 2 1 1 1 2 1 2 0 1 0 0 0 1 1 0 1 1 1 0 1 1 0 0 2 0 2 0 0 2 0 0 0 0 0 0 0 0 0 2 1 0 0 0 0 0 0 0 0 0 1 1 0 1 0 0 0 0 2 0 2 0 0 0 1 1 0 0 2 1 1 2 1 1 0 1 1 0 0 1 2 2 1 1 2 0 1 0 0 0 0 0 0 0 0 0 0 1 1 0 1 0 0 0 0 0 0 2 2 1 1 2 0 1 0 1 1 2 1 0 0 0 0 0 2 0 0 0 0 2 1 1 0 1 0 2 2 0 0 0 2 2 0 1 0 0 2 0 0 1 0 1 2 0 1 2 1 1 1 0 2 0 0 2 0 0 0 1 0 0 2 1 0 1 0 0 0 1 1 0 0 2 0 0 0 0 0 0 0 1 2 1 0 0 1 0 1 0 0 0 0 0 0 0 0 0 0 0 1 1 1 0 1 2 0 0 0 0 0 0 0 0 1 1 1 0 0 1 0 1 1 0 2 0 0 0 0 0 0 1 1 1 1 1 2 2 1 1 0 0 0 0 2 1 1 2 0 2 0 2 2 2 0 1 2 1 0 0 2 0 0 0 1 0 2 2 0 0 0 2 1 1 0 0 1 2 0 1 2 0 2 0 2 1 0 0 1 0 2 0 0 0 1 0 0 0 2 2 1 0 0 1 1 1 0 0 2 0 0 1 0 0 0 0 0 2 0 2 0 0 1 1 1 0 1 2 2 0 1 0 0 1 0 0 0 1 1 0 0 0 1 1 1 0 2 0 0 1 0 1 0 0 1 1 2 2 2 0 0 0 0 0 0 0 0 0 0 0 1 0 2 0 0 0 0 0 0 0 1 0 1 0 1 0 1 0 1 1 0 0 1 1 1 0 1 1 0 0 0 0 0 1 0 0 1 0 0 1 1 0 0 2 1 0 2 2 2 2 2 0 1 1 0 2 0 0 1 0 1 0 1 1 2 0 1 2 0 0 0 1 0 1 1 1 1 0 0 0 1 0 0 0 1 1 0 1 0 0 0 2 0 2 1 1 1 1 1 1 1 0 0 0 0 1 2 0 0 0 2 0 1 1 2 1 1 1 0 1 0 0 0 1 1 0 0 0 0 0 0 0 0 0 2 0 0 0 0 0 0 0 0 0 1 1 0 0 0 0 0 0 0 0 1 1 0 1 1 1 1 0 0 0 1 1 1 1 1 1 1 2 0 0 1 1 2 0 0 0 0 1 0 0 1 0 0 0 2 1 1 1 0 0 2 0 2 0 2 0 2 2 2 0 2 0 1 1 0 0 0 1 1 1 1 0 0 0 1 0 0 0 0 2 2 2 0 2 2 2 2 1 2 2 0 2 1 0 1 0 0 1 1 0 2 0 0 1 0 1 1 0 0 0 0 0 0 0 0 1 1 0 0 2 0 1 0 0 0 0 1 0 0 0 2 1 0 1 2 2 1 0 1 2 0 1 1 0 2 1 1 0 0 0 0 0 0 2 0 0 0 1 1 2 2 2 2 0 2 1 2 1 0 2 2 0 0 0 1 1 1 0 0 0 0 0 0 1 1 0 2 1 1 1 0 1 1 0 0 2 2 1 1 0 0 1 2 2 1 0 0 2 1 1 2 2 0 1 0 2 0 2 2 0 0 2 2 0 0 0 0 0 1 1 0 1 0 1 1 1 0 0 0 0 2 2 0 0 0 0 2 0 0 0 0 0 1 0 1 1 0 0 0 0 0 0 0 0 1 0 2
179 0 2 0 0 0 0 1 0 0 0 2 0 1 0 1 0 1 1 0 2 0 0 1 0 0 2 2 0 2 1 1 0 0 0 0 1 1 0 1 1 1 0 1 1 1 0 0 0 1 1 0 2 0 0 1 1 0 0 0 0 2 1 1 1 1 2 0 1 1 0 1 2 2 1 2 1 1 2 1 0 0 0 0 2 0 0 0 2 2 0 1 1 1 1 0 1 2 2 2 0 2 0 0 1 1 2 2 0 2 1 1 0 2 0 2 1 0 1 0 1 0 0 2 0 0 0 0 0 0 0 0 0 0 0 0 0 0 0 1 1 0 0 1 0 0 0 0 0 0 0 0 1 0 0 0 1 2 0 2 0 1 0 1 1 2 2 0 1 0 1 1 1 2 0 0 2 1 1 1 0 1 0 1 1 1 2 1 1 0 1 0 0 1 2 2 1 0 1 0 0 0 0 1 2 2 1 1 1 0 0 1 1 0 1 1 1 0 2 2 2 0 1 0 0 0 2 0 0 0 0 1 1 0 1 0 0 2 0 1 0 0 2 2 0 0 0 1 0 0 0 0 2 0 0 0 0 0 0 0 0 0 0 2 1 0 0 0 0 0 2 0 0 2 0 0 0 0 2 0 0 0 0 0 0 0 0 0 0 1 1 0 0 1 2 0 1 0 1 0 0 0 1 1 1 0 2 0 1 0 2 1 0 1 1 0 0 0 1 1 1 2 0 0 1 0 1 1 0 0 1 1 1 0 0 0 0 1 0 1 0 1 0 1 1 0 1 2 2 0 2 0 1 2 0 0 2 0 0 2 0 0 2 0 2 0 1 2 2 1 1 1 0 2 0 0 0 0 1 0 0 1 1 1 1 0 0 0 0 1 0 0 1 1 2 0 1 0 1 1 1 1 2 2 0 1 1 0 0 1 0 2 0 0 1 2 0 0 0 0 0 1 0 1 0 0 0 0 1 1 0 2 0 0 0 1 0 0 0 0 1 0 1 1 0 1 0 1 2 0 0 1 0 2 1 1 1 2 2 1 1 0 0 0 0 2 0 0 2 0 0 0 1 1 1 1 1 0 0 0 2 2 0 1 0 1 0 2 1 0 0 0 1 1 0 1 1 0 1 1 1 2 2 0 0 1 1 1 0 0 0 2 0 1 1 1 0 0 0 1 1 2 1 0 0 1 0 1 0 2 0 1 1 1 0 0 1 0 2 1 0 1 0 0 2 1 0 1 1 1 0 0 2 0 2 0 2 0 0 0 0 0 1 0 0 0 0 1 0 0 0 0 1 0 0 1 1 1 1 1 0 0 2 2 0 0 0 1 1 1 0 0 0 0 1 0 2 0 0 0 0 2 1 2 2 2 1 1 0 1 1 0 0 1 0 0 0 0 0 0 0 0 0 0 0 0 0 0 0 0 2 0 0 0 1 1 1 0 2 2 0 1 0 1 2 0 2 0 1 1 0 1 1 1 2 2 0 0 0 2 1 1 1 1 1 1 1 2 1 1 1 1 1 0 0 0 0 0 1 0 0 1 2 0 2 2 1 2 1 1 1 0 0 0 0 0 1 2 1 2 1 1 0 1 0 2 1 2 2 0 1 0 0 0 0 2 0 1 1 0 0 0 1 0 0 0 0 0 0 0 0 0 0 0 0 0 2 0 0 0 0 1 0 0 0 0 1 0 0 0 0 0 1 0 0 0 0 2 2 0 0 0 2 0 0 1 1 0 0 0 0 0 0 0 0 1 0 0 1 1 0 1 1 1 0 2 0 2 2 2 0 0 2 2 2 0 0 0 1 1 0 0 1 0 1 0 0 1 0 0 1 1 2 2 0 2 2 0 1 1 1 1 1 2 2 0 2 1 0 1 0 0 2 2 0 2 0 0 1 0 0 0 0 0 1 0 1 0 2 0 1 1 0 0 1 0 1 0 0 0 1 0 0 0 0 1 1 0 1 1 0 0 0 1 2 1 0 1 0 2 0 0 0 0 0 0 0 1 0 0 1 0 1 1 1 1 1 2 0 0 0 1 2 2 2 2 0 0 1 1 0 0 0 1 1 1 0 0 1 1 0 1 0 1 1 0 1 0 0 0 2 2 0 1 0 0 0 1 1 1 0 0 2 2 1 1 2 0 0 0 2 0 2 1 0 0 1 2 1 1 1 1 1 0 1 1 1 0 1 1 0 0 0 0 0 1 1 0 2 0 0 0 0 1 0 1 0 1 0 0 0 0 0 0 0 0 0 0 2 0 0 1
180 1 0 0 1 0 0 2 0 1 0 0 0 0 0 0 0 1 0 1 1 1 0 0 0 0 1 2 0 2 2 1 2 2 0 1 2 1 0 1 1 0 0 0 1 0 0 0 0 0 0 0 0 0 1 2 0 0 0 1 0 1 0 0 1 0 1 0 1 1 0 1 2 2 2 2 0 0 2 1 0 0 0 0 1 0 0 1 2 2 0 1 0 1 1 0 1 0 0 0 2 1 0 2 0 0 2 2 0 2 1 1 1 2 1 2 2 0 2 0 2 0 2 1 1 1 1 0 0 0 0 0 0 0 0 0 0 0 0 0 1 0 0 0 0 0 0 0 0 1 1 0 0 1 0 1 2 1 0 1 0 0 0 1 1 1 1 0 1 1 0 1 1 2 0 0 2 0 1 1 0 1 1 1 2 1 2 1 1 0 2 0 0 0 2 2 1 0 0 1 1 1 1 1 2 0 2 0 1 0 0 2 1 0 0 2 2 1 2 1 1 0 0 0 0 0 0 2 0 1 0 0 0 1 1 0 0 1 1 1 0 1 2 0 0 0 0 0 0 0 0 0 2 1 0 0 2 1 0 1 1 1 0 0 0 0 0 0 2 1 0 2 0 2 1 1 0 2 2 0 0 0 1 1 1 1 0 2 0 2 0 0 0 2 1 0 1 1 0 0 1 0 0 0 0 1 0 0 1 0 0 1 0 2 2 1 0 0 0 0 2 2 1 1 2 0 1 2 1 1 1 2 0 0 0 0 0 1 0 0 0 0 0 1 0 0 1 2 2 0 2 0 0 1 1 1 0 1 0 1 0 0 2 0 2 1 0 2 2 0 0 2 1 1 0 1 1 0 1 0 0 1 0 0 2 1 1 0 0 0 0 0 1 0 2 0 0 0 0 0 0 0 0 2 2 0 0 1 0 2 0 0 0 0 1 1 0 0 1 0 0 1 1 1 1 2 1 0 0 0 0 0 0 0 0 0 1 1 1 0 1 0 1 1 1 1 0 1 1 0 0 0 1 2 1 1 1 1 1 1 1 0 2 0 0 2 0 2 1 1 2 0 2 1 2 0 1 1 0 1 2 0 0 0 0 1 0 2 2 0 0 0 1 1 0 1 0 0 2 1 1 2 2 0 1 0 1 1 0 0 0 2 0 1 0 1 1 1 1 1 1 2 2 1 1 0 0 0 1 1 1 0 0 0 1 1 1 0 2 1 1 0 0 0 1 0 0 1 1 1 0 0 0 0 1 1 0 1 0 1 0 0 1 0 0 0 1 1 0 0 1 1 1 0 0 1 1 2 2 1 0 0 1 1 0 0 0 1 0 0 0 0 0 1 1 1 1 0 0 0 0 1 0 0 0 2 0 1 0 1 0 0 0 0 0 0 1 0 0 1 0 0 0 0 0 1 2 0 0 0 0 0 1 0 1 0 0 1 2 2 1 1 0 1 2 0 2 0 0 1 2 2 2 0 1 2 0 1 1 0 0 0 1 1 0 0 2 1 1 0 0 1 0 0 0 1 1 1 1 0 0 0 1 0 1 1 1 1 1 0 1 1 1 1 1 0 2 2 1 1 1 1 0 0 1 2 0 2 2 0 0 0 0 1 0 0 0 2 2 0 0 0 0 1 0 1 1 0 0 0 0 0 0 0 0 0 1 0 0 0 0 0 1 0 0 0 0 0 0 0 0 0 0 0 0 0 0 2 2 2 2 2 2 1 0 1 1 2 2 2 0 0 1 0 1 1 2 0 1 1 0 1 0 0 0 2 0 1 1 2 1 1 0 0 0 0 0 1 0 0 1 0 2 0 2 0 0 0 0 1 0 0 2 2 0 2 2 0 2 2 1 2 1 2 2 0 0 1 1 2 0 0 2 2 0 1 1 0 1 2 0 0 0 0 0 0 0 0 0 0 2 2 0 0 2 0 0 0 0 1 0 0 0 0 0 0 1 0 2 1 1 0 1 0 1 0 0 0 0 1 0 1 1 1 1 1 0 0 0 1 0 0 0 1 2 1 1 2 0 0 0 2 1 1 2 2 0 0 0 2 0 1 0 0 0 0 0 2 2 0 0 2 0 2 0 1 1 1 1 1 1 1 0 2 0 0 1 0 2 0 0 0 1 2 1 1 2 0 0 0 2 0 1 0 2 0 2 2 0 0 0 0 2 0 1 1 1 0 2 1 0 0 1 1 0 0 1 0 0 0 0 2 0 0 0 0 0 0 0 0 0 1 0 0 0 1 0 0 1 1 0 1
181 0 2 0 0 0 0 2 0 2 1 1 2 2 0 2 0 1 1 1 0 1 1 2 1 1 1 1 1 2 1 0 0 1 1 0 2 0 0 0 2 0 1 1 0 1 0 0 0 1 1 0 2 0 1 0 1 1 0 0 0 1 2 2 1 1 1 0 0 1 1 1 1 1 1 1 0 1 1 1 0 0 1 1 1 0 0 1 2 2 1 1 0 1 0 0 0 1 1 1 1 2 0 0 2 2 2 2 1 2 0 1 1 2 1 2 2 0 1 0 2 0 1 1 1 0 0 1 1 0 1 1 0 0 0 0 0 0 0 1 1 0 0 0 0 2 0 1 1 1 0 0 0 0 1 0 0 2 0 0 0 0 0 2 2 2 2 0 0 0 0 1 0 1 1 0 1 0 0 0 0 0 0 1 1 1 2 2 1 0 1 1 0 1 1 1 1 0 0 0 0 0 0 0 2 1 1 1 2 0 0 0 0 1 2 1 1 0 1 1 1 0 1 0 0 0 1 0 0 0 0 0 0 0 1 0 0 1 0 1 0 0 1 0 0 0 0 0 0 0 0 0 2 0 0 0 0 0 1 1 0 0 0 0 0 0 1 0 1 0 0 1 0 1 0 0 0 2 2 0 1 0 0 0 2 2 0 0 2 2 0 2 0 1 2 0 0 0 0 1 0 1 1 1 1 0 0 1 1 0 0 1 0 2 2 0 0 1 1 1 1 2 0 0 2 0 1 1 1 1 1 2 0 0 0 0 0 1 0 0 0 1 0 2 0 0 0 0 0 0 0 1 0 2 1 0 1 1 0 2 0 0 0 1 0 0 0 0 1 1 1 1 1 1 0 1 1 0 1 0 0 0 0 0 0 1 1 1 1 0 0 0 1 0 2 1 1 1 1 1 1 1 1 1 0 0 1 0 1 1 0 2 0 0 2 2 0 1 0 0 0 0 0 2 0 0 0 0 0 0 0 0 0 0 0 1 0 1 0 0 2 0 1 1 0 2 0 1 1 0 0 1 1 1 1 1 1 2 1 1 1 0 0 0 0 2 0 1 2 0 0 0 2 2 1 0 1 1 0 0 1 0 0 0 0 1 0 2 0 0 0 0 0 1 0 0 0 1 1 1 1 2 2 0 0 0 1 2 0 0 0 2 0 0 0 1 0 0 1 2 2 2 0 0 0 1 0 0 0 2 0 0 1 1 0 0 1 0 2 2 0 1 0 1 2 0 0 2 2 2 1 1 0 0 1 0 1 2 0 0 0 1 2 0 2 2 0 1 1 1 0 0 0 0 0 0 0 2 2 2 0 0 1 1 0 1 0 2 1 1 0 0 0 0 1 0 0 0 1 0 0 0 0 1 0 1 0 2 0 2 1 0 0 0 0 0 0 1 0 1 0 1 0 0 0 0 1 1 0 0 1 1 1 1 1 0 1 0 2 1 0 0 0 1 2 0 1 0 0 0 1 1 1 0 2 2 0 1 1 0 0 0 1 1 2 2 0 1 0 0 0 1 0 1 0 0 0 1 1 0 0 1 2 2 2 1 1 2 1 0 1 1 1 0 1 0 1 2 2 2 1 2 0 0 2 2 1 2 1 0 1 0 0 0 0 0 0 0 0 0 0 0 1 1 0 1 1 0 0 0 0 0 0 0 0 1 1 0 0 2 2 0 0 1 0 0 1 1 1 1 1 1 0 0 1 0 0 0 2 0 0 0 2 0 0 0 2 0 0 0 0 0 0 1 0 0 0 0 0 2 1 1 1 0 0 1 1 2 0 2 0 2 2 2 2 0 0 1 0 0 1 0 1 0 1 0 1 0 0 0 0 0 0 0 1 1 1 1 2 1 1 1 2 2 2 0 0 1 0 2 0 1 1 0 0 1 1 1 1 0 1 1 1 0 0 0 0 0 0 0 1 1 0 0 1 0 1 0 0 1 0 0 0 0 0 0 1 0 1 1 0 0 0 0 1 0 0 0 1 2 2 0 0 0 0 0 0 0 1 0 0 1 0 1 2 2 2 0 2 1 1 2 2 1 1 1 1 0 0 2 0 1 0 0 0 0 0 1 2 2 0 2 0 0 0 0 1 0 0 0 2 2 0 1 1 0 0 1 2 0 0 0 2 0 0 0 1 1 0 0 2 0 1 0 1 1 1 2 0 0 0 0 1 0 0 0 1 0 0 0 0 0 0 0 0 0 1 1 2 0 1 1 0 2 0 1 1 1 0 1 1 1 1 1 1 0 0 0 1 0 0 2
182 0 2 0 0 0 0 1 0 2 2 0 1 1 0 1 0 1 1 1 1 0 0 0 0 0 2 1 0 1 1 0 1 2 0 0 1 1 0 0 1 0 1 0 0 0 1 0 1 1 1 0 1 1 0 2 0 0 1 0 1 1 2 2 0 0 1 0 1 1 0 1 2 2 1 2 1 0 1 0 0 0 0 0 2 0 0 0 2 2 0 0 0 1 0 0 0 1 1 1 1 1 0 1 1 1 2 1 1 1 0 1 0 0 0 0 0 0 0 0 2 0 2 0 0 0 0 1 1 0 0 0 0 0 0 0 0 0 0 2 2 0 0 0 0 2 0 0 0 1 0 0 1 0 0 0 0 1 0 1 2 1 0 2 0 2 1 1 0 1 1 2 1 2 2 1 2 0 1 1 0 1 1 0 1 0 1 0 0 0 0 0 0 0 1 1 1 0 0 0 0 0 0 0 2 2 0 1 1 0 0 2 1 0 1 0 0 2 1 0 1 1 0 0 0 1 0 0 0 1 0 0 0 0 2 0 0 1 0 1 0 0 2 1 0 0 0 1 2 2 2 2 2 0 0 0 1 0 1 1 0 0 0 0 0 0 0 0 1 0 0 1 0 1 2 2 1 2 2 0 1 0 0 0 2 1 1 0 0 1 1 0 0 2 1 0 0 0 0 0 0 0 0 0 0 0 0 0 1 0 0 1 0 1 1 0 1 0 1 1 1 2 2 2 2 0 1 2 1 2 2 1 1 0 0 0 0 1 0 1 1 1 2 2 0 0 0 1 1 0 1 1 0 2 1 0 1 1 0 0 0 0 2 0 2 0 2 0 2 2 2 0 0 2 0 0 1 0 2 0 0 1 0 0 1 0 0 0 0 1 0 0 0 0 2 0 0 1 0 0 0 0 2 2 0 2 2 1 1 0 0 1 0 0 0 2 2 0 1 0 0 1 0 2 2 2 1 0 1 0 1 0 0 1 1 1 0 2 1 1 0 0 1 1 1 1 0 1 1 1 0 1 2 2 2 2 2 2 2 2 0 0 1 1 0 0 0 0 2 0 1 0 1 1 2 0 2 2 0 2 2 1 0 1 0 1 0 1 0 1 1 0 2 0 2 1 1 0 0 0 2 2 1 1 0 1 1 1 0 1 0 1 0 1 1 1 0 1 0 1 1 2 0 0 1 1 1 0 0 2 0 1 1 1 0 0 0 0 1 1 0 1 0 1 2 0 0 1 2 2 0 1 1 1 1 0 1 1 0 1 0 0 1 0 0 0 1 2 2 1 1 1 0 0 0 1 1 1 1 1 1 0 1 0 1 1 1 2 1 1 1 0 1 0 0 0 0 1 1 0 1 1 1 2 2 2 1 1 1 1 0 0 0 2 0 0 1 1 1 0 0 0 0 0 0 0 1 0 0 0 1 1 0 0 2 0 1 0 2 1 0 1 2 2 2 0 1 0 0 2 1 1 1 1 1 1 0 1 1 0 0 0 1 0 1 1 0 2 0 2 0 0 0 0 0 0 0 1 1 1 1 2 2 0 1 1 2 1 0 1 2 1 0 0 1 0 1 2 0 1 1 1 0 0 0 1 1 2 2 0 0 0 1 0 0 0 0 0 0 0 0 1 0 0 0 2 0 0 0 0 0 0 0 0 0 0 1 0 0 1 0 0 0 0 0 1 1 0 0 0 0 0 0 0 0 1 1 0 1 0 0 0 2 1 1 1 1 1 0 0 0 0 0 0 0 0 0 0 1 1 0 1 1 0 1 2 0 2 0 2 0 2 1 2 2 0 0 1 0 1 2 0 1 0 1 0 2 1 0 0 0 0 0 0 2 0 0 0 1 1 1 1 1 2 1 0 1 0 0 1 0 1 2 1 0 1 0 0 1 1 0 0 1 1 0 1 1 0 2 1 0 0 0 0 2 0 0 0 0 0 2 0 0 0 0 0 2 0 2 1 1 0 0 1 1 1 0 0 2 2 2 0 1 1 0 1 0 1 1 0 0 0 0 1 2 2 2 2 1 0 0 1 1 1 1 1 1 1 0 0 2 1 0 0 0 1 0 0 2 2 0 2 1 1 1 0 0 1 0 0 2 2 0 2 0 0 0 0 2 0 0 0 0 0 0 0 1 1 1 1 2 0 2 0 0 0 0 2 0 0 0 0 1 0 1 1 1 0 0 1 0 1 0 0 0 1 1 0 1 0 0 1 0 1 0 0 0 1 0 1 1 0 0 1 1 0 0 0 1 0 0 0
183 1 1 0 0 0 0 1 0 1 1 0 1 1 0 2 0 2 0 0 2 0 1 0 0 0 1 1 0 1 0 0 1 1 2 0 1 2 0 1 2 1 0 1 0 1 0 0 0 0 0 0 2 0 0 2 0 0 0 0 1 1 2 2 1 0 2 0 0 0 0 1 1 1 0 1 1 1 1 0 1 0 0 0 2 0 0 1 1 1 0 0 1 2 0 0 1 1 1 1 0 2 1 1 0 0 2 1 1 1 0 1 1 2 2 2 2 0 2 0 0 0 2 0 0 0 0 1 0 2 0 1 0 0 0 0 0 0 0 1 2 0 1 0 0 2 1 0 0 0 0 0 1 0 0 0 0 0 0 0 0 0 1 2 1 2 1 1 1 1 1 1 0 1 1 2 1 0 0 0 0 0 1 0 1 0 1 1 1 0 2 0 0 0 0 1 1 0 0 1 1 1 1 1 2 2 1 0 1 0 0 1 1 1 2 0 0 0 1 1 2 1 0 0 0 0 1 1 1 0 1 1 0 0 1 0 0 2 0 2 0 0 1 1 0 0 0 0 0 0 0 0 1 0 1 0 0 1 0 1 1 1 0 2 1 0 0 0 2 0 0 2 1 2 0 0 0 1 1 0 0 0 1 1 2 1 1 0 1 1 0 1 2 2 2 2 0 0 0 1 0 0 0 0 0 1 0 0 2 0 0 1 0 0 0 0 0 0 1 1 1 2 1 0 2 0 0 1 1 1 2 1 0 0 0 0 0 1 0 0 0 1 2 0 0 0 0 0 2 1 1 0 0 1 0 1 1 0 0 2 0 0 1 0 1 0 1 0 1 1 1 2 0 2 1 0 2 0 1 0 2 1 0 1 1 1 1 0 0 0 0 0 0 0 2 0 1 0 1 1 1 1 1 2 0 0 0 0 0 1 0 0 0 0 2 2 0 0 0 0 0 2 1 1 1 1 1 1 2 1 1 1 1 2 2 2 0 2 0 0 1 0 2 0 0 1 0 1 1 0 0 1 1 1 0 0 0 1 1 0 2 0 0 0 1 2 0 1 1 1 0 0 2 2 0 1 0 2 1 0 0 2 0 0 2 2 2 2 1 0 1 1 1 1 0 1 1 1 1 0 1 2 2 0 0 0 0 0 0 1 0 1 0 0 0 1 0 0 0 2 2 1 0 0 1 1 0 1 1 1 1 1 2 2 1 0 1 0 1 0 0 2 0 0 2 0 0 1 1 1 1 1 1 0 0 1 0 1 1 0 0 0 0 0 0 0 0 2 2 0 0 0 1 0 0 1 1 2 2 2 0 0 2 1 0 0 0 1 0 0 1 0 0 2 0 0 0 0 0 0 0 1 0 0 2 2 1 0 0 0 2 0 0 1 1 1 1 1 1 0 0 0 0 1 1 0 0 1 0 0 1 0 0 0 2 1 0 1 2 2 1 1 0 1 1 0 2 0 0 0 1 1 1 0 1 1 0 0 0 1 1 0 0 0 1 1 1 1 0 0 0 1 0 0 1 1 1 0 2 0 0 0 2 0 2 2 1 1 2 1 2 1 0 0 1 0 1 2 1 2 0 1 0 0 1 2 0 2 2 0 1 1 0 0 0 0 0 1 1 0 0 0 0 1 0 2 1 1 0 0 0 0 0 0 0 0 0 0 0 0 0 0 0 0 0 0 0 0 0 0 0 0 1 0 1 0 0 0 1 0 0 0 2 1 1 1 1 2 2 2 0 0 0 1 1 0 0 0 0 1 1 2 1 1 1 2 0 0 0 2 2 2 2 2 1 1 1 0 0 1 1 0 2 0 2 0 2 0 1 1 0 0 1 1 1 2 2 0 2 1 1 2 1 2 2 0 1 1 0 2 0 0 2 1 0 1 0 0 0 1 0 0 1 0 0 0 1 0 0 0 2 2 0 0 1 0 1 1 0 0 2 0 1 0 1 1 1 0 1 1 0 0 0 1 2 1 0 0 2 2 1 0 1 0 1 1 1 0 0 0 0 0 0 2 2 2 2 2 0 1 0 2 1 1 1 1 0 0 0 2 0 1 2 0 2 1 0 0 2 2 0 2 0 0 0 0 1 2 0 0 2 0 0 2 0 0 0 2 2 0 0 0 2 2 2 0 1 0 0 0 0 1 1 0 1 0 1 2 0 1 0 1 2 0 1 0 1 0 1 0 0 0 0 0 0 0 1 1 2 0 1 1 0 1 0 0 0 0 0 0 0 0 0 0 0 0 0 1 2 1 1 1
184 1 2 0 0 1 1 2 1 1 1 0 0 0 0 0 0 1 1 1 1 1 2 1 1 1 1 2 0 2 2 0 0 2 0 0 1 1 0 0 2 0 1 1 0 2 0 0 0 0 0 0 0 0 1 0 2 0 0 0 1 2 1 1 1 1 2 1 0 0 0 2 2 2 1 2 1 0 2 0 0 0 0 0 0 1 1 1 2 2 0 0 2 2 0 0 1 0 0 1 2 2 1 1 0 0 2 1 1 1 1 2 2 2 2 2 2 1 2 0 1 0 1 1 1 1 1 2 2 0 0 0 1 1 0 0 0 0 0 1 2 0 0 0 0 1 0 0 0 1 0 0 1 0 1 0 0 0 0 1 1 1 0 2 0 1 1 1 0 2 2 1 1 0 0 0 2 1 1 1 0 0 1 1 2 1 2 1 0 0 1 1 0 0 2 2 2 1 0 0 0 0 0 0 2 2 0 0 0 0 1 1 2 0 2 1 1 0 2 2 2 0 0 0 0 0 2 2 0 2 0 0 0 0 0 0 0 2 0 1 0 0 1 0 0 0 0 0 0 0 0 0 2 1 0 0 1 0 0 0 0 0 0 1 1 0 1 0 0 0 1 2 1 2 0 0 0 2 2 0 1 0 0 0 2 0 1 0 1 2 0 2 0 2 2 0 0 0 0 2 0 0 2 2 2 0 1 1 1 0 1 1 0 1 1 0 0 0 1 1 0 2 0 0 2 0 1 2 1 1 1 1 1 0 0 0 0 2 0 0 0 0 2 1 1 0 1 1 2 1 1 0 0 2 2 0 0 0 0 1 0 0 2 0 2 1 0 1 1 1 1 1 0 2 1 0 2 1 1 0 1 1 0 0 1 1 0 1 1 0 1 1 0 0 2 0 0 0 1 0 0 1 2 2 0 1 0 1 0 2 0 0 0 0 0 1 0 0 0 0 1 2 0 2 1 1 1 0 2 1 0 1 0 0 0 1 0 2 1 0 1 0 2 0 2 0 0 2 2 0 0 0 1 2 2 1 2 1 1 1 1 0 0 1 0 1 1 1 1 1 1 0 1 1 0 1 0 2 0 0 1 1 0 1 0 1 0 1 0 1 1 0 0 1 0 0 0 0 1 0 1 2 1 1 0 1 1 0 0 2 0 1 0 0 1 1 0 1 0 1 1 2 1 1 1 0 0 1 0 2 0 1 1 0 1 1 1 1 1 0 2 0 0 0 1 1 0 2 2 2 0 0 1 0 0 1 1 1 0 0 0 1 1 0 1 1 0 0 0 0 1 1 1 0 1 0 1 1 1 2 0 0 0 0 0 1 1 1 0 0 0 0 0 1 0 1 0 1 1 0 0 1 0 1 1 1 1 1 0 2 0 0 0 0 0 0 0 1 0 0 0 0 0 0 0 0 0 0 0 0 0 0 0 0 2 0 0 0 2 2 1 1 0 1 2 0 2 0 1 1 0 2 1 0 1 1 0 0 2 0 0 0 1 0 2 2 0 2 2 1 0 1 0 0 1 0 0 1 2 0 0 0 2 0 1 1 2 2 1 0 1 1 0 2 0 0 2 2 1 1 0 1 0 0 1 1 1 2 2 0 2 0 0 0 0 0 0 1 1 0 0 1 1 1 0 1 1 1 0 0 0 0 1 0 0 2 1 0 1 1 0 0 0 1 0 0 1 0 0 0 0 0 0 0 0 0 1 0 2 0 0 0 2 0 0 1 1 1 1 1 0 1 1 1 0 1 0 0 0 1 0 2 0 0 0 1 1 2 1 2 0 1 1 2 2 0 1 1 0 0 1 0 1 0 1 0 2 0 0 1 0 0 1 0 2 2 2 0 2 2 2 1 0 2 2 0 0 0 0 2 1 1 2 2 0 1 0 0 0 1 0 0 2 1 0 1 1 0 0 0 1 1 0 0 2 0 0 0 0 0 2 0 1 0 0 2 0 0 2 0 0 0 1 0 1 0 0 1 2 2 2 0 0 0 0 0 0 1 1 0 0 0 0 2 0 0 0 2 1 0 0 0 0 0 2 1 0 1 0 1 0 1 0 0 1 1 0 0 1 0 0 1 0 1 1 0 1 0 0 1 2 2 0 2 0 0 0 1 1 0 0 0 1 2 1 1 1 0 2 0 2 0 1 0 1 0 1 2 0 0 0 0 1 0 0 0 0 0 0 0 0 0 0 0 0 1 2 0 1 1 0 1 0 1 0 0 0 0 0 0 0 0 0 0 0 0 0 0 0 1 0 0
185 0 1 0 0 0 0 1 0 1 0 2 0 0 0 0 0 1 1 0 1 0 1 1 0 0 0 1 0 2 0 0 1 1 0 0 1 2 0 1 1 0 0 1 0 0 0 0 0 0 0 0 0 0 0 1 0 1 0 0 1 2 2 2 1 1 0 1 0 0 0 1 2 2 1 2 1 2 2 1 1 0 1 1 1 0 0 1 2 2 0 1 0 2 0 0 1 1 1 1 1 1 2 0 0 0 2 2 1 2 0 1 1 2 1 2 2 0 1 0 1 0 2 0 1 1 1 0 0 0 1 1 0 1 1 1 0 0 0 1 1 0 0 0 0 0 0 0 0 2 2 0 0 1 0 0 1 0 0 2 1 1 1 2 1 2 1 0 1 1 0 0 0 2 1 2 2 0 1 1 0 1 0 1 1 1 2 2 1 1 1 1 0 0 2 2 0 0 0 0 0 0 1 2 2 0 2 0 1 0 1 1 1 0 2 0 0 0 2 1 2 0 1 0 0 0 2 2 0 2 0 0 0 0 2 0 0 1 0 1 0 0 2 0 0 0 0 0 0 0 0 0 1 0 0 0 0 0 0 0 0 0 0 0 1 0 0 2 1 0 0 2 0 2 1 0 0 0 0 0 0 2 1 1 2 2 1 1 1 2 0 1 1 2 2 1 1 2 0 2 0 1 1 1 0 0 1 0 1 0 1 1 0 2 2 0 0 1 1 1 0 2 1 0 1 0 1 0 2 2 2 1 1 1 0 0 0 2 0 0 0 0 2 1 0 0 1 1 1 0 1 1 0 0 0 1 0 1 0 1 0 0 2 0 2 0 1 2 2 0 0 2 1 2 0 0 1 0 1 0 1 1 0 0 0 0 0 0 0 0 0 0 1 0 2 0 1 1 1 1 1 1 1 2 1 1 0 0 0 2 1 1 1 1 2 2 0 1 1 1 0 0 0 0 0 0 0 0 2 1 1 0 0 2 2 2 1 1 0 0 0 0 1 1 2 1 0 0 1 1 0 0 0 2 1 0 1 2 2 1 1 0 0 2 0 0 0 1 2 0 1 0 1 1 1 0 1 2 1 0 0 0 0 1 0 2 0 2 2 0 0 0 0 1 1 0 0 0 1 0 1 1 2 0 0 0 2 0 0 1 0 1 0 1 0 2 1 0 0 1 1 2 1 0 1 0 0 2 0 2 0 2 2 0 1 0 1 0 2 1 1 0 0 0 0 0 1 0 1 1 0 1 0 0 1 0 0 0 0 1 0 0 0 0 0 0 1 0 0 0 2 2 0 0 0 1 1 1 1 2 0 0 0 0 0 0 0 1 0 0 0 1 1 1 1 0 0 0 0 0 0 2 0 2 2 2 2 0 0 0 2 0 0 1 1 1 0 1 1 0 0 0 0 0 0 2 2 1 0 0 1 0 0 0 1 1 0 0 2 1 0 1 1 2 2 0 1 0 0 1 0 1 1 0 0 2 0 0 2 0 0 0 1 1 1 1 0 2 0 2 0 0 0 0 1 0 0 1 2 0 1 0 2 1 2 2 1 1 1 1 2 2 0 1 0 0 1 1 0 0 0 0 0 0 2 2 0 1 1 0 1 0 0 0 2 1 1 1 1 1 0 0 0 0 1 2 0 1 1 0 1 1 0 1 1 1 2 0 0 0 0 0 0 0 0 0 0 0 0 0 0 1 1 0 0 0 0 0 2 0 0 0 2 0 1 0 2 1 2 2 1 2 1 0 0 1 0 0 1 0 0 2 1 0 0 1 1 1 0 2 1 2 2 2 2 0 0 1 0 0 2 0 0 1 0 1 1 0 0 1 0 0 0 0 2 1 1 0 2 2 2 1 0 2 2 0 1 1 0 2 0 1 1 1 0 2 0 1 1 0 1 1 0 0 0 0 0 0 0 0 2 1 0 0 2 0 0 0 0 0 2 0 0 0 1 1 0 0 1 1 0 0 1 0 2 0 0 2 0 1 0 1 0 0 0 1 1 0 0 0 0 0 1 1 2 2 2 2 0 1 1 2 2 2 2 2 0 1 0 1 0 0 0 0 1 1 0 1 2 2 0 2 0 1 2 0 0 2 0 0 2 2 1 2 0 0 0 0 1 1 0 0 2 2 1 0 1 1 0 0 2 0 1 0 1 0 1 2 0 0 0 1 0 2 0 0 0 0 0 0 0 0 0 0 0 2 2 0 0 0 0 2 0 1 0 0 0 0 0 0 0 0 1 0 0 0 0 0 1 0 1 1
186 1 0 0 0 1 1 1 0 1 1 1 0 0 0 0 0 1 1 0 2 0 0 0 0 0 1 1 0 1 1 0 1 0 1 1 2 1 0 0 0 0 0 0 0 0 0 0 0 1 1 0 0 0 1 1 1 0 0 1 0 0 1 1 1 1 1 1 0 0 0 1 2 2 2 2 0 0 2 0 0 0 1 1 1 0 0 1 2 2 0 1 1 0 0 0 0 1 1 1 1 2 0 1 0 0 2 2 0 2 1 1 0 1 0 2 1 0 1 0 1 0 0 2 0 0 0 2 2 0 2 2 1 1 0 0 0 0 1 1 2 0 1 0 0 0 0 0 0 1 0 0 0 0 1 0 1 1 0 0 0 0 0 2 0 0 0 1 1 1 0 0 2 0 0 1 2 0 2 2 0 2 2 0 2 0 2 1 0 0 1 1 0 2 2 0 1 0 0 1 1 1 0 0 2 1 2 1 1 0 1 2 2 0 0 2 2 0 0 0 2 2 0 0 0 1 1 2 0 2 0 0 0 1 1 0 0 2 0 2 0 0 0 0 0 0 0 0 0 0 0 0 1 0 0 0 1 0 0 1 1 1 0 2 2 0 1 0 2 0 0 2 0 1 1 1 0 1 2 0 0 0 1 1 1 1 2 0 0 0 0 0 0 2 2 0 2 0 0 1 0 0 0 0 0 0 0 1 1 0 1 2 0 2 2 0 1 2 1 1 1 2 0 1 1 0 1 2 0 0 2 1 0 0 0 0 0 2 0 2 1 1 1 1 1 0 0 0 2 1 0 0 0 1 1 0 1 0 0 2 0 0 1 0 2 1 0 2 2 0 0 1 2 2 1 0 2 1 1 1 1 0 0 1 1 1 1 1 1 0 0 0 1 0 1 2 1 0 1 0 0 1 0 1 0 0 1 0 0 1 0 0 0 0 1 2 1 0 1 0 0 1 0 2 1 1 1 0 1 0 1 0 1 1 1 0 1 0 1 0 0 0 2 0 1 1 0 0 2 0 0 1 1 1 1 1 1 2 1 2 1 0 0 1 0 0 0 2 1 1 2 1 2 2 0 0 0 1 0 1 2 2 0 1 0 0 0 1 0 0 1 1 0 1 1 0 0 0 0 0 2 2 2 1 1 0 1 0 0 2 0 0 1 1 0 1 1 0 0 1 1 1 2 0 1 0 0 1 0 2 0 1 1 0 0 1 0 0 1 1 0 0 0 1 1 0 0 0 0 0 0 0 0 0 1 0 1 0 0 1 0 0 0 0 0 0 2 1 0 0 0 0 1 0 1 0 1 1 1 2 0 0 1 1 0 0 0 2 0 0 1 0 1 1 1 0 0 0 0 0 0 2 0 0 0 1 0 1 0 2 0 0 0 1 0 0 0 0 0 0 0 0 0 0 0 0 1 1 0 0 1 0 0 0 1 1 0 1 2 2 0 0 2 2 2 0 0 1 0 2 1 1 2 0 2 1 0 0 2 0 0 0 0 1 0 0 0 2 1 0 0 0 0 0 0 0 0 0 1 0 0 0 1 0 0 1 0 2 1 1 2 1 1 1 1 0 2 1 1 1 1 0 0 1 0 2 1 1 2 0 1 0 0 0 0 0 0 2 2 0 0 0 1 0 1 2 0 1 1 0 1 1 1 0 0 1 2 0 0 0 0 1 0 0 0 1 2 1 0 0 0 0 1 0 0 1 0 0 1 0 0 0 1 0 0 1 2 2 0 0 0 0 0 0 0 0 0 0 0 1 0 1 1 0 0 2 0 1 1 2 1 1 0 0 0 0 0 1 0 0 0 0 0 0 0 1 0 0 0 1 0 0 1 1 0 1 1 0 2 2 2 1 1 1 0 0 0 2 0 2 1 0 2 1 0 2 0 0 0 0 0 0 1 1 0 1 1 0 0 0 2 1 0 0 0 1 1 0 0 0 0 0 0 0 1 1 0 0 1 1 0 0 0 0 1 0 1 2 2 2 2 0 0 0 0 0 0 0 1 0 0 0 1 0 0 0 0 0 2 1 1 2 1 1 1 1 1 0 0 2 0 1 0 0 1 1 0 1 2 1 1 1 0 0 1 0 1 2 1 1 2 2 0 0 1 0 0 0 0 0 0 0 0 2 1 2 2 0 1 0 2 0 2 0 1 1 1 1 0 0 0 0 2 0 1 1 1 0 2 1 1 0 1 1 0 0 1 0 1 0 0 1 0 1 0 0 0 1 1 0 0 0 1 0 0 0 0 1 2 1 1 2
187 1 1 0 1 0 0 0 0 1 1 1 0 1 0 1 0 2 2 2 0 2 0 1 0 0 2 1 0 2 0 0 0 0 0 1 2 0 0 0 1 0 0 0 0 0 0 0 1 0 0 0 1 0 1 1 1 0 0 0 1 1 0 0 0 0 1 1 0 1 1 1 2 2 1 2 1 1 2 0 1 0 1 1 0 0 0 0 1 2 0 0 0 1 0 0 1 1 0 0 2 1 1 1 0 0 2 2 0 2 1 2 0 2 0 2 1 0 2 0 1 0 2 0 1 1 1 1 1 0 0 0 1 1 1 1 1 0 0 0 1 0 1 0 0 1 0 0 0 1 0 0 0 0 0 0 1 1 0 1 0 0 0 2 0 1 0 1 2 0 0 0 1 1 1 0 2 0 0 0 0 1 0 2 2 2 2 2 1 2 0 2 0 0 1 2 0 0 0 0 0 0 0 1 2 1 2 2 1 0 0 1 1 0 2 0 1 1 1 0 1 1 0 0 0 0 0 1 0 1 0 0 0 0 0 0 0 2 0 1 0 0 2 0 0 0 0 0 0 0 0 0 1 1 0 1 0 1 0 1 1 1 0 1 1 0 1 1 1 1 1 2 0 2 0 1 0 1 1 0 0 0 1 1 1 1 1 1 0 1 0 1 0 2 2 1 1 0 0 1 0 0 1 1 1 1 0 0 1 0 0 2 0 1 1 0 0 0 0 0 0 2 2 2 2 0 0 1 0 1 2 1 0 0 0 0 0 1 0 0 0 0 1 1 1 0 0 0 2 1 1 0 0 1 0 1 1 0 0 1 1 1 0 1 0 0 1 1 1 0 0 2 0 2 0 0 1 1 0 0 1 1 0 0 1 2 1 0 0 0 0 0 0 1 2 1 1 1 0 0 0 0 1 1 0 1 1 1 0 1 0 0 1 1 2 2 1 0 0 0 0 1 0 0 0 0 0 0 0 0 0 0 0 1 0 0 1 0 1 0 0 0 2 0 0 2 0 1 1 0 0 0 0 0 0 0 0 2 2 2 1 0 0 1 0 1 0 0 2 0 0 0 1 1 2 0 2 2 0 1 2 0 0 0 0 1 0 0 0 0 1 1 1 1 1 2 2 0 0 2 2 2 1 1 0 1 1 1 0 2 0 1 0 0 0 2 0 0 0 2 2 2 0 0 0 1 0 1 0 2 0 1 2 1 0 0 1 0 1 0 1 1 0 1 2 0 0 2 2 2 2 2 0 0 1 1 0 2 0 0 0 1 1 0 1 1 0 2 1 0 1 0 1 0 0 1 1 1 1 2 0 0 1 1 0 0 0 2 1 1 1 0 1 0 0 0 0 0 0 0 0 2 0 0 0 0 0 0 1 2 0 0 0 0 0 0 1 2 2 0 0 0 0 1 1 0 0 2 0 0 2 0 1 0 2 1 0 2 2 1 1 2 1 1 2 0 1 0 0 0 0 2 0 0 0 2 0 0 2 0 0 0 2 1 0 0 0 2 1 0 0 0 1 0 1 1 1 0 1 0 2 1 1 0 0 1 0 1 1 1 1 1 0 1 1 0 2 2 0 0 0 0 0 0 2 2 0 2 2 0 0 0 0 0 0 1 0 0 0 0 0 0 0 0 0 1 0 1 0 0 0 0 0 0 0 1 2 0 1 1 0 0 0 0 0 1 1 0 0 0 0 0 1 1 1 1 0 0 0 0 0 0 2 1 1 0 2 1 1 1 0 0 1 0 0 0 0 0 1 1 0 1 0 1 1 2 1 2 0 2 0 2 2 2 1 1 0 1 0 0 1 0 1 0 1 0 1 1 0 0 1 1 1 1 1 2 2 0 2 1 0 1 0 1 1 0 0 1 0 2 0 1 1 0 0 1 1 0 1 0 1 0 1 1 0 1 1 0 0 0 2 2 0 0 1 0 1 0 0 0 1 1 1 0 0 0 1 0 0 2 0 0 0 0 1 0 0 0 1 2 2 0 0 0 0 0 0 2 0 0 0 0 1 0 0 0 1 1 0 2 1 1 1 1 1 1 0 1 0 2 0 1 0 0 0 0 0 1 1 0 0 1 0 2 1 0 0 1 0 1 1 1 0 1 1 0 0 1 2 0 0 0 2 0 0 0 1 0 0 0 2 0 2 0 1 1 1 2 0 1 0 1 2 0 1 1 1 0 2 1 0 0 0 0 0 1 1 0 1 0 0 1 0 1 0 0 0 0 1 0 0 0 0 0 0 1 0 0 1 0 0 1
188 0 2 0 0 0 0 2 1 2 2 0 0 1 0 0 0 1 0 0 2 0 0 1 0 0 0 1 1 2 1 2 1 2 0 0 1 2 0 2 0 1 0 0 1 0 0 0 0 1 1 0 2 0 0 2 0 1 0 1 1 1 1 0 1 1 2 0 0 0 0 0 2 2 1 2 1 0 2 0 0 0 0 0 2 0 0 0 1 2 0 0 1 1 0 0 0 0 0 0 2 2 1 1 0 0 2 1 1 1 1 2 1 1 1 1 1 1 1 0 2 0 2 0 1 0 0 0 0 0 1 1 0 1 1 1 0 0 1 0 2 0 0 1 0 1 1 0 0 2 1 0 1 1 0 0 0 1 0 0 0 0 1 2 2 2 0 1 2 0 0 0 2 1 1 2 0 0 0 0 0 1 1 0 1 0 2 0 0 0 1 0 2 2 0 2 1 0 0 0 0 0 0 2 2 0 2 1 1 0 1 2 1 0 0 0 0 2 2 0 2 1 1 0 0 0 1 2 0 2 0 0 0 0 1 0 0 1 1 1 0 1 1 1 0 0 0 0 0 0 0 0 1 0 0 0 0 1 0 1 1 1 0 1 1 0 0 0 2 1 1 1 0 1 0 0 0 2 2 0 1 0 1 1 1 1 2 1 0 1 0 0 1 2 2 1 0 0 1 2 0 0 0 0 0 0 0 1 1 0 1 1 0 2 2 0 0 1 1 1 0 2 0 0 1 0 1 2 0 0 2 1 0 0 0 0 0 1 0 1 1 1 0 2 0 0 1 0 2 1 1 0 0 0 0 2 0 1 1 0 1 1 1 0 1 0 0 0 1 0 0 2 0 2 1 1 0 1 0 0 0 1 0 1 0 2 2 0 0 1 0 0 1 0 2 0 1 1 1 1 1 1 1 1 0 0 1 0 0 2 1 1 1 1 1 2 0 0 0 0 0 2 0 0 2 2 2 0 2 1 1 0 0 0 0 1 0 1 0 0 2 0 1 1 0 1 0 0 0 0 0 1 0 1 1 0 1 2 2 2 0 0 0 0 0 2 0 0 2 0 0 0 2 1 2 0 1 2 1 1 1 2 0 1 1 2 1 0 0 0 0 0 1 2 0 0 0 0 0 2 2 2 2 0 0 0 0 0 1 0 1 1 0 1 0 2 1 1 0 2 2 2 0 0 1 1 1 2 0 2 0 2 0 0 1 1 1 0 1 2 0 0 0 0 1 1 0 1 2 2 0 1 0 0 0 2 0 1 1 1 0 0 1 1 1 1 0 2 0 0 1 0 1 0 0 1 1 1 1 2 0 0 1 1 0 0 0 2 1 1 0 0 0 0 1 0 1 0 0 0 0 1 1 1 2 2 1 1 0 1 1 0 0 0 0 0 0 1 0 1 0 1 0 0 0 0 0 1 0 0 0 0 0 0 2 0 2 1 2 2 0 0 0 1 2 0 1 0 0 2 0 1 0 0 1 2 0 0 1 0 0 0 1 0 1 1 0 1 1 0 0 2 0 0 0 0 0 1 1 1 0 1 1 0 0 1 0 0 1 1 1 0 0 0 0 0 0 0 0 0 0 0 0 0 2 2 0 2 2 0 0 0 0 1 0 0 0 1 1 0 0 0 1 1 0 1 1 1 0 0 0 0 0 0 0 1 1 0 0 1 0 1 1 0 0 0 1 0 1 1 1 1 0 0 0 0 0 0 0 0 0 0 2 2 1 0 2 2 0 0 0 0 1 0 0 0 0 1 0 1 0 1 1 0 0 0 1 2 0 2 0 2 2 2 1 1 0 1 0 0 1 0 1 0 1 0 2 1 0 1 0 0 2 2 0 2 2 1 2 1 1 2 1 2 2 0 0 1 0 1 0 0 2 1 0 1 0 0 0 0 0 0 1 0 0 0 0 1 0 0 2 2 0 0 1 0 0 1 0 0 2 0 1 0 0 0 1 0 1 1 0 0 0 0 2 0 0 1 0 2 1 1 0 0 0 1 1 2 0 0 0 0 1 1 2 2 2 2 0 0 0 2 1 1 1 1 1 1 0 2 0 1 0 0 1 1 0 0 1 1 0 1 0 2 1 0 1 2 0 0 2 2 0 1 0 0 0 0 2 0 0 0 0 1 0 1 2 0 0 0 2 0 1 0 1 0 1 0 0 0 0 0 0 0 1 0 2 0 0 0 0 0 0 0 0 2 2 0 0 0 0 2 0 0 0 0 0 0 0 0 0 1 1 0 0 0 0 0 0 0 1 0
189 0 1 0 1 0 0 2 0 2 2 0 1 2 0 1 1 2 1 2 0 1 1 1 1 1 1 0 1 2 0 1 1 1 0 0 2 1 1 0 1 0 0 0 0 0 0 0 0 0 0 0 1 1 0 0 1 0 0 1 0 0 1 2 0 0 0 0 0 0 0 0 2 2 0 2 2 0 2 0 0 0 0 0 2 0 0 0 1 1 0 0 1 1 1 1 1 2 2 2 1 2 2 0 0 0 2 0 1 1 0 1 0 2 0 2 2 0 2 0 1 0 1 1 1 1 1 0 0 0 1 1 0 0 0 0 0 0 0 1 1 0 1 0 0 0 0 0 0 1 0 0 1 2 0 0 1 0 0 1 1 0 0 2 0 2 0 1 1 0 0 1 0 1 0 1 0 0 1 1 0 0 1 1 2 1 2 1 0 0 0 0 1 1 1 2 2 0 0 0 0 0 0 0 1 1 1 2 1 0 1 0 1 0 1 1 1 0 2 1 2 0 0 0 0 1 1 1 0 2 0 0 0 0 2 0 0 2 0 1 0 0 2 1 0 0 0 0 0 0 0 0 1 0 1 0 0 0 0 0 0 0 0 0 1 0 0 0 2 1 0 1 0 2 0 0 0 1 1 0 1 1 1 1 1 0 0 2 0 2 1 1 0 2 2 0 2 1 0 1 0 0 0 0 0 2 0 0 2 0 0 2 0 2 2 0 0 1 1 1 0 1 0 0 1 0 0 1 1 0 1 1 1 1 0 0 0 0 0 1 0 2 2 2 1 0 0 0 2 1 2 0 0 1 0 1 2 0 0 1 1 1 2 0 2 2 0 2 2 0 0 2 1 2 0 1 0 1 0 0 0 0 0 0 0 1 1 0 0 0 0 0 2 0 2 0 0 0 1 1 0 1 0 2 0 1 1 1 0 2 0 0 0 0 0 2 2 0 0 0 0 1 1 1 0 0 1 0 0 0 0 0 0 0 0 0 1 1 0 0 1 0 2 0 1 2 0 1 1 0 0 1 0 1 1 0 1 2 2 0 0 0 2 0 0 1 0 2 1 2 2 0 1 1 1 0 0 1 0 1 2 0 0 0 1 2 1 2 0 0 0 0 0 1 1 1 1 0 2 0 0 1 1 1 0 2 2 0 0 0 0 2 0 1 1 1 1 0 0 2 2 2 0 0 1 0 0 1 0 2 0 2 2 1 0 0 1 0 1 2 0 0 0 0 2 0 0 2 2 2 1 2 1 1 2 0 1 0 2 0 2 0 1 0 1 1 1 0 0 0 0 0 1 0 0 1 1 1 1 2 0 0 2 1 1 1 1 1 0 0 0 0 0 1 0 0 0 0 0 0 0 2 0 1 2 2 1 2 0 2 0 0 0 2 1 2 0 0 0 0 0 0 0 0 0 1 2 0 0 0 1 0 0 0 2 0 0 0 1 1 0 1 0 0 2 0 1 0 1 2 0 1 0 1 2 2 0 1 1 0 0 0 0 0 2 2 2 2 1 1 1 0 0 0 0 0 0 1 1 0 0 0 1 1 2 2 0 1 1 2 2 0 2 0 2 1 2 2 0 0 0 0 0 0 0 0 1 2 2 1 2 1 0 0 0 0 0 2 0 0 0 0 1 0 0 1 0 0 0 0 0 0 0 0 0 0 1 0 1 1 0 0 0 1 0 1 2 1 1 1 1 1 0 0 0 0 0 0 1 0 0 0 2 2 0 0 2 2 2 2 0 0 0 0 0 0 0 0 2 0 0 2 0 0 0 2 0 1 0 2 1 2 1 1 1 0 0 1 0 0 1 0 1 0 1 0 0 0 0 1 0 0 1 1 0 2 1 1 2 2 2 2 0 2 2 0 1 1 0 2 0 2 1 1 0 2 0 1 0 1 0 1 1 1 0 1 1 0 0 0 2 2 0 0 2 0 0 0 0 0 1 0 0 0 1 0 1 0 2 0 0 0 1 1 2 1 0 2 1 2 1 1 0 0 0 0 0 0 0 0 1 0 0 2 2 2 2 2 1 2 1 1 2 2 0 1 1 0 0 1 0 0 0 0 2 2 0 0 2 2 0 2 0 1 2 0 1 0 0 1 2 2 0 1 0 0 1 0 0 1 0 0 2 1 1 0 2 0 1 0 2 0 1 0 1 0 1 2 0 0 0 1 0 1 0 0 1 0 1 1 0 1 0 0 0 0 0 0 1 0 0 2 0 2 0 1 1 2 0 0 0 2 0 1 0 0 0 1 1 0 0 1
190 1 1 0 0 0 0 1 0 0 0 1 0 0 0 0 0 1 1 0 2 0 1 0 0 0 0 2 0 2 2 0 0 2 0 0 2 1 1 0 1 0 1 0 0 0 0 0 1 0 0 0 1 1 0 2 0 0 1 1 1 1 0 0 0 0 1 2 0 0 0 1 2 2 1 2 1 0 2 0 0 0 0 0 1 0 0 1 2 2 1 1 1 2 0 0 1 1 0 0 2 2 1 1 0 0 2 1 1 1 0 2 0 0 0 0 0 0 1 0 2 0 1 2 0 0 0 0 0 0 1 1 0 0 0 0 0 0 0 0 1 0 0 0 0 0 0 0 0 2 0 0 0 0 1 1 1 1 0 0 0 0 0 2 0 1 0 1 1 1 1 1 0 2 0 0 2 0 1 1 0 2 1 0 1 0 2 2 0 0 0 2 0 1 1 1 1 1 0 0 0 0 1 1 1 1 2 1 0 0 0 1 0 0 1 0 0 0 1 1 1 0 0 0 0 0 1 2 1 0 0 0 0 0 1 0 0 1 1 1 0 1 2 1 1 1 1 0 0 0 0 0 2 0 0 1 0 1 0 0 0 0 0 0 0 0 0 0 2 1 0 0 1 2 0 1 0 1 2 0 0 0 0 0 1 0 0 0 1 2 1 1 2 2 2 2 0 1 0 2 0 2 2 2 2 0 1 1 1 0 0 0 0 2 2 0 1 0 2 2 0 2 1 0 0 0 0 1 0 0 2 1 0 0 0 0 0 0 0 0 0 1 2 1 0 0 1 0 1 1 0 1 1 2 1 0 1 2 0 0 1 1 1 0 1 1 0 1 2 1 1 1 1 1 1 1 2 1 0 1 1 0 1 1 1 0 0 0 0 0 0 0 1 0 1 1 2 0 1 1 0 1 1 2 1 0 0 2 0 2 0 1 0 0 1 2 1 0 2 0 0 0 0 2 2 2 1 0 1 0 0 0 0 0 0 1 1 1 1 0 0 0 0 2 2 1 2 1 1 0 0 0 1 2 1 1 1 2 1 1 0 1 0 0 0 2 1 1 2 1 1 0 1 1 0 0 0 1 0 0 1 2 0 1 1 1 1 1 0 1 1 1 0 2 1 1 1 0 2 0 1 2 1 1 0 1 1 1 0 1 0 2 0 1 0 2 1 2 0 2 2 2 0 0 0 1 1 0 0 2 0 0 2 1 0 2 1 0 1 1 0 1 0 1 1 0 0 1 1 1 1 1 1 0 0 1 0 0 1 1 1 0 0 0 0 0 0 2 1 1 0 1 1 0 0 1 2 2 2 1 0 0 1 1 0 0 0 1 0 0 0 0 0 1 0 0 0 0 1 0 0 2 0 1 2 2 1 0 0 0 1 0 0 1 1 2 0 0 0 0 0 0 0 0 0 0 1 2 0 0 1 0 0 0 1 0 0 1 2 1 0 0 0 0 1 0 2 0 1 1 0 2 1 0 1 1 0 1 2 0 0 0 1 0 2 2 2 1 1 0 0 2 0 0 0 0 1 1 1 0 1 2 2 1 2 2 0 1 1 1 2 0 0 0 0 0 2 2 1 1 0 1 0 0 2 2 0 2 0 0 0 0 0 1 0 0 0 0 0 0 0 0 0 0 0 2 0 0 0 0 0 0 0 0 0 0 0 0 0 0 0 0 1 0 0 1 1 0 0 0 0 0 0 0 0 2 1 0 1 0 0 1 2 1 1 1 2 2 2 2 0 0 0 2 2 2 0 0 0 2 0 0 0 2 2 2 0 2 0 2 0 2 1 2 1 1 0 1 0 0 2 0 1 0 1 1 1 0 1 0 0 0 0 0 1 2 1 0 2 2 2 1 2 2 2 0 1 0 0 2 0 2 2 0 0 2 1 1 1 0 1 1 0 0 0 0 0 1 0 0 2 2 1 0 1 0 0 0 0 0 1 0 0 0 0 1 2 0 1 1 0 0 0 0 0 0 0 0 2 2 2 0 0 0 0 0 0 2 1 0 0 0 1 1 1 1 1 2 0 0 0 2 1 1 0 2 0 2 0 1 0 0 0 1 1 0 0 1 1 1 0 2 0 1 1 0 0 0 1 1 2 2 0 2 0 0 1 0 0 0 0 1 1 0 0 1 1 1 0 1 2 0 2 1 0 0 1 1 0 0 0 0 0 0 1 0 2 0 2 2 0 0 1 1 0 1 1 0 1 0 0 1 0 1 0 0 0 0 0 0 0 0 0 0 0 0 0 0 1 1 1 1
191 1 1 0 0 0 0 2 1 2 2 0 0 0 0 0 0 1 1 0 1 0 2 1 1 1 1 0 2 1 0 0 1 1 0 0 1 0 0 0 1 0 0 1 0 1 1 0 0 0 0 0 0 0 0 1 1 0 1 0 1 1 2 2 0 0 1 1 0 0 0 1 2 2 0 2 1 0 2 0 0 0 0 0 1 1 0 1 2 2 1 1 1 1 1 0 1 2 2 2 0 2 0 1 1 0 1 2 0 2 1 2 0 0 0 1 0 0 1 0 1 0 1 2 0 0 0 1 1 0 0 0 0 1 1 1 0 0 0 1 0 0 0 0 0 2 2 0 0 0 0 0 0 0 1 0 1 0 1 2 0 0 0 2 0 0 1 1 0 1 1 0 2 0 1 1 1 0 1 1 0 2 2 0 2 0 2 1 0 0 0 1 1 0 2 1 2 0 0 0 0 0 0 1 2 1 1 1 1 0 2 2 1 0 1 1 1 0 2 2 2 0 0 1 0 0 1 2 0 2 0 0 1 0 2 0 0 2 0 1 0 1 2 0 0 0 0 1 1 0 0 0 1 0 0 0 2 1 0 1 1 1 0 0 1 0 0 1 2 1 1 1 1 1 0 0 0 2 1 0 1 0 1 1 2 1 0 2 0 2 0 1 0 2 2 0 2 1 1 1 1 0 0 0 0 1 0 1 1 0 0 1 0 2 2 0 2 0 0 0 0 1 0 0 2 0 1 1 1 1 2 1 0 0 0 0 0 1 0 0 2 1 1 1 1 0 0 1 2 0 1 0 0 2 1 0 1 0 0 1 1 1 1 0 1 0 0 1 1 0 0 2 1 2 2 0 1 0 0 0 1 0 0 0 1 0 0 0 0 0 0 0 0 0 2 0 0 1 0 0 0 0 1 1 0 1 1 1 0 2 0 0 0 0 1 2 1 0 0 0 0 0 0 1 0 1 0 0 0 0 0 1 0 0 0 0 1 1 1 0 2 0 1 0 2 1 1 2 2 0 0 1 1 2 1 1 1 2 2 0 2 0 0 0 0 1 0 1 2 0 1 0 2 2 2 0 2 1 0 0 1 1 0 2 0 0 0 0 0 2 0 0 1 1 0 0 0 0 1 1 1 2 1 1 0 2 2 2 0 0 0 2 0 1 0 2 0 1 0 1 1 2 0 0 0 1 1 2 0 2 0 2 2 2 2 0 0 0 1 0 0 1 0 0 1 1 0 1 1 2 0 1 0 0 2 0 1 0 2 0 2 0 0 1 0 0 0 2 2 1 0 0 0 0 0 0 0 2 2 2 0 0 2 2 0 0 0 1 0 0 0 0 1 1 0 2 0 0 0 0 0 1 0 1 1 2 1 0 0 0 0 0 0 1 1 1 0 1 1 0 0 0 0 0 0 1 2 1 0 0 0 0 0 0 2 0 0 2 1 0 0 0 0 2 2 0 2 0 1 1 1 2 2 1 1 1 0 0 1 0 0 0 1 1 1 0 0 2 0 1 0 0 0 0 0 0 0 1 0 1 1 1 2 1 1 1 1 2 2 0 2 1 0 1 0 0 1 1 1 1 1 0 0 1 0 2 1 2 2 0 0 0 0 0 0 0 0 0 0 0 0 1 0 0 0 2 0 1 1 0 1 1 0 0 0 0 1 0 0 2 0 2 1 1 0 0 2 1 0 0 0 0 0 0 0 0 0 0 1 0 0 0 1 0 0 0 2 2 1 1 0 0 1 0 0 0 0 0 2 0 0 2 1 1 2 2 1 1 0 2 1 2 1 1 0 1 0 0 0 0 1 0 2 0 2 0 2 0 0 1 1 1 1 1 0 2 2 1 2 2 2 2 2 2 2 0 2 2 0 2 1 0 1 1 1 1 0 1 0 0 0 0 0 0 0 0 0 1 0 0 2 1 0 0 2 0 0 1 0 0 2 0 2 1 0 2 0 0 2 0 0 0 0 1 1 1 0 0 0 2 2 0 1 1 1 1 0 0 0 0 1 0 0 2 2 2 2 2 1 1 1 2 1 1 2 2 0 1 0 1 1 2 1 0 1 0 0 0 2 2 0 2 0 1 1 0 0 1 0 0 2 2 0 1 1 0 0 0 1 0 0 0 0 1 0 2 2 1 0 0 2 0 1 0 2 0 2 2 1 1 1 2 0 1 1 1 1 0 1 1 0 0 0 0 0 0 0 0 2 0 0 0 0 2 0 0 0 0 0 0 0 1 1 0 0 0 0 1 1 2 0 2
192 0 1 1 1 1 1 2 0 1 0 0 0 0 0 0 1 1 1 0 1 0 0 0 0 0 0 2 1 2 2 0 2 2 1 1 2 1 0 0 1 0 1 0 0 2 0 0 0 1 1 0 1 0 0 1 1 1 0 0 2 2 0 1 0 0 1 0 0 0 0 1 2 2 0 2 2 0 1 0 0 0 1 1 0 0 0 0 2 2 0 0 1 0 1 1 0 1 1 1 1 2 1 0 1 0 1 2 1 2 1 1 1 2 1 2 2 0 0 0 2 0 1 1 1 1 1 0 0 0 1 1 0 0 0 0 0 0 0 0 0 0 0 0 0 1 0 0 0 1 1 0 0 0 0 0 0 2 1 1 1 1 1 1 0 1 0 1 1 1 1 0 1 0 0 1 1 1 0 0 0 0 0 1 1 1 2 2 0 0 0 2 0 0 1 2 0 0 0 0 0 0 0 2 2 1 2 1 0 0 1 0 2 0 2 1 0 2 2 0 2 2 2 0 0 0 2 2 1 1 1 1 0 1 1 0 0 2 0 2 0 0 1 0 0 0 1 0 0 0 0 0 0 0 1 0 1 0 0 0 0 0 0 0 1 1 0 0 0 0 1 2 0 2 0 0 0 2 1 0 0 0 1 1 2 0 0 0 1 2 1 1 1 2 2 1 0 0 0 2 0 0 0 0 0 0 2 0 2 0 0 1 0 1 1 0 0 1 0 0 1 2 1 1 1 0 1 2 0 0 0 2 2 0 0 0 0 2 0 0 0 2 1 1 1 0 0 0 1 0 1 0 0 1 1 1 0 1 0 1 0 0 0 0 0 0 0 1 2 0 1 1 1 1 0 0 2 1 0 0 0 1 0 1 1 0 0 0 0 0 0 0 2 0 2 0 2 0 0 0 0 0 1 2 1 0 0 0 1 1 0 1 0 0 2 2 0 0 0 0 0 1 1 2 1 1 1 0 0 0 0 0 0 1 1 1 0 0 0 0 1 0 2 0 1 2 1 0 2 1 1 0 1 2 2 1 2 2 2 2 1 0 0 1 0 0 0 1 2 0 0 0 1 1 1 0 0 2 1 1 1 2 0 1 1 2 1 1 1 1 0 0 1 1 0 0 0 1 2 0 1 1 1 1 2 0 1 0 1 0 1 1 0 1 1 1 1 0 0 1 1 2 1 1 0 1 1 0 0 2 0 0 0 0 1 0 1 1 1 2 0 0 0 1 1 2 1 0 0 0 0 0 0 0 0 1 0 2 0 1 0 0 1 1 1 1 0 1 1 1 0 2 2 0 2 0 2 2 1 1 0 0 1 0 1 0 0 2 2 2 0 0 1 1 0 0 0 0 1 0 0 2 0 2 2 2 1 2 0 0 1 0 0 2 1 0 0 1 1 0 0 0 0 0 0 1 2 1 0 0 1 1 0 0 2 1 1 1 2 2 1 2 0 1 1 0 2 0 0 2 0 1 1 1 2 2 0 0 1 1 1 0 1 0 1 1 1 2 0 0 0 1 0 0 0 0 0 0 2 0 2 0 2 0 1 1 2 1 2 1 1 0 0 0 1 0 1 2 1 2 1 1 0 0 2 2 1 2 2 1 1 1 0 0 0 1 0 1 1 0 0 0 1 0 0 0 0 1 0 0 0 0 0 0 0 0 1 0 0 1 0 1 0 0 0 0 0 1 0 0 0 0 0 0 0 1 1 1 2 1 1 1 1 0 0 0 2 1 0 0 0 0 1 1 1 1 0 0 0 2 1 1 0 1 1 2 0 1 1 2 1 1 0 0 0 0 0 0 0 0 0 0 1 0 1 0 2 1 1 0 0 0 1 1 0 2 2 0 2 2 2 2 1 2 2 0 0 1 0 2 0 0 2 1 0 1 0 2 2 0 2 2 1 1 0 1 1 1 0 0 2 1 1 0 1 0 0 0 0 0 1 0 1 0 0 0 1 0 1 1 0 0 0 0 2 1 1 0 0 2 2 0 0 0 0 0 0 1 2 0 0 1 0 1 2 2 2 0 0 1 0 1 2 2 0 0 2 1 0 2 0 1 0 0 2 1 0 0 2 2 0 2 0 0 0 0 0 1 0 0 2 1 0 2 0 0 0 1 1 0 0 0 0 0 0 0 2 1 1 1 2 0 2 0 0 0 0 1 0 0 0 0 1 0 0 0 0 0 2 2 0 0 2 0 0 0 0 0 1 0 0 1 0 1 0 0 1 1 1 0 0 0 0 1 1 0 0 0 1 0 0 0
193 1 2 0 0 0 0 2 0 2 2 0 1 1 0 1 0 0 0 2 0 1 0 0 0 0 2 1 0 2 1 0 0 1 1 1 2 1 0 1 1 0 1 0 0 0 0 0 0 1 1 0 2 2 0 1 1 1 0 0 0 1 2 1 0 0 1 0 0 0 0 0 2 2 2 2 0 0 1 0 0 0 0 0 2 0 0 0 1 1 0 0 1 1 1 0 2 1 0 1 1 1 0 1 0 0 2 1 1 1 1 2 1 1 1 1 1 0 1 0 1 2 0 2 0 0 0 1 1 0 1 1 1 1 0 0 1 0 1 0 1 0 0 0 0 0 0 0 0 1 0 0 0 0 0 0 0 2 0 2 2 0 2 2 1 1 2 1 1 0 0 1 2 2 2 2 2 0 0 0 0 0 1 0 1 0 1 1 0 0 0 1 0 0 1 2 1 0 0 0 0 0 0 2 2 0 2 2 1 0 0 2 0 1 1 1 0 0 2 1 2 1 1 0 0 1 1 1 0 0 0 0 0 0 2 0 0 2 0 1 0 0 2 1 0 0 0 0 0 0 0 0 1 0 1 1 0 0 0 0 0 0 0 2 1 0 0 0 1 0 0 2 1 2 2 2 0 2 2 0 1 0 1 1 2 1 0 0 1 2 0 2 0 2 2 0 2 2 0 1 0 0 1 1 1 0 1 2 2 0 0 1 0 2 2 0 0 0 1 1 1 2 2 1 0 0 2 0 2 2 2 1 0 0 0 0 0 2 0 0 0 0 1 2 1 0 1 0 0 0 0 1 0 2 1 0 1 1 0 1 0 0 2 0 2 0 1 1 1 0 0 2 0 2 0 0 2 2 0 0 0 1 0 0 2 1 1 0 0 1 0 0 0 0 2 0 0 0 1 0 0 1 1 2 0 0 0 1 0 2 0 0 1 0 1 2 1 0 0 0 0 2 1 0 0 1 0 0 2 0 2 0 0 0 0 0 0 0 1 0 1 0 1 1 0 2 0 2 2 0 0 0 0 2 1 0 1 1 0 0 1 0 0 0 1 2 0 1 2 0 1 1 2 2 0 0 0 2 1 1 1 1 0 0 0 1 0 0 0 1 1 1 0 1 0 1 1 0 1 0 1 2 2 0 0 1 1 0 0 0 0 2 0 0 0 0 0 0 0 1 1 2 0 0 1 0 0 0 2 0 2 0 1 0 0 0 0 0 1 1 0 1 0 0 2 0 0 0 0 0 0 0 0 0 0 1 0 2 0 1 0 1 0 0 0 0 0 1 0 0 1 2 1 0 0 1 1 1 1 1 0 0 0 0 0 0 0 2 2 2 0 0 0 0 0 0 0 0 1 0 0 2 0 1 0 1 0 1 0 2 1 0 0 0 0 0 0 1 0 1 0 0 0 0 0 1 2 1 0 0 0 0 0 0 2 1 0 0 2 0 0 0 1 1 2 0 1 0 0 1 1 2 0 2 2 2 1 1 2 0 0 0 0 0 1 1 0 1 0 0 0 1 1 0 0 1 1 0 1 0 0 1 1 0 0 1 0 1 1 2 2 0 1 0 2 0 2 2 1 1 0 1 0 0 0 2 1 2 2 0 1 0 0 0 0 0 0 1 1 1 0 0 1 0 1 1 0 0 0 0 0 0 0 0 0 1 1 0 1 2 1 0 0 1 0 0 1 2 1 1 1 1 2 0 1 0 0 0 1 0 0 0 2 1 0 0 2 1 1 1 0 0 0 0 1 1 0 1 0 1 0 2 0 1 1 2 0 2 1 2 0 1 1 2 2 0 0 0 0 1 0 0 0 0 0 0 1 0 0 1 0 1 0 0 2 1 2 0 1 1 1 1 2 2 2 0 0 2 0 2 0 0 2 1 0 2 0 0 0 1 0 0 0 0 0 0 0 0 0 0 2 2 0 0 2 0 1 0 0 0 2 0 0 0 0 0 1 0 1 0 0 0 0 0 1 0 0 1 1 2 2 0 0 0 0 0 0 1 1 0 0 0 1 1 1 0 0 2 0 0 0 1 1 0 2 2 0 1 0 1 1 1 1 0 1 1 0 0 1 1 0 1 0 0 1 0 0 1 1 1 2 2 1 2 0 0 0 1 1 0 0 0 1 1 1 1 1 0 0 0 2 0 2 0 0 0 0 1 0 0 0 0 2 0 1 1 1 0 1 0 0 0 0 0 0 0 1 0 0 0 0 2 0 2 0 1 1 1 0 1 0 1 0 0 0 0 0 0 0 1 1 1
194 0 2 0 1 0 0 2 0 1 1 1 1 1 0 1 0 0 0 2 0 0 0 0 0 0 1 1 0 1 1 0 0 0 0 0 2 1 0 0 1 0 0 0 1 1 1 0 0 0 0 0 1 0 1 2 0 1 0 0 0 1 1 1 1 1 2 0 0 1 1 1 2 2 2 2 0 1 2 0 1 0 0 0 2 0 1 1 2 2 0 0 0 1 0 0 1 1 1 1 1 2 0 0 1 1 2 2 0 2 0 0 0 1 0 1 1 0 1 0 1 0 1 1 1 1 1 1 0 1 0 0 1 1 0 0 1 0 0 0 1 0 0 0 0 1 0 0 0 2 0 0 1 0 0 1 1 0 0 0 0 0 0 0 0 0 1 1 0 1 1 1 0 1 0 0 1 0 0 1 0 1 0 1 1 1 2 1 1 0 1 0 0 0 2 2 1 1 0 1 1 1 0 1 2 1 1 2 0 0 0 1 1 0 1 1 1 0 2 1 2 1 0 0 0 0 1 0 0 0 0 0 1 1 1 1 0 2 0 2 0 0 2 0 0 0 0 0 0 0 0 0 0 0 0 1 0 1 0 0 0 0 0 0 1 0 1 0 1 0 1 0 2 2 0 0 0 2 1 0 0 0 1 1 2 2 0 0 1 2 1 1 0 2 2 1 0 1 0 1 0 0 2 2 2 0 1 1 1 0 0 2 0 0 1 0 1 0 1 1 0 1 1 0 2 0 2 1 1 1 2 2 0 0 0 1 0 1 0 0 0 1 0 1 0 0 1 0 2 2 0 0 0 2 1 0 1 2 0 2 0 0 2 0 2 0 2 0 1 1 1 1 1 2 2 0 2 0 1 0 0 1 0 0 2 1 0 0 0 1 0 0 1 0 2 1 0 0 1 1 1 1 1 2 0 0 0 1 0 2 0 0 0 0 0 2 1 0 0 1 0 1 0 0 0 0 0 0 1 0 1 0 0 1 1 2 0 0 1 0 1 0 1 1 0 2 0 1 1 0 0 0 1 1 1 1 1 2 1 0 1 0 1 0 0 2 0 1 1 1 0 0 2 2 2 0 1 1 0 1 2 2 0 0 0 0 0 1 0 1 1 0 1 1 1 0 0 1 2 0 0 2 1 1 0 1 1 0 0 0 0 2 1 0 1 0 0 0 0 1 2 2 0 0 0 2 0 0 1 2 1 0 1 1 1 0 0 0 1 0 1 0 0 1 1 0 0 0 0 0 0 0 0 0 1 1 1 0 1 0 0 1 1 0 1 1 0 1 1 1 1 1 2 0 2 0 2 2 2 2 0 0 0 0 0 0 0 1 0 0 0 0 0 0 0 0 1 0 0 0 0 1 1 2 2 2 2 1 0 1 1 0 0 0 0 0 1 0 0 0 0 0 0 0 0 1 1 2 0 0 0 0 0 0 1 2 0 0 2 2 1 1 0 0 1 0 2 0 0 0 1 1 1 1 2 2 0 1 1 0 0 0 2 0 1 1 1 2 0 0 0 0 0 1 1 0 0 2 0 2 0 0 2 0 2 2 1 2 1 1 2 0 0 0 0 0 1 1 2 2 0 2 0 0 0 1 0 1 1 0 0 0 0 0 0 1 0 1 1 0 0 1 0 0 2 2 0 0 0 1 0 0 0 0 0 0 2 0 0 0 0 0 0 0 0 0 1 1 0 0 0 0 1 0 0 0 0 0 2 0 0 0 2 1 1 1 2 2 1 1 0 1 1 1 0 1 0 0 1 1 0 1 1 1 1 2 0 0 0 1 1 1 1 2 2 0 0 2 0 1 2 0 1 0 1 0 2 0 0 1 0 0 1 1 0 2 1 1 2 2 2 2 1 2 2 0 0 1 0 1 0 0 1 0 0 1 0 0 0 0 0 0 1 0 0 0 0 0 0 0 2 2 0 0 0 0 1 0 0 0 0 0 0 0 0 1 1 1 1 1 0 0 0 0 1 0 1 0 1 1 1 0 0 0 0 1 1 0 0 0 0 0 0 1 2 2 2 2 0 0 0 2 2 2 1 1 1 1 0 2 0 0 0 0 0 0 0 1 2 2 0 2 0 1 1 0 0 2 0 0 2 2 0 2 0 0 0 0 2 1 0 0 1 1 0 1 1 2 0 1 2 0 2 1 0 0 1 2 0 0 0 0 1 0 0 1 0 0 2 1 0 1 1 0 2 1 2 0 0 0 0 2 0 1 0 1 1 2 0 2 2 0 1 1 1 0 0 0 1 1 1 1
195 0 0 0 2 1 1 2 0 2 2 0 1 1 0 0 0 1 1 1 1 0 0 0 0 0 1 2 0 2 2 0 1 2 0 1 1 2 0 0 0 0 0 0 1 1 0 0 0 0 0 0 1 1 0 0 1 0 0 0 1 2 0 0 0 0 1 0 0 0 0 2 2 2 2 2 0 0 1 0 0 0 0 0 1 0 0 0 1 1 0 0 2 0 0 0 0 0 0 0 2 1 1 0 1 1 2 2 0 2 0 1 0 2 0 2 1 0 0 0 2 0 2 0 2 1 2 1 1 0 0 0 1 1 1 1 1 0 0 0 0 0 0 0 0 1 0 0 0 2 0 0 0 1 0 0 1 0 0 0 0 0 1 2 2 2 2 1 0 0 0 0 1 2 2 1 2 1 0 0 0 1 2 0 2 0 2 2 1 1 1 1 0 0 1 2 0 0 0 0 0 0 1 2 2 1 2 1 2 0 0 0 0 1 0 0 0 1 2 1 2 0 1 0 0 0 1 1 0 1 1 1 0 0 2 0 0 1 1 1 0 1 2 0 0 0 0 0 0 0 0 0 2 1 0 0 1 1 0 2 2 2 0 2 2 0 0 0 1 0 2 1 0 1 0 0 0 2 1 0 1 0 0 1 2 1 0 2 0 2 0 1 1 2 2 2 0 0 0 0 0 0 1 1 1 2 1 0 0 0 0 1 0 1 1 0 1 1 0 0 0 2 1 1 2 0 0 2 0 1 0 2 0 0 0 0 0 2 0 0 0 1 1 0 0 0 1 0 2 1 0 0 0 1 1 1 0 1 0 2 0 0 1 0 1 1 0 2 2 0 0 2 1 1 2 1 1 1 0 0 0 2 0 1 2 1 1 0 0 1 0 0 0 0 2 0 0 0 0 0 0 0 0 1 1 0 1 0 0 2 0 1 0 1 1 0 0 0 1 0 0 1 0 2 1 2 2 0 1 1 1 0 0 1 1 1 1 0 0 0 2 0 1 1 2 0 0 0 1 0 0 0 2 2 2 2 2 2 1 1 1 0 0 0 0 2 0 2 1 1 2 1 1 1 0 0 0 1 0 0 2 2 0 1 0 2 0 1 1 0 0 0 1 1 1 1 1 0 0 2 2 2 2 0 0 1 1 0 1 1 1 0 0 0 2 0 0 0 0 2 2 1 1 1 1 0 0 0 1 1 1 0 1 0 0 0 1 0 1 2 0 0 0 0 2 0 0 2 2 2 1 1 0 0 2 0 1 1 0 1 0 0 0 0 0 0 1 0 0 0 0 0 0 0 0 0 0 2 2 2 0 0 2 1 1 1 1 1 0 0 1 0 2 0 1 0 0 0 0 0 0 2 0 2 2 2 2 1 0 0 0 0 0 1 1 0 0 0 0 0 0 0 0 0 0 1 1 2 0 0 0 1 0 0 2 1 0 2 2 1 1 1 0 1 2 1 2 0 1 1 1 1 1 0 1 1 0 0 0 1 1 0 1 0 2 1 1 2 1 0 0 2 0 0 0 0 0 0 1 0 1 1 2 0 2 2 1 1 0 1 2 2 1 0 0 0 1 2 0 2 1 1 1 0 1 2 0 1 1 0 1 0 0 0 0 0 0 1 1 0 0 1 1 0 0 0 0 1 1 0 1 1 0 0 0 0 0 0 0 0 0 0 1 0 0 0 2 1 0 0 0 0 0 0 1 0 0 0 2 0 0 0 2 0 0 1 1 2 2 2 0 0 0 1 0 0 0 0 0 2 1 2 0 0 2 2 0 0 0 2 2 2 1 2 1 1 1 0 0 1 1 0 0 0 0 0 1 0 0 2 0 0 1 1 1 2 2 1 2 2 2 2 1 1 1 0 0 1 0 2 0 1 2 1 0 1 1 0 0 0 1 0 0 0 0 0 0 0 1 0 1 1 0 0 2 0 0 0 0 0 1 0 0 0 0 1 1 0 1 0 0 0 1 0 1 0 0 2 0 1 0 2 0 0 0 0 0 1 0 0 0 0 0 2 2 2 2 2 0 1 0 1 2 2 1 2 0 1 0 1 0 1 0 0 0 0 0 0 1 0 1 1 0 1 2 0 1 1 0 0 1 0 0 1 1 0 1 1 0 2 0 1 2 1 1 0 2 0 0 0 2 0 2 0 0 0 0 1 0 0 0 0 1 0 0 0 0 0 1 1 0 0 0 0 0 0 1 0 1 0 0 1 0 0 0 0 0 1 0 1 1 0 1 0 0 0 0 0 2 0 1 1
196 0 0 0 1 0 0 2 0 2 2 0 1 1 0 1 0 0 0 1 1 0 0 0 0 0 2 2 0 2 2 0 1 1 1 0 1 2 0 1 1 0 1 1 0 1 1 0 0 0 0 0 1 1 0 1 0 1 0 0 0 0 2 2 0 0 2 1 0 0 0 0 2 2 1 2 1 1 1 1 1 0 2 2 0 0 0 0 2 2 0 0 1 2 0 0 0 1 0 0 1 2 1 0 1 1 2 2 0 2 1 1 1 1 1 1 1 0 2 0 1 0 1 1 0 0 0 0 0 0 1 1 0 0 0 0 0 0 2 0 1 0 0 0 0 2 1 0 0 1 1 0 0 0 1 1 1 1 0 2 0 1 0 2 2 2 1 1 1 0 0 0 0 1 0 0 1 2 0 1 0 1 0 2 2 2 2 0 0 0 1 0 0 0 2 2 1 0 1 0 0 1 0 0 2 1 2 0 0 0 0 0 1 0 1 1 0 0 2 2 2 0 0 0 0 2 0 1 1 0 0 1 1 0 2 1 0 2 0 1 0 0 2 0 0 0 0 0 0 0 0 0 1 0 0 1 2 0 1 1 0 0 0 1 1 0 0 0 2 1 0 1 1 2 0 0 0 1 2 0 1 0 0 1 1 1 0 0 0 1 1 1 0 2 2 0 0 2 0 1 0 0 0 0 0 0 0 0 1 0 0 2 0 1 1 0 1 0 1 1 1 2 0 0 2 0 1 1 1 1 0 2 1 0 0 0 0 1 1 1 1 1 0 2 1 1 0 1 2 1 1 0 0 1 1 1 0 0 0 1 0 0 1 0 1 0 2 1 2 1 0 2 1 2 1 0 1 1 0 1 1 0 0 0 2 1 1 2 2 0 1 1 2 0 2 0 2 0 1 1 1 1 0 2 0 1 2 0 0 2 1 1 0 0 0 0 0 0 0 0 0 1 0 2 0 1 0 0 0 0 0 0 0 0 0 1 0 1 0 0 2 0 0 2 1 2 1 0 0 2 2 0 1 1 1 1 1 2 2 1 1 0 1 1 0 1 0 0 2 0 0 0 2 2 1 0 1 1 0 0 1 2 1 0 0 0 0 1 1 0 0 0 0 1 2 0 0 0 1 0 1 1 2 0 0 0 1 0 0 1 0 1 0 1 0 1 0 0 0 1 1 2 1 1 0 1 0 0 1 2 1 0 1 0 0 0 0 0 2 0 0 0 0 0 1 0 0 2 2 2 1 2 0 0 1 0 1 0 2 0 1 0 1 0 0 0 0 0 0 0 0 1 2 0 0 2 2 2 2 1 0 0 1 1 0 0 0 1 0 0 0 0 0 0 1 0 0 0 0 0 0 2 1 2 2 2 1 1 0 0 0 0 0 1 1 1 0 0 0 0 0 0 0 0 0 0 1 1 0 0 0 0 0 0 2 0 0 1 1 1 1 0 0 1 1 0 2 0 1 1 1 1 1 1 1 2 0 1 0 1 1 0 1 0 2 1 1 2 1 0 0 0 1 0 0 0 1 0 0 0 0 1 1 0 0 1 0 0 2 2 0 1 0 1 0 0 2 2 0 2 1 0 0 0 0 0 1 1 1 1 2 1 0 0 0 0 0 1 1 0 0 0 1 0 0 1 0 1 0 0 0 0 0 0 0 0 1 0 0 0 1 0 0 0 0 0 0 0 0 0 0 0 0 0 0 0 0 0 1 0 0 0 2 1 1 0 2 2 2 2 0 0 1 0 0 0 0 0 0 2 0 0 0 2 1 1 1 0 0 2 2 2 1 2 2 0 1 0 0 0 0 0 0 1 1 0 1 1 0 1 0 1 1 1 1 2 2 0 2 2 2 2 0 2 2 0 2 1 1 2 0 0 2 0 0 1 0 0 0 0 0 0 0 0 0 0 0 0 1 0 1 1 0 0 1 1 0 0 0 0 2 0 0 0 0 1 1 0 1 1 0 0 0 0 1 1 0 2 0 1 0 2 1 0 1 1 1 0 0 0 0 0 1 1 1 1 1 1 0 0 0 2 1 1 1 1 0 2 0 1 1 1 0 0 1 1 0 0 2 2 0 2 0 0 2 0 0 1 1 1 2 1 1 2 0 0 0 1 2 0 0 0 2 1 0 1 2 0 0 1 2 0 2 1 0 0 2 2 0 0 0 1 2 0 0 0 0 0 2 0 0 0 0 0 0 1 1 0 1 0 0 1 0 0 0 0 0 0 0 0 0 0 0 0 0 0 0 0 1 2 0 1
197 0 1 0 0 0 1 1 1 1 1 1 1 2 0 1 0 1 0 1 1 1 0 0 0 0 0 1 0 2 2 0 0 1 0 0 2 1 1 0 1 0 1 1 0 1 0 0 0 0 0 0 0 1 0 1 0 0 0 0 2 2 1 1 0 0 2 2 0 0 0 1 2 2 1 2 1 1 2 1 0 0 0 2 2 0 0 1 2 2 1 1 2 2 0 0 1 1 1 1 0 2 0 1 1 1 2 1 1 1 1 2 0 1 0 1 2 0 2 0 1 0 1 1 2 2 2 1 0 1 1 1 2 2 0 0 2 0 0 0 0 0 0 0 0 1 0 0 0 0 0 0 0 1 1 0 1 2 0 1 0 1 0 2 0 1 0 1 0 1 1 1 0 1 0 0 2 0 0 0 0 1 0 2 2 2 2 2 1 0 2 1 0 2 2 0 1 0 0 0 0 0 0 2 2 0 2 1 0 0 1 2 1 0 2 0 1 1 2 0 2 1 0 0 0 0 1 1 0 1 0 0 0 0 1 0 0 2 0 1 0 0 2 0 0 0 0 0 0 0 0 0 2 0 0 0 1 1 0 0 0 0 0 1 1 0 0 1 1 0 0 1 0 1 0 0 0 1 1 0 0 1 0 1 2 1 0 2 0 2 0 0 1 1 2 1 0 1 0 0 0 0 1 1 1 0 1 0 1 0 0 0 0 1 1 0 1 0 0 0 1 2 0 0 0 0 0 1 1 1 2 1 1 0 0 0 0 1 0 1 1 1 2 1 1 0 0 0 1 1 0 0 1 2 1 0 1 1 0 1 0 0 2 0 2 0 2 1 2 1 1 1 1 2 0 0 2 1 1 0 0 1 1 1 2 1 1 0 0 1 0 0 1 1 2 0 2 0 1 1 0 1 0 2 1 0 1 2 0 1 0 0 0 0 1 1 0 0 0 0 0 1 0 0 2 2 2 0 2 1 1 1 1 1 1 0 1 0 0 0 1 0 0 2 2 1 2 0 1 0 0 0 1 1 1 1 1 2 1 1 1 0 0 1 0 1 0 1 2 0 1 0 2 2 0 1 0 2 0 1 2 0 0 0 1 2 1 1 1 0 1 1 0 1 1 1 1 1 2 0 0 2 2 1 1 0 1 1 0 0 0 2 0 1 0 1 0 0 0 2 2 2 1 1 0 1 1 1 0 2 0 1 1 0 0 0 0 0 1 1 1 0 0 1 2 0 0 1 1 2 2 2 0 0 1 2 0 2 0 1 0 0 0 2 0 0 0 0 0 0 0 1 0 0 0 0 0 0 0 2 0 0 2 1 1 0 0 0 0 0 1 1 0 2 0 1 0 0 0 0 0 1 0 0 0 1 1 1 0 2 0 0 0 0 0 0 0 1 0 1 1 1 0 0 0 1 1 1 0 0 1 0 1 0 2 0 0 1 2 2 1 1 0 1 0 0 2 0 0 1 1 1 1 1 2 2 0 2 1 0 0 0 2 0 2 1 1 0 0 0 0 2 0 0 0 0 0 1 2 0 1 0 2 0 1 1 2 0 1 1 1 1 0 1 0 0 1 1 0 1 1 0 0 1 0 2 1 2 2 0 1 0 0 0 0 0 0 0 0 0 0 0 0 0 1 2 0 0 0 1 0 0 0 0 0 1 2 0 0 1 0 0 0 0 0 0 0 0 0 0 0 0 0 0 0 0 0 0 2 0 0 0 2 2 0 0 2 1 1 1 0 1 0 0 0 0 0 0 1 0 0 2 1 1 1 1 0 2 0 2 0 2 1 2 2 0 0 0 0 0 0 0 0 0 0 0 1 0 1 0 0 0 0 0 0 2 0 1 2 2 2 2 1 1 2 0 0 0 1 2 0 1 2 1 0 2 0 1 1 0 0 0 0 0 0 0 0 1 1 0 2 2 0 0 2 0 0 0 0 1 0 0 1 0 0 1 0 0 2 1 0 0 0 0 1 0 0 0 1 1 1 0 0 0 0 0 0 0 0 0 0 0 1 1 2 2 2 2 0 1 0 2 2 2 1 1 1 0 0 1 1 1 0 0 1 1 0 1 1 1 0 2 0 1 1 0 1 1 0 0 2 2 0 1 0 0 0 0 0 0 0 0 0 2 1 1 1 1 1 0 2 0 2 0 0 0 1 1 0 1 1 1 1 0 1 0 1 0 0 0 0 0 0 0 0 1 2 0 1 0 0 1 0 0 0 1 1 2 0 1 1 0 0 0 0 0 0 0 1 0 0 1
198 1 1 0 1 0 0 0 0 0 0 2 1 1 0 2 0 0 0 1 1 1 0 0 0 0 1 1 0 2 0 0 0 1 1 1 2 2 0 2 0 0 0 0 1 0 0 0 0 0 0 0 1 0 0 1 1 0 0 0 1 1 2 2 1 0 2 1 1 1 0 1 2 2 2 2 0 2 2 1 1 0 0 0 2 0 0 1 1 2 1 1 1 2 1 1 1 2 1 1 1 1 0 1 1 0 1 2 0 2 1 1 0 1 1 1 1 0 1 0 1 0 0 2 0 0 0 2 2 0 0 0 0 0 0 0 0 0 0 2 1 0 0 0 0 1 0 0 0 1 0 0 0 1 0 0 1 0 1 1 0 0 1 2 1 2 1 2 2 0 0 0 1 0 1 1 2 0 0 0 0 1 0 2 2 2 2 0 0 0 0 1 0 0 1 2 1 0 0 0 0 0 0 0 2 2 2 1 1 0 0 0 2 0 1 1 1 1 2 1 2 0 0 0 0 0 1 1 0 1 1 2 1 1 1 1 1 2 0 1 0 0 1 1 0 0 0 0 0 0 0 0 0 0 0 0 1 0 0 0 0 0 0 1 0 0 0 0 1 0 1 0 0 2 1 1 0 2 2 0 0 0 1 1 2 2 1 1 0 1 0 0 1 1 2 1 0 1 1 1 1 0 1 1 1 2 0 0 2 0 0 0 0 2 2 0 0 0 0 0 0 1 1 1 2 0 0 2 0 0 0 2 1 0 0 0 0 1 0 0 1 1 2 2 0 0 2 0 2 2 0 0 0 1 1 1 0 1 0 1 0 0 1 0 1 0 1 1 1 0 0 2 0 2 1 0 2 0 2 0 1 1 0 0 2 0 2 0 0 0 0 0 0 0 2 0 0 1 0 0 0 0 1 1 0 1 2 0 0 1 0 0 0 0 0 1 0 0 0 0 1 1 2 0 1 2 2 0 1 0 1 0 0 0 0 1 1 1 0 0 1 0 2 0 0 1 0 0 0 0 0 1 1 2 1 0 1 2 2 1 1 0 1 1 0 0 0 2 2 0 2 2 2 2 1 0 0 1 0 0 0 1 0 1 0 1 0 0 0 2 0 0 1 0 1 1 1 1 2 0 0 2 1 1 0 1 1 0 0 1 0 1 1 0 1 0 0 0 0 2 2 2 1 1 0 1 0 2 0 2 0 2 2 1 2 0 1 0 1 0 1 0 0 0 0 0 0 2 2 2 1 1 1 0 2 0 1 1 1 0 0 0 1 0 1 1 1 2 2 1 0 0 1 0 0 1 1 1 2 0 1 0 1 1 0 1 1 2 1 1 0 0 0 1 0 0 0 1 1 0 0 1 0 2 1 2 1 2 0 2 1 0 0 0 1 1 1 1 1 0 0 0 0 1 1 0 1 1 0 0 0 0 0 0 1 1 0 0 2 2 1 1 0 0 1 0 1 1 0 2 2 0 1 2 2 2 0 0 1 0 0 0 1 0 2 2 0 2 1 1 1 0 0 0 1 0 1 2 2 0 0 0 1 0 1 1 0 0 2 2 2 0 0 2 0 0 2 2 1 2 1 1 0 0 1 1 1 2 2 0 1 0 0 0 0 0 0 0 0 0 0 1 1 0 0 2 0 2 2 0 2 2 0 0 0 0 1 0 0 1 0 1 0 0 0 0 1 0 0 0 0 0 2 0 2 0 0 0 2 0 0 0 2 1 1 0 2 1 1 1 1 0 0 2 1 0 1 0 1 1 0 1 0 0 0 1 0 2 0 2 0 2 2 2 1 1 1 0 0 0 0 0 1 0 1 0 0 1 0 0 0 0 2 2 0 2 2 0 2 2 2 2 0 2 2 0 0 1 0 2 1 0 1 2 0 2 0 2 2 0 2 2 0 1 0 0 1 0 0 0 2 2 0 0 1 0 1 0 1 1 1 0 0 0 0 0 0 1 1 1 0 0 0 0 2 1 0 1 1 1 0 0 0 0 0 0 0 0 0 0 1 0 2 0 1 0 1 2 0 0 0 2 2 2 2 2 0 2 0 2 0 0 1 0 2 1 0 0 0 0 0 0 0 1 1 0 2 2 0 0 1 0 0 0 1 0 0 1 2 0 0 0 0 2 1 2 2 0 0 0 2 0 0 0 2 0 2 2 0 0 0 1 0 1 0 0 0 0 1 1 0 1 0 1 0 1 1 0 1 0 0 1 0 2 0 0 0 1 1 0 0 0 1 0 0 0 1 0 1 0 0 0
199 0 1 1 1 0 0 1 0 1 1 0 1 2 0 1 0 1 1 0 2 0 1 0 0 0 1 2 0 2 2 0 0 1 1 2 2 2 0 1 1 0 0 0 0 0 0 0 0 0 0 0 0 0 0 1 1 1 0 0 0 1 2 2 1 1 0 2 0 0 0 0 2 2 2 2 0 1 2 0 1 0 1 1 1 0 0 0 2 2 0 0 0 1 0 0 2 0 0 1 1 2 0 1 0 0 1 2 0 2 1 2 1 2 1 2 2 0 0 0 2 0 0 2 0 0 0 0 0 0 1 1 1 1 1 0 0 0 0 0 2 0 0 0 0 1 0 0 0 1 1 0 1 0 0 1 1 1 0 0 0 0 0 2 2 2 2 1 1 1 0 0 0 2 0 0 1 1 0 1 0 1 0 0 0 0 0 1 0 0 0 1 1 1 1 2 0 0 0 0 0 0 0 2 2 0 2 1 1 0 1 0 2 0 1 1 2 0 2 2 1 0 0 0 0 0 0 2 0 2 0 1 0 0 2 0 0 1 1 1 0 1 2 1 1 1 1 0 0 0 0 0 2 0 0 0 0 1 0 0 0 0 0 0 0 0 0 1 1 0 0 2 0 2 0 0 0 1 2 0 0 0 0 0 1 0 1 0 0 1 1 0 1 2 2 1 0 0 0 1 0 0 1 1 1 0 1 1 2 1 0 2 0 2 2 0 2 0 1 1 0 2 0 1 1 0 1 1 2 2 2 0 1 0 0 0 0 1 1 1 0 1 2 1 1 0 1 0 2 1 1 0 0 2 0 0 2 1 0 1 0 0 2 0 2 1 0 1 2 1 1 1 1 2 1 0 2 2 0 0 0 0 0 0 1 1 1 0 0 0 1 1 1 0 2 0 1 1 1 0 0 1 1 2 0 0 0 1 0 1 0 0 1 1 2 2 0 0 0 0 0 1 0 2 1 1 1 0 1 1 0 0 0 1 1 1 1 2 0 0 1 0 2 0 1 1 1 2 2 0 0 1 1 2 2 1 2 2 2 0 1 0 0 0 0 1 0 2 1 1 1 0 1 1 0 1 0 2 0 2 2 2 0 1 0 1 0 2 0 0 0 0 1 1 1 0 0 1 1 0 1 2 1 1 0 1 1 1 0 1 0 1 0 1 0 2 0 1 0 1 0 2 1 1 1 0 0 0 0 2 0 1 1 1 1 0 0 0 2 2 0 0 0 1 2 0 0 1 2 2 0 1 0 0 1 0 0 0 2 0 2 0 0 0 0 0 1 1 1 1 0 0 1 0 0 1 1 1 1 2 0 0 0 0 0 0 0 1 1 1 0 0 0 1 0 1 0 1 1 0 1 1 0 2 1 2 1 0 0 0 2 0 0 0 0 1 0 0 0 0 0 0 0 0 0 0 0 2 0 0 1 0 1 0 2 0 1 0 2 1 0 2 1 1 2 0 1 0 0 1 1 1 1 0 1 2 0 0 1 0 0 0 0 0 0 0 1 1 0 0 0 1 0 1 0 0 0 1 1 1 0 0 1 0 1 1 0 1 2 1 2 0 1 0 1 0 2 2 2 2 0 2 0 0 0 1 0 2 2 0 1 0 0 2 0 0 0 0 0 0 0 1 0 0 1 2 0 0 0 0 0 0 0 0 0 1 0 0 0 2 0 2 0 0 0 2 2 0 0 0 0 0 1 0 0 0 1 1 1 0 0 0 2 1 1 0 2 2 1 0 0 0 0 1 0 1 0 0 1 1 0 1 2 0 0 0 2 1 0 2 1 2 0 1 1 0 0 0 0 0 0 0 0 0 0 0 1 0 0 1 0 1 0 0 2 1 1 0 0 0 0 0 0 1 1 0 0 2 0 2 0 0 2 0 0 1 0 1 2 0 1 0 0 0 0 0 0 0 1 0 1 1 0 0 1 1 0 0 0 0 0 1 0 0 1 1 0 0 2 0 0 0 1 1 1 1 0 1 0 1 0 1 1 1 1 1 0 0 0 0 0 0 2 1 2 2 2 2 0 0 0 1 1 1 1 1 0 1 0 0 2 1 0 0 2 2 0 1 2 1 1 1 0 1 0 0 0 1 0 0 2 0 0 0 1 0 0 2 2 1 0 1 2 1 1 0 0 2 0 0 2 0 0 0 2 0 2 2 0 1 0 1 1 1 0 0 0 0 2 1 0 0 0 0 1 0 0 0 1 0 0 1 0 1 0 1 1 0 1 0 0 0 0 0 0 0 0 0 0 0 0 1
[truncated: 1,606,808 more chars]
