# Supplementary material for: KNN-MDR: a learning approach for improving interactions mapping performances in genome wide association studies
Source: BMC Bioinformatics. 2017 Mar 21;18:184. doi: 10.1186/s12859-017-1599-7 (PMC5361736; doi:10.1186/s12859-017-1599-7)
Supplement: Supplementary file 3 — The data set(s) supporting the results of Table 2. (ZIP 28603 kb) [file 12859_2017_1599_MOESM3_ESM.zip › 3/SINAN/S7/mkallsimul.dat]

1 0 0 0 1 0 1 0 0 2 0 0 1 1 0 0 0 1 1 1 1 1 0 0 2 0 0 0 2 0 0 2 1 2 0 0 2 1 1 0 0 0 0 0 2 0 1 0 0 0 0 0 1 0 1 0 1 0 0 1 0 0 1 1 1 0 2 0 0 0 1 1 1 2 1 2 2 1 1 0 1 0 0 0 0 0 0 1 1 1 0 1 2 0 0 0 0 0 0 1 1 2 1 1 2 0 2 0 0 1 0 1 0 2 2 2 2 0 0 0 1 0 2 0 0 1 0 0 1 0 1 1 0 0 1 1 0 0 0 0 1 0 0 0 0 0 0 0 0 1 1 1 0 0 0 0 0 0 2 1 0 1 0 1 0 1 1 0 2 2 0 0 1 1 0 0 2 0 0 0 0 0 0 2 2 2 0 0 0 2 0 0 2 1 2 1 0 2 0 1 1 1 1 2 2 0 2 0 2 0 0 0 0 0 0 1 1 1 1 2 0 0 2 0 0 1 1 0 0 2 0 0 0 0 0 0 0 1 1 1 0 0 2 1 2 1 1 0 2 0 0 1 0 1 0 1 2 0 0 0 0 0 0 0 1 0 1 0 2 1 0 2 1 0 0 0 0 0 1 0 0 0 1 1 2 2 2 1 0 2 1 1 0 1 2 1 0 0 0 2 0 1 1 1 0 0 0 1 0 0 2 1 0 1 1 1 2 1 0 0 1 1 1 1 2 0 0 1 0 0 0 1 1 0 0 0 0 1 1 1 0 1 2 0 1 1 0 0 1 2 1 0 2 0 1 0 2 1 0 1 1 1 1 1 1 0 1 2 2 0 0 0 0 2 0 0 2 1 1 0 0 0 0 1 0 1 0 0 0 2 1 1 0 1 2 0 1 0 1 1 0 1 0 2 1 0 0 1 1 2 1 1 0 1 1 0 0 1 0 0 1 2 1 0 0 1 1 0 2 0 1 1 0 2 0 1 0 1 2 1 1 1 1 1 2 2 0 1 1 1 1 0 0 2 1 0 1 1 1 0 1 0 1 2 0 2 0 2 0 0 0 0 1 1 1 1 0 0 0 1 2 1 0 0 2 0 0 1 0 1 1 2 1 2 0 1 1 1 1 2 1 2 1 1 1 1 1 2 0 0 0 1 2 1 0 2 0 1 0 1 1 2 1 1 0 1 0 1 1 2 0 1 1 1 0 2 2 0 1 1 1 1 1 1 2 0 0 1 1 0 0 0 0 2 2 1 0 1 0 1 1 0 0 1 0 0 1 0 0 0 0 1 0 0 0 0 0 2 0 1 2 0 1 0 0 1 0 0 0 0 1 1 0 1 1 0 1 0 0 0 0 2 1 1 1 1 1 0 2 2 1 1 0 1 0 1 1 0 0 1 0 0 0 0 0 1 1 1 0 0 2 2 0 2 1 1 2 0 1 1 1 2 0 0 1 0 2 0 2 0 0 1 0 0 0 2 2 2 2 0 0 0 0 1 1 0 1 1 0 0 0 1 1 0 0 2 1 0 1 0 1 0 0 1 2 2 1 0 1 0 0 0 0 0 1 0 0 2 1 1 0 0 0 0 1 1 1 2 2 0 0 0 0 0 1 1 1 1 1 0 0 0 0 1 1 0 1 0 1 0 1 1 0 0 0 0 0 1 0 1 0 0 0 0 0 0 1 0 0 0 0 0 0 0 0 0 1 0 1 1 0 0 2 1 0 1 1 0 0 1 0 0 1 1 1 1 1 1 1 1 0 1 0 0 1 2 0 2 1 2 0 1 2 1 0 1 0 1 1 2 1 1 0 1 0 1 2 0 0 1 1 0 1 1 1 0 0 1 2 0 0 1 0 1 2 0 1 0 0 0 0 2 0 2 2 1 0 0 1 0 0 0 0 0 0 0 0 0 0 0 0 2 1 1 1 0 1 0 1 1 1 2 0 0 0 1 1 0 2 0 0 0 2 0 2 2 0 2 2 2 2 0 0 1 0 1 0 1 1 0 0 0 0 0 2 0 2 2 0 0 0 2 2 2 2 2 0 1 0 2 0 0 1 0 1 1 2 1 2 1 0 2 0 1 1 0 0 1 0 0 2 2 0 2 0 0 1 0 1 1 0 0 1 0 1 2 0 0 1 0 1 0 1 0 1 0 1 0 1 0 1 0 1 0 1 0 0 0 0 0 0 0 0 0 0 0 0 1 1 0 0 1 0 0 0 0 0 0 0 0 0 0 0 1 1 0 0 0 0 0 0 0
2 0 0 0 0 1 2 1 1 2 0 0 0 0 0 0 0 2 2 1 1 1 0 1 1 0 1 0 1 2 2 0 0 1 1 1 2 1 0 0 0 0 1 1 2 1 0 0 0 0 0 0 0 2 0 1 0 0 1 2 0 0 2 2 0 1 0 0 0 1 1 1 2 2 1 2 2 0 0 1 0 0 1 0 1 0 0 0 1 2 0 0 0 0 0 0 0 1 1 2 2 1 0 0 2 0 2 0 0 0 1 1 1 2 2 2 2 0 1 0 1 0 2 1 0 1 0 0 2 0 0 0 0 0 1 0 0 0 1 0 2 0 0 0 0 0 0 0 0 0 0 1 0 0 0 0 0 2 1 2 1 0 0 1 1 2 1 0 2 2 0 0 1 1 0 0 1 1 1 1 0 1 0 2 2 2 0 1 0 1 0 1 2 2 2 2 1 2 0 0 0 0 0 0 0 1 1 1 1 0 2 0 0 0 0 0 0 0 1 1 0 0 2 0 0 0 1 0 0 1 1 1 1 0 0 1 0 1 2 2 0 0 2 0 2 0 0 0 2 0 0 0 1 0 1 0 0 1 0 0 0 0 0 0 0 0 0 0 2 2 1 1 0 1 2 2 1 0 1 0 1 1 0 0 1 0 1 2 0 2 0 0 0 1 1 1 0 0 1 0 1 0 0 0 0 0 0 0 1 2 0 1 0 2 2 1 1 0 0 0 1 2 1 1 1 0 1 1 1 1 0 1 1 1 0 0 0 2 0 1 1 1 0 0 0 0 0 1 0 0 0 0 0 0 0 1 1 0 0 1 1 1 0 0 0 2 0 2 1 1 1 1 1 2 1 1 0 1 1 0 0 0 0 1 0 0 0 0 0 1 0 1 0 1 2 0 2 1 1 1 0 2 0 1 0 1 1 2 1 1 0 1 0 1 1 0 0 0 2 0 0 0 0 0 1 2 1 0 0 0 0 0 0 2 0 0 1 0 0 0 2 0 2 0 1 0 0 0 1 0 0 1 1 1 1 1 0 1 0 1 1 0 0 0 0 0 2 1 0 1 0 0 2 0 2 0 2 0 0 1 1 1 2 2 1 0 0 0 0 0 0 2 1 1 0 0 0 2 1 1 0 2 1 1 1 1 1 1 0 0 0 1 0 0 0 1 0 0 0 1 1 1 2 1 0 2 1 1 1 1 1 0 0 0 0 1 2 0 1 1 2 2 0 1 2 0 0 1 0 1 0 1 0 1 2 2 0 1 1 1 1 0 1 2 1 1 1 2 0 0 0 2 1 0 0 1 1 0 0 2 1 0 0 0 2 0 2 2 0 2 0 2 0 0 0 0 0 0 0 0 0 2 0 2 2 2 0 0 1 1 1 0 0 0 1 0 0 0 0 0 0 0 0 0 0 1 1 1 0 0 0 0 1 1 2 0 1 0 1 0 1 0 0 2 2 0 2 0 1 0 0 2 0 1 0 2 1 1 1 0 0 0 1 0 2 2 0 1 0 1 1 0 0 1 0 2 2 0 0 0 0 0 1 0 1 2 1 0 0 1 0 0 0 0 0 0 0 2 1 1 0 1 0 0 2 2 1 2 0 0 1 1 0 2 1 0 1 1 2 0 0 0 1 2 1 0 1 0 0 0 1 0 0 0 1 1 2 0 1 1 0 0 1 1 0 0 2 0 1 1 1 1 0 0 0 0 0 0 0 0 0 0 2 2 0 1 1 0 0 1 1 0 0 0 0 0 0 1 0 0 0 1 0 0 0 1 1 2 0 2 0 2 2 1 1 1 0 1 0 2 2 0 0 0 2 1 1 1 0 0 0 0 1 1 1 0 1 1 1 0 1 1 0 1 2 0 1 0 1 1 1 1 0 2 1 1 0 2 2 0 0 0 0 0 0 0 0 1 0 0 1 1 1 2 1 1 1 0 0 0 1 1 1 0 0 2 0 0 1 0 0 0 0 2 2 2 0 1 1 1 1 1 1 0 0 1 1 2 0 1 1 0 2 0 1 0 2 2 0 0 0 1 2 1 2 1 0 1 0 2 0 0 1 0 1 1 1 0 2 2 0 2 1 1 0 0 1 1 0 0 2 2 0 2 0 0 0 1 1 0 0 0 1 0 1 1 0 0 0 0 2 0 0 0 1 0 2 0 0 0 1 0 0 0 0 2 2 0 2 2 0 0 1 0 0 1 0 1 2 0 0 2 0 0 0 0 1 0 0 0 0 0 0 1 1 0 1 0 0 0 1 1
3 0 0 0 1 0 1 2 2 1 0 1 1 1 0 0 0 1 1 1 1 1 0 2 0 1 1 0 2 2 2 2 2 1 0 1 1 1 0 0 0 1 1 1 1 1 2 1 0 0 1 1 0 1 1 1 0 0 0 2 0 0 0 0 0 0 1 0 1 1 0 1 2 2 1 2 1 1 1 0 0 0 0 0 0 0 0 0 2 2 0 1 1 1 0 0 0 0 0 1 2 2 0 0 1 0 1 1 1 0 1 2 1 2 2 2 2 0 0 0 2 0 2 1 0 0 0 0 0 0 0 0 0 0 0 0 0 1 0 0 0 0 0 0 1 0 0 0 0 1 1 1 0 0 0 0 0 1 1 0 1 1 0 0 1 2 2 2 0 1 1 0 2 0 0 0 1 0 0 1 1 1 1 2 0 0 1 1 0 1 0 1 2 0 2 2 1 2 0 2 2 2 1 2 2 0 2 1 1 0 1 0 2 0 1 2 2 2 1 2 0 0 2 0 0 1 1 0 0 1 0 0 0 0 1 0 0 2 2 1 0 1 1 0 0 0 0 0 2 0 0 0 0 0 0 0 1 2 2 2 2 1 0 0 1 0 1 0 1 1 1 1 0 2 0 1 0 0 1 0 0 0 0 2 2 1 1 0 0 2 1 1 0 0 2 0 2 0 0 1 1 0 1 1 0 0 0 0 0 1 0 1 0 2 2 0 2 0 1 0 1 2 2 2 0 0 1 1 0 0 0 1 0 0 0 0 0 1 1 1 0 1 1 0 0 0 1 0 0 1 0 1 2 1 1 0 2 0 0 0 0 1 1 0 0 1 0 2 2 0 0 0 1 2 2 1 2 0 0 0 0 0 0 0 0 0 0 0 0 0 0 0 1 0 2 0 1 1 1 1 0 1 0 1 0 1 1 2 0 1 0 0 0 1 1 0 0 0 1 1 0 0 0 1 1 2 0 0 0 0 1 0 0 0 0 0 0 0 2 0 1 1 1 1 0 2 0 0 0 1 0 0 0 2 1 0 1 0 0 0 0 0 1 1 0 2 0 2 0 0 0 0 2 1 1 0 1 1 1 0 1 2 0 0 2 0 0 0 0 0 0 2 0 1 0 0 0 0 0 2 2 2 1 1 1 1 1 2 1 0 0 1 2 0 0 2 0 1 0 1 1 2 2 0 1 2 1 0 0 2 0 1 2 1 1 0 2 0 0 1 0 1 0 2 2 0 0 0 2 0 0 0 0 1 2 2 0 1 1 0 0 1 1 2 1 1 1 1 0 0 0 1 0 0 0 0 0 1 0 1 2 0 2 0 0 2 2 0 0 0 0 1 2 0 2 0 2 0 0 0 0 1 1 2 1 2 1 0 2 2 0 0 0 1 2 0 0 0 0 0 0 0 0 0 0 1 1 1 0 0 1 2 0 1 1 2 2 0 2 1 2 0 0 0 0 0 2 0 2 1 0 0 1 1 1 2 1 2 1 1 1 0 1 1 0 0 0 0 0 1 1 0 0 0 1 2 2 1 1 1 0 0 0 0 0 0 1 0 2 0 0 0 0 1 0 0 0 1 1 1 0 0 0 0 1 1 1 2 2 1 1 0 0 1 0 1 0 1 1 0 0 0 1 2 0 1 1 0 0 0 1 0 0 0 1 1 1 1 1 2 1 2 0 0 0 0 0 0 0 0 0 0 0 0 0 0 0 1 0 0 1 1 2 0 0 0 0 2 0 2 0 0 0 0 0 2 1 1 1 1 0 1 1 1 1 1 1 2 2 2 0 1 1 0 0 0 0 1 0 1 1 0 0 0 2 1 0 1 0 1 1 0 0 0 0 0 0 1 2 0 2 2 0 1 2 0 1 0 0 0 1 1 0 1 1 2 0 0 0 0 0 0 1 0 0 0 1 0 0 0 0 1 1 1 1 0 1 0 0 0 1 1 0 0 0 0 0 0 2 0 0 1 1 1 1 1 0 1 1 2 2 0 0 0 0 0 0 2 0 1 1 0 1 0 2 0 2 2 0 0 0 2 2 0 2 0 1 1 0 1 1 0 1 0 1 1 2 0 1 1 0 1 0 1 0 0 1 1 1 0 1 1 0 2 0 0 0 0 0 0 0 0 2 0 0 0 0 1 1 0 2 0 2 0 0 0 0 2 1 1 2 0 0 0 2 0 0 0 2 0 1 0 0 0 0 0 0 2 2 0 0 2 0 0 0 1 1 1 0 1 0 0 0 2 1 0 0 1 1 0 2 0
4 0 0 0 0 2 2 1 1 1 0 0 1 1 1 1 1 0 0 1 0 0 0 1 1 1 1 0 1 1 1 1 2 1 0 1 0 1 0 0 0 0 1 0 0 1 1 0 0 1 1 2 1 0 1 0 1 2 0 1 0 0 2 2 0 0 2 2 0 0 0 1 2 2 2 2 2 0 0 0 0 0 0 0 0 0 0 0 2 2 0 0 1 2 0 0 0 2 2 2 1 2 0 1 1 0 2 0 0 0 1 2 1 2 2 2 2 1 0 0 1 1 2 1 0 1 0 0 0 0 0 0 0 0 0 0 0 0 0 0 0 0 0 0 0 0 0 0 0 1 0 0 0 0 0 0 0 0 0 1 1 1 1 1 1 1 1 1 1 2 0 0 0 2 0 0 2 0 0 1 1 1 0 2 1 1 1 1 1 1 0 0 1 0 1 2 0 1 0 0 0 0 1 1 1 2 1 1 1 0 1 0 0 0 0 0 0 0 2 0 1 1 1 1 0 0 0 1 1 0 0 0 1 1 1 0 0 0 0 0 0 0 2 1 2 1 1 0 2 0 0 0 0 1 0 1 1 1 0 1 0 1 0 0 1 0 1 0 1 1 1 1 2 0 0 0 0 1 1 0 0 2 1 1 1 1 2 0 0 2 1 1 0 0 2 0 1 1 1 2 1 1 1 1 1 0 1 0 0 1 0 1 0 2 2 0 0 1 1 0 0 2 1 0 2 0 0 1 1 1 0 1 1 1 0 0 0 2 0 2 2 1 1 0 0 0 1 0 0 0 0 0 1 0 0 1 1 0 0 1 1 1 0 0 0 0 0 2 2 0 0 0 2 2 0 1 1 0 0 0 2 1 0 0 0 0 0 0 0 0 0 0 1 0 2 0 1 1 0 1 0 1 1 0 0 0 1 0 0 2 0 0 0 1 1 1 1 1 0 0 1 2 1 1 1 2 0 0 0 1 1 0 0 0 0 0 0 0 1 0 1 1 2 0 1 1 0 1 2 2 0 1 1 1 2 1 1 0 2 2 0 0 0 0 0 2 0 2 0 1 0 0 2 1 0 0 0 0 0 1 2 0 2 2 0 0 0 1 0 0 1 1 2 2 0 1 1 1 1 2 1 2 1 1 1 0 1 0 0 0 0 1 0 1 0 2 0 1 0 1 1 2 2 0 1 2 0 0 0 2 0 2 0 0 2 1 2 1 2 0 1 2 1 1 2 0 0 0 2 0 0 1 0 2 1 0 0 0 0 0 0 2 0 1 0 0 1 2 1 0 1 2 0 0 0 0 0 1 0 2 1 0 0 1 1 1 1 1 0 1 0 1 1 0 0 0 0 1 0 0 1 1 1 1 2 2 1 0 1 1 0 0 0 2 1 2 0 0 1 0 0 0 1 1 1 0 0 2 0 0 0 2 0 1 1 0 2 0 2 2 2 2 0 0 2 0 2 0 1 0 0 1 0 1 0 2 1 2 2 0 0 0 1 1 1 0 1 1 0 0 0 1 0 0 0 2 2 1 1 1 0 0 0 0 1 1 0 0 1 1 0 0 1 0 2 0 0 2 1 2 1 0 0 0 1 2 1 1 2 0 0 1 0 2 0 0 0 0 0 0 0 0 0 2 0 1 0 0 1 0 1 1 0 0 1 1 1 1 1 2 1 2 0 0 0 0 0 1 1 0 0 0 0 0 0 0 0 0 0 0 0 0 2 1 0 1 1 1 0 1 1 0 0 0 0 1 2 2 0 0 0 0 1 1 1 0 1 2 1 2 0 1 2 0 2 0 0 0 0 2 2 0 0 0 0 0 1 0 0 2 2 1 2 1 1 0 1 2 1 0 1 1 0 0 2 0 0 0 0 0 1 1 1 0 0 2 0 0 0 1 1 1 2 0 0 0 2 1 0 0 1 1 1 1 1 0 1 0 1 1 1 1 0 0 0 0 1 0 2 0 0 1 1 1 1 2 0 0 0 1 1 0 1 0 0 1 0 2 0 2 2 0 1 0 2 0 2 2 0 1 0 1 1 1 2 2 0 0 0 1 0 0 0 1 1 1 1 1 2 1 1 1 0 0 1 0 1 2 1 0 2 2 0 1 0 0 0 1 1 0 0 0 2 1 1 0 0 0 0 0 2 0 0 0 2 0 2 1 1 1 0 1 0 0 1 1 1 0 1 1 1 0 0 0 0 0 0 1 2 1 0 2 0 1 0 0 2 1 0 1 0 0 0 1 1 1 0 0 0 0 1 1
5 0 0 0 1 0 2 1 2 1 0 0 0 0 0 0 0 1 0 2 1 1 0 1 1 1 1 0 2 2 2 2 0 1 1 1 2 2 0 1 1 0 0 1 2 1 1 0 0 0 0 0 0 0 2 0 2 1 0 0 0 1 2 2 0 1 1 0 0 0 0 2 2 2 1 2 2 1 1 0 1 0 1 1 2 0 0 1 2 2 1 1 0 0 0 0 0 0 0 1 1 2 0 2 2 0 2 1 0 0 1 1 1 2 2 2 2 0 1 0 1 0 2 1 0 0 0 1 1 1 1 0 0 0 0 0 0 0 0 0 0 0 0 0 0 0 0 1 1 2 1 1 1 0 0 0 0 0 1 0 0 1 0 1 0 2 1 0 2 2 0 0 0 2 0 0 1 0 0 1 1 2 1 2 0 0 0 2 1 1 0 1 2 0 2 2 1 1 0 0 0 0 0 1 1 2 0 0 0 0 0 0 0 0 0 1 1 0 1 1 0 0 2 0 0 0 1 0 0 2 0 0 0 0 0 0 0 1 2 1 0 0 2 0 1 0 0 0 1 1 1 1 1 0 0 0 1 0 0 0 0 0 0 0 1 0 1 0 1 1 0 2 0 0 0 0 0 0 1 0 1 1 0 2 0 1 1 1 0 2 1 0 0 0 2 0 0 0 0 0 0 0 1 1 1 0 0 0 0 0 0 0 0 1 1 1 2 1 0 0 1 2 1 1 0 0 0 2 0 0 0 0 0 0 0 0 0 2 0 1 1 1 1 0 0 1 1 0 0 2 0 2 1 0 0 2 1 0 0 1 1 1 2 0 2 1 0 2 1 1 1 1 2 0 0 0 2 0 0 0 2 1 0 1 0 0 0 0 0 1 1 1 0 0 1 1 1 0 0 0 0 0 0 1 0 1 1 0 0 1 0 0 1 1 2 0 0 0 1 0 1 1 0 1 1 2 2 0 1 0 2 1 0 2 0 0 1 0 1 0 1 1 1 1 0 2 2 1 1 2 0 1 0 1 1 0 1 1 0 1 1 0 0 1 0 1 1 1 0 1 0 0 2 1 0 0 0 0 0 1 2 1 0 0 2 0 0 0 2 0 0 2 1 1 0 0 0 0 0 2 2 2 1 1 1 0 1 0 0 0 0 2 1 0 1 0 0 0 0 2 0 2 2 0 1 2 0 1 1 1 1 1 1 0 0 0 1 0 1 0 0 2 0 2 2 0 0 0 1 1 0 1 1 1 2 1 1 0 0 1 0 0 0 0 0 0 0 2 0 0 0 1 0 0 0 0 0 2 0 1 2 0 0 0 1 0 0 0 0 0 1 1 0 0 0 0 0 0 0 0 0 2 0 1 2 2 1 0 1 1 1 0 0 0 2 0 0 0 0 0 0 0 0 1 1 0 1 1 0 0 1 2 0 2 2 2 2 0 2 2 2 1 0 2 1 0 2 1 2 0 1 1 0 0 0 2 2 2 1 0 0 0 1 0 0 2 0 1 1 1 0 1 0 0 0 2 2 0 0 0 1 0 0 0 1 1 0 1 1 0 1 1 0 1 0 0 0 2 0 1 1 0 0 0 2 2 1 1 2 1 1 1 0 2 0 0 0 2 0 1 0 0 0 2 0 1 0 0 0 0 0 0 1 0 2 1 2 0 1 1 1 1 1 1 0 0 2 0 0 0 0 0 0 0 0 0 1 0 0 0 0 0 1 1 0 1 1 0 0 1 1 0 0 0 0 2 1 0 1 1 0 1 0 0 0 2 0 2 0 2 0 2 2 0 1 0 1 0 0 1 1 0 0 0 2 2 0 0 0 1 2 1 1 1 1 0 0 2 2 1 1 2 0 0 2 0 1 0 0 0 0 2 0 1 0 0 0 0 1 0 1 1 0 0 0 0 0 0 0 0 0 2 1 2 1 0 1 0 0 0 1 2 0 0 0 0 1 0 2 0 0 0 1 1 1 2 0 1 1 2 2 0 1 0 0 0 0 0 1 2 2 0 2 0 2 0 2 2 0 0 0 1 1 0 1 1 0 0 0 1 0 0 0 0 0 2 2 0 1 1 0 1 0 0 0 0 0 1 0 0 2 2 0 2 0 0 0 0 1 1 0 0 2 1 1 2 0 0 0 0 2 0 1 0 1 0 1 0 0 2 0 2 0 1 1 1 1 0 0 1 0 0 0 0 0 1 0 0 0 0 0 0 1 1 0 0 1 0 0 0 0 0 0 1 1 0 0 0 0 0 2 2
6 0 0 0 0 0 0 1 1 2 0 0 0 0 0 0 0 1 1 1 1 0 0 0 2 0 0 1 2 2 2 0 0 0 0 0 2 1 0 0 0 0 0 0 2 0 1 0 0 1 1 1 0 1 0 0 0 0 0 0 0 1 1 2 0 1 1 2 0 0 0 1 2 2 2 2 2 2 2 0 1 0 0 1 1 0 0 0 2 2 0 2 2 1 0 0 0 1 1 1 2 2 1 1 2 0 2 1 1 0 1 2 0 1 2 2 1 0 0 0 1 1 2 1 0 2 0 0 1 0 0 0 0 0 0 0 0 0 0 0 1 0 0 0 0 0 0 0 0 0 0 0 1 1 1 0 1 2 0 1 1 0 1 0 0 1 0 1 0 0 1 0 0 2 0 1 1 1 1 1 0 1 0 1 0 0 1 1 0 1 0 1 1 1 2 2 0 2 0 2 2 2 0 2 1 1 2 0 0 0 0 0 0 0 0 0 1 0 1 1 1 1 2 0 0 0 1 0 0 1 0 0 1 0 1 1 0 1 2 0 0 0 1 0 2 0 0 0 1 0 0 2 0 0 1 0 1 1 0 0 0 0 1 1 1 0 0 0 1 1 0 1 0 1 0 0 0 0 1 0 1 1 1 2 2 2 1 2 0 2 2 0 0 2 2 1 0 0 0 2 0 0 1 1 1 0 1 0 1 2 0 1 0 1 1 0 2 0 0 0 0 2 1 2 0 0 1 2 1 1 0 2 0 0 0 0 0 0 2 0 0 0 1 0 1 1 1 0 1 0 0 0 0 0 0 2 0 0 0 2 2 2 0 0 0 2 0 2 2 0 0 0 1 1 0 0 1 1 0 0 2 1 0 1 1 0 0 1 1 0 0 0 0 0 2 0 0 1 0 0 0 0 1 1 1 0 0 1 0 1 0 0 1 0 1 0 1 0 0 1 0 1 0 2 2 2 1 1 0 1 0 0 0 2 0 0 0 0 1 0 2 0 2 0 1 2 0 1 2 1 0 1 0 2 0 0 0 1 1 0 0 0 0 0 0 1 0 2 0 0 0 0 2 1 0 0 0 0 0 1 1 2 0 0 2 0 0 0 2 0 0 2 1 2 1 1 1 1 0 1 1 1 2 2 1 0 1 0 0 0 0 0 1 0 0 1 1 1 0 1 1 2 2 0 1 2 0 1 1 1 1 0 0 0 0 0 1 0 0 2 1 1 0 0 0 1 0 1 1 0 1 1 0 2 1 0 0 1 0 1 0 0 0 0 0 0 0 1 1 0 1 1 0 0 1 0 1 1 0 2 1 0 0 0 0 0 0 2 0 2 1 1 0 0 0 0 2 0 0 0 0 2 0 1 2 2 1 0 0 1 1 0 0 1 0 0 0 0 0 0 0 0 0 0 0 1 2 1 0 0 1 1 0 1 1 0 2 0 1 1 0 1 0 0 2 0 2 0 0 0 0 1 1 0 0 1 2 2 2 0 0 0 0 1 1 0 1 1 1 0 0 0 0 0 0 1 1 0 0 0 1 0 0 1 2 2 1 0 0 0 0 0 0 1 0 0 0 1 1 1 0 1 0 0 2 2 1 2 2 0 1 0 0 1 0 0 0 1 1 0 0 0 0 2 0 0 0 0 0 0 1 0 1 0 1 0 1 0 0 0 0 0 0 0 0 1 2 0 0 0 0 0 0 0 0 1 1 0 0 0 0 0 2 1 0 0 0 0 0 2 0 0 0 1 1 0 2 1 0 0 0 1 0 1 1 0 1 2 1 2 0 1 2 0 1 0 0 1 0 2 1 0 0 1 0 0 1 0 0 2 2 0 2 1 1 0 0 2 2 0 1 1 0 1 1 0 0 0 0 0 0 2 0 1 0 1 0 0 1 0 1 1 0 0 0 0 0 1 1 0 0 2 0 2 2 0 0 1 0 0 1 1 0 0 0 1 1 0 1 0 0 0 2 0 2 2 0 0 0 1 1 0 0 0 0 0 0 2 1 1 0 0 0 0 2 0 2 1 0 0 2 2 2 1 2 0 2 1 0 1 1 0 0 0 0 2 2 1 1 0 0 1 0 1 0 0 2 0 1 1 2 2 0 2 0 0 0 0 0 0 0 0 0 0 0 2 0 0 2 0 0 0 0 0 2 1 2 0 0 1 0 1 0 1 2 0 0 0 1 0 0 0 0 0 0 0 1 1 2 1 0 2 0 0 0 0 0 1 1 0 1 1 0 1 1 0 0 0 0 0 1 1
7 0 0 0 2 0 2 1 1 1 0 1 1 1 0 0 0 2 0 2 0 0 0 0 2 0 1 1 2 2 2 1 1 2 0 1 2 1 1 0 0 0 0 1 2 1 0 0 0 1 1 1 0 0 2 2 0 0 0 1 1 1 0 0 0 1 0 0 0 0 0 0 2 2 2 2 2 1 1 0 1 0 0 0 0 0 0 0 2 2 0 0 0 0 1 0 0 2 2 2 0 2 1 0 2 0 2 0 0 0 0 1 1 1 2 2 1 0 0 0 2 0 2 2 0 0 0 1 0 0 1 0 0 0 0 0 0 0 0 0 1 0 0 0 0 0 0 0 0 0 0 0 0 1 0 1 0 0 1 1 1 0 0 2 2 2 2 2 0 1 1 0 0 2 0 0 2 0 0 0 0 1 1 2 0 0 1 0 0 0 0 1 1 0 1 2 0 2 0 0 0 0 0 0 0 1 1 0 1 0 0 0 2 0 0 1 1 0 1 0 2 2 2 0 0 0 0 0 1 1 0 0 0 0 0 0 0 2 2 2 0 0 2 0 2 0 0 0 2 0 0 0 0 0 0 0 0 1 1 1 1 1 0 0 1 0 0 0 0 0 1 1 0 1 0 0 1 1 1 0 0 1 1 2 2 2 2 2 0 2 2 0 0 0 2 0 0 0 1 2 1 0 0 0 0 0 2 1 0 1 0 1 0 0 0 0 2 1 1 0 0 2 1 1 0 0 1 0 1 1 0 1 0 0 0 0 0 0 2 1 1 1 1 0 0 0 1 0 0 0 1 0 2 1 1 0 2 0 0 0 0 0 1 0 0 0 1 2 2 0 0 0 1 1 1 0 2 1 1 1 1 0 0 1 1 0 0 0 0 0 0 0 0 2 2 0 0 0 1 1 0 1 0 2 1 1 0 2 0 2 0 1 0 0 0 0 1 0 2 0 0 0 0 0 0 0 0 1 0 0 1 0 0 2 0 0 1 2 0 0 0 1 1 1 0 1 0 1 2 1 0 1 1 1 1 1 0 2 1 2 2 0 0 0 0 1 0 2 1 0 1 1 2 0 2 0 2 1 1 1 2 1 1 1 1 0 0 0 0 0 0 1 1 1 0 0 0 1 1 1 1 1 2 2 2 0 1 1 1 0 1 1 1 0 0 2 1 0 0 2 0 2 2 1 1 2 0 0 0 1 0 1 1 0 1 0 1 0 2 1 0 1 0 2 2 0 0 0 2 0 0 0 0 2 2 0 2 0 2 1 0 0 1 2 0 0 2 1 0 0 0 1 0 0 0 0 1 2 0 0 2 0 1 0 1 1 2 1 0 1 0 1 0 0 0 0 0 0 0 0 1 1 1 0 0 1 2 0 1 1 2 0 0 1 0 1 1 0 0 0 0 0 1 1 1 0 2 1 0 0 1 2 2 2 2 0 2 0 0 0 0 0 0 0 2 0 2 0 0 0 1 1 1 0 2 2 1 1 1 0 0 0 1 0 1 1 0 2 0 0 0 0 1 0 0 1 0 0 1 0 1 2 1 1 1 2 0 0 1 1 0 0 1 0 0 0 0 2 2 2 1 1 0 0 1 2 2 1 1 1 1 1 0 2 0 1 0 1 2 0 0 0 0 2 0 2 0 0 0 0 0 0 0 0 0 0 1 1 0 1 0 0 0 0 0 0 2 1 1 1 0 1 0 0 0 1 0 0 1 0 0 0 2 2 0 0 0 0 0 1 1 1 0 0 0 0 1 2 0 0 1 0 1 0 1 0 1 0 2 2 2 2 2 1 0 1 0 1 0 0 0 0 0 0 2 1 2 0 1 0 1 0 1 1 1 0 1 2 2 0 2 2 0 1 2 0 1 0 0 0 0 2 0 0 0 2 0 0 0 0 0 0 0 0 1 1 0 0 0 0 0 2 1 1 1 0 1 0 1 0 0 1 0 0 0 1 0 0 2 0 0 0 2 0 1 2 0 1 1 2 2 0 0 1 0 1 0 1 1 1 1 0 2 1 2 1 1 2 0 0 0 2 1 0 0 2 0 2 0 2 0 0 1 0 1 1 1 1 2 1 0 2 0 1 1 0 2 1 0 0 2 2 0 0 1 1 1 0 2 2 0 0 1 1 1 0 1 0 1 0 2 0 0 0 2 0 2 0 0 0 2 0 0 0 1 0 0 0 0 0 1 0 0 1 1 0 0 1 1 0 0 1 0 0 0 0 0 1 0 1 0 0 0 1 0 0 0 0 0 0 2 2
8 0 0 0 0 1 1 1 2 1 0 1 0 0 0 0 0 0 0 2 0 0 0 0 2 0 0 0 2 2 2 1 2 2 0 2 1 2 1 0 1 0 0 0 2 0 0 0 0 0 0 0 0 1 0 0 0 0 0 0 2 2 0 2 0 0 1 1 0 1 1 1 1 2 0 2 2 0 0 2 0 0 1 0 1 0 0 0 2 2 0 1 0 1 1 1 0 2 2 2 2 2 0 1 1 0 2 0 1 1 1 2 0 1 1 1 1 0 1 0 0 0 2 2 0 0 0 0 0 0 1 0 0 0 0 0 0 0 0 0 0 0 0 0 0 0 0 1 1 1 0 0 0 0 1 1 1 0 1 2 1 1 0 0 0 2 1 0 1 1 1 2 0 2 0 0 1 0 0 0 0 0 0 2 0 0 2 2 1 1 1 1 1 1 2 1 0 2 0 0 0 0 0 1 1 1 1 1 0 0 0 0 0 0 0 2 1 0 1 0 1 1 1 0 0 0 0 0 0 0 1 1 1 1 1 0 0 1 1 1 0 0 1 1 2 0 0 0 2 0 0 1 0 0 0 0 1 2 0 1 0 1 0 0 0 0 0 1 1 1 1 1 1 0 0 0 1 1 0 0 0 1 0 1 2 1 1 1 0 2 2 1 0 1 2 0 0 1 0 1 0 0 0 0 0 0 1 0 0 0 0 1 0 1 0 1 2 0 0 0 0 2 1 1 0 0 1 0 1 1 0 1 0 0 0 0 0 0 2 0 0 0 2 0 0 0 2 1 2 0 0 0 1 0 1 1 0 0 0 1 1 1 0 0 0 0 0 2 1 1 1 1 1 1 0 0 2 0 0 0 1 1 0 0 0 0 0 0 0 0 0 0 1 0 1 1 1 2 0 0 0 0 0 1 0 1 0 0 0 0 0 2 0 0 0 0 2 2 0 0 0 2 0 1 2 2 0 0 1 0 1 0 1 1 1 0 1 1 1 1 2 0 2 0 0 0 0 0 1 0 1 0 2 2 2 2 0 1 1 1 2 0 1 1 0 2 0 2 0 0 1 0 1 2 1 0 1 0 0 0 1 2 2 2 0 0 1 0 0 0 0 2 0 1 1 1 1 2 1 2 1 2 2 1 2 0 2 1 1 0 0 2 1 1 1 1 0 1 0 1 1 2 2 0 2 1 0 0 0 2 0 2 2 1 0 1 2 0 2 0 1 2 0 1 1 0 0 1 1 0 0 0 0 2 1 0 0 0 1 0 0 1 0 2 0 0 2 2 0 0 0 2 0 0 0 0 0 2 0 2 2 0 0 0 0 0 0 1 0 1 0 1 1 0 0 0 0 0 0 0 0 2 0 2 2 2 2 0 0 0 0 0 0 2 0 2 1 0 1 0 0 0 1 1 1 0 1 2 0 0 1 1 1 2 1 0 2 0 2 1 2 0 0 1 2 0 2 0 1 1 0 1 0 0 0 2 2 2 1 1 1 0 1 1 0 1 2 0 1 0 0 2 0 0 0 0 0 0 0 0 1 1 0 2 2 0 2 1 1 1 0 0 0 0 0 0 0 2 1 2 1 0 0 0 0 1 1 0 1 1 1 1 0 2 0 0 1 1 1 0 0 0 0 1 1 1 0 0 0 0 1 0 0 0 0 0 1 1 0 1 0 1 1 1 0 0 1 0 0 0 0 0 0 1 0 0 1 1 0 1 0 0 2 0 0 0 0 1 0 2 0 1 1 1 1 0 1 0 1 1 0 0 1 1 2 1 0 2 2 2 0 2 2 1 0 1 0 0 0 1 0 0 0 0 1 1 2 0 0 1 1 0 2 2 2 0 0 0 2 0 0 2 0 1 2 0 2 0 0 1 1 0 0 1 0 1 1 0 1 0 0 1 0 0 0 0 0 1 0 0 0 1 1 2 1 1 0 0 0 1 0 1 0 0 0 0 1 0 0 1 1 0 1 1 1 2 0 2 1 2 1 0 0 0 0 0 1 1 0 2 2 0 0 0 2 0 2 1 0 0 1 2 2 0 1 1 1 0 0 1 0 0 0 0 1 1 1 1 2 1 1 1 0 1 0 1 1 1 0 0 2 1 0 1 0 1 0 2 2 0 0 0 1 0 0 1 0 2 0 2 1 0 2 0 0 0 0 0 0 2 0 2 0 1 1 0 0 0 0 0 1 0 0 0 0 1 1 1 1 0 0 1 1 1 0 2 2 0 0 0 0 0 0 1 1 0 0 0 0 0 1 1
9 0 1 0 0 1 1 2 2 0 0 0 0 1 0 0 0 1 1 1 1 1 0 0 2 0 0 0 2 1 0 1 1 0 1 0 2 2 0 0 0 0 0 0 2 0 1 0 0 1 1 1 0 0 2 1 0 0 0 1 0 0 1 1 0 1 0 1 0 0 0 0 1 2 1 2 2 1 1 0 1 0 0 0 0 0 0 1 2 2 1 1 1 0 0 0 0 0 0 1 1 2 0 0 2 2 2 0 0 0 1 2 0 1 2 2 1 1 0 0 0 1 1 2 1 1 0 0 1 0 0 1 2 0 0 0 2 0 0 0 1 0 0 0 0 0 0 0 0 0 0 0 0 0 0 0 0 2 0 2 0 1 0 1 0 0 1 0 1 2 0 0 1 1 2 0 2 0 0 1 1 1 0 2 1 0 0 2 1 1 0 0 0 0 0 2 1 2 0 1 1 1 0 1 1 0 2 0 0 0 0 0 1 0 0 0 0 0 2 0 1 1 1 0 2 0 0 0 1 1 0 0 0 0 0 0 0 2 2 2 0 0 2 1 2 0 0 0 1 1 1 0 0 1 1 0 1 1 1 1 1 1 0 0 1 0 1 0 1 1 0 1 0 1 1 1 0 2 1 0 1 1 0 1 1 0 0 1 0 1 0 1 0 0 2 0 0 2 0 2 0 1 0 0 0 1 0 0 0 0 1 1 0 2 2 0 1 1 0 1 0 2 1 2 2 0 0 0 0 0 0 2 0 0 1 0 1 1 1 2 1 1 0 0 0 0 1 0 1 1 1 0 1 1 1 0 1 0 0 1 1 1 0 0 0 0 1 1 2 0 0 0 0 2 1 1 1 0 0 0 0 0 0 1 0 0 1 0 0 0 0 0 1 0 2 0 2 0 0 0 0 0 1 1 1 0 0 1 1 2 1 2 0 0 0 0 1 0 0 0 0 1 1 0 1 1 0 0 1 0 0 1 0 2 0 1 1 1 1 1 1 1 2 0 1 2 0 0 0 0 0 1 1 2 1 1 0 1 1 0 0 0 0 0 0 1 1 1 0 1 0 0 2 1 1 0 1 1 1 1 1 1 1 1 1 0 0 0 1 0 1 0 1 2 1 0 0 1 1 2 0 2 0 0 0 0 1 1 0 0 0 1 1 0 2 0 0 2 0 2 2 2 2 1 1 2 0 1 1 1 1 0 0 0 0 0 2 0 1 1 1 1 0 2 2 1 0 1 1 0 0 0 0 0 2 1 1 0 1 0 0 0 0 1 0 0 1 1 1 0 1 1 1 0 0 1 1 1 0 1 1 0 0 0 1 0 0 1 1 1 0 1 1 0 0 0 1 0 0 0 0 2 0 2 2 2 2 0 0 0 0 0 0 0 1 0 0 0 0 0 0 0 0 0 0 2 2 1 0 0 1 1 0 0 2 1 2 0 2 1 1 1 0 1 2 0 2 0 0 0 1 2 0 0 0 2 2 2 2 0 0 0 2 1 0 1 2 0 1 1 1 1 0 0 0 2 1 0 0 0 1 0 1 0 2 1 1 1 2 1 1 1 1 0 1 0 0 2 2 2 0 2 0 0 0 2 2 2 1 2 0 0 0 2 0 0 1 2 1 0 0 0 1 2 0 1 0 1 1 0 1 1 0 0 0 0 0 0 0 0 0 0 0 0 0 1 1 0 2 1 0 1 1 1 0 0 0 1 0 1 0 0 2 1 0 2 2 0 0 2 0 0 0 0 0 0 2 1 1 1 0 1 0 0 2 0 0 2 0 2 0 1 2 0 1 0 1 1 0 1 1 0 0 0 2 2 1 0 1 1 2 0 1 1 1 0 1 2 1 0 1 1 0 0 1 0 1 0 0 0 0 2 1 0 0 2 0 0 1 0 0 1 0 0 1 0 0 0 0 0 0 2 0 2 2 0 1 1 0 0 2 2 1 0 0 1 0 0 1 0 0 0 1 1 1 1 0 0 0 2 1 1 0 0 0 0 1 0 0 0 0 0 0 0 2 0 2 2 0 0 0 1 1 0 1 1 1 1 0 0 1 0 0 0 0 2 2 0 1 1 0 1 1 1 0 0 2 1 1 1 2 2 0 1 1 1 1 1 1 0 0 0 2 0 1 1 0 0 1 0 2 0 0 0 2 1 2 1 1 2 1 0 0 0 2 0 0 0 2 1 1 0 0 0 0 2 0 0 1 1 0 0 1 1 0 1 0 0 0 0 0 0 0 2 0 1 0 0 0 0 2 1
10 0 0 0 0 1 2 2 2 1 0 0 0 0 0 0 0 1 0 1 1 0 1 1 1 1 1 0 2 2 2 1 1 1 1 1 1 2 0 2 2 1 1 1 2 1 1 0 1 0 0 2 0 0 2 1 0 0 0 1 0 1 1 1 1 0 1 1 0 0 0 2 2 2 2 2 2 0 0 0 0 0 0 1 1 0 0 0 2 2 0 1 2 0 1 1 0 0 0 1 2 1 0 1 1 0 1 0 0 0 0 1 0 2 1 0 1 1 1 0 0 0 1 1 1 0 0 0 1 0 1 1 0 0 0 0 0 0 1 0 1 0 0 1 1 0 0 0 0 1 0 1 0 0 0 0 0 0 1 1 1 1 0 1 0 1 1 1 0 2 0 0 1 1 1 0 1 0 0 0 0 0 0 1 0 0 0 2 0 0 0 2 2 1 2 1 0 1 0 0 0 0 0 1 1 2 1 0 1 0 1 0 1 0 0 0 0 0 0 1 0 0 0 0 0 0 0 0 0 0 0 1 0 0 0 0 0 2 2 0 0 2 1 0 2 0 0 0 1 0 0 0 0 1 0 0 0 1 0 1 0 1 0 0 1 0 1 1 2 1 0 2 0 1 0 0 0 1 2 0 1 0 1 2 2 1 1 1 0 2 1 1 1 0 2 1 0 1 0 0 0 0 1 1 1 0 1 0 0 0 1 0 0 1 1 0 2 1 0 0 1 1 2 1 0 0 1 1 0 0 0 0 1 1 0 0 0 2 0 0 0 0 1 0 0 0 1 0 1 2 0 0 1 0 1 1 1 1 0 2 2 2 0 1 0 0 0 1 1 1 1 1 2 2 1 2 2 1 1 1 1 1 0 1 1 1 0 0 0 0 1 1 0 0 1 1 1 1 0 0 0 0 0 1 0 0 1 1 0 2 0 0 0 0 0 0 1 0 1 0 0 1 0 0 0 2 1 0 2 0 1 2 0 2 0 0 1 0 0 0 0 2 1 0 1 1 0 1 2 1 0 1 0 0 0 0 0 2 1 1 0 0 0 0 0 1 1 2 0 0 0 0 2 1 0 0 0 0 0 1 2 1 1 1 2 1 0 0 1 0 0 1 0 1 1 1 1 0 0 2 2 2 2 2 1 0 1 0 0 0 0 1 2 0 1 1 0 0 0 1 1 1 1 0 0 1 0 0 0 2 0 1 0 0 0 0 2 0 2 0 1 2 0 1 2 1 0 1 1 0 0 0 0 2 2 2 0 1 0 1 0 0 0 1 0 0 1 1 1 1 0 1 1 0 0 1 1 1 0 2 1 0 0 0 1 1 0 2 1 2 0 1 0 0 0 0 0 0 0 0 0 2 0 2 2 2 1 1 2 2 1 0 0 1 0 0 0 0 0 1 1 1 0 0 0 0 1 0 0 0 2 2 0 1 2 1 1 0 2 2 2 0 0 1 2 0 1 0 1 0 1 1 0 1 0 2 1 2 0 1 1 0 2 1 1 0 0 2 0 0 0 0 0 0 0 1 2 0 1 0 0 0 1 1 1 2 0 1 2 1 0 0 0 0 0 0 0 2 2 2 0 0 0 0 1 1 1 2 2 0 0 0 0 2 0 1 0 0 1 0 0 0 0 2 0 1 0 0 0 0 1 0 0 0 0 0 1 0 1 1 0 2 0 0 0 1 1 0 1 1 1 1 0 0 0 0 1 0 1 1 0 1 2 1 1 1 1 0 0 2 0 0 1 1 1 0 2 2 0 0 1 0 0 0 0 2 0 1 2 2 1 2 2 0 0 0 0 1 0 1 1 0 0 0 2 2 0 0 1 1 2 1 1 0 0 0 1 0 2 0 2 2 0 0 2 0 0 0 0 0 2 0 2 0 0 1 0 1 1 0 0 0 0 1 0 0 1 0 0 0 0 2 1 1 1 0 1 0 1 0 2 2 0 0 0 0 0 0 1 1 0 0 1 1 1 1 0 1 1 2 1 1 0 0 0 0 0 1 0 2 2 0 1 0 2 1 1 0 1 0 1 1 1 0 1 1 1 0 1 1 1 0 0 1 1 1 2 1 1 0 0 1 0 1 0 1 1 2 0 0 2 2 1 2 1 1 1 2 2 0 0 0 0 0 0 0 0 1 0 0 2 0 0 0 1 1 1 1 1 1 2 0 0 1 2 0 0 0 1 1 1 0 0 0 0 1 0 1 1 1 0 1 1 1 0 0 1 0 1 0 1 0 0 1 0 0 1 0 0 0 2 2
11 0 0 0 0 0 1 1 1 1 0 1 0 0 0 0 1 2 1 1 0 0 0 0 2 0 0 0 1 2 2 0 0 1 0 1 2 1 0 0 0 1 0 0 1 0 0 0 0 0 0 1 1 0 1 0 1 1 0 0 1 2 1 1 1 0 0 1 0 0 0 1 2 1 1 1 2 1 1 0 0 0 0 1 1 0 0 0 1 1 0 0 1 0 0 0 0 1 0 2 2 1 0 0 2 2 2 0 0 0 0 1 1 2 2 2 2 2 0 0 0 1 2 1 0 1 0 0 0 0 1 0 0 0 1 0 0 0 0 0 2 0 1 0 0 0 0 0 0 1 1 1 0 1 0 0 0 1 0 0 0 2 0 2 0 1 0 1 2 2 0 0 1 1 0 0 1 0 2 2 0 2 1 1 0 0 1 0 0 1 0 1 1 0 1 1 1 1 0 0 0 0 0 2 2 0 2 0 1 0 0 0 1 0 0 1 1 0 1 1 1 1 1 0 1 0 1 0 0 0 0 0 0 1 1 0 0 2 2 1 0 1 0 0 1 0 0 0 2 0 0 0 0 0 0 1 1 2 0 2 0 2 0 0 1 0 0 2 2 2 0 1 0 1 0 0 0 1 1 0 1 1 0 2 2 2 2 0 0 1 0 1 1 0 2 1 0 0 0 1 0 0 1 1 1 0 0 0 0 0 0 0 0 1 0 1 2 0 0 0 2 0 1 1 0 0 1 1 0 0 0 1 1 0 0 0 0 1 1 2 0 0 2 0 1 2 0 0 2 1 1 0 0 0 0 2 0 1 0 1 1 2 2 0 2 1 0 2 1 1 1 1 0 2 1 1 1 0 0 0 1 1 0 1 0 2 0 0 0 1 0 0 1 0 2 0 1 0 0 0 0 1 0 1 1 0 1 0 0 2 0 0 0 0 0 0 1 1 0 0 0 1 0 1 0 2 2 1 0 0 1 0 0 2 0 1 0 0 1 0 1 1 1 1 0 0 0 2 2 0 0 2 1 2 1 0 1 2 0 2 1 0 1 1 0 1 1 1 0 1 0 0 2 1 1 0 1 0 0 0 1 1 1 1 2 1 0 1 0 0 1 1 0 1 0 1 1 1 1 2 0 2 0 0 1 1 1 0 1 0 1 1 1 0 1 1 0 1 0 1 0 2 2 1 0 2 0 1 1 2 0 0 0 0 0 0 2 0 2 1 0 1 0 1 2 0 0 1 1 0 1 1 1 1 1 1 0 1 1 1 0 0 2 2 2 2 0 2 1 1 0 0 1 0 0 1 1 0 0 2 1 0 0 0 1 0 1 2 2 2 1 0 1 0 0 1 1 0 0 0 0 1 2 0 0 0 0 0 1 0 1 1 0 2 0 1 0 0 0 0 0 0 0 0 0 0 0 2 0 0 0 0 0 2 1 1 2 0 2 1 2 0 0 1 1 0 2 0 2 0 0 2 1 0 1 1 1 2 1 0 0 0 2 0 0 1 0 1 1 0 0 1 0 0 1 1 2 0 0 0 0 1 0 0 2 2 1 0 1 1 0 0 1 0 1 0 0 2 1 1 0 1 0 0 1 1 1 1 1 0 1 1 0 0 1 0 0 1 0 0 0 1 0 1 1 0 0 0 1 0 1 1 0 0 1 1 1 0 1 1 0 1 0 0 0 1 1 0 0 0 0 0 1 0 0 0 1 0 0 0 0 0 2 0 0 0 0 0 0 1 1 0 1 1 1 0 2 0 1 1 1 2 0 0 2 0 0 1 1 2 1 1 2 0 1 0 0 1 1 0 0 0 0 0 1 0 0 0 1 1 2 0 1 1 1 0 0 1 1 0 1 1 0 0 2 0 0 0 0 0 1 1 1 0 0 1 0 0 0 1 1 1 0 0 2 2 0 1 0 0 1 1 0 2 2 0 0 1 0 0 2 2 0 0 0 1 2 0 2 1 1 0 1 0 2 1 1 1 1 2 1 1 0 0 0 0 0 2 0 2 2 0 1 0 1 0 2 1 0 1 0 1 2 0 2 2 0 2 0 0 1 0 0 0 1 0 0 0 2 1 0 2 0 0 1 0 1 1 0 1 1 1 0 2 0 0 0 1 1 0 0 0 1 2 2 2 0 1 1 2 2 0 2 0 0 0 0 1 1 2 1 1 0 0 1 0 0 0 0 0 1 1 0 0 0 2 0 0 1 1 0 1 0 0 1 1 0 0 0 0 0 0 0 1 1 0 0 0 0 0 1 1
12 0 1 0 0 1 1 2 2 1 0 0 0 0 0 0 0 2 1 0 1 1 0 0 2 0 0 1 1 2 2 0 1 1 2 1 2 1 0 1 0 1 0 0 1 0 0 0 0 0 0 1 0 0 2 0 1 0 0 0 1 2 0 0 0 0 0 1 0 0 0 1 0 2 0 2 1 1 1 0 1 0 0 1 1 0 0 2 2 2 1 2 2 1 0 0 0 0 0 0 1 2 1 0 2 1 2 0 0 0 0 1 0 0 0 0 0 0 1 0 1 0 2 1 0 1 0 1 0 1 1 1 0 0 0 0 0 1 0 0 0 0 0 0 0 0 0 0 0 1 0 1 0 0 1 0 0 1 0 0 0 1 0 2 0 1 1 0 0 1 0 0 1 1 1 0 2 0 0 0 0 0 0 2 0 0 0 2 1 2 0 0 2 1 2 1 2 2 0 1 1 1 0 0 0 1 2 0 0 0 0 0 2 0 0 1 1 0 1 1 1 1 2 0 0 0 0 0 0 2 0 0 1 1 0 1 0 0 0 1 0 0 2 0 1 0 0 0 2 0 0 0 0 1 0 0 2 1 0 1 0 1 0 0 1 0 0 1 1 0 0 2 0 2 0 0 0 1 2 0 0 2 0 1 2 0 1 0 1 2 1 2 0 1 2 1 1 0 0 0 0 0 1 1 0 0 0 0 0 0 1 0 0 2 2 0 1 2 0 0 0 2 2 2 0 0 0 1 0 0 0 0 0 0 0 0 0 0 2 2 1 1 2 1 0 0 1 0 0 1 1 0 2 0 2 0 0 0 0 1 1 1 1 1 1 0 0 1 2 0 0 0 1 2 1 1 2 0 0 0 1 1 0 0 0 1 0 0 0 1 1 2 0 0 1 1 1 1 0 1 0 1 0 2 1 0 1 1 0 1 0 0 0 1 1 0 0 0 0 0 0 2 0 0 1 1 0 1 0 1 1 1 2 0 2 1 0 1 0 0 1 0 1 1 1 2 1 1 1 0 0 1 1 2 1 1 0 2 2 2 2 0 0 0 0 1 0 2 0 0 1 0 1 2 2 2 0 1 1 0 1 2 1 1 2 1 0 1 0 1 0 0 1 1 0 0 0 1 0 1 1 1 1 0 1 0 2 0 0 0 0 2 1 0 1 0 1 1 0 2 1 2 2 0 2 2 0 0 0 2 0 0 1 1 0 1 2 0 2 1 1 1 0 1 1 1 0 2 0 0 0 0 0 2 2 0 0 0 1 0 0 0 1 1 1 1 0 1 1 0 1 1 1 0 0 0 0 2 0 0 2 0 0 0 0 0 0 1 0 1 0 1 1 0 1 0 1 1 0 0 0 1 0 2 2 2 0 0 1 1 1 0 0 0 1 0 0 0 0 0 0 0 0 0 0 0 1 2 0 0 1 1 1 1 1 0 2 0 2 1 1 1 0 2 2 0 1 0 1 0 0 1 0 2 0 2 0 2 2 0 0 0 2 0 0 2 1 1 1 0 0 0 0 0 0 1 1 0 1 0 1 1 1 0 1 2 0 0 2 0 0 0 0 1 0 0 0 2 1 1 0 0 0 1 1 2 1 1 1 0 0 0 0 1 1 1 0 1 0 0 0 0 0 2 0 0 0 0 0 0 2 0 1 0 1 1 1 0 1 1 0 1 0 0 0 0 1 0 0 0 0 0 0 0 0 0 0 0 0 0 0 0 2 0 0 0 0 0 0 2 0 1 0 1 1 1 2 1 1 1 0 1 0 0 0 1 0 2 1 2 0 2 2 0 1 0 0 1 0 1 1 0 0 0 1 1 0 0 1 1 2 0 1 1 1 0 0 2 1 0 0 1 0 1 2 0 0 0 1 0 1 2 0 0 0 1 0 0 0 0 0 0 0 0 0 0 0 0 0 0 0 2 0 2 2 0 0 0 0 0 0 0 0 0 0 0 1 0 1 1 0 1 2 0 2 2 0 0 0 2 2 0 0 0 0 0 2 2 1 1 1 0 1 0 2 0 2 2 0 0 0 2 2 1 2 2 0 2 1 1 1 0 1 0 1 0 1 1 1 1 0 2 0 0 0 0 1 0 1 0 1 1 0 1 0 1 1 1 1 0 0 0 0 0 0 2 0 0 0 0 2 0 1 0 1 0 1 0 0 2 0 2 0 1 2 0 0 0 1 0 0 0 0 2 2 0 0 1 1 0 0 1 0 0 0 0 0 1 0 2 0 0 0 2 1 0 0 0 0 0 0 0
13 0 0 0 0 1 1 2 2 0 0 0 1 1 0 0 0 0 0 1 1 1 0 0 2 0 0 0 1 1 1 2 0 1 0 1 1 1 1 0 0 0 2 2 2 1 1 0 0 0 0 1 2 0 0 0 0 0 0 1 0 0 2 2 0 1 0 0 1 1 0 0 1 2 1 2 2 2 2 0 1 0 0 1 2 0 0 0 1 1 0 0 0 1 0 0 0 1 1 1 0 2 0 1 1 0 1 2 2 0 0 2 0 2 1 1 1 1 1 0 0 2 1 1 1 1 0 1 0 0 0 0 0 0 0 0 0 1 0 0 1 0 0 0 0 0 2 0 0 0 0 0 0 0 0 0 0 0 2 1 0 2 1 0 1 1 0 0 1 1 1 2 1 1 0 0 2 0 0 0 0 0 1 2 0 0 1 2 0 0 1 2 2 0 2 2 2 1 0 2 2 2 0 1 1 0 2 0 1 0 1 0 2 0 0 0 1 0 2 1 0 1 2 0 0 0 0 0 0 0 1 1 1 1 0 1 0 2 2 2 0 0 1 0 1 0 0 0 2 0 0 0 0 0 1 0 0 2 2 2 2 2 1 1 1 0 0 0 2 2 0 1 0 0 1 0 1 1 1 0 0 2 0 2 2 2 2 1 0 2 0 0 1 0 2 1 1 1 0 2 0 1 0 0 0 2 0 0 0 1 0 1 0 2 2 0 2 0 1 0 1 2 2 0 1 0 0 0 1 0 0 0 0 0 0 0 0 2 0 2 2 1 2 1 1 1 1 1 0 0 0 0 0 0 0 2 1 0 0 1 1 1 1 0 1 0 1 1 2 0 0 0 1 2 2 2 2 1 0 0 1 0 0 0 0 1 0 0 0 1 0 0 0 0 2 0 0 0 1 1 0 1 1 1 1 0 0 0 0 1 0 1 0 0 0 0 0 0 0 0 1 2 1 2 0 1 1 0 0 1 1 0 1 1 0 0 0 2 1 1 0 2 1 1 1 1 0 0 1 1 1 0 1 2 2 1 1 1 1 0 0 0 0 0 0 0 0 1 0 1 0 0 2 1 0 0 0 1 1 0 1 2 0 0 2 1 0 1 1 1 1 2 0 1 0 2 2 1 0 1 1 1 1 1 1 0 2 2 0 0 0 1 1 0 1 0 0 0 0 2 1 1 2 1 0 2 0 0 0 2 0 1 2 2 1 0 2 1 1 2 0 0 0 0 0 1 0 1 1 0 1 1 0 1 2 1 1 0 0 1 1 0 0 0 0 0 0 0 0 0 0 0 1 0 0 0 0 1 0 2 1 0 0 0 2 0 1 1 0 0 0 1 1 0 1 0 1 0 0 0 0 2 0 2 2 2 2 0 2 2 1 0 0 1 1 1 1 0 0 0 0 0 0 0 0 0 1 1 0 0 1 2 0 0 2 1 2 0 2 2 2 2 0 1 2 0 2 0 1 1 0 2 0 1 1 2 2 1 1 0 0 0 1 0 1 2 0 0 0 1 1 1 0 0 0 2 2 0 0 0 1 0 0 0 2 2 0 0 1 0 0 0 1 1 0 0 1 2 0 1 1 0 0 0 2 2 2 1 2 2 0 0 0 1 1 1 0 2 0 0 0 0 0 2 0 1 0 0 0 0 0 0 0 0 1 0 2 1 0 1 0 1 0 0 0 0 0 1 0 0 0 0 1 0 0 0 2 2 0 0 2 1 2 1 0 1 2 0 0 1 1 1 1 2 2 0 1 0 1 1 0 1 0 0 0 1 0 1 2 2 1 2 2 1 1 1 0 1 0 2 2 0 0 1 1 1 0 1 0 1 1 0 0 0 0 0 1 2 2 0 2 2 0 1 2 0 1 0 0 1 1 0 0 1 1 1 1 0 0 0 0 0 0 0 0 0 0 1 0 0 0 2 0 2 2 0 0 0 0 1 1 1 1 0 0 0 1 0 1 0 0 0 0 2 0 0 0 1 0 2 0 0 1 0 0 0 0 1 1 0 0 1 1 0 2 0 2 2 0 0 0 1 2 0 2 0 1 1 2 0 2 0 0 1 1 1 2 1 2 0 0 2 0 2 0 1 1 2 1 0 2 1 1 1 0 0 1 1 1 1 0 0 1 0 0 1 0 1 1 2 2 0 1 0 1 0 1 1 1 0 1 0 1 0 1 1 1 0 1 0 1 0 0 0 0 2 0 1 1 0 0 1 0 0 0 1 1 0 0 0 0 0 0 1 0 0 0 0 0 0 0 0
14 0 0 0 0 1 1 0 0 2 0 0 1 0 0 0 0 1 2 2 0 0 0 0 2 0 0 0 2 2 2 1 1 1 0 0 2 2 0 0 0 0 1 1 2 1 1 0 0 1 1 1 1 0 1 1 1 0 1 0 0 1 1 1 1 0 2 1 0 0 0 0 2 2 2 2 1 1 1 0 1 0 0 0 0 0 0 1 2 2 0 0 0 0 0 0 1 1 1 1 1 1 0 0 2 2 2 0 0 0 1 2 1 2 2 2 2 0 2 0 0 0 2 1 0 0 1 2 0 0 1 1 0 0 0 0 0 0 1 0 1 0 0 1 0 0 1 0 0 1 1 1 2 0 1 0 0 0 0 1 0 0 1 0 1 1 1 1 0 1 1 1 1 1 0 0 1 0 0 1 1 0 1 2 0 0 1 1 0 0 0 1 0 0 0 1 2 2 0 1 1 2 1 1 1 1 2 0 1 0 0 0 0 1 0 1 1 0 0 2 0 0 2 0 0 1 1 0 1 1 0 0 0 0 0 0 0 0 0 0 0 0 1 0 2 0 0 0 1 1 1 1 0 0 0 1 0 1 0 0 0 0 0 0 1 0 1 0 1 1 0 1 0 1 1 0 1 1 0 0 1 1 2 2 2 1 2 1 0 2 2 1 0 0 2 0 2 1 1 2 0 0 2 2 2 0 1 1 1 1 1 1 0 2 2 0 1 1 0 0 0 2 1 1 1 0 1 0 1 1 0 1 1 0 0 0 0 0 2 0 0 0 1 1 1 1 1 1 1 2 1 1 2 0 2 0 0 0 0 1 1 1 2 0 2 0 1 2 2 0 0 0 0 2 1 1 2 0 0 0 2 1 0 0 0 0 0 0 0 0 0 0 0 0 1 1 1 0 0 0 0 0 0 1 1 0 1 0 0 1 0 0 0 0 0 0 2 1 0 0 0 2 1 1 0 1 0 0 1 0 0 0 1 1 1 1 1 0 0 0 1 0 0 2 1 2 1 1 1 0 0 1 1 1 1 1 0 0 0 1 0 0 0 0 0 1 0 1 0 1 1 0 2 0 1 1 0 0 0 1 2 1 1 1 1 0 0 1 0 0 0 1 2 1 0 0 0 1 0 1 1 1 1 0 2 1 2 0 0 0 0 0 0 0 1 1 1 0 0 2 1 1 2 2 0 2 0 1 1 1 0 0 0 0 2 0 1 0 1 2 0 0 0 0 0 0 0 1 1 0 1 1 0 2 2 1 0 0 0 1 1 0 0 1 0 0 0 1 0 0 0 1 0 0 1 0 1 1 0 1 1 0 1 0 0 1 1 2 0 2 0 0 1 0 0 0 0 0 0 0 0 2 2 0 0 0 2 0 1 1 0 0 0 0 1 0 0 0 0 0 0 0 0 0 0 1 2 2 0 0 1 1 1 2 2 0 2 0 2 2 0 0 0 2 2 0 1 1 0 0 2 0 0 0 0 1 2 2 2 0 0 0 0 1 0 1 2 1 0 1 1 1 1 0 0 2 1 1 1 1 1 0 0 1 2 1 0 0 0 0 0 0 0 1 0 0 0 2 1 1 1 1 0 0 0 2 2 2 2 0 0 0 0 1 0 0 0 2 1 0 0 0 0 1 1 0 0 0 2 0 1 1 0 0 0 0 0 1 1 2 0 2 0 0 0 0 0 0 0 0 0 0 0 0 0 0 1 0 2 2 0 0 1 0 0 1 1 0 0 2 0 0 2 1 1 0 1 0 1 1 0 0 1 1 2 0 1 0 2 2 2 2 1 0 0 0 0 1 0 0 0 0 0 0 1 1 1 0 2 0 2 0 1 1 1 0 0 1 2 1 0 2 0 2 2 1 1 0 0 0 1 1 1 0 0 1 0 0 0 0 0 0 0 0 0 0 0 0 0 0 0 2 1 1 1 0 1 0 0 0 1 1 0 0 0 1 1 0 2 0 0 1 1 0 2 2 1 0 1 2 2 0 0 0 0 0 0 1 0 2 2 0 1 0 2 0 2 2 1 0 0 2 2 0 2 1 1 2 0 1 0 0 0 0 0 1 2 1 2 1 0 2 0 0 0 0 1 1 0 0 2 1 0 2 0 0 1 0 2 1 0 0 2 0 2 1 0 0 0 0 2 0 1 1 1 0 2 1 1 2 1 0 0 0 1 0 0 0 2 1 0 0 0 1 1 0 1 1 1 0 0 2 0 0 0 0 2 1 0 1 0 0 0 1 1 0 0 1 1 0 2 2
15 0 0 0 0 0 1 1 1 2 0 0 0 0 0 0 0 2 1 2 0 0 0 1 1 1 1 0 1 2 2 0 0 0 0 0 2 2 2 0 0 0 1 1 1 0 0 0 0 1 1 1 0 0 1 1 0 1 0 1 0 0 1 1 1 0 0 0 0 1 1 1 0 2 0 2 2 1 1 0 0 0 1 0 1 0 0 1 2 2 0 1 0 0 0 0 0 0 0 0 1 2 0 1 2 1 2 0 0 0 0 1 0 2 2 2 2 1 0 0 0 1 2 1 0 1 0 0 1 0 1 0 0 0 0 0 0 0 0 0 0 0 0 0 0 0 0 0 0 1 1 1 0 0 0 0 0 0 0 1 2 1 0 1 0 0 0 0 1 2 0 0 0 2 1 0 1 1 0 0 0 0 0 2 2 2 0 0 0 0 1 0 1 1 1 1 2 2 0 0 0 0 0 1 1 1 1 1 0 0 0 0 1 0 0 2 2 0 2 0 2 2 2 0 0 0 2 0 0 1 0 0 0 0 0 0 0 2 2 2 0 0 2 0 2 0 0 0 2 0 0 0 0 0 0 0 0 1 0 0 0 0 0 0 1 1 0 0 2 1 0 1 0 0 0 1 0 0 1 0 1 1 0 2 2 2 2 2 0 2 2 0 0 0 2 1 0 2 0 2 0 0 0 0 0 0 0 0 0 0 0 1 0 1 0 0 1 1 0 0 1 1 1 1 0 0 0 1 1 0 0 0 0 0 0 0 0 2 0 1 1 1 2 0 1 1 1 0 1 0 0 0 2 0 1 0 0 0 0 1 1 1 1 0 0 0 1 2 1 1 1 1 0 2 0 0 1 0 0 0 2 1 0 0 1 0 0 0 0 1 0 0 2 0 2 0 2 1 0 2 0 2 1 1 0 1 0 1 0 1 0 0 0 2 2 1 0 1 0 0 0 2 1 1 0 1 1 0 0 0 0 0 1 0 1 0 0 0 1 0 2 0 1 1 0 2 1 1 1 1 1 1 0 2 1 0 1 2 1 2 2 0 1 1 0 1 0 2 0 0 0 0 2 2 0 0 0 0 0 0 1 1 1 1 2 0 0 1 1 1 1 2 1 1 0 0 0 1 1 2 2 2 1 1 1 0 2 1 1 0 0 2 1 0 1 0 0 0 0 1 1 2 2 0 0 1 0 1 1 1 1 0 0 0 0 0 1 0 2 0 1 2 0 0 1 1 0 1 1 0 0 0 0 2 2 1 0 1 0 2 2 0 1 2 0 0 2 2 1 1 0 1 1 0 0 1 1 2 0 1 2 0 1 0 0 1 1 2 2 2 1 0 0 1 1 0 1 0 0 0 0 2 0 2 2 2 0 0 1 1 0 0 0 0 1 0 0 0 0 0 0 0 0 0 0 1 2 1 0 0 0 1 1 2 1 0 2 0 2 1 1 0 0 2 2 0 1 0 1 0 0 1 0 0 0 2 2 1 1 0 0 0 2 0 0 2 1 1 1 1 1 0 0 0 2 2 2 0 1 0 0 2 1 0 1 2 0 0 1 1 0 0 0 0 0 0 0 2 1 1 0 1 0 1 1 2 1 2 2 1 0 0 0 2 0 0 0 0 1 0 0 0 0 1 0 1 0 0 0 0 1 0 0 0 0 0 1 1 0 1 0 1 0 0 0 1 1 1 0 0 0 0 1 0 1 0 0 0 1 1 0 0 2 0 0 1 1 0 0 2 0 0 0 1 1 1 2 2 0 0 1 0 1 1 2 0 1 1 2 2 1 2 2 0 1 0 0 1 1 1 1 0 0 0 0 1 0 0 0 2 2 2 0 0 0 0 0 2 1 0 1 1 0 1 2 0 1 0 1 0 2 1 0 0 0 1 0 0 0 1 1 1 0 1 0 0 1 1 0 0 0 1 0 2 2 0 0 0 2 0 2 2 0 0 0 1 1 0 1 1 1 1 1 1 2 2 0 2 2 2 2 0 0 0 0 0 0 0 0 2 2 0 0 0 2 0 2 2 0 0 0 2 0 0 0 2 0 1 0 1 0 0 1 0 1 2 2 0 2 2 0 2 0 1 2 0 1 0 0 1 2 2 0 2 0 0 0 1 1 0 0 0 1 1 2 0 1 2 0 2 1 0 2 0 1 0 1 1 0 1 0 1 1 1 2 0 0 0 1 1 0 0 0 0 0 1 0 1 1 0 0 1 1 1 0 1 2 1 1 0 1 1 0 1 0 0 0 1 1 0 1 1
16 0 0 0 0 0 0 1 1 2 0 0 0 0 0 0 0 0 0 0 1 1 0 1 1 0 0 0 1 2 2 0 0 0 0 1 1 1 0 0 0 0 0 1 2 1 1 0 2 0 0 0 0 1 1 0 0 0 0 0 0 1 2 2 0 1 1 1 0 1 1 2 2 2 1 2 2 0 0 0 0 0 0 2 2 0 1 0 2 2 0 2 0 1 0 0 0 0 0 1 1 2 2 0 2 0 2 0 0 0 1 1 2 2 2 2 2 0 0 0 1 0 1 2 1 0 0 0 0 0 2 0 0 0 1 0 0 1 0 0 0 0 0 0 0 0 1 0 0 0 0 1 0 0 1 2 0 0 1 1 0 1 0 1 1 1 1 2 0 0 1 1 1 1 0 0 2 1 0 1 1 0 1 2 0 0 2 0 0 2 0 0 2 0 2 1 1 2 0 0 0 0 1 0 0 1 2 0 2 0 0 0 1 1 0 0 0 1 2 0 1 1 2 0 0 0 1 0 0 2 0 0 0 0 0 0 0 2 2 2 0 0 2 0 2 1 1 0 2 0 0 0 0 0 0 2 0 2 0 0 0 0 0 0 1 0 0 0 1 1 1 2 0 1 0 0 0 1 0 0 1 1 0 2 2 2 2 0 1 2 0 1 0 0 1 0 0 1 0 2 1 0 1 1 1 0 0 1 1 1 0 0 0 1 1 0 2 0 2 0 0 2 2 2 1 0 0 1 1 1 0 1 0 0 0 0 0 1 1 0 2 1 1 0 0 0 2 0 1 1 0 1 2 1 0 0 1 0 0 2 2 2 2 0 2 1 0 2 2 0 0 0 1 2 1 0 2 1 1 1 1 1 0 1 0 1 0 0 0 1 0 0 1 0 2 0 1 0 1 1 0 1 0 1 0 1 1 2 0 2 0 0 0 0 0 0 1 0 1 0 0 1 1 2 1 2 1 0 0 0 0 0 0 2 0 1 1 1 1 0 2 0 2 0 0 2 0 2 2 2 0 1 0 1 1 0 1 2 1 2 2 0 0 0 0 2 0 2 0 0 0 1 1 2 2 2 1 1 1 0 1 0 1 1 1 0 0 0 2 0 0 2 0 1 1 2 2 1 1 2 1 2 1 0 1 0 1 0 0 0 0 1 1 1 0 1 0 0 0 0 1 2 0 0 0 0 0 1 1 1 1 0 0 0 2 0 1 0 0 1 0 1 0 1 1 0 0 0 2 0 0 1 0 2 2 1 0 0 1 0 0 0 1 2 1 1 1 2 0 0 0 0 0 0 0 0 0 1 0 1 2 0 1 0 0 1 1 1 0 1 0 1 1 0 0 0 0 0 0 0 0 1 1 0 1 1 2 0 1 1 0 0 0 0 2 0 0 0 0 0 0 0 0 0 0 1 2 2 0 0 1 1 0 1 1 1 2 0 2 2 2 1 1 1 2 0 1 0 2 0 1 0 0 1 0 2 1 1 1 0 0 0 0 1 1 0 1 1 0 2 1 0 0 0 0 2 1 0 0 0 1 1 1 1 1 1 0 0 2 0 0 0 0 0 0 0 0 0 0 0 0 0 0 0 0 2 2 2 2 0 1 1 0 1 1 0 0 1 1 0 0 0 0 2 0 2 0 1 1 0 1 0 1 0 2 0 0 0 0 0 0 0 0 0 0 0 2 1 1 1 0 1 0 1 0 0 1 0 1 0 0 0 2 2 0 1 1 0 1 0 1 0 2 1 1 0 1 0 2 2 0 2 0 0 0 1 0 2 1 2 0 1 1 0 0 0 1 0 0 2 1 0 0 0 2 1 1 0 0 1 2 1 1 1 1 0 1 2 2 2 1 2 0 1 1 0 1 0 0 1 1 0 1 0 0 2 0 0 0 0 0 0 0 0 0 0 0 2 0 0 0 1 0 2 2 0 0 0 1 0 2 2 1 0 0 2 0 0 1 1 0 0 2 0 2 2 0 1 1 2 1 1 0 0 0 0 0 1 0 2 2 0 0 0 2 1 1 2 0 1 0 0 1 1 2 0 1 1 0 2 0 0 0 0 1 1 1 0 1 1 0 1 0 1 0 0 2 1 0 0 2 1 0 2 0 0 0 0 1 0 0 0 2 0 1 1 0 0 0 1 1 0 1 0 0 0 0 1 2 1 1 0 0 1 2 0 0 0 0 0 1 2 0 0 0 1 0 0 1 1 0 0 1 2 0 0 2 0 0 0 0 0 2 2 2 0 0 0 1 0 1 1
17 0 0 0 0 0 1 2 2 1 0 0 0 0 0 0 0 1 0 1 1 1 0 0 2 0 0 0 2 2 2 0 0 1 0 1 1 0 0 0 0 0 0 0 2 0 0 0 0 1 1 1 0 2 0 1 0 0 0 1 0 0 2 2 0 2 0 2 0 0 0 2 2 1 0 1 1 0 0 2 0 0 0 1 1 0 0 1 1 2 1 1 1 0 0 0 0 2 2 2 1 2 1 0 2 0 2 2 2 0 0 2 1 1 1 0 0 0 1 0 1 0 1 2 1 0 0 2 0 1 0 1 0 0 0 0 0 0 0 0 0 0 1 0 0 0 0 0 0 0 0 1 0 2 0 0 0 2 1 0 1 1 0 1 1 1 1 1 0 1 1 1 1 1 0 0 1 0 0 1 1 0 0 2 1 1 1 0 0 1 0 0 1 1 1 1 2 2 0 0 0 0 0 2 1 0 2 0 0 0 0 0 2 0 0 0 0 0 1 0 1 1 2 0 0 0 1 0 0 0 0 0 0 0 0 0 0 1 2 1 0 0 1 0 2 0 0 0 2 0 1 1 0 0 1 0 1 1 0 0 0 0 0 0 0 0 0 1 2 1 0 2 0 0 0 0 1 0 2 0 0 1 0 2 0 0 0 2 0 2 1 0 1 1 2 2 0 1 0 2 0 1 1 1 0 0 0 1 0 1 0 1 0 1 1 0 2 0 1 0 1 0 2 1 0 0 1 1 0 0 0 0 0 0 0 1 0 2 0 0 0 0 1 0 0 0 1 2 1 1 1 0 1 0 1 1 1 0 0 0 0 0 1 0 0 0 1 1 2 0 0 0 0 2 1 1 0 0 0 0 1 1 0 1 1 0 0 0 0 0 0 0 1 0 2 0 1 1 0 0 0 0 0 2 1 1 0 0 0 0 0 1 0 1 1 0 1 0 0 0 1 2 0 2 1 2 2 0 0 1 1 0 2 0 2 0 0 0 1 0 2 0 2 0 1 2 1 1 2 1 0 1 2 2 2 2 0 2 1 2 0 0 0 0 0 2 0 1 0 1 0 0 2 0 1 0 1 0 0 2 0 1 1 1 2 1 0 1 0 0 0 2 0 2 0 0 0 2 1 1 0 1 2 2 2 0 2 1 1 0 0 1 1 0 0 2 1 0 0 1 0 2 2 0 0 1 1 0 0 2 0 0 0 0 1 1 1 0 0 1 2 1 0 2 2 0 0 0 2 0 0 0 0 1 2 1 0 0 1 1 1 0 1 2 0 0 2 1 1 1 0 1 1 0 0 1 1 1 0 2 2 0 1 0 1 1 0 2 0 2 0 2 1 0 0 0 0 0 0 0 0 2 0 2 2 2 1 0 2 2 1 0 0 1 0 1 1 0 0 0 0 0 0 0 0 1 1 1 0 0 2 2 1 2 2 0 2 1 2 1 1 0 0 1 2 0 2 0 0 0 0 2 0 1 0 1 1 1 1 0 0 0 2 0 1 1 0 1 0 0 0 1 0 0 0 1 2 0 2 0 0 1 0 0 0 0 1 1 2 1 0 0 1 0 0 0 0 1 1 1 1 0 0 1 2 2 1 1 1 1 0 0 0 1 1 0 0 1 1 0 0 1 1 2 0 0 0 0 0 0 1 1 0 0 0 0 1 0 2 2 1 2 0 0 0 0 1 1 1 1 1 1 1 1 0 1 2 0 0 0 0 0 2 0 0 0 0 0 0 2 0 0 1 1 1 0 1 0 0 0 0 0 0 0 1 0 1 2 1 2 0 1 2 0 1 0 0 2 0 2 2 0 0 1 0 1 2 0 0 2 2 0 2 2 2 0 0 2 1 0 0 1 0 1 2 0 1 0 0 1 0 1 1 0 0 2 0 0 0 0 0 0 0 0 1 1 0 1 0 0 0 2 1 2 2 0 0 1 0 2 0 2 0 0 0 1 1 0 2 0 0 0 1 1 2 2 0 0 1 2 2 0 0 0 0 0 0 1 0 2 2 0 1 1 2 1 1 2 0 0 0 1 1 0 0 2 0 2 0 1 1 0 1 0 1 1 1 0 0 0 0 0 0 2 0 0 0 2 0 0 2 2 0 2 0 0 0 1 1 0 0 0 2 0 1 1 0 0 0 1 2 1 2 0 0 0 0 1 0 0 1 0 0 0 1 1 2 0 0 0 0 0 0 0 0 0 0 0 0 1 1 0 1 1 0 2 1 0 1 0 1 0 0 1 1 0 0 0 0 0 0 0
18 0 0 0 0 1 1 0 1 2 0 1 2 2 0 0 0 2 1 2 0 0 0 0 2 0 0 0 0 2 2 0 1 2 0 2 0 1 0 1 0 1 0 0 2 1 1 0 0 0 0 0 0 0 2 0 0 0 1 0 1 2 2 2 0 1 1 1 0 1 1 0 1 2 1 2 2 0 0 1 0 0 0 1 1 0 0 0 1 2 0 0 1 0 0 0 0 1 1 1 1 2 0 2 2 0 2 1 1 0 0 2 0 1 1 1 1 0 2 0 0 1 2 1 0 1 0 1 1 1 0 1 0 0 0 0 0 0 1 0 1 0 0 0 0 0 0 0 0 0 0 0 0 0 0 0 0 2 0 2 2 1 0 0 0 1 1 1 1 1 1 0 1 1 0 0 2 0 0 0 0 1 1 1 0 0 1 1 0 1 0 1 1 1 1 1 0 2 0 1 0 1 0 1 1 0 2 0 2 0 0 0 1 0 0 1 1 1 1 1 1 1 1 0 0 0 1 0 0 2 0 0 0 0 0 1 1 1 2 1 0 0 1 0 1 0 0 0 2 0 0 1 0 0 1 0 1 1 0 0 0 0 0 0 1 0 0 0 1 1 1 1 1 1 1 0 0 2 2 0 0 2 0 0 0 0 2 1 0 2 0 0 0 1 2 1 1 1 0 2 0 1 0 0 0 0 1 0 2 2 0 1 0 0 0 0 2 0 1 1 0 1 1 1 1 0 0 2 1 0 0 2 0 0 0 0 0 0 2 0 0 1 1 0 1 1 1 0 2 0 0 0 2 0 2 0 0 1 0 1 1 1 2 0 2 1 0 2 2 0 0 0 1 1 0 0 0 1 1 0 0 1 0 0 0 1 0 0 0 0 1 1 2 0 1 1 2 0 0 0 0 0 2 0 0 0 0 2 0 2 0 0 0 1 1 1 0 1 0 0 0 1 0 1 1 2 1 2 0 0 1 1 2 0 2 0 0 1 1 1 2 0 1 1 0 2 2 2 2 0 0 2 1 1 1 1 0 1 1 1 1 0 0 0 0 0 0 2 0 0 0 0 1 1 1 0 1 0 0 1 1 1 1 1 1 0 0 1 0 1 1 2 1 2 2 0 0 1 1 2 1 2 2 2 2 0 2 1 1 0 0 2 1 0 0 2 1 1 0 1 0 2 1 0 0 1 1 1 1 1 1 0 2 1 1 0 0 0 0 1 0 0 0 1 1 0 0 1 1 0 1 2 0 2 1 0 1 0 2 0 0 0 0 1 0 0 0 1 1 0 1 0 1 0 0 1 1 2 0 1 2 0 0 0 2 0 1 1 0 1 0 0 0 0 0 0 0 0 0 0 1 1 0 2 2 2 1 0 1 1 0 0 0 2 1 2 0 0 0 0 0 0 1 2 2 0 0 2 0 0 1 1 0 1 2 0 2 0 2 2 0 1 0 1 1 0 2 0 0 0 2 2 2 2 0 2 0 2 2 0 0 0 1 1 1 1 0 1 1 1 1 0 1 0 0 2 1 0 0 0 1 1 0 1 2 1 1 1 1 1 1 1 0 1 0 0 0 2 1 0 0 0 0 0 0 1 2 0 1 1 0 0 0 2 1 0 1 2 0 0 0 1 0 2 0 0 1 0 0 0 0 0 0 0 0 0 1 1 0 2 1 2 0 0 1 1 1 1 0 0 0 0 0 0 0 1 0 0 1 1 0 0 2 1 0 0 0 0 0 1 1 0 0 0 0 1 2 2 0 0 1 1 1 1 1 1 1 0 2 2 2 2 2 0 0 0 0 0 0 2 1 0 0 1 1 1 1 0 0 2 2 2 0 0 0 0 0 1 2 0 2 2 0 0 2 0 0 0 0 0 1 1 1 0 0 1 0 0 0 1 1 1 0 0 0 0 0 1 0 0 1 1 0 2 2 0 0 0 0 1 0 1 0 0 0 1 0 0 2 1 0 0 0 2 2 2 0 0 0 2 1 1 0 0 0 0 1 0 1 2 2 0 0 0 2 0 2 2 0 0 0 1 2 0 2 0 2 2 0 2 0 0 0 0 0 1 1 0 0 0 0 0 0 1 1 0 1 2 1 0 1 1 0 1 0 0 0 1 1 0 0 0 1 0 0 2 0 0 1 0 1 0 2 0 0 0 0 0 0 2 0 2 0 1 2 0 0 0 0 0 1 0 2 0 0 0 0 2 2 0 0 2 1 0 0 1 0 0 0 0 0 0 0 2 1 0 0 0 0 0 0 0
19 0 0 0 1 0 2 1 1 1 0 1 0 1 0 0 0 1 1 1 2 1 0 2 0 0 0 0 2 2 2 0 1 1 2 1 2 0 1 0 0 0 0 1 2 0 1 0 0 0 0 0 1 1 0 1 1 1 0 0 1 1 1 1 1 0 1 1 0 0 0 0 1 2 1 2 2 0 0 0 0 0 0 1 1 0 0 0 2 2 0 0 0 1 0 0 1 1 1 2 1 2 1 1 2 0 2 0 1 1 0 2 1 1 1 1 1 0 0 0 2 0 2 2 0 0 0 2 0 0 0 0 1 0 0 0 0 0 0 0 0 0 0 0 0 1 0 0 0 0 0 0 1 0 1 0 0 0 1 1 1 0 0 1 2 2 2 2 0 0 2 2 0 2 0 0 2 1 1 1 0 1 1 2 0 0 1 1 0 1 0 1 1 1 1 1 1 2 0 0 0 0 0 2 1 1 2 0 1 0 2 0 1 0 0 1 1 0 1 1 1 1 2 0 0 1 0 0 0 1 0 0 0 0 0 0 0 1 2 0 0 0 2 0 1 1 1 0 2 0 0 1 0 0 0 0 1 2 1 1 1 1 0 0 1 0 1 0 0 0 0 2 0 1 0 1 0 2 2 0 0 2 0 1 1 0 0 0 0 1 0 0 0 1 2 1 1 0 1 1 0 0 1 1 0 0 0 0 0 2 0 1 0 0 0 0 2 0 0 0 2 2 1 2 0 0 0 2 0 2 0 2 0 0 1 0 1 2 0 1 0 0 1 0 0 0 2 0 1 1 0 1 2 0 2 0 1 0 0 2 2 2 1 0 0 0 1 2 2 0 0 0 2 1 1 1 1 1 1 0 1 2 0 0 0 0 0 0 0 0 1 1 0 0 2 0 0 0 0 0 0 0 0 1 0 1 2 0 1 2 0 0 1 0 0 0 1 0 1 1 0 0 0 0 0 2 2 0 0 0 0 0 0 2 0 0 1 0 1 0 0 2 1 0 0 2 1 0 0 0 0 1 1 2 2 1 1 1 2 2 1 0 0 0 0 1 0 1 0 1 0 0 2 0 1 0 1 0 0 1 1 2 1 1 2 0 0 1 1 0 0 2 0 1 1 0 0 2 1 2 1 2 1 1 1 0 1 1 1 0 0 1 0 0 0 2 0 0 0 1 0 2 2 0 0 1 0 1 1 0 1 0 1 1 0 0 0 0 2 2 1 2 0 1 1 1 0 1 1 0 1 1 0 2 1 0 1 2 0 1 1 1 1 1 0 0 1 1 0 0 0 1 0 0 0 0 0 0 0 2 1 0 1 0 0 1 1 1 1 1 0 0 1 1 1 0 1 0 0 0 0 2 2 0 0 1 1 1 2 2 0 0 0 0 2 0 1 0 0 0 0 0 0 0 0 1 1 1 0 0 0 0 1 2 1 1 2 0 1 1 1 1 0 1 2 0 2 0 2 0 0 2 0 0 0 1 2 2 1 1 1 0 1 0 2 0 1 0 0 1 1 1 0 0 0 1 2 0 1 0 1 1 1 0 0 1 1 1 2 1 0 0 1 1 1 0 0 2 2 2 0 0 0 1 1 2 1 2 2 0 0 0 0 2 0 1 1 1 0 0 0 0 0 2 0 1 1 0 0 0 1 0 0 0 1 1 0 0 0 0 0 1 2 2 0 0 2 0 0 0 0 0 0 1 0 2 1 0 0 0 0 0 2 1 0 1 1 1 0 1 1 0 0 0 0 1 2 1 1 1 0 1 0 0 2 1 1 1 1 2 1 2 2 1 0 1 0 1 1 0 0 0 0 0 0 0 1 0 0 2 2 0 0 0 0 2 1 2 2 0 1 1 0 0 2 0 1 0 0 0 2 0 0 0 0 2 0 1 1 1 1 1 0 0 0 0 0 0 0 0 0 1 1 1 1 0 1 2 0 0 0 0 0 0 0 1 0 0 2 0 0 1 1 1 2 2 0 0 0 1 0 1 0 0 0 0 1 0 0 1 1 0 0 0 2 1 1 2 0 0 0 1 2 0 2 1 1 1 0 2 1 0 1 0 1 1 1 1 2 1 1 1 0 2 0 0 1 1 0 0 1 1 0 1 1 1 1 0 0 0 1 0 2 0 1 1 0 0 2 0 2 0 1 0 1 0 1 0 0 1 1 1 0 1 2 0 0 0 0 0 1 0 1 0 0 1 0 0 1 1 0 0 1 1 0 1 0 1 0 1 0 0 0 2 0 1 0 0 0 0 2 1
20 0 0 0 1 0 1 1 1 1 0 1 0 0 0 0 0 1 1 0 2 2 0 0 2 0 0 1 2 1 1 1 0 0 0 0 2 1 0 0 0 0 1 1 2 1 0 0 0 0 0 1 0 1 1 0 0 0 0 0 1 2 2 2 0 1 1 0 0 0 1 2 2 2 2 2 2 1 1 0 0 0 0 1 1 0 0 0 0 2 0 0 1 0 0 0 1 0 0 1 1 2 0 1 2 1 2 1 1 0 0 1 1 1 1 1 1 0 1 0 1 0 2 2 0 0 0 1 0 0 0 1 0 0 0 0 1 1 0 0 1 0 0 0 0 0 0 0 0 2 0 0 0 0 0 0 0 0 0 1 0 2 0 0 2 2 2 1 2 2 0 0 0 2 1 0 2 0 0 0 0 2 1 2 0 0 2 1 0 1 0 2 2 1 2 0 1 2 0 1 1 1 1 1 1 0 2 0 1 0 1 1 0 0 0 1 1 1 2 0 0 0 0 1 0 0 1 1 1 2 1 1 0 0 0 0 0 2 2 1 0 0 2 0 1 0 0 0 2 0 0 0 0 1 0 0 1 0 0 0 0 0 0 0 1 0 0 0 1 0 0 2 1 1 0 0 0 0 2 0 2 1 0 1 2 1 1 1 0 1 1 0 0 0 2 0 0 0 0 1 0 0 1 1 1 0 1 0 1 2 0 1 0 1 1 0 1 0 0 0 0 2 1 2 0 0 1 1 1 1 0 1 1 1 0 0 0 1 1 0 1 1 1 0 0 0 2 0 1 1 0 0 2 0 2 0 1 0 0 1 1 2 2 0 2 0 1 1 2 0 0 0 1 1 0 0 0 1 1 0 0 1 0 1 0 0 0 1 1 0 0 0 1 0 1 1 0 1 1 1 0 2 1 0 0 0 1 0 0 1 0 1 0 1 1 1 0 1 0 0 0 1 0 2 1 2 1 2 0 1 1 0 0 1 0 1 1 0 1 0 1 1 1 1 2 1 0 1 2 1 0 1 0 0 0 0 0 1 1 2 1 0 1 1 0 2 0 1 0 1 1 1 2 1 0 0 0 0 0 1 2 2 2 2 1 1 0 0 1 0 1 1 0 1 1 0 0 2 2 1 0 1 2 2 1 0 1 2 0 0 0 2 0 1 0 2 1 0 0 0 0 2 2 0 1 2 2 0 0 2 0 1 1 1 0 0 1 0 2 0 1 2 0 0 1 0 0 1 1 0 0 0 0 2 1 0 0 0 0 0 0 2 0 1 0 0 1 2 1 0 1 1 1 0 0 1 1 2 0 2 2 0 0 0 2 1 1 1 1 2 1 0 2 0 1 0 0 1 0 0 2 0 2 0 0 0 2 0 0 0 0 0 0 2 0 1 1 0 0 0 0 0 0 0 0 0 0 1 0 0 0 0 0 2 1 0 2 0 2 2 1 1 0 1 1 0 1 0 1 1 1 1 0 2 0 2 0 2 1 1 0 0 1 0 1 1 1 2 0 0 0 1 1 0 0 2 1 0 1 0 0 0 0 1 1 0 1 0 1 0 0 0 1 1 1 0 0 1 1 1 0 0 0 0 0 1 2 0 1 2 0 0 0 1 0 1 0 2 2 0 0 0 1 2 0 1 0 0 0 0 1 0 0 0 0 0 0 0 0 0 0 0 0 0 0 0 1 1 0 1 1 1 1 0 0 0 0 0 0 0 0 0 2 2 0 1 1 1 0 1 1 1 0 0 0 1 1 2 0 0 0 1 2 1 1 0 2 1 2 2 1 2 2 2 0 2 0 1 0 1 1 0 0 0 1 0 0 0 0 1 1 0 2 1 1 0 0 2 1 0 1 0 0 0 1 0 0 0 0 0 1 1 0 0 0 2 0 0 0 0 0 0 1 0 0 0 1 1 0 0 0 1 2 2 0 2 2 0 0 0 0 0 0 0 1 1 0 0 1 1 0 0 1 2 2 2 0 1 1 2 2 0 1 0 0 0 0 1 0 2 2 0 1 1 2 0 2 1 0 0 0 2 2 0 2 1 1 0 0 1 0 0 1 0 1 1 1 0 2 2 0 2 0 1 0 0 1 1 2 0 0 0 0 2 0 0 0 2 2 0 0 0 1 0 1 2 0 0 0 2 1 0 1 0 1 0 1 1 1 2 1 1 0 1 2 0 0 1 0 0 0 0 0 0 0 1 0 1 2 1 0 2 0 2 0 1 1 0 0 1 0 0 0 2 0 0 0 0 0 0 1 1
21 0 0 0 0 0 1 1 1 2 0 0 1 2 0 0 0 2 2 1 1 1 0 0 2 0 0 0 2 2 1 0 0 0 1 0 2 2 0 2 2 0 0 0 1 0 0 0 0 1 1 1 1 0 1 0 1 0 0 1 0 1 1 1 1 0 1 1 0 1 0 1 1 2 1 2 2 1 1 0 1 0 0 2 2 0 0 0 2 2 0 1 1 1 1 0 1 1 1 2 1 2 2 0 2 0 2 0 0 0 1 2 0 1 1 1 1 1 0 0 1 1 2 2 0 0 0 1 0 1 1 1 0 0 0 0 0 0 0 0 0 0 0 0 0 0 0 0 0 1 0 0 1 0 0 0 0 0 1 1 1 0 0 1 0 2 1 2 1 2 0 0 2 0 0 0 2 1 0 0 0 2 0 2 1 1 1 1 0 0 0 1 2 0 2 2 1 0 0 0 0 0 0 0 0 2 1 0 1 0 2 0 1 0 0 0 0 1 2 0 0 0 1 0 0 1 1 0 1 2 0 0 0 1 1 1 0 2 2 0 0 1 2 0 1 0 0 1 1 0 0 0 0 1 0 0 0 0 0 0 0 0 0 0 0 0 1 1 1 0 0 1 0 1 0 0 0 1 1 0 0 1 1 2 2 1 2 0 0 2 2 2 0 0 2 0 0 2 0 2 0 0 0 0 0 0 0 0 1 1 0 0 0 1 1 0 0 0 1 0 0 2 0 1 1 0 0 2 0 1 0 2 1 0 0 0 0 1 1 1 1 1 2 0 1 1 2 0 1 0 0 0 0 0 0 2 0 0 0 1 1 1 2 0 2 0 1 1 2 0 0 0 1 1 0 0 1 0 0 0 0 0 0 2 0 1 0 0 0 0 0 0 1 0 2 0 1 0 0 0 0 0 0 1 1 0 1 0 0 1 0 0 1 1 2 1 0 1 0 0 0 2 1 1 1 2 1 2 0 2 2 0 0 2 0 1 0 1 1 1 0 2 1 1 1 1 0 1 2 2 0 1 1 1 1 1 0 2 1 1 0 0 0 0 0 0 0 1 0 1 0 0 1 1 1 0 2 0 0 0 1 2 0 0 1 0 0 1 0 1 1 0 0 1 0 1 1 2 0 0 0 1 2 2 2 0 2 1 1 0 0 2 0 0 2 0 0 0 0 0 0 2 1 0 1 1 0 0 0 1 0 1 2 1 0 1 2 0 2 1 1 1 0 0 0 1 0 1 0 1 0 1 0 1 1 0 1 1 1 1 1 0 0 2 0 0 2 1 0 0 0 1 0 0 0 0 0 1 0 1 1 0 0 0 1 1 0 2 2 2 1 0 1 0 0 0 0 0 0 0 0 1 1 2 1 2 1 0 1 0 0 0 0 1 1 1 0 0 0 0 0 0 1 1 1 1 1 1 0 0 1 1 0 2 1 1 2 0 1 0 1 0 0 2 2 0 1 0 1 0 1 1 2 0 1 2 2 0 0 0 0 0 0 2 0 0 0 0 1 0 0 0 0 0 0 2 2 1 1 1 1 0 0 1 2 2 0 0 0 2 0 0 0 1 0 0 0 1 1 1 0 0 0 0 1 2 1 1 1 0 1 1 0 2 1 0 0 2 0 1 0 0 0 2 0 2 0 0 1 0 1 0 1 0 1 1 1 0 2 2 0 2 0 0 0 1 1 0 1 1 1 1 0 0 0 0 0 0 1 1 0 0 2 2 0 0 0 0 0 1 0 0 2 0 0 1 2 1 1 1 1 1 0 0 0 2 0 1 2 1 1 1 2 0 0 0 0 1 1 2 1 1 0 0 1 1 1 0 0 1 1 1 2 2 2 0 0 2 2 0 2 2 0 0 2 0 0 0 0 0 1 1 2 0 0 2 0 0 0 0 0 1 1 0 0 0 1 0 0 0 0 2 1 2 1 1 1 0 0 0 1 1 0 0 0 0 1 0 1 1 0 0 1 1 0 1 0 0 1 2 1 1 0 0 0 0 1 1 0 2 2 0 0 0 2 0 2 2 0 1 0 1 2 1 2 2 0 1 0 1 0 0 0 0 0 1 1 0 1 1 0 1 0 0 0 0 0 2 1 0 2 2 0 1 1 1 1 0 2 2 0 1 2 1 1 2 0 1 1 1 1 0 2 0 1 0 1 0 0 0 2 0 0 0 2 0 0 0 0 0 1 1 0 0 0 1 0 1 1 1 0 1 2 2 0 0 2 0 0 0 0 0 0 2 0 1 0 1 1 0 1 1
22 0 0 0 1 0 2 1 1 2 0 0 0 1 0 0 1 2 0 1 0 0 0 0 2 0 1 0 2 2 2 0 1 0 1 0 2 1 0 1 1 0 1 0 1 2 1 0 0 1 1 1 0 0 2 2 0 1 0 2 0 1 2 2 1 0 2 0 1 1 0 1 2 2 2 2 2 0 0 1 0 0 0 1 1 0 0 0 2 2 0 0 1 0 0 0 0 1 1 2 1 1 2 0 2 0 2 0 0 0 1 1 2 2 2 2 2 1 0 0 1 0 1 1 0 0 0 1 1 0 1 0 0 0 1 1 0 0 0 0 1 0 0 0 0 0 0 0 0 1 1 1 0 0 0 0 0 2 2 1 0 1 0 0 0 2 2 1 0 0 2 1 0 2 0 0 1 0 1 1 0 0 1 2 0 0 1 0 0 1 0 0 1 0 1 1 1 2 0 1 1 1 0 1 1 1 1 0 1 0 1 0 0 0 0 0 0 1 1 1 0 0 1 0 1 0 1 1 0 1 1 2 0 0 0 0 0 2 2 2 0 0 1 1 2 0 0 0 2 0 0 1 1 0 1 0 1 2 1 1 1 1 1 1 1 0 1 2 2 2 0 2 0 1 1 1 0 1 2 0 0 0 0 1 1 0 1 0 0 2 1 2 0 0 1 0 0 1 0 2 0 0 1 1 1 0 0 0 0 2 0 1 0 2 2 0 2 1 0 0 1 2 1 1 1 0 0 1 0 0 0 0 0 0 0 0 0 1 1 1 0 1 2 0 1 1 0 1 1 1 1 0 2 0 2 0 2 0 1 1 2 2 2 0 2 0 1 2 2 0 0 0 2 1 1 1 1 0 0 0 2 2 0 1 0 0 0 0 0 0 0 0 0 0 2 0 0 2 0 0 0 0 0 1 0 1 1 0 1 2 0 0 0 0 0 0 1 0 0 0 0 0 0 2 2 2 1 2 0 0 2 0 0 1 0 0 0 1 1 1 0 2 1 0 0 2 0 1 2 1 0 1 0 1 1 0 0 1 2 1 0 0 0 0 0 0 0 2 0 0 1 1 1 1 1 0 1 1 1 1 1 1 2 2 1 1 0 1 1 0 0 2 1 1 1 0 0 0 0 2 2 2 2 1 2 0 2 1 0 0 0 1 1 0 0 1 0 0 0 2 1 1 2 0 1 2 1 0 0 1 0 1 2 1 2 0 2 0 2 0 0 1 0 1 1 1 0 1 1 0 1 1 1 2 2 0 1 2 1 0 0 0 0 1 0 0 1 2 1 0 1 1 1 0 0 0 0 2 0 1 1 0 0 0 1 0 1 0 0 0 1 1 1 0 1 0 0 0 0 1 0 2 1 1 1 1 1 0 1 0 0 0 0 0 2 0 0 0 0 0 0 0 0 0 0 0 1 2 0 0 0 1 0 2 1 0 2 0 2 2 2 2 0 0 2 0 2 1 0 0 1 1 1 1 1 2 2 2 2 0 0 0 0 1 0 0 2 1 1 0 0 0 0 0 0 1 1 0 0 0 0 1 0 1 1 0 0 0 1 1 0 0 0 1 1 0 0 1 1 1 0 2 0 1 1 1 1 2 2 0 2 2 0 0 1 0 1 0 1 0 0 0 0 2 0 1 1 0 0 0 0 0 1 0 2 2 2 0 0 0 0 0 1 1 0 0 2 1 1 1 1 1 0 0 0 0 1 0 2 1 0 0 2 2 0 1 1 0 0 2 0 1 0 0 0 0 0 0 1 1 0 1 0 0 1 1 1 1 2 2 1 2 2 0 0 0 0 0 0 2 2 0 0 0 2 1 1 0 0 1 1 0 2 1 0 0 1 2 2 0 2 2 0 0 2 0 0 0 1 0 1 2 1 0 0 2 0 0 0 0 0 0 0 0 0 0 1 0 0 0 0 1 1 2 1 1 1 1 0 0 1 1 0 0 0 1 1 0 1 1 0 0 0 2 1 1 0 0 0 1 0 1 0 0 0 0 0 2 0 2 2 0 0 1 1 0 1 2 0 0 0 1 1 0 1 1 1 1 0 1 1 0 0 0 0 1 1 1 1 2 0 2 0 2 0 0 1 1 1 1 1 1 0 1 1 1 1 0 1 1 0 0 2 2 2 1 0 1 1 0 2 0 0 0 1 0 2 0 0 1 1 0 0 1 2 0 1 0 1 0 1 0 0 0 0 1 0 0 0 0 0 0 0 0 0 0 0 0 0 0 0 0 0 0 0 0 0 1 1 0 0 0
23 0 0 0 0 0 1 1 2 1 0 0 0 0 0 0 0 1 1 1 1 0 0 0 2 0 0 0 1 2 2 1 0 1 1 1 1 1 0 0 0 0 0 0 2 1 0 0 0 1 1 1 0 0 1 1 0 1 0 1 1 1 0 0 1 0 0 1 0 0 0 0 0 2 0 2 1 1 1 1 1 0 1 0 1 0 0 0 2 2 0 2 1 0 1 1 0 1 1 1 0 2 0 1 2 1 2 0 1 1 0 1 1 2 2 2 2 0 1 0 1 0 2 1 0 0 0 0 1 0 0 0 0 0 0 0 0 1 0 0 1 0 0 0 0 0 0 0 0 1 1 1 0 0 0 0 0 1 0 0 0 1 0 1 1 1 1 1 0 1 0 0 1 1 2 0 2 0 0 1 1 1 0 2 0 0 2 2 0 0 0 2 1 1 1 1 0 1 0 0 0 0 0 2 1 0 2 0 1 0 0 0 1 0 0 2 2 0 1 1 0 0 2 0 0 0 1 2 1 1 0 0 1 1 0 1 0 1 2 1 0 0 2 1 2 0 0 0 2 0 0 1 0 1 0 0 2 2 0 2 0 2 0 0 1 0 0 0 1 0 0 1 0 1 1 1 0 2 2 0 0 1 0 2 0 0 0 2 0 2 1 0 0 0 2 0 2 1 0 2 0 2 1 1 0 1 0 1 1 2 0 0 0 2 2 1 2 0 1 0 1 1 1 1 0 0 0 1 0 0 0 0 0 0 0 0 0 0 2 1 0 0 1 0 0 0 2 0 1 1 0 1 1 1 0 1 1 0 0 1 1 1 2 0 2 0 0 2 0 2 2 2 0 2 0 0 0 0 0 0 2 1 0 1 0 1 0 0 0 0 0 0 2 0 2 0 0 1 0 1 0 1 1 0 0 0 1 1 1 1 0 2 0 0 0 0 1 0 2 0 0 0 1 1 0 1 1 0 0 0 1 0 0 2 0 1 0 1 1 0 2 0 2 0 0 1 1 2 2 0 0 1 2 2 2 2 0 0 0 0 0 0 1 1 0 2 0 2 0 0 2 2 1 1 2 0 2 1 1 0 1 1 0 0 2 2 0 1 1 0 0 2 0 0 0 0 0 1 1 2 0 2 2 1 2 0 2 2 2 0 0 2 0 0 2 0 0 1 0 2 1 2 2 0 1 2 0 0 0 2 0 1 1 0 1 0 2 0 1 0 2 2 0 0 0 0 1 1 1 0 0 0 0 2 0 0 0 0 0 1 0 0 0 1 0 0 1 1 1 0 1 1 1 0 0 1 1 0 0 2 1 0 0 0 2 0 2 1 0 1 0 0 1 0 0 0 0 0 0 0 0 1 0 2 2 2 0 0 1 1 0 1 0 1 0 1 1 0 0 0 0 0 1 2 2 0 0 1 0 0 1 1 1 1 1 0 1 0 1 1 1 1 0 1 2 1 2 0 2 0 0 1 1 0 1 2 2 2 1 1 1 0 1 0 0 2 1 1 0 0 0 1 0 0 0 1 1 0 0 0 0 0 0 0 2 2 0 0 1 0 0 0 1 0 0 0 0 2 2 2 1 0 0 0 2 2 1 2 2 0 1 0 0 0 0 0 0 1 1 0 0 0 1 2 0 0 1 0 1 0 2 1 0 0 0 0 1 0 1 1 0 1 1 1 0 0 1 1 1 1 0 1 1 0 1 1 0 0 0 0 0 0 2 2 0 1 1 0 0 1 1 0 0 1 1 0 2 0 2 2 0 2 1 1 2 1 1 1 1 2 1 1 2 1 0 1 0 0 0 1 1 0 0 0 1 0 2 0 1 1 2 0 2 2 1 0 0 2 2 0 1 1 0 0 2 0 1 0 0 1 0 1 2 1 0 2 0 0 0 0 0 0 1 0 0 0 1 0 0 0 0 1 0 2 2 0 0 0 0 0 0 1 0 0 0 1 0 0 1 0 0 0 0 1 1 2 0 1 1 2 1 0 0 0 0 0 0 2 0 2 2 0 1 0 2 0 2 2 0 0 0 1 2 0 1 1 1 2 0 2 0 0 0 0 0 2 2 1 2 2 0 2 0 1 0 0 1 2 0 1 2 2 0 1 0 0 1 2 2 0 0 0 2 0 0 0 0 0 2 1 1 0 1 0 1 0 1 1 1 1 2 0 0 0 0 2 2 0 0 0 0 1 0 0 0 0 0 0 0 0 0 0 0 0 0 0 0 1 0 1 0 0 0 2 1 0 0 0 0 0 0 0
24 0 0 1 1 0 1 0 0 2 0 0 0 0 0 0 0 1 1 0 0 0 1 0 2 0 1 0 2 2 2 1 1 2 0 0 2 1 0 0 0 0 0 1 2 0 1 0 0 0 0 1 0 0 2 2 1 0 0 1 0 0 2 2 0 1 1 0 0 0 0 1 2 2 2 2 0 2 2 0 1 0 0 1 1 0 0 0 1 1 0 0 1 0 0 0 0 0 0 1 2 2 0 1 2 1 2 1 1 0 0 2 0 0 0 0 1 0 0 0 1 0 2 1 0 1 0 0 2 0 0 0 0 0 1 1 0 0 0 0 1 0 0 0 0 0 0 0 0 1 1 2 0 0 0 0 0 1 1 2 0 0 0 0 1 2 1 1 0 1 1 1 1 1 1 0 2 0 0 1 1 2 0 1 0 0 1 2 1 1 1 1 2 1 2 1 0 2 0 0 0 0 0 1 1 1 1 0 1 0 0 0 1 0 0 0 0 1 1 1 1 1 2 0 0 1 0 0 1 2 0 0 1 1 1 2 1 2 2 0 0 1 2 0 1 0 0 0 2 0 0 0 0 0 0 0 2 1 0 0 0 0 0 0 1 0 1 1 2 2 0 0 0 0 0 0 0 0 1 0 1 1 2 2 2 2 2 1 1 2 0 1 0 0 1 0 0 0 0 1 0 0 0 0 0 0 0 0 0 1 0 0 0 1 1 0 2 0 1 0 1 2 2 2 0 0 0 0 1 0 0 0 0 0 0 0 0 2 0 2 2 2 2 0 1 1 1 0 2 1 0 0 2 0 1 0 1 0 0 1 1 1 2 0 2 1 0 2 1 1 0 0 0 2 0 0 0 0 0 0 1 1 0 1 0 1 0 0 0 1 0 0 1 0 2 0 1 0 1 1 0 1 1 1 1 0 0 1 0 2 0 0 0 2 2 0 0 0 0 1 0 1 0 0 1 1 0 0 0 0 0 0 1 1 1 1 0 2 0 0 1 1 1 1 0 1 0 1 1 2 0 1 1 2 1 1 0 2 1 1 0 0 0 0 0 1 0 2 0 0 0 0 2 0 1 1 0 0 0 1 1 2 1 1 1 0 1 0 0 0 0 1 1 2 2 1 1 2 0 0 0 1 1 1 1 0 1 0 0 0 0 1 1 0 1 1 1 0 0 1 0 2 2 0 0 1 1 1 1 1 1 0 1 0 2 0 2 0 0 0 2 2 0 0 1 1 0 1 1 0 1 1 0 2 2 1 0 2 1 1 1 0 0 2 0 0 2 1 0 0 0 1 0 0 0 0 0 2 0 1 2 0 0 0 1 0 1 1 1 1 0 2 1 0 2 0 1 1 0 0 1 1 0 2 2 2 0 0 1 1 1 0 0 0 2 0 0 0 0 0 0 0 1 0 1 2 2 1 0 0 1 2 0 2 2 1 2 1 2 2 0 0 0 1 1 0 2 0 0 0 1 2 0 0 0 0 2 2 2 0 0 0 1 0 1 1 0 1 0 1 1 0 0 1 1 2 2 1 2 1 1 1 0 0 1 0 1 0 2 0 0 0 1 1 1 0 0 1 1 1 0 2 0 1 1 2 0 2 2 0 0 0 0 2 0 0 1 2 1 0 0 1 0 2 0 1 1 1 0 1 2 0 1 0 2 0 0 0 1 1 0 0 1 1 0 0 1 0 0 0 0 0 1 0 0 1 1 0 0 0 0 0 2 1 0 0 0 0 0 2 0 1 1 0 0 0 1 1 1 1 0 1 1 1 1 2 0 2 1 2 0 1 2 1 0 1 1 1 0 2 1 0 0 0 2 1 1 0 1 0 1 0 2 1 1 0 0 1 2 0 1 1 0 1 2 0 1 0 0 0 1 1 2 0 0 1 1 0 1 0 0 0 0 0 1 0 0 0 0 0 0 2 0 2 2 0 0 0 0 0 2 2 0 0 0 0 0 1 1 2 0 0 1 0 2 2 0 1 1 2 2 0 0 0 0 0 1 1 0 2 2 0 2 1 2 0 2 0 0 0 0 2 2 0 2 1 1 0 1 1 1 0 0 1 0 1 1 1 2 1 1 1 0 0 1 0 2 1 1 1 1 1 0 2 0 0 0 0 1 0 0 0 0 0 1 1 0 0 0 1 2 1 2 0 0 0 0 0 0 0 0 0 0 0 2 0 0 0 0 0 0 0 0 0 0 0 0 1 1 0 0 1 2 2 0 0 1 0 0 0 0 0 0 0 0 0 0 0 0 0 2 0
25 0 1 0 0 1 1 0 2 2 0 1 0 0 0 0 0 0 0 2 0 0 0 0 2 0 0 0 1 2 2 1 0 0 0 1 1 1 0 0 0 0 0 0 2 0 1 0 0 0 0 1 0 0 0 0 0 0 0 2 0 0 2 2 0 0 1 1 0 0 0 1 2 2 2 2 2 1 1 1 1 0 1 0 1 0 0 0 2 2 0 2 1 1 0 0 0 0 0 2 1 2 1 1 2 0 2 2 2 0 0 2 1 1 1 1 1 0 0 0 2 0 2 0 0 2 0 1 0 1 1 0 0 0 0 0 0 0 0 0 1 0 0 0 0 1 1 0 0 2 1 2 0 0 0 0 0 1 0 1 1 0 0 1 1 1 2 0 1 2 0 0 1 1 1 1 1 1 0 0 0 0 0 2 1 1 0 0 0 2 0 0 2 2 2 2 1 1 0 2 2 2 0 0 1 2 1 0 1 0 0 0 1 0 0 2 2 0 1 1 0 0 1 0 0 0 1 0 0 0 0 0 0 1 1 1 1 2 2 1 0 0 1 0 2 0 0 0 2 0 0 0 0 0 0 0 0 2 0 1 0 1 0 0 0 0 1 0 0 0 2 1 0 1 0 0 0 1 2 0 1 1 1 1 2 1 0 1 0 2 1 1 0 0 1 0 0 1 0 2 0 2 2 2 2 0 1 1 0 1 0 1 0 2 2 0 1 0 1 0 1 0 1 1 1 0 0 1 0 0 0 2 0 0 0 0 0 2 0 0 0 2 2 0 1 1 1 0 1 1 0 0 1 0 1 1 1 0 0 2 2 2 1 0 1 1 1 2 2 0 0 0 1 2 0 1 2 0 0 0 0 0 0 1 0 1 0 0 0 0 0 0 0 0 2 0 0 0 1 1 0 1 1 1 1 0 0 0 0 1 0 2 0 1 1 0 0 0 0 0 0 1 0 2 1 2 1 2 0 0 1 1 0 1 1 0 1 1 1 1 2 0 2 0 1 1 0 0 2 1 0 0 2 2 2 2 0 1 2 2 1 0 0 1 0 1 0 2 0 0 0 0 2 0 1 0 1 1 1 1 0 1 2 2 1 0 0 0 0 0 2 0 1 1 2 0 0 0 0 2 2 2 0 0 0 0 1 2 0 0 0 2 1 0 0 1 0 0 0 2 1 1 2 0 1 2 0 1 1 1 1 0 1 0 1 1 1 0 1 1 1 1 0 0 1 0 0 1 1 0 0 0 0 2 2 0 2 1 1 1 0 0 1 2 1 1 1 2 1 0 1 2 0 0 1 0 1 2 0 2 2 0 0 0 1 0 0 1 1 1 0 1 2 0 2 0 0 2 0 0 2 0 0 2 2 2 0 0 1 1 1 1 0 1 0 0 1 0 0 0 0 0 0 0 0 0 1 1 0 0 1 1 0 1 2 0 1 1 1 1 0 1 0 0 2 0 2 0 2 1 0 1 1 0 1 2 2 2 2 0 0 0 1 0 1 1 0 2 0 1 1 0 0 1 1 1 2 0 1 0 1 1 0 2 2 2 1 0 1 0 0 0 0 0 0 0 0 1 1 1 0 0 0 0 2 2 2 1 1 1 0 0 0 2 0 1 0 2 1 0 0 0 0 2 0 1 0 0 0 0 1 0 0 0 1 0 1 1 0 1 0 0 0 0 0 0 2 0 0 0 0 0 0 0 0 1 0 0 0 0 0 0 2 2 0 1 1 0 0 1 0 0 1 2 2 2 0 0 1 1 0 0 2 2 2 0 2 2 1 2 0 2 2 0 0 0 0 1 0 2 2 0 0 0 2 0 1 0 0 0 0 0 1 1 1 1 1 2 2 0 1 1 0 1 2 0 1 0 0 0 1 1 1 0 0 1 0 0 0 0 0 0 0 0 0 0 0 0 0 0 0 2 0 2 2 0 0 0 0 0 1 1 0 0 0 1 1 0 2 0 0 0 2 0 2 2 1 0 0 2 2 0 0 0 0 0 0 2 2 0 0 0 0 0 1 0 2 2 0 0 0 2 1 0 0 2 0 0 0 1 0 0 0 1 1 1 2 2 2 0 0 2 1 1 0 0 1 0 0 1 2 2 0 2 0 0 0 0 2 2 0 0 1 1 1 1 0 0 0 0 2 1 0 0 2 1 2 2 2 2 2 0 0 0 2 0 0 1 0 0 1 0 0 0 0 0 0 1 1 0 0 1 1 1 0 2 2 0 0 0 0 0 1 1 1 0 0 0 0 0 2 1
26 0 0 0 1 0 1 0 1 2 0 1 1 2 1 1 1 0 0 1 1 1 0 0 2 0 0 0 2 2 1 1 2 2 0 1 1 2 0 2 1 1 1 1 1 2 0 0 0 1 1 2 1 0 1 0 0 1 0 0 0 2 2 2 0 0 2 0 0 0 0 0 2 1 1 1 2 0 0 0 0 0 0 0 0 0 0 0 1 1 0 0 0 0 1 0 0 1 0 2 2 0 0 1 2 1 2 1 1 0 1 2 1 2 2 2 2 1 0 0 0 2 2 1 0 0 0 0 2 0 0 0 0 0 0 0 0 0 0 0 1 0 0 0 0 0 0 0 0 1 1 1 0 0 0 0 0 1 0 2 1 1 0 0 0 2 0 0 1 1 1 0 1 1 0 0 2 0 0 1 1 2 1 1 0 0 1 1 0 0 1 1 2 2 2 2 2 2 0 0 0 0 0 2 2 0 2 0 0 0 0 0 2 0 0 0 0 1 1 0 1 1 2 0 0 0 0 0 0 1 1 1 0 0 0 0 0 2 2 2 0 0 1 1 2 0 0 0 1 1 1 0 0 0 0 1 2 1 0 0 0 0 1 1 1 0 0 0 2 2 0 2 0 1 0 0 0 0 2 0 0 1 1 1 1 1 1 2 0 2 0 0 0 1 2 1 0 1 0 0 1 0 0 0 0 1 0 0 0 0 1 0 0 1 1 0 2 1 1 0 0 2 1 2 1 0 1 1 0 0 0 2 0 0 0 0 0 2 0 0 0 1 2 1 0 0 2 0 0 0 0 0 2 1 1 0 2 0 0 0 0 0 1 0 1 1 1 2 2 0 0 0 0 2 0 0 1 0 0 0 1 0 0 0 0 0 0 0 0 1 0 0 0 0 1 1 1 0 1 1 0 1 1 1 0 1 1 0 1 2 0 0 1 0 0 0 1 1 0 0 0 1 0 2 0 2 2 1 1 0 2 0 0 2 0 1 0 0 0 0 1 1 2 0 0 0 0 1 1 0 0 0 1 2 2 1 1 0 1 2 1 0 1 0 0 0 1 2 0 0 1 1 1 1 0 0 0 0 0 1 1 2 1 1 1 0 0 1 1 0 0 2 1 2 1 0 0 2 1 1 0 2 1 1 1 0 1 2 2 0 0 2 1 0 2 0 0 0 0 2 1 1 2 0 1 2 1 1 1 0 1 0 2 1 2 0 2 0 1 0 0 2 0 2 2 0 0 1 1 0 0 0 0 1 2 1 0 0 1 2 1 0 2 2 1 1 1 2 1 0 1 0 0 0 2 0 2 1 0 2 1 0 0 0 1 1 0 1 0 1 1 0 0 1 2 0 0 0 0 0 0 1 0 1 1 2 2 0 2 2 1 0 0 1 1 1 0 0 1 0 0 0 0 0 0 0 1 2 0 0 1 1 0 2 2 1 2 0 2 2 1 1 0 1 1 0 2 0 0 0 1 2 0 1 0 2 1 1 1 0 0 0 1 0 2 0 1 2 0 1 0 0 0 0 0 2 2 0 1 0 0 2 0 0 1 1 1 1 2 0 0 0 1 1 1 0 0 2 1 1 0 1 0 0 1 2 1 2 2 0 1 1 0 2 1 0 1 1 1 0 0 1 0 2 0 2 0 1 1 1 1 0 0 0 0 0 1 0 0 0 0 0 0 0 0 0 1 0 0 0 0 0 1 0 0 1 1 0 2 2 0 0 2 1 0 0 0 0 0 2 0 0 1 1 1 0 1 2 0 0 0 0 1 2 2 1 1 2 1 2 0 1 2 1 0 1 0 1 0 1 1 0 0 0 2 2 0 0 0 1 2 1 1 1 1 0 0 0 1 0 0 1 0 1 2 0 1 0 0 0 1 1 1 0 0 2 0 0 0 0 0 0 0 0 0 0 0 1 0 0 1 1 2 1 0 1 2 0 1 0 2 2 0 0 0 0 1 0 1 1 0 0 0 1 2 2 0 0 0 1 1 0 0 0 0 0 0 2 0 2 2 0 0 0 1 0 2 2 0 0 0 2 2 1 2 1 1 2 0 2 0 0 0 0 0 1 1 2 2 2 0 2 0 0 1 0 1 1 1 0 2 2 0 1 0 0 1 1 1 0 0 0 2 0 1 2 0 0 0 1 2 1 1 0 1 0 1 1 2 1 1 0 0 1 2 0 0 1 0 0 2 0 0 0 0 0 0 2 2 1 0 2 0 0 0 1 1 0 0 0 0 0 1 2 1 0 0 1 1 0 2 0
27 0 0 0 1 0 1 2 2 1 0 1 0 0 0 0 0 2 0 1 0 0 0 2 0 0 1 0 2 2 2 1 0 1 2 1 2 1 1 0 0 0 1 1 1 1 1 0 0 0 0 0 1 1 1 1 0 0 1 0 1 1 2 2 0 1 1 0 0 0 0 1 1 2 0 2 2 1 1 0 1 0 0 0 0 0 1 0 1 2 0 0 1 1 0 0 1 0 0 2 2 1 0 0 2 2 1 0 0 0 0 0 0 1 1 1 1 0 1 0 1 0 2 0 0 1 0 0 1 0 1 1 0 0 0 0 1 0 0 0 1 0 1 0 0 0 0 0 0 1 0 0 0 0 0 0 0 2 0 2 0 0 0 2 0 1 1 0 1 1 0 1 0 2 0 0 2 0 0 0 0 1 0 2 1 0 1 1 1 2 0 0 2 0 2 2 1 2 0 0 0 0 0 1 1 2 1 1 1 0 1 0 1 0 0 1 1 1 2 0 1 1 2 0 0 0 0 0 0 1 0 0 0 0 1 0 0 2 2 2 0 0 2 0 1 0 0 0 1 1 1 0 0 1 0 0 1 1 0 0 0 0 0 0 1 0 0 0 2 1 0 1 0 0 0 0 0 1 0 0 0 2 0 1 2 0 0 0 0 2 1 0 0 1 2 1 0 1 1 2 1 0 0 0 0 0 0 2 1 1 0 0 0 0 0 0 2 0 0 0 1 1 1 2 1 0 0 2 0 2 0 2 0 0 0 1 0 0 2 0 0 0 1 0 0 0 2 1 1 2 0 2 1 1 0 1 1 0 0 1 1 1 1 0 1 1 0 2 2 0 0 0 1 2 1 1 2 0 0 0 1 1 0 0 1 1 0 1 1 0 1 1 1 1 2 0 1 1 0 0 0 0 1 1 1 0 0 0 0 1 0 1 0 1 1 0 0 0 0 0 0 0 0 2 1 1 0 1 0 2 1 0 2 0 2 1 0 1 0 0 1 1 1 1 1 1 0 0 2 1 0 1 2 2 2 2 0 0 0 0 0 0 0 0 1 1 0 2 0 0 1 1 1 2 0 0 0 1 1 0 0 1 0 0 2 1 0 0 2 0 0 2 0 1 0 0 1 1 0 1 1 2 2 1 2 0 2 0 1 0 1 1 1 1 0 2 0 0 0 1 1 2 2 1 0 2 1 1 1 2 0 1 1 0 1 0 1 0 1 1 0 1 0 1 2 1 1 0 2 0 0 0 0 2 1 1 0 0 0 0 0 1 0 2 0 0 2 1 1 1 0 1 1 0 0 1 1 2 0 2 2 0 0 0 2 0 1 0 0 0 0 1 2 0 0 0 0 1 0 0 1 1 0 2 2 2 0 0 1 1 0 0 0 1 1 1 0 0 0 0 0 0 1 1 1 0 1 1 0 0 1 1 1 2 1 1 2 0 2 2 0 1 0 0 1 0 2 2 1 0 1 1 0 0 0 1 2 1 0 1 1 0 1 1 0 1 0 0 1 0 0 2 1 0 0 0 1 0 0 0 0 0 1 1 1 2 0 1 2 0 1 1 1 0 2 0 0 1 0 0 0 0 0 0 1 2 2 2 2 1 1 0 0 1 0 1 1 1 0 0 0 0 0 2 0 1 1 0 1 0 1 1 0 0 0 0 1 1 0 1 0 1 0 0 0 0 0 1 0 0 0 0 1 0 1 1 0 0 1 0 0 0 2 1 0 2 2 0 1 1 0 1 2 1 1 0 1 1 1 2 0 1 0 0 0 1 0 1 2 2 1 2 2 1 0 1 0 0 0 1 0 0 0 1 1 2 2 0 1 0 1 0 1 1 1 1 1 1 0 0 0 0 0 0 2 0 0 0 0 1 0 1 1 1 1 2 0 0 0 0 1 1 0 0 0 0 0 0 0 0 0 1 0 2 2 0 0 0 0 0 0 0 0 0 0 1 2 0 0 1 0 0 0 2 0 1 0 1 1 2 1 0 0 0 0 0 0 2 0 1 1 0 0 0 2 0 2 2 0 0 0 1 2 1 2 2 0 1 0 1 0 0 0 0 0 1 1 0 1 1 0 1 0 1 0 0 1 1 0 1 1 1 0 1 0 0 0 0 2 2 0 0 2 0 0 0 1 0 0 0 2 2 1 0 1 0 1 1 2 0 1 0 0 0 2 0 0 0 0 0 0 0 0 0 0 1 0 1 1 0 0 1 0 0 0 1 1 1 0 2 0 0 0 1 0 0 0 0 0 0 1 1
28 0 0 0 0 1 2 2 2 0 0 2 1 1 1 1 1 1 1 2 0 0 1 0 2 0 0 0 2 1 1 2 0 1 1 0 2 2 1 1 1 0 0 0 1 0 0 0 0 0 0 0 0 0 2 1 0 1 0 0 0 1 2 2 1 1 0 1 0 0 0 0 2 2 2 2 2 2 2 0 1 0 0 0 1 0 0 0 2 2 0 0 1 0 0 0 0 0 0 1 1 1 1 1 2 0 2 0 0 0 1 1 0 2 2 2 2 0 2 0 0 0 1 1 1 0 0 2 0 2 1 0 0 0 2 2 0 0 0 0 0 0 0 0 0 1 0 0 0 1 1 1 0 1 1 0 0 1 0 0 0 0 0 0 0 2 1 0 0 2 0 2 0 2 0 0 1 0 0 1 1 1 1 2 0 0 2 1 0 0 1 1 2 0 2 2 1 2 0 0 0 0 0 0 0 2 0 0 1 0 0 0 0 0 0 1 1 1 1 2 0 0 2 0 0 1 1 0 0 1 0 0 1 0 0 0 0 1 1 1 0 0 1 1 2 0 0 1 1 0 0 0 0 0 0 0 0 2 0 2 0 2 0 0 0 0 0 0 1 0 0 1 0 0 0 0 0 2 1 0 0 2 2 2 2 2 2 1 0 2 1 1 1 0 2 1 0 2 0 2 0 0 1 1 1 1 0 0 0 0 0 0 0 1 1 1 2 1 1 0 0 2 2 0 1 0 0 2 0 0 0 0 0 0 0 0 0 0 2 0 0 1 1 0 0 0 2 1 0 1 0 1 2 0 2 0 1 0 0 2 2 2 1 0 0 1 1 1 1 1 1 1 2 2 2 2 1 1 1 1 2 0 0 0 0 1 0 0 0 1 0 0 0 0 2 0 1 0 1 1 0 1 1 1 1 0 1 1 1 0 0 1 0 2 2 1 0 1 0 0 0 1 0 1 1 1 0 0 1 0 1 0 0 2 0 2 0 1 0 0 1 1 2 0 1 2 0 0 0 1 0 0 0 1 0 0 0 1 1 0 1 0 0 0 0 1 0 2 0 0 1 1 1 2 1 1 0 1 1 1 1 1 2 2 1 2 0 0 2 0 0 2 1 1 0 0 0 2 1 1 1 2 2 2 0 0 0 0 0 0 0 2 0 0 2 0 0 0 0 2 0 2 2 0 1 2 0 1 1 1 1 0 0 0 1 0 2 0 2 0 1 2 0 1 1 2 1 0 2 0 0 0 0 0 2 2 0 0 0 0 0 2 0 2 0 0 2 1 1 1 0 2 1 0 1 1 2 2 0 2 2 0 0 0 1 0 1 2 1 2 0 1 1 0 0 0 0 1 0 0 0 2 0 2 2 2 1 0 1 1 0 0 0 0 1 0 0 0 0 0 0 0 0 0 0 1 1 1 0 0 1 1 0 2 1 0 2 0 2 2 1 0 0 2 2 0 1 0 1 0 0 1 0 1 0 2 1 2 2 0 0 0 0 0 1 0 0 1 1 0 0 2 0 0 0 2 2 0 0 0 1 0 1 0 2 1 2 0 1 1 0 0 0 1 0 0 0 1 1 1 0 0 0 0 2 2 2 2 2 0 1 0 0 2 0 0 1 1 0 0 0 0 0 2 0 1 0 0 0 0 0 0 1 0 1 1 1 0 1 1 1 1 0 0 0 0 1 0 1 1 1 1 0 0 0 0 0 0 1 1 0 0 2 2 0 0 0 0 0 1 1 0 0 0 0 1 1 0 1 1 1 1 1 1 1 1 1 2 1 2 0 1 2 1 0 1 1 0 0 1 1 0 0 0 2 1 2 0 0 1 2 1 1 1 1 0 0 2 2 0 2 1 0 1 2 0 1 0 0 0 0 2 0 0 0 1 0 0 1 0 0 2 0 0 1 1 0 1 1 0 0 1 1 2 1 1 1 0 0 1 1 2 0 0 0 1 0 0 2 1 0 0 2 0 2 2 0 1 1 2 1 0 0 0 0 0 0 0 0 1 1 0 1 0 0 0 2 2 0 0 0 2 2 0 1 1 1 2 0 1 1 0 0 0 0 1 1 0 0 0 0 1 0 0 0 0 2 1 0 0 2 1 0 2 0 0 0 0 2 2 0 0 2 1 0 1 0 0 0 1 2 1 0 0 2 0 2 1 1 0 1 0 0 0 1 0 0 0 0 0 0 0 0 0 0 0 1 0 1 1 0 1 1 1 0 0 1 0 0 1 0 0 0 1 0 0 0 0 0 0 0 0
29 0 0 0 1 0 2 0 1 2 0 0 0 1 0 0 1 1 1 1 0 0 1 1 1 0 0 0 2 1 1 2 1 0 0 0 2 1 0 0 0 0 0 0 2 1 1 0 0 0 0 2 0 1 1 0 0 1 0 0 0 1 2 2 0 1 0 0 0 1 2 1 1 2 0 2 2 0 0 1 0 0 1 0 1 1 1 0 2 2 0 2 0 1 1 1 1 0 0 1 2 1 0 1 2 0 2 0 0 0 2 2 0 1 1 1 1 1 0 0 1 0 1 2 0 0 0 0 0 0 1 1 0 0 0 0 0 1 1 0 1 0 1 0 0 0 0 0 0 2 1 1 0 1 0 1 0 1 2 1 1 2 0 1 2 2 1 2 0 1 1 1 1 1 0 0 2 0 0 1 1 1 1 2 0 0 1 1 0 0 0 1 2 0 2 1 2 2 0 0 0 0 0 1 1 1 1 1 1 0 0 0 1 0 0 1 1 0 2 0 1 1 2 0 0 0 1 0 0 2 0 0 0 0 0 0 0 1 1 1 0 0 2 0 2 0 0 0 2 0 0 0 0 0 0 0 0 0 0 0 0 0 0 0 0 0 0 0 1 0 1 1 0 1 0 0 0 0 1 0 2 0 0 1 0 0 1 0 0 1 1 1 0 0 2 0 0 1 1 2 1 0 0 0 0 0 0 0 1 1 0 0 0 0 0 0 2 0 2 0 0 2 1 1 1 0 1 0 0 0 0 1 0 0 0 0 0 0 2 1 0 0 1 0 1 1 1 0 2 2 0 0 1 0 1 1 1 0 0 0 0 0 1 0 1 1 0 2 2 0 0 0 1 2 1 1 1 0 0 0 1 1 0 0 1 2 0 0 0 0 1 1 0 0 1 1 2 0 0 0 0 0 0 2 1 1 0 0 0 2 0 0 1 1 1 1 0 0 1 0 1 1 0 2 1 1 0 1 1 1 2 1 0 2 0 0 1 0 1 0 2 0 1 1 0 0 0 1 2 1 0 1 1 2 2 1 1 2 2 1 1 0 0 0 0 0 0 2 0 0 0 0 1 1 2 0 2 0 0 1 0 1 1 1 1 0 1 1 0 1 1 0 0 1 0 0 1 2 2 2 0 2 1 1 1 1 1 1 1 0 0 1 1 0 0 1 0 0 0 2 0 2 2 1 0 2 0 0 0 1 0 0 1 0 1 0 1 0 2 2 1 2 0 1 1 0 0 1 0 1 0 1 0 2 2 2 0 1 0 0 0 1 0 1 0 0 1 1 0 0 0 1 1 0 0 1 2 1 0 2 2 0 1 0 0 1 1 2 1 2 0 0 0 0 1 0 0 0 0 0 0 2 1 1 1 2 0 0 2 1 1 0 0 2 0 1 1 0 0 0 0 0 0 0 0 1 2 1 0 0 2 2 0 1 1 1 2 1 2 2 0 1 0 1 2 0 2 0 0 0 1 2 1 0 1 1 2 2 2 0 0 0 1 1 1 0 2 1 1 0 0 0 0 0 1 1 2 0 1 0 0 2 0 2 2 2 1 1 2 0 0 0 0 0 0 0 1 1 1 0 0 1 0 0 2 2 1 1 1 0 2 2 0 1 0 1 0 2 1 0 0 0 0 2 0 1 1 0 0 0 1 0 0 0 1 0 1 0 1 1 0 1 0 0 0 0 0 0 0 0 0 0 1 0 0 1 0 0 0 0 0 0 2 1 0 0 1 0 0 2 0 1 0 1 1 1 2 1 0 0 0 0 0 1 2 2 0 2 1 2 0 1 2 0 0 0 0 1 0 1 1 0 0 0 1 1 0 0 1 0 1 0 1 1 1 0 0 1 2 1 0 2 0 1 2 0 1 0 0 1 1 0 0 2 2 2 0 0 0 0 0 1 1 0 0 0 1 0 0 0 0 1 1 1 1 0 1 0 0 0 2 2 0 0 0 2 1 0 1 1 0 0 0 2 2 2 0 0 0 2 1 1 0 0 0 0 1 1 1 0 0 0 1 0 2 0 2 2 0 0 0 1 1 0 2 2 0 2 0 1 1 0 0 0 0 2 2 2 2 2 0 2 1 1 2 0 1 1 0 0 2 2 1 1 0 0 0 0 1 1 0 0 2 0 1 1 0 1 0 1 2 0 0 0 2 0 2 1 1 1 2 0 0 1 2 0 1 0 1 1 0 0 0 1 1 0 0 1 1 0 0 1 0 0 1 1 0 0 0 0 0 0 0 1 1 0 0 0 0 0 1 1
30 0 0 0 0 0 1 0 1 2 0 1 0 0 0 0 0 1 1 1 1 0 0 0 2 0 0 0 1 1 1 1 2 1 0 1 1 2 0 1 1 0 1 1 2 1 1 0 0 0 0 1 0 0 2 0 0 0 0 0 1 2 0 0 0 0 2 1 0 0 0 2 2 2 2 2 2 1 1 1 0 0 0 1 2 0 0 0 1 1 0 0 1 0 1 0 0 0 0 2 2 2 0 1 2 1 2 0 1 1 0 1 0 0 0 0 0 0 0 0 2 0 1 2 0 0 0 1 0 0 0 0 0 0 0 0 0 0 1 1 0 0 1 0 0 0 0 0 0 0 0 0 0 0 0 0 0 1 0 1 1 0 0 2 0 0 0 1 1 1 1 1 0 2 1 0 2 1 0 1 1 1 0 2 1 1 1 1 0 0 0 1 0 0 1 1 0 1 0 1 1 2 0 1 1 0 2 0 1 0 2 0 0 0 0 0 0 0 1 0 2 2 2 0 0 0 2 0 1 1 0 0 1 1 0 1 0 2 2 1 0 1 2 0 1 0 0 0 1 1 1 1 0 0 0 0 0 2 0 1 0 1 0 0 0 0 0 0 1 0 0 0 0 1 0 0 0 1 1 0 1 1 0 1 2 1 1 2 0 2 1 1 0 0 1 0 1 0 0 0 0 0 1 1 1 0 1 0 2 2 0 1 0 2 2 1 1 1 0 0 1 1 1 1 1 0 0 1 0 0 0 1 0 0 0 1 0 2 0 1 1 1 0 0 1 1 1 1 1 1 0 1 1 0 1 1 1 0 0 1 1 1 1 1 0 1 1 2 2 0 0 0 1 1 2 0 1 1 1 0 1 2 0 1 1 1 0 0 0 2 1 1 2 0 2 0 2 1 1 1 0 1 1 0 0 0 1 2 0 1 0 1 0 1 1 0 0 0 0 0 0 0 1 0 2 2 1 1 0 0 1 0 0 1 1 0 1 2 0 0 1 1 1 1 0 0 0 1 1 1 0 1 1 2 2 1 1 2 1 2 2 0 0 0 0 0 0 2 0 0 1 0 1 2 1 1 0 0 0 1 1 2 0 0 2 0 0 0 1 0 0 2 1 2 1 1 1 2 1 1 0 1 1 1 1 0 2 1 1 0 0 2 1 0 0 1 0 0 0 2 2 0 2 2 0 2 0 0 0 1 0 0 1 0 0 1 2 0 0 2 1 1 0 1 1 0 0 0 1 1 0 1 0 2 1 1 0 0 1 1 1 0 0 2 0 0 2 1 0 0 0 1 2 0 0 2 2 2 0 0 2 0 0 0 2 1 0 1 0 1 0 0 0 1 1 0 1 1 0 0 1 1 2 1 0 1 1 0 2 2 1 0 0 1 0 2 0 0 1 0 0 0 0 1 1 0 0 2 0 0 1 1 1 1 2 1 2 0 2 1 1 1 0 1 2 0 2 0 1 1 0 1 0 0 1 1 2 2 2 0 0 0 2 0 1 1 1 0 0 1 1 1 1 0 0 2 1 0 2 0 1 1 0 2 2 0 2 2 2 1 0 0 0 0 0 0 0 1 2 2 0 0 0 0 1 2 2 1 1 0 1 1 0 0 1 1 1 1 0 0 0 0 0 2 0 2 0 0 0 0 0 0 0 0 0 0 1 0 1 0 0 1 0 0 0 1 1 0 0 0 0 0 0 0 0 0 0 0 0 0 0 0 2 1 0 1 2 0 0 2 0 0 0 0 0 0 2 0 1 1 1 1 0 0 1 0 0 2 0 2 0 2 2 0 1 0 0 1 1 1 0 0 0 0 0 1 0 0 0 2 2 1 0 0 0 0 1 2 2 0 1 2 0 1 2 0 1 0 1 0 1 2 1 0 0 2 0 0 0 1 1 1 1 1 0 0 2 0 0 0 0 1 0 2 2 0 0 0 0 0 0 0 0 0 0 1 1 0 0 1 1 1 0 2 1 1 0 1 1 2 2 0 1 1 0 2 0 2 1 1 1 0 1 0 2 0 2 2 0 0 0 1 2 0 2 0 1 1 0 2 0 0 0 1 1 2 2 1 2 1 1 1 0 0 1 0 2 0 2 1 2 2 0 2 0 0 0 1 1 0 0 0 2 1 1 2 1 0 1 0 2 2 2 0 0 0 2 0 0 2 1 1 0 0 1 1 1 0 0 0 0 1 0 0 0 0 0 1 1 0 0 2 0 0 0 0 0 0 0 0 0 0 0 1 1 0 0 0 0 0 0 0
31 0 1 0 0 0 1 1 1 2 0 0 0 0 0 0 0 2 1 2 1 1 0 1 1 0 0 0 1 1 1 2 1 1 1 1 1 1 0 0 0 0 0 1 2 0 0 0 0 0 0 1 1 0 1 0 1 0 0 1 0 0 2 2 0 1 1 0 0 0 0 2 1 2 1 2 2 2 2 0 1 0 0 1 1 0 0 1 2 2 0 2 0 1 0 0 0 0 0 1 1 2 0 1 2 1 2 2 1 0 0 1 0 1 2 2 1 1 0 0 1 0 2 1 0 1 0 1 0 0 1 1 0 0 1 0 0 0 0 0 0 0 0 0 0 0 1 0 0 0 0 0 0 1 0 0 0 0 1 2 0 0 0 0 1 1 1 1 0 2 0 0 1 1 0 0 1 1 0 0 0 0 0 1 0 0 1 0 0 0 0 0 2 2 1 1 1 2 0 0 0 0 0 1 0 1 2 0 0 0 0 0 0 0 0 1 1 0 1 1 1 2 2 0 0 0 0 1 1 2 0 1 0 0 0 0 0 2 2 2 0 0 2 1 2 0 0 1 2 0 0 1 0 0 0 1 0 0 0 0 0 0 0 0 0 0 0 0 0 0 0 1 0 1 0 0 1 0 0 0 0 1 0 1 2 2 2 1 0 1 0 0 0 0 2 0 0 2 0 1 0 0 0 0 0 0 0 0 2 2 0 0 0 1 1 0 2 1 0 0 0 2 1 2 1 0 0 1 0 1 0 1 2 0 0 0 0 2 0 1 1 2 0 0 1 1 1 0 2 0 0 0 1 1 0 1 1 0 0 2 2 1 2 0 2 0 1 2 1 1 1 1 1 2 1 1 1 0 0 0 1 0 0 1 0 0 1 0 0 0 0 0 0 0 2 0 0 1 0 0 0 0 1 1 1 0 0 0 0 2 0 0 0 0 0 0 0 0 0 0 0 1 0 1 1 2 1 0 0 0 0 1 0 2 0 0 1 0 1 0 1 1 2 0 1 1 0 1 1 1 0 1 1 1 1 1 0 2 0 2 2 0 1 0 0 1 0 2 0 0 1 1 2 1 0 0 0 0 0 0 2 2 2 2 0 0 0 0 0 0 0 1 0 2 0 2 2 1 1 1 1 1 1 1 1 0 2 1 1 0 0 2 1 0 0 2 0 0 0 2 0 2 2 1 1 2 0 1 1 1 1 0 2 0 1 1 2 1 2 2 1 1 0 2 1 0 0 0 2 0 0 0 0 2 1 0 0 1 0 1 1 0 0 1 0 0 1 1 1 1 0 0 0 0 1 0 1 1 0 2 1 0 0 0 2 0 1 2 0 2 1 1 0 1 2 0 1 1 0 0 1 0 0 1 1 2 0 0 2 1 0 0 0 0 2 0 1 0 0 1 1 1 0 0 0 0 1 2 0 0 1 1 0 1 0 0 1 0 2 2 1 1 0 1 2 0 2 0 1 0 0 0 0 0 0 2 2 2 2 0 0 0 1 0 0 1 1 0 2 0 0 0 0 0 1 1 1 0 1 0 0 0 1 1 0 1 1 0 1 1 0 0 0 1 0 0 0 2 2 2 1 0 0 0 1 2 1 0 1 2 0 0 1 0 1 1 0 2 1 0 0 1 0 1 1 1 0 1 0 1 1 0 0 0 1 1 1 0 1 1 0 1 0 0 1 1 1 0 0 0 0 1 0 1 0 1 1 1 1 1 0 0 2 1 0 1 0 1 0 2 0 0 0 0 0 2 0 0 2 2 0 2 1 1 1 2 0 0 2 2 2 2 2 1 1 1 0 1 1 2 1 0 0 0 1 2 0 1 0 1 1 0 1 1 0 0 0 2 1 0 1 1 0 1 2 0 1 0 1 0 0 2 1 0 0 2 0 1 1 1 1 1 1 0 0 0 1 0 0 0 0 1 0 2 2 0 0 0 1 0 0 1 0 0 0 0 1 0 1 1 0 0 1 1 1 1 0 1 1 1 0 0 0 0 0 0 1 2 1 1 1 0 2 0 2 0 2 2 0 0 0 2 1 0 1 2 0 1 0 2 0 0 1 0 1 1 1 0 1 1 0 1 0 1 0 0 1 2 1 0 2 0 0 1 1 1 1 1 2 1 0 1 2 0 1 2 0 0 0 0 2 0 0 0 1 0 2 0 0 1 1 0 0 0 0 1 1 0 0 0 1 0 0 0 0 1 0 2 2 0 0 1 1 1 0 0 1 1 0 1 0 0 0 1 0 0 0 0 1 1 0 0
32 0 0 0 1 0 1 1 2 2 0 0 1 2 0 0 0 1 0 1 1 1 0 1 1 0 1 1 2 2 2 0 1 2 0 1 1 0 0 0 0 0 0 2 2 1 1 0 0 1 1 1 2 1 0 1 0 1 0 0 1 2 0 0 0 1 0 0 0 0 0 0 1 2 1 2 1 1 1 0 1 0 1 0 1 0 0 0 2 2 0 1 1 0 0 0 0 2 0 2 2 0 1 0 2 0 2 0 0 0 0 1 1 1 0 0 0 0 1 0 1 0 2 0 0 2 0 0 1 0 1 0 0 0 0 0 0 0 0 0 0 0 0 0 0 0 1 0 0 0 0 1 0 0 0 0 0 2 0 1 0 1 0 1 2 2 2 1 0 2 0 0 0 2 0 0 2 0 0 0 0 0 0 1 0 0 1 2 1 1 0 0 2 0 2 2 0 2 0 0 0 0 0 1 1 1 1 0 1 0 2 0 2 0 0 1 1 0 1 1 1 1 2 0 0 0 0 0 0 2 0 0 0 1 1 0 0 1 2 1 0 0 1 1 1 0 0 0 2 0 0 0 0 0 1 0 0 0 0 1 0 1 0 0 0 0 0 0 1 1 2 2 0 0 0 0 0 2 2 0 0 2 1 2 2 2 2 0 0 1 0 0 0 0 2 0 1 1 0 2 0 1 0 0 0 0 2 1 0 2 0 2 0 0 0 0 2 0 0 1 1 1 2 1 2 0 0 1 1 0 0 0 1 0 0 0 0 1 1 0 0 1 2 0 0 0 1 0 0 0 0 0 2 1 1 0 1 0 0 0 0 0 2 0 1 0 0 2 1 1 1 1 0 2 0 1 1 1 0 0 1 1 0 1 1 2 0 0 0 0 0 0 2 0 2 0 2 0 1 1 0 1 1 1 0 1 0 2 0 1 0 0 0 1 1 0 0 0 0 0 1 2 0 0 1 1 0 0 0 0 0 0 0 2 1 0 0 0 0 0 1 1 2 0 0 2 1 2 2 0 0 2 0 1 2 0 1 1 1 1 1 0 1 2 0 2 0 2 0 0 0 0 2 0 2 1 1 0 0 1 2 0 0 0 2 0 0 0 1 0 0 2 1 1 1 1 1 1 1 2 1 2 1 1 1 0 2 1 2 0 1 1 0 0 2 0 0 0 0 2 0 2 2 0 1 1 0 0 0 1 0 1 1 0 1 1 2 0 1 1 0 1 1 1 2 0 0 1 1 0 1 1 0 2 1 0 1 0 0 1 1 0 0 2 0 0 2 2 1 0 1 0 0 0 1 0 1 1 0 2 1 0 0 0 0 0 0 2 0 2 0 1 1 0 0 1 1 0 0 0 0 2 0 2 2 2 1 0 0 0 2 0 0 1 1 1 0 0 0 1 0 1 1 1 1 1 1 1 0 0 1 1 1 2 1 1 2 0 2 2 0 1 0 2 1 0 2 0 2 0 2 1 0 1 0 2 1 1 1 0 0 0 2 1 0 1 1 1 1 0 1 0 0 0 0 1 1 1 2 1 1 0 2 0 0 2 0 0 2 0 0 0 0 0 1 0 0 1 1 1 0 0 0 1 0 2 1 2 2 0 1 0 0 0 1 0 0 1 0 0 0 0 0 1 0 1 0 0 0 0 1 0 0 0 0 0 0 1 1 2 0 2 0 0 0 1 1 1 1 1 0 1 1 0 0 1 1 0 2 2 0 0 2 1 0 1 0 1 0 2 0 0 0 1 1 0 1 2 0 0 0 1 0 0 2 2 0 2 0 2 0 2 2 1 0 0 0 1 0 1 1 0 0 0 0 0 1 0 0 2 2 0 2 1 0 0 0 2 2 1 2 1 0 1 2 0 2 0 0 1 0 1 1 1 1 2 0 0 0 1 1 1 1 0 0 0 1 1 0 0 0 1 2 2 0 2 2 0 0 0 1 2 0 0 0 0 1 0 2 0 0 0 2 1 2 1 0 1 1 1 1 0 0 0 0 0 0 0 1 2 2 0 1 0 2 1 1 2 0 0 0 2 1 1 2 2 0 2 0 1 1 0 0 0 1 2 2 1 2 1 0 1 0 0 0 0 2 2 1 0 1 1 0 1 0 0 0 1 1 1 0 0 2 0 1 2 0 0 0 1 1 0 1 0 1 0 1 1 1 0 1 0 0 0 0 2 2 0 0 0 0 0 1 0 0 0 0 1 1 0 0 1 2 2 0 1 1 0 0 0 0 0 0 0 0 0 0 0 0 0 1 0
33 0 0 0 1 1 2 1 2 2 0 0 0 1 0 0 0 1 1 2 0 0 0 2 0 1 1 0 2 1 1 1 0 2 0 2 1 1 0 2 2 0 0 2 2 1 0 1 0 0 1 1 0 0 2 1 0 0 0 0 1 1 1 2 1 0 0 0 1 1 0 1 2 1 1 1 1 0 0 1 0 0 0 2 2 0 0 1 2 2 0 1 1 0 0 0 0 1 1 2 1 2 0 0 2 1 2 0 0 0 0 1 0 0 1 1 0 0 1 0 1 0 2 1 0 1 0 1 0 0 0 0 0 0 0 0 0 1 0 0 1 0 0 0 0 1 0 0 0 1 0 1 1 1 0 0 0 0 0 0 0 1 0 1 1 1 1 2 0 1 1 0 0 2 1 0 2 0 1 1 0 1 0 1 1 1 0 1 0 0 0 1 1 0 2 2 1 2 0 1 1 1 0 1 1 1 2 1 1 0 2 0 2 0 0 0 0 0 1 2 0 0 1 0 1 0 1 0 0 2 1 1 0 0 0 0 0 1 1 1 0 0 2 1 1 0 0 0 2 0 0 0 0 0 1 0 2 2 0 0 0 0 1 0 1 0 0 1 1 1 2 1 0 1 0 0 0 0 2 0 1 0 1 1 1 1 2 1 0 2 1 0 0 0 2 0 2 1 0 2 1 0 0 0 0 0 1 1 1 1 0 0 0 1 1 0 2 0 1 0 1 2 2 0 1 0 0 2 1 1 0 2 0 0 0 0 0 2 0 1 0 2 2 0 0 1 0 1 1 1 1 0 2 0 1 0 1 0 1 0 1 1 2 0 1 0 1 2 1 1 1 1 2 1 1 2 2 1 1 0 2 1 0 0 1 2 0 1 1 0 1 1 0 0 1 1 0 0 1 0 0 0 0 2 1 1 0 1 0 2 0 1 0 0 0 0 1 1 0 1 0 1 0 1 0 2 1 1 1 1 2 1 1 0 2 0 0 1 1 1 1 1 1 1 0 2 0 0 1 1 0 0 1 2 1 1 0 1 2 1 0 0 0 0 0 2 0 2 0 1 0 0 2 1 1 0 1 0 0 1 2 2 2 2 0 0 0 1 0 0 0 2 0 0 0 0 0 2 2 2 1 2 0 0 1 1 1 2 0 0 0 0 1 1 0 2 0 0 0 1 0 2 2 1 0 1 0 1 1 1 1 0 2 1 0 0 1 0 2 0 1 2 0 0 1 0 0 0 2 0 0 0 0 2 1 0 0 1 0 2 1 0 0 1 0 0 1 2 0 0 0 1 0 0 0 0 0 1 0 2 2 0 0 0 0 0 0 1 0 1 0 0 1 1 1 0 1 0 0 0 0 1 0 2 2 2 0 0 2 2 1 0 0 1 1 0 1 0 0 0 0 0 0 0 0 0 2 2 0 0 0 1 1 1 1 0 2 1 2 2 0 1 0 1 2 0 2 0 2 1 1 1 0 1 0 2 1 1 1 0 0 0 2 0 1 1 1 0 1 0 0 1 0 0 0 2 2 0 0 0 1 0 1 0 1 1 1 2 2 0 0 0 1 0 0 0 1 2 1 1 0 0 0 0 1 2 2 1 1 1 1 0 0 1 0 0 0 1 1 0 0 1 0 2 0 1 0 1 0 1 1 0 0 0 0 0 0 0 1 1 1 1 1 1 0 0 1 0 1 1 1 1 1 0 0 1 1 0 0 0 0 0 2 2 0 0 0 0 0 2 0 0 0 0 0 0 2 2 0 0 1 0 1 0 2 1 0 1 2 1 1 1 2 0 0 0 0 1 0 1 1 0 0 0 2 0 1 0 1 1 2 0 2 2 2 0 0 2 0 0 0 0 0 1 2 0 1 0 0 0 0 2 1 0 0 1 1 0 0 1 1 1 0 0 0 0 0 1 0 0 1 0 1 2 1 1 1 0 0 0 1 2 0 0 0 0 0 1 1 2 0 0 1 1 2 2 0 0 0 2 2 0 0 0 0 0 0 0 2 0 0 0 0 1 1 0 1 2 0 0 0 1 2 0 2 0 1 0 0 0 0 0 0 0 1 1 1 0 1 1 0 1 0 1 1 0 0 1 0 0 2 1 1 1 1 1 2 0 1 1 0 0 2 2 2 1 0 1 0 0 2 0 0 0 2 0 2 1 1 2 1 1 0 0 0 2 2 0 1 0 1 0 0 0 0 0 0 1 1 0 0 1 2 2 0 0 1 0 0 0 0 0 1 1 1 0 0 1 1 0 2 2
34 0 0 0 2 0 2 1 2 1 0 1 0 0 0 0 0 2 1 1 1 1 0 1 1 1 1 0 2 1 1 2 1 1 0 1 1 1 0 0 0 0 0 1 2 1 0 0 0 0 0 0 1 1 1 1 0 1 0 1 0 0 0 0 0 0 0 0 0 0 0 1 2 2 1 2 2 0 0 0 0 0 0 1 1 0 1 0 2 2 0 0 0 0 1 1 0 0 0 1 1 2 0 1 2 0 2 1 1 0 1 2 1 2 2 2 2 0 0 0 2 0 2 0 0 2 0 2 0 1 0 1 0 0 0 0 0 0 0 0 1 0 0 0 0 0 0 0 0 1 0 0 0 0 0 0 0 2 0 2 1 1 0 0 2 2 1 2 0 1 1 0 0 2 0 0 2 0 0 1 1 1 1 1 0 0 0 1 0 1 0 0 1 0 1 1 0 2 0 0 0 0 0 1 1 0 2 1 1 0 0 0 1 0 0 1 2 0 2 0 1 1 2 0 0 0 2 0 0 2 0 0 0 0 0 0 0 1 2 1 0 0 2 0 2 0 0 0 2 0 0 0 1 0 1 0 1 1 0 0 0 0 0 0 0 0 0 0 1 1 0 1 0 1 0 0 0 1 2 0 1 1 0 2 2 1 2 0 0 2 1 1 1 1 2 1 0 1 0 1 0 0 2 2 0 0 0 0 0 2 0 2 0 2 2 0 1 1 1 0 0 2 1 0 0 0 0 1 0 0 0 2 0 0 0 0 0 0 2 1 0 0 1 0 0 0 2 0 1 1 0 1 2 0 1 0 1 0 0 2 2 2 2 0 2 1 0 2 0 2 2 2 2 1 0 0 2 1 1 1 2 0 0 0 0 1 0 0 0 0 0 0 0 0 2 0 1 1 0 0 0 0 0 1 1 0 1 2 1 1 0 1 0 0 0 0 1 1 0 0 0 1 1 1 1 2 1 0 1 0 1 0 0 2 0 1 1 0 1 0 2 0 2 0 1 2 1 2 2 1 0 2 0 2 0 0 0 0 1 0 0 0 1 1 0 1 0 1 0 1 0 0 2 0 1 0 1 1 1 0 1 2 0 0 2 0 0 1 0 0 1 1 1 1 0 0 0 1 1 2 0 2 1 0 2 1 2 1 2 0 1 1 0 0 1 0 0 0 0 1 0 2 1 0 0 1 0 2 2 1 1 0 1 1 0 1 1 0 2 0 1 1 0 1 1 0 0 1 1 0 2 2 0 2 2 2 0 1 2 1 0 0 0 0 0 0 0 1 1 1 0 0 0 0 1 0 1 1 0 2 2 0 1 0 0 1 0 1 1 1 1 0 1 0 1 0 0 0 0 0 1 1 2 1 0 1 2 0 1 1 0 0 0 1 0 1 1 0 0 0 0 0 1 0 1 2 2 2 0 0 1 1 1 2 1 0 1 0 2 2 1 2 0 1 1 0 2 0 2 0 1 1 0 1 0 2 1 2 1 0 0 0 1 0 1 2 1 0 1 1 1 1 1 0 0 0 1 0 0 0 1 0 1 0 0 1 1 1 1 0 2 2 0 1 0 0 0 1 1 1 0 1 0 0 0 1 2 1 2 0 1 1 0 1 1 1 1 1 0 0 0 0 0 2 0 1 1 1 0 0 1 0 0 0 0 0 1 0 1 2 0 1 0 0 0 0 1 1 1 1 0 1 1 1 0 0 1 0 1 0 0 0 2 1 0 0 0 0 1 0 1 0 0 0 0 1 2 1 0 0 0 0 0 0 1 0 0 1 1 2 1 1 2 0 1 0 0 0 0 1 1 0 0 0 1 1 0 0 0 1 2 1 2 2 2 0 0 2 1 0 1 1 0 0 2 0 0 0 0 0 1 1 1 0 0 2 0 0 1 1 1 1 1 0 0 0 1 1 0 1 0 1 0 2 2 0 0 0 0 0 0 2 0 0 0 1 1 0 2 0 0 0 1 2 1 0 0 1 1 1 1 0 0 0 0 0 0 2 0 2 2 0 1 0 2 0 2 2 0 0 1 2 1 0 1 2 0 1 0 2 0 0 0 0 0 2 2 1 1 0 0 1 0 1 0 0 1 0 1 0 1 1 0 2 0 0 1 1 1 0 0 0 2 0 1 1 0 0 2 0 2 0 0 0 2 1 2 1 1 0 1 0 0 0 1 1 1 0 0 0 0 0 0 0 0 1 0 0 2 0 0 0 1 1 0 2 2 1 0 1 0 0 0 2 0 1 0 0 1 0 1 1
35 0 0 0 1 0 1 1 1 2 0 0 0 0 0 0 0 1 1 1 0 0 0 0 2 0 0 0 2 2 2 0 1 0 1 0 2 2 1 0 0 1 0 0 2 0 0 0 0 0 0 1 0 0 1 1 0 0 0 0 1 1 2 2 1 0 2 0 0 0 0 1 2 2 2 2 2 1 1 0 0 0 0 1 1 0 0 0 2 2 0 1 2 0 0 0 0 1 1 2 1 1 1 0 2 1 2 1 1 0 1 2 1 2 2 2 2 0 0 0 2 0 2 1 0 0 0 2 0 2 0 2 1 0 0 0 1 0 0 0 1 0 0 0 0 0 0 0 0 2 0 1 0 0 0 0 0 2 0 0 0 0 0 2 1 2 1 0 1 2 0 0 2 0 2 0 2 0 0 1 1 1 1 2 0 0 2 1 0 0 0 1 1 1 1 2 1 2 0 1 1 1 0 0 0 2 0 0 1 0 0 0 1 0 0 0 0 0 2 0 2 2 2 0 0 0 1 0 0 0 0 0 0 0 0 0 0 1 1 1 0 0 2 0 2 0 0 0 2 0 0 0 1 0 0 1 1 1 0 0 0 0 0 0 0 0 1 1 1 0 0 1 0 1 1 0 1 2 1 0 0 2 0 1 0 0 0 0 0 1 1 1 1 0 2 1 1 0 0 0 0 0 0 0 0 0 0 0 1 1 0 0 0 1 1 0 2 0 0 0 2 1 1 2 1 0 1 1 1 1 0 2 0 0 0 0 0 1 1 0 0 0 2 0 1 2 0 0 0 2 0 1 2 1 1 0 1 0 0 2 2 2 2 0 2 0 1 2 1 1 1 1 0 2 1 1 0 0 0 0 0 2 0 1 0 0 0 0 0 0 0 0 0 0 2 0 0 2 0 0 0 0 0 2 1 1 0 0 0 1 0 0 0 2 2 0 1 1 1 0 0 1 0 2 1 2 1 1 0 0 1 0 0 1 0 1 0 1 0 0 2 1 0 2 0 1 2 0 0 2 0 0 2 2 1 1 0 1 1 2 1 0 0 0 0 0 0 1 0 1 0 0 2 1 0 0 0 0 0 0 2 2 1 1 2 1 0 1 0 0 0 2 1 1 0 2 2 0 0 2 1 2 1 1 1 1 2 0 1 0 0 1 1 0 0 0 0 0 0 1 2 1 1 1 0 1 0 1 1 1 1 0 0 0 1 0 1 0 0 1 0 0 0 0 0 0 0 2 0 0 1 1 0 2 1 1 0 0 0 0 0 2 1 2 1 1 1 2 1 1 0 1 1 0 0 1 1 1 0 1 2 0 0 0 1 0 1 0 0 0 0 1 1 0 0 0 1 0 0 0 0 2 1 2 2 2 0 0 2 2 0 0 0 2 0 2 1 0 1 0 0 0 1 1 1 1 1 2 0 0 0 0 1 2 1 0 2 0 2 2 2 1 0 1 2 0 2 0 2 1 0 1 0 1 0 2 1 2 2 0 0 0 1 0 0 1 1 0 1 1 1 0 1 0 0 2 0 0 1 0 0 0 1 0 1 2 1 1 2 0 0 0 0 1 0 0 0 2 2 2 1 1 0 0 0 1 1 2 1 1 0 0 0 0 1 0 0 2 2 0 0 0 0 1 1 0 0 1 0 1 2 0 0 0 1 1 1 1 1 2 0 2 0 0 0 1 1 2 0 1 0 1 0 1 0 0 0 1 0 0 1 1 2 0 0 1 1 1 0 2 0 0 1 0 0 0 0 1 2 2 0 1 0 0 1 1 1 1 1 1 0 1 2 0 2 0 0 0 0 1 0 0 0 1 1 0 2 0 0 2 2 0 0 0 0 0 0 2 2 0 1 2 0 0 2 0 0 0 1 0 0 2 2 0 0 0 0 0 0 0 0 0 0 0 0 0 0 1 0 0 0 1 1 2 2 0 0 0 1 0 2 2 0 0 0 1 0 0 2 0 0 0 1 0 2 1 1 1 1 2 1 0 0 1 0 1 1 2 1 1 1 1 0 0 2 0 2 2 0 0 0 2 1 0 2 1 1 2 0 1 1 0 0 1 1 2 2 1 2 1 0 2 0 1 0 0 1 1 1 2 2 2 0 2 0 0 1 1 1 0 0 0 2 2 2 0 2 1 1 1 2 0 2 0 1 0 1 0 1 1 0 1 0 1 1 0 0 0 0 0 1 0 0 0 0 0 0 2 2 0 0 2 1 1 0 0 1 1 0 0 0 0 0 1 1 0 1 1 1 0 1 2
36 0 1 0 0 0 1 1 2 2 0 1 0 1 0 0 0 1 0 0 1 1 0 0 2 0 0 0 2 2 2 2 0 0 0 0 2 1 0 1 1 0 1 1 2 1 0 0 0 0 0 1 0 0 2 1 0 1 1 1 1 1 1 2 0 1 1 0 0 1 1 1 1 2 1 2 2 1 1 0 1 0 0 1 1 0 0 1 2 2 1 1 0 1 0 0 0 0 0 1 2 2 1 0 2 0 2 0 0 0 0 1 1 1 1 1 1 0 1 0 1 0 2 1 0 1 0 1 0 1 1 0 0 0 0 0 0 0 0 0 2 0 0 0 0 0 0 1 1 1 0 0 0 0 0 0 0 0 0 1 1 0 0 1 0 0 1 2 0 0 2 0 1 1 0 0 2 1 1 1 0 1 0 2 0 0 1 0 0 1 0 0 1 1 1 1 0 1 0 0 0 0 0 2 2 0 2 0 0 0 1 0 2 1 0 1 1 0 2 0 2 2 1 1 0 0 1 1 1 2 0 0 1 0 1 1 0 2 2 2 0 0 2 0 2 0 1 1 1 1 1 0 0 0 0 0 0 1 0 0 0 0 0 0 0 0 0 0 2 1 0 1 0 2 0 0 0 0 1 0 0 1 1 1 1 1 2 1 0 2 1 0 1 0 2 1 0 0 1 1 0 0 0 0 0 0 1 0 0 1 1 0 0 1 1 0 2 0 0 0 2 0 0 2 1 0 0 1 1 1 0 2 0 0 0 1 0 1 1 1 1 1 0 0 1 1 0 0 0 1 0 1 1 1 0 1 1 0 0 1 1 1 0 1 0 0 0 1 2 0 0 0 0 2 0 0 1 0 0 0 0 1 0 0 1 1 0 0 0 1 0 0 0 0 2 0 0 1 0 0 0 0 0 0 0 0 2 2 0 2 0 0 0 1 1 0 0 0 1 0 0 0 0 2 1 2 1 0 2 0 1 1 0 0 0 1 0 1 0 0 1 1 1 1 0 1 0 1 1 1 0 1 0 2 1 0 1 1 2 1 0 0 0 0 0 1 0 2 0 0 0 0 2 1 0 0 0 0 0 1 1 1 2 2 0 0 1 0 1 0 1 1 1 1 1 0 0 1 1 2 1 2 2 2 2 0 2 1 2 0 1 1 1 0 0 2 0 1 0 2 1 2 2 0 0 2 2 0 0 1 0 1 0 0 1 0 1 0 0 1 1 1 0 1 2 0 0 1 1 0 1 1 0 1 2 1 0 1 1 1 1 0 0 2 0 0 2 0 0 0 0 0 0 0 0 0 0 1 0 2 1 0 0 0 1 0 0 1 0 1 0 2 2 0 0 0 0 0 0 0 0 2 0 2 2 2 0 0 0 0 1 1 0 1 0 1 0 0 1 1 0 1 1 1 1 1 2 1 0 0 2 2 0 1 2 0 2 0 2 0 2 0 0 1 1 0 2 1 0 0 0 2 0 1 0 1 1 1 0 1 1 0 1 1 1 0 2 2 0 1 1 0 0 0 0 1 1 0 0 0 2 0 0 2 2 1 1 1 1 1 0 0 0 1 0 0 0 1 0 0 0 0 0 1 1 2 1 2 2 0 1 0 0 2 1 0 1 1 0 0 0 1 0 1 1 0 1 1 0 1 1 0 0 0 1 1 1 2 0 2 0 2 0 0 0 0 1 0 0 0 0 0 0 0 0 0 0 0 0 0 0 0 2 1 0 1 2 0 0 1 1 1 0 0 0 0 0 1 1 1 0 1 0 0 2 2 0 2 2 2 0 2 2 1 0 1 0 0 0 1 0 0 0 0 2 1 2 0 0 1 1 0 0 0 0 0 0 2 2 0 0 2 0 2 2 1 1 0 0 1 0 2 1 0 0 2 0 0 0 0 1 1 0 0 1 1 0 0 0 0 0 2 1 2 1 0 0 1 1 0 2 2 0 0 0 0 1 0 2 1 0 0 1 1 2 2 0 1 1 2 2 0 0 0 0 0 0 2 1 1 1 0 1 0 2 0 2 2 0 0 0 2 2 0 2 0 1 1 0 2 0 0 1 0 1 1 1 1 2 1 1 1 1 1 0 0 0 1 0 0 2 2 0 1 0 0 0 1 1 0 0 0 2 0 1 2 0 1 0 2 2 0 0 0 2 0 2 0 0 0 2 0 0 0 2 2 2 0 0 0 1 0 0 0 0 0 1 1 1 0 0 1 1 2 0 1 2 0 0 1 0 0 0 1 0 0 1 0 0 0 0 0
37 0 0 0 1 0 2 2 2 1 0 1 0 0 0 0 0 2 1 1 0 0 0 1 1 1 1 1 1 1 1 1 1 0 0 0 2 2 1 1 1 1 1 0 1 0 0 0 0 1 1 1 0 0 1 1 0 1 0 0 1 1 1 1 1 1 1 1 0 0 0 1 2 2 2 2 2 2 2 0 2 0 0 1 1 0 0 2 2 2 1 2 1 0 0 0 0 2 2 2 0 2 0 0 2 2 2 1 1 0 0 2 0 2 1 1 1 0 0 0 1 0 2 1 0 0 0 1 0 0 1 0 1 0 0 0 0 0 1 1 1 0 0 0 0 0 0 0 0 2 0 2 0 0 0 0 0 1 0 1 0 1 1 1 1 1 1 0 1 2 0 0 1 1 1 0 2 0 0 0 0 0 1 2 0 0 1 2 0 0 2 2 2 1 2 0 1 1 0 0 0 1 0 0 0 2 0 0 1 0 0 0 2 1 0 0 0 0 2 0 2 2 2 0 0 0 1 0 1 1 0 0 0 0 0 0 1 2 2 1 0 0 1 0 2 0 0 0 2 0 0 1 0 0 0 0 1 2 0 1 0 1 0 0 0 0 0 0 2 2 0 2 0 1 1 1 0 2 2 0 0 2 2 2 2 2 2 1 0 2 2 1 0 0 2 0 2 0 0 2 0 0 0 0 0 0 0 1 0 1 0 1 0 2 2 0 2 0 0 0 1 1 1 1 1 0 0 2 0 0 0 2 1 1 0 0 0 0 2 0 0 0 2 0 1 1 1 0 0 2 0 2 1 0 1 1 1 0 0 2 2 2 0 0 0 0 1 1 1 1 1 1 1 2 1 1 1 0 0 0 1 0 0 1 0 1 0 0 0 1 0 0 0 0 2 1 2 1 0 1 0 1 1 1 1 0 1 0 0 2 0 1 0 1 1 0 0 0 1 0 0 1 0 2 1 2 1 0 0 1 1 0 0 1 0 1 1 1 0 0 1 1 1 1 0 1 0 1 1 2 0 1 1 1 1 0 1 2 2 2 2 0 1 0 0 1 0 2 0 0 0 0 1 1 2 1 2 0 0 1 1 2 0 0 2 0 0 0 1 0 0 2 1 1 0 0 0 1 1 2 1 2 2 1 2 0 2 2 0 0 0 1 2 1 0 2 1 0 0 0 0 2 2 0 1 2 1 1 1 1 1 0 1 1 0 0 1 0 1 1 1 1 0 0 2 0 0 2 0 0 2 2 0 2 1 0 1 0 0 1 0 0 1 2 0 0 1 2 2 1 1 0 1 0 0 1 1 0 0 2 2 0 0 0 2 0 1 1 0 1 0 0 1 0 0 0 0 1 0 0 2 0 0 1 2 2 2 0 1 1 1 1 0 0 0 1 0 0 0 0 0 0 1 1 1 1 1 1 0 0 2 2 1 0 2 0 1 0 2 2 1 1 0 0 1 0 2 0 2 0 0 1 0 0 0 2 2 2 2 0 0 0 2 0 1 1 0 1 0 0 0 1 0 0 2 2 2 0 1 0 2 1 0 2 2 2 1 0 1 1 0 0 1 0 2 0 0 2 1 1 0 1 0 0 1 1 1 1 2 0 1 0 0 1 0 0 1 0 0 0 0 0 1 2 0 1 1 1 2 0 2 1 0 0 0 0 1 1 0 1 0 0 0 0 0 0 0 0 1 1 0 1 0 1 0 0 0 0 2 1 0 0 1 1 0 0 0 1 0 1 1 0 0 1 1 2 0 2 0 0 1 0 1 1 2 0 1 1 1 2 1 1 2 1 0 1 0 1 0 1 1 0 0 0 1 1 0 1 0 0 0 0 1 0 0 0 0 2 2 0 2 1 0 2 2 0 2 0 0 0 1 1 2 0 0 1 0 0 0 0 0 0 1 0 0 0 1 1 0 0 0 1 0 2 2 0 0 0 0 0 2 2 0 0 0 1 1 0 1 1 0 0 0 2 1 1 0 1 1 2 1 1 0 0 0 0 0 2 0 2 2 0 2 0 2 0 2 2 0 1 0 0 1 1 1 2 0 1 0 1 0 0 0 0 1 1 2 0 2 2 0 2 0 1 1 0 2 0 0 0 1 1 0 2 0 0 0 1 2 1 0 0 2 0 0 1 0 1 0 1 2 0 1 1 0 0 1 1 1 2 1 1 0 1 1 1 1 0 0 0 1 0 0 0 0 0 0 2 2 0 0 2 1 2 0 0 2 0 0 0 0 0 1 2 1 0 0 0 1 1 0 0
38 0 0 1 1 0 1 2 2 1 0 0 1 1 0 0 0 0 0 1 0 0 0 2 0 1 1 0 1 2 2 1 0 2 0 0 2 0 0 0 1 0 0 0 2 0 0 0 0 0 0 0 0 0 0 0 0 0 2 1 0 0 2 2 0 1 1 1 0 0 0 0 2 2 2 2 2 2 2 0 1 0 1 0 1 1 1 1 2 2 0 1 0 0 0 0 0 1 0 2 1 2 1 1 2 0 2 1 1 0 1 2 1 1 2 2 1 0 1 0 1 0 2 1 0 1 0 1 0 0 1 0 0 0 0 0 0 1 0 0 2 0 0 0 0 0 1 0 0 2 2 2 0 1 0 0 0 2 0 2 0 1 0 2 1 1 1 1 0 1 1 1 1 1 0 0 1 0 0 0 0 1 1 2 0 0 1 1 1 1 0 0 0 0 0 1 0 1 0 0 0 0 1 1 0 0 2 0 0 0 1 0 1 0 0 0 1 1 2 0 1 1 2 0 0 0 1 0 0 2 0 0 0 0 0 0 0 2 2 1 0 1 1 0 1 0 0 0 2 0 0 0 0 0 0 1 0 2 1 1 1 1 0 0 0 0 1 0 2 1 0 2 0 1 0 0 0 2 1 0 0 2 0 1 0 0 0 2 0 2 1 2 0 2 2 1 0 2 1 1 1 0 1 1 1 0 1 1 0 2 0 2 0 1 1 0 1 0 1 1 0 1 2 1 1 0 0 1 0 0 0 1 1 1 0 1 0 2 0 2 1 1 2 0 1 1 1 0 1 1 0 1 2 1 1 0 1 0 0 0 0 0 1 0 1 1 0 2 0 2 2 2 0 1 0 0 0 0 0 0 1 1 0 1 1 0 0 1 1 1 1 1 1 0 2 0 0 1 0 0 0 0 1 1 0 1 0 0 0 1 0 0 0 0 0 0 0 0 1 1 0 0 1 2 0 2 2 0 0 0 0 0 1 0 0 0 0 2 0 0 0 2 1 1 0 2 1 2 2 0 0 2 0 1 1 0 1 1 1 1 1 0 0 0 0 0 0 1 0 1 0 0 0 2 1 1 0 0 0 1 0 2 1 1 1 1 0 1 1 0 0 2 0 2 1 0 0 2 2 1 0 1 1 1 1 0 2 0 0 0 0 0 1 0 2 0 0 0 0 1 1 2 2 2 0 2 0 0 0 1 0 1 1 0 0 0 0 0 1 1 0 1 0 1 1 1 0 0 2 0 0 0 0 2 2 0 1 0 2 0 0 0 0 1 0 0 1 1 1 0 1 2 1 1 0 2 2 1 0 2 2 0 1 0 1 1 1 2 1 2 1 1 1 1 1 0 1 0 0 0 0 2 0 2 2 2 1 0 2 1 0 0 0 2 0 1 0 0 0 0 0 0 1 1 1 0 1 1 0 0 1 1 0 2 1 0 2 0 2 2 2 1 0 1 2 0 1 0 1 0 1 2 0 1 1 2 1 1 0 0 0 0 0 1 1 0 2 1 1 0 0 0 0 0 1 2 2 0 0 0 1 1 2 0 0 2 0 0 1 1 0 0 1 1 1 0 0 2 2 2 0 0 0 0 0 1 2 1 1 0 0 0 0 2 0 0 1 2 2 0 0 0 0 1 1 1 0 0 0 0 1 0 0 0 0 0 2 0 1 2 0 1 0 0 0 0 1 1 0 0 0 0 1 0 0 1 0 0 1 0 0 1 2 1 0 1 2 0 0 2 0 0 0 1 1 2 1 1 1 1 1 0 0 0 2 0 0 1 1 2 1 1 1 0 0 0 0 0 0 1 1 0 0 0 2 2 2 0 1 1 2 0 1 1 1 1 1 2 1 1 0 1 0 0 2 0 1 0 0 0 1 1 0 1 1 2 0 0 1 1 1 1 0 0 0 0 1 0 0 0 0 2 0 2 2 0 1 0 1 0 0 1 0 0 1 0 1 0 1 0 0 0 0 2 1 0 0 1 1 1 1 0 1 0 0 0 0 2 0 1 1 0 0 0 2 0 2 2 0 0 0 2 2 1 2 2 0 2 0 1 1 0 0 0 1 1 1 1 2 2 0 2 0 0 0 0 1 2 2 0 0 0 1 1 2 1 1 1 2 1 0 0 2 0 0 1 0 0 2 0 1 0 1 1 0 0 2 0 0 0 2 0 0 1 2 1 1 0 0 1 1 0 0 0 0 1 0 0 0 0 0 0 0 0 0 1 2 1 0 1 0 0 1 2 1 0 0 0 0 0 2 2
39 0 0 0 0 1 1 1 1 1 0 0 1 2 0 0 0 1 1 1 1 0 0 1 1 1 1 0 2 2 2 0 1 1 2 1 1 2 0 1 1 0 1 1 2 2 0 0 0 2 2 2 0 0 2 1 0 0 0 1 2 2 2 2 0 1 1 1 0 0 0 0 2 2 2 2 1 0 0 1 0 0 0 0 0 0 0 0 1 1 0 1 0 0 0 0 0 2 2 2 1 2 1 0 2 1 2 0 0 0 2 2 0 1 1 1 1 0 1 0 1 0 2 1 0 0 1 0 1 0 0 0 1 0 0 0 0 0 1 0 0 0 0 0 0 0 1 1 1 1 0 0 0 0 0 0 0 2 0 0 0 1 0 1 0 1 2 1 1 2 0 0 0 2 0 0 2 1 0 1 1 1 1 1 0 0 1 2 0 0 2 2 2 2 2 2 1 2 0 1 1 1 1 1 1 2 1 1 1 0 0 0 0 1 0 0 1 0 1 1 0 0 1 0 0 0 1 0 0 1 0 0 0 0 0 0 0 2 2 1 0 1 2 0 1 1 1 0 2 0 0 1 0 1 0 1 0 2 2 2 2 2 0 0 0 1 0 1 2 2 0 0 0 1 0 0 1 1 0 0 1 1 0 1 0 0 1 1 0 2 0 0 0 0 2 1 1 0 1 2 0 1 2 2 2 0 0 0 1 2 0 1 0 0 0 0 2 0 0 0 2 1 2 1 0 0 0 2 0 2 0 1 1 0 0 0 0 1 1 0 0 0 1 0 0 0 2 1 0 1 0 1 2 0 1 0 1 0 0 2 2 2 0 0 0 0 1 2 0 2 2 2 1 1 0 0 2 1 1 0 1 1 0 0 1 1 0 0 0 0 0 0 0 0 1 1 1 1 0 0 0 0 1 0 0 0 2 0 0 2 0 1 0 0 0 0 0 0 0 1 0 1 1 1 1 2 1 0 0 1 2 0 0 2 0 1 0 2 0 0 0 2 1 1 0 1 0 0 0 2 0 1 2 2 2 2 0 1 1 0 0 0 1 1 0 1 0 2 0 0 2 2 2 0 0 0 0 0 0 0 1 1 1 1 1 0 0 1 0 1 2 1 0 0 0 0 0 1 1 2 1 2 1 1 1 0 1 0 1 0 1 1 0 0 0 1 0 0 0 1 0 2 1 0 0 1 1 0 0 2 0 1 0 0 0 0 1 0 1 2 0 0 0 1 1 1 0 1 1 0 2 2 0 2 2 1 0 1 0 2 1 0 0 1 0 0 1 1 1 1 0 2 1 0 0 1 1 1 0 1 1 0 0 0 0 0 0 0 0 0 0 0 1 0 0 0 0 0 0 0 0 2 1 0 0 0 2 0 1 1 1 0 0 1 0 1 0 0 0 0 0 0 0 0 0 0 0 0 0 0 2 2 1 2 1 0 2 0 1 0 1 0 0 1 2 0 2 0 1 0 1 2 0 2 0 2 0 2 2 0 0 0 1 0 0 2 1 1 1 0 0 1 0 0 0 2 2 0 0 0 1 1 0 1 0 0 2 0 1 0 0 0 0 1 0 0 0 2 1 1 0 1 0 0 1 2 1 2 2 0 0 0 0 1 0 1 0 1 1 0 0 0 0 2 0 0 0 0 2 0 1 1 0 1 1 1 2 0 0 0 0 0 0 0 0 0 2 0 0 0 0 0 2 0 0 1 0 1 0 0 1 0 2 0 0 0 0 0 0 1 1 0 1 2 2 0 0 0 2 2 0 2 0 0 1 2 0 2 1 2 0 2 2 0 1 0 1 0 0 1 1 0 0 0 1 1 2 1 0 0 0 0 1 1 1 0 0 2 2 1 1 2 0 1 2 0 1 0 0 2 0 2 2 0 0 1 0 0 1 0 0 0 0 0 0 0 0 2 1 0 1 0 1 1 1 0 0 0 0 1 0 2 0 0 0 1 0 0 1 1 0 0 0 2 1 1 0 1 1 2 2 0 1 1 0 2 0 1 0 2 1 0 0 0 2 0 2 2 0 1 0 1 2 0 1 1 1 0 0 2 0 0 0 0 0 2 2 1 0 0 0 1 0 1 0 0 2 2 0 1 2 1 0 1 0 0 0 2 2 0 0 0 2 0 1 0 1 0 0 1 1 0 1 0 1 0 1 0 0 1 1 1 2 0 0 2 2 0 1 0 1 0 0 0 0 0 0 1 1 0 0 1 1 1 0 0 2 0 0 0 0 0 0 1 0 1 0 1 1 0 2 2
40 0 0 1 0 0 1 0 1 2 0 0 0 1 0 0 0 1 0 2 1 1 0 0 2 0 1 0 2 0 0 2 2 1 0 0 2 2 1 1 1 0 0 0 1 0 1 0 0 1 1 1 2 1 0 2 0 0 1 2 0 0 1 1 1 0 1 1 0 1 1 1 1 2 1 2 2 2 2 0 2 0 0 1 1 0 0 0 2 2 0 1 0 0 0 0 0 0 0 2 2 1 0 1 2 1 2 0 0 1 1 1 0 0 0 0 0 0 2 0 0 0 2 2 0 0 0 0 1 0 0 0 0 0 1 1 0 0 1 0 1 0 0 0 0 0 0 0 0 1 1 1 0 1 0 0 0 1 1 1 1 0 0 1 0 1 2 0 0 2 0 0 0 2 0 0 2 0 0 1 1 2 1 1 0 0 0 0 0 1 0 0 2 0 2 2 2 1 0 1 1 1 0 1 1 2 1 0 1 0 0 0 0 0 0 0 0 0 0 2 0 0 0 0 1 0 0 0 1 1 1 1 0 1 1 0 0 1 1 1 0 0 1 0 2 0 0 1 2 0 0 1 0 1 0 0 2 0 0 0 0 0 0 0 2 0 0 0 2 2 0 1 0 2 1 1 0 1 2 0 0 1 1 1 2 1 1 0 0 2 0 0 0 1 2 0 0 0 0 2 0 1 1 1 0 0 0 1 2 2 0 1 0 0 0 0 2 0 1 0 1 2 1 2 0 0 1 0 1 1 0 1 1 1 0 0 0 2 0 1 2 2 0 0 2 2 0 1 0 1 0 0 1 0 1 1 0 0 0 1 1 1 2 0 1 0 0 1 1 1 1 1 0 2 0 0 1 0 0 0 0 0 0 1 0 1 0 0 0 0 0 0 0 0 0 2 2 0 1 1 0 1 1 1 1 0 0 1 1 1 1 2 0 1 1 0 2 1 1 0 0 1 0 2 2 2 1 1 0 0 1 0 0 2 0 1 0 1 1 0 1 1 1 1 1 2 0 2 2 1 0 2 2 2 2 2 0 1 2 1 1 0 1 1 0 1 0 2 0 0 1 1 2 1 0 0 0 0 0 2 0 2 1 1 1 1 0 1 1 0 0 2 2 0 1 1 1 1 1 2 1 2 1 1 1 0 0 1 2 0 1 1 1 0 1 0 0 0 0 1 1 2 2 1 0 2 1 0 0 1 0 0 2 1 0 0 1 0 2 1 1 1 0 2 2 1 0 1 0 1 0 1 0 1 2 1 0 0 0 0 0 1 0 1 0 0 1 0 0 0 0 2 0 0 0 0 0 1 0 1 1 0 1 0 0 1 1 1 0 1 0 1 1 0 0 0 0 0 0 0 0 2 1 2 2 2 0 0 2 2 0 0 0 1 0 1 0 0 1 0 0 0 1 0 1 2 2 1 0 0 0 0 0 2 2 2 2 1 2 2 1 1 0 0 0 0 2 0 1 0 1 2 0 1 0 2 1 2 2 0 0 0 1 0 1 2 1 0 1 1 1 0 0 0 0 2 2 1 1 1 0 1 0 0 2 2 0 2 2 0 0 0 1 0 0 0 0 2 1 1 0 1 0 0 1 2 2 2 1 1 0 0 1 0 0 0 1 2 2 0 0 0 0 2 0 0 0 0 0 0 0 0 1 0 0 1 1 0 2 2 0 2 0 0 0 1 1 0 0 0 0 0 2 0 0 0 0 0 1 0 0 0 2 1 0 0 0 0 0 2 0 1 1 1 1 1 1 0 0 0 0 0 0 0 1 1 0 2 2 2 0 2 2 1 0 1 0 2 0 2 2 0 0 0 1 1 0 0 0 2 2 0 1 0 0 0 1 2 2 0 1 2 0 1 2 0 1 0 0 0 0 2 2 0 0 2 0 0 1 0 0 1 1 1 0 0 2 2 0 1 1 0 1 1 1 0 1 0 0 0 1 1 0 0 0 0 0 0 2 1 0 0 0 2 1 1 0 0 0 1 0 2 1 0 0 1 0 1 1 2 2 0 0 0 1 1 2 0 0 0 0 2 0 0 2 1 0 2 0 2 0 0 0 1 1 1 1 1 2 1 1 1 0 0 2 1 0 2 0 2 2 2 1 2 1 0 0 1 2 1 0 1 0 0 0 2 0 0 2 0 1 0 1 0 2 0 2 0 0 1 1 0 1 0 1 1 2 0 0 0 1 1 0 0 0 1 0 1 2 1 0 2 0 0 0 0 0 0 0 0 0 0 1 2 1 0 0 1 1 0 1 0
41 0 0 0 0 0 0 1 1 1 0 1 0 1 0 0 0 1 1 1 1 1 0 0 2 0 0 0 1 2 2 0 0 1 0 1 1 1 0 0 0 0 0 0 1 0 0 0 0 0 0 2 0 1 0 0 1 0 0 1 0 0 1 1 0 1 1 2 0 1 0 0 1 2 1 2 2 2 2 0 0 0 0 2 2 0 2 0 1 2 0 0 1 1 0 0 0 0 0 2 2 2 1 0 2 0 2 1 1 0 0 2 1 1 2 2 2 0 1 0 1 1 2 2 0 0 0 1 1 0 0 1 0 0 0 0 0 0 1 0 1 0 0 0 0 0 0 0 0 1 0 0 0 0 1 0 0 0 0 1 1 1 1 0 0 1 1 2 0 0 2 0 0 2 0 0 2 1 0 0 0 0 1 2 0 0 0 1 0 0 0 1 1 0 1 1 1 1 0 0 0 0 0 2 2 0 2 0 1 0 0 0 1 1 0 0 0 1 0 2 0 0 1 0 1 0 0 1 0 1 1 1 0 0 0 0 0 2 2 0 0 1 2 1 2 0 0 1 1 0 0 0 0 1 0 0 2 0 0 0 0 0 0 0 0 0 0 0 2 2 0 2 0 1 0 0 0 0 2 0 2 0 1 2 1 1 1 1 0 1 0 0 0 1 2 0 1 1 0 0 0 0 0 0 0 0 0 1 0 1 0 1 0 2 2 2 2 0 0 0 0 2 1 1 1 0 0 2 1 1 0 2 1 1 0 0 0 1 1 2 1 1 2 0 2 2 0 1 1 0 0 0 1 1 1 0 1 0 0 2 2 2 2 0 2 0 0 2 2 0 0 0 0 2 1 1 2 0 0 0 1 1 0 2 0 1 0 1 1 0 0 0 1 1 2 0 2 0 1 1 0 1 0 1 1 0 1 1 0 1 0 1 1 0 1 0 0 0 0 0 0 0 0 2 0 2 2 0 1 0 2 0 0 2 0 1 0 0 1 0 2 0 1 1 1 2 1 0 2 2 0 0 0 2 1 0 1 0 1 2 1 0 0 0 1 2 0 1 0 1 0 0 2 0 2 1 1 0 0 2 1 1 1 1 2 1 0 0 1 0 0 1 0 1 1 0 0 2 1 2 0 2 1 0 2 1 2 2 2 0 0 2 1 1 0 2 0 0 0 1 0 1 2 1 1 2 0 0 0 0 0 2 2 1 1 0 2 0 1 2 1 1 0 1 1 0 0 2 0 0 1 1 0 2 1 0 0 0 2 0 0 0 1 2 0 0 2 1 0 0 0 2 0 0 1 0 1 1 0 2 2 0 1 0 0 1 1 0 0 0 0 1 0 0 1 0 0 0 0 0 0 1 1 1 1 1 1 0 2 2 2 0 0 1 2 0 0 0 0 0 0 0 0 0 0 1 1 2 0 0 1 1 0 1 1 1 2 0 2 1 1 1 0 1 2 0 2 2 0 0 2 1 0 0 0 2 2 1 1 0 0 0 1 1 1 2 0 0 1 0 0 2 1 0 0 2 1 0 0 0 0 0 1 1 1 1 1 1 1 1 1 1 0 1 0 0 0 1 1 1 0 0 0 0 0 2 2 1 2 0 0 0 0 2 0 0 0 2 2 0 0 0 0 2 0 2 0 0 1 0 2 1 0 0 1 0 0 0 1 1 0 1 1 1 0 0 1 0 0 0 0 0 1 0 0 0 0 1 1 0 1 1 1 1 0 0 0 1 1 1 0 0 0 0 0 1 1 1 1 2 0 2 0 0 1 1 0 2 0 2 0 0 1 0 1 0 1 0 0 1 1 0 0 0 2 2 0 1 1 0 1 0 1 1 1 0 0 2 2 0 2 2 0 0 2 0 1 0 0 0 0 2 1 1 1 2 0 0 0 0 0 0 0 0 0 0 0 0 0 0 0 2 1 2 1 1 1 0 0 0 0 0 0 0 0 1 1 0 2 1 0 0 1 1 1 1 1 1 1 2 2 0 0 0 0 0 0 1 1 0 0 0 1 0 2 0 2 2 0 0 0 2 2 0 2 1 0 1 0 1 0 0 0 0 1 1 2 0 2 2 0 2 0 2 1 0 1 0 1 0 1 1 0 2 0 0 0 0 1 1 0 0 2 2 1 1 0 0 1 1 2 1 2 0 1 0 1 0 0 2 0 0 2 1 2 1 1 0 0 0 0 0 0 0 0 0 0 2 2 0 0 2 1 1 0 0 1 2 0 0 0 0 0 1 1 0 0 0 0 0 1 1
42 0 0 0 1 0 1 2 2 0 0 1 0 1 0 0 0 1 1 1 1 1 0 0 2 0 0 1 1 2 2 0 0 1 0 1 1 2 2 0 0 0 0 0 0 0 0 0 0 0 0 0 0 0 2 0 0 0 0 0 1 2 1 0 1 0 2 1 0 0 0 0 0 2 0 2 1 1 1 0 0 0 1 0 1 0 1 1 2 2 0 1 1 0 0 0 0 1 1 1 1 2 0 1 2 1 2 1 1 0 1 2 1 2 2 2 1 1 0 0 0 2 2 1 0 1 0 0 0 0 1 0 0 0 1 1 0 0 0 0 1 0 0 1 0 0 0 0 0 1 1 2 0 0 1 0 0 0 0 1 0 1 0 0 2 2 0 0 0 2 0 1 1 1 0 0 2 0 0 1 1 2 2 2 0 0 2 1 0 0 1 1 2 0 2 2 1 2 0 1 1 1 0 1 1 2 0 1 1 0 1 0 2 1 0 1 1 0 2 0 0 0 2 0 0 0 1 1 1 1 1 1 0 0 0 0 0 2 2 1 0 0 2 0 2 1 1 0 0 1 1 0 0 1 0 0 1 1 0 0 0 0 1 1 0 0 1 0 1 1 0 2 0 0 0 0 0 1 2 0 1 1 1 2 1 1 1 1 0 2 0 0 1 1 2 2 0 0 0 2 0 1 1 1 0 0 1 1 0 1 0 1 0 1 1 1 2 1 0 0 1 2 0 0 2 0 0 2 1 1 0 0 2 0 0 0 0 2 0 0 0 0 2 0 1 1 1 0 1 1 1 0 1 0 1 1 0 0 0 2 2 2 1 0 1 1 1 2 0 2 2 2 2 2 0 1 1 0 0 0 1 1 0 0 0 1 0 1 1 1 0 0 0 0 1 1 2 1 0 0 0 0 0 0 0 0 0 0 1 2 0 0 0 1 1 0 1 1 0 0 0 0 1 1 1 2 1 0 0 0 0 0 0 1 1 1 0 1 0 0 1 1 1 1 0 1 0 1 2 1 1 1 2 2 2 2 0 1 1 1 1 1 0 0 0 1 1 2 0 0 1 1 2 1 2 2 0 1 1 0 1 1 2 2 0 0 1 1 0 1 1 0 1 2 0 0 0 1 0 1 1 1 1 1 2 1 2 1 1 0 0 2 2 0 0 2 0 0 0 0 1 2 2 0 0 1 1 0 0 0 0 0 1 1 0 0 0 0 1 0 2 2 1 0 1 0 0 1 1 0 1 1 0 2 2 1 0 0 1 1 0 0 0 1 0 0 1 0 0 0 0 1 0 0 0 0 0 2 1 2 2 0 1 0 0 1 1 1 1 1 0 1 2 0 0 0 0 0 0 0 0 2 1 1 1 1 1 0 1 1 1 1 0 0 1 1 0 0 1 0 0 0 0 0 0 0 1 1 0 0 0 0 0 2 2 0 2 0 2 0 2 0 0 2 1 0 2 0 1 0 1 2 0 0 0 2 2 2 1 0 0 0 0 1 0 1 1 0 2 0 1 0 1 0 1 2 2 0 0 0 1 0 0 1 1 1 0 1 1 0 0 0 0 0 1 0 0 2 0 1 1 0 0 1 2 2 1 1 1 0 2 1 0 2 0 1 0 1 0 0 0 1 0 1 0 1 0 0 0 0 0 0 1 0 1 1 2 0 0 0 0 0 1 0 0 0 1 0 1 1 1 1 0 0 0 0 0 1 0 0 1 1 2 2 0 1 1 1 0 2 0 0 0 0 0 0 1 1 0 0 1 0 1 1 2 0 1 2 1 2 0 2 2 0 0 0 1 0 0 1 1 0 0 0 0 0 2 0 1 1 2 0 2 1 1 0 0 2 2 1 0 2 0 1 2 0 1 0 1 0 0 2 2 0 0 2 0 0 0 0 0 0 0 0 1 1 0 1 0 0 0 2 0 2 2 0 0 0 0 1 1 2 0 0 0 1 0 0 2 1 0 0 2 0 2 2 0 0 0 2 1 1 0 0 1 0 0 2 1 0 0 0 0 0 2 0 2 1 1 0 1 2 1 0 2 1 1 1 0 2 0 0 0 0 0 2 2 0 2 2 0 2 0 1 0 0 2 1 0 1 2 2 0 2 0 0 0 0 0 0 0 0 1 0 1 1 0 0 1 0 2 0 0 0 2 1 2 0 0 2 0 2 0 1 1 1 1 0 0 0 1 0 1 1 2 0 0 0 0 0 0 0 0 0 0 1 1 1 1 0 1 1 0 1 0 0 0 0 0 0 0 0
43 0 0 0 0 0 1 0 0 2 0 0 1 1 0 0 0 2 2 1 0 0 0 1 1 0 0 0 1 2 2 1 0 1 0 1 1 2 1 1 1 0 0 0 2 0 2 0 0 0 0 0 1 0 0 1 0 0 1 0 1 1 0 0 0 0 1 0 0 0 0 0 2 2 2 2 2 2 2 0 2 0 1 1 2 0 1 0 2 2 0 1 0 0 0 0 0 0 0 1 1 2 1 1 2 0 2 1 1 0 1 2 2 2 2 2 2 0 0 0 2 0 2 2 0 0 0 1 0 0 0 1 0 0 0 0 0 0 0 0 1 0 0 0 0 0 0 0 0 2 1 2 0 0 0 0 1 0 1 1 0 1 0 1 1 2 0 1 1 2 0 0 0 2 0 0 2 0 0 2 2 2 0 2 2 1 0 1 1 1 0 0 1 1 1 1 1 2 0 0 0 0 0 1 1 1 1 0 0 0 0 0 1 0 0 0 0 0 1 0 2 2 2 0 0 1 0 1 1 0 1 1 0 0 0 0 0 2 2 2 0 0 2 0 0 0 0 0 2 0 0 0 0 0 0 0 1 1 1 0 0 0 1 1 1 0 0 1 2 2 0 0 1 1 0 0 0 2 1 0 0 2 1 2 2 2 2 0 0 2 1 0 0 0 2 0 2 0 0 0 0 0 2 2 0 0 0 2 0 1 0 1 0 2 2 1 1 0 1 0 2 1 1 0 1 0 0 0 2 2 0 2 1 1 0 0 0 2 0 1 1 1 2 0 1 1 1 0 1 1 0 1 2 0 2 0 2 0 0 2 2 2 2 0 2 0 2 2 2 0 0 0 1 1 2 1 1 0 0 0 0 0 0 1 0 1 0 0 0 0 0 0 1 0 2 0 2 1 0 0 0 0 0 1 1 0 1 0 0 2 0 0 0 0 0 0 1 1 0 1 0 1 1 2 1 2 1 0 0 0 0 0 0 2 0 1 0 1 0 0 1 1 2 0 1 2 0 2 2 1 0 1 1 1 1 1 0 2 2 2 0 0 1 1 0 1 0 2 0 0 1 1 2 2 0 0 0 0 0 1 0 2 0 0 2 1 0 1 0 1 1 0 0 2 1 0 0 1 0 1 1 1 1 1 1 0 2 1 0 0 0 1 1 1 0 1 0 0 0 0 0 2 2 0 1 2 1 0 0 1 0 1 2 1 2 0 2 0 0 1 1 1 0 2 2 1 0 0 2 0 0 0 0 2 1 1 0 1 0 1 1 0 0 0 0 0 0 0 0 0 0 1 0 0 0 0 0 2 0 2 2 0 0 0 2 1 0 2 0 2 1 0 0 0 0 0 0 0 1 0 1 2 1 2 1 2 1 0 0 1 1 0 0 1 0 0 0 0 1 0 0 0 0 1 1 0 1 1 0 0 2 2 0 2 1 1 2 0 2 1 1 1 0 1 1 0 2 0 1 0 2 1 0 0 0 1 2 2 2 0 0 0 1 1 1 1 0 1 1 0 0 1 0 0 0 2 2 0 1 0 0 0 0 0 2 1 2 1 1 0 2 2 0 2 0 0 0 2 1 1 0 0 0 1 1 2 1 1 1 1 1 0 1 1 0 0 2 1 0 0 0 0 0 2 0 0 0 0 0 0 1 0 0 0 0 1 1 1 1 2 1 2 0 0 0 1 1 0 0 0 0 0 2 0 0 0 1 0 0 0 0 0 2 2 0 0 0 0 1 0 1 0 1 0 0 1 2 1 1 1 0 0 0 0 1 2 0 2 1 2 0 2 2 1 0 1 0 1 0 1 1 0 0 0 1 1 0 0 0 2 2 0 1 1 1 1 1 2 2 1 1 2 0 0 1 0 1 0 1 0 1 2 1 1 0 0 0 0 0 0 0 0 0 0 0 0 0 1 0 0 1 1 2 1 0 0 2 0 0 0 2 2 0 0 0 0 1 0 1 1 1 0 1 2 2 2 0 0 0 1 1 0 0 1 0 1 0 1 1 1 1 0 0 0 2 0 2 1 0 0 1 2 0 0 1 2 0 2 0 1 1 0 0 1 2 1 2 0 1 1 0 1 0 0 0 0 0 2 0 0 1 1 1 2 1 1 0 1 1 0 0 0 1 1 1 2 0 0 1 0 2 1 1 0 1 0 1 1 1 2 1 1 0 0 1 0 0 0 0 0 1 1 0 1 1 0 1 0 0 0 0 1 0 0 0 0 0 0 1 1 1 0 0 1 1 0 0 1 0 0 0 0
44 0 0 0 0 0 1 2 2 0 0 1 0 0 0 0 0 1 0 2 0 0 0 0 2 0 0 0 1 2 2 1 1 0 0 1 1 2 0 1 0 1 0 0 2 1 1 0 0 1 0 2 0 0 2 0 0 0 0 1 1 1 1 1 1 0 2 1 0 0 0 0 1 2 0 2 2 0 0 1 0 0 1 0 1 1 1 0 2 2 0 1 0 1 0 0 0 2 1 2 2 0 0 1 2 1 2 0 0 0 1 1 0 2 2 2 2 1 1 0 0 0 2 1 0 1 0 0 0 0 1 0 0 0 0 0 0 0 0 0 1 0 0 0 0 0 0 0 0 1 1 1 0 0 1 0 0 2 2 1 0 1 0 0 0 1 1 2 0 1 1 1 1 1 0 0 2 0 0 1 1 2 0 2 1 1 0 2 0 0 0 2 1 1 2 2 0 2 0 0 0 0 0 1 1 2 2 0 1 0 2 0 2 1 0 2 2 1 1 0 1 1 2 0 0 0 0 0 1 2 0 0 0 1 1 0 0 2 2 1 0 0 2 1 2 0 0 1 1 0 0 1 0 0 0 1 0 1 0 0 0 0 0 0 1 0 1 0 1 1 0 2 0 1 1 0 0 0 0 0 0 2 0 1 2 0 1 2 0 2 1 0 0 1 2 0 1 0 0 1 0 0 1 1 0 0 1 2 1 2 0 2 0 1 1 0 2 0 0 0 1 1 1 0 0 0 0 2 0 0 0 0 0 0 0 0 0 0 2 1 0 1 0 0 0 0 2 1 2 1 1 0 2 0 2 0 1 0 0 1 1 1 0 0 0 0 0 2 0 2 2 2 1 2 1 1 1 1 1 0 0 0 0 1 0 1 0 0 0 0 0 0 0 0 2 0 1 1 0 0 0 0 1 1 0 0 1 0 0 1 0 1 0 1 1 0 1 0 1 0 1 1 1 1 0 2 2 1 0 0 1 0 0 0 2 0 0 1 0 0 1 1 1 1 0 1 0 0 0 1 0 0 1 2 1 1 0 2 1 1 1 0 0 0 0 1 1 2 0 0 0 0 2 1 0 0 0 1 1 0 1 2 0 0 2 1 0 1 0 0 1 1 1 1 0 0 0 1 1 2 1 2 1 0 1 0 2 0 0 0 0 2 1 0 1 1 0 1 0 1 2 2 2 0 1 1 0 1 1 1 1 0 1 1 1 0 1 0 0 2 0 0 0 1 1 1 0 0 2 0 0 0 0 2 2 1 0 1 2 1 0 0 0 2 0 0 1 1 1 1 0 1 1 0 0 0 0 2 0 1 2 0 1 0 0 1 1 0 0 0 0 1 0 0 1 0 1 1 0 0 1 0 1 2 1 2 2 1 2 2 1 0 0 0 1 0 0 0 0 0 0 0 0 0 0 1 1 2 0 0 0 1 0 1 2 1 2 2 1 1 0 0 0 0 0 0 2 0 1 0 1 2 0 0 0 2 2 1 0 1 1 0 0 1 0 0 1 0 0 0 0 1 0 0 0 1 2 0 1 0 0 1 0 1 2 2 0 0 1 0 0 0 0 0 1 0 0 0 0 1 0 1 0 0 1 2 2 2 2 2 0 0 0 2 0 0 1 1 1 0 0 0 0 2 0 0 1 0 0 0 0 0 0 0 0 1 1 0 1 1 1 1 0 0 0 1 1 0 0 0 0 0 0 0 0 0 1 2 0 2 0 0 2 1 0 1 0 0 0 2 0 0 0 0 0 0 0 0 1 1 0 1 1 1 2 1 1 1 1 2 1 1 2 1 0 1 0 1 0 1 1 0 0 0 2 1 1 1 0 1 1 0 0 0 0 0 1 1 2 0 1 2 0 0 2 0 1 0 0 0 2 0 2 0 0 2 0 0 0 0 0 0 0 0 0 0 0 0 0 0 0 2 1 2 2 0 0 0 0 1 0 2 0 0 1 0 0 0 0 2 0 0 0 2 1 2 0 0 2 1 1 0 0 0 0 0 0 2 0 2 2 0 0 1 1 1 1 1 0 0 1 2 1 0 2 1 0 1 0 2 0 0 0 0 0 2 2 1 2 1 0 2 0 1 0 0 1 1 1 1 2 2 0 2 0 0 1 0 2 2 0 0 1 0 1 2 0 1 0 0 2 0 1 1 0 0 2 1 1 1 0 1 0 0 0 2 2 0 0 0 1 0 0 0 0 1 0 0 0 0 0 0 1 1 0 0 0 1 0 1 0 0 0 1 0 1 0 0 0 0 2 1
45 0 0 0 1 0 2 1 1 1 0 0 1 2 0 0 1 1 1 1 1 0 0 0 2 0 0 0 2 2 2 0 1 1 2 1 2 0 0 1 1 0 0 0 2 0 0 0 0 0 0 0 0 0 2 2 0 0 0 1 0 1 1 1 0 1 0 1 0 0 0 0 2 1 1 1 1 0 0 1 0 0 0 1 1 0 0 0 2 2 0 0 1 0 1 0 0 0 0 1 2 2 1 1 2 0 2 1 0 0 1 1 1 1 1 1 1 0 1 0 1 0 1 2 1 0 0 0 0 0 0 0 0 0 0 0 0 0 0 0 1 0 0 0 0 0 0 0 0 0 0 0 0 0 0 0 0 1 1 0 0 2 2 0 0 2 0 2 0 2 0 0 0 2 0 1 1 2 0 0 0 0 0 2 1 1 1 1 0 1 0 1 1 0 1 2 0 2 0 0 0 0 0 2 2 0 2 1 0 0 0 0 1 0 0 0 1 1 1 1 1 2 2 0 0 1 1 0 1 2 0 0 0 1 2 1 1 2 2 1 0 1 2 0 1 0 0 0 2 0 0 0 0 1 0 1 1 0 0 0 0 0 0 0 0 0 0 0 2 1 0 1 0 0 0 1 0 0 1 0 0 2 0 1 2 1 1 1 0 2 0 0 0 0 2 0 1 0 1 2 1 0 2 2 0 0 0 0 0 1 0 1 0 2 2 0 2 1 1 0 0 2 0 2 1 0 0 2 0 1 0 1 0 0 0 0 0 2 0 0 0 0 0 0 1 1 1 0 0 1 0 0 2 1 1 0 0 0 0 2 2 2 1 0 0 0 0 1 2 0 0 0 0 1 0 0 0 0 0 0 1 1 0 0 0 0 0 0 0 0 0 0 0 0 2 1 1 1 0 0 0 0 0 2 1 1 0 0 0 1 0 1 0 0 0 0 1 0 0 1 1 0 0 1 2 2 0 0 0 0 1 0 0 2 0 2 0 0 1 1 1 1 1 1 1 1 0 1 1 1 0 1 0 1 1 0 1 1 1 0 1 0 0 1 0 2 0 2 0 0 1 1 2 1 0 0 0 0 0 0 1 2 1 1 1 1 0 0 1 0 0 2 0 1 0 0 0 1 1 2 1 2 2 1 2 0 2 2 1 0 0 1 0 0 1 0 0 1 0 2 1 2 2 0 1 2 0 0 0 2 0 2 1 1 1 0 2 0 1 0 0 2 0 1 1 1 0 0 2 0 0 0 0 1 1 1 0 0 0 0 0 0 0 1 0 0 1 1 1 0 1 0 0 0 1 1 1 1 0 2 1 0 0 0 2 0 2 1 1 1 0 2 1 0 0 0 0 0 0 0 0 2 0 2 2 2 1 0 0 0 0 0 0 1 0 1 0 0 0 0 0 0 1 0 1 2 2 1 0 0 0 0 0 2 2 1 2 0 2 1 2 2 0 0 0 0 2 0 1 0 1 1 0 1 0 2 2 2 2 0 0 0 0 0 1 1 1 2 0 0 0 0 0 0 0 1 1 0 1 0 0 1 0 1 2 1 2 0 1 0 0 0 0 0 0 0 0 2 1 2 1 1 0 0 2 2 2 2 2 0 2 1 0 1 0 0 0 1 2 0 0 0 0 1 1 1 0 1 0 1 2 0 0 1 1 1 1 1 0 1 0 0 1 1 0 0 1 0 0 0 0 0 0 0 0 0 1 1 1 1 1 0 2 1 0 0 1 1 0 2 0 0 0 0 0 0 2 1 0 0 1 0 1 0 2 0 0 1 1 2 1 1 2 0 1 0 0 2 0 2 2 0 0 1 0 0 1 0 0 2 2 1 2 2 2 0 0 1 2 0 1 1 0 0 2 0 0 0 0 0 0 2 0 0 0 2 0 1 2 1 1 2 1 0 0 0 1 1 0 1 0 1 0 2 2 0 0 1 0 0 2 2 0 0 0 0 1 0 1 2 1 0 0 2 2 2 0 0 0 0 0 0 0 0 0 0 0 1 0 1 1 0 0 0 1 0 1 2 0 0 0 1 1 0 0 2 0 2 0 1 1 0 0 0 1 1 1 1 0 0 0 1 1 1 1 1 1 1 0 1 2 2 0 2 0 0 0 0 1 0 0 0 2 0 0 0 0 1 1 2 2 0 1 0 1 0 1 1 0 1 1 0 0 0 0 2 2 0 1 1 0 0 0 0 0 1 1 0 0 1 1 0 2 2 0 0 2 1 1 1 0 0 0 1 0 0 1 2 2 0 0 0
46 0 0 0 0 0 0 2 2 1 0 0 1 1 0 0 0 1 1 2 0 0 0 0 2 0 0 0 1 2 2 0 1 1 1 1 2 0 0 1 1 0 1 1 2 1 0 0 1 0 0 1 0 0 2 1 1 1 0 0 1 1 0 0 0 0 2 0 0 0 0 0 0 2 0 2 2 0 0 1 0 0 2 0 2 0 1 1 2 2 0 1 1 0 0 0 0 0 0 1 2 2 0 1 2 1 2 1 2 1 0 1 1 2 2 2 1 0 1 0 1 0 1 1 1 0 0 1 0 2 2 1 0 0 0 0 0 0 0 0 0 0 0 0 0 0 0 0 0 0 0 0 0 0 0 0 0 0 0 1 1 2 0 0 0 2 1 1 0 0 2 1 1 1 0 0 2 0 1 2 1 2 0 2 0 0 0 1 0 1 0 1 2 0 1 2 0 2 0 0 0 0 1 1 1 1 2 1 1 0 1 0 2 0 0 0 0 0 0 1 1 1 2 0 0 0 1 0 0 1 0 0 0 0 0 0 0 1 1 2 0 0 2 1 1 0 0 0 2 0 0 2 0 1 0 1 1 1 0 0 0 0 0 0 1 0 0 0 0 0 0 1 0 1 1 1 0 0 1 0 1 1 0 2 2 1 2 0 0 1 1 1 0 0 2 0 1 1 1 1 1 1 0 0 0 0 1 1 0 1 0 1 0 1 1 0 1 0 0 0 2 2 1 2 0 0 1 1 0 0 0 0 0 0 0 0 0 1 1 0 0 1 1 0 1 1 1 0 1 0 0 0 0 0 0 2 0 0 0 1 1 2 1 1 1 0 0 1 2 0 0 0 0 2 0 0 1 0 0 0 0 1 0 0 1 1 0 1 1 0 0 0 1 0 1 1 2 0 1 0 0 0 0 2 0 1 1 1 0 2 0 0 0 0 0 0 1 0 0 0 0 1 0 0 2 2 0 0 0 0 2 0 0 2 0 1 0 0 0 0 2 0 2 0 0 0 0 0 1 0 1 0 0 1 0 0 0 0 1 1 0 0 1 1 0 1 0 2 0 0 0 0 1 2 2 2 1 0 0 1 2 2 1 1 2 1 0 0 1 0 1 1 2 0 1 1 1 1 0 1 1 1 1 1 1 1 1 1 1 0 0 2 0 0 1 0 0 1 0 1 1 2 2 0 1 2 2 0 0 1 0 0 1 0 0 1 2 0 1 1 0 1 0 0 1 0 0 1 1 0 0 0 0 2 2 2 0 0 2 0 0 0 0 1 0 0 1 1 1 1 0 0 1 0 0 1 1 1 0 1 1 0 1 0 0 1 1 1 0 1 0 2 2 0 0 0 0 2 0 0 2 0 0 2 2 2 0 0 1 1 0 0 0 1 0 0 1 0 0 0 0 0 0 1 1 0 0 2 0 0 0 1 0 2 1 1 2 1 1 1 0 0 0 1 2 0 2 0 1 0 0 2 0 1 0 2 1 2 0 1 1 0 1 0 0 1 2 1 0 1 1 0 0 0 1 2 2 0 0 0 0 0 0 2 2 0 2 1 2 0 0 0 1 0 1 0 0 2 0 0 0 0 0 0 0 0 0 1 2 0 1 0 0 2 0 0 0 0 0 0 0 0 1 1 1 0 0 1 1 0 1 0 0 0 0 0 1 0 1 1 0 1 0 0 0 0 0 0 0 0 0 0 0 0 0 0 0 0 0 0 0 1 1 1 0 1 1 1 0 2 0 1 0 1 1 0 2 0 1 1 0 0 1 1 1 1 1 2 0 2 0 1 2 0 1 0 0 1 0 1 1 0 0 0 0 0 1 0 0 0 1 1 1 2 2 0 0 2 2 0 1 1 0 1 2 0 1 0 0 1 0 1 1 1 1 1 0 0 0 0 2 2 1 0 0 0 1 1 0 1 0 1 2 1 1 0 1 1 0 0 2 2 0 0 0 0 1 0 1 2 1 0 2 0 2 2 0 0 1 1 1 0 0 0 0 0 0 1 1 2 2 0 1 1 1 0 2 2 0 0 0 2 1 0 1 1 1 2 0 2 0 0 0 0 1 2 2 2 2 0 2 0 1 2 1 0 2 2 0 1 2 2 1 1 2 2 2 1 1 0 0 0 2 2 2 2 0 1 1 0 2 0 0 1 1 0 2 1 2 1 1 0 0 0 1 1 1 0 0 0 0 0 0 0 0 1 0 2 2 0 0 2 0 0 0 0 0 0 0 0 0 0 0 1 1 0 0 1 1 0 2 2
47 0 0 0 0 0 1 1 1 2 0 0 0 0 0 0 0 0 0 2 1 1 0 0 2 0 0 0 2 2 2 1 1 0 1 0 2 1 0 0 0 0 0 0 2 0 0 0 0 0 0 1 0 0 2 0 0 0 1 0 1 1 1 1 1 0 2 1 0 0 0 0 2 2 2 2 2 1 1 1 1 0 0 2 2 0 0 0 1 1 0 1 1 0 0 0 0 1 1 1 1 2 1 1 2 0 2 0 1 1 0 1 1 2 2 2 2 2 0 0 0 0 1 1 1 1 0 1 1 0 0 0 0 0 0 0 0 0 0 0 1 0 0 0 0 0 1 0 0 0 0 1 0 1 1 0 0 2 0 1 1 1 1 0 0 1 0 0 1 2 0 0 1 1 1 0 2 1 0 1 1 0 0 2 0 0 2 2 1 1 0 1 2 0 2 2 1 2 0 0 0 0 1 2 2 0 2 1 2 0 0 0 0 0 0 0 1 0 1 0 1 1 2 0 0 1 0 0 0 1 0 0 1 1 1 0 0 2 2 1 0 0 1 0 2 0 0 1 1 1 1 1 0 1 0 0 1 0 0 0 0 0 0 0 0 0 1 1 2 2 0 1 1 1 0 0 0 1 1 0 0 1 1 1 2 1 1 1 0 1 1 1 0 1 2 0 0 0 0 1 1 0 1 1 0 0 0 1 0 1 0 1 0 2 2 0 2 1 1 0 0 2 0 0 2 0 0 2 2 2 0 1 0 0 0 0 0 1 1 1 0 0 1 0 1 1 1 0 2 0 0 0 2 0 1 0 1 0 1 0 1 1 0 1 0 2 0 2 1 1 1 1 0 2 0 0 1 1 1 0 0 0 0 2 0 0 0 2 2 0 1 1 0 0 2 0 0 1 0 1 0 1 1 1 0 1 0 2 0 2 0 1 0 1 1 0 2 0 1 0 0 1 1 0 0 1 1 2 0 0 2 0 0 1 0 1 1 1 2 1 1 1 1 1 0 0 0 0 2 2 0 1 0 1 0 0 0 1 0 1 1 0 0 1 0 1 1 2 0 1 0 0 2 0 2 0 2 1 1 0 1 2 0 0 2 1 0 0 2 0 0 2 1 1 1 1 1 2 1 1 0 1 1 1 1 0 2 1 1 0 0 1 0 0 2 0 0 0 0 1 0 2 2 0 0 2 1 1 1 1 1 1 2 0 1 0 2 0 0 1 1 1 0 1 2 0 0 0 2 0 0 0 0 2 2 1 0 2 0 1 1 1 0 1 0 0 1 1 1 1 0 1 0 0 0 0 0 1 0 1 1 0 0 0 2 0 1 1 1 1 0 0 0 1 1 0 1 2 0 0 2 0 0 0 0 2 0 0 1 0 1 0 0 0 2 0 0 0 0 0 0 0 0 0 0 2 2 1 0 0 1 1 0 1 1 1 2 0 1 0 1 1 0 1 1 0 2 0 1 0 2 1 0 0 0 1 2 2 1 0 0 0 2 1 0 1 2 2 0 1 0 0 0 2 2 2 2 0 1 0 0 0 0 1 1 0 1 0 1 1 0 0 0 0 0 0 0 2 1 1 0 0 0 0 0 1 1 1 2 1 0 0 0 2 0 2 1 1 0 0 0 0 0 2 0 1 0 0 0 0 0 0 2 0 2 1 1 1 1 2 1 2 0 0 0 0 1 0 0 0 0 0 0 0 0 0 1 0 0 0 0 0 2 1 0 2 2 0 1 2 0 0 1 1 1 0 2 1 0 0 0 0 1 1 1 1 0 1 1 2 1 1 2 0 0 0 0 0 0 0 0 0 0 0 1 0 1 0 0 1 1 0 1 1 1 0 1 2 1 0 1 1 0 2 2 0 2 0 0 1 0 1 1 1 1 2 0 0 1 0 0 1 1 0 0 0 1 0 0 0 0 2 0 2 2 0 0 0 0 0 0 1 0 0 1 0 0 0 1 0 0 0 1 0 2 2 1 0 0 2 2 0 1 0 0 0 0 2 0 2 2 0 0 0 2 0 2 1 0 1 1 1 1 0 1 1 1 1 0 1 0 0 1 0 2 0 0 1 1 0 0 1 0 0 1 0 2 2 0 1 2 2 0 1 0 1 0 1 1 0 1 1 1 1 1 0 1 1 0 1 2 0 2 0 0 0 0 1 1 2 1 0 0 1 2 0 0 0 0 0 2 0 0 0 0 0 0 1 1 0 0 1 0 0 0 1 1 1 0 1 0 0 0 2 0 0 0 0 0 0 0 0
48 0 0 0 0 0 1 1 1 1 1 1 1 1 0 0 0 2 2 1 1 1 0 0 2 0 0 0 1 1 0 1 1 0 1 1 1 1 0 1 1 0 0 1 1 0 0 0 0 0 0 0 0 0 2 0 0 0 0 1 0 0 2 2 0 1 1 0 0 1 1 1 2 2 1 2 2 0 0 1 0 0 1 0 1 0 0 0 2 2 0 0 1 0 0 0 0 0 0 0 0 2 0 1 2 1 2 0 0 0 1 1 1 2 2 2 2 1 0 0 0 2 1 2 1 0 0 0 0 0 1 1 0 0 1 0 1 0 1 0 1 0 0 0 0 0 1 0 0 0 0 1 0 0 0 0 0 1 0 1 0 0 1 0 0 1 1 2 1 1 1 0 0 2 0 0 2 0 0 2 2 2 0 1 0 0 1 2 1 1 0 1 1 1 1 0 1 2 0 0 0 0 0 2 2 1 2 0 1 0 1 0 1 1 0 0 0 0 1 1 1 1 2 0 0 0 1 0 0 2 0 0 0 0 0 0 0 1 2 1 0 0 1 0 2 0 0 0 2 0 0 1 0 0 0 0 0 1 0 0 0 0 0 0 1 0 0 1 1 1 0 1 1 1 1 0 0 0 1 0 0 2 0 2 2 1 2 1 0 2 1 1 0 0 1 0 0 1 1 2 1 1 0 0 0 0 0 0 0 2 0 1 0 2 2 0 1 2 0 0 0 2 1 2 1 0 0 1 0 0 0 0 1 0 0 0 0 0 2 0 0 1 2 0 1 1 0 0 1 2 1 0 1 0 1 1 2 0 0 1 1 1 1 1 1 2 0 1 2 0 0 0 1 2 1 1 1 1 1 0 1 1 0 1 0 0 0 0 0 0 0 0 1 0 2 0 1 1 1 1 0 2 1 1 0 1 0 0 0 1 0 2 0 1 1 0 2 0 0 0 0 2 0 0 0 2 0 0 0 0 0 1 0 2 0 0 2 1 1 0 2 0 2 0 0 2 1 0 1 0 0 0 0 1 1 0 1 0 0 0 0 0 1 1 0 2 0 1 0 1 0 0 1 1 2 1 1 0 0 1 1 1 1 1 1 1 0 0 1 0 0 2 2 1 2 0 0 1 0 1 1 2 0 0 1 2 2 0 1 0 0 1 0 0 2 0 0 0 0 1 1 1 2 1 0 2 1 1 1 1 1 1 1 1 0 0 2 0 0 1 0 0 0 0 1 2 1 0 2 0 0 0 0 1 2 2 0 1 0 1 1 0 0 1 0 0 1 1 0 0 0 0 1 0 0 1 1 2 0 1 2 0 1 0 1 1 2 1 0 1 1 0 0 0 0 0 0 1 0 0 1 1 0 1 1 2 1 0 0 0 0 0 0 1 1 1 0 0 0 0 0 0 1 1 1 1 1 1 0 0 0 0 0 1 2 0 2 0 2 2 1 1 0 1 1 0 2 0 2 1 0 0 0 1 0 2 1 2 2 0 0 0 1 0 1 0 1 1 0 0 0 1 1 0 0 1 0 0 1 0 0 2 0 2 2 1 1 1 1 0 0 0 0 1 1 0 0 1 0 0 0 0 0 1 1 2 1 1 1 1 0 0 0 2 0 2 1 1 0 0 0 0 1 2 1 0 1 0 0 0 0 0 0 0 0 0 1 1 0 1 0 0 0 0 0 1 2 0 0 0 0 0 1 1 0 1 2 0 0 0 0 0 2 0 0 0 1 2 0 2 0 0 0 2 2 0 1 2 0 0 1 0 0 0 1 1 1 1 2 2 1 2 2 1 0 1 0 0 0 0 0 0 0 0 2 2 1 0 0 1 2 1 2 2 2 0 0 2 2 1 1 2 0 0 2 0 0 0 0 0 0 2 0 0 0 0 1 0 1 1 1 1 0 0 0 0 0 0 0 0 0 2 1 2 1 1 1 0 0 1 2 2 0 0 0 0 1 0 1 0 0 0 1 1 2 2 0 0 0 2 2 0 0 0 0 0 0 0 0 2 2 0 0 0 2 0 2 1 0 0 0 2 1 0 2 1 1 2 1 1 1 0 0 0 1 1 1 0 1 1 0 1 0 1 0 0 0 1 1 0 2 1 1 2 1 1 1 2 2 0 0 0 0 0 1 1 0 0 1 0 2 1 0 0 2 0 2 0 0 1 1 1 0 1 1 1 1 0 1 1 1 0 0 0 0 1 0 1 1 1 1 1 0 0 0 0 0 0 0 0 0 0 1 2 2 0 0 0 0 0 1 0
49 0 0 0 0 0 0 1 1 2 0 0 0 1 0 0 1 2 2 1 0 0 0 1 1 0 1 0 2 2 2 2 0 1 0 0 2 1 0 0 0 0 1 2 2 1 1 1 0 0 1 1 0 1 1 1 1 1 1 1 1 1 1 1 0 0 2 1 0 0 0 1 2 2 1 2 1 1 1 0 1 0 0 1 1 0 0 0 1 1 0 0 1 2 0 0 0 1 0 1 1 2 0 0 2 1 2 0 0 2 0 0 2 2 2 2 2 0 0 0 2 0 2 0 0 1 0 1 1 1 1 0 0 0 0 0 0 1 0 0 2 0 0 0 0 0 0 0 0 1 0 1 0 0 0 0 0 1 1 2 0 0 0 1 1 2 2 1 2 2 0 0 1 1 1 0 1 0 1 1 0 1 0 2 0 0 2 0 0 2 0 0 2 0 2 2 1 2 0 0 0 0 0 0 0 2 0 1 1 0 0 0 1 0 0 1 1 1 1 2 0 0 2 0 0 0 2 0 0 0 0 0 0 0 0 0 0 2 2 2 0 0 1 0 1 0 0 0 2 0 0 0 0 0 0 0 1 1 0 0 0 0 0 0 1 0 1 0 2 2 0 1 0 2 0 0 0 1 2 0 0 2 0 1 0 0 0 1 0 1 1 1 1 0 2 1 0 0 0 1 0 1 1 1 1 0 1 0 1 1 0 1 0 1 1 1 2 0 1 0 1 1 1 1 2 0 0 0 0 1 0 1 1 0 0 0 0 2 0 1 0 0 0 0 2 2 0 1 1 2 1 0 2 0 2 0 0 0 0 2 2 2 2 0 0 1 0 1 2 0 0 0 0 2 2 1 1 2 2 0 1 0 0 1 0 1 0 1 1 0 0 0 0 0 1 1 0 0 1 1 0 1 1 1 1 0 0 0 0 2 0 0 0 2 2 1 0 0 1 0 0 1 0 1 1 1 0 0 0 0 0 0 0 2 0 0 1 0 1 0 0 1 2 0 0 1 0 1 2 1 0 1 1 2 1 0 1 1 0 2 2 0 1 2 0 2 0 1 0 1 0 0 2 0 1 0 1 0 0 1 1 2 1 1 1 1 0 0 1 0 1 0 0 1 0 0 0 2 1 1 1 2 1 1 1 0 1 1 2 0 1 1 0 0 1 1 1 1 0 1 1 2 2 0 1 2 0 0 0 2 0 1 1 0 0 0 2 1 1 0 1 2 0 1 2 0 0 1 1 0 0 0 0 2 2 1 1 1 1 1 0 0 0 2 0 0 0 1 0 0 0 1 0 0 0 0 0 2 0 1 2 0 0 0 1 0 1 1 0 0 0 1 1 0 1 0 0 0 0 0 0 2 0 1 1 2 1 0 2 2 0 0 0 1 1 1 0 0 0 0 0 0 0 0 0 1 1 2 0 0 1 1 1 1 2 0 2 0 2 2 0 1 0 1 0 0 2 0 1 0 1 0 1 1 1 2 2 2 1 0 0 0 0 0 0 1 1 1 0 0 0 1 0 0 0 2 2 0 0 0 1 0 0 1 2 1 1 1 1 1 0 0 1 1 1 0 0 1 1 0 0 1 0 0 2 2 2 1 2 0 1 1 0 0 1 0 2 2 1 0 0 1 0 2 0 1 0 0 0 0 1 0 1 0 0 1 1 1 0 1 0 1 0 0 0 0 0 0 1 1 1 1 1 0 1 0 0 0 0 0 0 0 2 1 0 1 2 0 0 0 1 0 1 1 1 1 2 0 1 1 0 1 0 0 1 2 0 2 0 2 0 0 2 0 0 0 1 2 0 2 2 0 0 0 2 2 1 0 0 2 2 0 2 2 2 0 0 2 2 0 2 1 0 0 2 0 0 0 0 0 1 1 0 0 0 1 0 0 0 0 0 0 0 0 0 0 0 1 1 0 0 0 0 2 2 0 0 0 0 0 1 2 1 0 0 1 1 0 1 2 0 0 2 0 2 1 0 1 2 2 2 0 2 0 0 1 0 1 1 1 1 1 0 0 2 1 1 2 0 0 1 2 1 0 1 1 1 1 1 1 0 0 1 0 2 0 0 1 2 1 0 2 0 0 2 1 0 1 0 0 2 1 0 2 0 0 0 1 1 0 0 0 2 2 2 2 0 0 1 2 2 0 1 0 1 0 1 0 0 0 2 0 0 1 1 1 1 0 1 0 0 0 2 0 0 0 0 1 1 0 0 1 2 2 0 0 1 0 1 0 1 0 0 0 1 0 0 0 0 0 2 0
50 0 0 0 0 0 0 1 2 1 0 0 0 1 0 0 0 1 1 1 1 0 0 0 2 0 0 0 2 2 2 1 0 0 0 0 2 2 1 0 0 0 0 1 2 1 1 0 0 1 1 1 1 0 1 1 2 1 0 1 1 1 0 0 1 0 0 0 0 0 0 1 1 1 0 1 1 0 0 1 0 0 1 0 1 0 0 0 2 2 0 0 0 0 0 0 0 1 1 1 1 2 0 1 2 1 2 0 1 1 0 1 1 2 2 2 2 0 1 0 1 0 2 1 0 0 0 0 1 0 0 0 0 0 1 0 0 0 1 0 2 0 0 0 0 0 0 0 0 1 1 1 0 0 0 0 0 1 0 2 2 0 0 0 0 1 1 0 1 2 0 0 0 2 1 0 2 2 0 0 0 1 0 1 0 0 1 1 0 2 0 0 1 0 1 1 2 1 0 1 1 1 1 1 1 0 2 1 0 0 1 0 2 0 0 0 0 1 2 0 0 0 2 0 0 1 0 0 0 1 0 0 0 0 0 0 0 2 2 2 0 0 2 2 2 0 0 0 2 0 0 1 0 1 0 0 1 0 0 0 0 0 1 1 1 0 0 1 0 0 0 2 0 0 0 0 0 1 1 0 0 1 0 1 1 0 1 1 1 2 1 1 1 0 2 1 0 0 0 0 1 0 1 1 0 0 0 1 0 1 0 1 0 2 2 0 1 0 1 0 0 2 1 1 1 0 0 0 1 1 0 0 1 0 0 0 0 2 0 1 0 0 0 0 1 1 1 0 0 2 0 1 2 0 2 0 1 0 0 2 2 2 1 0 1 1 1 1 1 1 1 1 0 2 1 1 2 0 0 0 2 1 1 1 0 0 0 1 1 0 1 1 1 0 2 0 1 1 0 0 0 0 1 1 0 1 0 1 0 2 0 1 0 1 2 0 0 1 0 0 0 2 1 2 1 1 0 2 0 1 1 0 2 0 2 0 0 0 0 0 1 1 1 1 1 1 0 1 2 1 0 1 1 2 2 1 1 1 2 1 0 0 0 0 0 0 0 2 0 0 0 0 1 2 1 1 0 1 1 0 1 2 1 1 2 0 0 0 0 0 0 1 1 1 0 0 0 2 2 2 0 2 1 1 1 0 2 1 1 0 0 1 0 0 1 0 0 0 0 1 1 2 2 1 0 2 1 0 0 2 0 1 1 1 1 0 2 0 2 2 1 2 0 0 1 0 0 0 1 1 0 1 0 1 2 2 0 0 1 0 0 0 0 1 0 0 0 0 0 0 0 1 0 0 0 0 1 1 0 1 1 0 0 0 1 0 0 2 2 2 1 0 0 1 1 0 1 0 0 0 0 0 1 1 1 2 1 0 1 1 1 1 0 0 1 1 0 0 1 1 0 1 0 0 0 0 1 2 0 0 0 1 1 1 1 0 1 0 2 1 1 1 0 1 2 1 2 0 1 0 1 1 0 0 0 2 2 2 2 0 0 0 2 0 1 1 0 0 1 0 0 1 0 1 1 1 2 1 1 1 0 0 0 1 2 1 1 2 2 0 0 0 1 0 1 0 0 1 1 1 1 0 0 0 0 1 1 2 2 0 0 0 0 2 0 0 0 1 1 0 0 0 0 2 0 0 0 1 0 1 1 0 1 0 1 1 2 0 1 1 1 1 0 0 0 1 1 0 0 0 0 0 0 0 0 1 0 0 1 0 0 0 2 2 0 1 1 0 0 2 0 0 0 0 0 0 1 2 0 0 1 1 1 0 1 0 1 1 1 2 1 1 2 1 0 1 0 1 1 2 1 1 0 0 1 1 1 1 0 1 1 0 1 1 1 0 0 2 2 0 2 1 0 0 2 0 0 0 0 0 0 2 0 0 0 2 0 1 1 0 1 1 0 0 0 0 0 0 0 0 0 1 1 2 1 1 1 0 0 1 0 1 0 0 0 1 0 0 2 0 0 0 0 2 1 2 0 1 2 2 2 0 1 0 0 1 0 1 0 2 1 0 0 0 2 1 1 2 0 1 0 1 2 1 2 0 1 2 0 2 0 0 0 0 0 1 1 2 2 0 2 0 0 0 2 1 0 2 1 0 1 0 1 1 2 2 2 0 1 1 0 0 2 0 0 1 0 1 1 1 2 0 0 0 1 0 2 1 1 2 1 1 0 0 1 0 0 0 0 0 1 0 0 0 0 0 1 0 0 0 0 0 0 0 0 2 2 1 0 1 0 0 0 2 1 1 0 0 0 0 2 2
51 0 0 0 0 0 0 1 1 2 0 1 0 0 0 0 0 0 0 1 0 0 0 0 2 0 1 0 2 2 2 0 1 0 0 0 2 0 0 1 1 0 0 0 1 0 0 0 0 1 1 1 2 0 0 0 1 0 0 0 2 2 0 0 0 0 1 0 0 0 0 0 2 2 2 2 2 1 1 1 0 0 0 2 2 0 1 0 1 2 0 1 2 0 0 0 0 1 1 2 1 2 0 1 2 1 2 1 1 0 0 2 0 2 2 2 2 0 1 0 1 0 1 2 0 0 0 0 0 0 2 0 0 0 0 0 0 1 0 0 0 0 0 0 0 0 0 0 0 1 0 0 1 0 0 1 0 0 0 2 0 1 0 2 0 1 0 1 0 1 1 0 0 2 0 0 1 0 0 0 0 0 0 2 0 0 0 0 0 1 0 0 2 1 2 1 0 2 1 0 0 0 0 1 1 1 1 0 0 0 1 0 1 1 0 1 1 1 2 0 0 0 2 0 0 0 2 1 1 0 0 0 0 0 0 0 0 1 1 1 0 0 2 0 1 0 0 0 1 1 1 0 1 0 0 0 0 2 1 0 0 0 0 0 2 0 0 0 1 1 0 1 0 0 0 0 0 1 2 0 0 1 0 1 2 1 1 2 0 2 0 0 0 1 2 0 0 0 0 2 0 0 0 0 0 0 0 0 0 1 1 1 0 0 0 0 2 2 0 0 1 2 1 1 0 0 1 2 0 1 0 1 1 0 0 0 0 1 1 1 1 1 1 0 1 1 1 0 0 0 0 0 2 0 2 0 1 0 0 0 0 1 1 1 0 0 1 0 2 0 0 0 0 2 0 0 1 2 1 0 1 1 0 1 0 1 0 0 0 1 0 0 0 0 2 0 0 1 0 0 0 0 0 2 1 1 0 2 0 2 0 0 0 0 0 0 0 0 1 0 1 1 0 0 0 2 2 0 1 1 1 0 0 1 1 0 0 2 1 1 2 0 1 1 2 2 0 2 2 1 0 1 1 2 1 1 0 0 1 1 1 0 0 0 2 2 0 0 0 2 0 1 1 1 1 1 1 0 0 0 2 1 1 1 1 0 0 1 0 0 1 1 1 1 0 0 0 1 1 1 1 1 1 1 1 0 2 2 2 0 0 2 1 1 1 1 0 1 0 1 1 2 1 0 1 1 0 0 0 2 0 2 1 0 2 0 2 0 2 1 1 1 0 2 2 1 1 1 1 0 0 1 0 1 2 1 0 0 2 0 0 0 0 0 0 0 0 2 1 0 1 0 0 0 0 0 0 2 0 1 2 0 0 0 2 1 1 1 0 1 0 0 0 2 1 0 1 1 0 0 2 0 1 2 1 2 1 0 0 1 1 0 0 1 1 1 0 0 0 0 0 0 1 1 1 1 2 2 0 0 1 1 0 2 1 1 2 0 1 1 1 1 0 2 2 0 1 0 2 0 0 0 1 0 1 1 2 2 2 0 0 0 2 1 0 1 1 1 1 1 1 0 0 0 0 1 1 0 0 0 2 0 1 0 0 1 1 1 1 0 0 0 1 0 1 0 0 2 1 1 0 0 0 0 2 2 2 2 2 1 0 0 0 1 0 1 0 2 0 0 0 2 0 2 1 1 0 0 0 0 0 0 0 0 0 0 2 0 1 1 1 1 1 1 0 0 2 1 0 0 0 0 0 0 0 0 0 0 1 1 0 0 2 1 1 0 0 0 0 2 0 0 0 0 0 0 1 1 0 2 0 1 1 1 1 1 0 2 0 2 0 0 2 0 0 0 0 1 1 2 1 0 0 0 1 1 2 1 0 1 1 0 1 1 1 0 0 2 2 0 1 2 1 0 2 0 0 0 0 0 2 0 0 0 0 1 0 0 0 1 0 0 0 0 1 1 0 1 0 1 0 1 2 2 1 1 1 0 0 0 1 1 0 0 0 1 1 0 2 1 0 0 0 2 1 1 0 1 1 2 2 0 1 0 0 1 0 2 0 2 2 0 1 0 2 1 2 2 0 0 0 2 1 0 2 2 1 1 0 2 0 0 1 1 2 0 1 0 1 0 0 1 0 1 0 0 2 2 0 0 2 2 0 1 0 0 0 1 1 0 0 0 2 0 0 1 1 1 1 1 2 0 0 1 1 0 2 1 1 0 0 0 0 1 1 1 1 0 0 0 1 1 0 0 0 0 0 1 2 1 0 2 0 0 0 2 2 0 0 0 0 0 0 2 2 0 0 1 1 0 2 1
52 0 0 0 1 0 2 0 0 2 0 1 0 0 0 0 0 1 0 0 1 1 0 0 2 0 1 0 2 2 2 0 0 1 2 2 2 2 1 1 1 0 1 0 0 1 1 0 0 1 1 1 0 1 1 1 1 0 0 1 0 0 0 0 1 0 0 2 0 0 0 2 2 2 2 2 2 2 2 0 2 0 0 2 2 0 0 0 2 2 0 1 0 0 1 1 0 0 0 2 2 1 0 0 2 1 2 0 0 0 1 1 2 0 2 2 1 0 0 0 2 0 1 2 0 0 0 0 1 0 1 0 0 0 0 0 0 0 0 0 0 0 0 0 0 0 0 0 0 1 1 2 1 1 0 0 0 2 0 0 0 0 0 1 2 2 2 1 1 2 0 0 1 1 1 0 2 0 0 1 1 2 0 2 1 1 1 1 0 1 0 1 2 0 1 1 1 2 0 1 1 1 0 0 0 2 1 0 0 0 1 0 2 0 0 0 0 0 1 2 0 0 1 0 0 0 1 0 0 1 0 0 0 0 0 0 0 2 2 2 0 0 2 0 2 0 0 0 2 0 0 1 0 0 1 0 0 2 0 0 0 0 1 1 1 0 0 0 1 1 0 2 1 0 0 0 1 0 1 0 0 1 0 1 2 2 2 1 0 1 1 1 0 0 2 0 2 1 1 0 0 1 1 1 1 0 0 1 0 1 0 1 0 2 2 1 1 1 0 0 0 1 0 1 1 0 0 2 1 0 0 2 0 0 0 0 0 1 1 1 1 1 1 1 0 0 2 0 2 1 0 0 2 1 1 0 2 0 0 0 0 0 1 0 0 1 1 2 2 0 0 0 1 2 0 0 1 0 0 0 0 1 0 2 0 1 0 1 1 0 0 0 1 0 1 1 1 1 0 0 0 0 0 1 0 1 1 0 0 2 0 0 0 0 0 0 2 1 0 0 1 2 0 1 1 1 0 0 2 0 1 1 0 1 1 1 0 0 1 0 1 1 1 1 0 0 0 2 2 0 0 1 1 2 2 1 1 1 0 0 0 0 1 1 0 2 0 2 0 0 0 0 2 1 2 2 0 0 0 1 1 0 1 1 2 1 0 0 0 0 1 1 2 2 1 1 1 2 2 2 1 2 1 1 1 0 2 1 1 0 0 2 0 0 1 0 0 0 0 0 0 2 2 1 1 2 0 1 1 2 0 1 1 0 0 1 2 0 2 0 1 2 0 2 2 0 0 1 1 0 1 1 0 2 1 0 0 1 0 1 1 0 0 2 0 0 2 1 1 1 0 2 0 0 0 0 0 2 0 1 2 0 0 0 2 1 1 0 0 0 1 1 1 1 1 0 1 1 0 0 1 0 1 1 1 2 0 0 1 1 0 0 0 2 0 1 1 0 1 0 0 0 0 1 1 0 0 1 0 0 1 1 0 1 2 2 2 0 1 1 0 0 0 0 0 0 2 0 1 0 1 1 0 1 0 2 1 0 0 0 0 0 1 1 1 0 2 1 1 0 0 1 0 1 0 2 2 0 0 0 1 0 1 0 1 2 1 0 2 0 0 0 1 0 1 0 0 1 1 1 0 0 0 0 1 1 1 0 0 1 1 1 0 2 0 1 1 1 1 0 0 0 0 2 0 2 0 1 0 1 2 0 1 0 2 2 2 2 0 2 0 2 1 1 0 0 2 0 0 0 0 0 1 0 0 0 1 0 0 0 0 0 2 1 0 2 1 0 0 1 0 0 0 0 0 1 1 0 1 1 0 1 1 1 2 1 1 2 1 2 0 2 2 0 1 0 0 1 1 1 1 0 0 0 1 1 1 0 0 1 1 0 2 2 2 0 0 2 2 0 2 1 0 1 2 0 1 0 1 1 1 1 1 0 0 2 0 0 1 1 1 1 0 0 0 0 0 0 0 0 0 1 0 2 2 0 0 1 1 0 2 2 0 0 0 0 1 0 1 1 0 0 2 1 1 1 0 0 0 1 0 1 0 0 0 0 2 2 0 2 2 0 0 1 2 0 2 2 0 1 1 1 1 0 0 2 0 2 0 2 0 0 0 0 1 2 2 1 2 1 0 2 0 1 0 0 1 0 1 1 2 2 1 1 0 1 1 1 1 0 0 0 1 1 2 0 1 0 1 0 2 0 2 0 0 0 0 1 1 1 2 0 1 1 2 0 0 0 0 0 1 1 0 0 0 0 0 1 1 0 0 1 1 1 0 0 0 0 0 0 0 0 0 1 0 0 1 2 2 0 2 1
53 0 0 0 0 0 1 1 1 2 0 0 0 0 0 0 0 1 1 1 1 1 0 0 2 0 0 0 2 1 1 2 1 1 0 0 2 2 0 2 2 0 0 0 2 0 2 0 0 1 1 1 0 0 2 2 0 0 0 1 0 1 0 1 0 1 1 1 1 1 0 2 2 2 2 2 2 1 1 1 0 0 0 2 2 0 0 1 2 2 0 1 1 1 0 0 0 0 0 2 2 1 0 2 2 0 2 1 1 0 1 2 1 1 2 2 2 0 0 0 2 0 2 2 0 0 0 1 1 0 0 0 0 0 1 1 0 0 0 0 2 0 0 0 0 0 0 0 0 1 0 0 0 0 0 0 0 0 0 0 0 0 0 2 2 2 2 0 1 2 0 0 0 2 0 0 1 0 0 0 0 0 0 2 2 2 0 1 0 0 0 0 2 1 2 1 0 1 0 0 0 0 0 1 1 2 1 1 0 0 2 0 1 1 0 0 0 0 2 0 2 2 2 0 0 0 2 0 0 1 0 0 0 0 0 0 0 2 2 1 0 0 1 0 0 0 0 0 1 0 0 2 0 0 1 0 1 0 0 0 0 0 0 0 0 0 0 0 2 1 0 1 1 0 1 1 0 1 1 0 1 1 1 2 2 2 2 2 0 2 1 0 1 0 2 1 0 1 0 1 0 0 0 0 0 0 0 0 0 1 0 0 0 1 1 0 1 0 0 1 0 1 0 2 1 0 1 0 1 1 0 1 0 0 0 0 0 0 2 0 0 0 1 0 0 0 2 1 1 0 0 0 1 1 1 0 2 0 0 0 0 0 2 0 2 1 0 2 2 0 0 0 1 2 0 0 2 0 0 0 0 1 0 1 0 0 0 0 0 1 0 0 0 1 2 0 0 0 0 0 0 0 0 0 0 0 0 0 0 1 0 0 0 1 1 0 1 0 1 0 0 0 0 1 0 0 0 1 0 0 1 0 0 2 0 0 1 2 1 1 1 1 1 1 0 1 0 1 1 1 0 2 1 2 2 1 1 1 1 0 0 0 0 0 0 0 0 2 0 0 0 1 1 1 1 0 2 0 0 0 2 2 1 1 2 1 0 1 1 2 2 2 1 1 1 0 0 2 1 1 0 2 1 1 1 0 2 0 0 0 0 2 0 0 1 0 0 1 0 1 1 2 2 0 0 2 1 1 1 1 0 1 0 0 0 0 2 0 0 1 0 0 0 2 2 1 1 0 2 0 0 0 0 2 2 0 2 0 0 1 1 0 1 2 1 1 1 2 2 2 0 0 1 0 0 1 2 2 0 2 2 0 1 0 1 1 1 0 0 0 0 0 1 0 0 0 0 0 0 0 0 2 1 1 1 1 1 0 1 1 1 0 0 0 1 0 2 1 0 1 1 1 1 1 1 1 1 1 0 0 1 1 0 2 0 0 2 0 2 2 2 1 0 1 1 0 2 0 1 0 0 2 1 0 1 2 2 2 2 0 0 0 0 1 0 0 1 1 1 0 0 2 0 0 1 1 2 0 0 0 0 0 1 0 1 2 0 0 1 0 0 0 0 0 1 0 0 2 2 2 0 0 0 0 0 2 2 2 2 1 1 0 1 1 0 1 0 1 1 0 0 0 0 2 0 1 1 0 1 0 1 1 0 0 1 1 1 0 1 1 0 1 1 1 0 1 2 2 0 0 0 0 0 0 0 0 1 0 0 0 0 0 2 1 0 1 1 1 0 2 0 0 0 1 1 2 0 2 0 0 1 0 0 0 2 1 1 1 2 2 1 2 2 1 0 1 0 1 0 1 1 0 0 1 0 1 2 0 0 0 0 0 2 1 1 0 0 1 2 1 2 2 0 1 1 0 0 0 0 0 0 2 1 0 0 1 0 0 0 0 0 0 1 0 0 0 1 2 1 1 0 0 0 2 2 0 0 0 0 0 0 0 0 0 0 0 1 0 1 1 0 0 1 1 1 2 0 1 1 2 1 1 0 0 0 0 0 1 1 2 2 0 1 0 0 0 2 2 0 0 1 2 1 0 1 1 1 1 0 1 0 0 0 0 0 2 2 1 2 1 1 1 1 1 0 0 1 1 2 0 0 0 1 1 2 2 2 1 1 0 0 0 2 2 1 0 1 0 1 0 1 0 1 1 0 0 1 0 0 1 1 0 0 1 2 0 0 0 1 1 0 0 0 0 0 1 0 2 2 0 0 2 1 1 0 1 1 0 0 0 0 0 0 0 0 0 0 0 0 0 2 0
54 0 0 0 0 1 1 2 2 1 0 1 0 0 0 0 0 1 1 1 1 1 0 0 2 0 1 0 2 1 2 2 0 0 0 0 2 1 0 2 2 1 1 0 0 1 1 0 0 1 1 1 0 0 1 1 0 0 0 1 0 2 1 2 0 0 1 1 0 0 0 2 1 2 1 2 2 1 1 0 0 0 0 1 1 0 0 1 1 1 0 1 1 1 1 0 1 0 0 0 1 2 1 1 2 0 2 1 1 0 1 2 1 1 1 1 1 0 2 0 0 1 2 1 0 0 0 0 1 0 0 0 0 0 0 0 0 0 0 0 0 0 0 0 0 0 0 0 0 1 0 0 0 0 0 0 0 1 0 0 0 1 0 2 1 1 1 0 2 2 0 0 2 0 0 0 2 0 0 0 0 0 0 2 0 0 0 1 0 0 1 1 2 1 2 2 2 0 0 1 1 1 0 1 1 1 2 0 1 1 0 1 0 0 0 0 0 0 1 1 0 0 2 0 0 0 1 0 0 0 1 1 0 0 0 0 0 1 2 1 0 0 1 0 0 0 0 1 1 1 1 1 1 0 0 0 1 1 0 1 0 1 0 0 1 0 0 0 0 0 1 1 0 2 0 0 1 1 1 0 0 1 1 1 2 1 1 0 0 2 1 1 0 0 2 0 0 1 0 0 0 0 2 2 1 0 0 1 0 2 0 2 0 1 1 0 2 0 0 0 2 1 0 1 1 0 0 1 0 0 0 1 2 1 0 0 0 0 2 1 0 0 1 0 2 2 0 1 1 2 1 1 2 1 1 0 1 0 1 0 1 1 1 0 1 1 0 2 1 1 1 1 1 2 1 1 2 1 1 0 0 1 0 0 0 0 0 0 0 2 0 0 1 0 2 0 1 0 1 1 0 1 1 1 1 0 0 0 0 0 0 1 0 1 1 1 0 1 0 0 0 0 0 2 2 2 1 2 0 0 1 1 1 1 1 1 0 0 1 0 1 1 1 1 0 1 0 0 2 2 0 1 1 2 1 1 0 1 2 2 1 0 1 1 0 1 1 2 0 0 1 1 1 1 1 0 1 0 0 1 2 0 0 0 2 2 0 1 0 0 1 1 1 1 0 0 0 2 2 2 0 2 2 2 1 0 1 0 2 0 2 0 0 0 2 0 0 0 0 1 0 2 2 0 1 1 1 0 0 2 0 1 1 1 0 1 0 0 1 1 1 1 0 0 0 0 0 2 0 0 2 2 0 1 1 0 1 1 0 1 0 0 1 1 1 1 0 1 1 1 0 0 0 0 0 0 1 1 0 2 1 0 1 0 1 1 2 0 0 0 0 2 2 0 1 0 0 0 0 0 0 2 1 1 1 1 1 0 1 1 0 0 0 1 1 1 0 0 0 0 0 0 0 1 1 0 0 0 0 0 1 1 0 1 1 0 2 0 2 2 0 0 0 0 2 0 0 0 1 0 0 0 1 0 0 1 2 2 1 1 0 1 2 0 1 0 2 2 0 1 0 0 0 1 1 2 2 0 1 0 0 1 0 0 2 2 0 0 2 0 0 0 1 0 2 0 0 2 1 0 0 0 0 1 1 2 1 2 2 0 0 0 0 0 0 0 0 1 0 0 0 1 0 2 0 0 1 1 1 1 1 0 1 0 0 0 0 0 2 2 1 2 1 1 0 0 2 0 0 0 0 0 2 1 0 0 1 1 0 0 1 0 2 2 0 1 1 0 0 1 1 1 1 0 0 1 2 2 0 0 0 0 0 0 2 1 0 1 1 2 1 2 2 0 0 0 1 1 0 1 1 0 0 0 1 1 1 0 0 2 2 0 1 1 1 0 0 2 2 0 2 1 0 0 2 0 0 0 0 0 0 2 0 1 1 1 0 0 0 0 0 0 0 0 0 0 0 1 0 1 0 1 0 2 2 0 0 0 0 0 2 2 0 0 0 0 1 0 1 1 0 0 1 0 2 2 0 0 0 1 0 2 0 0 0 0 1 2 0 2 2 0 1 0 1 0 2 2 0 0 0 2 1 0 1 1 1 1 0 2 0 0 0 1 1 2 2 0 1 1 0 1 0 0 1 0 1 1 0 0 2 1 0 1 1 1 1 1 1 0 0 0 1 0 0 2 0 1 1 0 1 0 2 0 0 0 0 2 2 2 2 0 0 0 1 0 0 0 0 0 1 0 0 0 0 0 1 1 1 0 0 2 0 0 0 1 1 0 0 0 0 0 0 0 1 0 0 0 0 0 0 0
55 0 0 0 0 0 1 2 2 1 0 0 0 1 0 0 0 1 0 2 1 1 0 0 2 0 0 0 2 2 2 0 0 0 0 0 2 1 0 0 0 0 0 0 2 0 0 0 0 0 0 0 0 0 2 0 1 0 1 1 0 1 2 2 2 0 2 0 0 0 0 0 1 2 1 2 2 1 1 0 1 0 1 0 1 0 0 0 2 2 0 2 2 1 0 0 0 1 0 2 1 2 0 1 2 1 2 0 0 0 0 0 0 0 1 1 0 0 1 0 1 0 1 1 0 1 0 0 1 0 0 0 0 0 0 0 0 0 2 0 0 0 0 0 0 0 1 0 0 0 0 1 1 1 0 0 0 1 0 0 0 0 0 2 0 1 0 0 1 2 0 0 0 2 0 1 1 0 1 2 1 2 0 1 0 0 1 0 0 1 0 0 2 2 2 1 1 1 0 1 1 1 0 2 2 0 2 1 1 0 0 0 2 1 0 0 0 1 2 0 1 1 2 0 0 0 0 2 1 1 1 2 1 1 2 1 0 1 2 1 0 0 2 0 2 0 0 0 2 0 0 0 0 0 1 0 0 1 0 0 0 0 0 0 1 0 1 0 1 1 0 2 0 0 1 0 0 1 1 0 0 1 1 2 2 1 2 1 0 2 1 1 1 0 2 1 1 2 0 1 0 0 0 0 0 0 1 1 0 1 0 1 0 1 1 1 2 1 1 0 1 2 0 1 1 0 0 1 1 1 0 1 0 0 0 0 0 2 0 0 0 1 2 0 1 1 1 0 2 2 1 0 2 1 1 0 1 0 1 0 1 1 2 0 1 0 0 2 2 0 0 0 0 2 1 0 1 0 0 0 1 0 0 0 1 2 0 0 0 0 0 0 0 0 2 0 1 1 0 0 0 0 0 2 0 1 1 0 0 2 0 0 0 1 1 0 0 0 0 0 0 0 0 2 1 2 0 2 0 0 2 0 2 0 2 0 0 2 1 1 1 1 2 0 0 1 0 1 1 0 0 1 1 2 1 1 0 1 2 0 0 0 1 1 0 1 0 2 0 0 1 1 1 1 0 0 1 1 1 1 2 1 0 0 1 0 0 0 0 0 1 2 1 2 1 0 0 0 0 2 2 2 2 1 2 0 2 2 0 0 0 1 2 0 0 2 0 0 0 1 0 2 1 1 0 1 0 2 2 1 1 0 0 0 1 1 1 0 2 1 0 1 0 1 1 1 0 2 0 0 1 1 0 1 2 1 0 1 1 0 0 0 0 0 0 0 0 2 1 1 0 0 1 0 0 1 1 1 0 2 1 0 1 0 1 1 2 1 1 1 1 0 1 1 2 0 1 2 0 0 2 0 1 1 2 2 0 0 1 1 0 0 0 1 0 1 0 0 1 2 2 2 0 0 0 1 1 2 0 0 1 1 0 1 1 0 1 0 2 2 1 1 1 1 2 0 0 1 1 0 1 1 0 1 0 1 1 2 2 0 0 0 1 0 1 1 1 1 1 0 0 2 1 0 1 2 1 0 1 0 0 0 1 0 1 2 1 0 0 1 0 0 1 0 0 0 1 2 0 0 0 1 0 0 0 1 1 2 2 0 1 0 0 1 0 1 0 1 1 1 0 0 0 1 1 1 0 0 0 0 0 0 0 0 0 0 1 1 0 1 0 0 0 0 0 1 1 0 1 1 1 1 2 0 0 1 0 0 1 1 0 0 2 1 0 0 1 0 0 1 1 1 0 1 0 2 1 0 1 1 0 1 0 0 2 0 0 1 1 2 1 1 1 1 0 0 0 2 1 2 1 1 0 0 2 2 0 1 1 0 1 0 2 2 2 0 0 2 1 0 1 1 0 1 1 0 1 0 0 0 2 0 1 0 0 2 0 0 0 0 0 0 0 0 0 0 0 0 0 0 0 2 1 1 0 1 2 0 0 0 1 1 0 0 0 0 2 0 2 0 0 0 0 1 2 2 0 0 0 2 2 0 1 0 0 1 0 1 1 1 1 0 1 0 1 0 2 2 0 1 0 2 1 0 2 2 0 2 0 2 0 0 0 0 2 1 1 0 2 2 0 2 1 1 2 0 1 1 0 0 2 1 0 2 0 0 0 0 1 0 0 0 2 0 0 1 0 0 1 0 2 1 1 0 1 0 1 0 0 0 2 0 1 0 1 2 2 0 0 0 0 0 0 0 0 0 0 1 1 0 0 1 1 1 0 0 1 1 0 2 0 0 0 1 0 0 1 0 1 1 1 0
56 0 0 0 0 0 1 1 1 2 0 0 0 2 0 0 1 1 0 2 0 0 0 1 1 1 1 0 1 2 2 0 1 1 2 2 1 2 1 0 0 0 2 2 2 1 1 0 0 0 0 0 0 0 2 0 0 2 0 2 0 0 0 2 0 0 2 0 0 0 0 0 2 2 2 2 2 0 0 1 0 0 0 2 2 0 0 1 2 2 1 1 1 0 0 0 0 2 2 2 0 2 0 0 2 1 2 0 0 0 1 2 1 2 2 2 2 0 0 0 2 0 2 2 0 1 0 0 1 0 0 0 0 0 0 0 0 0 0 0 1 0 0 0 0 1 0 0 0 1 0 0 1 1 0 0 0 1 0 1 0 0 0 1 1 2 2 0 0 0 2 2 2 0 0 0 2 1 0 1 1 0 1 2 1 1 1 2 1 1 0 0 2 1 2 1 1 2 0 1 1 1 0 1 1 1 1 0 2 0 0 0 2 0 0 0 0 1 2 0 1 1 1 0 0 0 0 0 0 1 0 0 0 0 0 0 0 2 2 0 0 2 1 0 2 0 0 0 1 1 1 0 0 0 1 0 0 2 1 0 0 0 0 0 1 0 1 0 0 0 0 0 0 2 0 1 0 1 1 0 1 1 0 2 2 2 2 1 0 2 1 1 0 0 2 0 0 1 1 1 1 0 1 1 1 1 1 0 0 2 0 2 0 2 2 0 2 0 1 0 1 1 0 1 2 0 1 1 0 0 0 2 0 0 0 0 0 1 1 2 0 2 1 0 0 0 2 0 1 1 0 0 1 0 1 1 0 0 0 2 2 1 1 0 1 2 0 1 2 0 0 0 1 2 0 1 1 1 1 1 1 0 0 0 0 0 0 0 0 1 0 0 1 0 2 0 1 1 1 1 0 1 1 1 0 1 0 0 0 1 0 2 0 2 2 2 0 2 0 0 0 2 0 1 1 1 1 0 0 0 2 0 1 0 2 0 0 0 1 0 1 1 1 1 0 1 0 0 1 1 0 0 1 2 1 1 0 1 0 1 1 0 0 0 1 1 1 1 0 1 0 0 2 2 2 1 1 0 0 1 2 1 0 0 1 0 0 0 0 0 2 0 1 2 1 1 1 2 1 1 0 1 1 0 1 0 2 2 0 0 0 2 0 1 0 1 0 1 0 1 1 2 1 0 0 1 1 1 1 1 1 0 0 0 0 1 2 0 1 0 1 2 0 0 1 0 0 1 1 0 1 1 0 2 1 1 0 0 0 1 1 0 0 2 0 0 1 1 0 0 0 1 0 0 1 0 1 1 0 2 2 0 0 0 1 0 1 1 1 1 0 0 0 0 0 0 1 0 0 0 0 2 1 1 2 2 0 0 2 2 2 0 0 0 1 0 0 0 1 0 0 0 0 0 0 2 2 2 0 0 1 1 0 1 1 0 1 0 2 2 1 0 0 0 0 0 2 1 2 0 1 1 0 1 0 1 1 2 2 0 0 0 2 1 0 1 1 1 0 0 0 1 0 0 0 1 1 0 0 0 1 0 1 0 1 2 0 0 1 1 0 0 0 0 1 0 0 2 1 1 0 0 0 0 1 1 0 1 2 1 1 0 0 1 1 1 0 2 1 0 0 0 1 2 1 1 1 0 1 0 1 1 0 1 1 1 2 0 0 0 0 0 1 1 0 0 1 0 0 0 0 0 0 0 0 1 1 0 0 0 0 1 2 0 0 1 1 0 0 1 1 0 0 1 1 0 0 0 1 1 0 1 0 0 1 2 0 2 0 2 0 1 1 0 0 0 1 0 0 0 0 0 0 0 1 1 0 0 0 2 2 1 0 0 0 0 0 2 1 0 1 1 0 1 2 1 0 0 0 1 0 1 1 1 1 1 0 0 1 0 0 1 0 0 0 0 1 2 1 1 0 1 1 1 1 0 1 0 0 0 1 2 1 0 0 1 0 0 1 1 1 1 0 2 1 1 0 0 0 2 2 0 1 0 0 1 1 0 0 2 2 0 1 0 2 0 2 2 0 1 0 2 2 1 2 2 0 1 1 1 1 0 0 0 1 1 1 0 1 1 1 1 0 0 1 0 2 1 0 0 2 2 0 2 0 0 0 0 1 0 0 0 1 0 0 0 0 0 1 0 2 0 1 0 1 0 1 0 0 1 1 1 0 1 2 1 1 0 0 0 0 0 0 0 0 1 0 2 2 0 0 2 0 0 0 0 0 0 0 0 0 0 0 2 2 0 0 1 1 0 1 1
57 0 0 0 0 1 2 1 2 1 0 1 0 0 0 0 0 1 1 1 1 1 0 0 2 0 0 0 2 1 1 2 1 1 0 0 1 1 0 1 0 1 0 0 1 0 0 0 0 0 0 0 0 0 2 1 0 0 1 1 0 1 2 2 1 0 2 0 0 0 0 0 1 1 0 1 1 0 0 0 0 0 0 1 1 0 0 0 2 2 0 1 1 0 0 0 0 1 1 2 1 2 0 1 2 1 2 0 1 1 1 1 0 1 1 1 1 2 0 0 0 0 1 1 1 1 0 1 0 0 0 0 0 0 0 0 0 0 0 0 2 0 0 0 0 0 0 0 0 1 1 1 1 1 0 0 0 2 0 0 0 1 0 0 1 2 1 0 1 2 0 0 1 1 2 0 2 1 1 1 0 1 1 2 0 0 1 1 0 1 0 1 1 1 1 2 0 2 0 1 1 1 0 1 1 1 1 1 1 0 0 0 2 0 0 1 1 1 2 0 1 1 2 0 0 0 0 0 0 2 0 0 0 0 0 0 0 2 2 2 0 0 2 0 1 0 0 1 1 0 0 0 0 1 1 0 1 1 1 0 0 0 0 0 1 0 0 1 2 2 0 1 1 1 0 0 1 1 1 0 0 2 0 0 0 0 1 1 0 1 1 0 0 1 2 1 1 1 0 1 1 0 0 0 0 0 2 0 0 1 1 1 0 2 2 0 0 0 1 0 1 1 1 2 0 0 0 2 2 2 0 2 1 0 0 0 0 1 1 1 1 1 1 0 1 1 1 0 2 1 0 0 2 0 1 0 1 0 1 0 1 1 0 0 0 1 0 0 2 0 0 0 0 2 1 0 1 0 0 0 1 0 0 1 0 0 0 0 0 1 0 0 0 0 2 0 0 0 0 1 0 1 0 0 0 0 2 1 0 2 0 0 0 1 1 1 0 1 1 0 0 1 0 1 0 1 1 0 0 1 1 0 0 2 0 0 1 1 0 0 1 1 2 0 0 2 0 2 2 1 0 1 1 2 2 1 1 1 1 2 1 0 1 0 0 0 0 2 0 0 0 0 2 0 2 0 2 0 0 0 2 2 0 0 2 0 0 1 0 0 1 1 0 1 0 0 0 2 1 1 0 1 1 1 1 0 2 2 1 0 0 2 2 0 0 2 1 0 0 1 1 2 2 1 0 2 0 1 1 1 1 0 2 2 1 0 2 0 2 0 1 2 0 0 1 1 0 1 1 0 0 0 0 2 2 1 0 2 1 1 0 0 0 1 0 0 1 2 2 1 1 2 1 0 0 1 1 2 0 1 2 0 0 0 2 0 2 1 0 1 0 0 1 1 1 0 1 1 0 0 1 1 0 2 2 2 1 0 1 1 1 0 0 1 1 1 1 0 1 0 0 0 0 0 1 0 0 1 0 0 1 1 0 2 2 1 2 1 2 2 1 1 0 0 0 0 2 0 0 1 0 1 0 2 0 1 1 2 2 0 0 0 0 0 2 0 1 0 1 1 1 0 0 0 0 0 1 0 0 0 0 0 0 0 2 2 1 0 1 0 0 0 1 0 1 0 0 1 1 1 0 1 0 1 0 2 1 2 2 1 1 0 0 0 2 1 1 1 0 1 0 0 0 2 0 1 0 1 0 0 2 0 1 0 1 2 2 1 0 2 1 2 1 1 0 0 1 1 0 0 0 0 1 0 0 0 0 1 0 1 0 0 2 0 0 1 1 1 0 2 0 1 1 0 0 1 1 1 1 1 0 2 0 0 0 2 0 1 1 2 1 2 2 0 1 0 0 0 0 0 0 0 0 0 1 1 1 1 0 1 1 0 1 1 1 0 0 2 2 0 2 1 0 1 1 0 0 0 0 0 1 1 1 0 0 1 0 0 0 0 0 0 1 0 0 0 1 1 1 0 0 1 2 1 1 0 1 0 0 0 2 2 1 0 0 0 2 0 2 0 0 0 1 1 2 2 0 0 0 1 0 1 0 0 0 0 0 1 0 2 2 0 1 0 1 1 1 2 0 0 0 1 1 0 2 2 0 1 1 0 1 0 0 0 1 1 2 1 1 0 1 0 0 0 0 0 1 2 0 0 2 2 0 0 0 0 0 0 0 0 0 0 1 1 1 1 1 1 1 2 2 0 2 0 0 0 0 0 0 0 2 0 0 0 2 1 1 0 0 0 2 0 0 0 0 1 1 0 1 1 0 1 0 0 0 0 0 0 1 0 1 0 0 2 1 1 1 1 1 0 0 0
58 0 0 0 0 0 1 1 1 0 0 1 1 0 0 0 0 1 1 1 1 0 0 0 2 0 0 0 2 2 2 2 1 1 1 1 2 2 0 2 1 1 1 1 1 1 1 0 0 1 1 1 0 0 2 0 0 0 0 0 0 2 2 2 0 1 1 1 0 1 1 0 2 1 0 1 1 2 2 0 2 0 0 1 1 0 0 2 2 2 1 2 2 1 0 0 0 0 0 1 1 2 0 2 2 0 2 1 1 0 1 2 0 2 2 2 2 0 1 0 1 1 2 2 0 0 0 1 0 0 1 0 0 0 0 0 0 0 0 0 2 0 0 0 0 0 1 0 0 1 1 1 0 0 0 0 1 1 1 1 0 0 0 0 1 2 2 0 0 1 1 0 1 1 0 0 2 1 0 0 0 1 1 2 0 0 1 2 1 1 0 1 2 0 2 2 1 1 0 0 0 1 1 0 1 1 1 0 0 0 0 0 1 0 0 0 0 1 1 0 1 1 1 1 0 0 1 0 0 1 1 1 1 1 1 0 0 1 2 1 0 0 2 0 2 0 0 0 2 0 0 1 0 0 1 0 1 1 0 0 0 0 1 1 0 0 1 0 1 1 1 0 1 1 1 1 0 0 2 0 2 0 0 2 0 0 0 0 0 2 2 2 0 0 2 0 0 1 0 1 0 1 0 0 0 0 0 1 0 1 0 1 0 2 2 0 0 0 1 2 0 1 2 1 1 0 0 1 1 2 0 1 1 0 0 0 0 1 1 1 0 1 2 0 1 1 2 0 0 0 1 0 2 0 1 0 1 0 0 0 0 0 2 0 2 1 0 2 2 0 1 1 1 2 2 1 0 1 1 0 0 0 1 1 1 1 0 1 1 0 0 0 0 0 2 0 0 0 1 1 0 1 0 2 0 2 0 0 0 1 0 0 0 0 0 0 1 0 1 0 1 1 1 1 1 1 0 1 0 0 1 0 0 1 1 1 0 1 0 0 1 1 1 0 1 2 1 2 2 1 0 2 0 2 1 0 1 1 0 1 1 1 0 0 0 0 0 2 0 0 0 0 2 1 2 1 1 0 0 1 1 2 1 1 1 1 0 1 0 1 2 1 0 2 2 0 0 2 2 1 0 1 1 1 1 1 2 1 0 0 0 1 1 1 1 1 0 0 0 1 1 1 1 1 0 1 0 0 0 2 0 2 2 0 1 0 1 0 2 2 1 0 0 2 2 1 0 0 2 0 0 0 0 2 1 0 0 0 1 0 0 0 1 1 1 1 0 2 2 1 0 0 1 0 1 1 2 2 0 1 2 0 0 0 1 0 0 1 0 1 0 2 1 0 0 0 0 0 0 0 0 2 1 1 1 1 1 0 1 0 1 1 0 1 0 1 0 0 1 1 1 1 0 0 0 2 2 1 0 0 1 1 0 1 2 0 2 0 2 1 2 1 0 2 1 0 2 0 2 1 0 1 1 0 1 2 2 1 1 0 0 0 0 0 1 0 0 2 0 1 1 0 0 0 1 1 1 1 1 1 0 0 0 2 2 0 2 1 1 1 0 0 0 0 1 0 0 2 1 2 0 1 0 0 0 2 2 2 1 0 0 0 0 1 1 0 1 1 1 0 0 0 0 2 0 1 0 0 1 0 1 0 1 0 0 0 1 0 1 1 0 2 0 0 0 1 2 0 0 0 0 0 2 1 0 0 0 0 0 0 0 0 2 0 0 0 0 2 0 2 0 0 0 1 1 1 2 1 0 0 0 0 1 1 2 2 0 2 1 2 0 2 2 1 0 1 0 2 0 2 2 0 0 0 1 0 0 0 1 1 2 0 2 1 1 0 0 2 2 1 1 2 0 1 2 0 1 0 0 0 0 2 1 0 0 1 0 0 0 1 1 1 0 0 0 0 0 1 0 0 1 1 1 1 1 0 1 0 1 0 1 2 0 0 0 1 0 0 2 0 0 0 2 0 2 2 0 1 1 1 1 0 1 0 0 1 0 0 0 2 2 0 1 0 2 0 2 2 0 1 0 1 1 0 1 1 1 1 0 2 0 0 0 0 0 1 1 0 1 1 0 1 0 1 0 0 0 1 1 1 2 2 0 1 0 0 0 1 1 0 0 0 0 0 1 1 0 0 2 1 2 0 0 0 2 0 2 1 1 1 0 1 0 0 0 2 2 0 0 0 2 0 1 0 0 0 1 0 0 0 0 0 1 2 0 0 1 0 0 1 0 0 0 2 1 0 0 0 0 0 2 2
59 0 0 0 0 0 0 1 1 2 0 0 0 1 0 0 0 1 1 0 1 1 0 0 2 0 1 0 2 1 1 2 0 1 0 1 1 0 0 0 0 0 1 1 2 0 0 0 0 0 0 2 1 1 1 0 0 1 0 0 1 2 1 1 2 0 1 1 0 0 0 0 1 2 1 2 2 2 2 0 1 0 1 0 1 0 0 1 2 2 0 1 1 0 0 0 0 1 1 1 1 2 1 1 2 0 2 1 1 0 0 2 0 1 1 1 1 0 1 0 0 2 2 0 0 1 0 0 0 0 0 0 0 0 0 0 0 1 0 0 1 0 1 0 0 0 1 0 0 0 0 1 0 0 0 0 0 2 0 2 0 0 0 1 2 2 1 2 0 2 1 0 0 2 0 1 1 1 0 0 0 0 0 1 0 0 1 2 1 1 1 1 2 1 2 1 0 2 0 1 1 1 0 1 1 1 2 0 1 0 1 0 0 0 0 0 0 0 2 0 2 2 2 0 0 0 1 0 0 1 1 1 0 0 0 0 0 2 2 2 0 0 2 0 0 0 0 0 2 0 0 0 0 0 0 0 1 2 0 0 0 0 0 0 1 0 0 0 1 1 0 1 0 2 0 0 0 0 1 0 1 1 0 1 2 1 1 0 0 2 1 1 1 0 1 1 0 1 0 1 0 1 1 1 1 1 0 1 0 1 0 1 0 2 2 1 1 1 0 0 1 1 1 1 1 0 0 1 1 0 0 0 0 0 1 0 1 2 0 0 0 0 1 0 0 1 1 0 0 1 0 0 2 0 2 0 1 0 0 1 1 1 1 0 0 0 1 2 0 2 2 2 0 2 0 0 2 1 1 1 2 2 0 0 0 0 0 0 0 0 0 0 0 1 2 0 1 0 1 2 0 2 0 2 2 0 0 1 0 2 0 2 0 0 0 0 0 1 0 0 0 1 1 1 0 1 0 0 0 0 0 1 0 1 0 0 0 0 1 1 1 1 2 0 0 2 1 1 1 0 0 0 0 2 1 0 1 1 1 1 1 0 0 0 0 0 0 2 0 0 1 0 2 1 1 0 1 0 0 1 2 1 0 0 2 0 0 0 0 0 2 0 0 1 1 1 1 1 1 2 2 2 2 1 2 0 2 1 1 0 0 2 1 0 0 1 0 0 0 1 0 2 2 1 1 2 0 1 1 1 1 1 0 0 1 0 2 0 1 2 1 1 0 1 2 0 0 2 0 0 1 2 0 2 1 1 0 2 2 2 0 0 0 2 0 0 2 2 2 1 1 1 1 0 0 1 1 1 0 2 1 0 0 1 1 1 1 1 1 1 1 0 0 0 0 0 0 1 0 0 1 1 1 1 0 2 0 0 1 1 1 0 0 0 2 0 0 0 1 0 0 0 1 0 1 2 2 0 0 0 1 1 0 1 1 0 1 0 2 1 2 2 0 1 2 0 2 0 1 0 0 1 0 1 0 2 1 1 0 0 0 0 1 0 1 1 1 1 0 0 0 1 1 0 0 1 0 0 1 0 0 1 1 1 1 1 0 2 2 0 0 0 1 1 1 0 0 1 0 0 0 0 0 0 0 0 1 2 2 0 1 1 0 2 1 0 0 1 1 0 0 0 0 2 0 1 0 0 2 0 0 0 0 0 0 1 1 1 1 2 1 2 1 1 0 0 2 1 0 0 0 0 0 0 0 0 0 2 0 2 0 0 2 1 0 0 0 1 0 2 0 0 0 1 1 1 2 1 1 1 1 1 1 1 2 0 2 1 2 2 1 2 2 1 0 1 0 2 2 2 0 0 0 0 2 2 2 0 0 2 2 0 1 1 1 0 0 1 1 0 1 1 0 2 2 0 1 0 0 0 0 2 0 0 0 2 0 0 1 1 1 1 1 0 0 0 1 1 0 0 0 2 0 2 2 0 0 0 0 1 0 1 0 0 0 2 0 0 2 1 0 0 1 1 1 2 0 2 2 2 1 0 0 0 0 0 0 2 1 0 0 0 0 0 2 0 2 2 0 1 0 2 2 0 2 1 1 1 1 0 1 0 0 0 1 1 1 1 2 1 0 2 0 0 0 0 1 2 2 0 0 0 0 2 0 0 0 0 0 0 0 0 0 0 0 2 0 0 0 2 1 0 1 0 1 0 1 1 1 2 1 1 0 0 2 0 0 0 0 0 0 0 0 1 1 1 1 0 0 0 0 1 0 1 0 1 0 1 0 0 0 0 0 1 2 0 0 0 0 0 0 0
60 0 0 0 0 0 1 1 1 1 0 0 1 0 0 0 0 1 1 1 0 0 0 0 2 0 0 0 1 2 2 0 1 2 0 0 2 1 0 0 0 0 0 0 2 0 0 0 0 0 0 1 0 0 1 1 0 1 1 0 2 2 2 2 1 0 2 0 0 1 1 1 0 2 0 2 2 1 1 0 1 0 0 1 1 0 0 0 1 2 0 0 1 0 0 0 0 2 2 2 2 2 0 2 2 0 2 0 0 0 0 0 1 2 2 2 2 0 0 0 2 0 2 1 0 0 0 0 1 0 0 0 0 0 0 0 0 0 0 0 0 0 0 0 0 0 1 0 0 0 0 0 0 0 0 0 0 0 0 1 1 2 1 1 1 1 0 0 1 1 1 0 0 2 2 0 2 0 0 1 1 1 1 2 0 0 2 0 0 0 0 0 2 1 2 2 2 2 0 0 0 0 0 2 1 0 2 0 1 0 1 0 1 0 0 0 0 2 1 0 1 1 2 0 0 1 0 0 0 1 0 0 0 0 0 0 0 2 2 2 0 0 2 0 2 0 0 0 2 0 0 0 0 0 0 0 0 1 0 0 0 0 0 0 1 1 0 0 2 2 0 2 0 1 0 0 0 0 2 0 0 2 0 1 2 1 1 1 2 2 0 1 0 0 2 0 1 0 0 1 0 0 1 1 1 1 0 0 0 1 0 0 0 0 0 0 2 0 1 0 1 2 1 2 0 0 1 2 1 1 0 1 1 0 0 0 0 2 0 1 0 0 2 0 1 1 1 0 1 1 0 0 1 0 1 1 1 0 0 2 2 2 1 0 1 1 0 2 2 0 0 0 0 2 1 1 2 1 1 1 1 1 0 2 0 0 0 0 0 0 0 0 1 0 2 0 0 0 1 1 0 1 1 1 0 1 0 1 0 1 0 0 0 0 0 0 0 2 0 0 0 2 1 1 0 1 0 0 0 2 2 1 0 0 0 0 1 2 0 0 1 1 1 1 2 2 0 2 2 1 0 1 1 1 0 0 0 1 2 2 1 0 0 0 1 1 0 2 0 0 1 1 1 2 0 0 0 0 0 1 1 2 0 0 2 1 0 0 1 0 0 2 1 2 0 0 0 1 0 1 1 2 1 1 1 0 1 1 1 0 0 2 0 0 2 0 0 1 0 2 1 2 2 0 2 1 0 0 0 2 0 0 1 1 1 0 0 1 2 1 0 1 0 1 1 0 0 2 0 0 1 1 0 1 1 0 1 1 0 2 1 0 0 2 0 0 2 1 1 0 1 0 0 0 0 0 0 2 0 1 2 0 1 0 1 1 2 0 0 0 0 0 1 0 0 0 0 0 0 1 0 2 0 2 2 2 2 0 2 2 0 0 0 0 1 0 0 0 1 0 0 0 1 1 1 0 1 2 0 0 1 1 0 1 1 1 2 0 2 1 2 0 0 1 1 0 2 0 0 0 2 2 0 1 0 2 1 1 0 1 1 0 1 0 1 2 0 1 1 1 1 1 0 0 0 2 2 0 0 0 1 0 0 1 1 0 1 1 1 0 1 1 1 0 0 0 0 2 1 1 0 0 0 0 2 2 2 2 2 0 1 1 0 1 1 0 0 0 1 0 0 0 1 2 0 1 0 0 2 0 1 0 1 0 1 1 1 0 1 1 1 1 0 0 0 2 2 1 0 1 0 1 0 0 0 0 1 0 1 0 0 0 2 0 1 0 1 0 0 1 1 1 0 0 0 0 1 0 1 1 0 1 0 0 2 2 0 2 2 2 0 2 2 0 0 0 0 2 0 2 1 0 0 0 2 2 1 2 0 0 0 0 1 1 1 1 1 1 2 0 1 1 0 1 2 0 1 0 0 0 0 2 0 0 0 2 0 0 0 0 0 1 1 0 0 0 1 1 0 1 0 1 1 2 2 0 0 1 0 0 1 1 0 0 1 0 1 0 2 0 0 0 1 1 1 1 0 2 2 2 1 0 0 0 0 0 0 2 0 2 2 0 1 0 2 0 2 1 0 0 0 2 2 1 2 0 2 1 0 1 0 0 0 0 1 1 1 0 2 2 0 2 0 1 2 0 0 0 1 0 1 1 0 2 0 0 0 1 1 0 0 0 1 0 0 0 0 0 0 0 2 1 1 0 1 0 2 1 2 0 1 0 0 0 1 1 1 0 1 1 0 0 0 0 0 1 0 2 2 0 0 2 2 2 0 0 2 0 0 0 1 1 1 2 2 0 0 0 0 0 2 2
61 0 0 1 0 0 0 0 1 2 0 1 1 0 0 0 0 0 0 0 1 1 0 0 2 0 0 0 2 2 2 2 1 0 0 0 2 1 0 0 0 0 0 1 2 1 0 0 0 0 0 0 0 0 2 0 1 1 0 0 0 2 2 2 1 0 2 1 0 0 0 1 2 2 2 2 2 1 1 1 1 0 0 0 0 0 0 1 2 2 1 1 1 0 1 0 0 1 1 2 1 1 0 1 2 1 2 0 0 1 0 0 0 2 1 1 1 0 0 0 1 1 2 1 0 0 0 2 0 1 1 0 1 0 0 0 2 0 0 0 1 0 0 0 0 0 0 0 0 1 0 1 0 1 1 1 0 2 0 1 1 2 0 0 0 0 1 0 1 2 0 0 0 2 0 0 1 1 0 0 0 1 0 2 0 0 2 2 0 0 2 2 2 2 2 2 2 1 0 0 0 0 0 2 1 1 2 0 0 0 1 0 0 0 0 0 0 0 1 0 1 1 2 0 0 0 0 0 0 1 1 1 0 0 0 0 0 2 2 1 0 1 2 0 1 0 0 0 2 0 0 0 0 0 0 0 1 2 0 1 0 1 0 0 0 0 0 1 2 1 0 1 0 1 0 0 1 1 1 1 0 2 2 2 2 1 2 2 0 2 1 0 0 0 2 0 0 0 0 1 0 1 1 1 0 0 0 0 0 0 1 0 0 2 2 0 0 0 1 0 1 1 2 0 1 0 0 2 1 1 0 2 2 2 0 0 0 0 2 0 0 0 0 0 0 0 2 0 0 0 0 0 2 1 1 0 1 0 0 0 0 0 1 1 1 0 1 1 1 1 1 1 0 2 0 0 1 1 1 0 0 1 1 1 0 1 0 0 0 0 0 0 0 0 1 2 1 1 0 0 0 1 1 1 1 0 0 1 0 1 0 1 1 1 2 0 0 1 0 0 1 2 0 2 1 1 1 0 1 0 1 0 0 1 0 1 0 0 0 0 1 0 1 1 0 1 1 1 2 1 0 1 0 2 0 0 0 2 2 1 1 0 0 0 0 0 0 2 0 0 0 0 2 0 1 0 1 1 1 0 1 1 1 1 1 0 0 1 1 1 1 2 0 0 1 0 0 1 1 2 1 2 0 0 1 1 2 1 2 0 1 1 1 1 1 1 0 1 0 1 1 2 2 1 0 2 1 0 0 2 0 1 2 2 0 0 2 0 1 0 0 2 0 1 1 0 0 1 1 0 0 0 0 2 2 2 0 1 2 0 0 0 0 1 0 0 1 2 1 1 0 1 0 0 0 0 0 1 0 1 1 0 0 0 1 0 0 0 0 0 0 2 0 0 0 0 0 0 0 0 0 2 1 1 1 1 2 0 2 2 1 0 0 1 0 1 0 0 1 0 0 0 0 0 0 0 2 1 0 0 1 2 1 2 1 0 2 1 2 2 1 1 0 1 2 0 1 0 1 0 0 2 0 0 0 2 2 2 2 0 0 0 1 1 0 0 0 2 0 1 0 0 0 1 0 2 2 0 0 0 0 0 0 2 2 1 1 0 0 2 0 0 1 1 1 0 0 2 1 1 0 0 0 0 2 2 2 2 2 0 2 2 0 0 0 0 1 1 0 0 0 0 1 2 0 1 0 1 0 1 2 0 0 0 0 0 1 0 0 0 0 1 0 0 0 1 1 0 0 0 0 0 2 0 1 0 0 0 0 0 0 0 2 2 0 1 1 1 0 2 0 0 2 2 1 2 0 1 1 1 0 0 1 1 1 1 1 0 2 1 1 1 2 0 0 1 0 1 1 2 1 1 0 1 0 0 0 1 0 1 1 0 1 0 0 0 1 2 2 1 1 2 0 1 2 0 1 0 0 1 0 1 0 0 0 1 0 0 0 0 0 1 0 1 0 0 1 1 1 0 0 1 2 2 2 0 0 0 1 0 2 2 0 0 0 0 1 0 1 1 0 0 0 2 2 2 0 0 1 1 0 0 0 0 0 0 0 1 0 2 2 0 0 1 1 0 1 1 0 0 0 2 1 0 1 1 1 0 0 1 0 0 0 0 0 2 2 1 1 0 0 1 1 1 0 0 2 2 1 0 2 2 0 2 0 1 1 2 2 0 0 0 2 0 1 2 0 0 2 1 2 0 1 1 0 0 1 1 1 1 2 0 1 0 0 2 2 0 0 0 1 0 0 0 0 2 0 1 1 0 0 2 0 1 0 0 1 0 0 0 0 0 0 2 1 0 0 0 1 0 0 0
62 0 0 0 0 0 2 2 2 0 0 0 1 1 1 1 1 1 1 1 1 1 0 0 2 0 0 1 2 2 2 0 1 1 1 1 1 1 0 0 0 0 0 0 1 0 0 0 0 0 0 1 0 0 2 0 1 1 0 0 1 1 2 2 1 1 0 1 0 0 0 1 2 2 2 2 1 1 1 0 2 0 1 1 2 0 0 1 2 2 1 2 1 0 1 0 0 2 1 2 2 2 0 1 2 0 2 0 0 0 1 2 1 2 2 2 1 0 0 0 2 0 2 1 0 1 0 2 0 1 1 2 0 0 0 0 0 1 1 0 2 0 0 0 0 1 0 0 0 1 1 2 0 0 0 0 0 1 1 1 1 1 0 0 0 1 2 2 1 1 1 0 1 1 0 0 1 0 0 0 0 1 1 2 0 0 0 1 0 1 0 1 1 0 1 1 1 2 0 1 1 1 0 1 1 1 1 0 2 0 0 0 2 0 0 1 1 1 0 2 0 0 1 1 0 0 1 2 2 0 0 0 0 0 0 0 0 2 2 1 0 1 2 1 2 0 0 0 1 1 1 1 0 0 0 0 0 1 0 1 0 1 0 0 0 0 0 0 2 0 0 2 0 2 0 0 1 1 0 0 1 1 0 2 2 1 1 0 0 2 1 1 0 0 1 0 1 1 1 2 1 1 1 1 0 1 0 1 1 1 0 0 0 2 2 1 1 1 0 0 1 2 1 0 0 0 1 1 1 1 0 1 0 0 0 0 0 2 0 2 1 1 1 0 0 0 1 2 0 0 0 0 2 0 1 0 0 0 0 2 2 2 0 0 0 1 0 2 1 1 1 1 1 2 0 1 1 0 0 0 0 1 0 0 0 1 0 0 0 1 0 0 1 0 2 0 1 2 0 1 0 1 1 1 1 0 0 1 1 1 1 1 1 0 1 0 0 1 0 1 0 1 1 1 0 2 2 0 0 0 1 0 0 1 1 0 1 1 0 0 2 0 2 0 0 1 0 1 1 1 0 0 1 2 2 1 1 0 1 1 0 0 0 0 0 1 1 1 0 1 0 0 2 0 1 1 0 0 0 0 2 2 0 0 2 0 0 1 0 1 2 1 0 0 1 0 0 1 1 2 2 2 1 1 1 0 1 0 0 0 0 2 1 0 0 2 1 1 0 1 1 2 2 1 0 2 0 1 1 1 1 1 1 1 0 0 2 0 2 0 0 2 0 1 1 0 0 1 1 0 0 0 0 2 1 1 0 1 0 1 0 1 1 2 1 1 1 1 0 0 0 0 2 0 0 2 2 1 0 1 2 0 0 0 2 0 2 1 0 1 0 1 0 1 1 0 2 0 0 0 0 2 2 1 0 1 1 0 2 1 0 0 0 0 0 0 0 0 0 1 1 1 0 0 0 2 2 1 0 0 0 1 0 1 1 0 2 0 2 2 0 0 0 2 1 0 2 0 1 1 0 1 0 1 0 2 1 1 1 0 0 0 1 0 0 1 0 1 1 0 0 1 0 0 0 2 2 0 1 1 0 0 1 0 1 0 1 0 1 0 0 0 0 0 0 0 0 2 2 2 0 2 0 0 0 2 2 1 2 2 0 0 0 1 0 0 2 1 0 0 0 0 1 2 0 0 0 0 1 0 1 1 1 0 1 1 1 0 1 1 0 1 0 0 0 0 0 1 1 0 0 0 0 0 0 0 1 0 1 1 0 0 2 1 0 0 0 0 0 2 0 0 1 0 0 1 1 1 1 1 0 1 2 2 2 1 1 2 1 2 0 1 2 1 1 1 0 1 0 1 1 0 0 0 0 1 0 0 0 2 2 0 1 0 0 1 2 2 1 0 1 1 0 1 1 0 0 0 1 0 1 2 1 0 0 2 0 0 0 0 0 0 0 1 0 0 1 2 0 1 1 0 1 1 1 0 1 0 0 0 2 2 0 0 0 1 1 0 2 2 0 0 0 2 2 2 0 1 2 2 2 0 0 0 0 0 0 2 0 2 2 0 2 1 2 0 2 2 0 0 1 2 1 0 0 2 0 0 1 0 2 1 1 0 1 0 0 1 2 1 1 1 1 1 0 0 1 2 0 0 2 2 0 2 0 0 0 1 1 1 1 0 2 1 1 1 0 0 1 1 0 0 1 0 1 0 1 1 1 2 1 1 0 1 2 0 0 0 0 0 1 0 0 0 0 1 1 0 0 0 0 0 1 1 0 2 1 1 1 0 1 1 0 2 0 0 0 0 0 0 1 1
63 0 0 0 0 1 1 2 2 1 0 1 1 0 0 0 0 1 0 1 1 0 1 0 2 0 1 0 2 2 1 1 0 1 2 2 2 2 0 2 2 1 0 0 1 0 0 0 0 0 0 0 0 0 2 1 0 0 0 0 0 2 1 2 0 0 1 1 0 0 0 0 1 2 0 2 2 1 1 0 0 0 0 0 0 0 0 0 2 2 0 2 1 0 0 0 0 0 0 1 1 2 1 0 2 0 2 0 1 1 0 0 2 2 2 2 2 0 0 0 2 0 1 2 1 0 0 2 0 1 0 1 0 0 1 1 0 0 0 0 2 0 0 0 0 0 0 0 0 1 0 0 1 0 0 1 0 0 1 2 1 1 1 0 0 2 1 1 0 1 1 1 0 2 0 1 1 0 0 2 2 2 0 1 0 0 0 0 0 1 0 0 1 0 1 1 0 2 0 0 0 0 0 2 2 1 2 1 0 0 1 0 2 0 0 1 0 0 2 0 0 0 2 0 0 0 2 1 0 2 1 1 0 0 0 0 0 2 2 1 0 1 1 1 2 0 0 0 2 0 0 0 0 0 2 0 0 2 1 1 1 1 0 0 2 0 0 1 1 0 0 2 0 2 0 0 1 1 1 0 1 1 1 2 1 1 1 1 0 2 0 0 0 0 2 0 0 0 0 0 0 0 1 1 0 0 0 1 0 1 0 1 0 1 1 0 1 0 0 0 1 2 2 1 0 0 0 1 2 2 0 2 1 1 0 0 0 2 0 2 2 2 0 0 0 0 2 1 2 1 1 0 2 0 2 0 1 0 0 1 1 1 1 0 0 0 1 1 2 0 0 0 1 2 0 1 2 0 0 0 2 1 2 1 2 2 0 0 0 1 1 1 1 0 2 0 0 0 0 0 0 1 0 2 1 1 0 2 1 1 0 1 0 1 1 1 0 1 0 0 0 1 0 1 2 2 0 1 0 0 0 0 0 2 0 1 0 1 0 0 2 0 1 1 0 1 0 1 1 1 0 1 0 1 0 0 0 1 2 2 1 0 1 1 0 1 0 2 0 0 1 1 2 0 2 1 1 0 0 0 1 1 1 1 1 0 1 1 0 0 1 1 0 2 1 1 1 2 1 1 0 2 1 0 1 0 1 0 0 0 0 2 1 0 1 1 0 0 0 1 1 2 1 0 0 1 1 2 2 0 1 1 1 1 0 0 1 0 1 1 1 1 0 0 1 0 0 1 1 0 1 1 0 1 2 1 0 1 0 2 1 0 1 2 1 1 1 2 2 0 2 0 1 0 0 1 1 1 0 2 2 0 1 0 1 1 2 1 0 1 2 0 0 1 1 0 2 0 0 0 0 2 1 1 1 1 1 0 2 2 0 0 0 0 1 0 0 0 0 0 0 0 0 0 0 2 2 2 0 0 1 1 0 2 1 0 2 0 2 1 2 0 0 1 1 0 2 1 0 0 1 1 1 0 1 2 2 2 1 1 0 0 1 1 0 1 1 1 0 0 0 0 0 0 1 1 2 1 1 1 0 1 1 0 1 2 0 0 1 0 0 0 1 0 0 0 0 2 0 1 1 1 0 1 0 2 1 2 2 1 0 0 0 2 0 1 0 1 0 0 0 0 1 1 0 0 0 0 0 0 1 0 2 0 2 1 2 0 0 0 0 0 1 0 0 0 1 0 1 1 1 1 1 1 0 0 1 0 1 1 0 0 2 1 1 0 0 0 0 1 1 0 1 2 2 0 0 1 1 2 0 2 0 0 0 1 0 2 1 2 0 2 2 1 1 1 0 0 0 2 2 0 0 0 2 0 1 0 1 0 1 0 1 0 0 1 0 1 1 0 0 1 0 0 0 0 0 0 0 0 1 2 1 0 0 2 0 1 1 2 1 1 1 0 0 0 1 1 0 0 1 1 0 2 2 0 0 0 0 0 1 1 0 0 0 0 0 0 0 1 0 0 1 0 2 2 1 1 1 1 1 0 0 0 0 0 0 1 1 1 1 0 1 1 1 0 2 2 0 0 0 1 1 0 2 2 1 1 0 2 0 0 0 0 1 1 2 1 2 1 0 2 1 1 1 0 0 2 1 1 1 2 0 1 0 0 0 0 0 0 0 0 2 2 2 1 0 0 0 0 1 0 1 0 1 0 1 0 0 0 2 0 0 1 1 0 0 0 1 0 0 1 0 0 0 0 0 2 2 0 0 2 1 1 0 1 0 0 0 0 0 0 0 2 0 0 0 0 0 0 1 0
64 0 1 0 0 0 1 0 0 2 0 0 0 0 0 0 0 2 0 2 0 0 0 0 2 0 0 0 1 2 2 0 0 0 0 0 2 2 0 0 0 0 0 0 1 1 1 0 0 2 2 2 0 0 1 1 0 0 0 0 0 0 2 2 0 0 1 2 0 0 0 1 2 2 2 2 2 2 2 0 1 0 0 1 1 0 0 1 1 1 1 1 0 0 0 0 0 1 1 2 1 2 0 1 1 0 1 0 0 1 1 1 0 2 2 2 2 0 0 0 1 1 2 0 0 1 0 1 1 0 0 1 0 0 0 0 1 0 1 0 1 0 0 0 0 0 1 0 0 1 1 1 0 0 0 0 0 0 0 1 0 1 0 1 0 0 0 0 1 2 0 1 0 2 0 0 1 0 0 1 1 2 0 2 0 0 1 2 0 0 2 2 2 1 2 1 0 1 0 0 0 0 0 1 1 0 2 0 0 0 1 0 0 0 0 1 1 0 1 0 1 1 2 0 0 0 0 0 1 1 0 1 0 0 0 0 0 1 1 1 0 0 2 1 2 0 0 0 2 0 0 0 0 0 1 0 0 0 0 0 0 0 0 0 0 0 0 0 0 0 0 0 0 0 0 0 0 1 1 0 0 1 0 1 1 0 2 0 0 2 1 1 0 0 1 0 0 1 1 0 0 1 0 0 0 0 1 0 0 2 0 2 0 2 2 1 2 0 1 0 1 2 2 1 0 0 0 2 0 0 0 1 1 1 0 0 0 1 1 1 1 1 0 0 1 1 1 1 2 2 1 0 2 0 2 0 1 0 0 0 0 0 2 0 2 0 0 2 1 1 1 1 1 1 1 1 2 0 0 0 1 1 0 1 0 0 0 1 1 1 1 1 0 0 1 1 1 0 0 1 0 1 0 2 1 0 1 2 0 2 0 0 0 1 1 0 1 1 0 0 1 1 1 2 0 1 1 1 0 0 0 0 0 2 0 1 1 1 0 0 2 0 2 0 2 2 0 1 1 1 0 0 0 1 1 1 0 1 0 2 2 0 1 1 0 1 0 2 0 0 0 0 1 1 1 1 1 0 0 0 2 2 1 1 2 1 0 1 0 1 1 2 0 1 1 1 1 2 1 1 0 1 2 2 2 0 2 2 2 0 0 2 1 0 1 1 2 0 0 1 1 1 2 0 1 2 1 2 2 0 2 0 1 0 2 1 2 0 1 1 1 1 1 0 2 0 0 1 0 1 0 1 0 2 2 0 1 1 1 0 0 1 0 2 0 0 2 1 0 0 0 0 1 0 0 1 1 1 0 2 1 0 0 0 0 0 0 2 0 2 0 2 0 0 0 0 0 0 0 0 0 1 1 2 1 2 1 1 2 2 1 0 0 1 1 1 1 0 1 1 1 1 1 1 1 1 1 0 0 0 2 2 0 0 2 1 2 0 2 1 2 1 0 1 2 0 2 0 0 0 1 2 0 2 0 2 0 1 0 0 0 0 0 0 2 2 0 1 0 2 1 0 0 1 1 2 2 0 0 0 2 0 0 2 2 1 1 2 2 0 0 0 1 0 0 0 1 2 1 1 0 0 0 0 1 2 2 1 2 0 2 1 0 1 0 0 1 1 1 0 0 0 0 2 0 2 0 0 1 0 1 1 1 0 1 1 1 0 1 0 0 1 1 1 0 0 1 1 0 1 0 1 1 0 0 1 1 0 0 0 0 0 2 0 0 0 0 0 0 2 0 0 1 0 0 0 1 1 0 1 0 0 1 1 2 1 1 2 1 2 0 1 2 0 0 0 1 2 1 2 1 1 0 0 1 1 1 0 0 1 1 0 2 2 2 0 0 2 2 0 2 2 0 0 2 0 1 0 0 0 0 2 1 0 0 1 0 1 1 0 1 1 0 0 0 0 0 0 0 0 0 2 0 2 2 0 0 1 0 1 1 2 1 0 0 0 1 0 1 1 0 0 0 2 0 1 0 0 0 2 0 2 0 0 0 0 0 2 1 2 2 0 1 0 2 0 2 1 0 0 0 1 2 1 2 1 1 1 0 0 1 0 0 1 1 1 1 1 2 1 1 1 2 2 0 0 1 2 1 0 1 1 1 1 2 1 1 1 2 1 0 0 2 2 2 0 0 1 0 1 2 1 1 1 0 0 1 0 0 0 2 0 0 2 2 1 1 0 0 0 0 0 1 1 2 0 0 2 2 0 0 1 0 0 0 0 0 0 0 1 0 0 1 2 1 0 0 1 1 0 2 2
65 0 0 1 0 0 1 1 1 2 0 0 0 1 0 0 0 1 1 1 1 1 0 0 2 0 0 0 1 1 1 2 0 1 1 1 2 2 0 2 2 0 0 1 1 0 1 0 0 0 0 1 0 0 1 1 1 0 0 0 2 2 0 0 0 0 1 1 0 0 0 0 2 2 1 2 1 1 1 0 1 0 1 0 1 0 0 0 0 2 0 0 0 1 1 0 0 1 1 2 1 2 1 1 2 0 2 2 2 0 0 2 0 1 1 1 1 1 0 0 1 1 2 1 0 1 0 1 0 2 2 0 0 0 0 0 0 0 0 0 1 0 0 0 0 0 0 0 0 2 1 1 0 0 0 0 0 1 0 0 0 2 0 1 1 2 2 2 0 1 1 0 1 1 0 0 0 0 0 0 1 2 1 2 0 0 2 0 0 0 0 0 2 1 2 2 0 2 0 1 1 1 0 1 1 2 1 0 2 0 0 0 1 0 0 1 1 0 1 0 2 2 1 0 0 0 0 0 0 1 0 0 0 0 0 0 0 1 2 2 0 0 1 1 2 0 0 0 1 0 0 0 0 0 0 0 1 2 0 1 0 1 0 0 0 0 1 0 2 1 0 2 0 0 1 0 1 1 1 0 0 2 0 0 2 0 0 1 0 2 1 1 0 0 2 0 1 0 0 1 0 0 1 1 0 0 0 1 1 1 0 0 0 1 1 1 2 0 0 0 0 2 1 1 1 0 0 2 0 0 0 1 1 0 0 0 0 0 2 1 0 0 1 0 0 0 2 0 1 0 0 0 2 0 2 0 0 1 0 1 1 1 1 1 1 0 1 2 2 0 0 0 1 2 1 2 2 0 0 0 2 1 0 0 0 0 0 0 0 0 0 0 2 1 1 1 2 1 1 1 0 1 0 2 2 0 0 0 0 2 0 0 0 1 1 1 1 0 0 1 0 1 0 1 1 2 1 0 1 0 1 1 0 1 1 0 1 0 0 0 1 1 1 1 0 2 2 1 1 0 0 1 0 2 1 0 1 2 2 1 1 0 0 0 0 0 0 1 0 1 0 0 2 0 2 2 0 0 0 0 0 1 0 0 2 0 0 1 0 1 2 1 1 2 0 1 1 1 1 2 1 2 2 2 2 0 1 1 1 0 1 0 0 0 2 0 0 1 0 1 1 2 2 0 0 2 1 1 1 1 1 1 1 0 1 1 1 0 1 0 1 2 1 0 1 0 0 2 0 0 2 2 0 0 2 2 0 1 1 0 0 0 0 2 0 0 2 2 2 0 2 0 1 0 1 1 2 2 0 1 2 0 0 0 0 0 0 1 1 1 0 2 1 0 0 0 0 0 0 0 0 2 1 2 2 2 1 0 1 1 1 0 0 1 2 0 0 0 0 0 0 0 1 1 1 0 1 1 0 0 0 0 0 1 2 1 2 0 2 2 1 2 0 2 1 0 2 0 1 1 0 1 0 1 0 2 1 2 2 0 0 0 1 0 1 1 1 1 1 1 1 0 0 0 0 1 1 0 0 0 0 0 1 1 1 1 0 0 1 0 0 0 1 1 0 0 0 2 1 1 0 0 0 1 1 2 1 2 1 0 1 1 0 1 0 2 0 1 1 0 0 1 2 2 0 0 0 0 0 0 0 0 1 0 0 0 1 1 0 1 0 1 1 1 0 0 2 0 0 1 0 1 0 0 0 1 1 0 2 1 0 0 2 0 0 0 0 0 0 1 1 0 0 0 0 0 1 0 1 1 0 1 0 0 2 1 0 2 0 2 0 1 2 1 1 0 1 1 0 2 1 0 0 0 2 2 1 0 0 2 2 0 1 1 1 0 0 2 2 0 2 2 0 2 2 0 1 0 0 0 0 2 1 0 0 2 0 0 0 0 1 1 0 0 0 0 0 0 0 0 0 2 1 2 1 0 1 0 0 1 0 1 0 0 0 1 0 0 2 1 0 0 0 2 0 1 0 1 1 2 1 1 0 1 0 1 1 2 0 1 1 0 0 0 2 1 1 2 0 1 0 2 2 0 2 1 0 1 0 1 1 0 1 0 1 1 1 0 1 1 0 1 0 1 0 0 0 1 1 0 1 0 0 1 0 0 0 1 1 0 0 0 2 1 1 2 0 0 1 0 1 0 1 0 1 0 1 0 1 0 1 0 0 0 1 2 2 0 1 0 0 1 0 0 0 0 0 0 0 0 0 0 0 1 0 1 1 2 0 2 0 0 0 2 1 0 0 1 1 0 0 0
66 0 0 0 1 0 2 2 2 1 0 1 1 1 0 0 0 2 0 0 1 1 0 0 2 0 0 1 1 1 1 1 0 1 1 2 1 0 1 0 0 0 0 0 1 0 0 0 0 0 0 1 1 0 1 1 0 0 1 0 0 1 1 1 0 0 2 1 0 0 0 0 2 2 2 2 2 0 0 1 0 0 1 1 2 0 0 0 0 1 0 0 1 0 0 0 0 1 1 2 1 1 0 1 2 1 1 1 1 0 0 2 1 1 1 1 1 1 1 0 0 0 2 0 0 1 0 0 0 0 2 0 1 0 0 0 1 0 1 0 2 0 0 0 0 0 0 0 0 0 0 0 0 0 0 0 0 0 0 0 0 2 0 1 2 2 2 2 1 1 1 0 1 1 2 0 2 0 0 1 1 1 1 2 0 0 2 1 0 1 1 1 1 1 1 2 0 1 0 0 0 0 1 2 2 1 1 1 1 0 0 0 2 0 0 1 1 1 0 2 0 0 2 0 0 0 0 0 1 2 0 0 0 0 0 0 0 1 2 1 0 0 2 0 2 0 0 0 2 0 0 0 0 1 1 0 0 1 0 0 0 0 0 0 1 0 0 0 1 0 0 1 0 1 0 0 0 0 2 0 2 0 1 2 1 2 2 0 0 2 2 2 1 0 2 1 1 1 0 2 0 0 1 1 1 0 0 0 1 2 0 1 0 2 2 0 1 1 0 0 1 2 2 2 0 0 1 2 0 1 0 2 1 0 0 0 0 2 0 0 0 1 0 0 1 1 1 1 1 2 1 1 2 1 0 0 1 0 0 1 1 1 2 0 1 0 0 2 2 0 0 0 0 2 0 1 2 1 1 0 1 2 0 1 2 0 0 0 0 0 0 0 0 0 1 1 1 1 1 2 0 1 1 1 0 1 1 0 0 1 0 1 1 1 2 0 0 0 1 1 0 0 2 1 0 2 1 0 0 0 0 0 0 2 0 0 0 0 1 0 1 0 2 0 1 1 0 1 1 0 0 0 1 1 1 1 0 0 0 1 0 0 1 0 0 0 0 1 0 1 1 0 1 1 1 0 1 1 1 0 1 1 1 1 1 0 1 1 0 0 1 1 1 2 0 0 0 1 1 2 1 2 0 0 1 1 2 2 2 0 0 2 0 0 1 1 0 0 0 2 1 1 1 0 0 1 0 0 0 2 0 2 2 1 1 1 2 0 0 1 0 1 0 2 2 0 0 1 1 0 0 0 0 2 2 0 0 0 2 0 0 0 1 2 1 1 1 1 0 0 0 1 1 0 0 1 1 2 1 2 2 0 0 0 1 0 0 0 0 0 0 2 0 0 0 1 1 0 0 0 1 1 0 2 2 2 1 0 1 0 0 0 0 1 1 1 0 0 0 1 1 1 0 0 0 0 0 2 0 0 2 2 0 1 1 0 1 0 1 1 0 0 0 1 2 0 1 0 2 0 1 2 0 1 0 2 1 2 0 2 1 1 1 1 1 1 0 1 1 1 1 0 1 0 0 1 1 0 1 0 1 0 1 0 1 1 1 0 0 1 0 0 0 0 1 0 0 2 2 2 1 1 0 0 0 1 2 1 2 1 1 1 0 2 0 1 1 1 1 0 0 0 0 2 0 0 0 0 1 0 2 1 0 1 2 1 1 2 0 2 0 0 0 0 0 0 0 0 0 0 0 1 0 0 0 0 1 0 1 1 0 0 2 1 0 2 2 0 0 2 0 1 1 1 1 0 1 0 1 1 1 1 0 0 1 2 0 2 1 2 0 2 2 1 1 0 1 0 0 0 0 0 0 0 2 2 2 0 0 1 1 0 1 1 1 0 1 1 2 0 1 2 0 1 2 0 1 0 1 0 2 1 1 0 0 2 0 0 0 0 0 0 0 0 0 0 0 1 0 1 0 1 0 2 2 0 0 0 0 0 2 2 0 0 0 0 0 0 1 1 0 0 0 2 2 2 0 2 2 2 2 0 0 0 0 0 0 1 1 1 1 0 1 0 2 0 2 2 0 0 1 2 2 1 1 2 0 1 0 1 1 0 0 0 2 1 1 0 1 1 0 1 0 2 0 0 0 1 1 0 1 0 0 2 0 0 1 0 1 1 0 0 1 0 0 1 0 0 1 1 2 1 2 0 1 0 1 0 0 2 0 1 0 1 2 0 0 0 1 1 0 0 0 1 1 1 0 1 1 0 0 1 1 1 0 1 1 0 0 0 0 0 0 1 1 0 0 0 0 0 2 2
67 0 0 0 1 0 1 1 2 1 0 1 2 2 1 1 1 2 0 2 0 0 0 0 2 0 0 0 1 1 0 1 0 0 0 0 2 2 0 2 2 1 0 0 1 0 0 0 0 2 2 2 1 0 0 1 0 0 0 0 1 2 2 2 1 0 2 0 1 1 0 2 1 2 1 2 2 1 1 1 1 0 1 1 2 0 0 0 2 2 0 1 0 1 0 0 1 1 1 1 0 2 0 2 2 0 2 2 2 0 0 2 1 2 2 2 2 0 1 0 1 0 1 2 0 0 0 0 1 0 1 0 0 0 0 0 0 0 1 1 0 0 0 0 0 0 0 0 0 1 1 1 0 0 1 1 1 1 0 0 0 1 0 2 1 1 2 2 1 1 1 0 1 1 0 0 2 0 1 1 1 1 0 2 0 0 1 0 0 1 0 0 0 0 1 2 1 0 0 1 1 1 1 1 1 0 2 0 0 0 0 0 2 0 0 1 0 0 0 1 1 1 2 0 0 0 2 0 0 1 1 1 0 1 1 0 0 1 2 1 0 0 2 0 1 0 1 0 2 0 0 0 0 0 0 0 0 0 0 0 0 0 0 0 1 0 0 0 2 2 0 2 0 0 0 0 0 2 2 0 0 2 0 2 2 1 1 1 0 1 1 0 0 1 1 1 0 1 0 1 0 1 0 0 0 0 1 0 1 1 1 1 0 2 2 0 2 0 1 0 1 1 0 1 1 0 0 1 0 0 0 1 0 0 0 0 0 0 2 0 0 0 1 0 0 0 1 1 0 0 0 0 2 0 2 0 1 0 0 1 1 1 1 0 1 1 0 0 2 0 0 0 1 1 0 0 1 1 0 0 1 0 0 0 1 0 0 0 0 0 1 1 2 0 2 0 2 1 0 0 0 0 0 2 1 1 0 0 0 2 0 1 0 0 0 0 1 0 1 0 0 1 0 1 2 2 0 1 0 0 1 0 1 1 1 0 1 0 1 0 0 0 1 1 1 2 0 2 2 1 0 2 1 2 1 1 0 2 2 2 2 0 1 1 0 2 0 1 0 1 0 0 2 0 1 1 0 0 0 1 1 2 0 0 2 0 0 0 0 0 0 2 2 1 2 0 0 1 1 1 1 1 1 1 2 1 2 0 0 0 0 2 0 0 0 1 0 0 0 1 0 2 2 0 1 2 0 0 0 2 0 1 1 1 1 1 2 0 1 0 1 1 0 0 0 0 0 1 1 0 0 0 0 1 1 0 1 2 1 1 0 0 0 2 0 0 2 2 0 0 0 2 1 0 0 1 1 0 0 2 2 0 0 0 0 0 0 1 0 1 0 0 0 0 0 0 0 0 0 0 0 2 1 2 1 2 1 0 2 2 1 1 0 0 2 0 0 0 1 1 1 1 0 0 0 1 1 0 0 0 0 0 1 1 2 1 1 0 1 1 1 0 0 0 2 0 2 0 1 0 1 0 0 1 0 2 1 1 1 0 0 0 1 0 0 2 1 0 0 0 0 2 0 0 0 0 0 0 1 0 0 0 0 1 2 1 2 0 1 0 1 1 0 0 0 0 0 2 1 1 0 0 0 0 1 1 1 2 2 0 2 2 0 0 0 1 0 1 0 0 0 0 0 2 0 1 0 1 1 1 2 0 0 0 1 0 1 0 1 1 1 1 1 1 0 0 1 1 0 0 0 0 0 0 0 2 0 1 2 2 0 0 2 1 0 0 1 0 0 2 0 0 0 0 0 0 1 1 1 1 0 1 0 0 0 2 0 1 2 2 1 2 2 1 0 1 1 0 0 0 0 0 0 0 1 0 2 0 0 1 1 0 1 1 1 0 0 2 2 0 2 1 0 2 2 1 1 0 0 0 0 2 0 1 1 1 0 0 0 1 1 1 1 0 0 0 1 0 0 0 0 2 0 2 2 0 0 0 0 0 1 1 0 0 0 1 2 0 0 1 0 0 1 2 1 0 0 1 1 2 2 0 0 0 0 0 0 2 0 2 2 0 1 0 2 0 2 0 0 0 0 2 2 0 2 1 0 2 1 1 1 0 0 0 1 1 1 0 0 1 0 2 0 1 0 0 0 0 0 1 2 2 0 1 0 0 0 0 0 0 0 0 2 1 0 1 0 0 2 0 1 0 1 1 0 0 1 0 1 1 0 1 0 0 2 0 0 0 0 0 2 0 0 1 1 0 0 0 0 0 0 1 0 1 0 0 1 1 0 1 0 0 0 1 1 0 0 0 0 0 0 0
68 0 0 0 0 2 2 0 0 2 0 0 1 1 0 0 0 1 0 1 1 0 0 0 2 0 0 0 2 1 1 2 0 1 0 1 1 2 0 1 1 0 0 0 1 0 0 0 1 1 1 1 0 1 1 0 0 1 0 0 0 2 0 1 0 0 0 1 0 0 0 2 2 2 1 2 2 2 2 0 2 0 0 1 1 0 0 0 1 1 0 0 2 2 0 0 0 2 2 2 0 2 0 0 2 2 2 0 0 0 1 2 0 2 2 2 2 0 1 0 1 0 2 0 0 1 0 0 0 0 1 0 0 0 1 1 0 0 0 0 2 0 0 0 0 0 0 0 0 1 0 0 0 0 0 0 0 0 0 0 0 1 0 0 0 2 1 0 1 2 0 0 0 2 0 0 0 1 0 0 0 0 1 2 0 0 2 1 1 2 0 0 1 1 1 2 1 1 0 0 0 0 0 0 0 2 2 0 0 0 0 0 2 0 0 0 0 1 2 0 1 1 1 1 0 0 1 0 0 2 0 0 0 0 0 0 0 2 2 2 0 0 2 1 1 0 0 0 2 0 0 0 0 0 0 0 1 1 1 1 1 1 0 0 1 0 0 1 2 2 0 1 1 1 1 0 0 1 0 0 0 2 2 2 2 2 2 2 0 2 2 0 0 1 2 1 1 1 0 0 0 0 0 0 0 0 0 1 0 2 0 2 0 2 2 0 1 0 1 0 0 2 1 1 2 0 0 1 1 1 0 1 2 1 0 0 0 1 1 2 0 1 1 0 0 0 2 0 1 0 1 0 2 0 2 0 1 0 0 1 1 1 2 0 2 1 0 2 0 2 2 2 0 2 1 0 0 0 0 0 2 0 0 1 1 2 0 0 0 0 0 0 1 0 2 0 1 0 0 0 0 0 1 0 0 0 2 0 0 1 0 1 0 0 0 0 0 0 0 0 1 1 1 1 0 1 1 1 0 1 0 0 0 1 1 0 1 1 0 0 1 1 0 2 1 1 0 0 2 0 0 0 2 2 1 1 0 1 1 0 0 0 0 1 0 1 1 2 0 0 1 0 1 1 2 2 0 1 1 1 0 1 1 1 1 0 0 1 1 0 0 2 0 0 0 0 0 2 2 2 0 2 1 1 1 0 1 2 1 0 0 1 1 0 0 2 1 0 0 0 0 2 1 0 0 1 0 0 0 1 0 1 0 0 1 1 1 0 1 0 1 2 0 1 2 0 0 1 0 1 0 1 0 1 2 2 0 0 1 1 0 0 1 1 1 1 0 2 2 0 2 0 0 0 1 0 1 2 0 0 2 0 0 0 0 0 0 2 0 2 0 0 0 0 0 0 1 1 0 0 1 0 0 2 2 2 1 0 2 2 0 0 0 1 1 1 0 0 0 0 0 0 1 1 1 0 1 1 0 0 2 2 0 0 2 0 2 0 2 2 1 1 0 1 2 0 1 1 1 0 1 1 0 0 0 1 2 2 2 0 0 0 2 1 0 1 2 1 1 1 0 0 0 0 0 2 2 0 0 0 0 1 0 0 1 1 1 0 1 1 0 0 0 0 0 0 0 0 0 0 0 0 0 1 0 2 1 2 2 0 0 0 0 2 0 0 0 0 1 0 0 0 1 2 0 1 1 0 2 0 1 0 1 0 1 0 0 0 0 0 0 0 0 0 0 1 1 0 0 0 0 0 0 0 0 0 0 0 1 1 0 1 2 1 1 1 1 1 0 1 1 0 2 0 0 1 0 1 0 0 0 0 0 0 2 1 0 1 1 1 0 1 2 0 0 0 0 2 0 2 2 0 1 0 1 1 1 1 0 1 1 0 1 1 1 0 1 2 1 0 1 0 0 0 2 0 1 0 0 0 0 2 1 0 0 2 0 0 0 0 0 1 1 0 1 1 1 0 0 0 0 2 1 2 1 1 1 0 0 0 1 1 0 0 0 0 2 0 2 1 1 0 1 2 1 0 0 0 0 0 0 0 0 0 0 0 0 1 0 1 1 0 1 0 1 0 2 1 0 0 0 1 2 0 2 0 1 1 0 2 0 0 0 0 2 1 1 1 2 1 1 1 0 1 0 0 2 2 1 0 2 1 0 2 0 0 0 1 2 1 0 0 2 2 2 2 0 0 1 1 2 0 1 0 1 0 2 0 0 2 0 0 0 1 1 1 1 0 0 0 1 0 0 0 0 2 0 1 1 0 0 2 0 0 0 2 2 0 0 0 0 0 0 1 1 0 0 0 0 0 1 1
69 0 0 0 1 0 2 2 2 1 1 1 0 0 0 0 0 1 0 1 0 0 0 0 2 0 1 0 2 2 2 1 0 1 1 1 1 0 0 0 0 0 0 0 2 0 0 0 0 0 0 0 0 0 0 0 0 0 0 0 1 2 1 1 0 0 0 0 0 0 0 2 2 2 2 2 1 1 1 1 0 0 1 0 1 0 0 0 2 2 0 0 0 0 0 0 0 1 1 2 2 1 0 1 2 1 2 2 2 0 0 2 0 2 2 2 1 0 0 0 2 0 2 1 0 1 0 1 0 0 0 0 0 0 0 0 1 1 1 0 1 0 0 0 0 0 0 0 0 1 1 1 0 0 0 0 0 0 0 0 0 0 2 0 1 2 1 1 0 2 0 0 0 2 1 0 1 1 0 0 0 0 0 2 0 0 0 0 0 2 0 0 1 0 1 2 0 1 0 0 0 0 1 1 1 1 2 0 0 0 1 0 1 0 0 0 0 1 2 0 1 1 2 0 0 1 1 0 0 0 0 0 1 2 1 1 0 2 2 1 0 1 1 0 1 0 0 0 2 0 0 0 0 0 1 0 0 0 0 0 0 0 0 0 1 0 0 0 0 1 0 2 0 2 0 0 0 1 2 0 0 0 1 1 2 2 2 1 0 1 0 1 0 0 2 0 1 2 1 1 1 0 1 1 1 0 2 0 0 2 0 1 0 2 2 0 0 1 0 0 0 2 1 2 1 0 0 1 2 2 1 1 0 0 0 0 0 2 0 0 0 2 0 0 0 0 2 0 0 2 0 2 0 0 0 2 0 0 1 0 1 1 0 1 0 0 1 1 1 1 1 1 1 2 2 2 2 0 0 0 0 0 0 1 1 1 0 1 1 0 1 1 1 0 2 0 1 0 1 1 0 1 0 1 0 0 2 1 0 1 0 0 0 1 1 0 1 1 0 1 0 1 1 1 0 1 1 1 0 0 1 0 0 1 0 1 0 0 0 0 1 0 1 1 0 1 0 0 2 1 0 0 0 2 1 0 1 1 2 2 1 0 0 0 1 1 0 2 0 0 2 2 2 0 1 0 1 0 0 2 0 1 1 1 1 0 0 0 1 0 1 1 0 2 1 1 1 2 2 2 0 1 1 1 1 0 1 1 0 0 0 0 0 0 1 0 0 0 0 1 1 1 1 1 0 1 0 0 0 1 0 0 2 1 0 0 2 0 2 0 0 0 0 0 1 0 0 1 1 0 0 0 0 1 2 1 0 0 1 0 0 0 1 1 1 1 0 2 2 1 1 0 0 0 0 0 0 1 0 2 1 0 0 0 2 0 1 2 0 2 0 1 0 0 0 0 0 0 0 0 0 2 0 2 2 2 1 0 1 2 2 0 0 1 1 0 1 0 0 0 0 0 1 1 1 1 0 2 0 0 2 2 1 2 1 1 2 0 2 2 2 2 0 1 1 0 2 0 1 0 1 2 0 1 0 2 1 2 2 0 0 0 0 1 1 0 1 0 2 0 0 1 0 0 0 2 2 0 1 0 0 0 0 1 1 1 2 1 2 0 0 0 0 0 0 0 0 2 2 2 0 1 0 1 1 1 1 2 1 1 1 0 0 1 0 0 0 0 1 0 0 0 0 1 1 1 0 1 1 0 1 0 1 0 1 0 0 0 2 2 0 2 0 0 0 0 0 1 1 1 0 1 0 0 1 0 1 0 0 0 0 0 2 2 0 1 1 1 0 2 0 0 0 1 1 1 2 0 2 2 0 1 0 0 0 1 0 1 2 2 1 2 2 0 0 0 0 0 0 1 1 0 0 0 0 0 1 0 0 0 1 1 2 2 1 0 0 2 0 0 0 0 0 1 1 1 0 1 0 0 1 1 2 0 0 2 0 0 0 0 0 0 0 0 0 0 0 2 1 0 0 0 2 2 0 2 2 0 0 0 1 1 1 0 0 1 0 0 2 0 0 0 2 0 2 1 0 0 1 2 1 1 1 0 0 1 0 2 1 1 1 1 0 0 2 0 2 2 0 0 2 2 2 0 2 0 1 1 0 0 1 0 1 1 2 0 1 1 2 2 0 2 0 1 1 0 2 2 0 1 2 1 0 0 1 1 1 1 1 0 1 1 1 0 0 1 0 0 0 0 2 0 1 0 1 0 1 0 1 1 2 0 1 0 1 1 2 0 0 0 1 1 0 0 0 0 0 2 2 0 0 2 2 2 0 0 2 0 0 0 0 0 1 2 1 0 0 0 0 0 0 0
70 0 0 0 1 0 2 2 2 1 0 2 1 1 0 0 0 2 0 1 0 0 0 0 2 0 0 0 2 1 2 2 2 1 0 1 1 2 0 2 2 1 0 2 2 1 1 0 0 1 1 0 1 0 1 1 0 0 1 0 1 2 2 2 0 1 1 1 0 0 0 0 2 2 2 2 2 1 1 0 0 0 0 0 0 0 0 0 2 2 0 0 0 0 0 0 0 0 0 2 2 2 0 1 2 0 2 1 1 0 1 2 0 1 1 1 1 0 0 0 2 0 1 1 0 1 0 1 0 0 0 0 0 0 0 0 0 0 0 0 0 0 0 0 0 0 2 0 0 0 0 0 0 0 0 0 0 0 0 1 1 0 0 2 0 1 1 1 0 1 1 1 0 2 1 0 2 0 0 0 0 0 1 1 0 0 0 0 0 1 0 0 2 0 2 2 2 2 0 1 1 1 0 1 1 1 1 1 1 0 2 0 1 1 0 0 0 1 2 0 1 1 2 0 0 0 1 0 1 2 0 0 0 0 0 0 0 2 2 2 0 0 2 0 2 0 0 0 2 0 0 0 0 0 1 0 0 1 0 0 0 0 0 0 0 0 1 0 2 1 0 2 0 0 0 0 0 1 1 0 0 1 2 2 2 2 2 0 0 2 1 1 0 0 2 0 1 0 0 1 0 1 0 0 0 0 2 1 0 0 1 1 0 1 1 0 2 0 1 0 1 1 2 1 1 0 1 2 2 2 0 1 0 0 0 0 0 2 0 0 0 0 0 0 1 1 1 0 0 1 0 0 2 0 1 0 1 0 0 2 2 2 2 0 1 0 2 1 1 1 1 1 0 2 0 0 1 0 0 0 1 1 0 1 0 1 0 0 0 1 0 0 1 0 2 0 1 0 1 1 0 1 2 0 0 0 0 1 0 2 0 1 0 1 1 0 0 0 2 0 0 0 0 2 1 2 1 0 0 0 1 0 0 2 0 0 0 1 1 0 1 0 2 0 0 1 0 0 1 2 0 0 0 2 1 0 1 1 1 2 1 0 0 0 0 0 0 2 0 0 0 0 1 1 1 0 1 0 0 1 1 2 1 1 1 0 0 0 1 0 1 0 1 2 0 0 0 2 1 2 0 2 1 0 1 0 1 1 1 0 0 2 1 1 1 1 0 0 0 1 0 2 1 1 0 1 0 0 0 1 0 1 0 0 0 0 2 1 1 0 0 2 0 1 2 0 0 0 2 0 0 0 0 2 2 1 0 1 0 2 1 0 2 2 1 1 1 2 2 1 1 1 1 0 0 1 1 1 0 2 2 0 0 0 2 0 2 1 0 1 0 0 1 0 0 0 0 1 0 0 0 2 1 1 1 1 1 0 1 0 1 0 0 1 0 1 0 0 0 0 0 0 0 0 0 1 2 2 0 0 1 1 1 2 2 0 2 0 2 2 1 1 0 1 1 0 2 0 2 0 0 1 0 0 1 1 2 1 1 0 0 0 1 0 0 2 1 1 1 1 0 0 0 0 0 2 2 0 0 0 1 0 0 2 2 1 1 1 2 0 0 0 0 0 0 0 0 2 1 2 0 0 0 0 0 1 2 1 1 0 1 0 0 2 0 0 2 2 1 0 0 0 0 2 0 1 1 0 0 0 0 0 0 1 1 1 1 0 0 0 0 0 0 0 0 0 1 0 1 1 1 1 0 0 0 0 1 0 0 0 0 0 1 1 0 0 0 1 0 2 0 0 2 1 1 0 1 2 0 0 0 0 0 0 0 1 1 2 0 2 0 1 2 0 0 0 1 2 2 2 0 0 0 0 1 0 0 0 0 2 2 0 0 0 0 0 1 2 2 0 2 1 0 0 0 0 0 0 1 0 1 2 0 1 0 1 0 0 0 0 0 0 1 0 0 0 1 0 0 0 0 0 1 1 1 0 1 0 0 0 2 2 0 0 0 0 1 0 1 1 0 0 1 1 2 2 0 0 0 1 0 1 0 0 0 0 1 1 1 1 1 0 1 0 2 0 2 1 0 0 0 2 2 1 2 1 1 1 0 1 0 0 0 0 0 2 2 0 1 0 0 1 0 0 0 0 0 1 0 1 2 2 0 0 0 1 0 1 1 1 1 1 1 1 1 1 0 1 0 0 2 0 2 0 0 0 0 0 0 1 1 1 0 1 1 1 1 0 1 0 1 0 0 0 0 1 0 1 1 0 0 2 0 0 0 0 0 1 0 1 0 0 0 1 0 1 0 0 0 0 1 1
71 0 0 0 0 0 0 1 1 2 0 0 0 0 0 0 0 1 0 2 0 0 0 0 2 0 0 0 2 1 1 1 1 0 0 1 1 1 0 1 1 0 2 2 2 1 1 0 0 1 1 1 0 0 2 0 1 0 0 0 0 1 2 2 1 0 2 0 0 0 1 2 2 2 2 2 2 0 0 1 0 0 0 1 1 0 0 1 2 2 1 2 1 1 1 1 0 0 0 1 1 2 0 0 2 0 2 1 1 0 1 2 2 2 2 2 1 0 0 0 1 1 2 1 0 1 0 1 0 1 1 0 0 0 0 0 0 0 0 0 1 0 0 0 0 0 1 0 0 0 0 0 0 0 0 0 0 0 0 0 0 2 0 2 0 2 0 1 0 2 0 0 1 1 1 0 2 0 0 0 0 1 1 2 1 1 1 1 1 2 0 0 2 1 2 2 2 2 0 0 0 0 0 2 2 0 2 0 1 0 1 1 1 1 0 0 0 1 1 1 1 1 2 0 0 0 1 0 1 2 0 0 1 0 0 1 0 2 2 1 0 0 1 0 1 0 0 0 1 1 1 0 0 2 0 0 0 0 0 1 0 1 0 0 2 0 0 0 1 0 0 2 0 2 0 0 0 0 1 0 0 1 0 1 1 0 0 0 0 2 1 0 0 0 1 0 1 1 0 0 0 0 2 2 2 0 0 0 1 1 0 2 0 1 1 0 2 1 0 0 0 2 0 1 1 0 0 0 2 0 0 1 1 0 0 0 0 1 1 0 0 1 2 1 1 1 1 1 1 0 0 0 1 1 0 1 1 1 0 1 1 1 1 0 0 1 1 2 1 1 1 1 1 1 0 0 2 0 0 0 1 0 0 1 1 0 0 0 0 0 0 0 0 1 1 1 1 0 1 1 0 1 0 2 1 1 0 0 0 2 0 0 0 0 0 0 2 1 0 0 0 1 1 0 0 1 1 0 1 0 1 1 0 2 0 2 0 1 1 1 1 1 1 1 2 2 0 1 2 0 0 1 0 1 1 0 1 1 1 1 1 0 1 1 0 1 0 1 0 1 1 1 1 2 1 1 0 1 1 0 1 0 1 1 2 1 0 2 0 0 0 2 0 1 0 1 1 1 1 1 1 2 1 1 1 0 2 1 1 0 0 1 1 1 0 2 1 0 0 1 0 2 1 0 0 1 0 1 1 1 1 0 1 0 1 0 1 0 2 1 0 1 1 1 2 0 0 0 2 0 0 0 0 0 2 2 0 1 2 0 0 0 1 1 1 1 0 2 1 1 0 1 1 0 0 1 1 1 0 1 2 0 1 0 0 1 1 2 0 2 1 1 1 0 0 0 0 0 0 0 0 2 0 1 2 2 1 0 0 0 0 0 0 0 1 0 0 0 0 0 0 0 0 0 0 1 2 1 0 0 1 1 0 1 1 0 2 0 2 2 1 2 0 1 2 0 2 1 1 0 0 2 0 1 1 2 0 2 1 1 1 0 0 1 0 0 2 1 1 0 0 0 0 0 0 1 1 1 1 1 0 0 1 0 2 1 1 0 1 0 0 0 1 0 0 0 0 2 2 2 0 0 0 1 1 2 1 2 1 0 0 0 0 2 0 1 0 2 1 0 0 0 0 2 0 0 0 0 0 1 1 0 1 0 1 1 2 0 2 2 1 2 0 0 0 0 0 0 0 0 0 0 0 0 1 0 1 0 1 0 0 0 2 0 0 1 1 0 0 2 0 1 0 1 1 0 2 1 0 0 0 0 0 1 1 1 0 2 1 2 0 2 2 0 2 0 0 0 0 0 0 0 0 0 1 1 0 0 0 2 2 0 2 2 1 0 0 1 2 0 1 1 0 0 1 0 0 0 1 0 1 2 1 0 0 2 1 1 1 0 1 1 0 0 0 0 0 1 0 0 0 1 2 2 2 0 0 0 0 0 0 1 0 0 1 0 1 0 1 1 1 1 2 0 2 2 0 2 2 2 2 0 0 0 0 0 0 2 0 1 0 0 1 0 1 0 2 2 0 0 0 0 0 0 1 1 0 1 0 2 0 0 0 1 1 1 2 0 1 1 0 2 1 1 0 0 2 2 0 0 2 0 0 1 0 0 0 0 0 0 1 1 2 1 0 1 0 1 0 1 2 1 2 0 0 0 0 2 2 2 2 0 1 0 0 2 2 0 1 1 0 1 0 1 1 1 0 1 1 0 0 1 0 0 0 0 0 2 0 2 0 0 0 2 1 0 0 0 0 0 2 1
72 0 0 1 1 0 1 0 0 2 0 0 1 1 0 0 0 0 0 0 2 0 0 1 1 0 0 0 1 1 1 1 1 0 0 1 1 0 0 0 0 0 0 0 2 0 0 0 1 0 0 0 1 0 0 1 0 0 0 0 1 2 0 1 0 0 1 0 0 0 0 1 1 2 1 2 2 1 1 0 1 0 0 0 0 0 0 2 2 2 1 2 0 1 1 0 0 1 1 2 2 2 0 1 2 0 2 0 0 0 2 2 0 0 1 1 0 0 2 0 0 0 2 0 0 2 0 1 0 0 1 0 0 0 0 0 0 1 0 0 1 0 0 0 0 1 0 0 0 1 1 1 0 1 1 1 0 0 0 0 0 1 0 1 1 2 0 1 0 2 0 0 0 2 0 1 2 0 0 0 0 1 0 2 0 0 2 1 0 1 0 0 1 0 1 1 1 2 0 2 2 0 0 0 0 2 0 1 2 0 0 0 1 0 0 0 0 0 2 0 0 0 1 0 0 0 1 0 0 0 0 1 0 0 0 0 0 2 2 2 0 0 2 0 1 0 0 0 2 0 0 1 0 0 1 0 0 2 2 2 2 1 0 0 1 0 0 1 1 1 0 0 0 0 0 0 0 1 1 0 0 1 1 2 2 1 1 2 0 2 1 0 0 0 2 0 0 0 0 1 0 1 0 0 0 0 1 1 0 2 0 2 0 1 1 0 2 0 1 0 1 2 1 2 0 0 0 1 0 0 0 1 1 0 0 0 0 1 1 0 0 0 2 0 1 1 1 1 1 2 1 1 2 0 2 0 1 0 0 1 1 2 1 0 1 0 0 0 2 0 0 0 0 2 0 0 1 0 0 0 1 0 0 0 0 1 0 0 0 0 0 0 1 0 2 0 1 0 1 1 0 1 1 1 0 1 1 0 0 1 0 1 1 1 2 0 0 1 0 0 0 2 0 0 0 1 1 0 1 0 1 0 0 0 1 0 0 0 0 0 2 0 1 1 2 2 0 1 1 1 0 1 0 2 0 0 0 0 1 1 0 0 1 1 0 2 0 2 0 0 0 0 1 2 1 0 1 0 0 2 1 2 2 2 0 0 0 0 0 0 2 0 1 1 0 0 0 0 0 2 2 2 2 2 2 0 2 1 1 0 0 1 1 0 1 1 0 0 0 1 0 2 2 1 1 2 0 1 1 1 1 0 0 0 0 1 1 0 0 2 1 2 0 1 2 0 0 1 1 0 0 0 0 1 1 1 0 1 1 0 0 0 1 2 1 1 1 2 1 1 0 0 1 0 0 0 0 2 0 2 2 0 0 0 1 1 0 1 0 1 2 0 0 0 0 0 0 0 0 0 0 2 1 2 1 2 1 0 0 1 1 0 0 0 2 0 1 0 0 0 0 0 1 1 1 0 1 2 0 0 1 1 0 2 1 0 2 0 2 2 2 1 0 1 1 0 1 0 1 0 1 2 0 2 0 2 1 2 1 1 0 0 0 0 0 1 1 1 1 1 0 1 0 1 0 2 2 1 1 1 0 0 0 1 2 1 1 1 2 0 0 0 0 0 0 0 0 2 0 2 2 0 0 0 1 1 0 2 2 0 1 1 0 1 0 0 2 1 0 0 0 0 0 2 0 1 0 0 0 0 1 0 1 0 1 0 1 0 1 1 0 0 0 0 0 0 0 1 1 1 1 1 0 1 0 0 1 0 0 0 0 0 2 1 0 0 0 0 0 2 0 0 0 0 0 0 2 1 1 1 0 1 0 0 2 2 0 1 1 2 1 1 2 0 1 0 0 1 0 2 2 0 0 0 2 1 2 1 0 1 1 0 1 1 1 0 1 2 2 0 2 1 0 1 2 0 1 0 0 0 1 1 2 0 0 2 0 1 1 1 1 1 0 0 0 0 0 1 1 0 0 2 0 2 2 0 0 1 1 0 2 2 0 0 1 0 1 0 2 0 0 0 1 1 1 1 0 0 2 2 2 0 0 0 0 0 0 2 0 1 1 0 0 0 2 0 2 2 0 1 1 1 2 0 2 1 1 0 0 1 0 0 0 0 2 1 1 2 2 0 1 1 0 0 1 0 2 1 0 0 1 1 0 1 1 1 1 1 1 0 0 0 2 1 1 0 1 0 0 0 2 0 1 0 1 0 1 2 2 2 2 0 0 0 1 0 0 0 0 0 1 1 0 0 0 2 0 0 1 1 0 1 0 0 0 1 1 0 0 0 0 0 0 1 1 0 1 0 0 0 2 2
73 0 0 0 1 0 2 1 1 0 1 1 2 2 0 0 0 1 0 1 1 1 0 1 1 0 0 0 2 2 2 0 1 1 0 2 1 1 0 1 1 0 1 0 0 1 1 0 0 0 0 0 1 0 1 0 1 0 0 1 0 0 1 1 0 1 0 0 0 0 0 1 2 2 2 2 2 2 2 0 2 0 0 1 2 0 0 1 2 2 1 1 0 0 0 0 1 1 0 2 2 1 1 1 2 0 2 0 1 1 1 2 0 0 0 0 0 0 0 0 2 0 2 1 0 0 0 0 0 0 1 0 0 0 0 0 0 0 0 0 1 0 1 0 0 0 0 0 0 0 0 0 0 0 0 0 0 0 1 1 0 1 0 0 2 2 2 0 1 1 1 0 0 2 1 0 2 1 0 1 1 1 0 1 0 0 1 1 0 1 0 1 0 0 0 2 1 2 0 0 0 0 0 2 1 0 2 0 0 0 0 0 2 0 0 0 0 1 1 1 0 0 2 0 0 0 1 0 0 1 0 0 2 1 2 2 0 1 1 1 0 0 2 0 1 0 0 0 2 0 0 0 0 0 1 1 0 1 1 0 0 0 0 0 1 1 0 0 1 1 0 2 0 1 0 1 0 1 1 0 1 1 0 1 1 0 1 1 0 2 0 0 0 1 2 0 0 1 0 1 0 1 2 2 2 0 1 0 2 2 0 0 0 0 1 0 2 0 1 0 0 2 0 1 0 0 2 1 0 0 0 0 1 0 0 0 0 1 1 1 0 0 1 0 1 1 0 1 1 1 1 0 1 0 1 1 1 0 1 0 1 1 1 0 1 0 0 2 1 1 1 1 1 2 1 1 1 1 1 0 0 1 0 1 1 2 0 0 0 0 0 0 2 0 1 1 2 0 1 1 0 1 0 0 0 0 1 1 0 0 0 0 0 1 1 0 0 0 0 0 2 2 1 1 0 1 0 1 0 0 1 0 0 1 0 0 0 1 1 1 0 2 2 0 0 0 0 1 1 2 0 1 1 2 1 0 1 1 2 2 1 0 0 0 0 1 0 2 0 0 1 1 1 1 0 0 1 0 0 1 1 1 1 1 1 0 0 0 0 0 0 1 1 2 0 1 1 1 1 2 1 2 2 1 2 0 2 0 1 0 1 1 2 1 0 2 0 0 0 2 0 2 2 0 0 1 1 1 1 2 0 0 0 0 0 0 2 0 0 0 2 2 0 2 2 0 0 1 1 0 0 0 0 1 2 1 0 0 0 1 0 0 0 2 0 0 1 2 1 1 0 0 0 0 1 0 1 2 0 1 1 0 0 0 2 0 1 1 1 2 1 0 0 0 0 0 0 0 0 0 1 1 1 0 0 1 2 0 1 1 1 0 0 1 0 1 1 0 0 0 0 0 0 0 0 1 2 1 0 0 1 1 1 2 2 0 2 0 2 2 0 1 0 0 0 0 2 0 1 0 0 2 0 0 0 2 2 1 1 0 0 0 0 0 0 2 2 1 0 0 0 1 0 0 1 1 1 0 0 0 0 0 0 0 2 1 2 0 1 0 0 0 0 1 0 0 0 2 1 1 0 1 0 0 1 2 2 2 2 1 0 0 0 2 0 1 0 2 1 0 0 0 1 2 0 0 0 0 0 0 0 0 0 0 2 1 1 0 2 2 1 2 1 1 0 0 2 0 0 0 0 0 1 1 0 1 2 0 2 0 0 0 2 1 0 0 0 2 0 2 0 1 1 0 0 1 1 1 0 1 0 1 0 0 1 2 0 2 2 2 0 2 2 1 1 1 0 2 0 2 2 0 0 1 1 0 2 1 0 0 0 0 2 1 1 0 0 1 2 0 1 2 0 1 2 0 1 0 0 1 0 1 1 0 0 1 1 0 0 0 1 1 2 0 0 0 2 1 0 0 0 1 1 2 1 1 0 0 0 1 1 2 0 0 1 0 0 0 2 0 0 0 1 1 2 2 0 0 0 2 2 0 0 0 0 0 0 0 0 2 2 0 1 1 1 1 1 2 0 0 1 2 1 1 2 2 0 2 0 2 0 0 1 0 1 2 2 1 2 1 0 2 0 0 0 0 0 2 0 2 2 2 2 2 2 2 2 1 1 0 0 0 1 2 1 0 1 0 0 1 1 1 1 0 1 1 2 0 0 0 1 1 1 0 1 1 2 0 0 0 1 0 0 1 1 1 0 0 0 0 0 1 1 1 0 1 1 1 2 0 1 1 0 0 0 0 0 1 1 0 0 0
74 0 0 0 1 0 2 0 0 2 0 0 0 1 0 0 0 2 2 0 2 2 1 0 2 0 1 0 2 1 1 2 0 1 0 1 1 1 0 0 0 0 0 0 2 0 0 0 0 0 0 0 0 1 1 0 2 0 1 1 0 2 1 1 1 1 1 0 0 0 0 2 1 2 1 2 2 1 1 1 1 0 0 1 1 0 0 0 1 2 0 0 0 0 1 0 0 0 0 2 2 1 0 2 2 0 2 0 0 0 1 1 1 2 2 2 2 0 1 0 1 0 1 1 0 0 0 2 0 1 0 1 0 0 1 1 0 0 0 0 1 0 1 0 0 0 0 0 0 0 0 0 0 0 0 0 0 1 0 1 1 0 0 0 1 2 2 1 1 2 0 0 0 2 1 0 2 0 0 2 2 1 1 2 0 0 1 1 0 0 0 1 0 0 0 1 1 1 0 1 1 2 0 1 1 2 1 0 1 0 1 0 2 0 0 2 2 0 2 0 0 0 2 0 0 0 0 1 1 1 1 2 0 0 0 0 0 2 2 1 0 1 2 0 1 0 0 0 2 0 0 0 0 0 0 0 1 1 0 1 0 1 0 0 1 0 0 0 1 1 1 2 1 1 0 0 0 2 2 0 0 1 0 0 2 1 1 0 1 2 0 2 0 0 2 0 1 2 0 2 0 0 1 1 0 1 1 0 0 1 0 1 0 1 1 0 2 0 1 0 1 0 1 1 1 0 0 1 0 0 0 1 0 0 0 0 0 2 0 1 0 0 0 0 2 2 0 0 0 1 0 0 2 0 1 0 0 0 0 0 0 0 2 0 2 0 0 2 1 1 1 1 0 2 0 0 2 1 1 0 1 0 0 2 0 0 0 0 0 0 0 0 0 0 2 0 0 0 1 1 0 1 1 1 1 0 0 1 0 2 0 2 1 0 1 1 1 0 0 1 0 1 0 1 1 2 1 1 0 0 1 0 0 2 0 0 1 0 0 0 2 0 1 1 0 2 1 1 1 1 0 0 1 2 2 1 1 2 1 2 2 0 1 1 0 2 0 2 0 0 1 1 2 2 0 0 0 0 0 1 2 2 2 2 1 1 1 1 1 1 0 1 1 0 1 0 0 2 0 0 0 1 1 0 1 0 1 1 1 0 0 2 1 1 0 2 0 0 0 1 0 2 1 0 0 1 0 1 1 1 1 1 1 1 0 0 1 0 2 0 1 2 0 1 1 1 0 1 1 0 1 1 0 2 1 1 0 1 1 0 0 1 0 0 0 0 0 1 0 0 0 1 1 0 0 0 0 2 0 1 2 0 0 0 0 1 1 0 0 0 1 1 1 0 0 0 0 1 0 0 1 1 0 1 2 2 0 0 1 1 1 1 0 0 1 0 0 0 0 0 0 0 0 0 0 0 0 1 0 0 1 1 0 1 2 1 2 0 2 2 0 1 0 1 2 0 1 0 0 0 0 1 0 1 1 2 1 1 1 0 0 0 1 0 1 0 0 2 0 0 0 0 0 0 0 2 2 1 1 1 0 0 0 0 0 0 2 0 2 0 0 0 0 1 0 0 0 2 2 2 0 1 0 0 1 1 1 1 1 0 1 1 0 1 1 0 0 0 1 0 0 0 0 2 0 2 0 0 0 0 1 0 1 0 0 0 1 0 0 0 0 0 1 1 0 0 2 1 1 1 0 1 1 1 0 0 0 0 1 1 0 0 2 2 0 1 1 0 0 2 0 0 1 0 0 0 0 1 0 2 0 1 0 0 1 1 0 2 1 2 0 2 2 1 0 1 0 1 0 1 1 0 0 0 0 0 2 0 0 2 2 1 0 0 0 0 1 2 2 0 2 2 0 1 0 0 0 0 0 0 1 1 0 1 1 1 0 1 1 1 1 2 0 0 0 0 0 2 1 0 0 1 0 2 2 0 0 1 0 0 2 2 0 0 0 0 0 0 2 1 0 0 1 1 1 1 0 0 2 2 2 0 0 0 0 0 0 1 0 2 2 0 1 1 1 0 2 2 0 1 1 1 2 1 2 2 0 1 0 1 0 0 0 0 1 1 1 0 1 1 0 2 0 0 0 0 0 2 0 0 2 0 1 1 1 2 2 0 2 2 0 0 2 2 2 1 0 0 0 0 2 1 1 0 0 0 0 0 0 2 1 1 1 0 1 1 1 0 0 1 0 0 0 1 1 0 2 0 0 1 1 0 0 0 0 0 0 1 0 1 0 0 0 1 0 0 0 1 1 0 2 2
75 0 0 0 0 0 1 0 0 2 0 2 0 0 0 0 0 0 0 2 0 0 0 0 2 0 0 1 1 1 1 1 0 0 0 2 2 2 0 1 1 0 0 1 2 0 0 0 0 0 0 1 1 0 1 0 0 0 0 0 1 1 1 1 1 0 1 0 0 2 2 0 2 2 2 2 2 1 1 0 1 0 0 2 2 0 0 0 0 2 0 0 0 0 0 0 0 2 2 2 0 2 1 1 2 0 2 0 0 0 2 2 0 2 2 2 2 0 2 0 0 0 2 0 0 2 0 0 0 0 2 0 0 0 0 0 0 0 0 0 1 0 0 0 0 0 1 0 0 0 0 0 0 1 0 1 0 1 1 1 1 0 0 0 1 2 2 1 0 1 1 1 1 1 0 0 2 1 0 0 0 0 0 0 0 0 0 0 0 1 1 0 1 0 1 1 0 1 0 0 0 0 0 2 2 0 2 0 1 0 0 1 0 0 0 1 1 1 1 1 1 1 2 0 0 0 0 0 0 2 0 0 1 1 0 1 0 2 2 0 0 1 2 1 1 0 0 0 1 1 1 1 0 0 0 0 0 1 1 1 1 1 0 0 1 0 0 0 1 1 0 1 0 1 0 0 1 1 1 0 0 2 1 2 1 2 2 0 0 2 0 0 0 0 2 0 1 0 0 1 0 0 1 1 1 0 1 0 0 1 1 1 0 2 2 0 1 0 0 0 1 2 0 2 1 0 0 1 1 1 0 1 0 0 0 0 0 2 0 0 0 1 1 1 1 1 0 1 1 2 1 0 0 0 0 2 0 0 0 1 1 1 1 0 1 0 0 1 1 1 1 1 0 2 1 1 1 0 0 0 0 1 0 0 1 2 0 0 0 1 0 0 0 0 1 1 0 0 0 0 0 1 0 2 1 1 0 0 1 2 1 1 0 1 1 1 1 0 1 1 0 0 0 1 0 2 2 1 0 0 1 0 0 2 0 0 2 1 1 1 1 1 2 0 0 1 0 1 1 1 0 0 0 1 1 0 1 1 1 1 0 0 1 1 0 1 1 2 0 1 0 0 1 2 0 0 0 0 0 1 1 1 0 0 2 0 0 0 1 0 0 2 0 2 1 0 0 2 2 2 2 2 1 1 1 0 1 0 1 0 1 0 0 0 2 0 0 0 0 1 0 2 2 0 1 2 2 0 0 2 0 1 1 1 2 1 1 0 1 0 0 2 0 1 1 1 0 1 1 0 1 1 0 1 2 1 0 1 0 1 0 0 0 1 0 0 1 2 2 2 0 2 1 0 0 0 0 0 0 2 1 0 1 0 1 1 2 1 1 1 1 0 0 0 0 0 0 1 0 0 1 1 0 1 2 2 2 0 2 2 1 0 0 1 1 1 0 0 0 0 0 0 1 1 1 0 0 1 0 0 0 0 0 2 2 0 2 0 2 1 2 1 0 0 1 0 2 0 2 1 0 1 0 1 0 2 1 2 2 0 0 0 1 0 1 2 1 0 1 1 1 0 0 0 1 2 2 0 1 0 0 1 0 1 1 1 1 1 2 0 0 0 1 0 0 0 0 2 1 1 0 0 0 0 1 1 1 1 2 0 1 0 0 2 1 1 0 1 1 0 0 1 0 2 0 1 1 0 0 0 1 0 0 0 0 0 1 0 0 0 0 0 0 0 0 1 1 0 0 0 0 0 0 0 0 0 1 1 0 0 1 0 2 2 0 1 1 0 0 1 1 1 1 1 1 0 1 0 1 1 1 1 0 0 1 0 0 2 2 2 0 2 2 1 0 1 0 1 1 1 0 0 0 0 2 1 0 0 0 1 1 0 1 1 1 0 0 2 2 0 2 1 0 1 1 1 0 0 1 0 2 1 0 1 1 1 1 0 0 0 0 0 1 0 0 0 1 1 1 0 0 1 1 1 1 0 1 0 0 0 0 0 0 0 0 1 1 0 1 1 1 1 1 1 1 1 0 0 0 2 1 1 0 0 0 0 1 1 0 2 2 0 1 0 2 1 1 1 0 0 0 1 2 0 2 1 0 1 0 1 0 0 0 1 1 1 1 0 2 2 0 2 0 1 0 0 1 1 0 0 2 2 0 1 0 1 0 2 2 0 0 0 1 1 1 0 0 1 1 0 2 0 2 0 0 0 0 1 1 1 2 0 1 0 1 1 1 0 0 0 1 1 0 0 0 1 0 2 2 0 0 2 0 0 0 0 0 0 0 0 0 0 0 2 0 0 0 1 1 0 1 1
76 0 0 0 0 1 2 1 2 2 0 0 0 0 0 0 0 2 0 2 0 0 0 0 2 0 0 0 0 2 2 0 1 1 1 2 1 0 0 0 0 0 0 0 2 0 1 0 0 0 0 0 1 1 0 1 1 1 0 0 1 2 0 0 1 0 0 2 0 0 0 1 2 2 1 2 2 0 0 0 0 0 0 0 0 0 0 0 2 2 0 1 0 0 1 1 0 1 1 1 0 2 0 2 2 0 2 1 1 0 1 2 0 1 1 1 1 0 1 0 1 0 2 1 0 0 0 0 1 0 0 0 0 0 0 0 0 0 0 0 2 0 0 0 0 0 0 0 0 0 0 0 0 0 0 0 0 0 0 1 1 0 0 0 0 0 1 2 0 0 2 1 0 2 0 1 1 0 0 1 0 0 0 2 1 1 0 0 0 0 0 0 2 1 2 2 2 1 0 0 0 0 0 2 2 0 2 0 0 0 0 0 1 0 0 0 0 0 2 0 0 0 2 0 0 0 0 0 1 2 0 0 0 0 0 0 0 2 2 2 0 0 2 0 2 0 0 1 1 0 0 0 0 0 0 1 0 2 0 0 0 0 1 1 1 0 0 1 1 2 0 2 1 0 0 0 0 1 2 0 1 1 0 0 0 0 2 2 0 2 1 1 0 0 2 0 2 2 1 2 0 0 1 1 1 0 1 1 1 2 0 1 0 1 0 0 2 0 0 0 1 2 2 1 1 0 1 1 0 0 0 1 0 0 0 0 0 1 1 1 0 0 1 0 0 0 2 1 2 1 1 0 2 1 1 0 2 0 0 0 0 0 2 0 2 0 0 1 2 0 0 0 0 2 1 1 1 0 0 0 0 1 0 0 0 0 0 0 0 0 0 0 0 0 1 1 0 2 0 0 0 0 1 0 0 0 1 1 0 2 0 1 0 1 1 0 1 0 1 0 0 1 0 1 0 1 1 2 0 1 1 0 1 1 0 0 1 0 0 0 2 0 2 0 0 0 0 1 1 0 0 1 0 1 0 0 0 0 0 1 0 0 0 0 1 2 0 2 0 0 1 1 2 1 0 0 0 1 1 0 1 0 1 1 1 0 0 0 0 0 0 1 1 2 1 1 1 2 0 0 0 1 1 0 1 0 2 0 1 0 1 1 1 1 0 1 0 0 0 0 0 2 2 0 1 1 0 0 0 2 0 0 0 0 0 0 2 0 1 0 0 2 0 1 1 0 0 0 2 0 0 0 0 2 1 1 0 0 2 0 0 0 1 1 0 0 1 0 0 0 0 0 1 0 0 1 1 2 0 1 2 1 1 0 1 1 2 2 1 2 1 1 0 0 0 0 2 0 0 0 0 2 2 1 1 1 1 0 1 1 0 0 0 0 1 0 0 0 0 0 0 0 1 1 1 0 0 2 0 0 1 1 0 1 2 1 2 0 2 1 1 2 0 1 2 0 2 0 1 0 1 1 0 1 0 2 2 1 1 0 0 0 1 1 0 0 1 1 0 1 1 0 0 1 1 2 2 0 0 0 0 0 0 0 1 1 0 1 2 0 0 0 0 2 0 0 0 1 0 1 1 1 0 1 0 1 1 2 2 0 1 1 1 1 0 1 0 1 1 0 0 0 0 2 0 1 0 0 1 0 2 1 0 1 1 1 0 1 0 1 0 0 1 1 0 0 1 0 0 0 0 0 1 0 0 0 0 1 0 0 0 1 2 1 0 1 2 1 0 1 1 1 2 0 0 1 2 2 0 0 1 0 0 0 2 1 0 2 1 2 0 1 2 0 1 0 0 0 0 1 1 0 0 0 0 1 0 1 0 0 0 0 1 1 0 0 0 2 2 1 1 2 0 1 2 0 1 0 0 0 1 1 1 1 1 2 0 1 2 1 1 1 0 0 0 0 0 1 0 1 0 1 1 1 1 0 1 0 1 1 1 1 0 0 0 1 1 0 1 1 0 1 1 1 1 1 0 0 0 1 1 0 1 0 0 1 0 2 0 2 2 0 0 0 2 0 2 2 0 0 0 2 1 0 2 0 1 0 0 2 0 0 0 1 1 1 2 1 2 1 0 2 1 1 1 0 0 1 0 0 2 1 1 1 0 0 0 1 1 0 0 0 1 0 0 0 0 1 1 0 2 0 1 0 1 0 1 1 1 0 2 0 0 2 2 0 0 0 0 0 2 0 0 0 0 0 0 0 0 0 0 0 0 0 0 0 0 0 0 0 0 0 0 1 0 0 0 0 0 0 2 0
77 0 0 0 1 0 2 2 2 0 0 0 1 1 0 0 0 1 1 2 0 0 0 0 2 0 0 0 1 2 2 1 2 2 0 0 2 1 0 1 1 0 1 0 0 1 0 0 0 0 0 0 0 0 2 0 0 0 1 0 1 2 0 2 0 0 1 0 0 0 1 1 1 2 1 2 2 2 2 0 2 0 0 1 1 0 0 1 1 2 1 1 1 0 0 0 0 0 0 0 0 2 0 1 2 0 2 1 1 0 0 1 1 1 1 1 1 0 0 0 0 1 2 0 0 2 0 2 0 0 0 0 0 0 1 0 0 0 0 0 1 0 0 0 0 0 0 0 0 2 1 2 0 1 0 1 0 1 1 2 0 0 0 0 0 2 1 1 0 1 1 1 0 2 0 0 2 1 0 0 0 0 1 1 0 0 1 1 0 1 0 1 1 1 1 0 0 2 0 0 0 0 0 2 2 0 2 1 1 0 1 0 2 1 0 0 0 0 0 1 0 1 2 0 0 0 1 0 0 2 0 0 0 0 0 0 0 0 2 0 0 0 2 1 2 0 0 0 2 0 0 1 0 0 1 0 2 1 1 1 1 1 0 1 1 0 0 1 1 1 0 2 0 2 0 0 2 0 1 0 0 1 1 2 2 2 2 2 0 2 1 1 0 0 2 0 1 1 0 1 0 1 0 0 0 0 1 1 0 1 0 1 0 0 0 0 2 1 0 1 0 2 0 2 1 0 0 0 1 0 0 0 1 0 0 1 0 1 1 0 0 0 1 0 0 0 2 0 2 1 0 1 2 1 1 0 2 1 0 1 1 2 1 0 0 2 0 2 1 1 1 1 0 2 0 0 1 0 0 0 2 1 0 1 1 0 0 0 0 0 0 0 0 0 2 0 1 1 0 0 0 0 0 1 0 1 1 1 0 2 0 2 0 1 1 1 1 0 0 0 0 1 0 2 1 2 1 0 0 1 1 0 0 2 0 1 0 1 1 1 2 0 1 0 1 2 1 1 1 1 0 1 1 1 1 1 0 1 1 0 0 0 0 0 0 2 0 2 0 0 2 2 2 0 1 1 0 0 0 0 2 2 1 1 1 0 0 0 0 0 2 0 1 1 1 0 0 2 1 1 0 2 0 0 0 0 0 1 1 0 0 2 0 0 1 0 0 0 0 0 0 2 2 1 0 2 1 0 0 2 0 0 1 1 0 0 0 0 1 1 0 1 1 1 2 0 0 0 2 0 0 1 0 0 2 2 0 0 2 0 0 0 0 0 0 0 1 1 0 0 0 1 0 0 0 0 0 2 0 2 2 0 0 0 1 0 1 2 0 2 0 2 2 0 0 0 0 1 0 0 1 1 1 1 1 1 0 0 1 1 2 2 0 0 2 0 0 0 0 0 0 0 1 1 1 0 1 2 0 0 1 1 0 2 1 2 2 0 1 0 1 1 0 1 2 0 2 0 0 0 2 2 1 0 1 2 2 2 2 0 0 0 1 1 1 0 0 1 1 1 1 0 0 0 0 2 2 0 1 0 1 2 0 1 1 0 1 1 1 1 0 0 0 0 0 0 0 2 1 1 0 1 0 0 0 1 2 2 2 0 1 0 0 2 0 0 0 2 2 0 0 0 1 1 1 0 0 0 0 0 1 0 1 0 1 1 2 1 1 2 1 2 1 1 0 0 1 0 0 0 0 0 1 0 1 1 0 0 1 1 0 0 2 0 0 0 0 0 0 1 0 0 0 1 1 0 2 2 0 0 0 0 1 1 2 0 1 2 1 2 0 1 2 1 1 1 0 1 0 1 1 0 0 0 1 0 1 0 0 0 1 1 0 0 0 0 0 1 2 0 1 0 0 0 1 0 0 0 0 0 0 2 1 0 0 0 0 0 0 1 1 1 1 0 1 1 1 0 0 0 0 2 1 2 1 1 1 1 0 0 2 2 0 0 0 0 0 0 1 1 0 0 0 2 0 1 0 0 0 1 0 1 0 0 0 0 0 2 0 1 1 0 2 0 1 0 2 2 0 0 0 1 1 1 1 2 0 2 1 1 0 0 0 1 1 1 1 1 2 1 0 2 0 1 0 0 1 1 1 0 1 0 1 1 1 1 1 0 0 0 0 0 2 0 0 1 0 0 0 1 2 0 1 0 1 0 1 0 1 0 1 0 1 0 0 1 1 0 0 0 1 0 0 1 1 0 1 2 2 0 0 2 0 0 0 0 0 1 0 1 0 0 0 2 0 0 0 0 0 0 0 0
78 0 0 0 0 0 1 2 2 1 0 1 1 1 0 0 0 1 1 2 1 1 1 0 2 0 0 0 2 2 2 0 0 1 1 0 2 1 0 2 2 0 1 1 1 1 2 0 0 1 1 1 1 1 0 0 0 1 0 0 0 1 1 1 0 1 0 2 0 1 1 1 2 1 0 1 1 2 2 0 0 0 0 2 2 0 0 0 2 2 0 1 1 0 0 0 0 0 0 2 2 1 0 0 2 2 2 1 1 0 0 1 1 2 2 2 2 0 1 0 1 0 2 1 0 0 0 1 0 0 1 1 0 0 0 0 0 0 0 0 1 0 0 0 0 0 0 0 0 1 0 1 0 0 0 0 0 1 0 0 0 1 0 1 1 2 0 1 1 1 1 2 0 2 0 1 1 0 0 1 1 2 1 2 0 0 1 2 0 0 1 2 2 0 2 2 0 2 0 1 1 1 0 1 1 1 2 0 0 0 0 0 1 0 0 0 0 1 2 0 1 1 2 0 0 0 0 0 0 1 0 0 1 0 0 1 0 1 2 1 0 0 2 0 1 0 1 1 1 1 1 0 0 1 0 1 1 0 0 0 0 0 0 0 1 0 0 1 2 2 0 0 0 1 0 0 1 1 2 0 1 1 1 1 2 2 2 1 0 2 1 1 1 0 2 1 0 1 1 1 1 0 0 0 0 0 0 0 1 1 0 0 0 1 2 1 2 0 1 1 0 1 0 2 2 0 0 1 1 1 0 1 0 0 0 1 0 1 1 0 0 0 0 0 1 1 1 1 1 2 2 0 1 0 1 1 1 0 0 0 0 0 1 0 1 1 0 1 2 0 0 0 1 1 0 1 2 1 1 0 0 0 0 0 1 0 0 0 0 2 1 1 0 0 0 2 0 2 0 0 0 0 1 1 0 1 1 0 0 2 0 0 0 1 1 0 0 0 1 1 0 0 1 2 0 2 1 0 1 0 1 0 0 2 0 1 0 0 1 0 2 0 2 0 1 1 0 2 1 0 0 0 1 1 1 1 0 1 2 0 0 0 0 0 0 0 0 1 0 1 0 0 2 1 1 0 1 0 0 2 1 1 1 1 2 0 0 1 0 1 1 0 1 1 0 0 0 2 1 0 0 1 1 1 1 0 2 0 1 0 1 0 1 0 0 2 0 0 0 1 0 2 0 0 0 0 0 0 1 1 1 1 2 1 0 1 2 1 2 0 1 2 0 2 2 2 0 0 2 0 0 0 0 1 2 2 0 0 1 0 0 0 0 2 0 0 2 2 1 1 0 0 0 0 0 0 1 1 0 0 2 0 0 0 2 0 2 0 0 0 1 1 2 0 1 0 0 0 0 0 2 1 2 0 1 1 1 0 1 1 0 0 0 1 1 0 2 0 0 0 0 0 0 1 1 0 1 2 0 0 2 2 0 2 0 0 2 0 2 1 1 0 0 0 2 0 2 0 0 0 0 1 0 0 0 1 2 2 1 0 0 0 1 1 0 1 0 1 0 0 0 1 0 0 0 2 2 0 1 0 0 0 0 0 2 2 1 0 2 0 0 0 0 0 0 0 0 2 1 1 0 1 0 0 0 0 0 2 1 1 0 0 0 2 0 0 2 0 0 0 0 0 0 2 0 2 0 0 2 0 1 1 0 0 0 0 1 2 0 1 0 0 0 0 0 0 0 1 1 1 0 1 0 0 0 1 0 0 1 0 0 0 2 1 0 0 0 0 0 1 1 0 1 0 0 2 1 2 0 1 0 0 2 2 2 0 2 2 0 2 0 1 2 0 1 0 0 1 0 2 2 0 1 0 1 1 1 0 0 1 2 1 1 1 0 0 1 1 2 0 2 2 0 0 1 0 1 0 1 0 1 2 0 0 0 1 0 0 0 0 0 0 0 0 1 1 0 1 0 1 0 1 1 1 1 0 1 0 0 0 0 1 0 0 0 0 1 0 1 0 0 0 0 2 1 1 0 0 0 1 0 2 0 0 0 0 1 1 1 1 1 0 1 1 1 0 2 2 0 1 0 2 1 0 1 2 0 0 0 0 0 0 0 0 1 1 1 0 0 0 0 0 0 0 0 0 0 2 0 2 2 2 0 1 0 0 0 2 2 0 0 0 2 0 1 2 0 0 1 0 2 0 2 0 0 0 1 0 0 0 2 0 0 0 0 2 2 0 1 0 1 0 0 0 0 1 1 0 0 0 0 1 0 0 0 0 0 2 0 1 0 0 0 1 2 0 0 1 1 0 1 0
79 0 0 1 0 0 1 2 2 1 1 1 0 0 0 0 0 0 1 2 0 0 0 0 2 0 0 0 2 2 2 1 1 1 0 2 2 0 0 0 0 0 2 2 2 2 1 0 0 0 0 0 1 0 0 1 0 0 1 0 1 2 0 1 1 1 0 0 0 0 0 1 2 2 1 2 2 2 2 0 0 0 0 0 0 0 0 0 1 2 0 1 0 1 1 1 0 1 1 1 1 2 1 1 2 0 2 1 1 0 1 2 1 1 1 1 1 0 0 0 0 2 2 1 0 0 0 0 1 0 0 0 0 0 0 0 0 0 0 0 0 0 0 0 0 1 0 0 0 1 1 1 0 0 1 0 0 1 1 1 1 0 0 1 1 2 1 1 1 1 0 0 1 1 0 1 1 0 0 1 1 2 1 2 0 0 2 2 0 0 2 2 2 1 2 2 0 1 0 0 0 0 0 2 2 0 2 0 2 0 0 0 1 0 0 1 1 0 1 1 1 1 2 0 0 0 1 0 0 1 1 1 0 0 0 0 0 2 2 2 0 0 1 1 2 1 1 0 2 0 0 0 0 0 1 1 0 2 1 1 1 1 0 0 0 0 0 0 2 2 1 1 0 2 0 0 1 1 2 0 0 1 0 2 1 1 1 2 0 2 1 0 0 0 2 0 1 1 0 2 0 0 0 0 0 2 0 0 0 0 0 1 0 1 1 0 2 1 1 0 1 2 2 1 1 0 0 2 0 2 0 2 0 0 0 0 0 1 1 0 1 2 0 0 1 1 0 0 2 1 0 1 2 1 0 0 1 0 0 1 1 1 0 1 0 0 2 1 2 0 0 0 0 2 1 1 2 1 1 0 1 1 0 1 0 0 0 1 1 0 0 0 0 1 2 1 1 0 0 1 0 1 0 1 0 0 1 1 0 2 0 0 0 0 0 0 0 0 0 0 1 2 0 1 2 2 0 0 0 2 2 0 0 1 0 1 0 1 1 0 1 1 1 1 0 0 0 1 1 2 0 1 0 2 1 0 1 1 1 1 1 0 0 0 0 1 0 1 0 1 1 1 1 2 0 0 0 0 0 0 1 1 0 0 2 2 0 1 0 0 0 2 1 1 0 0 0 0 0 2 2 2 1 1 1 0 2 1 1 0 1 0 1 1 1 1 1 1 1 1 1 2 2 1 0 2 0 0 0 2 0 2 1 0 0 0 2 0 2 0 0 2 0 1 2 1 1 0 2 0 0 0 0 1 1 1 0 1 1 1 1 0 0 2 0 0 2 0 0 0 0 0 0 0 0 0 0 1 0 1 1 0 0 0 0 0 0 0 0 0 0 2 1 0 1 0 1 0 1 0 1 2 2 0 0 0 2 0 0 0 0 0 0 0 1 0 0 0 0 0 0 0 0 0 0 0 0 2 0 0 0 0 0 2 2 0 2 0 2 1 1 0 0 1 2 0 2 0 2 0 0 1 0 0 0 2 2 2 1 0 0 0 2 0 0 1 2 1 0 0 0 1 0 0 0 2 2 0 1 0 0 1 0 1 2 1 2 1 2 0 0 0 0 1 0 0 0 2 2 2 1 1 0 0 2 2 2 1 1 0 0 0 0 1 0 1 0 1 0 0 0 0 0 2 0 2 0 0 0 0 1 0 0 1 1 1 1 1 0 1 0 0 0 0 0 0 0 0 0 0 0 0 0 0 0 1 0 0 1 1 0 0 2 1 0 1 2 2 0 2 0 0 0 0 0 0 1 1 0 0 0 0 0 0 1 1 1 2 0 2 0 1 2 1 0 1 0 1 0 1 1 0 0 1 1 2 2 0 0 1 2 1 1 1 1 0 0 2 2 0 1 2 0 0 2 0 0 0 0 0 0 2 0 0 0 1 0 0 1 0 0 2 0 0 0 0 0 1 1 0 0 1 1 1 1 0 1 0 0 1 1 2 0 0 0 0 0 0 1 0 0 0 1 1 2 1 0 1 0 2 2 0 0 0 0 0 1 1 0 1 1 0 1 0 2 0 2 2 0 0 1 1 2 0 2 1 1 2 0 1 0 0 0 0 1 0 0 0 1 1 0 2 0 1 0 0 2 0 0 1 2 2 0 1 0 1 1 1 1 0 0 0 2 0 1 1 0 1 0 0 2 0 1 0 1 1 1 1 1 2 1 1 0 1 2 0 0 0 0 0 0 1 0 1 1 0 0 1 1 0 0 1 0 0 0 0 0 1 0 1 0 0 0 2 0 0 0 0 1 0 2 2
80 0 0 0 0 0 0 0 0 2 0 1 0 1 0 0 0 2 2 1 1 1 0 0 2 0 0 0 2 1 1 2 1 1 0 1 1 1 0 0 0 0 0 0 1 0 0 0 0 0 0 1 0 0 2 0 1 0 0 0 0 2 2 2 1 1 1 1 0 0 0 0 2 2 2 2 2 1 1 0 1 0 0 1 1 0 0 0 1 2 0 1 0 1 1 0 0 1 1 2 2 2 1 0 1 0 1 1 2 1 0 1 2 2 2 2 2 0 1 0 1 0 1 2 1 0 0 1 1 0 0 0 1 0 0 0 0 0 0 0 0 0 0 0 0 0 0 0 0 2 2 2 1 0 0 0 1 1 0 1 1 1 0 1 1 2 0 1 1 2 0 0 1 1 1 0 2 0 0 2 2 2 0 2 1 1 1 2 1 1 0 0 0 0 0 1 2 1 0 0 0 1 0 2 1 0 2 0 0 0 1 0 0 0 0 0 0 0 1 1 0 0 1 1 1 0 0 0 0 0 1 1 0 0 0 0 0 2 2 2 0 0 2 0 2 0 0 0 1 1 1 0 0 0 0 0 0 1 1 1 1 1 0 0 1 0 0 0 1 0 0 2 0 0 1 0 0 0 1 0 0 1 1 1 1 1 2 0 0 2 1 1 0 0 2 0 0 0 0 2 0 0 1 1 0 0 0 0 0 1 0 1 0 2 2 0 2 1 0 0 1 1 0 2 1 0 0 0 1 1 0 1 1 0 0 0 0 2 0 0 0 2 2 1 0 0 1 0 1 2 0 1 2 0 2 0 1 0 0 2 2 2 2 0 2 0 1 2 2 0 0 0 0 2 0 0 1 1 1 0 0 0 0 1 0 1 0 1 1 0 0 0 1 0 1 1 0 2 0 0 0 0 0 1 0 1 1 1 1 2 0 0 0 1 1 0 0 0 1 1 0 0 1 1 0 1 1 0 0 1 2 1 0 1 1 0 2 0 1 0 1 0 1 1 0 1 0 0 1 2 0 0 0 1 2 0 2 2 2 1 0 0 1 1 0 1 0 1 0 1 0 0 1 1 1 0 0 0 0 1 1 1 1 1 1 1 1 0 2 0 0 2 1 1 2 0 0 1 1 2 1 2 1 0 1 0 1 1 0 0 0 0 0 1 1 2 1 0 0 1 0 2 2 0 1 2 1 0 0 2 0 2 2 1 0 2 1 0 2 1 0 1 0 0 0 0 1 1 1 0 0 0 0 2 2 0 1 0 2 0 0 0 0 1 0 0 1 2 2 1 1 0 0 0 1 0 1 1 0 2 1 0 0 0 1 0 0 0 0 0 0 0 0 1 1 0 1 0 0 0 1 1 2 1 0 1 1 0 2 2 1 0 0 1 0 0 1 0 1 0 0 0 0 1 1 0 0 1 0 0 1 1 0 0 2 0 2 0 1 0 1 1 1 1 2 0 1 0 1 1 1 0 0 1 0 1 1 1 1 0 0 0 0 0 2 0 1 1 1 0 0 1 0 0 0 2 2 0 2 0 0 1 1 0 0 1 1 1 1 0 0 0 0 0 0 0 1 2 1 1 0 0 0 1 2 2 1 2 2 0 0 0 0 1 0 1 0 1 1 0 0 1 0 1 1 1 0 0 1 0 1 1 0 1 2 2 2 0 1 1 0 1 1 1 0 0 1 1 0 0 0 0 1 1 0 1 2 0 0 0 0 0 2 1 0 1 1 0 0 2 0 1 0 1 1 1 2 0 2 2 0 2 0 0 1 0 0 2 1 2 0 1 2 2 0 2 0 1 1 1 0 1 0 0 2 1 1 0 0 0 0 0 2 2 2 0 0 1 2 0 0 1 0 0 1 0 0 0 0 0 0 2 0 0 0 2 0 2 2 0 0 0 0 0 0 0 1 1 0 1 0 1 0 2 2 0 0 1 0 1 1 2 0 0 1 0 2 0 1 0 0 0 1 1 2 2 0 0 0 2 2 0 1 0 0 1 0 2 0 2 2 0 1 1 1 0 2 1 0 0 0 1 2 1 2 2 0 2 0 1 0 0 0 0 1 1 1 1 1 0 0 1 0 1 0 1 1 1 0 0 2 1 1 2 1 1 0 0 0 0 0 0 1 2 1 0 0 0 1 1 2 1 1 1 0 0 2 1 0 1 1 1 1 1 1 1 1 0 0 0 0 0 0 0 0 1 0 1 1 0 0 1 1 1 0 0 1 1 0 1 0 0 0 0 0 0 0 1 1 0 0 0
81 0 0 0 1 0 1 1 2 1 0 0 0 0 0 0 0 0 0 2 0 0 1 0 2 0 0 0 2 1 1 1 2 2 0 2 0 2 0 2 1 1 1 1 1 1 2 0 0 1 1 1 0 0 1 1 0 0 0 0 0 1 0 0 1 0 1 1 1 1 0 2 1 2 1 2 2 0 0 0 0 0 1 1 2 0 0 0 2 2 0 1 1 0 0 0 0 2 1 2 2 0 1 1 2 0 2 0 0 0 0 0 1 2 2 2 2 0 1 0 1 0 2 1 0 1 0 0 2 0 0 0 0 0 1 0 0 0 0 0 2 0 0 0 0 0 1 0 0 0 0 0 0 1 1 0 0 0 1 0 0 2 2 0 1 2 1 2 0 0 2 1 1 1 1 0 2 2 0 0 0 0 0 2 1 1 1 1 0 0 0 1 2 1 2 1 0 1 0 0 0 1 1 1 1 0 2 1 2 1 0 1 1 0 0 2 2 0 1 0 1 1 2 0 0 0 0 0 0 1 0 0 1 1 1 2 0 1 1 1 0 0 2 0 2 0 0 0 2 0 0 0 1 1 0 1 0 2 0 0 0 0 1 1 1 0 1 0 1 1 0 1 0 0 1 1 1 1 0 0 1 1 1 1 2 1 1 2 0 2 1 2 2 0 2 2 0 0 0 2 1 0 0 0 0 0 0 0 1 1 0 0 0 1 1 0 2 0 0 0 1 2 1 1 2 0 0 1 1 1 0 0 0 0 0 0 0 2 0 0 0 0 1 0 0 1 0 0 0 1 0 1 0 0 0 2 1 0 0 1 1 1 2 0 1 0 2 1 2 0 0 0 1 1 0 1 2 1 1 0 1 0 0 1 0 0 0 0 0 1 0 0 1 0 1 1 2 2 0 0 0 0 1 1 1 0 0 0 0 2 0 0 0 0 0 0 1 0 0 1 1 1 0 2 1 2 2 0 0 2 2 0 0 0 0 0 0 0 1 0 0 2 1 1 0 2 1 2 2 0 0 2 0 2 1 0 1 2 2 2 1 1 1 1 0 2 0 2 0 0 2 2 1 2 1 1 0 0 0 2 1 1 1 1 1 0 0 0 0 0 0 2 0 2 0 0 0 1 1 2 1 2 1 1 1 0 1 0 0 1 1 1 1 1 0 1 0 0 0 2 1 1 2 0 0 1 0 1 1 1 1 0 0 0 2 0 0 0 2 1 1 2 0 1 2 0 0 0 2 0 0 1 0 1 2 1 0 1 1 0 0 0 0 1 0 0 1 1 1 1 0 0 1 0 0 1 1 1 0 2 2 0 1 0 1 1 2 1 0 0 0 1 2 0 0 0 1 0 0 0 0 2 1 1 1 1 1 0 1 0 1 1 0 2 0 1 0 0 0 1 1 1 1 1 1 0 1 2 0 0 1 1 0 1 1 1 2 0 2 1 2 1 0 0 1 0 2 0 1 0 1 0 0 1 0 2 1 2 2 0 0 0 1 0 1 1 1 1 1 1 0 0 0 0 0 2 2 0 1 0 0 0 1 0 1 2 1 1 2 0 1 1 0 0 0 0 0 2 0 1 0 1 0 0 1 1 1 0 1 1 1 1 0 2 0 1 1 2 1 0 0 0 0 2 0 0 0 0 2 0 1 0 0 0 0 0 1 2 0 2 0 0 1 1 0 0 1 0 0 0 0 0 1 0 0 0 2 0 0 0 0 0 2 0 0 0 0 1 0 2 0 0 1 0 0 2 2 0 2 2 0 2 1 1 1 1 1 1 1 2 1 2 2 1 0 1 0 0 0 0 0 0 0 0 2 1 1 1 0 1 1 0 1 1 1 1 0 2 2 0 2 2 0 1 2 0 1 0 0 0 0 2 1 0 0 0 0 0 0 1 1 1 0 0 1 1 0 0 0 0 0 2 0 2 2 0 0 0 0 0 1 1 0 0 0 0 0 0 2 0 0 0 1 1 1 2 0 1 1 1 1 1 1 0 0 1 0 1 0 2 1 0 1 1 1 1 1 1 0 0 0 1 2 0 2 0 1 1 0 2 0 0 0 0 1 1 1 2 1 0 0 2 0 1 1 0 2 1 0 1 2 2 0 2 0 0 0 1 2 1 0 0 2 0 0 1 0 0 0 1 2 1 1 0 1 0 1 1 1 2 1 1 0 1 1 0 0 0 1 1 0 0 1 0 0 0 0 1 2 1 0 2 1 1 0 1 1 1 1 0 1 1 0 2 2 0 0 0 0 0 2 2
82 0 0 0 0 0 1 1 2 1 0 1 1 2 0 0 0 0 0 2 0 0 0 0 2 0 0 0 2 1 2 2 1 1 0 2 1 1 0 1 1 0 1 1 2 1 0 0 0 2 2 2 0 0 2 1 0 1 0 0 1 1 2 2 0 1 1 1 0 0 0 0 2 2 1 2 1 2 2 0 0 0 1 0 1 0 0 1 2 2 1 1 0 0 1 0 0 1 0 1 1 2 0 2 2 0 2 0 1 1 0 1 1 1 2 2 2 0 0 0 2 0 1 2 1 0 0 1 0 1 1 1 0 0 0 0 0 0 0 0 1 0 0 0 0 0 0 0 0 1 0 1 0 0 0 0 0 0 1 1 1 0 0 2 1 2 1 0 2 2 0 0 0 2 0 1 1 1 0 0 0 1 0 1 1 0 0 1 0 0 0 1 2 0 2 2 1 1 0 0 0 0 0 0 0 2 0 0 0 0 1 0 2 0 1 2 2 0 2 1 1 1 1 0 0 0 1 0 0 1 1 1 1 0 1 1 0 0 1 1 0 0 2 0 1 0 0 0 2 0 0 0 0 0 0 1 1 2 1 1 1 1 0 0 1 0 0 0 2 1 0 2 0 2 1 0 1 0 1 0 2 0 1 1 2 2 2 1 1 2 0 1 1 0 1 1 0 0 1 0 1 0 1 1 1 0 1 0 0 0 0 0 0 0 0 0 2 1 1 0 1 2 1 2 0 0 0 2 2 2 0 2 2 0 0 0 0 1 1 1 1 1 2 0 1 2 0 1 1 1 1 0 0 0 0 2 0 0 1 1 1 1 1 0 0 0 1 2 2 0 0 0 0 2 0 0 1 1 1 0 0 1 0 1 0 0 0 0 0 1 0 0 0 1 2 0 2 0 1 1 0 1 0 2 2 0 0 0 0 2 1 1 0 0 0 0 1 0 1 0 0 0 0 1 1 2 1 1 0 0 1 0 0 1 0 1 1 1 1 1 1 1 1 1 1 1 0 0 2 1 0 0 1 2 1 1 0 1 2 2 1 0 0 0 0 0 0 2 0 0 1 1 1 1 0 0 0 0 0 0 1 1 1 1 2 0 0 1 0 0 1 1 1 2 1 0 0 1 1 2 2 2 2 2 2 0 2 1 1 0 0 2 1 1 1 1 0 0 0 1 0 2 2 0 0 1 0 1 1 1 0 2 0 0 2 1 2 0 0 2 0 0 0 2 2 0 0 1 1 0 0 0 0 2 1 0 1 1 1 0 0 0 0 1 0 0 1 1 0 0 0 1 0 0 0 0 0 1 0 2 2 0 0 0 2 0 1 0 0 0 0 0 0 0 1 0 1 1 0 0 2 0 2 1 1 2 1 0 2 2 1 1 0 1 1 1 0 0 0 0 0 0 0 0 0 0 0 1 0 0 1 1 1 2 1 0 2 0 2 1 1 2 0 1 1 0 2 0 1 0 1 2 0 1 0 2 1 1 1 0 0 0 0 1 1 0 1 0 0 1 1 1 0 0 1 1 1 1 1 1 0 1 0 0 2 2 2 0 1 1 0 0 0 0 0 0 0 2 0 1 1 0 0 0 1 1 1 1 1 1 0 0 0 1 0 0 0 2 1 0 0 0 0 1 1 0 0 1 1 0 1 0 0 0 1 0 1 1 1 2 1 1 0 0 0 0 1 0 0 0 0 0 0 1 0 0 0 0 0 0 0 0 2 1 0 2 1 1 0 2 0 0 0 0 0 1 1 0 2 2 0 2 0 0 0 2 0 1 1 2 1 2 2 0 0 0 0 0 0 0 0 0 0 0 0 1 0 0 2 0 2 0 1 1 1 0 0 1 2 1 1 1 0 0 1 0 0 0 0 0 1 1 1 1 1 1 0 1 2 1 1 2 0 1 0 0 1 1 0 0 0 1 1 1 1 0 1 0 0 1 1 1 0 1 0 0 1 0 1 0 0 0 0 2 1 1 0 0 1 2 1 1 0 0 0 0 0 2 0 2 2 0 0 0 2 0 2 2 0 0 0 2 2 1 2 1 1 1 0 1 1 0 0 1 1 1 1 0 2 2 0 2 0 0 1 0 1 1 1 0 1 1 1 1 1 1 1 0 2 2 0 0 2 0 0 1 0 0 1 0 2 1 1 1 0 0 2 0 1 0 1 0 0 1 2 0 0 0 0 0 1 0 0 0 0 1 1 0 0 0 0 0 0 0 0 0 0 1 0 1 0 0 0 2 0 1 0 0 0 0 0 0
83 0 0 0 0 1 1 2 2 1 0 0 0 1 0 0 0 1 0 1 0 0 0 1 1 1 1 0 1 2 2 0 0 2 0 0 2 1 1 0 0 0 0 0 2 1 1 0 0 0 0 0 0 0 2 0 0 0 1 0 1 1 1 1 1 0 2 0 0 0 0 0 1 2 1 2 1 0 0 1 0 0 1 0 1 0 0 0 0 1 0 0 0 0 1 1 0 2 2 2 0 2 0 2 2 0 2 0 0 0 2 2 1 2 2 2 2 0 1 0 1 0 2 2 0 1 0 1 1 0 0 1 0 0 1 1 0 1 0 0 2 0 0 0 0 0 0 0 0 0 0 0 0 0 1 1 0 0 1 1 0 1 0 1 1 2 1 1 0 1 0 1 2 0 0 0 1 0 0 1 1 1 0 2 0 0 1 2 1 1 0 0 2 2 2 0 0 1 0 0 0 1 0 0 0 2 0 0 1 0 0 0 0 0 0 0 0 1 1 1 1 1 2 0 0 0 1 0 0 1 0 0 0 0 0 1 0 1 2 0 1 0 2 0 1 0 0 0 2 0 0 1 1 0 0 0 2 1 0 1 0 1 0 0 1 0 1 1 1 1 0 1 0 2 1 0 0 1 2 0 1 1 0 1 1 0 1 1 0 2 0 0 1 0 2 1 1 1 0 1 0 0 1 1 1 0 0 0 1 1 0 0 0 1 1 0 1 0 0 0 2 0 2 0 0 0 0 1 1 1 0 1 0 0 0 0 0 1 1 1 1 2 0 0 0 0 2 0 0 2 0 1 2 0 1 0 0 0 0 1 1 1 2 0 1 0 0 1 2 0 0 0 1 1 2 0 1 1 1 0 1 2 0 0 0 1 0 0 0 0 0 0 0 0 2 0 1 1 0 0 0 0 1 1 1 0 0 0 0 2 0 1 0 1 1 0 0 0 1 0 0 1 0 1 0 1 1 1 0 0 1 0 0 0 0 0 0 1 0 0 2 0 1 1 0 0 0 2 2 1 0 2 0 2 1 0 1 2 1 1 1 0 0 0 0 1 1 2 0 0 1 1 2 0 2 0 2 1 1 1 0 1 1 1 2 1 0 1 0 1 1 0 1 2 1 1 1 1 0 1 1 2 1 1 1 0 2 2 1 0 0 1 1 0 1 2 0 1 0 1 1 2 2 1 0 2 1 1 1 1 1 1 1 0 0 0 1 0 2 0 1 2 1 0 1 0 0 2 0 0 1 1 0 1 2 2 1 0 0 1 1 0 0 2 0 0 2 1 0 0 0 0 2 0 0 1 2 1 0 2 1 0 0 0 0 0 0 0 0 0 0 0 2 0 0 0 0 0 0 0 0 2 0 1 1 2 1 0 1 1 0 0 0 1 1 1 0 0 1 1 1 1 0 1 1 1 1 1 0 0 2 2 0 0 1 1 1 0 2 1 1 1 0 1 1 0 2 0 1 0 0 2 1 0 0 1 2 1 0 1 1 0 0 0 1 0 0 0 2 0 0 0 1 0 0 1 1 0 0 0 0 2 0 0 2 2 1 0 0 0 0 0 0 1 0 0 0 2 1 2 1 0 0 0 2 2 1 2 2 0 1 1 0 2 0 0 0 1 0 0 0 0 1 2 0 1 1 0 0 0 1 0 0 0 0 0 2 0 2 2 1 2 0 0 0 1 1 0 0 0 0 0 1 0 0 0 0 0 0 0 0 0 2 1 0 1 1 0 0 2 0 1 0 1 1 1 1 2 0 0 0 1 1 1 2 1 1 1 1 1 0 1 2 0 0 0 0 1 0 1 1 0 0 0 0 0 2 0 0 1 1 1 1 0 0 1 1 2 1 0 0 1 0 0 2 0 0 0 0 0 1 1 0 0 0 2 0 0 0 1 1 1 0 1 0 0 1 0 0 0 0 0 0 2 1 1 1 0 0 0 0 0 0 0 0 0 0 0 0 1 0 0 1 1 1 2 0 0 0 1 0 1 0 0 0 0 0 1 0 2 2 0 1 0 2 0 2 2 0 0 0 2 2 0 2 1 1 0 0 0 0 0 0 0 0 1 1 2 2 0 1 1 0 0 0 0 0 2 1 1 2 2 0 1 0 0 0 1 2 2 0 0 1 0 0 2 0 0 1 1 2 1 0 0 1 0 1 1 1 0 0 0 0 0 0 2 2 1 0 0 1 0 0 0 0 1 0 1 1 0 0 2 0 0 0 0 0 0 0 0 1 1 0 2 2 0 0 1 1 0 2 2
84 0 0 0 0 1 1 1 1 1 0 1 1 2 0 0 0 1 1 1 0 0 0 0 2 0 2 1 2 2 2 0 1 1 0 0 2 2 0 1 1 0 0 1 1 1 0 0 0 0 0 0 0 0 1 0 1 0 0 1 0 1 1 1 1 0 1 0 0 0 0 1 1 2 1 2 2 1 1 1 1 0 1 1 2 0 0 1 1 1 1 1 1 0 0 0 0 1 1 2 1 1 0 1 2 1 2 0 0 0 0 2 0 2 2 2 2 0 1 0 1 1 2 2 0 0 0 1 0 0 1 1 0 0 0 0 0 0 0 0 0 0 0 0 0 0 0 0 0 0 0 0 0 0 0 0 0 1 0 1 1 1 0 2 1 1 1 1 1 1 1 0 0 2 0 0 1 0 0 0 0 0 0 1 0 0 1 2 1 1 0 1 2 0 2 1 1 1 0 0 0 0 1 2 2 0 2 0 1 0 1 0 2 0 0 1 0 0 1 1 1 1 2 0 0 0 0 0 0 1 1 1 1 1 0 1 0 2 2 1 0 1 2 1 1 0 0 0 2 0 0 1 0 0 1 0 0 0 0 0 0 0 0 0 0 0 0 0 1 1 0 1 0 1 0 0 1 1 2 0 0 2 1 2 2 2 2 0 0 2 1 1 1 0 1 1 0 0 0 2 0 1 1 1 1 0 0 0 2 2 0 1 0 2 2 0 0 0 1 0 1 2 1 1 1 0 0 2 1 1 0 1 1 0 0 0 0 0 2 1 0 0 1 0 1 1 1 0 2 0 0 0 2 1 1 0 1 1 0 2 2 2 2 0 2 0 0 2 1 1 1 1 0 2 1 0 0 0 0 0 1 2 0 1 0 2 0 0 0 0 0 0 0 0 2 0 1 1 0 0 0 1 0 2 2 0 0 1 0 2 0 1 0 2 2 1 0 0 0 0 0 1 1 1 1 2 2 0 1 0 0 1 0 2 0 0 0 1 0 0 1 1 1 1 0 1 1 1 1 0 0 1 2 2 2 2 0 1 1 2 1 0 0 0 0 0 0 2 0 0 0 0 2 2 2 0 2 0 0 1 1 1 0 0 1 0 0 0 1 0 2 0 0 0 2 0 0 2 2 2 1 2 0 0 0 0 1 2 1 0 0 2 1 0 1 1 0 0 0 1 0 2 2 0 0 2 1 0 0 2 0 2 0 0 1 0 2 0 1 0 2 2 0 0 0 1 0 0 2 0 0 0 0 0 2 1 1 1 0 1 1 0 0 1 0 0 1 1 0 0 0 1 0 0 0 0 0 1 0 0 2 0 1 0 1 1 2 1 1 1 1 0 1 0 1 0 0 1 0 0 1 1 0 1 1 2 1 0 0 0 1 0 0 0 1 0 0 0 0 0 0 0 0 1 0 2 2 1 0 0 2 2 1 2 2 0 2 0 1 0 1 0 0 1 1 0 2 0 1 0 0 1 0 1 0 1 1 2 1 0 0 0 1 0 1 1 1 2 0 1 0 0 1 1 2 2 2 0 0 0 1 0 1 0 2 1 1 0 1 1 0 0 1 0 1 0 0 2 1 2 1 0 0 0 2 2 2 1 2 0 1 1 0 2 0 0 2 1 0 0 0 1 0 2 0 1 1 1 2 0 2 1 0 0 1 0 1 0 1 1 1 1 1 1 0 0 1 1 0 0 0 0 0 0 0 0 0 0 1 1 0 0 2 1 0 0 0 1 0 2 0 0 0 1 1 2 1 0 1 1 0 1 1 0 1 0 1 2 2 2 0 2 2 1 0 1 0 1 1 2 1 0 0 0 1 1 0 0 1 0 1 0 0 0 0 0 0 2 2 0 1 0 0 0 1 0 0 0 0 0 1 1 1 0 0 1 0 1 2 1 2 2 0 0 0 0 0 1 0 0 0 1 1 2 2 0 0 0 0 0 0 0 0 0 0 0 0 0 1 1 0 0 1 1 1 1 0 1 1 2 2 0 1 0 0 1 0 1 0 2 2 0 1 1 2 0 2 1 0 0 2 2 2 0 2 2 1 1 0 2 0 0 0 1 1 2 2 1 2 1 1 1 0 0 0 0 0 1 1 0 1 0 2 2 2 1 1 2 2 0 0 0 2 0 0 0 0 0 0 0 2 0 2 0 0 0 0 0 0 0 2 0 0 2 2 0 0 0 0 0 1 0 0 0 0 2 0 2 2 0 0 2 1 2 0 1 1 0 1 0 1 0 0 2 0 1 0 1 1 0 1 1
85 0 0 0 1 0 1 0 0 2 0 0 1 0 0 0 0 0 0 1 0 0 0 0 2 0 0 0 2 2 2 1 0 2 0 0 2 1 0 0 0 0 0 0 1 0 0 0 0 2 2 2 0 0 2 2 1 0 0 0 0 2 0 2 0 0 1 0 0 0 0 2 1 2 1 2 2 1 1 0 1 0 0 1 1 0 0 1 2 2 1 1 0 0 0 0 0 1 1 2 1 1 0 2 2 0 2 0 0 0 1 1 1 2 2 2 2 0 1 0 1 0 2 1 0 0 0 1 1 1 1 0 0 0 0 0 0 0 1 0 2 0 0 0 0 1 0 0 0 2 1 2 0 0 0 0 1 1 0 0 0 0 0 1 0 1 2 1 0 2 0 0 0 2 1 0 2 0 0 1 1 1 1 2 0 0 1 1 0 0 0 1 2 1 2 1 1 1 0 0 0 0 0 0 0 2 0 0 1 0 0 0 1 0 1 2 1 0 1 0 2 2 1 0 0 0 0 0 0 2 0 0 0 0 0 0 0 2 2 1 0 0 2 0 2 0 0 0 2 0 0 1 0 0 1 0 1 2 0 0 0 0 0 0 0 0 0 1 1 1 0 1 0 0 0 0 0 0 2 0 0 1 1 1 1 1 1 1 0 2 0 1 0 0 2 0 1 1 0 2 1 1 0 0 0 0 1 0 0 2 0 1 0 2 2 0 2 0 0 0 1 1 1 2 1 0 0 1 0 0 0 0 1 0 0 0 0 1 1 0 0 0 1 0 0 0 2 0 1 2 1 1 0 0 0 2 0 0 0 2 2 2 2 0 1 1 1 2 2 0 0 0 0 1 0 0 1 0 0 1 1 1 0 0 0 0 0 0 0 1 0 0 0 0 2 0 1 1 0 1 0 1 2 0 0 0 2 2 0 2 0 1 1 0 1 0 0 0 0 2 0 0 1 1 0 2 2 1 0 0 0 0 0 1 0 0 0 1 2 1 0 0 2 0 2 2 0 1 1 1 0 1 1 2 1 1 0 1 1 0 0 0 1 1 0 1 0 2 0 1 0 0 1 2 1 0 1 0 0 1 1 2 1 1 1 0 0 1 1 1 1 1 0 2 2 1 1 1 1 2 1 2 1 1 2 1 2 1 1 0 1 1 1 1 0 1 0 0 0 2 1 1 2 0 1 2 1 0 0 2 0 1 1 1 1 0 0 0 2 0 1 2 0 1 2 1 1 1 1 0 1 1 0 1 2 1 0 1 0 1 1 0 2 2 2 2 0 1 1 0 1 0 0 0 0 0 0 2 0 1 1 0 0 0 0 0 0 2 0 2 0 0 2 0 0 0 0 0 0 0 1 1 1 1 1 2 1 0 1 1 1 0 0 0 0 0 1 0 0 0 0 0 2 2 2 0 0 1 0 0 1 1 0 2 1 0 2 0 2 2 0 1 0 2 2 0 2 0 1 0 0 0 0 0 0 1 2 2 0 1 1 0 2 1 1 0 0 1 0 2 2 0 0 0 0 2 2 0 1 0 0 0 0 0 2 1 2 0 2 0 0 0 0 0 0 0 0 1 0 0 0 0 0 0 1 2 1 1 1 0 1 1 0 2 1 1 0 1 0 0 0 0 0 2 0 0 0 0 1 0 1 1 0 0 1 0 0 1 0 1 0 1 1 1 0 0 1 0 0 0 0 0 1 1 0 2 0 0 0 0 0 0 2 2 0 1 1 1 0 1 1 0 0 1 1 1 0 2 0 0 1 0 0 0 1 2 0 2 0 2 0 2 2 1 0 1 0 1 1 0 0 0 0 0 0 0 1 0 0 1 1 0 2 2 2 0 0 2 1 0 0 1 0 1 2 0 1 0 0 0 1 2 2 0 0 2 0 1 2 1 1 1 0 0 0 0 0 0 0 0 0 1 1 1 1 0 1 0 1 0 0 1 0 0 0 0 1 0 1 1 1 0 1 1 1 2 0 1 1 2 2 0 0 0 0 0 0 1 0 2 2 0 1 0 2 0 2 2 0 0 0 2 1 0 2 1 1 2 0 1 0 0 0 0 1 1 1 1 2 2 0 2 1 1 0 0 2 1 0 0 2 1 0 2 0 1 1 1 1 0 0 0 2 1 2 2 0 0 2 1 1 0 2 0 0 0 0 1 1 1 2 0 0 0 2 0 0 0 2 2 0 0 1 0 0 0 0 0 1 0 0 0 0 0 0 0 0 0 0 0 0 0 0 2 0 0 0 0 0 0 2 1
86 0 0 0 0 0 1 1 2 0 0 1 1 2 0 0 0 1 1 0 1 1 0 0 2 0 0 0 2 2 2 1 1 0 0 0 2 1 0 0 0 0 0 0 1 1 0 0 0 1 1 1 0 0 2 0 1 0 0 1 0 1 2 2 1 0 2 2 0 0 0 1 1 2 1 2 1 1 1 1 1 0 1 0 1 0 1 0 2 2 0 1 1 0 0 0 0 1 1 1 0 2 0 0 1 1 1 0 0 0 1 1 1 2 2 2 2 0 0 0 1 0 2 0 0 1 0 0 2 0 0 0 0 0 1 1 0 0 0 0 0 0 1 0 0 0 0 0 0 2 1 2 0 0 0 0 0 1 0 1 0 2 1 0 1 2 1 0 1 2 0 0 1 1 0 0 2 0 0 0 0 1 0 1 0 0 1 0 0 1 0 0 1 1 1 0 0 2 0 1 1 1 0 2 2 1 1 0 2 0 0 0 1 0 0 0 0 0 1 1 1 1 2 0 0 0 2 0 0 0 0 0 0 0 0 0 0 1 2 2 0 0 1 0 2 0 0 0 2 0 0 0 0 0 0 0 0 1 0 0 0 0 0 0 1 0 0 1 1 1 0 0 0 1 1 1 1 0 2 1 0 1 0 1 0 0 1 1 0 2 0 0 1 0 2 1 1 0 1 2 1 1 1 1 0 0 0 2 1 1 0 0 0 2 2 0 1 0 0 0 1 1 0 2 1 0 0 0 1 1 0 2 0 0 0 0 0 2 0 1 0 0 1 0 1 1 1 0 1 0 0 0 2 1 1 0 2 0 0 0 0 0 2 0 2 0 0 2 2 0 0 0 1 2 2 1 2 2 2 1 1 1 0 2 0 0 0 0 0 1 0 0 0 0 0 2 2 0 1 1 0 1 0 1 0 0 1 1 0 2 0 0 0 1 1 1 0 0 0 2 0 0 0 0 0 1 1 1 2 0 2 1 0 0 0 0 1 2 0 0 0 1 1 1 0 0 0 1 1 1 1 0 1 1 1 1 0 1 1 0 0 0 0 0 1 2 0 2 0 0 0 0 2 1 1 0 1 0 0 0 2 1 0 0 2 0 0 0 1 0 0 2 0 0 0 0 0 2 1 1 1 2 2 2 2 0 2 1 1 0 1 1 0 1 0 2 1 1 0 1 1 2 0 0 0 0 0 0 0 2 0 2 2 1 0 1 1 0 2 0 0 0 0 2 2 1 0 0 2 0 0 0 0 1 2 1 0 0 0 0 0 0 1 2 0 0 2 1 0 0 0 2 1 0 0 1 1 1 0 1 1 0 1 0 0 1 0 1 1 1 0 2 2 0 0 0 0 0 0 0 2 1 1 1 1 1 1 1 2 2 0 0 0 0 1 0 1 0 0 0 0 0 1 1 1 1 1 2 0 0 0 0 1 1 2 0 2 0 2 2 0 2 0 1 2 0 1 0 1 0 1 1 0 1 0 2 1 1 1 0 0 0 2 1 0 1 1 2 0 0 0 1 0 1 1 2 2 0 0 0 1 0 0 0 1 0 1 2 2 1 1 1 1 0 0 0 1 2 0 1 1 0 0 0 1 2 2 1 1 0 1 1 0 2 0 0 1 2 1 0 0 1 0 2 0 0 0 0 0 0 1 0 0 1 1 1 0 0 1 1 1 1 1 1 0 0 1 0 0 0 0 0 0 0 0 1 0 0 1 0 0 1 2 2 0 1 1 1 0 2 0 0 1 2 2 0 0 0 1 1 1 1 1 1 2 1 1 1 1 1 0 1 2 0 1 0 0 1 0 1 1 0 0 0 1 1 0 0 0 2 2 1 1 1 1 0 1 2 2 0 2 2 0 0 2 0 0 0 0 1 0 1 2 0 0 2 0 1 1 0 1 1 1 0 0 0 1 0 0 0 0 2 0 2 2 0 0 1 0 0 2 2 0 0 1 0 2 0 0 1 1 0 1 1 2 2 0 0 1 2 1 1 0 0 0 0 0 2 0 2 2 0 1 0 2 1 1 2 0 1 0 0 2 0 2 1 2 1 0 2 0 0 0 0 0 2 2 1 2 1 0 2 0 1 0 0 1 1 0 0 1 1 0 1 0 1 1 2 2 0 0 0 2 2 2 0 1 0 0 0 2 0 1 0 1 0 1 2 2 2 2 0 1 1 1 1 1 0 1 0 0 0 1 0 0 1 0 1 1 0 0 1 0 0 0 0 0 1 0 1 0 0 0 2 0 0 0 0 0 0 1 1
87 0 0 0 0 0 1 2 2 0 0 0 0 1 0 0 1 0 0 1 1 1 2 0 2 0 0 0 2 2 1 0 2 1 0 2 0 2 0 1 1 0 0 0 1 0 1 0 0 0 0 1 1 0 1 0 1 0 0 1 0 1 2 2 0 1 1 0 0 0 0 1 1 2 1 2 2 0 0 1 0 0 0 1 1 0 1 0 1 2 0 1 1 0 0 0 0 1 1 1 1 1 1 0 2 0 2 0 1 1 1 2 1 2 1 1 0 0 1 0 1 0 2 1 0 1 0 0 1 0 1 0 0 0 1 0 0 0 1 0 2 0 1 0 0 0 0 1 1 1 0 0 0 0 1 0 0 1 1 0 0 2 0 1 2 2 2 2 0 1 1 1 0 2 0 0 0 0 0 0 0 0 0 2 2 2 0 2 1 1 1 1 2 0 2 2 1 1 0 1 1 2 0 2 2 0 2 1 1 0 0 0 1 0 0 0 0 0 1 1 0 0 2 0 0 0 0 1 1 1 0 0 0 0 0 0 0 2 2 1 0 1 1 1 1 0 0 0 1 0 0 0 0 0 0 0 1 0 0 0 0 0 0 0 0 0 2 1 1 1 0 0 0 1 0 0 0 0 2 0 0 2 0 1 0 0 0 1 0 2 0 0 0 1 2 1 0 2 0 2 0 0 0 0 0 0 0 0 0 0 0 1 0 1 1 1 2 1 0 0 1 2 1 0 0 0 1 2 0 1 0 1 1 0 0 0 0 1 1 1 0 1 2 0 0 0 1 1 1 2 0 2 1 1 1 0 1 0 0 0 0 0 1 0 1 0 0 1 1 1 1 1 2 1 0 0 2 1 1 0 1 1 0 0 0 1 0 0 0 0 0 0 0 0 2 0 1 1 0 0 0 0 2 0 0 0 0 0 0 2 0 1 1 0 0 0 1 0 0 0 0 1 0 1 0 2 2 0 1 0 1 1 0 1 0 1 0 2 0 0 2 0 2 0 0 2 1 1 1 1 0 1 0 0 0 0 0 1 1 0 0 0 1 1 0 1 0 1 0 1 0 0 2 1 1 0 1 1 1 0 0 0 0 0 2 0 0 1 0 0 1 1 1 2 0 0 0 2 2 2 2 2 0 0 1 1 1 2 2 0 0 2 1 0 1 1 0 1 0 1 1 2 2 1 1 2 0 1 2 1 1 1 0 0 0 0 2 0 2 2 1 1 0 0 2 0 0 1 1 0 1 1 0 2 0 0 0 1 0 1 1 0 2 2 2 2 0 1 1 0 1 0 1 0 0 1 1 1 0 1 1 0 1 0 1 1 2 1 0 1 0 2 0 0 0 0 0 1 0 0 1 1 0 1 2 2 0 0 2 2 0 0 0 0 1 0 1 0 0 0 0 0 1 2 1 1 1 1 0 0 1 2 0 0 2 0 2 0 2 2 1 2 0 1 1 0 2 0 1 0 1 1 0 1 1 2 1 2 1 1 1 0 0 0 1 2 1 2 0 1 0 0 0 0 1 1 1 0 1 0 0 1 0 1 2 2 1 1 2 0 0 0 1 1 1 0 0 2 1 1 0 0 0 1 1 1 0 1 1 0 2 2 0 1 0 0 0 1 1 0 0 0 0 2 0 1 0 0 0 0 1 0 0 0 1 0 0 1 1 2 1 2 0 0 0 1 1 0 1 1 1 1 0 0 0 1 0 1 0 0 0 1 2 1 0 0 0 0 0 1 1 1 0 1 1 1 1 1 1 1 0 0 0 0 1 2 0 2 1 2 0 1 2 0 1 0 0 1 0 2 1 0 0 0 1 1 1 0 0 1 1 0 1 1 1 0 0 1 2 0 1 1 0 0 0 0 0 0 0 0 0 2 0 0 0 2 0 0 0 0 0 0 0 0 0 0 0 0 0 0 0 2 0 2 2 0 0 0 0 0 0 1 0 0 0 0 1 0 1 1 0 0 1 1 1 1 1 0 0 2 2 0 0 0 0 0 0 1 1 1 1 0 0 0 1 0 1 0 0 0 0 2 2 0 2 1 2 2 0 2 0 0 0 0 0 2 2 1 1 0 1 0 0 0 1 0 1 1 0 0 2 1 0 1 1 1 1 1 1 0 1 1 2 2 2 1 0 0 1 0 1 1 0 0 2 0 2 0 0 0 2 0 0 1 1 1 1 0 2 1 0 0 0 0 0 1 0 1 1 0 0 1 0 0 0 0 0 1 0 1 0 0 0 1 0 0 0 0 0 0 0 0
88 0 0 1 1 0 1 2 2 0 0 2 0 0 0 0 0 2 2 0 2 0 0 0 2 0 1 0 2 2 2 0 2 1 0 2 0 1 0 1 1 0 0 1 1 0 0 0 0 0 0 0 0 0 1 0 0 1 1 0 1 2 1 1 1 0 2 0 0 0 0 0 1 2 1 2 2 1 1 0 1 0 0 1 1 0 0 1 1 1 0 0 1 1 1 1 0 2 2 2 0 2 0 1 2 2 2 0 0 0 0 2 0 1 1 1 1 0 0 0 2 0 2 1 0 1 0 0 0 0 2 0 0 0 0 0 0 0 1 0 1 0 0 0 1 0 0 0 0 1 0 1 0 2 1 0 0 2 0 2 1 1 0 0 0 0 1 1 0 0 2 1 0 2 0 0 1 0 0 1 1 1 1 2 0 0 2 1 1 2 0 0 1 1 1 0 0 2 0 1 1 1 0 1 1 1 1 1 1 0 2 0 1 0 0 1 1 0 0 1 0 0 2 0 0 0 1 0 0 2 0 0 0 0 0 0 0 2 2 1 0 0 2 0 1 0 0 0 1 1 1 0 1 0 0 0 1 2 0 0 0 0 0 0 0 0 0 0 1 0 0 2 0 2 0 0 1 0 1 0 1 1 1 1 2 1 1 2 0 2 2 2 1 1 2 2 0 1 0 0 0 0 0 0 0 0 0 0 2 2 0 1 0 2 2 1 2 1 0 0 1 2 1 2 1 0 0 1 1 1 0 1 1 0 0 0 0 1 1 1 0 0 1 0 1 1 0 0 1 2 1 0 2 2 0 0 1 0 0 1 1 1 2 0 2 1 1 2 2 0 0 0 1 1 1 0 1 1 1 1 1 1 0 1 0 0 0 0 0 1 0 0 0 0 1 1 2 1 0 0 0 1 0 2 2 0 0 0 0 1 0 1 0 1 1 0 1 0 0 0 0 1 0 1 1 2 2 1 1 0 1 2 2 0 2 0 0 1 0 0 1 1 2 0 1 2 0 2 2 0 0 1 1 1 1 1 0 0 1 0 0 0 0 0 0 1 0 2 0 0 0 0 2 2 0 0 0 0 0 1 2 2 1 1 2 2 0 0 0 0 1 1 0 0 0 0 0 1 0 1 1 2 1 1 1 0 1 0 1 0 0 1 2 1 0 2 0 0 0 0 0 2 2 0 0 2 0 1 1 1 1 0 2 1 1 0 1 0 1 0 1 1 0 0 1 0 0 1 1 0 1 1 0 2 1 0 0 1 1 1 1 0 1 1 1 1 0 2 2 2 0 1 0 0 0 0 0 2 0 2 2 0 0 0 0 0 0 2 0 2 1 1 2 0 0 0 0 1 0 0 2 0 1 1 1 1 1 0 0 0 1 0 0 2 0 2 1 0 0 0 0 0 0 0 0 1 2 2 0 0 0 0 1 2 1 0 2 0 2 0 2 1 0 0 1 0 2 0 1 0 0 1 0 0 0 1 2 2 0 1 1 0 2 0 1 1 1 2 0 1 1 0 1 0 1 1 1 1 1 1 0 0 0 1 2 1 1 0 2 1 0 0 1 0 0 0 1 2 0 1 1 0 0 1 2 2 1 2 1 0 0 0 0 2 0 0 0 0 1 0 0 0 0 2 0 0 0 0 0 0 0 0 0 0 0 0 1 1 1 2 1 2 1 0 0 0 1 0 0 0 0 0 1 0 0 1 1 0 2 2 0 0 2 1 0 0 0 0 0 1 0 0 2 1 1 0 1 1 1 1 0 0 1 1 1 1 1 2 1 2 0 2 1 0 0 0 0 1 0 1 1 0 0 0 1 0 0 0 0 1 1 0 1 1 0 0 1 1 2 0 1 2 0 1 2 0 1 0 1 0 2 1 0 0 0 2 0 0 0 1 1 1 0 0 0 0 0 0 0 0 0 2 1 1 1 0 1 0 0 0 2 2 0 0 0 0 1 0 2 1 0 0 1 1 2 2 0 1 1 2 1 1 0 0 0 0 0 2 2 0 0 0 1 1 2 1 1 2 0 0 0 2 1 0 1 1 1 1 0 2 0 0 0 0 1 1 2 0 2 2 0 2 1 1 2 0 1 0 1 0 1 1 0 1 0 0 0 1 1 0 0 0 2 2 2 2 0 0 0 1 2 1 0 0 1 0 1 0 0 2 0 1 0 0 1 0 0 0 0 0 0 0 1 0 0 0 1 1 1 0 0 1 0 0 0 1 1 0 0 0 0 0 0 1 1 0 0 0 0 0 1 1
89 0 0 0 0 0 0 2 2 0 0 0 0 1 1 0 0 0 0 2 0 0 0 0 2 0 1 0 2 2 1 0 0 0 1 0 2 1 0 0 0 0 0 1 2 1 0 0 0 1 1 1 1 0 1 0 1 0 0 1 1 1 2 2 0 1 1 1 0 0 0 1 1 2 1 2 2 0 0 0 0 0 0 1 2 0 0 0 2 2 0 1 0 0 0 0 0 1 1 2 1 1 1 0 2 1 2 1 1 0 1 2 0 1 1 1 1 0 0 0 2 0 2 0 0 1 0 1 0 1 0 1 1 0 0 0 0 0 0 0 2 0 0 0 0 0 0 0 0 0 0 0 0 2 0 0 0 0 1 1 1 0 0 0 0 2 1 1 1 1 1 0 0 2 0 0 1 0 0 1 1 1 0 2 2 2 0 2 0 0 0 2 1 1 1 0 0 1 0 0 0 0 0 1 1 2 1 0 1 0 0 0 1 0 0 0 0 0 2 0 0 0 2 0 0 0 0 0 0 2 0 0 0 0 0 0 0 2 2 1 0 0 2 0 2 0 0 0 2 0 0 0 0 0 1 0 1 2 0 1 0 1 0 0 1 0 0 0 0 0 1 2 1 0 0 0 1 1 1 0 1 1 0 1 1 0 1 0 0 2 1 1 0 0 2 0 1 0 0 1 0 1 0 0 0 0 1 0 0 2 0 2 0 1 1 1 1 1 0 0 1 1 2 2 0 0 0 1 1 0 0 0 1 0 0 0 0 2 0 0 0 2 2 0 1 1 1 1 0 1 1 0 1 1 0 1 2 0 0 2 2 2 0 1 0 0 0 1 2 0 0 0 1 2 1 1 2 0 0 0 1 0 0 0 1 0 0 0 0 1 0 0 1 0 2 0 1 1 0 0 0 0 1 1 1 0 0 0 0 1 0 0 0 1 1 0 0 0 0 0 1 1 0 0 0 1 1 1 1 1 2 1 1 1 1 2 0 1 0 0 1 1 2 0 0 1 0 0 1 1 0 0 1 1 1 1 0 0 0 0 0 0 1 1 0 1 0 2 0 0 1 1 1 1 1 1 1 0 0 2 0 2 1 1 1 1 0 0 1 0 1 1 1 2 0 0 0 1 1 2 1 2 2 2 2 0 1 1 1 0 1 1 0 0 0 2 0 0 0 1 0 2 2 0 0 1 1 0 0 2 0 1 1 0 1 1 2 1 1 0 0 2 0 2 2 2 2 1 1 0 0 0 0 2 2 0 1 0 0 1 0 0 0 2 0 0 2 1 0 0 0 1 0 0 0 0 0 2 0 1 2 0 1 0 0 1 1 1 1 1 1 0 1 0 2 0 0 1 0 0 0 1 2 1 1 1 2 0 1 1 1 1 0 0 0 0 1 0 1 1 1 1 0 0 0 0 1 1 0 0 2 2 1 1 2 0 2 0 1 0 1 0 0 2 2 0 0 0 2 0 0 1 0 0 0 1 2 1 1 0 0 0 0 1 1 0 0 1 0 0 0 1 0 0 0 2 2 0 1 0 0 1 0 0 1 1 2 0 2 0 0 0 0 2 0 0 0 1 1 2 0 2 0 0 1 1 1 1 1 1 0 0 0 2 0 0 0 2 0 0 0 0 1 2 0 1 0 0 2 0 1 0 0 0 0 0 0 0 0 0 0 1 1 1 0 0 1 0 0 0 0 0 0 1 0 0 1 0 1 1 0 0 2 2 0 1 1 0 0 1 0 1 2 1 1 0 1 0 1 1 1 2 0 0 0 1 0 2 2 2 0 2 2 0 1 0 0 2 0 2 2 0 0 0 2 1 2 0 0 2 2 0 1 1 1 0 1 1 2 0 1 2 0 0 2 0 1 0 0 0 0 2 0 0 0 2 0 0 0 0 0 1 0 1 0 0 1 1 0 0 0 2 0 2 2 0 0 0 0 1 0 1 1 0 0 2 0 0 1 1 0 0 1 0 2 2 0 0 0 2 1 1 0 0 0 0 0 0 0 2 2 0 0 0 2 0 2 2 0 0 0 2 2 0 1 1 1 1 1 0 1 0 0 0 2 0 0 1 1 0 1 0 0 2 0 1 1 1 0 1 2 2 1 1 2 2 2 2 2 0 0 0 1 1 2 2 0 1 0 1 2 0 1 1 1 0 2 1 2 2 2 0 0 1 1 1 1 0 0 0 1 0 1 0 0 0 0 2 2 0 0 2 1 1 0 0 1 1 0 1 0 0 0 1 0 1 0 0 0 0 1 2
90 0 0 0 0 1 1 1 1 1 0 0 1 1 0 0 0 2 1 0 2 1 0 0 2 0 0 0 0 2 2 0 1 1 1 1 1 2 0 1 1 0 0 2 2 1 0 0 0 0 0 0 0 0 2 0 0 0 0 1 0 0 0 1 1 0 1 1 0 1 1 2 2 2 1 2 2 1 1 0 1 0 0 2 2 0 0 0 2 2 0 0 1 0 0 0 0 1 0 1 1 2 0 0 2 0 2 0 0 0 2 2 0 1 1 1 1 0 1 0 1 0 2 2 0 1 0 0 0 0 1 0 0 0 1 1 0 0 0 0 0 0 0 0 0 0 1 0 0 1 0 0 2 0 1 0 0 1 0 2 0 1 1 0 1 2 1 0 2 2 0 0 0 2 0 0 2 1 0 0 0 0 1 2 0 0 2 0 0 2 0 0 1 1 1 1 2 2 0 1 1 1 0 1 0 0 2 0 0 0 0 0 1 0 0 0 0 0 1 0 2 2 1 0 0 0 1 0 0 2 0 0 0 0 0 1 1 2 2 2 0 0 2 1 2 0 0 0 0 1 1 0 0 2 0 0 1 2 1 1 0 1 0 0 0 0 0 0 2 2 0 2 0 0 0 0 0 0 2 0 1 0 1 2 2 2 2 1 0 1 1 1 1 0 2 1 0 0 1 0 0 0 0 0 0 0 0 0 1 1 0 1 0 2 2 2 2 0 0 0 2 2 2 2 0 0 0 1 1 1 0 1 2 0 0 0 0 2 0 1 0 2 1 0 0 0 2 1 2 2 1 0 1 0 1 1 2 0 0 2 2 2 0 1 0 0 1 2 0 2 2 2 0 2 1 0 1 0 1 0 0 1 0 1 1 0 0 0 0 0 0 0 1 0 2 1 1 2 0 0 0 0 0 1 0 0 1 0 0 2 0 0 0 0 0 0 1 1 0 0 0 0 1 1 1 2 1 1 0 0 1 0 1 1 1 2 0 1 0 0 0 2 2 0 0 1 0 1 2 1 0 0 1 2 2 1 1 2 1 2 2 0 0 0 0 0 0 1 0 1 0 0 2 0 2 2 0 0 0 2 0 2 1 1 1 1 0 0 0 0 1 1 0 2 0 2 2 1 1 1 1 1 1 1 1 0 2 1 1 0 0 2 1 0 2 0 0 0 0 1 0 2 2 1 0 1 0 1 0 2 0 2 1 1 0 0 2 0 0 1 2 1 0 1 2 1 0 1 1 0 1 1 0 2 0 0 0 1 0 1 0 0 0 2 0 0 2 1 1 1 0 1 1 0 0 1 1 0 0 2 1 0 1 0 1 1 2 2 1 2 1 1 0 1 1 0 2 1 0 0 1 1 1 2 1 2 1 0 2 2 0 1 0 1 1 1 0 0 1 0 0 0 1 1 1 0 1 2 0 0 1 1 1 1 2 0 2 0 2 2 1 0 0 1 1 0 1 0 1 1 1 2 0 0 0 2 2 1 1 0 0 0 1 0 0 1 2 2 0 1 0 0 0 0 0 1 2 0 2 0 1 1 0 0 2 2 1 1 1 0 0 0 0 0 1 0 0 1 0 0 0 0 0 1 0 1 0 2 2 1 0 0 0 2 0 2 0 1 1 0 1 0 0 2 0 1 0 0 1 0 0 0 0 0 0 0 1 0 1 1 1 1 0 0 0 0 1 1 0 0 0 0 0 0 0 1 0 0 0 0 0 1 2 1 0 0 0 0 0 2 0 0 1 0 0 1 0 2 0 0 1 0 0 0 0 2 0 2 1 2 0 0 2 0 1 0 0 2 1 2 1 1 0 0 1 1 1 0 0 1 1 0 1 1 1 0 1 2 2 0 1 1 0 1 2 0 1 0 0 1 1 2 1 0 0 1 0 0 1 1 1 2 2 0 0 0 2 1 0 0 1 1 2 1 0 0 2 0 0 0 1 1 0 1 0 0 0 0 0 2 0 0 1 0 2 2 0 1 1 1 1 0 0 0 0 0 1 0 0 2 2 0 0 0 1 1 2 2 0 0 0 1 2 0 1 1 1 1 0 2 0 0 0 1 1 1 2 1 2 1 1 1 0 1 1 0 2 2 0 1 2 2 0 1 0 0 0 0 0 0 0 0 1 1 0 2 1 0 1 0 1 0 0 0 1 0 2 1 2 2 2 0 0 0 0 2 2 0 0 0 1 0 0 0 0 0 0 1 2 0 0 2 0 0 0 0 0 0 0 0 0 0 0 1 0 0 0 0 1 1 0 0
91 0 0 0 1 0 1 1 1 1 0 1 1 2 1 1 1 2 0 1 0 0 0 0 2 0 0 0 2 1 1 2 0 0 0 0 2 1 0 1 1 0 0 1 2 0 2 0 0 1 1 1 0 0 2 0 0 1 0 1 1 1 1 1 0 1 1 1 0 0 0 0 2 2 2 2 2 1 1 0 1 0 0 1 1 0 0 0 2 2 0 0 1 0 0 0 0 1 1 2 1 2 0 1 1 0 2 1 1 0 0 2 0 1 1 1 1 0 0 0 1 1 2 2 0 0 0 1 0 1 1 0 0 0 0 0 0 0 0 0 0 0 0 0 0 0 0 0 0 2 2 2 0 0 0 0 1 0 0 1 2 1 0 1 0 1 1 1 1 2 0 1 2 0 0 0 1 0 1 1 0 1 0 2 0 0 1 2 0 1 1 1 1 1 1 1 0 2 0 1 1 1 0 1 1 0 2 0 0 0 1 0 0 1 0 0 1 0 2 0 0 0 1 0 1 0 1 1 1 2 0 0 1 1 0 1 0 2 2 2 0 0 1 1 2 0 0 0 2 0 0 0 1 0 0 0 0 2 0 1 0 1 0 0 0 0 0 0 1 1 0 2 0 0 0 0 0 1 1 0 0 2 0 1 2 2 2 2 0 2 0 0 0 0 2 0 1 0 1 0 1 0 0 0 0 0 0 0 0 0 1 0 0 1 1 0 2 0 0 0 1 1 1 0 2 0 0 0 1 1 0 1 1 0 0 0 0 1 1 0 0 1 0 0 1 1 0 1 2 1 1 0 2 0 2 0 0 0 0 1 1 1 1 0 1 0 1 2 2 0 0 0 0 2 0 0 2 0 1 0 0 1 0 0 0 0 0 0 0 1 0 0 1 0 1 1 0 1 1 1 0 1 1 1 0 1 0 0 0 2 0 0 0 1 1 1 0 0 0 1 0 1 0 1 1 2 2 1 0 0 1 0 0 2 0 1 0 2 1 1 1 1 0 2 1 2 1 0 1 0 0 1 1 2 2 1 1 1 0 1 1 0 1 1 0 1 0 1 0 1 1 0 2 2 0 0 1 0 0 1 2 1 1 1 2 1 0 1 0 0 1 1 0 0 0 0 0 1 1 2 1 2 1 1 1 0 2 0 0 0 0 1 0 1 1 2 1 1 0 1 1 2 1 0 0 2 1 0 0 2 0 0 0 0 0 1 0 0 1 1 2 1 0 1 1 1 0 1 1 0 1 1 0 2 1 1 0 0 1 1 1 0 1 2 0 0 2 1 1 1 0 1 1 0 0 1 1 1 0 2 1 0 1 0 0 1 1 0 0 0 0 0 2 0 1 0 0 0 0 0 1 1 1 1 1 1 2 0 2 2 1 0 0 2 0 2 0 0 0 0 0 0 0 0 0 1 1 0 0 0 1 1 1 1 1 0 2 0 2 2 0 0 0 1 1 0 2 0 0 0 1 1 0 0 0 2 2 2 1 1 1 0 1 1 1 1 1 0 1 0 0 2 1 0 0 1 1 0 0 0 0 0 1 0 1 2 0 0 0 2 0 0 0 1 0 0 0 1 0 0 0 0 0 0 1 2 1 1 2 1 0 0 0 2 0 0 0 1 0 0 0 0 0 2 0 2 0 0 0 0 0 0 0 0 2 2 1 1 0 1 0 0 1 1 0 0 1 0 0 0 0 0 1 0 0 1 2 0 0 0 0 0 2 2 0 1 1 1 0 2 0 0 0 1 1 0 2 1 1 2 0 1 1 1 1 1 1 1 1 2 1 2 2 2 0 2 0 1 1 2 1 1 0 0 1 0 1 0 1 1 2 0 0 0 0 0 0 2 2 1 1 2 0 2 2 0 2 0 0 1 1 0 0 0 0 1 1 0 0 0 0 0 0 0 1 0 0 0 0 0 0 2 2 2 0 2 2 2 0 0 2 2 0 0 1 0 1 0 2 1 1 2 1 1 2 2 0 0 0 1 0 1 0 0 0 0 1 1 1 1 1 0 2 0 2 0 2 2 1 0 0 2 1 0 2 1 1 2 0 1 0 0 0 0 1 1 1 0 0 0 0 0 0 0 0 0 0 2 1 0 1 1 0 0 0 1 0 2 2 0 0 0 1 1 1 0 0 1 1 0 2 0 0 0 2 0 2 0 0 0 2 0 0 2 2 1 1 0 1 1 1 0 0 0 0 1 0 0 1 1 0 2 1 1 0 1 2 1 0 1 0 0 0 2 0 1 0 1 1 0 0 0
92 0 0 0 0 0 0 0 0 2 0 0 0 0 0 0 0 1 1 0 1 1 0 0 2 0 0 0 1 2 2 0 1 1 0 2 1 0 0 0 0 0 0 1 1 1 0 0 0 0 0 0 0 1 0 0 0 0 0 0 1 2 1 1 1 0 2 1 0 0 0 0 2 2 2 2 2 2 2 0 0 0 0 2 2 0 0 0 2 2 0 0 0 0 0 0 0 0 0 0 2 1 1 1 2 0 2 2 2 0 0 2 0 1 1 1 1 0 1 0 1 0 2 2 0 1 0 0 2 0 0 0 0 0 0 0 0 0 1 0 1 0 1 0 0 0 0 0 0 0 0 1 0 0 0 1 0 1 0 2 2 2 0 0 0 2 1 1 0 2 0 0 0 2 0 0 2 0 0 1 1 2 0 2 1 1 1 2 0 0 2 2 1 0 2 2 0 2 0 1 1 1 1 1 1 2 1 0 0 0 0 0 1 0 0 1 1 0 1 1 0 0 1 0 1 0 0 0 0 1 0 0 1 1 2 1 0 0 2 0 0 0 2 0 1 0 0 0 2 0 0 0 1 1 0 0 2 1 0 0 0 0 0 0 1 0 1 1 2 2 0 1 1 0 1 1 0 1 1 0 1 1 0 1 1 1 1 0 0 2 1 2 1 0 2 1 1 2 1 2 0 0 1 1 0 0 0 2 2 2 0 2 0 1 1 0 1 0 0 1 0 1 1 1 1 0 0 1 2 0 0 1 1 0 0 0 0 0 2 1 0 0 1 0 1 1 1 1 1 1 0 0 2 2 0 0 2 1 0 1 1 1 2 0 2 0 0 2 2 0 0 0 1 2 1 1 1 1 1 0 0 0 0 1 0 0 0 0 0 1 0 1 0 0 1 1 1 0 1 1 0 1 0 1 1 0 1 0 0 1 0 2 0 1 1 0 1 1 0 0 1 2 0 1 1 1 1 0 1 0 0 1 1 0 1 0 0 1 0 0 2 0 1 1 1 1 0 1 1 1 0 0 1 1 1 1 0 2 1 2 2 0 0 0 1 1 0 2 0 0 1 1 2 1 1 0 1 0 0 1 1 2 2 2 1 0 0 0 0 0 0 2 0 1 1 0 0 2 2 2 0 2 1 0 2 1 2 0 0 0 0 2 1 1 1 1 0 0 0 2 1 1 2 0 1 2 1 1 1 1 1 0 0 0 1 0 1 0 1 2 0 0 0 0 1 0 0 2 0 0 1 1 0 1 1 1 0 1 0 1 0 0 1 2 0 0 2 1 1 1 0 1 0 0 0 0 0 2 0 1 2 0 1 0 0 1 1 1 0 0 0 1 1 1 1 0 0 1 0 0 1 1 0 2 2 2 0 1 2 2 1 0 0 0 1 0 2 0 0 0 0 0 0 0 0 1 2 1 0 0 2 2 0 1 1 0 2 0 2 2 0 1 0 1 1 0 2 0 2 0 0 2 0 0 0 1 2 2 2 0 0 0 0 0 2 2 0 1 1 1 0 1 1 0 0 1 0 1 0 0 1 0 1 1 1 1 1 0 2 0 0 0 0 0 0 0 0 1 1 1 0 0 0 0 2 2 2 2 1 0 0 0 0 1 0 1 0 1 1 0 0 0 0 2 0 1 0 0 0 0 2 0 1 0 1 1 1 1 0 1 0 1 0 0 0 1 2 1 0 0 0 0 0 0 0 0 1 0 1 1 0 0 2 2 0 0 0 1 0 2 0 1 1 0 0 0 1 0 1 1 1 1 1 1 1 1 1 1 1 1 0 1 2 1 0 0 0 0 0 0 0 0 0 0 1 1 1 0 0 1 1 0 2 1 0 0 0 2 2 0 1 2 0 0 1 0 1 0 0 0 0 2 1 0 0 0 0 0 0 0 0 0 0 0 0 0 0 0 0 0 0 2 1 1 1 0 1 1 0 1 0 1 0 0 0 0 0 0 2 0 0 1 0 2 2 2 0 1 1 1 0 2 0 0 0 0 0 1 1 0 0 1 1 1 1 0 2 2 0 0 0 2 1 1 2 2 0 2 0 1 1 0 0 0 1 1 1 1 2 2 0 2 0 1 0 0 1 1 0 1 2 1 0 1 0 0 0 0 0 0 1 1 2 1 1 1 1 0 2 1 2 0 0 0 1 0 1 2 2 2 2 0 1 0 0 2 2 0 0 0 1 0 0 1 1 0 0 1 1 1 1 1 0 0 0 0 0 0 0 0 0 0 1 2 1 0 0 1 1 0 0 0
93 0 0 0 0 0 0 1 1 2 0 0 0 1 0 0 0 0 0 2 1 1 0 0 2 0 1 0 2 2 2 1 0 1 0 0 2 1 0 0 0 0 0 2 2 0 2 0 0 0 0 0 0 0 2 1 1 0 1 1 0 1 2 1 0 1 0 0 0 0 0 1 1 2 1 2 2 2 2 0 1 0 0 1 1 0 0 0 2 2 0 0 0 1 1 1 0 1 1 1 0 2 1 1 2 0 2 2 1 0 0 1 2 2 2 2 2 0 1 0 1 0 2 0 0 2 0 1 1 1 0 0 0 0 0 0 0 0 0 0 2 0 0 0 0 0 0 0 0 1 1 1 1 0 0 1 0 1 0 1 1 0 1 1 0 1 1 1 1 2 0 1 0 2 0 0 2 0 0 0 0 2 0 1 0 0 1 2 0 0 1 2 2 2 2 2 1 2 0 0 0 1 0 2 2 2 2 0 1 0 0 0 1 0 0 0 0 0 1 1 0 0 1 0 1 0 0 1 1 1 1 1 0 0 0 0 0 2 2 1 0 1 1 0 2 1 1 0 1 1 1 0 0 0 0 0 0 1 1 1 1 1 0 0 1 0 0 0 0 0 0 1 0 1 0 0 0 1 2 0 0 1 0 2 2 1 2 1 0 1 1 1 0 0 2 0 2 2 0 2 0 1 1 1 0 0 1 0 0 0 1 0 0 0 0 0 2 1 0 0 1 2 0 2 1 0 0 2 0 0 0 0 2 0 0 0 0 1 1 1 0 1 2 0 0 0 2 0 1 1 0 0 2 0 1 0 0 0 0 0 0 0 1 1 1 0 1 2 2 0 0 0 0 2 1 0 0 1 1 1 1 2 0 1 0 0 0 0 0 1 0 0 1 0 2 0 0 1 0 0 0 0 0 2 1 0 1 0 0 2 0 1 0 0 0 0 1 0 0 0 0 2 0 2 1 1 0 0 0 0 0 0 0 1 0 0 0 0 0 0 2 0 2 0 2 2 0 1 1 2 0 1 2 2 2 2 0 2 2 2 1 1 0 0 0 0 0 2 0 0 1 1 2 2 1 1 0 0 0 1 1 2 1 1 2 0 0 1 0 0 0 2 0 1 1 0 0 1 1 2 1 2 2 1 2 0 2 2 0 0 0 1 1 1 0 2 0 0 0 1 0 2 2 0 0 1 0 0 0 2 0 2 0 0 0 0 1 0 0 1 0 1 0 0 1 0 0 2 0 0 0 0 0 2 2 1 0 2 2 2 0 0 0 2 0 0 1 0 0 0 0 1 0 0 0 0 0 2 0 2 2 0 1 0 0 1 1 2 2 2 1 0 1 0 0 0 0 1 0 0 1 1 1 1 1 1 1 0 2 2 1 0 0 1 1 1 0 0 1 0 0 0 0 1 1 0 0 1 0 0 1 1 0 1 2 0 2 0 2 0 2 1 0 0 1 0 2 0 1 0 1 1 2 2 0 2 0 2 0 1 1 0 1 2 0 0 2 1 1 0 0 1 1 0 0 1 1 0 0 0 0 1 1 1 1 1 0 1 2 0 0 0 2 0 1 0 0 2 1 2 0 0 0 0 0 1 2 2 2 1 0 0 1 1 0 1 2 1 0 0 0 0 0 2 0 0 0 0 1 0 1 1 0 0 1 0 1 0 1 1 1 1 1 1 0 0 1 2 0 1 0 1 1 0 0 1 0 0 1 1 0 0 2 2 0 0 0 1 0 2 0 0 0 1 1 1 2 2 0 1 1 0 0 0 2 2 0 2 1 2 0 2 2 0 1 0 0 1 0 1 1 0 0 1 1 0 1 0 1 1 2 0 1 1 1 0 0 2 1 0 1 1 0 2 2 0 2 0 0 0 1 1 2 0 0 0 0 1 1 0 0 0 0 0 0 0 0 0 0 0 0 1 0 2 2 0 0 0 0 0 2 2 0 0 0 0 0 0 1 1 1 1 0 1 1 1 0 0 0 2 2 0 0 0 0 0 0 2 0 1 1 0 1 2 2 1 2 1 0 0 0 2 1 0 1 1 0 0 0 0 0 0 0 0 0 2 2 2 2 0 2 0 0 0 1 0 1 2 1 0 2 2 1 2 1 0 0 1 1 0 0 0 2 1 1 1 0 0 1 0 2 0 1 0 0 0 2 0 0 0 2 0 0 0 2 2 2 0 2 1 0 0 1 0 0 1 0 2 2 0 0 2 0 0 0 0 0 0 0 0 0 0 1 2 1 0 0 0 0 0 1 1
94 0 0 0 0 0 0 0 0 2 0 0 1 1 0 0 0 0 1 0 1 1 0 0 2 0 0 0 2 2 2 0 0 1 2 0 2 1 0 1 1 0 0 0 2 0 0 0 2 0 0 1 1 1 0 1 0 0 1 1 1 1 0 2 0 0 2 0 0 0 1 1 1 2 1 2 2 1 1 0 0 0 1 0 1 0 0 0 1 1 0 0 1 0 1 0 0 2 2 2 0 2 1 0 2 0 2 1 1 0 1 2 1 1 1 1 1 0 0 0 0 1 2 2 0 0 0 0 1 0 1 1 0 0 0 0 0 0 0 0 1 0 0 0 1 0 0 0 0 0 0 1 0 1 1 1 0 2 1 2 1 0 0 2 1 1 1 1 1 1 1 0 1 1 0 0 2 0 0 1 1 1 0 2 0 0 0 1 1 2 0 0 0 0 0 0 0 1 0 0 0 0 0 1 1 2 1 0 0 0 1 0 0 0 0 0 0 0 2 1 0 0 1 0 0 0 0 0 0 1 0 0 0 0 0 0 0 1 1 0 0 1 2 0 2 0 1 0 2 0 0 0 0 0 0 1 0 1 0 0 0 0 0 0 0 0 0 1 1 0 0 1 0 0 0 0 0 1 1 1 0 2 1 2 2 2 2 0 0 2 1 1 0 0 1 0 0 1 0 1 0 1 1 1 0 0 0 0 0 0 1 1 0 1 1 0 2 0 0 0 2 2 1 0 2 0 0 0 1 1 0 1 1 0 0 0 0 2 0 1 0 0 2 0 0 0 1 1 1 2 0 2 1 1 0 1 1 0 1 0 1 1 2 0 2 0 2 1 1 1 1 1 1 2 1 1 1 1 1 1 0 0 0 2 1 1 0 1 1 0 0 0 0 0 2 0 1 0 2 2 0 2 1 1 0 1 1 0 1 2 1 1 0 1 1 0 1 0 1 0 0 1 1 1 0 1 0 0 0 0 2 0 1 1 1 0 1 2 0 0 0 1 2 0 1 2 1 0 2 1 0 1 1 2 1 1 0 2 2 2 2 0 0 0 0 1 1 2 0 0 1 0 2 1 1 1 0 0 0 0 2 1 1 1 2 1 0 1 0 0 0 1 2 2 0 1 1 0 0 2 2 2 2 2 2 1 2 0 0 0 0 2 1 0 1 1 0 0 0 0 0 2 1 0 0 1 1 0 0 2 0 1 1 1 0 0 0 0 1 1 1 1 0 1 1 0 0 1 1 0 0 0 0 1 1 1 0 0 2 0 0 0 0 1 0 0 1 2 0 0 0 2 0 0 1 0 1 1 0 2 2 0 1 0 0 1 1 0 0 0 1 1 2 0 0 0 0 0 0 0 0 2 2 0 0 0 2 0 1 1 1 0 0 1 0 1 0 0 0 0 0 0 0 0 0 0 1 2 0 0 1 1 0 2 1 2 2 0 2 2 0 1 0 1 2 0 2 0 1 1 0 2 0 1 0 1 1 2 1 0 0 0 1 0 2 0 1 1 1 0 0 0 0 0 2 2 2 0 1 0 0 0 0 2 2 2 0 0 1 0 0 0 0 0 0 0 0 1 1 1 1 0 0 0 1 2 2 2 2 0 1 1 0 1 0 1 0 1 1 1 0 0 0 2 0 1 0 0 1 0 0 0 0 0 0 0 1 0 0 0 0 1 0 0 0 0 0 0 0 0 0 0 1 0 0 0 1 0 1 1 0 0 2 1 1 0 0 1 0 2 0 0 0 0 0 1 0 1 0 0 1 1 0 0 1 1 0 1 1 1 0 0 2 2 0 2 0 1 0 1 1 0 0 0 1 1 2 1 0 1 1 0 1 1 1 0 1 1 2 0 2 2 0 0 1 0 0 0 0 1 0 1 0 2 2 2 0 1 1 1 1 1 0 0 0 0 0 1 0 0 0 2 0 2 2 0 0 0 0 0 1 1 0 0 0 0 0 0 0 1 0 0 1 1 1 1 0 0 0 0 0 0 0 0 0 0 0 1 0 2 2 0 1 0 2 1 1 2 0 1 0 1 2 0 2 1 1 2 0 1 1 0 0 0 0 1 1 0 0 0 0 0 0 1 0 1 0 2 0 2 2 2 0 1 0 0 0 2 2 0 0 0 2 0 0 1 0 0 1 1 1 0 0 0 1 0 2 1 1 2 1 0 0 0 2 0 0 0 0 0 0 0 0 0 0 0 0 2 2 0 0 1 2 2 0 0 2 1 0 0 0 0 0 2 1 1 1 0 0 0 2 1
95 0 0 0 0 0 0 2 2 1 0 0 0 0 0 0 0 2 2 0 2 0 0 0 2 0 0 0 2 2 2 0 0 1 0 0 2 2 0 1 1 0 2 2 2 1 1 0 1 0 0 1 0 0 2 2 0 0 0 0 1 1 2 2 1 1 1 1 0 0 0 1 0 2 0 2 2 2 2 0 2 0 1 0 1 0 0 0 1 1 0 0 1 0 1 0 0 1 1 1 0 2 2 0 2 0 2 0 0 0 2 2 1 2 2 2 2 0 2 0 0 1 2 1 0 1 0 0 1 0 0 0 0 0 0 0 0 0 1 0 0 0 0 0 0 0 0 0 0 1 0 1 0 1 0 1 0 2 0 1 1 0 0 1 0 0 1 2 0 0 2 0 2 0 0 0 1 0 0 0 0 0 0 2 0 0 1 0 0 2 0 0 0 0 0 1 1 2 0 0 0 0 0 1 1 1 2 1 0 0 1 0 0 0 0 1 1 0 1 1 0 0 2 0 0 1 0 0 1 2 0 0 0 0 0 0 0 2 2 1 0 1 1 1 2 0 0 0 2 0 0 0 0 0 1 1 0 2 1 1 1 1 0 0 0 0 0 0 2 1 0 1 0 2 0 0 1 0 2 0 1 0 0 1 1 0 0 1 2 2 0 1 1 0 2 1 0 0 0 1 0 2 0 0 0 0 1 1 0 0 2 1 0 1 1 0 2 0 0 0 2 1 2 1 1 0 0 2 0 0 0 0 0 0 0 0 0 2 0 1 0 1 1 0 1 1 2 0 2 1 0 0 1 0 1 1 0 0 0 0 0 0 0 1 0 2 0 1 1 1 1 1 1 2 1 1 1 0 0 0 0 0 1 1 1 1 0 1 1 0 0 0 1 1 2 0 2 0 1 0 0 0 0 1 0 1 0 1 0 2 0 1 0 1 1 0 0 0 0 0 0 0 0 1 0 1 1 0 0 0 0 0 1 0 2 0 0 0 0 0 1 1 2 0 1 0 0 1 2 1 0 1 0 2 1 0 1 1 1 1 1 0 1 1 0 0 1 1 0 1 1 0 2 0 2 0 2 0 0 0 2 1 1 1 1 1 0 0 1 0 1 1 0 1 1 1 1 0 0 2 2 2 2 1 2 0 2 1 0 0 0 0 1 1 1 1 0 0 0 1 1 1 2 0 1 2 1 1 1 1 1 1 1 0 1 0 1 0 1 1 0 0 0 2 2 1 0 0 2 0 0 0 1 1 1 1 0 0 2 1 0 0 0 0 0 0 0 2 2 1 1 0 1 0 0 1 1 2 0 2 2 0 0 0 0 0 0 1 1 1 1 0 1 0 0 0 0 0 0 0 0 1 1 1 1 1 1 0 1 1 0 1 0 1 0 0 0 0 0 0 0 0 0 0 0 1 1 1 0 0 0 0 0 2 1 1 2 0 2 2 0 1 0 1 2 0 2 0 2 0 0 1 0 1 0 2 1 1 1 0 0 0 1 0 2 0 1 1 0 1 1 0 0 0 0 2 2 1 1 1 0 1 1 0 1 1 1 0 0 0 0 0 1 0 1 0 0 2 1 1 1 0 0 0 0 1 2 2 2 0 1 0 0 1 1 0 0 2 0 1 0 0 0 2 0 1 0 0 1 0 1 0 0 0 0 0 1 1 0 1 0 1 0 0 0 1 1 0 1 1 0 1 0 0 0 1 0 1 0 0 1 1 2 0 0 0 0 0 0 2 0 0 1 0 0 0 0 0 1 1 1 1 2 1 2 0 2 2 1 2 0 1 2 0 1 0 0 1 0 1 0 0 0 0 2 1 1 0 0 2 2 0 0 0 0 0 1 1 2 0 1 1 0 0 0 0 0 0 0 0 1 1 1 0 0 2 0 0 1 0 0 1 0 0 0 0 0 0 0 0 0 2 0 2 2 0 0 0 0 0 1 1 0 0 0 1 0 1 1 2 0 0 1 1 1 2 0 1 1 1 1 0 0 0 0 0 0 1 0 2 2 0 1 1 1 0 1 1 1 0 0 1 1 0 1 2 0 0 0 1 1 1 1 0 1 1 1 0 1 1 0 1 1 2 1 0 2 2 0 1 2 2 1 2 1 1 0 1 1 0 0 0 2 1 1 0 2 0 0 0 2 0 1 0 1 0 1 0 0 0 0 0 0 0 1 2 2 0 0 0 0 0 0 0 0 2 0 2 2 0 0 2 0 0 0 1 1 1 0 1 0 0 1 2 2 0 0 1 1 0 1 1
96 0 0 0 0 0 1 2 2 0 0 0 0 1 0 0 0 2 2 1 0 0 1 0 2 0 0 0 2 2 2 0 0 1 1 1 1 1 0 0 0 0 0 1 1 1 0 0 1 0 0 1 1 0 1 0 2 0 0 1 0 1 1 1 0 2 0 0 0 0 0 2 2 2 2 2 2 0 0 0 0 0 0 1 2 0 0 1 1 1 0 0 1 0 0 0 0 1 1 1 0 2 1 0 2 0 2 2 2 0 0 2 1 2 2 2 2 0 0 0 2 0 2 2 0 0 0 0 0 0 2 0 1 0 0 0 0 0 0 0 0 0 0 0 0 0 0 0 0 2 1 2 0 0 0 0 0 1 1 1 1 0 0 0 1 2 2 1 1 1 1 0 1 1 0 0 2 1 0 0 0 0 0 2 1 1 1 1 0 1 1 1 1 0 1 2 0 2 0 0 0 1 0 1 1 1 1 0 1 0 0 0 1 1 0 0 0 0 2 1 0 0 1 0 1 0 1 0 1 0 0 0 0 0 0 0 0 2 2 2 0 0 1 0 2 0 0 1 1 0 0 0 0 0 0 0 0 2 0 2 0 2 0 0 0 0 0 0 0 0 0 1 0 0 0 0 0 1 1 0 0 2 0 2 0 0 0 2 0 2 0 1 0 0 2 0 2 1 0 2 0 0 0 0 0 0 1 0 0 0 1 1 0 2 2 1 2 0 0 0 2 2 1 1 0 0 0 1 1 1 0 2 1 0 0 0 0 1 1 1 1 1 1 0 0 0 2 0 1 2 1 1 2 1 1 0 2 0 0 2 2 2 1 1 1 0 1 2 2 0 0 0 1 1 0 0 2 0 0 0 1 1 0 1 0 1 0 0 0 0 0 0 1 0 2 0 1 0 0 0 0 0 1 1 0 1 0 0 1 2 0 0 0 1 1 0 1 0 0 0 0 0 1 1 0 1 0 0 0 1 2 0 1 0 2 0 0 0 1 0 1 1 2 0 1 2 0 1 1 2 0 1 1 2 2 1 1 1 1 2 1 0 0 1 0 1 1 2 0 0 1 1 1 1 1 1 0 0 0 0 2 2 1 1 1 0 0 2 0 0 0 2 1 1 0 0 0 2 1 1 0 2 0 0 0 0 2 2 1 0 0 2 1 1 1 1 0 0 0 1 1 1 2 1 1 2 0 0 0 1 0 2 1 1 0 0 2 0 2 0 0 2 0 2 2 1 0 0 2 0 0 0 0 2 2 1 0 2 1 0 0 0 0 1 0 0 1 0 0 0 0 1 0 0 0 0 1 1 0 2 1 0 0 0 1 0 1 1 0 0 0 2 2 1 1 0 1 0 0 1 0 2 1 1 2 2 1 0 2 1 1 0 0 0 2 1 0 0 1 0 0 0 0 1 1 0 0 0 0 0 1 1 0 1 1 1 2 0 2 1 2 2 0 0 1 0 2 0 1 0 1 1 1 0 1 2 2 2 2 0 0 0 1 0 0 1 2 1 0 1 1 0 1 0 0 1 1 1 1 1 1 0 0 1 2 1 2 1 2 0 0 0 0 1 0 0 0 2 1 1 0 0 0 0 1 2 2 2 1 0 0 0 0 2 0 0 1 0 1 0 1 0 1 2 0 1 1 0 0 0 1 0 1 0 2 0 0 1 0 1 0 0 0 0 1 0 0 0 0 0 0 0 0 0 0 0 0 0 0 0 0 0 2 0 0 0 0 2 0 2 0 0 0 1 1 0 2 0 0 0 0 0 1 1 1 1 1 2 2 2 0 2 1 0 0 0 1 0 0 1 1 0 0 1 1 2 1 0 0 1 2 1 1 2 2 0 0 2 2 1 2 2 0 1 1 0 0 0 0 2 0 2 1 0 0 2 0 0 0 0 0 1 0 1 0 0 1 0 0 0 0 2 0 2 2 0 0 0 0 0 2 2 0 0 1 0 1 0 2 0 0 0 1 1 1 1 0 1 1 2 1 0 0 0 0 0 1 2 0 2 2 0 2 0 1 0 2 2 0 0 1 2 2 0 2 1 1 1 0 1 0 0 0 0 0 1 1 0 1 0 1 0 0 1 1 0 2 0 0 1 2 2 0 1 0 1 1 2 2 0 0 0 2 0 1 1 0 1 0 1 2 0 0 0 1 0 2 0 0 1 0 1 0 1 2 0 0 0 1 0 0 0 0 0 0 0 0 2 2 1 0 2 0 0 0 0 0 1 0 1 0 0 0 1 0 0 0 1 1 0 1 1
97 0 1 0 0 1 1 1 0 2 0 1 1 1 0 0 0 1 0 2 0 0 0 1 1 0 0 0 2 2 2 1 0 1 0 1 2 2 0 2 2 1 0 1 2 1 0 0 0 0 0 0 1 0 1 0 1 0 0 0 0 2 2 2 1 1 1 0 0 0 0 1 2 2 2 2 2 1 1 1 1 0 0 2 2 0 0 0 1 1 0 0 1 0 1 0 0 2 2 2 0 2 1 0 1 0 1 0 0 0 2 1 0 1 1 1 1 0 0 0 2 0 2 1 0 1 0 0 0 0 0 0 0 0 0 0 1 0 0 0 1 0 0 0 0 0 0 0 0 1 1 1 0 0 0 0 0 1 0 2 2 2 1 1 0 1 1 1 0 2 0 0 0 2 1 0 2 1 0 0 0 1 0 2 0 0 0 1 0 0 0 1 1 1 1 1 1 2 0 0 0 0 0 0 0 1 2 0 0 0 0 1 0 0 0 2 2 1 2 0 1 1 2 0 0 0 1 0 0 0 0 0 1 0 1 1 1 1 1 0 0 1 2 0 2 0 0 0 2 0 0 0 0 0 0 0 1 2 0 1 0 1 1 1 1 1 1 0 1 1 0 2 1 1 0 1 0 0 2 0 2 0 1 1 2 1 0 1 0 2 1 1 1 0 2 1 0 1 0 1 0 1 0 0 0 0 0 0 1 1 0 0 0 2 2 1 1 1 1 0 0 2 1 2 2 0 0 1 1 1 0 1 0 0 0 0 0 2 0 2 1 1 1 0 1 1 1 0 0 2 0 1 2 1 0 0 1 0 0 1 1 1 1 0 0 1 0 2 1 1 1 1 1 1 2 0 1 1 1 1 2 2 0 1 1 1 0 0 0 1 0 0 0 1 2 1 1 0 1 1 0 1 0 1 1 0 1 2 0 1 0 0 0 1 1 0 0 1 0 1 0 1 0 2 2 2 1 0 0 0 1 0 0 0 1 0 0 0 0 0 2 0 1 1 1 1 1 2 2 1 0 2 1 2 1 1 0 0 0 1 1 0 0 0 0 1 0 1 0 1 0 0 1 2 2 0 2 0 0 2 0 1 0 0 2 1 0 0 1 0 1 1 0 1 1 1 1 2 1 0 0 1 0 0 0 0 1 1 1 0 0 2 1 0 1 1 0 0 0 0 0 2 2 2 0 2 0 0 0 2 0 2 2 0 1 0 1 0 1 1 1 1 0 1 1 0 0 1 0 1 0 1 0 2 2 1 0 1 0 2 2 0 0 0 0 0 0 2 2 0 2 0 0 0 0 0 0 2 0 2 2 0 0 0 2 0 1 1 0 1 0 0 0 0 0 0 0 0 1 0 1 2 0 2 2 2 0 0 1 1 0 0 0 0 2 0 0 0 0 0 0 0 1 1 1 1 2 1 0 0 0 0 0 2 1 0 2 0 2 2 1 0 0 1 1 0 2 0 0 0 0 0 0 1 0 2 1 2 2 0 0 0 2 0 2 0 1 0 1 0 0 0 0 0 0 2 2 0 0 0 0 0 0 0 1 1 2 1 2 0 1 1 1 0 0 0 1 2 2 2 1 0 0 0 1 2 2 2 2 0 1 1 0 1 0 0 0 0 1 0 0 0 0 1 1 0 1 0 0 0 2 0 0 0 0 1 0 0 2 2 1 2 1 0 0 0 1 0 0 0 0 0 0 0 0 0 1 0 0 0 0 0 2 1 0 1 1 0 0 2 0 0 0 0 0 0 1 2 0 0 1 1 0 0 1 2 0 2 2 2 0 2 2 0 1 0 0 0 0 1 0 0 0 1 0 0 1 0 0 1 2 1 1 1 0 0 0 1 2 0 2 2 0 0 2 0 0 0 0 1 1 0 0 0 0 1 1 0 0 0 0 0 0 0 0 0 0 2 0 1 0 1 1 2 2 0 0 0 1 0 2 2 0 0 0 0 1 0 1 2 1 1 2 0 2 2 0 1 1 1 1 0 0 0 0 0 2 2 1 2 2 0 1 1 2 1 1 2 0 0 0 0 1 0 2 1 0 2 0 2 0 0 0 0 1 2 2 1 2 1 1 1 0 1 0 1 1 0 1 0 1 1 0 1 0 0 0 2 2 0 0 0 1 2 1 0 0 1 1 0 2 0 2 0 0 0 0 0 0 2 1 1 0 0 0 1 1 0 0 0 1 0 0 0 0 1 0 0 0 1 1 0 1 1 0 1 1 2 1 1 1 1 0 1 0 0 0 2 2 0 0 0
98 0 0 0 0 0 1 1 1 1 0 0 0 1 0 0 0 0 0 0 2 0 0 1 1 1 1 0 1 2 2 0 0 0 0 0 2 1 1 0 0 0 0 0 2 0 0 0 1 0 0 1 1 1 0 0 0 1 0 0 2 2 2 2 0 2 0 0 0 1 1 1 1 2 1 2 1 0 0 1 0 0 1 1 2 0 0 0 1 2 0 0 2 0 1 1 0 2 2 2 1 2 2 0 2 0 2 0 0 0 2 2 2 2 2 2 2 0 1 0 1 0 1 1 0 1 0 1 0 1 2 0 0 0 0 0 0 0 0 0 0 0 0 0 0 0 0 0 0 0 0 0 0 0 0 0 1 2 1 2 1 1 0 0 0 0 1 1 1 1 1 2 2 0 1 0 1 1 0 0 0 0 0 2 0 0 1 1 0 0 0 1 1 0 1 1 1 0 0 0 0 0 0 1 1 1 2 1 1 0 1 0 0 0 0 0 0 1 1 1 1 1 2 1 0 0 0 2 1 0 0 0 0 0 0 0 0 2 2 1 0 0 2 2 2 0 0 0 2 0 0 1 0 0 1 0 0 2 0 0 0 0 1 1 1 0 0 0 2 0 0 2 1 0 0 0 0 1 2 0 0 2 0 1 2 0 1 0 0 2 2 2 0 2 2 1 0 0 1 0 1 0 1 1 1 0 0 0 0 0 0 0 0 1 1 0 2 1 0 0 2 1 2 0 2 1 1 0 2 1 0 1 0 0 0 0 0 0 2 2 1 1 1 0 0 0 2 1 1 2 1 1 1 0 1 1 0 0 0 0 0 0 2 0 1 0 0 2 1 1 1 1 0 2 1 1 1 0 0 0 2 1 0 2 0 0 0 1 1 1 1 1 0 0 2 0 1 1 1 1 0 1 1 0 0 0 2 2 0 2 0 1 0 2 2 0 0 1 1 0 0 0 1 1 1 2 1 0 0 0 0 0 0 0 0 1 0 1 0 0 1 1 1 1 0 2 0 0 2 2 0 1 0 2 1 0 1 1 0 1 1 1 0 0 0 0 0 1 0 1 2 2 1 1 1 1 0 0 0 1 1 1 0 0 2 0 0 1 0 0 1 1 1 1 1 0 0 1 1 2 1 2 1 1 1 0 1 2 2 0 0 2 2 1 0 2 0 0 0 1 0 1 1 0 0 2 0 2 2 1 1 0 0 0 0 0 2 0 0 1 0 1 0 1 1 0 0 1 1 0 0 0 0 2 2 0 1 0 2 0 0 0 0 2 0 0 1 1 0 0 0 0 0 0 1 0 1 2 0 1 2 0 0 0 1 0 0 0 0 0 0 2 0 0 1 0 0 0 0 0 1 1 1 1 1 1 1 0 1 1 1 0 0 0 2 0 0 0 1 0 0 0 0 0 0 1 1 2 0 0 0 0 1 2 2 1 2 0 2 1 1 0 0 1 1 0 2 0 2 0 0 0 0 1 0 2 1 2 2 0 0 0 1 1 0 0 0 2 0 0 0 0 0 0 0 1 2 0 0 0 0 0 1 0 1 1 1 0 2 0 1 1 0 1 0 0 0 2 0 1 0 0 0 0 0 1 1 1 2 0 0 1 0 1 1 0 1 2 1 0 1 0 1 2 0 1 0 0 2 0 0 0 0 0 0 0 0 0 1 1 0 0 0 0 0 0 0 0 0 0 0 0 1 0 0 0 1 1 0 0 1 1 2 0 0 0 0 2 0 2 0 0 0 1 1 1 0 2 0 0 1 0 1 1 2 1 0 2 0 2 0 1 2 0 1 0 0 2 2 2 0 0 0 0 2 2 1 0 0 0 1 1 0 0 0 0 0 2 1 0 1 0 0 1 1 0 1 0 1 0 2 0 1 1 0 0 0 0 0 0 0 1 0 0 0 0 0 0 0 0 0 2 1 1 1 0 1 0 0 0 1 2 0 0 0 0 0 0 2 1 0 0 1 1 2 2 0 1 0 2 0 0 0 0 0 0 0 1 0 2 2 0 0 2 2 1 2 2 0 0 0 2 1 0 1 2 0 1 1 1 1 0 0 0 2 0 1 1 2 1 0 2 0 1 0 0 0 2 0 1 2 1 0 0 0 1 0 2 2 0 0 0 2 0 0 0 0 0 1 0 2 0 0 0 2 0 2 0 0 0 2 0 1 0 1 1 2 0 0 0 1 0 1 0 0 0 0 2 2 0 0 2 0 0 0 0 0 1 0 1 0 0 0 1 0 0 0 2 2 0 2 1
99 0 0 0 0 0 1 1 1 1 0 0 1 1 0 0 0 2 1 2 0 0 0 1 1 0 0 0 2 2 1 0 0 1 1 2 1 1 0 2 2 0 0 0 2 0 0 0 0 0 0 0 0 0 0 0 0 1 0 0 0 1 1 2 0 0 1 1 0 0 0 2 1 2 1 2 2 0 0 1 0 0 1 1 2 0 0 0 1 1 0 0 1 0 1 0 0 1 1 1 0 2 0 1 2 1 2 2 1 0 0 1 1 2 2 2 2 0 0 0 2 1 2 2 0 0 0 2 0 1 0 1 1 0 0 0 1 1 0 0 2 0 0 1 0 0 1 0 0 1 0 1 0 0 0 1 0 2 1 1 1 2 1 0 2 2 2 2 0 2 0 1 0 2 0 0 2 1 0 1 1 1 0 2 1 1 1 0 0 1 1 0 2 1 2 1 1 2 0 0 0 0 0 0 0 1 2 2 1 0 1 0 0 0 0 1 1 0 1 0 2 2 2 0 0 0 0 0 0 2 0 0 0 0 0 0 0 2 2 1 0 0 2 0 1 0 0 0 2 0 0 1 0 0 0 0 0 2 1 2 1 2 0 0 1 0 0 1 1 1 0 2 1 1 2 2 0 1 1 0 0 1 1 2 2 2 2 0 0 2 1 1 0 1 2 1 0 0 0 0 0 0 0 0 0 1 1 0 0 1 0 2 0 1 1 0 2 0 1 0 1 2 2 1 1 0 1 1 0 0 0 0 1 0 0 0 0 2 0 1 0 0 2 0 1 1 1 0 0 1 0 0 1 0 1 1 1 0 1 0 1 1 1 0 0 0 1 2 1 1 1 1 0 2 1 1 2 1 1 0 2 1 0 2 1 1 0 1 1 0 0 0 1 0 1 1 0 1 0 0 0 0 1 0 0 0 1 0 0 2 0 0 0 1 1 0 1 0 0 1 0 0 0 2 0 2 2 1 0 0 1 0 2 0 2 0 0 1 1 0 0 2 2 0 1 1 0 1 2 1 0 2 1 1 1 1 0 0 0 0 0 0 1 0 0 1 1 2 0 0 0 0 1 1 0 0 0 0 0 0 2 2 0 0 1 0 0 0 0 0 0 2 0 1 0 0 1 2 2 2 0 2 1 1 1 1 1 2 1 0 0 2 0 0 2 0 0 0 0 1 1 1 1 0 0 1 1 0 0 2 0 0 1 1 1 1 2 0 2 0 0 2 0 1 1 0 0 1 1 0 0 0 0 2 2 0 1 0 2 0 0 0 1 1 0 0 1 0 0 0 0 1 1 0 0 1 1 2 0 2 2 0 0 0 1 0 1 2 2 2 1 0 0 1 1 0 1 0 0 1 0 1 2 0 0 0 0 0 1 1 1 0 0 0 1 0 0 0 0 0 0 0 0 0 0 1 2 1 0 0 2 2 0 0 2 0 2 0 2 2 1 1 0 1 1 0 1 0 0 0 1 2 0 1 0 2 2 2 1 0 0 0 1 0 1 2 1 0 2 0 0 0 0 1 1 2 2 0 0 0 0 0 0 1 2 1 2 0 0 1 0 0 1 0 0 0 0 1 0 1 1 0 0 1 1 2 1 2 2 0 0 0 0 1 0 1 0 1 2 0 0 0 0 2 0 1 0 0 1 0 0 0 0 0 0 0 1 1 1 2 1 2 0 0 0 0 1 0 0 0 0 0 1 2 0 0 0 0 0 0 0 1 2 1 0 1 1 1 0 2 0 0 1 1 1 1 2 1 0 1 0 1 0 0 1 1 0 1 1 1 0 0 2 1 1 1 0 1 0 1 1 0 0 0 2 1 1 0 0 2 2 0 1 1 1 1 0 2 2 1 1 2 0 1 2 0 1 0 1 0 2 1 0 1 1 2 0 0 1 0 0 1 0 1 0 0 1 0 0 0 0 2 1 2 1 1 1 0 0 0 1 2 0 0 0 0 0 0 1 1 0 0 1 1 1 1 0 0 1 2 2 0 0 0 0 0 1 1 1 1 1 0 1 0 2 0 2 2 0 1 0 1 1 0 2 1 1 2 0 1 1 0 0 0 1 1 1 1 2 1 0 2 0 1 0 0 1 1 1 0 1 1 1 2 1 1 1 1 1 1 0 0 0 2 1 1 1 0 0 0 2 0 2 0 0 0 0 0 0 1 1 1 0 0 2 1 1 0 0 0 0 1 0 0 0 0 0 1 2 2 0 2 1 1 0 0 1 0 1 0 1 0 0 0 1 0 0 0 0 0 0 1
100 0 0 0 0 0 1 1 1 2 0 1 1 1 0 0 0 1 0 2 0 0 0 0 2 0 0 0 2 2 2 2 0 0 0 0 2 2 0 1 0 1 1 1 1 1 1 0 0 0 0 0 2 1 0 0 1 1 0 0 0 1 1 1 1 0 2 1 0 0 0 1 2 1 1 1 0 2 2 0 1 0 0 1 1 0 0 0 1 1 0 0 1 0 0 0 0 1 1 2 1 2 0 1 2 1 2 1 2 1 0 1 1 2 2 2 2 0 2 0 0 1 1 1 0 0 0 0 1 0 0 0 1 0 0 0 1 0 0 0 0 0 0 0 0 0 0 0 0 1 0 1 0 0 0 0 0 1 1 0 0 0 1 0 1 2 1 2 0 0 2 2 0 2 1 0 1 2 0 0 0 1 0 2 0 0 1 0 0 0 0 0 2 1 2 2 1 2 0 0 0 1 1 1 1 1 2 0 0 0 1 0 1 0 0 0 0 0 2 0 0 0 1 0 0 0 1 0 0 0 0 0 0 0 0 0 0 2 2 1 0 1 2 0 2 0 0 0 2 0 0 0 0 0 0 0 0 0 0 0 0 0 1 0 0 0 0 0 1 0 0 2 0 1 0 0 0 1 1 0 0 1 0 2 1 1 1 1 1 2 0 1 0 0 2 0 0 1 0 1 0 0 0 0 0 0 0 0 1 1 0 2 0 2 0 0 2 0 0 0 2 0 0 2 0 0 0 0 0 0 0 1 1 0 0 0 0 2 0 1 0 1 1 1 1 1 0 0 0 2 0 2 1 0 0 1 1 0 0 2 2 2 1 0 1 1 0 1 2 0 0 0 0 2 1 1 2 0 0 0 1 0 0 1 1 1 0 1 1 1 0 0 1 0 2 0 1 0 1 1 0 1 1 1 0 1 1 1 1 1 0 1 0 0 0 0 0 0 2 0 0 0 0 1 0 0 0 2 0 0 2 1 0 2 0 0 1 0 1 0 1 1 2 0 0 1 0 1 1 1 0 1 0 2 2 0 2 0 2 0 0 0 0 0 0 2 0 0 0 2 0 0 2 0 1 0 1 0 0 0 2 2 2 2 0 0 1 0 0 0 1 1 0 1 1 0 0 0 0 2 2 2 0 0 1 1 2 1 1 0 0 2 2 1 0 2 0 0 0 1 0 2 2 0 1 2 0 1 1 0 1 0 2 1 0 0 2 0 2 0 1 1 0 1 1 0 0 1 1 0 0 0 0 2 2 0 1 0 0 1 1 0 1 2 0 0 2 2 2 1 1 1 0 0 0 0 0 2 0 1 2 0 1 0 1 1 1 1 1 1 0 2 2 0 0 0 0 0 0 0 0 2 1 1 1 1 2 0 1 1 1 0 0 1 1 1 1 0 0 0 0 0 2 2 2 0 0 2 0 0 1 1 1 2 2 0 2 0 2 2 0 2 0 2 2 0 1 0 0 0 1 2 0 2 0 2 0 2 2 0 0 0 2 0 2 1 0 1 0 1 1 0 0 0 0 1 1 0 0 0 0 1 1 1 2 1 1 0 1 0 0 0 0 0 0 0 0 0 1 1 1 0 0 1 1 2 0 1 1 0 2 1 0 2 1 0 1 2 2 0 0 0 0 2 0 2 0 1 0 0 1 0 0 0 0 0 1 0 0 0 0 0 0 0 0 0 0 0 0 0 0 0 0 0 0 0 0 0 0 0 0 0 2 1 0 1 1 0 0 1 0 1 0 0 0 1 1 1 1 1 0 1 0 0 1 2 0 2 1 2 0 2 2 0 0 0 1 1 1 2 1 0 0 0 0 1 0 1 0 1 1 0 1 1 1 0 0 2 2 0 2 2 0 0 2 0 0 0 0 0 1 1 1 0 0 2 0 0 0 0 0 1 0 0 0 0 0 1 0 0 1 1 0 2 2 0 0 0 1 0 1 2 0 0 0 1 0 0 2 1 1 0 2 0 2 2 0 1 1 2 2 1 0 0 0 0 0 2 0 2 2 0 0 0 1 0 2 2 0 0 0 2 2 1 2 1 1 2 0 1 1 0 0 0 2 1 1 0 1 1 0 1 0 2 0 0 2 0 0 0 2 2 1 1 2 1 2 0 1 1 0 0 1 0 1 2 0 1 1 0 2 0 2 0 1 0 1 0 1 1 0 1 0 1 0 1 1 0 1 1 1 0 0 0 0 0 0 1 2 1 0 2 1 1 0 0 2 0 0 0 0 0 1 1 1 0 0 2 2 0 2 1
101 0 0 0 0 1 2 2 2 1 0 0 1 1 0 0 0 1 1 0 0 0 1 0 2 0 1 0 2 2 1 0 2 1 0 2 0 1 0 1 1 0 0 0 1 0 0 0 0 0 0 2 1 1 1 1 0 0 0 1 0 1 2 2 1 1 1 0 0 0 0 2 2 2 1 2 2 0 0 2 0 0 1 1 2 0 0 0 1 2 0 0 0 0 0 0 0 0 0 0 1 2 0 2 2 0 2 2 2 0 0 2 2 2 2 2 2 0 1 0 1 0 2 1 0 1 0 1 0 0 2 1 0 0 1 1 0 0 1 1 0 0 0 0 0 0 2 0 0 2 1 2 0 0 0 0 0 1 1 1 1 0 0 1 0 1 1 0 1 2 0 0 0 2 1 0 1 1 0 1 1 0 0 2 1 1 1 1 0 1 0 0 2 0 2 2 2 2 0 1 1 1 1 1 1 0 2 0 0 0 1 0 1 0 0 0 0 1 1 1 1 1 2 0 0 0 0 0 0 1 0 0 0 0 0 0 0 2 2 1 0 1 0 0 1 0 0 0 2 0 0 0 0 0 0 0 0 2 0 0 0 0 0 0 1 0 0 1 1 1 0 1 0 2 0 1 2 0 2 0 1 1 0 1 2 0 0 2 0 2 1 1 0 0 2 0 0 1 0 1 0 0 0 0 0 1 1 0 0 1 0 1 0 1 1 0 2 1 0 0 1 2 2 1 0 0 1 1 1 1 0 0 0 0 0 0 0 0 2 1 0 0 2 0 1 1 1 0 0 2 0 1 1 0 0 1 1 0 0 0 0 0 1 0 1 1 0 2 2 0 0 0 1 1 1 0 2 0 1 0 0 1 0 0 0 0 0 0 0 0 0 0 0 0 2 1 1 1 1 1 0 1 1 1 0 1 0 1 0 1 0 0 0 1 1 0 0 0 0 0 0 1 0 2 2 2 0 0 0 0 0 0 1 0 2 1 0 0 0 0 1 1 1 1 0 0 0 1 1 1 0 1 2 2 2 2 0 1 2 1 1 0 0 0 0 1 0 1 0 1 1 1 1 1 1 0 1 0 0 1 0 2 1 1 1 0 0 0 0 0 1 1 1 1 0 1 1 2 2 2 2 2 1 1 1 0 1 1 2 0 1 1 1 0 0 1 1 1 0 1 0 2 2 0 0 2 2 0 0 2 0 1 1 1 0 1 0 0 1 1 0 0 0 0 0 0 1 1 0 1 0 1 0 2 1 0 0 0 0 1 1 0 1 2 0 1 1 2 2 1 1 1 0 0 0 0 0 2 0 2 2 0 0 0 2 0 1 2 1 2 0 1 1 0 0 0 0 1 0 0 1 1 1 1 1 1 1 0 2 2 1 0 0 1 0 1 0 0 0 0 0 0 1 1 1 1 1 1 0 0 0 0 1 2 1 1 2 0 2 2 1 1 0 1 1 0 2 0 2 0 0 1 0 1 0 1 1 2 2 0 0 0 0 1 0 1 2 1 0 0 0 1 0 1 1 2 2 0 0 0 0 0 0 1 2 1 2 1 1 0 1 1 0 0 0 0 0 2 0 1 0 2 0 0 1 0 1 2 2 0 1 0 0 2 0 0 1 1 0 0 0 0 0 2 0 2 0 0 2 0 0 0 1 0 0 1 1 0 1 0 0 1 0 0 0 0 0 1 1 1 1 1 0 0 1 0 1 0 1 1 0 0 2 2 0 1 1 0 0 1 1 1 0 0 0 0 0 1 1 1 0 1 0 0 0 2 0 1 2 2 1 2 1 0 0 0 0 1 1 2 1 0 0 0 2 2 1 1 0 1 1 0 1 1 1 0 0 2 1 0 1 1 0 1 2 0 2 0 0 0 1 1 0 0 0 1 1 0 0 0 0 0 0 0 0 0 0 1 0 1 0 1 2 1 1 0 1 0 0 0 0 0 0 0 1 0 0 0 1 1 0 0 0 2 1 1 0 2 2 2 1 0 0 0 0 0 1 2 0 2 2 0 0 0 2 0 2 1 0 0 1 1 2 1 2 1 0 1 0 1 0 0 0 1 1 1 2 0 2 2 0 2 0 1 0 1 0 1 0 1 2 2 1 2 1 1 1 0 0 0 0 0 0 0 1 1 0 0 0 0 2 0 0 1 1 0 2 0 0 0 2 0 0 0 0 2 2 0 0 0 0 0 0 0 0 2 0 1 1 0 0 1 1 1 0 1 2 1 0 1 0 0 0 0 1 0 0 0 0 0 1 1
102 0 0 1 0 0 0 2 2 1 0 1 0 0 0 0 0 0 0 2 1 1 0 0 2 0 0 0 2 2 1 1 1 0 1 0 2 2 0 1 1 0 0 0 2 0 0 0 0 0 0 1 0 1 1 1 1 0 0 0 1 2 2 2 0 1 1 0 0 2 2 0 1 2 1 2 2 1 1 0 1 0 0 1 1 0 0 1 2 2 1 1 0 1 1 0 0 2 2 2 0 2 0 0 2 0 2 1 0 0 1 1 0 2 2 2 2 0 0 0 1 0 2 2 0 0 0 1 0 0 0 0 1 0 0 0 1 0 2 1 1 0 0 0 0 1 0 0 0 0 0 0 0 0 0 0 1 1 0 1 1 0 1 0 1 1 1 0 2 2 0 0 0 2 1 0 2 0 0 0 0 1 1 2 0 0 2 1 0 1 0 0 0 0 0 0 0 2 0 0 0 0 1 1 1 1 2 0 1 0 0 0 1 1 0 0 0 0 2 0 1 1 1 1 0 0 1 0 0 0 0 1 0 0 0 0 0 2 2 1 0 1 2 0 1 0 0 1 0 0 0 0 0 0 0 1 0 1 1 1 1 1 0 0 1 0 0 0 1 1 0 1 0 0 0 0 0 1 1 0 0 2 1 2 2 1 2 0 1 2 1 2 0 0 2 0 2 0 0 0 0 0 1 1 1 0 1 1 0 1 0 1 0 2 2 0 1 0 0 0 0 2 1 1 0 0 0 1 0 0 0 1 0 0 0 0 0 1 1 1 1 1 1 0 0 1 1 0 1 1 0 0 1 0 1 1 0 0 0 1 1 2 2 0 2 0 1 2 1 1 1 1 1 1 2 1 1 0 0 0 2 1 0 2 0 0 0 0 0 2 0 0 0 0 2 0 0 1 0 0 0 0 1 1 1 0 0 1 0 2 0 1 0 0 0 0 1 0 0 1 0 0 0 1 1 2 2 1 0 0 1 0 0 0 0 0 0 1 1 0 1 1 2 0 0 1 0 1 2 1 0 1 1 2 2 1 1 2 2 1 1 1 1 1 0 0 0 0 0 2 0 0 2 0 1 0 0 0 0 2 0 2 1 1 2 1 0 0 1 0 1 1 1 2 1 0 0 1 1 2 1 2 1 1 1 0 1 0 1 0 0 1 1 0 1 1 0 0 0 2 1 2 0 0 0 0 0 1 1 0 1 0 2 1 0 0 1 0 2 0 1 2 0 1 1 0 0 0 2 0 0 0 0 2 1 1 0 0 0 1 1 0 1 1 1 1 0 2 2 1 1 0 1 0 0 1 1 1 0 2 2 0 0 0 1 0 1 1 0 1 0 1 0 0 0 0 0 0 0 0 1 1 0 2 2 2 2 0 1 2 2 0 0 0 1 0 0 0 1 1 1 1 0 0 0 0 1 1 0 0 1 1 0 1 1 0 1 0 2 0 2 0 0 0 1 0 2 0 1 0 0 0 0 0 0 2 2 1 0 0 0 0 0 0 1 1 0 1 1 0 0 0 0 0 0 1 1 0 1 0 0 0 0 0 1 1 0 0 1 1 0 0 0 1 0 0 0 0 1 1 1 0 0 0 2 2 2 1 1 0 0 0 0 0 1 0 0 2 0 0 0 1 0 1 1 0 0 0 1 0 1 1 1 0 2 2 2 0 1 1 0 0 0 0 0 0 1 0 0 0 0 0 2 0 0 0 0 0 1 0 0 0 2 0 0 1 1 1 0 2 0 0 0 0 0 2 0 1 0 0 0 0 1 1 2 1 1 2 2 2 0 2 2 1 0 1 0 1 1 0 0 0 0 1 0 0 1 0 0 0 0 0 1 1 1 0 1 0 2 0 2 2 0 0 2 0 1 0 0 0 0 2 0 0 0 2 0 0 0 0 0 1 0 1 0 0 1 0 0 0 0 2 1 1 1 0 1 2 0 0 0 0 0 0 1 0 2 0 1 1 1 0 1 1 2 2 0 1 1 1 1 0 0 0 0 0 1 2 0 1 1 0 2 0 2 0 2 2 0 0 1 2 2 0 2 1 1 1 0 1 1 0 0 0 1 1 1 1 1 2 0 2 1 1 1 0 1 0 0 0 2 2 0 1 0 1 0 0 0 0 0 0 1 0 0 1 0 0 2 0 2 0 0 0 2 1 2 0 0 1 0 0 0 1 1 0 0 0 0 0 0 1 0 0 0 1 0 0 0 0 0 0 1 1 0 0 1 1 0 1 0 0 0 1 1 0 1 0 0 1 0 0
103 0 0 0 1 0 2 0 0 2 0 1 0 0 0 0 0 0 0 1 0 0 0 1 1 1 1 0 1 2 2 1 0 1 1 1 2 1 0 1 1 0 0 0 2 1 1 0 0 1 1 1 0 0 2 0 0 0 0 0 1 1 1 1 1 0 2 1 1 1 0 2 1 2 1 2 2 2 2 0 2 0 0 1 1 0 0 0 2 2 0 0 2 0 1 1 0 1 1 1 1 1 0 2 2 0 2 1 1 0 0 1 0 2 2 2 2 0 0 0 1 1 2 2 0 0 0 1 0 1 1 0 0 0 0 0 0 0 0 0 0 0 1 0 0 0 0 0 0 1 0 0 0 0 0 0 1 1 0 0 0 1 0 1 1 2 2 0 2 2 0 0 0 2 0 0 0 0 0 1 1 1 1 2 0 0 2 1 1 1 1 0 2 0 2 0 1 2 0 0 0 0 0 1 1 1 2 1 1 0 1 0 2 1 0 0 0 1 2 0 1 1 1 0 0 0 0 0 0 1 1 1 0 0 0 0 0 2 2 2 0 0 2 1 2 0 0 0 1 0 0 0 0 0 0 1 0 2 1 1 1 1 0 0 2 0 0 0 0 0 0 1 0 1 0 0 0 1 0 0 1 1 1 1 2 0 1 1 1 2 1 2 1 0 2 1 1 0 0 0 0 0 2 2 2 0 1 0 1 1 0 1 0 1 0 0 2 1 0 0 1 1 0 1 2 0 1 0 0 0 0 0 1 0 0 0 0 1 1 0 1 2 1 0 0 0 2 0 1 0 0 0 1 0 0 1 1 0 0 1 1 1 0 1 0 0 0 2 1 1 1 1 1 1 0 0 1 0 0 0 1 2 0 0 0 0 0 2 2 0 1 1 2 1 2 0 2 0 0 0 0 0 1 0 0 0 2 0 0 2 0 0 0 1 1 0 1 0 0 0 0 0 1 1 0 1 1 1 0 1 1 0 1 1 1 0 1 0 1 0 0 1 1 1 1 1 0 0 1 2 0 0 1 1 1 1 0 0 1 1 0 0 0 0 0 0 0 0 0 2 0 0 2 1 1 0 1 0 0 0 1 2 1 1 1 1 0 1 1 0 0 2 1 0 1 0 0 2 1 0 0 1 2 2 1 0 1 1 0 0 0 1 1 1 0 1 0 0 0 1 0 2 1 0 0 1 0 0 0 2 0 1 0 0 2 1 1 0 0 1 1 1 0 1 1 1 0 1 1 0 0 0 0 0 2 2 0 0 1 1 1 0 1 1 1 1 0 2 2 1 1 0 1 0 0 1 1 1 0 2 1 0 0 0 2 0 2 0 0 0 0 2 0 0 0 0 0 1 0 0 1 1 1 2 2 2 2 0 2 1 1 1 0 0 2 0 0 0 2 1 0 1 1 1 1 0 1 0 0 0 1 1 1 1 2 0 2 0 2 2 0 2 0 1 1 0 2 0 2 1 0 2 0 0 0 1 2 2 2 0 0 0 1 1 0 1 1 1 1 0 0 1 0 0 0 2 1 0 1 0 0 2 0 1 2 1 0 0 2 0 1 1 1 0 0 0 1 1 0 0 0 0 0 0 0 1 1 2 1 0 0 0 0 2 0 0 1 1 2 0 0 0 0 2 0 0 0 0 1 0 0 0 0 0 0 0 0 0 0 0 0 0 0 0 0 0 0 1 1 1 0 1 1 0 0 0 0 2 0 1 1 1 2 1 1 1 1 0 0 2 0 1 1 0 0 1 2 1 0 1 0 1 0 0 1 1 0 1 1 2 1 1 2 0 2 0 0 0 0 1 1 0 0 0 2 0 1 0 0 2 2 0 2 2 0 0 0 2 2 1 2 1 0 0 0 0 0 0 1 0 1 2 0 1 0 1 0 0 0 1 1 1 0 0 1 1 0 0 0 0 0 2 0 2 2 0 0 0 0 1 1 2 0 0 0 0 0 0 1 0 0 0 2 0 2 2 0 1 1 2 2 0 0 0 0 0 0 2 0 2 2 0 0 0 2 1 1 2 0 0 0 1 2 1 1 2 0 2 0 2 0 0 1 0 1 1 1 0 1 1 0 1 0 0 0 0 2 0 1 0 1 1 0 1 0 0 0 1 1 0 0 0 2 1 1 2 0 1 0 0 2 0 1 0 1 0 0 1 1 1 1 0 0 0 2 0 0 1 0 0 2 0 0 0 0 1 0 2 2 0 0 2 1 1 0 1 2 0 0 0 0 0 0 1 0 0 0 0 0 0 2 2
104 0 0 0 0 0 1 0 0 2 0 0 2 2 0 0 0 0 0 1 1 1 0 0 2 0 0 0 2 2 2 0 1 0 1 1 2 1 0 0 0 0 0 0 0 0 0 0 0 1 1 0 0 0 2 2 1 0 0 0 1 1 2 2 0 1 1 1 0 0 0 1 1 1 0 1 1 1 1 1 1 0 0 2 2 0 0 1 2 2 0 0 0 1 1 0 0 0 0 2 2 1 0 2 2 0 2 0 1 1 0 1 2 0 2 2 1 0 0 0 2 0 2 1 0 1 0 0 0 0 1 0 0 0 1 1 0 0 0 0 1 0 0 0 0 0 1 0 0 1 1 1 0 0 0 0 0 1 0 1 1 1 1 0 0 1 0 2 0 1 1 1 1 1 1 0 2 0 0 2 2 2 1 1 0 0 0 2 0 0 1 2 1 1 1 0 0 1 0 1 1 1 0 1 1 0 2 0 0 0 1 0 1 0 0 0 0 2 2 0 1 1 2 0 0 0 1 1 0 1 1 1 1 1 0 1 0 1 1 1 0 0 1 0 1 0 0 0 1 1 1 0 0 0 0 0 1 2 0 0 0 0 1 1 1 1 1 0 1 1 0 2 0 1 0 0 0 2 2 0 0 1 1 1 2 1 1 1 0 2 2 0 0 0 2 0 1 0 1 2 0 2 2 2 0 0 2 0 1 2 0 0 0 2 2 0 1 0 0 0 2 1 1 2 0 0 1 1 0 0 0 0 2 0 0 0 0 2 0 1 0 0 2 1 0 0 1 0 2 1 1 0 2 0 1 0 1 0 0 2 2 1 1 0 0 1 0 1 1 1 1 1 0 2 0 0 1 1 1 0 0 0 0 0 0 0 0 0 0 1 0 0 1 0 2 0 2 1 0 0 0 0 1 1 1 0 0 2 0 1 0 0 1 0 1 0 0 0 1 0 0 1 0 2 0 2 1 0 2 0 2 0 1 1 1 0 1 1 0 0 1 1 2 0 0 1 0 1 1 1 0 1 0 1 0 0 0 1 2 1 0 0 0 0 0 2 0 2 0 0 1 0 1 1 2 0 2 0 0 0 2 1 1 1 1 1 0 1 0 0 0 2 1 2 0 0 0 1 0 1 1 2 1 1 1 1 1 2 0 0 0 2 1 0 0 2 1 0 0 2 2 1 2 1 0 2 1 1 1 1 1 1 1 1 0 0 2 0 1 0 0 1 0 0 0 1 0 0 2 0 0 1 0 2 2 1 1 0 1 0 0 0 0 2 0 0 2 0 0 0 0 1 1 0 0 1 1 2 0 0 2 0 0 0 1 0 0 1 0 1 0 1 0 0 0 1 1 1 0 0 1 0 0 1 1 2 1 0 1 1 1 0 0 1 0 2 0 0 1 1 1 1 0 0 0 0 2 2 0 0 1 1 0 2 2 0 2 1 1 1 0 0 0 1 2 0 1 0 1 0 0 1 0 2 0 2 0 2 2 1 1 0 1 0 0 1 0 1 0 2 1 0 0 0 1 2 2 0 0 0 0 0 0 1 2 1 1 0 2 0 0 0 1 0 1 0 0 1 0 0 0 0 0 0 1 1 0 2 2 0 1 1 0 2 0 1 0 2 0 0 0 1 0 2 0 0 1 0 1 0 1 1 0 0 0 0 1 0 1 1 0 1 0 0 0 1 1 0 1 1 0 1 1 0 0 1 1 0 1 0 0 0 2 2 0 2 2 1 0 2 0 0 1 1 1 1 1 1 0 0 0 0 0 0 1 1 1 1 1 2 1 1 2 1 0 0 0 1 0 1 0 0 0 0 1 1 1 1 0 1 1 0 1 0 0 0 1 1 2 0 2 2 0 1 2 0 1 0 0 0 1 1 1 1 1 1 0 0 0 0 0 0 0 0 0 0 0 1 1 0 0 2 0 2 2 0 0 0 0 0 2 2 1 0 0 0 1 0 2 0 0 0 1 1 1 1 1 2 2 2 2 0 0 0 0 0 0 2 0 1 1 0 2 0 2 0 2 2 0 1 0 1 2 0 2 0 1 1 0 2 0 0 0 0 0 1 1 0 2 2 0 2 0 1 0 0 1 1 1 1 1 1 0 1 0 0 0 0 1 1 0 0 2 2 2 2 0 0 0 0 2 0 2 0 0 0 2 0 1 0 1 0 1 0 1 1 1 0 0 0 1 1 0 0 0 1 0 1 1 0 0 1 0 0 0 0 0 0 0 0 0 0 0 0 0 0 0 0 0 0 1 1
105 0 0 0 0 1 2 1 2 1 0 1 0 0 0 0 1 1 1 2 0 0 0 0 2 0 0 1 2 2 2 0 0 0 1 1 1 2 0 2 2 1 2 2 2 2 1 0 0 0 0 1 0 0 2 0 0 1 0 0 0 1 0 0 1 0 0 0 0 1 1 2 1 2 1 2 2 1 1 0 0 0 1 0 0 0 0 0 2 2 0 0 0 0 1 0 0 2 0 1 1 1 0 1 2 1 2 1 1 1 0 1 1 2 2 2 2 0 1 0 1 1 1 1 1 1 0 0 0 0 1 0 0 0 1 0 0 0 1 0 1 0 0 0 0 1 0 0 0 1 1 1 0 0 0 0 0 1 0 1 0 1 1 0 0 1 0 1 0 1 1 1 0 2 0 0 0 1 1 1 0 1 0 1 0 0 0 0 0 1 1 0 2 1 2 2 2 2 0 1 1 1 0 0 0 1 1 1 1 0 0 0 1 1 0 0 0 0 2 0 0 0 2 0 0 0 1 1 1 1 1 2 0 0 0 0 0 2 2 2 0 0 2 1 1 0 0 0 1 1 1 1 1 1 0 0 1 2 2 2 2 2 0 0 1 1 0 0 0 0 0 1 0 1 0 0 1 0 1 0 1 1 1 1 1 1 2 0 0 2 1 1 0 0 2 1 0 0 0 1 0 0 1 1 0 0 0 0 1 2 0 2 0 1 1 0 0 0 0 0 1 1 1 1 2 0 0 1 0 0 0 1 2 1 1 0 1 0 2 1 0 1 1 0 1 1 1 1 0 0 0 0 2 2 0 0 1 0 0 2 2 2 1 1 1 0 0 1 1 1 1 1 1 2 0 0 1 1 1 1 2 2 0 2 0 1 0 0 0 1 0 0 0 1 2 0 1 1 0 0 0 0 1 1 1 0 1 0 0 1 0 0 0 2 2 1 0 0 1 0 0 1 1 1 1 2 2 2 0 0 2 0 1 1 1 0 1 0 1 0 0 1 2 0 0 2 0 0 2 2 0 0 1 1 1 1 0 1 1 2 1 0 0 0 0 1 0 2 0 1 0 0 1 2 1 0 1 0 0 1 2 1 2 2 0 0 0 0 1 0 0 2 2 0 1 1 1 1 1 2 1 2 1 0 1 0 2 1 1 0 0 2 1 1 0 2 0 1 0 1 1 2 2 0 1 2 1 1 1 1 1 1 0 0 0 1 2 0 1 2 1 1 0 1 1 0 0 2 0 0 0 0 0 0 2 2 0 0 0 0 0 1 1 2 0 0 2 1 1 0 1 0 1 0 0 1 1 2 0 2 2 0 0 0 1 0 0 1 0 1 0 2 0 0 0 1 1 0 0 0 0 2 1 1 2 2 1 0 1 1 0 0 0 1 1 1 1 0 0 0 0 0 1 1 1 0 0 1 0 0 1 1 1 1 2 0 1 0 2 1 1 0 0 2 1 0 2 1 2 0 0 1 0 2 0 2 0 2 2 0 0 0 1 0 0 1 2 1 1 1 0 1 0 0 0 2 2 0 0 0 1 0 1 0 1 2 1 1 2 0 0 0 1 1 2 0 0 2 1 1 0 1 0 0 0 2 2 2 2 1 0 0 0 1 1 0 0 2 1 0 0 0 1 2 0 1 0 0 1 0 2 1 0 0 1 0 1 0 1 1 0 0 0 0 0 0 1 0 0 0 0 0 2 0 0 0 1 1 0 0 1 0 2 0 0 0 0 2 0 2 0 0 2 0 0 2 1 1 1 1 0 1 0 0 0 2 0 1 1 2 1 1 2 0 1 0 0 1 0 0 0 0 0 0 1 1 1 0 0 2 2 0 1 1 1 0 0 1 2 0 2 2 0 0 1 0 0 0 0 0 0 2 0 0 0 0 0 0 1 1 1 1 0 1 0 0 1 1 0 0 1 1 1 1 1 0 0 0 0 1 0 2 0 0 0 1 0 0 2 1 0 0 2 0 2 2 0 1 1 1 1 1 0 0 0 0 0 1 1 0 0 0 1 0 1 0 2 1 1 0 0 2 2 1 2 1 1 2 0 2 0 0 1 1 2 0 1 1 1 0 0 1 1 1 0 0 1 2 0 0 2 0 0 1 0 0 0 2 2 0 1 1 1 2 1 2 0 0 0 1 2 0 1 0 1 1 1 0 0 1 1 1 1 0 2 1 1 0 0 0 0 0 0 1 1 1 0 2 2 0 0 1 1 1 0 1 1 1 1 0 1 1 0 1 0 0 0 0 0 0 1 2
106 0 0 1 0 1 1 1 1 0 0 1 0 0 0 0 0 1 0 1 1 0 0 0 2 0 0 0 2 2 2 1 1 1 1 1 1 1 0 0 0 0 0 1 1 0 0 0 0 1 1 0 0 0 2 1 0 1 0 0 0 1 1 1 1 0 2 1 0 1 1 0 2 2 2 2 2 2 2 0 1 0 1 0 1 0 0 0 2 2 0 1 1 0 2 2 0 1 1 2 1 2 1 0 2 1 2 0 1 1 0 1 0 1 1 1 1 0 1 0 1 0 2 1 0 1 0 1 0 1 1 0 0 0 0 0 0 0 1 0 1 0 0 0 0 0 0 0 0 2 0 0 1 0 1 0 0 1 0 2 0 1 1 0 0 2 1 0 1 2 0 0 1 1 0 0 2 2 0 0 0 0 0 2 0 0 1 1 1 1 0 0 1 0 2 2 1 1 0 0 0 0 0 2 2 0 2 0 1 1 0 1 2 0 0 0 1 1 0 2 0 0 2 0 0 0 1 2 1 1 1 2 0 0 0 0 0 2 2 1 0 1 2 0 2 0 0 0 2 0 0 0 0 0 0 0 0 1 0 0 0 0 0 0 1 0 0 0 0 0 1 2 0 1 0 0 1 0 2 0 0 1 1 2 2 2 2 1 0 2 1 0 0 1 2 0 0 1 1 2 0 1 1 1 1 0 1 1 1 1 1 1 0 2 2 0 1 0 0 0 2 0 0 2 2 0 0 0 1 1 0 1 1 0 0 0 0 1 1 1 0 0 0 0 1 1 1 0 1 2 1 0 2 0 2 0 1 0 0 1 1 1 1 0 1 1 0 1 2 0 0 0 1 2 1 1 0 0 0 0 0 1 0 1 1 2 0 1 1 0 0 0 1 0 2 0 1 1 0 0 0 0 2 0 0 0 1 0 0 1 0 0 0 0 1 0 1 1 1 0 0 1 1 2 1 1 0 0 0 0 1 0 0 2 0 0 0 1 1 1 0 2 0 2 0 1 2 0 0 0 1 0 1 2 1 1 0 1 1 1 1 0 1 1 0 1 0 1 0 1 0 0 1 1 1 1 0 0 0 1 1 2 2 2 0 0 0 0 0 0 0 1 1 1 0 1 0 2 1 1 0 1 1 1 1 0 0 1 1 0 0 1 1 1 0 2 0 1 0 1 1 2 1 1 0 1 0 0 0 1 0 1 2 1 1 1 2 1 1 2 0 0 0 1 1 1 0 1 1 0 0 0 0 1 1 1 0 1 1 1 0 0 0 0 0 0 0 1 0 0 0 1 1 0 0 1 1 1 0 1 1 0 2 0 1 2 1 1 1 1 0 2 0 0 0 0 0 0 0 0 0 2 2 0 0 0 2 0 1 1 1 0 0 0 1 0 0 0 0 0 0 0 0 0 0 0 1 1 0 0 1 1 0 2 1 1 1 0 2 1 1 0 0 1 2 0 1 0 1 0 1 1 1 0 1 1 2 1 0 0 0 0 1 1 0 1 0 1 0 1 1 0 1 0 0 2 1 0 0 0 0 1 1 0 2 1 1 2 2 0 1 1 0 0 0 0 0 2 2 2 1 0 0 1 0 1 0 2 2 0 1 1 0 1 0 0 0 0 1 1 0 0 1 2 1 0 1 0 1 0 0 0 1 0 2 2 2 0 0 0 0 1 0 0 0 0 0 0 0 0 0 0 0 0 0 1 1 0 1 0 0 0 2 0 0 0 0 0 0 1 1 1 0 0 0 1 0 1 1 1 0 1 0 0 1 2 0 1 1 2 1 1 2 0 1 0 0 0 0 0 0 0 0 1 1 2 1 0 0 1 1 0 1 1 1 0 1 0 1 0 0 1 0 1 2 0 1 0 0 0 0 2 0 1 1 0 0 0 0 0 0 1 0 0 0 0 1 2 0 1 0 1 0 2 2 0 0 0 0 1 0 1 1 0 0 2 0 0 1 1 0 0 1 1 2 2 0 0 0 1 0 2 0 0 0 0 2 1 0 2 2 0 1 0 2 0 2 1 1 1 0 1 1 0 1 1 0 1 0 2 0 0 0 0 1 1 1 0 1 1 0 1 0 1 0 0 2 0 1 0 1 1 1 2 1 0 0 1 2 1 0 0 0 0 0 1 1 0 2 0 2 0 1 0 1 0 1 2 2 2 2 0 0 0 0 2 2 0 1 0 0 0 0 0 0 0 1 1 1 0 0 1 2 2 0 0 2 0 1 0 1 0 0 1 0 0 0 0 0 0 2 1
107 0 0 0 1 0 1 2 2 1 0 1 0 1 0 0 0 1 0 1 0 0 0 0 2 0 0 0 2 2 2 1 1 1 0 2 1 0 0 0 0 0 0 0 0 0 0 0 0 0 0 0 0 0 2 2 0 1 0 0 1 2 2 2 0 1 1 0 0 1 2 2 2 1 0 1 1 1 1 1 1 0 0 0 0 0 0 0 1 1 0 0 0 0 1 0 0 0 0 1 2 2 0 2 2 0 2 0 0 0 2 2 1 2 2 2 2 1 0 0 1 0 2 1 0 0 0 1 0 1 2 0 0 0 0 0 0 0 0 0 2 0 0 0 0 1 0 0 0 2 0 0 1 0 1 0 0 2 1 2 1 1 0 0 0 1 1 1 0 1 1 1 1 1 0 0 2 1 0 1 1 1 0 2 0 0 2 0 0 2 0 0 2 0 2 2 0 2 0 0 0 0 0 0 0 1 1 1 1 0 0 0 2 0 0 1 1 1 1 2 0 0 2 0 0 0 2 1 1 2 0 1 0 0 0 0 0 2 2 2 0 0 1 0 2 0 0 0 2 0 0 0 0 0 0 0 0 1 0 0 0 0 1 1 1 0 1 0 1 1 0 1 0 0 0 0 0 0 2 0 0 1 0 1 2 0 0 1 0 2 1 1 0 0 2 0 1 1 0 2 0 0 0 0 0 0 0 0 0 0 0 0 0 1 1 0 2 0 0 0 2 2 2 1 0 0 0 0 1 0 0 1 0 0 0 0 0 2 0 0 0 0 1 0 1 1 1 0 0 0 1 0 1 0 1 1 0 0 1 1 2 2 2 0 2 1 0 2 2 0 0 0 0 2 1 0 1 0 0 0 1 0 0 0 0 1 0 1 1 0 1 1 2 0 2 0 1 1 0 0 0 0 1 1 0 1 0 0 0 1 0 1 0 0 0 0 1 0 0 1 0 1 2 1 0 2 1 0 1 0 0 1 0 1 0 1 0 1 1 0 2 0 1 1 0 1 0 1 1 1 0 1 1 2 2 1 1 1 2 2 1 0 0 0 0 1 1 2 0 0 0 1 2 0 1 1 0 0 0 0 2 1 1 1 2 1 0 1 0 1 2 1 0 0 0 0 0 0 0 2 2 2 1 0 1 0 1 0 0 0 0 1 0 0 1 0 0 1 0 2 1 2 1 0 0 1 0 1 1 1 1 0 1 1 0 1 1 0 0 1 1 1 0 0 0 0 0 1 1 0 0 0 0 1 1 1 0 0 2 0 0 0 0 2 0 0 2 2 1 0 1 0 0 0 1 0 1 1 0 1 1 0 0 0 2 0 1 1 0 1 0 1 0 0 0 0 0 0 0 1 0 2 0 2 2 2 1 0 2 1 0 0 0 1 2 0 0 0 0 0 0 0 1 1 1 0 1 2 0 0 1 1 1 1 2 0 2 0 2 0 2 0 0 1 2 0 2 0 0 0 1 2 0 2 0 2 0 0 0 0 0 0 0 1 1 0 0 2 0 2 2 0 1 1 2 2 2 0 1 0 0 0 1 0 1 0 1 1 1 1 0 0 0 0 0 0 0 2 0 1 0 0 0 1 1 2 0 2 2 0 0 0 0 1 0 0 0 0 1 0 0 0 1 2 0 0 0 0 0 0 1 0 1 0 0 0 0 0 0 0 0 0 1 1 0 0 1 0 0 0 0 0 0 0 0 0 1 0 0 0 0 0 2 2 0 0 0 0 0 0 1 0 0 0 0 1 1 0 1 1 0 1 1 1 1 1 1 1 1 2 1 1 2 1 0 1 0 1 0 1 1 0 0 0 2 2 1 0 0 2 2 1 0 0 0 0 2 2 2 1 1 2 0 0 1 0 0 0 0 0 1 1 0 1 1 2 0 0 0 0 0 0 0 0 0 0 0 1 1 0 0 1 1 1 1 0 1 0 0 0 0 1 0 0 1 0 0 0 2 0 0 0 1 1 2 2 0 1 2 2 2 0 0 0 0 0 0 0 2 1 1 1 0 1 2 0 2 1 0 0 1 2 2 1 1 2 0 2 0 1 1 0 1 0 1 1 1 0 1 1 0 1 0 1 0 0 1 0 1 0 1 1 0 2 0 0 0 1 2 1 0 0 1 1 1 1 1 0 1 1 2 1 0 0 2 0 2 1 1 1 2 0 0 0 2 0 1 1 0 0 2 0 0 0 0 1 0 1 1 0 0 2 2 2 0 0 1 1 0 1 0 0 0 2 1 0 0 1 1 0 2 1
108 0 1 0 0 1 2 2 2 0 0 0 0 0 0 0 0 1 0 1 0 0 0 0 2 0 1 0 1 1 1 2 1 1 2 1 1 2 0 2 2 0 0 0 1 0 1 0 0 0 0 0 0 0 1 0 1 0 0 0 0 1 1 1 0 1 1 0 0 0 0 0 2 2 1 2 2 0 0 1 0 0 0 1 1 0 0 0 1 1 0 0 0 0 1 1 0 0 0 2 2 1 0 2 2 0 2 0 0 1 1 1 0 2 1 0 1 0 0 0 2 0 2 1 0 0 0 0 0 0 2 0 0 0 1 1 1 0 0 0 0 0 0 0 0 0 0 0 0 1 0 1 0 0 0 0 0 1 0 0 0 2 0 0 2 2 2 2 0 2 1 0 0 2 0 0 1 0 0 0 0 0 0 2 0 1 2 2 1 1 0 1 0 0 0 1 2 2 0 1 1 1 0 1 1 2 1 0 0 0 0 0 0 0 0 0 0 0 1 1 0 0 2 0 0 1 1 0 1 2 0 0 0 0 0 0 0 1 1 1 0 0 1 0 0 0 0 0 2 0 0 1 0 0 0 1 1 2 1 1 1 1 0 0 0 0 0 0 2 0 0 2 0 1 1 0 0 2 2 0 0 2 1 2 2 2 2 0 0 1 0 0 0 1 2 1 1 1 1 2 1 0 1 1 0 0 0 1 0 1 0 1 0 2 2 0 0 0 0 0 1 0 0 1 1 0 1 0 1 0 0 0 0 0 0 1 0 1 1 2 0 2 0 0 1 1 0 0 1 0 1 0 2 0 2 0 0 0 0 0 0 0 2 0 2 1 0 2 2 0 0 0 1 2 1 1 2 0 0 0 0 1 0 0 1 0 0 1 1 1 0 0 1 0 2 0 1 2 0 0 0 0 1 1 0 1 1 0 0 2 0 0 0 1 1 0 0 1 0 0 0 2 0 2 1 2 0 0 0 0 1 1 0 1 1 0 0 1 1 0 1 1 0 2 0 1 0 1 2 0 0 1 2 2 2 2 0 2 2 2 2 0 0 0 0 1 0 1 0 1 0 0 2 1 1 0 1 0 0 0 2 1 1 1 2 1 0 0 0 0 1 1 1 0 1 0 0 1 1 1 1 1 0 0 0 1 2 1 1 0 0 2 1 1 0 2 1 0 0 0 0 2 1 0 0 0 0 0 0 0 0 0 2 2 1 0 2 0 0 0 1 2 1 0 1 0 0 1 1 0 1 1 0 0 2 2 0 2 0 2 2 0 0 2 0 0 2 1 0 0 0 2 1 0 0 0 0 1 0 2 2 0 1 0 1 1 2 2 0 2 0 2 1 0 0 0 0 0 0 0 0 2 0 1 2 2 1 0 0 0 0 0 0 0 1 0 0 0 0 0 0 0 0 0 0 1 1 2 0 0 0 2 0 1 1 2 2 0 1 1 0 0 0 0 1 0 2 0 1 0 1 1 0 2 0 2 0 2 2 0 0 0 1 1 0 0 0 2 0 0 0 0 1 0 0 2 1 0 1 0 0 1 1 0 1 2 0 1 2 0 1 1 0 0 2 0 0 2 1 1 0 1 1 0 1 2 2 1 2 1 0 0 0 2 0 0 0 2 0 0 0 0 1 2 0 0 0 0 0 0 1 0 1 0 1 1 1 0 0 0 0 0 0 0 0 0 1 0 0 0 0 0 0 0 0 0 1 0 1 1 0 0 2 1 0 0 0 1 0 2 0 0 0 0 0 2 2 1 1 1 0 1 1 1 1 0 2 2 1 2 0 1 2 0 0 0 0 1 0 1 1 0 0 0 1 1 2 0 0 2 2 0 1 1 1 0 0 2 0 0 0 0 0 0 1 0 0 0 0 0 1 1 1 0 0 2 0 0 0 0 0 0 0 0 0 0 1 1 0 0 0 2 1 2 1 0 1 0 0 0 0 0 1 0 0 2 0 0 1 0 0 0 1 1 1 2 0 1 1 2 2 0 1 0 0 0 0 2 0 1 1 0 1 0 2 1 1 2 0 0 0 2 1 1 1 2 0 1 0 1 0 0 1 0 1 1 1 0 2 2 0 2 1 1 1 0 1 1 0 0 2 1 0 1 0 0 0 2 2 0 0 0 1 0 0 2 0 1 0 1 2 1 2 0 0 0 0 1 1 1 0 0 0 0 2 0 0 0 1 1 0 0 0 0 0 2 0 1 1 0 0 1 0 0 1 1 0 0 2 0 2 1 0 2 0 2 0 0 1 0 1 1
109 0 0 0 1 0 1 2 2 1 0 1 1 1 1 1 1 1 1 2 0 0 0 1 1 0 0 0 1 1 0 2 0 1 1 0 2 1 0 0 0 0 0 0 2 1 1 0 0 1 1 2 1 1 0 0 1 0 0 1 1 1 0 0 0 1 2 1 0 0 0 1 2 2 0 2 1 0 0 1 0 0 0 1 1 0 0 0 1 2 0 0 0 0 0 0 0 0 0 1 2 2 1 1 2 0 2 1 1 0 1 2 1 2 2 2 2 0 0 0 2 0 1 1 1 1 0 2 0 2 1 0 0 0 0 0 0 0 0 0 1 0 0 0 0 0 0 1 1 1 0 0 0 2 1 0 0 2 0 0 0 1 0 1 1 2 0 0 1 2 0 0 2 0 1 0 1 0 0 1 1 1 0 2 2 2 0 1 0 0 0 1 2 1 2 2 1 1 0 0 0 0 0 1 1 2 0 0 0 0 0 0 1 0 0 0 0 0 2 0 0 0 2 0 0 0 0 1 0 0 0 0 0 0 0 0 0 1 2 2 0 0 2 0 2 1 1 1 1 0 0 0 1 0 0 0 2 0 0 0 0 0 0 0 0 0 0 0 2 0 0 1 1 0 0 0 1 1 2 0 1 0 0 2 2 1 2 2 0 2 2 0 1 0 2 1 1 1 1 1 0 0 0 0 0 1 0 0 0 0 0 1 0 1 1 0 1 1 0 0 0 2 1 2 0 0 1 2 0 0 0 0 0 0 0 0 0 2 0 0 0 1 0 0 0 0 1 1 1 2 1 0 2 0 2 0 2 1 0 1 1 1 1 1 1 0 0 2 2 0 0 0 0 2 0 0 2 1 1 0 2 0 0 1 1 1 0 0 0 0 0 0 0 0 2 0 1 2 0 0 0 0 1 1 0 1 1 1 0 0 0 0 0 2 2 0 0 0 0 2 0 0 0 1 2 2 0 1 0 0 2 0 1 1 0 0 1 0 0 0 2 0 2 0 1 2 0 1 1 0 0 1 0 1 1 0 1 1 2 1 0 0 0 0 0 0 0 1 0 1 0 0 2 1 0 0 0 0 0 1 2 0 1 1 2 0 0 1 0 1 1 2 1 1 2 0 0 2 2 2 1 2 1 0 1 0 1 2 2 0 0 2 2 0 1 1 1 1 0 1 1 2 2 1 1 2 0 0 0 2 0 0 1 1 1 0 2 0 2 1 0 0 0 1 2 0 0 0 2 0 0 0 0 2 1 0 0 1 2 0 0 0 0 1 0 0 1 2 2 2 0 1 0 0 1 0 1 1 0 2 1 0 0 0 2 0 2 1 0 1 0 0 0 0 1 0 0 1 0 0 0 1 0 2 2 2 1 0 2 1 0 0 0 0 0 1 0 0 0 0 0 0 0 0 1 0 1 1 0 0 1 1 1 0 2 0 2 0 2 2 1 1 0 1 1 0 2 0 2 0 0 1 0 1 0 2 1 1 1 0 0 0 0 1 0 0 1 0 2 0 0 1 1 0 0 2 1 0 0 0 2 0 0 0 0 1 0 1 1 0 1 1 0 1 0 0 0 1 1 1 1 0 0 0 1 2 2 2 2 1 1 0 0 2 0 1 0 1 1 0 0 0 0 2 0 2 0 0 0 0 0 0 0 0 1 1 1 1 0 2 0 1 0 0 1 1 1 1 0 0 0 0 0 0 0 0 0 0 1 0 0 0 2 0 0 0 1 0 0 2 0 0 0 0 0 1 0 0 0 0 0 0 2 1 2 1 0 1 2 1 0 1 2 1 0 1 0 0 0 0 0 0 0 0 2 2 1 0 1 0 1 0 0 0 0 0 1 2 2 0 2 1 0 0 1 0 0 0 0 0 1 1 1 1 1 1 0 0 2 0 0 2 0 0 0 0 1 2 1 0 1 0 1 1 1 0 1 0 0 0 2 2 0 0 0 0 1 0 2 1 1 0 1 2 2 2 0 0 0 1 0 1 0 0 0 0 0 2 0 2 1 0 0 1 1 0 1 1 0 0 0 2 1 0 1 1 1 2 0 1 1 0 0 0 1 1 1 1 2 2 0 2 0 2 0 0 1 2 0 0 2 2 1 2 1 1 0 0 2 2 0 0 1 1 0 1 0 0 0 1 2 0 0 0 2 0 2 0 0 2 0 1 0 0 0 2 2 0 0 0 1 0 1 0 1 1 0 0 0 1 1 0 0 1 0 0 1 1 0 0 0 0 1 2 1 1 0 1 0 0 0 0
110 0 0 0 1 0 1 1 1 1 0 0 1 2 0 0 1 1 0 0 1 1 0 0 2 0 0 1 2 2 2 0 1 0 0 0 2 1 0 0 0 1 0 1 2 1 1 0 0 0 0 1 0 0 2 0 0 0 0 0 2 2 0 2 0 0 1 0 0 0 0 1 1 2 1 2 2 2 2 0 2 0 0 0 0 0 0 1 1 1 0 0 0 0 0 0 0 0 0 2 2 2 0 0 2 0 2 0 0 1 0 0 1 2 2 2 1 0 1 0 1 0 2 1 0 0 0 0 0 0 0 0 0 0 0 0 0 0 0 0 1 0 0 0 0 0 0 0 0 1 0 0 1 0 0 0 1 1 0 1 0 1 0 1 0 1 1 0 1 2 0 0 0 2 1 0 2 1 0 1 1 1 0 2 1 0 1 1 0 0 0 0 2 1 2 1 1 2 0 1 1 1 0 1 1 1 1 0 0 0 0 0 0 0 0 0 0 1 2 0 1 1 1 0 0 0 2 1 1 0 1 2 2 1 1 1 1 2 2 2 0 0 2 0 1 0 0 0 2 0 0 1 0 0 0 0 0 2 1 1 1 1 0 1 1 0 0 0 1 0 1 2 0 1 0 0 1 0 2 0 0 1 1 2 2 2 2 0 0 2 1 1 0 0 2 1 0 1 0 1 0 0 0 0 0 0 0 0 0 1 0 1 0 1 1 0 1 0 0 0 1 1 1 1 0 0 0 1 0 1 0 1 0 0 0 0 0 2 0 0 0 0 0 0 1 1 1 0 1 0 0 0 2 0 1 0 0 0 0 1 1 1 1 0 0 0 1 2 2 0 0 0 1 1 0 0 1 1 1 0 1 2 0 1 0 1 0 0 0 0 0 0 0 0 1 1 0 1 1 1 0 1 0 2 1 0 1 0 0 1 0 0 0 0 0 0 0 0 1 0 0 0 0 1 0 2 2 0 0 0 0 0 2 0 1 0 0 1 0 0 1 1 1 1 0 2 0 0 0 2 0 0 0 1 1 0 1 1 2 2 1 0 0 0 0 0 0 1 0 0 0 0 2 0 1 0 1 0 0 1 2 1 1 1 1 0 0 0 2 0 0 2 0 2 0 1 1 0 0 2 2 2 2 2 2 0 2 0 0 0 0 1 1 0 0 1 0 0 0 2 1 1 2 2 0 2 0 1 1 1 1 0 1 1 0 0 2 0 1 2 1 1 1 1 2 0 1 1 1 0 0 0 0 2 2 1 0 1 2 1 0 0 1 1 1 1 0 2 2 2 0 0 0 0 1 0 1 1 0 2 1 0 0 0 1 1 0 1 1 1 1 0 0 0 0 0 0 0 0 0 1 1 0 2 2 2 1 1 1 1 0 0 0 1 0 1 1 0 0 0 0 0 0 0 0 0 1 1 0 0 1 1 0 2 1 2 2 0 2 2 2 2 0 2 2 0 1 0 1 0 2 2 0 1 0 2 1 2 2 0 0 0 2 0 2 1 0 1 0 2 2 0 0 1 1 2 2 1 1 1 0 1 0 2 2 1 1 1 1 0 1 1 0 1 0 0 0 1 0 0 0 0 0 0 1 2 2 0 1 2 0 0 1 0 1 1 0 1 1 0 0 0 0 1 0 1 0 0 0 1 1 0 0 0 0 0 0 1 1 2 1 2 0 0 0 0 1 0 0 0 0 0 1 1 0 0 0 1 1 0 1 1 2 1 1 1 1 0 0 2 0 0 1 0 0 2 1 0 1 1 0 1 0 0 1 1 1 2 1 2 0 1 2 1 1 1 0 1 1 2 1 1 0 0 1 1 1 0 0 1 2 1 2 1 1 0 0 2 2 0 2 2 0 1 1 0 1 0 0 0 0 2 2 0 0 2 0 0 0 1 1 1 1 0 0 0 1 0 0 0 0 2 0 2 2 0 0 1 0 0 0 2 0 0 0 0 1 0 1 1 0 0 1 1 2 2 0 0 1 2 2 0 0 0 0 0 1 2 1 1 1 0 1 0 2 1 1 2 0 0 0 2 2 0 2 1 1 1 0 1 0 0 0 0 2 0 2 0 2 2 0 2 1 1 0 0 0 1 1 0 2 2 0 1 1 0 1 1 1 0 0 0 2 2 2 2 0 0 0 0 2 1 1 0 1 1 1 1 1 2 1 1 0 0 0 1 1 0 1 0 0 0 0 0 0 0 0 0 0 0 0 1 0 0 0 0 0 1 0 0 0 0 0 1 0 0 0 0 0 0 0 0
111 0 0 1 1 0 1 0 1 1 0 1 1 1 0 0 0 1 1 0 1 1 0 0 2 0 0 0 1 2 2 0 0 1 1 1 2 1 0 1 1 0 1 1 1 1 0 0 0 0 0 0 0 0 2 2 0 1 0 0 1 2 0 0 0 0 1 0 0 0 0 1 2 2 2 2 2 1 1 0 0 0 2 0 2 0 1 2 2 2 1 1 0 0 0 0 1 2 2 2 0 2 1 0 2 1 2 2 2 0 0 2 0 2 1 1 1 0 2 0 0 0 1 2 1 0 0 1 0 0 0 0 0 0 0 0 0 0 0 0 0 0 1 0 0 0 0 0 0 1 1 1 0 0 0 0 1 1 0 0 0 1 0 1 2 2 1 1 1 2 0 0 0 2 0 0 2 1 1 1 0 1 1 2 0 0 1 1 0 1 0 1 1 1 1 0 1 2 0 1 1 1 0 2 2 2 1 1 1 0 1 0 2 1 0 1 1 0 0 0 2 2 2 0 0 0 0 1 1 1 0 0 0 0 0 0 0 2 2 2 0 0 1 1 2 0 0 0 2 0 0 0 1 0 0 0 1 2 1 1 1 1 0 0 1 1 1 1 2 1 0 1 2 0 0 0 0 2 1 0 0 2 1 2 2 2 2 0 0 1 1 1 0 0 1 0 1 0 1 2 0 2 0 0 0 1 0 0 1 1 0 1 0 2 1 0 1 0 1 0 1 1 1 2 1 0 1 2 1 1 0 1 0 0 1 0 1 0 2 2 0 0 1 0 2 2 0 0 0 2 0 2 2 0 1 0 0 0 0 0 0 0 1 0 0 0 1 1 2 0 0 0 0 2 2 0 2 0 0 0 1 1 0 0 1 1 0 1 1 0 0 0 1 0 2 1 1 0 1 2 0 2 0 1 0 0 1 1 1 1 1 2 0 2 2 1 0 0 1 0 0 1 0 2 1 2 1 0 1 0 0 1 0 2 0 0 1 1 0 0 0 2 2 0 1 2 1 2 1 1 0 1 1 1 0 0 0 0 1 1 0 0 1 0 0 1 0 1 0 0 0 0 2 1 2 1 1 0 0 2 0 2 0 0 2 1 0 1 0 0 0 2 0 1 1 0 0 1 1 2 1 2 1 1 1 0 1 0 1 0 1 1 0 1 0 1 1 0 0 2 0 2 2 2 0 2 0 0 0 2 0 0 2 1 0 1 2 1 1 0 1 2 0 1 1 1 0 1 0 1 0 1 0 2 1 1 0 0 1 0 0 1 0 1 0 0 1 0 0 0 0 0 0 0 0 0 0 1 0 2 2 0 1 0 0 1 1 1 0 1 1 0 0 0 0 0 0 0 0 0 0 2 0 2 2 2 2 0 2 2 0 0 0 0 2 0 0 0 2 1 0 1 1 1 1 0 0 2 0 0 1 1 0 2 2 0 2 0 2 1 1 0 0 2 1 0 2 1 0 1 1 2 1 1 1 2 1 2 2 0 0 0 1 0 0 1 1 0 1 1 0 0 0 1 1 2 2 0 1 0 0 2 1 0 2 1 2 2 2 0 0 0 0 0 0 0 0 1 1 1 0 1 0 1 1 2 1 2 2 0 1 1 0 0 1 0 0 2 2 0 0 0 0 1 0 0 0 0 1 0 1 1 1 0 0 0 1 1 0 1 0 1 0 0 0 1 1 0 1 1 1 1 1 1 0 2 0 0 0 0 0 0 2 0 1 0 0 0 1 1 0 0 0 0 0 0 1 2 0 1 1 0 0 0 1 0 0 1 1 2 1 1 2 0 0 0 1 0 0 0 0 0 0 0 1 1 1 1 0 0 0 0 2 2 2 0 0 2 2 0 2 1 0 0 1 0 0 0 1 0 2 1 1 0 0 2 0 0 0 0 0 0 0 0 1 1 0 0 0 0 0 2 0 2 2 0 1 0 0 0 1 1 0 0 1 0 0 0 1 1 0 0 2 1 1 1 0 1 1 2 2 0 0 0 0 0 0 1 1 1 1 0 1 1 2 1 2 1 0 0 0 1 2 0 2 1 1 1 0 0 1 0 0 0 1 1 1 0 0 0 0 0 0 0 0 0 1 1 0 0 2 1 1 2 1 1 0 1 1 0 0 0 1 1 1 1 1 0 1 0 1 0 1 0 2 1 2 0 0 2 0 2 0 1 2 0 0 1 0 0 1 0 0 0 0 1 0 1 1 0 0 1 0 0 0 1 0 0 0 0 0 0 0 2 1 0 0 0 0 0 0 0
112 0 0 0 0 1 1 2 2 1 0 1 0 1 0 0 0 1 1 0 1 0 0 0 2 0 0 0 1 2 2 0 1 1 0 1 1 0 0 1 1 0 0 0 2 0 0 1 0 0 1 1 0 0 1 0 0 1 1 1 0 1 2 2 0 1 1 1 0 0 0 1 2 2 1 2 2 1 1 1 0 0 0 2 2 0 0 0 2 2 0 2 1 0 1 0 0 1 1 2 1 2 1 0 2 1 2 0 0 0 2 2 1 2 2 2 2 0 0 0 2 0 2 2 0 0 0 1 1 1 1 1 0 1 1 0 1 0 0 0 2 0 1 0 0 0 1 0 0 1 1 1 0 1 1 1 0 1 1 1 0 0 0 1 2 2 1 1 0 1 1 2 1 1 1 0 2 1 1 1 0 2 0 2 0 0 0 0 0 1 0 0 0 0 0 2 1 1 0 0 0 0 1 1 1 1 1 0 1 0 0 0 1 0 0 0 0 0 2 0 0 0 1 1 0 0 1 0 0 1 0 0 0 0 0 0 0 2 2 1 0 1 2 1 1 0 0 1 2 0 0 1 0 0 0 0 0 1 1 1 1 1 0 0 1 0 0 0 1 1 1 0 0 1 0 0 0 1 1 0 0 2 0 1 1 0 1 0 1 2 0 1 1 0 2 2 0 0 1 1 0 0 1 1 0 0 2 0 0 0 1 1 0 1 1 0 2 0 1 0 1 2 1 2 0 0 1 2 1 1 0 1 0 0 1 0 0 2 0 1 1 1 0 0 1 1 1 0 1 2 0 2 1 0 0 1 1 0 0 1 1 1 2 0 1 0 1 2 1 1 1 1 2 1 0 0 2 0 0 0 1 0 0 1 0 0 0 0 0 0 0 0 1 0 2 0 1 2 0 0 0 0 1 1 0 1 0 1 0 1 0 0 0 1 1 0 0 1 1 0 0 1 0 0 0 2 1 0 0 1 1 0 1 0 1 0 0 2 0 0 1 0 2 0 1 1 0 2 2 0 0 2 2 2 2 2 0 0 2 2 0 0 0 0 0 2 0 1 0 1 0 0 1 1 1 0 1 0 0 2 0 1 1 1 2 0 0 0 1 0 0 2 0 1 1 0 0 0 0 2 2 2 2 2 1 0 1 1 0 0 0 1 0 0 0 0 0 1 0 1 1 2 2 0 1 2 1 0 0 1 0 0 1 1 0 1 2 0 2 1 0 1 0 1 2 0 0 1 1 0 0 1 0 1 2 1 0 1 1 0 0 0 0 0 0 0 0 2 2 0 2 0 1 0 0 1 1 2 0 2 2 0 0 0 0 0 0 1 0 1 0 1 2 0 1 0 0 0 0 0 0 0 0 2 2 2 1 0 1 1 0 0 0 0 2 0 0 0 0 0 0 0 1 1 1 1 1 1 0 0 0 0 0 2 2 0 2 0 2 0 2 1 0 0 2 0 2 0 1 0 0 2 2 0 1 2 2 2 1 0 0 0 0 1 1 0 1 1 1 0 0 0 1 0 0 2 1 1 1 1 0 0 0 1 2 2 1 2 2 0 2 2 0 0 0 0 0 2 2 2 1 0 0 1 1 2 1 2 2 1 0 0 0 1 1 1 1 2 1 0 0 0 1 2 1 0 1 0 0 0 1 0 0 0 1 1 1 0 0 0 0 0 0 0 0 0 0 0 0 0 0 0 1 2 0 0 0 0 1 0 0 0 2 0 0 0 1 0 0 1 0 0 1 1 1 1 0 0 1 1 1 1 0 0 1 1 1 1 2 2 1 2 1 1 0 1 0 0 0 0 0 0 0 0 1 2 2 0 0 1 1 0 1 1 1 0 1 1 2 0 2 2 0 1 2 0 1 0 0 0 1 1 1 0 0 2 0 0 0 0 0 0 2 0 0 0 2 0 0 0 0 1 1 1 1 0 1 0 0 1 0 1 0 0 0 1 1 0 1 1 0 0 2 0 2 2 0 0 0 2 1 1 0 0 0 1 0 1 0 2 2 0 0 0 2 0 2 1 1 1 0 1 2 0 2 1 1 1 1 1 0 0 1 0 2 0 0 1 2 1 0 1 0 1 0 0 1 2 0 0 2 1 0 2 0 0 0 1 2 0 0 0 2 0 0 1 0 0 0 1 2 0 0 0 2 0 2 1 1 2 1 1 0 0 0 2 2 0 0 0 0 0 0 0 0 1 0 1 1 0 0 1 0 1 0 0 1 0 1 1 1 0 0 2 1 0 0 0 1 1 0 0
113 0 0 0 0 1 1 2 2 0 0 0 0 0 0 0 0 0 0 2 0 0 0 0 2 0 1 0 1 2 2 1 1 2 0 1 1 1 0 1 1 0 1 1 2 0 1 0 0 1 1 2 0 0 1 1 1 0 1 0 1 1 1 1 1 0 1 0 0 0 0 1 2 2 2 2 1 2 2 0 2 0 1 0 1 0 0 0 2 2 0 1 2 1 0 0 0 2 2 2 0 2 0 2 2 0 2 1 1 0 0 1 0 2 2 2 2 0 0 0 2 0 2 0 0 2 0 0 1 0 0 0 1 0 0 0 2 0 0 0 2 0 1 0 0 0 0 0 0 1 1 1 0 0 0 0 0 2 0 1 1 1 1 1 0 2 0 1 0 0 2 0 0 2 1 0 1 0 1 2 1 1 0 2 0 0 2 1 0 0 0 1 2 0 2 2 0 2 0 1 1 1 0 0 0 1 2 2 2 0 2 0 0 0 0 0 0 1 1 1 1 1 2 0 0 0 1 0 1 1 0 0 0 0 1 1 1 1 2 0 0 0 2 0 2 0 0 0 1 1 1 0 0 0 0 0 1 2 1 2 1 2 0 0 0 0 0 0 1 1 0 2 0 0 0 0 0 0 1 0 1 1 0 2 2 1 2 0 0 2 1 1 0 0 1 0 1 1 0 2 0 0 0 0 0 0 1 0 1 2 0 1 0 2 2 0 0 0 0 0 1 1 1 2 0 0 0 2 0 0 0 0 0 0 0 0 0 1 1 1 1 1 1 0 0 0 1 1 1 2 1 1 0 0 0 2 0 0 0 1 1 1 1 1 0 0 1 1 1 1 1 1 0 2 1 1 1 0 0 0 1 1 0 1 1 1 0 0 0 0 0 0 1 1 2 0 2 0 1 1 0 1 1 1 0 1 0 1 1 2 0 0 0 1 1 0 1 0 0 0 1 2 0 1 0 1 1 1 0 1 1 0 0 2 0 0 0 1 0 0 1 1 1 1 0 0 0 0 1 1 0 0 0 2 1 0 1 1 2 1 0 0 0 0 0 2 0 2 0 0 0 0 2 0 1 1 0 0 0 1 1 2 1 1 1 0 1 1 0 1 0 0 1 1 0 0 0 1 1 2 1 2 1 1 1 0 2 1 0 0 0 1 1 0 1 0 0 0 0 1 1 2 1 0 1 1 0 0 0 2 0 0 0 0 1 1 2 0 1 2 0 0 0 2 2 1 1 1 1 0 1 1 0 2 1 0 1 2 1 1 0 0 0 2 1 1 1 0 0 0 0 1 0 0 0 0 0 0 0 2 2 0 1 0 0 1 2 1 0 1 0 1 1 0 1 0 1 0 0 0 0 2 1 1 1 1 2 0 2 2 1 0 1 1 1 1 0 0 0 0 0 0 1 1 1 0 1 1 0 0 2 2 0 0 1 1 2 0 2 2 1 2 0 1 2 0 1 0 2 0 1 1 1 0 1 1 1 2 2 0 0 0 1 1 1 0 0 1 1 1 1 1 1 1 1 2 1 0 1 0 1 1 0 0 2 2 2 1 1 0 1 1 0 1 0 0 0 2 1 1 0 0 0 0 2 2 2 2 2 0 0 0 0 0 1 0 1 2 0 0 0 0 0 2 0 1 0 0 0 0 0 0 0 0 0 0 0 1 0 1 0 1 0 0 0 0 1 0 2 1 0 1 1 1 0 1 0 0 1 1 0 1 2 1 0 0 0 0 1 1 0 0 0 0 0 0 1 1 1 1 1 1 0 0 1 1 1 2 1 2 0 2 2 0 0 0 0 1 0 2 2 0 2 0 0 1 1 0 0 1 1 0 2 2 2 0 0 2 2 0 2 2 0 0 2 0 1 0 0 0 2 0 0 1 1 1 0 1 1 1 1 1 0 0 0 0 0 1 1 0 0 2 2 2 2 0 0 0 0 0 1 1 0 0 1 0 0 0 1 0 0 0 0 1 2 1 0 0 0 2 1 1 0 0 0 0 0 2 0 2 2 0 1 0 1 0 2 2 0 1 0 2 2 1 2 1 1 2 0 1 0 0 0 1 1 1 2 1 2 2 0 2 0 0 0 0 1 0 0 1 2 2 1 1 2 1 1 0 1 1 0 0 1 0 0 0 0 1 1 0 2 0 1 0 1 0 1 0 1 1 0 1 0 0 1 1 1 0 1 1 1 0 1 0 0 1 0 0 0 0 0 0 0 0 0 0 0 1 0 1 0 0 0 2 0 0 0 1 1 0 1 2
114 0 0 0 0 0 0 2 2 1 0 1 0 0 0 0 0 1 1 1 1 0 0 0 2 0 0 0 2 2 2 2 2 2 0 2 0 1 0 0 0 0 1 2 2 1 1 0 0 1 1 1 0 0 2 1 0 0 0 0 0 0 1 1 1 0 2 1 0 0 0 1 2 2 2 2 2 2 2 0 0 0 0 1 1 0 1 1 1 2 1 1 1 0 0 0 0 2 2 2 0 2 1 0 2 1 2 0 1 1 0 1 0 1 1 1 1 1 0 0 1 0 2 1 0 1 0 1 0 1 2 0 0 0 0 0 0 0 0 0 2 0 0 0 0 1 0 0 0 1 1 1 0 0 0 0 0 1 0 0 0 1 0 0 2 2 2 1 0 2 0 0 1 1 1 1 1 1 0 0 0 1 0 2 0 0 0 1 0 2 0 0 2 0 2 0 1 2 0 1 1 1 0 1 1 1 1 0 1 1 0 1 1 1 0 1 1 0 1 0 1 1 2 0 0 1 0 0 0 0 0 0 0 0 0 0 0 2 2 2 0 0 2 0 1 0 0 0 2 0 0 1 0 0 0 0 1 1 0 1 0 1 0 0 1 0 1 1 0 0 0 2 0 0 0 0 0 0 2 0 2 0 1 1 1 1 2 1 0 2 1 2 1 0 2 1 1 0 0 0 0 0 2 2 2 0 1 0 0 1 0 0 0 1 1 0 2 1 1 0 0 2 1 0 2 0 0 1 1 0 0 0 1 0 0 0 0 1 1 0 0 0 1 0 1 1 2 0 1 1 0 0 2 1 1 0 2 0 1 0 1 1 1 1 1 1 0 2 2 0 0 0 0 2 1 1 1 1 1 0 0 1 0 1 0 1 0 1 1 1 1 1 1 0 2 0 0 0 0 0 0 0 1 0 0 0 1 2 0 1 0 0 0 0 0 0 1 0 0 0 0 2 1 1 0 1 0 0 0 0 0 1 1 0 2 1 0 1 1 0 1 1 1 1 0 2 0 0 0 0 0 2 1 2 2 1 1 1 2 2 2 1 0 0 0 1 1 1 0 1 0 0 0 2 1 0 1 0 0 0 2 1 1 1 1 0 1 0 0 0 1 1 1 1 0 0 0 2 2 1 0 1 1 1 1 0 2 0 0 0 0 2 0 0 1 1 1 0 0 0 0 2 2 0 1 1 1 0 0 2 0 1 0 0 0 0 2 0 1 0 2 2 0 0 2 0 0 1 1 0 1 1 0 1 2 1 0 0 1 1 0 0 1 1 0 0 1 1 1 1 0 1 2 0 0 2 2 1 0 2 1 0 1 0 1 1 2 2 1 2 0 0 1 0 0 0 0 0 0 0 0 2 0 2 2 2 1 0 1 2 1 0 0 1 0 1 0 0 0 0 0 0 1 1 1 0 1 1 0 0 2 2 1 1 2 0 1 0 2 2 1 0 0 0 2 0 2 0 0 0 0 2 0 1 0 1 1 2 1 0 0 0 0 1 2 0 1 1 1 1 1 0 1 0 0 1 1 1 1 1 0 1 0 0 1 2 1 0 0 0 0 0 1 0 0 0 0 2 1 2 1 1 0 1 0 2 1 2 2 0 1 1 0 2 0 0 1 1 2 0 0 0 1 2 0 0 0 1 0 0 2 0 1 0 0 0 0 0 1 0 0 1 1 1 0 0 1 1 1 2 0 2 0 0 0 0 2 0 1 0 0 0 2 2 0 0 0 0 0 1 1 1 0 1 1 0 1 1 1 1 0 1 0 0 2 0 1 1 1 2 1 1 2 2 0 1 0 1 0 1 1 0 1 0 1 1 0 0 0 2 2 0 1 1 1 0 0 1 2 0 1 2 0 1 2 0 1 0 0 1 0 1 1 0 0 1 0 0 0 0 0 0 0 0 0 0 1 2 0 2 0 1 1 2 2 0 0 0 0 0 1 1 0 0 0 1 0 0 1 1 0 0 1 1 1 1 0 0 1 2 1 1 0 0 0 0 1 2 0 0 0 0 1 0 1 0 2 2 0 0 0 2 0 0 2 2 0 1 1 0 2 0 0 0 0 2 2 1 2 2 0 2 1 1 0 0 2 1 0 0 2 2 0 2 0 0 0 2 2 0 0 0 1 0 0 0 0 0 0 0 2 1 2 0 0 0 0 1 2 2 2 0 0 0 1 1 2 0 1 1 1 0 0 0 0 1 1 1 1 0 0 2 1 1 0 1 1 1 0 1 0 0 0 2 1 1 0 1 1 0 2 1
115 0 1 0 0 0 1 1 1 2 0 1 1 1 1 1 1 0 0 0 1 1 0 0 2 0 2 0 1 1 1 0 2 1 0 1 1 0 0 0 0 0 1 1 1 1 2 0 0 0 0 0 0 0 2 1 0 0 0 0 2 2 1 1 0 1 1 1 0 0 0 1 1 1 0 1 1 1 1 0 1 0 0 1 1 0 0 0 2 2 0 0 0 1 0 0 0 1 1 2 1 2 1 1 2 0 2 1 1 0 1 2 1 1 1 1 1 0 1 0 1 0 1 1 1 0 0 2 0 2 0 2 0 0 0 0 1 0 2 1 1 0 1 0 0 0 0 0 0 1 1 2 1 0 1 0 0 0 1 1 0 1 0 1 1 2 0 1 1 1 1 0 0 2 1 0 1 0 0 1 1 2 0 2 1 1 1 0 0 0 0 1 2 0 2 1 2 2 0 0 0 0 0 1 1 2 1 0 0 0 1 0 2 1 0 0 0 0 0 1 1 1 2 0 0 0 0 1 1 0 0 1 0 1 1 0 0 1 2 2 0 0 2 1 2 0 0 0 2 0 0 0 0 1 0 0 1 0 0 0 0 0 0 0 2 0 0 0 0 0 0 2 0 0 0 0 0 0 2 0 0 2 2 2 2 2 2 0 0 2 1 1 0 0 2 0 1 1 0 1 0 0 1 1 0 0 0 0 1 1 0 0 0 2 2 2 2 0 1 0 0 2 2 1 0 0 1 1 0 0 0 2 1 1 0 0 0 1 1 0 0 0 2 0 0 0 1 1 2 2 1 0 1 0 1 1 0 0 0 1 1 1 2 0 2 1 0 1 1 1 1 1 2 1 1 1 1 1 1 0 0 0 0 1 1 0 0 0 0 0 0 0 1 0 2 1 1 0 1 1 1 1 0 0 0 0 1 0 0 1 0 0 0 0 0 0 0 0 1 1 0 0 0 0 1 1 0 1 0 0 1 0 0 2 0 0 1 0 0 0 1 1 0 0 0 2 1 1 1 0 0 1 1 1 1 1 0 0 1 0 2 0 0 0 1 1 0 2 0 1 1 1 2 1 2 1 1 1 1 0 1 2 0 0 2 1 0 0 1 0 1 1 0 1 0 0 0 2 1 1 0 0 0 0 1 2 2 0 0 0 0 2 0 0 0 1 0 0 0 1 0 2 2 0 0 1 0 2 2 0 1 1 1 1 1 0 2 0 1 1 0 1 0 2 2 0 0 0 1 1 0 1 0 1 2 1 0 0 1 1 1 0 0 2 0 0 2 1 0 0 0 0 0 0 0 0 0 1 0 1 1 0 0 0 1 1 2 1 0 1 0 1 2 0 0 0 0 0 0 0 0 2 1 1 1 1 1 0 0 0 0 0 0 1 0 1 1 0 0 0 0 0 0 0 0 1 1 1 0 0 0 0 0 2 1 1 2 0 2 2 2 2 0 1 1 0 2 0 0 0 1 2 0 0 0 2 2 1 1 0 0 0 2 0 0 1 1 0 1 0 0 1 0 0 0 1 1 0 0 0 1 0 0 0 2 2 2 0 2 0 0 0 1 0 0 0 1 1 0 0 0 0 0 0 1 2 1 1 1 0 0 0 0 1 2 2 1 2 0 0 0 0 0 2 0 1 1 0 0 0 2 0 0 0 1 1 0 1 1 2 1 2 0 0 0 2 2 0 1 1 1 1 1 0 0 0 1 0 0 0 0 0 2 0 0 0 2 0 0 2 0 0 1 0 0 1 0 1 1 1 0 1 1 0 1 0 1 2 0 2 0 0 2 0 1 0 0 1 1 2 1 0 0 0 1 1 2 0 0 1 2 0 1 1 1 0 0 2 2 0 2 1 0 0 1 0 0 0 0 1 0 1 1 0 0 0 0 0 0 1 1 1 0 0 0 0 0 0 0 0 0 2 2 1 0 1 2 0 1 1 1 2 1 0 0 2 1 0 1 1 0 0 0 2 0 2 0 1 1 1 1 1 0 0 0 0 2 2 0 2 2 0 1 1 0 0 2 2 0 0 1 2 1 0 2 2 0 1 0 2 0 0 2 0 2 0 0 0 0 0 0 0 1 1 1 1 1 2 0 1 2 2 0 2 0 0 0 1 1 0 0 0 2 0 1 1 0 2 0 1 1 0 2 0 1 1 1 0 0 1 1 1 0 0 0 0 0 0 0 0 1 0 1 0 0 0 0 2 2 0 0 2 1 1 0 0 1 2 0 1 0 0 0 1 0 0 0 1 1 0 2 2
116 0 0 0 0 0 0 0 0 1 0 1 1 1 0 0 0 0 0 1 0 0 0 0 2 0 0 0 2 1 1 2 1 1 1 0 2 2 0 1 1 0 0 1 2 0 1 0 0 0 0 1 0 0 1 1 1 0 1 0 0 2 0 0 0 0 1 0 0 0 0 1 2 2 2 2 2 2 2 0 2 0 1 0 1 1 1 1 1 1 1 1 0 0 0 0 1 1 1 1 0 2 1 0 2 0 2 1 1 0 0 1 0 2 2 2 2 0 0 0 1 1 2 0 0 1 0 0 1 0 0 1 0 0 0 0 0 0 0 0 0 0 1 0 0 0 0 0 0 0 0 0 0 0 1 1 0 0 1 1 0 1 0 2 1 2 1 1 0 2 0 1 1 1 0 0 1 0 0 0 0 0 1 2 0 0 1 1 1 1 0 0 0 0 1 1 0 2 0 0 0 0 0 1 1 2 1 0 0 0 0 0 0 1 0 0 1 0 2 0 0 0 1 1 0 0 1 1 1 2 0 0 0 1 0 0 0 2 2 2 0 0 2 2 2 0 0 0 2 0 0 0 0 0 1 0 1 1 0 0 0 0 0 0 0 0 0 0 1 1 1 0 0 0 0 0 0 0 1 0 0 2 2 2 2 2 2 1 0 1 0 0 0 0 2 0 0 0 0 0 0 0 0 0 0 0 0 1 1 1 1 2 0 1 0 0 1 0 0 0 2 2 2 1 1 0 1 1 1 1 0 2 0 0 0 1 0 1 1 0 0 1 1 1 1 1 0 0 0 0 0 0 0 0 0 2 0 0 1 1 2 2 2 0 1 0 2 0 2 0 0 0 1 2 1 1 2 1 1 1 1 0 0 1 0 1 0 0 0 0 0 0 0 0 2 0 0 1 1 1 0 1 1 0 0 0 1 0 0 1 0 2 0 2 2 1 0 0 0 0 1 2 0 2 2 2 1 1 0 0 0 0 0 0 1 0 0 2 1 1 1 1 1 1 0 0 0 0 0 2 0 1 0 1 1 0 1 1 1 1 1 0 0 0 0 0 1 1 0 1 1 0 2 1 2 2 0 0 0 1 1 1 2 2 2 2 0 1 1 0 0 2 1 1 1 0 0 1 0 1 1 1 1 0 1 0 2 0 0 0 0 1 1 1 0 1 0 2 0 2 2 2 2 0 0 2 2 1 1 0 1 0 2 1 0 1 2 0 2 1 1 1 0 1 1 1 0 0 2 0 0 0 0 2 0 0 0 1 1 1 1 0 1 1 1 1 0 2 2 1 1 0 0 0 0 0 1 2 0 0 2 0 0 0 2 0 1 1 0 1 0 1 1 0 1 0 0 0 0 0 1 1 0 1 2 2 0 0 1 1 1 0 0 0 2 0 0 0 0 0 0 0 0 0 0 1 1 2 0 0 0 0 1 2 2 0 2 0 2 2 0 1 0 1 2 0 2 0 1 0 1 1 2 0 1 2 2 1 1 0 0 0 0 1 0 0 1 0 0 1 1 1 0 0 0 1 1 0 1 0 0 2 0 0 0 1 1 1 2 1 0 0 0 1 0 0 0 2 1 1 0 0 0 1 1 2 1 2 2 0 2 1 0 2 0 0 0 1 1 0 0 0 0 2 0 2 0 0 1 0 2 1 0 1 1 1 1 0 0 0 0 0 0 0 0 0 1 0 0 0 0 0 1 1 0 0 0 0 0 0 0 0 2 1 0 2 2 0 0 2 0 0 0 0 0 1 1 1 0 1 0 0 1 1 2 1 1 2 2 2 0 2 2 1 0 1 0 0 0 1 1 0 0 0 0 0 1 1 0 2 2 0 2 2 2 0 0 2 2 0 1 1 0 0 1 0 1 0 0 0 0 2 0 0 0 2 0 0 0 0 0 0 1 0 0 0 2 0 0 0 0 2 0 2 2 0 0 0 0 0 0 1 0 0 0 0 1 0 1 0 0 0 0 1 2 2 0 0 1 2 1 1 0 0 0 0 0 1 0 2 2 0 1 0 1 0 2 2 0 0 0 2 1 0 0 2 0 1 0 2 0 0 0 0 2 0 0 2 2 0 0 2 1 2 2 0 1 2 1 0 1 1 0 1 1 1 1 1 1 0 0 0 1 0 0 2 0 0 1 0 1 0 1 0 1 1 2 1 1 1 1 0 1 1 1 1 1 0 0 0 1 1 0 0 0 0 0 1 2 1 0 2 0 0 0 0 1 0 0 0 1 1 0 2 0 1 0 0 0 0 1 1
117 0 0 0 0 0 2 1 1 1 0 0 0 0 0 0 0 2 1 2 0 0 0 0 2 0 0 0 2 2 2 1 0 1 1 0 2 0 0 0 0 0 0 1 2 1 0 0 1 1 1 1 0 0 2 1 0 0 0 1 1 1 2 2 0 1 1 0 1 1 0 1 2 2 2 2 2 1 1 0 1 0 1 0 1 0 0 0 2 2 0 1 1 0 0 0 0 1 1 1 0 2 1 0 2 1 2 0 0 0 1 2 2 2 2 2 2 0 1 0 1 0 1 1 1 0 0 0 1 0 0 0 0 0 0 0 0 0 0 0 2 0 0 0 0 0 0 0 0 0 0 0 0 0 0 0 0 0 1 2 1 1 0 2 1 1 1 1 0 2 0 0 0 2 1 0 2 0 0 2 2 2 1 2 0 0 2 0 0 1 1 0 1 0 1 1 0 2 0 2 2 2 0 1 1 1 1 0 0 0 1 0 1 0 0 0 0 1 1 1 1 1 2 0 0 1 1 0 0 1 1 1 0 0 0 0 0 0 0 0 0 0 1 0 2 0 0 0 2 0 0 0 1 0 1 0 0 2 0 1 0 1 1 1 0 0 1 0 2 2 0 1 0 0 1 0 0 1 1 0 0 2 0 1 2 2 2 1 0 2 1 1 1 0 2 1 0 1 1 1 1 0 2 2 2 0 0 1 0 1 0 1 0 0 0 0 2 0 1 0 1 2 1 1 1 0 0 1 1 1 0 1 0 0 0 0 0 1 1 0 1 1 2 0 1 1 1 0 1 0 1 0 1 1 0 1 1 0 1 0 1 1 2 0 2 1 0 2 2 0 0 0 0 1 1 1 1 1 1 0 1 2 0 0 1 2 0 0 0 1 1 1 0 0 2 0 0 0 0 0 0 0 2 1 0 1 0 2 0 2 0 0 1 0 1 0 1 1 0 1 0 1 0 0 1 2 1 0 0 0 0 1 0 1 1 0 0 2 2 2 2 0 1 1 1 2 1 1 2 1 0 2 0 1 1 0 1 2 0 2 2 0 0 0 1 1 0 2 0 0 0 0 1 1 1 0 1 0 0 1 1 1 0 0 2 0 0 0 1 0 0 2 0 1 0 0 0 2 1 1 0 1 1 0 1 0 2 1 1 0 0 1 1 0 1 0 0 0 0 1 0 2 2 1 0 2 1 0 0 1 0 1 0 0 0 0 2 0 2 0 1 2 0 2 2 2 2 1 1 0 0 0 0 1 2 1 0 1 1 0 0 0 1 2 0 0 2 2 0 0 0 1 1 0 1 1 2 1 0 2 2 0 1 0 0 1 1 2 1 2 1 1 0 0 0 0 0 0 0 0 0 2 1 2 1 2 1 0 1 0 0 0 0 0 1 1 0 0 0 0 0 0 1 1 1 0 1 1 0 0 2 2 0 2 2 0 2 0 2 1 1 1 0 0 1 0 2 0 1 0 0 2 0 1 0 1 1 2 1 1 0 1 1 0 1 1 1 0 2 0 0 0 0 0 1 1 1 0 0 0 0 1 1 0 1 2 0 1 2 0 0 0 0 0 0 0 0 2 0 2 1 0 0 0 1 2 2 2 2 1 1 0 0 1 0 1 0 0 1 0 0 0 1 2 0 0 0 1 1 1 2 1 0 0 1 1 0 1 0 1 0 0 0 0 0 1 1 1 1 1 1 1 0 1 0 0 0 1 0 1 0 0 2 2 0 0 0 0 0 2 0 1 0 1 1 1 2 0 2 2 0 2 0 0 1 2 0 1 1 2 1 1 2 0 0 0 0 1 0 2 1 0 0 0 1 1 1 1 0 1 1 1 1 1 1 0 0 1 2 0 1 1 0 0 0 0 0 0 0 0 0 2 0 0 0 2 0 0 0 0 2 2 0 0 1 1 0 0 0 0 0 2 0 2 2 0 0 0 0 1 1 2 0 0 1 0 0 0 2 1 0 0 1 1 2 1 0 2 2 2 2 0 0 0 0 0 0 0 0 2 2 0 2 0 2 0 2 2 0 0 1 2 1 0 2 0 1 1 0 1 1 0 0 1 1 2 2 2 2 0 1 1 0 0 0 0 1 2 1 0 2 1 1 1 0 0 0 0 2 2 0 0 1 1 1 1 1 1 0 1 2 0 1 0 2 0 2 0 0 2 0 1 0 0 0 2 2 0 0 0 0 1 1 0 0 0 0 1 2 1 0 2 1 1 0 0 1 0 0 0 0 0 0 1 0 0 0 0 0 0 2 2
118 0 1 0 0 0 1 1 2 1 0 0 0 2 0 0 1 0 0 2 1 1 0 0 2 0 0 0 2 1 1 2 0 0 1 1 1 1 0 2 2 0 0 0 0 0 0 0 1 0 0 0 2 0 0 0 0 1 1 0 0 0 1 1 0 2 0 1 0 0 0 2 2 2 2 2 2 1 1 0 0 0 1 0 1 0 1 1 2 2 1 2 0 0 0 0 0 1 1 2 1 1 0 0 2 0 2 0 1 1 0 1 1 1 1 0 0 0 0 0 2 1 2 2 0 1 0 1 1 1 0 0 0 0 2 2 0 0 1 0 1 0 0 0 0 0 0 0 0 0 0 0 0 0 0 0 0 1 0 1 1 1 1 0 0 1 0 1 1 2 0 0 0 2 0 0 1 0 1 1 0 0 0 2 0 0 2 1 0 0 0 1 1 1 1 1 2 2 0 0 0 0 0 2 2 0 2 0 1 0 1 0 1 0 0 0 0 0 1 1 1 1 2 0 0 0 0 0 0 2 0 0 0 0 0 0 0 1 1 1 0 0 2 1 2 0 0 0 2 0 0 0 0 0 0 0 0 2 0 0 0 0 0 0 0 0 0 0 2 2 0 1 0 2 0 0 0 0 2 0 0 2 2 2 2 0 2 0 0 1 0 0 0 1 2 0 0 1 1 1 0 0 1 1 1 0 0 0 2 2 0 0 0 1 1 0 2 0 0 0 0 2 2 1 1 0 0 1 0 1 0 1 1 1 0 1 0 1 1 0 0 0 2 0 1 1 1 2 1 0 1 0 1 0 1 1 1 0 0 0 0 0 0 0 0 0 0 2 0 2 2 2 0 2 2 1 1 0 0 0 1 1 0 0 0 0 0 1 1 1 0 0 1 0 1 1 0 0 1 1 0 1 1 1 1 0 0 0 0 2 0 0 0 1 1 0 2 0 1 0 0 1 0 1 0 2 2 0 0 0 1 0 0 2 0 0 0 2 1 1 1 1 2 0 1 1 0 1 2 0 0 1 1 2 2 1 1 1 2 2 1 0 0 1 0 1 1 2 0 0 0 0 1 2 2 2 1 0 0 1 2 1 1 1 1 0 0 0 0 0 1 1 1 1 0 0 0 1 0 1 1 1 2 1 2 0 2 1 0 0 0 1 0 0 1 0 0 1 0 2 1 2 2 1 0 2 0 1 1 1 1 0 2 2 1 1 1 0 0 1 2 1 0 1 2 0 0 1 0 1 0 1 0 2 2 1 0 0 0 1 0 0 0 2 0 0 2 2 1 1 0 2 0 0 1 0 1 1 0 2 1 0 0 0 1 0 0 1 1 1 1 0 0 0 0 0 0 0 0 0 0 2 0 1 1 2 1 1 1 1 0 0 0 0 1 0 0 0 0 0 0 0 0 0 0 1 1 2 0 0 1 1 0 0 2 1 2 0 2 0 2 0 0 1 2 0 2 0 0 0 1 2 0 1 0 2 1 2 2 0 0 0 2 0 0 2 2 2 0 1 0 0 0 0 0 2 1 0 0 0 1 0 0 1 1 0 2 1 2 0 0 0 1 0 1 0 0 2 1 1 0 0 0 0 1 2 2 2 2 1 1 0 0 2 0 0 0 0 0 0 0 1 0 2 0 1 0 0 0 0 1 0 0 0 1 0 1 1 0 0 0 1 1 1 0 1 2 1 0 0 0 0 0 0 0 0 1 1 0 0 1 1 2 0 0 0 0 1 0 2 0 0 0 0 0 0 0 1 1 1 0 1 2 2 2 0 2 2 2 2 0 2 2 1 0 1 0 0 0 1 1 0 0 0 1 1 1 0 0 1 1 0 1 1 1 0 1 2 2 0 0 1 0 1 2 0 1 0 0 0 1 1 0 1 1 1 1 1 1 0 1 1 0 0 0 0 0 0 0 0 0 2 1 2 1 1 1 1 0 0 1 1 0 0 0 1 1 0 2 0 0 0 2 0 2 2 0 1 0 2 0 0 0 0 0 0 0 1 0 2 2 0 2 0 1 0 2 1 1 1 0 1 2 0 2 2 0 2 1 1 1 0 1 0 1 1 2 2 1 0 0 1 0 0 0 0 2 1 0 0 2 1 1 1 1 2 2 1 1 0 1 0 2 0 0 0 1 0 0 1 2 0 0 0 2 1 2 0 0 1 1 0 0 0 1 1 1 1 1 0 1 0 0 1 1 0 2 1 2 1 0 2 0 0 0 0 0 1 1 0 1 1 0 2 1 0 0 0 0 0 2 2
119 0 0 0 1 0 2 1 2 2 0 0 0 1 0 0 0 2 0 2 0 0 1 0 2 0 0 0 2 2 1 0 0 1 1 1 2 2 0 0 0 0 0 0 1 0 0 0 0 0 0 0 0 1 1 1 0 0 1 1 1 1 1 1 0 2 0 0 0 0 0 2 2 2 2 2 1 2 2 0 1 0 0 2 2 0 0 0 1 2 0 0 0 0 0 0 0 1 1 2 1 2 1 1 2 0 2 0 0 0 1 1 1 2 2 2 1 0 1 0 1 0 2 1 0 0 0 0 1 0 0 0 0 0 0 0 0 0 0 0 0 0 0 0 0 0 0 0 0 1 1 1 0 0 0 0 0 2 0 0 0 1 0 0 0 1 1 2 0 1 1 0 0 2 0 0 1 0 0 1 1 1 0 2 1 1 1 2 1 2 0 0 0 0 0 1 2 2 0 1 1 1 0 1 1 1 1 0 0 0 1 0 1 0 0 0 1 0 1 1 0 0 2 0 0 0 1 1 1 0 0 0 0 0 0 0 0 2 2 0 0 1 2 0 2 1 1 1 1 0 0 0 0 1 0 0 0 2 0 1 0 1 0 0 1 1 0 0 1 0 0 1 0 2 0 1 0 0 1 0 0 2 2 2 2 2 2 1 1 2 1 2 0 0 1 0 0 0 0 1 0 0 1 1 1 0 0 1 0 1 0 1 0 1 1 0 1 1 0 0 0 2 2 2 1 0 0 1 0 0 0 2 1 0 0 0 0 0 2 1 0 0 2 0 0 0 1 1 0 0 0 0 2 1 1 0 2 0 0 1 1 1 2 0 1 0 0 1 2 0 0 0 2 2 1 2 2 0 0 0 2 0 0 0 0 0 0 0 0 0 0 0 1 0 2 0 0 1 0 0 0 0 0 2 2 0 0 1 0 1 0 0 0 1 1 1 1 1 0 0 0 2 0 1 0 1 1 0 0 1 1 0 0 0 2 1 0 0 1 0 1 1 1 1 0 1 1 0 2 2 0 0 0 1 0 0 0 1 1 0 0 0 0 0 0 1 0 2 0 0 0 0 2 0 2 0 2 0 0 1 0 2 0 0 2 0 0 0 1 0 1 1 0 2 1 0 0 2 1 1 0 1 2 0 2 0 2 2 1 0 0 2 1 0 0 1 0 0 0 2 1 1 2 0 0 1 1 1 1 2 0 0 2 1 0 0 1 0 1 1 1 1 0 1 2 0 0 1 1 0 0 0 0 2 1 0 0 0 2 0 0 0 0 2 0 0 1 1 0 0 0 2 1 0 0 1 1 1 0 1 2 0 1 0 1 1 1 2 2 2 1 0 0 0 0 0 2 0 0 0 0 2 2 0 0 0 0 0 1 0 1 1 0 1 1 1 0 0 0 0 0 0 1 2 1 1 1 1 0 0 1 2 0 0 2 1 2 0 0 0 0 0 0 2 1 0 2 0 1 0 0 1 0 1 0 1 1 1 1 0 0 0 0 0 1 0 0 0 0 0 0 2 0 0 0 2 1 0 0 0 0 1 1 1 1 1 0 0 2 0 0 0 0 1 0 0 0 1 1 1 1 0 0 0 1 1 1 2 2 0 0 0 0 2 0 0 1 1 1 0 0 1 1 2 0 1 0 0 0 0 2 0 0 0 1 1 2 1 0 1 0 1 0 0 0 0 0 0 1 1 0 1 1 0 0 1 0 0 0 0 0 0 2 2 0 2 2 0 0 2 0 1 0 1 1 1 2 2 0 1 0 0 0 0 0 1 1 2 1 2 0 1 2 1 0 1 1 1 1 0 0 0 0 0 1 1 0 0 1 1 2 0 1 1 1 0 0 1 2 0 2 1 0 2 2 0 2 0 0 0 1 1 1 0 0 1 0 0 0 1 1 1 0 0 1 1 0 0 0 0 0 1 1 1 1 0 1 0 0 0 0 2 0 0 0 0 0 0 2 0 0 0 1 1 1 1 0 1 0 1 0 1 1 0 0 0 1 1 1 1 1 0 1 1 1 0 1 2 0 0 0 2 1 0 2 1 0 2 0 2 0 0 0 0 2 0 0 2 2 0 2 0 0 0 0 0 1 1 0 0 2 1 0 2 0 0 0 1 2 1 0 0 2 1 1 1 1 0 0 0 2 0 2 0 0 0 0 1 0 1 1 1 1 0 1 1 1 0 1 1 0 0 1 0 0 0 0 0 1 0 0 0 0 0 1 1 0 0 0 0 0 0 0 1 0 0 1 0 0 0 0 0
120 0 0 0 0 0 1 0 2 2 0 1 0 2 0 0 1 0 0 0 1 0 0 1 1 1 2 0 2 2 2 0 0 1 0 1 2 2 0 2 1 1 0 1 1 1 0 0 1 0 0 0 0 2 0 1 0 0 0 0 0 1 0 0 1 0 1 0 1 1 0 1 0 2 0 2 1 2 2 0 2 0 0 2 2 0 0 0 2 2 0 0 0 1 0 0 0 0 0 2 2 2 1 1 2 0 2 0 0 0 0 0 0 1 1 1 1 0 0 0 1 0 1 2 0 0 0 0 2 0 0 0 0 0 1 1 0 0 0 0 2 0 0 0 0 0 1 0 0 2 0 0 0 1 1 1 1 1 0 1 1 1 0 0 0 2 1 1 1 1 1 1 1 1 0 0 2 1 0 1 1 1 0 1 0 0 1 1 0 1 0 1 2 0 2 1 1 2 0 0 0 0 0 0 0 2 0 0 0 0 0 0 1 1 0 0 0 1 2 0 1 1 2 0 0 0 0 0 0 2 0 1 0 0 0 0 0 2 2 1 0 0 0 0 1 0 1 0 2 0 0 1 0 0 2 0 0 2 0 0 0 0 0 0 1 0 0 1 2 1 0 1 0 0 0 0 1 1 0 0 0 2 1 2 2 2 2 0 0 2 1 0 0 0 2 0 1 1 0 2 0 0 2 2 2 0 1 0 0 1 0 1 0 0 0 0 2 1 1 0 0 2 1 1 1 0 1 2 1 1 0 1 0 0 0 1 0 1 1 1 1 2 1 0 0 0 1 1 1 1 0 0 2 0 1 0 1 0 0 1 1 1 1 0 1 0 1 1 2 0 0 0 1 2 0 0 0 1 1 1 1 0 0 1 0 0 0 0 0 0 0 0 0 0 2 0 1 0 1 1 0 1 0 2 2 0 0 0 0 2 0 0 0 0 0 0 1 1 1 0 0 1 0 0 1 1 0 0 1 1 2 1 0 1 1 0 1 0 1 0 1 1 1 1 0 1 1 0 0 1 0 0 1 2 1 0 1 2 2 1 2 1 0 0 0 1 0 1 0 1 0 0 2 1 2 1 1 1 1 0 1 1 1 1 1 0 0 0 1 0 1 0 1 1 1 0 0 2 1 1 0 2 1 1 1 0 2 1 1 0 0 1 2 1 0 2 0 1 0 1 1 2 2 1 0 1 0 0 0 2 0 2 2 1 1 0 0 0 2 1 0 1 0 1 2 0 0 0 2 0 0 0 0 2 2 0 1 1 0 1 1 0 0 1 0 0 1 2 2 2 0 0 0 0 0 0 0 1 0 2 1 0 1 0 1 1 2 2 0 2 1 0 0 0 0 1 1 0 0 0 0 2 0 2 2 2 1 0 2 2 0 0 0 1 1 1 0 0 0 0 0 0 1 1 1 0 0 2 0 0 1 1 0 1 1 2 2 0 1 1 0 0 0 1 1 0 2 0 0 1 1 1 0 1 0 1 1 2 1 1 1 0 0 1 0 1 0 1 0 0 0 1 0 1 1 2 2 0 1 0 0 2 0 0 1 1 0 0 2 0 1 1 0 1 0 0 0 1 2 2 1 0 0 1 2 2 1 2 2 1 0 0 0 2 0 0 0 0 1 1 0 0 0 2 0 1 0 0 1 0 1 0 1 0 0 0 1 0 1 1 1 1 0 0 0 0 1 0 0 0 0 0 1 0 1 1 0 0 0 0 0 0 2 1 0 1 1 0 0 1 1 1 0 1 1 2 1 1 0 0 0 0 2 1 2 0 1 1 2 2 1 2 2 1 0 1 0 0 0 2 2 0 0 0 2 0 0 0 0 0 0 0 1 1 1 0 0 2 2 0 2 2 0 0 0 0 0 0 1 0 0 2 0 0 0 1 0 0 1 0 0 0 0 0 0 0 1 0 0 0 0 2 0 2 2 0 0 1 0 1 1 1 0 0 0 0 0 0 2 0 0 0 1 1 1 1 0 1 1 2 1 1 0 0 0 0 1 1 0 2 2 0 1 0 2 0 2 1 1 0 0 2 1 0 1 1 1 1 0 2 0 0 0 0 1 2 2 2 1 0 0 1 0 0 1 0 1 1 0 0 1 1 1 1 1 1 1 1 1 0 0 0 0 1 1 0 1 1 1 1 1 0 0 1 1 0 2 0 0 1 1 1 0 0 1 0 0 0 1 0 0 0 0 0 0 2 0 0 0 0 0 0 1 1 0 1 1 0 0 0 0 0 0 1 1 0 0 1 1 0 0 0
121 0 0 0 2 1 2 1 1 1 1 1 0 1 0 0 0 2 1 1 0 0 1 0 2 0 0 0 1 2 2 1 0 1 0 0 2 1 0 2 2 0 0 1 2 0 0 0 0 1 1 1 0 0 2 1 0 0 1 1 0 1 0 1 0 0 0 0 0 0 0 2 1 2 1 2 2 1 1 0 0 0 0 1 1 0 0 1 2 2 1 2 0 1 1 0 0 1 1 2 1 2 0 1 2 1 2 1 1 0 1 2 1 1 1 1 1 0 0 0 2 0 1 2 1 1 0 0 1 0 0 0 0 0 0 0 0 0 0 0 2 0 0 0 0 0 0 0 0 1 1 1 0 0 1 0 0 1 1 1 1 1 1 1 0 1 1 2 0 1 1 0 0 2 0 0 1 1 0 1 1 1 0 1 0 0 0 1 0 1 0 1 1 0 1 1 1 2 0 1 1 1 0 2 1 0 2 0 0 0 1 0 1 0 0 0 0 1 1 1 0 0 2 0 0 0 1 1 0 2 0 1 0 1 1 0 0 2 2 1 0 1 2 0 1 0 0 1 2 0 0 1 0 0 0 0 1 2 0 0 0 0 1 0 0 0 0 1 1 1 0 2 1 0 0 0 1 0 2 0 0 1 1 1 1 1 1 0 0 2 2 2 0 0 1 0 1 0 1 0 0 0 1 1 0 0 0 0 0 2 0 2 0 1 1 0 2 0 0 0 2 1 1 0 1 0 1 1 0 0 0 0 0 0 0 0 0 1 1 1 0 1 2 0 0 0 1 0 1 0 0 0 1 1 0 1 1 0 0 2 2 2 2 0 2 0 1 1 2 0 0 0 0 2 1 1 1 0 0 0 2 1 0 1 1 0 0 0 0 0 0 0 2 0 1 1 1 1 0 1 0 1 2 1 0 1 0 2 0 2 0 1 0 0 0 0 1 1 0 0 0 2 0 0 1 1 1 1 1 0 2 0 0 1 1 0 1 1 1 1 1 1 1 1 0 0 0 0 0 0 0 0 1 1 1 1 0 1 0 2 1 0 1 1 0 1 0 2 0 0 0 0 1 1 1 1 1 0 0 2 0 1 2 2 0 0 0 1 0 1 1 0 1 2 0 0 0 1 1 1 1 1 1 1 1 1 2 0 1 0 0 0 1 1 1 1 0 0 0 2 2 1 2 0 0 2 1 0 0 2 0 0 1 1 1 0 1 0 0 0 1 2 0 1 1 0 0 2 0 0 1 1 0 1 2 1 0 1 0 2 2 0 1 1 1 1 0 1 0 0 0 1 1 0 0 1 1 2 0 1 2 0 1 0 0 1 1 2 1 2 0 1 1 0 1 1 1 0 0 0 0 2 2 1 0 1 2 0 2 1 1 0 0 1 1 1 1 0 0 0 0 0 0 0 0 0 1 0 0 0 1 1 0 1 2 0 2 0 2 2 1 1 0 0 0 0 2 0 1 0 0 1 1 0 1 2 2 2 2 0 0 0 1 0 0 2 2 1 1 1 1 0 1 0 0 2 0 0 0 0 1 0 0 0 1 1 2 2 2 0 0 0 0 1 0 0 0 1 0 0 0 0 0 1 0 2 1 1 2 0 1 0 0 1 0 0 0 0 0 0 0 2 0 2 0 1 0 0 1 0 0 0 0 1 1 1 2 0 0 0 0 0 0 0 0 0 1 1 0 0 0 0 0 0 0 0 2 0 1 1 0 0 2 1 0 1 1 0 0 2 0 0 1 1 1 0 1 0 1 1 0 0 0 0 1 1 0 2 1 2 0 2 2 0 0 0 1 2 0 2 2 0 0 0 2 1 0 0 1 0 1 0 0 0 0 0 0 1 2 0 2 1 0 1 2 0 2 0 0 1 1 0 1 1 1 2 0 0 0 0 0 0 1 0 0 0 1 2 0 1 1 0 2 1 0 1 2 0 0 1 1 2 0 0 1 0 1 0 1 1 0 0 1 1 2 2 0 0 0 1 0 1 0 0 0 0 1 2 0 2 2 0 1 1 2 1 2 2 0 0 0 2 1 0 2 1 0 1 0 0 1 0 1 0 1 1 1 0 0 0 0 0 0 0 0 0 1 1 0 0 2 0 1 2 1 0 0 1 1 0 0 0 0 0 1 1 0 1 1 1 2 0 1 0 1 0 2 0 0 0 0 0 0 1 2 0 0 0 0 0 1 0 0 1 1 1 0 0 1 0 0 0 0 1 0 0 0 0 1 1 1 0 0 2 2 0 0 1 1 0 1 1
122 0 0 0 0 0 1 2 2 1 0 0 1 2 0 0 0 2 0 0 1 1 0 0 2 0 1 1 2 2 2 0 0 0 0 2 2 1 1 0 0 0 0 1 2 0 0 0 0 0 0 0 0 1 1 0 0 1 1 1 1 1 0 0 1 0 0 0 0 0 0 0 2 2 2 2 2 1 1 0 0 0 1 0 1 0 0 1 1 2 0 1 0 0 0 0 0 0 0 2 2 1 0 1 2 1 2 1 1 0 1 2 0 1 1 1 1 0 0 0 2 0 2 1 0 1 0 0 1 0 1 1 1 0 0 0 0 0 0 0 0 0 0 0 0 0 1 0 0 0 0 0 0 0 0 0 0 0 0 1 1 1 0 0 0 1 1 2 0 2 0 0 1 1 0 0 2 0 0 1 1 1 1 2 0 0 2 1 1 2 0 0 2 1 2 1 1 1 0 1 0 1 1 2 2 0 2 1 2 0 0 0 0 0 0 0 1 1 1 1 1 1 2 0 0 0 2 0 0 1 0 0 0 0 0 0 0 2 2 2 0 0 2 2 2 0 0 0 2 0 0 0 0 0 0 0 1 1 0 0 0 0 0 0 1 1 0 1 2 2 1 1 0 1 0 0 0 1 1 0 0 2 0 1 2 1 1 2 0 2 2 1 0 0 2 0 0 1 1 1 1 0 0 0 0 0 1 0 0 1 1 1 0 1 1 0 2 1 1 0 0 1 1 1 0 0 0 1 1 1 0 1 0 0 0 0 0 2 0 0 0 1 0 0 1 1 1 0 1 0 0 0 2 1 0 0 2 0 0 2 2 2 2 0 0 0 0 1 1 1 1 1 1 2 2 1 2 0 0 0 1 1 0 1 0 0 0 0 0 1 0 0 0 0 2 0 0 1 0 1 0 1 0 2 2 0 0 0 0 1 0 1 0 0 0 0 0 0 1 0 0 0 0 1 1 2 1 0 0 0 0 0 0 2 0 1 1 0 1 0 1 0 1 1 1 1 0 1 1 2 0 1 0 1 1 0 1 0 1 1 0 0 0 0 0 0 0 0 0 2 0 1 2 1 1 0 1 0 0 0 2 1 1 1 1 0 0 0 0 0 2 0 0 1 0 1 1 0 0 2 2 2 0 0 1 1 2 1 0 0 0 1 0 0 2 0 1 0 0 1 0 2 2 0 0 2 2 2 2 0 2 0 2 1 2 0 2 1 2 1 0 1 0 2 2 0 0 1 1 0 0 0 0 2 2 0 0 0 1 1 1 0 0 2 0 0 2 2 0 0 0 2 2 0 0 1 2 0 0 2 2 0 0 0 2 0 2 1 1 1 0 0 1 0 2 1 1 1 0 0 1 0 1 2 1 2 1 0 0 0 1 0 0 1 1 1 0 0 0 1 1 1 0 0 1 0 0 1 0 0 1 1 0 1 1 2 2 0 2 0 2 0 0 0 1 0 1 1 1 0 0 1 0 1 0 2 1 1 0 1 0 0 0 0 0 1 1 1 1 0 0 1 0 0 1 2 2 0 0 0 1 0 2 0 0 2 0 1 1 0 0 0 0 0 0 0 0 2 1 2 1 0 0 0 1 1 1 2 2 0 0 0 0 2 1 0 1 1 1 0 0 0 0 2 0 1 0 0 0 0 0 0 0 0 0 0 2 0 2 2 1 2 1 1 0 0 2 0 1 1 1 1 0 0 0 0 0 0 1 0 0 0 2 1 0 0 0 1 0 2 0 0 0 0 0 1 0 1 1 1 1 0 0 0 1 2 0 1 1 2 1 2 2 1 1 0 1 1 1 0 0 0 0 0 2 0 1 0 0 2 2 1 1 1 0 0 0 2 2 0 2 2 0 0 1 0 0 0 0 0 0 2 1 0 0 1 0 0 1 0 0 1 0 1 0 0 2 1 0 1 0 0 2 2 0 2 1 1 0 1 1 2 0 0 0 1 1 0 2 1 0 0 1 0 2 2 0 1 1 1 1 0 0 0 0 0 1 0 2 0 0 0 0 0 2 0 2 0 0 1 0 1 1 0 0 2 0 1 0 1 0 0 0 0 0 2 2 1 1 0 1 0 0 2 0 0 1 2 1 0 2 2 0 0 0 0 0 0 1 0 0 0 2 0 1 2 0 1 0 1 2 0 1 0 1 0 1 0 1 1 1 1 0 1 1 1 1 0 0 0 0 0 0 0 0 2 0 2 2 1 0 2 1 2 0 0 1 0 1 0 1 0 0 0 0 0 0 1 2 0 2 2
123 0 0 0 0 0 0 2 2 2 0 1 0 0 0 0 0 1 1 1 0 0 0 1 1 0 0 0 2 2 2 1 2 2 0 1 2 1 1 0 0 0 1 1 2 1 0 0 0 0 0 1 0 0 2 0 0 1 0 0 1 2 2 2 0 1 1 0 0 0 0 0 1 2 1 2 2 1 1 0 1 0 0 1 1 0 0 1 2 2 1 1 1 0 0 0 0 0 0 2 2 2 0 0 1 0 1 0 1 1 1 1 0 1 2 2 1 0 1 0 1 1 2 1 0 1 0 1 0 1 0 0 1 0 0 0 1 0 0 0 0 0 0 0 0 1 1 0 0 0 0 0 0 0 0 0 0 0 0 0 0 0 1 1 0 2 0 0 1 1 1 0 1 1 1 1 1 0 0 0 0 1 0 2 0 0 1 2 1 1 0 0 1 0 1 1 1 1 0 1 1 1 0 1 1 0 2 0 1 0 0 0 1 0 0 0 0 2 1 0 1 1 1 0 2 0 0 2 1 1 0 0 0 0 1 1 1 2 2 2 0 0 2 0 1 0 0 1 2 0 0 1 0 0 0 0 0 1 0 0 0 0 0 0 1 0 0 0 1 1 1 2 1 1 0 1 0 1 1 0 1 1 1 1 2 1 1 2 0 1 0 0 1 0 1 1 0 1 1 1 0 0 0 0 0 0 1 0 0 1 0 0 0 2 2 0 0 1 0 0 2 1 0 0 0 0 0 0 2 1 0 1 1 0 0 0 0 1 1 1 0 0 1 0 2 2 0 0 0 2 0 1 1 0 1 1 0 0 0 2 2 2 1 0 1 1 0 2 2 0 0 0 0 2 0 0 1 1 1 0 1 2 0 0 1 1 0 0 0 1 0 0 1 0 1 1 2 2 0 0 0 0 0 0 0 0 1 1 1 2 0 0 0 0 0 0 1 1 1 0 0 1 1 1 1 2 1 1 0 0 1 0 2 0 2 1 0 0 0 0 2 0 1 1 2 2 0 0 0 1 1 0 2 2 2 2 0 1 1 2 1 0 0 0 0 1 0 2 0 0 1 1 2 0 0 0 0 0 0 1 1 2 0 0 2 0 0 1 0 0 1 1 1 1 0 0 0 1 1 2 1 2 0 0 1 1 1 1 1 0 1 1 1 0 1 0 0 1 0 2 0 2 2 1 1 2 0 1 1 0 1 0 0 0 0 0 1 0 1 0 2 2 0 1 1 0 0 2 0 0 2 2 0 2 1 0 0 0 0 0 0 1 1 1 1 1 0 2 1 0 1 2 0 0 0 0 0 0 0 2 1 0 1 0 0 1 1 2 1 2 0 0 1 0 2 1 1 1 0 0 1 1 0 1 2 2 1 0 0 0 1 0 0 0 0 0 0 0 0 0 0 0 0 0 0 0 0 1 0 0 1 2 0 2 1 0 2 0 2 2 1 1 0 0 1 0 2 0 1 0 0 2 0 1 0 2 1 2 1 0 0 0 0 0 1 0 0 1 1 1 0 1 0 1 0 2 2 0 1 0 0 0 0 1 2 2 0 1 2 1 0 0 0 1 0 0 0 2 1 2 1 0 0 0 1 0 1 2 2 0 0 0 0 1 0 1 1 1 1 0 0 0 1 1 0 0 0 1 1 0 1 0 1 1 1 1 2 0 0 0 0 1 0 0 1 1 1 1 0 0 0 0 0 0 0 0 0 0 0 0 0 0 1 0 0 0 0 0 0 2 0 1 1 0 0 1 1 1 1 1 1 1 1 1 1 1 1 2 0 2 0 1 2 2 0 2 0 2 1 2 1 0 0 0 1 1 0 0 0 0 1 1 2 1 0 0 0 2 2 0 2 2 0 0 2 0 0 0 1 0 1 2 0 0 0 2 0 0 0 1 1 1 0 0 0 0 0 0 0 0 0 1 2 2 1 0 2 0 0 0 1 1 0 0 1 0 0 0 1 1 0 0 2 0 2 1 0 1 2 2 1 0 0 0 0 0 0 2 1 1 1 0 0 0 2 0 2 2 0 0 1 2 0 0 1 1 0 2 0 1 1 0 0 0 1 1 1 0 0 0 0 0 0 1 1 0 0 2 1 0 1 1 1 1 0 0 0 1 1 0 0 0 2 0 1 1 0 0 0 0 2 0 1 0 1 0 1 0 0 0 0 0 0 0 2 0 0 0 0 0 1 0 0 1 1 1 0 1 1 0 0 2 1 1 0 0 1 1 0 1 0 0 0 1 1 0 0 0 0 0 2 2
124 0 0 0 0 0 0 1 1 0 1 1 1 0 0 0 0 0 0 0 1 0 0 1 1 0 1 0 2 1 1 1 0 1 0 1 1 0 0 0 0 0 0 1 2 2 1 0 0 0 0 0 0 0 2 0 0 0 0 2 0 0 1 2 0 1 1 1 0 0 0 1 1 2 1 2 1 1 1 0 0 0 0 0 0 0 0 0 1 2 0 1 1 1 1 1 0 2 2 2 1 2 2 0 2 0 2 1 2 1 0 2 0 0 1 1 0 0 2 0 0 1 2 2 0 0 0 0 2 0 0 0 0 0 0 0 1 0 1 0 0 0 0 0 0 0 0 0 0 1 1 1 0 0 0 0 1 0 1 2 1 0 0 1 1 2 2 1 0 0 2 1 1 1 1 0 1 0 0 0 0 0 0 2 0 0 2 0 0 0 0 0 1 1 1 1 0 2 0 0 0 0 1 1 1 1 1 0 1 0 0 1 1 0 0 1 1 0 1 0 1 1 2 0 0 0 2 0 0 1 0 0 0 1 1 1 0 2 2 1 0 1 2 1 2 0 0 0 2 0 0 0 0 0 0 0 0 1 0 0 0 0 0 0 1 0 0 0 1 0 0 2 0 2 0 0 2 0 2 0 2 0 1 2 2 0 1 0 0 2 2 2 1 0 2 1 0 0 0 2 0 1 1 1 0 0 1 0 0 0 0 1 0 0 0 1 2 0 0 0 1 1 0 1 1 0 0 1 0 0 0 2 0 0 0 0 0 0 2 1 1 1 0 0 0 0 2 0 1 2 0 1 2 0 1 0 0 0 0 0 0 0 1 0 1 0 0 2 1 1 1 1 2 1 0 0 2 1 1 1 2 2 0 0 0 0 0 1 1 0 0 0 2 0 2 0 2 1 0 0 0 0 1 0 0 0 1 0 0 0 0 0 0 1 1 0 1 1 0 0 0 1 0 2 0 2 1 0 1 0 0 0 1 0 0 0 0 1 1 0 1 1 1 1 2 2 0 1 1 0 0 0 2 2 2 1 1 2 1 2 1 0 0 0 0 0 0 2 0 0 1 1 2 2 0 0 0 0 0 1 1 0 1 1 1 0 0 0 1 0 1 1 0 1 0 0 0 0 0 2 1 2 1 1 1 0 2 1 1 0 0 2 1 0 1 1 0 0 0 1 1 2 1 0 0 1 0 1 1 0 1 1 2 1 0 1 2 0 2 1 0 0 0 1 1 2 0 0 1 1 0 1 0 2 2 1 0 0 2 0 0 0 0 2 0 0 2 0 0 0 0 1 0 0 0 0 0 1 0 1 1 0 0 0 1 0 1 0 0 0 0 1 0 0 0 0 0 0 0 0 0 2 2 1 0 1 2 0 2 2 1 0 0 1 1 0 1 0 0 0 0 0 0 0 0 1 1 2 0 0 0 1 1 2 2 1 2 0 2 1 2 1 0 0 1 0 1 0 1 0 2 2 0 2 0 2 0 2 2 0 0 0 1 0 1 1 0 1 1 0 0 0 0 0 0 1 2 0 2 0 0 1 0 0 2 2 1 1 2 0 0 0 0 0 0 0 0 2 1 1 0 1 0 0 0 1 1 2 2 1 0 0 0 2 0 0 0 1 0 0 0 0 0 1 0 0 0 0 0 0 1 0 0 1 1 1 2 0 1 1 1 1 1 1 0 0 2 1 0 0 0 0 1 0 0 0 1 0 0 0 0 0 2 1 0 1 1 2 0 2 0 0 0 0 0 0 1 0 1 1 0 1 1 1 2 1 1 1 1 2 1 2 2 0 1 0 0 1 0 2 1 0 0 0 0 1 0 1 1 0 1 0 2 2 0 0 0 2 2 0 2 2 0 1 2 0 0 0 0 0 1 2 0 1 1 2 0 1 1 0 1 1 0 0 0 0 0 1 0 1 0 1 0 2 2 0 0 0 1 0 2 2 0 0 0 1 1 0 2 0 0 0 1 0 2 2 0 1 1 2 2 0 0 0 0 0 2 1 0 1 1 0 1 0 2 0 2 2 0 1 0 1 1 0 2 1 0 1 0 0 0 0 0 1 1 2 2 2 1 0 1 1 1 1 1 0 2 1 0 0 1 1 0 0 0 0 0 0 2 2 0 0 2 1 1 2 1 0 0 0 2 1 2 0 1 0 1 1 0 1 1 0 0 0 1 0 0 0 0 0 0 0 0 1 1 0 0 0 1 1 0 1 2 2 0 0 1 1 0 1 0 0 0 1 0 0 0 1 2 0 1 1
125 0 0 0 0 1 1 2 2 2 0 1 0 0 0 0 1 1 1 1 0 0 0 1 1 0 0 0 1 2 2 0 1 1 0 0 2 2 0 1 1 0 1 2 2 0 0 0 1 0 0 1 0 0 2 0 0 0 0 1 1 1 1 1 0 1 0 1 0 0 0 0 2 2 2 2 2 1 1 0 1 0 1 0 1 0 1 0 1 2 0 0 0 1 1 0 0 1 1 2 1 2 0 0 2 1 2 1 1 0 0 2 0 1 1 1 1 2 0 0 0 0 2 0 0 1 0 2 0 1 1 0 0 0 0 0 0 0 0 0 0 0 0 0 0 0 0 0 0 0 0 0 0 0 0 0 0 0 1 0 0 2 0 2 0 1 1 0 1 2 1 1 2 0 1 1 1 0 0 0 0 0 1 2 1 1 1 2 1 1 0 1 1 0 2 2 1 1 0 0 0 1 0 1 1 1 1 0 0 0 0 0 0 0 0 0 1 0 2 0 1 1 1 0 1 0 1 0 0 1 0 0 0 0 0 1 0 2 2 1 0 1 2 0 1 0 0 0 2 0 0 0 0 1 0 1 1 2 0 0 0 0 0 0 0 0 0 0 1 0 1 1 0 2 0 0 1 1 1 0 0 1 0 2 0 0 0 2 2 2 0 1 0 0 2 0 1 2 0 2 0 0 1 1 0 0 0 0 0 0 2 1 0 1 0 0 1 0 0 0 0 2 0 1 0 0 2 1 0 0 0 2 1 1 0 0 0 1 1 0 0 1 1 0 0 0 2 0 1 2 1 1 2 2 0 0 2 0 0 2 2 2 1 0 1 1 0 2 1 1 1 1 0 2 0 1 1 1 1 1 2 0 0 0 0 0 0 0 0 0 0 0 1 0 2 0 1 1 0 0 0 0 1 0 0 0 2 0 0 1 0 0 0 1 1 1 0 0 2 0 0 0 0 1 1 2 1 0 1 0 0 1 0 0 2 0 1 1 0 0 1 1 1 1 0 1 0 1 1 0 0 1 0 1 0 0 0 1 0 1 1 0 0 0 0 0 0 1 0 1 0 0 2 1 0 0 0 0 0 0 2 1 1 1 1 0 0 1 0 1 2 1 0 0 0 0 0 1 1 2 2 2 2 2 2 0 2 0 0 0 0 1 2 0 1 1 0 1 0 1 1 2 2 1 1 2 0 1 1 1 1 1 1 1 1 0 1 1 1 0 1 2 0 1 1 1 0 1 1 0 2 2 0 2 1 1 0 1 1 1 0 0 0 1 0 0 1 1 1 1 0 1 0 0 0 0 0 2 0 1 2 0 0 0 1 0 1 2 2 2 1 0 1 0 0 0 0 0 0 0 0 2 0 1 1 2 0 0 0 0 1 1 0 0 0 0 0 0 0 0 0 0 0 0 0 0 1 2 0 0 1 1 1 2 1 0 2 0 2 1 1 0 0 0 2 0 0 0 2 0 1 0 1 1 1 2 1 2 2 0 0 0 1 0 1 1 2 1 1 1 1 1 0 0 0 1 1 0 0 0 1 1 1 0 0 1 1 0 0 0 0 0 0 0 0 0 0 1 1 2 0 0 0 1 1 2 1 2 2 0 1 0 0 2 0 1 0 1 1 0 0 1 1 2 0 0 0 0 1 0 0 0 0 0 0 0 1 1 0 1 0 0 0 0 0 1 1 0 0 0 0 0 0 1 0 1 0 0 2 2 0 0 2 1 0 2 2 0 0 1 0 0 1 1 1 0 1 1 0 0 0 0 0 0 1 2 0 2 1 2 0 1 2 0 1 0 1 1 0 0 0 0 1 0 1 1 1 0 0 1 2 1 0 0 0 0 0 2 2 0 2 2 0 0 2 0 0 0 0 0 0 2 0 0 0 1 0 0 1 0 0 1 1 0 1 1 1 1 0 1 0 1 1 1 1 0 1 0 0 0 1 2 0 0 0 0 1 0 2 2 0 0 2 0 2 2 1 0 1 1 1 0 0 1 0 1 0 2 0 2 2 0 1 0 2 1 2 2 0 0 0 2 1 0 2 2 0 2 0 1 1 0 0 0 1 2 2 1 1 0 0 1 0 0 0 0 0 0 0 1 2 2 1 2 1 0 0 1 1 0 0 0 2 0 1 1 0 0 2 0 1 0 1 0 1 0 1 1 0 0 2 0 0 0 0 1 1 0 0 0 0 0 0 0 0 1 0 1 1 1 0 1 1 1 0 0 2 0 1 0 1 0 1 1 1 0 0 0 0 0 0 0
126 0 1 1 0 0 1 2 2 1 0 1 1 1 1 1 1 2 1 0 2 1 0 0 2 0 0 0 2 2 1 2 0 0 1 0 2 1 0 0 0 0 0 0 2 1 1 0 0 0 0 0 0 0 1 0 0 1 0 0 1 2 0 0 0 0 2 0 0 0 0 2 2 2 1 2 2 2 2 0 2 0 0 2 2 0 1 1 2 2 1 1 0 0 0 0 0 0 0 2 2 1 1 0 2 1 2 0 0 0 0 1 1 2 2 2 2 0 1 0 1 0 1 2 0 0 0 1 0 1 0 0 1 0 0 0 0 0 0 0 0 0 0 0 0 0 0 0 0 1 0 0 0 0 0 0 0 1 0 0 0 1 0 0 0 1 2 0 1 2 0 0 1 1 1 0 2 0 0 0 0 0 1 2 0 0 2 0 0 1 0 0 1 1 2 1 0 0 0 0 0 0 1 1 1 2 2 1 1 0 1 0 2 1 0 0 0 0 0 1 0 0 2 0 0 0 0 0 0 1 0 0 0 0 0 0 0 0 0 0 0 0 2 0 0 0 0 0 2 0 0 1 0 0 1 0 0 1 0 0 0 0 0 0 1 0 1 0 2 1 0 2 0 1 2 2 1 0 2 0 2 0 1 1 2 1 1 0 0 1 1 1 2 0 2 2 0 2 0 2 0 0 0 0 0 1 0 0 0 2 0 1 0 1 1 1 2 1 1 0 0 2 1 2 1 0 0 2 0 1 0 1 1 1 0 0 0 2 0 0 0 2 1 0 0 0 1 1 1 2 1 1 1 0 1 1 0 1 0 1 1 1 0 0 0 1 1 1 1 1 1 1 0 2 0 0 1 1 1 1 1 0 2 1 2 2 0 0 0 0 0 0 0 0 2 0 1 0 0 0 0 0 1 0 0 0 2 1 0 2 0 1 0 2 2 0 0 1 0 1 0 1 0 2 0 1 1 1 2 0 2 1 0 0 0 0 0 0 0 0 2 0 0 2 1 2 1 1 1 1 0 1 0 1 1 0 0 1 1 1 1 1 0 0 0 0 1 2 0 0 1 1 1 1 1 1 0 0 0 0 2 1 1 1 2 2 0 0 0 0 2 0 0 1 1 1 1 1 1 1 1 1 1 1 1 0 1 0 1 0 1 0 1 1 1 1 0 0 0 2 1 1 1 0 0 1 0 1 1 1 1 0 0 0 0 0 2 0 2 0 0 2 0 1 1 1 0 1 1 0 0 0 0 2 1 0 0 1 1 1 0 0 1 1 1 1 0 2 2 1 1 0 1 0 0 0 0 2 0 0 2 0 0 0 2 0 2 0 0 0 0 2 1 1 1 0 2 0 0 0 0 2 1 1 1 1 1 0 0 0 1 0 0 0 1 0 0 0 0 0 0 0 1 1 1 0 2 1 0 0 0 0 0 2 1 1 2 0 2 1 1 2 0 1 1 0 1 0 1 0 2 1 0 0 0 1 2 2 2 0 0 0 0 0 1 1 0 1 1 1 0 1 0 1 1 2 2 1 1 1 0 1 0 0 0 0 2 1 1 0 0 0 0 1 0 0 0 2 0 1 1 0 0 0 1 2 2 0 0 1 0 0 0 2 1 0 0 1 0 0 0 0 1 2 0 1 1 0 0 0 1 0 0 0 0 0 2 1 0 2 1 1 0 0 0 0 1 0 0 0 0 0 1 1 0 1 1 0 0 0 0 0 2 2 0 0 0 0 0 2 0 0 0 1 1 2 1 2 0 0 0 0 0 0 0 1 0 1 1 2 1 2 2 1 0 1 0 0 0 0 0 0 0 0 1 0 1 1 0 0 0 0 1 2 2 0 0 2 2 0 1 2 0 2 2 0 2 0 0 0 1 1 0 0 0 0 2 1 1 0 0 0 0 0 0 0 0 0 0 0 0 1 0 2 2 0 0 1 1 0 1 2 0 0 0 1 1 0 1 1 0 0 0 2 2 1 0 1 2 2 2 0 0 0 0 0 1 1 0 1 1 1 1 1 2 0 2 2 0 0 0 1 1 0 2 1 0 2 1 1 1 0 0 0 1 1 1 0 2 2 0 2 0 1 0 0 2 0 1 0 2 2 0 2 0 0 0 2 2 0 0 0 2 0 1 1 0 0 0 0 2 0 1 0 1 0 1 2 2 2 2 0 1 0 1 1 2 0 0 0 0 1 0 0 0 1 1 0 1 1 0 1 1 1 0 2 1 0 0 0 0 0 0 1 0 0 0 1 1 0 1 1
127 0 0 0 0 0 1 0 0 2 0 0 0 0 0 0 0 2 0 2 0 0 0 0 2 0 0 0 1 2 2 1 0 0 1 0 2 2 0 1 0 1 0 1 1 0 0 0 0 0 0 1 0 0 2 1 0 0 1 1 0 1 2 1 0 2 1 1 0 0 0 0 1 2 1 2 2 0 0 1 0 0 0 2 2 0 0 0 1 1 0 0 1 0 1 0 0 0 0 1 1 2 1 1 2 0 2 0 1 1 1 1 0 1 1 1 1 0 0 0 2 0 1 2 1 0 0 2 0 2 1 1 0 0 1 0 0 1 0 0 0 0 0 0 0 0 0 1 1 2 1 1 0 0 0 0 0 1 0 0 0 1 0 0 0 2 1 1 1 1 1 0 0 2 0 1 1 0 0 0 0 0 0 1 0 0 0 1 0 0 0 1 1 0 1 1 0 1 0 0 0 0 0 2 2 0 2 0 1 0 0 0 1 0 0 1 1 0 1 2 0 0 2 0 0 0 1 0 0 1 0 0 0 0 1 1 1 2 2 2 0 0 1 0 2 0 0 0 1 1 1 1 0 0 0 0 1 2 1 1 1 1 1 1 1 0 0 2 2 2 0 1 0 0 0 0 0 1 1 0 0 2 1 1 1 1 2 0 0 2 1 0 0 0 2 0 1 1 0 2 0 2 0 0 0 0 0 0 1 1 0 2 0 1 1 1 2 0 0 0 2 2 1 2 1 0 0 1 0 0 0 0 1 0 0 0 0 0 2 0 0 1 1 0 1 1 2 0 0 2 0 2 2 1 1 0 1 0 0 2 2 2 0 1 0 2 0 2 1 1 1 1 0 2 0 0 0 0 0 0 1 2 0 1 0 0 0 0 0 1 0 0 1 0 2 0 1 0 1 1 0 1 2 0 0 0 0 1 0 1 0 0 0 1 1 0 0 1 0 0 1 1 0 2 2 2 1 0 0 0 0 0 0 2 0 1 0 0 0 0 1 1 0 2 0 1 0 2 2 1 0 1 1 2 1 1 0 2 1 1 1 0 0 1 0 1 1 2 0 0 1 1 2 0 2 1 2 0 0 1 2 1 1 1 2 1 0 1 0 1 0 1 0 1 1 1 1 0 0 2 2 2 1 1 1 0 1 1 1 0 0 2 1 1 1 1 1 0 0 2 2 0 1 0 0 2 0 1 1 0 1 0 0 0 0 0 1 0 1 1 0 1 0 2 2 1 1 1 0 1 0 1 0 2 1 0 0 0 1 0 0 1 1 1 1 1 0 2 1 1 0 0 0 0 0 0 0 1 0 1 2 0 1 0 1 1 2 0 0 0 0 2 2 0 0 0 0 0 0 0 0 2 1 1 2 2 0 0 1 1 0 0 0 1 1 1 0 0 0 0 0 0 0 0 0 1 1 1 0 0 2 2 1 2 2 0 2 0 2 1 2 0 0 2 1 0 2 0 2 0 0 1 0 0 0 2 2 2 1 1 0 1 1 1 1 1 1 0 2 0 1 0 0 0 0 1 1 0 0 0 0 1 0 1 1 1 1 1 2 0 1 1 0 1 0 0 0 2 2 1 0 1 0 0 0 2 2 1 2 1 0 0 0 2 1 0 0 1 1 0 0 0 0 2 0 1 0 0 1 0 0 0 0 0 0 0 2 1 0 1 0 1 1 1 0 0 1 1 0 0 0 0 1 0 0 1 0 0 0 0 0 1 2 2 0 0 0 1 0 2 0 0 1 1 1 0 0 2 0 0 0 0 0 0 0 2 0 2 2 2 0 2 2 0 1 0 0 1 0 0 0 0 0 0 2 1 1 1 0 1 1 1 0 0 0 0 1 2 1 0 1 1 0 0 2 0 0 0 0 0 0 2 0 0 0 2 0 1 1 1 1 1 0 1 0 0 1 1 0 1 0 1 1 1 1 0 1 0 0 0 0 0 0 0 0 0 0 0 2 1 1 1 2 0 2 2 0 1 2 2 2 0 0 0 0 0 0 2 1 1 1 0 0 0 1 0 2 2 0 0 0 1 2 0 2 0 1 1 0 2 0 0 0 0 1 1 1 1 2 1 0 2 0 1 0 0 2 1 1 0 2 2 0 0 0 1 1 1 1 0 0 0 1 0 0 1 0 0 0 1 2 1 1 0 1 0 1 0 0 1 1 1 0 0 1 1 1 0 1 1 0 0 0 0 0 1 0 0 1 1 0 1 0 1 0 0 1 1 0 1 0 0 0 1 0 1 0 0 0 0 2 1
128 0 0 0 0 0 0 1 1 1 1 1 1 2 0 0 0 1 1 1 1 1 0 1 1 0 0 0 1 2 2 0 1 2 1 1 2 0 0 0 0 0 0 0 1 0 1 0 0 0 0 2 0 0 2 1 0 0 0 0 0 1 1 1 1 1 0 1 1 1 0 1 1 2 1 2 2 1 1 0 2 0 0 1 1 0 1 1 2 2 1 1 1 0 0 0 0 1 0 2 2 1 1 0 2 0 2 2 2 0 0 2 0 1 2 2 2 1 1 0 0 2 2 1 0 1 0 2 0 1 1 2 0 0 1 0 0 0 0 0 1 0 1 0 0 0 0 0 0 0 0 1 0 0 0 0 1 0 0 0 0 1 0 0 2 2 2 2 1 2 0 0 1 1 1 1 1 0 0 1 1 1 0 2 0 0 2 1 1 1 0 0 1 0 1 1 1 2 0 0 0 1 0 1 1 0 2 0 0 0 1 0 1 0 1 2 1 0 1 0 2 2 2 0 0 1 0 0 0 1 0 0 0 0 1 1 1 1 2 1 0 0 0 0 0 0 0 0 2 0 0 1 0 0 0 0 1 0 0 0 0 0 2 2 1 0 0 1 0 1 1 1 0 2 0 0 0 1 1 0 0 1 0 1 1 0 0 2 0 2 1 0 0 0 2 0 0 0 0 1 0 0 1 1 1 0 0 0 0 1 0 1 0 1 1 0 2 1 0 0 1 2 2 1 0 0 0 1 0 1 0 0 0 0 0 0 0 1 1 0 0 0 1 0 0 0 2 0 1 2 1 1 2 1 1 0 1 0 1 0 1 1 2 0 2 1 0 1 2 0 0 0 1 1 2 0 1 0 0 0 1 2 0 0 1 1 0 0 0 0 0 0 1 0 1 2 2 1 0 0 0 0 0 1 0 1 0 0 0 1 0 2 1 1 2 0 0 0 0 0 0 1 0 2 0 0 0 0 0 0 1 0 0 2 0 1 0 2 0 0 2 0 2 0 1 1 0 1 1 1 1 0 0 2 1 0 1 0 0 0 1 0 0 0 0 2 0 2 0 0 1 0 2 1 0 0 0 0 0 1 1 1 1 1 2 2 0 1 0 1 1 0 1 1 1 0 0 1 1 2 2 2 1 1 1 0 1 2 0 0 0 1 1 1 0 2 0 1 0 1 0 2 1 0 0 1 0 0 0 2 0 1 1 0 0 1 2 0 0 1 1 1 0 0 0 0 0 1 1 0 0 0 0 1 2 1 1 1 1 1 0 0 1 1 1 1 0 0 0 0 0 0 1 0 0 1 1 0 0 2 1 0 0 0 2 0 2 2 1 2 0 0 0 0 1 0 1 0 0 0 1 1 1 1 2 2 1 0 0 0 0 0 0 1 1 1 0 0 0 1 0 0 0 2 2 0 1 0 0 0 1 1 0 0 2 1 2 0 2 2 1 0 0 1 2 0 2 0 1 0 1 1 0 1 0 2 2 2 2 0 0 0 2 0 1 1 0 1 0 1 1 0 0 1 1 2 2 0 0 0 0 0 0 1 1 1 0 1 1 0 1 1 0 2 0 0 0 1 1 1 0 1 0 0 0 0 1 2 2 0 1 0 0 1 1 1 0 0 0 0 0 2 0 2 1 1 0 0 0 0 2 0 1 0 1 1 1 2 0 2 0 2 0 0 0 0 1 0 0 0 0 0 2 0 0 1 0 0 0 0 0 0 2 2 0 1 1 0 0 1 1 1 0 1 1 0 0 1 1 2 0 2 1 1 1 0 2 2 0 2 0 1 2 0 1 0 0 1 0 1 1 0 0 0 2 0 0 0 0 1 1 0 1 1 1 1 1 2 2 1 2 2 0 1 1 0 1 0 0 0 0 2 0 0 0 2 0 0 0 0 0 0 1 0 0 0 1 0 0 0 0 2 0 2 2 0 0 0 0 0 2 2 0 0 0 1 1 0 1 1 0 0 1 1 1 2 0 0 1 2 2 0 0 0 0 0 1 2 0 1 1 0 0 1 2 2 1 1 0 0 0 2 2 0 2 2 0 2 0 2 0 0 0 0 1 0 0 1 1 1 0 1 0 0 0 0 1 1 0 1 2 2 0 1 0 1 1 1 1 1 0 0 2 0 1 2 0 0 0 0 2 0 0 0 1 1 1 0 1 1 0 1 0 2 2 1 1 0 1 0 0 0 0 0 0 0 0 2 2 0 0 2 1 1 0 0 1 0 0 0 0 0 0 2 0 0 0 1 1 0 0 0
129 0 0 0 0 0 1 2 2 1 0 0 0 0 0 0 0 2 2 0 2 0 0 0 2 0 0 0 2 2 2 1 1 2 1 2 2 2 0 2 2 0 1 1 1 1 1 0 0 0 0 0 0 0 2 2 0 1 0 1 0 1 1 0 0 2 1 1 1 0 0 1 1 2 1 2 2 2 2 0 2 0 0 2 2 0 0 0 1 1 0 0 1 0 0 0 0 1 1 2 1 1 0 1 1 0 1 1 1 0 1 2 0 2 2 2 2 0 2 0 0 1 2 1 0 0 0 0 0 0 2 0 0 0 0 0 0 0 0 0 1 0 0 0 1 0 0 0 0 1 0 1 0 0 0 0 1 2 1 1 1 2 0 1 1 2 1 0 1 1 1 0 2 0 0 0 1 1 0 0 0 0 0 2 0 0 1 1 0 1 0 2 2 2 2 1 1 1 0 0 0 0 1 1 1 1 2 0 1 0 0 0 1 0 1 0 0 1 1 1 0 0 0 0 0 0 0 0 0 2 0 0 0 0 0 0 0 1 1 1 0 0 2 0 1 0 0 0 0 0 0 0 0 0 0 0 1 1 1 1 1 1 0 0 0 0 0 0 1 1 0 2 0 1 1 0 0 1 1 0 0 2 1 2 1 1 1 0 0 2 2 2 0 1 2 1 1 1 0 0 0 0 1 1 0 0 1 0 0 1 0 2 0 2 2 1 2 0 1 0 1 1 2 0 1 0 1 0 1 1 0 0 0 0 0 0 0 2 0 0 0 1 1 0 1 1 1 0 2 0 0 0 1 0 0 1 0 0 0 1 1 1 0 0 0 2 0 2 1 1 1 1 0 2 0 0 1 0 0 0 2 1 0 2 1 1 0 0 0 0 0 0 1 0 1 1 2 0 1 1 0 1 1 1 0 1 0 2 0 1 0 0 0 2 2 1 0 1 0 0 0 1 1 1 1 2 1 0 0 1 2 1 2 0 2 0 0 2 0 0 1 1 1 1 0 2 0 0 1 1 0 1 0 0 0 0 0 0 1 1 0 0 1 1 0 1 1 2 0 0 0 0 1 1 0 0 0 0 0 1 2 1 2 2 1 2 0 0 2 0 0 2 1 1 0 0 0 0 0 2 2 2 1 1 1 0 2 1 0 0 0 1 0 0 2 0 1 0 0 0 1 2 2 0 1 2 0 0 0 2 0 1 0 0 2 0 1 0 1 1 0 0 0 0 1 0 0 1 1 0 0 1 0 1 1 1 0 1 1 1 1 0 0 0 0 0 0 0 0 0 0 1 2 0 0 2 2 2 0 1 2 0 0 0 2 0 2 2 0 2 0 0 0 0 0 0 0 1 0 0 1 1 1 0 0 1 2 0 2 2 1 0 0 2 0 1 1 0 0 0 0 0 0 0 0 0 1 1 0 0 0 0 0 2 1 1 2 0 2 2 1 0 0 2 2 0 1 0 1 0 0 2 1 0 1 2 1 2 2 0 0 0 1 1 1 1 0 0 0 1 1 1 0 0 1 2 2 1 1 1 0 0 0 1 2 2 1 1 0 0 0 0 0 0 0 0 0 2 1 1 0 0 0 0 0 2 2 2 1 0 0 0 0 0 0 0 0 2 2 0 0 0 1 2 0 0 0 1 1 0 1 0 1 0 1 0 1 1 0 1 0 0 0 0 0 0 1 1 0 0 0 0 0 0 0 0 0 0 1 0 0 0 2 1 0 1 1 0 0 2 0 0 0 0 0 0 1 0 1 1 1 1 0 0 0 2 0 2 1 2 0 1 2 0 0 0 0 1 0 2 2 0 1 0 0 0 2 0 1 1 2 0 1 1 1 0 0 2 2 1 2 2 0 0 2 0 0 0 0 0 2 0 2 0 0 2 0 0 0 0 0 1 0 0 0 0 0 0 0 0 0 2 1 1 1 0 1 0 0 0 0 1 0 0 0 0 1 1 1 1 0 0 1 1 1 0 0 2 2 2 2 0 0 0 0 0 0 2 0 1 1 0 0 0 2 0 2 2 0 1 0 1 2 1 2 1 0 2 0 2 0 0 0 0 1 2 2 1 2 1 0 2 0 2 0 0 0 1 1 0 1 1 0 1 0 1 1 1 1 0 0 0 2 1 1 1 1 0 1 1 0 0 1 1 0 0 2 1 1 0 1 0 0 0 2 2 2 0 1 0 1 0 1 0 0 1 0 2 2 0 0 2 1 1 0 1 2 0 0 0 0 0 0 1 0 0 1 0 0 0 1 1
130 0 0 0 0 0 0 1 1 1 1 1 0 1 0 0 0 0 0 2 1 1 0 0 2 0 0 0 2 2 2 0 1 2 0 1 1 0 1 0 0 0 0 0 2 0 0 0 0 0 0 1 0 0 2 0 0 0 0 1 0 0 2 2 1 0 2 1 0 1 0 2 1 2 1 2 2 1 1 0 0 0 1 1 2 0 0 0 1 2 0 1 0 0 0 0 0 2 2 2 0 2 0 2 2 0 2 0 0 1 0 1 0 0 0 0 0 0 1 0 1 0 2 1 0 1 0 0 1 0 0 1 0 0 1 1 0 1 1 0 2 0 0 0 0 0 0 0 0 2 2 2 0 0 0 0 0 2 0 0 1 1 0 0 1 2 1 2 0 1 1 0 0 2 1 0 2 0 0 1 1 2 0 2 1 1 0 0 0 2 0 0 0 0 0 1 2 1 0 0 0 0 0 1 1 1 1 0 2 0 0 0 0 0 0 0 1 0 1 0 2 2 2 0 0 0 0 0 0 1 0 0 0 0 0 0 0 2 2 1 0 1 2 1 1 0 0 0 2 0 0 0 0 0 0 0 0 1 0 0 0 0 0 0 1 0 1 0 0 0 0 2 0 1 0 0 0 0 1 0 1 1 0 2 2 1 1 1 1 2 0 1 1 0 2 1 1 0 0 0 0 0 0 0 0 0 0 2 0 1 0 1 0 1 1 0 2 0 1 0 2 2 1 2 0 0 1 2 0 2 0 1 0 0 0 0 0 2 0 0 0 0 1 0 0 0 2 1 0 1 0 1 2 0 1 0 1 0 0 2 2 2 0 1 0 0 1 1 2 0 0 0 0 2 1 1 1 1 1 0 1 0 1 1 0 1 0 0 0 0 0 0 0 1 2 0 2 0 0 0 0 0 0 0 0 0 1 0 0 1 0 0 1 0 1 0 0 0 1 0 0 1 1 1 1 2 2 0 0 0 1 0 0 2 1 0 1 1 0 0 1 1 1 1 0 1 0 1 1 2 0 1 1 2 1 0 1 1 1 1 1 0 0 0 0 0 0 1 0 1 1 0 2 1 1 0 1 0 0 0 2 2 2 2 0 0 0 1 0 1 2 1 1 2 0 1 1 1 1 2 2 2 1 1 2 1 2 2 1 0 0 1 1 0 0 2 1 0 0 1 1 1 1 0 0 1 1 0 0 2 0 1 1 0 0 1 1 1 2 1 1 1 0 1 2 0 0 1 1 0 1 1 0 2 1 0 0 0 1 2 0 0 1 2 1 1 1 2 1 1 0 1 0 0 0 0 0 1 0 1 2 0 2 0 0 2 1 0 0 0 0 2 0 0 0 0 0 1 0 0 2 0 1 1 1 2 1 0 2 2 0 0 0 1 0 1 1 0 0 0 0 0 1 1 1 0 0 1 0 0 2 2 1 1 1 1 2 0 2 2 0 0 0 1 2 0 2 0 1 1 0 1 1 0 0 1 2 1 0 1 1 0 1 0 1 2 0 0 1 0 0 1 0 0 1 2 2 0 0 0 0 1 0 0 2 2 0 1 1 2 0 0 1 0 1 0 0 1 0 0 0 0 0 0 1 2 1 1 1 0 1 1 0 2 0 1 1 0 1 0 1 0 0 2 0 2 0 0 1 0 0 0 0 0 0 0 2 0 1 1 0 0 0 0 0 0 1 1 0 0 0 0 0 0 1 0 1 0 0 0 0 1 2 1 0 1 2 0 0 2 0 1 1 0 0 1 0 1 1 1 0 1 0 0 2 1 1 0 2 2 2 2 2 0 1 0 0 1 1 1 0 0 0 0 2 1 2 1 0 1 1 0 1 1 0 0 1 2 1 0 1 1 0 0 2 0 1 0 0 1 1 0 0 1 1 2 0 1 1 1 1 1 1 0 0 0 1 1 0 0 0 1 1 1 1 0 1 2 0 0 2 2 1 0 0 2 0 0 1 1 0 0 2 0 2 2 0 0 0 2 1 1 0 0 0 0 1 2 0 2 2 0 1 1 2 0 2 2 0 0 0 0 2 0 2 0 2 2 0 1 1 0 1 0 2 1 1 1 1 0 0 1 0 0 0 0 1 0 0 1 2 2 0 1 0 1 0 1 2 1 1 1 2 1 1 0 1 1 0 1 2 0 1 0 1 0 1 0 0 1 1 1 0 0 2 1 1 0 0 0 1 1 0 0 0 1 0 2 2 1 0 1 1 1 0 1 1 0 0 0 0 0 0 0 1 0 0 1 1 0 2 2
131 0 0 1 0 0 0 1 1 2 0 0 0 0 0 0 0 1 1 2 1 0 0 1 1 0 0 0 2 2 2 2 1 1 0 1 1 1 0 1 1 0 0 0 1 0 1 0 1 0 0 1 0 0 2 2 0 0 1 1 1 1 2 2 0 2 0 0 0 0 0 1 2 2 2 2 1 1 1 1 1 0 0 1 1 0 0 0 1 2 0 1 1 0 0 0 0 2 2 2 0 2 0 1 1 0 1 0 0 0 2 1 1 1 2 2 1 0 1 0 1 0 2 2 0 0 0 1 1 1 1 0 0 0 0 0 1 0 0 0 1 0 0 0 0 0 0 0 0 0 0 1 0 0 0 0 0 2 0 1 0 1 0 1 0 2 0 2 0 0 2 2 2 0 0 0 0 1 0 1 1 2 0 2 1 1 1 1 0 0 0 1 1 0 1 2 0 2 0 0 0 0 0 1 1 1 1 1 1 0 0 0 1 0 0 1 0 2 1 2 0 0 1 0 0 0 0 2 1 1 0 0 0 0 0 0 0 1 2 0 0 1 1 0 2 0 0 0 1 1 1 0 1 1 1 0 0 0 0 0 0 0 0 0 0 0 0 0 1 1 0 2 0 1 1 0 1 1 1 0 0 0 1 1 1 1 2 1 2 2 0 1 0 0 2 0 2 0 0 0 0 0 0 0 0 0 1 0 1 1 0 0 0 0 0 0 2 1 0 0 1 1 2 2 0 0 0 2 0 1 0 2 0 0 0 0 0 2 0 0 0 1 1 0 1 1 0 0 1 2 1 0 2 1 1 0 2 0 0 2 2 2 1 0 1 2 0 1 2 0 0 0 1 2 0 0 2 0 0 0 0 0 1 1 1 1 0 0 0 0 1 1 0 0 2 0 0 0 0 0 0 1 1 0 0 0 1 2 0 1 0 0 0 0 0 0 1 0 0 0 0 0 0 1 1 1 0 1 0 0 0 0 0 2 0 1 0 2 1 1 2 0 2 0 1 2 1 0 0 1 1 0 1 1 1 1 0 1 1 0 0 0 0 0 0 1 1 2 0 0 0 0 1 1 2 1 2 0 0 0 2 2 1 1 1 1 0 1 0 1 0 1 0 1 0 0 0 1 1 2 1 2 1 1 1 0 1 2 2 0 0 2 1 0 2 0 0 0 0 1 0 1 1 0 1 1 0 1 1 0 1 0 1 1 1 0 0 0 0 1 1 1 0 2 2 0 0 1 1 0 1 1 0 0 2 2 0 1 1 0 0 0 0 1 0 0 1 1 1 1 0 1 1 0 1 1 2 2 0 1 2 0 0 0 1 0 1 2 1 2 0 0 0 0 0 0 0 0 0 0 0 2 1 1 2 2 0 0 0 0 1 1 0 0 1 0 0 0 0 0 0 0 0 0 0 2 2 1 0 0 2 2 1 2 2 0 2 0 2 2 0 1 0 0 1 0 2 0 1 0 0 1 0 0 0 1 2 2 1 1 1 0 1 1 1 0 0 1 0 2 2 0 0 0 1 1 1 2 2 2 0 1 0 1 2 2 0 0 1 0 0 0 1 0 1 0 0 2 1 0 0 1 0 0 1 2 1 2 2 0 1 0 1 1 1 0 0 1 2 0 1 0 1 2 1 0 2 0 1 0 1 1 0 0 0 0 2 0 0 0 0 0 0 0 0 0 0 1 1 1 1 1 2 1 0 0 0 0 1 1 0 0 2 2 0 1 1 0 0 1 0 0 0 0 0 0 1 0 1 1 0 1 0 0 2 1 1 2 1 2 0 1 1 0 0 0 1 0 0 1 1 0 0 0 1 1 0 0 0 2 2 0 0 0 0 0 2 2 1 0 1 1 0 1 1 0 0 0 0 0 1 1 0 1 0 1 0 0 0 0 0 0 1 0 0 0 1 1 0 1 0 1 2 1 1 0 1 2 0 0 2 2 0 0 0 0 0 0 2 1 0 0 0 2 1 1 0 0 1 1 1 0 0 0 0 0 1 1 1 0 0 0 1 0 2 1 1 2 0 0 0 2 1 0 2 1 1 1 1 1 1 0 0 1 1 2 2 1 1 0 0 1 0 1 0 0 1 2 0 0 2 2 0 0 1 1 1 1 1 0 0 0 2 2 2 0 2 0 1 0 2 1 1 0 1 0 1 1 2 1 1 0 0 1 2 0 0 0 1 2 0 0 0 0 0 1 1 0 0 0 0 0 1 1 0 0 1 0 0 1 0 0 0 1 0 0 0 0 0 0 2 2
132 0 0 0 0 0 1 1 1 1 0 1 1 1 0 0 0 1 0 0 1 1 0 0 2 0 0 0 2 2 2 0 1 1 0 0 2 2 0 1 1 0 0 0 2 0 0 0 1 0 0 0 1 1 1 1 0 0 0 2 0 1 1 1 0 0 2 0 1 1 0 1 1 2 1 2 1 1 1 1 0 0 0 1 1 0 1 1 2 2 1 2 1 2 0 0 0 0 0 2 2 2 0 1 2 1 2 2 2 0 0 2 1 2 2 2 2 0 1 0 1 0 1 2 1 0 0 0 1 0 1 0 0 0 0 0 0 0 0 0 0 0 0 0 0 1 0 0 0 0 0 0 0 0 0 0 0 0 0 0 0 2 1 0 1 1 1 0 0 1 1 1 0 2 0 1 1 1 0 0 0 1 0 2 1 1 1 2 0 0 2 2 0 1 1 2 0 2 0 0 0 0 0 0 0 1 1 0 2 0 0 0 2 1 0 0 0 0 2 0 0 0 1 1 0 0 1 1 1 2 0 0 0 0 0 0 0 2 2 2 0 0 2 1 2 0 0 0 2 0 0 1 0 0 1 1 0 1 0 0 0 0 0 0 0 0 0 0 1 1 0 2 0 0 0 0 0 1 2 0 1 0 0 2 2 1 2 2 0 1 1 1 0 1 2 1 0 0 0 1 0 0 1 1 0 0 0 0 1 1 1 0 0 0 0 0 2 0 0 0 2 2 1 1 0 0 0 1 1 1 0 1 0 0 0 0 0 2 0 0 0 0 1 0 0 1 0 0 1 1 1 0 1 1 0 1 1 0 0 0 0 0 2 0 2 1 1 2 1 0 1 1 0 2 0 0 1 1 1 0 0 1 0 0 0 0 0 0 0 0 0 0 0 0 2 0 1 1 1 0 0 0 1 1 1 0 0 1 0 1 0 1 0 1 1 0 1 1 1 0 0 1 1 1 1 1 0 1 0 1 2 0 0 2 0 0 0 0 0 0 1 1 1 1 0 1 1 2 2 1 0 1 2 2 2 2 0 1 2 2 1 0 0 0 0 1 0 2 0 0 2 2 1 1 1 0 1 0 0 0 2 2 1 1 1 0 0 1 1 0 0 2 0 0 0 0 0 2 2 2 0 2 1 1 1 0 2 1 0 0 0 2 0 0 0 1 0 0 0 1 1 2 2 2 0 2 0 0 0 1 0 0 1 1 1 0 2 0 2 0 1 2 0 1 2 0 0 1 1 0 0 0 0 0 2 2 0 1 1 1 0 0 1 1 1 1 0 2 0 0 0 2 1 0 0 1 1 1 0 2 1 0 2 0 0 1 1 1 0 1 0 1 1 0 1 0 1 0 0 0 1 1 1 0 0 1 1 0 1 2 0 0 0 1 0 1 0 0 1 0 0 0 0 1 1 0 0 1 0 0 1 1 1 1 1 0 2 0 1 1 1 2 1 1 2 0 1 0 1 0 0 0 0 0 0 2 2 2 2 0 0 0 0 1 1 0 1 1 0 1 1 0 0 1 1 2 2 0 0 0 2 0 0 0 1 1 0 1 2 1 1 1 1 0 0 0 0 2 1 1 0 1 0 0 1 2 2 2 2 0 1 1 0 2 0 0 0 1 0 1 0 1 0 2 0 1 0 0 0 0 0 0 0 0 1 1 1 1 0 1 0 0 0 0 0 2 2 1 0 0 0 0 1 0 0 0 1 0 1 0 0 0 1 0 0 0 0 0 0 2 0 1 0 0 0 1 1 0 0 0 1 1 1 1 2 1 1 0 2 2 2 2 2 1 0 1 0 0 0 0 0 0 0 0 1 1 0 0 0 1 1 0 1 1 1 1 1 2 2 1 1 2 0 0 0 0 0 0 0 0 0 2 1 0 0 2 0 0 1 0 0 1 1 0 0 0 1 2 0 2 0 1 1 1 1 0 1 0 1 1 0 0 0 0 0 0 0 0 2 1 0 0 2 0 2 2 0 0 0 1 0 1 0 0 0 0 1 0 1 1 1 1 0 0 2 0 2 2 0 0 0 1 1 0 1 2 0 1 0 2 0 0 0 0 0 2 2 1 1 0 0 1 1 1 0 0 1 1 0 0 2 1 0 1 0 0 0 1 2 1 0 0 1 2 2 2 0 1 0 0 2 0 0 0 1 0 2 0 0 1 1 0 0 0 1 1 1 0 0 0 0 0 0 0 0 0 1 1 1 0 0 2 0 1 0 1 0 0 0 0 0 0 0 1 1 0 0 0 0 0 1 1
133 0 0 0 0 1 1 1 1 2 1 0 0 1 0 0 0 1 0 1 1 0 0 0 2 0 0 1 2 2 2 0 1 1 0 1 1 0 0 0 0 0 1 1 1 1 0 0 0 0 0 1 0 0 2 1 0 0 0 2 0 1 2 2 0 1 1 0 0 1 1 1 1 2 1 2 2 0 0 0 0 0 1 0 1 0 0 0 1 1 0 1 1 1 0 0 0 0 0 2 2 2 0 1 2 0 2 0 0 0 1 2 1 1 1 1 1 0 0 0 2 0 1 1 0 1 0 1 0 1 0 1 0 0 0 0 0 0 0 0 0 0 0 0 0 0 0 0 0 1 1 1 0 1 1 0 0 1 0 0 0 0 0 2 1 2 1 1 0 1 1 1 2 0 0 0 1 0 0 0 0 1 0 1 0 0 1 0 0 0 0 1 2 0 2 0 1 2 0 1 1 1 0 2 2 1 2 1 1 0 1 0 1 0 0 0 0 0 2 0 1 1 2 0 0 0 1 0 0 0 0 1 0 0 0 0 0 1 1 1 0 0 1 0 0 0 0 1 1 0 0 0 0 0 1 0 0 1 0 1 0 1 0 0 0 0 1 0 2 2 0 1 0 2 0 0 2 1 1 0 0 0 0 2 1 0 0 1 0 2 1 1 0 0 1 0 0 1 0 1 0 1 1 1 0 0 0 0 0 0 0 0 0 2 2 0 0 1 1 0 1 2 2 0 2 1 1 1 1 1 0 2 1 0 0 1 0 1 1 0 0 1 1 0 1 1 2 0 1 2 0 0 2 0 2 0 1 0 1 1 2 2 1 0 0 1 1 2 1 1 1 1 1 2 0 1 1 0 0 0 1 0 0 1 0 0 1 0 0 1 0 0 0 0 2 1 1 0 1 1 0 1 1 1 1 0 0 1 0 2 0 1 0 0 0 0 1 0 0 1 0 1 1 0 0 1 0 0 0 0 0 0 1 1 1 2 0 0 0 0 2 0 1 1 1 1 0 2 2 0 0 2 0 2 1 0 1 0 0 0 1 0 0 0 0 1 1 2 0 0 0 0 1 2 0 0 0 0 0 0 2 1 0 0 2 1 0 0 0 0 1 1 1 1 1 0 0 2 2 2 0 2 2 2 2 0 2 0 0 0 0 1 1 1 1 1 0 0 0 1 1 1 2 0 1 2 1 0 0 2 0 0 1 0 1 1 2 0 1 1 0 1 0 1 1 0 0 1 1 0 0 0 1 1 2 0 2 0 0 1 1 1 1 2 0 0 2 1 0 0 0 1 0 0 1 0 1 0 0 2 2 0 0 0 0 0 0 0 0 0 0 2 1 0 0 0 0 0 0 0 1 1 0 2 2 2 1 0 2 2 1 0 0 0 1 0 0 0 0 0 0 0 0 0 0 0 2 1 0 0 1 1 0 0 1 1 1 0 2 1 2 1 0 1 1 0 2 0 2 0 2 1 1 2 0 2 0 1 1 0 0 0 1 0 2 0 0 0 2 0 0 1 1 0 0 2 1 0 1 0 0 0 0 0 1 1 0 0 1 1 0 0 1 0 1 0 0 2 1 2 1 1 0 0 1 2 1 2 2 0 0 0 0 2 0 0 0 1 1 0 0 0 0 1 1 0 1 0 0 0 0 0 0 1 1 1 2 0 1 1 0 1 0 0 0 0 0 1 0 0 0 0 0 0 0 0 2 0 1 0 0 0 2 1 0 2 2 0 0 1 1 0 1 1 1 0 1 0 2 2 0 2 1 1 1 1 1 2 0 2 0 1 2 0 1 0 1 0 0 0 0 0 0 0 0 0 1 0 1 1 2 0 1 1 1 0 1 1 2 0 2 1 0 0 2 0 0 0 0 1 0 1 0 0 0 2 0 2 2 0 0 0 1 0 0 0 1 1 0 1 0 1 1 2 1 1 1 0 0 1 1 2 2 0 0 1 0 0 2 0 0 1 1 1 1 0 0 2 2 2 2 0 0 0 0 0 1 1 1 2 2 0 0 0 2 1 1 2 0 0 1 2 1 0 2 1 1 1 0 1 0 0 0 1 0 1 1 0 1 1 0 2 0 0 0 0 0 1 0 0 2 2 0 1 0 0 0 1 2 1 0 0 2 1 1 0 0 0 2 0 2 0 1 0 1 0 1 1 1 2 1 1 0 1 1 1 1 0 1 1 0 0 0 1 1 0 0 1 1 1 1 1 0 1 0 0 1 1 0 1 0 0 1 1 1 0 0 0 0 0 0 0
134 0 0 0 0 1 1 1 1 1 0 0 1 1 0 0 0 1 1 2 0 0 0 1 1 0 0 0 1 2 1 1 0 0 0 1 2 1 0 1 1 0 1 0 1 1 0 0 0 0 0 0 0 1 1 1 1 1 0 1 1 1 2 2 1 1 1 1 0 1 0 2 2 1 1 1 1 0 0 1 0 0 0 2 2 0 0 0 2 2 0 1 0 0 0 0 0 1 1 2 1 2 2 0 2 0 2 0 0 0 0 1 0 2 2 2 2 0 0 0 2 0 2 1 0 0 0 1 0 0 1 0 0 0 1 1 0 1 0 0 2 0 0 0 0 0 0 0 0 0 0 0 0 0 0 0 1 1 1 2 1 0 0 1 1 2 0 1 1 1 1 1 0 2 1 0 2 0 0 0 0 0 0 1 0 0 1 0 0 2 0 0 0 0 0 1 0 2 0 0 0 0 0 2 2 0 2 0 0 0 0 0 2 0 0 1 1 0 1 1 0 0 2 0 0 0 1 1 1 0 1 1 0 0 0 0 0 2 2 1 0 1 1 1 2 0 0 0 2 0 0 0 0 0 1 0 1 1 0 0 0 0 0 0 1 0 2 0 1 1 1 2 0 1 1 0 0 0 1 0 0 2 1 1 2 1 1 1 0 1 1 0 1 0 2 2 0 1 0 1 0 0 1 1 1 0 2 0 0 1 1 1 0 2 2 0 0 1 0 0 1 1 1 0 1 0 1 2 0 1 0 2 0 0 0 0 0 1 1 1 1 1 1 0 2 2 0 0 1 2 0 1 0 0 0 2 0 0 1 0 1 1 2 0 1 1 1 1 2 0 0 0 1 2 0 1 2 0 0 0 0 0 0 1 1 2 0 0 0 1 0 0 1 0 2 0 0 1 0 0 0 0 0 2 2 0 0 2 0 2 0 1 0 0 0 0 1 1 0 0 0 1 2 1 0 2 1 1 0 1 1 0 1 1 1 1 0 1 0 0 1 1 1 1 1 1 0 0 0 0 0 1 1 2 1 0 1 0 2 2 0 0 1 1 0 2 0 2 1 0 1 1 2 0 1 1 0 0 0 1 1 1 1 1 2 1 0 1 1 1 1 2 1 2 1 1 1 0 0 2 2 2 1 1 1 0 2 1 1 0 0 2 2 0 1 1 0 1 0 2 1 2 2 1 0 2 1 0 0 1 0 1 0 0 0 0 2 0 1 1 1 1 0 1 1 1 0 0 2 0 0 0 0 2 1 0 0 0 1 0 0 0 0 1 0 0 1 2 1 0 1 1 1 0 0 1 1 1 0 1 1 0 0 0 1 0 1 1 0 1 1 0 0 0 0 0 0 0 0 0 0 2 1 1 1 1 1 0 0 0 0 0 0 0 0 0 1 0 0 0 0 0 1 1 1 0 1 1 0 0 1 1 0 2 0 0 2 0 2 2 1 0 0 1 1 0 2 0 1 0 0 1 0 1 0 2 1 1 0 0 0 0 0 0 2 0 1 1 0 0 0 2 1 0 0 1 0 0 0 0 0 2 1 0 2 1 1 1 1 0 2 2 0 1 0 0 0 1 0 0 0 0 0 0 2 2 2 2 2 1 0 0 1 1 1 0 0 1 1 0 0 0 0 2 0 1 0 0 0 0 1 0 1 0 2 2 2 0 2 2 0 2 1 1 0 1 2 0 0 0 0 0 0 0 0 0 0 0 2 2 0 0 2 2 0 1 1 0 0 2 0 0 1 2 2 0 1 2 0 0 1 0 0 0 0 1 1 2 0 2 0 0 2 0 0 0 1 1 1 0 0 0 0 0 2 1 2 0 0 2 2 0 1 1 1 0 0 2 2 0 2 2 0 1 1 0 1 0 0 1 0 1 0 1 1 1 0 0 0 1 1 1 0 0 0 0 0 0 0 0 0 2 1 2 2 0 0 1 0 0 2 2 0 0 0 1 1 0 2 0 0 0 0 2 1 1 0 0 1 1 0 0 1 0 0 0 0 2 0 2 2 0 0 0 2 0 2 2 0 0 0 0 1 0 2 0 2 2 0 1 0 0 0 0 1 1 1 0 2 2 0 2 0 0 1 0 1 1 0 1 2 2 0 1 0 0 0 1 2 1 0 0 2 1 1 2 0 0 0 0 2 0 1 1 0 0 1 1 2 1 1 0 1 1 2 0 0 0 0 0 0 1 0 0 0 0 0 2 2 0 0 2 1 1 0 1 2 0 1 0 1 1 1 2 1 0 0 0 0 0 2 1
135 0 0 0 0 0 2 1 2 1 0 0 0 2 0 0 0 2 2 1 1 1 0 1 1 0 0 0 2 2 2 1 0 1 0 1 1 2 1 1 1 0 0 0 1 1 0 0 0 0 0 0 1 0 1 1 0 0 1 1 1 1 0 0 1 0 1 0 0 0 0 1 1 2 1 2 2 0 0 0 0 0 0 0 0 0 0 1 1 1 1 1 0 0 0 0 0 1 1 2 1 2 0 1 2 1 2 1 1 0 0 1 1 2 2 2 2 0 0 0 2 0 2 1 0 1 0 0 1 0 1 0 0 0 0 0 0 1 0 0 1 0 0 0 0 0 0 0 0 1 1 1 0 0 0 0 0 1 1 1 1 0 0 0 0 1 2 1 0 1 1 1 0 2 1 0 2 1 0 0 0 0 0 2 0 0 0 2 1 2 0 0 1 1 1 1 1 2 0 0 0 0 0 1 1 1 2 0 0 0 0 0 2 0 0 0 0 0 1 1 0 1 2 0 1 0 0 0 0 0 0 1 0 0 0 0 0 2 2 1 0 1 2 0 1 0 0 0 2 0 0 0 0 0 1 0 0 1 0 0 0 0 0 0 0 0 0 1 2 2 0 1 0 0 0 1 0 1 0 0 1 1 2 2 2 2 2 2 0 2 1 1 1 0 2 1 0 2 0 1 0 0 1 1 0 0 0 0 0 0 0 0 0 2 2 0 2 0 0 0 2 1 2 2 0 0 1 2 2 2 0 1 0 0 0 0 0 2 0 0 0 0 2 0 1 1 1 0 0 1 0 1 1 0 0 1 0 0 0 0 0 0 0 0 0 1 0 2 1 1 1 1 0 2 0 0 1 0 0 0 2 1 0 0 0 1 0 0 0 0 0 0 0 1 2 0 0 0 0 0 0 0 1 1 1 0 0 0 0 2 0 1 0 1 1 0 0 1 0 0 0 2 1 2 1 2 1 1 0 0 1 0 0 2 0 1 0 2 1 1 1 1 1 1 0 2 0 0 0 0 1 0 1 1 1 1 0 1 0 1 0 0 0 0 0 1 0 1 0 1 0 0 2 0 2 2 0 1 1 1 0 2 1 1 1 0 0 0 0 0 2 0 0 1 0 0 0 0 0 2 2 2 0 0 0 1 1 1 1 0 0 2 1 0 0 1 0 1 0 1 2 2 2 0 0 1 1 1 1 1 1 0 0 0 0 0 1 0 0 2 1 0 1 0 1 0 0 1 1 0 1 2 0 2 2 0 0 1 1 1 0 0 1 2 0 0 2 0 0 0 0 1 0 0 0 0 0 1 0 1 1 0 0 0 2 0 1 0 0 0 0 1 1 0 0 0 0 0 0 0 0 2 1 1 2 2 0 0 1 1 1 0 0 1 1 0 0 0 0 0 0 0 0 0 0 1 2 2 0 0 0 0 0 1 2 1 2 0 2 2 0 0 0 2 1 0 2 0 1 0 1 1 0 1 0 1 1 2 2 0 0 0 1 1 1 1 0 2 1 0 0 2 1 0 0 2 1 0 1 0 0 0 0 2 2 1 1 0 1 0 0 0 1 0 1 0 1 1 0 1 1 0 0 0 0 1 1 2 2 0 0 0 0 1 0 1 0 2 2 0 0 0 0 2 0 0 0 1 1 1 2 0 0 0 0 0 1 1 0 1 0 1 0 0 1 1 1 0 1 1 1 1 1 0 0 1 0 1 0 0 1 1 2 0 0 0 0 0 0 2 0 1 2 1 1 0 1 1 1 1 0 1 0 0 0 2 0 2 0 2 0 2 2 2 0 1 0 0 0 1 1 0 0 0 1 1 1 0 0 1 1 0 1 1 1 0 0 1 2 0 2 2 0 1 1 0 0 0 0 0 1 1 1 0 0 1 1 0 0 0 0 0 0 0 0 0 1 0 0 0 0 1 0 2 2 0 0 0 0 1 0 1 0 0 0 1 2 0 1 0 0 0 1 1 2 2 0 1 2 2 2 0 1 0 0 1 0 1 0 1 1 0 1 1 2 0 2 2 0 1 0 1 2 1 1 2 0 2 0 2 0 0 1 0 1 1 1 1 1 1 0 2 0 0 0 0 0 1 0 0 2 2 0 1 0 0 1 1 1 0 0 0 1 1 1 0 0 0 1 0 2 0 1 0 1 0 2 1 2 2 2 0 0 0 1 1 1 0 1 0 0 1 0 0 0 2 0 0 2 2 0 2 0 0 0 0 0 1 0 0 0 0 0 1 1 0 0 0 0 0 1 1
136 0 0 1 1 1 2 1 1 1 0 0 1 1 0 0 0 1 0 2 0 0 0 0 2 0 1 1 2 2 2 0 0 1 0 0 2 1 0 1 1 0 0 2 2 1 0 0 0 0 0 0 0 0 2 2 0 0 0 0 1 1 0 1 1 1 0 2 0 0 0 1 2 2 2 2 2 1 1 1 1 0 0 1 1 0 0 0 0 1 0 0 0 0 0 0 0 2 2 2 0 2 0 1 2 1 2 2 2 0 0 2 1 1 1 1 1 0 0 0 0 1 2 1 0 1 0 2 0 0 1 1 0 0 1 1 0 0 0 0 0 0 0 0 0 0 1 1 1 1 0 0 0 0 1 0 0 0 1 2 0 0 0 1 1 1 1 1 0 1 1 0 1 1 0 0 2 1 0 0 0 1 0 2 2 2 0 1 0 2 0 0 1 1 2 1 0 2 0 1 1 1 1 1 0 0 2 1 1 0 0 0 0 0 0 1 1 0 0 1 1 1 1 0 0 0 1 0 0 1 0 0 0 0 0 0 0 0 1 0 0 0 2 1 1 0 0 0 2 0 0 1 0 1 0 0 1 2 0 0 0 0 0 0 1 0 0 0 1 0 0 2 1 1 0 0 0 1 0 0 1 1 0 1 1 0 0 1 0 1 1 0 0 0 2 1 1 1 0 2 0 2 2 2 1 0 1 0 1 2 0 1 0 2 2 2 2 0 1 0 1 1 1 0 2 0 0 1 1 1 0 0 0 0 0 0 0 2 0 0 0 2 2 0 1 1 1 0 1 2 1 0 0 0 0 2 0 1 0 1 1 2 2 0 2 0 1 1 1 1 1 1 2 1 0 0 2 0 0 0 1 0 0 1 1 0 0 0 0 0 0 0 0 0 2 0 1 0 1 1 0 1 2 0 0 0 0 0 0 1 0 0 0 1 1 0 0 1 0 0 0 2 0 2 0 2 1 0 0 0 0 1 0 1 1 0 1 0 0 0 2 0 1 1 0 1 0 2 2 2 0 1 2 2 0 0 0 1 0 2 1 0 0 0 0 0 0 1 0 1 0 0 1 2 1 1 0 0 0 1 1 2 0 0 2 0 0 0 2 0 0 2 0 1 1 1 1 0 0 2 2 2 1 1 1 1 1 2 2 0 0 2 2 1 0 2 0 1 0 1 1 2 2 1 1 2 0 0 0 1 0 1 2 2 0 0 1 0 1 1 0 1 0 2 2 0 0 0 2 0 0 0 0 1 2 1 0 2 1 1 0 0 1 2 1 1 1 2 1 0 1 0 0 0 0 0 0 2 0 2 2 0 0 0 2 0 2 1 1 1 0 0 1 1 1 0 1 1 0 0 1 1 0 1 1 2 1 0 1 1 0 0 0 1 1 1 0 0 0 0 0 0 0 0 0 0 0 1 0 0 1 1 0 0 2 1 2 0 1 0 1 1 0 0 1 0 2 0 1 0 1 1 0 1 0 2 1 2 2 0 0 0 1 1 0 0 0 2 0 1 1 0 0 0 0 0 0 1 1 1 0 0 0 0 0 0 1 0 2 0 0 0 1 0 0 0 0 1 1 1 0 1 0 0 1 1 1 2 2 0 0 0 0 2 0 0 0 1 0 0 0 0 1 2 0 0 0 1 1 0 2 1 0 1 1 1 1 1 1 2 1 2 0 0 0 1 1 1 0 0 0 0 0 1 0 0 0 1 0 1 0 0 2 2 0 1 1 0 0 1 1 0 1 1 1 2 0 1 1 1 0 1 0 0 0 2 0 1 2 2 1 2 2 0 0 0 1 1 0 0 0 0 0 0 1 0 0 0 1 1 2 1 1 0 0 1 1 1 2 0 1 2 0 1 2 0 1 0 0 0 0 2 0 0 0 2 0 0 0 0 0 1 1 0 0 0 1 1 0 1 0 1 0 2 2 0 0 0 0 0 1 1 0 0 0 2 0 0 0 2 1 1 1 1 2 2 0 1 0 2 0 0 0 0 0 0 0 2 0 1 1 0 1 0 2 0 2 2 0 0 1 2 2 2 2 2 0 2 1 1 1 0 0 0 2 0 2 0 2 2 0 2 0 1 1 0 0 2 1 1 1 2 1 2 1 0 1 2 2 0 1 1 2 1 2 0 1 0 1 0 2 1 1 0 1 1 1 1 1 0 1 0 0 1 1 0 0 0 0 0 0 0 0 0 0 0 0 0 0 1 0 0 0 0 0 0 0 1 0 1 0 0 0 0 0 0 0 0 0 0 0 0
137 0 0 0 0 1 1 0 0 2 0 0 0 0 0 0 0 1 1 1 2 1 0 0 2 0 0 0 1 2 2 0 1 2 1 2 2 1 0 1 1 1 0 2 2 0 0 0 0 0 0 1 2 1 0 1 0 1 0 0 0 1 2 2 0 1 1 1 0 1 0 2 2 2 2 2 1 1 1 0 0 0 0 1 1 0 0 1 2 2 1 1 1 1 0 0 1 0 0 2 2 2 1 1 2 0 2 1 1 0 0 2 0 2 2 2 1 0 0 0 2 0 2 0 0 2 0 1 0 0 1 1 0 0 0 0 0 1 0 1 1 0 0 0 0 0 0 1 1 1 0 0 0 0 1 1 0 0 0 0 0 2 0 1 1 2 0 0 1 2 0 0 0 2 0 0 0 1 0 1 1 1 0 1 0 0 1 0 0 0 0 0 2 1 2 2 0 0 0 1 1 1 0 1 1 1 1 0 1 0 0 0 1 0 0 1 1 0 1 0 1 1 2 0 0 0 0 0 0 2 0 0 0 1 1 0 0 2 2 2 0 0 2 0 2 0 0 0 2 0 0 0 0 1 0 0 2 1 0 0 0 0 0 0 1 1 0 2 2 2 0 1 0 2 0 0 2 1 2 0 0 2 0 0 1 0 1 2 0 2 1 0 0 0 2 0 1 1 0 0 0 0 0 0 0 0 0 0 0 1 1 1 0 2 2 1 2 0 1 0 0 2 1 0 0 0 1 1 0 0 0 1 0 0 0 0 0 2 0 1 1 2 2 0 2 2 0 0 0 0 0 0 1 0 1 1 0 0 0 0 0 1 2 0 2 1 0 2 1 1 0 0 1 1 0 0 2 2 1 0 0 0 0 0 0 0 0 1 1 0 0 0 0 0 1 1 1 0 0 1 0 1 0 2 1 1 0 0 0 1 0 1 0 2 2 0 0 2 0 0 0 2 0 0 0 2 1 1 1 0 1 1 0 0 1 0 1 0 0 0 1 1 1 1 0 1 0 2 2 0 0 2 0 2 1 0 1 2 1 1 1 0 0 0 0 1 0 2 0 0 1 1 1 2 1 0 1 0 0 1 0 1 2 2 1 0 0 1 0 1 1 2 0 0 0 0 0 2 1 0 0 1 1 1 1 0 1 1 0 0 0 1 0 0 0 0 0 0 0 1 1 1 1 0 0 1 0 1 1 1 1 1 0 0 0 0 2 0 1 1 1 1 0 2 2 0 0 1 1 0 1 1 0 1 2 1 0 1 0 1 0 0 0 1 0 0 1 2 1 1 0 0 0 0 0 0 0 0 0 2 2 0 2 0 0 2 2 1 1 1 0 1 0 0 1 0 0 0 0 0 0 2 2 2 0 2 2 0 1 0 1 0 0 0 2 0 0 0 1 1 1 1 1 1 1 0 0 1 0 0 1 1 0 2 1 1 2 0 1 1 1 2 0 1 2 1 2 0 1 1 1 0 0 0 0 2 2 2 1 1 0 1 1 2 0 0 2 1 1 0 0 1 0 0 0 2 2 0 1 0 1 2 0 0 0 0 0 0 1 0 0 0 0 0 0 0 0 2 2 2 0 1 0 0 0 1 1 1 2 0 1 0 0 1 0 1 0 1 1 0 0 0 0 2 0 1 0 0 1 0 1 1 0 1 2 1 1 0 1 1 0 2 1 0 0 0 1 0 0 0 0 0 0 0 1 0 0 0 0 0 0 0 2 1 0 0 1 0 0 1 0 0 0 0 0 0 0 1 0 0 0 0 1 1 1 1 0 2 1 2 0 2 2 1 1 1 0 0 0 1 1 0 0 0 0 1 0 0 0 1 1 0 1 1 1 0 0 2 1 1 0 1 0 0 1 0 0 0 1 0 1 2 0 0 0 2 0 0 0 0 0 1 0 0 0 0 0 1 0 0 1 0 1 2 1 1 1 0 1 0 1 2 0 0 0 0 0 1 1 1 0 0 1 1 2 2 0 1 1 2 2 0 0 0 0 0 1 1 0 2 2 0 0 0 2 0 2 2 0 0 0 1 1 0 2 1 0 2 1 1 1 0 0 0 0 1 1 0 1 1 0 2 0 0 1 0 1 0 1 1 2 2 0 0 0 1 0 0 0 0 0 0 1 0 0 0 0 0 0 1 2 0 0 1 1 0 2 0 0 0 2 0 1 0 2 0 0 0 0 0 1 0 0 1 1 0 1 2 2 0 0 2 0 0 0 0 0 1 0 0 0 0 0 1 2 0 0 1 1 0 2 1
138 0 0 0 0 0 0 0 0 2 0 0 0 1 0 0 0 2 1 2 0 0 0 1 1 0 1 0 2 2 2 1 1 2 0 1 2 1 0 0 0 0 0 1 2 2 0 0 0 1 1 1 1 1 1 1 0 0 0 0 1 2 1 1 1 0 1 2 0 0 0 0 2 2 2 2 2 1 1 0 0 0 0 1 1 0 0 1 2 2 0 1 0 1 0 0 1 0 0 1 2 2 0 0 2 2 2 0 1 1 1 2 0 1 2 2 2 0 1 0 1 0 2 2 0 0 0 1 1 1 1 0 1 0 0 0 0 0 0 0 1 0 0 0 0 0 0 1 1 1 0 0 0 0 0 0 0 1 0 2 1 0 0 0 2 2 1 1 0 2 0 0 2 0 0 0 1 0 1 2 1 1 1 2 0 0 1 0 0 0 1 0 2 0 2 0 0 2 0 1 1 1 0 1 1 2 1 0 1 0 0 0 2 0 0 1 1 0 0 2 0 0 2 1 0 0 2 0 0 2 0 0 0 0 0 0 0 1 2 2 0 0 2 0 1 0 0 0 2 0 0 0 1 0 1 0 0 2 1 1 1 1 1 1 2 0 1 1 0 1 1 1 0 1 1 1 0 0 2 0 0 1 0 1 2 0 1 2 0 2 1 0 0 0 1 0 0 1 0 1 0 0 0 0 0 1 0 0 0 0 0 1 0 2 2 0 1 0 0 1 0 1 0 1 1 0 1 1 1 1 0 1 1 0 0 0 0 1 1 1 0 1 1 0 0 0 1 1 1 2 1 1 1 0 0 1 0 0 0 1 1 1 2 0 2 0 1 2 2 0 1 1 0 2 0 0 1 0 0 0 1 0 1 1 1 1 0 0 0 0 0 0 1 0 0 2 0 0 1 2 0 2 0 2 1 1 0 0 0 0 1 2 0 1 1 1 1 1 0 1 0 1 1 0 0 1 0 1 0 0 0 0 2 0 2 1 0 0 1 0 2 0 1 1 0 0 0 0 0 0 0 1 0 1 1 0 1 1 1 0 0 0 0 0 0 2 0 2 0 0 1 0 2 1 1 0 1 0 0 1 0 2 1 1 1 0 0 0 2 0 0 2 0 2 1 1 1 1 1 2 1 2 2 2 2 1 2 1 1 0 0 2 1 0 0 2 0 0 0 1 0 2 2 0 0 2 1 2 2 0 2 0 0 0 0 1 1 0 2 0 1 2 0 0 1 0 0 2 0 0 1 1 0 2 1 1 0 0 0 0 0 1 2 2 1 1 1 1 0 0 0 1 0 0 0 0 0 0 0 2 2 0 0 0 0 0 0 1 1 2 1 0 0 1 1 0 1 0 0 0 0 2 1 1 1 1 1 0 1 0 1 0 0 1 0 1 0 0 0 0 0 0 0 0 0 0 1 1 0 0 1 2 0 0 2 1 2 0 2 1 2 1 0 0 2 0 2 0 0 0 0 2 1 0 0 0 2 2 2 0 0 0 0 1 1 1 1 1 0 2 1 0 1 0 0 2 1 0 1 0 0 1 1 0 2 1 1 1 1 0 0 0 0 1 0 0 0 1 0 0 0 0 0 0 1 2 2 2 2 0 1 0 0 2 0 1 0 2 1 0 0 0 0 2 0 1 0 0 1 0 1 1 0 0 0 0 1 1 1 2 0 2 0 0 0 0 0 1 0 1 0 1 1 0 0 0 1 0 1 1 0 0 2 0 1 0 1 0 0 2 0 1 1 0 0 0 0 2 0 0 1 0 0 0 1 1 0 2 1 2 0 1 1 1 0 1 0 1 1 2 1 1 0 0 1 1 2 0 1 1 2 0 1 0 0 0 1 1 1 1 0 1 1 0 2 0 0 0 0 0 0 2 0 0 0 2 0 1 1 0 0 0 0 0 0 0 0 0 0 0 0 2 0 2 2 0 0 0 0 0 0 0 0 0 0 1 0 0 1 1 0 0 1 1 1 2 0 2 2 2 2 0 0 0 0 0 0 1 0 1 1 0 2 0 1 0 2 1 0 0 1 1 1 1 2 2 0 2 0 1 0 0 1 0 1 1 1 0 1 1 0 1 1 2 1 0 1 1 1 0 1 1 1 2 0 0 0 0 1 1 0 0 1 2 1 2 0 1 2 0 2 0 2 0 0 0 0 1 1 0 1 0 1 0 1 1 1 0 0 0 0 1 1 0 0 0 1 1 1 0 0 1 1 1 0 0 1 1 0 0 0 0 1 2 1 0 1 0 0 0 2 2
139 0 0 0 0 2 2 1 2 2 0 0 0 0 0 0 0 1 2 2 0 0 0 1 1 1 1 0 1 1 1 1 0 2 0 0 2 2 0 1 0 1 1 1 1 1 1 0 0 0 0 0 1 1 1 1 0 1 0 0 2 2 2 2 0 1 1 1 0 0 0 0 1 2 1 2 2 1 1 0 0 0 0 2 2 0 1 2 2 2 0 1 1 0 0 0 0 0 0 1 2 2 0 1 2 1 2 0 1 1 0 0 1 1 1 1 1 0 0 0 2 0 2 2 0 0 0 1 0 1 0 1 0 0 0 0 0 0 0 0 0 0 0 0 0 0 0 0 0 1 0 1 0 0 0 0 0 1 0 1 1 1 0 0 0 0 1 1 1 1 1 0 0 2 0 0 2 0 0 1 1 1 0 1 0 0 0 0 0 1 0 0 1 1 1 1 2 2 0 1 1 1 0 1 1 1 2 2 2 0 2 0 2 0 0 2 2 1 1 0 1 1 2 0 0 0 0 1 2 1 1 1 0 0 0 0 0 2 2 2 0 0 2 1 2 0 0 1 2 0 0 1 0 0 0 0 0 1 0 0 0 0 0 0 0 0 0 0 1 1 1 1 0 0 0 0 1 0 2 0 2 0 0 1 1 1 2 0 0 2 1 1 0 0 2 0 1 1 0 1 0 0 0 0 0 1 0 2 1 2 0 2 0 0 1 0 2 0 0 0 1 1 2 0 1 0 1 0 2 0 0 1 0 0 0 0 0 2 0 0 1 2 2 2 1 1 1 0 1 1 0 0 2 0 1 0 0 0 0 2 2 2 2 0 2 0 1 2 2 0 0 0 1 2 1 1 2 1 1 0 0 1 0 1 1 0 0 0 0 1 0 0 2 0 2 0 2 1 1 1 0 1 0 2 1 1 1 0 0 2 0 0 0 0 0 0 0 0 1 0 0 0 0 1 1 2 1 0 0 0 0 1 0 1 0 1 0 0 0 0 1 1 1 1 0 1 1 1 1 1 0 1 2 2 0 0 0 0 1 2 1 0 0 0 0 1 0 2 0 0 1 1 0 2 1 1 0 0 0 1 1 2 1 1 2 0 0 1 1 0 0 2 1 1 0 0 0 2 1 1 0 2 1 1 1 0 2 1 0 0 0 1 1 1 1 1 1 2 0 2 2 2 2 1 0 2 0 0 0 2 0 1 0 0 1 0 1 0 0 1 2 1 0 1 1 1 0 1 0 1 0 1 0 2 2 1 0 0 2 0 0 0 0 2 0 0 1 1 0 0 0 1 0 0 0 0 0 2 0 2 2 0 1 0 1 1 2 1 0 1 0 1 1 0 0 0 0 0 0 0 0 2 0 2 2 2 2 0 0 0 0 0 0 1 1 1 0 0 0 1 1 1 0 2 2 0 0 1 0 0 0 0 1 2 1 1 2 1 2 2 2 1 0 0 1 0 2 0 2 1 0 2 0 1 0 1 1 1 0 0 0 0 0 0 1 0 0 1 1 0 0 0 0 0 0 2 2 0 1 0 0 1 0 0 0 0 1 2 2 0 0 0 1 0 1 0 0 2 1 1 0 1 0 0 1 1 1 2 2 2 0 0 0 1 1 1 1 2 1 0 0 0 0 2 0 1 0 0 2 0 0 0 0 0 0 0 1 0 1 1 0 1 0 0 0 0 0 0 0 0 0 1 0 1 0 1 0 1 0 1 0 0 2 2 0 2 2 0 0 2 0 1 0 1 1 1 2 1 0 0 0 0 0 0 0 1 0 0 2 2 2 2 2 0 1 0 0 0 0 1 0 0 0 0 2 1 2 0 0 1 1 0 1 1 1 0 1 2 2 0 1 1 0 1 2 0 1 0 1 0 1 2 0 0 0 1 0 0 1 0 1 1 0 0 0 0 0 1 0 1 0 1 1 1 1 0 1 0 0 0 1 1 1 0 0 1 0 0 1 0 0 0 0 2 1 2 0 1 0 2 2 0 0 0 0 0 2 2 1 2 2 0 2 0 1 0 2 2 0 1 0 2 1 0 2 2 1 2 0 2 1 0 0 0 1 1 2 1 1 0 0 1 0 1 2 0 0 2 0 0 2 2 0 1 0 0 0 1 1 0 0 0 1 0 1 2 0 0 1 0 1 0 1 0 1 0 1 1 1 0 1 0 0 0 1 1 1 0 0 0 1 0 0 0 0 0 0 1 1 0 0 1 0 0 0 1 1 0 1 0 1 0 1 2 1 0 1 0 0 0 2 1
140 0 0 0 0 0 0 0 0 2 0 0 0 1 0 0 0 0 1 0 1 1 0 0 2 0 0 0 1 2 2 0 1 1 0 1 2 2 0 2 1 1 0 1 1 1 0 0 0 0 0 0 0 0 2 0 0 1 0 0 1 1 0 1 1 1 0 1 0 0 0 0 2 2 2 2 2 2 2 0 1 0 1 1 2 0 0 2 2 2 1 2 0 0 0 0 0 1 1 1 1 2 0 2 2 0 2 1 1 0 1 2 1 2 2 2 2 0 0 0 2 0 2 1 0 0 0 0 0 0 1 0 1 0 0 0 1 0 0 0 0 0 1 0 0 0 0 0 0 1 0 0 1 0 0 0 1 0 2 1 0 1 0 1 1 2 2 2 0 2 0 1 1 1 0 0 2 0 0 2 1 1 0 2 0 0 1 2 0 0 0 2 1 0 1 1 1 2 0 0 0 0 0 2 2 0 2 0 2 0 0 0 1 0 0 0 0 1 1 0 1 1 1 0 0 0 2 0 0 0 1 1 0 0 0 0 0 1 1 1 0 0 0 0 2 2 2 1 2 0 0 1 0 0 0 1 1 1 0 0 0 0 0 0 1 0 1 0 2 2 0 2 0 2 0 0 1 0 0 0 0 1 0 1 1 0 1 0 0 2 1 1 1 1 2 2 0 1 1 2 1 1 1 1 0 1 0 0 2 2 0 1 0 1 2 0 2 1 0 0 0 2 1 1 1 0 0 1 1 1 0 2 0 0 0 0 0 1 1 0 0 0 0 0 1 1 1 0 1 1 0 0 1 0 1 1 1 0 0 2 2 2 2 0 2 0 0 2 1 1 1 1 1 1 0 0 1 0 0 0 1 1 0 1 0 0 0 0 0 0 0 0 0 0 2 0 1 1 1 1 1 1 0 1 0 1 1 2 0 1 0 1 0 1 1 0 1 0 2 0 0 0 0 1 2 2 0 0 0 0 1 0 0 1 1 0 2 1 1 1 1 1 2 0 0 1 0 0 0 0 0 1 0 0 0 0 0 1 1 0 0 0 1 1 0 1 0 1 0 1 0 0 1 1 1 0 1 0 0 0 0 1 0 0 1 0 0 0 0 0 1 1 1 0 0 1 1 2 2 1 0 1 2 2 2 0 1 1 0 0 0 1 0 0 1 0 0 0 0 1 0 2 2 2 0 2 1 0 0 1 0 0 2 1 1 1 2 0 2 1 0 1 0 1 2 0 0 1 1 0 0 0 0 2 1 1 0 0 0 0 0 0 0 1 0 0 1 1 0 0 0 1 1 0 0 1 1 2 0 0 2 0 0 0 1 1 0 1 0 1 0 1 2 0 0 0 0 0 0 0 2 0 0 2 2 2 1 0 1 2 2 0 0 1 0 1 0 0 1 1 1 1 0 0 0 2 2 1 0 0 0 1 0 2 2 0 2 0 2 2 0 1 0 1 1 0 1 0 1 0 1 2 0 1 0 2 1 1 1 0 0 0 0 1 1 0 0 1 0 0 0 2 0 0 0 2 2 0 0 0 1 0 0 1 2 2 0 0 1 1 0 0 0 1 1 0 0 2 0 0 0 0 0 0 1 2 1 2 1 0 0 0 1 1 1 0 0 1 1 0 0 0 1 2 0 1 0 0 0 0 0 0 0 0 1 1 0 1 0 1 0 1 1 1 0 0 1 1 0 0 0 0 1 0 0 0 0 0 0 0 0 0 2 2 0 1 1 0 0 2 0 1 0 1 1 0 0 0 1 1 1 1 1 1 2 1 1 1 1 2 1 1 2 1 0 1 0 1 0 0 0 0 1 0 0 0 2 0 0 1 1 0 1 1 1 0 1 1 2 0 0 1 0 0 1 0 0 0 0 0 0 2 1 1 1 2 0 0 0 0 1 1 0 0 0 0 0 2 2 0 0 0 0 2 2 0 0 1 0 1 0 0 0 0 0 1 0 0 1 1 1 1 2 0 2 2 0 0 0 1 1 0 0 0 0 0 0 2 0 1 1 0 0 0 1 1 2 1 0 0 0 2 2 1 1 2 0 1 0 1 0 0 0 0 1 1 1 0 0 0 0 0 1 1 0 0 2 2 0 0 2 1 0 1 0 0 0 2 2 0 0 0 1 1 2 2 1 0 0 0 2 0 0 0 2 0 2 0 0 0 1 0 0 0 2 0 0 0 1 1 0 0 0 1 1 0 0 1 1 0 0 1 0 0 0 0 0 0 0 0 0 0 1 2 1 0 0 0 0 0 0 0
141 0 0 1 0 0 1 2 2 1 0 1 1 1 0 0 0 1 1 1 1 1 0 0 2 0 0 0 1 2 2 1 1 1 0 0 2 1 0 1 1 0 0 0 2 1 1 0 0 0 0 1 1 0 0 1 0 0 0 1 0 1 0 0 1 0 2 0 0 0 0 0 1 2 1 2 2 2 2 0 2 0 0 1 2 0 0 0 1 2 0 1 0 0 0 0 1 2 0 1 1 2 1 1 2 0 2 1 2 1 0 1 2 2 2 2 2 0 0 0 1 1 2 1 0 1 0 1 1 1 1 0 0 0 0 0 0 0 0 0 1 0 0 0 0 0 0 0 0 0 0 1 0 0 0 0 0 1 0 2 1 0 0 1 0 1 0 2 0 2 0 0 0 2 0 0 2 0 1 1 0 1 0 2 0 0 1 1 1 2 0 0 0 0 0 0 0 2 0 0 0 0 0 0 0 2 0 0 0 0 0 1 2 1 0 0 0 0 1 0 1 1 2 0 0 0 1 0 0 1 0 0 0 0 0 0 0 2 2 2 0 0 2 0 1 0 0 0 1 1 1 0 0 0 1 0 0 2 1 1 1 1 0 0 0 0 1 0 1 1 1 0 0 1 0 0 0 1 2 0 1 1 0 1 1 1 1 0 0 2 2 2 1 1 2 1 0 1 0 1 0 0 0 0 0 0 0 1 1 1 0 1 0 2 2 0 2 0 1 0 1 2 2 2 0 0 0 2 0 1 0 2 0 0 0 0 0 0 2 0 0 1 1 0 0 1 0 0 2 1 1 0 1 0 0 1 1 0 0 2 2 2 2 0 2 1 0 2 1 1 1 1 1 2 0 1 1 0 0 0 0 1 0 1 1 1 0 1 1 0 0 0 0 0 2 0 1 0 0 1 0 1 2 1 0 1 0 1 0 2 0 1 0 0 1 0 0 0 0 0 0 2 1 2 1 2 0 0 0 1 2 0 0 2 0 1 1 0 0 0 1 0 1 0 0 2 1 1 2 0 0 2 0 1 0 0 0 2 1 1 0 0 0 0 1 1 0 2 0 0 1 1 1 2 2 2 1 0 0 0 1 2 1 1 1 1 0 1 0 1 2 1 0 1 0 0 0 0 0 2 2 2 1 0 2 1 1 1 1 0 0 2 1 1 1 1 0 1 0 1 1 2 2 1 1 2 0 0 0 1 0 0 2 2 1 1 1 0 1 1 0 1 0 0 0 1 1 0 1 1 0 1 0 1 2 0 1 0 0 1 1 1 0 1 0 0 1 0 0 0 0 0 0 0 0 0 0 2 0 0 2 0 0 0 2 0 2 1 1 1 0 2 1 0 0 0 0 0 0 0 1 1 1 1 2 2 0 0 2 2 0 0 0 0 2 0 0 0 0 0 0 0 1 1 1 0 1 0 0 0 0 0 1 2 2 0 2 0 2 0 2 1 0 1 2 0 2 2 0 0 2 1 0 1 0 2 1 2 2 0 0 0 2 1 0 1 1 0 1 0 0 1 0 1 0 2 2 0 0 0 0 0 0 0 1 1 2 1 2 0 0 0 0 0 0 0 0 2 2 2 1 0 0 1 1 2 0 2 2 0 1 0 0 0 1 0 0 0 0 0 0 1 0 2 0 1 0 0 1 0 0 0 0 1 1 1 2 2 0 2 0 0 0 0 0 1 1 1 0 0 0 0 1 1 0 1 0 0 0 0 0 0 2 0 1 0 0 1 0 1 1 1 0 0 0 1 1 2 0 1 0 0 1 1 2 1 1 1 2 2 1 2 2 1 0 1 0 1 0 0 0 0 0 0 2 1 1 0 1 1 2 0 1 1 1 0 0 2 2 0 2 2 0 1 2 0 1 0 0 0 0 2 1 1 1 2 0 1 2 1 2 2 0 0 0 0 0 0 0 0 0 1 1 2 1 1 1 0 0 0 1 1 1 0 0 2 0 0 1 0 0 0 0 2 1 1 0 0 0 1 0 1 1 0 0 1 0 1 0 2 2 0 1 0 1 0 2 2 0 0 0 2 1 0 2 1 1 2 0 1 1 0 0 0 1 2 2 1 2 1 0 2 0 1 0 0 1 2 2 0 0 1 1 2 1 1 0 1 1 1 1 0 2 0 1 2 0 0 0 1 1 0 0 0 2 0 2 1 1 2 1 0 0 1 2 0 0 1 0 0 1 0 1 0 0 1 0 1 1 1 0 1 0 0 0 0 0 2 0 2 0 0 0 1 1 0 0 0 0 0 0 0
142 0 0 0 0 0 1 1 2 1 0 1 0 0 0 0 0 2 2 1 1 1 0 0 2 0 0 0 2 2 2 2 1 1 1 0 2 2 1 1 0 2 0 1 2 2 1 0 2 0 0 2 0 0 2 1 0 0 1 0 2 2 1 2 0 0 1 0 1 1 0 2 2 2 2 2 2 1 1 1 1 0 0 1 1 0 0 0 2 2 0 0 0 0 0 0 0 1 0 2 2 0 0 2 2 0 2 0 0 0 0 0 0 0 0 0 0 0 0 0 2 0 1 2 0 0 0 0 2 0 1 0 0 0 1 1 0 0 0 0 1 0 0 0 0 0 1 0 0 1 1 2 0 1 0 0 0 0 0 1 1 0 0 1 1 2 1 0 0 1 1 0 0 2 0 0 2 0 0 0 0 0 0 2 2 2 0 1 1 2 0 0 1 0 1 1 0 2 0 0 0 0 1 1 0 0 2 0 1 0 0 0 2 0 0 1 1 0 0 1 0 1 2 0 0 0 2 0 0 2 0 0 0 0 0 0 0 2 2 1 0 1 2 0 2 0 0 0 2 0 0 1 1 0 0 0 1 2 0 0 0 0 0 0 1 0 0 0 1 1 0 1 0 2 0 0 1 1 1 0 1 1 0 2 2 2 2 1 0 1 1 0 2 0 2 2 0 1 0 1 0 1 0 0 0 0 1 0 0 1 1 2 0 1 1 0 2 0 0 0 2 1 0 1 1 0 0 2 0 0 0 1 0 0 1 0 1 2 0 0 0 1 1 0 0 1 1 0 1 2 0 1 1 0 1 1 1 1 0 2 2 2 1 0 1 0 0 0 2 0 0 0 0 1 1 0 0 0 0 0 1 1 0 1 0 1 0 1 1 0 0 0 0 0 2 0 0 0 1 1 0 1 0 0 0 0 1 0 0 2 0 0 0 0 0 0 0 0 0 1 0 1 1 2 1 2 0 0 0 1 2 0 0 1 1 1 0 1 1 0 0 1 2 0 0 1 0 2 2 2 0 2 0 0 0 0 0 1 1 1 1 1 0 0 0 0 0 2 0 0 1 1 2 0 2 0 2 0 0 1 2 0 2 2 2 2 0 0 0 0 1 1 1 1 1 0 0 0 0 2 2 2 2 1 2 0 2 2 2 0 0 2 1 0 1 1 1 0 0 0 0 2 2 1 0 1 0 2 2 0 1 1 2 1 0 1 1 0 2 1 0 1 0 2 2 0 0 0 1 1 0 1 0 1 2 1 1 0 0 1 0 1 0 1 0 0 1 2 1 1 0 0 0 0 0 0 0 1 0 2 1 0 1 0 0 1 2 1 0 1 1 0 0 1 2 0 1 0 0 0 0 1 1 1 1 1 2 0 0 0 0 0 0 0 0 0 1 0 1 0 0 0 0 1 1 0 0 1 0 0 0 0 1 2 2 0 2 0 2 2 0 2 0 1 2 0 2 0 1 0 0 2 0 1 0 2 1 2 0 2 2 0 0 0 1 2 1 1 0 0 0 1 0 0 0 2 2 0 0 0 1 1 0 1 1 1 0 0 2 0 0 0 0 0 0 0 0 2 0 0 0 0 0 0 1 2 1 2 2 0 1 1 0 1 1 0 0 1 0 0 0 0 1 2 0 0 0 0 1 0 1 1 0 0 1 1 2 0 0 0 0 0 0 0 0 0 1 1 1 1 0 1 1 0 0 1 1 0 1 1 0 0 2 0 0 0 0 1 0 2 0 0 2 0 0 0 2 0 2 2 0 2 0 0 0 2 0 1 1 2 1 1 2 0 0 0 0 0 0 0 0 0 0 0 1 1 1 0 1 0 1 0 0 0 0 0 1 1 2 0 0 0 0 0 2 0 0 0 0 1 0 1 2 1 0 2 0 1 1 0 0 0 0 0 0 0 0 0 0 0 0 1 0 2 2 0 0 0 0 1 1 2 0 0 0 0 2 0 1 0 0 0 1 1 1 1 0 0 2 2 2 0 0 0 0 0 0 2 0 2 2 0 0 2 2 1 2 1 0 0 0 2 1 0 1 2 0 1 0 1 1 0 0 0 1 0 1 0 1 1 1 1 0 1 1 0 1 2 0 2 2 2 1 2 1 0 0 1 1 0 0 0 1 0 0 0 0 0 1 1 0 0 1 0 1 0 1 0 1 1 1 1 0 0 2 1 1 1 0 0 2 0 0 0 0 1 1 1 1 0 0 1 0 0 0 0 0 0 0 0 0 0 0 1 1 0 0 0 1 1 1 0
143 0 0 0 1 0 2 1 2 1 0 1 0 1 0 0 0 1 1 1 1 1 0 1 1 0 0 0 1 2 2 1 1 1 0 1 1 1 0 0 0 0 0 2 2 1 1 0 0 1 1 1 0 0 2 2 0 0 0 2 0 0 0 0 1 0 1 1 0 0 0 0 0 2 0 2 1 2 2 0 1 0 1 1 2 0 0 0 2 2 0 0 0 0 0 0 0 1 1 2 1 2 0 2 2 0 2 0 0 1 1 1 1 1 0 0 0 0 0 0 2 0 2 2 0 0 0 1 0 0 1 0 0 0 0 0 0 0 1 0 1 0 0 0 0 0 1 0 0 0 0 1 0 2 1 0 0 1 1 0 0 1 0 1 1 2 2 1 0 1 1 2 1 1 0 0 0 0 0 1 1 1 0 2 2 2 0 1 0 0 0 1 2 2 2 1 0 2 0 1 1 1 0 1 1 2 1 2 2 0 2 0 0 0 0 1 1 0 0 2 0 0 1 0 0 0 1 0 0 0 1 1 0 0 0 0 0 2 2 2 0 0 2 0 1 0 0 1 1 0 0 0 0 0 1 0 0 2 0 0 0 0 0 0 1 0 2 0 2 0 0 2 0 1 2 2 1 2 2 0 0 2 1 2 2 1 1 0 0 2 0 1 1 0 2 1 1 1 0 1 0 0 1 1 0 0 1 0 1 2 0 1 0 1 1 0 2 0 0 0 1 1 1 2 1 0 0 1 0 1 0 0 0 0 0 0 0 2 0 1 0 0 2 1 0 0 1 0 0 2 2 0 1 0 1 1 0 0 1 0 1 1 2 0 2 1 0 1 1 1 1 1 0 2 0 0 0 0 0 0 1 2 0 0 0 0 0 1 1 0 0 0 1 0 2 0 2 1 1 1 0 1 1 1 1 0 0 1 0 2 0 1 0 1 1 0 0 0 1 0 0 1 0 1 1 2 2 0 0 2 2 1 1 1 1 0 1 0 1 0 1 0 2 0 1 1 0 1 2 2 0 1 0 0 0 0 0 1 1 0 1 0 1 1 0 0 0 1 0 1 0 0 2 0 1 0 2 0 0 1 1 2 1 1 1 1 0 0 1 0 0 2 1 0 1 1 1 1 1 2 1 2 1 1 1 0 2 2 2 0 0 2 0 0 1 1 1 0 0 1 0 2 2 0 1 1 0 0 0 2 0 1 2 1 0 0 1 0 1 1 2 1 0 2 2 0 0 1 0 1 0 1 0 2 2 1 0 0 0 1 0 0 0 2 0 0 2 1 0 0 0 0 0 0 0 0 0 2 0 2 2 0 2 0 1 2 1 1 0 1 0 0 0 0 0 0 2 0 0 0 1 1 0 1 1 2 1 0 1 2 1 0 0 1 1 1 0 0 0 0 0 0 0 0 0 0 1 2 0 0 2 2 0 0 2 0 1 0 2 2 2 1 0 0 0 0 2 0 1 0 0 1 0 1 0 2 1 1 1 0 0 0 1 1 0 1 1 2 0 2 2 0 1 0 0 1 0 1 0 0 1 0 0 1 2 0 2 1 1 0 2 2 1 0 0 0 0 2 1 1 0 1 0 0 2 2 2 2 2 1 1 0 0 0 0 1 0 1 0 0 0 0 1 2 0 1 0 0 1 0 1 1 1 0 1 1 2 0 1 1 0 1 0 0 0 0 0 1 0 0 0 0 0 2 0 0 2 0 1 0 0 1 2 2 0 0 0 0 0 1 1 0 1 1 1 1 2 0 1 1 0 0 0 0 2 1 0 1 2 2 1 2 2 1 0 1 0 2 0 1 1 0 0 0 1 1 0 1 1 0 1 0 2 2 2 0 0 0 2 0 1 2 0 0 1 0 0 0 0 0 1 1 0 1 0 2 0 2 2 0 0 0 0 0 0 0 1 0 0 0 0 1 1 1 1 0 1 0 0 0 0 0 1 0 0 2 0 0 2 1 0 0 2 0 2 2 0 0 1 2 2 0 0 0 0 0 0 1 0 2 2 0 1 1 2 0 2 2 0 0 0 2 2 0 2 0 2 1 0 1 1 0 0 0 1 1 2 0 2 2 0 2 0 0 0 0 0 1 1 0 2 1 0 1 0 0 0 1 2 1 0 0 2 1 1 1 1 0 1 0 1 0 0 1 1 0 2 1 1 1 1 0 0 0 0 2 2 0 1 1 1 1 2 0 1 1 0 2 2 0 0 2 2 2 0 0 2 0 0 0 0 0 0 1 0 0 1 0 1 1 1 1
144 0 0 0 0 0 2 2 2 1 0 0 0 0 0 0 0 0 0 2 0 0 0 0 2 0 1 0 2 2 2 0 0 0 1 0 2 1 0 1 1 0 1 0 0 1 0 0 1 0 0 1 0 0 2 1 0 0 0 1 2 2 2 2 0 1 1 0 0 0 0 0 2 1 1 1 1 2 2 0 0 0 0 1 1 0 0 1 1 2 1 1 1 0 1 0 0 1 1 1 1 2 1 0 1 0 1 0 0 0 0 0 0 1 1 1 1 0 0 0 0 0 2 1 0 1 0 1 0 1 0 0 0 0 0 0 0 0 0 0 0 0 1 0 0 0 0 0 0 1 1 1 2 0 1 0 0 0 0 1 1 0 0 1 1 2 0 1 0 0 2 0 1 1 1 0 2 0 2 2 0 2 0 1 0 0 1 1 0 0 0 1 1 1 1 1 2 2 0 0 0 0 0 2 2 1 2 1 0 0 0 0 0 1 0 1 1 1 1 2 0 0 2 0 0 0 1 0 0 0 0 1 0 0 0 0 0 2 2 2 0 0 1 1 1 0 0 1 1 0 0 0 0 0 0 0 0 2 1 1 1 1 0 0 1 1 0 0 1 1 0 1 1 1 0 1 0 1 2 0 1 1 1 1 2 1 1 0 0 1 0 0 0 0 2 0 0 1 0 0 0 0 1 1 1 0 1 2 0 1 0 1 0 1 1 0 2 0 1 0 0 2 0 1 1 0 0 1 0 0 0 2 1 0 0 0 0 2 0 0 1 2 2 1 1 1 1 1 1 1 1 0 2 0 2 0 0 0 1 1 1 1 2 0 2 0 1 1 2 0 0 0 0 2 1 1 1 1 1 0 1 1 0 1 0 0 0 0 0 1 1 1 1 1 2 0 1 0 0 1 0 1 0 1 0 1 1 1 1 1 1 2 0 0 0 0 1 0 0 1 0 1 0 2 1 2 1 2 0 1 1 0 0 0 1 1 0 1 1 1 1 1 0 2 0 1 0 1 1 0 0 1 1 1 1 1 0 1 2 2 2 1 0 0 0 2 0 2 0 0 1 1 2 0 2 0 2 1 1 0 0 0 2 2 0 0 1 0 2 0 0 2 0 2 1 0 0 2 1 1 0 2 1 1 1 0 1 0 0 0 0 1 1 0 2 0 0 0 0 1 0 2 1 0 0 1 1 0 0 2 0 1 0 0 0 0 2 0 1 2 0 1 0 2 2 0 1 1 1 0 0 0 0 2 2 0 0 0 1 1 1 0 0 1 0 0 1 0 0 0 0 1 2 0 0 2 2 1 0 1 1 0 0 0 2 0 2 2 1 2 0 0 2 0 2 0 2 0 0 0 0 2 1 2 2 2 1 0 1 1 0 0 0 2 0 2 0 0 1 0 0 0 0 1 1 0 1 0 0 0 1 2 1 1 1 0 1 1 2 2 1 1 0 1 1 0 1 0 1 0 2 1 0 1 0 1 1 1 1 0 0 0 2 0 1 1 2 2 0 1 1 1 0 1 1 1 1 1 1 1 0 0 0 1 2 1 1 0 1 0 0 0 0 0 0 0 0 2 1 1 0 0 0 0 1 2 2 2 0 0 1 1 0 2 1 1 0 1 1 0 0 0 0 2 0 1 1 1 1 0 1 0 0 0 0 0 0 2 0 2 0 0 0 0 0 0 0 1 1 1 0 1 0 1 0 0 2 0 1 0 0 0 2 1 0 1 1 1 0 2 0 0 0 0 0 1 0 2 0 0 1 0 0 0 1 0 0 1 2 1 0 1 2 1 0 1 0 0 0 0 0 0 0 0 1 2 1 0 1 0 1 0 0 0 0 0 0 2 1 0 1 1 0 0 2 0 0 0 1 0 1 2 2 0 0 1 0 0 0 1 1 1 0 0 0 0 0 0 0 0 0 2 1 1 1 0 1 0 0 0 0 0 0 0 0 1 1 0 1 1 0 0 1 1 1 2 0 1 1 2 1 1 0 0 0 0 0 2 1 1 1 0 2 0 1 0 2 2 0 0 0 1 2 0 1 1 1 2 0 2 0 0 0 0 1 1 2 1 2 1 0 2 0 1 0 0 0 1 0 1 2 2 1 1 2 2 2 0 0 0 0 0 1 1 1 2 0 0 1 0 2 1 0 0 2 0 2 1 2 1 1 0 1 0 1 2 2 0 0 0 1 0 0 0 0 2 0 2 2 0 0 2 0 0 0 1 1 1 0 1 0 0 1 2 2 0 0 1 1 0 1 1
145 0 0 1 0 0 0 2 2 1 0 2 1 0 0 0 0 1 0 1 1 1 0 0 2 0 0 0 2 2 2 2 0 1 1 0 2 2 0 1 0 1 0 1 1 1 1 0 0 1 1 1 0 1 1 0 0 0 0 0 2 2 2 2 1 0 2 1 0 1 1 1 2 2 2 2 1 1 1 0 1 0 0 0 0 0 0 0 2 2 0 0 2 0 0 0 0 0 0 1 1 2 2 0 2 0 2 0 0 0 1 2 1 2 2 2 1 0 1 0 1 0 2 1 0 1 0 1 0 1 1 2 0 0 0 0 1 0 0 0 0 0 0 0 0 0 1 0 0 2 0 2 0 0 0 0 0 1 0 2 2 0 0 0 0 1 2 1 0 0 2 2 1 1 1 0 2 0 0 0 0 1 0 2 1 1 1 1 0 2 0 0 1 0 1 1 1 2 0 0 0 0 0 2 1 0 2 0 1 0 0 0 1 0 1 1 0 0 0 1 0 0 1 0 0 0 1 0 0 2 0 0 1 1 0 1 0 1 1 1 0 0 1 0 2 0 0 0 2 0 0 1 0 0 0 1 2 2 0 0 0 0 0 0 1 1 1 0 2 0 1 1 0 2 0 0 1 0 1 0 1 1 1 2 1 1 1 2 0 2 1 2 0 1 2 0 1 1 1 1 0 0 2 2 1 0 1 0 0 0 0 0 0 1 1 0 2 0 1 0 1 2 2 2 0 0 0 2 1 1 0 1 1 1 0 0 0 0 2 2 1 1 2 0 0 0 1 1 1 1 1 0 2 0 2 0 1 0 1 1 2 2 1 0 1 0 1 2 1 1 1 1 1 2 2 1 2 0 0 0 1 0 0 1 0 0 0 0 0 2 1 1 0 0 1 1 0 1 1 1 0 1 0 2 1 1 0 1 0 2 0 1 0 1 1 0 0 0 1 0 0 1 1 1 0 2 1 1 1 0 0 1 0 2 0 1 0 0 1 0 1 1 1 1 1 0 0 2 2 0 0 1 2 2 2 2 0 1 1 2 1 0 0 0 0 0 1 2 0 0 0 0 2 0 0 0 0 0 0 0 1 1 0 0 2 2 0 0 0 0 1 2 0 2 1 0 0 1 1 1 1 1 2 2 2 0 2 1 2 0 1 1 1 1 0 1 0 0 1 2 1 2 2 0 1 1 0 1 1 1 1 1 0 0 1 0 2 0 2 1 1 2 0 2 2 1 0 1 1 0 1 1 0 1 2 1 0 1 1 1 0 0 1 1 1 1 0 1 1 0 1 0 0 0 0 0 0 2 0 2 2 0 0 0 1 1 1 1 0 1 0 1 1 0 1 1 2 0 0 0 0 2 1 0 1 1 2 0 2 2 0 0 0 1 1 1 1 0 0 0 0 0 0 0 0 1 2 0 0 0 1 1 1 1 2 0 1 0 2 2 2 2 0 1 2 0 2 0 1 0 0 2 0 1 0 2 1 1 1 0 0 0 0 0 0 1 1 0 1 0 0 2 0 0 0 1 2 1 1 1 1 1 1 0 1 2 1 0 1 0 1 1 1 0 0 0 0 2 0 0 0 1 0 0 0 2 2 2 2 0 0 0 0 2 0 0 1 1 1 0 1 0 0 2 0 2 0 0 1 0 0 0 0 0 0 0 2 1 0 1 0 1 0 0 0 0 0 0 1 1 1 1 0 1 0 1 0 0 0 0 0 0 2 1 0 0 0 0 0 2 0 0 0 1 1 1 1 0 2 2 0 2 1 1 1 0 1 2 1 2 0 1 2 1 0 1 0 1 0 1 1 0 0 0 0 2 2 0 0 2 2 0 1 1 1 0 0 0 1 0 1 1 0 1 1 1 0 0 0 0 0 2 1 0 0 1 1 1 1 1 0 0 0 0 0 0 0 0 0 0 0 2 1 1 1 0 1 0 0 0 1 1 0 0 0 0 0 0 0 1 1 0 2 0 2 2 0 1 1 2 1 0 0 0 0 0 0 2 0 2 2 0 1 0 2 1 2 2 0 0 0 1 2 1 2 1 0 0 1 1 1 0 0 0 1 1 2 1 2 1 0 2 0 1 0 0 2 1 0 0 2 1 0 1 0 0 1 2 2 0 0 0 2 2 2 1 0 0 1 0 1 0 0 1 1 0 2 0 0 0 2 0 0 0 1 2 2 0 0 0 0 0 0 0 0 1 0 1 1 0 0 2 1 2 0 1 1 1 1 1 1 1 0 2 1 0 0 0 0 0 2 2
146 0 0 0 0 0 1 1 1 2 0 1 1 1 0 0 0 2 1 2 0 0 1 0 2 0 0 0 2 1 1 2 2 2 0 1 1 1 0 0 0 0 0 0 2 2 0 1 0 0 1 2 0 0 2 1 1 0 1 0 1 2 2 2 1 0 2 0 0 0 0 1 2 2 1 2 1 2 2 0 1 0 0 1 1 0 0 1 2 2 1 2 0 0 0 0 0 2 2 2 0 2 1 1 2 0 2 1 1 0 0 2 1 1 1 1 1 0 0 0 2 0 2 1 0 1 0 0 1 0 1 0 0 0 0 0 0 0 1 0 0 0 0 0 0 0 0 0 0 0 0 0 0 0 0 0 0 0 1 1 0 1 0 1 1 2 2 1 0 1 1 2 1 1 0 1 1 0 0 0 0 0 0 2 0 0 0 0 0 0 1 0 2 2 2 2 0 2 0 1 1 1 0 1 1 1 1 1 1 0 1 0 1 0 0 0 0 0 1 1 1 1 2 0 0 0 1 1 1 1 0 0 0 1 1 0 0 2 2 1 0 1 2 0 2 0 1 0 2 0 0 0 0 0 0 0 0 2 2 2 1 2 0 0 0 0 0 1 2 2 0 2 0 2 0 0 1 1 1 0 0 2 1 2 1 1 1 2 0 2 1 1 0 1 1 1 0 1 0 1 0 0 1 1 0 0 0 0 0 2 0 1 0 2 2 1 2 0 0 0 1 1 1 0 0 0 1 2 1 1 0 1 0 0 0 0 0 0 2 0 0 1 2 0 1 1 1 0 1 2 0 1 2 1 1 0 2 0 0 1 1 1 1 0 0 0 0 2 1 1 1 1 0 2 1 1 2 0 0 0 2 0 0 0 1 0 0 0 0 0 0 0 1 0 2 0 1 0 1 1 0 1 0 2 1 1 0 0 0 2 0 0 0 0 0 0 0 0 0 0 0 1 0 2 1 2 0 1 0 0 1 0 0 2 0 1 0 0 1 0 0 0 1 1 0 2 1 0 1 1 0 0 0 1 1 0 1 2 2 2 2 0 0 0 0 1 0 2 0 0 2 2 2 0 2 1 1 0 0 1 2 1 0 0 2 0 0 0 0 0 1 0 2 2 0 0 0 1 1 2 1 2 1 1 1 1 2 2 2 0 0 2 0 0 1 1 1 0 0 1 0 2 1 1 0 1 0 0 0 2 0 2 0 0 1 0 2 0 0 2 0 1 0 2 2 0 0 1 0 1 0 1 1 1 2 1 0 1 0 2 2 0 0 1 0 0 1 2 2 1 1 0 0 0 0 0 0 1 0 1 1 0 0 0 0 0 0 0 0 0 1 0 2 0 1 0 0 2 0 0 2 0 1 1 1 2 1 0 1 1 0 0 0 1 1 1 0 0 0 1 1 1 0 0 0 2 2 2 0 0 1 1 0 1 1 2 2 0 2 1 2 1 0 1 1 0 2 0 1 0 2 1 0 0 0 2 2 1 1 0 0 0 2 1 0 1 1 2 0 0 0 0 0 0 0 1 1 0 0 0 2 0 2 0 1 1 1 1 1 1 0 0 1 1 2 0 0 2 1 1 0 0 0 1 2 2 1 1 2 0 0 0 0 1 0 1 0 2 1 0 0 0 1 2 0 0 0 0 0 0 1 0 0 0 0 1 1 2 0 2 0 1 0 0 0 0 1 0 0 0 0 0 1 1 0 0 0 0 0 0 0 0 2 0 0 1 1 2 0 2 0 0 0 0 0 1 0 0 2 2 0 2 1 1 2 1 0 2 0 2 0 0 2 0 0 0 0 2 0 2 2 0 0 0 1 1 2 0 1 0 1 0 2 1 1 0 0 2 2 0 1 2 1 0 2 0 0 0 0 0 0 2 0 0 0 2 0 0 1 0 0 1 1 1 0 0 0 0 0 0 0 2 1 1 1 0 1 0 1 0 1 1 0 0 0 0 0 0 0 2 0 0 1 1 2 2 0 0 0 1 0 1 0 0 0 0 1 1 0 2 2 0 1 0 2 1 1 2 0 0 0 1 0 0 1 2 0 1 0 2 0 0 0 0 1 1 1 1 2 1 1 1 0 0 0 0 0 2 1 0 2 1 1 2 1 1 1 0 0 0 1 1 2 0 1 1 0 0 0 0 1 1 2 0 0 0 0 1 1 0 2 0 1 0 0 2 2 0 0 0 0 0 0 1 1 1 0 1 1 0 0 1 0 0 0 1 1 1 2 1 1 1 0 2 0 1 0 0 0 0 2 2
147 0 1 0 0 0 1 0 0 2 0 0 0 0 0 0 0 1 1 2 0 0 0 0 2 0 0 0 1 1 1 1 0 1 0 1 1 1 0 1 1 0 1 1 1 1 1 0 0 1 1 1 1 1 1 1 0 1 0 1 1 1 0 1 0 0 1 1 0 0 0 0 2 2 2 2 2 1 1 0 1 0 0 1 1 0 0 1 2 2 1 1 0 0 0 0 1 0 0 1 1 2 0 0 1 0 1 0 0 0 2 2 1 2 2 2 2 1 0 0 0 1 2 2 0 1 0 0 2 0 0 0 0 0 0 0 0 1 1 0 0 0 0 0 0 1 0 0 0 2 1 2 0 1 1 1 0 1 2 1 1 1 0 1 2 2 0 0 1 1 1 0 1 1 0 0 1 0 0 1 1 0 0 2 1 1 1 0 0 2 0 0 1 1 1 1 1 2 0 2 2 2 0 1 1 1 2 2 2 0 2 0 1 0 0 0 0 1 2 0 1 1 1 0 0 0 1 0 0 0 0 1 0 0 0 0 0 1 2 1 0 0 2 0 0 0 0 0 2 0 0 1 0 0 0 0 0 1 0 0 0 0 0 0 1 0 0 0 1 0 0 1 0 1 1 0 1 0 2 0 2 1 0 1 1 1 1 0 0 2 1 1 0 1 2 0 0 0 0 0 0 0 1 1 0 0 1 0 0 2 0 1 0 1 1 0 0 0 0 0 1 1 2 0 1 0 0 1 1 1 0 1 0 0 0 1 0 0 2 0 0 0 1 1 1 1 0 0 1 0 0 0 2 0 2 0 1 0 0 2 2 2 1 0 1 0 0 1 2 0 0 0 0 2 0 0 2 1 1 0 0 0 0 0 2 2 0 0 0 0 0 0 0 0 0 2 1 0 0 0 0 0 0 2 1 1 0 1 0 1 0 0 0 1 1 0 0 0 0 0 1 2 0 1 1 2 2 0 0 0 0 0 0 2 0 1 1 1 0 0 1 1 1 1 0 1 0 0 0 1 0 0 1 1 1 1 0 0 1 2 1 0 0 0 0 1 0 2 0 0 0 0 1 1 0 0 0 1 1 0 1 1 1 1 1 0 0 0 2 0 0 2 1 1 0 0 0 2 0 0 0 0 2 2 2 0 2 1 1 0 0 2 0 1 1 1 0 0 0 1 1 1 2 2 0 2 0 1 1 1 1 1 2 1 1 1 2 0 0 0 2 2 0 1 1 0 0 0 2 0 0 0 1 0 2 2 0 1 0 1 1 0 0 1 0 1 0 2 1 1 0 0 1 0 0 1 1 1 0 2 2 0 0 0 1 0 1 0 0 0 1 0 1 0 1 0 0 0 0 0 0 2 0 2 2 2 1 0 1 1 2 0 0 2 0 1 0 0 1 0 0 0 0 0 0 1 1 1 0 0 1 1 0 2 1 0 2 0 2 2 1 1 0 0 2 0 2 1 1 0 2 1 0 0 0 1 2 2 1 0 0 0 1 1 0 1 1 0 0 1 2 0 0 0 0 0 1 0 1 0 0 0 0 0 2 2 1 2 2 0 1 1 0 1 0 0 0 0 0 0 0 0 0 0 1 2 1 1 1 0 2 2 0 1 0 1 0 1 0 0 0 0 0 2 0 1 1 0 0 0 0 0 1 0 1 1 1 0 1 1 0 1 1 1 0 0 2 1 0 0 0 0 1 0 0 1 1 0 0 0 0 0 1 0 0 0 1 0 1 0 1 0 1 0 0 2 1 0 1 1 1 1 0 0 2 0 0 2 1 2 0 1 2 0 1 0 0 1 0 1 1 0 0 1 1 0 1 1 0 1 1 0 2 1 0 0 0 2 2 0 1 1 0 0 1 0 1 0 0 0 0 2 1 0 0 1 0 1 1 0 0 0 1 0 0 0 1 0 0 0 0 2 2 1 1 0 1 0 0 0 2 2 0 0 0 0 2 0 1 1 0 0 2 0 2 2 0 0 1 1 0 0 0 0 0 0 1 2 1 1 1 0 2 0 1 0 2 2 0 0 0 1 2 2 2 2 0 1 1 1 1 0 0 0 0 2 2 2 2 2 0 2 0 0 1 0 1 1 0 1 2 2 0 2 0 0 0 1 1 0 0 0 0 0 0 2 0 1 1 0 2 0 1 0 1 1 1 1 2 2 2 0 0 1 2 0 1 0 0 0 1 0 1 0 0 1 0 0 1 0 0 0 1 1 0 0 1 0 1 0 1 0 1 2 1 0 1 0 0 0 2 1
148 0 0 0 1 1 2 1 2 2 0 0 2 2 0 0 0 1 1 1 0 0 1 0 2 0 0 0 2 1 2 1 2 2 0 2 0 1 1 0 0 0 0 2 2 1 1 0 0 1 1 2 0 1 1 0 2 1 0 2 0 1 2 2 0 1 1 1 1 1 0 2 1 2 1 2 2 1 1 0 1 0 0 2 2 0 0 0 2 2 0 0 0 0 0 0 0 0 0 2 2 1 1 0 1 0 1 1 1 0 0 1 1 2 2 2 2 0 0 0 2 0 2 1 0 1 0 0 2 0 0 2 0 0 1 0 1 1 0 0 1 0 0 0 0 0 1 0 0 0 0 0 0 0 0 0 0 1 0 1 0 2 0 1 0 1 0 1 0 2 0 0 0 2 0 0 2 0 0 1 1 1 0 2 2 2 0 0 0 1 0 0 1 1 1 1 2 2 0 0 0 0 1 2 2 0 2 1 2 0 0 0 2 0 0 0 1 0 2 0 1 1 2 0 0 0 0 0 0 1 0 0 0 1 1 0 0 2 2 2 0 0 2 1 1 0 0 0 2 0 0 1 0 0 1 0 0 0 0 0 0 0 0 0 1 0 0 0 2 2 0 1 0 0 0 0 0 1 1 0 0 1 0 2 1 1 2 2 0 2 1 0 0 0 2 0 1 0 0 0 0 1 1 1 1 0 0 0 1 2 0 2 0 0 1 0 2 2 0 0 0 2 1 0 1 0 0 1 1 1 0 0 1 0 0 0 0 0 2 0 0 0 2 1 0 0 1 0 0 1 0 1 2 0 2 0 0 0 0 0 0 0 1 1 1 1 0 2 2 0 0 0 0 2 0 0 2 0 0 0 0 0 0 0 1 1 0 0 0 0 0 0 2 0 1 1 1 0 0 0 0 0 1 1 0 1 0 1 0 1 0 1 0 1 1 0 0 0 0 1 0 0 1 1 1 2 0 2 0 0 2 0 0 2 0 1 0 0 1 1 1 1 1 1 0 1 1 1 2 2 0 1 1 2 2 1 1 0 0 1 1 0 0 0 0 1 0 2 0 1 0 0 2 0 1 0 0 0 0 2 0 0 2 2 0 0 0 2 0 2 1 2 1 1 1 1 1 1 1 2 1 2 1 1 1 0 1 1 1 0 0 1 1 0 0 0 0 0 0 2 0 2 1 0 0 1 1 1 1 0 1 0 2 2 0 0 1 0 0 1 0 0 0 1 1 2 1 0 2 0 0 0 0 2 2 1 0 0 0 0 0 0 1 2 0 0 2 2 1 1 0 1 0 0 0 0 0 1 0 1 2 0 1 0 0 1 1 1 1 1 0 0 0 0 1 0 0 1 0 0 1 1 0 2 2 2 1 0 1 0 1 1 0 0 0 1 1 0 0 0 0 0 0 0 0 0 1 1 0 0 1 1 0 1 2 0 2 0 2 2 2 2 0 1 2 0 1 0 1 0 1 2 1 0 2 2 1 1 1 0 0 0 2 0 0 2 1 0 0 0 0 2 0 0 0 1 1 0 0 0 1 0 0 0 2 2 1 0 0 1 0 0 1 0 1 0 0 2 1 1 1 1 0 0 2 2 2 2 2 1 0 0 0 2 0 1 0 1 0 0 0 0 1 2 0 1 0 0 0 0 1 0 1 0 1 1 1 0 2 2 1 2 0 0 0 0 0 0 0 0 0 0 2 1 0 0 1 1 1 0 1 1 2 1 0 1 2 0 0 1 0 0 0 0 0 1 0 0 2 2 0 2 0 0 1 2 0 1 1 2 1 1 2 0 1 0 1 1 0 2 1 0 1 0 1 1 1 1 0 1 1 0 1 1 1 0 0 2 2 0 1 1 0 1 2 0 1 0 0 0 0 2 1 1 0 0 0 0 0 1 1 1 0 0 0 0 0 0 0 0 0 2 2 1 0 1 2 0 0 0 1 2 1 0 0 0 1 0 1 0 0 0 1 1 0 0 0 2 2 2 1 0 0 0 0 0 1 2 1 0 0 0 0 1 0 0 1 1 0 0 1 2 1 1 2 2 0 1 0 2 0 0 0 0 2 0 1 1 2 1 0 2 0 0 0 0 1 0 0 0 2 2 1 1 1 1 1 1 2 1 0 0 1 0 1 2 0 0 0 0 2 2 1 0 1 1 1 0 1 0 1 0 0 1 2 0 0 0 1 0 0 0 0 0 0 1 0 0 1 1 0 1 0 1 0 0 1 0 0 0 0 0 0 1 0 0 0 0 0 0 2 2
149 0 0 0 0 0 1 2 2 1 0 0 1 2 0 0 0 1 1 0 2 2 1 0 2 0 1 0 1 1 1 2 0 1 0 1 1 2 0 2 1 1 0 0 1 0 1 0 1 0 0 1 1 0 1 1 2 0 1 1 0 1 0 1 0 0 0 0 0 1 1 1 2 2 2 2 2 1 1 1 1 0 0 1 1 0 0 0 0 1 0 0 0 0 0 0 0 2 2 2 0 2 1 0 2 0 2 0 1 1 0 1 0 2 2 2 1 0 1 0 1 0 1 2 0 1 0 0 0 0 1 0 1 0 0 0 1 0 0 0 0 0 0 0 0 0 0 0 0 2 1 2 0 0 0 0 0 1 0 2 0 1 1 0 1 2 1 0 1 2 0 1 1 1 0 0 2 1 0 0 0 1 1 2 0 0 2 2 0 0 1 2 2 1 2 2 0 2 0 0 0 0 0 2 2 0 2 0 0 0 1 0 2 0 1 2 2 0 0 2 0 0 2 0 0 0 0 1 1 1 0 0 1 1 1 0 0 2 1 1 0 1 2 1 2 0 0 0 2 0 0 2 1 0 0 0 1 2 0 0 0 0 0 0 1 0 2 0 1 1 0 2 0 0 0 0 0 0 1 0 0 1 0 1 0 0 0 1 2 2 0 2 0 1 2 1 0 1 1 1 1 0 1 1 0 0 0 0 0 2 0 2 0 1 1 1 2 0 0 0 1 1 1 1 1 0 1 1 1 2 0 1 0 0 0 0 0 1 1 0 0 0 2 0 1 1 2 1 1 1 0 0 2 0 1 0 0 0 0 2 2 1 0 1 0 0 0 2 2 0 0 0 0 2 1 0 2 2 2 0 0 1 0 2 1 1 0 0 0 0 0 0 0 1 2 0 2 1 0 0 0 0 1 1 0 1 0 1 0 0 0 0 0 1 1 0 0 1 0 0 0 2 1 1 2 2 0 1 1 0 1 2 0 1 0 0 0 0 1 0 2 0 2 0 0 1 0 1 1 1 0 2 0 0 0 0 0 2 2 2 2 0 1 0 0 1 0 2 0 0 0 0 2 1 0 0 0 0 0 0 0 1 0 0 2 0 0 0 1 0 1 0 0 2 0 0 0 2 1 1 0 0 1 0 2 1 2 1 1 0 0 1 0 0 0 0 0 0 0 2 2 0 1 0 0 1 1 1 1 1 1 1 1 0 0 1 2 0 0 2 0 0 0 1 2 1 0 1 1 0 1 1 0 1 2 1 0 1 1 1 1 0 0 1 0 0 1 2 1 0 1 1 2 0 0 2 2 0 0 2 1 0 0 0 0 1 1 0 0 0 0 0 1 1 1 0 2 0 0 0 0 1 0 2 2 2 0 0 2 2 1 0 0 0 2 0 0 0 0 0 0 0 1 1 1 0 0 1 0 0 2 2 1 0 2 0 2 0 2 2 2 1 0 1 0 0 2 0 1 0 1 1 0 1 0 2 1 0 0 0 0 0 0 1 1 0 1 2 0 1 1 0 1 1 2 2 2 0 0 0 0 0 0 1 2 1 0 0 2 0 0 0 0 1 0 0 0 1 1 1 0 0 0 0 1 2 2 2 2 0 0 0 0 2 1 1 1 2 2 0 0 0 1 1 1 0 0 0 1 0 2 1 0 1 1 1 2 0 0 0 0 0 0 0 0 0 1 0 0 0 0 0 0 1 0 0 0 0 2 2 0 0 2 1 0 1 1 0 0 2 0 0 0 1 1 0 1 2 0 0 1 1 0 0 0 1 1 2 2 2 0 2 2 2 0 0 0 1 0 0 0 0 0 0 2 1 1 0 0 1 1 0 1 2 1 0 0 1 0 0 0 0 0 0 1 0 0 0 0 0 0 2 1 0 0 2 0 0 0 0 0 0 0 0 0 0 0 1 0 1 0 1 2 2 1 1 1 1 0 0 0 2 0 0 0 0 0 0 1 1 1 0 0 2 0 0 0 1 1 2 2 0 0 0 0 0 0 1 1 1 1 0 0 0 1 0 2 1 0 0 0 1 2 0 1 1 1 1 0 2 0 0 0 0 0 2 2 0 1 1 0 1 0 1 0 0 0 2 0 1 2 2 0 2 0 0 1 1 0 0 1 1 1 1 1 1 0 0 1 0 2 0 1 0 2 0 2 0 0 1 1 1 0 2 2 1 1 0 0 0 0 0 0 0 0 0 0 0 0 0 0 0 1 1 0 1 1 1 0 1 0 0 0 2 2 0 0 1 1 0 2 2
150 0 0 0 0 0 2 1 1 0 1 2 0 0 0 0 0 2 2 0 2 2 0 0 2 0 0 0 1 2 2 0 0 1 0 1 1 1 0 1 1 1 0 1 2 0 2 0 0 0 0 0 0 0 2 0 0 0 1 0 1 2 1 1 0 1 1 1 0 0 0 0 2 2 2 2 2 2 2 0 1 0 0 1 1 0 1 0 0 2 0 0 0 0 2 1 0 0 0 0 1 2 1 1 2 0 2 0 0 0 0 2 0 1 1 1 1 0 0 0 2 0 1 2 1 0 0 2 0 2 1 1 0 0 0 0 0 0 1 0 1 0 1 0 0 0 0 0 0 2 1 2 0 0 1 0 0 1 0 1 0 0 0 1 2 2 1 1 0 2 0 1 2 0 1 0 2 2 0 0 0 0 2 2 0 0 1 1 0 1 0 2 1 0 1 2 1 2 0 0 0 0 0 2 2 0 2 0 1 0 1 0 2 0 0 1 1 0 2 0 1 1 2 0 0 0 2 0 0 0 0 0 0 0 0 0 0 0 1 1 0 0 2 1 1 0 0 0 2 0 0 0 0 0 0 0 0 0 0 0 0 0 0 0 1 0 0 1 1 0 0 2 0 0 0 0 1 0 1 0 0 0 1 2 2 2 2 1 0 2 2 1 1 0 2 1 1 1 1 1 0 0 1 1 1 0 1 0 0 1 0 1 0 1 1 0 2 1 0 0 1 2 1 2 0 0 1 1 0 2 0 0 1 0 0 0 0 1 1 1 1 2 1 0 1 1 1 0 0 2 0 2 2 1 1 0 1 0 0 2 2 2 1 0 1 1 1 1 2 0 0 0 0 2 1 1 2 0 0 0 1 0 0 1 0 0 0 0 0 1 0 0 1 0 2 0 1 0 1 1 0 1 1 1 0 1 0 0 1 2 1 1 0 0 0 0 0 0 2 0 0 0 0 0 0 2 2 0 1 0 2 0 0 1 0 0 1 0 0 0 0 1 2 0 0 1 0 0 1 0 0 0 0 1 0 0 0 1 2 2 1 0 0 0 0 1 1 1 0 1 1 1 2 0 2 0 1 0 0 1 0 2 1 1 2 0 0 1 1 0 0 2 1 2 0 1 1 0 0 2 2 2 1 1 1 0 2 0 0 0 0 1 0 0 2 0 0 1 0 2 1 2 2 0 0 2 1 0 0 2 0 1 1 0 0 1 2 0 1 1 2 2 0 0 1 1 0 1 1 0 1 1 0 0 2 2 0 0 1 0 0 0 0 1 0 0 1 2 0 0 0 2 1 0 0 1 1 1 0 2 2 0 0 0 1 1 0 2 0 2 0 2 2 0 1 0 1 0 0 0 1 1 2 0 2 2 0 0 2 2 2 0 0 0 1 0 1 0 0 0 0 0 0 0 0 2 2 2 0 0 0 1 0 1 1 0 1 0 2 0 2 1 0 0 1 0 2 0 1 0 1 1 0 1 0 2 1 1 1 0 0 0 1 0 1 1 1 0 1 0 0 2 0 0 1 2 2 1 1 1 0 0 0 2 2 1 1 0 1 0 0 0 1 1 0 0 0 1 0 0 0 0 0 0 1 2 1 2 2 0 1 1 0 1 0 0 1 2 1 0 0 0 0 2 1 0 0 1 0 1 1 0 0 0 0 0 0 2 0 2 0 1 0 0 0 0 2 0 0 0 0 0 1 1 0 0 0 0 0 0 0 0 2 1 0 1 1 1 0 2 0 1 1 1 1 0 1 1 0 0 0 0 1 1 2 1 1 1 2 2 1 2 1 1 0 0 0 1 1 2 0 0 0 0 2 1 0 0 1 0 1 0 2 2 1 0 0 2 2 0 2 1 0 1 2 0 1 0 1 0 1 2 1 0 0 1 0 1 2 1 0 2 1 0 1 1 1 0 0 0 0 2 1 1 1 0 1 0 0 0 2 2 0 0 0 1 2 0 2 0 0 0 1 1 1 2 0 1 1 2 1 1 0 0 0 0 0 1 0 2 2 0 0 0 2 1 1 2 0 0 0 1 2 0 1 1 1 2 0 1 0 0 1 1 2 0 1 1 2 0 0 2 1 1 0 0 2 0 0 0 1 1 0 1 0 0 0 0 1 1 0 0 2 1 1 2 0 1 0 0 2 0 2 0 0 0 1 0 0 2 0 0 0 0 0 1 1 0 0 0 0 0 0 0 0 1 0 2 2 0 0 1 0 0 0 0 0 1 0 1 0 0 0 1 1 0 0 1 1 0 2 1
151 0 0 0 0 0 0 0 1 2 0 0 0 1 0 0 0 1 1 1 1 1 0 0 2 0 0 0 1 2 2 0 0 1 1 0 2 1 0 0 0 0 0 0 2 0 0 0 0 0 0 1 1 1 1 1 0 1 0 2 0 1 0 0 0 0 0 1 0 0 0 1 1 1 0 1 1 0 0 1 0 0 0 1 1 0 0 1 2 2 0 0 1 0 0 0 0 1 1 1 2 1 1 0 2 1 2 0 0 0 2 1 2 2 2 2 2 0 0 0 2 0 1 2 0 1 0 0 2 0 1 0 1 0 1 1 0 0 0 0 0 0 0 0 0 0 0 0 0 0 0 1 0 0 1 1 1 1 1 1 1 1 0 1 2 2 2 2 0 1 1 1 0 2 0 0 2 0 0 1 0 1 0 2 0 0 2 1 0 1 0 1 2 0 2 1 0 1 0 0 0 0 0 1 1 1 2 0 1 0 0 0 2 0 0 2 2 0 2 0 1 1 1 0 1 0 0 1 0 2 1 1 1 1 0 1 0 0 2 0 0 0 0 0 0 0 0 0 2 0 0 0 1 1 0 0 2 1 1 0 0 0 0 0 0 0 0 0 0 0 1 2 0 2 0 1 0 0 2 0 2 0 0 0 2 0 0 1 1 1 1 1 1 0 1 1 0 1 0 0 1 0 0 0 0 0 0 0 1 1 0 0 0 2 2 0 0 0 1 0 1 2 2 2 1 0 0 2 1 1 0 2 1 1 0 0 0 2 0 1 1 1 2 0 0 0 1 0 1 1 0 1 2 0 2 0 2 0 0 2 2 2 2 0 1 0 0 2 2 0 0 0 1 2 0 0 1 2 2 1 2 1 0 2 0 2 0 0 0 0 0 0 0 0 2 0 0 0 1 1 0 1 1 1 0 1 0 1 0 2 0 0 0 0 0 0 1 0 0 0 0 0 0 1 2 2 1 0 0 1 1 0 0 2 0 0 1 2 1 1 2 0 2 0 1 2 0 2 2 0 0 1 1 1 1 1 0 2 2 1 2 1 0 1 0 1 0 2 0 1 1 1 2 1 0 0 0 1 1 1 0 1 1 1 1 0 0 1 1 0 0 1 1 2 0 0 0 2 1 1 1 1 2 2 2 0 2 0 1 0 1 1 1 0 0 2 1 0 0 0 0 2 2 1 0 2 1 1 1 1 1 1 1 1 0 1 1 1 1 1 1 1 0 0 0 0 0 0 2 0 0 0 0 2 2 2 0 0 0 0 0 0 2 2 1 1 1 1 1 1 0 1 0 0 0 0 0 1 0 2 1 0 0 0 2 0 2 2 0 2 0 0 0 0 0 0 0 1 0 0 1 1 0 1 1 2 0 0 0 0 0 0 0 0 2 0 0 0 0 0 0 0 1 1 1 0 0 1 0 0 2 2 1 2 1 0 2 0 1 1 1 1 0 0 1 0 2 1 1 0 1 1 0 1 0 1 1 2 2 0 0 0 2 0 0 2 1 0 0 0 0 1 0 0 1 2 2 0 0 0 0 0 0 2 2 1 1 0 1 0 0 0 0 0 0 0 0 2 0 2 1 1 0 0 0 2 2 1 2 1 0 0 0 1 0 1 0 2 1 0 0 0 0 1 1 0 0 0 1 0 1 1 0 0 1 1 1 0 0 0 0 0 0 0 0 0 0 1 0 0 0 0 1 1 0 0 0 1 0 0 1 1 2 1 0 0 0 2 0 2 0 0 2 0 0 2 1 2 0 0 2 0 0 0 1 2 0 1 1 2 1 2 2 1 1 1 0 0 0 1 1 0 0 0 2 1 1 0 0 0 0 0 1 1 1 0 1 2 2 0 1 1 0 0 2 0 1 0 0 0 0 2 0 0 0 1 1 0 0 0 0 0 1 0 0 0 1 1 0 0 0 2 1 2 1 1 1 0 0 0 1 2 1 0 0 2 0 0 2 1 0 0 0 2 1 1 0 0 0 1 0 1 0 0 0 0 2 0 1 1 1 0 1 0 2 0 2 0 0 1 0 1 1 1 2 2 0 0 0 2 0 0 0 0 1 1 1 2 2 0 0 2 0 2 1 0 1 0 1 0 1 1 0 1 1 1 1 0 0 0 0 0 1 1 1 1 0 1 0 0 2 0 2 0 0 0 0 0 0 2 0 2 0 0 2 1 1 0 0 0 1 0 0 0 0 0 0 2 2 0 0 2 1 1 0 0 1 0 0 0 0 0 0 0 0 0 0 0 0 0 2 2
152 0 0 0 1 0 1 1 1 2 0 0 0 1 0 0 1 1 2 2 0 0 1 1 1 1 1 0 2 1 1 1 1 0 0 1 1 1 0 0 0 0 1 1 1 1 1 0 0 1 1 1 0 1 1 1 1 0 1 1 0 1 2 1 0 2 1 1 0 0 0 1 1 2 1 2 1 1 1 0 1 0 1 0 1 0 0 0 2 2 0 0 0 1 1 1 0 1 1 1 2 2 1 1 2 0 2 0 0 0 1 2 1 1 1 1 1 1 0 0 1 0 1 2 0 0 0 0 2 0 0 1 0 0 0 0 0 0 1 0 1 0 0 0 0 0 0 0 0 1 1 1 0 0 0 0 0 0 0 0 0 2 1 0 0 1 1 1 0 1 0 0 0 2 0 0 1 0 0 0 0 1 0 2 0 0 1 2 0 0 2 2 1 0 1 1 1 1 0 1 1 1 0 1 0 1 2 0 2 0 0 0 1 0 0 0 0 0 2 0 0 0 2 0 0 0 1 0 1 1 1 1 0 0 0 0 0 2 2 1 0 0 2 0 1 0 1 1 1 0 0 1 1 0 0 0 0 0 0 0 0 0 0 0 0 0 0 1 2 2 0 1 0 1 0 0 0 1 2 0 0 2 1 2 1 2 2 0 0 2 1 1 0 0 2 0 1 0 1 1 0 0 1 1 0 0 0 0 0 1 0 1 0 1 1 0 0 1 0 0 0 2 0 1 1 0 0 2 1 2 0 1 1 1 0 0 0 1 1 1 1 1 1 1 0 0 1 1 1 0 0 0 2 1 1 0 1 0 1 0 1 1 2 0 1 1 0 1 2 0 0 0 0 2 1 1 2 0 0 0 1 2 0 0 0 1 0 0 0 0 0 0 1 1 2 0 2 0 0 0 0 0 1 1 0 1 0 1 0 2 0 1 0 0 0 0 1 0 0 0 0 2 0 1 1 2 1 1 0 0 0 0 2 0 2 0 0 1 1 0 1 1 1 1 0 0 0 2 2 1 0 2 1 2 1 0 1 1 2 2 1 0 0 0 1 2 0 2 0 1 1 1 2 0 1 0 1 0 0 1 0 2 0 0 2 1 0 1 0 1 1 2 1 1 0 0 0 1 1 2 1 2 2 1 2 0 2 1 0 0 0 1 1 0 1 0 0 0 0 2 1 2 2 1 0 2 1 0 0 1 0 0 2 1 2 0 1 0 2 0 1 2 0 0 2 0 0 2 0 0 1 2 0 2 0 0 0 0 0 1 1 0 1 1 0 0 1 2 1 1 0 1 1 1 0 2 2 2 0 1 2 0 1 0 1 1 1 1 0 0 0 2 0 1 1 0 0 0 0 0 1 1 0 1 1 2 1 0 0 0 0 0 0 0 1 2 0 0 0 0 0 0 1 1 1 1 1 1 0 0 0 0 1 2 2 0 2 0 2 1 2 1 0 1 1 0 2 0 0 0 1 2 0 2 0 2 0 2 1 0 0 0 2 0 2 0 0 2 0 1 1 0 0 0 0 2 2 0 0 0 1 0 2 0 1 1 1 1 1 0 1 1 0 0 0 0 0 1 1 1 0 2 0 0 0 1 1 2 2 0 0 0 0 2 0 1 0 2 2 0 0 0 1 2 1 0 2 0 0 0 1 1 0 0 0 0 2 1 0 1 0 0 0 0 0 0 1 2 0 0 0 0 0 1 0 0 0 0 1 1 0 0 2 1 1 0 0 1 0 2 0 0 0 0 0 0 0 0 1 1 0 1 1 1 2 1 1 2 1 2 0 1 2 0 0 0 0 1 0 1 1 0 0 0 1 0 1 1 0 1 1 0 0 0 0 0 0 2 2 0 2 1 0 2 2 0 2 0 0 0 1 2 0 0 0 1 0 0 0 0 0 1 0 0 0 0 0 1 1 0 0 1 2 2 1 1 1 0 0 0 1 1 0 0 1 0 0 0 1 0 0 0 1 1 1 2 0 0 0 1 0 1 0 0 0 0 0 1 1 1 1 0 2 0 2 1 1 2 0 0 0 1 2 0 2 1 1 2 0 2 0 0 1 0 1 1 1 1 2 2 0 2 0 0 0 0 1 2 0 0 2 0 1 2 0 0 0 2 2 0 0 0 1 1 1 1 0 1 2 0 2 0 1 0 1 0 1 0 0 1 1 1 0 1 2 0 0 0 2 1 0 0 0 0 0 1 1 1 1 0 0 1 2 2 0 0 2 1 0 1 0 0 0 1 1 0 0 0 0 0 2 2
153 0 0 0 0 0 1 2 2 0 0 1 0 1 0 0 0 1 2 1 1 1 0 1 1 1 1 0 1 2 2 1 1 2 0 1 1 1 1 0 0 0 2 2 2 1 1 0 0 0 0 2 0 0 1 0 0 0 0 1 1 1 2 2 0 1 1 1 1 1 0 2 1 2 1 2 2 1 1 1 1 0 1 0 1 0 0 0 1 2 0 0 1 0 0 0 2 1 0 2 2 0 0 1 2 1 2 0 1 1 0 1 2 2 2 2 2 0 0 0 1 0 2 2 0 0 0 1 0 0 1 0 0 0 0 0 0 1 1 0 1 0 0 0 0 0 1 0 0 1 0 0 0 0 0 0 1 1 0 2 0 1 2 0 1 1 2 1 1 1 1 1 0 2 1 0 1 0 1 2 1 2 0 2 0 0 1 2 1 1 0 1 1 0 1 2 0 2 0 1 1 1 0 1 1 1 1 0 1 0 0 0 0 0 0 0 1 0 1 0 1 1 1 0 1 0 0 0 1 1 0 1 0 0 0 0 0 2 2 1 0 0 1 0 2 0 0 0 2 0 0 0 0 0 0 0 0 0 0 0 0 0 1 0 1 0 0 1 2 2 0 0 0 0 0 1 0 1 1 0 0 2 0 2 2 1 1 2 0 2 1 0 1 1 2 1 0 0 1 1 0 0 1 1 0 0 0 0 0 1 0 1 0 1 1 0 1 0 1 0 0 2 1 2 1 0 0 0 1 1 0 2 0 0 0 0 0 0 2 0 0 0 1 1 2 2 0 1 2 1 1 0 1 0 1 1 1 0 0 1 1 1 1 0 0 2 0 2 2 0 0 0 2 1 0 0 1 1 1 0 1 2 0 0 0 0 0 1 1 0 1 1 1 0 1 2 2 0 1 1 0 1 0 1 0 1 1 1 0 2 0 0 0 0 0 0 2 0 1 0 0 1 0 2 0 2 2 0 2 0 1 2 1 1 1 1 0 2 1 1 0 2 1 1 0 1 0 1 1 0 1 1 0 1 0 0 0 1 2 2 1 0 0 0 0 0 0 1 0 1 1 0 1 1 1 0 1 1 1 0 1 2 1 1 2 1 0 2 0 2 0 0 0 2 1 1 1 2 2 1 0 1 2 2 2 0 2 2 1 0 0 1 1 1 1 1 0 0 0 0 1 2 2 1 0 2 1 1 1 1 1 1 2 1 1 0 2 0 1 2 0 1 0 1 1 1 0 2 0 0 0 0 0 2 1 0 1 0 1 1 0 0 0 1 0 0 1 2 1 1 0 0 0 0 0 0 0 2 0 1 2 0 0 0 0 0 0 1 0 1 0 2 0 0 0 0 0 0 0 0 0 2 1 1 1 1 1 0 2 2 2 0 0 0 2 0 1 0 0 0 0 0 1 1 1 1 1 0 0 0 2 2 1 1 2 0 1 0 2 2 1 0 0 0 1 0 2 0 2 0 1 1 0 0 0 1 2 1 1 0 0 0 1 0 0 2 0 1 1 0 0 0 0 0 0 2 2 0 1 0 0 2 0 0 2 2 2 0 1 0 0 0 0 1 0 0 0 1 1 2 0 2 0 1 0 1 1 1 1 0 0 0 0 2 0 1 1 1 1 0 1 0 0 2 0 1 0 1 0 1 1 0 0 0 0 0 1 0 0 0 0 0 0 0 0 0 1 0 0 0 0 0 1 1 0 0 1 0 1 1 0 0 2 1 0 1 1 0 0 2 0 0 0 0 0 0 1 0 2 2 0 1 0 0 2 2 0 1 2 1 0 1 2 1 0 1 0 1 1 1 0 0 0 0 2 2 1 1 0 1 1 0 1 0 0 0 1 2 1 0 0 1 0 2 2 0 2 0 0 0 0 2 0 0 0 1 0 0 0 0 0 1 0 0 0 0 0 0 0 0 0 2 0 2 2 0 0 0 0 0 1 1 0 0 1 0 1 0 0 1 0 0 2 0 2 2 1 1 1 2 2 0 1 1 0 2 0 1 1 0 0 0 0 1 2 0 2 1 0 0 0 2 2 0 2 1 1 1 0 2 0 0 0 1 2 0 1 0 2 1 0 2 0 0 0 0 2 2 0 2 2 2 0 2 0 0 0 0 0 0 0 0 2 1 0 0 1 1 1 1 2 0 0 0 1 0 1 1 1 1 1 0 1 0 1 2 2 0 0 0 2 0 0 0 0 0 0 1 2 1 0 2 0 0 0 0 0 0 0 0 0 0 0 1 1 1 0 0 0 0 2 0
154 0 0 0 0 0 1 0 1 2 0 0 2 2 1 1 1 1 1 0 1 0 0 0 2 0 0 0 1 1 0 1 0 0 0 0 2 1 0 0 0 0 0 0 0 2 1 0 0 0 0 0 1 1 1 1 0 0 0 1 1 1 0 0 0 0 1 1 0 1 1 0 2 2 0 2 1 1 1 1 1 0 0 2 2 0 0 0 2 2 0 1 1 0 0 0 0 0 0 1 1 2 1 1 2 0 2 1 2 1 0 1 1 1 1 1 1 0 1 0 1 0 2 2 0 0 0 0 0 0 2 0 0 0 0 0 0 0 1 0 0 0 0 0 0 0 0 0 0 0 0 0 1 1 1 0 0 0 1 1 0 1 0 2 1 1 2 1 0 1 1 1 1 1 0 0 1 0 1 1 0 0 0 2 0 0 1 2 1 2 0 0 2 0 2 2 0 1 0 0 0 0 0 1 1 2 1 1 2 0 0 0 1 0 0 0 0 0 1 1 1 1 2 0 0 0 0 0 0 1 0 0 0 0 0 0 0 2 2 2 0 0 1 0 2 1 1 0 2 0 0 0 1 0 0 0 0 1 1 1 1 1 0 0 1 0 0 0 0 0 1 1 0 2 0 0 2 0 1 0 0 1 1 2 2 2 2 1 0 2 2 0 0 1 1 1 0 0 0 2 0 1 0 0 0 0 0 0 0 0 1 0 0 1 1 0 2 1 1 0 0 1 2 1 1 0 0 1 0 1 0 1 1 0 0 0 0 1 1 0 0 1 1 0 0 0 1 0 0 2 2 0 2 0 1 0 1 0 0 2 2 2 2 0 2 0 1 2 1 1 1 1 1 2 2 2 1 2 2 0 1 1 0 1 0 0 0 0 0 0 0 0 0 0 1 1 0 0 0 0 0 1 0 1 1 0 1 0 0 1 0 0 0 2 2 2 0 1 0 0 0 1 0 2 0 2 2 0 0 0 1 1 0 2 0 0 1 1 1 1 2 0 2 0 1 2 0 0 0 1 1 0 0 1 0 0 0 1 0 0 0 0 1 0 0 0 1 2 0 0 1 1 2 0 2 1 1 1 1 0 1 2 0 0 2 0 0 0 1 0 0 2 1 1 1 0 0 1 1 2 1 2 1 0 1 0 1 1 1 0 0 1 0 0 1 1 2 0 0 1 1 2 2 0 2 2 0 1 1 0 1 0 1 1 0 0 2 0 1 2 0 0 0 1 1 2 1 1 0 1 0 1 0 2 2 1 1 1 0 1 0 0 0 1 0 0 0 1 0 0 0 1 0 0 1 0 1 1 0 1 1 0 0 0 1 0 1 2 1 2 0 1 2 0 0 0 0 1 0 0 2 0 2 0 2 2 0 0 2 2 1 0 0 0 0 0 0 0 0 0 0 0 0 0 0 0 0 1 0 0 2 2 0 2 2 1 2 0 2 2 1 0 0 1 1 0 2 0 1 0 1 2 0 2 0 2 1 2 1 0 0 0 0 1 1 0 1 1 1 0 0 0 0 0 0 2 2 0 2 0 0 0 0 1 2 2 0 1 2 0 0 0 0 0 0 0 0 0 0 0 0 0 0 0 1 1 1 1 1 0 0 0 1 1 1 0 0 2 0 1 0 1 0 2 0 1 1 0 2 0 1 0 0 1 1 1 0 1 0 1 0 1 1 1 0 0 1 0 0 0 0 0 0 0 0 0 1 1 0 1 0 0 2 1 0 0 0 1 0 1 1 0 0 1 1 0 1 2 0 0 1 0 0 0 1 2 0 2 1 2 0 1 2 0 0 0 0 0 0 1 1 0 0 0 1 0 0 0 0 2 2 0 1 1 1 0 1 2 2 0 1 2 0 0 2 0 1 0 0 0 2 0 0 1 1 0 0 0 0 0 0 0 0 0 0 0 0 1 0 1 0 1 1 1 1 0 1 0 0 0 0 0 0 0 0 1 1 0 1 2 0 0 2 0 2 1 0 0 0 1 1 0 1 0 0 1 1 2 0 2 2 0 0 0 2 0 2 2 0 0 1 2 0 0 2 1 0 0 0 1 0 0 0 1 2 1 2 1 2 1 1 1 0 1 0 0 1 0 1 0 2 1 0 1 0 1 1 1 2 1 0 0 1 1 1 1 0 1 1 0 1 0 1 0 1 0 1 0 0 0 1 1 1 0 2 0 1 0 0 0 2 0 0 0 0 2 0 1 1 0 0 1 0 0 0 0 0 1 0 1 0 0 0 2 1 0 0 1 1 0 1 1
155 0 0 0 1 0 2 2 2 1 0 0 0 1 0 0 1 2 2 1 1 0 0 0 2 0 0 0 1 2 2 1 0 1 0 1 1 2 1 0 0 1 0 0 1 0 0 0 0 0 0 0 2 0 0 0 1 0 0 1 0 0 1 1 0 1 1 0 0 1 1 1 2 2 1 2 2 2 2 0 1 0 0 2 2 0 0 0 2 2 0 0 0 0 0 0 0 1 1 1 0 2 1 0 2 1 2 1 1 0 1 2 0 0 0 0 0 2 0 0 0 0 2 1 0 1 0 0 0 0 2 0 0 0 1 1 0 1 1 0 1 0 0 0 0 0 1 0 0 2 1 2 0 0 1 1 0 1 0 0 0 1 0 0 1 2 1 0 1 1 1 0 1 1 0 0 1 0 0 0 0 0 0 1 0 0 1 1 0 0 1 2 0 0 1 1 0 2 0 0 0 0 0 1 1 2 1 0 0 0 1 0 0 0 0 0 0 0 1 1 1 1 2 0 0 0 1 1 0 1 0 1 0 0 0 0 0 2 2 2 0 0 2 0 2 0 0 0 2 0 0 0 0 0 1 0 0 0 0 0 0 0 1 1 1 0 0 0 2 1 0 0 1 1 0 0 0 0 2 0 0 1 1 2 2 2 2 0 0 2 2 1 0 0 2 0 0 1 0 1 0 0 2 2 2 0 1 0 1 1 0 1 0 0 0 0 2 0 0 0 2 0 1 0 0 0 0 2 0 2 0 1 0 0 0 0 0 2 0 1 0 1 1 0 1 1 1 0 0 2 0 1 2 0 2 0 1 0 1 0 1 1 1 0 1 1 1 2 2 0 0 0 0 2 0 0 2 0 0 0 2 0 0 0 0 0 0 0 0 0 0 0 1 0 1 1 1 1 0 0 0 0 0 1 1 0 1 1 1 1 0 1 0 0 0 0 1 0 0 1 0 1 0 1 0 1 1 0 1 0 1 1 0 2 0 0 0 0 1 0 0 2 1 0 1 1 0 1 2 1 0 1 0 2 0 0 0 1 2 2 2 1 0 0 0 1 1 1 0 1 0 0 2 2 2 0 2 0 0 2 0 2 2 2 2 1 0 0 2 0 0 2 0 2 0 2 2 2 2 1 0 1 1 0 1 0 1 1 1 0 0 1 1 0 2 0 0 0 0 0 0 2 2 0 0 2 1 2 2 0 2 0 1 0 0 1 2 1 2 0 1 1 0 1 1 1 0 1 1 0 1 1 0 1 1 1 0 1 0 1 1 0 1 1 1 1 0 2 0 0 0 2 0 0 1 0 1 1 0 1 2 0 0 0 0 0 0 0 0 0 0 1 1 0 0 1 1 0 0 0 1 1 1 1 1 1 1 0 1 1 0 0 0 0 1 0 1 0 1 0 0 0 0 0 0 2 2 0 0 0 1 1 0 0 2 1 2 0 2 0 2 0 0 0 1 0 2 0 1 0 1 1 0 0 0 2 2 1 1 0 0 0 2 0 0 2 1 0 0 1 1 0 0 0 1 2 2 1 1 1 1 0 1 1 1 1 1 1 1 1 0 0 0 1 0 0 0 2 0 0 0 0 0 0 0 1 1 1 1 0 0 0 0 2 0 1 1 1 0 0 0 0 1 2 0 0 0 0 1 0 1 1 0 0 0 0 1 0 1 1 0 2 0 0 0 1 1 1 1 1 0 1 0 0 0 0 0 0 1 0 0 0 2 1 0 0 0 0 0 2 0 1 0 0 0 1 0 1 1 1 1 1 0 0 2 1 1 2 1 2 0 2 2 0 1 0 1 0 0 0 0 0 0 0 2 2 1 0 0 1 2 1 1 1 1 0 0 1 2 0 2 2 0 0 2 0 0 0 0 0 1 1 0 0 0 2 0 0 0 0 0 0 0 0 0 0 0 0 0 0 0 2 1 1 1 0 1 2 0 0 1 2 0 0 0 0 1 0 2 0 0 0 1 1 1 2 0 0 1 2 1 1 0 0 0 0 1 2 1 1 1 0 1 0 2 0 2 2 0 0 0 1 1 1 1 2 0 1 0 1 0 0 0 1 1 1 2 0 1 1 0 2 1 2 1 0 0 2 0 0 2 0 0 0 0 1 1 0 1 1 0 0 1 0 0 0 1 0 2 0 2 1 1 0 1 0 1 0 0 2 0 1 0 0 1 1 1 0 0 0 0 0 0 0 0 0 0 0 0 0 0 0 0 1 0 0 0 0 1 0 0 0 0 1 0 0 0 0 0 0 1 2
156 0 0 0 0 1 2 0 0 2 0 0 1 1 0 0 0 1 0 2 0 0 1 0 2 0 0 0 1 2 2 0 0 0 0 1 1 2 1 0 0 0 0 1 2 1 1 0 0 0 0 1 1 0 1 0 1 0 0 1 1 1 1 1 1 0 1 1 0 0 0 1 2 1 1 1 1 0 0 0 0 0 1 0 1 0 0 0 2 2 0 1 2 1 0 0 0 0 0 1 1 2 0 1 2 1 2 0 1 1 1 1 0 0 0 0 0 0 0 0 2 0 1 0 0 1 0 1 1 1 0 1 0 0 0 0 0 0 0 0 0 0 0 0 0 0 0 0 0 2 1 2 0 0 0 0 0 0 0 0 0 0 0 2 1 2 1 1 1 2 0 1 1 1 2 0 2 0 0 0 0 0 0 2 1 1 1 0 0 0 0 0 0 0 1 1 0 0 0 0 0 0 0 2 2 2 2 0 1 0 0 0 1 0 0 1 1 0 1 1 1 1 1 0 0 0 1 1 0 2 0 1 0 0 0 0 0 1 1 1 0 0 2 0 1 0 0 0 1 0 0 0 0 0 0 0 0 1 1 0 0 0 1 1 1 0 0 0 2 1 0 1 0 1 0 0 1 0 1 0 2 0 0 2 2 1 2 1 0 1 0 0 1 0 2 1 0 0 0 2 0 0 0 0 0 1 0 1 0 0 1 1 0 1 1 0 2 0 1 0 0 2 2 1 1 0 0 1 0 0 0 0 1 0 0 0 0 2 0 0 0 1 1 0 1 1 0 0 2 0 0 0 2 0 2 0 0 0 0 1 1 1 0 0 0 0 1 2 0 2 2 2 2 1 1 2 2 0 0 0 1 0 0 2 0 0 0 0 0 0 0 0 1 0 0 2 0 0 1 1 0 1 1 2 1 1 0 1 0 2 0 0 0 0 0 0 2 1 0 1 0 1 0 1 2 2 0 0 1 0 1 1 0 2 0 1 0 1 1 1 0 2 2 0 0 2 1 0 0 1 1 0 1 2 1 0 1 1 1 0 0 0 1 1 0 1 1 2 0 0 0 0 1 1 1 1 0 0 0 2 0 1 2 2 0 0 0 0 0 0 1 1 0 0 1 1 1 2 1 1 0 1 1 1 2 1 2 1 1 0 0 1 1 1 1 1 0 0 0 0 0 2 0 0 0 0 0 0 0 0 0 0 1 1 1 0 1 0 1 0 1 1 0 1 1 1 0 1 1 0 1 1 1 1 2 0 2 0 1 0 0 0 0 1 0 0 1 2 1 0 1 1 1 0 0 1 1 1 0 2 1 0 0 0 0 0 0 0 0 0 1 1 1 0 2 0 1 2 0 0 2 0 1 2 2 2 1 0 2 2 0 0 0 2 0 2 0 0 0 0 0 0 2 2 2 0 0 1 0 0 1 1 0 2 0 0 1 0 2 1 1 1 0 2 1 0 2 0 1 0 0 0 1 1 1 2 1 2 1 1 0 1 2 1 0 1 2 1 1 0 0 0 0 1 1 2 2 1 1 1 0 0 1 0 2 1 2 0 0 1 0 0 0 0 0 0 1 2 1 2 1 1 0 0 1 2 2 2 2 0 1 1 0 1 0 1 0 0 2 0 0 0 1 1 1 0 0 0 1 0 0 0 1 0 1 1 2 0 1 1 1 1 0 0 0 0 0 0 0 1 0 1 1 0 0 0 0 1 1 1 0 0 2 1 0 1 2 0 0 1 1 0 1 0 0 1 0 1 1 1 0 1 1 1 2 0 2 2 2 2 0 2 2 2 0 0 0 0 0 1 1 0 0 0 2 1 2 0 0 0 0 0 1 1 1 0 0 1 2 0 1 2 0 1 2 0 1 0 0 0 1 1 0 0 0 1 0 0 1 1 1 1 0 0 0 0 1 1 0 0 0 2 1 1 1 0 1 0 0 0 1 1 0 0 0 1 1 0 1 1 0 0 0 1 1 1 0 1 1 2 2 0 0 0 0 0 0 0 0 2 2 0 1 0 2 1 1 2 0 1 0 1 2 0 2 1 0 2 0 2 0 0 0 1 0 2 2 2 2 0 1 1 0 2 0 0 1 0 1 0 1 1 0 2 0 0 0 2 2 0 0 0 1 1 1 1 1 0 2 1 2 0 1 0 1 0 1 1 1 2 1 1 0 1 2 0 0 0 0 0 0 0 0 1 1 0 0 0 0 1 1 0 1 1 0 0 1 0 0 0 0 0 0 1 0 1 0 0 0 0 2 2
157 0 0 0 1 0 1 1 1 1 1 0 1 1 0 0 0 2 1 2 1 1 0 0 2 0 0 0 2 2 2 0 0 0 0 1 1 1 0 0 0 0 0 0 1 0 0 0 0 1 1 1 0 2 0 0 0 0 0 0 1 1 2 2 0 1 1 2 0 0 0 1 1 2 1 2 2 2 2 0 1 0 0 2 2 0 0 0 2 2 0 1 1 1 1 0 0 2 2 2 1 2 0 0 1 1 1 0 0 0 1 2 1 2 2 2 2 0 0 0 2 0 2 1 0 1 0 0 1 0 1 0 1 0 0 0 1 0 0 0 1 0 1 0 0 0 0 0 0 0 0 0 0 0 0 0 0 2 0 1 0 0 0 1 1 2 1 1 0 2 0 0 1 1 1 0 2 0 0 0 0 0 0 2 0 0 0 2 0 0 2 2 2 0 2 2 1 0 0 0 0 0 0 1 1 2 1 0 1 0 1 0 1 0 0 0 0 0 1 0 2 2 1 1 0 0 1 1 0 1 1 1 0 0 0 0 0 2 2 2 0 0 1 0 2 2 2 0 1 1 1 0 1 0 0 0 2 2 1 1 1 1 0 0 1 0 0 0 1 1 0 0 1 1 0 0 0 1 2 0 1 0 0 0 2 0 0 2 0 2 1 0 0 0 2 0 1 1 0 1 0 0 0 0 0 0 0 0 0 1 0 2 0 2 2 0 2 0 2 0 0 2 2 1 2 0 0 1 0 0 0 1 0 0 1 0 1 1 1 2 0 2 2 1 0 0 1 0 1 2 0 1 1 1 0 1 1 1 0 1 1 1 2 0 2 0 2 2 1 1 1 1 2 2 1 2 2 1 1 0 1 1 0 0 0 0 0 0 0 0 0 0 0 0 1 1 2 2 0 0 0 0 0 1 1 0 1 0 0 2 0 0 0 2 2 0 0 1 0 0 0 2 0 1 0 1 1 0 1 0 2 1 0 2 0 1 0 1 1 0 1 1 2 0 0 0 0 1 1 1 1 1 2 2 2 2 0 0 0 0 0 0 0 0 0 2 0 2 0 0 0 0 1 2 0 0 0 1 1 0 1 2 0 0 2 1 0 0 0 0 1 1 1 2 0 0 0 1 1 2 1 2 1 0 1 0 1 0 0 0 0 2 1 0 2 0 0 1 0 1 1 2 2 1 0 2 1 0 0 2 0 2 2 2 1 0 2 0 1 1 0 1 0 1 1 1 1 1 1 0 0 0 0 2 1 0 1 0 1 0 0 0 0 1 0 0 1 1 1 0 1 1 0 0 0 0 0 0 0 2 2 0 0 0 1 0 1 2 1 2 0 1 0 0 0 0 0 0 0 0 1 1 0 2 2 2 1 0 2 2 0 0 0 1 0 1 0 0 1 1 1 1 1 1 1 0 0 1 0 0 1 1 0 1 1 1 2 0 2 1 1 0 1 1 1 0 2 0 1 0 2 2 0 1 0 2 1 2 1 0 0 0 1 0 0 2 2 1 1 1 1 1 0 0 0 2 2 0 0 0 0 1 0 0 2 2 1 0 2 0 0 0 0 0 0 0 0 2 0 1 1 0 0 0 0 1 2 1 2 0 1 0 0 1 1 0 1 1 0 0 0 0 0 2 0 2 0 0 0 0 1 0 1 0 1 1 1 0 1 1 1 1 0 0 0 0 1 0 1 1 1 1 0 0 0 0 0 0 0 0 0 0 2 1 0 1 2 1 0 2 0 1 1 1 1 0 2 2 0 0 1 0 0 0 1 2 0 2 1 2 0 1 2 1 0 1 1 0 0 2 2 0 0 0 1 2 2 0 0 1 1 0 1 1 1 0 1 2 2 1 1 2 0 1 2 0 1 0 0 0 0 2 0 0 0 1 0 0 1 0 0 0 0 0 1 1 0 0 0 0 0 2 2 2 0 2 2 0 0 0 1 2 0 0 0 1 0 0 0 1 1 1 1 1 2 2 0 1 2 2 2 0 0 0 0 0 0 1 0 2 2 0 0 1 2 0 2 2 0 0 1 2 2 0 2 0 2 2 0 2 0 0 0 0 1 1 1 0 2 2 0 2 0 0 0 0 2 2 1 0 2 2 1 2 0 0 0 1 2 1 0 0 0 0 0 2 0 1 1 0 2 1 1 0 1 0 2 1 1 0 1 0 1 0 0 1 1 0 0 0 0 0 0 0 0 0 0 2 2 0 0 2 0 0 0 0 0 1 0 1 0 0 0 2 0 0 0 0 0 0 1 1
158 0 0 0 0 1 1 0 0 2 0 0 0 1 0 0 0 1 0 2 1 1 0 0 2 0 0 0 2 2 2 0 2 2 0 2 0 1 0 0 0 0 1 1 2 1 2 0 0 0 0 0 0 0 2 0 2 1 0 1 0 0 1 1 1 0 1 1 0 0 0 1 2 1 1 1 1 1 1 1 1 0 0 1 1 0 0 0 2 2 0 1 0 1 0 0 1 0 0 0 1 2 0 1 2 1 2 0 0 0 0 2 0 1 1 1 1 1 0 0 1 1 2 1 0 1 0 0 0 0 1 1 0 0 0 0 0 0 0 0 0 0 0 0 0 0 0 0 0 0 0 0 0 0 0 0 0 1 0 1 1 0 0 1 0 1 1 1 1 1 1 1 1 1 1 0 2 0 0 0 0 0 0 2 2 1 1 2 1 1 0 1 1 0 1 1 1 2 1 0 0 0 0 1 1 0 2 1 1 0 0 0 2 0 0 1 0 0 2 0 1 1 2 0 0 1 0 0 0 0 0 0 0 0 0 0 0 1 2 1 0 0 1 0 2 0 0 0 1 0 0 0 0 0 0 1 0 0 0 0 0 0 0 0 1 0 0 0 2 2 1 1 1 0 0 0 0 0 1 0 0 1 1 1 1 1 2 2 0 2 0 0 2 0 2 2 0 0 0 1 0 2 1 1 0 0 0 0 0 0 0 0 0 2 2 0 0 0 0 0 1 1 1 2 2 0 0 1 1 1 0 1 2 0 0 0 0 0 2 0 1 1 0 0 0 0 1 1 1 2 1 1 0 0 0 2 0 0 0 1 1 1 2 0 2 1 0 1 2 0 0 0 1 2 0 1 2 0 0 0 1 0 0 1 0 0 1 1 1 0 0 0 2 0 2 0 1 0 1 1 0 1 1 0 0 0 1 0 0 2 0 2 0 1 1 0 0 1 0 0 0 2 0 2 1 1 1 0 1 1 2 1 1 1 1 0 0 0 1 0 1 1 2 0 0 1 0 1 1 1 0 1 1 2 1 0 1 0 2 2 0 0 0 0 0 0 0 1 0 1 1 1 2 0 0 0 0 1 1 0 1 1 0 0 2 0 0 1 1 0 0 2 0 1 0 2 2 0 0 2 2 2 1 1 1 0 2 0 0 0 0 2 1 1 1 1 0 1 0 1 1 2 2 2 0 2 0 0 0 1 0 1 2 0 0 0 2 0 2 0 2 2 1 0 1 0 0 1 0 1 0 1 0 2 2 1 0 1 2 0 0 0 1 2 1 1 1 1 1 0 1 0 0 0 0 0 1 2 0 2 2 0 0 0 0 0 0 2 2 2 1 0 0 0 0 0 0 0 0 0 0 1 1 1 2 2 1 0 2 2 1 0 0 0 2 0 0 0 0 0 0 0 0 0 0 0 0 2 0 0 1 1 0 0 2 2 2 0 1 0 1 1 0 2 2 0 2 0 2 0 1 2 1 1 1 2 1 2 2 0 0 0 0 1 0 1 2 1 0 1 1 0 0 0 0 1 1 0 1 0 0 2 1 0 1 2 1 1 2 0 1 1 0 0 1 0 0 2 2 2 1 1 0 0 1 2 2 2 2 0 1 1 0 1 0 2 1 2 1 0 0 0 0 2 1 1 0 0 1 0 1 1 0 0 0 0 0 1 0 1 0 1 0 0 0 1 2 0 0 0 0 0 0 0 0 0 1 0 1 1 0 0 2 1 0 1 1 1 0 2 0 1 0 0 0 1 1 1 1 1 0 1 0 0 1 1 1 2 1 2 0 1 2 1 0 1 0 0 0 0 0 0 0 0 1 0 2 0 0 1 2 1 2 2 2 0 0 1 2 1 0 2 0 1 2 0 1 0 0 0 0 2 2 0 0 2 0 0 0 0 0 0 2 0 0 0 2 0 0 0 0 1 0 2 2 0 0 0 0 0 1 2 0 0 0 0 1 0 2 0 0 0 1 1 1 1 0 1 1 2 2 0 1 0 0 1 0 1 0 2 2 0 1 0 2 0 2 2 0 0 0 0 2 0 2 1 0 2 0 2 0 0 0 0 2 2 2 1 1 0 0 1 0 1 0 1 1 2 0 1 2 2 0 1 0 0 0 1 2 1 0 0 0 0 0 2 0 0 0 0 2 0 0 0 2 0 2 0 1 1 2 0 0 1 2 0 1 0 0 0 0 0 0 1 1 1 0 1 1 0 0 1 2 2 0 0 1 0 1 0 1 0 0 1 1 1 0 1 1 0 1 1
159 0 0 0 1 0 1 0 0 2 0 0 0 0 0 0 0 0 0 1 1 1 0 0 2 0 0 0 1 2 2 0 2 2 0 1 1 1 0 2 2 0 0 1 1 0 0 0 0 0 0 0 1 1 1 1 0 0 1 1 0 1 0 1 0 0 1 1 0 1 1 0 2 2 1 2 1 2 2 0 2 0 0 2 2 0 0 1 2 2 1 2 1 0 0 0 0 1 1 1 1 2 1 1 2 0 2 1 1 0 0 1 1 2 2 2 2 0 0 0 2 0 1 1 1 1 0 0 0 0 1 1 0 0 0 0 1 0 0 0 1 0 0 0 0 0 0 0 0 1 1 1 1 1 0 0 0 1 0 0 0 2 0 1 1 2 0 0 1 1 1 0 0 2 0 0 1 0 0 0 1 2 0 1 0 0 1 0 0 0 1 0 2 0 2 2 1 2 0 1 1 1 0 1 1 2 1 0 1 0 2 0 2 0 0 2 1 1 2 0 2 2 0 0 0 0 0 0 0 0 1 1 0 0 0 0 0 2 2 2 0 0 2 0 2 0 0 0 2 0 0 1 0 1 0 0 1 1 0 1 0 1 0 0 1 0 1 0 2 1 1 0 0 0 0 0 0 0 1 0 2 0 1 2 2 2 2 1 0 2 1 0 0 0 2 0 0 2 0 2 0 0 0 0 0 0 1 0 2 2 0 0 0 1 1 0 2 0 1 0 0 2 1 1 0 0 0 1 1 1 0 0 1 1 0 0 0 0 2 1 0 1 1 0 0 1 1 0 1 2 0 1 1 2 0 0 1 0 0 2 2 2 1 0 0 0 1 2 1 1 1 1 1 2 2 2 2 1 1 0 0 1 0 1 0 2 0 0 0 0 0 0 1 0 2 0 1 1 0 0 0 0 1 1 1 0 0 0 0 1 0 1 1 0 0 0 0 0 1 0 1 1 0 0 1 2 1 1 0 0 1 0 0 0 1 0 0 1 0 0 1 1 0 1 0 1 1 0 2 1 0 0 0 2 1 0 1 2 1 2 2 0 1 1 0 2 0 2 0 0 1 1 1 1 1 1 1 1 1 1 0 2 0 0 2 1 0 1 0 1 1 2 0 0 1 0 0 0 0 2 2 2 2 2 2 0 2 2 1 0 0 2 1 1 0 2 0 0 0 0 0 2 2 0 0 1 0 1 1 1 1 0 0 0 0 0 1 0 1 1 0 1 0 1 1 0 0 0 2 0 0 0 0 2 1 0 1 0 0 0 0 0 0 1 0 0 1 1 0 0 0 2 0 0 0 0 0 1 0 2 1 0 0 0 0 0 0 2 0 2 0 1 1 1 1 0 1 0 1 0 2 1 1 1 1 1 1 0 1 1 1 0 0 0 1 0 0 0 1 0 0 0 1 0 1 1 1 1 0 0 0 0 0 0 2 1 2 0 2 1 1 1 0 1 2 1 2 0 1 0 1 2 0 2 0 2 0 2 2 0 0 0 1 1 1 0 1 0 1 1 1 0 1 0 0 2 1 0 0 0 1 1 0 0 2 2 2 0 1 0 1 1 0 0 0 0 0 1 0 0 0 0 0 0 1 2 2 2 2 0 1 1 0 1 0 1 0 0 0 0 0 0 0 2 0 1 1 0 1 0 1 0 1 0 1 1 1 0 0 0 0 0 0 0 0 0 0 1 1 1 0 1 1 0 1 0 0 0 1 0 0 0 2 2 0 1 1 2 0 2 0 0 0 0 0 2 0 1 1 1 0 1 0 0 2 1 1 1 2 2 1 2 2 0 0 0 0 2 1 2 1 1 0 0 0 0 1 0 0 1 1 0 1 1 1 0 2 1 2 0 1 2 1 0 2 0 0 0 0 0 0 2 1 1 1 2 0 0 1 0 0 0 0 0 1 1 0 0 0 0 0 2 0 2 2 0 0 0 0 0 0 0 0 0 0 1 1 0 1 1 0 0 1 1 0 1 0 0 1 2 1 1 0 0 0 0 0 0 0 2 1 0 0 0 2 0 2 1 0 0 0 2 1 0 1 1 0 2 0 1 0 0 0 0 0 1 2 0 0 0 0 0 0 0 0 0 1 2 1 1 1 1 0 2 0 0 0 0 2 2 0 0 2 1 1 1 0 1 0 1 2 0 2 0 0 0 0 1 0 1 1 0 1 0 1 0 1 0 0 0 2 0 0 0 0 0 0 2 2 0 0 2 2 2 0 0 2 1 0 2 0 0 0 1 0 1 0 2 2 0 2 1
160 0 0 1 1 0 1 1 0 2 0 1 1 1 0 0 0 1 1 0 1 1 0 0 2 0 0 0 1 2 2 1 1 2 0 1 2 0 0 0 0 0 0 1 1 0 1 0 1 0 0 2 0 0 2 0 0 1 0 0 1 2 1 2 0 0 1 2 0 0 0 0 2 1 1 1 2 1 1 0 1 0 0 1 1 0 0 0 1 1 0 0 1 0 0 0 0 2 2 2 0 2 1 0 2 1 2 1 1 0 0 2 2 2 2 2 2 0 1 0 0 0 2 2 0 0 0 1 0 0 1 0 0 0 1 0 1 1 0 0 0 0 0 0 0 0 0 0 0 2 0 2 0 0 1 0 0 0 0 1 0 1 0 1 0 2 1 0 0 2 0 0 0 2 0 1 1 0 0 1 1 1 0 2 0 0 1 1 1 2 0 0 2 2 2 1 1 2 0 1 1 1 0 1 1 1 1 0 0 0 0 0 2 0 0 1 1 0 2 0 1 1 1 1 0 0 0 1 0 1 0 1 0 0 0 0 0 2 2 1 0 1 2 0 1 0 0 0 2 0 0 0 0 0 1 0 1 1 0 0 0 0 0 0 1 1 1 0 1 0 0 2 1 1 0 0 0 2 2 0 0 2 1 1 1 0 1 0 0 1 1 0 0 1 2 1 0 0 1 2 1 0 0 0 0 0 0 0 0 1 2 1 0 2 2 0 1 1 0 0 0 2 1 1 0 0 0 2 0 0 0 0 0 0 0 0 0 2 0 0 0 0 1 1 0 0 1 1 0 1 0 1 1 1 0 1 1 1 0 2 2 2 0 1 0 0 0 2 1 1 1 1 0 2 0 0 2 1 1 0 0 0 0 0 0 0 0 0 0 0 0 0 1 0 2 0 1 0 1 0 0 0 1 1 1 0 0 0 0 0 0 1 1 1 2 0 0 0 0 1 0 0 1 1 0 2 2 1 0 0 1 0 0 2 0 0 1 0 0 0 2 0 1 1 0 0 0 1 2 1 0 1 1 2 2 1 1 1 2 2 1 0 1 1 0 1 0 2 0 0 0 0 2 1 2 1 1 1 1 0 1 1 1 1 1 1 0 0 1 0 0 2 1 1 0 0 0 1 1 2 1 2 2 2 2 0 1 2 1 0 0 2 1 0 0 2 1 0 0 0 0 2 0 0 0 1 0 0 0 2 0 2 0 0 1 0 2 1 1 1 1 1 0 1 1 0 0 1 1 0 0 0 0 2 2 1 0 2 2 2 0 0 1 1 1 1 0 1 1 1 0 0 0 0 0 0 0 2 0 0 2 0 0 0 2 0 1 0 0 0 0 1 1 0 0 0 0 0 0 0 0 2 1 2 2 2 1 0 2 2 1 0 0 1 0 1 0 0 0 0 0 0 0 0 0 0 1 2 0 0 1 1 0 1 2 1 2 0 2 2 2 1 0 1 2 0 2 1 2 0 0 1 0 2 0 2 0 2 2 0 0 0 2 0 0 1 0 0 1 1 1 0 0 0 0 2 2 2 2 2 0 0 0 1 1 1 0 0 0 2 0 0 0 0 0 0 0 2 2 2 0 1 0 0 0 1 2 2 1 0 0 0 0 2 1 0 1 2 2 0 0 0 0 2 1 0 0 0 1 0 1 1 0 0 0 0 2 0 1 1 0 1 0 0 0 0 1 0 0 0 0 0 0 0 0 0 1 0 1 0 0 1 2 0 0 0 1 1 0 2 0 1 1 1 1 1 0 2 0 0 0 0 1 1 1 1 1 2 0 2 0 1 2 0 1 0 1 0 0 1 1 0 0 0 2 1 2 1 0 0 0 0 0 0 0 0 0 1 2 0 0 2 0 0 0 0 0 0 0 0 0 2 1 1 1 2 0 0 0 1 1 1 0 0 1 1 0 0 0 0 0 2 2 0 0 0 2 0 0 0 1 2 0 0 0 0 1 0 1 1 0 0 1 2 2 2 0 1 1 2 1 0 0 0 0 0 1 2 0 1 1 0 0 0 1 0 2 1 0 0 0 1 2 0 1 1 0 1 0 2 0 0 0 0 1 2 2 1 2 2 0 2 0 0 1 0 1 0 2 1 2 2 0 1 0 0 0 0 0 0 0 0 1 1 1 1 0 1 1 0 2 0 2 0 0 0 0 0 0 1 1 1 0 0 2 0 0 0 0 0 0 0 0 0 0 0 1 1 2 1 0 2 0 0 0 2 2 0 1 0 1 0 0 1 0 0 1 0 0 0 0 0
161 0 0 0 0 0 0 1 1 1 0 0 1 1 0 0 0 0 1 2 0 0 0 0 2 0 0 0 2 2 1 1 0 0 0 1 1 2 0 0 0 0 0 0 2 1 1 0 0 1 1 1 0 0 2 0 1 0 0 0 0 1 1 1 1 0 0 2 0 0 0 1 2 2 2 2 2 1 1 0 1 0 0 0 0 0 0 0 2 2 0 1 0 0 0 0 0 1 1 1 0 2 0 1 1 0 1 1 1 0 0 1 1 2 2 2 2 0 0 0 2 0 2 0 0 1 0 0 1 0 0 0 0 0 0 0 0 0 0 0 1 0 0 0 0 0 0 1 1 1 0 0 0 0 0 1 1 0 1 1 0 1 1 0 1 2 1 1 0 1 1 2 2 0 0 0 2 0 0 1 1 2 0 2 1 1 0 1 1 2 0 0 2 1 2 1 1 2 0 0 0 0 0 2 1 0 2 1 1 0 1 0 2 0 0 1 1 0 2 0 1 1 2 0 0 1 0 0 0 0 1 1 0 0 0 0 0 1 2 0 0 0 1 0 2 0 0 0 2 0 0 1 0 0 0 0 1 1 0 0 0 0 0 0 0 0 0 0 2 1 0 0 0 2 0 0 0 0 1 0 0 1 2 2 1 1 2 2 0 1 0 0 1 0 1 1 0 1 1 1 0 0 1 1 0 0 0 1 1 1 0 0 0 1 1 0 2 0 2 0 0 2 1 2 1 0 0 1 2 1 0 1 1 1 0 0 0 1 1 0 1 2 0 0 0 0 2 0 1 2 1 0 0 0 0 2 1 0 0 0 0 0 1 0 1 0 1 1 2 0 0 0 1 2 1 1 2 0 0 0 1 0 0 1 1 1 0 0 0 0 0 0 2 0 2 0 2 1 0 0 0 1 1 1 1 0 0 2 0 2 0 0 1 1 2 0 0 1 1 0 0 1 0 2 1 2 1 0 0 1 2 0 0 2 0 1 1 1 0 0 2 0 1 1 0 2 0 1 1 2 0 1 1 1 1 1 0 0 0 0 1 0 1 0 0 1 0 2 0 0 1 0 1 2 1 1 0 1 1 0 1 2 2 2 0 0 0 0 0 0 0 2 0 0 0 0 0 2 1 1 0 1 2 2 2 1 2 1 1 0 0 2 1 0 1 1 0 0 0 2 1 1 2 1 0 2 0 1 1 1 1 0 2 1 0 1 2 0 1 1 1 1 0 1 2 1 0 0 2 0 0 0 0 2 2 2 0 0 0 0 0 0 0 2 0 0 2 2 1 1 0 0 0 0 0 0 0 1 0 2 2 0 1 0 0 1 1 0 0 0 1 1 1 0 0 0 0 1 0 0 2 0 1 2 2 2 1 1 2 2 1 1 0 0 2 0 0 0 0 0 0 0 0 0 0 1 1 2 0 0 1 1 0 2 1 0 2 0 2 2 1 1 0 0 2 0 2 1 0 1 1 2 1 0 1 2 2 1 0 1 1 0 1 1 1 0 0 1 0 0 0 1 0 0 1 1 2 0 0 0 1 0 1 0 1 2 0 0 0 2 0 0 0 1 0 0 0 2 1 0 0 1 1 0 0 1 1 1 2 1 0 0 1 1 1 0 0 2 1 0 0 0 0 2 0 1 0 1 1 0 1 1 1 0 1 1 2 0 1 0 0 1 0 0 0 0 1 0 0 0 0 0 0 0 0 1 0 0 0 0 0 0 2 0 0 1 1 0 1 1 0 0 1 1 1 1 1 1 1 1 0 1 1 1 2 1 1 2 1 2 0 2 2 1 0 1 0 0 0 0 0 0 0 0 2 1 1 0 0 0 1 1 1 1 1 0 1 2 1 0 1 1 0 0 2 0 0 0 0 0 1 2 1 0 0 1 1 0 0 0 0 0 0 0 0 0 0 0 0 0 0 2 1 2 1 0 1 0 0 0 1 1 1 0 0 2 0 0 2 0 0 0 1 1 1 1 0 1 1 1 1 0 0 1 0 1 1 1 1 0 0 1 2 0 0 0 2 1 0 1 1 1 2 0 2 1 0 2 0 1 1 1 0 1 2 0 1 1 1 0 0 1 0 2 1 1 0 2 1 0 2 1 1 2 1 1 0 0 1 1 0 0 2 0 0 1 0 1 0 2 2 0 1 1 0 0 1 1 1 2 1 1 0 0 1 0 0 0 1 1 0 0 0 0 0 1 0 0 1 1 0 1 1 2 0 1 2 1 0 2 0 0 0 2 0 0 0 0 1 1 2 0
162 0 0 1 2 0 2 2 2 0 0 0 0 1 1 0 0 2 0 1 1 1 0 0 2 0 0 0 2 2 2 0 2 2 0 1 2 2 1 0 0 0 0 0 2 0 0 0 0 0 0 1 0 0 1 0 0 1 0 0 1 2 0 2 0 0 1 1 0 0 0 0 2 1 0 1 1 1 1 0 0 0 0 0 0 0 0 0 2 2 0 2 1 0 0 0 0 2 2 2 2 2 0 1 2 1 2 2 2 0 0 2 1 2 2 2 2 0 2 0 0 0 2 1 0 0 0 1 0 1 1 1 0 0 0 0 0 1 1 1 1 0 0 0 0 0 0 0 0 2 0 2 0 1 1 0 0 1 0 2 2 0 0 1 1 2 2 0 2 2 0 0 2 0 1 1 1 0 0 0 0 0 0 1 1 1 0 1 0 1 1 1 0 0 0 0 0 2 0 1 1 1 0 0 0 1 1 1 2 0 0 0 1 0 0 1 1 0 2 0 2 2 1 0 0 0 1 0 0 1 0 0 0 0 0 0 0 2 2 2 0 0 2 0 1 0 0 0 2 0 0 0 0 0 0 0 0 1 0 0 0 0 0 0 0 0 0 0 1 1 1 2 0 1 0 0 0 0 1 0 1 1 1 1 1 2 2 1 0 2 1 0 1 0 2 1 1 1 1 2 0 0 2 2 1 1 0 0 0 1 0 1 0 2 2 2 2 1 0 0 1 1 2 2 1 0 0 0 1 0 0 1 0 0 0 0 0 1 1 0 0 1 1 0 2 2 0 1 1 2 1 1 2 1 1 0 2 0 0 1 1 1 1 0 1 0 0 2 1 1 1 1 1 2 1 0 1 0 0 0 1 0 0 1 1 2 0 0 0 0 0 0 0 0 1 1 0 0 1 1 0 1 0 2 0 2 0 1 0 2 0 1 0 1 1 1 1 1 0 0 0 0 1 1 2 1 0 0 0 0 0 0 0 0 0 0 0 0 0 0 1 1 1 0 1 1 0 2 1 0 0 0 1 1 1 1 0 2 2 2 2 0 1 1 0 1 0 2 0 0 0 0 2 0 2 0 2 0 0 0 0 1 0 0 2 0 0 0 1 0 1 0 1 0 0 1 1 1 0 2 1 2 2 2 2 0 2 0 0 0 0 2 0 1 0 2 0 0 0 1 1 1 1 0 0 1 1 0 0 2 0 0 1 1 0 0 1 0 0 1 0 1 0 1 2 0 0 2 0 0 2 2 0 1 2 1 0 1 0 1 1 0 0 2 0 0 2 2 1 0 1 0 0 0 1 0 1 1 0 2 1 0 0 0 2 0 1 1 1 1 0 0 1 0 0 0 0 0 0 0 0 2 1 0 0 1 2 0 1 1 0 0 0 1 1 1 1 0 0 0 0 0 0 0 0 2 2 0 0 0 2 2 0 2 1 0 2 1 2 1 1 0 0 2 2 0 2 0 0 0 2 2 0 2 0 2 0 2 1 1 0 1 0 2 0 0 1 1 1 1 0 1 1 0 0 2 1 0 1 0 0 0 0 0 1 1 0 0 1 0 0 0 1 0 0 0 0 2 2 1 0 1 0 0 1 1 1 2 2 0 2 0 0 1 0 0 0 0 1 0 0 0 0 2 0 1 0 0 0 0 0 0 2 0 2 1 2 1 1 2 1 2 0 0 0 1 2 1 2 2 1 2 1 0 0 0 0 0 0 0 0 0 2 1 0 0 1 1 0 2 0 0 0 1 1 1 2 0 2 2 0 2 0 0 1 1 0 2 0 2 0 1 2 0 1 0 0 0 0 1 0 0 0 0 2 1 1 0 0 1 2 1 0 0 0 0 0 0 2 0 2 2 0 1 2 0 1 0 0 0 1 1 0 0 0 2 0 0 1 0 0 1 0 0 0 0 0 1 1 0 0 1 0 2 2 0 0 1 1 1 0 1 0 1 0 1 2 0 1 0 0 0 1 1 2 2 0 1 1 2 2 0 1 0 0 0 0 1 1 1 1 0 0 1 1 0 1 1 0 0 0 1 2 0 2 1 1 1 0 1 0 0 0 0 1 1 1 0 2 2 0 2 0 1 1 0 0 1 0 1 1 1 0 1 1 1 1 2 2 0 1 1 2 1 2 1 0 1 0 0 2 0 2 0 0 0 0 0 0 0 0 0 0 1 2 0 0 0 0 1 0 0 0 0 0 1 0 1 2 1 0 2 2 2 0 0 1 1 0 1 0 0 0 2 0 0 0 1 1 0 1 2
163 0 0 0 1 1 2 2 2 0 0 0 1 1 0 0 0 1 1 1 0 0 0 0 2 0 0 0 2 1 1 2 0 0 1 2 2 0 0 1 1 0 0 1 1 1 0 0 1 1 1 1 1 0 1 0 1 1 0 0 0 1 2 2 0 0 2 1 0 1 1 2 2 2 2 2 2 1 1 0 0 0 0 0 0 0 0 1 2 2 1 2 1 2 0 0 0 1 1 2 1 2 0 1 2 1 2 0 0 0 1 1 2 2 2 2 2 0 1 0 1 0 2 0 0 1 0 1 0 1 1 1 0 0 0 0 0 0 0 0 0 0 0 0 0 0 0 0 0 1 0 0 1 0 1 0 0 1 0 1 0 0 0 0 0 0 1 0 1 1 1 0 1 1 0 0 2 0 0 0 0 0 0 1 0 0 1 1 0 1 0 1 2 0 2 0 0 2 0 1 1 1 0 1 1 1 1 0 0 1 0 0 1 0 0 0 0 0 0 2 0 0 2 0 0 0 2 0 1 1 0 0 0 0 0 0 0 2 2 1 0 1 2 0 1 0 0 1 0 0 0 0 0 0 0 0 0 0 0 0 0 0 0 0 1 1 0 0 2 0 0 2 0 2 0 0 1 1 1 0 0 2 2 2 2 0 2 2 0 2 2 0 0 2 2 1 0 0 0 2 0 1 0 0 0 0 0 0 0 0 1 1 0 1 1 1 2 1 0 0 1 2 1 0 0 0 1 0 1 1 0 1 0 0 0 0 0 1 1 1 1 1 1 0 0 0 0 1 2 2 1 0 2 1 1 0 1 0 1 1 2 2 2 0 2 0 2 2 0 2 2 2 0 1 1 0 0 0 0 0 1 1 0 2 0 2 0 1 1 0 0 0 0 0 1 1 2 2 0 0 0 0 0 2 0 2 0 1 0 2 0 1 0 0 0 0 2 1 0 0 0 1 0 2 1 1 0 2 1 0 1 1 0 2 0 1 0 1 1 0 1 1 1 1 0 2 2 0 0 1 0 0 0 0 0 0 0 1 1 2 1 0 0 0 0 2 0 2 0 0 0 0 1 2 1 1 0 0 0 2 1 2 2 2 0 0 0 0 0 0 1 1 1 2 0 0 0 1 1 1 1 1 2 1 2 0 2 1 1 0 1 1 0 0 2 0 0 0 0 1 0 2 2 0 1 2 1 1 1 1 1 1 0 0 2 0 0 0 1 0 0 2 0 1 2 1 1 2 0 0 1 1 0 1 2 1 0 1 0 1 1 0 1 1 0 0 1 0 0 0 0 0 1 0 0 1 1 2 0 1 2 0 0 0 1 0 1 2 0 2 0 1 1 0 1 0 0 1 0 0 2 0 1 1 1 1 1 0 1 1 1 0 0 0 1 0 1 0 0 0 0 0 0 1 1 1 1 0 0 0 2 2 1 1 2 1 1 0 2 1 2 0 0 0 1 0 2 0 1 0 1 1 1 0 1 2 1 2 2 0 0 0 1 1 0 1 2 2 0 1 1 0 0 0 0 2 2 0 1 0 0 0 0 1 1 0 1 1 2 0 1 1 0 0 0 0 0 2 1 2 0 0 0 0 1 2 1 2 2 1 1 1 0 1 1 0 0 1 1 0 0 1 0 2 0 1 0 0 0 0 0 0 0 0 0 0 1 1 0 1 0 0 1 1 0 0 1 0 2 2 1 2 1 1 0 0 0 0 0 0 0 0 1 0 1 1 0 1 0 2 0 1 0 1 1 0 1 2 0 0 0 1 1 1 2 1 1 1 2 2 1 2 2 1 0 1 0 1 1 0 0 0 0 0 1 2 0 0 0 1 1 0 2 2 2 0 0 2 2 0 1 2 0 1 2 0 1 0 0 1 0 1 2 0 0 2 0 0 0 0 1 1 1 0 0 0 1 0 0 0 0 1 1 2 2 0 0 0 0 0 0 0 0 0 1 0 1 1 1 1 0 0 0 2 0 0 0 1 1 2 2 0 1 0 0 0 0 1 0 2 2 0 0 0 2 0 2 2 0 0 0 1 2 1 2 0 1 1 0 1 0 0 0 0 1 1 2 1 2 1 1 1 0 0 0 0 1 1 0 1 2 2 0 1 0 0 1 1 1 0 0 0 2 0 0 1 0 0 2 0 2 0 1 0 1 0 1 1 1 2 1 1 1 0 1 1 2 0 1 1 0 0 0 0 0 1 1 1 1 0 0 1 1 1 0 0 2 1 1 0 1 1 1 1 1 0 0 0 0 0 0 0
164 0 0 0 0 0 1 2 2 1 0 0 0 0 0 0 0 2 1 2 0 0 0 0 2 0 0 0 1 2 2 1 0 1 0 1 1 1 1 0 0 0 0 0 1 0 0 0 0 0 0 0 0 0 1 0 1 0 0 1 1 1 1 1 0 2 0 2 0 0 0 1 1 2 1 2 2 2 2 0 1 0 1 1 2 0 0 0 2 2 0 1 2 1 0 0 0 0 0 0 1 2 0 1 2 1 2 0 1 1 0 1 1 2 2 2 2 0 0 0 2 0 1 2 1 0 0 1 0 0 1 1 0 0 0 0 0 0 0 0 1 0 1 0 0 0 0 0 0 2 1 2 0 0 0 0 0 2 0 0 0 1 0 2 1 2 1 1 1 2 0 0 0 2 0 0 1 0 0 1 1 2 1 2 0 0 1 1 0 1 1 1 2 1 2 2 1 2 0 1 1 1 0 1 1 1 1 1 1 0 0 0 0 0 0 0 0 0 2 0 1 1 2 0 0 1 0 0 0 0 1 1 0 0 0 0 0 2 2 1 0 1 2 0 1 0 0 0 2 0 0 0 0 2 0 0 0 2 0 0 0 0 1 1 2 0 1 0 1 1 0 1 0 2 0 0 2 0 2 0 0 1 0 2 2 1 2 2 0 2 1 0 0 0 2 0 1 1 0 0 0 0 1 1 1 0 0 0 2 2 0 1 0 1 1 0 2 1 1 0 0 2 1 0 0 0 1 2 2 2 0 2 1 1 0 0 0 1 1 0 0 1 0 0 1 1 1 1 1 1 0 1 2 0 1 0 1 0 1 0 1 1 1 0 1 0 1 2 1 1 1 1 1 2 1 1 2 0 0 0 1 2 0 0 1 0 0 0 0 1 0 0 1 0 2 0 1 0 1 1 0 1 1 1 0 1 0 1 0 1 0 0 0 0 0 0 2 0 0 0 0 1 1 1 1 2 1 0 2 0 2 0 1 1 1 1 0 1 0 0 0 2 2 0 1 2 1 1 1 0 0 1 2 2 1 1 0 2 1 1 0 0 1 1 0 1 0 2 0 0 0 0 2 0 0 0 0 0 0 1 1 2 2 2 0 0 0 0 0 0 0 2 1 2 0 0 0 0 0 2 2 2 1 1 1 0 1 1 0 0 0 1 2 2 0 2 0 0 0 1 1 2 2 0 1 2 0 0 0 1 0 0 0 0 0 0 2 0 0 0 2 2 0 1 1 0 0 1 1 0 1 1 0 0 2 2 0 1 0 2 2 0 0 2 0 0 2 1 0 0 0 0 1 0 0 1 1 2 0 0 2 0 0 0 2 1 1 1 0 0 0 2 2 0 1 0 0 0 0 0 0 2 1 1 1 1 2 1 2 1 0 0 0 2 0 2 0 0 0 0 0 0 0 1 1 0 1 1 0 0 1 2 1 2 1 1 2 0 2 1 2 2 0 1 2 0 1 0 1 0 0 1 0 0 0 2 2 2 1 0 0 0 0 0 0 1 1 1 1 0 0 0 1 0 0 2 1 0 1 0 0 0 0 0 1 1 1 1 2 0 0 0 1 0 0 0 0 2 1 0 0 1 0 0 1 2 2 2 2 0 1 1 0 2 0 1 1 0 0 0 0 0 2 2 0 0 0 1 1 0 1 0 0 0 0 0 2 0 1 1 0 1 1 1 1 0 1 1 0 0 0 0 0 1 0 0 0 0 1 0 0 0 2 1 0 0 1 1 0 2 0 0 0 0 0 1 1 1 1 1 0 1 1 1 2 1 1 1 1 2 1 2 2 0 1 0 0 2 0 2 2 0 0 0 2 2 1 0 0 2 2 1 1 1 1 0 1 2 2 0 1 1 0 0 1 0 1 0 0 0 1 1 0 0 0 1 0 0 1 0 1 1 0 0 0 0 0 1 0 0 0 2 0 2 2 0 0 0 0 0 1 1 1 0 0 0 1 0 2 1 0 0 1 1 1 2 0 1 1 2 2 0 0 0 0 0 0 1 0 2 2 0 2 0 2 0 2 0 0 1 0 1 1 1 2 0 1 1 0 2 0 0 1 0 2 0 0 1 2 1 0 2 0 1 0 0 1 2 1 0 1 1 0 1 0 0 0 1 1 0 0 0 1 0 1 2 0 0 0 0 2 0 1 0 0 0 0 1 1 1 2 0 0 1 2 0 0 0 0 0 1 0 1 0 0 0 0 1 1 0 0 1 1 1 0 0 1 0 2 0 2 1 0 2 0 0 0 1 1 0 2 1
165 0 0 0 0 0 1 2 2 0 0 1 1 1 0 0 0 2 1 0 1 1 0 0 2 0 0 0 2 2 2 0 1 1 0 0 2 2 0 0 0 0 0 1 2 1 0 0 0 0 0 0 1 0 1 0 1 1 0 1 0 0 2 2 1 0 1 0 0 1 0 1 2 1 1 1 2 2 2 0 1 0 0 0 0 0 0 0 2 2 0 1 0 1 0 0 0 1 1 1 1 1 1 1 2 0 2 0 1 1 0 1 0 0 1 1 0 0 0 0 2 0 2 0 0 1 0 1 0 0 0 0 0 0 0 0 0 0 0 0 1 0 0 0 0 1 0 0 0 1 0 1 0 0 0 0 0 0 1 2 1 1 0 1 0 2 1 2 0 2 0 0 0 2 0 0 2 0 0 0 0 0 0 2 1 0 1 2 1 2 0 0 1 1 1 1 1 2 0 0 0 0 0 2 2 0 2 0 1 0 1 0 0 0 0 1 1 0 1 1 0 0 2 0 0 0 1 1 0 2 1 1 0 0 0 0 0 2 2 1 0 0 1 0 2 0 0 0 2 0 0 0 0 0 1 0 0 2 0 2 0 2 1 0 2 0 1 0 2 2 0 2 1 1 0 0 2 2 2 0 0 2 0 2 2 1 1 1 1 1 1 1 0 0 2 0 2 1 0 2 0 1 2 2 0 1 0 0 1 1 0 1 0 1 1 0 2 0 1 0 0 2 1 2 2 0 0 1 1 1 0 2 0 0 0 0 0 2 0 1 0 0 2 1 0 0 2 0 0 0 0 0 1 0 1 1 0 0 0 2 2 2 0 0 0 0 2 1 2 0 0 0 0 2 0 0 1 0 0 0 1 2 0 0 1 1 0 0 0 0 0 0 1 0 2 1 1 0 2 2 0 2 0 2 1 1 0 0 0 1 0 0 0 1 1 0 0 0 0 0 1 2 1 1 1 1 1 0 0 1 2 0 1 0 2 0 1 2 0 0 1 1 1 1 1 1 0 1 1 1 1 0 1 1 1 1 0 0 1 0 0 0 1 1 0 1 0 1 0 1 0 0 2 1 1 1 0 0 0 0 1 2 0 0 2 0 0 1 1 0 0 2 1 2 2 1 1 1 1 2 1 2 1 1 1 1 1 0 0 0 0 2 0 1 0 2 0 0 0 0 0 2 0 0 0 0 0 1 1 1 0 1 1 0 0 1 2 0 2 1 1 1 0 1 1 0 0 2 0 0 0 0 0 2 2 0 1 0 0 1 0 0 1 1 0 0 1 2 1 0 1 0 1 0 1 0 1 1 0 2 2 0 1 0 0 1 1 1 1 1 0 2 0 0 0 0 2 1 0 0 1 1 1 0 2 2 1 0 1 1 1 1 0 0 1 0 1 0 0 0 0 0 0 0 0 1 1 1 0 0 1 2 1 1 2 0 2 1 1 1 0 1 0 1 1 0 2 1 1 0 1 1 0 1 0 2 1 2 2 0 0 0 1 0 1 1 0 0 2 1 0 1 0 1 0 2 2 0 0 0 1 0 0 1 2 2 1 0 0 1 0 0 0 0 1 0 0 1 1 1 0 0 0 0 2 1 1 2 2 0 2 1 0 2 0 1 2 1 1 0 0 0 0 2 0 0 1 0 0 0 0 0 0 0 1 0 1 1 0 1 0 0 0 0 0 0 1 0 0 0 0 0 0 0 0 1 0 0 1 0 0 0 2 2 0 1 1 2 0 2 0 0 0 0 0 1 0 1 1 1 0 1 1 1 1 1 0 1 1 2 1 1 2 0 0 0 1 1 0 2 1 0 0 0 1 1 1 0 1 0 2 1 2 2 2 0 0 1 2 1 1 2 0 0 0 0 0 0 0 0 1 1 1 0 0 2 0 1 1 2 2 2 0 0 0 0 0 0 0 0 0 2 0 2 2 0 0 0 0 0 1 1 0 0 0 0 1 0 2 0 0 0 1 1 1 1 0 1 2 2 2 0 0 0 0 0 0 1 0 2 2 0 0 1 1 0 1 2 0 0 0 1 2 0 1 1 1 2 1 1 1 0 0 0 1 0 0 1 2 1 0 2 0 1 0 0 1 1 0 1 2 2 0 2 0 0 0 0 1 1 0 0 2 2 1 1 0 0 1 1 2 0 1 0 1 0 1 0 0 0 2 0 0 0 2 1 1 0 0 0 0 0 0 0 0 0 0 2 2 0 0 2 0 0 0 0 0 1 0 2 0 0 1 2 1 0 0 0 0 0 1 0
166 0 0 0 0 0 0 1 2 2 0 1 0 0 0 0 0 2 1 1 0 0 0 0 2 0 0 1 1 1 1 1 0 2 0 0 2 2 2 0 0 0 0 0 2 1 1 0 0 1 1 1 0 0 2 0 0 1 0 0 0 1 1 1 1 0 1 0 0 1 1 1 2 2 1 2 2 1 1 1 0 0 0 2 2 0 0 1 2 2 1 1 0 0 0 0 1 1 1 1 1 2 0 0 2 2 2 0 0 0 2 2 0 1 1 1 1 0 0 0 1 1 2 2 0 0 0 1 0 0 0 0 0 0 0 0 0 0 0 0 2 0 0 1 0 1 0 0 0 1 1 1 1 0 1 0 1 2 1 1 1 1 1 0 1 2 0 1 1 2 0 0 0 2 0 0 1 0 0 0 0 0 1 2 0 0 0 2 0 0 1 2 0 0 1 1 0 1 0 0 0 0 0 0 0 1 1 0 0 0 0 0 0 0 0 1 1 0 2 0 0 0 2 0 0 0 1 1 1 1 0 0 1 1 1 1 0 0 0 0 0 0 2 0 2 0 0 1 1 0 0 0 0 0 1 0 0 2 1 1 0 1 0 0 1 0 0 0 0 0 0 2 0 2 0 0 0 0 1 0 1 1 1 1 2 1 1 1 0 2 0 2 0 0 2 0 2 2 2 2 1 0 0 0 0 0 1 0 0 0 0 0 0 2 2 1 2 1 0 1 0 2 0 0 0 0 1 1 1 1 0 2 0 0 0 0 0 1 1 0 0 0 1 0 2 2 0 1 0 1 0 0 0 0 0 2 0 0 0 2 2 2 0 0 0 1 0 2 0 2 2 2 0 2 0 0 2 1 1 0 1 2 0 0 1 0 0 0 0 1 0 0 0 1 2 0 2 0 1 1 0 1 0 2 0 2 0 0 0 1 0 0 0 1 1 1 1 1 0 1 0 1 0 0 1 1 0 1 0 0 1 0 0 1 0 1 0 1 1 0 2 0 1 1 0 1 1 2 1 1 0 1 1 2 2 1 1 2 2 2 2 0 1 1 0 1 0 2 0 0 2 2 1 2 1 0 1 0 0 0 1 1 0 0 2 0 0 0 2 0 0 2 0 1 1 0 0 1 1 2 1 2 2 0 2 0 2 1 0 0 0 1 1 0 1 2 0 0 0 2 0 2 2 2 0 2 0 0 0 2 0 1 0 0 0 1 2 0 2 0 1 2 0 0 1 1 0 2 0 0 1 1 0 2 1 0 0 0 1 1 1 0 1 2 1 1 1 1 1 1 0 1 0 0 1 0 1 2 0 1 2 0 1 0 1 1 2 2 0 2 1 0 0 0 0 0 0 0 0 0 0 2 1 1 1 1 1 0 2 2 1 0 0 1 0 1 0 0 0 1 0 0 1 1 1 1 1 0 0 0 1 1 0 1 2 1 2 0 2 2 2 1 0 2 2 0 1 0 1 0 0 2 1 1 1 2 1 2 0 1 1 0 1 0 2 0 1 1 1 1 1 1 1 0 0 2 1 0 0 0 0 0 1 0 1 0 1 0 2 0 0 0 0 0 1 0 0 1 1 1 0 1 0 0 1 2 2 1 2 0 0 1 0 2 1 0 1 1 1 1 0 0 0 2 0 2 0 0 1 0 1 1 0 0 0 0 1 1 1 2 1 1 0 0 0 0 1 0 1 1 1 1 1 0 0 0 1 0 0 0 0 0 2 1 0 0 0 0 0 1 1 0 1 0 0 0 0 2 0 0 0 0 0 0 1 1 0 1 2 2 1 2 2 0 0 0 0 2 0 2 2 0 0 0 1 1 0 1 0 1 1 0 1 0 0 0 1 1 2 0 1 2 0 1 2 0 1 0 0 1 0 1 0 0 0 2 0 0 2 0 1 1 1 0 0 0 1 0 0 0 0 1 1 2 1 0 1 1 1 0 1 2 0 0 0 1 1 0 1 1 0 0 1 1 2 2 0 0 0 1 0 1 0 0 0 0 0 0 0 0 0 0 1 1 2 0 2 2 0 0 0 2 1 1 2 2 0 1 0 2 0 0 0 0 1 0 0 1 2 0 0 2 0 0 0 0 0 1 0 1 2 2 0 1 0 0 0 0 2 2 0 0 1 0 0 0 0 0 0 0 2 1 0 0 2 0 2 1 1 1 2 0 0 0 1 0 0 0 0 0 1 0 0 0 0 1 0 1 1 1 0 1 1 1 0 2 2 1 1 0 1 1 0 0 1 0 0 0 0 0 2 1
167 0 0 0 0 0 0 2 2 1 0 1 1 2 0 0 0 2 1 2 0 0 0 1 1 1 1 1 2 2 2 0 2 1 0 1 1 2 0 1 1 0 1 1 1 1 1 0 0 0 0 0 0 0 2 1 0 1 0 1 0 0 1 1 1 0 1 1 0 0 0 0 2 2 2 2 2 2 2 0 2 0 0 1 1 0 0 2 2 2 1 2 0 0 0 0 0 0 0 2 1 2 0 1 1 0 1 2 1 0 0 1 0 2 2 2 2 0 1 0 1 1 2 0 0 1 0 0 1 0 0 0 0 0 0 0 0 1 0 0 1 0 0 1 0 0 1 0 0 0 0 0 1 0 1 0 0 1 0 1 0 0 0 1 1 2 0 2 0 1 0 1 0 2 1 0 2 1 0 0 0 0 0 0 0 0 0 1 1 2 0 0 1 1 1 1 1 2 0 0 0 0 1 0 1 1 1 0 2 0 0 0 1 0 0 0 0 2 0 1 1 1 2 0 0 0 1 0 0 0 0 0 0 0 0 0 0 2 2 2 0 0 2 0 2 0 1 0 1 0 0 1 0 1 1 0 0 2 0 0 0 0 0 0 1 0 1 0 1 0 0 2 0 0 1 0 0 1 1 0 0 2 1 1 2 1 1 1 0 2 2 0 1 0 2 1 1 1 1 2 0 0 2 2 0 0 0 0 1 1 1 1 0 1 1 1 1 0 1 0 0 2 1 2 0 0 0 0 2 0 0 1 0 0 0 0 0 2 0 1 0 2 1 0 0 0 2 0 2 0 0 0 1 0 0 1 2 0 0 2 2 2 1 0 0 0 1 2 0 2 2 2 1 1 0 0 2 2 2 0 0 1 0 2 1 1 0 0 0 0 0 0 2 1 1 1 2 0 2 1 0 1 0 2 2 0 0 2 0 2 0 0 0 0 0 0 1 0 0 0 0 0 1 2 0 2 1 0 0 1 2 0 1 1 1 0 1 1 1 0 1 1 2 0 0 2 0 2 2 1 0 1 1 1 1 1 0 1 1 1 1 0 0 0 0 1 1 2 0 0 0 0 2 0 1 0 1 0 0 0 1 2 0 0 2 1 0 0 1 0 1 0 1 2 0 1 1 0 0 2 2 2 2 2 2 0 2 0 0 0 0 2 1 1 1 1 0 0 0 1 0 2 2 2 0 2 0 0 0 1 0 1 2 2 1 1 2 0 1 2 0 1 0 0 1 0 0 2 0 0 1 1 0 2 1 1 0 1 0 1 1 0 1 2 1 1 1 2 1 0 1 0 0 0 1 0 1 1 0 2 2 0 1 0 1 1 0 0 0 0 1 0 2 1 1 0 1 0 0 1 0 1 1 0 0 1 2 0 1 1 0 0 0 0 2 0 0 0 0 0 0 0 0 0 0 0 1 1 0 0 1 1 0 2 1 1 2 1 2 2 0 1 0 0 1 0 2 1 2 0 1 1 1 1 1 2 1 1 0 1 0 1 1 0 1 2 0 2 0 1 0 0 0 0 1 2 2 0 0 0 0 0 0 1 1 1 1 0 0 2 0 0 0 1 0 0 0 2 1 2 0 0 0 0 0 0 0 1 1 0 0 0 0 0 1 0 0 1 1 0 0 0 0 1 1 0 0 0 0 0 0 0 0 1 1 1 0 1 1 2 0 1 0 0 0 1 1 1 0 0 0 0 1 0 0 2 0 1 0 1 0 0 2 0 0 0 0 0 0 1 1 0 0 0 0 0 1 1 1 1 1 1 0 0 0 2 0 1 2 2 1 2 2 0 1 0 0 1 0 2 2 0 0 1 1 0 2 0 0 1 1 0 0 0 0 0 1 2 2 0 2 2 0 0 2 0 0 0 0 0 1 1 0 0 0 2 0 0 0 0 0 0 0 1 0 0 1 1 0 1 0 1 0 2 2 0 0 1 2 0 1 2 0 0 1 0 2 1 1 1 0 0 0 2 1 2 0 1 0 2 2 0 1 0 0 0 0 1 1 2 2 0 0 0 2 0 2 0 0 0 0 2 0 0 1 1 0 1 0 1 0 0 0 1 1 1 2 1 2 1 1 1 1 1 1 0 2 1 0 0 2 2 0 2 0 0 0 0 1 1 0 0 2 2 2 2 0 0 0 1 1 0 0 0 2 0 2 0 0 0 2 0 1 1 2 0 0 1 0 0 1 0 0 0 0 0 0 0 0 0 0 0 0 1 0 0 1 1 0 2 0 0 0 1 1 0 0 0 0 0 1 0
168 0 0 0 0 0 2 2 2 1 0 1 0 0 0 0 0 1 1 0 2 1 0 0 2 0 1 0 1 2 2 0 0 1 1 0 2 1 1 0 0 0 0 1 1 1 0 0 0 0 0 0 0 0 1 0 1 1 1 1 1 1 0 1 0 0 1 1 0 1 1 1 2 2 2 2 2 2 2 0 1 0 0 0 0 0 0 0 1 2 0 1 0 0 0 0 0 0 0 1 2 2 1 1 2 0 2 0 1 1 0 1 0 2 2 2 2 0 0 0 1 1 1 1 1 0 0 0 1 0 0 1 0 0 0 0 0 0 0 0 2 0 0 1 0 1 0 0 0 1 1 1 0 1 0 0 0 0 2 0 0 1 0 0 0 1 1 2 1 2 0 0 2 0 0 0 1 0 0 1 1 1 0 2 1 1 1 1 0 1 1 1 2 1 2 1 1 2 0 1 1 1 1 1 0 0 2 0 0 0 0 1 0 0 0 0 0 0 1 1 1 1 1 0 0 0 0 0 0 1 1 1 0 0 0 0 0 2 2 1 0 1 1 1 2 0 0 0 2 0 0 1 0 0 0 1 0 1 1 1 1 1 0 0 1 0 1 0 1 1 0 2 0 1 0 0 1 0 1 0 2 0 0 1 2 0 1 1 0 1 0 1 0 0 2 0 1 0 0 1 0 0 1 1 0 0 0 0 0 1 0 0 0 2 2 0 1 0 0 0 1 2 1 1 0 0 1 1 1 1 0 2 0 0 0 0 0 2 0 0 0 2 1 0 1 1 0 0 0 2 1 1 2 1 0 0 2 0 0 1 1 2 1 0 1 0 1 1 2 0 0 0 1 2 1 1 2 0 0 0 0 0 0 0 0 1 0 1 1 0 0 0 0 0 2 0 0 1 0 0 0 0 0 2 0 1 1 0 0 1 0 0 0 0 0 0 1 0 1 0 1 1 0 2 1 1 1 1 1 0 2 0 0 0 1 0 0 0 0 0 0 2 2 0 1 1 0 0 2 2 0 0 1 2 2 1 1 2 2 2 1 0 0 0 0 0 1 2 0 0 1 1 2 1 2 1 2 0 0 0 2 2 1 1 1 0 0 0 0 0 0 2 0 1 0 0 0 1 1 2 1 2 2 1 2 0 2 1 1 0 0 2 0 0 2 0 0 0 1 2 1 2 2 2 0 2 0 0 0 2 0 1 1 1 1 0 0 0 1 1 0 2 0 2 2 0 0 1 1 0 1 1 0 2 2 1 0 0 1 0 0 1 0 2 0 0 2 0 0 0 0 1 0 0 0 0 0 1 0 1 1 0 0 0 0 0 0 1 0 1 0 2 0 0 1 0 1 1 0 0 1 0 0 1 1 2 0 0 1 1 1 0 0 0 0 0 0 0 0 0 0 0 1 1 1 0 1 2 0 0 1 1 1 0 2 0 0 0 2 2 1 1 0 1 1 0 2 1 1 0 0 1 0 0 1 1 2 2 1 0 0 0 1 1 0 0 0 0 1 1 1 0 0 0 0 1 1 0 0 0 0 0 1 0 1 2 1 1 1 0 0 0 1 1 1 1 0 2 2 2 0 2 0 0 0 0 2 1 2 1 0 0 0 2 0 0 0 1 1 0 0 1 0 2 0 2 0 0 1 0 1 0 0 0 0 0 0 1 1 2 1 1 0 0 0 1 1 0 1 1 1 1 1 0 0 1 1 1 0 0 0 0 2 2 0 0 0 1 0 2 0 0 0 1 1 0 1 1 0 1 0 1 1 1 1 1 1 1 2 2 1 2 2 1 1 1 0 2 0 1 1 0 0 1 1 2 2 0 1 1 2 0 2 1 0 0 0 2 1 0 0 0 0 1 0 0 0 0 0 0 1 1 2 0 0 2 0 0 0 0 0 1 1 0 0 0 1 1 0 0 1 0 0 2 2 0 0 0 0 0 0 0 0 1 0 1 2 0 2 0 0 1 0 1 2 2 1 1 1 2 2 0 0 0 0 0 1 1 0 2 2 0 0 0 2 0 2 2 0 0 0 2 2 0 2 1 1 2 0 1 1 1 0 0 1 2 2 0 1 1 0 2 0 0 0 0 1 1 0 0 2 1 0 2 0 0 0 0 1 1 0 0 1 1 1 1 0 0 0 0 2 1 1 0 1 1 2 0 0 1 1 1 0 0 0 2 2 1 0 0 0 0 1 0 0 0 0 1 1 0 0 1 1 2 0 0 2 0 0 1 0 0 0 1 1 1 0 0 0 0 1 1
169 0 0 0 0 0 0 1 1 1 0 1 1 1 0 0 0 2 1 1 1 1 0 1 1 1 1 0 2 2 2 1 0 1 1 1 1 1 1 0 0 0 0 1 2 0 0 0 0 0 0 0 1 0 0 1 0 0 0 0 0 2 1 2 0 0 1 1 0 0 0 2 2 2 1 2 2 2 2 0 2 0 0 0 0 0 0 1 1 1 0 1 2 1 0 0 0 0 0 2 2 1 0 2 2 0 2 1 1 0 0 1 0 2 2 2 2 0 2 0 0 0 2 1 0 1 0 0 0 0 0 0 0 0 0 0 0 0 0 0 0 0 0 0 0 0 0 0 0 1 0 1 0 1 0 1 0 0 0 1 1 2 0 0 1 2 2 1 1 1 1 0 1 1 0 0 0 0 0 0 0 0 0 1 0 0 1 1 0 0 0 1 0 0 0 2 1 2 0 1 0 1 0 2 2 0 2 0 0 1 0 0 0 0 0 0 0 0 1 0 1 1 1 0 0 0 0 0 0 1 1 1 1 0 0 0 0 1 1 1 0 0 1 0 2 0 0 0 2 0 0 0 0 0 0 0 0 2 1 1 1 1 1 0 0 0 0 1 2 1 0 2 0 1 0 0 0 0 1 0 0 2 0 1 1 1 1 1 0 1 1 0 0 0 2 0 0 0 0 1 0 0 1 1 1 0 0 2 1 1 0 0 0 0 0 1 2 0 0 0 2 1 1 2 1 0 0 2 1 1 0 2 0 0 0 0 0 2 0 1 1 1 1 0 1 1 0 1 1 1 1 0 2 2 0 0 1 0 0 1 1 1 2 0 2 0 0 2 2 0 0 0 0 2 0 0 2 0 0 0 1 0 1 2 1 1 0 0 0 2 1 1 1 0 2 1 1 2 0 0 0 0 0 2 2 0 0 0 0 2 0 0 0 0 0 0 0 1 0 0 0 1 1 1 1 1 0 1 0 2 1 0 0 2 0 0 1 0 1 0 0 1 1 1 1 0 0 1 1 1 0 1 1 2 2 0 2 1 0 2 0 0 0 0 0 1 1 1 0 1 0 0 1 1 0 0 1 0 0 1 1 0 1 1 1 0 0 1 0 1 2 1 0 1 1 0 0 1 1 2 1 2 2 2 2 0 2 1 1 0 0 2 1 1 0 1 0 0 0 2 0 2 2 0 1 1 0 0 0 1 0 0 2 1 1 1 2 0 2 0 2 2 0 1 2 0 0 1 1 0 0 0 0 2 2 0 0 1 1 1 1 0 0 2 0 0 2 2 1 0 1 2 0 0 0 0 0 2 0 2 2 0 1 0 1 1 2 2 0 2 0 0 1 0 1 0 0 0 0 0 0 2 0 1 2 2 0 0 0 0 0 0 0 0 2 0 0 0 1 1 1 1 1 1 1 0 0 0 0 0 0 0 0 2 2 0 2 0 2 1 1 1 0 1 1 0 2 0 1 0 1 1 0 0 0 2 2 2 1 0 0 0 1 0 1 1 1 1 0 1 1 0 0 0 0 2 1 0 0 0 1 0 2 0 0 2 0 0 0 1 0 0 0 1 0 0 0 2 1 1 0 0 0 0 0 1 1 1 2 0 1 1 0 0 0 0 0 1 1 0 0 0 0 2 0 2 0 0 2 0 1 0 0 0 0 0 0 0 2 2 1 2 0 0 0 0 2 0 0 0 0 0 0 0 0 1 0 0 0 0 0 0 2 1 0 0 1 0 0 2 0 0 0 0 0 0 0 2 0 0 0 0 1 1 1 2 0 2 2 2 0 2 2 1 1 1 0 1 0 1 1 0 0 0 1 1 1 0 0 2 2 0 2 2 2 0 0 2 2 0 2 1 0 1 2 0 1 0 0 1 0 1 1 1 1 2 0 1 2 0 0 1 1 0 0 0 1 0 0 0 0 2 1 1 1 0 1 0 1 0 2 2 0 0 1 0 0 0 2 0 0 0 0 2 1 2 0 1 2 2 2 0 0 0 0 0 1 2 0 2 2 0 1 0 2 0 2 2 0 0 1 1 1 0 2 2 0 1 0 0 0 0 0 1 1 1 2 0 2 2 0 2 0 1 0 0 1 1 1 0 2 0 0 2 0 0 0 0 1 1 0 0 2 0 0 1 0 0 1 0 1 0 1 0 1 0 1 0 0 1 1 1 0 0 1 1 1 0 0 0 0 0 1 0 0 0 0 1 1 0 0 1 0 1 0 1 0 1 0 1 0 0 1 2 1 0 0 0 1 1 2 0
170 0 0 0 1 0 1 2 2 1 0 1 0 1 0 0 0 2 0 2 0 0 0 1 1 1 1 0 0 2 2 0 0 1 1 0 2 0 0 0 0 0 0 0 1 0 0 0 0 1 1 1 0 1 1 0 0 0 0 0 1 1 1 1 0 1 0 1 0 0 0 0 2 2 2 2 1 2 2 0 2 0 1 0 1 0 0 1 1 1 0 1 0 0 1 0 0 0 0 0 1 2 0 1 2 1 2 0 0 0 1 1 1 2 2 2 2 0 0 0 1 0 2 2 0 0 0 2 0 0 1 1 0 0 0 0 0 0 0 0 0 0 0 0 0 0 1 0 0 1 0 0 0 1 1 1 0 1 0 0 0 1 0 1 2 2 1 0 0 1 1 1 0 2 0 0 1 0 1 2 1 2 0 1 0 0 1 2 0 0 1 2 2 1 2 2 0 2 0 0 0 0 0 0 0 1 2 0 2 0 0 0 1 0 0 1 1 0 1 0 1 1 2 1 0 0 0 2 1 1 0 0 0 0 0 0 0 1 2 1 0 0 1 0 0 0 0 0 1 0 0 0 0 0 0 0 2 1 0 0 0 0 0 0 1 0 0 0 0 0 1 1 0 1 0 2 0 0 2 0 1 0 1 1 2 1 1 1 0 2 1 0 1 1 2 2 0 0 0 1 0 1 1 1 0 1 0 0 0 2 0 2 0 2 2 1 2 1 0 0 0 2 2 2 1 0 0 1 2 2 0 2 0 0 0 0 0 1 1 0 1 2 2 0 1 1 0 1 0 1 0 1 2 1 1 0 2 0 0 2 2 2 2 0 1 1 1 1 1 1 1 1 0 2 0 0 1 0 0 0 1 0 0 1 1 1 0 1 1 0 0 0 0 0 1 1 0 0 0 0 0 1 1 2 1 1 0 1 0 1 0 1 0 0 0 0 0 0 0 1 0 1 1 0 0 1 1 1 0 0 0 0 0 1 1 1 0 0 1 0 1 0 2 0 1 0 0 1 1 0 0 2 2 2 2 2 0 1 1 1 0 0 0 0 0 0 0 2 0 0 0 0 2 0 2 2 0 1 1 1 1 1 0 0 2 0 0 0 0 0 1 1 1 2 0 0 0 2 2 2 0 2 1 0 1 0 1 1 1 0 0 2 0 0 1 0 0 1 0 2 1 2 0 0 0 0 0 1 1 1 1 0 1 1 0 1 0 0 2 0 1 2 0 0 0 0 0 1 1 0 1 1 0 1 1 1 0 1 1 1 1 0 1 2 0 0 2 1 1 1 0 0 1 0 0 1 1 1 0 2 1 0 0 0 1 0 0 0 0 0 0 2 2 0 1 0 1 1 0 0 1 1 2 1 0 1 2 0 1 1 1 0 0 2 0 1 0 0 0 0 0 0 0 1 1 0 1 0 0 0 1 1 0 2 0 0 1 0 2 2 0 1 0 2 1 0 2 0 1 0 0 2 0 0 1 1 2 2 2 0 0 0 1 1 0 1 2 0 1 0 0 2 0 2 2 2 2 0 1 0 0 1 1 0 1 2 1 0 1 0 0 0 2 0 2 0 0 2 2 2 1 1 0 0 1 2 2 1 1 0 0 0 0 1 0 1 0 2 2 0 0 0 0 2 0 1 0 0 0 0 0 0 0 0 0 0 2 0 1 1 0 1 0 0 0 0 1 0 0 0 0 0 0 0 0 0 2 0 0 0 0 0 2 1 0 0 0 0 1 1 0 0 0 0 0 0 0 2 0 0 2 0 0 0 1 1 0 1 1 2 1 1 2 1 0 1 0 0 0 1 1 0 0 0 1 1 1 0 0 1 2 1 2 2 2 0 0 1 2 0 1 1 0 0 1 0 1 0 0 1 0 1 1 0 0 0 0 0 0 0 1 1 0 0 0 0 0 1 0 0 0 1 1 2 2 0 0 0 0 0 1 1 0 0 0 0 2 0 2 2 0 0 1 1 1 0 0 0 0 1 1 0 0 0 0 0 0 0 1 1 1 0 2 0 1 0 2 2 0 1 0 1 1 0 1 2 0 0 1 0 2 1 0 0 0 2 2 1 2 1 0 2 0 2 0 1 1 2 2 0 2 1 0 1 0 0 0 1 1 0 0 0 1 0 1 1 0 0 1 0 2 1 2 0 0 0 0 1 1 1 1 0 1 0 1 2 2 0 1 0 1 1 0 0 0 0 0 2 2 0 0 2 2 2 0 0 2 0 0 0 0 0 1 2 1 0 0 0 0 0 0 0
171 0 0 1 0 0 1 1 2 2 0 0 0 0 0 0 1 2 0 2 1 0 0 0 2 0 0 0 2 2 2 2 0 0 1 2 2 1 1 0 0 0 0 0 0 0 0 0 0 0 0 0 0 0 2 0 0 1 0 0 1 2 2 2 0 1 1 1 1 0 0 1 1 2 1 2 2 2 2 0 2 0 1 1 2 0 0 1 2 2 1 2 1 0 0 0 0 1 0 0 0 2 0 0 1 1 1 0 0 0 0 1 0 2 2 2 2 0 2 0 0 0 1 2 1 0 0 2 0 2 1 1 0 0 0 0 1 1 0 0 1 0 0 1 0 1 0 0 0 0 0 0 0 0 0 0 0 0 1 1 1 0 0 1 0 1 0 2 0 1 1 0 1 1 0 0 2 0 0 1 1 1 1 2 1 1 1 2 1 1 0 0 1 1 1 2 0 0 0 0 0 0 0 1 1 1 1 1 1 0 0 0 1 0 0 1 1 0 2 0 1 1 2 0 0 1 0 1 0 2 1 1 1 1 2 1 0 1 2 1 0 0 2 0 2 0 0 0 2 0 0 0 0 0 0 0 0 2 2 2 2 2 0 0 2 1 0 0 0 0 0 1 0 0 0 0 0 1 1 0 0 1 2 2 2 0 2 2 1 2 0 1 0 0 2 0 0 1 0 0 0 1 1 1 0 0 0 0 0 2 0 1 0 1 1 1 2 1 1 0 0 2 1 0 1 0 0 1 0 0 0 0 0 0 0 1 0 2 0 2 1 1 1 0 1 1 0 0 2 1 0 0 1 0 0 1 1 0 0 1 1 1 2 0 1 0 0 1 2 0 0 0 1 1 0 0 2 0 0 0 1 1 0 1 0 0 0 0 0 0 0 0 2 0 2 0 1 1 0 0 0 1 0 2 1 1 0 1 0 0 0 0 0 2 2 0 0 0 0 0 0 1 1 1 1 2 1 2 0 0 2 0 1 1 1 0 1 0 0 0 0 2 2 0 1 1 0 1 1 1 1 1 1 1 1 1 0 1 1 1 1 0 2 2 0 2 0 2 0 0 0 0 2 0 0 0 0 0 0 1 1 2 1 1 1 1 0 1 1 1 0 1 1 1 0 0 0 2 1 1 1 2 1 1 2 1 2 1 0 0 0 0 1 0 1 0 0 0 0 1 1 2 2 1 0 2 0 1 1 1 1 1 0 0 0 1 1 0 1 0 2 2 0 1 1 0 0 2 0 0 2 2 0 2 2 1 0 1 1 0 0 0 0 1 0 0 1 2 1 0 1 0 0 0 0 0 0 2 0 2 2 0 0 0 1 0 1 1 1 1 0 2 0 0 0 2 2 1 0 0 1 1 0 1 1 2 0 0 2 2 0 0 0 1 2 0 0 0 0 0 0 0 0 0 1 0 1 0 0 0 0 0 0 2 1 1 2 0 2 1 1 0 0 1 2 0 2 0 1 0 1 1 0 1 1 2 1 1 1 0 0 0 0 0 1 2 1 1 0 2 1 0 0 0 0 1 1 1 2 1 0 1 0 1 2 1 1 1 1 1 0 0 0 1 0 0 0 1 1 1 0 0 0 0 0 1 2 2 2 0 1 1 0 1 1 0 1 2 1 0 0 1 2 2 0 1 0 0 0 0 1 0 0 0 0 0 0 1 1 2 0 1 0 0 0 1 1 1 1 1 0 1 1 0 0 0 2 0 1 0 0 1 2 2 0 2 2 0 0 1 0 0 0 1 1 0 2 0 0 0 1 0 0 0 1 1 1 1 2 2 1 2 2 0 1 0 0 0 0 0 0 0 0 0 2 2 1 0 0 2 2 1 1 1 1 0 0 2 1 0 1 1 0 2 2 0 2 0 0 0 1 1 0 1 0 0 0 0 0 0 0 0 0 0 1 1 0 1 0 1 0 0 2 0 0 0 2 0 0 1 1 2 0 0 0 0 1 0 2 0 0 0 2 1 1 1 0 0 0 1 0 1 0 0 0 0 0 1 0 1 1 0 1 0 2 1 1 0 0 0 1 2 1 1 1 2 0 1 0 2 0 0 0 0 0 2 2 2 1 0 0 2 0 1 0 0 1 2 0 1 2 1 0 2 1 1 0 0 1 0 0 0 2 2 2 0 0 1 0 0 2 0 2 0 0 0 0 0 2 0 0 0 0 0 1 1 1 1 0 0 2 0 1 0 0 0 0 1 1 0 0 1 1 2 0 0 2 0 0 0 0 0 0 1 0 0 0 0 0 0 1 1
172 0 0 0 0 0 1 0 1 2 0 0 1 2 0 0 0 0 0 2 1 1 0 0 2 0 0 0 0 2 2 0 0 1 1 0 2 1 0 0 0 1 1 0 1 2 1 0 0 0 0 0 1 0 0 0 0 0 0 0 0 2 2 2 1 0 2 1 0 1 1 2 1 2 1 2 1 0 0 0 0 0 1 0 1 0 0 0 2 2 0 1 0 0 1 0 0 1 0 1 1 1 1 0 2 0 2 0 1 1 0 2 2 2 2 2 2 0 1 0 1 0 2 0 0 2 0 1 0 1 2 0 0 0 0 0 0 0 0 0 0 0 0 0 0 0 1 0 0 2 0 0 0 0 0 0 1 1 0 2 0 1 1 1 1 2 1 0 1 1 1 0 1 2 0 2 1 1 0 1 1 1 1 2 0 0 1 2 1 1 1 1 0 0 0 0 1 1 0 0 0 0 0 2 1 0 2 1 1 0 2 0 1 0 0 0 0 1 2 0 1 1 2 0 1 0 0 0 0 1 1 1 0 0 1 1 1 1 1 1 0 0 0 0 1 0 0 0 2 0 0 0 1 0 0 0 1 0 0 0 0 0 0 0 0 0 0 1 1 1 0 2 0 2 0 1 0 1 0 0 0 1 1 1 2 2 2 1 2 2 0 2 0 0 2 0 1 1 1 1 1 0 0 0 0 0 0 0 0 1 0 1 0 1 1 0 2 0 1 0 1 1 1 0 1 0 1 1 1 0 0 0 0 0 0 0 0 1 1 2 0 2 1 0 0 0 2 0 1 1 0 1 1 1 0 1 1 1 1 1 2 2 1 0 1 1 1 2 1 1 1 1 1 1 0 0 2 0 0 0 1 0 0 0 0 1 0 0 0 0 0 0 0 1 1 1 1 1 1 2 0 1 1 2 0 2 0 0 0 1 0 2 0 1 1 0 1 0 0 1 0 0 0 0 0 2 2 1 0 0 1 0 0 1 0 0 0 1 0 0 1 1 2 0 0 1 0 2 2 1 0 2 0 1 0 0 0 1 0 1 1 0 1 1 0 2 0 2 0 1 0 0 0 2 1 0 1 0 0 0 2 2 1 1 2 0 0 0 1 0 1 1 2 1 2 0 0 1 1 2 0 2 2 2 2 0 2 1 1 0 0 1 0 0 1 0 0 0 0 1 0 2 1 1 0 1 0 1 1 1 1 0 2 0 0 1 1 0 2 1 1 1 0 0 0 1 1 1 0 1 0 1 0 2 2 0 0 2 1 1 0 0 0 0 0 0 0 2 2 1 1 1 0 0 0 0 0 1 0 1 2 0 1 0 0 1 1 1 0 1 0 0 1 0 0 0 0 0 0 0 1 1 1 2 1 2 1 0 2 2 0 0 0 0 2 0 1 0 0 0 0 0 0 0 0 0 2 1 0 0 2 2 1 2 1 0 2 0 2 1 2 0 0 1 2 0 1 0 1 0 1 1 0 0 0 2 2 1 1 0 0 0 1 0 0 2 0 1 0 0 0 1 1 0 0 1 0 0 0 0 0 0 0 2 2 1 1 1 2 0 0 0 0 1 0 0 0 2 1 1 0 1 0 0 2 2 2 1 1 0 0 0 0 1 0 1 1 1 1 0 0 0 0 2 0 2 0 0 0 0 1 0 0 0 2 1 1 0 0 0 0 0 2 2 0 0 2 1 0 0 0 0 1 0 1 0 0 0 0 0 0 0 2 2 0 0 0 0 0 1 0 0 0 1 0 1 1 1 0 0 0 0 0 0 2 1 0 2 2 2 0 2 2 1 0 0 0 0 0 0 0 0 0 0 2 0 0 0 1 0 2 1 1 0 0 0 1 2 1 1 1 1 0 0 2 0 1 0 0 0 1 1 1 0 0 2 0 1 1 0 0 1 0 0 0 0 0 2 0 0 1 0 1 1 1 0 1 0 0 0 1 2 0 0 1 0 1 0 1 1 0 0 0 2 1 1 0 1 1 1 0 2 0 0 0 0 0 2 0 2 2 0 0 0 1 0 1 2 0 1 0 1 2 0 2 1 1 1 0 2 0 0 0 0 1 1 1 1 2 1 1 1 0 0 1 0 1 0 0 0 2 2 0 2 0 0 0 0 0 0 0 0 2 0 0 1 0 0 2 0 2 0 0 0 2 0 2 0 0 1 1 1 0 0 0 1 1 0 0 0 2 0 0 0 0 0 0 1 1 0 0 1 0 0 0 1 1 0 1 0 1 0 0 2 2 0 0 0 0 0 1 1
173 0 0 1 1 0 1 0 1 2 0 0 0 2 0 0 1 0 1 0 1 1 0 1 1 1 1 0 2 2 2 2 2 1 0 0 2 1 0 0 0 0 0 1 1 1 0 0 0 0 0 0 0 1 1 0 1 0 1 0 1 2 1 1 1 0 2 2 0 0 0 1 1 1 0 1 1 0 0 2 0 0 1 0 1 1 1 1 2 2 1 2 0 0 0 0 1 1 1 1 0 2 0 1 1 0 2 0 1 1 1 2 2 2 2 2 2 0 1 0 1 0 2 0 0 1 0 0 0 0 1 1 0 0 0 0 0 0 0 0 1 0 1 0 0 0 0 0 0 1 0 1 0 1 1 1 0 1 0 1 1 1 0 1 0 1 1 2 0 1 1 0 0 2 0 0 1 0 0 1 1 2 1 2 0 0 1 1 0 2 1 0 2 0 2 2 2 2 0 1 1 1 0 0 0 2 0 1 2 0 0 0 1 0 1 0 0 0 2 0 0 0 2 0 0 0 1 0 0 0 0 0 0 0 0 0 0 2 2 0 0 1 2 1 1 0 0 0 1 0 0 1 0 0 0 0 1 2 0 0 0 0 0 0 1 0 0 0 2 1 0 1 0 0 1 1 0 0 0 0 0 1 1 2 2 2 2 2 0 2 1 0 1 0 2 1 1 1 0 1 0 0 2 2 0 0 2 0 0 1 0 1 0 0 0 0 1 1 0 0 1 1 2 0 1 0 1 2 0 0 0 0 0 0 0 0 0 1 1 1 0 1 2 0 1 2 0 1 0 0 0 0 1 0 1 1 0 0 0 1 1 1 1 1 1 0 0 1 2 0 0 0 2 1 1 1 1 0 0 0 0 1 0 0 0 1 0 0 0 1 0 0 0 0 2 0 0 2 0 0 0 0 0 2 1 1 1 0 0 2 0 0 0 2 2 2 0 0 2 0 0 0 1 0 1 2 0 1 0 0 2 0 0 0 2 0 0 1 1 0 1 1 1 1 1 1 0 2 2 1 0 2 0 0 0 0 0 1 0 2 1 0 0 0 1 2 0 2 0 0 1 1 1 1 2 0 2 0 0 1 1 2 0 0 2 0 0 1 1 0 0 2 0 1 1 0 0 2 1 1 0 0 2 1 2 0 2 1 0 0 0 1 0 0 1 0 0 0 0 1 1 1 2 2 0 2 0 0 0 1 0 1 0 0 0 1 1 0 2 1 0 1 0 1 1 0 0 1 1 0 0 0 0 1 1 1 0 1 0 1 0 0 1 1 1 1 0 1 0 0 0 0 1 0 1 0 1 2 0 2 2 0 0 0 1 0 0 0 0 0 1 0 1 0 0 0 0 0 0 0 0 2 1 2 1 2 1 0 2 2 1 0 0 1 1 1 0 0 1 2 2 2 0 0 0 0 0 2 0 0 0 0 0 2 1 2 2 1 1 0 1 1 0 2 2 0 2 0 1 0 0 1 1 0 1 1 1 1 1 0 0 0 1 1 0 0 1 1 1 1 0 0 1 0 0 2 1 0 0 0 0 0 0 2 2 1 1 0 1 1 0 0 1 1 1 0 0 2 0 0 0 0 0 0 1 2 2 2 1 1 0 0 0 2 1 1 0 1 0 0 0 0 0 1 0 1 0 1 0 1 1 0 1 0 2 1 1 1 0 1 0 0 0 0 0 1 1 0 0 0 0 0 0 0 0 0 1 1 1 1 1 1 2 1 1 0 0 0 0 2 0 0 1 0 0 1 2 2 0 0 1 0 1 1 1 0 1 2 2 2 0 2 2 0 0 0 1 0 0 0 0 0 0 0 2 1 1 1 0 2 2 0 0 0 0 1 0 2 1 0 0 0 0 0 1 0 0 0 0 1 0 2 1 0 0 2 0 0 1 0 1 1 1 0 1 1 1 0 0 0 0 2 1 1 1 0 1 0 0 0 1 1 0 0 0 0 2 0 1 1 0 0 1 1 1 2 0 0 0 1 1 0 0 0 0 0 0 2 0 1 1 0 1 1 2 0 2 2 0 0 0 2 0 0 1 2 0 1 0 1 0 0 0 1 2 1 2 1 2 1 0 2 1 1 2 0 1 1 0 0 2 0 0 2 0 0 0 0 1 1 0 0 1 2 2 2 0 2 0 0 1 0 1 0 1 0 1 1 1 2 1 1 1 1 2 0 0 0 0 0 2 0 0 0 0 1 1 1 1 1 0 1 0 0 0 0 0 1 0 0 0 0 0 1 0 0 0 0 0 0 2 1
174 0 1 0 0 1 1 1 0 2 0 1 0 0 0 0 0 0 0 2 1 1 0 0 2 0 0 0 2 1 1 1 1 1 0 0 2 2 0 0 0 0 1 0 1 0 1 0 1 0 0 0 1 1 1 1 1 0 0 0 2 2 0 1 1 1 0 1 0 0 0 1 2 2 1 2 2 0 0 2 0 0 0 1 1 0 0 1 1 1 1 1 1 0 1 0 0 0 0 0 1 2 0 0 2 1 2 1 1 0 1 2 1 2 2 2 2 0 0 0 1 0 2 0 0 1 0 1 1 0 0 0 0 0 0 0 0 0 0 0 0 0 0 0 0 0 0 0 0 1 1 1 0 0 0 0 0 1 1 1 0 0 0 1 1 2 0 1 0 1 1 2 1 1 1 0 2 0 0 0 0 1 1 2 0 0 1 2 1 1 0 1 2 2 2 1 1 1 0 2 2 2 0 1 1 1 1 0 0 0 0 0 2 0 0 0 0 0 2 0 1 1 2 0 0 0 0 1 0 1 1 1 1 1 1 2 1 1 2 1 0 0 0 0 1 0 0 0 2 0 0 1 0 0 0 0 0 0 0 0 0 0 0 0 1 0 2 1 0 0 0 2 0 1 0 0 0 2 1 0 1 1 0 0 0 0 2 0 0 1 1 1 0 0 2 1 1 1 1 1 0 0 1 1 1 1 0 0 1 1 0 0 0 2 2 0 0 0 1 0 1 2 1 1 0 0 1 0 0 1 0 1 2 0 0 0 0 2 0 0 0 1 1 0 1 2 0 0 0 1 1 0 1 0 1 1 0 0 0 1 1 1 1 0 0 2 0 1 2 0 0 0 1 2 0 1 2 0 0 0 1 0 0 0 0 1 0 1 1 0 0 0 0 0 1 1 1 0 2 1 0 1 1 0 0 0 1 0 1 2 0 0 0 0 0 0 1 0 2 0 0 0 1 1 1 2 1 1 0 0 1 0 0 1 0 1 0 0 0 0 1 0 2 0 0 1 0 2 2 2 1 1 2 2 2 2 0 1 2 0 0 0 0 0 0 0 0 1 0 1 0 0 1 1 2 1 1 0 0 1 0 2 2 2 1 1 0 1 0 0 1 1 1 2 0 1 1 1 0 1 1 2 1 1 1 0 2 0 0 0 0 2 1 0 0 1 0 0 0 2 2 0 1 0 1 1 0 1 1 1 1 1 1 1 1 0 1 0 2 0 1 2 0 0 2 0 0 2 0 0 0 0 0 0 2 2 0 0 1 0 0 0 1 1 0 0 1 2 2 1 1 0 0 0 0 0 0 2 0 0 2 0 0 0 0 0 0 2 0 2 1 1 1 0 0 0 0 1 0 0 1 1 1 1 1 1 1 0 1 0 0 0 0 0 1 0 0 0 0 1 1 1 1 1 1 0 2 2 0 0 1 1 0 2 2 0 2 0 1 1 1 1 0 2 2 0 1 0 0 0 1 1 1 0 1 2 2 2 2 0 0 0 1 0 1 1 1 1 1 1 1 1 0 0 2 2 2 0 1 0 2 1 1 1 0 1 1 0 2 0 0 0 0 1 0 0 0 0 0 0 0 0 0 0 2 2 2 2 2 1 0 0 0 1 0 2 1 2 0 0 0 0 0 2 1 1 0 0 1 0 1 1 1 0 1 1 1 1 0 1 0 1 0 0 0 1 2 1 1 1 0 1 1 0 0 1 0 0 2 2 0 0 2 1 0 1 0 1 0 2 0 0 0 0 0 0 1 2 0 1 1 1 0 0 1 0 1 2 1 2 0 2 2 0 0 0 1 0 0 0 0 0 0 0 2 1 1 1 0 1 1 0 2 2 1 0 0 2 2 1 1 2 0 1 2 0 1 0 0 1 1 0 1 0 0 1 0 1 1 1 1 1 0 0 0 0 0 0 0 0 0 2 0 2 2 0 0 1 0 1 1 1 0 0 0 0 0 1 1 2 0 0 0 2 1 2 0 0 0 1 0 1 0 0 0 0 1 2 0 1 1 0 0 0 2 1 2 1 0 1 1 1 2 0 2 1 1 2 0 1 1 0 0 1 1 1 2 1 2 2 0 2 0 1 0 0 0 1 0 1 2 2 0 1 0 1 1 1 2 1 0 0 1 1 1 0 1 0 2 0 2 1 2 0 0 0 0 1 2 1 1 0 0 0 0 1 1 0 0 0 2 0 0 0 0 1 0 2 2 0 0 1 1 2 0 1 1 1 0 1 0 0 0 2 0 0 0 0 1 0 0 0
175 0 1 0 0 1 1 1 1 1 1 1 1 2 0 0 1 1 1 1 1 1 0 0 2 0 0 0 2 2 1 1 1 1 1 1 1 1 1 0 0 0 1 0 1 0 0 0 0 1 1 1 1 1 1 0 0 1 0 0 0 1 1 1 1 0 1 0 1 1 0 1 1 2 1 2 2 0 0 0 0 0 0 1 1 0 0 1 1 1 0 0 2 1 0 0 0 2 2 2 1 2 0 1 2 1 2 1 1 0 1 2 0 2 2 2 1 0 1 0 1 0 2 2 0 0 0 1 0 0 0 0 0 0 0 0 0 0 1 1 0 0 0 0 0 0 0 0 0 2 1 2 0 0 0 0 0 1 0 1 0 0 1 0 1 2 1 1 0 1 0 1 1 1 0 0 0 0 0 1 0 1 0 2 0 0 2 2 0 0 1 2 1 1 1 0 0 2 0 2 2 2 0 1 1 2 1 1 0 0 1 0 0 0 0 0 0 0 1 0 1 1 2 0 0 0 0 0 0 1 0 0 0 1 1 1 1 1 1 1 0 0 2 0 1 1 1 0 2 0 0 0 0 0 0 0 0 0 0 0 0 0 0 0 0 0 0 0 1 0 0 1 1 0 1 1 0 2 2 0 0 2 0 1 2 0 0 1 1 2 1 1 0 0 2 0 1 1 0 0 1 0 0 0 0 0 1 1 1 2 0 1 0 0 0 0 2 0 2 0 0 2 1 2 1 0 0 1 0 0 0 1 1 0 0 0 0 1 1 1 0 1 1 0 1 1 1 2 0 0 0 0 2 0 1 0 0 0 0 1 1 1 2 0 2 0 2 1 2 0 0 0 1 2 0 1 2 0 0 0 0 1 0 1 0 0 0 0 0 0 0 0 1 0 2 0 1 1 0 0 0 0 0 1 0 1 1 1 0 2 0 0 0 1 1 0 1 0 0 1 0 0 0 2 1 2 2 0 0 0 0 0 0 2 0 1 0 1 1 0 0 2 1 1 0 2 0 1 1 1 0 1 1 2 1 1 0 2 1 2 2 1 0 0 0 0 2 1 0 1 0 0 2 1 2 1 1 0 0 1 0 1 0 0 2 0 0 0 1 0 0 1 0 0 1 0 0 1 1 2 2 2 2 1 2 0 2 1 2 0 1 1 0 0 2 0 0 0 0 2 0 2 0 0 0 0 0 1 1 1 1 1 0 0 1 0 1 0 1 2 1 1 0 0 0 0 0 0 2 0 0 0 1 1 2 1 1 1 1 1 0 0 0 1 0 0 1 2 1 1 0 1 0 0 1 0 1 1 0 1 1 0 1 0 0 1 2 1 0 1 0 0 1 0 0 0 0 0 0 0 0 2 0 2 2 2 0 0 1 1 2 1 0 0 2 0 0 0 0 0 0 0 0 0 0 0 1 1 0 0 1 1 1 1 1 0 1 0 2 2 2 2 0 0 0 0 2 0 1 0 0 1 0 0 1 1 2 1 0 1 0 1 2 0 0 1 1 0 1 1 1 1 1 0 0 2 1 0 0 0 0 1 0 0 2 2 1 1 1 1 0 0 0 1 1 0 0 1 1 1 1 0 0 1 1 2 1 1 1 1 1 1 0 0 1 0 1 1 1 1 0 0 0 1 1 0 0 1 1 0 1 0 0 0 2 2 0 0 0 0 0 0 0 0 0 0 0 1 0 0 0 0 0 0 0 2 0 0 1 1 0 0 2 1 0 0 0 0 0 2 0 0 1 2 2 1 0 2 0 0 1 0 2 1 1 0 2 2 1 2 0 2 2 1 0 1 1 1 1 1 0 0 0 0 2 1 1 1 0 1 1 0 1 1 1 0 1 2 1 0 1 0 0 0 2 0 0 0 1 0 2 1 1 1 0 2 0 0 0 0 0 0 0 0 0 0 0 1 0 0 1 1 0 2 2 0 0 0 0 0 1 2 1 0 0 0 0 0 1 1 0 0 0 1 1 1 0 0 0 2 1 1 0 0 0 0 0 1 1 1 1 0 0 0 2 0 2 2 0 0 0 1 2 0 2 0 1 1 0 1 0 0 0 0 1 1 1 1 2 1 0 2 1 1 1 0 2 0 0 1 2 2 1 1 0 1 0 0 2 2 0 0 1 1 2 1 0 0 0 0 2 0 0 0 2 0 2 1 1 1 2 0 0 1 1 0 0 0 2 1 0 0 0 1 1 1 0 0 0 0 0 0 1 1 0 1 2 0 0 0 0 0 0 1 0 0 0 1 1 0 0 0
176 0 1 0 0 0 1 1 1 1 0 0 0 1 1 0 0 2 2 1 1 0 0 2 0 1 1 0 2 2 2 1 1 0 1 1 2 0 0 0 0 0 0 0 1 0 0 0 0 0 0 0 0 1 1 0 0 1 0 0 1 2 1 2 0 0 1 0 1 1 0 0 1 1 0 1 1 2 2 0 1 0 0 1 1 0 0 1 2 2 1 2 1 1 0 0 0 1 1 2 1 2 0 0 2 0 2 1 2 1 0 1 0 1 1 1 1 0 0 0 2 0 2 1 0 1 0 0 1 0 0 0 0 0 0 0 0 0 0 0 1 0 0 0 0 0 0 0 0 1 0 1 0 0 0 0 0 1 1 2 1 0 0 1 0 1 1 0 1 2 0 0 1 1 1 0 2 0 0 0 0 0 0 1 0 0 0 1 0 0 0 1 1 0 1 1 1 1 0 0 0 0 1 0 1 1 1 0 0 0 1 0 1 0 1 0 0 0 1 0 1 1 1 0 0 0 1 0 0 1 0 0 0 1 1 0 0 2 2 1 0 1 1 1 1 0 0 0 2 0 0 0 0 0 0 0 1 1 0 0 0 1 0 0 0 0 1 1 1 1 0 0 0 1 0 0 0 0 2 0 0 1 0 1 1 0 1 2 0 2 2 0 0 1 2 1 0 0 0 0 0 0 2 2 1 0 1 0 1 2 0 2 0 2 2 0 0 1 1 0 0 2 0 2 0 0 0 1 0 0 0 0 0 0 0 1 0 1 1 1 0 1 1 0 1 1 0 1 2 2 1 0 1 0 1 1 0 0 0 1 1 1 2 0 1 0 0 2 0 2 2 2 0 2 0 0 1 0 0 0 2 1 0 2 0 0 0 0 0 0 0 0 2 0 2 0 2 1 0 0 0 0 1 1 1 0 0 0 0 1 0 2 1 0 1 0 0 0 1 0 0 1 0 2 0 2 2 0 0 0 0 0 1 1 1 0 1 0 0 0 2 0 2 0 1 2 0 2 2 1 0 2 1 2 1 1 0 0 0 1 0 0 0 0 1 1 1 1 0 1 0 0 2 1 1 1 0 0 0 2 0 0 1 1 1 0 0 0 1 0 1 1 1 1 1 1 1 1 1 2 1 2 2 1 2 0 2 0 0 0 0 1 0 1 1 1 0 1 1 2 2 2 2 1 1 2 0 1 1 1 1 0 1 0 0 1 2 0 1 1 1 0 1 0 1 0 0 1 1 0 0 0 0 2 1 0 1 0 2 0 0 0 1 1 0 0 1 1 0 0 0 0 2 0 0 2 2 0 0 2 2 0 0 0 1 0 1 0 0 0 1 2 2 0 2 0 0 0 0 0 1 1 1 0 0 1 1 0 0 1 1 0 0 0 2 0 0 0 0 0 0 0 0 0 0 0 2 1 0 0 1 2 1 1 2 0 2 0 1 1 2 1 1 1 2 0 1 2 0 0 2 1 0 1 0 2 1 1 1 0 0 0 0 1 1 0 1 2 0 1 1 1 1 0 0 2 1 0 0 0 0 0 0 1 1 1 0 0 1 1 0 0 0 0 1 0 0 1 1 1 0 1 0 0 1 2 2 2 2 0 2 0 0 2 1 1 1 2 0 0 0 1 0 2 0 0 1 0 0 0 1 0 0 0 0 0 2 0 2 2 1 2 0 0 0 0 1 1 1 1 0 1 1 0 0 0 1 0 1 0 0 1 2 0 0 0 0 0 0 1 1 0 1 1 1 1 2 2 0 0 0 0 1 0 1 0 1 1 1 2 1 1 2 1 1 1 0 1 0 0 0 0 0 0 1 0 1 0 0 0 0 0 1 1 1 1 1 1 2 0 1 1 0 1 1 0 0 0 0 1 0 1 2 0 0 2 0 0 0 0 1 1 0 0 0 0 0 1 0 0 1 1 1 1 1 0 1 1 0 0 2 2 0 0 0 0 0 0 1 1 0 0 0 2 1 2 0 0 0 2 2 0 1 0 0 0 1 2 1 0 0 0 0 0 2 1 1 1 0 0 1 1 0 0 1 1 0 2 0 1 1 0 0 0 2 1 1 0 1 1 0 1 0 0 1 0 1 2 1 0 1 1 0 1 0 0 0 1 1 0 0 0 2 0 1 1 0 1 1 2 2 0 1 0 1 0 1 0 0 0 0 0 0 0 1 1 1 0 1 1 1 1 0 0 0 1 0 0 0 1 1 0 0 1 0 0 0 0 0 0 0 0 0 2 0 0 0 0 0 0 1 1
177 0 0 0 1 0 1 1 1 1 0 0 0 0 0 0 0 1 2 2 0 0 0 0 2 0 0 0 2 2 2 2 0 1 0 0 2 1 1 0 0 0 0 0 2 2 0 0 0 0 0 0 0 0 2 0 0 0 0 2 0 1 1 1 1 0 1 0 0 0 0 1 1 2 0 2 2 1 1 0 1 0 2 0 2 0 1 0 2 2 0 2 2 1 0 0 0 1 1 2 1 2 1 1 2 0 2 1 1 0 0 1 1 2 2 2 2 0 1 0 1 0 2 0 0 2 0 1 0 0 0 0 0 0 0 0 0 0 0 0 0 0 0 0 0 0 0 0 0 1 1 1 0 0 0 0 0 0 0 1 1 2 0 0 0 2 2 1 0 0 2 0 1 1 0 0 0 0 0 0 0 0 0 2 0 0 2 0 0 1 0 0 2 1 2 1 0 1 0 0 0 0 0 1 1 1 1 0 2 0 0 0 0 1 0 1 1 1 2 0 1 1 2 0 0 0 0 0 0 0 0 0 0 0 0 0 0 2 2 1 0 1 2 0 2 0 0 0 1 0 0 0 0 0 0 0 0 1 0 0 0 0 1 0 0 0 0 0 2 1 0 2 0 1 0 0 0 0 1 0 1 1 0 2 1 1 1 1 0 2 0 0 1 0 2 1 0 0 1 0 1 0 0 0 0 0 0 0 1 1 0 2 0 2 2 1 1 0 0 0 1 1 2 0 1 0 1 1 1 1 0 2 0 0 0 0 0 2 0 0 1 2 2 0 0 1 0 1 0 1 0 0 2 1 1 0 1 0 0 1 1 1 0 0 0 2 0 2 1 1 1 1 0 2 0 0 1 2 2 0 2 2 0 0 0 0 0 0 0 0 0 0 0 0 1 1 2 1 1 0 0 0 1 1 0 1 0 0 0 2 0 0 0 1 1 0 1 0 1 1 0 0 0 2 0 1 1 1 0 0 1 0 0 2 0 1 0 0 1 0 1 0 1 1 1 2 0 1 1 1 0 1 1 2 2 1 1 1 1 2 1 0 1 1 0 1 0 1 0 1 0 0 2 0 1 1 0 0 0 1 1 2 2 2 0 0 1 2 0 0 0 2 0 0 1 0 0 1 0 1 1 1 1 1 1 1 2 2 0 0 0 1 1 1 0 2 0 1 0 2 1 2 2 0 0 2 0 0 0 1 0 0 1 1 0 0 0 0 1 2 0 1 0 0 1 1 0 1 1 0 1 1 0 2 0 0 0 0 1 1 1 0 0 0 0 0 0 1 0 0 0 1 1 0 0 1 1 1 0 1 1 0 1 0 1 1 2 1 1 1 1 0 1 0 0 0 0 0 0 0 1 1 0 2 2 2 1 0 2 2 1 0 0 0 1 0 0 0 0 0 0 0 0 0 0 1 2 1 0 0 1 1 0 1 2 1 2 0 2 1 2 0 0 0 0 0 2 0 0 0 1 1 0 1 0 2 1 2 2 0 0 0 1 0 1 1 1 2 0 0 0 0 0 0 0 1 1 0 1 0 0 2 0 1 2 2 1 2 2 0 1 1 0 1 0 0 0 2 1 1 0 1 0 0 0 2 2 2 2 0 1 1 0 1 0 1 1 2 0 0 0 2 0 2 0 1 1 0 0 0 0 0 0 0 0 0 1 1 0 1 0 0 0 0 0 1 1 1 0 0 0 0 0 0 0 1 0 0 0 0 0 0 2 0 0 0 0 1 0 2 0 0 0 1 1 0 0 1 0 0 0 0 1 1 2 0 1 1 1 2 1 2 2 1 0 1 0 1 1 1 0 0 1 1 0 0 1 1 0 0 0 0 1 1 1 0 1 1 2 0 2 2 0 1 2 0 2 0 1 0 2 1 2 1 0 2 0 1 1 2 1 1 1 0 0 0 1 0 0 0 0 1 2 0 0 0 2 0 0 1 0 1 0 0 0 0 0 0 1 0 0 0 1 0 2 2 0 0 1 2 2 0 0 0 0 0 0 1 0 2 2 0 0 0 2 0 2 2 0 0 0 1 1 1 2 2 0 1 0 2 0 0 0 0 2 1 1 0 2 2 0 2 0 2 1 0 1 1 0 0 1 1 0 1 0 0 1 1 2 1 0 0 1 1 2 2 1 0 1 1 1 0 0 1 1 0 2 0 1 1 0 1 0 0 0 1 1 0 2 1 1 0 0 0 0 2 0 1 1 0 0 1 0 0 0 0 0 2 0 0 0 0 1 2 1 0 0 1 1 0 2 2
178 0 0 1 0 0 1 2 2 1 0 1 0 0 0 0 0 1 1 2 0 0 0 0 2 0 0 0 2 0 0 2 1 1 0 1 1 1 0 0 0 0 0 0 2 0 0 0 0 0 0 0 1 1 0 0 0 1 0 0 1 2 0 1 0 0 1 0 0 0 0 0 2 2 2 2 2 1 1 1 1 0 0 0 0 0 1 0 2 2 0 1 0 0 1 1 0 0 0 0 1 2 0 1 2 1 2 2 2 0 0 2 0 2 2 2 2 1 0 0 1 1 2 1 0 1 0 0 1 0 0 0 1 0 0 0 0 0 0 0 0 0 0 0 0 0 0 0 0 1 1 1 0 0 0 0 0 2 1 1 0 1 0 1 1 1 0 0 1 1 1 0 1 1 1 0 2 0 0 1 1 1 1 2 0 0 2 0 0 2 0 0 2 1 2 1 0 2 0 0 0 0 0 2 2 0 2 0 1 0 1 0 2 0 0 1 0 0 0 1 1 1 2 0 0 0 1 0 1 2 0 0 1 1 0 1 0 0 0 1 0 0 2 0 2 0 0 0 2 0 0 0 0 0 0 0 1 2 1 1 0 1 1 1 1 0 0 0 2 1 0 2 0 1 1 1 1 1 1 0 1 1 1 1 1 1 2 2 0 2 1 0 0 0 2 0 1 2 0 1 0 0 1 1 0 0 2 1 1 1 0 0 0 1 1 0 1 0 1 0 1 2 2 2 0 0 1 2 1 1 0 1 0 0 0 0 0 2 0 1 0 1 1 0 1 1 1 0 1 1 0 0 1 1 1 0 2 1 1 0 1 1 1 1 1 0 0 2 2 0 0 0 1 1 1 0 2 0 0 0 2 1 0 1 0 1 0 0 0 1 0 0 1 0 1 1 2 0 1 2 0 2 1 1 1 0 0 2 0 2 0 0 0 0 0 0 1 0 0 1 0 0 0 1 0 2 2 0 0 1 2 0 0 1 0 1 0 0 1 1 2 0 1 1 2 2 0 1 1 0 0 1 1 2 2 1 1 1 2 2 1 0 0 0 0 1 0 2 0 0 1 1 1 2 2 2 0 0 0 1 1 1 0 0 2 0 0 0 2 0 0 2 1 1 2 0 0 2 2 1 0 1 1 1 1 0 1 2 2 0 0 2 0 0 1 1 2 0 0 2 2 1 2 0 1 2 1 0 0 2 0 1 2 1 0 1 2 0 1 1 1 1 0 1 1 1 0 0 2 0 0 0 0 2 2 1 0 1 1 0 0 0 2 2 1 1 1 1 0 0 0 2 1 0 0 1 1 1 0 2 2 0 0 0 1 0 1 1 1 1 0 0 0 0 0 0 0 0 0 0 0 2 0 1 1 2 0 1 1 1 0 0 0 1 1 0 0 0 0 0 0 0 0 0 0 1 1 1 0 0 2 2 0 1 1 0 1 0 2 1 2 0 0 1 2 0 2 0 0 0 1 1 0 0 0 2 2 2 2 0 0 0 0 0 0 1 1 1 1 0 0 1 0 0 0 1 2 0 0 0 0 1 1 1 2 0 2 0 0 0 0 0 1 0 1 0 0 1 1 1 0 0 0 0 1 2 1 1 2 0 1 0 1 1 1 0 0 2 1 0 0 0 1 2 0 1 0 0 1 0 0 0 0 0 1 1 2 1 1 2 2 2 0 0 0 0 0 0 0 0 0 0 0 1 0 0 1 0 0 0 0 0 2 1 0 1 1 0 0 2 0 0 0 0 0 0 1 0 1 1 1 1 0 1 1 1 0 2 1 2 0 2 2 0 0 0 0 2 0 1 1 0 0 0 2 1 1 1 0 1 1 0 1 0 0 0 1 1 0 0 0 0 0 0 0 0 0 0 0 0 1 1 1 1 1 2 0 0 0 1 1 1 0 0 0 0 0 0 0 0 0 2 0 2 2 0 0 0 0 0 0 1 1 0 0 0 1 0 1 1 0 0 1 1 1 1 0 0 2 2 2 0 0 0 0 0 0 1 1 1 1 0 2 0 2 0 2 2 0 0 0 2 1 1 1 2 0 1 0 2 0 0 0 0 1 1 1 0 1 1 0 2 0 1 0 0 1 1 0 0 2 1 0 2 0 0 0 1 1 0 0 0 2 0 1 0 1 0 0 1 1 0 1 0 2 0 2 0 0 1 1 1 0 0 2 0 0 1 0 0 2 0 0 0 0 1 0 2 2 1 0 1 0 2 0 1 2 0 0 0 0 0 0 1 1 0 0 0 0 0 0 0
179 0 0 0 0 0 0 0 1 2 0 0 0 0 0 0 0 2 2 2 0 0 0 1 1 1 1 0 2 2 1 0 2 1 0 1 1 1 0 2 2 0 0 1 2 1 0 0 1 0 0 0 1 0 1 1 0 0 1 0 1 2 1 1 1 0 2 2 0 0 0 0 2 2 2 2 2 0 0 0 0 0 0 0 0 0 0 0 2 2 0 0 1 0 1 0 0 1 1 2 1 2 0 1 2 1 2 1 1 0 0 1 1 1 2 2 2 0 0 0 2 0 2 1 0 0 0 1 0 0 0 1 0 0 0 0 0 0 0 0 1 0 0 0 0 0 0 0 0 1 0 0 1 0 0 0 1 1 1 0 0 1 0 1 1 1 0 2 0 2 0 1 0 2 1 0 1 1 0 1 1 1 0 1 0 0 0 1 0 2 0 0 1 1 1 2 1 1 0 0 0 1 1 0 0 1 2 1 1 0 1 0 1 0 0 0 0 0 2 0 0 0 1 0 0 0 1 0 0 2 0 0 0 0 0 0 1 2 2 0 0 1 2 0 2 0 0 0 2 0 0 0 0 0 0 0 0 2 1 2 1 2 0 0 0 0 0 1 2 2 0 1 0 1 1 1 0 0 2 0 0 1 0 1 1 0 0 1 0 1 0 0 0 0 1 0 0 0 1 1 0 0 0 0 0 1 0 1 0 1 1 2 0 2 2 1 2 0 2 0 0 2 1 1 1 0 0 2 0 0 0 1 1 0 0 0 0 0 2 1 0 1 1 0 1 1 1 2 2 1 1 0 0 0 0 2 0 0 0 2 2 2 0 1 0 0 2 1 2 0 0 0 1 2 0 1 1 1 1 1 1 0 0 1 0 1 0 0 0 0 0 0 0 0 1 1 1 0 1 1 0 1 1 1 1 0 0 1 0 2 0 0 0 0 0 0 0 0 0 0 2 2 0 0 0 1 1 1 0 0 1 1 0 2 0 0 1 2 1 1 1 1 1 1 0 1 0 2 2 1 0 2 1 2 1 1 0 1 1 2 1 0 1 1 0 2 0 2 0 1 1 1 2 0 2 1 2 1 1 0 1 2 1 1 2 0 0 0 1 0 0 2 1 1 0 0 0 2 1 1 0 2 1 1 1 0 2 2 2 0 0 2 1 1 0 2 0 0 0 0 0 2 1 0 1 1 0 0 0 1 0 1 0 0 1 0 2 0 0 0 1 2 0 2 2 0 0 0 2 0 0 0 0 2 1 0 0 1 1 0 0 0 0 0 0 0 0 1 1 0 1 0 1 0 0 1 1 0 0 2 0 0 1 0 0 1 1 1 1 1 0 2 1 0 0 0 0 1 0 0 1 0 0 1 1 2 0 0 2 1 0 0 0 1 0 0 1 0 1 0 0 0 0 0 0 2 2 1 0 0 1 1 0 1 2 0 1 0 2 1 1 1 0 1 2 0 2 0 0 0 1 1 1 0 1 2 2 1 1 0 0 0 1 1 0 1 1 2 0 2 0 0 0 0 0 2 1 0 1 0 0 0 1 0 1 0 1 1 0 0 0 0 0 1 1 0 0 2 0 0 0 1 0 0 1 1 0 2 2 0 1 1 0 1 0 0 0 1 1 0 0 0 0 2 0 0 0 0 0 0 0 0 1 0 1 2 2 1 1 2 2 2 0 0 0 0 1 1 0 0 0 0 1 0 0 0 2 0 1 1 0 0 2 1 0 0 0 0 0 2 0 0 0 1 1 1 1 2 0 0 1 0 1 1 2 1 1 0 2 2 2 2 2 1 1 1 0 0 0 1 0 0 1 0 1 0 0 1 0 1 1 0 0 0 0 0 0 2 2 1 2 1 0 0 2 0 0 0 0 0 0 2 1 1 0 0 0 0 0 0 0 0 1 0 0 0 1 0 0 0 0 1 0 2 2 0 0 0 0 1 1 2 0 1 0 0 0 0 2 0 0 0 0 2 1 2 0 0 0 2 1 1 0 0 0 0 2 2 1 1 1 0 0 0 1 0 2 2 0 0 0 1 2 0 1 1 1 2 0 2 0 0 1 0 2 0 0 0 0 0 0 0 0 0 1 0 1 1 0 0 2 2 1 2 1 0 1 2 2 0 1 1 2 1 1 0 2 2 0 2 2 0 1 0 2 0 2 1 1 2 1 1 0 1 1 1 1 0 0 0 2 0 0 0 0 2 0 0 0 0 0 0 0 0 0 1 1 0 1 0 1 0 0 2 0 0 0 0 1 0 2 2
180 0 1 0 0 1 1 0 1 2 0 0 0 0 0 0 0 1 1 1 0 0 0 0 2 0 0 0 2 0 0 2 1 1 0 0 2 2 2 0 0 0 0 1 2 1 1 0 1 0 0 1 1 0 1 0 1 0 1 0 1 2 0 0 0 1 0 0 0 1 1 2 1 2 1 2 2 0 0 1 0 0 0 2 2 0 0 0 2 2 0 1 2 0 0 0 0 1 1 2 1 1 1 0 1 0 1 1 1 0 1 2 1 2 2 2 2 0 0 0 2 0 2 2 0 0 0 1 0 0 1 0 0 0 0 0 1 0 0 0 1 0 0 0 0 0 1 0 0 2 1 2 1 0 1 0 0 0 0 1 0 0 0 1 1 2 0 1 0 1 1 1 0 2 0 0 1 0 0 1 1 1 0 2 0 0 1 2 0 1 0 1 2 2 2 2 1 2 0 0 0 0 1 0 0 1 2 0 1 0 0 1 0 0 0 0 0 0 2 0 0 0 1 0 0 1 1 0 0 1 0 0 0 1 1 1 1 2 2 2 0 0 2 0 2 0 1 0 1 0 0 0 0 0 0 1 0 2 0 0 0 0 0 0 2 1 0 0 0 0 1 1 0 1 1 1 1 1 2 0 0 0 0 1 1 0 0 1 1 2 1 1 0 1 1 1 0 0 0 1 0 1 0 0 0 0 1 0 0 0 0 0 0 2 2 0 1 0 2 0 0 2 1 2 1 0 0 1 1 1 0 1 0 0 0 0 0 1 1 0 0 1 2 1 2 2 0 0 1 1 0 0 1 1 0 1 1 0 0 1 1 1 1 0 0 2 0 2 1 1 1 1 0 2 0 0 1 0 0 0 0 1 0 0 0 0 0 0 0 1 0 0 1 0 2 0 1 0 1 1 0 1 0 2 2 0 0 1 1 1 1 1 0 1 1 0 0 0 0 0 1 1 0 1 2 2 1 0 2 1 1 0 0 2 0 1 0 1 1 1 0 2 2 0 0 1 1 1 2 2 0 1 1 2 2 1 1 2 0 2 1 0 0 1 0 2 0 1 0 1 0 0 1 2 0 0 0 0 0 2 1 1 2 2 1 1 1 1 0 0 0 2 1 0 0 1 1 2 2 2 0 2 2 2 2 0 2 2 1 0 0 2 1 0 1 0 0 1 0 2 1 2 2 1 0 2 1 0 0 0 0 0 0 0 1 0 2 0 2 0 2 1 0 1 2 0 0 0 2 0 0 0 1 2 2 0 1 0 0 1 1 0 0 1 0 0 1 1 0 0 0 1 0 0 1 0 1 2 0 1 2 0 0 0 1 0 1 1 0 1 2 0 1 0 1 1 1 1 0 0 1 1 1 1 1 1 1 0 1 1 1 1 0 1 1 1 1 0 1 1 1 1 1 0 1 2 2 1 0 0 1 1 0 2 1 1 2 0 2 1 1 0 0 1 2 0 2 0 1 0 0 1 0 1 0 1 1 1 1 0 0 0 2 1 1 0 2 2 0 1 1 0 0 0 0 2 2 0 2 0 0 0 0 2 2 1 1 0 1 0 0 0 0 0 1 0 0 2 1 1 1 0 0 0 1 2 2 1 2 1 1 1 0 2 0 0 0 2 0 0 0 1 0 2 1 0 0 0 1 0 2 1 0 0 0 0 1 0 1 1 0 1 0 0 0 1 1 0 0 0 0 0 0 0 0 1 0 0 0 0 0 0 2 2 0 1 1 0 0 2 0 0 1 0 0 0 1 1 1 1 0 2 1 1 1 1 1 1 1 2 1 1 2 1 0 1 0 2 0 1 1 0 0 1 1 1 0 0 0 0 0 0 2 2 1 0 0 1 2 1 1 2 0 0 1 0 0 0 0 2 0 2 0 1 1 2 0 1 1 1 1 1 1 0 0 0 1 0 0 0 0 1 0 2 2 0 0 0 0 0 2 2 0 0 0 0 2 0 2 1 0 0 1 1 2 2 0 1 1 2 2 0 0 0 0 0 0 1 1 0 0 1 0 1 2 0 2 1 0 0 0 2 1 0 1 2 1 1 1 0 2 0 0 0 0 1 1 0 2 2 0 2 0 0 0 0 2 0 0 1 2 2 0 2 0 0 0 0 1 1 0 0 1 0 1 1 0 1 1 0 2 0 1 0 1 0 1 0 0 1 1 1 0 1 1 1 1 0 0 0 1 1 0 0 0 0 0 0 0 0 0 0 1 1 0 0 0 1 0 1 0 0 0 1 1 0 0 1 1 0 1 1
181 0 0 0 0 0 2 2 2 0 0 1 0 1 0 0 0 0 0 1 0 0 1 0 2 0 0 0 2 2 2 1 0 1 1 0 2 2 0 1 1 0 1 1 1 1 2 0 0 0 0 1 1 1 0 0 0 1 0 1 0 0 0 0 0 1 0 1 0 0 0 0 1 2 1 2 2 1 1 1 1 0 1 0 1 0 0 2 2 2 1 2 1 0 0 0 0 1 1 2 1 1 0 2 2 0 2 0 0 0 2 2 0 2 2 2 2 1 0 0 0 1 1 2 1 0 0 0 2 0 0 0 0 0 0 0 0 0 0 0 0 0 0 0 0 0 0 0 0 1 0 1 0 0 0 0 1 1 0 2 1 1 0 1 0 1 1 0 2 2 0 0 0 2 0 0 0 2 0 0 0 0 0 2 2 2 0 2 0 0 2 2 2 1 2 2 1 2 0 1 1 1 0 2 2 0 2 0 0 0 0 0 0 0 0 1 1 1 2 0 2 2 2 0 0 0 0 0 0 1 0 0 0 0 0 0 0 2 2 1 0 0 2 0 1 0 0 0 1 0 0 0 1 1 1 0 1 1 0 0 0 0 0 0 2 0 0 0 1 1 1 2 0 2 0 0 1 1 2 0 0 0 0 1 2 2 2 1 1 1 1 1 0 0 2 0 1 1 0 2 0 1 1 1 0 0 0 1 0 1 0 1 0 1 1 0 1 0 0 0 2 0 0 1 1 0 0 1 1 1 0 1 0 0 1 0 0 1 1 1 0 1 1 0 1 1 1 0 0 0 0 0 2 1 1 0 2 0 0 2 2 2 2 0 2 2 0 2 2 0 1 1 1 2 0 0 0 0 0 0 0 1 0 2 0 1 0 1 1 0 1 1 0 1 2 0 1 1 0 0 0 0 0 1 1 0 1 1 0 0 0 1 0 0 0 0 2 0 1 0 0 0 0 2 1 1 1 2 1 0 2 0 1 1 1 0 0 1 0 0 0 2 2 0 0 0 0 1 2 1 0 2 0 0 0 0 0 0 0 0 1 0 0 0 0 0 0 2 0 0 1 1 2 0 1 0 2 0 0 2 1 1 2 2 1 0 0 1 0 1 1 0 0 2 1 1 1 2 2 2 0 2 1 1 1 0 2 1 1 0 0 2 1 0 0 1 1 0 0 1 0 2 1 0 0 2 1 0 0 2 0 2 2 0 0 1 2 0 1 1 2 1 0 1 2 0 0 1 1 0 0 0 0 0 2 2 0 1 1 1 0 0 0 1 0 0 1 2 2 2 0 1 0 0 0 0 0 2 0 1 2 0 0 0 2 0 2 0 0 0 1 0 0 0 0 1 1 0 0 0 0 1 0 2 2 2 1 0 2 2 1 0 0 1 0 1 0 0 1 1 0 1 0 0 0 0 0 1 0 0 1 1 0 2 2 1 2 0 2 1 2 1 0 1 1 0 2 0 1 0 0 1 0 0 0 1 2 2 1 0 0 0 1 0 2 0 0 1 0 0 0 0 0 0 0 2 2 0 0 0 0 0 0 1 1 1 0 0 1 0 0 0 1 0 0 0 0 1 1 1 0 0 0 0 1 2 2 2 2 0 1 1 0 2 1 1 0 2 0 0 0 0 0 1 1 0 0 0 1 0 1 1 0 0 1 1 1 1 0 1 0 0 0 0 0 1 1 0 0 0 0 0 0 0 0 0 0 0 0 0 0 0 2 1 0 2 2 0 0 2 0 0 1 1 1 2 2 1 1 1 0 1 1 1 1 1 1 2 1 2 0 1 2 1 0 1 1 1 0 1 1 0 0 0 1 0 0 0 0 1 2 1 1 1 1 0 1 2 2 0 2 2 0 0 1 0 0 0 0 0 1 1 2 1 1 2 0 0 0 0 1 1 0 0 0 0 0 2 0 1 0 1 1 1 1 0 1 0 1 0 2 2 0 0 0 0 0 1 1 1 0 0 0 2 0 0 0 0 1 2 2 0 0 0 0 0 0 1 0 1 1 1 0 0 1 0 2 2 0 0 0 1 1 1 2 2 0 1 0 2 0 0 0 0 0 1 1 0 2 2 0 2 0 1 0 0 1 1 0 0 2 2 1 2 1 1 0 2 2 0 1 1 0 0 0 1 0 0 0 0 2 1 2 0 0 0 0 1 1 0 0 0 1 0 1 1 2 0 0 0 0 0 0 0 0 0 1 2 2 0 0 2 1 1 0 0 1 0 0 1 0 0 1 2 1 0 0 0 0 0 2 2
182 0 0 0 0 1 2 0 1 2 0 0 0 0 0 0 0 0 0 0 1 0 0 1 1 1 1 0 2 2 2 1 0 1 0 1 2 2 0 2 2 0 0 0 2 0 0 0 2 0 0 2 0 0 2 1 0 1 0 0 0 1 1 1 0 0 0 2 0 1 0 0 2 2 2 2 2 0 0 1 0 0 0 1 1 0 0 1 1 2 1 1 1 0 1 0 0 0 0 0 2 1 0 0 2 2 2 1 1 0 1 2 1 1 1 1 1 0 1 0 1 0 2 0 0 1 0 1 0 1 0 0 0 0 0 0 0 1 0 0 2 0 1 0 0 0 0 0 0 1 0 0 0 0 0 0 0 1 1 1 1 0 1 1 1 1 0 0 1 1 1 0 0 2 0 0 1 1 1 1 0 2 2 2 0 0 1 0 0 0 0 0 2 1 2 1 2 2 0 1 0 1 0 1 1 2 2 0 2 0 2 0 0 0 0 0 0 0 2 1 0 0 2 0 0 0 1 0 0 0 0 0 0 0 0 0 0 2 2 1 0 0 2 0 1 0 0 0 1 0 0 1 0 0 0 0 1 1 0 0 0 0 0 0 1 1 0 0 0 0 0 1 0 0 0 1 0 1 2 0 1 1 0 1 2 1 1 1 0 2 1 1 0 0 2 0 1 2 0 2 0 0 0 0 0 0 2 1 1 1 1 1 0 1 1 0 1 2 0 0 1 2 2 1 0 0 0 2 0 0 0 1 1 0 0 0 0 0 2 1 0 0 1 0 1 1 1 0 2 1 0 1 1 1 0 1 1 0 0 1 1 1 0 1 0 0 0 2 2 0 0 0 1 2 1 1 1 0 0 0 0 1 0 1 0 1 0 1 1 0 0 0 0 0 2 0 0 0 0 1 0 2 1 2 0 2 0 0 0 2 0 0 0 0 0 0 1 0 0 1 0 0 0 1 0 0 0 1 0 1 2 0 1 1 1 0 1 2 0 0 1 0 1 0 1 1 0 1 1 1 0 2 0 1 0 0 0 2 2 1 1 0 0 0 1 1 1 2 0 0 0 0 2 0 0 0 0 0 0 1 1 1 2 2 0 0 0 0 0 0 0 1 0 0 1 0 0 1 0 1 1 1 1 1 1 0 1 0 1 0 1 0 1 1 0 1 0 0 0 1 0 2 2 0 1 2 1 0 0 2 0 1 2 2 1 1 1 0 2 0 0 2 0 2 2 1 0 1 1 0 0 0 0 1 1 1 0 0 0 1 0 0 1 1 0 0 1 2 2 0 2 0 0 0 0 0 0 2 0 1 2 0 0 0 0 0 0 1 0 1 0 2 0 0 0 0 1 0 0 0 0 2 2 0 0 0 2 0 1 1 1 0 0 0 1 0 0 0 1 1 0 1 0 0 0 1 1 1 0 0 0 0 1 1 2 0 1 0 2 1 2 1 0 1 2 0 1 0 1 0 1 1 0 0 0 1 2 1 1 0 0 0 0 1 0 0 1 0 1 1 1 0 0 0 0 1 1 1 1 1 1 0 2 0 1 1 1 0 1 0 0 0 1 1 1 0 0 2 2 2 1 1 0 0 0 1 1 1 2 1 0 0 0 2 0 0 0 1 0 0 0 0 1 1 1 0 0 0 0 0 1 0 1 0 0 0 0 0 1 1 0 0 0 0 0 0 0 1 0 0 0 0 1 1 0 2 0 0 1 1 0 0 1 0 1 0 1 2 0 2 0 0 0 0 0 1 1 1 1 1 0 1 0 0 0 1 0 2 1 2 0 1 2 0 0 0 0 1 0 1 1 0 0 0 0 0 1 0 0 2 2 2 2 2 2 0 0 2 2 0 2 2 0 1 2 0 1 0 0 0 1 1 1 0 0 2 0 0 1 0 0 1 1 0 0 0 1 1 1 0 0 2 2 1 1 0 1 0 0 1 1 2 0 0 0 2 0 0 1 2 1 0 1 1 2 2 0 0 0 1 0 1 0 0 0 0 1 1 1 1 1 0 1 1 1 0 2 2 0 0 0 2 1 0 1 1 1 2 0 2 0 0 0 0 1 1 1 1 1 1 0 2 1 1 0 0 2 2 0 0 1 0 1 1 2 1 1 0 0 0 0 0 1 1 1 2 0 0 0 0 2 0 0 0 2 0 2 0 0 1 1 1 0 0 0 1 1 0 0 0 0 1 0 0 0 2 0 1 2 1 0 2 0 1 0 1 0 2 1 1 1 1 1 2 2 0 0 1 1 0 1 1
183 0 0 0 0 0 0 1 1 1 0 1 0 1 0 0 0 0 0 0 1 0 0 0 2 0 0 0 1 1 1 0 1 1 0 0 2 0 0 0 0 0 1 1 1 1 1 0 0 0 0 0 0 0 2 1 0 0 0 0 1 1 2 2 0 0 2 0 0 0 0 1 1 1 0 1 1 0 0 1 0 0 0 1 1 0 0 2 2 2 0 1 1 0 0 0 0 0 0 1 2 1 2 0 2 0 2 0 0 1 0 1 1 2 2 2 1 0 0 0 1 1 2 0 0 1 0 0 1 0 1 0 0 0 0 0 0 0 0 0 1 0 0 0 0 0 1 0 0 1 1 2 0 1 0 0 0 0 1 1 0 1 0 0 2 2 1 1 1 2 0 0 0 2 1 0 2 0 0 1 1 1 1 2 0 0 1 2 1 1 0 1 0 0 1 2 1 1 0 0 0 0 0 2 2 0 2 0 0 0 0 0 2 1 0 0 0 0 1 1 0 0 1 1 0 0 1 0 0 2 0 0 0 0 0 0 0 2 2 2 0 0 2 0 1 0 0 0 2 0 0 1 0 0 1 0 0 1 0 0 0 0 0 0 1 0 0 1 1 0 0 1 0 0 0 0 0 1 1 0 0 2 1 1 1 1 2 1 0 2 1 0 0 0 2 1 1 0 0 1 1 0 1 1 0 0 1 0 1 1 0 0 0 2 2 0 2 0 0 0 1 2 0 2 1 0 0 1 1 1 0 0 0 0 0 0 0 1 1 1 0 0 2 0 1 1 1 0 0 0 0 0 2 1 1 0 2 0 0 2 2 2 0 0 0 0 0 1 2 0 0 0 1 2 1 1 1 2 2 0 0 0 0 0 0 1 0 0 0 0 1 1 2 0 1 1 1 1 1 1 0 1 1 1 1 0 0 0 0 1 0 1 0 0 0 0 1 0 0 0 1 2 0 1 0 1 1 0 0 0 0 0 0 2 0 0 1 1 0 0 1 1 0 2 0 1 0 1 2 2 0 1 2 2 2 2 0 2 1 2 2 0 0 1 0 1 0 2 0 0 0 0 1 2 0 1 0 0 0 0 2 2 1 1 1 1 0 1 1 1 1 2 0 2 2 0 0 0 0 2 2 2 1 1 1 1 2 2 2 0 0 2 0 0 0 1 0 2 0 2 1 2 1 0 0 1 1 0 0 2 0 1 2 1 0 1 2 1 2 1 0 1 0 2 2 0 0 1 1 0 0 0 0 2 2 1 0 0 2 0 0 0 0 2 0 0 2 1 1 1 0 1 0 0 1 0 1 1 0 2 1 0 0 0 2 0 2 1 0 1 0 0 1 0 0 0 0 0 0 0 0 1 1 1 1 1 1 0 0 0 0 0 0 2 1 1 0 0 0 0 0 0 0 0 0 1 1 2 0 0 1 1 0 2 1 1 2 0 2 2 0 1 0 0 0 0 2 0 1 0 0 2 1 2 0 2 0 2 1 0 0 0 1 0 0 1 1 1 0 0 0 1 0 0 0 2 2 0 0 0 0 0 0 1 1 1 1 0 1 0 0 0 1 0 0 0 0 2 0 1 1 0 0 0 2 2 2 1 1 0 1 1 0 1 0 2 0 0 0 0 0 0 0 2 0 1 0 0 0 0 0 0 0 0 0 0 2 1 0 1 0 0 1 1 0 0 1 0 0 1 0 1 1 0 0 0 0 1 1 1 1 1 2 1 0 0 1 1 0 2 0 0 1 1 1 0 1 1 1 1 1 1 1 1 2 1 1 1 2 2 1 2 2 0 0 0 0 1 1 0 0 0 0 0 0 1 0 0 0 1 2 1 0 0 0 0 0 2 2 0 1 2 0 1 2 0 1 0 0 1 1 0 0 1 0 1 0 0 0 0 0 0 0 1 0 0 1 0 0 0 0 1 1 1 1 0 1 0 0 0 0 1 1 0 0 2 0 0 1 1 0 0 2 1 1 1 0 0 0 1 0 1 1 0 0 1 0 2 0 0 0 0 0 0 1 1 2 2 0 0 0 1 2 0 2 1 1 1 0 2 0 0 0 0 0 2 2 1 2 1 1 1 2 2 0 0 2 1 1 0 2 2 0 2 0 0 0 1 2 1 0 0 2 0 0 0 0 0 0 1 1 0 1 0 0 0 2 1 0 0 2 0 0 1 1 1 1 0 0 0 0 0 0 0 0 0 0 0 1 1 0 0 0 1 0 1 0 0 0 0 0 0 0 1 0 1 0 0 0 0 0 0
184 0 0 0 1 0 1 1 1 1 0 1 0 0 0 0 0 2 2 1 1 1 1 0 2 0 0 0 1 2 2 0 0 1 0 1 1 1 0 2 2 0 0 0 1 0 0 0 2 0 0 0 0 0 2 1 1 0 0 0 0 1 2 2 0 1 1 2 0 0 0 0 2 2 2 2 2 2 2 0 2 0 0 1 1 0 0 1 2 2 1 1 1 0 0 0 0 1 0 1 1 2 1 1 2 0 2 2 1 0 0 1 1 2 2 2 2 0 0 0 0 2 2 2 0 0 0 1 0 1 0 0 0 0 0 0 0 0 0 0 0 0 0 0 1 0 0 0 0 2 2 2 0 0 0 0 0 1 0 0 0 1 0 2 1 1 1 0 1 2 0 0 1 1 0 0 1 0 0 0 0 0 1 1 0 0 1 2 0 0 0 2 1 1 1 1 0 2 0 0 0 0 0 0 0 2 0 1 0 0 1 0 1 0 0 0 0 1 2 0 1 1 2 0 0 0 1 0 0 0 0 0 0 0 0 0 0 2 2 2 0 0 1 0 2 0 0 0 1 1 1 0 0 0 0 0 0 1 0 1 0 1 2 2 2 0 0 0 0 0 0 2 0 1 0 0 1 1 1 0 1 1 0 1 1 1 1 1 2 2 0 1 0 1 2 1 0 0 1 1 0 0 0 0 0 0 0 0 1 1 0 1 0 2 2 0 2 0 1 0 1 1 1 1 0 0 0 1 1 1 0 0 1 0 0 0 0 1 1 0 0 0 0 0 0 0 1 1 2 1 1 0 2 1 1 0 2 0 1 1 2 2 1 0 1 1 0 2 1 1 1 1 1 2 1 1 1 0 0 0 2 1 0 1 0 1 0 0 0 2 1 1 1 0 2 0 1 1 0 0 0 0 0 1 0 1 1 0 0 2 0 1 0 1 1 0 1 0 0 0 0 2 1 2 0 2 1 1 0 1 1 1 1 1 1 0 1 0 1 0 1 1 0 2 1 2 1 0 0 0 0 0 1 2 2 1 1 2 2 2 2 0 0 0 0 1 1 0 0 0 0 0 2 0 0 0 0 0 0 0 2 1 0 0 2 1 0 2 0 0 0 2 0 1 0 0 0 1 1 2 1 1 2 2 2 0 2 1 1 0 0 1 1 0 0 1 0 0 0 1 1 2 2 1 0 2 1 1 1 1 1 1 1 0 0 1 2 0 1 1 1 1 1 1 2 0 0 2 0 0 2 2 0 1 2 1 0 0 1 1 1 0 1 2 1 1 1 1 1 1 0 0 0 0 0 0 0 2 0 2 2 0 1 0 1 1 2 2 2 2 1 0 0 0 1 0 1 2 0 0 2 0 0 1 1 2 1 0 0 1 1 0 0 0 1 0 0 0 1 1 1 1 0 0 0 0 1 2 0 0 0 1 0 2 1 0 2 0 2 2 1 0 0 1 2 0 2 0 2 0 0 1 0 1 0 2 1 2 2 0 0 0 0 0 0 2 2 1 1 1 0 1 0 0 1 2 2 0 0 0 0 0 0 1 2 2 1 1 1 0 0 0 1 0 1 0 0 1 1 0 0 1 0 1 1 1 0 2 2 0 2 1 0 1 0 1 0 1 0 0 0 0 0 0 2 0 0 0 0 0 0 0 1 0 1 1 1 0 1 1 1 1 1 1 1 0 1 1 1 1 0 1 0 0 0 0 1 0 0 0 0 0 2 2 0 1 1 1 0 2 0 0 0 0 0 0 1 2 0 0 0 0 0 0 1 2 0 1 1 2 1 1 2 0 2 0 0 1 0 1 1 0 0 1 1 1 1 0 0 2 2 0 2 2 2 0 0 2 2 0 2 2 0 0 2 0 0 0 0 0 1 1 0 0 0 1 0 0 1 0 0 1 1 0 0 0 1 1 1 0 0 1 1 1 1 0 1 0 0 0 2 2 0 0 1 0 1 0 1 1 0 0 0 2 1 2 1 0 1 1 1 0 0 0 0 0 0 2 0 2 2 0 0 0 2 1 1 2 0 0 0 2 0 0 2 1 1 2 0 1 1 0 0 1 1 1 2 2 0 2 0 2 0 1 0 0 0 0 0 0 1 2 0 2 0 1 1 2 2 0 0 0 2 0 2 1 0 0 1 0 2 0 2 0 0 0 0 0 0 1 0 1 0 1 2 0 1 0 1 0 0 0 0 0 0 1 0 1 2 1 0 2 1 1 0 1 0 2 1 1 1 1 0 2 1 1 0 0 0 0 1 1
185 0 0 0 1 0 1 2 2 1 0 1 0 0 0 0 0 1 1 1 0 1 0 0 2 0 0 0 2 2 2 0 0 1 0 1 1 2 1 0 0 0 0 0 1 0 0 0 0 0 0 1 1 0 0 1 1 1 0 1 1 1 1 1 0 0 2 1 0 0 0 0 2 2 2 2 2 1 1 0 1 0 0 2 2 0 1 0 1 2 0 0 1 1 0 0 0 1 1 1 1 1 0 0 2 1 2 0 0 0 1 1 0 2 2 2 2 0 0 0 2 0 2 0 0 0 0 0 1 0 1 0 0 0 0 0 0 0 0 0 1 0 0 1 0 0 0 1 1 1 0 0 0 0 0 0 0 1 1 1 0 0 0 1 1 2 2 1 1 1 1 0 1 1 0 0 2 1 0 0 0 0 1 2 1 1 1 1 0 1 0 1 1 1 1 1 0 1 0 0 0 0 0 0 0 2 1 1 0 0 2 0 2 0 0 0 0 1 1 1 0 0 0 0 0 0 0 0 0 0 0 1 0 0 0 0 0 1 1 1 0 0 1 1 2 0 0 0 2 0 0 0 0 0 1 1 0 1 0 0 0 0 0 0 1 0 1 0 0 0 1 1 0 1 0 0 0 1 2 0 0 2 0 1 2 0 0 2 0 2 1 1 1 0 1 1 0 0 1 2 1 1 2 2 1 0 1 0 0 2 0 2 0 2 2 0 0 0 1 0 1 2 1 1 1 0 0 2 1 1 0 1 2 0 0 0 0 0 2 0 0 1 1 0 0 0 1 1 1 2 2 0 2 0 2 0 1 0 0 1 1 1 1 0 1 0 0 2 2 0 0 0 0 2 1 1 1 0 0 0 2 1 1 1 0 0 0 0 0 0 0 0 2 0 1 1 1 1 1 1 0 1 1 1 0 1 1 0 0 0 0 2 1 0 0 0 1 1 0 0 0 2 0 0 0 2 1 0 0 0 0 0 0 2 0 0 0 0 1 0 2 0 1 1 0 1 0 2 2 1 0 2 1 2 2 1 1 1 1 2 1 0 1 1 0 1 0 2 0 0 0 1 2 0 0 0 0 0 0 0 2 2 1 1 1 0 0 0 0 0 1 0 0 0 0 0 0 2 2 2 1 2 0 0 1 1 2 2 1 0 0 2 1 0 1 1 0 0 0 1 0 2 1 1 0 1 1 1 1 1 1 1 1 0 0 1 2 0 1 0 1 2 0 2 2 0 0 0 2 0 0 1 1 1 2 1 1 0 1 0 0 0 0 1 0 0 1 1 1 0 1 0 0 0 0 0 0 2 0 0 2 0 0 0 2 0 1 0 0 0 1 0 1 0 0 0 0 0 0 0 1 1 0 2 2 2 0 0 2 1 0 0 0 1 1 1 1 0 0 0 0 0 1 1 1 1 0 1 0 0 1 1 1 1 1 1 2 0 1 1 0 0 0 0 1 0 2 0 1 0 1 1 0 1 0 1 1 1 1 0 0 0 1 1 0 1 1 0 1 1 1 0 0 0 0 1 1 0 1 0 0 1 0 1 1 1 0 1 1 2 0 0 0 0 0 0 0 2 2 2 1 0 0 0 1 2 2 2 1 0 1 1 0 1 0 0 0 2 1 0 0 0 0 2 0 2 0 0 0 0 1 0 0 0 0 0 1 1 0 1 0 0 0 0 0 0 0 0 1 1 0 1 0 1 0 0 2 0 1 1 0 1 2 1 0 1 1 0 0 1 1 0 0 1 1 0 0 2 0 0 0 0 0 0 0 1 0 1 1 1 0 0 2 1 0 1 1 1 1 1 1 0 0 0 1 1 1 0 0 1 1 1 2 2 2 0 0 1 2 0 1 1 0 0 2 0 0 0 1 0 1 2 0 0 0 1 1 0 0 0 0 0 0 0 0 0 0 1 0 1 0 0 0 2 2 0 0 0 0 1 1 2 0 0 0 1 0 0 1 1 0 0 1 1 2 1 0 1 1 2 1 1 0 1 0 1 0 1 1 0 0 0 2 0 1 0 2 2 0 0 0 1 2 0 2 1 1 0 0 0 0 0 1 0 1 0 1 0 1 1 0 1 0 2 0 0 0 2 0 1 2 1 0 2 0 0 0 2 2 1 0 0 2 1 0 1 0 2 0 1 2 0 1 0 1 0 1 1 1 1 2 0 1 0 1 1 2 0 0 0 0 1 0 0 0 2 0 0 0 0 0 0 0 0 0 0 1 0 0 0 0 0 0 1 1 0 1 0 0 0 0 0
186 0 0 0 1 0 2 2 2 0 0 0 1 0 0 0 0 1 0 1 1 1 0 0 2 0 0 0 2 2 2 0 0 1 2 1 1 2 2 0 0 0 0 0 2 0 0 0 0 1 0 2 0 0 2 0 0 1 0 1 0 1 2 2 1 0 2 0 0 0 0 1 1 2 1 2 2 2 2 0 2 0 0 2 2 0 1 1 2 2 1 2 0 0 1 1 1 1 1 2 1 2 0 2 2 0 2 0 0 0 0 0 1 2 2 2 1 0 0 0 1 0 2 0 0 0 0 1 1 0 0 0 1 0 0 0 1 0 1 0 1 0 0 0 0 0 1 1 1 1 0 0 1 1 1 0 1 0 1 0 0 1 0 2 1 1 2 0 2 2 0 0 0 2 0 0 2 2 0 0 0 0 0 1 0 0 0 0 0 2 0 0 2 1 2 1 2 1 0 0 0 0 0 2 1 1 2 0 1 0 0 0 1 0 0 0 0 0 0 0 2 2 2 0 0 1 0 0 0 2 0 0 2 1 1 1 1 2 2 1 0 0 2 0 1 0 0 0 2 0 0 0 0 0 0 0 1 1 0 0 0 0 0 0 0 1 0 1 1 1 0 1 0 0 0 0 0 1 2 0 0 2 1 1 1 1 2 0 1 2 1 2 0 0 2 0 0 0 0 1 1 0 1 1 0 0 0 0 0 0 0 1 0 1 1 1 2 1 0 0 1 1 2 1 1 0 0 1 2 2 1 1 0 0 0 0 0 0 2 0 0 0 1 0 1 1 1 0 1 2 0 0 0 0 0 2 0 0 1 0 1 1 0 0 0 0 0 2 2 0 0 0 1 2 0 1 2 0 0 0 1 0 0 1 0 1 0 1 1 0 2 2 0 0 2 0 1 1 1 1 0 1 1 1 0 1 0 1 0 2 0 1 0 0 0 0 1 1 0 0 0 2 1 1 0 0 0 1 0 0 2 0 1 0 1 0 0 1 0 0 1 0 2 0 0 2 1 1 1 0 0 1 0 2 1 0 1 1 1 2 1 0 0 0 1 1 0 2 0 0 0 0 2 0 2 2 0 0 0 2 2 1 1 1 1 0 0 1 1 0 0 2 0 1 0 0 0 1 1 2 1 2 1 1 1 0 1 1 1 0 0 2 1 0 0 1 0 0 1 2 1 2 2 0 0 2 1 0 0 2 0 1 2 2 1 1 1 1 1 0 2 2 0 1 2 0 0 0 2 0 0 0 1 1 1 1 0 0 2 0 0 0 0 0 0 0 0 1 1 1 0 0 0 0 0 0 1 2 0 1 2 0 1 0 0 1 1 0 0 0 0 2 1 0 1 1 2 0 0 0 0 2 2 2 1 2 1 0 1 1 1 1 0 0 1 0 1 0 0 0 0 0 1 1 1 1 1 2 0 0 1 1 0 1 2 0 2 0 1 1 0 0 0 1 1 0 1 1 2 0 0 2 0 2 0 2 0 2 1 0 0 0 1 1 0 1 0 2 0 2 2 0 0 1 1 1 2 0 0 0 0 0 0 1 2 2 0 0 1 0 0 0 1 0 0 0 0 2 1 0 0 0 0 0 2 2 2 2 2 0 1 0 0 1 1 1 1 2 0 0 0 0 0 2 1 0 0 0 0 0 1 0 0 0 1 0 0 1 1 2 0 2 0 0 0 0 2 0 0 0 0 0 0 1 0 0 1 0 0 0 0 0 1 1 1 1 1 0 0 2 0 0 1 1 1 0 1 1 1 1 0 1 1 1 1 1 0 1 1 2 1 1 1 0 1 0 1 1 0 1 1 0 0 0 0 0 1 1 1 0 1 0 1 0 0 0 0 0 2 0 0 2 0 1 2 0 1 0 0 0 1 2 1 0 0 1 0 0 1 0 0 0 0 0 0 0 0 1 0 0 0 2 1 1 1 0 1 2 0 0 1 2 0 0 0 0 1 0 1 0 0 0 2 0 2 2 0 1 1 2 2 0 1 0 0 0 1 1 0 1 1 0 0 1 2 2 1 2 0 0 0 1 2 0 2 0 2 1 0 1 1 0 0 0 0 2 2 0 2 2 0 2 1 2 1 0 0 1 0 0 1 1 0 0 0 0 0 2 2 0 0 0 2 1 1 1 0 2 0 2 1 0 2 0 0 0 2 0 0 2 0 1 1 0 1 1 2 0 0 0 0 0 0 0 0 2 0 2 2 0 0 2 1 1 0 0 0 0 0 0 0 0 0 2 2 0 0 0 0 0 0 0
187 0 0 0 0 1 1 1 2 2 0 0 0 1 0 0 0 1 1 1 1 1 0 1 1 0 0 0 2 2 2 0 1 2 0 0 2 1 1 0 0 0 0 0 2 1 1 0 0 0 0 0 1 0 1 0 1 1 1 2 0 0 1 1 0 0 1 0 0 1 1 0 2 2 2 2 2 0 0 1 0 0 0 1 1 0 0 0 2 2 0 1 0 0 0 0 0 0 0 1 1 2 0 1 2 0 2 0 0 0 0 1 1 2 2 2 2 0 0 0 1 1 1 0 0 1 0 0 1 0 1 0 0 0 1 0 0 0 0 0 0 0 1 1 0 1 0 0 0 0 0 1 0 0 0 0 1 1 0 0 0 1 2 0 0 2 0 0 0 0 2 1 0 2 0 0 1 1 0 0 0 0 1 2 1 1 1 2 1 1 1 1 2 0 2 2 1 2 0 0 0 0 0 0 0 2 1 0 0 0 0 0 1 1 0 1 1 0 2 1 0 0 2 0 0 0 0 0 0 1 0 0 0 0 0 0 0 1 2 2 0 0 2 0 1 0 0 1 1 0 0 0 0 1 1 0 1 0 0 0 0 0 0 0 0 0 0 0 1 1 0 2 0 2 0 0 1 1 2 0 0 1 0 2 1 1 1 1 0 2 1 1 0 0 2 0 1 1 1 2 1 0 0 0 0 1 0 0 0 1 0 0 0 2 2 0 1 0 0 0 2 0 1 1 0 0 0 1 1 1 0 1 0 0 0 1 0 2 0 1 0 1 1 0 0 0 0 0 0 2 0 2 0 0 0 2 0 0 0 1 1 1 2 0 2 1 0 2 1 1 1 1 0 2 0 0 1 0 0 0 2 1 0 0 0 1 0 0 0 0 0 0 1 0 1 1 2 0 1 1 0 1 1 0 0 0 1 0 0 1 0 0 0 1 1 0 0 0 0 1 0 1 0 0 1 2 1 0 1 0 0 0 1 0 2 0 0 0 2 0 1 0 2 0 1 2 0 0 0 2 0 0 0 1 0 0 0 2 1 1 1 0 0 0 0 1 0 2 0 0 0 0 2 0 1 0 1 1 1 0 1 1 0 0 1 0 0 0 0 0 0 2 0 0 1 0 0 1 1 2 0 2 1 0 2 1 2 1 1 0 1 1 1 0 1 0 0 0 0 2 1 2 2 0 1 2 1 0 1 1 1 1 0 0 0 1 1 0 2 1 1 1 0 1 2 0 0 0 2 0 1 1 0 2 1 0 1 0 2 0 0 0 1 2 1 1 1 1 1 1 0 1 1 0 0 1 1 2 0 0 2 0 0 0 1 0 0 1 0 1 0 0 1 0 0 0 0 0 0 0 0 1 1 2 2 2 1 0 1 0 0 0 0 1 0 1 0 0 0 0 0 0 1 1 1 1 0 1 0 0 1 2 0 0 2 2 2 0 2 1 2 1 0 2 2 0 1 0 2 1 0 0 1 0 1 1 2 2 2 0 0 0 1 0 0 2 1 2 0 0 0 1 0 0 0 1 1 1 2 1 0 1 0 1 1 1 2 1 1 0 0 0 1 0 1 0 0 2 0 1 1 0 0 0 2 2 1 1 2 1 0 0 0 1 1 1 0 1 1 0 1 0 1 2 0 0 0 0 1 0 2 1 0 0 0 0 0 1 1 2 1 2 0 0 0 0 1 0 0 0 0 0 0 0 1 0 0 0 1 1 0 0 2 1 0 1 2 0 0 2 0 1 1 1 1 1 2 2 0 0 1 1 0 0 1 1 0 1 2 2 1 2 1 1 0 1 0 1 1 2 1 1 0 1 0 0 1 1 0 1 1 0 2 2 2 0 0 2 2 0 1 2 0 1 2 0 1 0 0 0 0 2 1 0 0 1 1 0 1 1 1 2 0 0 0 0 0 0 0 0 0 1 1 1 1 0 1 1 0 0 1 1 0 0 0 1 0 0 1 0 0 0 1 0 2 1 0 0 0 1 0 1 0 0 0 0 1 2 0 2 2 0 1 1 2 0 2 2 0 0 0 1 1 0 2 1 1 1 0 2 0 0 0 0 1 1 1 2 1 1 1 1 0 1 1 0 0 2 0 0 2 2 0 2 1 1 0 2 2 1 0 0 1 1 0 1 1 0 1 0 1 0 1 0 1 0 2 1 1 1 2 0 2 1 2 1 1 0 0 0 0 1 0 0 0 0 0 1 1 0 0 1 0 0 0 0 0 0 0 0 0 0 0 2 1 0 0 0 0 0 1 1
188 0 0 0 1 0 2 1 2 1 0 1 0 0 0 0 0 2 0 2 0 0 0 1 1 0 1 0 2 2 2 0 2 1 0 1 1 1 0 1 1 0 0 0 2 1 1 0 0 0 0 0 0 1 1 1 0 0 0 0 0 2 1 1 1 0 0 0 1 1 0 2 1 2 1 2 2 1 1 0 0 1 0 1 1 0 0 0 2 2 0 1 0 2 0 0 0 0 0 2 2 2 1 0 2 0 2 0 1 1 1 2 0 0 0 0 0 2 0 0 0 1 2 2 0 1 0 0 1 0 0 0 0 0 0 0 0 0 0 0 0 0 0 0 0 0 0 0 0 1 1 1 0 0 0 0 0 1 2 1 1 2 0 1 0 0 1 1 0 1 1 0 0 2 0 0 1 0 0 0 0 0 0 2 0 0 2 1 0 0 1 1 2 0 1 1 1 1 0 1 1 1 0 1 1 1 1 0 1 0 0 0 1 0 0 0 0 0 1 0 2 2 1 1 0 0 1 0 0 1 0 0 0 0 0 0 0 1 2 1 0 0 2 1 1 0 0 0 1 0 0 0 0 1 0 0 0 1 0 0 0 0 0 0 0 0 0 1 1 1 0 1 1 1 1 0 0 2 1 0 0 2 1 2 1 1 1 1 0 2 2 0 1 0 2 1 1 1 1 2 0 0 2 2 1 0 0 0 0 0 1 0 0 1 1 0 2 2 0 0 0 2 2 1 1 0 0 2 1 1 0 1 0 0 0 0 0 1 1 2 0 2 2 0 1 2 0 0 0 0 0 0 1 1 0 1 1 0 1 0 1 1 1 0 1 0 0 1 2 0 0 0 0 2 0 0 1 1 1 0 1 0 0 1 0 2 0 0 0 0 0 0 0 0 2 0 0 2 0 0 0 0 1 1 0 0 1 1 0 0 0 1 1 0 1 1 0 0 2 0 0 0 0 0 0 2 1 1 0 1 0 0 0 1 1 0 1 2 0 0 2 0 2 0 1 2 0 2 2 0 0 2 0 2 1 0 1 2 2 2 2 0 1 1 0 1 1 0 0 2 0 0 1 1 1 0 1 0 0 1 0 2 2 2 0 0 0 1 1 0 0 2 0 1 2 0 0 2 2 2 0 2 2 2 2 0 2 0 0 0 0 1 1 1 0 1 0 0 0 2 1 2 1 0 1 1 0 1 1 1 1 1 2 2 0 0 1 0 1 1 1 0 0 1 1 0 0 1 1 0 0 0 1 0 2 2 0 0 1 0 0 0 0 2 0 0 2 2 2 1 1 1 0 0 1 0 1 1 0 2 1 0 0 0 2 0 2 0 0 0 0 2 1 0 0 0 0 0 0 0 1 1 0 1 1 2 0 0 1 1 1 0 0 1 0 1 0 0 1 1 1 1 0 1 1 0 0 1 0 0 2 2 0 2 2 1 2 0 2 2 1 1 0 1 2 0 2 1 0 0 1 1 1 0 1 2 2 1 0 1 0 0 0 0 0 1 1 0 0 1 1 1 0 0 1 2 2 0 0 0 1 0 1 0 1 2 0 1 1 0 2 2 0 0 0 0 0 1 0 0 0 0 0 0 0 1 1 2 2 1 0 0 0 0 0 1 0 1 0 0 0 0 1 2 0 0 0 0 1 0 2 1 1 0 1 1 1 0 1 1 1 1 1 1 0 0 2 1 0 0 0 0 1 0 0 1 0 0 0 0 0 0 2 2 0 0 0 0 0 1 1 1 1 0 0 0 1 1 1 1 0 1 0 0 1 1 0 1 1 2 1 2 2 0 0 0 0 2 0 1 1 0 1 0 1 1 1 0 0 0 2 2 1 1 1 0 0 1 2 0 1 2 0 0 1 0 0 0 0 0 0 2 0 0 0 1 0 0 1 0 1 1 0 0 0 0 0 1 0 0 1 0 0 2 2 0 0 0 0 0 1 1 1 0 1 1 0 0 2 0 0 0 0 2 0 1 0 1 2 2 2 0 0 0 0 0 0 2 0 2 2 0 0 0 2 0 2 2 0 0 0 2 1 0 2 1 0 2 0 1 1 0 1 0 2 1 1 0 1 1 0 1 0 1 1 0 0 1 1 0 1 1 0 1 0 0 0 2 2 0 0 0 1 1 2 2 1 0 0 2 1 0 1 1 0 0 2 0 0 1 1 1 2 1 2 1 1 0 0 0 1 0 0 0 0 1 1 2 2 0 0 2 0 0 0 0 0 0 1 0 1 0 0 1 0 1 0 0 0 0 0 0
189 0 0 0 1 0 2 1 1 2 0 0 2 2 0 0 0 2 0 2 0 0 0 0 2 0 1 0 1 2 2 0 0 2 0 2 1 1 0 2 2 0 1 1 1 1 0 0 1 0 0 0 0 0 2 1 0 0 0 0 2 2 0 0 0 0 0 1 0 0 0 1 2 2 2 2 2 1 1 0 0 0 0 0 0 0 0 0 2 2 0 2 0 1 0 0 0 1 1 2 1 1 0 0 2 0 2 1 1 0 0 1 0 2 2 2 2 0 1 0 0 0 2 1 0 1 0 0 0 0 1 0 0 0 0 0 0 0 0 0 1 0 0 0 0 0 0 0 0 1 0 1 0 0 0 0 0 1 0 2 1 1 0 1 2 2 2 0 1 2 0 0 0 2 1 0 2 0 0 0 0 0 0 1 0 0 1 0 0 1 0 0 2 0 2 1 2 2 0 1 1 1 0 2 1 1 2 0 1 0 0 1 2 0 0 2 2 0 1 2 0 0 2 0 0 0 1 0 0 0 0 0 0 0 0 0 0 0 2 0 0 0 2 0 0 0 0 0 2 0 0 0 0 0 0 0 1 1 0 0 0 0 1 0 1 0 1 0 2 1 0 2 0 0 0 0 1 0 2 0 1 1 0 2 0 0 0 2 0 2 2 0 0 0 2 0 0 0 1 2 1 0 2 2 2 0 0 0 2 2 0 0 0 1 1 1 2 1 0 0 1 2 2 2 0 0 0 1 1 1 0 1 0 0 0 0 0 1 1 1 1 2 1 0 0 0 2 1 2 2 1 0 2 1 1 0 2 0 0 2 2 2 1 1 1 0 0 1 2 0 0 0 1 1 0 0 1 1 1 0 0 1 0 2 0 1 0 0 0 0 2 2 0 0 2 0 1 1 1 1 0 1 0 2 1 1 0 1 0 2 0 1 0 1 1 1 1 1 0 0 0 2 1 1 1 2 1 1 0 0 0 0 1 0 1 0 0 1 0 0 1 1 1 1 1 1 0 0 0 0 0 1 1 1 2 1 1 1 1 0 0 0 0 0 1 2 0 2 0 1 0 0 1 2 2 2 1 1 1 1 0 2 1 1 1 0 0 0 0 0 1 1 1 0 1 0 0 0 0 2 2 2 1 1 1 0 1 2 1 0 0 2 1 0 1 1 0 2 0 2 2 2 2 0 1 1 0 1 1 1 1 1 1 1 1 0 1 1 2 2 1 1 0 2 2 1 0 2 0 0 1 1 0 2 1 0 0 0 2 0 0 0 1 1 1 1 0 2 1 1 0 1 1 0 0 1 1 1 0 1 2 0 0 0 2 1 1 0 0 0 0 0 1 0 1 0 0 0 0 0 0 2 0 2 2 2 1 0 1 1 0 0 0 1 1 1 0 0 0 0 0 0 0 0 0 0 2 2 0 0 0 1 0 2 1 2 2 0 2 2 0 1 0 1 2 0 2 0 0 0 1 1 0 0 0 1 2 2 2 0 0 0 1 0 1 0 2 0 0 0 0 2 0 0 0 1 2 0 1 0 0 1 1 0 1 2 0 1 2 0 1 1 0 0 0 0 0 2 1 1 0 0 0 1 1 2 1 1 2 0 0 0 0 1 0 1 1 2 1 0 0 0 0 2 0 0 0 0 1 0 0 0 0 0 0 0 1 0 0 0 0 0 0 0 0 1 2 0 0 0 0 0 2 1 0 0 1 0 0 0 0 0 2 1 0 1 1 0 0 2 0 1 0 0 0 0 0 0 1 2 0 1 0 0 1 1 0 1 1 2 1 1 2 1 0 1 0 0 0 1 1 0 0 0 2 1 1 0 1 1 2 0 1 1 1 0 0 2 2 0 2 2 0 0 2 0 0 0 0 0 0 2 0 1 1 2 0 1 1 2 1 1 0 0 0 0 1 1 0 0 1 0 1 1 1 0 1 0 0 0 0 0 0 0 0 0 0 0 1 1 1 1 1 1 2 2 0 0 0 2 2 0 0 0 0 0 0 2 1 1 1 0 1 0 2 0 2 1 1 0 0 1 2 0 1 1 1 1 0 1 0 0 0 0 0 1 2 1 1 2 0 2 0 0 0 0 1 1 0 0 1 1 0 1 0 0 0 1 2 1 0 0 2 1 1 0 2 0 1 0 2 0 1 0 1 0 1 1 1 1 2 0 0 0 0 2 2 0 1 0 0 0 0 0 0 0 0 0 1 0 0 0 0 1 0 0 1 0 0 0 0 0 0 2 1 1 0 0 1 0 0 0
190 0 1 0 0 0 1 1 1 1 1 0 0 0 0 0 0 1 0 1 1 1 0 0 2 0 0 0 2 2 2 1 0 0 2 1 2 0 0 0 0 0 0 0 1 0 0 0 0 0 0 0 1 0 0 1 1 0 0 0 0 1 2 2 1 1 0 1 0 0 0 1 2 2 2 2 2 0 0 1 0 0 0 1 1 0 1 0 0 2 0 0 1 0 0 0 0 1 1 1 1 2 0 0 1 1 1 1 1 0 0 1 1 2 2 2 2 1 0 0 1 0 2 1 0 1 0 0 1 0 1 0 0 0 0 0 0 0 0 0 1 0 1 0 0 0 0 0 0 0 0 0 0 0 0 0 0 1 0 0 0 1 0 0 2 2 2 1 1 1 1 0 1 1 0 0 2 0 0 1 0 1 1 2 0 0 0 0 0 1 0 1 2 1 2 1 0 2 0 0 0 0 0 1 1 1 2 0 1 0 1 0 1 0 0 0 1 0 2 0 0 0 2 1 0 0 2 0 0 0 1 1 0 1 1 0 0 2 2 2 0 0 1 0 2 0 0 0 2 0 0 2 0 0 0 2 0 0 0 0 0 0 1 1 1 0 0 1 1 1 0 2 1 1 1 1 0 1 1 0 0 2 0 0 0 0 1 2 0 2 1 1 0 0 2 0 1 0 1 1 0 0 1 1 1 0 1 0 0 1 1 2 0 2 2 1 2 2 0 0 0 2 0 1 0 0 0 2 1 1 0 0 0 0 0 0 0 2 0 1 0 1 2 0 0 0 1 0 1 2 0 1 1 0 1 1 0 0 0 2 2 2 1 0 1 0 0 2 1 1 1 1 1 2 1 1 1 0 0 0 1 1 0 0 1 1 0 0 0 1 0 1 0 0 1 1 0 1 0 0 0 0 1 1 1 0 0 0 0 1 0 0 0 1 1 0 1 1 0 0 1 1 0 2 0 2 1 0 1 0 1 2 1 0 2 0 1 0 0 0 0 2 1 1 0 1 0 2 2 1 0 2 0 1 1 0 1 1 1 1 1 0 0 0 0 1 1 0 0 1 1 0 2 1 2 1 2 0 0 1 1 1 1 1 2 1 0 1 0 0 1 1 0 2 0 0 0 1 0 1 1 1 2 2 2 0 2 0 0 0 0 2 2 0 1 1 0 1 0 1 1 2 1 0 0 1 0 0 0 2 0 2 1 1 1 1 1 0 1 2 0 1 0 2 2 0 0 2 0 0 1 1 0 1 2 1 0 0 2 0 0 0 0 0 0 0 0 2 2 2 0 0 1 0 1 1 2 0 0 2 1 0 0 0 1 0 0 1 0 1 1 0 1 0 0 0 1 0 0 0 0 2 1 1 0 2 1 0 0 1 1 0 0 0 2 0 0 0 0 0 0 0 0 0 0 0 1 1 0 0 1 1 1 2 2 0 2 0 2 2 0 1 0 1 2 0 1 0 2 0 1 2 0 1 0 2 1 2 2 0 0 0 0 0 0 2 1 1 0 2 1 0 0 0 0 1 1 0 1 0 1 1 0 2 2 1 1 1 2 1 1 1 1 0 0 0 1 2 1 1 0 1 0 0 0 1 1 2 2 0 0 0 0 2 1 0 1 1 2 0 1 0 0 2 0 1 1 1 1 0 1 0 0 1 1 1 1 2 0 2 0 2 0 0 0 0 0 1 1 1 0 1 1 0 0 0 2 0 0 0 0 1 2 0 0 0 0 1 0 2 0 1 0 1 1 0 0 0 2 2 0 2 1 1 2 0 1 2 2 2 0 2 1 0 0 0 0 1 0 1 1 0 0 0 2 1 1 0 1 1 2 0 1 1 1 0 0 0 2 0 2 2 0 1 2 0 1 0 0 1 0 2 0 0 0 1 0 0 0 1 1 1 1 0 0 0 1 1 0 0 0 1 1 1 1 0 1 2 0 0 0 0 0 0 0 1 1 0 1 2 0 0 0 2 0 2 0 0 0 2 2 0 1 0 0 0 0 1 0 1 1 0 0 0 2 0 2 1 0 0 0 1 2 0 2 1 1 1 0 1 0 0 0 0 0 2 2 1 2 2 0 2 0 1 0 0 1 1 0 0 2 0 0 2 0 0 0 2 2 0 0 0 2 0 0 0 0 0 1 0 2 1 1 1 1 0 2 1 0 1 1 1 0 1 2 0 0 0 0 0 2 0 0 0 0 0 0 0 0 1 1 0 0 0 0 1 1 0 0 0 0 0 0 1 1 0 1 0 0 0 0 0
191 0 0 0 1 0 2 2 2 1 0 1 0 1 0 0 0 1 0 1 1 1 0 0 2 0 0 0 2 2 2 1 1 0 1 0 2 2 0 1 1 0 0 0 1 0 0 0 0 0 0 1 0 0 2 0 0 0 1 1 0 1 2 2 1 1 1 1 1 1 0 1 2 2 1 2 2 0 0 1 0 0 0 1 1 0 0 0 1 1 0 0 0 0 0 0 0 0 0 2 2 2 0 1 2 1 2 0 0 1 0 1 0 1 2 2 1 0 0 0 2 0 2 1 0 0 0 0 1 0 0 0 0 0 0 0 0 0 0 0 1 0 0 1 1 0 0 1 1 1 0 0 0 1 2 1 0 0 1 1 0 1 1 1 1 2 1 1 0 1 1 1 1 1 0 0 0 0 0 0 0 1 1 2 0 0 1 2 0 0 1 2 1 1 1 1 1 2 0 0 0 0 1 1 1 0 2 0 0 0 1 0 2 0 0 2 2 0 1 1 0 0 2 0 0 0 1 0 0 1 0 0 0 0 0 0 0 1 2 1 0 0 2 1 2 0 0 0 2 0 0 1 0 0 0 0 2 1 1 1 1 1 1 1 1 0 1 0 1 1 0 2 0 1 1 1 0 2 1 0 0 2 0 1 1 1 2 0 0 2 2 2 0 0 2 0 2 0 0 1 0 0 0 0 0 0 0 1 0 2 0 2 0 1 1 1 2 1 0 0 1 1 1 0 1 0 1 1 0 0 0 1 0 0 0 0 0 1 1 1 0 0 2 0 1 1 1 0 2 1 1 0 0 0 0 2 0 0 0 2 2 2 0 0 0 1 0 2 1 1 1 1 0 2 1 1 0 0 0 0 2 2 0 1 0 1 0 0 0 0 0 0 1 0 2 0 2 0 2 2 0 2 0 2 0 1 1 0 0 1 0 2 0 1 1 0 1 1 0 0 0 1 1 1 1 2 1 2 0 0 1 1 0 0 1 1 0 2 1 1 1 1 1 1 1 2 1 0 2 1 0 0 0 1 1 0 0 1 1 2 2 0 1 0 0 0 0 2 0 0 1 0 2 1 2 1 1 0 0 0 2 2 0 0 2 1 0 0 1 0 1 1 1 2 2 1 1 1 1 1 1 1 1 0 2 1 1 1 0 0 0 1 0 0 2 0 1 0 0 1 0 2 2 1 0 1 0 0 0 1 0 0 1 0 1 1 2 0 1 1 0 1 0 2 2 1 0 0 2 0 0 0 0 2 2 1 0 0 1 0 0 1 0 2 0 0 2 2 1 0 1 2 2 0 0 2 2 0 0 2 1 0 1 0 0 1 1 2 1 2 0 2 0 1 1 0 1 0 0 0 1 1 0 2 2 2 0 0 1 1 1 0 0 1 0 1 0 0 0 0 0 0 0 0 0 1 1 1 0 0 1 1 0 2 1 0 2 0 2 2 0 0 0 0 2 0 2 0 1 0 0 2 0 0 0 1 2 1 0 1 0 0 0 0 1 0 0 1 1 0 0 0 0 0 0 2 2 2 2 2 0 1 0 1 2 1 2 0 2 1 0 0 0 0 0 0 0 1 1 2 0 2 0 0 1 1 1 1 1 0 1 1 0 1 1 0 0 1 0 0 0 0 1 2 0 1 0 0 0 0 0 0 0 0 0 0 0 0 1 1 1 1 0 0 0 2 2 2 0 0 0 0 1 1 0 2 0 0 0 0 0 0 2 2 0 0 0 1 0 2 0 0 1 1 1 1 0 2 0 0 1 0 0 0 1 0 0 2 1 2 0 2 2 1 0 0 0 1 0 1 1 0 0 0 0 1 0 0 0 1 1 0 0 0 0 0 2 1 2 1 1 2 0 0 1 0 0 0 0 0 0 2 1 0 0 1 0 0 0 0 0 0 0 0 0 0 0 0 0 0 0 2 1 1 1 0 1 0 0 0 0 1 0 0 0 1 1 0 2 1 0 0 0 2 1 1 0 1 1 2 2 0 0 0 0 0 1 2 0 2 2 0 1 1 2 0 2 1 0 0 0 2 2 1 2 1 1 1 0 0 1 0 1 0 1 1 1 0 1 1 0 1 0 1 0 0 1 0 0 0 2 2 0 1 0 0 0 1 1 0 0 0 1 1 1 2 1 0 1 1 2 1 0 0 2 0 2 0 0 1 0 1 1 0 1 1 2 0 1 0 0 1 0 0 0 1 0 1 1 0 0 1 0 0 0 1 1 0 1 0 1 0 0 1 2 1 1 0 0 0 0 0
192 0 0 1 1 0 1 2 2 1 0 0 2 2 1 1 1 1 0 1 1 0 0 1 1 0 0 0 2 2 1 1 1 1 0 1 1 1 0 2 2 1 0 0 1 0 1 0 0 0 0 0 0 0 2 0 0 0 1 1 0 2 0 0 1 0 2 1 0 0 0 0 2 1 1 1 1 1 1 0 0 0 0 1 1 0 0 0 2 2 0 0 0 0 0 0 1 0 0 1 1 2 0 1 2 0 2 0 0 0 2 2 1 1 1 1 1 0 0 0 0 2 2 2 0 0 0 0 1 0 0 0 0 0 0 0 0 0 1 0 1 0 0 1 0 0 1 0 0 1 0 0 0 0 0 0 0 1 0 0 1 1 0 2 2 2 2 0 1 1 1 0 2 0 1 0 1 0 0 1 1 1 1 2 0 0 1 1 0 1 0 0 2 0 2 2 0 2 0 1 1 1 0 2 1 1 2 0 1 0 1 1 1 0 0 0 1 1 2 0 0 1 2 0 0 0 1 0 0 1 0 0 0 0 0 0 0 2 2 1 0 0 1 1 1 0 0 0 2 0 0 0 1 0 0 1 1 0 0 0 0 0 2 2 1 0 0 0 2 2 0 2 0 1 0 0 0 1 2 0 1 1 0 1 1 1 1 1 0 2 2 1 0 1 1 1 0 1 0 2 0 2 1 1 0 0 1 0 2 2 0 0 0 1 1 0 2 1 1 0 0 1 1 1 1 0 1 0 1 1 0 1 1 1 0 0 0 2 0 0 0 1 1 0 0 0 2 0 0 0 0 0 1 0 1 1 0 0 0 0 0 0 2 0 1 1 0 2 1 1 1 1 1 2 0 0 0 0 0 0 2 0 0 1 0 1 0 0 0 1 1 1 0 0 1 1 0 1 0 0 0 0 0 2 1 1 1 1 1 1 1 1 0 0 0 0 2 1 0 0 1 2 1 0 1 1 0 1 1 1 0 1 0 1 1 1 0 2 0 0 1 1 2 0 1 1 0 1 1 2 0 1 0 2 0 0 0 1 2 2 1 0 0 0 0 1 1 1 0 1 0 0 2 1 0 0 0 0 0 0 2 2 1 1 1 0 1 1 1 0 0 2 1 1 1 1 1 2 2 1 0 1 2 1 2 0 2 1 2 0 0 2 0 1 1 1 0 0 1 1 1 2 2 0 1 2 1 1 1 1 1 1 1 0 0 1 2 0 1 1 1 1 0 0 1 0 0 1 1 0 0 1 0 1 2 1 0 0 1 0 0 1 0 1 0 0 0 2 0 0 0 0 1 0 0 1 1 2 0 2 2 0 0 0 1 0 0 0 0 0 0 2 0 1 1 0 1 0 0 0 0 1 1 0 0 1 2 0 1 0 1 1 0 0 1 0 0 0 1 1 0 0 0 0 0 0 1 0 0 0 1 2 0 1 2 1 1 0 2 2 2 1 0 1 2 0 1 0 2 0 0 2 0 2 0 2 0 1 1 0 0 0 0 1 1 0 1 2 0 0 0 1 0 1 1 1 2 0 0 0 0 2 1 0 0 1 0 0 2 1 0 0 0 1 0 0 0 0 0 0 0 0 0 0 2 2 2 1 2 0 0 1 0 1 0 1 0 0 1 0 1 0 0 2 0 2 0 0 0 0 1 0 0 0 0 0 0 1 1 2 0 1 0 0 0 0 1 0 0 0 0 0 0 0 0 1 0 1 0 0 0 0 2 1 0 2 1 0 0 2 0 0 0 1 1 2 0 0 1 1 0 0 0 0 0 1 0 1 2 2 1 2 2 0 1 0 0 1 1 1 0 0 0 0 2 1 1 0 1 0 1 0 0 0 0 1 0 2 2 2 1 2 0 0 2 0 0 0 0 1 1 2 0 0 0 0 1 0 1 0 0 1 0 0 0 0 0 0 0 0 0 2 0 2 2 0 0 0 0 1 0 2 0 0 0 1 0 0 1 1 0 0 1 1 2 2 0 1 1 2 2 0 0 0 0 0 0 1 1 1 1 0 1 1 1 0 2 1 0 0 1 1 1 1 2 2 0 1 0 0 2 0 1 0 1 1 1 0 1 1 0 1 0 1 0 0 0 1 0 1 2 2 0 2 0 0 0 1 1 0 1 0 1 0 2 0 0 0 2 1 2 0 1 0 1 0 1 1 1 1 0 1 0 1 1 0 0 0 0 0 1 0 0 0 0 1 0 1 1 0 0 1 0 1 0 1 1 1 0 0 0 0 0 2 2 0 0 0 0 0 0 0
193 0 0 0 0 0 1 2 2 0 0 0 0 0 0 0 0 0 0 0 1 1 0 0 2 0 0 0 1 2 2 0 1 0 0 0 2 1 0 0 0 0 1 1 1 1 1 0 0 2 2 2 0 1 1 1 0 0 0 0 1 2 0 1 0 0 0 0 0 0 0 1 2 1 0 1 1 2 2 0 0 0 0 1 1 0 0 0 2 2 0 1 0 0 0 0 1 1 1 1 1 2 0 1 2 1 2 0 1 1 0 0 1 1 1 1 1 0 2 0 0 1 1 2 1 0 0 0 0 0 0 0 0 0 1 1 0 1 0 0 1 0 0 0 0 1 0 0 0 0 0 1 0 0 0 0 0 1 1 2 1 0 1 0 1 2 1 0 1 2 0 0 0 2 1 0 2 0 0 0 0 0 0 2 1 1 1 0 0 2 0 0 0 0 0 1 1 2 0 0 0 0 0 2 2 0 2 0 1 0 1 0 1 1 0 0 0 0 2 0 0 0 2 0 0 0 1 0 1 2 0 0 0 0 0 0 0 1 1 2 0 0 0 0 1 0 1 1 1 0 0 2 0 0 0 0 1 2 0 0 0 0 1 1 0 0 1 1 1 1 0 1 2 0 0 0 2 1 2 0 0 2 1 2 2 1 1 2 0 2 1 1 1 0 1 1 0 1 1 1 1 0 0 0 0 1 0 0 0 2 1 2 0 2 2 0 1 0 1 0 1 2 0 2 0 0 1 2 0 0 0 0 0 0 0 0 0 2 0 1 0 2 0 0 0 0 2 0 2 1 1 0 1 1 0 1 1 0 1 1 2 2 1 0 0 0 1 2 0 2 2 2 1 1 0 0 2 1 1 0 0 0 0 0 0 1 0 0 0 1 0 0 1 0 2 0 1 1 1 1 0 1 0 2 1 0 1 1 0 2 0 0 1 0 1 0 0 0 1 0 0 1 0 2 1 1 1 1 0 0 1 0 0 2 0 1 0 1 1 0 1 1 0 0 0 2 1 1 2 0 0 1 1 2 1 1 0 0 0 0 1 0 0 0 1 1 0 1 0 1 1 1 1 2 2 0 2 1 1 0 1 1 2 2 1 1 1 0 1 0 1 1 0 1 0 1 1 1 1 2 1 2 0 0 1 2 2 0 1 0 1 1 1 1 0 2 1 0 0 1 1 1 2 1 0 2 1 0 0 2 0 0 0 0 1 0 1 0 2 1 0 1 0 1 2 1 1 2 0 0 0 0 0 1 2 1 1 0 2 0 0 0 1 2 1 1 1 2 0 0 0 0 1 0 0 1 1 1 0 2 1 0 0 0 1 0 0 2 1 2 0 2 0 0 0 0 0 1 0 0 1 1 2 0 1 1 1 0 0 1 1 0 0 0 2 0 0 0 0 0 0 0 0 1 1 0 0 1 0 0 1 2 0 2 1 2 2 0 2 0 2 0 0 0 2 0 2 0 2 1 1 1 0 0 0 1 2 2 2 0 0 0 1 0 1 1 1 1 0 1 0 1 0 0 0 1 1 0 0 0 1 0 0 1 2 1 1 1 1 0 0 0 1 0 1 0 0 2 1 1 0 0 0 0 1 2 2 2 2 0 0 0 0 2 0 1 1 0 1 1 0 0 0 2 0 0 1 0 0 0 1 0 1 0 2 1 2 1 1 2 0 1 0 0 0 0 1 0 0 0 0 0 2 0 1 0 0 0 0 0 0 0 2 0 1 0 1 1 0 2 0 0 1 0 0 0 0 1 1 1 0 2 0 0 1 1 0 1 1 1 0 1 2 0 0 0 0 0 0 0 0 0 0 0 2 2 1 1 0 0 0 0 1 1 1 0 0 0 2 0 0 1 0 0 2 0 0 0 0 1 1 0 1 0 0 1 1 1 1 1 1 1 0 0 0 0 0 0 0 0 1 1 2 2 0 2 2 0 0 0 1 1 0 0 0 0 1 0 2 1 1 0 1 1 1 2 0 1 2 2 2 0 0 0 0 0 0 1 0 2 2 0 1 0 2 0 2 2 0 0 0 1 0 0 1 2 0 0 0 1 0 0 0 0 2 1 1 0 0 0 0 0 0 2 0 0 1 1 0 1 2 2 0 2 0 0 0 1 1 0 0 0 1 0 0 0 0 0 1 1 2 0 1 0 2 0 2 1 1 1 2 0 0 0 0 1 1 0 1 1 0 1 0 0 0 0 0 0 0 0 0 0 0 0 0 0 0 1 0 0 0 0 0 0 0 0 0 0 0 0 1 1
194 0 0 0 0 0 0 2 2 1 0 0 0 1 0 0 1 2 0 1 1 1 0 0 2 0 1 0 1 2 2 0 0 0 0 0 2 2 1 1 1 0 1 1 2 2 0 0 0 0 0 0 0 0 1 1 1 0 0 1 0 1 0 0 2 0 1 0 0 0 1 1 1 2 1 2 2 1 1 0 0 0 0 1 1 0 0 0 2 2 0 1 1 0 0 0 0 2 2 2 0 2 1 0 2 1 2 1 1 0 1 2 0 1 1 1 1 0 0 0 2 0 2 2 0 0 0 0 1 0 0 1 1 0 0 0 0 0 0 0 0 0 0 0 0 0 0 0 0 0 0 1 0 0 0 0 0 1 0 1 0 1 0 2 1 0 0 1 0 2 0 0 2 0 1 1 1 1 0 0 0 0 1 2 0 0 2 1 0 0 1 1 2 0 2 1 0 2 0 0 0 0 0 2 2 0 2 2 1 0 1 0 2 1 0 1 1 1 2 0 0 0 2 0 0 0 1 0 0 1 0 0 0 0 0 1 1 1 2 1 0 0 2 0 2 1 1 1 1 0 0 1 0 1 0 0 1 2 1 1 1 1 0 1 1 0 0 0 2 0 0 2 2 0 0 0 2 2 2 0 0 2 0 2 0 0 0 1 0 2 2 1 1 0 2 1 1 0 0 2 0 1 2 2 1 1 0 1 1 2 0 2 0 1 1 1 2 0 1 0 1 1 1 1 0 0 1 1 1 1 0 1 0 0 0 0 0 0 2 0 0 0 1 0 1 1 1 1 1 1 0 0 2 1 1 0 2 0 0 2 2 2 1 1 1 0 1 2 2 0 0 0 1 2 2 2 2 0 0 0 2 0 0 1 0 0 0 0 0 0 0 0 1 0 2 0 1 1 0 0 0 0 2 0 0 0 2 1 0 1 0 0 0 0 0 0 2 0 0 1 0 0 0 2 1 2 1 2 1 0 1 1 0 1 1 0 0 0 0 0 1 0 2 0 1 2 0 1 2 2 0 1 2 2 2 2 0 1 2 2 1 0 0 0 0 1 1 2 0 0 1 1 2 1 1 1 0 0 0 0 1 2 1 1 1 0 0 0 1 0 1 0 0 1 1 1 1 2 1 1 0 1 1 0 1 0 2 2 1 0 0 2 0 0 1 1 1 2 0 2 2 2 1 0 0 1 1 1 1 2 0 0 1 0 0 1 2 0 0 0 0 2 0 1 1 1 0 1 1 0 1 1 0 2 2 0 1 1 1 1 1 0 0 0 0 0 0 1 0 0 0 0 0 0 0 0 0 2 0 1 2 0 0 0 2 0 1 0 0 1 0 1 0 2 1 0 1 0 0 0 0 1 2 1 1 1 2 1 2 2 1 0 0 0 1 0 2 0 0 0 0 0 0 0 0 0 0 2 0 0 1 1 0 0 2 0 1 0 1 1 0 1 0 2 1 0 2 0 1 1 1 0 0 1 1 2 1 1 0 1 1 0 1 0 1 1 1 1 1 1 1 0 0 1 0 2 2 0 0 0 0 0 0 0 1 1 1 1 2 0 1 1 0 1 0 0 0 2 2 2 0 0 0 0 1 2 2 0 1 0 1 1 0 2 1 0 0 1 2 0 0 0 0 2 0 0 1 0 2 0 1 0 0 1 2 1 1 0 0 0 0 0 0 0 0 1 1 1 1 1 1 1 0 0 0 0 0 1 2 2 0 0 2 2 0 0 0 0 0 1 1 0 2 0 0 2 1 1 2 2 0 1 0 0 0 2 0 1 1 2 1 2 2 0 0 0 0 2 0 2 2 0 0 0 2 1 1 0 0 1 1 0 2 2 1 0 0 1 2 0 1 1 0 1 2 0 1 0 0 0 1 1 1 0 0 2 0 0 0 0 0 0 0 0 0 0 0 0 0 0 0 2 2 1 1 0 1 0 0 0 0 2 1 0 0 1 0 0 2 0 0 0 1 1 1 1 0 1 1 2 2 0 0 0 0 0 0 1 0 2 1 0 1 0 2 0 2 2 0 0 0 1 2 0 1 1 1 1 0 2 0 0 0 0 0 2 2 0 2 2 0 2 0 2 1 0 1 0 1 1 1 1 0 2 0 0 0 0 2 2 0 1 2 0 1 2 0 1 0 0 2 0 0 1 1 0 2 1 1 1 1 0 0 0 2 0 0 0 1 1 0 1 0 0 0 1 0 0 1 1 0 1 0 0 0 0 0 0 0 0 0 0 0 2 2 0 0 0 0 0 2 1
195 0 0 0 0 1 2 1 1 1 0 1 2 2 1 1 1 1 1 1 0 0 0 1 1 1 1 0 2 1 1 1 2 2 1 0 2 1 0 0 0 0 0 1 2 1 1 0 0 0 0 0 0 0 2 1 0 0 1 0 1 2 2 2 0 1 1 1 0 0 0 0 1 1 0 1 1 1 1 0 0 0 1 0 2 0 0 0 1 2 0 0 1 0 0 0 1 0 0 2 2 2 1 1 2 0 2 1 1 0 0 2 0 2 1 1 1 1 0 0 0 1 2 1 0 0 0 1 0 0 0 0 1 0 0 0 1 0 0 0 0 0 0 0 0 1 0 0 0 1 1 1 0 0 1 0 0 2 0 1 1 0 0 0 0 2 1 1 0 2 0 0 1 1 0 0 1 0 0 0 0 0 1 2 0 0 1 1 0 1 1 1 2 1 2 1 2 2 0 1 1 1 0 1 1 0 2 0 1 0 1 0 0 0 0 0 0 0 1 0 2 2 2 0 0 1 1 1 1 1 0 0 0 1 1 0 0 2 2 1 0 1 1 1 2 0 0 0 2 0 0 0 0 0 0 0 0 1 0 0 0 0 0 0 1 0 0 0 1 1 1 2 0 1 0 0 0 1 1 0 0 2 1 2 2 2 2 1 0 2 1 2 0 0 2 0 2 1 0 1 0 0 0 0 0 0 0 1 0 1 0 1 0 2 2 1 1 0 0 0 1 1 2 2 0 0 1 1 2 1 0 2 0 0 0 0 0 1 1 1 0 0 1 1 0 0 2 1 0 1 0 1 1 1 0 1 1 0 0 2 2 2 2 0 2 2 0 1 2 0 0 0 1 2 1 1 1 1 1 1 2 0 0 1 0 1 0 0 0 0 0 0 0 0 2 0 0 1 0 0 0 0 0 0 0 0 2 0 0 2 0 0 0 0 0 0 0 2 0 0 0 2 0 1 0 0 0 0 1 0 1 1 0 0 1 0 0 0 1 0 1 1 2 0 0 1 0 0 0 1 1 0 0 0 0 0 0 1 2 2 1 0 0 0 0 1 0 2 0 0 2 2 2 0 0 0 0 1 1 0 1 1 0 0 2 1 0 1 1 0 0 2 1 0 1 0 1 1 0 1 1 2 2 2 2 0 2 2 1 0 0 1 0 0 1 0 0 1 0 1 1 2 2 0 1 2 0 1 1 1 1 1 1 1 0 1 2 0 0 1 0 1 0 1 2 1 1 1 1 0 0 0 0 2 1 0 0 2 1 1 0 0 0 2 0 0 2 2 1 0 1 1 1 0 0 1 1 1 0 2 1 0 2 0 0 2 2 2 0 2 1 1 0 0 0 0 0 0 0 0 1 1 0 2 2 2 0 0 0 0 0 0 0 2 0 2 0 0 0 0 1 1 0 0 0 2 2 0 0 0 1 1 1 1 1 0 2 1 2 1 1 0 0 0 2 0 1 0 1 0 2 2 1 1 1 2 2 2 2 0 0 0 1 0 1 2 1 1 0 1 1 0 0 1 0 1 1 0 0 0 0 0 1 0 0 1 0 0 1 1 0 0 0 0 0 0 0 2 1 1 0 1 0 0 1 2 2 2 2 0 0 0 0 2 0 0 0 1 0 0 0 0 0 1 0 0 0 0 0 0 2 0 0 0 0 0 1 1 0 1 0 1 0 0 0 1 1 0 1 1 1 1 1 1 0 0 1 0 0 0 0 0 2 1 0 0 0 2 0 2 0 0 0 0 0 0 1 2 0 0 1 0 0 0 1 1 1 2 0 2 0 0 2 1 0 1 0 1 0 1 1 0 0 0 0 0 1 0 0 1 2 1 1 1 1 0 0 2 1 0 1 1 0 2 2 0 2 0 1 0 2 1 0 0 0 0 1 0 0 0 0 1 0 0 1 1 0 1 0 0 1 1 0 2 2 0 0 0 0 0 1 1 0 0 0 0 0 0 1 0 0 0 2 0 2 2 0 0 0 1 1 0 0 0 0 0 0 1 1 1 1 0 0 0 1 0 2 1 0 0 0 1 0 1 2 2 0 0 1 1 1 0 0 0 0 2 2 2 2 2 0 2 0 1 1 0 1 2 0 0 2 2 0 1 0 0 0 1 1 0 0 0 1 1 1 1 0 0 2 1 2 0 0 0 2 1 2 2 1 1 2 0 0 0 0 2 2 0 0 0 0 1 0 0 0 0 0 2 2 0 0 2 1 1 0 1 1 0 1 0 1 1 1 2 1 0 0 0 1 0 0 0
196 0 0 0 0 0 1 1 1 1 0 0 1 2 0 0 0 1 1 1 0 0 0 1 1 1 1 0 2 1 1 2 1 1 0 0 2 2 1 1 1 0 0 1 1 0 0 0 0 0 0 0 0 0 2 0 1 0 0 0 0 0 0 1 0 1 0 0 0 0 0 1 2 2 2 2 2 1 1 0 1 0 0 2 2 0 2 0 1 2 0 0 0 0 0 0 0 0 0 1 2 2 0 2 2 0 2 2 2 0 0 2 0 1 1 1 1 0 0 0 1 1 1 2 1 1 0 0 0 0 2 1 0 0 0 0 0 0 0 0 1 0 0 0 0 0 1 0 0 1 1 1 0 1 0 0 0 0 1 1 0 1 0 1 1 2 2 2 1 1 1 0 1 1 0 0 2 1 0 0 0 0 1 2 1 1 1 0 0 1 0 0 1 1 1 1 2 2 0 0 0 0 0 2 2 0 2 1 1 0 1 0 1 0 0 0 0 0 2 1 0 0 2 0 0 0 1 0 0 1 0 0 1 0 0 0 0 2 2 1 0 1 2 1 2 0 0 1 1 0 0 1 0 1 0 0 0 2 0 2 0 2 0 0 0 0 0 0 1 1 0 1 0 1 0 0 0 2 2 0 0 2 0 1 2 0 0 1 0 2 2 1 1 0 1 1 0 0 0 1 0 0 1 1 1 0 1 0 2 2 0 0 0 1 0 1 2 1 0 0 1 2 1 2 0 0 0 2 1 0 0 0 0 0 0 1 0 2 0 2 0 1 1 0 0 0 2 0 0 2 0 2 2 0 2 0 2 0 0 0 0 0 1 0 1 0 1 2 1 1 1 1 0 2 0 0 1 0 0 0 2 0 1 1 1 0 0 0 0 0 0 0 0 0 2 0 1 1 0 0 0 0 1 0 0 0 1 1 0 1 0 0 0 0 0 0 1 1 0 1 0 1 1 1 0 2 2 0 2 0 2 1 0 1 1 0 1 1 1 1 1 1 1 0 1 1 0 1 1 0 0 0 0 2 1 0 1 2 2 2 2 0 0 0 0 0 1 2 0 0 1 1 2 0 1 0 1 1 0 1 2 2 1 1 2 1 0 0 2 0 0 2 0 1 1 0 0 2 1 1 0 2 2 1 2 0 2 1 1 0 0 1 1 0 1 1 1 0 0 1 1 1 2 2 0 2 0 0 0 1 0 1 2 1 1 1 2 0 2 2 0 0 0 0 1 0 0 1 1 0 0 0 0 1 1 1 0 1 1 0 0 0 0 1 0 0 1 1 1 1 0 1 0 0 0 0 0 2 0 1 2 0 1 0 1 1 2 1 0 1 0 0 2 0 0 0 1 0 0 0 1 1 1 1 1 1 1 0 1 1 0 0 0 0 1 0 1 0 1 0 0 0 0 0 0 0 2 1 0 0 0 1 0 0 2 1 2 1 1 1 1 1 0 0 1 0 2 0 0 0 2 1 0 1 0 2 1 1 1 0 0 0 2 1 0 1 2 1 1 1 1 1 0 0 0 2 2 0 0 0 0 0 0 0 1 0 1 1 2 0 0 0 0 1 0 0 0 2 2 2 0 0 0 0 0 1 2 2 2 0 1 1 0 1 1 1 0 0 2 0 0 0 0 1 1 0 0 0 0 0 0 0 0 0 1 0 0 0 2 2 1 2 0 0 0 0 1 0 0 0 0 0 1 0 0 1 0 0 2 2 0 0 2 0 0 0 2 1 0 2 0 0 0 1 1 1 1 2 0 0 1 0 1 1 2 1 1 0 2 2 2 2 2 1 0 1 0 0 0 0 0 0 0 0 2 2 1 0 0 0 0 0 2 1 1 0 1 1 1 0 1 1 0 0 2 0 0 0 0 1 1 0 0 1 1 1 0 0 0 0 1 1 1 0 1 1 1 1 1 0 0 1 0 2 2 0 0 0 1 0 0 0 0 0 0 1 0 0 2 0 0 0 0 1 1 1 0 1 1 2 1 0 0 0 0 0 0 2 1 1 1 0 0 0 1 0 2 2 0 0 0 1 2 0 1 1 1 1 0 2 0 0 0 0 1 1 1 0 1 1 0 1 0 1 1 0 2 1 0 1 1 1 0 2 0 0 0 1 0 0 1 1 2 1 1 1 1 0 1 0 2 0 1 0 1 0 1 0 0 0 2 0 0 0 2 1 1 0 1 0 0 0 0 0 0 2 0 1 1 0 0 1 0 0 1 1 0 0 0 0 0 0 0 2 2 0 0 0 0 0 1 1
197 0 0 0 2 1 2 1 1 1 0 0 0 0 0 0 0 0 0 2 0 0 0 1 1 1 1 0 2 2 2 1 0 0 1 0 2 2 0 2 2 0 1 2 2 0 0 0 0 0 0 0 1 0 1 0 2 0 1 1 0 1 2 2 0 1 0 1 0 1 1 0 1 2 1 2 2 1 1 0 1 0 0 1 1 0 0 1 2 2 1 2 1 2 0 0 0 1 0 1 1 1 1 0 2 0 2 0 1 1 1 1 0 1 1 1 1 0 1 0 1 0 2 1 0 1 0 0 1 0 0 1 1 0 0 0 0 0 0 0 1 0 0 0 0 0 0 0 0 0 0 0 0 0 0 0 0 0 1 2 2 1 0 0 0 0 1 1 0 0 2 1 0 2 0 0 1 0 0 0 0 0 0 2 0 0 0 1 0 1 0 0 1 0 1 1 1 2 0 1 1 1 0 1 1 2 1 0 1 0 1 0 2 0 0 1 1 0 2 0 1 1 1 0 0 0 2 0 1 1 0 0 0 0 0 0 0 2 2 2 0 0 2 1 1 0 0 0 2 0 0 0 0 0 1 0 1 0 0 0 0 0 0 0 0 0 0 0 2 1 0 1 0 0 0 0 0 1 2 0 0 2 0 1 2 2 2 2 0 1 1 1 1 1 2 2 0 0 0 0 0 1 2 2 2 0 1 0 0 1 0 1 0 1 1 0 2 0 0 0 2 1 1 0 1 0 1 0 2 2 0 2 0 0 0 0 0 0 2 1 1 1 1 0 0 0 2 0 0 1 0 1 2 0 2 0 1 0 0 1 1 1 0 0 0 2 0 2 1 1 1 1 1 2 1 0 2 1 1 0 0 1 0 1 0 2 0 0 0 0 0 0 0 0 0 2 2 1 0 0 0 0 0 1 1 0 1 1 0 2 0 0 0 0 0 0 1 0 0 0 0 1 0 2 0 2 1 0 2 0 1 1 0 0 2 0 0 2 1 1 2 0 2 0 0 2 0 1 1 0 0 1 2 2 2 2 0 1 1 1 1 0 0 0 0 0 0 2 0 0 2 2 2 0 1 0 1 0 0 2 1 1 0 0 2 0 0 0 0 0 2 0 0 1 1 1 1 1 0 2 1 2 2 2 2 0 1 1 1 0 0 1 0 0 0 0 0 0 0 0 1 2 2 1 0 2 0 2 2 0 2 0 2 1 0 0 1 0 2 0 0 0 0 1 1 0 0 1 1 0 0 0 0 2 1 1 0 1 2 1 0 0 0 1 0 0 1 1 1 0 1 0 0 0 1 0 1 2 0 1 2 0 0 0 2 0 2 2 2 2 0 0 1 0 0 0 0 1 0 0 1 1 1 1 1 1 1 0 1 1 1 1 0 2 1 2 0 0 0 0 0 0 0 0 0 2 2 2 0 0 0 0 0 1 1 0 2 0 2 2 1 1 0 1 2 0 2 0 1 0 0 2 2 0 1 2 2 1 1 0 0 0 1 1 0 1 0 1 0 1 0 1 0 0 0 2 2 0 1 0 0 0 1 1 1 2 0 0 2 0 0 0 0 0 0 0 0 2 0 0 0 0 0 0 1 1 2 0 1 1 0 0 0 2 0 1 0 2 0 0 0 0 0 2 0 1 0 0 1 0 1 0 0 0 1 0 0 0 0 0 0 0 0 0 0 2 2 0 0 0 0 0 0 0 0 0 1 0 1 0 0 0 2 2 0 0 0 0 0 2 0 0 0 1 0 2 1 1 1 1 0 0 1 1 1 1 0 2 0 2 0 0 2 0 1 0 0 2 0 1 1 0 0 0 1 1 1 0 1 1 2 0 2 2 1 0 0 2 2 0 0 2 0 0 1 0 0 0 0 0 0 2 2 0 0 1 1 0 0 1 1 1 1 0 0 0 1 0 0 0 0 2 2 1 1 0 1 1 0 1 0 1 1 0 0 1 0 0 2 0 0 0 0 2 0 0 0 1 2 2 2 0 0 0 0 0 0 1 0 2 1 0 1 0 2 1 1 2 0 0 1 2 2 0 2 1 0 1 0 1 0 0 0 0 2 0 0 0 2 2 0 2 0 1 0 0 1 2 0 2 2 2 1 1 1 1 1 2 2 0 0 0 1 0 1 1 0 1 1 0 2 0 1 0 1 0 1 1 1 2 1 1 0 0 1 1 1 0 0 0 0 1 0 0 0 2 0 0 0 0 0 0 2 2 0 0 2 0 1 1 0 0 0 2 2 0 1 0 0 0 2 0
198 0 0 0 1 0 2 2 2 2 0 1 0 0 0 0 0 0 0 2 1 1 1 0 2 0 0 0 2 2 2 1 0 1 1 0 2 1 0 0 0 0 1 1 2 2 0 0 0 1 1 1 0 0 2 0 0 0 1 1 1 1 2 2 0 2 0 1 0 0 0 0 1 1 0 1 1 1 1 0 0 0 0 1 1 0 0 1 2 2 1 1 0 0 0 0 0 1 1 2 1 1 0 1 2 1 2 0 0 0 1 1 1 1 1 1 1 0 1 0 1 0 2 2 0 0 0 1 1 1 1 0 0 0 0 0 0 0 0 0 1 0 0 0 0 0 0 0 0 0 0 0 0 0 0 0 0 1 1 1 1 1 0 1 1 2 0 0 1 1 1 1 0 2 0 0 1 1 0 0 0 2 0 1 0 0 1 2 0 0 0 2 2 0 2 2 1 2 0 1 1 2 1 1 1 0 2 1 1 0 1 0 1 0 0 0 0 0 1 0 1 1 0 0 0 0 0 0 0 1 0 0 0 1 1 0 0 1 2 1 0 0 1 0 1 0 0 1 1 0 0 0 0 1 1 0 0 2 2 2 2 2 0 0 1 0 0 0 2 1 0 0 1 1 0 0 1 0 1 0 0 2 1 2 1 1 2 2 0 2 2 0 1 0 2 1 0 0 0 2 1 0 0 0 0 0 0 1 0 1 0 1 0 1 0 0 2 0 0 0 2 2 2 2 0 0 1 2 0 0 0 0 1 1 0 1 0 1 1 0 0 1 1 0 1 1 1 0 0 1 1 0 1 0 1 1 0 0 2 0 2 2 2 0 2 0 1 2 1 1 1 1 0 2 1 1 2 0 0 0 1 1 0 1 0 1 0 0 0 0 0 0 1 0 2 0 1 1 0 0 0 0 0 0 0 0 2 1 0 1 0 0 0 0 0 0 1 1 0 1 0 1 0 2 1 1 0 0 1 0 2 0 0 1 0 0 0 1 0 0 2 0 1 1 0 2 1 1 2 1 0 2 1 2 2 1 1 2 2 0 0 0 0 0 0 1 0 2 0 0 1 1 1 2 1 1 0 0 0 2 0 2 0 0 2 0 0 0 2 0 0 2 2 1 2 0 0 1 1 2 1 1 2 2 2 0 2 1 0 0 0 0 1 0 0 2 1 2 0 2 2 2 2 0 0 2 1 0 1 1 0 1 2 0 1 1 2 0 0 1 0 1 0 1 2 1 0 0 2 0 0 0 1 0 2 2 0 0 0 1 1 0 1 2 1 1 1 1 0 0 0 1 1 0 0 1 1 1 0 2 2 0 0 0 0 0 0 1 0 1 0 0 0 0 0 0 0 0 0 0 0 2 0 2 2 2 1 0 1 0 0 0 1 1 1 1 0 0 0 0 0 0 0 0 0 0 1 0 0 0 2 2 0 2 1 1 2 0 2 2 2 0 0 1 2 0 1 0 0 0 0 2 0 2 0 2 0 2 1 1 0 1 0 0 0 1 1 1 1 0 0 0 0 0 0 1 2 0 0 0 1 1 0 1 1 1 0 1 2 0 1 1 0 0 0 0 0 1 0 0 0 0 0 0 0 1 1 2 2 0 0 0 0 1 0 0 1 2 1 0 0 0 0 2 0 1 0 0 1 0 1 1 0 0 2 1 1 1 0 1 0 0 0 0 0 0 0 1 2 1 1 1 0 1 0 0 0 0 0 0 0 0 2 2 0 1 1 0 0 1 1 0 1 0 0 0 1 0 1 1 1 1 1 1 2 1 1 2 1 2 0 1 2 1 0 1 0 2 0 2 2 0 0 0 1 2 1 1 0 1 1 0 2 2 1 0 0 2 1 0 1 1 0 1 2 0 1 0 0 0 1 1 0 1 1 1 0 0 0 0 0 1 0 0 0 0 0 0 0 0 0 2 0 2 1 1 1 0 0 1 0 1 0 0 0 1 1 0 2 1 0 0 1 1 1 2 0 2 2 2 2 0 0 0 0 0 1 2 0 1 1 0 2 0 2 1 2 2 0 0 0 2 1 0 2 1 0 1 0 2 0 0 0 0 1 2 2 0 2 2 0 2 0 0 0 0 0 1 0 0 2 0 0 1 1 1 1 0 1 1 0 0 2 1 1 2 1 1 1 1 2 0 1 0 1 0 1 0 0 2 0 0 0 0 0 2 2 0 0 0 1 0 0 0 0 0 0 0 0 0 0 0 0 0 0 1 1 0 0 0 0 0 0 0 0 0 0 0 0 0 2 0
199 0 0 0 0 0 1 0 0 2 0 0 0 1 0 0 0 1 1 1 1 1 0 0 2 0 0 0 2 2 2 2 0 0 0 0 2 1 0 1 1 0 1 1 1 0 0 0 1 0 0 0 1 0 1 1 1 0 0 0 1 1 0 1 1 0 1 0 1 1 0 2 1 2 1 2 1 1 1 0 1 0 0 1 1 0 0 1 1 1 0 0 0 0 0 0 1 1 1 2 1 2 0 2 2 0 2 2 2 0 0 2 0 2 2 2 2 1 0 0 1 1 1 2 1 0 0 1 0 1 2 0 0 0 0 0 0 0 1 0 0 0 0 0 0 1 0 0 0 1 0 0 0 0 0 0 0 1 0 2 1 1 0 0 1 1 0 0 2 2 0 0 0 2 0 0 2 0 0 1 1 2 1 2 0 0 1 0 0 0 1 0 2 0 2 2 2 2 0 0 0 0 0 1 1 0 2 0 1 0 0 0 0 0 0 0 0 0 2 0 1 1 2 0 0 0 1 1 0 2 1 1 0 0 0 0 0 2 2 1 0 0 2 0 2 0 0 0 2 0 0 0 0 0 0 1 0 1 1 1 1 1 0 0 0 0 1 0 1 1 0 2 0 0 0 0 0 1 0 0 0 2 1 1 1 0 1 0 1 2 1 2 1 0 2 1 1 1 0 1 0 0 0 0 0 0 0 0 1 1 0 2 0 1 1 0 2 0 1 0 1 2 1 2 2 0 0 1 1 1 0 1 2 0 0 0 0 2 0 2 1 1 1 0 2 2 0 0 2 2 0 0 0 0 0 2 0 0 0 0 0 0 0 0 0 1 0 1 2 0 0 0 0 2 0 1 2 1 1 0 0 1 0 1 0 0 0 2 2 0 0 0 1 0 1 1 1 1 0 1 0 1 1 1 1 0 0 0 0 1 0 0 1 0 1 0 1 1 1 0 0 1 0 1 1 2 1 2 0 2 2 0 1 0 1 0 0 2 0 0 1 0 1 1 0 1 1 2 2 0 0 1 0 2 1 0 1 1 0 1 1 1 0 0 0 2 0 2 0 0 1 1 1 2 0 0 0 1 0 2 0 1 0 0 2 1 0 0 1 0 0 2 1 2 0 1 1 1 1 2 1 2 1 1 1 0 2 2 2 0 0 2 0 0 1 1 1 1 0 1 1 2 2 0 1 2 0 0 0 2 0 1 0 0 1 1 2 0 1 2 0 1 0 2 2 0 0 1 1 0 0 0 0 2 2 2 0 2 0 0 0 0 0 1 0 0 1 2 1 1 0 0 0 1 1 1 2 1 0 2 1 0 0 0 0 0 0 2 0 2 0 1 2 0 1 0 1 0 0 0 0 2 0 1 1 2 0 0 1 1 0 0 0 1 0 0 0 0 0 0 0 0 0 0 0 1 1 2 0 0 2 2 0 2 1 1 2 0 1 1 1 1 0 0 1 0 2 0 2 1 0 1 0 1 0 1 1 1 0 1 1 0 0 1 0 0 1 1 0 0 0 1 0 0 0 0 0 0 0 0 0 1 0 2 1 1 1 0 2 1 0 0 1 0 0 0 0 2 2 2 0 2 0 0 0 1 1 2 2 0 0 0 0 1 1 1 1 1 0 0 0 0 0 2 1 0 0 0 0 0 1 0 1 0 1 1 2 0 0 0 0 0 0 0 0 0 2 0 0 0 0 0 1 1 0 1 2 0 0 0 0 0 2 0 0 0 1 2 0 2 0 0 1 1 1 1 1 1 0 1 1 0 0 0 1 2 0 1 1 2 1 1 1 1 0 0 0 1 0 0 0 0 0 0 2 2 1 0 0 1 1 0 1 1 1 0 2 2 2 0 1 2 0 1 2 0 1 0 0 0 1 1 0 0 0 0 2 0 0 0 0 0 0 1 0 0 1 1 0 0 0 2 0 2 2 0 0 0 1 0 1 2 0 0 0 1 1 0 2 1 0 0 1 0 2 2 1 0 1 2 2 0 0 0 0 0 0 2 0 2 2 0 1 0 2 0 2 2 0 0 0 2 1 0 1 1 0 1 1 1 1 0 1 0 1 1 2 0 2 2 0 2 0 1 1 0 2 1 0 0 2 2 2 2 2 1 1 1 1 0 0 0 1 2 2 2 0 1 1 2 2 0 1 0 1 0 1 0 0 1 1 1 0 1 1 0 0 0 0 0 0 0 0 0 0 2 0 2 2 0 0 2 0 1 0 0 1 1 1 1 1 0 0 2 1 0 0 1 1 0 1 0
[truncated: 1,606,808 more chars]
