# Supplementary material for: KNN-MDR: a learning approach for improving interactions mapping performances in genome wide association studies
Source: BMC Bioinformatics. 2017 Mar 21;18:184. doi: 10.1186/s12859-017-1599-7 (PMC5361736; doi:10.1186/s12859-017-1599-7)
Supplement: Supplementary file 3 — The data set(s) supporting the results of Table 2. (ZIP 28603 kb) [file 12859_2017_1599_MOESM3_ESM.zip › 3/SINAN/S70/mkallsimul.dat]

1 0 0 2 0 0 1 2 1 1 1 0 0 0 0 0 0 1 2 2 2 0 0 1 1 1 1 1 0 1 1 0 0 1 1 1 1 1 0 0 2 1 0 1 2 1 0 1 0 1 0 0 0 1 1 0 0 0 0 0 0 2 0 2 1 1 1 0 2 0 1 1 1 2 1 2 1 0 1 1 1 0 2 1 1 0 0 0 0 2 0 0 0 1 0 0 0 2 2 2 2 0 0 0 2 1 2 0 0 0 0 1 0 0 0 0 0 0 1 2 2 0 2 2 0 0 0 0 2 2 0 0 0 0 1 1 0 0 0 2 2 0 0 0 0 2 2 0 0 2 1 0 0 1 0 0 0 0 0 0 0 0 0 0 2 2 0 1 0 2 2 0 1 1 2 0 2 0 0 0 0 0 0 2 1 1 2 0 0 1 1 1 2 0 2 1 2 0 0 1 1 1 0 0 2 0 0 1 0 1 1 0 1 0 1 1 0 1 1 1 1 1 2 0 0 0 0 1 0 1 1 1 1 1 0 0 0 1 2 1 1 0 2 1 1 0 0 0 2 2 2 0 0 0 0 1 0 1 0 1 0 1 0 2 1 1 1 0 2 0 0 1 0 0 0 0 0 2 2 0 1 1 1 1 0 1 0 0 1 1 0 1 1 0 2 0 2 1 1 2 0 0 1 0 1 1 1 0 1 0 0 1 2 1 1 1 1 0 0 0 0 2 2 0 1 0 1 1 1 1 2 1 0 1 0 0 0 1 1 1 0 0 2 1 0 0 1 0 1 2 1 1 0 1 1 1 1 0 1 0 1 1 0 1 0 0 0 2 0 2 0 2 0 2 0 0 0 1 0 0 0 0 1 1 0 1 1 0 0 0 0 1 1 0 1 1 0 1 0 0 0 0 1 0 0 0 1 0 1 0 0 0 0 0 0 2 0 0 1 0 0 0 0 0 1 1 1 0 1 0 0 2 0 0 1 1 0 1 0 1 1 0 0 1 0 2 2 1 1 2 0 0 2 2 2 2 0 0 0 0 0 0 0 0 0 0 0 1 1 0 0 1 2 2 2 1 1 2 0 1 2 1 0 0 2 0 0 0 2 0 0 0 0 0 1 0 1 0 0 0 1 1 1 1 1 1 1 2 0 0 0 0 0 1 0 0 0 2 0 1 0 1 0 0 2 2 0 0 0 2 1 1 0 0 0 0 0 0 0 2 0 0 0 1 1 1 0 1 1 1 0 0 1 2 0 0 0 1 0 0 0 0 0 1 0 0 1 2 2 0 0 0 0 0 0 0 1 0 0 2 1 0 1 0 0 0 0 0 0 0 0 0 0 0 0 0 1 0 0 0 0 2 0 1 2 2 2 0 0 1 1 0 0 1 0 0 0 0 0 1 1 1 1 1 0 0 1 1 0 0 0 0 0 1 0 0 2 1 2 1 0 0 0 0 2 0 1 0 1 1 1 2 1 1 1 0 0 1 0 0 0 0 0 0 1 2 1 1 1 0 0 1 0 0 0 0 2 0 0 2 0 0 0 1 1 0 1 1 1 1 0 0 0 0 0 0 0 0 0 0 0 0 1 1 1 2 1 1 1 0 1 0 0 0 0 0 0 0 0 0 0 0 0 1 1 0 1 0 0 0 0 0 0 2 1 1 1 1 1 2 1 1 1 0 0 1 0 0 0 0 0 0 1 0 1 1 0 0 1 1 0 0 2 1 1 0 0 0 2 2 0 0 1 1 1 0 0 2 2 2 0 0 0 0 2 0 2 2 1 2 0 2 2 1 2 0 0 1 0 0 1 1 0 0 0 0 1 0 0 2 0 0 0 2 0 2 2 2 1 2 2 1 1 0 0 0 0 0 1 2 0 1 2 1 1 2 0 0 0 0 0 0 1 1 1 0 1 1 0 1 0 1 0 2 2 0 0 0 0 0 1 2 0 0 0 1 1 0 1 1 0 0 0 1 2 2 0 2 2 1 2 2 0 0 0 0 0 0 1 0 1 0 1 0 1 1 1 0 0 0 0 2 2 2 0 0 1 2 0 1 0 0 1 0 1 1 0 2 2 1 0 2 1 1 1 0 2 1 0 1 0 2 0 1 0 0 0 1 0 0 0 1 1 0 0 0 0 1 0 1 2 1 1 1 1 0 1 0 0 0 0 0 0 0 1 1 1 0 0 1 0 0 0 0 1 0 1 1 1 0 0 0 0 1 0 0 1 0 0 0 0 0 0 1 0 0 0 0 2 0 2 0
2 1 0 2 0 0 2 2 1 2 2 0 1 2 0 2 0 1 0 2 2 0 0 1 1 1 2 1 2 2 1 0 1 2 2 0 2 2 0 0 1 1 0 0 0 0 1 0 0 2 0 0 1 1 0 1 0 1 1 1 0 1 1 0 0 0 0 1 2 0 0 1 2 2 1 2 0 2 2 0 2 0 2 2 2 0 0 0 0 1 0 0 1 1 0 0 0 1 1 1 1 1 0 0 2 1 1 0 0 0 1 2 0 2 2 2 2 0 1 0 0 1 2 2 0 0 0 1 1 2 0 0 0 0 1 1 0 0 1 0 0 2 0 0 1 2 0 0 0 1 1 0 0 0 0 0 0 1 0 0 0 0 1 1 0 2 0 1 1 1 0 1 0 2 2 1 2 0 0 0 0 1 0 1 0 0 1 0 0 0 0 0 0 1 2 1 2 0 0 1 1 1 1 1 2 0 1 0 0 0 1 0 1 0 0 2 0 0 1 0 2 2 1 0 0 1 1 1 0 2 1 1 0 0 0 0 0 1 2 1 1 1 2 1 2 0 0 0 1 1 0 0 1 0 0 1 2 2 0 0 0 0 0 0 0 0 0 1 1 0 0 1 1 1 0 0 1 2 2 0 1 0 1 1 0 1 1 1 0 2 2 2 1 0 1 0 2 1 0 2 0 0 1 0 1 0 0 1 2 0 0 0 1 1 1 0 2 0 0 0 1 1 1 0 0 0 1 1 0 1 2 2 0 1 0 0 0 1 1 1 0 1 1 0 0 0 2 1 2 1 0 1 0 1 1 1 1 2 0 1 0 0 1 0 1 0 0 2 2 0 2 0 1 2 1 1 0 1 0 0 0 2 0 0 1 0 1 1 1 1 0 0 1 0 1 1 0 0 0 0 0 0 1 1 0 1 0 1 0 0 0 0 0 0 0 2 0 1 0 0 0 2 0 1 2 2 1 0 1 0 0 0 0 0 1 0 0 1 0 1 1 0 2 0 0 0 2 0 1 1 0 0 1 2 1 1 0 2 2 1 1 1 0 0 0 1 1 1 1 1 1 2 1 1 1 0 1 0 0 0 2 1 0 0 0 2 0 0 2 0 0 0 1 1 0 0 1 0 1 0 1 2 2 1 0 0 1 0 0 0 1 0 0 0 0 0 0 2 0 1 1 1 0 0 1 2 0 1 0 1 1 0 0 0 0 0 1 1 0 1 1 0 0 1 1 1 1 1 1 1 0 0 0 2 0 0 0 0 0 1 0 0 0 0 0 0 2 2 2 1 0 1 1 0 0 0 1 2 2 2 2 0 0 0 0 0 0 0 0 0 0 0 1 0 1 0 0 1 0 1 1 1 0 0 0 1 0 0 0 1 1 0 0 1 0 1 0 2 1 1 1 2 0 0 0 0 0 0 0 0 0 1 0 2 0 0 2 1 2 2 1 0 0 1 1 0 1 0 2 2 1 2 1 1 0 0 0 1 1 0 0 0 1 0 2 2 1 2 1 1 0 0 0 1 0 1 1 0 1 1 1 1 0 1 1 1 0 0 1 0 0 0 1 1 0 0 0 2 0 2 0 1 0 0 1 1 1 1 1 0 1 0 0 0 0 1 0 2 1 1 0 0 0 0 0 0 0 0 0 0 0 0 0 2 1 1 1 0 1 1 0 1 1 0 0 0 0 1 1 1 0 1 1 0 0 1 1 2 0 1 1 1 1 0 0 1 1 2 0 0 0 0 0 0 0 1 0 0 1 1 0 1 0 0 2 1 1 2 2 2 0 2 1 0 1 0 0 1 1 0 0 1 0 1 0 0 0 1 0 2 0 0 0 2 0 2 2 0 1 1 0 1 2 0 0 1 0 0 0 2 0 0 1 1 1 2 0 0 1 0 0 0 0 0 0 0 0 0 0 0 0 1 0 2 2 0 0 0 0 0 1 2 1 0 0 1 0 0 2 1 0 0 0 0 0 0 0 1 2 2 2 2 0 0 0 0 0 0 0 1 0 0 0 0 2 2 2 0 0 0 0 1 1 1 1 0 1 1 0 1 1 0 2 0 2 1 0 1 2 0 0 2 1 2 1 1 1 1 0 1 0 2 0 1 1 1 1 0 0 0 0 1 1 1 1 1 1 0 1 0 2 1 2 0 0 0 0 2 0 2 0 0 0 0 1 0 1 0 0 1 0 0 0 0 1 1 0 1 2 1 1 1 0 0 0 1 1 0 0 0 0 0 0 1 0 0 0 0 1 0 0 0
3 0 0 1 0 0 1 2 0 2 1 0 0 0 0 0 0 1 1 2 2 0 0 0 0 0 0 1 0 1 1 0 0 1 2 1 2 2 0 0 0 0 0 0 2 0 1 0 2 0 0 0 0 0 2 1 1 1 1 0 0 0 0 1 0 0 0 2 1 0 0 1 2 1 2 1 0 2 2 0 1 0 2 1 2 0 0 0 0 1 0 0 0 0 1 1 0 2 2 2 2 0 1 0 2 0 2 0 1 1 0 1 1 1 1 1 1 0 1 1 1 1 1 1 1 0 0 2 0 2 2 2 0 0 1 0 0 0 0 0 0 2 1 0 0 0 0 0 0 0 0 0 0 1 0 0 0 1 0 2 2 1 0 0 1 2 0 0 1 1 0 1 0 2 1 1 1 1 0 0 0 1 1 1 1 0 1 0 0 1 1 0 0 1 1 1 1 0 0 1 1 2 0 0 2 0 1 0 1 1 1 0 1 0 1 1 1 0 2 1 0 0 2 0 0 0 0 0 0 0 0 0 0 1 1 1 0 2 2 0 0 0 2 0 1 0 0 0 0 0 0 0 0 0 0 2 1 2 1 1 1 0 0 1 1 0 1 0 0 0 0 2 1 1 0 0 1 2 2 0 1 0 0 0 0 1 0 1 0 1 1 1 2 0 2 0 2 1 0 1 0 0 1 1 1 0 0 0 2 0 0 2 1 1 1 0 2 0 0 0 1 1 1 1 1 0 0 1 0 1 2 1 0 0 0 0 0 0 2 0 0 0 1 2 0 1 1 0 1 2 1 0 1 0 0 0 0 1 0 2 0 0 0 0 0 0 0 1 2 0 2 0 0 2 0 0 2 1 0 1 1 1 1 0 0 0 0 0 0 0 0 2 1 0 2 0 1 2 1 1 0 1 0 2 1 1 0 1 0 0 0 0 0 0 0 2 0 1 0 0 0 1 1 1 1 1 1 1 2 1 1 1 0 0 0 0 0 0 0 0 0 0 2 0 1 2 2 0 1 0 0 1 2 2 1 1 0 0 0 0 1 1 0 0 1 1 0 2 2 0 0 0 2 2 1 0 1 1 0 1 1 2 0 0 1 2 0 0 2 0 0 0 0 1 0 0 2 1 1 0 0 2 2 2 0 0 0 0 1 0 1 0 0 0 1 0 0 1 0 1 1 1 0 1 0 2 0 1 0 2 1 1 2 1 2 0 1 0 0 0 2 2 0 0 0 2 1 2 2 2 0 0 1 1 2 1 1 0 0 0 0 0 1 1 1 1 0 1 1 1 0 0 0 0 0 0 1 1 2 1 2 0 2 0 0 0 1 1 0 0 0 0 0 0 0 0 0 2 0 2 2 1 0 0 2 2 2 0 1 0 1 0 0 0 0 0 0 0 0 0 0 0 0 0 0 0 2 2 0 0 1 1 0 2 0 0 2 0 2 2 0 2 0 1 1 0 1 0 1 0 1 1 1 1 0 0 0 1 2 0 0 0 1 1 0 1 0 2 1 0 0 2 0 0 1 0 1 0 2 0 1 0 0 1 1 1 0 1 1 0 1 1 0 2 0 0 0 2 0 2 1 0 1 0 1 2 0 1 1 0 0 0 0 0 0 0 0 1 0 0 0 0 2 0 0 1 0 0 1 1 1 1 0 2 1 1 2 0 2 2 0 2 0 0 0 0 0 1 0 1 1 1 0 0 0 0 0 0 1 1 0 1 1 1 0 1 2 0 2 2 0 0 1 0 0 1 0 2 2 2 0 0 1 1 2 1 0 1 1 2 1 1 1 0 1 0 0 1 0 0 0 2 0 0 1 1 2 0 1 2 0 0 0 2 0 2 2 1 0 0 0 0 1 0 0 1 0 0 0 2 0 0 2 0 0 0 1 0 0 0 0 0 2 1 2 1 1 0 1 0 0 1 0 2 2 0 0 0 0 0 1 2 0 0 0 1 0 0 2 0 0 0 0 0 0 0 0 1 0 0 1 1 1 1 0 1 0 0 1 0 1 0 0 1 1 1 1 0 0 0 0 0 1 1 2 2 0 1 0 1 1 0 0 0 0 0 0 1 2 0 1 1 0 1 1 0 1 1 0 1 0 2 1 2 1 0 0 1 2 2 1 0 2 0 0 0 1 1 1 0 2 1 2 1 0 0 1 2 0 0 0 0 0 0 2 1 2 0 0 0 0 0 0 0 0 1 0 1 0 0 0 0 0 0 0 0 0 0 0 1 0 0 0 2 0 0 1 0 1 0 1 1
4 0 0 0 0 1 1 2 0 2 2 0 0 1 0 1 0 1 0 2 2 0 0 0 0 0 0 2 0 0 1 0 2 2 0 1 1 1 0 0 0 0 0 0 1 0 0 0 0 2 1 0 0 1 1 2 0 0 0 1 0 1 0 2 0 0 1 0 0 0 0 1 1 2 1 2 1 2 2 0 1 0 2 1 1 0 0 0 0 2 0 0 0 1 0 0 0 0 0 2 0 0 1 0 2 0 2 0 0 0 1 2 1 1 1 1 1 0 0 1 1 0 2 1 0 1 1 1 0 1 0 0 0 0 0 0 0 0 0 0 1 1 0 0 0 0 0 1 1 1 0 0 1 1 0 0 1 1 0 1 2 1 1 0 1 2 0 0 0 0 1 0 1 1 2 1 2 1 0 0 0 1 0 2 0 0 2 1 0 1 1 1 1 0 1 1 2 0 0 0 0 0 0 0 1 0 1 1 1 0 0 1 0 0 0 2 0 0 1 1 0 1 2 0 0 1 1 1 0 1 0 0 0 1 1 0 1 2 2 0 0 0 2 0 1 0 0 0 0 0 0 1 0 0 0 1 1 2 1 1 1 0 0 0 0 0 0 0 2 1 0 0 1 1 0 1 0 1 1 0 0 2 1 1 1 1 2 2 0 2 1 1 1 0 2 0 2 2 0 2 0 0 0 0 0 0 1 0 2 0 0 1 1 2 2 1 2 0 0 0 0 2 1 0 2 0 0 0 0 1 2 2 0 1 0 0 0 0 2 1 1 1 1 2 0 0 2 0 2 1 1 0 0 0 0 0 1 0 0 1 0 0 2 0 2 0 1 2 1 1 1 1 0 2 0 0 1 1 0 0 1 1 1 1 0 1 1 0 0 0 1 2 1 0 2 0 0 0 0 0 0 0 1 0 0 0 1 1 0 1 0 0 0 0 1 1 0 0 1 0 1 0 0 0 0 2 1 0 1 0 0 2 0 1 0 0 0 1 0 0 2 0 1 1 0 2 1 0 1 1 0 0 0 1 1 0 1 2 1 2 2 2 0 0 0 2 2 1 1 0 0 0 0 0 2 2 0 2 0 1 0 2 0 0 2 1 0 1 1 1 2 1 0 2 1 0 2 1 1 1 1 2 1 1 0 0 1 1 0 0 0 1 0 0 1 0 0 2 0 2 2 0 2 1 0 1 1 0 0 1 0 1 1 0 1 0 1 0 0 2 0 0 0 1 1 1 1 1 1 2 1 1 1 2 1 1 1 0 1 0 0 1 0 2 0 0 0 1 1 0 1 2 2 0 1 0 2 1 2 1 2 0 2 0 2 0 1 1 0 0 0 0 1 1 1 0 0 0 0 0 0 2 0 0 1 2 1 0 0 0 0 0 1 1 1 1 1 0 0 0 0 1 0 0 0 0 2 1 0 0 0 2 0 1 0 0 1 1 2 2 1 1 0 0 1 0 1 0 0 0 2 1 2 0 0 0 0 0 2 0 0 0 1 1 0 1 1 2 0 1 1 1 0 0 0 1 2 1 1 1 2 0 0 1 0 2 1 1 0 0 0 0 1 2 2 0 0 2 0 0 0 1 0 0 1 1 2 2 2 0 1 0 0 0 0 1 0 1 0 0 0 0 0 0 1 1 1 1 0 0 0 0 0 2 0 0 1 1 0 1 1 1 0 0 0 0 1 1 1 1 1 1 1 0 0 0 0 0 1 1 0 1 1 0 0 1 1 1 1 1 0 0 0 1 1 0 0 1 1 1 0 1 1 1 1 1 0 2 2 2 0 2 1 0 1 0 1 0 0 0 0 1 0 0 1 1 0 0 1 2 0 0 0 0 1 1 1 2 1 1 0 1 0 1 0 1 1 0 1 2 0 1 2 0 0 2 0 0 0 0 0 1 1 1 1 0 1 0 0 0 0 2 0 1 1 0 1 1 2 2 0 2 0 0 0 1 0 0 0 1 0 1 0 1 2 2 0 0 1 2 2 2 0 0 0 1 0 0 0 1 0 1 0 0 2 1 2 0 1 0 0 1 1 1 2 1 0 1 0 2 0 0 0 1 2 2 1 2 2 1 0 2 2 1 2 2 1 2 1 0 1 0 0 1 1 0 0 0 0 0 0 1 0 1 0 0 2 1 2 0 2 0 2 2 1 0 2 2 0 1 0 0 1 0 1 0 1 1 0 1 0 0 1 1 1 0 0 1 0 1 0 0 0 1 0 0 0 0 0 0 0 0 0 2 0 0 0 0 0 0 0 0
5 1 0 0 0 0 1 2 0 1 0 1 0 1 0 0 0 1 0 1 1 0 0 1 0 0 0 1 1 1 1 0 1 1 2 0 2 1 0 0 0 1 1 1 1 1 1 0 1 1 0 0 0 0 2 1 0 0 0 0 2 0 0 2 0 0 1 0 1 0 0 1 1 2 1 2 1 1 2 0 1 0 2 2 2 0 0 1 1 2 0 1 0 2 0 0 0 2 2 2 2 0 0 0 2 0 1 1 1 0 0 2 0 0 2 1 1 0 0 2 2 0 2 1 0 0 0 0 1 1 0 0 0 0 1 1 1 0 0 1 0 2 0 0 0 1 0 0 0 2 1 0 0 1 0 0 0 1 0 1 1 1 0 1 0 1 0 0 1 0 0 0 0 2 2 2 2 0 0 1 0 1 1 2 2 1 2 1 0 2 1 0 0 0 0 1 0 0 0 1 1 1 0 1 1 0 1 1 1 0 0 0 1 0 0 2 1 0 2 1 1 1 2 0 0 2 2 1 0 1 0 0 0 0 0 0 0 2 2 0 0 0 2 0 2 0 0 0 0 0 0 0 1 0 0 1 2 2 0 2 0 2 0 1 0 0 0 0 2 0 0 2 0 0 0 0 1 2 2 0 0 0 0 0 1 1 1 1 2 2 0 1 2 0 2 0 1 0 0 0 1 0 2 0 2 0 0 1 1 0 0 2 1 1 1 0 1 1 0 2 0 1 1 0 0 0 1 0 0 1 2 1 0 1 0 0 0 1 1 0 1 2 2 2 0 0 1 0 2 0 1 0 2 0 0 1 1 2 1 0 1 1 1 0 2 1 0 2 1 1 1 1 1 2 0 0 1 0 0 0 1 1 1 0 0 0 0 1 0 0 1 1 0 0 2 0 1 1 0 0 0 0 0 2 1 1 0 0 0 0 0 0 0 0 1 2 1 0 1 0 0 1 1 1 0 1 0 1 0 0 0 0 0 1 1 0 0 0 0 0 2 0 0 2 1 2 2 2 2 2 0 0 1 1 2 1 1 1 1 0 2 1 0 1 0 1 1 2 2 1 1 1 2 2 1 0 1 1 0 1 1 2 1 1 2 1 0 1 2 0 0 0 1 1 0 0 0 1 1 0 1 2 2 2 0 0 0 1 0 0 0 0 0 0 0 0 0 2 1 2 2 0 1 1 1 1 1 0 0 1 1 0 2 2 2 0 1 0 0 2 1 0 0 0 0 1 1 2 2 2 0 0 1 2 0 1 0 1 0 0 0 0 0 1 0 1 0 0 0 0 0 1 1 0 1 0 0 0 1 1 1 0 1 0 0 1 0 0 0 0 0 0 0 0 0 0 1 0 0 0 0 2 0 0 2 2 2 0 0 1 2 0 0 0 1 1 0 1 1 0 0 0 0 0 0 0 2 1 0 0 0 0 1 0 0 1 1 0 2 1 2 0 0 1 1 0 0 0 2 2 0 2 1 1 1 1 0 0 2 0 0 0 1 0 1 2 0 1 1 1 1 1 1 0 0 1 0 0 1 1 0 1 0 0 0 0 0 1 1 1 0 0 0 2 1 0 0 2 0 2 0 0 0 0 1 1 0 2 2 1 1 1 0 0 0 0 0 1 1 1 0 0 0 0 0 2 2 0 0 0 0 0 0 1 2 1 1 1 0 1 1 0 1 1 0 0 0 1 0 0 0 0 1 2 0 0 1 0 1 1 0 1 2 1 0 0 0 0 2 2 1 0 1 0 0 0 0 2 2 2 0 1 0 0 1 1 1 2 2 2 0 2 1 0 1 0 0 0 0 0 0 2 0 0 1 0 1 0 0 2 0 0 0 0 2 0 1 2 1 1 1 1 0 0 0 0 0 0 0 1 0 0 2 0 0 2 0 0 0 0 0 0 1 0 1 0 0 0 0 0 0 1 0 1 0 0 2 0 0 0 0 0 2 1 0 2 0 0 1 1 1 0 1 0 1 1 0 0 0 0 0 0 1 1 0 1 0 0 0 0 0 0 1 1 2 2 2 0 1 0 1 2 2 2 0 0 1 0 0 1 0 0 0 0 0 0 0 1 1 0 0 1 0 1 0 1 0 2 1 0 1 1 0 2 0 0 0 1 1 1 0 1 2 2 1 0 1 1 0 1 2 0 2 0 1 0 0 2 0 1 0 0 0 2 0 0 1 0 0 1 0 0 0 0 0 1 0 0 2 1 1 0 0 1 0 1 1 0 1 0 0 1 1 2 0 0 0 1 2 0 0 0
6 1 0 2 0 0 1 2 0 2 2 0 0 1 0 0 1 1 0 1 1 0 0 0 0 0 0 0 0 0 0 0 2 2 1 0 2 1 0 0 0 0 0 0 1 0 1 0 2 0 0 0 0 1 1 1 1 0 0 1 2 0 0 2 0 0 0 1 2 1 0 1 2 2 2 2 0 0 0 0 2 0 2 1 1 0 0 0 0 2 0 0 0 1 1 0 0 1 1 2 1 0 2 0 2 0 2 0 0 0 1 2 1 1 1 1 1 1 1 1 1 1 1 1 0 0 0 1 1 2 0 0 0 0 1 1 0 0 0 0 0 2 0 0 0 1 0 0 0 2 0 0 0 0 0 0 0 1 1 0 0 0 1 0 1 2 0 1 0 1 1 1 1 1 1 0 2 0 0 0 0 1 1 2 2 1 1 1 0 1 1 0 2 0 2 2 1 0 0 0 0 0 1 1 1 0 1 1 0 1 0 0 1 0 0 2 0 1 2 1 0 0 2 0 0 0 0 2 0 2 0 0 0 0 0 0 0 1 2 0 0 0 2 0 2 0 0 0 0 0 0 0 1 0 0 0 0 2 0 0 0 0 0 1 1 0 0 0 2 0 0 1 1 1 0 0 1 2 1 0 0 1 0 0 0 1 0 2 0 2 2 0 2 0 2 0 2 0 0 2 0 1 2 0 2 0 0 0 1 0 0 1 2 0 0 1 2 0 1 0 1 2 2 2 1 0 0 2 2 1 2 0 0 1 1 0 1 0 2 2 0 2 1 2 0 0 2 0 2 2 2 0 0 1 1 1 1 1 1 0 1 1 2 0 2 0 2 2 0 2 0 2 0 2 0 0 1 0 2 0 1 1 1 0 0 1 1 0 0 1 1 2 0 0 1 1 0 0 0 0 0 0 0 2 1 0 0 0 0 0 0 0 0 0 1 2 1 0 0 0 0 1 0 1 0 0 0 2 1 1 0 0 0 1 1 0 0 1 0 0 0 0 1 1 1 2 2 2 2 2 0 0 1 2 1 1 0 1 0 0 0 0 1 2 0 2 2 2 2 1 1 1 1 1 1 0 1 2 0 2 1 2 0 1 1 1 0 0 2 0 0 0 2 0 1 0 1 1 1 0 0 1 1 1 0 0 1 1 0 0 0 0 0 1 0 0 1 2 0 1 1 1 0 0 0 0 2 1 0 1 1 0 1 0 1 0 1 2 1 1 1 1 0 0 0 1 1 2 2 2 0 0 1 2 0 0 0 0 1 0 0 1 0 0 0 0 0 1 1 0 1 1 1 0 1 0 2 2 2 2 2 0 2 0 1 1 1 1 1 0 0 0 0 1 1 0 1 0 0 0 0 2 1 1 2 2 1 0 0 0 0 0 0 1 0 0 0 1 0 0 0 1 0 0 0 1 0 2 0 0 0 2 0 2 0 1 2 0 2 1 0 2 1 1 1 0 1 1 1 1 0 1 1 1 1 1 0 0 1 0 0 0 0 2 0 0 1 1 1 0 0 1 0 0 2 0 2 0 2 1 0 0 0 1 0 0 2 1 2 0 1 1 0 1 0 0 0 2 0 0 0 1 0 0 2 0 1 2 2 1 1 1 0 1 0 0 0 0 1 1 0 0 1 1 0 0 1 0 0 0 0 0 0 2 0 0 2 0 2 2 0 2 0 1 0 0 0 0 1 1 1 1 0 0 0 1 0 0 0 0 0 1 0 0 0 2 0 0 2 2 0 1 2 0 0 0 0 1 2 1 0 1 1 1 2 0 1 1 1 2 1 2 1 0 0 0 0 1 1 0 0 0 0 0 0 0 1 0 1 2 0 0 2 0 2 1 1 2 2 2 1 2 0 2 0 1 1 0 1 2 0 1 2 0 0 1 0 1 2 2 2 0 0 0 0 0 0 0 0 0 0 2 0 1 1 0 1 0 0 0 0 1 0 0 0 0 1 0 1 0 0 0 0 0 1 0 0 0 1 1 1 1 0 0 0 1 1 1 0 0 0 0 0 0 2 2 2 0 0 0 0 2 2 2 1 0 1 0 0 2 0 0 0 0 0 0 0 1 2 1 0 2 0 2 1 1 1 1 0 1 0 2 0 2 0 0 0 1 0 0 0 1 1 1 0 0 1 0 1 0 1 0 1 2 1 0 1 2 0 2 0 0 0 0 0 0 0 0 1 1 1 0 0 0 0 2 0 1 1 1 1 1 0 1 0 0 0 0 0 0 0 0 0 2 1 0 0 0 1 0 0 0
7 0 0 2 0 0 2 2 0 2 1 0 1 1 0 1 0 0 0 1 1 0 0 0 0 0 0 0 0 0 1 0 1 1 1 1 1 2 0 0 1 0 0 0 1 1 0 0 0 2 1 0 0 1 1 2 0 0 0 1 2 0 1 1 0 0 0 2 1 1 0 0 1 1 1 1 1 1 2 0 0 0 2 1 1 0 0 1 1 2 1 1 0 1 0 0 0 2 2 2 0 0 0 0 1 1 2 2 2 0 0 2 0 0 1 1 0 0 0 2 2 0 2 1 0 1 0 0 1 1 0 0 0 0 0 0 0 0 0 1 0 2 1 0 0 2 0 0 0 2 2 0 2 0 1 0 0 1 1 0 0 0 0 1 1 2 0 1 1 1 0 1 1 1 2 2 0 0 0 0 0 0 1 2 1 0 2 1 0 0 0 1 1 0 2 1 1 0 0 1 1 1 1 1 2 0 0 0 0 0 0 0 0 0 0 2 1 1 0 0 2 2 2 0 0 1 1 1 1 1 0 0 0 0 0 0 0 1 1 1 1 0 2 0 0 0 0 0 0 0 0 1 1 0 1 1 1 2 1 2 1 1 0 1 1 0 0 0 1 0 0 2 0 0 1 1 1 0 0 0 0 0 0 0 1 0 0 1 0 2 0 0 2 0 2 0 2 1 0 2 0 1 0 0 0 0 1 1 0 0 1 1 2 2 2 0 2 1 1 1 1 1 2 1 2 0 0 1 1 1 2 1 0 0 0 1 0 1 1 0 1 1 2 2 0 0 2 0 1 2 1 0 0 0 1 0 0 2 0 1 0 0 1 1 1 0 1 1 2 0 2 0 0 2 0 0 2 0 1 0 2 1 1 0 0 0 0 0 0 1 0 1 1 0 2 0 1 2 1 2 1 1 0 2 1 1 0 0 0 0 0 0 0 0 0 1 0 0 0 0 0 2 2 1 0 0 1 0 0 0 0 0 1 1 0 1 0 1 0 0 1 0 1 1 1 2 2 0 1 1 0 0 1 2 1 1 0 2 1 1 1 1 1 1 0 2 2 2 2 1 1 1 1 1 2 1 1 2 0 2 0 0 0 1 1 1 0 0 1 0 1 1 1 0 1 0 2 0 0 2 2 2 2 2 0 0 0 2 0 0 0 0 0 1 1 0 0 2 0 2 2 0 0 1 0 2 0 0 0 0 2 0 0 0 0 0 1 1 0 1 0 0 0 1 1 1 1 1 1 1 0 0 1 2 0 1 0 0 0 0 0 0 1 0 0 0 0 0 0 0 0 1 1 0 1 0 1 2 2 2 2 0 1 0 0 1 0 2 2 1 0 0 0 0 0 0 0 0 0 0 0 2 0 0 1 2 0 1 0 2 1 0 1 1 1 0 0 0 0 0 0 0 0 1 0 0 0 2 0 0 0 1 0 2 0 1 2 0 2 2 1 0 0 2 0 0 1 0 1 1 1 0 0 2 0 0 0 1 1 1 1 0 0 1 1 1 1 1 0 1 0 1 0 0 0 0 2 0 2 0 0 0 0 1 0 1 1 0 2 0 0 0 0 0 0 0 0 2 0 1 0 0 0 0 2 0 2 1 2 0 0 1 0 0 0 1 0 2 2 2 0 0 0 0 0 0 0 0 0 0 0 0 0 2 0 0 0 0 2 2 0 2 0 0 1 1 0 0 0 0 0 0 0 0 0 2 0 0 2 2 0 0 2 2 1 0 1 2 0 0 0 0 0 0 0 1 0 2 2 2 2 0 2 2 2 0 0 2 1 2 0 1 1 1 2 1 1 0 0 0 0 1 1 0 0 0 0 0 1 1 0 0 2 0 2 2 2 2 1 1 1 1 1 1 0 1 1 0 0 2 0 0 2 0 0 2 0 1 1 0 0 0 2 2 2 0 2 0 0 1 1 1 0 2 2 0 0 0 1 1 1 2 0 0 0 0 1 0 2 0 1 0 0 0 2 2 0 1 1 1 2 2 0 0 0 0 0 0 0 0 0 0 1 1 2 0 1 0 0 0 0 1 1 0 1 1 0 1 0 1 1 0 2 0 2 2 0 1 2 0 0 2 1 1 1 1 1 2 0 0 0 0 1 1 0 0 0 2 0 0 0 2 2 2 1 0 0 0 0 0 2 1 1 0 0 0 1 2 1 1 1 0 0 0 1 2 1 1 0 1 0 0 0 0 0 2 0 2 0 0 0 0 0 0 0 1 0 0 0 0 0 0 0 1 0 0 0 0 0 0 1 0
8 1 0 2 0 0 2 0 0 0 0 2 0 1 0 1 0 2 1 1 1 0 0 0 0 0 0 1 0 0 1 1 2 2 2 0 2 1 0 0 2 0 0 0 0 0 1 0 2 0 0 0 1 1 1 1 1 0 1 0 0 1 0 1 0 0 0 1 1 0 0 1 1 2 1 2 1 0 2 1 0 0 2 0 0 1 0 1 1 2 1 1 0 1 0 0 0 0 0 2 0 0 0 0 2 1 1 0 0 0 0 2 0 0 0 0 0 0 0 1 1 1 1 0 1 1 1 0 1 1 1 1 0 0 0 0 0 1 0 2 1 1 0 0 0 1 0 0 0 0 0 0 0 0 0 0 0 1 0 0 1 0 0 1 1 2 0 0 1 1 0 0 1 1 0 0 2 1 0 1 1 1 1 2 1 0 2 1 0 0 0 1 1 0 1 2 1 0 0 1 1 1 0 0 1 0 0 1 1 0 0 0 0 1 0 2 1 0 1 0 1 1 2 0 1 0 0 1 0 1 0 0 1 1 1 1 0 2 2 0 0 0 1 0 2 0 0 0 0 0 0 0 1 0 0 2 1 1 0 0 0 0 0 0 0 0 1 2 1 0 1 1 0 0 0 0 0 0 0 0 0 1 0 0 1 0 1 1 0 2 1 0 0 0 1 1 0 0 0 2 0 0 1 0 1 0 0 0 0 0 0 0 2 1 1 0 2 1 0 0 1 1 0 0 1 0 0 2 1 0 2 1 1 2 0 0 0 1 1 0 0 1 1 2 0 0 1 1 2 0 2 0 0 1 1 1 1 1 1 0 1 1 1 1 1 1 0 1 2 0 2 0 0 2 0 0 1 0 1 0 0 1 0 0 0 0 0 1 0 0 1 1 0 0 2 0 1 0 1 1 1 1 1 0 0 0 0 2 0 0 0 0 0 0 1 1 0 1 0 0 0 2 1 1 1 1 2 0 1 1 0 1 1 1 0 1 0 0 0 0 2 0 0 2 0 2 2 2 2 2 0 0 1 1 2 0 2 1 1 0 1 2 1 0 0 1 1 1 2 0 0 2 1 1 2 2 0 2 0 1 2 1 0 0 1 1 0 0 1 0 1 1 0 1 1 0 2 0 1 1 1 2 2 1 0 0 0 0 0 0 0 0 0 0 1 0 0 2 0 1 1 0 1 1 1 2 1 0 1 2 0 1 1 2 1 0 2 0 0 0 2 1 0 1 1 1 2 1 1 1 0 0 0 1 1 1 1 0 0 0 0 0 1 0 0 0 1 1 1 0 0 0 0 0 0 0 2 1 1 2 2 0 1 0 0 1 0 2 1 0 1 1 0 0 1 0 0 0 0 0 0 2 0 1 1 1 1 0 0 2 0 0 2 2 1 1 0 0 0 0 0 1 2 1 0 0 1 1 0 0 1 0 0 1 0 1 1 0 2 2 0 1 0 1 1 0 2 0 0 0 1 1 1 1 1 1 0 0 2 0 0 0 1 0 0 1 1 2 0 2 1 0 0 0 1 1 1 1 1 1 1 0 0 1 1 1 0 1 1 0 1 1 0 1 0 0 0 2 0 0 0 0 0 0 1 1 1 1 0 0 0 0 0 0 0 0 0 0 0 0 0 0 0 0 0 1 1 0 1 1 1 1 1 2 1 0 1 0 1 1 0 1 1 0 0 0 1 1 0 0 0 0 1 1 1 2 1 1 0 0 1 1 2 2 1 0 1 0 2 2 1 1 1 2 2 2 0 1 1 2 0 0 0 0 1 2 1 2 1 2 0 2 2 1 1 0 1 0 0 0 0 0 0 0 0 0 2 0 0 0 0 0 0 2 0 2 2 2 1 2 2 2 1 0 0 1 0 0 2 2 0 2 2 0 0 2 0 1 2 2 2 0 1 0 1 0 0 0 0 0 0 2 0 2 1 1 1 1 0 0 2 2 1 1 0 0 1 0 2 1 0 1 0 1 2 2 1 2 2 0 1 0 0 0 0 2 0 0 0 0 0 0 1 0 2 2 2 0 0 0 0 2 1 1 1 0 0 1 0 2 0 0 0 1 1 0 0 1 2 1 0 2 0 2 1 1 1 1 0 1 0 2 0 0 1 1 1 1 0 0 0 1 2 0 0 1 1 1 0 1 2 0 2 0 1 0 0 2 1 1 1 1 0 1 1 0 1 0 1 1 0 0 0 0 1 1 1 1 1 0 0 0 0 1 0 0 0 0 0 1 0 0 0 1 0 0 0 0 2 0 0 0
9 1 0 0 0 0 1 1 0 1 1 1 0 1 0 1 0 2 1 1 1 0 0 0 0 0 0 1 2 2 1 2 0 1 2 0 2 1 0 0 0 1 0 1 2 2 2 0 1 1 0 1 1 1 1 0 0 0 0 1 1 0 0 0 0 0 0 0 0 0 0 2 1 2 0 2 1 2 2 0 2 0 2 1 1 0 0 0 0 2 0 0 2 0 0 0 0 1 1 1 1 0 0 0 2 0 2 1 1 0 0 1 0 0 2 1 1 0 0 1 2 1 2 0 0 1 2 1 0 1 0 0 0 0 0 0 0 0 0 0 1 1 0 0 0 0 0 0 0 0 0 0 0 1 0 0 0 1 1 2 1 1 0 0 2 2 1 0 1 2 1 0 0 2 2 0 2 2 2 2 2 2 0 2 1 1 2 2 0 0 0 2 0 2 2 2 2 1 0 1 1 1 0 0 1 0 1 0 1 1 0 0 1 0 0 2 0 0 1 1 0 0 2 0 0 0 0 1 1 1 0 0 0 0 0 0 0 2 2 0 0 1 2 0 1 0 0 0 0 0 0 0 0 0 0 2 0 0 1 1 0 1 1 0 0 0 0 0 2 0 1 1 1 1 0 0 1 2 1 0 2 0 0 0 0 1 0 1 0 1 1 1 0 0 1 0 1 0 0 0 0 0 0 1 0 0 0 0 1 0 0 1 1 2 2 1 1 0 1 0 1 2 2 1 0 0 0 1 0 0 2 1 0 2 0 0 1 0 2 1 0 0 0 2 0 0 1 1 2 0 1 0 0 0 1 0 1 0 0 2 0 0 2 0 2 0 0 2 2 0 2 0 1 1 1 1 2 1 0 0 0 2 2 0 0 0 0 0 0 0 1 1 1 0 1 1 0 1 1 1 1 1 1 0 0 0 0 2 0 0 0 0 0 0 0 1 0 0 0 0 0 1 1 1 0 0 0 0 1 0 0 1 0 0 2 2 0 0 0 0 2 0 1 1 0 1 1 0 1 2 0 0 0 2 0 0 0 2 1 1 2 2 0 1 0 1 1 2 2 1 1 1 2 2 1 0 1 2 0 1 0 1 0 0 2 2 0 0 1 0 1 1 1 1 2 0 2 0 0 0 0 1 1 1 0 0 1 2 0 0 0 1 0 0 1 0 0 1 0 1 1 1 2 2 0 2 0 0 0 1 1 1 2 2 2 0 1 1 0 0 0 0 0 1 1 1 1 1 1 2 1 1 0 0 2 2 2 1 0 1 1 0 1 0 1 1 0 1 1 0 1 1 0 0 0 0 1 1 1 2 1 0 2 0 0 0 1 1 0 0 0 0 0 0 0 0 0 0 0 0 0 2 0 0 2 2 1 0 0 2 0 0 1 2 1 1 0 2 1 0 0 2 0 0 0 1 1 1 0 0 0 1 1 1 0 0 1 1 2 2 0 1 0 0 0 0 2 0 1 1 0 2 1 0 0 0 0 1 2 0 0 0 1 0 2 2 1 2 2 0 0 1 0 0 0 1 1 0 1 1 0 1 1 2 1 1 0 1 1 0 1 1 2 2 2 1 1 1 0 0 0 0 0 0 1 1 1 2 2 0 0 0 0 0 0 0 0 1 1 1 0 0 0 0 0 1 1 0 0 0 0 0 0 2 0 0 2 1 0 1 0 1 0 1 0 0 0 2 0 1 0 1 1 1 0 2 2 0 0 0 0 1 1 2 1 0 1 1 1 1 0 0 1 1 1 0 0 0 1 1 0 1 0 0 1 0 0 2 0 2 0 1 2 0 1 0 1 1 0 0 0 2 0 0 1 0 1 0 0 2 0 0 2 0 2 1 1 2 2 2 2 2 1 0 1 1 0 0 0 1 0 0 2 0 0 0 1 0 0 0 0 0 0 1 1 0 1 0 1 0 0 1 0 2 1 0 1 1 0 0 1 1 0 0 0 0 0 0 0 1 0 1 1 0 1 1 0 0 1 1 1 1 0 0 0 0 0 1 0 0 0 0 0 1 1 1 1 0 0 0 0 1 0 0 0 0 2 1 0 1 0 0 1 1 2 2 0 1 2 1 1 1 0 1 2 0 1 2 1 0 0 2 0 1 0 0 0 0 1 1 0 0 2 0 0 0 1 0 2 0 2 0 1 0 0 0 1 1 0 0 0 0 0 0 1 1 2 0 1 1 1 0 0 0 0 1 1 1 1 0 0 0 0 0 0 1 2 0 1 0 0 1 0 2 0 0 1 0 1 0 1 0
10 1 0 1 0 0 0 1 0 1 1 0 1 1 0 1 0 2 2 2 2 0 0 0 0 0 0 2 0 0 2 0 2 2 0 1 1 0 0 0 1 0 0 0 2 0 0 1 1 1 0 0 1 2 0 0 0 0 1 0 1 1 0 1 1 1 1 0 2 0 1 1 2 2 2 2 0 0 2 1 0 0 1 1 1 0 0 1 1 2 0 1 1 1 0 0 0 2 2 2 2 0 1 0 2 0 2 0 0 0 0 1 0 1 1 0 0 0 0 2 2 0 1 1 1 0 0 1 0 1 1 1 0 0 0 0 0 0 0 2 0 2 1 0 0 1 0 0 0 0 0 0 0 0 0 1 0 2 0 0 1 0 0 1 1 2 0 0 1 1 0 1 1 1 2 1 2 1 1 1 1 0 0 1 1 1 1 1 0 0 0 1 0 1 2 1 2 0 0 0 0 0 0 0 1 0 1 2 1 0 1 0 2 0 0 2 1 1 0 1 1 1 2 0 0 1 1 1 0 1 0 0 0 1 1 1 0 2 2 0 0 0 2 0 2 1 1 0 1 1 0 0 0 1 0 2 2 1 0 0 0 0 0 0 0 0 1 0 1 1 0 2 0 0 0 0 1 2 2 0 0 0 0 0 2 0 2 0 0 1 0 0 1 0 2 0 2 0 0 1 0 0 0 0 0 1 0 1 2 0 0 2 2 2 2 1 2 0 0 0 0 2 1 0 1 0 0 2 1 0 2 1 1 2 0 0 0 2 0 0 0 0 2 2 0 0 1 0 1 1 0 0 0 1 1 1 1 1 0 1 0 0 2 0 2 1 0 2 1 1 1 1 0 2 1 1 1 1 1 0 1 2 0 0 0 0 0 0 0 0 0 0 1 0 1 1 1 0 0 1 1 1 0 1 0 1 0 0 0 0 0 0 0 0 2 2 1 0 1 0 0 1 0 0 1 1 1 0 0 0 0 0 0 0 0 0 0 2 0 0 0 0 2 0 0 1 1 0 0 2 0 0 0 2 0 0 0 1 0 1 0 0 1 1 0 1 1 2 2 0 1 1 1 0 0 0 0 2 0 1 1 1 0 0 1 1 0 0 1 0 1 1 0 0 0 0 1 0 1 0 0 2 1 1 1 1 2 2 0 0 0 1 0 0 0 0 0 2 0 0 0 2 0 1 0 2 0 1 0 1 0 2 2 0 2 0 1 1 1 1 1 1 0 0 1 2 0 1 1 1 0 0 0 2 0 0 0 0 0 1 1 0 1 0 1 1 0 2 2 1 0 0 1 0 1 0 0 1 2 1 2 0 0 0 0 0 1 1 0 0 0 0 1 0 1 0 0 0 0 0 0 2 0 0 1 1 0 1 0 1 0 0 1 1 1 1 0 2 1 0 0 1 1 1 0 0 1 2 0 0 0 1 0 2 0 0 2 1 2 1 0 1 0 1 0 0 2 0 1 1 0 1 0 2 0 0 0 0 2 1 1 0 1 2 0 0 2 2 0 1 0 1 0 1 0 0 2 1 1 1 2 0 0 1 0 0 1 0 1 1 0 0 1 1 0 0 0 2 0 1 0 0 0 0 2 1 1 1 1 1 2 2 0 1 0 0 0 2 1 1 0 0 0 1 0 1 2 0 1 1 1 1 0 2 0 0 1 1 1 2 1 1 0 0 0 0 0 0 0 0 0 0 2 1 0 1 0 0 1 1 0 1 1 1 1 0 0 0 1 1 0 1 0 0 0 1 0 1 0 1 0 1 1 1 1 1 0 2 2 2 0 2 1 0 1 0 0 1 0 0 1 1 0 0 1 0 1 1 0 2 0 0 1 1 1 2 2 1 0 0 0 0 1 0 0 2 1 0 1 2 1 0 1 0 0 1 0 0 0 0 0 0 1 0 1 0 0 0 0 0 0 2 0 2 1 0 1 0 0 0 1 2 0 0 0 1 0 0 1 1 0 0 0 1 2 2 0 0 2 2 2 2 0 0 0 0 0 0 0 1 0 0 1 1 1 1 1 0 0 0 0 1 0 0 2 2 0 0 0 1 0 0 0 0 1 1 0 2 2 1 0 2 0 1 1 1 0 1 0 0 0 1 0 1 0 0 0 1 0 0 0 2 0 1 0 1 1 2 0 2 1 0 2 0 0 0 0 2 0 1 0 1 0 0 1 0 1 0 1 1 1 0 1 0 0 1 0 0 1 0 0 0 0 1 0 0 0 0 0 1 1 0 0 2 0 0 0 0 1 0 1 0
11 1 0 2 0 0 1 1 0 1 1 0 1 2 0 1 1 2 0 2 2 0 0 1 1 1 1 1 0 2 0 0 1 1 1 1 1 2 1 0 0 0 0 0 1 0 1 0 2 0 0 0 0 0 2 1 0 0 0 1 1 0 0 0 1 1 1 1 1 0 0 1 2 1 2 1 0 2 2 0 1 0 2 0 0 0 0 2 2 2 1 2 2 2 1 1 0 1 1 1 0 1 1 0 2 0 2 1 1 0 0 2 0 0 0 0 0 0 2 0 0 0 2 1 0 1 1 0 0 0 1 1 0 0 0 0 0 1 1 1 1 1 0 0 0 0 1 0 0 0 0 0 0 1 0 0 0 1 0 1 1 0 0 1 1 2 0 0 0 0 1 0 1 1 2 1 2 1 0 0 0 1 0 2 2 2 2 2 1 1 1 1 0 1 2 1 2 0 0 1 1 1 0 0 2 0 0 1 1 1 1 0 1 0 0 2 0 2 1 0 1 1 2 0 0 1 1 1 0 1 1 1 0 0 0 0 0 0 2 1 1 0 2 1 2 0 0 0 0 0 0 0 0 0 0 2 1 0 0 0 0 0 0 1 1 0 0 0 1 1 1 1 1 1 1 1 0 1 1 0 1 0 0 0 0 1 0 2 0 2 2 0 1 0 2 0 1 0 0 1 0 0 0 0 0 0 0 0 1 0 0 1 1 1 1 0 2 0 0 0 0 2 1 0 1 0 0 2 2 1 1 2 0 1 0 0 0 0 2 1 0 0 2 1 0 0 0 1 2 0 1 0 0 0 1 0 0 2 0 1 0 0 2 0 2 0 0 1 2 0 2 0 0 2 0 0 1 1 1 0 1 1 0 0 0 0 1 0 0 0 0 1 1 0 2 1 1 0 1 1 1 1 0 2 1 1 0 1 0 0 0 0 0 0 0 2 0 0 0 0 0 1 0 0 0 0 0 0 2 2 0 1 1 2 2 0 1 2 1 2 2 0 2 0 1 1 1 0 2 0 0 1 0 2 1 0 1 2 1 1 1 1 1 2 0 2 2 1 1 0 0 1 1 1 2 0 2 2 0 1 0 2 0 0 1 2 0 0 2 0 0 0 1 2 0 0 1 1 1 0 1 2 1 1 0 1 2 1 0 0 0 0 0 0 1 0 0 2 0 1 1 1 1 1 0 2 0 0 0 2 0 2 1 1 2 0 0 1 0 1 1 1 0 1 1 1 2 1 1 1 0 0 1 1 1 1 2 0 2 0 0 0 0 0 1 1 1 1 1 1 0 1 0 0 0 0 1 1 2 1 2 0 2 0 1 0 1 0 0 0 0 0 1 0 0 0 0 0 0 1 1 2 0 1 2 2 2 0 0 1 1 0 0 1 0 0 0 0 0 0 0 0 0 0 0 0 2 1 0 0 0 1 0 1 1 0 2 2 2 2 0 1 1 2 0 0 2 0 0 0 1 1 2 0 0 0 0 0 2 0 0 0 2 0 2 2 1 2 1 1 1 0 0 1 1 0 2 1 2 0 1 0 0 1 1 1 1 0 0 0 0 0 0 1 0 0 0 2 0 1 0 0 1 1 1 2 1 2 1 0 1 0 0 0 0 0 0 1 0 0 0 0 0 1 1 0 2 0 1 1 0 0 1 2 1 0 1 1 1 2 1 1 0 0 0 0 0 2 0 0 0 0 1 0 1 1 2 0 0 0 0 1 1 0 1 1 0 2 0 0 0 0 0 1 1 0 0 1 1 2 0 0 0 0 2 0 2 2 1 2 0 2 1 2 2 1 1 0 1 0 0 0 0 0 1 0 1 0 1 2 0 0 0 1 1 1 2 2 1 1 1 1 2 2 0 2 2 0 0 2 0 0 1 0 0 2 0 1 1 0 1 0 0 0 0 0 0 0 0 1 0 1 0 2 1 0 1 0 0 0 1 1 1 0 0 2 1 0 2 0 0 0 0 1 1 1 0 1 2 1 1 1 0 0 0 0 0 0 0 0 0 0 1 0 0 0 0 0 1 0 1 2 0 0 2 2 0 1 0 1 1 0 1 1 2 2 0 1 1 0 0 1 0 1 0 1 0 1 1 0 0 2 0 2 0 0 0 1 0 0 0 0 0 1 0 0 2 0 0 0 2 0 2 1 1 0 2 2 0 1 0 0 0 1 0 0 1 0 0 0 0 0 0 0 0 1 0 0 2 0 0 0 0 0 0 0 0 0 1 0 0 1 0 0 0 0 0 0 2 0 2 1
12 1 0 1 1 1 1 1 1 1 1 1 0 0 0 0 0 1 1 2 2 0 0 0 0 0 0 1 0 0 1 1 1 1 2 1 2 1 0 0 0 0 0 1 1 1 1 0 2 0 0 0 0 0 2 1 1 0 0 0 0 1 0 1 2 2 2 0 1 0 0 1 2 2 1 2 1 1 1 0 2 0 1 1 2 1 0 1 1 1 0 1 0 2 0 0 0 1 1 1 1 1 0 0 2 1 2 0 1 1 0 1 2 2 2 2 2 0 2 0 0 1 2 1 0 1 1 0 2 2 1 1 0 0 0 0 0 0 0 0 1 1 0 0 0 1 0 0 0 0 0 0 0 0 0 1 0 0 0 0 1 0 0 1 0 1 0 1 1 0 1 1 1 1 0 1 2 1 1 1 1 1 0 2 0 0 2 1 0 0 1 1 0 1 2 1 1 0 1 1 0 1 0 0 1 0 1 0 0 1 0 0 0 0 0 2 0 1 1 0 0 0 1 0 2 0 0 2 0 2 0 0 0 0 0 0 0 1 2 0 0 0 2 0 2 0 0 0 0 0 0 0 0 0 1 1 1 1 0 0 0 0 0 1 0 0 0 0 0 0 0 2 1 1 0 0 0 2 2 0 1 1 1 1 0 1 0 2 0 2 0 0 0 0 1 0 2 0 0 1 0 0 0 1 0 0 0 1 1 0 1 2 2 2 2 0 2 0 0 0 1 0 0 0 1 0 0 1 1 0 2 2 0 1 0 0 0 1 1 0 1 1 0 1 1 0 2 0 1 1 0 0 0 0 2 0 0 0 0 1 0 0 1 0 1 1 0 2 1 1 1 1 1 2 0 0 0 0 0 0 0 0 0 0 1 0 0 0 0 1 0 1 1 0 1 1 0 0 1 1 1 1 1 1 1 0 1 1 1 1 1 1 0 0 1 2 1 0 0 2 1 0 0 2 1 2 0 2 1 0 1 1 1 1 1 0 0 0 0 0 1 0 1 1 0 2 0 1 2 2 0 0 1 1 2 1 1 2 0 2 1 2 1 1 0 1 1 2 2 0 0 1 1 1 0 0 0 2 0 0 2 1 0 1 2 0 0 1 2 1 0 0 0 0 1 0 1 1 1 0 1 2 2 2 0 0 0 1 0 0 0 0 0 0 1 0 0 2 0 0 0 2 2 1 1 2 0 0 1 1 1 0 2 1 1 0 0 0 0 1 0 0 0 0 1 1 1 1 1 1 0 0 0 1 1 1 1 0 0 0 0 0 0 0 0 0 1 0 0 0 1 1 1 0 1 0 1 0 0 2 1 0 0 0 0 0 0 2 1 0 0 0 0 0 0 0 0 0 0 0 0 2 1 0 1 1 1 0 0 2 0 0 0 0 0 0 0 1 0 0 0 2 0 0 0 0 1 1 0 0 0 1 0 2 0 1 2 1 2 2 0 1 1 1 1 0 0 0 0 0 0 1 1 1 0 0 0 0 1 0 0 0 0 1 1 1 1 1 0 1 1 1 1 0 0 0 1 2 2 0 2 0 0 1 1 1 1 1 2 0 0 0 1 1 1 0 0 1 0 0 0 0 1 0 1 1 2 2 2 0 1 1 0 0 1 1 0 2 0 0 0 0 0 1 0 0 0 0 0 0 0 0 0 2 1 2 2 1 1 2 0 2 0 0 0 0 1 0 0 0 0 0 1 0 0 2 0 0 0 0 0 0 2 1 1 0 1 1 1 1 0 0 1 1 1 1 1 1 1 0 0 2 0 0 0 1 0 1 1 2 1 1 1 0 0 0 0 0 0 1 0 1 0 0 2 0 0 1 0 2 0 0 1 1 1 2 2 2 1 1 1 1 1 0 0 1 0 0 1 2 0 1 1 0 0 2 0 0 1 0 1 1 2 1 2 1 1 0 0 0 0 2 0 2 2 0 0 1 0 0 2 2 0 0 0 0 1 0 2 0 0 0 0 0 2 2 0 0 2 2 2 2 1 1 0 2 0 0 1 0 1 0 0 0 2 1 1 0 0 0 0 1 2 2 1 0 0 0 0 1 0 0 1 0 1 0 0 0 1 2 0 2 0 2 1 1 1 2 1 1 2 0 0 2 0 0 0 2 0 0 0 1 0 2 1 2 2 0 1 0 2 1 2 1 1 0 2 2 0 2 0 0 0 0 1 1 1 0 0 1 0 0 0 0 0 1 0 1 1 0 0 0 0 0 0 0 0 0 0 0 0 0 0 2 0 0 0 0 1 0 2 1
13 1 0 1 0 0 1 1 0 1 0 1 0 0 0 0 0 0 0 1 2 0 0 0 0 0 0 1 0 0 1 1 1 2 1 1 1 1 0 0 0 0 0 1 1 1 0 0 1 1 0 0 1 1 1 1 1 0 0 1 0 1 0 2 1 1 1 0 2 1 0 1 2 2 1 2 1 1 2 1 0 0 2 0 0 0 0 0 0 2 0 0 0 1 0 0 0 1 1 1 1 0 0 0 2 0 1 0 0 0 0 1 0 2 2 0 2 0 1 1 1 0 2 1 0 1 1 0 0 0 0 0 1 0 0 0 0 0 0 0 0 2 1 0 0 1 0 0 0 0 0 0 0 1 1 1 0 1 0 0 1 0 1 0 1 2 0 0 0 0 0 0 0 2 1 0 2 0 0 0 0 1 1 2 2 1 2 0 0 0 0 0 2 0 2 2 1 0 0 0 0 0 1 1 2 0 1 1 0 0 2 0 2 1 0 2 0 1 0 0 1 1 2 0 0 2 1 0 0 0 0 0 0 0 0 0 0 2 2 0 0 1 0 0 1 0 0 0 0 0 0 0 1 0 0 1 1 2 0 0 0 0 0 1 1 1 1 1 1 0 0 2 0 0 0 0 1 1 1 0 0 0 1 1 0 2 1 2 0 2 2 2 2 0 2 0 2 0 0 1 0 0 1 0 1 0 0 1 1 0 1 0 1 2 2 1 2 0 0 0 0 2 2 1 1 0 0 2 2 1 2 2 0 0 0 0 0 2 0 0 0 1 0 2 0 0 1 1 1 2 0 1 1 0 0 1 1 1 0 0 0 0 0 0 0 0 1 1 2 0 2 0 0 2 0 0 2 1 1 0 0 1 0 0 0 1 1 1 1 0 1 0 1 0 2 0 0 1 0 1 1 1 0 1 1 0 0 1 0 1 0 0 0 0 0 2 0 1 0 0 0 2 0 2 1 2 0 1 2 1 1 1 0 0 0 0 0 0 0 0 1 0 2 0 1 2 2 0 1 2 0 0 2 2 2 2 0 1 0 1 1 1 0 0 0 2 2 2 2 0 0 0 2 2 1 0 1 2 0 2 1 1 0 1 1 1 1 0 2 0 0 0 0 1 1 0 2 0 1 1 1 2 0 0 0 0 2 2 0 0 0 1 0 1 0 0 2 2 0 2 2 0 0 0 0 1 1 1 0 1 1 0 2 2 1 0 1 1 1 2 0 0 0 1 1 2 0 1 2 2 0 0 0 1 1 2 1 0 1 0 0 1 0 0 0 0 0 0 0 0 0 1 1 0 1 0 2 0 1 1 2 0 2 0 0 0 0 1 1 0 1 0 0 0 0 0 0 0 0 0 0 1 1 0 1 2 1 0 1 1 2 0 0 1 0 0 1 0 0 0 0 1 0 0 0 2 0 1 0 0 0 1 0 2 0 0 2 0 2 2 0 1 1 1 2 0 1 0 1 1 0 1 1 0 0 0 0 2 2 1 1 0 1 0 2 2 0 2 1 0 0 2 1 0 0 1 0 0 2 0 0 1 0 2 1 2 1 0 1 0 0 0 0 2 0 0 0 1 0 1 0 1 0 0 0 2 0 2 2 0 1 0 0 0 0 1 0 1 1 1 0 0 0 1 0 1 1 0 0 0 0 0 0 2 0 0 1 0 1 0 0 1 0 0 0 1 0 0 0 0 0 1 0 1 0 1 0 0 1 1 0 0 2 1 1 0 0 0 1 2 1 0 0 1 1 0 0 0 0 0 1 1 0 0 1 2 0 2 1 2 0 1 2 0 1 0 0 0 0 1 0 1 0 0 0 0 2 0 0 2 0 0 0 0 2 0 1 1 2 2 2 2 0 0 1 1 0 0 0 2 0 0 1 0 0 2 0 0 2 1 1 1 1 1 1 0 1 0 2 0 0 0 0 1 0 0 2 1 1 1 1 1 0 0 0 1 1 0 2 1 0 0 0 0 1 1 0 1 2 0 0 0 0 1 0 1 0 0 0 0 0 0 0 0 2 2 2 0 0 0 0 2 1 1 1 1 1 1 0 0 2 0 0 0 0 0 0 1 1 0 0 1 0 1 1 1 1 1 0 0 1 1 0 1 2 1 1 1 0 0 1 0 2 0 0 1 1 0 0 0 2 0 1 1 1 0 1 2 0 0 0 0 1 0 2 1 2 0 0 0 0 0 0 0 0 1 1 1 1 1 1 1 0 1 0 1 0 1 0 0 0 0 1 2 1 0 0 0 2 0 1 0
14 0 0 2 0 0 1 2 0 2 2 0 1 1 0 1 0 0 0 1 2 0 1 1 1 1 1 1 0 1 0 0 1 1 0 2 0 1 0 0 2 0 0 0 1 1 1 0 2 1 0 0 0 0 1 1 0 0 0 0 0 2 0 1 1 1 1 0 2 1 0 1 2 2 1 2 1 0 1 1 1 0 1 0 1 0 1 1 1 2 0 1 0 1 0 0 0 1 1 2 1 0 1 0 2 1 2 2 1 0 0 1 1 2 2 1 2 0 1 1 1 0 2 2 0 0 0 0 0 0 0 0 0 0 0 0 0 0 0 1 0 2 0 0 0 1 0 0 0 0 0 0 0 2 0 1 0 2 0 1 1 0 0 1 1 1 0 1 0 0 0 1 1 1 2 2 0 0 0 0 0 0 0 2 2 2 1 2 0 0 1 2 1 1 2 1 1 1 0 0 0 0 0 1 1 0 1 0 0 0 0 1 0 0 0 2 1 0 0 0 1 1 2 0 0 2 2 2 0 2 0 0 0 0 0 0 0 1 2 0 0 0 2 1 2 0 0 0 0 0 0 1 0 0 1 1 1 2 1 2 1 1 0 2 1 0 1 0 2 0 0 2 0 0 1 1 0 2 2 0 1 0 0 0 1 1 0 2 0 2 2 0 0 0 2 0 2 0 0 1 0 0 0 1 0 0 0 0 0 0 0 1 2 2 2 0 2 0 0 0 1 0 1 1 2 0 0 2 2 1 2 0 1 1 0 0 0 1 1 0 1 1 2 1 0 0 1 0 1 1 1 0 0 0 2 0 0 1 0 1 0 0 2 0 2 0 0 1 2 0 2 0 1 2 0 0 1 1 1 0 1 1 0 0 0 0 0 1 1 0 0 1 0 0 1 1 0 0 1 1 1 1 0 0 0 0 0 1 0 0 0 0 0 0 0 2 0 0 1 0 0 1 0 0 2 2 0 2 2 0 2 0 0 0 1 1 0 1 0 1 2 1 1 1 0 1 1 2 2 2 0 0 1 2 1 0 1 1 0 1 1 1 0 0 0 1 1 2 2 1 1 1 0 0 1 1 0 1 0 0 2 2 0 0 0 2 0 0 2 0 0 0 1 1 0 0 2 0 0 0 1 1 1 1 1 2 2 2 0 0 0 0 0 0 0 1 0 2 1 2 2 0 0 0 0 0 2 1 0 0 2 0 2 1 2 0 1 0 0 1 0 0 0 0 0 2 0 1 1 2 0 0 2 1 1 1 1 1 0 1 1 0 1 0 0 0 0 1 1 1 1 1 1 0 1 0 2 0 2 0 2 0 2 0 0 1 0 1 1 1 0 0 2 0 0 0 0 0 0 0 0 1 1 0 0 1 0 0 0 0 0 0 1 1 1 1 0 2 1 1 0 2 0 0 0 1 1 1 0 0 0 0 0 1 0 1 2 0 2 1 0 1 0 1 0 0 2 0 0 0 1 2 0 2 0 0 0 1 1 0 0 0 0 0 2 2 1 2 0 1 1 0 1 0 1 0 1 1 1 1 1 0 0 1 2 2 0 2 2 0 1 1 0 0 0 0 0 2 0 2 0 0 0 0 1 1 1 2 2 0 0 0 0 0 0 0 0 0 1 1 0 0 0 1 0 0 1 0 1 0 0 0 0 2 0 0 1 1 0 1 0 1 0 0 0 0 0 1 0 0 0 0 2 0 0 1 0 0 2 2 0 0 1 0 1 1 0 0 2 2 1 2 0 0 0 1 0 0 0 1 0 0 0 0 0 2 0 2 2 2 0 2 1 1 2 1 1 0 0 1 0 2 0 0 0 0 0 1 0 2 0 0 1 1 1 2 2 1 2 2 2 2 1 0 0 1 1 0 2 2 1 1 2 0 0 2 0 0 1 0 1 1 1 1 1 0 1 0 0 0 0 2 0 1 1 0 1 1 0 0 1 1 0 0 0 0 2 0 1 1 0 0 0 1 1 1 0 1 1 0 1 1 0 0 0 0 2 0 0 0 0 0 0 0 2 2 2 0 0 0 0 1 1 1 2 1 0 1 0 0 1 0 0 0 0 0 0 1 0 0 0 0 1 1 2 2 1 0 0 0 1 2 0 1 1 0 0 1 0 0 0 0 1 0 0 1 1 2 0 2 2 0 1 0 0 0 2 2 0 2 0 1 0 0 1 1 1 0 0 1 0 0 1 1 0 0 0 1 1 0 0 0 0 0 0 0 0 0 1 0 0 1 0 1 0 1 0 0 1 0 0 0
15 1 0 1 0 0 1 2 0 2 0 1 0 0 0 0 0 1 1 0 0 1 0 0 0 0 0 2 2 2 2 0 2 2 1 1 1 2 2 0 0 0 1 1 2 2 0 0 2 0 0 0 0 0 2 1 0 0 1 0 0 0 1 1 1 1 1 0 2 0 0 1 2 2 1 2 1 1 1 0 1 0 2 1 1 0 0 0 0 2 0 0 1 2 0 0 0 0 0 0 0 0 0 0 2 1 2 1 1 0 0 1 0 2 2 0 1 0 0 1 2 1 2 2 0 0 0 0 2 2 0 0 0 0 1 1 0 0 1 1 0 2 0 0 1 2 0 0 0 1 1 0 0 0 0 1 0 0 1 2 2 2 0 1 1 2 0 0 0 2 2 1 0 2 0 0 2 0 0 0 0 0 1 2 1 0 2 1 0 1 1 0 1 1 2 2 1 0 1 1 1 1 0 0 1 0 0 1 2 0 0 0 1 0 0 2 2 0 1 0 1 1 2 0 0 0 0 1 0 1 0 0 0 0 0 0 0 1 2 0 0 0 2 0 2 0 0 0 0 0 0 0 0 0 0 0 0 1 0 0 0 0 0 1 1 0 0 0 1 0 1 1 1 1 0 0 0 2 2 0 0 0 0 0 0 1 1 1 0 2 1 2 0 0 1 0 2 0 0 1 0 0 0 1 0 0 2 0 1 0 0 1 1 2 2 0 1 1 0 0 1 2 2 0 1 0 0 2 1 0 1 1 0 2 0 0 0 1 1 0 0 1 1 2 0 0 1 1 1 1 1 0 0 1 1 1 1 2 0 1 0 0 2 0 2 0 0 1 1 1 1 1 1 2 0 0 1 0 1 0 0 1 0 0 0 0 0 0 0 1 0 0 0 1 2 0 0 1 0 0 0 0 1 0 0 0 0 1 0 0 0 0 0 1 1 1 0 0 0 0 0 2 0 2 1 2 0 0 2 0 0 1 1 1 1 2 0 1 0 0 0 0 2 0 0 0 0 1 2 1 0 0 2 2 2 2 0 2 0 1 1 1 1 1 0 1 1 1 1 1 1 2 2 2 2 2 0 1 0 0 2 1 0 1 1 1 1 1 1 1 2 1 1 1 2 0 2 0 0 0 2 2 2 1 0 0 1 0 1 0 0 0 0 0 0 0 0 2 0 1 1 2 0 0 0 1 1 0 1 2 0 1 2 0 2 0 1 1 0 1 1 1 0 0 1 1 0 1 1 1 0 0 0 2 2 0 0 1 0 1 1 0 0 0 0 0 2 1 1 0 1 1 2 1 1 0 2 0 0 2 1 0 1 0 1 0 1 0 0 0 1 0 1 0 0 0 0 0 0 0 0 2 1 0 1 2 1 0 0 2 1 0 0 2 0 0 1 0 0 0 0 1 0 0 1 1 1 0 0 0 1 0 0 0 0 1 2 1 2 2 1 1 0 1 1 0 1 0 1 1 0 1 1 0 0 0 0 1 1 0 0 0 1 1 1 1 1 2 1 0 0 1 1 0 0 0 1 1 2 1 1 0 1 1 0 2 0 1 2 0 1 1 1 2 1 0 0 2 0 1 1 0 1 0 1 2 0 1 2 0 1 0 0 0 0 1 0 1 2 2 0 0 2 0 0 0 0 0 0 0 0 0 0 2 0 0 2 0 2 2 0 2 1 0 0 0 0 0 0 0 0 0 0 0 0 1 0 0 0 0 0 0 2 1 0 0 0 0 2 2 1 0 1 1 1 2 0 1 0 0 0 2 0 0 2 2 0 2 1 2 0 1 0 2 2 2 0 1 0 0 0 1 0 0 1 0 1 0 0 1 0 0 1 1 1 1 1 2 1 2 1 1 0 1 0 1 1 0 0 2 0 0 2 0 0 1 0 0 1 0 0 0 1 1 1 0 1 1 0 0 0 2 0 1 1 0 1 0 0 0 0 0 1 0 0 1 0 0 1 1 0 0 1 1 0 0 0 1 1 1 1 1 0 0 0 0 1 1 0 0 0 0 0 0 2 2 2 0 1 0 0 1 1 1 0 0 1 0 1 1 1 0 1 0 1 1 0 1 1 0 0 1 0 0 0 0 0 1 1 0 0 2 0 1 0 0 1 1 0 0 0 1 2 2 2 0 0 0 0 0 2 0 2 0 0 0 1 1 1 0 1 0 0 0 0 1 1 0 0 2 0 0 1 1 0 1 0 0 1 1 0 0 0 0 0 0 0 0 0 0 0 0 0 1 1 0 0 0 1 0 0 0
16 0 0 2 0 0 2 1 0 1 1 0 0 0 0 0 1 1 1 1 1 0 0 1 1 1 1 1 0 0 2 0 2 2 0 1 1 0 0 0 1 0 0 1 1 1 0 0 1 1 0 0 0 0 2 2 0 0 0 0 1 0 0 1 1 0 0 1 1 0 0 1 1 2 0 2 1 2 2 0 2 0 1 1 2 0 0 1 1 2 0 0 0 0 0 0 0 0 0 1 0 0 1 1 2 0 2 0 0 1 0 1 1 1 2 2 1 0 1 1 1 0 2 1 0 1 1 0 1 2 0 0 1 0 0 0 0 0 0 0 1 1 0 0 0 1 0 0 0 0 0 0 0 0 0 0 1 1 0 1 2 1 0 0 0 2 1 1 1 0 0 0 0 2 1 0 2 0 0 0 0 1 2 2 2 0 2 0 0 2 2 0 1 0 1 1 1 0 0 0 0 0 0 0 0 0 2 1 0 0 1 0 1 0 0 2 2 0 0 0 0 0 2 0 0 2 1 1 1 0 0 0 1 1 0 0 0 2 2 0 0 0 1 0 2 1 1 0 1 1 1 0 0 1 0 2 1 1 0 1 0 1 0 1 1 0 0 0 1 0 1 2 0 0 0 0 0 1 1 0 1 0 0 0 0 0 0 2 0 2 1 1 0 1 1 1 0 2 0 2 0 0 0 1 0 1 0 0 2 0 0 2 2 1 1 1 2 1 0 0 0 2 1 1 0 0 1 2 2 2 2 1 0 0 0 0 0 1 1 0 0 1 1 1 0 0 2 0 2 0 1 0 0 0 0 0 0 1 0 0 0 0 1 0 1 1 1 1 2 0 2 0 2 1 1 1 1 1 0 0 0 2 0 0 0 0 1 0 0 2 1 1 0 0 2 0 1 2 1 1 1 1 1 0 0 0 1 0 0 0 0 0 0 0 1 1 0 0 0 0 0 1 1 1 0 0 1 1 2 1 1 1 0 0 0 0 0 1 0 1 1 0 1 1 1 2 1 0 0 1 1 0 2 2 2 2 0 1 1 0 2 1 0 0 0 1 1 2 2 0 0 0 2 2 2 2 0 1 0 1 1 2 1 0 2 1 0 1 1 1 2 1 0 1 1 0 1 0 0 0 2 2 1 0 0 0 1 1 0 0 0 0 0 0 0 0 0 1 0 1 2 1 1 1 0 2 0 0 0 1 0 0 0 0 0 0 1 0 0 2 0 0 0 0 0 1 2 2 2 2 0 0 1 2 0 1 1 1 0 1 1 0 0 1 0 0 0 1 1 1 0 2 2 0 1 0 2 2 2 2 2 0 2 0 0 2 0 0 0 0 0 0 0 0 0 0 0 1 0 0 0 1 2 0 1 1 1 0 0 0 0 0 0 0 0 0 0 0 0 0 0 2 1 1 0 1 1 1 0 0 1 0 1 1 0 0 2 1 2 1 0 0 0 0 1 0 2 0 1 1 0 1 1 1 0 0 0 1 1 0 0 0 1 2 0 0 2 2 1 1 0 0 0 0 0 1 2 0 2 0 0 0 1 1 0 2 0 0 1 1 0 0 0 2 0 0 0 2 0 1 0 0 0 0 2 2 1 2 2 0 2 0 0 0 0 1 0 2 1 1 0 0 0 1 1 0 2 0 1 0 0 0 0 2 0 0 0 0 0 0 0 0 1 0 0 0 0 1 0 0 0 0 0 1 1 1 1 2 0 2 0 0 1 2 1 0 1 0 1 1 0 0 0 0 0 0 0 2 2 2 1 0 0 0 0 1 0 1 1 2 1 1 1 1 1 1 0 1 0 0 0 2 0 0 1 0 2 0 0 2 0 0 0 1 0 2 1 1 2 2 2 2 1 1 0 1 1 0 0 2 0 0 1 1 0 1 0 0 0 0 0 0 0 0 0 0 0 0 0 0 0 2 0 2 1 1 1 0 0 0 0 2 0 0 0 0 1 0 0 2 1 0 1 0 2 2 0 0 2 2 2 2 0 0 0 0 0 0 0 0 0 0 0 0 2 2 2 0 0 0 0 1 2 1 1 1 1 1 1 1 1 0 0 0 1 1 1 2 2 1 0 2 1 1 0 0 0 2 0 2 0 2 0 0 0 1 0 0 0 0 1 2 2 1 1 0 2 1 1 1 2 0 2 1 1 0 1 2 0 1 0 1 0 1 0 0 0 0 0 0 0 0 0 0 1 2 0 2 0 0 0 0 0 0 0 0 0 0 0 0 0 0 0 2 0 0 0 0 2 0 1 0
17 0 0 2 0 0 1 2 0 1 1 1 0 1 0 0 1 2 0 0 1 1 1 1 1 1 1 2 1 1 2 0 1 2 0 0 2 1 0 0 1 0 0 1 2 2 2 0 2 0 0 0 1 1 0 1 0 0 0 1 1 0 0 1 0 0 0 2 0 0 0 0 1 2 1 2 1 2 2 0 2 0 1 0 1 0 0 2 2 2 2 2 1 1 0 0 0 0 0 0 0 0 0 0 2 1 2 0 1 1 0 1 0 1 1 0 1 0 1 1 1 0 2 1 0 1 1 1 0 1 0 0 0 0 0 0 0 0 0 0 0 2 0 0 0 2 1 1 1 1 0 0 0 0 0 1 0 1 0 1 2 1 0 0 0 2 0 0 0 2 1 0 2 0 0 1 2 1 0 1 1 1 0 2 2 2 1 1 0 1 0 1 1 1 2 1 2 0 0 0 0 0 0 1 0 0 2 0 0 0 1 0 0 0 0 2 1 0 2 2 0 1 2 0 0 2 2 0 0 0 0 0 0 0 0 0 0 0 0 1 1 0 2 0 1 1 1 0 0 0 0 0 0 0 0 0 0 1 1 1 1 0 1 0 0 0 0 1 2 1 0 1 1 1 0 0 0 2 2 0 1 1 0 0 0 0 0 1 0 1 0 0 0 0 1 0 2 0 0 1 0 0 1 1 1 0 0 0 2 0 0 1 1 1 2 0 1 1 0 0 1 1 0 0 1 0 0 2 2 0 2 0 0 2 0 0 0 1 1 1 0 1 1 0 0 0 0 1 2 1 2 0 0 0 1 0 0 2 0 0 0 0 1 0 1 0 1 2 1 1 1 1 0 2 1 1 2 0 0 0 0 1 0 0 0 1 1 1 1 0 1 0 1 0 1 1 1 1 0 0 0 0 1 1 0 1 1 0 0 0 0 0 0 0 0 1 0 0 0 0 0 2 1 1 0 0 1 0 1 0 2 0 0 1 1 0 0 1 0 0 2 0 1 1 0 1 1 0 1 1 0 0 1 2 2 1 1 2 2 1 1 2 1 1 0 1 1 2 2 1 1 1 2 1 1 0 1 2 0 2 2 2 0 1 0 2 1 1 2 0 0 0 2 1 0 0 0 1 1 0 1 2 0 0 0 0 2 0 0 0 0 0 0 1 0 0 0 1 0 1 1 1 1 0 0 1 1 1 0 2 0 1 1 0 1 0 0 0 0 0 2 2 0 0 0 2 1 2 2 2 0 0 0 2 0 0 0 0 2 0 0 0 1 0 0 1 1 1 1 0 1 1 0 0 0 0 0 0 1 2 2 0 2 0 0 1 1 0 0 0 1 1 1 0 0 0 0 0 0 0 0 1 0 0 2 2 1 0 1 1 0 0 0 0 0 1 0 2 2 1 1 1 0 0 0 1 1 1 0 0 1 1 0 0 0 1 2 0 2 2 0 1 1 1 0 0 2 0 1 0 1 2 1 1 0 0 0 2 2 1 1 0 0 1 0 1 1 2 2 1 0 0 0 1 1 0 2 0 2 0 0 0 1 0 0 1 1 0 2 0 0 0 0 1 0 0 0 2 0 2 1 1 0 0 1 2 1 1 1 0 0 0 0 1 0 1 0 2 1 1 0 0 0 0 0 0 0 0 0 0 0 0 0 2 1 1 2 1 1 2 1 1 0 0 0 1 0 1 1 1 0 0 0 1 0 1 0 0 2 1 0 0 2 0 0 0 0 1 1 1 1 0 0 0 0 0 0 1 1 2 0 0 1 1 2 1 0 2 0 2 0 1 1 1 2 1 1 1 0 1 0 2 0 0 1 0 0 1 0 2 1 1 1 0 2 1 1 2 0 0 0 0 0 1 0 1 0 0 0 2 0 0 2 0 0 1 0 0 0 0 0 0 0 0 0 0 0 0 0 0 0 2 0 2 2 0 0 0 0 0 1 1 0 0 0 1 0 0 0 2 0 0 0 0 2 2 0 1 2 1 1 1 0 0 0 0 0 0 0 0 0 0 0 0 2 2 2 0 0 0 0 0 2 2 2 2 0 0 1 0 2 0 1 0 1 1 1 0 1 1 0 1 0 0 1 1 1 0 1 0 0 2 0 1 0 0 1 0 0 0 0 1 2 1 1 0 0 0 1 0 2 0 2 1 1 1 2 2 0 2 0 0 0 0 1 1 1 0 0 1 0 0 0 0 0 0 0 1 1 0 0 0 0 1 0 1 1 0 0 0 0 0 0 1 0 0 0 0 0 0 2 0
18 1 0 1 0 0 2 1 0 1 1 1 0 1 0 0 0 0 0 2 1 1 0 0 0 0 0 2 1 1 1 2 1 1 1 1 1 2 1 0 0 0 0 0 0 0 0 0 2 0 0 0 0 0 2 1 0 0 0 1 0 0 0 1 1 0 1 1 0 0 1 0 2 2 2 2 0 1 1 0 1 0 2 0 0 0 0 2 1 2 1 2 0 2 0 0 0 2 2 2 2 0 0 0 2 1 2 0 0 0 0 2 0 2 2 0 2 0 0 1 2 0 2 1 0 1 1 0 1 1 0 0 0 0 2 2 0 0 0 2 1 1 0 0 0 2 1 0 0 2 0 0 0 1 0 0 0 0 1 1 0 0 0 1 0 1 0 0 1 1 1 1 1 1 1 1 2 1 1 1 1 1 0 2 1 1 2 2 1 1 1 1 0 1 2 1 1 0 0 0 0 0 0 0 1 0 1 0 0 1 0 1 2 0 0 2 0 0 1 0 2 2 2 0 0 0 0 1 0 1 0 0 0 0 0 0 0 2 2 0 0 0 2 0 1 1 1 0 1 1 1 0 0 1 0 2 1 1 0 0 0 0 0 0 0 0 0 0 0 0 1 2 1 2 0 0 1 2 2 0 1 0 0 0 1 1 0 2 0 2 1 1 1 0 2 0 2 0 0 0 0 1 0 1 0 1 0 0 1 0 0 1 2 1 1 0 2 1 0 0 0 2 2 2 1 0 0 0 0 0 2 2 0 1 0 0 0 2 0 0 0 2 0 2 0 0 1 0 1 2 1 0 0 1 0 1 1 1 1 1 1 1 2 0 2 1 0 2 2 0 2 0 2 1 0 0 1 0 0 0 0 2 0 0 0 0 0 0 0 0 0 0 2 0 2 0 1 1 1 1 0 0 1 2 0 2 0 0 0 0 0 0 0 0 0 1 0 0 0 0 0 1 0 1 1 1 1 1 0 0 0 0 0 2 2 1 0 2 0 0 0 0 1 0 0 1 1 0 0 0 0 1 0 2 1 0 1 2 1 0 0 1 0 1 1 2 1 2 2 1 1 1 1 1 1 0 1 2 0 1 1 1 0 0 2 1 0 0 2 0 0 0 0 1 1 0 2 0 1 1 1 2 1 0 0 0 2 1 0 0 0 0 0 0 0 1 0 2 0 0 0 1 1 1 1 2 1 0 0 1 1 1 2 0 2 0 1 1 0 0 1 1 0 0 0 2 1 0 1 1 0 0 0 2 0 0 0 1 0 1 1 0 2 0 1 1 0 1 1 1 1 1 0 0 0 0 1 0 0 2 1 0 1 0 0 0 0 0 0 0 0 0 1 0 0 0 0 0 0 1 2 2 0 0 2 2 1 0 0 1 1 0 0 1 0 0 0 2 0 1 0 1 0 1 1 0 1 1 0 0 0 0 2 1 0 0 1 0 1 0 0 1 0 0 1 0 2 0 1 1 0 2 1 2 0 0 1 0 2 0 0 0 2 0 2 2 1 1 1 0 0 1 0 1 0 0 2 1 0 2 1 1 0 1 1 1 0 2 2 0 0 0 1 2 1 0 0 2 0 2 0 0 1 1 1 2 1 2 2 0 0 0 0 1 0 0 0 1 0 0 0 0 1 0 0 0 0 0 0 0 0 0 0 2 0 0 2 0 2 2 0 2 0 2 0 0 0 0 0 0 0 0 0 0 0 2 0 0 1 0 0 1 2 1 1 0 0 1 1 1 0 0 1 0 0 1 0 2 2 2 1 1 1 1 2 0 2 2 1 2 0 2 2 0 1 0 0 0 1 0 1 0 0 0 1 0 2 1 0 2 1 1 2 0 2 2 2 2 1 1 1 1 1 0 0 2 1 0 1 2 1 0 2 0 0 1 0 1 2 1 2 1 2 0 2 2 0 0 0 1 1 1 0 2 1 0 0 0 0 0 2 2 0 0 1 1 0 0 1 1 1 0 0 1 1 2 0 2 1 0 1 0 0 0 0 0 1 0 0 0 0 1 0 0 2 1 1 0 0 0 0 1 2 2 2 1 0 2 0 2 0 0 1 0 1 2 0 2 2 0 0 2 0 1 0 0 0 2 0 1 0 2 0 2 0 0 0 0 0 1 0 1 2 2 2 0 1 1 1 0 2 2 2 0 0 0 0 2 0 2 0 0 0 0 0 0 0 0 2 2 0 0 0 0 0 0 0 2 0 0 0 0 0 2 0 2 1 0 0 0 0 0 0 2 0 0 0 0 2 0 0 0
19 0 1 1 0 0 2 1 0 1 1 0 0 0 0 0 0 1 0 0 0 1 0 0 0 0 1 2 0 0 1 1 1 2 1 1 1 1 0 0 1 0 0 0 1 1 1 0 1 1 0 1 1 2 0 1 0 0 0 0 0 1 2 0 0 0 0 0 0 0 0 2 2 2 1 2 0 2 1 0 1 0 2 1 1 0 1 1 1 2 1 1 1 1 0 0 0 2 2 2 2 0 1 0 2 0 2 1 1 0 1 2 0 1 1 0 1 0 0 1 2 0 1 0 1 1 1 1 0 1 0 1 0 0 0 0 1 0 0 1 0 2 0 0 1 1 0 0 0 0 0 0 0 1 0 0 0 1 2 0 0 0 1 0 1 2 0 0 0 1 0 1 0 2 1 0 1 1 1 1 1 0 0 1 1 1 1 1 0 2 2 0 1 1 2 2 2 0 0 0 0 1 1 1 0 0 1 1 0 0 1 0 0 0 0 2 1 0 1 1 1 1 2 0 0 1 1 0 0 0 0 0 0 0 0 0 0 1 2 1 0 0 2 1 2 0 0 0 0 0 0 1 0 0 0 2 0 2 1 2 1 1 0 1 1 0 0 1 1 0 1 1 1 1 0 0 0 1 1 0 0 2 0 0 0 0 0 2 0 2 2 1 0 0 2 0 2 0 0 2 0 1 0 1 0 0 0 0 1 1 1 2 2 2 2 1 2 0 1 0 1 2 1 0 1 0 1 1 1 1 1 1 0 2 0 1 0 2 0 1 0 2 0 2 0 0 1 0 2 1 1 0 0 1 1 1 1 1 0 2 0 0 0 0 0 0 2 2 2 0 2 0 0 2 0 0 1 2 0 0 0 0 1 1 0 0 0 0 0 1 1 1 1 0 2 0 1 0 1 1 1 0 1 0 0 0 1 0 1 0 0 0 0 0 1 1 0 1 0 0 0 2 1 1 0 0 2 1 2 0 2 0 0 0 1 1 0 0 0 0 1 0 1 1 0 1 1 0 1 1 0 0 0 2 0 0 0 1 0 0 1 1 1 1 0 1 1 2 2 2 1 1 1 1 2 2 0 0 0 0 1 1 0 0 1 1 0 0 1 0 1 1 2 1 2 0 2 1 1 0 1 2 0 0 0 0 2 2 0 0 0 1 0 0 1 0 0 2 0 2 2 0 0 0 0 0 2 0 1 2 0 1 1 0 0 0 0 0 0 0 1 1 0 2 2 2 2 2 2 2 0 0 0 1 1 1 1 0 0 0 0 0 0 0 0 0 1 2 2 1 1 1 2 0 1 0 1 2 2 2 2 0 1 0 0 1 0 1 1 0 0 0 0 0 2 0 2 0 0 0 0 2 0 0 1 2 0 0 0 2 0 0 0 0 0 0 0 0 0 1 1 2 0 0 0 1 1 2 0 0 1 0 0 0 0 1 2 0 2 1 0 1 1 1 1 0 0 0 1 1 0 2 1 1 0 0 0 0 1 0 0 0 1 1 0 1 1 2 0 1 1 1 1 0 0 0 1 1 1 1 1 0 0 1 1 1 1 0 1 1 0 0 2 2 2 1 1 1 0 1 2 0 0 0 0 2 0 2 2 0 1 0 0 0 0 0 0 1 0 0 0 0 0 0 0 1 1 0 0 0 0 0 0 2 0 0 1 1 0 1 0 1 1 0 0 0 1 1 2 1 1 1 0 0 0 0 2 1 0 0 1 2 2 2 0 0 0 1 1 1 0 1 2 1 1 0 0 2 2 1 0 0 0 0 0 1 0 2 0 2 0 1 0 2 2 2 0 0 0 1 0 1 0 0 0 0 1 0 0 0 0 0 0 0 1 1 1 1 0 0 0 0 0 0 0 1 1 0 1 2 0 1 1 0 0 2 0 1 1 1 1 0 1 1 1 0 1 1 0 0 0 2 0 1 1 0 1 0 0 0 1 1 0 0 0 0 0 0 1 1 0 0 0 0 1 2 0 2 2 1 2 1 0 0 0 0 0 0 0 0 0 0 1 1 2 0 1 0 0 0 0 1 2 2 1 1 1 0 0 2 0 0 0 1 1 1 0 1 2 1 0 2 0 1 2 1 1 0 0 0 0 2 0 2 0 0 0 0 0 0 0 1 1 1 1 1 1 0 0 1 2 0 1 1 1 1 2 2 0 2 0 2 0 1 1 1 2 0 2 2 1 0 0 0 1 2 0 0 2 0 0 0 0 1 0 1 1 0 0 0 1 0 0 2 0 1 0 0 2 0 1 0
20 0 0 2 0 0 0 2 0 2 2 0 1 1 0 1 0 1 1 2 2 0 0 0 0 0 0 1 2 2 2 0 2 2 2 0 2 0 0 0 2 0 0 1 2 2 2 0 1 1 0 0 0 0 2 2 0 0 0 0 0 1 0 1 0 0 0 0 2 0 0 0 1 2 1 2 1 1 2 0 1 0 2 1 1 0 0 0 0 2 0 0 2 1 0 0 0 0 0 2 0 0 0 0 2 1 2 0 1 1 0 0 1 2 2 0 1 0 1 1 1 0 1 0 1 1 1 1 0 1 0 0 0 0 0 0 0 0 0 0 1 1 0 0 0 0 1 0 0 1 0 0 0 0 0 0 0 0 0 0 0 0 0 1 1 2 1 0 1 1 0 0 1 1 2 1 2 1 0 1 0 1 0 2 2 2 0 2 1 1 1 1 0 2 2 1 2 0 0 0 0 0 0 1 1 0 1 1 1 0 0 0 2 0 1 1 1 0 1 2 0 1 2 0 0 0 0 1 0 1 0 0 0 0 0 0 1 2 2 0 0 0 2 0 2 0 0 0 1 1 1 1 0 1 0 1 0 0 0 0 0 0 0 0 0 1 0 1 2 1 0 2 1 1 0 0 1 1 1 0 0 0 0 0 1 1 1 2 0 2 1 1 1 0 1 0 1 1 0 1 0 0 1 0 1 0 2 0 2 0 0 1 1 1 1 1 1 0 0 0 0 2 0 0 1 0 1 2 0 2 2 1 1 2 0 0 0 2 0 1 0 2 1 0 1 0 1 0 2 0 0 0 0 2 0 2 2 1 0 1 0 0 2 0 2 1 0 2 1 1 1 1 1 1 1 1 1 0 1 0 0 1 1 1 0 0 1 0 0 1 0 0 1 0 2 0 1 1 0 0 0 0 0 1 0 1 0 0 0 0 0 0 0 0 0 0 0 0 0 0 0 1 1 0 1 1 0 2 2 1 1 0 1 1 0 0 0 1 0 1 2 1 1 1 1 2 1 0 1 0 0 0 0 1 1 0 1 2 1 1 1 2 0 0 0 1 1 2 2 0 0 1 1 0 0 0 0 2 0 1 1 1 0 1 1 2 1 0 2 0 0 0 1 1 0 0 0 1 2 1 1 2 2 2 0 1 1 1 0 0 0 0 0 1 0 0 1 2 0 1 1 1 0 0 0 1 0 0 2 2 0 1 1 0 1 0 1 0 0 0 2 1 0 1 1 1 1 1 1 2 0 0 0 1 1 1 1 0 0 0 0 0 2 0 2 2 0 1 1 1 1 1 0 0 0 0 1 0 0 2 1 0 2 0 0 0 0 0 0 0 0 0 0 0 0 0 0 1 0 1 1 1 0 1 2 2 1 0 0 1 1 0 0 0 0 0 0 1 0 1 1 1 0 0 0 1 1 0 0 0 1 1 0 2 0 1 2 0 2 2 0 1 1 1 1 0 0 0 1 1 0 1 1 1 0 0 0 0 1 1 1 0 0 1 1 1 1 2 0 1 1 0 0 0 1 0 2 0 1 1 1 0 0 1 1 1 0 0 1 0 0 0 0 2 1 0 0 1 0 1 0 0 1 1 1 1 1 1 1 0 0 0 0 0 0 1 0 1 0 0 0 0 0 0 0 0 0 1 0 0 0 0 0 2 1 1 2 0 0 0 0 1 0 0 0 0 0 0 0 0 0 0 1 0 0 2 0 0 1 1 0 0 2 0 0 0 1 0 2 2 1 0 1 1 0 1 0 1 0 2 0 0 0 0 1 1 1 1 1 2 1 1 1 0 0 0 0 0 0 0 0 2 0 1 1 1 0 1 1 2 0 0 1 1 1 2 2 2 0 1 1 1 1 1 0 1 1 0 1 1 1 0 2 0 0 2 0 0 1 0 0 1 0 1 1 0 1 0 1 0 0 1 0 2 2 0 0 0 0 1 0 2 0 0 0 2 1 0 2 1 2 0 0 0 0 2 0 1 1 0 1 1 0 0 0 1 1 0 0 0 0 1 0 0 1 1 1 0 2 0 1 2 1 0 2 2 0 0 0 1 0 0 0 0 0 1 0 1 2 0 0 2 0 1 0 0 0 0 1 0 1 1 0 2 0 0 0 1 0 0 0 0 2 1 1 0 2 0 1 0 2 1 2 1 1 0 1 2 0 0 0 0 1 0 0 0 0 0 0 0 0 0 0 0 0 1 0 0 2 0 0 0 0 1 0 0 0 0 1 0 0 0 0 1 0 1 1 0 1 0 1 1
21 0 0 2 0 0 1 2 0 2 1 0 2 2 0 2 0 1 2 2 2 0 0 1 1 1 1 1 0 1 1 1 1 1 1 1 1 1 1 0 1 0 0 0 2 1 1 0 0 1 0 0 0 1 1 2 0 0 0 0 0 2 0 2 0 0 0 0 1 0 1 1 2 2 2 2 0 2 2 0 2 0 2 1 1 0 0 1 1 2 1 1 1 2 0 0 0 1 1 2 0 0 1 0 2 0 2 1 1 0 0 2 1 2 2 1 2 0 1 0 1 0 1 1 1 0 0 0 0 0 0 0 0 0 1 1 0 0 0 2 1 1 0 0 0 1 1 0 0 2 0 0 0 0 0 1 0 1 0 1 0 0 0 0 1 2 0 0 1 1 0 0 0 2 2 1 2 0 0 1 0 0 0 1 1 1 1 0 0 1 0 0 1 1 2 1 2 0 0 0 0 0 0 0 0 2 2 1 0 1 1 0 1 0 0 2 0 0 1 1 1 1 2 0 0 1 0 2 0 2 0 0 0 0 0 0 0 2 2 0 0 0 2 0 2 1 1 0 0 1 1 1 0 1 0 1 0 2 2 2 2 0 0 0 0 0 1 1 2 0 1 1 0 0 0 0 0 2 1 0 2 0 1 1 0 0 0 2 0 2 2 0 1 0 2 0 2 1 0 1 1 0 0 0 0 0 0 0 1 0 0 1 1 2 1 0 1 1 1 0 1 2 2 1 2 0 0 0 0 0 1 1 0 2 0 0 0 1 1 0 1 1 0 2 0 0 2 2 2 1 1 1 1 0 0 0 0 0 0 1 0 0 2 0 2 0 1 2 0 2 0 2 0 2 0 0 2 0 1 0 1 1 2 0 1 1 1 0 0 0 1 2 0 0 2 0 1 0 0 0 0 0 1 1 0 1 0 2 0 0 0 0 0 0 0 0 0 0 0 0 0 2 0 1 0 0 0 0 0 0 1 0 0 0 0 0 0 0 0 1 2 0 2 0 2 2 2 0 2 0 0 0 1 1 2 1 1 1 1 0 1 1 0 1 0 2 2 1 2 0 0 1 2 2 1 0 1 2 0 1 0 1 0 0 1 2 0 1 2 0 0 0 0 2 1 0 1 1 1 1 1 2 2 2 0 0 0 2 0 0 0 0 0 1 0 0 0 0 0 2 2 0 1 0 1 2 0 0 0 2 0 2 0 0 0 0 0 1 0 1 1 0 0 1 0 1 0 0 1 1 0 1 1 2 0 1 1 1 0 2 1 0 1 0 0 0 1 0 0 0 1 1 1 0 1 0 1 0 1 1 1 0 2 0 0 2 0 2 1 0 1 1 0 0 0 0 0 1 1 0 1 1 0 0 1 2 1 0 0 1 0 0 0 0 0 0 0 2 0 0 0 2 0 1 0 0 0 1 0 0 1 0 0 1 0 1 1 0 2 1 0 1 0 1 1 0 1 0 1 1 2 2 0 2 1 1 0 1 2 0 0 0 2 0 1 1 0 2 1 0 0 0 0 0 0 0 2 1 1 1 1 0 1 2 0 2 1 0 1 0 1 1 1 2 0 0 0 1 0 1 0 1 1 1 1 2 1 2 2 0 1 1 0 1 0 0 0 2 1 1 0 0 0 0 1 0 0 1 0 0 0 0 0 2 1 1 2 0 2 2 0 2 0 0 0 0 0 0 0 0 0 0 0 0 0 1 1 0 0 0 0 1 1 1 1 1 0 1 0 0 0 0 0 0 0 0 0 0 0 0 0 2 1 1 2 1 0 1 1 2 1 1 1 0 0 0 0 1 0 0 0 2 0 0 0 0 2 0 0 2 0 0 0 2 0 2 2 2 1 2 2 2 0 0 0 0 0 0 1 2 0 1 2 0 0 2 0 0 2 0 0 1 1 0 1 0 1 0 1 0 0 2 0 1 1 0 1 0 0 0 1 1 0 0 0 1 1 0 1 1 1 0 1 0 1 1 0 1 1 0 1 1 0 0 0 1 0 0 0 1 0 1 0 0 2 2 2 0 1 0 1 2 2 2 2 0 0 1 0 2 0 0 0 0 0 0 0 1 2 0 1 1 0 1 1 1 1 1 0 0 1 1 1 2 1 0 1 2 0 0 0 1 2 1 1 2 2 2 0 1 2 0 2 0 1 0 0 2 0 2 0 0 0 1 0 0 0 0 0 1 0 0 0 0 0 1 0 1 1 1 1 1 0 0 0 1 0 0 0 1 0 0 1 2 0 0 0 0 1 0 0 0
22 0 0 1 0 0 1 2 1 2 1 0 1 2 0 1 1 0 0 1 0 1 0 0 0 0 0 1 0 1 1 0 2 2 0 2 0 2 1 1 0 0 0 0 2 0 1 0 1 1 0 0 0 1 0 2 0 0 1 0 0 0 0 0 0 1 0 1 1 0 0 0 2 1 2 1 0 2 2 0 2 0 2 0 0 0 0 0 0 2 0 0 1 1 0 0 0 1 1 2 1 0 0 0 2 0 2 0 0 0 0 1 0 1 1 0 1 0 0 1 1 0 2 1 0 1 1 0 0 0 0 0 0 0 0 0 0 0 0 0 1 1 0 0 0 1 0 0 0 1 0 0 0 1 0 0 0 0 0 1 2 2 0 0 1 2 0 1 0 0 0 0 0 2 2 1 2 1 0 0 1 2 0 1 1 1 1 1 0 1 0 1 0 1 1 2 0 1 0 1 1 1 0 0 1 0 1 1 0 0 1 0 2 0 0 2 0 0 1 1 1 1 2 0 0 2 2 1 0 1 1 1 0 0 0 0 0 2 2 0 0 0 1 0 2 0 0 0 0 0 0 0 0 0 0 0 1 2 0 0 0 0 0 1 2 0 0 2 2 2 0 1 0 0 0 0 1 2 1 0 1 0 1 1 1 1 0 1 0 1 0 0 2 0 2 0 2 1 0 2 0 1 1 1 1 0 1 2 1 0 0 0 2 1 1 0 2 0 1 0 2 1 1 1 0 0 1 1 1 2 2 0 0 0 0 1 0 1 1 0 0 1 2 0 0 0 2 0 1 1 1 0 0 0 1 0 1 1 0 1 0 0 1 0 1 0 0 2 2 0 2 0 0 2 0 0 1 1 0 0 0 0 0 0 0 0 0 0 0 0 1 1 1 1 2 0 2 1 0 1 1 1 0 2 1 1 0 1 0 0 0 0 0 0 1 2 0 0 0 1 1 1 1 1 1 0 2 0 1 1 0 0 0 0 1 1 0 1 0 0 2 0 2 0 0 0 2 0 1 0 0 1 0 0 2 0 2 1 1 0 0 2 0 0 0 2 2 2 2 1 1 1 1 1 1 1 0 1 0 1 1 1 0 1 1 1 0 1 1 0 1 1 1 1 1 0 1 1 1 0 1 2 2 1 0 0 1 1 0 0 0 0 0 1 1 0 0 1 0 1 2 1 0 0 2 2 0 0 1 2 0 1 1 0 0 0 0 1 1 0 1 0 0 1 0 1 1 1 2 2 0 1 0 2 0 2 0 0 0 0 0 0 0 1 0 0 0 1 1 0 0 1 0 0 0 0 1 0 0 2 1 0 1 0 0 0 0 1 1 1 0 0 1 0 0 0 0 1 0 0 0 2 0 0 1 1 1 0 0 1 0 0 0 0 0 0 0 0 0 0 0 0 0 0 0 0 2 2 0 0 2 1 0 2 0 0 2 1 2 1 0 1 0 2 0 0 1 0 0 0 2 1 1 1 0 0 0 0 2 0 0 0 1 1 1 1 0 2 0 1 1 0 0 0 1 0 2 2 1 1 2 1 1 2 1 2 0 1 1 0 1 1 0 1 0 0 0 2 0 0 0 0 0 0 0 2 1 1 2 0 0 0 1 0 0 0 0 1 0 0 0 0 2 0 1 0 1 0 0 0 0 0 0 2 1 1 2 1 0 1 1 0 0 1 0 1 0 0 1 1 1 1 0 1 0 1 0 0 1 0 0 0 2 2 1 0 0 0 1 1 2 0 1 1 1 1 0 1 1 2 1 0 0 0 1 1 0 1 1 2 1 1 2 0 1 0 0 0 0 0 1 1 0 0 0 0 1 0 2 2 0 0 2 0 2 1 2 2 0 1 1 1 1 1 0 1 1 0 1 2 1 0 2 1 1 1 0 0 1 0 0 0 1 1 1 0 1 0 1 0 0 1 0 2 0 1 2 1 0 0 2 2 0 0 0 0 1 0 0 0 0 0 0 1 2 2 0 0 1 1 2 2 0 0 0 0 0 0 1 0 1 0 0 0 1 1 1 0 0 0 0 0 2 2 1 1 0 0 1 1 1 0 0 0 1 1 0 0 1 2 0 2 0 1 0 1 1 1 0 1 0 2 0 0 1 1 1 1 0 0 0 0 1 1 0 1 1 0 0 0 2 0 2 1 0 0 1 2 0 1 0 1 0 0 0 2 1 0 0 2 0 0 0 0 0 1 0 0 2 0 0 0 0 1 0 1 1 0 0 0 0 0 0 0 0 0 0 0 1 0 1 0
23 1 0 0 0 0 0 2 0 2 2 0 1 1 0 1 0 2 2 1 1 1 0 0 0 0 0 1 1 2 1 0 1 1 2 0 2 1 0 0 1 0 0 0 1 1 1 0 0 2 2 0 0 0 1 1 0 0 0 0 2 0 0 0 0 0 0 1 2 0 1 1 2 2 2 2 0 2 2 0 1 0 2 2 2 0 0 0 0 2 0 0 0 1 0 0 0 0 0 2 0 0 1 0 2 0 2 0 0 0 0 1 1 2 2 1 2 0 2 0 0 1 2 1 0 1 1 0 2 2 0 0 0 0 0 0 0 0 0 1 1 1 0 0 1 2 0 0 0 2 0 0 0 0 0 1 0 2 1 2 2 2 0 1 0 2 0 1 1 0 0 0 0 2 0 1 1 0 0 0 0 0 0 2 0 0 1 2 1 1 1 1 0 1 2 2 1 1 0 0 0 0 1 0 1 0 1 0 0 0 0 0 1 0 0 2 1 0 0 1 1 1 2 0 0 1 0 1 0 1 0 0 0 0 0 0 0 1 2 0 0 0 0 0 1 0 1 0 1 1 0 0 1 1 0 2 0 2 0 0 0 0 0 0 0 0 0 1 1 0 0 1 1 1 0 0 0 1 0 0 2 0 0 0 0 0 0 2 0 2 1 0 1 0 2 0 1 0 0 1 0 0 0 1 0 0 0 1 2 0 0 1 2 2 2 2 2 0 0 0 0 2 2 0 1 0 0 2 2 1 2 0 0 0 0 0 0 1 1 1 0 0 0 0 1 0 2 0 2 0 0 0 0 1 1 1 1 0 0 2 0 0 0 1 0 0 1 1 2 0 2 0 1 2 0 0 2 0 2 0 0 0 1 0 0 0 0 0 1 0 2 2 0 0 2 0 0 0 0 0 0 0 0 1 1 0 0 1 0 1 1 1 1 0 0 1 0 0 0 1 1 1 0 1 1 2 0 2 2 1 1 0 0 0 1 1 0 0 0 0 2 0 1 1 0 1 2 0 1 1 1 0 2 2 2 2 0 2 1 2 2 2 0 0 0 0 0 1 1 1 1 2 2 2 0 0 0 2 0 1 1 1 0 1 1 1 1 0 2 0 0 0 2 1 1 0 1 0 1 1 1 2 1 1 1 2 2 2 0 0 0 0 0 0 0 0 0 1 0 2 2 0 0 0 1 2 0 0 1 2 0 0 1 0 1 0 0 1 1 1 1 1 0 2 2 1 2 1 1 1 0 0 0 2 0 0 0 1 0 2 2 0 1 0 1 1 1 0 0 0 1 2 1 0 1 0 1 1 1 2 1 0 0 0 0 0 1 1 0 0 2 1 1 0 1 0 1 0 0 1 1 1 0 0 0 1 0 0 0 2 0 0 1 1 1 1 0 2 2 0 0 2 0 1 0 0 1 1 0 0 0 1 0 0 1 0 1 2 2 2 2 0 1 1 0 0 1 1 1 1 0 1 2 0 0 0 1 0 1 0 0 0 0 0 2 2 2 1 1 0 0 1 1 0 0 0 0 0 2 0 1 1 0 2 0 1 2 1 1 0 2 2 0 1 0 0 0 2 0 1 0 1 0 0 1 0 1 2 2 0 1 1 0 0 0 1 0 1 1 1 0 0 1 0 0 0 0 0 1 1 1 1 0 2 1 1 0 2 0 2 1 2 0 0 0 0 1 1 0 0 0 0 1 2 0 0 1 0 1 1 0 1 1 1 1 1 0 0 2 2 1 0 0 1 0 1 0 0 1 1 0 1 1 1 2 1 0 1 2 2 1 2 0 2 2 2 0 0 0 0 1 1 0 0 0 1 1 0 0 1 1 1 2 0 2 0 1 2 1 1 1 1 1 0 0 1 0 0 0 2 0 0 2 0 0 0 1 0 1 0 1 1 1 0 1 1 0 0 0 0 0 2 0 2 1 1 1 0 0 0 0 1 1 0 0 1 2 0 1 0 2 0 0 0 2 2 0 0 1 1 2 2 0 0 0 1 0 1 0 0 0 0 0 0 2 1 1 0 1 0 1 2 2 2 0 1 1 1 0 0 1 0 1 0 1 1 0 0 2 0 1 1 0 1 0 0 1 1 1 0 0 2 0 2 0 0 0 2 0 0 0 2 2 1 1 1 2 0 1 0 1 0 2 0 1 0 1 2 0 1 0 0 0 1 0 0 0 0 1 1 0 0 0 0 0 1 0 1 1 0 0 0 0 1 0 0 0 0 0 1 0 0 0 2 0 0 0 0 1 0 1 1
24 0 0 1 0 0 1 1 0 0 0 0 0 0 0 0 0 2 2 2 2 0 0 1 0 0 1 2 1 1 2 0 1 1 1 0 2 2 0 0 1 0 0 1 2 1 0 1 0 2 0 0 1 2 0 2 0 0 0 1 0 1 0 2 1 1 1 1 1 0 0 1 2 2 1 2 1 1 2 1 1 0 2 1 1 0 0 1 1 2 1 1 1 2 0 0 2 0 0 2 0 0 0 0 2 1 1 0 0 0 0 2 0 1 1 0 1 0 1 0 0 1 2 0 0 2 2 0 0 0 0 0 0 0 0 0 0 0 0 2 1 1 0 0 0 2 1 0 0 1 1 0 1 1 1 0 0 1 0 1 1 0 0 1 1 2 0 0 1 0 0 1 0 2 2 1 2 0 0 1 0 1 0 2 2 2 0 1 0 1 2 1 1 1 2 2 1 0 0 0 0 0 1 1 2 0 1 1 1 0 0 0 1 0 0 2 0 0 2 1 1 1 1 1 0 0 0 1 0 1 1 1 0 0 0 0 0 2 2 0 0 0 1 0 1 0 0 0 0 0 0 1 0 1 0 1 0 1 0 1 0 1 0 2 2 0 1 0 2 0 0 2 0 0 0 0 0 2 2 0 0 0 0 0 0 2 2 1 0 1 0 1 2 0 2 0 2 1 0 1 1 0 2 0 2 0 1 0 2 0 0 1 1 1 1 1 2 1 0 0 0 2 0 0 1 0 0 1 1 1 2 2 0 1 0 0 0 0 2 1 0 1 1 2 1 0 2 1 2 1 0 1 0 1 0 1 1 0 0 1 0 0 0 0 0 2 0 2 2 0 2 0 1 2 0 0 1 1 1 0 1 1 0 1 0 0 0 0 0 1 0 0 1 0 1 1 1 1 0 0 0 0 0 2 0 2 0 1 0 0 0 0 0 0 0 1 0 0 1 1 1 0 0 1 1 1 1 1 1 1 0 2 0 2 2 0 0 0 0 0 0 0 1 1 0 2 1 1 2 2 0 0 2 2 2 2 0 2 1 1 2 2 0 1 0 2 2 2 2 0 0 0 1 1 1 1 0 2 1 1 1 1 0 0 2 2 0 1 1 1 2 1 0 1 1 0 1 0 1 1 1 2 2 2 0 0 0 2 0 0 0 1 0 1 1 0 0 2 0 1 1 1 0 0 0 1 1 2 0 1 1 0 1 0 1 0 1 1 0 1 1 1 0 0 1 1 1 0 1 1 0 1 0 2 0 1 0 0 0 1 1 0 0 0 0 0 1 1 1 1 1 1 0 0 0 0 1 1 2 1 2 0 0 0 0 0 0 2 1 0 0 0 0 0 0 0 0 2 0 0 0 2 0 0 1 2 1 0 0 0 0 0 0 1 0 0 0 1 1 0 0 0 1 1 0 1 0 1 0 0 0 1 0 2 0 1 2 0 2 0 0 1 0 0 2 0 1 0 0 0 1 2 1 0 0 0 0 0 1 0 0 0 0 1 1 1 1 2 0 1 0 0 0 0 0 0 2 1 2 0 0 1 0 0 0 0 1 1 1 1 0 0 1 1 1 0 0 2 0 1 0 0 1 1 1 2 1 2 2 0 1 0 0 0 0 0 0 2 1 1 0 0 1 0 0 0 0 1 1 1 1 1 0 2 1 1 2 1 1 2 1 2 0 0 0 1 0 0 0 0 0 0 0 0 0 1 0 0 0 0 0 0 2 0 0 0 0 0 1 1 0 0 0 0 0 0 0 0 0 1 0 1 0 0 1 2 0 0 2 2 2 2 1 1 2 1 1 1 0 0 0 2 0 0 0 0 1 0 0 2 0 0 2 0 2 2 2 1 1 1 1 1 1 1 0 2 1 0 0 1 0 0 2 0 0 1 0 0 2 0 0 1 1 0 1 1 0 0 0 0 0 2 0 2 1 0 1 0 0 0 1 1 0 0 0 0 0 0 2 0 2 0 0 1 2 2 0 1 1 1 2 2 0 0 0 0 1 1 0 0 1 1 1 0 2 2 2 0 0 1 0 1 1 1 1 1 1 1 0 1 0 0 0 0 0 0 0 1 2 1 0 2 0 1 2 0 2 1 0 1 0 2 0 1 0 1 1 1 0 1 1 1 2 0 0 0 1 2 0 1 2 0 2 0 0 0 0 2 0 1 0 1 0 0 1 1 1 0 0 1 0 0 0 0 0 0 0 0 2 0 0 0 0 0 0 0 0 0 0 0 0 0 0 0 0 0 0 0 1 0 0 0
25 1 0 1 0 0 1 2 0 1 1 0 1 2 0 2 0 1 0 1 1 0 0 0 0 0 0 1 0 0 2 0 1 2 0 2 0 2 1 0 1 0 0 1 2 1 2 0 1 0 0 1 1 2 0 1 1 0 1 1 1 0 0 1 1 1 1 1 2 0 1 1 1 1 1 1 1 1 1 0 2 0 2 0 0 0 0 0 0 2 0 0 1 0 1 0 0 0 0 1 0 1 0 0 2 1 2 2 1 0 0 1 1 1 2 2 1 0 0 2 2 0 2 1 0 1 1 1 0 1 0 0 0 0 0 0 0 0 0 1 0 2 1 0 0 1 1 0 0 1 1 0 0 0 0 0 0 2 0 0 1 0 0 1 1 1 1 0 1 1 0 0 0 2 0 0 1 1 0 0 1 1 0 2 2 2 1 1 0 1 0 1 0 0 1 1 1 0 0 0 0 0 0 0 1 1 2 2 1 1 0 0 2 0 0 2 1 0 2 0 1 1 2 0 0 1 0 2 0 2 1 1 0 0 0 0 0 2 2 0 0 0 2 0 2 0 0 0 0 0 0 0 0 0 0 2 1 2 0 0 0 0 0 1 2 1 0 0 2 0 1 2 1 1 0 0 0 2 1 0 1 1 1 1 0 1 1 2 0 2 1 1 2 0 2 0 2 2 1 2 0 0 1 0 1 0 0 0 1 0 1 1 1 2 2 0 2 0 0 0 0 1 0 1 1 0 0 1 1 1 2 2 0 0 0 0 0 2 0 1 0 0 1 1 0 0 1 0 1 2 1 0 1 1 0 2 2 1 0 1 0 0 1 0 1 1 0 2 2 0 2 0 0 2 0 1 1 1 0 1 1 0 1 0 1 1 1 0 0 0 2 2 0 0 2 0 1 1 0 0 0 0 0 2 0 2 0 1 0 0 0 0 0 0 0 1 0 0 1 0 0 1 0 0 1 1 0 1 1 0 1 0 1 2 1 1 0 0 0 1 0 0 2 0 1 1 2 0 1 1 0 0 1 2 1 1 0 1 1 0 0 1 1 1 0 1 1 2 2 2 2 2 1 1 0 0 0 1 0 1 1 1 0 1 1 1 0 0 2 0 0 0 1 1 1 0 2 1 1 0 1 2 1 1 0 0 1 1 0 0 0 1 0 1 0 0 1 2 0 1 1 1 0 0 1 2 0 0 2 2 0 1 0 0 0 0 1 0 0 1 0 0 0 0 0 2 1 0 0 0 0 0 0 2 1 0 0 1 0 0 1 0 0 0 0 0 0 0 0 0 1 1 2 0 0 0 2 1 2 1 2 0 1 0 0 1 0 1 1 1 0 0 1 0 2 0 0 0 0 1 1 2 1 0 1 1 2 0 0 1 0 0 0 1 0 0 0 1 1 0 0 1 0 0 0 0 2 0 0 0 0 0 0 0 0 0 2 1 2 2 1 1 0 1 0 0 1 0 1 1 0 2 0 2 0 0 0 0 2 0 0 0 1 0 2 2 0 2 1 0 0 0 1 0 1 0 1 1 2 0 2 0 0 1 1 1 0 1 2 0 1 1 0 1 0 0 0 2 0 2 0 0 0 0 2 1 1 0 1 0 0 0 0 0 0 0 0 0 1 1 0 0 0 1 0 1 2 1 0 0 0 0 1 2 1 1 2 0 0 0 0 0 0 0 0 0 0 1 0 0 0 0 0 0 0 1 1 0 0 0 0 1 1 1 0 0 1 0 2 2 2 1 0 1 1 0 0 2 2 2 1 0 0 0 0 2 0 2 0 2 0 1 1 1 2 1 0 1 0 0 1 1 0 0 0 0 2 0 0 1 0 0 1 0 1 2 1 1 2 2 1 2 1 0 0 0 0 0 0 1 0 0 1 1 1 2 0 0 0 1 1 0 1 1 1 0 1 0 2 0 0 1 0 2 2 0 0 0 0 0 1 1 0 0 0 1 1 1 2 1 1 1 0 0 1 1 0 1 1 1 1 1 0 0 0 1 1 0 1 1 2 0 1 0 2 1 2 0 1 0 1 2 2 2 1 1 1 1 1 1 1 0 0 0 0 0 0 1 2 1 0 2 0 1 1 1 1 1 0 1 0 1 0 2 0 0 0 0 0 1 0 0 0 1 0 0 2 0 1 0 1 0 0 1 1 0 2 2 0 2 0 1 0 0 0 0 0 1 0 0 0 0 1 1 0 0 0 1 1 0 0 0 0 0 0 0 0 0 0 1 1 0 0 1 0 0 0 0 1 0 0 0
26 1 0 1 0 0 1 2 1 2 1 0 0 2 0 2 0 1 0 2 2 0 0 0 0 0 1 1 0 2 0 0 1 2 0 2 1 0 0 0 2 0 1 2 2 0 1 0 2 1 0 0 0 1 1 2 0 1 1 2 0 0 0 1 0 0 0 0 0 0 0 1 2 2 2 2 0 1 2 1 1 0 2 0 0 0 0 0 0 1 0 0 0 2 0 0 0 0 0 2 0 0 1 1 2 0 2 0 0 0 0 1 0 1 2 1 1 0 2 0 0 0 1 1 0 0 0 0 1 1 1 1 0 0 0 0 0 1 2 0 0 2 1 0 0 1 0 0 0 0 0 0 0 0 0 0 0 1 0 2 1 0 1 0 1 2 0 1 0 0 0 0 0 2 1 0 2 0 0 0 0 1 1 2 2 1 2 2 0 0 2 2 1 1 2 1 2 0 0 1 1 1 0 0 1 0 1 1 1 0 0 0 0 0 0 2 1 0 1 0 0 0 1 0 0 1 1 0 0 1 0 0 1 1 1 0 0 2 2 0 0 2 0 0 1 0 1 0 1 1 0 0 1 0 0 0 1 2 0 2 0 2 0 0 1 0 0 0 2 0 1 1 0 0 0 0 0 2 2 0 1 0 0 0 0 2 1 0 1 1 0 1 0 0 1 0 2 0 0 2 0 1 0 1 0 0 0 0 1 0 0 2 1 1 1 1 2 0 0 0 1 1 1 1 0 0 0 1 1 0 2 2 0 0 0 0 0 1 1 0 1 2 1 1 0 0 1 0 1 1 1 0 0 1 0 1 1 1 0 0 0 0 2 0 2 0 2 1 2 0 2 0 0 2 0 0 1 0 0 0 0 0 1 0 1 1 1 0 0 0 0 1 0 0 2 0 1 1 0 0 0 0 0 2 1 1 0 1 0 1 1 1 0 0 0 1 0 0 1 0 0 1 0 1 1 1 2 0 2 1 0 1 1 1 1 1 0 0 0 1 0 0 1 1 0 2 0 0 2 1 0 1 2 2 0 0 0 1 1 0 1 1 0 1 0 1 1 2 2 0 1 2 2 2 2 1 1 2 0 1 1 0 0 0 1 1 0 0 2 0 0 0 1 1 0 0 0 1 1 1 1 2 1 0 0 0 2 2 0 0 0 0 0 0 0 0 0 2 0 1 1 0 0 0 1 2 0 0 0 2 0 2 2 1 1 0 1 0 2 1 0 0 0 1 1 2 1 2 2 2 0 0 1 2 1 1 1 0 0 0 0 0 0 0 0 0 0 0 0 0 0 0 1 0 1 0 1 1 2 1 2 0 1 0 0 1 0 1 0 0 0 0 2 0 1 0 0 0 0 0 0 2 1 2 2 2 1 0 0 1 0 0 0 0 0 1 0 0 0 0 0 1 0 0 0 0 2 1 0 0 0 1 0 2 0 0 2 0 2 1 1 0 0 2 0 0 2 0 1 0 1 1 1 1 0 0 0 0 1 0 0 0 1 0 0 2 1 1 0 0 0 1 1 0 1 0 1 2 1 1 2 1 1 2 1 1 0 0 1 1 0 0 0 0 0 0 0 1 0 1 0 1 0 0 1 1 1 2 2 1 1 1 0 1 0 0 0 2 2 2 0 0 0 1 0 0 0 0 1 1 0 0 0 2 0 0 1 1 0 1 1 1 0 0 0 1 0 0 0 0 0 0 2 1 1 2 0 0 1 0 0 0 1 1 0 1 1 0 2 2 2 0 0 0 0 0 0 0 0 0 1 1 2 2 2 1 1 1 1 2 1 1 1 1 1 1 0 1 0 0 0 2 0 0 0 0 0 1 0 2 1 1 1 1 1 2 1 1 1 1 0 2 0 0 1 1 0 0 0 1 0 0 2 0 0 2 0 0 0 0 0 0 0 0 1 0 1 1 0 1 0 1 0 2 1 1 1 0 0 0 2 2 0 0 0 1 0 0 1 1 0 0 0 1 2 2 0 0 0 0 1 1 0 0 0 0 0 2 1 0 1 0 0 0 2 1 2 0 0 1 0 1 2 2 0 0 2 0 2 0 2 0 1 0 2 1 0 1 2 1 0 2 0 0 1 1 0 1 0 0 1 1 0 0 0 0 0 1 0 1 0 2 2 1 1 0 0 1 0 1 2 1 2 0 0 0 0 2 0 0 0 0 0 2 0 0 0 0 0 0 0 0 0 0 0 1 0 2 0 0 0 0 0 0 0 1 1 0 0 1 1 0 0 1 0 1 1 1 2 0 1 0
27 0 0 2 0 0 1 2 1 2 2 0 1 1 0 1 0 2 2 1 1 0 0 0 0 0 1 2 0 0 2 0 1 1 1 1 1 0 1 0 1 0 0 0 1 0 0 0 2 0 0 0 0 0 2 2 0 0 0 0 2 0 0 0 1 1 1 1 2 0 0 2 1 2 0 2 2 2 2 0 2 0 2 1 1 0 1 0 0 2 0 0 0 1 0 0 0 2 2 2 2 0 1 0 2 0 2 0 1 1 0 0 1 2 2 1 2 0 0 1 2 0 1 0 1 1 1 1 0 1 1 1 0 0 0 0 0 1 0 1 0 2 0 0 0 2 0 0 0 1 1 0 0 0 0 0 0 0 0 2 1 1 0 0 0 2 1 1 1 1 0 0 1 1 1 1 1 1 1 1 1 2 1 2 2 1 2 2 0 0 1 2 0 1 2 2 2 0 1 1 1 1 0 0 1 0 1 2 1 0 1 0 0 0 0 2 0 0 2 2 0 0 2 0 0 0 0 0 0 0 0 0 0 0 0 0 0 1 2 0 0 0 1 0 1 0 0 0 0 0 0 1 2 1 0 2 1 0 0 0 0 0 0 0 0 0 0 0 1 0 0 1 0 0 0 0 1 0 0 0 0 0 1 1 1 1 2 1 0 2 1 1 1 0 2 0 1 1 0 1 0 1 1 1 1 0 1 0 1 1 0 1 1 2 2 0 2 1 0 0 1 1 0 1 1 0 0 1 0 1 1 1 0 0 0 0 0 2 0 1 0 2 1 1 0 0 1 0 1 2 1 0 0 0 2 0 1 0 0 1 0 0 2 0 2 1 0 2 2 0 2 0 0 2 0 0 2 0 1 0 0 2 0 0 0 0 0 0 1 0 1 1 1 0 2 0 2 1 1 1 1 0 0 0 0 0 2 0 0 0 0 0 0 0 1 2 1 1 0 0 0 1 1 1 1 1 1 0 2 0 0 1 1 1 1 2 0 2 0 0 1 0 0 2 0 1 1 1 2 2 0 0 0 1 1 0 1 1 0 1 1 1 0 0 0 2 2 1 1 0 0 1 2 1 2 1 1 2 0 2 0 1 0 0 1 2 0 1 2 0 0 0 1 1 1 0 1 1 1 1 1 2 1 0 0 0 2 2 0 0 0 0 0 0 2 0 0 2 0 2 2 0 0 1 1 2 0 1 0 0 2 0 1 0 1 0 1 1 2 1 1 0 0 1 0 1 0 2 2 2 0 0 1 2 0 0 0 1 0 1 1 0 1 0 0 0 1 1 1 0 1 1 2 0 2 0 2 0 0 2 0 0 0 0 0 0 0 1 1 0 0 0 1 1 1 0 1 0 0 1 1 2 0 1 2 2 0 0 0 2 1 0 0 1 0 0 0 1 1 0 0 1 0 0 1 0 1 1 0 0 1 1 0 1 0 0 1 2 2 2 1 1 0 1 0 0 2 0 2 2 0 2 1 2 1 0 0 0 1 0 0 0 1 0 1 1 1 2 2 1 0 0 0 0 0 1 1 0 1 1 0 1 1 1 0 1 2 1 2 0 1 1 1 2 1 0 1 1 0 1 0 1 0 0 2 1 1 1 1 0 1 1 0 0 0 1 0 1 1 1 0 0 1 1 0 0 1 0 1 1 1 1 0 2 1 1 2 0 0 0 0 0 0 0 0 0 0 0 0 0 0 0 1 0 0 2 0 0 0 0 0 1 1 1 1 1 1 1 1 1 0 0 1 1 0 1 0 0 0 1 0 1 0 1 1 1 1 0 2 2 2 2 2 0 1 0 0 0 0 0 1 1 0 0 2 0 0 1 0 2 0 0 1 1 1 2 2 2 2 2 2 2 2 0 0 1 1 0 1 2 1 0 1 0 0 2 0 0 0 0 0 0 0 0 0 0 0 0 0 0 0 2 0 2 1 1 1 0 0 0 1 2 0 0 0 0 1 0 1 1 0 0 0 2 2 2 0 1 1 0 1 1 0 0 0 0 0 0 1 0 0 0 0 0 1 1 1 0 1 0 0 2 1 0 2 2 0 1 0 2 0 0 1 0 1 2 0 1 2 0 0 2 1 1 1 1 1 2 1 1 1 1 0 2 0 0 0 2 0 0 0 1 2 1 0 1 2 0 1 1 1 0 2 1 0 0 1 2 1 1 1 1 0 0 0 0 0 0 0 0 0 0 0 0 0 1 0 1 1 0 0 0 0 1 0 1 0 0 0 1 1 0 0 2 1 0 0 0 1 0 2 1
28 0 0 2 0 0 2 2 1 2 1 0 0 1 0 1 0 1 1 1 1 0 0 0 0 0 0 1 0 1 1 1 1 1 1 1 1 1 0 0 0 0 0 0 1 0 0 0 1 1 1 0 0 1 1 2 0 0 0 1 2 0 0 0 0 0 0 1 2 0 0 1 2 1 2 1 0 1 2 0 1 0 1 1 2 0 0 0 0 2 0 0 0 1 0 0 0 1 1 2 0 0 0 0 2 0 2 0 0 0 0 2 1 2 2 1 2 0 0 0 1 1 2 0 0 2 2 0 1 1 0 0 0 0 0 0 1 0 0 2 0 2 0 0 0 0 0 0 0 1 0 0 0 1 0 0 1 2 0 1 1 0 0 1 1 2 0 0 1 0 0 0 1 1 1 0 2 1 1 1 1 1 0 1 1 1 1 0 0 2 1 0 0 1 1 1 1 0 1 1 1 1 0 1 1 0 1 1 0 0 1 0 2 1 0 2 0 1 2 0 1 1 1 0 0 1 1 2 1 1 0 0 0 0 0 0 1 1 2 0 0 0 1 1 1 0 0 0 0 0 0 1 0 0 0 1 2 1 0 0 0 0 0 0 0 0 0 1 2 1 0 1 0 0 0 1 1 2 2 0 0 0 1 1 0 2 1 1 0 1 1 1 1 1 2 1 1 1 1 1 0 0 1 0 1 0 0 0 0 0 0 0 1 1 1 1 2 0 1 0 1 2 2 1 2 0 0 1 1 0 2 0 0 0 0 1 0 2 0 1 2 2 2 2 0 0 1 0 2 1 0 1 0 0 1 0 0 2 1 0 1 1 1 0 1 0 1 1 2 0 2 0 1 2 1 1 0 0 0 0 2 0 0 0 1 1 1 1 0 0 1 1 0 0 2 0 1 0 0 1 0 1 1 1 0 1 0 0 0 0 0 0 0 0 0 0 0 0 1 0 1 0 0 0 1 2 0 2 1 0 2 0 0 1 1 0 0 0 0 0 1 0 1 1 0 2 2 0 1 2 0 0 1 2 1 1 0 1 1 1 0 1 1 1 0 2 2 2 2 1 1 2 2 2 1 1 0 2 1 1 1 1 0 0 1 2 0 0 2 0 0 0 1 2 0 0 0 1 2 0 0 2 1 1 0 0 1 1 0 0 0 0 0 0 0 0 0 1 0 1 1 1 1 1 0 2 0 1 0 1 1 0 2 1 2 0 0 0 1 1 0 0 0 0 0 0 1 2 2 2 0 0 0 1 1 1 1 1 0 0 0 0 0 0 1 1 1 1 1 0 0 0 0 0 0 0 1 1 1 2 2 0 2 0 1 0 0 2 2 2 0 0 0 0 0 0 2 0 0 0 0 2 0 0 2 2 1 0 0 2 0 0 0 0 0 0 0 1 1 0 0 2 1 1 0 0 1 1 0 0 1 1 0 2 0 0 2 0 2 2 1 0 0 0 2 0 1 0 1 1 2 2 1 1 0 0 0 0 2 1 0 0 1 1 0 1 0 2 2 0 1 0 0 0 1 0 2 0 0 2 0 1 1 2 0 1 0 0 0 0 0 0 0 1 0 0 0 2 0 2 1 0 1 1 1 2 1 1 1 0 1 1 0 1 1 1 0 2 1 0 0 0 0 0 0 2 2 0 0 0 0 0 1 2 1 0 0 0 1 1 0 0 0 0 0 1 0 0 1 1 1 1 0 0 0 1 1 0 0 0 0 0 2 2 2 0 0 0 2 2 0 1 0 0 0 0 0 2 2 2 1 0 0 0 0 1 0 0 2 2 2 2 1 1 2 1 1 1 0 0 0 2 0 1 0 1 1 0 1 2 0 0 2 0 1 0 1 1 2 2 2 2 2 0 0 0 0 0 0 2 0 0 2 0 0 2 0 1 1 0 1 0 1 1 1 0 1 0 2 0 0 1 0 2 1 0 1 0 0 0 1 1 0 0 0 0 1 0 0 1 0 0 0 0 0 0 0 1 2 0 1 0 0 0 0 1 0 0 0 0 0 0 0 0 2 2 2 0 0 0 1 2 2 2 0 1 1 1 0 1 1 1 2 0 2 1 0 2 2 1 0 2 0 2 1 1 1 2 1 1 0 2 0 2 0 0 0 1 0 1 1 0 0 2 0 0 0 1 1 0 2 0 2 0 0 1 2 2 0 0 0 0 0 1 0 0 1 0 0 1 0 0 0 0 0 1 1 1 1 0 0 0 0 0 0 0 0 0 0 0 0 0 0 1 1 0 0 0 1 0 0 0
29 1 0 1 0 0 1 1 1 1 1 1 0 0 0 0 0 0 0 1 1 1 0 0 0 0 0 2 0 0 2 1 0 0 1 2 1 0 0 0 2 0 0 0 2 0 0 0 1 1 0 0 2 2 0 0 0 0 0 0 1 0 0 2 1 1 1 2 2 0 0 2 1 2 1 2 1 0 2 1 0 0 2 1 1 0 0 1 1 2 1 1 0 1 0 0 0 0 0 0 0 0 0 0 2 2 2 1 1 0 0 1 0 2 2 0 2 0 0 2 2 0 1 0 1 1 1 0 1 1 0 0 0 0 0 0 0 0 0 2 0 2 1 0 0 2 1 0 0 0 0 0 1 0 1 0 0 2 0 0 1 0 0 1 1 2 0 0 0 1 1 1 1 1 1 1 2 1 1 1 1 1 1 2 2 1 2 0 0 1 1 0 1 0 1 2 2 0 1 0 0 0 0 1 2 0 1 2 1 0 1 0 1 0 0 2 0 0 1 0 1 1 1 1 0 1 1 1 1 0 1 1 0 0 0 0 0 2 2 0 0 0 1 0 2 1 1 0 0 0 0 0 0 0 1 1 1 2 0 1 0 1 0 0 0 0 0 1 1 0 1 0 0 0 1 1 0 2 1 0 1 1 0 0 2 0 0 2 0 2 2 2 1 1 2 1 1 2 0 2 0 0 0 0 0 1 1 0 0 0 0 2 1 1 1 1 2 1 1 0 2 1 2 1 0 0 0 0 0 0 2 1 0 1 0 0 0 1 1 1 0 1 1 2 0 0 1 0 2 2 1 1 0 2 0 1 1 1 0 0 0 0 1 0 1 0 0 1 1 1 1 1 0 2 0 0 2 0 0 0 0 0 0 1 0 0 0 1 1 0 0 1 1 0 2 0 1 0 2 2 2 1 0 1 0 1 0 1 0 0 0 0 0 0 1 2 1 0 1 0 0 0 0 0 0 0 2 1 1 0 1 0 0 0 2 2 0 1 0 0 1 0 2 0 0 2 0 2 2 2 0 0 0 2 0 0 0 2 1 1 1 1 1 1 0 2 2 1 2 0 0 1 1 1 1 0 1 1 1 0 0 2 0 0 2 2 0 0 2 0 0 0 0 1 2 0 2 0 1 0 1 2 0 0 2 2 2 1 0 0 0 0 0 0 0 0 0 1 0 1 1 1 0 0 1 2 0 0 0 2 0 2 0 0 0 1 1 1 0 0 2 1 0 0 0 2 1 1 2 2 0 0 0 1 1 2 1 1 1 0 0 1 0 0 0 0 1 1 1 1 0 1 0 0 0 0 1 1 1 2 1 0 2 0 0 0 0 1 0 0 0 0 1 0 1 0 0 1 1 0 1 1 0 0 2 2 2 0 0 2 0 0 1 1 1 1 0 1 0 1 1 2 0 0 0 0 2 2 0 0 0 2 1 2 0 0 2 2 2 2 1 0 0 1 1 0 1 0 1 1 1 1 2 0 0 0 0 0 2 0 0 0 0 0 1 2 1 2 0 1 0 1 0 0 0 0 2 2 2 0 2 0 0 2 0 1 2 1 2 0 0 0 0 0 0 1 1 2 0 1 0 0 0 1 1 1 2 2 2 1 1 1 1 0 0 0 0 1 0 0 0 0 1 0 0 1 1 1 0 0 0 0 1 0 2 1 1 0 1 1 0 1 0 0 0 1 1 1 0 0 0 0 0 0 0 0 0 1 0 1 0 0 1 0 0 1 0 1 1 1 0 0 0 0 0 0 0 1 1 1 0 1 1 1 2 1 0 1 1 2 1 2 1 0 1 0 0 0 0 1 0 1 0 0 2 1 0 0 1 2 0 0 1 1 2 1 1 0 1 1 0 1 1 1 0 1 2 0 0 2 0 0 1 0 0 2 0 0 1 0 1 0 0 0 0 0 0 0 0 0 0 2 0 2 2 0 0 0 0 0 0 1 0 0 0 1 1 0 1 1 0 0 1 1 0 0 0 2 2 2 2 2 0 0 0 0 0 0 0 0 0 0 1 0 1 1 1 0 0 0 0 1 2 2 1 0 1 0 0 2 0 0 1 0 1 1 0 1 2 0 1 1 0 1 0 0 0 2 1 1 0 2 0 1 0 0 0 2 0 0 0 2 0 0 0 0 2 0 1 0 1 0 2 2 0 0 2 1 0 1 1 1 0 0 0 0 1 0 0 0 0 0 1 1 0 0 1 1 1 0 0 0 0 1 0 0 0 0 0 0 0 0 0 1 0 1 1 1 1 0 2 1
30 0 0 2 0 0 0 2 1 2 2 0 0 0 0 0 0 2 1 2 2 0 0 0 0 0 0 1 0 1 0 0 0 0 1 0 2 0 0 0 2 0 0 0 1 0 1 0 1 1 0 0 1 2 0 0 0 0 0 0 0 1 1 1 1 1 1 0 2 0 1 0 2 2 2 2 0 1 1 0 2 0 1 1 2 0 0 0 0 2 0 0 1 1 0 0 0 0 0 2 0 0 0 0 2 0 2 0 0 1 0 0 0 1 1 1 1 1 1 1 1 0 2 1 0 1 1 1 0 1 0 0 1 0 0 0 1 1 1 0 0 2 0 0 0 1 0 0 0 2 1 0 0 0 0 0 0 1 0 1 0 0 0 0 1 1 0 0 1 1 0 0 0 2 1 0 1 0 0 0 0 0 0 1 1 1 1 2 1 2 2 0 1 1 2 2 2 0 0 1 1 1 0 2 1 0 1 0 2 0 0 0 2 0 0 2 0 0 2 0 2 2 1 0 1 0 0 2 0 2 1 1 1 1 0 0 0 2 2 0 0 0 2 1 1 0 0 0 0 0 0 0 1 0 0 2 2 1 0 0 0 0 1 0 0 0 0 0 2 0 0 1 1 1 1 1 1 2 2 0 0 0 0 0 1 0 1 2 0 2 1 1 1 0 1 0 1 0 0 0 0 0 0 1 0 0 0 0 1 1 0 2 2 0 0 0 2 0 0 0 2 0 2 0 2 1 1 1 0 1 1 2 0 2 0 0 1 1 1 1 0 0 1 1 0 0 0 0 2 1 1 0 1 0 0 0 1 2 1 0 1 1 2 0 2 1 0 2 2 0 2 0 1 2 0 0 0 0 0 0 2 1 1 0 0 1 1 0 0 2 0 0 0 0 2 1 0 0 1 1 1 1 2 0 0 0 1 1 0 0 0 0 0 0 1 1 0 1 0 0 0 2 0 0 1 2 0 0 2 1 1 1 0 0 2 2 0 2 0 0 2 0 2 0 1 2 1 0 1 1 1 0 1 2 1 0 1 1 1 0 0 1 0 0 0 1 1 1 1 0 0 1 1 1 2 1 1 2 0 2 0 1 0 0 1 1 0 1 2 1 1 0 0 1 1 0 1 1 1 1 1 2 0 0 1 1 2 0 0 0 0 1 1 1 0 0 1 2 0 0 0 2 1 0 0 1 1 0 1 2 0 1 0 0 0 0 0 1 0 1 1 0 0 1 1 2 1 1 1 2 1 1 0 2 0 2 0 0 0 0 0 0 0 1 0 0 1 1 1 0 0 0 0 0 0 0 1 0 1 1 1 0 0 0 0 0 0 1 1 1 0 0 0 0 1 0 0 1 0 1 1 2 1 0 2 2 0 0 1 0 0 0 0 0 0 0 0 1 0 0 0 2 1 1 0 0 2 0 0 0 0 1 0 2 0 2 2 1 2 1 0 1 1 1 0 0 2 1 1 1 1 1 1 1 0 0 0 1 1 0 0 0 0 1 1 1 2 1 0 1 2 1 1 0 1 0 1 1 2 0 0 1 0 2 1 2 1 1 2 0 1 1 0 0 0 0 0 2 0 2 1 0 0 1 1 2 1 1 2 0 0 0 0 0 0 1 0 1 1 1 0 1 0 0 1 1 1 0 0 0 0 0 0 2 1 1 1 1 0 1 1 1 0 0 0 0 0 0 0 0 0 0 2 1 1 1 0 0 0 0 0 1 2 1 0 0 2 0 2 2 0 0 0 2 1 0 1 0 0 0 0 2 1 1 2 0 1 2 1 2 0 2 2 1 2 0 1 2 0 0 0 2 0 0 1 1 1 0 0 1 1 1 1 0 1 1 1 0 2 2 0 2 1 0 0 0 0 0 0 2 0 0 1 0 0 1 0 0 0 0 0 0 0 0 0 0 0 0 1 0 0 2 0 1 1 0 1 0 0 0 1 1 0 0 1 0 2 0 1 1 1 1 1 0 1 2 0 0 2 2 2 2 0 0 0 1 0 2 0 0 0 0 0 0 2 2 2 0 0 0 1 2 2 2 0 0 1 0 0 1 1 0 1 0 1 1 0 1 1 0 0 1 0 1 1 1 1 1 0 1 0 2 0 0 0 0 0 0 0 0 0 1 2 1 0 1 1 0 2 0 1 0 2 0 0 0 0 1 0 1 0 0 0 0 0 1 1 0 1 1 0 0 0 0 1 0 0 1 0 0 0 0 0 0 1 1 0 0 0 1 1 0 0 2 1 0 1 0 0 0 2 1
31 0 0 0 0 0 0 2 1 1 1 1 0 0 0 0 0 1 1 1 1 0 0 0 0 0 0 0 0 0 0 0 1 1 2 1 2 1 0 0 2 0 1 1 1 1 0 1 1 1 0 0 1 1 1 2 0 0 0 0 1 0 0 0 1 1 1 1 1 0 0 1 2 2 2 2 0 1 2 0 1 0 2 1 1 0 0 1 1 2 0 0 1 1 1 0 0 1 1 2 1 0 2 0 2 0 2 1 1 0 1 2 0 0 1 1 0 0 0 2 2 0 1 0 1 1 1 1 1 2 0 0 0 0 0 0 0 0 0 1 0 2 0 0 0 1 0 1 1 1 0 0 0 0 0 0 0 1 0 0 0 0 0 0 1 2 1 1 0 1 1 0 2 0 1 1 1 0 0 0 0 0 0 1 1 1 1 1 0 1 2 1 0 0 0 1 2 0 0 0 0 0 0 1 1 1 2 1 1 0 0 0 2 0 0 2 0 0 1 0 0 0 1 1 0 1 1 2 0 2 0 0 0 1 1 0 1 2 2 0 0 0 2 1 2 1 1 0 0 0 0 1 0 0 0 0 2 2 1 1 1 0 0 0 0 0 0 0 2 0 0 2 1 1 1 0 0 2 2 0 1 0 1 1 0 1 0 0 1 1 0 1 0 0 2 0 2 0 0 0 0 0 0 1 0 0 0 0 1 0 0 1 2 0 0 0 2 0 0 0 0 2 0 0 1 0 1 1 1 1 1 1 0 1 0 0 0 1 1 2 1 1 2 1 0 0 1 0 2 0 0 0 0 1 1 1 1 0 1 1 1 1 1 0 1 0 0 1 2 0 2 0 1 1 1 1 1 0 0 0 0 0 0 1 0 1 1 0 0 0 0 2 0 0 2 0 1 0 1 1 1 1 1 0 0 0 1 1 0 0 0 0 0 0 1 2 1 1 0 0 0 2 0 0 1 2 0 0 2 0 0 1 0 0 0 0 0 1 0 0 1 0 1 1 0 0 2 0 1 2 0 0 1 2 1 1 0 0 0 0 0 1 0 1 0 1 1 2 2 1 1 2 2 2 0 0 0 0 0 0 1 2 0 2 1 0 0 1 2 1 1 0 0 1 1 0 1 0 0 1 1 2 1 1 0 0 1 1 0 0 0 0 0 0 0 0 0 1 1 1 1 1 0 0 1 1 1 1 0 1 1 0 1 1 1 0 1 2 2 1 1 1 0 1 1 1 1 0 0 0 0 0 0 1 1 2 1 0 0 0 0 0 1 0 0 0 0 0 0 0 0 0 0 0 0 0 1 0 0 2 1 0 2 0 1 1 1 0 0 0 0 0 0 1 1 0 2 2 0 0 0 2 0 0 2 2 2 0 0 1 0 0 1 2 1 1 0 1 0 0 0 1 0 1 0 0 0 1 0 0 0 2 0 2 0 0 2 0 1 1 0 0 0 1 1 0 1 0 1 1 0 2 2 0 0 0 0 0 2 1 0 1 1 1 0 1 1 2 0 1 1 0 0 0 1 1 1 2 1 1 2 0 1 1 0 0 2 0 1 1 0 0 0 1 0 0 0 1 0 0 0 0 0 0 0 2 0 1 2 0 1 0 1 1 1 1 0 1 2 2 0 0 1 0 0 0 0 1 0 0 0 0 0 2 0 0 2 0 1 1 0 0 0 0 0 0 0 0 0 0 0 0 1 0 0 1 1 0 1 1 0 1 2 1 0 0 0 0 2 2 0 0 0 1 1 1 0 2 2 2 0 0 0 0 2 1 1 0 2 2 2 2 1 1 1 1 0 1 0 1 0 2 0 0 0 0 1 1 1 2 0 0 2 0 2 1 1 2 1 1 1 1 1 1 0 1 1 0 1 1 1 0 2 1 1 2 0 0 1 0 0 0 1 0 1 0 0 0 1 0 0 1 0 2 2 0 0 0 0 0 2 2 0 0 0 0 2 1 1 1 0 0 0 0 1 2 0 1 2 2 2 2 0 0 0 2 0 1 0 0 1 0 1 0 1 0 0 0 0 0 0 2 1 1 1 1 0 1 0 1 0 0 0 0 0 0 0 1 2 0 1 1 0 2 2 2 0 1 0 0 0 1 1 1 0 1 1 1 0 0 0 0 1 0 0 1 2 0 1 1 1 0 2 2 2 0 2 2 0 2 0 1 0 0 0 0 2 0 0 0 0 0 1 1 0 0 0 1 1 1 1 1 1 0 0 1 1 0 0 0 0 0 0 2 0 0 0 0 1 0 2 0
32 0 0 0 0 0 0 2 0 2 1 1 0 0 0 0 0 1 0 1 1 0 0 0 0 0 0 1 0 1 1 1 0 0 2 1 1 1 1 0 1 0 0 1 2 2 0 0 1 1 1 0 0 1 1 2 0 0 0 0 1 0 1 0 0 0 0 2 0 0 0 1 2 2 2 2 0 0 1 0 1 0 2 1 1 0 0 0 0 2 0 0 0 1 0 0 0 1 1 2 1 0 0 0 2 1 2 1 0 0 0 1 0 1 1 1 1 0 2 0 0 0 1 1 1 0 0 0 1 1 0 0 0 0 1 1 1 0 0 0 1 1 0 0 0 1 0 0 0 1 0 0 1 0 1 0 0 0 1 2 1 1 2 0 1 2 0 1 0 1 1 0 1 1 1 0 1 1 1 1 1 0 0 2 1 1 2 2 0 0 0 2 1 1 2 2 0 0 1 0 0 0 0 1 2 0 0 0 1 0 2 0 0 1 0 2 1 0 0 0 1 1 2 0 0 1 0 1 0 1 0 0 0 0 0 0 0 2 2 0 0 1 2 0 0 0 0 0 1 1 1 1 0 0 0 1 0 1 0 1 0 1 0 0 0 0 1 1 1 0 1 0 0 0 0 0 0 1 1 0 0 0 1 1 0 1 1 1 0 1 1 1 2 0 2 0 1 2 2 2 1 0 2 0 1 0 0 0 1 0 0 0 2 1 1 1 1 1 0 0 0 2 0 0 1 0 1 2 2 1 0 2 1 1 0 0 1 1 1 1 0 0 2 2 0 0 1 1 2 0 1 0 0 1 1 1 1 0 1 0 1 1 2 0 2 1 1 2 2 0 2 0 0 2 0 0 1 1 0 0 0 0 0 0 1 0 1 0 0 0 0 1 1 0 2 0 1 1 1 1 1 1 1 0 0 0 0 1 0 0 0 0 0 0 2 2 1 0 1 0 0 1 0 0 1 1 0 1 1 0 1 0 0 0 1 1 1 0 0 1 1 0 1 1 1 2 1 1 2 1 0 0 0 1 1 0 1 1 0 1 1 1 0 1 0 2 2 2 2 0 0 0 1 1 0 0 0 1 0 0 2 1 0 0 2 2 0 0 2 0 0 0 1 2 0 0 0 0 0 1 2 2 1 1 0 0 1 0 0 0 0 0 1 0 0 0 0 2 0 2 2 0 0 0 1 1 1 0 0 1 1 1 1 1 1 0 1 1 1 1 2 1 0 1 1 0 1 1 1 1 0 0 1 2 0 0 0 0 0 0 0 0 0 1 0 0 0 1 1 1 0 0 0 0 0 0 1 1 2 1 2 0 0 0 0 0 0 1 1 1 0 0 0 0 1 0 0 0 0 1 1 2 0 0 0 1 1 0 1 0 1 0 0 0 0 0 0 0 0 0 0 1 0 1 0 0 1 1 0 0 0 1 0 2 0 1 2 0 0 0 0 0 0 0 2 0 0 0 1 1 0 1 0 1 0 0 0 0 0 0 0 0 1 1 1 1 0 2 0 1 1 2 0 0 1 0 2 0 1 2 0 1 1 0 0 0 1 2 2 0 1 1 1 2 1 0 0 2 0 2 0 2 0 0 1 2 0 2 2 0 0 0 0 0 0 0 0 2 1 1 1 0 1 0 0 0 0 0 0 0 0 0 1 1 1 1 1 0 0 0 0 0 0 0 0 0 1 0 1 1 1 1 1 1 1 1 0 0 0 0 0 2 2 1 1 0 1 0 2 2 0 1 0 0 0 0 0 1 1 1 0 1 0 0 0 1 0 2 2 2 0 2 1 0 1 0 1 0 0 0 1 1 0 0 1 0 1 0 0 0 0 0 0 2 0 2 2 1 0 0 0 1 2 1 0 1 1 0 0 2 0 0 2 0 0 2 0 1 2 1 1 0 1 1 1 0 1 0 0 0 0 2 0 2 1 0 1 0 0 0 1 2 0 0 0 0 0 0 0 1 0 0 0 0 2 2 0 1 1 1 2 2 0 0 0 2 0 0 0 0 0 0 0 1 1 1 2 0 0 1 0 2 1 1 1 1 0 0 0 2 0 0 1 0 1 1 0 1 1 1 0 1 1 2 1 2 1 1 0 0 0 2 0 1 0 0 0 1 0 0 1 1 1 0 0 1 1 1 1 1 2 0 2 0 0 1 1 1 0 0 0 0 1 0 0 0 0 0 0 2 0 0 0 0 1 0 0 0 2 0 0 0 0 1 0 0 0 0 1 1 1 1 1 1 0 0 0 0 1 0 0 0
33 1 0 2 0 0 1 2 1 2 1 0 0 0 0 0 0 1 2 2 2 0 0 0 0 0 0 1 1 1 2 0 1 1 2 2 0 2 0 1 0 0 0 1 2 0 0 0 2 0 0 0 1 2 0 0 0 0 0 0 0 2 0 1 1 1 1 1 2 0 1 2 1 2 1 2 1 1 2 0 0 0 1 0 1 0 1 0 0 2 0 1 0 2 1 0 0 1 1 2 1 0 0 0 2 1 2 2 2 0 0 2 1 1 1 1 1 1 1 1 1 0 2 2 0 0 0 0 0 0 0 1 1 0 0 0 1 1 0 1 1 1 0 0 0 1 0 0 0 0 0 0 0 1 0 0 0 0 1 1 1 0 0 0 0 1 0 1 0 1 1 0 0 2 1 1 1 1 0 0 1 1 0 2 1 1 2 1 0 1 1 1 2 0 2 2 2 1 0 0 0 0 0 0 1 0 1 0 1 0 2 0 2 0 0 2 0 0 2 0 1 2 2 0 0 1 1 2 0 1 0 0 0 0 0 0 0 1 1 0 0 0 1 0 2 2 2 0 0 0 0 0 0 1 0 1 0 2 0 0 0 0 0 0 0 0 0 0 1 0 2 1 1 2 0 0 1 2 2 0 0 1 0 0 0 1 0 1 0 2 2 0 0 0 2 0 2 1 0 1 0 0 2 0 2 0 0 0 2 0 0 0 1 1 1 0 1 0 0 0 0 2 2 2 1 0 0 2 1 0 1 1 0 1 0 0 0 1 1 1 1 1 1 1 0 0 0 1 2 2 1 1 0 1 0 1 1 1 0 0 0 0 0 1 0 0 2 2 1 0 1 1 1 2 0 0 2 0 2 0 1 1 0 1 1 0 0 0 0 1 0 1 0 0 1 1 0 1 0 0 0 0 1 1 1 0 1 0 0 0 0 0 1 1 1 2 1 0 0 0 0 1 1 1 1 1 2 1 1 0 2 0 1 1 0 1 0 0 0 0 2 0 2 0 0 1 1 0 2 0 0 1 1 2 1 1 0 2 1 0 1 0 0 0 1 1 0 2 2 0 0 0 1 1 2 1 1 2 0 2 2 2 0 1 1 2 1 0 2 0 0 0 1 2 1 0 1 0 0 1 1 1 0 0 2 2 1 1 0 0 0 0 0 1 1 0 1 2 0 1 1 1 1 1 0 1 1 0 0 2 0 2 1 1 1 0 1 1 1 1 1 1 0 1 1 1 2 2 2 2 0 0 0 1 1 1 1 0 0 0 0 0 0 0 0 0 2 2 2 0 0 0 0 0 0 0 0 2 2 2 2 0 1 0 0 0 0 1 1 0 0 0 1 0 0 0 0 0 0 0 0 2 0 1 1 2 0 0 0 2 0 0 2 2 2 2 1 0 0 0 0 1 0 0 0 1 1 1 0 0 1 0 1 1 0 0 1 1 2 2 1 1 0 0 2 0 0 0 1 1 0 1 1 1 0 0 0 1 1 0 0 0 0 0 2 2 1 1 0 0 0 1 0 0 0 0 2 0 1 2 0 0 2 1 0 0 2 2 2 0 0 0 0 2 1 0 0 1 0 1 1 0 0 0 2 1 1 1 1 0 0 1 0 0 0 0 0 1 0 0 0 0 0 0 0 0 0 0 1 0 0 0 1 2 1 0 1 1 0 1 1 1 1 0 0 1 0 1 2 2 1 2 1 0 0 2 0 0 1 0 0 0 2 2 1 0 1 1 1 1 0 0 0 1 1 0 0 1 1 1 0 1 0 0 0 2 0 2 2 2 0 2 2 0 2 0 2 1 0 1 0 2 0 1 0 0 1 1 0 2 0 0 0 1 1 1 2 2 1 2 2 1 1 0 0 1 1 0 1 2 0 1 2 1 1 2 0 0 0 0 0 0 2 1 2 0 1 0 0 0 0 1 0 2 1 0 1 0 0 0 2 2 0 0 0 1 0 0 2 0 1 0 1 0 1 1 0 0 1 1 1 1 0 0 0 0 0 0 1 0 1 0 1 0 2 2 2 0 1 0 0 2 2 2 0 0 1 0 0 2 0 0 0 0 0 0 0 1 2 0 0 2 0 1 1 1 1 0 0 1 0 2 1 2 1 1 0 1 0 0 0 0 1 0 0 0 0 1 1 1 1 0 1 1 1 1 1 2 0 2 0 1 0 0 0 0 0 0 0 0 0 0 0 0 0 0 0 2 0 0 0 0 0 1 0 0 0 1 1 1 0 0 0 2 0 0 0 0 1 0 1 0
34 0 0 1 0 0 0 1 0 1 0 2 1 2 0 2 0 2 1 2 2 1 0 0 0 0 0 2 0 0 2 1 1 1 1 1 1 0 0 0 2 0 0 2 2 1 1 0 2 0 0 0 0 1 1 2 0 0 0 1 0 1 0 0 0 1 0 0 1 0 0 1 1 2 1 2 1 1 2 0 1 0 2 0 0 1 0 2 1 2 0 1 0 1 1 0 0 2 2 2 1 0 0 0 2 2 2 1 1 0 0 2 2 2 2 2 2 0 1 1 1 0 1 2 0 0 0 2 0 2 0 0 0 0 0 0 0 0 0 0 1 1 0 0 0 1 0 0 0 0 0 0 2 0 1 0 0 0 0 0 0 0 0 0 0 2 1 0 1 1 0 0 0 2 2 0 2 1 1 1 1 1 0 2 2 2 0 0 0 1 1 0 0 0 1 1 1 1 0 1 1 1 0 1 1 0 1 1 1 0 1 0 1 0 0 2 1 1 1 0 1 1 1 1 0 1 1 1 0 1 1 1 0 0 0 0 0 2 2 0 0 1 2 1 2 1 1 0 0 0 0 1 0 1 0 1 0 0 0 0 0 0 0 2 1 1 1 1 1 0 1 2 1 1 0 1 0 2 2 0 0 0 0 0 2 0 0 1 1 2 1 2 0 0 1 0 1 1 0 1 0 0 0 0 0 1 0 0 0 0 0 1 2 2 2 1 2 0 0 0 0 2 0 0 1 0 0 1 1 1 0 2 0 1 0 0 0 2 0 2 0 1 1 2 0 0 2 0 2 1 0 0 0 0 2 0 0 1 0 1 0 0 2 0 2 1 0 2 2 0 2 0 1 2 1 1 1 0 1 0 1 1 2 0 0 0 0 1 1 0 0 1 0 0 1 1 0 0 0 0 0 0 1 1 1 0 1 1 0 0 0 0 0 0 1 2 0 0 0 0 0 1 0 1 1 1 2 2 2 2 0 0 1 1 0 1 0 1 0 1 1 0 1 1 0 1 2 0 2 0 0 1 1 2 1 1 0 2 2 0 1 2 0 0 2 2 0 0 1 0 0 2 1 1 1 0 1 2 0 2 1 2 0 0 1 1 0 1 1 1 2 1 1 1 0 0 2 0 0 1 1 2 2 2 0 0 0 1 0 0 0 0 0 0 0 1 0 2 0 1 1 1 2 1 1 2 0 0 0 2 0 2 1 0 1 0 0 0 0 2 0 0 0 0 0 2 0 1 1 2 0 0 0 2 1 0 0 0 0 0 0 0 1 0 1 1 0 1 1 1 0 0 0 0 0 0 2 0 2 0 2 0 2 0 1 0 1 1 0 0 1 1 0 1 1 0 1 1 0 0 0 1 0 1 2 2 2 0 0 2 0 0 0 0 0 0 0 1 0 1 1 2 0 0 0 0 2 0 0 0 0 1 1 1 0 0 2 0 2 2 0 1 0 2 0 0 0 0 1 2 0 0 0 2 1 1 0 0 1 0 0 0 1 0 1 2 0 1 0 0 0 1 0 0 0 0 2 0 1 2 0 1 1 2 0 1 2 0 1 0 0 0 0 0 0 0 0 2 0 1 0 0 0 1 1 2 1 1 1 0 1 1 0 1 1 1 0 1 0 0 0 0 1 0 0 0 0 1 1 1 0 0 0 2 1 1 1 1 1 2 1 2 0 0 1 1 0 0 0 0 0 0 1 0 0 1 1 0 0 0 0 1 1 0 0 1 2 0 1 1 0 0 0 1 0 0 0 1 1 1 0 1 1 1 2 2 0 2 0 2 0 0 1 0 1 0 1 0 0 0 0 2 0 0 2 1 1 0 0 2 0 0 2 0 2 2 2 1 0 0 0 0 2 1 0 1 1 0 0 2 0 0 2 0 0 2 0 0 1 0 0 0 0 0 0 0 0 0 1 0 0 2 0 2 0 1 2 0 0 0 1 2 0 0 0 0 0 0 2 1 0 0 0 1 2 2 0 1 1 0 1 1 0 0 0 1 1 0 0 0 0 0 2 0 2 2 2 0 0 0 1 2 1 1 2 1 0 1 0 1 0 0 1 0 1 1 0 1 1 0 0 1 0 1 2 2 0 1 0 1 2 1 0 1 0 0 0 0 0 1 0 2 0 0 0 0 0 1 1 0 1 0 2 0 0 0 0 0 0 0 0 0 0 0 1 0 1 1 0 0 0 0 0 0 0 1 1 0 1 0 0 0 0 1 0 0 0 1 0 0 0 0 0 2 0 0 0 0 1 0 0 0
35 0 0 2 0 0 1 2 0 2 1 0 0 1 0 1 0 1 0 1 1 0 0 1 0 0 0 1 0 0 1 0 1 2 1 0 2 2 0 0 1 0 0 1 2 0 0 0 1 0 0 0 1 1 1 1 0 0 0 0 1 0 0 1 1 1 1 2 2 0 0 1 2 2 2 2 0 1 2 0 1 0 2 1 1 0 0 0 0 2 0 0 0 2 1 0 0 2 2 2 2 0 0 0 1 2 1 1 0 1 0 1 0 1 1 0 0 0 1 1 1 0 2 2 0 0 0 0 1 1 0 0 0 0 0 0 0 1 0 1 2 0 1 0 0 2 1 0 0 0 0 0 0 0 1 0 0 1 0 1 0 0 0 0 0 2 0 0 0 0 0 0 0 2 2 1 2 0 0 0 0 1 2 2 2 0 2 2 0 0 0 2 0 1 1 1 1 0 0 0 0 0 0 1 2 0 0 1 0 0 1 0 1 0 0 2 0 1 0 0 1 1 1 1 0 1 1 2 0 2 0 0 0 0 0 0 0 2 2 0 0 1 2 0 2 1 1 0 0 0 0 0 0 0 0 2 1 2 0 1 0 1 0 0 1 0 1 0 1 0 0 2 1 1 0 0 0 1 1 0 0 0 0 0 0 1 1 2 0 2 1 1 2 0 2 0 1 2 0 2 0 1 0 1 0 0 1 1 2 0 0 2 1 1 1 0 1 0 0 0 0 2 1 0 0 0 0 1 1 0 2 2 1 2 0 0 0 0 2 2 1 1 0 0 1 0 2 0 2 0 1 0 0 0 1 0 0 1 0 1 0 0 1 0 1 0 0 1 2 0 2 0 0 2 0 0 1 0 0 0 2 1 0 0 0 0 0 0 0 0 0 0 1 0 2 0 1 2 1 1 1 1 0 2 1 1 0 1 0 0 0 0 0 0 1 2 1 0 1 0 0 1 0 2 0 1 0 1 1 0 1 0 1 1 1 2 0 0 0 0 2 0 1 1 2 2 2 0 1 2 0 0 1 2 0 0 0 2 1 1 1 2 0 0 0 0 0 2 2 0 0 0 2 2 1 0 1 2 0 2 0 1 0 2 2 0 0 0 2 0 0 0 0 1 2 0 2 0 2 0 0 2 1 1 0 0 1 1 0 0 0 2 0 1 0 0 1 2 0 2 2 1 1 1 0 2 0 0 0 1 1 1 1 1 1 0 0 1 2 2 0 0 0 0 1 1 1 1 1 1 0 0 0 0 2 1 1 1 0 0 0 0 0 2 0 0 0 1 1 0 1 1 1 0 1 0 1 1 1 2 2 0 0 0 0 0 0 0 0 0 1 0 0 0 0 0 1 1 1 0 1 1 0 1 1 1 0 0 0 1 0 0 0 0 0 0 2 0 0 0 0 1 0 0 0 1 1 1 0 0 0 2 0 0 1 0 0 1 2 1 0 1 1 2 1 0 1 0 1 1 0 2 0 0 0 0 0 0 2 1 0 1 2 1 1 1 0 1 0 1 1 2 0 0 1 0 2 1 0 2 1 2 0 1 1 1 0 0 0 0 0 0 0 1 0 0 0 2 0 2 0 0 0 0 2 1 1 2 2 1 1 1 0 0 0 0 0 2 0 0 0 0 0 0 0 2 2 0 0 0 0 0 0 2 1 1 1 0 1 1 0 1 0 0 0 1 0 0 1 1 0 1 1 0 0 1 0 0 2 2 0 0 1 0 0 1 0 1 1 1 1 0 1 0 0 0 0 0 1 2 0 0 0 0 0 1 0 1 1 2 1 2 1 1 2 1 1 0 0 1 0 1 0 0 1 0 0 0 0 1 1 1 1 1 1 2 2 2 0 0 0 0 1 0 0 1 0 0 0 2 0 0 2 0 0 1 0 0 1 0 0 0 1 1 2 0 2 0 0 0 0 2 0 2 1 1 1 0 0 0 2 2 1 0 0 2 0 0 1 1 0 1 2 0 1 1 0 2 1 0 1 0 0 0 0 0 0 0 0 0 0 0 1 0 2 2 2 0 0 0 0 2 2 2 2 1 1 0 0 2 0 0 1 0 1 1 0 1 1 0 0 1 1 1 2 2 1 1 0 1 0 2 1 2 1 0 0 2 0 0 0 2 1 1 1 1 1 0 1 0 2 0 1 2 2 0 2 2 0 2 0 1 0 2 0 0 1 0 0 1 0 0 0 0 0 0 0 1 0 1 0 0 0 1 0 0 0 1 1 1 0 0 1 1 0 0 0 0 1 0 1 0
36 0 0 1 0 0 1 1 1 1 1 1 1 1 0 1 0 2 1 1 1 0 1 1 1 1 1 2 1 1 1 2 1 2 1 0 2 1 0 0 0 0 0 0 0 0 1 0 2 0 0 0 0 0 2 2 0 0 0 0 1 1 1 0 0 0 0 0 1 0 0 1 2 2 2 2 0 2 2 0 2 0 2 1 1 0 0 0 0 1 0 0 0 2 0 0 1 0 0 0 1 0 1 0 2 0 2 0 0 0 0 1 1 1 1 1 1 1 1 1 1 0 2 1 0 1 1 0 0 0 0 1 0 0 1 1 0 0 1 0 1 1 0 0 0 1 1 1 1 1 0 0 0 0 0 0 0 2 2 0 2 1 1 1 0 1 0 0 0 2 2 1 1 1 0 1 2 0 0 0 0 0 0 2 2 2 1 2 0 1 2 1 1 0 1 1 1 1 0 0 0 0 0 1 0 0 2 2 1 0 1 0 1 0 0 2 0 0 2 1 1 1 2 0 0 1 1 0 0 0 1 1 0 0 0 0 0 2 2 0 0 1 2 0 1 0 0 0 0 0 0 1 0 0 0 1 1 2 0 0 0 0 0 1 0 1 0 0 2 1 0 1 2 2 0 0 0 2 2 0 0 0 0 0 0 0 0 1 0 2 2 2 2 0 2 0 2 2 0 2 0 1 0 0 0 1 1 0 0 0 0 0 2 2 2 2 2 0 1 0 1 2 1 0 0 0 0 1 0 2 2 0 0 1 1 0 1 2 0 0 0 1 0 1 1 0 2 0 1 0 0 0 0 0 1 0 0 0 0 2 0 0 1 0 1 0 0 2 1 1 1 1 1 2 0 0 2 1 0 1 1 0 2 1 0 0 1 0 0 0 0 1 1 0 1 1 0 0 0 0 0 0 0 2 1 1 0 1 0 1 1 1 0 0 0 1 0 0 1 0 0 1 1 2 0 0 1 1 1 0 1 0 1 2 2 0 1 0 0 0 2 0 1 1 1 2 1 0 1 1 0 0 2 2 2 2 0 1 0 0 1 1 0 0 0 0 0 1 1 1 1 2 2 2 2 1 1 1 0 0 1 2 1 0 2 1 0 0 1 0 1 1 0 2 0 0 0 0 0 0 1 1 0 0 0 0 2 1 0 0 0 0 0 0 0 0 0 2 0 0 0 2 2 2 0 2 0 1 1 1 1 1 0 0 0 0 1 1 1 0 1 0 0 1 1 2 1 2 2 2 0 0 0 2 2 0 0 1 0 1 1 0 0 0 0 0 0 1 1 1 0 0 1 0 1 0 1 2 2 2 2 0 0 0 0 0 0 1 0 0 0 0 1 1 1 0 1 0 0 0 0 1 0 0 2 2 2 0 0 2 0 0 1 1 1 1 1 1 0 1 0 1 0 0 0 2 0 2 0 0 0 1 0 1 0 2 2 1 1 1 1 1 0 2 0 0 2 0 0 0 1 2 1 0 0 0 0 0 2 0 0 0 2 0 2 2 0 2 0 1 1 1 0 0 1 0 2 1 2 0 1 0 0 1 0 1 1 1 1 0 0 0 0 1 0 0 0 0 0 0 0 0 0 0 1 2 0 2 2 0 2 2 0 0 0 1 0 2 1 1 1 0 0 0 0 0 0 0 1 1 1 1 0 2 0 0 1 0 0 0 0 0 0 0 0 1 0 1 0 0 0 0 0 0 1 0 0 0 2 1 0 0 2 2 2 0 0 0 0 0 1 0 1 2 2 0 0 1 1 1 0 1 0 0 1 2 0 2 1 2 0 1 2 0 1 0 0 0 0 0 0 0 0 0 1 0 2 1 0 2 0 0 2 0 2 1 1 1 1 2 2 1 1 0 1 2 1 0 0 2 0 0 2 0 0 1 0 0 1 0 0 1 0 0 0 0 0 0 0 1 1 1 0 2 1 0 1 0 1 1 1 2 0 0 0 0 2 0 0 2 0 0 0 0 1 0 0 0 1 1 2 2 1 1 0 2 0 0 0 1 1 0 0 1 1 1 1 0 1 0 0 1 1 1 1 1 0 1 0 1 1 0 0 0 1 1 0 0 2 1 1 1 0 1 2 1 1 1 0 0 0 1 0 0 0 0 0 1 0 0 0 2 0 1 1 0 0 1 1 2 2 0 1 2 1 0 2 0 0 0 0 0 0 0 0 0 0 0 1 0 0 0 0 0 0 2 0 1 1 0 0 0 0 0 0 0 0 0 0 0 0 0 0 1 1 0 0 0 0 0 1 1
37 0 0 0 0 0 0 2 0 1 1 0 0 1 0 1 0 1 0 0 0 1 0 0 0 0 0 1 1 1 1 1 1 1 1 1 1 0 0 0 2 0 0 0 1 0 1 1 0 2 0 0 0 0 2 1 0 1 1 0 1 1 0 1 0 0 0 0 1 0 0 1 1 2 1 2 1 0 2 0 0 0 2 0 0 0 0 1 1 2 1 1 0 2 0 0 0 2 0 2 0 0 1 0 2 1 2 0 0 0 0 1 1 2 2 1 2 0 0 2 2 0 2 2 0 0 0 1 0 1 0 0 0 0 0 0 1 0 0 0 2 0 0 0 0 0 0 0 0 1 0 0 0 2 0 0 0 1 1 0 1 0 0 0 0 2 0 0 0 1 1 0 1 1 2 2 1 1 1 1 1 1 0 2 1 1 2 0 0 2 1 0 1 1 2 2 1 0 0 0 0 1 0 0 2 0 0 1 0 0 0 1 2 0 1 1 1 2 0 0 2 2 0 0 0 0 0 1 0 1 0 0 0 0 0 0 0 2 2 0 0 1 2 0 2 0 1 0 1 1 1 0 0 0 0 2 1 1 1 1 1 0 0 1 0 1 0 0 1 1 0 1 1 1 0 1 0 1 1 0 1 1 0 0 0 1 0 1 2 2 0 1 0 1 2 1 0 0 0 2 1 0 1 1 1 0 1 0 1 0 0 1 2 1 1 0 2 1 0 0 1 1 0 0 1 0 0 1 1 2 2 0 0 2 0 0 0 1 1 0 0 1 2 1 0 0 2 1 2 1 2 0 1 0 1 0 0 1 0 1 0 0 2 0 2 0 1 1 2 0 2 0 1 1 1 1 1 1 0 0 1 1 0 1 1 0 0 0 0 1 0 0 0 0 1 1 0 0 0 1 0 1 2 0 0 0 1 2 0 0 0 0 0 0 0 0 0 1 0 0 1 1 0 0 1 2 1 0 2 1 0 0 0 1 1 0 0 1 0 1 1 1 2 0 0 1 2 0 1 0 0 0 1 2 1 1 0 1 1 0 1 1 0 0 0 1 1 1 1 0 0 1 2 2 1 0 1 2 0 0 1 1 0 0 2 2 0 0 2 0 0 0 1 2 0 0 2 0 0 0 2 2 2 2 0 0 0 1 0 0 0 0 0 0 0 0 0 2 0 0 1 2 0 0 0 1 1 0 0 1 1 0 0 0 0 0 1 1 1 0 1 1 0 1 1 2 1 0 0 0 0 0 0 1 2 1 1 1 0 0 0 0 1 0 0 0 0 0 0 0 0 1 0 0 0 0 1 1 2 1 2 1 1 0 0 0 0 2 1 0 0 0 1 0 0 0 0 0 0 1 1 2 0 0 2 2 0 0 0 2 1 0 0 0 0 0 0 0 0 0 0 1 1 1 0 0 1 2 0 0 0 1 0 2 0 1 2 0 1 0 0 0 0 1 1 0 1 0 2 2 1 2 1 1 1 1 0 1 1 0 0 0 1 1 1 1 1 1 1 0 0 1 0 0 1 0 2 2 1 1 2 0 1 2 0 2 1 0 1 0 0 0 0 1 0 0 0 2 0 0 0 1 0 1 0 1 1 1 1 0 1 0 0 1 0 0 0 0 0 0 0 0 0 0 0 0 1 0 0 0 0 0 0 2 1 1 1 1 0 1 1 0 0 0 0 0 0 1 1 1 0 1 1 1 0 0 1 0 1 0 0 1 2 1 0 0 0 0 2 2 0 0 0 1 1 0 0 0 0 0 0 2 1 1 2 0 0 0 2 2 2 2 0 1 1 1 0 0 0 0 1 0 0 0 0 0 1 0 1 2 0 0 1 1 1 2 2 2 1 2 2 1 2 1 0 1 1 0 0 2 0 0 2 1 1 1 0 0 1 0 0 0 1 1 1 0 1 0 2 0 0 1 0 2 1 1 1 0 0 0 1 2 1 0 0 0 0 0 0 2 0 0 0 0 2 2 0 0 1 0 1 1 0 0 0 0 1 0 0 0 0 0 0 1 2 1 1 0 0 0 0 2 1 1 1 1 1 0 0 2 0 0 1 1 2 2 0 0 1 0 0 1 0 1 2 1 1 2 1 0 0 2 0 1 0 1 0 0 0 0 1 1 2 0 0 1 2 0 2 1 2 0 1 1 1 0 1 1 0 1 0 1 0 0 1 1 2 0 0 0 0 0 0 0 0 0 0 0 2 1 1 0 0 1 0 0 0 0 1 1 1 1 0 2 0 0 1 0 0 0 2 1
38 1 0 1 0 0 0 1 0 1 0 1 0 1 0 0 0 1 1 0 0 1 0 1 1 1 1 1 0 2 0 0 1 1 2 0 2 1 0 0 1 0 1 1 2 2 0 0 1 1 0 0 0 0 2 2 0 0 0 0 0 2 0 1 0 0 0 0 1 0 0 1 2 2 2 2 0 2 2 0 1 0 2 2 2 0 2 0 0 2 0 0 1 1 0 0 0 0 0 0 0 0 1 0 2 0 2 0 0 0 0 1 0 0 0 0 0 0 1 1 1 1 1 1 1 0 0 0 0 0 0 0 0 0 0 0 0 1 1 0 0 2 0 0 0 1 0 0 0 1 1 0 0 0 0 0 0 1 0 2 1 1 0 2 0 1 0 1 0 0 0 0 1 1 1 0 2 1 1 1 1 2 0 2 1 1 2 1 0 0 0 1 1 1 2 2 0 0 0 0 0 0 0 1 0 0 0 0 1 0 1 0 1 0 0 2 1 0 1 0 1 1 2 0 0 1 1 0 0 0 0 0 0 0 0 0 0 2 2 0 0 0 2 0 2 0 0 0 1 1 0 0 0 0 0 1 0 1 0 0 0 0 0 0 1 0 1 1 1 0 0 2 2 2 0 0 1 2 2 0 0 1 1 1 1 0 0 2 0 2 1 1 0 1 2 0 2 2 0 2 0 0 2 0 2 0 0 0 1 0 0 1 2 1 1 1 2 2 0 0 2 2 2 2 1 0 0 1 0 1 2 0 0 0 0 0 0 1 1 1 0 0 0 2 0 0 1 1 1 1 1 0 0 2 0 2 2 1 0 0 0 0 1 0 1 1 0 2 2 0 2 0 0 2 0 0 1 0 0 0 1 1 0 0 0 0 0 0 0 0 0 1 0 0 1 1 0 0 0 1 0 1 1 1 1 0 0 1 0 0 0 0 0 0 0 1 0 1 0 0 0 1 1 1 0 1 0 1 0 0 0 1 0 0 1 1 0 2 1 1 2 0 2 0 0 0 2 1 1 0 0 0 0 1 1 0 1 1 0 0 0 0 0 1 0 1 1 2 1 1 1 2 1 1 1 1 0 1 1 0 1 2 0 0 2 1 0 1 2 0 0 0 1 1 2 0 2 0 0 0 2 2 1 1 0 0 1 1 1 0 0 1 1 0 0 1 0 2 0 1 1 1 0 0 0 1 1 0 0 1 1 1 2 1 2 0 1 0 0 1 1 1 0 1 1 0 1 0 1 2 0 1 0 2 0 0 0 1 0 0 0 0 0 1 0 0 0 1 1 1 1 1 0 0 0 0 1 2 2 2 2 0 1 0 0 0 0 0 0 0 0 0 1 0 0 0 0 0 0 1 1 2 0 0 1 2 0 0 1 0 0 0 0 0 0 0 2 0 0 0 0 0 0 0 0 1 1 1 0 0 0 2 0 1 0 1 2 0 2 0 0 0 0 1 1 0 1 0 1 1 1 2 1 1 1 1 0 0 1 0 0 0 1 1 1 1 1 2 2 0 0 0 1 0 0 0 1 1 1 1 1 1 0 0 0 0 0 0 0 0 0 0 0 0 0 0 0 2 0 2 1 0 0 0 2 2 0 1 1 0 0 0 0 0 0 1 0 0 1 1 0 0 0 0 0 2 2 0 0 0 0 0 0 2 0 0 0 0 1 1 0 1 0 1 0 0 0 1 0 0 0 0 0 0 0 2 0 0 0 0 0 2 1 1 0 1 1 1 1 1 1 0 0 1 1 0 0 1 1 2 0 0 1 1 1 1 0 0 2 1 1 1 2 0 1 0 0 0 1 1 0 1 0 0 1 1 1 0 0 2 0 0 1 0 1 0 1 1 1 1 1 1 0 1 1 2 1 0 1 2 0 1 2 0 0 2 0 0 2 0 1 0 0 0 0 0 0 0 1 0 0 1 0 2 2 0 0 0 0 0 1 2 1 1 0 1 0 0 0 1 0 0 0 0 1 2 1 1 1 0 1 1 0 0 0 0 0 0 0 1 1 0 0 0 1 1 1 0 0 0 0 2 1 0 1 0 1 1 0 1 0 0 0 0 1 1 0 0 1 0 1 0 1 2 2 2 0 0 1 0 1 1 0 2 0 0 0 2 0 0 0 1 1 2 1 1 2 0 0 0 2 1 2 1 1 0 1 2 1 0 1 0 0 0 1 0 1 0 0 1 0 1 0 0 0 1 0 1 1 0 0 0 0 0 0 1 1 0 0 1 0 0 0 2 1 1 0 0 0 0 1 1
39 1 0 0 0 0 0 1 0 1 1 1 0 1 0 0 1 2 2 2 2 0 0 0 0 0 0 2 1 1 2 0 0 0 2 0 2 0 0 0 2 0 0 0 0 0 0 1 0 2 1 0 1 2 0 0 0 0 1 0 1 1 0 2 0 0 0 1 1 0 1 1 1 2 1 2 1 0 1 1 1 0 2 1 1 0 0 1 1 2 0 1 1 0 1 0 0 1 1 2 1 0 0 0 2 1 2 1 1 0 0 2 0 1 1 1 1 0 1 1 1 0 1 1 0 0 0 1 1 2 1 1 0 0 0 0 0 0 2 0 1 1 1 0 0 2 0 0 0 1 1 0 0 0 0 0 0 1 0 1 1 0 0 1 1 1 0 0 0 2 2 1 0 2 2 0 2 1 0 1 1 1 0 2 1 1 2 2 1 1 1 1 0 1 1 1 0 0 0 0 0 0 0 2 1 0 1 0 1 1 0 0 0 0 0 2 1 0 2 1 0 0 2 0 0 0 0 2 0 1 0 0 0 0 0 0 1 2 2 0 0 1 1 0 2 0 0 0 0 0 0 0 0 1 0 2 0 1 0 0 0 0 0 0 1 0 0 0 2 1 1 1 0 0 0 0 0 1 1 0 0 1 0 0 2 0 1 1 0 1 0 1 1 0 2 0 1 1 0 2 0 1 1 0 1 0 0 0 1 0 0 2 1 2 2 0 1 0 0 0 0 2 1 1 1 0 0 1 1 1 2 0 0 1 0 0 0 0 2 1 0 1 2 2 0 0 1 1 1 2 0 1 0 0 1 0 0 0 0 2 0 0 2 0 2 0 2 2 1 1 1 1 1 2 0 0 1 0 1 0 2 0 0 0 0 1 1 1 1 0 0 1 0 0 2 0 0 0 0 0 0 0 0 2 2 0 0 1 0 0 0 0 0 0 0 1 0 0 0 0 0 2 0 0 1 2 0 1 0 0 0 0 0 0 0 0 0 2 1 2 1 0 1 0 0 1 2 0 0 1 1 0 2 2 2 2 0 2 0 2 2 2 1 1 0 1 1 1 1 1 0 1 2 2 1 0 1 1 0 0 1 0 0 0 0 2 0 0 1 0 1 1 2 2 0 0 2 1 1 0 1 1 1 0 1 1 2 2 0 0 0 1 0 1 1 0 1 1 0 2 2 0 2 2 0 2 0 0 0 2 0 2 2 1 2 0 0 1 0 1 0 0 0 1 1 1 0 1 2 2 0 1 1 2 0 0 0 0 0 0 0 0 0 0 0 0 2 2 2 1 1 1 1 0 1 0 2 2 2 2 2 1 2 0 1 1 1 2 2 2 1 0 0 0 0 0 0 1 0 1 1 1 2 1 1 1 0 0 1 1 0 0 1 1 1 1 0 1 1 0 0 2 0 0 0 0 2 1 0 0 0 2 0 2 0 1 2 0 2 1 0 0 1 1 1 0 1 0 2 2 1 1 1 1 0 0 0 0 1 0 0 0 1 0 0 2 1 2 0 0 0 0 0 0 1 0 2 1 1 1 1 2 0 1 0 1 1 1 1 0 0 0 1 2 0 0 0 2 0 2 1 0 0 0 1 1 1 1 2 0 1 1 0 0 0 0 0 2 0 0 0 0 0 0 0 1 1 0 1 1 1 1 1 1 2 2 1 0 0 0 0 0 0 0 0 0 0 1 0 0 0 0 1 0 0 1 1 0 1 0 0 1 0 1 0 0 1 1 1 1 1 0 1 0 0 0 0 1 1 1 0 0 1 1 1 1 0 2 1 2 0 1 2 0 2 0 0 0 0 0 0 2 0 1 0 0 0 0 0 2 0 0 1 1 1 1 1 2 2 2 0 2 1 1 0 2 2 0 0 2 0 0 2 0 0 2 0 0 1 1 1 0 0 0 0 0 0 0 2 0 0 0 0 1 1 0 1 0 0 0 1 1 0 0 0 0 2 1 1 1 0 0 1 0 2 1 0 1 1 1 2 2 2 2 0 2 0 0 0 0 0 0 0 0 2 2 2 0 0 0 0 2 2 2 1 0 0 1 0 1 1 0 1 0 1 1 0 1 1 1 0 1 0 1 0 0 0 0 1 1 1 1 1 2 1 0 1 0 0 0 0 1 2 2 1 0 1 0 1 1 2 1 2 1 0 0 1 2 0 1 0 0 0 1 1 1 0 0 0 2 0 0 0 0 0 2 0 1 1 0 0 0 0 1 0 2 2 0 0 0 0 0 0 1 0 1 1 0 2 0 2 1
40 1 1 2 0 0 1 1 0 1 1 0 1 0 0 0 0 1 0 1 1 0 0 0 0 0 0 1 0 1 1 0 0 0 1 0 2 2 0 0 0 1 0 0 0 0 0 0 1 1 0 0 0 0 2 1 0 0 1 1 1 0 0 1 0 0 0 0 1 0 1 1 2 2 2 2 0 1 2 0 2 0 2 1 1 0 0 1 1 1 0 1 0 2 0 0 1 0 0 1 0 1 0 0 2 0 2 1 1 0 1 2 1 1 0 0 0 0 0 1 2 0 2 0 0 0 1 0 0 0 0 0 0 0 0 0 0 1 0 2 1 1 0 0 0 0 0 0 0 1 1 0 0 0 0 0 0 0 0 0 0 0 1 0 1 2 0 2 0 1 0 1 1 1 1 0 2 0 0 0 0 1 0 2 2 2 2 2 1 1 1 1 1 1 2 1 2 0 1 1 1 1 0 2 1 0 1 1 1 0 0 0 0 0 0 2 0 0 1 1 1 1 1 1 0 0 0 2 1 1 0 0 0 0 0 0 0 1 1 0 0 1 2 0 2 0 1 0 0 0 0 0 0 0 0 0 0 2 2 2 2 0 0 1 1 0 0 0 2 0 1 0 1 0 0 0 1 2 2 0 0 1 0 0 0 1 0 0 0 1 0 0 1 0 1 0 2 0 0 0 0 1 1 0 1 0 0 0 2 0 0 2 2 0 0 0 2 0 0 0 1 1 1 0 1 0 1 2 2 1 1 1 0 2 0 0 0 0 2 1 0 0 1 2 0 0 2 1 2 2 1 1 0 0 1 0 0 1 0 2 0 0 2 0 2 1 0 2 2 0 2 0 1 2 0 0 0 0 1 0 0 2 1 0 0 0 0 0 0 0 0 1 1 0 2 0 1 0 0 0 0 0 0 1 0 1 1 2 0 0 0 0 1 1 0 2 0 0 0 2 2 0 1 2 0 0 1 0 1 0 1 0 1 1 0 1 0 0 0 0 1 0 1 1 2 2 2 0 2 0 0 1 1 1 2 1 1 2 1 1 1 2 1 1 0 1 1 2 2 1 0 0 2 2 1 0 1 1 0 1 1 2 0 0 2 1 0 1 1 0 1 1 0 1 1 0 2 0 1 0 0 2 2 0 0 0 2 2 0 0 0 0 0 0 0 0 0 2 0 2 2 0 1 0 0 1 1 0 1 1 1 0 2 0 2 0 0 0 0 2 0 0 0 0 0 2 0 1 1 1 0 0 1 1 2 1 1 0 0 0 0 0 1 0 1 1 1 0 0 0 0 1 1 0 1 0 1 0 0 2 2 0 1 0 2 0 0 1 1 1 0 0 0 0 2 0 2 1 0 1 1 1 0 0 0 0 0 0 0 1 0 0 1 1 0 0 2 1 1 0 0 1 0 0 1 0 1 2 0 0 1 1 0 2 0 0 2 0 1 1 0 0 0 0 2 0 1 0 1 1 0 0 0 2 1 1 0 1 2 0 0 0 1 0 2 2 1 2 1 0 0 1 0 0 1 0 2 0 1 1 1 0 0 1 1 0 1 1 2 1 1 1 0 2 0 0 0 2 0 1 0 0 0 0 2 1 0 2 2 0 0 0 0 0 0 1 0 0 0 0 0 0 1 0 0 0 0 0 0 0 0 0 0 2 0 0 0 2 0 2 1 0 0 0 0 0 0 0 0 0 0 0 0 0 0 0 2 0 1 1 0 0 2 0 0 0 1 0 2 2 1 0 1 0 0 0 0 1 1 1 1 0 0 0 1 2 0 2 1 2 0 1 0 1 1 1 0 2 0 0 0 2 0 0 0 0 1 1 1 2 0 0 2 0 2 1 1 1 1 1 1 1 0 2 0 1 1 0 1 2 0 1 1 0 0 2 0 0 0 0 0 0 0 0 0 0 0 0 0 0 0 2 0 2 1 0 1 1 0 0 1 2 0 0 0 1 1 0 0 1 0 0 1 0 1 1 0 1 1 0 1 1 1 1 0 1 0 0 0 1 0 0 0 0 2 2 2 0 1 1 0 1 2 2 0 0 1 1 0 2 1 0 0 1 1 1 0 1 2 1 0 2 1 1 1 1 0 1 0 0 0 2 0 2 0 0 1 1 1 1 0 0 2 2 1 1 2 0 2 0 2 0 2 0 0 0 0 1 0 1 1 0 1 1 0 1 2 0 0 1 0 0 1 1 0 0 1 0 2 0 0 0 0 1 0 1 0 0 0 0 0 0 0 1 0 0 0 0 2 0 0 0
41 0 0 1 1 1 2 1 1 1 1 1 0 2 0 1 1 2 1 1 1 0 0 0 0 0 0 0 0 1 0 0 0 0 1 1 1 1 0 0 2 0 0 1 2 1 1 0 0 2 2 0 0 0 2 2 0 0 1 0 1 1 1 0 0 0 0 1 2 0 1 0 1 2 0 2 1 1 1 0 2 0 2 1 1 1 0 1 1 2 1 1 1 1 0 0 0 0 0 0 0 0 1 0 2 0 2 0 1 1 0 1 0 1 1 1 1 0 1 1 1 0 1 1 0 1 1 0 0 0 0 1 0 0 0 0 0 0 1 0 1 1 0 0 0 1 0 0 0 1 1 0 0 2 0 1 0 0 1 0 1 0 1 0 1 2 0 1 1 0 0 0 2 0 2 2 1 1 0 1 1 1 1 1 1 0 1 1 0 1 1 1 0 0 1 1 1 0 2 0 0 0 0 1 1 0 1 1 1 0 2 0 2 0 0 2 1 0 1 0 1 1 2 0 0 1 1 1 0 1 0 0 0 0 0 0 0 2 2 0 0 1 2 1 1 0 0 0 0 0 0 0 1 0 0 1 0 1 0 1 0 1 0 2 1 1 1 1 1 0 0 2 0 1 0 0 1 2 2 0 1 1 2 2 0 2 2 2 0 2 1 1 2 0 2 0 2 1 0 1 0 0 2 0 2 0 1 0 1 0 0 1 2 0 0 0 2 0 0 0 2 2 2 2 1 0 0 2 1 0 1 1 0 0 0 0 0 0 2 0 0 0 2 2 0 0 1 1 1 2 0 1 0 1 1 1 1 0 0 2 0 0 1 0 1 0 1 1 2 0 2 0 0 2 0 0 0 0 1 0 0 0 1 1 1 1 1 0 0 0 0 0 0 0 2 0 0 1 0 2 1 2 1 0 0 0 1 0 0 1 0 0 0 0 1 1 1 1 1 0 0 1 1 1 0 0 2 0 2 1 0 1 0 0 1 1 0 2 0 0 1 0 1 1 0 2 2 1 2 1 0 1 1 2 1 1 0 2 1 1 2 2 1 1 0 1 1 1 1 1 1 2 2 2 1 1 0 1 1 0 1 1 0 1 2 0 0 0 1 0 1 1 0 1 0 0 1 2 2 0 1 2 0 0 1 1 2 0 0 0 0 0 0 2 0 0 1 1 0 1 1 1 1 1 1 2 0 0 0 1 1 0 1 0 1 0 2 0 1 1 1 1 0 0 0 2 0 0 0 1 0 0 0 1 1 1 0 0 0 1 1 0 0 1 0 0 1 1 1 1 1 1 0 0 0 0 0 1 2 1 2 0 1 0 0 1 0 1 0 0 1 0 1 0 0 0 0 0 0 0 0 2 1 1 2 2 1 0 0 2 2 0 0 0 0 0 1 1 0 0 0 2 0 0 0 0 1 2 0 0 1 1 0 2 0 0 2 0 2 1 1 1 1 1 1 0 0 1 0 0 1 1 0 2 1 1 0 0 2 2 1 1 2 0 1 1 1 1 0 1 0 1 0 1 1 0 2 2 1 1 2 0 0 0 0 0 1 1 2 0 0 0 0 1 0 0 0 2 0 1 0 0 0 0 1 1 1 2 2 0 0 0 0 1 0 0 0 1 2 2 1 0 1 0 0 1 1 0 1 1 1 1 0 1 1 0 1 1 1 2 1 2 0 1 0 0 0 1 1 1 0 0 0 1 1 2 1 0 0 0 0 0 2 2 2 0 0 1 1 1 0 0 0 0 0 1 1 0 0 0 0 2 0 0 1 1 1 2 1 2 0 1 0 2 2 2 0 2 0 0 0 2 0 0 1 0 1 0 0 1 0 0 0 1 0 2 2 2 2 2 2 2 0 0 0 1 0 0 1 1 1 0 2 0 0 2 0 0 1 0 0 1 1 0 1 0 0 0 1 0 0 1 0 2 2 0 0 0 1 1 1 2 0 0 0 2 1 0 2 1 1 0 0 1 1 2 0 2 2 1 2 1 1 1 0 1 0 0 0 0 0 0 0 0 2 2 2 0 0 1 0 1 2 2 0 0 1 1 0 2 0 0 0 0 0 0 0 0 0 0 0 0 0 2 1 2 0 2 0 0 0 2 0 1 0 0 0 1 0 0 0 2 2 1 1 0 0 0 0 0 2 0 1 0 0 0 1 0 0 0 0 0 0 0 2 1 2 1 0 0 0 0 0 0 0 0 0 1 1 1 1 1 0 1 0 0 0 0 0 0 0 0 0 1 0 0 0 0 1 0 0 0
42 0 0 1 0 0 1 1 0 1 0 1 0 1 0 0 1 1 1 2 2 0 0 0 0 0 0 1 1 1 1 0 2 2 1 1 1 0 0 0 2 0 0 0 2 0 0 0 1 1 0 1 1 0 2 1 0 0 0 0 1 0 0 0 1 1 1 1 1 0 0 0 2 2 2 2 0 1 2 0 0 0 2 1 1 0 0 0 0 2 0 0 2 0 0 0 0 1 0 1 0 2 0 0 2 1 2 1 1 0 0 1 0 1 1 1 1 1 0 2 2 0 2 2 0 0 0 1 0 1 0 0 0 0 0 0 0 0 0 1 0 2 0 0 0 0 0 0 0 0 0 0 0 0 0 0 1 0 0 2 2 2 1 1 1 2 1 0 1 0 0 1 0 2 0 0 2 1 1 1 1 1 0 1 1 1 1 0 0 2 1 0 0 1 1 2 1 0 1 0 0 0 0 0 1 0 0 2 1 0 0 0 1 0 0 2 0 0 1 0 0 0 2 0 0 2 2 0 0 0 0 0 0 0 0 0 1 1 1 1 1 0 2 0 1 0 0 0 0 0 0 0 0 0 0 1 0 2 0 0 0 0 0 1 0 0 0 1 2 0 2 1 0 0 2 2 0 1 1 0 1 1 1 1 0 1 1 2 0 2 0 1 1 0 2 0 1 0 1 2 0 1 0 1 0 0 0 1 1 0 0 2 2 2 2 0 2 0 0 0 1 1 0 0 1 0 1 1 1 2 2 1 0 1 0 0 0 1 1 1 0 0 1 2 1 0 2 0 2 1 1 0 0 0 1 0 0 1 0 1 0 0 0 0 0 2 0 2 2 0 2 0 0 2 0 0 1 0 2 0 1 1 0 0 0 0 0 0 0 0 1 2 2 0 1 1 1 1 0 0 0 0 1 1 0 1 1 0 0 0 0 0 0 0 2 2 2 0 2 0 0 0 1 1 1 1 0 1 2 1 1 0 0 0 0 0 0 0 0 0 2 0 2 0 0 1 1 1 2 1 0 0 1 1 2 1 1 2 0 0 0 1 0 0 1 0 0 2 2 1 1 1 2 2 0 0 0 2 0 2 1 2 0 1 0 2 1 0 1 0 1 1 1 2 1 0 1 0 1 0 0 0 2 2 0 1 1 2 0 0 0 0 0 0 0 1 0 2 1 2 2 0 1 1 1 1 1 1 0 0 2 1 1 1 1 0 0 0 0 1 1 1 0 1 1 1 2 1 1 1 0 0 0 2 0 0 0 1 0 1 1 0 1 1 1 1 0 2 2 1 0 0 1 0 1 0 2 1 2 1 2 0 1 0 0 0 0 1 0 0 0 0 0 0 0 0 1 1 0 0 0 1 0 0 1 2 1 0 0 1 1 0 0 0 0 1 0 2 1 0 0 1 0 0 0 0 2 0 0 0 2 0 0 2 0 0 2 0 1 1 1 0 0 1 1 0 1 0 1 1 2 2 1 0 0 0 0 0 2 0 0 0 1 0 1 1 1 1 0 0 0 1 0 0 0 0 2 0 2 0 1 0 0 2 1 1 1 1 2 0 0 0 0 2 1 0 0 2 0 1 0 0 0 0 1 2 0 2 2 0 0 0 0 0 0 0 0 1 0 0 0 0 1 0 0 2 2 0 1 1 1 1 1 2 1 0 0 0 1 1 0 1 1 0 0 0 0 1 1 1 0 0 1 0 0 1 1 0 0 0 0 1 2 1 0 0 0 1 1 1 1 0 0 1 1 1 0 1 1 2 0 0 2 1 1 0 0 2 0 2 0 1 1 1 1 1 0 0 1 0 0 0 0 0 0 0 0 0 0 1 0 0 1 1 1 2 2 1 1 1 0 1 1 1 0 2 1 0 0 2 0 0 2 0 0 2 0 2 1 0 0 0 1 1 1 0 1 0 0 0 0 2 0 1 1 0 1 0 0 0 2 2 0 0 0 0 2 0 2 0 2 0 0 0 2 2 0 2 2 1 1 1 0 0 0 0 1 0 1 1 0 0 1 0 2 1 2 0 1 0 1 2 1 1 2 1 0 0 1 1 1 0 1 0 1 0 0 0 2 2 0 2 0 2 1 2 1 2 0 1 0 2 1 2 0 0 0 1 0 1 0 0 2 0 0 0 1 0 0 0 2 0 2 0 0 0 0 2 0 1 0 1 0 0 0 0 1 0 0 0 0 0 0 0 0 0 0 1 1 0 0 0 0 0 0 0 0 0 2 1 0 1 1 2 0 0 0 0 0 0 1 0
43 1 0 0 0 0 0 2 0 1 1 1 0 1 1 0 0 1 1 1 1 0 0 0 0 0 1 1 1 1 1 0 1 1 1 0 2 1 0 0 2 0 1 1 1 0 1 1 0 2 0 0 1 1 0 2 0 0 0 0 2 0 0 0 1 1 1 0 1 1 0 1 1 2 1 2 1 0 2 0 0 0 2 1 1 0 1 0 0 1 0 0 1 1 0 0 0 0 0 1 0 1 1 0 2 1 2 0 1 1 0 1 1 1 1 1 1 0 2 0 0 0 2 1 0 1 1 1 0 1 1 1 0 0 0 0 0 0 0 2 2 0 0 0 0 0 0 0 0 0 0 1 0 0 2 1 0 1 0 0 1 1 0 2 1 1 1 0 1 1 1 2 1 1 2 1 2 1 1 1 1 0 0 2 0 0 2 2 0 0 0 2 0 0 0 1 0 0 0 1 1 1 0 0 1 0 1 1 1 0 0 0 0 0 0 2 1 0 1 1 0 0 2 0 0 0 0 1 0 1 1 1 0 0 0 0 1 1 1 1 1 0 2 0 1 0 0 0 0 0 0 0 0 1 0 1 0 1 0 1 0 1 0 1 0 0 0 1 1 0 1 2 2 2 0 0 2 2 2 0 2 0 0 0 0 0 0 1 0 1 0 0 1 0 2 0 1 1 0 0 1 1 1 1 1 0 0 1 2 0 0 2 1 1 1 0 2 0 1 0 1 1 2 0 1 0 0 2 2 1 2 0 0 1 0 0 0 1 1 1 0 0 2 2 1 0 2 2 2 0 1 0 1 0 1 0 0 0 0 1 0 0 1 0 1 1 1 1 2 0 2 0 0 2 0 0 2 0 2 0 1 1 2 1 0 0 2 0 0 0 0 0 2 0 2 0 2 1 0 0 0 0 0 1 0 1 0 1 1 0 0 0 0 0 0 2 0 0 0 0 0 1 1 0 0 1 1 0 0 0 0 0 0 0 1 1 1 1 0 1 2 0 1 1 0 1 1 0 2 0 0 2 1 2 1 1 0 2 1 1 1 2 1 0 0 0 0 1 2 1 1 1 2 2 1 1 0 2 0 2 1 1 0 1 1 1 0 1 2 0 0 0 0 1 1 0 2 0 2 0 0 2 1 1 0 0 1 0 0 0 0 0 0 0 0 0 0 2 0 0 0 2 2 2 0 2 0 1 0 2 0 0 1 0 1 0 2 1 1 2 1 1 0 2 2 2 0 1 1 1 0 0 1 2 0 2 0 0 0 0 0 0 0 2 0 0 1 0 0 0 2 2 1 0 1 0 1 1 1 2 1 0 2 0 0 1 0 1 1 0 0 0 1 0 0 0 0 0 0 0 0 2 0 1 2 2 1 0 0 2 1 0 0 0 0 0 0 1 1 0 0 2 1 1 0 1 0 2 0 0 0 0 1 2 0 1 2 0 2 1 0 1 0 1 0 0 2 0 1 1 0 2 0 1 0 0 0 0 0 0 0 0 2 1 1 1 0 2 0 2 2 0 0 0 0 1 1 1 2 0 2 0 0 2 0 2 2 1 1 0 0 0 2 2 2 0 0 2 0 1 1 0 0 0 1 2 0 0 2 0 0 0 0 1 0 1 0 1 1 1 0 0 0 0 0 1 1 0 0 0 0 0 0 2 0 0 0 1 0 1 0 1 0 0 0 0 0 1 0 1 0 1 0 0 0 1 0 0 1 0 0 0 1 1 0 0 1 1 1 1 1 0 1 1 0 1 0 1 0 2 0 0 0 0 0 2 0 2 2 2 0 2 1 1 1 0 1 1 0 0 0 2 0 1 0 0 0 0 1 2 0 0 0 0 2 0 1 1 0 1 1 0 1 0 0 1 1 0 0 2 0 0 2 0 0 1 1 0 1 1 1 0 1 0 1 1 0 0 0 0 0 2 0 2 2 0 0 0 1 0 0 0 0 0 0 1 0 0 1 1 0 0 0 2 2 2 0 1 1 1 1 1 0 1 0 1 0 1 0 0 0 0 0 0 2 2 2 0 0 0 0 1 2 1 1 1 1 1 0 2 0 0 0 0 1 1 0 0 1 1 0 1 0 2 1 0 0 1 0 0 1 1 2 2 2 1 1 1 0 0 0 1 0 1 0 1 2 0 0 1 2 1 2 1 0 0 0 0 0 0 0 0 0 0 0 1 2 0 1 1 0 0 0 0 1 2 0 1 1 0 0 0 0 1 0 0 0 0 0 1 1 0 0 1 0 0 0 0 1 0 1 1
44 0 0 1 0 0 2 2 0 1 0 1 0 1 0 1 0 2 1 0 0 1 0 1 0 0 0 0 1 2 0 1 2 2 0 2 0 2 0 1 0 0 0 0 1 0 1 0 1 1 0 0 0 1 1 1 0 2 2 1 0 0 0 0 0 0 0 0 1 0 0 1 2 2 2 2 0 0 1 0 1 0 1 1 2 0 0 0 0 2 0 0 0 0 1 0 1 1 1 1 0 0 1 0 2 0 2 0 1 1 0 2 0 1 1 0 0 0 2 0 0 0 2 1 0 1 1 1 0 2 1 1 1 0 0 0 1 0 0 0 1 1 0 0 0 1 0 0 0 1 0 0 0 0 1 0 0 1 0 1 0 0 0 0 1 2 0 0 0 2 2 1 0 2 2 1 1 1 1 1 1 1 1 2 1 0 2 0 0 2 1 0 0 1 1 2 0 0 0 0 0 0 0 1 2 0 0 1 0 0 1 0 1 0 0 2 1 1 1 1 0 0 1 0 0 0 0 1 0 1 1 1 0 0 0 0 0 1 2 0 0 0 2 0 2 0 0 0 1 1 1 0 0 1 1 2 1 0 0 0 0 0 0 0 1 0 1 0 2 0 2 0 1 1 0 0 0 1 1 0 0 0 1 1 0 2 1 1 0 2 0 1 0 1 2 0 2 0 0 1 0 0 1 0 1 1 0 0 1 1 0 1 1 1 1 1 2 0 0 0 1 1 2 2 0 0 0 0 0 1 2 1 0 0 0 0 0 0 2 1 0 0 0 2 0 0 1 0 2 1 1 0 0 1 1 1 1 1 0 0 0 0 2 0 2 0 1 2 2 0 2 0 0 2 0 0 1 1 0 0 0 1 1 0 0 1 1 1 1 0 0 2 1 1 1 1 0 0 0 0 0 0 1 0 0 0 1 1 0 0 0 0 0 0 0 2 0 1 0 0 0 1 0 0 1 2 0 1 0 0 0 0 0 0 0 0 0 0 0 1 1 0 1 1 0 1 1 0 1 1 0 1 0 2 1 0 1 1 1 0 0 1 0 0 0 1 1 1 1 0 0 1 2 1 2 1 1 1 0 1 1 1 0 1 2 0 0 0 2 0 0 0 0 1 1 0 1 0 0 2 2 2 1 1 1 1 1 1 0 0 0 0 0 0 0 0 0 2 0 1 1 1 0 0 1 1 1 1 0 1 2 0 1 1 1 0 2 1 1 0 0 0 0 1 1 0 1 1 1 1 0 0 1 1 1 2 2 0 0 0 0 0 0 0 0 0 1 0 0 0 1 1 0 0 0 0 1 1 2 1 2 1 1 0 0 1 0 0 0 0 1 0 1 1 1 0 0 0 0 0 0 2 0 0 1 1 1 0 0 1 1 0 0 0 0 0 0 0 0 0 0 1 0 0 0 1 1 0 0 0 0 1 0 0 0 0 2 2 2 2 0 1 0 1 1 0 2 0 1 0 0 2 0 2 0 0 0 0 1 0 0 0 1 1 0 1 1 2 0 1 0 0 0 0 0 1 1 0 1 1 0 1 0 2 1 1 1 1 1 1 1 1 1 2 0 0 0 1 0 0 0 0 1 1 2 2 1 2 2 0 0 0 0 1 0 0 0 0 0 0 0 0 0 0 0 1 1 0 0 0 0 0 0 2 0 0 0 0 1 1 0 1 0 0 0 0 0 1 0 0 0 0 0 0 1 2 1 0 0 0 0 0 0 0 0 2 1 1 1 1 0 0 0 2 2 0 1 2 2 2 0 0 1 1 2 0 2 2 0 2 0 2 2 0 2 0 0 0 0 1 0 1 0 0 1 0 0 0 0 2 0 0 0 2 0 2 2 1 1 1 0 1 2 0 0 0 0 0 0 2 0 0 2 0 0 2 0 0 1 1 1 0 0 0 0 0 0 0 0 1 1 0 0 1 1 0 1 0 0 0 0 0 0 0 0 0 0 0 2 0 1 1 0 0 1 0 0 0 1 1 1 1 0 0 0 0 1 0 0 1 1 0 1 0 1 1 1 0 1 0 0 1 1 1 1 1 1 0 1 1 0 0 0 0 2 1 0 1 1 0 0 1 0 1 1 1 1 1 1 0 1 1 1 1 2 2 2 1 0 0 0 0 2 1 1 1 2 2 0 1 2 0 2 1 1 0 1 1 0 1 0 0 0 0 2 0 0 1 1 1 0 0 0 0 0 1 0 1 1 0 0 0 0 1 0 0 0 0 1 0 0 1 0 1 0 1 1 0 1 0 1 0
45 0 0 1 0 0 1 2 1 2 2 0 0 0 0 0 0 1 1 0 1 1 0 0 0 0 0 1 1 1 1 0 2 2 1 0 2 1 0 1 1 0 0 0 2 0 2 0 2 0 0 0 1 2 0 0 0 0 0 0 1 0 0 0 1 1 1 0 0 0 0 1 1 1 1 1 1 1 2 1 0 0 2 0 1 1 0 0 0 2 0 0 0 1 0 0 0 0 0 2 0 0 0 0 2 1 2 2 2 0 0 2 2 2 2 2 2 0 0 1 2 0 1 0 0 2 2 1 0 1 0 1 0 0 1 1 0 0 0 0 1 1 0 0 0 1 0 0 0 0 0 0 0 0 0 0 0 0 1 0 0 0 0 1 0 2 0 0 2 1 0 0 1 1 1 1 2 1 0 1 0 1 1 2 2 1 2 0 0 0 0 0 0 1 1 1 1 0 0 0 0 0 0 1 1 0 1 0 2 0 2 0 1 0 0 2 0 1 2 1 0 0 1 0 0 0 0 0 0 0 1 1 1 1 0 0 0 2 2 0 0 0 1 0 2 1 1 0 1 1 0 0 0 0 0 0 0 2 0 0 0 0 0 1 1 0 0 1 2 0 0 1 2 2 1 0 0 2 2 0 0 1 0 0 0 0 0 1 0 1 1 1 1 0 2 0 1 2 2 2 1 0 0 0 0 0 0 0 0 0 1 2 1 1 1 1 2 0 1 0 1 2 2 0 1 0 0 2 1 2 1 1 0 1 0 0 0 2 0 0 0 0 1 1 0 0 1 1 1 2 0 1 1 0 0 0 1 1 0 1 0 0 1 0 1 0 1 2 1 1 1 1 0 2 0 0 1 1 0 0 0 2 1 0 0 0 0 0 0 1 1 1 1 0 1 1 1 0 0 1 1 1 1 0 0 0 0 0 0 0 0 0 0 0 2 2 1 0 1 0 0 1 1 0 2 2 2 2 1 1 0 0 1 1 0 1 1 0 0 0 0 0 1 1 0 1 1 0 0 0 0 1 0 2 0 0 0 1 0 1 1 1 0 0 0 1 1 1 1 0 0 1 1 1 0 0 0 2 1 1 0 2 0 0 1 2 0 0 2 0 1 0 1 1 0 0 2 1 1 1 1 2 1 1 0 0 1 0 1 1 0 0 0 0 0 1 0 2 0 1 1 1 2 0 0 1 0 0 0 1 1 1 1 1 1 0 1 0 1 1 0 0 0 1 1 2 0 0 0 0 0 0 0 2 0 0 0 0 1 0 0 1 0 0 0 0 0 1 1 1 0 0 1 0 1 0 1 1 1 2 1 0 1 0 0 1 1 0 0 0 0 0 1 0 0 0 1 0 0 0 0 2 0 0 1 1 2 0 0 1 2 0 1 1 1 1 1 1 0 1 1 1 0 1 0 0 1 1 0 0 0 1 1 1 1 1 1 1 2 2 0 0 0 1 0 0 2 1 1 1 0 1 0 1 0 0 0 0 2 0 0 0 1 0 0 2 1 2 1 0 0 1 0 0 1 0 2 1 1 1 0 2 0 1 0 0 0 1 1 0 0 0 0 1 0 0 0 2 0 2 1 1 0 0 2 1 2 1 1 0 0 0 0 0 0 1 0 1 2 2 0 0 0 0 1 0 0 0 0 0 0 0 0 2 0 0 0 1 0 1 1 1 0 0 0 1 0 0 0 0 0 0 1 0 0 1 0 0 2 2 0 0 1 0 0 1 0 0 2 2 0 0 0 1 0 1 0 1 1 0 0 2 1 1 1 1 0 2 2 2 0 2 1 1 2 1 1 1 0 0 0 1 0 0 0 0 1 0 0 1 0 0 1 1 1 2 2 1 2 2 2 2 2 1 0 1 1 0 1 2 1 0 1 0 0 1 0 0 0 0 0 0 0 0 0 0 0 0 0 0 0 1 0 1 1 0 1 1 0 0 2 2 2 0 0 2 0 0 0 1 0 1 0 0 1 2 1 1 1 0 1 1 0 0 0 0 1 0 0 0 0 0 1 0 2 2 2 0 1 0 1 2 1 1 1 1 1 0 0 2 0 0 2 0 2 2 0 1 2 0 0 2 0 0 2 2 1 1 2 0 2 0 1 2 1 0 0 1 0 0 0 0 2 1 0 0 1 0 1 0 2 0 2 0 0 0 2 1 1 0 1 0 0 0 0 0 0 0 0 1 0 1 0 0 1 2 0 2 1 1 1 1 0 0 0 0 0 0 1 0 0 1 0 1 0 0 0 0 2 0 1 0
46 1 0 1 0 0 2 2 0 1 1 0 1 0 0 0 0 2 0 2 2 0 0 0 0 0 0 2 1 1 2 1 1 2 1 1 1 2 0 0 1 0 0 0 0 1 1 0 2 0 0 0 1 1 0 1 0 0 0 0 1 1 0 2 0 0 0 0 0 0 0 0 1 2 1 2 1 0 2 0 0 0 2 1 1 0 0 0 0 2 0 0 0 1 1 0 0 1 1 2 1 0 0 0 2 1 2 1 1 0 0 2 1 1 1 1 1 0 0 2 2 0 2 1 0 1 1 0 1 1 0 0 0 0 0 0 0 0 0 0 2 0 0 0 0 1 0 1 1 1 0 0 1 0 1 0 1 1 0 1 1 0 0 1 2 2 0 0 0 1 0 1 1 1 1 0 2 0 0 1 0 0 0 1 0 0 1 0 0 0 0 0 0 2 2 2 2 0 0 0 0 0 1 0 1 0 0 1 2 0 1 0 1 0 0 2 1 1 1 0 1 1 2 0 0 2 2 0 0 0 0 0 0 0 0 0 1 2 2 0 0 1 1 0 1 0 0 0 0 0 0 0 0 0 0 0 0 1 0 0 0 0 0 1 1 0 0 0 1 0 0 2 1 2 0 0 0 2 2 0 0 0 0 0 0 0 0 2 0 2 1 2 0 1 1 1 1 0 0 1 0 0 1 0 1 1 0 0 1 0 1 2 1 2 2 1 2 0 1 0 1 2 0 0 0 0 0 2 1 1 1 1 0 0 0 1 0 1 1 0 0 0 2 2 0 0 2 0 2 0 2 0 0 1 0 1 1 1 0 0 0 0 0 0 0 0 1 1 2 0 2 0 1 2 0 0 2 0 2 0 1 1 1 0 0 0 0 0 0 0 0 0 0 0 2 0 0 1 0 0 0 1 0 2 1 1 0 0 1 0 0 0 0 0 2 2 2 1 0 0 0 2 1 1 2 1 1 0 2 0 1 1 0 2 2 1 0 2 0 0 2 0 1 1 1 2 1 0 1 0 0 0 0 2 0 0 0 1 1 0 0 1 0 1 0 2 2 1 1 0 0 1 2 2 1 0 1 1 1 0 1 2 1 0 2 0 0 1 1 0 1 1 0 2 1 0 2 1 1 0 0 1 2 2 0 0 1 2 0 0 0 0 1 0 1 0 0 1 0 1 1 1 1 0 1 1 1 1 1 1 1 1 1 1 1 1 1 1 1 1 0 0 0 0 1 1 2 2 2 2 0 0 1 2 0 1 0 0 1 0 0 1 1 1 0 0 1 0 0 0 1 1 0 0 0 0 1 1 2 1 2 0 0 0 0 0 0 1 0 0 0 0 0 0 0 0 0 0 0 0 0 1 0 0 2 2 0 0 1 0 1 0 0 0 0 0 0 1 0 1 1 2 0 0 0 0 1 2 0 0 0 1 0 0 0 0 2 1 1 1 0 1 1 1 1 0 1 0 1 1 0 1 0 2 1 1 0 1 2 0 0 0 2 0 1 1 0 1 0 0 0 1 1 0 1 1 1 1 2 0 1 0 0 2 0 1 2 0 2 0 0 0 0 0 0 0 0 2 0 1 0 0 0 0 1 1 0 1 1 0 0 0 0 0 0 0 0 1 1 1 0 0 0 0 0 1 1 0 1 1 1 1 0 2 1 1 1 0 1 1 0 2 0 0 0 0 0 1 1 1 1 1 0 0 1 0 0 1 1 1 0 0 1 0 0 1 1 2 0 0 0 0 0 1 1 1 0 1 1 1 0 1 0 0 1 2 0 2 1 2 0 2 2 0 2 0 1 0 1 0 0 0 0 0 1 0 0 0 2 2 0 0 2 0 2 2 2 2 1 1 1 1 0 1 0 1 1 0 0 2 0 0 2 0 0 0 0 1 1 0 1 0 1 0 1 0 1 0 0 0 0 2 0 2 1 1 1 0 1 1 1 2 0 0 0 1 0 0 2 0 0 0 0 0 1 2 0 2 2 2 2 2 0 0 0 0 0 0 1 0 1 0 1 0 2 1 1 0 0 0 0 2 0 0 2 2 0 1 0 2 0 0 0 0 0 0 0 1 2 0 0 2 0 1 1 2 0 0 1 0 1 1 0 1 1 2 1 0 0 0 0 1 1 1 1 1 1 2 0 2 2 0 1 1 1 0 2 1 0 1 0 1 0 0 0 0 1 0 0 0 0 0 1 1 0 1 0 2 1 1 1 1 0 0 0 0 0 0 0 1 1 0 0 1 0 0 1 0 0 0 1 1
47 1 0 0 0 0 0 2 0 2 2 0 0 1 0 0 1 2 2 1 1 0 0 0 0 0 0 0 0 1 0 0 0 1 2 1 2 1 0 0 0 0 1 1 2 1 0 0 2 1 0 0 1 1 0 2 0 0 0 0 0 0 0 2 0 0 1 1 1 0 0 2 1 2 1 2 1 2 2 0 0 0 2 2 2 1 0 0 0 2 0 0 1 1 0 0 0 1 1 2 1 0 0 0 2 1 1 2 1 0 0 1 0 1 1 0 1 0 0 1 1 1 2 2 0 0 0 2 0 2 1 1 0 0 1 0 0 0 0 0 1 2 0 0 0 1 0 0 0 0 0 0 0 1 0 0 1 0 0 2 0 0 0 2 1 1 1 0 1 2 1 0 1 1 1 1 2 1 0 1 1 1 1 2 1 0 2 2 0 0 1 2 0 1 1 1 2 1 0 0 0 0 1 0 1 0 1 1 0 0 1 0 1 1 0 2 0 1 1 1 0 0 2 0 0 1 1 1 0 0 0 0 0 0 0 0 0 2 2 0 0 0 1 0 2 0 0 0 1 1 1 1 0 0 0 0 2 1 0 0 0 0 0 1 0 1 0 1 2 0 0 2 2 2 1 1 0 2 2 0 0 1 0 0 0 2 0 2 0 2 2 0 0 0 1 0 2 1 0 0 0 0 1 0 1 0 1 1 1 0 1 2 1 2 2 0 2 0 0 0 0 2 1 0 1 0 0 1 0 1 2 0 0 2 0 0 0 1 1 1 1 1 1 2 0 0 1 1 2 1 0 1 1 1 0 1 1 0 0 2 0 0 0 0 0 1 0 2 0 2 0 2 0 2 0 0 2 0 0 0 1 1 1 0 1 0 0 0 0 1 0 0 0 0 2 1 0 0 1 1 0 1 1 0 0 0 0 0 0 1 1 1 0 0 2 2 2 1 0 0 0 2 0 1 1 1 1 0 1 0 0 0 0 0 0 0 0 0 0 0 1 1 1 1 0 1 2 2 2 2 0 0 0 2 0 0 0 2 2 0 1 1 0 0 0 1 1 1 1 0 0 1 1 1 1 1 0 2 1 1 2 1 0 1 2 0 0 0 1 0 1 1 1 1 0 0 0 1 1 0 1 2 0 0 0 0 2 1 0 0 0 0 0 0 0 0 0 2 0 1 1 1 0 0 1 2 0 0 0 1 0 1 0 0 0 0 0 1 1 0 0 0 1 0 0 1 1 0 0 0 0 0 1 2 1 1 0 0 0 1 1 0 0 1 0 0 0 1 1 1 1 1 0 0 0 0 1 2 2 2 2 0 1 0 1 0 0 0 0 0 0 0 0 0 0 1 0 0 0 0 0 2 0 0 1 1 1 0 0 1 0 0 1 1 1 2 1 0 0 0 0 0 1 1 0 0 1 2 0 0 0 1 1 1 0 1 2 0 2 1 0 0 0 0 1 0 2 0 1 2 0 1 1 1 1 1 0 0 2 1 1 0 1 1 1 1 0 2 1 1 1 0 1 0 0 0 1 1 2 0 1 1 0 2 2 2 1 1 2 0 1 1 0 0 0 0 0 1 0 2 1 0 0 0 2 1 0 2 2 0 1 0 0 0 0 0 0 1 1 1 0 1 0 0 0 1 1 0 1 0 0 0 1 2 1 0 0 1 0 1 0 1 0 1 0 0 0 0 0 0 0 0 2 1 0 1 0 0 1 1 0 0 1 0 0 1 0 0 2 2 0 1 0 0 0 1 0 2 2 2 1 0 2 2 2 0 0 2 1 2 0 1 0 0 0 0 0 1 1 0 0 1 1 0 0 1 0 0 0 2 0 0 1 1 1 2 2 2 1 1 1 1 0 0 0 0 0 0 2 2 2 0 1 0 0 2 0 1 2 1 1 1 1 0 1 1 0 0 0 1 1 1 0 1 1 0 1 0 0 0 2 2 1 1 0 1 0 0 1 1 1 1 0 1 2 2 0 0 1 1 2 2 0 0 0 2 0 0 0 0 0 0 0 0 2 2 2 0 0 0 1 2 1 1 1 1 1 1 0 1 1 0 0 2 2 1 0 1 2 0 1 1 1 1 1 1 1 1 1 1 1 1 1 1 0 0 0 0 0 0 0 0 2 0 0 1 2 0 1 0 2 0 0 1 1 0 2 0 0 0 0 0 0 1 0 0 1 0 0 0 0 0 0 0 1 2 0 1 1 0 0 0 0 1 0 0 0 0 0 0 0 0 0 2 0 0 0 0 0 0 2 0
48 0 0 1 0 0 1 1 0 1 0 2 0 0 0 0 0 2 1 2 2 0 0 0 0 0 0 2 0 0 1 1 1 1 2 0 2 1 0 0 2 0 0 0 2 0 1 0 2 0 0 0 0 0 2 2 0 0 0 0 0 2 0 1 0 0 0 2 0 0 0 1 2 1 2 1 0 2 2 0 0 0 2 2 2 0 0 0 0 2 0 0 2 2 0 0 0 1 1 1 0 0 1 0 2 0 2 1 1 0 0 2 0 0 0 0 0 0 0 1 1 0 2 2 0 0 0 0 1 1 1 1 1 0 0 0 0 0 0 0 1 1 0 0 0 1 0 0 0 2 1 0 0 1 0 0 0 1 0 0 0 0 1 1 0 0 0 1 0 0 0 0 0 2 1 0 1 0 0 0 0 0 1 2 2 1 2 1 0 1 2 1 0 1 1 1 0 0 0 0 0 0 0 0 2 0 0 0 0 0 0 0 2 0 0 2 1 0 1 1 0 0 1 0 1 0 0 2 0 1 0 0 1 1 0 0 0 0 0 0 0 0 2 1 1 0 0 0 0 0 0 0 0 0 0 2 0 2 0 1 0 1 0 0 0 0 1 1 1 0 1 1 1 1 1 1 0 1 1 0 1 1 2 2 0 2 2 2 0 2 2 2 0 0 2 0 2 1 0 0 0 0 1 0 1 0 0 0 2 1 0 1 1 2 2 1 2 2 0 1 0 1 2 1 0 0 0 1 1 2 2 1 0 2 0 0 0 2 0 1 0 1 0 1 0 1 1 0 1 1 1 0 0 1 1 1 1 1 0 1 0 0 0 1 0 0 1 2 2 0 2 0 0 2 1 1 1 1 1 1 1 0 1 0 1 1 0 0 0 0 0 1 0 0 2 0 1 0 1 1 1 1 0 2 1 1 0 0 0 1 0 0 0 0 0 1 0 0 2 0 1 0 0 2 0 0 1 0 1 0 0 0 1 1 0 1 0 0 0 0 2 0 2 0 0 1 1 0 1 1 0 1 0 2 0 0 0 2 1 1 2 2 1 0 0 0 0 1 1 0 1 1 2 1 2 1 1 2 0 2 1 2 0 0 1 1 0 0 1 0 1 1 1 1 0 0 1 0 1 1 1 2 2 1 0 0 1 1 1 0 1 0 0 1 0 1 0 2 0 2 2 0 1 1 0 2 0 1 0 1 1 1 1 1 1 0 1 0 1 1 2 0 0 0 1 1 1 1 1 1 0 0 0 2 1 0 0 0 0 0 0 0 1 0 0 0 0 1 1 1 0 0 1 0 1 0 0 1 1 2 2 0 1 0 2 0 0 2 1 1 1 1 0 0 0 0 0 0 0 0 0 2 0 0 1 2 1 0 1 0 0 0 0 0 0 0 0 1 1 0 0 1 0 0 0 0 1 1 0 0 0 1 1 2 0 0 2 0 2 1 0 0 0 1 0 0 2 0 1 1 0 2 1 1 0 0 0 0 2 0 0 0 1 1 1 1 1 1 0 0 0 2 1 0 0 1 0 1 2 0 1 1 0 1 1 2 0 2 2 0 2 2 1 1 0 0 0 2 0 0 0 0 0 1 0 2 1 1 1 0 1 0 0 0 1 1 0 1 1 1 0 0 0 0 0 0 1 1 1 1 0 0 0 2 1 1 1 0 0 0 0 0 0 1 0 0 0 0 0 0 0 0 0 1 0 1 0 1 0 0 1 2 1 1 0 0 2 1 1 1 0 1 1 1 1 0 0 0 0 0 0 2 0 0 0 2 0 1 2 1 0 1 0 1 1 1 0 1 0 0 0 1 0 1 1 1 1 1 1 2 0 0 1 1 1 2 2 2 2 2 2 2 0 0 0 0 0 0 0 2 0 0 1 0 0 2 0 0 1 0 0 0 2 2 2 0 2 0 1 0 1 0 0 1 0 0 2 0 0 0 0 1 0 0 1 0 2 0 1 1 0 0 0 0 2 2 0 0 1 0 0 0 0 0 0 1 0 0 0 0 0 0 1 0 2 1 1 0 0 0 0 2 1 1 1 1 0 2 0 2 0 0 0 0 0 0 0 1 1 1 0 1 0 0 1 1 0 2 0 2 0 2 0 2 0 0 0 1 0 0 0 0 1 1 0 1 1 0 0 0 2 0 0 2 2 0 2 2 0 1 0 1 1 0 1 1 1 0 0 0 0 0 0 0 2 0 0 1 1 0 0 0 0 1 0 1 0 0 0 0 0 0 0 2 0 0 0 0 0 0 2 1
49 1 0 2 0 0 2 2 1 2 2 0 0 2 1 0 1 1 0 1 1 0 0 0 0 0 0 1 0 0 1 1 2 2 1 1 1 2 1 0 0 0 0 1 1 1 1 0 1 0 1 0 1 2 0 2 0 0 1 1 1 0 0 1 0 0 0 0 2 0 1 1 0 2 0 2 2 0 2 1 0 0 2 1 1 0 0 0 0 2 0 0 1 2 0 0 0 0 0 2 0 0 0 0 2 0 2 1 0 0 0 1 1 2 2 2 2 1 1 1 1 0 2 0 0 1 1 0 0 0 0 0 1 0 0 0 0 0 0 0 0 2 0 0 0 0 0 0 0 0 0 0 0 0 0 0 0 0 2 1 1 1 2 0 0 2 0 0 1 2 1 0 0 2 2 0 2 1 1 1 1 2 1 2 1 0 2 2 0 0 0 2 0 2 2 2 0 0 0 1 1 2 1 0 1 0 0 0 0 0 2 0 1 0 0 2 1 0 2 1 0 0 2 0 0 0 0 0 0 0 1 1 1 1 1 0 1 2 2 0 0 0 2 1 2 0 0 0 0 0 0 0 0 0 0 2 0 0 0 0 0 0 0 1 1 0 1 1 0 0 1 2 0 0 0 0 0 2 2 0 0 1 0 0 1 1 1 2 0 2 1 1 1 0 2 0 1 0 0 0 0 0 0 0 0 0 0 0 1 1 0 1 1 2 2 0 1 1 1 0 0 1 0 0 1 0 0 1 0 0 0 2 0 2 0 0 0 0 2 2 1 1 0 1 0 0 2 0 2 1 1 0 1 0 1 0 1 2 0 0 0 0 2 0 2 1 0 2 0 2 0 2 1 2 2 2 2 0 0 0 1 0 1 0 0 0 0 0 0 0 0 1 2 0 1 1 1 0 1 1 1 1 1 0 0 0 1 0 0 0 0 0 0 1 0 1 0 1 0 0 0 2 1 0 1 1 1 1 2 0 0 1 1 1 1 2 0 2 0 0 1 0 1 1 0 1 1 0 1 1 0 0 0 2 0 0 0 2 1 0 0 1 0 1 0 1 1 2 2 0 0 0 2 2 2 1 1 1 0 1 1 2 0 0 2 0 0 1 2 0 0 0 0 1 1 0 1 0 1 0 0 1 2 1 0 0 0 1 0 0 0 1 0 0 1 0 0 2 0 1 1 1 2 2 0 2 0 0 0 2 0 2 2 2 2 0 2 1 1 0 0 0 0 0 0 1 1 0 1 0 0 0 0 1 1 0 0 0 0 0 0 0 0 0 0 0 0 1 1 0 1 1 1 0 0 0 1 2 2 2 2 0 0 0 0 0 0 1 1 0 0 0 0 0 2 0 0 0 0 1 2 2 0 1 2 2 1 1 0 2 1 0 0 0 0 0 0 1 0 0 0 0 1 1 0 1 0 1 0 0 0 1 0 1 0 1 1 1 2 2 1 0 1 1 1 0 2 1 1 1 2 2 1 1 1 1 0 0 2 0 0 0 1 0 0 0 0 2 2 0 1 0 1 0 0 0 1 0 2 1 0 1 0 1 0 0 2 1 1 0 0 0 1 1 0 0 0 1 0 0 0 0 0 1 1 2 1 2 1 0 0 0 0 1 0 1 0 2 1 1 0 0 2 0 0 0 1 2 0 0 0 0 0 2 0 0 1 0 1 1 0 1 0 1 0 1 0 0 2 1 0 0 0 1 1 2 0 0 1 1 0 1 1 2 0 1 1 1 0 0 1 1 1 0 0 1 0 1 1 1 0 1 2 2 2 0 0 1 1 2 1 1 2 0 2 0 1 1 1 0 0 1 0 0 1 1 0 0 0 2 1 1 1 0 0 1 0 1 1 1 1 1 0 0 0 0 0 0 1 1 0 1 2 0 0 0 0 0 1 0 0 1 0 0 0 0 0 0 2 0 0 1 0 1 1 0 1 0 0 0 1 1 1 0 0 1 1 0 1 1 0 0 0 0 2 2 0 1 2 1 1 1 0 0 0 0 0 0 0 0 1 0 0 0 2 2 2 0 0 0 0 1 1 1 2 1 0 0 0 2 0 0 0 0 1 1 0 2 2 0 0 2 0 1 2 2 1 2 0 1 0 2 0 2 0 0 0 0 0 0 0 0 2 1 1 1 1 1 1 0 2 0 1 1 0 1 1 2 0 1 0 1 0 1 0 0 1 0 0 1 0 0 1 1 0 0 0 1 1 0 0 0 0 0 0 0 0 0 0 0 0 0 0 1 0 0 1 0 1 0 2 0
50 0 0 2 0 0 1 1 0 1 1 1 1 2 1 1 0 2 0 2 2 0 0 0 0 0 0 2 0 0 1 1 1 1 0 1 1 2 0 0 0 0 0 2 2 2 1 0 2 0 0 0 1 1 0 2 0 0 0 0 0 1 0 0 0 0 0 1 1 0 0 2 1 2 1 2 1 0 2 1 0 0 2 1 1 0 0 1 1 2 1 1 0 1 1 0 0 0 0 2 0 0 1 0 2 0 2 1 1 0 0 2 0 1 1 1 1 0 2 0 0 0 1 1 1 0 0 0 2 2 0 0 0 0 1 0 0 0 0 1 1 1 0 0 0 1 0 0 0 1 0 0 0 1 1 2 0 0 1 1 1 1 0 1 1 2 1 1 0 1 1 0 1 1 0 1 2 0 0 0 0 0 0 2 0 0 2 0 0 0 0 0 0 2 2 0 1 0 0 0 0 1 0 0 1 0 1 1 0 0 0 1 1 0 0 2 0 0 2 1 1 1 1 0 1 0 0 1 1 2 0 0 0 0 0 0 0 2 2 0 0 0 1 0 0 0 0 0 0 0 0 0 1 0 0 1 1 1 0 0 0 0 0 0 1 0 0 0 2 0 1 0 1 1 0 0 1 2 2 0 1 0 2 2 0 2 2 1 0 1 0 1 1 1 2 1 2 1 0 1 0 0 0 0 0 1 0 1 1 0 1 1 2 2 2 0 1 1 1 0 1 2 0 0 1 0 0 1 1 1 1 2 0 1 0 0 0 1 1 0 1 1 1 2 1 0 2 0 2 2 2 0 1 0 1 1 1 0 0 2 0 0 2 0 2 2 0 2 2 0 2 0 0 2 1 1 1 0 0 0 1 1 2 0 0 0 0 1 1 0 0 2 2 0 1 1 1 1 0 1 1 1 1 1 0 1 1 1 0 0 0 0 0 0 1 2 0 1 0 0 1 1 0 0 1 2 0 1 0 0 0 1 0 1 1 0 0 1 0 1 2 0 1 1 1 2 1 1 1 1 1 0 1 1 2 1 1 1 0 1 1 1 0 0 0 1 1 2 2 1 1 1 1 1 1 0 1 2 0 1 2 0 0 0 2 0 0 2 2 0 0 0 0 0 1 0 2 1 1 0 0 1 2 2 0 0 1 0 0 0 0 0 0 1 1 0 0 2 0 2 2 0 0 0 0 0 2 1 0 1 1 1 0 0 0 0 0 0 1 1 1 0 0 0 1 2 0 0 1 1 0 1 1 1 1 1 1 1 1 1 1 0 0 2 0 0 0 1 1 1 0 1 1 0 1 0 1 2 2 2 2 0 0 0 0 0 0 0 0 0 0 0 1 0 0 0 0 0 0 0 0 2 0 0 2 2 2 0 0 1 0 0 0 1 0 0 0 0 0 0 0 0 0 0 0 0 2 1 0 0 1 1 1 1 0 2 2 0 1 0 0 0 0 0 0 0 2 0 1 1 1 2 1 1 1 0 0 1 1 0 0 0 1 1 1 1 2 1 1 0 0 1 0 1 0 0 2 0 1 1 0 1 0 1 0 1 2 1 1 0 0 0 0 0 0 0 0 2 0 1 0 0 0 0 1 2 0 1 1 0 1 1 0 1 0 0 0 1 1 1 0 0 0 1 0 0 1 0 0 0 0 0 0 2 0 0 1 0 1 1 0 1 0 0 0 1 0 1 0 1 0 1 1 0 0 2 1 0 1 0 0 0 1 1 1 1 0 0 2 2 1 0 1 1 1 1 1 2 1 1 0 1 0 0 1 2 0 2 1 2 0 2 2 0 2 0 1 1 0 0 0 2 0 0 0 0 2 2 0 2 0 0 0 0 2 0 1 2 2 1 1 1 0 1 0 1 1 0 1 2 0 1 2 1 1 1 0 0 0 0 0 0 0 0 0 0 0 0 1 0 0 2 0 2 1 0 1 0 0 0 1 1 0 0 0 1 0 0 2 0 1 0 1 0 1 1 0 0 1 1 1 1 0 0 0 0 0 1 0 0 1 1 1 1 2 2 2 0 0 1 0 2 2 2 1 0 1 1 0 1 0 0 1 0 1 1 0 1 2 1 0 2 0 2 0 0 1 1 0 0 0 2 0 0 0 1 0 1 0 1 0 0 1 0 0 1 2 2 0 2 2 0 2 1 1 0 1 0 0 0 0 0 1 1 0 1 2 0 2 2 0 0 0 0 0 1 0 0 2 1 1 1 0 2 0 0 0 0 1 0 0 1 0 2 1 0 0 0 0 0 0 0
51 1 0 1 0 0 0 2 0 2 2 0 1 1 0 1 0 2 2 2 1 1 0 1 0 0 0 2 0 0 2 1 0 0 2 0 2 1 1 0 0 0 1 1 2 1 0 0 2 0 0 0 0 0 2 1 1 0 0 0 0 1 0 1 0 0 0 0 0 0 0 1 2 2 2 2 0 2 2 0 2 0 2 1 1 0 0 0 0 2 0 0 0 1 0 0 0 1 1 1 1 0 0 0 2 2 2 0 0 0 0 1 1 2 2 2 2 0 1 1 1 0 2 0 0 2 2 0 0 0 0 0 0 0 0 0 0 0 0 0 0 2 1 1 0 0 0 0 0 0 0 0 0 1 0 1 1 1 0 2 2 1 1 0 1 2 0 0 1 2 1 0 1 1 1 0 2 0 0 1 0 0 2 2 2 0 2 0 0 1 0 0 0 1 2 1 1 0 0 1 1 1 0 0 2 0 0 0 1 0 2 0 0 1 0 2 1 0 1 1 1 1 1 0 0 1 1 1 0 1 0 0 0 0 0 0 0 1 2 0 0 1 2 0 2 1 1 0 1 1 0 0 0 0 0 1 2 1 1 1 1 0 0 2 1 0 1 0 0 0 0 2 1 1 0 0 0 1 1 0 0 0 1 1 0 2 0 1 0 2 1 1 0 1 2 2 1 1 0 0 0 1 0 0 0 0 0 1 1 0 1 1 1 1 1 0 2 0 0 0 1 0 2 1 1 0 0 2 2 1 1 1 0 2 0 0 0 1 1 0 0 2 1 1 0 0 0 0 2 2 1 1 0 0 0 0 0 1 0 1 0 0 0 0 0 0 0 2 2 0 2 0 1 2 0 0 1 0 0 0 0 0 0 0 0 1 1 0 0 0 0 0 0 2 2 0 1 1 1 1 0 1 0 2 2 0 0 1 0 1 0 0 1 1 0 2 0 0 0 2 2 0 2 0 0 2 1 1 1 0 1 0 1 1 0 1 0 2 0 0 2 0 1 1 1 2 2 0 2 1 0 0 0 1 1 0 1 2 2 1 1 2 0 0 0 0 0 1 1 0 0 1 2 2 1 1 0 1 0 1 0 2 0 0 2 0 0 0 2 0 0 0 0 1 1 0 2 0 1 1 2 2 2 2 0 0 1 1 0 0 0 1 1 0 1 0 0 2 0 2 2 0 0 0 1 1 1 1 0 1 0 1 1 0 1 0 1 0 1 1 0 0 0 2 2 1 2 1 2 2 0 1 0 2 0 0 0 0 0 0 0 0 1 0 1 1 0 1 1 1 0 0 1 0 0 0 2 2 2 2 2 0 0 0 0 0 0 1 1 1 0 0 0 0 0 0 0 0 0 0 0 1 0 0 0 2 0 0 0 1 0 0 0 1 0 0 1 1 0 1 0 0 0 0 0 1 1 2 0 0 1 1 0 2 0 0 2 1 2 2 0 0 0 0 1 0 1 0 1 1 0 2 2 0 0 0 0 0 1 0 0 0 2 1 1 1 0 2 1 1 0 1 0 2 0 0 2 2 2 0 2 0 1 0 0 0 1 2 2 0 0 0 0 1 0 0 0 1 0 0 0 0 1 1 2 2 1 2 1 0 1 0 0 2 0 0 0 1 0 0 0 0 1 0 0 0 0 1 1 1 1 1 1 1 1 1 1 0 0 0 0 0 0 0 0 0 0 0 1 1 1 1 1 0 1 1 0 0 0 0 0 1 1 1 0 0 2 0 2 2 0 0 0 0 0 1 1 1 1 0 0 1 0 0 1 2 0 1 1 2 1 1 1 0 1 0 0 2 0 0 0 1 0 0 0 0 0 0 0 0 0 0 1 1 1 1 1 2 1 2 2 1 2 1 0 1 1 0 1 2 0 1 1 0 0 2 0 0 1 0 1 0 1 0 1 0 0 0 0 1 1 1 0 2 2 0 0 0 1 1 0 1 0 0 0 1 0 0 1 1 0 0 0 0 2 2 0 0 1 1 2 2 0 0 0 0 0 0 0 0 0 0 0 1 2 1 2 0 0 0 0 1 1 1 1 1 1 0 1 1 1 0 0 0 0 0 0 2 1 1 0 2 0 0 1 2 1 1 0 0 0 2 0 1 1 1 1 2 0 0 0 1 2 0 0 1 1 1 1 0 2 0 2 0 0 0 0 2 1 1 1 0 0 0 0 1 1 0 0 0 0 0 0 0 0 1 0 1 1 0 0 0 0 0 0 1 1 0 0 0 0 0 0 1 0 0 0 0 1 0 0 0
52 1 0 1 0 0 1 2 0 1 0 1 0 0 0 0 0 2 1 1 1 0 0 0 0 0 0 0 0 1 1 0 1 2 1 1 1 2 1 0 1 0 0 0 2 0 1 0 1 1 1 0 1 1 1 2 0 0 0 0 1 1 1 1 0 0 0 1 1 0 0 0 1 1 1 1 1 2 2 0 1 0 2 0 0 0 0 2 2 2 1 1 2 2 1 0 0 0 0 2 0 0 0 0 2 0 2 2 1 0 0 1 1 2 2 2 2 0 0 2 2 0 2 1 0 1 1 1 1 2 0 0 0 0 0 0 1 0 0 1 1 1 0 0 0 2 0 0 0 2 0 0 1 0 1 0 0 0 0 2 2 2 0 1 1 2 0 0 1 1 1 0 0 2 2 1 1 0 0 0 0 2 1 2 1 0 2 2 0 1 1 1 0 0 0 1 2 0 0 0 0 0 0 0 0 0 2 0 1 0 1 0 1 1 0 2 0 0 2 0 1 1 1 0 1 0 0 2 1 0 0 0 0 0 0 0 0 0 1 1 1 0 1 1 2 0 0 0 0 0 0 0 0 1 0 1 0 1 0 0 0 0 0 0 0 0 0 0 0 0 0 2 1 1 0 0 0 1 1 0 0 1 1 1 0 2 1 0 0 1 0 0 2 0 2 0 2 1 0 1 1 0 0 0 0 0 0 0 1 0 0 1 1 2 2 0 1 0 0 0 0 2 1 1 0 0 0 1 1 1 0 2 0 1 0 1 0 0 2 2 1 2 0 2 0 0 1 0 2 2 0 2 0 0 2 0 0 0 0 2 0 0 0 1 0 1 0 1 2 0 2 0 1 2 0 0 1 0 0 0 2 2 0 0 0 0 0 1 0 0 1 1 2 0 2 0 1 0 0 0 0 0 0 0 0 0 0 1 0 0 0 0 0 0 0 1 0 0 0 1 1 1 0 1 0 1 1 1 2 1 1 0 0 1 2 2 1 0 0 0 1 0 1 1 1 1 2 0 0 1 1 0 0 2 0 0 0 2 0 2 2 2 0 0 0 2 2 2 2 0 0 1 2 2 0 0 0 2 1 0 1 1 0 1 1 2 1 1 2 1 1 0 1 2 1 0 0 1 2 0 0 2 2 2 0 0 0 0 0 0 0 1 0 0 0 1 0 2 0 0 0 2 1 0 1 2 0 1 0 1 1 0 2 1 1 0 1 1 1 0 1 1 0 0 0 2 0 1 1 1 0 0 1 1 2 2 2 0 0 1 1 0 0 1 0 0 1 0 0 0 0 0 0 0 0 0 1 1 1 2 2 0 2 0 0 1 0 2 2 0 0 0 1 1 1 0 0 0 0 1 1 1 0 1 2 2 1 0 1 0 1 0 1 1 1 1 1 1 1 0 0 1 0 0 0 0 2 1 0 0 0 2 1 0 0 1 1 0 2 2 1 1 0 0 1 0 1 0 1 1 0 2 1 1 0 0 0 0 1 0 0 0 2 1 0 1 1 1 0 1 1 0 0 0 0 0 2 1 1 1 1 0 0 2 0 0 1 2 2 0 0 0 1 2 1 0 0 2 0 1 0 0 0 0 1 2 0 1 1 0 1 1 0 1 0 1 0 2 1 1 0 0 1 0 0 0 0 0 1 1 1 1 1 2 1 0 0 1 0 1 0 1 0 0 0 0 0 0 0 0 0 0 1 0 0 1 0 0 1 1 0 1 2 2 2 0 0 1 1 1 0 0 0 0 0 0 0 1 1 1 1 1 1 1 2 1 0 1 1 2 1 1 0 1 1 1 0 0 1 0 0 2 0 0 0 0 1 0 0 2 0 1 2 0 1 1 1 1 1 2 2 1 1 0 0 1 1 0 1 1 1 0 1 1 1 2 0 0 1 1 1 0 1 0 1 0 0 0 1 1 0 0 0 2 1 0 1 0 0 0 0 0 0 0 0 1 0 0 2 0 0 0 1 0 1 1 0 2 2 1 2 1 0 0 0 0 0 0 1 0 1 0 0 0 2 2 2 0 1 0 0 1 1 1 0 1 0 1 0 1 0 0 0 0 0 0 0 1 2 0 0 2 0 0 1 1 0 1 0 0 0 2 0 1 1 0 0 0 1 2 1 1 2 1 0 0 2 1 0 0 2 0 2 1 1 0 1 1 0 1 0 0 0 0 1 1 1 0 0 1 0 0 0 0 0 0 0 1 1 0 0 0 0 1 0 0 0 1 0 0 0 0 0 1 0 0 0 1 2 0 2 1
53 1 0 1 0 0 1 2 0 2 1 1 1 1 0 1 0 1 1 1 1 0 0 1 1 1 1 1 0 0 1 0 1 2 2 0 2 1 0 0 1 0 1 1 2 0 1 0 1 1 0 0 0 1 1 1 0 0 1 0 1 1 1 1 0 0 0 2 1 0 0 1 2 2 2 2 0 0 2 2 0 0 1 0 1 0 1 0 0 2 0 0 0 1 0 0 0 0 0 1 0 0 0 0 2 1 2 1 1 0 0 1 0 0 0 1 1 0 1 1 1 0 2 2 0 0 0 0 1 2 0 0 0 0 0 0 0 1 0 2 2 0 0 0 0 0 0 0 0 0 0 0 0 0 0 0 0 1 0 2 2 2 1 1 1 2 0 1 0 1 1 0 0 2 0 0 2 2 1 1 1 2 0 2 1 1 2 1 0 1 2 1 1 0 1 1 1 0 0 1 1 1 0 1 1 0 1 0 1 0 1 0 1 0 1 1 0 0 1 0 0 0 2 0 0 1 0 2 1 0 1 1 0 1 1 0 1 2 2 0 0 1 1 0 2 0 0 0 0 0 0 1 0 0 0 1 0 0 0 0 0 0 0 0 0 0 0 0 2 0 0 1 0 0 1 1 0 2 2 0 2 1 2 2 0 2 2 1 0 1 0 0 2 0 2 0 0 1 1 2 1 0 0 1 0 0 0 0 1 0 0 1 2 2 2 1 1 0 0 0 0 2 1 1 1 0 0 1 1 1 2 1 1 1 0 0 0 1 1 1 1 2 0 1 0 1 1 0 2 0 0 0 0 0 2 0 0 1 0 0 0 0 1 1 1 1 1 2 1 1 1 1 0 2 0 0 1 0 1 0 1 1 1 0 0 1 0 0 0 0 0 0 2 0 2 0 0 2 1 1 1 1 2 0 0 0 2 2 0 0 0 0 1 1 1 2 1 1 1 0 0 1 0 0 1 1 1 0 2 0 0 1 0 0 1 1 0 0 0 0 2 0 1 1 1 2 1 0 1 0 0 1 0 2 0 0 0 0 0 0 1 1 1 1 0 2 2 1 1 1 1 2 1 1 1 0 1 2 0 1 2 1 0 1 1 1 0 0 1 0 1 1 1 0 1 0 1 1 1 0 1 1 1 1 0 0 1 0 0 0 0 0 0 0 0 0 0 2 0 0 0 2 0 0 1 2 0 0 2 2 0 1 1 1 0 0 0 1 1 2 0 0 0 0 1 0 1 1 1 1 0 0 1 0 2 2 2 0 0 0 0 0 1 0 1 1 0 1 1 1 0 1 0 0 0 0 1 0 2 0 2 0 0 0 0 0 1 1 1 0 0 0 0 0 0 0 0 1 0 1 1 2 1 0 0 0 0 0 0 0 1 0 1 1 1 1 0 1 1 0 0 1 0 0 0 0 1 0 0 0 1 2 1 0 0 1 2 1 2 1 0 1 0 1 0 0 1 1 2 2 0 1 1 0 0 0 0 1 0 0 0 0 1 0 1 2 0 1 1 0 0 1 1 0 0 0 1 0 0 2 0 1 0 1 1 0 1 1 1 1 0 0 1 1 0 0 1 2 0 1 0 0 0 0 0 2 0 2 2 0 0 0 0 0 0 2 0 1 0 0 0 0 1 0 0 1 1 0 1 1 1 1 0 1 1 0 0 1 0 1 1 0 0 0 0 0 0 1 0 0 0 0 1 0 0 2 0 0 0 0 0 2 2 2 0 0 1 2 0 0 0 0 0 0 0 1 1 0 0 0 0 1 1 1 2 1 1 1 2 2 1 2 1 0 0 0 0 1 0 0 0 2 0 0 1 0 2 1 0 2 0 0 0 0 0 2 0 2 2 2 2 2 1 1 0 0 0 0 1 2 0 0 2 0 0 2 0 0 2 1 1 0 1 1 1 0 1 0 1 0 0 0 0 2 1 0 0 0 0 0 2 2 0 0 0 0 0 0 2 1 1 1 0 0 2 2 1 2 1 1 0 0 0 1 0 1 1 1 0 0 0 0 0 1 1 1 1 0 0 0 0 1 0 0 2 1 0 2 0 2 0 0 1 0 1 0 0 2 2 2 0 2 0 1 2 2 1 2 1 1 2 0 1 2 1 1 1 1 0 0 0 1 2 0 0 0 0 1 0 0 2 0 2 0 0 0 1 2 0 0 0 0 0 0 1 0 1 0 0 0 0 0 0 0 0 1 1 0 2 0 0 0 0 2 0 0 0 0 0 0 0 0 0 1 1 0 0 0 0 0 2 0
54 1 0 1 1 1 2 1 0 1 1 1 1 2 0 1 0 0 0 2 2 0 1 0 0 0 0 1 1 1 1 1 1 2 2 0 2 0 0 0 2 0 0 0 2 0 0 0 2 0 0 0 1 1 1 2 0 0 0 0 1 1 0 0 1 2 1 1 1 0 0 1 2 2 2 2 0 1 2 0 0 0 2 1 1 0 0 1 1 2 0 1 1 1 0 0 0 2 2 2 2 0 0 0 1 1 1 0 0 0 0 2 0 1 1 0 1 0 0 2 2 0 2 1 0 1 1 0 0 0 1 1 0 0 1 1 1 0 0 0 0 2 0 0 0 2 1 0 0 1 1 0 0 1 0 0 0 1 0 1 0 0 0 0 0 1 0 0 1 1 0 0 1 1 1 0 2 0 0 0 0 0 1 1 1 0 1 1 0 1 1 1 0 1 1 1 1 0 0 0 0 0 0 1 0 0 2 0 1 0 2 0 2 0 0 2 1 0 1 1 1 1 2 0 0 0 0 1 0 1 1 1 0 0 0 0 0 1 2 0 0 0 2 0 2 0 0 0 0 0 0 0 0 0 0 0 1 1 0 1 0 1 0 1 0 0 1 0 1 0 0 2 1 2 0 0 1 2 2 0 0 0 1 1 0 1 1 2 0 2 2 0 1 0 2 0 2 0 0 1 0 0 1 0 1 0 0 0 1 0 0 1 2 2 2 0 2 0 0 0 0 2 2 1 0 0 0 1 1 0 2 1 0 1 0 0 0 1 1 0 0 0 1 2 0 0 2 1 2 2 1 1 0 0 1 0 0 1 0 2 0 0 1 1 1 1 0 2 1 1 1 1 1 2 1 1 1 0 0 0 1 1 2 0 0 1 1 0 0 1 0 0 1 0 2 0 1 1 0 0 0 0 1 1 0 1 1 1 0 0 0 0 0 0 1 1 0 1 0 0 0 2 2 0 0 0 2 1 1 0 1 0 0 0 0 0 0 0 0 0 1 0 1 0 1 2 1 0 2 1 0 1 1 1 2 1 1 2 1 1 1 1 1 0 0 0 0 2 2 1 1 1 0 0 2 2 0 2 1 0 1 2 1 1 2 1 0 0 1 0 1 1 0 1 0 0 1 0 0 1 1 2 2 1 0 0 1 1 0 0 0 1 0 0 0 1 0 1 0 1 1 1 1 0 1 1 1 0 0 2 0 1 1 0 1 0 1 1 1 0 2 2 0 1 1 0 1 1 1 2 1 1 0 2 0 0 0 0 0 1 1 0 0 0 0 0 1 1 1 0 0 1 2 1 1 0 2 1 1 2 1 0 1 0 1 1 0 1 1 1 1 0 1 0 0 0 1 0 0 1 1 2 0 0 0 1 0 0 0 2 0 0 0 1 0 0 0 0 0 0 0 1 0 0 0 1 1 2 0 0 0 2 0 1 0 0 2 1 1 1 0 0 0 0 2 0 0 0 1 0 1 2 1 1 0 0 0 0 1 0 0 0 0 2 0 0 1 1 0 0 0 1 0 0 0 1 1 1 1 1 1 1 0 1 0 2 2 1 1 1 0 0 0 1 0 0 0 2 0 1 0 0 0 0 0 2 0 2 2 0 0 0 0 1 0 0 0 1 1 1 1 0 0 0 0 2 2 0 0 0 0 0 0 2 0 0 0 1 1 2 0 2 0 1 0 0 0 1 1 1 0 0 1 0 0 2 0 0 0 0 0 1 2 1 1 0 0 0 2 2 1 1 1 0 0 1 0 0 0 1 0 1 0 0 0 2 0 2 1 2 0 0 2 0 1 0 0 0 0 1 0 1 0 0 0 0 2 0 2 2 0 0 1 1 1 1 1 1 1 1 1 1 1 0 0 1 1 0 1 2 0 1 1 0 0 1 0 0 0 1 1 0 0 0 0 0 0 0 0 1 1 1 0 2 2 0 0 0 0 0 2 2 0 0 0 0 1 0 2 1 1 0 0 0 2 2 1 1 1 0 1 1 0 0 0 0 1 1 0 0 0 1 1 0 2 2 2 0 1 0 1 2 2 1 1 0 1 1 0 2 0 0 0 0 0 0 0 1 2 1 0 2 0 1 2 2 2 0 2 1 0 2 1 2 1 1 1 0 0 0 1 1 2 2 1 0 1 0 0 0 2 0 2 1 1 0 1 2 0 2 0 0 0 1 0 0 0 0 0 2 0 1 0 0 0 1 0 0 2 2 2 1 0 2 0 0 0 0 1 0 0 1 0 1 0 0 0 0 0 0 1 0
55 1 1 1 0 0 0 1 0 1 1 0 2 2 0 2 0 1 1 2 2 0 0 0 0 0 0 2 1 1 1 2 0 0 2 0 2 1 0 0 2 0 1 1 1 2 0 0 2 0 0 0 1 0 2 1 0 0 0 1 0 1 0 0 1 1 1 2 0 0 0 0 2 2 2 2 0 2 2 0 1 0 2 2 2 0 1 1 1 2 0 1 0 2 0 0 0 1 1 2 0 1 0 0 2 1 2 2 2 0 0 2 0 2 2 2 2 1 1 1 1 0 1 2 0 0 0 1 0 1 1 1 0 0 0 0 0 1 0 1 0 2 0 0 0 0 1 0 0 1 0 0 0 0 1 0 0 0 0 0 1 0 0 1 0 2 0 1 0 1 1 2 0 2 1 0 2 0 0 0 0 1 1 1 1 0 1 1 0 1 1 1 0 2 2 2 1 0 1 0 0 0 1 0 0 0 1 1 1 0 0 0 0 0 0 2 0 0 1 0 0 0 1 1 0 0 0 1 0 1 1 1 0 0 0 0 1 1 2 1 1 0 1 0 2 0 1 0 0 0 0 1 0 0 0 1 2 2 0 0 0 0 0 0 0 0 0 0 1 0 1 1 1 1 0 0 0 2 1 0 1 0 2 2 0 2 1 2 0 2 1 0 0 1 2 0 1 0 0 1 0 1 0 1 0 0 0 1 2 0 0 1 2 1 1 1 1 0 1 0 1 2 1 0 1 0 0 2 2 1 2 0 0 0 0 0 0 2 1 0 0 0 1 2 0 0 2 0 0 2 0 0 0 0 2 0 0 2 0 1 0 0 0 1 0 2 0 1 1 1 1 1 2 2 0 0 2 0 1 0 0 1 1 1 1 1 1 1 1 0 1 2 1 0 2 0 1 0 0 1 0 1 0 0 0 0 0 2 0 0 0 0 0 0 1 2 1 1 1 0 0 1 0 2 0 1 0 1 2 0 1 0 0 2 2 1 0 0 0 0 2 0 2 0 0 1 1 1 2 1 0 0 2 2 2 2 0 1 0 1 1 1 1 0 0 1 1 2 2 2 2 2 1 1 1 1 0 2 0 0 1 1 0 0 0 2 0 0 1 0 1 1 0 1 0 0 0 2 2 0 0 1 2 1 0 0 1 2 0 0 0 1 0 0 0 1 0 1 0 2 2 0 0 0 0 2 0 0 0 2 0 2 1 1 1 0 1 0 0 1 0 0 0 0 0 2 1 0 0 0 0 0 0 2 0 1 0 1 0 1 1 0 2 0 2 2 0 0 0 0 0 1 1 0 1 0 1 2 2 2 2 0 2 0 1 0 1 1 1 1 0 0 0 0 1 0 0 1 0 1 1 1 0 0 1 2 1 0 0 2 0 0 1 1 1 0 0 1 0 0 0 1 0 0 1 0 1 1 0 0 1 1 0 1 0 0 2 1 2 1 0 1 0 1 0 0 2 0 0 0 1 2 0 2 0 0 0 0 2 0 0 0 1 0 0 1 0 2 1 1 1 0 1 0 0 1 1 0 1 1 1 1 0 0 0 1 1 1 1 0 0 0 0 1 0 1 1 0 0 0 0 0 0 0 1 2 0 1 1 0 0 0 0 0 0 0 0 1 1 1 0 1 0 1 0 1 2 0 1 1 1 1 1 1 1 1 2 0 1 1 0 1 0 0 1 0 0 0 0 0 0 0 0 0 0 1 0 0 1 0 0 0 1 1 1 1 1 0 2 2 0 0 0 0 0 0 0 2 1 1 1 0 1 1 2 0 2 1 1 2 1 1 0 1 1 1 0 0 0 1 0 1 0 0 0 0 1 0 0 1 0 0 1 1 1 2 2 2 0 1 1 0 1 0 0 0 0 0 0 2 0 0 2 0 0 0 1 0 1 0 0 1 0 0 0 0 0 0 1 0 0 2 0 1 1 0 1 0 0 0 2 2 0 0 1 1 1 0 2 1 1 0 1 0 1 1 0 0 1 1 2 2 1 0 0 1 0 0 0 0 0 0 0 0 2 2 2 1 0 0 0 1 1 1 2 1 0 1 0 2 0 0 1 0 1 0 0 0 2 0 1 1 0 1 0 1 0 1 1 0 0 2 0 2 0 0 0 2 0 0 0 1 1 1 0 0 0 2 1 0 2 0 2 1 1 0 1 2 0 1 0 1 0 0 1 0 2 1 1 1 1 0 0 0 1 0 0 2 0 0 0 0 0 2 0 1 1 0 0 1 1 0 0 2 0 0 0 0 0 0 1 0
56 0 0 2 0 0 2 2 1 2 2 0 0 0 0 0 0 1 1 1 1 0 0 1 0 0 0 1 0 1 2 0 1 1 1 1 1 1 0 0 1 0 2 2 2 0 0 1 0 2 1 0 1 0 2 2 0 0 0 0 2 0 1 0 0 0 0 0 1 0 0 0 1 1 1 1 1 1 2 1 1 0 2 1 1 0 0 0 0 2 0 0 0 1 0 0 0 1 1 2 1 0 0 0 2 0 2 1 1 0 0 1 0 2 2 0 2 0 0 1 2 1 2 1 0 0 0 1 1 2 0 0 0 0 0 0 0 0 0 1 0 2 0 0 0 0 0 0 0 1 0 0 0 0 1 1 1 0 1 1 2 1 1 0 0 1 0 1 1 1 0 1 1 1 1 0 2 0 0 0 0 0 0 1 1 1 1 0 0 0 0 0 2 0 2 2 2 0 0 0 0 0 0 0 2 0 1 1 2 1 1 0 1 0 0 2 0 1 1 0 1 1 2 0 0 1 1 2 1 1 1 1 0 1 1 1 0 2 2 0 0 1 1 0 2 0 0 0 1 1 1 0 0 0 1 2 2 1 0 1 0 1 0 0 0 0 0 1 2 0 1 1 1 0 0 0 0 2 2 0 1 1 0 0 0 1 0 2 0 2 1 1 1 0 1 0 2 0 0 2 0 1 0 1 0 1 0 0 1 0 0 1 1 2 2 0 1 0 0 0 1 1 1 1 1 0 0 2 1 1 0 2 0 2 0 0 0 1 1 0 0 1 1 1 0 0 0 1 2 1 0 1 0 0 1 0 0 0 1 1 1 1 1 0 1 0 1 2 1 1 1 1 1 2 1 1 2 0 1 0 1 0 1 0 0 1 1 0 0 0 0 1 0 0 1 1 0 2 1 1 1 1 0 2 2 0 0 1 0 1 1 1 0 0 0 1 0 0 1 0 0 1 0 0 1 1 1 0 1 1 1 0 0 0 0 0 0 2 0 0 1 0 1 1 1 2 1 0 1 0 0 1 0 2 0 0 0 2 2 0 1 2 0 0 1 1 0 1 1 1 1 2 1 1 1 1 0 1 0 0 1 1 1 0 1 0 0 0 2 0 0 0 1 1 2 0 2 0 0 0 1 2 1 1 0 0 1 1 0 0 0 1 0 0 1 0 0 2 0 1 1 2 0 0 2 2 0 0 0 1 1 1 1 0 0 0 0 1 0 1 0 0 1 1 1 2 2 1 1 1 0 0 0 2 1 0 0 0 0 0 0 0 1 0 0 1 1 1 1 0 0 0 0 0 0 0 1 1 2 1 2 0 2 0 1 1 1 1 0 0 0 0 1 0 0 0 1 0 0 0 0 2 0 1 2 2 2 0 0 0 0 0 1 1 1 1 0 0 0 0 0 0 1 1 0 0 1 1 0 0 0 2 0 0 0 0 2 0 2 2 0 0 0 1 1 0 0 0 1 1 0 1 1 0 0 0 0 1 1 0 0 0 2 1 0 1 0 0 0 0 0 1 0 0 0 0 2 1 1 1 2 1 0 1 0 1 1 0 1 1 0 0 1 1 0 0 1 2 0 1 1 1 0 1 1 1 2 1 1 0 1 0 0 0 0 0 0 1 0 0 0 0 0 0 0 0 0 0 0 0 0 0 0 2 0 0 1 1 0 1 1 1 1 0 0 0 0 1 1 1 0 1 1 0 0 2 1 1 0 1 0 1 2 2 2 0 0 1 0 0 0 1 0 1 1 0 0 1 1 1 1 1 0 0 2 1 1 2 0 2 0 0 2 0 2 0 1 0 0 0 0 2 0 0 2 0 0 0 0 1 0 0 2 0 2 2 2 2 1 1 0 1 1 0 0 1 1 0 0 1 0 0 2 0 0 1 0 0 1 0 0 1 0 0 0 0 0 1 0 0 0 2 0 2 1 1 1 0 0 0 0 1 0 0 1 1 0 0 2 1 0 0 0 1 2 2 1 2 2 1 1 1 1 1 0 2 0 0 2 0 2 0 1 1 2 1 2 0 0 1 0 1 1 1 1 1 1 1 0 2 0 0 1 0 2 1 0 2 2 0 0 2 1 1 1 0 2 2 0 1 0 2 1 2 0 0 0 0 0 0 0 1 2 2 1 0 0 0 1 0 2 0 2 0 0 1 1 2 0 2 0 2 0 0 1 0 1 0 0 0 0 0 0 0 0 0 0 1 1 0 0 0 0 1 0 1 1 0 0 0 0 0 0 2 0 1 0 0 0 0 2 0
57 1 1 2 0 0 2 2 1 2 2 0 0 1 0 0 1 1 0 2 2 0 0 0 0 0 0 2 1 1 1 0 2 2 2 0 2 2 0 0 0 0 0 0 1 0 0 1 0 2 0 0 0 0 1 2 0 0 0 1 0 1 0 1 1 1 1 1 0 0 1 0 2 2 1 2 1 2 2 0 2 0 2 1 1 0 0 1 0 2 0 1 1 2 1 0 0 0 0 1 1 0 0 0 2 0 2 0 0 0 1 1 0 1 1 0 1 0 0 1 2 0 1 0 1 1 1 1 0 1 1 1 1 0 0 0 0 1 0 1 1 1 0 0 0 0 0 1 1 1 0 2 0 1 0 0 0 0 0 0 1 0 0 1 1 2 0 0 1 1 0 0 0 2 1 0 1 1 1 1 1 2 0 2 1 1 2 1 1 2 2 0 0 2 2 2 2 0 1 1 0 1 0 0 0 0 2 0 0 0 0 1 2 0 0 2 1 0 1 1 0 1 1 0 0 1 1 1 0 1 0 0 0 0 0 0 0 1 2 0 0 0 2 1 2 0 0 0 1 1 0 0 0 1 0 2 0 2 0 0 0 0 0 1 1 0 1 0 1 0 0 1 1 1 0 0 1 1 1 0 0 0 0 0 0 0 0 1 0 2 2 2 1 0 2 0 2 0 0 2 0 0 1 1 1 0 0 0 1 0 1 0 1 2 2 1 1 1 0 0 1 1 2 0 1 0 0 1 1 1 1 1 0 1 0 0 0 0 2 1 0 0 2 0 1 0 1 0 1 1 0 0 1 0 1 0 0 1 0 0 0 0 1 0 1 1 0 1 2 0 2 0 0 2 0 1 1 0 1 0 0 1 0 0 0 1 1 0 0 1 0 0 2 0 2 0 1 0 0 1 1 0 0 1 0 1 0 1 0 0 0 0 0 0 1 2 1 2 0 0 0 2 0 0 2 2 1 1 0 0 0 0 0 1 2 2 1 1 0 1 1 0 1 1 0 1 1 0 1 2 0 0 1 2 1 1 0 2 1 2 2 2 1 1 0 1 1 0 1 0 0 2 2 2 1 1 0 1 0 0 1 2 0 0 1 2 0 0 1 0 1 1 0 2 1 0 1 0 1 1 2 2 1 1 0 0 1 2 0 0 0 1 0 0 2 0 0 2 0 2 2 0 0 0 0 2 0 0 1 1 1 0 0 0 0 0 0 1 0 0 2 1 0 1 0 2 0 1 2 2 0 0 1 2 1 0 0 0 0 0 0 0 0 1 0 0 0 0 0 0 1 1 0 0 0 0 1 1 1 2 2 0 1 0 0 1 0 2 1 1 1 0 0 0 0 0 0 0 0 0 0 2 0 0 2 2 1 0 0 1 0 0 0 1 0 0 2 2 0 0 0 2 0 0 0 0 2 2 0 0 0 1 0 2 0 0 2 1 2 1 0 1 0 1 0 0 2 0 1 1 0 1 1 1 0 0 0 1 2 0 0 0 0 0 1 2 1 2 1 0 0 1 1 0 0 0 1 0 1 2 0 0 0 2 0 2 2 0 2 0 0 0 0 2 0 0 0 2 0 1 0 0 0 0 0 2 0 1 1 0 0 0 0 0 0 1 0 1 1 1 0 0 0 0 0 0 1 0 0 0 0 0 0 2 1 1 2 1 0 1 1 0 0 0 0 0 0 1 0 0 0 0 0 1 1 1 1 0 0 0 0 0 1 2 1 0 1 1 0 0 0 2 0 0 0 0 0 2 2 2 1 0 2 1 1 0 0 0 2 2 2 2 1 1 2 1 1 0 0 1 0 1 0 0 0 0 1 0 0 1 0 0 1 1 1 1 1 2 2 1 1 2 1 0 0 0 0 0 1 2 1 0 2 0 0 2 0 0 1 0 0 1 1 0 1 0 1 0 1 0 0 1 0 2 2 0 0 0 0 0 2 2 1 0 0 0 1 0 2 0 1 0 0 1 2 2 0 0 0 0 0 0 1 1 0 2 0 0 2 0 2 0 0 0 1 1 1 0 1 0 1 1 1 1 1 1 1 2 0 1 0 0 0 0 0 0 0 1 1 0 0 1 0 0 1 1 0 2 1 1 1 1 0 2 0 0 0 1 0 0 0 1 1 2 1 1 1 0 0 1 0 0 1 0 0 0 1 2 0 2 0 0 0 0 1 0 0 1 0 0 0 0 0 0 0 1 0 1 0 0 0 0 0 0 0 0 0 0 0 0 0 0 0 1 0 0 0 0 1 0 2 1
58 0 0 1 0 0 0 2 0 2 1 0 0 1 0 1 0 1 0 1 1 0 0 1 1 1 2 1 1 1 1 0 0 0 1 1 1 2 0 0 1 1 0 1 1 1 2 0 2 0 0 0 0 1 1 2 0 1 1 0 1 0 0 1 1 1 1 0 1 0 0 1 1 2 1 2 1 2 2 0 1 0 2 1 1 0 1 1 1 1 0 1 1 2 0 0 1 0 0 2 1 0 1 0 2 0 2 1 0 0 1 1 0 1 2 1 1 0 0 1 1 1 2 2 0 0 0 1 0 1 0 0 1 0 0 0 1 0 0 2 0 2 0 0 0 2 0 0 0 2 2 1 0 0 1 0 0 1 1 0 1 0 0 0 0 2 0 0 0 1 1 0 0 2 2 0 2 1 1 1 1 0 0 2 2 2 2 2 1 2 2 0 1 0 1 0 1 1 0 1 1 1 0 0 1 0 1 0 2 0 2 0 1 1 0 2 0 0 0 0 0 0 2 0 0 1 1 2 1 1 0 0 0 0 0 0 1 2 2 0 0 1 1 0 1 0 0 0 1 1 0 0 1 0 0 1 1 2 0 1 0 1 0 1 0 0 1 1 2 1 0 2 1 1 0 0 1 1 1 0 0 1 1 1 0 2 0 2 0 2 1 2 1 1 2 1 1 1 0 1 0 0 1 0 1 0 2 0 0 0 1 1 1 2 2 0 1 2 0 0 0 2 1 0 1 0 0 1 1 1 1 2 1 2 0 0 0 0 2 2 1 2 0 1 0 0 0 1 2 0 2 0 1 0 1 1 1 0 0 2 0 0 2 0 2 0 0 2 1 1 1 1 1 2 0 0 0 0 1 0 1 1 0 0 0 0 0 0 0 0 0 1 1 0 2 0 2 1 0 1 1 1 0 2 0 2 0 0 0 0 0 0 0 0 2 2 1 1 0 0 0 2 1 0 1 1 1 0 0 0 0 0 0 0 1 1 0 0 0 0 1 1 1 1 0 2 1 0 1 0 0 0 2 2 1 1 0 2 1 1 1 2 0 1 0 2 2 2 2 0 0 0 0 0 1 1 0 2 1 1 0 0 0 0 2 0 0 0 2 0 0 0 2 1 2 0 2 0 0 2 2 2 0 0 2 2 2 1 1 0 1 0 0 0 0 1 0 2 0 2 2 0 1 1 0 2 0 0 1 2 0 1 1 1 1 0 0 1 0 1 0 0 0 1 1 2 0 0 0 0 0 0 0 2 0 2 0 0 0 0 0 0 0 0 0 0 1 0 0 0 0 1 0 0 0 0 2 1 1 2 2 0 2 0 1 0 0 1 0 0 1 1 1 0 0 0 0 1 0 2 2 1 0 0 1 2 1 0 1 1 0 0 0 1 0 0 0 1 0 1 1 2 1 0 0 0 1 1 0 0 0 0 0 2 0 1 2 0 2 1 0 0 0 1 0 0 1 0 1 0 2 2 0 0 0 0 0 0 2 0 0 0 1 1 1 1 0 2 0 1 1 2 0 0 1 0 2 1 2 0 1 0 0 0 0 0 1 0 1 0 0 0 0 1 0 0 0 2 0 1 1 0 0 0 2 2 0 2 2 0 1 1 0 2 0 1 0 0 1 1 0 0 0 0 0 1 1 0 0 0 0 0 1 2 1 0 1 0 0 0 0 0 0 0 0 1 0 1 0 0 0 0 1 0 0 1 1 0 1 1 0 1 2 1 0 0 2 0 2 2 1 1 0 0 0 0 0 2 2 2 0 1 1 1 2 1 0 2 1 2 0 1 1 1 2 1 1 1 0 0 0 2 0 0 1 1 0 0 1 2 0 0 1 1 1 2 2 2 2 2 1 2 1 1 0 1 1 0 0 2 0 0 2 0 0 1 1 0 2 0 0 2 0 0 0 0 0 0 0 1 1 1 0 2 2 0 0 1 0 0 2 2 0 0 0 1 1 0 0 1 0 1 0 2 2 2 0 2 2 1 1 1 0 0 0 1 1 0 0 0 0 1 2 0 1 1 1 0 0 0 0 2 2 2 0 0 1 0 1 0 1 0 2 0 2 1 0 1 2 1 0 2 0 1 1 1 1 2 0 0 0 1 0 2 0 0 0 2 0 0 0 0 1 0 0 0 0 0 1 1 2 0 2 0 0 0 0 2 1 1 1 0 1 0 1 0 1 0 1 1 1 0 0 0 0 0 1 0 2 0 0 0 0 1 0 1 1 0 1 0 0 1 0 1 0 0 0 1 2 0 0 0
59 0 1 2 0 0 1 2 0 2 1 1 1 1 0 1 0 1 0 2 1 1 0 0 0 0 0 2 0 0 1 1 0 1 1 0 2 2 0 0 2 1 0 0 0 0 1 0 1 0 0 0 0 1 1 2 0 0 0 0 1 1 0 0 0 0 0 0 1 1 0 0 2 2 2 2 0 2 2 0 2 0 2 1 1 0 1 2 2 2 1 2 1 1 1 0 0 0 0 2 0 0 0 0 2 0 2 2 2 0 0 2 1 2 2 1 2 0 0 2 2 0 2 1 0 1 1 2 0 2 1 1 1 0 0 0 1 1 0 2 0 2 0 0 0 2 0 0 0 1 0 0 0 0 0 0 0 0 0 1 2 2 0 1 0 2 0 0 0 1 1 1 1 1 1 1 2 1 1 1 1 1 0 2 1 1 2 1 0 1 1 1 1 0 2 2 1 0 0 0 0 0 0 2 1 0 1 2 1 0 0 0 2 0 0 2 0 1 2 1 0 0 2 0 0 1 1 2 0 2 0 0 0 1 1 0 0 2 2 0 0 0 1 0 2 1 1 0 1 1 0 0 0 1 0 0 0 0 0 0 0 0 0 2 2 0 0 1 2 1 0 1 1 1 0 0 0 1 1 0 0 2 0 0 0 1 0 2 0 2 2 0 0 0 2 0 1 0 0 0 0 0 1 0 1 0 1 0 1 0 0 1 2 1 1 0 2 1 0 0 1 1 2 0 1 0 1 1 1 1 1 1 0 0 0 0 0 1 1 1 1 1 1 1 0 0 0 0 1 1 0 0 1 0 1 0 0 0 0 2 0 0 1 1 1 0 1 2 1 1 1 1 0 2 0 0 1 0 1 0 1 0 0 0 1 0 1 0 0 0 0 1 0 2 2 0 1 1 0 0 0 0 1 1 1 0 1 0 0 0 0 0 1 1 0 2 0 0 0 0 0 1 0 0 0 2 1 1 2 0 1 0 1 1 1 0 0 0 0 0 1 0 1 1 2 2 2 1 2 1 0 1 1 2 1 1 0 2 1 1 1 2 1 1 0 1 1 2 2 0 0 0 1 1 1 1 0 1 0 0 2 1 0 1 0 2 1 0 1 0 1 1 0 1 1 0 1 0 1 1 2 2 1 1 1 1 1 2 0 0 0 0 1 1 0 0 1 2 0 0 1 2 0 0 0 1 1 0 1 2 0 0 2 1 2 0 1 0 0 0 1 1 0 1 1 0 1 0 0 0 0 0 0 1 1 1 1 1 0 1 1 0 0 1 0 0 0 1 1 1 0 0 0 0 0 0 2 1 2 1 2 0 2 0 2 0 1 2 0 0 0 0 1 0 1 0 0 1 0 1 1 1 0 0 0 2 0 0 0 0 0 0 0 1 1 0 0 1 1 0 0 0 1 1 0 0 1 2 0 0 1 0 0 2 0 0 2 0 2 2 0 0 0 0 2 0 1 1 0 0 1 2 0 1 0 0 0 0 2 1 0 1 1 1 1 1 0 2 1 0 0 0 0 1 1 0 2 0 1 1 0 2 0 1 0 1 1 0 1 0 0 0 1 2 1 0 0 1 0 2 1 0 0 0 1 1 0 2 2 0 0 0 0 0 0 1 0 0 1 1 1 0 0 0 0 0 0 0 1 1 1 1 0 2 0 0 1 1 1 2 0 2 0 0 0 0 1 1 0 0 0 0 2 1 1 2 1 0 1 1 0 0 2 2 2 0 0 0 2 2 0 0 0 1 0 1 0 0 0 0 0 2 0 1 2 1 1 2 1 2 0 2 0 0 0 0 0 0 0 1 1 1 0 0 0 0 2 0 0 2 2 2 2 0 2 2 2 2 1 2 2 1 2 0 0 0 0 0 1 1 0 1 2 0 0 1 1 0 1 1 1 0 0 0 0 0 0 0 1 0 0 2 1 1 1 0 1 0 0 0 2 2 0 0 1 1 1 0 0 0 0 0 0 0 2 1 0 1 1 1 1 1 0 0 0 1 0 0 1 0 1 0 0 0 2 2 2 0 1 0 0 1 1 1 1 1 1 0 1 1 1 0 0 0 1 1 0 1 1 0 0 1 0 2 1 1 1 0 0 0 0 2 0 1 0 0 0 0 0 1 0 0 1 1 0 0 0 2 0 0 1 0 2 0 1 0 0 2 0 0 0 0 0 0 2 0 0 0 1 2 0 0 0 0 0 1 1 1 1 0 0 0 0 0 0 0 0 0 1 1 1 1 0 1 0 0 0 0 0 0 1 1
60 0 0 0 0 0 1 2 1 2 2 0 0 0 0 0 0 2 0 1 2 0 0 1 0 0 1 1 0 1 2 0 1 1 0 2 0 2 1 1 2 2 0 0 2 0 1 1 0 2 0 0 0 0 2 1 0 0 1 1 0 1 1 0 0 1 0 1 1 0 1 1 1 2 1 2 1 0 2 1 0 0 2 1 1 0 0 0 0 2 0 0 1 1 1 0 0 0 0 2 0 0 0 0 2 1 1 0 0 0 0 2 2 2 2 2 2 1 0 1 2 1 2 1 0 1 1 0 1 1 1 1 0 0 0 0 1 1 0 2 1 1 0 0 0 0 0 0 0 1 0 1 0 0 1 0 0 1 0 1 2 0 0 2 0 0 0 0 1 1 1 1 0 2 0 0 2 1 0 0 1 2 0 1 1 1 1 2 0 0 0 1 0 2 2 2 1 0 0 0 0 0 1 0 1 0 1 0 1 0 0 1 0 0 0 1 1 0 1 1 0 1 2 0 0 1 1 2 2 0 0 0 0 0 0 0 2 1 1 0 0 0 2 1 1 0 0 0 0 0 0 0 0 0 0 1 0 0 0 0 0 0 0 1 1 0 0 1 2 0 0 1 0 0 0 0 1 2 2 0 0 0 0 0 0 1 0 2 0 2 2 1 2 0 2 0 2 1 0 1 1 1 0 0 0 0 0 0 0 0 0 1 1 1 0 1 2 0 0 0 1 1 0 0 1 0 1 2 2 1 1 2 0 0 0 0 0 1 1 1 0 1 1 1 1 1 2 1 2 1 2 0 1 0 1 0 0 0 0 2 0 0 0 1 0 0 1 2 2 0 2 0 1 2 1 1 1 0 1 0 1 0 0 0 1 0 0 1 1 0 0 0 0 0 2 0 0 1 0 0 0 0 0 2 0 2 0 0 0 0 0 0 1 1 0 2 1 1 0 1 1 1 1 2 0 1 0 1 2 1 1 0 2 1 1 2 0 0 0 0 2 0 1 1 1 2 2 0 1 0 0 1 1 2 1 0 1 1 1 0 0 0 0 0 0 1 1 1 2 1 0 2 1 1 1 1 0 2 0 1 1 1 0 1 2 0 0 1 1 0 1 1 1 1 0 0 1 1 2 0 0 1 1 1 0 0 1 1 0 0 0 0 0 0 0 0 0 2 0 1 1 1 0 1 1 2 0 0 1 1 1 0 2 0 1 0 1 0 0 0 0 0 0 1 1 0 1 1 2 2 0 1 1 1 2 2 2 0 0 1 1 0 1 0 0 0 1 0 0 0 1 1 0 0 0 0 2 1 1 2 1 0 0 0 0 0 0 1 1 1 0 0 1 0 1 0 0 2 0 2 2 1 0 0 2 2 2 0 0 0 1 0 1 2 1 1 0 0 0 1 0 1 0 0 0 1 0 1 0 0 0 2 2 1 0 1 2 2 2 1 1 0 0 2 0 0 2 0 1 1 1 1 2 0 0 0 0 1 1 1 1 0 0 0 2 2 2 2 0 2 2 0 0 0 0 0 2 1 1 1 1 0 0 2 1 2 1 1 1 1 0 0 1 1 1 0 0 1 0 0 0 0 0 0 2 0 0 2 2 0 0 0 0 1 0 1 0 0 1 1 0 0 0 0 0 1 1 0 2 2 1 1 0 1 1 0 0 0 0 0 0 0 0 0 0 0 0 1 1 1 1 1 0 0 0 1 0 0 0 0 0 0 2 1 1 0 0 0 1 1 1 1 0 1 1 0 0 2 2 2 1 0 2 2 2 1 1 2 1 2 0 1 1 1 1 1 0 1 0 1 0 2 0 0 1 1 2 0 0 1 0 0 1 0 2 1 2 2 1 1 1 1 1 0 0 0 0 0 1 2 1 0 2 0 0 2 0 0 2 0 0 2 1 1 1 0 1 0 0 0 0 2 0 2 0 1 2 1 0 0 1 1 0 0 0 0 1 0 2 1 0 0 0 0 2 2 0 1 0 0 1 1 0 0 0 0 0 0 2 0 2 0 0 1 1 1 1 0 0 1 0 1 2 2 1 0 0 1 0 1 1 0 0 0 0 0 0 1 2 1 0 2 0 1 0 0 1 1 0 1 0 2 2 2 2 1 1 0 0 0 1 1 1 2 1 0 0 1 0 1 2 0 1 1 2 0 1 2 0 1 0 0 0 0 2 0 2 0 0 0 0 0 0 0 0 2 0 1 1 0 0 0 0 1 0 1 0 1 1 1 0 0 0 2 0 0 0 0 0 0 1 0
61 0 0 2 0 0 1 2 1 2 1 0 0 0 0 0 0 0 0 1 2 0 1 0 0 0 0 2 0 0 2 0 0 1 1 1 1 1 0 0 0 0 0 0 2 0 1 0 2 0 0 0 1 1 1 2 0 1 1 0 1 1 0 2 1 0 1 2 1 0 0 1 2 2 2 2 0 1 2 0 0 0 2 1 1 0 0 0 0 2 0 0 0 2 0 0 0 1 0 1 0 0 0 0 1 1 1 0 1 1 0 2 0 1 1 0 1 0 1 1 1 0 2 1 0 0 0 0 1 1 0 0 0 0 0 0 0 0 0 0 0 2 0 0 0 0 0 0 0 1 0 0 0 1 0 0 0 1 0 1 2 0 1 1 0 1 0 0 0 1 1 2 1 1 1 1 2 1 0 0 0 1 0 2 1 1 2 0 0 1 1 0 0 1 1 2 2 0 0 0 0 0 0 0 1 0 2 0 0 1 0 0 0 0 0 2 0 1 1 0 0 0 2 0 0 1 0 1 1 0 0 0 0 0 0 0 0 2 2 0 0 1 2 0 1 0 0 0 0 0 0 0 0 0 1 2 1 0 0 0 0 0 0 0 0 0 0 0 2 0 0 2 1 1 2 2 1 2 2 0 0 0 1 1 1 0 0 1 0 1 0 0 1 0 2 0 2 0 1 2 1 1 0 0 0 1 1 0 0 0 1 1 2 1 1 0 2 1 1 0 2 2 1 0 0 0 1 1 1 0 1 2 1 1 0 0 0 0 2 1 0 1 1 1 0 0 0 1 1 2 0 0 0 1 1 1 2 0 0 0 0 0 2 0 2 1 0 1 2 0 2 0 0 2 0 0 1 0 1 0 0 0 2 0 0 0 0 0 1 0 2 2 1 0 2 0 1 1 0 0 0 1 1 1 1 0 1 0 1 0 0 0 0 1 0 0 0 1 1 0 0 1 0 1 0 1 0 0 1 0 0 1 1 1 0 1 1 0 0 0 2 0 2 0 1 2 2 0 0 2 0 1 1 2 1 1 0 1 0 2 2 2 0 0 0 1 1 2 2 0 1 1 2 2 1 1 0 1 0 0 2 1 0 1 1 1 0 1 2 0 0 0 0 1 0 0 2 2 2 0 0 2 2 2 0 0 1 1 0 0 0 0 0 0 0 0 0 1 0 1 1 1 0 0 1 2 0 1 0 1 1 0 1 1 1 0 1 0 1 0 0 0 0 1 1 2 1 1 1 1 0 0 1 2 0 1 1 1 0 1 0 0 0 0 0 0 0 1 1 1 0 1 0 0 0 0 1 1 1 2 2 0 2 0 0 1 0 2 2 1 0 0 1 0 0 0 0 0 0 0 0 1 1 0 1 1 2 0 0 2 1 0 1 1 1 1 0 2 0 1 1 1 0 0 0 1 1 0 0 0 0 1 0 2 0 0 2 1 2 2 0 1 0 0 1 0 1 0 1 0 1 1 1 1 0 0 0 0 1 0 0 0 0 0 1 2 1 2 2 0 0 0 0 0 1 1 1 0 1 1 0 1 0 2 1 1 1 1 1 0 0 0 1 1 0 0 0 2 0 0 0 1 0 0 2 1 1 1 1 0 0 0 0 0 0 1 0 1 0 0 0 0 1 0 0 1 1 0 1 1 1 1 0 2 0 0 2 0 1 1 1 1 0 1 0 0 1 0 0 0 0 0 1 0 0 2 2 0 0 0 0 0 2 1 0 0 1 1 1 1 0 0 0 1 0 0 0 1 1 2 0 0 0 0 1 2 0 1 2 2 1 2 0 1 1 1 1 0 0 1 0 2 0 0 1 1 0 0 1 2 0 0 2 0 2 2 2 1 1 1 1 1 0 2 0 1 1 0 1 2 0 1 1 0 0 2 0 1 2 1 2 1 1 1 1 0 1 0 1 0 0 2 0 2 2 0 0 0 1 1 1 2 0 0 0 0 0 0 2 1 0 0 1 0 1 1 0 0 1 1 1 1 0 0 0 1 0 1 0 1 1 0 0 0 2 2 2 0 0 0 0 2 1 1 1 0 1 1 0 1 1 0 0 1 1 1 0 0 2 1 1 1 1 1 1 0 2 1 2 0 2 0 0 1 2 1 1 1 0 0 0 0 0 2 1 2 2 0 1 0 2 1 1 0 1 0 1 2 0 1 0 0 0 0 1 0 1 0 0 0 0 0 0 0 0 1 0 1 2 1 1 1 0 1 0 1 1 0 0 0 0 0 0 2 1 0 0 1 2 0 1 0
62 1 0 0 0 0 0 1 0 1 1 0 1 1 0 1 0 1 1 1 1 0 0 0 0 0 0 1 1 1 1 0 2 2 1 1 1 2 0 0 1 0 0 0 0 2 2 0 2 1 0 0 1 1 0 1 0 0 0 0 1 0 0 0 0 0 0 0 1 0 0 1 1 2 1 2 1 0 1 1 1 0 2 0 0 0 0 1 0 2 0 0 0 0 0 0 0 2 0 2 0 0 1 0 2 1 2 0 1 1 0 2 0 1 1 1 1 1 0 1 1 1 2 2 0 0 0 0 1 1 0 0 0 0 0 0 0 0 0 2 0 2 0 0 0 0 0 0 0 0 0 0 0 1 0 0 0 0 0 0 0 0 0 1 1 2 0 1 0 1 1 0 0 2 1 0 2 0 0 1 0 0 0 1 1 1 0 0 0 2 1 0 0 2 2 2 1 0 0 0 0 0 0 0 2 0 0 1 1 0 0 0 0 0 0 2 1 0 1 1 0 0 1 0 0 1 1 0 0 0 0 0 0 0 0 0 1 1 2 1 1 0 2 0 1 0 0 0 0 0 0 0 0 0 0 0 0 0 0 0 0 0 0 0 0 0 0 0 2 0 1 1 0 0 0 0 1 1 1 0 1 0 1 1 0 1 0 2 0 2 2 2 0 0 1 0 1 1 0 1 1 0 1 1 1 0 1 0 1 0 2 1 1 1 1 0 1 0 0 0 1 1 1 1 1 0 0 2 1 0 1 1 0 1 0 0 0 1 1 0 0 1 2 1 0 0 1 1 2 1 1 1 1 0 1 0 0 2 0 1 0 0 1 0 1 1 1 2 0 2 0 2 2 1 0 0 2 1 1 0 0 2 2 0 0 1 1 0 0 0 1 2 0 0 2 0 1 0 1 2 2 2 0 0 0 0 0 1 0 1 0 0 0 0 0 1 0 1 1 0 0 1 1 0 1 0 1 0 0 0 0 0 0 0 1 1 0 1 0 0 1 0 2 0 1 1 2 0 1 1 0 1 1 2 1 1 0 1 0 1 1 1 0 0 1 1 0 2 2 1 1 2 1 1 1 0 1 2 0 2 2 2 0 0 1 1 0 2 2 0 0 0 1 1 1 0 1 0 0 0 1 1 2 2 0 0 1 2 0 0 0 1 0 1 1 0 1 2 0 0 1 2 1 0 1 2 0 1 1 1 1 1 0 0 0 0 1 0 0 1 0 0 0 1 1 0 2 1 1 1 0 0 1 1 1 1 1 1 0 2 2 0 1 0 1 1 0 2 2 1 0 1 0 0 0 0 1 1 1 2 1 0 1 0 1 0 1 1 1 1 0 0 1 0 1 0 0 0 0 0 0 2 0 0 1 1 1 0 0 0 0 0 0 1 0 0 0 2 2 0 0 2 0 0 0 1 1 0 0 0 0 1 0 2 0 0 2 1 2 1 0 0 0 1 0 0 2 1 1 1 0 1 0 2 0 0 1 1 2 0 0 0 2 1 1 1 0 1 1 0 0 1 1 0 0 0 0 1 2 0 1 0 0 1 0 1 1 2 2 0 0 0 0 0 0 0 0 2 0 2 1 0 0 0 0 2 1 2 2 0 2 1 0 1 1 1 0 0 0 0 0 0 0 0 0 1 1 0 2 1 0 0 0 2 0 0 0 1 0 1 1 1 0 1 0 0 0 1 1 1 0 1 1 0 0 0 0 0 1 1 0 0 1 1 0 1 1 1 0 0 0 0 1 1 1 1 1 1 1 1 1 1 0 0 1 2 1 1 2 2 1 2 1 1 2 1 1 0 0 1 0 2 0 0 0 0 0 0 0 0 0 0 2 0 2 1 2 2 2 2 2 2 1 0 0 0 0 0 1 2 0 1 2 0 0 0 0 1 1 1 1 0 2 0 2 1 1 0 0 0 0 2 0 2 2 0 0 0 0 0 2 2 1 1 0 1 1 0 0 2 1 0 0 1 1 0 0 1 2 1 2 2 1 1 0 1 0 0 0 1 0 0 0 0 1 1 1 0 0 0 0 2 2 2 1 1 1 1 0 2 0 0 0 0 0 0 0 2 1 0 0 2 0 1 1 0 2 2 1 0 0 1 0 0 1 1 1 1 0 0 0 2 1 1 0 0 1 0 1 0 2 0 1 0 0 0 1 2 0 2 0 1 0 2 0 0 0 0 1 0 0 0 0 0 1 0 1 1 1 0 0 0 0 2 0 0 0 0 0 0 0 0 0 1 0 0 1 1 1 0 2 1
63 1 0 2 0 0 2 2 1 2 1 0 0 0 0 0 0 1 0 0 0 1 0 0 0 0 0 2 0 0 2 0 2 2 2 0 2 2 0 0 2 0 1 1 1 0 2 0 1 1 0 0 1 1 1 1 0 0 0 1 0 0 0 1 0 0 0 0 1 0 1 1 1 2 1 2 1 1 2 1 0 0 2 1 1 0 0 0 0 1 0 0 0 2 0 0 0 2 2 2 2 0 0 1 2 1 2 2 2 0 0 2 1 2 2 1 2 0 1 1 1 0 2 0 0 2 1 0 1 1 1 1 1 0 0 0 0 1 0 2 1 1 0 0 0 1 0 0 0 0 0 0 0 0 1 0 0 1 1 1 1 1 2 0 1 2 0 0 0 2 2 1 0 2 2 1 1 0 0 0 0 0 1 1 1 0 1 1 1 1 1 0 0 1 2 1 1 0 0 2 2 0 0 0 1 0 0 1 1 0 2 0 1 0 0 2 0 0 1 0 1 1 2 0 0 0 0 2 0 2 0 0 0 0 0 0 0 2 2 0 0 0 2 0 1 0 0 0 1 1 1 0 0 1 0 2 1 2 0 0 0 0 0 1 1 0 0 0 1 0 0 1 1 1 0 1 0 2 2 0 0 0 0 0 1 0 1 2 0 2 0 0 0 1 2 1 1 0 0 1 0 1 2 0 2 0 0 0 2 0 0 0 2 2 2 0 0 0 1 0 1 2 2 0 1 0 0 1 1 1 1 1 0 1 0 0 0 1 1 1 1 1 1 2 1 0 1 0 2 0 0 0 0 0 2 0 0 0 1 1 1 1 1 0 1 2 0 2 2 0 2 0 1 2 1 1 1 1 1 0 1 2 2 0 0 1 1 0 0 0 0 1 1 1 2 0 1 0 1 1 1 1 1 1 0 1 1 2 0 0 0 0 0 0 1 2 1 0 0 1 1 1 0 1 1 1 0 2 2 0 2 0 0 0 1 1 0 0 0 0 2 0 2 0 0 0 0 1 2 2 0 0 1 2 1 1 0 0 0 0 0 1 1 1 0 1 1 1 1 0 0 1 2 2 1 1 0 0 0 0 1 2 1 0 2 1 0 0 2 0 0 0 1 1 0 0 0 2 2 0 0 1 2 2 0 0 1 2 0 0 0 0 1 0 0 0 0 2 0 1 1 1 0 0 0 2 0 0 1 2 0 0 1 1 1 0 0 1 0 0 0 0 0 0 0 1 0 0 0 0 0 0 0 1 1 1 1 0 0 0 0 0 1 1 0 0 0 1 1 1 0 0 0 0 0 0 1 0 0 2 1 0 1 0 0 0 0 1 1 0 0 0 1 0 1 0 1 1 0 0 0 2 0 0 0 2 0 0 0 1 2 0 0 0 0 0 0 1 0 1 1 1 0 0 0 1 1 1 0 0 0 0 1 2 0 0 2 0 2 1 0 0 0 0 1 0 0 0 2 2 0 1 0 1 0 0 0 0 2 0 0 0 1 0 1 2 2 1 1 0 0 1 0 0 0 0 2 1 2 0 1 1 1 0 0 1 1 1 2 0 1 1 1 1 1 0 0 2 0 0 0 1 1 0 0 2 1 2 2 0 0 0 0 0 0 1 0 2 2 2 0 0 0 0 0 1 1 0 2 2 1 1 0 2 0 0 1 2 0 2 2 0 0 0 0 0 0 0 0 0 0 0 0 0 0 1 0 0 0 0 0 1 1 2 0 0 1 0 2 2 0 0 2 0 0 0 0 0 0 0 0 1 0 0 1 2 0 2 1 2 0 2 2 0 2 0 0 0 0 0 0 1 1 0 1 0 0 1 0 2 0 0 1 1 1 2 2 1 1 1 1 1 2 0 0 1 0 0 1 2 0 0 2 0 0 1 0 0 0 0 0 0 1 0 1 1 0 0 0 1 0 1 0 1 1 0 1 1 1 1 0 1 1 1 0 1 0 1 1 1 0 0 0 0 1 1 0 0 1 1 2 2 0 0 0 0 0 0 0 0 0 1 1 1 2 1 2 0 0 0 0 1 1 1 1 1 1 0 0 1 0 0 0 0 0 0 0 0 1 1 0 1 0 0 2 1 1 1 0 1 2 1 0 2 0 0 0 0 0 0 0 0 1 0 0 1 2 1 0 1 2 0 2 0 0 0 0 1 0 1 0 0 0 2 0 0 1 0 0 2 0 0 0 0 0 0 0 0 1 0 0 0 0 1 0 0 0 0 0 0 0 0 0 1 1 0 1 0 1 0 1 1
64 0 0 2 0 0 1 1 0 1 0 1 1 1 0 2 0 1 1 1 1 1 0 0 0 0 0 1 0 0 1 1 1 1 1 0 2 0 0 0 2 0 1 1 2 0 0 0 1 2 1 0 0 1 1 0 0 0 0 0 0 1 0 0 1 1 1 0 1 0 1 1 2 2 2 2 0 2 2 0 1 0 1 0 1 0 0 1 1 1 0 1 1 2 0 0 1 1 1 1 1 0 1 0 2 1 2 1 1 0 0 2 2 2 2 2 2 0 0 2 2 0 2 2 0 0 0 2 0 2 0 0 0 0 0 0 1 1 0 2 0 2 0 0 0 1 1 0 0 1 1 0 0 0 0 1 0 0 2 1 1 1 0 0 0 2 0 0 0 2 2 1 2 0 1 0 2 1 0 0 0 1 0 2 0 0 2 2 1 1 2 0 0 1 2 1 2 0 1 1 1 1 0 0 1 0 0 0 1 1 0 0 1 0 0 2 2 0 1 2 0 0 2 0 0 0 0 1 0 1 0 0 1 1 1 0 1 2 2 0 0 0 1 0 1 0 0 0 0 0 0 0 0 0 0 0 0 1 0 0 0 0 0 1 1 0 0 0 2 0 0 2 2 2 1 0 0 1 2 0 1 0 0 0 0 1 0 1 0 1 1 1 2 0 2 0 2 1 0 1 0 0 1 0 1 0 0 0 1 0 0 0 1 2 2 1 1 0 0 0 0 2 1 1 1 0 0 0 0 0 1 1 0 1 0 0 0 1 1 0 0 1 0 1 0 0 1 0 1 1 1 0 0 0 2 0 0 1 0 1 0 0 1 0 1 2 0 2 2 0 2 0 0 2 0 0 2 0 1 0 0 2 0 0 0 0 0 0 0 1 0 0 1 0 2 0 2 2 1 1 1 1 0 1 0 1 0 1 0 0 0 0 0 0 0 2 0 0 0 0 0 1 0 0 1 2 0 2 2 0 2 0 0 0 1 0 0 1 0 1 1 0 2 0 1 2 1 0 1 2 0 0 2 2 1 1 0 2 1 1 2 2 0 0 1 1 0 1 1 0 0 1 2 2 1 0 1 2 1 0 1 0 0 1 0 2 1 1 2 0 0 0 1 1 0 0 0 2 2 0 0 2 1 1 1 1 1 1 0 0 0 1 0 0 0 0 0 2 0 1 0 1 1 1 1 1 1 0 1 2 1 0 0 0 0 0 1 1 0 0 2 1 0 0 0 2 1 1 1 2 0 0 1 1 1 2 1 0 1 1 1 1 0 2 0 0 0 1 1 0 0 1 0 0 0 0 1 1 2 1 2 0 1 0 1 0 0 0 0 0 1 1 1 0 0 0 0 1 0 0 0 1 1 0 1 1 1 1 0 1 0 0 1 2 1 1 0 0 0 0 0 0 0 0 0 0 2 2 0 0 0 1 0 2 0 0 2 0 2 2 1 0 0 1 1 0 1 0 0 0 1 1 1 1 0 0 0 1 1 0 0 0 2 1 1 1 1 2 2 0 0 0 0 0 0 0 2 0 2 0 1 0 1 2 0 1 1 1 2 0 0 0 1 1 0 0 0 2 0 2 1 0 0 0 1 1 1 2 2 0 0 0 0 1 0 2 0 2 2 2 0 0 0 0 0 1 1 0 1 1 1 1 0 2 1 1 2 1 1 2 1 1 0 0 0 1 0 1 1 1 0 1 0 1 1 2 0 0 1 0 1 2 0 1 0 1 2 0 2 2 0 1 1 1 1 1 0 1 0 1 0 2 0 0 0 1 0 1 2 2 1 2 2 0 2 0 1 1 0 0 0 1 0 0 0 1 1 0 1 2 0 0 1 0 1 1 1 1 2 2 2 2 2 2 0 2 2 0 1 2 0 1 2 0 0 2 0 0 0 1 1 0 1 1 1 0 1 0 1 0 0 1 0 1 1 0 1 0 0 0 1 1 0 0 0 0 1 0 2 2 0 0 2 0 1 1 0 0 2 2 2 2 0 0 0 2 0 1 0 0 0 0 0 0 1 0 0 0 0 0 0 2 2 2 0 1 1 1 0 2 0 0 0 1 1 1 0 1 1 1 0 1 1 2 2 2 0 2 0 2 0 2 0 1 0 0 0 1 1 1 0 1 0 1 1 0 0 1 1 1 2 0 2 2 0 0 2 2 0 1 0 0 0 0 0 0 0 0 0 0 0 0 0 0 0 0 0 2 0 1 0 0 0 0 0 0 0 0 0 1 1 0 0 2 0 0 0 0 0 0 1 0
65 0 0 1 0 0 1 1 0 1 0 1 0 1 0 1 0 2 2 1 1 0 0 1 0 0 0 2 0 0 1 0 0 1 2 0 2 1 0 0 2 0 0 0 2 1 1 0 2 0 0 0 0 1 0 2 0 0 0 0 0 1 0 2 0 0 0 1 1 0 0 1 1 2 1 2 1 2 2 0 1 0 2 1 1 0 0 0 0 2 0 0 0 1 1 1 0 1 1 2 1 0 1 0 2 0 2 0 0 0 0 2 1 2 2 1 2 0 0 2 2 0 1 0 1 0 1 1 0 1 0 0 0 0 1 1 1 0 1 0 0 2 0 0 0 2 0 0 0 0 0 0 1 1 0 0 0 0 1 0 0 0 0 0 0 1 0 1 0 1 1 0 0 2 2 1 2 1 1 1 1 0 0 2 2 2 1 0 0 0 0 0 1 1 2 2 2 0 0 0 0 1 0 1 1 1 1 1 1 0 0 0 1 0 0 2 2 0 1 0 0 0 2 0 0 0 0 1 0 0 0 0 0 0 0 0 0 2 2 0 0 0 2 1 2 0 0 0 0 0 0 1 0 0 0 1 1 1 0 0 0 0 0 0 0 0 0 0 1 0 1 2 1 1 0 0 0 0 0 0 0 1 0 0 0 0 0 2 0 2 1 1 1 1 2 1 2 0 0 1 0 1 0 2 0 0 0 1 2 0 0 2 1 2 1 0 1 1 1 0 2 1 1 1 1 0 0 1 1 0 1 2 0 0 0 0 0 2 0 2 0 1 0 0 1 0 2 0 2 1 1 1 0 1 1 1 1 2 0 0 0 0 1 1 1 0 0 2 0 2 0 2 2 2 0 0 2 0 1 0 0 0 1 0 1 1 1 0 0 0 1 2 1 0 0 2 0 0 0 0 0 0 1 1 0 1 0 1 1 0 0 0 1 0 1 1 0 1 1 0 0 1 0 1 0 2 1 1 0 0 0 1 0 1 2 1 0 1 0 0 2 0 0 2 0 2 1 0 1 2 0 0 0 2 0 0 0 2 1 1 1 2 1 1 0 1 1 2 2 1 1 1 1 1 1 1 0 1 0 0 1 2 0 0 1 1 0 0 2 0 0 0 0 1 0 0 0 2 2 0 0 1 2 2 0 0 1 1 1 0 0 0 0 1 0 0 1 2 0 1 2 1 1 1 0 1 1 0 1 2 0 0 1 0 0 0 0 1 1 0 1 1 0 1 1 1 2 0 1 1 0 1 0 1 1 1 1 0 0 0 0 0 0 0 0 0 1 1 1 1 0 1 0 0 0 0 0 0 1 1 1 0 1 0 0 0 1 0 0 0 0 0 0 0 0 0 0 0 0 0 0 1 0 0 0 1 0 0 1 0 0 0 0 0 0 0 0 1 0 0 0 0 0 0 0 1 1 2 0 0 1 2 1 2 0 0 2 0 2 1 1 0 1 1 1 0 1 2 1 1 1 2 0 1 0 0 1 0 2 1 0 1 1 0 2 2 1 2 0 1 1 0 0 0 0 0 2 0 2 2 0 1 1 2 1 1 0 0 0 0 0 0 1 1 0 0 1 1 0 1 0 1 1 1 1 2 1 1 1 0 1 1 0 0 1 2 0 1 1 1 0 0 0 1 0 1 2 0 1 0 0 0 0 2 1 0 2 1 1 2 1 2 1 0 0 0 0 0 1 1 1 1 1 0 0 1 1 0 1 0 0 0 2 2 1 0 1 2 0 0 0 0 1 0 0 1 0 1 1 1 0 1 0 0 1 2 0 1 2 2 1 2 1 1 2 1 1 0 0 1 0 1 0 0 0 0 1 0 1 1 0 0 0 0 0 2 0 1 1 1 1 1 0 0 0 0 0 0 0 1 0 0 2 0 0 1 0 1 2 1 1 0 2 2 2 0 2 0 0 0 0 2 0 2 1 1 1 0 1 1 1 2 0 0 0 2 2 1 1 1 0 0 0 0 2 2 0 0 1 1 1 1 0 1 0 1 1 1 0 0 1 0 0 0 2 2 2 0 0 0 0 2 2 2 1 1 0 2 0 2 0 0 0 0 1 1 0 1 1 0 0 1 0 1 2 2 1 0 1 0 0 2 0 2 0 0 1 1 0 0 0 2 2 1 0 0 2 0 1 0 1 0 1 0 0 0 1 1 0 1 1 1 0 0 1 1 1 0 0 1 0 0 0 0 0 1 0 1 2 2 2 1 0 0 0 0 0 0 0 0 0 0 0 2 0 0 0 0 0 0 2 0
66 1 0 1 0 0 1 2 1 2 2 0 0 0 0 0 0 0 0 0 1 1 0 0 0 0 0 1 0 1 0 0 1 1 0 1 1 0 0 0 1 0 0 0 1 0 0 0 2 0 0 0 0 1 1 1 0 0 0 0 1 0 0 1 0 0 0 1 1 0 0 2 1 1 1 1 1 0 2 1 0 0 2 0 0 0 0 0 0 2 0 0 0 2 0 0 0 2 0 1 0 0 0 0 2 1 2 0 0 0 0 1 1 1 1 1 1 0 1 1 1 0 2 0 0 0 0 0 0 0 0 0 0 0 1 1 0 0 0 2 0 2 0 0 0 0 0 0 0 0 0 0 0 0 0 0 0 1 0 1 0 0 0 1 0 1 0 1 0 0 0 0 1 1 1 1 0 0 0 0 0 0 0 2 0 0 2 2 1 1 1 1 0 1 1 1 2 0 0 1 1 1 0 0 1 0 1 0 0 0 1 0 1 0 0 2 0 0 1 0 1 1 2 0 0 1 1 1 1 0 0 0 1 1 0 0 1 2 2 0 0 1 2 0 1 0 0 0 0 0 0 0 0 0 0 0 0 1 0 1 0 1 0 1 1 0 0 0 2 1 0 1 1 0 0 0 0 2 2 1 0 1 1 1 0 1 1 1 0 2 0 0 1 0 2 0 1 0 0 0 0 2 1 0 1 0 0 1 0 0 0 1 1 2 2 0 2 0 0 0 0 2 1 0 2 0 0 1 0 0 1 2 1 2 0 0 0 2 0 0 0 0 2 1 0 0 1 0 2 1 2 0 0 0 2 0 1 1 1 1 1 1 0 0 0 1 0 0 2 0 2 0 1 2 0 0 0 0 1 0 0 1 0 0 1 0 1 0 0 0 0 1 1 0 1 2 0 0 1 1 1 1 1 1 1 0 0 0 0 0 0 0 1 0 2 2 2 0 0 0 0 2 1 0 1 1 1 1 1 0 1 0 0 0 0 0 0 0 0 0 1 0 1 1 0 0 2 0 0 0 0 0 0 1 2 1 2 1 1 0 2 1 1 1 0 1 1 2 2 0 0 0 2 2 0 0 0 2 0 2 1 2 0 0 2 0 0 0 1 0 1 1 0 1 0 0 1 2 2 0 0 2 1 1 1 1 1 0 1 0 0 1 0 0 0 0 0 2 0 2 2 0 0 0 1 2 0 2 0 0 2 0 1 0 1 0 1 0 0 1 0 0 0 1 1 2 1 0 0 0 0 0 1 2 1 1 0 1 1 0 0 0 0 0 0 0 1 1 1 0 1 1 1 0 1 0 2 2 2 2 2 0 1 0 0 0 1 0 0 0 0 0 0 0 0 0 0 1 0 0 0 2 1 0 0 0 0 0 0 1 1 0 1 1 0 1 0 2 0 1 1 2 0 0 0 1 1 0 0 0 0 2 0 1 0 1 2 1 2 1 1 0 0 1 0 0 1 0 0 0 1 2 1 0 0 0 0 2 2 1 1 0 2 0 2 2 0 1 0 0 0 1 0 0 0 0 2 1 1 1 2 0 0 1 0 1 1 0 1 0 1 1 0 2 1 0 0 2 0 1 0 0 0 0 2 1 1 2 2 0 1 1 0 1 0 0 0 1 1 1 0 0 0 0 0 2 2 0 0 0 0 0 0 2 2 2 2 0 0 0 0 0 0 1 0 0 0 1 1 1 0 0 1 0 0 2 1 1 0 0 1 2 2 1 1 0 0 0 2 2 1 0 1 1 1 0 0 0 0 1 0 1 0 0 2 1 1 2 2 2 0 2 2 0 1 0 0 1 0 0 0 1 0 0 0 0 2 0 0 0 0 0 0 1 0 2 2 2 0 1 1 0 0 1 0 1 1 0 0 2 0 0 2 0 0 1 0 0 2 0 0 1 1 0 1 0 0 0 0 1 1 1 0 2 2 0 0 0 0 0 2 2 0 0 0 1 0 0 1 0 1 0 0 1 1 2 0 1 2 1 1 1 0 1 0 2 0 0 0 1 0 0 0 0 1 1 1 0 1 0 0 1 1 1 2 0 0 0 0 2 0 0 0 0 1 1 0 1 2 0 0 2 1 2 0 1 0 1 0 1 0 2 1 2 1 1 1 1 1 0 0 0 2 0 0 0 0 0 1 1 2 1 2 0 0 0 1 1 0 1 0 1 0 0 1 1 1 0 0 0 0 0 0 0 0 2 0 2 0 0 0 0 0 1 0 0 0 0 0 2 1 0 1 2 0 0 0 0 1 0 1 1
67 0 0 1 0 0 1 1 0 1 1 1 1 2 0 2 0 2 2 2 1 1 0 0 0 0 0 1 0 2 0 0 2 2 0 1 1 2 0 0 0 1 0 0 2 0 1 0 1 1 0 0 0 1 1 1 1 0 0 1 2 0 0 1 1 0 1 0 0 0 0 2 1 2 1 2 1 2 2 0 0 0 2 2 2 0 1 0 0 2 0 1 1 1 2 2 0 0 0 0 0 0 0 0 2 0 1 1 1 1 0 1 1 2 2 0 1 0 0 1 1 0 1 1 0 0 0 0 0 0 1 1 0 0 0 0 0 1 1 0 0 1 0 0 0 1 0 0 0 1 0 0 0 0 0 1 0 2 1 2 1 1 0 1 0 0 0 0 0 0 0 0 2 0 1 1 1 0 0 0 0 0 0 2 2 2 1 0 0 1 0 0 0 1 2 1 2 0 0 0 0 0 0 1 2 0 0 1 0 0 1 0 2 0 0 2 2 1 0 0 1 1 2 0 0 1 1 1 1 0 0 0 0 0 0 0 0 2 2 0 0 0 2 0 2 1 1 0 0 0 0 0 0 0 0 1 1 0 1 1 1 0 1 0 0 0 0 0 1 0 1 2 0 0 0 0 1 2 1 0 1 0 0 1 0 2 1 2 0 2 1 1 2 0 2 0 1 0 0 0 0 0 1 1 1 0 1 0 1 0 0 1 0 1 1 1 2 0 0 0 0 1 2 1 1 0 0 2 1 1 2 1 0 0 0 0 0 2 0 0 0 1 0 1 0 0 2 1 1 1 1 0 0 0 1 2 2 0 1 1 1 1 2 0 2 1 1 1 1 1 1 1 0 2 0 0 0 0 0 0 2 1 0 0 1 0 0 0 0 0 0 1 0 0 1 1 0 0 0 0 0 1 1 1 1 0 1 1 0 0 0 0 0 0 2 2 2 0 0 0 0 1 0 1 2 1 0 0 1 1 0 0 1 1 0 1 0 1 0 1 1 0 1 1 0 1 1 0 1 2 0 0 1 1 2 1 1 1 0 2 2 2 1 1 0 2 2 1 1 1 1 2 2 2 1 0 1 2 0 1 2 1 0 0 2 1 0 0 2 0 0 0 1 2 1 0 0 1 1 0 1 2 1 1 0 1 2 2 0 0 0 0 0 0 0 1 0 2 0 0 0 1 0 0 0 1 1 2 0 0 1 1 1 1 0 1 0 1 0 0 2 2 0 0 1 1 1 1 1 2 0 0 1 2 1 2 1 0 0 0 1 0 1 0 0 0 1 0 0 0 1 1 0 0 0 0 0 1 2 1 2 0 2 0 2 0 1 1 0 0 1 1 1 0 0 0 0 0 0 0 0 2 0 0 2 2 0 0 0 0 0 0 0 1 0 0 1 1 1 0 0 1 1 1 0 0 1 0 0 0 0 1 2 1 0 1 2 0 2 1 0 0 0 2 1 0 2 0 1 1 0 1 1 1 0 0 0 1 1 1 1 0 2 0 0 2 1 2 0 1 0 0 0 0 1 0 2 2 2 0 2 0 1 2 0 1 2 1 1 1 0 0 1 2 0 0 0 2 0 2 0 0 1 0 2 0 2 1 1 0 1 1 0 1 0 0 0 1 1 1 0 0 1 0 0 0 0 0 1 1 1 1 0 2 0 0 1 1 0 1 1 0 0 0 0 1 0 0 1 1 1 1 1 0 0 2 0 1 1 1 1 0 1 0 0 1 0 0 2 2 1 0 1 1 0 1 0 1 1 1 0 1 2 1 1 0 0 2 0 2 0 1 2 0 1 0 0 1 1 0 0 1 0 0 0 0 0 0 2 2 0 0 1 1 1 1 1 1 1 1 1 1 1 0 0 1 0 0 0 1 0 0 1 0 0 2 0 1 1 0 0 0 0 0 0 0 0 0 0 1 0 1 0 1 1 0 1 0 0 0 2 2 0 0 0 0 0 0 1 1 1 0 0 0 1 1 0 1 2 2 2 2 1 1 0 2 0 0 0 0 0 0 0 0 2 2 2 0 0 0 0 2 2 1 1 1 1 2 1 1 1 0 0 0 1 0 0 2 2 2 0 2 0 1 0 0 1 2 0 2 0 2 1 1 2 2 2 0 0 0 1 2 2 0 0 0 2 0 0 1 1 1 2 0 0 1 1 2 0 1 0 1 0 0 1 1 1 0 2 2 1 0 0 0 0 0 0 1 1 0 0 0 0 1 0 1 0 0 0 0 0 0 0 1 1 0 0 0 0 0 0 0
68 1 1 1 0 0 1 2 1 2 2 0 1 2 0 2 0 2 0 0 1 1 0 0 0 0 0 1 0 1 1 1 2 2 2 0 2 1 1 0 1 0 0 0 0 2 0 0 1 0 0 1 0 1 1 1 0 1 1 0 2 0 0 2 1 1 1 2 0 0 0 0 2 2 2 2 0 0 2 2 0 0 1 1 2 1 0 0 0 2 0 0 1 1 0 0 0 2 2 2 1 0 0 0 2 1 2 1 1 0 0 2 0 2 2 0 2 0 0 2 2 0 2 0 0 1 1 1 0 1 1 1 0 0 1 0 0 0 0 0 1 1 0 0 0 1 0 0 0 1 1 0 0 1 0 1 1 0 1 2 2 1 0 0 0 2 0 1 0 1 1 1 1 1 2 0 2 1 1 1 1 1 0 2 0 0 1 2 0 1 2 1 0 2 2 2 0 0 1 0 0 1 0 0 0 0 2 0 0 0 0 0 2 1 0 2 0 0 1 2 0 1 2 0 0 1 1 1 0 1 0 0 1 2 1 1 0 2 2 0 0 0 1 0 2 0 0 0 0 0 0 1 0 0 0 0 0 0 0 0 0 0 0 1 1 0 0 0 2 0 1 0 1 1 0 0 1 2 2 0 2 0 0 0 1 1 2 2 0 2 2 1 0 1 2 1 1 1 0 1 0 1 1 0 1 0 1 0 0 0 1 2 2 1 1 1 2 0 0 0 1 1 2 0 1 0 0 0 1 2 2 2 0 1 0 0 0 1 1 0 0 0 2 1 0 0 0 1 1 2 0 1 1 0 0 1 1 2 0 1 0 0 2 0 2 0 1 1 2 0 2 0 1 2 1 1 1 0 1 0 1 1 0 0 1 0 0 0 0 1 0 1 1 0 1 1 1 2 0 0 0 1 0 2 0 2 0 0 0 0 0 0 0 0 2 2 0 0 1 0 0 1 2 0 0 0 2 1 0 0 0 0 2 1 1 2 0 0 0 0 2 0 2 0 1 2 2 0 0 0 0 1 0 2 0 0 0 1 1 0 1 1 0 0 0 1 1 2 2 0 0 0 2 2 2 2 0 0 0 0 1 2 0 0 2 1 0 0 1 0 1 1 0 0 1 0 2 1 1 0 0 1 1 0 1 1 2 1 0 0 0 0 0 0 0 0 0 2 0 0 0 2 0 0 0 1 0 0 0 0 0 2 1 1 0 0 0 1 0 0 2 1 0 0 0 2 0 0 0 0 0 0 0 1 1 1 1 0 1 0 0 1 0 0 0 0 0 1 1 0 0 0 2 0 2 0 1 1 2 1 2 0 1 0 0 1 0 0 0 0 0 0 0 0 2 0 2 0 0 1 1 2 1 1 2 2 0 0 0 0 0 0 0 0 0 0 1 2 2 0 0 2 0 0 0 0 1 1 0 0 0 2 0 1 0 0 1 0 2 0 0 1 1 1 1 0 0 0 2 2 1 1 1 1 0 0 1 1 1 0 0 0 1 0 2 2 1 2 0 1 1 0 0 1 1 0 2 2 0 2 2 0 0 1 1 1 1 1 1 0 0 0 0 0 0 0 0 0 0 0 0 0 0 0 1 2 0 1 1 0 1 0 0 0 0 0 0 1 1 1 0 1 0 0 1 0 0 0 0 0 0 0 0 2 0 0 0 2 0 2 1 0 0 1 0 0 0 0 1 1 1 1 0 0 0 2 1 2 0 0 2 2 2 1 0 0 1 0 2 2 1 0 0 1 1 1 0 2 2 2 1 0 0 0 2 2 0 0 2 2 2 2 2 0 2 0 0 1 1 0 0 1 0 1 0 0 1 1 0 2 0 0 1 1 1 2 2 2 1 1 1 1 1 0 0 0 0 0 0 2 0 0 2 0 0 1 1 0 2 0 1 1 0 0 0 0 0 0 0 0 0 2 0 2 2 0 0 0 0 0 1 1 1 1 0 1 1 0 1 2 1 0 0 0 1 2 0 0 1 1 2 2 0 0 0 0 1 0 0 0 1 0 0 0 2 2 2 0 1 0 1 2 1 1 1 1 0 1 0 1 1 0 0 1 1 0 0 2 2 1 0 2 0 1 1 1 1 2 1 0 0 1 0 2 0 0 0 0 0 1 0 0 1 1 0 1 1 0 1 0 1 0 1 2 2 0 2 2 0 2 0 1 0 0 0 0 0 0 0 2 0 1 0 0 0 0 0 2 0 0 0 0 0 1 0 0 0 0 0 0 0 0 0 1 1 0 0 0 1 0 0 0
69 0 0 1 0 0 2 2 0 1 0 1 1 1 0 1 0 0 0 1 2 0 0 0 0 0 0 2 0 0 2 0 1 1 1 1 1 1 0 0 1 0 0 0 0 1 0 0 1 1 0 0 0 1 1 2 0 0 0 2 0 0 0 1 0 0 0 2 0 0 0 0 1 2 0 2 2 1 2 1 1 0 2 0 0 0 0 1 1 2 0 1 0 1 0 0 0 1 1 2 1 0 0 0 2 1 2 0 0 0 0 1 0 1 1 0 1 0 0 1 2 1 2 0 0 2 1 0 0 1 0 0 0 1 1 0 1 0 0 2 0 2 0 0 0 1 0 1 1 1 0 0 0 0 0 0 0 1 1 0 0 0 1 1 1 2 0 1 1 1 0 0 1 1 2 0 2 1 0 0 1 0 1 2 1 0 2 2 1 1 1 1 1 0 2 2 2 0 0 1 1 1 0 1 0 0 1 1 2 0 0 0 0 1 0 2 1 0 0 1 1 1 2 0 0 0 0 0 0 0 1 1 1 1 0 0 0 1 2 1 1 0 1 0 2 1 1 0 1 1 1 1 0 1 0 2 0 2 1 2 1 1 1 0 0 0 0 0 2 0 1 1 1 1 0 0 1 2 2 0 0 0 0 0 0 1 0 2 0 2 1 2 2 0 2 0 1 0 0 2 0 1 0 0 0 0 0 0 1 0 0 1 2 1 1 0 2 0 0 0 0 2 1 0 1 0 0 1 0 0 1 1 0 2 0 0 0 2 0 1 0 0 1 2 1 0 2 1 2 2 1 1 0 1 0 1 1 0 0 2 0 0 2 0 2 0 0 2 2 0 2 0 0 2 0 0 1 0 2 0 1 0 0 0 1 0 0 0 0 2 0 1 0 0 2 0 2 1 2 1 1 1 2 0 0 0 1 1 0 0 0 0 0 0 1 1 0 0 0 0 0 1 1 0 0 2 1 0 0 0 0 0 1 2 1 2 0 0 0 0 1 0 2 0 0 2 1 0 1 2 0 0 2 2 2 1 1 2 1 2 2 2 1 1 0 1 1 2 2 0 0 1 2 2 0 0 0 1 0 1 1 2 0 1 2 0 0 2 2 2 1 0 0 1 1 0 0 1 2 0 1 2 0 0 1 1 2 1 1 0 1 1 0 1 1 0 0 1 0 1 1 2 0 0 1 2 0 0 1 2 0 1 1 0 1 0 0 0 0 1 0 0 0 0 0 1 1 2 2 2 0 0 0 2 0 1 0 0 0 0 0 0 0 1 0 0 1 0 0 0 0 0 1 0 0 0 1 0 0 2 1 0 1 0 1 0 1 1 0 0 0 0 1 0 0 0 0 0 0 0 0 1 0 0 1 2 0 0 0 0 1 0 0 0 0 0 0 0 0 0 0 1 0 0 0 0 1 0 0 0 0 1 1 2 0 0 2 0 1 1 0 0 0 1 1 0 0 0 0 0 1 2 1 1 0 0 0 0 2 0 0 0 1 2 0 0 2 2 2 0 0 0 1 0 1 0 1 0 1 1 1 1 0 1 0 1 1 0 2 0 0 0 0 1 0 0 0 2 0 2 1 0 0 0 1 1 1 0 1 0 0 0 0 0 0 1 0 1 0 0 0 0 0 0 0 1 1 0 0 0 0 0 0 2 1 1 2 1 1 2 0 2 0 1 0 1 0 0 0 0 0 0 0 0 0 0 0 0 0 0 0 0 2 0 0 0 0 0 1 0 0 1 0 0 0 0 0 2 2 2 1 0 0 0 1 1 1 2 1 2 0 1 1 0 2 1 0 0 1 0 0 0 0 0 1 0 0 0 1 1 0 0 1 1 1 2 2 2 2 2 2 2 1 1 0 0 0 0 0 2 0 0 2 0 0 2 0 0 1 0 0 0 0 0 0 0 0 0 0 0 0 2 0 2 1 0 0 0 0 0 2 2 1 0 0 2 1 0 1 1 0 0 0 0 1 1 0 0 1 1 2 2 0 0 0 2 0 0 2 0 2 0 1 0 2 2 2 0 1 0 1 1 1 1 1 1 0 0 0 2 0 0 0 0 0 0 0 0 2 0 0 2 0 0 1 2 1 1 0 1 0 2 0 2 0 1 1 2 0 0 0 1 0 1 0 1 2 0 0 0 2 0 2 2 2 0 2 1 1 0 1 0 0 0 1 1 1 0 0 1 0 0 0 0 0 1 0 0 2 0 0 0 0 1 0 0 0 0 0 1 1 0 0 1 0 0 0 0 2 0 1 1
70 1 0 0 0 0 1 2 0 2 2 0 0 1 0 1 0 2 2 2 2 0 0 0 0 0 0 2 1 1 2 0 0 1 2 0 2 1 0 0 2 0 0 0 1 0 0 0 2 0 0 0 0 1 1 2 0 0 0 0 0 2 0 0 0 0 0 2 1 1 0 0 2 1 2 1 0 2 2 0 2 0 0 0 2 0 1 0 0 1 0 0 1 2 0 0 2 1 1 2 0 1 0 0 2 1 2 0 1 1 0 2 0 1 1 0 1 0 1 2 2 0 2 1 0 1 1 1 0 2 0 1 0 0 0 0 1 0 0 0 0 2 1 0 0 1 0 0 0 2 0 0 0 1 0 1 1 0 0 2 2 0 0 2 0 1 0 1 1 0 0 0 1 1 2 2 0 1 0 0 0 1 1 2 2 1 2 1 0 0 0 1 0 1 2 1 1 0 0 0 0 0 1 1 2 0 1 1 0 1 1 0 1 0 1 1 1 0 1 1 0 0 2 0 0 1 0 1 0 0 0 0 0 0 0 0 0 2 2 0 0 0 1 0 2 0 0 0 0 1 1 0 0 0 0 2 1 2 0 2 0 2 0 0 0 0 0 1 2 1 1 0 1 1 0 0 0 2 2 0 1 0 0 0 0 0 0 1 0 1 1 0 2 0 2 0 2 0 0 1 0 1 1 1 1 0 0 0 1 0 0 1 1 1 1 0 0 0 0 0 1 1 2 1 0 0 0 0 1 1 2 2 0 1 0 0 0 1 0 2 0 1 1 2 0 1 0 1 2 0 2 0 0 0 2 0 0 1 0 0 0 0 0 0 0 1 0 1 2 0 2 0 0 2 0 0 2 1 1 0 0 1 1 0 0 1 1 0 0 1 0 0 0 0 2 0 1 0 1 1 1 1 1 1 1 0 0 0 0 0 0 0 0 0 0 2 0 0 1 0 0 1 0 0 1 1 0 1 2 1 0 1 1 1 0 1 1 1 0 1 1 0 1 1 0 1 1 0 1 1 0 1 0 1 1 0 1 1 0 0 0 0 0 0 1 1 0 2 2 0 0 1 2 2 2 2 0 1 1 0 1 1 0 1 2 0 0 0 2 0 0 0 1 2 1 0 1 1 1 0 1 2 1 1 0 0 1 0 0 0 0 0 0 1 0 0 1 2 0 1 1 0 0 0 1 2 0 0 1 2 0 1 1 0 1 0 0 1 0 0 1 1 0 0 0 2 1 2 2 2 0 0 0 2 0 0 0 0 0 1 1 0 0 0 0 0 1 2 2 0 0 0 0 0 0 0 2 1 1 2 2 0 2 0 2 0 1 0 0 0 1 0 0 0 0 0 0 1 0 0 0 1 0 0 1 1 1 0 0 1 0 0 0 1 0 1 2 1 1 0 0 1 1 1 0 0 1 2 0 0 0 2 0 2 0 0 2 0 2 2 1 0 1 1 1 0 1 0 0 0 2 1 1 1 0 0 0 0 1 0 0 0 2 0 1 1 0 2 0 0 0 1 0 0 1 0 2 0 0 2 0 1 1 0 0 0 1 0 1 0 0 0 0 0 0 0 0 2 0 0 0 1 0 0 2 1 1 1 1 0 0 0 0 1 0 0 0 1 1 1 0 0 1 0 1 0 1 0 0 1 1 1 0 2 1 0 1 0 1 0 1 0 0 0 0 2 0 0 0 0 0 0 1 0 0 1 0 0 0 0 0 0 2 1 1 0 0 1 1 1 0 0 1 0 0 0 0 1 1 1 0 1 1 1 1 0 0 0 2 1 1 1 0 2 2 2 0 2 0 0 0 2 0 0 1 1 0 1 0 2 0 0 1 0 0 2 1 2 1 1 1 1 0 0 1 1 0 0 0 2 0 0 2 1 1 1 0 1 2 1 0 2 1 0 1 0 0 0 1 0 0 1 0 2 2 0 0 0 0 0 1 1 0 0 0 0 1 0 2 0 0 0 1 0 2 1 0 0 1 1 2 2 1 1 0 2 0 2 0 0 0 0 1 1 2 2 2 0 2 0 2 2 1 1 1 1 1 1 0 1 0 0 0 0 1 1 0 0 1 2 0 2 0 1 0 0 0 2 1 0 2 1 0 2 0 0 0 1 0 0 0 1 2 1 1 0 0 0 1 0 2 0 2 1 1 0 1 0 0 0 0 0 0 1 1 1 1 0 0 0 0 0 0 0 0 2 0 0 1 0 0 0 0 0 0 1 1 0 0 0 0 0 0 1 1 0 0 0 1 0 0 0
71 0 0 1 0 0 0 2 0 2 2 0 0 1 0 0 0 1 1 1 1 1 0 0 0 0 0 1 1 1 1 1 1 1 1 1 1 0 0 0 1 0 0 0 1 1 1 0 1 1 0 0 0 0 1 0 0 1 1 1 0 1 0 2 1 0 1 0 1 0 1 2 1 2 1 2 1 1 2 0 0 0 1 1 2 1 0 0 0 2 0 0 2 2 0 0 0 0 0 0 1 0 0 0 2 1 1 1 0 0 0 1 1 2 2 1 2 0 0 2 2 0 2 1 0 1 1 1 0 1 0 1 0 0 0 0 0 0 0 1 0 2 0 0 0 0 1 0 0 2 1 0 1 0 1 0 0 0 1 0 0 0 0 1 0 2 0 2 0 0 0 1 0 2 1 1 1 2 2 2 2 2 0 2 2 2 1 2 1 1 1 1 1 1 2 1 1 0 1 0 0 0 0 1 1 0 1 2 1 0 0 0 1 0 0 2 1 0 0 0 1 1 1 0 0 2 2 0 0 0 0 0 0 0 0 0 0 2 2 0 0 0 1 0 2 0 0 0 0 0 0 1 0 0 0 1 0 2 0 0 0 0 0 0 0 0 0 1 2 0 0 2 2 2 0 0 1 2 1 0 1 1 0 0 0 2 1 2 0 2 0 0 2 0 2 0 2 0 0 1 0 1 1 1 1 0 0 1 1 0 1 1 2 2 2 1 2 1 0 0 0 2 1 1 2 0 0 1 1 2 2 2 0 1 0 0 0 2 0 2 0 1 0 2 0 0 2 0 1 1 1 0 0 1 0 1 1 2 0 1 0 0 2 0 2 0 1 0 2 0 2 0 1 2 1 1 2 0 0 0 2 1 0 1 0 0 0 1 1 0 0 1 1 0 0 2 0 0 0 1 0 1 0 1 0 1 0 0 0 0 0 0 0 0 0 2 0 0 1 0 0 1 1 0 0 1 1 0 1 0 0 1 2 2 0 2 0 0 0 1 1 0 1 1 0 1 2 0 1 2 0 0 0 1 1 0 1 2 1 0 0 2 0 0 0 0 0 0 1 0 0 2 1 1 2 0 2 1 0 1 2 2 0 1 0 2 1 1 1 0 1 1 1 2 1 0 0 0 1 0 1 1 1 1 0 0 1 2 0 0 0 1 0 0 1 0 0 1 1 1 1 1 0 0 0 1 1 0 1 1 1 1 1 0 1 0 1 1 1 2 1 1 0 0 0 1 2 0 1 1 1 1 0 2 1 1 0 0 0 1 1 0 2 0 1 1 0 2 2 1 0 1 0 0 0 0 1 1 1 2 1 0 1 0 1 0 1 2 2 1 0 0 1 0 0 1 0 0 0 1 2 2 0 0 0 0 0 0 0 0 0 0 1 1 1 1 0 1 0 1 0 0 0 1 0 0 1 2 0 0 1 0 1 1 1 1 1 0 2 2 0 2 0 0 1 0 2 0 1 1 1 2 0 1 0 0 0 0 1 0 0 0 2 0 0 2 1 1 0 0 0 1 0 0 0 1 1 0 2 0 1 1 1 2 0 2 1 1 2 1 0 0 0 1 0 0 0 1 0 1 1 0 0 0 1 1 0 2 2 0 1 0 0 1 0 0 0 1 2 2 0 0 0 0 1 0 0 0 1 1 0 0 0 1 1 0 0 0 2 2 0 2 1 1 0 0 0 1 0 0 0 0 0 1 0 1 0 0 2 2 0 0 2 1 1 0 0 0 2 2 0 0 0 1 0 0 0 0 0 0 0 1 1 1 1 1 0 1 1 2 1 1 2 1 1 0 1 1 0 1 0 2 0 0 1 1 1 0 0 1 1 1 1 0 1 2 1 1 0 0 0 0 1 1 0 1 1 0 0 2 0 0 2 0 0 1 1 1 1 0 0 0 0 0 0 0 0 0 1 0 0 1 0 2 2 0 0 0 0 1 0 2 1 1 0 1 0 0 2 0 1 0 0 0 2 2 1 0 1 0 0 0 0 0 0 0 0 0 0 0 0 1 1 0 1 0 0 0 0 0 0 1 2 2 0 0 1 0 1 1 1 0 0 0 0 0 0 1 1 0 0 1 1 1 1 1 2 2 1 1 0 0 1 2 1 1 0 1 0 0 0 2 1 0 0 0 0 1 0 1 2 1 2 0 0 1 1 2 0 1 0 1 1 0 1 1 1 0 0 0 0 0 0 0 0 1 0 0 2 0 0 0 0 1 0 0 0 0 0 1 1 0 1 2 0 0 0 0 1 0 1 1
72 1 0 1 0 0 1 2 0 2 1 1 1 2 0 1 0 2 1 2 2 0 0 0 0 0 0 1 0 0 1 1 1 1 2 0 2 1 0 0 2 0 0 0 1 0 1 0 2 0 0 0 0 0 2 2 0 0 0 0 1 1 0 0 1 1 1 1 2 0 0 2 1 1 1 1 1 1 2 1 1 0 2 1 1 0 0 0 0 2 0 0 0 1 0 0 0 2 2 2 2 0 0 0 2 1 2 0 0 0 0 2 1 2 2 2 2 0 0 2 2 0 2 2 0 0 0 0 0 0 1 1 0 0 0 0 0 0 0 1 2 0 0 0 0 1 0 0 0 2 0 0 0 1 0 0 0 1 0 0 1 0 0 0 1 1 1 1 0 1 1 0 0 2 1 0 2 0 0 0 0 1 0 1 1 1 1 1 0 1 1 0 1 1 2 0 1 0 1 0 0 1 0 0 0 0 2 1 1 1 0 0 2 0 0 2 2 0 1 0 1 1 2 0 0 1 0 2 0 2 0 0 0 0 0 0 0 2 2 0 0 0 0 0 1 0 1 0 0 0 0 1 0 0 2 2 1 2 1 2 2 0 0 2 0 0 0 1 0 0 0 1 1 1 0 1 0 2 1 0 0 0 1 1 0 1 1 0 0 1 1 1 0 0 2 0 2 0 0 0 0 1 1 0 1 0 0 0 2 0 0 1 2 1 1 0 2 1 1 0 2 1 1 0 2 0 0 1 1 1 1 1 0 0 0 0 0 1 1 0 0 0 0 2 0 0 0 1 2 1 0 1 1 1 0 2 2 0 0 1 0 0 1 0 1 0 1 2 2 0 2 0 0 2 0 0 2 0 1 0 0 0 1 1 0 0 0 1 1 0 1 1 1 0 2 0 1 0 1 2 2 2 0 0 0 0 0 1 0 1 0 0 1 1 1 2 1 0 0 0 0 2 0 0 1 2 1 0 2 0 1 0 0 0 1 0 0 0 0 0 2 0 1 1 1 0 2 0 1 0 0 0 1 2 1 1 0 1 1 1 1 1 1 1 0 1 1 1 2 1 2 2 1 2 1 1 0 0 0 0 2 2 1 0 2 1 0 0 0 0 2 2 1 2 0 0 2 0 1 0 0 2 1 1 0 0 1 1 0 0 1 0 0 0 2 0 0 2 0 1 1 1 0 0 1 2 0 0 1 2 0 1 0 0 0 1 1 0 0 1 1 1 0 1 1 1 1 1 1 1 0 0 0 2 0 0 0 1 0 0 0 0 0 1 0 0 1 1 1 1 0 1 1 0 1 0 2 1 2 1 2 0 1 0 0 0 1 2 1 0 1 1 0 0 0 0 0 1 0 0 0 2 0 1 2 2 1 0 0 0 1 0 0 1 0 1 1 1 0 1 0 2 0 0 0 0 2 1 0 0 0 1 1 1 0 0 1 0 1 1 1 0 0 0 1 0 2 0 1 2 0 0 0 2 1 0 0 1 1 0 0 0 1 0 2 2 1 1 0 0 0 1 0 0 0 0 2 2 1 1 2 1 0 1 0 1 1 0 2 0 0 0 2 2 1 0 0 2 0 2 1 1 0 0 1 2 1 1 1 0 1 1 0 0 0 1 0 0 1 1 0 0 0 0 0 1 1 0 0 0 0 0 0 2 0 0 1 0 0 0 0 1 1 0 0 0 0 1 0 0 0 0 1 0 0 1 1 0 0 0 0 1 2 2 2 0 0 0 1 1 0 1 0 1 1 1 0 1 1 1 0 1 0 0 1 1 1 1 2 1 0 1 1 1 2 1 1 1 0 0 1 1 1 0 1 0 0 0 2 2 0 0 0 0 0 2 0 2 0 0 0 0 0 1 0 1 0 0 1 2 0 1 1 0 0 2 0 0 1 0 0 0 1 0 1 1 0 0 1 0 0 0 0 2 1 0 1 0 1 1 0 1 0 0 0 0 0 0 2 2 0 0 0 2 2 2 0 1 1 0 0 0 0 1 0 1 0 0 1 0 1 0 1 0 1 1 1 0 2 0 1 1 2 2 1 0 1 0 0 1 0 0 0 0 1 0 0 2 2 1 0 2 0 1 1 1 1 1 1 0 0 2 1 2 1 0 0 1 0 0 0 1 1 0 0 1 1 0 1 0 2 1 1 2 1 0 2 1 0 0 0 0 0 0 1 0 2 1 0 0 0 0 0 0 0 0 0 1 1 1 1 1 0 1 0 1 0 0 0 1 0 0 0 1 0 0 0 0 1 0 2 1
73 1 0 0 0 0 0 2 0 2 1 0 0 0 0 0 0 1 1 1 1 0 0 0 0 0 0 2 1 1 1 1 2 2 1 1 2 0 0 0 2 1 0 0 1 0 1 0 2 1 0 0 0 0 1 2 0 0 0 0 0 1 0 0 0 0 0 0 0 0 0 2 2 2 2 2 0 1 2 0 1 0 2 0 0 0 1 0 0 2 0 0 0 2 0 0 0 1 1 1 1 0 0 1 2 0 2 1 1 0 0 2 0 0 0 0 0 0 1 1 1 0 1 1 1 0 0 1 0 2 1 1 1 0 0 0 0 0 0 0 1 1 0 0 0 2 1 0 0 0 0 0 0 1 0 0 0 2 1 0 1 0 0 2 0 0 0 0 0 1 1 1 0 2 2 1 1 1 0 1 1 1 0 2 2 2 2 1 0 1 1 1 1 1 2 1 0 0 0 0 0 0 0 0 1 0 1 0 1 1 0 0 1 0 0 2 0 1 0 0 1 1 2 0 0 1 0 2 0 2 0 0 0 0 0 0 0 2 2 0 0 0 1 0 2 1 1 0 0 0 0 0 0 0 1 1 0 1 0 0 0 0 0 1 1 0 1 1 1 0 1 1 1 1 1 0 0 2 1 0 1 1 0 0 1 1 1 0 0 1 0 0 2 0 2 0 2 0 0 1 0 1 1 1 1 0 0 0 1 0 0 0 2 1 2 0 2 0 1 0 1 2 0 0 1 0 0 2 2 0 2 1 0 1 0 0 0 0 2 1 1 1 0 2 0 0 1 0 2 2 2 0 0 1 1 0 0 1 0 1 0 0 0 0 0 1 1 2 2 0 2 0 0 2 0 0 2 0 0 0 2 1 0 0 1 0 0 0 0 0 0 0 0 0 2 0 0 0 1 1 1 1 1 1 0 1 0 1 0 0 0 0 0 0 0 1 0 0 1 0 1 0 0 0 2 2 1 1 2 1 1 0 0 1 1 1 0 1 0 0 1 0 2 0 0 2 0 0 2 0 0 0 1 2 1 1 0 0 0 0 0 1 0 0 1 1 0 2 2 0 0 0 1 1 1 1 0 0 0 0 1 1 0 0 2 1 0 1 2 1 1 0 1 2 0 0 0 0 0 1 1 2 0 0 0 0 2 1 0 0 0 0 0 0 0 0 0 1 0 1 1 1 1 0 0 1 0 0 0 2 0 2 2 2 1 1 1 1 1 0 0 0 0 1 0 1 1 1 1 1 0 0 1 2 1 1 0 1 0 1 1 0 0 0 0 0 1 0 0 0 1 2 0 0 0 0 1 0 0 2 1 0 1 0 1 0 1 1 1 1 0 0 1 0 0 0 0 1 0 1 1 1 0 0 1 2 1 0 0 0 0 0 1 1 1 2 1 1 1 0 0 2 1 1 0 0 1 2 0 0 0 0 0 1 0 1 2 0 1 1 0 0 0 0 1 0 2 0 1 1 1 1 0 2 0 0 0 1 2 0 0 0 0 1 1 1 1 2 0 0 0 1 1 0 0 0 1 1 0 2 1 1 0 2 1 1 1 1 1 1 0 0 0 1 0 0 0 2 0 2 1 1 0 0 1 1 1 2 2 0 1 0 0 1 0 0 0 1 1 1 0 0 0 1 0 0 0 0 1 1 0 0 0 2 0 0 1 0 1 1 0 1 0 0 0 0 0 0 0 0 0 0 2 1 0 1 0 0 0 0 0 1 2 1 0 0 1 1 1 1 1 0 1 1 0 1 0 1 0 1 0 1 1 1 1 1 0 2 1 2 0 1 1 1 2 1 1 0 0 1 0 2 0 0 1 0 1 1 0 2 0 0 1 1 1 2 2 2 1 1 1 1 0 2 0 2 2 0 0 2 0 0 1 1 0 2 0 0 1 0 1 1 1 1 1 0 1 0 0 0 0 2 0 1 1 0 1 0 0 0 0 1 0 0 0 2 0 0 1 0 1 0 0 0 1 1 0 2 1 0 2 0 0 0 0 0 0 0 1 0 1 0 0 0 1 0 0 0 0 0 1 1 2 1 1 1 1 1 0 1 1 0 1 0 1 1 0 0 2 1 0 2 0 1 1 0 1 2 1 0 0 2 1 2 1 0 0 0 0 1 0 0 1 1 0 0 2 1 0 0 2 0 1 2 1 0 1 2 0 1 0 1 1 0 0 0 0 0 0 0 0 0 0 0 0 1 1 0 1 1 0 0 0 1 0 1 1 0 0 0 0 0 1 2 0 0 0 0 1 0 2 2
74 1 0 1 0 0 1 2 1 2 2 0 1 1 0 1 0 2 0 0 1 1 0 1 1 1 1 2 0 0 2 2 1 1 1 0 2 2 0 1 0 0 0 0 2 0 1 0 1 1 1 0 0 1 0 0 0 0 0 1 0 0 1 1 0 0 0 0 1 0 0 1 2 1 2 1 0 2 2 0 2 0 2 0 0 0 0 0 0 2 0 0 2 0 0 0 0 1 1 1 1 0 0 0 1 1 1 0 1 1 0 2 1 1 1 0 0 0 0 2 2 1 1 1 1 0 1 1 0 1 0 0 0 0 0 0 0 0 0 0 1 1 0 0 0 2 0 0 0 2 1 0 0 0 1 0 0 1 0 2 2 0 0 2 1 1 0 0 1 0 0 0 1 1 2 1 2 1 1 1 1 0 0 2 2 2 0 0 0 0 0 0 1 1 2 1 1 0 0 0 0 1 0 0 0 0 2 1 0 0 1 0 0 0 0 2 0 0 2 1 0 0 1 1 0 0 0 2 0 2 0 0 1 1 1 1 0 2 2 0 0 0 2 0 1 0 1 0 1 1 0 0 0 0 0 0 0 1 0 0 0 0 0 0 0 0 0 0 2 1 0 1 1 1 0 0 0 1 1 0 0 1 2 2 0 2 2 2 0 2 1 1 2 0 2 0 2 1 1 1 1 0 0 2 0 0 0 0 0 0 0 0 1 1 1 1 2 0 1 0 2 1 1 0 2 0 0 1 1 2 2 0 0 2 0 0 0 2 0 1 0 0 1 2 0 0 1 0 2 0 0 0 0 0 2 0 0 1 0 1 0 0 0 0 0 0 1 2 1 1 1 1 1 2 0 0 2 0 2 0 0 1 0 1 0 0 0 0 0 1 1 1 1 0 2 0 1 0 1 1 1 1 1 1 1 0 1 0 0 1 0 0 0 0 2 2 2 0 0 0 0 1 0 1 0 0 1 0 2 0 0 2 0 2 2 0 0 1 0 1 2 0 2 0 0 0 2 1 2 0 0 0 0 2 0 0 0 2 2 0 1 2 1 1 0 1 1 1 1 0 0 1 1 1 1 0 1 2 1 0 1 1 0 0 1 2 0 0 2 0 1 0 0 0 0 0 2 1 1 0 1 2 1 1 0 0 1 1 0 0 0 0 0 0 1 0 0 2 0 1 1 1 2 1 0 1 1 2 0 0 2 0 1 1 1 0 1 0 1 1 1 1 0 0 0 2 1 1 2 2 0 0 0 1 1 2 1 0 1 0 0 0 0 0 1 1 1 0 0 0 1 1 2 0 1 0 2 1 1 2 2 0 1 0 0 1 0 1 0 0 0 0 1 0 0 0 0 1 0 1 1 1 1 0 0 1 0 0 0 1 0 0 1 1 1 1 0 1 1 0 0 1 0 1 0 0 0 2 0 0 2 2 2 1 0 0 1 0 2 1 0 0 0 0 0 0 2 0 1 1 0 2 0 0 0 0 0 1 0 0 0 0 0 1 0 1 1 2 1 1 1 0 0 0 0 1 1 2 2 0 2 0 0 2 1 2 1 1 2 0 0 0 0 2 1 0 0 2 0 2 1 0 0 0 2 2 0 1 1 0 1 0 0 0 0 1 0 1 1 1 0 0 1 1 0 0 1 0 0 0 0 0 0 0 2 0 0 0 0 0 0 0 0 1 0 0 0 0 1 1 1 1 2 0 1 2 0 1 1 1 0 0 1 1 0 1 0 1 1 1 0 0 1 0 0 0 0 2 2 2 0 0 0 0 1 1 1 2 0 2 0 2 2 0 1 0 0 1 0 0 0 1 0 0 1 0 0 1 0 1 0 0 1 0 1 2 1 2 2 2 2 2 0 0 0 0 0 0 1 2 0 1 0 1 0 2 0 0 1 0 1 1 1 0 1 0 0 0 1 0 1 0 0 2 2 0 0 2 0 0 1 2 0 0 1 0 1 0 1 0 1 0 0 0 2 2 0 2 2 0 1 1 0 0 0 0 1 0 0 1 0 0 0 0 2 2 2 0 0 0 0 2 1 1 2 1 0 1 0 2 0 0 1 0 2 1 0 1 1 0 0 1 0 1 0 0 1 2 1 1 1 1 0 0 1 1 1 0 0 1 0 0 2 1 1 0 0 0 0 1 2 1 2 1 1 0 1 2 0 1 0 1 0 1 0 0 0 1 0 0 0 0 0 0 0 0 0 0 2 0 0 0 0 0 0 2 2 0 1 1 0 0 0 2 0 0 0 0 0 0 1 0
75 0 0 0 0 0 1 2 0 1 0 1 0 0 0 0 0 1 1 1 1 1 0 0 0 0 0 2 1 1 2 0 0 0 2 0 2 2 0 0 0 0 0 0 2 1 0 0 2 0 0 0 1 2 0 0 0 0 0 0 0 2 0 1 0 0 0 0 1 0 0 1 2 2 2 2 0 1 2 1 1 0 1 1 2 0 0 0 0 2 0 0 0 1 0 0 0 2 1 1 1 0 0 1 2 1 2 0 1 1 0 2 1 2 2 0 1 0 0 2 2 0 2 1 0 1 1 1 0 2 0 1 0 1 1 0 1 1 0 1 0 2 0 0 0 1 1 0 0 0 0 0 0 0 0 0 1 0 0 0 0 0 0 1 1 2 0 1 0 1 1 1 2 0 0 1 2 0 0 0 0 0 0 2 2 2 2 1 0 1 1 1 1 1 2 2 1 1 0 0 0 0 0 0 1 0 1 0 0 0 0 0 1 0 0 2 0 1 0 0 1 1 1 1 0 0 0 2 0 1 0 0 0 0 0 0 0 1 1 1 0 0 2 1 2 0 0 0 0 0 0 1 0 0 0 1 1 0 0 0 0 0 0 0 0 0 1 0 1 1 0 2 1 1 0 0 0 2 1 0 0 0 1 1 1 1 0 2 0 2 0 0 2 0 2 0 2 1 0 1 0 0 1 1 1 0 1 0 1 0 0 0 2 2 2 0 1 2 1 0 1 1 1 1 1 0 0 2 1 0 2 1 0 1 0 0 0 1 1 0 0 1 1 2 0 0 2 1 2 1 2 0 0 1 1 1 1 1 0 2 0 0 0 0 0 0 1 2 2 0 2 0 0 2 1 1 2 1 1 0 1 1 0 0 1 0 0 1 1 0 0 0 1 1 2 0 1 1 0 0 0 0 1 0 0 0 1 1 0 1 0 0 1 0 0 1 0 2 0 0 0 2 1 0 1 1 1 1 1 0 1 0 1 2 1 0 0 0 0 0 2 0 1 1 0 0 2 1 1 1 0 1 1 2 1 1 0 2 1 1 1 1 1 1 0 1 2 2 2 1 1 1 2 2 0 0 0 1 0 0 2 1 0 0 1 1 0 0 1 0 1 1 0 1 0 0 1 0 0 1 1 1 2 2 0 0 0 1 1 0 1 0 0 0 1 0 0 2 0 2 2 0 2 2 0 2 0 0 0 2 0 1 1 0 1 0 0 0 1 1 1 1 0 0 0 0 1 1 1 2 0 0 1 1 2 1 1 0 1 0 0 0 1 1 1 1 0 0 0 0 2 2 0 0 0 0 0 1 2 1 2 0 0 0 0 0 0 1 1 0 0 0 0 0 0 0 0 0 0 0 0 1 0 0 1 1 1 0 1 1 0 0 1 1 1 1 0 1 0 0 0 0 1 1 0 0 1 0 0 0 0 0 1 2 0 0 2 0 1 1 0 0 0 0 1 0 2 0 1 1 2 2 1 1 0 0 0 0 0 0 0 0 1 1 0 1 1 2 0 2 2 0 2 0 0 0 0 1 2 0 2 0 0 1 0 1 1 0 0 0 0 0 1 2 0 0 0 1 0 0 0 0 0 0 1 1 1 2 2 0 1 0 0 0 0 1 0 1 1 1 0 0 0 0 0 1 1 0 1 0 0 0 1 1 1 1 1 0 2 2 0 2 1 0 0 1 0 0 0 0 0 0 1 1 1 0 0 0 0 0 0 0 2 1 0 0 2 0 2 2 1 0 0 0 0 1 0 1 0 0 0 1 1 1 2 0 2 2 1 2 0 1 1 1 2 1 1 1 0 0 0 1 0 0 0 0 2 1 0 2 0 0 1 0 1 1 0 2 1 2 1 1 0 2 0 2 2 0 0 2 0 0 2 0 0 1 0 0 0 0 0 0 1 0 1 1 0 0 1 0 0 2 0 2 2 0 0 1 0 1 0 0 1 0 0 0 2 0 1 1 1 0 0 0 2 2 1 2 2 1 2 1 0 0 0 0 0 0 2 0 2 0 1 0 2 2 2 0 0 0 1 2 1 1 1 1 0 1 0 1 1 0 1 0 1 0 0 2 2 1 0 2 0 1 0 0 1 1 0 1 0 2 0 1 1 1 1 0 0 0 0 1 1 1 1 1 1 0 1 0 1 0 1 1 2 0 1 1 0 1 0 0 0 0 1 1 0 0 0 0 0 0 0 0 0 2 0 0 2 1 1 1 0 1 0 2 2 0 1 0 0 0 0 0 0 0 0 0 1 0 0 0
76 1 0 1 0 0 1 1 0 0 0 2 1 1 0 1 0 1 0 1 1 0 0 1 0 0 0 1 0 0 0 0 1 1 2 0 2 0 0 0 1 0 1 1 1 1 0 1 1 1 0 0 0 2 0 2 0 0 1 0 0 1 0 0 0 0 0 1 2 0 0 1 1 2 1 2 1 2 2 0 1 0 2 1 1 0 0 1 1 1 0 0 1 1 0 0 0 0 0 1 0 1 0 0 2 1 2 1 1 1 0 1 1 2 2 1 2 0 0 1 1 0 2 2 0 0 0 0 0 1 0 0 0 0 0 0 0 0 0 0 0 2 1 0 0 1 0 0 0 1 0 1 0 0 0 0 0 1 1 0 0 0 0 1 0 0 0 1 0 1 1 1 1 1 1 0 2 1 0 1 1 1 1 1 1 0 1 1 0 0 0 1 0 0 1 1 2 0 0 0 0 0 1 0 1 0 1 1 0 1 1 0 2 0 0 2 1 0 1 0 0 0 2 0 0 1 1 0 0 0 0 0 0 0 0 0 0 1 1 1 1 0 2 0 1 0 1 0 0 0 0 1 0 0 0 2 0 1 0 0 0 0 0 0 0 0 0 0 2 0 0 2 1 1 1 1 1 1 1 0 0 0 0 0 0 1 0 2 0 2 0 0 2 0 2 0 2 0 0 1 0 0 0 1 0 0 0 0 0 0 1 0 2 1 1 0 1 0 1 0 1 2 0 0 1 0 1 1 0 2 0 2 1 2 0 0 0 0 2 1 0 1 2 1 0 1 0 2 2 2 0 2 0 1 0 1 1 0 1 1 1 1 0 1 0 1 0 1 2 0 2 0 0 2 0 0 2 0 1 0 0 0 2 0 0 0 0 0 0 1 0 2 1 1 2 0 0 0 0 0 0 1 0 2 1 0 0 1 0 0 0 0 0 0 0 0 0 1 0 0 1 1 0 0 1 0 1 1 1 1 0 0 1 1 1 0 0 0 0 0 1 0 2 0 0 1 2 0 1 0 1 1 0 2 0 0 0 2 1 1 1 2 1 1 0 1 1 1 1 1 0 0 1 1 2 1 1 1 0 1 0 2 0 1 1 1 0 0 2 0 0 0 1 1 2 0 2 0 0 1 2 2 1 0 0 0 2 0 0 0 0 1 0 0 0 1 0 2 0 1 1 2 0 0 2 2 0 0 0 1 1 1 0 0 0 0 1 0 1 0 1 1 0 1 1 2 1 1 2 2 0 0 0 1 1 1 1 0 1 0 0 1 1 0 1 1 1 0 0 0 1 1 1 0 1 0 2 0 2 0 2 0 2 0 1 1 1 2 1 0 0 0 0 0 0 0 0 1 0 1 1 1 0 0 1 2 0 0 0 1 0 0 1 1 1 1 1 0 0 0 0 1 1 1 0 0 1 1 0 0 0 1 1 2 0 1 2 1 2 1 0 0 0 2 0 0 1 0 0 0 1 2 1 0 0 0 0 0 2 1 1 0 1 1 1 1 1 2 0 0 0 1 0 0 1 0 2 1 2 0 1 0 0 0 0 0 1 1 1 0 0 0 1 2 2 0 0 2 0 2 1 1 0 0 1 1 2 1 1 0 0 0 0 0 0 0 0 1 0 0 0 0 1 0 0 1 1 0 1 1 0 0 0 2 0 0 0 1 0 1 1 0 0 0 0 1 0 1 1 1 0 1 0 2 1 1 0 0 0 0 0 1 2 1 0 0 0 1 1 1 1 0 0 0 0 0 0 1 1 1 0 1 0 0 2 1 0 1 1 2 1 2 0 1 1 1 0 0 0 1 0 1 0 0 0 0 1 0 0 2 0 0 1 2 0 2 1 1 1 1 1 1 0 1 0 1 1 0 1 1 0 1 1 0 0 2 0 0 2 0 0 1 0 0 0 0 0 0 0 0 0 2 0 1 1 0 1 2 0 0 0 0 0 0 0 0 0 1 1 1 0 0 0 0 2 2 0 0 2 2 2 2 0 0 0 0 1 1 0 0 0 0 0 0 2 2 2 0 1 0 0 1 2 1 2 1 0 0 0 2 0 0 0 0 0 0 0 1 2 1 1 1 0 0 1 1 1 0 1 0 0 1 0 1 0 0 0 1 0 0 0 1 1 2 2 0 1 0 1 0 1 0 1 1 1 0 2 2 0 0 0 0 0 0 1 1 1 0 0 1 0 0 0 0 2 0 0 0 2 0 0 0 0 0 0 1 2 0 0 1 1 0 0 1 0 0 2 0 2 0 1 1
77 1 0 2 0 0 2 1 0 1 1 0 0 2 0 0 1 1 1 1 1 0 0 0 0 0 0 0 0 1 1 0 1 2 2 1 2 0 0 0 2 0 1 1 2 1 0 1 1 1 1 0 0 1 1 1 0 0 1 0 1 1 0 2 0 0 0 0 1 0 0 1 2 2 2 2 0 0 2 0 0 0 2 1 1 0 0 2 1 2 0 1 0 2 1 0 0 1 0 1 0 0 0 0 2 2 0 0 0 0 0 1 0 2 2 0 2 1 0 1 2 1 1 0 0 0 0 1 0 1 0 0 0 0 0 0 0 0 0 0 0 2 0 0 0 0 0 0 0 2 1 1 0 1 0 0 0 0 2 1 0 0 0 0 0 2 0 1 1 0 0 0 0 2 2 2 0 1 1 1 1 2 0 2 1 1 2 0 0 1 0 0 0 1 1 1 1 0 1 0 0 0 0 1 1 0 2 1 0 0 1 0 2 0 0 2 1 1 0 0 2 2 2 0 0 1 1 0 0 0 1 1 0 0 0 0 0 1 1 1 1 0 2 0 2 0 1 1 1 1 1 0 1 0 0 2 1 1 1 0 1 0 0 1 1 0 0 1 1 0 0 2 1 2 0 0 0 2 2 0 0 0 0 1 1 0 1 2 0 2 0 0 1 0 2 0 2 1 1 2 1 0 1 0 0 0 0 0 1 0 0 1 1 1 1 1 1 1 1 0 1 2 1 0 1 0 1 0 0 1 1 1 0 2 0 0 0 2 0 1 0 0 0 2 0 0 2 0 1 1 0 0 0 0 2 0 0 0 0 2 0 0 2 0 2 0 0 2 1 1 1 1 0 2 0 0 1 1 0 0 1 1 0 0 0 0 0 0 0 0 0 0 1 0 1 1 0 0 2 2 2 2 1 1 0 1 1 1 0 0 0 0 0 0 2 2 1 0 0 0 0 2 0 1 1 1 0 1 2 1 0 1 1 0 1 1 0 0 0 0 1 0 1 1 2 2 2 2 2 1 0 0 1 2 2 1 1 2 1 1 2 2 0 0 0 0 0 2 2 2 2 2 2 2 1 1 0 1 0 1 2 2 0 1 1 1 0 1 1 1 2 1 0 1 1 0 1 0 1 1 2 2 1 1 0 0 2 1 0 0 1 0 1 0 1 0 0 1 0 1 1 2 0 0 1 2 0 0 0 1 0 1 2 0 1 0 1 2 0 2 1 1 0 0 0 1 2 2 2 2 0 0 0 1 1 1 1 1 0 1 1 0 0 0 0 0 1 1 1 0 0 1 0 0 0 0 1 1 2 1 2 0 2 0 1 0 0 1 0 0 1 1 1 0 0 1 0 0 0 0 0 2 0 0 0 2 0 0 0 2 0 0 0 1 0 0 0 1 1 0 0 1 0 0 0 1 1 1 0 0 0 0 0 2 0 0 2 2 2 1 1 1 1 1 1 0 1 1 1 1 2 2 1 1 0 0 0 0 2 0 0 0 1 1 1 1 2 2 0 2 2 0 0 0 1 0 2 1 2 0 1 0 0 1 0 0 2 0 1 1 0 0 0 2 1 0 0 1 0 1 0 0 0 0 0 2 0 1 1 0 0 0 0 0 0 0 0 0 1 1 0 0 0 0 0 1 1 0 1 0 0 0 0 1 1 1 1 0 1 1 0 0 0 0 0 1 0 1 0 0 0 0 1 0 0 2 0 1 0 1 0 1 2 2 2 0 0 0 2 2 0 0 2 1 1 0 0 2 2 2 1 0 0 0 1 1 0 1 1 2 1 2 2 0 2 0 1 1 0 0 1 1 1 0 1 0 1 0 1 2 0 0 2 0 1 2 2 2 1 1 1 1 1 1 0 1 1 0 0 2 0 0 1 0 0 1 0 1 1 1 1 0 1 0 1 1 0 0 1 1 0 0 0 2 2 0 0 0 0 0 1 1 0 0 0 0 2 0 0 1 0 1 2 0 1 1 0 0 2 2 2 2 0 0 0 1 0 0 0 1 0 0 1 0 1 0 0 0 0 0 0 2 0 0 2 1 0 0 0 1 1 0 0 1 1 0 0 1 1 0 0 1 0 1 1 0 0 1 0 1 0 2 0 1 0 1 0 2 0 0 1 1 2 1 0 0 2 1 1 2 2 0 2 0 0 0 0 2 1 1 1 1 0 1 1 0 2 0 1 2 1 1 0 0 0 1 1 2 0 0 0 0 0 0 0 0 0 0 0 2 2 0 1 2 0 0 0 0 2 0 2 0
78 1 0 0 0 0 0 2 0 2 2 0 0 1 0 0 0 1 1 1 1 1 0 0 0 0 0 2 0 0 2 1 2 2 1 1 1 1 0 0 1 0 0 1 1 1 1 0 2 1 0 0 0 1 0 2 0 0 0 1 0 0 0 1 1 1 1 2 2 0 0 2 0 2 0 2 2 2 2 0 0 0 2 1 1 0 0 0 0 2 0 0 1 2 1 0 0 0 0 2 0 0 0 0 2 0 1 0 1 1 0 1 1 2 2 1 2 0 0 2 2 0 2 1 0 0 0 0 0 0 0 0 0 0 0 0 0 0 0 1 0 2 1 0 0 1 0 0 0 0 0 0 0 1 0 0 0 2 2 0 2 1 0 1 0 1 0 0 1 1 1 1 0 2 2 1 2 2 0 2 2 2 1 2 1 0 2 2 1 1 2 1 0 2 2 2 1 0 0 1 1 1 1 1 2 0 0 0 0 0 0 0 1 0 0 2 0 0 2 0 2 2 2 0 0 1 1 1 0 1 1 1 0 0 0 0 1 2 2 0 0 0 2 0 2 1 1 0 0 0 0 1 0 0 0 2 1 2 0 0 0 0 0 0 0 0 1 0 2 0 0 1 0 0 2 2 0 1 1 0 1 1 0 0 0 0 0 2 0 2 2 0 1 0 2 0 2 1 0 1 0 0 1 1 1 0 0 1 2 1 0 0 2 2 2 1 2 1 1 0 2 1 1 0 1 0 0 1 1 1 2 0 0 2 0 0 1 1 1 0 0 0 2 2 1 0 2 1 1 2 0 1 0 0 2 0 0 1 0 2 0 0 1 1 1 0 1 2 1 1 1 1 0 2 0 0 2 1 0 1 1 1 0 0 0 0 0 0 0 1 0 1 0 0 1 1 0 0 0 1 0 2 1 1 1 0 0 1 0 0 0 0 1 1 1 2 0 0 0 0 0 2 1 1 0 0 0 0 0 0 0 1 0 0 0 0 0 2 0 0 2 0 1 1 0 2 2 0 2 2 1 0 1 2 1 1 0 2 1 0 0 2 1 1 0 1 1 2 2 0 0 1 2 2 1 1 0 1 0 1 1 2 0 1 1 2 1 0 1 0 2 2 1 1 0 0 0 1 1 1 1 2 1 1 0 0 1 1 0 0 0 1 0 0 0 1 0 2 0 1 1 1 1 1 0 1 1 0 0 1 1 1 2 1 1 0 1 1 1 0 0 0 0 0 0 2 1 1 1 1 0 0 0 2 0 2 0 1 0 0 0 0 2 0 1 1 0 2 2 0 0 0 1 0 1 0 1 1 2 1 2 0 0 0 0 0 0 1 1 0 0 0 1 0 0 0 1 0 0 0 0 2 0 0 2 2 2 1 0 2 1 0 0 1 0 1 1 0 0 0 0 1 0 0 0 1 1 0 0 0 0 1 1 0 0 1 1 0 1 0 0 0 0 1 1 0 1 0 1 0 0 2 1 0 0 0 0 1 1 0 0 0 0 1 1 1 2 0 0 0 0 2 0 0 0 1 1 0 0 2 0 0 1 1 0 1 0 1 1 0 0 0 0 2 0 0 0 1 0 1 0 2 0 0 1 2 1 1 2 0 1 0 0 0 0 0 0 2 0 0 0 0 0 1 0 0 1 0 1 0 0 0 0 2 1 2 2 1 0 1 0 1 0 1 0 0 0 0 0 0 0 0 1 0 0 2 0 0 2 1 0 0 2 1 1 0 0 0 2 2 0 0 0 1 1 0 0 0 0 1 0 0 0 0 2 1 1 1 1 1 0 0 1 2 2 1 1 1 0 0 0 2 0 1 0 0 2 1 0 1 0 0 0 0 0 2 0 2 0 1 1 0 0 0 0 0 0 0 1 2 0 1 2 0 0 1 0 1 1 1 1 0 1 1 1 0 1 0 0 0 0 2 0 1 1 0 1 2 0 0 0 0 1 0 0 1 0 0 1 0 1 0 2 0 1 1 0 1 2 2 2 2 0 0 0 1 0 1 0 0 0 0 1 0 2 2 2 0 0 0 0 1 2 2 0 1 1 1 0 1 0 0 0 0 1 1 0 1 1 0 0 1 0 1 1 1 1 2 0 2 0 2 0 2 0 1 1 1 0 0 0 0 2 1 1 0 1 0 2 0 1 0 0 0 0 0 2 1 0 1 1 1 0 0 1 1 1 0 0 1 0 0 0 0 0 2 0 1 0 0 0 0 0 2 0 0 0 0 1 0 0 1 0 1 0 0 0 0 1 0 0 0
79 1 0 1 0 0 1 2 0 2 1 1 1 1 0 1 0 2 1 2 2 0 0 0 0 0 0 0 2 2 1 1 2 2 2 0 2 1 0 1 1 0 0 0 1 0 1 0 0 2 0 0 0 0 2 2 0 0 0 1 0 1 0 2 1 1 1 1 2 0 0 1 1 2 1 2 1 1 1 0 2 0 1 1 1 0 0 0 0 2 0 0 0 1 1 0 0 1 0 1 0 0 0 0 2 0 2 0 0 0 0 1 0 1 1 1 1 0 1 1 1 0 1 0 1 1 1 1 1 2 0 0 1 0 0 0 1 0 1 0 0 2 0 0 0 2 1 0 0 1 1 0 0 1 1 0 0 0 1 1 0 0 0 0 1 2 1 1 1 0 0 0 0 2 2 0 2 0 0 0 0 0 1 2 2 1 2 1 0 0 0 1 1 1 2 2 0 0 0 0 0 1 0 0 0 0 0 1 2 0 0 0 1 0 0 2 1 0 1 0 1 1 2 0 0 0 0 1 0 1 1 1 0 0 0 0 0 2 2 0 0 1 2 0 1 0 1 0 1 1 0 0 1 0 0 0 0 2 0 2 0 2 0 0 1 1 1 1 1 0 0 2 1 1 1 0 0 1 1 0 1 0 1 1 0 2 1 1 0 1 0 0 0 0 2 0 2 1 1 2 1 0 2 0 2 0 1 1 1 0 0 2 1 1 1 0 1 0 0 0 1 0 0 0 0 0 1 1 1 0 1 1 0 1 0 0 0 2 0 0 0 0 1 2 2 0 1 1 2 1 0 0 0 0 2 0 0 0 1 1 1 1 0 1 0 1 0 2 1 1 1 1 0 2 0 0 2 0 1 0 1 1 1 0 1 1 1 0 0 1 0 0 0 1 2 0 2 0 1 1 1 1 0 1 1 0 0 0 0 0 0 0 0 0 2 2 1 0 0 1 1 1 2 1 0 0 1 0 1 0 0 1 0 1 1 0 0 1 0 0 2 0 2 0 0 0 2 0 1 1 0 0 1 2 1 1 0 2 2 1 1 2 0 0 0 1 1 2 2 0 0 0 2 2 1 0 1 2 1 1 0 2 0 0 2 2 0 1 2 0 0 0 0 1 0 0 0 0 0 1 1 1 1 0 0 0 2 1 0 0 0 0 1 1 0 0 0 2 0 1 2 1 1 0 1 2 0 0 0 1 1 1 1 0 1 0 0 0 1 1 1 1 0 0 0 0 1 2 2 2 0 0 0 2 0 0 0 1 0 1 1 0 0 0 0 0 1 1 1 1 1 1 1 0 0 0 2 0 2 0 2 0 2 0 0 1 0 2 2 2 0 0 0 0 0 0 0 1 0 1 1 0 0 0 1 2 0 0 0 1 0 0 0 0 0 0 0 0 0 0 0 1 1 2 0 0 0 2 0 0 0 1 0 1 0 0 2 0 1 1 1 0 0 0 2 0 1 0 1 1 1 1 2 0 0 0 0 0 1 0 0 0 1 0 1 1 1 2 1 1 1 1 0 1 1 0 2 1 0 2 1 1 0 2 1 2 1 1 2 0 0 0 0 2 2 0 0 1 0 1 1 0 1 1 1 2 1 2 2 0 2 2 0 1 0 0 0 1 0 0 0 0 0 0 0 2 2 0 2 2 1 1 0 2 0 0 1 0 0 0 0 0 0 0 0 0 1 0 0 0 0 0 1 0 0 2 0 0 1 1 0 1 1 1 1 1 0 0 2 2 0 0 0 1 1 1 0 0 0 2 0 0 0 0 1 0 1 2 0 2 0 0 2 0 2 0 1 0 0 1 0 2 0 1 1 0 0 0 2 2 0 0 1 0 2 1 2 2 1 2 2 1 0 1 0 1 0 0 2 2 0 2 1 0 0 1 0 0 1 0 0 1 1 0 1 1 0 0 2 0 0 1 0 1 1 0 1 0 1 1 0 1 1 0 0 0 1 0 2 0 1 0 1 0 1 1 0 1 2 1 2 2 0 0 0 0 1 1 0 0 0 0 0 0 2 2 2 0 0 0 0 1 2 2 0 0 1 1 0 1 1 0 1 0 0 1 0 1 2 0 0 2 0 1 1 1 2 2 1 1 1 1 0 0 0 1 1 1 1 1 0 1 0 0 0 0 2 0 1 0 2 0 2 0 0 0 0 2 1 1 1 0 0 0 1 1 1 0 0 1 0 0 0 0 0 2 0 1 1 0 0 0 0 2 0 0 0 0 1 1 1 0 0 1 0 0 0 0 0 0 2 1
80 1 0 2 0 0 1 2 1 2 1 0 0 1 0 1 0 1 1 2 2 0 0 1 0 0 1 1 1 1 1 1 0 0 1 1 1 0 0 0 1 0 1 1 1 1 1 1 1 1 0 0 0 0 1 1 0 0 0 0 1 1 2 0 0 0 0 0 1 0 0 1 2 2 2 2 0 0 2 1 0 0 2 0 0 0 0 0 0 2 0 1 0 1 0 0 0 0 0 2 0 0 0 0 2 1 1 2 2 0 0 2 0 1 1 0 1 0 0 2 2 0 1 1 1 0 0 1 0 2 1 1 0 0 0 0 0 0 0 0 0 2 1 0 0 1 0 0 0 1 1 0 0 1 0 0 0 0 0 1 1 0 0 1 1 2 0 0 1 0 0 0 1 1 1 1 1 1 0 0 1 1 0 2 2 2 1 1 1 1 1 0 0 1 1 1 2 0 0 1 1 1 0 0 0 1 1 0 1 0 2 0 1 0 0 2 0 0 1 1 0 0 0 0 1 0 0 0 0 0 0 0 1 1 1 0 1 0 2 1 1 0 2 0 2 1 1 0 0 0 0 0 0 0 0 1 0 0 0 0 0 0 0 0 0 0 0 1 1 0 1 0 1 1 0 0 0 1 1 0 0 0 0 1 0 1 0 1 0 2 2 2 2 0 2 0 2 2 0 1 0 0 1 0 1 1 0 0 0 0 1 0 2 2 2 0 1 0 0 0 0 2 1 0 2 0 0 1 0 0 2 1 0 2 0 0 0 0 2 1 0 0 2 1 0 0 0 0 1 1 1 0 0 1 0 1 1 0 0 1 0 0 2 0 2 0 1 2 1 1 1 1 0 2 0 0 2 1 1 0 0 0 1 0 0 1 1 0 0 0 0 0 1 0 2 0 1 2 2 2 1 2 1 1 0 1 1 0 0 0 0 0 0 0 0 2 0 0 2 0 0 0 0 0 1 1 1 1 1 1 0 2 0 2 2 0 0 0 0 0 1 0 1 1 0 2 0 0 2 2 0 0 1 2 1 1 0 2 0 2 1 2 1 1 0 1 1 2 2 1 1 1 2 2 0 0 0 1 1 0 1 2 0 0 2 0 0 0 1 0 1 1 0 1 0 0 1 0 1 0 1 2 1 1 0 0 1 0 1 0 1 0 0 1 0 0 1 2 0 1 1 1 2 0 0 2 0 1 1 1 1 0 2 1 2 0 2 1 0 2 1 1 0 1 1 2 2 0 1 1 0 1 0 1 1 1 0 1 0 1 1 0 0 1 0 0 1 1 1 1 0 0 1 0 1 0 1 1 2 1 2 0 1 0 1 0 1 0 0 0 0 0 0 0 0 0 0 1 0 2 2 1 2 1 1 1 0 0 0 1 0 0 0 0 0 0 0 0 0 0 0 0 0 1 0 0 0 1 0 0 1 0 0 2 0 2 2 1 2 2 0 1 1 1 1 0 2 1 0 1 1 2 1 0 0 0 0 0 2 1 0 0 1 1 0 1 2 1 0 0 0 1 0 1 0 0 2 2 2 0 2 0 0 1 0 1 1 0 1 0 0 0 1 1 1 0 0 1 0 2 1 0 0 0 1 1 1 0 0 0 0 0 0 1 0 0 0 1 1 1 0 0 0 0 0 2 2 0 2 2 1 1 0 2 1 1 1 1 0 1 1 1 0 0 0 1 0 0 0 0 0 0 0 0 0 0 0 1 1 1 1 1 1 2 1 0 1 0 1 1 0 1 1 0 0 0 0 1 1 1 0 1 0 0 0 1 0 1 2 2 1 2 0 1 1 1 0 1 0 0 0 2 0 0 1 1 0 0 0 2 1 1 0 2 0 2 2 1 2 2 1 2 1 1 0 1 1 0 1 2 1 0 1 0 0 2 0 0 0 0 0 0 1 0 1 0 0 0 0 0 1 1 0 1 0 0 2 0 0 0 2 2 0 0 0 1 0 0 1 0 1 0 0 0 1 1 0 1 2 2 1 1 0 0 0 1 0 2 0 0 0 0 0 0 2 1 2 0 0 0 0 2 1 1 1 1 1 0 0 2 0 0 0 0 0 0 0 1 2 0 0 2 0 0 1 1 1 1 0 1 1 1 0 0 1 2 1 2 0 0 0 1 2 2 2 1 1 1 1 1 2 0 1 1 2 0 1 0 0 0 0 0 0 1 1 0 1 0 0 0 0 0 1 1 0 1 0 0 2 0 0 0 0 2 0 0 0 0 0 1 0 0 0 1 0 0 0 0 2 0 1 0
81 1 0 1 0 0 2 0 0 0 0 2 0 1 0 1 0 1 1 1 1 0 0 1 1 1 1 1 2 2 2 0 1 1 1 1 1 1 0 0 2 1 0 0 2 0 2 0 1 2 1 0 0 1 1 2 0 1 1 0 0 0 0 0 1 1 1 1 2 0 0 0 1 2 1 2 1 1 2 0 1 0 2 1 1 0 0 2 2 2 1 2 0 2 0 0 0 2 2 2 1 0 0 0 1 2 1 0 1 1 0 2 0 1 1 0 1 0 0 1 1 0 2 1 0 1 1 1 0 1 0 0 0 0 0 0 0 0 0 1 0 2 0 0 0 0 0 0 0 0 0 0 0 0 0 0 0 0 0 1 2 1 0 1 2 2 0 1 1 0 0 0 0 2 2 2 1 0 0 1 0 1 0 1 0 0 1 2 0 0 1 2 1 0 2 2 1 0 0 0 0 0 1 0 0 0 1 2 1 1 0 0 1 0 0 2 1 1 0 0 0 0 1 0 0 0 0 1 0 1 0 0 0 0 0 0 1 2 2 0 0 1 2 0 1 0 0 0 0 0 0 0 0 0 0 0 0 2 0 1 0 1 0 1 1 0 0 0 1 0 1 2 1 1 0 0 1 1 1 0 1 0 0 0 1 0 1 0 0 2 1 0 1 1 2 1 1 0 0 1 0 0 2 0 2 0 0 0 2 0 0 1 1 1 1 0 2 0 0 0 0 2 1 0 1 0 0 1 1 1 2 2 0 2 0 0 1 1 1 1 0 1 1 1 0 0 1 0 2 1 2 0 1 0 0 0 0 0 1 1 1 1 2 0 2 0 2 2 0 2 0 2 0 2 0 0 1 0 1 0 0 1 0 0 0 0 0 1 1 0 0 2 0 0 2 0 0 0 1 1 1 1 1 1 0 1 0 1 0 0 0 0 0 0 0 2 0 1 0 0 0 2 0 1 1 1 1 0 1 0 0 0 2 2 0 2 0 1 0 1 1 0 1 1 0 2 0 0 0 1 1 0 2 2 2 2 0 1 0 1 2 2 1 0 0 1 1 0 1 1 1 1 1 1 2 1 1 1 0 1 1 1 0 0 1 2 0 0 2 0 0 0 1 2 0 0 0 0 1 1 1 2 1 0 0 0 2 1 0 0 0 0 0 0 0 0 0 2 0 1 1 1 0 0 1 2 0 0 1 2 0 0 2 2 2 0 0 1 0 1 1 0 1 1 1 2 2 1 1 1 0 0 0 2 1 0 0 0 2 0 0 2 0 0 0 0 1 1 1 1 0 1 0 0 0 0 1 1 1 2 2 0 1 0 0 1 0 2 1 0 0 0 0 0 0 0 0 1 0 0 0 1 0 0 0 1 0 0 0 1 0 0 0 0 0 1 0 0 0 0 0 1 0 1 0 0 1 1 0 0 0 2 0 0 0 0 2 0 2 1 0 2 0 1 0 0 2 0 2 2 1 2 0 2 1 1 0 0 1 0 0 0 1 0 1 2 0 2 0 1 1 0 0 0 0 0 2 0 2 1 0 1 1 1 0 1 1 0 1 0 0 0 0 1 0 0 0 1 0 0 0 0 1 0 0 2 1 2 2 1 1 1 0 0 1 2 1 2 0 0 0 0 1 0 1 0 1 0 2 1 1 1 0 1 1 0 1 0 0 0 0 1 0 1 0 0 0 0 1 0 0 0 0 0 0 1 1 0 0 0 0 0 2 2 1 0 1 2 0 0 0 1 0 1 0 2 0 0 1 0 0 1 0 0 2 1 0 1 1 2 1 1 2 1 1 0 1 0 0 1 0 2 0 0 0 0 1 0 1 1 0 0 2 0 2 1 2 1 0 0 0 0 0 1 0 1 0 0 1 2 1 0 0 2 1 1 0 0 1 0 1 1 1 0 1 0 1 0 1 0 0 1 0 2 1 0 1 0 1 1 1 2 0 0 0 0 2 0 1 0 1 0 0 0 2 1 0 0 1 2 2 2 0 0 0 0 1 0 1 0 1 0 1 0 1 1 1 0 0 0 0 1 2 2 1 0 0 0 0 1 0 0 1 0 1 1 0 2 2 1 0 2 0 0 1 1 0 1 0 1 0 2 1 1 0 0 0 1 0 0 1 1 1 1 1 1 1 0 1 0 2 1 2 0 0 0 0 2 0 1 0 1 0 1 1 1 0 0 0 1 0 0 0 0 0 0 0 1 2 2 2 1 0 1 0 1 1 0 0 1 1 0 0 2 0 0 0 0 1 0 1 2
82 0 0 2 0 0 2 2 1 2 2 0 0 1 0 1 0 0 0 0 0 0 0 0 0 0 0 1 0 0 1 0 1 1 0 1 1 2 1 1 2 2 0 0 2 0 1 0 1 2 1 0 1 2 0 1 1 0 0 0 2 0 0 0 0 1 0 0 1 0 0 1 2 2 1 2 1 1 2 0 1 0 2 1 1 1 0 1 1 2 0 1 0 1 0 0 0 1 1 1 0 0 0 0 2 0 2 2 2 0 0 2 0 2 2 0 2 0 0 0 0 0 2 1 0 1 1 0 1 1 1 1 0 0 1 0 0 0 0 0 0 2 0 1 0 0 0 0 0 1 1 0 0 0 1 0 0 0 0 1 1 1 0 1 1 2 0 0 0 2 2 2 0 2 1 1 0 1 1 1 1 1 0 2 1 1 1 0 0 1 1 2 2 0 2 2 1 0 0 0 0 1 0 2 1 0 1 0 0 1 1 0 0 1 0 2 1 0 1 2 0 0 2 0 0 0 1 1 0 0 0 0 0 0 0 0 0 2 2 0 0 0 2 0 1 0 0 0 0 0 0 1 0 0 0 1 2 0 0 0 0 0 0 0 0 0 0 0 2 0 1 1 0 0 0 1 0 1 0 0 2 0 0 0 0 0 0 1 0 1 0 0 2 0 2 0 0 1 1 2 0 0 1 0 1 0 0 1 1 1 0 1 2 2 2 2 2 0 0 0 0 2 1 1 2 0 0 1 1 0 0 2 1 2 0 0 0 1 1 1 1 2 1 1 0 0 2 0 1 2 1 0 0 0 1 0 0 1 0 1 0 0 2 0 2 0 1 1 1 1 1 1 1 2 0 0 1 1 1 0 0 2 0 0 1 0 1 0 0 1 0 0 1 1 1 1 1 1 0 0 0 0 1 1 1 0 1 1 0 1 0 0 0 0 1 2 1 0 1 0 0 1 1 1 0 0 1 0 0 0 0 1 0 0 2 2 0 1 0 0 0 0 1 1 0 1 2 0 1 1 0 0 1 2 1 1 0 2 1 1 1 2 0 0 1 0 0 1 2 1 0 1 1 1 1 0 1 2 0 1 1 2 0 0 1 2 0 0 2 0 0 0 2 2 0 0 2 0 0 0 2 2 1 1 0 0 1 2 1 0 1 0 0 0 0 0 0 1 0 2 2 0 0 0 0 0 2 0 0 1 1 1 0 0 0 0 1 1 0 1 1 1 0 0 0 2 1 0 0 0 0 0 0 2 0 0 0 1 0 0 0 0 1 0 0 0 1 1 1 0 0 1 1 0 1 0 1 0 1 1 2 0 1 0 0 0 0 0 0 0 0 0 1 2 2 0 1 0 0 0 0 2 0 0 1 1 1 0 1 0 1 0 0 2 1 1 0 1 0 0 0 1 0 0 0 1 1 2 0 0 0 1 2 2 0 1 2 1 2 1 0 0 2 2 0 0 1 0 1 1 0 1 1 0 0 0 0 1 2 0 0 0 0 0 1 2 2 2 0 1 1 1 0 1 1 0 2 0 2 0 0 0 0 2 1 2 0 1 2 0 0 0 0 1 1 0 0 1 0 2 1 0 0 0 2 1 1 2 2 0 1 0 0 1 0 0 0 1 0 0 0 0 0 0 0 1 1 0 1 1 1 1 0 2 0 0 2 1 0 1 1 0 0 1 0 0 0 0 0 0 0 0 1 0 0 0 0 0 1 1 0 0 2 1 0 0 1 0 2 2 0 1 0 0 0 0 0 2 2 1 0 0 1 1 2 0 1 1 1 2 1 1 2 0 2 0 0 2 0 0 0 2 0 1 0 0 2 0 0 1 0 0 0 1 0 2 1 1 1 1 1 2 1 0 0 0 0 0 0 2 0 0 2 0 0 0 2 1 1 0 0 0 1 1 1 0 1 0 1 0 0 1 0 1 1 0 1 0 1 1 1 1 0 0 0 0 1 0 2 1 1 0 0 0 2 2 0 0 0 0 0 0 0 0 0 0 0 0 1 0 1 0 0 0 2 2 2 0 0 0 0 2 2 1 2 1 0 1 0 1 0 0 0 0 1 0 0 2 2 0 0 2 0 1 0 2 1 1 0 1 2 1 0 1 0 0 1 2 0 0 0 1 2 1 1 0 0 0 1 0 1 0 0 1 1 0 2 2 0 0 0 0 0 1 0 0 0 0 0 0 0 0 0 0 0 1 0 1 2 1 1 1 0 0 0 2 2 1 1 1 0 0 0 1 0 0 0 0 2 0 1 1
83 1 0 1 0 0 1 2 1 2 2 0 1 1 0 1 0 1 0 1 1 0 0 0 0 0 0 1 0 0 1 0 2 2 1 0 2 1 0 0 0 0 0 0 1 0 0 0 2 0 0 0 0 0 2 2 0 0 0 1 0 0 1 1 0 0 0 1 1 0 0 2 1 2 1 2 1 1 2 1 1 0 2 0 0 0 0 1 1 2 0 1 1 1 0 0 2 2 2 2 2 0 0 0 1 1 2 1 0 0 0 1 1 2 2 1 2 0 0 2 2 1 2 1 0 1 1 0 0 0 0 1 1 0 0 0 1 0 0 0 0 2 0 0 0 2 1 0 0 2 0 0 0 1 0 0 0 1 0 1 1 0 0 1 2 2 0 0 1 1 1 0 1 1 2 1 2 1 1 1 1 1 0 2 1 1 2 0 0 0 0 0 0 0 0 1 1 0 0 0 0 0 0 1 2 0 0 0 2 0 0 0 1 0 0 2 1 0 0 0 0 0 1 0 0 0 0 2 2 0 0 0 1 1 0 0 0 2 2 0 0 1 0 0 2 2 2 0 1 1 1 0 0 0 0 2 1 0 0 0 0 0 0 0 1 0 0 0 1 0 1 1 1 1 1 1 0 1 1 0 1 1 0 0 1 0 1 1 1 2 1 2 0 1 1 1 1 0 0 0 0 0 2 0 2 0 1 0 2 0 0 1 1 1 1 0 2 2 1 0 1 2 2 1 1 0 1 2 1 0 1 1 0 2 0 0 1 2 0 0 0 0 0 2 0 0 2 0 2 0 1 0 1 0 0 0 0 0 0 2 0 0 0 0 0 2 0 2 1 1 1 1 2 2 0 0 2 0 1 0 2 1 0 1 0 0 0 0 0 0 0 0 1 0 1 1 0 0 1 1 1 1 0 2 1 1 0 0 0 0 0 0 0 0 0 0 0 1 0 0 0 2 1 1 1 1 1 1 1 0 0 2 1 1 0 1 1 1 0 1 0 0 1 1 1 2 2 0 0 0 0 0 1 1 2 1 1 1 1 0 1 2 0 1 0 1 1 2 2 1 1 1 1 1 0 0 0 2 1 0 1 1 0 0 1 1 0 0 2 0 0 0 0 2 1 0 1 0 1 0 1 2 0 0 0 0 2 1 0 0 0 0 0 1 1 0 1 2 0 1 1 1 1 1 1 1 1 0 0 1 0 0 1 1 1 0 0 1 1 1 0 0 0 1 1 1 2 1 1 2 0 0 1 2 0 0 0 0 1 0 0 0 1 0 1 1 1 1 1 1 1 1 0 0 0 0 1 1 1 2 2 0 1 0 0 1 0 1 1 1 0 0 0 0 0 1 0 1 0 0 0 2 0 0 1 2 0 0 1 0 1 0 0 0 0 0 1 1 1 0 0 2 1 1 0 0 1 1 0 0 1 2 0 2 0 0 2 0 2 1 0 1 1 1 1 0 1 0 1 1 1 2 1 0 0 0 0 1 1 0 0 0 1 0 1 1 1 2 1 0 0 2 1 0 0 1 1 1 1 1 2 0 0 1 1 1 1 1 1 1 0 0 1 2 0 0 1 2 0 1 0 1 1 1 2 2 1 2 2 0 0 0 0 1 0 1 1 1 2 2 1 0 0 0 1 0 0 1 0 0 0 0 0 2 0 0 0 1 1 2 1 1 0 0 0 1 0 0 0 0 0 0 0 2 0 1 2 1 0 0 1 2 1 1 0 0 2 0 1 1 0 1 0 1 1 0 0 2 1 2 0 0 0 0 1 0 1 2 1 2 0 1 1 0 1 0 0 2 0 1 0 2 0 1 1 0 2 0 1 1 0 0 2 0 2 2 2 1 0 1 1 0 1 1 0 1 0 0 0 1 0 0 2 0 0 0 2 0 1 0 0 0 1 1 1 0 1 0 1 0 0 1 0 2 1 1 1 0 1 1 1 1 0 0 1 1 0 0 0 2 0 0 0 1 2 1 1 0 2 2 2 2 1 1 0 2 0 0 0 1 1 0 1 1 1 1 1 0 0 0 0 2 2 2 0 0 2 0 0 2 0 1 1 0 1 1 0 1 1 0 0 1 0 1 1 1 1 1 0 0 0 2 0 1 0 0 0 1 2 2 1 0 1 1 1 0 0 1 2 0 2 0 1 1 0 0 1 1 0 0 0 0 1 0 1 0 1 0 0 1 0 0 0 0 0 1 0 1 1 0 0 0 0 1 0 1 1 0 0 0 0 0 0 2 1 0 0 1 2 0 2 1
84 1 0 2 0 0 2 2 0 1 0 0 0 0 0 0 0 1 0 1 1 0 0 0 0 0 0 1 0 0 1 0 2 2 1 1 1 1 0 0 2 0 0 0 0 1 0 0 0 2 0 0 0 0 2 2 0 0 0 1 0 1 0 0 0 1 0 0 1 0 0 1 2 2 1 2 1 0 1 1 1 0 2 0 1 1 0 0 0 2 0 0 0 1 0 0 0 2 2 2 2 0 0 0 2 1 2 1 1 1 0 1 0 1 0 0 0 0 1 1 1 0 1 0 1 1 1 0 1 1 1 1 0 0 0 0 0 0 0 0 0 2 0 0 0 1 0 2 2 2 0 1 0 0 0 0 0 2 0 0 1 0 1 0 2 2 0 1 0 1 1 0 1 1 2 1 1 1 0 0 0 1 0 1 1 1 1 2 0 0 2 2 1 1 2 2 2 0 1 0 0 0 1 0 0 0 1 1 0 0 2 0 1 0 0 2 0 1 2 0 1 1 2 0 0 1 1 2 1 1 0 0 0 0 0 0 0 2 2 0 0 1 2 1 2 0 0 0 0 0 0 1 0 0 1 2 2 2 0 0 0 0 0 1 1 0 1 0 2 0 0 1 1 1 1 1 0 2 1 0 0 0 1 1 1 1 0 2 0 2 0 0 0 0 1 0 1 1 0 0 1 1 1 1 1 0 0 0 1 0 0 0 1 2 0 0 2 1 0 0 1 1 1 0 0 0 1 1 0 1 1 2 0 1 1 0 1 1 1 0 1 2 0 2 0 0 1 0 2 2 0 1 0 0 1 0 0 0 0 2 0 0 2 0 2 0 0 1 2 0 2 0 1 1 1 1 1 0 0 0 0 1 1 0 0 0 0 0 0 0 1 2 0 1 2 0 0 2 1 0 0 0 1 1 0 1 1 0 0 0 0 0 0 0 1 2 0 1 0 0 0 2 0 0 1 1 2 0 1 0 0 0 0 0 0 0 0 1 0 0 2 0 1 0 1 2 1 0 1 1 0 1 1 1 2 1 1 2 1 2 2 2 1 1 1 2 1 1 1 0 0 1 1 1 1 0 1 2 0 2 1 1 0 0 1 1 0 0 1 0 1 1 1 1 0 0 0 1 1 0 0 2 1 1 0 0 1 1 0 0 0 0 0 0 0 0 0 2 0 1 1 1 1 0 1 1 1 1 0 1 1 0 0 0 0 0 0 0 0 1 0 0 0 1 0 1 1 1 1 1 0 0 0 1 2 1 1 0 1 0 0 0 1 0 1 1 0 1 1 0 0 0 0 0 0 0 0 1 2 2 2 0 1 0 0 1 0 1 0 1 1 1 1 0 1 0 0 0 0 0 0 2 0 0 1 1 1 0 1 1 0 0 0 1 1 1 1 1 0 0 0 0 1 1 0 0 0 2 0 0 0 0 1 0 0 2 2 0 2 0 0 1 1 1 0 0 2 0 1 1 0 1 1 1 1 0 0 1 1 0 0 0 1 0 2 2 2 2 0 1 1 0 1 0 0 0 1 0 2 0 0 0 0 1 1 1 0 0 1 1 1 1 0 2 0 0 0 2 0 2 0 2 1 0 2 1 0 1 1 0 1 1 0 0 0 1 0 1 1 1 0 0 1 1 0 1 2 0 1 1 1 1 0 2 0 0 0 0 1 1 0 1 0 0 0 0 0 0 0 0 0 0 1 1 1 1 1 0 0 0 0 1 2 2 2 0 0 0 2 2 1 0 1 1 1 1 0 0 0 0 1 1 0 0 0 1 0 1 1 2 1 1 1 1 2 1 0 1 0 1 0 2 0 1 0 1 1 1 0 2 0 0 0 1 0 2 2 2 2 2 2 2 2 0 0 1 0 0 1 2 0 1 2 0 0 2 0 0 1 0 0 1 1 1 1 0 1 0 1 0 0 1 0 2 2 0 0 0 0 0 1 2 0 0 1 0 0 0 1 0 1 0 0 0 1 2 0 1 2 2 2 2 0 0 0 0 0 0 0 0 0 0 0 0 2 2 2 0 0 1 0 1 2 2 0 0 1 2 0 1 1 0 0 0 1 1 0 1 2 0 1 1 1 1 2 1 2 1 0 1 0 2 0 2 0 0 0 1 1 1 0 0 1 1 1 1 1 1 0 0 2 0 2 1 0 0 2 0 0 0 0 0 0 1 1 0 1 0 1 2 1 1 0 0 0 1 0 2 0 0 0 0 0 0 0 0 1 0 0 0 0 0 0 2 0 0 0 0 1 0 0 0
85 1 0 2 0 0 2 2 0 1 1 1 0 2 1 0 1 1 1 1 1 1 0 0 0 0 0 2 0 0 2 0 2 2 1 1 1 1 1 1 0 0 0 1 2 0 0 0 2 1 0 0 2 1 1 1 0 1 1 1 1 0 0 1 0 0 0 0 1 0 0 1 2 2 1 2 1 1 1 0 1 0 1 1 2 1 0 0 0 2 0 0 0 1 0 0 0 0 0 1 0 0 1 0 2 0 2 1 1 0 0 1 1 1 0 0 0 0 1 0 1 0 2 0 0 2 2 0 0 0 0 0 0 0 0 0 0 0 0 0 1 1 1 0 0 1 0 0 0 1 1 0 0 0 1 0 0 1 2 1 0 0 0 1 1 2 0 0 1 1 1 1 2 0 0 1 2 1 0 1 1 1 0 2 0 0 2 1 0 1 1 1 1 0 1 1 2 0 0 0 0 0 0 0 1 0 0 0 1 0 0 0 0 0 0 2 0 1 0 0 1 1 1 1 0 0 0 1 0 1 1 1 0 0 0 0 0 2 2 0 0 0 2 0 2 0 0 0 0 0 0 1 0 0 1 1 1 0 0 0 0 0 0 0 0 0 1 1 2 1 0 2 1 0 0 0 0 1 1 0 0 1 1 1 1 1 2 0 0 1 0 1 1 0 2 1 1 1 0 1 0 0 2 0 1 0 0 0 0 0 0 2 2 2 2 0 2 1 0 0 0 2 0 0 0 0 0 1 1 0 2 1 0 2 0 0 0 1 1 0 0 0 0 2 0 0 1 1 2 1 0 1 0 0 2 0 0 1 0 0 0 0 0 0 0 0 0 1 2 0 2 0 2 0 1 1 2 0 2 0 1 1 0 1 1 1 1 1 1 0 1 0 0 0 2 0 0 2 1 1 1 1 1 0 0 0 1 0 0 0 0 0 1 1 0 1 0 0 0 0 0 2 2 0 1 2 0 2 2 0 1 1 0 0 1 1 0 0 0 0 2 0 1 1 1 2 1 0 1 2 0 0 0 2 0 0 0 2 2 0 0 2 0 0 0 0 0 2 2 2 1 2 1 1 1 1 0 2 1 1 0 1 0 0 1 2 0 0 2 0 0 0 0 1 0 0 1 0 1 1 1 2 1 1 0 0 2 1 0 0 0 1 0 0 0 0 0 2 0 0 1 2 0 1 1 2 0 0 0 1 1 1 0 0 0 0 1 0 1 2 0 0 0 0 0 2 1 1 2 2 0 0 1 2 0 0 0 1 1 1 1 0 0 1 0 0 0 0 0 0 1 1 1 0 1 0 2 1 2 1 2 1 1 0 1 0 1 0 0 0 0 0 0 0 0 0 0 1 0 0 0 2 0 0 2 2 2 0 0 2 0 0 0 0 0 0 2 1 1 0 0 1 0 0 0 2 0 1 0 0 0 1 1 2 0 0 2 1 2 2 0 2 0 0 1 0 1 0 1 1 0 2 1 1 1 1 0 0 2 0 0 0 0 1 0 1 0 2 1 1 1 0 1 0 0 0 1 1 2 0 2 0 0 2 1 2 0 0 0 0 0 0 1 1 0 0 1 1 0 0 0 0 0 0 1 1 1 0 1 0 1 0 0 0 0 1 0 1 1 1 0 0 1 0 1 0 0 0 0 0 0 0 0 2 2 1 1 1 0 1 1 0 0 0 1 0 0 1 1 0 0 0 1 1 1 0 0 0 2 2 0 0 2 0 0 0 0 0 0 0 0 0 0 0 0 0 0 0 0 1 0 0 0 0 1 2 0 1 2 2 1 2 0 1 1 1 0 1 0 0 0 1 0 0 2 1 1 0 1 2 0 0 0 1 0 2 1 1 1 2 2 1 1 1 0 2 1 0 2 2 0 2 1 1 1 2 0 1 2 1 1 0 1 0 1 1 0 1 0 0 0 1 0 1 1 0 1 0 0 0 0 0 0 0 0 1 0 0 1 0 1 0 0 0 2 1 0 0 2 2 2 2 0 0 0 0 0 0 0 0 0 0 1 0 2 2 2 0 0 1 0 2 1 1 2 2 1 1 0 2 0 0 0 0 1 1 0 1 1 0 0 1 0 2 0 1 1 2 1 0 1 1 0 2 0 0 0 0 0 1 0 0 0 1 0 0 2 2 0 2 2 0 2 0 0 0 0 1 0 1 1 1 0 0 1 0 1 0 0 1 0 0 0 0 0 1 1 0 1 0 0 0 0 0 0 1 1 0 0 0 0 0 0 0 0 0 1 0 0 0 0 0
86 1 0 0 0 0 1 2 0 2 0 1 0 0 0 0 0 2 0 2 2 0 0 1 1 1 1 1 0 1 1 0 1 1 2 0 2 1 1 1 0 0 2 2 2 1 0 1 1 1 0 0 0 2 0 2 0 0 0 0 1 1 0 1 1 1 1 0 1 0 1 2 2 2 2 2 0 2 2 0 1 0 1 0 1 0 0 0 0 2 0 0 0 2 0 0 1 1 1 2 1 0 0 0 2 2 2 1 1 0 0 1 1 1 1 1 1 0 1 1 1 0 2 2 0 0 0 1 0 1 2 2 0 0 1 1 1 0 0 1 1 1 0 0 0 1 0 0 0 0 0 0 0 0 0 0 0 0 0 0 1 0 0 0 0 2 0 1 1 0 0 0 1 1 1 1 0 1 0 0 1 1 0 2 1 1 2 2 1 1 1 1 0 0 2 0 2 0 0 0 0 0 1 1 0 0 1 1 0 0 0 0 0 0 0 2 1 0 1 1 0 0 1 1 0 0 0 1 0 1 1 1 0 0 0 0 0 2 2 0 0 1 1 1 2 0 0 0 0 0 0 0 0 1 0 1 0 2 0 0 0 0 0 2 1 0 0 1 2 0 0 2 1 1 0 0 1 2 1 0 1 0 2 2 0 1 1 1 0 1 0 1 1 0 2 0 1 1 0 1 0 0 2 0 1 0 0 1 1 0 0 0 2 2 2 0 2 0 0 0 1 1 1 0 0 0 1 1 1 0 1 1 0 0 0 0 0 2 0 1 1 1 1 2 0 0 1 1 2 1 0 0 0 0 2 0 0 2 0 2 0 0 0 1 0 0 2 1 2 0 2 0 0 2 0 0 1 1 0 0 0 1 0 0 1 0 0 0 0 0 0 0 0 0 2 0 0 0 1 1 1 1 1 1 1 0 1 0 0 0 0 0 0 0 1 2 0 0 0 2 2 0 0 0 1 1 1 0 0 0 0 0 0 0 0 0 0 0 0 0 2 0 1 1 0 1 1 1 1 2 0 0 1 2 1 0 1 1 1 0 1 1 0 0 0 1 1 0 0 0 0 2 1 1 1 0 1 2 0 2 0 1 0 0 1 1 0 1 2 0 0 0 1 0 2 0 2 0 0 2 2 2 1 1 0 1 2 1 0 0 0 0 0 1 1 0 0 1 0 1 1 1 1 0 1 1 1 0 0 2 0 1 1 1 1 1 1 1 0 0 2 2 0 0 0 0 1 1 1 2 0 0 0 1 1 1 1 0 0 0 0 0 0 0 0 0 0 1 1 1 0 1 1 0 0 0 1 1 1 2 2 0 1 0 0 0 1 2 1 0 0 0 0 0 0 0 0 0 0 0 0 1 1 1 2 2 1 0 0 1 0 0 0 1 0 0 0 0 0 0 1 1 1 1 0 0 1 1 0 0 0 1 0 1 0 1 2 1 1 1 1 0 0 1 1 0 1 0 1 1 0 1 1 0 0 0 0 0 2 0 0 0 0 0 1 2 1 2 1 0 0 0 1 0 0 1 0 1 2 0 1 1 1 2 0 2 1 1 2 0 0 0 1 2 0 0 0 2 0 2 1 1 1 1 2 2 1 1 2 0 1 0 0 0 1 1 0 1 1 1 0 0 0 0 0 1 1 0 2 1 0 0 0 2 0 0 0 0 1 1 0 1 1 0 0 0 0 1 1 1 0 1 0 0 0 2 0 0 0 0 0 1 2 1 0 0 1 0 2 2 1 1 0 1 1 0 0 2 2 2 0 1 0 1 1 1 1 1 2 2 1 2 2 0 2 0 2 1 0 1 0 2 0 0 1 0 1 1 0 2 0 0 0 2 0 2 2 0 2 2 0 2 1 1 0 1 1 0 1 2 1 0 2 0 0 2 0 0 1 0 0 0 0 0 0 0 0 0 0 0 0 2 0 2 1 1 1 1 0 0 2 2 1 0 0 1 0 0 1 2 0 0 0 0 1 2 0 0 2 2 2 2 0 0 0 2 0 1 0 0 0 1 0 0 2 2 2 0 0 1 0 1 2 2 1 1 0 0 1 1 1 0 0 0 0 0 0 1 1 0 0 1 0 2 2 2 1 1 1 0 1 1 1 0 0 1 1 0 0 0 0 0 1 1 0 0 0 0 1 0 2 0 0 2 2 0 2 1 0 1 0 0 0 1 0 0 0 0 0 1 0 0 0 0 0 1 0 0 2 0 0 0 0 1 0 1 0 0 0 1 0 0 0 0 0 0 0 0 0 0 1 0
87 1 0 1 0 0 0 2 0 2 0 1 0 0 0 0 0 2 1 2 2 0 0 0 0 0 0 0 0 0 0 0 0 1 1 1 1 1 1 0 1 0 0 0 0 0 1 0 1 0 0 0 1 1 1 1 0 0 0 1 0 1 0 0 2 1 2 1 1 0 0 0 1 2 1 2 1 2 2 0 1 0 2 1 1 0 0 0 0 1 0 0 0 1 1 0 0 1 1 1 0 0 1 1 2 0 2 1 0 0 0 1 1 2 2 2 2 0 0 2 2 0 2 2 0 0 0 0 0 0 0 0 0 0 0 0 0 0 0 0 1 1 2 0 0 2 1 0 0 1 1 0 0 0 1 0 0 0 0 0 1 0 1 0 2 2 0 1 0 0 0 0 1 1 1 2 1 0 0 0 0 1 0 2 2 2 1 1 0 0 0 1 0 2 1 1 0 0 0 0 0 0 0 1 2 0 1 1 2 1 0 0 0 0 0 2 1 0 1 1 1 1 2 0 0 0 0 2 0 2 0 0 1 1 1 1 0 2 2 0 0 1 1 0 2 0 0 0 0 0 0 2 1 0 0 1 1 0 1 1 1 0 0 1 1 0 1 0 2 0 1 1 1 1 0 1 0 0 0 0 0 1 1 1 0 2 1 0 0 1 1 1 1 0 2 0 2 1 0 1 0 1 0 1 0 1 0 0 1 1 0 1 2 2 2 1 2 1 0 0 0 2 1 0 0 0 1 2 0 0 2 1 0 1 0 0 0 2 0 1 0 0 2 1 0 0 1 1 1 1 1 0 1 0 1 1 1 0 0 1 0 0 0 1 0 0 2 2 1 1 1 1 0 2 0 1 1 1 0 0 0 0 2 0 0 0 0 0 0 1 0 1 1 0 2 0 0 2 1 1 1 1 1 1 1 0 0 1 0 0 0 0 0 0 1 2 0 0 1 0 0 1 1 1 2 1 1 0 0 0 0 1 0 1 1 0 1 0 0 0 2 0 2 0 1 2 2 0 2 1 0 0 2 2 2 2 0 2 1 1 2 2 0 0 0 1 0 2 2 1 1 1 1 1 1 0 1 1 0 1 2 2 0 0 2 0 0 1 1 1 2 1 1 0 0 0 0 0 0 2 2 2 1 1 1 1 1 0 0 0 0 0 0 1 0 0 0 2 0 1 1 1 0 0 1 2 0 1 0 0 2 0 1 0 0 0 1 1 0 0 0 0 0 0 0 1 2 1 1 1 0 0 1 2 1 1 0 0 0 1 0 0 2 0 2 2 0 1 1 1 0 0 2 0 0 0 2 1 2 1 2 0 1 0 0 0 0 1 1 0 0 0 0 1 1 0 1 0 0 0 0 2 0 0 2 2 1 0 0 1 1 0 0 0 0 0 1 0 0 0 0 0 0 0 0 1 1 1 0 0 0 0 0 2 0 1 2 1 2 2 1 0 1 1 1 0 0 0 1 1 0 2 1 1 1 1 0 0 1 1 0 0 1 0 2 2 1 2 0 0 0 1 0 0 0 0 2 2 1 1 2 0 0 2 1 2 1 0 0 0 0 0 0 2 1 0 0 2 0 1 0 1 0 0 1 2 0 0 2 0 0 0 0 0 0 0 0 1 0 0 0 0 0 0 0 1 1 0 0 0 0 0 0 2 0 0 1 0 1 0 0 1 1 0 0 0 0 0 1 1 1 1 0 0 0 1 0 0 0 0 0 0 1 1 1 1 1 0 2 2 1 0 0 1 1 1 0 1 1 1 0 2 1 1 2 0 1 2 0 2 0 0 2 2 2 0 2 1 0 0 0 2 0 0 1 0 0 0 0 0 0 0 0 2 0 2 2 2 0 0 0 0 2 0 0 0 0 0 1 2 1 0 2 0 0 1 0 1 2 0 0 0 0 0 0 0 0 0 1 0 0 1 0 2 2 0 0 0 0 1 0 2 0 0 0 0 0 0 2 0 1 1 1 0 2 1 0 1 2 0 1 0 0 0 0 0 1 0 0 0 0 0 0 0 2 2 2 0 0 0 0 2 2 2 0 0 1 1 0 1 0 0 0 0 1 1 0 1 2 1 0 2 0 1 0 1 1 0 1 0 1 1 0 1 0 0 0 1 0 0 0 0 1 1 0 0 1 0 1 0 2 0 2 0 0 1 1 2 0 2 0 0 0 0 0 1 1 0 0 0 0 0 0 0 1 0 0 0 2 0 0 0 0 1 0 1 0 0 0 1 0 0 0 1 1 1 0 0 1 0 0 0
88 0 0 1 0 0 1 1 0 1 1 0 0 1 0 1 0 2 1 2 1 1 0 1 1 1 1 1 0 0 1 0 0 0 2 0 2 1 0 1 0 0 0 0 1 0 0 0 2 0 0 0 0 0 2 2 0 0 0 0 0 2 0 0 0 0 0 0 2 0 1 0 1 2 1 2 1 1 2 1 1 0 1 0 1 0 0 1 1 2 1 1 0 1 0 0 0 1 1 1 1 1 0 0 2 0 2 1 1 0 0 2 0 1 1 0 1 0 1 1 1 0 1 0 0 0 0 1 1 2 0 0 1 0 0 0 0 1 1 0 0 1 0 0 0 0 0 0 0 1 1 0 0 0 0 0 1 2 1 1 1 2 0 0 1 2 0 0 0 1 1 1 1 1 1 0 2 0 0 0 0 0 1 1 1 0 1 1 0 1 2 1 0 0 0 0 0 0 1 1 1 1 1 0 2 0 1 2 1 0 1 0 1 0 0 2 0 0 1 0 0 0 2 0 0 1 1 2 0 2 1 1 0 0 0 0 0 2 2 0 0 1 2 1 2 0 0 0 0 0 0 0 0 0 0 0 1 2 1 1 1 0 0 0 1 1 1 2 1 0 1 1 0 0 0 0 0 1 1 0 0 0 1 1 1 1 2 2 0 2 1 1 2 0 2 0 2 1 0 0 0 0 0 0 0 1 0 1 1 0 0 2 0 1 1 1 2 1 0 0 1 1 1 0 1 0 0 2 2 1 2 0 0 1 0 0 0 0 2 0 0 0 2 2 0 0 1 1 2 1 2 0 0 2 0 2 2 1 0 1 0 0 1 0 1 0 0 1 1 1 1 1 0 2 0 1 2 2 0 0 0 0 0 2 2 0 0 0 0 1 0 0 2 0 2 0 2 0 1 1 1 1 0 2 1 1 0 0 1 0 0 0 0 0 2 2 2 0 0 0 0 1 0 1 1 1 1 1 2 0 2 0 0 1 2 1 0 2 0 0 2 0 0 2 0 2 1 0 1 0 0 0 1 2 2 1 1 1 0 1 1 1 1 0 0 0 0 1 1 0 0 0 1 1 2 0 2 2 0 2 0 2 0 0 1 1 0 0 1 0 1 1 0 0 0 0 1 0 1 0 0 2 1 1 0 0 1 2 0 0 0 0 0 0 0 0 0 2 0 2 2 1 1 0 1 2 0 0 0 2 0 1 0 0 0 0 1 0 1 1 0 0 0 0 0 1 1 2 2 2 0 0 0 2 0 0 0 0 0 1 1 0 1 0 0 0 1 0 0 0 0 1 1 0 1 0 1 0 0 2 1 0 1 0 1 0 0 2 2 2 1 0 0 0 0 0 0 0 0 0 0 2 0 1 1 2 0 0 0 2 2 0 1 2 1 1 0 2 0 0 0 2 0 0 0 2 0 1 0 0 1 2 0 2 0 0 2 1 2 2 0 0 0 0 1 0 1 0 0 0 1 2 0 2 2 1 0 0 2 0 0 0 1 0 1 2 0 2 0 1 0 1 0 0 0 1 1 1 0 2 1 0 0 2 0 2 2 1 1 0 1 1 2 2 2 0 0 1 0 0 0 0 0 0 1 1 1 2 1 0 0 0 0 1 0 0 0 0 1 1 0 0 0 1 1 0 1 1 1 1 1 1 0 2 0 0 0 0 1 1 0 1 0 0 0 1 1 0 0 0 0 0 1 0 0 2 0 0 0 0 0 2 2 1 0 0 0 0 2 2 1 1 0 0 0 0 0 1 1 1 1 1 2 2 2 0 0 1 1 2 1 1 2 0 2 0 1 0 1 0 0 1 0 0 0 1 1 0 1 1 0 0 1 1 1 2 2 1 1 1 1 1 1 1 0 2 2 0 2 2 1 1 2 1 1 1 0 0 0 0 0 0 1 1 1 0 1 0 0 0 0 2 0 1 1 0 1 0 0 1 0 1 1 1 0 0 0 0 1 1 0 0 0 1 2 2 0 0 2 2 1 1 1 1 0 1 1 0 1 0 2 0 1 0 1 1 1 0 1 0 1 1 1 1 1 1 1 1 0 1 1 0 1 0 1 1 0 1 1 0 0 1 0 1 2 0 2 0 0 1 0 2 0 2 0 0 1 1 0 0 0 0 1 0 0 0 2 0 1 1 2 1 0 1 1 0 2 1 0 1 0 0 1 1 0 1 0 0 1 1 0 0 0 0 0 0 1 0 2 1 1 1 0 1 0 2 2 0 1 1 0 0 0 2 0 0 0 0 0 0 2 1
89 0 0 1 0 0 1 2 1 2 2 0 0 1 0 0 1 1 0 1 2 0 0 0 0 0 1 2 1 1 2 0 1 1 2 0 2 1 0 0 1 0 0 0 1 0 1 0 0 2 1 0 0 1 1 1 0 0 0 1 0 0 0 2 0 0 0 1 2 1 0 1 2 2 2 2 0 1 2 1 1 0 1 0 1 0 0 1 1 2 0 0 1 2 1 0 1 0 0 1 0 0 0 0 2 1 2 1 1 0 0 1 1 1 1 1 1 0 0 2 2 0 1 0 1 1 1 0 2 2 0 0 0 0 0 0 0 0 0 0 1 1 0 1 0 0 0 0 0 1 1 0 0 0 0 0 0 1 0 0 1 1 2 0 1 2 1 0 0 2 1 1 1 1 2 0 2 0 0 0 0 1 0 1 1 1 1 0 0 2 2 0 0 2 2 2 0 1 0 0 0 0 1 0 0 0 0 0 0 1 0 0 1 1 0 2 0 0 0 0 2 2 2 0 0 1 1 2 0 2 1 1 0 0 0 0 0 1 1 1 1 0 2 0 2 1 1 0 0 0 0 0 1 0 0 1 2 0 0 0 0 0 0 0 0 0 0 0 2 0 0 2 1 1 0 0 0 2 2 0 1 0 0 0 1 0 1 1 0 2 0 0 0 1 1 1 1 1 0 2 0 0 1 1 1 0 1 0 2 1 0 2 2 2 2 1 1 0 0 0 0 1 2 1 0 0 1 1 1 1 2 0 0 2 0 0 0 0 2 0 0 1 1 2 0 0 2 0 2 1 1 1 0 1 1 1 1 1 1 0 1 1 2 0 2 0 0 1 2 0 2 0 1 1 0 0 1 0 1 0 1 0 2 0 0 1 1 0 0 0 0 1 1 1 2 0 1 0 1 1 1 1 0 2 0 1 0 0 0 0 0 0 0 0 0 0 0 1 0 0 1 1 0 1 1 0 2 0 1 0 0 1 0 0 1 1 0 0 0 1 1 0 1 1 0 2 0 0 2 1 0 1 1 2 1 1 0 1 1 0 0 0 0 0 0 1 1 1 1 0 1 1 2 2 2 1 1 2 0 1 0 1 0 0 1 2 0 0 2 0 0 0 1 1 0 0 2 1 1 0 1 1 1 1 1 1 1 2 0 0 0 0 0 0 1 0 0 2 0 2 1 2 2 1 0 1 1 1 0 1 1 1 1 0 1 0 1 0 0 0 2 1 0 0 0 2 1 0 0 0 0 0 0 2 1 0 0 1 0 1 1 0 0 0 0 0 1 0 0 0 1 1 0 0 0 0 2 1 1 2 1 0 0 0 0 0 0 1 0 0 0 0 0 0 0 0 1 0 0 1 1 2 0 0 0 0 0 0 0 1 2 0 0 1 1 0 0 2 0 1 1 1 1 1 0 0 2 1 0 0 0 1 0 1 0 0 2 1 2 2 1 1 1 2 0 0 1 0 0 1 1 2 1 1 0 0 0 0 2 2 2 0 1 1 1 1 1 2 0 2 1 0 0 0 1 0 2 0 2 0 0 1 0 2 1 1 1 1 1 1 1 1 1 1 0 0 0 1 0 0 0 0 1 1 2 2 1 2 2 0 0 0 0 1 1 1 0 2 0 0 0 0 0 0 0 1 1 0 1 1 0 0 0 2 1 1 1 1 0 1 1 0 0 0 0 0 0 0 1 1 1 1 1 1 1 2 2 2 0 0 2 1 0 1 0 1 1 0 2 2 2 0 1 0 0 1 0 2 2 2 0 1 0 0 1 0 0 2 2 2 0 2 1 1 2 1 1 0 1 1 1 0 0 0 1 0 0 0 2 2 0 0 1 0 2 1 2 2 1 1 1 1 1 0 1 1 0 0 2 2 0 2 2 0 0 1 0 2 2 0 0 0 0 0 0 0 0 0 0 0 0 1 0 1 1 0 1 0 0 0 1 2 0 0 2 0 0 0 1 1 0 0 0 0 2 2 0 1 1 1 1 1 0 0 0 0 0 0 1 0 1 0 1 0 1 1 1 0 0 1 0 1 0 0 2 2 0 0 0 1 0 0 1 0 1 1 0 1 2 0 1 1 1 2 2 2 2 0 0 0 0 2 0 2 0 0 0 0 1 0 0 0 1 2 1 1 0 1 1 1 2 0 2 0 0 1 1 1 0 1 1 0 0 1 1 0 1 0 2 2 0 0 0 0 0 0 1 1 1 0 0 0 0 1 0 1 1 0 1 0 0 0 1 1 0 0 0 0 1 0 0 0
90 1 0 0 0 0 1 2 0 1 0 1 2 2 0 2 0 2 2 1 1 1 0 0 0 0 0 2 0 0 2 0 1 1 2 1 1 0 0 0 2 0 0 0 2 0 0 0 1 0 0 0 0 0 1 1 0 0 0 1 1 0 0 2 1 1 1 1 2 0 0 2 2 2 2 2 0 0 2 2 0 0 1 0 1 0 1 1 1 2 1 1 0 1 0 0 0 1 1 1 1 0 0 1 2 0 2 0 0 0 0 2 0 2 2 0 2 0 0 2 2 0 2 1 0 1 1 0 1 1 0 0 0 0 0 0 0 1 0 1 0 2 0 0 0 1 0 0 0 1 0 0 0 0 1 0 0 1 0 2 1 1 0 1 0 2 0 0 0 2 2 1 0 2 1 0 2 0 0 0 0 0 1 2 1 0 2 2 0 0 0 2 0 2 2 2 0 0 1 1 1 1 0 0 1 1 2 0 0 0 0 0 1 0 0 2 2 0 1 1 1 1 2 0 0 2 2 2 0 1 0 0 0 0 0 0 0 2 2 0 0 1 1 0 2 0 0 0 0 0 0 0 0 0 0 1 0 2 0 0 0 0 0 1 0 0 1 1 0 0 1 2 0 0 0 1 0 2 2 0 1 0 1 1 0 1 1 2 0 2 1 0 2 0 2 0 2 2 0 0 0 0 0 1 0 1 0 0 1 0 0 1 2 1 1 0 2 1 0 0 1 2 1 0 0 0 1 2 1 1 1 1 0 1 0 0 0 2 0 1 1 2 1 2 0 0 2 1 2 1 1 0 1 0 1 0 0 0 0 1 0 1 1 0 1 1 0 2 1 1 1 1 0 2 1 1 0 1 0 1 1 1 1 0 0 1 1 0 0 0 0 0 0 0 0 2 0 0 1 1 0 2 1 1 0 1 1 0 0 0 0 0 1 0 1 2 1 0 0 1 1 1 0 0 1 0 1 0 2 0 0 1 0 1 1 0 0 1 0 0 2 0 2 0 0 1 1 1 2 1 0 0 2 2 2 2 0 1 1 1 1 1 0 0 0 1 1 2 2 2 2 2 2 2 1 1 0 2 1 1 0 0 1 0 2 0 0 0 2 0 0 0 1 2 0 0 0 0 0 0 1 1 0 0 0 0 2 2 0 0 0 0 0 0 1 0 0 1 1 2 2 0 0 0 1 2 0 0 0 1 1 1 1 1 1 0 2 1 0 1 1 1 0 0 0 1 0 1 1 1 0 0 0 2 0 0 0 0 1 0 0 1 0 1 0 0 0 1 1 0 1 1 0 0 0 0 1 1 1 2 2 0 2 0 0 0 0 1 0 0 1 0 1 0 0 0 0 0 0 0 0 1 0 0 1 1 1 0 1 0 2 0 0 0 0 0 1 0 0 0 0 0 0 0 0 1 1 1 0 0 0 2 0 1 0 1 2 1 2 2 0 1 2 2 0 0 1 1 0 0 2 0 2 0 0 0 0 0 1 0 0 0 1 1 0 1 1 2 1 0 0 1 0 0 0 1 1 1 2 0 1 0 0 2 1 1 1 0 1 1 0 0 0 0 0 1 1 1 0 1 1 0 0 0 1 1 1 2 2 0 0 0 0 1 0 0 0 1 0 0 0 0 0 0 0 1 1 1 1 1 1 1 0 2 0 0 1 1 0 1 1 1 0 0 0 0 1 0 0 0 0 0 1 0 0 0 0 0 0 0 0 1 1 2 1 0 1 1 1 1 0 0 0 0 0 0 0 1 1 1 1 1 1 1 2 0 2 1 1 2 1 1 1 0 0 0 0 0 0 0 0 2 0 0 2 0 1 0 1 1 0 0 0 1 0 2 1 1 1 2 2 1 1 1 0 0 0 0 1 1 1 0 2 0 0 2 0 0 1 0 0 0 1 0 1 0 0 0 1 0 0 2 0 2 1 0 1 0 0 0 2 2 0 0 0 1 0 0 1 1 0 0 0 1 1 1 0 2 2 0 1 1 0 0 0 0 2 0 0 0 0 0 0 0 2 1 1 0 2 0 1 1 1 0 2 2 0 0 0 2 0 0 1 1 2 2 0 1 1 0 0 1 0 2 0 0 1 2 2 0 2 0 0 2 0 0 0 0 0 0 0 0 1 0 0 0 1 1 0 0 2 0 2 0 0 0 0 2 0 2 0 0 0 0 2 1 2 0 0 1 0 0 0 0 1 2 0 2 0 0 0 0 0 1 0 1 1 0 0 0 0 0 0 2 0 0 0 0 1 1 1 1
91 1 0 2 0 0 2 1 0 1 1 1 0 0 0 0 0 2 0 2 2 0 1 0 0 0 0 1 0 1 1 1 1 1 2 1 1 0 0 0 2 0 0 0 2 0 1 0 1 1 0 0 0 0 2 2 0 0 0 0 1 1 0 0 0 0 0 0 2 0 1 1 1 2 1 2 1 0 2 0 0 0 2 1 1 0 0 0 0 2 0 0 0 1 0 0 0 2 2 2 2 0 0 0 2 1 1 0 1 1 0 2 0 1 0 0 0 0 1 1 1 0 2 1 0 1 1 0 0 0 0 0 0 0 0 0 0 1 0 1 0 2 1 0 0 1 0 0 0 2 1 0 0 0 0 0 0 0 0 0 0 0 0 0 1 2 0 1 0 0 0 0 1 1 2 1 2 1 1 1 1 2 0 2 1 1 2 1 0 0 1 1 1 1 2 2 1 0 1 0 0 0 1 0 0 0 0 1 1 0 2 0 1 0 0 2 0 1 1 1 1 1 2 0 0 1 1 1 1 0 1 1 0 1 1 0 1 2 2 0 0 1 2 0 2 0 0 0 0 0 0 1 0 0 0 0 1 1 0 0 0 0 0 0 0 0 1 0 1 0 0 1 1 1 0 0 1 2 2 0 1 0 0 0 0 2 2 2 0 2 1 1 0 0 2 0 2 0 0 2 0 1 1 0 1 0 1 0 1 0 0 1 2 1 2 0 2 0 0 0 1 2 1 0 0 0 1 0 0 1 1 1 0 1 0 0 0 1 1 0 0 1 1 2 0 0 2 0 1 0 0 0 0 0 1 1 1 1 0 1 0 0 0 1 0 0 1 2 1 1 1 1 2 2 0 0 2 0 0 0 1 1 2 0 0 1 1 1 1 0 1 1 1 0 2 0 1 0 1 1 1 1 0 0 0 0 1 0 0 0 0 0 0 0 2 2 1 0 0 1 1 1 0 0 1 1 1 0 0 0 0 0 2 2 0 2 0 1 0 1 1 0 0 2 0 2 2 0 1 1 0 1 0 2 1 0 1 2 2 0 2 1 1 1 0 1 1 2 2 0 0 0 2 2 2 0 2 0 0 0 0 2 0 0 1 2 0 1 2 0 0 0 1 2 1 0 0 0 0 0 1 2 2 1 0 0 1 1 0 0 0 0 0 0 0 1 0 2 0 1 1 1 1 0 1 2 0 1 0 1 1 0 2 1 2 0 1 2 2 0 2 2 0 1 1 1 1 0 1 1 0 1 0 0 2 1 1 0 0 0 0 0 1 1 1 1 0 1 1 1 0 0 0 0 0 0 0 0 1 1 1 0 2 0 0 0 0 2 2 1 1 0 0 0 0 0 0 0 0 0 0 2 0 0 0 0 0 0 0 2 2 0 0 0 0 0 0 2 0 0 0 0 0 1 0 1 0 1 0 0 0 1 1 1 0 1 2 1 2 2 0 0 1 1 1 0 0 0 1 0 0 1 2 0 0 0 0 0 2 1 0 0 2 0 1 1 0 2 1 0 0 2 1 0 0 1 1 1 2 0 1 1 0 2 1 2 0 0 1 0 0 0 0 1 0 0 0 2 0 1 0 0 0 0 2 1 1 1 1 0 1 1 1 0 0 0 0 1 1 1 0 0 0 0 1 0 0 0 0 1 1 1 0 2 0 1 2 0 2 2 0 2 0 0 0 0 0 0 0 0 0 0 1 0 0 2 0 2 0 2 0 0 2 1 1 0 0 0 2 2 1 0 0 1 1 1 0 2 2 2 0 1 0 0 2 1 0 2 0 2 0 1 1 1 2 1 1 0 0 1 0 1 0 0 1 0 0 0 0 2 0 0 0 0 0 2 0 2 2 1 1 2 0 1 0 1 1 0 0 1 0 0 2 1 1 1 1 1 2 1 2 0 0 0 0 0 0 0 0 1 0 1 0 1 1 0 1 0 1 1 1 2 0 0 1 1 0 0 2 1 0 0 0 1 1 2 0 2 2 0 0 0 0 1 0 1 0 0 1 0 0 0 0 0 2 2 2 0 1 0 1 2 2 1 2 0 0 1 1 1 1 0 0 0 0 0 0 1 2 2 0 2 1 0 0 0 1 1 1 2 0 2 0 2 0 0 0 1 1 0 0 0 1 1 0 0 1 1 0 1 1 0 2 0 0 1 1 1 1 0 1 0 1 0 1 1 1 0 0 1 0 1 0 0 1 1 1 2 0 0 0 0 0 2 0 0 0 0 0 0 0 0 0 1 0 1 0 0 2 0 0 0
92 1 0 2 0 0 2 1 0 1 1 1 0 0 0 0 0 1 1 0 0 1 0 0 0 0 1 2 0 0 1 1 1 2 1 1 1 2 1 1 0 0 0 0 2 0 2 0 2 0 0 0 0 1 1 2 0 0 0 0 1 1 0 2 1 1 1 1 1 0 1 2 2 2 2 2 0 1 2 1 1 0 1 1 2 0 0 0 0 2 0 0 1 2 0 0 0 1 0 1 0 0 1 0 2 0 2 1 1 0 0 2 0 2 2 0 2 0 1 1 1 1 1 1 1 0 0 0 2 2 0 0 0 0 0 0 0 0 1 0 0 2 0 0 0 0 0 0 0 0 0 0 0 1 0 0 0 1 0 2 2 1 0 1 1 2 0 1 0 1 1 2 1 1 2 2 0 0 0 0 0 0 0 0 0 0 0 2 1 2 2 0 0 1 2 1 1 0 0 1 1 1 0 0 1 0 0 0 0 0 0 0 1 0 0 2 1 0 2 1 1 1 2 0 0 1 1 1 0 1 0 0 0 0 0 0 0 1 2 0 0 0 2 1 1 0 0 1 1 1 1 0 0 0 0 0 0 2 1 2 1 1 0 0 1 0 0 0 2 1 0 2 0 1 0 0 1 2 2 0 1 0 0 0 2 0 1 2 0 2 1 0 2 0 2 0 2 0 1 2 0 2 2 0 2 0 1 0 0 0 0 0 0 1 1 0 2 1 0 0 1 1 1 0 0 0 1 2 0 1 1 2 0 1 0 0 0 2 0 0 0 1 0 2 0 0 1 0 0 2 0 0 0 0 2 0 0 1 0 1 0 0 2 0 2 0 0 2 2 0 2 0 0 2 0 0 2 1 0 1 1 2 1 0 0 0 0 0 0 0 0 1 0 0 2 0 0 0 0 0 0 0 1 0 0 0 1 2 0 0 0 0 0 0 2 2 1 1 0 0 0 2 0 1 0 0 1 1 0 0 1 0 0 0 0 0 0 2 0 0 1 0 1 1 0 2 2 0 0 1 0 0 0 1 2 1 2 2 1 1 1 2 1 0 0 0 0 2 2 0 0 0 2 2 1 0 1 0 0 0 1 2 0 0 1 1 0 1 1 1 2 1 0 2 0 0 1 2 2 0 0 1 0 0 0 0 1 1 0 0 0 1 0 0 1 0 0 2 0 1 0 1 0 0 0 2 0 0 0 2 0 2 0 0 0 0 1 1 1 2 1 1 0 0 0 2 0 0 0 0 0 0 0 1 2 1 1 1 0 1 1 0 0 0 0 0 0 1 1 1 0 1 0 0 0 0 0 1 2 1 2 0 2 0 0 1 0 2 2 1 0 0 0 0 2 0 0 1 0 1 1 1 0 0 1 1 1 0 0 1 0 0 0 0 0 0 0 2 1 0 0 1 0 0 0 0 2 0 0 0 0 1 0 2 0 1 2 0 2 2 0 1 1 1 2 0 1 1 1 1 1 1 2 0 0 0 0 0 0 0 0 0 1 1 1 1 0 2 1 1 1 0 1 0 1 0 1 1 2 0 0 0 1 2 0 2 1 1 1 1 0 0 1 1 0 1 1 2 0 1 1 0 1 0 1 2 0 2 2 0 1 0 0 0 0 1 0 1 2 2 1 0 0 1 0 0 1 0 1 1 1 1 0 2 1 1 2 2 0 2 2 0 0 1 0 0 0 1 0 0 0 0 0 0 0 2 0 1 0 1 0 1 1 2 1 0 1 0 1 1 1 0 0 1 0 2 0 0 0 0 1 1 2 2 2 0 0 2 2 2 0 2 0 1 1 1 0 0 0 1 0 1 0 0 0 0 2 0 0 2 1 1 0 0 2 0 1 1 0 0 0 0 2 0 1 1 0 0 0 2 0 0 2 0 0 0 1 0 1 0 0 1 0 0 0 0 0 0 1 0 0 1 0 1 1 0 1 1 1 1 0 1 0 0 0 1 1 0 2 0 1 0 1 0 1 1 0 2 2 1 2 2 0 0 0 0 1 0 1 0 0 0 0 1 2 2 2 0 0 0 0 2 1 1 1 1 1 1 1 1 1 0 1 0 2 1 0 1 2 1 0 2 0 0 0 0 0 2 0 0 0 2 0 1 0 1 0 0 0 0 0 0 1 2 0 0 2 0 0 0 2 0 1 2 2 0 2 2 1 1 1 1 1 0 1 0 1 0 0 0 0 0 0 0 0 1 0 1 1 0 0 0 0 0 0 0 0 0 1 0 0 1 0 2 0 0 0 0 0 0 1 1
93 0 0 0 0 1 1 1 1 1 1 0 0 1 0 0 1 2 1 0 0 1 0 0 0 0 0 2 0 0 2 0 1 1 1 1 1 2 0 0 1 0 0 0 1 0 0 1 1 1 0 0 0 0 1 1 0 1 1 0 2 0 0 1 0 0 0 0 1 0 0 2 1 2 1 2 1 2 2 0 0 0 2 1 1 0 1 1 0 2 0 0 0 1 0 0 0 0 0 1 0 1 1 0 2 0 2 2 2 0 0 2 0 1 0 0 0 0 0 2 2 0 2 1 0 1 1 0 1 1 0 0 1 0 0 0 0 0 1 0 0 2 1 0 0 1 0 0 0 1 1 0 1 0 1 0 1 1 0 2 1 1 1 0 1 2 0 0 1 1 1 2 1 1 2 0 2 1 1 1 1 1 0 2 2 2 2 2 1 1 2 1 1 1 2 2 0 0 0 1 1 1 0 0 0 1 1 0 1 0 1 0 0 0 0 2 1 0 1 0 0 0 1 1 0 1 1 2 0 2 0 0 0 0 0 0 0 1 1 1 0 0 2 0 1 0 0 0 0 0 0 1 0 0 0 2 1 2 1 1 1 0 0 2 0 0 0 0 2 1 0 2 0 0 0 0 2 2 2 0 2 0 0 0 0 1 0 1 0 1 0 1 2 0 2 0 2 1 0 1 0 0 2 0 2 0 0 0 0 0 1 0 1 0 0 0 2 0 0 0 0 1 1 1 0 0 0 1 0 1 0 2 0 2 0 0 0 2 0 1 0 0 1 1 0 0 0 1 1 1 1 0 0 0 1 0 0 0 1 1 0 0 0 0 0 2 0 1 2 0 2 0 1 2 1 1 1 0 1 0 0 0 1 0 0 1 1 0 0 1 0 1 1 0 1 1 1 1 0 0 0 0 1 1 1 0 1 0 0 0 0 0 0 0 0 2 0 1 1 0 0 1 0 2 0 1 0 1 2 0 0 1 0 0 0 0 0 0 0 1 0 0 1 1 2 2 2 0 2 0 0 2 1 1 2 1 1 2 1 1 1 2 0 0 0 1 1 1 1 0 0 1 1 1 0 0 0 2 0 2 0 0 1 0 1 1 0 0 0 0 2 2 1 0 1 0 1 0 1 0 1 2 1 1 0 0 1 1 0 0 0 0 0 0 0 0 0 2 0 1 2 1 0 0 1 2 0 1 1 1 1 0 0 0 0 0 1 0 1 1 1 1 0 1 1 2 2 2 2 2 0 0 0 1 1 0 0 0 0 0 0 0 0 1 0 0 1 1 1 1 0 2 0 0 0 0 1 1 1 2 1 0 1 0 0 1 0 2 2 2 1 0 1 0 0 1 0 1 0 1 1 1 1 0 0 1 0 0 0 0 0 0 0 0 0 0 0 0 0 0 0 1 0 0 0 2 0 2 0 0 0 1 0 1 0 0 2 0 2 1 1 0 0 1 1 0 1 0 1 1 2 1 1 1 0 0 0 0 2 0 0 0 2 0 2 2 1 2 0 1 1 0 0 0 1 1 1 0 1 1 0 2 0 2 1 1 1 1 1 0 0 0 0 0 0 0 0 2 0 1 0 0 0 0 1 2 0 0 1 0 1 1 0 0 0 1 0 2 1 1 0 0 0 0 0 2 2 0 0 0 0 0 1 2 2 1 1 2 0 2 1 0 0 0 0 0 0 0 0 0 0 0 0 1 0 1 0 0 2 2 0 0 1 1 1 1 0 1 0 0 0 0 0 1 0 1 0 2 2 2 0 0 0 0 2 1 1 1 1 2 1 1 2 0 1 0 0 1 0 1 0 2 0 0 0 1 1 0 0 0 0 0 1 1 1 2 2 1 0 2 2 0 2 1 1 2 1 0 1 2 0 1 2 0 0 0 2 0 1 0 0 1 1 1 1 0 1 0 1 0 0 2 0 1 1 0 1 0 1 1 1 2 0 0 0 0 2 0 0 2 0 1 0 0 1 2 0 0 1 1 1 1 2 2 0 2 0 0 0 0 0 1 0 0 1 1 1 0 0 1 0 0 1 1 2 2 0 1 0 2 0 0 1 0 1 1 0 1 2 0 0 2 0 1 0 1 0 2 0 0 0 1 0 2 0 0 0 2 0 0 0 2 1 1 1 1 1 0 1 0 2 1 1 2 1 0 2 2 0 2 0 0 0 1 0 0 1 0 0 2 0 1 1 1 0 0 1 0 2 0 0 0 0 0 0 1 1 0 1 0 0 1 0 1 1 0 0 0 1 0 1 0
94 1 0 1 0 0 1 2 0 1 0 0 1 1 0 1 0 1 1 2 0 1 0 0 0 0 0 1 0 2 0 0 1 1 0 2 0 2 0 0 1 0 0 0 1 0 1 1 1 1 0 0 0 0 2 2 0 0 0 1 1 0 1 1 0 0 0 2 2 0 0 0 1 2 1 2 1 1 2 0 0 0 2 1 1 0 0 0 0 2 0 0 0 1 0 0 1 1 1 1 1 0 1 0 1 1 1 0 1 1 0 1 1 2 2 1 2 0 0 0 1 2 2 2 0 0 0 0 0 0 0 1 1 0 0 0 0 0 0 0 1 1 0 0 0 0 0 0 0 0 0 0 0 1 0 0 0 1 0 2 1 1 2 0 1 2 1 0 0 2 2 1 1 1 2 1 2 2 1 2 2 2 1 2 1 0 2 2 0 1 2 1 0 1 1 2 0 0 0 1 1 1 0 0 0 0 1 1 1 0 0 0 2 0 1 1 1 0 2 1 0 0 2 0 0 1 1 1 1 0 1 1 0 1 1 1 0 1 2 1 1 1 1 0 2 0 0 0 1 1 0 0 0 0 0 2 1 1 0 0 0 0 0 2 2 0 0 0 1 0 1 1 1 1 0 0 0 1 1 0 0 0 1 1 0 2 1 1 0 2 2 2 2 0 2 0 1 0 0 1 0 1 1 1 1 0 1 0 2 1 0 2 2 2 2 0 2 0 1 0 1 2 1 0 0 0 0 1 0 1 1 2 0 0 0 0 0 2 0 0 0 0 0 1 0 0 2 0 1 1 1 0 1 0 1 0 0 0 1 0 1 1 0 0 0 0 0 2 0 2 0 2 0 2 0 0 2 0 1 0 2 1 0 0 1 0 0 0 0 1 0 1 1 0 2 0 1 1 0 1 0 1 1 0 0 0 0 1 0 0 0 0 1 1 1 2 1 1 0 0 0 2 0 1 1 1 0 1 2 1 1 0 0 0 1 1 0 1 0 0 2 0 1 1 1 1 2 0 1 1 0 0 1 2 1 1 0 1 0 1 1 1 0 0 0 0 0 2 2 1 1 1 2 2 2 1 1 2 0 0 0 1 0 0 1 2 0 0 1 0 1 1 0 1 1 0 0 1 1 0 0 1 2 2 0 0 2 2 0 0 0 1 0 0 1 0 0 2 0 1 2 1 0 0 1 2 0 1 0 2 1 1 1 1 1 0 1 1 0 1 1 1 0 0 1 1 1 2 2 2 0 0 0 1 1 2 1 1 0 0 0 0 1 0 0 0 1 0 0 0 0 0 0 0 0 0 1 0 1 1 1 0 1 0 0 0 0 1 1 1 0 0 0 0 0 0 0 1 0 0 0 2 1 0 1 1 2 1 0 2 1 0 0 0 0 0 1 1 0 1 0 1 0 0 0 1 1 2 0 0 0 1 0 0 1 1 1 0 2 1 1 0 0 1 1 0 1 1 2 2 2 0 0 1 1 0 0 0 1 0 0 0 1 0 1 1 1 1 1 0 0 1 1 0 1 0 1 1 2 0 1 0 0 0 0 0 1 2 2 0 2 2 0 0 0 0 0 2 0 0 0 0 0 0 1 2 0 1 1 0 1 0 0 0 0 0 0 0 2 2 0 0 1 0 1 0 1 0 0 0 0 0 0 2 1 1 2 0 1 1 0 1 1 0 0 0 0 0 1 1 0 0 2 1 2 1 0 0 0 0 0 0 1 2 0 0 1 1 0 0 0 0 0 1 1 0 0 1 1 1 0 1 0 0 1 1 1 2 1 2 0 1 1 0 1 0 0 1 0 0 0 1 0 0 1 0 1 0 0 2 0 0 2 0 2 1 2 1 2 2 1 2 1 1 1 2 1 0 2 2 0 2 1 0 0 1 0 0 1 0 0 0 0 0 0 0 0 0 0 0 0 2 0 2 2 0 0 0 0 0 2 2 0 0 0 0 2 0 2 0 0 0 0 0 0 1 0 2 2 2 2 2 0 0 0 0 0 1 0 0 0 1 0 0 2 2 2 0 0 0 0 2 2 1 1 0 1 1 0 2 0 0 1 0 1 1 0 1 2 1 0 2 1 2 1 1 1 1 0 1 0 2 0 2 0 0 0 1 0 0 0 0 2 0 0 0 2 0 1 1 2 0 2 1 1 0 2 2 0 2 0 1 0 1 1 0 2 0 1 2 0 0 0 0 0 2 0 0 1 1 0 0 0 2 0 0 0 0 0 0 0 0 1 1 0 0 0 1 2 0 1 0
95 0 0 2 0 0 1 1 0 1 1 1 1 1 0 1 0 2 0 2 2 0 0 0 0 0 0 2 0 0 2 1 1 2 2 0 2 0 0 0 1 0 0 0 2 0 0 0 2 1 0 0 1 2 0 2 0 0 1 2 0 0 0 0 0 0 0 0 1 0 1 2 2 2 1 2 1 1 2 0 0 0 2 0 1 0 0 0 0 2 0 0 0 1 0 0 0 1 1 2 1 0 1 0 2 0 2 1 1 0 0 2 0 1 1 0 1 0 0 1 2 1 2 0 0 2 1 1 0 1 1 1 0 0 0 0 0 0 0 1 2 0 0 0 0 0 0 0 0 0 0 0 0 0 0 0 0 0 0 2 1 1 2 0 1 2 1 0 1 1 0 0 0 2 2 1 2 1 1 1 1 1 0 2 1 1 2 1 0 0 1 1 0 2 2 2 1 0 0 1 1 1 0 0 0 0 2 0 1 1 1 0 2 0 0 2 0 1 0 0 0 0 2 0 0 1 1 2 0 1 0 0 0 2 2 2 0 1 1 0 0 0 2 1 2 0 0 0 0 0 0 0 0 0 0 1 1 2 0 0 0 0 0 0 0 0 0 1 1 0 0 2 2 2 0 0 0 1 1 0 0 0 1 1 0 1 1 1 0 1 1 1 1 0 2 0 1 1 0 2 0 2 0 1 0 0 0 0 0 0 0 0 0 1 1 1 2 0 1 0 1 2 2 2 0 0 0 1 0 0 2 1 1 1 0 0 0 2 0 1 1 2 2 1 0 0 2 0 1 2 1 0 0 0 2 0 1 1 0 2 0 0 0 0 0 1 1 2 1 1 1 1 0 2 1 1 2 0 0 0 1 0 0 0 0 0 0 0 0 1 0 1 0 0 2 0 0 2 0 0 0 1 2 0 0 0 2 1 1 0 0 0 0 0 0 2 0 0 2 0 1 0 0 1 0 1 0 2 2 0 1 1 0 2 2 1 0 0 0 0 1 0 0 2 0 1 1 0 1 1 0 0 1 2 1 1 0 2 1 1 2 2 1 1 0 2 2 2 1 1 1 2 1 1 1 0 1 2 0 1 0 2 0 0 0 1 0 0 1 0 1 1 1 1 1 0 1 0 1 0 0 2 2 2 0 0 1 1 1 1 0 0 0 0 1 0 0 2 0 0 1 2 0 0 0 1 1 0 1 2 0 1 1 1 0 0 1 1 0 0 2 2 0 0 1 1 0 1 1 1 0 0 0 2 2 0 0 1 0 0 0 0 0 0 0 0 0 1 1 0 1 1 0 0 0 0 0 0 1 1 1 0 1 0 0 1 0 2 2 2 1 0 1 0 0 0 0 1 0 1 1 0 0 0 1 1 1 0 0 2 1 0 1 2 1 1 0 1 0 0 0 1 1 1 0 1 0 1 0 0 0 2 0 0 1 0 1 0 2 0 0 0 0 1 0 0 1 0 1 1 1 1 1 0 0 0 0 0 2 0 0 0 1 1 1 1 0 2 0 1 1 0 0 0 0 0 2 1 0 2 1 1 0 2 1 2 1 1 1 0 0 0 1 2 1 0 0 2 0 2 1 1 0 0 1 2 1 1 1 0 1 1 0 1 0 0 0 2 1 1 1 0 0 1 0 0 0 0 0 0 0 0 0 2 1 1 1 1 1 2 1 1 0 0 0 0 1 1 0 0 0 0 0 1 0 1 0 2 0 2 0 0 1 0 0 1 0 2 0 0 0 0 0 1 1 0 0 0 0 1 0 1 0 0 0 1 0 1 1 2 1 1 1 1 2 1 0 1 1 0 0 1 0 0 0 1 1 1 0 2 0 0 2 0 2 2 2 2 2 2 1 2 2 0 0 0 0 0 0 2 0 0 2 1 1 1 0 1 1 0 0 0 1 0 1 1 0 0 0 0 0 2 0 1 0 0 2 1 1 1 1 2 0 0 0 0 2 0 1 1 1 0 0 0 1 0 0 1 1 0 1 1 0 0 0 2 0 1 0 0 0 0 0 0 2 1 1 1 1 0 0 0 2 2 0 0 2 2 0 2 0 0 1 0 1 1 0 1 2 1 0 2 0 1 1 1 0 0 1 0 2 0 0 1 1 1 1 2 0 0 1 2 0 0 0 0 1 0 0 0 2 1 2 0 0 0 1 2 0 1 0 0 0 1 0 0 0 0 0 1 0 0 1 1 0 0 1 1 2 1 1 1 0 1 0 1 1 0 1 0 0 0 0 2 0 0 0 0 1 0 0 0
96 1 0 2 0 0 1 2 0 2 2 0 0 1 0 0 1 1 0 2 1 1 1 0 0 0 1 1 0 0 0 0 1 2 1 1 1 1 1 0 1 0 0 0 1 0 0 0 2 0 0 0 0 0 2 0 0 0 0 0 0 2 0 1 1 0 1 1 1 0 1 1 2 2 1 2 1 1 2 0 1 0 2 1 1 0 0 1 1 1 1 1 1 2 1 0 0 1 1 2 0 1 0 0 2 2 2 0 1 0 0 2 0 2 2 1 1 0 1 0 1 0 1 0 1 1 1 0 0 0 0 0 0 0 0 0 0 1 1 1 1 1 0 0 0 0 0 0 0 1 1 0 0 0 1 0 1 1 1 0 1 0 0 1 0 2 0 1 1 1 0 0 0 2 2 0 2 2 2 2 2 2 1 1 1 0 1 1 1 2 2 0 2 0 2 2 2 1 0 1 1 1 0 0 0 0 2 0 0 0 0 0 1 0 0 2 0 0 1 0 0 0 2 0 0 1 1 2 0 2 1 1 1 1 1 0 1 2 2 0 0 1 1 0 2 0 0 0 0 0 0 1 0 0 0 0 0 0 0 0 0 0 0 2 1 0 1 1 2 0 0 2 1 1 0 0 0 1 1 0 1 0 2 2 0 1 1 1 0 1 1 2 1 0 2 0 2 1 0 0 1 0 0 0 0 0 2 0 1 0 0 0 0 0 0 1 2 0 0 0 1 1 0 0 1 0 0 1 0 2 1 2 1 1 0 0 0 1 1 0 1 1 2 2 0 0 1 0 2 2 1 1 1 0 1 0 0 1 0 1 0 0 1 1 1 0 1 2 1 1 1 1 1 2 1 1 2 0 0 0 1 1 1 1 1 1 1 0 0 2 0 0 0 1 2 0 0 1 0 0 0 0 1 1 0 1 1 0 0 0 0 0 0 0 2 2 0 0 0 0 0 2 0 0 1 1 0 1 1 1 0 1 0 0 0 0 0 1 0 0 2 0 1 0 1 2 1 0 1 0 0 1 1 2 2 2 0 1 1 0 0 1 0 0 0 0 0 2 2 1 1 1 2 2 1 0 1 1 0 0 1 2 0 0 2 1 0 0 2 0 0 0 1 1 0 0 2 1 1 0 1 1 1 1 0 0 1 1 0 0 0 0 0 0 1 0 0 1 0 1 1 1 0 1 0 2 0 0 0 2 1 2 1 0 1 0 0 1 1 1 1 0 1 0 0 1 0 2 2 2 0 0 0 0 2 1 1 2 1 1 1 1 1 1 0 0 0 0 0 0 0 0 1 0 0 0 1 0 0 2 1 0 0 0 0 0 0 0 0 0 0 0 0 0 0 0 0 0 0 0 0 2 0 1 2 2 2 0 0 1 1 0 0 0 0 1 0 1 0 1 1 1 0 0 0 1 0 1 0 0 1 1 0 1 0 0 2 1 2 1 0 0 0 0 2 0 0 0 0 0 2 1 0 1 1 1 0 1 2 0 0 0 2 0 1 1 0 2 0 1 1 0 0 0 1 1 1 0 0 2 0 0 0 2 2 2 1 0 1 0 0 0 0 2 2 0 0 2 0 2 1 0 0 0 1 2 1 2 2 0 2 2 0 0 0 0 0 1 1 1 0 0 1 0 0 0 0 0 1 1 1 1 0 1 1 0 0 0 1 1 0 1 0 0 0 0 0 0 0 0 0 0 0 0 0 1 1 1 0 0 1 1 2 1 0 0 1 2 0 0 0 1 0 2 2 0 1 2 2 2 0 1 0 0 2 1 0 1 1 1 0 1 0 1 1 1 0 1 0 0 0 2 0 0 1 0 0 0 0 2 0 0 0 1 0 2 2 1 1 1 1 1 0 1 0 1 1 0 1 2 0 1 2 0 0 1 0 0 1 0 1 1 1 0 1 0 1 0 0 1 0 1 0 2 2 0 0 0 0 0 1 1 1 1 0 1 1 0 1 1 1 0 0 0 1 2 0 1 1 0 1 1 0 0 0 0 0 0 0 0 0 0 0 0 1 1 1 0 0 0 0 2 2 2 0 0 2 0 0 1 1 0 1 0 1 1 0 2 2 1 0 2 0 1 0 0 1 2 1 0 1 1 0 2 0 1 1 1 0 0 0 2 2 1 0 1 1 2 0 2 1 0 1 0 0 0 1 2 0 0 0 0 0 0 0 0 0 0 2 2 1 0 0 0 0 0 0 0 2 0 0 0 0 1 0 1 1 0 0 0 0 0 1 2 0 0 0 0 1 0 2 0
97 0 1 1 0 0 1 1 0 2 1 0 0 0 0 0 0 1 1 0 0 1 0 1 1 1 1 1 0 1 1 0 1 1 1 1 1 2 0 0 0 0 0 1 1 1 2 0 1 1 1 0 2 2 0 0 1 0 0 0 1 0 0 0 2 2 2 0 2 0 1 1 1 2 1 2 1 0 2 0 0 0 1 1 2 0 0 2 2 2 1 1 1 2 1 0 0 1 1 2 1 0 0 0 2 1 2 1 1 0 0 1 1 2 2 2 2 0 2 0 0 1 2 1 0 1 1 1 0 1 0 0 0 0 0 0 0 1 2 0 0 2 1 0 0 1 0 0 0 0 0 0 0 0 0 0 0 0 0 2 2 1 0 1 2 2 1 0 1 1 1 0 0 2 2 2 1 1 1 1 1 1 1 2 2 1 2 2 0 0 1 2 0 1 1 1 1 0 0 1 1 1 0 0 0 0 2 0 1 1 0 1 2 0 0 2 1 0 2 1 0 0 2 0 0 2 2 2 1 0 1 1 1 1 1 0 1 2 2 0 0 0 2 0 1 0 0 0 0 0 0 1 0 0 0 0 1 2 2 2 2 0 1 0 0 0 0 0 1 0 2 1 1 1 0 0 1 1 1 0 1 1 0 0 0 1 0 1 0 1 1 2 1 0 2 0 2 1 0 2 0 1 0 2 0 0 0 1 1 0 1 1 2 1 1 0 2 1 2 0 2 1 1 0 1 0 0 0 0 1 2 0 0 2 0 0 0 1 1 1 0 1 0 2 0 0 1 0 2 0 1 0 1 0 1 0 0 1 0 1 0 0 1 0 1 1 0 2 2 0 2 0 1 1 1 0 2 1 0 0 0 0 2 0 0 0 0 0 0 1 0 0 1 0 2 0 1 0 0 0 0 0 2 0 0 0 2 2 0 0 0 0 1 0 0 2 0 0 0 0 0 1 0 1 0 2 1 1 1 0 1 0 0 0 1 1 0 1 0 0 0 0 1 0 0 1 1 0 1 0 0 1 1 2 1 1 0 2 2 1 1 1 0 0 1 1 0 2 2 1 1 1 2 2 2 1 1 2 0 2 1 2 0 1 1 1 0 0 2 0 0 0 0 1 1 0 2 2 2 0 0 1 1 0 0 0 2 1 0 0 0 1 0 0 0 0 0 2 0 1 1 1 1 2 0 2 0 1 0 1 1 1 2 1 2 0 0 0 0 2 0 0 0 1 1 1 2 1 1 2 1 1 1 2 0 0 0 1 1 0 0 1 0 2 0 0 0 2 2 0 0 0 1 0 0 0 1 0 2 0 2 0 2 0 0 1 1 1 1 0 0 0 0 0 0 0 0 1 0 0 0 2 0 0 0 0 0 0 0 1 1 0 0 2 0 0 0 0 0 0 0 0 0 0 0 0 2 1 0 0 0 2 0 2 0 0 2 0 2 1 0 1 0 1 1 0 1 1 0 0 1 1 0 1 0 0 0 1 0 0 0 0 1 1 1 1 0 2 1 1 1 1 0 1 0 1 1 0 2 0 1 0 0 1 1 2 0 0 1 1 0 0 0 2 0 0 0 2 0 1 0 0 0 0 0 2 1 2 2 0 1 0 0 0 0 2 1 1 2 2 0 0 0 0 1 0 0 0 0 0 0 0 0 2 0 0 1 0 1 0 1 0 0 0 0 1 0 0 0 0 0 0 0 0 0 0 1 1 0 0 1 2 2 2 0 0 2 2 0 0 0 0 1 1 1 1 0 0 1 0 0 2 0 0 2 1 1 2 2 2 0 2 2 1 1 0 1 1 1 0 0 1 0 0 0 0 0 1 0 2 0 0 1 1 1 1 1 2 2 1 1 1 1 0 0 1 1 0 1 1 1 0 1 1 1 1 1 0 2 0 0 1 0 0 0 0 0 0 1 0 0 2 0 2 2 0 0 0 1 1 1 2 0 0 1 0 1 0 1 1 0 0 1 0 2 2 0 0 2 2 2 2 0 0 0 0 0 1 1 0 1 0 1 0 2 2 2 0 0 0 0 2 2 2 0 0 1 1 0 2 0 0 0 0 0 0 0 1 1 0 0 1 0 1 1 1 1 1 0 0 0 1 0 2 1 1 0 1 0 0 0 1 2 0 0 1 2 0 1 0 2 0 2 1 1 1 2 1 0 1 1 0 1 0 1 0 1 0 0 2 0 0 0 0 0 0 1 0 2 1 1 0 0 0 0 0 0 0 0 0 0 0 0 2 1 0 0 0 1 0 1 2
98 0 0 1 0 0 1 2 0 0 0 0 0 1 0 1 0 2 0 1 1 0 0 2 0 0 1 1 2 2 0 1 0 2 0 2 1 0 0 0 2 0 0 0 1 0 1 0 2 1 0 0 1 2 0 2 0 0 0 0 1 1 2 0 0 0 0 0 1 0 0 1 1 2 1 2 1 0 2 1 0 0 2 0 0 1 0 0 0 2 0 0 0 2 0 0 0 1 0 1 0 2 0 0 2 1 1 1 0 0 1 1 0 0 0 0 0 1 0 1 2 0 2 1 0 2 2 1 1 1 0 0 0 0 0 0 0 0 0 2 0 2 0 0 0 1 0 0 0 0 0 0 0 0 0 0 0 0 0 1 1 0 0 1 1 2 1 1 0 1 1 0 1 1 2 1 2 0 0 0 0 0 0 2 1 1 2 2 1 1 2 1 1 1 2 2 2 0 0 0 0 0 0 0 2 0 0 1 0 1 1 0 2 1 0 2 0 1 1 0 1 1 1 1 0 0 0 2 0 1 0 0 1 1 1 1 0 1 1 0 0 1 2 0 1 0 0 0 0 0 0 0 0 0 1 1 0 1 0 0 0 0 0 0 0 1 0 0 1 0 0 1 1 1 1 0 0 1 1 0 0 0 0 0 0 1 0 1 0 2 2 2 0 1 2 1 0 1 0 1 0 1 2 0 1 1 0 0 2 0 0 1 2 0 0 1 2 1 1 0 1 2 2 0 1 0 1 1 1 2 2 0 0 1 0 0 0 2 0 0 0 1 0 2 0 0 2 0 2 0 0 0 1 0 1 1 1 2 0 0 0 0 0 0 0 0 0 2 2 0 2 0 2 2 0 0 2 1 0 0 1 1 1 0 1 1 0 0 0 0 0 1 0 0 2 0 1 0 0 0 0 0 0 1 0 1 0 0 0 0 0 0 0 0 2 2 2 1 0 0 0 1 0 0 0 2 1 0 2 1 0 1 1 1 0 1 0 0 0 0 2 0 2 0 0 1 2 0 1 1 0 1 1 2 1 1 0 0 0 0 0 0 0 0 0 0 0 1 2 0 0 1 2 2 1 1 0 2 0 1 2 1 0 0 2 0 0 0 2 0 0 0 0 1 1 0 1 1 1 1 1 2 1 1 0 0 1 0 1 0 0 0 0 0 0 0 0 2 0 2 2 0 1 1 0 1 0 1 1 2 0 1 1 1 0 0 0 2 1 0 1 1 0 1 1 2 1 1 1 1 0 0 0 1 1 1 1 0 0 0 0 0 1 0 0 0 1 0 0 0 1 0 1 0 1 0 2 1 1 2 1 0 1 0 2 0 0 1 1 0 0 0 0 0 0 0 2 0 0 1 1 1 0 0 0 1 0 0 0 0 1 0 0 0 0 0 1 0 0 0 0 0 0 0 0 1 1 2 0 0 0 1 1 2 0 1 1 0 2 1 0 1 0 1 0 0 2 0 2 2 0 2 1 1 0 0 0 1 1 1 0 1 2 0 2 2 1 1 1 0 0 1 1 0 1 0 1 1 2 0 1 0 0 2 0 1 1 1 2 1 1 1 0 1 1 0 0 2 0 1 0 0 0 0 1 1 0 1 1 0 1 1 0 0 0 1 0 2 0 0 0 0 1 0 0 0 0 0 2 1 0 0 0 1 1 1 1 0 1 0 0 1 0 1 0 0 0 1 2 1 1 1 0 0 1 2 1 0 1 0 0 0 0 0 0 2 0 0 2 2 1 0 0 0 0 0 0 2 2 2 1 0 0 0 1 2 0 1 2 2 1 2 0 1 1 1 0 1 0 1 0 1 0 0 0 0 1 1 0 2 0 0 1 1 1 2 1 2 2 2 1 2 1 1 0 1 1 0 0 1 0 0 2 0 0 2 0 0 0 0 0 0 0 0 1 0 1 0 2 0 0 1 0 2 1 0 1 0 0 0 0 2 0 0 0 1 0 0 1 1 1 0 0 0 0 2 0 0 1 2 2 2 1 1 0 1 0 0 0 0 0 0 0 0 1 1 1 1 1 0 0 1 0 0 2 1 0 1 0 2 0 0 0 2 2 1 0 2 2 0 0 2 0 1 0 0 2 2 1 0 0 2 1 2 1 1 0 1 1 0 0 1 1 2 2 1 1 0 2 0 1 0 1 1 1 1 1 2 0 2 0 1 0 0 1 1 1 0 1 2 1 0 0 0 0 1 0 2 1 1 1 1 0 1 0 0 0 0 0 0 0 0 1 2 1 0 0 0 2 0 2 0
99 1 0 1 0 0 0 1 0 1 0 1 0 0 0 0 0 0 0 0 0 1 0 0 0 0 0 2 0 0 2 1 1 1 1 1 1 0 0 0 2 0 0 1 1 1 1 0 1 0 1 0 0 1 1 2 0 0 0 1 1 0 0 0 0 0 0 0 1 0 0 1 1 2 1 2 1 2 2 0 0 0 1 0 1 0 0 1 1 1 0 1 1 2 1 0 0 1 1 1 1 0 1 0 2 1 2 0 0 0 0 2 0 2 2 0 2 0 0 2 2 0 2 1 0 1 1 1 1 2 1 1 0 0 0 0 0 0 0 1 1 1 0 0 0 1 0 0 0 0 0 0 0 1 0 1 1 0 0 2 1 1 0 2 0 0 0 1 1 1 0 0 1 1 0 1 1 0 0 0 0 1 0 1 1 1 1 0 0 1 1 0 0 0 1 1 0 0 0 0 0 0 0 0 0 0 2 1 2 0 0 0 2 1 0 2 0 0 0 0 1 1 2 0 0 0 0 2 0 2 0 0 1 1 1 1 0 2 2 0 0 1 2 0 1 0 0 0 0 0 0 1 0 0 0 1 2 1 1 1 1 0 0 0 0 0 0 1 2 1 1 0 0 0 0 1 0 1 1 0 1 0 0 0 2 0 1 1 0 2 2 1 0 0 1 0 2 1 1 2 1 1 2 0 2 0 2 0 2 0 0 1 2 1 1 1 2 0 0 0 0 2 2 1 0 0 0 1 1 1 2 2 0 1 0 1 0 1 1 1 1 1 2 1 0 0 1 0 2 2 1 1 0 0 0 0 0 1 0 2 0 0 1 0 1 0 2 1 1 1 1 1 1 2 0 0 2 1 0 0 0 0 0 0 0 0 0 0 0 0 0 0 0 0 2 0 1 0 0 0 0 1 1 1 1 0 0 1 0 0 0 0 1 0 1 2 1 0 0 1 1 1 1 0 2 2 2 0 1 0 0 1 0 0 0 0 0 0 0 0 1 0 2 0 0 1 1 0 2 1 0 0 1 2 1 1 0 2 0 1 1 2 0 0 0 1 1 1 2 0 0 1 2 2 1 0 1 2 1 0 0 2 0 1 1 1 0 0 2 0 0 0 1 1 0 0 1 1 1 1 1 2 1 1 0 0 1 1 0 0 0 0 0 1 0 0 0 1 0 1 2 1 0 0 0 0 2 1 1 1 1 0 2 0 2 0 2 1 0 0 2 1 0 1 1 1 1 1 1 1 0 0 0 2 0 1 0 0 0 1 1 0 0 0 0 0 2 1 1 0 1 1 2 0 1 0 2 0 1 1 1 0 1 0 0 1 0 2 1 1 1 0 0 0 0 0 0 1 0 1 1 2 0 0 1 2 0 0 0 0 0 0 0 1 0 0 0 1 0 0 0 2 0 0 1 0 2 0 0 0 0 2 0 1 0 1 1 1 2 2 1 0 0 1 1 0 1 0 0 0 2 2 1 1 0 0 0 0 2 0 0 0 0 2 0 0 1 2 1 0 0 1 0 0 0 1 1 1 1 1 1 2 1 2 0 2 1 1 2 0 0 0 0 0 1 0 0 2 0 1 0 1 0 0 0 2 0 2 2 0 0 0 0 1 0 0 0 1 1 1 0 0 0 0 0 1 1 1 0 0 0 0 1 2 1 0 0 0 0 0 0 0 0 0 0 2 0 0 0 0 0 0 0 1 0 1 0 0 1 0 0 0 2 2 0 0 1 0 2 2 0 1 0 0 0 0 0 2 1 2 1 0 0 0 0 2 0 2 1 2 0 2 2 0 1 0 0 0 0 2 0 2 0 0 1 1 1 0 2 2 0 0 2 0 2 2 2 2 0 0 0 1 1 1 0 1 1 0 1 2 0 1 1 1 0 2 0 1 1 0 0 1 1 0 1 1 0 0 0 1 1 1 0 2 2 0 0 0 1 1 1 2 0 0 1 0 0 0 1 1 0 0 2 1 2 2 0 0 2 2 2 2 0 0 0 0 1 0 0 0 0 0 1 1 0 0 0 0 0 0 0 2 0 0 1 1 0 0 0 2 0 0 1 0 2 2 0 1 2 0 1 1 0 1 2 2 1 2 1 0 2 1 0 2 0 0 0 1 0 0 0 0 1 1 1 1 1 0 0 0 2 0 1 0 0 0 1 2 1 0 1 0 0 1 0 0 0 0 1 1 0 0 0 0 0 1 0 1 1 0 0 0 0 0 0 0 0 0 1 1 0 0 0 2 0 0 0 0 1 0 1 1
100 1 0 1 0 0 0 2 0 1 0 1 0 0 0 0 0 1 1 1 1 0 0 0 0 0 1 1 2 2 1 1 1 1 2 1 1 2 1 0 1 0 0 0 0 0 1 0 2 0 0 0 0 0 2 1 0 0 0 0 2 0 0 0 0 0 0 1 2 0 1 0 2 2 2 2 0 1 2 1 1 0 2 2 2 0 0 1 1 2 0 1 1 2 0 0 0 0 0 2 0 0 0 0 2 0 2 1 1 0 0 2 1 2 2 2 2 0 0 2 2 0 2 1 0 1 1 0 0 0 0 0 0 0 0 0 0 0 0 2 0 2 0 0 0 2 1 0 0 2 2 1 0 0 0 0 0 1 2 1 1 0 0 1 2 2 1 1 1 1 0 0 0 2 0 0 1 0 0 0 0 1 0 2 2 2 1 0 0 1 0 0 0 1 2 1 0 0 0 0 0 0 0 1 0 0 2 1 1 1 0 0 2 1 0 2 0 1 1 0 0 0 2 0 0 1 1 2 0 2 1 1 0 0 0 0 0 1 2 0 0 0 2 1 2 0 0 0 1 1 1 1 0 0 0 1 0 2 0 1 0 1 0 0 0 0 1 0 1 0 1 1 0 0 0 0 1 2 2 0 0 0 0 0 0 0 0 0 0 1 1 1 1 1 2 1 2 0 0 1 0 0 1 0 1 0 0 0 0 0 1 2 0 1 1 1 2 0 0 0 0 2 0 0 1 0 0 1 1 0 2 2 0 2 0 0 0 0 2 1 0 1 1 1 0 0 1 0 0 1 0 0 0 1 1 1 1 1 0 1 0 0 1 0 1 0 0 2 2 0 1 1 1 2 0 0 1 0 1 0 1 1 1 1 0 0 0 0 0 1 0 0 0 0 2 0 1 0 0 0 0 1 0 2 0 1 0 0 0 0 0 0 0 0 2 2 0 0 0 0 1 1 0 0 1 1 1 2 2 0 1 1 1 1 1 2 0 0 0 0 2 0 0 2 0 1 1 0 1 2 0 0 1 2 1 1 0 0 0 0 0 0 0 0 0 0 0 1 1 1 1 2 1 1 1 0 1 2 1 1 0 2 0 0 2 0 0 0 2 0 0 0 2 1 0 0 0 0 2 0 1 2 1 1 0 0 1 1 1 0 1 0 0 0 2 0 0 2 1 2 2 0 0 0 1 2 0 1 0 1 1 1 2 2 1 1 1 2 1 0 0 0 0 2 2 2 2 0 0 0 0 0 1 2 1 0 0 1 0 0 0 0 0 1 0 0 1 1 1 1 0 2 2 0 0 0 2 1 1 2 2 0 2 0 1 0 1 2 2 2 0 0 1 0 1 0 0 1 0 0 0 1 1 0 0 1 0 0 0 1 2 0 0 1 0 0 0 1 0 0 0 2 0 0 0 0 2 1 0 0 0 0 1 0 0 1 1 0 2 2 0 1 1 1 1 0 1 0 1 1 1 1 1 0 0 0 0 1 2 0 0 0 0 1 1 1 0 2 2 0 0 0 0 0 2 0 2 1 0 2 1 1 0 2 1 1 1 0 2 1 0 0 1 1 1 0 0 2 0 1 0 0 0 0 1 2 1 1 2 0 0 1 0 0 0 0 0 1 0 0 0 0 0 0 1 0 0 0 0 0 0 0 0 2 0 0 1 2 0 2 1 2 1 0 0 0 0 0 0 0 0 0 1 0 0 1 1 0 1 0 0 0 2 1 0 0 1 1 1 2 1 0 0 0 0 0 0 1 0 0 0 2 1 1 1 1 0 2 1 2 0 1 0 0 0 0 1 1 0 0 0 1 0 1 0 0 2 1 0 2 0 0 2 0 2 0 1 0 1 1 1 1 1 1 1 2 1 0 1 1 1 0 1 1 1 2 0 0 2 0 0 1 1 1 1 0 1 0 1 0 0 1 0 1 1 0 1 0 0 0 0 0 1 1 0 1 0 0 2 1 1 1 1 0 1 0 0 0 1 1 2 2 1 1 0 2 0 0 0 0 0 0 1 0 2 2 2 0 0 0 0 1 1 1 2 1 0 0 0 2 0 0 0 1 1 1 1 0 1 0 0 1 1 1 1 2 0 2 0 1 0 2 0 1 0 0 0 0 0 0 0 0 2 1 1 1 2 0 1 1 2 1 2 0 0 0 1 1 1 0 1 0 0 2 0 0 0 0 0 1 0 0 0 0 1 0 0 1 1 1 1 1 0 0 0 0 0 0 0 0 0 0 0 1 0 0 0 0 1 0 1 1
101 0 0 2 0 0 2 2 1 1 1 0 1 1 0 1 0 1 1 1 1 0 1 0 0 0 0 0 1 2 0 0 0 0 2 0 2 2 0 0 1 0 0 1 2 1 0 0 2 1 0 0 0 1 0 2 0 0 0 2 0 0 0 1 1 1 1 0 0 0 0 1 1 1 1 1 1 2 2 0 1 0 2 0 0 0 0 1 1 1 0 1 1 1 0 0 0 2 1 1 1 0 0 0 1 2 1 0 0 2 0 0 1 1 1 1 1 0 2 0 0 0 1 1 1 0 0 0 0 0 0 0 0 0 0 0 0 0 0 1 0 2 1 0 0 2 0 0 0 1 0 0 0 1 0 0 0 0 1 0 1 0 0 1 1 2 0 1 0 0 0 1 0 2 2 1 2 1 0 1 1 1 1 2 2 1 2 2 0 0 1 2 0 2 2 2 2 0 0 0 0 0 0 1 2 0 0 0 0 0 0 0 2 1 0 2 1 1 2 0 1 1 2 0 0 2 1 1 1 0 1 1 0 1 1 0 1 2 2 0 0 0 2 0 1 0 0 0 1 1 1 0 0 0 0 1 0 1 0 0 1 0 0 2 1 0 0 1 1 0 0 2 2 1 1 1 0 2 2 0 2 0 0 0 1 1 1 0 1 1 0 1 0 1 1 1 1 0 0 0 0 0 0 2 0 0 0 0 2 1 0 1 1 1 1 1 2 0 0 0 1 2 2 2 0 0 0 1 1 2 2 0 0 1 0 0 1 1 1 0 0 0 0 2 0 0 2 0 2 0 1 0 0 1 0 1 1 1 0 1 0 0 1 0 1 2 0 1 2 0 2 0 2 1 0 0 1 1 1 1 0 1 1 0 0 0 1 0 0 2 0 1 1 0 2 0 1 0 0 1 1 1 0 1 0 1 0 2 0 0 0 0 0 0 1 1 1 0 0 1 1 1 0 0 1 1 1 0 1 1 0 2 0 0 0 0 0 0 0 0 1 0 1 0 1 2 1 0 2 0 0 0 0 2 0 0 0 1 1 0 0 1 0 0 0 0 0 2 2 0 0 1 1 1 1 0 1 0 0 0 2 2 0 0 2 1 0 1 2 1 1 0 0 0 0 0 1 0 0 1 2 2 2 1 0 1 2 0 0 0 0 0 0 1 0 0 1 2 0 1 1 0 0 0 0 1 1 1 0 1 1 0 1 1 1 0 0 0 1 1 1 1 0 1 1 1 1 0 1 1 0 1 0 2 0 0 0 1 1 1 1 0 0 0 0 0 1 1 1 1 0 0 0 0 0 0 1 0 0 2 0 0 1 0 0 1 0 0 0 0 0 0 0 0 1 0 0 0 0 0 0 2 0 0 0 1 0 0 0 2 1 0 0 0 0 1 0 0 0 0 0 0 0 1 0 0 0 1 0 0 0 1 0 2 0 0 1 0 2 2 0 1 1 1 1 0 0 0 0 0 0 2 1 0 0 0 0 0 1 0 0 0 0 2 0 0 1 1 1 0 0 0 0 0 1 1 1 1 0 2 1 1 0 2 0 1 2 1 2 0 0 0 1 1 1 0 0 2 0 2 1 1 0 0 1 1 1 2 2 0 1 0 0 0 0 1 0 1 0 0 0 0 0 0 1 0 0 0 2 2 1 1 1 1 1 1 2 1 0 1 0 1 0 0 0 0 0 0 0 0 0 0 1 0 0 1 1 0 0 0 0 1 2 2 1 0 0 1 1 1 0 0 1 0 0 2 0 0 0 0 0 2 0 0 1 2 0 1 1 2 1 1 1 0 0 0 0 0 0 0 1 0 0 0 0 0 1 0 0 1 1 1 1 1 1 2 2 1 0 0 0 0 0 1 0 1 1 0 0 2 0 0 2 0 0 0 0 1 1 0 1 0 0 0 0 0 0 0 0 0 0 2 0 2 1 0 1 0 1 1 1 1 1 1 0 1 0 0 1 0 1 0 0 0 1 2 0 1 2 1 1 1 0 0 0 2 0 0 2 0 2 0 0 0 2 2 2 0 0 0 0 1 1 1 1 2 0 1 0 2 0 0 1 1 2 2 0 1 1 1 0 1 0 0 1 0 0 2 1 0 1 1 0 2 0 0 1 1 1 1 1 1 2 0 0 1 1 0 1 0 2 0 1 1 1 1 2 2 0 2 0 0 0 0 1 1 2 0 0 2 0 0 1 1 1 2 0 0 2 0 0 0 0 1 0 1 0 0 0 0 0 0 0 2 1 0 1 0 0 0 1 0
102 0 0 1 0 0 2 2 0 2 2 0 1 1 0 1 0 2 1 1 1 0 0 1 0 0 0 2 0 1 0 0 1 1 1 1 1 1 0 0 2 1 0 1 2 1 1 0 0 2 2 0 1 2 0 0 2 0 0 0 0 1 0 2 0 0 0 0 2 0 1 2 2 1 2 1 0 1 1 0 1 0 1 0 1 0 0 0 0 1 0 0 1 0 0 0 0 0 0 1 0 0 1 0 2 1 1 0 1 1 0 1 0 2 2 0 2 0 0 2 2 0 1 0 1 1 1 0 1 1 0 0 0 0 0 0 0 1 1 0 0 2 0 0 0 1 0 0 0 2 1 0 0 2 0 1 0 1 1 1 1 1 0 1 1 2 1 1 0 0 0 0 1 1 0 1 2 0 0 0 0 1 0 2 2 2 2 1 0 0 0 1 0 1 2 1 2 0 1 0 0 0 0 0 2 0 0 1 0 1 1 0 1 0 0 2 1 0 0 0 0 0 2 0 0 1 1 2 0 2 0 0 0 0 0 0 0 2 2 0 0 1 2 0 2 0 0 0 1 1 1 0 0 0 0 1 1 1 0 0 0 0 0 1 1 0 0 0 1 1 1 1 2 2 0 0 1 1 1 0 0 1 0 0 0 0 0 2 0 2 2 2 2 0 2 0 2 2 0 2 0 0 0 1 0 1 1 1 1 0 2 1 2 1 1 0 2 0 0 0 1 1 1 0 2 0 0 1 0 1 2 1 0 1 0 0 0 0 2 1 0 0 0 1 0 0 2 0 1 1 1 0 0 0 0 0 0 1 1 0 1 1 1 0 1 0 1 2 1 1 1 1 1 1 0 0 1 1 0 0 1 0 1 1 0 0 1 0 0 1 0 0 1 0 2 0 1 1 2 2 2 2 0 0 0 0 0 0 0 0 0 0 1 0 0 1 0 1 0 1 1 1 0 1 0 0 0 0 1 1 0 0 2 2 0 2 1 0 0 0 2 0 0 2 0 1 1 0 1 1 0 1 1 2 1 1 0 1 0 1 1 1 0 0 0 0 0 1 1 0 0 1 2 2 1 0 1 2 1 1 1 1 0 0 2 1 0 1 1 0 1 1 0 2 1 0 1 2 2 0 0 1 1 1 0 1 2 0 0 0 0 0 0 1 0 0 0 2 0 2 2 0 0 0 0 2 0 0 1 2 0 1 0 0 1 1 1 0 0 2 1 0 0 0 1 1 0 2 2 2 0 0 0 1 1 2 1 1 0 1 1 0 1 0 0 0 0 0 0 0 1 1 0 0 0 0 2 1 2 1 2 0 0 0 0 0 0 2 2 1 0 0 1 0 1 1 1 0 0 0 0 2 1 0 2 2 2 0 0 2 0 0 0 0 0 0 0 1 0 0 0 1 0 0 0 0 1 1 0 0 0 1 1 0 0 1 1 1 1 1 0 0 1 2 1 0 1 1 1 1 1 2 1 1 0 0 0 0 2 0 0 0 2 0 1 2 0 1 1 0 0 1 0 1 0 0 2 0 1 1 1 0 0 1 2 2 0 0 1 0 0 0 0 0 0 0 0 1 0 0 0 0 0 1 1 2 1 1 1 0 1 0 0 0 0 0 0 2 1 1 0 0 0 0 0 1 1 0 0 0 0 0 0 2 1 1 2 1 1 2 1 1 0 0 0 0 0 1 1 1 0 0 0 2 1 1 0 1 0 0 1 0 2 2 1 0 1 1 1 1 0 0 1 1 1 1 0 0 0 0 0 2 0 0 2 0 1 1 1 2 1 1 2 0 1 0 0 0 0 2 0 2 0 0 1 0 2 1 0 2 0 0 1 1 1 1 1 2 1 1 1 2 0 1 0 1 1 0 1 2 0 1 2 0 0 1 0 0 1 0 0 1 0 0 0 0 0 0 0 1 1 1 0 2 2 0 0 2 0 0 1 1 0 0 0 0 0 0 1 0 1 0 0 0 1 1 0 0 1 0 0 0 1 1 0 1 0 0 0 1 1 0 1 0 2 2 2 0 1 0 0 2 1 1 1 1 0 1 0 2 0 0 0 0 0 0 0 1 1 1 0 1 0 1 1 0 1 2 0 2 0 2 0 1 0 0 0 1 0 0 0 1 1 2 1 0 1 0 0 0 2 2 1 0 0 0 1 2 0 1 0 1 0 0 1 0 1 0 0 2 0 0 1 1 0 0 0 1 1 0 0 0 0 0 1 1 0 0 0 0 0 0 0 1 0 0 1 0 1 0 1 0
103 1 1 1 0 0 1 1 0 1 1 0 0 0 0 0 0 1 0 1 1 0 0 1 0 0 0 2 0 0 1 0 0 0 2 0 2 1 0 0 1 0 0 1 2 1 0 0 1 1 0 0 0 1 1 0 0 0 0 0 1 0 0 0 0 0 0 1 2 0 0 1 1 2 1 2 1 2 2 0 2 0 2 1 1 0 0 0 0 2 0 0 0 2 0 0 0 1 0 1 0 0 0 0 2 1 2 0 0 0 0 0 1 1 1 1 1 0 1 1 1 0 2 1 0 1 1 2 0 2 1 1 0 0 0 0 0 0 0 1 0 2 0 0 0 1 0 0 0 0 0 0 0 0 0 0 1 0 1 1 1 0 0 1 0 2 0 0 0 1 1 1 1 1 2 1 2 1 1 1 1 2 0 1 1 1 0 1 0 0 0 1 0 0 1 1 1 0 0 0 0 1 0 0 2 0 1 1 0 0 1 0 2 1 0 2 0 1 1 0 1 1 2 0 0 0 0 1 0 0 0 0 0 1 1 1 1 0 0 0 0 0 1 0 0 0 0 0 0 0 0 0 0 0 0 1 0 1 1 0 1 0 0 1 2 1 0 0 2 0 1 1 1 0 0 0 0 1 1 0 0 0 1 1 0 1 1 1 1 2 1 2 1 0 2 0 1 2 0 2 0 0 0 0 0 1 1 1 1 0 0 2 1 2 2 0 2 1 0 0 0 2 1 0 2 0 0 1 1 1 1 2 0 2 0 0 0 1 1 0 0 1 1 1 0 0 1 0 2 2 2 0 0 1 0 1 1 1 0 1 0 0 1 1 1 0 1 2 1 1 1 1 0 2 0 0 0 1 1 0 0 2 2 0 0 1 1 0 0 0 0 0 1 0 1 1 0 1 1 1 1 1 1 1 1 0 0 1 0 0 0 0 0 0 1 2 0 0 1 0 0 1 1 1 0 1 1 1 1 0 1 0 0 1 1 0 0 1 0 0 1 0 0 1 0 2 1 0 0 0 0 0 0 2 0 0 0 1 1 0 0 0 0 0 0 1 1 2 2 0 0 0 2 2 1 1 0 2 0 2 1 1 0 0 0 2 0 0 1 0 1 1 1 1 1 0 1 0 0 0 0 1 1 1 0 0 1 1 0 0 0 1 0 0 0 0 0 2 0 0 0 2 0 1 0 2 0 0 0 2 0 1 1 1 2 0 0 0 1 2 0 0 0 0 1 2 1 2 2 2 0 0 1 2 0 1 1 0 0 0 0 0 1 1 1 1 0 1 1 0 1 0 0 0 0 0 0 0 1 1 1 0 0 0 0 0 0 2 2 0 0 0 0 1 1 0 1 1 0 0 0 1 0 1 2 2 2 0 0 2 1 0 1 1 0 1 0 0 1 0 0 1 1 1 0 0 1 2 0 0 0 1 0 1 1 1 1 0 2 2 1 1 0 1 1 0 1 0 1 1 0 2 2 0 0 0 0 0 1 0 0 0 1 0 1 2 0 2 0 1 1 0 1 0 1 0 1 0 1 1 0 1 0 0 0 1 0 1 2 0 1 1 1 1 1 1 1 1 0 1 0 0 0 0 1 2 0 2 2 0 0 0 0 0 0 1 0 0 2 2 0 1 0 0 0 2 2 0 0 0 0 0 0 2 0 0 1 1 0 1 1 1 1 0 0 0 0 1 2 1 0 1 1 0 0 2 0 0 0 0 0 1 1 1 0 1 0 0 1 1 2 0 2 1 1 0 0 2 2 2 1 0 2 2 2 1 1 1 1 2 1 2 1 1 2 1 0 1 0 0 0 2 0 0 1 0 2 0 0 2 0 0 1 1 1 2 2 2 1 1 0 2 1 1 0 1 1 0 0 2 0 0 1 0 0 1 0 0 1 0 0 1 0 0 0 0 0 1 0 0 0 2 0 0 0 0 2 0 0 0 2 2 0 0 0 0 0 0 1 1 0 0 0 1 2 1 0 0 2 2 2 2 0 0 0 0 0 0 0 0 0 0 0 1 2 2 2 0 1 0 1 2 2 2 0 0 1 1 0 2 1 0 0 1 1 0 0 2 2 1 0 1 0 2 0 1 1 2 1 0 1 1 0 1 0 1 0 1 0 0 0 0 1 1 1 0 2 1 0 2 2 0 1 1 1 0 1 2 0 0 0 0 0 0 1 0 1 0 0 1 0 0 0 0 0 1 0 0 2 0 0 0 0 1 0 2 2 0 0 1 1 0 0 1 0 0 0 0 2 0 1 0
104 1 1 2 0 0 2 2 1 2 2 0 1 1 1 0 0 1 0 1 1 0 0 1 0 0 0 1 0 1 1 0 1 1 1 1 1 2 1 1 2 1 0 0 0 2 1 0 1 1 1 0 2 2 0 0 1 0 0 1 0 0 0 0 0 0 0 0 1 0 0 0 1 2 1 2 1 2 2 0 1 0 1 0 1 1 0 0 0 1 0 0 0 2 1 1 1 0 0 2 0 0 1 0 2 0 2 1 1 0 0 2 0 1 1 0 1 0 0 2 2 1 1 0 1 1 1 1 0 1 0 0 0 0 0 0 0 0 0 2 0 2 0 0 0 1 1 0 0 0 0 0 0 1 0 0 0 1 1 2 1 1 0 1 1 2 1 0 2 1 0 0 1 1 1 0 2 1 1 1 1 0 0 2 1 1 2 1 1 1 1 0 0 2 1 1 0 0 0 0 0 0 0 0 0 0 2 1 0 0 2 0 1 0 0 2 1 0 1 0 1 1 2 0 1 0 0 2 0 2 0 0 0 1 1 1 1 1 2 0 0 0 1 0 0 0 0 0 0 0 0 1 1 0 0 2 2 0 0 0 0 0 0 0 0 0 1 0 1 1 0 2 1 1 0 0 1 1 1 0 1 0 2 2 0 0 0 2 0 2 1 1 1 0 2 0 2 1 1 2 0 0 1 0 1 0 0 0 0 0 1 1 2 1 1 0 2 0 0 0 0 2 0 0 1 0 0 0 0 1 2 0 0 2 0 0 0 1 1 0 0 0 2 2 0 0 1 0 2 2 0 1 0 1 1 1 1 0 0 1 0 0 2 0 2 0 0 2 1 1 1 1 1 1 1 1 2 0 2 0 0 0 1 0 0 1 1 0 0 1 0 0 1 0 2 0 1 1 0 0 0 0 1 1 0 1 1 2 0 0 0 0 0 0 1 1 1 0 1 0 1 0 0 1 1 1 0 0 2 1 1 0 1 1 1 2 0 2 0 0 0 0 1 1 0 2 0 0 0 1 0 0 1 1 2 1 1 2 0 2 1 1 0 1 0 2 2 2 2 1 1 1 1 1 1 1 0 1 0 0 1 1 0 0 1 1 0 0 2 0 0 0 0 1 1 0 1 0 0 1 2 2 1 1 0 1 2 1 0 0 0 0 0 0 0 0 0 2 0 0 0 1 0 1 0 2 0 0 0 1 1 1 0 0 0 0 1 0 0 0 2 2 0 0 1 1 2 0 0 0 0 0 1 1 1 1 1 0 0 0 0 0 0 0 0 0 1 1 1 0 1 1 2 0 1 0 1 1 2 1 2 0 2 0 1 1 1 2 1 0 0 0 1 0 0 0 0 0 0 0 0 2 0 0 1 2 1 1 0 2 0 0 0 0 0 0 0 1 1 0 0 2 0 1 0 1 0 1 0 0 0 0 0 2 0 0 2 1 2 2 0 1 0 1 0 0 1 0 1 1 1 1 1 1 0 0 0 0 2 0 0 0 1 0 0 1 0 1 0 1 1 1 0 0 1 0 2 1 1 1 1 0 0 2 1 2 1 0 1 0 0 0 0 0 1 0 0 0 0 1 1 0 0 0 2 0 0 0 1 1 1 1 0 0 0 0 0 2 1 1 0 0 0 0 1 0 0 0 1 1 1 1 0 2 0 0 1 0 1 1 0 1 0 0 0 1 0 0 0 0 0 0 1 1 2 1 0 0 0 0 0 1 0 1 0 1 2 1 1 1 0 0 0 2 2 0 1 2 2 2 1 0 2 2 2 0 0 2 2 2 0 2 1 0 0 0 0 1 0 0 0 1 0 1 0 0 0 0 0 1 0 0 2 0 2 2 2 2 2 2 2 2 0 0 0 0 0 0 1 2 1 0 1 0 0 1 0 0 1 0 0 0 1 1 1 0 1 0 1 0 0 1 0 1 1 0 1 0 0 0 2 2 0 0 0 2 1 0 2 0 1 0 0 0 0 1 0 0 1 1 2 2 0 0 0 1 1 0 0 1 0 0 1 0 1 1 1 0 0 0 0 1 1 1 1 1 0 2 0 2 0 0 0 0 1 0 0 1 2 0 1 1 0 1 2 2 1 1 0 0 0 2 0 2 0 0 0 0 0 1 0 1 2 1 0 0 0 0 1 0 1 0 1 1 0 1 1 2 0 2 0 1 0 1 1 0 1 0 1 2 0 0 0 1 0 0 0 1 1 0 0 0 0 1 0 1 1 0 0 0 0 0 1 2 0 1 1 0 0 0 1 1
105 1 0 0 0 0 0 1 0 1 0 2 0 0 0 0 0 2 0 2 2 0 0 0 0 0 0 1 1 1 1 0 2 2 2 0 2 0 0 0 2 0 0 0 1 0 0 0 2 1 0 0 0 1 1 0 1 1 1 0 0 1 1 1 1 1 1 0 2 1 0 1 0 2 0 2 1 0 1 1 1 0 2 0 0 0 0 0 0 2 0 0 1 1 0 0 0 0 0 1 0 1 1 0 2 0 2 0 0 0 0 2 0 2 2 0 2 0 0 0 2 2 2 1 0 1 1 2 0 2 1 1 0 0 1 0 0 0 0 2 0 2 0 0 1 2 0 0 0 0 0 0 0 0 0 0 1 0 1 0 1 0 0 0 1 1 0 0 1 1 1 0 0 2 1 0 2 1 1 1 1 2 0 1 1 1 1 2 0 0 2 2 0 2 2 2 1 0 0 1 1 2 0 1 0 0 0 0 0 0 2 0 0 0 0 2 0 0 2 1 1 1 1 1 0 1 1 2 0 1 0 0 1 1 0 0 0 2 2 0 0 0 2 0 0 0 0 0 0 0 0 1 0 2 0 1 0 1 0 1 0 1 0 1 1 1 1 0 1 0 0 2 1 1 0 0 1 2 2 0 0 1 1 1 0 0 0 2 0 2 2 0 0 0 2 0 2 2 0 2 0 1 2 0 2 1 0 1 1 0 0 2 1 2 2 0 2 0 0 0 0 2 1 0 1 0 0 0 0 1 1 1 1 1 0 0 0 2 0 0 0 0 0 1 0 0 0 0 1 1 1 0 0 0 1 0 1 2 0 1 0 0 0 0 0 1 0 2 1 1 1 1 0 2 0 0 2 0 1 0 1 2 1 0 0 0 0 0 0 0 0 0 0 0 2 0 1 1 1 1 1 2 1 2 1 1 0 1 0 0 0 0 0 0 1 2 0 0 1 1 1 0 1 1 0 1 1 1 1 0 0 2 0 0 0 0 0 1 0 1 1 0 1 0 0 2 1 1 1 2 0 0 1 2 1 1 0 1 0 0 0 0 0 0 0 1 1 2 2 1 1 1 2 2 1 1 0 2 1 1 1 1 0 0 1 1 0 1 2 0 0 0 0 2 1 0 2 1 1 1 1 2 1 1 0 0 1 0 0 0 0 0 0 0 0 0 0 2 0 1 1 1 1 1 0 2 0 0 0 1 1 1 1 1 1 0 2 1 1 2 1 1 0 0 0 1 1 1 1 1 0 0 1 2 1 0 0 1 0 1 1 0 0 0 0 0 1 1 1 1 1 1 0 0 0 0 1 0 1 1 1 0 1 0 1 0 1 1 1 1 1 0 2 0 0 0 0 0 0 1 1 2 0 0 2 2 1 0 0 1 0 0 1 1 1 1 0 0 0 0 0 1 0 0 0 0 2 1 0 0 1 1 0 2 0 1 2 0 2 2 1 1 0 1 0 0 1 0 0 0 1 2 2 0 0 0 0 0 2 1 1 0 1 0 2 2 0 2 2 0 0 0 0 0 0 0 2 1 1 1 2 0 2 2 0 2 0 1 1 1 0 0 0 2 2 0 0 2 0 1 0 0 0 0 0 2 1 0 1 0 0 0 0 0 0 1 0 1 1 1 1 0 0 0 1 1 2 0 1 1 1 1 0 2 0 0 1 1 0 1 1 0 0 0 0 0 0 2 0 0 0 0 0 0 0 1 0 0 2 1 0 0 2 0 1 0 0 1 1 1 1 0 1 0 0 1 2 2 2 2 0 0 0 0 1 1 1 2 1 2 0 1 2 0 2 0 1 0 0 0 1 1 0 0 0 0 0 1 0 1 0 0 2 0 2 2 2 2 1 1 1 1 2 1 0 1 1 0 0 2 0 0 1 0 0 2 0 0 0 1 1 0 0 0 0 0 0 0 0 1 0 1 0 2 1 0 1 1 0 0 2 2 1 0 0 2 0 0 1 1 1 0 0 0 2 2 1 1 1 1 2 2 1 1 0 1 0 0 1 0 1 0 1 1 2 0 2 0 1 0 0 1 2 2 1 1 1 0 0 1 0 0 0 0 2 1 0 1 1 1 0 1 0 1 0 0 1 2 0 0 0 2 0 1 0 0 0 1 0 0 0 0 0 0 0 0 1 0 2 0 2 0 2 0 0 0 0 2 0 1 0 0 1 0 2 1 1 0 0 0 0 0 0 0 0 1 1 1 0 0 0 0 0 2 0 0 0 0 1 0 0 0 0 1 0 0 0 0 2 0 0 0
106 0 0 1 0 0 1 2 0 2 0 1 0 1 0 0 0 1 0 1 1 0 0 2 0 0 1 2 0 0 1 1 1 1 2 0 2 2 1 0 1 0 2 2 2 1 0 0 1 1 0 0 0 2 0 1 0 0 0 0 0 0 0 2 0 0 1 1 2 0 0 0 2 2 2 2 0 1 2 1 1 0 1 2 2 0 0 0 0 2 0 0 0 2 1 0 0 0 0 1 0 1 1 0 2 0 2 0 0 0 0 2 0 1 1 0 1 1 0 2 2 0 2 1 0 1 1 1 0 2 0 0 0 1 1 0 1 0 0 0 1 1 0 0 0 2 0 0 0 0 0 0 0 0 0 0 1 0 2 1 1 1 0 0 1 2 0 0 0 1 1 0 1 1 2 2 1 0 0 1 0 0 0 2 1 1 2 1 1 2 2 0 0 1 1 1 1 1 1 0 0 0 0 0 1 0 1 1 0 0 0 0 1 0 0 2 1 0 1 2 0 0 1 0 0 1 1 1 0 1 0 0 0 0 0 0 0 1 2 1 1 1 1 1 2 0 0 0 0 0 0 1 0 0 1 2 2 1 0 0 0 0 0 0 1 1 0 1 1 0 0 2 2 2 0 0 1 2 2 0 0 0 1 1 1 1 1 1 0 2 1 1 2 0 2 0 2 1 0 1 0 1 1 0 1 0 0 0 1 0 0 0 2 2 2 1 1 1 1 0 1 2 1 0 1 0 0 2 2 2 2 1 0 1 0 0 0 1 1 0 0 1 0 2 0 0 0 1 2 1 1 0 0 0 1 0 0 1 0 0 0 0 1 1 1 2 0 1 1 1 1 1 1 2 0 0 2 1 0 0 1 1 1 0 0 2 2 0 0 0 0 1 1 0 1 1 1 2 1 2 1 1 2 0 0 0 1 1 1 0 0 0 0 0 2 2 1 0 0 0 0 1 0 1 1 1 0 1 0 0 1 0 0 0 1 1 0 0 0 1 0 0 1 1 2 2 2 0 2 0 0 0 1 2 1 1 0 2 1 1 2 2 0 0 0 0 0 2 2 1 1 1 1 1 1 1 0 2 1 0 1 1 0 0 2 2 0 1 2 1 0 0 0 0 0 0 1 0 2 0 1 2 2 2 0 0 1 0 0 0 0 0 0 0 1 1 0 2 0 0 0 1 0 0 1 1 1 0 1 2 0 0 2 0 2 0 1 0 0 2 0 0 0 0 0 2 1 1 1 1 0 0 1 2 0 1 0 0 0 0 0 0 0 1 0 0 0 0 0 0 1 1 2 1 1 0 2 2 2 2 2 0 2 0 0 0 0 0 0 0 0 0 0 0 0 1 0 0 0 0 0 2 1 1 1 2 0 1 0 1 0 0 0 0 0 0 0 1 0 0 0 0 1 1 0 1 0 1 0 0 1 1 0 2 0 1 2 1 2 1 1 0 0 0 1 0 1 1 2 2 1 1 0 2 0 0 0 1 1 0 0 0 0 2 0 0 1 2 1 1 1 0 0 1 1 0 2 0 2 0 0 1 0 2 0 1 2 0 1 1 0 0 0 1 0 1 1 2 0 0 0 1 0 0 0 2 1 2 2 0 0 0 0 0 0 0 0 2 2 2 0 0 0 1 0 1 2 1 1 1 0 0 0 2 1 1 1 0 1 1 0 1 0 0 0 1 0 0 0 0 0 0 0 0 0 1 0 0 0 0 0 1 2 2 2 0 1 2 0 0 0 0 0 1 1 1 0 2 2 1 0 0 1 1 2 1 1 1 1 2 1 1 1 0 1 0 1 0 0 0 0 2 0 0 0 0 0 1 0 2 0 0 1 0 2 0 1 1 1 1 1 2 1 1 1 2 1 0 1 2 1 0 2 0 0 2 0 0 1 0 0 0 0 0 0 0 0 1 0 0 0 2 0 1 1 0 1 0 0 0 1 1 1 1 0 0 0 0 1 1 1 0 0 0 1 2 1 1 2 1 1 1 0 0 0 1 1 0 1 0 1 0 0 1 2 1 2 0 1 1 0 1 2 1 1 1 1 1 0 1 1 0 0 0 0 0 0 2 2 1 0 2 0 1 2 2 0 1 0 0 0 1 0 2 0 0 0 1 0 0 0 0 2 0 0 0 1 0 0 0 2 1 1 2 2 0 2 1 0 1 0 0 0 1 0 0 0 0 1 2 0 0 0 0 0 1 0 0 2 1 1 0 0 1 0 0 0 0 0 0 0 0 0 2 0 0 0 0 0 0 1 0
107 0 0 0 0 0 1 1 0 1 0 1 1 2 0 2 0 1 0 2 1 1 0 0 0 0 0 2 0 0 2 0 0 1 2 0 2 2 0 0 0 1 0 0 2 2 1 1 0 2 0 0 0 0 2 1 0 0 1 0 1 1 0 0 0 0 0 0 1 0 1 1 1 2 0 2 2 2 2 0 1 0 2 1 1 1 0 0 0 2 0 0 1 1 0 0 0 0 0 2 0 0 0 1 2 1 1 0 0 0 0 0 1 2 2 1 2 0 2 0 0 0 2 1 0 1 1 0 1 1 1 1 0 0 1 1 0 0 2 0 2 0 0 0 0 0 0 0 0 2 1 0 0 0 0 0 0 0 0 2 2 1 0 1 2 2 1 0 0 2 2 1 2 0 1 2 2 0 0 0 0 0 0 2 2 2 2 1 0 0 1 1 0 1 2 1 1 0 0 0 0 0 0 1 1 0 1 0 2 0 0 0 2 1 0 2 0 0 0 1 0 0 2 0 0 2 1 1 0 0 0 0 0 0 0 0 0 2 2 1 1 1 2 0 2 1 1 0 0 0 0 1 0 0 0 2 0 1 0 1 0 1 0 1 1 0 0 0 2 0 0 1 1 1 0 0 1 2 2 0 1 0 0 0 1 0 0 2 0 2 1 0 0 0 1 0 1 0 0 1 0 0 1 1 1 0 0 0 1 0 1 0 1 0 0 0 2 1 0 0 1 1 2 2 0 0 1 2 1 0 1 1 0 0 0 0 0 0 2 0 0 0 2 1 0 0 2 0 0 2 0 0 0 0 0 0 0 1 0 0 0 0 1 0 1 1 1 2 2 0 2 0 1 2 0 0 0 0 1 0 0 1 0 0 1 0 0 0 0 0 0 0 1 0 2 0 0 0 0 1 0 1 1 2 0 2 0 0 0 0 0 0 0 0 0 2 0 0 0 0 0 2 0 1 1 1 0 1 0 0 0 0 0 0 1 1 0 1 0 1 2 0 0 1 0 2 1 0 2 0 0 1 1 1 2 1 1 2 0 0 0 1 0 0 0 1 1 2 2 0 0 0 1 1 2 0 2 2 0 0 2 1 0 0 1 1 0 0 2 0 0 0 1 1 0 0 0 1 1 0 1 1 1 0 0 0 2 1 0 0 0 0 0 0 1 0 0 2 0 1 1 1 1 1 1 2 0 1 0 0 2 1 0 0 0 0 1 0 0 2 1 0 0 1 1 1 2 1 1 1 0 0 1 1 2 2 2 0 0 0 0 0 0 1 0 0 0 1 1 0 1 2 0 0 0 0 0 2 2 2 2 0 1 0 0 1 0 2 2 1 0 0 1 0 1 0 0 1 0 0 0 2 2 1 1 1 0 0 0 1 0 0 0 0 0 0 0 1 0 1 1 1 0 0 0 1 1 2 0 0 0 1 1 1 1 1 1 0 1 1 0 0 1 1 0 0 2 0 2 2 0 2 1 0 0 0 0 0 1 0 0 0 1 1 1 1 2 2 1 1 1 0 0 1 1 0 2 0 1 2 0 1 1 1 0 1 0 0 1 0 0 0 0 2 1 0 0 2 0 2 1 0 0 0 2 1 0 2 2 0 0 0 0 0 0 1 0 2 1 1 0 0 1 1 0 0 0 0 1 1 0 0 0 2 0 0 0 1 0 1 1 1 0 0 0 0 0 0 0 0 0 0 1 0 0 2 0 0 1 1 0 0 1 0 0 1 1 0 2 2 1 0 0 0 0 0 0 1 1 1 1 0 1 1 2 1 0 2 1 2 0 1 2 0 1 0 0 1 0 0 0 1 1 1 1 0 1 0 1 2 0 0 1 0 2 1 1 2 0 1 1 0 0 1 0 2 0 0 0 2 0 0 2 0 0 2 0 0 1 0 0 1 1 0 1 1 0 0 0 1 1 1 0 2 2 0 0 0 0 0 2 2 2 0 0 2 0 0 1 1 0 0 1 0 2 2 0 1 2 2 2 2 0 0 0 1 1 0 0 0 0 0 0 1 2 2 2 0 0 0 1 2 2 2 1 0 0 1 1 1 1 0 0 0 0 0 0 1 2 1 0 2 1 0 2 1 1 1 0 0 0 2 0 2 0 0 0 1 0 0 0 1 1 1 1 1 1 0 2 0 0 0 2 2 1 0 2 1 0 1 0 1 0 2 0 0 0 0 0 0 0 0 0 0 1 1 0 2 1 0 0 0 0 1 0 1 1 0 0 0 0 0 0 0 0 0 0 0 1 0 2 0
108 1 0 1 1 1 1 2 0 2 2 0 0 0 0 0 0 2 1 2 2 1 0 1 1 1 1 0 1 1 0 1 2 2 1 1 1 2 1 1 2 2 0 0 2 0 0 0 2 1 0 0 0 0 2 1 0 0 0 0 1 1 0 0 0 0 0 1 1 0 0 1 2 1 2 1 0 1 2 1 0 0 2 2 2 0 0 1 1 2 1 1 0 2 0 0 0 1 1 1 1 0 0 0 2 2 2 1 1 0 0 2 1 1 1 1 1 0 0 0 1 1 2 2 0 0 0 1 0 1 0 0 0 0 0 0 0 0 0 1 0 2 0 0 0 0 0 0 0 1 0 0 0 1 1 0 0 0 1 1 0 1 0 1 2 2 1 0 1 1 0 1 0 2 1 0 1 0 0 0 0 0 1 2 2 1 2 2 1 1 2 1 0 0 0 2 2 0 0 0 0 0 0 0 0 0 1 1 1 2 0 0 2 0 0 2 0 0 0 0 1 1 2 0 0 2 2 1 0 1 0 0 0 0 0 0 0 2 2 0 0 2 2 0 1 0 1 0 1 1 0 0 0 0 0 2 2 2 0 1 0 1 0 0 0 0 0 0 2 0 0 2 1 1 0 0 0 2 2 0 1 0 0 0 1 1 0 2 0 2 2 0 0 1 1 1 0 1 0 0 0 0 1 0 1 0 2 0 2 0 0 0 2 1 1 0 1 2 1 1 1 1 1 0 1 0 0 1 1 0 2 0 1 1 0 0 0 1 1 0 0 1 1 1 0 0 0 1 2 0 1 0 0 0 1 0 1 1 0 1 0 0 0 1 0 0 0 2 2 0 2 0 0 1 0 0 2 0 1 0 1 0 0 0 0 0 0 0 0 1 0 0 1 1 2 0 2 0 1 1 1 1 0 1 0 1 0 0 0 0 0 0 0 0 0 1 0 0 0 0 0 2 0 0 0 0 2 1 1 0 1 0 0 0 1 1 0 1 0 0 2 0 2 0 0 1 1 0 2 0 0 1 1 2 1 1 0 2 0 2 2 1 1 1 0 1 1 2 2 1 1 1 2 2 0 0 0 0 0 0 1 2 0 1 1 2 1 0 2 0 0 0 0 0 0 0 1 0 0 0 1 2 2 1 0 0 1 0 0 0 0 1 0 0 0 0 0 2 0 1 1 1 1 1 0 2 0 0 0 1 1 1 0 0 0 0 0 1 0 2 0 0 0 1 1 1 1 0 0 0 0 0 1 2 1 0 0 1 1 0 0 1 1 2 0 0 0 1 1 1 1 2 1 0 1 0 1 1 1 2 2 0 1 1 0 1 0 2 1 0 0 0 0 0 0 0 0 1 1 0 1 1 1 1 0 0 0 0 1 0 0 0 0 0 0 0 0 0 0 0 0 2 0 0 0 0 2 1 0 0 0 0 0 1 0 0 2 0 2 1 1 0 1 2 0 0 0 0 1 2 0 0 2 1 0 0 0 0 1 1 1 0 0 1 0 1 2 2 1 1 0 0 1 0 0 1 0 2 1 1 2 0 1 1 0 1 1 1 1 0 0 0 0 2 0 0 0 1 0 0 0 0 0 0 1 1 1 2 2 0 0 0 0 0 0 1 1 1 1 1 0 0 2 0 0 0 0 0 1 1 0 0 0 2 1 1 2 0 0 0 0 0 0 0 0 1 0 0 0 0 0 0 0 0 0 2 1 0 1 0 0 1 2 1 1 0 0 0 1 1 0 0 0 1 1 0 0 2 2 2 0 0 0 0 2 1 1 2 0 2 0 2 1 1 1 1 0 1 0 0 0 1 0 0 0 0 0 0 0 1 0 0 0 0 1 1 0 1 0 1 1 0 1 0 0 2 1 0 1 2 1 0 1 0 0 2 0 0 1 0 0 0 0 0 0 0 0 0 0 0 0 2 0 1 1 0 1 0 0 1 1 2 0 0 0 0 1 0 2 2 0 0 0 0 1 0 0 1 1 1 2 2 0 0 0 0 0 1 0 0 0 0 0 0 2 2 2 0 0 0 0 2 2 2 1 1 0 1 0 1 0 0 0 0 1 1 0 1 2 2 0 2 1 2 0 1 0 2 0 0 0 2 2 2 2 2 2 1 0 0 0 0 1 2 1 0 0 0 2 0 1 0 1 0 0 0 1 2 0 1 0 1 0 0 1 0 1 0 1 1 1 0 0 0 1 1 0 2 1 1 1 0 0 0 0 0 0 0 0 1 1 0 0 2 1 0 1 0 1 0 2 0
109 0 0 1 0 0 1 2 0 1 1 0 0 0 0 0 0 1 0 1 1 0 0 0 0 0 0 1 1 1 1 1 1 1 2 0 2 1 1 0 2 0 0 0 2 0 1 1 1 1 0 0 0 0 2 1 0 0 0 0 1 0 0 1 1 2 1 1 1 0 0 2 2 2 2 2 0 1 1 0 2 0 2 1 1 0 0 1 1 2 0 0 0 1 0 0 0 0 0 1 0 0 1 1 2 0 2 1 1 0 0 2 2 2 2 2 2 0 0 0 2 1 2 0 0 2 2 0 1 1 0 0 0 1 1 0 1 1 0 0 1 1 0 0 0 1 0 0 0 0 0 0 0 0 0 0 0 1 0 1 1 0 0 0 0 2 1 0 0 1 1 0 2 0 1 2 2 1 1 1 1 1 0 2 0 0 2 2 0 0 0 2 1 1 2 1 0 0 0 1 1 1 0 1 2 0 0 0 1 1 1 0 2 0 0 2 1 0 0 0 0 0 2 0 0 0 0 0 0 0 0 0 0 0 0 0 0 2 2 0 0 0 2 0 2 0 0 0 0 0 0 0 0 1 0 2 1 1 0 0 0 0 0 1 1 0 2 0 2 0 0 1 1 1 0 0 0 1 1 0 0 0 0 0 0 0 0 2 0 2 1 1 0 0 2 0 1 0 0 0 0 1 0 2 0 0 0 1 1 0 0 1 2 1 1 1 2 1 1 1 1 1 1 1 1 0 1 2 2 0 2 0 0 2 0 0 0 1 1 1 0 1 0 2 0 0 2 0 1 1 0 0 1 0 0 0 0 1 0 2 0 0 0 1 0 0 0 2 1 1 2 0 0 2 0 0 2 0 1 0 1 0 1 1 2 0 1 0 0 0 1 2 1 1 2 0 1 1 1 1 0 0 1 1 0 1 0 0 0 0 0 0 0 0 2 2 1 1 0 0 0 2 0 1 1 1 0 0 2 2 0 0 0 2 2 0 0 0 0 0 2 0 1 1 1 2 1 0 0 0 0 1 1 2 1 1 0 2 1 1 1 2 0 0 0 0 0 1 1 0 0 1 1 1 1 0 1 2 0 0 2 1 1 0 2 0 0 0 1 0 1 1 0 2 1 0 1 0 0 0 1 1 0 0 1 1 2 1 0 0 0 0 0 1 1 0 1 2 0 0 0 2 0 0 1 2 0 1 0 1 1 0 2 1 2 0 1 1 0 1 0 0 0 1 1 1 2 1 1 1 0 0 0 2 1 0 0 2 0 0 0 0 0 2 0 0 0 0 0 0 0 0 1 0 1 0 1 2 2 2 2 0 2 0 2 0 1 1 0 0 0 0 0 0 0 0 0 0 0 0 0 2 1 0 0 0 0 0 1 0 0 0 0 0 0 0 0 0 0 0 0 1 0 0 0 0 2 1 0 0 1 1 0 2 0 0 1 1 2 1 0 0 0 0 2 0 0 1 0 0 1 0 0 2 2 1 0 1 1 0 0 0 0 2 0 0 1 2 2 0 0 0 0 1 0 0 2 0 1 2 0 1 0 1 0 1 1 1 2 0 1 1 1 2 1 0 0 2 0 0 0 0 0 0 1 1 1 2 1 0 0 0 0 0 1 1 0 1 1 1 0 0 1 0 0 0 1 0 1 1 0 0 1 1 2 2 2 0 0 0 0 0 0 0 0 0 1 0 0 0 0 0 1 1 0 0 1 0 2 2 0 0 1 0 0 1 0 2 0 0 0 1 1 1 1 0 0 0 0 0 0 2 0 0 2 0 2 1 1 2 1 1 1 0 1 0 0 0 0 1 0 1 0 0 1 0 1 0 0 1 1 1 1 0 0 1 0 2 2 2 2 2 1 0 0 0 0 0 0 2 0 0 1 0 0 2 0 1 2 1 1 0 0 0 0 0 0 1 0 0 1 1 0 1 0 0 2 0 0 0 2 2 0 0 0 1 0 0 0 1 0 0 0 0 1 2 0 2 1 0 1 0 0 0 0 0 0 0 1 0 2 0 0 0 2 1 1 0 1 0 0 2 1 1 2 1 1 0 0 0 2 0 0 0 0 0 0 2 2 1 0 2 0 1 1 0 1 1 1 0 0 1 0 0 0 0 0 1 0 0 0 1 1 0 0 0 0 0 0 0 2 0 2 0 0 0 0 2 0 1 0 0 0 1 1 0 1 0 0 0 0 0 0 0 0 2 0 2 0 0 0 0 1 0 0 0 0 0 0 0 0 0 0 1 0 0 0 0 1 0 1 1
110 0 0 1 0 0 0 2 0 2 2 0 1 1 0 1 0 0 0 0 0 1 1 1 0 0 0 1 1 2 1 0 0 1 1 0 2 1 0 0 1 0 0 0 1 0 1 0 1 1 0 0 0 0 1 1 0 0 0 0 0 1 0 0 0 0 0 1 2 0 0 1 1 2 1 2 1 2 2 0 2 0 2 1 1 0 0 0 0 2 0 0 0 2 0 0 0 2 2 2 2 0 0 0 2 1 2 1 1 0 1 2 0 1 1 1 2 0 0 1 2 0 1 1 1 0 0 0 0 0 0 0 0 0 0 0 0 1 0 2 1 1 0 0 0 1 0 0 0 1 1 0 0 1 0 0 0 0 1 0 1 0 1 0 0 1 0 0 1 1 1 0 1 1 1 2 1 0 0 0 0 2 1 2 1 0 2 0 0 1 1 0 1 0 1 1 2 0 0 1 1 2 0 0 2 0 0 1 2 0 0 1 2 0 0 2 1 0 1 0 0 0 1 1 0 1 1 2 0 2 0 0 0 0 0 0 0 1 1 1 0 0 1 0 2 0 0 0 1 1 0 0 0 0 1 1 0 2 0 1 0 1 0 2 1 0 1 0 2 1 0 2 2 2 0 0 1 2 1 0 1 0 0 0 1 0 0 1 0 1 0 0 2 0 2 0 2 1 1 1 1 0 2 0 2 0 0 0 1 0 1 0 1 1 1 0 2 0 0 0 2 0 1 0 0 0 0 0 0 1 1 2 0 1 0 0 0 1 1 0 0 1 0 2 0 0 1 0 2 2 1 1 0 0 1 0 0 2 0 2 0 0 2 0 2 1 0 2 2 0 2 0 1 1 1 1 1 0 1 0 1 0 1 1 1 0 0 0 0 0 0 0 0 0 1 1 0 0 2 2 2 1 0 0 0 0 0 1 0 0 0 0 1 0 0 1 0 0 0 1 1 1 2 1 0 0 1 1 1 0 1 0 0 0 1 1 0 1 0 0 1 0 1 1 1 2 2 0 2 0 0 0 0 2 0 0 0 1 1 0 0 1 1 1 0 1 1 2 2 0 0 0 1 1 1 1 0 2 0 2 0 0 0 1 1 1 1 0 1 0 1 1 1 2 0 0 1 0 2 0 0 1 1 0 1 1 2 1 0 0 0 1 0 0 0 0 0 2 0 1 1 1 1 1 0 2 0 1 0 1 1 1 2 2 2 0 0 1 1 2 1 1 0 0 1 0 0 2 2 2 0 0 1 2 1 0 0 0 0 0 0 0 0 0 0 0 0 0 0 0 0 0 1 0 1 0 2 1 2 1 2 0 0 0 0 0 0 1 1 1 1 1 0 0 0 0 0 0 0 0 0 1 0 1 2 2 2 0 1 0 1 0 0 1 0 0 1 1 0 1 0 1 0 0 0 0 2 2 0 0 0 1 0 1 0 0 2 1 2 2 0 0 1 1 0 0 2 0 2 2 0 1 2 0 0 0 0 0 2 0 0 0 2 0 1 2 0 2 2 0 0 0 0 0 1 0 2 1 1 1 1 0 0 1 0 2 1 0 2 0 0 0 0 2 0 0 0 2 0 2 1 0 0 0 2 0 0 2 2 0 1 0 0 0 0 0 0 0 1 1 0 0 1 0 1 1 2 0 0 0 0 0 0 2 0 0 1 1 0 1 1 0 0 0 0 1 0 0 1 1 1 1 1 0 1 1 0 0 0 0 0 0 0 0 0 2 2 0 2 2 0 0 1 1 0 1 0 1 1 1 1 1 0 0 1 2 0 2 1 2 0 1 1 1 1 1 0 1 0 0 0 1 0 1 0 0 0 0 1 2 0 0 0 1 0 2 1 2 1 2 2 1 2 1 1 2 1 0 1 2 0 1 2 0 0 1 0 1 1 0 1 0 1 0 1 0 0 0 0 1 1 1 0 1 1 0 1 0 0 0 0 1 0 0 0 0 0 0 2 0 2 0 1 0 2 2 0 2 2 0 1 1 0 0 0 0 1 1 1 0 1 0 0 0 2 2 2 0 1 0 1 2 1 1 1 1 1 1 0 1 0 0 0 0 1 1 0 1 2 0 0 2 0 1 0 1 0 1 0 1 0 2 0 1 0 0 0 2 0 0 0 1 1 1 0 0 0 1 1 1 2 0 1 1 1 0 2 0 0 0 0 0 0 0 1 1 1 0 0 2 0 0 1 1 0 0 0 0 2 0 0 0 0 0 0 0 0 0 2 0 0 1 0 0 0 0 0 0 1 0 0 0
111 0 0 2 0 0 2 1 1 1 1 0 0 1 0 1 0 1 1 2 2 0 0 0 0 0 0 2 1 1 0 1 2 2 2 0 2 0 0 0 1 0 0 0 1 1 1 0 1 1 0 0 0 0 1 1 0 0 1 0 0 1 0 2 0 0 1 1 2 0 1 1 1 2 1 2 1 0 2 2 0 0 2 1 1 0 0 1 0 1 0 0 2 2 0 0 0 0 0 0 0 0 0 0 2 0 2 0 1 1 0 1 2 2 2 2 2 0 0 2 2 0 2 1 0 1 1 0 1 1 1 1 0 0 1 1 0 1 0 0 1 1 0 0 0 0 0 0 0 1 1 1 0 0 0 0 0 0 0 2 1 1 1 0 0 1 0 0 0 2 2 0 1 1 1 2 2 0 0 0 0 0 1 2 2 1 2 2 1 2 2 0 1 1 2 2 1 0 0 0 0 0 0 2 2 0 0 2 0 0 0 0 1 0 0 2 1 0 1 0 1 1 2 0 0 2 2 0 0 1 1 1 0 0 0 0 0 2 2 0 0 0 2 0 2 0 0 0 0 0 0 0 0 1 0 2 1 0 0 0 0 0 0 0 0 0 0 0 2 0 0 1 2 2 0 1 2 2 2 0 1 1 0 0 0 1 0 2 0 2 2 1 2 0 2 0 2 0 0 2 0 1 0 1 0 0 1 2 2 0 0 1 2 2 2 0 0 2 0 0 0 2 0 1 0 0 0 1 1 1 2 0 0 2 0 0 0 2 0 0 0 1 2 2 0 0 1 0 1 0 0 0 0 0 2 0 1 1 0 1 0 0 2 0 2 1 0 2 2 0 2 0 0 1 1 1 0 0 1 0 1 1 1 0 0 0 0 0 0 1 0 0 0 0 1 1 0 2 0 0 0 0 1 0 0 0 1 1 0 0 0 0 0 0 0 1 0 0 0 0 0 1 0 1 1 1 0 1 2 1 1 0 0 0 0 0 0 0 0 0 1 0 1 1 0 1 1 1 2 1 0 0 1 2 1 1 0 1 1 0 0 1 0 1 0 1 1 2 2 1 1 1 2 2 2 1 1 1 0 0 1 2 0 0 2 2 0 0 2 0 0 0 0 0 0 0 1 1 1 0 1 2 1 1 1 1 1 2 0 0 0 0 0 0 0 1 0 2 0 1 1 1 1 0 1 2 0 0 1 1 1 0 1 1 1 0 1 0 0 2 0 0 0 2 2 1 2 2 2 2 0 0 2 2 1 0 0 0 0 0 0 0 1 0 1 1 0 1 1 1 0 0 1 0 1 1 2 2 2 2 2 0 1 0 0 0 1 1 0 0 0 0 2 0 1 0 0 1 0 0 0 2 1 0 2 2 0 0 0 1 1 0 0 2 0 0 0 1 1 0 0 1 0 0 0 0 2 2 0 0 0 1 1 0 0 1 1 0 1 1 0 1 0 0 1 0 1 0 1 1 0 2 0 1 1 1 0 0 0 0 0 0 2 0 1 1 0 2 0 1 1 1 0 0 0 0 2 0 2 0 1 1 0 2 1 1 1 1 1 1 0 0 0 2 0 0 0 1 0 1 1 1 0 0 1 1 0 2 2 0 2 2 0 0 0 1 0 0 0 0 0 0 0 0 0 1 1 1 0 0 0 0 1 1 1 1 2 0 0 0 0 0 1 0 0 0 1 0 0 0 0 0 0 0 0 0 2 0 1 1 0 0 1 2 0 0 2 0 1 1 1 0 1 0 0 0 0 1 1 2 0 0 0 0 2 0 2 1 2 2 1 2 2 0 2 0 1 1 0 0 0 2 0 0 0 0 2 0 1 1 0 0 2 0 2 0 2 2 2 2 2 2 1 0 0 2 0 0 2 2 2 0 1 0 0 2 0 1 1 1 1 0 1 1 1 0 1 0 0 0 0 1 0 2 2 0 0 0 0 0 1 1 0 0 1 1 0 0 2 1 2 0 0 0 1 1 0 0 1 2 2 2 0 0 0 0 0 0 0 0 0 0 0 1 1 1 1 0 1 0 1 2 2 2 1 0 0 0 0 1 0 0 1 1 2 2 0 2 2 0 0 2 0 0 1 0 1 1 0 0 0 1 0 2 0 1 1 0 1 1 0 1 0 0 0 0 1 0 1 0 2 0 1 1 1 0 2 1 1 0 1 0 0 0 1 1 2 0 0 1 0 0 0 0 0 1 0 0 1 0 1 0 0 2 0 1 1 0 0 0 0 0 0 2 0 0 0 0 1 0 1 0
112 1 0 0 0 0 1 2 1 2 1 0 0 1 0 0 0 2 0 2 2 0 0 1 1 1 1 1 0 0 1 1 0 0 2 1 1 0 0 0 2 0 0 0 2 2 1 0 1 1 0 0 1 1 1 0 0 1 1 0 1 1 0 0 1 2 1 0 2 0 0 0 2 2 1 2 1 1 2 1 1 0 1 0 1 0 1 0 0 1 0 0 0 2 1 0 0 1 1 2 1 0 0 0 2 1 2 1 1 0 0 2 1 2 1 1 1 0 2 0 0 1 2 1 0 1 1 0 1 1 0 0 0 0 0 0 0 0 2 0 1 1 0 0 0 1 0 0 0 0 0 0 0 1 0 0 0 1 0 2 1 1 0 1 1 2 0 1 0 1 1 2 1 1 2 1 2 2 1 1 2 2 0 2 1 1 2 2 1 2 2 0 0 1 2 2 1 0 0 1 1 1 0 1 0 0 2 1 0 1 1 0 0 0 0 2 0 0 2 1 0 0 2 0 0 1 1 2 0 2 0 0 0 0 0 0 0 2 2 0 0 0 2 0 2 0 0 0 0 0 0 2 0 0 1 2 2 1 0 0 0 0 0 1 1 0 2 1 1 0 0 1 2 2 0 0 2 2 2 0 0 0 1 1 0 1 1 2 0 2 2 0 1 0 2 0 2 0 0 0 0 0 0 1 0 1 0 0 2 0 0 0 0 1 1 0 2 0 0 0 1 2 2 1 0 0 0 1 0 1 0 2 0 0 0 0 0 1 1 0 0 0 0 1 0 0 1 0 1 1 1 0 0 0 0 0 0 1 0 1 0 0 1 0 1 1 0 2 2 0 2 0 1 2 1 1 2 1 0 0 0 0 0 0 0 0 0 0 0 0 1 1 0 1 1 1 0 0 0 1 0 1 0 2 2 0 0 1 0 0 0 0 0 0 0 2 0 0 0 0 0 1 0 1 1 1 1 1 2 0 2 0 1 2 2 0 1 2 2 2 2 0 1 1 2 2 2 0 1 1 0 0 0 2 1 1 0 2 1 1 2 2 1 1 0 2 2 2 2 0 0 0 2 2 2 0 2 2 0 1 2 2 0 1 1 1 0 1 2 1 1 0 0 1 0 0 1 1 1 0 1 1 1 1 0 0 2 2 0 0 0 1 0 0 0 0 0 2 0 1 1 1 1 1 0 2 0 1 1 2 0 1 1 0 1 0 1 1 0 2 1 1 0 0 1 1 0 1 1 1 0 0 1 1 1 1 1 1 1 0 0 0 0 0 0 0 1 1 1 1 0 0 1 0 1 1 1 0 2 0 2 0 0 0 0 0 0 2 1 0 1 1 0 0 0 0 0 1 0 1 1 2 1 0 2 2 0 0 0 0 0 0 0 0 0 0 0 0 0 0 0 0 1 1 0 0 1 2 0 0 1 1 1 1 0 0 2 0 2 0 0 0 1 2 0 0 0 0 2 2 1 2 0 0 0 0 0 1 1 0 0 0 2 0 2 2 0 2 0 2 1 1 0 1 0 0 2 1 2 1 1 0 0 0 0 2 1 0 1 0 0 0 1 2 1 0 0 2 0 2 0 0 1 0 2 1 1 1 1 0 2 1 0 2 0 0 0 1 1 1 0 0 0 0 0 2 2 0 1 1 1 1 0 2 0 0 2 1 1 2 0 2 0 0 0 1 0 1 0 0 0 0 0 0 0 2 0 0 0 0 0 0 2 2 2 0 0 2 0 0 0 1 2 1 1 0 0 1 1 2 0 1 1 1 1 0 0 2 1 2 0 2 0 0 0 0 0 0 0 2 0 2 0 0 0 0 1 1 0 2 0 0 1 1 1 2 2 2 0 1 1 1 2 0 0 0 1 0 1 2 0 0 2 0 0 1 1 0 1 0 0 1 1 0 1 1 0 0 1 1 0 0 1 1 1 0 1 0 0 1 0 1 1 1 0 1 0 0 1 1 0 0 1 1 0 0 0 1 1 0 1 1 0 0 0 1 0 1 0 0 0 0 1 1 2 2 2 0 0 0 1 2 1 1 1 1 1 1 0 1 0 0 0 0 0 0 0 0 1 0 1 0 0 1 2 2 2 1 1 0 1 1 1 2 0 0 0 1 0 0 0 1 1 0 0 1 1 1 1 2 2 0 2 0 0 1 1 2 0 0 0 0 0 0 1 1 1 0 0 1 0 0 0 0 0 1 1 0 2 0 0 0 1 0 0 0 0 0 0 0 0 0 0 2 0 0 0 0 1 0 2 0
113 1 0 1 0 0 0 0 0 0 0 2 1 2 0 1 0 0 0 0 0 0 0 0 0 0 0 1 1 1 1 0 1 1 2 1 1 0 0 0 1 0 1 1 1 2 0 0 1 1 1 0 1 1 1 0 0 0 0 1 2 0 1 1 0 0 0 0 0 0 0 1 1 2 1 2 1 0 2 0 0 0 1 0 1 0 0 1 1 2 1 1 0 2 1 0 0 0 0 1 0 2 0 0 2 0 2 1 1 0 0 2 1 2 2 1 2 0 2 0 0 1 2 2 0 0 0 1 0 1 1 1 0 0 0 0 0 0 0 0 1 1 0 0 0 2 1 0 0 1 1 0 0 0 0 0 0 0 0 2 2 1 2 0 1 2 1 0 0 0 1 0 0 2 2 0 2 1 0 0 0 1 0 2 2 2 2 1 0 1 2 0 0 1 1 2 0 0 0 1 1 1 1 0 1 0 2 0 0 0 0 0 1 0 0 2 0 0 0 0 2 2 2 0 0 1 1 1 1 1 0 0 0 0 0 0 0 2 2 0 0 0 0 0 1 0 0 0 0 0 0 1 0 0 0 1 0 1 0 0 0 0 0 1 0 0 0 2 1 0 1 0 1 1 0 1 0 2 1 0 0 0 1 1 1 1 2 2 0 2 1 2 1 0 2 0 2 1 0 1 0 0 1 0 1 0 0 0 2 0 0 2 1 1 1 0 1 0 1 0 2 1 0 0 1 0 0 1 1 2 2 0 0 1 0 0 0 1 1 0 0 1 1 1 0 0 1 0 2 1 1 0 2 0 0 1 1 0 0 1 0 0 0 0 0 2 0 2 2 0 2 0 2 1 0 0 2 0 1 0 0 1 0 0 0 1 1 0 0 0 0 0 0 0 1 1 1 1 0 0 0 1 0 1 0 0 0 2 0 0 0 0 0 0 2 2 2 1 0 0 0 1 1 2 0 1 1 1 2 0 0 1 0 0 1 1 0 2 0 0 0 0 2 0 0 2 1 0 2 1 0 0 1 2 1 1 0 2 1 0 1 2 0 0 0 1 1 2 2 1 1 1 2 2 1 1 0 2 1 0 1 2 0 0 1 1 0 0 2 0 0 0 1 1 1 0 2 1 1 1 1 2 1 1 0 0 1 0 1 1 0 0 0 0 1 0 0 2 0 0 0 2 1 0 0 1 1 1 0 1 1 0 1 1 1 0 2 1 1 0 0 0 0 0 0 1 1 0 0 2 0 0 0 1 1 1 1 2 0 0 0 0 0 0 0 0 0 0 0 0 2 2 1 0 1 0 1 1 1 2 1 0 2 0 0 2 0 2 2 0 0 0 0 1 1 0 1 2 0 2 2 1 1 0 0 1 0 0 0 1 1 0 0 2 0 1 0 0 0 0 0 1 1 1 0 0 1 0 0 0 0 0 1 0 0 1 1 0 2 1 1 0 0 0 1 0 1 0 1 1 1 1 0 2 0 0 0 1 2 1 1 0 0 0 2 2 1 2 0 2 0 0 0 0 0 0 2 0 1 2 0 1 0 2 2 2 1 1 2 0 1 1 1 1 1 0 0 2 0 2 0 0 1 1 2 2 1 1 2 1 1 1 0 1 0 0 0 1 2 1 1 0 0 1 0 1 2 0 0 0 0 0 0 2 0 0 1 1 1 2 0 2 1 0 0 1 0 0 0 1 0 1 0 1 0 1 1 0 0 0 0 1 2 1 1 0 0 0 2 2 0 0 0 0 0 0 0 0 0 1 0 0 0 1 1 0 1 2 1 2 0 2 1 1 1 1 0 0 0 0 0 2 0 0 1 0 0 1 0 1 0 0 2 0 2 2 2 1 1 1 0 1 1 1 0 1 1 0 0 2 0 0 2 0 0 2 0 1 1 0 0 0 1 1 1 0 1 0 1 0 0 2 0 2 2 0 0 1 0 0 1 1 2 0 0 1 1 0 2 0 1 0 0 0 2 2 1 2 2 1 2 2 0 0 0 1 0 0 0 2 0 0 2 0 1 1 1 0 1 0 1 1 2 2 1 0 0 0 0 2 0 0 0 0 1 1 0 1 1 0 0 1 0 0 0 0 0 1 1 1 1 1 0 1 0 0 0 2 0 0 0 0 1 2 2 0 0 0 0 1 2 1 2 0 0 0 1 2 0 2 0 0 0 0 1 0 2 0 0 0 0 0 1 1 0 1 0 0 1 2 1 1 0 1 0 1 1 0 1 0 0 1 0 0 0 0 0 0 0 0 2 1
114 0 0 1 0 0 2 2 0 2 2 0 1 0 0 0 0 0 0 2 1 1 0 0 0 0 0 1 0 1 1 0 2 2 2 0 2 0 1 0 1 0 0 1 1 0 1 0 2 1 0 0 0 0 2 2 0 0 0 1 1 0 0 1 0 1 0 0 2 1 0 1 2 2 1 2 1 1 2 1 1 0 1 0 1 0 0 0 0 1 0 0 1 2 0 0 0 1 1 1 1 0 0 0 2 0 2 1 1 0 0 2 0 0 0 0 0 0 0 2 2 0 2 2 0 0 0 1 0 1 0 0 0 0 0 0 0 2 1 1 1 1 0 0 0 0 0 0 0 0 0 1 1 0 1 0 0 0 0 1 1 1 0 2 0 1 0 0 1 1 0 0 1 1 2 2 0 0 0 0 0 0 1 1 1 0 1 0 0 1 1 0 0 1 1 1 2 0 0 0 0 0 0 0 0 0 1 1 1 0 0 0 0 0 0 2 1 1 1 1 1 2 2 1 0 2 2 1 0 1 0 0 1 1 1 0 1 1 1 1 0 0 2 0 2 1 1 0 0 0 0 0 1 0 0 1 1 1 1 1 1 0 0 2 1 0 0 2 1 0 0 2 0 0 1 1 0 2 2 1 0 1 1 1 0 0 0 1 0 1 1 0 2 0 2 0 2 0 0 1 0 0 2 0 2 0 1 0 1 0 2 1 2 2 2 0 1 0 0 0 0 2 1 0 0 0 1 1 1 0 2 2 0 2 0 0 0 1 1 1 1 1 1 2 0 0 2 1 1 2 0 1 1 0 0 0 0 2 0 0 0 0 2 0 2 0 0 2 1 1 1 1 0 2 0 0 1 1 0 1 0 0 0 0 1 0 0 0 0 1 1 0 0 1 2 0 2 1 0 0 0 1 0 1 0 1 0 0 0 0 0 0 0 0 0 1 0 0 1 1 1 0 0 0 1 1 0 0 2 0 0 2 0 0 1 1 0 0 0 0 1 0 2 0 1 2 1 0 0 0 0 1 1 1 1 0 1 2 0 2 2 2 0 0 0 1 1 1 1 0 0 0 2 2 2 1 1 2 0 2 1 2 1 0 2 0 0 0 2 0 0 0 0 1 0 0 1 0 0 1 1 2 0 0 1 1 2 2 0 0 0 0 0 1 1 0 0 2 0 0 0 2 1 1 1 2 0 0 1 1 1 0 2 1 2 0 2 1 1 0 0 0 0 1 1 2 1 1 1 1 0 0 0 1 2 1 1 0 0 0 1 0 1 1 1 0 0 1 1 0 0 0 0 0 0 0 1 1 1 2 2 0 1 0 0 0 0 2 0 0 1 1 1 0 0 0 0 0 0 0 0 2 0 0 1 1 1 0 0 1 1 0 0 0 0 0 0 2 1 0 0 1 0 0 0 1 1 1 0 0 0 1 0 1 0 1 1 2 1 0 0 0 0 0 1 0 1 1 2 2 1 1 2 0 0 0 0 1 0 0 0 0 0 1 0 1 1 2 0 2 2 0 0 0 0 0 2 1 2 0 1 0 0 1 0 1 1 0 2 0 0 0 0 1 0 0 0 2 0 0 0 1 0 0 1 2 1 2 2 0 0 0 0 0 0 0 0 1 2 2 0 0 1 0 0 1 1 0 1 1 1 1 0 2 0 1 1 1 0 1 1 0 0 0 1 1 0 1 0 0 0 0 1 1 1 0 0 1 0 0 1 2 2 0 0 0 0 1 1 1 0 0 1 1 1 1 1 0 0 0 0 2 0 1 1 1 1 2 0 2 0 0 1 0 0 0 0 1 0 1 0 2 0 0 0 1 0 0 0 1 0 0 0 1 0 2 2 2 0 0 0 0 1 1 0 1 0 0 0 2 0 0 1 1 1 2 0 0 0 0 0 0 0 0 0 0 0 0 1 0 0 0 1 2 1 0 2 0 0 0 1 1 0 0 0 0 0 0 1 1 0 0 0 1 1 1 0 1 1 0 1 1 0 0 0 0 0 0 0 0 0 0 1 0 1 0 0 0 0 0 0 1 1 1 1 1 0 1 0 1 0 0 0 0 0 0 0 1 0 0 0 0 0 1 1 1 1 0 2 1 0 2 0 2 0 0 0 2 0 1 1 0 1 2 2 0 1 1 1 1 2 0 2 1 0 0 0 2 0 0 0 0 0 1 0 0 1 0 0 0 0 0 0 0 0 0 0 2 0 0 0 0 0 0 0 0 0 0 0 0 0 0 0 1 0 1 0 0 0 0 1 1
115 0 0 2 0 0 1 2 1 2 2 0 1 1 0 1 0 1 0 1 1 1 0 0 0 0 0 1 1 1 1 0 0 0 1 2 1 1 1 0 0 0 0 1 2 1 0 0 2 0 0 0 0 2 0 1 0 0 0 0 1 1 0 2 1 1 1 1 2 0 0 2 2 2 2 2 0 0 2 1 0 0 2 1 1 0 1 0 0 1 0 0 0 1 0 0 0 2 0 1 0 0 2 0 2 0 2 2 2 0 0 2 0 2 2 1 2 0 1 1 1 1 2 1 0 1 1 0 0 0 0 1 0 0 0 0 0 0 0 0 0 2 0 0 0 1 0 0 0 0 0 1 0 1 0 0 0 0 0 2 1 1 0 0 1 2 0 0 1 2 1 0 1 2 0 1 1 0 0 0 0 1 0 2 2 2 1 1 0 1 1 1 0 1 1 1 0 0 0 1 1 1 1 0 2 0 1 1 1 0 0 0 2 1 0 2 0 0 2 1 1 1 1 0 0 1 1 0 0 1 0 0 0 0 0 0 0 1 2 0 0 0 2 0 2 0 0 0 0 0 0 0 0 0 1 1 1 2 1 1 1 0 0 0 1 0 0 0 1 0 1 1 1 1 1 0 0 1 0 0 0 0 0 0 1 0 1 2 0 2 0 0 1 0 2 0 1 0 0 1 0 1 1 0 1 0 1 0 1 0 0 0 2 1 1 1 2 0 0 0 0 2 2 1 0 0 0 2 1 0 1 1 0 1 0 0 0 1 1 0 0 1 1 1 0 0 1 1 1 1 1 1 1 0 0 1 1 2 0 2 0 0 1 0 1 1 0 1 2 0 2 0 0 2 0 0 2 0 0 0 0 0 0 0 1 0 0 0 0 0 0 1 1 1 2 0 1 0 1 1 1 1 1 0 0 0 1 0 0 0 0 0 0 0 0 1 0 1 0 0 0 2 0 0 1 1 1 0 0 0 0 0 1 1 1 1 0 1 0 1 2 1 1 0 0 1 2 0 0 1 1 0 0 2 1 0 1 2 0 2 2 2 0 0 0 0 0 2 2 0 0 1 2 2 2 1 1 2 0 2 1 1 0 0 1 1 0 1 2 1 0 0 1 1 0 0 2 1 1 0 0 1 2 1 0 0 1 1 0 0 0 0 0 0 0 0 0 2 0 2 2 0 0 0 0 2 0 0 0 2 0 2 1 0 1 0 1 0 1 1 0 0 0 0 0 2 1 0 0 1 0 0 1 2 0 0 0 1 0 1 2 0 0 1 0 0 1 0 0 0 0 0 1 0 1 0 2 0 0 2 1 0 1 0 0 0 1 1 1 0 0 0 1 0 0 0 2 0 0 0 0 0 0 0 2 2 2 0 0 0 1 0 0 1 0 0 1 2 1 0 0 2 0 0 0 0 2 1 0 0 0 1 0 2 0 1 2 0 1 1 0 0 1 1 0 0 1 0 0 0 1 2 1 1 0 0 0 1 2 0 0 0 2 0 0 1 0 2 0 0 0 1 0 0 0 0 2 0 1 1 0 1 0 2 1 2 1 0 0 0 0 0 1 1 1 0 0 1 0 1 0 0 0 0 0 2 0 0 0 0 1 1 0 0 0 1 0 2 2 2 0 0 0 1 0 1 2 2 1 1 0 0 0 2 0 0 1 0 0 0 0 0 0 0 0 0 0 0 0 0 0 0 2 0 0 1 0 0 1 1 0 1 2 2 2 0 0 0 2 2 0 0 1 1 1 1 0 2 1 2 0 0 1 1 1 1 1 2 0 2 0 1 1 0 0 0 0 2 0 0 0 2 0 0 2 0 2 0 0 1 0 0 2 0 1 1 1 1 1 2 2 1 2 1 0 1 1 0 1 2 1 0 1 1 1 2 0 0 1 0 0 0 0 0 0 0 0 0 1 0 0 1 0 2 1 0 1 0 0 0 1 1 1 1 0 1 1 0 1 1 0 0 0 1 1 1 0 2 2 0 1 1 0 0 0 1 1 0 1 0 0 0 0 0 2 2 2 0 0 1 0 1 2 2 1 1 1 1 0 1 1 0 0 0 1 1 0 1 2 1 0 2 0 2 1 1 1 2 0 1 0 2 0 1 1 1 1 0 0 1 0 1 1 0 0 0 1 0 2 0 2 1 2 1 1 1 2 2 0 2 0 1 0 0 0 0 1 0 0 1 0 0 0 0 1 1 0 0 2 0 0 0 0 1 0 0 0 0 0 1 0 0 1 1 0 0 0 0 1 0 0 0
116 1 0 2 0 0 1 1 0 1 1 1 0 1 0 0 1 1 1 1 1 0 0 0 0 0 0 1 0 1 1 1 0 1 2 1 2 1 0 0 1 0 1 1 2 0 0 0 1 1 1 0 1 1 0 2 0 0 0 1 0 1 1 1 0 0 0 1 2 0 1 1 2 2 2 2 0 1 2 0 0 0 2 0 0 0 0 0 0 2 0 0 0 1 0 0 1 0 0 2 0 0 0 0 2 1 2 0 1 1 0 1 1 1 1 1 1 1 0 2 2 0 2 0 0 2 2 0 0 0 0 0 0 0 0 0 0 0 2 0 0 2 0 0 0 0 0 0 0 0 0 0 0 2 0 1 0 0 1 2 1 1 0 0 0 2 0 0 1 2 1 1 2 0 2 2 1 1 0 0 1 2 0 2 2 2 1 2 0 0 2 2 0 2 2 2 0 1 0 0 0 0 0 1 0 0 2 1 0 0 1 0 2 0 0 2 2 1 1 0 0 0 0 0 0 0 0 2 0 1 0 0 0 0 0 0 0 1 2 0 0 0 2 0 2 0 0 0 0 0 0 0 0 1 0 1 0 1 0 0 0 0 0 1 1 0 1 1 1 0 1 1 2 2 0 0 1 0 0 0 0 1 1 1 0 2 0 0 2 2 0 1 0 1 2 0 2 1 0 1 0 0 0 1 0 0 2 0 1 0 0 1 1 2 2 0 0 1 0 1 0 1 2 1 2 0 0 0 0 0 2 1 0 0 0 0 0 2 0 2 2 2 1 1 1 0 0 1 2 1 0 1 0 0 2 0 0 1 0 1 0 0 2 0 2 0 1 2 1 1 1 1 1 2 1 1 1 1 0 0 1 1 1 0 0 0 0 0 0 0 0 1 1 0 2 0 1 0 1 1 0 1 0 2 1 1 0 0 0 0 0 0 0 0 0 2 0 0 1 1 1 0 1 1 1 1 1 0 0 0 0 0 0 0 0 0 0 0 0 0 2 0 2 0 0 0 2 0 2 1 1 0 0 2 0 0 0 1 1 0 1 1 0 0 0 0 0 2 2 2 2 2 2 2 1 0 1 2 1 0 0 2 0 0 1 1 0 1 2 0 0 0 1 1 1 0 2 2 2 0 0 2 1 1 0 0 1 1 0 0 0 0 0 0 0 0 0 2 0 2 2 0 0 0 1 2 0 0 0 2 0 2 1 0 1 0 0 2 1 0 1 1 0 2 2 1 1 0 1 1 0 0 1 1 1 1 1 0 0 1 1 0 1 0 1 1 1 1 1 1 0 0 2 0 0 0 2 2 2 2 2 0 1 0 0 1 0 1 0 0 2 1 0 0 0 0 0 1 0 1 1 1 0 0 1 2 0 0 1 1 0 0 0 0 0 0 1 2 1 1 1 2 1 1 0 0 1 1 0 0 0 2 1 2 0 0 2 1 2 2 0 0 0 1 0 0 1 0 1 1 0 0 0 2 0 0 0 0 1 0 0 0 0 1 1 1 2 2 1 1 1 1 0 0 0 0 2 1 2 1 1 0 0 2 0 2 1 0 2 0 0 0 0 0 0 0 0 1 0 1 1 1 0 1 0 2 1 1 2 0 0 0 0 1 1 1 1 2 2 2 0 0 1 1 0 1 2 0 1 1 1 1 0 2 0 0 2 0 2 2 0 2 0 0 0 0 0 0 0 0 0 0 0 1 1 2 0 0 0 0 0 0 2 1 1 0 0 1 1 1 0 0 0 1 1 1 0 2 2 2 0 1 0 0 1 1 1 2 1 2 0 1 0 1 1 1 0 1 0 0 0 1 1 0 1 0 1 0 0 1 1 1 1 1 1 2 2 2 2 2 2 2 1 0 0 1 1 0 0 1 0 0 1 0 0 1 0 0 0 0 0 0 1 0 1 0 0 0 0 0 0 2 0 1 1 0 1 0 0 0 2 2 0 0 1 0 2 1 1 1 1 0 0 0 1 1 0 1 2 1 1 1 0 0 0 1 0 1 0 0 0 0 0 0 0 0 0 0 0 0 0 2 1 1 1 1 0 1 0 1 0 0 1 0 1 1 0 2 2 0 0 2 0 1 2 2 1 1 0 0 0 2 1 1 2 2 2 2 0 0 0 0 1 1 0 0 1 1 0 2 1 0 2 0 0 0 0 2 0 2 0 2 1 0 0 1 1 0 0 0 0 0 0 0 0 1 1 1 1 0 0 0 0 1 0 1 1 0 0 1 1 0 0 1 0 0 0 0 0 0 2 1
117 0 0 2 0 0 1 2 0 1 1 0 0 0 0 0 0 1 1 1 1 0 0 0 0 0 0 0 1 2 0 0 1 1 1 2 1 2 0 0 0 0 0 0 1 0 1 0 2 0 0 0 1 1 0 1 0 0 0 0 0 2 0 0 1 1 1 0 2 1 0 1 2 2 1 2 1 0 1 0 1 0 2 1 1 1 0 0 0 2 0 0 2 2 0 0 0 1 0 2 0 0 0 0 2 0 2 0 0 0 0 0 2 2 2 2 2 0 1 0 0 1 2 0 0 2 2 0 1 1 0 0 0 0 0 0 0 0 0 0 0 2 0 0 0 0 0 1 1 1 0 0 1 0 1 0 0 1 0 0 0 0 0 0 1 2 0 1 0 0 0 0 1 1 1 1 1 0 0 0 0 1 0 2 0 0 2 2 1 1 1 1 0 1 2 1 2 0 0 0 0 0 0 1 1 0 2 0 2 0 1 0 0 0 0 2 0 1 0 0 1 1 2 0 0 2 2 2 0 2 0 0 0 0 0 0 0 2 2 0 0 1 2 0 2 0 0 0 1 1 1 1 0 0 0 2 1 2 1 2 1 1 0 1 1 0 2 0 1 0 2 1 2 2 1 1 0 1 1 0 0 1 0 0 0 0 0 1 0 2 2 1 0 1 2 1 1 1 0 0 0 0 1 0 1 0 0 0 1 0 0 1 1 2 2 0 2 1 1 0 2 1 1 1 1 0 0 1 0 1 2 1 0 1 0 0 0 0 2 1 1 1 2 1 0 1 0 0 0 2 0 0 1 0 0 1 1 1 0 0 0 0 1 0 1 1 0 2 1 1 1 1 0 2 0 0 2 0 0 0 0 0 0 1 1 0 0 0 0 1 1 0 1 0 2 0 1 1 1 1 1 1 0 2 0 2 0 1 0 0 0 0 0 0 0 0 0 1 0 0 0 2 1 0 1 1 0 0 2 0 0 1 0 0 0 0 0 1 0 1 1 0 1 1 1 1 2 0 1 0 0 0 1 2 1 1 0 1 0 1 2 2 1 1 0 2 2 0 1 0 0 2 2 2 2 1 1 1 0 1 2 2 0 0 2 2 0 1 1 0 1 1 1 1 0 0 2 0 0 1 1 1 2 2 0 0 1 0 0 0 0 0 1 0 1 0 0 2 0 1 1 2 1 1 0 1 1 0 1 2 0 1 0 0 0 0 1 1 0 1 1 0 0 0 0 2 0 1 1 2 1 1 0 0 2 2 2 0 0 0 0 0 0 1 0 0 1 1 1 1 1 1 0 0 0 0 0 2 2 2 2 0 0 0 0 0 0 0 0 0 0 0 0 0 0 0 0 1 0 1 1 1 1 1 2 2 1 0 0 2 0 0 0 0 0 0 1 1 0 0 0 2 0 0 0 0 1 0 0 0 0 1 1 1 0 1 2 1 2 1 0 0 1 1 0 0 1 0 2 2 1 1 1 1 0 0 0 0 2 0 0 0 0 0 1 2 2 2 0 0 0 1 0 0 0 0 2 0 1 1 0 2 0 2 1 2 1 0 1 1 0 0 0 2 0 0 0 2 0 1 0 0 0 0 1 2 1 1 2 0 1 2 0 1 0 0 0 0 0 0 0 0 0 0 1 1 1 0 1 1 1 1 0 2 0 0 1 0 1 1 0 1 0 1 0 0 0 0 1 1 1 1 1 1 0 1 0 0 1 1 0 0 2 0 1 0 0 1 1 1 0 1 0 1 1 0 0 1 1 1 0 0 0 0 1 1 1 1 1 2 1 2 0 1 1 1 0 1 0 0 0 2 0 0 0 0 0 1 1 2 0 0 1 1 1 1 1 2 1 1 0 1 1 0 0 1 0 0 2 2 1 0 1 0 0 0 0 0 1 0 0 0 2 1 2 0 1 0 2 0 0 1 0 1 1 0 1 0 0 0 1 1 0 0 0 0 1 0 1 0 0 0 0 0 2 2 0 1 2 2 1 1 0 0 0 1 1 1 1 0 1 0 1 1 2 2 2 0 0 1 0 2 2 2 1 1 1 2 0 2 0 0 0 2 2 2 0 1 2 1 0 2 0 1 1 1 1 1 0 1 0 2 0 1 0 0 0 1 1 1 0 1 1 2 1 0 1 0 0 0 2 1 2 1 1 0 1 2 0 2 0 0 0 0 0 0 0 0 1 1 0 0 0 0 0 1 0 0 1 0 0 0 0 1 0 0 0 0 0 1 1 0 0 2 1 0 0 1 1 1 1 0
118 1 1 1 0 0 2 2 0 2 1 0 2 2 1 1 0 0 0 1 2 0 0 1 1 1 0 2 0 0 2 0 1 1 1 0 2 1 0 0 0 0 0 0 1 0 1 0 1 1 1 0 0 0 1 0 0 0 0 0 1 1 0 2 1 1 1 1 2 0 0 2 0 2 0 2 2 0 2 0 0 0 1 0 1 0 1 1 1 2 1 1 0 1 0 0 1 1 0 1 0 0 0 0 2 1 1 1 1 0 0 2 1 2 2 2 2 0 1 1 1 0 2 2 0 0 0 0 1 1 0 0 0 0 1 1 0 1 0 2 2 0 0 0 0 0 0 1 1 1 0 2 0 0 0 0 0 1 0 2 1 1 0 0 2 2 0 1 1 1 0 0 0 2 0 0 1 1 0 1 1 2 0 1 1 1 1 2 0 0 0 2 0 1 1 2 2 0 0 0 0 0 0 0 1 0 2 1 1 0 0 0 2 0 0 2 1 0 2 1 0 0 2 0 0 1 0 1 0 2 0 0 0 0 1 0 0 2 2 0 0 1 2 0 1 0 0 0 0 0 0 0 0 1 0 2 1 1 1 1 1 0 0 2 2 0 0 0 2 1 0 2 1 1 1 0 0 1 1 0 0 1 1 1 0 0 0 1 0 1 1 1 2 0 2 0 2 0 0 1 0 1 1 0 1 0 0 0 1 0 0 1 2 2 2 0 1 0 0 0 0 2 1 0 2 0 0 1 1 2 2 1 0 2 0 0 0 1 1 1 0 1 1 0 0 0 1 0 1 1 1 0 0 1 0 1 1 0 1 1 1 1 1 0 1 0 0 1 2 0 2 0 1 1 0 0 2 0 0 0 0 0 0 0 0 0 0 0 0 0 1 1 0 0 2 1 1 0 0 1 0 1 1 1 1 0 1 0 0 0 0 0 0 0 0 2 0 1 0 0 0 2 0 1 1 1 0 0 1 0 0 1 0 0 2 2 0 0 0 1 0 0 2 0 0 1 1 0 1 0 0 1 2 2 2 2 0 2 1 1 1 2 0 0 0 0 0 1 1 0 0 0 1 1 1 1 0 1 0 1 2 2 0 0 1 2 0 0 2 0 0 0 0 1 1 0 2 1 2 0 0 2 1 1 0 0 1 0 0 0 0 0 0 0 0 0 0 2 0 0 1 2 0 0 1 2 0 1 1 1 1 0 2 1 1 0 0 1 0 0 1 1 0 0 0 1 0 1 2 2 0 0 1 1 1 2 2 0 1 0 0 0 0 1 0 0 1 0 0 0 0 0 1 0 1 0 2 0 1 1 2 0 1 0 0 0 1 2 2 1 0 0 1 1 1 0 1 0 0 0 0 2 1 1 2 2 1 0 0 1 1 0 0 0 0 0 0 0 0 0 0 0 1 1 0 0 2 0 0 0 1 1 1 1 0 1 2 2 2 2 0 1 0 0 1 0 1 0 1 1 0 2 0 2 0 0 0 1 2 0 0 0 2 0 1 2 2 2 1 0 0 1 0 0 0 0 2 0 2 0 1 0 0 0 0 1 0 0 2 0 0 0 1 2 0 0 0 2 0 0 0 0 0 0 0 2 1 0 1 0 0 0 0 0 0 1 0 2 0 0 0 0 1 0 1 0 0 0 1 1 0 0 0 2 0 0 0 0 1 1 0 1 1 0 0 0 1 2 0 1 0 1 0 0 0 1 1 0 2 2 0 0 2 2 1 0 1 0 2 2 0 1 0 0 0 1 0 2 1 1 1 0 1 1 1 0 0 2 1 2 0 1 2 0 2 0 1 1 0 0 1 1 1 0 0 1 0 0 0 2 0 0 2 0 2 2 1 1 1 1 1 1 2 1 0 1 1 0 1 2 0 1 2 1 1 2 0 0 1 0 0 0 0 0 0 0 0 0 0 0 0 1 0 2 2 0 0 0 0 0 2 2 0 0 0 0 0 0 2 0 0 0 0 2 2 2 0 1 2 0 0 0 0 0 0 0 0 0 0 0 1 0 0 0 2 2 2 0 0 0 0 2 1 1 1 1 1 0 0 2 0 0 0 0 1 1 0 2 2 0 0 2 0 1 1 1 0 2 1 1 0 0 1 2 1 0 1 0 2 2 0 0 1 0 0 1 1 0 0 0 2 0 0 1 1 0 2 2 0 2 0 0 0 1 1 1 2 0 0 1 0 0 1 0 0 1 0 0 2 0 0 0 0 2 0 0 0 0 0 1 1 0 0 2 0 0 1 1 2 1 2 1
119 0 0 2 0 0 2 1 0 0 0 1 0 1 0 0 1 1 1 0 0 0 0 0 0 0 0 1 1 0 1 1 2 2 0 1 1 1 1 0 0 0 1 2 2 1 0 0 1 0 1 0 0 1 1 2 0 0 0 0 2 0 0 2 1 1 1 1 0 0 0 0 1 1 1 1 1 0 2 1 0 0 1 1 2 0 0 1 1 1 0 1 0 1 0 0 0 1 1 1 1 0 1 0 2 0 2 1 1 0 0 2 1 2 2 0 1 0 2 0 0 1 2 1 0 1 1 0 1 1 0 0 0 0 1 0 1 2 0 2 1 1 0 0 0 0 0 0 0 0 0 0 0 0 0 0 1 1 0 1 0 0 0 1 0 2 0 0 0 1 1 2 0 2 1 0 2 0 0 0 0 0 1 2 1 0 2 2 1 2 2 0 0 0 0 1 1 0 0 0 0 0 0 0 0 0 2 0 1 0 0 0 1 0 0 2 0 0 1 1 1 1 2 0 1 0 0 1 0 1 0 0 0 0 0 0 0 2 2 0 0 1 2 1 2 0 0 0 0 0 0 0 0 1 0 2 1 2 2 2 2 0 0 1 0 0 0 0 2 0 1 0 2 2 0 0 0 0 0 1 0 1 0 1 1 0 1 0 0 2 1 1 1 0 2 0 1 2 0 0 0 0 0 0 0 2 0 0 0 0 0 0 2 2 2 2 2 1 0 0 0 2 1 0 1 0 1 2 1 1 0 2 0 1 0 0 0 1 1 1 0 1 0 2 0 0 1 0 2 0 2 0 1 0 0 0 0 0 0 1 0 0 0 0 0 1 0 1 1 1 1 1 0 2 0 1 2 1 0 0 1 1 1 0 0 1 1 0 0 1 1 0 0 0 2 0 0 0 1 1 1 1 0 0 0 0 0 1 0 1 1 1 0 0 1 1 1 0 0 0 0 1 0 0 0 1 1 0 2 0 0 1 0 0 1 1 0 1 0 1 0 0 1 1 0 2 0 0 1 1 1 0 1 1 2 1 1 1 0 1 1 1 0 0 0 1 1 0 0 0 0 2 2 2 2 1 1 2 0 1 2 2 0 1 2 1 0 1 2 0 0 0 1 0 1 0 2 0 0 2 2 2 1 0 0 0 2 2 0 0 0 1 0 0 0 0 0 2 0 2 1 2 0 0 0 0 2 0 0 1 1 0 0 0 0 0 1 1 0 0 0 0 0 1 0 1 2 1 1 1 0 0 1 0 2 2 2 0 0 0 0 0 0 0 0 0 1 0 0 0 0 1 0 0 0 0 0 1 2 1 2 0 0 0 0 0 0 2 0 0 0 0 1 0 1 1 1 0 0 0 0 2 0 0 1 2 1 0 0 2 0 0 0 2 0 0 1 1 1 0 0 1 1 1 0 0 1 1 0 0 0 0 0 2 0 0 2 0 2 1 1 0 0 1 1 0 1 0 2 1 0 2 0 2 0 0 0 0 2 0 0 0 1 0 1 1 1 2 1 0 0 0 1 0 0 1 0 1 1 1 1 0 0 2 0 0 1 1 0 0 0 0 2 2 1 0 0 1 0 0 0 0 0 0 1 1 1 1 2 1 1 1 0 0 0 1 0 1 1 1 1 0 0 0 1 1 1 0 0 0 0 0 0 2 1 2 2 1 1 2 1 1 1 1 0 0 0 1 2 2 1 2 0 1 0 1 0 0 2 2 0 0 2 0 0 0 1 1 1 1 2 1 1 1 1 1 0 1 1 1 0 1 0 0 2 2 0 2 1 2 0 1 1 1 2 1 0 0 0 0 0 2 0 0 2 0 1 0 0 2 1 1 1 0 2 0 0 2 2 2 2 2 2 0 0 0 0 0 0 2 0 0 2 0 0 1 0 0 0 0 0 0 1 0 1 0 0 0 1 0 0 2 0 2 1 0 1 1 1 1 0 1 1 1 0 1 1 0 1 1 0 0 0 0 1 1 0 1 1 0 1 1 1 1 0 1 0 0 0 0 1 0 0 1 1 1 1 0 0 0 1 2 1 1 1 2 0 0 0 2 0 0 0 0 0 0 0 2 2 1 0 2 0 1 2 1 2 2 0 1 0 1 0 0 2 1 1 0 0 0 0 0 1 2 0 0 2 0 0 0 2 0 0 0 0 0 2 2 0 2 0 0 0 0 0 0 0 0 0 1 0 1 0 0 0 0 0 0 1 1 0 0 0 0 0 0 0 0 0 0 0 0 0 1 0 0 0 0 1 0 0 0
120 0 0 1 0 0 1 2 1 2 1 0 1 1 0 1 0 2 1 1 1 0 0 0 0 0 0 0 0 1 1 0 0 0 2 0 2 1 1 0 1 0 0 1 2 0 1 0 1 2 1 0 1 2 0 0 0 0 0 0 2 0 0 0 1 1 1 0 1 0 0 2 2 2 0 2 1 0 0 0 2 0 2 1 1 0 0 1 1 2 1 1 1 1 0 0 0 1 0 2 0 1 1 0 2 0 2 0 0 0 0 2 1 2 2 2 2 0 0 1 2 1 2 1 0 1 1 2 0 2 0 0 1 0 1 1 0 1 0 1 0 2 0 0 0 0 0 0 0 0 0 0 0 0 0 0 0 0 0 1 1 1 1 0 2 2 0 0 1 1 1 0 1 1 1 0 2 1 1 1 1 1 0 1 1 1 1 1 0 2 2 0 0 2 2 0 2 0 0 0 0 0 0 1 2 0 0 1 1 0 0 0 1 0 1 1 0 1 0 0 0 0 1 0 0 1 1 0 0 0 0 0 0 0 0 0 0 1 1 0 0 0 1 0 2 1 1 0 0 0 0 0 0 0 0 0 1 1 0 1 0 1 0 0 0 0 1 0 2 1 0 1 0 0 0 0 0 0 0 0 0 0 0 0 0 1 0 0 0 1 1 1 1 1 2 0 1 0 0 0 0 0 0 1 0 0 0 0 0 0 1 1 0 1 1 0 2 0 0 0 0 2 1 1 0 0 1 1 0 2 0 2 0 2 0 0 0 1 1 0 0 1 2 0 0 0 1 2 2 0 2 0 1 0 0 0 0 0 0 2 0 0 1 0 1 0 0 1 2 0 2 0 1 2 0 0 0 0 2 0 0 0 0 0 0 1 2 0 0 0 0 1 0 0 2 0 0 1 1 0 0 0 2 0 0 0 1 1 0 0 0 0 0 0 2 2 2 1 0 0 0 2 0 1 0 1 2 0 1 0 0 0 0 0 0 0 0 0 0 0 2 0 2 0 0 0 2 0 1 1 1 0 1 2 1 1 0 2 1 0 1 0 0 0 1 2 1 2 2 1 1 1 2 2 1 0 1 0 0 0 2 2 0 0 1 2 0 0 0 0 2 2 0 1 1 0 1 1 1 0 1 2 1 0 0 0 2 1 0 0 0 0 0 0 1 0 0 2 0 2 2 0 2 0 0 1 0 1 0 0 2 0 1 0 1 0 1 0 0 0 2 2 0 0 0 1 1 0 0 0 0 0 0 1 1 1 1 0 0 1 1 0 1 0 1 1 0 1 1 1 0 0 1 0 0 0 1 0 0 2 1 0 1 0 0 1 0 1 0 0 0 0 0 0 0 0 0 1 0 0 0 2 1 0 0 1 0 0 1 1 0 0 1 1 1 1 1 0 0 0 0 1 0 0 0 0 1 2 0 0 0 1 0 2 0 0 2 0 2 1 0 1 0 1 0 0 2 0 0 0 2 2 1 1 0 0 0 0 2 0 0 0 0 1 0 1 0 2 0 2 1 0 0 0 1 0 1 2 1 1 2 0 0 2 0 1 2 0 1 0 0 0 0 2 1 0 0 1 0 2 1 0 1 0 2 1 1 2 1 0 0 0 0 0 0 1 0 2 2 2 0 0 1 0 0 1 1 0 1 1 0 0 0 2 0 0 0 1 0 1 0 1 0 1 0 0 0 0 1 1 0 0 1 1 1 0 0 1 2 2 1 0 0 0 0 2 1 0 1 1 0 0 0 0 0 0 0 1 1 1 1 1 1 1 2 0 1 1 1 2 1 1 2 0 1 0 0 1 0 0 0 2 0 0 0 0 0 0 0 2 0 0 0 2 0 2 2 2 2 2 2 1 0 0 0 1 1 1 0 2 0 1 2 0 0 1 0 0 1 0 0 1 1 0 1 0 1 0 1 0 0 1 0 1 1 0 1 1 0 0 0 2 2 1 1 1 0 0 2 0 1 0 0 1 1 1 0 2 2 1 1 1 0 0 0 0 0 0 0 1 0 0 0 0 2 2 2 0 1 0 0 1 1 1 1 1 0 2 1 1 1 0 0 0 0 0 0 1 1 0 0 1 0 1 1 1 0 0 0 0 0 2 0 1 0 0 0 1 0 0 0 0 2 0 0 0 1 0 1 0 1 0 1 1 1 0 1 2 0 1 0 1 0 1 0 0 1 0 0 1 0 0 0 0 0 0 0 1 1 1 1 1 0 1 0 1 0 0 0 0 0 0 1 1 0 2 0 0 2 0 0 0
121 0 0 1 0 0 1 2 0 1 1 0 1 1 0 1 0 2 2 1 1 0 0 0 0 0 0 2 0 0 1 0 1 1 2 1 2 1 0 0 2 0 0 0 1 1 1 1 0 2 0 0 0 1 1 2 0 0 0 0 0 0 0 1 0 0 0 0 0 0 0 0 0 2 0 2 1 1 2 0 0 0 2 1 1 0 1 0 0 2 0 0 2 1 0 0 0 0 0 2 0 0 1 0 2 0 2 1 1 0 0 1 1 2 2 1 2 0 0 1 2 0 1 1 1 0 0 1 0 2 0 1 0 0 0 0 0 0 1 0 1 1 0 0 0 2 0 0 0 0 0 0 0 0 1 0 0 1 1 1 0 0 2 0 1 2 1 2 0 0 0 1 0 2 2 1 1 1 1 1 1 2 1 1 1 0 1 2 0 0 2 2 1 1 2 1 2 0 0 0 0 0 0 0 1 0 2 0 1 0 1 0 2 1 0 2 1 0 2 0 1 1 2 0 0 1 1 2 0 2 0 0 0 1 1 0 1 2 2 0 0 1 2 1 1 0 0 0 1 1 0 0 0 1 1 2 1 2 0 0 0 0 0 1 1 0 1 0 2 1 0 2 2 1 1 1 0 2 2 0 1 0 0 0 0 1 0 0 0 1 0 0 1 1 2 0 2 2 0 2 0 0 1 0 1 1 0 0 0 0 0 1 1 2 2 1 2 1 1 0 1 2 1 0 2 0 0 0 0 0 1 1 0 2 0 0 0 2 0 0 0 0 1 2 0 0 2 0 2 1 0 0 0 0 2 0 0 1 0 2 0 0 2 0 2 1 0 1 1 1 1 1 1 2 0 0 1 0 0 0 1 0 1 0 0 0 0 0 0 0 0 0 0 0 2 0 1 2 0 0 0 0 0 2 1 0 0 1 0 1 0 0 0 0 1 2 1 1 0 0 0 1 2 0 1 2 0 1 0 0 0 0 1 0 1 1 0 0 0 0 2 0 2 0 2 2 2 0 1 0 0 1 1 2 2 1 1 2 0 2 2 2 0 0 0 1 1 2 2 2 2 2 1 1 0 0 0 2 1 0 1 1 0 0 0 2 0 0 2 0 0 0 0 1 0 0 1 1 2 0 1 2 0 0 2 2 2 1 1 0 1 0 0 0 1 0 0 2 0 2 2 0 1 1 0 1 1 1 0 1 1 0 1 0 0 0 1 1 0 1 0 0 0 0 0 1 0 2 2 2 0 0 0 1 1 1 0 0 0 0 0 0 1 1 1 1 0 0 0 0 1 1 0 0 0 0 2 1 2 1 2 0 1 0 0 0 0 0 0 0 0 0 0 0 2 0 0 0 0 0 0 1 0 1 2 2 2 0 0 1 0 0 0 0 0 0 0 1 1 0 0 1 0 1 0 1 0 2 0 0 0 2 0 0 0 1 2 1 2 1 0 0 0 2 0 0 2 0 1 1 0 1 1 0 0 0 0 0 2 0 0 0 1 1 1 1 0 0 0 0 0 2 0 0 1 1 1 1 2 1 1 0 0 2 2 2 1 1 2 0 1 1 0 1 0 0 0 1 0 1 1 0 0 0 1 0 1 2 2 0 1 1 0 0 0 0 0 1 2 2 0 0 0 0 0 0 0 0 0 0 0 0 1 2 1 0 1 0 0 0 0 0 0 0 0 1 0 1 0 0 0 0 1 0 1 1 1 0 0 0 0 2 1 0 0 1 0 1 1 1 0 0 0 1 0 1 0 1 1 1 0 1 0 0 0 1 0 2 2 2 0 2 1 1 1 1 0 0 0 0 0 2 0 1 0 0 2 0 0 1 0 0 1 1 1 2 2 1 1 1 1 1 2 0 1 1 0 0 1 2 0 1 1 0 0 1 0 0 1 0 0 0 1 1 1 0 1 0 0 0 0 2 0 2 1 0 1 0 1 1 1 2 0 0 0 0 1 0 2 0 1 0 0 1 1 2 0 1 2 2 2 2 1 1 0 1 0 1 0 0 1 0 0 0 2 2 2 0 2 0 1 2 1 1 0 0 1 0 0 1 1 0 0 0 1 0 0 1 1 0 1 0 0 2 0 1 0 1 0 0 0 2 0 1 2 1 1 0 2 1 0 0 2 1 0 0 2 2 1 0 2 0 2 0 0 0 0 2 0 2 0 0 0 0 1 0 1 0 0 1 0 0 0 0 0 0 0 2 0 0 0 0 1 0 0 1 1 0 0 0 0 0 0 1 0 0 0 0 1 0 2 1
122 0 0 2 0 0 1 2 0 2 0 0 0 0 0 0 0 1 0 2 1 1 0 0 0 0 1 2 0 0 2 0 1 1 0 1 1 1 0 0 0 0 0 0 1 0 1 0 2 0 0 0 1 1 1 2 0 0 0 1 1 0 0 2 0 1 0 1 1 0 0 0 1 2 1 2 1 1 2 0 0 0 2 0 1 1 0 1 1 2 0 1 2 1 0 0 0 0 0 1 1 0 0 0 2 1 2 0 0 0 0 2 0 0 0 1 1 0 1 1 1 0 1 0 1 1 1 0 1 1 0 0 0 0 0 0 0 0 0 0 0 2 0 0 0 0 1 0 0 2 0 0 0 2 0 0 0 0 1 1 1 1 0 0 0 2 1 1 1 1 0 0 1 1 2 2 1 0 0 0 0 0 0 2 0 0 2 1 0 0 0 1 0 1 1 1 1 0 0 1 1 1 0 0 1 0 1 0 0 0 0 0 1 0 0 2 1 0 1 0 1 1 2 0 0 0 0 1 0 1 1 1 0 0 0 0 0 2 2 0 0 0 2 0 0 0 0 0 0 0 0 0 0 0 1 1 0 0 0 0 0 0 0 1 1 0 0 1 2 0 0 2 0 0 0 0 0 2 1 0 1 0 0 0 0 2 0 2 0 2 0 0 1 0 2 0 2 0 0 1 0 1 0 0 0 0 0 0 0 0 1 1 2 2 2 0 0 2 0 0 0 2 0 0 0 0 1 1 1 0 1 2 1 1 0 0 0 2 0 0 0 1 2 2 0 0 1 1 2 1 2 0 0 0 2 0 0 0 0 1 0 0 2 0 2 0 1 2 0 2 0 2 1 2 0 0 2 0 2 0 0 2 2 0 0 1 1 0 0 1 0 0 1 0 2 0 0 0 1 2 2 2 1 1 0 1 1 1 0 0 0 0 0 0 1 1 0 0 1 0 0 1 1 1 0 1 0 0 0 0 0 0 1 1 0 1 0 0 0 1 2 0 1 1 0 1 1 0 1 0 0 0 1 2 1 1 0 2 1 0 0 1 1 1 0 0 0 2 2 2 2 2 2 2 1 1 0 2 0 1 1 1 0 1 2 0 0 1 2 1 1 0 0 0 1 0 2 0 1 0 1 2 0 0 0 0 2 2 0 0 0 0 0 0 1 0 0 2 0 1 1 1 1 0 0 1 1 1 0 1 1 1 1 1 0 1 0 0 1 1 0 0 0 2 2 1 2 2 2 2 0 0 1 1 1 1 1 0 0 0 0 0 1 0 0 0 0 0 0 0 1 1 1 0 1 0 2 1 2 1 2 0 0 0 0 0 1 1 1 1 0 0 1 0 1 0 0 0 0 0 0 2 0 0 2 2 1 0 0 2 1 0 0 1 0 0 0 0 0 0 0 1 0 0 0 1 1 1 0 0 0 1 0 2 0 1 2 0 1 1 1 1 1 1 1 0 2 0 2 2 0 1 1 1 1 1 0 1 1 0 0 0 2 1 0 1 2 2 0 0 0 0 0 0 1 0 2 0 1 2 0 1 0 2 1 1 1 0 2 0 1 1 0 1 0 0 0 1 0 0 0 0 1 0 1 1 1 1 1 0 0 0 0 0 0 2 1 2 0 0 0 0 2 0 1 0 1 0 0 0 0 0 0 2 1 0 1 1 0 1 1 0 0 0 0 1 0 0 0 0 0 0 0 0 0 1 0 0 0 0 0 1 2 1 1 0 0 0 2 2 1 1 0 1 1 1 0 2 2 2 1 0 1 1 2 0 1 1 1 2 1 1 1 1 2 1 1 0 0 0 1 1 0 0 0 0 1 1 0 1 0 0 0 1 1 1 2 2 2 2 1 2 0 1 0 1 1 0 0 2 0 0 1 0 0 1 0 0 2 0 1 1 0 0 0 0 0 0 2 0 0 1 0 1 1 0 1 0 0 0 0 1 1 1 0 1 0 0 1 1 0 0 0 0 2 2 1 0 1 1 2 2 0 0 0 0 0 0 1 1 2 0 0 1 2 2 2 0 0 0 0 2 2 1 1 1 1 0 0 0 1 0 0 0 1 1 0 1 2 1 0 2 0 2 2 2 1 0 0 0 1 2 1 2 1 0 0 2 0 0 0 2 1 0 0 0 1 0 0 1 2 0 1 1 2 0 1 1 0 1 0 0 1 1 0 0 1 0 0 1 0 0 0 0 0 1 1 0 2 1 1 1 0 2 0 0 0 0 0 0 0 0 0 2 0 0 1 0 1 0 1 0
123 1 0 1 0 0 1 2 0 0 0 0 0 1 1 0 0 1 0 1 1 0 1 0 0 0 0 1 0 0 2 0 1 1 0 1 1 1 0 0 1 0 2 2 2 1 0 0 2 0 0 0 0 1 1 2 0 0 0 0 1 0 0 2 1 1 1 0 0 0 0 1 2 2 2 2 0 0 2 1 0 0 2 2 2 0 1 0 0 2 0 0 1 2 0 0 2 1 1 2 1 0 0 1 2 0 2 1 1 1 0 1 1 1 1 1 1 1 1 1 1 1 1 0 1 1 1 0 1 1 1 1 0 0 0 0 0 1 0 2 1 1 0 0 0 2 1 0 0 1 1 0 0 1 0 0 1 0 1 2 1 1 0 0 1 2 0 0 1 2 1 1 0 2 2 1 1 2 0 0 1 2 1 2 2 1 2 1 0 1 1 0 0 2 2 2 0 0 0 0 0 0 0 0 1 0 1 0 0 0 1 0 1 0 0 2 1 0 0 0 1 1 2 1 0 1 1 1 1 0 1 1 0 0 0 0 0 1 1 1 1 0 2 1 2 0 0 0 0 0 0 0 0 0 1 2 2 0 0 0 0 0 0 0 0 0 0 0 2 1 0 1 2 1 1 1 0 2 2 0 1 0 1 1 0 1 1 1 0 1 1 1 1 0 2 0 2 0 1 2 1 0 1 0 1 0 2 0 2 0 0 1 1 2 2 0 2 2 0 0 0 2 2 0 2 1 1 1 1 2 2 1 0 0 0 0 0 0 2 0 0 1 0 2 1 1 0 1 2 0 2 0 0 0 1 0 0 1 0 0 0 0 0 0 0 1 1 1 2 0 2 0 0 2 0 0 1 1 1 1 0 0 0 0 0 1 1 0 0 0 1 1 1 1 2 0 2 0 0 0 0 0 0 0 0 0 2 0 0 0 0 0 0 0 0 2 0 0 1 0 0 1 1 0 1 1 1 0 2 0 0 1 0 0 0 0 0 2 2 2 2 0 2 0 1 0 2 0 1 1 0 0 1 1 1 0 1 1 0 0 1 1 0 0 0 2 2 2 2 0 1 1 2 2 1 0 1 2 1 0 1 1 0 0 2 0 0 0 2 0 0 0 1 1 0 0 1 1 1 1 2 2 0 0 0 0 2 1 0 0 0 0 0 0 0 0 0 2 0 1 0 2 1 0 1 1 1 1 0 1 1 1 1 1 1 0 0 1 2 1 1 1 0 0 1 0 2 2 2 2 0 0 1 2 0 0 0 0 0 1 1 0 0 0 0 0 0 1 0 0 0 1 2 0 1 0 1 0 1 1 2 0 1 0 0 1 0 1 1 1 0 0 0 0 1 0 0 0 0 1 1 2 0 0 1 2 1 0 1 1 1 0 0 1 1 1 0 1 1 0 0 1 0 0 0 1 1 2 0 0 1 1 0 2 0 0 2 0 2 2 0 0 0 0 0 0 2 0 1 1 1 2 0 2 1 1 0 1 2 0 0 0 1 0 2 2 1 2 1 0 0 0 0 0 1 1 1 0 2 0 2 0 0 2 1 2 1 0 1 1 0 0 0 0 0 1 1 2 0 1 0 0 0 0 1 1 1 2 2 0 1 0 0 0 0 0 0 2 1 1 0 0 0 0 0 0 0 0 2 1 1 1 1 2 2 2 2 1 1 2 0 2 1 0 0 0 0 1 0 0 0 0 1 0 1 0 0 0 0 0 0 1 1 1 0 1 2 0 2 2 1 0 1 0 0 0 0 2 2 2 0 0 0 0 2 1 1 1 2 1 0 1 1 1 2 1 0 0 0 2 0 2 0 0 1 0 1 0 0 1 1 1 1 1 1 2 2 0 1 2 1 2 1 1 0 1 1 0 2 2 1 1 1 0 0 2 0 0 1 0 0 1 1 0 1 0 0 0 0 0 0 2 0 1 1 0 1 1 0 0 1 1 0 0 0 2 0 0 2 0 2 0 1 0 2 2 0 2 2 1 2 2 0 0 0 0 0 1 0 1 1 0 0 0 2 2 2 0 1 0 0 1 2 2 1 0 0 0 1 1 1 0 1 0 1 1 0 2 2 0 0 2 0 2 0 1 0 2 0 0 0 2 0 0 1 1 1 1 1 0 0 0 1 1 1 0 0 1 0 1 2 0 2 0 0 0 0 2 0 2 0 0 0 0 1 1 2 0 1 1 1 0 0 0 0 1 0 1 2 2 2 2 0 1 0 0 0 0 0 0 0 0 0 2 0 0 0 0 0 0 1 0
124 0 1 1 0 0 1 1 0 1 0 1 1 1 0 1 0 1 1 1 0 0 0 0 0 0 0 0 0 1 0 0 0 0 2 0 2 0 1 0 1 0 0 0 2 0 1 0 2 0 0 0 0 1 1 2 0 0 0 1 1 0 0 0 0 0 0 1 1 0 1 1 2 2 2 2 0 1 2 1 1 0 1 1 2 0 0 1 1 2 1 1 0 0 1 1 0 1 1 1 1 1 0 0 2 0 2 0 0 0 0 1 1 1 2 2 1 0 2 0 0 0 2 1 0 1 1 1 0 2 0 1 1 0 0 0 2 0 0 1 1 1 0 0 0 0 0 0 0 0 0 0 0 0 0 0 0 0 1 2 1 1 0 1 0 0 0 0 2 1 0 0 0 2 1 0 1 1 0 1 1 2 1 1 1 0 1 1 1 2 2 0 0 0 2 1 1 0 0 0 0 0 0 1 0 0 1 1 1 0 2 0 2 0 0 2 1 1 1 0 0 0 1 0 1 1 1 0 0 0 0 0 0 1 1 1 0 2 2 0 0 0 2 0 2 0 0 0 0 0 0 0 0 0 0 2 2 2 0 0 0 0 0 0 0 0 1 2 2 2 0 1 0 0 0 0 0 1 0 0 2 0 1 1 1 1 2 2 0 2 0 1 0 0 1 0 1 0 1 2 1 1 1 0 1 0 0 0 1 0 0 2 2 1 1 1 2 0 0 0 0 2 1 0 1 0 0 2 0 1 1 2 0 0 0 0 0 1 1 0 0 1 1 1 1 0 1 0 2 2 2 0 0 1 1 1 1 1 0 0 0 0 2 0 2 1 0 2 1 1 1 1 0 2 0 0 1 0 2 0 0 0 1 1 0 1 2 0 0 0 0 0 2 0 2 0 1 1 0 0 0 0 0 2 1 1 0 1 0 1 0 1 0 0 1 2 1 2 0 0 0 2 0 1 0 0 0 0 2 2 0 1 0 0 0 0 0 0 0 1 1 0 2 0 1 2 1 0 2 1 0 0 0 2 0 0 0 2 0 2 2 2 0 0 0 1 1 2 2 0 0 0 1 1 0 0 0 2 0 0 2 1 0 2 1 0 0 0 2 0 0 0 0 1 1 0 2 0 1 0 0 1 2 2 0 0 0 2 0 0 0 0 0 0 1 0 0 2 0 2 2 1 2 1 0 1 1 1 0 1 1 1 1 1 0 0 1 1 1 0 0 0 0 1 1 2 2 0 0 0 0 0 1 2 0 0 0 0 1 0 0 0 0 1 0 0 0 0 0 0 1 2 0 0 0 0 2 0 1 1 1 0 1 0 0 1 0 2 2 0 0 0 1 0 0 0 1 1 0 0 0 2 0 0 1 1 1 0 0 1 1 0 0 1 1 0 0 1 1 0 0 1 0 0 0 0 2 1 0 0 0 0 1 0 0 1 2 0 2 2 0 0 0 1 1 0 1 0 0 0 1 2 1 0 0 0 0 0 1 0 0 0 1 1 1 1 0 2 1 0 0 0 0 0 0 0 2 0 2 0 2 0 0 1 0 0 1 2 2 0 0 0 1 1 0 0 0 1 0 1 0 1 1 0 1 2 0 2 2 0 1 1 0 0 0 1 0 2 2 2 0 0 0 1 0 0 1 0 0 0 0 0 0 2 0 0 1 0 0 0 0 0 0 0 0 1 0 2 1 1 1 1 1 0 0 2 0 0 1 0 0 0 1 1 0 1 2 0 2 2 0 0 1 0 0 0 0 1 1 1 1 0 0 0 1 0 1 2 1 2 0 2 0 0 0 0 0 1 0 0 0 1 0 0 1 0 1 0 0 1 0 0 2 0 2 1 2 1 2 2 2 2 2 1 1 2 1 0 0 2 0 0 2 0 0 2 0 0 1 0 1 0 0 0 0 0 0 0 1 0 0 1 0 1 0 0 2 0 0 0 0 1 0 0 0 0 1 1 1 1 0 0 0 0 0 1 0 2 2 2 2 2 1 1 0 2 0 0 0 0 0 0 0 0 2 2 2 0 0 0 0 2 1 1 1 1 1 0 0 1 0 0 0 0 0 0 0 1 1 0 1 0 0 2 2 2 0 2 0 2 0 2 1 1 1 2 1 2 0 0 0 1 1 0 0 1 1 0 1 0 1 0 2 0 0 0 0 1 0 1 1 1 0 0 1 0 2 0 0 1 0 0 0 0 0 0 2 1 1 0 0 0 0 0 0 1 1 0 0 0 0 0 0 1 0 0 0 0 0 0 0 0
125 1 0 2 0 0 1 2 0 2 2 0 1 2 0 1 1 2 2 2 1 1 0 1 1 1 1 2 1 1 2 0 0 0 2 0 2 1 0 0 2 0 0 1 2 1 0 0 1 1 1 0 1 1 1 1 0 0 0 0 1 0 0 1 1 1 0 1 2 0 0 1 1 1 1 1 1 1 2 0 1 0 2 1 1 0 0 0 0 1 0 0 0 1 0 0 0 0 0 0 0 1 0 0 2 1 2 0 0 0 0 1 1 2 2 0 1 1 0 1 1 1 2 0 0 2 2 0 0 0 0 1 0 0 0 0 0 0 2 0 0 2 0 0 0 1 0 0 0 1 0 0 0 0 0 0 0 1 0 2 1 0 0 1 1 2 0 0 1 1 1 2 0 2 2 1 2 2 2 2 2 2 0 2 1 1 2 1 1 2 2 0 1 0 1 2 1 0 0 0 0 0 0 0 1 0 0 0 0 0 1 0 2 0 0 2 0 0 0 0 2 2 2 0 0 1 1 2 0 1 0 0 0 0 0 0 0 1 2 0 0 0 2 0 2 0 0 0 1 1 1 0 0 0 0 1 1 0 0 0 0 0 0 1 1 0 0 0 2 0 0 1 0 0 0 0 0 1 0 0 2 0 0 0 0 1 0 2 0 2 1 1 0 1 1 1 1 0 0 0 0 0 0 1 0 0 2 0 1 0 1 0 1 0 0 0 2 0 0 0 1 1 1 0 0 0 1 1 1 1 2 1 0 2 0 0 0 1 1 0 0 0 1 2 1 0 2 0 1 2 1 1 0 0 1 0 0 1 0 0 0 0 2 0 2 1 0 2 2 0 2 0 1 2 1 1 2 1 0 0 1 0 1 0 0 0 2 0 0 0 0 0 1 0 2 0 2 0 0 0 0 0 0 2 0 2 0 0 0 0 0 0 0 0 0 0 0 0 1 0 0 1 1 1 0 1 1 1 0 0 0 0 0 1 2 1 0 1 0 0 1 0 1 1 0 1 2 0 1 2 0 0 1 2 2 1 1 1 1 2 2 2 1 1 0 1 1 2 2 0 0 0 1 1 1 0 1 1 1 0 1 1 0 1 2 0 0 1 1 1 1 1 0 2 1 0 2 2 2 0 0 1 2 2 0 0 0 0 0 0 0 0 0 1 0 0 1 2 0 1 1 1 0 0 1 2 0 0 0 1 1 1 1 1 1 1 1 1 0 0 1 1 0 0 0 2 0 1 1 1 0 0 0 1 1 0 0 0 0 0 0 0 1 0 0 0 1 2 2 1 1 1 0 0 0 0 0 0 1 1 1 0 0 0 0 0 0 0 0 0 1 0 0 1 1 0 1 0 0 1 1 2 0 0 1 2 1 0 0 1 0 0 2 2 2 2 0 0 0 0 1 1 0 0 0 0 1 1 0 0 0 1 0 2 0 1 2 1 2 1 1 0 0 1 1 0 1 0 1 1 0 2 1 0 0 0 0 1 2 0 0 0 2 0 1 2 0 2 0 1 1 0 1 0 1 0 1 1 1 1 1 0 0 0 0 1 0 0 1 0 1 1 0 0 0 0 0 1 0 0 0 0 0 0 1 1 1 1 2 0 0 0 0 0 0 0 0 1 1 1 0 1 1 0 1 0 1 0 1 1 1 1 0 0 2 0 0 0 1 1 0 0 1 0 0 0 0 1 2 2 1 2 0 1 1 2 0 0 0 0 0 1 2 1 1 0 1 0 2 2 0 0 0 0 0 0 0 2 1 2 0 0 0 0 0 1 0 1 2 2 1 2 1 1 1 1 0 0 0 2 0 1 0 0 1 0 1 1 0 2 0 0 1 1 1 1 1 2 2 2 2 2 1 2 0 2 1 0 0 1 0 0 1 1 0 1 0 1 2 0 0 0 1 1 1 0 1 0 0 1 1 1 0 2 2 0 0 0 0 0 0 0 0 0 0 0 2 0 2 1 0 2 0 0 2 1 1 1 2 1 1 1 0 0 0 2 0 1 0 0 0 0 0 0 1 1 1 0 0 0 1 2 1 1 2 1 0 0 0 1 0 0 0 1 2 1 0 2 2 0 0 2 1 2 0 1 1 0 1 1 1 1 0 1 1 1 1 0 0 0 0 1 0 0 0 0 1 1 1 0 2 0 0 1 1 0 2 1 1 0 1 0 0 0 1 0 1 0 0 0 0 0 0 0 0 1 1 0 2 0 0 0 0 0 0 0 0 0 0 1 1 0 0 1 0 1 1 0 1 0 0 0
126 0 0 1 0 0 1 2 0 2 1 0 1 1 0 1 0 1 1 1 1 0 0 0 0 0 0 2 0 0 2 0 1 2 1 1 1 2 0 0 0 0 2 2 2 0 0 1 1 1 0 0 1 1 1 1 0 0 0 1 0 0 0 2 1 0 1 1 1 0 1 2 2 2 2 2 0 1 2 0 0 0 1 1 2 0 0 0 0 1 0 0 2 2 1 1 0 2 2 2 2 0 1 0 2 0 2 1 1 0 0 1 1 1 1 1 1 0 0 0 1 1 2 1 0 1 1 1 1 2 1 1 0 0 0 0 0 0 0 2 2 0 0 0 0 2 1 0 0 0 0 0 1 0 0 0 0 0 1 2 2 2 0 0 1 2 1 0 0 2 1 0 0 2 2 0 2 0 0 0 0 0 1 2 1 0 2 1 0 0 0 1 1 1 2 0 1 0 0 0 0 0 1 0 0 0 1 1 0 1 1 0 1 0 0 2 2 0 2 1 0 0 2 0 0 1 1 2 1 0 0 0 0 0 0 0 1 2 2 0 0 1 2 0 1 0 0 0 1 1 0 0 0 0 0 1 0 1 0 0 0 0 0 1 0 0 0 1 2 1 0 1 1 2 0 0 1 2 2 0 1 0 0 0 1 0 1 2 0 2 1 1 1 0 1 0 1 1 0 1 0 0 1 0 1 0 1 1 1 0 0 1 2 1 1 1 2 1 1 0 1 2 2 0 2 0 0 1 1 1 1 2 1 2 0 0 0 1 1 1 0 0 1 2 0 0 2 0 1 1 1 0 0 1 1 1 1 2 0 2 0 0 2 0 2 0 1 1 2 0 2 0 1 2 0 0 0 1 0 0 0 1 0 0 1 0 0 0 0 1 0 1 1 0 2 0 1 0 0 0 0 0 1 1 0 1 1 1 0 0 0 0 0 0 2 2 2 0 1 0 0 1 1 1 0 0 2 1 2 0 1 0 0 0 0 0 0 0 0 0 2 0 2 0 0 1 2 0 0 1 1 0 0 2 0 0 0 2 1 1 2 2 0 0 0 1 0 2 2 1 1 1 2 2 0 0 0 2 0 1 0 1 0 1 1 2 1 0 2 0 0 0 0 1 0 0 2 1 1 0 1 2 1 1 0 0 1 1 0 0 0 0 0 0 0 0 0 2 0 1 0 2 1 0 2 1 1 0 1 1 1 0 1 0 1 0 1 0 0 2 1 0 0 0 0 0 1 0 0 2 0 0 1 2 1 0 0 0 1 0 0 1 1 0 1 1 1 1 1 1 0 1 1 0 0 1 2 1 2 1 2 0 0 0 0 0 0 0 0 0 1 1 1 0 0 1 0 2 0 2 2 1 1 1 1 2 0 0 0 0 2 0 0 0 0 0 0 0 0 0 0 0 0 1 0 0 0 2 0 0 1 1 0 2 0 2 2 0 2 2 0 0 0 2 0 0 2 0 1 1 0 1 1 0 0 0 0 0 2 0 0 0 1 0 1 1 1 1 0 0 0 1 1 0 0 0 1 0 0 2 0 1 1 1 0 2 0 0 2 0 0 0 0 2 1 0 0 2 0 1 1 0 0 0 2 2 0 2 2 0 1 0 0 0 1 1 0 1 0 0 0 0 1 0 0 1 1 0 1 1 0 0 0 2 2 2 0 2 0 2 0 2 0 0 0 1 0 1 0 0 0 0 1 0 0 1 1 1 1 1 1 1 1 0 0 1 0 2 0 0 0 1 0 1 1 0 0 1 1 0 0 2 1 1 1 1 0 1 1 2 1 1 0 0 0 0 0 1 0 0 0 2 0 0 1 1 1 1 0 2 0 0 1 1 1 2 2 1 2 2 2 2 0 1 0 1 1 0 1 1 0 1 2 0 0 1 0 0 0 0 0 0 0 0 0 0 0 1 0 0 1 1 0 2 1 0 1 0 0 0 2 2 1 1 0 1 0 0 2 1 0 1 0 0 2 2 0 1 1 1 2 2 0 0 0 0 1 0 0 1 0 0 1 0 2 2 2 0 1 0 1 2 2 2 2 1 0 1 0 2 0 0 1 0 1 1 0 1 0 0 0 0 0 1 1 1 1 1 0 1 0 2 1 1 0 0 1 0 2 1 0 1 1 1 0 1 1 1 0 1 2 0 1 2 2 0 2 1 0 1 0 1 1 0 0 0 0 0 0 1 0 1 0 0 0 1 0 0 2 0 0 0 0 0 0 0 0 0 0 0 0 0 0 2 0 0 0 0 1 0 1 0
127 1 0 2 0 0 2 1 0 0 0 2 0 0 0 0 0 1 0 2 2 0 0 0 0 0 0 0 0 0 0 0 2 2 0 1 1 0 0 0 2 1 1 1 1 1 1 0 2 1 0 0 1 1 1 2 0 0 1 0 0 0 0 0 1 2 1 0 0 0 0 2 2 2 2 2 0 2 2 0 1 0 1 0 1 0 0 0 0 2 0 0 1 2 0 0 0 1 1 2 1 0 0 0 2 1 2 1 1 0 0 2 0 1 1 0 1 0 0 1 2 0 2 1 0 1 1 1 1 2 0 0 0 0 0 0 0 0 0 1 0 2 0 0 0 1 0 0 0 0 0 0 1 0 1 0 0 1 0 1 2 0 0 1 1 2 0 0 1 2 1 0 1 1 2 2 1 0 0 0 0 0 0 1 1 1 0 1 1 2 2 0 1 1 2 1 2 0 0 0 0 0 0 1 1 0 1 1 1 0 2 0 2 1 0 2 1 0 1 1 1 1 2 0 0 0 0 2 1 0 0 0 0 1 1 0 0 2 2 0 0 0 1 1 2 0 1 0 0 0 0 1 0 0 0 1 1 1 0 0 0 0 0 1 0 0 0 0 1 0 0 1 0 0 0 0 1 2 2 0 1 0 0 0 1 0 0 1 0 2 0 0 1 0 2 1 2 1 1 2 0 0 2 0 1 0 0 0 1 0 0 1 1 2 2 1 1 0 0 0 0 2 1 1 1 0 0 1 0 0 0 2 0 1 0 0 0 1 1 0 1 1 2 1 1 1 0 0 1 1 0 0 1 1 0 2 2 1 0 0 0 0 2 0 2 0 0 1 2 0 2 0 0 2 0 0 2 0 1 0 1 1 1 0 1 0 1 0 1 0 1 1 1 1 2 0 1 0 0 1 0 1 1 0 0 0 1 1 0 0 0 0 1 0 0 1 0 0 2 0 0 0 0 0 1 2 0 0 2 1 1 0 0 2 2 0 0 1 0 1 0 0 1 1 0 1 1 0 1 2 0 0 0 2 0 0 0 1 0 2 2 2 0 1 0 2 2 2 2 0 0 0 1 1 1 0 1 2 0 0 2 1 0 0 2 0 0 0 2 0 0 0 1 2 1 0 1 0 1 1 1 2 0 0 0 0 2 2 0 0 0 1 0 0 1 0 0 2 0 1 1 1 1 0 0 1 1 0 0 2 1 1 0 0 0 0 0 1 0 0 1 1 0 0 1 2 1 0 0 0 0 0 0 1 1 1 0 0 1 0 0 1 0 0 0 0 2 2 2 2 0 0 1 0 1 1 2 0 1 1 2 0 1 0 0 0 0 1 0 0 0 0 0 0 0 0 0 1 0 1 1 0 0 0 2 2 2 0 0 2 1 1 0 0 0 0 0 2 0 1 1 2 1 1 0 0 1 0 0 0 0 2 0 1 1 0 1 1 2 2 1 1 1 1 0 0 2 0 2 2 0 2 0 2 0 0 0 0 2 0 0 0 1 1 0 1 1 2 0 1 1 2 0 0 0 0 1 1 1 1 1 0 0 1 0 1 1 1 2 0 0 0 1 2 1 0 0 1 0 1 1 0 0 0 1 2 0 2 2 0 0 0 0 0 0 0 0 2 2 2 0 0 0 0 0 2 2 0 0 0 0 0 0 2 1 1 2 0 1 1 0 1 0 1 0 0 0 0 1 1 1 1 2 0 0 1 0 0 1 1 0 0 1 1 1 1 0 2 0 0 0 0 0 0 0 0 0 0 0 0 1 0 0 0 1 2 0 1 1 2 1 1 0 2 2 2 0 0 0 0 0 2 0 1 1 0 0 1 0 2 0 0 2 0 1 1 1 1 1 2 2 1 1 2 0 2 2 0 1 2 0 1 2 0 0 2 0 0 1 0 0 0 0 0 0 0 0 0 0 0 0 2 0 2 2 0 0 0 1 1 1 2 0 0 0 0 2 0 2 1 0 0 1 0 2 2 0 0 0 0 1 1 0 0 0 2 0 2 0 0 0 0 0 0 0 0 0 0 2 0 1 2 1 1 1 2 0 1 0 0 0 0 0 0 0 0 0 1 2 0 0 2 0 1 2 2 1 1 0 0 1 1 0 2 1 1 1 2 0 1 1 0 1 0 0 0 0 0 1 0 1 0 1 0 0 0 2 0 0 0 0 0 0 0 2 1 2 0 0 1 0 0 1 1 0 0 0 0 1 0 0 0 0 1 0 1 1 0 0 0 0 0 0 1 0 1 0 0 1 0 2 0
128 0 0 2 0 0 2 2 0 2 1 1 0 1 0 0 1 1 1 0 0 2 0 0 0 0 0 0 0 1 1 0 1 1 2 0 2 1 0 0 2 0 1 1 1 0 2 0 2 1 0 0 1 1 0 2 0 0 0 0 1 2 0 0 0 1 0 2 0 0 0 0 1 2 1 2 1 1 1 0 1 0 1 0 1 0 0 0 0 2 0 0 0 2 0 0 0 1 1 2 1 0 0 0 2 1 2 0 0 0 1 2 0 1 1 0 1 0 0 2 2 0 2 2 0 0 0 0 0 0 1 1 0 0 0 0 0 0 0 0 1 1 0 0 0 2 0 0 0 2 1 0 1 0 0 0 0 0 0 0 0 0 0 0 1 2 0 0 0 2 2 1 1 1 1 0 2 0 0 0 0 0 0 2 1 1 2 2 0 0 0 2 0 2 2 2 2 0 0 2 2 2 0 0 2 0 1 1 0 1 1 0 1 0 0 2 0 1 1 1 1 1 1 1 0 1 1 1 1 0 1 1 0 0 0 0 0 2 2 0 0 1 2 1 1 0 0 0 0 0 0 0 0 0 0 1 2 0 0 0 0 0 0 0 0 0 0 0 2 0 0 2 1 1 2 2 0 1 1 0 1 0 0 0 1 0 0 1 0 1 1 1 2 0 2 0 1 1 1 2 1 0 0 0 0 0 1 0 1 0 0 1 1 0 0 0 2 0 0 0 0 2 1 1 1 0 1 2 2 1 2 2 0 1 0 0 0 0 2 0 0 0 1 1 0 0 2 0 2 0 0 0 0 1 0 1 2 0 0 2 0 0 1 0 1 1 0 1 2 0 2 0 0 2 0 0 0 0 0 0 0 1 1 1 0 1 1 0 0 1 0 0 1 2 2 0 2 0 0 0 0 0 0 2 2 0 0 1 0 0 0 0 0 0 1 1 1 0 1 0 0 1 0 0 1 1 1 0 2 0 0 1 0 0 1 1 0 0 0 0 0 0 1 1 0 1 1 0 2 1 0 0 2 2 2 2 0 1 0 0 0 0 0 0 0 0 0 2 2 1 2 2 2 2 2 1 1 2 0 0 1 1 0 0 1 2 0 1 2 0 0 0 1 0 1 0 2 0 1 1 1 2 1 1 1 1 2 0 0 0 0 0 1 1 0 0 0 2 0 1 1 1 1 0 1 2 0 0 0 1 1 0 1 0 1 0 1 0 0 2 1 1 0 1 1 1 2 1 1 2 0 0 1 2 1 1 0 1 0 0 0 0 2 0 2 2 0 1 1 0 1 1 0 0 0 0 0 0 2 1 2 0 2 0 2 0 1 0 0 0 0 0 1 0 0 0 1 0 0 1 1 2 1 1 2 2 1 0 0 2 1 0 0 2 0 0 1 1 0 0 0 2 0 1 0 0 0 1 0 0 1 1 0 1 0 1 2 0 1 1 1 0 0 1 0 0 2 1 0 1 1 2 2 0 0 0 0 0 0 0 0 0 0 1 1 1 1 1 0 1 0 1 0 1 1 0 2 1 1 1 0 2 0 2 1 1 1 0 1 1 0 0 0 1 0 0 0 2 0 1 0 0 0 0 2 0 0 1 2 0 1 1 0 0 0 0 0 1 0 0 0 0 0 0 0 1 1 0 0 0 0 0 0 2 0 0 0 0 0 0 0 0 0 0 0 1 0 1 1 1 0 0 1 0 1 1 0 0 1 0 0 0 2 2 0 0 2 0 2 2 0 0 0 1 1 1 1 1 1 1 0 1 0 0 1 2 0 1 2 2 1 2 1 1 2 1 1 0 0 0 0 1 0 0 1 0 0 1 0 2 0 0 2 0 2 2 2 1 2 2 0 2 0 1 0 1 1 0 0 2 0 0 2 1 1 1 0 0 1 0 0 1 1 0 1 0 0 0 0 0 0 2 0 2 2 0 0 0 0 0 2 2 1 0 1 1 1 0 1 1 0 0 0 0 1 2 0 1 1 1 1 1 0 1 0 1 0 0 0 0 0 0 0 0 2 2 2 0 0 1 0 2 1 1 1 1 0 2 0 2 0 0 0 1 1 0 0 1 2 0 1 1 1 0 0 0 0 1 1 0 1 1 1 2 1 0 0 0 0 0 0 1 1 0 0 1 1 0 0 0 2 1 2 0 1 0 0 2 1 1 1 1 0 1 0 0 1 0 0 0 0 0 0 0 0 0 0 1 1 1 1 0 0 1 0 0 0 0 0 1 1 0 0 0 0 0 1 0 1 0 0 0
129 0 0 1 1 1 1 2 0 2 2 0 0 2 1 0 1 2 0 2 2 0 0 1 1 1 1 2 1 1 0 1 1 1 1 1 1 2 0 0 0 0 0 1 2 1 0 0 2 0 0 0 0 1 1 1 1 0 0 1 1 0 1 0 0 0 0 1 1 0 0 0 2 1 1 1 1 2 2 0 0 0 1 0 1 0 0 1 1 2 1 1 0 2 0 0 0 1 1 2 1 0 0 1 2 0 2 0 1 1 0 1 2 2 2 2 2 0 0 2 2 0 2 1 0 1 1 0 1 1 0 0 1 0 1 1 0 0 0 1 1 1 0 0 0 2 0 0 0 1 0 0 0 1 0 0 0 1 1 1 1 1 0 0 0 1 1 1 1 1 0 0 1 1 2 0 2 1 1 1 1 2 0 1 1 1 1 2 0 1 1 1 1 0 1 1 2 1 0 1 1 1 0 1 1 0 1 0 0 0 0 0 1 0 0 2 0 0 2 2 0 0 1 0 0 1 1 1 0 1 0 0 0 2 2 2 0 2 2 0 0 1 2 0 1 0 1 0 1 1 0 0 0 0 0 1 0 1 0 1 0 1 0 0 0 0 0 1 2 1 0 2 0 0 0 0 1 2 2 0 0 0 0 0 2 0 1 1 0 1 0 0 2 0 2 0 0 2 0 1 0 0 0 0 0 0 1 0 0 0 0 0 0 2 2 0 2 0 0 0 0 2 2 1 1 0 1 2 2 1 1 1 0 2 0 0 0 1 1 0 1 2 1 2 0 0 2 0 1 2 0 1 0 0 1 0 0 1 0 0 0 0 2 0 2 0 0 2 0 2 0 2 0 2 0 0 1 0 0 0 0 0 1 0 1 0 0 0 0 1 0 0 1 1 2 0 0 1 0 1 0 1 0 1 0 1 0 0 0 0 0 0 0 0 1 2 0 1 1 0 0 1 0 1 2 1 1 0 0 0 0 0 1 1 0 1 0 0 0 0 1 0 1 1 0 0 2 0 1 0 0 0 1 2 2 1 1 1 1 0 0 1 1 1 0 1 1 1 1 0 0 1 1 1 0 0 0 2 1 1 0 0 0 0 2 0 0 0 0 0 2 2 1 2 0 0 1 0 1 0 1 2 1 0 0 0 2 0 0 0 0 0 0 0 0 0 0 2 0 1 1 1 0 0 1 2 0 0 0 1 1 1 2 0 2 0 0 1 1 1 1 0 0 0 1 1 1 1 1 1 0 0 1 2 1 0 0 0 0 1 1 0 1 0 0 0 0 1 1 0 1 1 1 0 0 0 1 0 0 2 0 0 2 0 0 2 0 2 0 0 0 0 0 0 1 0 0 1 0 1 1 2 0 2 2 2 1 0 1 0 0 0 1 1 1 1 0 1 1 0 0 2 0 1 0 0 0 1 0 0 0 1 1 1 1 1 1 0 2 1 2 0 0 0 0 0 2 1 1 1 1 1 0 2 1 1 0 0 0 0 0 0 2 1 0 1 0 2 0 1 1 0 0 1 1 0 2 0 0 2 0 1 0 0 0 0 1 1 2 0 0 0 0 1 0 0 0 2 0 2 0 2 1 1 2 2 1 1 1 0 0 0 0 1 0 1 0 2 0 0 0 0 0 1 1 0 1 1 0 0 0 0 0 2 0 0 2 0 1 1 0 1 0 0 0 1 0 0 1 1 1 1 0 0 0 0 0 0 0 0 0 2 1 0 0 1 1 0 2 2 0 1 2 1 1 0 0 1 1 1 0 1 0 0 2 2 0 1 1 2 1 1 0 0 0 0 0 2 0 0 0 2 0 0 0 0 1 0 1 1 0 0 1 1 1 2 2 1 2 2 2 2 2 0 1 1 0 0 2 2 1 1 1 0 0 2 0 0 1 0 1 0 1 1 1 0 1 0 0 0 0 2 0 2 2 0 0 1 0 0 0 0 0 0 0 0 0 0 1 1 0 0 0 0 1 1 1 1 1 1 2 2 1 0 0 1 0 0 0 0 0 0 1 0 2 2 2 0 0 1 0 1 1 1 0 1 0 1 0 1 1 0 1 0 1 1 0 1 1 0 0 1 0 1 1 1 0 1 1 1 0 2 0 2 0 0 0 0 0 0 0 1 0 0 0 0 1 0 1 0 2 0 2 2 0 0 2 1 0 1 0 1 0 0 0 0 0 0 0 0 0 0 0 0 1 1 0 1 1 0 0 0 0 2 0 2 1 0 0 0 0 0 0 1 0 0 0 0 1 0 1 0
130 1 0 2 0 0 2 2 0 1 1 0 0 0 0 0 0 1 0 1 1 1 0 0 0 0 0 1 1 1 1 1 2 2 1 1 2 0 0 0 1 0 0 0 0 0 0 1 0 2 1 0 2 2 0 2 0 0 0 0 1 1 0 2 0 0 1 0 0 0 0 1 2 2 2 2 0 0 2 2 0 0 2 1 1 0 0 2 2 2 1 2 0 1 0 0 0 0 0 1 0 2 1 0 2 0 2 1 1 0 0 1 1 2 2 2 2 0 0 2 2 0 2 1 0 1 1 1 1 2 0 0 1 0 0 0 1 0 0 1 0 2 1 0 0 1 0 0 0 0 0 0 1 0 1 0 0 0 0 1 1 1 0 1 0 2 0 1 0 1 1 2 0 2 2 2 1 1 0 0 0 1 0 2 0 0 2 2 0 0 1 2 0 1 1 2 1 0 1 0 0 0 0 0 2 0 0 0 1 0 0 0 1 0 0 2 0 0 0 1 1 1 0 0 1 0 0 1 0 1 1 1 1 1 1 0 1 1 1 1 1 0 1 0 2 0 0 0 1 1 1 0 0 0 0 1 0 2 0 0 0 0 0 0 0 0 0 1 0 0 0 2 1 0 0 0 1 2 2 0 0 1 0 0 0 1 1 2 0 2 1 2 2 0 2 0 2 0 2 2 2 0 0 1 0 0 1 1 1 0 0 2 1 0 0 0 2 0 0 0 0 1 1 1 1 0 1 2 0 0 2 1 1 1 0 0 0 0 2 2 1 1 2 2 0 0 1 0 1 1 1 0 0 1 0 2 2 1 0 2 0 0 1 0 1 1 0 2 1 1 1 1 1 2 0 0 2 1 0 0 0 0 0 0 0 0 0 0 0 1 1 0 0 0 2 1 0 0 0 0 0 1 1 1 1 0 1 1 0 0 0 0 0 0 0 1 0 1 0 0 0 2 0 0 2 2 1 1 0 0 0 0 0 0 2 2 0 0 0 0 1 0 1 1 0 1 2 0 1 2 0 0 1 2 1 1 0 2 0 1 0 1 1 0 0 0 0 1 1 1 1 2 2 2 1 1 0 2 0 1 1 1 0 0 0 2 0 0 2 0 0 0 1 2 2 0 2 0 1 0 1 1 0 0 2 2 1 1 0 0 0 0 0 1 0 0 0 2 0 1 1 1 1 1 0 1 1 0 0 1 1 1 1 0 1 0 0 0 1 1 1 1 0 0 0 1 1 0 0 0 0 0 0 2 0 1 0 2 0 2 2 0 0 0 0 0 0 0 0 0 1 1 0 0 0 0 1 0 2 0 2 0 2 0 1 0 1 0 0 0 1 1 1 0 0 1 0 0 0 0 0 1 1 0 2 2 2 0 1 0 0 0 0 1 0 0 0 2 0 1 1 2 0 0 0 0 2 1 0 0 0 1 0 2 0 1 2 1 2 1 0 1 0 1 0 0 1 0 0 0 0 2 2 0 0 0 0 0 1 0 0 0 1 0 2 2 0 2 0 0 0 1 0 0 0 1 1 0 2 0 1 1 0 2 1 2 2 0 2 0 0 0 0 0 0 0 0 1 0 1 0 0 1 0 1 1 0 2 2 0 1 0 0 0 0 0 0 1 1 1 0 0 0 0 0 1 1 0 1 1 0 0 0 2 0 1 0 2 0 2 2 1 0 1 0 0 0 0 0 0 0 0 1 0 0 0 0 0 1 0 0 0 2 2 2 0 0 0 2 2 1 1 0 0 0 1 0 1 1 1 0 0 1 1 2 1 0 1 1 2 1 1 0 1 1 1 0 1 0 0 0 2 0 0 1 0 2 0 0 2 1 1 2 0 2 2 2 0 1 1 0 1 1 1 0 1 1 0 1 2 0 1 2 0 0 2 0 0 1 0 0 1 0 0 0 0 0 0 1 0 0 1 0 2 1 0 0 1 0 0 2 2 2 1 0 2 0 1 2 1 1 1 0 0 1 1 0 1 1 1 1 1 0 0 0 1 1 0 0 0 0 0 1 2 2 1 2 0 1 0 0 1 1 1 1 1 1 1 0 2 0 0 1 0 1 2 0 1 1 0 1 0 0 0 1 1 0 0 0 1 0 2 0 1 0 0 0 0 2 1 0 1 1 1 1 1 1 0 1 0 1 0 2 1 0 0 1 2 1 0 1 0 0 0 1 1 1 0 0 0 0 0 0 0 1 1 0 0 2 1 1 0 0 1 0 1 1 0 0 1 0 0 0 2 0 1 0 0 2 0 1 0
131 0 0 0 0 0 0 2 1 2 1 0 0 0 0 0 0 0 0 2 2 0 0 1 1 1 1 1 0 0 1 0 0 1 2 0 2 0 0 0 1 0 0 0 1 0 0 0 2 1 0 0 2 2 0 0 1 0 0 0 1 0 0 2 1 0 1 2 1 0 0 1 1 2 0 2 2 2 2 0 2 0 1 0 1 0 0 1 1 2 1 1 0 2 0 0 0 1 1 1 1 0 0 0 2 2 2 1 1 0 0 2 0 1 2 1 1 0 2 0 0 1 2 1 0 1 1 0 1 1 0 1 1 0 0 0 1 1 0 2 0 2 0 0 0 0 1 0 0 1 1 0 0 1 0 0 0 1 0 1 1 0 0 0 0 1 0 0 1 1 0 0 0 2 0 1 1 1 0 1 1 2 0 2 1 1 2 1 0 0 0 2 0 2 2 1 1 0 0 0 0 0 0 0 1 0 1 1 1 0 0 0 1 0 0 2 0 0 1 0 1 1 2 0 0 0 0 1 1 0 0 0 0 0 1 1 0 2 2 0 0 1 1 0 2 0 0 0 0 0 0 0 0 0 1 1 1 2 0 0 0 0 0 2 1 0 0 1 1 0 0 2 1 1 0 0 0 2 2 0 0 0 1 1 0 2 1 0 0 1 1 2 2 0 2 0 2 1 0 2 0 0 0 0 0 0 1 0 0 0 1 1 2 1 0 0 2 0 1 0 1 2 0 0 1 0 0 0 0 1 2 1 0 2 0 0 0 1 0 2 0 1 2 2 0 0 2 1 2 1 1 1 0 1 1 1 1 1 1 1 1 1 1 1 1 1 1 2 1 1 1 1 1 2 0 0 2 0 1 0 0 0 2 0 0 1 1 0 0 0 0 1 0 0 1 1 0 1 0 0 0 0 0 2 1 0 0 1 0 0 0 0 0 0 1 2 1 0 1 0 0 1 0 2 1 2 0 1 2 0 0 1 0 1 1 1 0 2 0 0 0 0 2 0 0 2 1 0 2 0 0 0 0 2 0 0 0 2 1 1 1 2 0 0 1 2 1 2 2 0 1 1 1 1 1 0 1 1 0 1 1 1 0 1 2 0 0 1 2 0 0 0 0 1 1 0 2 1 2 0 0 2 2 1 0 0 0 0 1 0 2 0 0 0 1 1 0 2 0 1 1 1 0 0 1 2 0 0 1 2 1 1 1 0 0 0 1 1 1 1 2 1 0 0 0 1 1 0 0 0 0 0 0 2 0 0 0 0 0 1 1 0 1 1 1 1 0 2 2 2 1 1 1 0 1 0 2 1 1 2 2 0 1 0 0 1 0 2 0 0 0 0 0 0 0 0 1 0 0 0 0 2 0 1 1 2 0 0 0 0 0 0 0 0 0 0 1 0 0 0 0 0 1 1 0 0 1 1 0 0 0 0 1 2 0 1 1 1 2 1 0 0 0 0 1 0 1 1 1 1 0 2 1 1 0 0 0 1 2 0 0 0 0 1 1 1 0 2 0 0 0 1 0 0 0 0 2 0 1 1 0 1 1 2 0 1 2 0 1 1 0 0 0 2 0 0 0 2 0 0 0 1 0 0 2 1 0 1 2 1 2 1 0 1 0 1 0 1 1 1 0 0 1 0 1 0 0 0 2 2 1 1 0 2 0 0 0 1 0 1 1 0 0 0 0 0 0 0 1 1 1 1 0 0 1 0 0 0 1 1 0 1 2 1 0 0 1 0 2 2 0 0 0 1 1 1 0 0 0 0 0 1 0 0 1 2 0 2 0 2 0 1 2 0 2 0 1 1 0 0 0 1 0 0 1 1 0 0 0 1 0 0 1 1 1 2 2 1 1 1 1 1 2 1 0 1 1 0 0 1 0 0 1 0 0 1 0 1 1 1 1 0 1 0 1 0 0 1 1 0 0 2 0 1 1 0 1 0 0 1 0 2 0 0 0 0 0 0 1 1 1 0 0 0 0 2 0 1 0 0 1 1 1 0 0 2 0 1 0 0 0 0 0 0 1 1 1 0 1 0 0 1 1 1 2 1 0 1 0 1 1 0 0 0 1 1 0 2 2 1 0 2 0 1 1 1 0 1 2 0 1 0 1 2 1 1 0 0 0 1 0 2 2 1 1 1 2 0 0 1 2 0 2 2 0 0 2 2 0 2 0 1 0 1 1 0 2 0 0 1 0 0 0 0 0 0 0 1 2 0 0 0 0 0 0 0 0 0 0 0 0 0 0 1 1 0 0 0 1 0 1 0
132 0 0 2 0 0 2 2 0 1 0 1 1 2 1 0 0 1 0 1 1 1 0 1 1 1 2 2 1 1 1 0 1 1 1 1 1 1 1 0 1 0 0 1 2 0 1 0 2 0 0 0 1 1 1 1 0 0 0 0 0 2 0 0 0 0 0 0 1 0 0 1 1 2 1 2 1 2 2 0 2 0 2 1 1 0 0 1 1 2 1 1 1 2 0 0 0 1 1 1 1 1 0 0 2 1 1 1 0 0 1 1 1 1 1 0 1 0 0 0 2 1 2 0 0 2 1 1 1 2 0 0 0 0 0 0 0 0 0 0 0 2 0 0 0 0 0 0 0 2 0 0 0 0 0 0 1 2 0 0 1 0 0 2 0 1 0 1 1 0 0 0 1 1 2 0 2 2 0 0 0 2 1 2 2 1 2 2 0 0 1 2 0 2 2 2 1 0 0 0 0 0 1 1 1 1 1 1 0 1 1 0 1 0 1 1 1 0 2 0 1 2 0 0 0 0 0 0 0 0 1 1 0 0 0 0 0 1 1 0 0 0 2 1 2 1 1 0 1 1 0 0 0 1 0 2 0 2 0 1 0 1 0 1 0 0 0 0 2 0 0 1 0 0 0 0 1 1 1 0 0 0 1 1 0 1 1 1 0 2 1 1 2 0 2 0 2 0 0 1 0 1 0 0 0 1 0 0 0 0 0 2 1 1 1 0 1 1 1 0 1 2 2 1 0 0 0 2 1 2 2 1 0 0 0 0 0 0 2 1 0 0 2 2 0 0 1 1 2 1 0 1 0 1 0 1 1 1 1 0 1 1 1 0 1 1 1 1 2 0 2 0 0 2 1 1 1 0 1 0 0 1 1 0 0 1 1 0 0 0 0 0 0 0 0 2 0 0 0 0 0 1 0 2 1 1 0 0 0 0 0 0 0 0 0 2 0 1 0 1 1 1 0 0 1 1 1 0 1 1 0 0 0 0 0 0 0 0 0 0 2 0 2 0 1 2 2 1 1 2 0 0 1 1 2 1 1 1 0 0 1 1 0 0 0 1 1 0 0 0 0 2 2 2 1 1 0 1 0 1 0 2 1 0 2 1 0 1 2 1 1 0 1 1 1 0 1 0 0 0 1 2 2 1 0 0 0 0 0 0 0 0 0 1 0 0 1 2 0 1 1 1 0 0 1 2 0 0 0 2 0 1 1 0 0 0 0 0 1 1 1 1 0 0 0 2 1 1 2 2 0 0 1 2 1 1 0 0 0 0 0 0 1 0 1 1 0 1 1 0 0 1 1 0 0 0 1 1 2 1 2 0 1 0 1 0 0 1 1 1 0 0 0 0 0 0 0 0 0 1 1 2 0 0 1 2 1 0 0 2 0 0 0 0 0 0 0 2 2 1 1 1 0 0 0 1 1 2 0 0 0 1 0 1 0 1 1 1 2 1 0 1 1 2 0 0 2 0 0 0 1 1 0 0 0 0 0 1 1 0 0 0 2 1 1 1 0 1 0 1 1 1 0 0 0 1 1 1 1 1 1 0 0 2 1 1 1 0 1 1 0 0 0 1 0 0 0 1 0 1 1 0 0 0 1 2 0 2 2 0 1 1 0 0 0 1 0 1 1 1 0 0 1 1 0 0 1 0 0 0 0 0 0 2 2 1 1 0 0 0 0 1 0 1 0 0 0 0 1 1 1 1 1 1 1 2 2 1 0 0 1 0 2 1 0 0 0 0 2 2 0 0 0 1 1 0 0 0 0 0 0 1 0 0 1 0 1 2 2 2 0 2 1 1 2 1 1 1 0 0 0 2 0 0 0 0 1 0 1 2 0 0 0 0 0 2 0 0 1 1 1 1 0 0 0 0 0 0 1 2 0 1 1 0 0 2 0 0 0 0 0 0 0 0 0 0 0 0 0 0 0 2 0 2 2 0 0 0 0 0 1 1 1 0 0 1 2 0 2 1 1 1 0 0 1 1 0 1 1 2 2 2 1 1 0 1 0 0 0 1 0 0 0 1 1 1 1 0 0 0 0 2 2 1 1 1 0 1 0 2 0 0 0 0 1 1 0 2 2 0 0 2 0 1 2 2 1 2 1 0 2 1 0 2 0 0 0 2 0 0 0 2 2 1 1 0 2 0 0 2 1 0 1 1 0 1 1 2 0 2 0 1 1 0 2 1 2 0 0 0 0 0 0 0 0 0 0 1 0 0 0 0 0 2 0 0 0 1 0 0 0 0 0 0 0 1 0 0 1 0 0 0
133 0 0 1 0 0 1 2 1 2 2 0 0 0 0 0 0 0 0 2 2 0 0 0 0 0 0 2 0 0 2 0 1 0 2 0 2 1 0 0 2 0 1 1 2 2 0 0 2 0 0 0 1 2 0 0 2 0 1 1 0 1 0 1 1 1 1 1 0 0 0 1 2 2 1 2 0 0 2 0 0 0 2 0 0 0 0 1 1 2 1 1 0 0 0 0 1 1 1 1 1 0 1 1 2 1 1 1 1 0 0 2 0 2 2 1 1 0 0 1 0 2 2 2 0 0 0 0 0 0 0 0 1 0 0 0 0 0 0 2 0 2 0 0 0 1 1 0 0 2 0 0 0 1 1 0 0 0 0 1 1 0 0 2 1 0 0 2 0 1 1 0 1 1 1 1 0 1 1 1 1 2 1 2 2 1 2 1 0 0 0 1 2 0 2 2 1 0 1 0 0 0 0 1 1 0 1 0 0 1 0 0 2 0 0 2 0 0 0 0 1 1 2 0 0 2 2 2 0 2 0 0 1 1 2 0 2 2 2 0 0 1 2 0 1 0 0 0 0 0 0 1 0 0 1 2 1 1 0 1 0 1 0 1 1 0 1 0 2 1 0 1 1 1 0 0 0 2 2 0 1 0 1 1 1 1 2 2 0 2 2 0 1 0 2 0 2 0 1 1 0 1 0 1 0 0 0 0 1 0 0 1 1 1 1 0 2 0 0 0 2 0 1 0 1 0 0 2 1 0 1 1 0 0 0 0 0 2 0 0 0 0 1 2 0 0 1 1 1 1 1 0 0 0 2 0 0 0 1 0 1 1 1 0 1 0 1 1 1 1 1 1 2 2 0 0 1 0 1 1 0 1 1 0 0 1 1 0 0 0 0 1 0 0 1 1 0 0 0 0 0 1 0 2 2 0 0 0 0 0 0 0 0 1 0 0 0 2 0 0 0 2 0 2 1 2 0 0 0 0 0 0 0 1 2 1 0 0 0 0 2 0 1 1 2 2 2 0 2 1 0 1 1 1 2 1 1 2 1 1 1 2 1 1 0 1 1 0 1 0 0 2 2 2 2 0 2 2 0 2 1 0 0 1 0 2 0 0 2 0 0 0 0 1 0 0 0 1 1 0 1 2 2 1 0 0 1 1 0 0 0 1 0 0 1 0 0 2 0 0 1 2 1 1 0 2 0 0 0 1 1 1 1 1 1 0 1 1 0 1 0 0 0 1 1 2 0 1 1 1 0 0 0 2 0 0 0 0 0 0 0 0 0 1 0 0 0 0 0 0 0 0 0 0 0 0 2 1 1 2 2 0 1 0 0 1 0 2 0 0 1 1 1 0 0 0 1 0 0 1 1 2 0 0 1 2 1 0 1 1 1 0 0 0 0 0 0 0 0 0 0 0 0 0 0 0 2 0 0 0 0 2 0 1 1 0 2 0 1 1 0 0 2 2 0 0 1 0 1 1 2 2 1 1 0 0 0 0 2 1 0 1 2 0 2 2 0 1 0 0 0 2 0 0 2 0 2 0 2 2 0 1 0 2 0 1 1 0 2 0 1 1 0 2 0 0 0 1 0 1 2 0 1 0 2 1 1 2 2 0 1 1 0 1 0 0 0 1 0 0 0 0 0 0 0 2 2 0 0 0 0 0 0 2 1 0 0 0 1 1 1 1 0 0 0 1 0 0 1 1 0 0 0 0 0 1 0 0 0 0 0 1 2 1 0 0 0 2 0 0 0 0 1 2 2 0 0 1 1 1 0 1 1 1 2 1 0 2 0 2 0 1 2 0 1 0 1 0 0 0 1 1 0 1 0 0 2 0 0 1 0 0 2 0 2 2 2 1 1 1 1 1 0 0 0 0 0 0 1 2 0 1 2 0 0 1 0 0 1 0 1 1 0 0 0 0 0 0 2 0 0 0 0 2 1 0 1 1 0 0 2 2 0 0 0 0 0 0 2 0 1 1 0 0 1 1 2 1 2 2 2 2 0 0 0 2 0 0 0 0 0 0 1 0 1 1 1 0 1 0 1 2 1 1 0 2 0 0 0 1 1 0 0 1 2 2 1 0 2 1 0 2 0 0 1 0 0 2 1 0 1 1 0 2 0 0 0 0 1 1 0 0 1 2 1 1 2 0 0 0 2 0 1 2 1 0 1 2 0 0 0 0 0 0 1 0 1 0 0 1 0 0 1 1 0 0 1 1 1 1 1 1 0 2 0 1 0 0 0 1 1 0 0 1 1 0 0 0 2 0 1 0
134 0 0 1 0 0 0 1 0 1 0 2 0 1 0 1 0 2 2 1 1 1 0 1 0 0 1 2 0 0 1 1 1 2 1 1 1 2 0 0 0 0 0 0 1 0 0 0 1 1 0 0 0 1 1 2 0 0 0 1 0 0 0 0 0 0 0 0 2 0 0 1 2 2 2 2 0 0 2 1 0 0 2 1 1 1 0 2 1 2 1 2 1 1 0 0 0 0 0 1 0 0 1 0 2 1 2 0 0 1 0 1 1 2 2 1 2 0 1 1 1 0 2 1 0 1 1 1 1 2 0 0 0 0 0 0 0 0 0 0 1 2 0 0 0 0 0 0 0 1 1 0 1 1 0 0 1 1 0 1 1 1 1 1 0 2 0 2 0 0 0 1 1 1 0 1 2 1 1 1 1 0 0 2 1 1 2 1 0 0 0 1 1 1 2 2 1 1 0 1 1 1 0 0 1 0 1 1 1 0 0 0 2 1 0 2 2 0 1 0 2 2 2 0 0 1 1 1 0 1 0 0 0 0 0 0 1 2 2 0 0 0 2 0 2 0 1 0 1 1 1 0 0 0 0 2 1 2 1 1 1 0 0 0 0 0 0 1 1 0 1 1 1 0 0 0 1 1 1 0 1 0 1 1 0 1 0 2 0 2 1 1 1 0 1 0 2 2 0 2 0 0 0 0 0 0 1 2 1 0 0 0 0 1 1 0 2 0 0 0 0 2 2 0 1 0 0 1 0 1 2 1 0 2 0 0 0 0 2 1 1 1 2 1 0 1 0 0 1 2 1 0 1 0 1 0 0 0 0 2 0 0 2 0 2 1 0 2 2 0 2 0 1 1 1 1 1 1 1 0 1 1 1 1 0 1 1 1 1 1 1 1 1 0 2 0 1 1 1 1 1 1 0 1 1 0 0 0 1 0 0 0 1 1 1 2 0 0 1 0 0 1 0 0 2 2 0 0 1 1 0 1 1 1 0 1 0 1 0 0 2 0 2 0 1 2 1 0 2 0 0 0 0 2 0 0 0 1 0 1 0 0 0 0 0 1 1 2 2 0 0 0 2 2 1 0 1 1 0 0 2 1 0 1 0 2 1 1 1 1 1 1 1 2 0 0 1 0 1 1 1 1 1 1 0 0 1 1 0 0 0 0 0 0 0 0 0 2 0 1 1 1 0 0 2 2 0 0 1 1 1 0 1 0 1 0 1 1 0 0 1 1 0 1 0 2 0 0 0 0 0 0 0 1 1 0 0 1 0 2 2 0 0 1 0 1 0 2 2 0 0 0 0 0 0 0 2 0 0 2 0 0 2 0 0 2 0 2 1 0 1 0 0 0 2 0 0 0 0 0 0 2 1 0 0 0 0 0 0 0 0 0 1 1 1 1 0 1 1 0 0 0 0 0 0 0 2 0 0 0 1 1 0 2 0 1 2 0 2 2 1 0 0 1 2 0 0 0 2 2 0 2 1 0 0 0 1 0 0 0 0 0 1 0 1 1 1 2 0 1 1 1 0 1 1 0 2 1 1 1 1 0 0 1 0 2 0 0 2 0 0 0 1 1 1 0 0 2 0 2 0 0 0 0 1 2 0 2 2 0 1 0 0 0 2 2 1 1 0 0 0 0 1 0 0 1 1 0 1 1 0 0 1 0 2 1 1 0 2 2 0 2 0 0 0 1 0 0 0 1 0 1 0 1 1 1 1 0 0 0 0 1 2 2 2 0 0 1 1 1 0 0 1 0 0 1 0 1 2 2 0 0 1 1 1 0 1 1 2 2 1 2 1 1 1 0 1 0 0 0 0 1 0 0 0 0 1 0 0 2 1 1 1 1 1 2 2 1 0 1 1 0 2 1 0 1 1 0 0 1 0 0 2 0 0 2 0 1 1 0 0 0 1 1 1 0 1 0 1 0 0 1 0 2 2 0 0 0 1 1 1 1 0 0 0 2 1 0 2 0 2 0 0 1 1 2 0 0 0 0 1 1 0 0 0 0 0 1 0 0 0 0 1 0 2 2 2 0 0 0 1 1 0 0 1 1 0 0 0 2 0 0 0 0 1 1 0 0 2 1 0 2 0 1 0 0 2 1 1 0 2 1 0 2 0 1 1 0 0 1 0 1 1 1 0 0 0 0 0 1 1 0 1 1 1 0 1 2 0 2 0 0 0 1 1 0 1 1 0 0 0 0 0 0 0 0 0 1 1 0 0 0 0 2 0 0 0 0 0 1 1 0 0 0 0 0 0 0 2 0 0 0
135 1 0 2 0 0 1 1 0 1 1 1 0 0 0 0 0 1 1 0 0 0 0 0 0 0 0 2 0 0 2 1 2 2 1 1 1 2 0 1 0 0 0 0 1 2 1 0 0 2 0 0 0 1 1 1 0 0 0 0 0 2 0 1 2 2 2 0 1 0 0 2 2 2 2 2 0 0 1 0 1 0 2 2 2 0 0 0 0 1 0 0 0 1 0 0 1 2 2 2 1 0 1 0 2 0 2 1 2 1 0 1 1 1 1 1 1 1 0 2 2 0 1 0 1 0 0 0 1 1 0 0 0 0 0 0 0 0 0 2 0 2 0 0 0 2 1 0 0 0 0 0 1 0 1 0 1 1 0 0 1 1 0 0 0 2 0 1 0 1 1 0 1 1 2 1 2 1 1 1 1 1 0 2 2 2 2 2 0 0 0 2 0 0 0 1 0 0 0 1 1 1 1 0 1 0 0 1 0 1 1 0 0 0 0 2 0 0 1 1 0 1 1 1 0 1 0 2 0 2 1 1 0 0 0 0 0 1 1 0 0 0 1 1 2 0 0 0 0 0 0 1 0 0 0 2 1 2 0 2 0 2 1 1 1 0 0 1 0 0 2 1 1 1 1 1 0 1 1 0 0 0 2 2 0 1 1 2 0 2 1 0 2 0 2 0 2 2 0 0 0 0 1 0 1 0 0 0 1 0 0 1 2 2 2 0 0 0 1 0 1 2 1 0 1 0 1 1 0 1 0 2 0 1 0 0 0 1 1 0 0 0 1 2 0 0 1 1 2 2 1 1 0 1 0 2 2 0 0 1 0 0 2 0 2 0 2 1 2 0 2 0 1 2 0 0 1 0 1 0 0 1 1 1 1 0 1 0 0 0 0 0 2 0 2 0 0 0 0 0 0 0 0 1 0 0 0 1 0 0 0 0 0 0 0 2 0 1 0 1 1 1 0 2 0 0 2 1 2 0 1 0 0 0 1 1 0 2 0 0 2 0 1 1 0 2 0 1 1 0 0 0 1 1 2 0 2 1 1 1 2 2 0 0 0 2 2 1 1 0 0 1 1 1 2 0 2 2 1 1 0 2 0 1 2 0 0 2 2 0 0 0 1 1 1 0 1 0 1 0 1 2 1 1 1 2 2 1 0 0 0 1 0 0 0 0 0 2 0 1 1 1 0 0 1 2 0 0 0 1 1 1 0 0 0 0 1 1 1 1 1 1 0 0 0 1 1 1 1 1 0 0 0 2 1 0 0 0 0 1 1 0 1 1 0 0 0 0 0 0 0 0 0 0 0 0 2 1 2 1 2 0 1 0 0 0 0 1 1 1 0 1 0 0 0 0 0 1 0 0 0 2 0 0 1 1 1 0 0 2 1 0 0 1 1 1 0 0 0 0 0 1 0 0 0 0 2 1 0 0 2 1 1 1 0 0 2 1 2 1 0 0 0 0 1 0 2 0 1 1 2 1 0 1 0 0 0 0 1 0 0 0 0 0 1 2 0 2 1 1 0 0 1 0 0 1 0 0 0 2 0 1 0 2 0 1 1 1 1 0 0 0 1 2 1 0 0 2 0 1 0 0 0 0 1 1 1 1 1 0 0 0 0 0 0 1 0 1 0 0 0 0 0 1 1 0 1 0 0 0 0 0 0 2 1 1 2 0 2 2 0 2 0 0 0 2 0 1 1 1 0 1 1 0 1 1 2 1 1 0 1 1 0 0 0 1 1 1 0 0 0 2 1 0 0 0 0 2 2 2 1 0 1 1 1 0 1 2 2 2 0 2 2 0 1 0 1 0 0 1 0 2 0 1 0 0 1 0 0 2 0 0 2 0 1 0 0 2 2 2 1 2 0 1 0 2 2 0 0 2 0 0 2 0 0 2 0 0 0 0 0 0 2 1 2 0 1 0 0 0 0 2 0 1 1 0 1 0 0 0 1 2 0 0 0 0 1 0 1 1 0 0 0 0 2 1 0 0 0 0 1 1 0 0 0 1 0 0 0 0 0 0 1 1 2 1 2 0 0 0 0 2 1 1 1 1 1 1 0 2 0 0 0 0 1 0 0 1 2 0 1 1 0 1 1 1 1 1 0 0 0 1 0 1 0 0 0 0 0 0 1 2 0 0 0 0 2 1 0 1 2 0 2 1 2 0 2 1 0 1 0 1 1 0 2 1 1 0 0 1 0 0 0 0 0 1 0 0 2 0 0 0 0 1 0 0 0 0 0 0 0 0 0 1 0 0 1 1 1 1 0 0
136 1 0 1 0 0 1 2 0 0 0 0 1 1 0 1 0 1 1 2 2 0 0 1 0 0 0 1 1 0 1 1 2 2 2 0 2 0 0 0 1 0 0 0 0 1 0 1 1 1 0 0 0 1 1 2 0 0 1 1 0 1 0 1 0 0 0 0 2 1 0 2 2 2 2 2 0 1 2 0 0 0 2 1 1 0 0 0 0 2 0 0 2 1 0 0 0 0 0 2 0 0 0 0 1 1 1 1 0 0 0 1 0 2 2 2 2 0 0 2 2 0 2 1 0 1 1 0 0 0 0 1 0 0 0 0 0 0 0 0 0 2 0 0 0 1 0 0 0 1 1 0 1 0 1 0 0 1 1 1 1 0 0 0 2 2 0 0 0 2 2 0 1 1 1 1 0 1 1 1 1 1 0 2 2 2 1 1 0 0 0 1 1 0 1 1 1 1 0 1 1 1 0 1 0 0 1 0 0 1 0 0 1 0 0 2 0 1 2 2 0 0 0 0 1 0 0 2 0 2 0 0 0 0 0 0 0 2 2 0 0 0 1 0 2 2 2 0 0 0 0 1 0 0 0 0 0 2 1 1 1 0 0 1 0 0 0 0 2 0 0 2 1 1 0 0 0 0 0 0 0 1 1 1 0 1 1 1 0 1 1 2 0 0 2 0 2 0 0 0 0 0 1 0 1 0 0 0 0 0 0 1 1 2 2 0 2 1 0 0 1 1 1 0 1 0 1 0 0 1 2 1 0 1 0 0 0 2 0 1 2 2 2 0 1 0 1 0 1 2 1 0 0 0 2 0 0 2 0 1 0 0 2 0 2 0 2 2 2 0 2 0 2 1 1 1 1 0 1 0 1 0 2 0 0 0 0 0 0 0 0 1 2 0 2 0 1 0 0 0 0 0 1 1 1 0 0 0 0 1 0 0 0 0 0 2 0 1 0 0 0 2 0 0 2 2 0 1 2 0 2 0 0 2 2 1 0 2 0 0 1 0 2 0 1 2 1 0 1 1 0 0 0 1 1 0 1 2 0 2 2 1 1 0 0 1 1 2 1 1 1 2 1 1 2 0 2 2 0 0 2 1 0 1 1 1 1 1 2 0 0 0 1 2 0 0 2 0 0 0 1 2 1 1 0 0 2 1 0 0 0 0 0 0 0 0 0 2 0 1 1 1 0 0 0 1 1 0 2 2 0 1 2 1 1 0 2 0 1 1 1 1 1 0 0 1 1 0 0 0 0 0 0 2 1 0 0 1 1 0 0 1 1 0 1 1 1 2 2 2 0 0 1 0 1 0 2 1 2 1 2 0 1 0 0 0 0 1 0 0 1 1 0 0 1 0 0 0 0 0 0 2 0 1 1 1 1 0 0 1 0 0 0 0 0 0 0 1 1 0 0 2 1 1 0 0 1 1 0 0 0 1 0 1 0 0 2 1 2 1 0 0 1 1 0 0 2 0 0 0 0 2 1 1 0 0 0 0 2 0 0 0 2 1 0 1 2 2 2 0 0 0 0 0 0 1 1 1 2 0 1 1 0 0 0 1 0 1 1 0 2 2 0 1 0 0 1 0 0 1 0 1 1 1 2 2 1 1 1 0 0 0 0 0 0 0 0 1 1 1 0 0 1 0 0 1 1 0 2 1 1 1 0 2 1 1 0 0 1 1 0 1 0 0 0 0 0 1 1 1 1 1 2 1 0 1 0 0 0 0 0 0 2 1 0 0 1 0 1 1 1 1 0 1 0 0 0 0 0 1 0 0 0 0 0 2 0 2 0 2 0 0 2 0 0 0 0 0 0 0 0 1 0 0 2 0 1 0 0 2 0 0 1 1 1 2 2 2 1 2 2 1 1 0 1 1 0 0 1 2 0 1 2 0 0 2 0 0 1 0 0 1 1 1 1 0 1 0 1 0 0 1 0 2 2 0 0 1 0 0 2 2 0 0 0 0 0 1 1 2 0 0 1 1 1 1 0 0 1 1 2 2 1 1 0 2 0 0 1 0 1 0 1 1 2 1 2 0 0 0 0 1 0 0 0 0 2 0 0 1 1 0 0 0 0 0 0 0 2 0 0 2 0 1 1 1 0 1 0 1 0 2 0 1 0 1 0 1 1 0 0 0 0 1 0 0 2 0 0 1 1 1 2 0 0 0 0 2 0 2 0 2 0 0 1 1 1 0 0 0 0 0 0 0 0 0 2 0 2 1 1 1 0 0 0 0 0 0 0 0 0 0 0 2 0 0 0 0 0 0 1 0
137 1 0 2 0 0 2 2 1 2 2 0 0 1 0 0 1 1 1 0 1 0 0 1 0 0 1 1 1 1 1 0 2 2 2 0 2 0 0 0 2 0 0 0 0 0 1 0 2 0 0 0 0 0 2 2 0 0 0 0 0 1 0 2 0 0 0 1 1 0 0 1 1 2 1 2 1 1 2 1 0 0 2 2 2 0 1 0 0 1 0 0 0 1 1 1 0 2 2 2 2 0 0 0 2 0 2 0 0 0 0 1 0 1 2 1 1 0 0 2 2 0 2 1 0 1 1 1 0 1 1 1 0 0 0 0 0 0 0 1 1 2 0 0 0 2 0 0 0 0 0 0 0 0 0 0 0 0 1 1 1 0 0 1 1 2 0 1 0 1 1 1 1 1 1 0 1 0 0 0 0 0 1 2 1 0 2 1 0 0 1 1 1 0 2 1 1 0 0 1 1 1 1 1 2 0 1 1 2 0 0 0 2 0 0 2 0 0 0 0 0 0 2 0 0 1 1 2 0 2 1 1 0 0 0 0 1 2 2 0 0 1 2 1 2 0 0 0 0 0 0 0 0 0 0 0 0 1 1 1 1 0 0 1 1 0 0 1 1 0 0 2 0 0 0 0 0 2 2 0 0 0 1 1 1 1 0 1 0 1 0 0 2 0 2 0 2 0 0 1 0 0 2 0 2 0 0 0 0 1 0 1 2 2 2 1 1 0 1 0 1 1 1 1 1 0 0 0 0 1 1 1 0 2 0 0 0 2 0 0 1 2 2 0 0 2 0 1 2 1 0 1 0 0 2 0 0 2 0 2 0 0 0 0 0 2 0 1 1 1 1 1 1 2 0 0 2 0 0 0 1 0 1 0 0 0 0 0 0 0 1 1 0 0 1 1 0 1 1 2 2 2 0 2 1 0 0 0 1 0 0 0 0 0 1 1 1 1 0 0 0 2 1 2 0 1 1 1 1 1 0 2 0 0 0 0 0 0 0 0 1 0 2 0 0 1 1 0 2 1 0 0 0 2 0 0 0 2 2 1 1 1 0 0 1 1 0 2 2 0 0 0 2 2 1 0 1 0 0 0 2 2 0 0 1 2 0 0 2 0 0 0 0 2 2 0 0 0 1 0 0 2 2 2 0 0 0 0 0 0 0 0 0 1 1 0 1 2 0 1 1 1 0 0 1 1 1 0 1 1 1 0 1 0 1 0 0 0 1 2 1 1 0 1 1 1 0 0 0 0 0 0 0 2 0 0 0 0 1 0 0 0 0 1 0 0 0 1 1 1 0 0 0 0 0 0 0 0 1 1 2 0 2 0 0 2 0 2 2 1 0 0 0 0 0 0 0 0 0 0 0 2 0 0 0 1 1 0 0 1 0 0 0 1 0 0 0 1 0 0 0 1 0 0 0 1 1 1 0 0 0 1 0 0 1 1 1 2 2 2 0 1 1 2 0 0 1 0 2 2 1 1 1 0 0 0 0 0 2 0 0 0 0 1 0 1 1 2 1 1 1 0 0 0 2 0 2 2 2 0 2 0 0 2 1 1 1 0 1 0 0 0 0 0 0 1 1 2 0 2 1 1 0 0 0 2 0 2 2 0 1 1 0 1 0 0 0 0 0 0 0 0 0 0 0 1 1 1 1 1 1 1 1 2 1 0 0 0 1 1 0 1 0 0 0 0 1 0 0 0 0 0 0 0 0 2 0 0 2 2 0 0 2 2 1 0 1 0 2 2 0 1 0 1 0 2 1 1 1 1 0 1 1 1 2 1 1 1 1 2 1 1 1 1 2 1 1 1 0 0 0 2 0 1 1 0 0 1 0 2 0 0 2 0 2 1 1 2 2 2 1 2 1 1 0 1 1 0 1 1 1 0 2 0 0 1 0 0 0 0 0 0 1 0 1 1 0 0 0 0 0 2 0 1 1 0 1 0 0 1 0 1 1 1 0 0 0 0 2 1 0 0 0 0 1 0 0 1 2 0 1 1 1 1 0 1 0 0 0 0 0 0 2 0 1 1 1 0 0 1 0 1 1 1 1 1 1 1 0 2 0 0 2 0 2 1 0 1 2 0 1 1 0 2 1 2 1 1 1 0 0 2 0 2 0 0 0 1 0 1 0 0 0 1 0 0 1 0 0 1 2 0 1 1 2 0 2 1 0 1 0 0 0 0 1 2 1 0 0 1 0 0 0 0 0 2 0 2 0 0 0 0 0 0 0 0 0 0 0 1 1 0 0 1 0 0 0 0 1 0 0 0
138 0 0 0 0 0 0 2 1 2 2 0 0 0 0 0 0 0 0 0 1 1 0 0 0 0 0 2 1 1 1 1 1 2 2 0 2 1 0 0 0 0 0 1 2 1 1 1 1 2 0 0 1 1 1 1 0 0 0 0 0 1 0 0 0 0 0 0 0 0 0 2 2 2 2 2 0 0 1 0 1 0 2 1 1 0 0 0 0 2 0 0 0 2 0 0 0 0 0 0 0 0 1 0 2 0 2 0 1 1 0 2 0 1 1 0 1 0 1 1 1 0 2 0 0 2 2 1 0 1 0 0 0 0 0 0 0 0 1 1 1 1 0 0 0 1 1 0 0 1 0 1 0 0 0 0 0 2 1 1 1 2 0 2 0 0 0 0 1 1 0 0 0 2 2 0 1 1 0 1 1 2 0 2 2 2 2 0 0 2 1 0 1 1 2 2 1 0 0 0 0 0 0 0 1 0 1 0 0 0 0 0 1 0 1 1 0 0 2 1 0 0 1 0 0 0 0 1 0 1 0 0 0 0 0 0 2 2 2 0 0 1 2 0 1 0 0 0 0 0 0 0 2 1 0 2 1 0 0 0 0 0 0 2 2 0 0 0 2 1 0 1 1 1 1 0 0 2 2 0 0 1 0 0 1 1 1 1 1 2 0 1 1 1 2 1 1 0 0 1 0 0 2 0 2 0 1 0 0 0 0 0 1 1 1 0 2 0 1 0 1 2 2 1 0 0 0 2 1 0 0 2 1 2 0 0 0 0 2 0 0 1 1 2 0 0 2 1 1 2 0 1 0 0 1 0 0 2 0 1 0 0 2 0 2 0 0 1 2 0 2 0 0 2 0 0 0 1 0 0 2 1 0 1 1 0 0 0 0 0 0 1 0 0 2 0 1 1 1 1 1 2 2 0 0 0 1 0 0 0 0 0 0 0 2 2 1 0 1 0 0 1 1 0 1 1 1 0 1 0 0 0 0 1 1 0 1 0 0 0 1 0 1 0 0 1 1 0 1 2 0 0 1 2 1 1 0 2 0 2 2 2 1 1 0 1 1 2 2 0 0 0 2 2 0 0 0 1 0 0 1 1 0 1 2 0 0 0 1 0 1 1 1 1 1 0 1 0 0 0 1 2 0 0 1 1 2 0 0 0 1 0 0 1 1 0 0 2 0 0 1 2 2 2 0 2 0 0 1 2 0 1 2 2 2 0 0 0 1 1 1 1 0 1 1 2 1 0 0 0 0 0 1 2 0 1 0 0 2 0 0 2 1 1 1 0 0 1 1 1 0 0 1 0 1 0 2 0 2 0 2 0 1 0 0 1 0 0 0 0 0 0 1 0 1 0 0 1 0 1 1 1 0 0 1 1 1 0 0 1 0 0 0 0 0 0 0 0 0 0 0 0 0 0 0 0 2 2 0 0 0 0 1 2 0 0 1 1 2 1 0 0 0 0 1 0 2 1 2 2 1 1 0 2 2 1 0 1 1 0 0 0 1 0 2 2 0 2 0 2 2 0 0 0 1 1 1 1 2 0 2 0 0 1 0 1 2 1 1 1 0 0 0 0 0 0 0 2 0 2 1 1 1 0 2 1 1 1 1 0 0 0 0 0 1 1 1 2 2 2 0 0 0 0 0 1 1 0 1 1 0 0 0 2 1 1 2 0 2 2 0 2 0 1 0 0 0 0 1 1 1 1 0 1 1 0 0 0 0 0 0 0 2 2 2 0 0 0 1 1 0 0 0 1 1 2 0 1 1 1 0 1 0 0 1 1 1 2 0 2 0 1 2 0 1 0 0 0 0 1 0 1 2 0 1 1 1 0 0 1 0 0 0 1 0 2 1 2 1 1 0 1 1 0 0 0 0 0 1 2 1 0 2 0 0 2 0 0 1 0 0 1 1 0 1 0 0 0 1 0 0 0 0 2 2 0 0 0 0 0 0 1 1 1 1 0 2 0 0 1 0 0 1 0 0 1 0 0 0 0 0 0 0 0 0 1 0 0 0 0 0 0 0 0 2 2 2 0 0 0 1 2 1 1 1 1 1 2 0 2 0 0 0 0 0 1 0 1 2 1 0 2 0 1 0 2 1 1 1 0 1 1 1 2 0 0 0 0 0 1 0 2 1 2 0 0 0 1 1 2 2 0 0 2 1 0 1 2 0 1 0 1 0 2 0 0 2 1 0 0 0 0 0 0 0 0 0 1 0 0 0 0 1 0 0 1 1 0 0 1 1 0 0 2 0 0 0 0 2 0 2 1
139 1 0 2 0 0 0 2 0 2 0 0 0 0 0 0 1 1 1 1 1 0 0 0 0 0 0 1 0 2 0 0 1 1 2 0 2 2 1 0 1 0 0 0 2 0 0 0 0 1 1 0 2 2 0 2 0 1 1 0 1 1 1 1 0 0 0 1 2 0 1 2 2 2 2 2 0 2 2 0 1 0 2 2 2 0 1 0 0 1 0 0 0 1 0 0 0 0 0 2 0 0 0 0 1 1 1 0 0 0 0 0 0 1 2 1 2 0 0 0 1 1 2 0 0 2 2 0 0 0 0 1 0 0 1 0 0 0 0 0 0 2 0 0 0 1 0 0 0 2 1 0 0 0 0 1 0 2 0 1 1 0 0 0 0 2 0 0 1 2 1 0 1 1 1 1 1 2 2 2 2 2 1 1 1 0 1 1 0 0 0 1 0 0 1 1 2 0 0 0 0 0 0 0 1 0 1 1 1 0 0 0 1 0 1 1 1 1 1 1 1 1 2 0 0 1 0 0 0 0 0 0 0 0 0 0 0 2 2 0 0 0 2 1 2 0 0 0 1 1 0 0 0 0 0 0 0 2 0 1 0 1 0 1 0 0 0 0 1 1 0 2 1 1 0 0 0 2 2 0 1 0 0 0 1 0 1 2 0 2 0 0 1 0 2 0 2 1 0 1 0 0 1 0 1 0 0 0 2 0 0 0 2 1 1 0 2 0 1 0 2 1 1 1 0 0 0 0 0 1 2 0 0 1 0 0 0 2 0 0 0 1 2 2 1 0 1 0 2 0 1 0 0 0 2 0 0 1 0 1 0 0 1 0 1 0 1 1 2 0 2 0 0 2 0 0 1 2 0 0 0 1 0 1 1 0 0 0 0 0 1 1 1 0 2 0 1 1 0 0 0 1 1 1 1 0 0 1 0 0 0 0 0 0 2 2 1 0 0 0 0 2 0 0 2 2 0 1 1 1 0 1 1 1 0 0 0 0 0 0 2 0 1 0 1 2 1 0 1 0 0 0 1 2 2 1 1 1 1 1 2 2 1 2 0 2 2 1 1 0 0 0 2 2 1 0 1 0 0 0 1 2 0 0 1 1 0 1 1 0 1 1 0 1 0 0 2 0 1 0 1 2 1 1 0 0 1 0 1 0 1 0 1 0 0 0 0 1 0 2 2 0 1 1 1 2 1 0 0 2 0 2 0 0 0 1 0 1 1 0 0 0 0 1 1 1 2 1 2 2 0 1 1 1 2 1 1 1 1 1 1 0 2 0 1 1 0 1 1 0 0 1 1 0 1 0 0 1 1 2 2 0 2 0 0 1 1 0 0 0 0 0 0 0 0 0 2 0 0 0 0 1 0 0 0 2 0 0 0 1 1 0 0 0 0 0 0 0 0 0 0 1 0 0 0 0 2 2 0 0 0 0 0 1 1 1 1 1 2 2 1 1 1 1 1 0 0 0 2 2 0 1 0 2 1 1 0 0 2 1 0 0 0 0 1 2 1 2 1 1 1 0 0 0 1 0 2 1 0 2 1 0 0 1 1 1 1 0 2 0 1 1 0 1 0 1 1 2 0 1 0 0 0 0 1 2 0 1 1 0 1 1 0 0 0 0 0 1 0 0 0 0 0 0 1 1 1 0 0 0 0 0 0 2 0 0 1 1 1 2 1 1 1 0 0 1 0 0 1 1 1 1 1 1 1 1 0 0 1 0 0 0 1 1 0 1 1 0 1 1 0 0 0 1 1 2 0 1 1 1 1 1 0 0 2 2 0 2 2 2 0 2 1 1 2 1 1 2 0 0 0 2 0 0 0 0 2 1 0 2 0 0 1 1 1 2 2 0 0 1 1 0 0 0 0 0 0 0 1 2 0 1 2 0 0 0 0 0 1 0 0 1 1 0 1 0 1 0 1 0 0 1 0 1 0 0 2 0 0 0 1 1 1 0 0 0 1 0 1 1 0 0 0 1 1 2 0 0 1 2 2 2 0 0 0 0 0 1 0 0 0 0 1 0 1 1 1 0 1 0 0 1 2 2 1 0 1 0 0 1 1 0 0 0 0 1 0 0 1 1 0 1 0 1 2 2 0 1 0 1 0 2 0 1 1 1 1 1 0 0 0 1 2 1 0 1 2 0 1 0 1 0 0 2 2 0 2 2 1 1 1 1 0 0 0 0 1 0 0 2 0 0 1 1 0 0 0 1 1 1 1 0 0 1 0 0 0 0 0 1 1 0 0 2 0 0 0 0 0 0 1 0
140 1 0 1 0 0 1 1 0 0 0 2 1 1 0 1 0 0 0 2 2 0 0 0 0 0 0 2 1 1 1 2 1 1 0 2 0 2 0 0 0 0 0 0 1 0 0 0 2 1 0 0 1 1 1 1 0 0 1 1 0 1 0 0 0 0 0 0 1 0 0 2 1 2 0 2 2 1 2 1 0 0 2 1 1 0 1 2 2 2 1 2 1 1 1 0 0 1 0 1 1 0 0 0 2 0 2 1 1 1 0 1 0 2 2 0 2 0 0 1 2 1 1 0 1 1 1 1 0 1 0 1 0 0 0 0 0 0 0 0 0 2 0 0 0 0 0 0 0 1 1 1 1 0 0 0 0 0 0 1 2 1 0 1 0 0 0 1 0 0 0 0 0 2 1 0 1 0 0 0 0 1 0 1 1 1 1 2 0 0 0 2 0 2 2 1 1 0 0 0 0 0 0 0 2 0 0 1 0 1 1 0 0 0 0 2 1 0 2 0 2 2 0 0 1 0 0 0 0 0 0 0 0 0 0 0 1 2 2 0 0 0 2 0 1 0 0 0 0 0 0 1 0 1 0 1 0 1 0 1 0 1 0 0 1 1 1 0 1 0 1 2 1 1 1 1 0 2 2 0 0 0 0 0 0 0 0 1 1 2 1 2 1 0 2 0 1 0 0 1 0 0 1 0 1 0 0 0 2 0 0 2 1 2 2 0 1 0 0 0 0 2 1 1 0 0 1 1 2 1 1 2 0 0 0 0 0 2 0 0 0 1 2 0 0 0 1 0 1 1 1 0 0 1 1 1 1 2 0 1 0 0 1 0 1 1 1 1 1 1 1 1 2 1 1 1 1 0 1 0 1 1 2 0 0 0 0 0 0 0 0 1 0 1 1 1 0 1 1 0 0 0 0 1 0 0 0 0 0 0 0 0 0 0 1 2 1 0 0 0 0 2 1 0 1 1 1 1 2 0 1 0 0 2 2 0 0 2 0 0 0 0 2 0 2 2 2 0 0 0 0 0 2 2 2 2 0 0 0 0 1 1 0 0 0 1 1 2 2 1 1 1 1 1 1 0 1 2 0 2 1 1 0 0 2 0 0 0 2 0 0 0 0 0 0 0 1 0 1 0 0 0 1 1 1 1 1 1 0 0 0 0 1 0 0 0 0 1 0 1 1 1 1 0 1 2 0 0 0 0 0 2 2 0 2 0 2 1 1 1 1 1 0 2 2 2 2 1 1 1 0 0 1 1 1 1 1 0 1 0 0 1 1 0 1 1 0 0 0 0 2 2 0 0 0 0 1 1 1 2 1 0 0 0 0 0 0 0 0 0 0 0 1 0 1 0 0 2 0 0 0 2 0 1 1 2 0 0 0 1 0 0 1 1 1 1 1 1 1 0 0 1 0 0 0 0 2 0 0 0 1 1 1 0 0 0 2 0 2 2 0 1 0 0 1 0 1 0 1 1 0 2 0 2 0 0 0 0 1 0 0 0 2 0 1 2 0 1 0 0 0 2 0 1 0 1 1 1 1 1 2 0 1 1 0 2 0 1 1 0 2 2 0 1 0 0 0 1 0 1 0 2 0 0 1 1 1 1 1 0 0 0 0 1 0 1 0 1 2 2 0 0 0 0 0 2 2 0 2 1 1 1 0 2 1 1 2 1 0 1 1 0 0 0 0 1 0 1 1 1 0 1 1 0 1 0 1 1 0 0 1 0 1 2 0 0 2 0 2 2 0 1 1 1 0 1 0 1 1 1 1 1 0 0 0 2 0 1 2 1 1 1 1 0 1 0 0 0 0 1 0 1 0 0 0 0 0 1 0 2 0 0 1 1 1 2 2 1 2 2 1 2 2 0 0 0 0 0 0 2 0 0 2 0 0 2 0 0 0 0 1 0 0 0 0 0 1 0 1 0 0 1 0 1 1 0 1 0 0 0 0 0 1 1 0 1 0 0 1 0 1 0 0 0 1 0 0 0 0 0 1 1 0 0 0 2 0 1 0 0 1 1 0 0 2 2 2 0 1 0 0 2 1 1 1 1 0 0 1 1 1 0 1 0 2 1 0 2 2 1 0 1 0 1 1 0 0 1 0 0 0 1 0 2 0 0 0 0 1 1 0 1 1 0 0 1 1 0 2 1 2 0 1 1 1 0 1 1 0 1 1 1 1 0 2 1 1 0 0 0 0 0 0 0 0 2 0 1 1 0 0 0 0 1 0 1 0 0 0 0 0 0 0 2 1 0 0 0 1 0 2 0
141 0 0 1 0 0 0 2 1 2 2 0 0 1 0 1 0 1 1 1 1 0 0 0 0 0 1 2 0 1 0 0 0 1 2 0 2 1 0 0 1 0 0 1 2 1 0 0 2 0 0 0 0 0 2 2 0 0 0 0 1 1 0 2 1 1 1 2 1 0 0 1 0 2 0 2 2 2 2 0 1 0 2 1 1 0 0 1 1 2 1 1 1 2 0 0 0 1 0 2 0 1 0 0 2 0 2 0 1 1 0 2 0 1 1 0 1 1 1 1 1 1 2 0 0 2 2 0 2 2 0 0 1 0 0 0 1 0 1 0 1 1 0 0 0 1 0 0 0 0 0 0 0 0 0 0 0 1 0 2 2 1 0 0 1 2 0 0 0 2 2 1 1 1 1 0 2 1 1 1 1 1 1 2 2 1 2 1 0 0 1 1 0 2 2 2 2 0 0 0 0 0 0 0 2 0 1 1 1 0 1 0 2 0 1 1 1 1 1 1 0 0 2 0 0 1 1 1 1 0 1 1 0 0 0 0 0 1 1 1 1 0 2 0 2 0 0 0 1 1 1 1 0 0 0 0 0 2 0 1 0 1 0 0 0 0 0 1 0 0 0 1 1 1 0 0 0 2 1 0 1 1 1 1 0 2 0 2 0 2 1 1 0 0 1 0 1 0 0 1 0 0 0 1 0 0 1 0 0 0 0 1 2 1 1 0 2 0 0 0 1 2 0 0 1 0 0 0 0 0 2 1 0 2 0 0 0 0 2 1 0 1 0 2 0 0 1 0 0 2 0 0 0 1 1 1 1 1 0 0 0 0 0 1 0 0 2 1 2 0 2 0 1 1 0 0 2 1 1 1 1 1 0 0 0 0 0 0 0 1 0 0 1 0 2 0 1 1 0 0 0 1 1 1 1 0 1 2 1 0 0 0 0 0 1 1 1 2 0 0 0 2 0 1 1 1 2 2 2 0 2 0 0 1 1 0 0 1 0 0 0 0 1 1 1 2 1 0 1 2 0 0 0 1 1 0 1 1 0 0 1 1 0 1 0 1 1 2 2 0 0 0 2 2 2 0 2 1 0 1 1 1 0 0 2 0 0 1 1 0 1 1 1 0 1 0 2 1 2 0 1 2 0 0 1 1 2 0 0 0 0 0 1 0 0 0 0 2 0 1 1 1 1 0 1 2 0 0 0 2 0 1 1 0 1 0 0 0 0 0 1 1 0 0 1 2 0 1 1 1 0 0 0 2 0 0 0 0 0 0 0 0 0 0 0 0 2 1 1 0 1 1 1 0 0 0 1 2 2 2 2 0 2 0 2 0 2 1 0 0 0 0 1 1 1 0 1 0 0 1 1 2 0 0 0 2 0 0 0 1 1 0 0 2 0 2 0 1 1 0 0 1 0 0 0 2 0 1 0 0 0 1 0 1 1 0 1 1 1 0 0 0 0 0 1 0 1 0 1 1 0 1 1 1 1 1 0 0 1 0 0 0 0 0 1 2 1 2 0 1 1 1 0 0 0 1 2 0 1 1 0 0 0 0 0 0 0 1 2 1 1 1 0 2 1 0 0 1 0 0 0 0 0 0 0 2 1 1 1 0 0 0 1 1 1 1 0 1 0 0 0 0 0 0 1 1 1 0 0 0 0 0 0 2 1 1 1 1 0 1 1 0 0 0 0 0 0 1 0 0 0 0 0 0 0 1 2 0 1 0 0 1 0 1 0 1 1 0 1 1 0 1 1 1 1 0 0 2 2 2 0 1 0 0 0 2 0 1 1 2 1 2 1 0 1 0 0 1 0 0 0 2 0 0 0 0 1 0 0 1 1 1 1 1 0 1 1 2 1 2 2 1 1 0 0 1 0 0 0 2 0 0 2 0 0 1 0 0 0 0 0 0 0 0 0 0 0 0 0 0 0 2 0 1 0 0 2 0 0 0 0 1 1 1 1 0 1 0 0 1 0 0 1 0 1 2 0 1 1 2 2 2 0 0 1 0 1 0 0 0 0 0 0 0 2 1 1 1 1 0 1 2 2 1 2 0 0 1 0 2 0 0 0 0 0 0 0 2 2 1 0 2 0 1 0 1 1 1 0 1 0 2 0 2 0 1 1 1 0 0 0 1 1 1 0 0 0 1 1 0 2 0 2 0 1 0 0 2 0 2 0 1 1 0 2 1 1 0 0 0 0 0 0 0 0 1 0 0 2 0 0 0 0 0 0 0 0 0 0 1 1 0 1 2 0 0 0 0 1 0 2 2
142 1 0 1 0 1 1 0 0 1 1 0 0 0 0 0 0 1 1 2 0 1 0 0 0 0 0 1 1 2 0 1 1 1 2 0 2 1 0 0 1 0 0 0 0 1 0 0 1 1 0 0 0 0 2 2 0 0 0 0 0 1 0 1 1 1 1 1 1 0 0 2 2 1 1 1 1 1 2 1 0 0 2 0 0 0 0 1 1 2 0 0 2 2 1 1 0 2 2 2 2 0 0 0 2 1 2 0 1 1 0 1 0 2 1 0 0 0 0 1 2 1 2 1 0 1 1 0 1 1 1 1 0 0 0 0 0 1 0 0 2 0 0 0 0 0 0 0 0 1 0 0 0 1 0 0 0 0 1 2 1 1 0 1 2 2 0 1 0 1 1 1 1 1 2 1 2 1 1 1 1 1 0 2 0 0 2 0 0 0 0 0 0 0 1 1 1 0 1 0 0 1 0 0 1 0 1 0 1 0 0 0 1 1 0 2 1 1 1 1 1 1 2 0 1 0 0 2 1 0 0 0 0 0 0 0 0 2 2 0 0 0 1 0 2 1 1 0 0 0 0 1 0 1 0 2 1 1 0 1 0 1 0 0 0 0 1 0 2 0 1 1 0 0 0 0 1 1 1 0 1 0 0 0 0 0 0 2 0 2 0 1 0 1 2 1 0 0 0 0 0 0 1 1 1 0 1 0 1 0 0 0 2 1 1 0 1 1 1 0 1 2 1 0 1 0 1 2 1 1 0 2 0 1 0 0 0 0 2 1 0 1 2 2 0 0 1 1 2 1 1 1 1 0 0 0 0 1 1 0 1 1 0 0 0 1 0 2 2 0 2 0 0 2 0 0 1 0 0 0 0 1 0 0 0 1 1 0 0 0 0 1 1 0 2 0 1 0 1 1 1 1 0 2 1 1 0 1 0 0 0 0 0 0 2 2 1 0 0 0 0 1 0 1 2 2 1 0 2 0 2 0 0 1 1 0 0 1 0 1 1 0 1 1 0 2 2 0 1 2 0 0 0 2 0 0 0 2 1 1 0 1 0 0 0 2 2 1 1 1 1 2 2 2 1 0 1 1 0 0 2 2 0 1 1 2 1 0 1 0 1 1 1 0 1 0 1 0 0 0 1 1 1 0 0 0 2 0 0 0 0 0 0 0 0 0 0 1 0 1 1 1 1 0 1 2 0 0 1 1 1 0 2 2 2 0 0 0 0 0 2 2 0 1 1 0 1 0 0 0 0 0 1 2 2 0 0 0 0 0 0 0 0 1 0 0 1 0 0 0 0 0 0 0 0 0 2 1 2 1 2 0 0 0 0 0 0 0 0 0 0 0 0 0 0 0 0 0 0 1 1 2 0 0 1 2 0 0 1 0 1 0 0 1 1 0 0 1 1 0 0 1 0 0 0 2 0 0 0 0 0 0 0 1 0 1 1 0 2 1 0 1 0 1 0 0 2 1 0 0 1 1 1 1 1 1 0 0 1 1 1 0 2 0 0 1 0 2 1 0 0 1 0 0 1 0 2 0 2 0 0 1 1 1 0 1 0 0 1 1 0 0 1 2 1 0 0 1 0 2 1 0 0 1 0 2 2 0 0 0 1 1 0 0 0 1 0 2 0 0 0 0 0 1 0 1 1 0 1 1 1 1 0 2 0 0 2 0 1 1 0 1 0 0 0 1 0 1 1 1 0 0 0 0 0 1 0 0 1 1 0 0 2 1 1 0 0 0 2 2 1 0 1 0 0 0 0 0 0 0 0 2 1 1 2 0 1 2 1 2 0 1 2 0 1 0 0 0 0 1 0 1 0 0 0 0 1 1 0 2 0 0 1 0 1 2 1 1 1 1 1 1 0 0 0 0 0 0 1 1 0 1 2 0 0 2 0 1 2 0 0 0 2 1 2 1 1 0 0 0 0 2 0 2 2 0 0 0 0 0 2 2 1 1 0 1 0 0 2 0 0 0 0 0 2 2 0 2 2 1 1 1 0 1 0 1 0 1 0 1 1 0 1 0 2 2 2 0 0 0 1 2 2 2 1 0 0 0 1 1 1 0 1 0 1 2 0 1 2 0 1 1 0 1 2 1 1 1 1 0 0 1 0 2 0 0 0 1 0 2 0 2 0 1 1 0 0 0 0 0 2 1 0 0 0 0 2 2 1 1 1 0 2 0 2 1 2 0 0 0 0 0 0 0 0 1 0 1 0 1 0 0 0 0 0 0 0 0 0 0 0 0 0 0 0 0 0 0 0 0 1 0
143 0 0 2 0 0 2 1 0 1 1 1 0 0 0 0 0 2 0 2 2 0 0 0 0 0 0 1 0 0 2 1 1 1 2 0 2 2 0 0 1 0 0 1 1 1 1 1 0 1 0 0 0 1 1 0 1 0 1 0 0 1 1 0 1 2 2 0 0 0 0 1 1 2 0 2 2 0 0 0 2 0 1 0 1 0 0 1 1 2 1 1 0 2 0 0 0 1 0 2 1 0 0 1 2 1 1 0 2 1 0 2 0 1 1 0 1 0 0 2 2 0 2 2 0 0 0 1 1 1 0 1 0 0 0 0 0 0 1 0 0 2 1 0 0 2 1 0 0 1 1 0 2 0 1 0 0 0 2 1 1 1 1 1 0 2 0 1 0 1 1 1 1 1 1 1 1 0 0 0 0 0 0 0 0 0 0 0 0 2 2 0 1 0 1 2 2 0 0 0 0 0 0 0 1 0 1 1 0 0 1 0 0 0 0 2 0 0 1 1 0 0 2 0 0 1 1 2 0 2 0 0 0 0 0 0 0 2 2 0 0 0 1 1 1 0 0 0 1 1 1 1 2 1 0 2 1 1 0 0 0 0 0 2 0 0 0 0 2 0 1 1 2 2 0 0 0 2 1 0 2 0 1 1 0 1 0 1 0 2 0 0 0 0 2 0 0 0 0 2 0 1 0 1 0 0 0 1 1 0 0 0 2 1 1 0 2 0 0 0 0 2 1 1 1 0 0 1 1 1 2 2 0 2 0 0 0 2 0 1 1 1 2 1 0 0 1 1 2 1 0 0 0 0 2 0 1 1 0 1 0 0 1 0 1 0 0 1 2 0 2 0 1 2 0 0 2 1 0 0 0 0 0 1 0 0 0 0 0 0 0 2 0 0 2 0 0 2 2 2 1 2 0 2 2 0 0 0 1 0 0 0 0 0 1 1 0 0 0 2 2 0 1 1 0 1 1 1 1 1 0 0 1 1 0 1 0 0 0 0 1 0 1 1 1 2 1 0 1 2 0 0 1 2 1 1 0 0 0 0 0 0 0 1 0 1 1 1 1 0 0 1 2 2 1 1 0 2 1 0 1 2 0 0 0 2 0 1 1 1 2 1 1 1 0 0 1 0 0 0 1 2 0 0 0 0 2 2 0 0 0 0 0 0 0 0 0 2 0 0 1 2 0 0 0 1 1 0 1 2 0 1 1 1 0 0 1 1 1 1 1 1 0 0 0 2 0 0 1 1 0 1 1 2 0 0 0 1 1 0 0 0 0 0 0 0 1 0 0 0 1 1 1 0 1 0 1 0 2 0 2 0 1 0 0 0 0 1 1 0 0 0 0 0 0 0 0 0 0 0 0 1 0 0 0 0 0 0 0 0 0 0 0 0 0 1 0 1 0 0 0 0 0 0 0 0 1 1 0 0 0 2 1 1 0 0 1 1 2 2 0 0 0 0 2 0 0 0 2 1 1 1 1 1 1 0 0 0 0 0 0 0 0 1 1 1 1 2 1 1 1 0 0 1 1 0 2 0 1 1 0 0 1 2 0 2 1 0 1 1 0 0 1 2 1 0 0 2 0 1 1 0 1 1 2 2 1 1 2 0 0 0 0 1 1 1 0 1 2 2 0 0 0 0 0 0 0 0 1 1 1 1 1 1 2 2 1 0 0 0 0 0 0 0 0 1 0 0 0 0 0 0 0 1 0 1 0 0 1 1 0 1 1 1 0 0 1 0 2 2 1 0 0 0 0 0 0 1 1 1 0 1 0 0 1 2 0 2 0 2 0 2 2 0 0 0 0 0 1 0 0 0 0 0 0 0 1 0 0 2 0 0 0 1 0 2 2 2 2 2 2 2 0 2 0 2 1 0 1 1 0 1 2 0 0 2 0 0 0 1 1 0 0 0 0 0 0 0 1 0 0 2 0 2 2 0 0 0 0 0 1 1 1 1 0 1 1 0 0 1 0 0 0 0 0 0 0 1 1 0 1 1 0 0 0 0 0 0 0 0 0 0 0 0 2 2 2 0 2 0 2 2 1 1 1 0 1 0 0 1 0 0 0 2 2 1 0 1 1 0 0 1 1 1 2 2 0 1 2 0 2 0 0 1 0 0 0 2 0 0 1 1 1 0 0 0 1 1 1 0 2 0 2 1 1 0 1 1 0 1 0 1 0 0 0 1 1 0 1 1 0 0 1 1 0 0 0 2 1 0 0 0 0 0 0 0 0 0 0 1 1 0 1 2 0 0 0 0 0 0 0 0
144 1 0 1 0 0 2 1 0 2 1 0 0 0 0 0 0 0 0 0 0 1 0 1 0 0 0 2 0 0 2 1 2 2 0 1 1 2 0 0 1 0 0 1 2 0 1 0 2 0 0 0 0 1 1 1 0 0 0 1 0 1 2 0 0 0 0 1 2 0 0 0 2 1 2 1 0 2 2 0 2 0 2 2 2 1 0 1 0 2 0 1 1 1 0 0 0 2 2 2 1 0 1 0 2 0 2 0 0 0 1 2 2 2 2 2 2 0 0 2 2 0 2 1 0 1 1 0 0 0 0 0 0 0 0 0 0 0 1 0 0 2 0 0 0 1 0 0 0 1 0 0 0 1 0 0 0 0 0 2 1 1 0 0 0 2 1 1 0 0 0 0 0 2 2 2 0 1 0 0 0 0 1 2 1 0 2 0 0 2 1 0 1 0 1 1 1 0 0 0 0 0 0 1 2 0 0 2 1 1 0 0 2 0 0 2 0 0 0 0 0 0 2 0 0 2 2 2 0 2 0 0 0 0 0 0 0 1 2 0 0 0 2 0 2 0 0 0 1 1 0 0 0 0 0 2 0 1 0 0 0 0 0 2 2 0 0 0 1 0 0 1 0 0 0 0 1 0 0 1 0 1 0 0 0 0 0 1 0 2 1 1 0 1 1 2 1 1 0 0 0 0 1 0 1 0 0 0 1 0 1 1 1 1 1 0 1 0 1 0 1 2 0 0 1 0 0 0 0 1 2 1 1 2 0 0 0 2 0 1 0 0 1 2 0 0 2 1 1 2 0 1 0 0 1 0 0 1 0 1 0 0 1 0 1 0 0 2 0 2 0 2 0 2 0 0 1 0 1 0 1 1 0 0 0 0 0 0 0 1 0 1 0 0 2 1 0 1 0 0 0 1 1 1 0 1 1 1 0 0 0 0 1 1 1 2 0 1 0 1 1 1 0 1 1 1 0 0 2 2 0 1 1 0 1 1 0 1 0 0 1 0 1 1 1 2 1 0 1 1 0 0 0 2 0 0 0 2 2 0 1 2 1 1 0 1 1 2 2 0 0 0 1 1 0 0 0 2 0 1 2 0 1 0 2 0 0 1 1 0 1 1 0 1 1 0 1 0 1 0 1 1 1 0 1 1 2 0 1 0 1 0 1 0 1 0 0 2 0 2 1 2 0 0 2 2 0 0 0 1 1 0 0 0 0 0 1 0 1 2 1 0 0 2 2 0 2 2 2 2 0 0 0 0 2 2 2 0 0 1 1 0 1 0 1 1 0 0 0 0 2 2 1 0 1 0 1 1 1 2 2 0 0 0 0 0 0 0 0 0 0 0 0 0 0 0 0 0 0 0 0 1 0 0 0 1 0 0 1 1 0 0 1 1 1 1 0 1 0 1 0 2 1 1 0 0 1 1 0 0 0 2 1 2 0 0 2 2 2 2 1 0 0 0 2 0 0 0 2 2 0 1 0 0 0 0 0 2 2 1 1 0 2 0 2 2 2 1 1 0 0 1 0 0 1 0 2 0 2 0 0 0 1 0 0 0 1 1 1 0 0 0 0 1 0 0 0 2 0 0 0 0 1 0 0 2 0 2 2 0 1 1 0 0 0 0 0 2 1 1 0 1 0 1 0 0 0 0 0 0 0 0 0 2 1 1 1 1 0 1 1 1 0 0 0 0 0 0 0 0 0 0 0 0 0 1 0 1 1 0 1 1 1 2 1 0 1 1 1 1 0 0 0 1 0 0 0 0 0 2 0 0 0 0 1 2 0 1 1 2 1 1 1 0 1 0 0 0 0 1 0 2 0 0 1 1 0 0 0 2 1 1 1 1 1 2 2 2 2 2 2 2 1 1 0 1 1 0 1 2 0 1 2 0 0 2 0 0 0 0 0 0 0 0 0 0 0 0 0 1 1 0 0 1 1 0 1 0 0 0 1 1 1 1 0 1 1 0 1 0 0 0 0 0 1 1 0 1 2 2 2 2 0 0 0 0 1 0 2 0 2 0 1 0 2 2 2 0 0 1 0 1 2 2 1 1 1 0 0 2 0 0 0 0 0 0 0 1 1 0 0 1 1 1 1 1 1 0 0 0 0 2 1 1 2 1 1 1 0 0 1 1 0 1 0 0 1 1 0 0 2 0 2 0 1 0 0 1 1 0 1 0 0 1 0 0 0 0 0 0 0 0 0 0 0 2 0 1 1 0 0 0 0 1 0 0 0 0 0 0 0 0 1 2 0 0 0 0 0 0 1 1
145 0 0 1 0 0 1 2 0 1 0 0 1 0 0 0 0 2 1 1 1 0 0 1 0 0 0 2 0 0 1 1 1 2 0 2 1 0 0 0 2 0 0 0 1 0 1 0 0 2 2 0 1 1 1 1 0 0 1 0 0 0 1 0 0 0 0 2 2 0 0 2 2 2 1 2 1 1 2 1 0 0 2 2 2 0 1 0 0 1 0 0 1 1 0 0 0 2 2 2 2 0 0 0 2 2 2 0 0 0 0 2 0 1 1 1 1 0 0 0 1 1 2 1 0 1 1 0 2 2 0 0 0 0 0 0 0 0 0 0 0 2 0 1 0 0 0 0 0 1 1 0 1 1 0 1 1 0 1 1 1 1 0 1 1 2 1 0 0 2 2 2 2 0 1 1 1 0 0 0 0 1 1 1 1 0 1 1 0 0 0 1 1 1 2 0 1 0 0 0 0 0 0 0 0 0 2 1 2 0 0 0 1 0 0 2 0 1 0 0 1 1 2 0 0 1 0 2 0 2 0 0 0 0 0 0 0 0 0 2 0 0 2 0 2 0 1 0 0 0 0 0 0 0 0 2 1 0 0 0 0 0 1 0 0 0 0 1 1 0 1 0 1 1 0 0 1 1 0 0 1 0 0 0 0 1 0 1 0 2 0 0 1 1 2 1 1 1 0 1 0 0 0 0 0 0 1 1 1 0 0 0 1 0 0 0 2 0 0 0 1 1 2 1 0 0 1 0 0 2 2 0 0 0 0 0 0 2 0 1 0 0 1 0 0 0 1 1 1 2 0 1 0 0 1 0 0 0 0 0 0 0 0 1 0 0 1 2 1 1 1 1 0 2 0 0 1 0 0 0 2 1 1 1 0 0 1 0 0 0 0 1 1 0 2 1 1 1 1 1 0 1 0 1 0 1 0 0 1 0 0 0 0 0 0 2 0 1 0 0 0 1 0 0 1 1 1 1 2 0 1 0 0 1 1 0 0 1 0 0 2 0 0 2 0 2 1 0 0 0 0 1 2 2 2 2 0 2 1 0 0 1 1 1 0 1 1 2 2 1 1 1 1 1 2 2 0 2 2 0 0 2 0 0 2 2 0 0 2 0 0 0 1 2 1 0 0 0 1 0 0 2 2 1 0 1 2 0 0 0 0 1 0 0 1 0 0 2 0 1 1 1 0 0 0 2 0 1 0 1 1 1 0 0 0 0 1 0 1 2 1 1 0 0 0 1 1 2 2 2 0 0 1 0 2 2 2 1 0 1 1 0 1 1 1 1 0 1 1 1 0 1 1 0 0 0 1 0 0 2 1 0 1 0 0 0 0 2 2 2 2 0 0 0 1 0 0 0 0 1 1 0 1 0 1 2 1 0 0 2 2 0 0 2 1 1 0 0 0 0 0 0 0 1 0 0 1 2 0 0 0 2 1 1 0 1 2 1 2 2 1 1 0 1 1 0 1 0 1 1 1 1 0 1 0 0 1 0 2 0 0 0 0 1 1 1 1 1 0 2 1 0 0 0 1 0 2 0 2 0 1 0 1 0 0 1 1 0 2 0 0 0 0 1 0 0 0 2 0 1 0 0 0 0 1 2 0 2 1 0 1 0 0 0 0 0 0 0 0 0 0 0 0 0 0 0 0 0 0 0 0 0 0 2 0 0 1 1 0 1 1 1 1 0 0 0 0 0 0 0 0 0 1 1 1 1 0 0 0 0 0 0 2 2 2 0 0 2 0 0 0 1 0 0 0 0 0 1 1 1 0 1 0 0 0 2 0 2 1 2 0 1 1 1 2 1 0 2 0 0 0 2 0 0 1 1 0 0 2 2 0 0 1 1 1 2 2 1 1 1 1 1 1 1 0 2 1 0 1 1 0 1 2 0 0 2 0 2 2 0 0 0 1 1 1 0 1 0 0 1 1 1 0 2 2 0 0 0 0 0 1 2 0 0 0 0 2 0 1 0 1 0 0 1 1 1 0 2 2 1 1 1 1 1 0 1 0 0 1 0 1 0 0 0 2 2 2 0 0 0 0 2 2 2 1 1 0 1 0 1 1 0 1 0 1 1 0 1 1 0 0 1 0 1 1 0 0 2 2 0 2 1 0 2 0 0 0 1 0 0 0 2 2 0 0 0 0 1 1 1 2 1 2 0 0 0 0 1 1 0 1 0 0 0 0 0 0 0 1 1 0 0 0 0 1 2 0 1 1 0 0 0 0 1 0 1 1 0 1 1 1 1 1 2 0 0 0 0 1 0 0 0
146 1 1 1 0 0 1 1 0 1 0 1 0 1 0 0 1 0 0 1 1 0 0 1 1 1 1 1 0 2 0 0 1 1 1 1 1 1 0 0 1 0 0 0 2 1 0 0 2 1 0 0 0 1 1 0 0 0 0 1 0 0 0 0 0 0 0 0 1 0 0 1 1 2 1 2 1 1 2 0 0 0 2 1 1 0 0 0 0 2 0 0 1 1 0 0 0 1 1 2 2 0 1 0 2 0 2 1 1 0 0 2 1 2 2 1 2 0 1 1 1 0 2 2 0 0 0 0 0 1 0 1 1 0 0 0 0 1 0 1 0 2 0 0 0 0 0 0 0 0 0 0 0 0 0 0 0 0 0 1 2 1 1 0 2 2 0 0 1 1 1 1 1 1 1 1 2 0 0 0 0 2 0 2 1 1 1 1 1 2 2 0 0 1 2 1 0 1 0 1 1 1 0 1 2 0 0 1 0 0 2 0 1 0 0 2 0 1 1 1 1 1 1 0 1 1 1 0 0 0 0 0 0 0 0 0 0 2 2 0 0 0 2 0 2 0 0 0 0 0 0 1 0 0 0 2 2 1 0 1 0 1 0 0 1 1 0 0 2 1 1 1 2 2 1 1 0 2 2 0 0 0 1 1 0 2 1 1 0 2 0 0 1 0 2 0 1 0 0 2 1 0 1 1 1 0 0 1 2 0 0 1 1 1 1 1 1 0 0 0 1 1 1 0 2 0 0 2 1 2 2 1 0 1 0 0 0 1 1 0 0 1 1 1 0 0 1 0 1 2 1 0 0 1 1 1 1 2 0 0 0 0 1 0 1 0 0 2 2 0 2 0 1 2 1 1 2 1 1 0 1 1 1 0 1 1 1 0 0 0 0 0 0 0 2 0 0 1 0 1 1 1 0 2 0 1 0 0 0 0 0 0 0 0 0 2 0 2 0 0 0 2 0 0 2 2 1 0 0 0 0 0 0 1 1 0 0 0 0 1 2 0 1 1 0 2 2 0 1 1 0 1 1 1 1 0 1 0 0 0 1 1 0 1 0 1 1 2 2 2 1 1 2 2 1 0 1 2 0 1 1 0 0 0 1 2 0 1 2 1 1 0 1 1 2 0 1 1 1 1 1 2 1 1 0 0 1 0 0 0 0 0 0 0 1 0 0 2 0 0 0 2 0 1 0 1 1 1 0 1 1 0 2 1 2 1 0 0 1 1 0 0 0 0 0 0 1 1 1 1 0 0 1 2 1 0 0 0 1 0 0 1 1 1 1 0 0 0 0 0 2 1 1 0 0 1 2 0 0 2 1 0 0 0 0 0 0 2 2 1 2 1 1 1 1 0 1 1 0 1 1 1 1 0 1 2 0 0 0 1 1 0 1 1 1 1 0 1 1 0 0 1 0 0 0 1 0 0 0 0 0 0 0 2 0 1 2 1 2 1 0 0 0 2 0 0 2 0 2 2 0 1 0 2 0 0 0 0 1 0 0 0 1 1 1 1 2 2 0 1 1 1 0 0 0 0 2 1 1 1 1 0 0 2 0 1 2 1 1 0 0 0 1 1 0 0 0 2 0 1 1 0 0 0 0 2 1 2 2 0 1 1 0 1 0 0 0 2 1 1 0 0 0 0 0 1 1 0 0 1 0 0 0 2 2 2 2 1 0 1 1 0 0 1 0 0 1 1 1 1 0 1 1 1 1 2 1 1 1 1 1 1 1 1 0 1 1 0 2 2 0 0 1 0 0 1 0 1 1 1 0 1 1 1 2 1 0 1 2 1 0 1 2 1 2 0 1 0 0 0 0 2 0 0 1 0 0 0 1 2 0 0 1 0 2 1 1 2 2 2 2 2 1 2 0 2 1 0 1 2 0 1 2 0 0 2 0 1 1 0 0 0 1 1 1 0 1 0 0 0 0 2 0 1 1 0 1 0 0 1 0 1 2 1 0 2 0 0 1 0 0 0 0 0 1 2 0 1 1 2 2 2 0 0 0 0 0 0 0 1 0 0 1 0 2 2 2 0 1 0 1 2 1 0 2 2 0 1 0 2 0 0 0 0 1 1 0 1 1 0 0 1 0 2 2 2 0 1 0 1 0 2 0 0 0 0 0 0 0 0 0 2 1 2 2 0 0 1 0 0 2 0 0 1 1 0 2 2 0 2 0 1 0 0 0 0 0 0 0 0 0 0 1 1 0 0 0 1 1 0 0 0 0 2 0 0 0 0 0 0 0 0 0 2 1 1 0 0 0 0 1 0
147 0 0 0 0 0 0 2 0 1 0 1 0 0 0 0 0 1 1 0 0 1 1 0 0 0 1 2 0 0 2 0 1 1 1 1 1 1 0 0 2 0 1 1 2 1 0 0 0 2 1 0 1 1 1 2 0 1 1 1 0 1 0 0 1 1 1 0 1 0 0 2 2 1 2 1 0 1 2 1 1 0 2 0 0 0 0 2 2 2 1 1 2 2 1 0 0 0 0 1 0 0 1 0 2 0 2 1 1 0 0 1 0 2 2 2 2 0 0 0 2 1 1 0 1 0 0 1 1 2 1 1 0 0 0 0 0 2 1 1 1 1 0 0 0 2 0 0 0 0 0 0 0 0 1 0 0 0 0 2 0 0 0 2 0 0 0 0 2 0 0 0 1 1 2 2 1 0 1 0 0 0 0 2 2 2 1 1 0 0 1 1 0 1 2 2 1 0 0 0 0 0 0 1 0 0 2 0 1 0 0 0 2 0 0 2 2 0 1 0 1 1 1 0 0 1 1 1 0 2 0 0 0 0 0 0 0 1 1 1 0 0 1 0 1 0 0 0 1 1 0 0 0 0 0 2 1 2 1 1 1 0 0 0 1 0 0 0 2 1 0 2 1 2 0 0 2 2 2 0 0 0 0 0 1 1 2 1 0 1 0 0 1 0 2 0 1 2 0 1 0 0 1 0 1 0 0 0 2 0 0 0 2 1 1 0 1 0 0 0 0 2 0 1 0 0 0 2 1 2 2 1 0 0 0 0 0 0 2 0 0 0 2 2 0 0 1 0 1 1 2 0 0 1 0 1 1 0 0 2 0 0 2 0 2 0 2 1 1 1 1 1 1 2 0 0 0 0 1 0 1 0 1 0 0 1 1 1 1 0 0 0 0 0 1 1 0 2 1 1 0 1 1 1 0 1 1 1 0 0 0 0 0 0 0 1 0 1 0 0 0 1 0 1 0 0 1 0 2 0 0 0 0 1 1 0 0 2 1 1 2 0 2 0 1 1 2 0 2 0 0 1 1 1 2 1 1 1 1 1 1 2 0 0 0 1 1 1 1 1 0 0 2 2 0 0 0 2 0 1 2 1 0 0 2 1 0 0 1 0 1 1 0 0 0 0 2 0 0 2 2 2 1 1 0 0 2 1 0 0 0 0 0 0 0 0 0 2 0 1 1 1 2 2 0 2 0 0 0 2 0 2 1 0 1 0 2 1 0 0 2 2 0 0 0 2 0 0 0 0 0 0 1 1 1 1 1 0 0 1 1 0 0 1 0 0 0 1 1 1 1 1 2 0 0 0 2 1 2 2 2 0 1 0 0 1 0 2 2 1 0 0 0 0 0 0 0 0 0 0 0 1 1 0 2 2 1 0 1 1 1 0 0 1 0 0 0 1 0 1 1 2 1 1 0 0 1 0 0 0 0 0 0 2 0 0 2 0 2 1 0 0 1 2 0 0 2 0 1 1 1 1 2 0 0 0 0 1 2 0 0 0 0 0 1 2 1 2 0 1 1 0 0 0 0 1 1 2 2 0 2 0 0 2 1 2 2 1 2 0 0 0 1 1 0 0 0 2 0 0 0 0 0 0 2 0 2 2 2 0 1 1 0 0 0 0 0 2 1 1 0 0 0 1 0 1 1 0 0 0 0 0 1 2 1 0 1 0 0 0 0 0 0 0 0 1 0 0 0 0 0 0 1 0 1 0 0 2 0 2 0 0 2 1 0 0 0 2 0 0 0 0 1 1 1 1 0 2 2 1 1 1 0 0 2 1 0 2 0 2 0 0 1 0 1 0 0 0 0 1 0 2 0 0 0 0 2 0 0 2 1 1 0 1 0 2 1 1 1 1 1 1 1 0 0 1 0 0 1 2 1 0 2 0 0 2 0 0 1 0 0 0 1 0 1 0 0 0 0 0 0 2 0 1 1 0 1 1 0 0 2 2 1 1 0 1 1 1 1 2 0 0 0 2 2 2 0 2 1 1 2 1 0 0 0 0 0 1 0 0 0 0 1 1 2 1 2 0 1 0 1 1 2 2 1 0 0 1 0 0 0 0 0 0 0 0 0 1 2 1 0 2 0 2 2 2 0 1 0 1 0 2 1 1 2 1 1 0 0 0 0 0 0 0 0 0 1 1 1 0 2 0 0 0 0 0 2 1 0 1 0 0 0 0 1 2 1 0 0 0 0 0 0 0 0 0 1 0 2 0 0 0 0 0 0 1 1 0 0 0 0 0 0 0 0 0 1 1 2 0 1 0
148 0 0 0 0 0 0 2 0 1 1 0 0 1 0 0 0 0 0 2 2 0 0 1 1 1 1 2 0 1 1 0 1 2 2 0 2 0 0 0 2 0 1 1 2 2 0 0 1 1 0 0 0 0 1 0 0 0 0 2 0 0 0 0 0 0 0 0 0 0 0 1 2 2 2 2 0 0 2 2 0 0 2 0 0 0 0 0 0 2 0 0 0 1 0 0 1 0 0 2 0 0 1 0 2 0 2 0 0 0 1 2 0 0 0 0 0 0 1 1 1 0 1 1 1 0 0 0 1 1 1 1 0 0 1 1 1 0 1 0 0 2 0 0 0 1 1 0 0 0 0 0 0 0 0 1 0 1 0 2 2 1 2 0 1 2 0 0 0 2 2 2 0 2 1 2 2 1 0 0 0 1 0 2 2 2 2 2 1 1 1 1 0 1 1 2 1 1 0 1 1 1 0 0 2 0 0 2 1 0 0 0 1 0 0 2 0 0 2 2 0 0 1 1 0 1 1 0 0 0 0 0 0 0 0 0 1 1 2 1 0 0 2 1 2 0 0 0 0 0 0 1 0 0 0 1 0 2 1 1 1 0 0 0 0 0 0 1 1 0 1 1 1 1 0 0 0 1 1 0 1 0 1 1 1 1 1 2 0 2 1 1 0 1 2 2 1 1 0 2 0 2 1 0 1 1 0 0 0 0 0 0 2 2 2 0 2 1 1 0 1 2 1 1 0 0 1 2 1 0 1 2 0 1 0 0 0 0 2 0 1 1 1 2 0 0 1 0 1 1 0 0 0 0 1 0 0 1 0 0 0 0 1 0 1 0 0 2 1 1 1 1 1 2 0 0 2 1 1 0 0 2 0 0 0 1 1 0 0 1 0 0 2 0 2 0 2 0 0 0 0 1 0 1 1 0 0 1 0 0 0 0 0 0 0 1 0 1 0 0 0 2 0 0 2 1 0 0 1 0 0 1 0 0 1 1 0 0 0 1 0 0 2 0 0 1 1 1 1 2 0 0 1 1 2 1 1 2 1 1 2 2 1 1 0 1 1 1 1 0 0 1 2 2 1 0 1 0 0 0 2 2 0 1 0 2 1 1 1 0 1 1 1 2 1 0 0 1 1 1 1 1 1 1 0 1 2 1 0 0 1 1 0 0 1 0 0 2 0 0 0 2 0 0 1 2 0 0 1 2 0 1 0 0 0 0 0 1 2 1 1 1 0 0 0 2 1 1 2 2 0 1 1 2 0 1 0 0 0 0 0 0 2 0 2 2 0 2 2 1 0 1 0 0 0 0 1 0 0 2 1 0 0 0 0 0 0 1 1 0 0 0 0 0 0 0 0 0 0 0 0 1 0 0 1 2 1 0 0 2 0 0 1 1 1 1 0 2 0 1 1 2 0 0 0 0 0 1 0 0 0 2 1 2 0 1 2 0 2 1 0 1 0 1 1 0 0 1 2 2 0 1 1 0 0 0 0 0 1 0 0 0 1 2 0 0 2 2 1 1 0 0 0 0 0 0 2 1 2 0 2 0 0 1 0 2 0 0 0 1 0 0 1 1 0 0 0 2 0 1 0 2 0 0 1 2 0 2 2 0 0 0 0 1 0 0 0 2 2 1 0 0 0 0 0 1 1 1 0 0 0 0 0 2 1 0 0 1 0 1 1 1 0 0 0 0 1 1 0 0 0 0 1 0 0 2 0 0 1 0 0 0 2 2 1 0 1 1 1 1 0 0 0 1 1 0 0 2 2 2 1 0 2 2 2 0 0 2 1 2 0 1 1 0 0 0 0 0 0 0 0 0 0 1 0 0 0 0 1 1 0 0 2 0 1 1 1 2 2 2 1 2 1 1 0 1 1 0 1 2 1 0 0 1 0 1 0 0 0 0 0 0 0 0 0 0 0 1 1 0 0 1 0 2 1 0 0 0 0 0 0 2 0 0 0 0 1 0 1 0 0 0 1 1 1 1 0 1 2 2 2 2 0 0 0 0 0 0 1 0 0 0 0 0 2 2 2 0 1 0 1 1 2 2 2 1 0 2 0 2 0 0 0 1 1 1 0 2 2 0 0 2 0 1 0 0 0 2 0 1 0 2 1 2 1 1 0 1 0 0 0 2 2 0 0 0 2 1 1 0 2 0 2 0 0 0 0 2 0 2 0 0 0 0 0 0 1 0 1 2 0 0 0 0 0 0 0 1 1 0 0 0 0 0 0 1 0 0 1 1 1 1 0 0 0 0 0 0 2 0 1 0
149 0 0 1 0 1 1 2 0 2 2 0 1 1 1 0 0 2 1 0 0 1 0 1 0 0 0 2 0 1 1 1 1 1 1 1 1 2 1 0 0 0 1 1 2 0 0 0 2 0 0 0 1 2 0 1 1 1 0 0 0 1 0 1 1 1 1 0 1 0 1 1 2 1 2 1 0 2 2 0 2 0 2 2 2 0 0 0 0 2 0 0 1 2 0 0 0 2 2 2 2 0 0 0 2 1 1 0 0 0 0 0 1 2 2 2 2 0 0 1 1 1 2 2 0 1 1 0 0 0 1 1 0 0 1 1 1 0 0 0 0 2 0 0 0 2 0 0 0 0 0 0 0 0 0 0 0 0 1 0 1 0 1 0 0 1 0 1 0 1 1 0 0 2 2 0 2 1 1 1 1 0 0 0 0 0 0 1 0 0 0 1 1 1 2 1 1 0 0 0 0 0 1 0 1 0 1 0 0 0 1 0 1 1 0 2 0 0 1 0 0 0 0 0 1 0 0 1 1 0 1 1 0 0 0 0 2 2 1 0 0 1 2 1 1 0 0 0 1 1 1 1 1 0 0 0 1 2 1 1 1 0 0 0 1 0 1 0 1 1 0 2 1 2 0 0 2 2 2 0 1 0 0 0 0 0 0 2 0 2 2 0 1 0 1 0 1 1 0 1 0 0 2 0 2 0 1 0 2 0 0 2 0 1 1 1 2 0 0 0 0 2 0 0 1 0 0 1 1 1 0 2 0 1 0 0 0 2 0 1 0 0 2 2 0 0 1 0 0 2 0 0 0 0 1 0 0 0 0 2 0 0 0 1 0 0 1 2 2 0 2 0 0 2 0 0 2 0 0 0 0 0 0 0 0 0 0 1 1 0 1 0 0 0 2 0 0 0 0 1 0 1 2 0 0 0 0 1 1 0 0 0 0 1 1 1 0 0 0 1 1 1 0 1 0 1 0 1 1 0 1 0 2 1 1 2 0 0 0 0 1 0 0 2 0 0 2 0 1 0 0 1 1 2 2 2 0 1 0 1 1 1 0 0 0 2 2 2 2 0 0 0 2 2 0 0 0 2 1 1 1 1 0 0 2 1 0 1 1 0 1 1 1 1 0 0 1 1 2 0 1 2 2 2 0 0 1 1 1 0 0 0 0 0 1 0 0 2 0 2 2 0 1 1 0 2 0 0 1 2 0 1 1 0 1 0 0 1 0 2 0 0 0 0 0 2 1 0 0 0 0 0 0 2 1 0 0 0 0 1 1 0 0 0 0 0 1 2 2 2 0 0 1 0 1 0 2 1 1 2 1 0 2 0 1 0 0 0 0 0 1 0 0 0 0 0 2 0 0 0 0 1 0 0 0 1 0 0 0 0 0 0 0 1 0 0 1 1 0 1 1 2 0 0 0 0 2 1 0 0 0 2 0 2 0 0 2 2 2 1 0 1 0 2 0 0 2 0 1 1 1 2 1 0 0 0 0 0 1 0 0 0 1 2 0 0 2 2 2 0 1 0 0 0 0 1 1 0 1 1 0 1 0 2 1 2 0 1 1 0 0 0 0 0 0 0 0 1 0 0 0 0 0 0 1 2 1 0 1 0 1 1 0 0 0 0 0 1 1 1 0 0 1 0 0 1 1 0 1 1 1 1 0 2 0 0 1 1 0 1 1 0 0 0 0 0 1 0 0 0 0 0 0 0 0 2 1 0 1 0 0 0 1 1 0 1 2 0 2 2 0 1 0 0 0 1 0 0 0 0 0 2 0 0 1 1 1 2 2 2 0 2 1 1 2 1 1 1 0 0 0 1 0 0 0 1 1 0 0 1 0 0 1 1 1 2 2 1 2 2 1 2 0 0 0 1 0 0 0 2 0 0 1 1 1 2 0 0 1 0 0 1 1 1 1 0 1 0 0 0 1 1 0 2 2 0 0 2 0 0 2 2 0 0 1 1 0 0 2 0 1 0 1 0 2 2 0 0 1 0 2 1 1 1 0 1 0 0 0 1 0 0 0 0 0 0 0 0 1 0 1 1 1 1 1 1 1 1 0 1 0 0 0 0 1 1 0 2 2 0 0 2 0 2 1 1 1 2 1 1 2 0 0 1 0 1 0 1 0 1 0 1 2 0 0 0 1 2 0 1 2 0 1 1 1 0 2 1 0 1 1 0 0 0 2 0 2 0 0 2 0 0 0 0 0 0 0 1 1 1 0 0 0 1 0 1 1 0 0 1 1 0 0 0 0 0 0 0 0 0 0 0
150 0 0 0 0 0 0 2 1 2 2 0 0 1 0 0 1 1 1 1 1 0 1 1 1 1 1 2 0 0 1 1 2 2 0 1 1 2 1 0 0 0 0 2 2 2 1 1 0 2 0 0 0 1 1 2 0 0 1 0 0 1 0 1 1 2 1 0 0 0 0 0 1 2 1 2 1 1 2 1 1 0 1 0 1 1 0 0 0 2 0 0 0 1 0 0 0 1 1 2 1 0 1 1 2 0 2 0 1 1 0 0 0 0 0 0 0 0 1 0 1 0 2 1 0 0 0 0 1 1 0 0 0 0 1 0 1 0 1 0 0 2 0 0 0 0 0 0 0 1 0 0 0 0 0 0 0 0 0 2 2 2 0 1 0 0 0 0 0 2 2 2 0 2 1 0 1 2 0 0 0 2 0 2 0 0 2 1 0 1 1 1 1 1 2 2 1 0 0 1 1 2 0 0 2 0 1 0 0 0 1 0 1 0 0 2 1 0 1 0 1 1 2 0 0 0 0 1 0 1 0 0 0 1 1 0 1 2 2 0 0 0 0 0 0 0 0 0 0 0 0 0 0 0 0 2 0 0 0 0 0 0 0 1 1 0 0 1 1 0 0 2 1 1 0 0 1 2 2 0 1 0 0 0 1 1 2 2 0 2 1 1 0 0 1 0 1 1 1 2 1 0 0 0 0 0 1 0 0 0 0 2 1 2 1 0 1 0 0 0 1 1 1 0 2 0 0 1 0 1 1 1 0 0 0 0 0 2 0 0 1 2 1 1 0 0 1 1 2 0 1 0 0 0 2 0 0 0 1 0 1 1 2 0 2 0 1 2 1 1 1 1 1 1 0 0 2 2 0 0 0 0 0 1 1 0 0 0 0 0 0 0 2 0 2 0 2 1 1 1 1 1 0 2 1 1 0 0 0 0 0 0 0 0 2 2 1 0 1 1 1 0 0 2 0 0 1 1 1 1 0 0 1 1 1 1 0 0 0 1 1 0 2 0 1 0 2 0 1 1 1 0 0 2 0 0 0 2 1 1 1 2 0 0 0 1 1 2 2 0 0 0 1 1 0 1 0 2 1 0 1 1 0 0 2 2 0 0 2 0 0 0 1 2 0 0 0 1 1 0 1 2 2 2 0 1 2 0 0 0 0 0 1 1 0 0 0 2 0 0 0 2 1 0 1 2 0 0 0 2 0 2 2 1 2 0 1 1 1 1 0 0 0 0 0 2 1 2 2 2 0 0 0 2 0 0 0 1 0 1 0 0 1 0 1 1 0 2 2 2 0 2 2 0 2 0 2 0 2 0 2 0 1 0 0 0 0 1 0 0 0 0 1 1 1 0 1 0 0 0 0 1 0 0 0 1 1 0 0 1 0 0 0 0 0 0 2 0 0 0 0 1 0 1 0 1 0 2 0 0 0 1 0 1 0 0 2 1 1 0 0 0 0 0 1 0 2 0 0 0 0 1 0 2 1 1 0 0 1 0 0 0 1 0 1 2 1 1 1 0 0 1 0 0 0 2 0 0 1 1 0 0 0 2 0 1 2 0 1 0 0 0 0 2 1 0 0 1 0 1 0 0 0 0 1 2 0 0 1 0 0 0 0 0 0 0 0 1 1 1 0 0 1 0 0 0 1 0 0 0 0 0 0 2 1 1 1 0 1 1 0 1 1 0 0 0 0 0 0 0 0 0 0 0 0 2 0 0 1 1 0 1 2 2 1 0 0 0 1 2 1 0 1 0 0 1 0 0 1 0 0 1 0 0 2 1 0 2 1 2 0 2 1 1 1 1 0 1 0 1 0 2 0 0 0 0 1 1 0 2 0 0 2 0 2 1 1 2 0 1 1 1 1 0 0 0 0 0 0 2 1 0 2 0 0 0 2 1 1 0 0 0 0 0 0 0 0 0 0 1 1 1 0 2 2 0 0 0 0 0 1 1 1 0 0 0 1 0 1 1 0 0 0 1 1 1 0 0 0 0 0 0 0 0 0 0 0 0 0 0 0 0 0 0 1 1 1 0 0 0 0 2 2 1 1 1 1 2 0 2 0 0 1 0 2 2 0 1 2 1 0 2 0 1 2 0 2 1 1 0 1 0 0 1 1 0 1 0 0 0 0 0 1 1 0 0 0 1 1 1 1 0 1 0 1 0 1 2 0 0 0 0 0 0 0 2 1 0 1 2 1 1 0 0 0 0 0 1 1 0 0 0 0 2 0 0 0 0 0 0 0 0 1 1 0 0 1 0 0 0 1 0
151 1 0 1 0 0 1 2 0 1 1 0 1 1 0 2 0 2 1 2 2 0 0 0 0 0 0 1 1 2 0 1 1 2 2 0 2 2 0 1 0 0 0 0 0 1 0 0 0 2 0 0 0 1 1 2 0 0 0 1 0 0 1 0 1 1 1 0 0 0 0 1 2 2 2 2 0 0 2 1 0 0 2 0 0 0 1 0 0 2 0 0 1 1 0 0 0 1 1 1 1 0 1 1 2 0 2 1 1 0 1 2 1 2 2 1 2 0 0 0 2 1 1 1 1 0 0 0 1 1 0 0 1 0 1 1 0 0 0 1 0 2 0 0 0 2 0 0 0 0 0 0 0 1 0 0 0 1 0 0 1 0 0 0 1 2 1 2 0 0 0 2 1 1 1 0 1 1 0 0 1 1 0 2 2 2 1 1 0 0 0 1 1 0 2 1 1 0 0 2 2 2 0 1 1 1 1 1 1 0 1 0 1 0 1 1 0 1 0 0 1 1 2 0 0 1 1 1 0 1 0 0 0 0 0 0 0 2 2 0 0 0 2 0 1 0 0 0 0 0 0 1 0 1 0 1 0 1 0 0 0 0 0 0 0 0 0 0 2 0 0 2 1 1 0 0 0 1 1 0 0 0 1 1 0 1 1 1 0 1 1 1 2 0 2 0 2 0 0 1 0 0 0 0 0 1 0 0 2 0 0 2 0 1 1 0 2 1 1 0 1 2 1 1 1 0 0 1 1 1 2 1 0 0 0 0 0 1 1 1 1 1 2 2 0 0 2 1 2 0 2 0 0 2 0 2 2 2 0 1 0 0 2 0 2 0 0 2 1 1 1 1 0 2 1 1 1 0 1 0 0 1 1 0 1 1 1 0 0 0 0 1 0 0 2 0 1 0 0 1 1 2 2 0 0 0 1 1 0 0 0 0 0 0 1 1 1 0 0 0 1 0 0 1 2 1 1 1 1 0 1 0 0 2 2 0 0 1 0 1 1 0 1 1 0 2 1 0 1 0 0 0 1 2 1 1 0 1 0 1 0 0 0 0 0 0 0 2 2 0 0 1 1 1 1 0 1 2 0 1 0 1 0 0 2 2 0 0 2 0 0 0 1 0 0 0 0 0 0 0 0 1 2 2 0 0 1 1 0 0 0 0 0 0 0 0 0 1 0 1 1 1 0 0 1 1 1 0 0 1 1 0 0 0 0 0 1 1 0 1 2 1 0 0 1 2 0 1 1 1 0 0 1 2 0 1 1 0 0 0 0 0 1 1 1 1 0 2 2 2 0 0 1 0 1 0 2 2 2 2 2 0 1 0 0 1 0 0 0 0 0 0 1 0 0 0 1 1 0 0 0 2 1 0 2 2 0 0 0 1 0 0 1 2 2 2 0 1 0 0 0 0 0 0 0 0 2 2 0 0 1 1 0 0 1 1 1 1 1 1 0 1 1 2 0 0 0 0 2 1 0 2 1 0 0 0 0 0 2 0 0 0 1 0 1 2 1 2 1 1 1 0 1 0 0 0 1 1 0 2 1 1 0 2 1 1 1 0 1 1 0 0 1 2 0 0 0 2 0 1 1 0 0 0 2 1 1 1 1 0 1 1 0 1 0 0 0 2 2 2 0 0 0 0 0 0 0 0 0 0 0 0 0 2 1 1 1 0 0 0 0 0 0 0 0 0 0 1 1 2 0 2 2 1 1 2 1 0 1 1 0 0 1 1 0 0 1 0 1 1 2 0 1 0 0 0 0 1 1 1 0 1 0 0 1 1 0 2 0 2 0 1 2 1 2 0 2 0 0 0 0 2 0 1 0 0 0 0 0 2 0 1 0 1 0 2 2 0 1 2 2 1 1 1 0 1 1 0 0 2 1 0 1 0 0 2 0 0 0 0 0 0 1 1 1 0 1 0 0 1 1 1 0 2 2 0 0 1 0 0 2 2 0 0 0 1 0 1 1 1 1 1 0 0 2 2 0 1 1 0 1 1 0 0 0 0 0 0 1 0 1 0 1 0 2 2 2 0 1 0 0 2 2 1 2 1 0 0 0 2 1 0 0 1 1 0 0 0 1 1 0 1 1 2 2 2 0 1 0 1 1 1 0 1 0 0 1 1 0 0 0 1 2 0 0 0 1 0 0 1 2 0 2 0 0 0 1 2 0 1 0 0 0 0 2 2 0 0 0 2 0 1 0 0 1 0 0 2 0 0 0 0 0 0 0 0 0 0 0 1 1 0 0 2 0 0 0 0 0 0 0 0
152 1 0 2 0 0 1 2 0 2 1 0 1 1 0 1 0 1 0 1 1 1 0 0 0 0 0 2 0 0 2 0 1 1 2 0 2 2 0 0 1 1 0 0 2 0 0 0 2 0 0 0 1 1 1 2 0 0 1 0 1 1 0 2 1 0 0 1 2 0 1 1 1 2 1 2 1 0 1 0 1 0 1 0 1 0 0 1 1 2 0 1 1 0 1 1 0 1 1 1 1 1 1 0 2 0 2 1 1 0 0 2 1 1 1 1 1 0 1 1 1 0 2 1 0 1 1 1 0 1 0 0 0 0 1 1 0 1 0 2 1 1 0 0 0 1 1 0 0 0 0 0 0 0 1 0 0 1 1 1 0 0 0 2 0 1 0 0 2 0 0 0 0 2 2 1 1 0 0 0 0 0 1 2 2 1 1 2 0 0 0 1 0 2 2 2 0 0 0 0 0 0 0 1 2 0 1 0 0 0 0 0 2 1 0 2 0 0 0 0 2 2 2 0 0 2 2 2 0 2 0 0 0 0 0 0 0 2 2 0 0 0 2 0 2 1 1 0 0 0 0 0 0 0 0 1 0 2 0 0 0 0 0 1 1 0 0 1 0 0 1 2 0 0 1 1 0 2 2 0 1 1 1 1 0 2 1 2 0 2 1 1 2 0 2 0 2 0 0 1 1 0 0 0 0 0 0 2 2 0 0 2 1 2 2 1 1 0 0 0 0 2 0 0 1 0 1 1 1 1 1 2 2 2 0 0 1 2 0 1 0 0 1 0 0 0 1 1 1 1 1 1 1 0 0 0 0 1 0 1 0 0 2 0 2 0 1 1 2 0 2 0 2 1 0 0 2 0 1 0 1 1 1 0 0 1 0 0 0 0 1 1 0 0 2 0 1 0 0 0 0 1 0 2 1 1 0 0 0 0 0 0 0 0 1 1 1 1 0 0 0 1 0 0 1 0 1 2 1 0 0 0 0 1 1 0 0 0 0 0 2 0 2 0 0 2 0 0 0 0 0 0 0 1 1 0 1 1 1 0 1 2 1 1 0 1 1 1 1 0 0 1 1 1 1 1 0 2 0 0 2 1 0 0 2 1 0 0 2 0 0 0 0 1 0 0 2 0 0 0 1 2 1 1 0 0 1 1 0 0 0 0 0 1 1 0 0 1 0 2 2 0 1 0 0 1 1 1 1 1 1 0 1 1 1 0 1 0 1 1 0 0 0 0 0 2 1 2 2 2 0 0 0 1 1 1 0 0 0 0 0 0 0 0 0 0 2 1 1 0 0 0 1 0 0 0 2 1 2 1 2 0 2 0 1 0 1 1 1 0 0 0 0 1 1 0 1 0 0 0 0 2 1 0 0 1 1 0 1 1 0 0 0 1 0 0 0 0 0 0 0 1 0 0 0 0 2 2 0 0 0 1 0 1 0 0 2 0 1 1 1 0 0 0 2 0 0 0 0 0 1 2 1 1 0 0 0 0 1 0 0 0 2 0 1 2 1 2 0 1 0 1 0 0 1 1 1 0 1 1 1 1 0 1 0 0 2 0 1 0 0 0 0 0 1 0 0 0 0 0 0 0 0 0 1 2 0 2 2 0 0 0 0 1 0 1 0 0 2 2 0 1 1 0 0 0 0 0 2 2 1 1 0 2 1 1 1 0 0 0 0 0 0 0 0 1 0 0 0 0 0 0 0 0 0 1 1 0 1 1 0 1 2 1 1 0 0 0 2 2 0 0 0 1 1 2 0 2 2 2 1 0 0 0 2 2 0 1 1 2 1 1 2 0 1 0 1 0 0 0 0 1 0 0 1 0 0 0 1 1 0 0 1 1 1 2 1 2 1 2 2 1 2 0 0 0 0 0 1 2 0 1 1 0 0 2 0 0 0 0 0 0 1 0 1 0 0 0 2 0 0 1 0 1 0 0 2 0 0 0 0 0 1 0 1 1 1 0 2 0 2 0 1 0 1 2 0 2 1 1 2 1 0 0 0 0 1 1 1 0 1 0 0 1 2 2 2 0 0 0 0 2 2 2 0 0 1 0 0 1 1 0 0 0 0 0 0 0 0 0 0 0 0 1 2 0 2 2 0 1 0 2 0 2 0 0 0 2 0 1 1 0 1 0 0 0 1 0 1 0 1 0 2 0 0 0 0 2 0 2 0 1 0 1 0 0 0 0 0 0 0 0 0 0 1 2 0 1 1 0 0 0 0 2 0 0 1 0 1 1 1 1 0 0 0 0 0 0 2 0 2 0
153 1 0 0 0 0 1 2 0 2 1 0 0 1 0 0 1 1 1 1 1 1 0 0 0 0 0 2 0 1 0 0 0 1 2 0 2 0 0 0 2 0 1 1 2 2 0 0 2 0 0 0 0 0 2 1 0 1 1 0 2 0 0 0 0 0 0 0 1 0 0 0 1 2 0 2 2 0 1 1 1 0 2 2 2 0 0 1 1 2 0 1 0 2 0 0 0 1 1 2 1 0 0 0 2 0 2 0 0 0 0 1 0 1 2 1 1 0 2 0 0 1 2 0 0 2 2 1 1 2 0 0 0 0 1 1 0 0 0 2 1 1 0 0 0 2 1 0 0 1 0 0 0 0 0 1 0 0 0 1 1 1 0 2 0 1 0 0 0 2 2 1 0 2 2 0 1 0 0 0 0 1 1 2 2 1 2 1 0 1 2 1 1 1 2 1 0 0 1 1 1 1 0 0 1 0 0 1 2 0 0 0 1 0 1 1 0 1 1 1 0 0 1 0 2 0 0 0 0 0 0 0 0 0 0 0 0 2 2 0 0 0 2 0 1 0 0 0 0 0 0 1 0 0 0 2 1 0 0 0 0 0 0 1 1 0 0 2 1 0 1 1 1 1 2 2 0 2 2 0 1 0 0 0 0 1 1 2 0 2 2 0 2 0 2 0 1 1 1 2 0 0 0 1 0 0 1 1 2 0 0 2 1 1 1 0 2 0 0 0 2 0 1 0 0 0 0 1 1 1 1 1 0 1 0 0 0 0 2 1 0 0 2 1 0 0 1 0 2 1 1 1 0 0 1 0 0 0 0 1 0 1 2 0 2 2 0 2 2 0 2 0 1 1 2 2 1 1 0 0 0 0 2 0 0 1 1 0 0 0 0 0 0 0 1 1 0 1 0 0 0 0 0 1 0 0 0 0 0 0 0 0 0 0 1 1 0 0 0 0 0 2 0 0 2 1 1 1 0 0 0 1 1 0 1 1 1 0 0 0 1 0 1 1 0 2 2 0 1 2 0 0 1 2 1 1 0 2 1 0 0 1 0 1 0 1 1 1 1 0 0 1 1 1 1 1 0 1 0 0 1 2 0 0 2 1 0 1 2 1 1 0 0 2 1 0 2 2 2 0 2 2 2 1 0 0 1 1 1 0 0 0 0 0 1 0 0 2 0 1 1 1 1 1 1 2 1 0 1 2 0 0 0 0 0 0 1 1 0 0 1 1 0 1 1 1 1 0 0 0 0 0 0 1 1 1 1 0 1 0 0 1 1 0 1 1 0 2 2 2 1 1 1 0 1 0 0 1 1 2 2 0 1 0 0 1 0 2 1 1 0 0 0 0 1 0 0 0 0 0 0 2 0 0 1 2 1 0 0 1 0 0 0 1 0 0 0 1 0 0 0 0 0 0 0 1 1 1 0 0 0 1 1 2 0 0 2 1 2 2 0 0 0 2 0 0 1 0 2 2 0 2 1 1 1 1 0 0 1 0 0 0 1 0 2 2 1 1 0 0 0 1 1 0 0 1 1 1 1 1 1 0 0 1 0 0 2 1 2 0 0 0 1 2 1 0 0 2 0 2 0 0 1 0 1 2 0 2 1 0 2 2 0 0 0 0 0 1 1 1 0 0 0 0 0 1 1 0 0 0 0 0 0 2 1 1 0 1 0 1 0 1 0 0 0 0 0 0 0 0 0 0 0 0 0 0 0 0 1 0 0 0 0 1 0 1 2 0 2 2 1 0 0 1 0 2 1 0 0 2 0 0 0 0 0 1 0 2 1 2 0 2 2 1 2 0 0 1 0 0 0 2 0 0 2 1 2 0 1 1 0 0 2 0 2 0 2 2 0 1 1 1 1 2 0 2 2 0 0 2 0 0 1 1 1 2 0 0 2 0 1 0 1 0 1 0 0 0 1 0 0 0 0 2 1 1 1 0 1 1 1 2 1 1 0 1 0 0 1 0 0 0 0 0 1 2 0 0 2 2 2 2 0 0 0 0 1 0 1 0 2 0 1 1 2 1 2 0 0 0 0 1 0 0 2 2 0 2 0 1 0 0 1 0 1 0 0 1 2 0 0 2 0 1 2 0 2 2 1 1 1 1 0 2 0 0 0 0 0 0 0 1 1 1 1 0 1 1 2 0 2 0 1 1 1 0 1 1 0 1 0 0 0 0 0 0 1 0 0 0 0 0 0 0 0 1 1 2 0 0 0 0 0 0 0 0 0 0 1 0 0 1 0 2 0 0 0 1 2 0 2 1
154 0 0 2 0 0 0 1 0 2 2 0 0 0 0 0 0 1 0 1 1 1 0 0 0 0 0 1 0 0 1 1 1 2 1 2 1 1 1 0 2 0 0 0 1 0 1 0 0 1 2 0 0 0 2 0 0 1 1 1 0 1 0 2 0 1 1 0 2 1 0 1 2 2 2 2 0 1 1 0 2 0 1 0 1 0 0 0 0 2 0 0 0 2 0 0 0 1 1 1 1 0 1 1 2 1 1 0 0 1 0 1 0 1 1 0 1 0 1 1 1 0 2 1 0 1 1 1 0 1 0 0 1 0 0 0 1 0 0 2 1 1 1 0 0 0 0 0 0 0 0 0 0 0 1 0 0 1 0 2 1 0 0 0 1 2 0 0 1 1 0 0 0 2 2 2 0 2 2 2 2 2 0 2 2 2 1 2 1 1 1 1 0 2 2 2 1 0 0 0 0 1 0 1 2 0 1 0 1 0 1 0 1 0 1 1 1 0 1 0 0 0 0 0 1 0 0 0 0 0 0 0 0 0 0 0 0 1 2 0 0 0 1 0 2 0 0 0 0 0 0 0 0 0 0 2 0 2 0 1 0 1 0 1 0 0 0 0 2 1 1 1 0 0 0 0 0 1 1 0 1 0 0 0 0 1 0 2 0 2 1 1 1 0 2 0 2 2 0 1 0 0 0 1 0 0 0 2 2 0 0 1 1 1 1 0 1 1 0 0 0 2 2 2 0 0 1 1 1 1 2 1 0 1 0 0 0 1 1 0 0 1 2 2 0 0 0 1 2 1 1 0 0 1 0 1 1 0 1 1 1 1 0 0 0 2 0 1 1 1 1 1 0 2 0 0 2 0 0 0 1 1 1 1 0 0 1 0 0 1 0 0 0 1 2 0 0 1 1 1 1 1 1 0 0 0 1 0 0 0 0 0 0 0 1 2 0 1 0 0 1 1 1 1 0 1 1 1 1 0 1 0 0 0 1 1 0 2 0 1 2 0 2 0 0 0 2 0 1 0 0 0 1 2 2 1 1 1 0 1 1 1 0 0 0 1 1 2 2 0 1 1 2 2 2 0 2 1 0 0 2 2 0 0 1 1 0 0 1 0 1 1 1 1 0 0 2 0 0 0 2 2 0 0 0 0 2 2 0 0 0 0 0 0 1 0 0 2 0 1 1 1 0 0 0 2 0 0 0 1 1 1 0 0 1 0 1 0 0 0 0 0 0 1 1 1 1 1 2 2 0 1 0 1 1 2 1 0 0 0 0 0 0 0 0 0 0 1 1 1 0 1 0 0 0 1 2 2 2 2 2 0 0 0 0 0 0 0 0 0 0 0 0 0 0 0 0 0 0 0 0 2 0 0 2 2 2 0 0 1 0 0 0 1 0 0 2 0 0 0 0 1 0 0 0 0 1 1 0 0 0 1 0 0 0 0 2 1 2 1 0 1 1 1 1 0 0 0 2 2 2 2 1 1 1 1 0 0 1 0 0 0 0 0 1 2 1 1 1 0 0 1 0 0 0 1 1 0 2 1 0 1 0 1 0 2 1 0 1 1 1 1 0 2 0 0 0 2 0 2 1 0 0 1 0 2 1 1 1 0 1 1 0 1 0 0 0 2 2 2 0 0 2 0 0 0 1 0 0 0 0 0 0 1 1 0 0 0 1 1 0 1 0 0 0 1 0 0 1 1 1 1 0 1 1 1 1 0 0 0 0 0 2 1 0 0 1 0 2 2 1 1 2 0 0 1 0 0 0 2 0 0 1 1 1 1 0 1 2 1 0 1 0 1 1 1 0 0 0 0 0 0 0 0 1 0 1 0 0 1 0 0 1 0 2 1 2 1 1 1 0 1 2 0 0 0 0 0 1 1 1 0 2 0 0 2 0 0 0 0 0 0 1 1 1 0 1 0 1 1 0 0 0 2 1 0 1 0 0 0 1 1 0 0 0 1 1 0 1 1 0 0 2 1 2 2 0 1 1 0 1 1 0 0 0 1 0 0 0 0 0 0 1 0 2 2 2 0 0 1 1 1 0 0 2 1 0 0 0 2 0 0 0 1 1 0 0 1 2 1 0 2 0 2 0 0 1 1 0 0 0 1 0 1 1 1 1 2 0 0 0 1 0 0 0 0 1 0 1 1 1 0 2 0 0 0 1 2 0 2 0 0 0 0 1 1 0 0 1 2 0 0 0 0 0 0 2 1 1 0 0 0 0 0 0 0 0 0 0 0 0 0 0 2 1 0 1 0 0 0 1 0
155 1 1 1 0 0 2 2 0 1 1 0 0 1 0 0 0 2 1 2 2 0 0 1 1 1 1 2 0 1 1 0 0 0 2 0 2 1 0 0 1 0 0 0 2 0 0 0 2 0 0 0 0 0 2 2 0 0 0 0 0 1 0 1 1 1 1 1 2 1 0 2 2 2 1 2 0 0 2 2 0 0 1 1 2 0 0 1 1 1 0 0 0 2 0 0 0 1 1 2 1 0 1 1 2 0 2 0 0 0 0 2 0 1 2 1 1 0 1 0 1 0 2 1 0 1 1 1 1 2 0 0 0 0 2 2 0 1 2 0 0 2 0 0 0 1 0 0 0 1 0 0 0 2 0 0 0 0 0 0 1 0 1 1 1 2 1 1 1 0 0 0 0 2 2 0 2 1 1 1 1 1 0 2 1 1 2 1 0 0 0 1 1 1 2 2 0 0 0 1 1 1 0 0 0 0 1 2 2 1 0 0 1 1 0 2 0 0 0 1 0 0 2 0 0 2 2 0 0 0 0 0 0 1 1 0 1 2 2 0 0 0 2 0 2 1 1 0 0 0 0 1 0 1 0 2 0 2 0 1 0 1 0 0 0 0 0 0 1 1 0 2 2 1 0 0 0 1 1 0 1 1 0 0 0 0 0 0 0 1 0 0 0 2 2 1 1 1 1 1 1 0 0 1 0 1 0 0 1 0 0 1 2 1 1 0 2 0 0 0 0 2 1 1 2 0 0 1 0 1 2 2 0 1 0 0 0 1 1 0 0 0 0 2 0 0 1 0 2 2 2 0 0 0 0 0 0 1 0 1 0 0 1 0 1 0 1 2 2 0 2 0 0 1 0 0 2 1 0 0 0 1 2 0 0 0 0 1 1 0 0 2 0 0 1 1 0 1 0 0 0 0 0 1 0 1 0 2 0 0 0 0 0 0 2 2 1 0 0 0 0 0 1 1 0 0 2 1 0 0 0 1 0 0 0 0 0 1 0 0 1 0 1 1 1 2 1 0 1 0 0 0 0 1 1 0 1 2 0 2 2 1 0 0 0 2 2 2 2 1 1 1 2 2 0 0 0 2 0 1 1 1 0 0 1 1 0 1 2 0 0 0 1 1 0 0 0 1 1 1 1 2 2 0 0 0 1 0 0 0 1 0 0 0 0 0 0 2 0 1 1 0 0 0 0 1 1 0 2 2 0 0 0 0 1 0 0 1 0 2 0 0 0 0 0 2 0 1 1 2 0 0 0 1 1 1 1 2 0 0 0 0 0 0 0 0 0 1 1 0 1 1 0 0 0 0 2 0 2 0 2 0 1 0 0 0 0 2 1 0 1 0 0 0 0 0 0 0 0 0 0 2 1 2 2 2 1 0 1 0 0 0 1 1 1 1 1 1 0 1 0 2 0 1 0 0 0 2 0 0 0 1 2 0 0 1 2 1 2 1 0 2 1 2 1 0 1 1 2 2 0 2 1 0 0 0 0 1 1 1 2 0 1 0 2 2 1 1 1 0 0 0 0 0 1 0 2 1 2 0 1 0 1 0 0 0 1 0 2 0 0 0 1 1 0 0 0 2 0 1 0 1 1 0 2 1 1 2 1 0 1 0 1 1 1 1 0 1 0 0 0 0 2 0 1 1 2 0 1 1 1 1 0 1 1 0 0 0 0 0 0 0 0 1 0 0 1 1 1 1 0 1 1 0 0 0 0 0 1 0 0 1 2 1 0 0 1 0 2 2 1 0 1 2 2 1 0 1 1 2 0 0 1 1 2 1 0 2 1 2 0 1 1 0 0 0 0 1 1 0 0 1 0 0 0 0 1 0 0 2 0 0 0 0 1 1 1 2 1 2 2 1 0 0 0 0 0 0 2 2 0 2 1 0 0 2 0 0 0 0 0 0 0 0 0 0 0 1 1 0 0 1 0 1 1 0 1 0 0 0 1 2 0 0 0 1 0 0 1 0 1 0 0 0 1 1 2 0 1 1 1 1 0 0 0 0 1 0 0 0 0 1 1 1 2 2 2 0 1 0 0 2 1 1 1 1 0 0 0 2 0 0 0 1 1 1 0 1 2 0 0 2 0 2 1 2 1 0 0 1 0 2 1 1 1 1 1 1 0 0 1 1 1 1 1 0 1 0 1 0 1 0 2 0 0 0 1 2 0 2 0 0 0 0 2 1 2 0 0 0 0 0 0 0 0 0 0 1 1 0 0 0 0 0 0 0 0 0 1 0 0 1 0 1 0 0 0 0 2 0 0 0
156 0 0 0 0 0 0 2 0 2 1 0 1 1 0 1 0 1 1 1 1 1 1 0 0 0 0 1 1 2 0 1 0 0 1 1 1 2 0 0 0 0 0 0 2 0 1 0 2 0 0 0 0 0 2 0 0 0 0 0 1 2 0 0 0 0 0 1 0 0 0 1 1 2 1 2 1 2 2 0 2 0 2 2 2 1 0 0 0 2 0 0 0 1 0 0 0 1 1 2 0 1 0 0 2 0 2 1 1 0 0 2 1 2 2 1 2 0 0 1 2 0 2 0 0 1 1 0 1 1 0 0 0 0 0 0 0 0 0 2 1 1 0 0 0 2 1 0 0 0 0 0 0 2 0 0 0 0 1 2 1 0 0 2 1 1 1 1 0 1 1 0 1 1 2 0 2 1 0 0 1 2 0 2 1 1 2 1 0 1 1 1 0 2 2 2 2 1 0 0 0 0 0 0 1 0 1 1 2 1 0 0 1 0 0 2 2 1 0 0 1 1 2 0 0 1 1 1 1 0 0 0 0 0 0 0 1 2 2 0 0 0 1 1 2 0 0 0 0 0 0 1 0 1 0 1 0 2 1 1 1 0 0 1 0 0 0 0 1 0 2 1 1 1 1 1 0 1 1 0 1 0 1 1 0 1 1 2 0 2 1 0 1 1 2 0 1 0 1 2 1 0 1 0 0 0 0 1 2 0 0 1 2 2 2 0 0 1 1 0 2 1 0 0 1 0 0 1 1 1 0 2 1 1 0 0 0 1 1 1 1 1 1 2 0 0 2 1 2 1 2 0 1 0 1 1 1 1 0 2 0 0 0 0 0 0 0 1 2 0 2 0 0 2 0 0 1 0 1 0 0 0 0 1 1 0 0 2 2 0 0 1 2 0 2 0 1 0 1 1 1 1 2 0 0 0 1 1 0 0 0 0 0 0 1 2 0 1 0 0 0 1 1 1 1 1 2 0 1 1 0 0 1 1 0 0 0 2 1 1 2 0 0 1 0 2 1 0 1 0 1 1 1 1 1 0 1 1 0 1 0 0 0 0 0 2 2 1 1 0 0 1 2 2 1 0 1 2 0 0 2 1 0 0 0 2 0 1 1 0 1 1 2 1 0 0 0 1 1 0 1 2 1 1 0 0 1 0 0 0 1 0 0 0 1 0 0 2 0 1 1 1 1 1 0 2 0 0 0 1 1 0 1 1 1 0 0 1 0 2 1 1 1 0 0 1 1 2 2 2 0 0 0 2 0 2 0 0 0 0 0 0 1 0 0 0 1 0 0 0 1 1 0 0 0 1 2 2 2 2 2 0 1 0 1 0 1 1 0 0 0 0 0 0 1 0 1 1 0 0 0 1 0 0 0 1 0 0 0 0 0 0 0 1 0 0 1 0 0 0 0 1 0 0 1 1 1 2 0 0 0 0 0 1 0 0 2 1 2 1 0 1 0 1 1 0 1 1 0 1 1 2 1 0 0 0 0 1 2 0 0 0 2 1 0 1 2 2 1 0 0 0 0 0 0 0 2 1 2 0 1 0 1 2 0 2 1 1 2 0 1 1 1 1 0 0 1 1 0 1 0 1 0 0 1 2 1 1 1 0 0 0 1 0 1 2 0 0 0 0 0 0 0 0 1 0 0 0 1 1 1 1 0 2 0 0 1 0 0 0 0 0 0 0 0 0 1 1 1 2 0 2 1 0 0 2 0 0 1 1 0 0 2 2 0 0 2 0 1 1 1 1 0 0 0 0 0 1 1 1 0 1 0 0 0 2 0 1 1 2 1 1 1 1 2 1 0 1 0 0 1 1 0 0 1 0 1 1 0 2 0 0 1 1 1 2 2 2 1 1 1 2 2 1 0 1 1 0 1 2 0 2 1 0 0 1 0 0 0 0 0 0 1 0 1 1 0 0 1 0 0 1 0 2 2 0 0 2 0 0 0 0 2 1 1 1 0 0 1 1 0 0 0 1 1 2 0 2 2 0 1 1 0 0 0 0 1 0 0 0 0 0 0 0 2 2 2 0 2 0 0 2 1 1 1 1 0 1 0 1 0 0 0 0 1 0 0 0 1 2 0 2 2 1 2 2 1 2 0 1 0 1 0 1 1 1 1 0 0 0 0 0 1 0 0 0 1 2 0 1 2 0 1 1 1 1 2 2 0 0 0 0 1 0 1 0 0 0 1 2 0 0 0 1 0 0 0 0 2 0 0 0 0 0 0 0 0 0 0 0 0 0 0 2 0 0 0 0 0 0 2 2
157 1 0 2 0 0 1 2 0 2 1 0 0 1 0 1 0 2 2 0 0 0 0 1 0 0 0 2 0 0 2 0 0 0 2 0 2 2 1 0 0 0 0 1 1 1 2 1 0 2 1 0 1 1 1 1 0 0 1 0 1 1 0 1 0 0 0 1 0 0 0 1 2 2 1 2 1 1 2 1 1 0 2 1 2 0 0 0 0 2 0 0 1 1 1 0 0 1 1 2 1 0 0 0 1 2 1 2 1 0 0 1 1 1 1 0 0 0 1 1 1 0 2 1 0 1 1 1 0 1 0 0 0 0 0 0 1 0 0 2 0 2 0 0 0 0 0 0 0 1 0 0 0 0 0 1 0 2 0 1 0 0 0 0 0 2 0 0 1 1 0 0 0 2 1 1 2 0 0 1 0 1 1 2 1 0 2 0 0 0 0 0 1 1 2 2 1 0 0 0 0 1 1 0 1 0 0 1 1 0 1 0 2 0 0 2 0 0 2 2 0 0 2 0 0 1 0 0 0 1 0 0 0 0 0 0 1 1 1 1 0 0 2 0 2 0 0 0 0 0 0 1 0 0 0 2 2 1 0 1 0 1 0 1 0 0 1 2 1 0 1 1 0 0 0 0 1 1 1 0 1 0 1 1 0 1 1 2 0 2 1 1 1 0 2 0 1 1 0 2 0 1 1 0 1 1 0 1 1 1 0 1 1 2 2 1 2 1 1 0 2 1 2 1 0 0 0 1 1 1 2 2 1 1 0 0 0 1 1 0 0 1 0 2 0 0 0 0 1 2 1 0 0 0 1 0 0 2 0 0 0 0 2 0 2 1 0 2 1 1 1 1 0 2 0 0 0 0 2 0 0 0 1 0 0 0 0 1 1 0 0 0 1 0 2 0 1 0 1 2 1 2 1 0 0 0 1 2 0 0 0 0 0 0 0 2 0 0 0 0 0 1 0 0 1 1 1 0 2 0 0 1 1 1 0 1 1 1 0 0 2 0 1 1 0 2 2 0 1 1 0 0 0 1 1 0 1 1 1 0 0 1 0 1 0 1 1 2 2 0 0 1 2 2 2 1 1 2 0 2 0 0 0 0 1 2 0 0 2 0 0 0 1 2 1 0 0 0 1 0 0 2 1 1 0 0 2 1 0 0 0 0 0 1 0 0 0 1 0 1 1 1 2 2 0 2 0 2 0 0 2 0 0 0 0 0 1 0 0 0 2 2 0 1 1 1 1 0 0 0 0 0 2 1 1 1 1 1 0 0 0 0 1 0 0 0 1 1 1 1 0 0 1 0 0 0 1 2 2 2 2 0 2 0 1 0 1 1 1 0 0 0 1 0 0 0 0 0 0 1 1 2 0 0 1 2 0 1 0 2 1 0 0 0 0 0 1 0 0 0 0 0 0 1 0 0 1 2 0 0 1 1 0 1 0 0 1 0 2 1 0 0 0 0 2 0 0 0 0 0 1 2 1 0 0 0 0 0 1 0 0 0 1 0 2 2 2 2 0 1 1 0 0 0 1 0 2 0 1 2 0 1 0 1 1 1 1 1 2 1 0 0 0 0 1 0 0 2 0 1 0 0 0 1 2 1 2 2 2 0 0 0 0 1 1 1 1 1 0 0 0 0 0 0 1 1 1 0 1 1 0 0 0 2 0 0 1 1 1 2 1 1 0 1 0 0 0 0 0 0 0 0 0 0 0 1 0 0 0 0 0 1 1 1 0 0 2 1 1 1 0 0 0 0 0 1 0 1 1 1 0 1 1 1 2 1 0 2 0 2 0 0 1 1 1 1 0 1 0 0 1 0 0 0 1 0 0 0 0 1 0 0 2 0 1 1 1 2 1 1 1 1 2 1 0 1 1 0 0 1 0 0 1 0 0 2 0 0 1 0 0 1 0 0 0 0 0 1 0 0 1 1 0 1 1 0 1 0 0 0 2 2 0 0 0 1 0 0 2 0 1 0 0 0 2 2 1 0 2 2 2 2 1 1 0 2 0 0 2 0 2 0 0 0 1 1 1 0 0 0 0 1 2 2 1 1 0 0 0 1 0 0 0 0 0 0 0 1 2 1 1 1 0 1 2 2 2 1 0 0 0 2 0 1 0 1 0 1 0 1 1 1 2 1 1 0 2 1 0 1 2 1 1 1 0 1 1 2 0 1 0 1 0 2 0 0 1 0 0 1 0 0 0 0 0 1 1 1 0 1 0 0 0 0 0 0 0 0 0 1 1 0 0 1 0 0 1 0 1 0 1 1
158 0 0 2 0 0 2 0 0 0 0 2 0 0 0 0 0 1 1 1 1 0 0 0 0 0 0 1 1 1 1 1 1 1 2 0 2 1 0 0 1 1 0 0 1 0 0 0 2 1 0 0 1 1 1 2 0 0 0 0 1 0 0 1 1 1 1 1 1 0 0 0 1 2 1 2 1 2 2 0 2 0 2 0 0 0 0 0 0 2 0 0 1 1 0 0 2 2 1 2 0 0 1 0 2 0 2 1 1 0 0 2 0 2 2 1 2 0 2 0 0 0 2 1 0 1 1 0 0 0 0 0 0 0 0 0 0 0 0 0 1 1 0 0 0 0 0 0 0 2 0 0 1 0 1 0 0 2 0 1 1 0 0 1 2 2 1 0 0 2 2 1 0 2 1 0 1 0 0 0 0 0 0 1 0 0 1 1 0 1 2 1 0 1 1 2 1 0 0 0 0 0 0 0 0 0 2 1 1 0 1 0 2 0 0 2 0 0 1 1 0 0 2 0 0 1 0 2 1 1 0 0 1 0 0 0 0 2 2 0 0 0 1 0 2 0 0 0 0 0 0 2 1 0 0 2 0 1 0 0 0 0 0 0 0 0 0 1 2 0 0 1 1 1 1 1 0 2 2 0 1 1 1 1 0 1 1 1 0 1 0 1 1 0 1 0 2 1 1 2 1 1 0 1 0 0 1 0 1 1 0 1 1 1 1 0 2 1 1 0 0 1 1 1 1 0 0 1 0 1 2 0 0 1 0 0 0 2 0 0 0 0 1 1 0 0 1 0 2 1 2 0 0 0 2 0 0 2 0 0 0 0 2 0 2 0 0 2 2 0 2 0 1 2 0 0 0 1 1 0 0 2 1 1 0 2 2 0 0 1 0 0 1 1 2 0 1 1 0 0 0 0 1 1 1 0 1 2 0 0 0 0 0 0 2 2 1 0 0 0 1 1 0 0 1 1 0 1 1 0 1 0 0 1 1 0 0 1 0 0 1 0 1 1 1 1 2 1 2 2 0 0 1 2 1 1 0 1 1 0 0 0 1 1 0 2 2 2 2 2 1 1 2 2 1 0 1 2 0 1 1 0 0 0 2 1 0 0 1 0 1 1 0 0 1 0 2 1 1 1 1 2 1 1 0 0 2 1 1 0 1 0 0 0 0 0 0 2 0 2 2 0 1 0 0 2 0 0 0 1 1 0 2 0 1 0 1 1 0 2 0 0 0 1 1 1 2 2 2 2 0 0 0 2 1 0 0 0 0 0 0 0 1 0 0 0 1 1 1 1 0 0 0 0 0 0 1 2 2 2 2 0 0 0 0 0 0 0 0 0 0 0 0 0 0 0 0 1 0 0 0 2 0 1 2 2 1 0 0 0 0 0 1 1 1 1 1 0 0 0 0 0 1 1 0 0 1 2 0 0 0 2 2 1 0 1 2 1 2 1 0 2 1 1 1 0 0 1 1 1 1 1 1 1 0 0 0 0 2 1 0 0 1 1 1 1 0 1 0 0 0 1 0 1 1 0 2 2 1 1 2 0 1 2 0 1 1 0 2 0 0 0 0 1 0 0 0 1 0 1 0 1 1 0 2 1 1 2 2 1 2 1 1 0 1 2 0 1 1 1 0 0 1 0 1 0 0 0 1 0 0 0 0 2 1 1 1 2 0 2 2 1 0 0 0 1 0 0 0 0 0 0 1 1 0 0 1 0 0 0 0 1 2 1 0 0 1 0 2 2 0 1 1 1 1 1 1 0 0 0 1 1 1 1 2 1 0 2 1 2 0 1 1 1 2 1 0 0 0 1 0 2 0 1 1 1 0 0 1 2 0 0 1 0 1 2 1 1 0 0 0 0 0 0 0 0 0 0 2 2 1 1 1 0 0 0 0 0 1 0 0 1 1 0 1 1 0 1 1 0 0 1 0 1 1 0 1 0 0 0 0 0 1 0 0 2 0 0 2 1 1 0 0 0 1 0 0 2 1 1 0 0 1 1 0 0 1 1 0 0 0 0 0 0 2 2 2 0 0 0 0 2 1 1 1 0 1 2 0 2 0 0 1 0 1 1 0 0 2 2 0 2 0 2 1 2 1 2 0 1 0 2 0 1 0 0 1 1 0 0 0 2 1 0 0 1 1 1 0 0 2 0 2 0 0 0 0 0 0 0 0 0 0 0 1 1 0 0 0 0 0 0 0 0 1 1 0 1 1 0 0 0 0 1 0 1 1 0 0 0 0 0 0 1 1 0 0 0 1 0 2 2
159 1 0 1 0 0 0 1 0 0 0 2 1 1 0 1 0 2 0 1 1 1 0 1 1 1 2 2 0 1 1 1 0 1 2 0 2 1 0 0 2 0 0 0 0 1 0 0 2 1 0 0 1 0 2 2 0 0 0 1 1 0 0 0 0 0 0 2 2 0 0 2 1 2 0 2 1 1 2 0 0 0 2 1 1 0 0 1 0 2 0 1 1 2 1 0 0 2 2 2 0 0 0 1 2 0 2 0 0 0 0 1 0 2 2 0 2 0 1 1 1 0 2 1 0 1 1 0 2 2 0 0 0 0 1 0 0 0 0 0 0 2 0 0 0 0 0 0 0 0 0 0 0 0 0 0 0 1 0 1 2 1 0 0 2 2 1 2 0 1 0 1 1 1 1 0 2 0 0 1 0 1 0 0 0 0 0 1 0 0 0 1 0 1 2 1 1 0 0 1 1 1 0 0 1 0 2 0 0 1 0 0 1 0 0 2 0 0 2 1 0 0 1 0 0 1 1 1 0 1 0 0 1 1 1 1 0 2 2 0 0 0 1 0 2 0 0 0 0 0 0 0 0 1 0 2 0 2 1 1 1 0 0 1 1 0 0 0 0 0 1 2 2 2 0 0 1 1 1 0 0 1 1 1 0 2 1 2 0 2 1 0 1 1 2 0 2 1 0 0 1 0 1 1 1 0 1 0 1 0 0 1 1 2 1 0 1 0 0 0 1 1 1 0 0 0 1 0 0 1 1 1 0 2 0 0 0 2 0 0 0 0 1 2 0 0 1 1 2 0 1 0 0 0 1 0 1 1 0 1 0 0 0 1 0 1 0 0 2 0 2 0 1 2 0 0 0 0 1 0 0 0 0 0 0 0 0 0 0 0 0 1 1 1 2 0 2 1 1 1 1 1 0 1 0 1 0 0 0 0 0 0 0 0 0 1 0 0 1 1 1 0 0 0 2 1 1 0 1 1 1 0 0 2 2 1 0 1 0 0 2 0 2 0 0 1 1 1 1 1 1 0 0 2 0 0 0 2 1 1 1 1 0 0 0 1 1 1 2 0 0 1 1 1 1 0 1 1 0 1 1 2 0 1 2 0 0 1 2 0 0 0 0 1 1 0 1 1 2 1 1 2 1 1 0 0 2 1 0 0 0 0 0 0 1 1 0 2 0 1 1 1 0 1 0 1 1 0 1 1 0 1 0 0 0 0 1 1 0 0 1 0 0 2 2 2 1 0 0 0 0 0 0 2 0 0 0 2 0 0 0 0 0 0 0 0 1 0 0 0 2 2 1 0 1 0 2 1 2 1 2 0 1 0 0 0 0 2 1 0 0 0 1 0 1 0 0 0 0 0 0 2 0 0 0 1 0 0 0 0 0 0 0 2 1 0 0 0 0 0 0 1 0 0 0 1 1 1 0 0 1 1 1 0 0 1 1 1 2 2 0 2 0 2 0 0 0 0 2 2 0 2 0 2 0 0 0 0 1 0 0 0 2 0 2 2 1 1 0 1 1 1 0 1 0 0 2 0 0 2 0 1 1 1 0 2 0 1 2 0 0 0 0 2 0 0 0 2 0 2 1 1 1 0 1 2 0 2 2 0 1 1 0 0 0 1 0 1 0 0 0 0 0 0 0 2 2 0 0 0 0 0 0 2 0 0 1 1 0 1 1 1 1 0 0 0 0 0 0 0 0 0 1 2 1 0 0 0 0 0 0 1 1 0 0 1 0 0 2 2 0 1 0 0 0 0 0 1 1 1 1 1 2 2 2 0 0 2 1 2 0 1 0 0 0 0 0 0 0 1 0 1 0 0 1 1 1 0 1 2 1 1 1 0 2 2 2 1 0 0 0 0 2 0 0 0 0 0 2 2 0 2 2 0 0 2 0 0 2 1 1 0 0 0 0 0 0 1 0 1 0 1 0 2 2 0 0 0 1 1 1 1 0 0 0 1 1 0 1 1 0 0 0 1 2 2 0 2 2 0 1 1 0 0 0 0 1 0 1 0 0 0 1 1 2 0 1 0 0 0 0 2 0 0 1 1 0 0 0 1 1 0 1 0 1 1 0 1 2 0 0 2 0 2 0 2 0 1 1 0 0 1 0 1 0 0 0 0 0 1 0 1 2 2 2 0 0 0 1 0 2 1 2 0 0 1 1 2 0 2 0 0 0 1 0 0 1 1 1 1 1 0 1 1 0 1 0 2 0 0 0 0 0 1 0 0 0 1 0 1 0 0 0 1 0 0 0 0 1 0 1 0
160 0 0 1 0 0 1 2 1 2 1 0 0 0 0 0 0 2 1 1 1 0 0 0 0 0 0 2 0 0 0 0 2 1 2 0 2 2 0 0 1 1 0 1 2 1 1 0 2 0 0 1 0 0 2 2 0 0 0 0 1 0 0 2 1 0 0 0 1 0 0 1 2 2 2 2 0 2 2 0 1 0 2 2 2 0 0 1 1 2 1 1 1 1 0 0 0 0 0 1 0 0 0 0 2 0 2 1 1 0 0 1 0 0 0 1 1 0 1 1 1 0 2 0 0 1 1 1 0 1 0 0 0 0 0 0 0 0 1 0 0 2 0 0 0 1 0 0 0 1 1 0 0 0 1 0 0 2 0 0 1 0 0 1 1 2 1 1 0 2 2 0 0 2 1 0 2 0 0 0 0 0 0 1 1 1 1 2 0 0 0 2 0 1 1 2 0 1 0 0 0 0 1 0 2 0 1 1 0 1 1 0 1 0 0 2 0 0 2 1 0 0 2 1 0 0 0 0 0 0 1 1 0 0 0 0 1 2 2 0 0 1 1 1 2 0 0 0 1 1 0 0 1 0 0 1 1 2 1 2 1 1 0 0 0 0 0 1 2 1 0 2 2 2 1 1 0 1 1 0 0 0 1 1 0 1 2 0 0 2 1 1 1 1 2 0 1 0 0 1 0 1 0 0 0 0 1 0 0 0 0 0 1 2 2 1 2 0 0 0 0 2 1 1 2 0 0 1 1 0 2 2 0 1 0 0 0 2 0 0 0 2 1 1 1 0 1 1 2 1 1 0 0 0 1 0 0 1 0 2 0 0 0 1 0 2 0 2 1 1 1 1 0 2 1 1 1 1 0 0 1 0 0 0 0 0 1 1 1 0 1 1 1 1 2 0 2 0 1 1 0 2 0 0 0 0 1 1 0 0 0 0 0 0 1 2 0 0 1 0 0 1 1 0 0 1 1 1 1 0 1 0 1 1 1 2 0 0 0 1 1 0 2 0 0 0 2 0 2 0 0 1 0 1 1 0 1 2 1 2 0 0 1 1 0 2 2 1 1 0 1 1 2 1 1 0 1 2 0 2 0 1 0 0 1 2 0 1 2 0 0 0 1 1 0 0 2 2 2 0 0 2 1 1 0 0 2 1 0 0 0 0 0 0 1 0 0 2 0 1 2 1 1 0 1 1 0 1 0 1 1 1 0 0 0 0 1 0 0 0 0 0 0 2 2 1 2 0 0 0 0 0 1 2 0 1 0 0 0 0 0 0 1 0 1 1 1 0 0 0 0 0 1 0 1 0 2 0 1 1 1 0 1 0 0 1 0 1 1 0 0 0 0 0 0 0 0 1 0 2 1 1 0 1 2 2 2 0 0 1 0 0 0 0 0 1 1 1 0 1 1 1 0 0 0 0 0 1 0 0 0 2 0 1 0 1 2 0 2 1 0 1 0 1 1 0 1 0 2 2 0 0 0 1 0 0 0 0 1 0 0 0 2 0 2 2 1 2 1 0 0 1 0 0 1 0 2 0 1 1 1 1 0 1 0 1 2 1 2 0 1 1 0 1 0 0 0 0 0 0 0 0 1 0 1 1 2 1 1 0 1 0 0 0 0 1 0 1 1 1 0 0 0 1 0 1 2 0 1 1 1 1 1 1 1 1 1 0 2 2 0 2 0 0 0 0 0 0 0 0 0 0 1 1 0 0 2 0 0 0 0 1 1 1 1 1 0 1 0 0 0 0 0 0 0 0 1 1 1 2 0 0 0 0 1 1 1 2 2 2 0 2 1 0 1 0 0 2 0 1 0 2 0 0 1 0 0 0 0 2 0 0 2 0 2 2 2 2 2 2 2 1 1 0 0 1 1 0 1 2 1 0 1 1 0 0 0 0 0 0 0 0 1 1 1 0 1 0 1 0 0 1 0 1 0 1 2 1 1 1 1 2 1 0 0 1 1 0 1 0 0 0 1 0 2 2 0 1 0 0 1 0 0 0 0 0 0 0 0 1 1 0 0 1 2 2 2 0 0 0 0 2 2 2 0 0 1 1 0 1 0 0 0 1 2 0 0 2 2 1 0 2 0 2 1 1 1 1 1 0 0 1 1 2 1 1 0 0 0 0 1 1 1 0 0 0 0 0 2 0 2 0 1 1 1 0 1 2 0 0 0 0 0 1 0 0 0 1 0 1 0 0 0 0 0 0 0 1 1 0 0 0 0 0 0 1 1 0 0 1 1 0 0 1 0 0 1 0 2 0 0 0
161 1 1 2 0 1 1 2 0 2 1 2 1 2 0 1 0 2 2 0 0 2 0 1 0 0 0 2 0 0 1 0 2 2 1 1 1 1 0 0 1 0 0 1 2 1 1 0 2 0 0 0 0 1 1 1 0 0 0 2 0 0 0 1 0 0 0 0 2 0 1 2 2 2 1 2 1 0 1 0 1 0 2 0 0 0 0 1 1 2 1 1 1 2 0 0 0 1 1 1 0 0 1 0 2 1 2 0 0 0 0 2 0 2 2 1 2 0 1 1 1 0 1 0 0 1 1 0 1 1 0 0 0 0 1 1 1 0 0 0 1 1 0 0 0 1 0 0 0 0 0 0 0 0 0 0 0 0 0 1 1 0 0 0 1 2 1 2 0 0 0 1 0 2 2 1 2 1 1 1 1 1 0 2 1 1 2 1 0 1 1 0 1 0 2 1 1 0 0 1 1 1 1 0 1 0 0 1 0 0 0 0 1 0 0 2 0 1 1 0 0 0 2 0 0 1 1 1 0 1 0 0 1 1 0 0 0 1 2 0 0 0 2 0 2 0 0 0 0 0 0 1 1 0 0 1 1 2 1 1 1 0 0 0 0 0 0 0 2 0 0 1 0 0 0 0 0 2 2 0 0 0 0 0 0 1 0 2 0 2 2 1 0 1 2 1 1 0 0 1 0 0 1 0 1 1 0 0 0 0 1 1 2 1 1 0 2 0 0 0 0 2 2 2 1 0 0 2 1 0 0 2 1 1 0 0 0 2 0 1 0 0 1 1 0 0 0 1 2 1 0 0 0 1 0 1 1 1 0 2 0 0 2 0 2 0 1 2 1 1 1 1 0 2 0 0 1 1 0 0 1 0 1 0 0 1 1 0 0 0 0 1 0 1 1 1 0 2 1 1 1 1 1 0 0 0 1 1 0 0 0 0 0 0 1 1 0 1 0 1 1 1 0 1 0 0 0 1 2 0 2 0 1 1 1 1 0 0 0 0 1 0 1 1 1 2 1 0 1 1 0 1 1 2 1 1 0 1 0 0 1 1 1 1 0 1 1 2 2 1 1 1 1 1 0 0 0 1 0 1 1 1 1 1 2 1 0 1 2 0 0 0 1 1 1 0 1 0 0 0 2 2 1 1 0 0 2 1 0 0 0 0 0 0 0 0 0 1 1 1 1 1 0 0 1 2 0 1 0 1 1 1 2 0 2 0 0 1 0 1 0 0 0 0 0 1 2 1 1 1 0 0 0 1 1 2 1 1 1 1 1 0 2 0 1 1 0 2 2 1 0 1 0 0 0 0 1 0 2 0 2 0 1 0 0 1 0 1 1 0 0 0 1 0 0 0 1 0 0 1 1 2 1 0 0 0 0 0 1 0 0 0 0 0 0 0 0 0 0 0 0 0 0 1 0 0 1 1 0 0 0 1 1 1 0 1 2 0 2 0 1 0 1 1 1 0 1 0 2 2 0 1 0 2 0 0 0 1 1 1 0 1 1 1 1 1 1 2 1 0 0 1 0 0 0 0 2 0 1 1 1 0 0 1 0 2 0 1 1 0 0 0 0 1 1 0 0 1 0 1 1 0 0 0 1 2 1 2 2 0 1 1 0 1 0 0 0 2 1 1 0 0 0 0 1 0 0 2 0 0 0 0 0 2 1 1 2 1 0 1 1 0 0 0 0 1 1 0 0 0 0 0 1 0 0 1 1 0 2 1 0 0 2 2 1 0 0 1 1 1 1 0 1 1 1 1 1 0 0 1 0 1 0 0 0 2 0 1 2 2 1 2 1 0 1 0 0 1 0 0 0 1 0 0 1 0 2 0 0 1 0 0 2 0 2 2 2 2 1 1 0 1 1 0 0 1 1 0 0 1 0 0 1 1 1 2 0 0 0 0 0 0 1 1 1 0 1 0 0 1 1 1 0 1 1 0 1 0 1 1 2 2 0 0 1 0 1 0 2 2 0 0 0 0 0 0 0 1 2 0 0 0 1 0 0 1 1 2 0 0 0 0 0 0 1 1 1 0 0 0 0 1 2 1 0 0 2 0 0 2 0 0 0 0 1 1 0 2 2 0 0 1 0 1 2 2 0 1 0 0 0 1 0 1 1 1 1 0 0 0 0 1 0 0 0 0 2 0 1 1 2 0 1 1 1 0 2 2 0 2 0 0 0 1 0 0 1 0 1 1 1 0 0 0 0 0 1 0 2 0 0 0 0 1 0 0 0 0 1 1 1 0 0 2 0 0 1 0 0 0 1 0
162 1 0 1 0 0 2 2 0 2 2 0 1 2 0 2 0 1 1 0 1 1 0 0 0 0 0 1 0 1 1 0 1 1 1 1 1 1 0 0 0 0 0 0 1 0 0 0 2 0 0 0 1 1 0 2 0 0 0 0 0 1 0 2 0 0 0 2 1 0 0 0 1 2 1 2 1 1 1 0 2 0 1 1 2 0 0 0 0 2 0 1 0 2 1 1 1 0 0 0 0 0 2 0 2 0 2 2 2 0 0 2 0 2 2 0 2 0 2 0 0 0 1 1 0 0 0 0 0 0 0 0 0 0 0 0 0 0 1 0 1 0 0 0 0 0 0 0 0 2 0 0 0 0 0 1 0 1 1 2 1 1 0 0 0 1 0 1 1 1 0 0 1 1 1 0 2 2 2 2 2 2 0 1 1 1 0 0 0 2 2 0 0 0 1 1 0 0 0 0 0 0 0 1 2 0 1 1 1 2 0 0 2 0 0 2 1 0 2 2 0 0 1 0 0 1 1 1 0 1 0 0 0 0 0 0 2 2 2 0 0 0 1 0 2 0 0 0 0 0 0 0 0 1 1 2 1 1 0 0 0 0 0 1 1 0 1 0 2 0 0 2 1 1 0 0 0 1 1 0 1 1 2 2 0 2 2 2 0 2 1 1 2 0 2 0 1 1 1 1 0 0 2 0 2 0 2 1 1 0 0 1 2 2 2 0 2 0 0 0 1 0 1 1 0 0 1 1 1 1 1 0 0 0 0 0 0 1 1 0 1 2 0 2 0 0 2 0 2 2 2 0 1 0 1 0 0 1 0 0 0 0 2 0 2 0 1 2 0 2 0 2 2 1 0 0 1 1 0 0 0 1 0 0 1 0 0 0 1 0 1 1 1 0 1 2 0 0 1 1 1 1 0 2 2 0 0 0 1 1 1 1 0 0 1 1 1 1 0 0 0 2 1 0 1 0 1 1 1 1 0 0 1 2 0 1 1 0 0 1 2 0 2 0 0 0 2 0 1 0 0 1 0 2 0 0 0 2 2 1 1 2 1 1 0 1 1 2 2 0 0 1 2 2 1 0 1 2 0 1 2 0 0 1 1 1 0 0 2 0 0 0 1 2 0 0 1 1 1 0 0 2 0 0 0 0 2 0 0 0 0 0 0 1 1 0 1 2 0 1 1 2 2 1 0 1 1 1 0 1 1 1 2 1 2 0 1 1 0 1 1 0 0 0 0 2 0 2 2 2 0 0 0 2 0 0 0 0 0 0 0 0 0 1 0 0 0 1 1 1 0 0 1 0 1 0 2 1 1 2 2 0 2 0 0 1 0 0 0 0 0 0 0 0 1 0 0 1 0 1 1 1 1 1 1 1 0 0 0 1 1 0 0 0 0 0 0 0 0 0 0 0 0 0 0 0 0 1 0 0 1 1 0 1 0 1 1 2 2 2 1 0 0 1 0 0 1 0 0 0 1 2 1 1 0 0 0 1 1 0 0 0 1 0 0 1 0 1 0 0 0 1 0 0 0 0 2 0 1 1 0 1 1 0 0 1 1 1 1 0 1 1 0 1 0 1 1 1 0 0 0 0 0 0 1 2 0 1 1 0 0 0 0 0 1 1 0 0 1 1 0 0 0 0 0 2 2 0 0 0 0 0 0 2 1 1 1 1 0 1 1 1 0 0 0 0 0 1 2 1 1 1 1 0 1 1 1 1 0 1 0 0 2 1 1 0 0 0 2 2 0 0 1 1 1 0 0 1 1 0 0 1 0 0 1 1 1 2 1 2 0 0 1 0 1 0 1 1 0 1 0 2 0 0 1 0 1 0 0 2 0 0 1 0 2 2 2 2 1 2 2 1 1 1 0 1 1 0 0 2 0 0 2 0 0 2 0 0 0 0 0 0 0 0 0 0 0 0 2 0 0 0 0 2 2 0 0 0 0 0 1 2 0 0 0 1 0 0 1 1 1 0 0 0 2 2 0 1 2 2 2 2 1 0 0 1 1 2 0 0 0 0 0 0 2 2 2 0 0 0 0 2 2 2 1 0 1 1 0 2 0 0 1 0 2 2 0 0 1 1 0 1 1 2 0 0 1 1 0 1 0 2 0 0 1 1 1 1 0 0 0 0 2 0 0 0 1 0 0 0 2 1 1 1 1 0 1 1 0 1 0 1 0 0 1 1 1 0 0 1 0 0 0 0 0 0 0 0 2 0 0 0 0 0 0 0 0 0 0 0 0 0 0 2 0 0 0 0 1 0 0 0
163 1 1 1 0 0 2 2 0 2 2 0 1 1 0 1 0 1 0 2 1 1 0 0 0 0 0 1 0 1 1 0 1 1 0 2 0 1 0 0 1 0 0 1 2 0 1 1 1 1 0 0 0 0 2 2 0 0 0 1 1 0 1 1 0 0 0 0 2 0 0 0 2 1 2 1 0 0 1 0 1 0 1 0 1 0 1 0 0 1 0 0 1 2 0 0 0 1 0 1 0 0 0 0 2 0 2 1 1 0 0 2 0 1 1 0 1 0 1 2 2 0 2 1 0 0 0 1 0 2 1 1 0 0 0 0 0 0 0 0 0 2 1 0 0 1 0 0 0 1 0 0 0 1 1 1 0 0 0 1 2 1 0 0 1 2 0 0 1 0 0 0 1 1 1 1 1 0 0 1 0 0 1 2 2 1 2 0 0 1 0 0 0 1 1 1 1 0 0 1 1 1 1 0 2 0 0 1 1 0 0 0 1 0 1 1 0 1 1 0 0 0 1 0 0 1 1 1 0 1 0 0 1 1 0 0 1 2 2 0 0 1 1 0 2 0 0 0 0 0 0 0 0 1 0 2 1 1 0 0 0 0 0 2 2 0 0 0 0 0 0 2 1 1 0 0 0 1 1 0 1 0 0 0 1 0 0 0 0 1 1 1 1 0 2 0 2 1 1 1 0 0 1 1 1 0 0 0 1 0 0 0 1 1 1 0 1 0 0 0 2 2 1 0 1 0 1 1 0 0 2 1 0 2 0 0 0 0 2 0 0 1 0 2 0 0 2 1 2 1 1 1 1 1 0 2 2 0 0 2 0 0 2 0 2 0 0 2 2 0 2 0 0 2 0 0 2 0 1 0 2 1 1 1 1 1 1 0 0 0 0 1 0 0 2 0 0 2 1 1 1 1 1 1 0 0 0 1 0 0 0 0 0 0 1 1 1 0 0 0 0 2 0 0 1 1 0 1 0 0 0 0 0 1 1 1 0 2 0 0 2 0 2 0 0 1 2 0 1 0 0 0 0 2 0 0 0 2 1 0 1 2 0 0 0 0 0 2 2 0 0 0 2 2 2 1 1 1 0 0 1 0 0 1 1 1 0 0 2 0 0 0 1 1 1 0 1 1 1 0 1 2 1 1 0 0 1 2 0 0 0 0 0 1 0 0 1 2 0 2 2 0 1 0 0 1 1 1 1 1 1 0 1 0 0 0 1 1 1 1 1 1 0 1 1 1 2 1 1 1 0 0 1 2 1 0 0 0 0 0 0 0 0 1 0 0 1 0 0 0 2 2 0 0 0 0 2 1 1 2 2 0 1 0 0 1 0 1 1 0 1 1 0 0 0 0 1 0 0 1 1 2 0 0 1 1 1 0 0 0 0 0 0 0 0 0 0 0 0 0 0 1 2 2 0 0 0 2 0 0 1 1 0 2 0 1 2 1 2 2 1 1 0 1 0 0 1 0 0 0 1 2 1 0 0 0 0 1 1 0 0 0 0 1 0 1 1 2 0 1 1 0 1 0 0 0 1 1 1 1 2 0 0 2 0 2 2 1 2 0 0 0 0 2 0 0 0 1 0 0 0 0 0 0 1 1 1 1 1 0 1 1 0 0 0 0 0 1 1 1 1 0 0 1 0 1 2 0 0 0 0 0 0 2 0 0 0 0 0 0 0 0 0 0 0 0 0 1 0 0 0 0 0 1 0 1 0 0 1 0 0 1 1 1 0 0 1 1 1 1 0 0 0 0 0 0 0 2 2 2 0 0 0 0 0 2 0 1 2 2 1 2 1 0 1 0 0 1 0 0 0 2 0 0 1 0 1 0 0 1 0 0 2 0 2 2 2 2 0 1 1 0 0 1 0 1 1 0 1 1 0 1 1 1 0 2 0 0 0 0 0 0 0 1 1 0 1 0 0 0 0 2 0 2 1 1 1 0 0 0 1 1 0 0 0 0 0 0 2 0 1 0 0 0 2 2 1 0 1 1 2 2 1 1 0 1 1 0 1 1 1 0 1 1 2 2 2 0 1 0 1 2 0 0 2 1 1 1 0 2 0 0 0 0 0 0 0 0 0 0 0 0 0 1 2 2 0 1 1 0 1 0 1 2 1 1 0 1 0 0 0 1 0 0 0 0 2 0 1 1 2 0 1 0 0 0 1 0 0 0 0 0 0 0 0 0 2 0 0 0 0 0 0 0 0 1 0 1 1 0 0 0 0 1 0 1 1 0 0 1 1 0 0 2 0 0 0 0 2 0 1 0
164 0 0 2 0 0 1 2 0 2 2 0 0 1 0 0 1 0 1 2 2 0 0 0 0 0 0 0 2 2 1 1 1 1 0 2 0 0 0 0 1 0 0 0 2 0 1 1 0 2 0 0 0 1 1 0 1 0 0 1 0 1 0 1 0 0 0 1 0 1 0 1 1 2 1 2 1 0 1 1 1 0 2 1 1 0 0 0 0 2 0 0 1 2 0 0 1 0 0 1 1 0 0 0 1 1 1 0 0 1 0 1 0 2 2 0 2 0 1 1 1 0 2 1 0 1 1 1 0 1 0 0 0 0 0 0 1 0 0 1 0 2 0 0 1 1 0 0 0 0 0 0 0 2 0 0 0 1 2 1 1 0 0 1 1 2 0 0 0 1 1 1 2 0 1 2 1 1 1 1 1 2 0 2 2 2 1 1 1 1 1 1 1 1 2 2 2 0 2 0 0 0 1 0 1 0 0 1 2 0 1 0 2 0 0 2 2 1 1 1 0 0 2 0 0 1 1 1 0 1 0 0 0 0 0 0 1 1 2 0 0 0 2 1 2 0 0 0 0 0 0 1 0 0 0 1 0 1 0 0 0 0 0 1 1 0 1 0 2 0 0 2 0 0 1 0 1 2 2 0 1 1 1 1 0 1 1 2 0 2 1 1 0 1 2 0 2 2 0 2 0 0 0 1 0 0 1 1 1 0 0 1 2 2 2 1 1 0 1 0 1 2 0 1 1 0 0 2 0 1 1 2 0 1 0 0 0 2 0 0 0 0 2 1 0 1 0 0 2 2 2 0 1 0 1 1 1 0 0 2 0 0 1 0 1 1 0 1 2 0 2 0 1 2 0 0 1 0 1 0 0 0 1 0 0 0 2 0 0 0 1 2 0 0 2 0 0 2 1 1 1 1 1 1 1 0 0 1 1 0 0 0 0 0 1 1 1 0 0 0 1 1 0 0 0 0 0 0 1 0 1 0 1 1 0 1 0 1 0 0 2 0 2 0 1 0 2 0 2 1 0 0 1 2 2 2 0 1 0 1 1 1 1 1 0 1 1 2 2 0 0 1 2 2 2 2 0 1 0 1 0 2 0 0 1 1 0 0 1 0 1 1 1 1 0 0 1 0 1 1 1 2 0 0 1 1 2 1 0 0 0 0 0 0 1 0 0 1 1 1 1 1 1 0 0 0 2 0 0 2 0 2 1 0 0 0 1 0 0 0 2 2 0 1 0 2 1 0 0 1 0 0 0 2 0 0 0 0 0 0 0 0 0 1 0 0 1 1 1 1 0 0 1 0 1 0 0 0 1 1 2 0 0 0 0 0 0 1 1 1 0 0 0 0 0 0 0 1 1 0 1 1 1 1 1 1 1 0 0 2 0 0 1 1 1 1 0 2 1 1 0 2 0 0 0 0 2 2 0 0 0 1 0 1 0 0 2 1 2 1 1 0 0 1 1 0 1 0 0 0 0 2 1 1 0 0 0 0 1 0 0 0 1 1 0 2 1 2 0 2 2 0 0 0 0 1 1 0 2 0 0 0 0 1 1 1 0 1 1 0 1 1 0 1 0 0 0 2 0 2 1 0 0 0 2 1 1 1 1 0 1 0 0 0 0 1 0 1 0 0 0 0 0 0 0 0 0 1 0 0 0 0 1 2 2 1 1 0 0 0 0 0 0 0 0 2 0 0 0 0 0 0 0 0 1 2 1 0 0 0 0 0 1 0 0 1 2 1 1 1 0 0 1 1 1 0 0 0 0 1 0 1 0 0 1 0 1 2 0 2 0 1 1 0 0 0 0 1 0 0 0 2 0 1 1 1 0 1 0 2 0 0 1 0 2 1 1 1 0 1 1 0 2 1 0 1 1 0 0 2 0 0 2 0 0 2 0 1 1 0 0 0 0 0 0 0 0 0 0 1 1 1 0 2 2 0 0 0 0 0 1 1 0 0 0 2 1 0 1 0 1 0 0 1 1 1 0 2 2 0 1 1 0 0 0 0 1 0 0 0 1 0 0 0 2 2 2 0 1 0 1 1 2 2 1 0 0 0 0 1 0 0 1 0 1 1 0 1 1 0 0 1 0 0 1 1 1 1 0 1 0 2 0 2 1 1 0 0 1 1 0 0 0 0 0 0 1 0 0 0 2 0 1 2 2 0 2 2 0 1 0 0 0 0 2 1 2 0 0 0 0 0 0 0 0 0 0 1 1 0 0 0 0 0 0 1 1 0 0 1 1 0 0 2 0 0 0 0 0 0 1 1
165 1 0 1 0 0 1 1 1 1 1 1 1 2 0 2 0 0 0 1 0 1 0 1 0 0 0 2 0 0 1 1 1 1 2 0 2 1 1 0 1 0 0 0 1 0 1 0 1 1 0 0 1 1 1 1 0 1 1 1 0 1 1 0 1 1 1 0 0 0 0 1 0 2 0 2 2 0 2 1 0 0 2 1 1 0 1 0 0 2 0 0 0 2 1 0 0 1 0 1 0 0 0 0 2 1 2 1 1 0 0 2 1 2 2 2 2 0 0 2 2 0 2 1 0 1 1 0 0 0 0 0 0 0 1 0 0 0 0 0 0 2 0 0 0 0 1 0 0 0 0 0 0 0 1 0 1 0 1 2 1 1 0 0 0 2 0 0 1 1 1 0 1 1 1 1 1 1 1 1 1 1 0 0 0 0 0 0 0 0 0 0 1 0 1 1 2 0 0 1 1 1 1 1 2 0 0 1 0 1 1 0 1 0 0 2 1 0 2 1 1 1 1 0 0 0 0 2 0 2 0 0 0 0 0 0 0 0 2 1 1 0 2 0 2 0 0 0 0 0 0 0 0 1 0 1 0 0 0 0 0 0 0 1 2 1 0 0 2 0 0 2 1 1 1 0 0 1 1 0 0 1 1 1 1 1 2 2 0 2 0 0 1 0 2 0 2 1 1 1 0 0 1 0 1 0 0 0 2 1 0 2 2 2 2 1 2 1 0 0 1 1 1 1 0 0 0 2 1 0 2 1 0 2 0 0 0 0 2 0 0 0 2 1 1 0 1 1 2 2 0 1 1 0 0 0 0 1 0 1 0 0 2 0 2 0 0 1 2 0 2 0 0 1 0 0 1 2 0 0 0 1 1 0 0 1 1 0 0 0 0 1 0 0 2 0 0 2 2 2 1 2 0 1 1 0 0 1 0 0 0 0 1 1 1 2 1 0 1 0 0 1 0 1 1 1 1 1 1 1 0 1 1 1 0 1 0 0 0 0 1 0 1 1 1 2 1 0 2 1 0 1 0 1 1 0 1 1 0 2 1 2 0 0 1 0 0 2 2 0 0 0 2 1 2 1 1 1 0 1 1 2 0 1 1 2 1 1 2 0 0 0 0 1 1 0 0 1 2 0 1 2 0 0 0 0 2 1 0 0 0 0 0 1 0 0 1 2 0 2 2 0 0 0 0 0 2 0 1 2 0 0 1 0 1 0 1 1 0 1 0 0 0 1 1 1 1 1 1 1 0 0 1 2 0 1 0 0 0 0 0 0 1 0 1 1 1 2 2 0 0 0 0 0 0 0 0 1 1 2 1 0 1 0 0 1 0 1 1 1 0 0 1 0 0 0 0 1 0 1 1 1 0 1 2 2 2 0 0 1 0 0 0 0 0 0 1 1 0 1 0 2 0 0 0 1 0 2 0 0 0 0 0 2 0 1 2 1 2 2 1 0 0 0 1 0 1 0 1 1 0 2 0 2 0 0 0 0 1 1 1 0 1 1 0 1 1 2 1 0 0 0 0 0 0 0 2 1 2 0 2 0 0 1 0 0 1 1 1 0 0 0 0 0 0 0 0 2 0 1 1 0 1 1 1 2 1 2 2 0 1 0 0 0 0 0 0 1 1 1 0 1 1 0 0 0 0 0 0 0 0 0 1 1 1 1 0 0 2 2 0 2 0 0 0 0 1 1 1 1 0 0 2 0 1 2 0 0 0 0 0 1 1 1 1 1 0 1 1 1 1 0 1 0 0 1 1 0 0 0 0 1 0 0 2 0 1 0 2 2 2 2 1 1 2 1 1 0 0 0 0 1 0 0 0 0 1 0 0 1 1 1 0 2 0 2 2 2 0 1 1 1 0 1 0 1 1 0 0 2 0 0 2 0 0 1 1 1 1 0 0 0 1 1 1 0 1 0 0 1 0 1 0 1 1 0 1 1 0 0 1 1 0 0 0 1 1 0 1 1 1 0 0 0 2 2 0 1 1 0 1 1 2 2 0 2 0 0 0 0 0 0 0 1 1 1 1 0 1 0 0 2 0 0 2 1 0 2 1 1 1 0 1 0 1 1 0 0 0 0 0 0 0 0 1 1 1 1 0 1 1 1 1 1 2 1 1 2 0 1 1 0 0 0 0 0 1 1 1 0 2 0 1 1 1 0 2 2 0 1 0 0 0 0 1 0 1 0 2 2 0 0 1 1 0 1 0 1 1 0 0 0 0 1 0 0 1 0 0 0 1 0 0 1 1 0 0 0 0 0 0 0
166 0 0 0 0 0 0 1 1 2 2 1 0 0 0 0 0 0 0 1 1 1 0 1 0 0 0 0 2 2 1 1 1 1 0 1 1 2 0 0 0 0 0 0 0 0 1 0 1 0 1 0 0 1 1 2 0 0 0 0 0 1 1 1 1 0 1 0 1 0 1 1 1 2 0 2 1 2 2 0 1 0 1 1 2 0 0 0 0 2 0 0 2 2 1 1 0 0 0 1 0 0 0 0 2 1 2 2 2 0 0 2 0 0 0 0 0 0 0 1 2 0 2 2 0 0 0 0 2 2 1 1 0 0 1 1 0 0 0 1 2 0 0 0 0 1 0 0 0 2 0 0 1 0 1 0 0 1 0 1 1 1 0 0 1 2 0 2 0 0 0 1 1 1 1 1 2 1 0 1 1 1 1 1 0 0 1 2 0 0 1 1 0 0 0 0 2 0 1 0 0 0 0 1 0 0 2 1 1 0 0 0 0 0 0 2 0 2 0 0 2 2 2 0 0 1 0 1 0 1 1 1 0 0 0 0 0 2 2 0 0 1 2 0 2 0 0 0 0 0 0 0 0 0 0 1 0 2 0 0 0 0 0 0 0 0 1 0 2 0 0 1 1 1 0 0 0 2 2 0 1 0 0 1 1 0 1 2 0 2 1 0 2 0 2 0 2 1 0 0 0 0 1 0 1 0 1 0 0 0 0 1 2 2 2 1 2 1 1 0 2 2 2 2 0 0 0 1 1 1 1 2 0 1 0 0 0 1 1 0 1 2 2 2 0 0 0 0 0 2 0 0 0 0 0 0 0 0 0 1 0 1 1 0 1 0 0 2 1 1 1 1 1 2 0 0 1 1 1 1 1 1 1 1 0 0 1 0 0 1 0 0 2 0 2 0 1 0 2 2 2 2 0 1 1 0 0 1 0 0 0 0 0 0 2 2 1 0 1 0 0 1 1 0 1 1 1 1 0 0 0 0 0 0 1 1 0 1 0 0 1 0 1 1 2 2 2 0 1 1 0 0 1 2 1 1 0 2 1 1 1 2 0 0 1 1 0 2 2 0 0 0 2 2 2 2 0 2 0 1 2 1 0 1 2 0 0 0 2 0 0 0 0 2 0 0 1 2 2 0 0 2 2 2 0 0 0 0 0 0 0 0 0 1 0 0 0 2 0 1 1 1 0 0 1 2 0 2 0 0 2 0 1 0 1 0 1 0 0 2 0 0 0 1 1 2 1 1 1 1 0 0 1 2 0 1 0 0 1 0 0 0 0 1 0 0 0 0 0 0 0 1 1 0 0 0 1 0 0 2 1 0 1 0 0 0 0 1 0 0 0 0 0 0 2 0 0 1 0 1 1 1 0 1 2 2 2 0 0 1 0 0 0 0 0 0 0 1 0 0 0 0 0 0 0 0 2 1 0 0 0 1 0 2 0 1 2 0 2 1 0 0 0 1 0 0 2 1 0 0 1 2 0 1 0 0 0 0 2 0 0 0 1 1 0 1 1 2 1 1 0 1 1 0 0 0 1 1 1 1 1 0 0 2 1 1 1 1 1 0 0 0 0 1 0 0 0 2 0 2 0 0 0 0 1 1 1 2 2 0 1 0 0 0 0 2 1 1 0 0 0 0 0 0 0 2 2 0 1 1 1 1 0 2 1 1 1 0 0 0 0 0 0 0 0 1 0 1 1 1 0 1 0 0 0 0 0 0 1 0 0 1 2 1 0 0 1 1 1 1 1 0 0 0 0 1 0 1 1 1 1 0 0 0 1 2 0 1 1 2 1 1 1 0 1 0 2 1 0 1 0 2 0 0 1 0 1 1 0 2 0 0 1 1 1 2 2 2 2 2 2 2 0 1 0 1 0 0 1 1 0 1 1 0 0 1 0 0 1 0 1 0 1 0 1 0 1 1 0 0 0 2 0 1 1 0 1 0 1 0 1 1 1 0 0 2 0 0 1 1 1 0 0 0 2 2 0 2 1 0 0 0 0 0 0 0 1 0 0 0 0 0 1 0 1 1 1 0 0 1 0 2 1 0 2 1 0 1 0 0 1 0 0 0 0 0 0 2 2 1 0 2 0 0 2 2 0 1 0 1 0 2 0 0 2 1 1 1 0 1 1 0 1 0 0 1 1 1 0 2 1 0 2 0 0 1 1 2 0 1 0 0 0 1 1 1 0 0 0 1 0 0 0 0 1 1 0 1 0 0 0 0 0 1 0 0 0 0 0 0 0 0 0 2 0 0 0 0 1 0 1 0
167 1 0 1 1 1 1 1 0 0 0 2 0 0 0 0 0 1 0 0 0 1 0 1 1 1 1 1 1 0 1 1 2 2 1 1 1 1 0 0 2 1 0 0 1 0 0 1 1 1 0 0 1 2 0 0 2 0 0 0 1 0 1 0 1 1 1 0 1 0 1 1 1 2 1 2 1 1 2 0 1 0 1 0 1 0 0 1 1 2 1 1 0 0 0 0 0 2 2 2 0 0 2 0 2 0 2 0 1 1 0 0 0 0 0 0 0 0 0 2 2 0 1 1 1 0 0 0 1 1 1 1 1 0 0 0 1 0 0 0 0 2 0 0 0 0 1 0 0 0 0 0 0 0 0 0 1 2 0 1 0 0 0 0 1 2 1 0 0 1 1 1 0 2 1 1 1 2 1 1 1 1 0 1 1 1 1 1 1 2 2 0 1 0 1 0 2 0 1 1 0 1 0 0 1 0 2 1 2 0 0 0 0 0 0 2 0 0 1 2 0 0 2 0 0 1 1 1 0 1 0 0 0 0 0 0 0 2 2 0 0 0 1 0 1 0 0 0 1 1 0 0 0 1 0 1 0 0 0 0 0 0 0 0 1 0 1 0 0 0 1 2 1 1 1 1 0 1 0 0 2 0 0 0 0 0 0 1 0 1 1 0 0 0 1 0 1 1 0 1 0 1 0 2 0 0 0 0 1 0 1 2 1 1 1 1 2 1 1 0 2 1 2 2 1 0 0 2 1 0 2 1 2 2 0 0 1 0 2 2 1 1 1 2 0 0 1 0 2 0 1 0 0 0 2 0 1 0 0 0 0 0 2 0 2 0 0 2 2 0 2 0 1 2 0 0 1 1 0 0 0 0 0 1 1 0 0 1 1 1 2 2 1 0 0 2 0 0 0 1 0 1 0 2 0 2 0 1 0 0 0 0 0 1 0 1 0 0 1 1 1 0 1 0 0 1 1 1 1 0 0 0 0 1 1 0 0 1 0 0 1 0 2 0 1 2 2 0 0 0 0 0 1 1 2 1 1 2 2 1 1 1 0 0 1 1 0 2 2 0 0 0 0 0 2 2 0 1 1 0 0 2 0 0 0 2 0 2 2 2 0 0 0 2 0 0 1 1 1 0 0 2 0 0 1 1 2 2 0 0 0 1 0 0 0 0 0 2 0 1 1 1 1 1 1 1 1 0 1 2 0 1 1 1 1 0 1 0 0 1 0 0 0 2 2 1 1 1 1 1 0 0 1 2 0 1 1 1 1 0 0 0 1 1 1 1 0 1 1 0 0 0 1 0 1 0 0 1 1 2 2 0 2 0 1 0 0 1 1 1 0 0 2 0 0 0 0 0 0 1 1 2 0 0 2 2 2 0 0 2 0 0 0 0 0 0 0 0 0 0 0 2 0 0 0 2 0 2 0 0 1 1 1 1 0 1 1 1 2 2 0 2 0 1 0 0 2 0 0 0 2 1 1 1 0 0 0 1 1 0 0 0 0 1 0 1 1 2 1 1 1 0 0 0 1 0 2 1 2 0 2 0 0 1 1 2 0 1 1 1 1 1 1 2 2 0 0 2 0 0 0 1 0 0 2 2 0 1 1 0 1 0 0 0 0 0 0 1 2 2 0 0 0 0 0 1 1 0 0 0 0 0 0 2 0 0 2 0 2 2 0 2 0 2 0 0 0 0 1 1 1 1 0 0 0 2 0 0 0 0 0 0 2 0 0 0 1 0 2 2 0 0 1 1 1 1 0 0 0 0 1 0 0 0 1 1 1 2 1 2 0 1 2 1 2 0 0 1 1 0 0 1 0 0 1 0 1 0 0 1 0 0 1 0 1 1 1 2 0 0 0 0 0 1 0 2 1 0 1 2 0 1 2 0 0 2 0 1 1 1 1 0 1 1 1 0 1 0 0 1 0 2 0 2 2 0 0 0 0 0 1 2 0 0 0 1 0 0 1 0 2 0 0 1 2 1 0 1 1 0 0 0 0 0 0 0 0 0 0 0 0 0 1 1 2 1 2 1 0 0 0 2 1 0 1 1 0 1 0 1 1 0 0 0 0 0 0 1 2 0 1 1 0 1 1 0 0 1 0 1 0 2 1 1 1 2 1 1 0 0 1 1 2 1 1 1 2 1 0 0 2 0 2 1 0 0 1 0 0 0 0 0 0 1 1 0 1 0 1 1 1 0 0 0 0 1 0 0 2 0 0 0 0 0 0 0 0 0 1 1 1 1 0 1 0 0 0 0 1 0 0 0
168 0 0 2 0 0 2 2 0 2 0 1 1 2 1 1 0 1 0 2 2 0 0 1 0 0 0 1 0 1 1 0 1 2 2 0 2 1 1 0 1 0 0 0 2 1 0 0 1 1 0 0 0 1 1 1 1 0 0 0 1 0 0 0 0 0 0 1 1 0 0 0 1 2 0 2 2 0 2 2 0 0 2 0 0 0 0 1 1 2 0 1 1 2 1 0 0 1 0 1 1 0 1 0 2 0 2 0 1 1 0 1 2 2 2 2 2 0 0 2 2 0 2 1 0 1 1 1 0 1 0 0 0 0 0 0 0 0 0 0 0 1 0 0 0 2 0 0 0 2 1 0 0 0 1 0 0 0 0 1 2 2 1 0 2 2 0 0 1 1 1 0 0 2 0 1 1 0 0 1 0 1 1 2 2 1 2 1 0 0 0 1 0 0 1 2 1 0 0 1 1 1 0 0 0 2 2 2 1 0 0 0 1 0 0 2 1 1 1 1 0 0 2 0 0 2 1 1 0 1 1 1 0 0 0 0 0 2 2 0 0 0 2 0 2 0 0 0 0 0 0 1 0 0 0 0 1 2 0 0 0 0 0 2 1 0 0 0 2 1 0 2 1 1 1 1 0 2 2 0 1 1 1 1 0 1 0 2 0 2 0 0 0 2 2 1 1 1 0 0 0 1 0 0 0 0 0 0 1 0 0 1 2 2 2 0 0 0 0 0 0 2 1 1 1 0 0 1 1 2 2 0 0 2 0 0 0 1 1 1 1 1 0 2 0 0 2 1 2 1 2 0 1 1 1 1 1 1 0 0 0 0 2 0 2 0 1 1 2 0 2 0 0 2 0 0 1 1 0 0 1 1 0 0 0 1 1 0 0 1 0 0 2 0 1 1 1 1 0 0 0 0 1 1 1 0 1 1 0 0 0 0 0 0 1 1 1 0 0 0 0 2 0 1 2 1 1 1 1 0 1 0 0 0 0 1 0 1 0 0 1 0 2 0 0 2 1 0 1 2 0 0 0 2 0 0 0 1 1 1 1 1 1 1 0 1 1 2 2 0 0 0 1 1 2 2 0 2 1 1 0 2 0 0 2 2 0 0 1 0 1 0 1 2 0 0 1 0 1 0 1 2 2 2 0 0 1 1 0 0 0 0 0 0 0 0 0 2 0 0 0 2 0 0 1 2 0 0 1 1 1 0 2 1 2 0 0 0 0 0 2 2 0 1 1 0 2 1 1 1 0 0 0 1 1 1 1 0 0 0 0 0 2 0 2 2 0 2 2 0 0 0 0 0 0 0 1 0 2 0 2 0 1 0 1 0 1 0 0 0 0 0 0 0 0 0 0 1 0 0 0 1 1 0 0 1 0 0 0 1 0 0 0 0 0 0 0 0 0 0 0 1 0 0 0 0 2 1 0 0 1 0 0 1 0 1 2 0 2 2 0 1 1 1 1 0 2 0 1 1 2 1 1 1 1 1 0 0 1 0 0 0 1 1 1 1 1 2 0 1 0 1 0 1 0 0 2 1 1 1 1 0 1 1 0 1 1 1 2 0 0 0 1 1 1 1 1 1 0 1 0 1 0 0 0 2 0 1 2 0 0 0 0 0 0 0 0 1 0 0 0 0 0 1 0 0 0 0 0 0 0 0 0 2 1 1 1 0 0 0 0 2 0 0 0 1 0 0 0 0 0 0 0 0 0 1 0 0 0 0 0 1 1 0 0 1 0 0 2 2 0 1 0 2 2 0 0 1 1 2 0 0 0 0 0 2 0 1 2 1 0 1 1 0 1 0 0 1 0 1 0 1 0 1 1 0 2 0 1 2 0 0 1 0 1 2 1 2 2 1 1 2 0 0 0 0 0 0 2 2 2 0 0 1 0 1 1 1 2 0 0 0 0 0 0 0 0 1 1 0 0 2 0 2 2 0 0 0 0 0 2 2 0 0 0 0 1 0 2 1 1 0 0 0 1 2 0 0 2 2 2 2 1 1 0 2 0 1 0 0 0 0 1 1 2 0 1 0 1 0 0 1 1 0 1 0 1 0 0 2 0 0 0 1 1 0 0 1 2 1 0 2 1 1 1 1 2 0 0 0 0 2 0 2 1 1 1 1 0 0 0 1 0 1 1 0 1 0 1 0 2 0 1 2 1 0 2 2 0 0 0 0 0 0 1 1 1 0 0 1 0 0 0 0 1 1 0 1 1 0 0 0 0 1 0 0 0 0 0 1 1 0 0 1 0 0 0 0 1 0 1 0
169 1 0 2 0 0 2 1 1 2 2 0 1 1 0 1 0 2 2 1 1 1 0 1 0 0 0 2 0 0 1 1 2 2 1 1 1 0 0 0 2 0 0 0 0 0 1 0 2 0 0 0 1 1 1 2 0 0 0 0 2 0 0 0 1 1 1 1 1 0 0 1 1 2 1 2 1 0 2 0 0 0 2 0 0 0 0 1 1 2 1 1 2 1 0 0 0 0 0 0 1 0 1 0 2 0 2 0 1 1 0 1 0 0 1 1 0 0 1 1 1 1 2 1 0 1 1 1 1 1 0 0 0 0 0 0 0 0 0 0 1 1 0 0 0 1 1 0 0 0 0 0 0 1 0 0 0 0 0 1 2 2 0 2 2 2 0 1 1 1 0 1 0 2 1 1 2 0 0 0 0 0 0 2 0 0 2 1 0 1 1 1 1 1 2 2 0 0 0 0 0 0 0 1 1 0 1 1 0 0 1 0 1 1 0 2 0 0 0 0 1 1 2 0 0 0 0 1 0 1 0 0 0 1 1 0 1 2 2 0 0 1 2 0 2 0 0 0 0 0 0 0 1 0 0 2 1 0 0 0 0 0 0 2 2 0 1 1 2 0 0 2 1 1 0 1 0 2 2 0 0 0 0 0 0 0 0 2 0 2 2 0 2 0 2 0 1 1 0 1 0 1 1 1 1 0 1 1 1 0 0 1 2 1 1 1 1 0 0 0 0 2 1 1 0 0 0 2 1 1 2 1 0 0 0 0 0 0 2 1 0 1 2 2 1 0 2 2 2 1 1 1 0 0 0 0 0 0 0 2 0 0 1 1 1 0 0 2 1 1 1 1 0 1 1 1 0 1 1 0 1 1 1 1 0 1 1 0 0 1 0 0 0 2 2 0 1 1 0 0 0 0 0 2 0 2 0 2 0 0 0 0 0 0 1 2 0 0 0 0 0 2 1 0 2 0 2 0 0 0 0 0 0 0 1 1 0 2 0 0 2 0 1 1 0 1 1 0 0 2 0 1 1 1 2 1 1 2 1 0 1 1 0 0 0 1 1 1 2 0 0 1 2 2 1 1 0 2 0 0 2 2 0 0 1 1 0 0 1 0 1 1 1 2 0 0 0 1 1 1 1 2 2 2 0 0 1 0 0 0 0 1 0 0 2 0 0 2 0 1 1 1 1 1 1 1 1 0 0 2 0 2 2 1 2 0 1 1 1 1 0 0 0 0 0 0 1 0 0 1 0 0 1 1 1 2 1 0 0 0 0 0 0 1 0 0 0 0 1 1 0 0 1 0 0 0 2 1 2 1 2 0 2 0 1 0 0 1 0 0 0 0 0 0 0 0 0 0 0 0 0 2 0 0 1 2 0 0 0 2 1 0 0 0 0 0 1 0 0 0 0 0 0 0 0 0 2 0 0 0 0 2 0 2 0 0 2 0 2 2 1 0 0 1 1 0 1 1 0 0 1 1 0 1 0 0 0 1 2 0 0 0 1 0 1 2 1 1 0 0 0 2 1 0 0 1 1 0 1 2 0 1 1 1 0 1 0 0 1 1 0 0 0 1 0 0 0 2 0 1 0 1 0 0 1 1 2 0 1 0 1 1 1 0 0 1 0 1 2 2 1 0 0 0 1 0 0 1 1 1 1 1 0 2 2 1 1 0 2 2 0 2 0 0 0 1 0 1 0 0 0 0 0 0 0 1 0 0 0 0 0 1 1 0 0 1 0 0 2 2 0 0 0 1 0 0 0 2 1 2 1 1 0 0 0 1 0 2 1 2 0 1 2 1 1 0 1 0 0 1 0 2 0 0 1 0 1 0 0 1 0 0 0 2 0 2 2 2 1 2 2 1 2 1 0 1 1 0 0 2 0 0 1 0 0 2 0 0 1 1 1 0 1 0 1 1 0 0 1 0 0 1 0 2 2 0 0 0 1 2 0 1 0 0 0 0 0 0 2 1 1 0 0 0 1 1 0 1 1 1 1 1 0 0 0 0 0 0 0 0 0 0 0 0 2 1 1 0 0 1 0 1 2 2 1 0 2 1 0 2 0 0 1 1 1 1 0 0 2 0 2 0 0 1 2 0 1 1 0 0 0 1 1 2 1 1 0 1 0 0 0 1 1 0 0 1 1 1 0 1 2 0 1 2 1 0 2 2 0 0 0 0 0 0 0 0 0 0 0 0 0 0 0 0 0 0 0 2 0 0 0 0 0 1 0 1 1 0 1 1 1 0 0 1 0 1 0 0 2 0 0 0
170 0 0 1 0 0 1 1 0 2 2 0 0 0 0 0 0 2 1 2 2 0 0 0 0 0 0 2 0 0 2 1 2 2 1 1 1 1 1 0 0 0 0 0 1 0 0 0 0 2 0 0 0 0 2 1 1 0 0 1 0 0 0 2 0 0 0 1 0 1 0 1 1 1 1 1 1 1 2 0 0 0 2 0 0 1 0 0 0 2 0 0 0 0 1 0 1 1 1 1 1 0 0 0 1 2 1 1 1 0 0 1 1 1 1 1 1 0 0 0 1 1 1 1 0 0 0 0 1 1 0 0 1 0 0 0 1 0 0 1 1 1 0 0 0 1 0 0 0 1 1 0 0 1 0 0 0 1 1 0 0 0 0 0 1 2 1 0 1 0 0 1 1 1 1 1 2 1 1 1 1 1 0 2 1 1 2 0 0 1 0 0 0 2 2 2 1 0 0 1 1 1 0 0 1 0 1 0 0 1 1 0 2 0 0 2 0 0 1 0 0 0 2 0 0 1 0 2 0 2 1 1 0 1 1 0 0 2 2 0 0 1 2 1 1 0 0 0 0 0 0 1 0 0 0 1 0 2 0 1 0 1 0 1 0 0 0 1 2 0 1 1 2 2 0 0 0 2 2 0 0 0 1 1 0 1 0 2 0 2 1 1 2 0 2 0 1 0 0 1 0 1 1 0 1 0 1 0 0 0 0 0 2 2 2 0 1 0 0 0 2 0 1 1 0 0 0 0 0 0 1 1 0 1 0 0 0 1 1 1 0 1 1 2 0 0 1 0 1 2 1 1 1 0 0 0 0 2 0 2 0 0 2 0 2 0 1 2 1 1 1 1 1 2 0 0 2 0 2 0 0 1 0 0 0 1 1 0 0 0 0 0 1 0 2 0 1 0 0 0 0 0 1 2 0 2 0 0 0 0 0 0 0 0 2 2 2 1 0 0 0 2 0 0 1 0 1 1 1 0 1 0 1 1 0 1 0 0 0 1 1 0 2 0 0 1 1 0 0 1 1 0 2 2 2 2 0 1 1 0 1 1 0 0 0 0 0 1 1 0 0 1 1 1 0 0 0 2 0 2 1 0 0 1 2 0 0 0 2 0 0 0 0 1 0 0 1 1 1 1 1 2 1 1 0 0 1 0 1 0 1 0 0 0 0 0 0 2 0 1 2 1 0 0 1 1 1 0 1 1 1 0 1 0 0 0 1 2 0 1 0 0 0 1 1 0 2 2 2 2 0 0 0 1 1 2 1 1 0 1 2 0 0 0 0 0 0 0 0 0 1 1 0 0 0 0 0 0 1 1 1 0 2 0 1 1 1 2 2 2 1 0 1 1 1 0 0 1 0 0 0 2 0 1 2 2 1 0 0 2 0 0 1 1 1 1 1 1 0 1 1 2 0 0 0 1 1 1 0 0 1 1 0 0 1 0 0 1 2 1 0 0 0 1 0 0 2 0 1 1 0 0 1 1 0 0 0 1 1 1 1 0 1 1 1 1 2 2 0 1 0 0 0 0 1 0 2 1 1 1 1 0 0 1 0 0 2 0 2 0 0 0 0 1 1 0 0 1 0 0 0 0 0 0 1 2 0 2 2 0 0 0 0 0 0 1 0 1 0 0 0 0 2 0 0 0 0 1 1 1 0 0 0 2 1 1 1 0 0 0 0 0 0 0 0 0 0 1 0 0 0 0 1 1 1 0 0 0 1 1 0 1 1 0 0 1 1 0 2 2 1 0 1 2 2 0 0 1 1 1 0 1 0 0 0 1 0 1 1 2 1 2 2 1 2 0 2 1 0 0 0 2 0 0 1 0 1 1 0 2 0 0 0 2 0 2 2 1 1 2 1 1 1 1 0 1 0 0 1 1 0 1 1 0 0 1 0 0 1 0 1 1 0 0 0 0 0 1 1 0 0 2 0 2 1 0 1 0 1 1 1 2 0 0 0 0 2 0 2 0 1 1 0 0 2 2 1 0 1 1 2 2 2 2 0 1 0 1 1 0 1 0 0 0 2 1 2 0 1 0 1 2 0 1 2 1 0 1 1 1 0 0 0 0 1 0 0 0 1 1 0 1 0 1 2 0 1 2 1 0 0 2 1 1 0 0 1 1 0 2 0 2 1 0 0 1 1 0 0 0 2 1 1 1 0 0 1 1 0 1 1 1 1 0 1 1 1 1 0 0 0 0 1 1 0 0 1 1 1 0 0 0 0 1 0 0 0 0 0 0 0 0 0 0 0 0 0 0 1 0 1 1
171 0 0 2 0 0 2 1 0 1 0 1 0 1 0 1 0 0 0 1 1 0 0 0 0 0 0 1 2 2 0 1 1 1 1 1 1 1 0 0 1 0 0 0 0 0 1 0 1 0 0 1 1 2 0 2 0 1 1 0 1 1 0 1 0 0 0 2 1 0 0 0 2 2 2 2 0 0 2 1 0 0 2 1 1 0 0 0 0 2 0 0 1 1 0 0 0 1 1 1 1 0 0 0 1 1 2 0 0 0 0 2 1 2 2 1 2 0 1 1 1 0 2 0 0 2 2 1 0 2 1 1 0 0 1 0 0 0 0 2 0 2 0 0 0 0 1 0 0 0 0 0 0 0 1 0 0 0 0 0 1 0 1 0 1 2 0 0 1 2 1 0 0 2 0 0 1 1 0 0 0 1 0 2 1 1 2 2 0 1 1 0 1 1 2 2 2 0 0 0 0 0 1 0 1 0 2 1 1 0 1 1 2 0 0 2 1 1 2 1 0 0 0 0 1 0 0 2 0 2 1 1 0 0 0 0 0 2 2 0 0 0 2 1 1 0 0 0 0 0 0 1 0 0 0 2 1 0 0 0 0 0 0 1 1 0 0 0 2 1 0 2 0 0 1 1 0 1 2 0 1 0 1 1 0 2 1 2 0 2 2 1 1 0 2 0 2 0 0 1 0 0 1 1 1 0 1 0 1 0 1 1 2 2 2 0 2 0 0 0 0 1 1 1 0 0 0 0 0 1 1 1 0 1 0 0 0 1 1 2 0 2 0 2 0 0 2 0 2 0 1 0 1 1 0 2 2 1 0 0 0 0 2 0 2 1 0 1 2 0 2 0 1 2 1 1 2 1 0 1 0 0 1 0 1 1 0 0 0 1 0 1 0 0 2 0 0 1 0 0 0 0 1 1 0 1 0 1 0 0 0 0 0 0 2 2 0 1 0 0 0 2 0 1 1 1 1 0 0 0 1 0 0 1 1 0 0 0 0 0 2 0 0 2 0 1 1 0 2 1 0 1 2 2 2 2 0 1 1 0 1 2 0 0 0 0 0 2 2 0 1 0 1 1 1 0 1 1 1 0 1 2 0 0 2 0 0 1 2 0 0 0 1 1 2 0 2 0 0 1 2 2 1 0 0 0 2 0 0 0 0 0 0 0 0 1 0 2 0 0 1 2 1 0 1 2 0 0 0 2 0 2 1 0 1 0 2 0 1 2 0 0 0 0 1 1 1 1 1 1 0 0 0 2 0 1 0 0 1 0 0 0 0 0 0 0 1 0 0 0 2 2 0 0 0 0 2 1 1 2 1 0 1 0 1 0 0 2 1 1 0 0 1 1 1 0 0 0 0 1 1 1 0 1 2 2 2 0 0 2 1 0 1 1 1 1 0 1 1 0 0 1 0 0 0 1 1 0 0 0 0 1 1 1 0 0 2 1 1 0 0 0 1 1 1 0 1 0 1 1 1 2 1 2 0 0 1 1 2 0 0 0 1 1 0 1 0 1 0 0 0 2 0 0 0 2 0 0 1 1 1 0 0 1 0 1 1 2 2 0 1 1 1 1 1 1 1 2 0 2 0 2 0 0 2 1 1 2 2 0 0 0 0 0 0 0 0 0 0 0 0 0 1 0 0 1 1 0 1 1 1 1 0 2 1 1 1 0 1 1 0 1 1 0 0 0 1 1 1 1 1 1 0 1 1 2 0 1 1 1 1 0 1 2 1 0 1 0 1 1 0 0 0 1 1 0 0 1 0 1 0 1 1 1 2 1 0 1 1 2 1 1 2 0 1 0 0 0 0 0 1 0 0 0 0 0 1 0 0 2 0 0 0 2 0 2 2 2 1 1 1 2 0 1 0 1 1 0 2 2 1 1 2 0 0 0 1 0 1 0 1 1 0 0 0 0 0 0 1 0 0 2 0 1 1 0 1 1 0 0 2 2 0 0 0 0 1 0 1 2 0 1 1 1 2 1 1 0 2 2 2 2 0 0 0 0 1 0 1 0 1 0 0 0 1 1 1 0 2 0 2 2 0 0 2 2 0 0 1 1 1 0 1 1 1 1 0 1 2 1 1 1 0 0 1 1 0 0 1 0 1 2 1 2 0 0 0 2 0 0 0 0 1 0 0 0 0 2 1 0 2 0 1 1 1 0 1 2 0 2 0 1 1 0 1 0 1 0 0 1 0 0 0 0 0 0 0 0 1 0 0 0 0 0 0 0 0 0 0 1 0 0 0 1 0 0 0 0 0 0 2 1
172 1 0 2 0 0 1 2 0 2 2 0 1 1 0 1 0 1 0 1 2 0 0 0 0 0 0 1 1 1 0 0 1 2 0 2 1 0 0 0 1 0 0 1 2 0 1 0 2 0 0 0 1 2 0 1 0 0 0 1 0 0 0 2 0 0 0 1 0 0 0 1 2 2 2 2 0 1 2 1 1 0 2 1 1 0 0 2 1 2 1 2 1 1 1 0 0 1 1 2 1 0 0 0 2 0 2 0 0 0 0 1 0 1 1 1 1 0 1 1 1 0 1 1 0 1 1 1 1 2 0 0 0 0 1 1 1 0 0 0 0 2 0 0 0 1 0 0 0 0 0 0 1 0 0 0 0 2 1 1 1 1 1 0 2 2 0 1 1 0 0 0 1 1 1 1 2 0 0 0 0 0 0 2 2 2 1 2 0 0 0 2 0 1 2 2 1 0 0 1 1 1 0 1 2 0 1 1 2 0 0 1 2 0 0 2 0 1 1 1 1 1 1 0 1 1 1 2 1 1 1 1 1 1 1 1 0 1 2 0 0 0 2 0 1 0 1 0 0 0 0 0 0 0 0 2 1 1 0 0 0 0 0 2 1 0 1 0 2 1 0 2 2 2 0 0 1 2 1 0 1 0 0 0 0 1 0 2 0 2 1 0 1 0 2 0 2 2 0 1 0 0 0 0 0 1 0 0 1 0 0 1 1 2 2 1 1 0 0 0 1 1 2 0 0 0 0 1 1 2 2 2 0 1 0 0 0 1 1 1 0 1 2 1 0 0 1 1 2 1 1 1 1 0 0 0 0 2 1 0 1 1 1 0 1 0 0 1 2 0 2 0 1 2 1 1 0 1 0 0 0 2 1 1 0 1 1 0 0 0 0 1 1 0 1 1 1 0 1 1 1 1 0 2 1 0 1 0 1 0 0 0 0 0 1 2 1 1 0 1 1 1 0 0 2 2 0 0 2 2 0 0 1 2 1 2 0 1 0 0 2 0 2 0 0 1 1 1 1 1 0 0 0 2 0 0 0 2 1 2 2 2 0 0 0 0 0 2 2 1 1 1 2 2 1 0 1 2 0 1 0 1 0 0 2 0 0 1 2 1 1 1 1 1 2 0 2 0 1 0 1 2 1 1 0 0 2 1 0 0 1 1 0 0 1 0 0 1 0 1 1 1 0 0 0 1 1 1 0 1 1 0 0 0 0 0 0 1 0 0 1 0 0 0 0 0 1 1 1 2 0 0 1 1 2 1 1 0 2 0 0 2 0 0 0 0 1 1 1 0 1 1 0 0 0 0 2 1 2 1 2 0 2 0 0 1 0 0 0 0 0 0 0 0 0 0 0 1 0 0 0 2 0 0 1 1 1 0 0 2 2 0 0 0 1 1 1 0 0 0 0 1 0 0 0 0 1 1 0 0 0 0 1 2 0 1 2 1 1 0 0 0 1 1 1 0 1 0 1 1 1 2 0 2 1 1 0 1 1 1 1 0 2 0 2 2 1 2 0 2 1 1 0 0 0 1 1 1 1 1 2 1 0 1 0 1 2 0 0 1 0 0 1 1 0 0 0 2 0 2 0 1 1 1 1 2 1 1 1 0 1 1 0 0 0 2 0 0 1 1 1 0 0 0 0 0 0 0 1 1 0 0 0 2 0 0 0 0 1 1 0 1 0 0 0 0 0 0 0 0 0 0 0 0 0 2 0 0 0 0 0 1 2 1 0 0 2 1 1 1 0 1 0 2 2 0 0 0 0 0 0 2 0 0 1 1 1 2 1 2 0 2 1 1 2 1 0 0 0 1 0 2 0 0 0 0 2 0 0 1 0 0 0 1 0 2 1 2 2 2 2 2 1 1 0 1 1 0 1 2 0 1 2 1 0 1 0 0 2 1 1 0 0 0 0 0 0 1 0 1 0 1 0 2 2 0 0 0 0 0 0 1 1 0 0 2 0 0 1 1 0 0 0 0 1 1 0 0 0 0 2 2 0 0 0 0 0 1 0 0 0 0 0 1 1 1 1 0 0 0 1 2 1 0 1 1 0 1 0 0 2 0 1 0 1 2 0 2 2 1 0 2 0 2 1 1 0 2 2 0 1 1 0 1 0 1 0 1 1 0 0 0 1 0 0 1 1 1 0 0 2 0 2 1 0 0 1 1 0 1 0 1 0 0 1 2 1 0 0 1 0 0 0 0 0 2 0 1 1 1 1 1 0 1 0 1 2 0 1 0 0 1 0 1 0 0 0 0 1 0 2 1
173 1 0 0 0 0 1 2 0 2 1 0 0 0 0 0 0 1 0 2 1 0 0 0 0 0 0 2 0 0 2 0 0 0 2 0 2 2 1 0 0 0 0 0 1 1 0 0 1 1 0 0 0 1 0 2 0 0 0 0 1 1 0 2 1 1 1 2 0 0 0 0 2 1 1 1 1 2 2 0 2 0 2 0 0 0 0 1 1 2 0 1 1 0 0 0 0 0 0 0 0 1 0 0 1 1 1 0 0 0 0 2 0 1 2 2 2 0 0 2 2 0 2 1 0 1 1 1 0 1 0 1 0 0 0 0 1 0 0 2 1 1 1 0 0 1 0 0 0 0 0 0 0 0 1 0 0 1 0 2 1 1 0 0 0 1 0 0 1 2 1 0 1 1 2 1 1 0 0 1 0 0 1 2 2 1 2 2 0 0 2 2 0 1 2 1 2 0 0 0 0 1 0 2 1 0 0 1 0 0 0 1 0 0 0 2 0 0 0 0 0 0 2 0 0 2 1 1 0 0 0 0 1 1 1 0 1 2 2 0 0 0 2 0 2 0 0 0 0 0 0 1 0 1 1 2 0 1 0 1 0 1 0 0 0 0 1 1 2 1 0 2 1 1 0 0 0 1 2 0 0 1 1 1 0 1 1 0 0 1 1 0 1 0 1 0 2 1 0 2 0 1 1 0 1 1 0 0 2 0 0 2 1 1 0 1 2 0 0 0 0 0 1 0 0 0 0 0 1 2 2 1 0 1 0 0 0 2 0 1 0 2 2 1 0 0 0 1 2 2 1 1 1 0 1 0 0 2 0 2 0 0 1 0 1 0 1 2 0 2 0 2 1 1 1 1 1 0 1 0 2 1 1 0 1 1 1 1 1 0 1 1 0 0 2 0 0 0 1 1 1 1 0 2 2 0 0 0 0 0 0 0 1 1 1 2 1 0 1 0 1 0 0 0 1 1 0 0 1 1 0 0 0 0 2 2 0 0 0 1 2 0 1 1 0 2 1 0 0 2 0 0 2 2 2 2 0 2 2 0 1 2 0 0 0 1 1 1 1 1 0 0 2 2 2 1 1 2 0 1 0 2 0 0 2 2 0 0 2 0 1 1 0 1 1 0 1 1 1 0 0 2 1 0 0 0 2 1 1 0 1 1 0 1 0 0 1 2 0 1 1 1 1 0 1 2 0 0 0 2 0 1 0 0 0 0 1 0 0 0 0 0 0 1 0 1 1 2 2 2 0 0 1 2 1 0 0 0 0 0 0 0 0 1 0 0 1 0 0 0 2 2 0 0 0 0 1 2 2 2 2 0 0 0 0 0 0 1 1 0 0 0 1 0 1 0 1 0 0 1 1 2 0 0 1 1 1 0 0 0 0 0 0 0 0 0 0 1 0 1 0 0 0 0 0 1 1 1 0 0 0 1 0 2 0 0 2 1 2 1 0 0 1 1 1 0 0 0 1 1 2 2 1 0 0 0 0 0 1 1 1 0 1 0 1 1 1 1 0 1 2 1 0 1 1 0 2 1 2 0 1 0 0 2 1 1 1 0 1 0 0 0 1 2 2 0 0 1 0 1 1 0 0 0 2 1 0 2 2 0 0 0 0 0 0 0 0 1 1 1 0 0 0 0 2 0 0 0 0 0 0 0 0 2 1 1 0 2 0 2 2 1 0 0 0 0 0 0 1 1 1 1 0 1 0 1 1 1 0 0 1 1 2 1 0 0 0 0 2 2 0 0 1 1 1 1 0 0 0 0 0 2 0 0 0 2 0 2 1 2 0 2 1 0 1 0 0 0 0 1 0 2 0 0 0 0 1 1 0 1 0 0 1 1 0 1 1 1 2 2 1 2 0 1 0 1 1 0 1 2 1 0 2 0 0 1 1 0 1 0 0 1 0 0 0 0 0 0 1 0 0 2 0 2 2 0 0 0 0 0 0 0 0 0 0 0 0 0 0 2 0 0 0 0 1 1 0 0 1 1 2 2 1 1 0 2 0 1 0 0 1 0 0 0 2 2 2 0 0 0 0 1 2 2 1 1 1 0 1 1 1 0 1 0 1 1 0 2 2 1 0 2 0 0 0 0 1 0 1 0 2 0 1 2 1 0 0 1 1 1 0 0 1 1 0 0 1 0 1 1 2 0 2 0 1 0 0 2 0 2 0 0 0 1 1 1 1 0 0 1 0 1 0 0 0 2 0 1 1 0 0 0 0 0 0 0 0 0 1 0 0 0 0 1 0 0 0 0 1 0 0 0
174 1 0 2 0 0 1 1 0 1 0 1 0 0 0 0 0 1 1 1 0 1 1 1 0 0 0 2 0 0 2 0 0 1 2 1 2 1 0 0 2 1 0 0 2 2 1 0 2 0 0 0 1 0 0 1 0 0 0 0 1 0 1 1 0 0 0 1 0 0 0 1 2 2 1 2 1 0 2 1 0 0 2 0 0 0 1 1 1 2 1 1 0 1 0 0 0 0 0 1 0 1 0 0 1 2 1 0 0 0 0 2 1 1 1 1 1 0 1 1 1 0 2 1 0 1 1 0 1 1 0 0 0 0 0 0 1 1 0 1 1 1 0 0 0 0 0 0 0 1 0 0 0 1 0 0 0 0 0 0 1 0 0 1 1 1 0 1 0 1 0 0 1 1 1 1 2 1 1 1 1 1 0 2 1 1 1 0 0 2 1 0 1 1 2 1 1 0 0 1 1 1 0 0 2 0 0 0 0 0 0 0 2 0 0 2 0 1 0 0 2 2 0 0 1 0 0 1 0 1 0 0 0 0 0 0 0 2 2 0 0 0 2 0 2 0 0 0 0 0 0 1 0 1 1 2 0 1 0 0 0 0 0 1 1 0 0 0 2 0 1 1 0 0 0 0 0 1 1 0 1 0 1 1 1 1 1 1 0 2 1 1 1 0 1 0 2 1 1 1 0 0 1 0 1 1 0 0 1 0 0 1 2 2 2 1 2 2 1 0 1 2 1 0 1 0 0 0 0 1 2 0 0 1 0 0 0 0 2 1 0 1 0 1 0 0 0 0 0 2 0 0 0 0 1 0 0 2 1 0 1 1 2 0 2 1 0 1 1 1 1 1 0 2 0 0 0 0 2 0 1 1 1 1 1 1 1 0 0 0 0 1 0 0 2 0 0 0 0 0 0 0 0 1 1 0 0 1 0 0 0 0 0 0 0 1 0 1 0 0 0 2 1 0 1 1 1 1 0 0 0 1 1 1 0 0 0 1 0 1 2 0 2 0 1 1 2 0 1 2 0 0 0 2 0 0 0 2 1 0 0 1 0 0 0 2 2 2 2 0 0 0 2 2 1 0 1 1 0 0 1 0 0 1 1 1 0 0 2 0 0 0 0 1 0 0 1 1 1 0 1 2 0 0 1 1 2 0 0 0 0 0 0 1 0 0 1 2 0 1 1 1 1 1 1 2 1 2 0 0 2 0 1 1 1 0 1 0 1 1 1 1 0 1 1 2 1 2 2 2 0 0 0 1 1 0 0 0 0 0 0 0 0 0 0 0 1 0 0 0 2 2 0 0 0 0 0 2 2 2 2 0 0 0 0 0 0 1 1 0 0 0 1 1 1 0 1 0 0 0 0 1 0 0 2 2 2 0 0 2 1 0 0 1 0 0 0 1 0 0 0 0 0 0 0 1 1 2 0 0 0 0 0 1 0 0 2 1 2 1 0 0 1 1 0 0 2 0 1 0 1 2 1 1 0 0 0 0 0 0 0 0 1 0 1 2 2 1 0 1 1 1 0 0 0 1 1 1 2 0 1 0 1 1 0 2 0 1 1 2 0 0 1 1 0 0 0 2 0 2 1 1 0 0 1 2 0 2 1 0 0 0 0 0 0 0 0 2 1 1 0 0 1 0 1 0 0 0 0 0 0 0 0 1 2 1 1 1 0 1 1 1 1 0 0 0 0 1 0 0 0 0 1 0 1 0 0 0 0 0 0 0 1 1 0 1 1 2 0 0 0 0 0 1 1 1 0 0 1 1 0 1 1 1 2 0 1 2 1 2 0 1 1 0 0 0 0 1 0 1 0 1 0 0 1 0 2 1 1 2 0 0 1 0 2 1 1 2 2 2 2 2 0 1 0 2 2 1 0 2 0 1 2 0 0 0 2 0 1 0 1 1 1 1 1 0 1 1 0 0 0 2 0 2 1 1 1 2 0 0 2 2 1 1 0 1 0 0 1 1 0 0 1 0 2 2 0 1 2 2 2 2 0 0 0 0 0 0 0 0 0 0 1 0 1 1 1 0 0 1 0 1 2 2 2 0 0 2 0 1 1 0 0 0 2 1 0 1 1 0 0 1 0 2 1 1 1 1 0 0 0 1 0 1 0 0 0 0 0 0 0 1 2 0 0 0 1 0 0 1 1 0 1 2 0 0 2 2 0 1 0 1 0 1 1 1 1 0 0 0 0 0 0 0 1 0 0 0 2 0 0 0 0 1 0 1 1 1 1 1 0 0 1 2 1 1 0 0 1 0 2 2
175 1 0 1 0 0 2 2 0 1 1 0 0 1 0 0 1 2 2 1 1 1 0 0 0 0 0 2 0 0 1 1 0 0 1 1 1 0 0 0 0 0 0 1 2 1 0 0 1 1 1 0 1 2 0 1 0 0 1 0 0 0 0 1 1 1 1 0 1 0 0 1 0 2 0 2 2 1 1 0 2 0 1 0 0 0 0 0 0 2 0 0 2 1 0 0 0 1 0 2 0 0 0 0 2 1 2 1 1 0 0 1 0 0 0 1 1 0 0 2 2 0 2 1 0 0 0 1 0 1 0 0 0 0 0 0 0 0 0 0 1 1 0 0 0 1 0 0 0 1 0 0 0 1 0 0 0 1 0 2 1 1 0 0 2 2 0 0 1 1 1 0 2 0 2 2 1 1 1 1 1 1 1 2 1 0 2 0 0 0 0 0 0 0 1 1 1 1 0 0 0 0 0 0 1 0 1 1 1 0 1 0 1 0 0 2 0 0 2 0 2 2 2 0 0 2 0 0 0 1 0 0 1 1 1 1 0 2 2 0 0 1 2 0 2 0 0 0 0 0 0 1 0 0 0 0 0 2 1 2 1 1 0 1 1 0 1 1 1 0 1 1 0 1 0 0 1 1 1 0 0 0 1 1 0 1 0 1 0 2 2 1 2 0 2 0 1 0 0 0 0 0 0 1 0 0 0 0 0 0 0 1 1 1 1 1 1 0 0 0 0 2 1 1 0 0 0 1 1 2 2 0 0 1 0 0 0 2 0 0 0 0 1 1 0 0 1 0 1 2 1 0 0 0 2 0 0 0 0 2 0 0 2 0 2 1 1 1 2 0 2 0 1 1 1 1 1 0 0 0 0 2 2 0 0 1 1 0 0 1 0 0 1 0 2 0 1 1 0 0 0 0 0 0 0 0 0 0 2 0 0 0 0 0 1 1 1 1 1 0 0 1 0 1 2 2 0 1 2 1 1 0 1 0 0 0 0 1 1 1 2 0 1 1 0 2 1 0 2 1 0 0 1 1 2 1 1 1 1 0 0 0 0 0 0 0 0 2 2 0 1 1 1 1 1 0 1 2 0 1 0 1 0 1 1 1 0 0 1 0 1 1 0 0 1 0 2 0 0 1 1 2 1 1 0 0 2 1 0 0 1 1 0 0 0 0 0 2 0 2 2 0 2 1 0 1 1 1 0 1 1 0 2 1 2 0 2 1 1 1 1 1 0 0 1 1 1 1 1 2 0 0 0 1 1 1 0 0 1 0 0 0 0 0 0 0 0 1 1 0 0 1 1 0 1 0 1 0 1 1 1 0 1 0 0 0 0 2 1 1 0 0 1 0 0 0 0 0 0 0 0 1 0 0 0 2 0 0 1 0 0 0 0 0 0 0 1 1 1 0 0 1 1 1 0 0 1 0 0 0 1 0 0 2 0 0 2 0 1 1 0 1 0 0 1 0 1 0 1 1 0 2 1 0 0 0 0 0 1 0 0 0 0 1 1 1 1 2 1 0 0 0 0 0 0 1 1 0 1 1 0 1 1 1 0 1 0 0 1 1 0 0 0 1 0 0 0 2 0 2 1 1 1 1 1 2 1 2 1 0 0 0 0 0 0 0 0 2 2 2 0 0 0 1 1 0 1 0 0 0 0 0 0 2 0 0 1 1 1 2 0 2 0 0 1 1 0 1 0 1 0 1 1 0 0 1 1 1 0 0 1 0 2 2 2 0 0 0 1 1 0 0 1 1 1 1 0 0 0 1 0 0 0 0 2 2 0 2 0 2 0 1 1 0 1 0 1 1 0 0 0 2 0 0 0 0 2 0 1 1 0 0 0 2 0 2 2 2 1 1 1 2 1 1 0 0 0 0 0 2 0 0 2 0 0 1 0 1 1 0 0 0 0 0 0 0 1 0 0 1 1 0 0 2 2 0 0 0 0 0 0 1 0 0 0 0 1 0 1 2 1 0 0 1 1 0 0 1 1 0 1 1 0 0 0 0 0 0 0 0 0 0 1 0 1 1 1 0 0 1 0 1 2 2 0 0 1 1 0 1 0 0 0 0 2 1 0 0 1 1 0 1 0 1 0 1 1 2 0 1 0 2 0 1 0 0 0 0 0 0 0 1 0 1 0 1 1 0 2 0 2 1 1 0 0 0 1 0 0 0 0 0 0 0 0 0 0 0 0 0 0 0 1 1 0 0 1 0 2 0 0 0 0 1 0 0 0 0 0 0 0 0 0 2 1 0 1 0 1 0 0 0
176 0 0 1 0 0 1 2 1 2 2 0 0 2 0 0 1 0 0 1 1 0 0 0 0 0 0 1 0 1 0 0 2 2 1 2 0 1 1 0 1 0 0 1 2 1 0 0 1 2 1 0 1 2 0 0 0 0 0 0 0 1 0 1 0 0 0 0 1 0 0 1 0 2 0 2 2 1 2 0 1 0 2 2 2 0 1 0 0 1 0 0 1 1 0 0 0 1 0 2 0 0 0 0 2 0 2 1 1 0 1 2 1 2 2 1 2 0 0 0 2 1 2 1 0 1 1 1 1 2 0 0 0 0 0 0 0 0 0 2 0 2 0 0 0 2 0 1 1 1 0 0 0 2 0 0 0 1 0 2 2 1 0 1 0 1 0 0 0 2 2 2 1 1 0 1 2 1 1 1 1 2 0 2 1 1 2 0 0 2 2 0 1 0 1 1 2 0 0 2 2 0 0 1 1 0 1 2 1 0 1 0 1 0 0 2 1 0 2 1 0 0 2 0 0 1 0 2 0 2 0 0 0 0 0 0 0 1 2 0 0 0 1 0 0 0 0 0 0 0 0 1 0 0 0 0 0 2 0 0 0 0 0 0 0 0 0 1 1 0 1 2 1 1 0 0 0 1 0 0 2 0 1 1 0 0 0 1 0 2 2 2 1 0 1 0 2 0 0 0 0 0 1 0 1 0 0 0 1 0 0 0 2 2 2 2 2 0 1 0 1 2 1 0 1 0 1 1 1 1 2 0 0 2 0 0 0 1 1 0 0 0 1 2 0 0 2 0 2 1 2 0 1 1 0 1 1 0 0 2 0 0 1 0 1 0 1 1 1 1 1 1 0 2 0 0 1 0 1 0 0 1 2 0 1 1 1 0 0 0 0 0 1 0 2 0 0 2 0 0 0 0 1 1 0 1 1 0 0 0 0 0 0 0 0 1 0 0 0 0 1 1 0 1 1 1 0 0 0 0 0 0 1 1 1 1 0 0 0 1 1 0 2 0 0 0 2 1 1 1 1 0 0 2 0 0 0 2 0 2 2 1 0 1 0 1 1 2 2 1 1 1 2 2 1 1 0 1 0 0 2 0 0 1 2 1 0 1 1 1 1 1 0 1 0 0 1 0 0 0 1 2 1 1 1 1 1 1 0 0 0 0 0 1 1 0 0 2 0 0 1 2 0 0 0 1 1 0 1 2 0 0 0 0 0 0 0 1 2 1 1 0 0 0 0 2 1 0 0 0 0 0 0 2 0 1 0 1 0 2 1 0 0 0 0 0 0 0 0 0 0 0 0 0 0 0 1 2 2 2 2 0 1 0 0 1 0 0 0 0 0 0 2 0 0 0 0 0 0 1 1 1 0 1 1 2 1 0 0 2 0 0 0 0 0 1 0 1 1 0 0 1 0 0 0 0 2 1 0 0 0 0 1 1 0 1 2 0 2 0 1 1 1 1 0 0 1 0 1 1 2 2 1 1 0 0 0 1 1 0 0 0 1 1 1 1 0 2 1 0 0 0 0 0 1 0 2 0 1 1 0 1 0 1 1 1 0 0 0 0 0 0 0 1 0 0 0 2 0 2 0 1 0 1 1 2 1 2 2 0 0 0 0 1 0 0 0 1 1 1 0 0 1 0 1 0 1 0 0 0 0 0 0 2 0 0 2 1 1 2 0 2 0 0 0 0 0 0 0 0 0 0 1 0 0 2 0 0 0 0 0 1 1 1 0 1 1 0 2 2 0 0 2 1 1 0 0 1 0 1 0 1 1 1 1 1 1 1 1 2 1 2 1 1 2 1 1 1 0 1 0 2 0 0 1 0 1 1 0 2 0 0 0 2 0 2 2 2 1 1 1 1 0 1 0 1 1 0 1 2 0 1 2 0 0 2 0 0 0 0 0 0 1 1 1 0 1 0 1 0 0 1 0 2 1 0 1 0 0 0 1 1 0 0 0 0 1 0 1 1 0 0 0 0 0 1 1 1 2 0 1 1 0 0 0 1 0 0 0 1 0 0 1 1 1 1 1 0 0 0 0 2 0 0 2 2 0 1 0 1 0 0 0 1 2 1 0 0 1 1 0 1 0 2 1 0 1 2 0 1 0 2 1 2 1 0 1 0 2 2 0 0 0 1 1 0 0 1 0 2 2 0 1 0 0 0 1 1 0 0 0 0 0 1 1 0 2 0 0 0 0 0 0 0 0 1 0 0 2 1 1 1 0 2 0 0 0 0 0 1 0 0 0 1 0 0 0 0 0 0 2 0
177 0 0 0 0 0 0 2 1 2 1 0 0 1 0 0 0 2 1 1 1 0 0 0 0 0 0 1 0 0 1 0 1 1 1 1 1 2 1 1 0 0 2 2 2 0 0 0 1 1 0 0 2 1 1 1 0 0 0 0 1 1 0 1 0 0 0 0 1 0 0 2 0 2 0 2 2 0 1 1 1 0 1 0 1 0 0 1 1 2 1 1 0 1 1 0 0 2 2 2 2 0 1 0 1 1 1 0 0 0 1 2 0 1 1 0 1 0 0 2 2 0 1 0 1 1 1 0 1 1 1 1 0 0 0 0 0 0 0 1 2 0 0 0 0 0 0 0 0 0 0 0 0 0 1 0 0 0 0 2 2 1 0 1 0 2 0 0 1 2 1 0 1 1 1 1 0 1 2 2 2 1 0 2 1 1 1 2 0 1 1 1 0 0 0 0 2 0 0 0 0 1 0 1 0 0 1 0 1 1 1 0 2 0 0 2 0 0 2 1 0 0 2 0 0 1 1 1 0 1 0 0 0 2 2 2 0 2 2 0 0 0 2 1 1 0 0 0 0 0 0 1 1 0 0 2 0 2 0 1 0 1 0 0 0 0 1 0 2 2 0 2 0 0 0 0 0 0 0 0 0 1 1 1 0 2 1 1 0 1 1 1 0 0 2 0 2 1 0 0 0 0 0 1 0 0 0 0 1 0 0 0 1 1 1 1 2 0 0 0 1 2 1 1 2 0 0 1 1 1 2 2 0 2 0 0 0 1 1 0 0 1 1 2 0 0 2 0 1 1 0 0 0 2 0 2 2 0 0 2 0 0 1 1 1 0 1 2 2 0 2 0 0 2 1 1 1 0 1 0 1 1 1 0 0 1 1 1 1 0 0 0 1 0 2 1 1 0 1 1 1 1 1 1 0 1 1 0 0 0 0 0 0 1 1 1 0 1 0 1 1 1 0 1 1 1 1 2 2 0 2 0 0 1 2 2 1 1 1 1 2 0 1 1 0 1 1 0 1 1 1 0 0 2 0 0 0 1 1 0 1 1 1 1 0 2 2 2 2 1 1 1 1 1 1 0 1 1 0 0 0 1 0 0 2 1 0 0 2 0 0 0 0 1 1 0 0 0 0 0 1 1 2 2 0 0 0 1 0 0 0 0 0 0 0 0 0 2 0 1 1 1 0 0 0 2 0 0 0 0 2 0 1 0 1 0 1 1 1 0 1 0 0 0 0 2 1 2 2 2 0 0 1 2 2 0 0 1 0 0 0 0 0 0 0 0 0 1 1 0 0 1 1 0 1 1 2 2 2 2 2 0 2 0 1 0 0 0 0 0 1 1 0 0 0 0 0 0 0 1 1 2 0 1 1 2 1 0 0 1 1 0 0 0 0 0 2 1 0 1 0 0 0 0 0 1 1 2 0 0 0 1 0 1 0 0 1 0 1 1 0 1 0 1 0 0 2 0 1 1 1 1 2 0 0 0 0 1 1 1 1 0 2 0 1 2 1 2 0 1 1 1 0 1 1 0 2 1 2 0 2 0 1 1 0 2 0 1 2 1 0 0 0 2 0 0 0 2 0 2 1 0 0 0 0 2 1 2 2 0 2 2 0 0 0 1 0 1 1 1 0 0 0 0 1 0 0 0 1 1 1 1 0 2 0 0 1 1 1 2 1 1 0 0 0 0 0 0 0 0 0 0 0 0 0 1 0 1 0 0 1 1 0 1 0 1 1 0 1 1 0 0 0 0 0 1 0 0 0 1 0 0 1 1 1 1 1 2 2 2 0 2 2 1 1 0 1 0 0 0 0 1 0 0 1 0 1 0 0 1 0 0 0 2 0 2 2 2 1 1 1 1 1 1 0 1 1 0 1 2 0 1 0 1 1 1 1 0 1 0 1 0 1 1 1 0 1 0 0 0 0 2 0 2 2 0 0 1 0 0 1 1 0 0 0 1 0 0 2 0 0 1 0 1 1 1 0 1 2 2 1 1 0 0 0 0 0 1 0 0 0 0 2 0 1 0 1 0 0 0 0 2 2 2 1 0 1 1 0 0 0 0 2 0 2 2 0 1 0 0 0 0 2 0 2 2 0 1 1 0 1 0 0 1 0 1 1 0 0 0 0 1 2 0 0 0 1 0 0 0 2 0 2 2 1 0 2 2 0 2 0 1 0 0 1 1 1 0 2 2 1 0 0 0 0 1 0 0 2 0 0 0 0 1 0 1 0 1 0 1 0 0 0 2 0 0 0 0 1 0 2 1
178 0 0 1 0 0 1 2 0 1 0 1 0 1 1 0 0 2 2 1 1 0 1 0 0 0 0 0 0 0 1 0 1 2 0 2 0 1 0 1 1 0 1 1 2 1 0 0 2 0 0 0 1 1 1 1 0 0 0 0 1 0 0 1 0 0 0 1 1 0 0 1 1 1 1 2 1 0 1 1 1 0 2 1 1 0 0 0 0 2 0 0 1 2 0 0 0 2 2 2 2 0 1 0 2 1 2 1 1 0 0 2 1 2 2 2 2 0 2 0 0 0 2 1 0 1 1 1 0 1 0 1 0 0 1 1 0 1 0 1 0 2 0 1 0 1 1 0 0 1 0 0 0 0 0 0 1 1 0 1 1 0 1 1 0 0 0 1 1 0 0 0 0 2 0 0 2 1 0 0 1 1 1 2 1 0 2 2 0 0 0 2 1 1 2 1 1 0 0 1 1 1 0 0 1 0 2 0 1 0 0 0 2 0 0 2 0 0 1 0 0 0 2 0 0 1 1 1 0 1 0 0 2 2 1 1 0 2 2 0 0 1 1 0 2 0 0 0 0 0 0 0 0 1 0 2 1 1 0 1 0 1 0 0 0 0 1 1 2 1 0 1 0 0 1 1 0 0 0 1 0 1 0 0 0 2 0 2 0 2 1 2 0 1 2 0 2 2 0 2 0 0 0 0 0 0 1 0 1 0 1 2 1 0 0 0 2 0 0 0 0 2 1 0 2 0 0 1 1 1 2 2 0 1 0 0 0 0 2 0 0 0 0 2 0 0 1 1 1 1 1 0 0 0 1 0 0 1 0 1 0 0 2 0 2 1 1 1 1 1 1 1 0 1 0 0 1 0 1 0 1 2 2 0 0 1 1 0 0 0 0 0 2 0 1 1 1 1 1 1 1 1 0 2 0 2 0 0 0 0 0 0 0 0 2 2 0 1 1 0 0 1 0 0 1 1 1 1 2 1 1 0 0 2 2 1 0 0 0 0 2 0 2 0 0 0 2 0 0 0 0 1 1 2 1 1 0 2 0 2 2 2 0 0 0 0 0 1 1 0 1 1 2 2 0 0 0 0 0 0 2 1 0 1 2 0 0 0 2 0 0 0 0 1 0 0 1 0 0 0 2 2 2 1 0 0 1 1 0 0 0 0 0 0 0 0 0 2 0 2 2 0 1 1 0 1 1 0 1 1 1 1 0 0 0 0 1 1 0 2 0 0 0 0 0 1 1 0 1 1 1 1 0 2 0 0 0 1 0 1 1 0 1 0 1 1 0 0 0 0 1 1 1 0 0 0 2 2 2 2 2 0 2 0 1 0 1 1 1 1 0 0 1 0 0 0 1 0 0 0 0 1 1 1 1 1 1 0 0 2 0 0 0 1 0 0 0 1 0 1 1 2 0 0 0 1 0 1 0 0 0 2 0 1 0 0 2 0 1 1 0 0 0 0 2 0 1 0 1 1 0 2 1 1 0 0 0 0 2 0 0 0 1 0 2 2 0 1 0 1 1 1 0 1 1 0 2 1 0 2 1 1 1 2 0 1 1 1 1 1 0 0 1 1 0 1 1 2 0 1 0 0 0 0 1 2 1 2 2 0 1 1 0 0 2 2 1 0 2 2 0 0 0 0 0 1 1 0 1 0 0 0 0 2 1 1 1 0 0 0 0 0 0 0 0 1 1 0 1 1 1 1 1 0 0 1 1 0 1 1 0 1 2 1 0 0 1 0 1 1 0 1 0 0 0 0 0 2 2 2 1 0 1 1 2 1 0 1 1 2 1 1 1 1 2 1 0 1 0 0 0 2 0 1 1 1 1 0 0 2 0 0 0 2 0 2 2 2 2 1 0 2 2 0 0 1 0 0 1 2 0 1 2 0 0 0 1 1 1 0 0 0 0 0 0 0 0 0 0 1 1 1 0 1 1 0 1 0 0 0 1 1 0 0 0 1 0 0 2 0 0 1 0 1 2 2 0 1 1 0 0 0 1 1 0 0 0 0 0 0 0 0 2 0 2 2 2 0 0 0 0 2 2 2 0 0 1 1 1 1 1 0 0 0 0 0 0 1 1 0 0 1 1 1 0 1 0 0 0 0 0 2 0 1 0 0 0 1 0 1 0 1 1 0 0 1 2 0 0 0 2 0 0 2 1 0 1 2 0 2 0 0 0 1 0 0 1 0 1 2 1 0 0 0 1 1 0 0 2 1 1 0 0 1 0 0 0 0 0 0 0 0 0 1 1 0 0 0 1 0 0 0
179 0 0 1 0 0 1 1 0 0 0 1 1 1 0 1 0 1 0 1 1 0 0 0 0 0 0 2 0 0 1 1 1 1 0 1 1 2 1 1 1 1 0 1 2 1 0 0 2 0 0 0 0 1 1 0 0 0 0 0 0 2 0 1 0 0 0 0 2 0 1 1 2 2 2 2 0 2 2 0 2 0 1 1 2 0 0 1 1 2 0 1 1 2 0 0 1 1 1 1 0 0 1 0 2 0 2 0 0 0 0 2 1 2 2 1 2 0 0 1 2 0 1 1 1 0 0 0 1 1 1 1 0 0 0 0 0 0 1 0 1 0 0 0 0 1 1 0 0 1 1 0 0 0 0 0 0 0 1 1 2 1 0 0 2 2 1 0 0 1 1 0 0 2 2 0 2 1 0 0 1 1 0 2 2 2 1 1 0 0 0 1 0 1 1 1 2 0 0 0 0 0 1 1 0 0 1 1 1 0 1 0 1 0 0 2 0 2 0 0 2 2 0 0 1 0 0 2 1 1 1 1 1 2 2 1 1 2 2 0 0 1 2 1 2 0 0 0 0 0 0 0 0 1 0 1 1 0 0 0 0 0 0 0 0 0 1 0 2 1 0 2 0 0 0 0 0 2 2 0 0 0 1 1 0 1 1 2 0 2 1 2 1 0 2 0 2 1 0 0 1 1 2 0 1 0 0 1 1 0 1 2 1 2 2 1 2 1 1 0 2 1 1 0 1 0 0 1 1 1 2 0 0 2 0 0 1 0 2 2 1 1 2 1 0 0 0 0 2 0 2 0 0 0 2 0 0 0 0 2 0 0 2 0 2 1 0 1 2 0 2 0 0 2 1 1 1 0 1 0 2 0 1 1 0 1 1 1 1 0 1 2 0 1 2 0 0 0 2 2 1 2 2 0 0 0 1 1 0 0 0 0 0 0 0 2 0 0 1 1 1 0 1 0 0 1 1 1 0 0 0 0 1 1 1 1 0 1 0 0 1 0 2 0 1 1 1 0 2 1 0 1 0 2 0 0 0 1 1 0 0 1 0 0 0 0 0 1 1 0 0 1 2 2 1 0 1 2 1 1 1 1 0 0 2 1 0 1 2 1 1 0 1 1 0 0 2 0 0 1 1 2 2 2 0 0 0 1 0 0 0 0 0 0 0 0 0 2 0 1 1 1 0 0 1 2 0 0 0 2 0 2 1 1 1 2 0 1 2 2 0 0 1 0 0 1 1 1 1 2 0 0 2 0 2 2 2 1 0 1 1 0 1 1 1 1 0 1 1 1 1 2 2 0 0 0 2 2 2 2 2 0 1 0 1 0 0 1 0 0 0 0 1 0 0 0 0 0 0 0 0 1 0 0 1 2 1 0 1 0 0 0 0 0 0 1 0 0 0 0 1 1 0 0 0 0 2 1 0 0 0 2 1 0 0 1 1 1 2 2 1 1 0 1 1 0 1 0 1 1 2 2 1 1 1 1 0 0 1 0 0 0 1 0 2 2 0 2 1 0 0 0 0 0 1 0 2 1 2 0 1 0 1 2 0 1 2 0 0 1 0 0 0 0 0 0 0 1 0 0 0 0 0 0 1 1 1 2 2 0 1 1 0 0 0 0 0 1 0 0 0 0 0 0 1 1 2 1 1 1 1 1 0 2 0 0 1 0 0 0 0 0 0 0 0 1 0 2 1 1 1 1 1 1 1 0 0 0 1 1 0 1 1 0 0 1 1 1 1 1 0 1 0 1 1 1 1 1 1 1 0 1 0 0 2 0 1 2 0 2 0 2 1 2 2 1 1 0 0 0 0 1 0 0 0 0 2 0 1 2 0 0 0 1 1 1 2 1 0 0 0 1 1 1 0 1 1 0 1 2 1 0 0 1 0 1 1 0 0 0 0 0 1 1 1 0 1 0 0 1 1 1 0 1 1 0 1 0 0 0 2 2 0 0 0 1 0 1 2 1 1 1 0 0 1 0 0 0 1 1 2 2 0 0 0 1 0 0 0 0 0 0 1 0 2 2 2 0 0 0 1 2 1 1 2 1 0 0 0 1 0 0 1 0 1 1 0 1 2 0 0 2 0 1 0 0 1 2 1 0 2 1 0 1 0 1 1 0 0 0 0 0 2 1 1 0 0 0 0 0 2 0 1 0 0 0 1 1 1 0 1 0 0 0 0 0 1 0 0 0 0 0 0 0 0 2 0 1 0 0 0 0 0 2 0 1 1 1 0 0 0 1 0 2 0 0 0 0 1 0 0 0
180 1 0 1 0 0 1 2 0 1 1 1 0 1 0 1 0 1 1 1 1 1 0 1 0 0 0 2 0 0 1 0 1 2 0 0 2 1 1 1 2 1 0 1 2 1 1 0 2 0 0 0 1 1 1 1 0 0 0 1 1 0 0 2 1 1 1 0 2 0 0 1 2 2 2 2 0 1 1 0 1 0 2 0 0 0 1 0 0 2 0 0 0 2 1 1 0 0 0 1 1 1 0 0 2 0 2 0 1 1 0 1 0 1 1 0 1 0 0 2 2 0 2 0 0 2 2 1 1 2 0 0 0 0 0 0 1 1 0 1 1 1 0 0 0 1 1 0 0 1 0 0 0 0 0 0 0 1 2 0 0 0 0 1 0 0 0 0 0 2 2 1 2 0 1 1 1 2 2 2 2 2 0 1 0 0 1 1 0 1 0 1 0 2 2 2 0 0 0 0 0 0 0 1 1 0 1 0 0 1 0 0 1 0 0 2 0 1 0 0 0 0 0 0 1 0 0 1 0 0 0 0 0 1 1 0 1 1 2 0 0 0 2 0 1 0 0 0 0 0 0 1 0 0 0 2 2 1 0 0 0 0 0 2 1 0 0 0 0 0 1 2 1 1 1 0 0 2 2 0 0 1 1 1 0 1 0 1 0 2 1 0 1 0 2 0 1 1 0 1 0 0 0 0 0 2 0 0 0 0 1 1 1 2 1 0 1 0 0 0 1 1 1 1 2 0 0 0 0 1 2 1 0 1 0 0 0 1 1 0 1 1 2 1 0 0 1 0 1 1 0 0 0 0 2 0 0 1 0 1 0 0 0 0 0 1 0 0 2 0 2 0 1 1 1 0 2 0 1 0 2 0 0 0 0 0 0 0 0 0 0 1 1 0 2 0 0 0 1 1 1 1 0 1 0 1 0 0 0 0 0 0 0 0 0 2 0 0 1 0 0 1 1 1 1 1 2 0 0 0 0 0 0 1 1 1 0 2 0 0 1 0 0 2 1 2 1 0 1 0 0 0 0 1 1 0 1 0 0 0 1 1 0 0 0 2 2 2 2 0 0 0 2 2 2 1 1 1 0 1 1 1 0 0 1 1 0 1 1 0 1 1 0 2 0 0 0 1 1 1 1 2 0 0 1 1 2 1 0 0 0 1 0 0 0 0 0 2 0 0 0 2 0 0 1 2 0 0 1 1 0 1 2 2 1 0 1 0 0 2 0 0 0 2 1 2 1 1 1 1 0 0 0 2 0 0 0 0 0 1 1 0 1 0 0 0 1 1 1 0 1 1 1 0 1 0 1 2 2 2 2 0 1 0 0 1 0 1 1 1 0 0 0 0 0 0 0 0 0 1 1 1 0 0 1 2 0 0 0 1 1 0 1 1 1 2 0 0 0 0 0 0 0 0 0 0 2 1 0 0 0 0 0 2 0 1 2 1 2 2 0 1 0 2 1 0 1 0 2 2 0 0 2 0 0 0 0 1 2 0 0 0 1 0 2 2 2 2 0 1 0 1 0 0 1 0 2 0 2 0 1 0 1 1 0 1 1 1 1 0 1 1 0 1 0 0 0 2 0 0 0 1 0 0 0 2 0 2 2 0 0 0 0 0 1 2 1 1 1 1 0 0 0 0 0 2 2 0 1 1 1 1 1 2 1 0 1 0 1 1 0 1 0 1 0 0 0 1 0 0 0 0 0 0 0 2 1 1 0 0 0 2 0 1 0 1 1 1 1 1 1 0 0 1 1 0 0 1 1 1 0 1 1 1 2 0 0 2 1 2 0 1 2 0 1 0 0 0 0 0 0 0 0 0 0 1 0 0 1 2 0 0 0 1 1 1 2 2 1 1 1 1 2 1 0 1 1 0 0 2 0 0 2 0 0 1 0 0 1 0 0 1 1 0 1 0 1 0 2 0 0 1 0 1 1 0 1 0 0 0 2 2 0 0 0 1 0 0 1 0 0 0 0 0 0 1 0 0 1 1 1 2 0 0 0 1 1 0 0 0 0 0 1 1 2 2 2 0 0 1 0 1 1 0 2 1 0 1 0 0 0 0 1 0 1 1 0 0 0 0 0 0 0 0 2 2 1 1 0 0 0 1 0 2 0 0 0 1 0 0 0 1 2 0 0 0 1 0 1 0 1 1 1 1 1 0 1 2 0 0 0 0 0 0 0 0 1 0 1 2 0 0 0 0 0 1 0 2 1 1 1 0 0 1 0 0 0 0 0 0 0 0 0 1 0 0 0 0 0 0 0 0
181 0 0 2 0 0 2 2 1 1 1 0 0 0 0 0 0 1 1 2 2 0 0 0 0 0 0 2 1 1 0 1 1 1 1 1 1 1 0 0 1 0 0 1 2 1 0 0 0 0 0 0 1 0 0 1 0 0 0 0 1 1 1 0 0 0 0 2 1 0 0 0 2 2 2 2 0 2 2 0 2 0 2 2 2 0 0 0 0 2 0 0 0 1 0 0 0 1 1 2 1 0 1 0 2 0 2 1 1 0 0 2 0 1 1 0 1 0 1 1 1 0 2 2 0 0 0 1 1 2 0 0 0 0 0 0 0 1 0 1 1 1 0 0 0 1 0 0 0 1 0 0 0 0 0 0 1 1 0 1 2 0 0 0 2 2 0 0 0 2 2 1 0 2 2 0 1 1 0 1 0 1 0 2 2 2 1 0 0 1 1 0 0 1 1 1 1 0 0 0 0 0 0 0 1 0 1 1 1 0 1 0 1 0 1 1 1 0 1 1 0 0 1 0 2 0 0 2 1 1 0 0 1 0 0 0 0 1 2 0 0 0 2 1 2 0 0 0 0 0 0 1 0 0 0 0 0 0 0 0 0 0 0 0 0 0 0 1 1 0 1 1 1 1 0 0 0 1 1 0 0 0 1 1 0 2 0 2 0 2 2 1 0 1 1 2 1 0 0 0 0 0 0 0 0 0 2 0 0 0 1 1 1 1 1 0 1 0 0 0 0 2 1 1 1 0 0 0 0 1 1 1 0 0 0 0 0 1 1 0 0 0 1 0 0 0 1 1 2 0 2 0 1 0 1 1 1 0 1 1 1 1 2 0 2 0 2 1 2 0 2 0 1 1 1 1 1 0 0 0 1 0 1 1 1 0 0 0 0 2 0 1 1 0 2 0 1 0 0 1 0 1 1 1 1 0 1 1 0 0 0 0 1 0 1 2 1 1 1 0 0 1 0 1 1 1 1 1 2 0 1 0 0 0 0 0 0 0 0 1 1 0 2 0 0 2 1 0 1 1 0 0 0 2 0 0 0 1 0 1 1 1 1 1 0 1 1 2 2 2 2 2 2 2 0 0 0 2 1 0 1 1 0 0 0 2 0 0 1 0 1 1 1 1 0 0 1 0 0 0 0 0 1 1 0 0 2 0 0 0 0 1 1 0 1 0 0 2 0 2 2 0 0 0 1 2 0 1 0 0 2 0 0 0 0 0 0 0 1 1 0 0 0 0 0 1 1 1 1 2 0 0 0 2 0 0 0 1 0 1 1 0 1 0 1 1 0 0 0 0 0 0 2 0 2 0 2 1 1 2 2 0 2 0 0 1 0 2 1 1 1 0 1 0 0 1 0 0 0 0 0 2 0 1 2 2 2 0 0 2 0 0 1 1 1 1 0 0 0 0 0 1 0 0 0 1 1 1 0 0 0 1 1 1 0 1 2 1 2 2 0 2 2 2 0 0 1 0 0 0 1 2 2 0 0 0 0 1 2 0 0 0 1 1 1 1 2 2 1 1 1 0 0 1 1 0 2 0 1 1 1 1 0 1 0 2 2 1 2 0 0 0 0 1 0 0 0 1 0 1 0 0 0 0 1 1 1 2 2 0 1 1 0 0 0 1 0 0 1 1 0 0 1 1 1 0 1 0 0 0 0 0 0 2 1 1 1 0 0 0 0 0 0 0 0 0 0 0 0 0 0 0 1 0 1 0 0 1 0 0 1 1 2 1 0 0 1 0 2 2 1 0 0 1 0 1 0 1 1 1 1 1 1 1 2 2 0 1 2 2 1 2 0 1 1 1 0 0 0 0 0 1 0 0 2 0 1 0 0 1 0 0 0 1 1 1 1 0 2 2 0 2 1 0 0 1 0 0 1 2 1 0 2 0 0 1 0 0 1 1 1 0 0 0 0 0 0 0 0 0 0 2 0 1 0 0 2 1 0 0 1 2 0 0 0 1 1 0 1 1 0 0 0 1 2 2 0 0 1 1 1 2 0 0 0 0 0 0 0 1 0 0 0 0 1 1 1 0 0 0 0 2 2 2 0 0 2 0 0 2 0 0 1 0 1 1 0 2 1 0 0 1 0 1 1 1 0 1 1 0 0 0 0 1 1 1 1 0 0 0 0 0 0 0 0 1 2 0 1 0 2 0 1 2 2 0 2 1 0 1 1 1 0 0 1 0 1 0 1 1 0 0 0 0 2 0 0 0 2 0 0 0 0 1 0 1 1 0 1 0 0 1 0 1 0 0 0 0 1 0 1 1
182 1 0 1 0 0 1 2 0 1 1 0 0 1 0 1 0 1 1 1 1 0 0 0 0 0 0 2 0 0 2 0 0 0 2 0 2 2 0 0 0 1 0 0 1 0 0 0 2 0 0 0 0 2 0 1 0 0 0 0 0 2 0 2 0 0 1 0 2 1 0 1 2 2 2 2 0 0 1 1 1 0 2 0 0 1 0 1 1 2 0 1 1 2 0 0 0 0 0 2 0 0 0 0 2 1 2 0 0 1 0 1 0 2 2 0 2 0 0 2 2 0 1 1 1 0 0 1 1 2 0 0 0 0 0 0 0 1 0 1 1 1 1 0 0 0 0 0 0 1 0 0 0 1 0 0 0 0 0 1 1 1 0 1 0 0 0 0 1 2 1 0 0 2 2 0 2 1 1 1 1 1 1 2 2 1 2 0 0 1 1 1 0 1 2 1 0 0 0 0 0 1 0 0 1 0 1 1 1 0 1 0 1 0 0 2 2 0 0 1 0 0 1 0 0 1 1 1 0 1 0 0 0 0 0 0 0 2 2 0 0 1 2 0 2 0 0 0 0 0 0 1 1 0 0 1 2 1 0 0 0 0 0 1 0 0 0 1 1 0 1 2 1 1 0 0 0 2 2 0 0 0 0 0 1 0 0 2 0 2 1 0 0 0 1 0 1 0 0 1 0 1 0 0 0 0 0 0 0 0 0 0 1 1 1 0 1 0 0 0 0 2 2 1 1 0 0 1 1 0 1 2 1 1 0 0 0 0 2 0 1 1 1 1 1 1 2 0 1 2 1 0 0 1 1 1 1 0 0 1 0 0 1 0 1 0 1 1 2 0 2 0 0 2 0 0 0 0 1 0 0 2 2 0 0 1 2 1 1 1 0 0 0 0 2 0 0 2 0 0 0 1 1 0 0 0 0 1 1 0 0 1 0 0 0 0 0 0 1 0 0 1 0 1 1 1 1 0 0 0 0 0 0 0 1 1 0 1 1 1 2 0 1 0 0 1 2 0 1 1 0 0 1 2 0 0 0 1 1 0 0 1 0 1 0 2 2 2 2 1 1 1 2 2 1 0 1 2 1 1 0 1 1 1 2 1 0 1 1 0 1 1 1 2 0 0 2 0 1 0 0 2 1 1 0 0 1 0 0 0 0 1 0 2 0 0 1 1 0 2 2 0 1 0 2 1 1 1 0 2 0 2 0 0 0 0 0 0 0 0 1 0 0 1 1 2 1 2 2 2 0 0 1 2 1 0 0 0 0 0 0 0 1 0 1 1 0 0 0 0 2 1 1 0 1 0 2 1 2 1 2 0 1 0 1 0 1 2 2 1 1 0 1 0 0 0 0 0 0 0 0 2 1 0 1 1 1 0 1 1 1 0 0 0 0 0 0 0 0 0 0 2 1 0 0 0 2 0 0 0 0 1 0 2 0 0 2 2 2 2 1 0 0 0 2 0 1 0 1 1 0 2 1 1 0 0 0 0 1 0 0 0 0 1 0 1 1 2 0 1 1 0 0 0 1 0 2 1 2 0 2 0 0 2 0 0 2 1 1 1 1 1 0 0 0 0 0 1 0 1 1 0 0 0 2 1 2 1 2 0 0 0 0 0 1 1 0 1 2 2 0 0 0 0 0 1 1 0 1 0 0 0 0 2 0 0 0 1 0 1 1 0 0 0 0 0 0 1 0 0 0 0 0 0 0 1 0 0 1 0 0 0 2 1 0 0 0 0 2 2 0 1 2 2 0 1 0 2 2 2 0 1 0 0 2 2 0 2 2 2 0 2 2 0 1 0 1 0 1 0 0 1 0 0 0 0 2 0 0 1 0 0 0 1 0 2 1 1 0 0 0 0 0 0 0 1 1 0 0 2 0 0 2 0 0 2 0 0 0 0 0 0 0 0 0 0 0 0 1 0 0 2 0 2 1 1 1 0 0 0 1 1 0 0 0 1 1 0 1 1 1 0 0 0 2 2 0 1 1 1 2 2 0 0 0 0 1 0 0 1 0 0 1 0 2 2 2 0 0 0 0 1 1 1 2 1 0 0 0 2 0 0 0 0 0 0 0 0 0 0 0 0 0 1 2 2 1 1 0 0 0 0 0 2 0 0 0 1 0 1 0 2 1 1 0 0 0 0 1 1 2 0 2 0 0 0 0 2 0 1 0 1 0 0 1 1 0 0 1 2 0 0 0 0 2 0 0 2 0 0 0 0 0 1 0 1 2 0 0 1 1 0 0 1 0 0 0 0 0 0 0 0
183 1 1 1 0 0 1 0 0 0 0 2 0 0 0 0 0 2 1 2 2 1 0 1 1 1 1 2 0 0 1 0 1 1 1 1 1 1 0 0 0 0 0 0 1 0 1 1 1 1 0 0 0 1 1 2 0 0 0 0 1 0 0 1 1 0 1 2 2 0 0 0 1 2 1 2 1 1 2 0 0 1 2 1 1 0 0 0 0 1 0 0 0 1 0 0 1 1 1 1 1 1 0 0 2 0 2 2 1 0 0 1 1 2 2 1 2 0 1 0 1 0 1 1 1 0 0 1 0 1 0 0 0 0 0 0 0 0 0 0 2 0 0 0 0 2 0 0 0 1 0 0 0 0 1 0 0 1 0 1 0 0 0 1 1 1 0 0 1 1 1 1 0 2 2 0 2 0 0 0 0 1 0 1 1 1 0 0 0 1 1 0 0 1 2 1 2 0 0 1 1 1 0 0 0 0 1 0 1 1 1 0 0 0 0 2 1 1 0 0 1 1 1 0 0 1 1 2 0 2 0 0 0 0 0 0 2 2 2 0 0 0 1 0 2 0 0 0 1 1 1 0 0 1 0 1 0 0 0 0 0 0 0 2 2 0 0 1 0 0 0 1 1 1 1 1 0 1 1 0 1 0 2 2 0 2 2 2 0 2 1 1 2 0 2 0 1 1 0 1 0 0 1 0 1 0 0 1 2 0 0 1 1 1 1 1 2 0 1 0 1 1 2 0 0 0 0 2 1 1 2 0 0 2 0 0 0 2 0 1 0 1 1 2 0 0 2 1 2 1 1 0 0 1 1 1 1 1 0 0 0 0 0 0 0 0 2 2 0 2 0 2 0 2 0 0 1 0 1 0 0 0 1 0 0 1 1 0 0 0 0 1 0 0 2 0 1 1 1 1 1 1 2 0 0 0 1 1 0 0 0 0 0 0 1 1 0 0 0 0 0 1 0 0 1 1 1 1 1 1 0 0 0 0 0 0 0 0 0 0 1 0 2 0 0 0 2 0 1 1 0 1 2 2 2 2 0 1 1 0 1 1 1 1 0 2 2 1 1 0 0 1 2 2 2 1 1 2 0 2 0 2 0 0 1 2 0 0 2 0 0 0 1 1 0 0 0 1 1 1 1 2 1 1 0 1 2 1 0 0 0 0 1 0 1 0 0 2 0 1 1 1 0 0 1 1 1 0 0 2 0 2 2 1 2 1 0 0 0 1 1 0 0 1 1 1 1 0 1 1 0 1 1 2 1 0 0 0 1 0 0 1 0 0 0 0 1 1 1 0 0 1 0 0 0 0 1 2 2 2 2 0 0 0 0 0 0 1 1 1 0 0 1 1 1 0 1 0 0 0 0 2 0 0 1 2 1 0 0 2 1 0 1 1 1 0 0 0 0 0 0 1 1 1 0 0 1 2 0 0 0 0 0 1 0 0 2 1 2 1 0 0 0 2 0 0 0 0 1 1 0 2 0 1 0 0 1 0 1 0 0 0 1 1 1 1 1 2 1 1 1 0 1 0 1 0 1 0 1 1 0 0 0 2 1 2 1 1 1 0 0 0 1 1 2 0 0 1 0 1 0 1 0 0 0 2 0 0 1 1 1 1 0 0 0 0 0 2 1 0 0 0 0 0 1 1 1 0 1 1 1 1 1 2 1 0 2 0 0 0 0 0 1 0 0 0 0 0 0 0 0 0 1 0 0 0 0 0 0 0 0 1 2 1 0 0 1 1 1 1 0 0 0 0 0 1 0 1 1 1 0 1 1 1 2 2 0 2 1 2 0 1 1 1 2 1 0 1 0 0 0 1 0 0 1 0 1 0 0 2 0 0 1 0 1 1 1 2 2 2 2 2 1 1 0 1 1 0 1 2 1 0 2 1 1 1 0 0 0 0 0 0 1 1 1 0 1 0 0 0 0 2 0 2 2 0 0 0 0 0 1 2 0 0 0 1 0 0 1 2 0 0 0 0 0 0 0 2 2 0 1 1 0 0 0 0 1 0 0 0 0 0 0 0 2 2 2 1 0 0 0 2 2 2 0 0 1 0 1 1 1 0 2 0 2 2 0 1 1 0 0 1 0 1 1 1 1 0 1 1 0 2 0 1 0 0 0 0 0 0 0 1 1 1 1 1 1 0 1 1 2 1 2 0 1 0 0 1 0 0 0 0 0 0 1 1 1 0 0 0 0 0 0 0 0 1 0 0 1 0 0 0 0 0 0 0 0 0 0 0 0 0 0 1 1 0 1 0 2 0 1 0
184 1 0 1 0 0 1 0 0 1 1 1 0 1 0 0 1 0 0 1 1 0 0 1 0 0 1 2 0 0 2 1 1 2 1 1 1 1 1 0 1 0 0 0 2 0 0 0 2 0 0 0 0 0 2 2 0 0 0 0 1 1 0 1 1 2 1 0 1 0 0 2 2 2 2 2 0 2 2 0 0 0 2 2 2 1 0 1 1 2 1 1 2 0 0 0 0 1 0 1 1 0 1 0 1 1 1 0 0 0 0 1 1 2 2 1 2 0 2 0 0 0 2 1 0 1 1 1 0 1 1 1 0 0 0 0 0 0 0 0 0 1 0 0 0 0 0 0 0 0 0 0 0 1 0 0 0 0 0 0 0 0 0 0 0 2 0 0 1 1 0 0 0 2 2 1 1 1 1 1 1 2 0 2 2 2 1 1 0 0 0 1 1 0 1 2 2 0 0 1 1 1 0 2 2 0 0 2 2 1 0 0 1 0 0 2 0 0 1 1 0 0 2 0 0 1 0 1 0 1 0 0 0 0 0 0 0 2 2 0 0 1 2 0 2 1 1 0 1 1 1 0 0 0 0 1 0 1 0 0 0 0 0 0 0 0 0 0 2 1 0 2 2 2 1 0 0 1 1 0 1 0 2 2 0 2 2 1 0 2 2 1 2 0 2 0 2 1 0 0 0 1 0 0 0 1 0 0 2 0 0 1 1 0 0 0 1 0 1 0 1 2 2 2 1 0 0 1 1 2 2 2 0 1 0 0 0 1 1 1 1 2 0 2 0 0 1 2 2 1 1 1 0 0 1 0 0 1 0 2 0 0 1 0 1 0 1 1 2 0 2 0 1 1 1 1 1 1 0 1 0 0 2 0 0 2 1 0 0 1 0 0 1 1 2 0 2 1 0 0 0 0 0 0 0 0 0 0 1 0 0 0 0 0 0 2 0 1 0 0 0 2 0 2 0 0 0 1 2 0 2 0 0 2 2 1 0 0 0 0 2 0 1 1 1 2 2 0 1 1 0 1 1 1 2 1 1 2 1 1 1 2 1 1 0 2 2 1 2 0 0 1 1 1 1 1 0 0 0 0 2 1 0 2 1 0 0 1 2 0 0 0 0 2 1 0 2 1 1 0 0 2 1 1 0 0 1 1 0 0 1 1 0 0 0 0 0 1 0 1 1 1 0 0 0 1 1 0 1 2 0 0 1 0 1 0 1 1 0 0 1 0 0 1 1 1 2 2 2 2 0 0 0 2 0 0 0 0 0 0 0 0 0 0 0 0 1 0 0 0 2 2 1 0 1 0 1 0 1 1 1 0 0 0 0 0 0 1 1 1 0 0 0 1 2 0 1 0 0 1 1 2 0 0 2 2 2 0 0 1 0 0 0 2 1 0 0 2 2 0 0 2 2 2 0 0 0 1 0 0 2 1 0 1 0 0 2 0 1 1 0 0 1 1 0 0 1 0 2 2 1 2 1 0 0 0 0 1 1 0 0 0 1 0 2 2 0 2 1 0 0 0 1 0 1 0 1 2 0 2 2 0 0 2 0 1 2 1 2 0 0 0 0 1 0 0 0 2 0 2 0 1 0 0 2 2 0 1 1 0 0 0 0 0 0 0 0 1 1 1 0 0 2 0 1 1 2 1 1 1 0 0 0 2 0 0 1 0 1 1 0 1 0 0 0 1 0 0 0 0 0 0 0 1 1 2 1 0 2 2 0 0 2 1 0 0 0 0 2 2 0 0 0 0 0 1 1 0 0 0 0 1 0 0 1 1 0 1 1 2 1 1 0 1 1 1 0 1 0 0 1 1 0 0 1 0 1 0 0 2 0 0 1 0 1 2 1 0 1 1 1 1 1 1 1 2 1 0 1 1 0 1 1 0 0 2 0 0 1 0 1 1 1 0 1 0 0 0 1 0 0 1 0 0 0 0 2 0 1 1 1 2 1 0 0 1 0 0 1 1 1 0 1 0 1 1 0 0 0 0 2 2 1 0 0 1 0 0 0 0 0 0 0 0 2 2 2 0 0 1 0 1 1 1 1 1 0 0 0 0 1 0 0 0 0 0 0 0 1 1 0 1 1 0 0 0 1 1 1 0 0 2 0 1 0 0 0 1 0 0 0 1 1 0 0 0 0 0 1 0 2 0 2 0 0 1 1 1 0 1 0 1 0 0 0 0 0 1 0 0 0 0 0 0 0 0 0 2 0 0 0 0 0 0 0 0 0 0 0 0 0 0 0 1 0 0 0 0 0 0 2 0
185 1 0 1 0 0 1 2 1 2 1 0 1 1 0 1 0 0 0 1 1 0 0 0 0 0 0 2 1 1 2 0 2 2 0 1 1 1 1 0 1 0 0 0 1 0 1 0 1 1 1 0 0 1 1 2 0 0 0 1 0 1 0 1 1 1 1 1 1 0 0 0 1 2 0 2 2 2 2 0 1 0 2 1 1 1 0 0 0 1 0 0 0 1 1 0 0 2 1 1 1 0 0 0 2 1 2 0 0 0 0 2 1 2 2 2 2 0 0 1 1 0 2 0 0 2 2 1 1 2 0 0 0 0 1 0 0 1 0 1 0 2 0 0 0 1 0 0 0 2 1 0 0 0 1 0 0 0 0 2 1 0 0 1 0 2 0 0 0 0 0 0 0 2 0 1 1 1 0 0 1 2 0 2 1 1 1 1 0 0 0 1 0 0 0 0 0 0 1 0 0 0 0 0 2 0 0 2 1 0 1 0 1 0 0 2 0 0 2 1 1 1 2 0 0 0 0 1 0 1 1 1 1 1 1 0 1 1 1 0 0 1 2 0 2 1 1 0 0 0 0 0 0 0 2 2 2 2 0 0 0 0 0 1 1 0 0 0 1 1 0 2 0 0 0 0 1 0 0 0 0 0 1 1 0 1 1 2 0 2 1 1 1 0 2 0 2 0 0 0 0 0 1 1 1 0 0 0 0 0 1 1 2 2 2 1 2 0 0 0 0 2 1 0 0 0 1 1 0 1 2 1 0 0 0 0 0 1 1 2 0 0 1 2 0 0 2 0 1 2 1 0 0 0 2 0 0 0 0 0 1 1 1 0 1 0 1 0 2 0 2 0 1 1 0 0 1 0 1 0 1 0 0 0 0 0 0 1 1 0 1 2 0 0 1 1 1 0 1 1 1 1 0 2 1 1 0 0 0 0 0 0 1 0 0 1 0 0 0 0 0 1 0 0 2 2 1 0 2 0 1 1 0 0 1 1 0 1 0 1 1 0 1 0 2 2 2 0 0 2 0 0 1 1 2 1 1 1 0 1 1 1 0 0 0 2 2 2 2 0 0 1 1 1 2 0 2 1 1 0 1 1 1 0 2 1 0 0 2 0 0 0 0 2 0 0 1 0 0 1 1 2 2 2 0 0 0 1 0 0 0 0 0 0 0 0 0 1 0 1 1 1 0 0 0 1 1 0 1 1 1 1 0 0 0 0 1 1 0 0 2 1 0 1 1 1 1 1 1 1 0 0 0 2 0 0 0 0 0 0 0 0 0 0 0 0 1 1 1 0 0 0 1 0 1 0 1 0 1 1 2 0 0 0 0 0 0 2 2 1 2 1 0 0 0 0 2 0 0 0 0 1 0 2 2 2 1 0 0 1 1 0 1 1 1 1 1 1 0 0 0 1 1 1 0 0 1 1 0 0 0 1 0 1 0 1 2 2 2 1 0 1 0 0 1 0 2 0 1 1 0 1 0 0 0 0 0 1 0 0 0 0 0 1 1 1 2 1 0 0 0 2 0 0 0 0 2 1 2 0 1 0 0 1 1 2 0 0 1 1 0 0 1 1 1 0 0 1 0 1 1 0 0 0 0 1 1 1 2 0 1 1 0 0 0 1 0 2 2 2 0 0 0 0 0 0 1 0 1 1 1 1 0 2 0 0 2 1 0 1 1 0 0 1 0 0 0 1 1 1 1 1 0 0 0 1 0 0 1 1 0 1 2 1 0 0 1 1 1 1 0 0 1 0 0 0 0 0 0 1 0 1 0 0 1 2 0 1 1 2 1 1 1 1 2 1 1 0 0 0 0 2 0 0 1 0 1 1 0 2 0 0 2 0 2 1 2 1 1 2 2 1 0 0 0 0 0 0 2 2 2 0 1 0 0 2 0 0 2 0 0 1 1 0 1 0 0 0 0 0 0 2 0 0 0 0 2 0 0 0 1 1 1 0 0 1 0 1 1 2 0 0 0 0 2 1 0 0 2 2 2 2 0 0 0 0 0 0 1 0 0 0 1 1 2 2 2 1 1 0 0 0 1 1 1 1 0 0 1 1 1 0 0 0 0 0 0 2 2 0 0 2 0 1 1 0 0 1 0 0 0 1 0 1 1 1 1 1 1 0 0 1 1 1 0 2 2 0 1 0 1 0 2 1 1 0 1 0 0 0 0 0 0 0 1 1 0 0 0 1 0 0 0 0 0 1 0 1 1 0 0 0 0 2 0 1 1 0 1 0 0 1 1 1 0 0 0 0 0 0 0 0
186 0 0 2 0 0 2 0 0 1 1 1 0 1 0 1 0 2 2 0 0 0 0 0 0 0 0 1 0 0 2 0 1 2 1 1 1 0 0 0 2 0 0 2 2 2 0 0 2 2 0 0 0 1 0 1 0 0 0 2 0 1 0 0 0 0 0 0 1 0 1 1 2 2 0 2 2 0 2 2 0 0 2 2 2 0 0 0 0 2 0 0 1 2 1 0 0 1 1 1 1 0 0 0 1 1 1 1 1 0 0 2 1 2 2 1 2 0 0 2 2 0 2 2 0 0 0 2 0 2 0 0 1 0 1 1 0 1 0 0 1 1 0 0 0 0 0 0 0 1 1 0 0 0 0 0 0 1 0 2 2 2 0 0 1 2 0 0 0 0 1 0 1 1 2 2 0 1 1 1 1 1 0 1 0 0 1 1 0 0 1 1 1 0 1 2 1 0 1 0 0 1 1 1 1 1 1 2 1 0 0 0 1 0 0 2 1 0 2 0 1 2 2 0 0 1 0 1 0 1 0 0 0 0 0 0 0 2 2 0 0 0 2 0 1 0 0 0 0 0 0 0 0 1 0 1 0 0 0 0 0 0 0 1 1 0 1 0 1 1 0 2 1 0 0 0 0 2 2 0 2 0 2 2 0 2 2 1 1 2 0 1 2 0 2 0 2 1 1 1 1 0 0 2 0 0 0 0 0 0 1 1 1 2 2 1 1 0 0 0 1 1 1 0 0 0 0 1 1 0 1 2 0 1 0 0 0 1 1 1 1 1 2 2 0 0 1 1 1 2 0 1 0 0 0 0 0 1 0 1 0 0 2 0 2 0 1 1 2 0 2 0 0 2 1 1 1 0 0 0 1 1 0 0 0 1 1 0 1 1 1 2 0 0 2 0 1 0 1 1 1 1 1 0 0 0 0 2 0 0 0 0 0 0 0 1 0 1 0 0 1 1 1 1 0 1 2 2 2 2 0 0 0 0 0 0 0 0 0 0 1 0 0 2 0 1 1 0 2 0 0 1 0 2 1 0 1 2 1 1 1 2 1 1 0 1 1 1 1 0 0 1 1 1 1 0 1 2 0 2 1 2 1 0 2 1 0 0 1 0 1 1 1 0 1 0 2 0 1 1 2 2 2 2 0 0 2 1 0 0 0 0 0 0 0 0 0 2 0 0 0 2 0 0 0 1 1 1 0 1 1 1 1 0 1 0 0 1 1 0 0 0 0 0 0 1 0 1 1 1 0 0 0 0 2 2 2 0 0 0 0 0 0 1 0 0 1 0 0 0 0 1 1 0 1 0 1 1 1 2 2 0 1 0 0 0 0 1 1 1 0 0 1 1 1 0 1 0 0 0 0 2 1 0 2 2 1 0 1 1 1 0 0 0 0 0 1 1 1 0 0 1 0 1 0 0 1 1 0 0 0 0 1 1 0 1 2 0 2 2 1 0 0 1 0 0 1 0 0 1 1 2 1 1 0 0 0 1 2 0 0 0 0 1 1 1 1 2 0 0 0 2 0 0 0 1 1 0 1 1 1 1 1 1 0 1 1 1 2 0 1 1 0 1 0 0 0 2 0 1 0 1 0 0 2 0 1 2 2 0 1 0 0 0 0 0 0 1 1 1 1 0 1 1 0 0 1 0 1 1 1 1 0 2 0 0 0 0 0 0 0 0 1 0 0 0 0 0 1 1 0 1 0 1 1 2 0 0 0 0 0 1 2 1 0 0 0 1 0 0 0 0 1 1 1 1 0 1 1 1 1 1 0 0 2 2 1 2 1 2 0 2 1 1 2 1 1 1 0 0 0 1 0 0 0 0 0 0 1 2 0 0 2 0 2 2 2 2 1 1 1 2 0 1 0 2 2 0 0 1 0 0 2 0 0 2 0 1 2 1 0 2 0 0 0 0 0 0 0 2 0 0 0 1 1 0 1 0 0 0 2 2 0 0 0 1 1 0 1 0 1 0 0 2 2 2 0 0 2 2 1 2 0 0 0 0 0 0 0 1 0 0 0 0 1 0 1 0 1 0 1 1 1 1 1 1 0 1 0 2 0 0 0 0 0 0 0 2 2 1 0 2 0 1 2 2 1 1 0 0 0 1 1 1 1 2 2 1 0 1 0 1 2 1 0 0 1 0 1 1 1 0 1 1 1 0 1 2 0 2 0 0 0 0 1 1 0 1 1 1 0 0 0 0 0 0 0 1 1 0 0 0 0 1 0 1 1 0 0 1 1 0 0 0 0 1 0 0 0 0 2 0
187 0 0 1 0 0 1 2 0 2 1 0 0 1 0 0 1 1 1 0 0 2 0 0 0 0 0 1 2 2 2 0 1 1 2 1 1 1 0 0 2 0 1 1 1 1 1 0 1 1 1 0 0 0 2 1 0 0 0 1 1 0 0 1 1 1 1 0 1 0 1 1 2 1 2 1 0 0 1 1 1 0 1 0 1 0 0 0 0 2 0 0 0 2 0 0 1 1 1 2 1 0 0 0 2 0 2 1 1 0 0 1 1 1 1 1 1 0 1 1 1 0 1 0 1 0 0 2 0 2 2 2 0 0 0 0 0 0 0 0 1 1 0 0 0 0 0 0 0 1 1 0 1 0 1 0 0 1 1 1 1 1 1 0 0 2 0 2 0 0 0 0 1 1 1 0 2 2 1 2 2 2 0 2 1 1 2 0 0 0 0 0 1 1 2 0 1 0 0 1 1 1 0 0 1 0 0 0 0 0 0 0 1 1 0 2 0 0 0 1 1 1 1 0 0 1 1 2 0 2 0 0 0 0 0 0 0 1 2 1 1 0 2 0 1 0 0 0 0 0 0 0 1 0 0 0 0 1 0 0 0 0 0 2 1 1 1 0 0 0 1 2 0 0 0 0 0 2 2 0 0 0 1 1 0 1 1 1 1 2 1 1 0 1 2 1 1 1 1 1 1 0 0 1 0 0 1 1 2 0 0 0 1 2 2 0 1 0 0 0 0 2 2 2 0 0 0 0 0 0 2 2 0 2 0 0 0 1 1 0 0 1 1 0 0 0 1 0 0 2 0 0 0 0 1 0 0 2 0 0 0 0 1 0 2 1 0 1 2 0 2 0 0 2 1 1 1 0 0 0 2 1 1 0 0 2 1 0 0 0 0 0 1 0 2 0 1 0 1 1 1 1 2 0 0 0 1 0 1 0 0 0 1 1 0 2 0 0 0 0 0 1 0 1 1 1 0 0 0 0 0 0 0 0 0 0 0 0 0 0 2 0 0 2 0 2 1 1 2 2 0 0 0 2 0 0 0 1 1 1 1 2 1 0 0 1 1 2 2 0 0 2 2 2 1 1 0 1 0 1 1 2 0 1 0 2 1 2 2 1 1 0 1 2 2 0 2 1 1 0 1 1 1 1 0 0 1 1 0 0 0 0 1 0 1 0 0 1 0 2 2 0 1 0 1 1 1 1 1 1 1 0 0 0 1 0 0 1 0 0 1 0 0 0 1 2 1 1 1 2 0 0 0 2 0 2 0 2 0 1 1 0 0 0 0 0 1 1 1 0 0 1 2 0 2 0 2 0 1 1 2 0 2 0 1 0 2 1 1 0 0 1 0 0 0 0 0 0 0 0 0 1 0 1 2 2 2 0 0 2 1 0 0 0 0 0 0 1 1 0 0 1 0 0 0 1 1 0 0 0 0 1 0 2 0 0 2 1 1 1 1 0 0 1 0 0 1 0 0 0 2 2 1 1 0 0 0 1 1 1 0 1 0 0 1 2 0 1 1 0 0 1 1 0 0 1 0 0 1 1 0 1 0 1 1 1 0 0 0 0 0 0 0 2 0 0 0 2 0 1 0 0 0 1 1 1 1 2 2 0 1 0 0 2 0 1 0 1 0 0 0 0 1 0 0 1 2 0 1 1 0 0 0 2 0 0 2 1 1 2 0 2 0 1 0 0 0 0 0 1 0 1 0 0 0 1 2 0 0 0 0 1 0 1 0 1 2 1 1 1 1 0 0 0 0 0 0 2 1 1 0 1 0 0 1 2 0 2 0 2 0 1 0 0 0 0 0 1 0 0 0 2 0 0 1 0 1 0 0 2 0 0 0 2 0 2 2 2 1 2 2 1 1 0 1 2 1 0 1 2 0 1 1 1 0 0 0 0 1 0 0 0 1 1 1 0 1 0 0 0 0 2 0 1 0 0 2 0 0 0 1 1 1 0 0 2 1 0 1 1 1 0 0 1 2 1 0 1 0 0 1 1 0 0 0 0 1 0 1 0 1 0 1 1 1 1 1 0 1 0 0 1 2 2 1 0 0 1 0 1 0 0 1 0 2 2 0 1 1 0 0 1 0 1 1 1 1 0 1 0 0 1 0 2 0 0 0 0 0 0 0 1 2 1 1 0 0 0 1 0 2 0 1 0 0 0 2 2 0 2 0 1 1 1 0 0 1 0 0 0 0 0 0 0 0 0 2 1 1 0 0 0 0 0 0 0 0 0 0 0 0 0 1 2 0 0 1 0 0 0 1 0
188 1 0 0 0 0 0 1 1 1 1 1 0 1 0 0 1 2 1 1 1 1 0 0 0 0 0 2 2 1 1 1 1 2 1 1 1 1 0 0 0 0 0 0 1 0 0 0 0 1 1 0 0 0 2 1 0 0 1 1 0 1 0 1 1 1 1 0 1 0 0 2 1 2 1 2 1 1 1 0 2 0 2 1 1 0 0 0 0 2 0 0 1 2 1 0 0 0 0 2 0 0 0 0 2 1 1 2 2 0 0 2 1 2 2 1 2 0 1 1 1 1 2 2 0 0 0 1 0 1 0 0 0 0 0 0 0 0 1 0 1 2 0 0 0 1 0 0 0 1 1 0 1 0 1 0 1 0 1 2 1 1 0 1 1 2 0 1 1 1 0 0 1 1 0 1 2 1 1 1 1 1 0 2 2 2 2 2 0 0 0 2 1 1 2 2 0 0 0 0 0 0 0 0 1 0 1 0 0 0 0 0 2 0 0 2 0 1 2 1 0 0 2 0 0 1 1 2 1 0 1 1 0 0 0 0 0 0 2 1 1 0 2 0 1 0 0 0 0 0 0 0 2 1 0 2 1 0 0 0 0 0 0 2 2 0 1 0 2 0 0 1 1 1 1 1 1 2 2 0 0 1 0 0 1 0 1 2 0 2 0 0 1 0 1 0 2 2 0 1 0 0 2 0 2 0 1 0 1 0 0 0 1 1 1 1 2 0 1 0 1 2 1 0 2 0 0 2 1 0 2 1 1 2 0 0 0 1 1 1 0 0 0 2 0 0 0 0 2 1 1 0 0 1 0 1 1 1 0 0 0 0 0 1 0 0 0 2 1 1 1 1 0 2 1 1 1 0 1 0 0 2 0 0 0 1 1 0 0 2 0 1 1 0 1 1 0 0 1 1 1 1 0 2 0 1 0 1 0 0 0 0 1 1 0 1 0 0 1 0 0 0 0 0 2 2 1 1 2 1 1 0 0 1 1 0 0 0 0 1 1 0 2 0 1 1 2 2 2 2 0 0 1 1 2 1 1 1 0 1 1 1 1 1 0 1 1 1 1 1 2 2 1 1 1 1 0 1 0 1 1 2 0 1 0 2 1 0 1 0 1 1 0 0 0 0 2 0 0 0 1 1 2 2 0 0 1 0 0 0 0 0 0 0 0 1 0 2 0 1 1 1 0 0 1 1 1 0 1 1 1 0 2 1 2 1 1 1 1 0 1 0 0 0 0 2 1 0 0 1 0 0 0 2 1 1 0 0 0 0 0 0 0 0 0 0 0 0 0 0 2 2 1 0 1 0 0 0 2 0 2 0 2 0 2 0 1 1 0 0 0 0 0 0 0 0 0 0 0 0 0 0 0 0 1 1 1 0 0 2 1 0 0 2 0 0 2 0 0 0 0 1 0 1 0 0 0 0 0 0 0 1 0 0 0 0 2 0 2 2 1 0 0 1 1 0 1 0 1 1 1 1 1 1 0 0 0 0 2 2 1 1 0 0 1 2 1 2 1 1 1 0 1 0 0 0 1 0 0 2 0 1 0 0 0 0 1 1 1 0 0 0 0 1 0 0 0 1 0 0 0 0 0 0 1 1 2 2 2 0 1 1 0 0 0 0 0 2 0 0 0 0 0 0 0 1 1 0 1 0 0 0 1 1 1 1 1 1 0 1 1 1 0 0 0 2 0 0 0 0 0 0 0 1 0 0 1 0 1 1 0 1 2 0 0 0 0 0 2 2 0 1 0 1 0 2 0 2 2 2 1 0 1 1 1 1 0 2 1 2 0 2 0 1 1 1 0 0 0 1 0 2 0 0 1 1 2 1 1 2 0 0 2 0 2 2 1 2 2 2 2 2 1 1 0 1 1 0 2 2 2 0 1 1 1 2 0 0 2 0 0 2 1 1 1 0 1 1 1 0 0 1 1 1 1 0 0 0 0 0 2 2 0 0 0 1 0 0 2 1 1 0 0 0 0 1 0 1 2 1 1 1 0 0 0 0 0 0 0 0 0 0 2 2 2 1 2 0 1 1 0 1 2 2 1 1 0 1 0 2 0 0 0 0 0 0 0 2 2 0 0 2 0 0 2 2 0 2 1 0 0 2 0 1 0 0 0 1 1 1 1 0 1 1 1 0 0 2 0 2 1 0 2 0 0 0 0 2 0 2 0 0 0 1 0 0 0 0 1 1 0 0 0 0 1 1 0 1 1 0 0 0 0 0 0 0 0 1 0 0 0 0 1 1 0 0 0 0 0 0 0 0
189 0 0 2 0 0 1 1 0 2 1 0 0 1 0 2 0 1 1 1 2 0 0 0 0 0 0 1 0 1 1 1 2 2 1 1 1 0 0 0 2 0 0 0 2 0 0 0 2 0 0 0 0 0 2 1 0 1 1 2 0 0 0 1 1 1 0 1 2 0 1 1 2 2 2 2 0 2 2 0 2 0 1 0 1 0 0 0 0 2 0 0 2 1 0 0 0 0 0 1 0 0 1 0 2 0 2 0 0 0 0 0 1 2 2 1 2 0 0 2 2 0 2 1 0 1 1 1 0 2 1 1 0 0 0 0 0 0 0 0 0 2 1 0 0 1 0 0 0 1 0 0 0 1 1 0 0 1 0 1 2 0 0 1 1 1 0 0 2 0 0 0 2 0 1 0 2 1 1 1 1 1 0 2 2 2 1 2 0 0 0 2 0 1 2 2 1 0 1 0 0 0 0 0 1 0 0 1 1 0 1 0 1 0 1 1 0 0 1 1 0 0 1 0 0 0 0 2 0 2 0 0 0 0 0 0 0 1 2 1 1 0 2 0 2 0 0 0 0 0 0 0 0 0 0 2 1 2 0 1 0 1 0 1 1 0 0 0 1 1 0 1 1 1 0 0 1 2 2 0 1 1 0 0 0 0 0 1 0 2 2 1 2 0 2 0 2 1 0 1 0 0 1 0 1 0 1 0 1 0 0 1 2 1 1 0 2 0 0 0 0 2 2 0 1 0 1 1 1 0 2 1 0 1 0 0 0 0 2 0 0 0 0 1 0 0 2 0 2 0 0 0 0 0 1 0 0 1 1 1 0 0 0 0 0 1 0 2 2 0 2 0 0 2 1 1 1 0 1 0 1 1 1 1 0 1 2 0 0 2 0 1 0 0 2 0 2 0 1 1 1 1 0 1 0 1 0 0 1 0 0 0 0 0 1 1 0 0 1 0 0 1 0 1 2 1 0 0 0 0 0 0 0 1 1 0 0 0 0 0 1 0 2 0 0 0 2 0 1 2 0 0 1 2 1 1 0 1 0 2 2 2 0 0 0 0 0 2 2 2 2 2 2 2 1 1 0 0 0 0 1 2 0 0 1 2 0 0 2 0 0 0 1 2 0 0 1 0 1 0 1 2 2 2 0 0 2 1 0 0 0 1 0 2 0 0 1 2 1 2 2 0 1 0 1 2 0 1 0 1 1 0 1 1 0 0 0 1 0 0 2 1 0 0 0 2 0 2 2 2 0 0 0 2 0 1 0 1 0 1 0 0 1 0 0 0 1 1 1 1 0 1 0 0 0 0 0 1 2 1 2 0 0 0 0 1 0 1 1 1 0 0 0 0 0 0 0 0 0 1 1 1 0 0 2 2 2 0 1 0 0 0 1 1 1 1 1 0 0 0 0 0 0 1 0 0 0 1 0 0 1 1 0 1 0 2 2 1 0 0 0 0 1 1 0 0 2 0 1 1 1 2 1 1 0 0 0 1 1 0 0 0 1 0 2 2 0 2 1 0 0 1 0 1 0 0 2 1 1 1 2 0 1 1 0 2 1 0 2 0 0 0 1 2 0 0 0 2 0 2 0 0 1 0 1 2 1 2 2 0 1 1 1 0 0 1 1 2 0 0 0 0 0 0 2 0 0 0 0 0 0 0 0 2 0 0 0 0 1 1 0 2 0 0 0 1 1 0 1 1 1 1 1 0 0 2 1 0 0 0 0 1 2 1 1 0 0 0 2 2 1 0 0 0 0 1 0 2 1 2 1 0 1 1 2 1 0 2 1 2 0 1 1 0 1 0 0 1 0 0 0 2 0 1 0 0 0 0 1 2 0 0 1 0 2 1 1 1 1 1 1 1 1 1 0 2 1 0 0 1 0 0 1 0 0 2 0 0 1 0 0 0 1 0 1 0 0 0 0 0 0 2 0 2 2 0 0 0 0 0 1 1 1 0 0 0 1 0 2 0 0 0 0 1 2 2 0 1 1 2 2 2 0 0 0 0 0 1 0 0 0 0 2 0 1 1 1 0 0 1 0 1 2 2 2 0 0 0 0 2 0 0 0 0 0 0 0 2 2 1 0 2 0 0 1 1 1 1 1 0 1 1 0 0 0 0 0 2 0 0 0 1 1 1 1 0 0 2 0 1 2 0 1 1 1 1 2 2 1 0 1 0 0 0 1 1 1 0 0 1 0 0 1 1 0 0 0 0 2 0 0 0 0 0 0 1 1 0 1 0 0 0 0 1 1 0 0 0 0 0 2 2
190 0 0 2 0 0 2 2 1 1 1 0 0 1 0 0 1 2 1 2 2 0 0 0 0 0 1 1 0 0 1 0 0 0 2 0 2 0 0 0 1 0 0 2 2 1 1 1 0 2 0 0 0 1 1 2 0 0 0 0 1 1 0 1 0 0 0 1 0 0 0 1 2 2 2 2 0 0 1 0 1 0 2 2 2 0 1 0 0 2 0 0 0 2 0 0 0 1 1 1 1 0 0 0 2 0 2 2 2 0 0 2 0 1 1 0 1 0 0 2 2 0 2 0 0 2 2 0 1 1 1 1 0 0 0 0 0 0 0 0 1 1 0 0 0 0 0 0 0 0 0 0 0 1 0 0 0 2 0 0 1 0 1 0 1 1 0 0 1 0 0 0 1 1 2 1 2 0 0 0 0 1 0 2 2 2 1 0 0 2 1 0 1 0 2 1 2 0 0 0 0 0 0 1 1 0 1 1 0 1 1 0 2 1 0 2 0 0 1 1 1 1 2 0 0 1 1 0 0 0 0 0 0 0 0 0 0 2 2 0 0 1 2 1 2 0 0 0 0 0 0 0 0 0 1 2 1 2 1 1 1 0 0 1 1 0 0 0 1 1 0 2 0 0 0 1 0 1 1 0 2 0 0 0 0 1 0 2 0 2 0 0 0 1 2 0 1 0 1 2 1 0 1 0 1 0 0 0 1 0 1 0 2 1 1 0 2 0 1 0 1 2 2 1 0 0 0 1 0 2 2 0 0 1 0 0 0 0 2 0 0 0 1 2 0 0 2 1 2 1 2 0 0 0 2 0 0 2 0 1 0 0 1 0 1 0 1 2 2 0 2 0 1 2 0 0 1 2 0 0 0 1 1 0 0 1 1 0 0 1 0 0 0 0 1 1 0 0 1 1 1 1 0 1 1 0 0 1 0 0 0 0 0 0 0 1 0 0 0 0 1 1 1 2 0 1 0 1 1 0 2 0 0 0 0 0 0 2 2 2 2 0 1 1 2 2 2 1 1 1 0 1 2 2 2 2 0 2 1 1 1 1 0 0 0 0 0 2 2 1 1 1 1 1 1 1 0 1 0 1 0 2 0 0 2 1 0 0 1 0 1 1 1 0 0 0 1 0 1 0 0 2 1 1 0 0 1 0 0 0 0 1 1 0 0 0 0 2 0 1 0 2 2 2 0 2 0 1 1 1 1 0 1 1 1 0 2 0 0 0 0 0 1 1 1 2 2 1 1 1 0 0 1 2 2 0 1 0 0 0 0 0 1 1 1 1 0 0 0 0 1 1 1 0 1 1 2 0 0 2 1 0 2 0 0 2 1 1 0 0 1 1 1 1 1 0 1 0 0 0 0 2 0 0 0 1 0 0 0 1 0 0 0 1 0 0 0 1 0 1 1 2 0 0 0 0 2 1 0 0 1 0 0 2 0 0 2 0 2 0 0 0 1 2 0 0 1 0 1 1 0 1 2 0 0 0 0 0 2 1 0 0 1 0 0 0 0 1 0 1 1 1 0 0 1 0 2 1 2 0 1 1 0 2 0 1 2 0 1 0 0 0 0 0 0 0 0 1 0 2 1 0 1 1 1 2 1 0 0 1 1 1 0 0 1 1 0 0 0 0 0 0 0 0 0 0 0 1 0 0 0 0 1 2 2 2 2 0 0 0 0 0 0 0 0 0 0 1 1 1 1 1 1 0 1 0 1 0 1 1 0 1 2 1 1 0 0 1 1 1 1 1 0 2 2 0 0 1 1 1 0 0 0 0 0 2 0 2 0 2 0 1 2 0 2 0 1 0 1 0 0 0 0 0 1 0 1 0 1 2 0 0 0 1 0 2 1 2 1 1 1 1 1 1 0 1 1 0 1 2 1 0 2 0 0 1 1 0 1 0 0 1 2 0 2 1 0 0 0 1 1 1 0 2 2 0 0 0 0 0 1 1 0 0 0 1 1 0 1 1 1 0 1 0 2 1 0 0 1 1 2 2 1 1 0 1 0 0 2 0 2 0 1 1 2 1 2 0 1 0 1 2 1 1 1 1 1 0 1 1 1 0 0 0 1 0 0 0 0 0 0 0 0 1 1 1 1 0 1 0 1 1 0 1 0 0 0 0 1 1 0 0 0 0 0 0 1 0 0 0 2 1 1 0 0 0 1 1 0 1 0 0 0 0 0 1 1 0 1 1 1 0 0 0 0 1 0 1 1 0 0 0 0 1 0 1 1 0 1 1 1 1 0 2 1 0 0 0 1 0 1 1
191 0 0 2 0 0 1 1 0 0 0 0 1 1 0 1 0 0 1 2 2 0 0 0 0 0 0 0 1 0 0 1 0 0 1 1 1 1 0 0 1 0 0 0 2 1 0 0 1 1 0 0 0 1 0 2 0 0 0 0 1 0 0 2 0 0 0 1 1 0 0 0 1 2 0 2 2 1 2 1 1 0 1 1 2 0 0 0 0 2 0 0 1 1 0 0 0 0 0 2 0 0 1 0 2 1 2 0 1 1 0 2 1 2 2 1 2 0 0 1 2 0 2 1 0 1 1 1 0 1 1 1 0 0 0 0 0 0 0 1 0 2 0 0 0 1 0 0 0 2 0 0 0 1 0 0 1 2 1 2 1 1 0 2 0 1 0 0 1 1 0 0 1 1 0 1 2 2 2 2 2 2 0 2 1 1 2 1 0 0 1 1 0 1 1 1 1 0 1 0 0 0 0 0 1 0 2 2 1 0 2 0 1 0 0 2 0 0 1 0 0 0 1 0 1 1 1 1 0 1 0 0 0 0 0 0 0 2 2 0 0 0 0 0 0 0 0 0 0 0 0 1 0 0 0 0 0 1 0 0 0 0 0 1 1 0 0 0 0 0 1 2 0 0 0 0 0 2 2 0 1 0 2 2 0 2 1 2 0 2 1 1 1 0 2 0 2 2 0 1 1 0 1 0 1 0 0 0 0 1 0 1 2 2 2 1 1 0 0 0 0 2 1 0 1 0 0 2 2 0 2 0 1 2 0 0 0 0 2 2 1 1 2 2 0 0 1 0 1 1 1 0 0 1 1 1 1 1 0 1 0 0 1 0 1 0 1 1 2 0 2 0 2 1 0 0 2 0 0 0 0 0 1 1 0 1 1 0 0 0 0 1 0 0 1 1 0 1 1 1 1 1 1 0 0 0 1 0 0 0 0 0 0 0 0 1 0 0 0 1 1 0 1 0 1 0 1 1 1 0 1 0 2 2 0 1 0 0 0 1 0 0 2 0 0 1 1 0 1 1 0 1 1 2 1 1 0 2 1 1 1 2 0 0 0 0 0 1 1 0 0 1 0 0 1 0 1 1 0 1 2 2 0 1 1 1 0 0 1 0 1 1 0 1 0 0 0 0 0 0 1 2 1 1 0 0 1 1 0 0 0 0 0 0 0 1 0 2 0 2 2 0 0 0 0 0 1 0 0 1 1 1 0 0 0 0 0 0 1 1 1 1 0 2 2 0 2 1 1 2 0 0 1 1 1 2 2 0 0 0 0 0 0 0 1 1 1 0 0 0 0 1 2 0 2 0 2 2 2 2 2 0 1 0 1 0 0 1 0 0 2 1 0 0 0 0 0 0 0 0 0 2 1 1 2 2 1 0 0 0 0 0 0 1 0 0 0 1 1 0 0 0 0 0 0 1 0 0 0 0 0 2 1 2 0 0 2 0 1 1 1 0 0 1 0 0 2 0 1 0 0 2 2 1 0 0 0 0 2 0 0 0 1 1 1 1 1 2 2 0 0 0 0 0 0 0 2 0 1 1 1 0 0 0 0 1 0 0 0 0 0 0 1 1 0 0 1 1 0 1 0 1 2 1 1 2 2 1 1 0 0 0 0 1 1 1 0 2 1 1 0 1 0 0 0 2 2 0 0 0 0 0 0 2 0 0 1 1 0 1 1 0 0 0 0 0 0 0 0 1 0 1 0 0 0 1 1 0 0 0 0 1 2 1 0 0 1 2 0 0 0 1 0 0 0 0 0 1 2 2 0 0 1 1 1 1 1 1 2 2 1 2 0 1 1 1 0 0 0 0 0 1 1 0 1 1 1 1 1 2 0 0 0 1 0 2 2 2 1 2 2 1 1 1 0 1 1 0 1 1 0 1 1 1 1 1 0 1 1 0 0 1 1 1 1 0 1 0 0 0 0 1 0 1 1 0 1 0 0 0 2 2 0 0 1 0 1 0 1 0 0 0 0 0 2 1 0 0 1 1 1 1 0 0 0 0 0 0 1 0 0 0 1 0 2 2 2 0 0 1 0 1 1 1 1 1 0 0 0 1 0 0 0 2 2 1 0 1 1 0 0 1 0 0 2 2 0 1 0 0 0 2 0 2 0 0 0 2 0 0 0 1 0 0 0 0 2 1 1 1 1 0 1 1 1 0 1 2 0 2 0 0 0 1 0 0 1 0 1 1 0 0 0 0 0 0 0 0 2 1 1 0 0 1 0 0 0 0 0 0 0 0 0 2 0 0 0 0 2 0 2 0
192 0 0 2 0 0 2 2 0 1 1 1 1 1 0 1 0 2 1 1 1 1 0 1 0 0 0 1 0 1 1 0 1 1 1 1 1 0 0 0 1 0 0 1 2 1 0 0 2 1 0 0 1 2 0 2 0 1 1 1 1 0 1 0 0 0 0 1 1 0 0 1 2 2 1 2 1 2 2 0 0 0 2 1 1 0 0 2 1 2 0 1 1 1 0 0 0 2 2 2 1 0 0 0 2 0 2 0 1 1 0 2 1 1 2 2 2 0 0 2 2 0 2 2 0 1 1 0 1 1 1 1 1 0 0 0 0 1 2 0 0 2 0 1 0 0 0 0 0 1 0 0 0 1 0 0 0 2 0 1 1 0 0 1 0 1 0 0 1 1 1 0 0 2 2 0 2 1 1 1 1 1 0 2 2 2 1 0 0 1 1 0 0 1 1 1 0 0 0 1 1 1 1 1 0 0 1 0 2 0 2 0 1 1 0 2 0 0 1 0 1 1 1 0 0 1 1 2 0 2 0 0 0 0 0 0 0 1 2 1 1 0 2 0 1 0 0 0 1 1 1 0 0 0 0 2 1 2 1 2 1 1 0 1 0 0 0 0 2 0 1 0 1 1 1 0 0 2 2 0 0 0 1 1 0 1 1 2 0 2 1 1 1 0 2 0 1 1 0 1 0 0 1 0 1 0 0 0 1 0 0 1 2 1 1 0 2 0 0 0 0 1 2 0 1 0 0 1 1 0 1 2 0 1 0 0 0 0 2 1 0 1 2 1 0 0 2 0 0 1 0 0 0 1 1 1 1 0 0 1 0 0 0 0 0 2 0 2 1 1 1 1 1 1 1 1 2 0 2 0 0 0 0 1 1 1 1 1 1 1 0 1 2 0 2 0 1 0 0 0 0 0 0 1 1 0 0 0 1 0 0 0 0 0 1 2 0 0 0 0 0 1 1 1 1 1 2 1 0 0 0 0 1 1 0 1 0 1 0 0 2 0 1 1 0 2 0 0 1 2 0 0 1 1 2 1 1 2 2 1 1 2 1 1 0 2 2 1 1 0 0 1 2 2 1 0 1 1 0 1 1 2 1 0 1 0 0 1 2 0 0 0 1 2 0 0 0 0 0 1 1 1 1 0 0 0 2 1 0 0 0 0 0 0 0 0 0 2 0 1 1 2 0 0 1 2 0 1 0 1 1 0 0 0 0 0 1 1 1 2 1 0 0 0 1 2 0 1 2 2 0 1 1 2 0 0 0 1 0 0 0 0 1 0 1 1 0 1 1 0 1 0 0 0 0 0 2 2 2 2 2 0 2 0 0 1 0 1 1 0 0 0 1 0 1 0 1 0 0 0 0 1 1 2 2 2 1 0 0 2 2 0 0 1 0 0 0 0 0 0 0 0 0 0 0 0 2 0 0 0 0 1 0 2 0 0 2 1 2 1 0 2 0 1 0 0 2 0 1 1 2 1 1 1 0 0 0 0 1 0 0 0 0 0 1 2 0 2 1 0 0 0 0 0 0 0 2 1 2 0 1 0 1 2 1 2 1 1 2 0 0 0 0 1 1 0 0 2 0 0 0 1 0 0 2 1 1 1 1 0 0 0 0 0 0 1 1 0 0 0 0 0 1 0 0 1 1 0 0 0 0 0 0 2 1 1 1 0 1 1 0 1 0 0 0 1 0 1 0 0 0 0 0 1 0 1 1 1 0 1 0 1 2 0 0 0 0 1 1 1 0 0 1 1 1 0 0 1 2 2 0 0 2 2 2 0 0 2 2 2 0 2 0 1 1 1 1 1 0 0 0 1 0 1 0 0 0 0 0 1 0 0 1 1 1 2 2 2 2 2 1 2 0 0 0 1 1 0 0 2 0 0 1 0 0 2 0 0 0 0 0 0 0 0 0 0 0 0 0 0 0 2 0 2 2 0 0 0 0 1 0 1 0 0 0 2 0 0 1 1 0 0 0 0 1 0 0 1 2 1 1 1 0 0 0 0 0 0 1 0 0 0 0 0 0 0 0 0 1 0 1 2 2 2 1 0 0 2 1 1 0 0 0 0 0 0 0 1 1 0 0 1 0 2 0 0 1 1 1 0 1 1 1 1 2 2 2 2 0 0 1 1 1 0 0 0 0 1 1 0 1 0 0 2 1 0 2 1 0 0 0 0 0 0 1 0 0 0 1 1 1 0 0 0 1 1 0 1 1 0 0 0 0 0 0 1 1 0 0 0 0 0 0 2 0 0 0 0 1 0 2 0
193 0 0 1 0 0 2 1 0 1 1 1 0 0 0 0 0 1 1 1 1 1 1 1 1 1 1 2 0 0 0 0 0 1 2 1 2 1 0 0 1 0 0 2 2 2 1 0 1 1 1 0 0 0 1 0 0 1 1 0 1 0 0 0 1 1 1 0 0 0 0 2 2 2 1 2 1 2 2 0 2 0 2 0 0 0 0 0 0 2 0 0 0 1 0 0 0 1 1 2 2 0 0 0 2 0 2 0 1 1 0 2 2 2 2 2 2 0 0 0 1 2 2 0 0 2 1 2 0 2 0 0 0 0 1 0 1 0 0 2 1 1 1 0 0 2 0 1 1 1 0 1 0 0 0 0 0 1 2 1 1 1 0 0 0 2 0 2 0 0 0 0 0 2 1 1 1 0 0 1 0 0 1 1 1 0 1 1 0 0 1 1 0 1 1 1 0 0 0 0 0 0 1 1 1 0 1 1 2 0 1 0 1 0 0 2 0 0 1 1 1 1 1 0 0 1 1 2 0 2 0 0 0 0 0 0 0 2 2 0 0 0 2 0 1 0 0 0 0 0 0 1 0 0 0 0 0 2 2 2 2 0 0 0 0 0 0 1 1 0 0 2 2 1 0 0 0 2 2 0 0 0 0 0 0 0 0 1 0 2 2 2 1 0 2 0 2 2 0 0 0 0 0 2 0 0 0 0 1 0 0 0 2 1 1 0 2 0 1 0 2 1 1 1 1 0 0 2 1 0 2 1 0 1 0 0 0 2 0 2 0 1 2 0 0 2 0 0 2 1 1 0 0 1 1 0 0 0 0 2 0 0 2 0 2 1 0 1 2 0 2 0 2 1 0 0 1 1 1 0 0 2 1 0 1 0 0 0 0 0 0 2 1 0 0 2 0 1 0 0 0 0 1 0 0 0 1 2 0 0 0 0 0 0 1 2 0 0 1 1 1 1 0 1 1 2 1 1 1 0 1 0 0 0 1 1 0 0 0 1 0 0 1 1 0 2 2 0 2 1 0 0 0 1 2 0 2 2 0 2 1 1 1 0 0 1 1 1 1 0 0 1 2 2 1 0 1 1 1 0 1 2 0 0 2 1 0 0 2 0 0 0 1 2 0 0 0 1 1 0 1 2 2 2 0 1 2 1 0 0 1 0 0 0 0 0 0 2 0 1 1 2 0 0 0 1 1 0 1 2 0 1 0 0 0 1 0 0 1 2 1 1 0 0 0 1 0 1 1 2 0 0 0 2 0 0 0 1 0 1 1 0 0 0 0 0 2 2 2 0 0 0 0 0 0 0 0 2 2 2 2 0 1 0 0 1 0 0 0 0 1 1 1 0 0 0 0 0 0 0 0 2 0 1 2 2 2 0 0 0 1 0 0 2 1 2 0 2 1 0 0 1 0 0 0 1 0 1 0 0 0 2 1 1 0 0 2 0 2 1 0 1 0 0 2 0 1 0 0 0 1 2 2 0 0 0 0 0 2 0 0 0 1 0 2 2 1 1 0 0 0 1 0 0 1 1 1 0 2 0 0 0 1 2 1 2 1 1 1 2 0 0 0 1 0 0 0 1 0 1 0 1 0 0 1 1 1 1 2 0 1 2 0 0 0 0 0 1 1 1 0 1 1 0 0 0 0 0 1 1 0 0 1 1 1 1 2 0 0 0 0 0 0 2 0 0 0 1 1 1 0 1 0 0 1 0 1 0 0 0 0 2 2 0 0 0 0 0 1 1 2 0 0 0 0 1 0 0 0 0 0 1 2 2 2 1 1 2 0 2 0 1 1 1 1 1 0 0 0 2 0 2 0 0 0 0 0 0 0 2 0 0 0 2 0 2 2 2 1 2 2 1 2 0 0 0 0 0 2 2 1 1 1 1 1 2 0 0 1 0 0 1 1 1 1 0 1 0 2 0 0 1 0 2 2 0 0 0 0 0 0 1 0 0 0 0 0 0 1 2 0 1 0 0 1 1 0 1 1 1 1 1 0 0 0 0 0 1 0 0 0 0 1 0 2 2 2 0 0 0 1 2 2 2 0 0 1 1 0 2 0 0 0 0 0 0 0 1 2 0 1 1 0 0 1 1 1 1 0 1 0 2 0 1 0 0 1 0 0 0 1 2 2 1 1 0 1 0 1 0 2 1 1 1 1 0 1 2 0 1 0 0 0 1 0 0 0 0 0 1 0 1 0 0 0 1 0 1 1 0 0 0 0 1 0 2 2 0 1 0 0 1 0 2 0 1 0 0 0 0 2 0
194 1 0 0 0 0 0 1 1 1 1 1 0 0 0 0 0 1 1 1 1 0 0 1 1 1 1 0 1 2 0 0 1 2 1 2 1 0 1 0 1 0 0 0 1 1 1 0 2 0 0 0 1 1 1 1 0 0 1 0 2 0 0 0 0 0 0 1 1 0 0 2 2 2 2 2 0 2 2 0 2 0 1 0 1 0 0 0 0 1 0 0 1 1 0 0 2 1 1 2 1 0 0 0 2 1 2 2 2 0 0 2 0 2 2 0 2 0 0 2 2 0 2 1 0 0 0 2 0 2 1 1 0 0 1 1 0 0 0 2 1 1 0 0 0 0 0 0 0 2 1 1 0 0 0 0 0 0 1 2 1 1 1 1 0 1 0 0 1 1 0 0 2 0 0 1 2 1 0 0 0 1 0 2 1 1 2 1 0 1 1 1 0 1 1 1 1 0 1 1 1 1 0 1 1 0 2 1 0 0 1 0 1 0 0 2 0 2 2 2 0 0 2 0 0 0 0 1 0 0 0 0 0 0 0 0 0 1 1 1 1 0 2 0 1 0 0 0 0 0 0 1 2 1 0 1 0 1 0 0 0 0 0 0 1 0 0 0 2 1 0 2 0 0 0 0 1 2 2 0 0 0 0 0 0 0 0 2 0 2 2 0 2 0 2 0 2 0 0 1 0 0 1 0 1 0 1 0 1 0 0 1 1 1 0 1 2 1 0 1 1 1 2 0 1 0 0 0 0 1 2 1 0 2 0 0 0 0 2 0 0 0 1 1 0 0 1 0 1 0 1 0 0 0 0 0 0 1 0 1 0 0 2 0 2 0 2 1 1 1 1 1 2 1 1 1 1 1 0 1 0 0 0 0 0 0 0 1 1 0 0 1 0 1 2 0 2 0 0 1 0 1 0 2 0 2 0 2 0 0 0 0 0 0 1 1 1 1 0 0 0 2 0 1 0 2 1 1 0 0 0 1 0 0 0 0 0 1 0 0 1 0 2 0 0 1 2 0 1 0 0 1 1 1 1 0 1 1 0 1 1 1 1 1 0 2 2 2 2 1 2 2 1 1 1 1 0 2 1 1 0 2 0 0 0 2 0 0 1 0 2 2 1 1 0 0 1 0 1 1 1 2 2 0 0 0 1 0 0 0 0 0 0 0 0 0 0 1 0 1 1 1 1 1 0 2 0 1 0 0 2 0 0 0 0 0 1 0 0 1 0 0 0 0 0 1 2 0 0 0 0 0 0 2 0 1 0 1 0 1 1 0 0 0 0 0 0 1 1 1 1 1 0 0 0 0 0 0 0 2 1 0 1 0 1 0 1 0 0 0 2 1 0 0 0 0 0 0 0 0 0 2 1 1 2 2 0 0 0 2 1 0 0 1 1 2 0 0 0 0 0 0 0 0 0 2 0 1 0 0 0 1 0 2 0 1 2 0 2 1 0 1 0 2 1 0 1 0 0 0 1 2 1 1 0 0 0 0 2 1 1 0 0 1 1 1 0 1 1 0 0 1 0 0 1 0 2 0 2 0 0 0 1 1 0 1 1 0 0 2 0 0 0 0 0 0 0 2 0 2 1 1 0 0 1 2 0 2 2 0 1 0 1 0 0 1 0 2 1 1 0 0 1 1 0 0 1 0 1 1 1 1 0 2 1 1 2 0 0 0 0 0 0 0 0 1 0 0 0 0 0 1 0 0 0 1 1 0 0 0 0 1 1 1 1 0 0 0 2 2 0 1 0 1 0 2 0 2 2 2 0 0 0 0 1 1 1 2 2 2 0 2 1 0 1 0 1 1 0 0 0 1 0 0 1 0 0 1 0 2 0 0 1 0 1 2 1 2 2 2 2 2 1 1 0 0 0 0 1 2 0 1 1 0 0 2 0 0 1 1 0 0 1 0 1 0 0 0 0 0 0 2 0 2 1 1 1 0 0 0 1 2 0 0 0 1 1 0 1 1 0 1 0 0 1 2 1 0 1 1 2 2 0 0 0 0 0 0 0 0 0 0 1 0 1 1 1 1 2 0 0 2 0 0 2 2 0 0 1 1 0 0 1 0 1 1 0 1 1 1 0 1 0 1 1 1 1 1 0 1 0 1 0 2 0 0 0 1 0 0 0 0 1 0 0 0 1 0 2 0 0 0 1 2 2 0 2 1 0 1 0 0 1 0 0 0 0 0 1 1 1 0 0 0 0 1 0 1 2 1 1 1 0 1 0 1 1 1 0 0 0 0 1 1 0 1 0 0 0 0 2 0
195 1 0 1 0 0 1 2 0 2 1 1 0 0 0 0 0 1 1 1 2 0 0 0 0 0 0 0 0 1 0 0 1 2 2 1 2 1 0 0 1 0 0 0 0 1 0 0 1 1 0 0 0 0 2 1 0 0 0 0 0 2 0 1 0 0 0 0 1 1 0 1 2 2 1 2 1 0 1 0 1 0 2 1 1 1 0 1 1 2 1 1 0 1 1 0 0 1 0 1 0 0 0 0 2 1 2 2 2 0 0 2 0 1 1 1 1 0 0 0 0 0 2 1 0 1 1 0 1 1 1 1 1 0 0 0 1 1 1 0 0 1 1 0 0 2 1 0 0 1 0 0 0 2 0 0 0 1 1 1 0 0 0 0 1 1 1 1 0 0 0 0 1 1 0 1 2 1 1 1 1 2 0 2 1 1 2 2 1 1 2 1 1 0 2 1 2 0 0 0 0 0 0 0 0 0 2 1 1 0 1 0 1 0 0 2 0 0 1 1 0 1 2 0 0 0 0 1 0 2 0 0 1 1 0 0 0 2 2 0 0 0 0 0 0 0 0 0 1 1 1 1 0 0 0 2 1 1 0 0 0 0 0 0 1 1 0 0 1 0 0 2 0 0 0 0 1 1 1 0 0 0 1 1 1 1 0 2 0 2 2 0 1 0 2 0 1 1 0 1 0 0 0 1 0 0 0 0 1 0 0 1 1 1 0 1 2 0 0 0 1 2 1 0 0 0 1 2 1 0 2 1 0 0 0 0 0 1 1 0 0 1 2 2 0 0 1 0 0 1 0 1 0 0 0 0 0 0 0 1 0 0 1 0 1 2 0 2 0 2 0 2 0 2 0 0 1 0 0 0 0 0 1 0 0 0 0 0 0 1 0 1 0 0 2 0 0 2 1 1 0 1 0 2 1 1 0 0 0 0 0 0 0 0 1 2 0 0 0 0 0 1 2 0 1 2 0 0 2 0 0 1 2 2 0 1 0 0 0 0 0 0 0 1 0 2 1 1 1 2 0 0 1 2 1 1 0 2 1 1 2 2 1 1 0 2 2 0 0 0 0 2 2 2 2 0 2 2 1 1 1 1 0 1 1 1 0 1 2 1 1 0 0 1 0 0 1 1 1 0 1 2 2 2 0 0 1 1 0 0 0 0 0 1 0 0 0 2 0 2 2 0 0 0 1 1 1 0 0 2 0 2 1 1 1 0 0 0 1 2 1 1 0 0 0 1 2 1 1 1 0 0 0 2 0 0 0 0 0 0 0 0 1 2 0 0 0 1 1 0 0 1 0 0 0 0 0 2 2 2 2 0 2 0 1 0 1 1 1 0 0 0 1 0 0 0 0 1 0 2 1 1 2 1 1 1 0 0 0 1 0 0 0 0 0 0 0 1 0 1 0 1 0 0 0 1 1 1 0 0 0 0 0 2 0 0 2 0 2 1 0 2 1 2 0 0 1 0 1 0 1 1 1 1 0 0 0 0 2 1 1 0 1 0 1 2 1 2 1 1 0 1 0 0 1 1 1 1 1 1 1 1 0 1 0 1 1 1 2 0 0 0 1 2 1 0 1 2 0 1 0 2 0 0 2 0 2 2 2 0 2 2 0 0 0 0 0 1 2 2 0 0 0 0 0 0 0 0 2 2 1 1 0 2 1 1 0 1 1 2 0 2 0 0 0 0 0 0 0 0 0 0 1 0 1 1 0 0 0 0 0 0 1 2 0 0 2 0 2 2 0 0 1 2 1 2 0 0 0 2 0 1 0 0 1 0 1 1 2 2 1 2 1 0 1 0 0 0 0 0 0 1 0 0 0 0 2 1 0 2 0 0 1 0 1 1 0 2 1 2 2 1 1 0 0 0 0 0 0 2 0 0 2 0 0 1 1 0 0 0 0 0 2 1 2 0 2 0 2 0 0 1 0 2 1 0 1 0 0 0 1 2 0 0 0 0 0 0 1 1 0 0 1 0 2 2 0 1 2 1 2 2 1 1 0 1 1 0 1 0 0 0 1 0 2 2 2 0 0 0 0 2 2 2 1 1 0 1 1 1 1 0 1 1 2 2 0 1 2 1 0 2 0 1 0 2 1 0 1 0 1 2 1 2 1 0 1 2 0 0 0 0 0 1 0 1 1 1 1 1 2 0 2 1 1 0 1 2 0 2 0 2 1 0 0 1 1 0 0 1 0 1 0 0 2 0 0 0 2 0 0 0 0 1 0 1 1 1 0 1 1 0 0 1 0 0 1 0 0 0 1 1
196 0 0 1 0 0 1 2 1 2 2 0 0 0 0 0 0 0 0 2 2 0 0 0 0 0 1 2 0 0 2 0 2 2 2 0 2 0 0 0 1 0 1 1 1 1 0 0 1 1 1 0 0 0 2 2 0 0 0 0 1 0 0 1 1 1 1 0 1 0 1 1 2 1 2 1 0 0 2 2 0 0 2 1 1 0 0 0 0 2 0 0 1 1 0 0 0 1 1 2 0 1 1 0 2 0 2 0 2 2 0 2 1 2 2 2 2 0 1 1 1 0 1 0 1 0 0 1 0 1 0 0 0 0 1 1 0 0 0 0 1 1 0 0 0 0 0 0 0 0 0 0 0 0 0 0 0 0 1 1 1 1 0 0 0 2 0 0 1 2 1 1 2 0 1 1 1 0 0 0 0 1 0 2 0 0 2 1 0 1 1 0 1 0 1 1 2 0 0 0 0 0 0 1 1 0 1 0 2 0 2 0 1 0 0 2 0 0 1 1 0 0 1 1 0 1 1 1 0 1 0 0 0 0 0 0 0 2 2 0 0 0 1 0 2 1 1 0 0 0 0 1 1 0 0 1 0 1 0 0 0 0 1 1 1 0 0 0 2 0 0 2 0 0 0 0 0 1 1 0 0 1 0 0 1 0 1 1 0 2 2 2 2 0 2 0 0 0 0 0 1 0 1 0 1 0 0 0 1 0 0 2 2 2 2 1 2 0 0 0 0 2 0 0 1 0 0 1 0 0 1 2 0 2 0 0 0 1 1 2 0 2 2 2 0 0 1 1 2 1 0 0 1 0 0 0 0 1 0 0 0 0 2 0 2 0 1 2 1 1 1 1 1 2 0 0 2 2 0 0 0 0 0 0 1 0 0 0 0 0 0 0 0 0 2 0 0 1 0 0 0 0 0 1 1 0 0 2 0 0 0 0 0 0 0 2 0 0 1 1 1 0 1 0 0 1 1 1 2 1 1 0 0 1 1 0 0 0 0 0 2 0 1 1 1 0 2 0 1 1 1 0 0 2 0 0 0 1 1 0 1 1 0 0 1 1 0 1 1 1 2 2 2 2 1 0 1 2 0 2 2 1 0 1 2 0 0 0 2 0 0 0 1 1 0 0 2 0 1 0 1 2 2 2 0 0 1 1 0 0 0 0 0 1 0 0 1 1 0 1 1 1 1 0 0 1 0 0 0 2 0 0 1 0 1 0 0 2 2 0 2 2 0 1 1 2 2 1 1 2 0 0 0 2 0 0 0 0 0 0 0 0 0 0 0 0 0 2 2 1 0 0 1 0 1 0 1 0 0 2 1 0 2 0 1 1 1 0 0 0 0 0 1 0 0 0 0 1 0 1 1 1 0 0 2 2 2 0 0 1 0 0 0 1 1 1 0 2 0 0 0 0 0 0 0 0 2 1 0 0 1 1 0 2 0 1 2 1 2 1 0 0 0 1 1 0 1 0 1 1 0 2 1 1 1 0 0 0 0 0 0 0 1 0 2 2 1 2 1 1 1 0 0 0 1 0 2 0 2 1 1 1 1 2 0 2 1 0 2 1 0 0 0 1 1 0 0 1 0 2 0 2 0 0 1 1 2 1 2 0 0 0 0 0 0 1 0 2 1 1 0 0 0 0 0 0 0 0 0 0 0 0 0 2 1 1 1 1 0 1 1 1 0 0 0 1 1 0 0 1 0 1 2 1 1 2 0 0 0 0 0 0 2 0 0 0 1 0 2 2 1 0 0 0 0 0 0 1 1 2 0 1 1 1 1 1 0 2 1 2 0 2 2 0 1 0 1 1 0 0 0 1 0 1 0 1 1 0 1 2 0 0 1 1 1 2 2 0 2 2 0 2 0 1 0 1 1 0 1 2 0 1 1 0 0 2 0 0 0 0 0 1 1 1 1 0 1 0 0 1 0 1 0 2 2 0 0 0 0 0 2 2 1 0 0 1 0 1 1 1 0 0 1 1 2 2 0 0 1 2 2 2 0 0 0 0 0 0 0 1 0 0 1 0 1 1 1 0 1 0 2 2 1 1 1 1 0 0 0 2 0 0 1 0 1 1 0 0 1 0 0 1 0 1 2 1 1 0 1 0 1 1 0 0 2 1 1 1 0 1 0 1 2 0 0 1 1 0 2 0 2 0 1 1 2 0 2 2 0 2 0 1 0 0 0 0 0 0 1 1 0 0 0 0 0 1 0 0 1 0 0 0 0 1 0 1 0 0 0 1 1 0 0 2 0 0 0 0 1 0 2 0
197 0 1 1 0 0 1 2 0 2 2 0 2 2 0 2 0 1 0 1 1 0 0 0 0 0 0 1 0 2 0 0 1 2 2 0 2 2 0 0 0 0 0 0 2 1 1 0 2 0 0 0 0 1 1 2 0 0 0 0 1 0 0 2 0 0 0 0 0 0 0 1 2 1 2 1 0 0 1 1 1 0 2 0 0 1 0 0 0 2 0 0 2 1 0 0 0 0 0 2 0 0 1 0 2 0 2 0 0 0 0 1 0 1 1 0 1 0 1 1 1 0 2 2 0 0 0 0 2 2 0 0 0 0 0 0 1 0 0 2 2 0 0 1 1 2 0 0 0 0 0 0 0 0 0 0 0 0 0 2 1 0 0 0 0 2 0 0 0 1 0 0 0 2 2 1 2 0 0 0 0 0 0 1 1 1 1 0 0 1 1 0 0 1 1 1 1 0 0 1 1 1 0 1 2 0 0 0 0 0 0 0 1 0 0 2 2 0 2 1 1 1 1 0 0 1 1 1 0 0 0 0 0 0 0 0 0 2 2 0 0 1 2 1 2 0 0 0 0 0 0 0 0 1 0 2 1 1 0 0 0 0 0 2 2 0 0 0 2 0 0 1 1 1 0 0 2 1 1 0 0 2 1 1 0 1 2 1 0 1 0 1 2 0 2 0 2 0 0 1 1 0 1 0 1 0 1 1 1 0 0 1 2 2 2 0 1 0 1 0 1 2 1 0 2 0 0 2 2 1 2 0 1 2 0 0 0 2 0 1 0 0 1 2 0 0 1 1 2 1 0 1 0 0 1 0 0 1 0 1 0 0 1 0 1 0 1 2 2 0 2 0 0 2 0 0 2 0 1 0 1 2 0 0 0 1 1 1 1 1 0 0 1 0 1 1 0 0 1 1 1 1 0 1 0 1 0 0 0 0 0 0 1 0 1 2 1 1 0 0 0 2 1 1 0 0 1 1 1 0 1 0 1 1 0 1 0 0 0 0 2 0 2 0 0 1 1 1 2 1 0 0 0 1 1 0 1 2 1 2 2 2 1 1 0 2 2 1 2 0 0 1 2 2 1 0 1 2 0 1 1 1 0 1 0 2 1 0 2 0 0 0 1 0 0 0 1 0 0 1 1 1 0 0 0 0 2 1 0 0 0 0 0 0 0 1 0 1 0 1 1 1 0 0 0 2 1 0 0 2 1 1 2 2 2 0 2 0 0 0 1 1 0 1 1 1 1 0 0 0 0 0 0 0 1 1 1 0 0 1 1 0 1 1 1 1 0 1 0 0 1 1 2 0 1 0 1 1 2 1 2 0 2 0 1 1 1 1 0 0 0 0 1 0 0 0 0 1 0 0 0 2 1 1 1 1 1 0 0 1 0 0 0 1 0 0 0 0 0 1 1 1 0 1 0 0 1 1 0 0 0 1 0 1 0 0 2 1 2 2 1 1 1 2 0 0 1 0 1 1 1 2 0 1 0 0 0 0 2 1 0 1 1 0 1 1 0 1 0 0 0 1 0 0 0 0 2 0 1 1 1 1 0 1 0 1 1 1 1 0 1 1 1 1 0 0 1 1 0 0 0 0 0 0 0 2 0 1 2 0 1 2 0 0 0 0 0 1 1 1 0 0 0 0 2 0 0 0 0 0 0 0 0 2 1 0 0 1 0 2 1 0 0 1 0 0 0 1 0 0 0 0 1 0 0 1 0 0 0 0 0 1 2 0 0 0 1 0 1 0 0 1 0 1 1 0 0 1 1 2 0 1 0 0 1 1 0 1 2 2 1 2 2 0 0 0 0 1 0 0 0 1 0 0 0 0 1 0 0 1 0 0 2 0 2 2 2 1 1 1 1 1 1 1 0 1 1 0 0 2 0 0 1 0 0 2 0 0 1 0 0 1 1 1 1 0 1 0 1 0 1 0 0 2 2 0 0 0 0 0 0 1 1 1 0 1 0 0 2 0 0 0 1 0 1 1 0 1 2 1 1 1 1 1 0 2 0 0 0 0 0 0 1 1 2 2 2 0 0 0 0 2 2 1 1 0 0 1 0 2 0 0 1 0 1 1 0 1 1 0 0 1 0 1 2 2 2 2 1 0 1 0 0 1 0 0 0 1 0 0 0 0 1 0 0 1 2 0 0 0 2 0 2 2 1 0 2 2 0 2 0 0 1 0 0 0 0 0 1 1 1 0 0 0 2 0 0 2 0 0 0 0 0 0 1 1 0 0 0 1 1 0 0 1 1 0 1 0 2 0 0 0
198 0 0 0 0 0 0 2 1 1 1 0 1 1 0 1 0 1 0 2 1 1 0 1 0 0 0 2 1 1 1 1 1 1 1 1 1 2 0 0 0 0 0 1 2 1 0 0 1 0 0 0 1 1 1 1 1 0 0 1 1 0 0 0 0 0 0 0 1 0 0 0 2 2 1 2 1 1 1 0 1 0 1 1 2 0 0 2 2 2 1 1 0 2 0 0 1 1 1 2 1 0 1 0 2 0 2 0 1 1 0 1 0 1 1 1 1 0 1 1 1 0 2 1 0 1 1 0 0 0 1 1 0 0 1 0 0 0 0 0 0 2 0 0 0 0 0 0 0 1 1 0 0 0 0 0 0 0 1 0 0 0 0 1 1 1 0 0 1 1 0 0 2 0 2 1 0 2 1 1 2 2 0 2 2 2 1 1 0 1 2 1 0 1 2 2 1 0 1 0 0 0 0 1 0 0 1 1 2 0 1 0 0 0 0 2 0 1 0 0 1 1 1 1 0 1 1 1 1 2 0 0 0 0 0 0 0 1 2 1 1 0 2 0 1 0 0 0 0 0 0 0 0 0 0 1 0 2 1 1 1 0 0 0 0 0 0 0 1 1 0 2 2 2 1 1 0 2 2 0 1 0 0 0 0 1 1 1 0 1 0 0 0 1 2 1 0 0 0 1 0 1 0 0 0 0 0 0 2 0 0 2 1 1 1 0 1 0 0 0 0 2 1 0 1 0 0 1 1 1 2 1 1 1 0 0 1 1 1 0 0 1 1 1 0 0 0 0 2 0 2 0 0 1 1 1 1 0 0 1 0 0 1 0 1 0 0 1 1 1 1 1 2 1 0 0 1 0 0 0 0 0 0 0 0 0 1 0 0 1 0 0 0 0 2 0 1 1 0 0 0 0 1 1 0 1 1 0 1 0 0 0 0 1 1 1 0 0 0 0 0 1 0 2 0 0 0 1 2 1 1 0 0 0 0 0 0 1 0 0 1 0 2 0 1 0 2 0 1 0 0 0 1 2 0 0 0 2 0 2 1 1 0 1 0 1 1 1 1 0 0 1 2 2 1 0 1 1 0 1 2 2 0 0 1 2 0 0 2 0 0 0 0 1 1 0 2 1 1 1 1 2 1 0 0 0 2 2 0 0 0 0 0 0 0 0 0 2 0 1 1 0 0 0 0 2 0 0 1 1 1 1 0 0 0 0 1 0 1 1 0 0 0 0 0 1 1 1 1 1 0 0 1 2 2 0 0 0 1 0 0 1 0 0 0 0 0 0 0 0 0 0 0 0 0 0 1 1 2 1 2 0 2 0 0 2 0 1 0 0 1 1 1 0 0 0 0 0 0 0 0 2 0 0 0 2 0 0 0 0 1 0 0 1 0 0 1 1 1 0 0 1 0 0 0 0 1 1 0 0 0 1 1 1 0 0 1 1 2 2 0 1 1 1 1 0 0 1 1 1 1 1 1 0 0 0 0 1 1 0 0 0 1 0 2 2 2 1 0 0 0 2 0 0 0 1 1 0 1 1 0 2 0 2 1 1 1 1 1 0 1 1 0 2 0 0 0 1 0 2 1 0 0 0 1 2 0 0 2 0 0 0 0 1 0 0 0 2 1 1 0 0 0 0 0 1 1 0 0 0 0 0 0 2 1 1 1 1 0 1 1 1 0 0 0 1 0 0 1 1 0 0 1 0 0 1 1 0 0 0 0 2 2 1 1 0 1 0 2 2 0 0 0 1 1 2 0 0 0 0 0 1 0 0 1 2 0 2 1 2 0 2 1 0 1 0 0 0 0 0 1 1 0 0 0 1 1 1 0 2 0 0 2 0 2 1 1 2 2 2 2 2 1 0 0 0 0 0 1 2 0 1 1 1 1 2 0 0 1 0 0 0 0 0 0 0 0 0 0 0 0 2 0 2 1 0 1 0 0 0 0 1 0 0 0 1 1 0 2 0 1 0 0 1 1 1 0 0 1 1 2 2 0 0 0 1 0 1 0 0 0 0 2 0 1 1 1 0 0 0 0 2 2 2 1 0 2 2 0 2 0 0 1 0 1 1 0 0 1 1 0 1 0 2 2 2 0 1 0 0 0 2 0 0 0 0 0 1 1 0 0 0 1 0 0 0 1 0 0 0 2 0 2 0 0 0 0 2 0 1 0 0 0 0 0 1 1 0 1 2 0 0 0 0 0 1 0 0 2 1 1 0 0 1 0 0 0 0 0 2 2 0 0 1 0 0 0 0 1 0 0 0
199 0 0 2 0 0 2 2 0 2 0 1 0 0 0 0 0 2 2 2 2 0 0 1 1 1 1 1 0 1 1 1 0 1 2 0 2 2 0 0 1 1 1 1 2 1 0 0 2 0 0 0 0 1 0 2 0 0 0 0 0 2 0 2 1 0 1 0 1 0 1 1 2 1 2 1 0 1 2 1 1 0 1 1 1 0 0 0 0 2 0 0 2 1 0 0 0 0 0 1 0 1 0 0 2 0 2 0 0 0 0 0 1 1 1 1 1 0 0 2 2 0 2 0 0 2 2 0 1 1 1 1 0 0 0 0 0 1 1 0 0 2 0 0 0 2 1 0 0 0 0 0 0 0 0 1 0 0 2 1 1 0 0 1 1 1 1 1 0 0 0 0 1 1 1 1 0 1 1 1 1 1 0 1 1 1 0 2 0 1 1 1 0 1 2 2 1 1 0 0 0 0 1 0 1 0 1 1 0 0 1 0 1 1 0 2 0 0 1 0 0 0 2 1 0 1 1 1 0 1 0 0 1 1 0 0 0 2 2 0 0 0 2 1 2 1 1 0 1 1 1 1 0 0 0 1 0 2 0 2 0 2 0 0 0 0 0 0 2 0 1 1 1 1 2 2 0 2 2 0 1 0 1 1 0 1 1 2 0 2 1 0 1 0 2 0 2 2 0 2 0 0 0 0 0 1 0 1 1 0 0 1 2 2 1 0 2 0 0 0 0 2 2 1 0 0 0 0 0 1 2 2 0 2 0 1 0 1 1 0 0 1 1 2 1 0 2 1 2 2 0 2 0 1 1 1 1 0 1 1 1 1 1 0 1 2 0 2 1 1 1 1 2 1 0 0 1 0 1 0 1 1 1 0 1 0 0 0 0 0 0 0 1 0 2 0 0 0 1 1 1 1 0 2 0 2 0 0 1 0 0 0 0 1 0 1 0 1 0 0 0 2 0 1 0 0 1 1 1 0 0 0 0 1 1 1 0 0 0 0 0 0 1 1 0 1 1 0 0 2 0 0 1 1 2 1 1 2 2 1 2 1 1 1 0 2 2 1 2 0 0 1 2 2 0 0 0 1 0 0 2 1 0 0 1 1 0 0 2 0 1 1 1 1 0 0 1 0 1 0 0 2 1 1 0 0 1 1 0 0 0 1 0 0 1 0 0 2 0 2 2 1 2 0 0 2 0 1 0 1 1 1 0 0 1 0 0 1 0 0 2 1 0 1 1 2 0 0 0 0 0 0 1 1 1 1 1 0 0 0 0 0 1 0 1 1 1 1 1 0 1 1 1 0 0 0 1 1 1 2 2 0 1 1 0 1 0 1 1 0 1 0 0 1 1 0 1 1 0 0 0 1 0 1 1 1 1 0 0 1 0 0 0 0 0 0 0 0 0 0 0 0 1 1 0 0 1 0 0 0 2 0 0 2 0 0 2 2 2 2 0 1 0 0 2 0 1 0 0 0 1 2 1 1 1 1 0 1 0 0 0 0 0 0 2 2 2 2 0 0 0 1 0 0 1 0 2 1 2 0 1 0 0 1 0 0 2 0 1 0 0 0 1 1 1 0 0 2 0 2 1 0 0 0 1 1 1 2 2 0 1 1 0 1 1 1 0 1 1 1 0 0 0 0 1 0 0 0 2 2 2 2 0 2 0 0 0 1 0 1 1 0 0 0 0 1 0 0 0 0 0 0 1 1 1 0 0 1 1 0 1 1 1 0 0 1 1 1 1 1 1 1 0 0 0 1 1 2 2 2 0 1 1 1 2 1 0 2 1 2 0 2 1 0 1 0 0 0 0 0 0 1 0 0 1 0 1 0 2 2 0 0 1 1 1 2 2 1 2 2 2 2 1 1 0 1 0 0 0 1 0 0 2 0 0 2 0 0 2 0 1 0 0 0 0 0 0 0 2 0 0 1 0 1 1 0 1 0 0 0 2 2 2 1 0 2 0 0 1 0 1 0 0 0 1 2 0 1 2 1 1 1 1 1 0 1 0 0 0 0 0 0 1 0 2 2 2 0 0 0 0 0 2 1 2 1 0 0 0 1 1 1 2 0 2 2 0 1 1 0 0 1 0 1 1 1 2 1 1 1 1 1 1 2 1 1 1 0 0 0 0 0 1 1 0 0 1 1 0 0 2 0 2 1 1 0 1 2 0 2 0 1 1 0 1 1 2 0 1 1 0 0 0 0 0 2 0 1 1 0 0 0 0 1 0 2 2 0 0 2 2 0 1 2 0 0 0 0 1 0 1 1
[truncated: 1,606,808 more chars]
