# Supplementary material for: KNN-MDR: a learning approach for improving interactions mapping performances in genome wide association studies
Source: BMC Bioinformatics. 2017 Mar 21;18:184. doi: 10.1186/s12859-017-1599-7 (PMC5361736; doi:10.1186/s12859-017-1599-7)
Supplement: Supplementary file 3 — The data set(s) supporting the results of Table 2. (ZIP 28603 kb) [file 12859_2017_1599_MOESM3_ESM.zip › 3/SINAN/S71/mkallsimul.dat]

1 0 0 1 0 0 0 1 0 1 0 1 0 2 1 0 1 0 2 1 1 1 0 0 0 0 1 0 0 2 2 0 1 2 0 0 2 2 0 0 0 2 0 0 0 2 1 0 0 0 0 0 0 0 2 0 0 0 1 0 1 1 0 0 0 0 1 0 0 0 0 0 2 2 2 2 0 1 1 0 1 0 1 1 0 0 0 0 1 2 0 0 0 1 0 0 0 2 0 2 0 0 0 0 0 0 2 0 0 2 2 2 1 2 1 1 1 0 1 1 1 0 1 1 0 1 1 0 0 1 1 0 0 0 0 0 0 0 0 0 2 2 0 0 1 0 0 0 0 0 0 1 0 0 1 0 1 1 0 2 0 0 0 2 1 1 0 1 1 2 1 1 0 2 1 1 0 2 0 2 0 1 0 2 1 1 2 2 0 0 1 1 1 1 1 2 1 0 0 0 0 0 1 0 2 0 1 2 0 0 1 1 0 0 1 0 0 0 0 0 1 0 0 2 1 0 1 0 0 0 0 0 0 0 2 0 0 2 2 0 0 0 2 0 1 0 0 0 0 0 0 0 1 1 1 1 0 0 0 0 0 0 0 0 0 0 0 0 1 1 0 2 1 2 0 0 0 2 2 2 0 0 1 0 0 1 1 2 1 2 0 0 1 0 2 0 0 1 0 1 1 0 2 0 1 0 1 0 0 0 0 0 0 1 0 0 2 0 0 1 1 2 2 2 2 0 0 0 1 1 1 1 1 1 0 0 0 2 0 1 0 1 2 0 0 0 1 0 0 1 1 1 1 1 0 1 0 0 0 2 2 2 1 0 1 0 0 1 2 0 1 1 1 1 2 0 1 1 1 1 1 0 0 1 1 1 1 0 0 0 1 1 1 0 2 1 2 0 1 1 0 1 1 1 1 0 0 0 0 2 0 0 0 0 0 0 0 0 1 0 0 1 1 1 1 2 1 0 0 2 2 1 1 1 1 1 0 0 0 0 0 0 1 1 0 1 1 1 0 0 0 1 1 2 2 1 1 0 1 1 1 0 1 1 1 1 1 1 0 1 1 1 0 0 0 0 0 1 1 0 0 1 2 2 2 1 0 0 2 1 2 0 1 1 0 0 0 1 0 1 1 1 1 1 1 0 2 1 0 1 0 1 1 0 0 1 0 1 1 1 1 2 0 0 0 1 0 1 0 1 0 1 0 0 2 0 1 1 2 0 1 1 1 0 1 1 0 1 1 1 1 1 0 0 1 0 0 0 0 0 0 0 1 0 0 1 0 1 1 0 1 2 1 0 1 0 1 1 0 2 1 0 1 1 1 0 0 0 0 0 0 0 1 0 0 0 0 1 1 0 0 1 1 1 0 0 0 0 0 2 0 0 0 1 0 0 1 0 1 0 1 1 0 0 0 1 1 1 0 0 1 0 0 0 0 0 1 1 2 0 0 0 0 0 0 0 2 0 1 1 0 1 1 1 1 1 2 2 2 0 0 0 1 1 1 2 1 2 0 0 2 0 1 0 0 2 0 0 0 0 2 0 0 0 0 1 0 1 1 0 1 0 0 2 2 1 2 0 2 2 0 2 0 0 0 0 2 0 1 1 1 1 1 0 0 0 0 0 0 0 0 0 0 2 2 1 0 1 1 0 1 2 0 0 0 0 1 0 0 0 0 0 0 0 0 1 0 0 1 1 1 1 0 0 0 0 1 0 1 0 0 0 2 0 0 0 0 2 2 2 0 1 1 1 0 0 0 0 0 0 0 1 0 0 0 1 0 2 2 2 0 0 2 2 1 0 0 1 0 2 2 2 0 2 1 0 0 0 0 2 0 0 1 0 1 0 1 1 0 0 0 1 1 2 2 1 1 0 0 1 0 0 0 1 0 0 0 0 0 0 0 0 0 0 0 0 0 0 0 0 1 0 0 2 0 0 1 0 1 1 0 0 0 0 0 2 0 0 1 0 1 0 1 0 0 1 0 0 2 2 2 0 0 0 0 2 2 2 0 0 0 0 1 1 1 1 1 2 0 0 0 2 1 1 2 1 0 0 1 1 1 1 2 0 2 1 1 1 1 2 0 2 2 2 0 0 1 2 0 1 2 2 0 2 0 0 0 1 1 0 0 0 2 1 1 0 2 2 0 0 2 0 0 2 2 0 2 0 1 0 0 1 0 0 0 0 0 0 0 0 0 0 0 0 0 0 0 0 2 0 0 0 2 2 0 0 2 0 0 1 0 0 0 1 1 0 0 0 2 0 1 1
2 0 0 0 0 0 0 1 0 0 0 1 0 1 0 0 0 1 2 1 1 1 1 0 0 0 2 1 1 2 2 0 1 1 1 0 1 0 0 2 2 0 0 0 0 0 0 0 2 0 0 0 0 1 0 1 0 1 0 1 0 1 2 2 0 2 0 0 0 0 0 1 2 2 2 2 0 0 0 0 0 0 1 1 1 0 0 0 2 2 0 0 0 1 0 0 0 2 0 2 0 0 1 0 0 0 2 0 0 2 1 1 0 2 1 2 2 0 1 1 1 0 2 0 0 0 0 0 0 0 1 0 0 1 1 0 0 0 1 0 0 2 2 0 0 0 0 0 0 1 1 0 0 0 0 0 0 1 0 0 0 0 0 2 1 2 1 2 2 2 0 0 1 0 1 1 0 2 0 2 0 1 1 0 0 0 2 2 1 1 1 2 0 0 1 1 1 0 0 0 0 0 0 0 2 0 1 0 2 0 1 0 1 0 2 0 0 2 1 0 1 1 1 1 1 1 1 0 0 0 1 1 0 1 1 1 0 2 2 0 0 0 1 0 1 0 0 0 0 0 0 0 0 0 0 1 2 1 1 1 0 1 0 0 0 1 1 0 2 1 1 0 1 2 0 0 2 2 2 1 0 0 1 1 2 2 2 1 0 2 2 2 1 0 2 0 1 1 0 1 1 0 2 0 1 0 2 0 0 0 0 0 0 0 0 0 2 0 0 0 0 2 1 1 1 0 1 0 0 0 1 2 0 1 0 0 0 1 1 0 0 0 1 0 1 1 1 0 2 1 1 0 2 2 0 0 0 1 0 1 1 1 1 0 1 1 0 2 2 0 0 0 2 1 0 0 1 0 0 2 1 1 0 0 0 1 1 0 0 0 0 1 2 0 2 2 2 0 1 1 0 1 0 2 0 2 0 2 0 1 1 0 2 0 2 0 0 1 0 0 0 1 0 0 0 0 0 0 0 1 1 1 1 0 1 2 0 1 1 0 2 0 1 1 0 2 2 0 0 0 0 0 1 1 1 1 0 2 1 1 1 0 0 0 0 0 0 2 0 1 1 1 2 2 1 0 1 0 2 1 1 0 1 1 2 1 0 1 1 0 1 1 0 0 1 0 2 1 1 2 1 0 0 2 0 0 2 1 1 0 0 2 1 1 0 2 0 2 0 1 1 2 0 1 1 0 0 1 0 1 1 1 0 0 0 0 1 1 1 2 0 0 2 1 2 1 1 2 2 0 0 0 0 0 2 1 1 1 0 1 0 0 1 2 2 0 2 0 0 0 0 1 0 0 0 0 0 1 0 2 0 0 2 0 2 0 2 1 1 1 1 0 1 0 0 0 1 0 0 0 0 2 1 2 0 0 0 0 0 0 2 0 0 1 0 0 0 0 1 0 0 1 0 1 0 0 1 0 0 0 1 0 0 0 0 0 1 0 2 0 0 1 0 1 1 0 2 1 0 0 0 2 0 1 0 0 1 1 1 0 0 0 0 1 1 2 0 2 0 1 0 1 1 0 0 1 2 1 0 0 1 1 0 0 0 1 0 1 1 1 2 0 0 2 1 0 2 0 1 2 0 1 0 0 2 0 1 1 1 0 2 2 0 0 0 1 0 1 1 1 0 0 0 2 2 2 0 0 0 1 0 1 0 0 0 0 1 1 0 2 0 1 0 0 0 0 0 1 0 0 0 1 0 0 1 0 1 0 2 1 0 1 1 0 0 0 0 1 1 1 0 0 2 0 0 0 0 1 1 0 1 2 1 0 0 1 1 0 1 2 0 2 2 2 1 0 0 1 0 1 1 2 0 1 1 0 2 0 0 0 1 1 0 0 1 1 2 1 1 1 0 1 1 2 2 0 0 0 1 0 0 1 1 2 0 0 0 1 0 0 0 0 0 1 1 0 1 0 0 0 1 0 2 1 1 0 1 0 1 1 0 0 1 0 0 2 0 0 1 0 1 0 0 1 0 2 0 1 2 0 0 0 0 0 0 1 1 1 1 0 0 0 0 2 1 1 1 2 0 1 1 1 0 0 2 0 2 2 0 1 0 0 1 0 1 1 1 0 2 0 0 2 2 2 1 1 0 1 0 1 2 2 0 2 0 0 0 0 2 1 0 0 1 0 0 0 1 0 0 0 2 0 1 0 0 0 1 1 1 0 0 1 1 1 1 0 1 0 1 1 0 1 2 0 0 0 0 2 1 1 0 1 1 2 0 1 2 0 0 1 0 0 0 2 0 0 0 1 1 0 0 0
3 1 0 2 0 0 0 1 1 1 0 0 0 1 0 0 0 0 1 1 1 1 0 0 0 0 2 0 0 2 2 1 1 1 0 1 2 1 0 0 0 2 0 0 0 0 0 0 1 1 1 0 1 2 0 1 0 0 0 1 0 2 1 0 0 0 1 0 1 1 0 0 1 2 1 2 1 1 1 0 1 0 1 1 0 0 0 0 2 2 0 0 1 0 0 2 0 0 0 0 1 0 1 0 0 0 2 1 2 0 0 1 1 1 2 2 1 0 2 0 0 0 2 2 0 1 1 1 1 1 0 1 1 1 0 0 1 0 0 0 1 1 0 0 0 1 0 0 0 1 1 0 2 0 0 0 1 2 0 0 1 1 0 0 0 0 0 1 1 1 0 1 1 2 1 2 0 1 0 1 1 1 0 1 1 2 1 1 1 0 0 0 1 0 1 1 1 0 0 0 0 1 0 0 2 0 1 1 1 0 1 1 0 0 2 0 0 0 0 0 0 0 0 0 2 0 2 1 1 1 0 0 1 2 1 1 0 2 2 1 0 1 1 1 1 0 0 0 0 0 0 0 1 0 0 1 0 0 0 0 1 1 0 0 0 0 0 0 1 1 0 0 1 1 2 2 1 1 2 0 1 0 1 0 1 1 1 2 0 2 2 1 0 1 2 1 0 1 0 0 0 0 1 1 0 1 0 0 1 1 1 0 0 2 1 0 2 0 0 0 2 2 2 0 2 0 1 0 1 1 1 1 1 0 0 0 0 1 1 0 1 2 2 0 2 2 0 0 1 0 0 0 1 1 0 1 0 0 0 1 1 2 1 0 0 0 0 1 2 0 1 1 0 2 0 1 2 0 1 2 0 1 0 1 0 0 0 1 1 0 1 1 1 0 1 1 1 1 1 1 0 2 0 2 1 1 0 1 0 1 2 0 0 0 1 0 2 0 0 0 0 2 0 0 0 1 0 1 1 1 0 1 0 2 1 1 1 0 0 0 2 0 2 0 1 2 1 1 0 0 0 0 1 2 2 0 2 2 1 2 0 0 0 0 0 0 0 1 0 0 1 1 2 2 0 0 0 0 2 1 0 2 0 0 2 0 0 1 2 0 1 0 0 1 0 0 2 2 2 2 0 0 2 0 2 1 2 1 1 0 0 2 1 0 0 2 1 1 0 2 1 1 1 0 0 1 1 0 1 2 1 0 0 0 0 1 1 0 0 1 1 0 0 0 0 0 1 2 2 1 0 1 0 0 0 0 0 1 0 1 0 0 0 1 1 0 2 1 1 0 1 2 0 0 0 0 1 1 0 1 1 0 1 0 1 0 1 0 1 1 0 0 1 0 0 0 1 0 0 0 0 2 0 1 1 0 0 0 0 2 2 2 0 0 0 0 0 0 0 0 0 0 1 1 0 1 2 2 0 0 1 0 1 0 0 0 2 2 2 0 0 1 0 1 2 0 2 0 1 1 0 2 0 1 0 0 2 1 1 0 0 0 1 0 1 1 1 2 1 0 0 1 0 1 1 2 2 0 0 1 0 0 2 0 0 2 1 1 0 1 2 0 0 1 0 0 1 0 0 0 0 0 0 0 0 0 1 2 2 0 1 1 0 0 1 1 1 1 0 0 0 0 0 2 2 0 0 2 1 0 1 2 1 0 0 1 0 0 0 0 0 0 1 1 0 0 0 1 1 1 1 1 0 0 0 0 1 0 1 0 0 1 1 1 0 0 0 1 1 1 1 0 2 0 0 0 0 1 1 1 1 2 0 1 1 2 0 2 2 1 1 0 2 1 0 0 0 0 0 1 0 0 0 2 0 1 1 1 1 0 0 0 2 1 1 0 1 1 2 2 2 2 0 2 1 0 0 0 0 1 0 0 0 0 0 1 0 2 1 0 0 1 0 0 1 1 1 0 0 0 1 0 1 2 0 1 0 0 0 0 0 1 0 0 0 0 1 1 1 0 1 0 0 0 0 2 1 0 2 2 2 0 0 0 0 1 1 2 0 1 1 0 0 2 2 2 2 1 0 0 1 2 0 1 1 2 0 0 1 1 1 0 1 0 1 1 1 0 1 0 0 2 1 0 2 0 2 0 1 0 2 1 0 2 0 0 0 1 1 1 0 0 2 0 0 0 1 1 1 0 2 0 0 2 2 0 2 1 0 1 1 1 0 0 1 0 1 0 2 1 0 0 0 0 0 0 0 0 2 0 0 0 0 2 0 0 2 0 0 2 0 1 0 1 1 0 1 1 2 0 1 1
4 1 0 2 0 0 0 2 0 2 0 0 0 0 0 0 0 0 0 0 0 0 0 0 0 1 2 0 0 2 2 2 2 2 0 1 2 2 0 2 2 0 0 0 0 0 0 0 1 0 0 0 1 2 1 1 0 0 0 1 1 2 1 0 0 1 1 0 0 0 0 1 1 2 1 2 1 1 1 0 1 0 0 0 2 0 0 1 2 2 0 1 1 2 1 2 0 1 0 1 1 0 0 0 2 2 1 1 0 2 0 0 0 1 1 1 1 0 0 2 2 0 2 1 0 1 1 1 1 1 0 0 0 0 0 0 0 0 0 0 0 2 1 0 0 0 0 0 0 1 0 0 0 0 1 0 1 2 0 1 1 1 1 2 0 2 0 1 1 1 0 0 0 0 1 0 0 0 0 0 0 0 0 1 0 1 1 0 0 0 0 0 1 0 1 1 1 0 0 1 0 1 0 1 2 1 2 0 2 0 0 1 1 0 2 1 1 0 1 1 1 1 0 2 0 0 0 2 1 1 1 1 1 2 1 1 0 2 2 0 0 0 2 0 2 1 1 0 0 0 0 0 0 0 0 1 0 0 0 0 0 0 1 0 0 0 0 0 2 2 0 2 1 2 0 0 1 2 2 2 0 0 2 2 2 1 2 0 1 1 1 1 0 0 1 0 0 0 0 0 1 0 2 0 0 1 1 0 0 1 0 1 0 2 1 1 1 0 1 1 0 2 1 1 0 0 0 0 1 1 1 1 0 2 0 0 0 1 1 0 1 1 2 0 1 1 1 0 1 1 1 0 0 0 0 2 0 1 0 1 1 1 1 0 0 0 0 1 2 0 1 1 1 2 0 1 0 0 1 1 1 1 0 1 0 0 0 1 1 0 0 0 0 0 2 1 1 0 0 0 0 1 0 2 2 0 0 1 0 1 0 0 2 0 2 1 0 1 0 0 0 1 0 2 2 2 1 0 0 0 2 1 1 0 1 1 0 1 0 0 2 0 1 1 0 1 2 0 0 0 0 0 2 2 2 2 0 1 2 1 1 0 0 0 0 1 1 0 0 0 0 0 2 2 1 0 1 1 2 0 0 1 2 2 1 1 1 0 1 1 0 1 0 1 0 0 1 1 1 2 1 1 0 2 0 0 2 1 1 1 0 2 1 1 1 1 0 2 0 1 1 2 0 0 0 1 0 1 1 2 0 1 2 0 0 1 1 0 0 1 0 0 2 1 1 0 1 1 1 1 0 0 0 0 1 0 0 1 0 1 0 0 0 0 0 0 0 0 0 1 1 2 0 0 0 0 0 2 0 2 0 0 0 0 0 0 0 0 0 0 0 0 0 0 0 0 0 0 0 1 0 2 1 1 0 1 2 1 1 1 0 0 0 1 0 1 1 0 1 0 0 1 0 0 0 1 1 0 0 0 1 0 0 0 0 0 1 1 2 0 1 0 0 1 1 0 2 1 2 2 0 1 0 1 0 0 2 2 2 0 0 0 1 2 0 2 0 2 1 0 1 2 0 1 1 2 1 1 1 1 2 1 2 1 0 2 2 0 1 1 1 0 1 2 2 0 2 0 0 0 0 0 0 1 2 0 1 0 1 2 0 0 1 0 1 2 1 1 1 1 0 0 0 2 1 2 0 1 1 0 0 1 0 0 0 0 1 0 0 0 0 0 0 1 0 0 0 0 1 1 0 1 0 0 0 1 0 0 2 0 0 0 1 0 0 0 0 2 0 0 0 1 2 0 0 1 0 1 1 1 0 1 2 0 0 0 2 2 2 1 0 0 2 2 0 0 0 0 0 1 1 1 0 2 0 0 2 0 0 2 0 0 1 1 1 0 2 0 2 2 2 2 1 2 2 0 2 0 0 0 0 0 1 1 0 1 0 1 0 0 0 0 0 0 0 0 0 1 0 0 1 0 0 2 0 0 0 0 1 1 0 1 1 1 1 0 1 0 1 0 0 0 1 0 0 1 0 0 1 0 1 0 0 0 0 0 0 1 0 0 0 0 0 1 1 1 1 2 0 1 0 2 0 0 1 2 0 0 2 2 2 0 0 0 1 1 2 1 2 1 0 2 2 2 1 0 1 1 0 1 2 2 1 2 0 1 0 1 1 0 0 0 2 0 0 1 1 0 0 1 2 0 1 1 1 0 1 0 1 1 0 1 2 0 2 0 0 0 1 1 0 1 0 1 1 2 2 0 2 0 0 1 1 2 0 0 0 0 0 1 1 0 1 2 1 0 0 0 1 0 1 0
5 1 0 2 0 0 0 1 0 2 0 0 0 1 0 0 0 1 1 0 1 1 0 1 1 1 1 0 1 1 0 0 1 2 0 0 2 1 0 1 1 0 0 1 0 1 1 0 1 1 1 0 0 0 0 0 1 0 0 0 2 2 2 2 0 1 1 0 0 0 0 0 2 2 2 2 0 0 0 0 0 0 1 1 1 0 0 0 1 1 0 0 1 1 2 2 0 0 0 0 1 0 2 0 0 0 2 1 1 1 1 2 0 1 1 1 1 0 0 2 2 0 2 1 0 1 1 1 0 1 0 0 0 1 1 1 1 0 0 0 0 2 0 0 2 0 1 0 0 2 2 0 1 0 0 0 0 1 0 0 0 0 1 2 0 2 0 0 1 2 0 2 0 2 2 1 0 1 0 1 1 1 0 0 0 0 1 2 1 1 1 2 0 0 2 1 1 0 0 0 0 0 0 0 2 0 1 1 1 0 0 2 0 0 1 0 0 0 2 1 2 0 0 2 0 0 0 2 0 1 0 0 0 0 2 0 1 2 2 0 0 1 2 0 2 0 0 0 0 0 0 0 1 0 0 0 0 1 0 1 0 0 0 0 0 0 0 1 1 0 0 2 0 2 0 0 2 2 0 0 0 0 2 1 2 2 2 2 1 2 2 1 1 0 1 1 0 1 1 0 0 0 2 0 1 0 0 1 1 1 1 0 0 1 0 0 1 1 1 0 0 2 2 1 0 0 0 0 1 1 2 1 0 1 0 0 0 0 2 0 0 1 2 0 1 1 1 1 1 0 0 1 1 1 0 1 1 1 0 1 1 1 0 0 0 1 0 0 2 0 2 2 0 2 0 0 1 1 0 2 1 1 0 1 0 1 1 2 2 0 1 1 0 0 1 1 2 2 0 0 0 0 2 0 0 0 1 0 0 1 0 0 1 0 1 0 0 1 0 1 0 1 1 0 1 2 2 0 0 0 0 1 0 0 1 0 1 0 0 0 1 0 1 1 0 2 0 2 0 0 0 0 1 2 1 1 0 0 0 0 1 0 0 0 0 1 0 1 0 1 1 1 1 1 0 0 0 0 1 0 0 1 0 0 2 1 0 1 2 1 1 0 0 1 0 0 1 1 1 2 0 0 2 0 2 0 2 1 0 1 0 1 1 0 1 0 0 2 0 2 1 2 0 0 0 0 0 0 0 1 2 0 1 1 1 0 1 0 1 1 0 1 1 1 1 0 1 1 1 1 0 0 0 0 2 1 0 2 0 1 0 0 0 1 1 0 1 0 0 1 1 1 1 0 1 1 1 1 0 2 0 1 2 2 1 1 2 1 0 0 1 0 0 0 0 0 0 0 0 0 0 2 1 1 1 0 0 0 0 2 1 0 0 1 0 1 0 0 0 1 1 2 0 0 0 0 2 1 0 0 1 0 0 0 0 1 0 0 2 0 1 0 0 0 1 0 2 1 1 1 0 1 0 1 0 0 1 1 1 0 0 0 0 1 0 1 2 2 0 0 0 0 2 0 0 1 1 0 0 0 1 1 2 0 0 2 2 1 2 1 2 0 0 2 0 0 2 0 2 2 0 2 1 0 1 1 2 1 1 0 0 0 0 2 0 0 0 1 1 1 0 0 0 2 2 2 0 1 1 0 0 1 0 0 0 0 0 0 0 1 0 1 0 0 0 1 0 1 0 1 1 1 0 0 0 2 0 0 1 0 0 1 2 0 0 1 1 1 1 1 0 0 1 0 0 0 0 1 1 1 0 0 1 0 0 1 0 2 1 2 0 1 2 1 0 0 0 1 1 1 0 0 0 2 1 0 1 0 1 1 0 0 2 2 2 0 2 0 2 1 0 2 0 1 1 0 0 0 1 0 1 0 1 1 0 0 0 1 0 0 0 0 0 0 1 0 0 2 0 2 1 0 0 2 0 0 0 0 0 0 0 0 0 0 0 1 0 0 1 0 1 0 0 0 0 1 0 0 1 1 2 0 1 0 0 2 1 2 0 0 0 0 1 0 2 2 2 2 0 1 0 0 1 0 2 0 1 1 0 0 0 0 0 1 1 1 2 2 1 2 0 2 1 1 0 1 1 1 0 0 1 0 1 1 1 1 1 0 0 0 1 1 1 2 1 2 2 2 0 1 2 0 2 0 1 0 0 1 1 2 0 0 1 0 2 1 1 0 0 0 0 0 0 0 0 2 2 0 2 0 0 0 1 1 0 0 1 1 0 2 1 0 0 1 1 1 1 0 1 0 0 0
6 0 0 2 0 0 1 1 0 1 0 0 1 1 0 1 1 0 1 1 1 0 0 1 0 0 1 0 0 2 2 0 1 1 1 2 2 1 0 1 1 1 0 1 0 1 2 0 2 0 0 0 0 1 0 1 0 0 1 0 0 2 1 1 0 1 0 0 0 0 0 0 2 1 1 1 0 0 0 0 0 0 1 1 0 0 0 1 1 2 0 1 0 1 0 1 0 1 0 2 2 0 0 0 1 1 2 1 0 2 1 1 1 2 2 2 2 0 0 2 2 0 1 1 1 0 1 1 1 1 1 1 0 0 0 0 0 0 0 2 0 2 0 0 2 0 1 0 0 2 2 0 1 0 0 0 0 1 0 1 1 1 1 2 1 2 0 1 1 2 1 1 1 1 1 1 0 0 0 0 0 0 0 1 0 1 2 0 0 0 0 0 1 1 1 1 1 0 0 0 0 0 0 0 2 0 1 1 1 1 0 0 2 0 0 2 2 1 2 1 2 0 0 1 1 0 2 0 0 0 0 0 0 0 1 0 1 2 2 0 0 0 2 1 2 0 0 0 0 0 0 0 2 0 0 0 1 0 0 0 0 0 0 1 0 0 1 0 2 1 0 1 0 0 1 1 0 1 1 1 0 1 1 0 0 0 2 0 1 1 1 1 0 0 1 0 0 1 1 0 0 0 2 0 1 0 0 0 0 0 0 1 0 2 2 0 1 0 1 0 1 1 1 1 1 0 1 0 0 2 2 0 0 0 0 0 0 1 1 1 0 0 2 0 1 1 0 1 0 2 2 0 2 2 2 0 2 1 0 2 2 2 2 0 2 1 1 1 2 0 1 1 1 2 1 0 0 1 1 1 0 2 0 1 0 0 0 0 0 1 0 1 0 1 2 1 1 0 1 1 0 1 0 2 0 1 0 2 0 1 1 0 1 1 1 0 1 0 1 0 0 1 0 0 0 0 0 1 1 2 2 2 0 1 2 1 0 0 0 0 1 0 1 0 1 2 1 2 0 0 0 0 1 2 1 1 0 1 0 0 1 0 0 0 1 1 1 0 0 0 1 1 2 2 0 0 0 0 2 0 1 1 1 1 2 0 0 2 2 2 2 0 1 1 1 0 1 1 1 2 1 1 1 1 1 0 2 0 0 1 0 2 0 0 1 0 1 2 0 2 2 2 2 2 2 1 1 0 0 1 2 0 2 0 0 1 2 0 2 0 2 0 1 0 1 1 0 1 1 1 0 0 0 0 2 1 1 0 0 1 0 0 0 0 0 0 0 0 0 1 0 0 1 0 0 1 1 0 0 1 0 0 0 0 0 0 0 0 0 0 0 0 0 0 0 0 0 1 1 0 0 1 0 1 1 0 0 0 0 1 0 0 0 0 0 0 0 0 0 1 0 1 0 1 0 0 2 1 0 0 0 0 0 0 0 0 1 0 2 0 0 1 2 2 2 0 0 1 1 1 1 1 0 1 0 0 1 2 2 0 0 0 1 2 0 2 2 2 0 0 2 0 1 0 0 1 0 2 0 0 2 0 2 0 0 2 2 1 1 1 1 0 1 1 1 0 1 1 0 1 1 0 0 0 0 0 2 2 2 0 0 0 0 0 0 1 1 1 0 0 0 0 0 2 1 2 0 2 2 0 1 2 0 0 0 0 0 1 0 2 0 1 0 1 0 0 1 1 0 0 0 0 0 0 0 0 1 0 2 0 0 2 1 0 0 0 0 0 2 2 1 0 1 0 0 0 0 0 0 2 0 2 0 0 0 2 0 2 1 2 0 1 2 1 0 0 1 0 0 0 0 0 0 1 1 1 2 0 0 2 0 0 2 2 2 0 2 0 2 2 2 2 1 2 2 0 1 0 1 0 0 1 1 2 0 0 0 0 0 0 0 0 1 1 1 0 1 0 0 0 2 0 1 1 1 0 1 0 0 0 0 0 1 1 0 1 0 0 2 1 1 0 1 0 0 2 0 0 2 1 1 1 0 0 0 0 0 2 0 0 0 0 1 1 2 2 2 2 0 0 0 1 0 0 0 2 0 0 0 0 0 0 1 0 1 1 1 1 1 1 0 2 2 2 0 1 2 1 0 0 2 2 0 2 0 0 0 1 2 0 0 0 2 1 1 1 1 0 0 0 1 0 2 2 2 0 2 0 0 1 0 0 1 0 0 1 1 0 2 1 0 1 1 0 0 0 0 1 1 1 0 1 0 1 0 0 1 0 0 2 0 0 0 2 0 0 0 0 0 0 0 0
7 0 0 0 0 1 0 2 0 1 0 1 1 1 1 0 0 0 0 0 0 0 0 1 1 1 1 0 1 2 2 1 1 1 0 0 1 1 0 0 0 1 1 1 0 1 1 0 1 0 0 0 0 0 0 0 0 1 0 0 0 2 1 1 0 0 1 0 0 0 0 1 2 2 2 2 0 1 1 0 1 0 0 1 2 0 0 0 2 2 0 0 2 0 0 2 0 1 0 2 0 0 0 0 0 0 2 1 1 1 1 2 0 1 1 1 1 0 0 2 2 0 2 1 0 2 2 1 1 1 1 1 0 0 0 0 0 0 0 0 0 2 1 1 0 1 0 0 0 1 0 0 1 1 1 0 0 0 0 1 1 1 0 1 2 2 1 1 0 1 0 2 0 1 0 0 0 1 0 1 1 2 0 0 0 0 1 1 1 0 0 0 0 0 1 1 1 0 0 1 0 1 0 0 2 0 2 1 1 0 1 0 0 1 1 0 0 1 1 0 1 1 0 2 0 0 0 2 1 1 1 1 0 0 1 0 0 2 2 0 0 0 2 0 2 0 0 0 0 0 0 0 2 0 0 0 0 0 1 1 0 1 1 1 1 0 0 0 1 0 1 2 2 2 0 0 1 1 1 0 0 1 1 1 2 1 1 2 2 2 2 1 2 0 2 0 0 1 0 1 1 0 2 0 1 2 1 0 0 1 0 2 0 0 0 0 2 1 0 1 0 2 2 2 2 0 0 0 0 1 1 2 0 1 0 0 0 2 0 0 0 1 2 0 0 0 1 0 0 1 1 0 0 0 0 2 0 1 0 1 1 1 1 0 1 0 0 0 1 0 0 0 0 2 0 0 1 0 1 1 2 1 0 0 1 1 0 0 0 0 0 0 2 0 2 2 2 0 1 1 0 1 1 2 1 1 0 1 0 2 0 0 1 0 1 0 1 0 1 0 0 1 0 2 1 1 1 0 0 0 1 0 1 0 1 0 0 1 0 1 2 0 2 0 2 2 2 0 0 0 0 1 0 1 1 1 0 1 1 1 1 0 1 0 0 1 1 0 0 0 0 0 2 2 1 0 1 1 2 0 0 2 2 2 0 0 2 0 2 1 1 0 0 2 0 0 1 1 1 2 1 0 1 1 1 0 1 0 0 0 0 2 1 1 0 1 0 2 0 1 1 2 0 1 1 0 0 1 0 1 1 1 0 0 0 1 2 0 0 2 0 0 1 1 1 0 2 1 1 1 0 0 0 0 1 0 1 2 0 1 0 0 1 0 0 1 0 0 0 0 1 2 0 0 0 0 1 1 0 2 0 0 0 0 0 0 0 0 1 1 1 0 1 0 0 0 0 0 0 0 0 2 1 1 2 0 0 0 0 0 1 0 0 2 1 1 1 0 0 0 1 1 0 0 0 1 2 2 0 0 0 0 2 0 0 1 0 0 1 1 0 0 2 2 2 0 0 1 2 2 0 2 0 0 0 0 1 2 2 1 1 1 1 1 1 2 1 1 2 1 0 2 0 0 0 1 1 1 1 1 2 0 2 1 1 1 0 1 2 1 1 1 0 0 1 0 1 0 1 1 0 1 0 0 1 0 2 2 2 1 0 0 0 1 0 1 0 0 0 0 0 0 0 2 2 1 0 2 1 0 1 1 0 1 0 1 1 0 1 1 1 0 0 1 0 0 0 1 0 0 0 0 0 0 0 2 0 0 2 1 0 1 1 0 0 2 2 1 1 1 0 0 1 1 2 1 0 1 1 1 0 1 0 1 0 1 0 1 1 1 0 1 2 2 0 0 0 1 0 1 1 1 0 2 1 0 2 1 0 1 0 0 0 0 0 0 0 1 1 1 1 1 1 2 2 0 0 0 1 1 0 1 0 1 0 0 0 1 2 0 1 2 1 1 1 0 1 0 0 0 2 0 1 2 0 1 0 0 0 0 0 0 0 0 0 1 1 2 2 0 0 1 1 0 0 1 0 1 2 2 2 0 0 1 1 1 0 1 0 1 0 1 1 0 2 0 1 1 0 0 0 2 0 1 2 1 1 0 0 0 0 1 0 0 1 2 2 0 1 0 0 1 1 1 1 1 0 1 0 0 2 2 1 2 0 0 0 1 2 0 0 0 2 1 0 0 2 1 0 0 2 0 1 0 0 0 2 0 0 0 0 0 1 0 1 1 1 0 0 0 0 0 0 0 0 2 2 1 1 0 0 1 0 2 0 0 1 0 0 2 0 0 0 1 1 0 0 0 1 0 2 2
8 1 0 2 0 0 0 1 0 1 0 1 1 1 0 1 1 0 1 1 1 0 0 0 0 0 2 0 1 0 0 0 1 2 0 0 2 1 0 0 0 1 0 0 0 0 0 0 2 0 0 0 2 2 0 0 0 1 0 1 1 2 1 1 0 0 2 0 0 0 0 0 1 2 0 2 2 2 1 1 0 0 0 1 2 0 0 2 2 2 0 1 0 1 1 2 0 2 0 2 0 0 1 0 0 0 2 0 1 1 1 2 2 2 2 2 2 1 0 2 2 1 2 1 0 1 1 0 0 0 1 1 0 0 0 0 0 0 0 0 1 2 0 0 2 0 1 0 0 1 0 0 0 0 0 0 0 0 0 2 1 1 0 2 0 1 0 0 1 2 0 2 0 1 0 1 1 0 0 0 0 0 0 0 0 0 1 1 1 0 0 0 0 0 1 1 0 0 0 0 0 0 1 1 2 0 2 1 1 0 1 2 1 0 2 1 1 1 2 1 1 0 1 2 0 0 1 0 0 0 0 0 0 0 2 0 1 2 2 1 0 0 1 0 1 0 0 0 0 0 0 0 0 0 0 0 0 0 0 0 0 0 0 0 0 0 0 0 1 0 1 1 1 2 0 0 0 1 1 1 0 1 1 0 2 0 0 1 1 2 1 1 1 1 2 0 1 2 0 2 2 0 2 0 1 0 0 0 0 0 0 0 0 2 1 1 2 1 1 0 0 2 1 0 1 0 2 0 1 0 1 2 0 2 1 1 1 0 2 1 1 1 0 0 1 2 0 0 0 0 0 0 2 2 2 0 1 0 0 2 2 2 1 0 1 1 0 2 2 0 0 0 0 2 0 0 1 1 0 2 2 0 0 0 0 1 1 0 0 0 1 1 2 0 2 0 0 1 0 0 0 0 0 1 0 1 0 1 0 1 0 0 1 0 1 1 0 1 0 0 0 1 1 1 0 0 0 0 0 0 0 0 1 1 1 1 0 1 0 0 1 0 2 1 1 1 1 2 0 0 0 0 1 2 2 0 1 2 1 2 2 0 0 0 0 0 0 1 0 0 1 1 2 2 0 0 0 0 2 0 1 1 2 2 2 1 0 1 2 1 0 0 0 1 1 0 1 2 1 1 0 0 1 0 2 1 2 1 0 1 0 1 1 0 1 0 0 2 0 1 0 2 0 0 0 0 0 1 0 2 1 1 1 0 0 0 0 0 2 1 0 1 2 1 2 0 2 1 1 1 0 0 0 0 2 2 0 0 0 0 2 0 0 0 0 0 1 1 1 1 1 1 0 0 0 0 1 1 0 1 1 0 1 0 1 0 1 1 0 0 0 1 1 0 0 0 1 0 0 0 0 2 0 2 0 0 0 0 1 2 0 0 0 0 0 0 0 0 0 1 0 1 1 1 0 0 0 2 0 0 1 0 0 0 0 0 0 0 2 0 0 1 0 0 0 0 2 1 1 1 0 0 0 1 0 0 0 1 1 0 0 0 2 0 1 1 2 2 0 0 1 0 1 0 0 2 2 2 0 0 2 0 2 0 0 2 1 1 1 2 2 0 1 1 1 0 1 0 1 2 0 2 1 0 0 0 1 2 2 1 0 0 0 0 1 1 0 0 0 0 0 0 0 2 1 0 0 1 1 0 1 2 0 0 0 1 0 0 1 2 0 1 0 0 0 0 0 0 0 0 0 0 0 0 0 0 0 0 2 0 0 1 1 0 0 1 1 0 2 2 2 0 2 0 0 0 0 0 0 2 0 2 1 1 0 1 1 2 1 2 1 1 1 2 0 0 0 0 0 1 0 1 0 2 0 1 0 1 0 0 0 0 2 1 1 0 0 2 1 2 1 2 1 2 2 0 0 0 1 0 0 1 0 1 0 1 0 1 1 1 0 0 0 0 0 0 0 1 0 1 1 0 1 2 0 0 0 0 0 0 0 0 1 1 0 1 1 0 1 0 0 0 0 1 0 0 0 0 1 1 2 0 0 0 0 0 0 1 1 0 0 1 0 2 2 2 2 1 0 0 0 1 1 0 2 1 0 1 1 1 1 1 0 1 1 1 1 2 2 2 0 2 1 0 0 2 2 0 1 0 2 2 0 2 0 1 1 1 1 0 0 0 1 0 0 0 0 1 0 1 2 0 1 1 0 1 1 1 1 0 1 2 1 0 1 0 0 0 0 0 0 0 0 1 1 1 1 0 2 0 0 0 0 2 0 0 2 0 0 1 1 1 0 1 1 0 0 1 1 0 2 2
9 0 0 1 0 0 0 2 0 2 0 1 0 0 0 0 0 0 1 0 0 0 0 0 0 0 2 0 1 2 2 2 1 1 2 1 1 2 0 0 0 1 0 0 0 1 1 0 2 0 0 0 1 2 1 1 0 0 0 1 0 1 2 1 0 0 1 1 0 0 0 0 2 1 1 1 0 1 1 0 1 0 1 1 0 0 0 0 1 2 0 0 0 1 0 1 0 0 0 2 2 0 1 0 1 1 2 1 1 1 0 2 0 1 1 1 1 0 0 2 2 0 2 0 0 0 0 2 2 2 0 1 1 1 1 1 0 0 0 2 0 2 0 0 0 1 0 0 0 1 0 0 0 0 1 0 1 0 1 2 0 0 1 2 0 0 0 1 0 0 0 0 1 1 1 1 0 1 0 1 0 0 1 0 0 0 1 1 0 0 0 0 1 1 2 2 2 0 0 0 0 0 0 0 2 0 2 1 0 0 0 2 1 0 2 0 1 1 2 1 2 0 0 1 1 1 0 2 0 0 0 0 0 1 1 0 1 1 1 0 0 0 1 0 1 0 0 0 1 1 1 1 2 0 0 0 0 1 0 0 0 0 0 1 1 0 0 0 1 1 0 0 0 2 0 0 1 2 1 0 0 1 2 0 1 1 2 0 0 2 1 1 0 1 2 2 0 0 0 0 0 0 1 1 0 1 0 0 0 0 0 1 0 2 1 0 2 0 2 0 0 2 1 0 1 0 1 0 1 0 2 0 0 1 0 0 0 1 1 0 2 1 2 0 1 1 1 0 1 1 1 0 1 1 0 1 0 0 0 1 1 1 1 1 1 0 0 1 1 1 0 0 1 2 1 1 1 1 0 2 0 0 0 0 1 1 1 0 0 1 0 0 0 0 1 0 1 0 1 1 0 1 0 2 1 1 0 0 0 1 1 0 0 0 0 0 1 1 0 1 0 0 1 1 1 2 0 0 0 0 2 0 0 2 1 1 0 1 0 0 2 0 1 1 0 2 0 0 0 0 1 1 1 2 1 1 0 0 0 0 2 0 0 0 1 1 1 0 0 0 1 1 1 1 1 1 0 0 2 1 0 2 0 0 2 0 0 0 2 2 1 0 0 1 2 0 1 2 2 1 0 0 1 1 1 0 1 1 1 0 0 2 1 0 0 1 1 2 0 0 0 2 1 1 1 0 0 1 0 2 0 1 2 1 0 1 2 0 2 2 1 1 2 0 1 0 1 0 0 2 0 0 0 0 1 0 0 1 0 0 2 0 1 0 0 0 1 0 0 0 1 2 2 0 0 1 2 1 0 1 0 0 0 0 0 0 0 0 0 0 0 0 1 0 2 0 1 1 1 1 1 1 2 0 0 2 2 0 0 1 1 0 0 1 0 1 0 0 0 1 1 2 0 0 0 0 0 1 0 0 0 0 0 0 0 1 0 1 2 0 1 0 0 1 1 0 2 0 2 1 0 2 0 0 0 0 2 2 1 0 0 0 1 2 0 2 1 1 2 1 0 2 0 1 1 2 2 0 1 1 0 0 1 0 0 1 1 1 1 1 2 0 0 2 1 0 2 0 2 2 0 2 1 1 0 1 1 1 2 1 0 0 0 0 0 0 1 1 1 1 0 0 1 2 0 2 0 1 1 0 0 1 1 0 0 1 0 0 0 1 0 1 0 0 0 0 0 1 0 0 0 0 0 0 1 0 0 0 2 1 1 2 1 0 1 1 1 1 0 0 0 2 2 1 0 0 0 2 2 0 0 0 2 0 0 0 2 1 1 2 0 1 2 1 0 0 0 1 0 1 1 1 0 2 1 0 1 1 0 1 0 0 0 0 1 1 2 2 0 1 1 1 1 2 2 0 2 0 1 0 0 1 1 1 0 2 0 0 0 0 0 0 0 1 1 0 1 0 0 0 1 0 0 2 0 0 0 1 1 1 0 0 0 0 0 1 1 0 2 0 0 0 0 0 0 1 0 0 0 0 0 1 0 0 0 2 2 0 0 0 0 0 0 2 2 2 2 2 0 0 0 2 0 1 2 2 0 0 0 0 0 1 2 0 2 0 0 0 1 0 1 0 1 0 0 2 1 0 0 0 2 2 1 2 0 1 0 0 0 1 0 0 1 1 0 0 0 0 0 0 1 0 0 2 1 0 1 0 1 1 0 1 1 0 1 0 1 0 1 1 0 1 0 0 0 0 0 1 1 0 0 2 1 2 0 0 0 0 0 1 0 0 0 0 1 0 0 0 1 0 1 1
10 0 0 2 0 0 0 2 0 1 0 0 0 0 0 0 0 0 2 0 1 0 0 0 0 0 1 0 0 1 1 0 1 1 0 0 2 2 0 0 0 2 0 0 0 0 0 0 1 1 0 0 0 0 1 1 0 0 1 1 0 1 0 0 0 0 0 0 1 2 1 1 1 2 1 2 1 2 2 0 2 0 0 0 2 0 0 0 2 2 0 0 0 0 0 1 0 1 0 1 1 0 0 1 0 0 2 2 2 0 0 2 1 1 0 0 0 0 0 2 2 0 1 1 0 0 0 2 2 2 0 1 0 0 0 0 0 0 0 0 2 1 0 0 1 0 0 0 0 1 1 0 1 0 0 0 1 0 0 2 2 2 0 1 1 1 0 2 2 2 0 1 0 1 0 0 0 0 0 0 0 0 0 0 1 1 1 1 1 0 0 0 0 1 1 0 0 0 0 0 0 0 0 0 2 0 2 1 1 0 2 1 0 0 2 1 1 0 0 0 0 0 0 2 0 0 0 2 0 0 0 0 0 0 2 0 0 2 2 0 0 1 2 0 2 1 1 0 0 1 1 1 2 0 0 0 1 0 1 1 0 1 0 0 0 0 0 2 2 2 0 1 2 2 0 0 1 2 2 2 0 0 2 1 1 1 2 1 1 2 1 1 0 0 2 0 0 1 0 0 1 0 2 0 1 0 1 0 0 1 0 1 0 1 1 0 2 0 1 0 0 1 1 2 0 0 0 0 0 1 1 2 1 1 0 0 0 0 2 0 0 1 2 0 0 0 1 0 1 0 0 1 1 2 0 0 0 1 0 2 2 2 1 0 0 2 1 1 1 1 0 0 0 2 1 1 2 0 1 1 0 2 1 1 1 1 0 0 1 0 1 1 1 0 1 1 2 0 2 2 0 1 1 0 0 0 1 1 1 1 1 1 0 0 0 0 0 0 0 0 2 2 0 2 1 1 1 0 0 0 1 0 1 1 0 1 0 2 0 0 0 0 1 1 0 2 2 2 0 0 0 0 1 1 2 1 1 1 1 1 0 0 0 0 0 0 0 1 0 0 1 1 1 1 0 0 0 0 2 1 0 2 2 2 2 1 0 1 1 0 1 1 0 2 2 0 0 1 0 1 1 1 1 0 2 1 2 2 1 1 0 1 1 1 0 1 0 1 0 1 1 1 0 0 0 1 1 0 0 1 1 1 0 0 0 0 1 0 2 0 0 1 2 0 1 0 1 2 2 1 0 0 0 0 2 1 1 0 0 0 2 0 1 0 0 1 1 2 2 0 0 0 1 0 1 0 1 0 0 1 0 0 2 2 0 2 1 0 0 0 0 0 0 0 0 0 0 0 0 0 0 1 0 1 0 0 1 0 1 1 1 1 0 0 0 0 1 0 0 0 1 2 0 0 0 1 1 2 0 0 2 0 1 0 0 0 0 0 2 0 0 2 2 2 2 0 0 0 1 0 0 2 2 2 1 1 2 1 1 0 0 0 0 2 0 2 2 2 0 0 0 0 0 1 1 2 1 0 0 0 0 0 2 0 0 1 2 2 1 1 2 0 0 1 0 0 1 0 0 1 0 0 0 0 1 0 2 1 2 1 1 1 0 1 0 0 0 2 2 2 0 0 1 2 1 1 0 1 0 0 0 2 0 0 0 0 1 0 1 1 0 1 0 0 0 0 0 0 0 0 0 0 0 0 0 1 0 0 1 0 0 0 2 0 0 1 1 2 2 2 0 0 2 1 0 0 0 0 0 2 0 2 0 0 0 2 0 1 0 2 0 2 2 2 1 1 0 1 0 1 1 1 0 1 2 0 2 0 1 1 0 0 1 1 1 0 2 2 0 1 1 1 1 1 1 0 0 0 0 0 0 0 1 1 0 1 0 1 1 2 1 1 1 1 1 0 1 2 0 1 1 0 1 1 1 0 1 0 0 0 0 0 0 0 0 1 1 0 1 0 0 0 1 1 0 1 0 1 2 1 1 1 0 0 0 0 0 1 1 0 0 0 1 1 2 2 2 2 0 1 0 0 0 1 2 0 2 1 0 0 0 0 1 0 1 0 0 0 2 0 0 2 1 0 1 2 0 1 1 0 2 0 0 0 1 2 1 1 1 0 0 0 2 0 0 1 2 1 0 0 2 0 2 1 0 0 1 0 0 0 0 0 2 0 2 1 1 0 2 2 0 1 0 2 2 1 1 1 1 0 0 1 1 2 0 0 1 0 1 2 0 1 0 1 1 1 0 0 0 0 1 1
11 1 0 0 0 0 0 2 0 2 1 1 0 1 1 0 1 0 0 0 0 0 1 0 0 0 0 0 1 1 1 0 2 2 0 0 2 1 0 0 0 2 0 0 1 0 0 1 0 0 0 0 0 1 1 0 1 0 1 1 1 2 2 1 0 0 1 0 0 0 0 0 1 2 1 2 1 2 2 1 1 0 1 1 1 0 1 1 2 2 0 0 1 2 0 2 0 1 0 2 1 0 0 0 1 1 1 1 1 0 0 2 1 1 2 2 2 0 1 1 1 0 2 2 0 2 2 0 0 0 1 0 0 0 0 0 0 0 0 0 2 0 0 0 0 1 1 0 0 1 0 0 0 0 0 0 0 1 0 0 0 0 0 2 2 2 0 1 0 0 0 0 1 1 1 1 1 2 1 2 0 1 1 0 1 1 1 0 0 0 0 0 1 1 1 0 0 1 0 1 0 1 1 1 2 0 1 1 1 1 1 1 2 0 1 2 2 2 2 0 2 2 0 2 0 0 1 1 0 0 0 0 0 0 1 0 1 2 2 0 0 1 2 1 2 1 1 0 0 0 0 0 1 0 0 0 0 0 0 0 1 1 2 1 1 1 0 0 1 1 0 1 0 2 0 0 1 2 1 0 1 0 1 1 1 1 1 2 1 2 2 1 1 0 1 0 0 0 0 0 1 0 2 0 1 0 0 2 2 2 2 2 0 1 0 0 1 1 0 1 0 2 2 2 1 0 0 0 1 1 2 1 0 1 0 0 0 0 1 1 0 0 1 0 0 0 1 0 0 0 0 0 1 1 0 1 1 2 0 1 1 1 0 1 0 1 0 2 2 0 0 0 0 2 0 0 1 1 0 2 1 1 0 0 0 1 1 0 0 1 0 0 0 0 2 1 1 0 1 1 0 1 1 0 0 0 1 0 0 2 0 0 0 0 0 0 0 0 1 0 0 0 0 2 1 1 1 0 0 1 1 1 0 2 1 0 0 2 0 0 1 0 2 0 2 1 2 0 0 0 1 0 2 2 2 2 0 1 0 1 2 0 1 1 1 2 2 0 0 0 0 0 2 2 1 1 0 1 1 0 0 2 2 2 0 0 2 0 1 1 0 1 0 2 0 0 1 1 1 2 1 1 0 1 1 2 2 0 0 1 0 1 1 0 0 1 1 2 0 1 1 2 0 0 0 0 0 0 1 2 0 1 1 1 2 0 1 0 1 0 1 0 1 1 1 0 1 2 2 0 0 0 0 0 1 1 0 0 0 1 0 0 1 0 0 0 1 1 1 0 0 1 1 0 0 1 1 1 0 1 0 0 0 0 0 0 0 0 1 1 0 0 0 0 0 0 0 1 1 0 0 2 0 2 0 0 1 0 0 1 0 0 0 1 0 1 0 0 0 0 0 1 0 0 0 0 2 0 0 0 2 0 0 0 0 1 0 0 2 0 1 1 0 0 2 0 1 1 1 1 0 0 0 1 0 0 1 1 1 0 0 0 1 2 0 2 0 2 0 0 1 0 0 1 1 2 2 0 1 1 1 1 2 0 0 2 1 1 2 1 2 0 0 0 0 0 0 0 1 1 0 1 0 0 1 0 2 1 1 0 1 0 0 0 0 1 0 1 1 1 0 0 0 2 1 1 0 1 1 0 0 1 0 0 0 0 1 0 1 0 0 0 0 0 0 0 0 1 0 0 0 0 2 1 0 1 0 0 1 0 0 0 2 0 0 0 0 2 1 1 0 0 2 0 1 0 0 0 1 1 0 2 0 0 1 2 0 2 0 2 0 2 2 1 0 0 0 1 0 2 2 2 0 1 1 1 0 0 1 1 0 0 2 2 2 0 2 0 2 2 2 2 1 2 2 0 0 0 1 0 1 0 1 2 0 0 0 0 0 0 0 0 0 0 1 1 1 1 1 0 1 0 2 1 1 0 1 0 0 0 1 0 1 0 0 1 1 0 2 0 2 0 0 1 0 2 0 1 1 1 1 1 0 0 0 0 0 0 0 1 0 0 0 2 2 2 2 2 0 0 0 0 0 0 2 0 1 0 1 1 1 0 0 1 2 1 1 1 1 0 1 0 1 1 0 1 1 1 0 0 2 2 0 2 0 0 0 1 1 1 1 0 2 1 0 2 2 1 0 0 2 0 2 1 0 0 2 0 0 1 0 1 2 0 1 1 2 0 1 0 0 0 0 1 1 0 0 1 1 1 1 1 2 2 0 1 1 0 0 1 1 0 1 2 1 0 0 0 1 0 1 1
12 1 1 2 0 0 1 2 0 0 0 0 0 0 0 0 1 0 1 0 0 0 0 0 0 0 1 0 0 2 2 0 1 2 0 0 1 2 0 2 2 0 0 0 0 0 0 1 0 0 0 0 1 2 0 1 0 1 0 0 2 2 2 2 0 1 1 0 0 1 1 1 1 2 1 2 1 0 0 0 0 0 0 1 2 0 0 0 1 1 0 0 0 1 0 1 0 1 0 2 1 0 0 0 2 2 2 2 2 0 0 2 1 1 1 1 1 0 1 1 1 0 2 1 0 1 1 1 0 1 1 0 0 1 0 0 0 0 0 1 0 2 0 0 0 0 1 0 0 0 0 0 0 0 0 0 1 0 1 2 0 1 0 2 0 1 0 0 0 1 0 1 1 1 0 0 0 2 0 2 0 1 1 0 1 1 1 2 0 1 1 2 1 1 2 1 2 0 0 0 0 0 0 0 2 0 1 1 1 0 1 1 1 0 1 1 1 0 2 2 2 0 1 2 0 0 1 1 0 0 0 0 0 0 2 0 1 2 2 0 0 0 1 0 2 0 1 0 0 0 0 0 2 0 0 0 0 1 1 1 0 1 0 1 1 0 0 0 0 0 0 2 0 1 0 0 0 2 0 0 1 1 0 0 0 0 0 0 0 1 1 0 0 1 2 1 0 1 0 0 1 0 2 0 1 0 0 0 0 0 0 0 0 2 1 1 1 0 1 1 0 1 0 2 2 0 1 0 1 1 2 1 1 2 0 0 0 1 1 1 1 1 2 0 0 0 1 1 2 1 1 1 2 2 1 0 0 0 0 1 2 2 2 0 2 1 0 1 2 0 1 1 1 2 1 0 0 2 0 2 1 0 0 1 0 0 0 1 0 0 1 1 1 0 2 0 0 0 1 0 0 1 0 1 0 1 0 1 0 1 1 0 0 1 1 0 0 0 0 0 1 2 0 1 2 1 1 0 0 0 1 0 0 0 1 0 1 0 0 0 1 0 2 0 0 0 2 1 1 1 0 0 0 1 0 0 0 1 1 1 1 0 0 1 1 2 2 0 0 0 0 0 2 2 1 0 1 0 2 0 2 0 0 0 2 1 0 1 1 1 1 1 0 1 0 0 0 2 2 2 0 0 2 0 2 0 2 0 2 0 2 0 0 1 1 1 1 2 0 1 0 2 1 1 1 0 0 1 0 1 1 1 1 1 0 1 2 1 2 2 0 0 1 1 1 0 1 1 1 1 0 0 0 1 2 0 0 0 0 1 0 0 0 2 2 0 2 1 1 0 1 1 1 0 1 0 1 2 0 2 0 0 1 1 1 0 1 0 0 0 0 0 1 0 0 0 0 0 0 0 0 1 1 1 0 1 1 0 1 1 0 0 0 1 1 1 1 0 0 0 2 2 0 1 0 0 1 1 0 0 1 1 0 0 0 0 0 1 2 0 1 0 1 1 2 0 2 2 1 1 0 1 1 1 0 0 2 1 0 0 0 0 2 2 0 2 1 1 1 1 1 1 0 0 0 1 1 1 0 0 1 2 2 2 0 2 2 2 1 1 1 0 0 1 0 0 2 0 2 2 0 1 0 0 1 0 2 1 1 0 1 1 0 0 0 0 1 0 0 0 0 0 0 1 1 0 0 0 0 0 0 1 0 0 0 1 1 0 0 0 0 0 0 0 0 1 0 1 0 0 0 0 1 1 0 1 2 0 2 1 1 1 2 2 0 0 0 2 1 1 0 0 0 0 0 0 0 0 0 1 0 2 2 1 0 1 1 2 2 2 1 1 2 1 0 0 0 2 0 2 2 2 0 2 1 0 2 0 0 1 1 1 1 0 1 0 1 0 0 1 0 1 1 1 1 0 0 0 0 0 0 0 0 1 0 1 0 0 0 1 0 0 0 0 0 0 1 0 0 0 2 0 1 1 1 0 1 0 0 0 1 0 0 0 1 1 1 1 2 0 1 0 1 2 0 2 0 1 2 1 1 0 0 0 0 1 1 2 0 0 0 0 1 0 0 0 0 1 1 1 1 1 0 1 2 1 1 1 0 1 0 1 1 0 1 1 2 1 1 1 0 1 1 0 0 1 1 0 1 1 0 0 0 1 0 1 0 0 1 1 0 0 1 0 0 0 1 0 0 1 2 0 1 1 2 0 1 0 0 2 0 0 1 0 1 1 1 0 0 0 0 0 1 0 0 2 2 1 1 0 0 2 0 0 0 0 0 1 0 2 1 0 0 2 0 1 0 0 0 0 0 0
13 1 0 2 0 0 0 2 0 2 0 0 0 0 0 0 0 0 1 1 1 0 0 0 0 0 0 0 0 2 2 2 0 0 0 0 2 1 0 1 1 1 0 0 0 0 0 0 2 0 0 0 1 1 0 0 0 0 0 0 1 2 1 1 1 0 2 1 0 0 0 1 2 2 2 2 0 1 1 0 1 0 0 0 2 0 0 0 2 2 0 0 0 0 2 2 0 2 0 2 0 0 0 0 1 1 2 0 0 2 0 1 0 2 1 1 0 0 0 2 2 0 1 2 0 2 2 1 1 1 1 0 0 0 0 0 0 0 0 1 0 2 0 0 1 0 0 0 0 0 0 0 0 0 0 0 0 0 0 1 1 0 1 2 1 2 1 2 0 1 1 0 1 0 0 1 0 0 0 0 0 0 2 0 0 0 2 0 0 0 0 0 0 2 2 0 0 0 0 1 0 1 0 0 2 0 2 1 2 1 1 2 2 0 2 1 1 2 2 1 2 1 0 1 1 0 1 2 0 0 0 0 0 0 1 0 0 2 1 1 0 0 2 0 2 0 0 0 0 0 0 0 0 0 0 0 0 0 0 0 0 0 1 1 1 0 0 1 1 1 0 2 2 2 0 0 1 1 0 0 0 1 2 0 2 1 1 2 0 1 0 0 1 0 2 0 1 1 0 0 0 0 2 0 2 0 1 0 1 1 1 0 0 2 2 1 2 0 0 1 0 1 2 1 0 0 0 0 1 0 2 0 1 0 0 0 0 1 0 1 1 2 2 0 2 2 0 0 0 1 1 0 2 2 0 0 0 0 0 2 2 2 1 0 1 0 0 1 1 0 0 0 0 2 0 0 1 2 0 2 0 2 0 1 0 0 0 0 0 0 0 0 1 0 2 0 0 1 2 2 0 2 1 1 1 0 1 0 0 2 0 0 0 0 0 0 0 0 1 0 0 0 0 0 0 1 0 0 0 1 1 0 0 0 0 1 0 1 0 0 0 0 2 0 0 1 1 1 0 0 0 0 1 2 2 0 2 1 1 0 1 0 0 0 0 0 0 2 0 1 2 2 1 1 1 1 0 1 2 0 0 1 2 2 1 1 1 0 1 0 1 1 1 1 1 0 1 1 1 2 1 1 1 1 1 0 2 1 1 0 0 2 1 1 0 2 0 2 0 0 0 2 2 2 2 0 0 1 1 2 0 1 2 1 1 0 1 1 2 0 0 2 2 2 2 1 1 0 0 2 0 0 0 0 2 2 0 1 0 1 0 0 0 0 0 0 1 1 1 0 0 1 0 0 0 0 1 1 0 2 0 0 1 1 0 1 1 0 1 1 0 0 0 0 0 0 0 0 0 1 1 2 1 1 0 1 1 0 0 1 0 0 0 0 0 0 1 0 0 0 0 0 0 0 0 1 1 1 0 0 0 1 0 0 0 0 0 1 2 0 0 1 1 2 2 0 1 1 1 0 1 2 0 2 0 0 1 1 1 0 0 0 2 0 1 1 1 2 0 0 1 2 0 2 2 2 2 0 2 2 0 0 2 0 0 2 0 1 1 1 2 0 0 1 0 0 2 0 1 1 0 1 1 1 0 1 1 2 2 1 1 1 0 0 0 0 1 1 1 1 0 0 0 2 1 1 0 1 0 0 0 1 0 0 0 0 1 0 0 0 0 0 0 0 0 1 0 0 0 0 0 0 0 0 0 0 0 1 1 0 0 0 2 0 0 0 0 1 1 1 0 0 1 0 0 1 1 0 0 1 0 2 1 0 0 2 0 1 0 2 0 2 2 2 2 1 0 1 0 1 1 2 0 1 2 0 0 2 0 0 0 0 2 2 2 0 2 1 1 2 2 2 0 1 0 0 0 0 0 0 0 0 0 2 0 0 0 2 1 0 0 2 1 1 1 0 1 0 0 0 2 0 0 2 0 0 0 0 0 0 0 0 0 0 1 1 1 0 2 0 0 0 1 0 0 1 0 1 1 1 1 1 1 0 1 1 0 0 0 0 0 0 0 1 1 1 1 2 0 1 0 2 0 0 2 2 0 0 1 2 1 2 1 0 1 1 1 2 2 0 2 0 2 1 0 0 2 1 2 0 1 0 1 2 0 1 0 0 2 0 0 0 2 0 0 0 1 0 0 0 2 0 2 1 1 0 1 1 2 1 1 1 2 0 0 1 2 0 1 0 0 0 0 0 0 0 1 0 2 0 0 1 1 2 0 0 1 0 0 0 0 0 0 0 0 0 0 1 1 0 0 0
14 0 0 0 0 0 0 1 0 1 0 1 1 1 1 0 0 0 2 2 1 0 0 1 1 1 0 0 0 2 2 0 0 0 0 1 2 2 0 1 1 1 0 0 0 1 1 0 1 1 1 0 0 0 2 1 0 1 0 0 1 2 1 1 0 0 1 1 0 0 0 1 2 2 2 2 0 0 0 0 0 0 0 0 1 0 1 0 2 2 0 0 0 2 0 2 0 2 0 2 0 0 0 0 1 1 2 0 1 2 1 1 0 1 1 1 1 0 2 0 0 0 2 1 0 1 1 1 0 2 1 0 0 0 0 0 0 0 0 1 0 2 0 0 1 0 0 0 0 1 1 0 0 1 0 1 1 1 0 1 1 1 1 1 1 1 1 0 0 1 1 1 1 1 1 2 1 1 1 1 0 0 0 0 0 0 1 2 1 2 2 2 0 0 2 2 0 0 0 1 1 1 0 1 2 0 2 0 0 0 1 1 0 0 1 0 0 0 2 2 2 0 0 2 0 0 1 1 0 0 0 0 0 0 2 0 0 2 1 1 0 0 2 0 2 0 0 0 0 0 0 0 1 0 0 0 0 1 0 0 0 0 0 1 1 0 1 0 2 2 0 2 1 1 0 1 0 2 2 2 1 0 2 1 2 1 2 1 0 1 0 1 1 0 2 0 1 1 0 1 1 1 1 1 1 0 1 0 0 0 0 1 0 2 1 1 1 0 0 0 1 1 1 1 1 0 0 0 0 1 2 1 0 1 0 1 0 2 0 1 0 0 1 1 0 0 2 2 1 1 1 1 2 2 1 0 1 2 0 0 0 0 1 0 1 1 0 0 2 0 1 1 0 2 0 0 1 1 0 2 0 2 0 0 1 1 1 1 1 0 0 0 0 0 2 0 0 1 0 0 0 0 0 2 1 1 0 1 0 2 0 0 1 0 1 0 0 0 1 0 0 0 1 1 2 2 1 0 0 0 1 0 1 1 1 0 0 1 0 1 2 0 1 1 1 2 1 2 0 0 0 0 1 1 0 0 0 1 2 1 1 0 1 0 0 1 1 1 0 1 2 2 2 2 0 0 0 1 2 0 0 2 0 0 2 0 0 0 2 2 1 0 1 1 0 0 0 0 0 2 2 1 1 1 1 0 1 0 0 1 0 1 0 1 0 2 1 2 0 2 1 2 1 1 1 0 0 1 1 2 0 1 2 1 1 1 2 0 1 1 0 2 2 2 2 1 1 1 1 1 1 1 0 0 1 1 0 1 0 0 0 0 0 1 1 0 2 1 1 0 0 1 2 0 0 2 2 0 0 2 0 0 2 0 2 0 2 0 0 0 0 0 0 0 2 0 0 1 1 1 1 1 1 1 0 1 0 0 1 2 0 0 0 0 0 0 0 0 0 0 0 0 0 0 0 1 1 1 0 0 2 0 0 0 0 0 1 1 0 2 0 0 0 0 0 0 2 1 0 0 2 1 0 1 0 0 1 2 2 0 0 0 1 0 0 0 2 2 0 0 1 0 0 0 0 2 2 1 1 1 1 0 0 0 0 1 0 1 2 1 1 0 1 1 0 0 1 0 1 2 1 1 0 0 2 0 1 1 1 0 0 0 0 0 0 1 0 2 2 2 0 0 0 2 2 2 0 1 0 0 0 2 0 0 0 0 0 0 1 2 0 1 0 0 0 0 0 0 0 0 0 0 1 1 0 0 0 0 1 0 0 0 2 1 0 0 0 2 0 0 0 0 1 0 0 0 0 1 1 1 0 1 0 1 1 2 0 1 0 2 0 2 2 2 0 0 0 0 0 0 0 1 0 1 2 0 0 0 0 1 0 0 1 1 1 0 1 1 0 0 0 1 0 2 2 0 1 0 0 0 0 0 1 1 0 0 0 0 2 0 1 1 0 0 1 0 1 1 0 1 1 0 2 2 0 2 0 0 0 0 0 1 0 0 0 1 1 1 2 0 2 0 0 0 0 2 0 1 1 1 1 1 0 0 0 2 2 1 1 0 0 0 1 0 2 2 2 2 0 0 0 2 1 0 2 1 0 1 0 1 0 1 0 0 0 2 2 1 2 0 1 1 2 2 0 2 1 1 0 1 2 2 0 1 0 1 0 0 1 1 0 0 1 1 0 0 0 0 0 0 2 0 2 0 0 1 1 0 0 0 0 0 1 0 0 0 2 0 0 0 0 0 1 0 0 0 0 2 0 0 0 2 0 0 0 0 0 0 1 2 0 0 0 2 0 0 0 0 1 0 0 0
15 0 0 2 0 0 1 2 1 1 1 0 2 2 2 0 0 0 0 0 1 0 0 0 0 0 0 0 1 2 2 1 0 2 0 0 2 2 0 1 1 1 0 1 0 1 0 1 0 0 0 0 0 1 0 1 0 0 0 0 1 2 2 2 1 1 1 0 0 1 1 1 2 2 2 2 0 1 1 1 0 0 0 0 2 0 0 0 1 2 0 1 2 0 0 0 0 0 0 2 2 0 0 0 1 1 2 0 0 2 0 0 2 2 2 2 1 0 1 1 1 0 2 1 0 1 1 0 0 0 1 1 0 1 1 1 0 0 0 1 2 2 0 0 1 0 0 0 0 2 2 1 0 0 0 1 1 2 0 1 1 0 0 2 1 1 0 1 1 2 1 1 1 2 0 0 0 0 0 1 0 0 1 0 0 0 1 0 0 0 0 0 0 0 1 2 0 0 0 0 0 0 0 1 2 0 1 0 1 0 2 2 0 1 2 1 1 0 2 2 2 0 1 2 0 0 1 1 0 0 0 0 1 1 1 0 1 2 2 0 0 0 2 0 2 0 0 0 0 0 0 0 2 1 1 1 1 1 1 0 0 0 0 1 0 0 1 0 2 2 0 2 0 1 0 0 0 2 2 2 0 0 2 2 1 1 2 2 0 2 1 1 1 1 2 1 0 0 0 0 0 0 1 1 1 0 0 0 1 1 0 1 0 1 2 1 2 0 0 0 2 2 1 0 2 0 1 0 0 1 2 2 0 0 0 1 0 2 1 0 0 1 2 0 0 0 1 0 1 0 0 0 2 2 0 0 0 2 0 0 0 0 0 1 0 0 0 0 1 0 1 1 1 1 0 0 0 0 2 0 0 1 0 2 0 1 2 0 1 0 1 1 0 0 1 1 1 0 1 1 0 1 2 0 0 0 1 0 0 2 0 0 1 1 1 0 1 0 1 0 0 0 0 1 2 1 2 0 0 0 1 0 0 2 1 1 0 0 0 0 2 0 1 1 0 0 2 0 1 0 0 1 1 2 1 1 0 0 1 0 2 0 1 0 0 2 1 1 0 0 2 1 1 1 2 0 2 1 2 0 0 2 1 1 2 1 0 0 2 1 1 0 0 1 1 0 2 1 1 2 1 1 0 1 1 1 2 1 0 2 0 0 1 1 0 2 0 2 0 1 0 2 0 0 0 1 1 0 0 2 1 0 1 1 1 0 1 1 2 2 0 1 1 0 1 0 0 2 2 1 0 0 0 0 2 1 0 0 0 0 0 0 0 0 0 0 2 2 2 0 0 0 1 0 1 0 1 0 0 1 1 0 1 0 1 0 1 0 0 0 0 1 0 0 2 0 0 0 0 0 0 1 1 1 0 1 1 0 0 1 0 0 0 1 0 0 0 0 0 0 1 2 0 1 1 1 0 0 0 0 1 0 0 0 0 0 1 0 2 0 0 0 0 0 0 0 2 2 1 1 1 1 0 1 1 0 0 1 1 0 0 0 2 1 1 2 1 2 1 0 1 1 1 1 1 2 1 0 0 1 0 0 2 1 0 2 2 1 2 1 2 0 0 2 1 0 2 1 2 2 0 1 0 0 0 0 1 2 2 0 1 1 0 0 0 1 0 1 1 1 0 1 0 2 2 0 0 1 1 0 1 1 0 0 0 1 0 0 0 2 0 2 0 0 0 0 0 1 1 1 0 1 0 0 0 0 0 0 2 0 0 1 2 1 0 1 0 2 2 2 0 0 1 0 1 0 0 1 1 1 1 2 2 0 0 2 0 2 1 2 1 1 2 2 0 0 1 2 0 2 2 2 0 2 0 0 1 0 2 0 0 0 1 1 1 0 2 0 2 2 2 2 1 2 2 0 1 0 0 0 0 0 1 1 0 1 0 1 1 0 0 0 1 1 2 1 2 1 0 1 1 0 2 0 2 0 2 0 0 0 0 0 0 0 0 1 1 0 2 0 0 0 0 0 0 2 0 0 2 0 0 1 1 0 1 1 0 2 1 1 0 0 0 1 1 1 1 2 0 0 0 1 0 1 2 2 0 0 1 1 1 0 0 0 0 2 2 1 1 1 0 2 1 1 0 2 2 0 1 0 2 2 0 1 1 0 0 1 1 0 0 0 1 1 0 0 0 0 0 0 2 0 1 0 0 0 2 0 0 0 0 0 2 0 1 0 0 0 2 2 1 0 0 0 0 1 1 0 2 0 0 0 0 0 0 0 1 1 0 2 0 0 0 1 1 1 0 0 0 0 1 1
16 1 0 1 0 0 0 2 0 2 0 0 0 0 0 0 0 0 2 1 1 0 0 0 0 0 1 0 1 1 1 0 1 2 0 0 1 1 0 0 0 2 1 0 0 2 1 0 2 0 0 0 0 0 1 0 0 0 1 2 0 1 1 2 0 0 1 0 1 1 0 0 2 2 1 2 1 1 1 0 1 0 0 0 0 0 0 1 1 2 0 1 1 1 0 2 0 1 0 1 1 0 1 0 1 1 1 1 1 1 1 2 0 1 0 1 1 0 0 2 2 0 2 1 0 1 1 1 1 1 0 0 0 0 0 0 0 0 0 0 0 2 1 0 0 0 0 0 0 2 1 0 0 0 0 0 0 0 0 1 2 2 0 0 0 1 0 0 0 0 0 0 1 2 1 1 0 2 0 2 0 1 0 1 0 1 2 1 0 0 0 1 0 1 2 2 1 0 0 2 0 2 0 2 2 0 2 2 0 0 0 0 2 0 2 1 1 0 1 0 1 1 0 2 0 0 0 1 0 0 1 1 0 0 2 0 0 2 2 0 0 0 2 0 2 1 1 0 0 0 0 0 1 0 0 1 0 1 1 2 0 1 0 0 0 0 0 0 1 0 1 1 2 2 0 0 1 1 0 0 0 1 2 0 2 1 2 2 1 2 1 2 2 0 2 0 2 0 0 0 0 0 2 0 0 0 0 0 0 0 0 0 0 0 2 0 1 0 0 1 0 0 2 2 2 0 0 0 0 0 1 2 1 1 0 0 0 0 2 0 0 0 0 0 1 1 1 0 1 0 1 0 1 1 0 1 0 1 0 0 0 0 2 0 1 1 0 2 2 0 0 0 1 2 0 1 0 0 1 1 1 0 0 1 0 1 1 0 0 0 0 0 0 0 1 1 1 1 0 0 0 0 1 1 1 0 1 0 0 2 0 0 0 0 0 0 1 0 0 0 0 2 0 2 0 0 0 0 0 0 1 0 0 2 0 0 0 0 0 0 1 0 1 1 2 2 2 2 0 0 0 0 1 2 2 0 1 0 1 1 1 0 0 0 0 1 0 2 0 1 2 2 1 1 1 0 1 0 2 1 0 2 2 2 0 0 1 1 1 0 1 1 0 0 0 0 2 2 2 2 0 0 0 1 1 1 1 1 1 1 0 1 2 0 0 0 0 1 0 2 2 1 0 1 1 0 0 1 0 1 1 1 0 0 0 1 1 0 2 1 1 0 0 0 2 0 2 1 1 1 0 0 0 0 1 0 1 0 0 0 0 0 0 2 2 0 2 1 1 0 0 0 1 0 1 0 1 0 0 1 1 0 1 1 0 1 1 0 1 1 0 0 0 0 0 0 0 0 0 0 0 2 0 1 1 0 0 0 0 2 1 1 0 1 1 1 1 0 1 0 0 1 0 0 0 2 2 0 0 0 1 0 0 1 1 1 1 0 2 0 1 0 0 1 2 0 2 2 0 0 2 1 0 0 0 0 2 1 1 0 0 0 1 0 2 1 0 2 1 0 1 1 0 0 0 1 1 1 1 1 2 0 2 0 1 2 1 2 1 0 1 0 0 0 0 0 0 0 1 2 0 1 1 0 0 0 1 2 2 0 1 1 0 0 0 0 2 1 1 1 1 0 0 2 2 2 0 0 0 0 0 1 0 0 0 1 0 0 1 1 1 0 0 0 0 1 0 1 0 0 0 0 1 1 0 1 2 0 2 2 2 2 2 0 0 0 0 2 2 2 0 0 2 0 0 0 0 1 1 0 0 1 0 1 1 2 1 1 1 2 1 1 2 2 0 0 1 0 0 1 0 0 0 2 1 1 2 0 0 1 1 1 1 1 1 0 1 1 0 0 0 0 1 2 2 0 2 0 1 0 0 1 2 2 0 0 0 1 0 0 0 1 0 0 0 0 0 0 0 0 2 0 1 2 0 0 0 2 0 0 0 0 0 0 0 1 0 0 1 0 0 0 2 0 0 0 0 0 1 1 2 0 0 1 1 1 0 1 1 1 0 0 1 1 2 1 1 2 0 0 0 1 0 0 2 1 0 0 1 0 0 1 0 0 0 2 2 2 2 0 2 0 2 2 0 1 1 1 0 0 2 2 0 1 0 1 0 0 0 0 0 0 0 0 0 0 0 0 0 0 2 0 2 0 1 1 1 0 0 1 0 0 0 1 0 1 1 0 0 0 0 0 0 1 1 1 1 0 2 0 0 0 0 1 0 0 0 0 1 2 0 1 0 2 1 0 0 0 0 0 1 0
17 1 0 1 0 0 0 2 0 1 0 0 0 0 0 0 0 0 1 1 1 1 0 0 0 0 1 0 2 2 2 0 1 2 0 0 1 2 0 0 0 2 1 0 0 1 1 0 1 0 0 0 1 1 1 1 0 0 1 0 1 2 1 1 0 0 0 0 0 0 0 1 0 2 0 2 2 1 1 0 1 0 1 1 0 0 1 0 2 2 0 0 1 0 0 0 0 1 0 2 1 0 1 0 0 0 2 1 1 1 0 1 0 0 0 0 0 1 1 1 1 1 1 2 0 1 1 2 2 2 0 1 0 0 0 0 0 0 0 2 1 1 0 0 0 0 0 0 0 0 0 1 0 0 0 0 0 1 0 1 0 0 1 2 1 2 1 1 1 2 1 1 1 1 1 1 1 1 0 1 0 1 1 0 0 0 1 1 0 0 0 0 0 0 2 2 0 0 0 0 0 0 0 0 2 0 2 1 2 1 0 1 2 0 2 1 1 1 1 1 1 0 1 1 0 0 1 1 0 0 0 0 0 0 2 0 0 1 1 0 0 0 1 0 1 0 0 0 0 0 0 0 2 0 0 0 1 0 0 0 0 0 1 1 1 0 0 0 1 1 0 2 0 1 0 0 0 1 2 0 1 0 0 0 0 0 0 1 2 2 2 2 2 0 2 0 2 0 1 0 1 1 1 1 1 1 0 0 1 1 1 1 0 2 2 0 2 0 0 0 2 2 1 2 2 0 0 1 1 1 2 0 0 1 0 0 0 1 1 1 0 1 1 1 0 0 2 0 0 2 2 0 1 1 0 1 1 0 0 0 1 1 1 1 1 2 0 1 1 0 0 0 1 1 0 0 2 0 1 1 0 1 0 0 0 0 1 0 0 0 0 0 2 0 2 1 1 1 1 1 0 1 0 1 0 0 0 0 0 2 0 0 1 0 1 0 1 0 0 0 2 1 1 1 0 2 0 0 0 1 0 0 0 2 1 1 0 0 0 0 1 0 0 2 1 2 2 0 1 0 0 1 0 1 0 0 0 2 1 1 1 0 1 0 0 1 1 1 0 0 0 0 2 2 1 1 0 0 2 0 0 1 2 2 1 0 1 1 2 1 0 0 0 1 2 0 2 1 1 2 1 0 1 1 1 0 1 1 0 2 0 0 1 0 1 0 0 2 0 1 0 2 0 0 0 1 1 2 0 2 0 2 1 0 1 0 1 0 1 0 0 2 1 0 1 2 0 2 2 0 0 0 0 0 2 2 0 1 0 0 1 0 0 1 1 0 1 1 1 1 1 2 0 0 0 0 0 1 0 2 0 0 2 2 0 2 2 0 0 0 0 0 0 0 0 0 0 1 1 1 1 1 0 2 0 0 2 0 0 2 1 0 0 1 1 1 1 0 0 0 0 1 1 1 0 0 1 2 0 0 1 0 0 0 0 1 0 0 2 0 0 2 1 1 1 0 1 0 1 1 0 1 0 1 0 0 1 2 2 0 0 0 0 0 1 1 1 2 0 0 0 0 1 0 0 1 1 2 0 0 2 0 2 1 1 2 1 2 0 1 1 0 0 0 0 0 1 0 1 1 0 1 0 0 2 0 2 1 1 0 0 1 0 0 1 1 0 1 2 2 0 0 0 2 1 1 0 1 1 0 1 1 1 0 0 1 0 0 1 1 1 0 0 0 0 0 0 1 0 0 0 0 2 1 0 1 0 0 0 0 0 0 2 0 0 0 0 0 2 2 1 0 2 1 0 0 0 1 1 1 1 2 2 0 0 0 2 2 1 2 0 1 2 2 2 0 0 1 0 0 0 0 0 2 1 0 0 0 0 2 0 0 1 1 1 0 0 0 2 2 1 2 1 2 2 0 0 0 1 0 0 1 1 1 1 0 0 1 0 0 0 0 0 0 1 0 0 0 0 0 2 0 1 2 0 1 0 0 0 0 0 0 1 1 1 0 2 0 1 0 0 0 1 0 0 1 0 1 2 1 1 0 0 0 1 1 1 1 1 0 0 0 1 1 0 0 0 0 1 0 1 1 0 1 2 1 1 1 0 0 1 0 1 0 1 1 1 0 2 0 0 2 0 0 0 1 0 0 0 2 2 2 1 2 0 1 0 0 1 1 0 0 2 1 1 0 2 0 0 0 2 0 2 1 1 0 1 1 1 1 1 1 0 1 1 0 1 0 2 2 0 1 0 0 0 2 2 0 2 0 0 0 1 1 0 0 1 0 1 1 0 0 1 1 1 0 0 0 1 1 1 0
18 1 0 0 0 0 0 2 0 1 0 0 0 0 0 0 0 0 0 1 0 0 0 0 0 0 0 0 0 1 1 1 0 1 1 1 2 2 0 1 0 1 1 1 0 2 1 1 0 1 1 0 1 2 1 0 1 0 0 0 0 1 2 2 0 1 1 0 0 0 0 1 2 2 2 2 0 1 1 0 1 0 0 1 1 0 0 0 1 2 0 0 1 2 0 1 0 1 0 2 1 0 0 0 1 1 2 1 1 1 0 1 1 1 1 1 1 0 2 0 0 0 2 0 0 0 0 0 0 0 0 0 0 1 1 1 0 0 0 1 1 1 1 0 1 0 1 0 0 0 0 0 0 0 0 0 1 0 1 2 0 1 0 1 0 0 0 1 1 2 0 1 1 1 0 1 0 2 1 2 0 1 0 1 0 1 2 2 1 0 0 1 0 0 2 2 0 0 0 0 0 0 0 2 2 0 1 1 0 0 1 1 1 0 0 0 1 1 2 1 2 1 0 2 0 0 1 2 0 0 0 0 0 1 1 1 0 2 2 0 0 0 2 0 2 0 0 0 0 0 0 0 1 0 0 0 1 1 1 1 0 1 0 1 1 0 2 0 2 1 0 1 1 2 0 0 2 2 1 0 1 0 1 1 2 1 1 2 0 1 1 1 2 0 2 0 2 0 0 0 0 0 1 1 0 0 0 0 0 1 0 1 0 1 0 0 2 0 0 0 0 0 1 0 2 0 0 0 1 2 2 0 1 2 0 0 0 1 1 1 1 1 1 0 0 0 1 0 0 2 2 0 2 2 0 0 0 0 0 1 1 2 2 0 1 0 0 1 1 0 0 0 0 2 0 0 2 1 0 2 0 0 0 0 0 0 1 0 0 1 0 0 1 0 2 0 1 2 0 0 0 0 0 1 0 1 0 2 0 2 0 0 2 0 2 2 0 0 1 0 1 1 0 1 2 1 2 1 1 1 0 1 0 2 1 1 0 2 0 1 2 0 1 1 1 2 2 1 1 0 0 0 0 1 1 0 0 1 1 1 1 0 0 0 0 0 0 0 0 1 1 1 2 2 0 0 0 0 2 2 1 1 0 0 2 0 0 1 1 0 1 1 1 1 1 0 1 1 1 2 1 1 1 1 2 1 2 0 0 0 0 1 1 0 0 0 0 2 0 0 1 2 1 1 1 1 1 0 0 1 1 0 1 1 1 0 0 0 1 1 0 0 1 0 2 1 1 1 1 1 0 0 0 1 2 0 0 0 0 0 2 0 1 0 0 0 0 1 1 0 0 0 1 0 1 0 2 0 0 0 2 0 0 0 0 0 0 0 0 0 1 0 0 0 1 0 0 0 0 0 0 1 1 1 0 1 1 0 0 1 0 0 0 0 0 0 0 0 0 0 0 0 0 0 0 2 2 1 0 0 1 0 1 0 0 0 1 1 2 0 0 1 0 1 2 0 2 1 1 1 2 2 0 1 0 0 2 2 2 1 1 0 0 1 1 2 1 2 0 0 1 0 0 0 0 1 1 2 1 1 2 0 2 0 0 2 2 1 1 0 0 0 0 1 1 0 1 1 1 1 0 1 0 0 2 0 2 2 2 0 1 1 0 0 0 0 1 1 1 1 0 0 1 1 0 0 0 0 0 0 0 0 0 0 0 0 0 0 1 2 0 0 0 0 0 0 0 0 1 1 0 1 1 0 0 1 1 0 1 0 0 0 2 0 0 0 0 2 1 1 0 0 2 0 0 0 0 2 2 0 0 1 1 1 1 1 1 1 0 2 0 2 2 0 0 0 0 0 0 0 0 0 0 1 2 0 1 0 0 2 0 0 1 0 1 0 1 1 1 2 2 2 1 2 2 0 0 0 1 0 1 0 2 2 0 0 0 1 0 0 0 0 1 1 1 0 1 1 0 0 2 1 0 2 0 0 0 0 0 0 0 0 0 0 0 1 0 0 1 0 0 0 0 1 0 1 0 1 2 2 2 0 0 0 0 1 1 2 0 0 1 0 0 2 1 1 1 2 0 0 0 2 0 1 2 1 0 1 1 1 1 0 1 0 1 1 1 2 1 1 1 1 2 1 1 1 0 1 1 0 2 1 1 2 0 1 0 1 1 0 0 0 2 0 0 2 2 0 0 0 2 0 1 0 0 0 2 0 1 1 0 1 1 0 2 0 0 0 0 0 0 0 0 0 0 0 1 0 2 0 0 0 0 0 0 0 0 0 0 2 0 0 0 2 0 0 0 1 1 0 0 0
19 0 0 0 0 0 0 2 0 1 0 1 0 0 0 0 1 0 1 1 1 1 0 2 0 0 0 0 1 2 2 1 1 1 2 1 1 2 0 2 2 0 1 1 0 0 0 1 0 1 1 0 0 2 0 1 0 1 0 0 1 1 1 1 1 0 2 0 0 0 0 0 2 2 0 2 2 0 0 0 0 0 1 1 1 0 0 0 2 2 0 0 1 2 0 2 1 2 0 2 0 0 0 0 0 0 2 1 1 1 0 1 0 1 0 0 0 1 1 1 1 1 2 2 0 2 2 0 0 0 1 0 0 0 0 0 1 0 0 1 1 2 0 0 1 0 0 0 0 1 0 0 0 0 0 0 1 1 0 1 1 0 1 2 1 1 0 1 1 2 1 1 1 1 0 0 0 0 0 0 0 0 0 1 1 0 2 2 1 0 0 0 1 1 1 1 1 1 0 1 0 1 1 0 2 0 2 2 0 0 0 1 1 0 2 0 0 0 0 0 2 2 1 1 0 0 2 1 0 0 0 0 1 1 1 0 1 2 2 1 0 1 2 0 0 0 0 1 1 1 0 0 0 1 1 0 1 0 0 0 0 0 0 0 0 0 0 1 2 2 0 1 0 1 0 0 0 2 1 0 1 0 2 1 1 1 1 1 1 2 2 1 0 1 2 1 0 0 1 0 1 1 2 0 1 0 2 0 0 2 0 2 0 2 2 0 1 1 1 0 0 2 0 2 2 0 0 0 1 1 2 0 0 0 0 0 0 1 1 1 0 0 1 0 0 0 1 2 0 2 2 0 0 0 0 2 0 1 0 1 1 2 2 0 1 0 0 2 2 1 0 0 0 2 0 0 2 0 0 2 2 0 0 1 0 1 1 0 0 0 1 1 0 0 2 0 0 2 0 0 0 0 1 1 1 0 0 0 0 2 0 0 0 0 0 0 1 1 0 1 0 0 0 1 1 1 2 0 0 0 1 1 0 2 1 1 0 0 0 0 1 0 0 1 0 2 1 2 0 0 0 1 1 2 2 1 1 0 1 0 2 0 0 0 0 0 0 2 0 1 2 2 2 1 2 1 1 0 1 1 2 0 2 2 0 0 2 0 2 2 0 0 0 1 1 0 1 2 2 2 1 1 1 1 0 0 1 1 1 0 0 2 0 0 1 0 1 2 0 2 0 2 1 1 1 1 0 0 1 2 0 1 1 0 0 0 1 0 1 0 0 1 1 1 1 0 2 1 1 1 1 1 0 0 2 0 0 0 0 0 1 0 0 1 1 0 1 1 0 1 1 1 0 0 0 0 1 1 0 2 0 0 2 2 2 0 2 0 0 0 0 0 2 0 0 0 0 0 0 0 0 1 0 1 0 0 2 0 0 0 0 0 0 0 0 0 0 0 1 0 1 2 0 0 0 1 2 1 0 0 1 0 1 0 0 0 0 1 1 1 1 1 0 0 0 0 2 1 1 1 1 1 0 1 0 0 1 2 2 0 0 0 1 1 1 2 0 1 1 1 0 1 0 1 1 1 1 2 2 2 2 0 2 2 1 2 1 2 1 0 1 0 0 0 0 0 0 0 1 1 0 1 0 0 1 0 2 2 2 0 1 1 1 0 0 0 0 2 2 2 0 0 0 2 2 0 0 1 1 0 1 1 0 0 0 1 0 0 0 0 0 0 0 0 0 0 0 0 0 0 0 0 1 0 0 0 0 0 1 0 0 0 1 0 0 1 1 2 1 1 0 1 2 2 2 0 0 0 0 1 0 1 1 2 1 1 1 2 2 2 0 1 2 2 0 0 0 2 0 2 2 2 0 2 1 1 1 0 1 1 0 0 1 0 2 1 1 0 1 1 0 1 2 1 1 0 1 0 1 1 0 1 0 1 0 1 0 2 0 1 1 1 0 0 0 0 0 1 0 0 2 0 1 1 1 0 1 0 0 0 0 0 2 1 0 1 1 0 1 0 1 0 0 1 0 2 0 1 1 1 2 0 1 0 1 1 0 2 0 0 0 0 0 1 2 2 2 2 0 0 0 0 1 0 2 0 1 0 1 0 0 0 1 0 1 1 1 0 1 0 0 1 2 1 1 1 1 0 0 0 1 1 0 1 0 0 0 1 2 0 0 0 1 1 1 0 0 1 0 0 2 0 2 0 1 0 0 1 1 1 0 0 2 0 1 1 2 0 1 0 0 0 0 0 0 1 1 2 0 0 0 2 0 1 0 0 1 0 1 2 0 1 0 0 0 0 0 0 1 0 0 0
20 0 0 1 0 0 1 2 0 2 0 0 0 0 0 0 0 0 1 1 1 1 1 0 0 0 0 0 1 2 2 1 2 1 0 0 1 1 0 0 0 1 0 0 1 0 1 0 1 0 0 0 1 2 0 0 0 0 0 2 0 2 0 0 0 0 1 0 0 1 1 1 2 1 1 1 0 2 2 1 1 0 0 0 2 0 0 1 1 1 1 1 1 1 1 2 0 1 0 2 1 0 1 0 1 0 2 1 1 1 0 1 1 2 2 2 2 0 0 2 2 0 2 1 0 1 1 1 0 1 1 2 0 0 0 0 0 0 0 2 1 1 0 0 1 0 0 0 0 1 0 0 1 0 0 0 0 1 0 1 1 1 0 2 1 1 1 2 1 2 1 0 1 1 0 1 0 2 0 2 0 0 0 1 0 1 1 1 0 0 0 1 1 1 2 2 1 0 0 0 0 0 1 0 1 0 2 1 0 0 0 1 0 0 2 1 1 1 1 0 1 1 0 2 0 0 0 0 0 0 0 0 0 0 1 1 0 2 1 1 0 0 2 1 2 0 0 1 1 1 0 0 2 1 0 0 0 0 1 1 0 1 0 0 1 1 0 0 1 0 0 1 0 0 0 1 0 2 1 1 0 0 1 2 2 2 2 1 1 2 2 0 2 0 2 0 1 0 1 0 1 1 2 0 1 1 0 2 0 1 0 1 0 0 2 0 2 0 1 1 0 1 1 2 1 0 1 0 0 1 2 0 0 1 1 1 1 0 2 2 1 2 1 0 0 0 1 2 2 0 0 2 2 2 0 0 1 1 0 1 1 1 1 0 0 0 0 0 2 0 2 2 0 2 1 0 1 0 0 2 2 0 0 0 0 0 0 0 1 0 1 1 0 0 1 0 0 0 1 1 0 2 0 1 0 1 0 0 0 2 0 0 1 0 1 0 0 0 1 0 0 0 1 1 1 2 1 0 0 1 2 1 0 2 1 1 0 2 0 0 2 0 2 0 0 1 1 1 1 0 0 0 0 0 0 0 0 1 2 0 1 0 1 0 0 1 1 1 0 0 0 0 1 1 1 1 0 0 1 0 2 1 2 2 0 0 2 1 1 0 1 1 1 0 0 0 1 1 0 1 1 1 2 0 2 0 2 2 1 1 0 1 1 0 1 0 0 1 0 1 1 2 0 0 0 2 1 0 0 0 1 1 0 0 1 0 1 0 2 0 2 0 1 0 2 1 1 1 1 1 0 0 0 0 2 2 0 1 0 1 1 0 0 0 0 1 1 1 1 1 1 2 1 0 1 0 1 0 0 2 0 0 2 2 0 2 1 0 0 0 0 0 0 0 0 0 1 0 0 0 0 2 1 0 1 1 1 0 0 1 0 0 0 0 0 0 0 0 0 1 0 0 1 1 0 1 1 1 0 0 1 1 0 0 0 0 0 1 2 0 2 0 0 0 2 0 2 2 0 0 2 2 1 1 1 1 2 2 2 0 0 0 1 0 1 0 0 2 0 0 1 0 0 0 0 2 2 1 0 0 1 0 1 0 0 1 1 1 2 1 1 0 0 0 0 0 0 0 1 1 0 1 0 0 1 0 2 2 2 0 1 1 0 0 0 1 0 0 0 0 0 0 1 2 2 0 0 1 1 0 0 0 0 0 0 1 1 0 0 0 0 0 0 0 0 0 0 0 1 1 0 1 0 0 0 0 0 0 1 0 0 1 1 0 0 0 0 2 2 2 0 1 1 1 1 0 0 1 1 1 1 2 0 0 1 2 1 1 0 2 0 2 2 1 0 0 0 1 0 1 1 2 0 2 2 0 2 1 0 0 0 0 2 1 2 0 1 0 1 1 1 1 2 2 1 0 0 0 0 0 0 0 1 0 0 0 1 1 0 0 0 0 1 1 1 0 1 1 1 0 1 0 0 2 0 0 0 0 0 0 0 1 0 0 0 1 1 1 1 0 0 0 1 0 0 1 0 1 2 2 2 0 0 0 0 1 1 2 0 0 1 0 1 1 2 2 2 2 0 0 0 2 0 0 2 2 0 2 1 1 1 2 0 1 1 1 1 2 2 0 2 0 1 1 0 2 0 0 0 0 2 0 0 1 0 1 1 1 2 1 0 0 1 1 1 0 2 0 0 0 2 0 2 0 0 0 1 0 0 0 0 0 0 0 2 0 0 0 2 0 0 0 0 0 0 2 2 0 2 0 0 0 0 0 0 0 0 0 0 1 0 1 0 1 0 1 0 1 2 0 1 1
21 0 0 2 0 0 0 2 1 2 0 0 0 1 0 0 0 1 1 0 0 0 0 1 0 0 1 0 1 2 1 1 0 2 2 2 2 1 1 0 0 1 0 0 0 0 0 0 1 0 0 0 0 1 1 0 0 0 0 1 0 1 1 1 0 1 0 0 0 0 0 0 1 2 1 2 1 0 0 0 0 0 0 0 2 0 0 1 2 2 0 1 0 2 1 1 0 0 0 1 1 0 1 0 0 0 2 0 1 1 0 1 0 2 0 0 0 0 2 0 0 0 1 2 0 2 2 1 0 1 2 1 0 0 0 0 0 0 0 0 2 1 0 0 0 0 0 0 0 1 0 0 0 0 0 0 0 1 0 2 0 1 2 2 0 2 0 1 2 2 0 0 1 1 0 1 0 2 0 1 0 1 1 0 0 0 2 1 0 0 0 0 0 0 2 2 1 0 0 0 0 0 0 0 2 0 1 0 0 0 2 2 0 1 0 0 0 1 2 1 2 1 0 2 0 0 2 1 0 0 1 1 1 1 1 1 2 2 1 1 0 0 2 0 2 0 0 0 0 0 0 0 2 1 1 0 0 0 0 0 0 0 0 0 0 0 0 0 1 1 0 1 1 2 0 0 0 1 1 0 1 1 0 0 1 0 0 1 1 2 1 0 0 1 1 2 0 1 0 0 1 0 2 0 0 0 0 0 0 0 0 1 0 1 1 0 2 0 1 0 0 1 1 0 0 0 0 0 1 1 2 1 1 2 0 0 0 2 0 1 1 1 2 0 0 1 0 0 0 1 1 0 1 1 0 1 0 0 0 0 1 1 1 1 1 2 0 1 2 0 1 1 1 2 0 1 2 0 0 2 1 0 0 1 1 0 0 0 0 1 1 0 0 0 2 0 0 1 0 0 0 0 0 2 0 2 0 1 0 2 0 0 0 0 0 0 0 1 0 1 0 1 1 0 1 2 2 0 0 0 2 1 1 1 1 2 0 2 0 1 2 0 2 0 1 2 2 1 0 0 0 1 0 2 1 0 1 1 2 1 1 0 1 0 0 0 0 0 0 0 1 1 1 1 0 1 0 0 1 1 2 0 0 0 2 0 0 1 2 2 1 0 0 1 1 0 1 2 2 2 0 0 0 2 0 1 1 0 1 1 1 1 1 0 1 0 0 1 0 1 1 1 1 1 1 1 1 1 0 2 1 1 1 0 1 0 1 0 2 0 0 2 1 1 1 0 1 1 1 1 0 0 0 0 1 1 0 1 0 2 0 0 0 0 0 0 0 0 0 0 1 2 0 0 0 0 1 1 0 1 1 0 1 1 0 1 1 1 0 0 1 0 0 0 1 0 0 0 0 0 0 0 0 1 1 0 0 0 0 2 0 0 0 2 0 1 0 0 2 0 0 2 0 0 0 0 1 2 0 0 1 0 0 0 0 0 2 2 2 0 2 0 0 1 1 0 2 0 1 0 0 1 0 1 0 0 1 2 2 0 0 0 1 1 1 1 1 2 1 1 0 1 0 0 0 2 2 1 1 1 0 2 0 0 0 0 0 2 2 0 2 0 0 0 0 0 0 0 1 1 0 1 0 0 2 0 2 2 2 1 0 0 0 0 0 1 0 0 0 0 0 0 2 2 2 0 0 0 0 0 0 0 0 0 0 0 1 0 0 1 0 1 0 0 0 1 0 0 0 0 0 0 2 0 0 1 0 0 2 1 0 1 2 0 0 1 1 2 2 2 0 0 2 0 0 0 0 0 0 1 0 0 1 2 0 1 1 2 2 2 1 0 1 1 0 0 0 0 0 1 0 1 0 1 1 0 1 0 0 2 0 0 2 2 2 0 2 1 1 2 0 1 1 1 1 0 0 0 2 0 0 2 1 1 0 0 0 0 0 0 0 0 0 1 1 0 1 0 0 0 1 0 0 2 0 0 0 2 0 0 0 0 0 0 1 1 1 1 0 0 0 0 1 1 0 1 0 1 2 0 0 0 0 0 0 0 0 1 0 0 0 0 1 1 2 2 2 2 0 0 0 1 1 0 2 0 1 1 1 1 1 0 0 0 0 2 2 1 1 1 0 1 2 1 0 0 1 1 0 0 2 1 0 2 0 0 0 1 1 1 0 0 1 1 0 0 2 0 0 0 2 0 2 0 0 0 0 1 1 1 0 0 1 0 1 0 0 1 1 0 0 0 0 0 0 1 1 0 2 1 0 0 0 0 0 0 0 0 0 1 0 1 2 2 2 0 1 1 2 0 2 1
22 0 0 1 0 1 0 2 0 0 0 0 0 0 0 0 0 0 2 0 0 0 0 2 0 0 0 0 1 2 2 1 0 2 0 0 2 1 0 0 0 1 0 2 0 0 2 0 1 0 0 0 1 1 0 1 1 0 0 2 0 0 2 2 0 0 1 0 0 0 0 1 1 2 1 2 1 0 0 0 0 0 0 1 2 0 0 0 2 2 0 1 2 1 0 1 0 2 0 2 1 0 0 0 1 1 1 0 0 2 0 1 0 1 1 2 1 0 0 1 2 0 2 1 0 1 1 1 0 1 2 0 0 0 0 0 0 0 0 1 1 1 0 0 2 0 0 0 0 2 1 0 0 0 0 0 0 2 0 1 1 1 0 2 0 2 0 0 1 1 0 2 2 1 0 0 0 1 0 1 0 0 0 1 1 2 1 0 0 0 0 0 0 1 2 1 0 1 0 0 0 0 0 0 2 1 2 1 1 0 0 2 2 0 1 0 0 1 2 1 2 1 0 1 1 0 1 0 0 0 0 0 0 0 0 0 0 2 2 0 0 1 1 0 2 1 1 0 0 0 0 0 2 0 0 0 0 0 0 0 0 0 1 1 0 0 1 0 1 1 0 1 2 2 0 0 0 2 2 1 0 0 0 0 0 0 0 0 0 1 0 1 1 0 2 0 2 1 0 0 0 0 1 1 0 0 0 0 0 0 0 0 0 2 0 1 2 0 0 1 0 1 2 2 2 0 1 0 0 1 2 0 1 0 0 0 0 1 1 0 0 1 2 0 0 0 2 0 0 1 1 0 1 1 0 1 0 1 0 1 1 1 2 0 2 0 0 1 1 0 0 0 1 1 1 0 1 0 1 1 0 0 0 1 0 1 1 0 1 0 1 1 2 0 2 2 2 0 0 0 0 0 1 1 1 0 0 0 0 1 0 0 2 0 2 0 0 0 1 0 1 1 0 2 1 1 1 1 1 1 1 2 0 2 1 1 0 0 0 0 2 0 1 1 1 2 1 1 0 0 0 1 1 2 2 1 1 1 1 1 1 0 1 1 0 2 2 1 0 0 1 1 1 1 1 1 0 0 2 2 1 1 0 0 2 1 0 1 1 0 0 1 1 1 1 0 1 2 2 2 0 0 1 0 1 0 1 1 1 0 0 2 1 1 0 2 1 2 0 1 1 2 1 0 1 1 1 1 1 2 0 1 1 0 1 0 0 0 1 1 1 0 2 2 2 0 2 1 1 1 0 0 0 1 2 0 0 1 0 0 0 0 1 0 0 1 0 0 0 1 1 1 1 0 0 1 1 0 0 0 1 0 2 1 2 0 2 0 0 0 0 0 1 0 0 0 0 0 0 0 0 2 1 1 1 0 0 0 1 2 1 1 0 0 0 1 0 0 0 0 0 1 1 1 0 0 1 1 0 0 1 0 1 0 0 0 0 0 2 0 0 1 0 0 1 0 2 2 0 0 1 2 0 0 0 0 1 2 1 0 0 0 0 1 0 1 0 1 1 1 1 1 1 1 1 2 1 2 0 0 2 0 2 1 0 2 1 0 2 2 2 0 0 1 1 0 2 0 1 1 1 1 0 0 2 0 2 2 2 0 2 1 0 1 0 0 0 1 1 1 0 0 1 2 1 0 1 1 1 0 0 1 0 0 0 2 0 0 1 1 0 0 0 1 0 1 0 1 0 0 0 0 1 0 0 0 1 0 2 1 1 1 1 0 0 0 0 0 1 1 1 0 1 0 1 1 1 2 2 0 1 2 0 1 0 2 0 0 0 2 0 2 2 2 1 0 0 0 0 1 1 2 0 2 0 0 0 0 0 1 0 0 2 1 2 0 1 1 0 1 1 2 1 2 2 0 1 0 0 1 0 0 1 1 0 1 0 1 2 1 0 2 0 0 1 1 1 0 0 0 2 0 0 2 0 0 0 2 0 0 0 0 0 0 0 1 1 0 2 0 0 0 1 1 0 1 0 0 1 0 1 0 1 0 1 1 0 2 1 1 0 0 0 2 2 2 2 2 0 1 0 2 0 0 1 2 0 0 0 1 0 1 0 2 2 0 0 0 2 0 0 2 2 2 1 2 0 0 0 1 2 2 0 2 0 1 1 1 2 0 0 0 2 2 2 0 0 0 0 0 1 0 2 1 1 1 2 0 0 1 0 0 1 0 1 0 0 0 1 1 0 0 0 1 1 0 2 2 0 0 0 2 1 2 0 0 2 0 0 2 0 0 0 1 0 0 0 0 0 0 0 0
23 0 1 1 0 0 0 0 0 0 0 1 0 1 0 0 0 0 0 2 1 1 0 0 0 0 1 0 0 2 2 0 2 2 0 0 1 0 0 1 1 1 1 1 0 1 1 0 2 0 0 0 0 0 0 1 0 0 1 0 0 1 0 0 0 0 2 0 0 0 0 0 2 2 1 2 0 1 1 0 1 0 0 1 2 1 0 0 1 2 0 0 0 2 0 1 0 1 1 2 1 0 1 1 0 0 2 1 2 0 0 1 1 2 1 0 0 0 0 2 2 0 2 1 0 1 1 0 0 0 2 1 0 0 0 0 0 0 0 0 0 2 0 0 2 0 0 0 0 1 0 0 0 0 0 0 0 0 0 1 2 2 0 2 0 2 0 0 1 2 0 2 1 2 0 1 1 2 0 2 0 0 0 1 0 1 2 0 0 0 0 1 0 0 2 2 0 0 0 0 0 0 0 1 2 0 2 2 1 1 0 0 0 0 2 0 0 1 1 1 1 0 1 2 0 0 1 1 0 0 1 1 0 0 2 0 1 2 2 0 0 1 2 0 1 0 0 1 1 1 0 0 1 0 0 0 2 0 0 0 1 1 0 0 1 0 1 0 1 0 0 1 2 2 1 1 0 2 2 2 0 0 2 1 2 2 2 1 1 1 1 2 0 0 2 0 0 0 0 0 1 0 2 0 1 0 1 0 1 2 1 1 0 1 0 0 2 1 0 0 1 2 0 0 2 0 1 0 2 0 2 0 1 1 0 0 0 1 1 0 1 1 2 0 0 0 2 1 0 2 2 0 1 1 0 1 1 1 0 0 0 0 1 0 0 0 0 0 1 0 1 1 0 2 0 0 0 1 0 2 1 2 0 1 0 1 1 0 0 0 0 1 1 1 1 0 1 0 0 0 0 0 2 0 0 0 1 0 0 2 0 0 1 1 2 0 0 1 0 0 0 1 1 2 1 1 1 0 0 0 2 0 0 1 1 0 0 2 0 0 1 0 1 1 0 2 0 1 0 0 1 0 1 2 1 1 0 1 2 1 1 0 1 0 0 1 1 1 0 0 1 1 1 1 1 0 1 0 2 2 2 1 0 0 2 0 0 1 2 1 1 1 0 2 1 0 0 2 1 2 0 0 2 0 1 0 1 1 1 1 0 2 2 1 1 1 0 1 0 2 1 1 1 1 2 0 0 1 0 1 1 1 1 0 0 0 2 0 2 1 0 1 1 0 2 0 1 0 0 2 1 1 0 0 2 0 1 1 0 1 1 0 1 0 1 0 2 1 1 0 1 2 0 0 0 0 1 2 0 2 0 0 1 2 1 1 0 0 0 0 0 0 0 0 0 0 0 0 0 0 0 2 1 1 0 1 1 0 0 1 0 0 0 0 0 0 1 0 0 0 2 2 0 0 0 1 1 0 0 0 2 0 0 0 0 1 0 1 2 0 1 1 0 0 1 0 2 1 1 1 1 2 0 0 0 0 2 2 2 0 0 0 1 0 2 1 0 2 0 0 1 0 1 0 0 2 2 1 2 2 1 1 2 1 0 1 2 2 1 0 1 0 0 2 1 0 2 0 1 1 0 1 0 0 0 0 1 1 1 1 1 1 0 0 1 1 0 0 0 0 0 0 0 2 2 1 0 2 1 0 0 1 0 0 0 0 0 0 0 0 0 0 0 1 0 0 1 0 1 1 0 1 0 0 0 0 0 0 2 0 0 1 2 1 0 0 0 2 2 2 0 0 1 0 1 1 1 2 1 1 0 0 1 0 0 1 0 2 2 2 0 0 2 2 0 0 1 0 0 0 0 1 0 2 1 0 1 1 0 1 0 0 0 0 0 0 2 0 2 1 0 2 2 2 2 0 0 0 1 1 1 0 0 1 0 1 0 0 1 1 1 1 0 0 1 1 1 0 0 0 2 0 2 2 0 2 1 0 1 1 0 0 0 0 0 0 1 0 2 0 0 0 2 1 0 2 0 0 2 2 2 0 0 0 0 0 0 1 0 0 0 0 2 0 0 0 0 1 0 0 0 1 0 0 2 1 1 0 0 1 0 0 1 1 2 0 0 0 2 0 0 2 2 1 0 0 1 1 1 0 1 0 0 0 1 2 2 2 2 0 0 0 1 2 2 0 1 1 0 0 2 0 2 2 1 0 2 2 2 2 0 0 1 0 1 0 0 0 1 0 0 0 0 0 0 1 2 1 1 0 0 2 0 1 0 0 2 0 1 2 0 0 0 2 0 0 1 0 1 0 2 2
24 0 0 2 0 0 0 2 0 2 0 0 1 1 1 0 0 0 2 2 2 2 0 1 0 0 1 0 0 2 2 0 0 1 1 0 1 1 0 1 1 0 0 1 1 1 0 0 1 1 1 0 0 1 0 1 0 0 0 1 0 1 2 2 0 2 0 0 0 1 1 2 1 2 1 2 1 0 0 0 0 0 0 0 1 0 0 1 2 2 0 0 1 1 0 2 0 0 0 1 1 0 0 0 1 2 2 0 0 2 0 0 1 2 1 1 1 0 1 1 1 0 2 2 0 1 1 0 0 1 0 0 1 1 1 1 0 0 0 1 0 2 0 0 1 0 0 1 1 1 0 0 0 0 1 1 0 1 0 1 1 1 1 2 0 2 0 0 1 2 0 2 0 1 0 1 1 2 0 2 0 0 0 0 0 0 2 2 1 1 1 2 0 0 1 1 2 0 0 1 0 2 0 1 2 0 1 1 1 2 0 1 0 0 2 1 1 2 2 0 2 2 0 2 0 0 0 1 0 0 0 0 0 0 2 0 0 2 2 0 0 1 2 1 1 0 0 0 1 1 1 1 2 0 0 0 0 0 0 0 0 0 0 0 0 0 0 0 0 0 0 1 0 2 0 0 0 2 0 0 1 1 2 1 1 0 1 0 0 1 0 1 2 0 2 0 0 2 0 2 1 0 2 0 1 0 1 1 1 2 1 1 0 1 2 1 2 1 0 0 0 1 1 2 0 0 2 0 0 0 2 1 0 0 0 0 0 1 1 0 0 1 2 0 0 0 2 0 0 0 0 0 2 2 0 0 0 2 0 1 1 2 2 0 2 0 0 1 1 0 0 0 0 2 0 0 0 0 1 1 1 1 0 0 0 0 1 0 0 0 0 0 0 1 1 0 0 0 1 1 0 1 1 1 0 1 1 2 0 2 0 0 1 0 1 0 0 0 1 0 0 1 0 2 1 1 1 0 0 0 1 0 0 2 0 0 0 0 0 0 2 0 0 2 0 2 2 0 1 0 0 1 1 2 1 1 0 0 0 0 2 0 0 0 0 0 0 1 0 0 1 1 1 1 1 0 1 0 1 0 1 1 1 1 2 1 0 1 2 0 2 0 0 0 1 0 1 2 2 2 0 0 2 0 2 0 2 0 0 2 0 1 0 0 0 0 0 1 0 2 2 1 0 0 0 1 0 0 1 2 0 0 1 0 0 1 2 0 0 0 2 0 1 1 1 1 0 1 1 2 1 1 0 0 2 2 0 1 0 2 0 0 2 0 0 1 1 1 1 1 1 1 0 0 0 0 1 1 0 1 0 0 1 1 1 1 0 1 0 0 0 0 1 0 1 0 0 0 0 0 0 1 0 2 0 0 0 0 0 1 1 0 0 1 1 1 1 0 0 0 1 1 0 0 0 1 2 2 0 0 0 1 1 0 0 1 0 0 1 1 0 0 0 0 0 0 2 1 0 0 1 2 0 1 0 0 1 2 2 0 0 0 2 2 0 2 2 2 0 0 1 2 0 1 1 1 1 2 0 0 2 0 2 1 1 2 1 1 1 2 2 0 0 1 0 0 1 0 1 1 0 1 0 0 1 0 2 2 2 0 1 1 1 1 0 1 0 1 2 2 0 0 0 2 2 1 0 1 1 1 0 2 0 0 0 1 0 0 0 1 0 1 0 0 0 0 0 0 0 1 0 1 0 0 0 1 0 0 2 1 1 1 1 0 0 1 1 2 1 1 0 0 2 2 2 1 0 1 1 1 1 2 0 0 0 2 0 2 1 2 1 1 2 2 1 1 0 1 0 2 1 1 0 1 2 0 2 1 1 0 0 0 0 0 0 0 2 0 1 1 0 1 0 2 2 0 1 0 1 0 0 1 0 1 0 0 0 0 0 0 0 0 0 0 0 0 0 1 0 0 2 0 1 1 1 0 1 0 0 0 0 1 0 0 0 1 1 0 2 0 1 0 1 1 0 1 0 0 1 1 1 0 0 0 0 1 1 2 2 0 0 0 0 1 1 1 1 0 0 0 2 2 0 0 2 0 2 2 0 1 0 1 0 0 1 1 1 0 1 1 0 1 1 0 1 1 0 1 0 1 2 2 0 2 0 0 0 1 1 0 1 1 2 2 2 0 0 1 1 0 2 0 2 1 1 0 1 0 1 0 0 1 0 1 0 0 2 0 0 0 0 0 0 0 0 1 1 1 1 0 0 1 1 1 0 1 1 0 0 2 0 2 0 1 0 0 1 0 0 0 2 2
25 1 0 2 0 0 0 2 1 2 0 0 0 0 0 0 0 0 0 0 0 0 0 1 1 1 1 0 0 2 2 0 0 2 0 0 2 1 0 0 0 1 0 0 0 0 0 0 0 1 1 0 1 2 0 0 0 0 0 1 0 1 0 1 1 1 1 0 1 1 0 0 2 2 2 2 0 1 1 0 1 0 0 0 2 1 0 1 2 2 1 1 1 1 0 2 2 2 0 2 1 0 0 0 1 1 2 2 2 0 0 2 0 2 0 0 0 0 1 1 1 0 1 2 1 1 1 1 1 1 1 1 1 1 0 0 1 0 0 1 1 1 0 0 0 0 0 0 0 1 1 0 0 1 1 0 1 0 0 1 1 1 1 1 0 0 0 0 2 2 0 2 0 1 1 2 1 0 0 0 0 0 1 0 0 0 1 1 0 0 0 1 0 1 2 1 1 0 0 1 0 1 0 1 2 0 1 1 1 0 1 1 0 0 1 0 0 1 2 0 2 1 0 1 1 0 2 1 0 0 0 0 0 1 1 1 0 2 2 0 0 0 1 0 0 0 0 0 0 0 0 0 2 0 0 0 0 1 1 1 0 1 0 2 1 0 0 0 1 1 0 2 0 1 0 0 0 1 2 1 1 0 0 0 1 0 0 2 0 2 1 1 1 0 2 0 1 0 0 0 0 0 2 0 1 0 1 1 1 1 1 0 0 1 0 0 1 0 0 1 1 2 2 0 2 0 1 0 2 0 2 1 1 0 0 0 0 1 1 0 0 0 1 1 1 1 1 0 0 0 0 0 2 2 0 0 1 1 0 1 1 1 0 0 0 0 0 2 2 1 0 0 1 2 0 0 2 1 0 2 0 0 0 1 0 0 0 1 1 0 1 0 1 0 2 1 1 1 1 1 0 1 1 1 0 1 0 0 0 1 1 0 1 0 1 0 1 0 0 0 0 1 1 0 0 1 0 0 0 0 0 1 0 1 1 1 0 0 0 0 1 0 1 1 0 2 0 1 1 0 0 0 0 1 0 0 0 0 2 0 2 0 0 1 1 2 1 0 0 0 0 0 1 1 1 0 1 1 2 1 1 1 0 0 2 2 0 1 1 0 1 1 0 1 1 0 1 1 1 2 1 1 1 1 1 0 2 1 0 2 0 0 2 0 0 1 1 2 0 0 0 2 0 0 0 1 1 0 0 2 1 0 1 1 2 1 1 0 0 0 1 0 1 2 2 0 2 0 0 2 1 2 0 0 1 0 1 1 0 0 1 0 1 0 1 0 1 0 0 2 1 1 0 0 0 0 0 1 0 2 0 0 2 0 2 0 1 1 0 0 0 1 0 1 1 0 1 0 0 0 0 2 1 2 0 0 1 0 0 0 0 0 0 0 0 1 0 0 1 0 1 1 0 1 0 0 1 2 0 0 0 0 1 0 0 1 0 1 2 0 0 0 2 2 2 0 1 1 1 1 1 2 0 1 0 0 1 1 1 0 0 0 1 1 1 2 1 2 0 0 2 0 1 0 1 1 1 1 1 1 1 0 1 0 0 1 0 2 2 0 0 2 0 2 0 0 2 0 0 0 0 0 0 0 1 0 2 2 2 0 0 0 0 0 0 0 2 0 0 0 0 0 1 2 0 0 1 1 1 0 0 0 0 1 0 0 2 0 0 1 0 1 0 0 0 1 0 0 0 0 0 0 0 0 0 0 1 0 1 0 0 0 0 0 0 1 2 1 2 2 1 1 1 1 0 0 0 0 0 1 0 1 0 0 0 1 0 1 1 1 0 1 2 1 0 0 0 1 0 1 1 1 0 1 2 0 0 0 0 2 0 0 1 1 1 0 1 2 0 2 1 1 1 2 1 0 0 0 1 0 0 1 0 0 0 1 0 0 0 1 1 1 0 0 1 0 0 0 0 0 2 0 1 2 0 0 0 1 0 0 0 0 1 0 1 1 1 1 0 0 0 0 0 0 0 0 0 1 2 2 2 0 0 0 0 2 2 2 0 0 0 0 0 1 2 2 2 1 0 0 0 1 0 0 2 1 1 0 0 1 0 1 0 0 1 2 2 2 2 0 1 1 2 1 1 0 1 0 0 0 2 1 0 0 1 1 0 1 1 0 0 0 1 1 1 1 1 1 0 1 2 0 1 2 2 0 2 0 0 1 1 1 0 0 2 0 1 0 2 0 0 0 0 0 0 1 1 2 0 0 0 2 1 1 0 1 2 0 0 2 1 0 0 2 0 0 0 0 0 0 2 2
26 1 0 1 0 0 1 2 1 1 0 0 0 1 1 0 1 0 0 0 0 0 0 0 0 0 0 0 0 2 2 0 0 1 0 0 2 0 1 1 1 0 0 0 1 1 1 0 2 0 0 0 2 2 0 0 0 0 1 1 0 1 2 2 0 0 2 1 0 0 0 0 1 1 0 1 1 0 0 0 0 0 0 0 2 0 0 0 0 2 0 0 1 2 0 1 0 0 0 0 1 0 0 0 1 0 2 0 0 2 1 2 1 2 2 2 2 0 0 1 1 0 1 1 1 0 0 2 0 2 0 2 0 0 0 0 0 0 0 2 0 2 0 0 2 0 2 2 2 2 0 1 0 0 0 0 1 1 0 0 0 0 1 2 1 1 0 1 1 1 0 0 0 2 0 0 0 0 0 0 0 0 1 0 0 0 1 1 0 0 0 0 1 1 2 1 2 0 1 1 0 1 0 0 2 0 1 0 1 0 0 1 1 0 2 0 0 1 1 1 1 0 0 2 0 0 0 0 0 0 0 0 0 1 1 0 1 2 2 0 0 1 2 0 2 1 1 2 2 1 0 0 1 0 0 0 0 0 0 0 1 1 0 0 1 0 0 1 2 2 0 2 0 0 0 0 0 2 1 0 1 1 2 1 2 2 2 2 2 2 1 1 1 0 1 0 1 1 1 0 1 0 1 1 0 1 0 0 1 1 0 2 1 1 1 1 2 0 0 1 1 2 0 1 1 0 1 0 1 1 2 2 1 0 0 1 0 1 1 1 1 1 1 1 0 0 2 0 1 2 1 0 2 2 0 0 0 2 0 1 1 1 1 1 0 1 0 2 2 0 0 0 1 2 0 1 1 0 1 1 1 1 0 0 1 1 1 0 0 1 0 1 1 0 1 1 1 0 0 0 0 0 0 2 0 2 0 1 0 2 0 0 0 1 1 0 1 0 0 0 0 1 1 2 2 2 2 0 0 0 2 1 0 2 0 0 0 1 0 0 1 0 2 0 1 2 1 0 1 0 0 1 1 1 1 1 0 1 0 1 2 0 0 0 1 1 1 0 0 0 0 0 2 2 2 0 2 1 2 1 1 1 2 2 1 1 1 0 2 1 1 0 0 1 1 0 2 2 1 1 0 0 1 1 1 0 1 1 1 0 0 2 2 0 0 2 0 1 0 1 1 1 1 0 0 0 0 2 0 2 0 2 2 1 0 2 1 0 1 1 1 0 2 1 2 0 1 2 2 0 0 0 0 0 2 1 0 0 0 1 0 0 1 0 0 1 0 0 0 1 2 2 0 0 0 0 1 1 0 2 0 0 2 2 0 2 2 0 0 0 0 0 1 0 0 0 0 0 1 1 1 2 1 1 0 1 0 0 0 2 1 0 0 1 1 1 1 0 0 1 1 2 1 1 0 1 2 1 0 0 2 0 0 0 0 0 0 1 2 0 1 0 0 1 1 0 2 1 1 1 2 1 0 1 0 0 1 2 1 0 0 0 1 0 2 2 1 1 1 1 1 1 0 0 1 2 2 1 0 0 1 1 2 1 1 2 1 2 2 0 2 0 0 0 0 0 1 0 0 2 1 0 1 0 0 0 1 2 2 1 1 1 0 0 1 2 0 1 1 1 0 0 0 2 2 2 0 2 2 0 1 1 0 0 0 0 0 0 1 2 1 1 0 1 0 0 1 0 0 0 0 0 2 0 0 0 1 0 2 0 0 0 2 1 0 0 0 2 2 2 0 0 1 0 0 1 0 1 1 1 0 1 0 1 1 2 0 2 1 2 1 1 2 1 1 1 0 0 0 0 0 1 0 1 1 1 0 0 0 2 0 0 0 0 0 0 2 0 2 2 1 2 0 2 1 0 0 0 2 0 0 2 1 2 0 0 0 0 1 0 0 0 1 1 1 0 1 1 0 1 0 0 0 2 0 1 0 0 1 1 0 0 2 1 0 1 1 2 2 0 2 0 1 1 0 2 0 1 2 1 1 1 0 0 0 0 0 1 0 0 1 0 1 2 2 2 2 2 0 0 1 1 1 0 2 2 0 0 1 2 1 2 0 0 0 2 2 0 1 0 0 1 1 1 0 1 0 1 0 1 2 2 0 1 0 2 1 0 2 0 0 0 2 1 1 0 0 0 0 0 2 0 1 1 2 0 1 0 0 0 0 0 1 0 1 1 0 1 1 0 0 0 0 0 0 2 2 2 0 0 0 1 2 2 0 0 1 0 0 2 1 0 0 0 1 0 1 0 0 0 0 0
27 1 0 2 0 0 1 2 0 1 0 0 0 1 0 0 0 0 1 1 1 1 0 1 1 1 0 0 0 2 2 1 1 2 2 0 1 1 0 0 0 1 1 0 0 1 0 0 0 2 2 0 0 0 1 1 0 0 0 0 1 1 1 0 0 1 0 1 0 0 0 0 2 2 1 2 1 2 2 2 0 0 0 1 1 0 0 0 2 2 0 0 1 0 0 2 0 2 0 2 1 0 0 0 1 1 1 0 0 2 1 1 0 2 1 1 1 0 0 2 2 0 1 2 1 1 1 0 0 1 0 0 1 1 0 0 0 0 1 0 1 1 0 0 0 0 0 0 0 0 0 0 0 0 0 0 0 0 1 2 0 1 2 2 1 2 1 1 0 1 1 0 1 1 1 2 0 0 0 1 0 0 0 0 0 0 1 1 1 0 0 0 1 1 1 2 1 0 0 0 0 0 0 1 2 0 1 1 1 0 1 1 1 0 2 0 0 0 0 0 1 0 1 2 0 0 1 0 0 0 0 0 0 1 1 1 0 2 2 0 0 1 2 1 2 0 0 0 0 0 0 0 1 1 1 0 0 0 0 0 1 1 0 0 1 0 0 1 1 1 0 1 2 2 0 0 1 2 0 0 0 1 1 1 2 1 1 1 1 2 0 1 1 0 2 0 0 2 0 1 1 1 1 1 0 1 0 1 2 2 2 1 0 1 1 0 1 0 1 0 1 2 2 2 1 0 0 0 0 0 2 1 2 1 0 0 0 1 1 2 0 0 1 0 0 0 2 0 1 1 1 1 2 2 1 0 1 1 0 2 2 1 0 1 0 0 0 1 1 0 0 0 0 2 0 0 1 0 2 0 1 1 0 0 0 0 0 0 0 0 0 0 1 0 1 1 1 2 0 0 0 0 1 1 0 1 0 2 0 1 1 0 1 0 1 0 1 0 0 0 0 0 1 2 2 2 2 0 0 1 1 1 1 1 1 1 0 0 0 0 2 0 2 0 1 2 1 1 0 0 1 0 1 1 1 1 0 1 1 1 1 0 0 2 2 2 2 1 0 0 1 1 1 1 1 0 1 0 2 2 1 1 2 2 0 0 2 0 2 1 1 0 0 1 1 0 1 1 2 2 1 1 1 1 1 0 1 1 1 1 0 1 1 0 0 0 0 1 0 1 1 1 1 1 1 1 1 0 1 1 1 0 2 0 1 0 2 0 1 1 0 1 2 0 1 0 1 1 1 2 1 1 0 0 1 0 1 1 0 1 0 0 1 0 0 1 0 0 0 0 0 0 1 0 0 2 2 0 0 0 2 0 2 2 2 0 2 0 1 1 1 0 0 0 0 0 0 1 1 1 1 1 1 0 1 1 1 0 1 1 2 1 0 0 0 0 0 0 1 0 0 1 0 0 0 2 2 1 0 0 2 0 0 0 0 0 0 2 2 0 1 1 0 1 1 0 2 2 0 0 1 2 0 0 0 0 2 1 1 0 0 0 0 1 1 2 1 1 1 1 0 1 1 0 0 1 1 0 0 0 2 0 2 2 1 2 1 1 1 1 2 0 0 2 0 0 2 0 0 1 0 2 0 0 0 0 2 1 2 1 0 0 0 1 0 0 0 0 0 0 0 0 1 2 1 0 0 1 0 0 0 2 1 0 0 1 1 0 2 2 1 0 0 0 0 1 0 0 0 0 0 0 1 1 0 1 2 1 2 0 0 2 0 0 0 0 0 0 1 1 1 0 1 0 0 1 1 0 0 2 0 2 1 1 1 1 1 2 2 2 0 1 2 1 1 1 0 1 0 1 1 2 0 2 0 0 2 0 0 0 1 1 0 0 0 0 1 1 1 2 2 2 1 1 1 0 0 0 2 0 1 1 1 1 0 1 1 0 0 0 0 0 1 1 1 0 1 1 1 0 1 0 2 1 1 0 1 0 1 1 0 1 1 1 0 1 0 0 0 0 0 0 2 1 0 2 0 0 2 1 1 1 0 0 1 2 2 2 1 0 1 0 0 2 1 1 1 2 0 0 0 2 0 2 2 2 0 0 1 1 1 1 1 0 1 1 1 0 0 1 0 1 2 1 0 0 0 1 0 0 2 2 0 1 0 0 0 2 2 0 0 0 2 1 1 1 1 0 0 0 1 0 2 2 2 0 2 0 0 0 0 0 0 0 2 0 1 0 0 0 0 0 0 0 0 0 0 1 1 0 0 1 0 0 0 0 0 0 0 1 0 0 0 0 0 0 0 1 1 0 2 2
28 0 1 1 0 0 1 2 1 2 0 0 1 2 1 0 0 0 2 2 1 0 0 0 0 0 2 0 0 2 2 1 1 1 0 0 1 1 1 0 0 1 0 1 0 0 0 0 2 0 0 0 1 2 0 1 0 1 0 0 0 0 1 0 0 1 0 0 0 0 0 1 1 2 0 2 2 2 2 0 2 0 1 1 1 0 0 0 2 2 0 0 0 1 1 2 0 1 1 2 2 0 0 1 0 0 2 1 1 1 1 2 1 2 1 1 1 0 0 2 2 0 2 2 0 2 2 0 0 1 0 0 0 0 0 0 0 0 0 0 1 1 0 0 0 0 0 0 0 1 1 0 1 0 0 0 0 1 0 0 1 1 0 2 0 1 0 1 2 2 0 1 1 2 1 1 0 0 0 0 0 0 1 0 0 0 2 1 0 0 0 0 0 0 1 2 1 0 0 0 0 0 0 0 2 0 2 1 1 1 0 1 1 1 0 0 0 0 2 2 2 0 0 1 1 1 0 1 0 0 0 0 0 0 2 0 1 2 2 0 0 0 2 0 2 0 0 0 0 0 0 0 0 0 0 1 1 1 0 0 0 0 0 1 1 0 0 0 1 0 0 2 1 1 1 1 0 2 1 0 1 1 2 0 1 0 1 1 1 2 1 1 1 0 1 0 0 0 0 0 1 0 1 1 1 0 0 0 0 0 0 0 0 1 1 0 2 0 0 1 1 2 1 0 2 0 1 0 1 0 0 2 0 2 1 1 1 1 1 1 0 1 2 0 0 0 2 0 0 0 0 0 1 1 0 1 1 1 0 1 1 1 1 0 1 0 0 0 2 0 1 1 1 2 1 0 0 0 2 0 0 1 0 0 0 1 1 0 0 2 0 1 1 0 2 0 0 0 1 1 0 1 2 0 0 0 0 0 0 2 0 0 1 0 1 0 1 1 0 1 0 1 0 1 1 1 2 0 0 1 1 1 0 1 1 0 0 0 0 0 1 0 1 1 0 1 1 1 0 0 0 1 1 2 2 0 2 1 2 1 1 0 1 0 0 1 1 1 0 0 1 1 2 2 2 0 2 0 2 1 1 1 1 1 2 1 0 0 1 0 0 1 1 1 2 0 1 2 2 2 0 0 1 1 1 1 1 0 1 1 0 0 2 1 0 2 0 2 0 0 0 2 0 0 0 1 0 0 0 2 2 0 0 0 1 0 1 0 1 2 0 0 2 0 1 0 1 1 1 1 1 1 0 0 2 1 0 0 0 0 0 0 1 1 1 1 1 0 0 0 1 1 0 0 0 0 1 0 0 2 0 0 1 0 1 0 1 0 1 1 0 0 0 0 0 0 0 0 0 1 1 2 0 1 0 0 2 0 1 1 1 1 0 2 1 1 1 0 0 0 1 1 0 0 0 0 1 1 0 0 0 0 0 1 1 1 1 0 2 0 0 1 0 0 0 0 2 0 1 1 0 2 0 1 0 0 2 2 2 0 0 0 1 0 1 1 0 1 0 0 1 0 1 0 0 2 2 1 0 0 1 1 2 0 0 2 1 1 2 1 2 0 1 1 0 0 1 0 1 1 0 1 0 0 0 0 0 2 2 0 2 2 0 0 0 0 1 1 1 1 0 0 0 1 1 0 0 1 0 0 0 1 0 1 0 0 1 0 0 1 0 0 0 1 0 1 1 0 0 0 0 0 0 1 0 0 0 0 2 0 0 2 2 0 0 0 0 2 1 1 0 0 0 0 0 1 0 2 2 0 0 0 0 1 1 2 0 1 0 2 0 2 1 1 0 0 1 0 0 0 0 1 0 1 2 0 2 0 0 1 0 0 1 1 1 0 1 1 1 1 1 2 0 2 2 0 2 0 1 0 0 1 1 1 0 1 0 2 1 0 0 1 0 0 1 1 1 1 0 0 2 0 1 2 0 0 0 0 0 0 0 0 0 0 1 0 0 1 2 0 1 0 0 0 0 1 0 0 1 0 0 0 0 0 0 1 1 2 0 0 0 0 0 2 2 1 2 2 0 0 0 1 0 0 0 2 0 0 0 0 0 1 1 1 2 0 0 1 2 1 0 2 2 1 0 0 0 0 0 0 2 2 0 1 0 0 0 2 2 0 1 1 1 0 0 0 1 1 1 0 1 0 2 0 1 1 1 0 0 1 0 0 1 0 2 0 0 0 2 1 0 1 1 0 0 0 1 2 0 0 0 2 1 2 0 1 2 0 0 2 1 0 0 0 0 0 0 1 2 0 2 1
29 1 0 1 0 0 0 2 0 1 0 0 0 0 0 0 0 0 0 0 0 0 0 1 1 1 2 0 1 1 1 1 2 1 0 0 0 1 0 1 0 0 0 0 0 0 1 0 2 0 0 0 1 1 0 1 0 0 1 2 0 1 0 0 0 0 2 0 0 0 0 0 2 2 1 2 0 2 2 0 1 0 0 0 1 0 0 0 1 2 0 0 0 1 1 1 0 1 1 2 1 0 0 0 1 1 2 2 1 1 0 1 0 1 0 0 0 0 1 1 1 0 2 0 0 1 0 1 0 1 1 1 0 0 0 0 0 0 0 0 0 2 0 0 0 0 0 0 0 1 0 0 1 0 0 0 0 1 0 1 0 0 1 1 0 0 0 0 1 2 0 1 1 0 0 1 0 0 0 0 0 0 0 1 0 1 1 1 1 1 1 1 0 0 2 2 1 0 0 0 0 0 0 1 2 0 2 0 2 1 0 2 0 0 1 1 1 0 1 0 1 1 1 2 0 0 1 2 0 0 0 0 0 0 2 0 0 2 2 1 0 1 2 0 1 0 0 0 0 0 0 0 1 0 0 0 0 1 1 1 0 1 0 1 2 1 0 1 1 0 0 2 0 2 0 0 0 2 1 0 0 1 2 0 1 2 2 2 1 2 1 1 1 0 2 0 0 1 0 0 0 0 2 0 0 2 0 0 1 2 1 1 0 0 0 0 1 1 1 1 0 2 1 2 0 0 1 0 2 1 1 2 0 1 0 0 0 1 1 1 1 2 2 0 0 0 1 1 0 2 2 0 0 0 0 2 0 0 0 1 2 2 1 0 1 0 0 0 1 0 1 1 1 2 0 1 1 1 1 1 0 1 0 0 1 1 1 0 0 0 1 1 1 0 1 0 1 1 1 1 0 1 2 0 0 0 1 1 0 2 0 0 0 0 0 0 0 1 0 1 0 1 1 1 1 0 1 0 0 0 0 0 0 2 1 1 0 0 0 0 2 0 2 0 0 1 2 1 1 0 0 0 1 2 2 1 1 1 1 1 1 0 0 0 0 0 0 2 0 1 1 1 2 2 1 0 1 0 2 1 0 2 0 0 1 0 0 0 1 1 1 1 0 1 1 0 0 1 1 2 1 1 1 1 2 1 2 1 0 2 0 0 0 0 1 0 0 2 1 2 1 2 0 1 1 1 1 0 0 1 2 0 2 2 1 1 1 0 1 1 1 1 1 0 2 1 1 2 2 0 0 0 0 0 1 0 1 2 0 2 0 0 0 0 0 0 1 0 0 0 0 2 0 0 0 1 1 0 0 1 1 0 0 0 0 0 0 0 0 0 0 0 0 0 0 0 1 0 1 0 1 1 0 2 0 0 2 0 0 1 1 0 0 0 0 0 0 0 0 0 0 0 0 0 0 0 2 1 0 0 0 0 0 0 0 1 0 1 1 1 1 0 0 2 2 0 1 1 1 1 1 2 0 0 0 0 0 2 1 0 0 0 0 1 1 2 2 2 0 0 0 0 1 0 1 1 2 1 2 2 1 1 1 1 0 1 1 1 2 1 1 1 0 2 1 0 2 0 1 2 0 2 0 0 1 0 2 0 1 0 0 0 0 1 0 1 0 0 0 0 0 0 0 2 2 0 0 1 1 0 1 1 0 1 0 1 1 0 0 1 0 1 1 0 0 0 0 1 0 0 0 0 1 0 0 1 1 0 1 0 0 0 1 0 1 1 1 1 1 2 0 0 1 1 1 1 1 1 1 0 1 2 0 0 1 2 0 1 1 1 0 1 2 2 1 1 1 2 0 2 2 2 0 2 1 0 1 0 0 2 0 0 1 1 1 0 1 2 1 1 0 1 1 2 2 0 0 0 1 1 1 0 0 0 0 1 0 2 0 1 1 1 1 2 2 0 2 1 0 0 2 0 1 1 1 0 1 0 0 0 1 0 0 0 0 1 1 1 2 0 2 0 0 1 0 1 0 1 2 2 2 0 0 0 0 0 1 1 1 0 0 0 0 1 1 0 1 1 0 0 0 1 0 1 2 1 0 0 0 1 0 1 0 1 1 1 1 0 1 1 0 2 1 1 1 1 2 1 0 1 2 2 0 0 1 0 0 0 0 0 0 0 2 0 0 0 1 1 0 1 2 0 0 1 1 0 2 0 0 1 0 1 1 0 0 2 1 0 1 0 0 0 0 0 0 2 2 1 0 0 0 2 0 1 0 0 2 0 0 2 0 0 1 1 0 1 0 0 0 0 2 0
30 1 0 1 0 0 0 2 1 2 0 0 1 1 1 0 0 0 1 1 1 1 0 0 0 0 1 0 0 2 2 0 0 0 0 0 1 2 0 1 1 0 0 0 0 0 0 0 2 0 0 0 1 1 0 0 0 0 0 0 1 1 0 0 0 0 1 0 0 0 0 0 1 2 1 2 1 1 1 1 0 0 0 0 2 0 1 1 2 2 1 1 0 2 1 2 1 2 0 2 0 0 0 0 1 1 1 0 0 2 1 1 0 1 0 0 0 0 1 1 1 0 2 2 0 2 2 0 0 0 2 1 0 0 0 0 0 0 1 0 0 2 0 0 2 0 2 0 0 1 0 0 0 0 0 0 1 0 0 0 0 0 1 2 1 2 0 0 1 2 1 1 0 1 0 0 0 1 0 1 0 1 0 1 0 1 1 1 0 0 1 0 0 0 1 1 1 1 0 1 0 1 1 0 2 0 1 0 2 0 1 1 0 0 1 0 0 2 2 0 2 2 0 1 1 0 2 0 0 0 0 0 1 1 0 0 1 2 2 0 0 1 2 1 2 0 0 0 0 0 0 0 1 0 1 0 1 0 0 0 1 1 0 0 1 0 0 0 2 0 0 2 1 2 0 0 1 2 1 0 0 1 2 1 2 2 2 2 0 2 1 0 2 0 2 0 0 0 0 0 0 0 2 0 2 0 1 0 0 0 0 0 0 2 1 1 2 1 0 0 1 2 2 1 1 0 1 0 1 0 2 1 0 2 0 0 0 1 1 0 2 1 2 0 1 1 0 0 1 0 0 0 1 1 0 1 1 1 0 1 1 1 1 0 0 0 0 1 2 0 1 1 0 1 1 0 0 0 1 1 1 1 0 1 1 0 0 0 0 2 0 1 1 0 2 2 2 0 0 0 0 0 0 1 0 1 0 0 1 2 0 0 0 0 0 0 1 0 0 0 1 2 1 1 1 2 1 0 0 0 1 0 1 1 1 2 0 1 1 0 2 0 1 1 0 1 2 0 0 0 0 0 1 2 2 1 1 0 2 0 2 0 0 1 1 2 2 0 0 0 2 2 2 2 1 1 0 0 2 0 1 1 0 0 1 0 0 0 2 1 1 0 1 0 1 0 2 2 2 2 2 0 2 0 2 0 2 0 1 0 1 1 2 1 1 1 0 2 0 0 0 2 1 0 0 0 0 0 1 2 1 0 1 1 0 1 1 1 2 2 0 0 2 1 1 0 1 1 1 2 0 0 0 0 0 0 0 1 1 1 0 1 0 1 1 0 2 0 0 0 0 0 1 0 0 0 1 1 0 1 0 0 1 1 1 1 0 0 1 1 0 0 1 1 1 0 0 0 0 0 0 2 2 2 0 0 2 0 0 0 0 0 0 0 0 0 0 0 0 0 2 2 0 0 0 0 1 1 0 0 0 0 0 0 0 0 0 1 2 0 0 2 0 1 2 0 2 0 1 1 0 2 0 1 0 0 2 1 1 0 0 0 2 1 1 2 0 2 0 0 1 0 0 0 0 1 1 1 0 0 1 0 2 2 0 2 1 1 2 1 1 1 0 2 0 0 1 1 0 2 1 1 1 0 0 0 1 2 2 1 0 0 0 0 0 1 0 1 1 1 0 0 0 1 0 1 0 2 1 0 0 1 0 0 0 0 1 0 2 2 0 0 0 0 0 1 0 0 0 0 0 0 1 0 0 1 0 0 1 1 0 1 1 0 0 1 1 2 2 2 0 0 1 2 0 0 0 1 1 1 0 1 1 1 1 2 0 1 1 2 0 1 1 1 0 0 0 1 1 1 1 2 0 2 1 0 1 0 2 0 0 0 1 1 1 0 2 0 1 2 0 1 0 2 1 0 0 0 0 0 0 0 0 0 0 1 0 1 0 0 1 1 0 0 0 0 0 1 1 0 1 0 1 2 0 1 1 0 0 0 1 0 1 1 1 0 1 1 1 0 1 0 0 0 0 2 0 0 2 1 1 1 0 0 0 2 2 2 0 0 0 0 0 0 2 2 2 1 0 0 2 1 0 0 2 2 0 1 0 2 0 2 0 0 0 2 2 0 1 0 0 1 1 1 0 1 0 1 0 0 2 2 1 1 0 1 1 0 1 1 0 0 1 0 0 1 1 0 0 0 0 0 2 1 1 0 1 0 0 0 1 1 0 0 0 0 2 0 1 1 1 0 1 0 0 0 1 1 1 0 0 1 2 2 0 0 2 0 0 0 0 1 0 1 0 0 0 0 1 0 1 1
31 0 0 1 1 1 1 2 1 1 0 0 0 1 0 0 0 0 2 1 1 1 0 0 0 1 0 0 2 1 2 1 1 2 0 0 1 1 0 0 0 1 0 0 0 0 0 0 1 1 1 0 1 1 0 0 0 0 1 2 0 2 2 1 1 1 1 0 0 0 0 1 2 2 2 2 0 1 1 2 0 0 1 1 1 0 0 0 1 1 0 0 1 1 0 1 0 1 0 1 1 0 0 0 1 1 2 1 1 1 0 2 0 0 0 0 0 0 1 1 1 0 2 1 0 1 1 0 0 0 1 0 0 0 0 0 0 0 0 0 0 2 0 0 0 0 0 0 0 2 2 0 0 0 2 0 1 1 0 1 1 0 0 1 0 1 0 1 1 2 1 1 0 2 0 1 1 0 0 0 0 0 0 2 0 2 2 0 0 0 0 0 0 0 1 2 1 0 0 0 0 0 0 0 2 1 2 1 1 0 0 1 0 0 0 0 0 1 2 1 2 0 1 1 0 0 2 1 1 1 0 0 0 1 2 1 0 2 2 0 0 0 2 0 2 1 1 0 0 0 0 0 2 0 0 0 1 0 0 0 0 0 0 0 0 0 0 0 0 0 0 2 2 2 0 0 1 2 2 0 2 1 2 1 2 1 2 2 1 2 2 0 1 0 2 0 1 1 0 0 0 0 2 0 0 0 0 0 0 0 0 0 0 2 0 0 0 1 0 0 0 1 1 2 2 0 0 1 1 1 2 0 0 0 0 0 0 0 2 1 1 1 2 0 0 0 2 0 1 0 0 0 1 1 1 1 0 0 0 0 1 1 2 0 2 2 0 1 1 0 0 0 0 2 0 0 0 1 0 2 0 1 0 0 0 1 1 1 1 0 0 0 1 0 1 0 2 0 1 0 0 1 1 1 0 1 1 2 0 2 0 0 0 0 0 0 0 0 0 0 0 1 1 1 1 2 1 1 1 0 0 2 1 1 1 2 0 2 0 1 2 0 1 1 0 1 1 0 1 0 0 0 1 2 2 1 1 0 0 1 1 0 1 0 0 1 1 2 0 2 2 2 0 0 1 1 0 0 2 1 0 2 0 0 2 0 0 0 2 1 2 0 0 2 1 0 1 0 0 2 2 1 2 0 1 0 1 2 1 1 0 1 0 1 0 1 0 2 0 2 0 2 1 0 0 1 1 1 1 2 0 1 2 2 0 0 1 0 1 1 0 1 1 0 1 0 2 1 1 2 0 0 1 0 2 1 0 1 1 1 0 1 0 0 0 0 2 1 1 0 0 1 1 0 1 0 1 0 0 2 0 0 1 1 1 1 1 1 0 0 0 1 0 0 0 0 0 0 0 1 1 2 0 1 1 0 1 0 0 1 0 0 0 0 0 0 0 0 0 0 0 0 0 0 0 1 1 0 0 0 0 0 0 0 0 1 0 1 2 0 0 2 1 1 2 0 2 1 2 2 1 1 0 0 0 0 2 2 1 0 0 0 1 1 1 2 2 2 0 0 1 0 0 1 1 2 2 0 0 0 0 0 2 0 0 2 2 2 1 0 1 0 0 1 0 0 1 1 1 1 0 1 0 0 2 0 2 2 2 0 0 0 0 0 0 0 0 0 0 0 0 0 1 2 0 1 0 1 1 0 0 1 0 0 0 0 0 0 0 1 0 1 0 0 1 1 0 1 1 1 1 1 1 0 0 0 1 0 1 0 0 0 1 0 0 2 2 2 2 2 0 0 2 0 0 1 0 1 1 0 0 0 1 1 1 1 1 2 2 2 1 0 2 1 0 0 0 2 1 2 1 1 0 2 1 0 1 0 1 0 0 0 1 1 1 0 2 1 1 2 2 2 0 2 2 0 0 0 0 1 0 0 0 1 0 2 1 0 0 0 1 1 1 0 1 0 0 0 0 0 2 0 0 2 0 0 0 0 0 0 0 0 0 0 0 2 0 1 2 0 1 0 0 0 0 2 0 0 1 1 2 0 0 0 0 0 0 1 1 0 0 0 1 2 2 2 2 1 0 0 0 1 0 0 2 1 0 0 0 1 0 1 0 0 2 1 2 0 0 0 0 0 2 2 0 1 1 0 1 0 2 2 1 2 0 0 0 1 1 0 0 0 1 0 0 0 0 2 1 2 2 0 1 0 1 0 1 1 1 1 0 0 1 0 2 1 1 2 2 0 0 0 0 1 1 0 0 0 2 1 1 0 1 1 0 0 1 0 0 1 0 0 0 2 1 0 0 0 2 1 0 0
32 0 0 1 0 0 0 2 0 2 0 0 0 1 0 0 1 0 0 1 1 1 0 0 0 0 2 0 0 2 2 1 1 2 0 0 1 1 0 1 0 2 0 1 0 1 0 0 2 0 0 0 0 0 0 1 0 0 0 1 1 1 1 0 0 0 1 1 0 0 0 1 2 2 2 2 0 2 2 1 1 0 0 1 2 0 0 1 1 2 0 1 0 2 0 1 0 0 0 1 2 0 1 0 0 0 2 0 1 2 1 1 0 1 0 1 0 0 1 1 1 0 2 0 0 0 0 1 0 1 1 0 0 0 0 0 0 0 1 0 0 2 0 0 0 0 0 0 0 1 0 1 0 0 1 0 0 2 0 2 1 2 0 2 0 1 0 1 1 2 0 1 0 2 0 1 1 0 0 0 0 0 0 0 0 0 1 1 1 0 0 0 1 2 2 2 0 0 0 1 0 1 0 0 2 0 1 1 0 0 2 2 1 0 1 0 0 1 1 1 1 0 2 2 0 0 2 1 0 0 0 0 1 1 1 0 1 2 1 1 0 0 1 0 1 0 0 0 1 1 1 1 0 1 1 0 1 0 0 0 2 2 0 2 2 0 0 0 1 1 0 2 1 1 0 0 0 1 1 0 2 0 2 0 1 1 2 0 1 2 1 1 1 0 2 0 1 0 0 0 0 0 2 0 0 1 1 0 1 1 0 1 0 2 2 1 2 1 1 0 0 2 1 1 2 0 1 1 1 1 2 0 0 0 0 0 0 1 1 1 1 1 2 0 1 1 0 1 0 2 2 0 2 2 1 0 1 0 0 1 1 1 1 0 1 0 0 2 2 0 0 0 1 2 0 1 1 0 2 0 0 2 0 0 0 0 0 1 1 0 0 0 1 0 2 2 2 0 1 0 0 1 2 0 0 0 1 0 0 1 0 0 1 0 1 1 1 0 0 0 0 2 2 2 1 1 1 2 2 1 1 1 0 1 1 1 0 0 0 0 1 0 1 1 0 2 2 0 1 0 0 0 1 1 0 0 0 1 0 0 1 0 0 1 0 1 1 1 0 1 1 1 1 1 1 0 1 0 1 0 2 1 1 1 2 1 0 1 1 0 1 1 1 1 2 0 2 2 1 2 0 0 1 1 1 1 1 0 1 0 1 1 1 0 0 2 1 2 0 2 0 2 1 1 1 1 0 1 0 2 1 1 0 0 1 1 2 0 0 1 1 0 1 0 2 0 1 2 2 1 0 1 0 0 2 0 2 1 0 1 0 0 0 0 0 0 1 1 1 0 0 0 1 0 1 0 2 1 0 2 0 0 1 1 1 0 1 0 0 0 0 0 1 0 1 0 0 0 0 0 0 1 1 1 1 0 1 0 0 0 1 0 0 1 0 1 0 0 1 0 0 1 0 0 0 2 2 1 0 0 1 0 0 0 0 1 1 0 2 0 1 0 0 1 1 0 1 1 1 1 0 1 0 2 0 0 1 2 1 1 1 0 1 0 0 0 2 2 0 0 0 0 1 0 0 2 2 2 1 1 2 1 2 1 0 2 1 2 2 0 2 0 0 1 0 0 2 0 0 1 0 0 0 0 1 0 1 2 2 0 2 2 0 0 0 0 0 1 1 1 0 1 0 2 2 2 0 1 1 0 1 1 0 0 0 0 1 0 0 0 0 0 0 1 0 0 1 0 1 2 0 2 2 0 0 0 0 0 1 1 0 0 2 0 0 1 1 1 0 0 0 0 2 0 0 0 0 1 1 1 1 2 1 0 0 2 0 2 2 2 0 0 2 2 0 0 0 0 0 1 1 2 0 2 0 1 0 0 0 1 0 0 1 1 1 0 1 1 1 1 1 1 0 2 1 1 0 0 2 0 1 1 0 1 0 1 0 1 0 1 0 1 0 0 0 0 0 2 2 0 0 0 1 1 1 0 1 0 0 0 0 0 0 0 0 0 0 1 0 0 0 0 0 1 0 2 0 0 1 0 1 1 0 0 0 0 0 2 0 0 0 0 0 1 1 1 1 1 0 0 0 2 0 0 2 0 0 0 1 1 1 2 0 0 1 1 2 1 1 0 1 0 2 1 0 1 1 1 1 1 1 1 0 2 0 0 0 2 2 0 0 0 2 0 0 1 2 0 0 0 2 0 2 1 0 0 0 0 1 1 0 0 0 0 1 0 1 0 0 0 0 0 0 0 0 1 2 1 1 0 0 1 0 0 0 0 1 0 0 0 0 0 1 2 1 0 0 1 1 0 2 0
33 0 1 2 0 0 1 2 0 0 0 0 0 1 1 0 0 0 0 0 0 0 0 0 0 1 0 0 0 1 1 1 0 2 0 0 1 2 0 1 1 1 1 0 0 2 1 0 2 0 0 1 0 0 0 0 0 0 0 0 1 2 1 1 1 1 1 0 1 1 0 0 1 2 1 2 1 1 1 1 0 0 0 0 1 0 0 1 2 2 1 1 1 1 0 2 0 1 0 2 1 0 0 0 2 2 0 1 1 1 0 2 0 2 1 2 2 0 1 1 1 0 2 1 0 1 1 1 0 2 0 1 0 0 0 0 1 0 0 1 1 2 0 0 1 0 0 0 0 1 0 0 0 0 0 0 0 0 0 1 0 0 0 2 1 1 1 1 1 1 1 1 0 1 0 1 1 1 0 1 0 0 0 2 1 1 2 1 0 0 0 1 0 0 0 1 1 0 0 1 0 1 0 1 2 0 2 0 1 0 2 2 1 0 0 2 1 1 1 0 1 0 0 2 0 0 0 0 0 0 0 0 0 0 0 0 0 2 2 0 0 0 2 0 2 1 1 0 1 1 1 1 2 1 1 0 0 1 0 0 0 0 0 1 1 0 1 2 2 2 0 1 1 2 1 1 0 1 1 1 0 1 2 1 2 1 1 2 1 2 1 0 0 1 2 0 0 1 0 0 1 1 2 0 0 0 0 0 0 0 0 0 0 2 1 2 2 1 0 0 0 1 1 2 0 0 1 0 1 1 2 1 0 0 0 0 0 2 0 1 1 1 1 0 0 0 2 0 0 2 2 0 2 2 2 0 2 2 0 0 0 0 2 0 2 0 0 2 2 0 0 0 0 1 0 0 1 0 1 1 1 0 0 2 0 1 1 1 1 0 1 0 0 0 2 0 1 1 0 0 0 0 1 2 0 2 0 1 0 1 1 0 0 0 0 0 0 1 0 1 0 1 0 1 1 1 1 0 0 0 1 0 0 0 1 0 0 1 0 1 1 0 1 1 0 2 1 1 1 0 0 1 2 2 2 2 0 1 1 0 1 0 1 0 0 1 1 1 0 1 1 1 1 0 0 0 0 1 1 0 1 1 1 1 2 1 0 0 2 1 1 0 1 1 0 0 0 2 1 0 0 0 2 0 2 0 2 1 1 0 0 2 1 0 0 0 0 2 0 1 1 2 1 0 0 0 0 2 0 2 0 2 2 2 0 0 1 0 2 2 1 1 1 1 2 0 1 1 1 1 0 1 0 0 1 0 1 1 1 1 0 1 0 1 1 0 2 1 1 0 0 1 0 0 0 0 2 1 0 2 0 0 1 1 1 0 0 0 1 1 0 0 1 0 0 0 0 0 1 0 0 1 0 2 0 0 1 0 0 0 2 0 0 0 0 0 0 0 0 1 1 2 0 0 0 1 2 2 0 0 1 0 0 0 0 0 0 1 2 0 0 1 1 1 2 0 2 0 0 0 0 0 0 0 0 0 2 2 2 0 0 0 1 2 0 1 1 2 0 0 1 0 1 0 0 2 2 1 0 0 1 0 2 1 1 1 1 0 2 2 1 1 0 1 1 0 1 0 2 2 1 2 0 0 1 0 1 2 2 0 1 1 0 0 0 0 0 0 0 0 0 0 0 2 1 0 1 0 0 1 0 1 0 0 0 1 0 0 0 1 0 1 1 0 0 0 0 0 0 0 0 0 0 1 0 0 0 0 2 0 0 1 0 0 0 1 2 1 2 2 1 0 1 1 1 1 1 2 2 0 0 0 0 1 0 2 0 2 2 2 2 0 2 2 0 0 0 1 0 2 2 2 0 2 1 1 0 0 0 2 0 0 0 0 0 0 1 1 1 1 0 1 0 2 2 0 1 0 0 1 0 0 0 1 0 2 0 0 0 1 0 0 0 0 0 0 0 1 0 1 1 0 1 1 1 0 1 0 0 0 1 0 0 0 0 1 0 2 2 0 1 0 1 0 0 2 0 1 2 1 1 1 0 0 0 0 0 1 0 0 1 0 1 1 2 1 1 1 0 0 0 2 1 0 2 0 0 0 1 1 1 1 1 0 1 1 2 1 1 2 0 2 1 0 0 1 0 0 1 1 1 1 0 2 0 0 0 1 2 0 0 0 2 0 0 1 2 0 0 0 2 0 1 0 0 0 2 1 1 2 0 0 0 0 0 1 1 0 0 0 0 0 0 0 0 0 0 0 2 1 1 0 0 1 0 0 1 0 0 2 0 2 0 1 0 1 0 1 2 0 0 0
34 0 0 1 0 0 0 1 0 1 0 1 0 0 0 0 0 1 2 2 2 2 0 1 0 0 1 0 0 2 2 1 1 0 0 0 2 0 0 1 1 1 0 1 0 1 1 0 2 0 0 0 0 0 1 0 0 0 0 0 0 1 2 2 0 1 0 0 0 1 1 1 2 2 2 2 0 1 1 1 0 0 0 0 2 0 1 1 2 2 1 1 0 0 1 1 0 1 0 1 1 0 0 0 2 1 1 1 2 0 0 1 0 1 1 1 1 0 1 1 1 0 1 2 1 1 1 1 0 2 1 1 0 0 0 0 1 0 0 1 1 2 0 0 0 1 0 0 0 1 0 0 0 0 1 0 0 1 1 2 1 1 0 2 1 2 0 1 1 2 1 0 1 1 0 0 0 1 0 1 0 1 0 0 0 0 0 2 0 0 0 1 0 0 1 1 0 0 0 0 0 0 0 0 2 0 1 0 2 1 1 1 2 0 1 0 0 0 2 2 2 0 1 1 1 0 2 2 0 0 0 0 0 0 0 0 0 2 1 1 0 0 2 0 1 0 1 1 0 0 0 0 1 1 1 0 0 1 1 0 0 0 1 1 1 0 0 1 1 1 0 1 1 2 0 0 0 2 1 0 1 1 1 0 0 0 0 1 0 2 0 1 0 1 2 0 0 1 0 1 2 1 2 0 1 1 0 0 0 1 0 1 0 1 2 0 2 0 1 1 0 2 1 2 1 0 1 0 1 1 2 1 0 2 0 0 0 2 0 0 0 1 1 0 0 0 2 1 0 0 0 0 2 2 2 0 2 1 0 0 0 0 2 0 1 0 0 1 1 0 0 0 1 2 0 2 2 1 1 1 1 0 0 1 0 2 2 0 0 0 0 0 1 0 2 1 1 2 0 0 0 1 1 1 0 1 1 0 0 1 0 0 1 0 1 0 0 0 0 0 0 2 1 0 0 1 0 2 2 2 1 1 0 0 0 0 0 2 1 1 2 0 0 2 0 1 1 0 0 0 0 1 0 1 0 0 0 2 1 1 0 1 0 0 0 0 0 0 0 0 1 1 2 2 1 0 1 1 1 0 1 1 0 0 2 0 0 0 2 1 1 0 1 0 2 0 2 1 1 2 1 1 2 0 1 0 1 1 1 0 0 2 1 0 1 1 0 2 0 2 2 2 0 0 0 0 0 1 1 2 0 1 1 0 0 0 1 0 2 2 0 0 2 0 2 0 1 1 1 1 0 0 0 0 2 1 0 0 0 1 1 0 0 0 0 0 1 1 1 0 0 0 0 0 0 1 1 0 0 2 0 0 2 2 1 1 2 0 1 1 1 0 1 0 0 0 1 0 0 0 0 2 2 1 0 1 2 0 0 0 1 0 0 1 1 2 0 0 0 1 0 1 0 0 0 1 1 2 0 0 0 0 2 0 0 1 0 1 2 0 0 1 1 1 2 0 2 1 0 0 1 1 0 2 0 0 0 2 2 0 0 0 0 1 0 1 1 2 1 1 0 1 0 0 0 1 2 1 0 0 1 0 2 0 0 2 1 2 0 1 1 0 0 0 0 0 0 0 1 1 0 1 0 0 1 0 1 1 1 0 1 1 0 0 0 0 0 0 0 0 0 0 0 2 2 2 0 1 1 0 0 0 0 0 0 0 0 0 1 2 1 1 0 0 1 0 0 1 1 1 0 1 0 0 0 0 0 0 2 0 0 1 2 0 0 1 1 2 2 2 0 0 2 1 1 0 0 2 2 0 0 1 2 0 0 2 0 1 1 2 1 1 2 1 0 0 1 1 0 1 1 1 0 1 2 0 1 0 0 0 1 1 2 2 2 0 2 2 1 1 1 1 1 1 1 0 0 0 0 1 0 0 1 1 0 0 0 1 0 0 0 0 0 1 1 0 1 0 0 0 2 0 1 1 0 0 0 0 0 0 1 1 1 0 1 1 1 0 1 0 1 0 1 0 0 0 0 1 0 0 1 0 1 0 0 1 0 1 1 0 0 0 0 2 2 2 2 2 0 0 0 2 2 0 2 2 0 0 1 1 1 1 0 0 1 0 1 0 1 0 0 1 1 1 1 0 1 0 0 0 2 2 0 2 0 0 0 2 2 0 0 0 1 1 0 0 2 0 0 0 2 0 2 2 1 0 2 0 0 0 1 1 1 0 1 0 1 0 0 0 0 0 0 0 0 2 2 2 1 0 0 1 0 1 0 0 0 0 0 2 1 0 0 2 1 0 0 0 0 0 2 2
35 0 0 1 0 0 0 1 0 2 0 0 0 0 0 0 0 0 0 1 1 1 0 0 0 1 2 0 1 0 0 0 1 1 0 0 2 1 0 1 1 1 1 0 0 2 1 1 1 0 0 0 0 0 0 0 0 0 1 1 1 2 2 1 0 0 2 0 0 0 0 1 2 2 2 2 0 0 0 0 0 0 0 0 2 0 2 0 1 2 0 0 0 1 1 2 0 0 0 1 1 0 0 0 1 1 1 1 1 1 1 2 0 2 0 0 0 0 0 1 2 0 2 1 0 1 1 0 0 0 0 0 1 1 0 0 1 0 0 1 0 2 0 0 2 0 0 0 0 0 0 0 0 1 0 0 0 2 0 1 0 0 1 2 1 1 0 1 1 1 0 0 1 2 1 1 0 0 0 0 0 0 0 1 0 1 2 1 1 0 0 0 1 1 1 1 0 0 0 0 0 0 0 0 2 0 2 0 1 0 0 2 2 1 1 0 0 0 2 1 2 1 0 1 1 1 1 1 0 0 0 0 0 0 1 0 1 2 2 0 0 1 1 1 1 0 0 1 1 1 0 0 1 1 1 0 1 1 1 0 1 1 0 0 0 0 0 0 1 1 1 2 0 2 0 0 1 2 1 0 0 1 2 1 2 2 2 1 1 2 1 1 0 0 2 0 0 1 1 1 1 0 2 0 1 0 0 1 2 2 2 1 0 1 1 0 1 0 0 1 1 2 2 1 1 0 1 1 0 2 1 1 1 2 0 0 0 1 0 0 0 0 2 0 1 1 1 0 0 0 0 0 2 2 0 0 0 1 0 2 2 2 1 0 0 1 0 1 2 0 1 1 1 2 0 0 2 1 1 1 0 2 0 0 1 0 0 0 0 0 2 2 1 0 1 1 1 0 2 2 0 2 0 2 1 0 0 0 0 2 0 0 1 0 1 0 1 0 0 0 1 2 1 2 0 0 0 0 0 1 2 1 1 1 0 1 1 2 0 0 1 0 2 0 0 1 1 1 0 0 0 1 0 1 0 0 0 1 1 0 1 0 0 0 1 2 1 0 0 0 0 0 1 1 0 0 0 0 1 1 1 1 0 0 2 1 0 1 1 1 1 1 2 0 1 0 1 1 1 2 1 0 2 0 2 0 2 1 1 0 1 1 0 0 1 0 1 2 0 1 1 2 0 0 0 0 0 0 1 1 1 2 1 0 2 0 2 0 1 1 1 0 0 0 0 0 2 1 1 1 0 0 0 1 2 0 0 1 0 1 1 0 0 0 0 0 2 1 1 1 0 1 2 0 0 1 1 2 0 2 0 0 1 1 1 0 0 0 1 1 0 0 1 0 0 0 1 0 0 0 0 1 0 2 0 0 0 0 0 2 0 0 0 1 0 1 1 0 0 1 1 2 0 0 0 1 2 1 0 0 1 0 0 0 0 2 0 1 1 1 1 0 0 0 1 0 2 1 2 2 2 1 0 0 0 0 2 1 1 0 0 0 1 0 1 1 1 2 1 1 1 1 0 0 0 2 2 0 0 1 0 0 2 1 1 2 1 1 2 1 2 0 0 2 2 0 2 0 1 2 0 1 1 0 0 0 2 1 2 1 0 0 0 0 0 0 0 1 1 1 1 0 0 2 0 1 1 1 1 0 1 2 1 0 0 1 1 0 0 2 1 1 0 0 0 1 0 0 1 1 0 1 0 0 0 2 0 0 2 0 0 1 1 0 0 1 1 2 2 2 0 0 2 0 0 1 0 0 0 2 0 2 0 0 0 2 0 0 0 2 0 2 1 0 0 0 1 0 0 1 0 1 0 2 0 1 0 0 0 1 0 0 2 1 2 0 1 1 0 0 0 0 1 1 1 0 0 0 0 1 0 0 1 1 0 0 0 1 2 1 1 1 1 1 1 0 1 0 0 0 0 0 2 2 0 2 0 0 0 0 0 0 0 0 0 0 1 1 2 0 1 0 0 0 0 0 0 1 1 1 2 0 0 0 0 2 2 0 1 0 0 0 1 1 1 1 1 2 0 0 0 2 1 0 1 2 0 0 1 2 1 2 0 1 2 0 0 1 2 1 0 2 2 1 0 0 2 0 0 1 2 2 0 2 0 1 1 1 1 0 0 0 2 0 0 1 1 0 0 0 1 0 2 0 1 0 1 0 0 0 0 0 0 0 1 1 0 0 1 0 0 0 0 0 0 0 1 1 1 1 1 1 0 1 0 0 1 0 0 2 0 0 0 2 0 0 0 1 1 0 2 0
36 0 1 2 0 0 0 2 0 2 0 0 1 1 1 0 0 0 1 0 0 0 0 0 0 0 0 0 1 1 2 1 2 2 0 0 0 1 0 0 0 1 1 0 0 1 1 2 0 0 0 0 1 2 0 1 0 0 1 1 0 1 1 1 0 0 2 0 0 0 0 1 1 2 0 2 2 1 1 1 0 0 0 0 2 0 0 1 2 2 1 1 0 2 1 2 0 1 1 2 2 0 0 0 0 0 2 0 0 2 1 2 1 2 0 1 1 1 0 1 2 1 2 1 0 1 1 1 0 1 1 2 0 0 0 0 0 0 0 0 1 1 0 0 1 0 1 0 0 0 0 0 0 0 0 2 0 2 0 1 0 0 0 1 1 2 0 1 1 2 0 1 0 1 0 0 0 1 0 1 0 0 1 0 0 0 1 0 0 0 0 0 0 1 2 2 1 1 0 0 0 0 0 0 2 1 2 2 0 0 0 1 1 0 1 0 1 1 1 0 1 1 0 2 0 0 0 1 1 1 0 0 1 1 0 0 0 1 1 0 0 1 2 0 2 0 0 0 0 0 0 0 1 1 1 0 0 0 0 0 0 0 0 0 1 0 0 1 2 2 0 0 1 2 1 0 1 2 1 0 0 1 2 0 1 0 1 2 0 2 0 0 2 0 2 0 1 1 0 0 1 1 2 0 2 0 0 1 0 1 0 2 0 2 2 0 2 0 0 0 1 1 1 1 0 0 0 0 1 0 0 2 1 1 0 0 0 1 1 0 0 1 2 0 1 1 0 2 2 1 1 1 2 2 1 0 0 0 0 0 1 1 1 0 0 1 0 1 2 0 1 1 0 2 0 1 2 0 1 1 0 2 0 0 1 0 0 1 1 0 0 0 0 0 2 0 1 1 0 0 0 0 0 2 0 2 0 0 0 2 0 0 2 0 2 0 0 0 0 0 0 2 1 1 0 0 0 0 0 0 2 0 0 1 1 1 0 1 0 0 2 0 2 0 1 2 2 1 1 0 0 0 1 1 1 0 0 1 1 1 1 0 0 1 1 1 1 2 0 2 2 2 2 2 1 1 0 1 1 0 0 2 0 0 2 0 0 1 2 1 1 0 1 1 0 0 0 1 1 2 1 1 2 0 2 0 2 1 2 0 0 2 2 0 0 1 1 1 0 2 1 1 0 0 0 1 1 1 1 2 1 1 0 0 1 0 1 0 2 0 1 1 2 2 2 0 2 1 1 1 0 0 0 0 1 1 0 0 0 0 0 0 1 0 0 0 1 0 1 0 0 0 0 0 0 0 1 1 0 2 0 0 0 0 0 0 0 0 0 0 0 0 1 0 0 0 1 0 1 0 1 1 1 1 0 0 0 0 0 1 1 1 0 1 1 1 2 0 1 0 0 1 0 0 0 1 1 2 0 0 2 0 0 0 0 1 0 2 1 1 0 0 1 1 2 0 1 0 1 1 0 2 1 2 1 1 1 1 1 0 0 0 1 1 1 1 0 2 1 0 1 1 0 0 1 1 2 1 1 1 1 0 2 1 1 2 1 1 2 1 0 0 0 1 0 0 2 0 1 1 0 1 0 0 2 0 2 2 2 0 1 1 0 1 0 0 1 1 1 1 0 0 0 2 2 1 0 0 0 0 0 1 0 0 0 0 0 0 1 2 0 0 0 0 0 0 0 1 1 1 1 1 1 1 0 0 0 0 2 0 0 0 1 0 0 2 2 1 0 0 0 0 2 1 2 1 1 2 1 1 0 0 1 0 0 1 1 2 1 2 1 1 2 1 0 0 0 1 1 1 1 1 0 2 1 1 0 1 0 0 0 0 0 0 0 0 2 0 1 1 2 1 1 2 1 0 0 0 0 1 0 0 0 1 0 1 0 1 0 0 0 0 0 0 0 0 0 0 0 0 1 0 1 2 0 1 0 0 0 0 0 1 0 0 0 0 0 1 2 0 0 0 2 1 0 1 0 0 0 0 1 0 0 0 0 0 0 2 0 0 0 0 1 2 2 2 2 2 0 0 0 2 0 0 1 1 1 0 1 2 1 1 1 1 2 0 0 1 2 0 0 2 2 1 1 1 0 0 1 0 2 2 0 2 0 0 0 0 0 1 0 0 1 2 1 2 2 1 0 0 2 0 1 0 0 0 1 0 0 0 0 0 1 0 1 1 1 0 1 1 1 0 0 0 0 0 0 2 1 0 0 1 0 1 0 0 1 0 1 2 1 0 0 2 0 0 0 0 2 1 2 0
37 0 0 1 0 0 0 2 0 2 0 0 1 2 1 0 0 0 1 1 1 1 0 0 0 0 2 0 1 2 2 2 0 2 0 0 2 0 0 2 2 0 1 1 0 2 0 0 1 0 0 0 1 1 0 1 0 1 0 1 0 1 2 0 0 0 2 0 0 0 0 0 2 2 2 2 0 0 0 0 0 0 0 0 2 0 0 0 1 2 0 0 0 0 1 2 1 1 0 2 2 0 1 0 0 0 2 0 1 2 1 1 1 2 1 0 0 0 0 1 1 0 2 0 0 0 0 1 1 1 1 1 0 1 1 1 0 0 1 0 0 2 0 0 1 0 0 1 1 1 0 0 0 0 1 1 0 2 0 0 0 0 0 2 1 2 0 0 0 0 0 0 1 1 1 1 0 1 0 1 0 0 1 0 1 1 1 1 0 0 0 1 1 1 1 2 1 0 0 0 0 0 0 0 2 0 2 0 0 1 0 1 2 0 1 0 0 1 2 0 2 1 1 1 1 0 2 0 0 0 0 0 0 0 2 0 0 2 2 0 0 0 2 0 0 0 0 0 0 0 0 0 0 1 1 0 1 0 0 0 1 1 1 1 1 0 0 0 0 0 2 1 1 2 0 0 1 2 0 0 1 1 1 0 2 1 1 2 0 2 2 0 0 0 2 0 0 0 0 0 1 0 2 0 0 0 1 0 0 0 0 0 0 1 0 0 2 1 1 1 0 2 0 1 2 0 0 0 1 1 2 1 0 0 0 1 0 2 0 1 0 1 2 0 1 1 1 0 1 0 0 0 1 1 0 1 1 1 0 1 1 2 2 0 2 0 0 1 2 0 0 0 0 1 0 0 2 0 0 2 0 1 0 1 0 0 0 0 0 0 0 0 1 0 1 1 1 0 0 0 0 0 0 2 0 1 0 1 0 1 0 0 1 0 1 1 0 0 0 0 0 2 1 0 0 1 0 0 0 0 0 1 0 0 2 0 0 0 0 0 2 0 0 2 1 2 2 0 0 0 1 0 1 2 1 1 0 1 2 0 2 0 0 1 1 1 1 1 0 0 1 1 2 2 2 0 2 0 0 0 1 1 1 1 1 1 1 0 2 1 1 0 1 2 2 0 2 1 1 2 1 1 1 1 1 0 1 1 0 1 0 1 1 0 1 1 0 2 0 1 1 2 0 0 0 1 1 1 0 1 1 1 0 0 0 0 2 0 1 0 2 0 2 2 2 0 2 1 1 1 0 0 0 0 2 1 1 0 1 0 0 0 0 1 1 0 1 0 0 0 0 1 0 0 0 0 1 1 0 2 0 0 1 1 0 1 1 1 0 0 0 0 1 0 0 0 1 0 1 0 0 2 0 2 0 0 1 0 0 2 1 0 0 1 0 1 0 0 0 1 1 2 1 1 0 1 1 1 0 0 0 1 2 0 0 1 1 0 2 0 0 0 0 2 2 0 2 2 1 1 1 1 0 1 1 1 2 2 2 0 0 0 1 0 1 1 1 2 0 0 1 0 1 0 0 2 2 0 1 2 0 2 2 0 0 2 1 2 1 1 2 0 0 2 1 0 2 0 0 1 0 2 0 0 1 0 2 0 1 0 1 1 0 0 0 0 0 1 1 1 0 0 0 2 2 0 0 1 1 0 1 2 0 0 0 0 0 0 1 2 0 1 1 2 0 0 1 2 0 0 0 0 0 0 0 0 1 0 0 0 0 0 2 0 0 1 1 1 2 2 1 0 2 0 0 0 0 1 1 0 0 1 1 1 1 2 0 2 2 1 0 0 2 1 0 0 0 0 0 1 1 1 0 2 1 0 2 0 0 1 0 0 1 1 1 0 2 0 1 1 1 1 0 2 2 0 0 0 0 1 0 0 1 1 0 1 0 1 1 0 0 1 0 0 0 0 0 0 0 0 2 0 1 2 0 1 0 0 0 0 0 0 1 0 0 2 1 0 1 0 1 0 1 0 0 2 0 0 2 1 1 1 0 0 0 1 1 2 0 0 1 0 0 2 2 2 2 2 0 0 1 1 1 0 0 2 0 1 0 2 1 1 0 0 0 2 2 1 1 1 0 2 2 1 0 1 0 1 1 0 1 1 0 0 0 1 1 1 1 0 0 0 2 0 0 0 1 0 0 0 1 1 2 0 0 0 0 0 0 2 0 1 0 0 1 0 1 0 1 1 0 0 1 0 0 0 0 1 0 0 0 2 0 1 0 0 1 0 1 2 0 0 0 2 1 0 0 0 1 0 2 2
38 0 0 1 0 0 0 1 0 1 0 1 1 1 1 0 0 0 2 2 2 0 0 0 0 0 1 0 0 1 1 0 0 1 1 1 1 2 0 0 0 2 0 1 0 0 2 1 1 0 0 0 0 0 1 2 0 0 0 1 1 1 1 0 0 0 1 1 0 0 0 1 0 2 0 2 1 2 2 1 1 0 0 2 2 0 0 0 1 2 0 0 0 1 0 1 0 2 0 2 1 0 0 0 1 1 2 1 1 1 0 2 0 1 0 1 0 0 0 2 2 0 1 1 0 0 0 0 0 0 2 0 0 0 0 0 0 0 0 0 0 2 2 0 1 0 1 0 0 0 0 0 1 0 0 1 1 1 0 1 1 1 0 1 1 2 0 0 0 1 0 1 2 1 0 1 0 1 0 1 0 0 1 0 0 0 2 0 0 0 0 0 0 1 2 1 2 1 0 0 0 0 0 2 2 0 1 0 2 0 0 0 1 0 1 0 0 2 1 0 1 1 1 2 0 0 1 2 0 0 0 0 0 0 2 0 2 2 1 1 0 0 1 1 2 1 1 1 1 1 0 0 0 0 0 1 1 0 0 0 0 0 1 2 2 0 0 0 1 0 0 2 0 1 0 0 0 2 0 0 1 0 1 0 2 1 1 1 1 2 1 0 0 0 2 0 0 1 0 0 1 1 2 0 1 0 1 0 1 2 0 2 0 1 0 0 1 0 1 1 0 1 0 1 2 0 1 0 1 0 1 1 1 0 0 0 0 2 0 0 1 2 2 0 0 1 1 0 0 0 0 0 1 1 0 1 0 0 0 1 1 2 1 0 1 0 0 0 1 0 1 1 0 2 1 0 1 0 0 2 1 0 0 1 0 1 1 0 0 0 0 1 0 0 1 0 0 0 0 0 0 0 0 1 1 0 0 0 0 2 0 0 0 0 1 0 2 0 0 0 0 1 1 1 1 2 0 0 0 1 1 1 0 2 1 1 0 0 0 0 1 0 2 0 0 1 2 2 0 0 0 1 1 2 2 1 1 0 1 0 2 0 0 1 0 1 1 1 0 0 0 0 2 2 1 1 0 1 1 0 0 2 0 0 2 1 0 0 1 1 0 1 1 0 2 0 2 1 1 2 1 1 1 1 1 0 1 0 0 2 0 1 0 0 0 0 0 2 0 0 0 2 1 0 0 0 0 1 1 2 0 1 1 0 0 0 0 0 2 1 1 0 1 1 2 0 1 1 1 1 0 0 0 0 0 0 0 0 1 1 0 0 1 1 1 1 1 0 0 1 1 1 1 0 0 1 2 0 0 0 1 0 2 2 0 2 2 0 1 1 0 0 1 0 0 0 0 0 0 0 0 2 1 1 0 1 1 0 1 1 1 1 0 0 0 0 0 0 0 0 0 0 0 0 0 0 2 0 0 0 1 0 0 0 0 1 1 1 2 0 1 0 1 1 2 0 0 1 1 1 1 1 1 2 1 1 2 2 2 0 0 0 0 0 0 0 0 1 1 1 0 1 1 0 0 1 1 0 1 1 0 1 2 0 0 2 2 1 1 2 2 0 0 0 0 0 0 0 2 2 0 2 0 0 2 0 1 2 2 0 1 1 0 0 0 1 0 0 1 1 0 0 0 2 1 0 1 1 1 0 0 0 0 1 0 0 1 0 2 2 0 0 0 0 0 0 0 0 1 0 0 0 1 0 0 1 1 0 2 1 1 1 1 0 0 0 0 2 2 2 0 1 2 0 0 0 0 1 1 1 0 1 0 0 0 1 0 2 0 2 0 2 2 2 0 0 0 1 0 1 1 2 0 2 2 0 0 1 0 0 0 0 1 1 1 0 2 0 2 2 0 2 1 2 2 0 1 0 0 0 0 0 0 0 0 2 2 1 1 0 0 0 1 1 1 0 1 0 0 0 1 0 1 1 1 0 1 0 1 1 0 0 2 2 0 0 1 0 1 0 0 0 0 1 0 2 0 1 2 2 2 0 0 0 0 1 1 0 0 0 0 0 0 1 0 0 0 2 0 1 0 2 0 0 2 1 0 0 0 1 0 1 1 0 1 1 1 0 1 0 0 1 2 2 0 2 0 0 0 0 2 1 0 1 0 1 1 0 1 0 0 0 2 1 0 1 1 0 0 0 1 1 1 2 2 0 2 1 1 1 0 0 0 0 1 0 1 0 0 0 0 0 1 0 0 0 0 0 2 0 0 0 1 1 0 0 1 0 0 2 0 1 0 2 0 1 0 0 2 0 1 0
39 0 0 0 0 0 0 2 0 2 0 0 0 2 0 0 0 0 0 1 1 1 0 0 0 0 2 0 0 2 1 0 0 0 0 0 1 0 1 0 0 0 0 0 0 0 0 0 2 0 0 0 0 1 0 1 0 2 0 1 0 1 2 2 0 1 0 0 0 0 0 2 2 1 1 1 0 1 1 1 0 0 0 0 1 0 0 0 1 2 0 1 2 2 0 2 0 2 0 2 0 0 0 0 1 1 2 1 1 1 1 2 1 1 1 1 1 0 1 0 1 0 1 2 1 1 1 0 0 2 0 0 0 0 0 0 0 0 0 0 0 2 0 0 2 0 0 0 0 0 0 0 1 0 0 0 0 1 0 1 0 0 0 2 1 2 0 1 2 2 0 0 1 2 0 0 0 0 0 0 0 0 0 1 1 2 1 1 0 0 0 1 0 0 2 1 1 0 0 0 0 0 0 0 2 0 1 0 0 0 2 1 2 0 2 0 0 1 2 0 2 1 0 2 0 0 1 2 0 0 0 0 0 0 2 0 0 2 2 0 0 0 2 0 1 0 0 0 0 0 0 0 2 0 0 0 1 0 0 0 0 0 0 2 1 0 0 0 1 1 0 1 1 2 0 0 0 2 2 1 1 0 2 2 2 2 2 1 1 2 1 2 0 0 1 0 0 1 0 0 1 0 2 1 0 0 0 0 0 0 0 0 0 2 1 0 2 0 0 1 1 2 0 2 1 0 0 0 1 0 1 1 0 2 0 0 0 1 1 2 0 0 1 0 0 0 2 0 2 0 1 1 0 0 0 2 0 2 0 0 0 0 2 0 2 1 0 0 1 0 1 1 0 2 0 1 2 0 0 2 0 1 0 0 1 0 0 1 1 1 2 2 1 0 0 0 0 0 1 1 0 2 2 0 0 0 1 0 0 2 0 0 0 0 1 1 0 0 0 0 0 1 0 1 0 0 0 0 0 0 1 0 0 2 0 0 0 2 0 0 1 0 1 1 0 2 0 2 0 0 0 0 1 2 2 1 1 0 1 0 0 0 0 1 1 1 1 1 0 1 1 1 1 1 1 1 0 0 1 0 1 2 0 0 2 0 0 0 2 1 0 0 0 2 0 0 0 0 0 2 2 2 2 0 2 0 2 1 2 1 1 1 1 1 1 1 0 2 0 2 1 2 0 0 0 0 0 0 0 1 2 0 1 1 1 0 2 0 2 0 2 0 1 0 2 0 1 2 2 1 0 0 0 0 1 0 0 1 0 0 1 0 0 1 2 0 2 0 0 0 0 2 1 0 1 0 2 1 0 2 0 0 1 1 1 0 0 0 2 2 0 0 0 0 0 1 0 0 0 0 0 2 1 1 0 1 2 0 0 1 0 0 0 0 0 0 0 0 0 0 0 0 1 0 0 2 2 2 0 0 1 0 0 0 0 2 0 0 1 1 0 0 1 1 2 0 2 1 0 0 2 1 1 2 1 1 2 2 1 0 0 0 0 1 0 1 0 1 1 1 1 1 0 0 0 1 1 1 1 1 1 1 1 0 0 1 0 1 1 0 1 0 0 1 0 1 1 0 1 1 1 0 0 1 1 1 1 1 1 0 0 0 0 0 0 0 1 1 0 0 0 0 0 1 2 0 0 0 0 0 0 2 0 0 0 0 1 0 1 1 0 0 0 1 0 1 0 0 0 0 0 0 1 1 0 1 2 0 1 0 0 1 1 0 0 1 1 2 2 2 0 0 2 1 0 0 0 1 1 0 0 1 1 1 0 1 1 2 1 2 1 1 2 2 2 1 0 1 0 1 1 2 0 2 1 1 0 0 0 1 1 1 2 2 2 0 2 1 1 1 1 1 1 1 1 0 1 0 1 0 1 0 2 0 0 0 0 1 0 0 1 1 0 0 0 0 0 1 0 0 2 1 1 1 1 0 0 0 0 0 1 0 0 0 0 0 2 1 2 0 1 0 1 0 0 0 0 0 1 1 0 0 0 0 0 0 0 2 0 0 0 0 0 1 1 0 1 1 0 0 0 2 0 0 2 1 0 1 0 1 0 2 1 0 1 1 1 0 1 0 0 1 2 2 0 0 1 1 0 0 2 1 0 1 0 0 0 1 1 0 0 0 2 0 0 1 1 0 0 0 2 0 0 1 1 0 2 1 1 2 0 0 1 0 1 0 0 0 1 0 0 0 0 0 0 0 0 1 1 0 0 1 2 2 0 0 1 0 0 2 0 1 0 1 1 0 0 1 1 0 0 0
40 1 0 1 0 0 0 1 0 1 0 2 1 2 2 0 0 0 0 1 1 1 0 0 0 0 1 0 0 2 2 0 1 1 1 1 2 1 0 2 2 0 0 0 0 0 1 0 2 0 0 0 0 0 0 0 0 0 0 1 0 1 0 0 0 0 2 0 0 0 0 0 1 1 0 1 1 2 2 2 0 0 0 0 2 0 0 0 2 2 0 0 0 1 1 2 1 1 0 2 1 0 1 0 1 0 2 0 0 2 2 2 1 2 1 1 1 0 1 1 1 0 2 2 0 2 2 1 1 1 0 0 0 0 0 0 0 0 0 0 0 2 0 0 1 0 0 0 0 2 1 1 0 0 0 0 0 2 0 2 2 1 0 2 2 2 1 1 0 0 0 0 1 1 1 0 0 0 0 0 0 0 1 1 0 1 2 1 0 0 0 0 2 2 2 2 1 0 0 1 0 1 1 0 2 0 2 0 2 0 0 1 0 0 2 0 0 0 2 1 2 1 1 1 2 1 1 1 0 0 0 0 0 0 2 0 0 2 2 0 0 0 2 0 2 1 1 0 0 0 0 0 1 0 0 0 1 0 0 0 0 0 1 0 0 0 0 0 0 0 0 2 0 1 0 0 1 2 0 0 1 1 2 0 2 2 2 1 2 2 2 2 0 0 2 0 0 1 0 1 0 0 2 0 2 0 1 0 0 1 0 1 0 1 1 0 1 1 0 0 1 2 2 2 0 0 0 0 0 0 1 2 0 2 0 0 0 2 0 1 0 0 2 2 1 1 1 1 1 0 0 1 2 2 0 0 0 2 0 0 1 1 1 0 1 1 0 0 1 0 0 0 1 1 0 0 1 1 1 1 0 2 0 0 0 0 0 0 0 0 0 1 1 0 2 0 0 0 1 2 0 1 1 1 1 0 0 1 0 1 1 0 1 0 1 0 0 0 1 0 0 1 1 1 0 0 0 1 1 0 0 0 0 2 0 0 0 0 0 0 2 0 1 1 1 2 1 1 0 0 0 0 1 1 0 0 0 2 1 0 2 0 0 1 1 1 1 2 0 0 1 1 2 2 0 0 0 1 1 0 0 2 1 1 1 0 1 0 2 0 2 0 0 2 0 0 1 1 1 2 2 2 2 0 2 0 2 1 1 0 1 1 1 0 0 0 0 2 0 0 1 2 2 2 2 1 1 1 0 2 1 1 1 1 1 1 1 0 1 2 1 0 1 0 1 1 1 0 0 2 0 1 0 0 2 2 0 1 0 1 0 0 0 1 1 0 1 1 1 0 0 0 0 0 0 1 1 1 0 2 0 0 1 0 0 0 0 0 2 2 1 0 1 0 1 0 1 0 0 0 0 2 1 2 0 0 1 0 0 0 1 0 0 2 0 2 0 0 1 0 2 2 0 0 0 0 1 1 0 0 0 0 1 0 1 0 0 0 2 0 0 1 0 0 0 0 2 1 1 1 0 2 1 1 1 0 1 2 2 1 0 0 1 0 1 1 1 2 1 0 1 0 0 0 1 0 1 0 1 1 0 1 2 0 1 2 1 1 2 1 2 0 1 2 1 0 2 0 2 2 0 2 0 0 0 0 2 1 2 1 1 0 0 0 0 1 0 1 1 1 1 0 1 2 1 0 1 0 0 0 0 1 0 0 0 1 1 0 0 0 0 0 0 1 0 1 1 1 0 0 0 0 1 0 0 1 0 0 0 0 0 0 2 0 0 2 2 2 0 0 0 1 2 1 1 0 0 1 1 1 0 1 0 1 1 2 0 1 0 2 0 2 2 2 0 0 1 0 0 1 1 2 0 2 2 0 1 0 0 1 0 0 1 1 1 0 2 1 1 2 2 2 1 2 2 0 1 0 2 0 2 0 1 1 0 1 0 0 1 1 1 1 0 1 1 0 1 1 0 0 2 0 1 2 0 1 0 0 1 1 0 0 0 0 0 0 0 0 1 0 0 0 0 0 0 1 0 1 0 0 1 0 0 0 0 0 0 2 0 1 0 0 0 2 2 2 2 2 0 1 0 0 0 0 2 1 1 1 0 1 0 1 0 0 0 2 2 1 2 0 1 1 2 0 0 1 1 0 1 1 1 1 1 2 0 1 0 0 2 1 0 0 1 1 1 0 0 2 1 0 2 0 2 1 0 0 0 0 0 2 0 2 1 0 2 0 0 0 1 0 0 0 0 1 1 0 0 0 2 1 1 1 1 1 0 0 1 0 1 1 0 0 0 0 0 0 0 0 0 0 2 1
41 0 0 1 0 0 1 2 0 2 0 0 0 0 0 0 0 0 0 0 0 0 0 0 0 0 1 1 1 2 2 0 1 1 0 0 2 2 0 1 1 1 0 0 0 0 0 1 0 0 0 0 0 0 1 0 0 0 0 1 0 1 0 0 0 0 1 0 0 0 0 0 1 2 1 2 1 1 1 1 0 0 0 0 2 0 0 0 2 2 0 0 2 0 0 0 0 1 0 1 0 1 1 0 0 0 2 2 2 1 0 2 0 1 0 1 0 0 1 1 1 0 2 1 0 1 1 1 1 1 1 1 0 0 0 0 0 0 0 0 1 1 0 0 0 0 0 0 0 0 0 0 0 2 0 0 0 0 0 1 0 0 0 1 0 0 0 1 2 2 0 0 2 1 0 1 1 0 0 0 0 0 0 2 0 2 2 1 1 1 1 2 0 1 2 1 0 1 0 1 0 1 0 0 2 0 1 0 1 0 0 0 2 0 2 1 1 0 1 0 0 0 1 2 0 0 1 1 0 0 0 0 0 0 2 0 0 2 2 0 0 0 1 0 1 1 1 0 0 0 0 1 1 0 0 0 1 1 1 1 0 1 1 1 1 0 1 0 1 1 0 1 2 2 1 0 0 0 2 0 0 0 2 0 0 0 2 2 2 2 2 2 1 1 2 1 0 1 0 1 2 1 2 0 2 0 0 0 1 1 1 0 0 1 0 0 1 0 2 0 0 1 1 1 1 0 1 0 1 1 2 1 1 1 0 0 0 1 1 0 0 1 2 1 1 1 0 0 1 1 1 0 0 0 0 2 0 0 0 2 2 2 1 0 1 0 0 1 1 0 0 0 2 2 0 2 2 0 1 1 1 1 0 1 0 1 1 0 0 0 0 1 2 0 2 1 1 2 1 1 0 1 0 1 0 1 0 1 0 2 0 0 1 0 1 1 0 0 1 0 0 1 0 1 0 0 0 0 0 0 0 1 0 2 1 1 0 0 0 0 2 0 2 0 1 2 1 1 0 0 0 0 1 1 1 1 0 2 2 1 1 1 0 1 1 1 1 2 0 2 1 1 1 1 2 2 0 0 1 1 1 1 0 0 2 0 0 2 2 1 0 0 1 0 1 0 2 2 1 1 0 0 0 2 0 0 1 0 0 1 0 2 0 0 0 0 0 2 0 2 1 2 0 0 0 1 1 1 0 2 1 1 1 1 0 1 1 0 0 1 0 0 2 0 2 1 0 0 0 2 1 1 0 0 2 1 0 2 0 1 0 0 2 0 0 1 1 2 2 0 1 1 0 0 0 0 2 2 0 2 0 0 1 1 1 0 1 1 0 0 0 1 0 0 0 0 0 0 0 0 0 2 1 2 0 1 2 0 0 1 0 0 0 0 0 0 0 0 0 0 1 1 0 0 0 2 2 1 1 1 0 0 0 0 0 0 0 1 1 1 0 0 0 0 1 0 2 1 0 0 0 2 0 1 0 0 1 2 2 1 1 0 1 1 0 1 2 2 0 0 1 0 1 0 0 2 2 1 1 1 1 2 1 0 0 1 1 1 2 1 1 1 0 2 1 0 2 1 1 2 1 1 0 1 0 0 1 2 2 0 0 0 0 0 0 0 0 2 2 2 0 0 0 1 1 1 0 0 0 0 0 0 0 0 0 0 1 0 0 0 0 0 0 0 0 1 0 0 1 2 0 2 0 0 0 0 1 0 2 0 0 1 2 1 0 0 0 1 0 0 0 0 2 0 0 0 0 2 2 0 0 0 2 0 0 1 1 2 1 2 0 0 1 1 1 1 1 1 1 0 0 0 0 1 2 0 0 0 0 1 0 0 0 0 0 0 2 1 2 2 1 2 0 2 2 0 0 0 1 0 0 1 1 2 0 0 0 0 0 0 0 0 0 0 1 0 1 2 0 1 0 0 1 1 0 0 0 0 0 0 2 0 0 0 0 1 1 0 2 0 1 0 1 1 0 2 0 0 0 0 2 0 0 0 0 0 0 2 0 1 2 0 1 0 0 0 0 2 0 0 0 2 0 0 2 0 1 0 1 1 1 1 0 0 1 2 2 1 1 1 0 1 0 0 1 2 0 1 1 0 2 1 0 2 0 0 0 1 1 0 0 0 2 2 2 0 0 1 0 1 2 0 1 0 1 1 2 0 0 0 0 0 1 0 1 0 1 0 2 1 1 0 0 0 0 2 2 1 1 0 0 1 0 0 0 0 0 0 0 2 0 0 0 1 0 0 0 0 1 0 1 1
42 1 1 1 0 0 0 2 0 2 0 0 0 0 0 0 0 0 0 0 0 0 0 1 0 0 0 0 0 2 2 1 1 2 0 0 1 1 0 0 0 1 0 0 1 1 1 0 1 1 1 0 0 0 1 0 0 0 0 1 0 1 2 2 0 0 2 0 0 0 0 0 1 2 1 2 1 2 2 0 2 0 1 1 1 0 0 0 1 1 0 0 0 2 0 2 0 1 0 1 0 0 0 0 2 2 2 1 2 0 0 1 0 2 0 0 0 0 1 1 1 0 2 1 0 1 1 2 1 2 0 1 0 1 1 1 0 0 0 1 1 1 2 0 1 0 1 0 0 1 0 0 0 0 1 0 1 2 0 1 1 1 0 2 1 2 1 1 0 0 0 0 1 0 0 1 0 1 1 1 0 1 1 1 0 1 2 0 0 0 0 0 0 1 2 1 0 0 0 0 0 1 0 0 2 0 2 0 0 1 1 1 2 0 1 0 0 0 2 2 2 0 0 2 0 0 0 2 0 0 0 0 2 2 0 0 1 2 2 0 0 0 2 0 1 0 0 0 0 0 0 0 2 0 0 0 1 0 0 0 1 1 0 0 0 0 0 1 2 1 0 2 1 2 0 0 1 2 1 1 0 1 1 1 2 1 1 1 0 2 2 0 2 0 2 0 2 2 0 1 1 0 1 1 0 0 0 0 0 1 0 1 0 2 2 0 2 0 1 0 0 1 1 1 1 0 1 0 1 0 1 2 1 0 0 0 0 1 1 1 0 0 2 0 1 1 1 1 2 1 0 1 2 2 0 0 1 1 0 2 2 2 1 1 1 1 0 0 1 0 1 1 0 2 1 1 2 0 0 2 1 0 0 1 0 1 1 0 0 0 0 0 0 0 2 0 0 1 0 0 0 0 1 1 1 0 0 0 0 2 0 0 1 1 2 0 0 0 0 0 0 2 0 1 2 2 2 0 0 0 1 0 0 2 1 1 0 1 0 0 1 0 2 0 1 2 1 1 1 0 0 0 2 2 2 2 0 1 2 1 1 0 2 0 0 2 2 2 0 2 2 2 1 1 2 2 0 0 2 0 0 2 0 0 2 1 0 2 2 0 2 0 1 0 2 0 2 2 2 2 0 0 2 0 2 0 2 0 0 2 1 0 1 0 0 1 0 2 0 1 0 1 2 2 2 0 0 1 0 1 1 0 0 0 0 0 1 0 1 1 0 0 2 0 2 1 1 1 1 2 0 0 0 0 1 0 1 0 1 1 0 0 0 0 0 0 0 0 0 2 1 1 1 0 0 2 2 2 0 2 0 0 1 0 1 0 0 0 0 0 0 0 0 1 1 0 1 0 0 0 0 2 0 2 0 0 1 0 0 1 0 0 0 1 0 1 0 0 1 0 1 1 0 0 0 1 1 2 0 0 2 0 0 0 0 1 1 2 2 0 1 1 0 1 1 0 2 1 1 1 1 1 0 0 0 0 1 2 2 0 0 0 1 2 0 2 1 2 1 0 1 1 0 0 0 1 1 1 0 0 1 0 1 1 0 1 1 2 1 0 0 2 0 1 1 1 2 0 1 1 0 1 1 0 0 0 0 2 2 0 0 0 0 0 0 1 0 1 1 1 0 0 0 1 0 1 0 1 1 0 1 2 1 0 0 1 0 0 1 2 1 0 0 0 0 1 0 0 2 1 0 1 1 0 1 0 0 0 1 0 0 1 2 0 0 1 1 1 0 0 0 0 1 1 1 0 0 0 0 2 0 2 0 0 0 2 0 1 1 2 0 1 2 1 1 1 0 2 2 2 0 0 0 0 2 0 1 1 0 0 0 0 1 0 0 0 1 0 1 2 0 1 2 2 2 0 0 0 2 0 0 2 0 1 0 0 0 1 0 0 0 0 1 1 1 0 1 0 0 0 1 0 0 2 0 0 0 0 1 1 0 1 0 0 1 1 0 0 1 0 1 0 0 1 0 2 0 1 2 2 1 0 0 0 0 0 0 2 0 0 1 0 0 1 1 1 2 2 0 1 0 1 1 0 2 1 0 1 1 1 1 1 1 0 1 2 2 0 1 0 0 1 2 1 0 0 1 1 1 0 2 1 0 1 0 0 0 1 1 0 0 0 2 1 1 0 2 0 0 0 2 0 1 1 1 0 2 1 1 1 1 2 1 0 1 0 1 0 2 2 1 1 0 0 0 0 1 0 1 0 0 1 1 1 0 0 0 0 0 1 0 1 0 2 1 1 0 1 2 0 2 1
43 1 0 2 0 0 1 1 0 1 0 1 0 2 2 0 0 0 0 0 0 0 0 1 0 0 1 0 1 1 0 0 2 1 0 0 2 0 0 1 1 0 1 2 0 0 0 0 1 0 0 0 0 1 0 2 0 0 0 0 1 1 2 0 0 1 0 0 0 0 0 0 1 2 1 2 1 1 1 1 0 0 0 1 2 1 0 0 2 2 0 0 0 2 0 0 0 0 1 2 2 0 0 0 0 0 2 0 0 2 0 1 1 2 2 2 2 0 0 2 2 0 2 2 0 1 1 1 1 1 0 0 0 1 0 0 0 0 0 0 0 2 0 0 1 0 1 0 0 0 0 0 0 0 0 0 0 0 0 0 0 0 0 2 1 1 0 0 0 1 2 0 1 2 1 1 1 1 0 1 0 0 1 0 0 0 1 0 0 0 0 0 0 1 2 1 2 0 0 1 0 1 0 1 2 0 1 1 0 0 0 1 2 0 1 1 2 0 2 1 2 0 1 2 0 0 1 1 1 1 1 1 1 1 0 0 0 2 2 0 0 1 2 0 1 0 0 1 1 1 0 0 0 0 0 1 0 1 1 1 0 1 0 0 1 0 0 0 2 2 1 2 1 2 0 0 2 2 2 1 0 0 1 0 0 0 1 0 1 2 1 1 1 0 2 0 1 1 1 0 0 0 2 0 0 0 1 0 1 1 0 1 0 0 1 0 2 0 0 1 1 2 2 1 1 0 0 1 1 2 2 1 0 2 0 0 0 1 1 0 0 0 1 0 1 1 1 0 1 0 0 0 2 2 1 0 0 0 0 1 1 1 1 0 1 1 0 1 2 0 1 1 0 2 0 1 2 0 1 1 1 1 0 1 0 0 0 0 0 0 0 0 0 0 2 0 0 1 0 0 0 0 0 1 0 1 0 0 0 1 0 0 0 0 0 0 2 0 0 0 1 2 0 1 1 1 1 0 0 1 1 0 0 2 1 1 0 2 0 0 0 0 1 1 2 2 2 2 0 0 0 0 1 2 2 1 1 2 2 1 2 1 1 0 0 1 1 0 0 0 1 0 1 1 1 1 0 0 2 0 0 2 0 0 2 0 0 1 1 1 0 1 0 2 0 0 1 2 1 1 0 0 1 1 1 0 1 0 1 0 0 1 1 1 0 2 0 2 0 2 0 2 1 1 1 0 0 0 0 1 2 0 0 0 0 1 2 0 0 0 2 0 1 0 2 0 1 2 2 0 0 0 0 0 1 0 1 0 0 0 2 0 0 0 0 0 1 0 0 2 2 1 0 0 0 0 1 2 0 2 0 0 1 0 1 0 1 0 0 0 0 0 1 0 0 0 0 0 0 1 1 1 2 1 0 1 0 0 1 1 0 0 0 0 0 0 1 0 0 0 0 0 0 0 0 0 2 2 0 0 1 0 0 0 0 0 1 2 2 0 0 1 1 1 1 0 1 1 2 2 1 1 1 1 1 1 2 2 1 1 1 0 0 1 1 2 1 0 2 2 0 2 1 1 1 2 2 1 0 0 1 0 2 0 0 1 1 2 2 0 0 2 0 1 0 0 2 0 1 2 0 1 0 0 0 0 1 0 0 0 1 1 0 1 0 2 0 0 0 0 0 0 0 2 1 1 1 0 0 0 0 0 0 1 0 0 2 0 2 2 1 0 0 0 0 0 0 0 0 0 0 0 0 0 0 1 0 0 0 0 0 0 1 1 0 0 1 2 2 2 0 1 2 0 0 0 0 2 2 0 1 1 0 1 1 2 0 2 0 2 0 2 2 2 1 1 0 2 0 2 2 2 0 2 1 1 2 0 0 2 0 0 0 0 0 0 1 0 0 0 0 1 0 2 2 0 1 0 0 0 0 0 0 2 0 0 0 0 0 0 0 0 0 0 0 0 0 1 0 0 2 1 1 1 0 0 0 1 0 0 0 0 2 2 0 0 1 0 1 0 0 0 0 1 0 1 0 1 1 1 1 0 0 0 0 0 0 0 1 0 0 0 1 1 2 2 2 2 0 0 0 2 0 1 2 1 0 0 0 0 0 0 0 1 1 1 1 1 2 0 1 1 0 1 0 1 1 1 2 0 2 1 0 1 1 1 0 1 2 1 0 0 2 1 0 0 1 0 0 0 2 0 2 0 0 0 0 0 0 0 1 1 1 0 2 0 0 0 1 1 0 1 0 0 0 0 1 1 2 1 1 1 0 0 0 0 0 0 0 2 1 1 0 2 1 0 0 0 1 0 1 0
44 1 0 1 0 0 0 0 0 1 0 0 0 2 2 0 0 0 2 1 1 0 0 2 1 1 1 0 0 2 2 0 1 2 0 0 2 2 0 0 0 2 1 1 0 1 1 0 2 0 0 0 0 1 0 0 0 0 0 0 0 0 1 0 0 0 2 0 0 0 0 0 2 2 2 2 0 1 1 1 0 0 1 1 0 0 1 0 0 2 0 0 0 2 0 0 0 1 1 2 2 0 0 0 2 2 2 1 1 1 1 2 0 2 0 0 0 1 1 1 1 1 1 2 0 1 1 1 1 2 0 0 0 0 0 0 1 0 0 0 0 2 0 0 2 0 1 0 0 2 1 1 0 0 0 0 0 2 0 2 1 2 0 1 2 2 1 1 0 1 0 1 0 2 0 0 0 1 0 0 0 0 0 1 0 1 2 1 0 0 1 0 0 0 2 2 1 0 0 0 0 0 0 1 2 0 2 0 1 0 1 1 0 0 2 0 0 0 2 0 1 1 1 2 0 0 2 1 0 0 1 1 0 0 1 0 0 2 2 0 0 1 2 0 2 0 0 0 0 0 0 0 1 1 1 0 0 1 1 1 0 1 0 0 0 1 1 0 1 0 1 2 1 2 0 0 1 2 1 1 0 1 1 0 1 1 1 1 0 2 0 0 1 0 2 0 0 1 0 1 1 0 1 1 0 0 0 0 0 1 0 0 0 2 1 0 0 0 1 1 0 2 1 0 1 0 0 0 1 0 1 2 0 2 0 0 0 1 1 0 0 1 2 0 0 0 1 0 1 1 1 0 2 2 0 0 1 1 0 0 1 0 1 0 1 1 0 1 1 0 0 0 1 2 0 1 1 0 2 0 1 1 0 1 0 0 0 1 1 0 0 0 0 1 2 0 1 1 0 0 0 2 1 1 0 1 1 1 0 1 1 0 0 0 0 0 0 0 0 0 0 1 0 2 1 2 2 0 0 0 1 0 0 1 1 1 0 1 0 0 2 0 2 0 0 1 2 0 1 0 0 0 1 1 1 0 0 1 0 1 2 0 0 0 0 0 0 1 0 1 1 1 2 2 2 2 0 1 2 0 1 2 1 1 1 0 0 0 2 1 1 0 0 1 0 0 1 1 0 1 1 1 0 1 1 1 2 0 1 1 0 1 1 0 0 1 0 2 0 1 0 2 2 2 2 0 0 0 1 2 1 1 1 0 1 1 1 0 2 1 0 1 2 1 2 0 2 1 1 1 0 0 0 1 2 0 0 1 0 1 1 0 1 0 0 1 1 1 1 1 1 1 0 0 0 0 1 1 0 2 1 0 2 1 1 1 2 0 0 0 0 0 1 0 0 0 0 2 2 2 2 0 1 1 1 1 1 0 0 2 1 1 0 0 0 0 0 0 0 0 1 1 1 1 0 0 1 2 0 0 0 0 0 0 0 0 0 1 2 0 1 1 0 1 2 0 1 2 1 2 0 0 1 1 1 1 1 2 1 0 0 0 1 1 0 1 0 1 2 1 0 2 1 0 0 1 1 1 1 1 1 1 2 0 0 2 1 2 1 0 0 2 1 2 1 0 2 0 1 2 1 2 0 0 1 0 2 2 2 0 0 0 0 0 0 0 0 1 1 1 0 0 0 2 1 1 1 0 0 0 0 1 0 0 0 0 1 0 0 1 0 0 0 0 0 0 0 1 0 0 0 0 0 0 0 0 0 0 2 1 1 2 0 0 0 1 2 1 1 1 1 1 0 1 0 0 0 2 2 0 1 2 2 0 1 1 0 1 1 2 1 1 1 0 0 0 0 2 2 2 0 0 0 2 1 0 1 0 1 0 0 0 2 2 2 0 2 0 2 2 2 2 1 2 1 0 1 0 0 0 0 0 0 1 0 0 0 0 0 0 0 0 0 0 0 0 0 0 0 0 2 0 0 2 0 0 0 0 0 0 0 0 0 0 0 1 0 0 1 0 0 0 1 0 0 2 0 0 2 1 1 1 0 0 0 0 0 2 0 0 0 0 1 1 2 1 2 2 0 0 0 1 0 0 1 1 0 1 0 1 1 1 0 0 0 2 2 2 2 2 0 2 2 1 0 0 0 2 1 0 2 2 1 1 0 1 0 1 1 0 0 0 2 2 2 0 0 0 0 0 2 0 1 1 1 1 2 1 1 0 0 1 0 1 1 0 1 0 1 0 0 0 0 0 0 1 1 1 1 0 0 1 1 2 0 0 1 0 0 1 0 1 0 1 1 0 0 0 1 1 1 0
45 1 0 1 0 0 0 2 0 1 0 0 0 0 0 0 0 0 0 1 1 1 1 0 0 0 1 0 0 2 2 1 0 2 1 0 2 2 0 0 0 2 1 0 0 0 1 0 1 0 0 0 0 1 0 1 0 1 0 0 2 2 2 0 0 2 1 0 1 1 0 1 2 2 2 2 0 1 1 1 0 0 0 0 2 0 0 0 2 2 0 0 0 1 0 1 0 0 0 0 1 0 0 0 1 1 2 1 1 1 0 2 0 2 0 0 0 0 0 0 1 0 2 1 0 2 2 2 1 1 1 0 0 0 0 0 0 0 0 1 2 1 0 0 0 0 0 0 0 1 0 0 0 0 0 0 0 0 0 1 0 0 1 2 1 2 1 0 2 2 0 1 0 0 0 0 0 1 0 1 1 1 0 2 0 2 2 1 1 0 0 0 0 0 2 2 0 0 0 0 0 0 1 0 1 0 2 0 0 0 1 1 1 0 1 2 2 1 1 0 1 1 0 1 1 0 1 1 1 1 1 1 0 0 1 0 0 2 2 0 0 1 2 0 1 0 0 0 0 0 0 0 1 0 0 0 0 1 1 1 0 1 0 1 0 0 0 1 1 0 0 2 1 1 0 1 0 2 2 1 1 0 2 0 2 1 1 2 1 2 2 1 0 0 2 0 0 2 0 2 1 0 2 0 0 0 0 0 0 1 0 0 0 1 0 0 1 0 0 1 0 1 1 2 0 0 2 0 1 1 2 1 1 0 0 0 0 1 1 1 0 1 2 0 1 1 1 1 1 0 0 1 2 2 2 0 2 1 0 0 0 0 1 0 1 1 0 1 2 0 1 1 0 2 0 1 1 0 0 2 0 1 0 1 1 0 1 0 0 1 0 0 0 0 2 1 1 0 0 0 0 0 1 1 1 0 1 0 0 1 1 0 1 0 1 1 0 0 1 0 0 1 0 2 0 1 0 2 2 2 2 1 0 2 2 2 0 0 0 0 1 0 2 0 1 2 2 1 1 0 0 1 0 0 0 0 0 1 1 1 1 0 1 0 1 2 2 1 0 1 0 0 2 2 1 0 1 0 1 0 1 2 1 1 1 0 1 1 2 1 0 0 0 1 1 0 2 1 1 2 1 1 2 0 2 0 1 1 1 1 1 0 0 0 0 0 0 2 0 1 0 2 0 0 0 2 0 0 1 2 0 0 0 0 1 0 2 0 1 1 1 0 2 1 1 0 2 1 1 2 2 2 0 0 1 1 0 0 0 0 0 0 0 0 0 0 1 1 1 0 0 0 0 0 0 0 2 0 0 1 1 0 1 0 1 0 0 0 0 0 1 0 0 0 0 0 1 0 0 0 0 2 2 1 0 1 0 0 0 0 0 0 0 0 0 0 0 0 1 0 1 2 0 1 0 0 2 2 0 0 1 0 0 0 0 1 0 1 1 1 0 2 0 1 1 0 2 0 2 2 1 2 0 0 0 0 0 1 1 0 0 0 2 2 0 2 1 2 1 0 1 0 1 1 1 2 2 0 1 1 0 0 1 1 0 1 1 1 2 1 1 1 0 1 0 0 1 1 0 1 1 0 0 0 0 0 0 2 2 0 0 0 0 0 1 1 0 1 1 1 1 0 0 1 0 1 0 1 1 0 0 0 0 0 1 0 2 0 2 2 1 0 0 1 0 0 1 1 1 1 1 1 0 0 0 0 0 0 2 0 0 0 0 0 0 0 2 1 2 2 1 0 2 0 0 1 1 0 0 1 1 2 1 0 0 1 1 2 2 2 1 0 2 2 0 0 0 1 0 2 1 1 0 2 1 0 1 0 1 1 0 0 0 0 0 0 1 1 1 1 0 1 1 2 2 0 0 0 0 1 0 0 1 0 0 0 0 0 0 1 1 1 0 0 0 0 0 2 0 2 1 0 1 2 0 0 0 1 0 0 0 0 0 0 0 0 1 0 1 0 1 0 0 0 0 2 0 1 2 1 2 0 0 0 0 0 0 1 1 0 0 0 0 1 2 1 1 1 0 1 0 1 0 0 2 0 2 1 0 0 0 0 1 0 1 1 1 1 2 0 0 1 2 1 1 1 0 0 1 0 2 2 1 2 0 0 0 2 2 0 0 0 0 1 1 0 1 1 1 0 2 0 2 1 1 0 1 0 0 1 0 0 0 1 0 1 1 0 1 0 0 0 0 1 1 0 1 0 1 0 0 1 1 2 0 0 0 0 0 2 0 0 0 0 0 0 0 0 0 0 2 2
46 1 0 1 0 0 0 2 1 2 0 0 0 1 0 0 0 0 0 1 1 1 0 2 0 0 0 0 0 2 2 0 2 1 0 0 0 2 0 1 1 1 0 1 0 1 0 0 2 0 0 0 0 0 1 1 0 1 1 1 1 1 2 0 0 1 1 0 0 0 0 1 2 2 1 2 1 1 1 0 1 0 1 1 1 0 0 0 0 2 0 0 0 1 0 1 0 2 1 1 0 0 0 1 1 0 2 1 1 1 0 1 0 1 0 0 0 0 1 1 1 0 1 2 0 1 1 1 0 1 1 0 0 1 1 1 0 0 0 1 0 2 0 0 0 0 1 0 0 1 1 0 0 1 0 0 0 0 2 1 0 0 0 2 1 2 0 1 0 1 1 0 1 1 0 1 0 1 0 1 0 0 0 1 1 0 1 2 1 0 0 0 1 2 2 0 0 0 0 0 1 0 1 1 2 0 1 1 1 0 0 2 1 0 1 0 0 0 2 2 2 0 1 2 0 0 0 1 0 0 0 0 0 0 1 0 0 2 2 0 0 1 1 0 1 0 0 0 0 0 0 0 0 0 0 1 1 0 0 0 0 0 0 0 0 0 0 1 1 0 0 1 0 2 0 0 0 1 1 0 0 0 0 0 0 0 0 1 1 2 1 2 2 0 2 0 1 0 0 0 0 0 1 1 0 1 0 1 0 1 0 1 0 1 1 0 1 0 1 1 0 2 1 0 2 0 0 1 0 1 1 2 2 1 0 0 0 2 0 1 1 1 2 2 1 1 1 0 1 0 0 0 2 2 0 0 0 2 1 1 1 1 1 0 1 0 0 1 2 0 1 1 0 2 1 0 1 0 2 0 0 1 0 1 1 1 1 1 1 0 0 2 1 0 2 1 1 0 2 1 0 2 0 2 1 0 1 2 0 1 1 0 1 0 1 1 1 0 1 0 1 0 0 1 1 1 1 0 0 0 0 1 1 1 1 0 0 0 0 0 1 0 2 0 0 1 1 1 0 0 0 0 1 2 2 1 1 0 0 0 2 0 1 0 0 0 0 2 0 1 0 0 2 2 0 0 0 0 2 0 1 1 0 0 2 0 0 1 2 0 2 0 1 1 0 0 1 1 0 1 1 1 1 0 2 1 2 2 2 0 0 2 0 1 0 2 0 2 0 2 0 2 1 1 1 1 1 0 1 2 1 0 2 2 0 0 1 0 0 1 0 0 2 1 1 1 0 0 0 2 1 1 0 0 1 0 1 1 0 2 0 0 1 0 0 0 1 2 2 0 0 0 1 0 0 2 2 0 0 1 0 0 1 0 1 0 1 0 0 0 0 0 1 0 0 0 1 0 0 0 0 2 0 1 1 0 1 0 0 0 1 0 0 0 0 0 0 0 0 0 1 1 0 0 0 1 1 0 0 0 1 0 0 0 0 0 0 1 1 1 0 1 1 1 2 0 2 1 1 1 0 0 1 2 1 1 1 0 0 0 0 0 1 0 2 2 0 2 1 0 1 1 1 0 0 2 2 0 0 0 0 0 1 1 1 1 0 2 2 0 0 1 0 1 0 0 1 0 1 1 0 1 0 0 1 0 1 2 2 0 0 0 0 0 0 1 0 1 1 1 1 0 0 1 0 0 1 0 0 0 0 1 0 1 0 0 2 0 1 1 0 0 0 2 0 0 1 0 0 0 0 0 0 0 0 1 1 0 1 0 0 0 2 0 0 0 0 2 0 0 0 0 2 0 0 0 0 2 2 0 0 1 1 0 0 0 1 2 2 2 1 0 2 1 0 0 0 1 0 1 1 2 0 1 2 0 1 0 1 0 0 0 1 0 1 0 1 1 2 2 1 2 1 2 2 0 1 0 0 0 0 0 0 1 0 0 0 2 2 0 0 2 1 1 1 0 1 1 0 1 1 0 1 1 1 0 1 0 0 0 0 0 0 0 0 1 0 2 2 0 0 0 1 1 0 2 0 1 1 1 2 0 0 0 0 0 0 2 2 0 0 0 1 2 2 2 2 2 0 0 0 1 0 0 2 1 1 0 1 1 1 0 0 1 2 0 1 1 2 0 0 2 2 1 1 0 0 0 0 1 2 1 1 1 0 0 0 1 1 0 0 0 1 2 1 1 2 1 1 0 1 0 2 0 0 0 0 1 1 0 1 1 1 0 0 2 1 1 0 0 0 0 0 0 0 1 1 0 2 0 0 1 0 0 0 1 1 0 0 2 0 0 0 0 0 0 1 1 1 0 0 0
47 1 0 2 0 0 0 2 0 1 0 0 0 0 0 0 0 0 2 2 2 0 0 1 0 1 0 0 1 1 2 0 1 0 0 0 2 1 0 1 1 1 1 1 0 1 2 0 1 0 0 0 0 1 1 0 0 0 0 1 1 2 2 2 0 1 1 0 0 0 0 1 2 2 2 2 0 2 2 0 2 0 1 1 1 0 0 0 1 1 0 0 0 1 1 2 0 1 0 2 1 0 1 0 0 0 2 0 1 1 0 0 1 1 1 1 1 0 0 2 2 0 2 1 0 1 1 1 1 1 0 0 0 0 0 0 0 0 2 0 1 1 0 0 2 0 1 0 0 2 1 0 0 0 0 0 0 0 1 1 0 0 0 2 0 1 0 2 0 1 1 0 1 0 0 1 0 1 0 1 0 0 0 1 0 2 2 2 1 0 0 1 1 1 2 1 2 0 0 1 0 1 0 0 2 0 2 1 0 0 0 0 0 0 1 0 1 1 2 1 1 0 1 1 2 0 2 0 0 0 0 0 0 0 2 0 0 2 2 0 0 0 1 0 1 0 0 1 0 0 0 0 0 0 0 0 0 0 0 0 0 0 0 0 0 0 0 0 2 2 0 2 2 2 0 0 1 2 1 1 0 1 1 0 0 1 1 2 1 2 2 1 2 0 2 0 0 1 0 0 0 0 1 1 1 0 0 2 1 1 1 1 0 2 2 0 1 0 0 1 1 2 1 2 1 0 1 0 2 0 2 0 0 1 0 0 0 1 1 0 0 1 1 0 0 0 1 1 1 1 1 1 1 2 0 0 2 1 0 0 1 1 2 0 2 0 0 0 0 0 0 0 2 2 0 2 2 1 1 1 1 1 0 0 0 1 1 0 0 1 1 1 0 0 1 0 0 0 0 0 0 0 0 0 0 0 0 1 0 1 1 0 0 0 0 0 0 0 1 0 0 1 0 2 1 1 0 0 0 0 2 0 0 2 2 2 0 1 0 0 2 0 2 0 0 0 2 1 0 0 0 0 2 2 2 2 0 1 1 1 1 0 0 1 1 2 2 0 0 0 0 0 1 1 1 1 0 1 1 0 0 1 0 0 2 1 0 2 2 1 0 0 0 2 2 0 2 1 0 1 1 1 2 0 2 0 2 1 1 0 0 2 1 0 0 1 0 1 0 2 1 1 1 1 1 0 0 0 1 2 1 0 2 1 1 0 1 0 1 1 0 0 1 1 1 0 2 1 1 1 1 1 0 0 1 0 1 2 1 1 0 1 1 0 0 0 1 1 1 1 1 1 1 0 1 0 1 2 0 2 0 0 2 1 2 1 0 0 0 0 0 0 0 1 1 0 2 0 0 0 0 1 1 1 0 1 1 0 0 2 0 0 0 0 0 0 0 0 0 0 1 1 0 0 0 1 2 2 0 0 1 0 0 0 0 1 0 1 2 0 1 0 2 2 2 0 0 0 2 2 1 1 1 2 1 1 1 2 2 0 0 0 0 1 1 2 0 2 0 0 1 0 1 0 0 2 1 0 0 0 1 0 2 0 1 2 1 2 1 1 1 1 0 1 0 0 1 0 1 1 0 1 0 0 2 0 2 0 2 1 0 0 0 0 0 1 2 1 1 1 0 0 0 1 0 1 0 0 0 0 0 1 0 0 0 1 0 0 1 1 0 0 0 0 0 1 0 2 0 0 0 0 1 0 0 0 0 0 1 0 0 0 1 0 0 2 2 2 2 2 0 0 2 0 0 0 0 1 1 1 0 1 2 0 0 0 2 2 1 2 1 1 1 0 0 0 0 2 1 2 1 1 0 2 1 0 0 0 0 1 0 0 0 0 0 0 2 0 1 1 0 2 1 2 1 0 0 0 1 1 0 1 0 0 0 0 0 0 0 1 1 1 0 0 0 0 0 0 0 0 2 0 1 1 1 0 1 1 0 0 0 0 0 0 0 2 0 0 1 0 0 0 1 0 0 2 1 1 1 1 2 0 0 0 0 2 2 2 1 0 1 0 1 1 2 1 2 2 0 0 0 2 0 0 0 2 0 1 1 1 0 0 1 0 1 1 1 1 2 0 1 1 2 2 1 0 1 0 0 1 2 2 0 0 0 1 1 0 1 0 0 0 0 1 0 2 2 0 0 0 1 0 2 0 0 1 1 1 1 1 0 0 2 0 1 1 1 0 2 1 0 0 0 0 0 1 1 2 1 0 0 1 0 1 0 0 0 0 0 1 0 0 0 1 1 0 0 1 1 0 2 0
48 1 0 2 0 0 1 1 0 0 0 0 1 1 1 0 0 0 2 1 0 0 1 0 0 0 1 0 0 1 1 0 0 2 0 0 1 1 1 0 0 1 0 0 1 0 0 0 1 1 1 0 1 1 1 0 1 1 0 2 0 0 2 1 1 0 2 0 1 1 0 1 1 2 1 2 1 1 1 2 0 0 0 0 2 0 0 0 1 2 0 0 0 2 0 2 0 0 0 1 2 0 0 0 2 1 2 0 0 2 1 2 0 1 1 2 1 0 1 2 2 0 1 1 0 0 0 0 0 0 0 0 0 0 0 0 0 0 0 1 2 0 1 0 2 0 1 0 0 0 0 1 0 1 0 0 0 1 1 1 1 1 0 2 0 1 0 0 0 1 0 1 0 1 0 0 0 1 0 1 0 0 1 0 0 0 2 2 1 0 0 0 0 0 2 1 1 0 0 0 0 0 0 1 2 1 2 1 1 0 0 1 0 0 1 1 1 1 2 2 2 0 1 2 0 0 1 1 0 0 0 0 0 0 1 0 0 2 2 1 0 0 2 0 2 0 0 0 0 0 0 0 0 1 1 0 1 0 0 0 0 0 0 0 0 0 0 1 1 1 0 2 1 2 0 1 0 2 1 0 2 0 2 1 2 2 2 2 0 2 0 0 0 0 2 0 0 1 0 0 0 0 2 0 0 1 0 0 1 1 1 0 0 2 1 0 1 2 0 0 0 2 0 0 0 0 0 0 0 2 2 0 0 2 0 0 0 2 0 2 2 1 2 0 1 1 1 0 0 1 1 0 1 1 0 1 0 1 0 2 2 2 1 0 1 0 0 2 2 0 0 0 0 2 0 1 2 1 0 2 1 0 0 0 0 1 1 0 0 1 0 0 1 0 2 2 2 0 0 0 0 0 0 2 1 1 0 1 0 2 0 0 0 0 1 0 2 1 1 1 0 0 1 1 0 1 2 0 0 0 0 0 0 2 1 1 1 1 0 0 2 0 1 1 1 2 1 1 0 0 0 0 1 2 1 1 0 1 1 1 1 0 0 1 1 1 1 0 0 0 1 1 1 1 1 0 1 1 2 0 1 2 2 2 0 0 2 0 2 2 0 0 1 1 1 0 1 2 1 2 1 0 2 0 2 0 2 0 0 2 0 0 0 0 1 0 0 2 0 1 1 2 1 1 2 0 0 1 0 1 1 1 1 1 0 0 1 0 2 1 0 1 0 0 0 0 1 0 0 2 1 2 0 0 2 0 2 1 0 0 0 0 0 0 0 0 1 2 2 0 0 0 0 0 0 1 1 1 0 1 0 0 1 1 1 0 1 0 0 0 0 0 1 0 0 0 0 0 0 1 1 2 1 1 0 1 1 0 1 1 1 1 0 1 0 1 0 0 0 2 0 1 0 0 0 2 2 1 0 0 2 0 0 0 0 0 1 0 2 0 1 1 0 1 1 0 2 1 0 0 1 1 0 0 0 0 1 1 1 0 0 0 1 1 0 1 0 2 1 0 1 1 0 0 0 2 1 0 1 1 1 0 2 0 0 2 1 1 1 0 2 0 0 1 0 0 1 0 1 2 0 1 0 0 0 0 1 1 2 0 0 0 0 0 0 1 0 1 1 1 0 1 0 1 1 1 0 0 0 0 0 0 0 0 0 1 1 0 0 1 0 1 0 0 0 1 0 0 0 0 0 0 1 0 0 0 2 0 1 1 0 1 2 1 0 0 0 1 0 0 0 1 1 1 1 1 0 1 1 1 1 2 1 0 0 2 1 2 1 2 1 1 2 1 1 1 0 2 0 1 1 1 0 2 0 0 2 0 1 1 0 0 1 1 1 0 2 0 2 2 2 2 1 1 1 0 0 0 1 0 1 0 0 1 0 0 0 0 0 0 0 0 1 1 1 0 1 1 0 0 2 1 1 2 0 1 0 0 0 0 1 0 0 0 0 1 1 0 1 0 0 0 1 0 0 2 0 1 2 2 2 0 0 0 0 0 1 1 0 0 1 0 0 1 2 2 2 2 0 0 0 2 0 0 2 1 1 1 0 0 1 2 2 0 2 1 1 1 1 1 0 1 2 2 1 1 1 1 0 1 2 2 0 1 0 0 0 1 1 0 0 0 1 1 0 1 1 0 0 0 1 0 0 2 2 0 2 1 1 2 0 2 1 0 1 1 0 0 2 2 0 1 0 0 0 0 0 1 2 1 1 1 2 2 0 1 1 0 1 2 0 1 0 2 0 0 0 0 1 0 2 2
49 1 1 2 0 0 0 2 1 2 0 0 0 1 1 0 0 0 1 0 0 0 0 0 0 0 2 0 2 2 2 1 1 0 0 0 2 1 0 1 1 1 0 1 1 1 0 1 0 0 0 0 0 1 1 0 0 0 0 1 0 0 1 0 0 1 1 0 0 1 1 1 0 2 0 2 2 2 2 1 1 0 2 2 0 0 1 0 2 2 0 0 1 2 0 2 0 1 1 2 2 0 0 0 1 1 2 2 1 1 0 1 0 2 0 0 0 0 1 1 1 0 2 1 0 1 1 1 1 1 1 1 1 1 0 0 1 0 0 1 0 2 0 0 1 0 0 0 0 1 0 0 0 0 0 0 0 2 0 0 0 0 0 1 0 1 0 1 1 2 1 1 1 1 0 1 1 1 0 1 0 1 0 0 0 0 0 1 0 0 0 1 1 2 2 2 0 0 0 0 0 0 1 1 2 0 2 1 1 1 1 1 1 0 1 2 2 2 1 0 1 1 0 1 1 0 2 2 1 1 0 0 1 1 1 0 0 2 2 0 0 0 2 0 2 0 0 0 1 1 1 1 2 0 0 0 0 0 0 0 0 0 0 0 0 0 1 0 0 0 0 2 1 2 0 0 0 1 2 2 0 0 2 1 2 2 2 2 0 2 1 0 0 0 1 0 0 0 0 0 0 0 1 1 1 0 1 0 0 1 0 1 0 2 1 0 0 0 1 1 0 2 1 0 1 0 1 0 1 2 2 0 0 2 0 0 0 2 1 0 0 1 2 0 0 0 2 0 2 1 0 0 1 1 1 1 0 1 0 1 1 1 1 0 1 0 0 2 2 0 0 0 1 2 0 0 2 0 1 1 1 1 0 1 1 0 0 0 0 0 0 1 0 0 2 1 1 0 1 0 0 1 1 1 1 0 1 0 0 2 0 0 0 0 0 0 1 1 0 0 0 0 1 0 0 0 0 0 0 0 2 0 0 1 1 0 0 2 0 0 1 0 1 1 0 2 0 1 0 0 0 1 2 2 2 2 0 1 1 1 0 0 0 1 1 1 1 1 0 0 1 1 2 1 1 1 0 0 2 0 0 2 1 1 2 1 0 1 2 0 1 0 1 1 1 0 1 1 1 2 1 1 2 0 2 0 2 1 1 1 0 2 1 0 1 0 0 2 0 2 0 2 0 0 0 1 0 0 0 1 2 1 0 0 1 0 1 0 0 2 0 0 2 1 2 0 2 2 2 1 0 0 0 0 1 1 0 0 1 0 0 1 0 1 1 0 1 1 1 0 0 1 0 0 0 0 1 1 0 2 0 0 1 2 1 1 2 0 0 0 0 0 1 1 1 0 0 0 0 1 1 1 1 0 0 2 2 0 0 0 0 0 0 1 0 1 1 0 0 0 0 1 0 1 1 2 2 2 0 0 2 0 0 0 0 0 1 1 1 1 1 0 0 1 2 0 2 1 1 1 2 1 0 1 0 0 0 2 2 0 0 0 1 1 1 2 1 2 2 1 0 1 0 1 1 1 1 1 0 0 1 0 1 0 0 1 0 2 2 0 0 2 0 0 0 0 0 0 1 2 1 1 1 0 1 0 1 2 2 0 0 0 0 0 0 1 1 2 2 2 0 0 0 2 2 1 0 2 1 0 0 1 0 0 0 0 1 0 1 1 1 0 0 0 0 0 0 1 1 1 1 1 2 0 0 0 0 0 2 2 2 2 1 0 0 2 2 2 1 1 0 1 1 1 1 0 0 1 1 1 0 1 0 2 2 2 0 2 2 2 1 0 2 2 0 0 0 1 0 1 1 2 0 2 2 0 0 0 0 1 1 1 1 1 1 0 2 2 1 1 0 1 1 2 2 0 1 0 1 0 1 0 1 2 0 0 0 0 1 0 1 1 1 1 2 1 2 0 0 0 1 0 1 1 0 0 0 2 0 0 0 0 0 0 0 1 0 1 2 0 1 0 1 1 0 2 0 2 2 1 1 0 1 0 1 1 0 1 0 0 0 0 1 1 2 1 2 1 0 0 0 1 1 0 2 1 1 0 0 1 0 1 0 0 1 1 2 0 2 0 0 2 2 1 1 1 1 0 1 0 2 0 0 1 1 0 0 0 1 0 0 0 2 0 0 1 1 0 0 0 2 0 2 0 0 0 0 0 0 0 0 0 2 0 1 0 0 0 1 1 0 0 0 0 0 1 1 0 1 0 0 1 0 1 0 0 1 0 0 2 0 2 1 2 2 0 0 0 0 0 1 1
50 0 0 1 0 0 0 2 0 2 0 0 0 0 0 0 0 1 2 1 1 1 0 0 0 0 1 0 2 2 2 1 0 2 2 1 2 2 0 2 2 1 0 1 0 1 1 0 2 0 0 0 1 2 0 1 0 0 0 1 0 0 0 0 0 0 2 1 0 0 0 1 1 2 1 2 1 1 1 0 1 0 1 2 1 0 0 0 1 1 0 0 0 1 0 1 0 0 0 2 2 0 2 0 0 0 2 1 2 0 0 1 0 0 0 1 0 0 0 2 2 0 2 2 0 2 2 2 0 2 1 0 0 1 0 0 0 0 0 1 0 2 1 0 0 0 0 0 0 0 0 0 1 0 1 0 1 1 0 2 1 1 1 2 1 1 0 0 0 1 0 1 0 1 1 1 0 1 0 1 0 0 0 1 0 1 2 1 0 0 0 0 0 1 2 1 1 0 0 0 0 0 0 0 2 0 2 0 0 0 1 1 2 0 1 1 0 1 1 0 0 0 0 2 0 0 1 1 0 0 0 0 0 0 2 0 0 2 2 0 0 1 2 0 2 0 0 1 0 1 0 0 1 0 0 0 0 0 0 0 1 1 0 0 0 0 0 0 2 1 0 2 0 0 0 0 0 1 1 0 0 1 1 0 2 0 1 2 0 2 1 1 0 0 2 0 0 0 0 0 0 0 2 0 2 0 2 1 0 2 0 2 0 2 1 0 1 0 0 0 2 2 1 1 1 0 0 0 1 1 2 1 0 1 0 0 0 1 1 1 1 1 2 0 0 0 1 0 0 2 2 0 2 2 0 0 1 2 0 1 1 1 2 0 2 0 0 2 2 0 0 0 1 2 0 1 0 2 0 2 1 2 0 1 0 1 1 0 0 1 0 2 2 0 2 1 1 1 1 1 0 1 0 0 0 0 0 1 0 2 0 0 0 1 1 0 0 1 0 0 0 1 0 1 0 0 0 0 0 0 1 0 1 0 0 1 0 1 0 0 0 0 1 1 0 1 2 2 0 0 0 0 0 0 0 0 0 1 1 0 2 0 0 0 0 0 0 1 0 1 1 1 1 1 2 2 0 0 1 0 0 1 1 1 1 0 1 0 1 0 1 1 0 0 0 0 2 1 1 2 1 0 2 0 2 0 2 0 0 1 0 2 2 0 0 1 0 2 0 0 0 2 0 0 0 1 1 1 0 1 1 0 1 0 0 0 0 0 0 0 2 0 1 1 1 1 1 2 2 0 0 0 0 0 2 1 1 0 0 1 0 0 0 1 1 0 1 0 0 0 0 0 0 0 0 0 1 2 0 2 0 0 1 1 0 1 2 0 0 0 0 0 1 0 0 0 0 1 1 1 1 1 1 1 0 1 1 0 0 0 0 0 1 1 1 1 1 0 0 0 2 2 0 0 0 1 2 1 0 0 1 0 0 0 0 1 0 1 2 0 1 0 0 2 1 0 2 1 0 0 2 1 2 2 1 1 2 1 1 0 0 0 1 1 1 2 1 2 1 0 0 1 1 0 0 1 1 0 1 1 0 2 1 0 0 1 1 2 2 0 1 1 2 2 1 0 2 0 1 1 0 1 0 0 0 0 1 2 2 0 0 0 0 0 0 0 0 1 1 1 0 0 0 2 1 0 0 0 0 0 0 1 0 0 0 0 0 0 0 0 0 0 0 0 0 0 0 0 0 0 0 0 2 1 0 1 0 0 2 0 0 1 2 0 0 2 1 1 0 0 0 0 2 1 1 0 0 2 2 0 1 1 0 1 1 2 1 2 2 2 2 0 2 2 0 0 1 0 0 0 0 2 0 1 1 0 1 0 0 1 0 0 1 1 1 0 1 2 1 1 1 1 1 2 2 0 1 0 0 0 0 0 1 1 0 0 0 0 1 0 0 0 0 0 1 1 1 1 0 1 1 0 0 2 0 0 1 0 1 1 0 0 0 0 0 2 1 0 1 0 1 0 1 0 0 1 0 1 0 0 1 0 0 1 1 1 0 2 0 0 0 0 0 2 1 1 1 2 0 0 0 2 1 1 2 1 0 0 1 1 1 0 0 0 0 1 1 0 0 0 0 0 2 0 1 0 0 2 0 0 2 2 0 1 1 0 0 2 2 1 1 1 1 2 2 0 1 1 0 0 2 0 2 1 0 0 1 1 1 1 1 1 1 1 0 1 2 0 1 1 0 1 0 0 0 0 0 1 1 0 0 1 0 1 0 1 1 0 0 2 0 0 0 2 1 0 0 0 1 0 0 0
51 1 0 1 0 0 0 1 0 0 0 1 0 0 0 0 0 0 0 1 2 1 0 0 0 0 0 0 0 2 2 0 0 1 1 1 2 0 1 1 0 0 0 1 0 1 0 1 1 0 0 0 1 1 0 1 0 0 0 1 0 1 1 1 1 0 2 0 0 1 1 1 2 2 0 2 2 0 0 0 0 0 0 1 2 0 0 2 2 2 0 1 1 2 0 1 0 2 0 2 1 0 1 0 1 1 2 0 1 1 0 2 1 1 1 1 1 0 0 1 2 0 1 1 1 0 0 0 0 1 0 0 0 0 0 0 0 0 0 1 1 1 0 0 1 0 1 0 0 0 0 0 0 0 0 0 0 1 0 1 1 1 0 2 0 1 0 1 1 1 1 1 0 0 0 1 0 1 0 1 0 1 1 0 0 0 1 1 0 0 0 1 1 1 1 2 1 0 0 0 0 0 0 0 2 0 1 2 1 0 0 2 1 0 0 0 0 1 2 1 2 1 1 2 0 0 1 1 0 0 0 0 1 1 2 0 0 2 2 0 0 0 2 0 2 0 0 0 0 0 0 0 1 0 0 0 0 0 0 0 0 0 0 0 0 0 0 0 2 2 0 2 1 2 0 0 0 1 2 0 1 0 2 1 2 1 2 1 0 2 1 0 1 1 2 0 0 0 0 0 0 0 2 0 2 0 1 0 1 2 0 2 0 1 0 0 1 1 1 1 0 2 2 2 2 0 1 0 1 1 2 1 1 1 0 0 0 1 1 0 0 1 2 0 0 0 1 1 1 2 2 0 1 1 1 1 1 1 0 0 1 1 1 0 1 0 0 2 2 0 0 0 2 0 1 0 2 0 0 2 2 0 0 1 0 1 0 0 0 0 0 1 0 0 2 1 2 1 0 0 0 0 0 2 2 0 0 0 1 2 0 1 1 1 2 0 0 1 0 1 0 1 0 1 1 1 2 0 0 1 2 1 0 2 1 1 0 0 0 0 0 0 2 0 0 2 1 1 1 1 0 0 0 1 2 0 2 1 1 1 1 0 1 0 0 1 2 1 0 1 1 1 2 2 2 1 1 0 1 0 2 0 2 2 0 0 2 0 2 1 1 0 0 2 0 0 0 2 1 1 0 0 1 1 1 0 2 1 1 1 1 0 0 0 1 0 0 2 1 2 2 2 1 1 1 0 0 0 1 2 0 0 0 0 1 0 1 0 2 1 1 0 1 1 1 0 1 1 1 2 0 1 0 1 1 0 0 0 1 1 1 0 0 0 0 0 1 1 1 0 0 1 0 0 0 0 2 1 0 1 0 0 1 1 1 0 1 0 0 0 0 1 1 0 0 0 2 0 1 1 1 2 1 1 0 1 2 0 0 0 1 0 0 0 0 0 0 0 1 0 1 2 1 1 0 1 1 0 0 0 1 0 0 0 0 1 0 0 1 1 0 0 0 1 2 0 2 2 1 1 0 1 0 1 1 1 2 2 2 0 0 0 1 1 1 2 0 2 0 0 0 1 0 0 0 1 1 0 0 0 1 1 2 0 1 1 1 1 1 0 2 0 0 1 1 0 2 0 0 0 0 0 0 1 2 0 1 2 2 0 0 0 0 0 1 1 0 2 2 2 0 0 2 2 0 0 0 0 0 0 0 1 0 0 0 1 0 0 0 1 0 1 0 0 0 0 0 0 1 1 0 1 0 0 0 0 2 0 1 0 0 1 1 0 0 0 0 1 1 1 0 1 1 1 1 1 0 1 1 1 0 1 2 0 0 1 1 2 1 2 0 1 2 1 1 1 0 0 0 0 0 2 1 2 0 0 0 1 0 0 0 0 0 0 0 0 2 1 1 1 1 1 1 1 2 0 0 0 1 0 0 1 2 0 0 0 0 1 1 0 0 1 0 0 0 0 0 1 0 0 1 0 2 1 1 0 1 0 1 1 0 0 0 0 1 0 0 0 1 0 1 0 0 0 0 0 0 1 2 1 1 0 0 0 0 0 0 2 1 1 0 0 0 2 2 2 2 2 0 1 0 2 0 0 0 2 0 1 1 2 1 2 0 0 1 2 2 0 1 0 0 1 2 1 0 0 2 0 0 0 2 1 0 2 0 0 0 0 2 1 0 0 2 1 1 1 1 0 0 0 2 0 0 2 1 0 1 0 0 1 0 1 1 0 1 0 0 0 2 2 0 0 2 0 0 0 0 1 1 0 0 1 0 0 0 1 1 0 0 2 0 1 0 2 1 0 0 0 2 1 0 0
52 1 0 1 0 0 0 2 1 1 0 1 0 2 1 0 1 0 0 0 0 0 0 0 0 0 0 0 0 2 2 1 1 1 0 0 1 1 0 0 0 2 1 1 0 1 1 1 1 0 0 0 0 2 0 2 0 0 0 0 2 2 0 0 1 0 2 1 0 0 0 0 2 2 2 2 0 1 1 1 0 0 1 1 0 0 0 2 2 2 1 2 1 1 0 1 0 1 0 1 0 1 0 0 2 2 2 0 0 2 1 1 0 1 0 0 0 0 1 1 1 0 2 0 0 0 0 1 0 1 0 0 1 1 1 1 0 0 0 1 0 2 0 0 1 0 1 0 0 1 0 0 0 0 0 0 1 2 0 0 1 1 2 1 0 2 0 1 0 1 1 0 0 2 0 0 0 1 0 1 0 0 1 0 0 0 2 2 1 0 0 1 0 1 1 1 0 0 0 0 0 0 1 1 2 0 2 2 1 0 0 1 1 0 1 1 1 0 2 2 2 0 1 2 0 0 1 1 0 0 0 0 0 0 1 0 0 2 2 0 0 1 1 0 1 0 0 0 0 0 0 0 1 1 1 0 0 1 1 1 0 1 0 0 0 0 0 0 1 1 0 0 1 2 0 0 0 2 1 1 0 0 1 0 1 1 1 1 2 2 2 2 1 0 2 0 1 0 0 0 2 1 2 0 2 2 0 0 0 1 0 1 0 1 0 0 2 0 0 1 0 0 2 2 2 0 1 0 2 0 2 0 0 1 0 0 0 1 0 0 0 0 1 0 0 0 2 0 1 0 0 0 2 2 0 0 0 1 0 1 1 1 1 0 1 1 0 1 2 0 1 1 1 2 0 2 1 0 0 2 0 2 0 0 0 0 0 0 0 1 0 0 2 0 2 2 2 1 0 0 0 1 0 1 0 1 0 2 0 1 1 0 1 1 2 0 0 0 0 0 0 2 0 0 0 0 0 0 0 0 1 0 0 0 0 0 0 0 0 0 2 0 1 1 0 1 1 1 1 0 0 0 0 2 1 0 1 2 2 1 0 0 1 0 0 2 2 1 0 0 0 0 2 2 1 1 0 0 1 0 0 1 1 1 1 1 1 1 2 0 2 0 0 1 1 0 2 1 1 1 1 0 1 1 1 0 1 1 1 1 0 1 2 1 0 2 0 2 0 0 0 2 0 0 0 1 1 0 1 2 0 0 1 0 0 0 1 0 1 0 2 0 0 0 1 0 2 1 1 2 1 2 0 0 2 1 0 0 0 1 0 0 2 0 0 2 0 1 1 0 0 0 0 0 0 0 0 0 0 1 0 0 1 1 1 1 0 0 0 0 0 0 1 0 2 0 0 0 0 0 0 1 1 0 0 1 2 0 1 2 0 0 0 0 0 0 0 0 0 0 0 0 0 1 0 1 1 2 0 0 1 0 0 0 0 1 0 0 2 0 0 1 0 0 2 0 2 0 0 0 0 1 0 1 1 1 2 1 1 0 0 0 2 0 1 1 1 2 0 0 0 0 0 0 0 2 2 2 1 1 2 1 2 0 0 2 2 1 0 1 1 0 1 2 2 0 2 0 1 2 1 1 1 1 1 1 1 2 2 0 2 2 0 0 0 1 0 0 0 0 0 0 1 2 1 0 0 1 1 0 1 2 0 0 0 0 1 0 0 1 0 1 0 0 0 0 0 0 0 0 0 0 1 1 0 2 0 0 1 0 0 1 1 0 0 0 0 2 2 2 0 0 2 1 0 0 0 2 2 0 1 1 0 1 1 2 0 1 1 2 0 1 2 1 1 1 0 0 0 2 1 1 0 2 1 0 0 1 0 1 0 0 0 0 0 0 1 0 1 1 1 1 2 2 2 0 0 0 0 0 0 0 0 0 0 0 0 0 1 0 0 1 0 0 1 0 0 0 0 0 2 0 1 0 1 0 1 0 0 0 0 0 0 0 1 0 0 0 1 0 1 0 2 0 0 2 0 0 0 0 1 0 0 0 0 1 1 2 1 1 0 0 0 2 1 1 1 2 0 0 0 2 0 0 2 1 0 2 0 1 0 1 0 0 0 1 1 1 1 0 1 0 1 0 1 1 1 0 0 0 1 1 0 2 0 0 0 0 0 1 0 0 0 1 0 0 1 1 0 1 1 0 0 2 2 0 2 1 1 2 0 0 0 0 0 0 1 0 0 0 0 0 0 0 0 1 1 0 2 0 0 0 1 1 0 0 1 0 0 1 0 0 0 0 1 0 0 0 0 0 2 2
53 0 1 1 0 0 0 1 0 0 0 1 0 0 0 0 0 0 0 0 0 0 0 1 1 1 1 0 2 2 2 0 0 1 0 0 1 1 0 1 1 1 1 1 0 1 0 0 1 0 0 0 0 2 0 1 0 0 0 2 0 1 2 2 0 2 0 1 0 0 0 0 2 2 2 2 0 1 1 1 0 0 0 0 2 0 1 0 1 2 0 0 1 2 0 2 1 1 0 2 1 0 0 0 1 1 1 1 1 1 1 2 1 1 0 0 0 0 1 1 1 0 2 0 0 0 0 1 1 1 1 0 0 1 0 0 0 0 0 1 2 0 0 0 0 0 0 0 0 1 0 0 0 1 1 0 1 1 0 1 0 0 0 2 0 2 0 1 2 2 0 1 0 2 1 1 0 0 0 0 0 1 0 0 1 1 1 1 1 0 0 0 0 1 1 1 2 0 0 1 0 1 0 0 2 0 1 0 0 0 1 1 0 0 1 0 0 1 0 0 1 1 0 2 0 0 1 2 0 0 0 0 0 0 0 0 0 2 2 0 0 0 2 1 2 0 0 0 1 1 1 1 1 0 0 0 2 0 1 1 1 2 0 0 0 0 0 0 1 0 0 1 2 2 0 0 1 2 1 0 2 0 0 0 1 0 0 1 1 2 1 2 0 0 2 0 0 2 0 2 1 0 2 0 0 0 1 0 1 1 1 0 0 0 0 0 2 0 0 1 0 1 2 1 2 0 2 0 0 2 2 1 0 1 1 1 1 2 0 1 0 2 1 0 0 0 2 0 2 0 0 1 2 2 0 0 1 1 0 0 0 0 0 0 0 2 0 1 2 0 1 1 1 2 0 1 2 0 1 1 1 1 0 0 1 1 1 0 0 0 0 0 0 0 2 0 0 1 2 2 0 2 2 0 0 0 1 1 1 1 1 0 0 0 0 0 0 0 0 0 1 2 0 2 1 1 1 0 0 1 1 0 1 1 1 2 0 1 0 1 2 0 2 0 1 1 2 2 0 0 0 1 1 2 2 1 1 0 0 0 2 0 1 0 0 1 1 2 0 1 2 2 1 1 1 1 0 0 2 0 1 2 0 0 1 0 0 0 2 1 1 0 0 1 0 0 2 2 1 1 0 0 1 1 1 0 1 2 2 0 0 2 0 1 1 1 0 2 0 2 0 2 1 1 1 1 1 0 1 2 1 0 1 0 0 0 1 0 1 2 0 0 1 1 2 0 2 0 0 2 1 1 0 0 2 1 0 0 0 1 1 0 0 0 0 0 2 1 1 0 1 1 0 0 0 0 1 0 0 2 0 0 1 1 1 0 1 0 0 0 0 0 1 1 1 0 0 1 1 1 1 1 2 0 1 1 1 0 0 1 0 0 0 0 0 0 0 0 0 0 0 1 0 0 0 0 1 2 0 0 1 0 1 0 0 1 0 0 2 0 1 0 1 1 2 0 1 1 0 0 1 2 0 0 0 0 1 2 2 0 0 0 1 0 1 1 1 2 1 0 1 0 0 0 0 1 1 1 1 1 1 0 2 0 0 1 1 2 0 1 1 0 0 1 1 0 2 0 2 2 1 2 0 0 0 0 1 0 1 1 0 0 0 0 0 0 0 1 1 1 0 0 0 1 1 1 0 0 0 0 0 1 0 0 0 2 1 0 0 1 0 1 0 1 0 0 1 1 1 1 0 1 0 0 0 0 1 0 2 0 0 2 2 0 0 1 1 1 1 1 0 0 1 0 0 0 0 0 0 1 0 2 1 1 0 2 0 2 2 2 1 0 2 1 0 0 0 0 0 1 1 1 0 2 0 1 1 0 1 0 0 0 2 1 2 0 1 1 0 1 0 0 1 2 2 0 1 0 1 0 1 0 0 0 0 0 0 0 1 0 0 1 0 0 1 0 0 0 0 0 2 0 1 2 0 0 1 0 1 1 1 0 1 0 0 1 0 1 1 0 0 0 1 0 0 2 0 0 1 1 2 0 0 0 0 0 0 1 0 0 0 0 1 1 2 1 1 2 0 0 0 2 0 0 2 1 0 0 0 1 0 1 1 0 1 1 1 0 1 1 0 2 1 1 0 0 1 0 1 0 2 2 0 2 0 1 1 1 2 1 1 1 2 0 0 1 2 2 0 0 2 0 0 2 2 0 2 1 1 2 0 0 0 0 1 0 0 0 0 0 0 0 0 0 0 1 2 0 2 0 0 0 1 1 0 0 1 0 0 1 0 1 1 1 1 0 0 0 1 0 0 0
54 0 0 0 0 0 0 1 0 1 0 0 0 0 0 0 0 0 1 1 1 1 0 0 0 0 1 1 0 2 2 0 0 2 1 0 2 2 1 0 0 1 0 1 1 0 1 0 2 0 0 0 0 1 0 1 0 0 0 0 2 2 0 0 0 1 1 0 0 0 0 0 1 2 0 2 2 1 1 0 1 0 1 1 1 0 1 1 2 2 1 1 0 2 0 1 0 0 0 0 1 0 1 0 1 1 2 2 2 0 0 2 1 2 1 1 1 0 1 1 1 0 2 1 0 1 1 0 0 0 0 0 0 1 1 0 0 0 0 0 2 0 1 0 1 0 1 0 0 1 1 0 1 0 0 0 1 0 0 1 1 0 0 2 1 2 0 1 1 1 0 1 1 1 0 0 0 1 0 1 0 0 0 1 0 1 1 1 0 0 0 1 2 2 2 1 0 0 0 1 0 1 0 1 2 0 0 0 1 2 0 1 1 0 2 0 1 1 0 0 0 0 0 2 0 0 0 1 1 0 0 0 0 0 0 0 1 2 2 0 0 1 2 0 2 0 0 0 0 0 0 0 1 0 0 0 0 1 1 0 0 0 0 0 0 0 0 0 0 0 0 2 1 1 0 0 0 1 2 1 0 1 2 0 0 0 2 2 1 2 2 0 0 0 2 0 0 0 0 0 0 0 2 0 2 2 0 0 0 1 0 2 0 2 2 0 1 0 0 0 1 1 1 2 1 0 1 0 1 0 2 1 1 1 0 0 0 2 0 1 1 1 1 1 0 0 2 0 1 1 1 0 1 2 0 0 1 1 0 1 1 1 1 1 1 0 0 1 1 0 1 1 1 1 1 0 1 0 0 2 2 0 0 0 0 1 1 0 0 0 1 1 2 0 2 1 1 0 0 0 0 1 0 2 1 1 0 1 0 2 0 0 0 0 0 0 1 0 1 0 0 1 0 1 0 1 0 1 1 0 0 0 0 1 1 0 0 1 0 1 2 0 0 2 0 2 1 0 0 0 0 1 1 1 1 1 0 1 2 1 1 0 1 0 0 1 1 1 0 0 1 1 1 0 0 0 0 0 1 0 0 2 1 1 2 1 0 1 2 0 1 0 1 0 0 0 1 0 0 2 2 0 1 1 1 0 1 2 2 0 0 2 1 0 0 0 0 2 0 1 1 2 1 1 1 1 0 2 0 2 0 2 1 0 0 1 2 0 1 2 0 1 1 0 1 1 0 2 2 2 0 0 0 0 1 1 0 2 0 0 1 0 0 1 1 0 1 0 1 0 0 0 2 0 0 1 2 2 0 2 0 0 0 0 0 0 0 0 0 0 0 0 0 0 0 0 0 0 0 1 1 2 2 1 0 1 1 0 1 1 2 1 0 0 0 0 0 0 0 0 1 2 0 0 0 1 2 2 0 0 1 0 0 0 0 1 0 1 0 2 0 0 0 1 1 0 2 0 1 1 1 1 0 0 0 0 2 2 2 1 1 0 1 1 1 2 0 2 0 0 1 0 1 0 0 2 2 1 0 0 1 1 2 0 0 2 0 1 2 1 2 0 0 2 2 1 2 1 1 1 0 1 0 0 1 0 2 1 1 0 0 0 0 0 0 0 1 1 1 1 0 0 0 2 2 2 0 1 1 0 1 1 0 0 0 0 1 0 0 0 0 0 1 0 0 0 0 0 0 0 0 1 0 0 0 0 2 1 2 0 0 0 1 1 0 1 1 1 1 1 0 0 2 1 0 0 0 0 0 2 0 2 1 1 0 1 1 1 1 2 1 1 2 2 0 0 0 2 0 2 2 2 0 1 1 0 1 0 0 0 0 0 1 1 1 0 2 0 1 1 1 1 1 2 1 0 0 0 0 0 0 0 1 2 0 0 0 0 1 0 0 0 0 0 0 0 0 0 0 0 1 0 1 1 1 0 1 0 1 0 1 0 0 0 2 0 0 0 0 0 0 0 0 2 0 2 0 0 1 0 0 1 0 0 0 2 2 1 1 0 1 1 0 2 1 1 1 1 0 0 0 2 1 0 1 2 0 0 1 0 0 1 0 0 0 2 2 2 1 1 1 1 2 0 1 1 1 0 0 2 2 2 0 2 0 1 1 1 1 0 0 0 1 2 2 0 1 1 0 0 2 0 1 2 2 0 2 1 1 1 0 0 0 0 2 0 0 0 1 1 1 0 0 0 0 0 0 1 1 0 0 2 1 2 0 0 1 1 2 1 0 1 0 2 2 1 0 0 0 0 2 2
55 0 0 0 0 0 0 1 1 2 0 0 1 1 1 0 0 0 0 0 0 0 0 0 0 0 1 0 0 2 2 0 0 2 0 0 2 1 0 0 0 1 0 0 0 0 0 0 2 0 0 0 0 0 1 0 0 0 0 1 1 1 2 2 1 1 1 0 0 0 0 0 2 2 2 2 0 0 0 0 0 0 0 0 2 0 0 1 2 2 0 1 0 1 0 0 0 0 0 2 2 0 1 0 1 1 2 1 0 2 0 0 0 1 1 1 1 0 1 0 1 0 2 1 0 1 1 2 2 2 0 0 0 0 0 0 0 0 0 2 1 1 1 0 0 0 0 0 0 0 0 0 0 0 0 0 0 1 0 2 1 1 0 2 1 2 1 1 0 1 0 1 0 2 0 1 0 1 0 1 0 0 0 1 0 1 2 2 1 0 0 0 0 1 1 2 0 0 0 0 0 0 0 2 2 0 2 1 1 0 0 1 1 0 1 0 0 1 1 0 1 1 2 2 0 0 2 2 1 1 0 0 1 1 1 0 0 2 2 0 0 0 2 0 1 0 0 0 0 0 0 0 0 0 0 0 1 1 0 0 0 0 0 1 1 0 1 1 0 0 0 2 2 2 0 0 0 2 1 1 0 1 1 0 2 0 0 0 1 2 1 1 1 1 2 0 1 0 0 0 0 0 2 0 2 1 0 1 1 2 1 0 0 2 1 0 1 1 0 1 0 1 0 2 2 0 2 0 0 1 2 1 1 1 1 1 1 2 0 0 0 0 1 0 0 0 2 0 1 1 1 0 2 2 0 0 0 0 0 1 1 1 1 1 1 0 0 1 2 0 1 1 1 2 0 0 1 0 2 0 0 2 0 1 1 1 0 0 0 2 1 1 0 0 2 0 0 2 0 0 0 1 0 2 1 0 0 0 1 0 1 0 1 0 1 0 0 1 0 1 0 0 0 1 2 2 2 0 0 0 2 0 0 0 2 0 0 0 0 0 1 0 1 1 0 2 0 0 0 0 1 1 1 1 0 0 0 1 2 0 2 0 0 0 0 2 1 1 0 1 1 1 2 2 2 0 2 0 2 1 1 1 0 0 2 1 0 1 2 1 1 0 0 2 0 0 1 2 2 2 0 0 2 0 2 0 2 1 1 0 0 2 1 0 0 1 1 2 0 1 0 2 1 1 1 1 1 0 1 2 0 1 1 0 1 0 1 0 2 2 1 1 1 1 2 0 2 1 1 1 1 1 0 0 1 0 1 0 0 1 0 0 0 0 0 0 0 0 0 1 0 1 0 0 0 1 1 1 0 2 0 0 2 1 2 1 1 0 0 0 0 0 0 0 0 0 0 0 0 0 0 1 0 1 1 0 0 0 0 2 2 2 0 1 0 1 1 0 0 1 1 1 0 1 1 2 2 1 0 0 1 0 0 0 0 1 1 0 1 1 1 0 0 0 1 0 2 1 1 1 1 1 1 1 1 0 1 1 1 0 0 0 1 1 1 2 2 1 1 1 1 1 1 1 1 2 1 0 0 0 0 1 2 0 1 2 1 2 1 1 1 1 0 1 2 0 2 0 0 1 0 0 0 0 0 0 2 0 1 2 0 0 0 1 0 1 0 0 0 0 0 0 0 2 1 1 1 0 0 0 0 1 0 0 0 1 1 0 0 0 0 0 0 0 0 1 0 1 2 2 1 2 1 1 0 1 0 0 0 0 0 0 1 0 0 1 1 1 1 1 0 0 2 0 0 0 0 2 2 0 2 2 2 0 0 2 0 2 2 2 1 0 2 2 0 0 0 2 0 2 1 1 0 2 1 0 1 1 0 0 0 0 2 2 2 0 2 0 1 1 1 1 0 1 2 0 2 0 0 1 0 0 2 2 0 0 0 1 1 0 0 1 0 0 0 0 0 0 0 0 2 0 0 2 0 0 0 0 0 0 0 1 0 0 0 1 0 0 1 0 0 0 2 1 0 1 0 1 2 1 2 0 0 0 0 1 1 2 0 0 0 0 1 0 0 0 0 0 1 0 1 1 0 0 2 1 1 1 0 0 0 0 1 0 1 1 1 1 2 0 1 1 2 2 0 1 1 0 1 0 2 2 0 2 0 0 0 1 2 0 0 0 2 0 0 0 0 1 1 0 1 0 2 0 0 0 0 1 1 1 0 0 0 0 0 1 1 0 2 1 1 0 0 1 1 1 2 1 1 0 0 1 0 0 0 0 0 0 1 2 0 0 0 2 1 0 0 1 1 0 2 0
56 1 0 1 0 0 1 2 0 2 0 1 0 1 1 0 0 0 0 0 0 0 0 0 0 0 2 0 0 2 2 0 1 1 0 1 1 1 0 1 0 0 1 1 0 1 0 0 2 0 0 0 2 1 1 0 0 0 0 0 1 2 1 1 0 2 0 0 0 0 0 0 2 1 1 1 0 1 1 0 2 0 1 2 2 1 0 1 2 2 1 1 0 2 1 1 0 0 0 0 0 1 0 0 1 1 2 1 1 1 0 2 1 1 1 1 1 0 0 1 2 0 2 0 0 0 0 1 0 2 1 0 0 0 0 0 0 0 0 0 0 2 0 0 2 0 1 0 0 0 0 0 0 0 1 0 0 0 0 0 1 1 0 1 2 2 0 1 0 1 0 1 1 1 1 1 0 1 0 1 0 0 0 2 1 1 2 1 0 0 0 1 0 1 1 1 0 0 0 0 0 0 1 0 2 0 2 2 0 0 0 0 1 0 2 1 1 1 0 0 0 1 1 1 0 0 1 1 1 1 0 0 0 0 2 0 0 2 2 0 0 0 2 0 2 2 2 0 1 1 1 1 0 0 0 1 1 0 0 0 0 0 1 1 1 0 1 0 0 0 0 1 1 2 0 0 0 1 1 0 0 2 2 2 2 2 2 1 0 2 0 0 1 0 2 0 1 0 0 0 1 1 1 1 0 0 0 0 0 1 0 2 0 1 1 0 2 0 1 1 0 2 1 2 0 0 0 0 0 0 1 2 1 0 0 0 0 1 2 2 0 2 2 0 1 1 1 0 1 1 1 1 2 2 0 0 1 1 0 1 1 1 1 0 1 0 0 0 2 0 2 2 0 2 0 1 1 1 0 2 1 1 0 0 1 0 0 0 0 1 0 0 0 1 2 2 2 0 1 1 0 1 0 1 0 1 0 0 0 2 1 0 0 0 0 0 0 0 2 0 0 0 0 2 1 1 1 0 0 1 1 1 0 2 1 1 0 0 0 0 1 0 1 1 1 2 1 1 1 1 0 0 0 1 1 0 1 1 0 1 2 0 0 0 0 0 0 0 0 0 1 0 2 2 2 0 2 1 1 0 1 1 2 2 1 1 1 0 1 1 0 1 0 1 0 0 2 2 1 1 0 0 1 0 2 1 2 0 0 2 0 1 1 0 0 2 0 2 0 0 1 2 1 0 0 1 1 1 0 2 0 1 1 0 1 0 2 0 1 1 1 0 1 0 1 1 1 0 0 2 1 1 0 0 1 1 0 0 0 1 0 0 0 0 0 0 1 0 0 0 1 2 1 0 1 1 2 1 0 1 1 0 0 0 0 0 0 0 1 1 0 0 0 0 0 0 0 0 0 0 0 2 2 1 0 1 1 0 0 2 0 0 0 1 0 1 0 1 1 0 0 2 0 0 0 0 2 1 0 0 1 0 0 0 0 0 1 0 2 0 0 1 0 1 1 0 2 0 1 1 0 2 0 1 0 0 0 2 2 1 1 1 1 1 1 2 0 2 0 0 0 0 1 0 0 2 2 1 1 1 1 2 2 1 0 2 2 1 2 1 1 0 0 2 0 0 2 0 1 1 0 1 0 0 1 0 2 2 1 2 0 0 0 0 0 0 0 2 2 2 1 0 0 1 0 0 1 0 0 0 0 0 0 0 0 1 1 0 0 0 0 0 0 0 1 1 0 0 0 0 0 0 1 0 0 0 0 0 2 0 0 1 1 0 0 1 1 2 0 0 0 0 2 1 1 0 0 0 0 1 0 1 1 0 0 2 0 1 1 2 0 1 2 2 0 0 1 2 0 1 1 1 0 1 1 0 1 0 0 2 0 0 1 1 1 0 2 0 1 1 1 1 1 2 2 0 1 0 1 0 1 0 1 1 0 1 0 1 1 0 0 0 0 0 0 0 0 0 0 0 0 0 1 1 0 0 0 0 1 1 0 0 1 0 0 2 0 0 0 0 0 0 2 0 0 1 0 1 2 2 2 0 0 0 0 0 0 2 0 0 1 0 1 1 1 1 1 2 0 0 0 1 0 0 2 1 0 0 1 1 0 1 2 0 2 1 1 1 2 1 0 2 1 0 1 0 1 0 0 1 2 1 0 2 0 0 0 1 1 0 0 0 0 0 0 0 0 0 0 0 2 0 1 2 0 0 2 1 1 1 0 0 2 0 2 0 1 0 0 0 0 0 0 1 1 1 2 0 2 0 0 2 0 1 0 0 1 0 1 1 0 0 0 0 0 0 0 0 2 0 1 1
57 1 0 1 0 0 0 2 0 0 0 0 1 1 1 0 0 1 2 0 0 0 0 0 0 0 2 0 0 2 2 0 0 0 0 0 2 1 0 0 0 1 1 1 1 1 2 0 2 0 0 0 0 1 0 1 0 0 0 0 1 1 2 2 0 0 1 1 1 1 0 1 1 2 1 2 1 1 1 1 0 0 0 0 2 0 2 1 2 2 1 1 0 2 1 2 1 1 0 2 2 0 1 0 1 0 2 1 0 2 1 1 1 2 1 1 1 0 1 1 1 0 1 2 1 1 1 0 0 0 1 0 0 0 0 0 0 0 0 0 0 2 0 0 0 1 0 0 0 0 0 0 0 0 0 0 0 1 0 2 1 1 0 2 0 1 0 0 0 1 1 0 0 1 0 1 1 0 0 0 0 0 1 1 0 1 2 0 0 0 0 1 0 1 1 0 0 0 0 0 0 0 0 1 2 0 2 2 1 0 1 1 1 0 2 1 1 0 1 2 2 0 0 2 0 0 1 2 0 0 1 1 0 0 1 0 0 2 2 0 0 0 2 0 2 0 0 0 0 0 0 0 1 1 1 0 0 0 0 0 0 0 0 1 1 0 1 0 1 1 0 0 1 2 0 0 0 2 1 1 0 1 2 2 2 2 2 2 0 2 1 0 0 0 2 0 0 0 0 0 0 0 2 0 0 0 1 0 0 1 0 2 0 1 2 1 2 0 0 1 1 2 0 1 2 0 1 0 0 0 2 1 0 1 0 0 0 2 0 1 0 0 2 0 0 0 2 1 0 2 2 0 2 2 0 0 1 2 0 1 1 1 1 1 1 2 0 2 2 0 0 0 0 2 1 0 1 0 2 0 1 1 0 0 0 1 1 0 0 1 0 0 0 0 1 0 1 0 0 0 0 0 1 1 1 0 1 1 0 2 0 0 1 0 1 1 1 1 0 1 0 1 1 1 0 0 0 0 0 0 1 0 2 0 0 2 1 2 0 0 0 0 1 1 1 1 2 0 1 0 0 0 0 2 0 0 0 1 1 1 1 0 1 0 0 1 1 0 0 0 0 0 1 1 1 1 0 0 2 1 1 1 1 1 2 0 0 0 2 1 2 0 0 2 1 0 2 1 1 2 1 1 1 1 1 0 1 0 0 2 0 0 1 0 0 2 1 2 0 1 1 2 0 0 0 1 1 1 0 1 1 1 2 1 2 0 1 0 0 1 1 0 1 0 1 1 0 1 1 2 1 1 0 0 2 0 2 1 0 1 0 0 1 0 0 0 1 0 0 0 1 2 1 0 0 1 1 1 0 2 1 0 1 1 1 0 0 0 0 0 0 0 1 1 1 0 0 0 0 0 0 2 0 0 1 0 1 0 0 1 0 0 0 1 1 1 1 0 0 0 2 1 0 1 1 1 1 2 0 0 2 0 2 0 0 1 0 0 2 0 0 0 1 2 2 0 0 1 1 1 0 1 0 1 0 0 1 2 2 0 0 0 1 2 0 1 1 1 0 0 1 0 0 1 2 1 2 0 1 1 1 0 2 1 1 1 0 2 1 1 1 1 0 1 1 0 2 0 2 2 1 1 1 0 2 0 1 2 2 0 0 0 0 1 0 0 0 2 2 2 0 0 0 2 2 2 0 0 0 0 0 1 0 0 0 0 1 0 0 1 0 1 0 1 0 0 0 0 0 0 0 0 1 1 0 1 2 0 1 0 0 1 1 1 0 0 1 1 1 1 0 0 1 1 1 1 0 2 2 0 0 1 1 0 1 1 2 2 2 2 1 0 2 2 0 0 0 0 0 1 1 1 0 1 2 1 1 0 0 1 0 0 0 0 0 0 1 0 2 2 0 2 0 2 2 1 0 0 1 0 0 0 0 1 0 1 0 1 0 0 0 0 1 1 1 0 1 1 0 0 2 1 1 2 0 1 0 1 1 1 0 0 0 0 0 2 0 1 1 0 0 0 1 1 0 2 1 0 1 0 1 1 0 0 0 0 0 1 1 0 1 1 0 1 1 1 1 1 0 0 0 2 0 0 2 1 1 2 0 1 0 1 0 0 1 1 2 1 2 0 1 1 2 1 1 0 0 0 1 1 1 1 1 2 0 1 1 0 1 1 0 0 2 1 1 0 1 0 0 0 1 0 1 0 0 0 1 1 1 0 1 1 0 0 1 0 2 0 2 2 0 1 0 0 0 0 1 0 2 0 0 0 1 1 0 0 1 0 0 0 0 0 0 2 0 0 0 0 1 0 0 0
58 1 0 0 0 0 0 1 0 1 0 1 0 0 0 0 0 0 2 1 1 1 0 0 0 0 0 0 0 2 2 0 1 2 0 0 1 2 0 0 0 1 0 0 0 0 0 0 1 1 0 0 0 0 0 1 0 0 0 0 0 0 1 1 0 0 2 1 0 0 0 0 2 2 2 2 0 1 1 0 1 0 0 0 2 0 1 1 2 2 0 1 1 0 0 2 0 0 0 0 1 0 0 0 0 0 2 2 1 1 0 1 0 0 0 1 0 0 0 1 2 0 2 1 0 1 1 2 2 2 0 0 1 1 0 0 1 0 0 1 0 2 0 0 1 0 0 0 0 2 1 0 0 0 0 0 0 0 0 1 1 1 0 2 2 2 0 0 0 1 1 0 1 1 1 1 1 1 0 2 0 0 2 0 0 0 2 2 0 0 1 1 0 1 1 2 0 0 1 1 0 1 0 0 2 0 1 1 1 0 1 1 1 0 1 1 1 1 1 0 2 2 1 2 0 0 1 2 0 0 1 1 1 1 2 0 0 2 2 0 0 0 1 0 0 0 0 0 0 0 0 0 1 0 0 0 0 0 0 0 0 0 0 0 0 0 0 2 0 0 0 2 0 2 0 0 0 1 1 1 0 1 2 0 1 0 1 1 1 2 2 1 0 1 2 1 0 0 0 0 2 1 1 1 0 0 0 2 1 2 1 1 0 1 1 0 1 0 1 0 1 2 1 1 0 0 0 0 0 2 2 1 1 0 0 1 0 2 2 1 0 1 2 0 2 2 0 1 2 1 1 1 1 1 0 1 1 0 0 1 1 1 1 0 1 1 0 0 2 0 2 2 1 2 1 1 1 1 0 2 1 0 0 1 0 1 2 0 0 1 0 0 0 0 2 1 1 0 0 0 0 0 2 0 0 0 1 2 0 2 1 0 0 0 0 0 1 0 0 0 0 0 0 2 1 1 1 0 0 0 0 0 0 2 0 0 0 2 0 0 2 0 1 1 0 1 1 0 1 0 0 1 1 2 2 0 1 1 2 1 1 0 0 0 0 0 0 1 0 1 1 1 1 1 1 0 1 0 1 0 1 1 0 0 2 1 0 0 2 1 1 0 0 1 0 0 2 0 0 2 2 1 1 1 1 0 2 0 1 0 1 1 0 1 0 1 0 2 0 1 1 2 0 0 1 0 0 1 0 2 1 0 1 1 1 1 1 0 1 1 1 1 1 1 1 0 0 2 2 0 0 0 0 0 2 0 0 1 0 1 0 0 0 1 1 0 1 2 2 0 1 1 1 0 0 2 2 0 0 1 0 0 1 1 1 0 1 0 1 1 0 0 0 0 0 1 0 1 1 1 1 1 1 1 0 1 0 1 1 1 0 0 0 1 0 1 0 0 0 1 1 1 0 1 0 0 2 1 0 0 0 0 0 0 0 0 1 0 2 0 0 0 0 0 1 0 1 0 1 1 0 2 0 0 0 0 2 1 1 1 1 1 2 1 2 1 0 1 1 1 0 1 0 1 1 1 1 1 2 2 1 0 2 0 0 2 0 2 0 2 2 0 1 1 1 0 1 0 2 1 0 2 0 0 1 0 1 2 2 1 0 0 0 0 0 0 0 0 0 0 0 0 0 2 2 2 0 0 0 1 0 1 1 0 0 2 0 0 2 2 1 0 0 0 0 0 0 0 0 0 0 0 2 1 0 0 0 0 1 0 0 0 1 0 0 2 2 1 1 1 0 0 1 1 0 0 0 1 1 1 0 1 2 1 0 0 2 2 2 2 2 0 2 2 1 0 0 1 1 1 1 1 0 2 0 0 2 1 0 1 0 0 1 1 1 0 2 1 1 1 1 1 1 2 2 0 1 0 0 1 0 0 0 0 0 1 0 0 0 0 0 0 0 0 0 0 0 0 0 0 2 0 1 2 0 1 0 0 0 0 0 0 0 0 0 0 0 0 1 0 0 0 1 0 0 1 0 2 2 2 2 0 0 0 0 1 1 2 0 0 0 0 0 2 2 2 2 2 0 0 0 0 0 0 0 2 0 2 0 0 0 0 0 0 0 2 2 1 1 0 1 0 2 2 2 2 2 0 0 0 2 1 1 1 0 2 2 0 0 1 0 0 2 2 2 0 0 0 0 0 2 0 0 2 2 0 2 0 0 0 0 0 2 0 1 1 1 0 2 2 0 2 0 0 0 2 2 1 1 0 0 1 1 1 0 0 0 0 1 2 0 1 1 2 1 0 1 0 0 0 1 1
59 1 0 1 0 0 0 2 0 1 0 1 1 0 0 0 0 0 0 0 0 0 0 1 1 1 0 0 1 1 2 1 0 1 0 0 2 2 0 2 2 0 1 1 0 1 2 0 2 0 0 0 0 1 1 1 1 0 0 0 2 2 0 0 0 0 2 0 0 1 1 1 2 2 1 2 1 2 2 2 0 0 0 0 2 0 0 1 2 2 0 1 1 0 1 1 0 1 0 2 2 0 0 0 2 2 0 1 1 1 0 1 0 1 1 1 1 0 0 1 2 0 2 1 0 1 1 0 0 0 0 0 0 0 0 0 0 0 0 0 1 1 1 0 0 0 0 0 0 2 2 0 0 0 1 0 1 0 0 0 0 0 0 2 1 1 1 1 1 2 1 1 1 0 1 1 0 0 0 0 0 1 1 0 0 0 1 1 0 0 0 1 0 0 2 2 2 0 0 0 0 0 1 0 2 0 2 0 1 0 0 1 0 0 1 0 0 0 2 0 2 2 0 1 1 0 2 0 0 0 0 0 0 0 1 0 0 2 2 0 0 0 2 0 1 0 1 0 0 0 0 0 0 0 0 1 0 1 0 0 1 1 0 2 2 0 1 0 2 0 0 2 2 2 1 0 1 2 1 1 1 0 2 1 2 1 1 1 0 2 0 1 2 0 2 0 2 0 0 0 0 0 2 0 1 0 0 0 0 1 0 1 0 2 0 0 2 1 1 0 0 1 2 0 1 0 0 0 1 1 2 1 0 1 1 1 1 1 1 0 0 0 1 1 1 1 1 1 1 2 2 0 2 2 0 0 1 2 0 1 1 1 0 0 0 1 0 0 1 0 1 1 1 2 0 0 1 1 0 2 0 0 0 1 0 1 1 0 0 1 0 1 1 0 2 1 1 2 0 0 0 1 1 1 1 0 1 0 0 0 1 0 0 0 0 0 0 0 1 0 0 1 0 0 0 0 0 1 1 1 1 2 0 0 2 1 0 0 0 0 2 0 1 1 0 2 1 1 0 0 0 0 0 1 0 0 0 1 1 1 1 0 0 0 0 0 0 1 0 1 1 1 0 0 1 1 0 0 2 0 0 2 2 2 1 1 1 1 2 1 1 0 0 2 1 0 2 2 2 2 0 0 1 1 1 0 2 1 1 1 1 0 0 0 0 0 0 2 0 1 1 2 0 0 1 0 0 1 0 2 0 2 0 0 1 0 2 0 1 1 1 0 2 1 2 0 1 1 1 1 1 1 0 0 1 0 1 0 0 0 0 0 0 0 0 0 0 1 1 1 1 1 1 0 0 1 1 0 0 1 0 0 0 0 0 0 0 2 0 0 0 0 0 0 0 0 0 0 0 1 1 2 1 1 0 1 1 0 0 2 0 0 0 0 0 0 0 0 0 0 1 1 0 1 0 0 2 2 0 0 1 0 0 1 1 1 0 2 2 0 0 1 1 2 2 0 1 1 2 2 2 0 0 1 0 0 0 1 1 0 0 0 1 1 0 1 2 2 0 0 1 0 0 0 0 2 2 2 1 1 2 0 1 1 0 1 1 2 1 0 1 0 0 0 1 0 1 0 1 2 0 1 1 0 1 0 1 2 2 1 1 1 0 1 0 1 0 1 1 1 0 0 0 2 1 2 0 0 0 0 0 1 1 0 0 1 1 0 1 2 1 0 1 1 0 0 0 1 1 1 1 1 1 0 0 0 1 0 2 1 1 2 2 1 0 1 1 1 1 1 1 1 2 1 0 0 0 1 2 0 1 1 0 1 2 2 0 1 1 2 0 1 2 2 1 1 0 0 0 2 2 2 0 2 1 0 1 1 0 1 0 0 1 1 2 1 2 1 2 2 2 2 1 1 1 0 0 0 0 0 0 0 0 0 0 0 0 0 1 1 1 1 0 0 0 0 0 1 0 0 2 1 2 1 1 0 2 1 2 2 0 0 1 1 0 1 1 1 1 0 1 0 2 0 0 2 0 1 1 1 1 0 0 0 0 1 1 0 2 0 0 0 0 2 2 1 2 2 0 0 0 2 0 2 2 2 0 0 0 1 0 2 1 0 2 0 0 1 2 1 0 2 2 2 0 2 0 1 1 0 1 1 0 1 1 0 0 0 0 1 1 1 2 0 0 1 1 0 0 0 2 0 2 1 1 0 1 0 1 1 0 1 0 0 0 0 2 0 0 0 0 0 0 0 0 1 1 1 2 0 0 0 0 0 0 0 1 0 0 2 0 0 0 0 0 0 1 1 1 0 1 1
60 1 0 1 0 0 0 0 0 0 0 1 0 0 0 0 0 0 1 1 1 1 0 0 0 0 1 0 0 2 2 0 0 2 0 0 2 0 1 1 1 0 0 0 1 0 1 0 1 0 0 0 0 1 0 0 0 0 0 0 0 0 0 0 0 0 2 1 0 0 0 0 2 2 2 2 0 1 1 1 0 0 0 0 2 1 0 0 2 2 0 0 2 2 0 0 0 0 0 1 1 1 0 0 1 1 2 0 1 1 1 2 0 0 0 1 0 0 1 1 1 0 2 0 0 0 0 1 0 1 1 1 0 1 1 0 0 0 0 1 0 2 0 0 0 1 1 0 0 0 0 0 0 0 1 0 0 1 0 2 0 0 0 2 1 2 0 1 1 2 1 1 1 0 1 1 0 0 0 0 0 0 0 0 2 2 0 1 0 0 0 1 0 0 2 1 0 0 0 1 0 1 0 1 2 0 0 1 1 1 0 0 1 0 0 0 0 1 1 0 2 2 0 2 0 0 1 1 0 0 0 0 0 0 2 0 0 2 2 0 0 1 2 0 2 0 0 0 0 0 0 0 2 1 0 0 0 1 1 1 0 1 0 1 1 0 1 0 1 1 0 1 1 2 0 0 2 2 1 1 0 0 2 2 2 1 2 1 0 2 2 0 1 0 2 0 1 1 1 1 1 0 1 1 1 0 1 0 0 0 0 0 0 2 1 0 2 0 0 2 0 2 2 1 1 0 0 0 1 0 1 2 0 2 0 0 0 2 0 0 0 0 2 0 0 0 1 1 2 0 0 0 0 0 0 2 0 1 0 1 1 1 1 0 0 1 0 2 2 1 0 0 0 2 1 0 1 2 0 2 0 0 0 1 0 0 0 0 0 1 0 0 2 0 2 2 2 0 1 1 0 2 1 0 0 0 0 1 0 1 1 0 0 0 0 0 0 1 0 1 0 1 1 2 2 2 2 0 0 1 1 1 1 1 0 1 0 1 0 0 2 0 0 2 0 2 2 1 0 0 0 0 1 2 1 1 0 1 0 0 2 0 0 2 1 2 1 1 0 0 1 1 2 2 2 1 1 0 0 0 0 2 1 1 2 2 0 0 2 1 1 0 1 1 2 0 2 2 2 2 0 0 2 0 2 0 1 2 1 1 0 1 1 0 0 1 1 2 0 1 0 2 2 2 2 0 0 0 0 2 0 0 0 0 0 0 2 0 1 0 1 0 2 2 2 1 1 0 0 2 2 2 0 0 2 0 0 2 0 0 1 0 2 0 0 1 1 0 1 0 0 0 1 0 1 0 1 0 0 1 0 0 2 2 2 0 2 1 0 0 0 0 1 1 1 0 0 0 0 0 0 2 2 1 0 2 2 0 1 2 1 1 0 2 1 2 1 0 1 0 0 1 0 1 0 1 2 1 0 0 2 0 0 0 0 1 0 0 2 0 0 1 1 2 2 0 2 1 2 2 1 1 0 1 0 0 1 2 1 0 0 0 1 1 0 1 0 1 1 1 1 1 1 1 1 2 2 0 0 0 2 0 2 0 0 1 2 2 1 0 1 0 0 0 0 0 0 0 1 2 0 1 0 0 1 0 2 1 1 0 0 0 0 1 0 0 0 1 1 1 0 0 1 2 1 0 1 1 1 0 0 0 0 0 0 0 0 0 0 0 0 0 0 0 0 1 0 0 1 0 0 0 1 0 0 0 1 1 1 0 0 0 0 0 0 1 1 1 2 2 1 1 2 0 0 0 0 1 1 1 0 1 1 0 0 2 0 1 1 2 0 1 2 2 0 0 1 2 2 2 0 0 0 1 2 0 1 0 1 1 0 0 0 0 0 0 0 1 1 1 1 1 1 2 1 0 1 0 1 0 0 1 1 2 0 0 0 1 0 0 0 0 1 1 1 0 1 1 0 1 1 0 1 1 0 0 0 0 0 0 0 0 0 0 0 0 0 0 1 0 1 0 0 1 0 2 0 1 1 1 1 0 1 0 0 0 0 2 1 0 1 0 0 2 0 0 0 2 0 0 0 2 1 0 1 2 0 1 0 1 0 2 0 0 0 2 2 0 2 1 0 2 2 2 1 2 1 1 0 0 2 1 0 1 1 0 0 1 2 0 0 0 0 0 0 0 2 2 0 1 1 0 2 0 0 0 0 0 1 0 1 1 1 0 2 0 0 0 1 1 0 0 1 0 0 0 1 1 1 0 0 1 0 0 0 0 0 0 1 1 0 0 0 2 1 0 0 1 1 0 2 2
61 1 0 1 0 0 0 2 0 2 0 0 1 1 1 0 0 0 1 1 1 1 0 2 0 0 0 0 0 1 1 1 0 0 0 0 2 1 1 0 0 1 0 0 0 0 0 0 1 0 1 0 0 0 2 0 0 0 1 1 0 1 0 0 0 1 2 0 0 0 0 0 2 2 2 2 0 1 1 0 1 0 0 0 1 0 0 0 1 2 0 0 0 2 1 2 1 0 0 2 2 0 1 0 0 0 2 0 0 2 0 0 2 2 1 1 1 1 0 1 2 1 1 2 1 1 1 2 1 2 1 0 0 0 0 0 0 0 0 0 1 1 0 0 0 0 0 0 0 1 1 0 0 0 0 1 0 0 0 0 0 0 0 2 1 1 1 0 2 2 0 2 0 2 0 0 0 0 0 0 0 0 0 1 0 1 1 0 0 0 0 0 1 2 2 1 1 0 0 1 0 0 0 1 2 0 2 1 2 0 1 2 0 0 1 0 1 0 2 2 1 0 0 1 1 0 1 1 0 0 0 0 1 1 1 0 1 2 2 0 0 1 1 0 2 1 1 0 0 0 0 0 1 1 1 0 1 0 0 0 0 0 0 0 1 0 2 2 2 2 0 1 1 2 0 0 1 1 1 0 1 1 2 0 2 2 2 2 1 2 1 1 1 0 2 1 1 1 0 1 1 1 2 0 1 0 0 0 0 1 0 1 0 1 1 0 2 0 2 0 0 2 0 0 2 0 2 0 2 0 1 1 1 1 0 0 0 2 0 0 0 0 1 0 0 0 1 1 1 0 0 1 1 1 0 1 1 1 0 2 2 2 2 0 2 2 0 1 2 0 1 1 1 1 1 0 2 0 0 2 1 1 0 1 0 1 1 0 0 0 0 1 1 0 2 1 1 1 0 0 0 2 1 0 0 0 0 0 0 2 0 0 0 0 0 0 2 0 0 0 0 2 0 1 1 1 1 0 0 0 1 0 0 2 1 0 0 0 0 0 2 0 1 1 0 2 0 1 1 0 0 0 0 1 1 1 0 1 1 1 1 0 1 0 0 1 2 2 0 2 1 1 0 0 2 0 2 0 1 0 1 1 1 1 1 0 1 1 2 1 0 0 0 1 1 0 1 2 1 1 0 0 2 0 2 0 2 1 2 0 1 1 0 0 0 1 2 2 0 0 0 2 2 1 1 0 0 0 0 1 2 0 1 1 1 0 2 0 2 2 0 0 0 0 0 1 1 1 1 1 1 1 0 0 2 0 1 0 1 1 0 0 1 0 0 0 1 0 0 0 0 0 1 0 0 0 2 0 0 2 0 0 0 0 0 0 0 1 0 0 0 1 0 0 2 0 2 1 1 2 2 1 1 0 0 1 2 0 1 1 2 1 0 1 1 1 1 0 0 1 1 2 0 0 0 0 2 1 0 0 0 2 1 0 0 2 0 1 2 0 1 1 0 1 1 0 2 1 2 2 0 1 0 1 0 0 1 2 2 0 0 0 1 1 1 2 2 2 0 1 0 1 0 1 2 1 2 0 1 1 0 1 2 0 1 2 0 2 1 1 1 1 0 2 1 0 2 0 2 2 0 2 0 0 1 0 2 1 1 1 0 0 0 0 0 1 0 0 0 0 0 0 0 2 1 0 1 1 0 0 0 1 0 0 0 1 1 0 0 1 0 0 0 0 0 0 0 0 1 1 0 1 1 1 0 1 0 0 1 0 0 0 2 0 1 0 0 1 1 1 0 1 1 0 0 1 0 1 1 0 0 1 0 0 1 2 0 1 0 2 0 2 2 2 1 1 0 2 0 2 2 2 0 2 1 0 1 0 0 2 0 1 1 1 1 0 2 0 1 1 1 1 1 1 1 0 1 0 1 0 1 0 1 1 0 0 0 1 0 1 1 1 0 0 0 0 0 2 0 1 1 1 1 2 0 0 0 0 0 0 0 0 0 0 0 1 1 1 2 1 2 0 0 2 0 2 0 0 1 0 1 1 0 0 0 0 0 2 0 0 0 0 0 2 2 2 2 2 0 0 0 2 0 0 2 1 0 1 1 1 1 1 1 0 1 1 1 1 1 1 0 2 1 1 1 0 0 2 0 0 2 0 0 1 1 0 0 0 1 1 0 0 1 0 0 0 0 1 0 0 2 0 1 0 0 0 1 0 0 1 0 0 1 0 1 1 1 0 2 2 1 0 0 0 0 0 1 0 1 0 0 1 0 0 0 0 0 0 0 1 0 0 1 2 1 0 0 0 0 0 2 1
62 1 0 1 1 1 2 1 0 1 0 1 0 2 2 0 0 0 2 2 1 0 0 0 0 0 2 0 0 1 1 0 0 2 0 0 1 2 1 0 0 0 0 0 0 0 0 0 1 0 0 0 1 1 0 0 0 0 1 2 0 1 2 2 1 0 2 0 0 0 0 0 2 2 0 2 2 1 1 0 1 0 0 0 2 0 0 0 1 1 0 0 0 0 1 2 1 0 0 0 2 0 0 0 0 0 2 1 1 1 0 1 0 1 0 0 0 0 1 1 1 0 1 2 1 1 1 1 0 1 0 0 0 1 1 1 0 0 0 2 0 2 1 0 0 0 0 0 0 0 0 0 0 0 1 0 1 1 0 0 0 0 0 2 0 2 0 0 1 2 0 2 0 2 2 1 0 0 0 0 0 0 0 0 0 0 2 1 0 0 0 1 0 0 2 2 0 0 0 1 0 1 0 0 2 2 2 0 1 0 2 2 2 0 1 0 1 0 2 1 2 1 0 2 0 0 1 2 0 0 0 0 0 0 2 0 0 2 2 0 0 0 2 0 2 0 1 0 0 0 0 0 1 1 1 0 1 0 0 0 0 0 1 1 0 0 0 0 2 2 0 2 1 2 0 0 0 1 2 0 1 0 1 1 2 1 1 1 1 2 1 0 0 1 2 1 0 0 0 0 1 1 0 2 0 0 0 0 0 2 0 2 0 1 1 0 2 0 0 1 0 1 0 0 2 0 0 0 1 0 1 2 1 1 0 0 0 1 1 1 0 1 2 0 1 1 1 0 2 1 1 0 1 1 0 1 1 1 0 2 2 2 2 0 2 0 0 1 2 0 1 1 0 2 0 0 1 1 0 2 1 1 0 1 0 1 2 0 1 0 1 1 0 0 2 1 1 1 0 0 0 0 1 0 0 0 1 0 0 1 0 0 1 0 1 1 1 0 0 0 0 2 0 1 0 0 0 0 0 0 0 0 0 2 1 0 0 1 0 0 1 0 1 1 1 2 1 1 0 0 0 1 0 1 1 0 1 1 2 1 1 0 0 2 2 2 2 1 0 0 0 0 2 2 1 0 1 1 1 0 0 2 1 1 2 1 0 0 2 1 1 0 1 0 1 0 2 1 1 2 1 1 1 1 1 1 1 1 0 1 0 1 1 1 0 2 0 2 0 0 0 2 1 0 0 1 0 0 0 1 1 1 0 0 0 1 2 0 1 0 1 1 1 1 1 1 1 1 1 1 0 1 0 0 2 1 0 0 0 0 1 0 0 0 0 0 1 1 1 0 0 0 1 0 0 2 2 0 0 1 0 0 2 1 2 0 2 1 0 0 0 0 0 0 0 0 1 0 0 0 0 2 1 2 0 0 1 0 0 1 0 0 0 1 1 1 1 0 0 0 0 0 0 0 0 2 2 2 0 0 1 0 1 0 0 1 0 0 2 0 0 1 1 1 2 0 2 1 2 2 1 1 0 1 0 0 2 2 2 1 0 0 1 1 1 2 0 1 1 1 0 1 0 0 0 1 2 0 1 1 0 2 2 2 2 2 1 1 1 2 2 0 0 1 0 0 1 0 0 1 0 2 0 0 0 0 1 2 2 1 0 0 0 0 0 0 1 1 1 1 1 0 1 1 1 0 0 1 1 0 1 2 0 0 0 1 0 0 0 0 0 0 0 0 0 0 0 1 1 1 0 1 0 0 0 0 0 0 0 0 0 0 2 0 0 1 1 1 2 2 1 0 0 1 1 0 0 2 2 0 1 2 1 0 0 1 1 1 1 2 1 1 2 2 1 1 1 2 1 2 1 1 0 2 0 0 0 1 0 1 0 0 1 2 2 0 2 0 2 2 1 2 1 2 1 0 0 0 1 0 0 1 1 2 0 1 0 1 1 0 0 1 1 1 2 0 1 1 0 0 1 0 1 2 0 0 0 1 0 0 1 0 1 0 0 0 2 0 0 0 0 0 1 0 0 2 0 0 2 2 2 0 0 0 0 1 1 1 0 0 0 0 0 2 2 2 2 2 0 1 0 2 0 0 1 1 1 2 0 1 0 1 0 1 1 1 1 0 1 0 0 1 2 0 0 2 0 1 1 2 2 2 1 1 0 1 0 1 1 0 0 0 2 0 0 0 1 0 0 0 2 0 1 2 0 0 2 1 1 2 0 1 2 0 1 1 1 0 1 1 1 0 0 0 0 0 0 0 2 0 0 0 0 1 0 0 0 0 0 0 0 0 1 2 1 0 0 0 1 0 0 0
63 0 0 0 0 0 0 2 0 2 0 1 0 1 0 0 0 0 0 0 0 0 0 2 0 0 0 0 0 2 2 1 0 2 2 0 1 1 0 1 1 1 0 2 0 1 0 0 2 0 0 0 0 0 1 0 0 1 0 0 2 2 0 0 0 0 2 1 0 0 0 2 2 2 2 2 0 1 1 1 0 0 0 0 1 1 0 1 2 2 0 0 0 2 0 1 0 0 0 1 1 1 0 0 0 0 2 0 2 2 0 0 1 1 1 1 1 0 0 2 2 0 2 2 0 2 2 1 0 1 2 1 1 1 1 1 0 0 0 1 0 2 1 1 0 0 0 0 0 0 0 0 0 0 0 0 0 1 1 0 0 0 0 2 1 2 0 2 0 0 0 0 0 2 1 2 0 0 0 0 0 0 0 1 0 1 2 2 1 0 0 0 0 0 0 2 1 0 0 0 0 1 0 1 2 0 2 0 0 0 1 1 2 0 2 0 2 0 2 2 1 0 0 1 1 1 1 2 0 0 0 0 1 1 1 0 0 2 2 0 0 1 1 0 1 0 1 0 0 0 0 0 1 0 0 0 2 2 2 2 0 2 1 1 1 0 0 0 1 0 0 2 0 1 0 0 0 1 2 0 1 0 2 0 1 0 1 2 1 2 1 1 1 0 2 0 1 0 0 0 0 0 1 1 0 1 0 0 1 2 1 1 0 0 2 0 2 0 1 1 0 2 1 2 1 0 1 0 1 1 2 1 1 2 0 0 0 2 0 0 0 1 1 0 0 0 2 1 1 0 0 1 2 2 0 0 0 1 0 2 2 1 1 0 1 0 0 0 1 0 1 1 1 2 0 0 0 0 1 1 2 0 0 1 0 1 1 0 0 0 0 0 0 0 2 1 1 1 0 0 0 0 1 1 0 1 1 1 0 0 1 0 1 0 1 1 0 1 0 0 0 1 1 1 1 1 2 0 0 1 1 0 1 0 1 1 0 0 0 0 1 0 1 1 1 2 2 1 1 0 0 1 2 2 2 2 0 0 0 0 2 0 0 0 0 1 1 0 0 0 0 0 1 1 2 2 0 1 2 1 2 1 1 1 1 1 0 0 1 0 1 1 1 0 1 0 1 0 0 2 2 2 1 0 2 1 2 1 1 0 1 1 1 0 1 1 0 2 0 1 0 2 2 1 1 0 0 1 1 2 0 0 0 0 0 1 1 1 2 2 0 0 2 2 2 0 2 1 1 2 1 2 0 0 2 1 0 0 0 0 1 0 1 0 0 1 0 0 0 0 0 1 1 0 0 1 1 1 0 2 0 0 1 1 1 0 1 0 0 0 0 0 0 0 0 0 0 0 0 0 0 1 1 2 0 1 2 0 0 2 1 0 0 0 0 0 0 0 0 0 1 0 0 0 0 0 1 1 0 0 1 0 0 0 0 0 2 0 2 0 0 1 0 1 1 0 2 2 0 0 2 2 1 1 0 0 2 1 1 0 0 0 2 1 1 1 1 1 1 1 1 2 0 1 1 2 1 0 1 2 0 2 2 1 1 1 1 2 1 1 1 1 0 0 0 0 1 0 2 2 0 2 1 0 0 0 1 2 2 0 0 0 1 0 1 2 1 1 0 0 0 0 1 1 1 0 0 1 1 0 1 1 0 0 0 0 1 0 0 1 0 0 0 1 0 1 1 1 0 0 0 0 1 0 0 0 0 1 2 0 0 0 2 0 1 0 0 1 1 1 0 0 2 0 0 0 0 2 1 0 1 2 0 0 0 2 0 2 1 1 0 1 2 1 0 0 0 0 0 2 2 2 0 2 0 1 1 0 0 1 1 1 1 1 1 0 1 1 1 2 0 1 0 2 2 0 1 0 1 0 1 0 1 1 0 0 0 1 0 0 0 0 0 0 0 0 0 1 0 1 1 0 1 2 0 1 1 0 1 1 0 0 1 0 0 2 1 2 2 0 0 0 0 1 0 1 0 0 2 1 1 1 1 0 1 2 1 1 0 0 0 0 0 1 2 1 1 2 0 0 0 2 0 0 2 1 1 1 0 1 0 1 1 0 1 1 1 0 0 1 0 2 2 1 1 0 2 1 1 1 2 2 0 1 1 0 0 2 2 1 1 1 2 1 1 0 0 0 0 0 2 0 2 1 1 0 1 0 0 2 0 1 0 0 0 0 2 0 2 1 0 1 0 0 0 1 1 0 2 0 0 0 1 1 0 1 2 0 0 2 0 2 0 1 0 0 0 0 0 0 1 0
64 0 0 0 0 0 0 2 0 0 0 0 2 2 2 0 0 0 0 0 0 0 0 1 1 1 1 0 0 2 2 0 1 2 0 0 2 0 1 1 1 0 0 2 0 0 0 0 2 0 0 0 0 0 2 0 0 0 0 1 0 2 2 1 1 0 2 1 0 1 1 2 2 2 2 2 0 1 1 0 1 0 1 1 1 0 0 0 1 2 0 0 2 2 0 2 0 1 0 1 1 0 0 0 1 1 2 1 2 0 0 1 0 2 0 0 0 0 2 0 0 0 1 2 1 1 1 0 0 0 0 0 0 0 0 0 0 0 0 0 0 2 1 0 0 0 0 0 0 1 1 0 0 0 0 0 0 1 0 0 0 0 1 2 1 2 0 1 0 1 1 0 1 2 1 0 0 0 0 0 0 0 0 2 0 2 2 1 0 0 0 1 0 0 2 2 1 0 0 0 0 0 0 2 2 0 2 2 1 0 1 1 0 0 1 0 0 0 1 0 2 2 1 1 1 0 2 0 0 0 0 0 1 1 1 0 0 2 2 0 0 1 2 0 1 0 0 0 0 0 0 0 2 0 0 1 0 0 0 0 0 0 0 1 1 0 0 0 2 2 0 2 0 2 0 0 0 1 2 0 1 0 2 1 2 2 2 2 1 2 1 2 1 0 2 1 0 1 0 0 1 1 2 0 1 1 0 0 1 2 1 1 0 2 2 1 2 1 1 0 0 2 2 2 1 0 0 0 1 1 1 1 2 0 0 0 0 1 2 0 0 0 1 0 1 1 1 0 0 1 1 0 1 2 0 0 0 1 0 1 1 1 1 0 1 0 0 1 2 0 1 1 1 1 1 0 1 1 1 1 0 2 0 2 0 2 1 0 1 0 1 1 1 0 1 0 1 1 0 0 0 0 1 0 0 0 1 1 1 2 0 0 1 1 1 0 1 0 0 0 1 2 1 2 0 0 0 0 0 0 1 0 1 0 0 1 0 0 0 0 2 0 2 0 2 2 1 1 0 0 0 0 1 1 1 1 0 2 1 1 0 0 1 0 0 2 1 1 0 0 0 0 1 1 1 0 1 0 1 0 1 0 1 1 1 0 1 1 2 0 2 0 0 2 0 0 1 0 0 2 2 2 1 1 1 0 2 1 1 1 0 1 1 0 0 1 0 2 0 2 1 2 0 1 1 1 1 0 1 2 0 0 1 0 1 1 2 0 1 1 0 1 1 1 2 0 1 1 1 1 1 1 0 0 2 2 0 1 0 1 1 0 0 1 1 0 2 1 1 0 0 1 0 0 0 0 2 2 0 2 0 0 2 1 2 0 2 0 0 0 0 0 1 0 0 0 0 0 0 0 0 2 1 1 0 1 1 0 1 1 0 0 0 1 1 1 1 0 2 0 0 2 0 0 0 1 2 0 0 0 0 0 0 0 0 1 0 0 1 1 1 0 1 2 2 0 1 1 1 1 1 2 0 0 0 0 0 2 2 0 0 0 2 1 0 1 0 1 1 1 1 1 0 0 0 1 1 0 0 0 2 0 2 1 0 2 2 1 1 1 1 0 0 1 0 0 0 0 1 1 0 2 0 1 1 0 1 1 1 0 1 1 0 0 0 0 1 0 0 0 0 0 0 2 0 1 1 0 0 0 0 1 0 0 0 0 0 0 0 0 0 0 0 0 0 0 0 1 0 0 0 0 0 0 0 2 0 0 1 1 1 0 1 0 0 0 0 2 2 2 0 1 2 0 0 0 0 2 1 1 0 2 1 0 0 2 0 2 1 2 1 1 2 2 0 0 0 1 1 1 0 1 0 2 2 0 0 0 0 1 0 0 2 1 2 0 1 1 1 1 1 1 1 2 2 0 0 0 1 1 0 1 1 2 0 0 0 0 1 0 0 0 0 0 0 0 0 0 0 0 1 0 0 2 0 0 0 0 0 0 1 0 0 0 0 1 1 1 1 0 1 0 0 0 0 2 0 1 2 1 0 1 2 0 0 2 0 2 0 0 2 0 1 1 2 2 2 2 0 0 0 2 0 1 2 1 0 0 0 0 0 1 0 0 1 2 2 0 1 0 0 1 2 1 0 1 1 1 1 1 1 1 1 2 0 0 0 1 1 0 0 0 1 2 2 0 1 0 0 1 2 0 2 1 1 0 1 0 1 0 0 1 0 0 1 0 1 0 0 0 0 0 1 0 0 0 1 1 2 1 1 1 0 2 0 0 1 0 0 2 0 0 0 2 0 0 0 1 1 0 1 1
65 1 0 1 0 0 0 2 0 2 0 0 0 0 0 0 0 0 1 1 1 1 0 0 0 0 1 1 0 2 1 0 0 1 1 0 2 1 0 1 0 1 0 0 0 0 0 0 2 0 0 0 0 2 0 1 0 1 0 0 0 1 1 1 0 0 1 0 0 0 0 0 1 2 1 2 1 1 1 0 1 0 0 0 1 0 0 2 2 2 1 2 1 2 1 2 0 1 0 2 1 0 1 0 0 0 2 1 0 2 0 0 0 0 0 1 0 0 1 1 1 0 1 0 0 0 0 1 1 2 0 0 0 0 0 0 0 0 1 0 1 1 0 0 1 0 0 0 0 1 1 0 0 0 0 1 1 0 0 1 0 0 0 2 0 1 0 0 1 2 0 2 0 2 0 1 0 1 0 1 0 2 1 0 0 0 2 0 0 0 0 0 0 1 2 1 0 0 0 0 0 1 0 0 2 0 1 1 0 1 0 2 1 0 2 0 1 2 2 0 1 1 0 2 0 0 1 2 0 1 0 0 0 0 2 0 1 2 2 0 0 0 2 0 1 0 0 0 0 0 0 0 1 1 1 1 0 0 0 0 0 0 1 2 2 0 0 0 2 2 1 1 0 2 0 0 1 1 2 0 0 0 1 0 2 0 0 1 0 2 0 0 2 0 2 0 1 0 0 1 2 1 1 1 0 1 0 1 0 1 0 1 0 0 1 1 2 0 1 1 0 2 1 2 1 0 0 0 2 1 1 2 0 0 0 0 0 1 1 0 1 1 2 0 0 0 2 0 1 2 2 0 1 1 0 1 0 0 0 1 1 1 2 0 2 2 0 0 2 0 2 2 0 2 1 1 2 0 1 1 0 2 0 0 1 1 0 0 0 0 0 0 2 0 2 2 2 1 0 0 0 0 1 1 1 0 0 1 0 2 0 0 1 0 1 0 1 1 0 1 0 1 0 1 2 1 2 0 0 1 2 2 1 0 1 2 0 1 0 0 1 0 1 1 0 1 1 1 0 0 0 1 1 2 2 1 1 1 1 0 1 0 0 2 2 2 2 0 0 0 1 0 2 2 0 0 0 0 2 0 0 1 2 2 0 0 1 0 2 1 2 0 0 1 0 0 1 2 2 2 0 0 1 0 2 1 2 1 0 1 0 1 1 0 0 1 1 2 0 1 0 2 0 0 0 0 0 1 1 2 0 1 2 1 1 0 1 0 1 0 0 2 2 1 2 0 1 1 1 1 1 1 0 0 1 1 0 1 0 1 0 0 0 0 0 0 2 1 1 1 1 1 0 0 0 0 1 2 0 2 0 0 1 1 0 1 1 0 0 0 0 1 0 0 0 0 1 0 0 0 0 2 1 1 0 0 0 0 0 1 0 0 0 1 0 0 0 0 0 0 1 1 0 0 0 2 2 1 0 0 1 0 0 0 0 1 0 1 1 1 0 0 0 2 2 0 1 2 1 1 2 1 1 2 1 0 1 2 2 1 0 0 0 0 1 1 0 2 1 1 1 1 1 1 1 2 1 0 0 0 0 1 1 0 0 1 0 1 1 2 1 0 1 2 2 0 2 0 1 1 1 1 0 0 1 0 2 2 2 0 0 0 1 0 0 0 0 2 1 1 0 0 1 2 1 0 1 0 0 0 0 2 0 0 0 0 1 0 1 2 1 1 1 0 0 0 0 1 1 1 1 1 0 0 0 0 0 0 2 0 0 1 2 0 0 0 0 1 0 0 0 1 2 0 0 0 0 0 0 2 1 2 0 0 1 2 0 1 1 2 0 1 1 1 0 0 0 1 0 0 0 1 0 2 1 0 1 1 0 0 0 0 1 0 0 0 1 0 1 2 2 2 2 2 2 0 1 0 1 0 1 0 0 1 0 1 0 2 1 0 0 1 0 0 0 0 0 1 0 1 1 0 0 2 0 0 0 0 0 0 0 0 1 0 0 1 0 1 2 0 0 0 1 1 0 2 0 1 2 0 0 0 1 0 1 1 0 1 1 0 0 0 0 2 1 1 1 2 0 0 0 1 1 0 2 2 0 0 0 1 0 2 1 0 1 2 2 0 2 0 0 2 2 1 1 0 1 0 0 0 2 1 0 0 2 1 1 0 0 1 0 0 1 1 1 0 2 2 1 0 2 0 2 0 1 0 0 0 0 1 1 2 0 0 1 0 0 0 1 1 0 0 0 0 0 1 1 1 1 0 0 1 0 0 0 0 1 0 0 2 0 0 0 1 0 0 0 0 1 0 0 0
66 0 0 2 0 0 0 2 0 2 0 0 0 0 0 0 0 0 1 0 0 0 0 0 0 0 1 0 1 1 1 1 0 1 1 0 2 1 0 1 1 1 1 0 0 1 1 0 2 0 0 0 1 1 0 0 0 0 0 0 0 1 1 0 0 0 1 0 0 0 0 1 2 2 1 2 1 2 2 1 1 0 1 1 1 0 0 1 1 2 1 1 2 0 0 0 0 0 0 1 1 1 1 0 1 0 2 1 1 1 1 2 1 2 1 1 1 0 0 1 2 0 2 1 0 1 1 0 0 0 2 1 0 1 1 1 0 0 0 1 0 2 0 1 0 0 0 0 0 1 0 1 0 0 2 0 1 1 0 1 0 0 0 2 0 1 0 1 2 2 0 2 2 1 0 1 1 1 0 1 0 1 0 2 0 2 2 0 0 0 0 0 1 2 2 2 0 0 0 0 0 0 0 1 2 0 2 0 2 0 0 1 1 0 2 0 0 1 2 1 2 0 0 1 1 1 1 0 0 0 1 1 0 1 2 0 1 2 1 0 0 1 2 1 1 0 0 0 0 0 0 0 1 1 1 0 0 0 0 0 1 1 1 1 1 0 0 1 1 1 0 0 1 1 0 0 0 1 1 0 0 0 1 0 1 1 1 2 1 2 1 2 1 0 1 0 1 1 0 0 0 1 2 0 1 1 0 0 0 2 0 1 0 2 1 1 2 0 0 0 1 1 2 1 0 0 0 0 0 0 0 2 0 2 0 0 0 2 0 1 0 0 2 0 2 2 0 0 0 2 2 0 2 2 1 0 0 0 0 0 1 1 0 0 0 0 0 1 2 0 1 1 1 1 1 1 2 1 0 2 0 0 0 1 0 1 1 0 0 0 0 1 1 0 1 1 1 0 1 1 0 1 1 1 1 0 1 2 0 1 1 0 0 0 0 0 1 0 1 0 1 1 1 1 0 0 0 0 0 0 2 0 0 2 1 1 0 1 0 1 2 0 1 1 1 2 1 0 2 0 0 1 1 1 1 1 0 0 0 0 2 0 1 0 1 2 2 1 0 0 1 1 2 2 1 0 1 0 2 0 1 1 0 0 2 0 0 0 1 0 0 1 0 2 1 0 0 1 1 1 1 1 1 1 1 1 1 2 1 1 0 1 2 1 0 2 0 2 0 2 0 2 2 2 2 0 0 0 0 2 1 0 1 1 0 1 2 0 1 1 0 0 1 0 1 0 1 2 2 0 0 0 0 0 2 2 0 1 0 0 1 0 2 0 0 1 1 1 1 1 1 0 2 0 1 1 2 1 0 2 0 0 2 0 2 0 1 0 0 0 1 1 1 0 0 0 0 0 0 0 0 2 0 2 0 0 1 0 0 1 1 0 0 0 0 0 1 0 0 1 0 1 0 0 0 1 2 2 0 0 0 1 1 0 0 1 1 2 1 1 0 0 0 0 1 0 2 1 1 1 0 1 0 0 0 0 2 1 1 0 0 0 2 0 2 1 0 2 1 0 0 1 1 0 0 2 2 1 1 1 1 0 2 1 1 2 0 1 1 1 1 0 0 1 0 0 2 1 0 2 1 1 0 0 1 0 2 2 2 0 1 0 0 1 0 0 0 0 0 0 0 0 0 2 1 0 1 1 1 0 0 1 0 1 0 0 2 0 1 1 0 0 0 0 0 0 0 1 1 1 0 1 0 0 0 1 0 0 1 0 0 1 2 0 0 0 0 1 0 0 0 0 2 0 0 0 0 0 0 1 0 2 0 0 0 2 0 0 0 2 0 2 1 1 0 0 1 1 1 2 1 1 0 2 1 0 1 0 0 2 0 0 0 0 1 1 1 2 0 1 1 1 2 1 1 0 1 0 1 1 1 0 1 1 0 0 0 0 1 0 1 1 0 1 1 0 1 1 0 0 1 0 1 2 0 0 0 0 1 1 0 0 0 0 0 1 0 0 1 0 0 0 1 1 0 2 0 1 2 2 2 0 1 0 1 1 0 0 0 0 0 0 1 1 2 2 2 2 0 0 2 2 0 0 1 2 0 0 0 1 0 1 1 0 1 1 1 0 2 0 0 2 2 1 1 1 0 0 0 1 2 2 0 2 0 0 0 0 1 0 0 0 1 1 1 0 2 2 1 0 2 0 2 1 0 0 2 0 0 1 0 0 2 0 1 1 2 0 1 1 0 1 1 0 0 1 1 1 1 0 0 1 0 0 0 0 1 0 0 1 0 0 0 1 0 0 1 0 1 0 0 0
67 0 0 0 0 0 0 1 0 1 1 1 0 0 0 0 0 0 2 2 1 0 1 1 1 0 0 0 0 2 2 0 0 1 2 0 2 2 0 1 1 1 0 0 1 1 0 0 0 0 0 0 1 1 0 0 0 2 0 2 0 2 0 0 0 0 0 1 0 0 0 0 2 2 2 2 0 1 1 0 1 0 0 0 1 0 0 0 1 1 0 0 1 1 0 2 0 1 0 1 1 0 1 0 1 0 2 1 1 1 0 1 0 1 0 0 0 0 1 0 1 0 2 1 0 1 1 1 0 1 1 1 1 1 0 0 1 0 0 0 1 1 0 0 2 0 1 0 0 1 1 0 0 0 0 0 0 1 0 0 0 0 0 1 0 0 0 1 0 1 0 1 0 2 1 2 0 1 0 1 1 2 0 1 0 1 2 2 0 0 1 1 1 1 2 2 0 0 0 0 0 1 0 0 2 0 1 1 1 1 0 0 2 0 1 1 0 0 2 1 2 0 0 2 0 0 1 1 0 0 0 0 0 0 1 0 0 2 1 1 0 0 2 0 1 0 0 0 0 0 0 0 2 0 0 0 0 0 0 0 0 0 0 1 0 0 1 0 2 1 0 1 1 1 0 0 0 2 1 1 0 0 1 0 0 0 2 2 0 2 2 0 1 0 2 0 1 1 1 0 0 0 2 0 1 0 1 0 0 0 0 1 0 1 2 0 2 0 0 0 1 1 0 2 2 0 2 0 1 0 1 2 1 2 0 0 0 2 0 1 0 1 1 0 1 1 1 0 0 0 0 0 2 2 0 0 0 0 0 1 2 2 1 0 1 1 0 2 2 0 0 0 1 2 0 0 1 0 0 2 1 0 0 0 0 0 0 0 0 0 0 0 0 0 1 0 0 0 0 0 0 1 1 1 0 1 0 2 0 1 1 0 1 0 1 0 0 1 1 1 0 0 1 1 0 1 0 0 0 1 1 2 0 2 1 1 0 0 0 0 2 0 2 0 0 1 1 2 0 0 0 0 0 1 0 0 0 2 2 2 1 0 0 0 0 1 0 1 0 1 1 1 2 2 1 0 1 0 2 1 1 1 2 2 2 1 0 0 2 1 1 0 0 2 1 0 0 1 1 1 1 0 0 2 0 0 0 2 1 0 0 2 0 0 0 1 0 2 0 1 1 2 0 0 0 1 1 1 1 2 0 1 0 0 0 0 1 0 2 0 1 1 1 1 1 0 2 1 1 1 0 0 0 0 2 1 0 1 0 1 0 0 1 0 1 0 1 0 0 2 2 1 0 0 0 0 2 1 0 2 0 0 2 1 2 0 1 0 2 2 1 0 1 1 1 0 1 0 0 0 0 1 1 0 0 2 2 0 1 2 0 0 0 1 0 1 0 0 0 0 0 0 0 0 0 0 2 1 0 0 2 0 0 0 0 2 0 1 2 0 0 0 0 1 2 0 2 2 2 2 1 1 0 0 0 0 2 2 2 0 0 0 0 2 0 2 2 2 1 0 0 1 1 0 1 1 1 1 1 1 1 1 1 0 0 1 1 2 0 0 1 0 0 1 0 0 1 0 0 0 0 1 0 0 0 0 0 1 2 0 0 0 0 0 0 0 1 2 2 2 0 0 0 1 1 0 0 0 0 0 0 0 0 0 0 0 0 0 1 1 0 0 0 0 0 0 0 0 1 1 0 1 0 1 0 0 0 0 1 1 0 1 2 0 0 0 0 0 1 1 1 0 0 2 2 0 0 1 0 0 0 1 2 0 1 1 0 0 0 2 0 2 2 1 0 0 0 1 0 1 1 1 0 2 0 1 2 1 0 1 0 0 1 1 1 0 2 0 2 2 2 2 1 2 1 0 1 0 0 0 0 0 1 1 0 0 0 0 1 0 1 1 1 1 1 0 1 0 0 0 2 0 0 2 0 0 0 0 0 0 0 0 1 0 1 1 1 0 2 0 0 0 1 1 0 2 0 0 0 0 1 0 0 0 0 0 0 2 0 0 1 0 0 1 2 2 2 2 0 0 0 2 1 0 2 2 0 0 1 1 1 1 1 1 2 0 0 1 2 1 0 2 1 0 0 0 1 1 0 0 2 2 0 1 1 0 0 0 0 0 0 0 1 1 0 0 1 2 0 0 2 0 2 0 0 1 1 1 1 1 0 0 2 0 1 0 1 0 1 2 0 0 0 0 0 1 1 0 2 0 0 1 0 0 0 0 0 0 1 2 0 0 0 1 1 0 0 1 1 0 0 0
68 0 0 0 0 0 0 2 0 1 0 1 1 2 2 0 0 0 1 1 1 1 0 0 0 0 1 0 1 2 2 1 1 1 0 0 2 1 1 0 0 1 0 0 0 0 0 0 2 0 0 0 1 1 0 1 0 1 1 0 1 2 1 1 0 0 1 1 0 0 0 0 1 2 1 2 1 1 1 0 1 0 0 0 2 0 0 0 0 2 0 0 1 1 1 2 1 0 0 1 1 0 0 1 0 0 2 2 2 0 0 2 0 1 0 0 0 1 0 1 1 1 2 0 0 0 0 1 1 1 1 0 1 1 0 0 1 0 1 0 1 1 0 0 0 1 0 0 0 1 1 0 0 0 1 0 1 2 0 2 0 1 0 1 0 1 0 2 0 0 0 0 0 2 1 0 0 1 1 1 0 1 1 1 0 1 2 1 0 0 0 1 0 0 1 1 2 0 0 0 0 0 0 0 2 0 2 1 0 0 1 1 2 0 2 1 1 0 1 1 1 1 0 2 0 0 0 1 1 1 0 0 0 0 2 0 0 2 2 0 0 1 1 0 2 1 1 0 1 1 1 1 0 0 0 0 0 1 2 2 0 2 0 0 1 0 1 1 2 2 0 0 1 2 0 0 1 2 1 1 1 0 2 0 2 2 2 2 0 2 2 1 1 1 2 1 1 0 0 0 0 0 0 2 0 1 0 1 2 2 2 1 0 2 0 0 2 0 1 1 0 2 2 1 2 0 1 1 0 1 0 2 1 1 0 0 0 1 1 1 1 1 2 0 0 0 2 1 1 2 2 0 2 2 0 0 1 0 0 1 1 1 0 1 0 0 0 0 2 0 2 2 0 2 0 0 1 0 1 1 1 1 0 1 0 0 0 1 1 0 0 0 1 0 2 1 1 0 1 1 0 1 0 1 0 1 0 1 1 0 0 0 1 0 1 1 1 0 0 0 0 1 0 1 1 1 1 0 0 1 1 1 0 2 1 0 0 0 0 0 2 0 2 0 0 1 2 2 0 0 0 1 1 2 2 1 1 1 1 0 2 0 0 0 0 0 0 1 0 1 1 1 1 1 1 0 1 0 2 0 0 1 1 1 1 0 0 0 2 1 2 0 0 2 0 0 1 1 1 2 1 1 1 1 1 0 0 2 2 0 0 2 0 0 0 1 1 2 0 2 1 2 1 1 1 0 0 1 0 2 0 1 2 2 0 0 1 0 1 1 0 1 2 1 2 0 2 1 1 2 0 0 0 0 2 2 0 2 2 0 0 2 0 1 1 0 1 1 1 0 0 2 1 0 0 1 1 1 0 1 1 0 2 2 1 1 2 0 0 0 0 0 1 0 0 0 0 1 1 1 1 1 1 1 0 1 1 0 0 0 1 0 0 0 0 0 0 0 0 0 1 2 0 0 0 0 0 0 0 0 1 0 0 0 0 1 0 1 2 0 0 1 0 1 1 0 2 0 0 0 1 1 0 2 0 0 0 0 0 0 0 0 1 1 1 2 0 2 0 0 1 2 1 0 0 2 2 2 1 1 2 0 2 1 2 2 0 1 2 1 1 0 0 0 0 0 0 0 1 1 0 1 0 0 0 0 1 1 1 0 1 1 0 0 0 0 0 1 1 1 0 0 0 2 1 1 1 1 1 0 1 1 1 0 0 2 0 0 1 1 0 0 1 1 0 0 0 0 1 1 0 1 0 0 1 0 1 0 2 1 0 1 2 0 0 1 1 2 2 2 0 0 1 0 1 1 1 1 1 1 1 2 0 0 2 2 0 2 1 2 0 1 2 2 0 0 0 1 1 1 1 2 1 2 0 0 1 0 1 1 0 0 1 1 1 0 2 0 0 0 0 0 0 2 2 0 1 0 0 0 0 0 1 1 0 1 0 1 1 0 0 0 1 1 1 0 1 0 0 0 2 0 0 2 0 0 0 0 1 1 0 1 1 0 0 0 1 1 2 0 0 0 1 0 0 2 1 1 2 1 1 0 0 0 0 2 2 2 0 0 1 0 1 1 1 1 1 2 0 0 0 1 1 0 2 0 0 1 0 2 0 2 1 0 1 1 1 0 2 0 0 2 2 1 1 0 1 2 0 0 2 2 0 1 0 0 0 1 1 0 0 0 2 0 0 0 1 0 0 0 2 0 2 0 0 1 2 0 0 0 0 0 1 0 1 0 0 0 2 1 0 0 0 0 0 0 1 2 0 0 0 2 0 0 0 0 1 0 0 1 0 0 1 1 1 0 0 1 2 0 2 2
69 0 0 1 0 0 0 2 0 1 0 0 0 2 1 0 1 0 1 0 0 0 0 0 0 0 1 0 0 2 2 1 1 1 0 0 2 1 0 2 2 0 0 0 1 0 0 1 0 0 0 0 0 2 0 1 0 0 0 1 1 1 2 2 1 0 2 0 0 1 1 1 1 2 1 2 1 2 1 1 0 0 1 1 1 0 0 1 2 2 0 1 0 1 1 2 0 0 0 2 2 0 1 0 1 1 1 1 1 1 1 2 1 1 1 2 1 0 0 2 2 0 1 2 1 1 1 1 1 1 0 0 0 1 1 1 0 0 0 1 0 2 0 0 1 0 0 0 0 0 0 0 1 0 0 0 1 0 0 1 1 1 1 2 1 2 0 1 1 1 0 0 0 1 0 1 1 1 0 1 0 1 1 0 0 0 1 1 0 0 1 0 0 0 1 1 1 0 0 1 0 1 1 0 2 0 1 1 1 0 1 0 0 1 1 1 0 0 1 1 1 0 0 0 2 0 2 0 0 0 0 0 1 1 1 0 0 2 2 0 0 1 2 0 1 0 1 0 0 0 0 0 1 0 0 0 1 1 1 0 0 0 0 0 0 0 0 0 2 1 0 0 2 2 0 1 0 2 1 1 0 1 2 1 2 2 2 1 0 2 1 0 1 0 2 0 1 0 0 0 1 1 2 0 2 1 1 1 0 1 0 1 0 1 0 0 2 0 1 0 0 1 0 2 2 0 2 0 0 0 2 1 2 2 1 1 1 1 1 1 0 1 2 0 1 1 0 1 1 1 1 1 2 2 0 0 0 1 0 2 2 2 1 0 1 1 0 1 1 1 0 0 1 2 0 1 2 1 1 1 0 2 0 1 0 0 1 0 0 1 0 0 0 0 1 0 1 1 0 0 0 0 0 0 0 0 0 1 0 2 0 0 2 0 2 2 0 0 0 0 0 1 1 1 1 1 1 1 1 1 2 0 0 2 0 0 0 1 0 1 1 0 1 1 0 1 1 1 0 0 1 1 2 2 2 2 0 1 1 0 1 0 1 0 1 2 2 2 0 1 1 1 2 2 2 2 0 0 2 0 1 1 0 0 2 0 0 0 2 1 1 0 0 1 0 0 1 0 0 2 2 2 0 1 1 1 1 1 0 1 0 1 0 0 0 1 0 2 0 1 0 2 2 1 1 0 0 1 0 2 0 2 2 1 0 1 2 0 1 0 1 1 2 1 1 0 0 1 1 1 1 1 0 0 2 2 0 0 0 0 1 0 1 0 1 0 1 1 1 0 1 1 0 0 0 0 1 2 0 2 0 0 1 1 0 1 1 0 0 0 0 0 0 0 0 0 0 0 0 0 0 1 0 2 0 0 0 1 0 0 0 0 0 0 0 0 0 0 0 2 0 1 0 0 0 1 2 2 0 0 0 0 0 0 0 0 0 2 2 0 1 1 0 1 1 0 2 1 1 1 0 0 0 1 0 0 0 2 2 1 1 0 0 0 1 1 1 2 0 0 1 0 0 0 0 1 1 2 0 0 2 0 2 1 0 2 2 1 0 1 1 0 0 2 1 0 2 0 1 2 0 1 0 0 1 0 2 1 1 1 1 1 0 0 0 0 2 1 1 1 0 0 0 2 2 2 0 0 0 0 0 2 0 0 0 0 1 0 0 1 0 1 0 1 0 1 1 0 2 2 1 2 0 0 0 0 0 0 2 1 1 0 1 0 0 0 0 1 1 1 0 0 1 0 0 1 0 0 0 2 0 2 1 0 0 2 0 1 1 2 0 1 2 2 0 0 0 2 0 2 2 2 0 2 1 0 0 1 1 0 0 0 0 0 0 0 1 0 2 2 2 2 2 2 2 0 0 0 1 0 1 0 1 2 0 0 0 0 0 0 0 0 0 1 1 0 1 0 0 0 2 0 1 1 0 0 0 0 0 0 1 0 0 0 1 0 1 1 2 0 0 0 0 1 0 2 0 1 1 1 2 0 1 0 1 1 0 1 0 1 0 1 1 1 2 2 2 2 0 1 0 2 0 1 2 2 0 2 0 1 0 0 0 1 1 1 1 1 1 0 0 1 2 2 0 1 1 1 1 0 1 1 0 1 1 0 0 1 2 1 0 0 2 0 0 0 1 0 0 0 2 0 1 1 0 0 1 0 0 2 0 0 0 0 1 1 1 1 1 0 0 0 0 1 1 1 1 0 2 0 0 0 1 2 0 0 1 0 0 1 0 0 0 2 0 0 0 0 1 0 2 1
70 1 0 1 0 0 0 2 0 1 0 0 1 1 1 0 0 1 2 0 0 0 0 1 0 1 0 0 0 2 2 0 0 2 1 0 1 1 0 2 1 0 1 1 0 1 0 0 2 0 0 0 0 1 0 1 0 0 0 2 0 1 2 2 0 1 0 0 0 0 0 2 2 2 2 2 0 0 0 0 0 0 0 0 2 0 0 1 1 1 1 1 0 2 0 0 0 1 0 2 0 0 1 1 0 0 2 0 0 2 1 1 0 1 0 0 0 0 1 1 1 0 2 2 0 2 2 1 0 2 1 1 0 0 0 0 0 0 0 0 1 1 0 0 0 0 0 0 0 1 0 0 0 0 0 0 0 0 0 1 1 1 0 2 1 1 1 1 1 2 0 1 2 1 0 1 1 1 1 1 0 1 1 0 0 0 2 1 0 0 0 0 1 2 2 0 0 0 0 0 0 0 0 1 1 0 2 2 0 0 0 0 2 0 2 0 0 0 1 1 2 1 0 1 1 0 1 1 0 0 0 0 0 0 1 0 1 2 2 0 0 0 2 1 2 0 0 0 0 0 0 0 1 0 0 0 2 1 0 0 0 0 0 1 1 0 0 0 1 1 0 1 0 2 0 0 0 2 1 1 0 1 1 1 2 1 1 1 0 2 0 0 1 0 2 0 1 0 0 1 1 1 1 1 0 1 0 0 1 1 1 1 0 2 1 0 1 0 1 0 1 2 1 0 2 0 1 0 2 1 1 2 0 1 0 0 0 1 1 0 0 1 0 0 2 2 0 0 1 2 1 0 1 2 0 0 0 0 0 1 1 1 0 0 0 0 0 1 2 0 1 1 1 1 1 0 1 0 1 1 0 0 0 0 1 1 0 0 0 0 0 0 0 0 2 0 0 1 1 1 0 0 0 0 0 0 0 1 0 2 0 0 0 0 0 0 1 0 0 0 0 1 1 1 1 1 0 1 1 0 0 1 0 2 1 1 0 0 0 0 2 0 1 1 0 1 1 1 1 0 0 1 1 2 1 1 0 0 1 0 2 0 0 0 1 1 1 2 0 2 2 2 1 1 2 2 0 0 2 0 0 1 1 1 2 0 0 0 2 0 2 0 0 2 1 0 1 2 1 1 0 0 2 0 2 0 2 1 1 2 1 2 0 0 2 0 0 2 0 1 0 2 1 1 1 0 0 0 1 2 0 1 0 0 1 0 1 1 1 2 0 0 1 1 2 0 1 0 0 2 1 1 0 0 2 0 0 0 0 0 0 0 0 0 0 0 1 2 2 0 1 1 0 0 0 0 1 0 0 0 0 0 0 0 0 0 0 0 0 0 0 1 1 0 0 0 0 0 0 0 0 1 2 0 0 2 2 0 0 1 2 0 0 1 0 0 0 0 0 1 0 1 0 0 0 0 1 2 0 0 1 0 1 0 0 0 0 0 2 0 0 1 1 1 2 0 2 1 0 0 1 2 0 0 0 0 2 2 2 1 1 0 0 1 0 1 1 2 0 0 1 0 2 0 0 2 2 0 1 1 0 1 2 0 1 2 0 0 1 1 1 0 0 1 0 0 1 0 1 2 0 1 0 0 1 0 1 2 2 0 1 1 0 1 0 0 0 1 1 1 1 0 1 2 1 0 0 0 0 0 0 1 0 0 0 1 0 0 0 1 0 1 0 0 1 1 0 1 1 1 0 1 0 0 0 0 1 0 2 0 0 2 1 0 0 0 0 2 2 2 0 0 2 0 0 0 0 2 2 0 0 0 2 0 0 0 2 2 2 2 1 0 2 2 0 0 1 0 0 0 0 1 0 2 0 1 1 2 0 0 0 0 1 1 1 0 2 0 1 1 1 2 1 2 2 0 2 0 1 0 0 1 1 2 0 0 0 0 0 0 0 0 0 0 0 0 0 1 0 0 1 0 2 1 1 0 1 0 0 1 1 0 0 0 0 0 1 0 1 0 0 0 2 1 0 1 0 1 2 1 2 0 0 0 0 1 1 1 1 1 0 0 0 2 2 2 2 2 0 0 0 2 0 0 2 1 1 0 1 2 1 2 0 0 0 2 2 1 2 1 0 2 1 1 0 2 1 0 0 0 2 2 1 1 1 0 0 1 1 0 1 0 2 2 1 1 2 0 0 0 2 0 1 1 1 1 2 0 1 0 1 1 1 0 1 1 1 0 2 2 1 0 0 1 1 1 1 2 0 0 0 2 1 1 0 0 1 0 0 1 0 0 0 1 1 2 0 1 1 0 1 2
71 0 0 1 0 0 0 2 0 1 0 0 0 0 0 0 0 0 1 0 0 0 0 1 1 1 1 0 1 2 2 1 1 1 1 1 1 1 0 1 1 1 1 0 0 2 0 1 0 0 0 0 1 1 1 0 1 0 1 0 1 1 1 1 1 0 2 1 1 1 0 1 2 2 2 2 0 2 2 1 1 0 0 0 2 0 1 0 1 1 0 0 1 2 0 2 1 2 2 1 1 0 1 1 0 0 2 0 0 2 1 1 1 1 0 0 0 1 1 1 1 1 2 1 0 1 1 0 0 0 0 0 0 0 0 0 0 0 0 0 1 2 0 1 1 0 1 0 0 1 1 0 0 0 0 0 0 1 0 1 1 0 0 2 1 1 0 1 1 2 1 0 1 0 0 1 1 1 0 1 0 1 0 0 0 0 2 1 1 1 1 1 0 2 1 1 1 0 0 0 0 0 0 0 2 0 2 1 1 0 1 1 2 0 1 0 0 0 1 0 2 1 0 0 2 0 2 2 0 0 0 0 0 0 0 0 0 2 2 1 0 1 1 0 1 0 0 0 1 1 1 1 2 0 0 0 0 0 0 0 1 1 0 0 0 0 1 0 2 2 0 2 2 2 1 1 0 2 2 1 1 0 1 0 1 1 1 2 0 2 2 0 1 1 2 1 1 1 0 1 0 0 2 0 0 0 2 0 1 2 1 1 0 2 2 0 2 0 2 0 0 1 2 1 2 0 0 0 0 1 2 2 0 1 0 0 0 2 0 1 0 0 2 0 0 0 2 1 2 1 1 1 2 2 0 0 1 1 0 2 2 2 1 1 1 0 0 1 2 0 1 1 1 1 0 1 2 1 1 1 1 1 0 0 1 0 0 0 0 1 0 0 1 1 2 2 2 1 1 1 0 1 1 1 1 0 1 0 0 0 0 1 1 0 1 0 1 0 0 0 1 2 0 0 1 1 1 0 0 0 1 0 1 1 1 2 0 0 0 0 2 0 2 0 1 2 1 2 0 0 0 1 0 1 0 0 0 1 2 0 2 0 0 0 0 0 0 2 0 0 1 1 1 1 2 2 0 0 2 2 1 1 0 0 2 0 0 0 2 0 2 0 0 2 0 0 1 1 1 2 1 1 2 0 2 0 2 0 0 2 0 1 0 2 0 2 0 2 0 2 0 2 2 2 2 0 0 2 0 2 0 2 1 1 1 0 1 0 2 1 1 0 2 2 2 0 2 0 0 2 1 1 0 0 2 2 0 0 0 1 1 0 0 1 1 0 1 0 0 1 0 0 1 0 0 1 2 0 0 0 1 0 1 1 2 0 2 0 0 0 1 0 0 0 0 0 0 0 0 0 0 2 1 1 0 1 0 0 1 1 1 0 0 0 1 1 1 0 0 0 1 0 0 0 0 1 1 1 0 0 0 0 0 0 0 0 0 1 2 0 2 0 0 1 2 0 2 0 2 1 0 2 0 0 0 0 2 1 1 0 0 0 1 2 0 2 1 1 1 1 1 1 0 0 0 2 2 0 0 0 1 0 2 1 1 2 1 2 1 1 1 1 0 2 1 0 2 0 1 1 0 1 0 0 2 0 2 2 2 0 2 2 0 1 1 1 0 0 0 0 0 0 0 1 1 0 0 2 2 0 0 0 0 0 0 0 0 0 0 2 1 1 1 0 0 0 0 2 0 0 0 0 1 1 0 1 1 0 2 0 0 1 0 0 0 0 0 0 0 0 0 0 2 1 1 0 0 0 0 1 0 0 1 0 0 1 1 2 1 2 0 1 2 1 1 1 0 0 0 1 1 2 0 2 0 1 0 0 0 2 0 1 1 1 1 0 2 0 1 1 1 1 1 2 2 0 0 0 1 0 1 0 1 2 0 0 0 1 2 1 1 1 0 0 1 1 1 0 0 0 2 0 1 1 0 0 0 0 0 0 0 0 0 0 1 0 2 0 1 0 0 0 0 1 0 1 0 0 2 0 0 2 0 0 0 0 0 1 0 0 2 0 1 2 2 2 2 1 0 0 0 2 0 0 1 1 1 1 0 1 0 1 0 2 2 0 0 0 1 1 0 2 1 0 1 1 2 1 1 0 2 2 1 2 0 1 0 1 1 0 0 0 2 0 0 1 1 1 0 1 2 0 1 2 1 0 2 0 0 0 0 0 1 0 0 1 2 0 0 0 0 0 1 0 0 0 0 1 0 0 0 2 0 2 0 0 1 0 0 2 0 0 0 1 1 0 0 0 1 0 0 0
72 0 0 2 0 0 1 0 0 0 0 1 0 0 0 0 0 0 1 1 1 1 0 1 0 0 1 0 0 2 2 0 2 2 0 0 1 2 0 0 0 1 0 0 0 0 0 0 1 0 0 0 0 0 0 1 0 0 0 0 2 2 0 0 0 1 0 0 0 0 0 1 0 2 0 2 2 1 1 0 1 0 0 0 2 0 1 1 1 1 0 0 1 1 0 2 0 2 1 1 0 0 0 1 0 0 2 0 2 1 0 2 0 1 0 0 0 0 1 1 1 0 2 1 0 1 1 1 0 1 2 0 0 1 0 0 0 0 0 1 2 0 1 0 1 0 0 0 0 0 0 0 0 0 1 0 0 0 0 0 0 0 0 0 0 2 0 0 1 2 0 2 1 1 0 1 0 1 1 1 0 1 2 0 0 0 2 1 0 0 0 1 2 2 2 1 0 0 0 0 0 0 0 0 2 0 2 1 1 0 0 1 1 0 2 1 1 1 2 1 2 1 0 2 0 0 0 0 0 0 0 0 1 1 1 0 0 2 2 0 0 0 2 0 2 0 0 0 0 0 0 0 0 1 1 0 2 0 0 0 0 0 0 1 1 0 0 1 1 1 0 2 0 2 1 0 0 2 2 1 1 0 1 1 2 1 1 1 0 2 0 1 2 0 2 0 2 2 0 0 0 0 2 0 1 1 1 1 1 2 1 0 0 2 1 0 2 0 0 0 1 1 1 2 0 0 2 0 2 1 2 0 2 1 0 0 0 0 1 1 0 0 1 0 1 1 1 0 0 1 1 0 2 2 1 0 0 1 0 0 0 0 1 0 0 0 0 2 2 0 0 0 0 2 0 0 1 0 2 0 1 1 0 0 1 1 1 1 1 1 2 2 0 0 1 0 1 0 1 1 0 1 0 2 0 1 1 2 0 2 0 0 2 0 2 1 0 0 0 0 0 1 0 1 1 1 1 1 1 1 1 2 0 1 2 1 0 0 0 0 1 0 1 1 0 2 0 1 1 0 0 1 2 2 2 0 0 1 1 1 1 0 0 1 1 1 1 2 0 1 2 2 1 1 1 0 1 0 1 0 1 1 0 0 2 1 0 1 1 0 0 1 0 2 2 0 1 1 1 2 1 1 0 2 0 1 2 1 1 0 0 2 1 1 0 1 1 2 0 1 0 2 0 0 0 1 0 2 0 2 0 1 1 0 0 1 2 0 1 1 1 0 1 1 2 0 1 0 0 2 1 1 0 0 2 1 1 0 1 0 0 1 0 1 1 1 1 1 1 0 0 1 1 0 0 0 1 0 0 2 0 0 1 1 1 0 1 0 0 0 0 0 0 0 0 0 0 1 1 1 1 1 1 2 0 0 1 0 0 2 1 1 0 1 1 1 1 0 0 0 1 1 0 1 0 0 1 1 0 0 2 0 0 0 0 1 0 1 2 0 0 1 0 1 2 1 2 2 1 1 0 2 0 0 0 0 1 1 1 0 0 0 0 0 1 1 2 2 0 0 0 0 0 1 1 1 1 0 0 0 1 0 2 1 0 2 1 2 2 0 0 2 0 1 0 0 1 0 1 1 0 1 0 0 1 0 1 2 2 0 0 0 0 0 0 1 1 1 1 1 0 0 0 1 1 1 0 0 0 0 0 2 1 0 0 2 1 0 0 0 0 0 0 0 1 0 0 1 0 0 0 0 1 0 0 0 0 0 1 0 0 0 1 0 0 1 1 2 2 2 0 0 2 0 0 0 0 1 1 1 0 1 0 1 1 2 0 1 1 2 0 1 2 1 0 0 1 0 0 0 0 1 0 2 0 1 2 1 0 1 0 1 1 0 0 0 1 0 2 2 2 2 1 1 1 0 0 0 0 0 0 0 1 0 0 1 0 1 0 0 0 0 0 0 0 0 0 1 0 0 2 2 0 2 0 0 0 0 0 0 0 0 0 0 0 1 0 1 1 0 0 0 1 0 0 2 0 1 2 1 1 1 0 0 0 1 1 1 1 0 1 0 0 1 1 1 1 2 0 1 0 1 0 1 1 2 0 1 1 1 1 1 0 0 0 2 2 0 1 1 0 2 2 2 0 0 1 1 0 0 2 1 0 0 2 1 1 2 2 1 1 1 1 0 0 1 1 0 0 0 2 0 1 2 2 0 2 1 1 0 1 2 1 0 0 1 2 1 2 0 0 0 0 0 0 0 1 0 2 0 0 0 0 0 0 0 0 0 0 2 0 1 0 0 1 0 0 1 2 0 2 1
73 0 0 1 0 0 1 2 0 1 0 1 0 1 0 0 0 0 0 0 0 0 0 0 0 0 0 0 0 2 1 0 0 2 0 0 2 2 0 0 0 2 1 0 0 0 0 0 1 0 0 1 1 1 0 1 0 1 0 2 1 1 1 1 0 0 2 0 0 0 0 0 2 2 2 2 0 1 1 1 0 0 1 1 0 0 0 1 2 2 1 1 1 2 0 1 0 2 0 2 0 0 2 0 0 0 2 1 0 2 0 0 1 2 1 1 1 0 0 0 1 0 1 2 0 0 0 1 1 1 0 0 0 0 0 0 0 0 0 0 1 1 0 0 2 0 1 0 0 0 0 0 0 0 1 0 0 0 0 2 1 1 0 1 1 2 0 0 0 0 0 1 1 1 0 1 0 1 0 1 0 0 0 0 2 2 0 1 1 0 0 0 1 1 2 2 1 0 0 0 0 0 0 1 2 0 1 0 0 0 0 0 1 0 2 0 0 2 2 0 1 1 0 2 0 0 1 0 0 0 1 1 1 1 2 0 0 2 2 0 0 1 2 0 1 1 1 0 0 0 0 0 2 1 1 0 0 0 0 0 0 0 0 0 0 0 1 1 2 2 0 0 0 2 0 0 1 2 1 0 1 1 2 1 2 1 2 2 0 2 2 0 2 0 2 0 2 1 0 0 1 1 1 1 1 0 0 1 1 1 1 1 0 1 2 0 2 0 1 1 0 2 1 2 2 0 0 1 0 0 2 2 0 2 0 0 0 1 1 1 0 1 2 0 1 1 1 1 1 1 1 0 2 2 1 0 0 2 0 0 0 0 0 0 0 1 0 1 2 0 1 1 1 2 0 1 1 0 2 0 0 1 0 1 1 1 1 1 1 0 0 0 1 0 2 0 1 0 0 0 0 0 0 2 1 1 0 1 0 2 0 0 1 0 1 1 0 1 0 0 0 1 1 2 0 1 1 0 0 0 2 0 1 1 0 1 1 0 0 0 2 0 1 1 0 1 2 2 0 0 0 0 0 2 0 0 0 1 2 1 1 0 0 0 0 1 1 1 0 0 1 1 1 1 1 0 1 1 2 0 1 1 1 1 2 1 0 0 2 2 0 0 1 1 0 0 2 2 1 1 1 1 2 0 2 0 1 2 2 0 0 2 0 0 0 0 0 2 0 1 0 2 0 0 0 1 1 0 1 1 1 1 1 0 1 0 1 0 1 1 1 0 1 0 2 1 1 0 0 2 1 1 0 0 1 1 0 1 0 0 1 0 0 0 0 0 2 1 1 0 1 0 1 0 0 0 2 0 0 2 0 0 2 2 1 1 2 0 1 1 0 0 0 0 0 0 0 0 1 1 1 2 2 1 0 0 1 0 0 2 0 0 0 1 0 0 0 0 0 0 1 1 1 1 0 0 1 1 0 0 1 0 0 0 0 0 0 1 2 0 0 2 1 1 2 0 2 1 0 0 0 2 0 1 0 0 2 1 1 1 1 0 0 1 1 2 1 1 2 1 0 2 0 0 0 2 2 0 1 1 0 2 1 0 0 1 1 1 2 1 2 0 0 2 0 0 2 0 1 2 0 2 0 0 0 0 2 2 2 1 0 0 1 1 1 1 0 1 1 1 0 0 0 2 1 0 0 0 0 0 0 1 1 0 0 1 0 0 0 0 0 0 0 1 0 0 0 0 0 0 0 0 0 0 0 1 1 0 2 0 0 0 2 0 0 1 1 2 2 2 0 1 0 1 0 0 0 2 2 0 1 2 1 1 1 1 0 1 1 2 1 1 2 2 1 1 0 1 1 2 1 1 0 2 0 1 0 0 1 0 0 0 2 1 2 0 1 1 1 1 1 1 1 1 0 0 0 0 0 1 0 0 1 1 0 0 0 0 0 0 0 0 1 1 1 0 1 0 0 0 2 0 1 1 1 0 0 0 0 0 0 0 0 0 0 0 1 0 2 1 1 0 1 0 0 2 0 0 1 1 2 0 0 0 0 0 0 2 0 1 0 1 1 1 1 1 1 2 0 0 0 2 0 0 2 1 1 0 0 1 0 1 0 0 0 2 2 1 2 0 1 1 2 1 2 1 1 1 0 1 2 2 0 1 0 0 0 0 0 0 0 0 0 0 0 1 1 1 0 0 2 0 2 1 0 0 1 1 1 1 0 0 0 0 0 0 2 0 2 0 0 0 0 0 0 0 1 1 1 1 0 1 0 0 0 0 0 0 0 2 0 1 0 1 0 0 0 1 1 0 1 2
74 1 0 1 0 0 0 2 0 2 0 0 0 0 0 0 0 0 1 0 0 0 0 0 0 0 0 0 1 1 1 0 0 1 1 1 1 1 0 0 0 1 0 0 0 1 1 0 2 0 0 0 0 1 1 1 0 0 0 0 1 1 1 2 0 0 1 1 0 0 0 1 2 2 2 2 0 1 1 0 1 0 1 2 1 0 0 1 1 1 0 1 0 1 1 2 0 1 0 2 1 0 0 0 2 1 2 1 1 1 0 1 0 1 0 0 0 0 0 2 2 0 1 2 1 1 1 1 1 1 1 0 0 0 0 0 0 0 0 0 0 2 2 0 0 0 0 0 0 0 0 0 0 0 1 0 0 0 0 1 1 1 1 2 1 2 0 2 2 2 0 0 0 1 0 0 0 0 0 0 0 1 0 1 0 1 2 1 0 0 0 1 1 2 2 0 0 0 0 0 0 1 0 0 2 0 2 1 1 0 0 1 0 0 2 0 0 1 2 0 2 1 1 2 0 0 1 1 0 0 1 1 1 0 1 0 0 2 2 0 0 1 2 0 1 0 0 0 0 0 0 0 2 0 0 0 1 0 0 0 0 0 0 1 1 0 0 0 1 1 0 1 1 2 0 0 0 2 2 1 0 1 1 0 1 0 0 1 0 2 0 0 1 0 2 0 1 0 0 0 1 1 1 1 0 0 0 0 1 2 1 0 0 1 0 0 1 1 1 0 0 2 1 1 1 0 2 0 0 1 2 0 0 1 0 0 0 0 1 2 0 1 2 0 0 0 1 0 1 1 1 0 2 2 0 0 0 1 0 0 0 0 2 0 1 0 0 2 2 0 0 0 0 2 0 0 0 0 1 1 1 0 0 0 1 0 0 1 1 0 0 0 0 0 2 0 1 0 1 1 0 1 1 1 0 1 1 1 0 2 0 0 0 0 0 0 0 0 0 0 0 2 0 1 1 1 1 0 0 0 0 0 0 2 0 0 0 1 0 0 2 0 1 1 0 0 2 2 0 0 0 0 1 2 2 1 1 0 1 1 1 0 0 0 0 1 1 1 0 0 0 0 1 1 1 1 0 0 1 0 0 1 2 2 0 0 2 2 2 0 1 0 0 2 0 0 1 1 0 1 1 1 1 1 1 0 1 1 1 1 0 1 1 1 0 1 0 2 0 0 1 2 2 1 1 0 0 1 0 2 0 1 1 0 0 1 0 0 2 2 0 0 2 0 2 0 0 1 1 1 0 0 0 1 1 0 0 0 0 1 0 0 1 1 1 0 1 1 1 0 0 0 0 0 0 0 1 1 0 2 0 0 1 1 0 1 0 0 1 1 1 1 0 0 0 0 0 0 0 1 1 2 0 2 0 0 0 0 0 0 0 0 0 1 1 1 1 0 0 0 0 0 0 1 0 0 1 1 0 0 1 0 1 0 0 1 0 0 1 1 1 0 0 1 2 0 2 1 1 1 2 1 0 0 0 0 1 1 1 0 0 0 1 1 1 2 1 2 0 0 1 0 0 1 1 2 1 1 0 1 1 0 1 1 1 1 0 2 1 1 2 0 0 1 0 0 1 0 1 2 1 1 0 0 0 0 1 1 1 0 0 0 0 0 0 1 0 0 0 0 0 0 1 2 0 1 1 1 1 0 1 2 0 0 0 0 0 0 1 2 1 1 0 0 0 0 0 1 0 0 0 0 0 0 0 0 1 0 2 1 0 1 2 1 0 1 1 0 1 1 1 0 0 1 0 0 0 0 0 1 0 2 1 1 1 2 0 2 2 2 0 0 2 2 1 1 0 2 0 2 2 2 0 1 1 1 1 0 0 2 0 0 0 0 1 1 2 0 1 2 1 1 1 0 0 0 0 0 0 0 0 0 0 0 0 0 0 0 0 0 0 0 1 1 1 0 1 2 1 0 1 0 0 2 0 0 0 0 0 0 0 0 0 0 0 0 1 0 1 0 1 0 2 1 0 1 0 1 2 2 2 0 0 0 0 0 0 2 0 0 1 0 0 2 2 2 2 2 0 0 0 2 0 0 2 1 1 1 1 2 1 2 0 1 1 1 1 1 2 1 0 2 1 1 0 2 0 2 1 0 2 2 2 2 0 1 1 1 1 0 0 0 1 1 1 0 1 0 0 0 0 1 2 1 1 0 1 0 0 0 0 0 2 0 2 1 2 0 1 1 0 0 0 0 0 2 2 2 0 0 0 2 1 1 0 0 1 0 0 2 0 0 0 2 1 0 0 0 0 0 2 2
75 1 0 1 0 0 1 2 1 2 0 0 1 1 1 0 0 0 1 1 1 1 0 1 0 0 1 0 0 2 2 0 0 0 1 2 2 1 0 0 0 2 1 0 0 0 0 0 1 0 0 0 0 0 0 2 1 0 1 0 1 1 2 0 0 2 1 0 0 1 1 2 2 2 2 2 0 1 1 0 1 0 0 0 1 0 0 0 2 2 0 0 0 1 1 2 0 1 1 2 1 0 1 0 1 1 2 1 2 1 0 1 1 2 1 2 2 0 1 1 1 0 2 1 0 1 1 1 1 1 0 0 0 0 0 0 0 0 0 0 1 1 0 0 1 0 1 0 0 1 1 0 0 0 1 0 1 0 0 1 1 1 0 2 2 2 0 0 0 2 0 1 1 2 1 2 1 0 0 0 0 1 0 0 1 1 0 1 0 0 0 1 1 0 1 1 1 0 0 0 0 0 0 1 2 0 1 0 1 0 0 0 1 0 0 2 1 0 1 0 1 1 1 1 1 0 2 0 0 0 1 1 0 0 2 0 1 2 2 0 0 0 2 0 1 0 0 0 0 0 0 0 2 0 0 0 1 0 0 0 0 0 0 1 1 0 0 0 1 1 0 0 2 2 1 0 1 1 2 0 1 0 2 2 2 2 2 2 1 2 2 1 1 1 2 0 1 1 0 1 1 0 2 0 1 1 1 0 2 2 2 1 0 1 1 0 0 0 0 0 1 1 2 1 2 0 1 1 1 2 2 1 0 0 0 0 0 1 1 1 1 1 2 0 0 0 1 0 1 1 1 0 1 1 1 1 0 0 0 1 2 2 1 0 1 0 0 2 2 0 0 0 0 2 0 1 2 1 0 2 0 2 0 0 0 1 1 1 1 0 0 0 1 1 1 1 2 0 0 0 0 0 1 1 0 1 1 1 0 0 2 0 0 0 0 0 0 0 1 0 0 1 0 0 0 0 0 0 0 1 2 1 0 2 2 1 0 1 1 0 1 0 1 1 0 2 0 0 0 0 0 0 1 2 1 1 0 0 1 1 1 0 1 1 1 2 2 2 0 0 2 2 1 1 2 0 2 1 2 0 1 2 1 1 1 0 1 1 1 0 1 1 0 1 0 0 1 2 2 1 0 0 1 1 1 2 1 0 0 1 0 2 0 1 0 2 1 2 0 1 0 2 1 1 1 0 0 0 0 1 2 0 0 0 0 0 0 0 2 0 1 1 0 0 2 0 2 0 0 2 0 0 0 0 1 1 0 1 0 1 0 0 0 1 1 0 1 2 2 0 0 0 1 0 0 1 1 2 0 2 0 0 0 0 0 0 0 0 1 1 0 0 0 0 0 0 0 0 0 0 0 2 0 2 0 0 0 0 0 1 0 0 0 0 0 0 0 0 1 1 0 2 0 0 0 1 1 1 0 0 0 0 0 1 0 0 1 1 1 1 1 0 0 1 1 0 2 1 1 1 2 1 0 1 0 0 2 0 0 0 0 0 1 1 1 2 0 1 1 1 0 1 0 1 1 2 2 1 1 1 2 0 1 0 0 1 1 1 1 0 1 0 0 1 0 0 1 0 0 0 0 0 0 0 1 0 2 1 1 0 0 0 0 0 0 0 0 1 1 1 0 0 0 1 1 0 0 0 0 0 0 1 0 0 0 0 0 0 1 1 0 0 0 0 0 0 0 0 0 0 0 0 0 0 1 0 1 0 2 1 0 1 0 0 0 1 1 2 2 2 0 0 2 1 0 0 0 1 1 0 0 1 0 1 1 2 1 2 1 2 1 1 1 0 0 0 0 1 0 2 2 2 0 1 2 0 2 0 0 0 1 1 1 1 1 0 1 0 1 1 1 1 1 1 1 0 0 0 1 0 0 0 0 1 0 1 0 1 1 0 0 1 0 0 1 0 0 0 0 0 2 0 1 1 0 0 0 0 0 0 0 0 0 0 0 0 1 1 1 0 1 0 1 0 0 0 0 1 1 0 0 2 0 0 0 1 1 1 0 1 0 0 0 1 1 0 1 1 0 0 2 1 0 0 2 1 0 1 0 1 0 1 1 0 1 1 1 0 1 1 0 2 2 2 0 2 1 1 1 0 2 2 0 1 0 0 0 1 1 0 0 0 2 0 0 0 1 0 0 0 0 1 2 0 1 0 0 1 0 0 0 0 1 0 1 1 1 0 2 2 1 0 0 0 0 1 1 1 1 0 0 1 0 1 0 0 0 0 0 2 1 1 1 2 1 0 0 1 1 0 2 2
76 0 0 2 0 0 1 2 0 2 0 0 0 1 1 0 0 0 2 2 2 2 0 1 0 1 0 0 0 1 1 0 2 2 0 0 1 2 0 1 1 0 0 0 0 1 1 0 1 1 1 0 1 1 0 0 0 1 0 1 1 2 1 1 1 0 2 0 0 0 0 1 1 2 1 2 1 1 1 0 1 0 0 1 2 0 0 0 2 2 0 0 0 2 1 1 0 0 0 1 1 0 1 0 1 1 1 1 1 1 0 1 1 2 1 1 1 0 0 2 2 0 2 0 0 0 0 0 0 0 1 1 0 1 1 0 1 0 0 0 1 1 0 0 1 0 0 0 0 2 0 0 0 1 0 0 1 0 0 1 1 1 0 2 0 1 0 1 2 2 0 2 1 0 0 1 0 1 0 1 0 0 1 0 0 0 1 2 0 0 0 2 1 0 2 2 2 0 0 0 0 1 0 0 2 0 0 0 2 0 0 1 0 0 1 0 0 0 1 1 2 1 0 2 0 0 0 1 0 0 1 1 0 0 2 0 0 1 1 0 0 0 2 0 2 0 0 0 1 1 1 1 1 0 0 0 1 0 0 0 0 0 0 1 1 0 1 0 1 1 0 2 1 2 0 0 0 1 1 0 0 1 2 1 2 0 1 1 0 2 0 0 1 0 2 0 2 1 0 1 1 1 0 2 0 0 0 1 1 1 1 0 0 2 1 0 2 0 0 1 1 2 2 1 2 0 1 1 1 1 2 0 0 2 0 1 0 2 0 1 1 0 2 0 0 0 2 0 2 1 1 0 2 2 0 0 1 2 0 0 1 2 1 0 1 1 0 1 1 0 0 0 1 2 0 1 0 1 0 2 0 2 0 2 1 1 1 1 1 0 0 0 1 0 2 1 1 2 0 0 0 0 0 1 0 1 0 0 0 1 0 0 1 0 1 1 0 0 1 0 1 1 1 1 0 0 0 0 0 0 1 0 1 1 0 1 0 0 0 0 1 0 1 1 0 2 1 1 0 0 0 0 0 0 0 0 0 1 1 0 2 0 0 1 1 1 1 1 0 1 1 1 1 1 1 0 1 0 2 2 2 1 0 0 2 0 0 0 2 1 1 0 0 2 1 0 1 2 2 2 2 0 2 0 2 0 2 2 2 0 0 2 1 0 1 1 0 2 0 1 2 2 1 0 0 2 2 1 0 2 1 1 0 0 0 0 2 0 1 2 0 0 1 1 2 0 2 1 1 2 0 0 0 0 1 1 0 0 0 1 0 0 0 0 0 0 1 1 1 1 1 1 0 0 0 0 0 2 0 2 0 1 2 2 1 1 2 0 1 1 0 0 1 0 0 0 1 2 2 2 2 1 1 1 0 1 2 0 1 2 0 0 0 2 1 2 1 0 0 0 1 1 0 1 0 0 2 2 0 0 0 1 0 0 0 0 1 0 2 0 1 0 0 0 1 0 2 1 2 2 1 1 0 1 1 1 1 1 1 0 0 0 1 0 1 1 1 1 1 1 0 1 0 1 1 2 2 1 0 0 1 0 2 1 0 2 2 2 0 2 2 0 0 1 0 0 1 1 0 2 1 1 1 0 0 0 1 2 2 0 0 0 0 0 0 1 0 2 2 2 0 0 0 2 1 0 0 1 1 0 0 0 1 1 0 1 1 0 0 0 0 0 0 0 0 0 0 0 1 1 1 1 1 1 0 0 0 0 2 1 1 2 2 0 0 0 0 1 0 0 0 0 2 1 1 0 0 2 1 0 1 2 0 0 0 2 0 2 2 2 1 0 2 1 0 0 0 1 0 1 1 1 0 2 1 0 1 2 0 0 0 0 1 1 1 0 2 1 2 2 1 2 1 2 2 0 0 0 1 0 1 0 1 1 0 1 1 0 0 0 0 0 1 1 1 0 1 0 0 0 2 0 1 1 1 0 1 0 0 0 0 0 0 0 1 1 0 0 2 0 0 0 0 0 0 2 0 0 1 0 0 1 0 0 0 0 0 0 0 0 0 0 0 2 2 2 2 2 0 0 0 1 0 0 2 2 0 1 0 1 1 1 0 1 2 1 1 2 2 0 1 1 1 0 0 0 1 1 2 0 2 1 0 1 1 0 0 1 1 0 0 0 1 0 0 0 1 0 0 0 2 0 2 1 0 1 2 1 1 2 0 1 0 0 0 0 0 0 1 1 1 0 0 0 0 2 2 2 0 0 0 2 1 2 0 0 0 0 0 2 1 0 0 2 1 0 0 0 1 1 0 0
77 0 0 1 0 0 0 1 1 2 0 1 1 1 1 0 0 0 0 1 1 1 0 0 0 0 1 0 1 1 1 0 0 2 1 0 2 1 1 0 0 1 0 1 0 1 0 0 1 0 0 0 0 0 1 2 0 0 0 1 0 0 2 2 0 1 1 0 0 1 1 1 1 2 1 2 1 1 1 0 1 0 0 1 1 0 0 0 1 1 0 0 0 1 0 2 0 2 0 2 2 0 0 0 1 1 1 1 1 1 0 1 1 2 2 2 2 1 1 1 1 1 1 1 0 0 0 0 0 0 2 1 0 1 1 1 1 0 0 2 1 1 0 0 1 0 0 0 0 0 0 0 1 0 1 0 1 1 0 0 0 0 0 2 0 0 0 1 0 1 1 1 2 1 0 2 1 1 0 1 0 0 0 1 1 2 1 1 1 1 1 1 0 1 2 1 0 0 0 0 0 0 0 1 2 0 1 0 1 0 0 0 2 0 2 1 1 2 2 0 2 2 0 0 2 0 2 2 0 1 0 0 0 0 2 0 0 2 2 0 0 0 2 0 1 0 0 0 0 0 0 0 1 1 1 0 1 0 0 0 0 0 0 1 0 0 0 0 1 1 0 0 2 2 1 1 0 1 1 0 1 0 2 2 2 2 2 2 0 1 1 1 1 0 2 0 1 0 0 0 0 0 2 0 2 1 0 0 0 1 0 1 0 1 1 1 2 0 0 1 0 1 1 0 1 0 1 1 0 1 2 1 0 1 0 0 0 1 1 0 0 1 2 0 0 0 0 1 1 0 0 1 1 1 1 1 0 1 0 2 2 2 1 0 0 0 0 1 2 0 1 1 1 2 0 1 1 0 0 2 0 1 1 2 1 1 1 0 0 0 0 0 1 1 2 2 2 0 1 1 0 1 0 1 1 0 0 1 0 1 1 0 1 0 1 1 1 1 1 1 0 0 0 2 1 1 1 0 0 0 0 0 0 1 2 1 0 0 0 0 1 0 1 1 1 1 2 0 0 0 1 0 0 0 0 0 0 1 1 0 1 0 0 0 0 0 0 2 0 2 2 2 2 2 1 1 0 0 2 0 1 2 1 1 2 1 0 1 2 0 1 0 0 2 0 0 2 2 1 1 0 0 1 1 1 0 1 1 1 0 0 2 1 0 1 1 1 2 0 1 1 2 1 1 1 0 0 1 1 2 0 1 0 0 2 0 0 0 2 2 1 1 2 1 1 0 1 1 1 1 0 0 0 0 2 1 1 0 0 0 1 0 0 0 0 0 0 0 0 0 0 2 0 0 0 0 0 1 0 2 0 0 0 1 0 1 1 0 0 0 0 0 0 0 2 0 0 1 1 2 2 1 0 2 0 0 0 0 0 0 1 0 0 0 0 0 0 0 1 0 0 1 0 0 0 2 2 2 0 0 1 0 1 0 0 2 0 0 2 0 0 1 0 1 1 0 2 2 0 0 1 2 0 0 0 0 0 2 2 0 0 0 1 0 1 1 1 2 0 0 1 0 1 0 0 1 0 2 1 1 2 0 2 0 1 2 0 1 2 1 2 0 1 1 1 0 1 0 0 1 0 1 1 0 1 0 1 2 2 0 1 0 0 0 0 0 0 0 0 0 0 0 0 2 2 1 0 1 1 0 1 1 1 0 0 0 0 0 1 2 1 1 0 0 0 1 0 0 1 1 0 1 0 0 0 0 0 0 2 0 0 2 0 0 1 1 1 2 0 0 0 0 2 0 0 0 0 0 1 0 0 0 0 0 1 2 0 2 1 2 0 1 2 2 0 0 0 1 0 1 0 0 0 2 0 0 0 0 2 0 0 0 1 1 1 0 2 0 0 1 0 0 0 2 2 0 1 0 0 2 0 0 1 2 0 1 0 1 2 0 0 0 0 0 0 0 0 1 0 0 1 0 0 2 0 0 0 0 1 1 0 0 0 0 0 0 1 0 1 0 0 0 1 0 0 1 0 0 1 1 2 0 0 0 0 1 1 0 0 0 0 0 1 2 2 2 2 2 0 0 0 2 1 1 1 2 0 0 0 1 1 1 0 2 2 0 0 1 2 0 1 1 1 1 0 2 1 0 0 1 1 1 1 2 0 0 0 1 1 0 0 0 2 0 0 1 2 0 0 0 2 0 1 1 1 0 1 1 1 2 0 1 0 0 1 0 0 0 1 0 0 0 0 0 0 2 2 2 0 0 0 2 1 1 0 0 1 0 0 0 0 0 0 1 1 0 0 0 0 0 2 1
78 1 1 2 0 0 1 1 1 1 0 1 0 0 0 0 0 0 1 1 1 0 0 0 0 0 0 0 2 1 1 1 1 1 1 1 1 2 1 0 0 0 1 1 0 1 1 0 2 0 0 0 0 0 0 1 0 0 1 2 0 1 2 2 1 1 1 0 0 1 1 1 2 2 1 2 1 0 0 0 0 0 0 0 0 0 0 0 1 2 0 0 1 1 0 2 0 0 0 1 2 0 1 0 1 0 2 1 0 2 0 0 0 2 0 0 0 0 0 2 2 0 2 1 0 1 1 1 1 1 0 0 0 0 0 0 1 0 0 0 1 2 0 0 1 0 0 0 0 1 0 0 0 0 1 0 0 0 0 0 0 0 1 2 0 2 0 1 0 1 0 1 0 2 0 1 0 1 0 1 0 0 1 0 0 0 2 2 1 0 0 0 0 0 2 2 2 0 0 2 0 2 0 0 2 0 1 0 1 2 0 1 0 0 0 0 1 0 1 1 1 0 1 2 0 0 1 0 0 0 1 1 0 0 1 0 0 2 2 0 0 0 1 0 1 0 0 0 0 0 0 0 1 0 0 0 1 0 0 0 0 0 0 1 1 0 2 1 1 0 0 2 2 2 1 0 0 2 2 2 0 0 2 1 2 2 2 1 1 2 1 0 0 0 1 1 0 0 0 0 1 1 2 0 1 0 2 0 0 0 0 1 0 1 2 1 2 1 0 0 1 2 2 1 0 0 0 0 2 0 1 2 1 1 0 0 0 2 0 1 0 0 2 0 1 1 1 0 1 1 1 0 2 2 0 0 1 1 0 0 0 0 2 0 2 1 0 2 2 0 1 1 0 2 1 1 1 1 0 2 0 2 1 1 1 1 0 0 0 0 0 1 0 0 1 0 0 1 0 0 0 0 0 1 0 1 0 0 0 2 0 0 2 0 2 0 0 0 0 0 0 2 1 1 2 2 1 2 2 0 1 1 1 0 1 2 0 1 0 0 1 0 2 0 0 2 0 2 0 0 0 0 0 2 1 0 1 1 1 1 1 0 0 0 0 0 0 0 0 0 0 0 2 2 2 1 1 0 2 1 0 2 0 0 2 0 0 1 2 0 2 0 0 1 2 0 0 1 1 2 1 1 1 1 1 2 1 2 0 1 0 1 1 0 1 0 0 2 0 1 1 2 0 0 0 1 0 0 0 1 1 0 0 0 1 0 1 1 2 0 1 1 1 1 0 0 0 0 0 2 0 0 0 0 2 1 0 0 0 0 2 0 2 0 0 2 0 0 0 1 0 1 1 0 1 0 1 0 0 1 0 0 2 2 1 1 2 2 0 0 0 0 0 0 1 0 1 0 0 0 0 1 1 0 0 2 2 0 0 2 1 1 0 1 0 0 0 0 1 0 1 2 0 0 0 1 2 2 0 0 2 0 0 0 0 1 0 0 2 0 1 1 0 1 1 0 2 1 1 1 1 1 0 2 0 0 1 2 2 0 0 0 1 1 1 2 0 2 0 0 0 0 0 1 1 2 1 1 1 1 0 2 2 0 0 2 0 0 2 2 2 0 0 0 0 0 0 0 1 2 1 2 0 0 2 0 2 2 2 1 0 0 0 0 2 2 1 0 0 0 0 0 1 2 1 0 0 1 1 0 1 1 1 0 0 1 0 0 0 1 0 1 0 1 0 1 0 1 0 0 0 0 1 1 0 0 1 0 0 0 0 0 2 0 0 1 1 2 0 0 0 1 1 1 1 0 0 1 1 1 1 2 0 0 0 2 0 1 1 2 0 1 2 2 1 1 0 1 0 2 2 2 0 2 1 0 1 0 0 2 0 0 1 1 1 0 2 0 2 2 2 2 2 2 2 0 1 0 1 0 0 1 1 0 0 1 1 0 0 0 0 1 0 0 1 1 1 0 0 0 2 0 1 1 1 0 1 0 0 0 1 0 1 0 0 0 0 0 1 0 0 0 1 0 0 1 0 1 1 1 2 0 0 0 0 0 0 0 0 0 0 0 1 1 2 2 2 1 0 0 1 2 0 0 1 2 0 0 0 0 0 1 0 2 2 0 0 0 1 1 0 2 2 2 0 0 0 1 1 0 1 1 0 0 1 2 1 1 1 0 0 0 2 1 1 1 1 0 0 0 2 0 2 2 1 0 2 1 0 1 0 1 2 0 2 0 1 0 1 1 1 0 1 0 0 1 1 2 0 0 0 2 0 0 0 0 0 0 0 1 0 0 0 1 1 0 0 1 2 0 1 1
79 0 0 1 0 0 0 2 0 1 0 0 0 0 0 0 0 0 1 1 1 1 0 0 0 0 1 0 0 2 2 1 1 0 0 0 1 2 0 0 0 2 1 1 0 1 1 0 1 1 1 0 1 1 0 1 0 0 0 1 1 1 2 2 0 0 2 0 0 1 1 2 2 1 0 1 1 0 0 0 0 0 0 1 2 0 0 0 2 2 0 0 0 1 1 2 1 0 0 1 2 1 2 0 0 0 2 2 2 0 0 2 0 1 0 1 1 0 1 1 1 0 2 1 0 1 1 0 0 1 0 1 0 1 1 1 1 0 0 1 0 2 0 0 1 0 1 0 0 2 0 0 0 0 1 0 1 1 0 1 1 1 0 2 0 2 0 1 0 1 0 1 0 1 2 0 0 1 0 1 0 0 0 2 0 2 2 1 0 0 0 2 0 0 0 2 1 0 0 0 0 0 1 0 2 0 2 1 0 0 2 2 0 1 1 1 0 0 1 1 2 1 1 1 1 0 2 2 0 1 0 0 0 0 0 0 0 2 2 1 0 0 1 0 1 0 0 0 1 1 1 1 0 0 0 0 1 0 0 0 0 0 0 0 0 0 1 0 2 1 0 0 0 1 0 0 1 2 1 0 0 0 2 1 1 1 2 2 1 2 2 0 1 0 2 1 1 1 0 1 0 0 2 0 1 0 0 1 0 1 0 1 0 0 1 0 1 0 2 0 0 2 1 0 2 0 1 0 2 0 2 1 1 1 0 0 0 0 2 1 0 0 2 0 1 1 1 0 1 0 1 0 2 2 0 0 1 1 0 1 1 1 2 0 2 0 0 2 2 0 0 0 2 1 1 1 1 0 1 1 0 1 1 1 0 0 0 0 0 0 0 1 1 0 1 0 0 0 1 1 0 1 1 1 1 0 0 2 0 1 1 0 0 0 0 0 1 1 0 1 0 1 0 2 0 0 0 1 1 0 1 0 1 0 0 1 0 1 0 0 0 0 0 2 0 2 1 0 2 0 0 0 0 0 0 0 0 2 2 2 0 0 0 0 0 0 0 1 0 0 0 0 1 1 2 0 2 0 2 0 0 2 2 2 1 1 0 1 2 1 0 0 1 0 1 0 2 1 0 1 1 1 1 1 1 0 1 1 2 0 1 1 1 0 0 0 0 1 0 2 1 1 1 1 2 0 0 0 0 1 1 0 0 0 0 0 0 0 2 1 0 1 0 0 1 0 1 2 2 0 0 0 0 0 2 1 0 1 0 1 0 0 1 0 1 0 2 0 0 0 1 1 0 0 0 1 1 0 0 2 0 0 1 0 1 0 0 0 0 0 1 0 1 0 0 0 1 1 1 1 1 1 1 1 0 1 1 0 0 1 0 0 0 0 0 1 1 0 1 0 1 1 0 2 0 0 2 1 0 0 2 0 0 0 0 1 0 1 2 0 0 1 1 1 1 0 1 0 1 0 1 1 0 1 0 0 2 2 1 0 0 0 0 1 0 1 1 1 1 1 1 1 1 0 0 2 1 2 1 1 2 0 2 1 0 2 0 1 2 1 2 0 0 2 0 0 1 0 2 2 1 1 0 0 0 0 1 1 2 1 0 0 0 0 0 1 1 2 2 2 0 1 0 2 2 1 0 0 0 0 0 1 0 0 0 0 1 0 1 2 1 1 1 1 0 0 0 1 0 0 0 0 1 2 0 0 0 0 1 0 0 0 1 0 1 0 0 1 1 1 0 1 2 0 0 0 0 1 1 1 0 1 0 1 1 2 0 2 1 2 0 1 2 1 0 0 0 1 0 1 1 1 0 2 0 1 0 1 1 0 0 0 1 1 1 0 1 1 2 2 2 2 0 2 2 0 1 0 0 0 0 0 1 1 0 0 0 2 2 0 0 2 0 1 1 0 1 0 0 0 2 0 0 2 0 0 1 0 1 1 0 0 1 0 0 0 1 0 2 0 1 0 1 0 1 1 1 0 1 1 2 0 0 0 0 0 0 1 0 0 0 0 0 1 2 1 1 2 0 0 0 1 0 0 2 0 0 0 0 1 0 1 0 0 0 2 2 1 2 1 0 2 2 0 1 1 1 1 1 0 1 1 0 1 1 1 0 2 2 0 0 0 1 0 0 1 1 0 0 0 2 0 2 2 1 0 2 0 1 0 0 1 1 0 2 0 0 0 1 1 1 0 1 0 0 0 0 2 0 0 0 2 1 2 0 0 1 0 0 2 1 0 0 2 0 0 0 0 1 0 0 0
80 1 0 1 0 0 0 2 1 1 0 0 0 0 0 0 0 0 0 1 2 1 0 0 0 0 1 0 1 1 1 1 0 1 1 0 2 1 0 0 0 1 0 0 1 0 0 0 2 0 0 0 0 0 1 1 0 1 0 1 0 1 2 2 0 1 1 0 0 0 0 0 2 2 1 2 1 0 0 0 0 0 0 0 2 0 0 1 1 2 1 1 0 1 0 1 0 0 0 0 2 0 0 1 1 0 2 0 1 1 0 0 0 1 0 0 0 0 0 1 2 0 2 0 0 0 0 1 1 1 1 1 0 0 0 0 0 0 0 1 0 2 0 0 1 0 0 0 0 2 1 0 1 0 0 0 1 2 0 0 0 0 1 2 1 2 0 0 0 1 1 0 0 2 1 1 0 0 0 0 0 0 1 1 0 1 2 0 0 0 0 0 0 0 1 2 1 0 0 0 0 0 0 0 2 0 2 0 2 1 0 0 1 0 2 0 0 0 2 2 2 0 1 1 1 0 2 1 0 0 0 0 0 0 1 0 0 2 2 1 0 1 2 1 1 0 0 0 0 0 0 0 2 1 0 0 0 2 1 1 0 1 0 1 0 0 1 0 2 2 0 0 0 1 0 0 0 2 1 0 0 1 2 2 2 0 2 2 2 2 2 2 1 0 2 0 1 2 0 0 0 0 2 0 0 1 0 1 1 1 0 1 0 1 1 1 2 2 0 0 0 2 1 0 2 0 2 0 1 0 1 1 0 1 0 0 0 2 0 0 0 0 1 0 0 0 2 0 2 2 2 0 2 2 2 0 1 0 0 2 2 2 0 0 0 1 0 2 2 1 0 0 1 1 2 0 1 0 2 0 0 1 0 0 0 0 0 1 1 0 0 0 2 0 1 1 1 0 2 1 0 2 1 1 1 0 0 1 1 1 1 1 0 0 1 0 0 1 0 1 1 1 0 1 0 0 0 0 0 0 1 0 0 0 1 0 0 2 0 1 2 0 2 0 0 1 1 1 1 0 0 1 1 2 2 1 1 0 0 0 2 0 0 1 1 1 1 2 0 0 2 2 2 2 2 1 1 0 2 0 0 2 2 2 1 0 1 1 2 0 2 0 0 1 1 0 1 1 0 1 1 1 0 2 0 0 1 0 0 1 0 1 0 1 0 1 1 2 0 1 0 2 2 1 2 0 0 0 0 1 1 0 1 1 1 0 0 0 1 2 0 0 0 0 1 0 1 2 2 0 0 0 0 1 1 0 0 0 0 1 1 0 1 1 1 0 2 0 0 0 0 0 1 0 0 1 2 1 0 2 0 0 1 1 1 0 0 1 1 1 0 1 0 0 0 0 1 1 1 1 1 1 2 1 0 2 1 0 1 1 0 0 0 1 0 1 0 0 0 0 2 2 0 1 0 0 2 1 0 0 0 0 0 0 0 1 0 0 2 0 1 0 1 1 0 0 2 0 2 2 0 1 0 1 0 0 1 1 1 0 0 0 0 1 0 1 0 2 0 0 1 0 0 1 1 1 1 0 0 1 1 1 2 0 2 2 0 2 0 0 0 0 0 2 0 0 2 0 0 1 0 1 0 0 1 0 2 1 1 1 1 1 0 0 0 0 1 0 0 0 0 0 0 2 2 1 0 1 0 0 0 2 0 0 0 0 1 0 1 2 1 1 0 0 0 1 0 1 1 1 0 1 0 1 0 0 0 0 2 2 2 1 2 0 0 1 0 1 1 1 0 0 1 0 0 1 1 1 1 1 0 2 0 0 1 2 0 2 0 2 0 2 2 1 1 0 0 1 0 1 1 1 1 2 0 0 1 0 0 1 0 0 2 2 2 0 2 1 2 2 1 2 2 2 2 0 1 0 0 1 0 0 0 0 0 1 0 0 0 0 0 0 0 0 0 0 0 1 0 0 2 1 2 1 1 0 1 0 0 0 0 0 0 0 0 0 2 1 2 0 1 0 0 0 0 1 0 0 1 1 2 0 0 0 0 2 2 2 0 0 0 0 1 0 0 0 0 2 0 0 0 2 0 0 1 1 1 0 1 1 1 0 0 0 0 2 2 1 2 1 0 2 2 2 2 1 2 2 0 1 2 2 0 1 0 0 0 2 2 0 0 0 1 0 0 0 0 1 1 0 2 0 1 1 1 0 1 0 2 0 0 2 1 0 1 0 1 0 0 0 0 0 0 0 0 1 1 1 1 0 0 2 0 1 0 0 1 0 0 1 0 0 0 1 0 1 0 1 1 0 2 2
81 0 0 2 0 0 0 2 0 0 0 0 1 1 1 0 0 0 2 1 1 1 0 0 0 1 2 0 0 2 2 0 0 2 0 0 2 1 0 0 0 1 0 1 0 1 0 0 1 1 0 0 1 1 0 0 0 0 1 0 2 2 1 0 0 0 1 0 0 0 0 0 2 2 1 2 0 1 1 0 0 0 0 0 2 0 0 1 1 1 1 1 1 2 0 1 0 2 0 2 1 0 0 0 2 2 0 1 1 1 0 1 1 2 1 1 1 0 0 1 1 0 1 2 0 1 1 1 0 0 2 0 1 1 1 1 0 0 0 1 1 2 0 0 0 0 0 0 0 1 0 0 0 0 1 0 1 1 0 0 0 0 0 2 0 1 0 1 1 2 1 0 2 1 0 1 1 0 0 0 0 0 0 0 1 1 1 2 0 1 1 2 1 1 1 2 1 0 0 0 0 0 0 0 2 0 1 2 1 1 0 0 2 0 2 1 0 1 2 1 2 1 0 1 0 0 0 1 0 0 1 1 0 0 2 0 0 2 2 0 0 0 2 0 2 0 0 0 0 0 0 0 0 0 0 0 0 1 1 1 0 1 1 1 0 0 1 0 0 0 0 1 2 2 0 0 0 2 2 1 0 0 2 1 2 2 2 2 1 2 1 1 1 0 2 0 1 0 0 0 0 0 2 0 1 0 0 1 0 1 0 1 0 2 0 0 1 0 0 1 1 2 1 2 2 0 0 0 2 0 2 0 0 2 0 0 0 1 1 0 0 1 2 0 0 0 1 0 1 1 0 1 2 2 2 0 1 0 0 2 2 2 1 0 1 1 0 0 1 0 1 1 1 2 0 1 2 0 0 2 0 1 0 1 0 1 0 0 0 0 0 2 1 0 2 1 1 0 1 0 0 1 1 1 1 0 1 2 0 2 0 0 1 0 1 0 0 1 1 1 0 0 0 0 0 1 1 0 0 0 1 1 0 1 1 0 0 0 0 0 2 0 0 2 0 1 1 0 1 0 0 0 0 0 0 0 0 1 2 1 1 0 0 0 0 0 0 1 0 0 1 1 2 1 1 0 1 0 0 0 1 0 2 2 1 1 1 1 1 0 1 1 0 2 1 0 1 1 1 2 1 1 0 1 1 2 2 1 0 2 0 0 0 0 1 1 0 2 0 0 0 2 0 0 0 1 0 1 0 2 0 1 0 0 0 0 2 0 1 0 2 0 2 1 2 0 2 2 2 0 1 1 0 0 1 0 0 0 0 0 1 0 0 0 0 0 0 0 0 1 0 1 0 0 0 0 2 1 0 2 0 0 0 0 0 0 0 1 0 0 0 0 2 0 0 0 0 1 1 2 2 1 0 2 0 0 0 1 0 0 0 0 0 0 0 0 1 0 0 0 0 1 0 0 0 1 2 1 0 0 1 0 0 0 0 0 1 1 2 0 1 0 1 1 2 0 1 1 1 1 1 1 0 1 0 0 2 1 1 0 0 0 2 2 0 2 2 2 1 0 0 0 0 0 0 2 2 1 0 0 2 0 1 1 1 0 1 1 1 1 2 0 0 2 1 1 1 0 0 1 1 0 0 0 2 0 1 1 1 1 0 0 0 0 0 1 1 1 1 1 0 0 0 2 1 0 1 0 0 0 0 1 0 0 0 0 1 0 0 1 0 1 0 0 0 0 0 1 1 1 0 1 0 0 0 1 0 0 1 0 0 1 1 0 0 2 2 1 2 2 1 1 2 0 0 1 0 1 1 1 1 2 1 0 1 2 0 2 1 1 0 1 2 1 0 0 0 1 1 1 0 0 0 2 1 0 2 0 0 1 0 0 1 1 1 0 2 0 1 2 1 1 1 0 1 0 1 0 0 1 0 0 0 1 0 1 0 0 1 0 0 0 0 0 1 0 0 0 0 0 2 0 1 1 1 0 1 0 1 1 0 0 0 0 1 0 0 1 2 0 1 0 2 1 0 2 1 0 0 0 1 0 0 0 0 1 1 2 0 0 0 0 1 1 1 1 1 1 0 0 1 2 0 0 2 1 1 0 0 1 0 2 1 0 2 1 1 1 2 0 1 1 2 2 0 2 2 0 1 1 1 1 0 2 0 0 0 1 1 0 0 0 2 0 0 0 0 2 0 0 2 0 1 1 1 0 1 1 1 2 0 0 0 0 0 1 1 0 1 1 0 0 1 0 0 0 0 1 1 1 0 1 0 0 0 0 0 0 1 1 1 0 1 1 1 0 0 0 0 0 2 0
82 0 0 2 0 0 0 2 0 1 0 0 1 1 1 0 0 0 2 1 1 1 0 1 0 0 1 0 0 1 2 0 0 1 0 0 1 1 0 0 0 2 1 1 0 1 1 0 0 0 0 0 0 0 0 0 1 0 0 1 0 0 1 1 0 0 2 0 1 2 1 1 1 2 1 2 1 1 1 0 1 0 0 1 2 0 0 1 1 1 0 0 0 0 0 1 1 0 0 2 2 0 1 0 0 0 2 0 0 2 2 2 0 0 0 0 0 0 0 1 2 0 1 2 1 1 1 2 1 2 1 0 0 0 0 0 0 0 1 0 0 2 0 0 0 0 0 0 0 0 0 0 0 0 0 0 0 0 1 2 0 0 0 2 1 1 0 1 0 1 1 0 1 1 0 2 1 1 0 1 0 0 0 1 0 1 2 1 1 0 0 0 1 1 1 2 1 0 0 0 0 0 1 0 1 0 2 1 1 0 2 1 2 0 1 2 2 1 2 1 2 0 0 1 1 0 1 0 0 0 0 0 0 1 2 1 1 1 1 0 0 0 2 2 2 0 0 0 0 0 0 0 1 0 0 0 0 1 0 0 1 1 0 0 1 0 2 0 1 0 0 2 1 1 1 0 0 2 0 0 0 1 1 0 2 1 1 0 0 2 1 0 1 1 2 1 1 0 0 0 0 0 2 0 1 1 2 0 1 2 0 2 0 2 2 0 1 0 0 2 0 1 1 0 1 0 2 0 0 0 2 1 1 2 0 0 0 1 1 0 0 1 2 0 1 1 1 1 0 2 2 0 0 0 0 2 0 0 0 0 0 0 2 0 2 1 0 1 2 0 1 1 1 2 0 1 2 0 0 2 0 1 0 0 0 1 1 0 0 0 0 1 0 0 2 1 1 0 1 0 0 1 0 1 0 0 0 2 0 2 0 0 0 0 0 0 0 2 0 2 0 0 0 0 0 1 0 0 0 0 0 0 1 0 1 2 0 1 0 0 2 0 1 1 0 1 2 1 0 0 0 1 1 1 1 1 0 1 2 0 1 0 0 0 0 1 0 1 0 1 1 1 2 2 2 1 1 1 1 0 1 1 0 0 1 0 0 0 2 1 1 0 0 1 1 0 0 2 1 1 0 0 1 1 1 0 1 2 2 1 0 2 1 1 0 1 0 2 0 2 0 2 2 1 1 0 0 1 0 2 0 2 1 0 0 0 0 0 2 1 0 1 1 0 1 0 2 2 2 1 0 0 0 0 2 1 1 1 0 0 1 0 1 1 1 1 1 0 0 2 1 1 1 0 1 0 2 2 0 2 0 0 2 2 0 2 2 0 1 1 0 0 1 1 1 0 1 0 0 0 0 2 2 0 0 2 2 0 1 2 0 0 0 0 0 0 0 0 0 1 1 2 0 1 0 0 2 0 0 0 0 0 1 0 0 1 0 0 2 0 1 1 0 0 0 0 2 1 0 0 0 2 0 1 0 0 1 2 2 0 0 0 0 1 0 0 1 0 1 1 1 1 0 0 0 0 0 0 0 0 1 0 1 1 1 1 0 1 2 1 2 0 1 1 0 0 1 0 1 2 1 0 0 0 2 0 2 2 2 0 0 0 0 0 0 1 0 1 1 1 0 0 0 2 0 1 1 0 0 0 0 0 0 0 0 0 0 0 0 2 0 1 0 0 0 0 0 1 1 1 0 1 0 0 0 1 0 0 1 0 0 1 1 0 0 1 1 1 2 2 1 0 2 0 0 1 0 2 2 0 1 1 0 1 2 2 0 2 2 2 0 0 2 1 0 0 0 1 0 1 1 1 0 2 2 0 0 0 0 1 0 0 0 0 0 0 1 1 1 2 2 2 1 2 2 0 1 0 0 0 0 0 1 1 0 1 0 1 1 1 1 1 0 0 0 0 0 1 0 0 2 0 2 2 0 0 0 0 0 0 0 0 1 0 0 1 0 1 2 1 1 0 2 0 0 1 0 0 1 1 2 0 0 0 0 1 1 2 1 1 0 0 0 1 2 1 1 1 0 0 0 0 2 0 1 1 0 1 1 1 1 0 0 1 1 1 1 1 2 1 0 2 2 2 0 1 2 1 1 0 1 1 0 1 0 0 0 1 1 1 0 0 1 2 0 0 2 1 1 0 2 0 2 2 1 0 2 0 0 1 0 0 1 0 1 0 1 0 2 1 0 0 0 0 0 1 1 0 2 0 0 0 1 1 0 0 1 0 1 2 0 0 1 2 2 0 0 1 2 0 1 1
83 0 0 0 0 0 0 2 0 2 0 0 1 2 2 0 0 0 0 0 0 0 0 2 1 1 1 0 0 2 2 1 0 1 1 1 2 0 0 2 2 0 1 1 0 1 1 0 1 1 1 0 0 2 0 1 1 0 0 0 0 1 2 2 0 0 1 0 1 1 0 1 0 2 0 2 2 1 1 0 1 0 0 0 2 1 0 1 1 1 0 1 1 2 0 1 0 1 0 2 1 0 1 0 0 0 2 1 1 1 1 2 1 2 1 1 1 0 1 1 1 0 2 1 0 1 1 2 0 2 1 1 0 0 0 0 0 0 1 0 0 2 0 0 0 0 0 0 0 1 1 0 0 1 1 0 2 2 0 2 0 1 1 2 1 2 0 1 0 2 1 1 2 2 1 2 1 0 0 0 0 0 1 1 0 1 2 2 1 1 1 1 2 2 2 2 1 0 0 1 0 1 0 1 1 0 2 1 1 0 0 1 1 0 2 0 0 1 1 0 2 1 0 2 0 0 1 2 1 1 1 1 1 1 1 1 0 2 2 0 0 0 2 0 2 0 0 0 0 0 0 0 1 0 0 0 1 1 1 1 0 1 1 1 1 0 1 2 2 2 0 2 1 2 0 0 0 2 2 2 0 0 1 0 1 1 2 1 0 2 0 1 1 0 2 0 1 2 0 2 2 0 2 0 1 1 0 0 0 0 0 1 0 1 1 0 1 0 0 1 1 2 1 1 1 0 1 0 1 2 2 0 1 1 0 0 0 2 0 0 0 1 2 0 0 0 2 0 1 1 1 0 2 2 0 0 1 1 0 0 0 0 2 0 2 0 0 2 2 1 1 1 0 2 0 0 2 1 1 1 0 1 0 0 0 0 1 0 0 1 0 0 1 0 2 0 1 0 1 1 0 1 1 1 1 0 1 0 1 1 0 0 0 0 0 0 1 0 0 0 1 2 1 1 0 0 0 0 0 0 2 0 0 1 1 1 0 0 0 0 1 0 1 1 0 2 1 1 0 0 0 0 2 2 2 2 0 0 1 0 2 0 1 0 1 2 2 1 0 1 0 0 1 1 0 0 0 0 1 0 0 1 1 1 1 0 1 2 2 0 2 0 0 0 1 0 2 1 0 1 1 1 1 1 1 0 2 1 1 0 1 1 1 0 0 2 0 2 0 1 1 2 0 0 0 1 0 0 1 1 1 2 1 0 1 0 1 0 1 2 0 0 2 2 2 0 1 2 2 1 0 0 0 0 1 0 1 0 0 0 1 0 0 0 0 0 1 0 0 0 0 1 0 0 0 0 2 0 0 1 0 0 1 0 1 0 0 0 1 1 0 0 0 0 0 0 0 0 0 1 2 2 1 1 0 1 1 0 0 0 0 0 0 1 1 1 1 0 0 0 2 2 1 1 0 1 1 1 0 0 2 0 1 0 0 1 0 2 2 0 0 1 0 1 1 0 2 2 1 1 1 1 0 0 0 0 1 1 0 0 0 0 1 0 2 0 0 2 1 0 1 0 2 0 0 2 0 1 1 1 2 0 1 1 0 1 1 2 0 0 0 0 1 2 1 0 1 0 0 0 0 1 0 1 1 0 1 2 1 1 0 0 0 0 1 1 0 1 1 1 0 0 2 2 1 0 1 0 0 0 0 0 0 0 0 0 1 0 2 2 1 0 0 1 0 0 1 0 0 0 0 0 0 0 0 0 0 0 2 0 0 1 1 0 0 1 1 1 0 0 0 1 2 1 0 0 0 0 0 2 0 2 1 0 0 1 1 1 0 2 0 2 2 1 0 0 0 1 0 1 1 2 0 2 1 0 1 1 0 0 0 0 2 2 2 0 2 0 1 2 1 1 1 2 2 0 1 0 2 0 1 1 0 0 0 2 2 1 1 1 1 1 0 1 1 0 1 0 0 0 2 0 0 2 0 0 0 0 1 1 0 0 0 0 0 2 0 1 2 0 1 0 0 0 0 1 0 1 2 1 1 0 1 0 1 2 1 1 0 0 0 0 1 1 1 1 1 2 0 0 1 1 1 0 2 2 1 1 1 1 1 1 0 0 0 2 2 0 2 0 0 2 2 2 1 1 0 0 1 0 1 1 0 2 0 0 0 0 1 0 0 0 2 2 1 0 1 0 0 0 2 0 1 0 0 0 1 1 1 2 0 0 0 1 0 0 2 0 1 2 1 1 0 1 1 1 1 0 2 1 1 0 1 1 0 0 1 0 0 2 2 0 1 1 1 0 0 0 1 0 0 0
84 1 0 1 0 0 1 2 0 2 0 0 1 1 1 0 1 0 0 0 0 0 0 0 0 1 0 0 0 2 2 0 1 1 0 0 1 1 0 1 1 1 0 0 2 0 0 0 2 0 0 0 0 1 0 1 0 1 0 1 1 2 0 0 0 0 1 1 1 1 0 1 0 2 0 2 2 1 1 1 0 0 0 0 2 0 0 0 0 2 0 0 1 1 1 2 0 1 0 2 1 0 2 0 0 0 2 0 1 1 0 2 0 1 1 1 1 0 0 2 2 0 2 0 0 0 0 1 1 2 0 0 0 0 0 0 0 0 1 2 2 0 0 0 1 0 1 0 0 2 0 0 1 0 1 0 0 0 0 2 1 2 0 1 0 1 0 1 0 1 0 1 1 1 1 2 0 0 0 0 0 0 0 0 0 0 0 0 0 0 0 0 1 2 2 2 0 0 0 0 0 0 0 1 2 0 2 1 0 0 0 1 0 0 1 0 0 1 0 0 1 1 0 2 0 0 1 2 0 0 0 0 1 1 1 1 0 2 2 0 0 0 2 0 2 0 0 0 0 0 0 0 2 1 1 0 0 2 1 0 0 0 0 0 1 0 0 0 1 0 0 1 1 2 0 0 1 2 1 0 0 0 0 0 2 0 0 2 0 2 2 0 0 1 2 2 0 0 0 0 0 0 1 1 1 0 0 0 1 1 1 0 0 1 1 0 2 0 1 0 1 2 1 2 2 0 0 0 0 1 1 2 0 1 0 0 0 1 1 0 0 0 2 0 0 0 1 1 1 0 0 1 2 2 0 0 1 1 0 1 1 1 2 0 0 1 0 2 2 1 0 0 0 2 0 1 0 0 1 1 0 2 0 1 0 0 0 0 0 0 1 1 0 0 1 0 0 2 0 0 0 0 0 1 0 0 0 0 0 1 0 0 2 0 2 0 0 0 2 0 0 0 0 0 0 1 0 0 0 1 2 1 0 2 0 0 1 0 0 0 1 0 1 1 0 2 1 2 0 0 0 1 1 1 1 1 0 1 2 1 0 1 0 0 1 1 1 0 0 0 1 1 1 1 1 1 1 1 1 0 2 1 1 1 1 0 1 0 2 1 1 0 0 2 1 0 0 0 0 2 2 2 2 0 2 0 2 1 0 0 0 2 1 0 0 1 0 2 0 1 1 2 1 1 1 1 1 0 0 1 1 1 0 0 0 1 2 0 2 1 0 1 1 0 1 1 0 1 1 1 0 0 0 0 1 1 0 0 0 1 0 0 0 0 0 0 2 0 0 0 1 1 0 0 0 1 1 0 0 0 1 0 2 1 1 1 2 0 0 0 0 1 0 0 1 0 0 0 0 0 0 1 1 2 0 0 0 0 0 2 0 0 0 1 1 1 1 0 0 1 0 1 0 0 0 1 1 0 0 0 0 0 0 1 1 1 1 1 2 0 0 1 0 1 1 0 2 2 0 0 2 2 0 2 0 0 0 2 2 2 2 0 0 1 1 2 1 2 0 0 1 0 1 0 0 1 0 0 1 1 0 1 2 0 1 2 1 1 2 1 1 0 0 1 0 0 1 0 1 2 0 0 0 0 1 0 1 0 1 0 1 1 0 0 0 0 0 1 1 1 0 0 0 2 2 1 0 1 1 0 1 2 1 1 0 0 1 0 1 1 0 0 0 0 0 1 0 1 0 0 0 0 0 1 0 0 2 0 2 0 0 2 1 0 0 1 1 2 2 2 0 0 2 0 0 0 0 1 1 1 0 2 1 2 0 1 1 2 1 2 1 1 2 2 1 1 0 1 0 2 1 1 0 1 1 0 2 1 0 1 0 0 2 2 2 0 2 0 1 1 1 1 1 1 1 0 1 0 0 0 0 0 1 1 0 0 0 1 1 0 0 1 0 0 2 2 2 0 0 0 2 0 0 2 0 1 0 0 0 0 1 0 0 0 1 1 0 0 1 0 1 0 0 1 0 1 0 0 1 1 1 0 0 0 0 0 0 2 1 0 0 0 1 1 1 0 0 1 0 0 1 2 0 0 1 1 1 1 0 0 0 2 0 0 0 1 1 1 1 1 0 1 2 2 0 2 1 0 0 0 2 1 1 2 0 0 0 1 1 0 0 0 2 1 1 0 0 2 1 0 2 0 1 2 0 0 2 1 1 0 0 1 0 2 0 0 2 0 2 0 0 0 0 0 0 1 1 1 1 0 0 2 1 1 0 0 1 0 0 2 0 0 0 1 0 0 1 1 1 0 1 1
85 1 0 1 0 0 0 2 0 2 0 0 0 2 0 1 1 0 0 0 1 0 0 0 0 0 1 0 1 2 2 1 0 0 0 1 2 1 0 1 1 1 0 0 0 0 0 0 1 1 1 0 0 0 1 2 0 2 0 2 0 2 2 0 0 1 0 1 0 0 0 1 1 2 0 2 2 0 0 0 0 0 0 0 2 0 1 1 2 2 1 1 0 2 1 1 0 0 0 1 1 0 1 0 0 0 2 1 1 1 1 2 0 1 0 0 0 0 1 0 0 0 1 2 1 1 1 1 1 1 0 1 0 0 0 0 1 0 1 0 1 1 0 0 0 0 0 0 0 1 0 0 1 0 0 0 1 2 0 0 0 0 0 2 1 2 1 0 0 2 0 1 1 2 1 1 0 1 1 1 0 1 1 0 0 0 1 2 1 1 1 2 0 0 2 0 1 0 0 0 0 0 0 1 2 0 2 2 0 0 0 0 0 0 0 0 1 0 0 0 2 2 0 1 1 1 0 1 0 0 0 0 1 1 1 0 0 2 2 0 0 0 2 0 1 0 0 0 0 0 0 0 1 0 0 0 0 0 0 0 0 0 0 1 1 0 0 0 1 0 0 2 1 2 0 0 0 2 2 1 1 0 2 1 1 1 2 2 1 2 1 2 2 0 2 0 1 0 0 1 0 0 1 1 0 0 1 0 0 2 0 2 0 2 1 1 2 0 0 1 0 1 1 0 2 0 0 0 1 1 1 1 0 0 0 1 0 1 1 2 0 2 1 0 1 1 1 0 1 0 0 0 1 1 0 1 0 0 0 2 2 2 1 0 1 0 0 1 2 1 1 1 0 2 0 0 1 2 0 2 0 0 0 2 0 0 1 0 0 1 0 1 1 0 1 0 2 0 0 0 0 0 0 2 2 0 0 1 0 0 1 0 0 0 0 0 1 0 1 0 0 0 0 2 1 1 0 1 1 2 2 1 0 1 1 1 0 0 0 0 2 0 1 1 0 2 1 1 1 0 0 1 1 2 2 1 1 2 2 2 0 0 1 0 1 2 2 1 0 1 2 1 1 1 0 0 0 0 1 0 1 2 0 0 2 0 0 0 1 0 1 1 0 1 0 0 2 2 1 1 0 0 1 1 1 0 1 0 1 0 1 1 1 1 0 2 0 2 0 2 1 2 0 0 1 0 0 0 0 1 1 0 2 2 0 0 1 0 2 1 0 1 2 1 2 0 2 1 1 1 0 0 0 1 1 0 0 0 1 1 0 0 1 0 0 1 1 1 1 0 0 0 2 0 1 1 2 0 0 1 1 0 2 2 1 1 2 0 1 1 1 0 1 0 0 0 0 0 0 0 0 2 1 1 1 0 1 0 1 2 1 1 0 1 0 1 0 0 0 0 0 0 0 1 0 0 2 0 0 0 2 0 0 1 1 0 1 0 2 0 1 1 0 1 1 0 1 1 1 1 1 1 0 1 0 0 1 2 2 1 1 1 1 1 1 2 1 1 1 1 0 1 0 0 0 2 2 0 1 2 0 1 2 1 0 2 2 1 0 1 2 0 0 0 0 0 0 1 0 1 1 1 0 0 2 0 1 2 1 0 0 0 0 1 1 1 0 1 1 1 0 0 0 1 1 1 0 1 1 0 1 2 1 0 0 1 0 0 0 0 0 0 0 1 0 0 0 0 0 0 0 0 0 0 0 0 1 0 2 0 0 2 2 0 0 2 2 1 2 2 0 1 1 1 1 0 0 2 2 0 0 1 0 1 0 2 0 2 1 2 0 1 2 2 1 1 0 0 0 2 1 1 0 2 1 0 1 0 1 1 0 0 1 1 1 0 1 1 1 1 1 1 1 2 2 0 1 0 2 0 1 1 0 1 0 2 1 1 1 0 1 1 0 0 0 0 1 0 0 0 2 0 1 2 0 1 1 0 1 1 1 0 1 1 0 1 0 1 1 0 1 0 1 0 0 2 0 0 1 0 0 2 0 0 0 0 0 2 0 1 1 0 1 0 2 0 1 2 0 0 1 1 1 0 2 1 0 0 1 1 0 0 1 0 1 1 1 0 1 0 0 1 2 1 0 0 1 2 1 0 2 2 0 1 0 0 0 1 2 1 0 0 2 0 0 0 0 0 0 0 2 0 2 0 1 0 0 0 0 2 0 1 1 0 1 0 1 0 1 1 0 1 0 0 0 1 1 1 0 0 0 2 0 1 0 0 0 0 0 1 0 0 1 1 1 0 0 0 2 0 0 0
86 1 0 1 0 0 1 2 0 1 0 1 0 0 0 0 0 0 0 0 0 0 0 0 0 0 1 0 1 1 1 0 0 0 1 0 2 1 1 0 0 1 0 0 1 1 1 0 0 0 0 0 0 1 1 0 0 0 1 1 0 1 0 0 0 0 1 0 0 0 0 0 1 1 1 1 0 0 0 0 0 0 0 0 2 0 0 2 2 2 2 2 1 1 0 1 0 1 0 1 0 1 0 1 1 1 1 0 0 2 2 2 1 2 1 1 1 0 1 1 1 0 2 1 0 1 1 1 1 2 0 0 0 0 0 0 0 0 0 1 1 2 0 0 2 0 1 1 1 1 0 0 0 1 1 0 1 0 0 0 0 0 0 2 0 2 0 1 1 2 0 1 0 1 0 0 0 0 0 0 0 0 0 1 0 1 2 1 1 0 0 0 0 1 2 2 1 0 0 1 0 1 0 1 2 0 2 0 0 0 1 1 0 0 1 1 1 2 0 0 0 0 0 2 0 0 1 1 0 0 1 1 0 0 0 0 1 2 1 1 0 0 2 0 2 0 0 0 1 1 1 1 2 0 0 0 1 0 0 0 0 0 0 1 1 0 0 0 1 1 0 1 1 1 0 0 0 2 1 1 0 0 2 1 1 0 1 0 0 1 0 0 1 0 1 0 0 1 0 0 1 0 2 0 0 0 0 0 1 2 1 1 0 1 1 0 2 0 1 0 1 2 2 1 1 0 0 0 1 2 2 0 0 2 0 0 0 1 0 1 1 1 2 0 1 1 1 0 1 0 0 0 2 2 1 0 0 0 0 1 2 2 1 0 1 1 0 1 2 1 1 1 1 2 0 2 1 0 1 1 1 1 0 0 1 0 0 0 0 0 0 1 1 1 2 2 2 0 0 0 0 0 0 1 0 1 0 1 0 2 0 0 0 0 0 0 1 0 0 0 0 1 1 1 1 1 2 0 0 1 1 1 1 0 1 1 0 0 0 0 2 0 1 1 1 1 2 0 2 2 0 0 1 2 2 1 1 1 1 2 0 0 0 0 0 1 0 2 0 1 2 2 1 1 1 0 1 0 2 0 1 0 1 1 1 0 0 1 2 1 0 0 0 1 0 0 1 1 0 1 1 1 2 0 2 0 2 1 1 0 0 2 1 0 0 2 0 2 0 2 0 2 1 1 1 1 1 0 0 2 1 0 0 0 0 1 2 0 2 0 2 0 2 1 2 0 1 1 1 1 0 0 0 0 2 2 0 1 0 1 0 0 0 0 0 0 2 0 0 2 1 2 0 0 0 0 1 2 0 2 0 0 1 1 1 1 0 0 0 0 0 1 0 0 0 0 0 0 0 0 0 2 1 2 0 0 2 0 0 2 2 0 0 1 0 1 0 0 0 0 0 0 1 1 0 1 2 2 0 0 0 0 0 0 0 0 0 1 2 0 0 2 0 1 1 0 2 1 2 2 1 1 1 1 0 0 1 2 2 0 0 0 0 0 1 1 0 2 0 0 2 0 0 1 1 2 2 0 0 2 0 1 2 0 0 2 1 1 2 1 1 1 1 1 0 0 1 1 2 2 0 2 1 1 0 1 1 1 1 0 1 1 0 0 0 0 1 0 0 0 0 0 0 2 1 0 1 0 0 0 0 1 0 0 0 0 1 0 1 1 0 0 1 1 0 0 1 1 1 1 1 1 0 0 0 0 0 0 2 0 0 0 1 0 0 1 1 0 1 1 1 1 1 0 0 0 0 0 1 0 1 1 0 0 0 2 0 1 1 1 0 1 2 2 0 0 0 1 1 0 0 0 0 2 1 0 0 1 1 0 0 0 2 1 2 0 1 1 2 2 1 2 1 2 2 0 1 0 0 0 0 0 1 1 0 1 0 0 0 0 0 0 0 0 0 0 1 1 0 1 1 0 1 1 1 0 1 0 1 1 1 0 1 1 0 0 0 2 2 0 2 0 1 0 0 2 0 2 2 1 1 0 0 0 0 0 0 2 0 0 0 0 1 1 2 1 2 1 0 0 0 1 0 0 2 1 1 2 1 1 1 1 0 0 1 1 1 1 1 1 0 1 2 1 1 1 1 0 1 0 2 2 2 2 0 1 1 1 2 1 0 0 1 1 0 0 1 0 0 0 2 0 2 0 1 0 1 1 2 1 1 1 1 0 1 1 1 0 1 2 1 0 0 0 0 1 1 1 1 0 0 1 1 1 0 0 0 0 1 2 1 1 0 2 1 0 0 0 0 0 2 1
87 1 0 1 1 1 1 2 1 2 0 0 0 0 0 0 0 0 1 0 0 0 0 0 0 0 1 0 1 1 1 0 1 1 0 0 1 1 1 0 0 0 0 0 0 0 0 0 1 0 0 0 1 1 0 1 0 2 0 2 0 2 1 0 0 1 0 0 0 0 0 1 1 2 1 2 1 1 1 0 1 0 0 0 1 0 0 0 2 2 0 0 0 0 0 1 0 0 0 0 1 0 1 0 1 1 1 1 1 1 1 2 0 1 0 0 0 0 1 1 1 0 2 1 0 0 0 1 0 1 1 0 0 0 0 0 0 0 0 1 2 0 0 0 0 1 1 0 0 0 0 0 0 0 1 0 0 1 0 1 1 0 2 2 1 1 0 0 0 0 0 0 2 1 0 1 1 0 0 0 0 0 1 1 0 1 2 1 0 0 0 1 0 0 2 2 0 0 0 1 0 1 0 1 2 0 1 2 1 0 0 2 1 0 1 0 1 2 2 0 2 2 0 1 1 0 2 0 0 0 0 0 0 0 0 0 1 2 2 0 0 0 2 0 2 0 1 0 0 0 0 0 0 0 0 0 1 0 1 1 1 2 0 2 2 0 0 0 0 0 1 2 2 2 0 0 1 2 1 1 0 0 2 0 2 1 2 1 2 2 1 2 0 1 1 1 0 0 1 0 2 2 1 1 0 0 0 0 1 1 1 0 0 2 2 2 2 0 0 1 0 1 2 2 1 0 0 0 1 0 2 2 1 1 0 0 0 2 0 0 1 2 2 0 0 0 2 0 1 0 0 0 2 2 1 0 1 1 0 1 1 1 2 0 2 1 0 2 2 1 0 0 0 2 0 0 2 1 0 2 1 2 0 1 0 1 1 0 0 1 0 1 0 0 2 0 0 0 0 0 0 0 0 1 0 1 0 1 0 2 0 0 0 0 0 0 0 0 0 0 0 1 0 2 1 1 1 1 1 0 0 0 0 2 2 1 0 0 0 0 1 0 1 1 2 2 2 1 1 0 0 1 2 2 2 0 0 1 1 1 1 0 1 1 1 2 2 0 0 0 1 1 1 1 2 2 0 1 2 0 1 2 0 0 1 0 0 0 2 2 1 0 0 1 1 0 1 2 2 1 0 0 2 0 2 0 1 2 1 1 0 1 0 0 1 0 0 1 0 2 2 1 2 2 2 0 0 1 0 2 1 1 1 0 1 0 1 0 1 0 0 2 1 1 2 0 2 0 0 2 0 0 0 0 1 0 0 1 0 1 0 0 2 0 0 2 0 1 1 0 1 2 1 0 1 0 1 1 0 2 0 0 2 1 2 0 2 0 2 2 0 0 1 1 1 0 1 0 0 0 0 2 1 2 0 1 1 1 0 0 0 0 0 0 0 0 0 0 0 0 1 1 0 1 1 2 2 1 0 0 0 0 0 0 0 0 1 0 1 1 0 0 1 1 2 0 2 0 1 1 0 0 0 2 1 1 2 2 2 0 0 0 1 0 1 1 1 1 1 1 1 1 0 1 1 2 1 1 0 0 1 0 2 1 1 2 0 2 2 0 1 0 0 2 0 0 2 0 1 2 0 1 0 0 1 0 2 2 2 1 0 0 0 0 0 1 0 1 1 1 0 0 0 2 2 1 0 1 1 0 1 1 0 0 0 1 1 0 1 1 0 0 0 1 0 0 1 0 0 0 0 0 0 0 0 0 0 0 2 2 2 2 2 1 0 0 0 1 1 1 0 1 2 0 0 0 0 0 0 2 0 2 0 0 0 2 0 2 2 2 0 0 2 2 1 0 0 1 0 1 1 1 0 2 2 1 0 1 0 0 0 0 2 2 2 0 2 1 2 2 2 2 1 2 2 0 2 0 0 0 0 0 0 1 0 0 0 1 0 0 0 1 0 0 0 0 0 2 0 2 1 0 1 2 0 0 1 1 0 0 0 0 0 0 0 0 2 0 2 0 0 0 1 0 0 1 0 2 2 2 2 0 0 0 1 1 1 2 0 0 0 0 1 1 0 0 0 1 0 0 0 2 0 0 2 0 1 1 1 0 0 0 0 0 2 1 2 0 1 0 0 1 2 0 0 1 1 1 0 0 2 2 1 2 0 1 0 2 2 0 0 0 2 1 1 0 0 1 0 0 2 0 0 0 0 0 2 1 1 0 1 1 0 0 1 1 1 0 2 2 1 0 0 0 0 1 1 0 1 0 0 1 1 1 0 0 1 0 0 2 0 0 0 1 0 0 1 1 2 0 1 1
88 0 0 1 1 1 2 1 1 1 0 0 0 0 0 0 0 0 2 0 0 0 0 0 0 0 1 0 1 2 2 1 1 2 2 0 1 0 0 1 1 0 0 0 0 0 0 0 2 0 0 0 0 1 0 1 0 0 1 1 1 2 2 1 0 0 2 1 0 0 0 0 2 1 1 1 0 1 1 0 1 0 0 0 2 0 0 0 1 1 0 0 1 2 0 1 0 2 0 2 1 0 1 0 0 0 2 1 1 1 0 2 2 2 2 2 2 0 1 1 1 0 1 2 1 0 0 1 1 1 1 0 0 0 0 0 1 0 1 0 1 2 1 0 1 0 0 0 0 0 0 0 1 1 1 0 0 1 0 1 0 0 0 2 0 0 0 0 0 2 1 2 0 0 1 1 1 0 0 0 0 0 0 0 0 0 1 1 1 0 0 0 1 1 2 2 2 0 0 1 0 1 1 1 2 0 2 1 1 0 0 1 2 0 2 0 2 1 2 1 2 0 0 2 0 0 1 2 0 0 0 0 0 0 1 0 0 2 2 0 0 0 1 0 2 1 1 0 0 0 0 0 1 1 1 0 0 1 1 0 0 0 1 1 2 0 1 0 1 0 0 2 1 2 0 0 0 1 1 0 0 1 2 0 2 2 2 1 1 2 2 2 0 0 2 0 0 2 0 1 1 0 1 1 1 0 0 0 1 1 1 0 0 1 0 0 2 0 0 0 0 1 2 2 1 0 0 0 0 0 1 2 0 1 0 0 0 0 2 1 0 0 1 0 1 1 1 1 2 1 1 1 2 2 2 0 1 1 0 1 1 1 2 0 2 0 0 0 2 0 2 2 0 1 1 0 0 1 0 2 0 0 0 1 0 2 1 0 0 1 1 0 0 1 2 0 1 1 2 2 0 2 0 2 0 2 0 0 0 1 1 0 0 0 0 0 0 0 1 0 0 0 0 2 1 1 0 1 1 1 2 1 0 1 0 0 0 0 0 0 0 0 1 0 1 1 1 2 0 0 0 1 2 2 2 2 0 1 1 1 2 0 0 0 0 0 0 1 0 1 1 1 1 1 1 0 1 0 2 0 1 0 2 2 2 1 0 0 2 1 2 0 0 1 2 0 2 1 1 2 1 0 1 1 1 1 2 1 0 2 0 0 2 0 0 1 0 2 0 1 0 2 1 0 0 0 0 1 1 2 0 0 0 0 0 1 1 0 0 0 1 1 1 0 1 0 0 1 1 1 1 1 0 0 2 2 0 0 1 0 1 0 0 0 0 0 2 1 1 0 0 0 0 0 0 0 2 0 0 1 0 0 0 0 0 0 0 1 0 0 0 1 0 0 1 0 0 0 0 1 1 1 2 0 0 2 2 0 1 1 1 1 0 1 1 1 1 0 1 0 0 1 0 0 0 1 2 2 0 0 2 0 0 0 0 1 1 0 2 0 0 0 0 1 2 0 2 1 0 0 1 2 1 2 1 1 2 2 2 0 0 0 0 1 1 2 2 2 0 0 0 0 0 0 0 1 1 0 0 1 0 0 1 0 0 1 0 2 2 0 2 0 0 1 0 0 0 1 1 2 1 1 0 0 2 0 2 1 1 0 0 0 0 0 0 0 0 1 1 1 0 0 1 2 1 1 1 1 0 0 0 1 0 0 0 0 0 0 1 1 1 0 0 0 0 0 0 0 0 0 0 0 1 0 0 0 1 0 1 0 0 0 2 1 0 0 0 2 1 1 0 0 2 1 0 0 0 1 1 1 0 1 0 0 0 1 0 2 1 1 0 1 2 2 0 0 0 0 0 0 0 1 0 1 1 1 1 1 1 0 0 0 1 1 0 0 1 0 2 2 2 2 0 2 2 0 1 0 0 1 0 0 1 1 0 1 0 0 1 0 0 0 0 1 1 0 1 0 0 0 2 0 0 2 0 0 0 0 0 0 0 0 0 0 0 0 0 1 2 0 1 0 1 1 0 2 0 2 1 2 2 0 0 0 0 2 2 1 0 0 1 0 2 0 2 1 2 2 0 0 0 1 0 1 2 1 1 0 1 1 1 0 0 0 1 1 1 0 1 1 1 1 2 1 1 1 1 0 0 0 2 0 0 2 0 0 0 1 2 0 0 0 1 1 1 0 0 1 0 1 2 0 2 2 1 0 2 0 0 0 0 0 0 1 0 0 2 0 1 0 0 0 0 0 0 1 1 2 0 0 0 2 0 2 0 0 2 0 0 1 0 1 1 1 0 0 0 0 1 0 2 0
89 1 0 2 0 0 0 2 0 2 0 0 1 1 0 1 1 0 0 1 1 1 0 0 0 0 1 0 0 2 2 1 0 1 1 0 2 1 0 1 1 1 1 0 0 1 0 0 1 1 1 0 0 1 1 0 0 1 0 0 1 1 1 1 0 1 0 0 0 0 0 1 1 2 1 2 1 0 0 0 0 0 0 1 2 0 0 1 2 2 0 1 1 0 1 1 0 0 0 2 2 0 0 0 2 2 2 0 1 1 1 1 0 1 0 0 0 1 0 2 2 1 2 1 0 1 1 1 1 1 1 1 0 0 0 0 0 0 0 1 1 1 0 0 1 0 0 0 0 1 1 0 0 0 0 0 1 1 1 2 1 1 1 2 0 0 0 0 0 1 1 1 1 1 0 1 1 2 0 2 0 0 0 2 0 2 2 0 0 0 0 0 0 0 2 2 1 0 0 1 0 1 0 1 2 0 2 0 1 0 0 0 1 1 0 0 0 1 1 0 2 2 1 2 0 0 2 2 0 0 0 0 0 0 2 0 0 2 2 0 0 0 2 1 2 0 0 1 1 1 0 0 0 1 1 0 1 1 1 1 0 1 0 0 0 0 0 1 1 1 0 2 0 2 0 0 1 2 2 1 0 0 2 1 2 1 2 2 0 2 1 1 1 1 2 1 1 1 1 0 1 0 2 0 2 1 1 1 0 1 0 2 0 2 1 0 1 0 1 0 1 1 1 2 1 0 1 0 2 1 1 1 1 1 0 0 0 0 2 0 0 1 0 0 0 0 2 0 1 0 0 0 1 1 0 1 0 1 0 2 2 2 1 1 1 2 0 0 0 0 0 0 1 2 0 1 0 1 0 2 0 1 0 2 0 1 1 1 1 0 0 1 0 0 2 0 0 0 0 0 0 0 1 1 0 1 1 1 1 1 1 1 0 0 0 0 1 0 0 0 1 1 1 1 1 1 0 0 0 1 0 1 0 2 1 1 0 0 0 0 1 0 2 0 0 1 1 0 1 0 0 0 0 0 0 0 0 1 0 0 2 0 1 0 0 1 1 1 0 0 1 1 1 1 2 0 2 1 2 0 2 0 0 0 2 1 0 1 2 0 1 0 0 1 1 0 2 1 1 2 2 1 0 2 0 1 2 0 0 2 1 0 2 2 0 2 0 2 0 0 1 2 0 0 0 0 0 0 1 2 1 0 0 0 0 0 1 0 1 1 1 0 2 0 2 0 1 0 0 2 0 1 0 0 1 1 0 0 0 2 0 0 0 1 1 0 1 0 0 2 1 1 0 0 0 0 1 1 0 1 1 0 1 1 1 0 0 0 0 0 0 0 0 0 1 0 0 0 0 1 1 2 2 1 0 1 1 1 0 0 0 0 0 0 0 0 1 0 1 0 1 2 0 0 0 0 2 2 0 0 0 2 0 0 0 0 0 1 2 0 0 0 1 1 1 0 1 2 2 2 1 1 0 0 0 0 2 2 1 0 0 0 0 1 0 1 1 2 0 0 0 0 0 1 1 1 1 1 0 0 2 0 2 0 0 2 2 1 1 1 2 0 0 0 0 0 0 0 1 1 0 1 0 0 0 0 1 0 0 1 0 0 0 0 0 0 0 1 1 1 0 0 2 2 1 1 0 1 1 0 1 1 0 0 0 0 1 0 1 1 1 0 0 1 0 0 0 1 1 1 1 1 0 0 0 0 0 0 2 0 0 0 2 0 0 0 0 1 1 1 0 0 2 0 0 0 0 2 1 1 0 0 2 0 0 0 2 2 1 2 0 1 2 2 1 1 1 1 1 1 0 0 0 2 2 0 2 1 0 1 0 0 2 1 2 0 1 0 2 2 0 2 2 0 0 0 0 0 1 0 1 0 0 0 0 2 0 1 1 0 0 0 0 0 0 0 0 1 0 0 1 0 0 2 0 0 0 0 0 0 2 0 0 0 0 0 0 1 2 0 1 0 1 0 0 2 0 1 2 1 1 0 0 1 1 2 1 2 0 1 0 0 0 1 1 1 1 2 0 0 1 2 0 0 1 1 0 1 0 0 0 0 1 0 1 1 1 0 2 0 0 2 2 0 1 0 0 2 1 0 1 1 0 1 0 0 0 1 1 0 1 1 2 1 1 0 0 0 0 0 2 0 1 1 1 0 1 1 1 2 0 0 2 0 1 1 1 0 1 0 0 0 0 0 0 1 1 2 0 0 0 2 2 2 0 0 2 0 0 2 1 0 0 0 1 0 0 1 1 0 1 0
90 0 0 2 0 0 1 2 0 1 0 0 0 1 0 0 0 0 1 1 1 1 0 0 0 1 1 0 0 2 2 0 0 0 0 0 2 1 0 0 0 1 1 0 0 2 1 0 2 0 0 0 0 1 0 1 0 1 0 2 0 1 2 2 1 1 1 0 0 0 0 1 2 2 1 2 1 1 1 0 1 0 1 1 1 0 0 0 2 2 0 0 0 1 0 1 0 1 0 2 2 0 1 0 1 1 2 0 1 1 1 2 1 2 2 2 2 0 0 0 1 0 2 0 0 0 0 1 0 2 0 1 0 0 0 0 0 0 0 1 0 2 0 0 2 0 0 0 0 2 1 0 0 0 1 0 0 1 1 1 0 0 0 2 0 1 0 0 0 1 0 1 0 2 0 1 1 2 1 2 0 1 0 0 1 1 0 1 1 1 1 1 0 1 2 1 0 0 0 1 0 1 1 0 2 0 2 0 1 0 0 0 1 0 1 0 0 1 2 2 2 0 1 2 0 0 2 1 0 0 0 0 1 1 1 0 0 2 2 0 0 0 1 0 2 1 1 0 0 0 0 0 1 0 0 0 1 0 1 1 1 2 1 1 1 0 1 0 0 0 0 2 0 1 0 0 0 2 2 2 1 0 2 2 2 2 2 1 1 2 1 0 1 0 2 0 1 1 1 0 0 0 2 0 1 1 0 1 0 2 0 2 0 2 1 0 1 1 1 0 0 2 2 1 1 0 1 0 1 1 1 0 1 0 0 0 0 2 0 1 0 0 2 0 1 1 0 0 2 0 0 1 1 1 0 1 1 0 0 0 2 2 2 0 0 0 0 2 2 1 1 1 0 2 0 0 2 0 1 1 0 2 0 1 0 1 2 0 0 1 0 0 0 0 2 0 0 1 1 1 0 1 0 2 0 2 0 2 0 2 0 0 0 0 0 0 2 1 0 1 0 0 0 0 1 1 1 2 2 1 1 2 1 1 0 0 0 0 0 0 0 0 2 0 0 2 0 0 0 0 0 0 1 1 1 1 0 1 1 0 2 0 0 0 0 0 0 0 0 0 0 0 2 2 1 0 1 0 1 1 1 1 0 0 2 0 0 1 1 0 1 1 0 2 2 0 1 1 1 2 1 1 1 1 1 0 1 0 0 1 0 2 0 1 0 2 1 2 0 1 0 2 2 2 2 0 0 0 1 2 1 0 1 0 0 1 2 0 1 1 1 0 2 2 2 1 0 2 2 0 0 0 0 0 2 2 0 1 0 1 0 0 2 0 0 1 1 1 1 0 0 0 1 0 0 1 2 1 0 1 0 0 2 0 2 0 2 1 0 0 0 1 0 0 0 0 0 0 0 0 0 2 0 1 1 0 0 0 0 2 0 0 0 0 0 0 0 0 0 1 1 2 1 1 0 0 1 2 0 0 1 0 0 0 0 0 1 2 2 0 1 1 0 1 1 0 2 1 1 1 1 1 0 1 0 0 1 1 1 0 0 0 2 0 1 1 1 2 1 0 0 0 0 0 0 1 2 2 1 1 2 1 1 1 0 1 1 1 1 1 1 0 1 1 0 0 1 0 2 2 0 1 0 0 1 0 2 2 2 0 0 0 0 0 0 0 0 1 1 1 0 0 0 2 2 2 0 2 2 0 2 2 0 0 0 2 0 0 0 1 0 1 0 0 0 0 0 1 0 0 0 0 1 1 0 1 0 0 0 0 0 1 1 0 0 0 0 1 2 2 1 0 2 0 0 0 0 0 0 2 0 2 1 0 0 2 0 0 1 2 0 2 2 2 0 0 0 0 0 1 0 1 0 2 2 0 1 1 0 0 1 1 1 1 1 0 2 1 0 1 0 0 1 2 2 0 2 0 0 0 0 0 2 2 0 0 0 0 0 0 0 0 0 0 0 0 0 1 0 0 2 1 0 2 0 0 0 1 2 2 0 0 0 0 0 0 1 1 0 0 0 0 0 1 0 1 0 0 1 1 2 0 1 0 1 1 0 2 0 1 1 0 0 1 1 1 1 2 0 0 0 2 0 2 2 2 0 0 1 2 1 1 0 0 0 2 2 0 2 0 0 2 1 0 1 1 1 0 1 0 2 2 1 2 0 0 0 1 1 0 0 0 1 2 2 0 1 1 1 0 2 0 1 2 2 0 2 0 0 0 0 0 0 0 1 1 0 0 1 0 0 0 0 0 0 1 2 1 1 0 0 1 0 0 0 0 0 0 0 2 0 2 1 1 1 0 0 1 2 0 1 0
91 0 0 1 0 0 0 1 0 1 1 1 1 1 0 1 1 0 0 0 0 0 0 1 0 0 1 0 0 1 1 0 0 2 0 0 2 1 0 0 0 1 1 1 0 1 0 0 0 0 0 0 1 2 1 0 0 0 0 0 2 2 0 0 0 0 0 0 0 0 0 1 2 2 2 2 0 1 1 0 1 0 1 1 1 0 0 2 2 2 0 1 0 2 1 1 0 1 0 1 0 0 1 0 0 0 2 0 0 2 0 1 1 1 1 1 1 0 0 2 2 0 2 0 0 0 0 1 0 2 0 1 0 1 0 0 0 0 0 2 1 1 1 0 0 0 0 0 0 0 0 0 0 0 0 0 0 0 0 1 1 1 0 2 1 2 1 1 1 1 1 1 0 2 0 1 1 0 0 0 0 0 0 1 0 1 2 1 0 0 0 0 0 0 0 0 0 0 0 0 0 0 0 1 2 1 2 1 1 0 0 2 0 0 1 0 0 1 0 0 1 1 1 2 0 0 2 1 0 0 0 0 0 0 2 0 0 2 2 1 0 1 1 0 1 0 0 0 0 0 0 0 1 1 1 0 0 1 0 0 0 0 0 0 0 0 0 1 2 1 0 2 1 2 1 1 0 1 2 1 0 0 2 1 1 1 1 2 1 2 1 0 0 1 2 0 0 0 0 0 1 1 1 1 0 0 1 0 1 2 1 0 0 0 2 0 2 1 0 0 0 2 2 1 0 0 1 0 0 1 1 1 1 1 0 0 0 1 1 0 1 2 1 0 1 1 1 0 0 0 0 0 2 2 1 0 1 0 0 1 1 1 1 0 0 1 0 1 2 0 0 0 0 2 0 1 2 1 1 1 1 0 0 0 0 0 0 0 0 2 0 1 1 0 1 0 1 0 0 0 0 0 0 1 1 0 0 1 1 1 1 1 0 0 0 0 1 0 0 0 0 2 0 1 1 2 2 0 0 1 1 0 2 0 0 2 0 0 0 0 1 0 0 2 1 2 2 1 0 0 0 1 1 2 1 1 0 1 2 1 1 0 1 1 1 2 2 0 0 0 0 0 2 2 0 0 0 0 1 0 1 1 0 0 2 0 0 0 2 0 2 0 0 1 0 0 1 1 0 1 1 1 2 0 2 0 1 1 0 0 0 2 0 0 2 0 0 2 0 0 0 2 1 1 1 1 1 0 2 2 0 1 1 0 0 0 2 0 1 0 0 2 1 1 2 0 2 0 0 2 0 1 0 0 2 2 0 0 0 1 0 0 2 0 0 2 0 1 1 0 0 1 0 0 0 0 2 1 0 2 0 1 2 2 2 1 1 0 0 0 0 0 0 0 0 0 0 0 0 0 0 0 2 1 0 2 1 0 1 1 0 0 0 1 0 0 0 0 0 0 0 0 0 0 0 2 2 1 0 0 1 0 1 0 0 2 0 1 0 2 0 0 0 1 2 0 2 1 0 0 0 1 0 0 0 0 1 2 2 1 0 0 0 1 0 1 2 2 1 0 1 0 0 0 0 2 2 0 1 2 0 1 2 1 0 2 2 1 1 2 2 0 0 1 0 0 1 0 0 0 0 0 0 0 2 0 2 1 2 0 0 0 0 0 0 0 0 1 1 1 0 0 2 2 1 0 1 0 0 0 0 0 0 0 0 0 0 0 0 0 0 0 0 0 0 0 0 0 1 1 1 1 0 0 1 0 1 0 1 0 0 0 2 0 0 1 1 2 1 1 0 0 2 0 0 0 0 1 1 1 0 1 1 1 1 2 0 2 2 1 1 0 2 1 0 0 0 1 0 1 1 2 0 2 1 0 0 0 1 1 0 0 0 0 0 0 0 0 1 2 1 1 1 2 2 0 1 0 0 0 0 0 0 1 0 0 0 1 1 1 1 2 1 1 1 0 1 1 1 0 2 0 0 2 0 0 0 0 0 0 0 0 0 0 0 1 0 0 1 0 1 0 1 0 0 2 0 0 2 2 2 0 0 0 0 0 0 1 0 0 1 0 2 0 2 1 2 2 0 0 0 1 0 1 2 0 1 1 0 0 0 0 0 0 0 2 2 1 2 0 1 1 1 1 0 0 1 0 0 1 2 2 0 1 0 0 0 0 1 0 0 0 1 0 0 1 1 1 1 0 2 0 2 0 0 0 0 0 0 1 0 0 1 0 1 0 1 0 1 1 0 0 0 0 0 0 1 0 1 0 0 1 0 1 0 0 0 0 0 2 0 0 1 2 2 0 0 1 1 0 2 0
92 0 1 1 0 0 0 1 0 0 0 1 0 1 0 0 0 0 1 0 0 0 0 0 0 0 0 0 0 2 2 0 2 2 0 0 1 1 0 0 0 1 0 0 0 1 1 0 1 1 1 0 1 2 0 0 0 1 1 1 1 1 1 1 1 1 0 1 0 0 0 0 1 2 0 2 2 0 0 0 0 0 0 0 1 1 0 0 1 2 0 0 1 2 0 2 0 2 1 2 2 0 0 0 2 1 2 1 2 0 0 1 1 2 1 1 1 0 0 0 1 0 2 0 0 0 0 2 1 2 1 1 0 1 0 0 0 0 0 2 1 1 0 1 0 0 0 0 0 2 1 0 0 1 1 1 1 0 0 0 0 0 0 2 0 1 0 1 2 2 0 0 0 1 0 1 1 1 0 1 1 1 0 1 1 2 1 1 0 0 0 1 1 1 2 2 2 0 0 1 0 1 0 0 2 0 2 1 1 1 0 0 0 1 2 0 0 0 0 0 0 0 1 2 0 0 2 2 0 0 0 0 0 0 2 0 0 2 1 1 0 0 2 0 2 0 0 0 0 0 0 0 1 0 0 0 1 0 0 0 0 0 0 1 1 0 0 0 2 1 1 0 0 1 0 0 1 1 0 0 0 1 2 1 2 0 1 1 2 2 1 2 1 0 2 0 0 0 0 0 1 1 2 0 1 1 0 1 2 2 2 1 0 2 2 0 1 1 0 0 1 2 1 1 0 0 0 0 1 1 2 1 0 2 0 2 0 1 1 0 0 1 1 0 1 1 1 0 1 0 0 0 0 0 0 2 0 0 0 1 1 1 1 0 1 0 0 0 2 0 2 2 0 2 0 1 0 1 1 1 0 2 0 1 0 0 0 0 0 0 0 0 0 1 1 0 0 0 0 0 0 0 2 0 0 0 1 0 0 2 0 1 1 0 1 0 0 0 0 0 0 2 1 1 1 1 1 1 1 2 2 1 0 2 1 1 1 1 0 0 0 0 2 0 0 1 1 1 0 0 0 0 1 2 1 1 0 1 1 1 1 0 0 0 0 1 0 2 0 0 1 1 2 2 0 0 0 0 2 2 2 2 0 0 2 0 0 0 2 1 1 0 0 1 1 0 2 1 0 1 1 1 2 0 1 0 1 2 2 1 0 2 1 1 1 1 0 2 1 2 1 2 0 1 1 0 0 1 0 0 2 0 2 1 0 1 2 0 1 0 0 1 2 1 2 0 1 0 0 2 1 1 0 1 1 0 0 0 0 1 0 0 1 0 0 1 1 0 0 0 1 1 1 0 0 1 2 2 0 2 0 0 1 0 2 0 0 0 0 0 0 0 0 0 0 0 1 0 1 0 0 2 0 2 0 0 0 0 0 1 0 0 0 0 0 0 0 0 0 0 0 0 0 0 0 1 2 2 0 0 1 0 0 0 0 0 0 1 1 1 1 0 0 1 2 0 2 1 2 2 1 2 0 1 0 0 2 0 0 0 0 0 1 2 0 2 1 2 0 0 0 0 1 0 0 1 1 1 0 0 0 1 1 1 1 1 0 1 1 0 1 0 0 1 0 0 1 0 2 2 1 1 0 0 1 1 1 0 1 1 1 1 0 0 0 1 0 0 0 0 0 0 1 2 1 1 0 1 0 0 0 1 0 0 0 0 1 0 0 1 0 1 0 1 0 0 0 1 1 1 0 1 0 0 1 0 1 0 2 0 0 0 2 0 0 0 0 2 2 2 0 0 1 0 1 1 0 1 1 1 1 2 0 0 0 1 0 2 2 2 1 0 2 1 1 1 0 0 0 2 1 1 0 1 2 1 1 0 0 2 0 0 0 0 0 0 1 1 1 2 2 2 2 2 2 0 1 0 0 1 0 0 0 1 0 1 0 1 0 0 0 0 0 1 1 0 1 1 0 1 1 0 0 2 0 1 0 0 0 0 0 0 0 0 0 0 0 0 2 0 0 0 0 1 0 0 0 1 1 1 1 1 0 0 0 1 1 2 1 0 1 0 1 1 2 1 2 2 0 0 1 1 0 0 2 1 1 0 1 1 1 1 0 0 0 2 2 1 1 1 0 1 2 1 0 0 0 0 0 0 2 1 0 0 1 0 0 1 1 0 0 1 1 1 1 0 1 2 0 0 2 0 1 1 1 0 2 0 0 0 0 0 0 0 0 1 1 0 2 2 1 0 0 1 1 1 1 0 1 0 0 2 0 1 0 0 1 0 1 2 1 1 0 2 0 0 0 1 1 0 2 2
93 1 0 1 0 0 0 1 0 1 0 1 0 0 0 0 1 1 0 1 1 1 0 0 0 0 1 0 0 2 2 0 0 1 0 0 1 1 0 0 0 2 1 0 0 1 1 0 1 1 1 0 0 0 0 2 0 1 0 1 1 1 1 0 0 2 0 1 0 0 0 1 2 2 1 2 1 0 0 0 0 0 0 0 2 0 0 0 2 2 0 0 0 1 1 2 0 0 0 1 1 1 1 0 1 1 2 0 0 2 1 1 1 1 1 1 1 0 1 1 1 0 2 0 0 0 0 0 0 0 1 1 0 1 1 1 0 0 1 0 0 2 0 0 0 1 1 0 0 2 0 0 0 0 1 0 1 0 1 2 0 0 0 2 1 2 1 0 0 1 1 0 0 1 0 1 1 0 0 0 0 1 1 0 0 0 2 1 1 1 1 2 1 1 2 2 2 0 0 0 0 0 1 1 2 0 2 1 1 2 0 1 1 0 1 2 2 0 1 1 1 0 1 2 0 0 1 0 0 0 1 1 0 0 1 0 0 2 2 0 0 0 1 0 0 0 0 0 0 0 0 0 1 2 2 0 0 0 0 0 1 1 0 1 2 0 0 0 1 0 0 2 1 1 0 0 0 1 1 1 0 2 2 1 1 1 2 1 0 1 1 1 1 0 2 0 0 1 1 0 2 1 2 0 1 0 2 2 0 1 0 1 0 2 2 0 2 0 1 1 0 2 1 2 0 0 1 0 0 1 2 0 1 1 0 0 0 2 0 2 0 1 2 0 0 0 2 0 0 0 0 0 2 2 1 0 2 0 0 0 1 1 2 0 2 0 0 2 2 0 0 0 1 2 0 1 2 0 1 1 1 0 1 1 0 0 0 0 0 1 1 0 2 0 1 1 2 1 0 0 0 0 0 1 1 0 0 1 1 1 1 0 1 0 1 0 1 0 0 0 2 2 0 2 1 2 1 0 0 0 1 1 0 0 1 0 0 0 0 0 0 0 0 2 0 1 1 2 0 0 0 1 0 1 0 0 0 2 1 0 1 0 1 0 1 1 1 0 0 0 1 0 2 2 1 0 1 0 2 0 0 2 0 0 2 1 0 1 2 2 1 0 0 1 0 0 1 1 1 2 1 1 1 1 1 1 1 2 2 0 0 2 1 0 1 0 0 2 0 2 0 2 0 0 0 1 0 1 0 2 1 1 0 0 0 1 2 0 2 2 0 1 2 1 2 0 0 1 1 1 0 0 0 0 2 2 0 0 0 1 1 0 0 2 1 0 2 0 0 0 0 1 1 0 0 0 0 1 0 2 0 0 1 1 0 1 0 1 1 1 0 0 1 0 0 0 0 0 0 0 0 2 2 0 0 2 2 0 0 0 0 0 0 0 0 0 0 0 0 0 2 2 1 1 0 0 1 1 0 0 0 0 0 0 0 1 0 0 2 0 1 0 0 0 0 0 2 1 1 1 0 1 0 2 0 0 0 1 1 0 0 0 1 0 1 1 1 1 0 0 1 0 2 0 0 2 1 1 1 1 1 0 2 1 1 2 0 1 1 0 2 0 1 1 0 0 1 0 1 1 0 1 0 0 0 0 1 0 1 1 1 1 0 0 0 1 0 0 0 0 0 0 0 2 1 1 0 0 0 0 0 1 0 0 0 0 0 0 0 0 0 0 0 0 1 0 0 1 1 1 0 1 0 0 0 0 1 0 1 0 0 0 1 0 0 1 2 1 0 0 0 0 1 0 0 0 0 0 1 1 0 1 0 0 0 2 0 2 2 2 0 0 2 2 0 0 0 1 0 2 2 2 0 2 0 0 0 0 0 1 1 1 1 1 2 1 1 0 0 0 0 0 1 2 1 0 1 0 1 0 0 1 2 2 0 0 0 0 1 0 0 0 1 1 1 0 1 0 0 0 1 0 1 1 1 0 1 0 0 0 0 0 0 0 0 0 2 0 2 0 2 0 1 1 0 1 0 0 1 1 2 0 0 0 0 0 0 1 0 0 0 0 0 1 2 2 2 2 0 0 0 2 1 0 1 2 1 0 0 0 0 1 0 0 0 2 2 1 1 0 1 0 2 2 1 2 1 1 1 0 2 1 1 1 1 0 0 1 1 0 0 0 2 0 0 0 0 1 1 0 2 0 2 0 0 1 1 1 2 1 0 1 0 0 1 0 1 0 0 1 0 0 0 1 1 1 1 1 1 1 0 1 0 0 0 1 1 0 0 2 0 2 2 2 2 0 1 1 2 0 1 1
94 0 0 1 0 0 0 1 0 0 0 0 2 2 2 0 0 0 0 0 0 0 1 0 0 0 2 0 1 2 2 1 0 1 0 0 2 1 0 1 1 0 1 0 0 0 1 0 1 1 1 0 0 0 1 0 0 1 1 1 1 1 0 0 1 0 2 0 0 1 1 1 2 2 1 2 1 2 2 1 1 0 0 1 2 0 0 1 1 1 0 1 0 2 1 1 0 1 0 1 1 0 0 0 0 0 2 0 1 2 1 1 0 0 0 0 0 0 0 2 2 0 2 0 0 0 0 1 0 1 0 0 0 0 0 0 0 0 0 0 2 0 0 0 0 1 0 0 0 2 1 0 0 0 2 0 1 1 0 0 0 0 1 2 1 2 0 1 0 0 0 0 1 0 0 1 1 0 0 1 0 0 0 1 0 1 2 0 0 0 0 0 0 1 2 1 0 0 0 1 0 1 0 1 2 0 0 0 0 1 0 1 0 0 0 1 1 1 2 1 1 0 1 1 0 0 1 1 0 0 1 1 0 0 2 0 0 2 2 0 0 0 2 0 2 0 0 0 0 0 0 0 1 0 0 0 0 0 0 0 0 0 0 2 1 1 0 0 1 1 1 0 1 1 0 0 0 2 2 2 0 0 1 1 1 1 1 2 1 2 1 1 2 0 2 0 1 0 0 0 1 1 2 0 1 1 0 0 0 2 0 2 0 0 2 0 2 0 1 1 0 1 1 2 2 0 1 0 2 2 2 0 0 0 0 0 0 1 1 2 0 2 2 0 0 0 2 1 1 0 0 1 1 1 0 1 0 0 0 2 2 2 1 0 0 1 0 0 1 0 1 1 2 2 0 1 2 2 0 2 0 2 0 2 0 1 1 1 1 0 0 0 1 0 2 1 1 0 1 0 0 1 0 2 1 1 0 0 0 1 0 0 1 0 1 0 0 0 1 0 0 1 1 2 0 0 0 0 0 0 2 1 0 0 0 0 0 0 0 0 2 0 2 0 0 0 2 1 1 0 0 0 1 2 1 0 0 0 1 0 1 0 1 0 1 2 2 1 0 1 2 2 2 2 1 1 0 0 2 0 0 2 1 1 2 1 0 0 2 1 2 0 0 0 1 0 1 2 2 2 0 0 2 0 2 0 2 2 2 0 0 2 1 0 1 1 0 1 0 1 1 2 2 2 2 0 0 0 0 1 1 0 1 1 0 0 1 0 0 1 0 0 1 1 1 0 1 1 1 2 0 0 0 0 2 1 1 0 1 1 0 0 0 1 1 0 1 1 1 1 1 0 0 0 0 0 1 1 0 1 0 0 1 0 1 0 0 2 0 0 0 0 0 1 1 0 1 1 1 1 1 2 0 1 1 0 0 0 0 1 0 0 0 1 1 1 1 0 0 2 0 1 0 1 0 0 1 2 0 0 0 0 1 1 0 1 0 0 2 0 0 1 0 1 1 0 2 1 1 1 0 1 0 0 0 0 1 2 2 0 0 0 2 0 1 1 2 1 1 1 0 1 0 0 0 2 2 0 1 1 0 1 1 0 0 0 1 2 2 0 2 0 0 0 1 0 1 0 1 2 0 1 1 0 2 0 1 1 2 1 0 0 0 0 1 1 1 0 0 0 0 0 0 2 0 1 1 0 0 0 0 1 0 0 0 1 0 0 0 1 0 1 0 0 0 0 0 1 1 1 0 1 0 0 0 0 1 0 2 1 0 1 2 0 0 1 0 1 1 1 0 0 2 0 0 0 0 2 2 0 0 1 0 0 0 1 0 2 0 2 0 2 2 0 0 0 0 1 1 1 0 1 0 1 1 0 1 0 1 1 0 1 0 0 0 0 2 0 2 2 2 2 1 1 1 0 0 0 0 0 0 0 1 1 0 0 0 0 0 0 0 0 1 1 1 0 1 1 0 0 2 0 1 1 0 0 0 0 0 0 0 0 1 0 0 2 0 1 2 1 2 0 2 0 0 2 0 2 1 1 1 0 0 0 0 0 0 0 1 0 0 0 0 2 1 1 1 2 0 1 1 2 0 1 2 1 1 0 0 1 0 0 0 0 0 2 2 1 2 0 1 1 2 1 0 2 1 2 0 0 2 2 1 1 0 2 2 1 2 1 1 1 2 0 0 0 0 0 0 0 1 1 0 2 2 0 2 0 0 0 0 0 0 0 2 0 0 0 2 1 0 1 0 0 0 0 0 0 1 0 0 1 0 0 0 0 0 0 1 1 0 1 0 1 0 0 0 1 1 0 2 2
95 0 0 1 0 0 0 2 0 2 0 1 0 1 0 0 0 0 0 1 1 1 0 0 0 0 1 0 0 1 1 1 1 2 1 1 2 2 0 1 1 1 0 1 0 1 0 0 1 1 1 0 1 1 0 0 0 1 0 1 1 1 1 1 0 1 1 1 0 0 0 1 1 1 0 1 1 1 1 0 1 0 0 0 0 0 0 0 2 2 0 1 0 1 0 2 1 1 0 2 2 1 1 0 0 0 2 1 1 1 1 2 0 1 0 0 0 0 1 1 1 0 2 1 0 1 1 1 0 1 1 2 0 0 0 0 0 0 1 0 1 1 0 1 0 1 0 0 0 0 0 0 0 0 0 0 1 1 0 1 1 1 0 1 2 2 1 0 0 2 2 0 1 1 1 0 0 0 0 0 0 0 1 0 0 0 2 0 0 0 0 2 1 1 2 2 2 0 0 0 0 0 0 2 2 0 1 1 1 0 2 2 1 0 1 0 0 0 2 2 2 0 0 2 0 0 1 1 0 0 0 0 0 0 1 0 0 2 2 2 0 0 1 0 2 1 1 0 0 0 0 0 1 0 0 0 1 0 0 0 0 0 0 1 0 0 0 0 0 1 0 2 1 2 0 0 0 2 2 2 0 0 2 0 2 1 2 1 0 1 1 0 0 1 2 1 0 0 1 0 2 2 2 0 1 0 1 0 0 0 0 0 1 1 1 1 2 0 1 1 0 2 2 1 1 0 1 0 1 2 2 1 0 2 0 0 0 1 1 2 1 1 2 0 0 0 2 0 0 1 1 0 2 2 0 0 0 1 0 1 1 1 2 0 2 0 0 0 2 0 2 2 1 2 0 1 2 0 0 2 2 1 0 1 0 2 2 0 0 2 0 1 0 0 1 0 0 0 0 0 0 1 0 2 1 1 0 2 0 1 1 0 1 0 1 0 1 0 0 0 0 2 1 0 0 1 0 0 0 0 1 0 0 2 1 1 0 1 1 0 2 0 2 0 0 1 1 1 1 0 0 0 2 2 2 2 0 1 1 1 1 0 0 1 0 0 0 1 0 0 2 2 2 2 1 0 1 1 2 0 1 1 0 0 2 0 0 0 2 1 1 0 0 2 0 0 2 1 0 1 1 1 0 2 0 0 1 0 0 1 0 2 1 0 0 1 0 2 0 1 0 2 0 0 0 1 1 0 0 0 2 0 0 0 0 0 2 0 2 0 2 0 1 1 2 1 1 1 1 1 0 0 2 0 2 2 0 0 0 1 0 0 1 0 0 0 1 1 1 0 0 1 0 0 0 0 1 2 0 2 0 0 1 1 0 1 2 0 0 0 0 0 1 0 0 0 0 0 0 0 0 2 0 2 0 0 0 0 0 2 1 1 0 0 0 0 0 0 0 0 1 1 1 1 0 0 2 1 0 0 1 1 0 0 0 1 1 2 2 0 0 0 0 1 2 0 2 1 1 1 1 2 0 2 0 0 0 2 1 0 0 0 1 0 2 1 1 2 0 0 2 0 2 0 0 2 2 0 0 0 0 0 2 0 0 2 1 2 0 1 1 0 0 1 0 0 1 0 1 1 0 1 0 0 1 0 2 2 2 1 0 0 0 0 0 0 1 2 2 2 0 0 0 1 2 0 0 0 0 0 0 2 0 1 0 1 1 0 1 2 0 1 0 0 0 0 0 0 0 1 0 1 1 0 0 0 0 0 2 0 0 1 2 0 0 2 2 1 1 1 0 0 2 2 0 0 0 1 1 0 0 1 1 0 1 1 1 2 2 2 0 0 1 2 0 0 0 0 0 1 1 1 0 2 2 0 1 0 0 2 0 0 1 1 1 0 2 1 0 1 1 1 0 2 2 0 0 0 0 0 0 0 0 1 0 1 0 1 1 0 0 1 1 1 1 0 1 2 0 2 1 0 2 1 1 1 1 1 0 0 0 0 1 0 0 0 1 2 1 0 0 0 1 0 0 1 0 0 1 1 1 0 0 0 0 0 0 0 1 0 1 0 2 0 1 1 1 2 0 0 0 1 0 0 1 1 0 1 0 0 0 0 0 0 0 2 2 0 1 0 0 1 0 1 0 1 1 1 1 0 1 1 1 1 0 1 0 2 2 0 0 0 0 0 0 1 1 1 1 0 2 0 1 2 2 0 2 1 0 0 0 0 0 0 1 0 0 0 2 0 0 0 0 0 0 0 0 1 2 0 0 0 0 1 0 0 0 0 0 2 0 0 0 2 0 0 0 0 2 0 1 1
96 1 0 1 0 0 0 1 1 1 0 0 1 2 1 0 0 0 1 1 1 1 0 0 0 0 0 0 0 2 2 0 2 1 0 0 0 0 0 1 1 1 1 1 0 1 0 0 2 0 0 0 0 0 1 1 0 1 0 1 0 1 2 1 0 1 0 1 0 0 0 1 2 2 1 2 1 1 1 0 1 0 0 1 2 0 0 1 2 2 1 1 0 2 0 1 0 0 0 2 2 0 0 0 1 1 2 2 2 0 0 2 1 2 2 2 2 1 1 1 1 1 1 2 1 1 1 1 1 1 0 0 1 1 0 0 0 0 0 1 1 1 1 0 1 0 1 0 0 0 0 0 0 0 0 0 1 0 0 1 0 0 0 2 1 1 1 1 1 1 0 2 1 1 0 1 0 0 0 0 0 0 1 0 0 0 2 1 0 0 1 1 1 1 1 2 1 0 0 1 0 1 0 1 2 1 2 0 1 0 1 0 1 0 1 1 1 1 2 1 1 0 0 2 0 0 1 1 0 0 1 1 0 0 2 0 0 2 1 1 0 0 1 1 1 0 0 0 0 0 0 0 1 0 0 0 1 0 0 0 2 2 0 0 0 0 0 0 2 2 0 2 2 2 0 0 1 2 2 2 0 0 2 0 2 1 1 0 0 2 1 1 1 0 2 0 0 1 0 1 1 0 2 0 0 0 0 1 1 1 1 1 0 1 1 0 2 1 0 1 1 2 1 1 1 0 0 0 0 0 2 2 1 1 0 1 0 1 1 0 0 1 2 0 2 2 0 0 0 0 0 0 2 2 0 0 1 0 0 1 1 1 2 0 1 0 0 1 2 0 1 1 1 2 0 1 2 1 1 1 0 1 0 0 1 0 1 0 0 2 0 1 2 0 2 0 0 0 0 0 0 0 1 2 0 2 0 0 0 1 0 0 0 0 0 0 0 0 0 0 1 2 1 1 1 2 1 0 0 0 0 0 0 1 0 0 0 1 0 0 1 0 1 1 0 1 1 0 0 0 0 0 0 1 0 0 0 0 1 0 1 0 1 0 1 1 1 0 0 0 1 1 1 1 1 0 1 0 2 0 0 2 2 2 0 0 1 0 1 0 0 1 0 2 1 0 1 1 1 2 1 1 2 0 2 1 2 2 1 0 0 2 0 0 1 1 1 2 0 1 0 2 2 2 2 0 0 0 0 1 1 0 2 0 0 0 2 0 0 1 1 0 1 0 2 0 1 1 1 1 0 0 0 0 1 1 0 1 0 1 0 0 0 1 1 1 0 1 1 1 1 2 0 0 0 0 2 1 0 1 1 0 1 1 0 1 1 0 1 1 0 0 1 0 0 1 0 1 1 1 1 1 0 2 0 0 1 0 0 1 0 0 0 1 0 0 0 0 0 0 0 0 1 1 0 1 2 2 0 0 1 0 0 0 0 1 1 1 2 0 1 0 1 1 0 0 2 0 1 1 0 0 0 1 0 0 2 1 0 0 0 0 1 1 1 2 2 2 0 0 0 0 0 0 0 1 1 2 1 1 2 0 0 0 0 0 1 2 2 0 1 0 0 1 1 0 1 0 2 2 0 2 1 0 2 0 1 0 0 1 1 1 0 0 0 0 1 2 2 2 0 1 1 2 1 0 1 1 1 0 0 0 0 0 0 2 0 0 0 1 0 1 1 2 0 1 1 1 1 1 1 1 1 1 0 0 0 0 1 0 0 1 0 0 0 0 0 1 0 0 0 0 1 0 0 0 0 0 0 1 0 2 1 0 0 2 0 2 2 2 2 0 1 2 0 0 0 0 0 0 0 1 0 2 0 1 0 0 0 1 0 0 1 1 2 1 1 1 0 0 0 0 0 2 2 0 0 0 1 1 0 1 1 0 0 0 0 0 1 0 0 1 0 1 1 0 1 0 0 0 1 0 1 1 1 0 1 0 0 0 0 0 1 0 0 1 0 0 2 0 0 0 0 0 0 1 0 1 2 2 2 0 0 0 0 0 0 2 1 0 1 0 1 1 2 2 2 2 0 1 0 1 0 1 1 2 0 1 0 0 0 0 0 2 2 0 0 0 0 1 0 1 2 2 2 1 1 0 1 1 2 2 0 1 0 0 0 0 2 1 0 0 2 0 0 0 0 0 0 0 2 0 1 0 1 0 1 1 1 0 0 0 0 0 2 0 0 0 1 0 0 0 0 0 0 0 0 1 0 0 0 2 0 2 0 0 1 0 0 2 0 1 0 0 0 0 1 0 2 0 0 0
97 1 0 2 0 0 0 1 1 1 0 1 0 1 1 0 0 1 2 1 1 1 0 1 1 1 1 0 1 2 1 1 1 1 0 0 2 1 0 1 0 1 1 1 0 1 0 0 2 0 0 0 0 1 1 0 0 0 1 0 0 0 2 1 0 0 1 0 0 0 0 0 1 2 1 2 1 1 1 0 0 0 0 0 2 0 0 1 2 2 0 1 1 1 2 2 0 1 0 1 1 0 2 0 0 0 2 0 1 1 0 0 0 1 0 0 0 0 2 0 0 0 1 2 1 0 1 1 0 1 1 0 0 0 0 0 0 0 0 0 1 1 0 0 1 0 0 0 0 2 0 0 1 0 0 0 0 2 0 1 1 1 1 2 0 2 0 1 0 0 0 0 1 1 0 2 1 1 0 1 1 2 0 1 0 1 1 1 0 0 0 0 2 2 2 2 2 0 0 0 0 0 0 0 2 0 0 0 0 0 1 1 0 0 1 1 1 0 2 2 2 0 0 2 0 0 0 0 0 0 1 1 0 0 2 0 0 2 2 0 0 0 2 1 2 0 0 0 0 0 0 0 1 1 1 0 0 0 0 0 0 0 0 1 1 0 0 0 1 1 0 1 0 2 1 1 0 2 1 0 1 1 0 0 1 0 0 1 1 2 1 1 2 0 2 0 2 0 0 0 0 0 2 0 1 1 1 2 2 2 2 2 0 1 0 0 2 0 1 0 0 1 1 2 2 0 1 0 0 2 2 1 2 1 1 1 1 1 1 1 1 1 2 0 0 0 1 1 1 1 1 1 1 1 1 1 0 2 0 0 0 1 2 0 2 1 0 1 1 0 0 0 1 1 1 0 1 0 0 2 2 0 1 1 1 1 0 1 1 0 0 2 2 0 2 0 0 0 1 0 0 0 1 1 0 1 1 0 0 2 0 0 0 0 0 0 0 0 0 0 0 1 0 1 1 1 0 0 0 0 0 0 2 0 0 2 0 1 0 0 1 0 1 1 0 2 1 0 2 0 0 0 1 2 2 1 1 2 1 1 0 0 0 0 0 0 0 1 0 0 1 1 1 1 2 0 2 0 1 0 1 2 1 1 1 0 1 0 1 0 0 1 0 1 0 0 0 0 0 2 2 1 2 0 2 0 2 0 0 1 0 2 0 0 0 0 0 1 0 1 1 1 0 0 0 2 2 1 0 2 0 2 1 1 0 1 2 0 1 1 1 1 1 1 2 0 1 2 2 1 0 0 0 0 2 1 0 1 0 0 1 0 0 0 0 1 1 1 1 1 0 0 1 0 0 1 2 2 0 2 0 0 0 0 1 0 0 0 0 0 0 0 0 0 0 0 0 0 0 0 0 2 0 2 0 0 0 0 1 2 1 1 0 1 0 1 1 0 0 0 1 1 0 0 0 0 1 1 0 0 0 0 0 0 0 0 1 1 2 0 1 1 0 1 1 0 2 1 2 2 0 1 1 1 1 1 1 2 1 0 0 0 0 1 1 2 1 2 0 0 1 0 0 0 0 0 0 0 0 0 2 0 2 1 1 2 0 1 2 1 2 0 0 0 0 0 0 0 1 2 1 1 1 0 1 0 0 2 2 0 1 0 1 0 0 0 1 1 0 0 0 0 0 1 1 1 0 2 2 0 1 1 0 0 0 1 0 0 0 2 0 2 0 0 0 0 0 0 0 0 0 0 0 0 0 0 1 0 1 0 0 0 1 0 0 1 1 1 2 2 1 1 2 0 0 0 0 1 1 1 0 1 1 0 0 1 1 1 1 2 1 1 1 2 0 0 0 1 1 1 1 2 1 2 1 1 1 1 0 1 0 0 1 1 0 0 1 1 2 2 1 2 2 2 1 0 0 0 0 0 0 0 0 1 0 0 0 0 1 1 1 1 0 1 1 0 1 0 0 0 2 0 0 2 0 0 0 0 1 1 0 1 0 0 0 1 1 0 1 0 0 0 2 1 0 2 0 1 2 1 1 0 0 0 0 0 0 1 1 0 0 0 0 1 2 2 2 2 0 0 1 2 1 0 2 0 0 0 1 1 1 1 0 1 1 1 1 0 0 1 0 2 2 1 1 0 0 1 1 0 1 1 0 2 0 0 0 0 0 1 0 0 1 1 1 0 0 1 0 2 2 0 2 0 0 0 0 0 2 0 0 2 0 0 1 0 0 0 1 0 0 0 0 0 0 1 1 2 0 0 0 2 1 1 0 1 1 0 0 2 1 0 1 1 1 0 0 0 1 0 2 2
98 1 0 1 0 0 1 1 1 2 0 1 0 0 0 0 0 0 0 0 0 0 0 0 0 0 1 0 0 2 2 2 1 1 0 0 2 2 0 0 0 1 0 1 0 1 0 1 1 0 0 0 1 2 0 0 0 0 0 2 0 0 2 1 1 0 2 0 0 1 1 1 1 2 0 2 2 1 1 0 1 0 0 0 1 0 1 1 2 2 1 1 0 1 1 1 0 1 0 1 1 0 0 0 1 1 1 1 1 1 0 1 1 1 1 1 0 0 0 2 2 0 1 2 0 0 0 0 0 1 0 0 0 0 0 0 0 0 0 1 0 2 0 0 0 0 0 0 0 1 0 0 0 0 0 0 1 1 0 0 0 0 2 2 0 2 0 1 1 2 1 1 0 1 0 1 1 1 0 1 0 1 1 1 0 1 2 2 2 2 2 2 0 0 2 2 0 0 0 0 0 0 1 1 2 1 2 1 0 0 1 2 1 0 2 0 0 0 1 0 1 1 1 2 0 0 1 1 0 0 0 0 0 1 2 1 0 2 2 0 0 0 1 0 1 1 1 0 0 0 0 0 1 0 0 0 0 0 0 0 0 0 0 0 0 0 0 0 1 0 0 1 0 2 0 0 1 1 2 0 1 0 2 1 1 1 2 2 1 2 1 1 2 0 2 0 1 0 0 0 1 0 1 1 1 0 1 0 0 0 0 0 0 1 1 0 1 0 0 1 0 1 1 2 2 0 2 0 1 0 2 2 1 1 0 0 0 0 1 1 0 1 2 1 0 0 2 0 2 1 1 0 2 2 0 0 0 0 0 1 1 1 1 0 1 0 0 2 2 1 0 0 1 2 1 0 2 1 0 2 0 0 0 0 0 0 0 0 0 1 1 0 0 2 2 0 0 1 0 0 0 1 1 1 1 0 1 0 1 1 0 0 1 1 1 0 1 0 1 0 0 1 1 1 0 0 0 0 0 0 1 0 0 2 1 0 0 0 0 0 1 0 0 2 1 2 2 0 1 0 0 0 1 2 1 1 0 2 1 2 0 0 0 0 1 2 1 1 0 1 1 1 2 2 2 2 0 0 2 0 1 1 2 2 0 0 1 1 1 0 1 1 0 1 0 0 2 1 1 2 1 0 1 1 1 0 1 1 0 1 0 1 1 0 1 1 0 2 0 1 1 2 0 1 1 0 0 0 1 2 1 0 2 0 1 0 2 0 1 1 0 1 1 1 1 0 1 0 0 2 1 1 0 0 2 2 0 1 0 2 0 0 0 1 1 0 2 1 1 0 0 0 1 0 1 0 2 2 0 2 0 0 1 2 1 1 2 2 0 0 0 0 0 1 2 0 1 0 0 0 0 2 1 0 0 0 1 0 0 1 0 0 0 1 0 1 1 0 0 1 0 1 0 0 0 0 2 1 0 0 2 0 1 0 0 0 0 1 1 1 1 0 0 1 2 0 2 2 1 2 0 0 1 2 1 1 2 2 2 0 0 0 1 0 2 0 0 1 2 2 0 2 1 0 0 2 1 1 2 2 1 0 2 1 0 2 1 1 1 1 1 0 1 1 1 0 1 0 0 0 0 0 0 0 2 0 2 2 2 0 0 0 0 0 0 0 0 1 1 1 0 0 2 2 0 0 0 0 0 0 0 1 0 0 0 1 1 0 1 2 1 1 0 0 0 0 0 1 0 0 0 0 1 0 0 1 0 0 2 0 0 1 1 0 0 1 1 1 0 0 0 0 2 0 0 0 0 0 0 2 0 2 0 0 0 1 1 2 2 2 0 0 2 2 0 0 0 2 0 2 2 2 0 2 1 0 0 1 0 1 0 0 0 0 0 0 1 1 1 1 1 2 2 2 2 0 1 0 1 0 0 1 0 1 0 1 0 0 0 0 0 0 0 0 1 0 1 0 0 0 1 0 2 0 1 0 1 0 0 0 0 1 0 0 0 1 0 0 1 0 1 0 2 1 0 1 0 0 1 0 1 1 0 0 0 0 0 1 1 0 0 1 0 2 2 1 2 2 0 0 0 1 1 0 0 2 0 1 0 0 0 0 0 0 0 1 1 2 2 1 1 1 2 2 1 0 1 0 0 1 2 2 1 2 0 0 0 1 1 0 0 0 0 2 1 0 1 0 0 0 2 0 2 0 0 0 0 0 0 0 0 0 1 0 1 1 0 0 1 0 0 0 0 0 0 0 1 1 1 0 0 1 1 2 0 1 1 0 0 2 0 1 0 2 0 0 0 0 0 0 1 0
99 0 1 1 0 0 0 2 0 2 0 0 0 0 0 0 0 0 0 0 0 0 0 1 1 1 1 0 0 2 2 0 1 2 0 0 2 2 0 0 0 2 0 1 0 0 0 1 1 1 1 0 1 1 0 0 0 1 0 1 1 2 2 2 0 0 2 0 0 0 0 2 1 2 1 2 1 1 1 0 1 0 0 0 1 0 0 2 2 2 1 1 1 2 0 2 0 2 0 2 0 0 0 0 0 0 2 0 0 2 1 1 0 2 2 2 2 0 0 2 2 0 2 1 0 1 1 0 0 0 2 0 0 0 0 0 0 0 0 0 0 2 1 0 0 0 0 0 0 0 0 0 0 0 1 0 1 1 0 0 1 1 0 2 1 2 0 1 0 0 0 0 0 1 0 0 0 2 1 2 0 1 0 2 1 1 2 1 0 0 0 1 0 0 1 2 0 0 0 0 0 0 1 1 2 0 2 1 1 0 1 1 1 0 0 2 2 2 1 0 1 1 1 2 0 0 0 1 0 0 0 0 0 0 1 0 0 2 2 0 0 0 2 0 2 0 0 0 1 1 1 1 0 0 0 1 0 1 0 1 1 1 0 1 1 0 0 0 2 1 0 0 2 2 0 0 0 2 1 0 2 0 2 0 2 2 2 1 1 1 1 1 0 0 2 0 0 0 0 0 1 1 2 0 1 0 0 1 1 1 1 1 0 1 2 1 2 0 1 1 0 2 2 1 2 0 2 0 1 1 2 1 0 2 0 0 0 1 1 0 0 1 1 0 0 0 1 1 1 2 2 0 2 2 1 0 0 0 0 1 1 1 2 0 2 0 0 0 1 0 1 1 0 2 0 1 2 1 0 2 1 0 0 1 0 1 0 0 0 0 1 1 0 0 1 1 1 0 1 0 1 0 0 2 2 0 0 2 0 1 1 0 0 0 0 0 1 1 0 0 0 1 0 0 1 1 0 0 0 0 2 0 1 1 1 2 0 1 0 1 0 0 1 1 1 1 2 0 0 0 0 0 0 2 1 0 1 0 0 1 1 0 1 0 0 0 0 0 0 0 0 0 1 0 0 0 0 1 1 0 0 1 1 1 1 0 0 0 2 1 1 0 0 1 0 0 1 1 1 2 1 0 1 1 1 1 1 1 0 1 0 1 1 0 0 1 1 2 0 0 0 2 0 0 0 1 1 1 0 2 0 1 2 1 2 0 2 1 2 1 0 1 1 1 1 1 1 2 2 0 0 0 0 0 1 0 1 1 0 1 0 0 0 2 2 0 2 0 0 1 0 1 0 0 0 0 2 2 0 2 0 0 1 2 1 1 2 1 0 0 0 0 1 0 2 0 1 0 0 0 0 1 0 2 0 0 0 0 0 0 0 0 0 0 0 0 0 0 0 0 0 0 0 1 0 0 1 0 1 1 0 0 0 0 0 1 0 1 2 0 0 2 0 0 2 0 2 1 1 0 1 2 0 0 0 0 2 1 1 0 0 0 0 1 1 2 2 2 1 1 0 1 1 0 0 1 2 0 0 1 0 0 2 1 1 1 0 2 0 1 1 0 0 1 1 0 2 0 0 0 0 0 2 0 1 0 1 1 1 1 0 0 0 0 0 1 0 1 1 1 0 0 0 2 2 1 0 2 1 0 0 1 1 1 0 0 1 0 0 0 0 0 0 0 0 0 0 1 0 0 0 0 1 0 0 0 1 0 1 0 0 0 1 0 0 2 2 1 1 1 1 0 1 2 0 0 0 0 0 2 0 2 1 0 0 2 0 1 0 2 0 2 2 1 0 0 0 1 0 1 1 2 0 1 2 1 1 1 0 1 0 0 1 0 1 0 1 0 2 2 2 2 0 2 2 0 2 0 0 0 0 0 2 2 0 0 0 0 1 0 0 1 0 0 1 0 0 1 0 1 1 0 1 2 0 1 0 0 0 0 0 0 0 0 0 0 0 1 1 0 0 0 2 0 0 2 0 2 2 2 2 0 0 0 0 1 1 1 0 1 0 1 0 1 1 1 1 1 0 0 1 2 0 1 2 1 1 0 0 1 0 1 0 0 2 1 2 0 1 0 0 1 2 1 1 0 1 1 0 0 2 2 0 2 0 0 0 0 0 1 0 0 2 1 0 0 2 1 0 0 2 0 2 2 0 0 2 2 2 2 0 0 1 0 0 0 1 0 2 2 1 1 0 0 0 1 1 1 1 0 0 2 1 1 0 0 1 0 1 2 0 0 0 2 0 0 0 2 1 0 0 0
100 1 0 1 1 1 2 2 1 2 0 0 0 0 0 0 0 1 2 2 2 2 0 0 0 0 2 0 1 0 0 0 0 1 0 0 1 1 0 0 0 1 1 0 0 1 0 0 0 0 0 0 0 1 1 0 0 1 0 1 0 1 0 0 0 0 2 0 0 0 0 1 2 2 1 2 1 2 2 1 1 0 1 1 0 0 1 0 2 2 0 0 1 1 0 1 0 0 0 1 1 2 0 0 0 0 2 2 1 1 0 1 2 2 1 1 1 0 1 1 1 0 2 1 0 1 1 1 0 1 0 0 0 0 0 0 0 0 0 1 0 2 0 1 1 0 1 1 1 1 0 1 0 0 2 0 1 1 0 2 1 2 0 2 0 2 0 1 0 0 0 0 0 2 0 0 0 2 1 2 0 1 1 0 0 0 2 2 0 0 0 2 0 1 1 1 2 0 0 0 0 1 1 0 2 0 2 1 0 1 1 1 1 0 1 1 1 0 1 0 1 1 1 2 0 0 1 1 0 0 0 0 0 0 2 0 0 0 0 0 0 0 2 0 2 1 1 1 0 0 0 0 1 0 0 0 2 1 1 1 0 1 0 0 1 1 0 0 2 2 0 2 0 1 0 0 0 2 2 1 1 0 0 0 1 0 0 0 0 2 0 2 2 0 2 0 2 1 0 0 1 1 1 1 0 0 0 0 1 2 0 2 0 1 0 0 1 1 0 0 1 2 1 2 2 0 2 0 1 1 1 1 1 1 0 0 0 0 1 0 0 0 2 0 1 1 1 2 1 1 1 1 2 2 1 0 1 0 0 2 2 2 2 0 2 1 0 1 1 1 0 0 1 1 1 0 2 0 1 1 0 1 0 0 1 1 0 0 0 0 0 1 1 1 2 1 1 0 1 1 0 1 0 1 1 0 0 1 1 1 1 1 0 0 0 0 1 0 2 0 0 0 0 2 0 0 0 1 1 1 1 1 0 2 1 1 0 1 0 1 2 0 2 0 1 1 2 0 1 0 0 0 2 2 2 2 0 0 1 0 2 0 0 0 0 1 1 1 0 0 1 1 2 2 2 0 2 0 1 0 0 2 1 1 1 1 1 0 2 0 2 0 0 1 1 0 2 2 1 1 0 0 1 1 1 0 2 2 1 0 0 2 2 0 0 1 0 2 0 1 1 2 0 0 0 1 0 0 1 2 1 0 1 1 0 1 1 0 0 0 0 1 2 1 1 0 2 0 0 2 1 1 0 0 1 1 0 0 0 0 1 0 0 0 0 0 0 1 1 1 0 0 0 0 0 0 2 1 0 1 1 0 1 0 1 0 1 1 0 0 0 1 2 0 0 2 0 1 1 1 1 1 1 2 0 1 1 0 0 2 0 0 0 0 1 2 1 0 1 0 1 0 0 0 0 0 2 2 0 0 0 0 0 0 0 1 1 1 2 0 0 1 0 1 1 0 2 1 1 1 2 1 0 0 0 0 2 2 1 0 0 0 1 1 0 1 1 2 1 0 0 0 0 0 0 2 2 1 2 2 1 0 1 0 0 1 1 1 1 1 1 0 0 1 0 0 2 0 2 2 1 1 0 0 0 0 1 1 1 0 1 1 0 0 0 0 1 1 1 1 0 0 1 2 2 1 1 1 0 0 0 1 0 1 0 1 1 0 1 2 1 1 0 1 0 0 1 0 1 1 0 1 1 1 0 0 0 0 2 0 0 1 2 0 0 0 0 0 1 1 1 1 2 1 0 0 0 1 0 2 0 1 2 0 0 2 0 2 2 2 1 0 2 2 0 0 0 2 1 2 1 1 0 1 1 1 0 0 0 2 0 0 1 1 1 0 1 0 1 2 1 1 2 2 2 0 0 0 1 0 0 1 0 0 0 2 2 0 1 0 1 1 0 0 0 0 0 0 0 0 1 0 2 1 1 0 1 0 1 1 0 0 0 0 0 0 1 1 2 0 1 0 2 1 0 1 0 0 0 0 1 0 0 0 0 1 1 2 0 0 0 0 1 1 1 1 1 1 0 0 0 1 1 0 2 1 0 1 0 1 0 1 1 0 1 1 1 1 2 1 0 2 0 0 1 2 1 0 0 0 1 1 1 2 0 0 0 0 1 1 0 0 2 2 2 0 0 0 0 0 2 0 0 2 2 0 2 1 1 0 1 1 0 0 2 0 1 1 1 0 0 0 1 1 1 1 1 1 1 0 0 1 1 2 0 0 1 1 0 1 0 0 0 1 0 0 0 0 0 0 1 1
101 0 0 1 0 0 0 1 0 0 0 0 0 2 1 0 0 0 1 0 1 0 0 1 1 1 1 0 2 1 1 1 1 2 0 0 2 1 1 0 0 1 0 0 0 0 0 0 2 0 0 0 0 1 0 1 0 0 0 1 0 1 2 2 0 1 1 0 0 0 0 0 2 2 2 2 0 1 1 0 1 0 0 0 1 0 0 1 2 2 1 1 0 1 0 1 0 0 0 2 2 0 1 0 0 0 2 1 1 1 0 1 1 2 1 1 1 1 1 1 1 1 2 2 0 2 2 1 1 1 1 0 0 0 0 0 0 0 0 2 1 2 0 0 1 0 0 0 0 1 1 0 0 1 0 0 1 0 0 0 0 0 0 2 2 2 0 0 0 1 0 1 0 2 0 0 0 0 0 0 0 1 0 0 0 0 0 2 1 0 0 1 0 0 2 2 1 0 0 0 0 0 0 0 2 0 1 2 0 0 0 0 1 0 0 0 0 0 1 1 1 1 1 1 1 0 2 2 0 0 1 1 0 0 2 0 1 2 2 0 0 0 2 1 2 0 0 0 1 1 1 1 0 0 0 1 0 0 0 0 0 0 0 0 0 0 0 1 1 0 0 2 1 1 1 1 0 2 2 1 0 0 1 0 1 1 1 2 1 2 1 1 0 0 1 0 0 1 0 0 0 0 2 0 2 0 0 0 0 1 0 1 0 2 1 0 0 1 0 0 1 2 0 0 2 0 2 0 0 1 2 0 0 2 0 0 0 1 1 1 1 1 0 0 1 1 1 0 1 0 0 0 0 0 0 2 0 1 0 2 2 2 1 1 0 1 0 1 1 0 0 0 0 2 0 0 1 0 2 0 0 2 0 0 0 0 0 1 1 0 0 0 1 0 0 0 2 1 0 0 0 0 0 1 0 0 0 0 0 2 0 0 1 1 2 0 0 0 0 0 1 2 0 1 1 0 0 0 0 1 2 1 0 2 0 0 0 0 0 0 2 0 1 1 0 2 0 0 0 0 0 0 0 1 1 0 1 1 1 1 1 1 1 0 0 1 1 0 0 0 0 0 1 1 2 2 0 0 0 0 0 2 0 0 1 0 1 0 2 1 1 0 0 0 1 0 1 2 2 2 0 0 2 0 2 0 2 1 1 0 0 2 0 0 0 0 0 2 0 0 0 2 1 1 1 1 1 1 1 2 0 1 0 0 0 1 1 0 2 0 1 1 1 0 2 0 1 0 0 2 1 1 0 0 1 0 0 0 0 1 0 0 0 1 1 0 2 0 0 1 0 1 2 1 0 2 2 0 0 1 0 0 0 1 0 0 0 1 1 1 0 0 0 0 0 0 0 1 1 1 1 1 1 1 0 1 0 1 1 1 0 0 0 0 1 1 0 0 0 0 0 1 0 0 0 2 2 1 0 0 2 0 1 0 0 1 0 1 0 2 0 0 0 1 1 0 1 0 1 0 0 2 0 1 0 0 1 1 1 0 0 0 1 1 1 2 0 1 1 1 0 1 0 0 1 0 1 2 2 2 2 0 2 0 0 2 0 1 1 1 1 0 0 0 0 0 0 0 1 1 0 1 1 0 1 0 1 1 1 1 0 0 0 0 0 0 0 0 0 0 0 0 1 2 1 1 0 2 2 0 1 1 0 1 0 1 1 0 1 2 1 1 0 0 0 0 0 0 1 1 1 1 0 0 0 0 1 0 1 0 0 0 2 0 0 1 1 2 2 2 0 1 2 2 0 0 0 0 0 1 1 2 0 0 0 2 0 1 1 2 0 1 2 2 0 0 0 0 0 1 1 2 0 1 1 0 1 1 0 0 1 1 2 2 2 0 2 0 1 1 2 1 0 2 2 0 2 0 0 0 0 0 2 2 0 0 0 0 0 0 1 1 0 0 1 0 0 0 0 0 2 0 0 2 0 0 0 0 0 0 0 0 0 0 0 0 0 0 0 0 0 0 2 0 0 2 0 1 2 1 1 1 0 0 0 0 0 1 1 0 1 0 0 2 2 2 2 2 0 1 0 1 1 0 1 1 0 1 0 0 0 0 0 2 2 0 0 0 2 0 0 2 2 0 1 0 0 1 1 0 1 1 1 1 1 0 0 2 2 1 0 0 1 1 1 0 2 0 0 1 2 0 2 1 1 0 2 0 0 2 0 0 0 0 1 0 0 0 0 0 0 0 0 0 0 2 2 0 2 0 0 1 1 1 0 0 2 0 1 1 0 1 0 2 0 1 0 0 0 0 2 0
102 0 0 0 0 0 0 2 0 0 0 0 1 1 0 0 0 0 1 1 1 0 0 0 0 0 2 0 0 2 2 0 1 2 0 1 2 2 0 0 0 2 0 0 0 1 1 0 2 0 0 0 1 0 1 0 0 0 1 0 1 1 1 0 0 0 0 1 0 0 0 0 2 2 2 2 0 2 2 2 0 0 0 0 0 0 0 0 1 1 0 0 0 1 0 1 0 1 0 1 0 1 0 0 1 1 2 1 0 2 1 1 0 0 0 0 0 0 0 1 2 0 2 2 0 2 2 1 0 2 2 1 0 2 2 2 0 0 0 1 0 2 0 0 1 0 0 0 0 2 1 0 0 0 1 0 0 1 0 1 0 1 0 2 0 1 0 1 0 1 0 1 1 1 1 0 0 1 0 1 0 0 1 1 0 1 2 1 0 0 1 1 0 0 2 2 0 0 0 0 0 1 0 0 2 0 2 0 0 1 0 1 1 0 1 1 1 1 2 0 2 1 0 2 0 0 0 2 0 0 0 0 1 1 1 0 0 2 2 0 0 1 2 1 2 0 0 0 0 0 0 0 0 1 1 0 2 0 0 0 0 0 0 0 1 0 0 2 0 0 0 2 2 2 0 0 1 2 1 1 0 1 0 0 0 0 0 1 0 2 2 0 0 0 1 0 0 1 1 0 0 0 2 0 1 1 1 0 0 1 0 2 0 1 0 0 2 1 0 1 0 2 1 2 2 0 1 0 1 1 1 1 0 1 0 0 0 1 2 1 1 1 2 0 1 1 1 0 0 0 0 0 2 2 0 0 0 1 0 2 2 2 2 0 2 1 0 1 2 1 1 1 0 2 0 1 2 0 1 1 0 2 0 1 0 2 1 0 0 1 0 0 0 0 2 0 0 0 2 2 0 1 0 1 0 1 0 0 1 2 0 1 0 0 0 0 1 0 1 0 0 1 0 1 1 0 0 0 0 0 0 0 0 2 0 0 1 2 0 0 1 0 2 0 0 1 1 0 1 0 0 0 1 2 2 1 1 1 1 1 1 0 0 0 0 0 0 1 0 0 1 1 0 0 1 0 1 0 2 2 1 1 1 1 1 0 1 0 2 2 2 0 0 1 1 0 1 0 0 2 2 2 1 1 1 0 1 1 0 1 0 1 1 0 0 0 0 2 0 1 0 2 0 0 0 0 0 0 1 1 1 2 1 0 0 0 0 0 1 1 1 0 2 1 2 0 1 2 2 0 0 0 0 0 1 0 1 0 0 1 0 0 1 0 0 1 1 1 1 0 0 0 1 0 1 0 1 1 0 1 0 0 2 2 2 0 2 0 1 1 0 0 0 0 0 0 0 1 1 1 1 1 0 2 0 0 0 0 1 2 1 0 0 0 0 0 0 0 0 1 0 1 0 0 0 0 0 1 0 0 1 0 0 0 0 1 1 1 2 0 0 2 1 1 2 0 0 1 1 1 0 1 0 1 0 0 1 2 1 0 0 0 1 2 0 2 2 2 0 0 2 0 2 0 0 1 2 0 1 1 0 1 2 2 2 2 1 0 1 1 2 0 0 0 0 0 1 0 1 2 0 1 1 1 1 1 1 2 2 1 0 1 0 0 0 1 1 1 1 1 0 0 0 1 0 0 1 1 1 0 1 1 0 0 0 0 0 0 0 1 0 0 0 0 0 1 0 0 0 0 0 0 1 0 0 1 0 0 1 0 0 0 1 0 0 0 0 2 1 1 0 0 2 0 0 0 0 0 0 0 0 0 2 0 2 2 0 2 0 2 0 2 2 2 0 0 0 0 0 1 1 2 0 2 0 0 2 0 0 1 0 0 0 0 1 1 0 0 1 1 1 1 1 2 1 0 1 0 1 0 0 0 1 1 0 2 0 0 1 0 0 0 0 1 1 0 1 0 0 0 2 0 0 2 0 0 0 0 1 1 0 0 0 0 0 1 1 0 1 0 0 0 1 0 0 1 0 1 1 2 2 0 0 0 0 0 0 2 0 0 2 0 1 1 2 1 1 1 0 0 0 2 0 0 2 1 1 1 2 2 2 0 0 0 0 2 2 2 2 1 0 1 2 2 1 1 1 0 0 1 2 2 0 1 1 0 0 0 0 1 1 0 2 2 2 0 0 0 0 0 2 0 2 0 0 0 0 2 2 2 0 0 0 0 1 0 0 0 0 0 0 0 0 0 0 1 2 0 2 0 0 0 0 1 0 0 1 1 0 2 0 0 1 2 2 0 0 0 0 0 2 2
103 0 0 1 0 0 0 2 0 2 0 0 0 0 0 0 0 0 0 0 0 0 0 1 0 1 0 0 1 1 2 0 1 1 2 1 2 1 0 0 0 0 0 1 0 0 0 0 0 1 1 0 1 2 0 1 1 1 0 0 2 2 1 0 1 0 2 0 0 0 0 0 2 2 1 2 1 2 2 1 1 0 0 0 1 0 0 0 2 2 0 0 1 0 1 1 0 1 0 2 2 0 1 0 1 0 2 1 1 1 1 2 2 2 1 1 1 0 0 2 2 0 2 1 0 1 1 1 0 1 1 0 0 0 0 0 0 0 0 0 1 2 1 0 0 0 0 0 0 0 0 0 0 0 1 0 2 1 0 1 0 0 1 2 1 2 1 1 1 1 0 0 1 0 0 1 0 1 0 1 0 0 1 0 0 0 1 1 1 1 1 1 0 1 2 2 1 0 0 0 0 0 1 0 2 0 2 1 0 0 1 1 2 0 2 1 1 0 1 1 1 0 1 2 0 0 1 1 0 0 1 1 0 0 1 0 0 2 2 0 0 1 2 1 2 1 1 0 0 0 0 0 1 0 0 1 0 1 0 1 0 0 0 0 1 0 0 1 1 1 0 2 1 2 0 0 1 2 2 2 0 0 2 0 1 2 2 1 1 2 1 2 0 0 1 0 0 1 0 1 1 0 1 1 0 0 0 0 2 2 2 0 0 1 2 1 2 1 0 0 1 2 1 2 2 0 1 0 0 0 1 1 0 1 0 1 0 1 2 1 0 0 2 0 2 2 0 0 0 0 0 0 2 2 0 0 1 2 0 1 1 1 2 0 2 1 0 2 2 0 0 0 1 1 0 0 1 0 1 1 0 0 0 0 1 2 1 0 0 1 1 1 1 0 2 1 1 0 1 1 0 1 1 0 0 0 1 1 0 1 1 0 0 0 0 0 1 0 0 0 1 2 1 1 0 0 0 0 0 0 1 0 0 2 0 0 0 2 0 1 2 0 1 1 0 2 1 1 0 0 0 0 2 2 2 2 0 1 1 0 1 0 0 0 1 2 1 0 0 0 0 0 2 2 1 0 1 0 2 0 2 1 1 1 1 0 1 0 1 0 1 1 1 0 1 0 2 1 1 2 1 1 1 1 1 0 1 2 1 1 0 1 1 0 0 0 0 2 0 1 1 2 1 1 1 0 0 1 1 2 0 1 1 1 0 0 2 0 2 1 1 0 2 1 2 0 2 1 1 1 0 0 0 0 2 0 1 0 0 1 1 0 0 0 0 0 2 1 1 1 1 1 2 1 0 2 2 0 0 2 0 0 2 2 2 0 2 0 1 1 1 1 1 0 0 0 1 0 0 1 1 1 0 2 0 0 1 0 0 1 1 0 0 0 0 0 0 0 0 1 0 1 1 1 0 0 1 1 0 0 1 0 1 0 0 2 0 1 2 0 1 0 0 1 1 0 2 1 0 0 0 2 0 0 0 0 2 2 2 1 1 0 2 2 0 2 1 2 0 0 1 0 0 0 0 2 2 1 0 1 1 0 1 0 0 1 1 1 1 1 1 0 0 1 1 0 2 0 1 2 0 1 0 0 0 0 2 2 1 0 2 2 0 0 0 0 1 1 1 1 0 0 0 2 0 0 2 0 0 0 0 1 0 0 0 0 1 0 1 1 0 0 1 0 0 0 0 1 2 2 2 2 0 0 0 1 1 0 0 0 0 0 2 0 0 2 2 1 2 2 1 0 0 1 1 0 0 0 0 2 0 2 0 0 2 2 0 2 2 2 1 0 2 1 1 0 0 1 0 0 0 1 0 2 1 1 0 1 1 0 0 0 2 2 2 0 2 0 2 2 1 2 1 2 2 0 0 0 1 0 1 0 0 1 0 0 0 0 1 1 1 1 1 1 1 0 1 1 0 0 2 0 1 2 0 0 0 0 0 0 0 0 1 0 1 1 1 2 2 0 0 0 1 1 0 2 0 0 1 0 0 1 0 1 1 1 0 2 0 0 1 0 0 2 2 2 2 2 0 0 0 2 2 0 2 1 0 1 0 1 1 1 1 0 1 1 1 0 1 1 0 2 1 1 0 1 0 1 0 1 2 2 0 2 0 0 0 0 0 1 0 0 2 0 0 1 2 1 0 0 1 0 2 0 1 0 0 0 0 1 0 0 2 0 1 1 2 0 1 1 0 0 1 0 0 0 0 0 2 0 0 0 0 0 0 0 0 0 0 0 0 0 0 1 1 0 0 0 0 0 1 0
104 0 0 1 0 0 0 1 0 1 0 1 0 0 0 0 0 0 0 0 0 0 0 0 0 0 1 0 2 2 2 2 1 1 0 0 2 1 0 1 1 1 0 0 0 0 1 0 0 0 0 0 0 1 0 0 0 1 0 0 0 1 1 2 0 1 0 0 0 0 0 2 2 2 1 2 1 0 0 0 0 0 0 0 2 0 0 0 1 1 0 0 0 2 0 1 1 1 1 0 0 1 1 0 0 0 2 1 1 1 1 2 1 2 1 0 0 0 1 1 1 0 2 1 0 1 1 0 0 1 1 0 0 0 0 0 0 0 0 0 2 1 0 0 0 0 0 0 0 2 1 1 0 0 0 0 0 2 0 0 0 0 0 2 2 2 0 1 0 1 1 0 0 2 1 1 0 0 0 0 0 0 0 2 0 2 2 0 0 0 0 0 0 0 2 2 2 0 0 0 0 1 0 1 1 0 1 1 1 1 0 0 1 0 2 0 0 2 1 0 1 1 0 1 1 0 1 1 0 0 1 1 0 0 2 0 1 2 2 0 0 1 2 1 2 0 0 1 1 1 0 0 1 1 1 0 1 0 0 0 1 1 0 0 0 1 1 1 2 1 0 1 2 2 0 0 1 1 1 1 0 2 2 0 2 1 2 2 1 2 2 0 0 0 1 0 0 2 0 2 2 0 2 0 1 0 1 0 0 0 0 1 0 2 0 0 0 1 0 0 0 0 1 1 1 0 2 0 1 2 2 1 1 1 0 0 0 0 2 1 0 0 1 0 0 0 2 1 0 1 1 0 1 1 0 1 1 1 0 0 0 0 2 0 2 0 0 0 1 0 1 1 0 2 0 0 2 0 1 1 1 0 0 0 1 1 1 0 0 1 1 0 1 0 2 2 2 1 0 0 0 0 0 1 0 1 0 0 0 2 0 1 0 0 0 0 0 1 0 1 0 1 0 0 1 1 1 0 0 0 1 0 0 2 0 0 0 1 0 0 1 0 2 0 2 2 2 1 0 0 0 1 1 1 1 1 0 1 2 1 1 0 1 0 0 1 1 2 0 1 2 2 2 2 2 1 1 0 2 0 0 2 0 0 2 0 0 0 2 1 2 0 1 1 1 0 1 1 0 1 1 1 2 0 2 1 2 1 1 1 0 2 0 0 1 0 0 2 0 1 0 2 0 0 0 1 0 0 1 2 0 1 0 0 0 0 2 0 2 1 0 1 2 0 2 0 1 2 2 1 0 0 0 0 1 1 0 0 0 0 1 0 0 0 0 0 0 0 0 0 1 1 1 0 0 1 1 0 0 1 0 0 0 0 0 0 0 1 1 1 1 0 0 0 1 0 0 0 0 0 0 2 0 1 0 0 1 0 0 1 1 1 0 1 1 2 0 0 0 0 1 1 0 1 0 1 2 1 0 0 2 0 0 0 0 0 1 2 2 0 0 1 1 1 2 0 2 1 0 0 1 1 0 1 0 0 1 2 2 0 0 0 1 2 0 2 1 2 1 0 0 1 0 0 0 0 0 0 0 0 2 0 2 2 0 2 2 2 1 0 1 0 0 0 0 0 1 1 0 1 1 0 1 0 0 0 1 2 2 0 0 0 0 0 0 0 0 1 1 1 0 0 0 2 1 1 1 0 0 0 0 0 0 0 0 1 0 0 1 1 0 0 0 0 0 1 0 0 1 1 0 1 0 1 0 0 1 1 2 0 0 0 1 0 0 0 0 1 2 2 1 0 2 1 0 0 0 1 1 0 0 0 0 0 0 2 0 2 1 2 1 1 2 1 1 1 0 0 0 1 1 2 0 2 2 0 0 0 0 1 0 1 1 0 1 1 1 1 2 2 1 2 1 2 2 0 0 0 1 0 1 0 1 2 0 0 0 0 1 1 1 1 0 0 1 1 1 0 0 0 2 0 1 1 1 0 1 0 0 0 0 0 0 0 0 0 0 1 1 0 0 0 1 0 0 2 0 1 2 2 2 0 0 0 0 2 2 2 0 0 1 0 0 1 2 2 2 2 0 0 0 1 0 0 1 1 1 0 1 1 1 0 0 2 2 0 0 1 2 1 0 2 2 2 0 1 1 2 1 0 0 0 0 1 1 0 0 0 2 1 0 0 2 2 1 1 1 0 0 0 1 0 1 1 1 0 1 0 0 0 0 0 1 0 0 0 2 0 0 0 0 0 0 0 0 2 2 1 1 0 0 1 1 1 0 1 2 0 0 2 0 0 0 0 0 0 0 1 1 0 1 1
105 0 0 2 0 0 0 2 0 2 0 0 0 0 0 0 0 0 1 1 1 1 0 0 0 0 2 0 1 1 1 0 1 0 0 0 2 0 0 2 1 0 0 0 0 0 0 0 2 0 0 0 0 1 0 1 0 1 0 1 0 0 0 0 0 0 2 0 0 0 0 0 2 1 0 1 1 1 1 0 1 0 0 1 2 0 0 0 2 2 0 0 1 2 0 1 0 1 1 2 2 0 1 0 0 0 2 1 1 1 1 2 1 2 1 1 0 0 0 1 2 0 2 1 0 1 1 2 1 2 1 0 0 1 1 1 0 0 0 0 0 2 1 0 0 0 0 0 0 0 0 1 0 0 0 0 0 0 0 2 1 1 0 2 2 2 0 1 1 1 0 2 1 1 0 1 1 0 0 0 0 1 0 2 0 2 2 1 1 0 0 0 1 0 2 2 1 0 0 1 0 1 0 0 2 1 2 0 1 0 0 0 1 0 2 0 0 1 2 1 1 0 0 1 1 0 0 1 0 0 0 0 1 1 1 0 0 2 2 0 0 0 2 0 2 0 0 0 0 0 0 0 1 0 0 0 0 0 0 0 1 1 1 1 1 0 0 0 0 0 0 1 0 1 0 0 1 1 1 1 0 0 2 2 1 1 2 2 1 1 1 1 2 0 2 0 0 1 0 1 1 0 2 0 0 0 1 0 1 2 1 1 1 1 1 1 2 0 0 0 1 1 1 1 2 0 0 0 0 1 1 1 1 2 0 0 0 2 0 0 1 2 2 0 1 1 0 0 0 1 1 0 1 1 0 1 0 0 0 1 1 1 2 0 2 0 0 0 0 0 0 0 1 2 0 1 1 1 0 2 0 1 0 0 2 2 0 0 0 0 0 1 1 0 2 1 1 0 0 0 0 0 1 0 0 0 0 1 0 1 1 0 0 0 0 0 1 0 0 0 0 1 0 1 1 2 2 0 0 1 0 0 0 2 1 1 0 2 0 1 2 0 1 1 1 2 2 2 0 0 0 0 1 1 1 1 0 0 0 0 2 0 0 1 1 1 1 1 0 0 0 0 2 2 2 1 1 0 2 0 1 1 1 1 1 0 1 0 2 2 0 0 0 2 2 0 2 1 1 2 1 1 2 0 1 0 1 1 1 1 0 1 0 0 1 0 0 1 1 1 1 2 0 1 1 0 0 1 0 1 0 2 2 2 0 0 2 1 2 1 1 0 2 0 2 1 0 1 1 1 0 0 0 1 1 0 0 0 0 0 0 0 0 0 0 0 1 2 2 0 1 1 0 0 0 0 0 2 0 2 0 0 1 1 0 1 1 0 0 0 0 0 2 0 0 0 0 1 1 1 1 1 1 2 0 1 0 0 0 2 1 1 0 1 1 1 1 0 0 0 1 1 0 0 0 1 2 2 0 0 1 0 0 0 0 1 1 1 2 0 0 0 0 2 1 0 2 2 1 1 1 1 0 1 0 0 0 1 1 0 0 0 1 2 0 2 1 2 0 0 0 0 0 0 0 2 2 1 2 2 1 1 1 0 0 1 0 1 1 0 1 0 0 2 0 0 2 0 1 2 0 2 0 0 1 0 1 1 2 1 0 0 0 1 0 1 1 0 0 0 0 0 0 2 1 1 1 0 0 0 0 1 0 1 0 0 1 0 0 1 0 0 0 0 0 0 0 0 0 0 0 0 0 0 0 1 0 0 2 0 0 1 1 1 0 0 1 2 0 0 0 0 2 1 0 0 0 1 0 1 1 1 1 0 1 2 0 2 1 2 0 1 2 2 0 0 0 1 1 1 0 1 0 1 2 1 1 0 0 0 1 1 2 2 2 0 2 1 2 2 2 2 2 1 1 0 1 0 1 0 0 1 0 1 0 0 0 0 0 0 0 0 1 1 1 0 1 1 0 0 2 0 0 2 0 0 0 0 0 0 0 0 0 0 0 0 1 0 1 0 0 0 1 0 0 0 0 0 2 0 0 0 0 0 0 0 1 1 0 1 0 0 1 1 2 2 2 1 0 0 0 2 0 0 2 1 0 0 1 1 1 1 1 1 2 0 0 1 2 1 0 2 1 1 0 0 1 1 0 0 2 1 1 1 1 0 0 0 0 0 0 0 1 0 0 1 2 1 0 1 1 0 1 0 0 0 1 1 1 1 0 0 1 0 1 1 1 0 1 0 0 0 0 0 0 0 0 0 2 0 0 0 0 1 0 0 0 0 1 2 0 0 0 2 2 0 0 0 1 0 1 1
106 0 0 0 0 0 0 2 0 1 0 0 1 2 2 0 1 0 0 0 0 0 1 1 1 1 1 0 0 2 2 1 1 1 1 1 1 1 1 0 0 1 1 1 0 1 1 1 1 0 0 0 1 2 1 0 0 0 1 0 1 2 2 1 0 2 0 1 0 1 1 2 1 2 1 2 1 1 1 0 0 1 0 0 2 0 0 0 1 2 0 0 1 2 0 2 0 0 0 2 2 0 0 0 1 1 2 0 0 2 0 0 1 1 0 0 0 0 0 2 2 0 1 2 0 1 1 0 0 2 0 0 1 1 0 0 1 0 0 0 1 1 0 0 1 0 0 0 0 0 0 0 0 0 1 0 1 1 0 2 1 1 0 1 1 2 0 1 0 1 1 0 0 2 1 1 0 1 0 1 0 0 0 0 0 0 1 1 0 0 1 0 0 0 1 2 0 0 0 0 0 0 0 1 2 0 2 1 1 0 0 0 1 0 1 0 0 1 2 1 1 0 1 2 0 0 0 0 0 0 0 0 0 0 0 0 0 2 0 2 0 0 2 0 2 0 0 0 0 0 0 0 2 0 0 1 2 1 1 2 0 1 0 2 1 0 1 0 1 0 0 2 1 2 1 0 1 1 2 1 0 0 2 0 1 0 1 1 2 2 1 1 2 0 2 0 1 0 0 0 2 1 2 0 1 0 1 0 1 2 1 1 0 0 1 0 2 0 1 1 0 2 2 2 2 0 1 0 1 1 2 1 0 1 0 0 0 1 1 1 0 1 2 0 1 1 1 1 1 2 2 0 1 1 0 1 1 2 0 0 0 0 1 0 1 0 0 2 2 0 0 0 0 2 1 0 1 0 1 1 1 0 0 1 0 0 0 0 0 1 0 0 0 0 2 1 1 1 0 0 0 0 2 0 0 0 1 0 0 2 0 0 2 0 2 1 0 0 0 0 0 1 0 2 0 0 0 0 0 2 2 1 0 2 1 1 0 1 0 0 1 0 2 0 0 1 1 0 1 0 0 0 1 2 2 1 1 0 0 1 1 0 0 0 0 0 0 1 0 1 1 1 1 1 2 2 0 0 1 1 1 1 1 1 1 0 1 0 2 1 1 0 1 1 2 0 2 1 1 2 1 1 0 2 0 0 1 2 1 1 0 1 2 1 0 2 0 2 0 2 0 2 2 2 2 0 0 2 0 2 1 1 2 1 1 0 2 0 2 0 1 1 1 0 2 0 2 1 1 1 1 1 0 0 2 1 0 1 0 1 0 0 1 1 1 1 1 0 0 0 1 2 1 0 0 1 1 0 0 1 0 0 1 1 0 1 1 0 0 0 0 0 0 0 0 0 0 0 0 0 0 2 2 0 0 2 2 0 1 0 1 0 0 2 1 1 1 0 1 0 1 1 0 0 0 0 1 1 0 0 1 0 0 0 0 1 0 0 2 0 0 0 0 1 2 0 2 1 1 1 1 2 0 1 0 0 1 1 0 0 0 0 2 1 1 1 0 2 0 0 1 0 0 1 1 2 2 1 1 1 2 1 2 0 0 2 1 1 2 1 1 0 0 1 0 0 1 0 1 1 0 2 0 0 1 0 2 1 1 0 1 1 0 1 0 1 2 1 1 1 0 0 0 1 1 0 0 1 1 1 0 1 0 0 0 1 0 0 1 2 0 0 0 0 0 0 0 0 1 1 0 1 0 0 0 0 1 0 1 0 0 1 2 1 0 0 0 0 0 0 0 0 1 1 1 1 0 0 0 2 0 2 1 1 1 2 0 1 1 2 0 1 2 1 0 0 0 1 0 2 1 1 0 2 1 1 2 2 0 0 0 0 2 1 2 0 1 0 1 1 1 1 2 1 1 0 1 0 1 0 0 1 0 1 0 1 0 1 1 0 0 1 1 1 1 0 1 0 0 0 2 0 1 2 0 0 0 1 0 0 2 0 0 0 0 0 2 0 0 0 0 0 1 0 0 1 0 1 1 1 2 0 0 0 0 0 0 1 1 1 1 0 0 1 2 1 1 0 0 0 1 2 2 0 2 1 0 0 0 1 0 0 1 0 1 1 1 0 1 1 0 2 1 0 0 2 0 2 0 1 2 2 1 1 1 2 1 0 2 0 0 0 0 1 0 2 2 0 0 0 1 0 2 1 0 0 1 0 0 1 0 1 1 0 1 1 1 0 1 1 0 0 0 0 0 0 1 1 0 0 0 2 1 1 0 0 0 0 1 2 1 0 0 2 1 0 0 0 2 0 1 1
107 0 0 0 0 0 0 1 1 1 0 1 0 0 0 0 0 0 0 0 0 0 0 0 0 1 2 0 1 1 1 0 0 2 0 0 2 0 0 1 1 0 0 1 0 1 0 0 0 2 2 0 0 1 1 0 0 0 1 1 1 1 1 0 1 0 2 1 0 0 0 1 1 2 1 2 1 0 0 0 0 0 1 1 1 0 0 0 2 2 0 0 0 1 0 0 0 1 0 2 1 0 0 0 1 1 2 0 1 1 0 1 2 2 1 1 1 1 0 2 2 1 2 1 0 0 0 1 0 1 0 0 0 0 0 0 0 0 0 2 1 1 0 0 1 0 0 0 0 2 0 0 1 1 0 0 1 0 0 1 0 0 0 1 1 2 0 1 1 2 0 1 1 2 1 1 1 1 0 1 0 0 1 1 0 1 2 1 0 0 0 1 0 0 0 2 1 0 0 0 0 0 0 0 2 0 1 1 1 0 2 2 0 1 0 0 0 1 1 0 1 1 1 2 0 0 2 2 0 0 0 0 1 1 1 1 0 2 2 0 0 0 2 0 2 0 0 0 0 0 0 0 0 0 0 1 1 1 1 0 0 0 0 1 1 0 2 1 1 0 0 2 1 2 0 0 0 2 2 1 0 0 0 0 2 0 0 2 1 2 2 1 2 0 2 0 1 2 0 1 1 0 2 0 1 1 0 0 0 1 0 1 0 1 1 1 2 0 1 1 0 2 0 0 1 0 1 0 1 0 2 0 1 0 0 0 0 1 1 1 0 1 2 0 0 0 1 0 1 1 1 0 2 2 0 0 0 0 0 1 1 1 2 0 2 0 0 1 2 1 0 0 1 2 0 1 1 1 0 2 2 1 0 2 0 0 2 0 0 0 1 1 0 0 2 0 0 0 0 0 0 0 0 1 1 0 0 0 0 2 0 0 0 0 0 0 0 0 1 0 0 1 1 1 1 1 1 1 1 0 1 2 0 0 1 0 0 0 0 0 2 0 2 0 1 2 1 0 0 0 0 0 1 1 1 1 0 0 0 0 2 0 0 1 1 1 1 2 0 0 2 2 2 1 1 1 0 0 2 0 1 1 0 0 1 0 0 1 2 0 0 0 0 1 2 0 1 0 0 2 2 0 1 1 1 0 2 1 1 1 0 1 0 0 1 0 1 2 0 0 0 2 0 0 0 0 0 0 0 1 1 0 1 1 1 0 0 0 1 1 0 1 1 1 0 0 0 1 1 2 0 0 0 0 1 0 0 0 0 1 0 0 1 0 0 1 0 1 1 0 0 0 1 0 1 1 2 1 0 2 0 0 1 1 1 0 1 0 0 0 0 1 0 0 0 0 0 0 0 1 2 2 0 1 1 0 0 0 0 1 0 0 0 2 0 0 0 0 0 0 1 0 0 0 0 0 2 1 0 0 2 0 0 0 0 1 1 1 2 0 0 1 0 1 1 0 2 1 1 0 1 0 0 1 0 0 2 1 1 0 0 0 1 1 1 2 0 1 1 1 1 1 1 0 0 1 0 0 0 0 2 0 2 0 0 1 1 2 1 0 1 0 0 1 0 0 0 0 1 1 0 2 0 0 1 0 2 2 2 1 0 0 0 1 0 0 0 0 0 0 0 0 0 2 2 1 0 1 0 0 0 1 0 0 0 1 1 0 0 0 0 0 0 0 0 1 0 0 0 0 0 0 0 1 0 2 1 0 1 0 0 0 2 0 0 0 0 1 2 2 1 0 2 1 2 1 1 0 1 1 0 2 1 0 0 1 1 1 1 2 0 1 2 2 1 1 0 2 1 2 1 1 0 2 0 0 0 0 0 2 0 0 1 1 1 0 2 0 2 2 1 2 0 2 2 0 1 0 1 0 1 0 1 1 0 1 0 0 0 0 0 0 0 0 1 0 0 0 0 0 1 0 0 2 0 0 0 0 0 0 2 0 0 0 0 1 0 0 1 0 0 0 1 1 0 2 1 0 0 0 2 0 2 0 1 2 0 1 0 0 0 0 0 1 1 1 1 2 0 0 0 2 0 0 1 1 1 1 0 0 0 0 2 0 2 1 1 1 2 0 0 2 1 0 0 1 1 0 0 0 2 0 0 1 0 0 0 1 1 0 0 0 1 1 1 0 0 0 0 0 2 0 2 0 0 0 0 0 0 1 0 0 1 0 1 1 1 0 1 1 0 0 0 0 0 1 1 2 0 0 0 2 0 2 0 0 1 0 0 2 0 1 0 2 1 0 0 0 1 0 0 1
108 1 0 0 0 0 0 2 0 2 0 0 0 0 0 0 0 1 1 0 0 0 0 0 0 1 0 0 1 2 2 1 0 2 0 0 2 1 1 0 0 1 1 2 0 1 1 0 1 1 1 0 0 0 0 0 0 0 1 1 0 1 1 1 0 0 0 0 1 1 0 0 2 2 2 2 0 1 1 0 1 0 1 1 0 0 0 1 1 2 0 0 1 2 0 1 0 1 0 1 1 0 0 0 0 0 2 0 0 2 0 1 0 0 0 0 0 0 1 1 1 0 2 1 0 1 1 2 0 2 0 2 0 0 0 0 0 0 0 0 0 2 0 0 1 0 0 0 0 0 0 0 0 1 0 0 0 0 0 2 2 2 0 2 0 0 0 2 1 2 0 1 1 2 1 1 0 1 0 1 0 0 1 0 0 0 2 0 0 0 0 0 0 0 2 0 0 0 0 0 0 0 1 1 2 0 2 1 0 0 2 2 1 1 1 1 1 0 0 0 1 0 0 2 0 0 2 2 0 0 0 0 0 0 0 0 0 2 2 0 0 0 2 0 1 0 0 0 0 1 1 1 1 1 1 0 1 0 0 0 2 2 1 1 1 0 0 2 2 2 0 2 1 1 0 0 0 1 2 2 0 0 1 0 2 0 0 1 1 2 1 1 1 0 2 0 0 0 1 0 2 2 2 0 0 1 0 0 0 1 0 1 0 1 2 1 2 0 0 2 0 1 1 1 1 0 0 0 0 1 1 2 1 1 0 0 0 1 0 1 0 0 2 0 1 1 0 0 0 0 0 0 1 2 0 0 1 0 0 2 2 1 2 0 1 1 0 2 2 0 0 0 1 2 1 0 2 0 1 1 0 2 0 0 0 0 0 0 0 0 0 1 0 0 1 0 0 1 0 0 0 1 1 0 0 0 1 0 0 2 0 0 0 0 0 0 2 1 0 1 0 1 0 1 1 1 1 1 1 1 1 1 0 2 1 1 0 0 0 0 2 0 1 0 1 2 1 2 0 0 1 0 0 2 2 1 2 2 2 2 1 0 1 0 0 1 1 1 0 1 2 2 1 1 0 0 0 1 1 0 1 0 1 1 2 1 0 0 2 1 2 0 0 2 2 0 2 0 0 2 2 2 2 0 2 1 2 1 0 2 0 0 1 0 1 0 0 0 0 2 2 0 2 1 1 0 0 0 1 2 0 1 0 0 0 0 2 0 1 1 1 0 2 0 2 0 0 1 1 2 1 1 0 0 2 2 0 0 0 0 1 0 1 0 0 1 1 0 0 2 2 1 1 0 1 0 2 0 0 1 0 0 1 0 1 0 0 0 0 0 0 0 0 0 0 0 0 0 0 1 2 2 0 1 0 0 0 0 0 0 0 0 0 0 0 0 0 0 1 0 0 1 0 0 0 0 2 1 0 0 1 0 0 0 0 1 0 0 2 0 0 0 1 1 2 0 1 2 0 0 0 2 0 0 0 0 1 2 1 0 0 0 1 1 0 1 2 2 0 0 1 0 1 0 0 2 2 0 1 1 0 1 1 1 0 2 1 1 1 2 1 0 0 1 0 0 1 0 0 1 0 0 0 0 1 0 1 1 0 1 0 0 0 0 0 1 0 2 2 2 0 0 1 2 1 0 0 0 0 0 1 1 0 1 0 0 1 0 0 1 0 1 0 1 0 1 1 1 2 1 1 1 2 0 0 0 0 0 2 0 0 1 0 0 0 0 0 1 1 1 0 0 1 0 0 1 0 0 0 1 0 1 0 0 0 2 0 1 1 2 0 1 2 2 1 1 0 2 0 2 2 2 0 2 0 0 1 0 1 0 0 0 2 1 2 0 1 1 2 2 1 2 1 2 1 0 0 0 0 0 0 0 1 2 0 1 0 1 1 0 0 1 0 0 0 0 0 2 1 1 1 0 0 2 0 0 0 0 0 0 0 0 1 1 0 1 1 1 1 0 1 0 0 1 0 2 0 2 2 2 2 0 1 0 0 1 0 2 0 0 0 0 1 1 1 1 1 2 0 1 0 2 0 0 2 2 0 1 0 1 0 1 1 1 2 0 0 1 2 0 1 1 2 1 0 1 1 1 1 1 1 1 0 1 1 1 1 1 1 1 0 0 2 0 0 1 2 0 0 0 1 1 1 1 1 1 2 2 2 2 0 0 0 1 1 0 1 0 2 1 0 0 1 0 0 0 0 0 2 0 0 0 0 0 1 0 0 0 1 1 0 0 1 1 0 0 1 0 0 0 2 1
109 1 0 1 0 0 0 2 0 2 0 1 1 1 1 0 0 0 1 0 0 0 0 0 0 0 0 0 1 2 2 1 0 1 0 0 2 2 0 1 1 1 0 0 0 0 0 1 1 0 0 0 0 0 0 2 0 0 0 2 0 0 1 1 1 0 2 1 0 0 0 1 2 2 2 2 0 1 1 0 1 0 1 1 0 0 1 0 2 2 0 0 1 1 0 2 0 2 0 2 0 0 0 0 1 2 2 1 1 1 1 2 0 1 0 1 0 0 0 1 1 0 1 0 0 0 0 2 1 2 1 0 0 0 0 0 0 0 0 1 0 2 2 0 1 0 1 0 0 1 1 0 1 0 0 1 1 2 0 1 0 1 0 2 0 2 0 1 1 2 0 0 0 2 0 1 0 0 0 0 0 0 0 0 0 0 2 0 0 0 0 0 0 0 1 1 1 0 0 1 0 1 0 0 2 0 1 0 0 0 0 1 1 0 1 1 1 2 1 0 1 1 0 2 0 0 0 2 0 0 1 1 0 2 1 2 0 2 2 1 0 0 2 0 2 1 1 1 1 1 0 0 0 0 0 0 1 2 2 2 0 2 0 2 1 0 0 1 2 2 0 1 0 0 1 0 1 1 1 1 0 1 2 0 1 1 2 1 0 2 1 0 1 0 1 0 0 0 0 0 0 0 2 0 0 0 1 1 1 2 0 2 0 1 1 1 2 0 0 1 0 1 2 2 1 0 0 0 1 1 2 0 0 1 0 0 0 0 2 0 0 0 2 0 1 1 0 1 1 1 1 1 0 0 0 2 0 0 0 2 2 2 0 0 0 2 0 1 2 0 1 1 0 2 0 1 1 1 0 2 1 0 0 1 1 0 0 0 0 1 0 1 1 0 2 0 0 0 0 0 0 0 0 1 1 0 0 1 0 1 0 1 0 0 0 0 1 1 1 1 0 0 1 0 0 1 1 0 0 0 1 0 0 1 1 0 0 0 0 0 1 1 1 1 0 1 1 1 0 0 0 0 0 2 1 0 1 1 2 1 1 0 0 2 2 2 2 1 0 0 0 0 2 2 1 0 1 1 1 0 2 1 2 1 1 0 1 0 1 0 1 1 0 2 1 0 1 2 2 2 1 0 0 0 2 2 2 1 0 0 0 2 1 0 1 0 0 2 0 0 0 2 0 0 0 0 0 1 0 2 1 1 2 1 0 1 1 0 1 1 0 1 1 0 2 0 1 1 1 2 0 0 0 1 2 0 0 1 0 1 1 0 0 0 0 0 2 1 1 1 0 2 0 0 0 0 1 0 1 1 0 0 1 1 1 1 1 0 0 0 0 0 1 0 0 0 1 0 0 0 0 1 1 1 0 1 2 0 0 0 0 0 0 1 1 1 1 0 0 1 1 2 1 1 0 1 1 2 0 0 2 0 0 0 0 1 0 1 1 1 0 0 0 0 1 0 1 1 1 0 1 2 0 0 0 0 1 2 2 0 0 0 1 1 0 1 1 2 0 0 0 0 0 1 1 2 2 0 1 1 0 1 2 0 0 2 0 0 2 2 0 0 0 1 0 0 2 0 0 1 0 2 0 1 2 0 1 1 1 0 1 0 0 0 0 1 2 1 1 1 0 0 2 2 0 0 0 0 0 0 0 0 0 0 0 0 0 0 0 0 0 0 0 0 0 0 0 0 0 0 0 0 0 0 0 1 0 0 2 0 0 2 1 1 0 1 1 1 1 1 0 0 1 1 0 0 0 1 1 1 0 0 0 0 0 2 0 1 1 2 1 1 2 1 0 0 0 2 2 2 0 0 0 1 2 0 2 0 1 1 0 0 1 1 1 0 2 1 1 2 2 2 1 2 2 0 0 0 1 0 0 1 1 1 0 1 0 0 1 0 0 0 0 0 2 0 0 2 0 2 1 0 1 2 0 0 0 0 0 0 0 0 1 1 1 0 1 0 2 0 0 0 1 0 0 2 0 0 1 0 0 1 0 0 0 0 0 2 0 0 2 0 1 1 1 1 1 2 0 0 0 1 0 0 1 2 0 0 1 1 1 1 1 1 2 0 1 0 2 0 0 2 1 0 0 1 1 0 1 0 2 2 0 1 0 0 0 1 1 0 0 0 1 1 0 0 1 1 0 0 2 0 1 0 0 0 1 1 1 2 0 2 0 0 1 0 0 0 2 1 0 1 0 1 1 1 1 0 2 1 1 0 0 0 0 0 0 0 0 2 1 1 0 1 0 0 0 0 1 0 0 0
110 1 0 0 0 0 0 1 1 1 0 0 1 2 1 0 0 0 1 1 1 1 0 1 1 1 0 0 0 2 2 0 1 1 0 0 1 2 0 1 1 1 0 2 0 1 0 0 2 0 0 0 0 0 1 0 0 1 0 0 2 2 0 0 0 0 1 0 0 0 0 1 2 2 0 2 2 2 2 0 2 0 0 0 2 0 1 0 2 2 0 0 0 2 0 0 0 0 0 1 1 1 0 0 0 0 2 1 1 1 1 2 2 2 2 2 2 0 0 2 2 0 1 1 0 0 0 1 1 2 0 0 0 1 0 0 0 0 0 0 1 1 1 0 0 0 0 0 0 2 0 0 0 0 1 0 1 2 0 1 1 1 1 2 1 2 0 1 1 2 0 1 0 1 1 0 0 1 0 1 0 1 0 1 0 1 2 2 2 2 2 2 0 0 2 2 0 0 0 2 0 0 0 1 2 0 1 1 1 0 0 2 1 0 2 0 0 0 2 2 2 0 0 2 0 0 2 1 0 0 0 0 0 1 2 1 0 2 2 2 0 0 2 0 2 0 0 0 0 0 0 0 0 0 0 1 1 1 1 0 0 0 0 0 0 0 0 1 1 1 0 2 1 2 0 0 0 1 0 0 0 1 1 0 0 0 0 1 0 2 2 2 1 1 2 0 1 1 0 1 1 0 1 1 1 0 1 1 0 1 0 2 0 0 2 0 2 0 0 1 0 2 1 1 1 0 0 0 0 1 2 0 1 1 0 0 0 2 0 0 0 0 1 0 0 0 2 0 1 1 1 0 2 2 0 0 0 0 0 0 0 1 1 0 1 0 0 1 1 0 1 1 1 2 0 1 2 0 1 1 0 0 0 1 0 0 0 1 1 0 1 0 1 0 2 1 1 1 0 0 0 0 1 1 1 0 1 2 0 1 1 0 0 0 0 0 0 1 0 1 1 1 2 1 0 2 1 0 0 2 2 2 0 2 0 0 0 0 0 0 1 0 1 1 0 2 1 0 1 0 0 0 1 2 1 0 1 1 2 0 2 0 0 0 1 2 2 1 0 0 1 1 1 1 1 0 1 1 2 0 1 2 1 1 2 1 0 0 2 0 2 0 1 2 2 0 2 2 1 1 0 0 1 1 1 1 1 1 1 0 0 2 0 0 0 1 0 2 0 1 1 2 1 1 1 1 1 0 1 2 1 0 2 2 0 0 1 1 2 1 1 1 1 1 1 0 1 0 0 2 1 1 0 0 2 1 1 0 0 1 1 0 0 0 0 0 0 1 1 0 0 0 0 0 0 0 1 0 0 0 2 0 0 0 0 0 0 0 0 0 0 0 2 0 1 0 0 1 1 1 1 1 1 1 1 1 1 0 1 2 0 0 0 1 1 1 1 0 0 0 1 1 1 1 0 0 1 1 0 0 1 0 0 0 0 0 0 0 2 0 1 1 0 2 2 0 1 1 1 1 2 1 1 1 1 0 1 2 2 0 0 0 1 1 1 2 1 2 0 0 2 0 0 0 0 2 2 2 0 0 2 0 1 0 0 1 0 1 1 1 0 0 0 2 1 0 2 0 0 1 0 0 0 0 0 0 2 2 2 0 0 0 0 0 0 0 0 1 1 1 0 0 0 2 1 1 0 1 1 0 0 1 0 1 0 0 1 0 1 1 1 0 0 0 0 1 0 1 1 1 1 1 1 0 0 1 0 0 1 1 0 1 0 0 0 1 1 1 1 1 1 1 2 0 0 1 1 1 1 1 0 1 1 0 0 1 1 2 1 2 0 2 2 2 2 2 0 1 1 1 0 0 0 2 1 0 1 1 0 1 0 1 0 0 0 0 1 1 2 2 1 2 0 2 2 0 1 0 0 0 0 0 1 2 0 0 0 1 1 0 0 0 0 0 1 1 2 1 0 0 2 1 0 2 0 0 0 0 0 0 0 0 0 0 0 0 2 0 2 0 1 0 1 0 0 1 0 1 1 1 2 0 0 0 1 1 1 1 1 0 1 0 0 2 2 1 2 2 0 0 0 2 0 0 2 2 0 0 0 0 0 0 1 0 1 1 1 1 1 1 0 2 2 2 0 2 0 0 0 0 2 2 0 1 1 0 0 1 2 0 0 0 2 2 1 0 1 1 0 1 2 0 2 1 1 0 1 0 0 0 0 0 1 0 1 0 0 0 1 0 0 0 1 0 0 0 0 0 2 0 0 2 1 1 0 0 1 0 0 1 0 0 0 2 2 0 0 0 1 0 0 0
111 1 0 2 0 0 0 1 0 0 0 2 0 0 0 0 0 0 1 1 1 0 1 0 0 0 0 0 1 2 2 2 1 2 2 0 1 1 0 0 0 1 0 0 1 0 0 1 2 0 0 0 0 0 0 2 1 1 0 0 1 1 2 0 0 0 2 0 1 1 0 0 2 2 1 2 1 2 2 0 2 0 0 0 2 0 0 0 0 2 0 0 0 1 0 2 0 2 0 2 0 0 1 0 0 0 2 1 0 2 0 0 0 2 0 0 0 0 1 1 1 0 2 0 0 0 0 0 0 1 1 0 0 1 1 1 0 0 0 2 1 1 0 0 2 0 1 0 0 1 0 0 0 0 0 0 1 0 0 2 1 1 0 2 1 2 0 1 0 0 0 1 0 1 0 1 1 1 1 1 0 1 0 0 0 0 1 1 0 0 0 0 1 1 1 2 1 0 0 0 0 0 0 1 2 0 1 1 1 0 2 2 1 0 2 0 0 0 2 1 2 0 0 2 0 0 1 2 1 1 1 1 1 1 0 0 1 2 2 0 0 0 2 1 1 0 0 0 0 0 0 0 1 0 1 0 1 1 0 0 0 0 0 1 0 0 1 0 2 1 0 2 1 2 0 0 0 2 2 1 1 0 1 0 1 0 0 1 1 2 1 0 2 0 2 0 1 1 0 0 1 0 2 0 0 1 1 1 1 2 1 0 0 2 2 0 2 1 0 0 0 2 1 1 1 0 2 0 2 0 1 1 1 2 0 0 0 2 0 2 2 2 1 0 0 0 1 0 2 0 1 1 2 2 0 0 2 1 0 1 1 2 2 0 2 1 0 2 2 0 0 0 0 2 0 0 0 0 0 2 2 0 0 0 0 0 0 0 0 0 1 2 0 0 0 0 2 1 0 0 0 0 0 2 1 0 0 0 0 1 1 0 2 0 2 1 0 0 0 0 0 2 0 1 0 1 0 0 0 0 0 0 0 1 1 1 0 1 0 0 1 0 2 0 0 2 1 1 1 0 0 0 1 2 2 1 1 1 2 0 2 0 1 1 1 2 2 1 0 0 0 0 2 2 1 0 1 1 2 1 1 2 0 0 2 1 0 0 2 1 1 0 0 1 0 0 2 2 2 2 0 0 2 0 2 0 2 1 1 1 0 1 0 1 1 1 0 2 0 2 1 2 1 1 1 0 0 2 0 2 0 1 0 0 0 0 2 0 1 0 2 0 1 0 1 0 1 0 0 2 2 2 0 0 1 1 0 0 0 1 0 0 1 0 0 1 0 1 1 1 1 2 0 0 0 0 1 2 0 2 0 0 1 1 1 0 1 0 0 0 0 0 0 0 1 0 0 0 0 0 0 2 1 0 0 1 2 0 0 0 0 0 0 1 1 1 1 0 0 0 0 0 1 1 0 0 1 2 0 0 1 0 0 0 0 0 1 1 2 0 1 1 0 1 2 0 2 1 1 1 2 2 0 1 0 0 2 1 1 0 0 0 1 0 1 1 0 2 1 0 0 0 0 1 1 2 2 0 1 1 0 1 2 0 0 1 1 2 2 0 1 0 0 2 0 0 1 0 1 1 0 1 0 0 0 0 1 1 1 0 1 1 0 0 0 1 0 0 0 0 0 0 0 1 1 0 0 1 1 0 0 1 0 0 0 0 0 0 1 1 0 0 0 0 0 0 0 0 0 0 0 0 0 0 0 0 0 0 1 0 0 0 2 0 0 0 0 2 1 1 0 0 2 1 2 1 1 1 1 1 0 1 0 0 0 1 0 1 1 2 1 1 2 2 1 1 0 2 0 1 1 1 0 2 1 0 2 1 0 0 1 1 2 2 2 0 2 0 0 0 0 0 1 2 1 0 0 0 1 0 1 0 0 0 0 1 0 0 0 0 0 0 1 0 1 0 0 1 0 0 2 2 1 1 0 0 0 0 0 0 0 0 0 0 1 0 1 1 2 1 2 0 1 1 0 2 0 0 0 0 1 0 0 0 0 0 0 1 1 0 1 1 0 2 2 1 1 2 0 0 0 0 0 1 2 1 1 0 1 2 1 2 0 0 1 1 2 0 1 0 0 1 1 2 0 1 0 1 0 1 2 2 0 1 0 0 0 2 2 0 0 0 2 0 0 0 1 1 0 0 2 0 1 1 1 1 2 1 1 1 1 2 1 0 1 0 1 0 1 1 0 0 1 0 1 1 0 1 0 0 0 2 1 1 0 0 1 0 0 2 0 0 0 1 0 0 0 1 1 0 2 2
112 0 0 2 0 0 1 1 0 1 0 0 0 0 0 0 0 0 1 0 1 0 0 0 0 1 1 0 0 2 2 1 0 1 0 0 1 0 0 2 2 0 0 0 0 0 0 0 2 0 0 0 1 2 0 1 0 0 1 1 1 1 0 1 1 1 1 0 0 1 1 1 2 2 1 2 1 2 2 0 2 0 0 0 1 0 0 1 2 2 1 1 1 1 0 1 0 2 2 2 2 0 0 0 1 1 2 2 1 1 0 1 1 1 1 1 1 0 0 2 2 0 2 1 0 1 1 0 0 0 2 1 0 0 0 0 0 0 0 0 1 1 0 0 0 0 1 0 0 1 1 0 0 0 0 1 1 1 0 1 0 0 1 2 1 2 1 0 0 2 1 0 0 0 0 0 0 0 0 0 0 0 1 0 1 1 1 1 1 1 1 1 1 1 1 1 1 0 0 0 0 0 0 1 1 0 2 0 0 0 0 1 1 0 2 0 0 0 2 2 1 0 0 1 1 1 1 0 0 0 0 0 0 0 1 0 0 2 2 0 0 0 2 0 2 0 0 0 1 1 1 1 1 0 0 0 1 0 0 0 0 0 0 1 0 0 0 1 1 1 0 2 0 2 0 0 0 1 1 1 0 1 1 0 2 0 1 2 2 2 2 2 1 0 1 1 0 2 1 0 0 0 2 0 2 0 1 0 2 2 2 0 0 2 1 0 2 1 0 0 0 1 2 2 1 0 0 0 1 0 1 2 0 0 0 0 0 2 0 2 0 1 2 0 1 1 1 0 1 1 1 1 1 1 0 1 0 0 0 1 1 1 0 0 0 2 0 0 1 0 1 1 0 2 0 1 2 0 0 2 1 1 0 0 1 1 1 1 1 0 1 2 1 1 2 2 2 1 0 0 0 1 1 0 0 0 1 1 1 1 1 1 0 0 0 0 2 1 0 1 0 1 1 1 0 0 1 0 0 0 1 0 0 2 2 1 0 1 1 0 2 0 2 0 0 1 1 1 0 0 0 0 0 2 0 0 0 0 0 1 1 0 0 0 0 0 0 1 0 0 1 1 1 1 1 1 1 0 2 0 1 2 1 1 2 2 0 1 2 0 1 0 1 0 1 0 0 1 1 2 1 1 1 1 1 0 1 1 1 0 0 2 1 0 1 1 1 2 0 2 1 2 0 0 0 0 0 0 0 1 1 0 1 0 0 0 2 0 1 1 1 0 1 1 1 0 1 0 0 2 1 1 0 0 2 1 1 0 0 0 0 0 1 0 0 1 0 2 2 0 0 2 1 0 0 0 1 2 0 2 0 0 2 1 1 1 2 0 1 1 0 0 1 0 0 0 0 0 0 0 0 2 0 1 0 0 0 0 0 0 1 1 0 0 0 0 0 0 1 0 0 1 1 1 0 0 1 1 0 0 1 0 1 0 0 1 0 0 2 0 0 1 0 2 2 0 1 1 0 0 2 1 0 0 0 0 1 1 1 0 0 0 1 0 1 1 1 2 0 0 1 1 0 0 1 2 2 0 1 1 1 0 2 1 0 2 2 1 1 2 2 0 0 1 0 0 1 0 2 2 1 1 0 0 2 0 1 1 1 0 1 1 0 0 0 1 0 2 2 2 0 0 0 1 0 0 1 0 0 0 0 1 0 0 0 1 0 0 0 0 0 0 0 0 0 1 0 1 1 1 1 1 0 1 0 0 0 0 2 0 0 1 2 0 0 0 0 2 1 1 0 1 2 1 1 0 0 1 1 1 0 2 0 0 0 2 0 1 0 2 0 2 2 1 1 1 0 1 1 2 1 1 0 2 1 0 2 0 0 2 0 0 2 1 2 0 1 0 1 2 1 1 1 2 1 0 0 0 1 1 0 1 1 1 0 0 0 1 0 0 0 0 0 0 1 1 1 1 0 0 2 1 0 2 0 0 0 0 0 0 0 0 0 0 0 1 0 1 0 0 0 0 1 2 0 2 0 2 2 1 1 0 0 0 0 1 1 1 0 0 1 0 0 1 1 0 1 2 0 0 0 2 1 1 2 2 0 0 0 0 0 0 1 0 1 1 1 0 0 0 0 0 1 0 0 1 0 1 1 0 1 1 0 1 1 0 0 2 2 0 0 0 0 0 0 0 1 1 0 0 2 0 1 1 1 0 2 0 0 1 0 0 1 0 0 1 2 0 2 1 1 0 0 0 0 1 1 1 1 0 0 1 0 0 0 0 2 1 0 0 0 0 0 2 0 1 0 0 1 0 2 2
113 1 0 1 0 0 0 1 1 1 0 1 0 1 0 0 0 0 1 2 1 1 0 0 0 0 0 0 0 2 1 1 2 1 0 0 1 1 0 1 1 1 0 2 0 0 0 0 2 0 0 0 1 1 1 1 0 1 0 1 1 2 2 2 1 1 1 0 0 0 0 1 2 2 1 2 1 1 1 0 1 0 2 2 0 0 1 1 2 2 0 0 0 1 0 1 1 0 0 1 2 1 0 0 2 2 2 1 1 1 0 1 2 2 2 2 2 0 0 1 2 0 2 1 0 1 1 1 1 2 0 0 0 0 0 0 0 0 0 1 2 0 0 0 1 0 0 0 0 1 1 0 0 0 0 0 0 0 1 2 0 1 1 1 0 1 0 1 0 2 1 1 1 0 0 1 0 0 0 0 0 0 0 2 0 2 2 1 1 0 0 0 0 0 2 2 1 0 0 1 1 1 0 0 2 0 2 0 0 0 1 1 2 0 2 1 1 1 1 0 1 1 0 1 1 0 1 0 0 0 0 0 0 0 2 0 0 2 2 0 0 0 1 0 1 0 1 0 0 0 0 0 0 0 0 1 0 0 0 0 2 2 0 0 0 0 0 0 1 1 0 2 0 1 0 0 0 2 1 0 0 1 2 1 1 0 1 0 0 1 0 1 2 0 2 0 2 0 0 0 0 0 2 0 1 0 0 0 0 0 0 0 0 2 1 0 1 0 1 1 0 2 0 1 1 0 1 0 0 1 2 1 0 0 0 0 0 2 0 0 0 0 2 1 0 0 1 0 1 1 1 0 2 2 0 0 1 1 0 2 2 2 1 0 1 1 0 2 2 0 0 0 0 2 0 0 0 0 0 2 2 0 0 0 1 0 0 0 1 0 1 1 0 0 2 0 1 1 1 0 0 1 0 1 0 1 0 1 0 2 0 0 0 0 0 0 1 0 0 0 0 2 0 0 0 0 0 0 0 0 0 0 0 0 1 0 0 1 0 1 0 0 2 0 0 1 2 2 0 0 0 1 1 2 2 1 1 1 0 0 1 0 0 1 1 1 1 1 0 0 1 1 2 2 0 0 0 0 0 0 0 2 1 1 1 0 1 1 2 1 1 0 0 2 1 0 1 1 1 2 1 0 2 0 2 0 2 2 2 1 0 2 0 0 0 0 0 2 0 0 0 2 1 1 1 0 0 2 0 2 0 2 0 0 0 0 2 0 0 0 1 0 1 1 1 1 0 0 0 2 0 1 0 0 2 1 0 1 0 0 1 0 1 0 0 1 1 0 0 0 2 2 1 0 1 0 1 1 0 1 1 0 1 1 1 0 1 0 0 0 0 0 1 0 0 0 0 0 0 0 0 1 0 2 0 0 1 0 0 2 1 0 0 0 0 0 0 0 0 1 1 2 0 0 0 0 0 1 0 0 0 0 0 0 0 0 2 0 2 0 0 1 0 1 1 0 2 2 1 1 1 2 0 2 0 0 0 1 1 0 0 0 1 0 1 1 1 1 1 1 1 1 0 0 1 0 1 1 1 1 1 1 2 1 1 2 1 1 1 1 1 0 0 2 0 0 1 1 1 1 0 1 0 0 0 0 1 1 1 0 1 1 0 0 0 0 0 2 1 1 0 0 0 0 1 0 0 0 0 1 0 2 1 0 0 1 1 0 0 0 0 0 0 0 0 0 0 2 1 1 1 1 0 1 0 0 1 0 0 0 0 0 1 0 1 0 0 0 0 0 0 0 1 0 0 1 1 2 1 0 1 2 1 1 1 1 1 2 2 2 1 0 2 2 0 0 1 0 0 0 0 1 0 1 1 1 0 1 1 0 0 0 1 0 1 0 1 0 2 2 2 2 1 2 2 0 1 0 1 1 0 1 1 2 0 0 0 1 0 0 0 1 0 0 0 0 0 2 0 1 1 0 1 2 0 1 1 0 0 0 0 0 0 0 0 1 0 0 2 0 2 0 2 0 0 2 0 1 2 0 0 1 0 0 0 0 0 1 0 0 0 0 1 2 2 2 2 2 0 0 2 2 0 0 2 0 1 0 1 1 1 2 1 1 2 0 0 1 1 1 0 2 2 1 0 1 1 1 1 0 1 0 0 1 0 0 0 2 2 0 0 0 2 0 0 0 2 1 0 0 2 0 2 0 1 0 0 0 1 1 0 1 2 0 2 0 0 0 0 0 0 0 1 0 0 0 1 1 1 0 0 1 0 0 0 0 0 1 2 1 0 1 0 0 0 0 0 1 1 0 2 0
114 1 0 1 0 0 0 1 0 0 0 1 0 0 0 0 0 0 1 0 0 0 0 0 0 0 2 0 0 2 2 0 0 0 0 1 2 1 0 1 1 1 1 1 0 1 1 0 2 0 0 0 0 0 0 1 0 1 0 1 1 2 2 2 1 0 2 1 0 0 0 0 1 2 1 2 1 0 0 0 0 0 1 1 1 0 0 0 1 2 0 0 1 1 0 2 0 0 1 0 1 1 0 0 2 1 2 2 1 1 0 1 0 0 0 2 1 0 1 1 1 0 2 1 0 1 0 1 0 2 0 0 1 2 1 1 0 0 0 1 1 1 0 1 0 0 0 0 0 0 0 0 0 0 0 0 0 1 0 0 0 0 0 2 1 2 0 1 1 2 1 1 0 2 0 0 0 0 0 0 0 0 0 0 0 0 2 2 2 1 1 1 0 0 2 2 0 0 0 0 0 1 0 0 2 0 2 0 0 1 1 1 1 0 2 1 1 1 0 0 0 0 0 2 0 0 0 1 0 0 1 1 0 0 2 0 0 2 2 0 0 1 1 1 1 0 0 0 0 0 0 0 1 0 0 0 1 1 1 1 0 1 0 1 1 0 0 1 1 0 0 1 0 0 0 0 0 1 2 0 0 1 1 0 2 1 1 1 0 2 1 1 2 0 2 0 0 1 0 0 0 0 2 0 2 1 1 0 0 0 0 1 0 2 0 0 1 0 0 2 0 2 2 0 2 0 1 0 2 1 1 1 0 1 0 0 0 1 2 0 0 0 2 0 0 0 1 0 1 1 1 0 1 1 0 1 1 1 0 2 2 2 2 0 2 0 0 1 2 0 0 0 0 2 0 1 2 0 1 1 1 0 0 0 0 1 1 0 0 1 0 1 1 0 2 1 1 0 1 1 0 1 0 2 1 1 0 0 0 1 0 0 1 0 1 0 1 1 0 1 0 0 0 0 0 0 0 0 0 2 2 0 0 2 0 0 0 0 0 0 2 0 0 2 1 2 2 2 0 0 0 1 1 1 1 1 0 2 1 1 2 0 1 0 0 1 1 0 0 0 0 1 2 2 2 0 2 0 1 0 2 1 0 0 2 0 0 0 1 0 1 1 0 2 0 0 1 1 1 1 1 0 2 1 2 0 2 0 0 1 1 1 0 0 1 0 0 2 0 0 0 2 1 0 0 0 0 2 0 2 0 0 0 0 0 0 2 0 2 1 0 1 1 0 2 0 1 0 0 2 2 2 0 0 1 0 1 1 0 1 1 0 0 0 0 0 0 1 1 0 0 0 1 0 0 1 1 2 0 2 0 0 1 1 1 1 1 0 0 0 1 0 0 0 0 0 0 0 0 0 0 2 1 2 0 1 1 0 0 1 0 0 0 1 0 1 1 0 1 1 0 1 0 0 0 0 2 2 0 0 1 0 1 0 0 2 0 1 1 1 0 2 0 0 1 0 2 0 1 1 0 1 0 1 0 0 0 1 1 0 0 0 1 1 1 2 2 2 0 0 1 0 0 0 0 2 2 1 0 1 1 0 2 0 1 2 1 1 2 1 2 0 0 1 1 0 2 0 2 2 0 2 0 0 0 0 1 1 1 0 0 0 0 0 1 1 0 0 0 0 0 0 0 2 1 1 0 0 0 1 0 1 0 0 0 0 0 0 0 0 0 0 0 0 0 0 0 1 0 0 0 1 0 0 0 0 1 0 2 1 1 2 2 0 0 1 1 2 1 1 0 1 1 2 0 0 0 1 2 0 0 1 1 1 0 0 1 1 1 2 0 1 2 1 0 0 1 1 1 2 1 1 0 2 1 1 1 1 0 0 1 1 1 0 1 0 1 0 1 1 1 1 0 2 2 0 1 0 1 0 1 0 0 0 0 1 0 0 0 0 0 0 0 0 1 1 1 1 0 0 2 0 1 1 1 0 1 0 0 0 0 0 0 0 0 1 0 0 1 0 1 0 0 0 0 2 0 1 1 1 2 0 0 0 0 0 0 2 0 0 0 0 0 1 1 1 1 2 0 0 1 2 0 1 2 1 0 0 0 1 1 1 1 0 1 1 1 0 1 0 0 1 0 0 1 2 1 1 1 0 1 1 0 1 1 0 0 1 1 0 0 1 2 0 0 1 1 1 0 0 2 0 1 1 1 0 1 1 1 1 0 1 1 0 1 0 1 0 1 1 0 1 0 0 0 2 2 1 1 0 0 2 1 2 0 0 0 0 0 1 0 0 0 2 1 0 1 0 0 0 2 0
115 0 1 2 0 0 0 1 1 1 0 0 0 0 0 0 0 0 1 1 1 0 0 1 0 0 1 0 1 2 2 0 0 1 1 0 2 1 0 2 2 0 0 1 1 2 0 0 2 0 0 0 0 1 0 0 0 0 0 2 0 0 2 1 0 1 1 0 0 0 0 0 2 2 2 2 0 1 1 0 1 0 0 0 1 0 0 0 2 2 0 0 1 1 1 2 0 1 0 1 1 0 1 0 1 1 2 1 1 1 1 2 2 2 2 2 2 0 1 1 1 0 2 0 0 0 0 2 0 2 2 0 0 0 0 0 0 0 1 0 1 1 1 0 0 0 0 0 0 0 0 0 1 0 0 0 0 0 0 1 0 0 0 1 1 2 0 0 0 2 0 2 2 1 1 2 1 1 0 1 0 1 1 0 0 0 2 1 0 0 0 1 1 1 1 2 1 1 0 0 0 0 0 1 2 0 1 1 1 0 1 0 0 0 2 0 0 1 1 1 1 0 1 1 1 1 1 1 0 0 0 0 0 0 1 0 0 2 2 0 0 1 2 0 2 1 1 0 0 0 0 0 2 0 1 0 0 1 1 1 0 1 0 0 1 1 0 1 2 2 0 0 1 1 2 2 1 1 2 1 0 0 2 0 2 1 1 1 1 2 1 2 2 0 2 0 1 1 1 0 0 0 2 0 1 0 0 1 0 0 0 0 0 2 1 0 1 0 1 0 1 1 2 1 2 0 1 1 0 2 1 1 0 1 0 0 0 1 1 1 0 1 2 0 1 1 0 1 1 1 1 1 1 1 0 1 0 1 0 2 2 2 2 0 1 0 0 2 2 0 0 0 0 2 0 1 2 1 0 2 0 2 1 1 1 1 0 0 0 1 0 0 1 0 2 1 1 1 1 1 0 1 2 0 0 0 0 1 1 2 0 1 0 0 0 0 2 1 0 0 0 1 0 1 0 1 0 0 0 1 1 1 0 1 1 1 0 1 0 0 1 0 2 0 1 2 1 1 0 1 0 0 1 2 2 1 1 1 0 1 1 0 0 1 1 1 1 2 0 2 2 2 1 1 1 1 0 1 2 1 1 1 1 1 1 0 0 0 2 1 2 0 0 2 0 0 1 1 1 2 1 1 1 1 1 0 2 2 1 1 0 1 1 0 1 1 0 2 0 1 0 2 1 0 0 0 0 0 0 2 0 2 2 2 0 0 2 0 0 0 0 2 2 0 2 0 1 1 1 1 0 1 0 0 1 0 0 1 0 0 0 0 0 1 1 0 1 0 0 1 2 2 0 0 0 1 2 0 0 0 1 0 0 0 0 0 0 0 0 0 0 0 0 0 0 0 1 0 0 0 0 2 0 2 0 0 1 0 0 0 2 2 0 1 0 0 0 0 0 0 2 2 1 0 0 2 2 1 0 0 0 1 1 0 0 1 0 0 1 1 1 0 0 0 0 0 2 2 1 1 1 1 1 2 1 1 1 1 0 0 0 0 1 2 0 2 1 2 0 0 1 0 0 0 1 1 2 0 0 1 0 0 2 2 2 2 1 1 2 1 1 1 0 1 0 0 1 0 2 2 1 1 0 0 1 0 2 1 1 0 0 0 0 0 0 0 0 1 1 1 0 0 0 2 2 2 0 1 1 0 1 2 0 0 0 0 1 0 1 2 1 1 0 0 0 0 0 0 1 1 0 1 1 1 0 1 2 0 2 0 0 1 2 0 0 1 1 0 1 1 1 0 1 1 0 0 0 0 1 0 0 0 1 0 0 1 1 1 1 2 1 1 2 2 1 1 0 0 0 0 0 1 0 2 1 0 1 0 1 0 1 1 1 1 1 0 2 1 1 2 2 2 1 1 1 0 0 0 1 1 0 1 0 0 0 0 0 0 0 0 0 0 0 0 0 0 0 0 0 0 2 0 0 2 0 0 0 1 0 0 1 0 0 0 0 1 0 0 2 0 0 0 0 0 0 0 0 0 2 2 2 0 0 0 0 2 2 1 0 1 1 1 0 1 1 1 1 2 0 0 0 2 0 0 1 1 1 2 0 1 0 1 0 0 0 2 2 0 1 1 0 1 2 0 0 0 0 2 1 0 1 1 1 2 0 1 0 0 1 0 0 0 1 0 0 1 1 1 0 1 2 0 1 0 0 0 1 0 0 0 0 0 1 0 2 1 1 0 2 2 0 1 1 1 2 1 2 1 1 0 0 1 1 2 0 0 1 0 1 2 1 0 0 1 0 0 1 0 2 0 1 1
116 1 1 2 0 0 1 2 1 1 0 0 0 0 0 0 0 0 2 2 2 2 0 1 0 0 0 0 1 2 2 0 0 2 0 0 2 2 0 1 0 1 0 0 0 0 0 0 2 0 0 0 1 1 1 1 0 0 0 0 1 2 2 1 0 0 2 0 0 1 0 1 2 2 2 2 0 1 1 0 1 0 1 1 1 0 0 1 2 2 0 1 0 2 0 0 0 1 0 2 1 0 0 1 0 0 2 0 0 2 1 2 1 2 1 1 1 1 0 2 2 1 2 1 0 1 1 0 0 0 2 1 0 0 0 0 0 0 0 1 0 2 1 0 2 0 1 0 0 0 0 0 0 0 0 0 0 1 0 0 0 0 0 2 0 1 0 0 0 1 0 1 2 0 1 1 2 0 0 0 0 0 0 2 0 2 2 0 0 0 0 0 0 0 2 2 0 0 0 0 0 0 0 0 2 0 2 1 1 0 1 0 0 0 1 1 1 1 2 1 2 1 0 2 0 0 0 1 0 0 0 0 1 2 1 1 0 2 2 0 0 1 1 0 2 0 0 0 0 0 0 0 2 0 0 0 1 0 0 0 0 1 0 0 0 0 1 0 2 1 0 1 1 2 0 0 0 1 2 1 0 0 2 1 2 2 2 2 1 2 0 0 0 0 1 0 0 0 0 0 1 0 2 0 0 2 0 0 0 0 0 2 0 1 0 0 1 1 0 1 1 2 0 2 1 0 0 0 2 0 2 1 1 1 0 0 0 2 0 1 0 0 1 0 1 0 1 0 1 2 2 0 2 2 0 0 2 0 0 1 1 2 2 0 1 1 0 0 1 0 1 1 0 2 0 0 2 0 2 0 1 1 1 1 0 1 1 0 1 0 2 2 0 0 1 0 1 0 1 1 0 1 0 2 1 1 0 1 0 1 1 0 1 0 1 1 0 0 0 0 0 2 0 2 1 2 1 0 0 0 1 0 0 2 1 1 0 0 0 0 1 0 2 0 1 2 1 0 1 0 0 0 0 1 1 0 1 1 0 0 1 0 1 1 0 2 2 0 0 0 0 0 2 2 2 2 0 0 2 0 1 2 1 1 1 0 1 0 2 1 0 0 0 1 1 0 1 1 0 1 1 1 1 1 1 0 1 2 2 0 0 2 0 0 0 1 2 2 0 1 1 2 0 0 0 1 1 1 0 2 1 1 1 0 1 0 1 1 1 0 0 1 1 0 1 0 1 1 1 2 1 1 0 0 1 0 1 0 1 1 0 1 1 0 0 1 1 1 1 1 1 1 0 0 0 0 2 0 0 0 1 0 2 2 0 2 2 0 1 1 1 0 0 0 0 0 0 0 0 0 0 2 0 2 0 0 0 0 0 1 0 0 0 0 0 1 1 0 0 0 2 1 1 1 0 0 1 1 0 0 2 0 0 0 0 0 2 0 2 0 1 0 0 1 2 0 2 1 1 1 0 1 0 2 0 0 1 1 1 0 0 0 1 0 1 0 1 2 1 1 1 1 1 1 1 2 1 0 1 1 0 1 1 1 1 1 0 2 0 1 1 0 0 1 1 0 1 0 1 1 0 1 0 0 0 0 1 1 1 0 0 0 0 0 0 1 0 0 0 0 0 0 1 2 0 0 1 1 1 0 1 1 0 0 0 0 1 0 1 2 1 1 0 1 0 0 1 0 0 0 0 0 1 2 0 0 0 0 1 0 0 1 2 0 0 2 2 1 1 1 0 0 2 0 0 0 0 2 2 0 1 1 0 1 1 2 0 2 2 2 0 0 2 0 0 0 0 0 0 1 0 1 0 2 0 1 1 1 0 0 0 0 1 1 2 1 1 0 2 2 2 2 0 2 2 0 0 0 1 0 0 1 0 1 0 1 0 0 0 0 0 0 0 0 0 0 0 0 0 0 1 0 1 2 0 1 1 0 0 0 1 0 1 0 0 0 1 1 0 0 0 0 0 0 0 2 0 1 2 1 1 0 0 0 0 0 0 2 1 0 1 0 0 2 2 2 2 2 0 1 1 2 1 0 2 0 1 1 0 1 0 1 0 1 1 1 1 1 2 0 1 1 0 0 0 1 1 1 1 0 2 2 0 1 1 0 0 0 1 1 0 0 2 0 0 0 1 1 1 0 2 0 2 0 0 1 1 1 1 2 0 0 1 0 2 0 0 0 0 0 0 0 0 0 0 2 2 2 0 0 0 2 0 2 0 0 2 1 0 2 0 0 0 2 1 0 1 0 0 0 2 2
117 1 0 1 0 0 1 1 0 1 0 1 0 1 0 0 0 0 1 1 1 1 0 1 0 1 1 0 0 1 1 0 0 0 0 0 1 0 1 0 0 0 0 0 0 0 0 0 1 0 0 0 2 1 1 0 0 0 0 1 0 1 2 2 0 1 1 0 0 1 1 1 2 2 1 2 1 1 1 0 1 0 0 0 1 0 0 0 1 1 0 0 1 2 1 2 0 2 0 2 0 0 1 0 0 0 2 0 2 0 0 2 1 2 1 1 1 0 0 2 2 0 2 0 0 0 0 0 0 0 1 1 1 1 1 0 0 0 0 0 1 1 0 0 0 0 0 0 0 1 1 0 0 0 1 0 0 2 0 1 1 1 1 2 1 2 0 0 0 1 0 1 1 2 1 1 0 0 0 0 0 0 0 1 2 1 1 2 1 0 0 1 0 1 2 2 1 0 0 0 0 0 1 1 2 0 1 0 2 0 0 1 0 0 1 0 0 0 2 2 1 0 1 2 0 0 2 1 0 0 0 0 0 0 2 0 0 2 2 0 0 1 1 0 0 0 0 0 0 0 0 0 1 0 0 0 2 1 0 0 0 0 0 1 2 0 0 1 1 0 0 1 1 2 0 0 0 2 1 1 0 0 2 0 1 1 2 2 1 2 1 1 0 1 2 1 0 1 1 0 0 0 2 0 0 1 1 0 1 1 1 0 0 2 1 0 1 0 0 0 1 1 0 2 1 0 0 0 0 1 2 2 1 2 0 0 0 2 0 0 0 0 2 0 2 2 0 0 0 1 1 0 2 2 0 0 1 0 0 2 2 2 1 0 1 0 0 2 2 0 0 0 0 2 1 0 1 0 1 1 1 2 0 0 0 1 1 0 0 0 0 1 0 0 2 1 1 1 0 0 0 0 0 2 1 0 0 0 0 2 0 0 0 0 0 0 1 0 1 0 1 1 0 1 1 1 0 0 0 0 1 0 0 0 0 0 0 0 0 0 1 0 2 0 0 0 2 1 0 0 0 1 0 2 1 0 1 0 1 0 1 0 1 1 1 1 1 1 0 1 0 0 2 2 2 1 1 1 1 0 1 1 1 1 1 0 1 0 1 0 1 1 0 2 0 0 1 0 0 2 2 0 1 1 1 0 2 1 1 0 0 2 0 0 0 1 0 2 0 0 0 2 1 0 1 0 0 0 1 1 1 0 2 1 1 1 2 0 1 1 0 1 1 1 1 2 0 2 2 0 0 0 0 0 1 0 1 1 0 1 0 0 0 1 1 0 1 0 0 0 0 0 1 0 0 1 1 2 0 2 0 0 1 1 1 1 1 0 0 0 1 0 1 0 0 0 1 1 1 1 1 1 1 2 0 1 1 0 0 1 0 0 0 1 1 1 1 0 1 0 1 1 0 0 0 1 1 1 0 0 0 1 0 0 0 1 1 0 2 0 0 0 0 1 1 0 2 2 1 1 0 2 0 0 0 0 2 2 2 0 0 0 1 1 1 2 1 1 1 1 0 1 0 2 2 2 2 0 0 1 0 1 2 0 0 2 1 2 0 1 2 0 0 0 0 0 0 0 1 1 0 1 1 0 1 0 0 2 2 0 1 1 0 0 0 0 0 0 0 0 0 0 0 2 1 1 1 1 1 0 1 1 0 0 0 1 1 0 2 2 2 0 0 0 0 0 0 1 0 0 0 0 0 0 0 0 1 0 2 0 0 2 1 0 0 1 1 0 0 0 0 0 2 0 0 0 0 2 2 0 1 1 1 1 1 1 0 2 1 2 1 1 1 1 0 0 0 1 0 1 1 2 0 2 2 1 0 0 0 1 0 0 1 1 1 0 2 2 1 2 2 2 1 2 2 0 1 0 0 1 0 0 0 1 0 0 0 0 0 0 0 0 1 1 2 1 2 1 1 0 1 0 1 1 0 0 0 0 0 0 1 0 0 0 0 0 1 1 1 0 0 0 1 0 0 1 0 0 2 1 1 0 0 0 0 0 0 2 1 0 1 0 0 1 2 1 1 2 0 1 0 2 0 0 2 1 1 0 0 1 0 1 0 0 1 2 2 0 1 1 0 2 2 1 0 0 1 1 0 0 2 1 0 2 0 0 0 0 1 0 0 0 1 1 0 0 1 0 0 0 2 0 1 1 2 0 2 0 0 0 0 0 0 0 0 1 1 0 2 2 1 0 1 0 0 1 1 1 1 0 0 2 1 2 0 0 0 0 0 2 1 0 0 2 0 0 0 1 2 0 2 1
118 1 0 1 0 0 0 1 0 0 0 2 1 1 1 0 0 1 1 0 1 1 0 0 0 0 1 0 0 2 2 1 1 0 0 0 2 2 1 0 0 0 0 1 0 1 0 0 2 0 0 0 1 1 0 0 0 0 1 0 0 1 2 1 1 1 1 0 0 1 1 1 2 2 2 2 0 0 0 0 0 0 1 1 0 0 1 0 2 2 0 0 0 2 0 1 1 2 1 1 0 0 0 0 0 0 2 0 1 1 1 1 2 2 2 2 2 1 0 2 2 1 2 1 0 1 1 1 0 1 2 1 1 1 0 0 2 0 0 0 1 1 0 0 1 0 0 0 0 1 1 0 0 0 0 0 0 1 0 0 0 0 0 2 0 2 0 1 1 2 0 1 0 1 1 2 1 0 0 0 0 0 0 1 1 2 1 2 0 0 0 1 1 1 2 2 1 0 0 1 0 1 0 1 2 0 1 2 1 0 1 1 0 1 1 0 0 1 1 0 1 1 0 1 1 0 2 2 0 0 0 0 0 0 1 0 0 2 2 0 0 0 2 0 2 2 2 0 0 0 0 0 0 0 0 0 1 0 0 0 1 1 0 1 0 0 1 0 1 1 0 1 0 1 0 0 0 1 1 1 1 0 1 0 1 1 2 2 0 2 0 0 1 0 2 0 1 1 0 0 1 0 1 1 1 0 0 2 2 2 2 2 0 0 2 0 2 1 0 0 0 1 0 2 1 0 0 0 0 1 2 1 2 1 0 0 0 1 1 0 0 1 2 0 1 1 1 0 1 2 2 0 1 1 0 1 1 0 0 0 1 1 0 0 0 1 0 0 2 0 2 2 1 2 0 2 1 1 1 1 0 1 0 0 0 0 1 0 0 1 0 0 1 0 1 1 2 1 0 0 0 0 0 2 1 1 0 1 0 2 0 0 1 0 1 0 0 1 0 0 0 1 0 1 0 1 0 0 0 0 1 0 1 0 0 1 0 1 0 1 1 0 1 1 0 2 1 2 0 0 0 1 0 2 1 0 1 1 1 1 1 0 0 1 1 1 1 0 0 0 0 0 2 2 1 1 0 0 2 2 2 2 1 1 1 0 0 0 2 1 1 0 0 2 0 0 1 1 0 1 1 1 2 0 2 0 2 1 1 0 0 2 0 0 1 0 1 2 0 1 1 2 1 0 0 0 0 1 0 2 1 1 0 0 0 0 2 0 2 1 0 1 1 0 1 0 1 2 2 2 0 0 0 0 1 1 0 1 0 0 1 0 0 0 0 0 0 1 1 0 0 0 0 0 0 0 0 1 0 2 0 0 1 1 0 1 1 0 0 0 0 1 1 0 0 0 0 1 1 2 2 1 0 2 0 0 1 0 0 0 0 0 0 1 0 1 0 0 0 0 2 2 1 1 0 0 1 0 0 0 1 0 0 0 0 1 1 2 1 1 1 0 1 1 2 0 2 1 1 1 1 1 0 0 0 0 2 2 2 1 1 0 2 1 1 2 1 0 2 2 0 2 0 1 1 2 2 2 0 0 2 0 2 0 0 1 2 1 1 0 2 0 0 1 0 0 1 1 1 2 0 1 0 0 1 0 2 2 2 0 0 0 0 1 0 0 0 0 0 0 0 0 0 1 0 0 1 0 0 0 0 1 0 0 0 0 0 0 0 0 0 0 0 1 0 0 0 1 0 0 0 0 1 0 0 0 0 0 1 0 0 0 2 0 0 0 0 2 1 1 0 0 1 1 0 0 0 1 1 1 0 1 0 1 1 2 0 1 1 2 0 1 2 0 0 0 0 2 1 2 1 1 0 1 2 0 0 1 1 0 0 0 0 0 1 1 0 1 1 2 1 1 2 2 2 0 1 0 0 0 0 0 0 0 0 1 0 1 0 0 0 0 0 0 0 0 0 1 0 0 1 0 2 1 1 1 1 1 1 1 0 0 0 0 0 1 0 1 1 0 0 0 0 0 0 2 0 1 1 1 2 0 0 0 0 2 2 2 0 0 1 0 0 1 1 1 1 2 0 0 0 2 0 1 1 2 0 2 0 1 0 0 1 0 1 0 0 1 0 1 0 1 2 1 0 1 1 0 1 0 2 2 0 1 1 0 0 0 1 0 0 0 1 2 1 1 2 0 0 0 1 0 2 1 0 1 2 1 0 1 0 0 1 0 1 0 1 0 1 1 0 1 0 0 0 0 1 1 1 0 0 1 0 1 0 0 1 0 0 0 0 1 0 1 1 0 0 0 1 0 0 0
119 1 0 2 0 0 0 1 0 0 0 0 1 2 1 0 0 0 1 1 1 1 0 0 0 0 0 1 0 1 1 0 0 1 1 1 2 2 0 0 0 1 2 2 0 1 1 0 0 1 0 1 2 1 1 0 0 0 1 1 1 1 1 1 0 1 1 0 0 1 1 1 2 2 1 2 1 0 0 0 0 0 2 2 0 0 1 2 2 2 1 1 0 2 0 2 0 1 0 2 1 0 0 0 1 0 2 0 1 1 0 0 1 2 1 1 1 0 0 1 1 0 2 1 0 1 1 1 1 2 0 0 0 0 0 0 0 0 0 0 1 1 0 0 1 0 0 0 0 1 0 0 0 1 0 0 0 1 1 2 1 1 0 2 0 1 0 2 1 1 0 1 1 2 1 1 1 0 0 0 0 1 0 0 0 0 2 2 2 2 2 2 1 1 2 2 1 0 1 0 0 0 0 0 2 1 2 2 1 1 0 0 1 0 2 0 0 2 1 0 1 1 1 2 0 0 1 0 0 0 0 0 0 0 1 0 0 2 0 2 0 0 1 0 0 0 0 0 0 0 0 0 1 0 0 0 0 0 0 0 0 0 0 1 1 0 0 0 2 2 0 2 2 2 0 0 2 1 2 0 0 0 2 1 1 1 1 2 1 2 2 0 1 0 2 0 1 0 0 0 1 1 1 1 0 1 0 1 0 1 0 2 0 2 1 1 2 0 1 0 0 1 0 1 2 0 1 0 0 0 2 1 0 2 0 0 0 1 1 0 1 1 1 0 0 0 1 0 2 0 1 1 2 2 0 0 0 0 0 2 2 2 2 0 2 1 0 2 2 1 0 0 0 2 0 0 1 0 0 2 0 2 0 1 0 0 0 0 0 0 0 1 2 0 1 1 2 0 2 2 0 2 0 2 1 1 0 0 0 1 0 0 2 0 2 1 0 0 0 0 0 1 0 2 1 1 1 1 1 1 1 1 0 2 2 1 0 0 0 0 1 0 2 0 2 2 2 1 0 0 0 1 0 1 0 0 0 2 1 1 0 0 0 1 1 1 1 2 0 0 2 2 2 2 2 0 2 0 2 0 0 2 0 0 2 2 0 1 2 1 2 0 0 1 1 0 2 1 1 2 2 2 1 1 1 0 1 2 1 0 0 2 0 0 0 0 0 2 0 1 1 2 2 2 2 0 0 0 1 2 0 1 1 0 0 1 2 0 1 0 0 2 2 0 2 0 1 1 1 1 1 1 0 1 2 0 0 0 0 2 0 0 1 1 1 0 0 0 0 0 0 0 0 0 0 0 1 1 0 2 0 0 1 0 1 0 0 1 0 0 0 0 0 0 0 1 0 0 1 1 1 1 1 1 0 1 1 0 0 1 1 1 0 1 0 1 0 0 0 1 0 0 0 1 0 0 2 0 1 1 0 0 0 0 0 1 0 2 2 0 0 1 0 0 2 0 1 1 1 1 2 1 0 1 0 0 2 1 1 0 0 0 2 1 1 2 0 2 1 1 1 1 1 0 0 2 2 0 0 0 0 1 2 1 1 2 0 1 2 1 1 1 0 1 0 0 1 0 2 2 0 2 0 0 1 0 2 2 2 1 0 0 1 0 0 0 0 1 1 1 0 0 1 2 1 2 1 0 0 0 0 0 0 0 0 2 0 0 1 1 1 0 1 0 0 0 0 0 1 0 0 0 1 0 0 2 0 0 1 0 0 0 2 0 0 1 1 0 1 1 1 0 0 0 0 0 0 2 2 0 0 0 1 0 1 2 0 2 2 2 0 1 2 1 1 1 0 2 0 1 1 1 0 2 1 1 1 0 0 1 0 0 0 0 0 0 0 1 1 1 0 1 0 2 2 0 1 0 0 0 0 0 1 1 0 1 0 0 2 2 2 2 0 0 1 0 0 0 0 0 1 0 0 2 0 0 0 0 0 0 0 0 0 0 0 2 1 0 1 0 1 0 0 0 0 2 0 0 0 0 0 2 0 0 0 0 0 2 0 1 0 0 0 2 1 1 1 2 0 0 0 2 1 0 2 1 1 2 1 1 1 1 0 0 1 1 1 1 2 0 0 1 2 1 0 0 0 1 1 0 1 1 0 1 0 0 0 2 2 0 0 0 2 2 2 0 0 0 0 0 2 0 2 1 1 0 1 1 1 1 1 1 1 0 1 1 0 0 1 0 0 0 1 0 0 0 1 2 0 0 0 2 1 1 0 0 1 0 1 2 0 0 1 1 2 0 0 0 0 0 1 0
120 0 0 2 0 0 1 2 0 1 0 0 1 2 2 0 0 0 0 0 0 0 0 0 0 0 0 0 0 2 2 1 0 1 1 1 2 1 0 0 0 1 1 1 0 1 1 0 1 0 0 0 1 2 0 0 0 0 0 1 0 1 0 1 0 1 0 0 0 0 0 1 1 2 1 2 1 0 0 0 0 0 0 0 1 0 0 0 1 1 0 0 0 0 1 1 0 1 0 2 2 0 1 0 0 0 2 0 0 2 1 2 0 1 0 1 1 1 1 1 1 1 1 1 1 0 0 1 0 1 0 0 0 0 0 0 0 0 0 1 0 2 0 0 2 0 0 0 0 2 1 0 0 0 0 0 0 1 0 1 1 1 0 2 0 1 0 1 0 2 1 1 0 2 0 0 0 0 0 1 0 0 0 1 1 2 1 0 0 0 0 0 0 0 1 1 1 0 0 0 0 0 0 1 2 1 2 0 2 0 0 1 2 0 2 0 0 0 1 1 1 0 1 2 0 0 0 2 0 0 0 0 0 0 2 0 0 2 1 1 0 0 2 0 2 0 0 0 0 0 0 0 1 0 0 0 1 2 2 1 0 1 0 0 0 0 0 0 1 1 0 1 1 2 0 1 0 2 1 1 1 0 0 0 1 0 0 1 1 2 1 2 0 1 2 0 0 1 0 1 1 1 2 0 1 0 2 0 1 2 1 1 0 1 2 1 2 1 0 0 0 1 2 1 2 0 2 0 1 0 0 2 0 0 0 0 0 2 0 1 0 1 1 0 0 0 1 1 2 1 1 1 1 1 0 1 0 1 0 2 2 2 2 0 2 0 0 1 2 0 1 1 1 2 0 1 1 0 1 1 0 1 0 0 1 0 0 0 0 1 0 0 1 0 2 2 2 0 0 0 0 0 1 1 0 1 1 0 0 1 0 1 1 0 1 0 0 0 0 0 1 1 0 1 1 1 1 0 0 1 2 1 1 1 1 1 0 2 0 1 2 0 0 2 0 2 1 1 0 0 1 0 1 2 2 1 1 1 1 0 1 0 0 0 1 2 2 2 0 1 1 1 2 2 2 2 0 0 2 1 1 1 1 1 1 0 1 0 1 1 0 1 2 0 2 0 0 2 2 2 0 0 0 1 1 2 2 1 1 1 0 2 1 1 0 1 0 2 0 1 1 2 1 1 1 1 1 2 0 2 0 1 2 0 1 0 2 1 1 0 2 0 2 0 2 1 0 1 1 1 1 1 0 0 2 2 0 0 1 1 1 0 2 0 0 2 0 1 1 0 0 1 0 0 0 0 0 1 0 1 1 1 2 0 2 0 2 0 0 0 0 0 0 0 1 0 0 1 1 1 1 1 0 0 2 0 0 0 0 0 2 0 0 2 2 2 2 0 1 0 0 1 0 0 0 1 2 1 0 0 1 0 0 0 0 1 0 0 1 1 0 1 0 0 2 0 1 1 1 1 1 2 0 0 0 0 0 2 2 0 0 0 1 1 0 1 2 2 0 0 1 0 1 0 0 2 2 1 0 0 1 0 2 1 1 1 1 1 2 1 0 1 0 1 1 0 1 1 1 2 1 1 0 1 0 0 1 1 1 1 1 1 0 0 0 0 0 2 2 2 0 0 1 2 1 0 0 1 0 0 0 1 0 0 0 1 1 0 0 0 0 0 0 1 0 1 0 1 0 0 0 1 1 1 0 1 1 0 2 1 1 1 1 0 1 0 1 2 1 1 0 0 1 1 1 0 0 0 0 1 0 2 1 0 1 2 0 2 1 2 1 1 2 1 0 0 0 1 0 0 0 1 0 2 0 0 1 0 2 0 0 0 2 2 2 0 2 0 1 1 1 2 0 2 2 0 1 0 0 1 0 0 2 2 0 0 0 0 0 0 1 1 0 1 1 0 2 0 0 0 1 0 0 2 0 0 0 0 0 0 0 0 2 0 0 1 1 0 1 0 0 0 0 1 0 2 0 0 1 0 0 2 0 0 0 0 0 0 0 0 0 0 0 1 2 1 1 2 0 0 1 1 1 0 2 1 0 0 1 0 0 0 1 0 1 1 1 0 1 0 0 1 2 2 1 1 2 1 1 0 2 1 0 1 0 0 0 1 2 1 0 0 2 1 1 0 0 0 0 0 1 0 2 1 0 0 1 0 0 1 0 0 0 0 0 0 2 0 1 1 0 1 0 1 1 0 2 0 2 0 0 0 1 1 0 0 1 0 0 2 0 0 1 1 1 0 1 0 0 0 0 0
121 0 0 1 0 0 0 2 0 1 0 0 0 1 0 0 0 0 1 2 1 1 0 0 0 0 1 0 0 2 2 2 0 2 0 0 2 2 0 1 1 0 0 1 0 0 1 0 1 0 0 0 1 2 1 0 0 1 0 0 2 2 1 2 0 1 1 0 0 0 0 0 2 2 1 2 1 0 0 0 0 0 0 1 1 0 0 0 2 2 0 0 0 1 0 1 0 1 0 1 1 0 0 0 0 0 2 1 1 1 0 2 0 1 0 0 0 0 0 2 2 0 2 1 0 1 1 2 2 2 0 2 0 0 0 0 0 0 0 1 2 1 0 1 0 1 0 1 1 1 0 0 0 0 0 0 0 0 0 1 1 1 0 2 2 2 0 1 0 0 0 1 0 0 0 0 0 0 0 0 0 0 0 0 1 1 0 2 1 1 1 1 0 0 0 0 0 0 0 0 0 0 0 0 2 0 0 1 0 0 1 1 1 1 0 0 0 0 1 0 2 1 0 2 0 0 1 0 0 0 0 0 1 1 1 1 0 2 2 0 0 1 2 0 2 0 0 0 0 0 0 0 1 0 0 0 0 0 0 0 0 0 0 0 0 0 0 0 1 1 0 0 2 2 0 1 2 2 2 2 0 0 2 0 2 1 2 2 2 2 2 2 2 0 2 0 2 0 0 1 0 0 2 0 1 0 1 0 1 1 0 2 0 1 2 0 2 0 0 0 1 1 1 1 1 0 1 0 1 0 2 2 0 2 0 0 0 0 2 0 0 1 1 0 1 1 0 0 0 2 2 0 2 2 0 0 1 1 0 0 1 1 1 0 1 1 0 1 2 0 1 1 0 2 1 0 0 0 2 0 1 1 0 2 0 1 1 1 1 0 0 0 0 0 1 1 1 0 0 0 0 0 2 0 0 0 2 1 0 1 1 0 0 1 1 0 1 0 1 0 0 1 0 1 0 0 0 0 0 1 1 1 0 2 1 1 1 1 0 0 2 0 1 1 0 1 1 2 0 0 0 0 1 2 2 1 1 0 2 0 2 0 0 1 1 2 2 0 0 0 0 0 1 1 2 0 2 0 1 0 1 1 1 1 1 1 1 1 2 0 2 0 0 2 0 0 2 1 0 1 1 1 1 1 1 1 1 2 0 1 0 1 1 0 0 2 1 1 1 2 2 1 0 0 0 1 0 0 0 1 1 0 2 1 1 1 2 0 2 0 2 0 1 0 2 0 1 1 1 1 0 0 0 0 2 0 0 1 0 1 0 0 0 1 1 0 1 0 0 1 2 2 0 0 0 0 1 2 0 2 0 0 2 0 1 0 0 1 0 0 0 0 0 0 2 0 0 0 0 0 0 1 0 2 0 0 1 0 1 0 0 0 0 1 1 1 1 0 0 0 0 0 1 1 0 1 2 1 0 0 1 0 0 1 1 1 0 2 2 0 0 1 0 0 2 0 2 0 1 1 0 1 0 1 0 0 1 2 2 1 1 0 1 0 2 1 0 2 1 0 0 0 0 0 0 2 2 1 0 1 1 0 0 0 0 0 1 2 1 1 2 0 0 1 0 0 2 0 1 0 0 2 0 0 0 0 1 0 1 0 0 0 1 0 0 0 2 0 0 0 0 0 0 2 0 1 1 0 0 0 0 0 0 0 0 1 0 0 2 2 0 0 0 0 0 0 0 0 1 1 1 1 0 0 0 0 2 1 1 0 0 0 1 0 0 2 2 1 2 2 1 0 1 1 1 0 0 2 2 0 1 2 0 0 0 2 0 1 0 2 0 2 2 2 0 0 0 1 0 1 1 1 0 2 1 0 1 0 0 2 0 0 2 2 2 0 2 0 0 1 0 1 1 1 1 0 0 0 0 0 0 0 2 2 0 0 0 0 0 0 0 0 0 0 1 1 1 0 0 0 1 0 2 1 1 0 2 0 1 1 0 0 0 0 1 0 1 1 0 0 0 0 1 0 0 0 0 1 1 1 2 0 0 0 0 0 0 2 0 0 0 0 0 2 2 2 2 2 0 0 0 2 0 0 2 0 0 1 1 1 1 1 1 0 2 0 1 0 1 0 0 1 0 1 0 1 1 0 1 0 2 2 0 1 1 0 0 1 1 1 1 1 2 0 0 0 0 1 0 0 1 0 2 0 0 0 0 1 1 0 2 2 1 0 1 0 1 0 1 1 0 0 1 0 1 1 0 0 2 0 0 0 0 2 0 1 1 0 0 2 0 1 0 2 2 0 0 0 1 0 2 1
122 1 0 1 0 0 0 2 0 2 0 0 1 1 1 0 0 0 1 1 1 1 0 0 0 0 0 0 0 2 1 1 1 2 1 1 2 1 0 0 0 1 0 0 0 0 1 0 2 0 0 0 0 1 0 1 0 0 1 0 1 2 0 0 0 1 1 0 0 1 1 1 1 2 1 2 1 0 0 1 0 0 0 1 2 0 0 0 1 2 0 0 1 2 0 2 1 2 1 2 2 1 1 0 0 0 2 0 1 1 0 1 0 1 1 1 1 0 0 2 2 0 2 0 0 0 0 1 0 1 1 0 1 1 0 0 1 0 0 0 1 1 1 0 1 0 1 0 0 1 0 0 1 0 0 0 1 2 0 0 1 1 0 2 0 2 1 1 1 2 1 1 2 2 2 2 0 1 0 1 0 0 1 0 0 0 2 2 1 1 1 1 1 1 1 1 0 0 0 0 0 0 1 0 2 0 2 1 1 0 0 2 2 0 1 1 2 1 2 0 2 2 0 2 0 0 1 0 0 0 0 0 0 0 2 0 0 2 2 0 0 1 2 1 1 0 0 1 1 1 0 0 1 1 1 0 0 1 2 2 0 2 0 2 1 0 0 0 1 1 0 1 2 2 0 0 1 1 1 0 0 2 1 0 0 0 0 1 1 2 1 1 2 0 2 0 1 1 0 0 1 1 2 0 1 0 0 0 2 2 2 0 0 2 1 2 2 1 1 0 0 2 0 2 2 0 2 0 0 0 1 1 0 0 0 0 0 1 1 0 1 1 1 0 1 1 1 0 1 1 1 0 2 2 0 0 1 0 0 2 2 2 2 0 2 1 0 1 2 0 1 1 0 2 1 1 2 0 1 1 1 0 0 0 0 0 0 0 0 1 0 1 0 0 1 0 0 1 0 0 0 0 1 1 1 0 0 1 0 2 0 0 1 0 1 1 1 1 0 1 0 1 1 1 2 2 1 0 0 0 0 0 0 2 1 1 0 1 0 0 2 0 1 1 0 2 2 1 1 0 0 0 1 1 1 1 0 1 0 2 0 0 0 0 0 0 0 1 0 0 0 0 2 2 2 0 2 0 2 0 0 2 0 0 2 1 0 0 2 1 1 0 0 2 2 0 2 0 0 2 2 2 1 1 1 0 2 2 2 0 0 2 0 0 0 1 0 1 0 2 1 1 1 1 1 1 1 0 0 1 1 0 2 1 0 1 2 0 0 2 1 1 1 0 2 0 1 1 1 1 0 0 0 0 1 1 0 1 0 1 0 0 1 0 0 1 1 0 0 0 1 1 0 0 0 0 1 2 0 2 0 0 2 1 2 0 2 0 0 0 0 0 0 1 1 0 1 0 0 0 0 1 0 1 0 0 1 0 1 2 0 0 0 2 2 2 2 0 0 0 2 1 0 0 0 0 0 2 0 0 1 0 0 0 0 0 1 0 2 0 0 1 1 1 2 0 1 2 1 1 0 1 1 1 0 0 2 1 1 0 0 0 1 0 1 1 0 2 1 1 1 1 0 1 1 2 2 1 0 0 1 2 2 2 1 2 1 1 2 1 1 1 0 2 1 0 2 0 1 2 0 2 0 0 0 0 1 2 2 0 0 0 0 0 0 1 0 0 0 0 0 0 0 1 2 1 0 1 1 0 1 1 0 1 0 0 1 0 1 1 0 0 1 1 0 0 0 1 0 1 1 1 0 0 0 1 0 0 1 0 0 1 1 0 0 0 1 1 1 1 0 0 2 1 2 1 1 0 0 1 1 2 2 0 2 2 0 1 1 2 0 1 2 1 0 0 0 1 0 1 1 2 0 2 1 0 0 0 0 1 0 0 1 0 1 0 1 0 1 1 1 2 1 2 2 0 2 0 2 0 1 1 1 1 0 0 0 0 0 1 0 0 0 0 0 0 0 0 0 0 2 0 1 1 0 0 0 0 0 0 0 0 0 0 0 1 0 1 1 0 1 0 1 2 0 2 0 1 2 2 2 0 0 0 0 0 0 1 1 0 1 0 0 2 1 1 1 2 0 1 0 0 0 0 1 2 0 0 0 0 0 0 0 0 1 1 2 1 1 1 0 2 2 2 0 1 1 2 1 0 2 1 0 1 1 0 0 1 1 0 1 1 0 1 0 0 1 0 0 0 2 0 0 1 1 0 2 1 1 2 0 1 0 1 0 1 1 0 0 0 0 0 0 0 0 2 2 1 1 0 0 1 0 1 0 0 0 0 0 2 0 0 0 2 0 0 0 1 2 0 2 1
123 0 0 2 0 0 0 1 0 1 0 2 0 0 0 0 0 0 1 1 0 0 0 0 0 1 0 0 0 2 2 0 2 1 0 0 2 1 0 2 2 0 0 0 1 0 1 1 0 1 1 0 0 0 1 1 0 0 0 0 0 2 2 2 0 1 1 0 0 0 0 1 1 2 1 2 1 2 2 1 1 0 0 0 1 2 0 1 1 1 0 0 0 2 0 2 1 2 0 2 0 0 0 0 1 1 2 0 1 1 1 1 0 1 1 1 1 0 1 0 1 0 2 0 0 0 0 1 0 1 0 0 1 2 1 1 0 0 0 1 0 2 0 0 0 0 0 0 0 2 1 0 0 0 0 0 0 0 1 1 1 1 0 2 1 1 1 1 0 1 1 1 0 1 2 0 0 1 0 0 0 1 1 0 1 1 1 1 0 1 1 1 0 2 2 0 0 0 0 0 0 0 0 1 2 1 2 0 1 0 1 1 1 0 2 1 1 0 2 2 2 0 0 2 0 0 0 2 0 0 0 0 1 0 1 0 0 2 2 1 0 1 2 0 2 0 0 0 0 0 0 0 1 0 0 0 0 1 1 1 1 2 0 0 0 0 0 2 0 0 0 2 1 2 1 0 0 1 0 0 0 2 2 1 2 2 2 2 0 2 1 1 2 0 2 0 1 1 0 1 1 0 2 0 1 0 0 1 0 1 0 1 0 1 2 0 2 0 1 1 0 2 1 1 0 0 0 0 2 0 1 1 0 0 0 0 0 1 1 0 0 0 2 0 0 0 2 0 0 1 1 0 2 2 0 0 0 1 0 1 1 1 0 1 0 2 0 1 1 0 1 1 1 1 0 1 2 0 2 0 0 1 0 1 0 0 0 1 1 0 0 0 0 0 1 1 1 2 0 0 0 0 1 1 1 0 1 0 0 2 0 0 1 1 1 0 1 0 1 0 0 0 0 2 0 0 0 0 0 0 1 1 0 0 1 0 0 2 1 0 1 0 1 1 0 1 2 1 0 0 0 0 1 2 1 1 0 1 0 1 2 0 0 1 1 1 1 1 0 0 1 1 2 2 2 1 1 0 2 1 1 1 1 1 1 1 0 1 2 1 2 0 0 1 0 0 2 0 0 2 2 0 2 0 2 0 2 0 1 1 1 1 0 0 0 1 0 1 0 1 1 1 1 1 1 0 0 0 0 1 1 0 1 0 1 0 1 0 2 1 0 1 1 0 1 1 1 1 1 1 1 1 0 0 2 2 0 1 0 1 1 0 0 0 0 0 1 0 0 1 0 2 0 0 0 0 2 0 0 2 0 0 1 0 1 0 1 1 0 0 0 1 0 0 0 0 0 0 0 0 0 2 1 2 0 0 1 0 1 2 0 0 0 1 1 1 2 0 0 0 2 2 0 0 0 1 1 1 0 0 1 0 0 0 0 0 2 1 2 0 1 0 0 1 2 0 2 2 2 2 1 1 0 2 0 0 0 2 1 0 0 0 2 1 1 2 1 2 0 0 1 0 0 0 1 1 2 1 1 1 1 0 2 1 1 1 1 1 1 1 1 0 0 0 0 0 1 0 1 2 1 1 0 0 1 0 2 2 1 1 0 0 0 0 0 0 0 0 0 0 0 0 0 2 2 1 0 0 0 0 0 0 0 0 0 1 0 0 1 1 0 0 0 0 0 1 0 0 1 1 1 1 0 0 0 0 1 0 2 0 0 2 1 0 0 0 0 2 1 1 0 0 1 1 1 0 0 1 2 0 0 1 0 0 0 2 0 2 2 2 1 0 2 2 0 0 0 1 0 1 1 1 0 2 1 0 1 0 0 0 0 0 1 1 1 0 1 0 1 1 0 1 1 2 2 0 1 0 1 0 0 1 2 0 0 0 0 0 1 0 0 0 0 0 0 0 1 0 0 0 2 0 1 2 0 1 0 0 0 0 0 1 1 0 1 0 1 0 1 0 0 0 0 1 0 1 0 0 2 1 1 1 0 0 0 0 0 1 1 0 0 0 0 1 1 1 1 2 0 0 0 2 1 0 2 0 1 1 0 1 1 1 0 0 0 1 1 0 0 0 0 0 2 1 0 1 0 2 0 0 1 1 0 2 0 0 0 1 1 0 0 0 1 0 0 1 1 1 0 0 2 0 1 2 1 0 2 1 1 2 0 1 1 0 2 0 0 0 2 1 0 0 1 0 1 1 0 0 2 0 0 0 1 1 0 1 2 0 1 2 0 1 0 1 0 0 1 0 0 0 2 0
124 0 0 2 0 0 0 2 0 1 0 0 1 2 2 0 0 0 0 0 0 0 0 2 0 0 1 0 2 1 1 0 2 1 0 1 2 1 0 2 2 0 0 0 0 0 1 0 2 0 0 0 2 2 0 0 0 0 1 0 0 0 0 0 0 1 0 0 0 0 0 0 1 2 0 2 2 1 1 1 0 0 0 0 2 1 0 0 1 1 0 0 1 1 0 2 0 1 0 1 0 1 1 0 0 0 2 1 1 1 1 2 1 1 1 1 0 0 1 1 1 0 2 1 0 1 1 1 0 1 0 0 0 1 1 0 0 0 0 1 0 2 0 0 1 0 0 0 0 1 1 0 1 0 0 0 0 0 1 0 0 0 0 1 0 2 0 1 0 0 0 1 1 1 0 2 1 0 0 0 0 0 0 1 0 1 2 0 0 0 0 0 1 1 2 2 0 0 0 0 0 0 0 0 2 1 2 0 2 1 0 1 0 0 1 0 1 2 1 0 1 1 1 2 0 0 2 1 0 0 0 0 1 1 1 0 1 2 2 1 0 1 2 0 1 0 0 0 0 0 0 0 1 1 1 1 0 1 1 1 0 1 0 1 1 0 0 0 1 1 0 1 0 0 0 0 0 2 1 1 1 0 1 0 0 0 0 1 1 2 1 2 2 0 2 0 0 0 0 0 0 0 2 0 1 0 0 1 1 1 0 1 0 2 2 0 1 0 0 1 0 2 1 1 1 0 1 0 2 1 2 0 0 0 0 0 0 1 1 1 0 0 0 0 2 2 0 1 1 1 1 0 2 2 1 0 1 1 0 2 2 2 1 0 1 0 0 0 1 0 1 1 0 2 0 0 1 0 2 0 0 1 0 1 0 0 0 0 0 2 0 1 1 0 1 1 2 0 0 0 0 0 1 1 1 0 1 1 0 2 0 0 2 0 2 1 0 0 0 0 1 2 0 2 1 2 2 0 0 0 1 1 0 2 1 0 0 0 0 0 2 0 2 0 0 1 1 2 0 0 0 1 1 1 1 0 0 1 2 0 2 0 0 0 0 1 1 2 0 2 2 2 2 2 2 0 2 0 2 0 0 2 0 0 1 0 0 0 1 0 1 1 0 1 1 0 0 1 1 2 2 0 1 1 1 0 2 1 0 1 0 1 1 0 1 0 0 2 0 1 1 2 0 0 0 0 0 1 0 1 1 1 0 0 2 1 1 0 2 2 0 0 1 0 1 1 0 1 1 2 1 1 0 0 1 0 1 0 0 1 1 0 0 0 0 0 1 2 2 0 0 0 1 0 1 0 1 1 0 1 0 0 1 1 2 0 2 0 0 0 0 0 0 0 0 0 1 0 0 1 1 2 1 2 0 0 1 0 0 0 1 0 0 0 0 1 0 0 0 0 0 0 1 1 0 0 2 0 0 0 1 0 0 0 0 0 0 0 2 0 1 0 1 1 1 0 1 1 2 2 0 2 0 0 0 0 2 1 1 0 0 0 1 0 2 2 0 1 1 1 1 1 0 0 1 0 1 0 1 1 0 1 2 0 0 2 1 1 1 2 2 0 0 0 0 0 0 0 1 2 0 2 0 0 0 0 2 1 2 1 0 0 0 1 0 1 0 1 1 1 0 0 0 2 2 0 0 0 0 0 0 0 0 0 0 1 1 0 0 1 0 1 0 0 0 1 0 0 0 0 0 0 0 1 0 0 0 0 0 0 0 0 2 0 0 2 2 1 1 1 0 0 2 2 0 0 0 0 0 1 0 2 0 0 0 2 0 2 2 2 0 1 1 0 0 0 0 0 0 0 0 1 0 2 2 0 1 0 0 1 1 1 1 1 2 1 1 1 2 2 2 2 0 2 2 0 1 0 1 1 0 1 0 0 0 1 0 1 1 1 1 2 0 0 1 0 1 1 0 1 1 0 0 2 0 0 0 0 1 1 0 0 0 0 0 0 1 0 1 0 1 0 1 0 0 2 0 1 1 1 1 0 0 0 0 0 0 2 0 0 0 0 0 2 2 2 2 2 0 0 1 2 0 0 2 1 1 0 0 1 0 2 1 0 2 1 2 0 0 0 0 0 2 0 0 1 0 1 0 1 2 2 0 2 0 0 0 1 1 1 1 0 1 2 2 0 0 2 1 0 2 0 2 0 0 0 0 0 0 0 2 2 0 0 1 0 1 0 2 2 0 0 0 1 1 0 2 1 0 0 0 2 0 1 0 0 0 0 1 2 0 2 0 2 1 0 0 0 0 0 2 1
125 0 0 1 0 0 0 2 0 1 0 0 0 1 0 0 0 0 0 0 0 0 0 1 0 0 0 0 0 2 2 0 0 2 0 0 2 1 0 1 1 1 0 0 1 0 1 0 0 1 1 0 1 1 0 0 0 0 0 1 0 0 2 1 0 2 0 0 0 0 0 0 1 2 1 2 1 2 2 1 1 0 0 0 2 0 0 0 2 2 0 0 0 1 0 1 0 1 0 1 2 0 0 0 1 1 2 1 1 1 0 1 0 1 0 0 0 0 1 1 1 0 1 2 1 1 1 1 0 1 0 1 1 1 0 0 1 0 0 1 1 1 0 0 1 0 0 0 0 0 0 0 0 0 1 0 1 1 0 2 2 2 1 1 1 1 0 1 0 0 0 1 0 2 0 0 0 2 0 2 0 0 0 1 0 1 1 1 0 0 0 1 0 0 2 2 1 0 0 0 0 0 0 1 2 0 2 0 0 1 1 1 1 0 1 0 0 0 1 0 1 1 0 1 1 1 0 1 0 0 0 0 0 0 0 0 0 2 1 1 0 0 2 0 2 0 0 0 0 0 0 0 2 0 0 0 1 2 1 1 0 1 1 1 0 0 0 0 1 0 0 2 0 1 0 0 0 2 2 2 0 0 2 0 2 2 2 1 0 2 0 1 2 0 2 0 0 0 0 0 1 1 1 1 0 0 0 1 1 2 1 0 0 0 0 0 1 1 0 0 0 1 2 1 1 0 1 0 2 0 2 1 1 2 0 0 0 0 2 1 1 1 2 1 0 0 1 0 2 1 1 0 2 2 0 0 0 2 0 0 0 0 0 0 0 0 0 1 2 1 0 0 1 2 1 0 1 0 1 1 2 0 0 1 0 0 0 0 0 0 0 2 0 0 2 1 1 1 1 1 0 1 1 1 1 0 1 0 0 2 0 0 2 0 2 0 0 0 0 0 1 2 0 2 0 0 0 1 1 1 0 1 1 1 0 1 0 1 0 0 2 0 2 0 0 1 1 1 0 0 0 1 2 2 2 2 0 1 1 1 1 0 1 0 0 0 0 1 0 0 1 1 2 1 2 1 1 0 1 1 1 1 0 0 2 1 0 0 2 2 1 0 1 1 1 0 0 2 0 0 0 0 1 1 2 1 1 1 2 0 1 1 2 1 0 2 1 2 0 1 0 2 1 1 1 0 0 1 0 1 1 1 0 0 0 1 1 0 0 0 0 1 2 1 0 0 0 0 0 2 1 1 0 0 2 2 0 1 0 2 0 0 0 1 1 0 2 1 1 0 0 0 2 1 0 2 2 1 0 2 0 0 2 2 0 2 2 0 1 1 1 0 0 0 0 0 0 1 1 1 1 1 0 2 0 0 1 0 0 2 2 1 0 0 0 0 1 0 2 0 0 2 0 0 0 1 2 2 0 0 1 0 0 0 0 1 0 0 1 1 1 0 0 1 2 0 2 0 1 1 0 2 0 0 0 0 1 1 1 0 0 0 1 0 1 0 1 2 1 0 1 1 0 0 0 2 2 1 1 1 1 0 2 1 0 2 1 1 1 1 1 0 0 1 0 0 1 0 1 1 1 1 0 0 0 0 1 0 1 0 1 1 0 0 1 1 0 0 0 0 0 0 1 2 1 0 0 1 1 0 0 1 0 0 0 1 0 0 0 0 0 0 0 0 0 0 0 1 0 0 0 0 1 0 0 0 1 0 2 0 0 2 2 1 0 0 0 0 2 2 1 0 2 1 0 0 0 0 0 1 0 2 1 0 1 1 2 2 1 2 1 1 2 2 1 1 0 0 0 1 1 2 0 2 1 0 1 1 0 1 0 0 1 0 1 0 0 0 2 2 2 2 1 2 2 0 1 0 1 1 1 0 1 2 0 1 0 1 1 0 0 1 0 0 0 0 0 1 0 0 2 1 0 2 0 0 0 0 0 0 2 0 0 0 0 0 0 1 0 0 0 0 1 0 0 0 0 2 2 2 2 0 0 0 0 0 0 2 1 0 1 0 1 0 2 0 1 1 0 0 0 1 0 0 2 0 1 0 0 1 0 1 1 0 1 1 1 0 2 0 0 2 2 1 0 0 1 1 0 0 2 1 0 1 1 0 0 1 1 0 0 0 2 1 1 1 2 0 0 0 1 1 2 1 0 0 1 2 2 2 0 0 0 0 1 1 0 0 2 1 0 0 0 0 0 0 0 0 2 0 0 0 1 2 0 0 1 0 0 1 0 0 0 0 0 0 0 0 1 0 0 0
126 0 0 1 0 0 0 2 0 2 0 1 1 2 1 0 0 0 1 0 1 0 0 0 0 0 0 0 1 1 0 0 2 2 0 0 1 1 0 2 2 0 1 0 0 2 1 0 0 1 1 0 0 0 0 1 1 0 1 0 1 1 0 0 0 1 1 0 0 1 1 2 0 2 0 2 2 2 2 2 0 0 0 0 2 1 0 0 1 1 0 0 0 1 1 2 0 1 1 2 2 1 1 0 1 1 1 0 1 2 1 1 0 2 1 2 2 0 1 1 1 0 2 1 0 1 1 2 0 2 0 2 0 1 0 0 0 0 0 1 1 2 0 0 1 0 0 0 0 1 0 0 1 1 0 0 1 1 0 0 0 0 0 2 1 2 0 2 1 1 0 0 1 0 0 2 2 0 0 0 0 0 0 0 1 1 0 1 0 0 0 2 1 1 1 1 1 0 0 1 0 1 0 1 2 0 2 0 1 0 0 0 1 0 1 1 1 1 0 1 1 0 1 2 0 0 2 0 0 0 1 1 0 0 2 0 0 2 0 2 0 0 2 0 2 0 0 1 1 1 0 0 1 1 1 1 0 1 2 2 0 2 0 0 0 0 0 1 1 0 0 2 2 2 1 1 0 2 2 2 0 0 1 1 1 1 1 1 1 2 0 0 1 1 2 0 1 0 0 0 0 0 2 0 0 0 1 0 2 2 2 0 0 2 0 0 0 0 0 0 2 2 2 1 1 0 0 0 1 1 1 2 0 2 0 0 0 0 2 1 1 1 2 0 1 1 1 0 1 1 1 0 2 2 0 0 0 1 0 1 1 1 2 0 2 0 0 1 1 1 0 0 0 2 0 1 1 1 1 1 0 1 0 0 0 0 1 0 0 0 1 1 0 0 2 1 1 2 0 0 0 1 1 1 1 0 1 0 0 0 0 0 1 0 1 1 0 0 1 0 0 1 0 0 0 0 0 0 0 0 1 0 0 1 1 1 0 0 0 0 1 0 1 1 1 2 1 1 1 0 0 1 0 1 0 0 0 0 0 0 1 0 1 1 1 2 2 2 0 1 2 2 2 2 2 0 2 0 1 1 1 1 1 1 2 2 0 1 2 0 0 0 0 2 0 0 1 2 0 0 0 0 2 0 2 1 2 2 2 0 0 2 2 0 0 1 1 1 0 1 1 1 1 1 1 0 0 1 0 2 0 2 0 0 2 0 1 0 1 1 0 1 2 2 2 1 1 1 1 1 0 0 0 0 2 1 0 2 0 0 1 0 0 1 1 0 2 1 1 0 1 1 0 0 0 1 2 1 0 2 0 0 0 0 0 0 0 0 1 1 0 0 1 1 1 0 1 1 1 1 1 1 0 2 0 0 2 0 0 1 2 0 0 0 0 0 0 0 1 0 0 1 0 0 0 0 2 2 0 0 1 0 0 0 0 1 1 0 2 0 0 0 1 1 1 0 1 2 0 0 1 2 0 2 0 0 0 2 1 0 0 0 0 0 1 1 0 1 1 1 0 1 0 1 1 2 1 0 1 1 0 1 1 1 1 1 0 1 2 1 2 0 1 2 0 0 2 0 0 1 0 2 0 0 1 0 1 2 2 0 1 1 0 0 0 1 0 1 1 1 0 0 0 2 1 1 0 2 2 0 1 1 0 0 0 0 1 0 0 0 0 0 0 1 0 0 0 0 0 0 0 0 1 1 0 0 1 0 0 0 0 0 0 0 0 1 1 1 1 2 0 0 2 1 1 0 0 1 1 1 0 1 1 0 0 1 1 2 2 2 0 0 2 2 1 0 0 1 0 1 1 1 0 1 2 0 1 0 0 1 0 0 0 0 0 0 1 1 2 2 2 2 0 2 1 0 1 0 2 0 1 1 2 2 0 0 0 0 0 0 0 0 0 1 1 0 1 1 0 0 2 0 1 1 0 0 0 1 0 0 1 0 0 0 0 0 2 1 0 0 0 0 1 0 0 2 0 0 0 0 0 0 1 0 1 1 0 2 0 0 0 0 0 1 2 1 2 2 0 0 0 1 0 0 1 2 0 0 0 0 0 0 1 0 2 0 0 1 2 0 0 2 2 2 1 2 1 1 0 1 2 2 0 1 0 0 0 0 0 0 0 0 2 1 1 0 0 1 1 0 1 0 1 1 1 0 1 1 1 2 0 0 1 0 0 1 0 0 1 0 0 0 0 0 0 1 1 2 0 0 0 2 1 1 0 0 1 1 1 1 0 0 0 2 1 0 0 0 0 0 2 2
127 0 0 2 0 0 0 1 1 2 0 0 1 2 2 0 0 0 2 2 2 0 0 0 0 0 0 0 1 1 2 1 0 2 1 1 1 1 0 0 0 1 0 0 0 0 0 0 1 0 1 0 0 2 0 2 0 1 0 1 1 2 2 1 0 2 0 0 0 0 0 1 2 1 1 1 0 0 0 0 0 0 1 1 1 0 0 1 1 2 0 1 0 1 0 0 0 1 0 1 2 0 1 0 1 0 2 0 1 1 0 1 0 1 0 0 0 0 0 2 2 0 1 1 1 0 0 0 0 1 1 0 0 0 0 0 0 0 0 0 1 1 0 0 0 0 1 0 0 1 1 0 1 0 0 0 0 0 0 1 0 0 0 2 0 2 1 1 1 1 0 1 0 1 1 1 0 0 0 0 0 0 0 1 0 2 2 2 2 1 1 1 0 1 2 1 0 1 0 0 0 0 0 0 2 0 2 1 0 0 0 2 2 0 2 1 0 0 1 1 1 1 1 2 0 0 2 0 0 0 0 0 0 0 2 0 0 2 2 1 0 1 2 2 2 0 0 0 0 0 0 0 2 0 0 0 0 0 0 0 0 0 1 1 1 0 0 0 0 0 0 1 1 2 0 1 0 2 2 1 0 0 1 1 2 1 1 1 1 2 2 0 2 0 2 0 2 1 0 0 1 1 1 1 1 1 1 0 0 1 0 1 0 1 0 0 1 0 1 0 1 2 1 1 2 0 0 0 0 0 2 1 1 1 0 0 0 2 0 1 0 1 2 0 0 0 1 0 2 0 0 0 2 2 1 0 1 0 0 1 2 2 2 0 2 1 0 1 1 0 0 0 1 1 1 0 1 0 1 1 0 1 1 1 0 0 0 0 0 0 1 1 1 0 1 1 2 1 0 0 0 1 0 1 1 0 0 1 0 2 0 0 2 0 2 1 0 0 1 0 0 1 0 0 0 1 1 0 0 1 1 0 1 1 1 0 0 1 0 1 1 0 1 1 1 2 1 1 1 0 0 0 1 1 1 1 0 1 0 0 2 0 0 1 1 1 1 0 0 0 0 0 2 2 2 0 2 0 0 0 0 2 0 0 2 0 0 1 2 1 0 0 0 2 1 1 0 2 1 0 0 0 2 1 2 0 2 2 0 1 0 1 1 1 0 1 1 2 0 2 0 2 0 1 1 0 0 1 0 1 1 1 2 1 0 0 2 0 2 1 1 1 1 2 2 0 2 1 1 1 0 0 0 0 1 1 0 1 0 1 0 0 0 0 0 0 0 1 1 1 1 2 0 0 0 0 1 2 0 2 0 0 1 1 1 1 2 0 0 0 0 0 0 0 0 1 0 1 1 0 0 2 2 0 1 1 1 0 0 0 1 0 0 0 0 0 1 0 2 0 0 2 0 0 0 0 1 0 0 0 0 0 0 0 0 1 0 0 2 0 0 1 1 1 2 0 1 1 2 2 0 1 0 0 0 0 2 2 1 0 0 0 2 2 0 2 1 2 0 0 1 0 1 0 0 1 0 1 0 0 1 2 2 1 1 2 1 2 2 0 0 2 0 0 0 0 0 1 0 2 1 1 0 0 1 0 2 1 1 0 0 0 0 0 0 0 1 1 1 1 0 0 0 2 1 0 1 1 1 0 0 1 0 0 0 0 0 0 0 1 0 1 0 0 0 1 0 1 0 0 0 0 0 0 0 0 0 0 2 0 0 0 2 0 0 2 1 2 0 0 0 0 2 0 0 1 0 0 0 2 0 1 0 1 1 1 0 1 1 1 0 1 2 2 0 0 1 1 0 2 2 2 0 1 1 1 1 1 1 0 0 0 0 0 0 0 1 1 1 2 1 1 2 2 2 0 1 0 0 0 0 0 1 2 0 0 0 0 0 0 0 0 1 1 1 0 1 0 0 0 2 0 0 2 0 0 0 0 0 0 0 0 1 0 0 2 0 0 1 0 0 0 0 0 0 2 0 0 2 0 0 1 0 0 0 1 1 2 0 0 0 0 0 1 1 1 1 2 0 0 0 2 0 0 2 0 2 0 1 1 1 0 1 0 1 1 1 0 0 1 0 1 2 1 0 0 0 1 0 1 2 2 0 1 0 0 0 1 1 0 0 0 1 1 1 0 0 1 0 0 2 0 2 1 0 0 2 1 1 0 1 2 1 1 1 0 1 0 0 0 0 0 0 0 0 0 1 2 0 0 0 2 0 0 0 0 0 0 0 2 0 0 0 1 1 2 0 1 1 0 2 2
128 0 0 2 0 0 1 2 1 1 0 0 2 2 1 1 1 0 1 1 1 1 0 0 0 0 0 0 0 2 2 1 0 1 0 0 1 1 0 1 1 1 1 1 0 1 1 0 2 0 0 0 0 1 1 0 1 2 0 2 0 0 2 1 1 1 1 0 0 1 1 1 1 2 1 2 1 0 0 0 0 0 0 0 1 0 0 0 1 1 0 0 1 2 0 1 0 1 0 2 2 0 0 0 1 1 1 0 0 2 0 0 1 1 0 0 0 0 0 1 1 0 1 2 0 1 1 1 1 1 1 1 1 1 0 0 1 0 0 2 2 0 0 0 0 0 0 0 0 0 0 0 0 0 1 0 0 0 1 1 0 0 1 2 1 2 1 1 0 1 1 1 1 0 0 1 0 1 0 1 0 0 0 1 1 2 1 1 0 0 0 1 0 0 1 2 0 0 0 0 0 0 0 0 2 1 2 1 1 0 0 1 1 0 1 2 2 1 0 0 0 0 1 2 0 0 1 1 0 0 0 0 0 0 1 0 0 2 2 0 0 0 2 0 2 2 2 1 0 1 1 1 1 1 1 1 0 0 0 0 0 0 0 0 1 1 0 0 0 0 0 1 1 1 1 1 0 0 2 0 0 0 2 1 2 1 2 1 2 2 1 1 0 1 1 1 0 1 0 0 1 1 2 0 1 0 2 0 0 0 0 1 0 1 2 1 1 0 0 0 0 1 1 1 2 0 1 1 0 1 2 1 1 0 0 0 0 0 2 1 2 1 1 0 0 0 1 2 0 2 2 0 2 2 0 0 1 2 0 1 1 1 1 0 0 0 0 1 1 0 0 0 2 1 0 2 2 0 1 1 0 0 0 1 0 1 1 0 0 1 0 1 1 0 2 0 0 0 1 1 0 1 0 2 1 0 0 1 0 1 1 0 0 0 0 0 1 0 0 0 2 1 0 2 1 1 1 0 0 0 1 0 1 1 1 2 0 1 0 1 2 0 0 2 0 2 2 0 1 0 0 1 1 2 2 1 1 1 1 1 1 0 1 0 0 1 1 1 0 1 2 2 2 2 1 0 1 0 1 0 1 1 1 1 1 0 1 1 2 1 2 0 1 1 0 0 1 1 0 2 1 0 1 1 1 0 2 2 2 0 0 2 1 1 0 2 0 2 0 2 0 2 0 0 0 1 1 1 0 1 1 1 2 1 0 1 1 0 1 1 1 0 0 0 1 0 1 0 0 2 0 1 0 1 2 1 0 1 0 1 1 0 0 0 0 0 1 1 1 1 1 2 1 0 0 1 1 1 0 2 1 0 1 1 1 0 1 0 0 0 0 1 1 1 1 0 1 1 1 1 1 2 1 1 0 1 1 0 0 2 0 0 0 0 0 0 1 0 0 1 0 0 0 0 0 1 2 1 0 0 1 0 0 0 0 1 0 1 2 0 0 1 1 1 2 0 1 1 0 0 0 0 0 0 0 0 2 2 2 0 0 0 1 0 2 1 0 1 1 1 1 1 1 0 0 2 1 2 1 1 2 1 1 0 0 1 1 0 2 2 2 0 0 2 1 0 2 0 1 1 1 0 0 0 1 0 2 1 1 0 0 0 0 0 0 0 0 2 2 2 0 0 0 1 1 0 0 2 2 0 0 0 0 0 0 0 1 0 1 2 1 1 1 1 0 0 0 0 0 0 0 0 0 0 0 1 0 0 1 0 0 0 2 1 0 0 0 1 1 1 1 0 0 0 0 1 0 1 1 0 1 1 1 0 1 1 1 0 0 2 0 2 2 2 0 0 0 2 1 2 1 1 0 2 2 0 1 0 0 1 0 1 1 1 1 0 2 1 1 1 1 1 1 2 1 0 0 0 0 0 0 0 1 2 0 1 0 1 2 0 0 0 0 1 2 0 2 0 0 0 2 0 1 2 0 0 1 0 0 0 0 1 1 0 0 2 0 0 1 0 0 0 1 0 0 0 0 0 2 1 1 0 0 0 0 2 2 2 1 0 0 0 1 1 2 2 2 2 0 0 0 2 2 0 2 0 2 1 0 1 0 1 1 1 2 0 0 1 2 1 0 2 2 1 0 1 1 1 1 1 1 1 1 0 1 1 1 2 2 0 0 0 1 1 0 0 2 1 1 0 1 0 2 2 0 0 2 0 1 1 0 1 0 1 1 0 1 0 1 1 0 0 0 0 0 2 2 1 2 0 0 1 0 1 0 0 0 0 0 1 0 0 0 1 1 0 0 0 2 1 2 0
129 0 1 1 0 0 0 1 1 1 0 1 0 0 0 0 0 0 1 2 1 1 0 0 0 0 2 0 0 1 1 0 1 1 1 1 2 1 0 0 0 0 1 1 0 0 0 0 1 1 1 0 2 2 0 0 0 0 0 0 2 2 0 0 0 0 1 0 0 0 0 0 2 2 1 2 0 0 0 0 0 0 0 0 2 1 0 1 1 1 0 0 0 2 0 1 0 1 0 1 0 1 0 0 1 1 2 1 1 1 0 2 1 2 0 1 1 0 2 0 0 0 2 0 0 0 0 0 0 0 1 0 0 0 0 0 0 0 0 2 0 2 0 0 1 0 0 0 0 1 1 0 0 0 0 0 0 0 0 0 0 0 0 2 2 2 0 0 1 1 0 2 1 1 0 0 0 0 0 0 0 0 1 1 0 1 2 2 2 2 2 2 0 0 2 2 2 0 0 0 0 0 0 0 2 1 2 0 1 1 1 1 1 0 1 0 0 1 2 1 1 0 1 2 0 0 1 2 0 0 0 0 0 0 0 0 0 2 2 0 0 0 2 1 2 0 0 0 0 0 0 0 1 0 0 0 0 1 0 0 0 0 0 0 0 0 0 1 2 1 0 2 2 2 1 1 0 2 2 2 0 0 1 0 2 1 1 1 1 2 1 2 0 1 2 0 0 1 0 0 1 0 2 0 1 1 0 0 0 0 0 0 0 2 1 0 1 0 0 1 1 2 1 2 1 0 1 0 0 0 2 2 2 2 0 0 0 0 2 2 1 2 1 0 0 0 1 1 2 1 1 1 1 2 0 0 1 2 0 0 0 0 1 0 1 1 0 1 2 0 0 0 0 2 0 1 2 0 1 1 1 1 0 0 0 1 1 0 0 1 0 1 0 0 2 0 1 0 0 0 0 0 0 0 0 0 0 1 1 2 0 1 0 0 0 0 0 1 0 1 0 1 0 1 0 0 0 0 0 1 1 2 0 2 1 1 0 1 0 1 1 1 1 1 0 2 1 1 0 1 0 1 1 1 1 1 0 2 2 2 0 0 0 0 0 1 0 0 0 0 1 0 2 2 0 0 0 0 2 0 2 0 1 1 1 0 1 0 2 1 1 0 1 0 1 0 2 1 1 2 1 1 1 1 1 0 2 0 1 1 1 1 0 0 0 1 0 2 0 1 0 2 0 0 0 1 1 1 1 2 0 0 1 1 0 2 2 0 2 2 0 0 1 0 1 1 1 2 2 0 0 0 0 0 1 0 0 0 0 1 0 0 1 0 0 1 0 0 0 1 0 0 0 0 0 0 1 0 0 0 0 0 1 1 1 1 1 1 0 0 0 1 0 0 1 0 1 0 0 0 0 1 2 2 0 0 2 0 0 1 1 0 0 1 1 1 1 0 1 0 0 0 1 0 0 2 2 0 0 0 1 0 0 0 0 1 0 0 2 0 1 0 1 1 1 0 1 1 1 0 1 2 1 1 1 0 1 1 0 0 0 0 0 1 1 2 0 2 0 0 1 0 1 0 0 1 1 0 0 0 2 0 2 0 0 2 2 2 1 0 1 0 1 2 2 0 2 0 2 2 0 1 0 0 1 0 2 2 2 0 1 1 0 0 0 1 0 2 2 2 0 0 0 2 2 0 0 0 0 0 0 1 0 0 0 1 0 0 0 1 0 1 1 1 0 0 0 0 0 0 0 0 0 0 0 0 1 0 2 0 0 1 2 1 0 0 0 1 1 1 0 1 2 0 0 0 0 0 1 1 0 2 1 0 0 2 0 2 1 2 0 2 2 0 0 0 0 0 0 0 0 1 0 2 1 0 0 0 0 2 0 1 1 1 1 0 1 0 1 2 2 2 1 2 2 0 1 0 1 0 1 0 1 1 0 0 0 1 0 0 0 1 0 0 0 0 0 0 0 0 2 0 0 2 0 0 1 0 0 0 0 0 1 0 0 1 0 0 1 0 1 0 0 0 0 2 1 1 1 1 2 0 0 0 0 0 0 1 1 0 1 0 0 2 2 2 2 2 0 0 0 2 0 0 2 1 1 1 0 2 0 0 0 0 1 1 1 0 1 0 0 1 1 1 1 1 1 1 0 1 1 1 1 2 0 0 0 1 1 0 0 0 2 0 0 1 1 0 0 0 2 0 2 0 0 0 0 1 1 1 1 1 0 1 0 0 2 0 2 1 0 0 0 0 0 1 1 1 1 0 0 1 1 2 0 0 1 0 1 2 1 0 0 1 1 0 1 1 1 0 1 1
130 0 1 1 0 0 0 2 0 0 0 0 0 1 0 0 1 0 1 0 0 0 0 1 0 0 1 0 1 1 1 1 1 2 0 1 2 0 0 0 0 0 0 2 0 1 0 1 1 0 0 0 0 1 0 1 0 2 0 2 0 0 2 2 1 1 1 1 0 0 0 0 2 2 2 2 0 2 2 0 2 0 0 0 1 0 0 1 2 2 0 0 1 1 0 1 0 1 0 1 1 0 0 0 1 1 2 0 1 1 0 1 0 0 0 0 0 0 1 1 1 0 2 1 0 1 1 2 1 2 1 1 0 0 0 0 1 0 0 2 1 1 0 1 0 0 0 0 0 1 1 1 1 0 0 0 1 1 0 2 1 1 0 1 0 2 0 1 0 1 0 1 0 1 1 1 0 0 0 0 0 0 0 2 1 1 2 0 0 0 0 0 0 0 2 2 2 0 0 1 0 1 0 0 2 0 1 0 2 1 0 2 1 0 1 1 1 1 1 1 1 0 1 2 0 0 1 2 1 1 1 1 0 0 1 0 0 2 2 0 0 0 2 1 1 0 0 0 0 0 0 0 0 0 0 0 0 0 0 0 0 0 0 0 1 0 0 1 2 1 0 1 1 2 0 0 0 1 2 0 1 0 1 1 1 1 1 2 0 2 2 0 1 0 2 0 1 0 1 0 1 1 2 0 1 0 1 0 0 0 0 0 0 1 1 0 2 1 0 0 2 1 2 0 2 0 1 0 1 1 2 1 0 2 0 0 0 2 0 2 1 1 2 0 1 1 1 0 2 2 2 0 2 2 0 0 1 1 0 1 1 1 0 1 0 0 0 2 2 0 0 0 0 2 1 1 2 1 0 2 0 2 0 1 0 2 1 1 1 1 1 1 1 0 2 1 1 0 2 2 0 2 1 0 0 0 1 1 0 2 0 0 0 0 0 0 1 0 1 0 0 0 1 2 0 0 0 0 0 0 0 0 0 2 1 1 0 0 0 0 2 0 1 0 1 2 2 0 0 0 1 1 1 2 2 1 1 2 2 2 0 0 1 0 0 1 1 2 0 2 2 2 1 1 2 0 2 1 1 0 2 1 0 0 2 0 0 0 1 0 1 1 0 1 0 0 1 1 1 2 1 1 2 0 2 0 2 2 2 0 0 2 0 0 0 0 0 1 0 1 1 1 1 0 0 0 0 0 1 2 1 0 2 1 0 0 2 0 2 0 1 0 1 1 2 0 1 2 2 0 0 0 0 0 2 0 1 1 1 1 0 1 0 0 0 0 0 1 1 0 0 0 1 0 1 0 2 1 0 2 0 0 2 1 1 1 2 1 0 0 0 0 1 0 0 1 0 1 1 2 2 1 0 2 0 0 0 0 1 1 0 0 0 1 0 0 0 0 0 0 1 1 0 0 0 0 1 0 0 0 1 0 0 1 1 0 1 1 2 0 0 0 1 2 1 0 2 1 1 1 2 2 1 1 1 1 2 2 2 0 0 0 2 1 1 2 0 2 0 0 1 0 1 0 0 2 2 1 0 0 1 0 2 1 1 1 0 2 1 1 1 1 0 1 1 0 1 0 1 0 0 1 0 0 2 0 2 2 2 0 0 0 0 0 0 0 0 0 0 0 0 0 1 2 1 0 0 1 1 0 1 2 1 0 0 1 0 0 1 2 1 1 0 0 0 1 0 1 0 0 0 0 2 0 0 0 1 0 1 0 0 1 0 0 0 1 1 1 1 1 0 0 1 1 1 1 0 0 0 2 0 1 0 1 1 1 1 1 1 2 0 1 2 2 1 1 0 0 0 1 1 2 0 1 2 0 2 0 0 0 0 0 1 1 1 0 2 0 2 2 2 2 0 2 2 0 1 0 0 0 0 0 1 1 0 0 0 0 0 0 0 0 1 1 2 0 1 0 0 0 2 0 1 2 0 0 1 0 0 0 0 0 0 0 0 2 0 0 1 0 1 0 0 0 0 2 0 2 2 2 2 0 1 0 1 1 0 1 1 0 0 0 0 2 1 1 1 1 0 0 0 1 0 1 2 2 0 2 0 1 0 0 1 0 1 2 2 0 1 0 0 1 2 1 2 1 1 1 1 0 1 1 0 1 0 1 1 1 2 1 1 1 0 1 0 0 0 0 0 0 2 0 2 0 1 0 0 0 0 1 1 1 0 0 0 1 1 0 1 2 1 0 0 0 0 2 2 1 1 0 0 2 0 1 0 1 1 0 0 1 0 0 0 1 1 0 0 0 1 0 0 0
131 1 0 1 0 0 0 1 0 1 0 2 1 2 1 0 0 0 2 0 0 0 0 0 0 0 0 0 1 1 2 1 2 2 0 1 2 1 1 0 0 0 1 1 0 2 2 0 1 0 0 0 0 0 1 1 0 0 0 1 1 1 2 1 0 1 1 0 1 2 1 1 1 2 1 2 1 2 2 1 1 0 0 0 2 0 0 2 2 2 1 1 1 1 0 0 0 1 0 2 1 0 1 0 1 1 2 0 0 2 0 0 0 2 0 0 0 0 1 1 1 0 1 1 1 0 0 1 1 1 0 0 0 0 0 0 0 0 0 0 0 2 0 0 1 0 0 0 0 1 1 0 0 0 0 0 0 1 0 0 0 0 0 2 0 1 0 1 1 2 1 0 1 1 0 1 1 2 0 2 0 0 1 0 0 0 1 1 0 0 0 0 0 0 1 1 1 0 0 0 0 0 1 0 2 0 1 0 0 0 2 1 0 0 2 0 0 0 1 0 1 1 2 2 0 0 1 2 0 0 0 0 0 0 1 0 0 2 2 0 0 1 2 0 2 0 0 0 0 0 0 0 1 0 0 0 0 0 1 1 0 1 0 0 0 0 0 0 2 2 0 2 1 2 1 1 0 1 2 0 0 0 1 1 2 1 1 2 1 2 1 1 1 0 2 0 0 1 0 1 0 0 1 1 0 0 0 0 1 2 1 1 0 1 0 0 1 1 0 0 1 2 2 1 1 0 1 0 1 0 1 2 0 1 0 0 0 0 2 1 1 1 2 0 0 0 2 0 2 0 1 1 0 0 0 2 0 1 0 2 2 2 0 0 0 1 0 1 1 0 0 0 0 2 0 0 2 0 1 1 0 1 0 1 0 0 0 1 1 0 0 2 1 1 2 1 1 0 0 0 0 0 0 1 1 0 0 1 1 2 0 0 1 0 1 0 0 1 0 1 0 1 1 2 1 1 2 1 1 1 1 2 1 0 1 2 0 1 0 1 0 0 0 2 1 2 2 1 0 0 0 0 1 2 2 1 1 1 2 1 1 0 0 0 0 0 0 0 0 0 1 1 2 2 2 2 0 0 2 0 2 1 1 1 1 0 1 1 2 1 0 0 0 1 1 0 1 2 2 2 1 1 2 0 2 0 2 1 2 0 0 2 0 0 1 1 0 2 0 1 1 2 1 0 0 2 1 0 0 1 2 0 2 0 1 1 2 0 0 1 0 0 1 0 2 0 2 1 1 1 1 1 1 0 2 0 1 0 0 2 0 0 0 0 0 0 1 1 1 1 1 1 0 0 0 0 2 2 0 2 0 0 0 0 0 0 0 0 0 0 1 0 0 0 1 0 0 0 1 0 1 1 0 2 0 0 0 0 0 1 0 0 0 0 1 1 0 0 0 1 1 2 0 0 0 0 0 1 0 0 1 0 0 0 0 0 0 0 2 0 0 0 0 0 0 0 2 2 2 2 1 1 0 0 0 0 2 1 1 0 0 0 0 0 1 1 1 1 0 0 1 0 2 0 0 2 2 0 0 0 1 0 1 1 1 1 0 1 2 1 1 0 0 2 2 0 2 0 0 0 0 0 0 0 1 0 2 0 1 1 1 1 0 0 0 0 1 1 1 1 0 0 0 2 2 2 0 1 1 0 1 1 0 0 0 0 1 0 1 2 0 2 0 0 0 0 0 0 0 0 0 0 1 0 0 0 1 0 1 0 0 0 1 0 0 1 1 1 2 2 1 0 1 0 0 1 0 2 2 0 0 0 0 0 0 1 0 1 1 1 0 1 2 2 1 0 0 0 0 2 1 1 0 2 1 1 0 0 0 2 0 0 2 2 2 0 2 1 1 2 1 1 1 2 1 0 0 0 2 0 1 1 0 1 0 1 0 1 0 1 0 1 0 0 0 0 0 0 0 0 2 0 1 1 0 0 0 0 1 1 0 0 0 0 0 0 0 1 2 1 2 0 1 0 0 1 0 1 1 1 2 0 0 0 0 0 0 2 0 0 0 0 1 1 1 1 1 2 0 0 0 1 0 0 1 1 1 0 0 0 0 0 0 0 0 2 2 0 2 0 0 2 2 2 1 0 1 0 0 1 1 1 0 1 1 0 0 1 1 0 0 0 1 1 1 1 1 0 0 0 2 0 2 1 1 0 1 1 1 0 1 1 1 0 1 0 1 0 2 1 0 1 0 0 0 1 1 0 2 0 0 0 0 1 0 0 1 0 0 1 0 0 0 0 0 0 0 1 1 0 0 0
132 0 0 0 0 0 0 2 0 2 0 1 0 0 0 0 0 0 1 1 1 1 0 0 0 0 2 0 1 1 1 1 0 2 1 2 2 1 0 1 0 0 1 1 0 1 1 0 2 0 0 0 0 0 1 2 0 0 0 0 0 0 1 0 0 0 1 0 1 1 0 1 2 2 2 2 0 1 1 1 0 0 0 0 0 0 1 1 2 2 1 1 0 1 0 1 0 2 0 2 1 0 0 0 1 0 2 0 1 1 0 1 2 2 1 1 1 0 1 1 1 0 2 1 0 1 1 2 2 2 0 0 0 1 1 1 0 0 0 1 2 1 0 0 1 0 0 0 0 1 0 0 0 0 1 0 0 1 0 1 1 1 1 2 1 1 0 1 1 2 1 0 1 2 1 1 1 2 1 2 0 1 0 1 2 1 1 1 1 1 1 2 0 1 2 1 2 0 0 0 0 0 1 0 2 0 2 1 0 0 0 2 1 0 1 0 0 0 1 1 1 0 1 2 0 0 2 1 0 0 0 0 0 1 1 0 1 2 2 0 0 0 2 0 2 0 0 0 1 1 1 1 0 0 0 0 0 0 0 0 1 1 0 0 0 0 0 1 2 2 0 0 0 1 2 2 0 2 2 2 1 0 1 2 2 2 2 1 2 2 1 2 0 0 2 0 0 0 0 1 1 0 1 1 0 1 0 0 0 1 0 1 0 1 2 1 1 1 0 0 1 2 1 0 2 0 0 1 0 1 1 2 0 1 0 0 0 0 2 0 0 0 2 0 0 1 0 0 0 0 0 0 1 1 0 1 0 1 0 1 1 1 1 0 0 0 0 2 2 0 0 0 1 2 0 1 2 1 1 1 1 1 0 0 0 0 1 0 0 0 1 2 1 0 2 1 1 0 0 0 0 1 1 1 0 1 1 0 0 1 0 0 1 1 1 0 1 0 0 0 0 2 0 0 0 1 1 0 0 0 1 1 2 0 1 2 0 0 0 0 2 0 2 0 0 1 1 0 2 0 0 0 1 1 1 1 0 1 1 0 1 0 1 0 0 0 0 1 0 0 2 2 2 2 2 1 1 0 2 0 0 2 1 1 2 1 0 1 1 0 0 1 1 0 2 0 2 2 2 2 0 0 2 1 2 0 2 1 0 2 1 0 1 0 1 1 0 2 0 1 1 2 2 2 2 0 0 0 0 2 1 0 1 1 0 0 1 0 2 0 2 0 0 0 0 0 1 0 0 2 1 1 0 0 2 0 1 0 0 0 0 0 0 0 0 0 0 0 0 1 1 1 0 0 0 0 0 1 0 2 0 0 1 1 0 1 0 0 0 0 0 1 1 1 1 0 1 0 0 0 0 2 0 1 1 0 1 0 0 1 0 0 0 0 0 0 0 0 0 0 1 1 0 0 0 0 1 1 1 1 0 0 0 0 0 2 1 1 2 0 1 0 0 1 2 0 2 1 1 0 1 2 0 1 0 0 1 2 2 0 0 0 2 0 2 1 0 2 0 0 1 0 1 0 0 2 1 1 1 1 1 0 1 0 0 1 1 1 1 2 2 0 0 1 0 0 1 0 1 2 0 1 0 1 1 0 1 2 2 0 1 1 0 1 0 0 0 0 0 0 0 0 1 2 2 0 0 0 0 0 0 0 0 0 0 0 0 0 1 2 0 0 0 0 0 0 0 1 0 0 0 0 0 0 0 2 0 0 1 0 0 1 1 1 0 1 1 2 1 1 0 0 1 1 1 0 0 0 0 0 1 2 0 1 1 2 0 2 0 2 0 2 2 2 2 0 0 1 1 1 1 2 0 1 2 0 0 1 0 1 0 0 1 0 0 0 1 0 1 1 1 2 1 2 2 0 1 0 1 0 1 0 0 1 0 1 0 1 0 0 1 1 1 1 1 0 1 0 0 0 1 0 1 1 1 0 1 0 1 1 0 0 0 0 0 0 1 1 1 0 0 0 1 1 0 2 0 0 1 1 2 0 0 0 0 1 1 2 1 0 1 0 1 1 1 1 1 2 0 1 0 2 0 0 2 2 0 0 1 2 1 2 0 0 0 1 1 1 1 2 0 2 2 2 0 1 1 1 0 0 2 2 0 1 0 1 1 1 1 0 0 0 2 2 0 0 0 1 0 0 2 0 0 1 1 0 2 1 1 2 0 0 0 0 2 0 0 0 2 1 0 0 0 0 0 2 2 0 2 1 1 0 0 1 0 0 0 0 0 1 0 0 0 2 1 0 0 0 0 0 1 1
133 1 0 2 0 0 1 2 0 2 0 0 0 1 0 0 0 0 0 0 0 0 0 1 0 0 0 0 1 2 2 2 0 2 0 0 2 2 0 0 0 2 0 0 0 0 0 0 2 0 0 0 0 1 0 1 0 1 0 2 0 1 1 1 0 0 1 0 0 0 0 0 2 2 2 2 0 1 1 0 1 0 0 0 1 0 1 0 2 2 0 1 0 2 0 2 1 0 0 1 1 1 1 0 0 0 2 1 1 1 0 1 1 1 1 1 1 0 1 1 1 0 1 2 0 1 1 1 1 1 1 1 0 0 0 0 0 0 0 2 1 1 0 0 1 0 1 0 0 1 0 0 0 1 2 1 0 0 0 1 0 0 0 1 1 2 0 1 1 2 1 0 1 1 0 1 0 1 0 1 0 0 1 1 0 1 2 2 2 1 1 1 0 1 2 1 0 0 0 0 0 0 0 1 2 0 2 0 1 1 0 1 0 1 1 0 0 1 2 0 2 1 0 1 1 1 1 1 1 1 0 0 0 0 2 0 1 2 2 0 0 0 2 0 2 0 0 0 0 0 0 0 1 0 0 0 1 1 0 0 0 0 0 1 1 0 0 0 1 1 1 0 0 1 0 0 0 1 1 1 0 1 2 1 2 2 2 2 2 2 2 1 1 0 2 0 1 0 0 0 0 0 0 2 0 0 0 0 0 1 0 1 0 1 1 0 2 1 1 0 0 2 2 1 1 0 1 0 1 0 1 1 0 1 0 0 0 1 1 1 0 1 2 1 0 0 2 0 1 0 1 0 1 2 0 0 1 0 0 2 2 2 1 0 0 0 0 1 1 0 0 0 1 1 0 0 0 0 1 1 0 1 0 1 0 1 1 2 2 0 1 1 0 0 2 0 0 1 1 1 0 1 0 1 0 1 0 1 0 1 1 0 0 0 0 0 0 1 0 0 0 0 0 1 1 1 0 0 0 0 1 0 0 2 1 1 0 0 0 0 2 0 1 0 0 1 1 1 0 0 0 0 0 2 1 1 0 1 2 1 1 0 1 0 0 1 1 1 0 0 1 1 2 2 1 0 1 1 2 0 0 2 2 2 1 1 0 0 1 1 0 1 1 0 1 0 2 0 0 2 2 2 1 1 1 0 1 0 0 1 0 1 1 0 0 0 0 2 0 1 1 2 2 2 2 0 0 1 1 2 0 1 0 0 1 0 1 0 2 0 1 1 2 2 2 1 1 1 1 2 0 0 0 0 2 1 0 1 0 1 0 0 0 0 0 0 1 1 0 0 0 2 1 0 1 0 1 1 0 1 1 0 1 0 1 0 1 0 0 0 0 1 1 0 0 0 1 1 1 1 1 2 1 1 0 1 1 0 0 0 0 0 0 1 0 1 0 0 0 0 1 1 0 0 0 0 2 0 1 1 0 0 1 0 0 0 0 0 2 0 1 0 1 1 2 0 1 0 0 0 0 1 0 0 0 0 2 1 1 0 0 0 1 1 0 1 1 2 1 0 0 1 0 1 1 2 2 1 2 2 1 1 2 0 1 2 1 0 2 2 2 0 1 1 0 0 1 1 1 1 0 1 0 0 0 0 2 1 1 0 0 0 1 0 0 0 0 0 0 0 0 0 1 2 0 2 0 0 0 0 0 0 0 0 0 1 0 0 0 1 0 1 0 0 0 1 0 1 1 1 0 1 2 0 0 0 1 0 1 0 0 0 2 0 0 2 2 0 2 2 2 0 2 0 0 0 0 2 2 0 0 0 1 1 1 1 1 2 1 2 0 1 2 0 0 0 0 2 0 1 1 1 0 1 2 0 1 0 2 0 0 0 2 1 2 0 1 1 1 1 1 1 0 2 2 0 0 0 1 0 1 0 0 1 0 1 0 1 0 0 0 0 2 2 2 0 2 0 0 0 2 0 1 1 1 0 1 0 0 0 1 0 1 0 0 2 0 1 1 0 0 0 1 1 0 2 0 1 2 2 2 0 1 0 1 1 0 2 0 1 1 0 0 1 2 0 0 1 0 0 0 1 0 0 2 2 0 1 0 0 0 1 1 0 1 1 1 0 1 0 0 1 2 1 1 0 1 2 1 0 1 1 1 2 0 0 0 0 0 1 0 0 2 0 0 0 0 1 1 0 2 0 2 1 0 0 2 0 0 1 0 0 0 0 0 0 0 0 0 0 0 0 1 0 0 0 0 1 1 0 0 1 0 0 0 0 0 0 0 0 0 0 0 2 0 0 0 0 1 0 0 0
134 0 0 0 0 0 0 2 0 1 0 0 0 0 0 0 0 0 1 0 1 0 0 0 0 0 0 0 0 2 2 0 0 1 0 0 2 1 0 0 0 1 0 0 0 0 0 1 1 0 0 0 1 1 0 0 0 1 1 0 1 2 1 1 0 0 2 0 0 0 0 1 2 2 1 2 1 2 2 1 1 0 1 1 0 0 0 0 1 2 0 0 2 0 0 0 0 0 0 2 2 0 1 0 0 0 2 0 2 2 0 0 0 1 0 0 0 0 0 2 2 0 2 1 0 1 1 1 1 2 0 0 0 1 1 0 1 0 0 0 1 1 0 0 1 0 0 0 0 1 1 0 1 0 0 0 0 1 0 1 1 1 0 2 0 0 0 1 0 1 1 0 0 0 0 0 0 1 0 1 0 0 0 1 0 1 1 2 2 0 0 0 1 1 1 1 1 0 0 0 0 0 1 0 2 0 2 2 1 0 1 1 0 0 1 1 1 0 1 0 1 1 1 1 1 1 1 0 0 0 0 0 0 0 2 0 0 2 2 0 0 0 2 0 0 0 0 0 0 0 0 0 1 0 0 0 1 0 0 0 1 1 0 0 0 0 0 0 2 0 0 2 1 2 0 0 0 1 2 0 1 0 1 0 1 1 1 0 0 2 0 0 0 1 2 1 0 0 0 0 1 1 1 1 1 0 1 0 0 1 0 1 0 1 1 0 2 1 0 1 0 2 2 2 1 0 0 0 1 1 2 1 1 1 0 0 0 1 0 0 0 1 2 0 0 0 2 1 2 0 0 0 2 2 0 0 0 0 0 0 0 0 1 0 1 1 0 1 2 0 1 1 0 2 0 0 1 2 0 2 0 0 0 0 1 0 1 0 0 0 0 0 1 0 1 1 2 1 0 0 0 0 0 2 1 1 0 1 1 0 0 0 0 0 0 0 0 0 1 0 1 1 1 1 1 1 1 0 0 0 0 1 1 1 0 1 0 1 0 0 2 0 1 1 0 1 1 1 0 0 0 1 0 1 1 0 0 2 2 2 1 0 0 1 1 1 1 0 1 0 1 1 1 1 1 1 0 0 1 1 2 0 1 1 2 0 0 1 2 0 1 0 0 1 1 0 2 2 1 1 0 0 1 1 1 0 2 0 0 1 0 2 1 1 1 1 0 2 0 2 1 2 0 0 0 0 0 1 0 2 1 1 0 0 1 0 2 0 2 0 2 0 2 1 1 1 0 1 1 1 1 1 0 0 1 0 0 0 0 0 0 0 0 0 0 0 1 0 0 1 0 0 1 0 0 1 2 1 0 2 0 0 0 0 0 0 0 1 0 0 0 0 0 0 0 0 0 1 1 2 1 1 2 0 0 2 0 0 0 2 1 0 0 1 0 1 0 0 0 0 0 0 1 1 0 0 1 1 0 0 0 1 1 0 0 1 0 1 2 0 1 1 0 1 1 0 2 1 0 0 0 2 0 0 0 0 1 2 2 0 0 0 1 0 1 1 1 2 0 0 1 2 0 1 1 2 2 1 1 1 1 0 2 0 1 2 0 2 2 0 2 0 0 1 0 0 1 0 1 1 0 1 1 0 1 0 0 1 2 1 0 0 0 0 0 0 0 1 1 1 0 0 1 1 1 0 0 1 0 0 0 1 0 0 0 1 0 0 1 1 1 0 0 0 0 1 0 0 0 0 0 0 0 0 0 0 0 0 2 1 0 1 2 0 0 1 1 2 0 0 0 0 0 2 1 1 1 1 1 1 0 2 0 1 1 2 0 2 2 2 0 0 2 2 0 0 0 1 0 1 1 1 0 2 1 0 1 0 0 1 0 0 1 1 1 0 2 1 1 1 0 1 1 2 2 0 1 0 0 0 0 0 1 0 0 1 1 1 0 0 0 1 1 1 1 0 1 0 0 0 2 0 1 1 0 0 0 1 0 0 0 0 1 0 1 1 1 2 2 0 2 0 1 0 0 2 0 1 1 1 1 0 0 0 0 1 1 1 0 0 0 0 1 1 0 0 0 2 0 0 0 2 1 0 2 1 1 0 1 1 1 0 2 0 2 1 2 1 1 0 1 0 2 2 0 1 1 1 2 0 0 0 0 2 0 0 0 0 1 1 0 0 2 0 0 0 0 1 1 0 1 0 1 1 1 0 1 0 0 2 0 1 1 0 2 0 0 0 2 1 0 0 0 0 0 1 1 0 2 0 0 0 1 1 0 0 1 0 0 2 2 0 0 1 1 1 0 0 1 0 2 1
135 0 0 2 0 0 0 2 0 2 0 0 0 0 0 0 0 0 1 1 0 0 0 0 0 0 2 1 2 2 2 1 1 1 0 0 1 1 0 1 1 1 0 0 1 0 0 0 2 0 0 0 1 2 0 1 0 1 1 1 0 1 1 0 0 0 1 0 0 1 1 2 1 2 1 2 1 1 1 1 0 0 0 0 2 0 0 0 2 2 0 0 1 2 0 2 0 0 0 0 1 0 0 0 2 2 1 0 1 1 0 1 1 2 1 1 1 0 0 1 2 0 2 1 0 1 1 1 1 1 0 0 0 0 0 0 0 0 1 0 2 0 0 0 1 0 0 0 0 2 2 0 1 0 0 1 0 1 0 2 1 1 0 2 2 2 0 1 1 1 0 0 0 2 0 2 2 1 0 1 0 0 1 1 0 1 2 1 0 0 0 1 0 0 1 0 0 0 0 1 0 2 0 1 2 0 2 1 1 0 2 2 2 0 1 1 0 1 1 0 0 0 0 1 1 0 1 2 0 0 0 0 0 0 2 0 1 2 2 0 0 0 2 0 2 0 0 0 0 0 0 0 1 1 1 0 0 0 0 0 0 0 0 1 1 0 0 1 1 1 0 2 0 2 1 1 0 2 2 1 0 1 1 1 2 1 0 1 1 2 1 1 0 0 1 0 0 1 1 1 0 0 2 0 0 2 0 0 2 2 2 1 0 2 2 2 2 0 0 1 1 2 2 0 1 0 1 0 1 1 2 1 0 2 0 0 0 2 0 1 0 0 2 0 1 1 1 0 1 1 1 0 1 1 0 1 0 1 0 2 2 2 2 0 2 0 0 1 1 1 0 0 0 2 1 1 0 1 0 2 0 2 0 0 0 1 1 1 1 0 0 0 0 0 1 0 0 0 1 1 0 1 0 2 0 2 0 0 1 1 0 0 2 0 2 1 0 0 0 0 0 2 1 1 1 2 1 0 0 0 1 0 1 0 1 1 0 1 1 0 1 0 2 0 0 1 1 1 0 0 0 0 1 2 2 1 1 0 0 0 2 0 0 0 0 1 1 2 0 2 2 2 1 1 1 0 1 0 1 0 0 2 0 0 2 0 0 0 2 1 1 0 0 1 0 0 0 2 1 1 0 0 2 0 2 0 2 1 0 1 0 1 1 0 1 1 1 2 0 0 0 2 1 1 1 1 0 2 0 2 0 2 1 0 0 0 1 0 0 1 1 0 1 1 1 0 0 1 1 1 1 1 0 0 1 0 0 1 0 0 1 0 0 1 1 0 2 1 1 0 0 1 1 0 1 0 1 1 0 2 1 0 1 0 1 0 0 0 0 0 0 0 0 0 0 0 0 1 1 1 1 1 1 2 0 1 1 0 0 0 1 0 0 1 1 2 1 0 0 1 0 0 1 1 0 1 1 2 0 0 0 1 0 0 0 0 0 1 1 1 0 1 0 1 1 0 2 0 2 0 0 1 0 0 0 0 1 2 2 0 0 0 1 1 1 2 0 2 1 0 1 1 1 0 0 2 1 0 0 0 0 1 1 0 0 0 1 1 2 0 1 1 0 1 0 0 1 0 1 1 0 1 0 0 1 0 1 2 2 0 2 2 1 1 0 1 0 1 1 1 0 0 0 2 2 0 0 0 0 0 0 0 0 0 0 0 0 0 0 1 0 0 0 0 0 1 0 0 0 0 0 0 1 0 0 0 0 0 1 0 0 1 1 0 0 0 1 2 2 2 0 1 0 1 0 0 0 1 1 0 0 0 0 1 1 2 0 2 1 2 0 0 2 2 0 0 0 1 1 1 0 0 0 1 2 0 1 1 0 0 0 0 1 1 1 0 2 0 0 1 0 0 1 1 2 0 0 0 1 0 0 0 1 1 0 0 0 0 1 0 0 0 1 0 1 0 0 1 1 0 1 0 0 2 0 0 0 0 1 1 0 0 0 0 0 1 1 0 2 0 0 0 1 1 0 2 0 0 1 1 2 0 0 0 0 0 0 0 0 0 0 0 0 2 1 1 1 2 0 0 0 2 0 0 0 2 0 0 0 0 0 0 1 0 1 1 1 0 1 0 0 1 1 0 1 1 1 2 0 0 2 2 0 2 0 0 0 1 1 1 1 1 1 1 1 1 1 1 0 1 2 0 2 0 0 0 0 0 0 1 1 1 1 1 0 1 2 0 2 1 0 0 0 0 0 0 1 2 0 0 0 1 0 1 0 0 0 0 0 1 0 0 0 1 1 0 0 0 2 0 1 1
136 1 0 0 0 0 0 2 1 1 0 0 0 0 0 0 0 0 0 1 1 1 0 0 0 0 1 0 0 2 2 0 1 1 0 0 1 2 0 2 2 0 0 0 1 0 0 0 1 0 0 0 0 0 1 0 0 1 0 1 0 1 0 0 0 0 1 0 0 0 0 1 1 2 1 2 1 1 1 0 1 0 1 1 1 0 0 0 1 1 0 0 0 1 0 2 0 0 0 1 1 0 0 0 2 1 2 0 1 1 0 1 0 0 0 1 0 0 0 1 1 0 2 0 0 1 1 1 0 2 0 1 0 1 1 0 0 0 0 1 1 2 1 0 0 0 0 0 0 0 0 0 0 1 1 0 1 1 0 2 1 1 1 1 1 1 1 1 0 1 1 0 0 2 0 0 0 2 0 2 0 0 0 0 2 2 0 2 1 1 1 1 0 0 2 1 0 0 0 0 0 0 0 1 2 0 2 0 2 1 0 1 1 0 2 0 0 0 1 1 1 0 1 2 0 0 1 2 1 1 1 1 1 1 1 0 0 2 2 0 0 0 2 1 1 0 0 1 2 2 2 2 2 0 0 0 1 0 0 0 1 1 0 0 0 0 0 0 2 1 0 0 1 1 0 0 0 2 2 1 0 0 1 0 1 1 1 2 0 2 1 0 0 1 2 0 0 0 0 0 0 0 2 0 1 0 1 0 2 2 2 0 0 1 2 0 2 1 0 1 0 2 2 0 2 0 1 0 0 0 2 1 0 1 0 0 0 1 1 0 0 0 2 0 0 0 1 0 1 0 0 0 2 2 0 0 0 1 0 1 1 1 1 0 1 1 0 0 2 0 2 2 1 2 0 1 2 1 1 1 0 1 0 2 0 1 1 0 0 0 0 1 0 0 1 1 1 1 0 0 0 0 1 0 0 0 0 1 1 1 1 0 0 0 0 0 2 0 1 0 0 0 0 2 1 1 0 1 1 2 2 1 0 2 1 1 0 0 0 0 2 0 1 1 1 2 1 1 1 0 0 0 0 0 0 0 0 0 1 1 1 0 0 1 1 1 1 2 0 1 2 2 2 2 2 1 1 0 2 0 0 2 0 0 2 1 0 0 0 0 0 2 0 2 0 0 1 1 1 2 1 1 2 0 2 0 2 0 1 1 1 0 1 0 0 1 0 2 0 2 0 2 1 1 1 0 0 1 0 2 1 1 0 0 2 1 2 0 2 1 0 1 1 0 1 0 0 0 0 2 1 1 0 0 2 1 0 1 0 0 1 0 1 0 0 1 0 1 1 0 0 1 1 0 0 2 2 2 0 2 0 0 1 1 1 0 1 0 0 0 0 0 0 0 2 0 0 0 0 0 0 1 0 1 0 0 1 0 0 2 1 0 0 1 0 1 0 0 0 0 1 1 0 1 0 0 1 1 0 0 1 0 0 0 0 0 0 0 2 0 1 0 1 2 2 0 1 1 1 1 0 0 0 0 0 0 2 1 1 0 0 0 1 1 0 0 2 2 0 0 1 0 1 1 1 2 2 0 1 1 1 1 2 1 0 2 2 1 1 1 1 0 0 1 0 0 2 0 0 1 0 1 0 0 0 0 2 1 2 1 1 1 0 1 0 1 1 0 0 0 0 0 0 2 1 1 1 2 2 0 0 0 0 0 0 1 0 0 0 1 0 1 0 0 0 0 0 0 0 0 0 0 1 0 0 0 0 0 1 1 1 1 1 0 0 1 1 2 1 0 0 0 2 1 2 1 1 2 2 0 0 0 2 0 0 0 2 2 1 2 1 1 2 2 1 1 0 2 0 2 2 2 0 2 1 0 0 0 0 2 0 0 1 1 1 0 1 0 2 2 2 2 0 1 0 0 0 0 1 0 0 0 2 2 0 0 0 0 0 0 0 0 0 0 1 1 1 0 0 0 1 0 0 2 0 0 0 0 0 0 0 0 1 1 0 0 0 1 1 0 1 0 2 0 0 0 0 1 2 2 2 0 0 0 1 1 1 1 1 0 0 0 1 2 2 2 2 0 0 0 0 2 1 0 1 2 0 1 0 1 0 1 1 0 1 1 1 1 2 0 0 2 2 2 0 1 1 1 0 1 2 2 0 1 0 1 1 1 2 1 0 0 2 1 0 0 2 1 0 0 2 0 2 2 1 0 2 0 0 0 0 0 1 0 2 0 0 0 1 1 0 1 1 0 0 1 2 0 2 0 0 0 1 1 0 0 1 0 0 1 0 0 1 2 2 0 0 0 1 0 1 0
137 0 0 2 0 0 0 1 0 0 1 1 0 1 1 0 0 0 1 1 1 1 0 0 0 0 1 1 0 1 1 0 0 1 1 0 0 2 0 1 1 1 1 0 0 2 1 0 2 0 0 0 2 1 1 0 0 0 0 1 1 1 2 2 0 1 1 0 0 1 1 1 2 2 1 2 1 0 0 0 0 0 0 1 1 0 0 0 0 2 0 0 1 1 1 2 1 0 0 1 1 1 0 0 2 1 2 1 1 1 1 2 0 0 0 0 0 0 1 1 1 0 2 1 0 1 1 1 0 1 0 0 0 0 0 0 0 0 0 2 1 1 2 0 1 0 1 0 0 1 1 0 0 0 0 0 0 2 0 2 2 2 0 2 0 1 0 1 1 2 0 1 0 2 0 1 1 0 0 0 0 0 0 1 0 1 2 1 1 1 1 1 1 1 1 0 1 0 0 0 0 0 0 1 2 0 1 0 2 0 0 0 1 0 0 0 0 1 2 0 2 1 0 2 0 0 0 2 0 1 0 0 0 0 2 0 0 2 2 0 0 0 2 1 2 0 0 1 1 1 0 0 1 0 0 0 0 0 0 0 0 0 0 1 1 0 0 1 1 1 0 1 1 2 2 2 0 2 2 0 2 0 2 1 2 0 1 2 1 2 1 2 2 0 2 0 1 1 0 0 1 0 2 0 2 0 1 0 1 1 1 0 0 2 1 0 2 0 0 2 0 2 2 1 2 0 2 0 2 2 2 0 0 1 0 0 0 1 1 0 0 1 1 0 0 0 1 1 2 1 1 1 2 2 0 0 1 2 0 1 1 1 1 0 1 1 0 2 2 0 0 0 1 1 1 1 2 0 1 1 2 0 0 1 0 1 1 0 0 0 0 0 2 0 2 1 1 1 0 0 0 1 0 2 0 2 0 0 0 1 1 0 1 0 1 1 1 0 0 0 0 2 1 1 1 0 0 0 0 0 0 1 0 1 0 0 0 1 1 0 2 0 2 0 1 1 2 2 0 0 0 1 1 1 1 1 0 1 2 1 1 0 0 1 0 1 1 2 0 1 1 1 1 1 1 0 1 1 2 0 1 1 1 1 1 0 1 0 1 1 0 1 0 1 0 0 2 1 1 1 1 0 1 1 1 0 2 2 0 1 0 1 1 1 0 1 0 2 0 0 0 2 0 0 0 2 0 2 0 2 0 0 1 0 2 1 2 1 1 0 1 1 1 1 1 1 0 0 0 2 1 2 0 0 2 1 0 0 0 0 1 0 0 0 0 0 1 1 1 0 1 2 1 0 1 1 1 1 0 2 0 0 1 1 1 0 1 0 0 0 0 0 1 0 1 0 0 0 0 0 0 1 0 2 0 0 1 0 0 2 0 0 0 2 0 1 0 0 0 0 0 0 0 0 0 2 2 1 0 0 2 0 1 0 0 1 0 1 2 0 0 1 1 1 0 0 2 1 1 1 0 2 0 0 0 0 2 2 1 1 1 0 1 2 0 2 0 2 0 0 0 0 0 1 1 1 1 1 1 1 1 0 1 0 0 1 1 2 2 0 2 0 1 2 1 0 2 0 0 1 1 0 0 0 1 0 1 2 2 1 0 0 0 0 0 1 0 1 1 1 0 0 0 2 2 1 0 1 0 1 0 2 0 0 0 0 0 0 1 2 1 1 0 0 0 0 0 1 0 0 0 0 0 0 0 0 1 0 1 0 0 1 1 0 0 0 1 0 1 1 1 0 1 1 0 0 0 1 1 1 0 1 2 0 0 0 2 2 2 2 1 0 2 2 1 1 0 1 0 2 2 2 0 2 1 0 1 0 0 2 0 0 2 2 2 0 2 1 0 1 1 1 0 2 1 1 0 0 1 0 0 1 0 1 0 1 0 1 0 0 0 0 0 0 1 1 2 0 0 0 2 0 1 1 1 0 1 0 0 0 0 0 0 0 0 0 0 1 1 0 1 0 1 0 0 1 0 1 2 1 1 1 1 0 1 1 0 1 0 1 1 0 0 1 2 2 2 2 0 0 0 2 0 0 2 1 1 0 1 1 1 2 0 0 1 1 2 0 2 0 0 2 2 2 0 2 0 1 0 1 1 1 1 2 0 0 0 1 1 0 0 0 2 2 1 1 1 1 0 1 2 0 2 0 0 0 0 1 1 1 0 0 1 0 1 0 1 0 0 0 0 0 0 0 0 0 0 0 2 0 0 0 0 1 0 0 0 0 1 2 0 0 0 2 0 0 0 1 1 0 1 1
138 0 0 1 0 0 0 2 0 2 0 0 0 0 0 0 0 0 1 1 0 0 0 0 0 0 1 1 1 2 2 0 2 2 1 1 2 0 0 1 1 1 0 2 0 1 1 0 2 0 0 0 0 1 0 1 0 1 0 1 0 2 1 0 0 0 1 0 0 0 0 0 2 2 1 2 1 2 2 0 2 0 0 1 1 0 0 0 2 2 0 0 0 2 0 2 0 1 1 2 2 1 0 0 0 0 2 0 1 1 1 1 0 1 0 0 0 0 1 1 1 0 2 1 0 1 1 1 0 1 2 0 0 0 0 0 0 0 1 0 2 0 1 0 2 0 1 0 0 0 0 0 0 1 1 1 1 1 0 2 1 1 0 1 2 2 1 0 0 0 0 0 0 2 0 0 0 1 1 1 0 1 0 0 1 1 1 1 0 0 0 0 1 1 2 2 2 0 0 0 0 0 1 0 2 0 2 0 0 0 1 1 0 0 2 0 0 0 1 1 1 0 0 1 1 1 1 1 0 0 0 0 0 0 1 0 0 2 2 0 0 1 2 0 2 0 0 1 1 1 0 0 1 0 0 0 2 0 0 0 0 0 0 1 1 0 1 0 1 1 0 2 2 2 1 1 0 2 1 0 2 0 2 1 2 2 1 2 0 2 2 0 0 0 1 0 1 1 0 1 2 1 2 0 1 1 0 0 0 1 0 1 0 2 2 0 2 0 0 0 1 1 0 1 1 0 1 0 0 0 2 2 0 1 0 0 0 1 1 1 0 1 2 0 1 1 1 0 2 0 0 0 1 2 0 0 1 1 0 1 1 1 2 0 0 0 0 1 2 0 1 1 0 2 0 0 1 1 1 1 0 1 0 0 1 0 0 0 0 0 0 0 1 0 0 0 2 1 0 0 0 1 0 2 1 1 0 0 0 1 1 0 0 0 0 0 1 0 0 0 1 2 0 1 0 0 0 0 0 2 2 2 0 1 1 1 0 0 0 0 2 0 1 1 2 2 2 0 0 0 1 0 0 2 1 0 1 0 1 0 2 0 0 0 1 1 1 2 0 2 2 2 1 1 2 2 0 0 2 0 0 2 1 1 2 2 0 1 2 1 1 0 0 0 0 0 2 1 1 1 1 0 1 1 1 0 1 0 0 1 0 1 1 0 0 0 0 2 0 1 1 2 1 1 1 1 1 0 1 2 1 0 2 1 0 1 2 0 1 1 0 1 0 0 1 0 2 2 2 0 0 0 0 0 1 1 0 0 0 1 0 0 1 0 0 0 1 1 1 0 0 0 0 0 0 0 2 0 0 1 0 0 1 1 1 1 0 0 0 0 0 0 1 0 0 1 0 1 1 1 1 1 0 1 0 0 0 0 0 2 0 0 0 2 2 2 2 0 1 0 0 1 0 0 0 0 1 1 0 0 1 0 0 0 0 0 0 1 2 0 1 0 0 1 2 0 2 2 0 1 1 2 0 1 0 0 1 1 1 0 0 0 2 1 1 1 0 2 1 0 1 0 0 0 1 0 1 1 0 0 1 0 2 1 1 2 0 1 2 1 0 0 0 1 0 0 2 0 1 2 0 1 0 0 1 0 2 1 1 0 1 1 0 0 0 0 0 1 0 0 0 0 1 2 1 0 0 2 1 0 1 1 0 0 0 0 1 0 1 1 0 0 0 0 0 0 0 1 0 0 0 0 0 1 0 0 0 0 2 0 0 1 2 0 0 1 1 2 2 2 0 0 2 0 0 1 1 1 1 1 0 2 2 0 1 1 1 2 1 2 0 1 2 2 0 0 0 1 0 1 1 1 0 2 0 0 1 0 1 1 0 0 1 1 1 0 2 0 1 1 1 1 1 2 2 0 0 0 2 0 0 1 0 0 0 0 0 1 0 0 1 1 0 0 0 0 0 0 0 0 2 0 2 2 0 2 0 0 0 0 1 0 0 0 0 1 1 0 2 0 2 0 1 1 0 0 0 1 2 1 2 0 0 0 0 0 0 1 0 0 2 0 1 0 2 2 2 2 0 0 0 1 0 1 2 1 1 1 0 0 0 1 1 1 2 0 0 0 2 0 0 2 2 1 1 0 1 0 0 0 1 1 0 0 0 0 0 0 0 0 0 0 1 0 0 0 0 0 0 0 2 0 1 1 0 1 1 0 0 0 0 0 1 0 0 1 2 1 2 1 0 0 0 0 0 1 1 0 2 1 0 0 0 1 0 0 1 0 1 2 0 0 0 1 1 0 0 1 2 0 1 1
139 0 0 1 0 0 1 1 0 1 0 1 0 0 0 0 0 0 2 2 2 0 0 0 0 0 1 1 1 1 1 0 0 1 0 0 1 2 0 1 1 1 0 0 0 0 0 0 2 0 0 0 1 2 0 0 0 0 1 0 0 0 0 0 0 0 1 0 0 0 0 2 2 1 0 1 1 0 0 0 0 0 1 1 1 0 0 1 2 2 1 1 1 2 0 0 0 0 0 2 2 0 0 0 0 0 2 0 0 2 1 1 1 2 1 2 2 0 1 1 1 0 2 1 0 1 1 1 0 1 1 0 0 1 0 0 0 0 0 0 1 1 0 0 0 0 0 0 0 2 1 0 0 0 0 1 0 2 0 2 0 1 0 2 1 2 0 1 0 1 1 0 0 2 0 1 1 1 1 1 0 1 0 0 0 0 2 2 0 0 0 2 0 0 2 1 2 0 0 0 0 0 1 1 1 0 1 1 2 1 1 2 1 0 2 0 0 0 1 0 1 1 0 1 1 0 2 2 0 0 1 1 0 1 1 0 1 2 2 0 0 1 2 0 2 0 0 0 0 0 0 0 2 0 0 0 0 1 1 1 1 2 0 1 1 0 0 0 1 0 0 1 1 2 0 0 0 1 1 0 0 1 2 2 2 2 2 1 1 1 1 2 2 0 2 0 1 1 0 1 0 1 2 0 1 1 0 1 2 2 2 1 0 0 2 0 1 0 1 0 0 2 0 0 2 0 2 0 0 1 2 1 1 1 0 0 0 2 0 0 0 0 2 0 0 0 2 0 1 1 2 0 2 2 0 0 0 0 0 2 2 2 1 0 1 0 0 0 1 0 1 1 1 1 0 1 1 0 0 2 0 1 0 1 1 2 1 0 0 0 0 1 0 0 2 1 1 0 0 0 0 0 0 1 1 0 0 0 0 1 0 0 0 0 0 0 1 1 0 1 0 1 1 0 0 0 0 0 0 1 1 0 1 1 0 1 0 2 0 2 2 0 0 2 0 2 1 2 0 0 0 0 1 2 1 1 0 2 2 2 1 1 0 0 0 0 0 1 0 1 1 1 1 1 0 0 0 1 2 0 0 2 0 0 2 1 0 2 2 2 2 0 0 2 1 0 1 1 1 2 1 1 2 0 2 0 1 2 1 0 0 2 1 1 1 1 0 2 0 2 0 2 1 1 1 1 1 1 0 2 1 0 0 0 0 1 1 1 2 2 0 0 0 0 1 0 2 1 1 1 0 0 0 0 2 1 1 2 0 0 1 0 1 0 0 0 2 0 0 0 0 2 1 0 0 0 1 2 0 2 0 0 0 0 0 0 0 1 1 1 0 0 0 0 0 0 0 1 1 2 2 1 1 1 0 1 1 0 0 1 0 0 0 2 0 0 0 0 0 0 1 1 1 1 0 1 1 0 0 0 1 0 0 0 0 0 2 0 2 0 0 1 0 0 2 0 2 2 1 1 0 2 0 0 0 0 2 2 2 1 1 1 2 1 1 2 0 2 1 0 0 0 1 1 1 2 1 0 1 1 1 0 2 0 0 2 0 1 1 1 0 0 0 2 0 0 2 0 1 1 0 1 0 0 1 0 2 1 2 0 1 0 0 0 0 0 1 0 0 0 0 0 0 2 1 1 1 1 1 0 1 2 0 1 0 0 1 0 0 1 0 1 0 0 0 1 0 0 0 0 0 0 0 0 0 0 0 0 2 0 0 1 2 0 0 1 1 2 2 2 0 0 0 1 0 0 0 1 1 1 0 1 1 0 0 1 1 1 1 2 0 1 2 2 0 0 0 0 0 1 0 0 0 1 1 0 1 1 0 0 0 0 1 1 1 0 1 1 0 0 0 0 1 2 2 1 1 0 0 1 0 0 0 1 0 0 0 2 1 0 0 1 0 0 1 0 1 1 1 0 1 0 1 1 1 0 1 0 1 1 1 0 1 1 0 1 0 0 1 0 1 0 2 0 0 2 0 0 2 2 2 0 1 0 1 1 0 1 0 1 0 0 1 1 2 2 2 2 0 0 0 1 0 0 2 1 1 0 0 1 0 2 1 0 1 1 1 0 1 0 0 1 0 0 0 1 0 1 0 0 1 1 0 2 0 0 0 1 1 0 0 0 2 1 1 0 0 1 1 0 2 0 2 0 0 1 1 2 1 1 0 0 1 0 2 0 0 0 0 0 0 0 0 0 0 0 0 0 1 0 0 1 0 1 0 0 0 0 1 1 0 1 0 1 1 0 0 0 0 0 2 2
140 0 0 2 0 0 0 1 1 1 0 1 0 1 1 0 0 1 2 1 1 0 0 0 0 0 1 0 0 2 2 0 0 0 0 0 2 1 0 2 2 0 0 0 0 0 0 1 1 0 0 0 0 1 0 1 0 0 0 1 0 0 1 1 1 0 1 0 1 1 0 1 2 2 2 2 0 2 2 0 2 0 1 1 0 0 0 1 2 2 0 0 1 1 0 1 0 0 0 1 1 0 0 0 1 1 2 0 0 2 0 1 1 1 1 1 1 0 0 0 1 0 2 0 0 0 0 1 1 1 0 0 0 0 0 0 0 0 0 0 0 2 0 0 1 0 1 0 0 1 0 0 0 0 0 1 1 1 0 2 1 1 0 2 2 2 0 1 0 1 1 0 0 2 0 1 1 0 0 0 0 0 0 0 0 0 0 1 0 0 0 0 1 1 1 2 1 1 0 1 0 1 0 0 2 0 2 0 1 0 2 1 1 0 1 1 1 0 1 1 1 0 0 2 0 0 1 1 0 0 0 0 0 0 1 0 0 2 2 0 0 0 2 0 1 0 0 0 0 0 0 0 1 0 0 0 2 0 0 0 0 0 0 0 1 0 0 0 1 0 0 2 0 2 0 0 1 2 1 1 0 0 1 1 2 1 1 2 1 2 1 0 0 0 2 0 0 1 0 0 0 0 0 2 0 0 0 1 1 1 1 1 0 1 0 0 1 0 0 1 1 2 2 1 2 0 2 0 1 1 2 1 1 0 0 1 0 0 2 1 0 2 2 0 0 0 2 1 2 1 1 1 0 0 0 2 0 1 0 1 1 1 1 0 1 0 0 1 2 0 1 1 1 2 0 0 2 0 2 0 1 1 0 1 0 1 1 0 0 0 0 1 0 0 2 0 0 0 0 0 0 1 0 1 0 1 1 1 0 0 1 0 0 1 1 0 1 1 0 1 0 1 0 1 1 1 1 0 0 0 2 1 0 2 1 1 0 0 0 0 1 0 1 1 0 1 1 1 0 0 1 0 1 2 2 0 1 0 0 0 1 0 1 0 0 2 1 1 0 0 1 1 1 1 1 0 1 0 2 0 1 2 0 0 1 0 0 1 2 1 0 0 0 1 0 0 1 0 0 2 2 1 2 0 1 1 1 1 0 1 0 1 0 0 1 1 0 1 0 1 1 1 2 2 2 0 0 1 0 2 0 2 1 0 0 1 1 0 2 1 0 1 1 1 1 1 1 0 0 2 0 0 0 1 2 0 0 1 0 1 0 0 0 0 0 0 2 1 1 1 1 1 0 0 0 0 1 0 0 1 1 0 0 0 0 0 0 0 0 0 0 1 0 0 0 0 0 0 0 1 1 1 0 2 0 0 0 0 0 1 1 1 0 0 0 0 0 0 1 0 1 2 0 0 0 2 2 0 0 0 0 0 0 0 0 0 0 0 1 1 0 0 0 0 1 0 2 0 1 1 0 1 1 2 1 1 2 2 2 0 0 0 1 2 0 2 1 2 1 0 0 1 0 1 1 1 1 0 0 0 0 0 1 0 0 1 1 0 2 2 1 1 1 2 1 0 2 0 0 1 0 2 0 0 1 0 1 1 1 1 1 1 0 2 0 0 0 1 1 1 0 0 0 1 1 1 0 2 2 0 1 2 0 0 0 0 0 0 0 0 0 0 0 0 1 0 0 1 0 0 0 0 1 1 0 1 0 1 2 0 0 2 1 0 1 0 0 1 1 1 0 0 1 1 1 0 0 0 0 2 0 1 1 1 1 1 0 0 0 2 0 2 2 1 1 1 0 1 1 0 0 2 0 2 1 0 2 0 1 1 0 0 0 0 1 1 0 2 1 1 1 1 1 2 2 0 2 0 1 0 1 0 1 1 0 1 1 2 0 0 1 1 0 0 1 1 1 1 1 0 1 0 0 2 0 0 0 1 1 1 0 0 0 0 0 1 1 0 2 0 1 0 2 1 0 1 0 2 2 2 2 0 0 0 0 0 0 1 1 0 0 0 1 0 2 1 2 2 0 0 0 2 0 1 2 2 0 1 0 0 0 0 1 0 1 1 1 1 2 0 1 1 2 1 0 0 2 1 0 1 2 2 0 0 1 0 0 1 2 1 0 0 2 2 1 1 2 0 0 0 2 0 0 2 1 0 1 0 0 0 0 0 2 0 2 1 2 0 1 1 0 1 0 0 0 0 1 1 1 0 0 1 1 2 0 0 1 0 1 1 0 0 0 1 1 0 0 0 0 0 1 1
141 0 0 2 0 0 1 2 0 2 0 0 0 0 0 0 0 0 0 0 0 0 0 1 1 1 2 0 0 2 2 0 1 2 1 0 2 2 0 1 1 0 0 0 0 0 0 1 1 0 0 0 1 2 1 0 1 0 1 0 1 1 2 1 0 1 0 0 0 0 0 0 2 2 2 2 0 2 2 0 1 0 0 0 1 0 0 1 2 2 1 1 0 0 1 2 1 0 0 1 2 0 0 0 1 1 2 0 0 2 2 2 0 1 0 1 1 0 1 0 1 0 1 1 1 0 0 0 0 0 1 1 0 0 0 0 0 0 0 2 1 1 0 0 0 1 1 0 0 2 0 0 0 0 0 0 0 2 0 0 0 0 0 1 0 0 0 2 0 0 0 0 0 2 0 0 0 1 0 1 0 0 0 0 2 2 0 1 0 1 1 1 0 0 1 2 1 0 0 1 0 1 1 0 2 0 2 1 0 0 1 2 1 0 1 1 1 1 1 1 2 1 1 2 0 0 2 1 0 0 0 0 0 0 1 0 1 2 2 0 0 0 2 1 2 0 0 0 0 0 0 0 1 0 1 0 1 0 0 0 0 0 0 0 0 0 0 1 1 0 0 2 2 2 0 0 0 2 1 1 0 1 2 0 1 1 2 1 2 2 1 1 1 0 2 0 0 1 1 0 0 0 1 1 0 0 1 1 0 1 0 1 0 1 0 0 2 0 1 0 0 1 1 0 2 0 2 0 1 1 2 0 0 2 0 0 0 1 1 0 0 1 1 0 0 0 1 0 1 0 0 1 2 2 0 0 1 1 0 1 1 1 1 0 1 0 0 1 2 0 0 0 1 2 0 0 0 2 0 2 0 2 0 1 0 1 1 0 0 0 0 1 0 0 2 1 1 0 1 1 0 2 0 2 0 2 0 2 0 2 0 0 0 0 0 0 1 1 0 1 0 1 0 0 2 2 2 0 0 1 1 2 0 1 1 0 0 2 0 1 2 0 2 0 0 1 2 1 1 0 0 0 2 2 2 0 0 1 2 1 0 1 0 0 0 1 1 2 0 2 1 1 2 2 1 0 0 1 2 0 0 1 1 1 2 1 0 0 2 1 1 0 0 1 0 0 1 1 1 2 1 1 0 0 2 2 2 1 0 1 0 1 0 0 0 0 0 2 0 0 0 2 0 0 0 2 0 0 1 1 1 1 2 1 1 1 2 0 1 1 1 0 1 0 1 2 0 1 1 1 0 0 0 0 2 1 1 1 1 1 0 0 1 1 1 0 2 1 1 0 0 0 1 0 0 2 2 1 0 1 1 0 2 2 1 1 2 2 0 0 0 0 0 0 0 0 1 0 0 0 0 1 0 2 0 0 0 0 0 1 0 0 0 0 0 0 0 0 1 0 0 0 0 0 0 2 2 1 0 0 1 0 1 0 0 1 0 0 2 0 2 0 0 1 1 0 2 2 1 1 1 2 0 0 0 0 1 2 2 0 0 0 1 1 0 1 2 2 1 0 1 1 1 0 0 1 0 0 0 0 1 0 2 0 0 2 2 2 1 1 2 0 0 1 0 0 1 0 2 2 0 1 0 1 2 0 1 2 2 0 0 0 0 0 0 0 0 1 0 0 0 0 0 2 2 0 0 2 2 0 1 1 0 0 0 0 1 0 0 2 1 0 1 0 0 1 0 0 0 0 0 0 1 1 0 0 0 0 1 0 0 0 2 0 0 0 0 1 0 0 0 0 0 1 0 0 0 2 2 0 0 1 0 0 1 2 0 1 1 2 1 1 2 2 0 0 0 0 0 1 1 1 0 2 0 1 1 1 0 1 0 0 1 1 1 0 1 1 2 2 1 2 0 2 2 0 1 0 1 0 1 0 0 0 0 0 0 0 0 0 0 0 0 0 0 0 0 0 0 0 2 0 0 2 0 0 0 1 0 0 1 0 1 0 0 0 2 1 2 0 0 0 1 0 0 2 0 1 1 1 1 0 0 0 0 0 0 2 0 1 2 0 1 1 1 1 1 2 0 0 1 2 0 1 1 2 0 0 1 1 1 1 0 0 1 1 2 0 1 0 0 1 1 1 0 1 1 2 2 1 2 2 0 2 0 0 0 1 1 1 1 1 1 1 0 0 2 2 1 0 2 0 2 0 0 0 1 0 1 1 0 1 0 0 1 0 1 0 1 2 1 0 0 0 0 0 1 1 0 0 0 2 1 1 0 0 1 0 0 0 0 0 0 2 2 1 0 0 0 0 2 2
142 1 0 2 0 0 1 2 0 1 0 1 1 1 1 0 0 1 1 0 1 1 0 0 0 0 0 0 0 2 2 0 1 1 1 0 1 2 0 1 1 1 0 0 0 2 1 0 2 0 0 0 0 1 0 1 0 0 0 1 0 1 2 0 0 1 1 0 1 1 0 1 1 2 1 2 1 2 2 2 0 0 0 0 1 0 0 0 2 2 0 0 0 1 0 2 0 1 0 2 1 0 1 0 1 0 2 0 0 2 0 1 0 0 0 0 0 0 0 2 2 0 1 2 1 1 1 0 0 1 1 0 0 1 1 1 0 0 0 1 1 2 2 0 0 0 0 0 0 1 0 0 0 0 0 1 1 0 1 1 0 0 0 2 1 1 1 1 0 1 0 1 1 0 0 1 0 0 0 0 0 1 0 1 0 1 2 0 0 0 0 0 1 1 1 2 1 0 0 1 0 1 0 0 2 0 1 1 1 0 1 0 0 0 1 1 1 0 0 0 0 0 1 2 0 0 1 1 1 1 0 0 0 0 2 0 0 2 2 0 0 0 2 0 2 0 0 0 0 0 0 0 1 1 1 0 0 0 0 0 0 0 0 2 2 0 0 0 2 2 0 1 0 1 0 0 1 2 1 1 0 1 0 0 1 0 0 1 1 1 1 1 2 0 2 0 1 0 0 0 1 0 1 1 1 1 0 2 2 2 2 2 0 0 2 0 2 0 0 1 0 1 1 2 2 0 0 0 0 2 2 1 1 2 0 0 0 2 0 2 0 1 2 0 0 0 2 0 1 2 2 0 1 1 0 1 0 1 0 0 0 0 2 0 2 1 0 0 1 0 1 1 0 2 0 0 1 1 0 2 1 1 0 2 0 0 1 0 0 0 0 0 1 0 1 1 2 0 1 1 0 1 1 0 0 0 0 0 0 1 0 0 0 0 0 0 1 0 2 0 0 0 0 0 0 0 0 0 0 1 1 1 0 1 1 1 0 1 0 1 1 0 2 0 1 2 1 2 0 0 0 1 1 1 1 1 0 1 1 0 2 0 0 1 1 1 1 0 0 0 1 1 2 2 1 0 1 0 1 1 2 0 2 2 2 1 0 0 1 1 0 1 0 2 1 0 2 2 2 2 0 0 2 0 2 0 2 1 2 0 1 1 0 1 0 2 1 2 0 1 1 2 2 2 2 0 0 1 0 1 0 2 1 1 0 1 1 0 1 2 0 1 1 0 2 0 1 2 2 0 0 0 0 0 2 2 0 1 1 0 0 0 0 1 1 0 1 1 1 0 0 0 1 0 0 1 2 1 0 2 0 0 2 1 2 0 2 1 0 0 0 0 1 0 0 0 1 0 0 1 1 2 0 2 0 0 1 0 0 1 0 0 0 1 1 1 1 0 0 0 1 1 1 1 0 0 0 1 0 0 2 0 0 0 0 0 0 1 2 0 1 1 0 1 1 0 2 0 2 2 0 1 0 1 0 0 2 2 1 0 0 0 1 2 0 2 2 2 0 0 2 0 1 0 0 1 0 1 0 0 2 0 2 0 1 2 1 2 1 1 2 0 0 1 2 0 2 0 1 1 0 1 0 0 0 0 2 1 1 0 0 0 0 0 0 1 0 1 1 1 0 0 1 2 1 0 0 0 0 0 0 1 0 0 0 0 1 0 1 0 0 0 0 2 0 0 1 0 0 0 0 0 2 0 0 1 0 0 2 0 0 2 1 0 0 0 1 1 1 1 0 0 2 0 0 1 0 1 1 1 0 2 2 0 0 0 2 2 1 2 1 1 1 1 0 0 0 1 1 1 0 0 0 1 2 0 2 1 0 1 0 0 2 1 2 0 1 2 1 2 1 2 1 2 1 0 0 0 1 0 0 1 2 2 0 0 0 2 0 1 1 1 0 0 0 0 0 1 0 0 2 0 2 0 1 0 1 2 0 0 0 0 0 0 1 1 0 0 2 0 1 0 0 1 0 1 0 2 2 2 2 0 0 0 1 1 1 2 0 0 0 0 0 1 2 1 1 2 0 0 0 1 0 2 2 2 0 1 0 0 0 0 0 0 1 1 1 0 2 0 0 2 2 1 1 0 0 1 0 0 1 2 0 1 0 0 0 2 2 1 1 1 2 1 0 0 2 0 0 0 2 0 2 0 0 1 1 1 2 1 1 1 1 0 0 0 1 0 2 1 0 1 0 1 1 1 1 1 0 0 0 2 1 2 0 0 1 0 0 2 0 1 0 1 1 0 1 1 2 0 2 2
143 1 0 0 0 0 0 1 1 2 0 1 1 2 2 0 0 0 0 0 0 0 0 0 0 1 2 0 0 2 2 1 1 2 2 0 1 2 0 1 1 1 0 1 0 1 1 0 2 0 0 0 1 1 0 0 0 0 0 0 1 2 2 1 1 1 1 1 0 0 0 0 1 1 0 1 1 2 2 1 1 0 1 1 1 1 0 0 2 2 0 0 1 2 0 1 0 0 0 1 2 1 0 0 0 0 2 1 1 1 0 1 1 2 1 1 1 0 1 1 1 0 2 1 0 1 1 2 1 2 1 1 1 1 1 1 1 0 0 0 1 1 0 0 0 0 0 0 0 1 1 0 0 0 0 0 0 2 0 0 0 0 1 2 1 2 0 1 1 1 0 1 1 1 0 0 0 1 0 1 0 1 0 1 0 1 2 0 0 0 0 0 0 1 1 2 0 0 0 0 0 0 1 1 1 0 2 1 1 0 1 2 0 0 2 1 1 0 1 0 1 1 0 1 1 0 2 0 0 0 0 0 0 0 1 0 0 2 1 1 0 0 2 0 2 1 1 0 0 0 0 0 1 1 1 0 1 0 0 0 0 0 0 0 0 0 1 0 1 1 1 2 0 0 0 0 0 1 2 0 1 0 2 1 1 0 1 2 0 2 0 0 1 0 2 0 1 0 0 0 2 1 2 0 0 0 1 0 0 2 0 1 0 1 1 0 2 1 0 0 0 1 1 0 1 0 1 0 1 1 1 1 0 2 0 0 0 1 1 0 0 1 1 0 1 1 1 0 1 0 0 0 2 2 1 0 1 1 0 1 1 1 1 1 1 0 0 2 2 0 0 0 1 1 1 0 2 0 2 0 1 1 0 2 0 1 1 0 0 0 0 1 1 0 2 1 1 1 0 0 0 0 1 1 1 0 1 0 0 1 1 0 0 0 0 0 0 0 1 0 0 1 0 2 0 0 0 0 0 0 1 0 0 2 1 1 0 0 0 0 2 0 2 0 1 2 1 0 1 1 0 0 1 2 2 1 1 2 1 0 1 0 0 0 0 1 1 0 0 0 1 1 2 2 2 0 2 1 2 0 0 2 0 0 2 0 0 1 2 2 1 0 0 2 2 0 0 2 2 2 0 0 1 1 1 0 2 1 0 1 0 1 2 0 0 2 0 2 0 1 1 2 0 0 0 0 0 0 1 2 0 0 1 0 1 0 0 0 1 0 2 0 0 0 1 0 2 2 2 0 0 0 0 0 1 1 0 0 1 1 0 1 1 0 0 1 0 1 1 0 0 0 0 0 0 1 1 1 0 2 0 0 2 2 0 2 1 0 1 1 0 0 0 0 0 0 0 0 0 1 1 2 0 2 0 0 1 0 0 2 0 0 0 2 0 0 0 0 1 0 1 2 1 1 0 0 2 1 0 0 1 0 1 0 0 1 0 2 2 0 0 1 0 1 2 0 2 0 1 1 0 1 0 0 0 0 1 2 2 0 0 0 1 1 1 2 0 0 2 2 0 2 0 0 0 1 1 1 0 1 1 0 0 0 0 0 0 1 1 1 2 0 0 2 1 0 2 0 1 2 1 1 0 1 0 0 1 2 2 0 1 1 0 1 0 1 0 0 0 0 0 0 2 2 0 0 0 0 0 0 0 0 0 0 0 1 0 0 1 2 1 0 0 1 0 1 0 1 0 0 0 0 1 0 0 0 1 0 2 1 1 1 2 0 0 1 1 1 1 1 0 0 1 2 0 0 0 1 1 1 0 1 1 0 0 2 0 1 1 2 0 1 2 2 0 0 0 0 0 1 1 2 0 1 1 1 1 1 0 0 0 0 2 2 2 0 2 1 2 2 1 2 0 1 1 0 1 0 1 0 1 0 1 1 0 1 0 1 0 0 0 1 0 0 1 0 1 1 0 1 1 0 2 2 0 2 0 0 0 0 0 0 1 0 0 1 1 0 2 0 1 0 0 1 0 1 0 1 2 2 2 0 0 0 0 0 1 1 0 0 1 0 0 1 2 1 1 2 0 1 0 1 0 1 1 2 0 0 0 1 0 0 0 1 1 1 1 1 2 0 0 2 2 2 1 2 1 0 0 0 2 1 1 2 0 0 0 0 1 0 0 0 1 0 0 0 1 0 0 0 2 0 2 0 0 0 0 2 2 2 0 0 1 0 0 1 2 0 0 0 0 0 1 0 0 0 1 0 1 0 0 1 0 2 0 0 2 0 0 0 0 0 0 1 1 0 0 0 1 0 1 0
144 0 0 1 0 0 0 2 0 1 0 0 1 1 1 0 0 0 0 0 0 0 0 0 0 1 0 0 1 2 2 0 0 1 1 1 2 1 0 0 0 1 1 1 0 1 1 0 2 0 0 0 2 1 1 0 0 0 0 1 0 1 2 2 1 0 2 0 0 1 1 1 1 2 1 2 1 2 2 0 2 0 0 0 1 0 0 1 2 2 1 1 2 2 1 2 0 0 0 2 2 0 1 0 0 0 2 1 1 1 0 1 1 2 2 2 1 0 1 1 1 0 2 1 0 1 1 0 0 0 1 0 0 1 0 0 0 0 1 0 1 1 0 0 1 0 0 0 0 0 0 0 0 0 0 0 0 1 0 0 0 0 0 2 1 2 0 1 1 1 1 1 0 2 0 0 0 2 0 2 0 0 0 2 0 2 2 2 1 1 1 2 1 1 2 2 1 0 0 0 0 0 0 0 2 0 1 0 1 0 0 2 1 0 2 0 0 1 1 0 2 2 0 2 0 0 1 0 0 0 0 0 0 0 1 0 0 2 2 0 0 1 2 1 1 0 0 0 0 0 0 0 2 0 0 0 1 0 1 1 0 1 0 0 0 0 0 0 2 1 0 2 1 2 0 0 1 1 1 0 1 1 2 1 2 2 2 1 0 2 0 0 1 1 2 0 1 1 1 1 1 0 2 0 1 1 0 0 1 1 0 1 0 2 1 1 1 0 0 1 0 1 1 1 2 0 1 0 1 1 2 1 0 1 1 1 1 0 2 0 0 0 2 0 0 0 2 0 2 1 1 0 2 2 1 0 1 1 0 0 0 0 2 0 1 1 0 1 1 0 1 1 1 2 0 2 2 0 1 1 1 2 0 0 1 1 1 0 0 0 0 0 1 0 1 0 0 1 0 0 0 0 0 2 0 2 0 0 0 2 0 0 0 1 1 0 0 0 1 0 0 1 0 1 0 0 0 1 1 1 1 2 0 2 2 2 0 1 0 0 1 0 2 0 0 0 0 1 1 0 0 1 1 1 1 1 0 1 2 1 1 0 0 0 0 0 0 2 0 1 2 2 2 2 0 0 0 0 2 1 1 1 2 2 1 0 1 1 2 1 0 0 0 1 0 0 1 0 0 2 2 1 2 0 1 0 1 1 0 1 0 0 1 1 0 1 0 1 0 2 1 1 0 0 0 1 1 1 0 1 1 1 1 1 0 0 0 1 1 1 0 1 0 0 0 1 1 1 1 2 0 0 0 1 1 0 0 0 0 0 0 0 0 0 0 1 1 1 1 1 1 1 1 0 0 1 1 2 0 2 0 0 2 2 1 2 1 0 2 2 2 0 0 0 0 0 0 0 0 0 0 2 1 1 0 0 1 0 0 2 1 0 0 0 1 2 1 0 0 0 1 1 0 0 0 0 2 2 0 0 1 0 1 0 0 0 0 0 1 1 0 1 1 1 1 0 1 0 1 0 0 1 1 1 1 0 1 1 1 0 0 0 1 1 1 1 0 2 0 0 1 0 0 0 1 2 2 0 0 0 0 1 2 0 1 2 1 0 2 2 2 0 0 2 0 0 1 0 0 1 1 1 0 0 1 0 1 0 1 1 1 1 0 1 0 0 0 0 1 1 0 0 0 1 1 0 0 1 1 0 0 0 0 0 0 1 0 0 2 2 1 0 0 0 0 1 0 0 1 0 0 0 2 1 0 0 0 0 2 0 0 0 1 0 0 0 0 2 2 2 0 0 2 0 0 0 0 0 0 1 0 2 2 1 0 1 1 2 1 2 1 1 2 2 0 0 0 0 0 0 0 0 0 2 1 1 0 0 0 1 0 0 0 0 1 1 1 1 1 2 2 2 0 2 2 0 2 0 2 0 0 1 1 1 0 0 0 0 0 0 0 0 1 1 1 0 1 0 0 0 2 0 2 2 0 0 0 0 0 0 0 0 0 0 0 0 1 0 1 0 1 0 2 0 0 2 0 1 2 2 2 0 0 0 0 0 0 2 0 0 0 0 2 0 2 1 2 1 1 0 1 2 0 0 2 2 0 1 0 0 0 1 0 1 1 1 2 1 1 1 0 2 2 1 1 0 1 2 0 0 2 2 0 2 0 0 0 1 1 1 1 0 1 1 1 0 1 1 1 0 2 0 2 1 0 0 1 0 0 0 0 0 2 0 1 1 1 0 1 0 0 0 0 1 1 0 0 0 1 0 0 1 1 1 0 0 0 0 0 2 0 0 0 2 1 0 0 0 0 0 1 1
145 1 0 2 0 0 1 2 1 2 0 0 0 0 0 0 1 1 1 0 0 0 0 0 0 1 0 0 0 2 2 1 0 1 0 0 2 2 0 0 0 1 0 1 0 1 1 0 2 0 0 0 0 1 1 1 0 0 1 2 0 1 2 1 0 0 2 0 0 1 1 1 2 1 1 1 0 1 1 0 2 0 0 0 2 0 1 2 2 2 0 1 0 1 0 2 0 0 0 1 2 0 0 0 2 2 1 0 1 2 1 1 1 2 1 1 1 0 0 2 2 0 2 1 0 1 1 0 0 0 0 0 0 0 0 0 0 0 0 2 1 1 0 1 0 0 0 0 0 2 0 0 1 1 0 0 0 0 0 1 0 0 0 2 0 1 0 1 1 2 1 1 0 2 0 2 2 0 0 0 0 0 0 1 0 1 1 2 2 2 2 2 0 0 0 1 1 1 0 0 0 0 0 1 2 0 2 1 0 0 1 1 2 0 2 0 0 0 2 2 2 0 0 2 0 0 0 1 0 0 0 0 0 0 1 0 0 2 2 0 0 0 2 0 2 1 1 0 0 0 0 0 1 0 0 0 1 1 1 0 0 0 0 1 0 0 0 0 2 1 0 0 0 1 1 0 0 2 2 2 0 0 2 0 2 2 2 2 1 2 1 1 2 0 2 0 1 0 0 0 0 0 2 0 2 2 0 1 0 2 0 2 0 1 1 0 1 0 0 1 1 2 2 1 0 0 0 0 1 1 2 0 0 1 0 0 0 2 0 0 0 0 2 0 1 1 1 0 1 2 1 0 1 1 0 1 0 0 0 1 1 1 1 0 0 0 0 2 2 0 0 0 0 2 0 0 2 0 1 1 0 1 1 1 0 0 0 0 0 0 0 1 0 0 2 1 1 0 0 0 0 1 1 0 0 0 1 0 0 2 0 0 0 0 0 0 1 1 1 1 0 1 0 1 1 1 0 0 0 1 2 1 1 1 1 1 0 1 0 0 2 0 1 1 2 2 2 1 0 0 1 0 0 1 0 0 0 1 2 1 1 0 1 0 0 1 1 0 0 0 0 0 1 1 0 0 0 0 2 2 2 2 1 1 1 0 1 1 2 0 1 0 0 1 1 0 2 2 0 0 0 0 1 1 1 0 1 0 1 1 1 0 1 0 0 2 1 2 0 1 0 2 1 1 1 1 0 0 1 1 1 0 2 2 2 0 1 0 2 0 2 0 1 1 1 1 1 1 1 1 0 0 0 0 1 0 0 1 0 1 0 0 2 0 0 2 0 0 0 1 2 2 2 0 1 0 1 2 0 2 0 0 1 0 1 0 0 0 0 0 1 0 0 0 0 0 0 0 0 0 0 1 0 1 0 0 1 1 0 0 0 0 0 0 0 0 0 0 0 0 1 1 0 2 0 0 2 1 0 0 1 0 0 0 0 0 0 0 2 0 0 1 2 2 2 0 2 0 1 1 2 1 0 2 1 1 2 2 2 0 0 0 2 0 1 1 2 2 0 0 0 0 2 0 0 2 2 1 1 1 0 2 2 0 0 2 1 1 2 1 2 0 1 2 1 0 2 0 1 1 1 1 0 0 1 0 2 2 2 0 0 0 0 1 0 0 0 1 1 1 0 0 0 1 1 0 0 1 1 0 1 1 0 0 0 0 0 0 0 1 0 0 1 1 0 0 0 1 1 1 1 1 1 0 0 1 1 0 2 1 0 1 1 0 0 0 1 1 1 1 0 0 1 0 0 0 0 1 1 1 0 1 2 0 0 1 1 1 1 2 0 1 1 1 0 0 0 1 1 1 0 1 0 2 1 2 1 1 0 0 0 0 2 2 2 0 2 0 1 1 2 1 1 2 2 0 1 0 0 0 0 0 0 1 0 1 0 1 0 0 0 0 0 0 1 0 0 1 1 0 2 0 1 2 0 0 0 0 1 1 0 0 0 0 1 1 0 1 1 0 0 0 1 1 0 1 0 1 1 1 1 0 1 0 0 1 0 1 1 1 0 0 0 2 2 2 2 2 0 0 0 2 0 1 2 1 1 0 1 1 1 1 0 0 0 2 2 1 1 0 1 0 2 1 0 0 1 1 0 0 2 2 0 2 0 0 0 0 1 1 0 0 2 0 0 0 1 0 0 0 0 0 1 0 0 0 1 1 1 1 0 0 1 0 1 0 2 0 1 1 0 0 0 0 0 1 1 1 1 1 0 1 0 0 0 0 0 0 1 1 0 0 0 2 1 1 0 1 1 0 1 1
146 1 0 1 0 0 0 2 0 1 0 0 0 1 1 0 0 0 1 1 1 0 0 0 0 0 1 0 0 2 2 0 1 2 0 0 2 2 0 1 1 1 0 1 0 0 0 1 0 1 1 0 0 1 0 1 0 0 1 0 1 2 0 0 0 1 2 0 0 0 0 2 2 2 2 2 0 0 0 0 0 0 0 0 2 0 0 1 2 2 0 1 2 1 0 0 0 1 1 2 2 0 0 0 1 1 2 1 1 1 0 1 0 2 0 0 0 0 0 2 2 0 2 1 0 1 1 1 0 2 0 0 0 1 1 0 1 0 0 1 1 1 0 0 0 0 0 0 0 0 0 0 0 0 0 0 0 2 0 2 2 0 0 2 0 2 0 1 1 1 1 1 1 0 0 1 0 0 0 0 0 0 0 1 0 1 1 0 0 0 0 0 0 1 2 1 1 0 0 0 0 0 0 1 2 0 2 1 0 0 0 1 1 0 2 1 1 1 2 1 2 1 0 2 0 0 0 2 0 0 0 0 0 0 2 0 0 2 2 0 0 1 2 1 2 0 0 1 0 0 0 0 1 0 0 0 2 0 0 0 0 0 0 2 2 0 0 0 1 1 0 0 1 2 1 1 0 2 2 2 0 0 2 0 2 2 2 2 2 2 1 1 2 0 2 0 1 2 0 2 1 0 2 0 1 0 1 0 0 0 0 1 0 2 1 1 2 0 1 1 0 2 1 2 1 0 1 0 2 1 1 1 0 1 0 0 0 2 0 2 2 1 2 0 2 2 0 1 0 2 2 0 2 2 1 0 2 1 0 0 1 1 1 0 0 1 0 2 2 0 0 0 0 2 0 1 2 0 1 1 1 0 0 2 0 0 1 0 0 0 0 1 1 1 2 2 2 0 1 1 0 1 0 2 2 0 0 1 0 1 1 0 0 0 0 0 1 1 0 1 0 1 1 2 0 0 0 0 0 0 1 0 0 0 1 0 0 1 0 0 2 0 2 0 1 0 2 0 2 1 0 0 1 1 1 1 0 1 1 1 2 0 0 1 1 1 1 1 0 0 2 1 1 1 1 1 0 0 2 2 2 2 0 0 2 1 0 0 0 0 0 2 0 0 1 0 2 0 0 2 2 2 1 1 1 0 2 2 1 0 0 2 1 1 0 2 0 2 0 2 0 2 1 0 0 1 0 2 0 2 0 2 0 0 0 0 1 0 1 0 0 1 2 1 2 0 1 2 2 0 1 1 0 0 2 0 0 2 0 2 0 0 0 1 1 0 1 1 1 1 0 2 2 0 1 1 2 1 0 1 1 0 1 1 0 1 1 1 1 1 0 1 0 0 0 0 0 1 1 1 1 2 0 1 1 0 0 0 0 1 0 0 0 2 2 2 2 0 0 0 0 1 0 0 0 2 2 2 0 0 1 0 0 0 0 1 0 2 2 0 0 0 1 2 2 0 1 1 1 1 0 1 0 0 0 0 1 2 1 0 0 0 1 2 0 2 1 2 0 1 1 1 0 1 1 2 2 0 1 1 0 1 2 2 1 2 1 1 1 1 2 0 0 0 0 0 0 0 1 2 0 1 0 0 1 0 2 2 2 1 0 0 0 0 1 1 0 1 1 1 0 0 1 2 1 0 0 0 0 0 0 1 0 0 0 2 0 0 0 0 0 0 0 1 0 1 1 0 0 0 0 0 0 0 0 0 0 0 2 0 0 1 1 0 0 0 0 2 2 2 0 0 2 0 0 0 0 1 1 1 0 0 0 1 1 2 0 2 2 2 1 0 2 2 0 0 1 1 0 1 1 2 0 1 1 0 1 0 0 2 0 1 1 1 1 0 2 0 2 2 1 1 0 2 2 0 0 0 0 1 0 0 1 1 0 0 0 0 1 0 0 0 0 0 2 1 1 2 1 0 1 0 0 2 0 0 0 0 0 0 0 0 1 0 0 2 0 0 1 0 0 0 2 0 0 2 0 0 2 1 1 1 0 0 0 1 1 1 0 0 0 0 0 2 2 2 2 2 0 0 0 0 1 0 2 1 1 1 0 0 0 1 0 0 1 1 2 0 2 1 0 2 1 0 2 0 2 1 0 1 2 2 1 2 0 0 0 1 2 1 0 0 1 1 0 1 1 2 0 0 2 0 0 2 2 0 2 1 1 2 0 1 1 0 1 0 0 0 1 1 0 0 0 1 1 2 2 1 0 0 0 2 0 1 0 0 1 0 0 2 0 0 1 2 1 0 1 0 1 0 0 0
147 1 1 1 0 0 1 2 0 1 0 1 0 1 0 0 0 0 1 0 0 0 0 1 1 1 1 0 2 2 2 1 0 0 0 0 1 2 0 0 0 2 0 0 0 0 0 1 1 0 0 0 0 0 1 0 0 0 1 2 0 1 1 1 0 1 0 0 0 1 1 1 1 2 1 2 1 1 1 0 1 0 0 0 1 0 1 1 1 2 1 1 2 2 0 1 0 1 0 2 1 0 0 1 0 0 2 1 1 1 0 1 0 1 0 0 0 0 0 0 1 0 2 2 0 1 1 1 0 2 1 0 1 1 0 0 0 0 0 0 0 2 0 0 0 1 1 0 0 0 0 0 0 1 1 0 1 0 0 1 2 2 0 1 1 2 0 1 2 2 0 2 1 0 0 1 0 1 0 1 0 0 0 2 0 2 2 0 0 0 0 0 1 0 2 1 1 0 0 1 0 1 0 0 2 0 0 1 0 0 0 2 2 0 2 1 1 2 2 0 2 2 0 2 0 0 0 2 0 0 0 0 0 0 2 0 2 2 2 0 0 0 2 0 2 0 0 0 0 0 0 0 2 0 0 0 0 0 0 0 1 1 0 0 0 0 0 0 1 1 0 1 1 2 0 0 0 2 2 2 0 0 2 2 1 1 2 2 1 2 0 0 1 0 2 1 0 1 0 0 0 0 1 1 0 1 0 0 0 1 0 1 0 0 2 0 2 0 0 1 0 1 1 0 2 0 1 0 1 1 2 2 0 1 0 0 0 0 2 1 2 1 1 0 0 0 2 1 1 0 0 1 1 1 0 1 1 1 0 2 2 2 0 0 0 0 0 1 1 1 0 0 0 2 0 0 1 0 1 1 0 0 0 1 0 1 1 0 0 1 0 0 0 0 1 0 1 1 0 0 0 0 2 0 0 0 1 0 1 2 0 0 0 0 0 0 1 0 0 0 1 1 1 1 0 1 1 0 0 0 1 0 0 2 2 2 0 1 0 1 1 0 1 1 0 1 2 1 1 0 0 0 1 2 1 0 0 2 2 2 1 0 0 0 0 1 0 2 0 1 2 2 2 2 1 0 1 0 1 0 0 1 2 2 0 0 2 0 2 1 2 0 0 2 1 0 1 2 2 2 0 0 1 1 1 0 2 1 0 0 0 2 1 0 0 1 0 2 0 1 1 2 0 0 0 1 1 1 0 2 0 2 2 0 0 1 2 0 1 0 1 0 2 1 2 1 1 1 1 1 0 0 0 0 2 2 0 0 1 1 1 0 0 0 0 0 1 0 0 0 0 0 1 0 0 2 2 1 0 2 0 0 1 1 1 0 1 0 1 1 0 0 0 0 0 0 2 0 0 0 0 2 0 1 1 0 0 1 0 0 0 0 0 2 0 0 0 0 0 0 0 1 0 1 0 1 2 2 0 0 2 0 0 0 0 0 1 2 2 0 1 0 1 1 2 0 2 2 0 0 0 2 0 0 0 0 2 1 1 0 0 0 1 1 0 1 0 2 0 0 1 0 1 0 0 1 0 0 1 1 1 0 1 1 0 1 1 1 1 2 2 0 0 2 0 0 1 0 1 2 0 1 0 0 0 0 1 1 1 1 0 0 0 0 0 0 0 1 1 1 0 0 0 2 1 1 0 2 1 0 0 1 1 0 0 1 1 0 0 0 0 0 1 0 0 1 0 0 1 1 1 1 0 1 0 0 0 0 0 0 0 0 1 0 0 1 1 2 2 2 0 0 2 2 0 0 0 0 0 2 0 1 1 0 1 2 0 2 1 2 1 1 2 2 1 1 0 0 0 1 1 2 0 1 2 0 1 0 0 1 0 0 2 2 2 0 2 2 1 2 2 2 0 2 1 0 0 0 2 0 1 1 1 1 0 1 1 1 1 0 0 1 0 0 0 0 0 0 0 0 2 0 1 2 0 1 0 0 0 0 0 0 0 0 0 1 1 0 2 0 1 0 1 1 0 0 0 2 1 2 2 0 0 0 0 0 0 2 0 0 0 0 1 2 2 2 2 2 0 0 1 1 0 0 2 2 0 2 0 0 0 0 0 0 1 1 2 0 2 0 0 2 2 2 2 1 1 2 0 0 1 1 0 1 0 0 0 1 1 0 0 0 1 2 2 0 1 1 0 0 2 0 1 1 1 0 1 1 1 0 0 0 1 0 1 0 1 0 1 0 0 0 0 0 0 0 1 1 2 1 1 1 0 0 0 0 0 1 0 2 0 0 0 2 1 0 0 0 1 0 0 0
148 0 0 1 0 0 0 2 0 2 0 0 0 0 0 0 0 0 0 1 1 1 0 0 0 0 0 0 0 2 2 0 0 1 0 0 2 0 1 0 0 0 0 0 1 0 0 1 1 0 0 0 1 1 1 0 0 0 0 1 1 2 1 2 0 0 1 0 0 0 0 0 2 2 2 2 0 1 1 0 1 0 0 0 1 0 0 1 2 2 1 1 0 2 0 1 0 0 0 2 2 0 0 1 1 0 2 0 1 1 1 2 1 2 1 1 1 0 0 1 2 0 1 1 0 0 0 1 1 1 0 0 0 1 1 1 1 0 1 0 1 1 0 0 0 1 1 0 0 1 0 0 0 1 0 0 1 2 0 2 0 0 0 2 0 1 0 1 1 2 1 1 0 1 0 0 0 2 0 2 0 0 0 0 1 1 1 2 2 2 2 2 0 0 2 2 1 0 0 0 0 0 1 1 2 1 2 0 1 1 1 2 1 0 0 1 1 1 2 1 1 0 0 2 0 0 1 2 1 1 1 1 1 2 1 1 0 2 2 0 0 0 1 0 1 0 0 0 0 0 0 0 1 0 0 0 0 0 0 0 1 1 0 1 1 0 0 0 1 1 0 1 2 2 0 0 0 2 1 1 0 0 2 1 1 1 2 1 1 1 1 1 2 0 2 0 1 0 0 0 1 1 2 0 0 1 1 0 0 1 0 0 0 1 1 0 2 0 0 0 0 0 2 1 1 0 0 0 1 0 2 1 1 1 0 0 0 2 0 1 0 0 2 0 1 1 1 0 0 0 0 0 1 1 0 1 1 0 0 1 2 2 1 0 1 0 0 2 2 1 0 0 1 2 0 1 2 0 1 1 0 1 0 2 1 1 1 0 0 1 0 0 1 0 1 0 1 0 0 0 0 0 0 0 0 0 0 2 0 2 0 0 1 0 1 0 1 0 0 0 2 1 0 1 1 1 0 1 1 0 1 0 0 1 1 0 0 0 0 0 1 0 2 0 1 2 2 2 0 0 0 0 0 2 2 0 2 1 1 1 1 0 0 0 0 1 1 0 0 0 0 0 2 2 2 0 2 0 2 1 2 0 0 0 2 0 0 0 2 1 1 0 1 1 0 0 2 1 1 2 1 1 1 1 1 0 2 1 0 1 0 1 0 0 0 2 0 2 0 1 0 2 0 1 1 0 0 0 0 2 1 1 2 0 1 0 2 0 2 1 0 1 2 0 2 0 1 1 1 1 0 0 0 0 2 1 1 0 0 1 0 0 1 1 1 1 1 1 1 0 0 1 2 0 1 1 2 1 0 2 0 0 1 1 0 0 1 1 1 1 0 1 1 2 2 0 1 0 1 0 1 1 1 0 0 0 1 0 1 1 0 0 0 0 0 0 0 0 0 0 0 0 0 0 0 1 2 0 0 0 2 0 0 0 0 0 0 1 1 1 0 1 0 0 2 0 2 1 1 1 1 2 2 2 1 1 2 2 2 0 0 0 0 0 0 0 1 2 1 0 1 0 0 0 0 1 1 1 0 0 0 1 1 1 1 1 0 2 1 0 1 0 0 1 0 0 1 0 1 1 1 1 0 0 1 0 1 1 1 0 1 1 0 0 0 1 1 0 1 1 0 1 1 2 2 0 0 0 0 0 0 1 0 0 0 0 1 0 0 1 0 1 0 1 0 1 0 0 0 0 0 0 0 0 0 0 1 0 1 0 0 1 1 0 0 1 1 2 1 1 0 0 2 0 0 1 0 0 0 1 0 2 1 0 0 1 1 2 2 2 0 0 2 2 0 0 0 0 0 1 1 2 0 1 2 0 1 1 0 1 0 0 2 2 2 0 2 1 0 0 0 1 1 2 2 1 1 0 1 0 0 1 1 1 0 1 0 0 1 0 0 1 1 1 2 1 2 1 0 1 1 0 2 2 0 0 0 1 0 0 0 0 0 0 0 0 1 0 0 0 0 0 2 0 0 1 0 0 1 0 1 0 1 0 1 1 0 1 0 1 0 0 2 1 1 1 1 2 0 0 0 1 1 0 2 1 0 0 0 2 0 2 0 0 0 2 2 0 0 0 0 0 1 0 0 0 1 2 1 0 1 1 0 1 1 0 0 0 0 0 0 0 2 1 1 1 1 1 0 0 2 0 1 2 2 0 2 0 0 1 0 0 1 1 1 0 1 0 0 0 0 0 1 0 0 0 1 1 1 0 0 1 1 2 0 0 0 0 0 1 0 0 0 1 1 0 0 2 2 0 2 1
149 0 0 1 1 1 1 2 0 2 0 0 1 1 1 0 0 0 2 1 0 0 0 1 0 1 0 0 0 2 2 0 1 1 2 1 1 2 0 0 0 2 0 0 0 0 0 0 0 0 0 0 0 0 0 0 0 1 0 0 0 1 1 0 0 1 1 0 0 0 0 1 2 2 2 2 0 1 1 1 0 0 1 1 1 0 0 0 1 2 0 0 1 2 0 2 0 1 1 0 0 1 0 0 1 1 1 1 0 2 1 1 1 2 1 1 1 0 0 2 2 0 2 1 0 1 1 0 0 0 0 0 0 0 0 0 0 0 0 1 2 0 0 0 0 0 0 0 0 1 1 1 0 1 0 0 0 1 0 1 0 0 0 2 0 1 0 0 1 2 0 2 1 1 0 2 1 2 1 2 0 1 0 1 1 2 1 2 1 1 1 2 0 0 2 2 1 0 0 0 0 0 0 1 2 0 2 1 1 0 1 1 1 1 2 2 2 1 1 0 1 1 0 1 1 0 0 1 0 0 0 0 0 1 1 0 1 2 2 0 0 0 2 0 2 0 0 0 0 0 0 0 1 0 0 0 1 1 1 0 1 1 0 0 0 0 0 1 1 1 0 1 2 2 0 1 2 2 1 0 1 1 1 1 2 1 1 1 0 2 0 1 0 0 2 0 0 0 0 0 0 0 1 1 0 0 1 0 0 1 0 0 0 2 0 0 2 0 0 1 0 1 2 2 2 0 0 0 0 0 1 2 0 2 0 0 0 1 1 1 1 2 2 0 1 1 1 0 0 1 1 0 1 1 0 1 1 1 0 0 0 0 1 1 0 1 0 2 2 0 0 0 2 1 0 1 1 1 0 2 0 2 0 0 0 1 2 0 0 1 1 0 0 0 2 0 0 0 2 1 0 2 0 0 0 0 1 2 0 2 0 0 1 1 2 0 0 0 0 0 0 1 1 1 0 0 0 0 0 0 0 1 0 1 1 1 0 0 0 0 1 0 2 0 1 2 2 2 0 0 0 1 1 2 1 1 0 1 1 1 1 0 1 0 0 1 1 1 0 1 1 1 1 1 1 1 0 0 1 1 1 1 1 1 1 0 1 0 2 1 1 0 0 1 0 0 2 2 1 1 0 0 2 0 2 1 2 0 0 1 0 1 0 0 0 1 2 2 0 1 0 2 0 0 0 1 0 1 0 1 1 1 0 0 0 1 2 0 2 1 0 1 1 1 1 0 1 1 1 1 0 0 0 0 2 0 0 0 1 0 0 1 1 1 1 1 1 0 0 0 1 2 0 0 0 0 1 1 0 1 0 0 1 1 0 1 1 1 0 0 0 0 0 0 1 0 1 1 1 2 2 1 1 1 0 1 2 0 0 1 2 0 0 1 0 1 0 0 0 0 0 0 0 0 0 0 2 0 0 0 2 0 0 0 0 1 1 1 2 0 0 1 0 0 1 0 2 2 1 1 0 1 0 1 0 0 0 2 2 0 0 0 0 1 1 2 1 2 0 0 1 0 1 0 0 2 2 0 1 1 0 1 2 0 0 2 2 1 1 2 2 0 0 1 0 0 1 0 1 1 0 2 0 0 1 0 2 2 2 0 0 0 0 0 0 1 1 0 0 0 0 0 0 2 0 1 1 2 2 0 0 0 1 0 0 2 1 0 1 1 0 0 0 0 0 0 0 1 0 0 0 0 1 1 0 0 0 0 1 0 0 0 2 0 0 1 1 2 1 1 0 0 2 0 0 0 0 2 1 1 0 2 0 0 0 2 0 2 1 2 0 1 2 2 1 0 0 1 1 1 0 0 0 2 1 1 1 0 0 2 0 0 0 0 0 0 2 2 0 1 1 1 2 2 2 0 0 0 1 0 0 1 1 1 0 0 0 1 1 1 1 1 0 0 0 0 0 1 1 0 1 0 2 1 1 0 1 0 0 0 1 0 0 0 0 1 1 1 2 0 1 0 0 0 0 2 0 1 2 2 1 0 0 0 0 0 0 2 1 0 0 0 2 0 1 1 1 1 0 0 0 2 0 0 2 1 1 1 1 0 0 0 1 1 2 0 0 1 1 0 1 0 1 0 1 2 0 0 0 1 2 2 1 1 1 0 0 0 0 1 1 0 2 0 0 1 2 1 0 1 2 0 2 0 0 0 1 1 2 1 0 1 1 0 1 0 1 0 2 2 1 1 1 1 1 1 1 0 2 1 1 0 0 1 0 0 1 0 0 2 0 0 0 2 1 0 0 0 1 0 1 1
150 0 0 2 0 0 2 2 1 1 0 1 0 0 0 0 1 0 0 0 0 0 0 0 0 0 0 0 0 2 2 0 2 2 0 0 2 2 0 0 0 1 0 0 0 0 0 0 1 0 0 0 1 1 0 0 0 0 0 0 0 1 2 1 0 1 0 0 0 0 0 1 2 2 2 2 0 1 1 0 0 1 1 1 1 0 1 0 1 2 0 0 0 1 0 1 0 1 0 2 1 0 0 1 1 1 1 0 2 2 0 0 1 2 1 1 1 1 1 1 1 1 1 1 0 0 0 0 0 0 1 1 0 0 0 0 0 0 0 1 1 1 1 0 0 0 0 0 0 1 0 0 0 0 2 0 2 2 0 2 1 1 1 2 1 2 1 2 1 2 1 1 1 1 0 1 1 1 0 1 0 1 1 0 0 0 1 1 0 0 1 0 0 1 2 1 1 0 0 1 0 1 0 1 2 0 2 0 2 0 0 1 2 0 1 2 2 1 2 0 2 1 1 2 0 0 0 1 0 0 0 0 0 0 2 0 0 2 2 0 0 0 2 0 1 0 0 0 0 0 0 0 1 0 0 0 1 0 0 0 0 0 0 0 0 0 0 1 1 2 0 1 0 1 0 0 0 2 2 1 1 0 2 0 2 1 1 1 1 1 1 1 0 0 2 0 0 1 1 1 1 0 2 0 1 0 1 0 1 1 1 0 0 2 1 0 2 1 0 0 0 1 1 1 0 0 0 0 0 1 1 2 0 2 0 0 0 1 1 0 0 1 1 1 0 0 2 0 2 0 0 0 1 2 1 0 2 1 0 0 0 0 1 0 1 0 0 1 2 0 0 0 1 2 0 0 2 1 0 2 1 0 0 0 0 1 1 0 0 0 0 0 0 0 2 0 0 0 2 2 0 2 1 1 0 1 0 0 1 2 0 0 1 1 2 0 0 1 1 0 0 0 1 1 0 0 0 0 0 0 1 0 0 2 1 1 0 1 0 0 2 0 1 1 1 1 2 2 0 0 0 1 2 2 2 0 0 2 2 2 0 0 1 0 0 2 2 1 0 0 1 1 2 2 2 0 2 1 2 1 2 0 1 1 1 0 1 0 2 1 1 0 0 1 1 0 2 1 0 1 1 1 2 0 2 0 2 2 0 1 0 1 1 0 0 1 0 2 0 0 1 2 0 0 0 2 2 1 0 2 1 1 0 0 0 1 1 0 1 1 1 0 1 0 1 0 0 2 2 0 0 0 0 1 2 0 0 2 1 1 0 1 0 1 1 0 1 1 1 1 0 1 0 0 0 1 2 0 0 1 0 0 2 2 2 0 2 0 1 1 1 0 0 0 0 0 1 0 0 0 0 2 2 0 0 2 0 0 0 0 1 0 0 1 0 0 0 0 0 1 1 1 0 0 0 0 2 1 0 0 2 0 0 0 0 1 0 0 2 0 0 1 1 2 2 0 1 1 1 1 1 2 0 1 0 0 0 1 1 0 0 0 2 1 2 1 0 2 0 0 1 0 1 1 1 2 2 0 1 1 0 1 2 0 0 2 0 2 0 1 1 0 0 1 1 0 1 0 0 1 2 0 1 0 0 0 1 1 1 0 0 0 0 0 0 0 2 0 0 0 0 0 1 2 1 0 0 0 0 0 0 1 0 0 0 1 1 0 0 0 0 0 1 1 0 0 0 0 1 1 1 1 1 0 0 0 0 0 1 0 0 0 2 0 0 1 1 1 2 2 1 0 2 0 1 1 1 2 2 0 0 1 1 0 0 2 0 1 1 2 0 1 2 2 0 0 0 1 0 1 1 1 0 1 2 0 1 0 0 1 0 0 0 0 0 0 1 1 0 0 0 0 0 2 2 0 1 0 0 0 0 0 0 1 0 0 0 1 0 0 0 1 0 1 1 0 1 1 0 0 1 0 2 2 0 2 0 1 0 0 0 0 0 0 0 0 1 1 1 0 0 0 1 0 0 1 1 2 1 2 2 0 0 0 0 1 1 2 0 0 0 0 0 2 2 2 2 1 0 0 1 2 0 0 1 2 0 0 2 2 2 0 1 0 1 1 1 1 2 1 0 2 2 2 0 1 1 1 0 1 2 2 1 2 0 1 0 1 1 0 0 0 2 2 0 0 0 1 0 1 2 0 1 1 1 0 1 1 1 2 0 1 2 0 0 1 2 0 0 0 0 0 0 1 1 1 1 2 0 1 0 2 0 0 0 0 0 0 0 2 1 0 1 1 1 0 0 1 1 0 1 1
151 1 0 1 1 1 2 2 0 1 0 0 0 1 1 0 0 0 0 0 0 0 0 0 0 0 1 0 1 2 2 1 1 1 1 0 1 1 0 1 0 1 1 1 0 1 0 0 1 0 0 0 0 0 0 1 0 0 0 0 1 1 0 0 0 0 1 0 0 0 0 0 1 1 0 1 1 0 0 0 0 0 0 0 2 1 0 0 2 2 0 0 0 1 0 1 0 1 0 2 1 0 1 0 0 0 2 1 1 1 1 2 2 2 2 2 2 0 0 2 2 0 2 1 0 0 0 1 1 1 1 0 1 1 1 1 0 0 1 0 0 2 0 0 1 0 0 0 0 1 1 0 0 0 2 0 0 1 0 2 0 1 0 2 0 2 0 2 0 1 1 0 1 1 1 1 0 1 0 1 1 1 0 0 2 2 0 1 1 0 0 0 0 0 0 2 1 0 0 1 0 1 0 1 2 0 2 1 1 1 0 0 1 0 1 1 1 1 2 1 2 1 0 2 0 0 1 1 1 1 0 0 0 1 1 1 0 2 2 0 0 0 2 1 2 0 0 0 0 0 0 0 1 0 0 0 1 0 0 0 0 0 0 2 1 0 1 1 2 2 1 2 0 1 1 1 0 1 1 0 1 0 1 0 0 0 1 1 0 2 0 0 1 0 2 0 1 2 0 1 1 1 2 0 0 1 0 0 0 1 0 1 0 1 1 0 2 0 0 2 0 2 0 1 1 0 1 0 1 0 1 1 0 0 0 0 0 1 1 0 1 1 2 1 1 1 2 1 1 0 0 0 1 1 0 1 1 1 0 1 1 2 1 1 0 0 0 2 2 0 0 0 0 2 0 0 2 0 1 1 0 2 0 0 0 1 1 0 0 0 2 2 1 0 2 0 0 1 1 1 0 1 0 2 2 0 0 0 0 1 0 0 1 0 1 1 1 0 0 0 1 2 0 1 0 0 0 1 1 0 0 1 0 2 1 1 0 1 1 0 1 0 1 1 0 1 1 1 0 0 0 0 2 2 2 2 0 1 1 1 2 0 0 1 1 2 2 1 0 0 0 0 2 2 2 1 1 0 1 0 0 2 1 1 1 1 1 0 2 2 0 0 0 1 0 0 2 1 0 1 1 1 2 0 2 0 2 1 2 0 0 2 1 0 0 2 1 1 0 1 1 1 0 0 0 0 0 0 0 1 1 0 1 0 1 0 1 0 2 2 0 0 1 0 1 1 0 0 0 2 2 2 0 0 2 1 0 0 0 1 0 0 0 0 0 0 2 0 0 0 1 2 0 0 0 1 2 0 0 1 0 0 1 1 1 0 0 0 0 0 0 0 0 0 0 1 0 0 0 1 1 1 0 1 0 0 0 0 0 1 0 0 0 1 1 1 1 0 0 0 0 0 0 1 0 0 2 0 0 0 1 0 0 0 0 0 2 1 2 0 0 0 1 1 1 0 1 1 1 1 1 2 0 1 0 0 0 2 2 1 1 1 1 1 1 2 2 2 0 0 0 0 1 1 1 2 1 1 2 2 1 1 2 1 1 2 1 1 1 2 1 0 2 2 1 0 2 0 1 1 0 1 0 0 2 0 2 2 2 0 1 0 0 0 1 1 0 1 1 1 0 0 0 1 1 0 0 1 1 0 0 1 0 1 0 1 1 0 2 2 0 0 0 1 0 0 0 0 0 0 0 0 0 0 0 0 0 0 2 0 1 2 1 0 0 1 1 2 2 2 0 0 2 0 0 0 0 0 0 1 0 0 1 0 0 2 0 0 0 2 0 2 2 1 0 0 0 1 0 1 1 1 0 1 2 0 2 0 1 1 0 0 1 1 1 0 2 0 1 1 1 1 2 2 2 0 0 0 0 0 0 0 1 0 0 0 0 0 0 0 0 0 0 0 1 0 0 0 0 0 2 0 1 1 0 0 0 0 0 0 1 1 0 0 0 0 1 0 2 0 0 0 1 1 0 2 0 2 2 2 2 0 0 0 0 0 0 2 0 0 0 0 1 1 1 1 1 1 0 1 0 1 0 0 2 1 0 0 1 1 1 1 1 0 1 1 1 1 2 1 0 2 2 2 0 1 1 1 0 0 2 2 0 2 0 0 0 0 0 1 1 1 1 1 1 0 1 2 1 0 2 0 1 1 0 0 1 1 1 2 0 0 1 0 2 0 0 0 2 1 0 0 0 0 0 1 1 2 0 0 0 2 0 0 0 0 0 0 0 0 0 0 1 2 2 0 1 0 1 1 1 1
152 1 0 1 0 0 0 1 0 1 0 1 0 1 0 0 0 1 2 1 1 1 0 0 0 0 1 0 0 2 2 0 0 2 0 0 2 2 0 2 2 0 0 0 0 0 0 0 2 0 0 0 1 2 0 0 0 2 0 2 0 0 1 1 0 0 1 0 0 1 1 1 2 2 2 2 0 2 2 2 0 0 0 1 1 0 0 0 2 2 0 1 1 0 1 1 0 2 0 2 0 0 0 0 2 1 2 1 2 0 0 1 1 2 1 1 1 0 0 2 2 0 2 2 0 1 1 2 1 2 0 0 0 2 1 1 0 0 0 1 2 0 0 0 0 1 0 0 0 0 0 0 0 0 0 0 0 1 0 0 0 0 0 1 1 2 0 1 0 0 0 1 1 1 0 0 0 1 0 1 0 0 0 1 0 1 1 0 0 0 0 0 0 1 2 1 0 0 0 0 0 0 0 0 2 0 1 1 1 0 2 2 1 0 1 0 0 0 0 0 0 0 0 2 0 0 1 2 0 0 0 0 0 0 1 0 0 2 1 1 0 0 1 0 0 0 0 0 0 0 0 0 2 0 0 1 0 0 0 0 0 0 1 1 1 0 1 0 2 2 0 1 1 2 1 0 1 2 2 0 2 1 2 2 2 2 2 2 1 1 0 1 0 1 2 0 0 2 0 2 2 0 2 0 0 0 1 0 0 1 0 1 0 2 1 0 2 1 1 1 0 2 1 1 2 0 2 0 1 1 2 0 0 2 0 0 0 2 1 0 0 0 0 0 1 2 0 0 1 0 0 0 2 2 0 0 1 1 1 0 0 0 1 0 1 1 0 1 2 0 0 0 1 2 0 0 1 0 0 2 1 1 0 0 1 1 1 1 1 0 1 2 0 1 2 1 1 0 1 1 0 2 0 2 1 0 0 0 0 1 1 0 0 0 0 0 0 1 1 1 0 0 0 0 0 1 0 0 0 0 0 0 0 2 1 1 1 2 0 1 2 0 1 1 0 1 2 0 2 1 0 0 1 2 1 0 0 1 1 0 1 0 0 0 0 0 0 0 0 0 0 0 2 2 2 1 1 0 2 2 1 1 0 0 2 1 0 1 1 0 1 1 1 1 1 0 1 2 1 1 1 0 1 0 2 1 1 0 1 0 1 1 1 0 0 2 0 2 0 1 1 2 0 0 0 1 1 0 1 2 1 0 1 0 2 0 2 0 2 1 0 1 1 0 1 0 2 2 2 0 0 0 0 0 2 1 0 1 0 0 2 0 1 0 0 1 1 2 2 0 0 0 0 0 0 0 0 1 0 2 0 0 2 2 0 2 1 0 2 2 1 0 0 0 0 0 1 0 0 0 0 2 0 2 0 0 1 0 1 2 0 0 0 0 1 1 0 1 1 0 0 2 0 1 0 0 2 1 0 0 0 1 0 0 0 0 2 1 2 0 1 0 1 2 2 0 1 2 0 0 2 2 0 2 1 1 2 0 0 0 0 0 2 1 1 2 1 2 1 0 0 0 0 0 0 2 2 1 2 2 1 1 2 1 0 2 1 2 1 0 0 1 0 1 0 0 1 0 0 2 0 1 1 0 1 0 0 2 2 0 0 0 0 0 0 1 0 0 0 0 0 0 0 2 1 1 1 0 0 1 0 2 0 0 0 0 0 0 0 1 0 1 0 1 0 1 1 1 0 1 0 1 1 0 0 0 1 0 0 0 0 0 1 0 0 1 1 2 2 2 0 1 2 0 0 0 0 0 0 1 0 1 0 0 1 2 1 2 1 2 0 1 2 2 1 1 0 1 0 1 1 1 0 1 1 0 1 0 0 1 1 1 0 0 0 0 2 1 1 1 0 1 2 2 2 0 1 0 1 0 0 1 0 0 0 0 0 2 1 0 1 2 0 0 0 0 0 0 0 0 2 0 1 1 1 0 1 0 1 1 0 0 0 0 0 0 2 2 2 0 2 0 0 0 0 2 1 0 1 0 0 0 0 0 0 0 0 2 0 0 0 0 1 1 2 1 2 2 0 0 0 2 0 0 2 0 1 0 0 1 0 0 0 0 0 2 2 2 1 1 0 2 2 1 1 0 0 1 1 0 2 2 0 1 1 1 0 0 1 1 0 0 0 1 0 0 1 0 0 1 2 0 2 0 1 0 0 0 0 0 0 0 2 0 1 1 2 0 1 2 0 0 0 1 1 1 1 1 1 0 0 1 0 1 0 0 0 0 0 2 0 0 0 2 1 0 0 0 0 0 1 2
153 1 0 2 0 0 1 2 1 1 0 0 0 0 0 0 0 0 0 0 0 0 0 0 0 0 1 0 0 2 1 0 0 1 0 0 2 0 0 1 1 0 0 0 0 0 0 1 1 0 0 0 1 0 0 1 0 1 0 1 1 2 2 2 0 0 1 0 0 0 0 0 1 2 1 2 1 0 0 0 0 0 0 0 2 0 0 0 2 2 0 0 0 1 0 1 0 2 1 2 2 1 0 0 1 1 2 0 0 2 1 2 1 2 1 1 1 0 0 2 2 0 2 1 0 1 1 1 1 1 0 0 0 1 1 0 0 0 1 0 0 2 0 0 0 0 1 0 0 2 0 0 1 0 0 0 0 1 0 1 0 0 1 2 2 2 0 2 1 2 1 1 1 1 1 2 1 1 0 1 0 0 0 2 0 2 2 0 0 0 0 0 0 0 1 1 1 0 0 1 0 1 0 1 2 0 1 1 1 0 1 1 1 0 2 1 1 0 2 2 2 0 1 1 2 0 2 1 0 0 0 0 0 0 1 0 0 2 2 0 0 0 2 0 2 1 1 0 0 0 0 0 1 0 0 0 0 1 1 1 1 2 0 0 0 0 1 0 0 0 0 2 0 0 0 0 0 2 2 2 0 0 0 0 1 1 1 2 1 2 1 1 1 0 2 0 1 1 0 0 1 0 2 0 1 0 1 1 1 2 1 2 0 1 0 0 2 1 0 0 1 2 2 1 2 0 1 0 1 1 2 1 0 1 0 0 0 0 1 2 1 1 2 0 0 0 2 0 2 2 2 0 1 1 0 1 1 0 0 0 1 1 0 1 0 1 0 0 2 0 2 2 1 2 0 1 2 0 1 1 1 0 0 0 1 0 0 2 2 0 0 1 1 0 2 1 1 0 2 2 0 2 1 1 1 0 0 1 0 1 1 0 1 0 1 0 1 1 1 1 0 0 0 2 2 2 1 0 0 0 0 1 0 2 0 0 0 1 0 0 0 0 2 0 0 2 0 2 0 0 0 1 0 0 0 0 0 1 1 1 1 0 0 0 1 1 1 0 0 0 1 1 2 2 1 0 1 0 2 0 2 1 1 1 2 1 0 1 2 1 0 0 1 1 1 0 1 2 1 1 1 0 1 1 2 1 2 0 0 1 0 2 0 1 0 1 0 2 0 1 0 2 0 0 0 1 1 1 0 2 1 1 1 1 0 0 1 0 2 0 2 0 2 2 2 2 0 1 1 1 1 1 0 0 1 0 1 1 0 1 1 0 1 1 1 1 1 1 1 0 0 0 0 0 0 2 2 0 0 1 1 0 0 1 1 0 1 1 0 0 1 0 1 0 0 0 1 0 1 1 2 0 1 2 0 1 2 0 0 1 0 0 0 0 0 0 0 0 0 2 0 1 0 0 0 0 2 1 0 0 1 0 1 0 0 2 0 1 2 0 1 0 1 1 2 0 0 1 2 2 0 1 1 2 1 1 1 2 1 0 0 0 1 0 1 0 0 2 1 1 0 1 1 0 0 1 2 1 1 1 1 1 2 1 0 2 2 1 2 1 2 0 1 1 0 0 2 0 0 1 0 0 0 0 1 0 2 1 1 0 0 0 0 0 0 1 1 1 0 0 0 0 0 2 0 1 1 1 1 0 1 1 0 1 0 0 1 0 0 1 0 1 0 0 0 0 0 0 0 0 0 0 0 2 0 0 0 0 2 1 1 1 2 0 0 0 0 1 0 0 0 0 2 1 0 0 0 2 1 1 1 1 0 1 1 2 0 1 1 2 0 1 2 2 0 0 0 1 1 1 1 2 0 1 2 0 0 0 0 1 0 0 1 1 1 0 1 0 1 1 0 2 1 2 2 0 1 0 1 1 1 0 2 2 0 0 0 1 1 0 0 1 0 0 0 0 0 1 1 0 1 0 1 1 0 0 0 0 1 1 0 0 0 0 0 1 0 0 1 0 0 0 1 0 1 1 1 0 1 0 1 1 0 0 0 0 0 2 0 0 0 0 0 2 2 2 2 2 0 1 0 1 0 0 0 2 0 1 0 2 0 1 0 1 1 1 1 0 1 0 0 1 2 1 0 1 2 1 0 0 2 2 0 1 1 0 0 1 1 0 0 0 1 1 0 0 1 1 0 0 2 0 1 1 1 0 1 2 2 2 0 0 0 0 1 0 0 1 1 0 0 0 0 1 1 0 0 2 0 0 0 2 1 2 0 1 1 0 1 2 0 0 1 1 2 0 1 1 2 0 0 0
154 0 0 0 0 0 0 1 0 0 0 1 0 0 0 0 0 0 2 2 1 0 0 0 0 0 2 0 1 1 1 1 0 1 0 0 2 2 0 0 0 2 2 2 0 1 1 0 2 0 0 0 1 1 0 0 0 1 0 0 0 1 2 2 0 1 1 0 0 0 0 0 2 2 2 2 0 2 2 0 2 0 1 1 0 0 0 0 1 2 0 0 1 1 0 2 0 1 0 2 1 0 1 0 1 0 2 0 1 2 1 1 0 2 0 0 0 0 1 1 1 0 2 0 0 0 0 1 1 1 1 1 0 0 0 0 0 0 0 1 0 2 0 0 0 0 0 1 1 1 0 0 0 0 0 0 0 1 0 0 1 1 0 2 1 2 0 1 1 2 1 1 0 2 1 1 0 1 0 1 0 0 0 1 1 2 1 1 0 0 0 1 0 0 1 0 0 1 0 0 0 0 0 1 2 0 1 0 1 1 0 1 2 0 1 1 1 1 1 0 2 2 0 1 1 0 2 1 0 0 0 0 0 0 1 0 0 2 2 0 0 0 2 1 2 0 0 0 0 0 0 0 0 0 0 1 0 0 0 0 1 1 0 1 0 0 0 0 0 0 0 2 0 2 0 0 0 1 2 0 1 0 2 1 2 2 2 2 1 2 2 0 1 0 2 0 1 0 0 0 0 0 2 0 1 0 2 0 0 0 0 0 0 2 1 0 0 2 0 0 0 2 1 1 2 0 2 0 0 0 2 1 0 1 1 1 1 2 0 2 0 1 2 0 2 2 0 0 0 1 0 2 0 0 0 2 0 1 0 1 1 1 1 0 0 0 0 1 1 0 0 0 2 2 0 2 1 0 2 0 1 0 0 1 0 1 1 0 0 2 1 0 1 0 2 0 0 0 0 0 0 0 2 1 0 1 1 0 0 2 0 0 1 0 1 0 0 0 0 0 1 1 1 1 0 1 1 0 0 0 1 0 0 1 2 1 0 0 0 0 0 0 1 0 2 2 2 1 1 0 0 0 2 2 2 2 0 1 2 1 1 0 0 1 1 1 1 2 0 1 2 2 1 1 0 0 0 0 1 1 1 1 1 1 2 0 0 0 1 1 0 1 0 1 2 0 1 1 1 2 1 1 0 1 1 1 2 1 2 0 1 1 1 2 0 2 0 2 0 0 0 2 0 0 0 1 0 0 0 1 2 0 1 1 1 0 0 0 1 1 1 0 1 1 1 0 0 2 2 0 0 0 1 0 2 1 0 1 0 1 0 0 1 0 0 0 1 0 0 1 1 1 0 0 0 0 1 2 0 2 0 0 1 1 1 1 1 1 1 1 0 1 1 0 0 0 0 0 0 1 0 2 2 0 0 0 0 0 0 1 0 0 0 1 0 0 0 0 1 1 1 1 1 1 0 0 1 2 0 0 1 0 1 0 0 0 0 0 2 0 0 0 1 1 2 0 1 1 2 2 0 1 1 1 1 0 1 1 1 0 0 0 2 1 0 1 1 2 0 0 1 0 0 0 1 1 2 0 1 1 0 0 2 0 0 2 1 1 1 1 1 0 1 2 1 0 2 0 0 1 0 1 0 0 1 0 1 2 2 0 1 1 0 1 0 0 0 0 0 0 0 0 0 2 2 0 0 0 0 0 0 1 0 0 0 0 0 0 1 1 0 0 0 0 0 0 0 0 0 0 0 0 0 0 0 0 0 0 2 0 0 1 1 0 0 0 0 1 1 1 0 0 1 0 1 1 0 0 0 1 0 1 0 1 1 2 0 2 1 2 0 1 1 1 0 0 0 0 0 1 0 0 0 1 2 1 1 0 0 1 1 1 0 0 0 0 2 1 0 0 0 1 1 2 2 0 0 0 1 0 1 0 0 1 0 1 0 1 1 0 0 1 0 0 0 0 0 1 0 1 1 0 1 2 0 1 1 0 0 0 1 0 0 0 1 1 0 0 2 1 1 0 1 0 0 2 0 0 1 0 0 1 1 0 1 1 0 2 0 0 1 0 0 1 2 0 0 2 0 1 0 1 0 0 2 1 2 1 1 1 1 2 2 0 2 1 1 1 2 1 0 2 0 0 0 1 1 0 0 0 2 1 0 1 1 0 0 1 2 1 0 0 2 1 1 0 0 0 0 0 1 0 2 1 0 0 1 1 1 2 0 0 1 0 1 0 1 1 0 0 0 0 0 0 0 1 1 0 2 0 0 0 1 1 0 1 1 0 0 2 0 0 1 2 1 0 0 0 0 0 2 1
155 0 0 2 0 0 0 2 0 2 0 0 0 1 0 0 0 0 1 1 1 1 0 1 0 0 1 1 0 2 1 0 0 2 1 2 2 1 0 1 1 1 1 0 0 1 1 0 1 1 1 0 0 0 2 1 0 0 0 0 1 1 1 0 1 0 2 0 0 0 0 0 2 2 2 2 0 2 2 1 1 0 0 1 2 0 0 1 1 1 0 0 1 2 1 2 0 1 0 2 1 0 0 1 0 0 2 0 1 1 0 1 1 2 1 1 1 0 0 2 2 0 2 2 0 2 2 2 1 1 1 0 0 0 0 0 0 0 0 0 1 2 0 0 2 0 0 1 1 1 0 0 1 0 1 0 0 1 1 2 1 1 0 2 1 1 0 1 1 2 1 1 0 2 0 2 2 2 0 2 0 0 0 2 0 2 2 1 1 0 0 0 0 0 1 2 1 0 0 0 0 0 0 0 2 2 2 0 1 0 2 2 2 0 1 1 0 2 0 0 1 0 1 1 1 0 2 2 0 0 0 0 0 0 2 0 0 2 2 0 0 0 2 0 2 0 0 0 0 0 0 0 0 1 1 0 1 1 1 0 0 0 0 0 0 0 0 0 0 0 0 2 0 0 1 0 1 1 2 1 1 0 2 1 2 1 2 1 1 2 0 1 1 0 1 0 1 0 0 0 0 0 1 1 1 0 1 1 0 1 0 1 0 2 0 0 1 0 1 1 0 2 1 2 0 0 0 0 1 0 1 2 0 2 0 0 0 0 2 0 0 0 1 0 0 0 1 0 0 1 1 1 1 1 0 1 1 2 0 0 1 1 0 0 0 0 0 0 0 0 0 0 0 2 0 0 2 0 0 2 1 0 0 0 0 0 0 0 0 0 0 1 0 0 2 1 1 1 0 0 0 0 0 2 2 0 0 1 1 0 0 0 0 0 0 0 1 0 0 0 0 2 1 1 0 1 1 2 2 1 0 2 0 2 0 0 0 1 0 0 2 0 1 0 0 1 2 0 0 0 0 0 1 2 1 1 0 2 2 0 2 0 0 0 0 1 1 1 0 0 1 1 0 0 2 0 2 0 2 1 0 2 1 1 1 0 1 1 2 0 0 0 0 2 0 0 1 1 1 2 1 1 1 0 2 1 2 1 1 1 1 0 1 1 0 1 0 2 0 1 1 1 0 0 0 1 0 2 0 2 0 1 2 2 0 0 2 1 2 0 0 2 1 0 2 1 1 1 1 1 1 1 0 0 0 0 0 2 0 1 0 0 0 2 2 0 2 0 0 0 0 0 0 0 0 0 2 2 0 2 0 0 2 2 0 2 2 1 0 0 0 1 0 0 0 0 0 0 1 0 1 1 1 2 0 0 1 0 1 0 1 0 0 1 0 1 0 0 0 0 0 0 1 2 0 0 1 0 1 1 0 0 0 0 0 0 1 1 1 1 0 1 0 1 2 0 2 0 1 1 1 0 0 0 0 0 2 2 2 0 0 0 0 1 0 1 1 2 0 0 1 0 1 0 0 2 2 1 0 0 1 1 2 1 0 2 1 1 2 1 2 0 0 0 0 0 0 0 0 1 0 0 0 0 0 0 2 2 2 2 0 0 0 0 0 0 0 2 2 2 0 0 0 2 2 0 0 1 1 0 1 2 0 1 0 0 1 0 1 2 1 1 0 1 0 0 1 0 0 0 0 0 0 1 0 0 0 0 1 0 0 0 2 0 0 2 2 2 1 1 0 1 1 0 0 1 0 1 1 1 0 2 0 0 0 2 0 2 2 2 1 0 1 1 0 0 0 0 0 0 0 1 0 1 1 0 1 2 0 0 0 0 0 0 1 1 2 1 2 2 0 2 0 2 2 0 1 0 1 0 0 0 1 1 0 0 0 0 1 0 0 0 0 0 0 0 0 1 0 0 1 0 2 1 1 0 1 0 2 2 0 0 1 1 0 1 1 0 1 0 1 0 0 0 0 1 0 0 2 2 2 0 1 0 1 1 0 1 0 0 0 0 0 2 2 2 2 1 0 1 0 1 0 1 1 2 0 0 0 1 0 1 0 0 0 2 2 1 2 0 1 1 2 1 0 1 1 0 0 1 2 2 0 1 0 1 1 1 1 0 0 0 1 1 1 0 0 1 1 1 1 0 2 1 1 0 2 1 0 0 0 0 2 0 2 0 0 0 1 0 0 0 0 1 1 1 1 1 1 0 0 1 0 0 0 0 0 0 0 2 0 0 0 1 0 0 0 0 1 0 0 0
156 0 0 1 0 0 0 2 0 2 0 1 0 1 0 0 0 0 1 1 1 1 0 0 0 0 1 0 2 2 2 2 2 1 0 0 0 1 0 0 0 2 0 0 0 0 0 1 1 0 0 0 1 2 0 1 1 0 0 1 1 1 1 0 0 0 1 0 0 1 1 1 1 2 1 2 1 1 1 0 1 0 0 0 1 0 1 1 2 2 1 1 0 1 0 0 0 0 0 2 2 0 0 0 1 1 1 2 2 0 0 2 0 2 0 0 0 0 0 0 1 0 2 1 0 0 0 1 1 1 1 1 0 0 0 0 0 0 0 0 1 1 0 0 1 0 0 0 0 0 0 0 0 1 0 0 0 1 0 1 0 0 1 2 1 2 0 1 1 2 1 0 0 0 1 0 0 1 0 2 0 1 1 0 0 0 2 1 0 0 0 1 0 0 1 1 2 0 0 1 0 1 0 0 2 0 1 1 1 0 0 0 1 0 2 1 1 0 2 2 1 0 1 1 0 0 1 0 0 0 0 0 0 0 2 0 0 2 2 0 0 0 2 0 2 0 0 0 0 0 0 0 0 0 0 1 0 0 0 0 1 1 0 0 1 0 1 0 2 0 1 1 1 1 2 2 1 1 1 1 0 1 2 0 1 0 1 1 1 2 1 1 0 0 2 0 0 0 0 0 0 0 2 0 1 1 0 0 0 1 0 1 0 2 2 0 2 1 0 1 0 2 1 2 0 0 0 0 0 0 1 2 1 0 0 0 0 2 0 1 0 2 2 0 0 0 2 0 0 1 1 0 2 2 0 0 0 1 0 1 1 1 1 0 0 1 0 1 1 1 0 0 1 2 0 1 2 0 1 1 0 2 0 0 1 1 1 0 0 0 0 0 0 0 2 1 1 0 0 0 0 0 1 1 0 1 0 1 0 1 2 0 1 0 1 0 0 1 0 1 0 1 0 2 1 1 1 0 0 1 1 1 1 0 1 0 0 1 0 0 1 0 1 1 0 1 2 1 0 0 0 0 2 2 2 2 0 1 2 1 1 0 0 1 1 1 1 1 0 0 0 0 2 2 0 0 0 0 0 0 1 0 1 1 1 0 1 2 2 1 0 0 0 2 2 0 2 1 1 2 2 0 1 1 1 0 1 1 0 2 0 0 0 0 1 0 1 0 0 2 2 0 1 1 1 1 0 1 0 2 0 0 0 0 0 0 2 0 1 1 1 0 1 0 1 0 1 0 0 2 1 2 0 0 1 0 0 0 0 0 0 0 0 0 0 0 1 0 0 0 0 0 1 0 0 1 1 0 0 0 2 0 0 0 0 0 1 2 0 0 0 0 0 0 1 0 0 0 0 0 0 1 1 2 0 0 1 0 0 1 1 0 0 0 0 0 1 0 0 0 2 2 0 0 0 0 2 1 0 0 2 0 0 0 0 1 0 0 2 0 0 1 0 0 1 0 2 1 2 2 0 1 0 1 1 1 1 2 2 1 1 0 2 1 1 2 0 2 0 0 1 0 1 0 0 1 0 1 0 0 2 0 1 1 1 0 1 0 2 2 1 0 0 0 0 0 1 1 1 1 0 1 0 0 0 0 2 2 2 0 0 0 0 0 0 0 0 0 0 0 0 0 0 2 1 2 0 0 0 0 0 0 0 0 0 0 0 0 0 1 0 1 0 0 0 0 0 0 0 0 0 0 0 0 0 0 0 0 2 0 0 1 0 0 0 1 1 1 2 2 1 0 1 1 2 1 0 1 0 2 0 2 0 1 0 1 1 2 2 2 2 0 1 1 0 0 1 1 0 1 1 2 0 2 1 2 1 0 0 1 0 0 1 1 1 0 1 1 1 1 1 1 2 1 1 0 1 0 1 0 1 0 1 1 0 0 0 0 0 0 0 0 0 0 0 0 1 0 0 0 2 0 1 2 0 1 0 0 0 1 1 0 0 0 0 0 1 0 2 0 1 0 1 1 0 0 0 1 1 1 1 1 0 0 0 1 1 1 1 0 0 1 1 1 1 1 1 2 0 1 0 2 1 0 2 0 1 1 0 1 0 1 0 0 0 2 2 0 1 0 0 1 0 1 0 1 1 1 1 1 1 1 0 0 0 0 0 0 0 0 1 1 1 2 2 0 0 0 0 0 1 1 2 2 1 0 2 0 1 1 0 0 1 0 1 0 1 0 1 2 0 0 0 0 0 1 1 2 0 0 0 2 0 0 0 0 1 0 1 2 0 2 0 2 0 0 0 0 0 0 2 0
157 1 0 0 0 0 0 1 0 1 1 1 1 2 1 0 0 0 1 1 1 0 0 0 0 0 1 0 0 1 1 1 1 1 0 1 2 1 0 0 0 2 0 1 0 1 0 0 1 1 1 0 1 2 0 0 0 0 0 1 0 1 0 0 0 0 1 0 0 0 0 1 2 2 2 2 0 1 1 0 1 0 0 0 1 0 0 0 1 1 0 0 2 1 0 1 0 0 0 1 1 0 0 0 1 1 1 0 0 2 1 2 1 1 1 1 1 0 1 1 1 0 1 1 0 0 0 1 0 1 1 0 0 0 0 0 0 0 1 0 0 2 0 0 0 1 0 0 0 0 0 0 0 0 1 1 0 0 0 0 0 0 0 1 0 0 0 1 1 1 0 1 0 2 1 1 0 0 0 0 0 0 1 1 0 1 2 2 0 1 1 2 0 0 2 2 0 0 0 1 0 1 0 0 2 0 0 1 1 0 1 1 0 1 1 1 1 0 1 0 1 1 0 2 0 0 1 2 0 0 0 0 0 1 2 1 0 2 1 1 0 0 2 0 2 0 0 0 0 0 0 0 1 1 1 0 1 0 0 0 1 1 0 1 2 0 0 0 1 1 0 1 1 1 1 1 0 2 1 1 0 0 0 0 2 1 1 1 1 2 1 1 1 0 2 0 1 2 0 1 1 0 2 0 1 0 1 0 0 1 0 1 0 1 1 1 2 1 1 0 0 2 2 2 1 0 0 1 0 1 2 1 0 1 0 0 0 0 2 0 0 0 2 0 0 0 2 1 0 2 2 0 2 2 0 0 0 2 0 2 2 1 2 0 1 1 0 0 1 0 1 1 1 2 1 1 1 1 0 2 0 0 0 1 0 0 0 0 0 1 0 1 2 0 2 2 2 1 0 0 0 0 1 0 0 0 0 0 0 2 0 0 1 0 1 0 0 0 0 0 1 2 1 1 0 2 0 0 0 0 2 1 0 2 1 1 0 1 0 1 2 0 0 2 0 2 1 1 0 0 0 0 0 1 1 1 0 1 1 1 1 0 1 0 0 1 1 1 0 0 1 1 0 0 2 2 0 0 2 2 1 2 0 0 2 2 0 0 1 0 1 1 2 0 2 0 0 1 0 1 1 1 1 1 1 0 2 1 0 0 0 2 0 0 0 0 0 2 0 1 0 1 0 0 0 0 0 0 1 2 1 0 0 0 0 0 0 1 2 0 1 1 2 1 1 0 1 2 2 0 0 0 0 0 2 0 2 1 0 1 0 0 0 0 0 0 1 1 1 1 0 1 1 0 1 0 1 0 0 2 0 0 2 1 2 0 2 1 0 0 0 0 1 0 0 1 0 0 0 0 0 2 1 1 1 1 1 0 0 0 0 0 0 1 0 0 0 0 1 0 2 2 0 0 0 1 2 2 0 0 1 0 0 0 0 0 0 0 2 0 0 1 0 0 2 0 2 1 1 1 0 2 0 0 0 0 2 2 2 0 0 0 0 0 1 1 1 2 0 0 0 0 2 0 0 2 2 1 1 1 1 0 2 1 1 1 1 1 2 1 1 1 0 1 0 0 1 0 1 1 0 1 1 1 0 1 1 0 1 0 0 0 0 0 0 0 0 1 1 1 0 0 1 2 1 0 0 1 1 0 0 1 0 0 0 1 0 0 0 1 0 0 0 0 0 0 0 0 0 0 0 0 0 0 0 2 0 0 1 0 0 1 2 1 0 1 0 0 0 0 0 0 1 1 0 0 0 2 2 0 1 1 1 0 0 1 0 1 1 2 0 1 1 1 0 0 0 1 0 2 1 1 1 2 1 1 2 0 1 0 1 1 0 0 0 0 1 1 2 2 1 2 2 2 2 0 1 0 0 0 0 0 1 2 0 1 0 0 0 0 0 0 0 0 0 0 0 1 0 0 2 1 1 1 0 0 0 0 0 0 0 0 0 0 0 1 0 0 1 0 0 0 0 0 0 0 0 0 0 0 0 0 1 0 1 1 0 1 1 0 0 0 0 2 1 1 1 2 0 1 1 2 0 0 1 1 1 1 0 0 0 0 0 0 0 0 1 1 2 0 0 2 2 1 1 0 0 1 1 0 2 2 0 1 0 1 1 1 2 1 0 0 2 2 1 0 1 1 0 1 2 0 2 0 0 2 2 0 0 0 0 0 0 2 0 0 2 0 1 1 0 0 0 0 0 2 2 1 1 1 0 1 2 2 0 0 1 0 0 2 0 0 0 1 1 1 0 0 1 0 1 1
158 0 0 2 0 0 1 2 0 2 0 0 1 1 1 0 0 0 2 2 1 0 0 0 0 0 1 0 0 1 1 0 0 2 0 0 2 1 1 0 0 0 0 0 0 0 0 0 2 0 0 0 0 0 0 0 0 1 0 1 1 2 1 0 0 0 2 1 0 0 0 1 2 1 0 1 1 0 0 0 0 0 0 0 1 0 0 0 1 2 0 0 0 2 0 2 0 1 0 1 1 0 0 0 1 1 1 0 0 2 0 0 0 2 0 0 0 0 0 2 2 0 2 2 0 2 2 1 1 1 1 0 1 1 0 0 0 0 0 2 2 1 1 0 1 0 0 0 0 1 1 0 0 0 0 0 0 0 0 0 0 0 0 2 1 2 0 0 0 1 0 1 1 2 1 1 0 2 1 2 0 1 0 2 1 1 2 1 1 0 0 0 1 2 2 1 0 0 0 1 0 1 0 1 2 0 2 1 0 1 0 2 1 0 2 0 0 1 2 1 2 1 1 1 1 1 1 1 0 0 1 1 0 0 2 0 0 2 2 0 0 0 2 0 1 0 0 2 2 1 0 0 0 0 0 1 2 0 0 0 0 0 0 2 2 0 1 1 1 1 0 1 0 0 0 1 0 2 1 0 0 1 1 1 1 1 1 2 0 2 1 0 1 0 2 0 1 1 1 0 1 1 2 0 0 0 1 0 0 1 0 1 0 2 0 0 0 0 1 0 1 2 1 1 1 0 1 0 1 1 2 1 1 0 0 1 0 1 1 0 0 0 2 0 1 1 1 1 1 0 0 0 1 1 0 1 1 1 0 1 1 1 1 0 0 0 0 0 1 0 1 1 0 2 0 1 2 0 1 1 1 0 0 1 0 1 2 0 0 1 0 1 1 0 2 1 1 2 0 0 0 0 1 1 1 0 0 0 0 1 1 0 0 0 0 0 0 0 0 0 0 1 0 1 2 2 1 0 0 1 1 1 0 2 1 1 0 0 0 0 1 0 2 0 2 2 1 0 2 0 0 0 1 1 1 1 0 1 2 2 1 0 1 0 0 1 1 1 0 0 2 1 2 2 1 1 0 0 2 0 1 1 1 1 2 0 0 1 2 0 2 0 0 0 0 0 1 1 0 1 1 1 1 1 1 1 2 1 2 0 0 2 0 1 0 1 0 2 0 1 0 2 1 1 1 0 0 0 0 0 2 0 2 1 0 2 1 0 1 1 1 0 2 0 2 1 0 1 1 1 0 0 0 0 1 0 1 1 0 1 1 0 0 1 1 0 2 1 1 0 0 0 0 0 0 1 2 0 0 2 0 0 1 1 1 1 2 1 0 0 0 0 0 0 0 0 0 0 0 0 0 2 0 1 1 0 0 0 0 2 1 0 0 1 0 1 0 0 0 1 0 1 1 1 0 0 1 2 0 0 1 0 1 0 0 2 0 1 2 0 2 0 0 0 2 0 2 0 1 1 0 0 0 2 0 0 1 1 1 0 0 0 0 2 0 2 2 2 0 0 0 0 0 1 1 2 2 0 0 1 0 1 2 0 0 2 2 1 0 0 2 0 0 1 1 0 1 1 1 1 1 1 1 1 0 1 1 0 0 1 1 1 1 0 0 0 1 2 1 1 0 0 1 2 0 0 1 2 2 0 0 0 1 0 0 2 0 0 0 1 0 1 0 1 0 0 0 1 1 1 1 1 1 0 0 0 0 0 2 1 1 1 2 1 0 1 0 2 2 2 0 1 2 0 1 0 0 0 0 2 0 2 1 1 1 1 1 2 2 2 2 0 1 2 0 0 0 1 0 1 1 1 0 1 2 0 0 0 1 1 0 0 1 0 2 1 1 0 0 1 0 1 2 2 2 0 2 0 2 0 1 0 0 0 0 0 0 1 0 0 0 1 0 1 1 0 1 1 0 0 1 0 1 2 0 1 0 0 1 1 0 0 0 0 0 2 1 0 2 1 0 0 1 0 0 2 0 0 1 1 2 0 0 0 0 0 0 1 0 0 0 0 2 0 1 1 1 2 0 0 0 1 0 1 2 2 0 1 1 0 0 1 0 2 2 0 0 0 1 0 0 1 1 0 1 1 1 1 0 0 1 0 0 2 0 0 0 0 2 0 0 0 1 1 0 1 1 0 0 1 2 0 1 0 1 0 1 0 0 1 0 0 0 1 1 0 1 0 0 0 0 0 0 0 0 1 1 0 2 0 0 0 1 2 0 0 2 0 0 1 0 0 0 1 1 0 1 1 1 0 1 1
159 0 0 1 1 1 1 2 1 2 0 0 0 0 0 0 0 0 1 1 1 1 0 0 0 0 2 0 0 1 2 0 0 2 0 0 2 1 1 0 0 0 1 0 0 1 0 0 1 0 0 0 0 0 1 1 0 0 0 0 1 1 2 1 1 0 2 1 0 0 0 1 2 2 2 2 0 1 1 0 1 0 1 1 1 0 0 1 1 2 0 1 0 1 0 2 1 1 0 2 1 0 0 0 2 1 1 0 1 2 1 1 0 1 0 0 0 0 0 2 2 0 2 0 0 0 0 0 0 1 0 0 1 1 0 0 1 0 0 0 0 2 0 0 1 0 0 0 0 2 0 0 0 0 0 0 0 1 0 1 1 1 1 2 0 1 0 2 0 0 0 0 0 2 0 0 0 2 0 2 0 0 0 1 0 1 1 1 0 0 0 1 0 0 1 1 1 0 0 1 0 1 0 0 2 0 1 0 1 0 0 1 0 0 1 1 1 1 2 1 2 1 1 1 0 0 1 0 0 0 0 0 0 0 1 0 0 2 2 0 0 0 2 0 0 0 0 0 1 1 1 1 2 0 0 0 0 0 0 0 1 1 0 2 0 0 0 1 1 1 0 2 2 2 0 0 2 2 2 2 1 0 2 0 1 0 1 2 0 2 2 0 1 0 1 0 0 0 0 0 1 2 2 0 1 0 0 0 0 0 0 1 0 1 0 0 1 0 1 0 1 2 2 1 1 0 1 0 1 1 2 2 0 2 0 0 0 0 2 1 1 1 1 1 1 1 1 1 1 0 0 1 0 0 0 2 0 1 0 0 1 1 1 0 0 1 0 2 2 0 0 0 1 2 0 2 2 0 2 0 0 1 0 0 0 1 1 0 0 0 0 1 1 0 1 0 1 0 1 0 0 1 1 1 1 0 0 0 0 2 0 0 1 0 1 0 0 0 1 0 0 1 0 2 1 1 0 0 0 0 1 0 0 0 2 0 0 0 0 0 2 0 1 1 1 2 1 1 0 0 1 0 1 2 1 0 1 2 1 1 0 0 0 1 1 1 1 1 0 0 0 0 2 2 1 0 1 1 2 1 2 0 0 0 2 0 0 0 2 1 1 0 0 1 0 0 2 0 0 2 2 2 1 1 1 1 2 2 1 1 0 1 1 0 0 2 1 2 0 1 1 2 1 0 1 0 0 0 1 2 0 1 1 0 0 0 2 0 0 0 2 0 1 1 1 0 1 0 0 2 1 1 0 0 2 1 1 0 0 1 0 0 0 1 1 0 2 1 1 0 0 1 0 0 0 0 2 2 0 2 0 0 2 1 2 0 2 0 0 0 0 0 1 0 0 1 0 1 1 1 1 1 2 1 0 1 1 0 1 2 0 0 0 1 0 1 0 0 0 0 1 1 1 1 0 0 0 1 0 0 2 0 1 0 0 1 1 2 2 0 0 1 1 1 2 0 1 0 1 1 1 2 1 2 1 1 2 2 2 0 0 0 1 1 0 1 0 2 0 0 1 0 0 0 0 0 0 1 0 0 1 1 2 0 0 2 0 0 2 1 1 0 0 1 0 0 1 0 1 1 0 1 0 0 2 0 1 1 2 1 1 0 0 0 0 1 1 1 1 1 0 0 0 2 2 0 0 0 0 1 0 0 0 0 0 0 1 0 0 1 0 1 1 1 0 1 0 0 1 1 1 1 0 0 0 0 0 0 2 0 0 2 2 0 0 1 2 1 1 1 0 0 2 0 0 0 0 1 2 0 0 1 1 0 0 1 1 0 0 2 0 2 2 2 0 0 0 1 0 1 1 1 0 1 2 1 1 2 0 0 0 0 1 1 0 0 1 0 0 0 0 0 1 2 2 0 0 0 0 1 0 0 0 0 0 1 0 1 1 0 0 1 0 0 0 0 1 1 0 0 2 1 2 0 1 0 1 0 0 0 0 0 2 1 0 1 1 0 1 0 1 0 1 0 0 2 0 0 1 1 2 0 0 0 0 0 0 1 0 0 1 0 0 2 2 2 2 2 0 0 0 2 0 0 2 2 0 1 0 0 0 1 0 0 0 2 2 1 2 0 1 1 1 1 1 1 0 2 0 0 2 2 0 1 0 0 0 0 2 0 0 0 0 0 0 0 1 0 0 0 1 0 2 1 1 1 2 0 0 0 0 0 0 0 2 0 1 0 0 0 0 0 0 0 0 1 1 0 2 0 0 0 0 0 0 0 0 0 1 2 0 0 0 1 0 0 0 1 2 0 0 0
160 1 0 2 0 0 0 1 0 1 0 0 0 0 0 0 0 0 1 1 1 1 0 1 1 1 0 0 1 1 1 0 0 2 1 0 1 1 0 0 1 1 0 0 0 0 0 0 1 1 1 0 0 0 1 1 0 0 1 2 0 1 0 0 0 1 1 0 1 0 0 0 0 2 0 2 2 1 1 0 1 0 0 0 2 0 2 0 2 2 0 0 0 1 0 0 0 2 1 2 1 0 1 0 0 0 2 1 1 1 1 2 0 1 0 0 0 0 0 2 2 1 2 1 0 1 1 1 1 1 0 0 1 1 0 0 1 0 0 1 0 2 1 0 0 0 0 0 0 0 0 0 0 0 0 0 0 0 1 0 0 0 0 2 0 2 0 1 0 1 0 1 0 1 0 0 0 0 0 0 0 0 0 0 2 2 0 0 0 0 0 1 0 0 2 2 1 0 0 0 0 0 0 0 2 0 1 0 2 0 0 1 1 0 2 1 1 1 1 0 1 1 1 2 0 0 1 0 0 0 0 0 0 0 1 0 0 2 2 1 1 0 2 0 1 0 1 0 1 1 1 1 1 0 0 0 2 0 0 0 0 0 0 0 0 0 0 0 1 0 1 2 0 1 0 0 0 1 1 1 0 1 1 0 1 1 1 1 2 2 1 2 0 1 2 1 0 1 1 1 1 0 2 0 1 0 1 1 0 1 0 1 0 2 1 0 1 0 1 1 0 2 1 1 2 0 1 0 2 0 2 0 0 1 0 1 0 2 0 2 0 1 2 0 1 1 1 0 1 0 0 0 2 2 0 0 1 0 0 2 2 1 2 0 2 2 0 1 1 1 0 0 0 2 0 1 2 0 0 2 1 1 0 0 1 1 1 0 0 1 0 1 1 0 2 1 1 2 0 0 0 1 2 0 0 0 1 0 0 0 0 0 1 0 1 0 0 0 0 0 0 2 0 1 2 2 1 0 0 0 0 1 0 1 0 0 0 1 0 0 1 0 2 0 1 1 2 2 0 0 0 0 1 2 2 1 1 2 1 1 1 0 0 1 0 1 1 1 0 1 0 0 1 1 2 2 0 0 2 0 1 2 1 1 1 0 1 0 1 1 0 1 0 1 1 0 2 0 0 2 2 0 2 0 2 0 2 2 2 0 0 2 1 1 0 1 1 2 0 2 2 2 0 0 0 1 0 1 0 2 1 1 1 1 0 0 1 0 1 0 0 2 1 0 1 1 1 1 1 1 0 0 0 0 1 0 0 0 1 1 0 0 1 1 1 0 2 0 0 1 2 2 0 0 0 0 2 1 0 1 1 0 2 1 1 1 2 0 0 0 1 0 1 1 1 0 1 1 1 1 1 1 1 2 0 0 1 0 0 2 0 0 0 1 0 0 0 0 0 1 0 0 0 1 0 0 2 1 0 0 1 0 1 0 0 2 0 0 2 0 1 0 1 2 2 0 2 2 0 0 2 2 1 1 1 1 2 1 1 0 0 0 1 1 1 2 0 2 0 0 0 0 1 0 0 2 2 0 1 1 0 2 2 0 0 2 1 0 2 2 0 1 0 0 0 0 1 1 2 2 0 1 1 1 0 1 1 0 1 1 1 1 0 0 0 1 0 2 2 2 0 0 1 2 1 1 1 1 0 0 0 2 0 0 0 1 0 0 1 2 1 1 0 1 0 0 1 1 0 0 0 0 2 1 0 1 0 0 2 0 0 1 2 0 0 1 1 1 1 1 0 0 2 1 2 1 1 2 2 0 0 1 2 0 0 0 2 1 0 2 0 2 2 2 0 0 0 1 0 2 2 2 0 2 0 1 0 0 0 2 0 0 2 2 2 0 2 2 0 1 1 1 0 2 2 0 0 0 0 0 0 0 2 2 0 0 0 2 1 0 0 1 1 1 1 0 1 2 1 0 0 0 1 0 1 0 1 0 1 0 0 0 0 0 0 2 1 2 1 0 0 0 2 1 0 2 1 1 2 2 2 0 1 0 1 1 0 1 0 0 2 0 1 0 2 0 1 2 0 0 0 2 0 0 2 1 1 2 0 0 0 0 1 0 1 1 2 0 0 1 0 1 2 2 1 1 0 0 0 0 2 1 0 1 1 0 0 0 2 1 0 0 1 1 1 1 1 1 0 0 2 0 2 0 1 0 0 0 0 0 0 0 2 0 1 1 1 0 2 1 0 1 0 0 0 1 2 1 0 0 0 2 2 2 0 0 1 0 0 1 0 0 1 2 1 1 0 0 0 0 1 1
161 1 0 0 0 0 0 1 0 1 1 1 0 1 1 0 0 0 1 1 1 1 1 0 0 1 1 0 0 1 1 1 1 2 0 0 2 1 0 0 0 2 0 1 0 1 0 0 1 0 0 0 0 1 0 1 0 0 0 0 0 0 2 2 1 0 2 0 0 1 1 1 1 2 1 2 1 0 0 0 0 0 0 0 2 0 0 1 2 2 0 0 0 0 1 2 1 0 0 1 1 0 0 0 1 0 2 0 1 2 0 0 1 2 2 2 1 0 1 1 1 0 2 1 0 1 1 0 0 0 1 0 0 1 0 0 0 0 0 2 1 1 0 1 1 0 1 0 0 1 1 0 0 0 1 0 2 2 0 2 1 1 0 2 0 1 0 1 1 1 0 1 1 1 0 1 0 1 0 1 0 0 1 0 1 1 1 0 0 0 0 0 2 2 2 1 1 1 0 0 0 0 0 0 2 0 2 1 0 0 1 2 1 0 1 1 1 1 2 2 2 0 0 0 1 1 1 2 0 0 0 0 0 0 1 0 0 2 2 0 0 0 2 0 2 1 1 1 1 1 0 0 0 0 0 1 0 0 0 0 0 0 0 0 0 0 2 1 2 1 0 2 0 2 0 0 0 2 2 2 0 0 2 1 2 2 2 1 1 2 1 1 2 0 2 0 2 1 1 1 2 0 1 1 0 0 1 0 0 0 0 0 0 0 1 0 2 0 1 0 1 1 0 0 0 0 0 0 1 0 2 0 0 1 0 0 0 1 0 1 1 2 2 0 0 0 1 1 0 2 2 0 1 1 0 1 1 2 0 2 2 1 0 1 0 0 0 1 2 0 1 1 0 2 0 1 2 1 0 2 1 2 0 1 0 1 0 0 0 0 0 0 1 0 1 1 1 0 1 1 0 1 1 1 1 0 0 0 1 2 0 0 1 0 1 1 0 1 0 0 0 1 1 1 1 1 0 0 0 1 1 0 0 1 2 1 0 0 0 0 0 0 1 1 1 2 2 1 0 0 0 1 1 2 2 1 1 1 0 0 1 0 0 0 0 0 0 0 0 0 1 1 1 1 0 0 0 0 2 1 1 1 0 0 2 1 0 0 1 0 1 1 1 1 0 0 0 0 0 2 2 2 0 2 0 0 1 1 1 1 1 0 1 1 0 2 0 2 0 1 0 2 0 0 0 1 1 0 0 2 1 0 1 1 1 0 1 0 0 0 2 0 2 2 2 0 2 1 1 1 0 0 0 0 1 1 0 1 0 1 1 0 1 0 0 1 0 0 0 0 0 2 0 0 0 0 1 0 0 0 0 0 1 1 0 0 1 0 0 0 1 0 0 1 1 0 1 0 0 0 0 2 0 2 0 0 1 0 0 2 1 0 0 1 0 1 1 0 0 0 2 1 0 0 0 0 1 1 0 0 1 1 0 0 0 0 1 1 2 0 0 1 1 1 1 0 1 0 0 0 0 0 0 1 0 0 1 2 2 0 0 0 0 2 0 2 2 2 1 0 1 0 0 1 1 1 1 1 1 1 1 0 2 2 1 2 1 0 2 2 1 0 0 2 1 0 2 0 1 1 1 1 0 0 1 0 2 1 1 1 0 0 0 1 0 0 1 2 2 2 0 0 1 2 1 1 0 0 0 0 0 1 0 0 0 1 1 0 1 1 1 0 0 0 0 1 0 0 1 0 0 0 0 0 0 0 0 0 1 0 0 0 1 0 1 1 1 1 1 1 0 0 1 1 1 0 0 0 0 1 0 1 0 1 1 2 0 2 2 2 1 0 1 2 0 0 0 0 0 2 1 1 0 2 0 1 1 0 0 1 0 0 1 1 1 0 2 1 2 2 1 2 1 2 1 0 0 0 1 0 1 0 0 0 0 0 0 2 1 0 0 2 0 0 0 0 0 0 0 0 2 0 0 2 0 0 0 0 0 0 0 0 2 0 0 2 0 0 2 0 1 0 1 0 0 2 1 0 1 0 1 1 1 0 1 1 0 1 1 0 1 0 1 1 1 1 1 2 0 1 0 1 1 0 1 1 0 0 0 1 0 1 0 2 2 0 0 0 1 0 0 1 1 1 1 1 0 0 1 1 2 2 0 1 1 0 0 1 1 0 0 0 2 1 0 1 2 0 0 0 2 0 2 1 1 0 1 1 1 2 0 0 1 0 1 1 2 0 2 2 1 1 0 0 0 0 0 1 1 0 0 1 1 1 0 0 1 0 0 2 0 1 0 1 0 0 0 0 2 0 0 0
162 0 0 1 0 0 0 2 0 2 0 0 0 0 0 0 0 0 1 0 0 0 0 1 1 1 1 0 0 2 2 1 0 1 1 1 2 1 0 0 0 1 0 0 0 0 0 0 2 0 0 0 0 0 1 0 0 0 0 0 1 2 2 1 0 0 2 0 0 0 0 1 2 2 1 2 1 1 1 0 2 0 0 0 2 1 0 0 1 2 0 0 1 0 0 2 0 1 0 2 1 0 1 0 0 0 2 1 1 1 1 2 1 2 1 1 1 0 0 2 2 0 2 1 0 0 0 0 0 1 1 1 1 1 0 0 1 0 0 1 2 0 0 0 0 0 0 0 0 2 1 0 0 0 0 1 0 2 0 1 1 1 1 2 1 2 0 1 2 2 0 0 0 2 0 0 0 1 0 0 0 1 1 0 0 0 2 1 0 0 0 1 0 1 2 1 0 0 0 0 0 0 0 1 2 0 1 0 1 0 1 1 2 0 2 0 0 0 1 0 1 1 1 2 0 0 0 2 0 0 0 0 0 0 0 0 0 1 1 0 0 1 1 0 2 0 1 0 1 1 0 0 1 0 0 0 1 0 0 0 0 0 0 1 1 0 1 1 1 1 0 2 1 2 0 0 0 2 0 0 1 0 2 0 1 0 2 1 1 2 2 1 2 0 2 0 1 0 1 0 2 2 2 0 0 0 1 0 1 2 1 1 0 0 2 0 2 0 1 1 0 2 2 1 2 0 2 0 1 0 2 2 1 2 0 0 0 2 0 0 0 0 2 0 0 1 1 1 1 0 0 1 2 2 0 0 1 1 0 1 1 2 2 0 2 1 0 1 1 0 0 0 1 2 0 0 1 2 0 2 0 2 0 2 0 0 2 1 1 0 0 1 0 0 0 0 1 2 0 0 0 0 0 2 1 0 0 0 0 1 0 0 1 0 1 1 0 0 0 0 1 2 1 1 1 0 1 2 2 1 2 1 0 2 2 1 0 1 0 0 2 1 2 0 0 0 2 2 0 0 0 0 0 2 1 0 1 1 2 2 1 0 0 1 1 1 1 1 0 1 2 2 1 1 1 1 0 0 2 1 1 1 0 0 1 0 0 1 2 1 2 0 0 2 2 0 1 2 1 1 0 0 1 1 1 0 1 1 1 0 0 2 1 0 0 0 0 1 0 1 1 1 0 0 0 0 0 1 1 2 1 1 1 1 1 0 2 0 2 0 2 0 1 1 1 0 2 0 0 2 0 1 0 0 2 2 0 1 0 0 1 0 1 0 0 0 2 1 1 0 0 1 0 0 0 0 1 0 0 1 0 0 2 0 2 0 1 0 2 2 2 0 0 0 0 0 0 0 0 0 0 2 0 1 1 0 1 0 0 1 0 0 0 0 0 0 0 1 0 0 1 1 1 1 0 1 2 1 0 0 1 0 0 1 1 0 1 1 2 0 0 1 0 0 1 0 2 1 2 2 1 1 0 1 0 0 1 2 2 0 0 0 0 2 0 2 2 2 0 0 0 0 0 0 0 2 2 1 0 1 1 0 2 0 0 1 1 2 1 0 0 1 0 1 1 0 1 0 1 1 0 1 1 0 1 0 0 0 1 2 0 0 0 0 0 1 1 1 1 1 0 0 0 2 2 0 0 0 0 0 0 1 0 0 0 1 0 0 1 1 1 0 0 0 0 1 0 1 0 0 0 0 0 1 0 0 1 0 2 0 0 0 2 0 0 1 1 0 2 2 1 0 2 2 0 0 0 1 1 0 1 1 1 0 0 1 0 2 2 2 0 0 1 2 0 0 0 1 1 0 0 0 0 2 0 1 2 1 0 1 0 0 0 0 1 1 2 0 1 2 1 1 1 2 2 0 0 0 1 0 1 0 2 2 0 1 1 0 0 1 1 1 0 0 0 0 0 0 0 0 1 0 2 0 1 0 1 0 2 2 0 0 0 0 0 0 2 0 1 0 1 0 1 0 0 2 0 1 2 2 2 0 0 0 0 1 1 1 0 0 0 0 0 2 1 1 1 2 0 0 0 1 0 0 2 1 1 1 2 2 2 0 0 1 1 1 1 1 1 1 0 2 1 1 0 2 1 0 1 0 1 1 0 2 0 0 0 0 1 0 0 0 2 0 0 1 2 1 0 0 2 0 2 1 0 0 1 1 0 1 0 0 1 0 0 0 2 1 2 1 0 0 0 1 1 1 1 2 0 0 0 2 2 2 0 0 2 0 0 2 1 1 0 1 0 0 1 0 0 0 1 1
163 0 0 1 0 0 0 1 1 1 0 0 0 2 0 0 0 0 2 1 1 1 0 1 1 1 1 1 0 1 1 0 2 2 0 0 1 2 0 2 2 0 0 0 0 1 0 0 2 0 0 0 0 0 1 0 0 0 0 0 2 2 1 1 0 1 0 0 0 1 1 1 1 2 0 2 2 1 1 0 1 0 0 0 2 0 0 0 2 2 0 0 1 1 1 1 0 0 0 2 1 0 0 0 1 1 2 0 1 1 0 2 1 2 0 0 0 0 0 2 2 0 2 1 0 0 0 1 0 1 1 2 1 1 1 0 0 0 0 1 0 2 0 0 0 0 0 0 0 0 0 0 0 0 0 0 0 1 0 1 1 1 1 2 1 2 1 0 1 1 0 2 1 0 0 2 2 1 0 1 1 2 1 0 0 0 2 2 0 0 0 1 0 0 1 1 1 0 0 0 0 0 0 1 2 0 2 1 0 0 1 1 0 1 1 1 0 0 1 0 1 1 1 2 0 0 2 1 0 0 0 0 0 0 2 0 0 2 1 1 0 1 2 0 2 1 1 0 0 0 0 0 1 0 0 1 0 0 0 0 0 0 1 2 2 0 0 0 1 0 1 2 0 2 0 0 1 2 1 1 0 1 1 1 1 1 1 1 0 2 0 1 0 0 1 0 0 2 0 0 0 0 2 0 2 1 0 0 1 1 1 0 0 1 0 0 2 0 1 0 1 1 1 2 1 0 1 0 1 1 2 2 0 0 0 0 0 1 1 1 0 1 1 0 0 0 1 1 0 2 2 0 2 2 0 0 0 2 0 1 1 2 1 0 1 1 0 1 2 1 1 1 1 2 0 1 1 1 0 2 1 1 0 0 1 1 1 0 0 0 0 0 0 0 1 0 0 2 1 1 0 1 1 1 1 0 0 0 0 2 0 0 0 0 0 0 2 0 0 0 0 1 0 0 0 1 0 0 0 1 0 0 1 1 0 1 0 0 0 0 1 0 1 1 1 2 1 1 1 0 0 0 1 2 1 1 0 1 1 1 1 0 1 0 0 1 1 0 0 0 0 0 2 2 0 0 0 0 2 1 0 2 1 1 1 1 1 1 2 1 2 0 1 0 1 0 1 0 0 2 2 2 2 0 2 1 2 1 1 0 0 2 0 0 0 0 1 1 0 1 1 1 0 0 0 1 0 2 0 2 0 2 1 0 0 0 1 0 0 0 0 2 2 1 2 0 0 0 0 2 1 1 0 0 1 1 0 1 0 1 0 0 0 0 0 0 1 0 0 1 1 1 0 0 0 1 1 0 0 0 0 0 2 1 2 0 2 0 2 2 1 0 1 0 0 1 0 0 1 0 0 2 1 0 0 1 2 0 0 2 0 0 0 1 0 0 0 0 1 0 0 1 1 1 0 0 1 2 0 0 1 0 0 0 0 1 0 1 1 1 1 1 0 1 2 0 2 1 1 1 2 2 1 2 1 1 2 1 1 0 0 0 1 0 2 1 0 2 0 0 1 2 0 0 0 1 1 1 0 1 1 0 2 2 1 2 1 1 1 1 1 0 0 1 0 0 1 0 1 2 0 1 0 0 1 0 2 2 2 0 0 0 0 1 0 1 0 1 1 1 0 0 0 2 2 2 0 0 0 0 0 0 1 0 0 1 0 0 1 2 0 0 0 0 0 0 0 0 0 0 0 0 1 1 0 0 1 0 1 0 0 0 2 0 0 1 1 0 0 0 0 0 1 1 0 0 0 1 1 1 1 2 0 0 0 2 0 1 1 2 1 1 2 2 1 1 1 0 0 2 2 2 0 2 0 0 1 1 0 0 1 1 1 1 2 1 1 0 1 1 1 1 1 1 1 0 0 0 0 0 0 0 0 1 0 0 0 0 0 0 0 0 0 0 1 0 0 1 0 0 2 1 1 2 0 0 0 0 1 1 0 1 0 0 0 1 0 1 1 0 0 0 2 0 0 2 0 1 1 1 2 0 1 0 1 1 0 2 0 0 0 0 0 1 2 2 2 0 0 1 0 1 1 0 2 2 0 1 0 1 1 1 1 0 1 2 2 1 2 2 0 2 1 1 0 1 0 1 0 1 2 2 0 2 0 0 0 1 1 1 0 0 2 0 0 0 2 0 0 0 2 0 1 1 1 0 2 0 0 1 0 1 0 2 0 0 2 0 2 2 1 0 0 0 0 1 1 0 1 0 0 1 1 1 0 0 1 0 1 2 0 0 0 2 0 0 0 1 2 0 1 1
164 0 1 1 0 0 0 0 0 0 1 2 1 2 1 0 0 0 1 1 1 0 0 0 0 0 2 0 1 2 2 0 0 0 1 1 2 0 0 1 1 0 0 0 0 0 0 0 1 0 0 0 0 1 0 1 0 1 1 0 1 2 0 0 0 0 2 0 1 1 0 0 2 2 1 2 1 1 1 0 1 0 0 0 2 0 0 0 2 2 0 0 0 1 0 0 0 2 0 2 0 0 0 0 1 1 2 0 0 1 1 2 1 2 1 1 1 0 1 1 1 0 2 1 0 1 1 0 0 0 0 0 0 0 0 0 0 0 0 2 1 1 0 0 0 0 0 0 0 1 1 1 0 1 0 0 0 0 0 1 0 0 0 2 1 2 0 1 1 2 0 1 0 1 0 1 1 0 0 0 0 0 0 0 0 0 1 1 0 0 0 1 1 1 2 2 2 0 0 0 0 0 0 1 2 0 2 2 0 0 0 1 1 0 1 0 0 0 2 1 2 1 0 1 1 1 0 1 0 0 0 0 0 0 1 0 1 2 2 0 0 0 2 0 1 0 0 0 0 0 0 0 0 1 1 0 1 0 0 0 0 0 1 1 1 0 1 0 2 2 0 2 0 0 0 0 0 2 1 0 0 0 2 1 1 1 1 1 0 2 0 0 0 0 2 0 0 1 0 1 1 1 2 0 0 1 1 2 1 2 1 1 0 0 1 0 2 1 1 0 0 2 1 2 2 0 0 0 1 1 2 1 0 2 1 1 1 1 2 0 0 0 1 0 0 0 1 0 1 2 2 0 0 0 0 2 0 1 0 2 2 2 2 0 0 0 0 1 2 0 1 1 2 1 0 2 2 0 2 0 0 2 0 2 0 1 2 0 0 0 0 2 0 1 1 0 0 0 1 1 0 1 1 1 1 0 1 0 0 2 0 0 1 0 1 0 0 0 0 0 1 2 1 2 1 1 1 0 0 0 1 1 1 1 0 1 0 1 0 0 0 0 1 1 0 2 1 0 1 0 0 0 0 2 0 0 0 0 1 0 1 0 0 0 0 1 0 1 0 1 1 1 2 2 1 0 1 0 0 0 0 1 0 0 2 1 0 1 2 1 0 0 0 2 0 0 1 2 2 2 1 1 0 2 0 1 1 2 1 0 0 2 0 0 1 1 0 2 0 1 1 2 0 0 0 1 1 0 1 2 1 0 1 1 0 1 1 0 1 1 0 1 1 1 1 2 1 2 2 0 0 0 1 0 2 1 0 0 1 1 1 0 0 1 1 0 2 1 1 0 1 2 0 0 0 0 1 1 0 1 0 0 1 1 0 1 0 1 0 0 0 0 1 0 0 0 1 0 0 0 0 2 0 1 1 0 0 0 0 1 1 0 0 1 0 1 0 0 0 1 1 2 0 0 0 1 1 0 0 0 1 0 1 0 0 2 0 0 2 0 0 1 0 1 1 0 2 2 2 2 1 0 1 1 0 0 2 1 1 0 0 0 2 1 1 1 0 1 1 1 1 1 0 1 1 2 2 1 1 1 2 0 2 1 0 2 1 0 2 2 1 0 1 1 1 0 1 1 1 2 2 0 1 0 1 0 1 2 2 1 0 0 0 0 0 0 0 1 1 1 0 0 0 2 2 0 0 0 0 1 0 0 1 1 0 1 1 1 0 2 0 1 1 0 0 0 0 1 1 1 1 1 1 1 0 0 0 0 2 0 0 1 2 1 0 0 0 2 0 0 0 0 1 0 0 0 0 1 1 0 0 1 1 0 1 1 1 1 1 2 0 1 2 1 0 0 0 0 0 0 0 2 0 2 0 0 2 0 0 1 0 0 0 0 0 0 2 1 1 1 1 1 0 2 2 0 1 0 0 0 0 0 0 0 0 1 0 1 1 0 0 1 0 0 0 0 0 1 1 0 2 0 1 2 0 1 1 0 0 0 0 0 0 0 0 1 0 0 1 0 0 0 2 0 0 1 0 1 2 1 2 0 0 0 0 1 1 1 0 0 0 0 1 1 2 1 1 2 0 0 0 2 1 0 2 2 1 1 0 2 0 1 0 1 1 1 1 0 2 0 0 2 2 1 0 0 2 1 0 0 2 2 0 2 0 1 1 2 2 0 0 0 2 0 0 0 0 0 0 0 2 0 1 2 1 0 2 0 1 1 0 1 1 0 1 1 0 0 2 0 0 0 0 0 0 0 1 1 1 0 0 1 0 0 0 0 0 0 1 2 0 1 0 1 0 0 0 0 0 0 1 1
165 0 0 1 0 0 1 1 1 2 0 0 1 1 1 0 0 0 0 0 0 0 0 0 0 1 1 0 0 2 2 0 2 2 0 0 1 1 0 0 0 1 0 0 0 0 0 0 2 0 0 0 0 0 0 1 1 1 0 1 1 2 2 2 0 2 0 0 1 1 0 0 2 2 2 2 0 0 0 0 0 0 0 0 0 1 0 0 2 2 0 0 0 1 0 2 0 1 1 0 0 1 1 1 0 0 2 1 1 1 0 1 0 2 2 2 2 0 0 2 2 0 2 1 0 1 1 1 1 1 0 0 0 0 0 0 0 0 0 0 2 1 1 0 1 0 0 0 0 0 0 0 0 0 0 0 0 0 0 0 0 0 0 2 0 2 0 0 1 2 0 2 1 0 1 1 1 1 1 1 0 1 0 1 1 2 1 1 0 0 0 1 1 1 1 1 2 0 0 0 0 0 0 0 2 1 2 1 1 1 1 1 1 0 1 0 0 1 2 1 1 0 1 1 1 1 1 1 0 0 0 0 0 0 2 0 1 2 2 0 0 0 2 0 2 0 0 0 0 0 0 0 0 1 1 0 0 0 0 0 0 0 0 0 1 0 0 1 2 1 0 1 0 0 0 0 0 2 1 0 1 1 2 0 1 0 2 1 0 2 0 0 0 1 2 0 0 1 0 1 1 1 2 0 0 1 0 1 1 2 1 2 0 1 2 1 2 1 0 1 0 2 1 2 1 0 1 0 0 0 2 1 1 1 0 0 0 2 0 0 0 1 2 0 0 0 2 0 1 2 2 0 1 1 1 1 1 1 0 1 1 2 1 1 0 1 0 1 1 0 0 0 0 2 0 0 1 1 0 2 1 1 0 2 0 2 1 0 0 1 1 0 0 0 2 0 1 0 0 0 0 0 0 2 1 0 1 1 0 1 1 0 1 0 1 1 1 0 1 0 0 0 0 2 1 1 0 0 0 1 1 1 2 0 0 2 0 1 0 0 1 0 1 1 0 1 1 1 1 0 0 0 2 2 2 2 0 0 1 0 1 0 0 0 0 0 0 0 0 0 1 1 1 1 1 0 1 0 2 0 0 2 0 0 2 0 0 1 1 0 1 1 0 2 2 0 2 1 0 1 1 0 1 1 1 0 2 1 1 1 0 1 0 2 0 2 0 2 0 1 0 2 0 0 0 2 0 1 0 2 0 2 2 1 0 2 1 0 1 2 0 0 1 0 1 0 0 0 0 2 2 2 0 0 2 1 0 0 0 0 2 0 0 1 1 0 1 0 0 1 0 0 0 0 0 0 1 0 0 1 0 0 1 0 1 0 0 0 0 0 0 0 0 0 0 0 0 1 1 0 0 1 1 1 0 0 0 0 0 1 2 1 0 0 0 0 0 0 2 0 0 2 0 0 0 1 2 2 0 0 1 0 0 0 0 1 0 0 2 0 0 1 0 0 1 0 2 1 1 0 1 0 0 0 0 0 2 0 0 0 0 0 1 1 1 2 1 2 0 0 0 0 0 0 0 2 2 1 0 1 1 0 2 0 0 2 1 2 2 1 2 0 0 1 1 1 2 1 2 2 0 2 0 1 1 0 1 1 2 0 1 1 1 0 0 2 2 0 0 0 0 0 0 2 0 0 1 0 0 0 0 0 0 0 0 1 0 1 0 2 0 1 0 1 0 0 0 0 1 1 0 1 0 0 0 0 0 0 2 0 0 2 1 0 0 1 1 1 1 1 0 0 0 2 2 0 0 1 1 1 0 2 0 1 0 1 0 2 2 2 1 0 1 1 1 1 1 0 0 2 1 1 0 2 1 0 1 0 0 2 0 1 1 1 1 0 2 1 0 1 1 1 0 2 2 0 1 0 0 0 0 0 1 1 0 1 0 1 0 0 0 0 2 2 2 0 2 2 0 1 1 1 0 2 0 0 0 0 0 0 0 1 0 0 1 0 2 0 1 0 1 0 1 1 0 2 0 0 1 0 1 1 1 0 1 2 1 0 2 0 0 1 0 2 0 0 0 2 0 1 1 1 0 1 2 2 0 1 0 0 0 0 0 0 1 1 2 1 1 0 1 0 1 1 0 2 1 2 0 1 2 2 0 1 1 0 0 1 1 0 0 0 2 1 0 1 2 0 0 0 2 0 1 2 2 0 2 0 1 1 0 0 1 0 0 0 2 0 1 1 1 0 0 0 0 0 2 2 1 0 0 1 1 1 0 0 1 0 0 2 0 0 0 2 1 0 0 0 0 0 0 0
166 0 0 1 0 0 1 2 0 2 0 1 0 0 0 0 0 0 0 0 0 0 0 1 1 1 0 0 0 2 2 1 1 2 0 0 1 2 1 0 0 0 1 1 0 1 0 0 2 0 0 0 0 1 0 0 0 0 0 1 0 1 2 0 0 1 1 0 0 0 0 0 2 2 2 2 0 2 2 0 2 0 0 0 1 0 0 1 2 2 0 1 1 2 1 2 0 1 1 2 1 1 0 0 1 1 2 1 1 1 1 2 1 1 1 1 1 0 0 1 2 0 1 2 1 1 1 1 0 1 1 0 0 0 0 0 1 0 0 0 1 1 0 0 0 1 0 0 0 1 0 0 0 0 1 0 0 2 0 1 0 1 0 2 0 2 1 1 0 1 1 0 0 1 0 0 0 1 0 1 0 0 0 1 1 2 1 2 0 0 0 1 1 1 2 2 1 0 0 0 0 0 1 0 2 0 1 0 2 0 1 1 1 0 1 0 0 0 2 2 2 0 1 2 0 0 2 1 0 0 0 0 1 1 0 1 0 2 2 0 0 0 2 1 1 0 0 0 0 0 0 0 1 1 1 0 1 2 1 1 0 1 0 1 2 0 0 0 2 2 1 1 2 2 0 0 0 2 2 2 0 0 2 0 1 1 0 0 0 2 1 1 1 0 1 0 1 0 1 0 1 1 1 1 0 1 0 0 0 0 0 1 0 2 1 0 1 0 1 1 0 1 0 1 1 0 1 0 1 1 0 2 1 1 0 0 0 2 0 0 0 0 1 0 0 0 2 1 1 1 1 1 1 1 0 1 1 0 0 0 1 1 0 0 0 0 0 1 2 0 0 0 0 2 0 0 1 0 1 1 0 0 0 0 0 1 1 0 0 0 0 0 1 0 2 0 0 0 1 1 0 2 0 1 0 1 0 1 0 2 0 0 1 1 1 0 1 0 0 0 0 2 1 1 1 1 1 0 0 1 2 1 0 1 1 0 0 2 0 2 0 0 1 1 0 2 2 2 0 0 0 0 0 1 1 0 1 1 1 1 1 0 1 0 0 0 0 2 0 0 1 1 2 2 1 0 1 0 2 1 1 2 1 1 1 0 1 0 2 0 2 0 0 2 2 0 2 1 1 2 1 1 1 0 2 1 1 2 1 0 0 2 0 0 1 0 0 2 0 1 2 2 0 0 0 0 0 1 0 2 1 1 1 1 0 1 0 0 2 2 1 1 0 0 0 1 1 0 0 2 1 1 0 1 2 0 0 0 0 2 0 0 1 0 0 0 1 1 1 0 0 0 0 0 0 0 0 0 0 1 1 0 0 0 0 0 0 1 1 1 0 1 1 0 0 1 0 1 1 1 1 1 1 1 0 1 1 0 1 2 0 0 0 0 0 0 0 0 1 0 0 1 0 0 0 0 1 1 0 0 0 0 0 0 0 0 1 1 2 0 1 0 0 1 1 0 2 1 1 1 1 1 1 1 1 0 1 2 2 0 0 0 0 1 1 2 0 2 0 1 0 1 0 1 1 2 2 0 0 1 0 0 1 1 1 1 0 1 2 1 2 0 1 1 0 0 1 0 1 1 0 1 1 1 0 1 1 2 2 0 1 1 0 0 0 0 0 1 1 1 0 0 1 2 1 2 1 1 1 0 1 1 1 0 0 2 1 0 0 0 0 0 0 0 0 1 0 1 0 0 0 0 0 0 0 0 1 0 2 0 0 1 1 0 0 2 2 2 1 1 0 0 1 0 0 0 0 0 1 1 0 2 1 1 2 2 0 2 2 2 2 0 2 2 1 0 0 0 0 2 2 2 0 1 1 0 2 0 1 1 0 0 0 0 0 0 2 0 1 1 1 2 2 2 2 0 1 0 1 1 1 0 1 1 0 1 1 0 1 0 1 1 1 1 1 0 1 1 0 0 1 0 1 1 0 0 0 0 0 0 0 0 0 0 0 1 0 0 1 0 1 0 0 1 0 1 0 2 2 2 2 0 0 0 0 0 0 2 1 0 0 0 0 1 2 2 2 2 0 1 0 2 0 0 2 1 0 1 0 0 0 0 0 0 0 2 2 0 2 0 0 2 2 2 1 2 0 1 0 1 2 2 0 1 0 0 0 0 0 1 0 0 2 0 0 0 2 0 0 0 2 0 2 0 0 0 0 1 1 0 1 1 2 0 0 1 2 0 1 0 0 0 0 1 1 1 1 1 1 0 0 1 1 2 0 0 1 0 0 2 1 1 0 2 0 0 0 1 1 0 2 0
167 0 0 0 0 0 0 2 0 1 0 0 0 2 1 0 1 0 1 1 1 1 0 1 0 1 1 1 1 2 2 0 1 2 0 0 2 1 1 0 0 1 0 0 1 0 0 0 1 1 1 0 0 0 2 1 0 0 0 2 0 0 1 0 0 0 1 1 0 0 0 1 2 2 1 2 1 0 0 0 0 0 0 0 2 1 0 0 1 1 0 0 1 1 0 1 0 1 0 2 1 0 0 0 1 0 2 1 2 0 0 2 0 1 1 1 1 0 1 1 1 0 2 2 0 2 2 1 0 1 0 0 1 1 0 0 0 0 1 0 0 2 0 0 2 0 1 0 0 2 0 0 1 1 0 0 0 1 0 1 1 1 0 2 1 2 0 0 2 2 0 1 0 1 0 0 0 1 0 0 0 0 1 1 0 1 2 2 0 0 0 2 2 2 2 1 0 0 0 1 0 1 1 1 2 0 2 1 1 1 0 1 2 0 2 0 0 0 1 0 1 1 0 2 0 0 0 1 0 0 0 0 0 0 1 0 0 2 2 0 0 0 2 1 1 0 0 0 0 0 0 0 1 2 2 0 0 1 1 1 0 1 0 1 1 0 1 0 1 1 0 1 2 2 0 0 0 1 1 1 0 1 2 0 2 1 1 1 0 2 1 1 1 0 1 0 0 1 0 1 1 0 2 0 1 0 1 0 0 2 0 2 0 0 1 1 2 0 1 0 0 1 1 1 1 0 2 0 2 0 2 1 1 0 0 0 0 0 1 1 0 0 2 0 0 0 2 1 1 1 1 0 2 2 1 0 2 1 0 2 2 1 2 0 2 0 0 1 2 0 1 1 1 2 1 0 0 0 1 1 1 1 0 1 0 1 1 0 0 0 0 0 1 0 2 1 1 0 0 0 0 0 1 0 0 0 1 0 0 1 1 0 1 0 1 1 0 1 0 0 0 1 0 1 1 1 0 1 1 1 0 2 0 2 1 1 0 1 0 1 2 0 1 1 0 1 1 1 1 0 0 1 1 2 1 1 0 1 1 1 1 0 1 0 0 1 1 0 0 0 1 1 1 1 2 0 2 0 2 0 1 1 0 0 2 2 0 0 2 1 1 0 1 1 2 0 2 2 1 1 0 0 2 0 0 0 0 1 0 1 0 1 1 0 1 1 1 2 0 2 1 2 0 0 0 1 0 0 2 2 0 0 0 0 0 0 1 0 0 2 0 0 0 0 0 1 0 2 2 1 0 0 0 0 2 1 0 0 0 1 1 0 0 0 0 0 1 0 0 1 1 2 1 0 1 0 1 2 0 2 0 0 1 1 1 1 0 2 0 0 0 0 0 0 0 0 0 0 0 0 0 2 2 1 0 2 2 0 0 0 1 0 0 1 1 1 1 0 0 1 0 0 0 0 1 1 1 2 0 0 1 0 0 0 0 0 0 0 2 0 0 1 0 1 1 0 2 1 1 0 1 0 1 2 1 1 1 1 1 0 0 0 0 0 0 0 1 1 2 1 0 2 1 0 0 1 0 1 1 1 0 2 2 1 1 1 0 2 0 0 0 0 0 1 0 0 2 0 1 1 1 0 0 0 2 0 2 2 2 0 0 0 0 0 0 1 2 1 0 0 0 0 1 2 1 0 0 0 0 0 0 1 0 1 0 0 1 0 0 1 0 1 0 0 0 0 0 1 0 0 0 0 1 1 0 0 0 0 0 0 0 0 1 1 0 1 1 2 2 2 0 0 1 0 0 1 0 1 1 1 1 2 0 1 2 2 0 2 2 2 1 0 2 2 1 1 0 1 1 1 0 1 0 1 2 0 0 0 0 1 1 1 1 1 2 1 1 0 0 0 0 0 1 1 1 0 0 0 2 0 0 2 1 1 0 2 0 0 1 0 0 0 0 1 2 0 1 1 0 0 2 1 2 2 0 0 0 0 1 1 0 1 1 0 1 1 1 0 0 0 0 0 1 0 0 2 0 0 1 0 0 1 1 0 1 1 0 0 2 0 0 1 1 0 1 0 0 2 0 1 0 1 1 0 1 2 0 0 1 0 0 1 1 0 1 1 1 0 2 0 0 2 2 0 0 1 0 0 1 0 2 1 0 1 1 0 0 0 2 1 0 0 2 2 2 0 1 2 0 0 2 0 1 0 0 0 1 2 2 2 0 0 2 0 1 0 1 0 0 0 0 0 0 0 0 0 0 1 1 0 0 1 2 2 0 0 1 0 0 2 0 0 0 1 1 0 0 1 1 0 1 2
168 1 0 1 0 0 0 2 0 1 0 1 0 1 0 0 0 0 0 1 0 0 0 0 0 0 1 0 0 2 2 0 1 2 1 1 2 2 0 1 1 1 0 1 1 1 0 0 2 0 0 0 1 2 1 1 0 0 1 2 0 1 2 2 0 1 1 0 0 0 0 0 2 2 0 2 2 0 0 0 0 0 0 0 2 0 0 1 2 2 0 1 0 1 0 2 0 0 0 1 1 1 0 1 1 0 2 1 0 2 1 1 1 2 2 2 1 0 2 0 0 0 2 1 0 1 1 0 0 0 1 0 1 1 0 0 1 0 1 1 1 1 0 0 2 0 1 0 0 0 0 0 0 1 1 0 2 1 0 0 0 0 0 1 2 2 1 2 0 0 0 2 2 2 2 2 0 2 0 2 0 0 0 1 0 1 2 0 0 0 0 0 1 1 2 2 2 0 0 0 0 0 0 2 2 0 2 1 1 0 2 1 1 0 2 0 0 1 2 1 1 0 0 1 1 1 1 2 1 1 0 0 0 1 2 1 0 2 1 1 0 0 2 0 2 0 0 1 1 1 0 0 2 0 0 0 0 1 1 1 0 1 0 0 0 0 1 0 2 2 0 2 1 1 1 0 0 2 1 1 1 0 0 0 0 1 1 1 0 2 0 0 0 1 1 1 0 1 0 1 0 0 1 1 0 0 0 1 0 1 0 2 0 1 1 1 2 1 1 0 0 2 0 1 2 0 0 0 1 1 1 1 1 2 1 1 1 1 1 0 0 0 2 1 2 2 0 0 0 0 0 1 2 2 1 0 0 0 0 1 1 1 1 0 0 1 0 2 2 0 0 0 0 2 0 0 2 0 1 1 0 2 0 1 0 0 0 0 0 0 0 1 1 0 2 0 1 0 1 0 0 2 1 1 0 1 0 0 0 1 0 0 1 0 1 0 0 0 1 0 0 0 0 1 1 1 0 0 0 0 1 1 1 1 0 1 0 2 0 0 1 0 2 1 1 1 1 1 1 0 0 0 0 2 0 0 0 1 1 1 1 0 0 0 0 0 0 1 0 1 2 2 2 2 2 2 0 1 1 0 0 1 0 0 2 0 0 0 2 1 1 0 0 2 1 0 1 2 2 2 0 0 2 0 2 0 2 2 1 0 0 2 0 0 0 0 0 2 0 0 1 2 1 1 1 0 0 0 1 2 0 1 0 0 1 1 2 0 1 1 1 0 1 0 1 0 1 1 1 1 0 0 0 1 2 0 0 1 0 0 1 0 1 1 1 1 1 0 0 2 1 1 0 0 0 0 1 2 0 2 0 0 2 2 0 2 2 0 1 1 0 0 0 0 0 0 0 0 0 1 1 2 0 2 0 0 2 0 0 0 1 1 0 0 0 0 0 0 0 0 1 1 0 0 0 0 2 0 0 0 1 0 1 0 0 0 2 1 2 0 0 1 0 1 1 0 2 1 0 0 1 2 0 2 0 0 0 2 1 1 1 0 1 2 0 2 1 2 0 0 1 0 0 0 1 2 2 0 1 1 0 2 2 0 0 2 0 2 0 1 1 0 1 2 1 0 1 1 1 1 1 0 1 0 1 0 1 0 1 0 1 1 0 0 0 0 0 0 0 0 0 0 1 2 1 0 0 1 0 0 0 2 0 0 0 0 1 0 1 2 1 1 0 0 0 0 0 1 0 0 0 0 1 0 0 0 0 0 1 0 0 1 2 0 0 1 1 2 2 2 0 0 1 1 0 0 0 0 0 2 1 2 1 1 1 2 0 1 1 2 0 1 2 2 0 0 1 0 0 1 0 1 0 1 2 0 1 0 0 0 0 0 0 0 0 0 1 0 1 1 1 2 1 1 0 0 0 0 0 0 0 0 0 1 0 1 0 1 0 1 1 1 0 0 0 0 0 1 0 1 1 0 0 2 0 0 0 0 0 0 0 0 0 0 1 0 0 1 1 0 0 0 1 0 0 1 0 0 2 0 0 2 0 0 0 0 0 1 1 0 1 1 1 1 2 2 2 2 0 0 0 2 1 0 2 2 0 1 0 1 1 1 0 0 1 1 2 0 2 0 0 2 2 1 0 0 0 1 1 0 1 1 0 1 0 0 0 1 1 1 0 0 2 1 0 0 2 1 0 0 2 0 1 1 1 1 2 1 2 2 0 0 2 0 0 1 2 0 0 0 0 0 0 0 0 2 2 0 2 0 0 1 1 1 0 1 2 0 0 0 0 0 0 2 1 0 0 0 1 0 0 0
169 0 0 2 0 0 1 2 0 0 0 0 2 2 1 1 1 0 0 0 0 0 0 0 0 0 1 1 0 2 2 1 0 0 0 1 2 1 0 1 1 1 1 1 0 1 0 0 1 0 0 0 1 2 0 0 0 0 0 1 0 1 0 0 0 0 2 0 0 0 0 1 1 2 1 2 1 1 1 0 1 0 0 0 2 0 0 1 2 2 0 1 0 2 1 1 0 0 0 0 2 0 0 0 2 2 1 0 1 1 0 0 1 2 1 1 1 0 1 0 0 0 2 0 0 0 0 2 2 2 0 0 1 1 0 0 1 0 0 0 0 2 0 0 1 1 1 0 0 1 0 0 0 2 0 0 0 1 1 0 0 0 0 2 2 2 1 1 1 1 0 0 0 1 1 2 1 0 0 0 0 0 1 0 0 0 2 1 1 1 1 1 0 0 1 1 0 0 0 0 0 0 0 0 2 0 2 1 0 0 1 0 1 0 1 0 0 1 2 0 2 1 0 2 0 0 1 0 0 0 0 0 0 0 0 0 0 2 2 0 0 1 2 0 2 0 0 1 1 1 0 0 2 0 0 0 1 1 1 1 0 1 0 1 1 0 1 0 1 0 0 2 0 1 1 0 0 2 1 1 0 0 2 1 2 2 2 2 0 2 0 0 0 2 2 1 0 0 0 0 1 0 1 1 0 1 0 0 0 0 0 0 0 1 0 0 1 0 0 0 0 1 2 2 2 0 1 0 1 0 2 0 0 0 0 0 0 2 0 1 1 1 2 0 2 2 0 1 2 0 0 0 1 2 0 0 1 0 0 2 2 2 1 0 1 0 0 2 2 0 0 0 1 2 0 1 1 0 1 1 1 1 0 0 0 1 1 0 0 0 0 0 1 0 1 0 0 0 0 0 0 0 0 0 0 0 0 0 0 2 0 0 1 0 1 0 0 0 0 0 0 2 0 2 1 1 1 0 0 0 1 0 0 1 0 0 0 0 0 0 2 0 1 1 0 2 0 0 0 0 0 0 1 1 1 1 0 1 1 0 2 0 0 0 0 0 0 1 0 0 2 1 0 0 1 0 0 1 2 1 1 1 1 1 1 0 1 0 1 0 1 1 2 0 2 0 0 1 0 1 1 1 0 1 1 1 1 1 0 1 0 1 2 1 0 2 1 1 0 1 1 1 0 0 0 1 1 0 1 1 1 0 0 0 2 1 2 0 1 1 1 0 1 0 1 1 0 2 2 1 0 0 0 0 1 0 1 0 0 1 0 0 1 0 0 0 2 1 1 0 0 1 0 0 0 0 1 0 0 2 0 0 1 0 1 0 0 0 0 0 0 0 1 0 1 1 1 0 0 0 0 1 1 2 0 0 1 0 0 1 0 0 0 1 1 1 1 0 0 0 1 1 0 0 0 0 2 2 0 0 1 0 0 1 1 0 1 1 2 0 0 0 0 0 1 0 2 1 1 1 0 1 0 1 0 0 1 1 1 0 0 0 1 0 1 1 1 2 0 0 0 0 1 0 0 2 2 1 1 1 1 0 1 1 1 1 0 2 1 0 0 2 0 2 0 0 2 0 1 1 0 1 0 0 2 0 2 0 1 1 0 0 1 0 1 1 0 1 0 0 0 0 0 0 1 0 0 0 0 0 0 1 0 1 0 0 1 0 1 2 0 2 0 0 0 0 0 1 1 1 1 1 0 0 0 0 2 0 1 1 0 1 2 0 0 0 0 2 1 1 0 0 2 0 0 0 0 1 1 1 0 2 1 2 0 1 1 2 2 2 0 0 2 2 1 1 0 0 0 0 0 2 0 2 2 0 2 1 1 0 0 0 1 1 1 0 2 1 1 1 0 1 0 1 1 0 0 0 1 0 1 0 1 1 0 1 0 1 1 1 1 1 0 1 1 0 1 0 0 0 1 0 0 2 0 0 0 0 0 0 1 0 1 0 0 1 0 0 0 0 0 0 2 0 0 1 0 2 1 2 2 0 0 0 0 0 0 2 0 0 0 0 0 1 2 1 1 2 0 0 1 2 0 0 1 1 1 1 0 0 0 0 0 1 1 1 1 1 2 0 1 1 2 2 0 0 1 1 1 0 1 1 0 0 1 2 1 0 2 1 0 0 2 1 1 1 1 1 0 1 2 0 2 0 1 0 1 1 1 0 1 2 0 1 1 0 1 0 1 0 0 0 0 0 0 1 1 0 2 1 1 1 1 1 0 0 0 0 0 1 0 0 0 1 0 0 0 0 1 0 2 2
170 0 0 1 0 0 0 1 1 2 0 0 0 0 0 0 0 1 1 1 1 1 0 0 0 0 1 0 1 2 2 0 2 2 0 0 1 1 0 0 0 2 1 0 0 2 1 0 0 1 1 0 1 2 0 2 1 1 0 0 2 2 0 0 0 1 1 0 0 0 0 0 2 2 2 2 0 0 0 0 0 0 1 1 1 0 0 0 2 2 0 0 1 0 1 1 0 2 0 2 0 0 0 0 1 1 2 0 0 2 2 2 1 2 0 0 0 1 1 1 1 1 2 1 0 0 0 0 0 0 1 0 1 1 0 0 0 0 0 1 1 1 0 0 0 0 0 0 0 2 1 0 0 0 0 1 1 1 1 0 0 0 0 2 1 2 0 1 1 2 1 1 0 2 0 1 0 1 0 0 0 1 1 0 0 0 2 2 2 1 1 1 0 0 1 1 0 0 0 1 0 1 0 0 2 0 2 1 0 0 0 0 1 0 1 2 1 1 1 0 1 1 1 1 1 0 2 1 0 0 0 0 0 1 2 1 0 2 2 0 0 1 1 0 1 0 0 0 0 0 0 0 0 0 0 0 1 0 0 0 2 2 1 1 1 0 1 1 2 2 0 1 0 2 0 0 0 1 1 0 1 1 2 0 2 2 2 2 2 2 2 2 0 1 2 1 0 0 1 0 1 1 2 0 1 0 0 1 1 2 1 0 0 1 2 1 1 0 0 1 1 2 1 1 1 0 1 0 0 1 2 2 0 0 0 0 0 0 2 2 1 2 1 1 2 2 0 1 1 1 2 0 1 1 1 1 0 0 0 1 1 1 0 0 0 0 0 1 2 0 1 1 1 1 1 1 2 0 0 2 0 1 0 1 0 1 1 0 0 1 0 0 1 0 1 0 1 1 1 0 0 2 1 0 0 0 1 0 0 1 0 0 1 0 1 0 1 0 0 0 0 1 0 2 0 1 0 0 0 0 0 0 0 2 2 1 0 0 0 0 0 0 2 0 0 1 1 0 1 0 0 0 1 2 2 1 1 1 1 0 1 0 0 1 0 1 1 0 0 0 0 1 2 2 0 0 0 0 2 1 1 2 1 1 2 1 0 1 2 0 2 0 0 2 1 1 0 1 0 1 1 1 1 1 1 0 1 1 1 1 0 1 1 1 0 2 0 2 0 1 0 2 1 1 1 1 0 1 0 2 1 0 1 1 1 0 1 0 1 2 0 1 1 0 2 1 1 2 2 1 0 1 0 0 1 1 0 1 2 0 0 2 0 1 1 0 2 0 0 1 0 1 0 0 0 1 1 0 0 2 0 0 1 1 1 0 1 0 0 0 0 0 1 0 0 0 1 0 0 0 0 2 2 2 0 0 2 0 0 0 0 0 0 1 0 1 1 0 1 1 0 2 0 0 0 2 2 1 0 0 1 0 1 0 0 2 0 0 2 0 0 1 0 1 2 0 2 1 1 1 1 2 1 2 1 1 1 2 1 0 0 0 1 1 1 1 0 2 0 0 2 0 1 0 1 1 1 0 1 1 0 1 2 0 0 2 0 0 2 2 2 0 0 0 0 0 0 0 1 2 0 2 0 0 0 0 1 2 2 0 2 2 0 0 0 0 0 1 1 1 0 0 0 1 1 1 0 0 0 0 0 1 0 0 0 1 0 0 2 2 1 0 0 0 0 0 0 0 1 1 0 1 2 1 0 0 0 0 1 0 0 0 2 0 0 0 0 2 1 1 0 1 0 0 0 0 0 1 1 1 1 2 1 0 0 1 1 2 2 1 0 0 2 2 0 0 0 0 0 1 1 2 0 1 2 0 1 0 0 1 0 0 0 0 1 1 1 0 1 1 1 2 1 2 2 0 1 0 0 1 0 0 1 1 0 1 0 0 0 0 1 1 0 0 0 0 0 0 0 0 1 0 1 2 0 1 0 0 0 0 0 0 0 0 0 1 1 1 2 0 1 0 2 0 0 2 0 1 1 1 2 0 0 0 0 1 1 2 0 1 1 0 0 1 1 1 1 2 0 0 0 2 0 0 1 1 1 1 0 0 0 0 0 0 1 0 1 0 1 0 0 1 0 0 0 1 1 2 2 1 2 2 0 1 0 0 0 0 2 0 0 0 2 1 0 2 2 0 0 0 2 0 0 1 1 0 2 0 0 1 0 0 1 0 1 0 0 0 1 0 0 0 0 0 0 0 0 0 1 0 0 2 0 0 0 1 1 0 0 2 0 2 0 1 0 0 1 2 1 0 2 1
171 1 0 1 0 0 0 0 0 0 0 2 1 0 0 0 0 0 0 0 0 0 0 1 1 1 1 0 2 2 2 0 0 2 1 1 2 0 0 1 1 0 1 1 0 1 1 0 1 1 1 0 1 1 0 1 0 1 0 0 1 1 1 1 0 1 1 0 0 0 0 1 2 1 1 1 0 2 2 0 2 0 0 0 2 0 0 0 1 2 0 0 0 2 1 1 0 1 0 2 1 0 1 0 0 0 2 0 1 1 1 2 0 1 0 0 0 0 0 2 2 0 2 1 0 1 1 1 1 1 1 1 0 0 0 0 0 0 0 1 0 2 0 0 1 0 0 0 0 0 0 0 0 1 2 1 0 1 0 0 0 0 0 1 0 1 0 0 1 2 0 2 0 2 1 2 0 0 0 0 0 0 0 0 1 1 1 0 0 0 0 0 0 0 2 2 1 0 0 0 0 0 0 0 2 0 2 0 1 0 1 1 1 0 2 0 0 0 1 0 0 0 0 2 0 0 1 1 0 0 1 1 0 0 1 0 1 2 2 0 0 0 2 0 1 0 0 0 0 0 0 0 1 0 0 0 2 0 0 0 0 0 0 0 0 0 0 0 1 1 0 1 0 1 0 0 0 1 2 1 0 0 2 1 2 2 2 2 1 2 1 1 2 0 2 0 1 1 0 1 1 1 2 0 2 0 1 1 1 1 0 0 0 1 1 1 2 0 0 1 1 2 2 1 2 0 1 0 2 2 2 0 0 2 0 0 0 1 1 0 1 2 2 0 1 1 1 0 1 2 2 0 2 2 1 0 1 1 0 2 2 2 1 0 1 0 0 1 2 0 1 1 0 1 1 0 0 0 1 1 0 2 0 0 1 1 1 0 0 1 1 0 0 0 2 0 0 0 1 1 0 1 0 2 0 2 0 0 0 2 0 0 1 1 1 0 1 1 0 1 0 1 1 1 0 1 0 0 0 0 0 0 0 2 0 0 0 1 0 0 1 0 2 0 0 1 1 2 0 1 0 2 1 2 1 1 0 1 0 1 0 0 1 0 0 0 0 1 0 0 1 1 2 2 1 1 0 0 2 0 2 2 2 2 0 0 1 0 1 0 1 1 0 2 2 0 2 0 0 2 2 1 2 0 2 1 2 1 1 0 0 2 1 0 1 0 0 2 0 1 1 2 2 0 0 0 0 2 0 2 0 2 1 0 1 0 1 0 1 1 0 0 1 0 0 0 0 1 1 1 0 1 0 0 1 0 0 1 0 1 1 0 0 0 0 0 1 1 1 0 0 0 0 0 0 0 2 1 0 2 0 0 2 1 2 0 2 0 0 0 0 0 1 0 0 0 0 0 1 1 1 2 0 2 0 0 1 0 0 0 1 0 0 1 0 1 0 0 0 0 2 2 0 0 0 1 2 2 0 0 1 0 0 0 0 0 1 1 2 0 1 0 1 1 2 0 1 2 2 2 1 1 1 1 1 1 2 1 1 0 0 0 1 2 0 2 2 1 0 0 1 0 0 1 1 2 2 0 1 1 1 1 2 1 1 2 0 1 1 2 1 0 0 2 0 0 0 0 2 2 0 1 0 0 0 0 1 1 2 1 0 0 0 0 1 1 1 1 1 1 0 0 1 2 1 0 0 2 1 0 1 2 0 1 0 0 1 0 1 0 0 0 0 0 0 0 0 0 1 1 0 1 1 0 0 1 1 0 1 0 0 0 1 0 1 1 1 0 0 0 0 0 1 0 0 1 1 1 1 0 1 1 1 1 1 2 0 1 1 2 0 1 2 0 0 0 0 0 0 1 0 0 0 2 1 1 0 0 0 0 1 1 1 1 1 0 2 0 2 2 2 2 1 2 1 0 0 0 1 0 1 0 0 1 0 1 0 0 1 1 1 1 1 1 1 0 1 1 0 1 1 0 1 2 0 0 0 1 1 1 0 0 0 0 0 0 1 0 0 0 0 0 0 1 0 1 0 1 1 1 2 0 1 0 1 2 1 1 1 0 0 0 1 1 1 1 1 2 0 0 0 2 0 0 0 2 0 0 1 1 1 0 0 0 1 2 2 2 2 0 0 2 2 1 0 0 0 1 0 0 2 2 0 2 0 0 0 1 1 0 0 0 2 2 2 0 0 1 0 0 2 0 2 0 1 1 1 1 1 1 1 1 1 0 2 0 0 0 0 0 0 0 0 0 0 0 1 0 2 0 0 1 0 0 0 0 1 0 0 1 0 0 1 1 1 0 0 1 2 0 1 0
172 0 0 2 0 0 0 2 0 1 0 0 0 0 0 0 0 0 1 1 1 1 0 1 1 1 1 0 1 2 2 0 0 2 1 1 2 1 0 0 0 2 0 0 0 0 0 0 2 0 0 0 1 1 0 1 0 0 0 0 1 2 2 2 1 1 1 0 0 0 0 0 1 2 1 2 1 0 0 0 0 0 0 0 1 0 1 1 1 2 0 1 1 1 0 2 0 0 0 1 1 1 0 0 0 0 2 1 1 1 0 1 0 2 0 0 0 0 1 1 1 0 2 1 0 1 1 2 2 2 0 0 0 1 1 1 0 0 2 0 2 0 0 0 1 0 0 0 0 1 0 0 0 0 0 0 0 0 0 0 0 0 0 2 2 2 0 1 1 1 0 0 0 2 0 1 0 2 0 2 0 0 0 1 1 2 1 0 0 0 0 0 2 2 2 2 1 0 0 0 0 0 0 1 2 0 2 0 1 1 1 1 0 1 1 0 0 1 1 0 0 0 0 1 1 1 1 2 0 0 0 0 0 1 1 0 1 1 1 0 0 0 2 0 2 0 0 0 0 0 0 0 0 0 0 0 0 0 0 0 0 0 0 0 0 0 0 0 1 1 0 1 2 2 0 0 1 2 2 1 1 0 1 0 2 0 1 1 1 2 0 0 2 0 2 0 1 0 0 0 2 0 2 0 0 0 2 0 1 2 1 1 0 2 1 0 2 0 0 0 0 2 0 1 2 0 1 0 0 1 2 1 0 2 0 0 0 0 2 0 0 0 2 0 0 0 1 1 1 1 1 0 1 2 0 0 1 1 0 2 2 2 0 1 0 0 0 2 2 0 0 0 1 2 1 0 0 1 0 2 2 0 0 1 1 2 1 1 1 0 0 1 1 0 2 2 2 0 0 0 0 0 2 0 0 0 1 0 0 2 0 0 2 0 2 0 0 0 1 0 0 1 0 2 1 1 1 0 0 0 1 0 0 1 2 1 0 1 0 0 1 0 1 1 1 2 1 0 1 0 0 0 0 1 0 0 0 1 1 1 1 0 0 0 0 0 0 1 0 1 1 1 1 1 2 0 2 0 2 0 1 2 2 2 1 1 1 1 2 1 1 0 0 2 1 0 2 1 1 1 1 1 0 1 0 0 1 1 0 1 0 0 1 1 0 1 0 2 0 1 2 2 2 1 1 0 0 0 2 2 0 0 2 1 0 1 2 0 1 0 1 0 1 0 1 1 1 2 2 0 0 0 0 0 1 1 0 1 0 1 0 0 1 1 1 1 1 0 0 0 1 1 1 0 1 0 1 1 0 2 0 0 1 0 1 0 1 0 0 0 0 1 1 0 0 1 0 0 0 0 0 2 1 1 0 1 1 0 0 1 0 0 0 0 0 0 0 0 0 0 1 1 1 1 0 0 1 1 0 0 0 0 0 0 0 0 1 2 1 1 1 0 1 2 2 0 1 1 1 1 1 1 1 2 1 1 1 2 1 0 0 0 1 1 0 1 0 2 0 0 2 0 1 0 0 1 0 1 1 1 1 0 2 1 1 2 1 2 1 1 2 0 0 2 1 0 2 0 2 2 0 2 0 0 1 0 2 2 2 0 0 0 0 0 0 0 0 2 1 1 0 0 0 1 0 1 0 2 2 0 1 2 0 0 0 2 0 0 2 2 2 0 0 0 0 0 0 1 0 0 0 0 0 0 0 1 0 0 0 0 0 0 1 1 0 1 1 1 0 0 0 0 2 1 0 0 0 0 0 1 0 2 1 0 0 2 0 1 1 1 0 1 2 1 0 0 0 1 0 1 1 1 0 1 2 0 1 0 0 2 0 1 1 1 2 1 1 1 0 1 1 1 0 2 2 0 1 0 1 0 1 0 0 0 0 2 1 0 0 0 0 0 1 1 1 0 1 0 0 0 2 0 1 1 1 0 1 0 0 0 0 0 1 1 0 1 2 0 1 0 0 0 1 0 0 1 0 0 2 1 1 0 0 0 0 1 1 1 0 0 0 0 0 1 1 1 1 1 0 0 0 2 0 0 2 1 1 0 0 1 0 1 0 0 1 1 2 2 1 1 1 1 2 2 0 1 2 0 0 1 1 1 0 2 0 0 0 1 1 0 0 0 2 1 0 0 2 1 0 0 2 0 2 2 1 0 2 0 0 0 0 0 2 0 2 0 0 0 0 0 0 0 0 1 1 1 1 1 1 0 0 1 0 2 0 0 1 0 1 1 0 1 1 2 2 0 0 0 0 0 1 1
173 1 0 1 0 0 0 2 0 2 0 1 0 0 0 0 0 0 0 0 0 0 1 1 1 0 0 1 0 2 1 0 1 2 1 0 2 1 0 1 1 1 0 1 0 1 1 0 1 0 1 0 1 1 0 0 0 0 0 2 0 0 2 2 0 1 0 0 0 0 0 1 2 2 1 2 1 2 2 0 2 0 0 0 1 0 0 1 2 2 0 1 0 1 1 2 0 0 0 1 2 0 0 0 1 1 2 1 2 1 0 1 0 2 1 1 1 0 1 1 1 0 2 2 0 2 2 2 0 2 2 0 0 1 0 0 0 0 0 1 2 0 1 0 1 0 0 0 0 0 0 0 2 0 0 0 1 0 0 0 0 0 0 2 1 2 0 2 1 1 1 0 0 2 1 0 0 0 0 0 0 0 1 0 1 1 1 1 0 0 0 1 0 0 2 2 1 0 0 0 0 0 0 0 2 0 1 1 1 1 0 0 1 0 2 1 1 0 0 0 0 0 0 2 0 0 0 1 0 0 1 1 2 2 1 0 1 2 2 0 0 0 2 0 2 0 0 0 0 0 0 0 1 0 0 1 0 0 0 0 0 0 1 2 0 0 0 0 1 0 0 2 1 1 0 0 0 2 2 0 0 0 2 2 2 2 2 2 1 2 2 0 1 0 2 0 1 1 1 0 0 0 2 0 2 1 1 0 1 2 1 1 0 1 1 0 2 0 0 1 0 1 2 1 2 0 2 0 1 2 2 0 1 2 0 0 0 1 1 0 0 1 2 0 0 0 2 2 1 1 1 1 2 2 0 0 1 1 0 1 1 1 2 0 2 0 0 0 1 0 1 1 1 1 1 0 2 0 0 2 2 0 0 1 0 1 1 0 0 1 0 1 1 0 2 2 2 0 2 2 0 1 2 0 0 0 0 1 1 1 1 0 1 1 2 0 0 0 0 0 2 1 0 1 0 0 0 0 0 0 0 0 0 2 2 2 0 1 0 0 1 0 2 0 0 1 1 0 1 0 1 0 0 1 0 0 0 0 0 0 1 0 0 0 0 0 0 1 0 1 2 2 2 2 2 1 1 0 1 1 2 0 1 1 1 0 1 1 1 1 1 1 0 1 0 0 2 1 1 2 1 1 0 1 1 1 1 1 2 0 1 1 1 0 0 1 1 2 0 0 1 2 0 0 0 1 1 0 0 0 2 0 1 1 0 1 2 1 2 2 0 1 1 0 1 1 0 2 2 0 0 0 0 1 2 0 0 1 0 1 0 0 0 0 0 0 2 0 0 1 1 1 1 0 1 0 2 1 0 2 0 0 1 0 1 0 1 0 1 1 0 0 0 0 0 0 2 0 0 1 1 2 1 1 0 1 1 0 0 1 1 0 0 1 0 1 1 0 1 0 0 1 1 1 0 1 2 2 0 0 0 0 1 0 0 0 1 1 2 0 0 0 2 2 2 0 0 1 1 1 1 1 0 2 0 0 0 2 1 0 0 0 1 1 0 1 1 1 1 1 0 1 0 2 2 2 2 0 0 0 1 0 2 2 1 2 1 2 1 0 0 2 0 1 0 0 2 0 1 2 0 1 0 0 0 0 1 1 2 1 0 0 0 1 0 0 2 1 1 1 0 0 1 1 1 0 0 1 0 0 0 2 0 0 0 1 0 0 1 1 0 0 0 0 1 1 0 0 1 1 0 1 0 0 0 0 0 0 2 0 0 1 2 0 0 0 0 1 2 2 1 2 2 1 1 0 0 1 1 0 1 2 1 0 0 2 1 2 2 2 0 0 2 2 0 0 0 0 0 0 0 1 0 2 2 0 2 0 0 2 0 0 1 2 2 0 2 0 2 2 1 2 0 2 2 0 2 0 1 0 0 2 1 1 0 1 0 1 0 0 0 0 2 2 2 0 2 0 0 0 2 0 1 1 0 0 0 0 1 0 0 0 1 0 0 0 0 0 1 0 1 0 0 1 0 1 0 0 1 0 1 0 0 0 0 0 1 2 0 0 0 0 0 2 1 1 1 1 0 0 0 2 0 0 1 1 0 1 0 0 0 0 0 0 1 1 2 0 2 0 0 2 2 1 0 0 1 0 0 0 1 1 0 1 0 0 0 1 1 0 0 0 2 1 0 1 1 0 0 0 2 0 1 1 1 0 2 0 0 1 1 1 0 0 1 0 2 0 1 0 0 0 0 0 0 1 2 2 0 1 0 2 0 1 0 0 0 0 0 2 0 1 0 0 0 0 0 1 0 0 0 0
174 1 1 1 0 0 0 1 0 1 1 1 0 1 0 0 0 0 2 1 1 1 0 0 0 0 0 0 0 2 1 1 0 1 0 0 1 1 0 1 1 1 0 0 0 0 0 0 2 0 0 0 1 1 0 0 0 1 0 2 1 1 2 2 0 1 1 0 0 1 1 2 1 2 1 2 1 0 0 0 0 0 0 0 2 0 0 1 2 2 0 0 0 2 0 2 0 1 1 1 1 0 0 0 2 2 1 2 2 0 0 2 0 0 0 0 0 0 1 1 1 0 2 1 0 1 1 1 0 1 1 0 0 2 1 1 0 0 0 0 0 2 1 0 1 0 0 0 0 2 1 1 0 0 0 1 0 0 0 1 0 0 0 2 0 1 0 1 1 1 0 0 1 1 0 0 0 1 0 1 0 0 0 1 0 1 2 1 0 0 0 0 0 1 2 1 1 0 0 0 0 0 0 1 2 0 2 0 2 0 0 0 1 0 0 2 1 0 2 1 2 0 1 2 0 0 2 0 0 0 1 1 0 0 2 0 0 2 2 0 0 0 2 1 2 0 1 0 0 0 0 0 1 0 0 0 0 0 0 0 0 0 0 0 0 0 0 2 2 2 0 1 0 2 0 0 1 2 2 0 0 0 1 1 1 1 1 2 2 2 2 2 0 0 2 0 0 1 0 1 2 1 1 1 1 0 0 0 1 1 1 1 0 2 0 0 1 1 0 0 0 1 2 1 1 0 0 0 2 0 1 2 1 0 0 0 0 1 1 0 0 1 2 0 0 0 1 1 0 1 1 0 0 0 0 2 0 1 0 1 1 2 2 0 2 1 0 1 2 0 1 1 0 2 0 0 2 1 0 2 1 1 0 2 0 0 1 0 0 0 0 0 1 0 2 1 1 1 0 0 0 0 1 1 0 0 1 1 0 2 0 0 1 0 1 1 0 0 2 0 0 0 1 0 2 2 1 0 0 1 1 1 0 1 1 0 0 2 0 1 2 0 1 1 1 2 2 1 0 0 0 0 0 1 0 0 0 0 1 1 1 0 1 0 1 2 2 0 0 0 1 1 2 2 2 1 1 0 1 0 1 1 1 1 2 0 0 1 2 1 0 0 0 2 0 0 0 1 1 2 1 1 2 0 2 0 2 1 1 0 0 2 1 0 0 0 0 2 0 2 1 2 0 0 0 1 0 0 0 1 2 0 0 0 1 0 1 0 1 1 1 0 2 0 2 0 1 2 2 0 0 0 0 0 1 1 0 1 0 1 1 0 1 0 0 1 1 1 1 0 0 2 1 0 0 1 2 2 0 2 0 0 1 0 1 0 0 2 0 0 0 0 0 0 1 0 0 0 1 0 1 1 1 1 0 1 1 0 0 1 0 0 0 2 0 0 0 0 0 1 0 0 0 0 0 1 2 1 0 0 1 0 0 0 0 0 0 1 2 0 0 1 0 1 1 0 2 0 1 1 0 1 1 2 1 1 1 2 1 0 0 0 1 1 1 2 2 2 0 0 2 0 2 0 0 1 1 1 1 1 1 0 1 0 0 1 1 1 2 1 1 1 0 1 0 0 2 0 0 2 1 1 0 0 0 0 1 1 2 1 1 1 0 0 0 0 0 2 2 2 0 0 0 1 2 0 0 0 0 0 0 0 0 0 0 1 0 0 2 2 1 0 0 0 0 0 0 1 1 1 1 1 1 0 0 0 0 0 2 1 0 1 1 0 0 1 1 1 0 0 0 0 1 0 0 1 0 2 2 0 0 1 0 0 1 2 0 2 1 2 1 1 2 2 0 0 0 0 0 0 0 1 0 1 2 0 0 0 0 1 0 0 1 0 1 0 1 2 1 2 2 2 1 2 2 0 0 0 0 1 0 0 1 1 0 0 0 0 1 1 1 1 1 1 1 0 1 0 0 0 2 0 0 2 0 0 0 0 0 0 1 0 0 0 0 1 0 1 1 0 1 0 1 0 0 1 0 1 2 2 1 0 0 1 1 1 0 0 0 1 2 0 0 2 2 2 2 2 0 0 0 2 1 0 2 2 0 1 1 0 0 0 0 0 1 1 1 1 2 1 0 2 1 1 1 0 0 1 0 1 2 2 0 1 1 1 1 1 1 0 0 0 2 1 1 0 0 0 0 1 1 0 1 1 1 0 1 0 0 2 0 0 1 0 1 0 0 0 1 1 0 1 0 0 0 0 1 1 1 0 0 1 0 0 0 0 0 0 0 1 0 0 0 0 0 0 1 0 2 0 1 1
175 0 1 2 0 0 0 2 1 2 0 0 1 2 1 0 0 0 0 0 0 0 0 0 0 0 1 0 0 2 2 0 1 1 1 1 2 2 0 2 2 0 0 0 1 0 0 0 1 1 1 0 0 1 2 0 0 0 0 1 0 1 1 1 0 0 0 0 0 1 1 2 2 1 1 1 0 0 0 0 1 0 0 1 2 0 0 1 2 2 0 1 1 1 0 1 0 0 0 1 2 0 0 1 1 1 2 1 1 1 0 1 1 2 1 1 1 0 0 1 1 0 2 1 0 1 1 0 0 0 1 0 1 1 0 0 1 0 0 2 1 1 0 0 0 0 0 1 1 1 0 2 0 0 0 0 0 0 0 1 1 0 1 2 1 2 1 1 0 0 0 1 1 1 0 1 1 0 0 0 0 0 1 1 0 1 2 2 0 0 0 2 1 1 2 0 1 0 0 0 0 0 0 0 2 1 2 1 1 1 1 1 2 0 1 0 1 0 1 0 1 1 1 2 0 0 2 1 0 0 0 0 0 0 2 0 0 2 2 0 0 0 1 0 2 1 1 0 1 1 1 1 1 1 1 1 0 0 0 0 0 0 0 0 0 0 0 0 0 0 0 1 2 2 0 0 2 2 2 2 0 0 2 1 1 1 1 0 0 2 0 1 0 1 2 1 0 2 1 0 0 0 2 0 1 0 0 0 1 1 0 1 0 2 1 1 1 0 0 0 1 1 0 1 1 0 1 0 0 1 2 0 0 2 0 0 0 1 1 1 1 1 2 0 0 0 0 1 0 1 1 0 2 2 0 0 1 0 0 2 2 2 1 0 1 2 0 2 2 0 0 0 0 2 1 0 0 0 2 0 0 1 0 1 0 1 0 0 0 0 1 2 1 1 1 1 2 2 0 0 0 1 1 1 0 1 0 1 0 2 0 0 1 1 2 0 0 0 0 0 2 1 1 1 1 2 1 0 0 0 0 0 1 0 1 2 0 0 0 0 0 0 1 1 1 2 1 1 0 0 0 0 2 2 2 0 0 1 2 1 1 0 0 2 2 2 2 1 0 1 1 1 1 1 2 0 2 1 2 0 0 2 2 2 1 1 1 1 1 0 0 1 0 2 2 0 2 1 1 1 1 1 1 1 1 2 1 0 0 1 0 2 1 1 1 1 0 2 0 1 0 2 2 1 1 0 0 0 0 1 2 0 0 0 0 1 2 0 1 1 0 1 1 0 1 0 1 1 1 2 0 0 0 1 2 0 0 1 0 0 0 0 0 0 0 0 2 1 1 0 1 2 1 0 0 0 0 1 0 2 0 0 0 0 0 0 0 0 1 1 1 0 1 0 0 0 0 0 0 1 1 1 0 1 1 0 1 0 0 1 0 0 0 1 0 0 0 0 0 0 0 0 1 1 0 0 1 1 0 0 1 0 1 0 0 0 1 1 2 0 1 0 0 0 1 0 2 1 0 0 1 2 0 1 0 0 2 2 2 0 0 0 1 0 1 1 1 2 1 0 0 1 1 0 0 1 0 0 1 1 0 2 1 1 1 1 0 2 1 1 2 0 0 1 0 0 1 0 1 1 0 2 0 0 0 0 0 2 2 0 1 1 0 1 0 0 1 1 1 1 1 0 0 1 1 0 0 0 0 0 0 0 0 0 0 1 0 0 1 1 0 0 1 1 0 1 0 0 0 0 0 0 1 0 0 0 1 0 2 0 0 1 1 0 0 1 1 1 0 0 0 0 2 0 0 0 0 0 0 2 0 2 1 0 0 1 1 1 1 2 0 1 2 2 1 1 0 0 0 0 0 1 0 1 2 1 1 0 0 0 0 0 1 1 1 0 1 1 2 2 1 2 0 1 2 0 2 0 0 0 0 0 1 1 0 1 0 1 1 1 1 2 0 0 1 0 0 2 0 0 1 1 0 2 0 0 0 0 0 0 1 0 0 0 0 0 1 2 2 0 0 0 1 0 0 1 0 1 2 2 2 0 1 1 2 2 0 1 0 0 1 0 0 2 2 2 2 1 0 0 0 1 0 0 2 1 1 0 0 0 0 1 0 0 0 1 1 1 1 1 0 2 2 2 0 1 0 1 0 1 2 2 2 2 0 2 0 1 2 1 0 0 2 2 1 1 1 0 0 0 1 0 2 2 0 0 2 1 1 1 1 1 0 0 1 0 1 0 0 0 0 0 0 0 0 2 2 2 1 0 0 1 0 0 1 0 0 0 0 0 0 0 0 2 2 0 0 0 1 0 0 0
176 1 0 1 0 0 0 1 1 1 1 1 0 1 0 0 0 0 1 1 1 1 0 0 0 0 1 0 1 2 2 0 0 1 1 0 1 1 0 0 0 1 0 1 0 0 0 0 2 0 0 0 0 0 2 0 0 1 0 1 0 1 1 0 1 0 2 1 0 0 0 1 2 1 0 1 1 0 0 0 0 0 0 0 2 0 0 1 1 2 0 1 2 2 1 1 0 2 0 2 0 0 0 1 1 1 2 0 0 2 0 0 0 2 0 0 0 0 0 2 2 0 2 1 0 1 1 2 0 2 1 1 0 0 0 0 0 0 0 0 1 1 0 0 0 0 0 0 0 1 1 0 0 0 0 0 0 0 0 1 0 0 0 1 2 2 1 2 1 1 1 0 0 2 1 1 0 0 0 0 0 1 0 0 0 0 1 2 1 1 1 2 0 1 2 1 0 0 0 1 0 1 1 1 2 0 2 0 1 0 0 1 1 0 0 0 1 2 0 0 1 0 0 2 0 0 0 0 0 0 0 0 0 0 1 0 0 2 2 0 0 1 2 0 2 0 0 0 0 0 0 0 2 0 0 0 0 1 1 1 0 1 1 0 1 0 1 0 1 1 1 1 0 2 1 1 0 2 2 2 0 0 1 1 2 0 1 0 0 2 0 1 1 0 2 0 0 1 1 0 1 1 1 1 0 0 0 0 0 2 0 1 0 2 1 1 2 1 1 0 0 2 2 1 1 0 1 0 1 1 0 2 0 1 0 0 0 0 2 1 1 1 1 0 1 1 2 0 0 2 2 0 1 0 0 2 1 2 0 0 0 0 0 0 0 1 0 0 2 0 2 2 1 1 1 0 2 0 0 2 1 2 0 1 1 0 0 0 0 0 0 0 2 0 2 1 1 0 0 0 0 0 0 2 1 1 0 1 0 1 1 0 0 0 1 0 2 1 0 0 0 1 1 1 1 0 0 0 0 1 1 2 1 0 0 1 0 0 0 0 2 0 1 1 2 2 2 2 0 0 0 0 1 1 1 1 0 2 1 0 1 0 1 0 0 1 1 1 0 0 1 1 0 0 2 2 0 0 2 1 0 2 1 1 1 0 1 1 1 1 0 1 0 2 1 0 1 1 1 2 1 1 1 1 1 0 1 2 1 1 0 2 0 0 1 1 0 2 0 1 1 2 0 0 0 0 0 0 1 2 1 0 1 0 0 1 1 0 0 1 0 1 1 1 1 0 1 1 1 2 0 0 0 0 2 1 0 1 0 0 0 0 1 0 0 0 0 2 2 0 0 1 0 0 0 0 0 2 0 2 0 0 1 1 1 0 1 0 0 0 0 0 0 0 0 0 1 0 0 0 0 2 1 1 1 0 1 0 0 1 0 0 0 0 0 0 0 0 0 0 0 0 0 1 0 0 1 1 0 0 0 1 0 0 0 0 0 0 1 1 1 0 0 0 1 0 2 1 2 2 0 1 0 1 1 1 2 1 0 0 0 0 1 1 0 1 1 2 0 0 2 0 0 0 0 2 2 0 0 1 0 0 2 0 0 2 0 1 2 1 1 1 0 2 0 0 1 0 1 2 0 1 1 2 1 1 0 1 1 1 0 0 0 1 0 0 0 1 1 1 0 1 0 1 1 0 0 2 2 0 0 0 0 0 0 0 0 0 1 2 0 1 0 0 0 0 0 0 0 0 0 0 0 0 0 0 0 0 2 0 0 0 1 0 0 0 1 2 2 2 0 0 2 1 0 0 0 0 0 1 0 2 1 0 0 1 1 2 2 2 1 0 2 2 1 1 0 0 0 1 1 2 0 2 1 0 1 0 0 1 0 0 1 1 1 0 1 0 1 2 1 1 2 2 2 0 1 0 0 0 0 0 0 0 0 0 0 1 1 0 0 1 2 2 2 0 2 1 0 0 1 0 1 2 0 0 0 0 0 0 1 0 1 1 0 1 0 1 2 0 1 0 0 0 0 1 0 1 1 2 2 0 0 0 0 0 0 2 0 0 1 0 1 1 0 0 0 2 0 0 0 1 0 0 2 0 1 0 1 1 1 0 1 0 1 1 2 2 2 0 2 0 2 1 1 1 0 0 0 0 2 2 0 0 1 0 0 1 1 0 0 0 2 0 0 0 1 1 0 0 2 0 2 0 0 0 0 0 1 1 0 0 1 0 1 1 1 0 0 0 0 0 0 0 0 0 1 2 0 0 0 2 0 1 0 0 1 0 1 1 0 0 0 1 1 1 1 0 0 0 2 2
177 0 0 1 1 1 1 1 0 1 0 0 1 2 1 0 0 0 1 1 1 1 0 0 0 0 0 0 0 2 2 0 1 2 0 1 2 1 0 1 1 1 1 0 0 1 1 0 2 0 0 0 2 1 1 0 0 0 0 1 0 2 2 2 0 0 2 0 0 1 1 2 2 2 1 2 1 0 0 0 0 0 0 0 2 0 0 0 2 2 0 0 0 2 0 0 0 1 1 1 1 0 1 0 0 0 2 0 0 2 1 1 1 2 1 1 1 0 0 2 2 0 1 2 1 0 0 1 1 1 0 0 0 0 0 0 1 0 0 0 1 1 0 0 1 0 0 0 0 0 0 0 1 0 0 0 0 0 0 2 1 1 1 2 0 1 0 0 0 2 1 1 0 2 1 1 0 2 0 1 0 1 0 1 0 1 2 1 0 1 1 1 0 0 2 1 1 0 0 1 0 1 1 0 2 0 2 2 0 0 1 0 1 0 0 1 1 0 2 2 2 0 0 2 0 0 1 2 0 1 0 0 0 0 2 0 0 2 2 0 0 1 2 1 2 1 1 1 1 1 0 0 0 0 0 0 0 0 0 0 0 0 0 1 1 0 2 0 2 2 0 2 0 1 0 0 0 2 1 0 0 1 1 1 1 1 1 2 1 1 1 1 0 0 2 0 0 1 0 0 1 0 2 0 0 0 0 0 0 1 0 0 0 1 1 0 1 0 1 0 0 2 1 1 1 0 0 0 2 0 2 1 1 2 0 0 0 1 1 1 0 1 2 0 0 0 2 2 1 1 1 0 2 2 0 0 1 0 0 0 1 1 1 0 1 1 0 0 1 0 1 1 2 1 0 1 1 0 1 1 1 0 0 1 0 0 0 0 0 1 0 1 1 0 2 1 1 0 1 1 0 1 0 1 0 1 0 1 0 2 0 0 1 1 1 0 1 1 0 1 0 1 0 2 1 1 1 1 1 1 1 1 0 2 1 0 0 1 0 0 0 0 1 1 0 2 2 0 0 1 0 0 0 0 0 0 0 0 1 0 2 0 1 0 0 0 0 1 0 0 1 1 2 2 1 0 1 1 2 1 2 1 1 1 2 0 0 0 2 0 2 0 1 1 0 0 0 1 0 1 1 1 1 0 1 0 1 0 0 1 0 1 2 2 0 2 0 2 0 1 0 2 0 0 0 1 1 2 0 2 0 1 1 1 0 2 2 0 1 1 1 0 1 1 2 0 1 2 2 1 0 0 0 0 2 1 0 1 1 0 0 1 0 1 1 0 1 0 0 0 1 2 0 0 0 0 2 0 0 2 0 0 2 1 2 0 2 0 2 2 0 0 0 0 0 0 0 0 0 0 0 1 0 2 0 0 0 0 1 0 0 0 0 0 0 0 0 0 0 1 1 2 0 1 0 0 2 1 0 0 2 0 0 0 0 0 0 1 2 0 0 0 0 1 1 0 2 1 1 1 1 2 0 0 0 0 2 1 1 0 0 0 1 1 1 1 0 2 1 1 1 1 0 1 1 1 1 0 0 1 0 0 2 1 0 2 2 1 1 2 2 0 0 0 0 0 1 0 1 1 0 1 0 0 1 0 2 2 1 1 0 0 0 0 0 1 0 2 2 2 0 0 0 2 2 0 0 1 0 0 0 1 0 0 0 0 0 0 0 1 0 0 0 1 0 1 0 0 0 0 0 0 1 0 1 0 0 0 2 2 2 2 2 1 0 0 0 1 1 1 1 0 2 0 0 0 0 1 1 1 0 1 2 0 0 2 0 2 1 2 1 1 1 2 0 0 0 2 2 2 0 0 0 1 2 0 1 0 0 1 0 1 1 0 1 0 1 0 2 2 1 2 1 1 1 0 1 0 1 0 1 0 0 1 0 1 0 1 1 0 0 1 0 0 1 0 0 1 0 0 2 1 1 2 0 0 0 0 0 0 0 0 0 0 0 1 1 0 2 0 1 0 0 1 0 1 0 0 0 0 1 0 0 0 0 0 0 2 1 0 1 0 1 1 2 2 2 1 0 0 0 2 1 0 1 2 1 0 0 2 0 1 0 0 1 1 2 0 1 0 0 2 1 0 1 1 2 0 0 1 2 2 0 2 0 0 0 1 1 0 1 1 1 1 1 0 1 1 0 1 2 0 2 1 0 1 2 0 0 1 0 0 2 0 2 0 0 0 2 2 1 0 0 1 1 2 2 0 1 0 0 1 0 0 0 0 0 0 1 2 1 0 0 0 1 0 1 1 2 0 0 0
178 0 0 1 0 0 0 1 0 1 0 1 0 1 1 0 0 0 0 0 0 0 0 0 0 0 1 0 0 2 2 0 1 2 2 0 1 0 0 0 0 1 0 2 0 0 0 0 2 0 0 0 0 0 0 1 0 1 1 1 0 1 0 0 0 0 1 1 0 0 0 0 1 2 1 2 1 0 0 0 0 0 0 1 2 0 1 2 2 2 1 1 0 2 1 2 1 1 1 1 1 0 1 0 1 1 1 1 2 0 0 1 1 1 1 1 1 0 1 1 1 0 1 2 1 1 1 1 1 1 0 0 0 1 1 0 0 0 0 0 0 2 0 0 0 0 0 0 0 0 0 0 0 0 0 1 1 1 0 0 0 0 0 2 1 1 0 1 0 1 1 1 1 0 1 1 1 2 1 1 0 2 0 1 1 0 1 0 0 0 0 0 0 0 2 1 0 0 0 1 0 1 0 0 2 0 1 1 1 0 1 1 1 0 2 2 1 0 0 0 0 0 0 1 1 0 1 1 0 0 0 0 0 0 2 0 0 2 2 0 0 0 2 0 2 0 0 0 0 1 1 1 1 0 0 0 0 1 0 0 0 0 0 0 1 0 1 1 1 1 0 2 1 1 0 0 0 1 1 0 0 1 2 2 2 2 2 2 2 2 2 1 1 0 2 1 1 0 0 0 0 0 2 0 1 1 0 1 0 1 0 1 0 1 2 1 2 0 0 1 0 1 2 0 2 0 2 0 1 1 2 1 1 1 0 0 0 1 1 0 1 1 2 0 0 0 1 0 1 1 1 0 0 0 0 1 1 2 0 1 1 1 2 0 0 1 0 1 1 0 1 1 1 2 1 0 0 0 0 2 0 1 0 1 0 1 0 0 0 0 0 1 2 0 2 1 1 1 2 2 0 2 0 0 0 0 0 1 0 2 0 0 1 0 1 0 1 0 0 0 1 2 0 1 2 2 1 0 0 0 2 0 0 1 1 0 0 1 0 1 1 1 2 0 1 2 1 0 1 0 0 0 2 2 2 2 0 2 2 1 1 0 1 0 0 1 1 0 0 0 0 0 2 2 1 0 1 0 1 1 0 1 0 0 2 1 0 0 2 1 0 1 0 1 1 0 0 2 2 2 0 0 1 1 2 1 2 1 1 1 0 1 0 0 0 1 0 1 0 2 2 1 1 0 0 2 1 0 0 1 2 0 1 1 0 2 2 0 1 1 0 1 1 1 2 0 2 1 1 2 0 0 0 0 1 0 1 0 0 0 1 0 0 0 0 0 2 0 0 0 0 2 0 0 0 0 1 0 0 2 0 0 1 1 0 1 1 0 0 0 0 0 0 0 0 0 0 0 0 0 0 2 1 0 1 0 0 0 0 1 0 0 0 0 0 0 0 0 0 0 1 1 0 1 0 0 1 1 0 0 1 0 0 0 0 0 0 0 2 0 0 2 1 1 2 0 1 0 1 1 0 1 0 0 0 0 0 2 2 0 0 0 1 0 0 0 2 2 1 0 1 1 0 0 1 0 1 0 2 2 0 1 2 1 1 2 1 0 2 2 2 0 0 1 1 0 1 0 1 1 0 1 0 0 1 0 1 2 2 0 1 1 0 1 0 0 1 0 0 0 0 0 2 2 1 0 1 1 1 0 1 2 0 1 0 0 1 0 2 2 1 0 0 0 1 1 0 1 0 0 0 0 0 0 1 0 1 0 1 0 0 1 2 0 0 1 0 1 1 1 0 0 2 0 0 0 0 0 0 2 0 2 1 1 1 1 1 0 1 2 0 2 2 0 0 0 0 0 0 1 1 2 0 2 2 0 1 0 0 1 0 0 2 2 2 0 2 1 0 1 1 1 1 1 0 0 0 0 0 0 0 0 0 1 0 1 0 1 2 1 1 1 0 0 0 0 0 0 0 0 2 0 2 0 1 0 1 0 0 0 0 0 0 0 0 0 2 0 0 0 1 0 0 1 0 1 0 1 2 0 0 0 0 0 0 0 0 2 0 0 0 0 0 2 2 2 2 1 0 0 0 2 0 1 2 2 0 1 0 0 0 0 0 2 2 0 0 0 1 0 1 0 2 2 0 0 1 0 0 2 2 2 1 2 0 1 0 2 2 0 0 0 1 0 0 0 0 2 0 1 2 0 2 1 0 0 1 0 0 2 0 1 0 0 1 1 0 0 0 0 0 0 0 0 0 1 1 1 1 0 0 1 1 2 0 0 2 0 0 1 0 0 0 1 0 0 0 0 0 0 0 0
179 0 0 1 0 0 0 1 0 1 1 1 0 0 0 0 0 0 0 0 0 0 0 1 0 0 0 0 0 2 2 0 1 2 0 0 1 1 0 1 1 1 1 1 0 0 1 0 1 0 0 0 0 0 2 1 0 0 1 1 0 1 2 0 0 2 1 0 0 1 1 2 1 2 1 2 1 1 1 1 0 0 0 0 1 0 0 0 2 2 0 0 1 2 0 1 0 1 0 1 2 0 0 0 1 1 1 0 1 1 0 1 0 2 0 0 0 0 1 1 1 0 1 2 0 0 0 1 1 1 0 0 0 0 0 0 0 0 0 0 0 2 0 0 1 0 0 0 0 1 1 0 0 0 0 0 1 1 0 0 0 0 1 2 1 2 0 2 0 0 0 0 0 1 0 1 1 1 1 1 0 1 0 0 1 1 1 0 0 0 0 0 0 0 2 2 1 0 0 1 0 1 0 0 2 0 2 1 1 1 0 0 1 0 1 0 0 0 0 0 1 1 0 2 0 0 1 2 0 0 0 0 0 0 0 0 0 2 1 1 0 0 2 0 2 1 1 0 0 0 0 0 0 1 1 0 1 0 0 0 0 0 0 1 1 0 0 1 1 1 0 1 1 2 0 0 0 2 1 1 0 0 2 1 2 1 1 0 1 2 1 1 2 0 2 0 0 0 0 0 1 1 1 1 0 0 0 0 0 0 0 1 0 1 1 0 2 0 0 0 0 1 1 2 2 0 0 0 1 1 1 1 0 1 0 0 0 1 1 0 0 0 2 0 0 0 1 0 1 1 1 0 1 1 0 1 0 1 0 1 1 1 0 0 0 0 0 2 2 0 0 0 0 2 0 1 2 1 1 1 0 0 0 2 0 0 0 0 0 0 0 0 1 0 1 1 2 1 1 1 0 1 1 1 1 0 1 1 0 1 1 0 1 0 1 1 1 0 0 0 0 2 0 2 1 2 1 0 0 0 0 0 0 2 1 1 0 0 0 0 2 0 1 1 0 2 0 1 0 0 0 0 2 2 2 2 0 1 2 1 0 1 0 0 0 0 0 2 0 1 1 1 2 2 0 0 0 0 2 2 2 1 1 1 1 0 1 0 2 1 1 0 0 0 1 0 2 1 1 2 2 1 2 0 2 0 2 1 1 1 1 0 1 0 0 1 1 2 0 1 1 2 2 1 1 0 0 0 1 2 0 0 1 0 1 0 0 0 0 2 0 0 0 0 0 1 0 1 1 1 1 1 0 0 2 1 0 0 0 1 0 0 0 0 0 0 0 1 1 1 0 1 0 0 0 0 2 1 0 2 0 0 2 1 0 1 1 0 0 0 0 0 0 0 0 0 1 1 1 2 1 1 1 1 1 1 1 0 1 2 0 0 0 1 0 1 0 0 0 0 0 0 0 1 0 0 2 1 0 0 1 1 0 0 0 0 0 0 2 0 1 0 1 1 2 0 2 1 1 1 1 2 0 0 0 0 1 1 1 0 0 0 0 1 1 2 1 2 1 0 1 1 0 1 1 2 2 0 2 2 0 0 2 1 1 1 0 2 1 0 1 0 1 2 1 0 2 1 2 2 0 2 1 0 0 0 2 0 0 1 0 0 0 0 0 0 0 1 1 1 0 0 1 2 1 1 1 0 0 0 0 0 0 0 0 0 1 0 1 2 0 0 0 1 0 0 0 0 1 1 1 1 1 0 0 1 0 0 2 1 1 1 1 0 0 0 1 2 1 1 0 1 1 0 0 1 0 1 1 1 0 1 0 1 0 1 0 1 0 2 0 2 2 1 0 0 0 1 1 0 0 1 0 2 1 0 0 0 0 1 0 0 0 0 0 0 0 1 0 0 0 0 0 2 2 0 2 0 0 0 0 0 0 0 0 1 0 1 1 0 0 1 0 0 1 0 0 1 1 0 1 0 1 2 0 0 0 1 2 2 0 0 1 0 0 2 0 0 1 0 1 0 0 0 0 1 0 1 2 2 2 0 0 0 0 0 0 2 0 0 0 0 2 0 2 1 2 2 0 0 0 1 1 0 1 2 0 1 0 0 1 0 1 1 2 0 0 2 2 1 1 1 2 1 2 2 0 1 1 0 2 1 0 1 1 0 0 1 1 1 0 0 2 0 0 0 1 1 0 0 2 0 2 0 0 0 0 2 2 2 0 0 0 1 1 0 1 0 0 0 0 0 0 0 0 1 1 1 1 0 0 1 0 0 0 0 0 0 0 0 0 0 0 2 1 0 0 0 0 0 1 1
180 1 0 2 0 0 0 1 0 1 0 1 0 2 1 0 1 0 1 1 1 1 1 0 0 0 1 0 0 2 2 1 2 1 0 0 0 1 0 2 2 0 0 0 0 2 0 0 0 1 1 0 1 2 0 1 0 0 0 0 2 2 2 2 0 0 1 0 0 1 1 2 1 2 1 2 1 0 0 0 0 0 0 0 1 0 0 0 2 2 0 1 1 1 0 1 0 2 0 2 1 0 0 0 0 0 2 0 0 2 0 1 0 2 0 0 0 1 0 2 2 1 2 2 0 2 2 1 1 1 1 1 0 0 0 0 0 0 0 2 1 1 1 0 0 0 0 0 0 1 0 0 0 0 0 0 1 1 0 0 0 0 0 2 1 1 0 1 0 1 1 0 0 0 1 0 0 2 0 2 0 0 0 0 0 0 2 1 0 0 0 1 0 0 1 1 1 0 0 0 0 0 0 0 2 0 1 0 0 1 1 1 1 0 1 1 1 0 1 1 1 1 0 1 1 0 2 1 0 0 0 0 1 1 1 0 0 2 1 1 0 0 2 1 2 0 0 0 0 0 0 0 2 0 0 0 0 1 1 1 0 1 1 1 1 0 0 0 2 2 0 2 2 2 0 1 0 2 2 2 0 0 2 0 1 1 0 2 1 2 2 0 1 1 2 1 1 0 0 1 1 0 2 0 0 0 0 0 0 2 0 2 0 0 1 0 2 0 0 0 0 1 1 0 2 0 1 0 1 0 2 2 0 2 0 0 0 1 1 0 0 0 2 0 0 0 1 1 0 1 1 0 1 1 0 1 1 1 0 1 1 1 0 0 0 0 0 0 1 0 1 1 0 2 0 1 1 0 1 1 1 1 0 0 1 0 0 0 0 0 0 2 2 0 2 0 0 1 0 0 0 0 0 2 0 2 0 1 1 1 1 0 2 0 2 1 0 0 0 0 1 2 1 0 0 1 0 0 0 1 1 1 1 0 2 0 1 1 0 0 1 0 1 1 0 1 1 0 1 0 0 0 1 2 2 1 1 1 2 0 1 0 0 1 1 1 1 0 0 0 0 0 1 1 2 0 2 0 2 0 2 1 1 1 2 0 0 1 2 1 2 0 0 1 0 0 2 1 0 2 1 1 1 1 1 0 2 2 0 2 0 0 0 0 0 1 1 2 0 1 0 2 0 0 1 0 0 1 0 1 1 0 1 0 0 1 2 1 2 0 0 2 1 1 1 1 0 2 2 0 0 0 0 0 0 0 0 0 0 0 1 0 0 0 0 0 0 0 0 0 0 2 0 0 0 0 2 1 0 2 0 0 1 1 1 0 0 1 0 0 0 1 0 0 0 0 0 1 1 1 1 1 1 0 0 1 2 0 0 2 1 0 0 0 0 0 0 0 0 0 0 0 0 0 0 1 2 1 0 0 0 0 0 0 0 0 0 0 1 1 0 2 0 2 1 0 2 0 2 2 0 1 0 1 0 0 1 2 1 0 0 0 0 1 1 2 1 2 1 0 0 0 1 0 0 1 1 1 0 0 2 0 2 1 0 2 1 1 2 1 1 1 0 2 0 0 1 0 1 1 0 1 0 0 1 0 2 1 1 0 0 0 0 0 0 0 1 0 0 0 0 0 0 2 0 1 1 1 0 0 0 1 0 0 0 0 0 0 0 2 0 2 0 0 0 0 0 0 0 0 0 0 0 0 0 0 0 0 2 0 0 1 2 0 0 2 1 2 2 2 0 0 2 0 0 0 0 1 2 0 0 1 0 0 0 1 0 1 1 2 1 1 2 2 2 2 0 0 0 0 0 2 0 2 0 0 0 1 0 1 0 0 1 1 1 0 2 0 1 1 2 1 1 2 2 0 1 0 1 0 0 1 1 2 0 0 0 0 0 0 0 1 0 0 1 1 1 0 0 0 2 0 1 1 0 0 0 0 0 0 0 0 0 0 0 0 0 2 2 0 0 0 0 0 0 1 0 1 2 0 0 0 1 0 1 2 1 2 1 0 1 0 0 2 1 1 1 2 0 0 0 2 0 0 1 1 1 1 0 1 0 1 0 0 0 1 1 1 1 1 0 2 1 1 0 1 1 0 0 0 2 2 0 1 1 0 0 0 1 0 0 0 2 1 1 0 2 1 0 0 2 0 1 1 1 0 1 2 2 2 0 0 0 0 2 0 0 0 1 1 0 0 0 0 0 1 1 0 1 0 0 1 0 1 0 0 1 0 1 2 1 0 0 1 1 0 0 1 1 0 0 0
181 0 0 0 0 0 0 2 1 2 0 0 0 1 0 0 0 0 0 1 1 1 0 0 0 0 0 0 0 2 1 0 1 2 0 0 1 2 0 2 2 0 0 0 0 0 1 0 2 0 0 0 0 1 1 0 0 0 0 1 1 2 1 1 0 2 0 1 0 0 0 1 1 2 1 2 1 1 1 0 1 0 0 0 2 0 0 0 2 2 0 0 0 1 0 1 0 1 1 0 0 1 0 0 1 0 2 0 1 1 0 1 2 2 2 2 2 0 0 0 1 0 1 2 1 1 1 1 1 1 1 1 0 0 0 0 1 0 0 1 2 0 1 0 1 0 1 0 0 1 0 0 0 0 0 0 0 0 0 1 0 0 0 2 1 2 0 1 0 0 0 0 0 2 1 2 0 0 0 0 0 0 0 0 2 2 0 1 1 1 1 1 1 1 2 2 2 0 0 1 0 1 0 0 2 0 2 1 1 0 2 2 1 0 0 0 1 0 2 0 2 2 0 1 1 1 0 2 0 0 0 0 1 1 1 1 0 2 2 0 0 0 2 0 2 0 0 0 0 0 0 0 1 0 0 1 2 0 0 0 0 0 0 0 0 0 1 0 1 1 0 1 1 1 1 0 0 1 1 1 0 1 0 0 1 0 1 2 2 2 2 1 0 0 2 0 0 2 0 1 2 0 0 2 0 0 1 0 0 0 0 0 0 2 2 0 2 0 1 0 1 1 1 1 1 0 1 0 1 0 2 0 1 2 0 0 0 1 1 0 0 0 2 0 1 1 1 0 0 0 0 0 0 0 0 2 0 0 0 1 2 2 0 1 0 1 0 2 2 0 0 0 0 2 1 1 2 0 0 2 1 0 1 1 1 0 0 0 0 0 0 0 1 1 2 1 1 0 1 1 0 1 0 2 1 1 0 1 1 2 0 0 0 0 0 0 1 0 0 0 0 1 1 2 0 2 0 1 1 0 0 2 1 1 0 1 0 1 0 0 1 0 2 0 0 1 2 1 1 1 0 0 0 1 0 0 0 2 2 1 1 0 1 0 1 2 2 2 0 0 1 2 2 2 1 0 1 1 2 1 1 1 1 1 1 0 1 0 2 1 2 0 0 1 2 0 2 0 0 2 2 1 1 1 1 0 1 0 0 2 0 1 1 0 1 0 0 2 0 1 1 2 1 1 1 0 0 0 0 2 1 0 2 0 1 1 2 0 2 1 0 1 2 0 1 0 1 1 1 1 0 1 0 0 2 1 1 0 0 1 1 0 1 0 0 1 0 1 1 1 1 2 1 0 1 0 2 1 0 2 0 0 0 0 0 0 0 0 1 1 0 0 1 0 0 0 0 0 0 0 0 2 1 1 0 1 1 0 0 1 0 0 0 0 0 0 0 0 1 0 0 1 0 0 0 1 2 1 0 0 1 1 0 0 0 1 1 0 1 1 1 0 1 2 2 0 0 0 1 1 0 2 1 2 1 1 1 2 2 0 0 0 2 0 2 1 0 2 0 0 0 0 0 1 1 2 2 1 0 0 1 0 2 1 1 2 1 0 2 2 2 0 0 2 1 0 2 0 2 2 1 1 0 0 0 0 1 2 2 0 1 1 0 0 0 1 0 1 1 1 0 0 0 1 1 0 0 0 0 0 0 0 0 0 0 0 1 0 0 1 0 1 0 1 0 0 0 2 0 0 0 0 1 1 0 0 0 0 1 0 0 1 1 1 0 1 1 2 2 2 0 1 1 0 0 0 0 0 0 1 0 2 0 1 2 2 1 1 1 2 0 1 2 2 1 0 0 2 1 2 1 1 0 2 1 0 0 1 0 0 0 0 0 0 0 0 2 0 1 1 1 1 1 1 1 0 1 0 0 1 0 0 0 1 0 0 0 1 0 1 1 1 0 0 2 2 2 1 0 0 2 1 1 1 1 0 2 0 0 0 0 0 0 0 0 0 2 0 1 0 0 0 2 0 0 1 0 1 2 1 1 1 0 0 0 0 0 2 0 0 1 0 0 2 2 2 2 2 0 0 0 2 1 0 2 0 1 0 1 1 0 2 0 0 0 1 2 1 1 1 0 2 1 1 0 1 0 1 1 0 1 1 0 1 0 0 0 1 1 1 0 0 1 1 1 0 0 1 1 0 2 0 2 2 1 0 2 1 1 0 1 2 0 0 2 0 1 0 0 0 0 0 0 0 0 1 1 1 0 0 0 2 0 1 0 0 1 0 0 1 0 0 0 2 1 0 0 0 1 0 1 1
182 1 0 1 1 1 1 1 1 1 0 1 0 0 0 0 0 0 0 0 0 0 0 0 0 0 1 0 1 2 2 0 1 2 0 0 1 1 0 1 1 1 0 1 1 0 1 0 2 0 0 0 0 0 1 0 0 1 0 1 1 2 1 0 0 0 0 1 0 0 0 0 2 2 1 2 1 0 0 0 0 0 1 1 1 0 0 1 2 2 1 1 0 1 0 0 0 1 0 1 0 0 0 0 2 2 1 1 1 1 0 1 1 2 1 1 1 0 2 0 0 0 2 0 0 0 0 0 0 0 2 0 0 1 1 0 1 0 1 0 1 1 0 0 1 0 0 0 0 1 1 0 0 0 0 0 0 2 0 1 1 1 0 2 1 2 0 1 1 2 0 1 0 2 0 0 0 1 0 1 0 0 0 2 0 2 2 1 1 0 0 0 0 0 0 1 1 0 0 0 0 0 0 0 2 0 1 2 1 1 0 0 1 0 1 0 0 0 1 1 1 0 0 2 0 0 1 1 1 1 0 0 0 0 2 0 0 2 1 1 0 0 2 0 2 0 0 0 0 0 0 0 1 0 0 0 1 1 1 1 0 1 0 0 0 0 0 1 2 2 0 1 0 1 0 0 1 1 2 1 1 0 2 1 1 0 1 2 1 2 1 2 2 0 2 0 2 0 0 0 1 0 2 0 1 0 0 1 0 1 0 1 0 1 1 0 1 0 0 1 0 1 1 2 2 0 1 1 0 1 1 2 1 2 0 0 0 2 0 0 0 0 2 0 0 0 2 1 1 0 0 1 2 2 0 0 0 0 0 1 2 2 0 0 0 0 0 0 1 0 0 0 0 2 0 1 1 0 0 2 1 1 0 0 0 0 0 0 0 0 1 2 2 0 2 2 2 2 0 0 0 0 2 0 0 0 0 1 0 2 0 0 0 0 0 0 2 0 0 0 1 2 0 1 1 0 0 2 2 1 1 1 0 1 1 0 0 1 1 0 1 0 0 2 1 2 2 1 0 0 0 0 1 2 1 0 0 1 0 1 2 0 1 1 1 1 1 1 0 1 1 1 1 1 1 0 1 0 1 0 0 1 1 1 1 0 1 0 2 2 0 0 1 1 1 0 1 0 0 2 2 0 1 1 1 0 1 0 1 0 0 1 1 0 1 0 0 1 0 2 1 1 0 0 1 0 0 1 1 2 0 1 2 0 1 0 2 0 2 1 0 1 0 0 1 0 2 1 1 1 1 1 0 0 2 1 1 1 0 1 0 0 1 0 0 0 2 1 1 0 0 0 0 0 0 0 2 2 0 2 0 0 1 1 1 0 1 0 1 1 1 1 0 0 0 0 0 1 1 1 1 1 0 1 0 0 0 0 0 1 0 0 0 0 0 0 0 0 0 0 0 0 1 1 0 1 2 2 0 0 0 0 1 0 0 0 0 0 2 0 1 0 0 0 1 0 2 0 1 1 0 1 0 1 0 0 1 2 2 0 0 0 1 2 0 2 1 2 0 0 0 0 0 0 0 2 2 1 2 2 1 1 2 1 1 2 1 1 1 2 2 0 0 1 0 1 2 0 1 1 0 1 1 2 1 1 0 2 2 0 2 2 0 0 0 0 0 0 0 0 0 0 0 2 1 2 0 2 2 0 0 0 0 0 0 0 0 0 1 2 1 1 0 0 0 0 0 0 0 0 0 0 1 0 0 1 0 0 2 0 0 1 2 0 0 1 0 2 2 2 0 1 1 1 1 0 0 0 0 1 0 0 0 0 0 1 0 2 1 2 0 1 2 2 2 1 0 1 1 0 0 1 0 1 0 0 2 0 1 0 1 1 2 2 2 0 2 0 2 2 2 2 0 1 1 0 0 0 2 0 1 1 0 1 0 0 0 0 0 0 0 0 0 1 1 0 1 0 0 0 1 0 0 2 0 0 1 0 0 0 0 0 0 0 1 1 0 1 1 0 1 0 1 1 0 2 0 0 1 1 2 0 1 0 1 1 0 1 0 0 1 0 0 2 2 1 2 2 0 0 1 1 2 0 2 0 2 1 0 1 0 1 1 0 1 0 0 0 0 0 0 0 1 1 0 1 1 0 0 0 2 2 0 1 0 0 0 2 2 0 0 0 2 1 1 0 0 1 0 1 2 0 2 0 0 0 0 0 0 0 0 0 1 0 2 0 0 0 0 0 0 0 0 0 0 1 1 2 0 0 0 2 1 1 0 0 1 0 0 1 0 0 0 1 0 0 0 0 1 0 0 0
183 0 0 2 0 0 1 1 1 1 0 0 0 0 0 0 0 0 0 1 1 1 0 0 0 0 1 0 0 1 1 1 0 1 2 0 2 1 0 0 0 2 1 1 0 1 0 0 1 0 0 0 1 2 0 0 0 0 1 0 1 1 0 1 0 1 0 0 0 1 0 1 1 2 1 2 1 0 0 0 0 0 0 0 0 0 0 0 1 2 0 1 0 2 0 2 0 1 0 2 2 0 0 0 1 2 2 0 0 2 2 2 1 1 1 1 1 0 1 1 1 0 2 1 0 1 0 1 1 1 1 0 0 0 0 0 0 0 0 1 2 0 1 0 0 0 1 0 0 0 0 0 0 0 0 1 1 2 0 2 2 2 0 1 1 2 0 2 1 1 0 0 1 1 0 1 1 1 0 1 1 1 2 0 0 0 2 1 0 0 0 0 1 1 1 1 1 0 0 0 0 1 1 0 1 0 2 0 0 0 1 1 2 0 2 1 1 0 0 0 2 2 0 1 1 0 1 0 0 0 0 0 0 0 1 0 0 2 2 0 0 0 2 1 2 1 1 0 1 1 1 1 1 1 1 0 0 1 2 2 0 2 1 1 1 0 0 0 0 0 0 1 2 2 0 0 0 1 1 0 1 0 2 2 2 1 2 1 1 2 1 0 1 0 2 0 1 0 0 0 0 0 2 0 1 0 0 1 0 1 0 1 0 1 1 0 1 2 0 0 0 2 1 0 2 0 2 0 0 1 1 2 0 1 0 0 0 1 1 0 0 2 1 0 0 0 2 0 1 0 0 0 1 1 1 1 1 1 0 2 2 2 1 1 1 2 0 1 2 1 0 0 0 2 0 0 1 1 0 2 2 1 0 1 0 0 1 0 0 0 0 1 1 0 1 1 2 1 0 0 0 0 0 2 1 1 0 0 0 1 0 0 0 0 1 1 0 0 0 0 0 2 0 1 0 1 0 0 0 0 2 0 0 1 0 0 0 0 0 0 0 0 1 0 2 2 2 1 1 0 0 0 0 2 1 0 1 0 0 0 2 0 0 0 0 0 0 1 0 0 1 1 2 2 2 0 2 1 2 1 1 2 2 2 0 0 1 0 2 1 1 0 0 1 1 0 1 1 1 2 1 0 1 1 1 0 2 2 1 0 0 2 0 0 1 0 0 1 0 1 1 1 0 0 1 0 0 0 2 2 0 0 0 0 0 1 1 0 1 1 0 1 2 1 1 0 0 0 0 2 0 0 0 1 1 0 0 0 0 0 0 0 0 0 0 0 1 0 0 1 0 0 0 0 0 0 1 1 0 1 1 0 1 1 0 1 1 0 1 1 0 0 1 0 1 0 1 1 1 2 2 1 1 2 0 1 0 0 0 1 0 0 0 1 0 1 0 0 0 0 1 1 0 0 0 1 1 2 0 0 1 0 0 0 0 0 1 1 2 0 1 1 0 1 2 0 2 2 0 0 1 2 1 1 1 0 1 2 2 1 1 0 0 2 0 2 2 2 0 0 1 0 0 1 1 2 1 1 0 0 1 1 2 0 0 1 1 1 1 1 1 0 0 1 0 0 0 0 2 2 0 2 0 1 1 0 1 0 1 2 0 0 0 0 0 1 0 2 2 2 0 0 0 2 1 0 0 1 1 0 1 2 0 0 0 0 0 0 0 0 0 0 0 0 0 1 0 0 0 1 0 1 1 0 0 0 1 0 0 0 0 0 1 0 0 0 0 2 2 2 0 1 1 1 0 0 0 1 1 1 0 1 2 0 0 2 0 2 2 2 1 0 2 2 0 0 0 1 0 1 1 2 0 2 2 0 0 1 0 0 0 0 1 1 1 0 1 1 1 1 1 1 2 2 2 0 0 0 1 0 0 1 0 1 0 1 1 1 1 0 0 1 0 0 0 0 0 1 0 1 1 0 0 2 0 0 0 0 0 0 1 0 1 1 1 0 0 1 2 0 1 0 2 0 0 2 0 1 2 2 2 0 0 0 0 1 1 2 0 0 1 0 0 2 2 2 2 1 0 0 0 2 0 0 2 1 0 1 1 1 1 1 0 0 1 2 2 0 1 0 0 2 2 2 1 0 1 2 0 0 2 2 0 1 1 0 0 0 2 0 0 0 1 1 1 0 1 2 0 0 2 0 1 1 1 0 1 0 0 0 1 1 1 1 0 1 2 0 1 1 1 0 0 0 0 0 0 2 0 0 0 2 1 1 0 1 2 0 1 2 0 0 0 1 0 1 0 0 1 0 0 0
184 1 0 1 0 0 0 1 0 2 0 0 1 1 1 0 0 0 1 1 1 0 0 0 0 0 1 0 1 2 2 1 1 2 0 0 2 0 0 1 1 1 1 1 0 1 1 1 2 0 0 0 2 2 0 0 0 0 0 0 2 2 0 1 0 0 1 0 0 0 0 0 1 2 1 2 1 2 2 1 1 0 0 0 2 0 0 1 2 2 1 1 2 1 0 0 0 0 0 0 2 0 1 0 1 1 2 0 0 1 1 2 0 2 0 0 0 0 1 1 1 0 1 2 1 0 0 1 0 2 1 2 0 1 1 1 0 0 0 0 0 2 0 0 0 0 0 0 0 1 1 0 0 0 0 0 1 0 0 1 0 0 0 2 0 1 0 0 1 2 0 2 0 2 0 0 1 1 0 1 0 0 1 1 0 1 2 2 2 2 2 2 0 1 2 2 0 0 0 0 0 0 0 0 1 0 1 0 1 0 0 1 0 0 1 0 1 1 2 1 2 1 0 1 1 1 1 0 0 0 1 1 0 0 0 0 0 2 2 0 0 0 1 0 2 0 1 0 0 0 0 0 0 1 1 0 0 1 1 1 0 1 0 1 1 0 0 0 2 1 0 2 1 2 0 0 0 2 2 1 1 0 1 1 1 1 1 2 0 2 0 0 1 0 2 0 0 1 0 1 2 2 2 0 1 0 0 0 0 1 0 1 0 1 1 1 1 0 0 0 0 0 2 1 0 0 0 0 1 1 2 0 0 0 0 0 0 0 1 2 0 1 2 0 1 1 1 0 1 0 0 0 2 2 0 0 1 0 0 1 1 1 0 0 0 0 0 0 2 0 2 2 1 2 0 2 2 1 1 1 0 0 0 0 0 1 1 0 0 1 0 1 1 0 2 2 2 0 2 1 0 2 0 1 0 1 0 2 0 1 1 0 0 0 0 0 1 0 0 0 1 2 0 2 1 1 0 0 0 0 0 0 0 0 1 0 1 1 0 0 2 0 1 1 2 2 2 0 0 0 1 0 0 2 2 0 2 2 2 2 0 0 0 0 0 0 0 0 0 0 0 0 2 2 1 0 1 0 2 1 1 1 1 1 1 0 1 0 1 0 1 1 0 1 1 0 1 2 2 2 0 0 1 1 1 0 2 1 1 1 0 1 0 1 0 1 0 2 0 2 2 2 0 0 0 0 0 1 0 2 1 1 0 0 2 0 0 0 2 1 0 1 2 1 2 0 2 1 1 1 1 1 0 0 2 1 0 1 1 1 0 1 0 1 1 0 2 2 2 0 0 2 1 0 1 0 1 1 0 1 1 0 1 0 0 0 0 1 0 0 0 0 1 1 1 0 0 1 1 0 0 2 1 1 0 1 1 0 0 1 1 1 0 0 0 0 0 0 1 1 1 2 0 0 0 0 0 1 0 0 1 0 0 0 0 0 2 1 2 0 1 0 0 0 1 0 2 1 0 0 0 2 0 1 1 0 0 2 2 1 1 1 2 0 2 1 1 2 0 0 0 0 1 0 0 2 2 0 1 1 1 0 2 1 1 2 0 1 2 1 2 0 0 2 0 0 1 0 0 0 0 0 0 0 1 0 1 2 2 0 1 1 1 0 0 0 1 2 2 2 0 0 0 2 2 1 0 1 1 0 1 2 0 0 0 2 0 0 0 2 0 2 0 1 0 0 1 1 1 1 1 1 0 0 0 0 2 0 2 0 0 0 2 0 0 1 1 2 1 1 0 1 1 1 1 0 0 1 1 0 0 0 1 1 1 1 1 1 1 2 0 1 2 1 0 0 0 1 1 1 0 0 0 2 1 0 0 0 0 1 0 0 2 2 1 0 2 0 1 2 0 1 1 2 2 0 0 0 1 0 0 1 1 1 0 1 1 0 0 0 0 0 1 1 1 0 1 0 0 0 2 0 1 1 0 0 0 0 0 0 0 0 0 0 1 0 2 0 2 0 1 0 1 0 0 1 0 1 1 1 0 0 0 0 0 0 0 1 1 0 1 0 1 0 2 0 1 1 0 0 0 2 0 1 2 2 0 0 1 1 1 2 1 0 2 1 1 1 2 0 0 2 1 0 1 1 1 0 1 0 0 1 0 1 0 0 0 1 1 0 0 0 2 0 0 0 1 0 0 0 2 0 2 0 1 0 0 0 0 0 0 0 1 0 1 0 1 0 1 1 0 1 0 0 0 0 0 0 2 0 0 0 1 1 0 1 1 0 0 2 0 0 0 2 1 0 1 0 0 0 0 0
185 1 0 1 0 1 0 2 0 2 0 0 0 0 0 0 0 0 0 0 0 0 0 1 1 1 1 1 0 2 2 0 0 1 1 2 2 1 0 1 1 1 0 0 1 0 1 0 1 0 0 0 0 1 0 0 0 1 0 0 2 2 0 0 0 0 2 0 0 0 0 1 1 2 1 2 1 0 0 0 0 0 0 0 2 0 0 0 2 2 0 0 0 2 0 2 0 2 0 2 2 0 1 0 0 0 2 0 0 2 2 2 0 1 0 0 0 0 1 1 1 0 2 1 0 1 1 1 0 1 2 0 0 0 0 0 0 0 0 0 1 1 0 0 1 0 0 0 0 1 1 0 0 0 0 0 0 0 0 1 0 0 0 2 0 1 0 2 1 1 1 0 0 0 1 0 0 2 0 2 0 0 0 0 0 0 0 2 0 0 0 1 0 1 1 1 0 0 0 0 0 0 1 0 2 0 2 1 1 0 1 1 1 0 2 1 1 0 2 2 2 0 0 0 2 1 1 1 0 0 0 0 1 2 1 1 0 2 2 0 0 1 2 0 2 0 0 0 0 0 0 0 0 0 0 0 0 1 0 0 0 0 0 0 0 0 0 0 0 0 0 2 2 2 0 0 1 2 1 0 0 1 0 0 1 0 0 1 0 2 0 0 2 0 2 0 0 1 0 0 1 1 2 0 0 0 1 0 0 0 0 0 0 2 2 2 2 1 0 0 0 1 1 1 1 0 0 0 0 0 2 2 0 1 0 0 0 1 1 0 0 0 2 0 2 2 0 1 0 1 1 0 1 0 0 2 1 1 0 1 1 1 1 0 1 0 0 0 1 0 1 1 2 2 0 1 2 0 0 2 0 1 0 1 0 0 0 0 0 1 0 0 0 0 1 0 0 0 1 2 0 1 0 2 2 0 0 1 0 0 1 0 0 0 0 0 1 0 0 0 0 2 0 2 2 2 1 0 0 1 1 1 2 0 1 2 0 0 0 0 0 0 2 0 0 1 1 2 0 0 0 1 1 2 2 1 1 0 1 1 1 0 0 0 0 0 0 1 0 0 1 1 2 2 0 0 0 1 1 0 0 1 1 1 2 0 0 0 2 1 2 0 0 1 1 0 2 1 0 1 1 1 1 1 1 0 2 1 0 1 0 1 0 0 0 1 2 2 0 2 1 2 0 0 0 1 1 2 0 2 0 2 2 1 0 1 1 0 0 1 0 1 2 0 2 1 0 2 2 0 1 1 0 0 2 0 2 1 0 1 0 0 0 1 1 0 2 0 0 0 0 0 1 0 1 0 2 1 0 2 0 0 2 2 1 1 2 2 0 0 0 0 0 0 0 0 0 1 1 1 1 1 1 2 0 0 1 0 0 1 1 1 0 0 0 0 0 0 1 0 0 1 0 0 0 0 1 1 0 0 2 0 1 0 0 2 0 0 1 1 0 0 0 1 1 0 2 1 0 0 0 2 0 2 1 0 0 2 2 0 0 0 1 1 0 1 1 2 0 0 2 0 1 0 0 1 1 1 0 0 1 1 1 0 0 1 0 1 1 1 2 0 1 2 2 0 2 0 1 2 0 1 0 0 0 0 1 1 2 1 0 0 0 0 0 0 0 1 1 1 0 0 0 2 2 1 0 0 0 0 0 0 0 1 0 0 1 0 0 0 0 0 0 0 0 0 0 0 1 1 1 1 1 0 0 0 1 0 1 0 0 1 1 1 0 0 1 1 1 1 1 0 2 1 0 0 0 0 0 1 1 2 2 0 0 1 1 2 1 2 1 1 2 1 0 0 0 1 1 1 0 0 0 2 2 1 1 0 0 0 0 0 0 0 0 0 2 1 1 1 1 1 1 2 1 0 0 0 0 0 0 0 0 0 0 0 0 1 0 0 0 1 0 0 0 0 0 0 0 0 2 0 0 2 0 0 0 0 0 0 0 0 0 0 0 2 0 0 1 0 0 0 1 1 0 2 0 1 2 1 1 1 0 0 0 1 1 2 1 0 0 0 1 0 2 2 2 2 0 0 0 2 1 0 2 1 1 1 0 1 1 1 0 0 1 1 2 1 2 0 0 2 2 2 0 1 1 1 1 0 2 2 1 1 0 1 1 0 2 1 0 0 1 0 0 1 1 2 1 0 2 0 2 0 0 0 0 1 0 1 1 1 1 0 2 0 0 1 1 1 0 0 0 0 0 2 2 2 0 0 0 2 0 1 0 0 1 0 1 2 0 0 0 0 0 0 1 1 2 0 0 0
186 0 0 2 0 0 0 2 1 1 0 0 0 1 0 0 0 0 1 1 1 1 0 0 0 0 1 0 0 2 2 0 1 1 0 0 2 2 0 0 0 2 0 0 0 0 0 0 1 1 1 0 1 1 0 0 0 0 0 2 0 1 2 2 1 0 2 0 0 0 0 1 0 2 0 2 2 2 2 0 2 0 1 1 1 0 0 0 1 1 0 0 0 2 1 2 1 0 0 0 1 0 0 0 0 0 2 1 1 1 0 1 1 2 2 2 1 0 0 2 2 0 2 1 0 1 1 1 1 1 1 0 0 0 0 0 0 0 0 0 1 1 0 0 0 1 0 0 0 1 1 0 0 0 0 1 2 2 0 0 0 0 1 2 2 2 0 2 1 1 0 0 0 1 0 1 1 1 0 1 0 0 1 1 0 1 2 0 0 0 0 0 2 2 2 1 1 0 0 1 0 1 0 0 2 0 2 1 1 0 0 1 1 0 1 1 1 0 1 1 2 1 1 2 0 0 0 1 0 1 0 0 0 0 2 0 0 2 2 0 0 0 2 0 1 0 0 0 0 0 0 0 1 0 0 0 0 0 0 0 0 0 1 0 0 0 0 0 0 0 0 1 2 2 0 0 1 2 0 0 0 0 2 2 2 2 2 1 1 2 1 2 2 0 2 0 2 1 0 1 1 0 2 0 1 1 0 0 0 0 0 0 0 1 1 1 2 0 0 1 0 1 0 1 2 0 1 0 1 1 2 1 0 2 0 0 0 2 0 2 1 1 2 0 1 1 2 0 0 0 0 0 1 1 0 1 1 1 0 1 2 2 1 0 1 0 0 0 1 0 1 1 2 2 1 2 2 2 0 2 1 2 0 1 0 2 1 1 1 0 0 1 0 1 1 1 1 0 0 0 0 0 1 1 1 0 0 0 1 2 0 1 1 0 1 1 0 1 0 1 0 1 1 1 1 0 0 0 0 0 0 0 0 2 1 1 0 0 0 0 2 0 1 1 0 2 2 1 0 0 0 0 2 2 2 2 0 0 0 0 2 0 0 2 0 2 2 1 0 0 0 0 2 2 0 0 0 0 1 0 1 2 2 2 0 0 2 1 2 2 1 0 0 2 1 1 0 2 2 2 0 0 1 1 1 0 1 1 1 0 0 2 1 0 0 1 0 2 0 1 1 2 0 1 1 0 0 0 0 1 1 0 1 0 0 1 2 0 1 1 1 0 1 0 1 0 0 0 0 2 1 2 0 0 2 1 0 0 0 0 1 0 1 0 0 1 1 1 1 1 0 0 1 0 0 1 2 0 0 0 0 0 2 2 0 2 1 0 1 1 1 0 0 0 0 0 0 0 0 0 0 1 1 0 1 0 0 0 0 1 0 0 0 0 0 0 0 0 0 0 1 0 1 1 0 1 1 1 0 0 1 0 0 0 0 0 1 0 2 0 2 0 0 1 2 0 1 0 0 0 1 1 0 1 0 0 1 2 2 0 0 0 0 1 1 2 1 1 1 1 1 1 0 0 1 1 2 0 0 0 1 0 2 0 1 2 1 2 2 0 1 1 0 0 1 0 1 0 1 1 0 1 0 0 1 0 1 1 0 1 0 0 0 0 0 0 0 2 2 2 0 0 0 1 2 1 0 2 1 0 0 1 0 0 0 0 0 0 1 2 0 0 0 0 0 1 0 1 1 1 1 1 0 0 0 1 0 0 2 0 0 2 2 0 0 0 0 0 0 0 0 0 1 1 0 0 0 0 0 2 0 2 1 0 0 2 0 2 2 2 0 0 2 2 0 0 0 1 1 2 1 1 0 2 1 0 1 1 0 1 0 0 1 1 1 0 1 0 1 1 1 1 1 1 1 0 0 0 0 0 0 0 0 0 0 1 0 0 0 1 1 1 0 0 0 0 0 1 0 1 1 0 0 2 0 0 0 1 0 0 1 0 0 0 0 0 0 0 1 0 0 0 1 2 0 2 0 1 2 1 1 1 0 0 0 0 0 0 1 0 0 0 1 1 0 0 0 1 0 0 0 2 1 0 2 1 1 0 0 1 0 2 0 0 0 2 2 0 2 0 0 2 2 1 1 0 1 1 0 0 2 1 1 2 0 0 0 0 2 0 0 0 2 1 1 0 2 0 0 0 1 1 2 2 1 0 2 0 1 1 0 1 2 0 1 1 2 0 2 2 0 2 0 0 0 0 0 1 2 0 0 1 1 2 0 0 1 0 0 1 0 0 0 1 1 1 0 0 1 0 2 1
187 1 0 2 0 0 0 0 0 1 0 0 0 0 0 0 1 0 0 0 0 0 0 1 1 1 1 0 2 2 2 0 0 2 2 2 2 2 0 0 0 2 0 1 0 0 1 0 2 0 0 0 0 0 2 1 0 0 0 1 1 2 0 0 0 0 2 0 0 0 0 1 2 2 1 2 1 1 1 1 0 0 0 1 1 0 0 0 2 2 0 0 0 1 0 1 0 1 0 1 0 0 0 1 1 1 2 0 2 0 0 1 1 2 1 1 1 0 1 1 1 0 2 0 0 0 0 0 0 1 0 1 1 1 0 0 1 0 0 0 0 2 0 0 1 0 0 0 0 1 1 0 0 0 0 0 1 0 0 1 0 0 0 2 0 2 0 1 1 2 0 1 1 1 0 1 1 1 0 1 0 0 1 1 0 1 2 2 0 0 0 1 0 0 2 2 0 0 0 1 0 1 0 1 2 0 0 0 1 0 1 1 2 0 2 0 2 1 1 0 1 1 0 1 1 1 0 1 0 0 1 1 1 1 0 0 1 2 2 0 0 1 2 0 1 0 0 1 0 0 0 0 1 0 0 0 0 0 0 0 0 0 0 0 0 0 1 0 1 0 0 2 2 2 0 0 2 2 2 1 2 0 2 1 1 1 2 0 0 2 0 1 1 0 2 0 1 0 0 0 0 0 1 1 0 1 0 1 0 1 0 1 0 1 1 0 2 2 1 0 0 2 1 2 2 0 0 0 0 1 2 1 0 2 0 0 0 2 1 1 1 1 2 0 0 0 1 1 1 1 1 1 1 1 0 1 1 1 0 0 1 1 0 0 0 0 0 2 2 0 0 0 0 2 0 0 0 0 0 2 1 0 0 2 0 1 1 0 0 1 0 0 0 0 2 0 0 1 0 0 0 0 0 1 0 1 1 1 0 2 0 0 0 0 0 0 0 0 1 0 0 1 0 2 0 1 0 0 0 1 1 2 0 1 1 1 0 0 0 0 0 0 1 1 0 1 1 0 1 1 0 0 2 2 2 2 0 1 1 1 1 0 1 1 1 2 2 1 0 0 1 1 2 2 1 1 0 0 1 0 2 1 0 0 2 2 0 1 1 0 0 1 1 0 0 0 1 1 1 2 0 0 2 0 2 0 1 1 0 1 0 1 0 1 0 1 0 1 0 1 2 1 0 0 0 1 1 2 0 2 0 1 1 1 0 1 2 0 2 0 2 0 2 1 2 0 1 1 1 2 1 1 1 0 2 0 1 0 1 1 1 0 1 0 0 0 1 0 0 1 2 2 1 0 1 0 1 1 0 2 0 0 0 0 0 0 0 0 1 1 0 0 0 0 0 1 0 0 0 0 0 2 0 1 0 0 2 0 1 1 0 0 0 1 0 0 0 0 1 0 0 1 0 0 0 1 1 2 0 0 0 0 0 0 0 0 0 0 2 0 0 0 0 0 1 0 2 1 1 1 1 2 0 0 0 0 2 2 1 1 1 0 0 0 1 1 1 1 0 0 0 0 0 0 1 1 2 0 0 0 0 0 2 1 0 2 1 0 1 1 1 0 0 1 0 0 1 0 2 2 0 2 0 0 0 0 2 2 2 0 0 0 0 0 0 1 0 1 1 1 0 0 0 2 2 2 0 0 0 0 0 1 0 0 0 1 0 0 0 1 0 1 0 0 0 1 0 0 1 1 1 1 0 0 0 1 0 0 1 0 0 0 1 1 0 1 1 1 2 2 1 1 2 1 0 0 0 2 2 0 0 0 1 0 0 2 0 2 2 2 1 0 2 2 2 2 0 1 0 2 2 2 0 0 2 0 2 0 0 2 0 0 1 0 1 1 1 0 2 2 1 2 1 2 2 0 1 0 1 1 0 1 0 1 0 1 0 1 2 1 1 1 0 0 0 0 1 0 0 0 2 0 1 2 0 1 0 0 0 0 0 0 1 1 0 0 0 1 2 0 0 0 0 0 0 2 0 0 0 0 2 0 0 0 0 1 1 1 0 0 1 0 1 2 2 2 2 2 0 0 0 2 0 0 1 2 0 1 1 1 1 0 0 0 1 1 2 0 1 0 0 1 2 2 0 1 0 0 1 0 1 1 1 2 0 1 0 0 0 0 0 0 1 1 1 1 1 0 0 0 2 0 2 2 0 0 2 1 1 1 0 0 2 0 0 2 2 0 1 1 0 0 0 0 0 2 2 0 2 0 0 0 0 1 0 0 0 0 0 0 0 0 0 2 0 0 1 1 1 0 1 2
188 0 0 1 0 0 0 1 0 1 0 1 0 1 1 0 0 0 1 1 1 1 0 1 1 1 1 0 1 1 0 0 0 1 0 0 1 2 0 1 1 1 0 0 0 0 1 0 2 0 0 0 0 1 0 1 0 0 1 0 1 1 0 0 0 0 1 1 0 1 1 2 1 2 1 2 1 2 2 1 1 0 0 0 0 0 0 1 1 1 0 0 1 1 0 2 0 0 0 1 2 0 1 0 0 0 2 1 2 1 0 1 0 0 0 0 1 0 1 1 1 0 2 1 0 1 0 1 1 1 0 1 0 0 0 0 0 0 1 0 2 0 0 0 0 1 0 1 1 1 0 0 0 0 0 0 0 1 0 0 0 0 0 1 1 1 0 1 0 1 0 1 2 1 0 1 0 1 0 1 0 0 0 1 0 1 1 2 1 1 1 2 0 0 2 2 0 0 0 0 0 0 1 0 2 0 2 1 1 0 1 0 2 0 2 1 1 1 1 0 1 1 0 2 0 0 1 2 1 1 0 0 0 0 2 0 0 2 1 1 0 0 2 0 1 0 0 0 0 0 0 0 2 1 1 1 1 0 0 0 1 1 0 0 0 0 1 0 1 1 2 2 0 1 0 0 1 1 2 1 0 0 2 1 1 2 2 0 1 2 1 1 2 0 2 0 0 1 0 1 1 0 1 1 0 0 0 0 0 0 0 0 0 1 1 1 2 1 1 0 0 2 1 1 2 0 1 0 1 1 1 1 0 2 0 0 0 1 1 2 1 1 2 1 1 1 1 1 0 1 1 0 1 2 0 0 1 1 0 1 1 2 2 0 1 1 0 1 2 0 1 1 1 1 0 0 2 0 2 0 0 1 0 1 0 0 0 1 1 0 1 1 1 0 2 1 1 0 1 1 0 2 1 0 0 0 1 2 0 2 0 0 1 0 1 0 0 0 1 0 0 1 1 1 2 2 1 0 0 0 1 1 0 1 1 0 0 0 0 0 1 0 1 1 2 2 2 1 0 0 0 0 1 2 1 1 0 1 1 0 1 0 0 0 0 1 1 1 0 1 1 1 1 1 2 2 0 0 1 0 1 1 2 2 0 0 1 1 2 0 1 0 0 1 1 0 1 2 2 2 0 0 2 0 2 1 2 1 0 1 0 0 1 1 1 1 0 2 0 1 0 2 2 2 2 0 0 0 1 1 1 1 1 1 0 1 2 0 2 1 0 1 2 0 1 0 1 2 2 0 0 0 0 0 2 1 0 0 0 0 0 0 0 0 0 0 1 0 0 1 1 1 1 0 0 1 1 1 0 2 0 0 1 1 1 1 0 0 1 1 1 1 1 0 0 0 1 0 0 0 0 2 1 2 0 0 1 0 1 2 0 0 0 1 0 1 0 0 0 0 0 0 1 1 0 1 1 1 0 0 1 0 0 0 0 0 1 0 1 1 0 0 0 1 1 0 2 2 1 1 0 2 0 1 0 0 1 2 1 1 1 0 1 1 0 1 0 2 0 0 1 0 1 0 0 2 2 0 0 0 0 0 2 1 1 2 1 1 2 1 1 0 0 1 0 0 1 0 1 2 1 1 0 0 1 0 2 0 2 1 0 0 0 0 1 2 1 1 1 1 0 0 0 2 2 2 0 0 0 1 0 1 1 0 0 2 1 0 1 1 1 0 0 0 0 1 0 0 0 0 0 0 0 0 1 0 0 0 0 0 0 0 1 0 0 1 1 1 2 2 1 0 1 1 0 0 0 2 2 0 0 0 0 0 0 1 1 2 2 2 2 0 2 2 0 0 0 1 0 1 1 1 0 2 2 0 2 0 1 0 0 0 2 2 2 0 2 0 1 1 0 1 1 2 1 0 1 0 2 0 1 0 0 0 0 1 0 0 0 1 0 0 0 0 1 1 1 0 0 0 1 0 1 2 0 1 0 0 0 0 0 0 0 0 0 1 1 1 2 0 1 0 1 0 0 1 0 1 2 0 0 1 1 0 1 1 0 2 1 0 0 0 0 2 2 2 2 2 0 0 0 2 1 0 2 1 0 1 1 2 2 2 0 0 0 2 2 1 2 0 1 1 1 1 1 1 2 2 0 0 2 2 0 2 0 0 0 0 1 0 0 0 2 0 0 1 1 1 0 2 2 0 1 0 0 0 1 0 0 1 0 1 0 0 1 1 0 0 0 0 0 0 0 0 0 0 0 0 2 0 0 0 0 2 0 0 2 0 0 2 0 0 1 2 1 0 1 0 1 0 0 0
189 1 0 0 0 0 0 2 1 2 0 0 0 0 0 0 0 0 1 0 0 0 0 0 0 0 1 0 0 1 1 0 1 1 0 1 2 1 0 0 0 1 0 1 0 1 1 0 2 0 0 0 1 1 0 0 0 0 0 0 1 1 2 2 1 0 2 0 1 1 0 1 1 2 0 2 2 1 1 0 1 0 0 0 1 0 0 0 0 2 0 0 0 1 0 1 0 0 1 1 1 0 0 0 1 1 2 1 1 1 1 2 2 2 1 1 1 1 1 1 1 1 1 2 1 0 0 0 0 0 1 0 1 1 0 0 0 0 1 0 0 2 0 0 1 0 1 0 0 1 0 0 0 0 0 0 1 1 0 0 0 0 0 2 2 2 0 0 0 2 2 0 1 0 0 2 2 0 0 0 0 0 0 0 2 2 0 0 0 0 0 0 1 1 1 1 1 0 0 0 0 0 0 1 2 0 2 1 0 0 0 1 2 0 2 1 1 1 1 0 0 0 1 2 0 0 0 2 0 1 0 0 0 0 1 0 0 2 1 1 0 0 2 1 2 0 0 0 1 1 1 1 1 1 1 0 0 0 0 0 0 0 0 1 1 0 1 1 2 2 0 1 1 1 0 0 0 2 0 0 1 1 1 0 2 1 1 2 0 2 1 0 2 0 2 0 0 2 0 2 1 0 0 2 0 0 0 2 1 1 1 0 0 1 1 0 2 0 1 1 0 2 2 2 1 0 1 0 0 1 2 1 1 0 0 0 0 2 0 1 0 0 2 0 1 1 0 0 0 0 0 0 1 1 0 1 1 0 0 1 1 1 0 0 0 0 0 1 2 0 1 1 0 1 0 0 2 1 0 2 0 2 0 1 0 0 0 0 0 1 1 1 1 0 2 0 0 1 0 0 0 0 0 1 1 0 0 1 0 1 1 0 0 0 1 1 0 0 1 0 0 1 0 0 0 1 0 1 1 1 1 1 2 0 1 2 0 2 0 0 2 0 1 1 0 1 1 2 0 0 0 0 2 2 2 0 0 1 2 1 1 0 1 0 0 1 1 2 0 2 2 2 1 1 1 0 1 0 1 0 1 2 0 0 2 0 0 0 0 0 0 2 1 0 1 0 1 2 1 1 0 0 1 1 1 0 1 1 2 0 1 1 1 1 1 1 0 0 0 2 2 0 0 0 1 0 0 0 0 0 2 0 0 0 0 0 1 0 2 1 0 1 1 1 0 1 1 1 1 2 1 1 0 1 2 0 0 0 1 1 0 0 0 1 1 0 2 0 0 1 0 1 1 0 0 1 2 2 0 2 0 0 2 2 2 1 1 1 0 0 1 0 0 0 0 0 0 0 0 0 0 2 1 1 0 1 1 0 1 2 0 0 0 0 0 0 0 0 0 0 0 0 1 2 1 1 0 1 0 0 0 0 0 0 0 0 1 0 2 0 0 0 0 1 1 0 2 2 2 2 1 1 1 2 1 1 2 2 2 1 1 1 1 1 1 2 1 1 2 1 0 2 1 0 0 2 2 0 1 1 0 1 1 0 0 1 0 0 2 2 1 1 0 1 0 0 0 1 1 1 0 1 1 1 0 1 1 0 1 2 0 0 0 0 0 0 0 2 2 2 0 0 0 2 1 2 0 0 0 1 0 1 1 0 0 2 1 0 0 1 0 1 0 0 0 0 0 0 1 1 0 1 0 0 0 2 0 0 2 0 0 0 2 0 0 1 1 1 0 0 0 0 0 1 0 0 0 1 1 0 1 2 0 0 0 1 1 1 1 2 0 1 2 2 1 1 0 1 0 1 1 1 0 1 2 1 1 0 0 1 0 0 2 2 2 0 2 1 1 1 0 1 0 2 2 0 1 0 0 0 0 0 0 1 0 0 0 1 1 0 0 1 0 0 0 0 0 0 0 0 2 0 1 1 1 0 0 0 0 0 0 0 0 0 0 1 0 0 2 0 1 0 2 0 0 1 0 0 0 0 0 0 0 0 0 0 0 1 0 1 1 0 1 2 2 2 2 2 0 0 0 2 0 0 1 1 1 0 1 2 1 2 1 0 1 1 1 0 1 1 0 1 2 1 0 0 1 0 1 1 1 1 0 2 0 1 1 0 1 0 0 0 1 1 1 0 1 0 0 0 2 0 2 0 0 0 0 0 0 0 0 0 0 0 1 0 1 0 2 1 0 1 0 0 0 2 2 1 1 0 0 1 0 0 0 0 0 0 1 2 0 0 0 2 0 0 1 1 1 0 1 1
190 0 0 1 0 0 0 2 1 1 0 1 0 2 2 0 0 0 1 1 0 0 0 0 0 1 0 0 0 2 2 0 1 1 0 0 2 1 0 1 0 0 1 1 1 1 2 0 2 0 0 0 1 1 1 0 1 1 0 1 1 2 2 0 0 1 1 0 0 0 0 0 1 2 0 2 2 1 1 1 1 0 0 0 1 0 0 0 2 2 0 0 1 2 0 2 0 2 1 1 0 0 0 1 0 0 2 0 1 2 0 0 0 1 1 2 1 0 1 1 1 0 1 2 1 1 1 0 0 1 0 0 1 1 0 0 1 0 0 1 1 1 0 0 0 0 0 0 0 0 0 0 0 0 1 0 1 1 0 1 0 1 0 0 0 1 0 0 1 2 0 1 0 1 0 0 0 0 0 0 0 0 1 1 0 1 2 1 1 0 0 0 0 1 2 1 0 0 0 0 0 0 0 1 1 0 1 1 2 0 0 0 0 0 2 0 0 1 1 0 1 1 1 1 1 0 2 1 0 0 0 0 1 1 0 1 0 2 2 0 0 1 2 0 2 0 0 0 0 0 0 0 1 0 0 0 0 1 1 1 0 1 0 1 1 0 0 0 2 2 0 2 0 2 0 0 0 2 1 0 0 1 2 1 1 1 2 1 1 2 1 2 0 1 2 1 0 0 0 0 1 0 2 0 1 1 0 0 0 1 0 1 0 2 1 1 1 0 1 1 0 2 2 1 2 0 1 0 1 0 2 0 0 2 0 0 0 2 0 0 0 2 2 1 0 0 2 0 0 0 0 0 1 1 0 1 1 1 0 1 2 2 2 0 2 1 0 1 1 0 0 0 0 2 1 1 1 0 1 1 1 1 0 1 0 1 1 0 0 1 1 0 0 0 2 1 1 2 0 0 0 0 0 1 1 0 0 2 0 1 1 0 0 0 0 0 2 0 0 0 1 2 1 1 0 1 0 0 0 0 0 0 0 2 1 1 0 1 0 0 2 0 1 1 0 1 1 0 1 0 0 0 1 1 1 1 0 2 1 1 0 0 0 0 0 1 1 2 0 0 1 1 2 2 2 1 1 0 1 1 2 0 0 0 2 0 0 0 2 1 2 0 1 1 1 0 1 1 0 1 1 1 1 1 1 0 1 0 0 1 0 1 2 1 0 2 0 2 0 0 1 2 0 0 0 0 0 0 1 1 1 0 2 1 0 1 1 0 1 1 1 0 1 1 1 0 2 0 0 2 1 1 0 0 1 1 0 0 1 0 0 0 1 0 1 0 2 0 0 1 0 1 2 0 1 1 2 1 0 2 0 0 0 0 1 0 0 1 0 0 0 1 2 0 1 0 0 0 0 0 0 1 1 1 0 1 1 0 0 2 1 0 0 0 0 0 0 0 1 0 1 1 0 0 0 0 2 0 0 0 2 0 1 0 0 1 0 2 2 0 1 1 1 1 2 0 1 1 1 1 0 1 0 1 1 1 2 2 1 0 0 0 1 0 1 1 1 2 2 1 0 1 0 1 1 2 2 0 1 1 0 1 1 0 0 1 1 2 2 0 0 1 0 1 2 0 2 0 0 1 1 1 1 0 1 0 0 1 1 0 1 1 0 0 0 0 0 0 0 0 0 0 0 2 2 2 0 0 0 1 0 1 0 0 0 1 1 0 1 1 0 0 0 0 0 1 0 1 1 1 1 1 0 0 0 2 0 0 2 0 0 2 1 0 0 0 0 1 1 1 0 0 1 2 0 0 0 2 2 0 0 0 0 1 1 2 0 2 2 2 0 0 2 1 0 0 0 0 0 0 0 1 0 2 1 0 2 1 1 0 0 0 1 1 1 0 2 0 1 1 0 1 1 2 2 0 2 0 0 0 0 0 1 0 0 0 0 1 0 0 0 0 0 0 1 0 1 1 0 0 2 0 0 2 0 0 0 0 1 1 0 0 1 0 0 2 0 0 1 0 1 0 1 0 0 1 0 1 1 0 0 1 0 0 0 0 0 1 0 1 0 0 1 1 2 2 2 2 0 0 0 1 0 2 2 2 0 2 0 0 0 0 0 0 0 2 2 1 2 0 0 2 1 0 0 1 1 0 0 0 1 1 1 1 0 1 1 0 1 1 0 0 2 2 1 0 0 2 0 0 2 0 1 2 2 0 2 1 1 1 0 0 1 0 2 0 0 1 1 0 0 0 0 0 0 1 1 1 1 0 0 1 0 1 0 1 1 0 0 2 0 0 1 2 2 0 0 1 2 0 1 1
191 0 0 1 0 0 1 1 1 1 0 1 0 1 0 0 0 0 2 2 2 0 0 1 0 0 1 0 0 2 2 1 0 1 1 0 2 1 0 1 1 1 1 0 0 2 1 0 2 0 0 0 0 0 0 0 0 0 0 1 0 0 2 2 0 1 1 0 1 1 0 0 2 1 1 1 0 0 0 1 0 0 1 1 1 0 1 0 2 2 0 0 0 1 1 2 0 0 0 2 2 0 1 0 0 0 2 1 1 1 1 2 0 1 0 0 0 0 0 2 2 0 2 1 0 1 1 1 0 2 1 2 0 1 1 1 1 0 0 1 1 2 1 0 0 0 0 0 0 1 1 0 0 0 1 0 2 0 0 1 1 0 1 2 1 2 0 0 0 1 1 0 0 2 1 1 0 1 0 0 0 1 0 1 2 1 1 0 0 0 0 0 0 0 1 1 1 0 0 0 0 0 1 0 2 0 1 0 0 0 2 1 0 0 1 1 1 1 2 0 2 1 0 0 2 0 2 1 0 0 0 0 0 0 1 0 0 2 1 1 0 0 2 0 2 0 0 0 0 0 0 0 2 0 0 0 0 1 2 2 0 2 1 2 1 0 0 0 1 0 0 2 1 1 1 1 0 2 0 0 1 1 2 1 2 1 1 1 0 2 0 1 2 0 2 0 1 1 0 1 2 1 1 1 0 1 0 1 1 1 1 1 0 1 1 1 2 0 0 0 2 2 1 0 2 0 1 0 1 0 2 1 0 0 0 0 0 2 0 0 0 1 0 0 1 1 1 0 1 1 1 0 2 2 0 0 1 1 0 1 1 2 0 1 0 0 0 2 2 0 0 0 1 2 1 0 2 1 0 2 0 0 0 0 1 2 1 0 0 0 0 1 1 0 1 1 1 1 0 0 0 1 1 1 1 0 1 1 0 2 0 0 0 0 0 0 0 1 0 0 0 1 0 1 1 1 1 0 0 1 2 1 0 2 0 0 0 2 0 1 2 0 1 1 0 1 1 2 0 0 0 0 1 2 2 1 1 1 1 1 0 0 0 0 0 0 0 0 0 0 0 0 1 1 2 0 2 0 2 2 2 1 1 1 1 1 1 0 2 1 1 0 0 2 0 0 0 1 0 1 1 1 1 1 1 0 1 1 0 2 0 0 0 0 0 0 0 2 0 0 0 2 1 1 1 0 0 0 1 1 1 1 2 2 0 0 1 0 1 0 1 0 0 0 1 0 2 1 1 1 0 0 0 0 0 0 0 0 0 1 0 0 0 1 1 0 1 0 0 0 1 1 0 0 0 1 1 1 0 2 0 0 1 1 2 0 2 1 0 0 0 1 0 0 0 0 0 0 0 0 0 2 0 2 0 0 1 0 0 0 0 0 0 0 0 0 0 0 0 0 1 2 0 0 0 1 2 2 0 0 1 0 0 0 0 0 0 2 2 0 2 0 0 0 1 0 1 1 0 0 1 2 0 1 0 0 1 1 1 0 0 0 1 2 0 2 0 1 1 1 1 1 0 1 1 2 2 0 0 0 1 0 2 2 0 2 2 1 2 1 2 0 0 1 0 0 1 0 1 1 0 1 1 0 1 0 1 2 2 0 0 0 0 0 0 0 0 1 1 1 0 1 1 2 1 0 1 0 0 0 0 1 1 0 0 2 1 0 0 1 0 1 0 0 0 1 0 1 0 1 0 1 1 0 0 1 0 0 2 0 0 1 1 0 0 0 0 1 2 2 1 1 2 0 0 0 0 1 1 1 0 1 1 1 0 1 1 2 2 2 0 0 2 1 0 0 0 1 1 1 0 1 0 2 2 1 0 1 0 1 0 0 2 2 2 0 2 0 0 0 0 0 1 2 1 0 0 0 1 0 0 1 0 0 0 1 0 0 0 1 1 1 1 2 2 0 2 0 0 0 2 0 0 2 0 0 0 0 0 0 0 0 0 0 0 0 1 1 1 0 1 0 1 1 0 2 0 1 2 2 2 0 0 0 0 1 1 2 1 0 1 0 0 1 1 1 1 2 0 0 0 2 1 0 1 2 0 2 1 1 0 0 0 2 2 0 0 0 1 0 0 1 2 0 0 1 1 1 0 0 2 1 1 2 0 0 0 2 2 1 0 0 1 2 2 0 1 1 1 0 2 0 2 0 0 1 1 2 2 2 0 0 1 0 1 0 0 0 1 0 0 0 1 0 0 1 1 1 1 0 0 1 0 1 0 0 0 1 0 2 0 0 1 1 2 0 0 2 1 0 0 0
192 0 0 2 0 0 1 2 0 2 0 0 0 2 1 0 1 0 0 0 0 0 0 1 1 1 0 0 2 2 2 2 0 1 0 0 2 2 0 0 0 2 0 1 0 0 1 0 2 0 0 0 0 1 0 2 0 0 0 0 1 2 1 0 0 0 1 0 0 0 0 1 1 2 1 2 1 1 1 2 0 0 0 0 1 0 1 1 2 2 1 1 0 2 1 2 1 1 0 1 0 0 0 0 1 1 2 1 1 1 1 2 0 2 0 0 0 0 0 2 2 0 2 0 0 0 0 1 0 1 1 0 0 0 0 0 0 0 0 0 1 1 1 0 0 0 0 0 0 0 0 0 0 0 0 0 0 1 0 0 1 1 0 2 1 2 0 1 1 2 0 1 0 2 1 2 0 1 0 1 0 0 1 0 1 1 1 2 1 1 2 1 1 1 1 0 0 0 0 0 0 0 0 1 2 0 2 1 0 0 1 1 1 1 0 0 0 0 1 1 2 1 1 2 0 0 1 2 0 0 0 0 0 1 1 0 1 2 2 0 0 1 1 0 1 0 0 0 0 0 0 0 1 1 1 0 1 0 0 0 0 0 0 0 1 1 0 0 0 0 0 1 1 2 1 1 0 1 1 0 1 0 2 1 2 2 2 2 0 2 1 1 0 1 1 1 0 0 0 0 0 0 2 0 1 0 1 0 0 1 0 1 0 1 0 0 1 1 0 2 1 2 1 2 2 0 0 0 2 0 2 1 1 2 0 0 0 2 0 1 1 1 2 0 1 1 1 0 0 2 2 0 1 1 0 1 0 1 0 0 0 1 1 0 1 1 0 2 2 0 0 0 0 2 0 1 2 1 0 2 0 0 0 0 0 0 0 1 1 1 0 0 1 0 2 0 0 1 0 0 0 0 2 1 0 1 1 0 0 1 1 0 2 0 2 2 0 1 0 1 0 1 1 1 0 1 2 0 0 0 1 0 1 0 1 2 0 0 0 0 2 0 2 0 2 2 2 0 1 0 0 0 0 2 1 0 1 1 2 1 1 0 0 1 1 2 1 2 0 1 2 2 2 2 1 0 1 0 2 1 1 1 2 2 0 0 2 1 2 0 2 0 0 0 0 0 1 2 1 1 0 0 1 1 1 0 2 2 0 2 0 2 2 0 0 0 0 1 0 2 1 1 1 1 1 0 0 1 0 2 1 1 2 1 1 0 1 0 2 1 0 1 2 1 0 0 0 1 1 2 1 1 0 0 2 1 0 0 0 0 1 0 0 0 0 0 2 1 1 1 1 1 0 0 0 0 0 1 0 2 0 1 2 2 2 1 1 1 0 0 0 0 0 0 0 0 1 0 0 0 0 2 0 1 1 0 1 0 0 1 0 0 0 0 0 0 0 0 0 0 0 0 0 0 0 1 2 1 0 0 2 0 0 1 1 0 1 0 1 1 0 0 0 1 2 0 2 2 1 1 1 1 0 0 0 0 1 2 2 0 0 0 1 2 0 2 1 2 1 0 1 1 0 0 1 0 1 1 0 0 1 2 2 0 2 2 0 2 1 0 1 0 0 0 0 0 0 0 1 1 1 1 0 0 0 0 1 1 2 1 0 0 0 1 0 1 0 0 0 0 0 0 0 2 2 0 0 1 1 0 1 1 0 0 0 1 1 0 0 0 0 0 0 0 0 1 0 0 0 0 0 0 0 0 0 0 1 0 0 0 0 0 2 0 0 0 0 2 1 2 0 0 1 1 0 0 0 1 1 0 0 1 1 0 1 1 0 2 2 2 1 0 1 2 0 0 0 2 0 1 1 1 0 2 2 0 0 2 0 0 0 0 1 1 1 0 2 1 1 2 0 1 1 2 2 0 0 0 1 1 1 0 1 1 0 1 0 1 0 0 0 0 1 1 1 0 1 1 1 0 1 0 1 1 0 0 0 1 1 1 0 0 0 0 0 1 1 0 2 0 0 0 1 1 0 2 1 0 1 1 1 1 0 0 0 1 1 1 0 0 1 0 0 1 2 2 2 1 0 0 0 1 0 0 2 2 0 0 0 0 0 1 0 0 0 2 2 1 2 1 0 2 2 1 0 2 1 1 0 0 2 2 0 2 0 0 0 1 2 0 0 0 2 0 0 0 0 0 0 0 1 0 2 1 1 0 1 1 2 1 0 1 1 1 1 0 1 0 2 2 0 2 1 0 0 0 0 1 1 0 0 1 1 1 0 0 0 0 0 0 0 0 0 1 0 0 0 0 0 0 2 1
193 0 0 1 0 0 0 2 1 2 0 0 1 1 1 0 0 0 2 1 1 1 0 0 0 1 2 0 1 2 2 1 1 2 0 1 1 1 0 0 0 1 0 0 0 0 0 0 2 0 0 0 1 1 0 0 0 0 0 2 0 2 1 2 0 1 0 0 0 0 0 0 2 1 1 1 0 1 1 1 1 0 0 0 1 0 0 1 2 2 0 1 2 1 0 1 0 1 0 1 1 0 0 0 0 0 2 1 1 1 0 1 2 2 2 2 2 0 0 2 2 0 2 1 0 1 1 2 1 2 1 0 0 0 0 0 0 0 0 1 2 2 0 0 2 0 0 0 0 1 0 0 0 0 0 0 0 2 0 0 1 1 0 2 1 2 1 1 0 1 1 0 0 1 0 0 0 0 0 0 0 0 0 1 0 1 2 1 0 0 0 1 0 0 0 2 1 0 0 0 0 0 0 0 2 0 2 1 1 0 1 1 2 0 2 0 1 2 1 0 1 1 0 2 0 0 0 2 1 1 1 1 0 0 1 0 0 2 2 0 0 0 2 1 2 0 0 0 0 1 1 1 1 1 1 1 0 0 0 0 2 2 0 0 0 0 0 0 0 0 0 1 1 1 1 1 0 0 1 0 0 1 2 0 1 0 1 2 0 2 1 0 2 0 2 0 1 0 0 0 1 0 2 0 1 1 0 0 1 1 1 0 0 1 1 1 2 0 1 1 0 2 1 1 1 0 1 1 1 2 2 1 1 0 0 0 0 2 0 1 0 2 2 0 0 1 0 1 0 2 2 0 1 1 0 1 1 2 0 1 1 2 1 0 1 1 0 0 0 0 0 0 2 1 0 2 2 0 1 1 1 2 0 0 0 0 0 0 0 0 0 0 1 0 2 1 1 0 0 0 0 0 0 2 0 2 0 1 0 2 0 0 1 0 1 0 1 0 1 0 1 1 0 1 0 1 0 0 0 0 2 0 0 2 2 2 0 1 0 0 1 0 2 0 0 0 2 2 0 0 0 1 1 1 1 1 0 1 0 2 0 0 0 0 1 1 1 0 0 0 0 0 1 1 1 1 0 1 2 1 1 1 1 1 2 1 0 0 2 1 2 0 0 1 1 0 1 0 0 2 2 1 2 0 2 0 2 1 0 2 0 0 1 1 1 1 0 2 0 0 0 2 1 0 1 1 0 0 1 2 1 0 2 2 0 0 1 0 0 1 0 1 0 0 0 0 1 2 2 0 0 0 0 0 1 0 0 1 0 1 1 0 1 0 1 0 1 1 1 0 0 2 0 0 0 0 2 1 0 2 0 0 1 1 1 0 1 0 2 2 0 0 1 0 0 0 0 0 0 1 1 2 1 1 1 1 1 1 0 1 0 0 0 0 0 0 0 0 0 0 0 0 1 1 0 1 2 1 0 0 1 0 0 0 0 0 1 0 2 0 1 0 0 0 2 0 1 1 1 1 1 2 0 1 0 0 1 1 1 0 0 0 1 1 0 1 2 2 0 0 1 0 0 0 0 2 2 2 1 1 2 0 2 2 1 2 1 1 0 1 2 0 0 1 0 0 1 0 0 1 0 0 1 1 1 1 1 1 1 1 0 0 0 1 0 1 0 0 0 0 0 0 0 2 0 0 1 2 1 0 1 1 0 0 0 1 0 0 1 1 0 0 0 0 0 0 0 1 0 0 0 1 1 1 0 2 0 0 1 1 1 1 2 0 0 0 0 2 1 1 0 0 2 1 0 0 0 2 2 0 1 2 0 0 0 2 0 1 1 2 0 1 2 1 0 0 0 0 0 1 1 2 0 2 1 0 1 0 0 1 1 1 2 2 2 0 2 1 2 2 2 2 1 2 2 0 1 0 1 0 0 1 0 0 0 2 2 1 0 0 0 0 1 1 2 0 1 1 0 0 1 0 0 2 0 0 0 0 0 1 0 0 0 0 0 0 1 0 1 0 0 0 0 1 0 2 0 1 2 1 1 1 0 0 0 0 0 1 0 0 0 0 0 2 2 2 2 2 0 1 0 0 1 0 2 0 1 0 1 2 1 1 0 0 0 2 2 0 1 0 0 1 2 2 1 1 0 2 1 0 2 2 0 2 0 0 0 1 2 0 0 0 2 0 0 1 1 0 0 0 2 0 1 1 1 0 1 1 1 2 0 0 2 0 1 1 2 0 0 0 0 0 0 1 1 1 2 1 1 1 0 1 2 2 0 1 2 0 0 2 0 1 2 2 2 0 1 0 1 0 2 2
194 1 1 2 0 0 1 2 0 2 0 0 0 0 0 0 0 0 1 1 1 1 0 0 0 0 0 0 0 2 2 0 0 1 1 1 2 1 0 1 1 1 0 0 0 2 0 1 0 1 1 0 0 1 0 1 0 0 0 1 1 2 2 2 1 1 1 1 0 0 0 1 1 2 1 2 1 0 0 0 0 0 0 1 2 1 0 1 2 2 0 0 2 2 0 2 0 1 0 1 1 0 1 0 1 1 2 2 2 0 0 2 0 1 1 1 1 0 0 1 2 0 2 0 0 0 0 2 0 2 0 2 0 0 0 0 0 0 0 2 0 2 0 0 2 0 0 0 0 0 0 1 0 0 0 0 1 1 0 1 1 1 1 2 1 2 0 1 1 1 0 1 0 0 1 1 1 1 0 1 0 0 1 0 0 0 2 1 1 0 0 0 0 0 2 2 2 0 0 1 0 1 0 1 2 0 1 1 2 1 0 1 0 0 2 0 0 0 1 0 1 1 0 2 0 0 2 1 0 0 0 0 0 0 2 0 0 2 2 0 0 0 1 0 1 0 0 0 0 0 0 0 0 0 0 1 1 1 1 1 0 1 0 0 1 0 2 0 1 1 0 1 1 1 0 0 0 1 2 2 0 0 0 0 2 0 0 1 0 1 1 1 0 1 2 0 0 0 0 0 0 0 0 2 0 0 0 0 0 0 0 1 0 1 1 0 1 0 1 1 0 2 0 1 2 0 0 0 0 1 2 1 0 2 0 0 0 2 0 0 0 0 2 0 1 1 1 0 1 0 0 0 2 2 0 0 1 1 0 2 2 2 2 0 1 0 0 1 2 0 1 1 0 2 0 0 1 1 1 1 0 1 0 1 1 0 1 0 0 1 0 0 0 0 2 0 0 1 1 1 0 2 0 2 2 0 0 2 0 1 0 0 2 0 2 2 0 0 0 0 0 2 2 0 1 2 2 0 0 0 1 0 0 2 2 1 0 1 0 1 0 0 1 0 0 1 1 0 0 0 1 0 0 2 1 0 1 1 1 0 1 0 0 0 0 1 1 1 0 1 1 1 2 2 1 0 1 0 1 0 1 1 2 2 0 0 2 0 2 2 1 0 0 2 0 0 1 1 1 2 2 1 0 2 0 0 0 2 2 1 0 2 1 1 0 2 0 2 1 2 2 2 0 0 0 1 1 0 1 2 1 0 0 0 0 0 2 0 1 1 1 0 1 1 1 0 2 1 1 2 0 1 0 0 2 1 1 0 0 0 2 0 0 1 1 0 2 0 0 0 0 0 0 0 0 0 0 1 0 1 0 0 1 1 1 0 1 0 1 1 1 0 0 0 0 0 0 0 0 0 0 2 2 1 0 0 1 0 0 1 0 0 0 1 1 1 1 0 1 0 0 1 1 1 0 1 1 1 0 0 2 0 0 0 0 2 0 0 2 0 0 1 1 2 2 0 1 1 1 1 1 1 1 2 1 1 1 1 1 0 0 0 2 1 0 1 0 1 1 1 0 1 1 0 0 1 1 0 1 1 0 1 2 0 2 2 0 1 1 1 1 0 0 2 1 0 2 0 1 1 1 0 0 0 1 0 2 1 1 0 2 2 0 1 0 1 0 0 0 0 0 0 0 2 2 1 0 0 0 0 0 1 0 0 0 0 0 0 0 1 0 0 0 0 0 0 0 1 0 0 0 0 1 0 0 0 0 0 1 0 0 0 1 0 0 1 1 1 1 1 0 0 1 1 0 0 0 0 1 1 0 2 1 1 0 1 1 1 0 2 0 2 1 1 0 0 1 0 0 1 0 1 0 0 2 0 2 0 0 2 0 0 2 2 2 0 2 0 2 2 2 2 2 2 2 0 0 0 2 0 1 1 0 0 0 1 0 1 0 1 1 1 1 1 1 0 1 1 0 1 1 0 2 0 2 0 2 0 1 1 0 0 0 0 0 1 0 0 1 0 1 0 1 0 0 2 1 2 1 2 2 0 0 0 0 0 1 2 1 0 1 0 0 2 2 2 2 1 0 1 0 1 0 0 2 1 1 1 0 1 0 2 0 0 0 1 1 1 2 0 1 1 2 2 0 1 1 0 0 0 2 1 0 1 1 0 0 1 1 1 0 0 1 0 0 0 1 0 0 0 2 0 2 0 0 0 1 0 0 0 0 0 0 1 1 0 1 0 2 2 1 1 2 0 0 0 0 1 1 0 0 1 1 1 0 0 1 0 0 1 0 0 1 2 1 0 0 0 1 0 1 1
195 0 0 1 0 0 0 1 0 1 0 1 1 1 1 0 0 0 1 0 0 0 0 1 0 0 2 0 1 2 2 1 2 2 0 0 1 1 0 1 1 1 0 0 0 1 1 0 0 1 1 0 1 1 0 0 0 0 1 2 0 2 2 1 0 1 0 0 1 1 0 1 2 2 1 2 1 2 2 0 2 0 0 0 2 0 0 0 2 2 0 0 0 2 1 2 0 1 0 2 1 0 1 1 0 1 1 0 0 2 0 1 1 2 0 0 0 0 1 1 1 0 2 1 0 1 1 1 1 1 1 1 1 1 1 1 0 0 0 0 0 2 0 0 0 0 0 0 0 1 0 0 0 0 1 0 1 1 0 1 1 2 1 2 1 2 0 0 1 2 0 2 2 2 2 1 0 0 0 0 0 0 0 1 0 1 2 0 0 0 0 0 0 0 2 2 1 0 0 0 0 0 1 0 2 0 2 1 1 0 0 0 1 0 2 0 0 1 1 0 1 1 0 2 0 0 1 1 0 0 0 0 0 0 1 0 0 2 2 0 0 0 2 0 2 1 1 0 0 0 0 0 1 0 0 0 0 0 1 1 0 1 0 0 0 0 0 0 1 1 0 1 2 2 0 0 1 2 2 1 1 1 2 1 2 1 2 2 2 2 1 1 0 1 2 1 0 0 0 0 1 1 2 0 1 0 0 1 2 2 2 1 0 1 1 1 2 0 1 0 0 1 0 1 2 0 2 0 0 0 1 2 1 0 0 1 0 1 0 1 0 0 1 0 1 1 1 0 1 1 1 0 2 2 0 0 1 1 0 2 2 2 1 0 1 0 0 0 2 0 2 2 1 1 1 0 1 0 0 2 2 0 0 0 1 2 0 0 0 1 0 1 1 0 2 1 1 0 1 1 0 1 0 2 0 2 0 0 0 1 1 0 0 0 0 0 0 1 0 1 0 1 0 1 2 1 0 0 0 1 1 1 0 1 1 0 0 2 0 1 2 0 2 0 0 1 2 1 0 0 0 1 1 2 1 1 0 1 0 0 1 0 1 0 0 1 1 0 0 1 1 1 1 1 1 1 0 0 1 1 1 1 1 1 1 0 1 0 2 0 2 0 0 2 0 0 0 1 0 1 1 1 2 0 2 0 2 1 1 0 0 2 1 0 0 2 1 2 0 1 1 2 0 0 0 0 0 1 0 2 1 1 2 2 2 0 1 0 1 2 1 0 1 2 2 0 2 2 2 0 0 0 0 0 2 0 1 1 0 1 0 0 0 0 0 0 1 1 1 1 1 1 0 0 0 0 2 1 0 1 0 0 1 0 1 0 0 0 1 1 0 0 1 0 0 0 0 0 1 1 1 2 0 1 0 0 1 0 0 2 1 0 0 1 1 0 1 0 0 0 1 0 0 0 0 1 1 1 0 0 1 0 1 0 0 0 1 0 2 0 0 1 1 1 1 0 1 1 0 0 0 2 0 1 0 0 1 1 1 0 0 0 2 2 0 2 1 2 0 0 1 0 1 0 0 1 1 1 0 0 1 0 2 1 0 2 1 2 1 1 2 0 0 1 1 0 1 0 1 1 0 1 0 1 1 0 1 1 1 1 0 0 0 1 0 1 0 0 0 0 0 0 0 1 1 1 0 0 0 0 0 1 0 0 0 0 1 0 0 0 0 0 0 0 0 1 0 1 0 0 0 0 0 0 0 0 0 0 2 0 0 2 2 0 0 2 1 0 0 0 0 0 2 0 0 1 0 1 1 0 1 2 1 0 0 2 0 2 2 2 1 1 2 1 1 0 0 1 0 1 1 2 0 1 0 1 1 1 0 1 0 0 1 1 1 0 1 1 2 2 1 2 1 1 1 0 0 0 2 0 1 0 0 0 0 0 0 0 0 0 0 0 1 1 1 0 1 1 0 0 2 0 0 2 0 0 0 0 1 1 0 0 1 1 0 0 0 1 1 0 0 0 1 0 0 2 0 1 2 2 2 0 0 0 0 0 0 2 1 0 0 0 0 1 1 1 1 2 0 0 2 2 0 0 2 2 1 1 1 2 1 1 0 0 0 0 1 2 0 2 0 2 2 1 0 2 0 1 0 0 2 2 0 2 0 0 0 1 1 0 0 0 2 2 1 0 1 0 0 1 2 0 2 1 1 0 2 1 1 1 1 1 0 0 1 0 1 0 1 1 0 0 0 1 1 2 2 1 1 0 0 1 0 2 0 0 1 0 1 1 0 1 1 2 1 0 0 1 1 0 1 1
196 1 0 2 0 0 0 2 0 2 0 0 0 1 0 0 0 0 0 0 0 0 0 0 0 0 1 0 0 2 2 1 1 2 1 1 2 1 0 0 0 0 1 0 0 1 0 0 2 0 0 0 0 0 1 1 0 0 0 0 0 1 0 0 0 0 0 0 0 0 0 1 1 2 1 2 1 0 0 0 0 0 0 0 1 0 0 0 1 2 0 0 0 1 0 1 0 0 0 1 1 0 1 0 1 1 2 0 1 1 1 2 0 0 0 1 0 0 2 0 0 0 2 2 0 2 2 2 1 2 1 0 0 0 0 0 0 0 0 0 1 1 1 0 1 0 1 0 0 1 0 0 0 0 0 0 0 1 0 0 0 0 0 1 1 1 0 1 1 1 0 1 1 1 0 1 0 1 1 1 0 1 1 0 0 0 2 0 0 0 0 0 0 1 2 1 0 0 0 0 0 0 0 0 2 1 2 2 1 0 0 2 0 0 2 0 0 1 1 1 2 1 1 1 2 1 1 1 1 0 0 0 0 1 2 1 1 2 2 0 0 0 0 0 0 0 0 0 0 0 0 0 1 0 0 0 1 1 1 1 0 1 1 1 0 0 0 2 2 2 0 2 0 1 0 0 0 2 2 1 1 0 1 1 1 1 1 2 2 2 2 1 1 0 2 0 1 0 0 0 0 0 2 0 0 0 0 1 1 2 1 1 0 2 0 0 1 0 1 0 0 1 1 1 2 0 0 0 1 1 2 1 1 0 0 0 0 0 2 0 0 1 2 0 0 0 1 1 2 0 0 1 1 1 0 1 0 1 0 0 0 0 0 1 0 0 0 1 2 0 1 1 2 1 0 0 1 0 1 1 1 1 0 0 1 1 0 0 0 0 0 1 0 0 2 1 1 1 0 0 0 0 0 1 0 1 0 0 0 1 0 0 0 0 0 0 1 0 0 0 0 2 1 1 0 1 1 0 0 0 1 0 0 2 0 0 0 0 0 0 2 0 2 0 2 2 2 1 0 0 0 1 0 2 0 0 0 2 1 1 0 1 0 0 0 1 0 0 0 0 1 1 1 1 0 0 0 0 1 0 1 1 2 2 0 0 2 1 2 1 1 0 0 2 0 0 1 2 1 1 0 0 2 0 2 0 2 1 2 0 1 1 2 0 0 1 0 2 0 0 0 2 0 0 0 1 1 0 1 2 0 0 1 0 0 1 2 0 2 1 0 0 2 0 2 0 1 1 1 2 1 1 0 0 1 1 0 0 0 1 0 0 0 0 0 0 0 1 1 0 1 2 0 0 0 0 1 1 0 1 0 0 2 1 2 0 2 0 0 0 0 0 1 0 0 0 1 0 0 0 0 2 1 1 0 1 0 0 0 0 0 0 0 1 0 1 0 0 0 1 1 2 0 0 0 0 2 1 0 0 2 0 1 0 0 0 0 0 2 0 0 0 1 2 2 0 1 2 1 1 0 2 0 0 0 0 2 1 1 0 0 0 0 1 1 2 1 2 0 1 1 1 0 0 0 1 2 0 0 0 1 0 1 0 0 1 1 1 2 1 2 0 0 1 0 0 1 0 2 2 0 2 0 0 0 0 1 2 2 0 1 1 1 0 1 1 0 1 1 1 0 0 0 2 1 0 1 1 1 0 0 1 1 0 0 1 1 0 1 1 0 0 0 0 0 1 0 0 0 0 0 0 0 0 0 0 2 0 1 0 0 0 2 0 0 1 1 2 2 2 0 0 1 1 1 0 0 1 1 1 0 1 0 0 1 2 1 2 1 2 1 1 2 2 2 2 0 1 0 1 1 1 1 2 1 0 0 0 0 1 0 0 1 1 1 0 1 1 1 2 2 2 1 2 2 0 2 0 1 0 0 1 1 1 0 0 0 1 0 0 0 1 0 0 0 0 0 2 0 0 1 1 0 2 0 0 1 0 0 0 0 0 0 0 0 1 0 0 2 0 2 0 1 0 0 2 0 0 1 0 1 1 0 0 0 2 2 2 0 0 0 0 2 0 2 1 2 2 0 0 0 1 0 0 2 2 1 1 1 2 1 1 1 0 1 1 1 2 1 1 1 1 1 0 1 1 2 1 1 0 1 1 1 1 0 1 0 0 1 1 0 0 0 0 0 1 2 0 0 0 2 0 2 2 0 0 2 2 2 2 0 0 1 0 1 0 2 0 0 1 0 0 0 0 0 2 2 1 1 0 0 1 1 1 0 0 1 0 0 2 1 1 2 2 1 0 0 0 1 0 0 0
197 1 0 1 0 0 0 1 0 2 0 0 1 2 1 0 0 0 1 1 0 0 0 0 0 0 2 0 0 2 2 0 1 0 0 0 1 2 0 0 0 2 0 0 0 0 1 1 1 0 0 0 0 1 0 1 0 0 0 1 1 2 2 2 1 1 1 0 1 1 0 1 2 2 2 2 0 0 0 0 0 0 0 0 1 0 0 0 2 2 0 0 2 0 0 0 0 1 1 1 1 0 0 0 1 2 2 1 1 1 0 1 2 2 1 1 1 0 0 1 2 0 2 0 0 0 0 2 0 2 1 1 0 1 1 1 0 0 0 1 2 0 0 0 1 0 2 0 0 1 1 0 0 0 0 0 0 2 0 1 1 1 0 2 1 1 0 1 1 2 0 1 0 1 0 0 0 1 0 1 0 0 1 0 1 1 1 0 0 0 0 0 0 0 1 1 1 0 0 1 0 1 0 1 2 0 2 0 1 0 0 2 2 0 2 0 0 1 2 1 2 1 0 0 2 0 2 1 1 1 1 1 1 2 1 1 0 2 1 1 0 1 2 0 1 0 0 1 1 1 0 0 0 0 0 0 1 0 0 0 0 0 0 1 1 0 0 1 1 1 1 1 0 1 2 2 0 1 1 0 1 1 1 1 1 1 1 1 0 2 0 0 0 0 2 0 0 0 0 0 1 1 1 1 0 0 0 0 0 0 0 1 0 1 2 0 2 0 1 1 0 2 1 2 2 0 1 0 1 1 2 1 0 2 0 1 0 2 0 0 0 0 1 0 1 1 1 2 2 0 0 2 2 2 1 0 0 1 0 1 2 2 0 0 0 0 0 1 2 0 1 1 1 2 0 0 1 0 1 1 1 1 0 2 1 1 1 0 0 0 0 1 2 0 2 2 2 2 0 0 0 0 1 0 0 0 1 1 0 2 0 0 0 0 0 0 1 0 1 0 0 1 0 0 0 1 0 0 0 0 1 0 1 1 1 2 0 0 0 0 2 0 0 0 0 1 2 2 0 0 0 1 1 2 1 1 0 2 1 2 2 0 0 0 0 0 0 1 0 1 1 1 0 0 1 1 0 0 2 1 1 1 1 1 1 0 1 0 1 0 1 1 1 1 2 0 2 1 1 2 1 1 0 2 0 0 1 1 0 1 0 1 0 1 0 1 0 2 0 1 1 2 0 0 0 1 1 0 0 2 1 0 1 0 0 1 1 0 0 0 0 2 2 0 2 0 1 0 0 2 0 1 0 0 1 1 0 2 0 0 1 0 0 1 1 0 2 1 0 0 0 2 0 0 0 0 0 0 0 1 0 0 1 0 1 0 1 0 1 1 1 0 0 0 0 0 0 0 0 0 0 2 0 0 2 0 0 0 0 0 0 0 0 0 0 0 1 0 0 0 2 2 0 0 0 0 2 1 0 0 1 0 0 0 0 1 0 0 1 1 1 0 0 1 1 0 2 1 1 1 1 2 1 1 0 0 2 2 1 0 0 0 1 1 1 2 0 2 0 0 1 0 0 0 0 2 2 1 0 0 2 0 1 1 1 1 0 0 2 2 2 0 0 2 1 0 2 0 0 1 0 1 0 0 1 0 2 1 1 1 0 0 0 0 0 1 0 0 0 0 0 0 1 2 2 0 0 1 1 0 1 1 0 0 0 1 0 0 0 0 0 0 0 0 0 0 0 0 1 1 1 1 1 0 0 0 0 0 2 0 0 2 0 0 1 1 1 2 1 1 0 1 2 1 0 0 0 2 1 1 1 1 0 1 1 2 0 2 2 2 0 0 2 2 0 0 1 1 0 1 1 2 0 1 2 1 1 0 0 1 0 0 0 0 0 0 2 0 0 0 0 1 0 2 2 0 0 0 1 0 0 1 1 1 0 1 1 2 0 0 0 1 1 0 1 0 0 1 0 0 1 0 1 2 0 1 0 0 0 0 0 0 0 0 0 0 1 1 2 0 1 0 1 1 0 0 0 0 1 0 0 2 0 0 0 0 0 0 0 1 2 0 0 2 1 1 1 1 1 0 1 1 0 1 2 0 1 1 0 0 0 1 0 0 1 1 1 1 1 0 1 0 2 1 0 0 0 1 0 1 2 2 1 1 0 2 1 1 1 1 1 1 2 1 1 0 0 1 0 1 2 0 2 0 1 1 1 1 2 1 0 1 1 0 1 0 0 0 1 0 0 0 0 0 0 1 1 1 1 0 0 1 1 1 0 0 1 0 0 2 0 0 0 2 0 0 0 0 1 0 0 0
198 1 0 1 0 0 0 1 1 1 0 0 0 0 0 0 0 0 2 0 1 0 0 0 0 0 1 0 0 2 2 0 2 2 0 0 2 2 0 0 0 2 0 1 0 1 0 1 0 1 1 0 0 0 1 0 0 1 0 1 1 2 2 0 0 1 0 0 0 0 0 1 2 2 2 2 0 1 1 0 1 0 0 0 2 0 0 1 1 2 1 1 0 2 0 1 0 1 0 2 1 0 0 1 1 0 2 1 1 1 0 1 1 2 0 0 0 0 1 1 1 0 2 1 0 1 1 2 1 2 0 1 0 0 0 0 0 0 0 0 1 1 0 0 1 0 1 0 0 1 0 0 0 0 0 0 0 0 0 0 0 0 0 2 1 2 1 1 0 1 0 1 0 2 0 1 0 1 0 1 0 0 0 1 1 2 1 0 0 0 0 1 0 0 2 2 0 0 0 1 0 1 1 1 1 0 2 0 1 0 1 1 1 0 2 1 1 0 1 1 1 1 0 2 0 0 2 2 0 1 0 0 0 0 2 0 0 2 2 0 0 0 2 0 2 0 0 0 0 0 0 0 2 0 0 0 1 0 0 0 0 0 0 0 1 0 1 0 2 1 0 0 1 1 1 0 1 2 1 1 0 0 0 0 1 0 1 0 0 2 0 2 1 0 1 0 1 2 0 2 1 0 2 0 0 0 1 0 0 1 0 1 0 2 1 0 2 0 0 1 0 1 0 1 2 0 1 0 0 1 2 1 1 1 0 0 0 1 2 0 0 0 2 0 1 1 0 1 0 1 1 0 2 2 0 0 1 0 0 1 1 1 0 1 0 0 0 2 2 0 0 0 0 1 1 0 0 0 0 2 1 2 1 2 1 1 1 0 0 0 0 0 1 0 2 0 1 0 1 1 0 1 1 2 0 1 1 1 0 2 0 0 0 0 0 0 1 0 0 0 0 2 0 1 1 1 0 0 0 0 0 1 0 2 1 0 0 1 0 0 2 0 1 1 1 2 1 0 1 0 0 0 2 2 1 1 0 1 1 1 2 0 0 0 0 0 0 2 0 0 1 2 0 0 1 0 0 0 2 2 2 1 2 2 0 0 2 0 2 1 1 0 0 2 2 0 1 1 0 1 1 1 1 1 1 0 1 2 1 1 0 1 1 1 0 2 0 2 0 1 0 2 0 0 0 2 0 1 1 2 0 1 1 0 0 0 0 0 2 1 0 1 2 0 2 0 0 1 1 2 1 2 0 0 2 2 0 0 0 0 1 0 0 0 0 0 1 0 0 0 0 2 0 0 0 0 1 1 0 1 1 0 2 1 2 0 2 0 0 0 0 0 0 0 0 0 0 1 1 1 1 0 1 1 0 1 1 0 0 1 1 0 0 0 0 0 0 0 1 0 1 2 1 1 0 0 0 1 0 0 1 1 0 0 0 1 0 1 2 0 0 0 0 0 0 0 2 0 2 2 0 1 0 1 0 0 0 2 2 0 0 0 1 2 0 2 2 2 0 0 2 1 2 0 0 2 2 0 1 1 1 1 2 1 0 2 1 1 2 0 1 1 0 0 0 0 0 0 1 1 0 1 0 0 0 0 1 1 1 0 1 1 0 0 0 0 0 1 1 1 1 0 0 2 1 1 0 0 0 0 0 1 0 1 0 0 1 0 0 0 0 0 0 1 0 1 1 0 0 1 0 1 0 2 0 0 2 0 2 1 1 1 2 1 0 1 1 2 1 1 0 0 1 1 0 0 0 1 1 1 1 2 1 1 1 2 0 2 0 2 0 2 2 1 0 0 0 1 0 2 2 2 0 2 2 0 1 1 1 0 0 0 1 1 0 0 1 2 2 2 0 2 0 2 2 0 0 0 1 1 0 1 0 0 0 1 0 2 2 0 0 2 1 1 1 0 1 0 0 0 2 0 1 2 0 1 1 0 1 1 0 1 1 1 0 0 1 2 1 0 0 0 1 0 0 1 0 1 2 2 2 0 0 0 0 0 0 2 2 0 0 0 0 1 2 0 0 2 0 1 0 1 1 0 1 2 0 0 0 1 0 0 1 0 1 1 1 0 0 0 0 0 2 2 0 2 0 1 1 1 1 1 1 2 0 0 0 1 1 0 0 0 2 0 0 0 2 0 0 0 2 0 2 1 0 1 1 0 0 1 0 0 1 0 2 0 0 0 2 2 0 1 1 0 0 1 1 2 0 0 0 2 0 1 0 0 1 0 0 2 0 1 0 1 1 0 0 0 1 0 1 1
199 1 0 1 0 0 0 2 0 2 0 0 0 0 0 0 0 0 0 0 0 0 0 0 0 0 1 0 0 2 2 0 1 1 0 0 2 2 0 0 0 2 0 1 0 0 0 1 1 1 1 0 0 1 1 1 0 0 0 2 0 1 1 0 0 0 0 0 1 1 0 0 2 2 1 2 1 1 1 0 1 0 0 0 2 0 0 0 1 2 0 0 1 1 0 1 0 0 0 1 1 0 0 0 0 0 2 0 0 1 1 2 0 1 1 1 1 1 0 2 2 1 1 2 1 1 1 1 1 2 0 1 1 1 0 0 1 0 0 2 0 2 2 0 0 0 0 1 1 1 0 0 1 0 0 0 1 1 0 1 1 1 0 1 0 0 0 1 1 1 0 1 0 2 0 0 0 1 0 1 0 2 0 1 0 1 1 0 0 0 0 0 1 1 2 2 2 0 0 0 0 0 1 0 2 0 1 1 1 0 0 1 1 0 2 0 0 2 2 1 1 0 1 1 1 0 2 2 0 0 0 0 1 1 1 0 0 2 2 1 0 1 2 0 2 1 1 0 1 1 1 1 1 0 0 0 1 0 0 0 2 2 0 0 0 0 0 0 0 0 0 1 0 2 0 1 0 1 2 0 1 0 2 0 2 1 1 1 0 2 0 0 1 0 2 0 1 1 1 1 2 0 2 0 1 0 1 2 1 1 1 0 0 1 1 0 1 0 0 2 0 2 1 1 1 0 1 0 0 0 1 2 1 0 0 0 0 0 2 0 0 1 2 1 1 1 1 0 2 2 2 0 2 2 1 0 0 0 0 2 2 2 1 0 1 0 0 0 1 0 1 1 0 2 1 0 1 0 1 1 0 1 0 0 0 0 0 0 0 1 0 0 1 1 2 1 1 1 1 0 0 1 1 1 0 1 1 1 0 1 1 0 0 1 1 0 1 0 1 0 0 1 0 0 0 1 1 0 0 0 1 0 0 2 2 2 0 0 0 0 2 0 1 1 2 2 2 1 0 0 0 0 2 2 2 2 0 1 0 2 0 0 0 1 1 1 1 1 0 1 1 1 1 1 1 1 0 1 2 0 2 0 0 0 2 0 0 0 1 1 1 1 0 2 0 0 2 1 1 2 1 1 2 0 2 0 2 0 0 1 0 1 0 0 0 0 1 2 0 0 0 2 0 0 0 1 0 2 0 2 0 2 1 1 0 0 1 0 1 1 1 0 2 0 2 0 1 1 1 2 1 1 0 0 2 1 1 0 0 0 0 0 0 0 0 0 2 0 0 0 0 0 0 0 0 0 0 1 0 1 1 0 0 1 0 0 0 1 0 0 0 1 0 0 1 0 0 0 0 1 1 1 0 1 0 0 2 0 0 0 1 0 0 0 0 0 0 0 1 0 0 1 0 0 0 1 2 2 0 0 0 0 0 0 0 0 0 1 2 0 1 1 0 1 2 0 2 0 1 1 0 1 0 0 0 0 0 2 2 0 0 0 0 1 1 2 1 1 1 1 1 1 2 0 0 2 1 0 0 1 0 0 2 1 1 2 1 2 1 1 1 0 0 1 0 0 1 0 1 2 0 1 0 0 2 0 1 1 2 0 0 0 0 0 0 1 1 1 1 1 0 0 1 2 1 1 1 1 1 0 1 2 1 0 0 1 1 0 0 1 0 0 0 0 0 0 0 0 0 0 0 0 0 0 1 0 1 0 1 1 1 1 1 1 0 0 0 2 2 2 0 1 1 2 2 0 0 2 2 0 0 1 0 0 0 1 0 2 2 2 0 0 1 2 0 0 0 1 1 0 0 0 0 2 1 0 0 1 0 1 0 0 1 1 1 0 2 1 2 2 1 2 0 2 2 0 1 0 2 0 0 1 1 1 0 1 0 0 2 0 0 0 0 0 0 0 0 1 0 0 2 0 1 2 0 0 0 0 0 0 1 0 0 0 1 0 1 1 1 0 0 0 1 0 0 1 0 0 0 0 1 0 0 0 0 0 0 1 1 0 0 0 1 1 2 1 1 2 0 0 0 2 0 1 2 2 0 0 1 1 0 1 0 0 1 2 2 1 0 1 0 1 1 1 0 2 1 1 0 1 2 2 0 1 1 0 0 0 2 1 0 0 2 0 0 0 1 1 0 0 1 0 1 0 0 0 1 1 1 0 1 1 1 0 2 0 0 0 2 1 0 1 0 0 0 1 1 0 0 0 0 2 0 0 0 0 0 0 1 1 0 1 0 1 0 0 0 0 0 0 1 1
[truncated: 1,606,808 more chars]
