# Supplementary material for: KNN-MDR: a learning approach for improving interactions mapping performances in genome wide association studies
Source: BMC Bioinformatics. 2017 Mar 21;18:184. doi: 10.1186/s12859-017-1599-7 (PMC5361736; doi:10.1186/s12859-017-1599-7)
Supplement: Supplementary file 3 — The data set(s) supporting the results of Table 2. (ZIP 28603 kb) [file 12859_2017_1599_MOESM3_ESM.zip › 3/SINAN/S72/mkallsimul.dat]

1 1 2 1 0 0 0 1 0 2 0 0 1 1 1 0 0 0 1 0 1 1 0 0 0 0 0 0 2 1 2 2 0 0 1 0 0 1 0 0 2 0 0 1 1 1 0 0 0 0 0 0 0 0 1 0 0 0 1 2 0 1 2 2 0 0 0 0 0 0 0 0 2 2 1 2 1 0 2 0 1 2 0 0 1 0 0 1 2 2 0 2 1 1 1 1 0 2 0 2 0 0 2 2 0 0 2 1 1 1 0 1 1 2 2 2 2 0 1 1 1 0 1 1 0 0 0 1 2 0 1 1 1 0 1 0 0 0 0 0 1 2 0 0 0 1 1 0 1 2 0 1 0 0 1 0 1 1 0 0 1 1 0 1 0 2 0 2 0 0 0 1 1 1 0 0 2 1 0 1 0 1 1 2 0 1 2 2 0 0 0 2 0 1 1 1 0 1 0 0 0 0 1 1 1 1 2 0 0 1 2 1 2 0 1 1 1 1 2 1 1 1 2 2 0 0 2 1 0 1 0 1 0 0 1 0 0 1 0 1 0 0 2 0 0 1 0 0 2 0 0 1 0 0 1 0 0 2 1 2 1 2 0 0 1 0 1 1 1 0 0 2 0 1 0 0 0 2 2 0 2 0 2 2 0 1 1 1 1 2 2 1 0 2 2 0 1 1 0 0 0 0 2 0 0 1 0 0 2 1 0 2 1 0 1 0 2 0 0 0 0 2 1 0 0 0 0 0 1 1 2 2 0 0 0 1 0 2 0 2 1 1 2 2 0 0 0 0 1 0 1 0 2 1 1 0 2 0 0 2 2 2 2 1 2 0 0 0 1 0 1 1 1 2 1 1 2 2 0 1 1 1 0 0 2 0 0 0 0 1 1 1 1 0 2 0 1 1 0 0 0 0 0 1 1 0 1 0 1 1 1 1 0 2 2 1 1 0 0 0 0 0 1 0 2 2 1 0 1 0 0 0 0 2 0 1 0 1 0 1 2 0 1 1 1 0 0 0 1 0 0 1 0 1 0 0 0 2 2 1 1 0 0 0 0 1 1 1 2 1 1 1 1 1 0 2 0 2 2 0 1 0 1 0 1 1 0 2 2 0 0 2 0 0 0 0 0 1 1 1 0 2 1 1 0 0 1 1 0 1 0 0 1 0 2 0 0 0 0 1 1 1 0 2 0 2 0 2 2 1 1 0 0 0 0 1 0 0 2 2 0 1 0 0 1 1 2 0 2 0 0 0 1 0 0 1 0 1 0 1 0 1 1 1 0 0 1 0 0 0 1 2 1 0 1 0 1 1 0 1 0 0 0 0 0 0 0 0 0 0 0 2 0 0 0 0 0 0 0 0 0 2 0 1 1 1 1 1 0 1 0 0 0 0 2 0 1 1 1 0 0 0 0 0 0 1 1 1 0 0 2 0 0 0 2 0 2 0 2 0 1 0 0 1 1 0 0 0 0 0 2 1 0 0 2 0 0 0 2 0 0 0 1 1 1 1 0 1 0 0 2 0 0 0 1 1 1 0 0 0 1 0 0 2 1 2 1 1 0 1 0 0 0 1 0 0 0 0 1 1 0 1 0 1 1 0 1 1 0 0 0 0 0 0 0 0 0 2 0 1 0 1 1 0 2 2 0 1 0 0 1 0 0 0 0 1 1 1 0 1 0 0 1 1 0 0 1 0 0 0 0 0 1 0 0 0 0 0 1 1 0 0 2 1 0 1 2 1 1 1 1 1 2 0 0 0 1 0 2 2 0 2 0 1 0 1 0 1 0 2 1 2 2 2 1 0 0 1 0 0 0 0 1 0 1 0 1 1 1 1 1 0 1 1 1 0 2 2 2 0 2 1 0 0 0 0 0 1 1 2 1 1 1 0 0 0 0 1 0 0 0 0 1 1 0 1 1 1 0 0 1 0 1 2 2 0 0 0 0 0 0 2 0 0 0 0 2 0 2 0 0 0 0 1 1 1 0 1 0 0 1 0 1 0 0 1 1 1 0 1 1 2 0 2 2 2 2 0 0 0 0 2 0 1 1 1 1 0 0 1 1 0 1 0 1 1 1 1 2 2 0 2 0 2 2 2 0 1 0 1 0 0 1 1 2 2 1 1 1 0 0 1 2 1 0 1 1 0 1 0 2 1 2 0 1 0 2 0 0 1 0 2 1 1 1 0 0 0 0 0 0 0 0 0 0 1 1 0 1 0 0 1 0 0 0 0 1 1 0 1 0 0 0 1 1 1 0 0 0 0 1 0
2 0 0 2 0 0 0 1 1 1 0 1 1 2 1 0 0 0 2 2 0 0 0 0 0 0 0 0 1 1 2 1 1 0 2 1 2 0 0 0 1 1 0 0 1 1 1 0 0 2 2 0 0 0 1 0 0 0 2 1 1 2 0 0 0 0 0 0 0 0 1 0 2 2 2 2 0 0 1 0 0 2 0 2 2 0 0 1 1 1 1 1 1 0 0 0 0 1 1 0 2 0 1 1 1 1 2 0 2 0 0 2 1 2 2 2 2 0 1 1 1 0 2 2 0 0 0 2 2 2 1 0 0 0 0 0 0 0 0 0 2 0 1 0 0 0 0 0 0 0 0 0 0 1 0 0 1 2 0 1 0 1 0 2 2 2 0 2 1 1 0 0 0 2 0 1 1 2 1 1 0 2 1 2 0 1 1 2 0 0 1 1 0 0 1 1 1 2 0 1 1 1 0 0 1 1 1 0 0 0 1 1 1 0 1 0 0 1 1 1 0 0 1 2 0 0 2 0 1 1 0 0 0 0 1 0 0 1 1 1 0 0 1 0 0 1 0 0 2 0 0 0 0 0 1 0 0 2 0 0 0 0 0 0 1 0 1 0 2 0 0 2 0 1 0 1 1 1 1 0 0 0 2 2 0 1 1 1 1 2 2 0 0 2 1 0 0 1 1 0 1 0 2 2 2 0 2 0 0 0 0 1 2 0 2 1 1 0 0 0 0 2 1 1 1 0 1 0 1 2 1 1 0 0 1 0 1 1 1 1 2 1 0 2 0 0 2 1 0 1 1 1 2 1 0 0 1 1 0 2 2 2 2 1 2 2 0 1 2 0 1 1 0 2 0 0 1 2 1 1 0 0 0 0 2 1 1 0 0 0 1 1 1 0 1 2 0 1 1 1 1 1 1 0 0 0 1 1 1 1 0 0 0 0 0 1 1 0 0 0 0 1 1 1 0 2 2 0 0 0 0 0 0 1 0 1 2 0 0 1 2 0 2 0 0 1 0 0 0 0 0 0 0 2 2 2 0 0 0 0 2 0 0 1 0 0 0 0 2 0 1 0 2 2 0 1 0 2 2 1 1 0 0 0 2 1 0 1 1 0 1 1 0 0 0 0 0 1 1 0 0 0 1 1 1 1 1 0 0 1 0 0 1 0 0 0 0 0 2 1 1 1 0 0 0 1 1 2 2 0 2 0 0 0 0 0 1 0 2 2 2 1 0 2 2 1 1 0 2 0 0 0 1 0 0 1 0 1 1 1 1 0 0 1 0 0 1 1 0 1 1 0 0 0 0 0 1 2 0 2 0 0 1 2 1 1 1 1 0 0 1 0 1 1 1 1 1 1 1 0 0 2 1 1 1 1 1 1 0 0 1 0 0 0 1 0 2 0 0 0 0 0 0 1 0 0 1 2 0 0 1 0 0 0 2 0 2 0 2 0 2 0 0 2 1 0 1 0 1 1 2 1 1 2 1 1 2 1 2 0 0 0 0 1 1 1 0 1 0 1 1 1 1 0 0 0 0 1 0 0 2 0 0 0 0 2 1 0 0 1 0 0 1 1 1 0 0 0 1 1 0 0 0 1 1 0 2 1 0 0 0 0 0 0 0 1 0 1 0 0 0 0 0 0 1 1 0 1 1 0 0 0 0 0 0 0 0 0 1 1 0 0 0 0 0 0 0 0 0 0 1 1 1 0 0 0 0 0 0 0 0 0 2 1 0 1 2 2 2 2 1 0 1 0 0 0 2 0 1 1 0 1 0 0 1 1 1 1 1 2 1 1 2 2 0 1 0 1 0 0 2 0 1 0 1 0 1 0 0 2 2 0 0 2 0 0 2 1 1 0 0 0 1 1 2 1 1 2 0 2 0 0 1 1 0 0 0 1 1 0 1 1 0 0 0 0 0 1 1 0 1 0 2 2 1 0 2 0 0 0 1 2 1 0 0 1 1 0 0 0 0 0 0 0 2 0 0 0 1 0 0 2 2 0 0 0 0 0 0 0 0 1 0 1 2 1 1 0 0 0 0 1 1 0 2 2 0 1 0 1 1 0 1 0 1 1 1 0 0 0 0 0 0 2 2 2 1 1 0 1 0 0 0 0 0 0 0 0 0 1 0 1 1 2 2 0 1 0 1 0 1 0 1 0 1 0 2 1 1 0 2 0 0 0 1 1 1 0 0 1 0 0 0 0 0 0 0 0 1 1 1 1 0 0 0 0 0 0 1 2 0 0 0 0 0 1 0 0 0 0 1 0
3 0 1 1 1 0 1 2 2 1 0 0 1 1 0 0 1 1 2 1 1 1 0 0 0 1 1 0 1 2 2 1 0 0 2 1 2 1 1 0 1 0 0 2 2 2 0 0 0 0 0 0 0 0 1 1 0 0 1 1 1 2 2 2 0 2 0 0 0 0 0 0 2 2 0 2 2 0 2 0 0 2 0 1 2 0 0 0 2 2 0 1 0 0 1 1 1 1 0 0 2 0 1 1 1 1 2 0 2 0 0 2 1 2 2 2 2 0 1 1 1 0 2 2 1 1 1 0 2 0 1 0 0 0 0 0 0 0 0 0 2 0 0 0 0 0 0 0 1 1 0 1 0 0 1 0 0 0 1 2 0 0 0 2 0 2 0 0 2 2 0 0 0 2 0 0 2 1 1 1 0 1 0 2 1 1 2 0 0 1 0 0 0 1 2 1 1 2 0 1 1 1 0 0 0 1 1 1 1 0 0 2 1 0 2 1 1 0 2 1 1 1 2 2 0 0 0 0 0 1 0 0 0 0 2 0 0 1 0 1 0 0 2 0 0 1 0 0 1 0 0 0 0 1 0 0 0 2 0 0 0 0 0 0 1 0 0 0 2 2 0 1 0 2 0 0 0 1 1 0 0 0 2 1 0 1 0 1 0 2 0 0 1 1 2 1 0 1 0 1 2 1 2 1 1 1 0 1 2 0 0 1 1 0 2 0 1 0 1 0 1 2 0 0 0 0 0 0 1 2 1 1 0 0 0 0 0 2 0 1 1 1 0 2 1 1 0 1 0 1 1 1 1 0 1 1 0 1 0 0 0 1 2 1 2 0 0 0 1 0 1 1 0 2 0 0 2 1 0 1 1 1 0 2 1 0 1 0 0 0 0 0 0 0 1 1 0 1 1 1 1 2 0 1 1 0 1 1 1 1 0 0 0 1 1 1 1 0 0 0 1 1 0 1 0 2 1 1 1 0 1 0 1 1 1 0 1 1 0 1 1 0 1 0 1 1 0 0 1 0 0 0 0 0 0 0 0 2 1 1 1 0 0 0 0 2 0 1 2 0 2 0 2 1 0 2 0 0 2 0 1 1 0 1 2 1 0 1 1 0 1 1 0 1 1 0 0 1 1 1 1 0 2 0 0 0 2 2 0 2 0 0 0 0 1 0 0 0 2 1 1 1 1 1 1 1 1 1 1 2 1 0 0 0 0 1 1 0 1 2 1 0 0 1 2 2 1 2 0 0 1 0 0 0 2 0 2 0 2 0 1 0 1 2 1 0 1 1 0 1 1 1 0 0 0 0 1 2 0 2 0 0 0 0 1 0 0 0 0 0 0 0 0 0 1 0 0 0 0 0 0 2 0 2 2 2 0 2 0 1 1 0 0 0 2 0 1 2 0 1 0 1 0 0 0 0 2 1 0 0 0 0 0 1 1 0 2 0 2 0 1 0 0 0 1 0 2 0 1 1 1 1 0 0 2 0 0 0 1 0 0 0 1 2 2 2 0 2 0 0 1 0 1 0 1 1 2 1 0 0 1 1 0 1 0 2 2 2 0 0 0 0 1 0 1 0 0 0 1 2 1 0 0 0 0 0 2 1 0 1 1 1 0 0 0 0 0 1 0 0 0 0 0 0 2 0 0 1 1 0 1 0 1 0 0 2 2 0 1 1 0 0 0 0 0 1 1 0 0 0 1 1 1 0 1 1 0 0 1 0 0 1 1 1 0 1 2 2 1 1 0 1 2 1 0 0 1 0 1 1 0 2 1 0 0 2 0 2 1 2 0 1 2 2 1 0 0 1 0 1 2 0 1 0 1 0 1 1 1 0 0 0 1 1 1 0 1 2 2 0 0 0 1 1 1 0 1 0 1 1 1 1 0 0 0 1 0 1 0 0 0 1 2 1 1 1 2 1 0 0 1 0 0 2 2 0 0 0 0 0 0 2 0 0 0 1 1 0 1 0 0 0 0 0 0 0 0 0 2 2 2 0 2 0 0 0 1 1 0 2 2 1 1 2 1 1 2 0 0 0 0 1 0 2 1 1 1 1 0 1 1 0 1 0 1 1 1 0 1 1 0 1 0 1 1 1 1 0 1 1 0 1 1 2 1 1 1 0 0 1 0 0 1 1 0 0 0 2 0 1 2 0 1 0 1 0 2 0 0 1 1 1 0 0 1 0 2 0 1 0 0 1 0 0 1 1 1 0 0 0 0 0 0 1 0 0 0 0 0 2 1 0 0 0 0 0 0 0 1 0 1 0
4 1 0 2 0 1 1 2 1 2 0 0 0 0 0 0 0 0 1 0 2 2 0 0 0 0 0 0 0 2 2 0 0 0 2 0 2 1 1 1 1 0 0 0 1 0 0 0 0 0 0 0 1 0 1 0 0 0 2 0 1 2 2 2 0 1 0 0 0 1 1 1 2 2 0 2 2 0 2 0 1 2 1 0 1 0 0 0 1 2 0 0 1 1 0 0 0 2 0 2 1 0 2 2 0 0 2 0 2 0 0 2 0 1 1 1 1 0 0 2 2 0 0 0 0 0 0 1 2 0 0 0 0 0 0 0 1 0 0 0 1 1 0 0 0 0 0 0 0 1 0 1 0 0 0 0 0 0 1 2 0 0 0 2 2 2 1 0 0 2 1 0 0 2 0 0 2 2 1 2 0 1 0 2 0 2 2 0 0 1 0 0 0 0 0 2 1 2 0 2 2 2 0 1 1 1 1 1 2 0 1 1 2 1 0 0 0 0 1 1 1 1 2 2 0 0 2 0 0 2 0 1 0 0 2 1 0 2 0 1 0 0 1 0 0 2 0 0 1 0 0 0 0 0 0 0 1 0 0 0 0 0 0 0 1 0 1 0 1 0 0 1 0 2 1 1 0 2 2 0 0 0 2 2 0 2 2 1 1 2 2 0 0 2 2 0 1 0 0 0 1 0 1 0 0 0 0 0 1 0 0 1 1 0 1 0 1 0 0 0 1 1 2 1 0 0 0 0 0 0 2 2 1 1 0 0 0 0 1 1 1 0 2 2 0 0 1 1 1 1 0 1 2 0 2 0 0 1 0 1 1 1 0 0 0 0 1 1 1 0 2 2 0 2 0 0 1 1 0 1 0 0 0 0 1 0 1 0 0 0 0 0 1 0 2 0 1 2 0 0 0 0 1 1 1 0 0 1 0 0 0 0 0 1 1 2 1 0 0 0 1 2 0 0 0 2 2 1 2 1 1 0 0 0 1 1 1 1 0 0 1 0 2 2 0 0 0 1 1 1 0 0 0 2 1 0 1 2 1 2 1 0 1 0 1 1 0 1 2 1 2 1 0 2 0 0 0 1 2 0 0 0 0 0 2 0 0 0 1 0 1 1 1 1 0 1 1 2 2 0 2 0 1 1 0 0 1 2 0 2 0 0 1 0 1 0 0 0 1 2 2 0 0 1 0 1 0 0 0 2 0 1 0 0 0 0 2 0 2 2 2 2 0 2 2 2 1 0 2 0 0 0 0 0 2 0 2 1 0 0 0 0 2 2 0 2 0 2 2 0 0 2 1 0 1 0 1 1 0 2 0 0 1 2 1 1 2 0 1 1 0 0 1 1 0 0 0 0 0 0 0 2 0 1 1 1 2 1 0 2 0 0 0 0 0 0 0 0 0 0 0 0 0 1 0 0 1 1 0 0 1 0 0 0 1 0 2 0 2 0 0 1 0 2 0 0 1 0 1 0 1 1 0 1 1 0 1 0 0 0 0 0 0 0 0 0 0 1 0 1 0 1 0 0 1 0 0 0 1 2 0 1 0 1 0 1 1 0 0 1 0 0 0 1 0 0 0 0 1 1 0 1 0 1 1 0 1 2 0 0 0 0 0 0 0 0 0 1 1 0 0 1 0 0 1 2 0 1 1 1 1 1 1 0 0 1 1 2 0 2 2 2 0 0 0 0 0 0 0 0 0 0 0 0 0 0 0 0 2 1 1 1 2 1 0 1 2 0 1 1 0 0 1 1 0 0 2 0 1 1 0 1 0 0 0 2 0 2 1 2 0 1 2 1 0 1 0 1 0 0 1 0 1 0 1 0 2 1 1 0 0 0 1 1 1 0 2 2 2 0 2 2 1 0 2 0 0 1 1 2 1 1 0 0 0 0 0 0 0 0 0 0 1 1 0 1 1 1 0 0 1 0 2 0 0 0 2 0 0 0 0 2 0 0 1 0 0 0 1 0 0 0 2 0 1 1 0 0 2 2 2 0 2 0 0 0 0 0 0 2 2 1 0 1 2 1 1 0 0 1 1 0 0 2 0 0 1 1 0 0 2 0 0 0 0 0 2 0 2 2 0 2 0 1 2 2 1 0 0 0 0 1 0 2 0 0 0 1 0 1 0 0 2 2 1 0 0 1 0 0 2 1 2 0 1 1 1 0 0 0 2 0 0 0 2 0 1 0 0 0 0 0 0 0 0 1 0 0 1 0 0 1 0 1 0 0 0 0 0 1 0 0 1 1 1 0 0 0 0 0 0 0
5 0 1 1 0 1 1 2 0 2 0 0 0 1 1 0 0 0 0 1 0 0 0 0 0 0 0 0 2 0 1 0 0 1 2 1 2 0 0 0 2 0 0 1 2 1 1 0 0 0 0 0 0 0 1 0 0 0 1 1 1 1 1 2 0 0 0 1 0 0 0 0 2 2 2 2 0 0 2 1 1 2 0 1 1 1 1 0 1 2 0 0 0 0 0 0 1 2 1 1 1 0 0 0 1 1 2 1 1 1 0 1 1 1 1 1 1 0 0 2 2 0 1 1 0 0 0 0 0 0 1 0 1 0 0 0 1 0 0 0 0 2 1 0 0 2 1 0 0 2 0 2 1 1 1 0 0 1 0 2 1 1 0 2 0 2 0 0 2 2 0 0 1 1 0 0 1 2 1 2 1 1 1 2 1 1 1 2 0 0 0 1 0 1 1 0 1 1 0 0 0 0 0 1 1 2 2 0 2 0 2 1 1 0 1 0 0 0 1 1 0 0 2 1 1 1 1 0 0 1 0 0 0 0 1 0 0 2 0 1 0 0 2 1 0 2 0 0 1 1 1 0 0 0 1 0 1 1 0 0 0 0 0 0 1 0 1 0 1 0 0 1 0 2 0 0 0 2 2 0 2 0 2 2 0 1 1 1 0 1 1 0 0 2 2 0 2 0 0 0 0 0 2 1 1 1 0 0 0 0 0 1 1 1 0 1 2 0 1 0 2 1 1 1 1 0 0 0 0 1 2 2 1 1 1 0 1 0 2 1 1 1 2 2 0 0 0 0 0 0 2 0 1 1 0 1 1 1 0 2 2 2 2 2 2 1 0 0 1 0 1 1 0 2 1 1 1 1 0 1 1 1 0 0 2 1 1 1 1 0 0 0 0 0 2 0 0 1 0 0 0 0 0 2 2 0 0 0 0 0 0 0 0 1 1 1 1 1 0 0 0 2 0 1 1 2 2 1 0 0 0 0 0 1 0 1 2 2 0 0 2 0 1 0 1 0 0 0 2 0 0 2 0 1 1 0 0 2 1 1 1 0 0 0 1 1 0 1 1 0 2 0 1 1 1 0 1 0 2 0 0 0 2 0 0 2 0 0 2 0 0 2 1 1 0 1 1 2 2 0 0 0 1 1 0 0 1 1 0 1 0 2 0 0 1 1 0 1 0 1 1 1 2 2 2 2 0 0 0 2 1 1 2 1 1 0 1 0 1 1 1 1 0 0 1 2 0 2 0 0 1 0 0 0 2 0 0 2 0 0 0 2 1 1 1 0 0 0 0 1 0 0 1 0 0 1 1 1 0 1 1 0 0 1 1 0 1 0 0 0 1 0 0 0 0 0 0 0 0 0 0 2 0 0 2 2 0 2 0 1 1 0 1 1 0 1 0 0 0 0 0 0 0 0 0 0 2 0 0 0 1 0 0 0 1 0 2 1 2 0 1 1 0 2 1 0 1 0 1 1 2 1 0 0 1 0 1 1 1 0 0 0 1 0 1 1 0 2 1 0 1 0 0 0 1 1 1 2 1 1 2 0 0 1 1 1 1 1 0 0 0 0 1 2 1 0 1 0 1 1 0 0 0 1 0 0 2 2 0 0 2 2 0 1 0 1 0 1 0 0 0 1 0 0 1 1 0 0 0 0 1 0 0 0 0 0 1 1 0 1 1 1 0 0 0 0 1 1 0 0 0 0 0 0 0 0 0 0 0 0 0 0 2 2 2 1 2 2 2 2 0 0 1 0 1 2 2 0 1 1 0 0 0 0 0 2 0 1 1 2 1 1 2 1 0 1 1 1 0 1 2 0 0 0 0 0 0 0 1 0 1 0 2 0 2 0 2 0 2 0 0 1 1 2 2 0 2 1 0 2 1 0 0 0 0 0 0 0 0 0 0 0 1 1 0 1 1 0 0 0 2 0 2 2 1 1 1 1 2 2 0 2 1 0 0 2 0 0 0 0 0 0 1 1 2 1 1 1 2 2 1 0 0 0 0 2 2 2 0 2 2 2 0 2 2 2 1 0 0 0 0 2 0 2 1 1 1 2 1 1 0 0 1 0 1 1 1 1 1 0 0 1 0 1 2 1 1 2 1 0 1 0 1 1 2 2 2 1 0 1 0 2 2 2 0 0 0 1 1 0 2 0 1 0 2 0 2 0 0 0 2 0 0 0 2 1 2 0 1 0 0 1 1 0 0 1 0 0 0 0 0 0 1 1 0 0 0 0 0 1 0 0 0 0 0 1 1 0 0 0 0 1
6 0 1 1 0 1 1 2 0 2 0 0 0 0 0 0 0 0 1 2 1 1 0 1 0 1 1 0 2 0 1 1 0 0 2 1 1 1 0 0 1 0 0 0 2 1 0 1 0 0 0 0 0 0 0 1 0 0 1 1 1 1 0 0 0 0 2 0 0 0 0 0 2 2 1 2 1 0 2 0 2 2 0 0 0 1 0 1 1 2 1 1 1 0 0 0 0 2 0 1 1 0 0 0 0 0 2 1 1 1 0 2 0 2 2 2 2 0 2 0 0 0 0 0 0 0 0 0 1 0 1 0 0 0 0 0 0 0 0 0 1 2 0 0 0 1 1 0 0 0 0 0 0 0 0 0 0 2 1 1 0 0 0 2 1 2 1 0 0 2 1 1 0 2 0 0 1 1 0 1 0 1 1 2 0 1 1 1 1 2 0 0 0 0 1 0 2 2 0 0 0 0 0 0 2 1 2 0 1 0 2 0 1 0 2 0 0 0 2 1 1 1 1 1 1 0 2 0 0 1 0 0 0 0 0 0 0 2 0 1 0 0 1 0 0 2 0 0 2 0 0 0 0 0 1 0 0 2 1 1 1 1 0 0 2 0 0 0 1 0 0 0 0 2 0 0 0 1 1 0 0 0 1 1 1 0 1 1 1 2 2 0 0 1 1 0 0 0 0 0 1 0 2 1 1 0 1 0 1 0 0 1 1 1 1 0 2 0 1 0 1 2 1 1 0 0 0 0 0 0 2 1 0 0 0 0 0 2 0 0 0 0 2 2 1 1 1 0 1 2 1 0 0 0 0 2 0 0 0 0 0 0 1 1 1 1 1 1 1 0 2 2 1 2 0 0 2 2 1 2 0 2 0 0 1 1 1 0 0 0 0 0 1 1 2 1 0 0 1 1 1 1 0 1 1 1 1 1 1 1 1 1 0 0 0 0 2 0 0 1 0 0 0 1 1 1 1 1 2 0 2 0 0 1 0 1 1 0 0 0 1 0 1 0 1 2 1 0 1 0 0 1 0 1 1 1 0 1 1 1 2 0 1 1 0 1 0 2 1 1 2 1 2 1 1 0 1 2 2 0 1 0 2 1 0 2 1 2 2 0 0 2 1 1 0 0 0 1 1 0 0 1 1 1 0 0 1 1 0 2 0 0 0 0 0 0 0 1 1 2 2 1 1 2 1 1 0 0 0 2 1 1 1 1 1 0 0 0 1 1 1 1 0 2 2 2 0 1 1 0 0 1 1 0 1 0 1 2 1 0 0 1 0 1 1 1 0 2 2 0 1 1 0 0 0 0 1 2 0 1 0 0 0 2 2 0 2 0 0 0 0 2 1 0 2 0 1 0 0 0 0 2 0 2 1 2 1 1 0 0 0 0 0 0 1 0 0 2 1 0 0 0 0 0 0 1 0 0 0 0 1 0 0 0 1 0 2 2 1 1 0 1 0 0 1 0 1 0 1 1 1 2 1 1 1 0 1 1 2 0 0 0 2 0 0 0 0 1 0 0 1 0 0 0 0 0 2 1 1 1 1 0 0 0 0 1 1 0 0 1 0 0 0 0 0 0 0 0 1 0 0 1 0 2 2 0 2 2 1 1 0 0 0 0 0 0 0 1 0 1 0 0 0 0 1 2 0 1 1 1 1 1 1 0 0 1 1 0 2 2 0 0 0 0 0 1 2 0 0 0 0 0 2 1 0 0 0 0 1 0 0 0 1 2 0 1 2 0 1 1 1 0 1 1 0 0 0 0 0 0 1 2 0 1 1 1 1 1 0 1 0 1 2 2 1 0 1 1 0 0 1 0 2 0 2 0 1 1 1 1 1 0 0 1 0 0 1 1 2 0 0 2 0 2 2 0 2 1 1 2 1 1 0 0 0 1 0 1 0 0 0 0 0 0 0 0 0 0 0 1 1 0 0 2 2 0 0 1 1 1 1 2 2 0 0 1 0 0 2 0 1 0 0 0 2 0 0 0 2 0 0 1 2 0 0 0 0 1 0 2 2 1 1 1 2 2 2 0 0 0 0 1 0 1 1 1 0 1 0 1 0 0 1 1 1 1 2 1 1 1 0 2 0 1 0 1 1 2 0 1 0 0 0 0 0 0 0 2 0 0 0 1 2 1 0 0 2 0 1 1 2 0 1 0 1 0 1 0 0 0 1 0 0 0 2 0 1 0 1 0 0 0 0 0 0 2 0 0 1 0 0 1 0 0 0 0 0 0 0 2 1 0 0 0 0 0 0 0 0 0 0 0
7 1 1 2 0 1 1 1 2 1 0 1 0 2 2 0 0 0 1 2 0 0 0 1 0 0 0 0 1 0 1 1 1 2 0 0 1 1 0 0 1 0 1 0 2 0 1 0 0 0 0 0 1 0 1 1 0 0 2 1 1 2 1 1 0 0 0 0 1 1 0 0 2 2 2 2 0 0 1 0 1 2 1 0 1 0 0 0 0 1 0 0 1 0 0 0 0 0 0 0 1 0 1 1 1 1 2 1 1 1 0 1 2 2 2 2 2 0 1 1 1 0 1 1 1 1 1 0 2 0 1 0 1 0 0 0 0 0 0 0 0 2 1 0 0 0 0 0 2 0 1 0 1 0 1 0 0 1 0 1 1 1 0 1 1 2 0 2 1 1 0 1 0 2 0 1 1 1 0 1 0 1 1 2 1 1 1 1 0 0 0 1 1 0 0 2 0 1 0 1 1 1 0 0 0 2 0 2 1 1 2 0 0 0 1 0 0 0 1 0 1 2 2 2 0 0 1 0 0 0 1 1 0 0 2 0 0 1 1 1 0 0 2 1 0 1 1 0 2 0 0 0 0 0 0 0 0 1 0 1 0 1 0 0 1 0 1 0 2 0 1 0 1 1 0 0 0 2 2 0 2 0 2 2 0 1 0 1 1 1 1 0 1 2 2 1 1 2 0 1 1 0 1 1 1 0 0 0 0 0 0 0 2 1 2 2 2 0 1 1 1 1 1 0 1 0 1 0 2 2 2 0 0 0 1 0 1 2 0 2 2 1 2 2 0 0 1 0 1 2 0 2 1 0 0 1 1 1 0 2 2 2 1 0 1 0 0 2 2 0 2 2 1 2 1 1 0 1 1 1 1 0 0 0 1 0 0 0 0 0 1 1 0 0 2 1 0 0 1 1 1 1 1 1 1 0 0 1 0 0 0 1 0 0 0 0 2 0 0 0 0 0 0 1 0 0 0 2 1 0 0 1 1 1 1 0 0 0 0 0 1 0 2 1 1 1 0 0 2 0 0 2 0 2 2 1 1 1 0 1 1 0 0 0 1 1 0 1 2 1 2 1 2 2 2 0 1 2 2 2 2 1 1 1 2 1 0 1 1 0 1 1 0 1 1 1 1 1 1 0 0 1 1 1 0 0 1 0 0 1 1 0 1 0 1 0 0 0 2 2 2 0 0 2 0 2 0 0 0 2 0 2 2 0 1 0 1 0 0 0 0 2 0 1 1 0 2 0 2 0 0 0 0 0 1 2 0 0 0 2 0 0 0 1 1 0 0 1 1 0 1 2 0 0 0 0 0 1 0 1 0 0 1 1 1 1 2 0 0 0 0 0 1 2 0 0 0 1 1 1 1 0 0 0 0 1 0 0 0 1 1 0 0 1 0 0 1 1 0 0 0 0 0 1 0 1 0 1 0 0 0 0 0 0 2 1 2 0 2 0 1 0 0 1 1 0 1 0 1 1 1 2 1 1 1 0 2 0 2 1 1 0 2 0 0 0 0 2 0 0 2 0 1 0 0 1 1 1 0 0 1 0 1 1 0 2 1 0 0 2 1 1 1 2 2 0 0 0 1 1 0 0 0 2 2 0 2 2 1 1 0 0 0 1 1 0 0 2 2 0 0 0 0 0 2 0 0 1 1 1 1 1 0 0 0 0 2 0 1 1 0 0 0 0 0 1 1 1 0 0 0 0 1 0 1 0 0 0 1 0 0 0 2 1 0 0 2 2 2 2 1 0 2 1 1 0 2 0 2 2 0 2 1 0 1 0 1 2 0 2 0 2 2 2 1 1 0 0 0 1 0 0 0 0 0 1 1 1 1 1 1 0 2 0 2 0 2 1 1 1 0 1 1 1 2 0 1 0 0 1 1 1 0 1 0 0 0 1 0 1 1 1 2 2 0 2 2 0 0 0 2 0 1 2 2 0 0 0 0 0 0 2 2 0 0 2 0 0 1 0 1 0 0 1 1 0 0 1 2 2 2 0 2 0 0 0 0 0 1 2 2 1 0 2 2 2 2 0 1 0 1 0 0 1 1 1 1 1 0 2 0 0 0 1 2 1 2 0 2 2 0 2 0 0 1 0 2 2 1 0 1 0 0 0 1 1 1 1 0 1 0 1 1 1 0 1 1 0 0 0 2 2 1 0 2 0 2 0 0 1 1 1 0 0 1 0 0 0 0 0 0 0 0 0 0 1 0 0 1 0 0 2 1 1 0 1 1 0 0 2 0 0 0 0 0 1 1 0 0 0 0 1
8 1 1 1 0 0 0 1 1 2 0 0 1 1 0 0 1 0 1 0 0 0 1 0 0 0 0 0 2 0 2 1 1 1 2 0 2 2 0 0 1 0 0 1 2 1 1 0 0 0 0 0 0 0 2 2 0 0 0 2 0 2 1 1 0 1 0 1 0 0 0 2 1 1 0 1 1 0 2 0 1 2 1 0 1 1 0 1 1 2 1 1 1 0 0 0 0 2 0 2 0 0 0 0 1 1 1 1 1 1 0 2 2 2 2 2 2 0 1 1 1 0 1 1 1 1 0 1 2 0 1 0 0 0 0 0 0 0 0 0 2 0 0 1 0 0 0 0 1 2 0 2 0 0 0 0 1 2 0 1 0 0 0 1 1 1 0 1 0 0 0 0 0 2 1 0 2 0 0 0 0 0 0 2 0 1 1 0 0 1 0 0 1 0 0 2 2 2 1 0 0 0 0 1 1 2 0 1 2 1 1 1 2 0 2 1 1 0 2 1 1 1 1 1 1 0 2 0 0 2 1 0 1 1 1 1 0 1 1 1 0 0 2 1 0 2 0 0 2 0 0 0 1 0 0 1 1 1 0 0 0 0 0 0 1 1 1 0 1 0 0 2 0 2 0 0 0 0 0 0 0 0 1 2 0 1 1 1 1 2 0 0 0 2 1 0 0 2 2 0 0 0 2 1 1 0 1 0 1 0 0 0 0 0 0 0 1 0 0 0 0 2 2 2 1 0 1 0 1 1 1 1 0 0 0 0 0 1 1 2 1 2 1 2 0 0 0 0 0 0 1 0 2 1 0 0 1 1 0 2 2 2 1 0 1 2 0 2 2 0 2 2 1 2 0 0 0 0 0 1 1 0 0 0 0 0 0 0 0 0 0 1 0 0 1 1 0 0 0 0 0 0 0 0 0 0 2 1 1 1 1 1 0 2 2 2 0 1 0 1 0 1 0 1 1 2 1 0 1 0 0 1 0 1 1 0 1 0 0 0 2 0 1 0 1 0 0 0 2 0 0 1 0 1 1 1 0 1 0 1 1 0 0 2 0 0 0 0 2 0 0 0 1 1 2 0 0 2 0 0 1 0 2 1 0 2 1 0 1 0 1 1 1 1 1 0 1 0 0 1 0 2 1 1 0 1 1 2 0 2 0 0 0 0 1 0 0 0 2 2 2 0 1 2 0 2 0 1 1 1 1 0 2 0 1 0 2 0 1 1 1 2 0 1 1 0 1 1 1 0 1 0 0 0 1 0 1 1 1 1 0 0 1 1 0 0 1 1 1 0 0 0 0 0 0 0 1 1 0 1 1 0 0 0 1 0 0 0 0 0 0 0 1 0 0 0 0 0 0 0 0 2 1 1 1 1 1 0 0 0 1 0 0 2 0 2 0 0 0 0 0 0 0 0 0 0 2 1 0 0 1 0 0 0 2 1 2 0 2 0 1 0 0 2 1 0 2 0 2 1 1 1 1 1 2 0 1 1 2 0 0 0 2 1 1 1 0 2 0 0 0 0 0 0 1 0 1 0 1 1 0 1 0 0 1 2 1 1 0 1 0 0 1 1 1 0 0 0 1 1 0 1 0 0 1 0 1 1 1 0 0 0 0 1 1 0 0 2 2 0 0 0 0 1 1 2 0 0 0 0 1 0 0 0 0 0 2 0 1 1 0 0 1 1 0 0 1 0 0 0 1 1 0 0 0 0 0 0 2 0 0 1 1 1 0 2 2 2 2 2 1 0 1 1 0 0 1 0 2 2 0 2 0 1 2 0 1 1 1 2 1 1 2 2 0 0 0 1 0 1 2 0 0 0 0 1 0 0 0 1 1 0 1 0 0 0 1 1 1 0 0 1 1 2 2 0 2 1 1 2 1 1 1 0 0 0 0 1 1 0 0 0 1 0 0 0 1 1 0 0 2 0 2 2 0 0 2 1 0 0 0 2 2 0 0 2 0 0 2 0 0 0 0 0 1 0 0 1 1 2 2 0 2 0 0 0 0 0 0 2 2 0 1 1 1 0 1 0 0 0 0 2 0 1 2 2 0 1 0 1 1 0 0 0 1 1 2 1 2 2 0 2 0 2 1 1 2 0 1 1 1 0 0 2 0 0 0 1 2 0 0 0 2 1 0 0 2 0 2 1 1 0 1 0 2 0 2 1 1 0 2 0 0 0 2 0 1 0 1 0 0 0 0 0 0 0 0 0 0 1 1 0 0 0 0 0 0 0 0 2 0 0 1 0 0 0 1 0 0 0 0 0
9 1 1 1 0 1 1 1 2 1 0 0 1 1 0 0 0 0 0 0 1 1 0 0 0 0 0 0 2 0 2 1 0 2 1 0 1 1 0 0 1 0 1 0 2 1 0 1 0 0 0 0 1 1 0 0 0 0 1 2 0 1 0 0 0 0 1 0 0 1 2 1 2 2 2 2 0 0 1 0 1 2 0 1 1 0 0 2 2 2 1 2 1 0 0 0 0 1 0 1 0 1 2 2 0 0 2 1 1 1 0 1 1 1 2 2 1 1 0 1 1 1 1 1 0 0 0 1 1 1 2 1 0 0 0 0 0 0 1 1 0 2 0 0 0 0 1 0 0 0 0 1 0 0 0 1 0 1 0 1 1 1 1 2 1 2 1 2 0 0 0 0 0 2 0 0 2 1 0 1 0 2 0 1 1 1 0 0 0 0 0 0 0 2 1 1 0 2 0 0 0 0 1 1 1 0 2 2 0 0 1 1 2 0 0 2 2 0 1 1 0 0 2 2 0 0 1 0 0 0 0 0 0 0 2 0 0 0 0 0 0 0 2 0 0 2 0 0 1 0 0 0 1 0 0 0 1 2 0 0 0 0 0 1 1 0 0 0 0 0 1 2 0 2 0 0 0 2 2 0 0 0 2 2 0 2 0 2 0 2 1 1 0 2 2 1 1 0 0 0 1 0 2 0 0 0 0 0 1 0 1 2 2 0 1 0 2 0 0 0 1 1 1 0 2 0 2 0 1 1 2 2 0 0 0 0 0 1 1 1 0 1 2 2 0 0 1 0 0 0 2 0 1 1 0 1 1 0 0 0 0 0 1 1 1 0 0 1 2 0 1 1 2 2 1 2 2 2 1 2 0 2 0 0 0 0 1 0 0 0 0 0 0 0 1 1 0 1 0 0 0 0 1 0 0 0 1 2 0 0 0 0 1 0 1 2 0 0 0 1 0 1 0 1 1 1 0 0 0 0 0 1 0 2 0 1 0 1 0 0 2 0 1 0 1 2 0 0 1 1 1 0 0 1 1 0 0 1 0 1 1 0 0 0 0 2 1 1 2 0 0 0 1 2 1 1 1 1 2 0 0 0 1 1 1 2 1 1 1 0 1 1 0 1 0 1 1 2 2 0 1 0 2 0 0 0 2 0 1 0 1 0 0 0 1 1 0 1 0 1 1 1 0 2 0 2 0 0 0 2 1 1 1 0 1 0 2 1 2 1 1 1 0 1 2 1 1 2 0 0 1 1 0 0 0 0 0 0 2 0 2 0 0 1 0 0 1 2 2 0 0 1 0 0 0 0 0 0 0 2 0 0 0 1 2 0 2 0 0 0 1 1 0 0 1 0 0 1 1 1 1 1 0 0 0 1 0 0 0 1 1 0 0 0 2 0 0 1 0 0 0 0 0 1 0 1 1 2 0 0 0 1 0 0 2 0 2 0 2 0 2 0 0 0 2 0 1 0 1 1 2 2 0 2 2 0 0 0 2 0 0 0 2 2 2 2 0 1 0 1 0 0 0 0 1 0 1 1 1 1 0 0 0 0 0 1 1 0 0 2 0 0 0 1 1 0 0 0 1 1 1 0 0 1 2 0 1 1 1 0 1 1 1 0 1 1 1 1 1 0 0 0 0 0 2 2 0 2 2 2 2 1 0 0 0 0 2 0 1 1 0 0 0 0 0 1 1 0 0 0 0 0 2 1 0 0 0 0 1 0 0 1 2 1 0 1 2 0 2 2 1 0 1 0 1 0 0 0 2 2 0 2 0 0 1 1 1 1 1 2 1 1 2 1 0 0 0 2 0 0 2 0 0 0 0 0 2 0 0 1 2 1 2 0 1 0 2 1 2 0 1 1 2 1 2 0 1 1 0 1 0 0 1 1 0 2 0 0 1 0 0 0 1 0 0 0 0 0 0 0 2 0 1 1 1 0 1 0 0 0 0 2 0 1 0 2 0 0 1 0 1 0 1 1 1 1 0 1 1 1 2 0 1 0 0 1 1 1 0 2 2 2 1 2 2 2 2 0 0 0 0 1 0 1 1 1 1 0 0 2 0 0 0 0 0 0 2 1 0 0 0 1 1 2 0 0 1 1 0 0 0 1 0 0 2 1 1 1 1 0 1 1 2 1 0 0 0 1 1 0 1 0 1 0 1 0 1 0 0 0 2 0 0 0 1 1 1 0 0 0 0 0 0 0 0 2 0 0 2 0 0 2 0 0 0 0 0 0 0 0 0 0 0 1 0 0 0 0 0 0 0 2
10 1 2 0 0 0 0 2 2 2 0 0 0 0 0 0 0 1 2 1 0 0 0 1 0 0 0 0 2 0 1 1 1 1 1 0 1 0 0 0 0 0 0 0 1 0 1 0 0 0 0 0 1 1 0 0 0 0 1 2 0 1 2 2 0 1 0 1 0 0 0 0 2 2 0 2 2 0 2 0 2 2 0 1 1 0 0 1 2 2 1 2 1 0 0 0 0 1 0 1 1 0 1 0 0 0 2 0 2 1 0 2 1 1 1 1 1 1 0 2 2 1 1 1 1 1 1 0 1 0 1 1 0 0 0 0 0 0 0 0 1 1 0 0 0 0 0 0 0 0 0 0 0 0 0 1 0 0 0 1 1 1 0 2 0 2 0 1 2 2 0 0 1 1 1 0 2 1 1 1 0 1 0 2 0 1 1 0 0 0 0 0 0 2 2 1 1 2 0 1 1 1 1 0 1 1 2 0 1 0 2 1 1 0 2 0 0 0 0 0 2 2 2 2 0 0 1 1 1 1 1 2 0 0 0 0 0 2 0 1 0 1 2 0 0 2 0 0 1 0 0 0 0 0 1 0 1 1 0 0 0 0 0 0 1 0 1 1 1 0 0 2 0 2 0 0 0 2 2 0 1 0 2 1 1 1 1 2 0 2 1 1 0 2 2 1 0 1 0 1 1 0 2 2 2 0 1 0 1 1 0 1 1 1 2 1 2 0 1 0 1 2 1 1 1 0 1 0 0 0 0 0 0 0 0 0 0 1 1 0 0 0 1 0 1 1 0 0 1 2 1 1 2 0 2 0 0 1 0 2 2 2 2 1 2 0 1 1 1 0 2 2 0 2 0 0 1 1 0 1 0 2 0 0 1 2 1 0 0 0 1 1 1 1 2 1 0 1 1 1 1 1 1 1 2 1 0 0 0 0 0 0 0 1 1 1 1 0 0 0 0 0 0 0 1 2 1 0 0 0 1 0 1 0 0 0 0 1 0 0 1 0 1 0 1 1 1 0 2 0 0 1 0 2 1 0 1 2 1 2 0 0 1 0 1 1 1 2 1 1 2 1 2 2 1 0 1 0 2 0 0 0 0 0 2 0 0 0 1 0 1 0 0 1 1 1 1 2 2 1 0 0 1 1 0 0 1 2 0 0 0 1 1 0 0 0 0 0 2 2 2 0 1 1 0 1 1 1 1 2 1 0 1 0 0 0 1 0 0 1 0 2 0 1 1 2 1 2 0 0 1 1 0 0 0 1 0 0 0 1 0 0 0 1 0 0 1 2 2 0 1 1 0 0 0 1 1 0 0 2 0 0 0 1 1 0 1 0 0 0 0 2 0 0 1 0 0 0 0 0 0 1 0 2 1 2 1 1 0 2 0 0 1 1 1 0 0 0 0 0 0 0 0 1 1 0 1 0 0 0 1 0 0 0 1 0 0 0 2 0 0 1 0 0 1 0 1 0 0 0 2 2 0 0 1 0 1 0 1 0 0 0 1 2 2 2 1 2 1 0 0 0 1 0 1 0 1 1 1 1 0 2 0 0 0 2 2 1 1 1 0 0 1 1 0 0 1 0 0 0 0 0 0 2 2 0 2 2 0 0 1 1 0 0 0 0 0 2 1 0 0 0 1 0 1 2 0 0 0 0 1 0 0 0 0 0 1 0 2 2 0 0 0 0 0 0 1 0 0 0 0 0 0 0 0 1 1 0 2 0 0 1 1 2 0 1 2 1 1 1 0 0 2 0 0 0 0 0 1 1 1 2 1 0 0 2 0 2 0 2 0 2 2 2 0 1 0 1 0 1 1 0 1 0 1 1 0 0 0 2 2 0 1 1 1 0 1 2 2 1 2 2 1 1 2 0 0 1 0 2 1 0 1 0 0 0 0 0 1 0 0 0 0 0 0 0 0 1 0 1 2 0 2 1 1 0 1 0 0 0 0 0 0 0 0 0 0 0 0 0 0 1 0 0 0 0 0 1 2 2 2 0 2 0 0 0 0 1 0 2 2 2 1 1 2 2 2 0 0 0 0 1 0 1 1 1 1 0 0 2 0 0 1 1 2 1 2 1 2 1 0 2 0 2 1 2 1 0 0 0 1 0 0 2 0 0 0 1 1 0 0 0 1 1 0 0 0 0 0 0 2 0 2 0 0 0 0 0 1 1 1 1 0 0 0 1 2 0 1 0 0 0 0 0 2 0 1 0 1 0 0 1 1 1 0 1 1 0 0 0 0 0 1 0 0 0 0 1 1 1 1 0
11 0 1 1 0 0 0 2 1 2 0 0 0 0 0 0 0 0 1 2 0 0 0 0 0 0 0 1 2 1 2 0 1 0 1 0 1 1 0 0 1 0 0 0 1 0 1 0 2 0 0 0 0 0 1 1 0 0 1 2 0 1 2 2 1 0 1 1 0 0 0 1 2 2 2 2 0 0 2 0 1 2 0 1 1 0 0 1 2 2 0 1 1 0 0 0 0 0 0 0 2 0 2 2 0 0 2 2 0 2 0 0 0 2 2 2 2 1 0 2 2 1 2 2 1 1 1 0 2 0 2 0 0 0 0 0 0 0 0 0 0 2 0 0 0 2 0 0 2 1 1 1 0 1 1 0 1 2 0 1 0 2 0 2 1 2 0 1 0 1 0 1 0 2 0 0 1 2 0 2 0 2 1 2 0 1 1 2 1 1 0 1 1 0 0 1 1 2 0 2 2 2 0 0 1 1 1 0 1 0 1 0 1 0 0 1 1 1 2 1 0 0 2 2 0 0 1 0 0 1 1 1 0 0 1 0 0 1 0 1 0 0 2 0 0 2 0 0 2 0 0 1 1 0 0 0 1 1 0 0 0 0 0 0 2 1 0 0 0 0 1 2 1 2 0 1 0 2 2 0 1 0 0 2 0 0 0 1 1 2 1 2 0 2 2 0 1 0 1 0 1 1 2 1 1 0 0 0 2 0 0 0 2 0 2 0 2 0 0 0 0 1 1 0 0 0 0 0 0 1 1 1 1 0 0 0 0 0 2 0 1 1 2 1 0 0 0 0 1 1 1 1 2 1 1 0 2 1 0 2 2 2 0 0 0 1 0 1 1 0 2 2 1 1 0 0 2 1 1 2 0 1 0 0 1 0 0 1 1 1 1 1 2 0 2 0 1 0 0 0 0 0 0 2 2 0 0 2 0 0 0 0 0 1 1 1 1 1 0 1 1 1 0 0 1 2 0 1 1 0 1 0 1 2 1 2 0 0 0 0 1 0 2 2 0 2 1 0 0 0 0 0 0 1 2 1 1 2 1 1 1 0 0 1 0 1 1 1 1 0 1 0 1 1 0 1 0 1 2 0 1 1 1 1 2 0 0 0 1 1 2 1 1 1 0 1 1 2 2 0 0 0 1 1 0 0 1 1 0 0 1 0 1 0 1 0 0 0 0 0 1 2 0 1 0 1 1 0 0 2 0 1 0 0 0 0 0 0 1 1 0 1 0 0 1 2 1 1 1 0 2 0 0 0 1 1 0 0 1 0 1 0 1 1 0 0 0 2 2 0 1 1 1 0 0 1 1 1 0 1 0 0 1 1 1 1 2 0 0 0 1 0 1 0 0 0 0 1 1 1 1 0 1 1 2 2 1 1 0 2 1 0 0 0 2 0 0 1 0 0 0 0 0 0 0 0 2 1 0 0 0 0 0 0 2 1 2 0 1 1 1 0 0 1 0 0 1 0 1 1 1 2 0 0 1 0 2 1 2 0 0 0 1 0 0 0 0 2 1 0 1 0 0 0 0 2 2 0 2 2 0 1 1 0 0 2 2 0 0 2 0 0 0 2 0 0 0 0 1 1 0 0 0 2 2 0 2 1 0 1 1 1 0 0 0 0 0 1 1 0 0 0 1 0 0 1 0 1 1 0 0 0 0 0 0 0 2 1 0 1 1 1 0 0 0 1 2 1 0 0 0 0 0 0 0 0 0 0 2 0 0 2 2 1 0 1 2 2 1 1 0 0 2 0 0 0 0 0 1 1 0 1 1 0 0 1 0 2 1 2 0 1 2 2 1 0 0 1 0 0 1 1 0 0 0 0 2 0 0 1 1 0 2 0 2 0 2 2 1 0 1 1 0 1 1 0 1 2 2 2 1 1 0 0 0 2 1 1 0 0 0 0 2 0 0 0 0 0 0 0 2 0 0 2 2 0 0 0 0 0 0 1 0 0 0 0 1 0 0 0 0 0 1 0 2 0 0 1 1 1 1 1 2 0 0 0 0 0 1 2 1 2 1 1 2 1 1 0 0 0 0 2 0 2 2 2 0 0 0 1 1 0 0 0 0 0 2 1 1 1 0 2 1 1 1 2 0 2 0 1 0 0 0 1 0 0 0 0 0 1 0 1 1 2 1 0 1 1 0 0 2 0 1 0 1 0 1 0 0 0 2 0 0 0 0 0 0 0 0 0 0 0 0 0 0 0 0 0 1 0 0 2 2 2 0 0 0 0 1 1 0 1 1 0 0 0 0 0 0 0 0 1
12 0 1 1 0 0 0 2 2 0 0 0 1 2 1 0 0 0 0 2 1 1 0 0 0 1 1 0 2 1 2 2 0 1 1 1 1 1 0 0 2 0 2 0 2 1 0 0 0 0 0 0 1 0 1 1 0 0 1 1 1 2 2 2 0 0 0 0 0 0 0 0 2 2 0 2 2 0 2 0 1 2 1 0 1 0 0 0 1 1 0 0 0 0 1 0 0 2 0 2 1 0 1 1 0 0 2 2 0 2 1 0 0 2 1 1 0 0 0 2 2 0 1 1 1 1 1 1 1 0 2 0 0 0 0 0 0 0 0 0 0 2 0 0 0 0 1 0 0 0 0 0 0 1 0 1 1 0 0 0 0 0 0 1 0 0 0 0 0 2 1 0 2 0 1 0 0 1 0 1 0 1 0 2 0 2 2 1 0 0 0 1 0 0 0 1 1 2 1 0 0 0 0 0 1 1 2 1 1 0 1 1 1 0 2 1 1 0 1 0 1 1 2 1 1 0 1 1 1 0 1 1 1 2 0 0 0 2 0 1 0 1 2 1 0 2 0 0 1 0 0 0 0 1 0 0 0 2 0 0 0 0 0 0 0 0 1 0 0 0 0 2 1 2 0 1 1 1 1 0 0 2 2 2 0 2 2 1 1 2 2 1 0 2 2 1 0 0 0 1 1 0 2 0 0 0 1 0 1 0 0 2 2 1 1 1 2 0 0 0 1 1 2 0 1 0 2 0 2 2 2 2 0 0 0 0 0 0 2 0 1 1 2 2 0 0 0 0 0 2 0 1 1 0 1 1 1 1 0 0 0 0 1 1 1 1 0 0 2 0 0 0 1 1 0 1 2 1 0 1 0 2 0 0 0 0 0 0 0 0 0 0 1 0 2 0 0 1 0 0 0 0 1 0 1 1 1 2 0 0 0 0 0 1 1 2 0 0 0 0 0 2 0 1 2 2 1 1 2 1 1 0 0 1 0 1 0 1 0 0 2 0 0 2 1 2 1 0 0 2 0 1 0 2 2 1 1 1 0 1 2 0 0 1 0 1 1 1 2 0 0 0 2 1 0 0 0 1 2 0 2 1 1 0 1 2 0 1 2 0 0 2 1 1 1 0 0 0 0 2 0 1 1 1 0 0 2 1 0 2 0 0 1 0 0 0 0 0 1 1 1 1 1 2 1 2 0 1 1 1 1 0 2 1 2 0 0 0 2 2 0 1 0 0 1 1 2 1 1 0 1 0 1 0 1 1 2 0 1 0 1 1 0 0 0 0 0 1 1 0 0 0 0 0 0 0 2 1 0 1 0 0 1 2 1 1 2 1 0 0 0 2 1 0 2 0 0 0 0 1 0 1 1 0 0 0 0 0 1 1 0 0 0 0 1 0 0 2 1 0 0 0 0 0 0 1 1 1 0 0 2 0 1 0 1 0 2 0 2 0 1 1 0 2 0 0 1 0 0 0 2 2 0 0 2 0 2 1 2 0 0 0 1 1 1 1 1 2 1 0 2 0 0 0 0 1 1 0 1 1 0 1 0 1 0 2 2 0 0 2 0 0 0 1 0 0 0 0 1 2 1 0 0 0 1 0 2 1 0 0 1 1 0 0 0 1 0 2 1 0 0 0 1 0 0 1 0 1 1 0 1 0 0 0 0 0 2 0 1 1 1 1 0 0 0 0 1 1 0 0 0 0 1 0 0 0 1 0 2 1 0 1 2 1 0 1 2 2 2 2 0 0 2 2 1 0 0 0 1 1 0 2 0 1 1 1 1 2 0 2 0 2 2 1 0 1 0 0 0 2 1 0 1 0 1 0 1 0 0 1 1 0 2 0 2 0 2 1 0 0 0 0 1 1 2 0 1 0 1 1 1 1 1 1 1 0 0 0 0 0 0 0 0 0 0 0 0 0 0 1 1 0 1 2 2 0 0 1 0 0 0 2 0 0 0 1 0 0 1 0 0 0 0 1 2 1 0 0 1 0 0 1 1 0 0 1 1 0 0 1 1 1 0 1 2 1 2 0 0 0 0 2 2 0 2 1 1 1 0 2 0 0 0 0 0 1 1 1 2 1 1 1 0 1 0 1 0 1 0 0 0 1 1 2 1 1 1 1 0 0 0 1 1 2 0 0 1 1 0 0 2 0 2 0 1 0 1 2 2 0 2 0 0 0 0 2 1 0 1 0 0 0 0 0 0 0 0 0 0 0 0 0 0 0 0 0 0 0 0 1 1 0 0 0 0 1 0 0 0 0 0 0
13 0 1 2 0 0 0 2 2 1 0 0 1 1 0 0 0 1 1 2 1 1 0 1 1 1 1 0 1 0 2 1 0 1 1 0 1 1 1 1 1 0 0 0 1 1 0 1 0 0 0 0 0 0 1 0 0 0 1 1 0 2 0 2 0 0 0 0 0 0 0 0 2 2 1 2 1 0 2 1 1 2 1 0 1 0 0 0 1 2 0 0 1 1 0 0 0 1 0 1 1 0 1 1 1 1 2 2 0 2 1 1 1 2 2 2 1 0 0 2 2 0 0 0 0 0 0 1 2 2 2 1 0 0 0 0 0 0 0 0 0 2 1 0 0 1 0 0 0 0 0 1 1 1 1 0 0 1 0 1 1 1 0 2 0 2 0 2 1 1 0 1 0 2 1 0 2 1 0 1 0 1 1 2 0 1 2 2 0 0 1 1 1 0 0 1 1 2 0 0 0 0 1 0 1 2 2 1 1 0 1 0 2 0 2 0 0 0 2 1 1 1 1 0 2 1 1 0 0 2 0 0 0 0 0 0 0 1 0 1 0 1 2 1 0 2 0 0 1 1 1 1 1 0 0 0 2 0 0 1 1 1 0 0 0 0 0 0 2 0 1 1 0 2 1 0 0 0 0 0 0 0 2 1 0 1 0 0 2 2 2 2 0 2 1 0 0 0 0 0 1 1 0 0 0 0 0 0 2 0 0 1 2 0 2 1 2 0 1 0 1 2 1 0 1 0 1 0 1 2 2 1 0 0 0 0 1 2 0 0 0 0 2 1 0 0 1 0 0 1 0 1 2 0 1 0 0 0 0 2 2 1 0 0 0 0 0 0 2 0 0 0 1 1 0 1 2 2 0 1 1 0 0 0 2 1 1 0 0 0 0 0 0 0 2 1 0 1 0 0 0 0 1 1 1 0 0 1 0 0 0 0 0 0 0 1 1 0 0 1 0 1 0 0 1 2 0 1 1 0 1 0 0 1 0 0 1 1 1 0 2 0 1 0 2 2 1 0 1 0 0 1 0 2 2 1 1 0 0 0 2 0 2 0 2 0 0 1 2 1 1 1 1 1 1 0 0 0 2 0 0 0 1 1 1 2 1 1 2 0 0 2 0 1 0 1 1 1 1 1 0 1 0 2 1 1 1 2 0 0 0 0 1 1 0 0 1 0 1 1 1 0 1 1 0 1 1 0 0 2 0 0 0 0 0 0 0 0 0 0 1 2 0 1 2 0 1 1 1 0 1 0 1 0 0 1 0 1 1 1 0 0 0 2 1 0 0 1 0 1 1 1 2 0 0 1 1 2 0 0 1 0 1 1 0 1 1 1 0 0 1 0 2 0 0 0 1 1 0 0 0 2 1 2 2 2 1 1 0 1 2 0 0 1 1 0 0 1 0 1 1 1 0 0 0 1 1 2 0 0 0 0 0 0 2 0 2 0 2 0 0 2 0 1 1 0 0 0 1 1 1 1 1 2 0 1 2 0 0 0 0 0 2 1 1 1 0 1 0 1 0 1 0 0 0 0 1 1 1 1 1 0 0 0 0 1 0 0 1 2 1 1 0 1 1 0 0 0 2 1 0 1 0 1 1 0 2 2 0 0 0 0 0 0 0 1 0 1 1 0 0 0 0 0 1 1 0 0 0 0 0 0 0 0 0 0 0 0 0 0 0 0 0 0 0 1 2 0 0 1 0 1 1 0 0 0 0 0 1 1 0 0 1 0 0 1 1 2 1 1 1 1 2 0 0 1 2 0 0 0 0 0 1 0 0 1 0 2 0 2 0 2 1 2 0 0 0 1 0 1 2 0 2 0 2 1 0 0 0 0 0 0 2 0 2 0 1 2 2 0 2 2 1 0 1 0 0 2 0 2 0 0 1 0 0 1 0 1 0 0 1 1 0 0 0 0 0 1 1 0 1 0 0 2 2 0 0 1 0 0 2 2 0 0 0 0 0 0 1 0 1 0 0 0 0 1 0 2 2 2 2 0 2 0 0 0 0 0 1 0 0 1 1 0 1 1 2 1 0 0 0 1 0 1 0 0 2 0 0 1 0 0 0 0 0 1 2 1 2 1 0 2 0 1 2 2 2 1 1 0 1 0 0 1 0 0 0 0 1 1 0 1 2 1 1 0 0 0 0 0 2 0 1 0 1 0 1 1 1 1 1 1 0 1 1 0 1 0 1 0 0 1 0 0 0 0 1 0 1 0 0 1 1 2 0 0 0 0 1 2 0 1 0 0 0 1 0 0 0 0 0 0
14 1 2 0 0 0 0 1 2 1 0 1 1 2 2 0 0 0 1 1 1 1 0 0 0 0 0 0 1 1 2 0 1 1 0 0 1 1 0 0 1 0 0 1 1 1 2 0 0 0 0 0 0 0 1 0 0 0 0 0 2 2 1 1 0 0 0 0 0 0 0 0 2 2 0 2 1 0 2 0 0 2 0 2 2 1 1 1 2 2 1 1 1 1 1 1 0 0 1 0 2 0 1 0 0 0 2 2 0 2 0 1 1 1 1 1 1 0 1 1 1 0 1 1 1 1 1 1 1 1 1 0 0 0 0 0 0 0 0 0 0 2 0 0 0 0 0 0 1 2 0 2 0 0 0 0 1 1 0 1 1 1 0 1 1 2 0 1 0 0 0 0 1 1 0 0 1 0 0 0 0 0 0 2 1 2 1 1 0 1 0 1 0 1 2 2 1 1 0 0 0 0 0 0 0 2 0 0 0 0 1 1 2 0 2 0 0 1 2 1 1 1 2 2 0 0 1 0 0 0 0 1 0 0 2 0 0 2 0 2 0 0 0 0 0 2 2 0 1 1 1 1 1 1 0 1 1 1 0 0 0 1 0 0 0 0 0 1 0 0 0 2 0 2 0 0 0 2 2 0 2 0 2 2 0 1 0 1 1 2 1 0 0 2 2 0 1 0 0 0 0 0 2 0 0 0 0 0 1 0 1 0 2 0 2 0 2 0 0 0 0 2 2 1 0 0 0 0 1 1 2 0 1 0 0 0 0 1 1 0 1 0 2 1 1 1 0 0 1 1 0 1 1 0 0 1 1 1 0 1 1 1 2 1 2 1 1 1 2 0 1 1 0 2 0 1 2 2 0 2 0 1 0 0 0 1 1 0 0 0 0 1 0 0 2 0 0 0 1 1 1 1 0 1 1 0 1 0 0 0 0 0 0 0 0 1 1 1 0 0 0 2 0 1 0 0 0 0 1 0 0 1 1 1 1 0 0 0 0 0 1 0 2 0 1 1 0 1 1 0 0 0 0 2 2 1 1 0 0 0 2 0 0 1 0 1 0 0 2 0 0 0 1 1 2 0 1 2 1 0 1 0 0 0 2 1 0 2 2 0 0 2 1 2 1 0 0 1 1 0 0 1 0 1 1 1 2 1 1 0 1 1 1 0 0 0 0 0 1 1 1 1 1 2 1 2 0 1 1 1 1 0 2 1 2 0 0 0 1 1 0 0 0 2 2 2 1 0 2 0 0 0 0 0 0 0 0 1 0 1 0 1 0 2 0 0 1 1 0 0 1 1 1 0 0 1 2 1 0 1 0 0 0 0 1 0 1 1 0 0 0 1 1 2 0 0 0 0 0 0 0 1 0 0 0 2 0 0 0 1 0 0 0 0 0 1 2 0 0 0 0 0 0 0 0 0 2 0 0 0 0 0 0 0 2 1 2 0 2 0 2 0 0 1 0 0 1 0 2 2 0 0 0 0 1 0 1 0 2 0 0 0 1 0 0 0 1 1 0 1 0 1 1 0 0 0 0 0 1 2 0 0 0 1 1 1 0 0 0 2 0 0 0 2 0 0 0 0 0 0 0 0 0 1 2 0 2 1 0 0 0 0 0 0 1 1 0 1 1 0 0 1 0 0 1 2 0 1 1 1 1 1 0 0 0 0 1 1 0 1 1 1 1 1 0 0 1 0 0 0 0 0 0 0 0 0 1 0 1 0 0 0 2 2 1 1 2 1 1 1 2 0 1 0 0 1 1 0 2 2 0 2 1 0 0 1 0 1 1 2 1 1 2 2 1 1 0 1 0 0 0 0 1 0 1 1 0 0 1 1 2 0 1 0 1 0 1 2 0 0 0 0 1 1 2 0 1 1 0 1 0 0 2 0 0 0 0 0 0 0 0 0 1 1 0 1 1 0 0 0 2 0 1 2 2 0 0 0 0 0 1 1 0 1 0 1 0 0 1 0 0 0 0 1 2 1 0 1 2 2 2 0 2 0 0 0 0 1 0 0 0 2 0 1 2 1 2 0 0 1 0 1 1 1 1 1 1 0 1 1 0 0 1 0 1 1 1 0 1 1 0 1 1 1 1 1 1 2 1 0 0 1 0 2 0 1 1 1 0 1 0 0 2 1 0 1 2 1 0 0 2 0 1 0 1 0 2 1 1 0 1 0 1 0 1 1 0 0 1 1 0 0 0 0 0 1 0 1 1 1 1 1 1 1 0 0 0 0 0 1 1 0 0 0 0 0 0 0 0 0 0 1
15 1 1 2 0 0 0 2 2 2 0 0 1 2 1 0 0 0 1 1 0 0 0 0 0 1 1 0 1 0 1 2 2 1 2 0 2 1 0 0 0 0 0 2 2 1 1 0 0 0 0 0 1 0 0 1 0 0 1 1 1 1 2 2 0 1 0 0 0 1 0 1 2 2 1 2 1 0 2 0 2 2 0 0 0 0 0 0 2 2 0 0 1 0 0 0 0 1 0 1 0 0 1 1 1 1 2 1 1 1 0 2 1 2 2 2 2 0 0 2 2 0 1 1 1 1 1 0 1 0 0 0 0 0 0 0 0 0 0 0 1 1 1 0 0 2 1 0 1 1 0 1 0 0 0 1 0 0 1 2 0 0 1 2 1 2 0 1 0 1 1 1 1 1 1 1 1 1 0 1 0 1 0 1 0 1 1 2 1 1 0 1 0 0 2 1 1 2 0 1 1 1 0 1 1 1 1 1 0 0 2 0 1 0 1 1 1 0 1 2 0 0 1 2 0 0 2 0 0 1 0 0 2 2 1 0 0 2 0 1 0 0 2 1 0 1 0 0 2 0 0 1 0 1 0 0 1 1 0 0 0 0 0 1 1 0 1 0 1 1 0 1 0 2 0 0 1 2 2 0 1 1 2 2 0 2 1 2 0 2 0 1 2 2 2 2 0 1 0 0 1 0 1 0 0 1 0 0 1 0 0 1 2 1 2 0 1 0 1 0 2 2 0 0 1 0 1 0 1 0 1 0 0 0 0 0 0 2 0 0 1 0 2 1 1 1 1 0 0 2 1 0 2 0 1 0 0 1 0 0 0 0 0 0 0 0 0 1 1 0 2 2 1 1 0 1 2 1 0 1 1 0 0 0 2 0 0 0 0 1 1 2 0 0 2 0 1 1 0 0 0 0 1 1 1 0 0 0 0 0 0 0 0 1 1 2 0 0 0 0 1 1 1 0 0 2 1 1 2 0 0 1 0 0 0 0 0 0 0 0 2 0 2 1 0 1 0 1 2 1 0 0 0 2 2 1 1 1 1 0 2 0 0 1 0 1 1 2 2 0 2 0 1 1 1 0 1 1 2 1 1 0 0 0 2 1 0 1 2 1 1 2 0 2 1 0 0 2 2 0 0 0 2 1 0 0 1 2 0 1 0 1 2 1 0 0 1 0 0 0 0 2 0 0 0 1 1 1 1 1 1 0 1 0 1 0 1 1 2 2 0 1 0 2 2 2 0 1 1 0 1 0 0 0 1 1 0 0 2 0 2 0 0 1 0 0 0 2 0 1 2 2 0 0 0 0 2 2 0 1 0 0 1 1 0 1 1 0 0 0 0 2 2 0 0 0 0 0 0 0 0 1 0 1 0 1 0 0 0 2 0 0 0 1 0 0 1 0 0 0 0 0 0 1 0 0 0 1 0 0 1 0 0 0 2 2 2 1 2 0 1 1 0 0 2 0 1 0 1 1 2 2 0 2 1 0 1 0 2 1 1 0 1 2 2 2 0 2 0 0 0 0 0 0 0 0 1 0 1 1 0 0 1 0 1 2 0 0 0 2 0 0 1 2 0 0 0 0 2 2 0 2 0 1 1 0 2 2 0 0 0 0 0 0 0 0 0 2 1 0 0 0 0 0 1 1 0 2 2 2 0 0 0 0 0 1 1 1 0 1 0 0 1 1 0 0 2 0 0 0 0 0 0 0 0 0 0 0 0 0 0 0 2 1 1 0 2 1 2 2 0 0 0 0 1 0 1 0 1 1 0 1 0 0 0 2 0 1 0 2 1 2 2 2 0 1 1 0 0 1 1 0 1 0 1 0 2 0 0 1 1 0 1 1 1 0 2 1 2 0 1 1 1 0 1 0 0 1 1 1 1 1 1 1 0 0 0 0 0 0 0 0 0 0 0 0 0 1 0 1 2 0 1 2 2 0 0 0 1 1 0 2 0 0 0 0 0 1 1 0 0 0 1 1 2 1 0 0 2 1 2 0 2 0 1 1 0 0 0 1 1 1 2 2 1 1 2 0 0 0 0 2 0 1 1 1 1 0 0 1 0 0 0 0 1 0 1 0 1 1 0 1 0 1 2 2 2 1 0 0 1 0 0 0 0 0 0 0 0 1 0 0 1 2 0 0 0 0 1 0 1 0 2 0 1 0 2 1 1 0 1 0 1 0 1 0 1 0 0 0 0 0 1 1 0 1 0 0 1 1 1 0 1 1 0 0 0 0 0 2 1 0 0 0 0 0 0 0 0 0 0 1
16 0 1 1 0 0 0 2 0 2 0 0 0 1 1 0 0 0 0 0 0 0 0 0 0 0 0 0 1 0 1 1 1 1 0 0 1 1 0 0 0 0 0 1 1 0 0 0 0 1 1 0 0 0 1 1 0 1 0 2 0 1 2 2 0 1 0 0 0 0 0 1 2 2 0 2 2 0 2 0 1 2 1 0 1 0 0 0 2 2 0 1 0 0 0 0 0 0 0 1 1 1 1 1 0 0 2 1 1 1 0 1 0 1 1 1 1 0 0 2 2 0 1 1 1 1 1 1 2 1 0 1 0 0 1 1 0 0 1 0 1 1 0 0 0 0 0 0 0 0 0 0 1 0 0 0 0 0 1 2 0 0 2 2 1 1 0 2 0 0 0 0 1 1 0 0 1 2 0 2 0 2 0 2 1 2 1 1 0 0 0 1 1 0 1 1 2 1 0 1 1 1 0 0 2 0 2 1 1 1 2 0 0 0 1 0 1 0 1 1 0 0 2 2 0 0 2 0 1 2 0 0 0 0 2 0 0 2 0 1 0 1 2 0 0 2 0 0 0 1 1 0 0 0 1 0 0 1 0 1 0 1 0 0 0 0 0 0 2 0 0 2 1 1 0 1 0 1 1 0 1 1 1 2 0 0 0 1 1 2 2 0 0 2 2 1 1 0 0 0 0 0 1 0 0 1 0 1 2 0 0 1 2 1 0 0 1 0 0 0 2 2 2 1 1 0 1 0 0 1 2 1 0 0 0 0 0 2 0 1 0 2 2 2 1 1 1 0 0 1 1 0 1 0 1 1 1 2 0 1 1 1 0 0 0 2 0 2 2 1 2 2 0 1 1 0 0 2 2 2 1 0 0 0 1 1 1 2 2 1 1 1 1 0 2 0 1 1 2 2 1 1 0 2 2 0 0 1 0 0 0 0 0 0 0 0 2 0 0 1 0 0 0 1 1 2 2 1 1 0 1 0 0 0 0 0 1 0 0 0 1 0 2 0 2 0 0 0 2 0 0 2 0 2 2 1 0 2 1 1 2 0 1 0 0 2 0 0 2 0 0 0 1 1 0 1 0 2 2 1 2 0 2 2 1 1 1 2 2 0 0 2 0 1 1 1 1 1 1 1 0 1 1 1 0 0 2 1 1 0 0 2 1 0 0 0 0 0 1 2 2 0 0 2 0 2 0 0 0 2 0 2 2 1 2 0 2 0 1 1 0 1 0 0 1 2 2 2 0 0 1 0 1 1 2 0 1 1 0 0 1 0 1 1 0 1 0 2 1 0 1 1 1 0 1 0 1 1 0 2 0 0 0 1 1 1 0 0 0 0 0 2 0 1 0 0 0 0 0 0 0 1 0 2 0 2 0 2 0 2 1 0 0 1 0 0 0 0 0 0 0 0 0 0 0 0 2 1 0 0 2 0 0 0 2 0 2 0 2 0 1 0 0 1 0 0 1 0 2 2 0 2 0 1 2 0 2 1 2 0 0 0 1 2 2 2 1 2 0 1 0 1 0 1 1 0 0 2 0 0 2 0 0 1 1 1 0 0 1 2 0 0 0 1 0 0 0 0 0 0 0 0 0 0 1 0 1 0 1 1 1 1 1 0 0 1 0 2 1 0 0 0 0 0 2 2 0 1 1 0 1 0 0 0 0 0 1 2 0 1 1 1 0 0 0 1 1 1 1 1 0 2 2 0 1 0 0 0 2 0 1 1 2 0 0 0 2 1 0 0 1 1 1 0 0 0 1 0 1 1 1 2 0 0 0 2 0 2 0 2 0 2 2 2 1 1 0 1 0 0 1 0 1 0 1 0 0 0 1 1 2 0 1 1 1 0 2 2 1 0 1 1 0 0 2 0 0 1 0 1 0 0 0 0 0 0 0 1 1 0 0 1 0 0 0 0 0 0 0 0 2 0 0 2 2 0 0 0 0 0 0 0 1 1 0 0 1 0 2 1 1 0 0 0 2 0 0 2 1 2 2 0 2 0 0 0 0 1 1 1 1 2 0 1 2 2 2 0 0 0 0 1 1 0 2 1 0 2 1 1 0 0 0 0 0 0 2 1 2 1 0 2 0 2 0 1 0 0 1 0 0 1 0 1 1 1 1 1 0 0 0 0 0 0 0 0 2 2 0 1 2 0 2 1 0 0 1 0 0 0 1 0 0 0 2 0 1 1 2 0 1 0 0 0 0 1 0 0 0 0 0 1 1 1 0 0 0 0 0 1 0 0 1 0 0 0 0 0 0 0 1 1
17 1 1 1 0 0 0 0 2 1 0 0 1 1 0 0 0 0 0 2 1 1 0 1 0 1 1 0 1 1 1 1 0 1 1 0 1 1 0 0 1 1 0 0 2 0 0 0 0 0 0 0 0 0 1 1 0 0 0 1 1 2 2 2 1 1 1 1 1 1 0 1 2 2 2 2 0 0 2 0 1 1 1 1 2 0 0 1 1 2 1 1 0 0 0 0 0 2 0 2 0 0 1 1 0 0 2 1 1 1 0 2 1 1 1 1 1 0 0 1 1 0 2 2 1 1 1 1 1 0 0 0 0 0 0 0 0 0 0 0 1 2 0 0 0 1 0 0 1 2 0 2 0 0 1 0 1 0 0 1 0 0 0 2 1 2 0 0 0 2 1 0 1 1 0 0 1 0 0 0 0 1 0 2 0 0 1 1 1 1 0 1 0 2 2 2 0 1 0 0 0 0 0 0 0 2 0 1 1 0 1 1 1 0 2 0 0 1 1 1 0 0 2 2 0 0 1 0 0 2 1 0 0 0 0 0 0 2 0 1 0 0 2 1 0 1 0 0 2 0 0 0 1 0 0 0 0 1 1 1 1 1 0 0 0 0 0 0 1 0 0 0 1 2 2 2 0 2 2 0 0 0 2 2 0 2 0 2 0 2 1 0 0 1 2 0 1 2 0 1 2 1 2 2 2 0 0 0 1 0 1 1 1 0 1 1 2 0 0 0 1 1 1 1 0 0 1 0 0 0 1 1 0 0 0 0 0 0 2 0 0 0 2 2 0 0 1 0 1 1 2 0 1 1 0 1 2 1 0 1 1 1 1 0 1 0 0 2 2 1 2 2 1 2 0 1 1 2 0 0 1 1 0 0 0 0 0 1 1 0 0 0 2 0 2 1 1 2 0 0 0 0 2 0 1 1 0 1 0 0 0 0 0 0 0 1 1 0 0 0 1 2 1 0 1 2 1 1 0 0 0 1 0 0 1 1 0 0 0 0 2 0 2 1 1 1 0 0 1 0 1 1 0 0 0 0 0 0 0 0 2 0 0 1 0 1 0 1 2 1 1 1 0 2 1 0 0 2 1 0 2 1 2 1 1 1 0 1 2 0 0 2 1 1 0 0 0 1 1 0 1 1 1 1 0 0 1 0 0 1 0 0 0 0 1 0 0 1 0 2 2 0 0 1 0 1 1 2 2 1 1 0 0 0 0 0 2 0 1 2 1 1 0 1 1 0 0 0 2 0 0 0 0 0 1 1 1 1 0 1 0 0 1 2 0 0 1 1 1 0 1 2 1 0 1 0 1 2 0 1 1 0 0 1 2 0 2 0 1 1 0 0 1 0 1 0 0 1 1 1 0 1 0 0 0 1 1 0 0 1 0 0 0 1 1 0 2 0 0 0 0 0 0 1 0 1 0 1 0 0 2 0 0 0 1 0 1 0 2 0 0 1 0 2 0 0 1 0 1 1 0 2 0 0 2 0 1 0 2 1 1 0 0 0 0 0 0 2 1 0 1 0 0 0 0 1 1 0 1 2 0 1 0 0 0 2 2 1 0 1 1 1 0 1 0 0 0 0 0 0 0 0 0 0 2 0 2 2 0 1 0 0 0 1 2 1 0 2 0 0 0 1 0 0 1 2 0 0 0 0 1 0 0 1 0 0 2 1 1 2 1 1 0 0 0 0 1 1 0 0 0 0 0 0 0 0 0 0 2 0 0 0 1 1 0 1 1 2 2 2 0 1 1 0 0 0 0 0 1 1 0 1 2 0 0 1 0 2 0 2 0 2 2 2 1 1 0 1 0 1 2 0 0 1 0 1 1 0 0 1 1 0 1 0 1 0 1 1 2 0 1 0 0 0 2 0 0 2 0 2 0 0 0 2 0 0 0 1 0 0 0 1 0 0 0 0 0 0 0 0 2 0 0 2 2 0 0 1 0 0 1 2 0 0 1 1 1 0 1 0 0 0 0 0 0 0 0 1 1 1 1 1 0 0 0 2 2 1 1 1 1 1 0 2 1 0 2 0 0 0 0 1 0 1 1 2 0 1 0 2 0 0 0 0 1 1 2 1 2 1 0 2 0 1 2 2 1 1 0 1 0 1 0 1 0 0 0 1 0 0 0 0 0 0 0 0 0 1 1 0 1 0 1 0 2 1 2 1 1 1 1 1 0 0 2 0 0 2 2 0 0 0 0 0 1 2 0 0 2 0 0 1 1 1 0 0 0 1 0 1 0 0 0 0 0 0 0 0 0 0 0 1
18 0 1 1 0 0 0 2 2 2 0 0 0 1 1 0 0 0 0 0 2 0 0 0 0 0 0 0 2 1 1 2 1 1 1 1 1 1 0 0 0 0 0 0 2 1 0 0 1 0 0 0 1 0 0 1 0 0 0 0 2 2 2 2 1 1 1 1 0 1 1 2 1 1 0 1 1 0 1 0 0 2 0 1 1 0 0 1 1 2 0 1 1 0 0 0 0 2 1 1 1 0 2 2 0 0 2 1 1 1 0 1 1 2 2 2 2 0 0 1 1 0 1 1 0 0 0 1 2 0 0 0 0 0 0 0 0 0 0 0 1 2 1 0 0 2 1 0 1 1 0 1 0 0 1 1 0 2 0 1 1 1 0 2 1 2 0 1 1 2 1 0 1 1 1 1 1 2 1 2 1 1 0 2 1 2 1 0 0 2 0 0 0 2 2 2 0 2 0 1 1 1 0 0 1 1 1 0 0 0 1 1 1 0 2 0 0 0 2 1 1 1 0 0 2 0 2 0 0 0 0 1 0 0 1 0 0 2 0 2 0 0 2 1 0 2 0 0 1 0 0 2 2 0 1 0 0 2 0 0 0 0 0 0 0 0 0 0 2 0 0 2 1 2 0 1 1 2 2 0 0 0 1 2 0 1 0 0 1 1 1 1 1 2 2 1 1 1 0 2 2 2 2 1 1 1 0 0 1 0 1 0 1 0 1 0 2 0 1 0 1 2 0 0 2 0 2 1 1 1 0 0 0 0 0 0 0 0 2 0 0 0 1 1 2 2 0 1 2 2 1 0 1 0 1 1 1 2 1 1 1 1 2 1 2 1 0 1 2 0 1 1 0 2 0 0 1 2 1 2 1 1 0 0 2 1 1 0 0 0 0 1 1 0 2 0 0 0 1 1 1 1 1 0 0 0 1 0 0 0 0 1 0 1 1 2 0 0 0 0 0 1 1 0 1 2 1 1 1 0 1 0 0 0 1 1 0 1 0 0 1 0 1 1 2 1 1 0 1 0 0 1 0 0 0 0 0 2 0 2 1 0 1 0 1 1 0 0 2 0 1 1 1 0 0 0 0 2 2 0 0 0 1 1 2 0 0 1 1 0 1 1 0 0 0 0 0 1 1 0 0 1 0 2 0 0 2 1 0 1 0 1 1 0 1 0 0 1 0 1 1 0 1 2 1 1 1 1 2 1 1 0 2 1 2 0 2 0 1 1 2 2 0 2 2 2 1 0 2 0 0 0 0 1 1 0 0 0 2 1 0 0 0 1 1 0 0 1 0 1 0 0 0 0 0 0 1 1 0 2 0 0 0 0 1 0 0 0 1 1 0 1 0 0 1 0 0 0 0 0 0 2 0 1 1 1 1 0 1 1 0 0 0 0 2 0 1 2 1 0 0 0 0 1 0 0 1 1 0 0 0 0 1 0 1 0 2 0 2 0 1 0 0 1 0 0 1 0 1 0 0 2 0 1 2 0 2 0 0 0 0 0 1 0 0 0 0 2 1 0 1 0 1 0 1 0 1 2 1 1 2 1 0 2 2 2 0 1 0 1 0 0 2 2 2 0 0 0 2 2 1 0 0 1 0 0 2 1 0 1 0 0 0 0 0 1 0 1 1 0 0 0 1 0 0 1 0 1 1 1 1 1 0 0 0 0 1 1 0 1 1 1 1 1 0 0 1 0 0 0 0 0 1 0 0 0 0 0 0 0 0 0 1 1 0 1 1 1 2 2 0 0 2 0 0 0 1 0 2 2 0 2 2 0 0 2 0 1 0 2 1 2 2 2 1 0 1 1 0 0 1 1 0 0 0 0 2 0 0 1 1 0 0 1 0 1 2 2 2 0 1 1 0 2 2 0 2 1 0 1 0 0 0 0 0 2 1 1 0 0 0 1 2 2 0 2 2 1 0 0 1 0 0 2 2 0 0 0 1 1 0 2 0 0 0 1 2 0 1 0 0 0 0 0 1 0 0 0 2 1 1 0 2 0 0 0 0 0 0 1 1 1 0 1 2 2 2 0 0 1 0 1 0 1 1 1 1 0 0 2 0 0 1 0 1 2 2 0 2 2 0 2 0 1 1 0 0 2 2 1 0 0 0 2 0 0 0 0 0 1 0 0 2 1 0 0 1 0 2 0 2 0 0 0 2 0 2 1 1 0 2 0 0 0 1 0 1 0 1 0 0 0 0 0 0 0 0 1 1 1 1 1 0 0 0 1 1 0 1 2 0 0 1 0 0 0 0 0 0 0 0 1
19 0 1 1 0 0 0 2 1 1 1 0 0 1 1 0 0 0 1 2 0 0 0 0 0 1 1 0 1 0 1 2 1 0 1 0 1 1 0 0 1 0 0 0 2 0 2 0 0 1 1 0 1 0 0 1 0 0 1 1 1 2 2 2 0 1 1 0 0 0 0 1 2 2 1 2 1 0 2 1 1 2 1 1 2 0 0 0 1 1 0 0 1 0 0 0 0 1 0 1 1 0 1 1 0 0 2 0 0 1 0 1 1 1 1 1 1 0 0 0 0 0 1 1 1 1 1 0 0 0 1 0 0 0 1 1 0 0 0 0 1 1 0 0 0 0 0 0 2 2 0 1 0 0 0 1 0 1 0 1 0 0 0 2 0 0 0 1 2 2 0 0 2 0 1 0 2 1 0 1 0 1 1 2 0 0 1 1 0 1 0 1 0 0 0 1 1 2 0 1 1 1 0 1 0 1 2 1 0 0 1 1 1 0 1 0 0 1 1 0 1 1 2 1 1 1 0 0 0 1 0 0 0 0 0 0 0 1 0 1 0 0 2 0 1 2 1 0 1 1 1 0 0 0 0 1 1 2 0 0 0 0 0 0 1 0 1 0 1 0 1 1 2 2 0 0 0 2 2 0 1 0 1 2 0 2 1 2 1 2 1 1 0 2 2 0 1 1 1 0 0 0 2 0 0 0 1 0 0 1 0 1 2 0 0 0 2 1 0 0 0 1 1 1 0 0 0 1 1 2 1 1 1 0 0 0 0 1 1 0 1 1 1 1 1 1 1 0 1 2 1 0 2 1 1 0 2 1 0 1 1 1 2 2 2 1 1 0 1 0 1 1 1 2 2 1 0 1 0 2 0 1 0 0 1 0 0 0 0 1 1 2 1 0 2 0 1 0 0 0 0 0 1 1 1 0 0 1 0 0 0 2 0 0 0 0 2 0 0 1 0 1 0 1 0 0 0 0 0 0 0 1 0 1 0 1 0 0 0 0 1 0 1 0 1 0 0 2 2 1 0 1 0 1 0 0 0 1 0 0 2 0 1 0 1 1 1 1 2 1 1 1 2 2 0 1 0 2 1 1 0 0 1 0 1 2 0 1 2 0 0 2 0 2 1 0 0 1 1 1 0 2 1 1 1 1 2 1 0 0 0 0 1 1 0 0 1 0 0 0 0 1 0 2 0 2 0 0 0 2 0 2 0 0 0 0 0 0 2 2 0 1 0 1 2 1 2 0 2 0 0 0 1 0 0 2 0 1 0 0 0 2 0 2 0 1 1 0 0 0 0 0 1 0 0 1 1 2 0 1 1 0 0 1 1 0 1 0 0 0 0 0 1 1 0 0 1 1 1 1 1 0 0 2 2 2 2 1 0 2 1 0 0 1 0 0 0 1 0 0 0 0 0 0 0 1 1 0 0 0 1 0 0 0 2 0 1 0 0 2 0 0 0 2 0 0 0 0 1 1 1 1 0 0 2 0 1 0 1 0 0 0 2 2 2 1 0 2 0 0 1 0 1 0 0 0 0 1 0 0 1 0 1 1 1 1 0 1 0 1 0 0 1 1 1 0 0 0 1 1 0 1 0 0 2 0 1 1 0 0 0 0 0 1 1 1 0 1 0 0 1 0 0 0 2 0 0 1 1 1 0 0 0 0 0 0 1 0 1 1 0 0 1 1 0 0 2 1 0 0 0 0 1 0 0 0 1 0 2 1 0 1 1 0 0 0 1 1 2 2 0 0 1 0 1 1 1 0 0 0 1 2 1 0 0 2 0 2 2 2 0 0 2 1 0 0 0 0 0 1 1 0 1 0 1 0 2 0 0 2 2 0 1 1 1 0 2 0 2 0 1 2 0 1 2 0 1 2 0 2 0 0 1 1 0 1 0 1 2 1 1 1 1 1 0 1 1 1 1 0 2 0 1 2 1 1 1 0 1 1 0 2 0 0 0 0 2 0 1 0 2 0 0 0 2 0 0 0 0 0 2 0 2 0 0 0 0 1 0 2 2 2 1 2 1 1 2 1 0 0 0 2 0 0 2 2 0 1 0 2 0 0 0 0 1 1 1 1 2 1 0 2 0 1 2 1 1 2 1 0 0 1 0 1 2 1 2 0 0 1 0 0 1 2 0 0 0 0 0 1 1 0 2 0 2 0 2 1 1 1 1 1 0 0 2 0 1 0 0 0 0 0 1 1 0 1 0 0 1 0 0 1 1 1 0 1 1 0 0 0 0 0 0 0 0 0 0 0 1 0 1 1
20 1 2 0 0 0 0 1 2 1 0 1 0 0 0 0 0 0 0 2 0 0 0 1 1 1 1 0 2 1 2 2 1 1 0 0 1 1 1 1 1 0 0 0 1 0 0 0 0 0 0 0 0 1 0 2 1 1 2 1 1 2 1 1 0 0 0 1 0 0 0 0 2 2 2 2 0 0 2 0 1 2 0 1 1 0 0 1 2 2 1 1 0 0 0 0 1 0 0 0 1 0 1 0 0 0 2 0 2 0 0 1 0 1 1 1 1 0 1 2 2 0 1 1 1 1 1 0 2 0 0 1 1 0 0 0 0 0 0 0 1 1 0 0 0 1 0 0 1 1 0 1 1 0 0 0 0 2 0 1 0 1 0 2 1 2 1 1 1 2 1 1 1 1 1 0 2 1 0 1 0 1 1 2 0 0 1 1 0 0 0 1 0 1 2 1 1 2 0 1 1 1 1 0 0 1 2 1 0 0 1 1 2 0 1 0 0 0 2 2 0 0 2 2 0 0 1 0 0 0 0 0 0 0 1 0 0 1 0 0 1 0 2 1 0 1 0 0 1 1 1 0 1 0 0 0 0 2 1 1 1 1 0 2 1 0 0 1 2 0 0 1 0 1 0 0 0 1 1 0 0 0 1 2 0 0 0 0 1 2 1 0 1 2 2 1 1 0 0 0 0 0 2 2 2 0 0 0 1 0 0 0 1 0 1 0 1 1 0 0 1 1 0 0 1 0 1 0 0 0 1 0 0 0 0 0 0 0 2 0 0 0 2 2 0 0 0 0 1 1 1 0 1 2 0 0 2 1 0 2 2 2 2 1 2 1 1 1 1 1 2 2 0 2 0 0 0 0 0 1 1 1 0 0 0 0 0 0 0 0 0 0 0 1 2 1 1 0 0 0 0 0 1 1 2 1 0 2 0 0 0 1 0 0 0 2 0 0 0 0 0 1 1 0 2 2 2 0 1 0 1 0 0 0 2 2 0 1 0 0 0 0 1 1 1 1 0 0 1 0 0 1 0 2 2 1 1 2 0 2 1 0 1 0 1 1 1 1 2 1 1 1 1 1 1 0 0 2 1 0 2 0 0 0 2 2 0 1 1 0 1 1 1 2 1 0 0 1 1 1 1 1 1 1 0 0 1 1 1 0 1 1 1 0 1 0 0 1 1 2 2 1 0 2 0 2 0 0 0 2 1 0 2 1 2 0 1 0 1 1 0 1 0 1 1 2 1 1 1 0 0 0 0 0 0 0 0 1 1 1 0 0 0 0 0 0 0 2 1 1 0 1 1 0 0 0 0 2 0 1 0 0 0 0 0 0 0 0 1 1 0 2 2 0 0 0 1 0 0 1 0 0 1 1 1 1 1 1 0 0 2 0 1 1 0 1 0 1 0 0 0 0 0 0 0 1 1 2 0 0 0 0 0 0 1 0 2 0 2 0 1 1 0 1 2 0 1 0 2 2 0 1 0 0 1 0 2 0 0 0 0 0 1 1 1 1 0 2 0 0 1 0 0 0 1 0 0 1 0 0 1 0 1 0 0 2 1 0 1 1 0 0 0 1 0 0 0 0 0 0 0 0 0 0 1 0 1 0 0 0 1 1 0 1 0 1 0 1 0 0 0 1 0 0 1 1 0 2 1 1 1 0 0 0 0 1 2 0 0 0 0 0 1 1 0 0 1 0 0 1 1 1 0 0 0 1 0 0 1 0 0 0 0 0 0 0 0 2 0 0 0 0 2 0 1 0 0 1 1 2 0 2 1 0 1 1 1 2 0 2 0 2 2 2 0 1 0 1 0 0 0 0 1 0 1 0 1 0 1 1 2 0 2 0 1 0 1 2 1 0 0 0 2 0 2 0 0 1 0 1 0 0 1 0 0 0 0 1 0 1 1 1 0 0 0 0 0 1 0 0 2 1 0 2 2 0 0 1 0 0 0 2 0 0 0 2 0 0 1 0 1 0 1 0 1 0 0 1 2 1 1 0 1 0 0 0 0 0 0 2 2 2 1 2 2 2 2 0 0 0 0 1 0 0 2 2 0 1 0 0 0 0 1 1 2 2 1 0 2 2 0 2 0 2 1 2 1 1 0 0 0 1 0 1 1 0 0 2 0 0 0 2 1 0 0 1 1 1 0 2 2 0 1 0 1 0 1 0 1 1 1 1 0 0 2 0 1 1 2 0 1 1 1 1 0 1 0 0 1 0 0 2 0 0 0 0 0 0 1 2 0 1 1 0 0 0 0 0 1 0 0 1
21 0 1 1 0 0 0 2 2 2 0 0 2 2 1 0 1 0 0 1 1 1 0 0 0 1 1 0 2 1 1 1 1 2 0 0 1 1 2 1 1 1 0 0 2 1 1 0 0 1 1 0 0 0 1 1 0 0 0 2 0 1 2 2 0 1 0 1 0 0 0 0 2 2 2 2 0 0 2 0 1 1 0 0 0 0 0 0 1 2 1 1 2 1 0 0 0 1 0 0 2 0 1 1 1 1 2 0 2 0 0 2 0 1 1 1 2 0 0 2 2 0 0 0 0 1 0 0 2 0 2 0 1 0 0 0 1 0 0 0 2 1 1 0 0 1 0 0 2 1 1 1 0 0 0 0 0 2 0 2 1 1 0 2 0 1 0 2 1 1 1 1 0 2 0 0 1 2 0 1 0 2 0 1 1 0 0 1 0 1 1 1 1 0 1 1 1 2 0 0 0 0 0 0 0 2 1 0 1 0 1 1 0 0 0 0 1 1 0 0 1 1 1 1 2 0 2 1 0 2 0 1 0 1 1 0 0 2 0 2 0 0 2 0 0 2 1 0 1 0 0 0 0 0 0 1 1 1 0 0 0 0 0 1 1 0 1 0 1 0 0 2 1 2 1 2 1 1 1 0 1 0 1 1 0 1 0 0 2 2 2 2 0 2 1 0 1 0 0 0 0 0 2 1 1 0 0 1 1 0 0 1 2 0 2 2 2 0 0 0 2 1 0 0 1 0 2 0 0 1 2 1 0 0 0 0 0 1 1 1 0 1 1 1 2 2 0 1 1 2 0 1 2 0 0 0 1 1 0 2 2 2 1 0 1 0 1 1 1 1 2 2 1 1 0 0 0 1 0 1 0 1 0 0 1 1 1 0 0 0 0 0 0 0 2 0 0 0 1 1 1 1 0 1 1 0 1 0 0 0 1 2 0 2 2 2 0 1 0 0 0 2 1 1 0 1 0 1 1 0 1 0 0 1 0 1 1 1 0 0 1 0 1 0 1 1 0 1 2 1 0 0 0 0 0 0 0 1 1 0 2 0 1 1 1 0 0 1 2 0 1 0 1 2 1 0 0 2 1 1 0 0 0 0 2 0 0 0 2 2 0 0 0 0 0 0 0 2 2 0 0 0 1 1 0 0 1 2 0 0 0 1 1 0 2 0 0 0 0 1 1 1 2 1 0 1 0 0 0 2 0 2 1 0 1 0 2 0 1 1 0 1 0 2 2 1 0 1 1 0 0 0 0 0 0 2 0 1 0 0 0 1 0 1 1 0 0 1 1 0 0 0 0 0 0 0 0 1 0 1 1 0 1 2 1 1 1 0 0 0 1 0 1 0 0 0 0 0 0 0 0 1 0 2 1 2 1 0 0 0 1 0 0 0 1 2 0 2 1 1 1 1 0 0 0 1 1 1 0 0 2 0 1 0 1 0 1 0 2 0 2 1 0 1 0 0 2 0 2 2 0 0 1 2 1 1 1 1 1 0 0 0 1 0 0 0 0 2 0 0 0 0 0 1 1 0 1 0 1 1 1 1 0 0 0 1 0 1 0 0 1 1 1 1 1 0 0 0 0 0 0 0 0 1 0 0 2 2 0 1 0 0 0 0 0 0 0 1 1 0 0 0 0 1 0 1 1 0 0 0 1 0 1 0 0 2 2 0 1 0 0 0 0 0 0 1 1 0 0 0 0 0 0 0 1 0 0 0 2 0 2 1 2 0 0 1 2 2 1 1 1 1 2 0 0 0 1 0 0 0 0 1 1 0 0 2 0 2 0 2 0 2 1 0 0 0 0 0 0 0 1 0 1 0 1 0 1 0 1 0 1 0 0 1 0 0 1 1 2 0 1 1 2 0 2 0 0 1 1 2 1 1 1 0 0 0 0 1 1 0 0 0 0 0 0 0 0 1 1 1 0 0 0 2 2 0 0 0 0 0 1 2 0 0 0 0 0 1 1 0 0 0 2 1 2 0 0 1 1 0 0 1 2 0 0 0 0 1 0 2 2 1 0 0 2 2 2 0 0 0 0 1 0 1 1 1 1 0 0 1 0 0 1 0 2 1 0 1 2 1 1 1 0 0 0 1 1 1 0 1 0 1 0 1 0 0 0 2 0 0 0 1 2 2 1 0 0 2 0 1 2 0 1 0 1 0 1 1 2 1 0 2 1 0 1 1 0 0 0 0 0 0 0 0 0 2 0 0 2 0 0 2 0 0 0 0 0 0 0 2 1 0 0 0 0 0 0 0 0 0 1 0
22 0 2 1 0 0 0 2 2 1 0 0 0 0 0 0 0 0 1 0 1 1 0 0 0 0 0 0 1 1 2 0 0 1 1 0 1 1 0 0 1 0 0 1 1 1 2 0 0 0 0 0 1 0 1 0 1 1 0 0 0 2 1 1 0 1 0 2 0 0 0 1 2 2 2 2 0 0 2 0 2 2 0 1 2 0 0 1 2 2 0 1 0 0 0 0 0 1 0 1 1 0 1 1 0 0 2 2 0 2 1 0 0 1 1 1 1 0 1 1 1 0 1 1 0 0 0 1 1 0 1 0 0 0 0 0 0 0 1 0 1 1 0 0 0 1 0 0 1 1 0 2 2 0 0 0 0 2 0 1 1 1 0 2 1 2 0 1 0 0 0 1 1 1 0 0 1 1 0 1 0 2 0 2 0 2 2 1 0 2 0 0 0 1 1 1 1 2 0 0 0 0 0 1 1 1 2 0 0 0 2 1 2 1 0 0 0 0 2 2 0 0 2 2 0 0 0 2 1 1 0 0 0 0 1 0 0 2 0 1 0 0 1 0 0 2 0 0 1 1 1 0 0 1 0 0 1 1 1 1 1 1 0 0 0 0 0 0 0 0 1 2 0 1 0 2 1 1 1 0 0 0 2 2 0 2 0 1 0 1 0 1 2 2 2 2 0 0 0 0 0 0 2 1 1 1 0 0 1 0 2 1 2 0 2 0 2 1 1 0 1 2 1 1 1 0 1 0 0 0 1 0 0 0 0 0 0 1 0 0 0 0 2 1 0 0 1 1 1 1 0 0 1 0 1 1 1 2 0 0 0 0 1 0 1 0 1 0 1 0 2 2 1 2 0 0 2 1 0 1 0 1 0 1 0 0 0 0 0 1 1 0 0 1 2 0 1 0 0 0 0 0 0 1 1 0 1 0 0 0 0 0 0 0 0 1 1 0 0 1 0 1 0 1 0 1 1 0 2 0 2 0 0 1 1 0 0 0 0 0 1 0 0 0 2 1 2 0 2 0 0 2 0 2 1 0 1 2 2 1 1 0 0 0 1 1 0 1 2 1 1 1 1 2 2 0 1 2 2 1 0 0 2 1 2 1 0 0 1 0 1 1 1 1 2 1 1 1 1 1 0 1 0 1 2 2 2 1 0 1 0 0 1 0 1 0 0 1 0 1 1 1 1 2 2 2 0 0 0 2 1 1 2 2 2 1 0 0 1 2 1 2 0 1 2 2 1 0 2 0 0 0 1 0 0 1 0 0 1 1 0 0 0 2 1 1 0 1 0 2 1 1 1 0 1 0 1 2 0 2 0 0 0 1 1 0 1 0 0 0 0 2 1 1 0 1 1 0 0 1 0 1 0 2 2 2 2 0 0 0 2 0 0 0 1 0 0 0 0 0 0 0 0 1 0 0 2 2 0 0 2 0 2 0 2 1 2 0 2 0 2 0 0 2 1 0 2 0 2 1 0 2 0 0 1 1 2 0 2 1 0 0 1 2 2 2 1 2 1 0 1 0 0 0 0 0 0 1 0 0 1 0 0 1 1 2 1 1 0 0 0 0 1 2 1 0 0 0 1 1 0 0 0 1 2 0 1 2 0 0 1 1 0 0 0 0 0 0 0 0 0 1 1 0 1 2 0 0 0 0 1 0 0 1 0 0 2 2 0 2 2 2 0 0 0 0 0 0 0 1 1 1 1 0 0 0 1 0 2 0 1 1 2 2 0 0 2 2 1 1 1 1 2 1 1 0 0 0 0 0 0 1 0 0 1 1 1 1 1 2 1 1 2 2 0 0 0 1 0 0 1 0 1 0 1 0 1 1 1 1 1 0 1 1 1 0 2 1 2 1 1 2 0 1 2 0 2 0 1 1 0 0 1 0 0 0 0 1 0 0 0 0 0 0 0 0 0 0 0 0 2 0 0 2 2 0 1 0 0 0 0 2 0 0 1 0 0 0 2 0 2 0 0 0 1 0 0 1 2 0 0 1 2 0 0 0 0 1 1 1 1 1 0 2 2 1 2 0 0 0 1 0 0 2 1 1 1 0 0 1 1 0 1 0 1 1 0 0 1 1 0 1 1 1 2 1 2 1 1 0 1 0 0 2 1 1 0 1 0 0 0 0 2 1 0 0 1 1 0 1 2 0 1 0 1 0 1 0 0 0 0 1 1 0 2 0 0 1 1 0 0 0 0 0 0 1 0 0 2 0 0 2 1 1 0 1 1 0 0 2 0 0 0 1 1 0 1 0 0 0 1 0
23 1 1 1 0 0 0 2 1 1 0 0 0 0 0 0 0 0 1 0 2 1 0 1 0 0 0 1 1 1 2 0 0 1 2 2 2 1 0 0 0 0 0 1 2 0 0 0 0 2 2 0 2 1 0 1 0 0 0 0 1 1 1 1 0 1 0 0 1 1 0 0 2 2 2 2 0 0 1 1 0 2 0 0 0 0 1 1 2 2 0 2 2 0 0 0 0 1 0 1 0 0 1 1 1 1 1 2 0 2 0 2 1 2 2 2 2 0 1 1 1 0 0 0 0 0 0 1 2 1 1 0 0 0 0 0 0 0 0 0 2 2 0 0 0 1 0 0 0 2 0 1 0 0 1 0 1 1 0 1 1 1 1 1 1 1 1 1 1 1 0 1 0 2 0 0 1 1 0 1 0 1 0 2 0 2 2 2 0 0 2 1 0 2 2 2 2 2 0 1 0 1 0 1 0 1 2 1 1 1 2 1 2 0 2 1 1 0 2 0 2 2 1 1 2 0 2 0 0 1 1 0 0 0 0 0 0 2 0 1 0 1 2 1 0 2 0 0 2 0 0 1 0 0 0 0 0 2 0 0 0 0 0 0 1 0 0 1 2 1 0 1 0 2 1 1 0 2 2 0 0 1 2 1 1 1 1 1 1 2 1 0 0 2 1 0 1 2 0 1 2 1 2 1 0 2 0 0 1 0 0 0 2 0 2 1 2 2 0 0 0 2 2 1 0 0 1 0 0 0 2 2 0 0 0 0 0 0 2 0 1 1 2 1 0 0 0 1 2 2 0 0 2 1 1 0 1 1 0 0 1 1 2 0 2 0 0 0 1 0 1 2 1 2 1 1 2 0 0 2 0 1 0 0 0 0 0 0 0 0 0 0 1 0 1 1 0 1 1 0 0 2 1 0 0 0 1 1 0 0 0 1 0 1 0 1 1 0 1 0 1 1 0 1 1 2 2 0 2 0 0 2 1 1 1 1 0 1 0 0 0 0 2 0 1 2 0 1 2 0 0 1 0 2 2 1 1 1 0 1 1 0 0 0 0 2 1 1 2 1 2 0 1 2 1 0 1 2 2 2 1 1 2 1 2 1 0 1 1 0 1 1 0 0 0 0 0 2 2 0 0 0 1 1 0 0 2 2 0 0 0 0 1 0 1 0 0 0 0 0 0 2 0 1 0 1 1 0 0 2 1 1 1 1 1 0 0 0 1 1 0 2 0 1 1 1 0 1 0 1 0 1 2 0 1 0 1 0 1 1 1 0 1 1 0 1 0 0 0 0 0 0 1 0 1 1 2 1 0 1 0 0 0 0 2 0 2 0 0 0 0 2 1 0 1 0 1 0 0 0 0 1 0 2 1 2 1 1 0 0 0 0 0 0 0 1 0 0 0 0 0 0 0 1 0 0 1 1 0 0 2 0 1 0 2 2 2 0 2 0 0 0 0 1 0 0 2 0 0 0 1 1 1 1 1 1 2 0 2 1 1 0 0 0 0 0 1 2 1 0 0 0 0 0 1 1 1 0 1 1 0 1 0 1 1 2 1 1 0 0 0 0 0 0 0 0 1 0 1 1 0 0 0 2 2 0 2 1 0 1 0 0 0 0 0 0 0 1 2 0 0 0 0 0 2 2 0 0 0 0 0 0 0 0 0 0 2 2 0 2 1 1 0 0 0 0 2 0 0 0 0 0 0 0 1 0 0 0 0 0 0 0 1 0 0 0 1 2 2 2 0 0 2 0 1 0 0 0 0 0 1 2 2 0 0 2 0 2 1 2 0 1 2 1 0 1 0 0 0 0 0 0 1 0 1 0 1 0 1 1 2 0 1 1 1 0 2 1 1 0 1 1 0 0 1 0 0 1 2 2 1 1 2 0 0 0 0 0 0 1 1 1 2 1 1 1 2 0 0 1 1 0 1 1 1 0 1 0 1 1 0 1 0 0 0 1 0 0 2 0 0 0 0 0 1 0 0 1 2 1 1 1 1 0 0 1 1 0 0 2 2 2 0 0 1 0 2 0 0 0 0 2 0 2 2 0 2 1 0 1 0 0 0 0 0 1 1 1 2 1 1 1 0 1 1 1 2 1 0 1 0 0 0 1 1 2 1 2 0 0 0 0 1 1 0 1 1 0 0 0 2 1 2 1 0 0 1 0 1 1 0 1 0 0 1 1 0 0 1 0 0 0 1 1 1 0 0 0 0 0 0 0 0 0 1 0 0 0 0 0 0 0 1 1 1 0 0 1 1 0 1 0
24 0 1 1 1 1 2 2 1 2 0 0 1 1 0 0 1 0 1 0 0 0 0 0 0 0 0 0 0 2 2 0 0 1 1 0 2 1 1 0 1 0 0 0 1 0 1 0 0 1 1 0 0 0 0 1 0 0 0 1 0 0 2 2 1 1 1 0 0 0 0 0 2 2 1 2 1 0 2 0 1 2 0 2 2 0 1 0 1 1 1 1 1 1 0 0 0 1 0 0 2 0 1 1 1 1 2 2 0 2 1 1 1 1 1 1 1 0 0 0 0 0 1 1 1 1 1 1 1 1 1 0 0 0 0 0 0 0 0 0 0 2 1 0 0 1 0 0 0 1 0 1 0 0 1 0 0 0 0 1 1 0 0 2 1 2 1 0 0 1 0 0 0 2 0 0 2 2 0 2 0 2 1 2 1 1 1 0 0 2 0 0 0 2 2 1 2 2 0 0 0 0 0 0 0 2 1 1 1 1 2 1 1 0 1 0 0 0 2 1 0 1 1 2 0 0 1 1 1 0 0 1 0 0 2 0 0 2 0 2 0 0 2 0 0 1 0 0 2 0 0 0 0 0 1 0 0 1 0 0 0 0 0 1 1 0 1 1 2 0 0 1 0 1 0 0 1 2 2 0 0 0 1 2 0 0 0 1 2 2 2 1 1 2 2 1 0 0 1 0 1 0 2 0 0 2 0 1 2 1 0 2 2 0 2 0 0 0 0 0 1 1 2 1 0 0 0 0 1 1 2 0 0 0 0 0 0 1 0 1 1 1 2 2 0 1 0 0 1 1 2 0 0 0 0 2 1 1 0 0 0 0 1 1 1 1 0 1 2 0 2 2 1 2 1 1 2 2 0 0 0 2 0 1 1 1 1 0 0 0 0 1 0 0 1 1 1 2 0 0 0 1 0 2 2 0 1 2 0 0 0 0 0 0 0 1 1 1 0 0 0 1 0 2 1 1 0 0 1 1 0 0 0 1 0 0 1 1 0 0 2 0 2 0 1 2 1 0 2 0 0 2 0 2 2 1 1 1 1 2 0 0 0 0 0 2 1 1 1 0 1 0 0 2 2 0 0 1 2 0 2 0 1 0 2 1 0 1 1 0 1 1 1 2 2 1 1 1 1 0 0 0 0 1 1 1 1 0 0 2 0 0 0 0 1 0 0 0 2 1 2 1 1 1 1 1 1 1 1 1 2 0 2 2 2 0 1 0 2 2 0 1 0 2 2 1 1 1 1 0 2 0 0 1 1 0 0 0 1 2 0 0 0 2 0 0 1 1 0 2 0 1 0 0 0 0 1 2 0 2 0 0 0 1 1 1 0 0 0 0 1 0 1 1 0 0 0 0 1 1 0 1 0 1 1 2 0 0 0 0 2 0 0 0 1 0 0 0 0 0 0 0 0 0 0 0 2 2 0 0 1 1 0 0 1 1 2 1 0 2 1 0 0 0 2 0 0 0 0 0 1 2 0 2 2 0 1 1 2 0 0 0 1 2 2 2 0 2 1 0 1 0 1 0 0 0 1 1 0 0 1 0 1 1 1 2 0 1 0 1 0 0 0 2 0 0 0 0 1 1 0 1 0 0 1 0 1 1 1 0 1 1 0 1 0 0 0 2 1 0 0 0 0 1 0 1 1 0 0 0 0 0 0 0 0 0 1 0 1 1 0 0 1 1 0 0 1 1 0 0 1 1 0 0 0 1 1 0 1 0 1 0 1 1 1 0 1 1 2 2 0 0 2 0 0 0 2 0 0 0 0 1 0 2 1 1 1 2 0 2 0 2 2 0 0 0 1 1 0 0 1 0 1 0 1 0 0 0 0 1 2 1 2 0 2 0 2 2 0 0 0 0 1 1 2 0 1 2 0 2 0 0 0 0 0 0 0 1 2 1 1 1 1 0 1 0 1 1 1 0 2 0 2 0 0 0 2 0 1 1 0 2 0 0 0 1 1 0 2 0 0 0 1 0 1 0 0 0 1 0 1 1 2 0 0 0 0 0 1 0 0 2 0 1 1 1 1 0 0 0 0 1 1 1 2 2 1 1 0 2 0 0 0 0 1 1 2 1 1 1 0 2 0 2 1 1 1 0 0 0 0 1 0 2 0 0 0 1 0 1 0 1 1 1 0 0 1 0 2 1 2 0 1 1 1 0 2 1 1 1 1 1 0 0 2 0 0 0 1 0 0 1 1 1 0 0 1 0 0 0 0 1 0 1 0 0 1 0 0 1 0 0 0 0 0 0 0 0 0 0 0 0
25 1 2 1 0 0 0 1 2 1 0 0 1 1 1 0 0 0 0 2 1 0 0 1 1 1 1 0 2 1 2 2 0 2 1 0 0 2 0 0 1 1 0 1 2 1 0 0 0 0 0 0 0 1 0 2 1 1 1 0 1 2 2 2 0 1 0 0 0 0 0 1 2 2 1 2 1 1 2 1 0 1 0 1 1 0 0 0 2 2 0 1 0 0 0 0 0 0 0 0 2 0 0 0 1 1 1 1 1 1 0 2 1 2 2 2 2 0 0 2 2 0 1 1 0 0 0 0 1 0 1 1 1 0 0 0 0 0 0 0 1 1 1 1 0 1 0 0 1 2 0 2 1 0 0 0 1 0 1 2 0 1 0 2 0 1 0 1 1 1 0 1 1 1 1 0 1 1 1 1 0 1 0 2 0 0 1 1 0 0 0 1 1 0 0 0 1 2 0 1 1 1 0 2 2 0 2 1 1 0 2 2 0 0 2 0 0 0 1 1 0 0 2 2 0 0 1 0 0 1 1 1 0 0 2 0 0 1 0 1 0 0 2 0 0 2 0 0 1 1 1 1 0 0 0 0 0 2 0 2 0 2 0 0 0 0 0 0 0 0 0 2 0 2 0 0 0 1 1 0 1 1 0 1 0 0 0 0 1 1 1 1 0 2 1 1 0 1 0 0 0 0 2 1 1 1 0 1 0 0 0 2 1 0 1 0 1 0 0 0 1 1 1 0 2 0 1 0 1 1 1 1 0 0 0 0 0 0 2 1 2 1 1 2 1 1 0 0 0 2 0 2 1 1 0 1 1 0 0 1 1 1 1 1 1 0 2 2 2 1 2 2 0 2 1 1 1 0 0 2 1 0 0 0 1 1 1 0 0 0 0 1 1 0 1 1 1 1 0 0 0 0 2 0 1 1 1 0 0 0 0 1 0 0 0 2 0 0 0 0 0 0 1 2 0 0 0 2 2 0 1 0 0 0 0 0 1 2 0 0 1 0 2 0 1 1 0 0 0 0 0 1 0 2 2 1 1 2 1 1 0 1 0 0 0 2 0 0 2 0 0 0 0 1 0 1 0 1 2 1 1 1 1 1 1 1 1 0 1 1 1 0 0 1 0 1 1 1 1 1 0 2 1 1 0 0 1 0 0 1 0 0 2 0 2 0 0 0 0 1 1 1 2 2 1 2 0 0 0 2 1 1 1 1 1 0 2 0 1 1 1 2 0 1 1 1 1 1 1 0 0 0 0 0 1 2 0 0 2 0 2 0 0 2 0 0 2 1 1 0 0 0 1 0 1 0 1 2 0 0 1 0 0 0 1 0 0 1 0 0 1 1 2 1 0 0 0 0 0 0 0 2 0 0 0 1 0 0 0 1 0 0 0 0 1 0 0 0 0 0 0 0 0 1 0 1 0 1 0 0 2 0 2 0 1 1 2 0 2 0 2 0 0 1 0 0 2 0 0 0 1 1 0 1 1 0 1 0 2 0 0 0 2 0 0 0 0 2 1 0 1 0 0 0 1 0 2 1 1 1 2 0 0 1 0 2 2 0 1 1 0 0 0 1 0 0 0 0 2 2 0 0 0 2 2 0 2 1 1 0 1 1 1 0 0 1 0 0 0 0 0 2 0 0 0 0 1 1 1 1 1 1 0 0 0 1 0 0 1 1 0 0 0 0 0 1 2 0 0 0 0 0 0 0 0 1 0 0 2 0 0 1 1 0 0 0 2 0 0 0 0 0 1 1 0 0 2 0 2 2 0 2 0 0 0 2 0 0 0 2 2 2 2 2 2 0 0 1 1 0 1 0 2 0 2 0 1 0 0 2 2 0 2 0 2 0 2 2 2 1 2 2 1 0 2 0 0 1 1 2 0 0 1 1 0 0 0 0 1 0 0 0 1 1 0 1 1 2 0 0 1 1 1 1 1 0 1 0 0 0 0 2 0 0 0 0 1 0 2 0 1 0 1 1 1 1 0 1 2 1 1 0 2 1 1 1 0 0 0 1 1 0 0 1 1 0 2 0 0 0 0 1 0 2 1 1 1 0 0 1 1 0 1 0 1 1 1 1 2 1 1 1 0 1 1 1 1 1 0 0 0 0 0 1 1 0 0 1 0 1 0 1 0 0 0 1 1 0 1 0 1 0 1 0 1 0 1 1 1 0 1 0 0 0 1 1 0 0 2 0 0 1 0 0 0 1 0 0 0 0 0 0 1 1 0 1 1 1 0 1 0 0 0 1 0 0 1 0 0 0 1 0
26 0 1 1 0 0 0 2 1 1 0 0 0 0 0 0 0 0 1 2 0 0 0 1 0 0 0 0 2 2 1 1 1 1 1 1 1 2 0 0 0 0 1 0 2 0 0 0 0 0 0 0 0 0 1 0 0 0 2 0 1 2 0 0 0 0 1 0 0 0 0 0 2 2 1 2 1 0 2 1 0 2 1 0 1 0 0 0 2 2 0 1 0 0 0 0 0 2 0 2 0 0 1 1 1 1 2 0 2 0 0 2 0 2 2 2 2 0 0 0 0 0 1 1 1 1 0 1 1 1 0 0 0 0 0 0 0 0 0 0 0 2 0 0 0 1 0 0 0 2 0 2 0 0 0 0 1 2 0 2 1 1 0 1 1 2 0 1 0 1 1 2 0 2 1 0 2 1 0 1 0 1 1 2 0 1 1 2 0 1 0 1 2 0 0 1 1 1 0 0 0 0 0 1 1 0 2 2 1 0 1 1 1 1 2 0 0 1 1 0 1 1 1 2 0 0 1 1 1 2 0 1 0 0 0 0 0 2 0 1 0 1 1 1 0 2 0 0 1 0 0 1 0 0 0 0 1 1 0 0 0 0 0 0 2 2 0 0 1 1 0 2 1 2 1 0 0 2 2 0 1 0 1 1 0 1 0 1 1 2 1 1 0 1 2 0 0 0 0 0 2 0 1 0 0 0 1 0 2 0 0 1 0 0 0 0 1 0 0 0 0 2 2 1 0 0 0 0 1 2 2 2 0 0 0 0 0 1 1 1 2 1 2 2 1 1 1 1 1 0 2 0 2 1 1 0 0 0 0 1 1 1 0 0 0 2 0 2 2 0 2 2 1 1 0 0 1 2 2 2 0 2 0 0 0 0 0 0 0 0 0 1 1 0 2 0 2 0 0 0 1 1 0 2 2 0 1 0 0 0 0 1 0 1 1 0 2 0 0 0 0 2 1 0 1 2 1 1 1 1 0 1 0 0 0 0 1 2 0 0 1 0 2 0 0 1 0 0 1 0 0 1 0 1 0 0 0 1 0 1 1 0 0 0 1 1 0 0 2 0 1 0 0 1 1 1 1 2 1 0 2 1 0 0 2 0 0 1 2 0 0 1 0 2 1 1 1 1 1 1 1 1 1 1 0 1 2 0 0 0 0 1 0 0 1 0 0 0 0 0 0 2 1 2 1 2 0 0 0 2 0 0 2 1 2 0 1 0 2 2 1 1 0 1 1 1 1 0 2 0 1 0 1 0 0 1 0 0 0 1 0 0 0 2 1 0 1 1 0 2 1 0 1 0 1 0 2 0 0 2 0 0 1 1 1 1 2 1 0 0 1 0 1 0 0 0 0 0 0 0 0 2 1 1 1 1 1 1 0 0 1 0 0 0 1 0 0 1 1 0 0 0 0 1 0 0 1 0 0 0 1 0 1 0 1 2 2 0 2 0 2 0 0 1 1 0 0 0 1 1 0 1 0 1 2 0 1 1 1 1 1 0 0 1 1 1 0 2 1 0 0 1 0 0 0 0 0 2 2 2 2 1 0 0 0 1 0 0 1 2 0 0 0 1 0 0 0 0 1 1 0 0 0 0 0 0 2 1 1 0 1 1 0 0 1 0 0 1 0 0 0 0 0 0 1 0 0 1 1 1 1 0 0 0 0 0 1 0 1 1 0 0 0 0 0 0 0 0 0 0 0 0 1 0 1 2 0 0 2 0 0 1 2 1 0 1 2 2 1 1 1 0 2 1 1 0 2 0 1 1 0 1 0 0 0 2 0 1 0 2 1 2 2 2 1 0 0 1 0 0 1 0 1 0 1 0 0 0 0 2 2 0 1 0 1 1 1 2 2 1 1 2 2 0 2 0 0 1 0 2 0 0 0 0 0 0 0 1 0 0 0 0 0 0 0 0 0 0 0 1 1 0 1 2 1 0 1 0 0 0 0 2 0 1 0 1 0 0 1 0 1 0 0 1 1 1 0 0 1 1 2 0 2 2 2 1 0 0 1 1 1 1 1 0 2 0 1 0 0 1 0 2 0 2 0 0 1 1 0 1 1 0 0 0 0 0 2 1 1 0 0 2 0 1 1 1 1 0 0 0 0 1 0 2 0 0 0 1 0 0 0 1 2 2 1 0 0 0 1 1 2 1 2 0 0 0 1 0 0 0 2 0 1 0 1 0 0 0 2 1 0 1 1 1 0 1 0 0 1 0 0 2 1 1 0 1 1 0 0 1 0 0 0 0 0 0 0 0 0 0 0 1
27 1 0 2 0 1 1 2 2 1 0 0 1 1 0 0 1 0 2 1 1 1 0 1 0 1 1 0 2 0 2 0 0 1 2 0 2 1 1 1 1 0 2 0 2 1 0 1 1 0 0 0 0 0 1 0 0 0 0 0 1 1 0 0 1 0 1 0 1 1 0 0 1 1 0 1 1 0 2 0 0 1 0 1 1 0 0 0 0 2 0 0 0 0 0 0 0 1 0 0 1 0 1 1 0 0 2 1 1 1 0 1 1 2 2 2 2 0 1 1 1 0 0 0 0 0 0 0 1 0 0 1 0 0 0 0 0 0 0 0 1 2 0 0 0 2 0 0 0 1 0 2 0 1 0 0 2 2 0 1 0 2 0 2 1 2 0 0 1 2 0 0 0 2 0 0 1 0 0 0 0 1 0 2 1 2 1 1 0 1 1 1 1 1 1 1 2 1 0 0 0 0 1 1 2 0 2 1 1 0 1 1 2 0 2 0 0 2 1 0 1 1 1 2 0 0 2 0 0 1 0 0 0 0 1 0 0 1 0 1 0 0 2 0 0 0 1 0 2 0 1 1 0 1 1 0 1 2 1 2 1 2 0 0 1 0 0 0 2 1 0 1 0 2 0 0 0 2 2 0 0 0 2 0 2 0 1 0 0 2 0 1 1 2 2 1 1 0 0 0 1 0 2 1 1 1 0 0 0 0 0 0 2 0 1 0 1 0 1 0 1 2 1 1 1 0 1 0 0 0 2 1 0 0 0 1 0 1 1 0 0 0 1 2 1 2 0 1 1 1 1 0 2 0 2 0 2 0 0 0 0 0 2 1 2 0 0 2 2 0 2 2 1 2 1 1 1 0 0 1 1 0 0 1 2 1 1 1 1 2 2 2 1 0 2 0 1 0 0 0 0 0 1 1 1 0 0 1 0 0 0 0 0 1 1 1 1 0 0 1 0 1 0 1 1 1 0 0 2 0 1 1 0 0 1 1 0 2 0 0 1 0 1 2 0 2 0 0 1 0 0 1 0 1 0 0 0 2 0 2 1 0 1 0 0 2 0 1 1 0 1 0 1 2 0 0 0 2 2 0 2 2 0 0 2 1 0 2 2 0 0 2 0 1 0 1 1 2 2 0 0 0 1 1 0 0 2 1 0 2 0 0 2 2 0 0 1 0 0 2 2 0 0 1 0 2 0 0 0 2 0 0 1 1 1 0 1 0 2 2 0 1 0 1 2 0 1 1 1 0 1 0 0 0 1 1 1 2 0 1 0 0 2 2 0 2 0 2 1 0 1 1 1 0 0 2 2 1 0 2 1 0 1 1 0 1 1 0 0 0 0 1 1 0 1 0 2 0 1 1 0 1 1 2 2 2 2 2 0 0 0 0 1 1 0 2 1 1 0 1 0 1 0 0 0 0 2 2 0 0 0 1 0 0 1 0 2 0 2 0 1 2 0 2 0 0 2 0 1 1 0 2 1 2 1 1 1 0 1 0 0 0 1 1 1 0 0 2 0 0 1 0 0 0 0 0 1 0 0 1 0 0 0 0 0 1 0 1 1 1 0 0 0 1 0 0 0 0 1 2 1 1 0 1 1 0 2 1 0 0 1 1 0 0 1 0 0 1 1 0 0 0 2 0 0 2 0 0 0 0 1 0 1 0 0 1 2 0 1 1 0 0 0 0 0 1 1 1 0 1 0 0 0 0 0 1 0 0 2 0 0 2 2 2 1 1 2 1 2 2 0 1 2 0 2 1 0 0 0 0 0 0 1 1 1 0 1 2 0 2 0 2 2 2 0 0 0 0 0 0 0 0 1 0 1 0 0 0 0 1 2 1 2 0 0 0 0 1 1 0 0 0 0 0 2 0 0 2 1 2 1 1 0 0 0 1 0 1 0 0 0 0 0 0 0 0 0 1 1 0 1 0 0 2 2 0 0 0 1 1 0 2 0 1 0 1 0 0 2 0 0 0 0 1 1 2 0 0 0 0 1 0 2 0 1 1 0 0 1 1 1 2 0 0 0 0 1 0 0 0 1 0 0 1 2 2 0 1 0 2 0 0 1 0 1 1 1 0 1 1 0 2 1 2 1 2 1 0 1 1 1 0 0 1 0 0 0 0 1 0 0 1 2 1 0 0 0 0 1 0 1 0 2 0 1 1 2 2 2 0 2 0 0 0 1 1 1 0 2 1 0 0 0 0 0 0 2 0 1 1 0 1 1 1 0 1 1 0 0 1 0 0 1 0 0 0 0 0 1 0 0 1
28 0 2 1 0 0 0 2 0 2 0 0 0 0 0 0 0 0 0 1 0 0 0 1 1 1 1 0 2 0 2 1 1 1 1 0 1 2 1 1 1 0 0 0 0 2 2 0 0 0 0 0 0 0 0 2 0 0 1 2 0 0 0 0 0 0 0 0 1 1 0 0 2 2 1 2 1 0 2 0 2 2 0 1 1 1 1 0 2 2 0 1 1 0 1 1 0 0 0 0 2 0 0 0 0 0 2 1 1 1 0 2 0 1 1 1 1 0 0 2 2 0 1 1 1 1 1 0 0 0 1 0 0 0 0 0 0 0 0 0 1 2 0 0 0 0 0 0 0 1 0 1 0 0 0 0 1 0 0 0 0 0 0 2 1 2 0 1 0 0 0 0 0 2 0 0 1 0 0 0 0 0 1 2 0 1 2 1 1 2 0 0 0 1 1 2 1 1 0 0 0 1 1 0 1 1 2 1 1 1 1 0 2 0 1 1 1 0 1 1 0 0 0 1 1 0 2 0 0 1 1 0 1 1 1 1 1 1 0 0 0 0 1 1 0 1 0 0 2 0 0 0 0 0 0 0 0 0 0 0 0 0 0 0 1 0 0 0 0 0 0 1 0 0 0 0 0 1 0 0 0 0 2 2 0 2 2 2 0 2 1 0 1 2 2 1 1 1 0 1 0 0 1 1 1 0 0 0 1 0 0 1 1 0 0 0 2 1 1 0 1 2 1 1 1 0 0 0 1 2 2 1 0 1 0 0 0 1 1 0 1 0 1 2 0 0 1 1 1 1 0 0 1 0 0 1 0 1 0 2 2 2 1 1 1 0 1 2 2 0 2 2 0 2 1 1 2 2 0 0 1 1 0 0 0 1 1 0 0 0 0 0 1 0 2 0 1 0 1 0 0 1 0 1 1 0 2 1 0 0 0 0 0 0 0 2 0 1 1 0 1 1 1 1 1 2 2 1 1 0 2 0 0 1 2 2 0 0 0 0 0 0 2 0 0 2 0 1 2 0 0 1 0 2 2 0 2 1 1 1 1 0 0 0 0 2 0 0 2 0 1 1 1 1 0 0 0 2 1 1 1 1 0 0 2 1 0 1 2 1 0 1 1 2 2 1 1 1 1 0 0 1 1 1 0 0 2 2 0 0 0 1 0 0 2 0 0 1 1 1 2 1 0 2 0 2 0 0 0 2 1 1 0 0 0 0 1 0 1 1 0 1 0 0 0 2 1 1 1 0 0 0 1 0 1 1 1 1 0 1 0 0 1 2 1 0 0 1 1 0 0 1 0 0 0 0 0 2 0 0 0 0 0 1 2 0 2 0 0 0 0 1 0 2 0 0 0 0 0 2 0 0 0 2 2 2 2 2 0 0 1 0 1 2 0 1 0 0 0 0 0 0 0 0 0 0 2 1 0 0 1 0 0 0 1 1 2 0 2 0 2 0 0 1 0 0 2 0 0 0 0 2 1 1 1 0 1 1 1 1 1 0 2 2 2 2 1 2 1 0 1 2 0 0 0 0 1 0 1 1 0 1 0 1 1 1 0 2 0 0 2 2 0 1 0 0 0 0 0 0 0 0 0 1 1 0 2 2 0 0 0 0 0 0 0 1 0 1 1 0 0 0 1 0 1 1 0 1 1 1 0 0 0 0 0 0 1 0 1 1 0 0 1 1 0 1 2 0 0 0 0 0 0 0 0 0 0 0 1 1 0 0 1 0 0 0 1 1 1 1 0 1 1 0 0 0 1 0 0 0 0 1 1 0 1 1 1 0 0 2 2 2 2 2 1 0 1 1 0 0 0 0 1 0 1 0 0 0 2 0 2 0 1 0 1 1 1 2 2 0 2 1 0 0 2 0 0 1 1 2 0 0 1 0 0 1 1 0 0 0 0 0 0 0 0 0 0 0 0 2 0 0 0 2 2 0 0 1 0 1 0 0 0 1 0 0 0 1 1 0 0 0 0 1 1 0 0 0 2 1 1 1 2 0 0 0 0 1 0 2 2 0 1 1 1 1 2 0 0 0 0 1 0 1 1 1 0 1 0 2 0 0 0 0 1 1 1 2 2 0 1 1 0 2 0 0 0 1 1 0 1 0 0 2 0 0 0 1 1 1 0 0 1 0 0 0 1 1 1 0 2 0 1 0 1 0 1 1 1 1 0 1 1 0 2 0 0 0 1 0 0 0 0 0 0 1 0 0 2 0 0 1 2 2 0 0 1 0 0 1 1 0 0 0 0 1 0 0 0 0 1 0
29 0 2 0 0 0 0 2 0 2 0 0 0 0 0 0 0 0 0 2 1 1 1 0 0 1 1 0 2 0 2 2 1 1 1 0 1 2 0 0 1 0 0 0 1 0 0 0 0 0 0 0 0 0 2 1 0 0 0 1 1 2 1 1 0 0 1 2 0 0 0 2 2 2 2 2 0 0 2 1 0 2 1 1 2 0 0 1 1 1 0 0 1 1 1 0 0 0 0 0 1 0 1 1 0 0 2 1 1 1 1 1 0 1 1 1 1 0 1 0 0 0 1 1 1 1 1 0 0 0 1 0 0 0 0 0 0 0 0 0 1 1 0 0 0 0 0 0 0 1 0 1 0 0 0 0 1 0 0 1 0 0 0 2 1 2 1 0 0 1 0 0 0 2 0 0 1 0 0 0 0 0 1 1 0 0 0 2 0 0 1 1 0 1 1 2 1 1 0 0 0 0 1 1 0 1 1 2 0 0 0 1 0 1 0 0 0 0 1 1 1 1 1 1 0 0 0 1 1 1 0 0 0 0 2 0 0 2 0 2 0 0 2 0 0 1 1 0 1 0 0 0 0 0 0 0 1 2 0 2 0 2 0 0 0 0 0 1 1 0 0 2 0 2 0 0 1 1 1 0 0 1 2 2 0 2 0 1 0 2 1 1 1 1 2 1 1 1 1 0 2 0 2 1 0 1 0 1 2 0 0 2 1 1 0 0 2 0 1 0 1 2 2 1 0 0 0 0 0 0 2 2 0 0 0 0 0 1 1 1 1 1 2 0 1 1 0 0 2 2 2 0 0 0 0 2 0 0 0 2 2 2 0 0 0 1 0 2 2 1 2 2 1 2 1 2 2 0 0 2 1 0 0 0 0 0 0 0 0 0 0 0 0 0 2 0 1 1 0 0 0 0 0 0 0 0 2 0 0 0 0 1 0 1 1 2 0 0 0 0 1 2 0 0 1 1 0 1 2 1 1 1 0 1 1 2 0 0 0 0 2 0 1 0 1 2 0 1 2 0 0 0 0 2 2 2 0 2 1 2 0 0 0 1 0 1 0 0 2 0 0 1 0 2 0 0 0 2 2 0 0 0 1 0 1 2 0 2 2 0 0 2 0 1 1 0 0 1 1 0 0 0 1 1 0 0 1 0 1 2 1 0 1 1 1 0 1 0 1 2 2 0 1 2 1 2 0 0 1 2 0 0 2 2 2 0 0 0 1 1 1 1 0 1 2 2 1 0 2 0 0 0 2 0 1 1 1 0 2 0 0 0 0 1 0 0 1 1 0 1 1 1 1 0 1 0 1 2 0 1 1 0 0 0 0 0 0 1 0 0 1 1 0 0 1 0 1 0 0 0 0 2 1 1 1 1 2 1 0 1 0 0 0 0 2 0 0 1 0 0 0 0 0 0 0 1 0 0 0 0 2 0 1 0 2 0 2 0 2 0 0 0 0 2 0 0 1 0 0 0 1 1 0 1 0 1 2 0 2 0 0 0 1 2 2 1 0 2 1 0 1 0 1 0 0 0 0 0 0 0 1 1 0 1 0 2 1 1 1 1 1 1 1 0 1 0 0 0 1 1 0 1 0 1 2 0 1 2 0 0 0 0 0 1 1 0 0 0 0 0 0 1 2 0 1 2 1 1 1 1 1 1 0 0 0 1 2 1 0 1 1 1 1 1 0 0 1 0 0 0 0 0 1 0 1 0 0 0 2 0 2 1 1 2 0 1 2 1 1 1 1 1 1 0 0 0 1 0 0 0 0 1 1 0 1 1 1 2 0 2 0 2 1 1 0 1 0 0 1 0 0 0 0 0 0 1 1 1 1 0 0 0 2 0 2 0 2 2 2 0 1 2 1 0 2 0 0 1 0 2 0 0 2 0 0 0 0 2 1 0 0 1 1 1 0 1 1 0 0 1 1 0 2 2 2 0 0 0 0 0 2 2 0 0 0 0 0 1 2 0 1 1 0 0 1 1 0 0 1 0 1 1 2 0 0 1 1 1 0 2 2 1 0 2 2 2 2 0 0 0 0 1 1 1 1 2 0 1 0 2 0 0 1 0 1 1 1 0 2 2 0 2 0 1 1 0 0 1 1 0 1 0 0 2 0 0 0 1 0 0 0 1 2 2 2 0 0 0 1 0 2 0 2 0 1 0 2 0 0 0 0 0 0 2 0 0 0 0 2 1 0 0 0 0 0 2 0 0 1 0 0 1 2 2 0 0 0 0 0 1 0 0 0 0 0 1 1 0 0 0 0 1
30 0 1 1 0 0 0 1 1 1 0 0 0 0 0 0 0 0 0 1 1 0 0 1 0 1 1 0 1 2 1 1 0 1 1 0 1 0 1 1 1 0 0 2 2 1 1 0 0 0 0 0 1 0 1 0 0 0 0 2 0 2 2 2 0 2 0 1 0 0 0 0 2 2 2 2 0 0 1 0 0 1 1 1 2 0 0 0 1 2 0 0 1 0 1 0 1 1 0 0 2 0 1 1 0 0 2 1 1 1 0 2 0 0 0 0 0 0 0 2 2 0 1 1 1 1 1 1 1 1 1 0 1 0 1 0 0 0 0 0 0 2 1 0 0 0 0 1 1 1 0 0 1 0 0 1 1 0 0 1 1 1 0 2 1 1 0 1 2 2 0 1 1 1 0 0 0 1 0 1 0 1 1 2 0 0 1 0 0 0 0 0 0 1 1 2 0 2 0 0 0 0 0 0 1 0 2 0 0 1 1 1 0 0 2 1 1 2 1 1 0 0 1 1 1 0 2 0 0 1 1 0 0 0 2 0 0 2 0 1 0 1 2 0 0 2 0 0 2 0 0 0 0 0 0 0 0 1 0 0 0 0 0 0 2 0 1 0 1 0 0 2 1 2 0 0 0 1 1 0 1 1 1 2 0 1 1 1 0 2 1 0 1 2 2 2 0 1 1 0 1 0 1 0 0 0 0 1 2 1 0 0 1 1 1 0 1 2 0 0 0 2 2 0 1 0 0 0 1 1 2 1 0 0 1 0 1 0 2 0 1 1 1 2 0 0 0 0 1 1 0 1 1 0 1 1 0 2 0 0 0 0 0 0 0 0 2 0 1 0 1 1 1 2 1 1 2 2 0 0 1 1 0 1 2 1 1 0 0 0 0 1 0 1 2 1 1 0 1 1 1 0 0 1 1 0 1 1 0 0 0 1 1 0 1 2 0 1 0 1 0 1 1 1 1 2 1 1 1 0 1 0 0 0 0 0 0 1 0 0 1 0 1 0 2 0 0 0 1 0 0 1 0 2 1 1 0 1 0 0 2 0 1 1 0 1 0 1 1 0 1 0 1 1 1 0 1 1 2 1 1 1 1 0 2 0 0 2 2 0 0 2 0 0 1 0 0 0 0 2 0 1 2 0 0 0 2 1 0 0 0 1 1 0 1 0 0 1 0 1 1 1 0 1 0 2 0 0 0 2 1 1 0 0 0 0 0 0 1 2 0 2 0 1 2 2 1 1 1 0 2 0 0 0 1 1 0 1 0 1 0 0 0 1 0 0 1 1 0 2 1 0 1 0 1 0 1 1 0 1 0 0 2 2 1 2 1 0 1 1 0 1 2 0 0 0 0 0 0 0 0 2 0 0 0 1 0 0 0 0 1 0 0 0 1 0 1 1 1 0 0 0 0 0 0 0 1 0 0 0 1 0 0 0 1 0 2 0 1 1 0 0 1 1 1 0 1 0 0 0 0 2 0 1 2 0 2 0 2 0 0 0 0 1 1 1 1 2 2 0 2 0 0 0 0 0 1 2 2 2 2 1 0 1 1 2 1 0 0 1 0 0 0 1 0 0 0 0 2 2 0 0 0 0 1 0 1 2 0 0 0 0 1 0 0 1 0 1 1 0 0 0 0 0 2 2 0 1 1 1 2 1 0 0 0 2 0 1 1 2 0 0 0 0 0 1 1 0 0 1 1 1 0 0 0 2 0 0 2 0 0 2 1 0 0 0 1 2 2 2 0 0 1 0 1 0 0 1 0 1 0 0 2 0 0 1 0 1 0 1 0 1 2 1 0 1 0 1 1 0 1 0 1 0 1 0 1 0 0 1 1 0 0 2 0 0 2 1 2 1 1 2 2 0 2 0 0 1 0 1 0 0 0 1 0 0 1 1 2 0 0 1 0 0 0 0 0 1 0 1 2 0 0 2 2 0 0 0 0 0 0 2 0 0 0 1 0 0 2 0 0 0 0 0 1 0 0 1 2 2 2 0 2 1 1 1 0 0 0 1 1 0 1 0 2 0 1 0 0 0 0 2 0 0 1 2 0 0 0 1 1 0 1 0 1 1 1 0 2 2 0 2 1 0 2 2 0 1 0 0 0 1 0 1 0 1 0 0 0 1 0 1 0 0 0 1 1 2 0 0 2 0 1 0 1 0 1 1 1 1 0 2 1 0 1 1 0 0 2 0 0 0 0 0 0 0 0 0 1 0 0 2 0 0 0 0 0 0 0 2 0 0 0 0 0 0 0 0 0 0 0 0
31 1 2 0 0 0 0 2 0 2 0 0 0 2 2 0 0 0 1 1 1 1 0 1 0 0 0 0 1 0 1 2 2 1 1 0 1 2 0 0 1 1 0 0 1 1 1 1 0 1 1 0 0 1 0 1 0 0 1 1 1 1 1 1 1 0 1 1 0 0 0 0 2 2 1 2 1 0 1 1 0 2 0 1 2 0 0 0 2 2 0 0 0 0 0 0 0 1 0 1 0 0 2 2 0 0 2 2 0 2 0 1 1 1 2 2 1 0 0 1 1 0 1 1 1 1 1 1 2 1 1 0 0 0 0 0 0 0 0 0 0 2 0 0 0 1 0 0 0 1 0 1 1 0 0 0 0 1 0 0 0 0 0 2 1 1 0 1 1 1 0 2 2 0 0 0 2 0 0 1 0 0 1 2 0 0 2 0 0 2 0 0 0 1 1 1 1 2 0 0 0 0 0 0 1 0 2 1 1 1 2 0 1 0 1 2 2 0 2 0 2 2 2 2 0 0 0 0 0 2 1 0 0 0 0 0 0 2 0 1 0 1 2 0 0 2 0 0 1 0 0 0 0 0 0 0 1 1 0 0 0 0 0 0 0 0 1 1 1 1 0 2 0 2 0 0 0 2 2 0 1 0 2 2 0 1 1 0 1 1 1 1 1 2 1 1 0 0 0 0 1 0 1 0 0 1 0 0 2 0 0 0 1 0 1 0 1 0 1 0 1 2 2 1 1 0 2 1 0 1 2 1 0 0 0 0 0 0 2 1 1 1 2 2 0 0 0 0 0 1 1 1 1 0 0 1 0 0 0 1 1 1 2 1 2 0 1 1 2 1 1 1 1 2 0 0 0 2 0 0 0 0 0 0 1 0 1 0 0 0 0 0 0 1 2 0 1 1 1 1 1 1 1 0 1 1 2 1 1 1 0 2 0 1 1 1 1 0 0 0 0 1 1 2 0 0 0 0 0 0 0 0 0 1 1 1 0 1 0 0 1 0 2 0 0 1 0 0 1 0 0 1 0 1 0 0 0 1 0 0 2 0 0 0 0 1 0 0 2 0 0 0 1 2 1 1 0 2 2 0 1 0 2 1 0 2 1 0 1 0 1 0 1 2 2 0 0 1 1 0 0 0 2 0 0 0 1 2 0 0 0 0 1 0 1 0 0 0 1 2 2 0 1 1 0 1 1 1 1 1 2 0 1 1 1 0 2 0 1 1 0 1 0 1 1 0 0 1 1 0 0 0 0 0 2 1 1 1 0 2 0 0 0 0 0 0 0 2 1 1 0 2 1 0 0 1 2 1 0 2 0 0 0 1 1 0 0 0 2 2 1 0 2 0 0 0 0 0 0 1 0 0 0 1 1 2 1 2 0 2 1 0 1 1 1 0 0 0 0 0 0 0 0 1 0 0 0 1 0 0 2 0 1 0 2 1 1 0 2 0 2 0 0 0 2 0 1 1 1 1 1 2 0 1 1 1 2 1 1 0 0 0 2 1 1 1 0 2 1 0 1 0 1 0 0 1 1 0 0 0 0 1 1 0 0 2 1 0 0 1 0 0 0 1 0 0 0 0 1 1 0 1 0 2 2 0 2 2 0 0 1 1 0 0 1 1 0 2 1 0 0 0 0 0 2 2 0 1 1 1 2 0 0 1 0 0 2 1 1 2 1 1 1 1 0 0 2 1 0 1 0 0 1 0 1 1 0 0 1 1 0 0 1 0 0 0 2 1 0 0 1 1 1 1 0 0 2 0 1 1 0 1 1 0 0 2 0 1 0 2 1 2 2 2 1 0 1 0 1 0 0 0 1 0 1 0 0 0 0 1 1 0 1 0 1 0 1 2 1 1 0 1 1 0 1 0 0 1 0 2 0 0 1 0 0 0 0 1 2 0 1 2 1 0 0 0 1 0 0 0 2 0 1 1 1 0 1 0 0 0 1 1 0 0 0 2 1 1 1 0 0 0 0 1 2 1 0 2 2 2 1 0 2 0 0 0 0 0 0 2 2 0 1 1 0 0 2 0 0 0 0 1 2 0 2 1 1 1 0 2 0 0 2 0 2 2 0 1 1 0 0 1 0 1 2 2 1 2 0 1 0 0 0 1 0 0 0 1 0 1 0 0 2 2 2 1 1 1 1 1 1 0 2 0 1 1 1 0 0 0 1 1 2 0 2 0 1 1 2 0 1 0 1 1 0 0 1 0 1 0 0 0 1 1 0 1 1 0 0 1 1 0 0 0 0 2 0 0 0 0 1 0
32 0 1 1 0 0 0 2 1 2 0 0 0 1 0 0 0 0 0 0 1 0 0 0 0 0 0 0 1 1 2 0 2 1 0 0 0 2 0 0 1 0 0 1 2 1 1 1 0 0 0 0 0 1 1 1 0 0 1 0 1 2 1 1 0 0 1 0 1 2 1 1 2 2 1 2 0 0 2 0 2 2 0 1 1 0 0 0 0 2 0 0 1 0 0 0 0 1 1 0 2 0 1 1 1 1 1 1 1 1 0 2 1 1 1 1 1 0 1 0 0 0 1 1 1 1 1 1 1 0 0 0 0 0 0 0 0 0 1 1 2 1 0 0 0 0 0 0 0 1 0 0 0 0 0 0 1 1 0 1 1 1 0 2 1 2 0 1 1 2 0 0 0 2 0 0 0 1 0 1 0 1 0 2 1 2 1 0 0 2 0 0 0 1 2 1 1 2 0 0 0 1 0 0 1 1 2 1 1 1 1 1 1 0 1 0 0 0 1 0 1 1 1 1 1 1 1 0 1 1 2 1 0 0 2 1 0 2 0 2 0 0 1 0 0 2 0 0 1 1 1 1 0 0 0 0 1 2 0 1 0 1 1 0 0 0 0 0 1 0 0 1 0 2 0 0 0 1 1 0 0 0 1 2 0 1 1 1 0 2 2 0 1 2 2 1 1 2 0 1 2 1 1 0 0 0 0 0 2 1 0 2 2 1 0 0 2 0 1 0 1 2 1 0 1 0 1 0 2 1 1 1 0 0 0 0 0 0 1 1 1 1 2 1 2 2 0 0 0 1 2 0 2 0 1 0 1 1 0 1 2 2 2 0 2 0 0 1 2 0 1 1 1 2 1 1 2 2 0 0 0 1 0 0 2 1 1 0 0 0 0 0 1 0 2 0 2 0 2 1 1 2 0 0 1 1 1 1 1 1 1 1 0 1 1 2 0 1 0 0 0 1 2 2 0 1 1 1 1 1 0 1 0 0 1 1 0 1 0 0 1 0 1 1 1 2 1 0 2 0 0 1 0 2 2 2 0 2 1 2 1 0 0 1 0 0 0 0 2 0 0 0 1 1 0 2 0 2 1 1 1 1 1 1 2 0 0 1 2 0 0 2 0 2 0 0 0 1 1 2 0 1 2 0 0 0 2 1 0 2 0 0 1 0 0 1 0 1 1 2 2 0 2 2 2 2 0 1 1 1 1 1 2 1 1 0 1 0 2 2 2 2 0 0 2 2 0 0 2 0 0 0 0 0 1 0 0 1 0 0 0 1 0 2 0 0 1 2 2 0 0 1 1 0 1 0 1 2 0 2 0 0 0 0 1 0 1 0 0 0 0 0 1 0 0 0 0 1 1 0 0 1 0 2 2 2 2 2 0 1 0 0 0 0 1 1 0 2 0 1 0 1 0 1 0 0 1 1 0 0 1 0 1 0 2 0 2 0 2 0 1 1 0 0 2 0 1 0 2 2 0 1 0 1 2 0 0 0 2 0 0 0 1 1 1 0 0 2 1 0 2 1 0 0 1 0 1 0 0 2 0 1 1 0 1 2 0 0 1 2 1 1 0 1 0 0 0 0 1 1 0 1 0 0 0 0 2 2 0 1 0 0 0 0 0 0 0 2 0 0 0 0 0 0 2 2 0 2 1 1 2 1 1 0 0 2 2 1 1 2 0 0 0 0 0 2 2 0 0 0 0 0 0 0 0 0 0 0 2 1 1 1 0 1 0 1 1 0 2 2 2 0 2 0 1 1 1 0 1 1 0 1 0 1 1 1 1 2 2 2 0 0 2 2 1 0 1 1 0 0 1 0 1 0 1 0 2 0 0 1 2 1 2 0 1 0 2 0 2 0 0 2 1 1 1 0 1 2 0 2 0 0 0 0 0 0 0 0 0 0 0 0 1 0 1 0 1 2 0 0 0 0 2 2 2 0 0 0 0 0 0 1 0 0 0 0 1 0 2 0 0 0 0 2 2 2 1 0 1 0 1 1 2 0 1 1 0 0 0 1 1 1 1 2 1 0 2 0 0 0 0 2 0 2 0 1 1 1 0 2 0 0 0 0 1 1 2 0 1 1 0 1 1 0 2 1 1 0 0 2 0 0 0 1 0 0 0 2 0 0 0 0 1 2 0 0 1 1 0 0 2 0 2 0 1 0 1 0 0 0 1 1 0 0 0 0 2 0 0 0 0 0 0 1 0 1 0 0 0 1 1 0 1 1 0 0 0 0 1 2 0 1 0 0 0 0 1 0 0 0 0 0
33 0 0 2 0 1 1 1 2 1 0 0 0 1 1 0 0 0 0 1 0 0 0 0 0 0 0 0 1 1 2 0 0 2 1 0 2 1 0 0 0 1 0 1 1 1 0 1 0 0 0 0 1 0 1 1 0 0 0 1 0 1 2 2 0 0 0 2 0 1 0 1 2 2 1 2 1 0 2 0 1 2 0 1 1 0 1 1 2 2 1 1 1 0 0 0 0 0 0 0 1 0 1 1 1 1 2 1 1 1 0 1 1 1 2 2 2 1 1 1 1 1 1 1 0 0 0 0 2 0 0 0 0 0 1 1 1 0 1 0 1 1 1 0 0 2 0 0 1 2 0 1 0 0 0 0 0 1 0 0 1 1 0 1 0 2 0 0 0 1 1 1 0 2 1 0 2 0 0 0 0 0 0 1 0 0 0 1 1 2 0 0 0 2 2 2 1 1 0 0 0 0 0 1 1 1 2 0 1 0 2 1 1 0 1 0 0 2 0 1 0 0 1 1 1 0 1 1 1 1 1 2 0 0 2 0 0 2 0 2 0 0 2 1 0 2 0 0 2 0 0 1 0 0 0 0 0 1 0 1 0 1 0 0 0 1 0 0 2 1 0 0 2 2 0 1 1 2 2 0 1 0 1 1 0 0 0 2 1 2 1 1 0 2 2 1 1 0 0 0 1 1 1 0 0 0 0 0 1 0 1 0 2 1 1 0 2 0 0 0 0 2 0 1 1 0 1 0 1 1 2 2 0 0 0 0 0 1 2 0 0 0 2 1 1 1 1 1 1 1 2 0 0 0 0 1 1 2 0 0 0 1 1 0 1 0 0 1 1 0 2 2 0 2 0 0 1 2 2 2 1 2 0 1 2 0 1 0 0 0 0 0 1 0 2 0 2 0 0 0 0 0 0 0 0 0 0 1 0 0 0 0 0 1 1 2 0 0 0 0 1 2 2 0 1 2 0 0 1 1 0 0 0 0 0 0 2 0 0 0 2 0 1 0 1 2 1 1 2 0 0 2 0 0 0 0 0 2 1 1 1 0 1 0 1 1 0 0 2 0 1 1 1 2 0 0 0 1 0 0 0 0 1 0 1 1 0 1 2 0 0 2 1 2 2 0 0 2 2 1 0 0 2 0 0 1 2 1 0 2 0 0 1 1 0 0 0 0 0 1 2 1 2 1 1 1 1 0 0 2 0 0 2 1 2 0 1 0 1 1 0 1 0 1 1 0 2 2 0 0 1 0 0 0 1 1 0 1 1 1 0 0 0 1 0 0 1 1 1 0 1 1 0 0 0 0 1 1 0 1 0 0 0 0 1 0 1 0 0 0 0 0 1 0 0 0 0 0 0 0 0 2 0 0 0 0 0 1 0 2 0 0 0 0 1 1 0 1 0 0 0 0 0 1 0 0 1 2 0 0 1 1 0 0 1 0 2 1 2 0 1 0 0 1 1 0 1 0 1 1 1 2 0 0 1 0 2 1 1 0 0 0 1 1 0 0 0 2 0 1 0 1 0 0 1 0 0 0 0 0 0 0 0 1 1 1 1 1 0 0 0 0 0 0 0 0 0 0 1 2 1 0 0 1 1 0 2 0 0 1 0 0 0 0 0 1 0 2 0 0 0 2 1 0 1 2 0 1 1 1 1 0 1 0 0 1 1 1 1 2 0 0 1 1 0 0 1 1 0 0 0 0 1 0 0 0 1 1 2 2 0 0 2 1 0 0 2 1 1 1 1 1 2 0 0 0 2 0 0 0 2 2 1 0 0 2 0 2 0 2 0 2 1 2 0 0 0 2 0 0 2 0 0 0 0 0 1 0 0 1 1 0 1 1 1 0 2 2 1 0 1 1 2 0 2 0 0 0 1 1 1 1 0 0 0 0 0 1 1 0 0 1 1 1 0 1 1 1 0 0 1 0 0 2 2 0 0 0 1 1 0 2 0 0 0 0 1 0 2 0 0 0 0 1 1 1 0 0 1 0 0 0 2 2 1 2 0 0 0 1 1 1 2 1 2 1 2 0 0 0 0 1 0 2 0 0 1 0 1 1 0 0 0 0 0 0 2 1 0 0 0 1 0 1 2 2 1 0 1 0 0 0 1 1 1 1 1 2 0 0 0 1 1 2 0 0 1 2 0 2 2 0 2 0 0 0 0 1 2 1 1 1 0 0 1 0 1 0 1 0 0 0 0 0 0 0 0 0 0 0 0 1 1 1 0 0 0 0 0 1 0 0 1 0 0 0 0 2 2 0 2 0
34 1 2 1 0 0 0 1 2 0 0 2 0 1 1 0 0 0 0 2 1 1 0 0 0 0 0 1 1 1 2 0 2 1 0 0 1 1 1 0 0 0 0 1 1 1 0 0 0 0 0 0 0 1 1 1 0 0 2 0 1 1 0 0 1 1 1 0 0 2 2 2 2 2 1 2 1 1 2 1 0 1 1 0 1 0 1 1 2 2 1 2 0 0 0 0 1 1 0 0 1 2 0 0 1 0 2 1 1 1 0 2 1 2 2 2 2 0 1 1 1 0 2 2 1 1 1 0 2 0 0 0 0 0 1 1 0 0 0 0 0 2 0 1 0 1 1 0 1 2 0 2 1 0 0 0 0 0 0 0 0 0 0 2 0 0 0 1 2 2 0 1 1 1 0 0 2 0 0 0 0 0 0 2 0 2 2 1 0 1 0 1 0 0 0 1 1 2 0 0 0 0 0 1 1 1 1 0 1 0 1 1 1 0 2 2 1 1 1 0 1 1 2 2 0 0 1 0 0 2 0 0 0 0 1 0 0 2 0 1 0 0 2 0 0 0 1 0 2 0 0 1 0 0 0 0 0 2 1 2 1 2 0 0 1 0 0 0 1 1 0 1 0 1 0 0 1 2 2 0 1 0 2 1 0 1 1 0 2 2 2 2 0 1 2 0 0 2 0 2 2 1 1 1 1 0 0 0 1 0 0 2 2 0 1 0 1 0 1 1 1 1 1 1 1 0 0 0 1 1 2 0 0 0 0 0 0 1 1 0 0 0 2 1 0 0 0 1 1 1 1 1 0 0 0 2 0 2 0 2 2 1 2 1 2 1 1 0 2 0 0 1 1 1 1 1 2 2 1 2 0 1 1 1 2 1 1 0 0 0 0 0 1 0 1 1 0 1 1 1 1 1 0 1 2 1 0 1 0 0 0 0 0 0 0 0 2 1 0 0 1 2 0 0 1 1 0 0 1 0 1 0 0 1 2 1 0 1 0 0 1 0 1 0 2 1 0 0 2 0 0 2 0 1 1 1 0 0 0 0 2 0 0 1 0 1 0 1 2 1 1 1 1 1 1 1 0 2 2 1 1 1 0 0 2 1 0 0 1 0 1 1 0 1 1 0 0 2 2 0 1 1 1 1 0 0 0 1 0 0 1 1 0 1 1 0 0 1 1 2 2 0 1 2 1 2 0 2 2 1 1 0 1 0 1 0 0 0 1 2 1 0 0 1 2 1 1 1 1 0 0 0 1 0 2 0 1 1 0 0 0 2 0 2 1 0 1 1 1 0 0 2 1 0 0 2 2 0 0 2 0 0 0 1 1 0 1 0 1 1 0 1 2 0 0 0 0 1 1 1 1 1 2 0 1 1 0 0 1 1 0 0 0 0 0 0 0 1 1 0 0 0 0 0 0 0 2 1 0 0 2 0 0 0 2 0 2 1 2 0 1 1 0 0 2 0 0 0 0 1 1 2 0 0 2 0 2 0 1 0 0 0 2 1 1 1 0 2 0 0 1 0 0 0 0 1 1 1 1 1 1 0 1 0 0 2 2 0 1 2 0 0 0 1 1 0 0 0 0 0 0 0 0 1 1 0 2 2 0 0 1 1 0 2 2 1 0 1 2 0 0 0 0 0 1 2 0 1 1 1 1 0 0 1 0 0 0 1 1 2 0 0 1 1 0 0 1 2 0 0 1 1 1 0 0 1 0 1 1 1 0 0 1 0 0 0 1 2 1 1 1 1 2 1 1 0 2 0 2 2 0 2 1 0 0 1 0 2 1 2 0 1 1 1 1 0 0 0 0 0 0 1 0 0 0 0 2 0 0 1 2 1 2 0 2 0 2 1 2 0 1 1 1 1 2 0 1 2 2 2 0 0 0 1 0 1 0 1 1 0 1 1 0 0 1 0 1 0 0 0 2 0 1 1 1 0 1 0 0 0 0 1 0 0 0 1 1 0 1 0 1 1 1 0 2 0 0 0 2 0 0 0 1 1 1 2 1 0 0 2 2 1 1 2 1 0 2 0 0 1 0 0 0 1 1 1 0 2 1 1 0 0 1 0 2 2 1 0 2 2 0 2 0 2 1 1 2 1 1 0 0 0 0 1 0 0 0 1 0 0 0 1 2 1 0 0 1 0 0 1 1 0 2 0 1 2 2 0 0 0 2 0 0 0 2 0 0 0 1 0 0 1 0 0 1 1 0 0 1 0 0 1 2 1 0 0 0 0 1 2 0 0 0 1 1 0 0 0 1 0 0 1
35 0 0 2 0 1 1 2 2 2 0 1 0 0 0 0 0 0 1 1 0 0 0 0 0 1 1 0 1 1 2 0 1 2 0 0 2 2 0 0 0 0 1 0 2 1 0 0 0 0 0 0 0 0 0 1 0 1 1 0 1 2 1 0 0 2 0 1 0 0 0 1 2 2 2 2 0 0 2 0 1 1 0 2 2 0 0 1 1 2 1 1 2 1 0 0 0 1 1 0 2 0 2 1 0 0 2 1 1 1 0 1 0 0 0 0 0 0 2 0 0 0 0 0 0 0 0 1 1 0 1 0 0 0 0 0 0 0 0 0 0 2 0 0 0 1 0 0 0 1 0 1 0 0 0 0 0 0 1 2 0 0 0 2 0 2 1 0 1 2 1 1 0 2 0 0 1 0 0 0 0 0 0 2 1 2 1 1 1 1 0 1 0 2 2 2 1 2 0 1 1 1 0 1 0 1 2 1 0 0 1 1 0 0 1 0 1 1 2 1 0 0 2 2 1 0 1 1 1 2 1 0 0 0 2 0 0 1 0 2 0 0 1 0 1 2 1 0 2 0 0 0 0 0 0 0 0 1 1 0 0 0 0 0 1 0 0 0 1 1 0 2 0 2 0 0 1 2 2 0 1 0 2 1 0 1 0 0 1 1 1 2 0 2 2 0 2 1 0 0 0 0 2 1 1 1 1 0 1 0 1 0 1 0 1 0 2 1 0 0 0 2 2 0 1 0 1 0 0 0 1 0 0 0 0 0 0 2 0 0 0 0 1 2 1 1 1 1 1 1 1 0 2 1 1 0 2 2 0 1 1 1 0 0 0 1 0 2 2 0 2 2 0 2 0 0 2 2 1 2 0 1 0 0 1 0 0 0 0 0 0 0 1 0 2 0 0 1 1 1 1 1 1 0 1 1 0 1 0 0 0 0 1 0 1 2 0 0 0 0 1 2 0 0 1 2 2 1 1 1 0 0 1 1 1 1 0 2 0 1 2 0 2 1 1 2 0 0 0 0 0 1 0 2 2 1 1 0 0 0 1 0 0 0 1 1 0 1 2 1 1 1 1 1 1 0 1 2 1 0 1 0 0 0 2 1 0 0 1 1 2 1 0 1 0 0 0 2 2 0 0 0 0 2 0 0 1 1 1 2 0 0 2 0 0 0 0 0 1 0 0 2 0 1 0 1 1 1 1 1 1 1 0 0 0 0 1 0 1 1 1 1 1 0 1 1 1 0 2 0 0 0 0 0 0 1 0 2 0 0 0 1 0 2 0 0 2 1 1 0 0 1 1 0 1 0 2 2 0 1 0 0 0 0 1 0 0 0 0 0 0 0 2 0 0 0 0 1 1 0 0 1 0 0 0 0 0 0 0 1 1 0 0 1 1 0 2 0 0 0 0 0 0 0 0 0 1 1 0 0 2 0 1 0 2 1 2 0 2 0 2 0 0 0 2 0 0 0 1 1 0 1 0 1 2 0 2 0 2 0 0 0 0 1 1 0 1 1 1 1 1 1 1 0 0 0 0 1 0 0 1 0 0 0 0 2 2 0 1 1 0 0 0 1 0 0 1 0 1 1 0 0 0 0 1 0 1 1 0 0 0 0 1 1 1 1 0 1 0 0 0 0 1 1 1 2 1 1 1 1 1 1 1 0 0 1 1 0 1 1 0 0 1 1 0 0 1 0 0 0 0 1 0 0 0 0 0 0 2 2 0 0 1 0 0 1 2 2 2 2 0 0 2 0 1 1 1 0 0 0 0 0 1 0 0 2 0 1 0 2 1 2 2 2 2 0 0 0 0 1 0 0 0 1 0 1 1 1 1 1 1 0 0 1 0 1 1 1 2 0 1 1 0 2 2 0 2 2 0 2 0 0 1 0 0 1 0 1 0 0 0 0 1 1 0 1 1 0 0 0 2 0 0 2 2 0 0 0 0 0 0 2 0 1 0 0 0 0 1 0 0 0 0 1 2 2 0 0 1 1 1 0 2 0 0 0 0 0 1 2 2 2 0 2 1 1 2 0 0 1 0 0 1 0 2 1 0 1 0 1 1 0 0 0 2 1 1 1 2 1 0 2 0 1 2 2 1 0 0 1 0 0 0 0 1 1 1 1 0 1 0 1 2 2 0 1 1 0 0 0 2 0 2 0 0 0 0 1 1 0 2 0 1 0 1 1 1 0 1 0 0 0 0 0 1 0 0 0 1 0 0 1 1 1 0 1 1 0 0 0 0 0 0 0 0 0 0 0 0 0 1 1
36 0 1 1 0 0 0 2 2 1 0 0 0 1 1 0 0 0 1 1 0 0 0 1 1 1 1 0 2 2 2 0 1 0 2 0 2 2 0 0 1 0 0 0 1 0 0 1 0 0 0 0 0 0 1 2 0 0 1 1 1 1 1 1 0 1 0 0 0 0 0 0 2 2 2 2 0 0 2 0 1 2 0 1 1 0 0 0 2 2 0 0 1 0 0 0 0 0 0 1 2 1 1 1 0 0 2 2 0 2 0 1 0 2 1 1 1 0 1 1 1 0 1 1 0 0 0 1 1 1 0 0 0 0 0 0 0 0 0 0 2 1 0 0 0 1 1 0 0 0 0 0 0 0 0 0 1 1 0 0 0 0 0 2 0 1 0 1 2 2 0 0 1 1 2 0 2 1 0 0 0 1 1 2 0 0 1 2 1 1 0 1 0 2 2 0 2 2 0 0 0 0 0 1 0 2 0 1 1 0 1 1 1 0 2 0 0 2 1 0 1 1 2 2 0 0 2 0 0 0 0 1 0 0 1 0 0 2 0 2 0 0 1 0 0 2 0 0 2 0 0 1 0 0 0 0 0 2 0 1 0 1 0 0 0 0 1 0 2 0 0 1 0 1 0 1 1 1 1 0 1 1 1 1 0 0 0 1 1 2 1 1 0 1 2 0 0 0 0 1 2 0 2 1 1 0 1 1 2 0 0 2 2 1 1 0 2 0 0 0 0 2 2 2 0 0 1 0 0 0 1 0 0 0 0 0 0 1 1 0 1 0 1 1 0 0 0 0 1 2 1 1 2 0 1 0 0 0 0 1 1 1 1 0 1 0 0 1 1 0 2 2 1 1 0 0 2 2 1 2 0 2 0 0 1 2 1 0 0 0 0 0 1 0 1 1 0 1 0 0 0 0 0 2 2 0 0 0 0 0 0 0 0 1 0 1 1 1 0 0 0 2 0 2 1 2 0 1 1 0 0 0 0 2 1 2 0 1 0 0 2 0 1 0 1 2 0 0 1 0 0 1 0 2 0 0 0 1 1 0 2 0 0 0 0 2 0 1 2 1 1 1 1 1 0 1 1 2 1 0 0 0 0 0 2 1 0 0 1 0 1 1 0 0 0 0 0 0 0 2 0 1 1 1 0 0 1 0 0 1 0 0 1 1 1 0 1 0 1 1 1 1 0 2 0 2 0 0 0 2 0 0 1 1 1 0 0 0 0 0 0 1 0 1 1 1 1 0 2 0 1 0 2 0 2 0 2 0 2 0 1 0 1 2 1 1 0 1 0 0 0 0 0 0 0 1 1 2 0 2 0 0 1 1 0 1 1 0 0 0 0 2 1 1 1 0 1 0 0 0 0 2 1 2 2 2 1 2 0 1 0 0 0 1 1 2 0 1 0 0 0 0 0 0 0 0 1 1 0 0 1 1 0 0 2 0 2 1 0 2 1 0 0 1 1 0 2 0 1 1 1 2 0 2 1 1 2 0 2 2 2 0 1 1 1 0 1 2 1 0 1 0 0 0 1 0 0 1 1 1 0 2 0 2 1 2 1 2 0 0 0 0 1 2 0 0 0 0 2 2 0 0 0 1 2 0 1 1 0 1 0 0 0 1 1 1 0 1 0 0 0 0 0 1 1 2 1 1 1 1 1 1 0 0 0 0 2 0 0 0 0 0 1 1 0 0 1 0 0 0 0 0 1 0 1 1 0 0 1 1 0 0 0 1 0 1 1 1 1 2 0 0 2 0 0 0 0 1 1 2 0 1 1 0 0 2 0 1 0 2 1 2 2 2 0 1 0 1 0 1 2 0 0 0 0 0 1 0 0 2 2 0 1 0 1 0 1 2 2 0 0 2 2 1 0 0 0 0 2 2 1 1 2 0 0 0 0 0 0 0 0 0 0 0 0 0 0 1 0 0 1 0 1 1 1 0 1 0 0 0 0 0 0 0 0 2 0 0 0 0 0 0 1 1 0 0 0 0 1 1 2 0 2 0 0 0 0 2 0 2 2 2 1 2 2 2 2 0 0 1 0 0 0 1 1 1 1 1 0 1 0 0 0 0 1 1 1 0 2 2 0 2 0 2 2 2 0 1 1 0 1 0 0 2 0 0 0 1 1 0 0 0 2 1 0 0 0 0 0 1 0 0 0 0 2 0 2 1 0 0 2 0 0 0 0 0 2 0 1 0 0 0 0 0 0 0 1 0 1 1 0 1 1 1 0 0 1 1 0 2 0 1 0 0 0 0 0 0 0 0 2 0
37 1 1 1 0 0 0 2 2 2 0 0 1 0 0 0 0 0 0 1 0 0 0 0 0 0 0 1 2 0 1 0 0 0 2 0 2 0 0 0 2 0 1 0 2 0 1 0 1 0 0 0 2 0 0 0 0 0 1 0 1 1 0 2 0 0 0 1 0 0 0 1 2 2 1 2 1 0 2 0 1 2 0 1 1 0 0 0 1 1 0 0 1 0 0 0 0 2 2 0 2 0 1 1 0 0 2 2 0 2 0 0 0 1 2 2 1 0 0 1 1 0 2 2 2 2 2 0 2 0 0 0 0 0 0 0 0 0 0 0 0 2 0 0 0 2 0 0 0 0 0 0 0 0 0 1 0 0 0 1 1 0 0 1 1 2 0 1 1 2 0 0 1 1 1 0 2 1 0 1 0 2 0 1 0 1 1 1 0 1 0 1 0 1 2 1 1 2 0 0 0 0 0 0 1 1 2 0 2 1 2 1 1 0 1 1 0 0 1 0 2 2 2 1 1 1 0 1 1 1 1 0 1 1 1 1 1 1 0 1 0 0 2 0 0 1 0 0 2 0 0 0 0 0 0 0 1 2 1 0 0 0 0 0 0 0 0 0 1 0 1 1 0 2 1 1 0 2 2 0 0 1 2 2 0 2 1 1 0 1 0 0 1 1 2 1 0 1 1 0 1 0 2 1 1 1 0 0 2 0 0 1 1 0 1 0 1 0 0 1 0 1 1 0 0 0 0 1 1 2 2 1 0 0 0 0 0 2 0 1 0 1 1 2 1 1 0 1 1 0 2 0 1 0 1 1 0 1 0 1 1 1 1 0 1 1 0 1 2 0 1 1 1 1 0 0 1 2 0 0 0 2 1 1 1 0 0 0 0 0 0 0 0 0 2 0 0 0 1 1 1 1 2 0 1 1 0 0 0 0 0 2 0 1 1 1 1 1 0 0 0 1 1 1 0 1 1 1 2 1 0 1 1 1 2 2 0 0 0 0 1 0 1 0 1 0 0 0 2 0 0 1 0 2 2 2 0 1 0 1 2 0 0 0 1 1 0 1 1 0 1 0 0 2 0 1 0 2 1 0 1 0 1 0 1 1 0 2 2 0 0 2 0 1 0 2 2 1 1 0 0 0 1 1 1 1 2 1 0 0 0 0 0 0 1 0 0 1 1 1 1 1 1 1 0 1 0 0 0 2 0 1 1 0 0 0 0 0 1 1 1 1 0 1 2 2 1 1 1 0 1 0 0 1 1 0 0 1 1 0 1 0 0 1 1 0 0 2 2 0 1 1 0 0 0 0 0 2 0 2 0 0 1 1 0 1 1 0 0 0 1 1 1 0 1 0 2 2 2 0 0 2 1 1 1 2 1 0 1 1 2 0 0 0 2 0 0 0 0 0 0 0 0 1 1 0 1 2 0 0 0 1 1 0 1 1 2 0 2 0 1 0 0 1 0 0 1 0 0 0 1 2 0 1 2 0 2 1 1 1 1 1 0 0 0 0 0 2 0 0 1 0 0 0 1 0 1 0 1 2 0 2 0 0 0 1 0 0 1 2 0 0 0 1 1 0 0 0 2 2 1 1 0 1 1 0 2 2 0 0 1 1 0 1 0 0 0 1 1 0 1 0 1 0 1 2 0 1 1 1 1 1 0 0 0 1 1 0 2 2 0 0 0 0 0 0 1 1 0 2 1 1 0 0 0 1 0 0 0 0 0 0 1 0 0 0 2 2 2 2 0 0 2 1 1 0 2 0 0 0 1 1 1 0 0 2 0 2 1 2 0 1 2 1 1 0 0 1 0 1 2 0 1 0 1 1 0 0 0 2 2 0 2 0 2 0 2 2 2 0 1 1 0 2 2 0 1 1 0 2 1 0 1 0 0 1 0 0 2 1 2 2 1 1 0 1 1 0 0 0 2 0 1 2 1 0 1 0 0 0 0 0 0 0 0 2 1 0 2 0 0 0 0 0 2 0 0 0 1 1 2 0 2 0 0 0 0 0 0 1 1 2 1 1 2 1 2 0 0 0 1 1 0 0 2 2 0 1 0 1 0 0 1 0 1 1 1 1 2 1 1 1 0 1 1 1 0 1 1 1 1 0 0 1 1 1 1 0 2 0 0 1 0 0 0 0 1 0 1 0 2 1 2 0 1 0 1 1 1 0 2 0 0 0 2 0 0 0 1 0 0 0 0 0 1 1 0 0 2 0 0 1 1 1 0 1 1 0 0 1 0 0 1 1 0 0 0 0 0 0 1 1
38 0 1 1 0 0 0 2 1 2 0 0 1 1 0 0 0 0 1 0 0 0 0 1 0 1 1 0 2 0 2 0 2 2 0 0 1 1 1 0 0 0 0 0 1 1 1 0 0 0 0 0 0 0 1 1 0 0 1 2 0 1 1 1 0 0 2 0 0 0 1 0 2 2 1 2 1 0 2 0 1 1 0 0 0 0 0 1 1 1 1 1 0 0 2 1 0 2 0 2 1 0 1 1 0 0 2 2 0 2 0 2 1 1 1 1 1 0 1 1 1 0 2 1 0 0 0 1 2 0 0 0 0 0 0 0 0 0 0 0 0 2 0 0 0 2 1 1 2 2 0 0 0 1 1 0 1 0 0 0 0 0 0 2 2 2 0 1 0 1 1 1 1 1 0 0 1 1 0 1 0 2 0 2 0 0 0 1 1 1 0 0 1 1 2 1 2 1 0 0 0 0 1 0 1 2 1 0 1 0 2 0 2 1 1 0 0 1 2 1 0 0 2 2 0 0 1 0 1 1 0 1 0 0 1 0 0 1 1 1 0 0 2 1 0 2 0 0 2 0 0 0 0 0 1 0 1 1 0 1 0 1 0 0 1 0 0 0 1 1 0 2 2 2 0 1 1 2 2 0 1 0 2 1 0 2 1 0 1 1 1 1 0 2 2 0 2 2 0 1 2 1 2 0 0 0 1 0 0 0 1 0 1 0 2 0 2 1 1 0 1 2 1 1 1 0 1 0 0 0 2 2 0 0 0 0 0 2 0 0 0 0 2 2 1 1 0 0 1 0 0 0 1 1 0 1 1 1 0 2 2 2 1 2 1 1 0 1 2 1 1 1 0 2 1 0 1 1 0 1 0 1 1 1 1 0 0 0 0 0 0 1 1 0 2 0 0 0 0 0 0 0 0 1 1 0 2 2 0 0 0 1 1 1 2 2 0 0 0 1 0 0 1 1 0 1 1 2 1 0 2 0 0 1 1 1 0 0 0 0 0 0 2 0 1 1 1 0 1 1 0 0 0 2 1 0 1 2 1 0 1 0 1 0 1 1 0 1 1 0 1 0 2 1 0 1 0 2 2 0 1 1 2 0 1 0 0 1 1 0 1 1 0 0 1 1 1 1 1 1 0 0 0 1 2 2 2 2 0 0 0 0 1 0 0 0 0 0 1 0 0 2 1 1 0 0 0 2 2 0 2 0 0 0 0 0 0 0 1 2 0 0 0 2 2 1 1 2 0 0 0 0 1 0 1 1 1 1 1 0 1 0 0 1 0 0 1 2 1 1 1 1 0 0 0 0 0 1 0 2 0 0 1 1 0 1 1 0 0 0 0 1 2 1 0 0 1 0 0 0 0 1 0 2 2 2 0 1 0 1 0 0 0 0 1 0 1 0 0 0 0 0 0 0 0 0 0 0 0 0 1 0 0 0 1 0 1 0 2 0 1 1 0 1 1 0 1 0 0 0 1 1 0 0 2 0 0 1 1 0 0 0 2 0 0 0 0 1 0 1 0 1 0 0 0 0 0 1 0 0 2 0 0 0 0 1 1 0 0 1 0 0 0 1 0 0 0 0 0 0 0 0 0 0 1 0 1 1 1 0 1 1 1 0 1 1 1 2 1 0 0 0 0 0 1 1 0 1 1 1 0 0 1 0 0 1 0 0 0 0 0 0 0 0 0 1 2 0 0 0 0 0 1 0 0 1 0 0 1 1 0 0 0 1 0 1 1 2 2 2 1 0 2 2 2 0 1 0 1 1 0 2 1 0 1 0 1 2 1 2 0 1 2 2 0 1 0 0 0 1 1 0 1 0 1 0 1 1 1 1 1 0 1 1 1 0 1 2 1 0 1 1 1 0 1 0 1 1 1 2 0 0 1 1 1 0 0 0 0 0 0 0 1 1 0 1 1 0 0 0 2 0 1 2 1 1 1 0 0 0 1 2 0 0 0 0 2 0 2 0 0 0 0 0 1 0 0 1 1 1 2 0 2 0 0 0 0 0 1 2 2 1 0 0 2 2 2 0 0 0 0 1 0 0 2 2 0 0 0 2 0 1 1 0 1 1 1 1 2 1 0 2 1 2 0 0 1 1 1 0 1 1 0 2 0 0 0 1 0 0 1 0 1 1 0 0 2 1 1 0 1 0 1 0 1 0 1 0 0 0 1 0 0 0 2 0 0 0 2 0 0 1 0 0 0 0 0 0 2 0 0 1 1 1 0 1 1 0 0 1 1 0 2 0 0 0 0 0 1 0 1 0
39 1 1 1 0 1 1 2 1 1 0 1 0 0 0 0 0 0 0 1 0 0 0 0 0 0 0 0 2 0 2 1 2 2 0 0 0 2 0 0 1 0 0 1 2 0 0 1 0 1 1 0 1 0 0 0 0 0 1 0 0 2 1 1 0 0 1 0 0 1 1 1 1 1 0 1 1 0 2 0 1 2 1 0 1 0 0 1 1 1 0 1 1 1 1 0 0 1 1 0 2 1 1 1 1 1 2 2 0 2 1 1 1 2 2 2 2 0 1 0 0 0 0 0 0 1 0 2 2 2 0 2 0 0 0 0 1 0 0 0 1 1 0 0 0 0 0 0 0 1 0 1 0 2 1 0 0 0 1 1 0 0 0 1 0 1 0 0 1 2 0 1 1 1 1 0 2 1 0 1 1 1 0 2 1 2 1 2 0 0 0 1 0 2 2 2 2 2 0 1 1 1 0 0 1 0 2 0 2 0 2 0 0 0 2 1 1 0 2 2 0 0 2 2 0 0 1 0 0 2 0 0 0 0 1 0 0 1 1 1 0 0 2 0 0 0 0 0 2 0 0 0 0 0 0 0 0 1 1 0 0 0 0 1 2 0 1 0 1 1 0 2 1 2 1 0 0 2 2 0 1 0 2 1 1 0 0 1 2 2 2 1 1 2 2 1 1 0 0 0 0 0 2 0 0 0 1 0 1 0 1 2 2 0 2 2 2 1 1 0 1 2 2 1 2 0 2 0 0 0 1 1 0 0 0 0 0 1 1 0 1 1 2 2 0 0 1 0 0 1 0 1 0 0 0 2 0 1 0 1 2 2 1 1 1 0 0 1 1 0 2 2 1 1 0 0 2 1 1 2 1 0 0 0 0 2 2 0 0 0 0 0 2 0 2 0 1 2 0 0 0 0 1 1 1 0 1 0 0 0 0 0 0 1 1 1 1 1 0 0 0 2 0 2 0 0 0 1 0 0 0 0 0 2 0 2 0 0 0 1 2 0 1 0 1 2 0 1 2 0 0 1 0 2 2 1 1 2 2 0 1 0 1 0 1 1 0 1 1 0 1 0 0 2 2 0 1 2 2 1 0 0 2 1 1 1 0 1 2 1 0 1 1 0 1 0 0 0 0 2 0 1 1 1 0 0 1 1 0 1 0 0 1 0 0 1 0 0 1 2 2 0 1 1 0 0 0 1 2 1 1 0 1 1 0 0 1 0 1 1 0 1 0 0 1 1 2 1 1 0 0 0 1 0 1 0 1 0 1 0 1 0 2 2 0 1 0 1 0 1 1 0 1 0 0 1 1 2 0 1 0 0 0 0 0 0 0 1 0 0 0 0 1 2 0 0 0 0 0 0 0 2 0 1 1 1 1 0 1 1 0 0 0 0 2 0 0 0 0 0 0 0 0 0 0 1 1 2 0 0 1 0 0 0 0 1 2 0 2 0 0 0 0 1 1 0 2 0 0 0 1 2 0 1 2 0 1 0 1 1 1 0 2 1 1 1 0 2 0 1 1 1 0 0 0 0 1 0 1 1 0 1 0 1 1 2 0 2 0 0 0 0 0 2 0 0 0 0 1 1 0 0 0 1 2 1 1 2 0 0 1 1 0 1 2 1 0 1 0 0 0 1 2 0 0 2 0 1 1 1 2 1 0 1 0 1 0 1 0 1 1 1 1 1 0 0 1 2 0 1 1 1 0 0 0 1 0 0 1 0 0 0 0 1 0 1 1 1 2 2 1 0 2 0 0 1 0 0 0 1 0 0 0 1 2 0 2 1 1 2 1 1 2 1 0 0 1 1 0 1 2 0 0 0 1 1 1 1 1 0 0 0 1 1 1 0 2 2 2 0 2 2 1 0 1 0 0 1 1 2 1 1 0 0 0 0 0 2 1 0 1 2 1 0 0 0 1 1 0 0 1 0 0 2 2 0 0 0 1 0 1 0 0 1 0 0 0 0 1 0 0 0 0 0 0 0 0 0 2 0 0 1 1 0 0 1 1 1 0 2 2 0 0 0 2 2 2 0 0 0 0 2 0 1 1 1 0 0 1 1 0 0 0 0 1 1 0 1 2 1 0 2 0 2 2 2 1 0 0 0 0 1 0 1 0 0 0 1 0 0 0 0 1 1 1 1 1 0 1 0 1 0 1 0 1 0 1 1 1 0 2 0 1 0 0 1 2 0 0 0 0 0 0 0 0 0 0 0 1 0 0 2 1 1 0 0 0 0 0 2 0 0 0 0 0 0 0 0 0 0 0 0
40 0 0 2 0 1 1 1 2 2 0 0 1 2 1 0 0 0 0 0 1 1 0 0 0 0 0 0 2 0 1 2 2 1 2 1 2 1 0 0 2 1 0 0 1 0 1 0 0 0 0 0 1 1 0 0 0 0 2 0 2 2 1 2 0 0 0 0 1 1 0 0 1 1 1 1 0 1 1 1 0 2 0 0 1 0 0 2 2 2 0 1 0 0 1 1 1 1 0 1 1 0 2 2 0 0 2 0 2 0 0 2 0 1 1 1 1 0 0 1 1 0 2 2 2 2 2 1 2 0 0 0 0 0 0 0 0 0 0 0 0 2 0 0 0 0 0 0 1 1 0 0 0 0 0 0 0 2 0 1 0 2 0 2 1 2 1 2 0 0 0 0 1 1 0 0 2 1 0 1 1 1 1 2 0 1 2 1 0 1 0 1 1 1 1 2 2 2 0 0 0 0 0 1 1 0 2 1 1 0 0 2 1 1 1 1 0 0 1 0 1 1 2 1 1 1 0 0 0 1 1 0 1 1 1 1 1 2 0 1 0 1 1 0 0 2 0 0 1 0 0 2 0 1 0 0 1 1 1 1 1 1 0 0 1 0 1 0 0 0 2 1 0 2 0 2 1 2 2 0 1 0 1 2 0 2 1 2 0 2 0 1 0 1 2 0 1 1 1 0 0 0 2 1 1 0 0 0 1 0 0 1 2 0 0 1 2 1 0 1 0 2 2 0 1 0 1 0 1 1 2 2 0 0 0 0 0 2 0 0 1 2 1 2 1 1 0 0 1 2 1 1 2 0 2 0 1 1 0 1 1 1 2 1 2 1 0 1 1 0 2 2 1 2 2 2 2 2 1 2 0 1 1 1 1 1 1 0 0 0 0 1 1 0 2 0 1 0 1 1 1 1 0 0 0 0 2 0 0 0 0 2 0 0 0 0 2 0 0 0 0 2 0 1 1 2 1 0 1 1 0 0 0 0 0 0 1 0 0 0 1 0 0 0 1 0 0 1 2 0 0 2 0 1 1 1 0 1 1 1 2 0 0 1 0 1 0 1 2 0 1 0 2 2 1 0 1 1 2 1 1 0 1 0 1 2 0 2 2 0 0 2 1 1 1 1 1 0 0 2 0 1 0 2 0 0 1 1 0 1 0 0 0 0 0 0 0 0 1 2 2 0 1 2 1 2 0 1 1 2 0 1 1 0 1 0 0 0 0 1 0 2 0 1 1 0 0 1 1 0 0 0 1 0 2 0 1 0 0 1 0 0 0 1 0 0 1 2 0 2 1 1 0 0 0 0 1 2 0 2 0 0 0 1 1 1 1 0 1 1 1 0 1 0 0 0 0 1 1 1 1 1 0 0 0 0 0 2 0 2 1 0 0 0 2 0 0 1 1 0 0 0 0 0 0 0 2 1 0 0 1 0 0 1 2 0 1 0 2 0 1 0 0 0 1 0 2 1 1 1 0 1 1 2 1 1 1 1 1 0 0 0 1 1 1 1 1 2 1 0 0 1 0 1 0 0 0 1 0 0 2 0 0 0 0 2 2 0 0 1 0 0 0 0 1 0 0 0 2 2 1 0 0 0 1 0 1 1 0 0 0 0 0 1 0 1 0 1 1 0 1 0 1 1 0 2 1 1 0 0 1 0 0 1 0 0 1 1 0 1 1 1 0 0 0 0 0 1 0 0 0 0 1 0 0 0 0 0 2 1 0 1 2 2 2 0 2 2 2 2 1 1 1 0 1 1 2 0 0 0 0 0 1 1 1 1 1 1 1 2 1 1 2 2 0 1 0 0 0 0 0 0 0 0 1 1 2 0 1 0 1 0 1 1 1 1 1 1 2 1 0 1 1 1 2 0 1 1 1 2 0 0 1 0 0 0 0 1 0 1 1 1 1 0 0 0 1 1 0 0 1 0 1 2 2 0 0 0 0 0 1 2 0 0 0 1 0 0 0 0 1 0 1 1 2 1 0 0 2 1 1 1 2 0 0 0 0 0 0 2 2 2 1 1 1 1 2 0 0 1 0 2 0 2 0 0 1 1 0 1 0 0 0 0 0 0 2 1 2 2 0 2 1 2 1 2 1 1 0 0 0 0 0 1 0 0 0 0 0 2 0 0 2 1 1 0 1 0 0 1 1 0 2 1 0 0 1 1 1 0 2 0 1 0 2 0 0 0 1 0 0 0 0 0 0 0 0 0 0 0 0 0 0 0 0 0 1 0 0 2 1 0 0 0 0 0 0 0 0 0 0 0
41 0 2 0 0 0 0 1 1 1 1 1 1 1 1 0 0 0 2 1 1 1 0 0 0 0 0 0 2 0 1 0 0 0 2 2 2 1 1 1 1 0 0 1 2 1 0 1 0 0 0 0 0 0 0 2 0 0 2 0 1 1 2 1 0 2 0 1 0 0 0 0 2 2 1 2 1 0 2 1 1 2 0 0 0 0 0 1 2 2 1 2 1 1 0 0 0 0 0 1 1 1 1 1 1 1 2 2 1 1 0 1 0 2 1 1 1 0 2 0 0 0 2 2 2 2 2 1 1 0 0 0 0 0 1 0 0 0 0 0 2 2 0 0 0 1 1 0 1 1 0 1 0 0 0 1 1 0 1 2 0 0 0 2 1 2 0 1 0 1 0 0 0 2 0 0 2 1 0 1 0 1 0 1 0 1 1 2 1 2 0 0 1 1 1 1 1 2 0 0 0 0 0 0 1 2 1 1 0 0 2 1 1 0 2 1 1 0 2 2 0 0 2 2 0 0 1 0 0 0 0 0 0 0 2 0 0 1 0 1 0 0 1 0 0 2 0 0 2 0 0 0 0 0 2 0 0 0 0 1 0 1 0 0 0 0 1 1 1 0 0 1 1 2 0 0 0 1 1 0 0 1 2 2 0 0 0 0 0 1 0 0 0 1 1 0 0 0 0 0 1 0 2 0 0 1 1 0 1 1 1 2 1 0 1 1 2 0 0 0 0 2 1 0 2 0 2 0 2 2 2 2 0 0 0 0 0 0 2 0 1 1 2 2 1 1 1 1 0 1 1 0 1 0 0 2 1 1 0 2 2 2 1 0 1 0 0 2 2 0 2 2 1 2 1 1 2 1 0 1 0 0 0 0 1 0 0 0 0 0 0 0 1 0 2 0 1 0 0 0 0 0 0 2 2 0 0 0 0 0 0 0 0 0 0 1 1 0 0 0 0 2 0 2 0 2 2 1 1 0 1 0 0 2 0 2 0 1 0 0 1 0 1 1 1 1 0 0 1 0 0 0 0 2 2 1 1 1 1 0 2 0 0 1 0 2 0 1 2 1 1 1 1 2 2 0 2 2 1 0 0 0 2 0 0 2 0 1 2 0 0 2 0 2 1 1 1 1 1 1 1 1 1 1 0 0 2 0 0 1 0 0 2 1 0 0 1 1 1 2 2 0 2 2 2 2 0 2 2 1 1 0 1 1 1 0 2 0 2 2 1 0 0 0 1 0 1 1 1 0 0 0 1 0 0 2 0 0 0 1 0 0 0 2 1 0 1 0 0 0 0 0 1 0 0 1 1 2 0 1 1 0 0 1 1 0 1 0 0 0 0 1 1 2 0 0 0 0 0 0 0 2 1 2 2 2 2 0 0 0 2 0 0 0 2 0 1 1 1 0 0 0 0 1 0 1 0 2 0 0 2 0 0 0 2 0 2 0 1 1 1 0 0 1 1 0 0 1 2 2 1 1 0 1 1 0 2 1 2 0 0 0 1 0 0 0 0 1 0 0 1 0 1 0 0 1 1 1 0 1 1 0 0 1 1 2 0 0 0 1 0 0 2 2 2 1 1 0 1 1 0 0 0 1 2 0 1 1 1 0 1 1 0 0 0 0 0 2 0 0 2 0 0 0 2 0 0 2 1 1 2 0 1 0 0 2 2 1 1 2 0 0 0 0 0 0 0 0 0 1 1 1 1 0 0 1 0 0 2 1 0 1 2 0 0 0 2 2 1 1 1 1 2 0 1 1 2 0 0 0 1 1 1 0 1 1 1 0 0 2 2 2 2 2 0 1 0 1 0 0 1 0 1 0 1 0 2 0 0 0 0 0 0 1 0 1 2 2 2 0 1 1 0 1 1 1 0 1 2 2 2 2 0 1 0 1 0 1 0 0 0 1 0 0 0 0 0 1 0 0 1 0 1 2 2 0 0 1 0 0 0 1 0 0 0 0 0 0 2 0 1 0 0 0 2 0 0 1 2 0 0 0 2 0 1 1 0 0 0 1 1 1 0 1 2 1 1 0 0 0 0 0 2 0 2 1 1 1 1 1 0 0 0 1 1 1 2 1 2 1 0 2 0 1 1 1 0 0 1 0 0 0 0 1 1 1 1 0 0 2 0 2 2 2 2 1 1 1 0 0 2 0 2 0 1 0 1 1 1 0 2 0 1 0 1 1 1 1 2 0 1 0 0 0 0 2 0 0 1 0 0 0 1 1 0 1 1 0 0 2 0 0 0 0 0 1 0 0 0 0 1 0
42 0 2 1 0 0 0 1 1 2 0 1 0 0 0 0 0 0 1 2 0 0 0 0 0 0 0 0 2 0 2 0 0 2 0 0 1 1 0 0 1 0 0 1 2 1 1 0 0 0 0 0 0 1 2 0 0 0 0 0 0 1 2 2 0 1 1 0 0 0 0 0 2 2 1 2 1 0 2 0 2 2 1 0 1 0 0 0 2 2 0 1 1 1 0 0 0 1 0 1 1 0 0 0 2 2 2 2 0 2 0 0 0 1 1 1 1 0 1 1 1 0 0 0 0 0 0 2 2 2 2 0 0 0 0 0 0 0 0 0 0 2 0 0 0 0 0 0 0 0 0 0 0 0 2 0 1 1 0 0 1 1 0 2 1 2 1 1 0 0 0 1 0 2 0 0 1 0 0 0 0 0 0 2 1 1 0 2 0 0 1 2 0 2 2 2 1 2 0 0 0 0 0 0 0 2 0 0 2 0 2 1 2 1 1 0 0 1 1 1 0 0 2 1 1 1 1 1 1 0 0 1 0 0 2 1 0 2 0 2 0 0 1 0 0 0 0 0 2 0 0 1 0 0 0 0 1 1 0 0 0 0 0 0 0 0 1 1 1 0 0 1 0 1 0 0 0 2 2 0 1 0 1 1 0 0 0 1 0 2 1 0 0 2 2 0 1 0 0 0 0 0 2 0 0 0 1 0 1 0 0 1 1 0 1 0 2 0 0 1 0 1 0 0 1 0 1 0 0 0 2 0 0 0 0 0 0 0 2 0 0 0 2 2 0 0 0 2 2 1 1 0 1 1 0 1 1 1 0 0 0 0 2 0 2 1 0 1 2 0 1 1 0 2 1 0 1 2 0 1 1 1 0 0 0 0 0 0 0 0 1 1 1 0 2 1 0 1 0 0 0 0 1 1 2 1 0 1 0 0 0 0 0 0 0 1 1 0 0 0 1 2 1 1 0 2 1 0 0 0 0 0 1 1 1 0 1 0 1 0 1 0 1 0 1 2 0 0 1 0 1 1 0 2 2 1 1 0 0 0 2 0 0 1 0 1 1 1 1 0 1 0 0 2 0 0 0 2 2 0 1 0 0 0 2 2 0 1 1 0 1 0 1 2 0 0 0 1 1 1 1 0 1 1 0 0 1 2 0 0 0 0 1 0 1 0 0 1 0 1 1 1 1 1 1 1 1 2 2 0 2 0 0 0 0 0 1 0 2 2 0 0 0 1 2 0 2 2 0 0 1 0 0 0 1 1 1 0 1 2 0 0 0 2 1 0 1 2 0 2 1 1 1 0 0 1 1 2 0 0 0 0 0 2 1 1 2 0 1 1 1 0 1 2 0 0 0 0 0 1 0 1 0 1 1 2 1 1 0 1 1 0 0 1 0 0 0 0 0 0 0 0 0 0 0 0 2 2 0 0 1 0 0 0 2 0 2 0 1 1 1 0 0 1 1 0 1 0 1 1 1 2 0 1 1 1 1 0 0 0 0 0 1 1 1 1 0 2 1 0 1 0 0 0 0 0 1 2 2 2 2 0 0 0 0 2 1 1 0 1 0 0 0 1 1 0 0 1 1 1 0 0 0 1 1 0 1 0 0 0 1 1 1 0 0 0 0 1 0 0 0 0 0 0 1 0 0 0 0 0 0 0 0 0 0 0 1 0 0 1 0 0 0 0 0 1 1 0 0 0 0 0 1 0 0 0 1 0 0 0 0 0 1 0 0 1 1 1 1 1 1 0 1 0 0 0 2 0 0 0 1 0 1 1 2 0 2 2 1 2 0 1 2 1 0 0 0 0 0 0 0 0 0 0 0 1 0 1 1 1 1 0 0 2 0 0 2 2 2 0 0 1 1 1 2 0 1 2 0 2 0 0 0 0 0 1 0 0 0 1 0 0 0 0 0 0 0 1 1 0 1 0 0 2 2 0 0 1 0 0 1 1 0 0 0 0 1 0 1 0 0 0 0 0 1 0 0 1 2 2 2 0 2 2 0 2 0 0 1 1 0 1 0 2 2 2 2 0 0 0 0 1 2 0 0 0 2 1 0 1 0 0 1 0 2 1 0 0 1 1 0 1 0 1 2 2 1 2 0 0 0 0 1 2 1 1 1 0 1 0 0 0 1 1 0 1 1 0 0 0 2 0 1 0 1 0 2 0 0 0 1 0 0 0 2 1 1 0 0 0 0 0 0 0 0 1 0 0 1 0 0 1 0 0 0 0 0 0 0 1 0 0 0 0 0 1 0 0 0 0 0 0
43 1 1 2 0 0 0 1 1 2 0 0 1 1 0 0 0 0 0 1 1 1 0 0 0 0 0 0 1 2 2 1 1 1 2 1 2 2 0 0 0 0 0 0 1 1 2 1 1 0 0 0 0 1 0 0 1 1 0 2 0 1 2 2 0 0 1 0 0 0 0 1 2 2 0 2 1 0 1 0 0 1 0 1 2 0 0 1 2 2 1 0 0 0 1 0 0 0 0 0 2 0 1 1 0 0 2 2 0 2 0 0 1 2 2 2 2 0 0 0 0 0 1 1 1 1 1 1 2 1 2 0 0 0 0 0 0 0 0 0 1 2 0 0 0 1 1 0 1 0 1 0 0 0 0 0 0 1 0 0 0 0 0 2 1 1 1 2 0 0 0 0 0 2 0 0 2 1 0 1 0 2 0 1 0 1 1 0 0 2 0 0 0 1 1 2 1 2 0 0 0 0 0 0 0 1 2 0 2 1 2 0 1 0 1 0 0 0 1 1 0 0 2 2 0 0 1 1 1 0 1 0 0 0 2 0 0 1 1 1 0 0 1 0 1 2 1 0 1 0 0 0 0 0 0 0 0 1 0 0 0 0 0 0 0 0 0 1 2 0 0 2 0 1 0 0 0 1 1 0 0 1 0 0 0 0 0 0 0 1 0 0 1 1 2 1 1 0 0 0 0 0 2 1 1 0 1 0 1 0 0 1 2 0 2 1 2 0 0 0 0 2 1 1 0 0 1 0 1 1 1 1 1 1 0 0 0 1 1 0 1 0 2 2 1 1 0 0 0 1 1 1 2 1 1 0 1 1 0 1 1 1 1 1 1 1 0 1 1 0 1 1 1 2 0 0 0 2 0 0 0 1 0 0 2 1 1 0 0 0 0 1 1 0 2 0 1 0 0 0 0 0 0 2 2 0 1 0 0 0 0 0 0 0 0 1 1 0 0 1 0 0 0 1 1 1 0 0 0 0 0 0 0 1 1 1 0 0 0 0 2 0 2 0 1 2 1 0 2 0 0 2 0 2 1 1 0 1 1 0 2 0 2 0 1 1 0 1 1 0 1 0 2 0 0 2 0 2 2 0 1 0 1 0 1 1 0 1 2 1 1 2 1 2 1 0 0 0 0 1 0 2 0 2 0 0 1 1 0 2 0 0 1 1 0 1 1 0 0 0 1 1 1 1 0 1 1 1 1 1 1 1 1 0 1 0 1 0 1 1 2 2 0 2 2 1 2 2 0 0 1 0 1 0 1 0 1 1 0 0 1 0 1 1 0 1 0 2 1 0 1 2 1 0 0 0 0 1 0 2 0 0 0 1 1 0 1 0 0 0 0 2 0 0 1 0 1 1 1 0 0 2 0 2 1 2 1 2 0 2 1 0 0 0 2 0 1 2 1 1 0 1 0 1 0 0 1 1 0 0 1 0 0 0 2 2 2 0 2 0 1 1 0 1 0 0 2 0 1 1 1 2 1 1 0 1 2 0 1 0 0 0 1 2 2 2 1 2 1 0 0 1 0 0 0 1 2 1 0 1 1 0 0 1 1 2 0 0 0 1 0 0 1 1 0 0 1 0 2 2 0 2 0 1 0 0 1 1 1 1 0 0 0 0 1 0 0 1 0 0 0 0 0 0 2 2 0 2 1 1 1 0 1 0 0 2 1 0 1 1 0 0 1 1 0 0 1 0 0 2 2 2 0 0 0 0 0 0 2 0 0 1 2 2 0 2 2 2 2 2 1 0 2 0 0 0 1 1 0 1 1 1 0 0 1 1 1 2 1 2 0 1 1 1 0 0 0 1 0 0 0 0 1 0 1 0 1 0 0 2 2 0 2 0 1 0 1 2 2 0 1 1 1 0 2 0 1 1 0 1 0 0 1 0 0 0 0 1 1 2 1 1 1 0 0 0 1 0 0 1 1 0 1 2 1 1 1 0 0 0 0 1 0 0 1 0 0 0 1 0 1 0 0 0 2 0 0 0 2 1 1 1 1 0 0 1 1 0 0 1 1 1 1 2 2 1 2 0 0 1 0 2 0 1 1 1 1 0 1 1 0 0 1 0 1 1 1 0 1 1 0 2 0 1 1 1 1 0 0 0 1 0 0 2 0 0 0 1 0 1 0 1 1 2 0 0 1 0 1 0 2 0 0 0 2 0 2 2 2 0 2 0 1 0 2 0 0 1 1 0 0 0 0 0 0 0 0 0 2 0 0 0 1 1 0 0 0 0 0 2 1 0 0 0 0 0 0 0 0 0 0 0
44 1 1 0 0 0 0 1 2 1 0 1 0 1 2 0 0 0 1 1 0 0 1 1 0 0 0 1 2 0 1 0 0 0 2 2 2 2 0 0 1 0 0 0 1 1 1 0 0 0 0 0 1 1 1 0 0 0 2 0 0 1 0 1 0 0 0 0 0 0 0 0 2 2 1 2 1 0 2 0 1 2 0 0 0 0 0 1 2 2 1 1 2 2 0 0 0 0 0 0 2 0 0 0 0 0 2 1 1 1 0 2 0 1 0 0 0 0 0 2 2 0 2 1 0 0 0 0 0 0 1 0 1 0 0 0 0 0 0 1 1 1 1 0 0 1 1 0 0 0 0 0 2 0 0 0 1 1 0 1 1 1 1 2 1 1 0 0 1 1 0 0 0 2 0 0 2 1 0 1 0 1 0 2 1 2 1 2 0 0 1 2 0 1 1 2 1 2 0 2 2 2 0 1 2 0 2 0 0 0 1 1 2 1 2 2 2 0 1 1 1 1 2 1 1 1 1 0 0 1 0 0 0 0 1 0 0 2 0 2 0 0 2 1 0 1 0 0 2 0 0 0 1 0 0 0 1 2 0 2 0 2 0 0 0 0 0 1 2 0 0 0 0 1 0 0 0 2 2 0 0 0 0 2 0 1 0 1 1 2 0 1 1 2 2 1 0 1 1 0 0 0 1 0 0 0 0 0 0 0 0 2 2 0 1 0 2 1 1 0 2 1 1 1 1 0 1 1 0 0 2 0 0 0 0 0 0 0 2 0 0 0 1 2 1 1 0 0 0 2 1 0 1 1 0 1 1 1 0 1 1 1 1 0 1 1 0 1 2 0 1 1 0 2 0 0 2 2 1 2 0 1 0 0 1 1 1 0 0 0 0 1 2 0 2 0 1 2 0 0 0 0 1 1 2 1 0 1 1 1 1 1 0 0 0 0 2 1 0 0 0 1 0 0 1 2 2 0 0 0 0 0 0 1 0 1 0 2 0 1 1 0 0 0 1 2 1 0 2 0 0 2 0 1 0 0 0 2 1 1 1 0 1 0 1 1 0 0 2 0 1 0 2 1 1 1 0 0 2 0 0 0 1 1 1 1 1 1 1 0 1 1 1 1 1 0 0 1 1 0 0 0 2 0 0 0 2 0 0 2 0 0 1 0 1 1 0 0 2 2 2 0 1 2 1 2 1 0 0 2 1 0 2 1 2 0 1 0 0 0 1 1 0 2 2 0 2 1 1 0 1 0 0 0 0 0 0 0 2 0 2 0 0 1 1 0 0 2 2 0 1 1 0 0 0 0 0 1 0 1 0 0 0 0 1 0 0 0 1 1 0 1 1 0 2 1 1 1 1 2 1 0 0 2 0 2 0 0 0 1 0 0 0 0 1 0 2 1 1 0 0 0 0 1 0 0 0 2 0 0 0 1 0 1 2 1 2 0 1 1 0 2 1 1 1 0 1 0 1 1 0 2 0 1 2 0 0 1 1 0 0 0 0 2 2 2 2 2 1 0 1 0 0 0 0 0 0 1 1 1 1 0 1 0 0 2 2 0 1 1 0 0 0 2 0 0 0 0 2 2 0 1 0 0 1 0 2 1 0 1 1 1 0 0 0 0 0 1 0 0 0 0 0 0 1 1 0 1 1 1 1 1 0 0 0 1 0 0 1 1 1 1 1 1 0 0 2 0 0 0 0 0 1 0 0 1 0 0 2 1 0 1 2 1 0 1 2 1 1 1 0 0 2 0 0 0 1 0 2 2 0 2 1 0 1 0 1 2 0 2 0 1 2 2 0 2 0 1 0 0 1 0 1 0 1 0 1 0 0 1 2 1 1 1 1 0 2 2 2 0 1 1 1 1 2 0 0 2 0 2 0 0 1 1 0 0 0 0 0 0 0 0 0 0 0 0 0 1 0 0 1 0 1 1 1 0 1 0 1 1 0 2 0 0 0 2 0 0 2 0 0 1 0 1 2 1 0 0 2 1 1 1 1 0 0 1 1 0 0 1 1 1 1 2 2 2 2 0 0 0 0 2 0 0 2 2 0 0 0 1 0 0 0 0 0 0 1 0 2 2 0 2 0 1 0 0 1 2 1 0 0 1 0 0 0 0 0 1 0 0 0 0 1 0 0 1 1 0 1 1 2 1 1 0 1 0 1 0 0 0 2 0 0 0 1 0 1 0 1 1 0 0 0 0 0 1 0 0 1 0 0 1 0 0 0 0 0 0 1 1 0 1 0 0 0 1 0 0 0 0 1 0
45 0 1 1 0 0 0 0 2 0 1 1 1 2 1 0 1 0 1 2 1 1 0 0 0 0 0 0 1 1 2 0 0 0 1 0 1 2 0 0 1 0 0 0 2 1 1 0 0 0 0 0 0 1 0 1 0 1 2 1 1 1 2 2 1 0 1 0 0 1 1 1 1 1 0 1 1 0 2 0 0 0 0 0 0 0 0 0 1 2 0 0 1 0 0 0 0 1 0 1 1 0 1 1 0 0 2 2 0 2 0 1 0 0 0 0 0 0 2 0 0 0 1 1 0 0 0 1 2 0 1 0 0 0 0 0 0 0 0 0 0 2 0 0 0 1 0 0 0 1 0 1 0 1 0 0 1 1 0 1 1 0 0 2 1 2 1 1 2 2 0 0 0 2 0 0 1 1 1 1 0 1 0 2 1 2 1 1 1 1 0 0 0 1 1 2 1 2 0 0 0 0 1 0 1 1 2 1 1 0 1 1 0 0 2 0 0 0 1 1 0 0 1 2 0 0 0 1 1 1 1 2 0 0 2 0 1 1 0 2 0 0 1 0 0 1 1 0 2 0 0 1 0 0 0 0 0 1 1 0 0 0 1 1 1 0 0 1 1 0 0 2 0 2 0 2 2 2 2 0 1 0 2 2 0 2 1 1 0 2 0 0 0 1 2 0 0 0 0 0 0 0 0 0 0 0 0 1 1 0 0 1 2 0 1 0 2 0 0 0 0 2 2 1 1 0 2 0 1 1 1 0 1 1 0 0 0 1 1 0 1 1 2 2 1 1 0 0 1 1 0 1 1 1 0 0 2 0 0 0 1 1 2 1 2 0 0 1 2 0 1 1 0 2 0 0 2 1 1 1 1 0 0 0 1 0 0 0 0 0 0 0 1 0 2 0 0 1 2 1 2 1 1 1 2 1 0 1 1 0 0 2 0 0 0 0 2 1 0 0 0 0 0 1 0 0 0 0 1 0 0 1 0 0 1 1 0 1 0 0 2 0 2 1 1 1 0 1 2 0 0 1 0 2 1 0 0 1 1 0 2 0 1 0 1 1 0 0 2 0 0 1 1 2 1 0 1 2 2 2 1 0 1 0 1 2 0 1 2 0 0 2 0 0 0 0 0 0 0 1 0 0 1 1 0 0 2 2 0 0 0 0 1 0 1 0 0 0 1 2 2 0 0 2 0 2 0 0 0 2 1 0 2 1 1 0 1 0 2 2 0 1 0 1 2 2 0 1 1 0 1 0 1 0 1 1 1 1 0 1 0 0 0 2 1 1 0 2 2 0 0 1 0 0 0 0 1 2 0 2 0 0 0 1 1 1 1 0 0 0 1 1 2 0 0 0 0 0 0 0 0 2 1 1 1 1 2 0 0 0 0 0 1 1 1 1 0 1 1 0 0 0 0 1 0 0 1 1 0 0 2 0 0 0 2 1 2 0 2 0 1 0 0 1 0 0 1 0 0 0 1 2 0 0 1 0 2 0 2 0 0 0 1 1 1 1 0 1 1 1 1 2 0 1 0 0 1 0 1 1 1 1 0 1 0 2 2 1 0 1 1 1 1 2 1 0 1 0 0 1 1 0 0 1 1 1 1 2 0 0 0 0 0 0 1 0 0 2 1 0 0 1 0 0 1 1 0 1 1 0 1 0 1 0 0 1 1 0 1 1 0 0 0 0 0 1 2 0 0 0 0 0 1 0 0 0 1 0 1 0 0 1 2 2 2 1 2 2 2 2 0 1 1 0 0 0 0 0 2 2 0 2 1 0 1 0 1 1 0 2 1 2 2 2 2 0 0 1 0 0 1 0 0 0 0 1 0 1 1 1 1 0 1 1 1 0 2 1 2 0 1 1 0 1 2 0 1 1 0 2 0 0 0 0 0 0 0 2 0 1 1 1 0 0 0 0 0 1 0 0 2 1 0 2 2 0 0 0 0 0 0 2 2 0 0 2 0 1 1 0 0 0 0 1 2 1 0 0 2 0 0 0 1 0 0 1 1 0 0 1 1 1 2 2 2 1 1 0 1 1 1 0 1 1 2 2 0 1 0 0 1 0 0 0 1 0 2 0 1 1 0 1 0 1 0 0 0 1 0 0 0 1 0 0 1 2 1 1 0 1 0 1 2 1 0 0 1 0 1 1 2 0 2 0 1 1 1 1 1 0 1 0 0 0 2 0 0 0 1 0 0 0 0 0 0 1 0 0 1 0 0 1 0 1 0 0 0 0 0 2 1 0 0 1 0 0 0 0 1 0 0 0
46 0 0 2 0 1 1 2 2 2 1 0 1 1 0 0 0 0 0 1 0 0 0 0 0 0 0 0 1 1 2 1 0 0 1 1 1 2 1 1 0 0 0 1 2 1 0 0 0 0 0 0 0 0 1 0 0 0 1 0 1 1 2 2 0 1 1 1 0 0 0 0 2 2 2 2 0 0 1 0 0 1 1 0 1 0 0 1 2 2 0 2 0 0 0 0 0 1 0 1 1 0 1 1 0 0 2 1 1 1 0 1 0 0 0 0 0 0 1 1 1 0 1 1 0 0 0 0 1 0 1 1 0 0 0 0 0 0 0 0 0 2 0 0 0 2 1 0 0 1 0 1 0 0 1 0 0 1 0 2 1 1 0 1 0 2 0 0 0 1 0 0 1 1 0 0 2 0 0 0 0 0 0 2 0 1 1 2 0 0 1 2 1 1 1 1 1 2 0 0 0 1 1 0 1 1 2 2 0 0 1 0 1 0 1 0 0 1 2 0 1 1 2 2 0 0 0 0 0 1 0 1 1 1 0 0 0 2 0 2 0 0 2 0 0 2 0 0 2 0 0 1 0 0 1 0 1 1 0 0 0 0 0 0 1 0 1 0 1 0 0 0 0 2 0 1 0 2 2 0 1 0 1 2 0 2 0 1 0 2 0 1 0 2 2 0 2 2 0 1 2 1 2 1 1 1 0 0 0 0 1 2 1 1 1 0 2 1 0 0 1 1 1 0 0 0 0 0 0 0 2 1 0 0 0 1 0 1 0 1 1 1 2 2 0 0 1 0 0 1 2 0 1 0 0 1 2 1 0 0 0 0 0 0 0 0 1 1 1 0 2 2 1 1 1 1 1 1 0 1 0 0 0 0 1 0 0 0 0 0 0 0 1 0 1 1 1 0 1 1 1 1 1 0 0 0 1 2 0 0 0 1 0 0 0 1 1 0 0 0 0 1 1 0 1 2 1 0 1 1 0 0 1 2 1 2 0 1 0 0 2 0 1 1 1 1 0 0 1 1 0 0 0 2 1 1 0 2 1 0 1 0 0 2 0 0 0 1 2 1 1 2 0 2 0 1 0 1 0 0 0 0 1 0 1 2 0 1 2 0 0 2 1 1 0 0 0 1 1 2 0 1 1 1 0 0 1 1 0 0 0 1 2 0 1 0 0 0 0 0 0 2 1 0 0 1 1 0 0 2 0 2 1 0 1 0 0 0 1 2 0 2 0 1 1 2 0 2 0 0 0 0 0 0 0 0 0 1 0 2 0 0 0 2 2 0 0 2 1 0 0 0 0 0 0 0 0 2 0 2 0 0 0 0 0 0 0 1 0 0 1 1 0 0 1 0 1 2 2 2 1 0 0 1 1 1 2 1 1 1 0 0 1 1 0 1 1 1 1 0 0 0 0 2 0 0 0 0 0 0 1 0 0 0 1 0 2 0 1 1 1 0 0 1 1 0 1 0 1 1 1 2 0 0 2 0 1 0 2 0 0 0 1 2 2 1 1 2 1 1 1 1 0 0 1 0 1 0 1 1 0 0 1 0 0 1 0 1 0 0 0 0 0 0 0 0 0 0 2 2 1 1 0 1 1 0 2 2 0 0 0 0 0 1 1 0 0 1 0 0 0 0 0 0 1 1 0 2 1 1 2 0 0 0 0 0 2 0 1 1 0 0 1 1 0 1 2 1 0 0 1 1 1 0 1 0 1 0 1 0 0 0 0 1 0 1 2 2 1 1 0 1 2 0 0 0 0 0 0 0 0 0 2 0 0 2 0 2 0 2 0 2 2 2 0 1 0 0 0 0 0 0 0 1 1 0 1 0 0 0 1 1 1 1 1 0 2 2 2 0 2 2 1 1 2 0 1 1 0 1 0 0 1 1 0 1 0 0 0 0 0 0 0 0 0 0 0 1 1 0 1 0 1 1 1 0 1 0 0 0 0 0 0 0 0 1 0 0 0 0 0 0 1 0 1 1 0 2 2 2 2 0 2 0 0 0 0 1 0 1 1 2 1 0 2 1 2 0 0 0 1 0 0 0 2 2 0 2 0 1 1 0 1 0 1 1 1 1 2 1 0 1 0 1 2 2 1 0 0 0 1 0 1 1 1 2 1 1 0 0 0 0 1 0 0 0 0 0 0 0 2 0 2 0 1 0 1 1 2 1 0 2 1 0 1 0 1 1 1 0 1 1 1 1 0 0 1 0 2 0 0 2 0 0 0 0 0 0 0 1 1 0 0 0 0 0 0 1 1 1 0 0
47 1 0 2 0 0 0 1 2 1 0 0 0 0 0 0 0 0 0 1 1 1 0 0 0 1 1 0 2 0 2 1 0 1 0 0 1 0 0 0 1 0 0 0 1 0 0 0 0 0 0 0 0 0 0 1 0 0 2 1 0 1 0 0 0 0 0 0 0 0 0 0 1 1 0 1 1 1 1 1 0 2 0 0 0 0 1 1 1 2 0 1 1 0 0 0 0 2 1 1 2 0 1 1 1 1 1 2 0 2 0 0 1 1 1 1 1 0 0 2 2 0 1 1 1 1 1 0 1 0 0 0 1 0 0 0 1 0 0 0 2 0 0 0 0 1 0 0 0 0 0 0 0 0 0 0 1 2 0 0 0 0 0 2 2 2 0 0 0 1 0 0 1 1 1 0 2 2 0 2 0 2 0 2 0 1 1 1 1 2 0 0 0 0 0 1 1 2 0 0 0 0 0 2 1 2 1 0 1 0 1 0 1 0 1 0 0 0 1 1 0 0 2 2 0 0 1 0 0 1 0 0 0 0 1 0 0 2 0 1 0 0 2 0 0 2 0 0 1 0 0 0 0 1 0 0 0 1 1 1 1 1 0 0 1 0 0 0 1 0 0 2 0 2 0 0 0 1 1 0 0 0 1 1 0 1 0 2 0 2 1 1 0 2 2 0 1 1 0 1 1 0 2 1 0 0 1 0 0 0 0 2 2 0 1 1 2 1 1 0 1 2 1 0 0 0 0 0 1 1 2 2 0 0 0 0 0 1 1 0 1 0 1 2 0 0 1 0 1 1 1 0 2 0 1 0 0 2 0 2 2 2 1 1 1 1 0 0 1 0 1 1 0 2 0 0 1 1 0 1 0 1 0 0 2 1 0 0 0 0 0 1 0 0 0 2 0 1 0 0 0 0 0 1 1 1 1 1 0 0 0 0 0 0 0 1 1 0 0 1 1 0 1 1 0 2 1 2 1 1 0 0 0 0 0 0 0 2 0 0 2 0 1 0 1 0 0 0 2 0 0 2 0 2 2 0 2 2 1 1 0 0 2 0 2 0 0 0 2 0 0 0 1 2 1 1 0 1 2 1 1 1 1 0 1 1 0 1 1 0 1 0 0 1 2 0 0 1 1 0 0 1 2 0 0 0 2 1 1 0 1 1 1 0 1 0 0 0 0 1 1 0 1 1 0 1 1 0 0 2 1 1 0 0 0 0 1 0 1 1 1 1 0 0 2 1 2 0 2 0 0 0 0 0 0 0 0 0 0 1 0 0 1 1 1 0 0 1 0 1 1 1 0 0 0 0 1 1 0 2 0 0 0 0 0 0 0 0 1 1 1 1 0 0 0 0 0 0 0 0 0 2 0 2 2 2 2 2 0 0 1 1 1 0 1 0 2 0 0 0 0 0 0 1 0 0 1 1 0 0 1 0 0 0 2 0 2 0 2 0 2 0 0 1 0 0 2 0 0 0 2 2 0 1 2 0 0 0 2 0 0 0 1 1 1 1 1 2 1 1 1 1 0 0 1 0 2 1 2 2 1 0 0 1 1 1 0 1 0 1 0 0 1 1 1 0 0 0 2 2 0 2 0 1 2 0 1 1 0 0 0 0 0 1 0 1 0 2 0 0 0 0 1 0 1 2 0 0 0 0 1 0 0 0 0 2 0 0 0 0 0 0 0 0 0 0 0 0 0 0 0 0 2 0 1 0 0 0 2 0 0 1 1 0 0 0 1 1 2 2 1 0 1 0 0 0 1 0 0 0 1 2 0 0 0 2 0 2 0 2 0 2 1 1 0 0 1 1 0 0 1 0 1 0 1 0 1 0 0 2 2 0 2 0 0 0 0 2 1 0 1 1 1 1 2 0 1 1 0 1 0 0 1 1 0 0 0 2 0 0 0 1 0 0 0 0 0 0 0 0 2 0 1 1 1 0 1 1 0 0 0 1 0 0 0 0 1 0 1 0 0 0 0 0 1 1 1 1 2 2 2 0 2 0 0 0 0 1 0 0 0 2 2 1 1 1 2 0 0 0 0 2 0 2 0 0 1 0 0 0 1 0 1 0 1 0 2 1 2 1 1 1 0 1 1 1 1 2 1 0 0 1 0 1 1 1 1 1 0 1 0 1 1 2 0 0 0 0 1 1 2 1 1 0 2 0 2 1 1 1 0 1 1 0 1 0 0 0 1 0 0 0 0 0 0 0 0 0 0 0 0 1 1 1 0 1 2 0 0 0 0 0 1 0 0 0 0 1 1 1 0 0
48 1 0 2 0 0 0 1 1 1 0 1 0 1 1 0 0 0 0 0 0 0 0 0 0 1 1 0 2 0 1 0 1 1 1 0 2 2 1 1 1 0 0 0 2 0 1 1 0 0 0 0 1 0 1 0 1 1 0 0 1 2 2 2 0 1 0 0 0 0 0 1 2 2 1 2 1 0 2 0 0 1 0 2 2 1 1 1 1 1 1 1 2 1 0 0 0 1 1 0 2 0 0 0 1 1 2 1 1 1 0 1 0 1 2 2 2 0 0 2 2 0 1 1 1 1 1 0 1 0 0 0 0 0 0 0 0 0 0 0 2 1 0 0 0 1 0 0 2 2 0 2 0 1 1 0 1 2 1 1 1 1 0 2 1 1 0 1 0 0 0 1 1 1 0 0 1 2 0 2 0 2 0 1 0 1 1 1 1 2 0 0 1 0 0 1 1 2 0 1 1 1 1 1 1 1 2 0 1 0 0 2 1 0 1 0 0 1 1 0 2 2 1 1 1 0 2 0 0 2 1 0 0 1 1 2 0 1 1 1 0 0 2 1 1 2 1 0 2 0 0 0 0 0 0 1 1 1 0 0 0 0 0 0 2 0 0 1 1 0 0 1 0 2 0 0 0 1 1 0 1 1 1 2 0 2 0 1 0 2 0 0 1 2 2 2 0 1 0 0 1 0 1 0 0 1 0 0 2 0 0 0 2 1 1 0 2 0 0 0 1 1 1 1 1 0 1 0 1 1 2 0 0 0 0 0 0 2 0 2 1 1 2 2 0 1 0 0 0 1 0 1 2 0 0 0 1 1 0 0 0 0 1 0 1 1 0 1 2 0 1 1 1 2 1 1 0 1 0 2 1 0 0 0 1 0 1 2 2 1 1 1 1 1 2 0 1 0 1 0 0 1 1 1 2 1 0 0 0 0 0 0 0 1 1 2 0 0 0 0 0 1 0 0 1 2 1 1 0 0 0 1 0 0 0 0 0 0 0 0 0 0 2 0 0 1 0 0 1 0 0 1 0 1 1 0 1 1 0 0 2 0 1 0 1 1 1 0 2 0 0 0 2 1 0 1 0 2 2 2 2 1 2 1 1 1 0 1 2 0 0 1 0 2 2 0 0 1 1 0 1 1 1 0 0 1 2 1 0 1 0 0 1 1 1 0 1 1 1 2 2 0 1 1 0 1 0 1 2 1 1 0 2 1 1 0 1 0 0 0 1 1 0 2 2 2 0 1 0 1 0 1 0 0 2 0 0 0 1 0 1 0 1 2 1 1 0 1 0 1 0 2 1 0 0 1 1 2 0 1 0 0 0 0 0 0 0 0 0 0 0 2 1 0 0 0 1 0 0 0 0 2 0 2 2 2 0 1 0 2 0 0 0 0 2 1 0 2 0 1 1 1 0 0 0 0 1 0 0 0 1 0 0 0 1 1 2 0 2 0 0 0 0 1 1 0 0 0 0 0 2 2 0 0 2 0 2 0 2 0 0 0 0 0 0 0 0 2 0 0 0 0 0 0 1 0 2 1 2 2 1 1 0 2 0 2 2 1 0 0 1 1 0 1 0 0 0 0 1 1 0 0 0 1 2 0 1 0 1 2 0 0 0 0 0 0 0 1 2 0 0 0 0 1 0 1 1 1 1 1 1 1 1 0 0 1 0 1 1 2 0 0 0 0 0 0 0 1 0 0 0 0 0 0 0 0 1 0 2 0 0 1 1 1 0 1 2 2 2 2 0 0 1 0 1 1 2 0 0 0 0 0 1 1 1 1 1 2 0 2 0 1 2 1 0 0 0 1 0 0 1 0 0 0 0 0 1 0 0 2 2 0 2 0 1 0 0 1 0 0 0 0 1 1 2 0 1 2 0 2 0 0 1 0 0 0 0 1 2 0 0 1 1 0 0 0 0 1 0 1 2 0 0 2 2 0 0 0 0 0 0 2 0 0 1 0 1 0 2 0 0 0 1 0 2 0 0 1 2 2 2 0 2 0 0 0 0 0 0 1 1 0 0 2 2 1 2 0 0 0 0 1 0 0 2 2 0 1 1 0 1 0 0 0 0 0 2 1 2 2 0 2 0 1 1 1 0 0 1 0 2 0 0 2 0 0 0 2 0 0 0 1 2 0 0 0 0 1 1 2 2 0 2 0 1 0 1 0 0 0 1 0 0 0 1 0 0 0 2 1 0 0 0 0 0 2 0 0 1 0 0 1 1 1 0 0 0 0 0 0 0 0 0 1 0 1 0 0 0 0 1 1
49 1 2 0 0 0 0 2 1 2 0 0 1 1 0 0 1 1 0 2 1 1 0 0 0 0 0 0 1 0 0 2 1 1 2 1 2 1 0 0 1 0 0 0 1 1 1 0 0 0 0 0 0 1 1 1 0 0 2 1 1 2 1 1 0 1 1 1 0 1 1 1 2 2 2 2 0 0 2 0 0 1 0 1 1 0 1 0 1 2 0 0 2 1 0 0 0 2 0 2 0 0 1 0 0 0 2 1 1 1 0 2 1 2 2 2 2 0 0 2 2 0 1 1 1 1 1 0 0 0 1 0 0 0 0 0 0 0 1 1 2 1 0 0 0 0 0 1 2 2 0 0 0 0 0 0 1 1 0 1 1 1 0 2 1 2 1 0 2 2 0 0 1 1 0 0 1 0 0 0 0 0 2 2 0 0 1 2 0 0 1 2 0 0 1 0 2 2 1 0 0 0 0 1 1 1 2 1 1 0 2 2 1 0 2 0 0 1 1 0 2 2 2 1 1 1 0 0 0 2 0 0 0 0 1 0 0 2 0 2 0 0 2 0 0 2 0 0 1 0 0 0 0 1 0 0 2 1 0 0 0 0 0 0 1 0 1 0 0 0 0 1 0 1 0 0 0 2 1 0 0 0 2 1 1 0 0 1 1 2 1 1 0 2 2 0 1 0 0 0 1 0 2 0 0 1 1 0 2 0 0 1 1 0 1 0 2 0 0 0 1 2 0 0 2 0 1 0 1 1 2 1 0 0 0 0 0 1 1 0 0 0 2 2 1 1 0 0 1 1 1 1 2 0 2 0 1 2 0 1 1 2 0 0 0 0 0 2 2 0 2 2 1 2 0 1 2 0 0 2 1 0 0 0 1 1 1 0 0 0 0 0 2 1 2 0 2 0 1 0 0 1 0 2 2 0 0 1 0 0 0 0 0 1 1 0 2 1 0 0 0 1 2 1 0 1 1 0 1 1 0 1 1 1 1 0 1 1 0 0 1 0 2 0 0 2 0 0 0 0 0 0 0 2 1 0 1 1 1 1 1 0 0 0 0 2 1 2 2 2 2 2 0 2 1 1 0 1 2 0 0 0 1 1 2 1 0 2 2 0 0 2 2 0 1 1 1 2 2 0 0 0 1 1 0 0 2 2 0 1 0 0 1 0 0 1 0 0 1 0 0 2 0 2 1 2 0 0 0 2 1 0 1 1 1 0 1 1 2 2 0 1 0 1 1 1 2 2 0 0 0 0 1 0 0 1 0 0 2 0 0 0 0 2 0 0 0 2 2 0 1 1 0 0 0 0 1 2 0 2 0 0 0 0 0 0 0 0 0 0 0 0 2 1 0 0 0 0 0 0 0 2 1 1 2 2 1 0 0 1 1 0 0 1 0 0 0 1 1 0 0 0 0 1 0 0 1 2 0 0 0 1 0 0 2 2 2 1 2 0 1 0 0 1 0 0 1 0 1 1 0 1 1 2 1 1 1 0 2 0 0 0 2 2 2 1 0 1 0 0 1 0 1 0 0 0 0 1 0 1 1 0 0 1 2 2 0 2 0 0 0 0 1 2 1 0 0 0 1 1 0 0 0 1 1 0 1 1 1 1 0 0 0 0 0 1 0 1 1 0 0 1 1 0 1 2 0 2 2 2 2 1 0 1 0 0 1 1 0 1 0 0 1 1 0 0 1 0 0 0 0 0 1 0 0 1 0 0 2 0 0 0 2 2 1 1 2 2 2 2 2 0 1 0 1 1 2 0 0 0 0 1 0 0 1 1 1 1 0 1 0 1 2 1 0 0 0 1 0 1 2 0 2 0 2 1 1 0 0 2 2 0 2 0 1 0 2 2 2 1 1 2 0 0 2 0 1 0 1 1 1 1 0 0 0 1 0 2 1 0 0 1 0 0 0 0 0 0 0 0 2 0 0 2 2 0 0 0 0 0 1 1 0 1 1 0 0 0 2 1 0 1 1 1 2 1 0 0 1 1 1 1 2 0 0 0 0 0 1 2 1 2 1 2 2 2 2 0 0 0 0 2 1 1 2 2 1 2 0 1 0 0 0 0 1 1 1 0 1 0 1 1 0 2 1 1 0 2 0 0 0 0 0 1 0 0 0 0 0 0 0 1 2 1 0 0 2 0 1 1 2 1 2 0 1 2 2 0 0 0 1 0 0 0 2 0 0 0 1 0 0 0 0 0 0 0 0 1 2 0 0 1 0 0 0 0 0 0 0 2 0 0 0 0 0 0 0 0 1 0 0 0
50 1 0 2 0 0 0 2 1 2 0 0 0 1 1 0 0 0 0 1 1 0 0 0 0 0 0 0 1 0 1 2 2 1 0 0 1 1 0 0 2 0 0 2 2 2 0 0 0 0 0 0 1 0 1 0 1 0 1 1 1 1 1 1 0 1 0 1 0 1 1 2 2 2 2 2 0 0 2 0 0 0 1 0 1 0 0 0 1 2 0 1 0 0 0 0 0 1 0 1 1 0 1 1 0 0 2 2 1 1 0 2 0 1 1 1 1 0 0 1 1 0 2 2 1 1 1 1 1 1 2 0 1 0 0 0 2 0 1 0 1 1 0 0 0 1 0 0 0 1 0 1 0 0 1 0 1 0 0 2 1 1 1 2 1 2 1 0 1 2 0 0 1 2 0 2 1 1 1 1 0 1 0 2 0 2 2 0 0 2 0 0 0 2 2 2 2 2 0 1 0 1 0 0 0 2 0 2 0 0 1 1 0 0 1 0 0 0 2 2 0 0 2 2 0 0 1 0 0 1 1 0 1 1 0 0 0 2 0 2 0 0 1 0 0 1 0 0 1 0 0 0 0 0 0 1 2 1 1 1 1 1 0 0 1 1 0 1 2 0 0 2 0 2 0 0 1 1 1 0 0 1 2 1 0 2 2 2 0 2 0 0 1 2 2 1 0 1 0 1 0 0 2 2 1 1 0 2 2 0 0 2 1 0 2 0 2 0 0 0 0 2 2 1 0 0 1 0 1 1 2 2 0 0 0 0 0 0 1 1 1 1 2 2 0 0 1 2 1 1 1 0 2 0 1 0 0 0 0 2 2 2 0 0 0 0 2 2 2 1 1 1 0 2 1 1 2 1 0 2 0 0 0 0 2 2 0 0 0 1 1 0 2 0 2 0 0 1 1 1 1 0 0 2 2 0 0 2 0 0 0 0 0 1 1 1 1 0 0 0 0 2 1 0 0 1 1 1 1 0 0 0 0 0 0 0 1 1 0 1 1 0 1 0 1 1 0 0 1 0 1 1 0 2 2 1 1 2 0 2 0 0 0 0 1 1 0 1 1 1 2 1 2 2 1 1 1 2 2 1 2 0 0 0 2 1 0 1 2 1 0 1 1 1 0 1 1 0 0 1 0 2 0 1 1 1 1 0 0 1 0 0 1 1 1 0 1 0 1 2 2 0 1 2 1 2 0 1 1 1 1 0 1 1 1 0 0 0 1 1 0 0 0 2 2 1 1 1 1 0 0 0 0 0 1 1 0 0 1 0 1 0 0 2 0 0 1 2 1 0 0 1 0 0 0 0 0 1 0 2 0 0 0 1 1 0 1 0 0 0 1 0 1 1 0 0 0 1 1 1 1 0 0 2 1 2 1 1 0 1 0 0 0 1 0 0 0 1 0 1 1 1 0 0 0 0 2 0 0 0 1 0 0 0 1 0 1 0 2 0 1 0 0 1 1 0 0 1 0 0 1 1 1 1 2 0 1 1 2 0 0 0 1 1 2 2 1 2 0 0 0 0 1 0 0 0 0 0 1 1 0 1 0 2 1 2 1 1 0 1 0 0 0 1 0 0 0 0 0 0 0 0 0 1 2 0 1 2 0 0 1 1 0 0 1 0 0 0 0 0 0 2 1 0 1 0 1 2 1 1 1 0 0 1 0 0 1 1 0 1 1 1 0 0 0 0 0 0 0 0 0 0 1 0 0 2 0 0 1 0 0 1 2 1 1 1 2 1 1 1 1 0 2 2 0 0 1 0 1 1 0 1 1 0 0 1 1 2 0 2 0 1 2 2 0 2 0 1 0 0 1 0 1 0 1 0 0 1 1 1 1 0 0 2 0 0 2 2 2 1 2 2 1 0 2 0 1 2 1 2 0 0 0 0 0 0 0 1 0 1 1 1 1 0 1 0 1 0 0 0 2 0 2 2 0 1 2 0 1 1 0 1 0 0 1 0 0 0 2 0 1 1 1 0 1 1 0 0 1 0 1 1 1 0 0 1 1 0 0 1 1 0 0 2 2 1 2 0 0 0 0 2 1 1 1 2 1 1 1 0 1 0 1 0 1 1 1 1 2 1 0 2 0 2 1 2 0 0 0 0 0 0 0 1 1 1 1 0 0 0 0 0 1 2 0 0 1 0 0 0 2 1 1 0 2 0 2 1 1 0 2 0 0 0 1 0 0 0 1 0 0 0 0 0 0 1 0 0 0 0 0 0 0 1 0 0 0 0 0 1 0 0 0 2 1 0 0 0 0 0 0 1
51 0 1 2 0 0 0 1 2 0 0 0 0 0 0 0 0 0 2 2 1 1 0 0 0 0 0 0 2 0 2 1 1 1 1 1 1 1 0 0 0 0 0 0 1 0 1 0 0 0 0 0 0 1 0 1 0 0 1 2 0 0 1 1 0 0 2 1 0 0 0 1 2 2 2 2 0 0 1 0 0 1 0 0 1 0 0 0 1 1 0 0 2 2 0 0 0 1 0 1 1 0 1 1 0 0 2 2 0 2 0 1 0 2 2 2 2 0 1 1 1 0 1 1 0 0 0 0 1 0 0 1 0 0 0 0 0 0 0 0 0 2 0 0 0 1 0 0 0 0 0 0 0 0 1 0 0 1 0 1 0 1 0 1 0 0 0 0 1 2 0 0 0 2 1 0 2 0 0 0 0 0 0 1 0 0 0 0 0 2 0 0 0 1 1 2 0 2 0 1 1 1 0 1 2 1 1 0 2 0 2 0 2 0 2 1 1 0 1 1 0 0 1 1 1 0 2 0 0 2 1 0 0 0 1 0 0 1 0 1 0 0 2 0 0 2 0 0 2 0 0 0 0 0 0 0 0 1 0 0 0 0 0 0 1 0 0 0 1 0 0 1 0 2 0 0 0 1 1 0 0 0 1 1 0 1 2 2 0 2 0 1 0 2 2 0 1 1 0 0 0 0 2 1 1 1 0 0 1 0 0 1 1 0 2 0 1 0 0 0 1 0 1 1 0 0 1 0 1 0 1 0 1 2 0 0 0 1 1 0 1 0 1 1 1 2 0 0 0 2 1 0 0 0 0 2 1 0 0 1 1 1 2 1 2 0 1 2 2 0 2 2 0 2 0 0 2 1 0 1 0 2 0 1 1 1 1 1 1 1 1 1 1 0 2 1 0 0 0 0 0 0 0 1 1 0 1 0 0 0 0 0 1 0 1 1 1 1 0 0 0 2 1 1 0 2 2 0 1 1 0 1 0 0 1 1 0 0 0 0 2 0 1 1 1 1 0 0 2 0 0 2 0 2 2 0 2 1 0 1 1 1 1 0 0 2 0 1 2 1 2 1 1 1 2 0 1 2 1 0 0 0 0 0 2 1 0 0 1 1 2 1 0 1 1 0 0 1 1 1 1 1 0 2 1 1 2 1 1 0 0 0 0 0 1 0 0 1 0 1 1 1 1 2 1 2 0 0 0 2 1 0 0 0 0 0 0 0 0 0 0 0 0 0 2 2 0 1 1 0 0 0 1 0 1 0 1 0 0 1 0 0 0 2 2 0 0 1 1 0 0 0 2 0 0 1 2 2 0 1 0 0 0 1 1 1 0 0 0 0 1 1 0 1 0 0 0 0 0 0 0 1 1 1 0 1 0 2 0 0 1 0 0 1 1 0 0 0 0 0 0 0 0 0 0 0 2 0 0 0 2 0 0 0 0 0 2 0 2 0 0 1 0 1 1 0 1 0 1 1 0 0 0 1 2 0 2 0 2 2 2 0 0 2 1 1 1 2 1 0 0 1 0 0 0 0 0 2 1 1 2 0 0 1 1 1 0 0 0 1 0 0 1 1 0 0 0 0 1 1 0 1 0 0 2 0 0 2 0 0 0 0 0 0 1 0 0 2 1 0 0 1 0 1 1 1 1 0 0 0 0 0 0 0 0 1 0 1 1 2 1 1 0 0 0 1 1 0 0 0 0 0 0 0 0 0 0 0 2 1 0 1 2 1 1 0 2 1 1 1 0 0 1 2 0 0 0 0 1 1 0 2 0 1 1 1 1 2 0 2 0 2 2 2 0 1 0 0 0 0 0 0 1 0 1 0 0 0 1 0 1 0 2 0 2 0 2 2 2 0 0 1 1 2 2 0 2 1 0 2 0 0 1 1 1 0 0 1 1 0 1 1 1 1 0 1 1 1 1 0 2 0 2 1 1 0 1 0 1 1 0 2 1 0 0 2 1 0 2 1 2 0 0 0 1 0 0 0 1 0 1 1 2 0 0 0 0 0 0 1 1 1 0 1 2 2 2 0 0 0 0 1 1 1 2 2 1 1 0 2 0 0 0 1 2 1 2 1 1 0 0 1 2 1 2 2 1 0 0 1 0 1 0 2 0 0 0 0 0 1 0 1 1 1 1 1 1 0 0 0 2 0 1 0 1 0 1 1 0 0 1 0 0 0 1 1 1 0 2 1 0 0 0 0 0 1 0 0 2 0 0 2 0 0 1 0 0 0 0 1 0 0 1 0 0 0 0 0 0 0 0 1
52 1 1 1 0 0 0 2 1 2 0 0 0 1 0 0 0 0 1 1 0 0 0 0 0 0 0 0 1 1 2 1 0 0 1 1 2 2 0 0 1 0 1 0 2 1 0 1 0 0 0 0 0 1 1 0 0 0 1 0 0 2 1 1 0 1 0 1 0 0 0 1 1 1 1 1 0 0 2 0 0 1 0 0 0 0 0 1 2 2 1 2 1 0 0 0 0 2 1 1 0 0 1 1 1 1 2 1 1 1 0 1 1 2 2 2 2 0 0 0 0 0 1 1 1 1 1 1 1 1 2 0 0 0 0 0 1 0 0 0 1 1 0 0 0 0 0 0 0 1 0 1 0 0 1 0 1 1 0 0 1 1 0 2 0 0 0 1 0 2 2 0 1 1 1 0 2 2 1 2 0 2 0 2 0 2 2 1 0 1 1 1 0 0 0 0 0 2 0 1 1 1 0 0 0 2 0 0 2 1 1 2 1 0 1 0 0 1 2 1 0 0 1 1 1 0 1 0 0 1 0 0 1 0 2 0 0 1 0 0 0 1 2 0 0 2 0 0 2 0 0 0 0 0 0 0 1 2 0 0 0 0 0 0 0 0 1 0 0 0 0 1 0 1 0 0 1 2 2 0 0 1 1 2 0 1 1 1 1 2 1 2 0 1 2 0 0 1 0 0 1 0 2 0 0 0 2 0 2 0 0 2 1 0 1 0 1 0 0 0 0 2 2 1 2 0 1 0 1 2 2 2 0 0 0 0 0 2 0 0 1 0 1 2 1 1 0 2 2 1 1 0 1 0 0 1 1 1 0 1 1 1 0 0 0 1 0 1 2 0 1 1 1 2 1 0 2 1 1 2 1 0 0 0 2 2 1 1 1 0 0 1 1 0 2 0 2 0 0 0 0 0 0 2 2 0 0 1 0 0 0 1 0 1 1 2 0 1 0 1 0 1 1 2 0 0 0 0 2 0 0 2 0 1 0 0 1 0 0 0 1 0 2 1 1 2 1 0 1 1 0 0 0 2 2 2 0 1 0 1 1 0 2 0 2 0 0 2 0 0 1 1 0 2 0 0 0 2 1 1 2 1 1 1 2 0 0 0 2 0 0 2 0 2 1 0 0 2 2 0 2 0 2 0 0 0 2 1 1 0 1 1 0 1 1 0 0 0 0 1 1 1 0 0 0 0 1 0 0 2 1 1 1 0 1 0 1 0 1 1 0 2 0 0 1 1 0 0 2 0 0 0 2 0 1 1 1 1 1 1 0 0 0 2 1 0 1 1 0 0 0 0 0 0 0 0 2 1 0 1 0 0 0 0 0 0 0 1 0 0 0 0 1 0 1 0 1 1 1 1 1 1 0 0 0 0 0 2 0 2 1 0 0 1 0 0 0 1 1 0 0 0 0 0 0 1 1 2 0 0 1 0 0 0 2 1 2 1 1 1 1 0 0 1 0 0 2 0 1 1 1 1 0 0 1 0 1 0 2 1 1 1 1 1 1 1 0 0 0 2 0 2 0 0 0 0 0 1 1 1 1 0 1 1 0 2 1 0 0 2 0 0 1 2 2 0 0 0 1 0 0 1 0 0 0 0 2 1 0 0 1 1 0 0 0 0 0 1 0 0 0 1 1 0 1 2 0 0 0 0 1 0 0 0 0 1 1 2 0 2 2 2 0 0 0 0 2 1 0 1 0 1 1 0 0 1 0 0 2 0 0 2 1 1 0 1 1 2 0 0 0 0 0 0 1 0 1 0 0 0 1 2 1 0 0 2 0 2 0 2 0 2 2 2 1 1 0 0 0 0 0 0 0 0 0 0 0 0 0 0 1 1 2 0 2 0 2 2 1 0 0 1 1 0 2 0 0 2 2 2 0 0 1 0 0 0 0 0 0 1 1 1 0 0 0 0 0 0 0 0 2 0 2 1 0 0 2 0 0 0 0 2 0 0 0 0 1 0 1 0 0 0 0 1 1 0 0 0 1 1 1 0 2 0 0 0 0 1 0 1 1 1 0 1 1 0 2 0 0 0 0 2 0 1 1 1 1 1 0 2 0 0 0 0 1 0 1 0 0 0 0 0 0 1 1 0 0 2 0 1 0 0 0 1 0 0 0 1 0 0 0 1 1 1 1 0 1 0 0 1 2 0 1 0 1 0 2 0 0 0 2 0 1 0 0 0 1 1 1 0 1 0 0 0 0 1 0 0 0 0 0 1 2 2 0 0 0 0 0 1 1 0 1 0 0 0 0 0 0 0 0 0
53 0 0 2 0 1 1 2 1 2 0 0 1 1 0 0 0 0 0 2 0 0 0 0 0 0 0 0 2 1 0 2 0 0 2 1 2 0 0 0 1 0 0 0 1 0 1 0 0 1 1 0 1 1 1 0 0 0 0 0 0 1 2 2 0 0 0 1 0 0 0 1 2 2 1 2 1 0 2 2 0 2 0 1 1 0 0 0 2 2 0 1 2 0 0 0 0 2 0 0 1 0 0 0 2 2 2 1 1 1 0 1 1 2 2 2 2 0 0 2 2 0 0 0 0 0 0 1 1 1 2 1 1 0 1 0 0 0 0 0 1 1 0 0 0 2 0 0 1 1 0 1 0 0 0 0 0 2 0 2 0 1 0 2 1 2 0 1 1 1 0 1 1 1 1 0 2 0 0 1 0 0 0 2 1 1 0 0 0 1 0 0 2 0 0 2 2 0 0 0 0 0 0 0 1 0 2 0 1 0 2 0 1 0 1 0 0 1 1 0 2 2 2 2 0 0 1 0 0 2 0 0 0 0 2 0 0 1 1 1 0 0 2 1 0 2 0 0 1 1 1 0 0 0 0 0 0 1 0 1 0 1 0 0 0 0 0 0 0 0 0 2 0 2 0 0 0 2 2 0 0 1 2 1 1 1 1 2 0 2 2 0 1 2 1 1 0 1 0 1 2 0 2 0 0 1 0 0 1 0 0 1 2 0 1 0 1 1 0 0 0 2 0 0 2 0 2 0 0 0 0 0 0 0 0 0 0 1 1 0 1 0 1 2 0 0 0 1 1 1 2 0 2 0 1 0 1 0 0 2 2 2 1 1 1 0 1 2 2 0 2 2 2 2 1 2 2 1 0 2 0 0 0 0 1 0 0 0 0 0 0 0 0 1 2 0 2 0 0 0 1 1 1 1 2 1 0 1 0 0 0 0 0 1 1 2 0 0 0 0 1 1 1 1 0 2 1 0 1 1 0 0 0 1 0 1 1 0 0 0 1 0 2 0 0 1 0 2 2 1 0 1 0 1 1 0 1 1 1 1 1 0 1 0 0 2 0 0 2 0 1 1 0 2 0 1 0 2 0 0 2 1 0 0 2 2 0 2 2 0 0 2 0 2 2 0 0 1 1 0 0 1 1 1 0 0 1 2 0 2 0 0 1 1 0 0 1 1 1 2 2 0 1 2 1 2 0 0 0 2 0 2 0 0 0 0 1 0 1 1 1 2 0 1 2 2 0 0 2 0 1 0 1 0 2 0 2 0 1 1 0 0 1 1 0 1 0 0 0 1 0 0 1 0 0 1 1 1 0 1 1 0 1 2 1 1 2 0 1 1 0 2 2 1 1 0 1 1 1 1 1 1 0 1 2 2 2 1 0 2 1 0 0 0 2 0 0 2 1 0 0 0 0 1 1 0 1 0 0 0 0 0 0 0 1 1 2 0 2 0 1 0 0 1 1 0 1 0 1 1 1 1 0 0 1 0 2 0 1 0 0 0 0 2 1 1 0 2 0 0 2 0 0 0 0 0 1 2 1 1 2 1 0 0 1 2 0 1 0 0 0 0 1 2 0 0 0 1 2 2 0 0 0 0 0 0 2 2 0 0 1 1 0 1 1 1 1 2 1 0 0 1 1 0 2 2 0 0 0 0 0 0 0 0 0 0 0 1 1 2 1 1 0 0 0 0 0 0 0 0 0 0 0 0 0 0 0 0 2 2 0 0 0 0 0 0 0 2 1 2 1 0 1 1 1 0 2 0 0 0 1 2 1 1 2 0 2 2 0 2 0 2 2 2 1 0 0 1 0 1 2 0 1 0 1 0 1 0 0 2 2 0 2 0 2 0 1 2 2 0 1 1 1 1 2 0 1 1 1 2 0 0 0 0 0 0 0 1 0 1 1 1 0 0 0 0 0 1 0 0 2 1 0 2 2 0 0 0 0 0 0 1 0 0 0 1 1 0 1 0 0 0 1 0 2 1 0 2 2 2 2 0 2 0 0 0 0 0 0 1 1 0 1 2 2 1 2 0 0 1 0 1 0 2 0 0 1 0 0 1 0 0 1 0 1 1 1 1 2 2 0 2 1 2 0 0 1 0 1 0 0 0 0 1 1 2 1 2 0 0 0 1 2 1 1 0 2 1 0 0 2 0 1 0 1 1 1 2 2 0 2 0 1 0 1 0 0 0 0 0 0 0 0 0 0 0 1 0 1 0 0 2 0 1 0 0 0 0 0 2 0 0 0 0 0 1 1 0 1 0 0 0
54 1 1 2 0 0 0 1 2 0 0 0 0 0 0 0 0 0 1 0 1 1 0 1 0 0 0 0 2 0 2 1 1 1 1 0 1 2 0 0 2 1 0 0 1 0 1 0 0 1 1 0 1 1 0 1 0 1 1 0 1 1 2 2 0 0 0 0 0 2 2 2 2 2 1 2 1 0 2 0 0 1 0 0 0 0 0 0 2 2 0 1 2 1 0 0 0 1 0 2 2 1 1 1 1 1 1 2 0 2 1 1 1 2 2 2 2 0 1 1 1 0 1 1 0 0 0 0 1 0 0 0 0 1 1 0 1 0 0 0 1 1 0 0 0 1 0 0 1 2 0 1 0 0 0 0 0 1 0 0 0 0 0 2 0 2 0 1 1 2 1 1 1 1 1 0 2 2 0 2 0 2 0 2 0 2 2 1 0 0 0 1 0 0 1 1 1 1 0 0 0 0 1 0 1 1 2 2 0 0 1 1 0 0 2 1 1 0 1 1 0 0 2 2 0 0 2 0 0 1 1 0 0 0 1 0 0 2 0 1 0 1 2 0 0 2 0 0 2 0 0 0 0 0 1 0 0 1 0 0 0 0 0 0 0 0 0 0 0 0 0 0 2 2 0 2 2 1 1 0 0 1 2 2 0 2 1 1 1 2 2 1 0 2 2 0 2 1 0 0 1 0 2 1 1 0 0 0 0 0 1 1 0 0 0 0 1 0 0 0 1 1 1 0 0 0 0 1 0 0 2 0 0 0 1 0 0 1 1 1 1 1 2 0 0 0 1 0 0 1 0 1 2 1 1 0 1 1 0 0 0 0 2 0 2 0 1 0 1 0 2 2 1 2 1 1 1 1 0 2 0 0 0 0 1 0 0 0 0 0 0 0 1 1 1 2 0 2 0 0 0 1 2 0 2 2 2 0 0 0 0 0 0 1 1 2 0 1 0 0 0 2 1 0 2 2 2 0 2 0 0 1 0 1 1 2 0 0 0 0 0 0 1 1 0 2 0 1 2 1 0 0 0 1 1 1 0 2 0 2 1 0 0 1 0 1 1 1 1 0 1 0 1 1 1 0 1 1 2 1 1 0 0 0 2 1 0 1 2 0 0 2 0 2 0 0 0 1 1 1 0 1 2 0 0 0 1 2 0 1 0 0 1 0 1 0 0 0 1 1 1 0 0 2 1 2 0 0 0 2 0 2 2 1 2 0 1 0 0 0 2 2 0 1 2 2 0 0 2 0 0 0 1 0 0 1 0 0 2 0 1 0 1 2 1 0 1 1 1 1 0 2 1 0 0 1 2 2 0 0 2 0 0 1 1 1 0 1 0 0 0 1 1 0 0 0 1 1 1 0 0 1 0 1 1 1 2 2 0 2 1 0 0 0 2 0 0 0 0 0 0 0 0 0 0 2 0 0 0 0 1 0 0 0 2 0 1 0 2 0 2 1 0 0 1 0 1 0 1 1 0 1 1 1 1 1 1 0 2 1 1 0 1 2 2 1 0 2 0 0 1 0 0 0 1 0 1 0 1 1 0 0 0 1 0 1 1 0 0 1 0 0 0 2 0 0 0 0 1 2 0 2 0 2 1 0 1 2 0 0 0 0 0 0 0 1 0 2 1 0 0 1 0 0 2 1 0 1 1 1 2 1 0 0 0 0 1 0 2 2 0 0 0 0 1 1 1 1 0 0 0 0 2 0 1 0 1 0 0 0 0 0 2 0 0 0 2 0 0 0 0 0 2 0 2 1 2 0 0 0 0 1 0 0 0 2 0 2 1 2 0 1 2 1 0 0 0 0 0 0 0 0 1 0 1 0 0 1 1 1 1 0 0 1 0 0 1 2 2 0 2 2 0 1 1 0 1 1 0 1 0 0 0 1 0 1 0 0 1 1 1 1 1 0 0 0 1 0 0 0 2 0 1 2 1 0 1 0 0 0 0 2 0 0 1 0 0 1 1 0 0 0 0 0 2 0 0 0 0 0 1 0 2 0 1 1 0 0 0 2 2 1 0 1 2 2 2 0 0 0 0 2 1 1 2 1 0 1 1 1 0 0 0 0 2 2 1 2 2 0 0 2 0 1 2 2 0 1 1 0 1 1 0 1 0 1 0 2 0 0 0 1 2 0 0 2 2 0 0 0 2 0 2 0 1 0 1 0 0 0 1 0 0 0 0 1 0 0 1 0 0 0 0 0 0 0 1 0 0 0 0 0 1 1 0 0 0 1 0 1 0 0 0 0 0 0 0 0 0 0 0 1
55 0 2 0 0 0 0 2 0 2 0 0 1 2 1 0 0 0 1 2 0 0 0 1 1 1 1 0 2 1 1 2 1 1 2 1 2 1 0 0 0 0 0 1 2 1 1 0 0 0 0 0 1 0 0 0 0 0 1 2 0 1 1 1 1 0 0 0 0 1 1 2 1 1 0 1 1 0 2 0 2 2 0 0 0 0 0 0 1 1 0 0 2 1 0 0 0 2 1 0 1 0 0 0 1 1 1 2 0 2 0 1 1 2 2 2 1 0 1 0 0 0 0 0 0 0 0 1 1 0 0 0 0 0 0 0 0 0 2 0 0 2 0 1 0 1 1 0 0 1 0 1 0 0 0 0 0 0 0 1 1 1 0 1 1 2 0 1 0 0 0 0 1 1 1 0 2 0 0 0 0 0 0 2 0 1 1 1 1 2 0 0 1 0 0 1 0 1 0 0 0 0 0 0 1 0 2 1 2 0 1 2 1 1 0 0 0 0 0 0 0 0 1 2 0 0 0 0 0 1 0 1 0 0 2 0 0 2 0 2 0 0 2 0 0 1 0 0 1 0 0 0 1 0 0 0 0 0 0 0 0 0 0 0 0 0 0 1 2 1 0 2 0 1 1 1 0 1 1 0 0 0 2 2 1 1 2 2 0 2 2 1 0 2 2 0 1 1 1 0 1 0 0 0 0 1 0 1 1 0 0 2 1 0 1 0 2 0 2 0 2 2 2 0 0 0 1 0 1 1 2 1 0 0 0 0 0 1 1 1 1 1 2 2 0 0 1 1 0 0 2 0 0 0 0 2 0 1 0 0 0 0 0 0 0 1 0 2 2 1 1 1 1 1 0 0 0 1 1 1 1 0 0 0 2 2 1 0 0 0 0 1 1 0 1 1 0 0 0 0 0 0 0 2 2 0 0 1 0 0 0 1 0 0 0 2 0 0 0 0 0 1 1 0 2 2 1 0 2 0 0 1 0 1 0 1 0 0 0 1 2 0 1 1 1 1 0 0 2 0 0 1 0 2 1 0 1 1 0 1 1 0 1 0 0 2 1 1 2 1 1 1 0 2 1 0 1 2 2 0 1 1 1 0 1 1 0 1 2 0 0 2 1 2 1 0 0 2 2 0 2 0 1 1 1 1 1 0 1 0 1 0 1 0 1 0 0 0 1 1 1 0 1 1 0 1 1 1 1 1 1 0 1 1 1 1 1 0 2 2 0 1 0 2 2 2 1 0 2 0 0 0 2 0 1 0 1 0 1 0 0 1 0 2 0 0 2 2 1 1 1 0 1 0 0 1 2 2 0 2 0 0 0 1 2 1 0 1 0 0 0 1 0 1 2 0 1 0 0 0 0 0 1 1 1 1 2 1 0 2 0 0 0 1 1 0 0 1 0 0 0 0 0 0 0 0 2 2 0 0 1 0 0 0 2 0 2 0 2 0 0 0 0 1 0 0 2 1 2 2 1 2 0 0 2 0 1 0 1 0 0 0 1 0 0 0 0 2 0 0 0 0 0 0 2 0 0 0 1 1 0 2 0 0 1 2 1 1 0 1 0 0 0 1 1 0 0 0 1 2 0 0 0 1 1 0 2 2 0 1 0 0 0 0 0 1 0 0 1 1 0 0 0 0 1 2 0 2 2 1 0 0 0 0 0 1 2 1 0 1 0 0 1 1 0 0 1 1 0 0 0 0 2 0 0 1 2 0 1 0 0 0 1 1 1 0 2 1 2 2 0 0 2 1 0 0 2 0 2 2 0 2 0 2 1 1 0 2 1 2 0 1 2 1 0 0 1 0 0 0 0 0 1 0 1 0 1 1 1 0 0 0 1 1 1 0 2 2 2 0 2 2 0 2 2 0 2 2 1 2 1 1 1 0 0 0 0 0 1 1 1 1 2 2 0 2 2 0 0 0 2 0 1 2 1 0 1 0 0 0 0 0 0 0 0 1 1 0 2 0 1 0 0 0 2 0 0 1 2 2 1 0 2 1 1 1 0 2 0 2 2 2 1 1 1 1 2 0 0 1 0 1 0 2 1 1 0 1 0 2 0 0 1 0 2 1 1 1 1 0 0 1 0 2 1 1 0 0 1 0 0 0 0 1 0 0 0 1 0 0 0 1 2 1 0 1 2 1 0 0 2 0 1 0 1 0 1 0 1 0 1 0 0 0 0 1 0 0 1 0 0 1 2 0 0 1 0 0 0 0 0 0 0 0 1 0 0 0 0 2 1 0 0 0 0 0 0 0 0 0 0 0
56 1 1 1 0 0 0 2 0 2 0 0 0 0 0 0 0 0 1 0 1 1 0 0 0 0 0 0 2 0 2 0 2 2 1 0 1 1 1 0 0 0 1 0 2 0 0 0 0 1 2 1 1 0 0 0 0 0 0 1 0 2 2 2 0 0 0 1 0 0 0 0 2 2 2 2 0 0 2 0 1 2 0 1 1 0 0 1 2 2 1 1 1 1 0 0 0 2 0 1 0 0 0 0 2 2 0 0 1 1 0 1 1 1 2 2 1 0 2 0 0 0 1 1 0 0 0 1 2 1 1 0 0 0 0 0 0 0 0 0 2 0 0 0 0 0 0 0 0 0 0 0 0 0 0 0 1 2 0 2 1 1 0 2 2 2 1 2 1 1 0 0 0 2 0 0 1 1 1 1 0 1 1 2 0 1 1 2 0 0 2 2 1 0 0 1 2 2 0 0 0 0 0 1 2 0 2 1 2 0 2 0 1 0 1 1 1 1 1 0 0 1 1 1 1 0 1 0 0 2 0 1 1 1 0 1 1 2 0 2 0 0 1 0 0 1 1 0 1 1 1 0 0 2 0 0 1 2 0 1 0 1 0 0 1 0 1 0 2 0 0 2 0 1 1 0 1 2 2 0 2 0 1 1 0 1 1 1 0 2 2 1 2 2 2 2 0 1 0 0 1 0 0 0 0 0 0 0 1 0 1 0 2 0 2 0 2 1 0 0 1 1 1 1 0 0 0 0 1 1 2 2 0 1 0 0 0 1 1 0 1 2 2 2 0 0 1 0 1 0 0 0 2 0 2 0 2 1 0 0 0 0 1 1 1 0 1 2 2 0 2 2 0 2 0 0 0 1 0 2 0 2 0 0 1 1 1 0 0 0 0 1 0 0 2 1 1 0 1 0 0 1 1 2 2 0 0 0 0 0 0 2 0 1 1 2 0 0 0 0 1 2 0 0 1 2 2 0 1 0 0 1 0 0 0 0 1 0 0 0 2 0 1 1 0 2 0 1 2 0 0 1 0 1 1 1 0 1 1 0 1 0 1 0 1 1 0 0 2 0 1 0 1 1 1 0 1 2 2 2 2 1 1 1 2 1 0 1 2 0 0 2 1 2 1 0 0 1 1 1 0 2 1 1 0 0 1 0 0 1 0 0 1 0 1 0 0 0 1 1 1 1 1 1 0 0 0 0 0 2 1 0 2 1 1 0 0 0 2 2 1 2 0 1 1 2 0 0 2 0 0 0 1 0 1 1 0 0 2 0 2 0 1 2 1 1 0 1 1 0 1 0 1 0 0 1 2 2 0 1 1 0 0 1 1 1 1 0 0 0 2 1 1 0 0 0 2 0 0 0 0 0 1 2 2 2 1 1 0 2 0 0 0 0 2 0 0 0 0 0 0 0 0 1 0 0 1 0 0 0 2 0 0 0 1 0 1 0 1 1 1 0 0 1 1 0 2 0 0 0 2 1 0 0 1 0 1 0 2 1 1 0 0 0 0 0 1 1 1 1 0 2 1 0 0 0 2 0 1 1 1 1 0 2 1 2 1 1 0 0 1 1 0 1 0 1 1 0 1 1 0 0 0 1 2 1 1 2 0 0 2 2 0 0 0 0 0 2 2 0 0 0 0 1 0 2 1 1 1 1 0 0 0 0 0 0 0 1 0 1 1 1 0 0 0 1 1 0 0 0 0 0 0 0 0 0 0 0 1 0 0 1 2 0 0 0 2 2 2 2 0 1 2 1 0 0 1 0 1 1 0 0 2 0 0 2 0 0 0 1 1 1 2 2 0 0 0 1 0 0 1 0 0 0 0 0 2 1 1 1 1 0 1 1 1 0 2 1 2 0 1 2 2 1 2 0 1 1 1 2 1 1 2 0 0 0 0 0 1 1 1 1 1 0 0 0 0 1 0 1 2 0 1 2 1 0 1 1 1 1 0 1 0 0 0 2 0 0 0 0 0 0 0 1 1 1 1 1 1 1 2 0 2 0 0 0 0 0 0 1 1 2 0 2 1 1 1 0 0 1 0 1 1 0 2 2 0 2 0 2 0 0 0 0 0 0 2 1 1 0 1 0 0 1 1 2 0 0 1 0 0 2 0 1 0 0 0 1 0 1 0 2 2 2 2 0 1 0 0 1 1 0 2 0 0 0 1 0 1 1 1 1 0 0 1 1 1 0 0 0 0 0 1 0 0 1 0 0 2 0 0 2 0 1 0 0 0 0 0 1 0 0 1 0 0 0 0 0 0 0 1 0
57 0 2 0 0 0 0 1 2 1 0 1 1 1 0 0 1 1 2 1 0 0 1 1 1 1 1 0 1 1 2 0 1 2 0 0 1 1 0 0 2 0 0 0 0 2 0 0 0 0 0 0 1 1 1 0 0 0 1 1 0 1 1 1 0 0 1 1 0 1 1 2 2 2 2 2 0 0 2 1 1 2 0 2 2 0 0 1 1 1 0 1 2 0 0 0 0 0 0 0 1 1 0 0 1 0 2 1 1 1 0 1 1 2 2 2 2 0 0 2 2 0 1 1 0 0 0 0 1 0 1 0 0 0 0 0 0 0 0 0 1 2 0 0 0 2 1 0 1 1 0 1 0 1 0 0 0 1 0 2 1 1 0 2 1 2 0 1 1 1 0 1 1 1 0 0 2 1 0 1 0 0 0 2 1 2 1 0 0 1 0 0 0 1 1 2 1 1 0 1 1 1 0 0 0 1 1 0 2 0 1 1 1 0 2 1 1 0 2 1 1 1 1 1 1 0 2 0 0 1 0 1 0 0 0 0 0 2 0 1 0 1 2 1 0 1 0 0 2 0 0 0 0 0 0 1 0 2 1 1 1 1 0 0 2 0 0 0 2 1 0 0 1 1 0 0 0 2 2 0 1 0 2 1 0 1 1 0 2 2 2 2 0 2 2 1 1 1 0 1 1 0 2 2 2 1 1 1 2 1 0 2 0 0 1 0 2 0 1 0 1 2 1 1 1 0 1 0 0 0 0 0 0 0 1 0 1 2 0 0 1 0 2 2 1 1 1 1 0 0 2 0 0 0 0 2 0 0 0 2 2 1 1 0 1 1 0 0 1 0 1 1 0 2 0 1 2 1 0 1 0 0 0 0 2 1 1 0 0 0 0 0 2 1 1 1 1 2 1 1 1 1 1 0 0 0 1 1 0 0 0 1 0 0 0 2 0 0 0 0 1 1 0 2 1 1 0 1 1 0 0 0 1 1 1 0 1 1 0 0 2 0 2 1 1 1 0 0 1 0 0 1 0 2 2 1 1 1 0 0 1 0 0 0 0 2 0 0 2 0 0 0 0 2 2 0 2 1 1 0 1 1 2 1 0 2 1 2 2 0 0 2 0 2 0 0 0 2 2 0 0 0 2 0 0 1 2 1 0 0 0 1 0 0 1 0 0 0 2 1 1 1 0 2 0 2 0 1 1 1 1 0 0 0 0 0 2 0 0 1 1 1 0 1 1 1 1 1 1 0 0 0 0 0 0 2 0 0 0 1 0 0 1 1 0 1 0 2 0 1 2 2 0 0 0 0 1 1 0 1 1 0 0 1 1 1 0 0 0 0 0 0 1 0 0 0 0 0 0 0 0 2 1 1 1 2 1 2 0 2 1 0 0 0 1 0 0 1 1 0 0 0 0 1 0 1 0 1 0 0 1 1 0 0 2 1 2 0 2 0 2 0 0 2 0 0 1 2 1 1 1 2 0 1 2 0 1 0 1 0 0 0 1 1 1 0 0 2 1 0 0 1 1 0 1 0 0 2 0 0 2 0 0 1 0 2 1 1 1 1 1 1 0 2 0 0 0 0 1 0 0 1 0 1 2 0 1 2 0 0 0 0 0 0 0 0 0 1 1 0 0 0 0 0 2 0 1 0 0 1 1 1 0 0 0 0 1 0 0 0 0 0 1 1 0 0 1 0 0 0 0 0 0 0 1 0 1 0 1 0 0 0 2 1 0 2 2 1 2 2 0 0 2 1 1 0 1 0 1 1 1 2 0 0 0 1 0 2 0 2 0 2 1 1 0 1 0 1 0 0 1 0 0 0 0 0 2 0 0 2 2 0 1 1 1 0 2 0 2 0 0 2 1 1 2 0 1 1 0 1 0 0 0 0 0 1 0 0 0 1 1 1 0 1 0 0 1 0 0 0 2 0 0 2 2 0 0 0 1 1 0 2 0 0 1 0 2 0 1 0 0 0 0 0 0 0 0 1 1 1 1 0 2 0 0 0 0 0 0 2 2 1 0 2 2 2 2 0 0 0 0 2 0 2 1 1 1 0 1 0 1 0 1 1 2 2 1 1 0 0 0 1 0 1 1 0 1 1 1 0 0 1 0 0 1 1 1 0 0 0 0 0 1 2 0 0 1 0 0 0 2 1 2 0 0 0 0 1 1 0 1 0 0 0 1 1 2 0 2 0 0 1 0 0 0 0 0 0 1 1 1 1 0 0 0 0 0 0 0 2 0 0 0 0 0 1 1 0 0 0 0 0
58 0 1 1 0 0 0 2 2 0 0 0 1 1 1 0 0 0 1 1 1 1 0 0 0 1 1 0 2 0 2 0 1 1 1 0 2 1 2 1 1 1 1 0 1 1 1 0 0 1 1 0 0 0 0 0 0 0 2 1 1 2 2 2 0 2 0 0 0 0 0 0 1 1 0 1 1 0 0 0 1 2 1 1 2 0 0 1 2 2 0 1 1 0 1 0 0 2 0 2 1 0 2 2 0 0 2 2 0 2 0 1 0 2 1 1 0 0 1 0 0 0 1 1 1 1 0 1 1 1 2 1 0 0 0 0 0 0 0 0 1 2 0 0 0 1 0 0 1 0 0 1 0 1 0 1 2 0 0 2 1 2 0 2 1 2 1 1 1 1 0 1 1 1 0 0 1 1 0 1 0 1 0 1 0 1 1 1 0 0 0 0 0 1 1 1 1 2 0 1 1 1 1 1 1 0 2 1 0 0 1 2 1 0 0 0 0 1 2 0 1 1 1 1 1 0 2 0 0 0 0 0 0 0 0 0 0 2 0 0 0 1 2 1 0 2 0 0 2 0 0 0 0 0 0 1 1 1 1 1 1 1 0 0 2 0 1 0 1 0 1 0 0 0 1 0 0 2 2 0 1 0 2 2 1 1 2 1 0 2 1 0 1 2 2 2 0 1 1 0 0 0 2 1 1 0 0 0 0 0 0 1 2 0 2 0 2 0 1 0 2 1 1 0 2 0 1 0 0 0 1 0 1 1 0 0 0 1 1 0 0 0 2 2 1 1 1 0 0 1 0 1 2 0 1 0 1 0 0 2 2 2 1 0 1 0 1 2 2 0 2 2 1 1 0 1 2 2 1 1 0 1 0 0 1 0 1 0 0 0 0 0 2 1 2 0 2 1 1 1 1 1 1 1 2 1 0 1 1 1 1 2 0 1 1 1 1 1 0 0 0 2 0 0 1 2 2 1 2 0 0 1 0 2 0 2 0 0 0 0 1 0 1 0 1 1 0 0 0 2 0 2 0 2 1 0 1 2 2 0 1 0 1 0 1 1 0 2 0 0 2 0 0 2 1 1 1 2 1 0 0 0 0 0 1 2 0 1 2 0 1 0 1 2 2 0 0 2 2 0 0 0 1 1 0 0 1 0 0 1 0 0 2 0 1 1 0 0 0 0 0 2 2 2 2 1 1 0 0 2 1 0 2 0 2 0 0 0 2 2 0 0 1 1 2 1 1 1 1 0 0 1 0 1 1 0 0 1 1 0 0 0 1 2 0 1 1 1 0 0 1 1 1 0 0 1 1 1 0 2 0 0 0 1 1 1 1 0 0 0 0 2 1 0 2 0 2 0 0 1 0 1 0 2 2 2 0 0 0 0 0 0 0 0 0 0 0 0 0 0 0 0 0 1 0 0 1 2 0 0 1 0 1 0 1 1 1 0 2 0 0 1 0 1 1 0 2 0 0 0 2 2 0 0 2 0 1 1 1 1 1 1 2 2 2 1 0 2 1 0 2 0 0 0 0 0 0 2 0 0 2 0 1 0 0 2 1 1 0 1 0 0 0 1 0 0 0 0 1 2 0 0 0 1 1 0 2 0 1 1 0 0 0 1 0 1 0 2 1 0 0 0 1 0 1 2 0 2 2 2 2 1 0 0 0 0 1 0 1 1 0 0 0 0 0 1 1 2 0 0 1 1 1 0 0 1 1 0 2 2 0 0 2 1 0 1 2 1 1 1 0 0 1 1 0 0 2 0 1 1 1 2 0 1 1 1 1 1 0 2 1 2 2 1 1 0 0 0 1 0 1 0 1 0 1 0 1 0 1 1 2 0 2 0 1 0 2 2 2 0 2 1 0 1 1 0 0 2 0 2 1 0 0 0 0 0 0 1 0 0 0 1 0 0 0 0 0 1 0 0 2 1 1 1 1 0 1 0 1 1 0 2 0 0 0 0 0 0 1 1 0 0 0 1 1 2 0 1 2 1 2 0 2 0 0 0 0 0 0 1 1 2 0 1 2 1 1 0 0 0 0 2 1 1 1 1 1 0 0 2 0 0 0 0 0 0 2 0 1 1 0 1 1 1 0 0 0 1 0 1 0 0 0 1 0 0 0 1 1 0 1 1 1 1 0 0 1 0 0 0 2 1 2 0 0 0 0 1 1 1 1 1 0 1 0 1 1 0 1 0 0 0 0 0 0 2 0 0 2 0 0 2 0 1 0 0 0 1 0 1 0 0 0 1 0 1 0 0 0 0 0 0
59 0 1 1 0 1 1 2 2 2 0 0 1 0 0 0 0 0 0 2 1 1 0 0 0 1 1 0 1 1 2 0 1 2 1 1 1 1 0 0 0 0 0 0 2 0 1 0 0 1 1 0 1 0 0 0 0 0 0 1 0 1 2 2 0 1 0 0 0 0 0 1 2 2 1 2 1 0 2 0 1 2 0 2 2 0 0 0 2 2 0 1 1 0 0 0 0 2 1 0 2 0 1 1 0 0 2 1 1 1 0 1 1 2 2 2 2 0 0 0 0 0 1 1 1 1 1 1 1 1 1 0 1 0 0 0 0 0 0 0 0 2 0 0 0 2 0 0 0 1 0 1 0 0 0 0 0 1 0 0 0 0 0 1 2 2 1 1 1 1 0 1 1 1 1 0 2 1 1 1 0 1 1 2 0 1 2 2 1 1 1 1 0 1 2 1 2 2 0 1 1 1 0 1 0 1 1 0 2 0 1 1 1 0 1 2 2 0 0 0 0 0 2 2 0 0 2 0 0 1 0 0 0 0 2 1 1 2 0 0 0 1 2 0 0 2 0 0 1 0 0 0 1 1 0 0 1 2 0 0 0 0 0 1 1 0 0 0 1 0 0 2 0 2 0 1 0 2 2 0 1 1 2 2 0 1 1 1 0 1 0 0 0 2 2 1 1 1 0 1 2 0 2 0 0 1 1 0 1 0 0 0 2 0 1 0 2 0 1 0 0 1 1 1 0 0 0 0 0 0 2 1 0 0 0 0 0 1 1 1 1 1 2 2 0 0 1 0 1 0 1 0 0 0 0 2 0 1 0 1 1 2 1 1 1 1 0 0 2 0 0 0 1 2 2 1 0 2 2 2 0 2 0 0 1 0 1 0 0 1 1 0 2 1 1 1 1 2 0 0 0 0 0 2 2 1 1 1 0 0 0 1 0 0 0 0 2 0 0 1 0 0 0 0 2 1 1 1 1 0 1 0 1 1 1 1 1 0 2 0 1 0 2 0 1 1 0 0 1 0 0 1 0 2 2 2 0 0 0 0 1 0 1 1 0 1 1 1 2 0 2 0 1 2 1 1 1 1 2 0 0 0 1 1 1 1 0 0 1 0 1 0 0 2 2 1 1 1 1 0 1 1 2 0 0 1 2 1 0 0 1 1 1 1 0 0 0 0 1 2 2 0 1 2 1 2 0 0 0 2 0 1 0 0 0 0 1 0 1 1 0 1 0 0 0 1 1 1 1 0 1 0 0 0 1 0 1 0 1 2 0 0 2 2 0 2 0 1 1 0 0 0 0 0 0 0 0 1 0 2 0 0 0 0 0 0 0 0 1 1 0 2 0 0 0 0 0 0 0 0 0 2 0 1 1 1 1 1 0 1 1 0 0 1 0 0 0 2 0 1 1 1 0 1 0 0 1 1 0 0 0 0 0 0 2 0 2 0 2 0 2 0 0 0 1 0 1 0 1 1 1 1 0 0 1 0 2 0 2 0 0 0 0 0 0 0 0 2 0 1 1 1 0 1 0 0 0 1 1 1 1 2 0 0 0 2 1 0 2 2 0 0 0 1 0 0 0 1 0 1 1 0 0 1 2 0 2 1 1 0 1 1 0 0 1 0 0 2 1 0 0 0 1 0 1 1 1 0 0 0 0 0 0 0 0 0 1 1 1 2 1 1 0 0 0 0 0 1 0 0 0 0 1 1 0 0 2 0 1 0 0 1 2 2 1 0 2 0 1 1 1 0 1 0 0 1 1 0 2 2 0 2 0 0 0 2 0 1 1 2 1 1 2 2 1 0 1 0 0 1 0 0 0 0 0 1 1 0 1 1 2 0 0 2 0 0 2 1 2 0 1 2 1 1 2 0 1 2 1 2 1 1 0 0 0 0 0 1 0 0 0 0 0 0 0 0 0 1 0 0 1 0 2 1 0 0 2 0 0 0 0 1 0 1 0 1 0 0 1 0 1 0 1 0 2 1 0 0 1 1 2 0 1 0 0 1 1 0 0 1 1 1 2 1 2 2 2 0 0 0 0 0 1 0 1 0 0 1 1 1 0 0 0 0 0 0 2 0 1 1 0 1 0 1 0 1 1 1 1 0 1 0 1 1 2 2 2 1 0 0 1 2 2 0 0 1 2 1 0 0 2 0 0 0 1 0 1 1 0 0 1 0 2 0 1 0 1 1 2 0 1 0 0 0 0 2 0 0 2 0 0 2 1 2 0 2 2 0 1 2 1 1 0 1 1 0 0 1 1 1 1 0
60 0 0 2 0 1 1 1 1 2 0 0 0 1 1 0 0 0 1 2 1 1 0 1 1 1 2 0 2 0 2 0 2 1 0 0 1 0 0 0 2 0 1 0 1 1 1 0 0 1 1 0 1 0 0 0 0 0 1 0 1 1 2 2 0 0 1 0 0 0 0 0 2 2 2 2 0 0 2 0 1 2 0 1 2 0 0 0 0 1 0 0 1 0 0 0 0 1 0 1 0 0 0 0 1 1 1 2 0 2 1 1 1 1 1 1 1 0 0 1 1 0 1 1 0 0 0 2 2 2 0 2 0 0 0 0 0 0 0 0 2 1 0 0 0 0 1 0 0 1 0 1 0 0 1 0 1 0 0 0 0 0 0 2 0 2 1 1 2 2 0 1 0 2 0 0 1 1 0 0 0 1 0 2 0 0 0 0 0 0 0 0 0 2 2 1 1 2 0 1 1 1 0 0 1 0 2 1 1 0 1 1 0 0 2 0 0 0 1 0 1 2 1 2 0 0 1 0 0 1 0 0 0 0 2 0 0 1 0 1 0 0 2 0 0 2 0 0 1 1 1 0 0 0 1 0 2 1 0 0 0 0 0 1 1 0 1 0 1 0 0 2 1 2 0 0 0 1 1 0 0 0 2 2 0 2 0 2 0 2 0 1 1 2 2 1 1 0 0 0 1 0 1 0 0 0 0 0 2 0 0 1 2 0 1 1 1 0 0 0 0 2 1 0 0 0 0 0 0 0 2 2 0 0 0 0 0 2 0 0 0 0 2 2 0 0 0 0 2 1 1 1 2 0 2 0 0 1 0 1 1 1 1 1 1 0 1 2 2 0 2 2 0 2 0 0 2 1 0 2 0 0 0 0 2 2 1 0 0 0 0 0 1 1 2 0 1 0 1 1 1 1 0 2 2 0 0 0 0 0 0 0 0 0 0 1 1 0 0 0 0 1 1 1 0 1 1 1 1 0 1 0 0 0 1 1 1 1 0 0 0 0 1 0 2 2 2 0 1 0 0 1 0 1 1 1 0 1 1 1 1 0 0 1 0 1 0 0 2 0 0 0 0 2 2 0 0 1 2 1 0 0 1 1 2 0 0 1 2 0 0 1 0 1 1 0 0 1 1 0 0 1 1 1 0 0 1 0 0 2 0 1 1 0 1 0 0 1 0 1 1 1 0 2 1 2 0 0 0 2 1 1 0 0 0 0 0 0 1 1 2 2 0 1 1 1 2 1 1 0 1 0 0 0 0 2 0 1 1 0 0 0 1 2 1 0 1 1 0 0 1 1 2 0 1 1 2 1 0 2 0 0 1 1 0 1 1 0 0 0 0 1 0 1 0 0 0 0 0 0 0 2 1 2 2 2 1 0 0 0 1 0 0 1 1 0 0 0 0 0 0 0 0 0 0 0 2 1 0 0 1 0 0 0 1 0 2 0 2 0 0 1 0 1 1 0 1 0 1 1 1 1 0 2 1 1 2 0 2 0 0 0 1 1 1 0 0 2 2 1 1 1 0 1 1 0 1 1 0 1 1 0 0 0 0 1 2 1 1 1 1 1 1 1 0 0 0 0 1 1 0 0 0 1 1 0 1 0 0 0 1 1 0 0 1 0 0 1 0 0 0 1 0 0 1 2 0 1 1 1 1 1 0 0 0 1 0 0 0 0 0 0 0 0 0 0 1 1 0 0 1 1 1 0 0 0 1 0 1 0 0 0 1 1 0 0 1 2 1 1 1 0 2 0 0 0 1 0 1 1 0 1 0 1 0 2 0 0 0 2 2 2 2 2 2 0 0 1 0 0 1 0 0 0 0 0 2 0 1 1 2 0 0 0 0 1 1 1 2 0 1 2 1 0 1 0 0 2 0 2 0 0 0 0 0 2 0 1 1 0 0 1 1 0 1 0 1 1 0 0 1 1 0 2 2 0 0 0 1 0 0 1 0 1 1 0 1 0 1 0 1 0 0 1 2 2 1 0 2 2 2 0 1 0 0 1 1 1 1 1 1 1 1 1 2 1 2 0 0 0 0 1 0 2 1 2 0 1 0 0 0 0 1 0 2 1 1 2 1 1 0 2 0 1 0 0 0 0 1 0 1 1 0 1 0 0 0 1 0 0 0 0 2 2 0 0 0 1 0 2 1 0 2 0 1 1 1 1 1 0 1 0 0 0 2 0 0 1 2 0 0 0 0 0 0 1 0 0 1 1 0 1 1 1 0 0 0 1 0 1 0 0 0 1 1 0 0 0 0 0 0 0
61 0 2 0 0 0 0 1 1 1 0 1 0 1 1 0 0 0 0 1 1 1 0 1 0 0 0 0 1 1 1 1 0 0 2 1 2 2 0 0 0 0 0 0 1 0 0 0 0 1 1 0 0 0 0 1 0 0 1 0 2 2 1 1 0 0 1 1 0 1 1 2 2 2 2 2 0 1 2 2 0 2 1 1 2 0 0 2 2 2 1 2 1 0 0 0 0 1 0 1 1 0 1 1 1 1 2 2 0 2 0 0 1 1 1 1 1 0 2 0 0 0 2 2 2 2 2 0 2 0 1 1 1 0 0 0 1 0 0 0 0 2 0 0 0 0 1 0 0 1 0 1 0 1 1 0 1 0 0 0 0 0 0 2 1 1 1 0 1 2 0 0 1 1 0 0 2 2 1 2 0 2 1 2 0 0 0 1 0 0 1 1 0 2 2 0 2 2 0 1 1 1 1 0 1 0 2 1 2 1 1 2 1 0 2 0 0 0 1 1 1 1 2 2 0 0 1 0 0 1 0 1 1 0 1 0 0 1 1 1 0 0 1 0 0 0 0 0 1 0 0 1 0 1 1 0 2 0 0 0 0 0 0 0 1 1 0 1 1 0 0 1 0 1 1 0 1 1 1 0 1 2 1 1 0 1 0 1 1 1 1 0 0 2 2 1 1 2 0 2 1 0 2 2 2 0 0 0 1 0 0 0 1 0 1 0 2 0 0 0 1 1 2 1 1 0 2 0 0 0 1 1 0 0 0 0 0 2 0 2 2 1 2 1 1 1 0 0 0 1 2 0 2 2 0 0 2 0 0 2 2 2 2 1 2 0 0 1 1 0 2 2 1 2 1 1 2 1 0 1 1 1 0 0 2 1 2 0 0 0 0 0 0 0 2 0 0 1 0 0 0 0 0 2 2 0 0 2 0 0 0 0 0 1 1 2 0 0 0 0 0 1 0 1 2 2 1 1 2 2 0 0 1 1 1 0 0 1 0 1 1 0 1 0 2 0 0 1 1 1 0 2 0 1 1 1 0 1 0 1 1 0 0 0 0 2 0 1 2 0 1 0 2 1 0 1 0 1 2 0 1 1 1 1 2 0 0 1 2 1 1 2 0 2 2 0 0 1 1 1 0 1 1 1 0 0 2 1 0 2 0 0 0 1 1 0 1 2 0 2 2 0 0 2 1 2 0 0 0 2 0 0 1 1 2 0 0 0 1 1 1 1 0 1 1 1 2 0 2 0 0 0 0 1 1 0 0 2 1 0 0 1 0 0 0 0 0 0 0 0 2 2 1 0 1 0 2 2 0 2 0 0 0 1 1 0 1 0 1 1 0 0 0 1 0 0 0 1 1 2 1 0 0 1 1 1 1 1 0 0 1 0 0 0 1 0 1 2 0 1 1 1 0 0 0 1 1 2 0 0 1 0 0 0 1 2 2 0 1 1 1 0 0 0 2 0 0 0 1 1 0 2 1 1 1 0 1 0 2 1 1 0 0 0 0 0 1 2 1 0 1 0 1 0 0 1 1 0 1 1 0 2 0 1 1 2 1 1 0 1 0 0 1 1 0 1 1 0 2 2 1 0 0 0 1 0 1 1 0 0 2 1 0 1 0 0 0 1 1 0 0 0 1 0 2 2 0 1 1 1 0 0 0 0 1 1 1 0 0 0 0 0 0 0 0 1 1 0 0 1 1 1 1 0 0 1 0 0 1 0 1 0 0 1 0 1 2 2 1 1 2 0 2 0 0 0 1 0 1 1 0 1 0 0 1 1 1 2 0 2 0 2 2 1 1 0 0 0 0 1 1 0 0 0 0 0 2 0 0 0 1 1 1 1 1 0 2 2 2 0 1 1 2 0 1 0 1 2 1 2 0 0 2 0 0 0 0 1 0 1 1 1 1 1 0 1 1 0 0 0 2 0 0 2 2 0 0 1 0 0 0 2 0 1 0 0 0 0 1 0 0 1 0 0 1 0 0 0 1 1 2 0 2 0 0 0 0 0 0 2 2 0 0 1 2 2 2 0 0 0 0 2 0 2 1 2 0 1 0 2 0 0 1 0 1 2 2 1 2 1 0 2 0 2 0 0 1 1 0 1 0 0 0 1 0 0 0 1 0 1 0 0 2 2 1 1 2 0 1 1 2 0 2 0 1 0 2 1 2 1 1 1 0 1 0 1 1 0 1 0 0 0 0 0 0 1 0 0 1 1 1 1 0 0 0 0 0 0 0 2 1 0 0 0 0 1 1 0 0 0 0 0
62 1 1 1 0 1 1 0 2 0 0 1 0 1 1 0 0 0 0 1 1 1 1 0 0 0 0 1 2 1 2 0 1 2 2 0 2 1 0 0 1 0 1 0 2 2 0 0 0 0 0 0 0 0 1 1 0 0 0 0 2 2 2 2 2 0 1 1 0 0 1 0 1 1 1 1 0 0 1 0 1 2 0 1 1 0 0 0 2 2 0 0 2 1 1 0 0 0 0 0 1 0 2 2 0 0 2 2 0 2 0 1 0 2 2 2 2 0 0 2 2 0 1 1 1 1 1 1 2 0 0 0 0 0 0 0 1 0 0 0 2 0 1 0 0 1 0 0 0 0 0 0 0 0 1 0 1 1 0 1 0 0 0 2 0 1 0 1 0 0 0 0 0 2 1 0 1 1 0 1 1 1 0 2 1 2 1 1 0 0 0 1 1 1 0 2 2 2 0 0 0 0 0 0 1 1 1 1 1 0 2 0 1 0 2 1 1 1 1 0 1 1 2 2 0 0 1 0 1 2 0 0 0 0 1 0 0 2 0 2 0 0 2 1 0 1 0 0 2 0 0 1 0 0 0 0 2 2 0 0 0 0 0 0 0 0 0 0 1 0 1 2 0 2 0 1 1 1 1 0 1 0 2 2 0 1 0 2 2 2 2 2 1 2 2 1 0 1 0 1 1 0 1 0 0 0 1 0 0 0 1 0 1 1 1 0 2 0 0 0 1 1 2 1 2 0 1 0 0 0 2 2 0 0 0 0 0 2 0 2 1 1 2 2 0 0 0 0 0 2 0 2 1 0 1 1 2 1 0 1 1 1 1 1 1 1 0 2 2 0 2 2 1 2 1 0 2 1 0 2 0 2 0 0 2 1 2 0 0 0 0 1 1 0 2 0 1 1 1 0 1 1 0 2 2 0 1 1 0 0 0 0 1 0 1 1 1 0 0 0 0 1 0 0 1 2 2 1 2 1 0 1 0 0 1 1 0 1 1 0 0 0 1 2 0 2 0 0 1 1 1 0 0 2 2 1 1 2 0 2 1 0 0 0 0 2 0 1 2 1 1 0 0 2 1 1 1 2 2 1 2 0 1 0 2 1 0 1 2 1 1 2 2 1 0 0 0 2 2 0 0 0 1 1 0 0 2 2 0 0 0 1 1 1 0 0 1 0 1 1 1 2 2 1 1 1 1 0 0 2 0 0 2 2 2 0 0 1 2 2 0 1 0 2 2 2 1 2 0 0 0 0 0 1 2 0 1 0 0 1 0 0 1 1 1 0 0 1 1 1 1 1 0 0 0 1 2 1 0 1 0 0 0 0 0 0 0 0 0 0 0 2 2 0 0 0 0 1 1 2 0 0 0 1 1 2 0 0 0 1 1 0 0 1 0 0 0 1 1 0 0 0 0 0 0 0 2 1 0 0 2 0 0 0 1 0 2 1 0 2 1 0 0 1 1 0 1 0 1 1 2 2 0 0 1 0 2 1 1 0 0 0 1 0 0 0 0 2 2 0 1 1 0 1 2 0 1 0 1 1 1 0 0 0 0 1 1 0 0 2 0 0 0 0 0 0 0 0 0 0 0 0 0 0 1 0 0 2 0 0 1 0 0 0 1 1 0 2 1 0 0 0 0 0 2 0 0 1 1 1 1 1 0 0 0 2 2 2 0 1 1 1 0 0 0 2 2 0 0 0 0 0 1 0 0 0 0 0 1 0 0 1 1 1 0 1 1 2 2 2 1 1 2 0 0 0 0 0 1 1 0 1 2 0 0 2 0 2 1 2 0 1 2 1 0 1 0 0 0 1 1 0 0 1 0 0 2 0 1 0 1 0 2 0 1 0 2 1 2 1 0 2 1 0 0 0 0 1 1 2 0 0 1 0 0 0 0 0 1 1 1 1 2 0 2 0 2 0 0 0 2 0 0 2 2 0 0 1 0 0 0 2 0 0 0 0 0 0 2 0 0 0 1 0 2 0 0 1 1 1 1 1 1 0 0 1 1 1 0 0 0 2 2 0 0 0 2 0 0 0 0 1 0 2 0 0 1 2 0 2 0 0 0 1 1 1 2 0 1 1 0 2 0 1 0 1 0 2 1 0 0 1 1 2 1 0 0 0 1 1 0 0 2 2 0 0 0 0 0 1 2 1 1 0 1 0 1 0 0 0 0 2 1 0 1 0 1 0 0 0 0 0 0 0 0 0 1 0 2 0 0 2 1 1 0 0 1 0 0 1 1 0 0 0 0 1 1 0 0 1 0 0
63 0 1 1 0 0 0 2 2 1 0 0 0 0 0 0 0 0 0 1 1 1 0 0 0 0 0 0 2 0 2 2 1 2 1 0 1 2 1 1 0 0 0 1 2 1 0 0 0 0 0 0 1 0 0 0 0 1 1 0 1 2 1 1 0 0 0 0 0 1 1 1 1 1 0 1 1 0 2 0 1 1 0 0 0 0 0 1 2 2 1 1 0 0 0 0 0 1 1 0 0 1 1 1 1 1 1 1 1 1 0 1 0 1 2 2 1 0 1 0 0 0 2 2 1 1 1 0 1 0 1 1 0 0 0 0 0 0 0 0 0 2 0 0 0 0 0 0 1 0 1 0 0 0 1 1 0 0 0 0 0 0 0 2 1 2 1 0 0 1 0 0 1 1 0 0 2 1 0 1 0 1 0 2 2 1 0 1 0 1 1 1 0 1 1 1 1 2 0 0 0 0 0 0 2 0 2 1 1 0 0 1 2 0 2 1 0 0 2 2 0 0 1 1 1 0 1 1 1 0 1 2 0 0 2 0 0 2 0 2 0 0 1 0 0 1 0 0 2 0 0 1 0 1 0 1 0 2 2 2 2 2 0 0 0 0 1 0 1 0 0 2 0 0 1 1 0 1 1 0 0 0 2 2 0 2 2 1 1 2 0 1 1 2 1 1 0 1 0 0 1 0 0 0 0 0 0 0 1 0 0 1 1 1 0 1 2 0 0 0 0 2 1 0 0 0 0 0 1 1 1 1 0 0 0 1 0 1 1 1 1 1 1 1 1 1 1 1 2 0 0 0 2 0 0 0 1 0 0 1 1 1 1 1 1 0 1 1 2 0 1 1 0 2 0 0 0 1 0 2 1 1 0 0 2 1 1 0 0 0 1 1 0 1 2 1 1 0 2 2 2 2 1 1 1 0 0 0 0 0 0 0 0 0 0 1 1 0 0 1 0 0 1 1 0 2 2 1 1 1 0 1 0 1 0 0 1 0 0 0 1 0 2 1 1 2 1 0 2 0 0 1 0 1 0 0 0 2 0 2 0 0 1 0 1 1 0 2 1 1 2 1 2 2 1 1 1 1 2 1 0 0 0 0 1 1 0 1 2 0 0 1 1 2 0 0 0 2 2 1 0 0 1 1 0 0 2 0 0 1 0 0 1 1 0 0 0 0 1 1 1 1 0 1 0 1 1 0 0 2 0 2 2 0 1 0 2 0 0 0 0 2 0 0 1 2 0 1 1 0 0 0 0 0 0 1 0 1 0 0 0 0 1 1 0 1 0 2 2 0 1 1 0 0 0 0 1 1 0 1 1 0 0 1 1 0 1 0 0 0 0 1 1 0 1 0 0 0 0 0 0 2 1 2 2 2 1 2 0 0 1 1 0 0 0 0 1 0 0 0 0 0 0 0 0 0 1 0 0 0 1 0 0 0 2 1 2 0 2 0 1 1 0 1 0 0 2 0 1 1 1 2 0 0 2 0 2 0 2 0 0 0 0 0 1 1 0 2 1 1 1 1 0 0 1 0 0 0 1 1 0 1 0 1 1 2 1 0 1 2 0 0 0 1 0 0 0 1 2 2 0 0 0 1 0 0 0 2 0 0 0 0 0 0 0 0 0 1 0 0 0 0 1 0 1 2 0 0 0 0 1 0 0 1 0 0 1 0 0 0 0 0 0 0 0 0 1 0 0 0 0 0 1 0 0 1 0 0 1 0 0 0 0 1 0 1 1 1 1 1 1 0 1 0 0 1 1 0 0 0 0 0 1 0 1 0 0 2 0 2 0 2 2 2 1 1 0 0 0 2 1 0 0 0 0 1 1 2 2 0 0 0 0 1 0 1 1 1 2 0 1 2 1 0 2 0 0 0 1 1 1 1 1 0 0 0 0 1 0 0 0 0 0 0 0 0 0 0 0 0 2 0 1 1 1 0 1 1 0 0 0 2 0 0 0 1 0 0 1 0 0 1 0 0 1 0 0 1 2 1 1 0 2 0 0 0 0 0 0 0 0 0 0 0 1 0 1 0 0 0 0 2 0 1 2 2 0 1 0 2 0 0 0 0 0 1 1 0 1 1 0 1 0 1 1 1 0 2 1 0 1 0 0 1 1 1 1 0 0 0 0 1 1 1 0 1 1 0 0 0 2 0 2 0 0 0 2 1 2 1 1 1 0 0 0 0 1 0 0 0 0 0 0 0 0 0 0 0 2 0 0 2 0 0 0 0 1 0 0 2 1 0 0 0 0 0 0 0 1 0 0 1
64 0 0 2 0 1 1 2 1 2 0 0 1 2 1 0 1 0 0 2 0 0 0 1 0 1 1 0 2 1 2 1 0 2 0 0 1 2 0 0 1 0 0 0 1 0 0 0 0 0 0 0 0 1 0 2 1 0 1 0 1 1 2 2 0 1 1 0 0 0 1 0 2 2 2 2 0 0 1 0 1 2 1 0 1 0 0 1 2 2 1 2 2 0 0 0 0 0 0 0 2 0 1 1 0 0 2 2 0 2 0 1 2 2 2 2 2 0 0 1 1 0 1 1 0 0 0 1 2 0 0 0 0 0 0 0 0 0 0 0 1 1 0 0 0 0 0 0 0 0 1 0 0 0 1 0 1 1 0 1 1 1 0 2 1 2 1 1 0 1 0 1 1 1 0 1 1 1 0 1 0 1 0 1 0 1 1 1 0 0 1 1 0 0 2 1 1 2 0 1 1 1 0 1 2 0 2 1 1 0 2 2 2 0 2 1 1 1 1 0 1 1 2 2 0 1 0 0 0 1 0 0 1 1 1 1 1 1 0 1 0 0 2 0 0 1 0 0 2 0 0 1 0 0 0 0 0 1 1 0 0 0 0 1 1 0 0 0 2 0 1 0 1 2 0 0 1 1 1 0 1 1 1 1 0 1 0 2 0 2 0 0 0 1 2 0 1 0 0 0 1 0 2 0 0 0 0 0 0 0 1 1 1 0 2 0 2 1 0 0 1 1 2 0 0 0 0 0 0 0 1 1 0 0 0 0 0 1 1 0 1 1 1 1 0 0 1 1 1 1 0 0 2 0 1 0 0 1 0 2 2 2 1 0 1 1 0 1 2 0 1 1 0 2 1 1 1 2 0 1 0 1 0 0 0 0 0 1 1 0 0 0 1 0 2 0 1 0 1 1 0 2 1 1 1 0 0 0 0 0 0 0 0 0 0 2 0 1 0 0 0 1 1 1 0 2 2 0 0 0 0 0 0 1 1 0 0 0 0 0 1 0 2 2 0 2 0 0 1 0 0 0 0 1 0 0 0 2 2 0 1 0 0 0 0 2 0 2 2 1 2 2 1 1 0 1 0 2 1 1 0 0 0 0 2 1 0 0 2 2 1 2 0 1 1 1 1 0 0 2 0 0 1 1 0 0 1 1 0 1 0 0 1 0 0 1 0 1 1 1 1 1 0 2 0 2 0 0 0 2 0 2 1 0 1 0 1 0 1 1 1 1 1 1 2 1 2 1 1 0 1 0 2 0 1 0 1 1 0 2 0 0 1 2 1 0 1 2 2 0 0 0 0 0 0 0 1 1 0 2 0 0 1 2 1 1 2 1 0 0 1 1 1 0 0 0 0 0 0 0 0 2 0 1 1 1 1 0 0 0 2 0 0 2 0 0 0 1 1 0 0 0 0 0 0 1 1 0 0 0 0 0 0 0 2 1 2 0 2 0 1 2 0 0 2 0 0 0 0 1 1 2 1 1 2 0 2 0 1 0 0 0 0 1 1 1 1 2 1 0 1 0 0 0 1 0 0 1 1 1 2 0 0 1 1 1 0 0 1 1 0 0 1 1 1 0 0 0 0 0 0 0 0 2 2 0 2 2 0 0 2 2 0 0 1 1 0 0 1 0 0 0 1 0 1 2 0 1 1 1 1 1 0 0 0 1 0 1 0 1 0 0 0 0 0 0 1 1 0 1 0 1 1 0 0 0 1 0 2 0 0 2 2 2 2 0 2 1 0 0 0 0 2 1 0 0 1 1 0 1 1 1 2 0 0 2 0 2 0 2 0 2 2 2 0 0 1 0 1 1 1 0 0 0 0 0 2 0 0 2 2 0 2 0 2 0 2 0 1 0 1 1 1 1 2 0 1 2 1 2 0 0 1 1 0 1 0 1 0 0 1 1 0 0 0 0 0 1 0 0 0 0 0 2 2 0 0 0 0 0 0 0 0 0 0 1 0 0 1 0 0 0 1 0 2 1 1 0 1 0 0 1 2 0 1 1 0 0 0 2 2 1 0 1 1 1 1 0 0 0 0 1 1 1 1 1 1 1 1 0 1 0 1 0 2 2 0 1 2 1 0 1 0 1 2 1 2 2 0 0 0 0 0 2 0 0 0 1 1 0 0 1 2 1 0 0 1 0 0 0 2 1 1 0 1 0 2 1 2 1 1 1 1 0 2 0 0 0 1 0 0 0 0 0 0 1 0 0 1 0 0 1 0 0 0 0 0 0 0 1 0 0 0 0 0 0 0 1 1 0 1 0
65 1 2 1 0 1 1 2 2 1 0 0 0 0 0 0 0 0 0 1 0 0 0 0 0 0 0 0 2 1 2 1 2 1 2 1 2 2 0 0 0 0 0 0 1 1 0 0 0 0 0 0 1 0 0 1 0 0 2 1 1 1 0 0 1 1 1 1 0 1 1 2 2 2 2 2 0 0 1 1 0 2 0 0 0 0 0 2 2 2 2 2 2 0 0 0 0 1 0 1 1 0 1 1 1 0 2 0 1 1 0 1 1 1 1 1 1 0 0 1 1 0 0 0 0 0 0 1 2 0 0 0 0 0 0 0 0 0 0 0 1 1 0 0 0 1 1 1 1 1 0 0 0 0 0 0 0 0 0 1 0 0 0 2 1 2 1 1 0 1 1 1 2 0 1 0 2 0 0 0 0 0 1 1 0 0 0 0 0 0 0 0 0 1 1 2 1 2 0 0 0 0 0 1 2 1 2 2 0 0 1 1 1 0 2 0 0 1 2 1 1 1 2 2 0 0 2 0 1 2 0 0 0 0 1 0 0 2 0 2 0 0 2 0 1 2 1 0 2 0 0 0 0 0 1 0 0 0 0 1 1 1 0 0 1 0 1 0 0 0 0 2 0 2 0 1 0 2 2 0 2 0 0 1 0 0 0 1 0 1 0 1 1 2 2 2 0 0 0 2 2 0 2 1 1 0 0 0 1 0 0 1 2 1 2 0 1 1 1 0 1 2 2 2 1 0 1 0 0 0 1 1 0 0 0 0 0 0 2 0 0 0 2 1 1 1 1 0 1 1 1 1 2 0 1 0 1 2 0 1 1 1 1 1 2 0 0 0 2 0 0 0 1 2 1 1 0 2 0 2 1 0 0 1 2 0 1 0 0 0 0 1 0 0 2 1 0 2 0 0 0 0 1 1 1 0 0 2 0 0 0 0 0 0 0 0 2 0 0 0 0 1 1 0 2 2 2 0 1 0 1 0 1 2 1 2 0 1 0 0 1 0 0 0 2 2 2 0 1 0 0 1 0 2 2 1 1 2 1 1 1 0 0 0 0 2 1 1 1 0 1 0 0 2 0 1 0 2 2 2 1 0 2 1 0 2 1 2 2 0 0 2 0 1 1 1 1 1 1 1 0 2 1 1 0 0 1 1 0 1 0 0 2 0 0 0 0 0 0 1 1 2 0 1 0 1 1 1 1 1 1 0 1 1 1 0 0 0 1 2 1 2 0 1 2 1 1 2 0 0 1 0 0 0 0 0 0 1 1 0 1 0 1 1 0 1 0 2 1 0 0 0 0 0 0 0 1 1 0 1 1 0 1 1 0 1 1 0 1 1 0 1 1 0 1 0 0 1 0 0 0 2 0 1 1 2 0 0 0 0 1 0 0 2 0 0 1 1 0 1 1 1 0 0 0 0 2 1 0 0 2 0 0 0 2 1 2 0 2 0 1 0 0 0 1 0 1 0 1 1 1 0 0 0 2 0 0 0 2 0 0 0 0 2 2 2 1 2 0 1 0 1 0 0 0 0 0 1 0 0 1 0 0 1 1 2 1 1 0 1 0 0 1 2 1 0 0 0 1 1 0 1 0 0 0 0 1 1 1 1 0 0 0 0 0 0 0 1 0 0 0 0 0 0 1 2 0 0 0 0 1 0 0 0 0 2 0 1 1 2 0 0 0 0 0 1 1 0 0 0 0 0 2 0 1 0 1 0 2 1 0 1 2 2 1 0 2 2 2 2 1 0 1 0 0 1 1 0 0 0 1 2 0 0 1 1 1 1 1 2 1 1 2 2 1 0 0 1 0 1 2 0 0 0 0 1 0 0 0 1 1 0 2 0 2 0 2 2 1 0 1 1 2 1 1 0 1 1 1 2 2 1 1 0 0 0 0 0 0 0 0 0 0 0 0 0 0 0 0 0 2 0 0 1 1 0 1 1 0 0 0 1 0 0 0 0 2 0 2 0 0 0 0 0 1 0 1 0 1 0 0 2 2 0 0 0 0 1 0 2 2 0 0 0 2 1 2 0 0 0 0 1 0 1 2 2 0 1 0 1 0 0 0 0 0 0 1 1 2 1 0 2 0 2 1 0 1 1 0 1 0 0 0 0 0 0 0 1 0 0 0 0 2 1 0 0 1 0 1 0 1 0 1 0 1 0 2 1 1 0 0 1 1 0 2 0 1 0 1 0 0 0 0 0 1 1 0 0 1 0 0 1 0 0 0 1 1 0 0 1 0 0 0 0 0 0 1 0 0 0 0 0
66 1 2 0 0 0 0 2 1 2 0 1 2 2 1 0 0 0 1 1 0 0 0 0 0 1 1 0 1 0 1 1 1 1 1 0 1 2 0 0 1 0 1 0 1 1 1 0 0 1 1 0 1 1 1 0 0 0 1 1 1 1 2 2 0 1 0 0 0 0 0 1 2 2 1 2 1 0 2 0 0 0 0 0 0 0 0 1 2 2 2 2 0 0 0 0 0 0 0 0 2 0 2 2 0 0 2 1 1 1 0 1 1 2 2 2 2 0 0 2 2 0 1 1 1 1 1 1 1 0 0 0 0 0 1 1 0 0 0 0 0 2 0 0 0 1 0 0 0 0 0 0 0 0 0 0 0 2 0 0 0 0 0 2 1 1 1 0 0 0 0 2 0 2 0 0 1 0 0 0 0 1 0 1 0 1 1 0 0 1 0 0 0 0 1 1 1 1 0 1 1 1 0 0 0 2 1 1 1 0 2 0 2 1 0 0 0 0 2 2 0 0 2 2 0 0 2 0 1 1 0 0 0 0 1 0 0 1 0 1 0 0 2 0 0 2 0 0 2 0 0 0 0 0 0 0 1 2 1 1 0 1 0 1 1 0 0 0 0 0 0 1 0 2 0 2 2 2 2 0 0 0 2 2 0 2 0 2 0 2 1 0 0 2 1 1 0 0 1 0 1 0 0 0 0 0 0 0 0 0 0 0 1 0 1 0 1 0 1 0 1 2 1 0 0 0 0 0 0 0 1 1 1 1 0 0 0 0 2 0 0 0 1 1 2 2 0 1 2 2 0 0 2 0 2 0 1 0 0 1 1 1 1 1 1 0 1 1 2 0 1 1 1 2 1 1 1 1 1 1 1 1 0 0 1 0 0 1 1 0 0 0 1 0 2 0 0 0 1 1 1 1 1 1 2 1 0 1 0 0 0 1 0 1 1 1 1 1 0 0 0 1 1 1 0 2 2 1 2 0 2 0 0 1 1 0 0 0 0 0 1 0 1 1 1 1 0 0 1 0 1 0 0 2 2 2 0 0 0 0 2 0 0 1 0 1 0 2 1 1 0 0 1 1 2 0 2 1 2 0 0 0 2 2 1 1 1 1 2 0 0 1 1 2 0 0 0 0 0 2 0 1 1 1 0 0 2 1 0 1 0 0 1 0 0 1 0 1 1 2 2 0 2 2 1 2 0 2 2 0 2 0 1 0 1 0 1 0 1 1 1 1 0 0 1 0 1 0 2 0 0 0 1 0 1 0 0 2 1 0 1 0 2 2 0 2 0 2 0 1 1 2 1 0 1 0 2 1 0 1 1 0 1 1 1 1 2 0 0 0 1 1 0 1 2 0 1 0 0 0 0 1 0 0 0 2 0 0 0 0 1 0 0 0 0 1 0 1 0 1 0 0 0 0 0 2 0 1 0 0 1 0 1 0 1 0 2 0 1 1 0 0 0 0 2 0 0 1 1 1 1 1 0 0 2 0 0 1 2 0 0 0 0 0 0 0 0 2 0 1 1 1 0 0 0 1 2 0 0 0 1 1 0 0 0 2 2 0 1 1 0 0 0 0 0 0 0 0 0 0 0 0 0 0 0 0 2 1 0 0 0 0 0 1 0 1 0 1 1 1 0 0 0 0 2 0 0 1 0 0 1 0 0 0 0 1 1 0 2 2 0 0 0 0 0 1 1 1 0 0 0 0 1 0 1 0 1 0 2 1 0 1 1 0 0 0 2 1 0 0 0 0 1 1 2 0 1 0 0 0 0 0 0 2 1 1 1 1 1 2 1 1 2 2 1 0 0 1 0 0 1 0 0 0 0 0 1 0 1 1 2 0 1 1 1 0 2 2 2 0 0 1 0 0 1 0 0 1 1 2 0 0 1 0 0 0 0 1 2 1 1 1 1 0 0 0 0 0 0 1 1 0 1 1 1 0 1 0 0 0 0 0 0 0 0 1 0 0 2 0 1 0 0 0 1 0 0 0 1 0 1 1 2 0 0 0 0 0 0 2 2 2 2 0 0 0 2 0 0 0 0 2 0 2 0 1 1 1 0 0 0 0 1 1 0 1 2 1 2 2 0 2 0 1 1 1 2 1 0 0 0 0 1 1 0 1 1 0 0 1 0 1 1 0 0 0 1 0 1 0 2 1 2 0 0 0 0 0 0 0 2 0 0 0 1 1 1 0 1 0 0 0 1 1 0 1 0 0 0 0 0 1 0 0 0 0 0 0 0 0 0 0 0 0 0 1 0 0 0 0 0 0
67 1 2 0 0 0 0 2 2 1 0 0 0 1 1 0 0 0 1 2 1 0 0 0 0 0 0 1 2 0 2 0 1 1 2 1 2 1 1 0 0 0 0 0 0 0 1 0 0 0 0 0 1 1 0 1 1 0 2 1 1 1 1 1 0 0 2 0 0 0 0 1 2 2 2 2 0 0 1 0 0 2 0 2 2 0 0 1 1 1 0 1 1 1 0 0 0 2 0 2 2 0 0 0 0 1 1 2 0 2 0 2 0 2 2 2 1 0 1 0 0 0 1 1 1 1 1 1 1 1 0 0 0 0 0 0 0 0 0 0 2 0 0 0 0 2 0 0 0 1 0 0 0 0 0 0 0 0 0 1 2 2 0 2 1 2 0 0 0 2 1 0 0 2 0 0 1 1 0 1 0 1 0 2 1 2 1 2 0 0 1 2 0 2 2 1 1 2 0 0 0 0 0 1 1 2 2 1 0 1 1 1 2 0 2 1 1 2 0 0 0 0 1 1 1 0 2 0 0 2 0 0 0 0 1 0 0 2 0 2 0 0 2 0 0 1 0 0 2 0 0 0 0 0 0 0 0 2 1 0 0 0 0 0 0 0 1 0 1 0 0 1 2 2 0 1 1 1 1 0 1 0 1 2 0 1 0 2 0 2 1 0 1 2 1 1 0 2 0 2 2 2 2 0 0 0 1 0 2 0 0 1 2 0 0 0 2 1 1 0 1 2 1 0 0 0 0 0 1 1 1 1 0 0 0 0 0 1 1 0 1 0 2 2 1 1 1 0 1 1 1 1 2 0 1 0 0 0 0 2 2 2 1 1 1 0 1 2 2 0 2 2 1 2 1 1 1 1 0 2 0 1 0 0 1 1 1 1 1 1 2 2 1 0 1 1 0 2 0 0 0 0 0 1 1 1 1 1 1 1 1 1 0 1 1 2 0 0 0 0 0 2 2 0 2 2 0 1 0 0 0 1 0 1 0 1 0 2 0 1 1 0 1 0 0 1 0 1 2 0 0 0 0 2 1 1 0 1 1 0 2 0 0 1 0 1 0 0 2 0 0 0 2 1 1 1 0 2 2 0 1 1 1 1 2 0 0 0 0 0 2 0 1 2 1 1 1 1 1 0 1 1 2 1 0 0 1 1 0 1 0 1 0 0 1 1 0 2 0 2 2 0 1 2 0 2 0 1 1 1 1 0 1 1 1 0 0 0 1 1 0 1 0 0 0 2 0 1 1 0 0 0 0 0 2 0 2 1 0 1 0 0 2 2 0 1 0 1 0 1 0 0 0 0 0 0 0 1 0 1 1 0 0 1 1 0 1 0 0 0 0 0 0 2 0 0 0 1 1 1 1 1 1 1 1 2 0 1 0 2 1 0 0 1 1 0 0 1 0 0 0 0 0 1 0 0 0 0 0 0 1 0 1 0 1 2 2 0 2 0 1 1 0 1 1 0 1 0 2 1 0 2 0 1 1 0 1 1 2 1 1 1 1 1 0 0 0 2 1 0 1 0 1 0 0 0 0 1 1 1 1 0 0 0 0 2 2 0 0 1 0 0 0 0 0 0 0 0 1 2 1 0 0 1 1 0 2 2 0 1 0 0 0 0 0 0 0 2 0 0 0 0 2 0 1 1 0 0 0 0 1 0 0 0 0 0 0 1 0 1 1 1 0 0 0 0 0 0 0 0 0 0 1 0 1 2 0 0 1 1 0 0 0 0 0 0 1 1 2 2 1 0 2 0 0 0 0 0 1 1 0 0 0 1 1 1 1 2 1 2 0 1 2 2 0 1 0 0 0 0 0 0 0 0 0 0 1 0 1 2 2 0 0 1 0 1 1 2 2 0 1 2 2 0 2 0 0 1 1 2 1 1 1 0 0 1 1 0 0 0 0 0 1 1 0 1 1 2 0 0 1 1 1 2 2 0 0 0 0 0 0 1 0 1 0 0 1 0 1 0 1 0 0 1 2 2 1 0 1 0 1 1 2 0 0 0 0 0 0 1 1 1 2 2 2 1 1 1 0 0 1 1 1 1 2 1 0 2 1 0 1 1 0 0 0 0 2 1 2 1 1 1 1 2 0 1 0 2 0 0 0 0 0 1 1 1 1 0 1 0 0 0 1 1 0 0 2 1 1 1 2 0 2 1 0 0 1 1 1 1 0 1 0 0 1 1 2 0 0 0 0 0 1 1 0 0 0 0 1 0 0 1 0 1 0 0 0 0 0 2 0 0 0 0 0 0 1 0 0 0 0 0
68 0 0 2 0 0 0 2 1 1 0 0 1 2 1 0 0 0 0 0 1 1 0 2 0 0 1 0 2 1 1 1 0 0 1 1 2 1 0 0 2 0 0 0 2 2 1 0 1 0 0 0 0 1 1 0 0 2 0 1 0 0 2 2 0 1 0 1 0 0 0 1 2 2 1 2 1 0 1 0 1 2 0 0 0 0 0 1 1 1 1 1 0 0 0 0 0 1 0 1 0 0 0 0 1 1 1 2 0 2 0 2 0 2 2 2 2 0 1 0 0 0 1 1 1 1 1 1 1 0 1 0 0 0 0 0 1 0 1 0 1 1 0 0 0 0 2 0 1 2 0 2 0 0 0 0 0 1 0 0 0 0 0 1 1 2 1 1 0 2 2 0 2 0 0 0 1 1 0 1 0 1 0 2 1 1 0 0 0 2 0 0 0 1 1 1 2 1 0 0 0 0 0 0 1 1 2 0 2 0 1 0 1 0 2 1 0 2 1 0 1 1 2 2 0 0 2 1 1 2 0 1 1 1 1 0 0 2 0 1 0 1 2 0 0 1 0 0 2 0 0 1 0 0 0 1 2 1 0 0 0 0 0 0 0 0 1 0 2 1 1 1 0 2 0 0 0 2 2 0 0 1 2 1 0 2 2 1 0 2 1 0 0 2 2 0 0 0 0 0 0 0 1 0 0 0 0 0 1 0 0 0 2 0 1 0 1 0 0 0 0 1 1 0 1 0 1 0 1 1 2 0 0 0 0 0 0 2 0 0 2 1 1 2 0 0 0 0 1 0 0 0 2 0 2 0 0 0 0 1 1 1 1 1 2 0 0 0 1 0 2 2 0 2 0 1 2 1 1 1 1 0 0 0 1 1 1 0 0 0 0 1 0 0 2 0 0 0 0 0 0 0 0 2 2 0 0 0 0 0 0 0 0 1 1 1 1 0 0 0 0 0 0 0 1 2 1 1 2 0 2 0 0 0 1 1 0 0 0 0 1 0 1 0 1 1 0 0 1 0 0 0 0 1 1 1 0 1 0 1 1 0 0 0 0 2 1 1 2 1 2 1 2 2 2 0 2 1 2 1 1 0 0 0 2 1 0 0 1 0 1 0 0 1 1 1 1 2 2 0 1 0 1 1 0 0 2 2 0 0 0 0 1 0 1 0 0 2 0 2 2 0 2 2 2 2 0 1 1 1 2 0 1 0 0 1 0 0 2 2 1 1 0 1 1 1 2 1 0 1 0 1 1 0 0 0 1 1 1 0 0 0 1 1 1 0 0 1 1 0 0 0 0 0 0 0 0 2 0 0 0 0 0 0 1 0 0 0 1 1 0 0 0 0 1 0 2 0 0 1 0 1 1 1 2 2 1 0 1 2 0 0 0 0 0 0 2 1 0 0 0 0 0 0 0 1 0 0 0 0 2 0 0 0 1 1 2 0 1 1 1 0 0 2 0 0 2 0 1 1 1 1 0 1 1 0 2 0 2 2 2 0 1 2 2 2 1 2 0 1 0 1 0 0 1 0 2 1 1 1 1 0 0 0 1 2 2 1 0 0 0 0 2 2 2 0 0 1 1 2 2 0 0 0 0 0 2 1 1 1 0 0 0 0 1 0 0 1 0 0 0 1 0 0 1 2 0 0 0 0 1 0 0 0 0 0 1 1 1 2 1 1 1 1 0 0 2 1 0 1 1 1 0 0 0 0 0 0 2 1 0 1 2 2 1 1 2 1 2 2 0 1 1 0 0 0 0 0 2 2 0 2 1 1 1 1 0 2 1 2 0 1 2 1 0 0 0 0 0 1 1 0 1 0 1 1 1 1 2 0 1 0 0 1 0 1 1 1 2 0 1 1 1 0 2 0 1 1 1 2 0 0 2 0 0 0 0 1 0 1 1 1 0 0 0 1 1 0 0 0 2 0 0 2 2 0 0 1 0 0 1 2 0 0 0 0 1 0 1 0 0 1 0 1 1 1 0 1 1 1 2 0 2 0 0 0 0 0 0 2 2 1 1 2 2 2 2 0 0 0 0 2 0 0 2 2 0 0 1 1 0 0 0 0 1 1 1 1 2 1 0 2 0 2 2 2 0 1 0 0 0 0 0 2 0 0 0 0 2 0 0 1 1 1 0 2 2 0 1 0 1 0 1 0 1 0 1 0 0 0 2 0 0 0 2 1 1 2 2 0 1 0 0 0 0 2 0 1 1 0 0 0 2 2 0 0 0 0 0 0 0 0 0 1 0 0 1 0 0 0 1 1
69 1 0 2 0 0 0 0 2 0 1 1 0 0 0 0 0 1 2 1 1 1 0 1 1 1 1 0 1 1 2 1 1 1 1 0 1 2 0 0 0 0 0 0 1 0 0 1 0 0 0 0 0 0 2 0 0 0 1 1 0 1 2 1 0 2 0 2 0 0 0 2 2 2 1 2 1 0 2 0 0 2 1 1 2 0 0 1 1 1 1 1 2 2 0 0 0 1 0 1 1 0 0 0 2 2 2 2 0 2 0 1 0 1 1 1 1 0 1 2 2 0 2 2 2 2 1 1 1 0 1 0 1 0 0 0 0 0 0 0 1 1 0 0 0 0 0 0 0 2 0 2 0 0 0 0 0 1 0 0 0 0 0 1 1 1 0 0 1 2 0 0 0 2 1 0 2 0 0 0 0 0 1 2 0 1 1 2 0 0 0 2 0 1 1 2 2 1 0 0 0 0 0 1 2 2 1 1 0 0 0 2 1 0 2 1 2 2 0 0 0 0 2 2 0 0 0 0 0 0 0 0 0 0 1 0 0 1 0 1 0 0 1 0 0 2 1 0 2 0 0 1 0 0 0 1 2 1 0 0 0 0 0 0 0 0 0 1 1 0 0 0 0 1 0 0 0 2 2 0 2 0 2 1 1 1 1 1 1 2 2 0 0 2 2 0 0 1 1 0 0 0 2 0 0 1 1 0 1 0 0 0 0 0 0 0 1 0 1 0 2 2 1 1 1 0 1 0 0 1 1 1 1 1 0 0 0 2 0 0 0 0 2 2 1 1 0 0 2 1 0 0 2 0 1 0 1 1 0 2 2 2 1 0 1 0 1 1 1 0 1 1 1 2 0 0 0 2 1 1 0 2 0 0 1 0 0 0 0 0 0 0 1 0 2 0 1 1 0 0 0 0 1 1 1 0 0 2 0 0 0 1 0 0 0 0 2 0 0 0 0 0 1 0 2 2 1 1 1 0 1 0 0 1 1 1 0 1 1 0 2 0 0 0 2 1 1 0 2 0 1 1 0 2 2 2 0 1 1 0 2 0 1 0 1 1 0 1 2 0 0 0 1 1 2 0 1 1 2 1 0 0 1 0 2 0 0 1 1 0 1 1 0 1 1 1 1 1 1 0 0 1 2 0 0 0 2 2 0 0 0 0 2 0 2 0 0 0 1 1 1 1 2 2 2 2 0 1 1 1 2 0 1 1 1 0 1 0 2 2 0 1 0 2 2 1 0 1 1 0 0 0 0 0 1 0 1 0 2 0 2 0 1 1 0 1 0 0 0 0 0 1 1 0 1 1 1 1 0 1 1 0 0 0 0 0 0 0 0 0 0 1 0 0 0 0 0 0 0 0 0 2 1 2 2 2 1 1 1 1 1 0 0 0 0 1 1 0 0 0 0 0 0 0 0 2 0 2 0 0 0 0 0 0 1 0 2 0 2 0 2 1 0 0 2 0 1 0 1 1 1 2 0 2 2 0 0 0 2 0 0 0 2 1 1 1 1 2 1 0 1 0 1 0 0 1 1 0 0 0 2 0 0 0 0 1 1 1 0 1 1 1 0 0 0 0 0 0 1 1 0 0 0 2 1 0 1 1 1 1 0 0 0 0 0 1 0 0 0 0 0 1 0 0 1 1 0 0 0 0 0 0 0 0 0 1 0 1 0 1 0 0 0 0 0 0 1 1 0 2 1 1 0 0 0 0 0 0 2 0 0 2 2 1 0 1 2 1 2 2 0 0 1 0 1 0 0 0 1 1 0 1 0 0 0 2 0 1 1 2 1 1 2 2 0 1 0 0 0 0 0 0 0 0 0 0 2 1 1 1 1 0 1 1 1 0 2 2 2 0 2 2 0 0 2 0 0 1 2 2 1 1 1 0 0 0 0 1 2 1 0 2 0 0 0 0 0 1 1 0 1 0 1 1 1 0 1 0 0 0 0 2 1 0 0 2 0 0 1 1 0 1 0 0 0 0 0 0 0 0 1 0 0 0 0 2 2 0 0 1 1 1 1 1 2 2 2 0 1 0 1 0 1 1 1 1 1 2 0 2 0 0 2 0 2 1 1 0 2 2 0 2 0 0 1 1 1 1 0 1 0 0 0 1 0 0 0 1 0 1 0 1 2 1 0 0 1 0 0 1 1 1 0 0 1 0 1 0 0 1 1 1 0 1 1 0 1 0 0 0 0 0 0 0 0 0 0 0 2 0 0 2 0 0 0 0 0 0 0 1 0 0 0 0 0 0 0 0 0 0 0 0
70 0 1 2 0 1 1 1 2 1 0 1 0 0 0 0 0 0 1 1 0 0 2 0 0 0 0 0 2 0 2 2 1 1 2 0 2 1 0 0 2 0 1 0 1 1 0 0 0 1 1 0 1 1 0 0 0 0 0 1 0 0 0 0 0 0 0 0 0 0 0 0 2 2 1 2 1 0 2 0 0 1 0 0 0 0 0 1 2 2 0 2 1 1 0 0 0 1 0 1 1 0 0 0 1 0 2 1 1 1 1 1 0 1 1 1 1 0 0 0 0 0 1 1 0 0 0 1 1 1 2 0 0 0 1 1 0 0 1 0 0 2 0 0 0 0 0 0 0 0 0 0 0 0 1 0 1 1 0 1 1 1 0 2 0 1 0 1 1 1 0 2 1 1 1 1 1 1 0 1 0 1 1 2 0 1 2 1 1 2 0 0 0 1 2 1 2 1 0 0 0 0 0 0 1 2 1 0 1 0 0 1 2 1 1 1 1 0 1 0 1 1 2 2 0 0 1 0 0 0 0 1 1 0 1 0 0 1 0 0 0 1 1 0 0 1 0 0 2 0 0 1 0 0 0 0 0 1 0 1 0 1 0 0 0 0 0 1 1 1 0 1 0 2 0 0 1 2 2 0 2 0 2 0 1 0 0 1 0 1 1 0 0 1 2 1 0 1 0 0 1 1 2 1 1 1 1 0 0 0 1 0 1 0 1 0 1 0 1 1 1 1 1 1 0 0 0 1 0 0 1 1 1 0 0 0 0 1 0 0 0 0 2 2 1 1 0 0 0 2 1 1 1 0 1 1 1 2 0 0 0 0 1 0 1 0 1 0 2 0 0 0 1 2 0 0 1 1 0 0 0 1 0 0 1 1 1 0 0 0 0 0 1 0 2 0 1 1 0 0 0 1 0 2 2 0 0 1 0 0 0 1 0 0 0 2 0 0 0 0 0 1 1 1 0 2 1 1 2 0 2 0 0 1 1 2 0 2 0 1 1 0 2 1 1 1 0 1 1 0 0 1 1 2 1 1 0 0 0 0 2 0 0 1 0 1 0 1 2 1 1 1 1 2 0 0 0 2 1 1 0 0 2 1 1 1 0 2 2 0 0 2 1 1 1 1 1 1 1 0 0 0 1 1 0 0 1 2 0 1 0 0 1 1 1 0 1 0 1 1 1 0 0 2 1 2 0 0 0 2 1 1 1 1 1 0 1 0 0 0 2 1 0 1 1 2 1 1 1 0 0 0 1 1 2 0 1 1 0 1 0 0 1 1 1 0 0 2 1 0 0 0 0 0 0 0 0 2 0 0 0 0 1 1 0 1 1 0 0 0 0 2 0 0 1 0 2 1 1 1 1 1 0 2 1 2 1 0 0 1 0 0 0 1 1 0 2 1 1 0 0 0 0 0 0 0 2 2 0 0 1 0 0 0 1 0 2 0 2 0 1 0 0 2 0 0 1 0 1 1 1 1 0 1 2 0 2 1 1 0 0 0 0 0 1 1 0 2 0 1 1 1 0 0 0 0 0 1 1 1 1 0 0 2 0 2 2 1 0 1 0 0 0 1 0 0 0 0 0 0 0 0 0 1 1 0 2 1 1 0 0 0 0 0 0 0 0 0 0 0 0 0 0 1 0 1 1 0 0 0 2 0 0 0 0 0 0 0 2 2 0 0 0 0 0 1 1 0 0 0 1 1 1 0 1 0 0 0 1 0 0 0 2 1 1 0 2 1 2 2 1 0 1 0 0 0 1 0 2 2 0 2 0 1 1 1 1 2 0 2 0 2 2 2 0 0 1 1 0 0 0 0 2 0 2 1 1 0 0 0 1 1 1 0 0 0 0 2 1 0 1 1 0 1 1 0 1 2 1 2 0 0 1 1 0 1 0 0 0 0 0 0 0 0 1 0 1 0 0 0 2 0 0 2 2 0 0 0 1 1 0 1 0 1 0 0 1 0 1 0 1 0 1 0 1 0 0 1 2 2 2 0 2 0 0 0 0 2 0 2 2 2 0 0 1 0 1 0 0 0 0 2 1 0 2 2 0 1 0 1 1 0 0 0 0 0 2 2 2 0 1 1 1 2 0 1 0 1 0 0 0 0 1 2 1 1 0 1 0 0 0 0 1 1 0 0 2 1 0 0 2 0 1 0 2 0 2 1 1 0 1 1 0 0 2 1 2 0 2 0 0 0 0 0 0 0 0 0 0 1 1 0 0 1 0 0 0 0 0 2 0 0 0 0 0 0 0 0 0 0 0 2
71 1 1 1 0 0 0 2 1 2 0 0 0 1 1 0 0 0 0 2 0 0 0 0 0 0 0 0 2 1 2 0 0 0 0 0 1 2 1 1 0 0 0 0 2 1 0 0 0 0 0 0 1 1 0 2 1 0 1 1 0 0 2 2 0 1 1 1 0 0 0 1 2 2 2 2 0 0 2 0 0 2 0 0 0 0 0 0 1 1 0 1 1 1 0 0 0 1 1 0 1 0 1 1 0 0 2 0 2 0 0 2 0 1 1 1 1 1 1 1 1 1 0 0 0 0 0 0 2 0 0 0 0 0 2 2 0 0 1 0 0 2 0 0 0 2 1 0 2 2 0 1 1 0 0 0 0 1 0 1 1 0 0 2 1 2 0 2 0 1 1 0 0 2 0 0 1 0 0 0 0 0 0 1 0 1 1 1 0 1 1 1 0 1 2 1 1 2 0 0 0 0 1 0 0 1 2 1 2 0 2 0 0 0 2 1 1 2 1 0 0 0 2 2 1 0 0 0 0 1 0 1 0 0 2 0 0 2 0 1 0 0 1 0 0 1 0 0 2 0 0 0 0 0 0 1 1 2 0 2 0 2 0 0 0 0 2 1 2 1 0 1 0 1 0 1 0 2 2 0 2 0 0 1 0 0 0 0 1 1 1 2 0 2 2 0 1 1 1 0 0 0 2 2 2 1 1 0 1 0 0 0 2 0 1 0 2 0 1 0 2 2 1 0 1 0 2 0 2 2 2 2 0 0 0 0 0 0 2 1 1 1 2 0 0 0 0 0 1 1 0 1 1 0 0 1 1 2 0 0 1 1 1 0 1 0 0 0 1 0 1 1 0 2 0 0 1 2 1 1 0 0 0 0 0 0 0 1 1 0 0 0 1 0 1 2 0 0 0 0 0 0 0 1 1 0 1 0 0 0 0 0 0 0 0 1 1 1 0 0 0 0 0 0 0 2 1 0 2 1 1 0 0 0 2 2 0 0 0 0 1 0 2 0 0 1 0 0 1 1 1 1 0 1 1 1 0 2 2 0 0 0 1 1 1 0 0 0 2 0 0 0 1 1 2 0 2 2 1 0 1 0 1 0 1 1 0 0 1 1 1 1 0 0 1 0 0 2 2 1 0 0 2 0 0 0 1 2 0 1 0 1 0 0 1 1 0 1 0 1 1 1 0 2 1 1 1 0 0 2 1 0 0 0 0 0 1 0 1 1 1 1 0 1 1 2 0 1 1 0 2 0 1 0 1 1 0 0 1 0 1 0 0 2 1 0 0 2 1 0 0 0 0 0 0 0 0 1 0 2 0 0 2 2 1 2 1 1 0 0 1 1 1 0 0 0 0 1 1 1 1 1 1 2 2 2 1 0 0 2 0 0 0 0 1 1 0 1 1 0 0 0 0 0 0 1 0 1 0 0 0 0 0 0 1 0 1 0 2 0 1 0 0 1 2 0 1 0 1 1 0 2 0 1 2 0 1 0 0 0 0 0 1 1 2 2 0 1 0 1 0 1 1 0 0 1 1 1 1 1 1 0 0 0 0 1 1 1 0 0 0 0 0 1 0 0 0 0 1 1 0 0 0 2 1 0 1 1 1 0 1 1 0 0 0 1 0 2 1 0 0 0 0 0 2 2 0 1 0 0 2 0 0 0 0 1 0 0 1 1 0 0 1 1 0 0 1 0 0 0 0 0 2 1 0 0 0 0 2 1 1 1 2 0 0 1 2 1 1 1 1 0 1 1 0 0 2 0 0 0 0 1 0 0 0 1 0 2 0 2 0 2 2 2 0 1 0 1 0 0 1 0 1 0 1 0 2 0 0 2 2 0 1 1 1 0 2 2 2 0 0 0 1 0 2 0 1 2 1 2 1 1 0 0 0 1 1 0 2 0 1 1 1 0 0 0 0 1 0 0 1 0 2 0 0 0 2 1 0 0 0 1 1 1 0 2 0 1 1 0 0 0 0 1 1 1 0 1 2 2 2 0 0 0 0 2 2 0 0 2 2 1 0 1 1 1 2 0 0 1 0 1 0 1 2 2 0 1 0 0 2 0 0 1 1 0 2 1 1 1 0 2 1 2 2 2 2 2 2 1 0 0 0 2 0 0 0 0 1 1 0 0 2 1 0 0 1 0 0 0 2 1 1 0 2 0 2 0 0 0 1 1 0 0 0 0 2 0 1 1 0 0 0 0 1 1 0 0 1 0 0 1 1 1 0 1 0 0 0 2 0 0 0 0 0 0 0 0 0 0 0 0
72 1 2 1 0 0 0 1 2 1 0 1 1 2 1 0 0 0 1 1 0 0 0 0 0 0 0 0 2 1 2 2 1 2 1 0 1 2 0 0 1 0 0 2 2 2 0 0 0 0 0 0 0 0 1 0 0 0 0 1 1 2 1 1 1 0 1 1 0 0 0 1 1 1 0 1 1 0 2 0 1 2 0 0 0 0 0 1 2 2 1 0 2 1 1 1 0 0 0 0 1 1 1 1 1 1 2 1 1 1 0 2 0 1 1 1 0 0 1 0 0 0 2 2 1 1 1 0 1 0 0 0 0 0 0 0 0 0 0 0 1 1 0 0 0 2 0 1 2 2 0 0 0 0 1 1 0 1 0 1 1 1 0 2 1 2 0 1 1 1 0 0 0 2 0 0 2 0 0 0 0 0 0 2 0 2 2 1 0 1 0 1 0 1 1 2 2 2 0 0 0 0 1 0 0 2 1 0 2 0 1 1 1 0 1 1 1 0 2 2 0 0 1 2 0 0 1 1 1 1 0 0 0 0 1 0 0 1 1 1 0 0 1 0 0 2 0 0 1 0 0 0 1 0 0 0 2 1 0 1 0 1 0 0 1 0 0 0 2 0 0 2 0 2 0 1 1 2 2 0 1 0 2 2 0 2 0 1 0 2 1 0 0 2 2 0 2 1 0 1 1 0 2 1 1 2 1 0 2 0 0 1 1 0 0 0 1 2 0 0 0 2 1 0 0 0 0 0 1 1 2 2 0 0 0 0 0 2 0 0 2 1 2 2 1 1 1 0 1 2 1 0 2 0 1 0 1 1 0 1 1 1 1 0 1 1 0 2 2 1 2 2 0 2 0 0 2 1 0 1 0 1 0 0 1 1 1 0 0 0 0 1 2 0 2 0 2 0 0 0 0 1 1 1 1 0 0 1 0 0 0 0 0 0 0 1 1 0 0 1 0 1 0 2 1 2 0 0 0 0 0 0 0 0 1 1 0 0 0 0 1 0 2 1 1 2 1 0 0 0 0 1 0 2 1 1 0 2 1 0 2 0 0 0 0 2 0 1 2 0 1 0 1 1 1 0 1 2 1 1 0 0 2 1 0 2 1 1 1 0 1 1 2 1 1 0 0 1 1 0 0 0 2 0 0 0 2 2 0 1 0 0 2 0 1 1 0 1 0 1 1 1 1 2 1 2 0 0 0 2 0 2 0 0 0 0 0 0 2 2 0 1 0 1 2 2 2 2 0 0 1 0 1 1 2 0 0 0 1 1 0 0 0 2 1 0 1 0 0 0 0 1 0 0 0 0 2 1 0 2 0 0 0 1 1 0 1 0 1 1 0 0 1 0 1 0 0 1 1 1 1 1 2 0 1 1 0 2 0 2 0 0 0 1 0 0 1 0 1 0 0 0 0 0 0 0 1 2 0 0 1 0 0 0 1 1 2 0 2 0 1 1 0 0 1 0 2 0 1 0 0 2 0 1 2 0 1 0 2 0 0 0 1 1 1 1 2 2 1 0 2 0 0 0 0 1 2 1 1 1 2 0 0 0 0 2 1 0 0 2 0 0 0 2 0 0 0 0 0 1 1 0 0 0 0 0 2 2 0 0 0 0 1 0 1 0 0 1 0 1 0 1 0 0 1 2 0 0 0 0 0 0 0 0 0 2 2 0 1 1 0 0 1 1 0 0 1 0 0 0 0 0 0 0 0 2 0 0 1 0 1 0 2 0 0 0 2 2 2 2 1 0 2 0 0 0 0 0 1 1 1 2 1 1 0 2 0 0 0 2 2 2 2 1 0 0 0 1 0 0 2 0 0 0 0 0 1 0 0 0 1 1 1 0 0 0 0 2 2 2 0 2 2 0 2 0 0 2 2 2 0 0 0 0 0 0 0 1 1 0 0 1 2 1 1 1 2 1 0 0 1 0 2 1 0 0 2 0 1 1 0 2 1 0 0 2 0 0 1 0 0 0 0 0 1 0 0 2 2 1 1 0 0 1 1 2 2 0 1 2 1 2 2 1 2 2 2 0 0 0 0 1 0 2 2 0 2 1 0 1 1 0 1 0 1 1 1 0 0 0 0 0 0 0 2 2 0 0 1 0 0 2 1 2 1 0 0 1 1 0 0 1 2 0 0 1 2 1 1 1 2 0 2 1 1 0 2 1 1 2 0 2 1 0 2 1 1 0 1 0 0 0 0 0 0 0 1 0 1 0 0 1 2 2 0 1 1 0 0 0 0 0 0 0 0 1 0 0 1 0 0 0
73 1 0 2 0 2 2 2 1 2 0 0 1 2 1 0 1 0 1 1 0 0 0 0 0 0 0 0 2 0 1 0 2 1 0 0 1 1 0 0 2 0 0 0 1 0 0 0 0 0 0 0 1 0 0 1 0 1 0 2 0 0 2 2 1 0 1 1 0 0 0 1 2 2 2 2 0 0 2 0 1 2 0 1 1 0 0 0 1 1 0 1 2 1 0 0 1 2 1 0 1 0 1 1 1 1 1 1 1 1 0 2 1 2 2 2 2 1 1 1 1 1 1 1 1 1 1 0 2 0 1 1 0 0 0 0 0 0 0 0 1 2 0 0 0 2 0 0 0 2 0 1 0 0 1 0 0 1 1 1 0 1 2 2 1 1 0 0 0 1 0 0 2 0 0 0 2 0 0 0 0 0 1 2 0 1 2 1 0 1 0 1 0 2 2 0 1 1 0 0 0 0 0 1 2 0 2 0 1 1 1 1 1 0 1 1 1 1 1 0 2 2 2 1 1 1 1 0 1 2 0 0 0 1 2 0 0 2 0 2 0 0 1 1 0 2 0 0 1 1 1 0 0 0 0 0 0 0 0 0 0 0 0 0 1 0 0 0 2 0 1 1 0 2 0 0 0 2 2 0 0 0 2 2 0 2 2 0 1 1 1 2 0 2 1 1 0 1 1 0 0 0 2 1 1 2 0 1 1 0 0 2 1 0 2 0 1 1 0 0 0 2 1 0 0 0 0 0 1 1 2 1 0 0 0 0 0 1 1 1 1 1 2 1 1 1 0 0 0 1 2 0 2 0 2 0 0 1 0 2 2 2 0 0 0 0 1 1 1 0 2 2 0 2 0 1 1 1 0 1 1 0 0 0 1 2 1 2 2 1 1 1 1 0 2 0 2 0 1 0 0 1 0 1 2 1 0 1 0 0 0 1 0 0 0 1 1 1 0 1 0 1 0 0 1 2 1 1 0 0 1 0 2 2 2 0 0 0 0 0 1 0 2 1 0 2 0 1 2 0 0 2 0 2 2 2 0 1 0 0 2 0 1 0 1 1 0 2 2 2 2 2 0 2 1 1 1 2 1 1 0 0 1 0 1 1 0 2 2 0 0 2 0 2 2 1 1 1 1 0 0 1 1 1 0 0 1 0 0 1 0 1 1 0 1 0 0 1 1 2 2 0 1 2 1 2 0 0 0 2 1 0 1 1 1 0 1 0 0 1 0 2 0 0 1 2 0 1 1 0 1 0 0 0 1 0 1 0 2 1 0 0 1 1 0 1 0 1 1 0 0 0 1 0 0 1 1 2 0 2 0 0 0 0 2 0 1 0 1 1 2 0 0 0 1 0 1 1 0 0 0 2 0 1 1 2 0 0 0 1 0 0 0 0 1 0 1 2 1 0 0 0 0 0 0 0 2 1 0 0 0 0 0 0 2 0 2 0 2 0 1 2 0 1 0 0 2 0 1 1 0 1 1 2 1 1 2 0 1 0 0 0 1 1 1 1 1 2 0 0 2 0 0 1 0 0 0 0 1 1 0 1 0 1 1 2 1 0 2 2 0 0 0 2 0 0 0 0 0 0 0 0 0 0 2 0 0 2 0 0 1 1 0 0 0 1 0 2 1 0 0 0 0 0 2 2 0 1 1 1 1 0 0 1 0 1 1 1 0 1 1 1 0 0 0 0 0 1 0 0 1 1 2 0 2 1 1 0 1 1 0 0 1 0 0 1 1 0 2 2 2 0 0 0 1 0 0 0 2 2 0 2 1 0 1 0 1 2 0 2 0 2 2 2 0 1 1 0 0 1 1 0 1 0 1 1 1 0 0 1 2 1 1 0 1 0 1 1 2 1 1 2 0 0 2 0 0 2 0 2 0 0 0 2 0 1 0 2 1 0 0 0 1 1 0 1 1 0 0 0 2 0 1 1 1 0 1 1 1 1 0 2 0 0 0 0 1 0 2 1 1 0 0 1 2 2 1 0 0 0 1 0 1 0 0 1 1 0 1 0 0 1 1 2 2 2 2 0 0 0 0 2 0 1 1 1 0 1 0 2 0 0 0 1 1 1 1 1 2 2 0 2 0 1 0 0 1 2 1 1 0 0 1 1 2 2 2 0 0 1 0 0 2 1 0 1 1 0 1 0 2 1 1 0 1 0 1 1 1 1 0 1 0 0 0 0 1 0 0 0 0 0 0 0 1 0 1 0 1 1 0 1 1 1 0 0 0 0 1 2 0 0 0 1 1 0 0 1 1 0 1 1
74 0 0 2 0 0 0 2 1 2 0 0 0 0 0 0 0 0 2 0 2 0 0 0 0 0 0 0 2 0 2 1 0 1 2 0 2 1 0 0 0 0 0 0 1 0 1 1 0 0 0 0 0 2 0 2 0 0 1 1 0 1 2 2 0 1 0 0 0 1 1 1 2 2 1 2 1 0 1 0 0 1 1 0 1 0 0 0 1 1 0 0 1 0 0 0 0 1 0 1 0 0 1 1 1 1 1 2 0 1 0 2 1 2 2 2 2 0 1 1 1 0 1 1 1 1 1 1 2 1 1 0 1 0 0 0 1 0 0 0 2 2 0 0 0 2 1 0 0 0 0 0 0 1 0 0 0 1 0 1 0 0 0 2 2 2 0 2 0 1 1 0 1 1 0 0 1 2 1 2 1 1 0 2 1 2 1 1 0 0 0 1 0 1 2 1 1 2 1 0 0 0 0 1 1 1 2 0 1 0 1 1 1 0 2 1 1 0 2 2 0 0 1 1 1 0 2 0 1 1 0 0 0 0 2 0 0 2 0 2 0 0 2 1 0 1 0 0 2 0 0 1 0 0 1 0 0 2 2 2 2 2 0 1 1 0 0 1 2 0 0 2 0 1 0 0 1 2 2 0 1 0 0 0 0 0 0 2 0 2 1 1 0 2 1 0 1 1 0 1 1 1 2 1 1 0 1 0 2 1 0 1 2 0 2 0 1 0 0 0 0 2 2 0 1 0 1 0 1 1 2 2 0 0 0 0 0 2 0 1 1 1 2 2 0 0 1 0 0 2 0 2 1 0 0 1 0 1 0 2 2 2 0 0 0 2 0 1 2 0 2 2 2 1 1 1 1 2 0 0 0 2 0 0 2 1 1 0 0 0 0 0 0 0 2 0 0 0 0 0 0 0 1 1 1 0 0 0 0 0 0 0 0 0 0 2 0 2 0 0 0 2 1 1 0 2 2 0 0 0 0 0 0 0 0 0 2 1 0 0 1 0 1 0 1 0 0 0 0 0 0 0 0 2 2 0 1 2 1 2 2 0 0 1 0 2 0 0 2 0 1 0 1 1 0 1 0 2 1 0 0 0 2 0 0 2 0 1 1 0 1 1 1 2 0 0 0 0 0 2 0 0 1 1 0 0 1 1 0 0 0 0 1 1 1 0 1 0 1 1 1 1 2 1 0 1 1 1 1 2 0 0 1 0 1 0 1 0 1 2 0 2 0 1 1 1 0 0 2 0 0 0 0 0 1 1 1 2 0 1 0 0 0 2 2 0 0 1 1 1 0 0 1 0 1 0 2 1 0 1 1 0 1 1 1 1 0 0 1 1 0 1 0 1 0 0 0 0 0 0 0 2 0 2 1 2 1 2 0 0 0 0 0 0 1 0 0 0 0 0 0 0 0 0 0 0 2 1 0 0 1 0 2 0 2 1 2 0 2 0 1 1 0 2 0 0 1 0 2 2 0 2 0 0 1 0 2 0 2 1 1 0 0 0 0 0 0 2 1 0 2 0 0 0 0 0 2 1 1 1 1 2 0 1 1 2 1 0 0 1 0 0 1 2 1 0 0 0 0 0 0 0 0 1 1 0 2 2 0 1 0 0 0 0 0 0 0 1 0 0 0 0 0 0 2 0 0 1 1 1 0 0 0 0 0 0 1 0 1 1 1 1 0 0 0 0 1 0 0 0 0 0 0 0 1 0 1 0 1 0 0 1 2 1 0 1 2 0 2 2 2 0 1 1 1 0 1 0 1 1 0 2 2 0 0 2 0 2 0 2 0 2 2 2 1 0 1 0 0 0 0 0 1 0 1 0 1 0 0 1 1 0 1 0 1 1 1 2 2 2 0 2 2 0 1 0 1 2 1 2 0 0 0 0 0 2 1 1 2 0 0 1 1 1 0 1 1 1 0 0 2 1 2 2 2 0 0 0 0 0 1 2 0 0 0 1 1 0 0 0 0 1 1 0 0 0 0 0 1 0 1 1 2 1 1 1 0 0 0 1 1 0 2 1 2 2 2 0 0 0 1 0 0 1 2 2 0 0 0 2 0 0 0 0 1 1 1 1 1 0 1 0 0 1 2 2 0 2 0 0 0 1 0 0 1 1 1 0 2 0 0 0 1 1 0 1 1 0 0 1 1 0 2 1 0 1 2 1 0 1 1 1 0 0 0 2 1 0 0 0 0 0 1 0 0 1 0 0 1 0 0 0 0 0 0 0 0 0 1 2 0 0 0 0 0 0 0 0 0 1 0 0
75 1 1 1 0 0 0 1 1 1 0 1 1 0 0 0 0 0 0 0 1 0 0 0 0 0 0 0 2 0 2 2 1 1 1 0 1 2 0 0 1 0 1 0 1 1 0 0 1 0 0 0 0 0 0 2 0 0 1 0 1 1 2 2 0 2 0 1 0 0 0 0 2 2 2 2 0 1 2 2 0 2 1 0 1 0 0 0 1 2 0 0 1 1 0 0 0 2 1 1 2 1 0 0 1 0 2 2 0 2 1 1 0 0 0 0 0 0 0 2 2 0 1 1 0 0 0 1 2 0 1 1 0 0 0 0 0 0 0 0 2 1 0 0 0 1 0 0 0 0 0 1 0 0 1 1 0 0 0 1 0 0 1 2 1 2 0 0 0 0 0 1 1 1 1 0 2 0 0 0 0 1 0 1 0 1 1 1 1 2 0 0 0 0 1 1 1 1 0 0 0 1 0 0 0 2 0 1 1 2 2 1 2 0 1 1 1 0 1 1 1 1 2 1 1 1 1 1 1 0 0 0 0 0 0 0 0 2 0 2 0 0 2 0 0 1 0 0 1 1 1 1 0 0 1 0 2 1 0 0 0 0 0 0 0 0 1 0 2 2 0 1 0 0 1 0 0 1 1 0 0 1 2 2 0 1 0 0 1 1 0 0 0 2 1 0 1 0 0 0 0 0 1 0 0 1 0 0 1 0 0 0 1 0 1 0 1 1 0 0 1 1 1 1 1 0 1 0 0 0 1 0 0 0 0 0 0 1 1 1 1 1 2 2 0 0 0 0 2 0 0 0 2 0 2 0 1 2 0 0 0 0 2 2 2 0 0 1 2 0 1 1 2 1 1 1 1 1 0 2 2 0 0 1 1 0 0 0 0 0 0 0 2 1 2 0 2 2 0 0 0 0 0 2 2 0 0 0 0 0 0 0 0 1 1 1 1 1 0 1 0 1 0 0 1 2 1 1 1 0 1 0 0 0 1 1 0 0 1 0 0 0 2 1 0 1 0 2 2 0 0 0 0 1 1 1 0 2 1 1 2 0 0 0 0 2 0 1 1 0 1 0 1 2 1 0 0 1 2 2 2 1 0 0 2 1 0 0 1 0 1 1 1 2 0 0 0 0 0 0 0 1 2 0 0 0 0 1 0 0 0 1 0 0 1 1 0 1 1 1 1 1 0 1 0 1 1 1 1 1 1 0 0 0 0 0 0 0 1 1 1 1 0 1 2 1 2 2 0 0 1 0 1 0 0 1 1 1 0 0 0 0 2 2 0 2 0 2 1 0 1 1 0 0 0 0 1 2 0 2 0 0 0 2 2 0 2 0 0 0 0 1 2 0 0 0 0 0 0 0 0 2 0 1 2 2 1 1 0 0 0 0 0 1 0 1 0 1 1 0 0 0 0 0 0 1 1 1 0 0 0 2 2 0 1 0 1 0 2 0 2 0 0 0 1 0 1 1 1 1 0 1 0 1 2 0 2 0 1 0 0 0 1 1 1 1 1 1 1 1 1 1 0 0 0 0 1 1 1 2 1 0 2 0 0 2 0 1 0 0 0 0 2 2 2 1 1 1 0 1 1 0 0 2 1 1 0 1 0 0 1 1 0 0 2 2 1 2 0 0 0 1 1 0 1 2 0 1 1 1 1 1 0 0 0 0 0 1 0 1 0 0 0 0 0 0 1 0 0 0 0 0 2 0 1 1 0 0 0 0 0 0 2 1 0 2 2 1 2 2 1 1 1 1 0 1 1 0 0 0 0 0 1 0 1 1 1 2 1 2 0 1 2 2 1 1 0 1 0 0 1 0 1 0 1 1 0 0 0 1 1 0 0 2 0 0 2 1 2 0 0 0 0 0 2 0 1 1 1 2 1 1 0 1 0 2 0 1 0 0 1 1 0 0 0 0 0 0 0 0 2 0 2 1 0 1 2 0 0 0 0 0 0 0 0 1 0 0 1 0 0 0 1 0 2 0 0 0 0 0 2 0 1 0 0 1 1 1 0 2 2 1 2 2 2 2 2 0 0 0 0 1 0 1 2 2 0 1 0 1 0 0 1 0 1 1 1 0 0 0 0 0 0 1 1 1 1 1 0 0 0 0 0 1 0 0 0 1 0 1 0 2 2 0 0 0 0 2 0 1 2 0 2 0 1 2 2 1 2 1 1 1 1 0 2 0 0 0 0 0 0 0 0 0 1 1 1 0 1 0 0 0 1 1 0 0 0 0 0 0 0 0 0 1 1 0 0 0 0 0 0 0
76 1 1 1 0 0 0 2 0 2 0 0 0 1 1 0 0 0 1 2 0 0 0 0 0 0 0 0 0 2 2 0 1 1 0 0 2 2 0 0 1 1 0 1 2 0 0 0 0 0 1 1 0 0 1 0 0 0 1 0 2 2 0 0 0 0 0 1 0 0 0 1 1 1 0 1 1 0 2 0 1 1 1 1 2 0 0 1 2 2 2 1 0 0 0 0 0 2 2 0 1 0 2 2 0 0 2 1 1 1 0 1 0 0 1 1 0 0 0 2 2 0 2 2 1 1 1 0 1 0 0 0 0 0 1 1 0 0 0 0 1 2 0 0 0 1 1 0 1 1 0 0 0 0 0 0 0 0 0 1 1 1 0 2 1 1 1 0 0 0 0 2 1 1 0 0 0 1 0 1 0 1 0 2 2 2 0 1 0 0 0 1 2 0 0 2 1 1 0 1 1 1 1 1 1 0 2 1 1 0 1 2 1 0 2 1 2 0 2 2 0 0 1 1 1 0 2 0 0 1 1 1 1 1 1 0 0 2 0 1 0 1 1 0 0 1 0 0 2 0 0 0 0 0 0 0 0 0 0 1 1 1 0 0 0 0 0 0 1 0 1 0 0 2 0 0 1 2 2 0 1 0 2 1 0 1 1 1 1 2 1 0 0 1 2 0 0 2 0 1 1 0 1 1 1 0 0 0 2 0 0 1 1 0 1 0 2 0 0 0 0 2 0 0 1 0 2 0 1 1 1 1 0 0 0 0 0 1 1 0 0 0 2 0 0 0 1 1 0 0 1 0 2 1 1 0 2 1 0 0 0 0 2 0 2 0 1 1 2 0 1 1 0 2 0 0 1 1 0 2 0 1 0 0 2 1 0 0 0 0 0 0 1 0 1 1 1 0 0 0 0 0 1 0 1 1 1 1 1 1 1 2 0 1 1 2 0 1 0 0 0 1 1 0 0 2 2 1 1 0 0 0 1 2 2 1 0 0 0 0 2 0 2 0 0 1 0 0 2 0 0 2 0 2 2 1 1 2 1 1 1 0 0 1 0 0 0 0 2 0 0 1 0 2 2 0 2 2 1 1 1 0 1 0 2 1 0 1 2 0 0 2 0 1 1 1 1 2 2 0 0 0 2 0 0 0 2 2 0 0 0 0 1 1 1 0 1 1 1 1 1 1 0 2 0 2 0 0 0 2 1 1 0 0 1 1 1 0 2 2 1 1 0 2 2 0 0 0 2 0 0 0 2 0 1 1 1 2 0 2 0 0 1 2 1 1 0 1 1 1 1 1 1 0 0 1 1 2 0 0 2 0 0 0 0 0 0 0 0 0 0 1 0 1 0 0 0 0 0 0 0 2 0 0 0 1 0 1 0 1 1 0 0 0 1 0 0 1 0 0 0 0 0 0 0 0 2 0 0 0 1 0 0 0 1 1 2 0 2 0 2 0 0 0 2 0 1 0 1 1 1 1 0 0 1 0 1 0 1 0 0 0 2 0 0 0 0 2 1 0 1 0 0 0 1 0 1 1 0 0 1 0 0 0 0 2 2 1 0 1 1 1 2 2 1 0 1 0 1 1 0 1 0 1 2 0 1 1 0 1 0 0 0 2 0 1 0 2 1 0 0 1 1 0 0 2 0 1 0 0 1 0 0 1 0 0 1 0 1 1 0 0 1 1 0 0 1 0 0 1 0 1 1 0 1 0 1 0 0 0 0 0 1 1 0 2 2 2 2 2 0 1 1 0 0 1 1 0 0 0 1 1 1 0 0 2 0 1 1 2 1 1 2 2 1 0 1 0 0 1 0 0 0 0 0 0 1 1 1 0 0 0 0 2 0 0 2 2 1 0 2 1 0 1 2 0 1 2 0 2 0 0 0 0 0 2 0 0 1 0 1 1 0 0 0 0 0 0 0 0 1 0 1 2 1 0 1 0 0 0 0 1 0 0 0 0 1 0 2 0 1 0 0 0 2 1 0 1 2 1 1 0 2 0 0 0 0 1 0 2 2 2 0 1 2 2 2 0 0 0 0 0 0 2 1 1 0 0 0 2 0 0 0 0 0 0 2 0 1 1 0 1 0 1 1 0 0 1 0 0 0 0 0 1 0 0 0 1 0 1 0 0 2 2 2 0 1 0 2 0 2 1 2 1 0 1 2 1 1 0 2 0 0 0 0 1 0 0 2 0 0 1 0 0 0 0 0 0 1 0 0 1 1 1 0 1 1 0 0 0 0 0 1 0 0 0 0 0 1 0 0 0
77 1 1 1 0 0 0 1 2 1 0 1 1 1 0 0 0 0 0 1 1 1 0 0 0 0 0 0 2 0 2 1 1 1 0 0 1 1 0 0 2 0 0 1 2 1 1 0 0 1 1 0 0 0 1 1 0 0 2 0 1 2 0 0 0 0 1 0 0 0 0 0 2 2 2 2 0 0 2 0 0 0 0 1 1 0 0 1 1 2 1 1 1 1 0 0 0 1 0 1 0 0 0 0 0 0 2 0 1 1 0 1 2 2 2 2 2 0 1 1 1 0 1 1 1 1 0 1 1 1 1 0 0 0 1 1 0 0 0 0 1 2 0 0 0 1 0 0 1 1 0 1 0 1 1 1 0 0 0 0 0 0 2 2 1 2 1 0 1 1 0 2 0 2 1 0 2 0 0 0 0 0 0 2 0 1 1 0 0 1 0 0 1 1 1 1 1 2 0 0 0 0 0 0 1 1 2 1 1 1 1 2 1 0 1 1 0 1 2 0 2 2 1 2 0 0 0 0 0 1 0 0 0 0 1 0 0 1 0 1 0 0 1 0 0 2 0 0 2 0 0 0 2 0 1 0 0 1 1 1 1 1 0 0 0 0 0 1 1 0 0 2 0 2 1 1 0 2 2 0 1 0 2 1 0 1 1 2 0 2 2 0 0 2 2 0 2 0 0 0 0 0 2 2 2 0 1 0 0 0 1 1 1 0 1 0 0 0 0 0 0 2 1 0 0 0 0 0 2 2 2 2 1 1 0 0 0 2 0 0 0 0 1 1 1 1 1 1 0 1 1 1 1 0 1 1 0 0 0 2 2 2 1 1 1 1 1 1 1 0 2 2 2 1 1 2 2 2 0 1 0 1 0 0 0 0 0 0 0 0 0 1 1 0 2 0 1 0 1 1 1 1 0 2 2 0 0 2 0 0 0 1 1 1 2 2 0 0 0 0 0 1 0 0 1 2 1 1 2 0 2 0 0 0 1 1 0 1 0 1 0 0 2 1 1 2 0 0 2 0 0 2 0 1 0 0 0 1 1 0 2 0 0 1 0 1 0 0 2 0 0 0 2 0 0 1 0 1 2 1 0 0 0 0 2 0 0 1 1 0 1 1 0 2 2 0 0 2 2 0 1 0 2 0 0 0 1 2 0 0 0 1 1 0 0 0 0 0 1 1 1 1 0 2 0 1 1 0 0 2 0 2 0 0 0 1 1 0 1 1 2 2 0 1 2 2 2 2 0 0 1 0 1 0 2 0 1 0 0 1 0 1 0 1 1 0 0 2 1 0 0 0 1 0 1 0 2 1 0 1 0 0 1 2 1 1 2 0 0 0 1 1 0 1 0 0 0 0 0 0 0 1 0 1 1 1 1 1 0 1 0 0 0 1 0 0 0 0 0 0 1 1 0 0 0 0 2 1 0 0 1 0 0 0 2 1 2 0 0 2 0 0 0 1 0 0 2 0 1 1 1 2 0 2 1 1 2 1 2 0 0 0 0 0 0 0 0 1 0 1 1 1 0 0 0 0 1 1 0 0 0 1 0 1 1 2 1 1 1 1 1 1 0 1 1 0 0 1 2 2 1 0 0 1 2 0 1 1 0 0 0 0 0 0 0 0 0 0 0 0 0 1 0 0 1 0 0 1 0 0 1 0 0 0 0 1 1 0 1 1 0 0 0 0 0 0 1 0 0 1 1 1 1 0 0 0 1 0 1 1 0 0 2 0 0 1 2 0 1 1 0 0 2 1 0 0 1 0 0 0 0 0 0 0 0 1 0 1 1 2 1 1 2 2 1 1 0 0 0 0 0 0 1 0 1 0 1 0 1 1 2 0 1 0 0 1 1 2 2 0 2 2 1 1 2 0 1 2 0 2 1 0 0 0 0 0 0 0 1 0 1 1 1 1 0 1 2 1 0 1 2 0 1 2 1 1 1 0 0 0 0 1 0 1 0 1 1 0 0 0 0 1 0 1 1 1 0 0 1 1 1 0 2 1 1 1 0 0 1 1 1 1 1 1 0 0 2 0 0 0 0 1 0 0 2 2 0 0 0 1 0 0 1 0 1 1 1 0 0 0 0 0 0 0 0 0 0 0 0 1 0 1 0 1 0 0 0 1 1 1 0 1 2 2 0 1 2 0 0 0 2 1 2 1 0 1 2 0 0 0 1 1 1 0 2 0 0 0 1 0 0 0 0 0 0 0 0 0 0 0 0 0 0 0 0 0 0 0 0 0 0 0 0 0 0 0 0 1 1 0 1 0
78 1 1 2 0 0 0 1 2 1 0 1 0 1 1 0 0 0 1 2 0 0 0 0 0 1 1 0 2 0 2 1 0 1 1 0 1 1 0 0 2 0 0 1 2 0 1 0 0 0 0 0 0 0 0 0 0 0 1 0 2 2 0 0 0 0 1 1 0 1 1 1 2 2 1 2 1 0 2 0 2 2 0 1 1 0 1 0 1 1 0 1 1 0 0 0 0 1 0 1 1 0 1 1 1 1 1 2 0 2 0 1 0 1 1 1 1 0 0 2 2 0 1 1 1 1 1 0 2 0 0 0 0 0 0 0 0 0 1 1 1 1 0 0 0 1 0 0 0 2 0 1 0 0 0 0 0 0 0 2 2 2 0 1 1 2 0 1 0 0 0 2 0 2 0 0 1 0 0 0 0 1 1 2 0 0 1 1 0 1 0 1 1 1 1 2 1 2 0 1 1 1 1 0 0 1 2 0 1 0 2 0 1 0 1 0 0 1 2 1 0 0 2 1 0 0 1 0 0 1 0 0 0 0 0 0 0 1 0 1 0 0 2 0 0 2 0 0 2 0 0 0 1 1 1 0 1 1 1 0 0 0 0 1 1 0 0 0 1 0 0 2 0 1 0 0 1 1 1 0 0 0 1 1 1 0 0 2 0 2 1 1 1 2 2 1 1 0 0 0 0 0 2 2 2 0 0 0 0 0 0 0 2 0 0 0 2 0 0 0 0 2 2 0 1 0 1 0 2 2 2 2 0 1 0 0 0 1 1 0 0 0 2 2 1 1 0 1 0 1 1 1 1 0 0 1 0 0 0 1 2 2 2 2 2 0 0 1 1 0 2 2 2 1 0 0 2 1 0 1 0 2 0 0 2 2 1 1 1 0 0 1 1 0 2 0 2 0 1 1 1 1 1 0 0 0 1 0 0 0 0 1 1 0 0 1 1 2 0 0 0 2 0 2 1 2 0 0 0 0 0 0 0 1 0 1 1 1 0 0 1 0 1 1 0 1 0 0 2 2 0 0 0 1 2 1 1 2 1 1 1 0 0 1 1 0 0 1 1 0 1 0 2 0 1 0 0 2 2 1 1 1 2 0 1 2 0 1 1 0 1 0 0 2 1 0 0 2 2 1 0 0 2 0 0 1 2 2 0 0 0 0 2 1 0 0 1 0 0 1 1 1 0 2 1 2 0 0 0 2 0 0 1 0 0 0 1 1 1 0 0 1 0 0 1 1 2 0 2 0 0 1 1 1 1 1 0 1 1 1 0 0 0 0 0 0 0 1 1 0 0 0 1 0 0 1 1 1 0 2 0 0 1 1 0 1 1 0 0 0 0 0 0 0 1 0 0 0 0 0 0 2 0 1 1 2 1 1 0 2 0 0 1 1 1 1 0 1 1 0 0 0 0 2 0 0 0 1 0 0 1 0 0 0 2 0 1 0 2 0 2 0 0 1 1 0 1 0 0 0 2 2 0 1 0 1 2 1 1 1 1 0 2 1 1 1 1 2 0 0 1 0 0 0 1 1 2 2 1 1 2 0 0 0 0 2 2 0 1 2 0 0 0 0 0 0 0 1 0 0 0 1 0 0 0 0 2 1 1 0 2 2 0 1 2 1 0 0 1 0 0 0 1 1 0 2 1 0 0 0 1 0 0 0 0 0 1 0 1 1 0 0 0 0 0 0 0 1 0 1 0 0 1 0 0 0 0 0 1 0 0 0 1 0 0 0 1 1 1 1 0 0 2 0 0 1 0 1 0 1 1 1 0 1 1 1 1 2 0 2 0 2 2 1 0 0 0 1 0 0 1 0 0 0 0 0 1 0 1 1 2 0 1 0 1 0 1 2 2 0 1 1 0 0 2 0 0 2 1 2 0 0 1 0 0 1 1 0 0 1 0 0 1 0 0 0 1 0 0 0 2 0 1 2 2 0 0 1 1 1 0 1 0 1 1 0 0 0 0 0 0 0 1 0 2 0 0 1 2 0 0 1 2 0 0 0 0 0 1 2 1 2 2 1 2 2 2 0 0 1 0 1 0 2 1 1 1 0 0 1 1 0 1 0 1 1 0 2 2 0 0 2 0 2 0 1 0 0 0 2 0 0 0 1 0 0 0 2 0 0 0 1 2 2 1 1 2 0 1 1 2 1 2 1 1 0 2 0 0 0 2 0 0 0 1 0 1 0 2 0 0 1 0 0 0 2 0 0 2 0 0 2 0 0 0 0 0 0 0 1 0 0 0 0 0 1 0 0 0 0 1 1
79 0 1 2 0 0 0 1 1 1 0 0 0 0 0 0 1 1 1 1 0 0 0 0 0 0 0 0 1 0 1 2 1 1 1 0 2 1 0 0 0 0 0 0 1 0 0 0 0 0 0 0 0 0 1 0 0 0 1 1 1 1 1 1 0 0 0 1 0 0 0 0 2 2 2 2 0 0 2 1 0 2 0 0 0 0 0 1 2 2 0 1 0 0 1 0 1 1 0 0 2 0 0 0 1 1 1 1 1 1 0 1 1 2 2 2 2 0 2 0 0 0 2 2 1 1 1 1 2 1 0 1 0 0 0 0 0 0 0 0 0 2 0 0 0 0 0 0 0 0 0 0 0 0 0 0 1 2 0 0 0 0 1 2 1 2 0 0 0 1 0 1 1 1 0 0 2 1 0 2 0 1 0 1 0 1 1 1 1 2 0 0 0 1 1 1 1 1 0 1 1 2 1 1 1 0 2 1 1 0 1 1 1 0 1 1 2 0 2 1 1 1 2 1 1 0 1 0 0 1 0 1 0 0 2 1 1 2 0 2 0 0 2 1 0 1 0 0 2 0 0 1 0 0 0 0 0 1 0 0 0 0 0 0 1 0 1 0 0 0 0 2 1 2 0 0 0 1 1 0 1 0 2 1 1 0 0 2 0 2 0 1 0 2 2 0 1 1 1 0 1 0 2 2 2 0 0 1 2 0 0 2 2 0 2 1 1 0 1 0 1 1 1 0 2 0 2 0 0 0 1 0 0 0 0 0 0 1 1 1 2 1 1 1 0 0 1 0 0 1 1 1 0 0 0 2 0 1 0 1 1 1 2 1 2 0 0 2 2 0 2 2 1 2 1 2 2 0 1 2 1 0 0 0 0 0 0 0 0 0 0 1 1 1 2 1 1 0 1 1 1 1 1 1 2 1 1 0 0 0 0 0 0 0 0 2 0 1 0 1 0 1 0 1 2 2 1 0 1 0 0 0 0 0 0 0 0 1 0 0 1 0 1 2 0 2 0 1 1 1 0 1 0 1 0 0 0 2 0 2 0 2 0 1 0 1 0 1 2 0 2 0 0 2 1 0 1 2 2 1 2 0 0 0 2 1 0 0 1 0 1 1 1 1 1 0 0 1 1 1 0 1 1 1 1 1 2 1 0 0 0 0 1 0 1 0 0 0 0 0 0 2 0 2 0 2 0 1 1 1 1 0 1 1 1 0 0 0 0 1 2 0 0 1 1 2 1 1 1 0 1 0 0 0 1 1 1 1 1 1 0 0 0 0 0 0 0 0 0 1 0 1 1 0 0 1 1 2 0 2 1 0 1 1 0 1 1 0 0 0 1 1 1 1 0 0 0 0 0 0 0 2 0 2 2 2 2 2 0 2 1 0 1 1 0 1 0 1 1 0 0 0 0 1 0 0 1 1 0 0 1 0 1 0 1 1 1 0 2 0 2 1 0 0 1 0 2 0 1 1 1 1 1 2 0 1 2 0 2 0 0 0 0 1 1 0 0 2 1 0 0 1 0 0 1 0 0 1 0 0 2 0 0 1 1 2 1 0 1 1 0 0 0 1 0 0 0 1 2 2 0 2 0 0 1 0 1 1 0 1 1 1 0 1 0 0 0 1 1 0 0 0 0 0 1 2 0 2 1 1 2 0 0 0 0 0 1 1 0 2 1 1 0 0 0 1 1 0 0 0 0 0 0 0 0 1 1 0 2 0 0 2 2 2 2 0 2 1 1 1 0 0 2 0 0 0 0 0 0 0 1 1 2 0 0 1 0 2 0 2 0 2 2 2 1 1 0 0 0 0 0 0 1 0 1 1 0 0 1 1 2 0 2 0 1 0 0 1 2 1 1 2 1 0 2 0 0 1 0 2 0 0 1 0 0 0 0 1 1 0 0 1 1 0 1 0 1 1 1 0 1 0 1 1 1 0 1 0 0 0 0 2 0 0 0 0 0 0 2 0 0 0 0 1 1 1 0 1 2 2 2 0 2 0 0 0 0 0 1 1 1 2 2 1 1 1 2 0 0 0 0 1 1 1 2 2 0 0 0 1 1 0 1 0 2 2 0 1 2 1 0 2 0 1 1 1 1 1 0 1 0 0 0 2 0 0 0 2 0 0 0 1 2 1 0 0 1 0 1 1 2 1 1 0 2 1 2 1 1 1 0 2 0 0 1 1 1 0 2 0 0 0 0 0 1 0 0 0 1 0 0 2 0 0 0 0 1 0 1 2 0 0 0 1 0 0 0 0 0 0 0 0
80 0 0 2 0 0 0 1 1 1 0 0 1 2 1 0 0 0 1 2 0 0 0 0 0 1 1 0 2 1 1 1 0 1 1 0 1 2 1 1 1 0 0 0 1 1 0 0 1 0 0 0 0 0 1 0 0 0 1 0 2 2 0 0 1 0 1 1 0 0 0 0 2 2 1 2 1 0 1 0 0 2 0 1 1 0 1 0 2 2 0 1 0 0 1 0 0 1 0 0 2 0 1 1 1 1 1 2 0 2 0 1 1 1 1 1 1 1 0 2 2 1 2 2 1 1 1 0 2 0 0 0 1 0 1 0 0 0 1 0 0 2 0 0 0 0 0 0 0 1 0 1 1 1 0 0 1 1 0 0 0 0 0 2 0 2 0 0 0 1 0 0 1 1 0 0 2 1 0 1 0 2 0 2 1 1 2 2 1 1 0 0 0 2 2 2 2 1 0 0 0 0 0 0 1 0 2 1 1 0 2 1 0 0 1 1 1 1 1 0 0 1 2 2 0 0 1 0 0 1 1 0 1 1 1 1 0 2 0 2 0 0 2 0 1 2 1 0 2 0 0 0 1 1 0 0 1 2 1 2 1 2 0 0 0 0 0 0 1 0 0 1 1 2 0 1 0 2 2 0 1 0 2 2 0 2 0 2 0 2 0 1 1 1 2 1 0 2 1 0 0 0 2 0 0 0 1 1 2 0 0 1 1 1 2 1 1 0 0 0 1 1 1 0 0 0 1 0 1 1 2 0 0 0 0 0 0 1 1 0 1 0 2 1 0 0 0 0 1 2 1 0 2 2 0 0 2 0 0 1 2 2 2 0 2 0 0 1 2 0 1 1 2 2 0 1 1 1 1 2 1 2 0 0 2 1 1 0 0 1 1 2 0 0 1 1 0 1 0 0 0 1 1 1 1 0 0 1 0 0 0 0 0 0 0 2 0 0 0 0 0 1 1 0 1 1 1 0 1 0 2 0 0 1 0 0 1 0 0 0 2 0 1 0 1 1 0 0 2 0 0 2 0 1 1 1 0 2 1 0 1 0 1 1 0 1 0 0 2 0 0 0 2 1 1 1 0 1 2 1 1 0 2 0 0 2 0 0 2 2 0 0 0 1 0 0 0 1 1 0 0 1 2 0 0 0 2 1 0 0 0 0 1 0 1 0 0 0 1 1 1 1 1 2 2 2 0 0 0 2 1 0 0 0 0 1 0 0 2 2 1 2 1 0 1 1 1 0 1 1 0 1 2 0 1 0 1 1 1 0 1 1 0 2 1 0 1 0 0 0 0 0 1 0 1 0 1 2 0 0 0 0 1 1 0 1 0 1 0 0 1 1 0 1 0 0 0 0 0 0 0 2 0 1 0 1 0 2 0 2 1 0 1 2 0 2 0 1 0 1 1 1 0 0 0 1 1 1 0 0 1 0 0 0 2 0 2 0 0 2 0 0 0 1 1 0 1 0 1 1 0 2 1 1 2 0 1 1 1 0 0 0 0 1 1 1 0 2 0 0 0 0 0 1 1 0 0 2 1 1 2 0 0 1 1 1 0 1 0 1 1 1 1 2 0 0 0 0 0 0 0 0 0 2 2 0 2 2 0 0 0 0 0 0 0 1 0 1 0 0 0 0 0 1 0 2 1 0 0 1 1 0 0 0 0 0 0 1 0 1 1 1 0 0 0 0 1 0 0 0 0 0 0 0 0 1 0 0 0 0 0 0 2 1 1 0 2 0 2 2 2 0 2 0 2 0 1 0 1 1 0 1 1 1 0 1 0 2 1 2 0 1 2 2 1 0 0 1 0 1 2 0 2 0 2 1 0 1 1 1 1 0 2 0 0 0 1 1 2 0 1 2 0 0 2 0 0 2 1 2 0 0 1 1 1 0 0 0 0 0 0 0 0 0 0 0 0 0 0 0 2 0 0 2 2 0 0 0 0 0 0 2 0 0 0 1 1 0 0 0 0 0 0 1 1 1 0 0 1 1 1 0 2 0 0 0 0 0 0 2 2 2 0 2 2 2 2 0 0 0 0 2 1 1 2 2 0 2 1 0 1 1 0 1 2 1 2 1 2 1 0 2 0 2 1 1 0 1 0 0 1 0 0 2 0 0 0 0 1 1 0 0 2 2 1 0 0 1 1 1 1 0 2 0 0 0 0 0 0 0 1 0 0 0 1 0 1 0 2 1 0 1 0 0 0 1 0 1 2 1 1 2 1 1 0 0 0 0 0 2 0 0 0 0 0 0 0 0 0 0 0 1
81 0 0 2 0 0 0 2 0 2 0 0 0 1 1 0 0 0 0 1 0 0 0 0 0 0 0 0 1 1 1 1 1 1 0 0 1 1 0 0 2 0 0 0 0 0 0 1 0 0 0 0 0 0 1 1 0 0 1 2 0 1 0 0 0 1 0 0 0 0 0 0 2 2 1 2 1 0 2 0 0 2 0 1 1 2 0 1 1 2 0 1 0 0 0 0 0 1 0 1 1 0 1 1 0 0 2 2 0 2 0 2 0 0 0 0 0 0 1 1 1 0 1 1 1 1 1 1 2 0 0 1 1 0 1 0 0 0 0 0 0 2 0 0 0 0 0 0 0 0 0 0 0 0 0 0 0 0 0 0 0 0 0 1 2 2 1 0 0 1 0 0 0 2 0 0 1 1 0 1 0 2 1 2 0 0 1 1 1 2 0 0 1 0 1 1 2 2 0 0 0 0 0 1 1 1 1 0 1 0 1 1 0 0 1 0 1 0 0 0 2 2 1 1 0 0 0 0 0 0 0 0 0 0 1 0 0 1 1 1 0 0 2 0 0 2 0 0 2 0 0 0 0 0 0 0 0 2 0 2 0 2 0 0 0 0 0 0 1 1 0 2 0 1 0 0 0 1 1 0 2 0 1 1 0 1 0 1 0 1 1 0 0 1 1 0 0 0 0 0 1 0 2 1 1 0 0 1 2 0 0 2 2 0 2 0 0 0 1 0 1 2 1 0 1 0 1 0 0 1 2 2 0 0 0 0 0 1 1 0 0 0 1 1 0 0 1 1 1 2 0 1 1 1 1 0 2 1 0 0 0 1 0 0 0 0 2 2 2 0 2 2 0 2 1 0 0 1 0 1 0 0 1 1 1 1 0 0 0 0 0 1 0 0 1 1 0 1 0 0 0 0 0 1 1 0 1 1 0 0 0 0 0 1 1 1 1 0 1 0 0 0 0 0 1 2 1 2 1 0 1 1 1 1 1 1 0 2 0 1 2 0 2 0 0 2 0 0 1 0 1 1 0 2 2 1 1 2 1 1 2 0 1 0 1 1 0 1 2 1 1 1 1 1 1 0 1 2 1 1 2 1 1 1 2 0 0 1 2 0 0 2 0 2 0 0 0 1 1 1 1 0 0 2 0 0 0 1 0 1 0 0 1 1 0 0 2 1 1 1 1 1 0 2 1 2 0 0 0 2 0 2 2 1 1 0 1 0 1 1 1 1 0 1 2 2 2 1 1 0 0 0 1 0 1 1 1 1 0 1 0 0 0 1 0 0 1 2 1 0 0 0 1 0 0 1 1 1 0 2 1 0 1 1 1 1 0 0 0 0 1 1 2 0 1 0 0 0 0 1 0 1 1 1 1 2 1 0 0 1 0 0 1 1 1 1 1 2 2 0 0 0 0 0 0 1 1 1 0 0 1 0 1 0 0 0 2 0 1 1 1 0 0 0 0 0 2 0 0 0 1 1 0 0 2 0 1 0 1 0 0 0 1 1 1 0 0 2 1 0 1 1 0 0 0 1 2 1 0 0 2 0 0 1 1 1 0 1 0 0 0 0 2 2 1 0 0 0 2 2 0 0 0 1 1 0 2 2 0 0 0 0 0 0 0 1 0 1 0 0 1 0 0 0 1 2 0 1 1 0 0 0 0 0 0 0 2 0 1 1 1 1 1 1 0 0 1 1 0 0 1 1 0 0 1 0 0 0 1 1 0 0 2 1 0 0 2 1 2 2 1 2 2 0 0 0 1 0 1 1 0 1 1 1 1 1 1 2 0 2 0 2 2 1 0 0 1 0 0 1 0 0 0 0 0 0 2 0 1 1 2 0 2 0 2 0 2 2 2 1 1 2 2 0 2 0 0 1 1 2 0 0 1 0 0 0 0 0 0 0 0 0 0 0 0 0 0 0 0 0 2 0 0 2 2 0 1 0 1 1 0 2 0 0 0 1 1 0 1 0 0 0 0 0 1 1 1 1 2 1 1 0 2 0 0 0 0 0 1 2 2 2 2 1 1 1 2 0 0 1 0 1 0 2 0 0 0 1 0 2 0 0 0 0 1 0 2 0 2 2 0 2 0 0 0 0 1 2 1 0 0 1 0 0 0 1 1 2 0 0 0 1 2 1 0 0 2 0 1 1 1 0 2 0 0 0 0 0 1 1 1 1 0 0 1 1 0 1 2 0 1 0 0 0 0 0 0 1 0 0 0 0 0 1 0 1 2 0 0 2 2 0 0 0 0 0 0 0 0 0 1 0
82 1 1 2 0 0 0 2 1 2 0 0 1 2 1 0 0 0 0 1 0 0 0 0 0 0 0 0 2 1 1 2 1 1 0 0 1 2 0 0 0 0 0 1 2 1 1 0 0 0 0 0 0 0 0 1 0 0 0 0 2 2 2 2 0 1 0 2 0 0 0 2 2 2 0 2 2 0 1 0 0 2 0 0 0 0 0 1 2 2 0 1 0 0 0 0 0 1 0 1 0 0 2 1 0 0 2 1 1 1 0 1 1 1 1 1 1 0 0 2 2 0 1 1 2 1 1 1 2 1 1 0 2 0 0 0 2 0 0 0 0 2 1 0 0 1 0 0 0 1 0 1 0 1 0 0 0 0 2 1 0 0 1 1 1 1 0 0 0 2 1 0 1 1 0 0 2 2 0 2 0 2 1 2 1 1 1 2 0 0 2 2 1 1 2 1 2 2 0 2 2 2 0 0 0 2 0 1 1 0 1 1 0 1 1 0 1 0 0 0 0 0 2 2 0 0 0 0 0 1 0 0 0 0 0 0 0 2 0 2 0 0 2 1 0 2 0 0 1 0 0 0 0 0 0 0 0 1 0 0 0 0 0 0 1 0 0 0 0 0 1 2 0 2 0 0 0 2 2 0 1 1 2 2 0 1 0 0 1 1 1 1 0 2 2 0 0 1 0 1 0 0 2 1 1 1 0 0 0 0 0 0 2 0 2 2 2 1 1 0 1 2 0 0 0 0 0 0 0 0 0 0 0 0 0 0 0 0 2 2 1 2 1 2 0 1 1 0 0 1 0 1 1 2 0 0 1 0 0 2 2 2 0 0 0 0 0 1 2 0 1 1 0 2 0 0 1 1 0 1 1 1 0 0 1 0 0 0 0 1 1 1 1 0 2 0 2 0 0 0 0 0 0 2 2 0 0 0 0 0 0 0 0 2 2 2 0 0 0 1 1 0 0 0 1 2 1 0 0 0 0 1 1 2 1 0 0 0 1 0 1 0 0 2 0 2 0 1 2 0 0 2 0 1 1 1 0 2 1 1 0 0 1 1 1 0 0 1 2 0 1 0 1 2 0 0 0 2 2 2 2 1 1 0 1 2 0 2 2 0 0 2 0 2 1 1 1 2 2 0 0 0 2 0 0 0 2 2 0 0 0 1 2 0 1 1 0 0 0 2 2 0 0 1 0 2 1 1 1 1 1 1 2 1 2 1 1 1 1 0 0 1 0 0 1 1 2 1 1 0 1 1 1 0 1 1 2 0 1 0 1 0 0 2 1 1 0 2 2 0 0 0 1 0 0 2 2 0 0 2 0 0 0 0 1 0 0 0 1 1 0 2 1 0 1 0 0 0 0 0 0 2 0 1 1 2 0 1 0 1 1 0 0 0 1 0 0 1 1 0 0 0 0 1 0 0 1 0 0 0 2 0 0 0 2 0 2 0 2 0 2 1 0 0 1 0 1 0 1 1 1 2 0 0 2 0 2 0 0 0 0 0 1 1 1 0 0 1 1 0 2 0 0 0 1 0 2 0 1 1 0 1 1 1 1 2 0 1 0 0 0 0 0 1 0 0 0 0 1 1 0 1 0 1 1 1 1 1 0 0 2 2 0 0 1 1 0 1 1 0 0 0 0 0 2 2 0 0 0 0 0 0 0 0 0 1 0 0 1 1 0 0 0 0 1 0 0 0 0 0 1 1 2 0 2 1 1 0 0 0 0 0 1 0 0 0 1 0 2 2 0 0 2 0 1 0 0 0 0 0 0 1 0 0 0 1 0 1 1 2 1 1 2 1 0 1 0 0 1 0 1 0 0 0 0 0 0 0 0 0 0 0 1 1 1 0 2 2 1 0 1 1 1 1 2 0 1 1 1 2 0 0 0 1 0 0 1 0 0 0 0 0 0 0 0 0 0 2 0 0 1 0 2 2 1 1 1 0 0 0 0 2 0 0 0 0 0 0 2 0 2 0 1 0 2 1 0 1 2 2 2 0 2 0 0 0 0 0 1 1 1 2 2 1 2 2 2 0 0 0 0 0 0 1 2 2 0 1 0 1 1 0 1 0 1 1 1 1 0 0 0 1 0 2 0 0 1 1 0 1 0 0 1 2 0 0 0 0 0 0 0 2 1 1 0 1 1 1 1 0 2 0 2 0 1 0 0 0 0 2 0 2 0 0 1 0 2 0 2 1 0 2 0 1 0 0 0 1 2 0 0 1 0 0 0 1 1 0 0 2 2 0 0 0 0 0 0 0 0 0 0 2
83 0 1 2 0 1 1 1 1 1 0 0 0 1 1 0 0 0 1 1 1 1 0 0 0 0 0 0 2 2 1 1 0 1 1 1 2 1 0 0 2 0 1 0 1 1 1 0 0 0 0 0 1 1 1 0 0 0 0 0 2 2 0 0 0 0 0 1 0 0 0 1 2 2 1 2 1 0 2 0 1 2 0 2 2 0 0 1 2 2 0 1 0 0 0 0 0 2 2 0 1 0 1 1 1 1 2 0 2 0 0 2 0 2 2 2 1 0 0 2 2 0 2 2 1 1 1 0 0 0 1 0 0 0 0 0 0 0 0 0 1 1 0 0 0 0 0 0 0 1 0 0 0 0 0 0 0 0 0 0 0 0 0 2 0 2 0 1 0 1 1 0 0 2 0 0 1 1 0 1 1 2 0 2 0 1 1 1 0 0 0 1 0 1 1 1 1 2 0 0 0 0 0 0 1 1 1 0 1 0 0 2 1 0 1 0 0 0 2 0 2 2 0 1 1 0 2 0 0 1 1 0 0 0 2 0 0 1 0 0 0 0 1 0 0 2 0 0 1 1 1 1 0 0 0 0 0 1 0 0 0 0 0 0 1 0 0 1 1 0 0 2 0 1 0 0 0 1 1 0 0 0 1 2 0 1 0 1 1 2 1 1 2 2 2 2 0 0 0 0 0 0 1 1 1 0 0 0 2 0 0 1 2 0 1 0 1 0 0 0 0 2 0 0 0 0 0 0 1 1 1 1 0 0 0 0 0 0 2 0 1 1 2 2 1 1 0 0 0 1 1 1 1 0 0 1 1 0 0 1 1 1 0 0 0 1 1 2 2 0 2 1 2 1 0 0 1 1 1 2 1 1 0 0 1 0 0 0 0 1 1 1 1 0 2 0 1 0 0 0 0 0 1 0 0 0 1 0 0 0 0 0 1 0 1 2 0 1 0 0 0 2 0 1 1 2 2 0 1 0 0 0 0 1 2 2 0 0 0 0 2 0 1 1 1 2 1 0 1 1 0 0 0 2 1 1 0 2 1 1 1 0 0 1 0 1 0 0 2 0 1 0 0 2 1 0 1 1 2 1 0 0 1 0 2 2 0 1 2 1 1 2 1 1 1 1 1 2 2 0 1 0 2 0 0 0 2 0 0 0 1 0 0 0 1 1 0 0 1 1 1 1 0 2 1 2 0 1 0 2 0 1 1 1 1 0 2 0 1 2 1 2 1 1 2 1 1 1 1 0 0 0 0 0 1 1 0 1 1 0 0 0 0 1 0 0 1 1 0 2 0 1 0 0 0 0 2 2 0 1 0 0 0 1 1 0 1 0 0 0 1 1 0 2 0 0 0 0 0 0 0 2 0 1 1 1 1 1 0 1 0 0 0 0 2 0 1 0 0 0 0 0 0 1 0 0 0 1 0 0 2 0 0 1 1 0 1 0 2 0 1 1 0 1 2 0 0 0 1 1 0 2 0 1 2 0 2 0 1 1 0 0 1 2 2 1 1 1 1 1 0 2 0 0 0 1 1 0 0 1 0 0 0 0 0 2 2 0 0 1 0 0 1 1 0 0 0 0 1 1 0 0 0 1 1 0 1 2 0 0 0 0 0 0 0 1 0 2 1 0 0 0 0 0 1 2 0 1 1 1 0 0 0 0 0 1 1 0 2 2 0 0 0 0 0 0 0 1 0 0 1 1 1 0 1 1 1 0 2 0 2 1 1 2 1 1 2 2 0 0 0 1 2 0 0 0 1 0 1 1 1 2 0 0 0 1 0 1 1 2 1 1 2 2 0 0 0 1 0 0 1 0 1 0 1 1 1 0 0 1 2 1 1 0 1 0 1 1 1 1 1 1 0 0 2 0 0 2 1 2 0 0 1 0 0 0 0 0 1 0 0 0 1 0 0 0 1 0 0 0 2 0 1 2 1 0 1 1 0 0 0 2 0 0 0 1 0 1 1 0 0 0 1 0 1 0 0 1 1 2 2 0 1 0 0 0 0 0 0 1 1 2 0 1 1 1 1 0 0 0 0 2 0 2 0 0 1 2 0 2 0 0 1 0 1 0 2 1 2 1 0 2 1 2 1 1 1 1 0 0 0 0 1 1 2 1 0 1 0 0 1 0 1 2 0 0 0 0 1 0 1 0 2 0 1 0 1 1 1 1 0 1 0 0 2 0 0 0 1 0 0 1 1 0 0 0 0 0 0 0 0 0 1 1 0 1 1 0 0 0 0 0 0 0 0 0 0 1 1 0 0 1
84 1 2 1 0 0 0 1 1 1 1 0 0 0 0 0 0 0 0 0 1 0 1 1 1 1 1 0 1 1 2 1 0 1 1 1 1 2 0 0 0 0 0 0 1 0 0 0 1 0 0 0 0 1 1 0 0 0 0 1 0 1 0 0 1 1 1 2 0 0 0 0 2 2 1 2 1 0 2 1 1 2 0 2 2 0 0 2 2 2 2 2 0 0 0 0 0 1 0 1 0 0 1 1 1 1 2 1 1 1 0 1 0 1 1 1 2 0 0 1 1 0 2 2 1 1 1 0 1 0 1 1 1 0 0 0 1 0 1 1 1 1 0 0 0 0 0 0 0 1 0 2 0 0 0 0 0 2 0 1 1 1 0 2 2 2 0 0 1 2 0 0 0 2 0 0 2 0 0 0 0 0 0 2 1 2 1 1 0 1 0 1 0 2 2 2 1 1 0 0 0 1 0 0 0 2 1 0 2 0 1 1 1 0 1 1 0 0 1 1 1 1 1 2 0 0 2 0 1 1 0 0 0 0 2 0 1 2 0 1 0 0 2 0 0 1 0 0 2 1 1 0 0 0 0 0 0 2 0 0 0 0 0 0 1 0 1 0 1 0 0 1 1 1 0 0 0 1 1 0 0 1 2 2 0 1 0 1 0 2 1 1 0 2 2 0 2 1 0 1 2 0 2 1 1 0 1 1 2 0 0 2 2 0 2 1 2 1 0 0 0 1 2 0 1 0 1 0 1 1 2 1 0 1 0 0 0 0 2 0 1 1 1 1 1 1 1 0 1 1 1 0 0 0 0 2 0 0 0 1 1 1 1 0 1 0 0 1 2 0 2 2 1 1 1 0 2 1 0 1 0 0 0 0 2 0 1 0 0 0 0 0 2 0 2 0 0 1 0 0 0 0 1 1 1 0 0 0 1 0 0 0 0 0 0 2 0 2 0 0 0 2 0 0 1 2 1 0 1 0 0 0 0 1 1 0 0 1 0 1 2 0 1 1 1 1 0 0 1 0 0 1 0 2 2 2 0 1 1 0 1 0 0 1 0 1 1 1 2 0 1 0 2 2 1 0 1 1 1 0 0 0 1 0 1 2 0 1 1 0 1 1 2 2 2 1 1 2 2 0 1 0 0 2 0 0 1 1 0 1 0 0 1 0 0 1 0 1 1 1 1 1 1 1 1 1 1 1 1 2 0 0 2 1 1 1 1 0 0 0 0 0 0 1 1 1 1 0 2 0 0 1 0 0 1 1 1 2 0 0 0 1 0 2 0 0 2 1 0 1 1 1 0 0 0 0 0 1 0 2 0 0 0 0 0 0 0 0 0 0 0 1 2 0 2 0 2 0 0 2 0 0 1 1 1 1 1 0 0 0 1 0 0 0 0 0 2 1 1 0 0 0 0 0 0 0 2 1 0 0 0 1 0 0 1 0 2 0 2 0 0 1 0 0 2 0 0 0 0 0 1 2 0 2 2 0 0 1 2 0 0 0 1 1 1 0 0 2 0 1 0 1 0 0 0 0 0 0 1 1 1 1 1 0 0 1 0 1 0 1 0 0 1 1 0 1 1 0 1 2 0 2 0 0 0 0 2 2 0 0 0 0 0 0 0 0 0 1 0 0 0 0 1 0 1 2 0 0 0 0 0 0 0 0 0 0 0 1 1 2 1 1 0 0 0 0 0 0 0 0 0 0 0 0 1 0 0 0 1 0 0 0 1 1 1 0 1 1 1 1 0 0 1 0 0 1 2 1 0 1 0 0 1 0 0 1 0 2 0 2 0 2 2 1 0 0 0 1 0 0 1 0 0 0 0 0 0 1 2 0 1 0 1 1 1 0 2 2 2 0 1 1 1 0 1 0 0 1 1 2 1 1 1 1 0 1 0 1 1 1 1 2 0 0 0 0 0 0 0 0 2 0 0 2 2 0 0 1 1 1 0 1 0 0 0 0 0 0 1 0 1 0 1 1 1 0 0 1 1 1 2 0 2 0 0 1 1 0 2 1 0 2 0 1 1 0 2 0 0 1 0 1 0 1 2 2 0 1 1 1 0 0 0 0 1 0 1 1 2 2 0 2 1 1 0 0 0 1 1 1 1 0 1 2 1 1 1 1 0 1 0 1 1 2 1 0 1 1 1 0 2 0 2 0 1 0 1 0 0 0 2 0 0 0 1 1 0 0 0 0 0 0 0 0 1 2 0 0 2 0 0 2 2 2 0 0 0 0 0 1 0 0 1 0 0 0 0 1 1 1 1 0
85 0 2 1 0 0 0 2 0 2 0 0 0 0 0 0 0 0 0 1 1 0 0 0 0 0 0 0 2 1 2 2 1 1 2 1 2 1 0 0 1 0 0 2 2 2 0 0 0 0 0 0 1 0 0 1 0 0 1 2 0 2 1 1 0 0 1 0 0 0 0 0 2 2 1 2 1 0 1 0 0 2 0 2 2 0 0 0 1 2 0 1 1 0 0 0 0 0 0 0 2 0 1 1 1 1 2 1 0 2 1 0 1 1 1 1 1 0 2 0 0 0 1 1 1 1 1 0 1 0 1 0 0 0 0 0 0 0 0 0 2 1 0 0 0 0 0 0 0 0 0 0 0 1 0 0 1 0 0 1 0 0 0 2 0 1 0 0 0 2 2 0 2 0 0 0 0 0 0 0 0 1 0 2 0 2 2 1 0 1 0 1 1 0 1 1 1 2 0 1 1 1 0 0 1 2 0 1 1 0 1 1 1 0 0 0 1 1 1 0 1 1 2 2 0 0 0 0 0 1 1 0 1 1 1 0 0 1 0 1 0 1 2 0 0 2 0 0 1 0 0 0 0 0 1 0 0 2 1 1 1 1 0 0 1 0 0 1 2 0 0 2 1 2 0 0 0 1 1 0 0 0 2 2 0 1 0 1 0 2 2 1 1 2 2 2 0 1 1 0 1 0 0 0 0 0 0 0 1 0 0 1 2 0 2 0 2 0 0 0 0 2 2 1 0 0 0 0 1 1 1 1 0 0 0 0 0 0 2 0 0 0 2 1 1 1 0 0 1 1 1 0 2 1 1 0 0 2 0 1 1 1 2 2 2 1 0 0 1 0 1 1 0 2 1 0 1 0 0 2 0 1 0 0 1 1 0 0 0 0 0 1 0 0 2 0 0 0 0 0 0 0 1 0 0 0 1 1 0 0 0 1 0 1 1 2 0 0 0 0 1 2 2 0 0 2 2 0 0 0 0 0 1 1 1 0 1 2 0 1 1 0 1 1 1 1 0 1 2 0 0 2 0 0 0 0 0 2 2 1 1 0 1 0 1 1 0 0 2 0 0 0 2 2 1 0 0 2 1 1 1 0 1 0 1 2 0 1 2 0 0 2 0 2 0 0 0 1 1 0 1 1 1 1 1 2 2 1 0 1 0 0 0 0 0 1 1 0 2 2 2 0 0 1 0 0 1 0 0 2 0 1 0 0 0 1 0 0 1 2 0 0 0 1 1 1 1 0 2 0 0 0 1 1 1 1 0 1 1 0 1 0 0 2 0 0 1 1 0 1 0 0 0 0 0 0 0 2 0 2 0 0 0 0 1 0 1 0 0 0 1 0 0 1 1 0 1 1 1 0 0 2 0 1 1 1 1 1 0 2 2 0 0 1 1 2 0 1 0 0 0 0 0 1 0 1 0 0 0 0 1 0 0 0 2 0 2 0 2 0 1 1 0 1 1 0 1 0 1 0 2 2 0 2 1 0 1 0 1 0 0 0 0 1 1 1 1 1 0 1 0 1 0 0 1 0 0 1 0 0 1 2 1 0 0 2 1 1 0 1 1 1 0 1 1 0 0 1 1 2 1 1 0 1 1 0 1 2 0 0 0 0 0 0 0 1 0 1 1 0 0 1 0 0 0 2 0 1 1 1 0 0 1 0 0 2 2 1 1 2 1 1 0 0 0 0 0 0 0 1 1 1 0 0 0 1 0 0 1 0 0 0 2 0 0 1 2 2 0 0 0 1 0 1 0 0 0 0 2 2 0 2 1 0 0 1 0 2 0 2 0 2 2 2 1 0 0 0 0 1 1 0 0 0 1 0 1 0 0 1 1 0 1 0 2 0 2 1 2 1 0 2 2 1 1 0 1 1 0 2 0 0 1 0 0 0 0 2 0 0 0 0 0 0 0 0 0 1 0 1 2 0 1 2 1 0 1 1 0 0 0 2 0 1 0 0 0 0 2 0 0 0 0 1 2 1 0 1 2 2 2 0 1 0 0 1 1 1 0 2 2 0 0 1 2 1 1 0 0 0 0 2 0 2 0 0 0 0 0 1 0 0 1 0 2 1 1 1 2 1 0 2 0 1 2 2 1 1 0 1 0 0 0 2 0 1 0 1 0 0 0 1 2 1 0 1 1 1 1 1 2 0 1 0 1 0 1 0 1 1 0 1 0 0 2 1 1 0 1 0 1 0 0 0 0 0 0 0 0 1 1 0 1 1 0 1 2 0 0 1 0 0 0 1 1 0 0 0 1 0 1 1
86 0 0 2 0 0 0 1 1 1 0 1 0 0 0 0 0 0 0 1 1 1 0 1 1 1 2 0 1 0 1 1 1 1 1 0 1 2 0 0 0 0 0 0 2 0 2 0 0 0 0 0 0 0 1 0 0 0 0 1 0 0 2 2 0 1 0 1 0 0 0 0 1 1 1 1 0 0 2 0 1 2 0 2 2 0 1 1 2 2 0 2 0 0 1 1 1 1 0 2 2 1 0 0 1 1 2 1 1 1 0 2 0 1 1 1 0 0 1 2 2 0 1 1 2 2 2 0 2 0 0 0 0 0 1 1 1 0 0 0 0 2 0 0 0 0 2 0 0 1 0 1 0 0 1 0 1 2 0 0 0 0 1 2 0 1 0 1 0 1 0 0 0 2 1 0 2 1 0 1 0 2 1 2 0 0 0 1 0 1 0 2 2 0 0 2 2 1 0 0 0 0 0 1 2 0 2 1 1 0 1 1 1 0 0 1 1 1 1 1 0 0 2 2 0 0 1 0 0 0 0 1 0 0 1 0 0 1 0 1 0 0 2 0 0 2 0 0 1 1 1 1 0 0 0 0 0 1 0 0 0 0 0 0 0 0 0 0 1 0 1 2 0 0 0 0 0 1 1 0 0 1 1 2 0 0 0 1 1 2 1 1 1 2 2 1 1 2 0 2 1 1 2 0 0 0 0 0 1 0 0 1 1 0 0 0 2 1 0 0 0 2 0 0 0 0 1 0 1 1 2 2 0 0 0 0 0 1 1 0 1 1 2 0 0 0 1 0 0 2 0 2 2 1 1 0 1 1 0 0 0 0 1 1 1 0 0 1 1 0 2 2 1 1 1 2 2 1 0 1 1 0 0 0 1 2 1 0 0 0 0 1 1 0 2 1 0 0 2 2 2 2 0 1 1 0 1 1 1 1 1 1 0 1 1 2 0 0 0 0 0 1 0 1 1 2 2 0 2 0 0 2 0 1 1 1 0 2 0 1 1 0 2 1 1 2 1 0 1 0 0 1 0 1 2 0 2 1 0 0 2 0 1 0 1 1 1 2 1 0 2 0 1 1 2 0 1 1 2 0 2 0 2 0 0 2 0 0 0 0 2 0 0 1 0 0 0 1 1 1 0 0 0 1 0 0 1 0 0 1 0 1 1 1 1 0 1 1 1 1 1 1 0 1 0 1 1 1 1 1 1 0 0 0 0 1 0 0 0 1 0 0 0 1 1 1 0 1 1 0 1 1 1 0 0 0 0 0 2 0 2 0 1 2 0 1 1 1 0 0 1 1 1 0 1 0 1 0 0 2 0 0 0 0 1 0 1 1 1 1 0 2 0 0 0 0 0 0 0 0 0 2 0 2 2 2 2 2 0 0 1 0 1 1 0 1 1 0 0 0 0 0 0 0 0 1 1 0 0 0 1 0 0 0 1 1 2 1 1 1 0 0 0 0 2 0 1 0 0 0 0 2 0 1 1 0 2 0 2 1 0 0 1 1 1 0 0 2 1 0 1 0 0 0 0 1 1 1 1 1 1 0 0 1 1 2 0 0 0 1 0 0 0 1 0 0 0 0 1 1 1 0 1 0 1 1 2 0 1 0 0 0 0 1 0 0 0 2 0 1 0 1 0 0 2 0 0 1 1 1 1 1 0 0 0 1 2 1 0 1 1 1 0 0 0 1 1 0 0 0 0 0 0 0 0 0 0 0 2 0 0 1 2 0 0 0 2 2 2 2 1 0 2 1 0 0 1 0 0 1 0 2 1 0 0 0 1 1 1 2 1 1 2 2 0 2 0 1 0 0 1 0 0 0 0 0 2 0 1 0 1 0 0 1 0 0 1 1 2 0 1 2 2 0 2 0 0 0 2 2 1 1 0 1 0 2 0 1 1 0 0 1 0 0 0 0 0 0 0 0 2 0 1 2 2 0 0 0 0 0 0 2 1 0 0 0 1 0 1 0 1 0 0 0 2 1 1 1 2 1 1 0 1 1 1 1 1 1 0 1 1 1 1 2 2 2 2 0 0 0 0 1 1 1 1 1 0 0 0 1 1 0 0 0 2 0 2 2 2 0 1 1 0 1 1 2 1 1 0 0 1 0 1 2 1 0 0 0 0 0 0 0 2 1 0 1 1 0 0 0 2 1 1 0 1 0 1 1 1 0 1 0 0 0 0 0 1 0 1 0 0 0 0 0 0 1 0 0 0 0 0 0 1 0 0 0 0 0 0 1 0 0 0 0 0 1 1 0 0 0 0 1
87 0 1 2 0 0 0 1 1 1 0 0 0 0 0 0 0 0 1 2 1 0 0 1 0 1 1 0 2 1 1 1 0 2 0 0 1 1 0 0 2 0 0 0 0 0 1 0 0 0 0 0 0 0 0 2 0 0 1 0 0 0 2 2 0 1 0 0 1 2 1 1 2 2 2 2 0 0 1 0 1 2 0 0 0 0 0 0 2 2 0 1 0 0 0 0 1 0 0 0 1 1 0 0 1 1 2 2 0 2 1 1 1 2 2 2 1 0 0 2 2 0 1 1 1 1 1 2 2 0 1 1 0 0 1 1 0 0 0 0 1 1 0 0 0 1 0 0 0 0 0 0 0 1 1 1 0 0 0 1 0 0 0 2 0 0 0 1 1 1 1 0 0 2 0 0 1 2 0 2 0 2 1 1 0 0 0 1 0 1 0 1 0 1 2 1 2 0 0 0 0 0 0 1 1 2 1 0 1 0 1 2 1 0 2 1 1 0 1 0 1 1 2 1 1 1 1 1 1 1 0 0 1 1 1 0 0 1 0 1 0 0 2 0 1 1 0 0 1 1 1 0 0 0 0 1 1 1 1 0 0 0 0 0 1 0 0 1 2 0 0 2 0 1 2 2 1 2 2 0 2 0 2 1 0 1 1 1 1 2 1 1 0 2 2 1 0 0 0 0 1 1 2 1 1 1 1 2 2 0 0 2 1 1 1 1 2 0 0 0 0 2 0 0 1 0 1 0 1 1 1 0 0 0 0 0 0 1 1 1 1 0 2 0 1 1 0 0 0 1 1 0 1 0 1 1 2 1 0 2 2 2 2 1 2 1 1 0 2 0 0 0 0 2 1 1 2 1 0 2 2 0 0 0 1 0 0 0 0 2 2 2 0 0 0 2 0 2 0 0 0 1 0 2 2 0 0 0 0 0 0 0 0 0 0 0 2 0 0 0 0 1 1 0 1 2 1 0 1 0 1 0 1 1 1 0 1 1 0 1 1 0 2 0 1 1 1 0 1 0 0 1 0 2 1 1 0 2 2 0 1 0 1 0 0 2 0 1 2 0 1 0 0 2 2 0 2 2 0 0 1 0 1 1 1 2 1 0 1 0 1 1 0 1 1 1 1 1 1 1 0 2 1 1 0 0 1 1 1 2 1 0 0 0 1 0 0 0 2 2 2 0 0 2 0 2 0 0 0 2 0 2 0 0 0 0 1 0 2 2 0 0 0 0 0 2 0 1 1 0 0 0 0 0 1 0 1 2 0 0 0 1 0 2 1 0 1 2 1 0 1 1 0 0 0 0 2 1 0 1 0 0 0 0 1 0 1 0 1 1 0 1 1 2 1 0 1 1 2 1 0 0 0 0 0 1 0 0 1 1 1 0 0 0 2 0 1 0 0 0 0 0 0 0 0 2 0 1 0 0 0 1 1 0 1 0 2 0 2 0 1 1 0 0 2 0 0 0 0 1 1 2 0 1 1 0 2 0 0 0 0 0 1 0 0 0 0 2 1 0 1 0 0 0 0 0 0 1 0 0 0 1 1 1 0 2 1 0 0 1 0 0 0 1 1 0 0 0 2 2 1 0 0 1 2 0 1 1 0 1 0 0 0 1 1 0 0 1 0 0 0 0 0 1 0 1 1 1 1 1 1 1 0 0 0 0 2 0 1 1 0 0 0 0 0 0 0 0 0 0 0 0 0 0 0 0 0 0 1 0 0 0 2 1 1 0 2 0 0 0 0 0 1 1 0 0 1 0 1 1 1 2 0 0 1 1 1 2 1 2 0 1 2 0 0 0 0 0 0 0 1 0 1 1 1 1 2 0 0 0 0 0 1 1 0 0 1 2 2 0 1 1 1 0 1 0 0 2 2 2 0 0 0 0 0 0 0 1 1 0 0 1 0 0 0 0 0 1 0 0 1 0 1 2 1 0 1 0 0 0 1 2 1 0 1 1 1 0 2 0 1 0 0 0 2 1 0 1 1 1 2 0 2 0 0 0 0 0 0 1 1 1 0 2 2 2 2 0 0 0 0 1 0 2 1 1 1 0 0 1 0 0 0 0 1 1 1 1 1 0 0 1 0 2 0 2 0 1 0 0 0 0 2 2 2 1 1 1 0 0 0 2 2 2 0 1 2 0 0 1 1 0 1 0 2 0 2 0 2 2 0 2 0 1 1 0 1 0 2 0 0 0 0 0 0 0 0 0 2 1 0 2 0 0 0 0 0 0 0 1 0 0 0 0 0 0 0 0 1 0 0 0
88 0 0 2 0 1 1 2 2 1 0 1 1 2 1 0 1 1 1 1 1 0 0 0 0 0 0 0 2 1 2 1 1 1 1 0 1 1 0 0 2 0 0 1 1 1 1 0 0 0 0 0 0 1 1 0 0 0 1 0 2 2 2 2 0 2 0 1 0 0 0 1 1 2 1 2 1 0 1 0 0 1 0 2 2 0 0 0 1 1 1 1 2 0 0 0 0 1 0 0 0 0 1 1 1 1 1 1 1 1 0 2 1 2 2 2 2 0 1 1 1 0 2 2 1 1 1 2 2 1 0 1 0 0 1 1 0 0 0 0 0 2 0 0 0 0 1 0 1 0 0 1 0 1 0 1 1 2 0 1 0 0 0 2 2 2 1 1 1 2 0 0 1 1 0 0 1 1 0 1 0 1 0 1 0 1 1 2 0 0 1 2 0 2 2 2 2 2 0 1 1 1 0 0 1 0 2 0 1 1 2 0 1 0 2 0 0 0 1 0 2 2 2 2 0 0 0 0 1 2 0 0 1 1 0 1 1 2 0 1 0 1 1 0 0 0 0 0 2 0 0 1 0 0 0 0 1 1 0 0 0 0 0 0 0 0 0 1 1 1 0 2 0 2 0 0 0 2 2 0 1 1 1 2 0 1 0 1 1 2 1 2 0 2 2 0 1 0 0 0 0 0 1 1 1 1 0 0 2 0 0 2 1 1 2 1 1 0 1 0 1 2 2 0 2 0 2 0 0 1 2 0 0 0 0 0 0 2 0 2 2 1 2 2 1 1 0 0 1 2 0 0 1 0 1 1 1 1 0 0 0 1 2 1 2 1 1 0 2 0 1 1 0 2 0 0 2 0 0 2 2 1 0 0 1 1 0 0 0 0 0 0 1 0 1 1 0 1 1 1 1 1 0 0 0 0 2 1 1 1 0 0 1 0 1 2 0 1 0 0 0 1 0 0 0 2 1 2 1 0 0 1 0 0 0 1 0 1 0 0 0 0 1 0 1 0 0 0 0 0 0 0 0 2 2 2 0 2 1 1 1 0 0 0 1 1 1 1 2 0 1 0 1 1 1 0 1 2 2 2 1 0 0 0 2 0 0 0 0 0 2 0 0 0 1 0 0 2 1 0 2 1 2 0 0 0 1 1 0 0 0 1 0 0 0 1 1 1 0 1 1 0 1 1 0 0 0 1 1 1 1 0 0 0 0 0 0 0 2 2 2 2 0 1 1 0 1 1 0 1 0 1 1 0 0 0 0 1 2 0 1 0 0 1 0 0 1 1 1 0 0 1 1 0 1 1 2 1 0 1 0 0 0 1 1 0 1 0 0 0 1 0 0 0 0 0 2 1 0 0 0 2 0 1 1 2 1 0 0 0 2 0 0 1 0 0 0 1 1 0 0 0 0 0 0 0 2 0 0 0 1 0 0 0 2 1 2 1 2 0 0 1 0 1 1 0 0 0 2 1 0 2 0 2 2 0 0 0 2 1 1 0 2 1 1 1 0 2 1 0 1 0 0 0 0 1 2 1 0 1 1 0 0 0 0 1 1 1 0 1 0 0 0 1 0 0 0 0 1 1 0 1 0 1 2 0 1 2 0 0 0 0 0 0 0 0 0 2 0 1 0 0 0 0 1 2 0 2 2 2 1 1 0 0 0 0 2 0 0 0 0 0 1 1 0 0 1 1 0 0 0 0 1 0 0 0 1 0 2 2 0 0 1 0 0 0 2 0 0 0 0 0 2 1 1 0 2 0 0 0 1 1 1 0 1 0 1 1 1 2 1 1 2 1 0 0 0 1 0 0 1 0 0 0 0 0 2 0 0 1 1 0 1 1 1 0 2 2 2 0 1 1 2 1 2 0 1 1 1 1 0 0 0 0 0 0 0 1 1 0 0 1 0 0 0 0 0 0 0 1 1 0 1 2 2 0 0 1 0 0 0 1 0 0 0 0 1 0 1 0 0 0 0 0 2 1 1 0 1 0 1 1 2 0 0 0 0 0 0 1 1 1 0 1 1 0 1 0 0 0 0 0 0 2 0 0 1 0 0 1 0 0 0 0 1 1 1 0 1 1 0 2 0 1 0 2 1 1 1 0 0 0 0 0 0 1 0 1 0 0 0 0 1 1 0 0 1 1 0 0 1 1 1 0 1 0 2 0 1 1 0 1 0 0 1 0 1 0 0 0 0 0 0 1 0 1 0 0 2 0 0 2 1 1 0 1 2 0 0 2 0 0 0 0 0 1 0 0 0 0 1 0
89 1 2 0 0 0 0 2 1 2 0 0 1 2 1 0 1 0 2 2 1 0 0 0 0 0 0 0 2 1 1 2 1 2 1 0 1 1 0 0 0 0 0 0 2 1 0 0 0 0 0 0 0 0 0 2 1 0 0 2 0 1 2 2 0 1 0 2 0 1 1 2 2 2 1 2 1 0 1 0 0 1 0 2 2 0 0 0 2 2 0 1 2 0 1 0 0 2 2 0 1 1 0 0 1 1 1 1 1 1 0 0 0 1 1 1 1 0 0 1 1 0 1 1 1 1 1 0 2 0 1 0 0 0 0 0 0 0 1 0 0 2 0 0 0 0 0 0 0 0 0 0 0 0 0 0 0 0 0 0 0 0 1 2 1 2 1 2 2 2 0 0 1 1 1 1 1 0 0 0 0 0 0 1 0 1 1 1 1 1 0 0 1 0 0 0 2 1 0 0 0 0 1 0 1 0 2 0 2 0 1 1 1 1 1 0 0 0 2 1 1 1 2 2 0 0 1 0 0 0 0 1 0 1 1 0 0 2 0 2 0 0 2 0 0 2 0 0 1 1 1 1 0 0 0 0 0 0 0 1 0 1 0 0 1 0 0 0 2 0 0 2 0 2 0 0 0 1 1 0 0 1 2 2 0 2 2 0 2 2 1 1 1 1 2 1 0 0 0 0 0 0 2 1 1 1 2 0 2 0 0 0 2 0 2 1 1 0 0 0 0 2 2 1 0 0 0 0 0 0 2 1 0 0 0 0 0 0 2 0 1 1 1 2 0 0 0 1 1 1 2 0 2 0 0 0 1 0 0 1 1 1 1 0 1 0 1 1 2 0 1 1 0 2 0 1 2 1 0 1 1 1 0 0 2 2 0 0 0 0 0 0 1 0 2 0 0 1 1 0 0 1 1 1 1 0 0 1 1 0 0 1 0 0 0 0 2 1 0 0 0 2 0 2 0 0 0 1 2 1 1 0 0 1 1 0 0 0 0 1 2 0 1 0 1 0 0 0 1 0 0 0 0 1 0 0 0 0 0 0 2 0 1 1 1 0 0 1 2 0 0 0 1 2 1 1 1 2 2 2 2 1 0 0 2 0 0 1 2 0 0 2 1 1 0 0 0 1 1 0 0 1 1 1 0 0 1 1 0 1 0 0 2 2 0 0 2 1 0 1 0 2 2 2 2 2 0 0 0 2 1 0 1 1 1 0 1 0 2 2 1 1 0 0 1 1 0 1 1 0 1 0 0 0 1 1 1 1 0 1 0 0 1 2 0 1 1 1 0 1 0 0 0 0 0 0 1 2 0 1 0 0 1 2 0 2 2 0 1 1 0 1 2 0 1 0 1 0 0 1 0 1 0 1 0 1 0 1 0 2 0 0 0 0 1 1 0 1 0 0 0 0 0 0 0 1 0 0 0 0 0 0 0 0 1 1 2 0 2 0 1 1 0 0 1 0 1 1 1 1 2 2 0 1 2 0 2 1 1 1 1 1 1 2 2 2 0 2 1 0 1 0 1 0 0 1 1 0 0 0 0 1 0 0 0 1 2 0 0 2 0 0 1 2 1 0 0 0 1 1 0 1 0 2 1 1 0 1 1 1 1 1 0 0 0 1 1 2 2 0 0 0 1 0 1 2 0 1 0 0 1 0 0 0 0 0 1 1 1 2 1 1 0 0 0 1 1 0 0 0 0 0 2 0 1 0 1 0 2 0 0 1 1 2 1 1 2 1 2 2 0 1 1 1 2 0 1 0 1 1 0 1 2 0 0 1 0 1 0 1 0 1 2 1 0 1 0 0 0 1 1 0 1 0 1 1 1 0 0 2 2 0 1 1 1 0 2 2 2 0 2 2 0 2 2 0 2 1 0 1 0 0 0 0 0 2 1 0 0 0 0 0 0 0 0 0 0 1 0 1 2 0 0 2 2 0 0 1 1 1 0 1 1 1 0 0 1 0 2 0 0 0 0 0 1 0 0 0 1 1 2 0 1 0 0 1 1 0 0 1 1 1 0 2 2 1 2 0 0 0 1 1 1 0 1 1 0 0 1 1 0 0 0 0 1 0 1 1 1 0 0 2 1 1 1 0 2 0 0 1 0 0 0 1 0 0 0 2 0 0 0 2 2 1 0 0 1 0 0 0 2 0 2 0 1 1 1 0 1 0 0 0 0 0 1 0 0 0 1 0 0 0 1 0 0 0 0 0 1 0 0 2 0 0 0 0 0 0 0 1 0 0 0 1 1 0 0 0 0 0 2 0
90 1 1 1 0 0 0 2 0 2 0 0 0 1 1 0 0 0 0 1 1 1 0 0 0 1 1 0 1 2 2 0 0 2 0 0 1 2 0 0 1 0 0 0 2 0 0 1 0 0 0 0 1 0 0 1 0 0 1 1 1 1 1 1 0 0 0 1 0 0 1 0 2 2 2 2 0 0 2 1 0 1 1 0 2 0 0 1 2 2 1 1 0 0 1 0 0 2 0 2 0 0 1 1 1 1 1 0 2 0 0 2 0 1 1 1 2 0 1 0 0 0 1 1 1 1 1 0 2 0 2 0 0 0 0 0 0 0 0 0 0 2 1 0 0 0 0 0 0 1 0 1 1 0 0 0 0 2 0 0 0 0 0 2 0 1 0 1 1 2 0 0 0 2 0 0 1 0 0 0 0 0 1 2 1 1 0 1 0 0 0 1 0 2 2 2 0 2 0 1 1 1 0 1 0 2 2 0 0 1 2 1 1 0 1 1 1 0 0 0 1 1 1 1 1 0 2 1 1 0 0 1 0 0 2 0 0 2 0 2 0 0 2 1 0 1 0 0 2 0 0 0 1 0 0 0 0 0 0 0 0 0 0 0 0 0 2 2 2 0 0 2 0 2 1 1 0 1 1 0 0 0 0 1 0 0 0 1 0 2 1 0 1 2 2 1 1 2 0 2 2 1 2 1 1 0 1 0 2 0 0 2 1 0 2 0 2 0 0 0 2 0 2 1 1 0 0 0 0 0 1 0 0 0 0 0 0 2 0 0 2 1 1 2 1 1 0 0 0 2 1 1 1 1 1 0 1 0 0 0 2 2 1 1 1 1 0 1 2 0 1 1 1 2 1 0 2 2 1 1 0 1 0 0 2 0 0 1 1 0 0 0 1 1 2 1 1 0 0 0 0 0 0 2 2 0 0 1 0 0 0 0 0 1 1 2 1 0 0 0 0 1 0 0 1 1 0 2 1 0 0 1 1 1 1 0 1 0 0 0 1 0 2 0 1 0 0 0 0 0 1 0 0 1 1 1 0 0 0 0 2 0 1 1 1 0 0 1 1 0 1 0 1 2 0 0 0 2 2 2 2 2 1 0 1 2 0 1 1 0 1 1 0 1 0 1 1 1 1 0 0 1 1 0 1 1 2 1 0 1 0 1 1 1 1 0 1 0 1 1 1 0 2 2 2 2 0 0 0 2 0 1 2 0 1 0 2 0 1 1 0 1 0 0 0 1 0 1 1 0 1 0 0 0 1 1 1 1 2 0 0 0 0 0 0 0 0 2 2 0 0 0 0 0 0 0 0 0 0 2 0 0 0 1 1 0 0 0 0 0 0 1 0 0 0 1 1 1 1 0 0 1 0 0 0 0 0 2 0 2 0 0 0 1 0 0 0 2 1 1 0 0 0 0 0 1 1 1 0 0 0 1 0 0 1 1 2 0 2 0 0 1 0 1 0 0 1 0 0 0 1 2 0 0 0 0 2 0 1 0 0 0 1 2 2 1 1 2 1 0 1 0 0 0 0 0 0 1 1 1 1 2 0 1 0 2 2 0 0 2 0 0 1 1 0 0 0 0 1 0 0 1 0 1 1 1 0 1 0 0 0 0 0 0 0 1 0 0 1 0 0 0 0 1 1 2 1 1 1 1 0 0 0 0 0 1 1 0 0 0 0 0 0 0 0 1 1 0 0 0 0 0 0 0 0 0 0 0 1 0 0 0 0 0 0 0 2 2 2 2 0 0 1 1 0 0 2 0 0 0 1 1 0 1 1 1 1 1 0 1 0 1 2 0 0 0 0 2 0 0 2 0 0 0 1 0 1 0 1 1 2 0 1 1 1 0 2 2 2 0 0 2 1 1 1 0 1 2 0 1 0 0 1 0 0 0 0 0 2 1 1 1 1 1 0 1 1 0 0 1 1 0 2 2 0 2 2 0 1 1 0 1 0 0 0 2 1 0 2 0 1 0 0 1 2 1 0 1 1 1 2 0 2 0 0 0 0 0 0 2 2 1 1 1 0 0 2 0 0 0 2 0 0 1 1 1 1 1 0 2 0 0 1 1 2 2 1 1 1 1 0 2 0 1 2 2 1 1 1 1 1 0 1 1 2 2 1 1 1 0 0 0 0 1 0 0 1 0 1 0 2 1 2 0 1 0 2 0 0 0 2 0 0 0 1 0 2 0 1 0 0 0 0 0 0 1 0 1 1 1 1 1 1 1 0 0 0 0 0 2 0 0 0 1 0 0 1 0 0 0 0 0
91 1 0 2 0 0 0 2 2 0 0 0 1 1 2 0 0 0 0 2 1 1 0 1 1 1 1 0 2 0 2 0 0 1 1 0 1 1 1 1 0 0 0 1 1 1 1 0 0 0 0 0 1 1 1 0 0 0 1 1 0 2 1 1 0 1 0 0 0 0 0 1 2 2 0 2 1 1 2 0 1 2 1 0 1 0 0 1 2 2 1 1 1 1 0 0 0 0 0 0 1 0 1 1 0 0 2 1 1 1 1 1 0 2 2 2 2 0 0 2 2 0 2 2 2 2 1 0 1 0 0 0 0 0 1 0 0 0 0 0 0 2 0 0 0 0 0 0 2 2 0 0 0 0 0 2 0 0 0 1 0 0 0 2 1 2 0 0 0 1 1 0 0 2 1 0 1 1 0 1 0 1 0 1 0 0 0 2 0 0 2 2 0 1 2 2 1 1 0 0 0 1 0 1 0 1 2 1 1 0 2 1 1 0 0 0 1 1 0 0 1 1 1 2 0 0 2 1 0 2 0 1 1 1 1 1 0 1 0 1 0 0 2 0 0 2 1 0 2 0 0 1 0 1 1 0 1 2 0 0 0 0 0 0 1 0 0 0 2 0 0 2 0 2 0 1 0 2 1 0 1 0 2 2 0 2 1 1 0 1 0 0 1 2 2 1 1 1 0 1 1 1 0 0 0 0 0 0 0 0 1 0 2 0 1 0 1 2 1 0 1 2 2 1 0 0 0 0 0 0 2 1 0 0 0 0 0 0 2 0 1 1 1 1 1 1 1 1 1 2 0 1 2 0 0 0 2 1 0 0 1 1 1 0 1 0 1 0 1 0 1 1 0 1 0 0 2 1 0 2 0 1 0 0 0 1 0 0 0 0 0 0 1 0 1 1 1 0 1 1 1 1 0 1 1 0 1 0 0 0 0 1 1 0 1 1 1 0 0 0 0 1 0 0 2 2 0 2 2 0 2 0 0 1 1 2 0 1 0 0 1 0 2 1 1 2 1 0 2 0 0 1 0 1 1 1 0 1 0 1 1 0 1 0 1 1 1 0 2 0 1 0 1 1 0 0 0 1 2 0 0 0 1 1 1 2 1 1 2 0 0 1 0 2 1 0 0 1 1 1 1 1 2 0 0 1 2 0 1 0 1 0 1 0 1 1 0 0 0 0 0 1 1 1 1 1 1 0 0 2 0 0 2 1 2 0 0 0 2 2 2 2 0 0 0 1 0 2 0 0 1 1 1 0 0 2 0 0 1 0 0 0 1 2 1 1 0 1 1 1 0 0 1 0 0 1 2 1 0 1 0 0 1 1 1 1 2 0 0 0 0 1 0 0 0 0 1 0 0 0 0 1 0 2 1 2 0 1 0 1 1 0 0 0 1 1 0 0 0 0 0 0 0 0 0 1 1 0 0 0 2 0 0 0 1 1 2 0 2 0 1 1 0 2 0 0 1 0 1 1 1 2 0 0 1 0 1 1 2 0 0 0 0 1 1 0 0 1 0 0 1 0 0 0 2 0 0 1 2 2 1 1 0 0 0 2 1 0 1 2 0 0 0 2 1 0 0 0 2 2 0 0 0 0 2 0 0 1 0 0 0 0 0 0 0 0 0 2 0 0 0 0 0 1 1 1 1 1 1 1 1 0 0 0 0 0 0 1 1 2 1 1 0 0 0 0 0 1 0 0 0 0 1 0 0 0 0 0 2 1 0 1 2 2 1 1 2 0 1 1 1 0 2 2 0 0 1 0 1 1 0 1 1 0 1 1 1 1 0 2 1 2 2 0 0 0 0 0 0 0 0 0 1 0 1 0 0 0 0 1 1 0 0 1 0 1 1 2 1 0 0 1 0 0 1 0 0 1 1 2 0 0 0 1 0 1 0 0 1 0 1 1 1 0 0 0 1 1 0 0 1 0 1 1 1 0 1 0 0 0 0 1 0 0 0 2 1 0 2 0 0 0 1 0 2 0 0 1 1 2 2 0 1 1 1 1 1 1 0 2 2 0 2 1 1 0 1 0 0 0 0 2 0 2 0 0 1 1 0 2 0 0 0 0 0 0 2 0 1 1 0 1 0 1 0 1 1 1 0 0 0 0 0 2 0 0 0 0 0 0 0 1 2 1 0 0 1 0 0 0 2 0 2 0 1 1 2 0 0 0 0 2 0 0 0 2 0 1 2 0 1 0 1 0 0 0 0 1 2 1 1 2 0 0 0 0 0 0 0 0 0 0 0 0 0 1 0 0 1 0 0 0
92 1 2 0 0 0 0 0 2 0 0 1 1 1 0 0 0 0 0 1 1 0 0 0 0 0 0 0 2 1 2 0 2 2 0 0 0 0 0 0 2 0 0 0 0 0 1 1 0 1 1 0 1 1 0 1 0 0 2 0 0 1 2 2 0 1 1 0 0 0 0 0 2 2 0 2 1 0 2 0 2 2 0 2 2 0 0 1 2 2 2 2 2 0 0 0 0 1 0 0 2 0 1 1 0 0 2 1 1 1 0 1 0 1 1 1 1 0 1 1 1 1 0 0 1 1 1 2 2 1 0 1 0 0 0 0 0 0 0 0 0 2 0 0 0 1 0 0 1 2 0 0 0 0 0 0 1 1 0 2 1 0 1 2 1 1 0 0 1 2 1 1 2 0 2 0 2 0 0 0 0 1 0 2 0 1 1 1 0 2 0 0 0 0 1 0 2 2 0 0 0 0 0 0 1 2 1 0 2 0 1 1 1 0 0 1 1 1 2 1 1 1 2 1 1 1 1 0 0 2 0 1 0 0 1 0 0 1 0 2 0 0 1 0 0 2 0 0 1 1 1 1 0 0 1 0 0 1 1 1 1 1 0 0 1 0 0 0 2 1 0 2 1 2 0 0 0 1 1 0 1 1 1 2 0 1 1 1 0 1 0 0 1 2 2 2 0 0 0 0 2 0 2 2 2 1 1 0 1 1 0 2 1 1 1 1 1 1 1 0 1 1 2 1 0 0 0 1 0 1 2 2 0 0 0 0 1 1 1 0 0 0 2 1 0 0 1 1 1 1 1 0 2 1 1 0 1 0 0 1 1 1 2 2 2 0 0 2 2 1 2 2 1 2 0 0 0 2 2 2 0 2 0 0 0 1 1 0 0 1 1 2 1 0 2 0 1 1 1 1 1 1 1 1 1 0 0 2 0 0 0 1 0 2 2 2 0 0 0 0 1 2 0 1 1 2 1 0 0 0 0 0 2 2 2 0 0 1 0 1 2 0 2 0 0 2 0 0 1 0 0 1 0 2 1 1 0 1 1 1 0 0 1 0 0 2 0 1 2 1 1 1 1 1 0 1 0 1 2 1 1 0 0 0 2 1 0 2 2 0 0 2 0 1 0 0 0 0 0 1 0 1 2 0 0 0 2 1 0 1 0 0 0 0 0 0 0 1 1 2 2 0 1 2 1 2 0 0 0 2 1 1 1 0 1 0 1 0 1 1 1 2 0 1 1 1 1 1 1 0 0 0 0 0 0 1 0 1 1 0 1 1 0 1 0 0 1 2 1 0 0 0 1 0 0 1 2 2 0 2 0 0 0 1 1 0 1 0 1 1 2 0 0 2 0 0 0 0 0 0 0 2 0 0 2 2 0 1 1 1 1 0 0 0 2 0 0 1 1 0 0 0 0 0 0 1 1 1 0 0 1 0 0 0 2 0 2 1 2 0 0 1 0 0 1 0 1 0 0 0 1 1 0 1 2 0 1 0 1 0 0 0 1 1 1 1 0 1 0 1 0 1 0 0 0 2 2 1 0 0 1 1 2 0 0 2 1 0 0 2 0 0 0 2 1 0 0 0 2 2 0 1 0 1 1 0 0 2 0 0 1 1 0 1 1 1 0 0 1 0 0 0 1 0 1 1 1 1 1 1 1 1 1 0 0 2 1 1 1 2 1 1 0 0 0 0 0 1 0 1 1 1 0 0 0 0 0 0 0 0 0 0 1 2 1 1 2 2 1 0 1 0 2 0 0 0 1 1 0 1 0 0 1 0 0 1 0 2 1 2 0 1 2 2 0 1 0 0 0 0 0 0 1 0 1 0 0 1 1 1 1 0 1 0 0 0 0 2 2 0 1 2 1 0 2 0 0 2 1 2 1 1 1 0 0 1 0 1 0 0 1 1 1 1 0 1 1 0 0 0 2 0 1 1 1 0 1 1 0 0 1 1 0 0 2 0 0 0 2 0 1 0 0 1 1 0 0 1 1 1 2 0 2 0 0 0 0 1 1 1 1 1 1 1 1 1 1 1 0 0 1 1 0 0 2 2 0 0 0 2 0 0 1 0 1 0 2 1 1 0 1 0 1 2 1 2 1 1 1 0 1 1 0 2 0 0 0 1 0 0 0 0 2 2 2 0 1 1 0 1 2 0 2 0 1 0 1 1 1 0 1 0 0 0 1 1 1 2 2 0 0 0 0 0 0 0 1 0 1 0 0 1 1 1 0 0 0 0 0 1 0 0 0 0 0 0 1 0 0 0 0 0
93 1 1 1 0 0 0 2 0 1 0 0 0 2 1 0 0 0 0 2 1 1 0 0 0 1 1 0 1 1 2 0 2 1 0 0 1 1 0 0 0 0 0 1 1 0 0 0 0 1 1 0 0 0 1 1 0 0 1 2 0 1 1 1 0 0 1 0 0 0 0 1 2 2 2 2 0 0 2 0 1 2 0 2 2 0 1 1 2 2 1 2 2 1 1 1 0 1 0 1 0 0 1 1 1 1 2 0 2 0 0 2 0 1 1 1 1 0 1 1 1 0 1 1 1 1 1 0 2 0 0 0 0 0 0 0 0 0 0 0 0 2 0 0 0 0 1 0 2 2 0 1 0 0 0 1 1 0 0 2 1 2 0 2 0 0 0 1 1 1 0 0 1 1 1 0 2 0 0 0 0 0 0 2 0 1 1 0 0 0 0 0 0 0 1 1 1 2 0 1 1 1 1 1 0 1 1 0 0 0 2 1 1 0 1 0 0 0 1 1 0 0 2 1 1 1 0 1 2 1 1 1 0 0 2 0 0 1 0 2 0 0 2 0 0 2 0 0 2 0 0 1 0 0 0 0 0 1 0 1 0 1 1 1 1 0 0 0 1 0 0 0 1 2 0 0 0 1 1 0 2 0 1 2 0 1 0 2 0 2 2 0 1 2 2 1 0 1 1 0 1 0 2 0 0 1 0 0 0 0 0 0 1 1 1 1 1 0 0 0 1 1 1 1 0 0 0 0 2 2 2 2 0 0 0 0 0 1 1 1 0 0 2 1 0 0 0 0 1 2 1 0 2 1 0 0 2 1 0 2 2 2 0 0 0 0 0 0 1 0 1 1 0 2 1 1 1 1 1 2 2 0 0 0 1 1 0 1 1 0 0 1 0 0 2 0 0 0 0 0 0 0 1 1 1 0 0 1 0 0 0 1 0 0 0 1 1 1 0 0 0 1 1 1 0 2 1 0 2 0 0 1 1 2 1 1 1 0 0 0 1 0 2 0 1 1 0 0 0 0 0 1 0 2 2 1 1 1 1 0 1 0 1 1 1 0 0 0 2 0 0 0 1 2 1 0 1 2 1 0 2 1 0 0 2 2 0 0 1 0 1 1 0 1 0 0 0 1 2 1 1 1 2 0 0 0 2 2 0 1 0 0 1 0 0 0 0 1 1 1 1 1 1 1 1 1 0 1 1 1 1 1 0 0 0 0 2 0 2 2 1 1 0 1 2 1 1 0 2 0 0 0 0 1 2 0 1 0 1 0 0 0 1 1 0 1 0 2 1 0 0 1 0 0 0 0 1 0 0 2 0 0 0 0 1 0 1 0 0 0 0 2 2 0 1 0 1 1 1 1 0 1 0 1 1 1 2 2 0 1 1 0 0 0 1 0 1 1 1 0 0 0 0 1 0 1 0 0 0 0 1 0 0 0 2 0 2 0 2 0 1 1 0 1 1 0 1 0 1 1 0 2 0 0 1 0 2 1 2 0 0 0 1 0 0 0 0 2 1 0 1 2 0 0 0 1 2 0 0 0 2 0 0 1 2 2 0 0 2 2 0 0 0 2 0 0 0 0 2 2 1 1 0 2 2 1 1 1 0 0 2 1 0 1 1 0 0 1 0 0 0 0 0 0 1 2 0 1 1 1 1 1 0 1 0 1 1 1 1 2 1 1 0 0 0 1 1 1 0 0 2 2 0 0 0 1 2 0 0 0 0 0 2 1 1 0 2 1 2 2 1 1 2 1 0 0 1 0 2 2 0 2 0 2 1 1 1 1 1 2 1 1 2 2 0 1 0 1 0 0 1 0 1 0 1 0 2 0 0 0 1 1 1 1 1 0 2 2 2 1 1 2 0 0 1 0 0 2 1 2 1 1 1 0 0 0 0 0 0 0 0 0 1 1 0 1 1 0 0 0 2 0 0 2 2 0 0 1 0 0 0 2 0 0 0 0 1 1 1 0 1 1 0 0 2 1 1 1 1 0 1 0 0 0 0 1 1 0 0 1 1 1 0 1 1 1 1 0 0 0 0 1 0 1 2 2 0 1 1 1 0 0 0 0 0 0 2 0 1 1 0 1 1 2 0 0 1 1 0 1 0 1 0 1 1 1 1 1 0 1 0 1 1 1 0 0 0 2 0 1 2 0 1 0 2 0 2 1 2 1 1 1 0 1 1 0 0 0 1 1 0 0 0 0 1 2 0 0 1 1 1 0 0 0 0 0 0 0 1 2 1 0 0 1 1 0 0 0 1 0 1 0
94 1 0 2 0 1 1 0 2 1 0 0 1 1 0 0 1 0 1 2 0 0 0 1 0 0 0 0 2 1 1 1 1 1 1 1 2 0 0 0 2 0 1 0 1 1 1 0 0 0 0 0 0 0 1 0 0 1 1 0 1 1 2 2 0 0 0 1 0 0 0 1 2 2 1 2 1 0 2 1 1 2 0 1 2 0 0 1 2 2 1 2 1 0 0 0 0 2 0 2 0 0 1 1 0 0 2 1 1 1 0 1 1 2 2 2 2 0 2 0 0 0 1 1 1 1 1 0 1 0 0 0 1 0 0 0 1 0 0 0 1 2 1 0 0 1 0 0 0 0 0 0 0 1 1 0 1 1 1 0 0 0 0 2 1 2 0 1 1 1 0 2 1 1 0 0 1 0 0 0 0 0 0 2 0 1 1 2 0 0 0 1 1 1 1 2 2 0 0 0 0 0 0 1 0 0 2 1 1 0 1 1 1 0 2 0 0 1 0 0 1 1 1 2 0 0 2 0 0 1 0 1 0 0 2 0 0 1 0 1 0 0 2 0 0 1 0 0 2 0 0 0 0 0 0 0 0 1 0 0 0 0 0 0 1 1 0 0 1 0 2 2 1 2 0 1 0 1 1 0 0 0 1 1 0 0 0 1 1 2 1 2 0 2 2 0 1 0 0 0 1 0 1 1 1 1 1 0 0 0 0 0 1 0 1 0 2 0 2 0 2 2 2 2 1 0 1 0 1 2 2 2 0 0 0 0 0 2 0 1 2 1 1 2 0 0 0 0 0 2 1 0 2 0 1 0 0 0 0 2 2 2 1 0 1 0 1 2 2 0 2 2 0 2 0 0 0 1 1 2 1 0 0 0 1 1 0 1 1 0 0 0 0 0 2 0 0 1 1 1 1 1 2 0 1 1 1 1 0 0 0 0 0 0 0 0 2 1 0 0 0 0 0 1 1 1 0 0 2 0 2 0 0 1 0 0 1 1 1 0 2 0 2 0 2 0 0 0 1 0 0 1 0 1 0 0 0 1 0 1 1 0 0 1 0 2 1 1 2 0 0 0 0 2 1 0 1 2 1 0 1 0 0 0 2 0 0 0 1 0 1 1 0 2 1 0 0 2 2 0 1 0 2 0 0 0 2 1 0 0 0 0 1 0 0 0 0 0 1 2 2 0 0 2 0 2 0 2 2 0 2 0 2 2 2 0 2 0 2 2 1 2 0 0 0 0 1 0 2 0 0 0 0 0 0 0 0 0 0 1 0 0 1 1 1 0 0 2 0 2 1 2 0 0 0 0 1 1 0 2 0 0 0 1 1 0 1 1 0 0 1 0 1 0 1 0 2 0 0 0 0 2 1 1 1 2 1 1 0 1 1 0 1 1 1 1 0 0 0 0 0 0 1 0 1 0 2 1 0 0 1 1 0 0 2 2 2 0 2 0 0 0 0 1 1 0 1 0 1 1 1 2 0 1 1 1 2 0 2 2 2 1 1 0 0 0 0 1 1 1 1 2 0 0 0 1 2 1 1 1 1 0 0 1 0 1 2 0 1 1 0 0 0 0 0 0 0 0 1 1 0 1 0 0 0 0 2 2 0 0 0 0 0 1 1 0 0 1 1 0 0 0 0 0 1 2 0 0 0 0 1 0 0 0 0 1 1 1 0 1 1 1 2 2 0 0 2 0 0 0 0 0 2 0 0 0 0 0 1 0 0 0 1 1 0 0 2 1 1 1 0 0 2 0 0 0 1 0 2 2 0 2 0 2 1 1 1 2 0 2 0 2 2 2 1 0 1 0 0 0 0 0 0 0 0 0 1 0 0 2 2 0 1 0 2 0 2 2 2 0 2 2 0 1 2 0 1 2 1 2 1 1 0 1 0 0 0 2 1 0 0 2 0 0 0 0 0 0 0 1 1 0 0 2 2 0 0 0 0 0 0 1 0 0 0 0 1 1 1 0 0 0 0 2 2 2 0 0 1 1 2 0 2 0 0 0 0 0 0 0 0 0 2 1 2 2 2 0 0 0 0 2 0 2 0 0 2 1 0 2 0 0 2 0 2 2 1 1 1 1 0 2 0 1 2 1 1 2 1 0 0 1 0 2 0 1 0 1 0 0 0 1 1 0 0 0 0 0 0 1 2 0 2 0 0 0 0 0 0 0 1 0 0 0 1 0 1 1 2 1 1 0 0 0 0 1 0 0 1 2 2 1 0 0 0 0 1 0 1 1 0 1 0 0 0 1 0 0 0 0 1 0
95 1 1 2 0 0 0 1 1 2 0 0 1 1 0 0 0 0 2 1 1 1 0 1 1 2 2 1 1 1 2 0 0 0 2 0 2 1 0 0 1 0 0 1 2 1 0 0 0 0 0 0 1 1 1 0 0 1 1 0 1 1 1 1 0 0 1 2 0 1 0 1 2 2 2 2 0 0 2 0 1 1 0 0 0 0 0 0 1 1 0 0 0 0 0 0 0 1 0 1 1 0 2 2 0 0 2 1 1 1 0 1 1 2 2 2 2 0 0 0 0 0 1 1 1 1 1 1 2 1 1 1 1 0 0 0 1 0 1 0 1 1 0 1 0 1 1 0 1 1 0 1 0 0 1 1 0 1 0 0 1 1 0 2 1 1 1 1 1 1 0 1 1 1 0 0 0 2 2 2 0 2 0 2 0 2 2 1 0 0 0 1 0 1 2 1 2 2 0 0 0 0 1 0 2 0 2 1 0 0 1 2 2 0 2 0 0 1 1 1 0 0 2 2 0 0 1 0 1 1 0 0 0 0 1 0 0 0 1 0 0 0 1 1 0 1 0 0 1 0 0 0 0 0 1 0 0 1 1 1 1 1 0 0 1 0 0 0 1 1 0 1 0 2 0 0 0 1 1 0 0 0 1 2 0 1 0 0 1 1 1 1 0 2 2 1 1 1 0 0 1 1 2 0 0 1 0 2 2 0 0 1 2 0 2 0 2 0 0 0 1 1 1 0 2 0 2 0 1 1 2 1 0 0 0 0 0 1 2 2 1 2 1 2 0 0 0 0 1 1 0 1 1 0 0 1 1 1 1 0 0 0 0 0 0 0 0 1 2 0 2 2 0 2 0 0 1 0 0 2 2 1 0 0 1 1 1 0 0 0 0 0 0 0 1 2 0 1 0 0 0 0 0 1 1 0 1 0 0 0 0 0 0 1 1 2 0 1 0 0 0 1 0 1 1 1 0 1 0 0 0 0 0 0 1 1 1 2 0 1 1 0 1 0 1 2 0 0 1 0 0 1 0 0 0 0 0 0 0 0 2 0 0 0 0 2 0 0 2 0 0 0 1 2 0 0 0 2 2 0 0 0 1 1 2 0 0 0 2 1 1 1 1 1 1 0 0 1 1 1 1 1 1 1 0 0 1 1 0 1 0 0 2 0 1 1 0 0 2 0 1 2 1 1 1 1 0 1 1 1 1 1 0 0 0 1 1 0 1 1 1 2 0 2 2 1 1 1 1 0 0 0 0 0 2 0 2 0 1 1 1 0 0 1 1 0 0 1 1 1 0 0 0 0 0 0 1 0 0 2 0 0 0 0 0 0 0 0 0 0 0 1 2 0 0 0 0 0 0 1 0 1 2 1 1 1 1 0 0 1 1 0 1 1 0 1 0 2 1 0 0 0 0 0 0 0 1 1 0 0 1 0 0 0 2 0 2 0 2 0 2 1 0 1 0 0 2 0 2 2 0 2 1 1 2 0 1 1 2 0 0 0 1 0 0 0 0 2 1 0 2 0 0 1 0 0 0 0 2 2 0 0 0 0 0 2 2 0 1 1 0 0 0 0 0 0 0 0 0 0 0 0 0 0 1 0 0 2 0 0 2 2 0 0 1 0 0 1 0 0 0 0 0 0 2 0 1 1 1 1 1 1 0 0 0 0 1 0 2 2 0 0 0 0 0 0 0 0 0 1 0 0 1 0 0 0 1 0 2 0 0 1 1 2 0 1 2 0 0 0 0 0 0 1 2 0 0 0 1 1 1 2 1 1 1 0 1 2 0 2 0 2 2 2 1 1 0 0 0 1 1 0 0 0 0 0 1 1 1 1 1 0 0 1 0 0 1 0 1 0 0 1 1 0 0 0 0 2 0 2 0 0 0 0 0 0 0 1 1 0 0 1 1 0 0 0 0 0 0 0 2 0 1 1 1 0 1 0 0 0 0 2 0 0 0 0 0 0 2 1 0 0 0 0 1 1 0 0 2 2 2 0 2 0 0 0 0 0 0 1 1 2 0 2 2 1 2 1 0 0 0 1 1 1 1 2 0 0 0 2 0 0 1 0 1 1 1 1 1 2 0 2 0 1 1 1 1 1 0 0 0 0 0 0 1 2 1 1 2 0 0 0 2 1 0 1 2 1 0 1 2 0 2 0 0 0 0 0 1 1 0 1 0 0 1 0 2 1 1 0 0 0 0 0 1 1 0 0 1 0 0 1 0 0 0 0 0 0 0 1 0 0 0 0 0 1 0 0 1 0 1 0
96 1 1 1 0 1 1 2 0 2 0 0 1 0 0 0 0 0 2 1 1 1 0 0 0 0 0 0 2 1 2 1 1 1 2 1 2 1 0 0 1 0 1 0 2 2 0 0 0 0 0 0 1 0 0 0 0 0 0 0 1 2 1 1 1 0 1 1 0 0 0 1 2 2 2 2 0 0 2 0 1 2 0 0 0 0 0 1 1 2 1 1 1 0 1 0 0 1 0 1 1 0 0 0 0 1 1 1 1 1 0 1 1 1 1 1 1 0 0 2 2 0 1 1 1 1 1 0 1 0 1 0 0 0 0 0 0 0 0 0 0 2 0 0 0 1 0 0 0 0 0 0 0 0 1 0 0 0 0 1 0 0 0 2 0 1 0 1 1 2 0 0 0 2 0 0 1 1 0 0 0 1 0 2 0 1 1 2 0 0 1 1 1 1 1 2 0 1 0 1 0 1 0 0 2 1 2 0 2 1 2 1 1 0 2 0 0 0 1 1 1 1 2 2 0 0 2 0 0 2 0 0 1 0 1 0 0 1 0 1 0 0 1 0 0 1 1 0 1 1 1 1 0 0 1 0 1 1 0 0 0 0 0 0 0 0 2 0 2 2 0 2 0 2 0 1 0 2 2 0 1 1 2 2 0 2 0 2 0 2 2 0 0 2 2 1 0 0 2 0 0 0 1 1 1 0 0 0 1 0 1 2 1 0 1 0 1 0 0 0 0 2 1 0 1 0 1 0 1 1 1 0 0 0 1 0 1 1 1 0 1 1 1 1 0 0 0 0 1 2 1 1 2 0 2 0 0 0 0 1 2 2 2 1 2 1 1 2 2 0 2 2 0 2 0 0 1 2 0 0 0 1 0 0 0 0 0 0 0 0 0 1 0 0 2 0 0 1 1 1 1 1 1 1 2 1 0 0 0 0 0 1 0 1 1 1 1 0 0 0 0 1 0 0 1 2 0 0 1 0 1 0 0 0 0 0 1 0 0 0 2 0 0 0 2 1 1 1 2 0 0 2 0 2 2 2 0 2 1 0 2 0 0 0 0 2 0 2 2 1 1 0 1 2 1 0 1 2 2 1 1 1 2 0 1 2 0 1 2 0 0 1 0 2 1 1 1 2 2 0 1 0 2 0 0 0 2 2 0 0 0 0 1 1 1 0 1 0 2 1 1 1 1 2 1 2 0 1 1 1 1 0 0 0 0 0 1 0 2 1 0 1 0 1 2 2 2 0 2 0 1 0 0 0 0 1 0 1 1 0 1 0 0 1 0 0 1 2 1 1 1 1 1 0 0 1 1 1 0 2 0 0 1 2 1 1 2 0 2 2 1 0 2 1 0 0 0 1 2 1 0 0 0 0 2 2 1 0 0 0 0 0 0 0 1 0 0 0 0 1 1 1 0 1 0 0 1 1 0 0 1 0 0 0 1 1 2 0 2 0 0 2 0 0 2 0 1 0 1 1 0 2 0 1 1 1 1 1 1 0 0 0 0 0 0 0 0 2 0 1 1 1 0 0 0 0 1 1 2 2 1 1 0 0 0 2 1 0 0 0 0 0 0 1 0 0 0 0 0 0 0 0 0 1 0 0 1 2 0 0 1 1 0 1 0 0 0 2 1 0 0 0 1 0 2 2 0 1 0 0 2 0 0 0 0 0 1 0 1 1 1 1 1 1 0 0 1 0 0 1 1 1 0 0 0 2 1 0 2 0 1 1 1 0 0 0 2 2 2 2 1 1 2 1 0 0 1 1 0 1 1 1 1 0 0 2 0 1 0 2 1 2 2 2 1 0 0 1 0 0 1 0 2 0 2 0 1 0 0 2 2 0 2 0 2 0 2 2 2 0 1 1 1 1 2 0 1 1 1 1 1 1 0 0 0 0 0 0 1 0 0 0 0 0 0 0 0 1 0 1 2 0 0 2 2 0 0 0 0 0 0 2 0 0 1 0 1 0 1 0 1 0 0 1 1 1 0 0 1 1 2 0 2 0 1 1 1 0 0 1 1 1 1 2 0 0 2 0 1 0 0 2 2 0 2 1 0 0 0 1 0 0 1 0 1 1 0 1 2 2 0 2 0 0 1 1 2 0 1 0 0 0 1 2 1 1 0 1 0 0 0 1 2 2 0 0 2 1 1 1 2 1 2 0 1 2 2 0 0 0 1 0 1 0 2 0 0 0 1 0 0 1 0 0 0 0 0 0 1 0 0 0 0 0 0 0 0 0 0 1 0 0 0 1 0 0 0 0 1 0 0 0
97 1 2 1 0 0 0 0 2 0 1 1 0 0 0 0 0 0 0 0 1 1 0 0 0 1 1 0 2 2 0 2 0 0 2 1 2 1 1 0 1 0 0 0 2 1 1 0 0 0 0 0 1 1 0 0 0 0 1 0 2 2 2 2 0 1 0 0 0 1 1 1 2 2 0 2 2 0 2 1 0 1 0 1 1 0 0 2 2 2 2 2 0 0 0 0 1 2 0 2 0 0 1 1 1 1 1 2 0 2 0 1 0 2 2 2 1 0 0 2 2 0 1 1 0 0 0 0 2 0 0 0 0 0 1 1 0 0 1 0 1 1 1 0 0 0 0 0 0 0 0 0 0 1 1 0 2 1 0 1 1 1 0 2 2 2 0 0 1 2 0 0 0 2 0 1 1 1 0 0 0 2 0 1 1 1 0 1 0 0 0 1 1 0 0 1 0 2 0 1 1 1 0 2 1 1 2 1 1 0 0 1 0 0 1 1 1 0 1 0 1 1 1 1 1 0 1 0 1 1 0 0 1 1 1 1 1 2 0 1 0 0 1 1 0 1 0 0 1 0 0 1 0 0 0 0 1 1 0 0 0 0 0 1 1 0 0 1 2 1 0 1 1 2 0 0 1 2 2 0 1 0 2 2 0 2 2 0 0 1 0 1 2 2 2 2 0 2 0 1 2 1 2 1 0 1 0 1 1 0 0 1 1 0 1 0 1 1 0 0 0 2 2 0 1 0 1 0 0 0 1 0 0 0 0 0 0 1 0 1 1 1 2 2 0 0 0 1 2 2 1 0 2 0 1 0 1 1 0 1 1 2 2 1 2 0 0 1 2 0 2 1 1 2 1 1 1 2 0 0 0 1 1 1 1 0 0 0 0 0 0 0 0 0 2 0 1 1 0 0 0 0 0 2 2 0 0 0 0 0 0 1 0 0 0 2 0 0 0 0 1 1 1 1 0 2 2 1 2 2 0 0 0 0 0 0 2 0 0 0 0 0 1 0 1 2 0 0 1 0 0 1 0 2 1 1 0 2 0 2 0 0 1 1 1 0 0 2 1 1 2 0 1 1 1 0 0 0 2 0 0 0 2 1 2 0 0 2 2 0 0 2 1 2 1 0 0 2 2 0 1 0 0 0 2 2 2 1 0 0 0 0 1 0 1 0 0 2 0 2 2 0 0 2 0 1 1 0 0 2 1 0 1 1 1 1 1 0 2 2 1 1 0 1 2 2 1 2 0 0 1 0 1 0 0 2 0 1 2 1 1 0 2 2 0 2 0 1 0 1 0 1 1 0 1 0 1 2 0 1 1 0 0 1 0 0 1 0 0 0 1 1 0 0 1 0 1 1 1 1 1 1 1 1 1 1 1 0 0 0 2 0 1 1 0 1 0 1 1 0 0 0 0 0 0 1 1 1 0 0 1 1 0 0 1 1 2 0 2 0 2 1 0 1 2 0 0 0 0 0 1 2 1 1 0 1 2 1 1 0 0 0 2 2 2 1 0 1 1 0 2 0 0 0 1 0 1 1 0 0 0 0 0 0 0 1 0 1 0 1 0 0 0 1 0 0 0 0 1 1 1 0 0 1 1 0 2 2 0 1 0 0 0 0 0 0 0 2 1 0 0 0 0 0 0 1 0 1 0 0 1 0 0 1 0 0 2 1 0 1 1 1 0 0 0 1 1 1 0 0 0 0 0 0 0 1 0 0 2 0 0 1 2 0 1 0 2 2 0 0 0 1 1 1 0 0 2 0 2 2 0 2 1 0 0 2 0 1 0 1 0 1 2 1 1 0 0 1 0 0 1 0 0 1 1 0 1 0 0 2 2 0 2 0 2 0 2 2 1 0 0 0 1 1 1 0 0 2 0 2 0 0 1 0 0 0 0 1 1 0 0 1 0 0 0 0 0 1 0 1 1 0 0 2 2 0 0 1 1 1 0 2 0 1 0 0 0 0 1 0 0 1 0 0 0 0 0 1 2 2 1 0 2 0 0 0 0 0 0 1 1 0 1 2 2 2 2 0 0 0 0 1 0 2 2 2 0 2 0 2 0 0 0 0 1 0 2 1 2 1 0 2 0 1 1 1 0 1 2 0 2 1 0 0 0 0 0 0 0 0 1 2 2 2 0 1 1 1 0 0 1 0 2 0 2 0 2 2 2 0 2 0 1 0 2 1 1 0 1 0 0 0 0 0 0 1 0 0 2 0 0 1 2 2 0 0 0 0 0 2 1 0 0 0 0 0 0 0 0 0 1 0
98 0 1 1 0 0 0 2 0 1 0 1 0 1 1 0 0 0 0 0 1 1 0 1 0 0 0 0 1 2 2 0 2 2 0 0 0 1 0 0 2 0 1 0 2 0 1 0 0 1 1 0 0 0 2 0 0 0 0 1 1 1 0 0 0 0 0 0 0 0 0 0 2 2 1 2 1 0 2 1 0 2 0 2 2 0 0 1 2 2 1 1 0 0 1 0 0 1 0 1 1 0 0 0 1 1 2 1 1 1 1 1 0 2 2 2 2 0 0 2 2 0 0 0 0 0 0 0 0 0 0 0 0 0 0 0 0 0 0 0 1 1 0 0 0 2 1 0 0 0 0 0 0 0 1 0 1 1 0 1 0 0 1 2 1 1 0 1 0 0 0 1 0 2 1 0 2 0 0 0 0 0 1 2 0 0 1 2 0 0 1 2 0 1 2 1 0 1 0 0 0 0 0 1 1 0 2 2 0 0 0 2 1 0 1 1 1 1 1 0 1 1 1 1 0 0 1 0 0 0 0 0 0 0 2 0 0 1 1 1 0 0 1 0 0 2 0 0 2 0 0 2 1 0 0 0 0 0 0 0 0 0 0 0 1 0 1 0 0 0 0 2 1 2 0 1 0 2 2 0 1 0 2 1 0 1 1 1 1 2 2 0 1 2 2 1 1 0 0 0 1 1 2 1 1 0 0 1 1 0 0 1 2 0 1 0 2 0 0 0 0 1 2 1 0 0 0 0 0 0 2 0 0 0 0 0 0 1 1 0 1 2 2 0 0 0 0 1 1 1 1 0 2 1 1 0 1 1 0 1 1 1 1 0 1 0 0 1 2 0 1 1 1 2 1 2 2 1 0 2 2 0 0 1 2 1 2 2 2 1 1 1 0 0 2 1 0 1 0 0 0 0 1 1 1 0 0 0 0 0 0 2 0 0 0 1 1 0 0 0 0 1 1 0 0 1 1 0 2 1 0 1 1 1 2 1 0 1 1 0 1 0 2 1 1 2 0 0 1 0 0 1 0 2 1 1 0 2 1 0 2 0 0 0 0 2 1 1 2 1 1 1 0 2 0 0 0 2 1 1 1 0 2 1 1 1 0 1 2 1 1 2 1 1 0 1 0 1 1 1 1 1 2 0 0 0 2 1 0 1 0 2 0 0 2 0 0 1 0 1 1 1 0 1 0 1 1 0 0 2 0 0 0 0 1 0 0 0 2 2 0 1 0 2 2 2 1 0 2 0 0 0 0 0 1 1 1 1 1 1 0 0 0 2 1 0 1 1 1 0 0 1 0 0 0 0 1 1 0 2 0 0 0 1 1 0 1 0 0 0 0 2 2 0 1 0 0 0 0 0 0 2 0 2 2 2 2 0 0 1 1 0 0 0 1 2 0 1 0 0 0 0 0 0 0 0 2 2 0 0 2 0 0 0 1 0 2 0 1 1 1 0 0 0 1 0 2 0 2 1 0 2 0 1 2 0 1 1 2 0 0 0 1 2 2 1 1 1 0 2 0 2 0 1 1 0 0 1 1 1 1 0 1 0 1 2 0 0 0 1 0 0 2 2 2 1 1 0 0 0 0 0 0 0 0 0 2 2 0 0 0 0 0 1 0 1 0 1 1 0 0 0 0 1 0 1 1 0 0 0 1 0 0 0 0 1 2 0 1 1 0 0 0 0 0 1 1 1 0 0 0 0 1 0 0 0 0 0 2 0 1 2 1 2 0 1 2 2 1 1 1 1 2 0 0 0 2 0 1 1 0 2 1 0 1 0 0 1 0 2 1 2 2 1 1 0 0 0 0 0 0 0 1 0 1 0 0 1 1 1 1 0 0 0 0 1 1 1 2 0 0 0 0 1 2 0 1 1 0 1 0 0 2 0 0 0 0 1 2 1 1 1 1 1 0 1 1 2 0 0 0 0 1 1 1 0 1 1 0 0 0 2 0 1 1 0 1 0 2 0 0 0 0 0 1 0 0 0 2 1 0 1 2 0 0 0 0 0 0 1 1 2 0 1 2 1 1 0 0 1 0 0 2 0 2 1 0 0 0 1 0 0 0 0 1 0 1 0 2 2 0 2 0 2 2 2 0 0 1 0 1 1 0 1 0 0 0 2 0 0 0 1 2 2 1 0 1 1 0 0 2 0 2 1 0 0 1 0 0 0 0 1 0 0 0 1 0 0 2 0 0 1 0 0 0 1 0 0 0 1 1 0 0 0 0 0 1 1 1 2 0 0 0 0 0 0 0 0 0 0 0 0
99 0 1 1 0 0 0 2 1 1 0 0 1 1 2 0 0 0 0 1 1 0 0 0 0 1 1 1 1 0 1 1 1 1 1 0 2 1 0 0 2 1 1 0 2 1 0 0 0 0 0 0 0 1 1 0 0 0 1 0 2 2 0 0 0 0 0 0 0 1 1 1 1 1 1 1 0 0 1 0 0 1 0 2 2 0 0 1 1 2 0 1 1 0 0 0 0 0 0 0 1 1 1 1 1 1 1 2 1 1 0 1 2 2 2 2 2 0 1 1 1 0 2 2 2 2 2 1 2 1 2 0 0 0 0 0 0 0 0 0 1 1 0 0 0 0 0 0 0 0 0 0 0 1 0 0 1 0 0 1 1 0 0 2 0 1 0 0 1 2 1 0 0 2 0 1 1 1 0 0 0 2 1 2 1 1 1 1 0 0 0 1 0 2 2 1 1 2 0 1 1 1 0 0 1 1 1 0 2 0 2 0 1 0 1 0 0 0 0 0 2 2 2 2 0 0 2 1 1 1 1 2 0 0 2 0 0 1 0 2 0 0 1 0 0 2 0 0 2 0 0 1 0 0 1 0 0 0 0 0 0 0 0 0 2 0 0 0 0 0 0 1 0 2 0 0 0 1 1 0 0 0 2 1 0 1 0 2 0 2 2 0 1 2 2 1 0 0 0 0 1 0 1 0 0 0 0 0 1 0 0 1 1 1 2 1 1 0 0 0 0 2 1 1 0 0 0 0 2 2 2 2 0 0 0 1 0 1 1 0 0 0 1 2 0 0 0 1 1 1 1 0 0 0 0 1 1 0 0 2 2 1 0 0 0 2 0 0 1 0 1 1 0 2 0 0 1 2 1 2 1 1 0 0 1 0 0 0 0 0 0 0 2 1 2 0 2 1 1 1 1 1 2 0 1 1 0 1 0 0 0 0 1 0 0 1 1 2 0 0 0 2 1 0 1 2 2 0 2 0 0 1 1 1 1 0 1 0 0 0 1 0 1 2 0 1 0 0 1 0 0 1 0 0 0 0 0 1 0 2 0 0 0 0 0 0 0 2 2 1 1 1 1 2 2 0 2 1 2 1 1 1 1 1 1 1 0 1 1 0 1 1 0 2 1 0 0 0 0 2 0 2 1 1 0 0 2 0 0 1 1 0 0 0 1 0 0 1 1 2 2 0 2 2 1 2 0 0 0 2 0 0 1 1 1 1 1 0 2 2 0 2 0 2 2 2 1 1 1 0 0 0 1 1 1 1 0 0 2 1 1 0 1 1 0 1 0 1 0 1 0 1 0 0 0 0 2 2 0 2 0 0 0 0 0 0 0 0 0 0 0 0 0 1 0 0 0 1 1 1 1 1 0 2 1 2 1 2 0 0 0 0 0 0 0 0 1 1 0 0 0 0 0 0 0 0 1 2 0 0 2 0 0 0 2 0 1 0 1 1 1 0 0 1 1 0 0 1 1 1 0 1 1 1 0 1 2 1 2 0 0 0 0 2 2 1 0 1 0 1 1 1 0 0 0 0 0 1 0 0 1 0 0 0 0 2 1 1 0 1 1 1 0 2 0 0 0 0 1 2 1 0 0 0 0 0 2 1 0 0 1 1 0 0 1 0 0 1 0 0 0 0 0 0 1 2 0 0 0 0 2 0 1 0 0 2 1 1 0 1 1 1 0 0 0 0 1 0 0 0 0 0 1 0 1 0 0 1 2 1 1 0 1 1 0 1 1 2 1 1 0 1 1 0 0 0 0 0 1 1 1 2 0 0 0 2 0 0 0 2 2 2 2 1 0 0 0 1 0 0 1 0 2 0 2 1 1 0 0 0 0 0 0 0 0 1 0 2 2 0 2 1 0 1 2 0 1 1 0 1 0 0 0 1 0 1 0 1 0 1 1 1 1 0 0 0 0 0 0 0 2 0 0 2 2 0 0 0 1 1 1 1 0 0 0 1 0 0 2 0 1 0 0 0 1 0 0 1 0 0 1 0 1 0 0 0 0 0 1 0 0 1 1 1 2 1 2 0 0 0 1 1 0 2 0 0 1 1 0 2 0 0 0 1 1 1 2 1 2 2 0 2 0 1 1 1 0 2 1 0 0 1 0 0 0 1 0 2 0 0 0 2 2 1 1 0 1 0 1 0 2 0 1 0 1 0 1 1 1 0 1 0 0 0 0 2 0 1 2 0 1 0 0 0 0 0 0 1 2 1 1 2 0 0 0 0 1 0 1 2 0 0 1 0 0 0 0 0 0 0 1 0
100 1 1 2 0 0 0 2 1 2 0 0 1 0 0 0 0 0 1 0 1 1 0 0 0 0 0 0 2 1 2 2 0 1 1 1 1 1 0 0 2 0 0 0 1 0 0 0 0 0 0 0 0 0 1 0 0 0 1 1 0 1 1 1 0 1 1 2 0 0 0 0 2 2 2 2 0 0 2 1 1 2 0 1 1 1 1 1 1 2 1 1 1 1 0 0 0 1 0 1 1 0 0 0 1 1 2 1 1 1 0 1 1 1 2 2 1 0 0 2 2 1 0 0 0 0 0 1 2 1 1 0 0 0 0 0 0 0 0 0 2 0 0 0 0 0 0 0 0 0 0 0 0 0 0 0 0 0 0 2 1 1 0 2 0 1 0 0 0 2 0 0 1 1 0 0 1 0 0 0 0 0 0 2 2 2 0 2 0 1 0 1 1 0 0 2 1 1 0 0 0 0 0 0 1 1 1 0 0 0 1 1 1 0 0 2 2 0 2 0 2 2 2 2 0 0 1 0 0 0 0 1 0 0 1 0 0 2 0 2 0 0 2 0 0 1 0 0 1 0 0 0 0 0 0 0 1 1 0 0 0 0 0 0 0 0 0 0 2 1 0 0 0 2 0 0 0 2 2 0 2 0 2 2 0 2 2 1 0 1 0 1 1 1 2 1 0 1 0 1 1 0 2 2 2 0 0 1 1 0 2 1 1 1 1 1 1 1 0 0 0 1 1 0 1 0 1 0 1 1 1 0 0 0 0 0 0 2 1 0 0 0 2 2 1 1 0 0 1 2 1 0 2 0 1 0 0 1 0 0 1 1 1 1 1 0 1 0 1 0 1 1 1 2 0 1 1 0 0 2 1 0 0 0 0 1 1 0 0 0 0 1 1 0 2 0 2 2 0 0 0 0 0 0 0 0 1 1 1 1 0 2 0 0 1 1 1 0 0 0 0 0 1 1 0 2 2 0 1 0 1 0 1 1 1 0 0 0 0 0 1 0 1 0 2 1 0 0 0 0 1 0 0 2 2 1 1 2 2 0 2 0 0 0 0 2 0 1 2 1 1 1 1 1 0 1 0 2 2 1 0 0 1 0 1 1 0 0 1 1 1 1 0 1 0 1 1 1 1 1 1 1 2 0 0 0 2 1 0 1 0 0 1 0 0 0 0 1 0 1 1 1 0 0 0 0 2 0 0 2 1 0 0 0 0 0 1 1 1 0 1 2 0 2 2 1 0 1 1 0 1 0 0 0 2 0 1 1 0 0 0 0 1 2 1 0 1 2 1 1 0 1 2 0 0 2 2 2 0 1 1 0 1 1 0 1 2 0 1 1 1 0 1 0 0 0 2 0 0 0 0 2 0 2 2 2 1 1 0 2 0 0 1 1 0 1 0 2 0 0 0 0 0 1 0 0 0 0 0 0 1 0 1 0 2 1 2 0 2 0 1 0 0 1 1 0 1 0 0 0 2 1 0 1 2 0 1 0 0 0 0 0 1 1 1 1 0 2 0 0 1 0 0 0 0 0 1 0 1 1 0 1 0 0 0 0 0 0 1 2 0 0 2 2 1 0 0 0 1 0 0 1 0 0 0 0 1 1 0 0 1 1 0 0 0 0 0 1 1 0 0 0 0 0 2 1 0 0 0 0 1 0 0 0 0 0 1 1 0 1 1 1 0 0 0 1 1 1 0 1 2 2 0 0 0 0 0 0 0 0 0 0 2 0 0 1 2 2 2 2 0 0 1 1 1 0 1 0 1 1 1 2 1 1 1 1 1 1 0 2 1 2 2 2 0 1 1 1 0 0 1 0 0 0 0 0 2 0 1 1 1 0 2 0 1 0 0 2 2 0 2 2 1 0 1 0 1 1 1 2 1 1 2 0 0 0 0 1 0 0 0 1 1 1 0 1 1 0 0 0 2 0 2 1 1 0 1 0 1 1 0 1 0 1 0 2 0 0 1 0 0 0 0 0 1 0 0 1 2 1 1 0 0 0 0 2 2 0 1 2 2 1 0 1 1 1 1 0 0 1 1 0 0 2 1 1 2 1 1 1 0 0 1 1 2 2 1 2 1 0 0 1 0 1 1 1 1 2 0 0 0 1 0 1 0 0 0 1 1 0 1 1 1 2 0 1 1 0 0 0 2 0 1 0 2 1 2 0 0 0 2 0 2 0 1 0 1 0 0 0 0 0 0 0 0 1 0 0 0 0 0 1 1 1 0 0 0 1 1 2 0 0 0 1 1 0 1 0 1 0 0 1
101 0 1 1 0 0 0 2 1 2 0 0 1 1 1 0 0 0 0 2 1 1 0 0 0 0 0 0 1 1 2 0 0 1 0 0 2 2 0 0 2 0 0 0 0 0 1 0 0 0 0 0 1 0 0 0 0 0 2 1 1 1 2 2 0 1 0 0 0 0 0 1 2 2 0 2 2 0 2 1 1 2 1 1 2 0 0 0 1 2 0 0 2 1 0 0 0 1 0 1 1 0 1 1 1 1 2 2 0 2 0 0 1 2 2 2 2 0 1 1 1 0 2 2 2 2 2 1 1 1 0 0 0 0 0 0 0 0 0 0 1 1 0 0 0 2 0 0 0 0 0 0 0 0 0 0 0 1 0 1 0 0 0 2 2 2 0 2 0 0 0 0 0 2 1 0 2 1 0 1 0 2 1 2 0 1 2 2 0 0 1 2 0 1 2 1 2 0 0 0 0 0 0 1 1 0 2 1 0 0 1 0 2 0 2 1 1 0 1 1 1 1 2 2 0 0 0 0 0 2 0 0 0 0 1 0 0 2 0 2 0 0 2 0 0 2 0 0 2 0 0 1 0 0 0 0 1 1 0 0 0 0 0 0 1 0 0 0 2 1 0 2 1 1 0 0 1 0 0 0 0 0 1 1 0 1 1 1 0 1 0 1 2 2 2 2 0 0 0 0 1 0 2 1 1 0 1 1 1 0 2 1 2 0 2 0 1 0 1 0 1 2 1 1 1 0 1 0 1 1 2 1 0 0 0 0 0 1 1 0 1 1 2 2 1 1 0 0 0 2 0 2 1 0 1 1 1 1 0 1 1 2 1 0 1 0 1 2 2 0 2 2 1 1 1 0 1 0 0 1 0 2 0 0 1 1 1 1 1 1 2 2 1 0 2 0 1 1 1 1 1 1 0 0 1 1 2 1 0 0 0 0 1 0 1 2 0 0 0 1 0 1 1 0 1 2 1 0 1 1 0 1 1 1 2 1 0 0 0 0 2 0 1 1 1 0 0 0 1 0 0 1 0 1 1 1 0 2 0 2 0 0 1 0 2 0 0 0 2 0 1 0 0 2 2 0 1 1 2 0 1 1 1 1 2 0 0 1 1 0 1 1 0 1 0 0 0 1 1 0 0 1 2 0 0 0 2 0 0 2 0 0 1 0 1 0 0 0 1 1 1 1 0 1 0 2 0 0 0 2 1 0 0 0 0 0 0 0 2 2 0 2 0 2 2 1 2 0 2 0 0 0 0 0 2 0 2 2 0 1 0 0 0 2 1 0 1 2 0 2 1 1 1 0 1 0 1 2 0 1 1 0 0 0 0 0 0 0 0 0 0 1 1 0 0 0 0 0 0 0 0 2 0 2 2 2 2 0 1 1 0 0 1 2 0 0 0 1 0 0 0 0 0 0 0 0 2 1 0 0 1 1 0 0 1 0 2 0 1 1 1 1 0 1 1 0 1 0 2 2 1 2 1 2 1 1 2 0 2 1 1 1 2 1 1 1 0 0 0 2 0 2 0 0 0 0 1 0 0 0 0 1 1 0 0 2 1 0 1 2 0 0 0 0 0 0 0 0 1 1 0 1 0 0 1 0 2 2 0 0 1 1 0 0 0 0 0 1 2 0 0 0 1 0 1 2 0 1 1 1 2 1 0 0 0 1 1 0 2 2 0 0 0 0 0 1 1 2 0 0 1 1 1 1 0 0 0 0 2 0 1 2 2 1 1 0 2 1 1 1 0 0 2 0 0 0 1 0 1 1 0 1 2 0 0 0 0 2 2 2 0 0 2 2 0 0 0 1 0 0 1 0 2 0 2 1 0 1 1 0 0 0 0 2 0 0 2 2 2 0 2 1 1 0 2 0 0 0 1 1 0 0 1 1 0 0 0 1 1 0 0 1 0 0 0 0 0 0 0 0 2 0 0 2 2 0 0 1 0 0 0 2 0 0 0 0 1 0 1 0 0 1 0 0 1 0 0 2 2 2 2 0 2 0 0 0 0 0 1 1 1 2 1 1 2 1 2 0 0 0 0 2 0 0 1 1 0 1 0 1 1 0 0 0 1 1 1 1 1 0 1 0 0 1 2 2 2 0 0 0 0 0 1 2 1 1 0 2 0 0 0 2 2 2 0 1 2 1 0 1 2 0 2 0 1 1 1 0 0 0 1 0 0 0 1 0 0 0 1 0 0 0 0 0 0 1 1 0 0 0 0 1 0 0 0 0 0 0 1 2 1 1 1 0 0 0 0 0 0 0 1 0
102 0 2 1 0 0 0 1 1 1 0 1 0 0 0 0 0 0 0 1 0 0 0 1 0 0 0 1 2 1 2 0 0 1 0 0 0 1 0 0 2 1 0 0 2 0 2 0 0 0 0 0 0 1 0 1 0 0 2 0 1 1 1 1 0 1 1 0 1 1 0 0 2 2 1 2 1 0 1 0 0 1 0 0 0 0 0 2 2 2 2 1 1 0 0 0 0 1 0 1 1 0 0 0 1 0 2 1 1 1 0 1 0 1 1 1 1 0 0 2 2 0 1 1 1 1 1 1 2 1 1 0 0 0 0 0 0 0 0 0 1 1 0 0 0 1 0 0 0 0 0 0 0 0 0 0 0 1 0 1 0 0 0 1 1 1 0 1 1 2 1 0 0 2 0 1 1 1 0 1 0 2 0 2 1 2 1 2 1 1 0 0 0 2 2 1 1 2 0 0 0 0 0 0 0 2 0 0 1 0 1 1 0 1 1 0 1 2 1 0 1 1 0 1 1 0 2 0 0 1 0 1 0 0 1 0 0 2 0 2 0 0 2 0 1 2 1 0 2 0 0 1 0 1 0 1 0 2 0 2 0 2 0 1 1 0 0 0 0 0 0 2 1 2 0 0 0 1 1 0 0 1 2 2 0 1 0 0 0 2 0 1 0 1 1 0 0 1 0 1 1 0 2 0 0 0 1 0 2 1 0 2 1 1 1 1 2 0 0 0 1 1 0 0 0 0 0 1 0 1 0 0 0 0 0 0 0 0 2 0 0 0 1 2 0 0 1 1 1 1 0 0 0 0 0 2 0 0 0 1 2 2 2 1 2 0 0 1 2 0 1 1 2 2 1 2 2 1 0 2 1 2 0 0 2 2 1 0 0 1 1 1 1 0 1 1 1 1 0 0 0 0 1 0 1 1 2 1 0 0 0 0 0 1 1 2 0 1 0 1 0 1 1 0 1 2 2 1 2 1 1 0 0 0 1 1 0 0 0 0 2 0 2 1 1 1 0 1 1 0 0 0 0 1 1 1 0 2 1 0 1 0 0 1 0 1 0 1 1 0 2 0 1 2 2 0 2 1 2 0 1 1 0 0 2 1 0 1 2 1 0 1 0 1 1 1 1 1 1 1 0 1 1 1 0 0 1 1 0 0 0 0 0 0 1 0 0 0 0 1 1 1 2 2 2 2 0 1 1 1 1 0 2 1 2 0 1 0 0 0 2 1 0 1 2 1 2 1 1 0 1 0 0 0 0 1 0 1 1 1 0 0 0 2 1 0 1 1 1 1 1 1 1 0 0 1 2 1 0 2 0 0 0 0 1 0 1 0 1 1 0 1 2 0 1 0 0 0 0 0 0 2 0 2 2 2 1 0 1 1 0 0 1 2 0 2 0 1 1 0 0 0 0 0 0 1 1 1 0 0 2 0 0 0 2 0 2 0 2 0 2 2 0 0 2 0 0 0 1 1 0 2 0 1 1 0 2 1 1 0 0 0 0 2 1 1 1 2 1 0 1 0 0 0 1 0 2 1 2 2 1 0 0 0 0 2 1 1 0 1 0 0 0 1 0 0 0 1 2 2 0 1 0 2 1 0 1 2 0 0 0 0 0 0 0 0 0 1 1 0 0 1 1 0 1 2 0 0 0 0 0 0 0 0 0 1 0 0 0 0 0 0 0 0 0 1 2 0 0 0 0 0 0 0 0 0 0 1 1 1 0 0 1 0 0 0 2 2 2 2 1 0 1 1 2 0 1 0 0 0 0 0 1 1 2 0 2 1 0 1 0 1 2 2 0 1 0 0 0 0 0 0 2 0 2 0 1 1 1 0 0 0 1 0 1 0 1 2 1 0 1 1 1 0 2 0 0 1 0 1 0 0 1 0 0 1 0 0 1 1 1 1 1 1 0 1 1 0 0 2 0 0 0 2 2 0 0 0 0 0 0 2 0 0 0 2 1 1 2 0 0 0 0 0 2 0 0 0 1 1 2 0 2 1 0 1 0 0 2 1 1 2 1 0 2 0 1 0 0 0 0 1 1 1 1 0 1 1 1 1 0 0 1 0 1 1 1 1 1 0 0 1 0 2 0 1 1 1 1 1 1 0 1 2 1 1 0 1 0 0 1 1 2 2 1 0 0 0 2 0 0 0 2 0 1 1 1 1 0 0 2 0 0 0 2 2 2 0 0 0 0 0 0 0 0 0 0 0 1 0 0 1 0 0 0 0 0 0 0 2 0 0 0 1 1 0 0 0 0 0 0 0
103 0 1 1 0 0 0 2 0 2 0 0 1 1 0 0 1 0 1 1 0 0 0 0 0 0 0 0 2 1 2 0 1 1 1 0 2 1 0 0 1 0 0 0 2 0 0 0 0 0 0 0 1 0 0 1 0 0 2 0 1 1 2 2 0 2 0 1 0 0 0 0 2 2 1 2 1 0 2 0 2 2 0 1 1 0 0 1 2 2 0 1 1 0 1 0 0 1 0 1 0 0 1 1 1 1 2 1 1 1 1 1 1 2 2 2 2 0 1 1 1 0 0 0 0 0 0 0 2 0 0 0 0 0 0 0 0 0 0 0 1 2 0 0 0 2 1 0 1 2 0 2 0 0 1 1 0 0 1 1 1 1 0 2 0 1 0 1 0 1 0 1 2 0 0 0 2 1 0 1 0 1 0 1 0 0 0 1 1 1 0 0 1 1 1 2 0 2 0 0 0 0 0 0 0 2 1 0 2 0 2 0 1 0 2 0 0 0 2 2 0 0 2 2 0 0 2 0 0 2 0 0 0 0 1 0 0 2 0 1 0 1 2 0 1 1 1 0 2 0 0 1 0 0 1 0 0 2 0 0 0 0 0 0 0 0 2 0 2 0 0 1 0 2 0 1 1 1 1 0 1 2 1 1 0 1 0 0 1 1 1 1 0 2 2 1 1 1 0 1 2 1 2 1 1 0 0 0 1 0 0 1 2 0 2 0 1 1 0 0 0 1 2 2 0 0 1 0 2 2 2 2 0 0 0 0 0 1 1 0 0 0 2 1 2 2 0 1 1 1 0 0 2 0 0 0 2 1 0 1 2 2 0 0 0 0 1 1 1 0 2 2 1 2 1 1 1 1 1 2 1 2 0 1 1 1 1 1 1 1 1 1 1 0 2 0 0 0 1 1 1 1 0 2 2 0 1 0 0 0 0 1 0 1 1 2 0 0 0 0 0 2 0 1 0 1 0 0 0 0 0 0 0 1 1 0 0 1 0 1 1 0 1 0 2 1 0 0 1 0 0 1 0 2 2 1 1 1 1 0 2 0 1 1 1 0 0 1 2 1 2 0 0 2 1 1 0 2 2 0 1 1 0 0 1 2 0 1 2 1 0 1 1 2 2 1 1 1 1 1 0 2 2 1 0 0 2 0 0 1 0 0 0 0 1 1 0 0 2 2 2 0 0 1 0 1 1 1 1 1 2 0 1 0 0 0 1 0 1 2 0 1 0 1 1 2 1 0 2 0 0 0 1 1 0 1 0 0 1 1 0 0 2 2 0 2 0 1 1 0 0 0 0 0 0 0 1 1 0 2 0 0 0 1 1 0 1 0 0 0 0 0 1 0 0 0 0 0 0 0 0 2 0 1 2 2 2 2 0 1 0 0 0 0 1 0 1 1 1 0 0 0 0 2 0 0 0 1 0 0 0 0 0 0 1 1 2 0 2 0 1 1 0 2 0 0 2 0 1 1 0 2 0 2 1 0 1 0 1 0 0 0 2 2 2 2 1 2 0 1 1 1 2 0 0 0 0 1 1 1 0 2 1 0 0 2 1 1 0 1 0 0 0 1 0 0 0 1 1 1 0 1 0 1 0 0 1 2 0 0 0 0 0 1 1 1 0 1 1 0 1 0 1 0 2 2 0 0 0 0 1 0 0 0 0 1 1 0 0 0 0 0 0 0 0 0 2 0 0 0 0 0 1 0 0 0 0 0 1 0 0 1 1 0 0 0 2 1 0 0 0 0 1 0 0 0 1 0 0 0 0 0 0 1 1 0 1 2 1 2 0 1 2 2 0 0 1 1 0 0 1 1 1 0 1 0 1 0 1 1 2 0 2 0 2 0 2 0 1 0 0 1 2 0 2 1 0 1 0 1 0 0 0 0 0 0 0 1 1 0 0 1 0 0 0 0 0 0 0 0 2 0 1 1 1 0 1 0 2 2 0 2 0 1 0 0 0 0 1 0 0 0 0 1 2 2 1 1 2 2 2 0 2 2 1 2 0 2 0 2 2 2 1 1 2 1 1 0 0 0 0 2 0 2 1 1 1 1 0 1 0 0 1 0 1 0 2 1 2 2 0 2 0 1 1 0 2 2 0 1 0 0 0 1 0 1 0 1 0 0 0 1 1 1 0 1 2 0 1 0 2 1 1 0 1 0 1 2 1 0 2 0 1 0 0 0 1 0 1 0 0 0 0 0 0 1 1 0 1 0 0 2 0 0 0 0 0 0 1 2 0 1 0 1 0 0 0 0 0 0 0 1
104 1 2 1 0 1 1 2 1 2 0 0 0 1 1 0 0 0 0 1 1 1 0 0 0 0 0 0 2 0 2 0 0 1 1 1 2 1 0 0 1 0 0 0 0 2 2 1 0 0 0 0 1 0 1 0 1 0 0 0 2 2 1 1 0 0 1 0 0 0 1 0 2 2 1 2 1 0 2 0 2 2 1 1 2 0 0 0 1 2 0 0 2 2 0 0 0 1 0 1 2 0 1 1 0 0 2 0 1 1 0 1 0 2 2 2 2 0 0 0 0 0 1 1 1 1 1 0 1 0 0 1 0 0 0 0 0 0 0 0 1 1 0 0 0 0 0 0 1 1 0 1 0 0 0 0 0 1 0 0 0 0 0 1 0 1 0 0 0 2 1 0 0 2 1 0 2 1 0 1 0 1 0 2 0 0 0 2 1 1 0 1 1 1 1 2 2 2 0 1 1 1 0 0 2 1 2 0 1 0 1 1 2 0 2 1 0 2 0 0 0 0 2 2 0 0 1 0 0 0 0 0 0 0 2 0 0 1 1 2 0 0 2 1 0 2 0 0 2 0 0 0 0 0 0 0 0 2 0 0 0 0 0 0 1 0 0 0 1 0 0 0 0 1 1 0 0 2 2 0 0 0 2 2 0 0 0 0 0 1 0 1 1 1 2 1 0 0 0 0 1 0 2 1 1 0 1 0 1 0 0 0 2 0 1 1 2 0 0 0 2 0 1 0 0 0 1 0 0 0 2 1 0 0 0 0 0 1 1 0 1 1 1 2 1 1 0 0 2 1 1 0 2 0 2 0 1 1 0 0 1 1 1 1 1 0 1 0 0 0 2 2 0 2 1 0 1 2 1 1 0 2 0 1 1 1 1 0 0 0 0 1 0 0 2 0 1 0 0 0 0 0 1 1 1 0 0 0 0 0 0 1 0 0 0 0 2 0 0 0 0 0 0 0 1 2 0 1 1 0 1 0 0 0 0 0 1 0 0 0 2 0 1 1 1 2 1 0 1 0 0 1 0 1 1 0 1 2 1 0 1 0 0 0 0 2 0 1 2 0 0 0 0 2 2 0 0 2 2 1 0 0 1 0 1 1 0 1 1 0 1 1 1 1 2 1 1 1 1 1 0 1 2 0 0 0 2 1 0 0 0 0 0 1 1 0 0 1 0 1 1 1 0 1 0 1 1 1 1 1 1 0 0 0 0 0 1 1 1 0 1 2 0 0 1 1 2 2 0 0 1 0 0 0 1 1 0 0 1 0 1 1 0 2 1 0 1 2 2 0 0 0 1 0 0 1 1 1 0 2 0 0 0 0 1 0 1 0 0 0 0 1 1 2 0 0 0 0 0 0 0 1 1 2 2 2 1 0 1 1 0 0 0 0 1 0 1 0 0 0 0 0 0 0 0 0 2 2 0 0 1 0 0 1 2 1 1 1 2 0 1 0 0 2 0 0 1 0 2 2 0 2 1 2 1 1 1 0 1 0 0 0 1 0 1 1 0 1 0 1 1 1 0 0 1 0 0 2 0 0 2 0 0 0 0 2 1 1 1 1 0 0 0 1 1 0 0 1 2 2 0 0 0 1 2 0 1 1 1 0 1 0 0 0 1 0 1 2 0 0 0 0 0 0 1 2 0 0 0 0 1 0 0 1 0 0 2 1 0 1 0 0 0 0 0 1 1 1 0 0 1 1 1 0 0 1 1 0 1 0 0 0 2 1 0 0 2 0 1 1 1 0 1 1 0 0 0 0 0 0 0 0 2 0 0 0 0 1 0 2 1 2 2 2 0 1 0 1 0 0 1 0 0 0 0 0 2 0 0 2 2 0 2 0 2 0 2 1 2 0 0 1 0 0 2 0 0 1 0 1 0 0 2 0 0 0 0 0 1 2 2 2 1 1 0 1 1 0 0 1 1 0 0 2 2 0 0 0 0 0 2 2 0 0 0 0 0 0 1 0 0 1 0 0 1 0 0 0 1 0 1 1 2 1 1 1 0 0 0 2 2 2 1 2 2 2 2 0 0 0 0 1 1 1 1 1 1 0 0 1 0 0 1 1 1 1 2 1 2 1 0 2 1 0 2 1 1 1 0 1 0 0 0 1 0 1 0 1 1 0 0 0 2 2 0 0 1 0 0 1 2 0 2 1 0 0 1 0 0 0 1 0 2 0 0 1 2 0 2 0 0 0 0 0 0 2 0 0 1 0 0 1 1 1 0 0 0 0 0 2 1 0 0 1 0 0 1 1 1 0 1 1
105 1 2 1 0 0 0 2 2 0 0 0 0 2 0 1 0 0 0 1 0 0 0 0 0 0 0 0 1 1 2 1 1 1 0 0 0 2 0 1 1 1 0 0 1 1 0 0 0 0 1 1 2 0 0 1 0 0 2 1 1 1 1 2 1 0 1 2 0 0 0 2 2 2 2 2 0 0 2 0 1 1 0 2 2 0 0 1 1 1 1 1 0 0 2 1 0 1 0 1 2 1 0 0 2 1 2 1 1 1 0 1 0 1 2 2 1 0 0 1 1 0 1 1 1 1 1 0 1 0 1 1 0 0 0 0 0 0 0 0 0 2 0 0 0 0 0 0 0 0 0 0 0 0 1 0 0 0 0 0 0 0 0 2 1 1 0 1 0 0 0 0 0 2 0 0 0 0 0 0 0 0 0 1 1 0 0 2 1 1 0 1 2 0 0 2 2 1 0 0 0 0 1 1 1 0 2 1 0 0 0 2 1 0 2 0 0 1 2 1 1 1 2 2 0 0 1 1 1 0 0 1 0 0 2 0 0 1 1 1 0 0 2 0 0 1 0 0 1 0 0 1 0 0 1 0 0 0 0 0 0 0 0 0 0 1 0 0 2 1 0 0 0 2 0 0 0 1 2 0 0 1 2 2 0 2 1 1 1 2 2 1 0 2 2 0 1 1 1 1 2 0 1 0 0 0 0 1 1 0 0 2 2 0 1 0 1 0 1 0 1 2 2 0 1 0 2 0 2 2 2 2 0 0 0 0 0 0 2 0 1 0 2 1 1 1 1 0 2 1 1 0 2 0 2 0 2 0 0 2 2 2 2 0 2 1 0 0 0 0 2 2 1 2 1 1 2 2 0 0 0 2 0 0 1 2 1 1 1 0 0 1 0 0 2 1 1 0 0 0 0 0 1 1 2 1 0 0 0 0 0 0 0 2 2 2 0 1 0 0 0 1 1 2 0 1 1 1 2 1 1 0 0 0 0 0 0 0 0 0 1 0 1 0 1 1 0 0 1 0 0 1 0 1 1 1 0 2 1 1 1 0 0 0 0 2 1 0 2 0 1 1 2 0 0 1 0 2 2 0 1 1 0 0 2 0 0 1 1 0 1 1 0 2 1 1 1 2 2 1 0 1 1 1 1 1 1 1 1 0 1 0 1 0 0 1 0 0 1 1 1 1 2 1 0 1 1 1 0 2 0 1 1 0 1 0 0 0 1 1 1 2 0 2 2 0 2 0 2 0 0 0 0 0 1 2 0 2 0 0 0 1 1 2 1 1 0 1 1 0 0 0 1 0 0 1 1 2 0 1 0 0 0 0 2 0 1 0 0 0 0 1 0 0 0 0 0 0 0 0 0 1 0 2 2 2 1 2 0 0 1 0 1 2 0 1 0 0 0 0 0 0 0 0 0 0 0 2 0 0 1 0 0 0 2 1 2 0 2 0 1 1 1 1 1 0 0 0 0 0 2 2 0 1 1 0 1 1 1 0 0 0 2 2 2 1 0 2 1 1 0 2 0 0 1 0 0 0 0 0 1 0 0 0 0 0 0 1 0 0 0 0 1 2 1 0 0 0 1 1 0 1 0 1 1 0 1 2 0 0 1 1 0 1 0 0 0 0 0 0 0 1 2 0 0 2 0 1 1 1 1 1 0 0 0 0 2 2 0 1 1 1 1 1 0 0 1 0 0 0 0 0 1 0 0 0 0 0 2 1 1 1 1 0 0 0 1 0 0 0 0 0 1 0 0 0 1 0 1 1 0 2 2 0 0 0 0 1 0 2 1 2 2 1 1 0 0 1 0 0 1 0 1 0 1 0 0 0 0 0 1 1 2 0 2 0 2 2 1 0 1 1 0 0 1 0 0 2 0 2 0 0 1 0 0 0 0 0 1 0 1 1 1 0 1 0 1 0 0 0 2 0 1 1 1 0 1 0 1 0 0 1 0 0 0 0 0 0 1 0 0 0 0 0 2 0 0 0 1 1 2 0 2 0 0 0 0 0 0 1 1 1 0 2 2 2 1 0 0 0 0 1 0 2 2 2 0 1 0 0 0 0 1 0 1 1 1 0 1 0 0 1 0 0 1 1 1 1 0 0 0 0 0 2 0 0 0 1 1 0 0 1 2 1 0 2 2 0 0 0 2 0 2 0 1 0 1 1 1 0 2 0 0 1 1 0 0 0 2 0 0 0 0 0 0 0 0 0 1 0 0 1 1 1 0 1 1 0 0 0 0 0 0 2 1 0 0 0 1 0 0 0
106 0 1 2 0 0 0 2 1 2 0 0 1 1 0 0 0 0 0 1 1 1 0 0 0 0 0 0 2 0 2 1 1 1 2 0 2 1 0 0 1 1 0 0 1 0 1 0 0 0 0 0 0 0 0 0 0 0 2 0 1 1 1 1 0 1 0 1 1 0 0 0 2 2 1 2 1 0 0 0 0 2 0 1 1 0 0 0 2 2 0 0 0 0 0 0 0 2 1 1 1 0 1 1 0 0 2 2 0 2 0 1 0 0 0 0 0 0 1 1 1 0 1 1 1 1 1 1 2 1 2 0 1 0 0 0 0 0 0 0 1 2 0 0 0 0 1 0 0 1 0 1 1 0 0 0 0 0 0 1 1 1 0 2 1 1 1 0 0 1 1 0 0 2 0 0 1 0 0 0 0 0 1 2 0 0 1 0 0 0 0 0 1 0 0 0 2 1 0 1 1 1 0 0 0 1 1 0 2 0 1 1 2 0 1 1 2 1 1 0 1 1 2 1 1 1 1 0 0 1 0 0 2 2 1 0 0 1 0 1 0 0 2 1 0 1 0 0 1 1 1 1 1 0 1 0 0 2 0 0 0 0 0 0 1 0 0 0 1 0 0 2 0 2 0 0 0 1 1 0 0 0 2 2 0 1 0 0 1 2 1 1 0 1 2 0 0 0 0 0 0 0 1 1 1 0 1 0 0 0 0 1 1 0 2 0 1 1 0 0 1 1 0 0 1 0 1 0 0 0 1 0 1 0 0 0 0 1 1 1 1 1 1 2 0 0 0 2 0 0 2 0 2 1 1 0 2 1 0 1 1 1 1 1 1 0 0 1 2 0 1 1 0 2 1 0 1 2 0 0 1 0 0 0 2 0 1 0 0 0 0 0 1 0 2 0 1 1 1 1 1 1 0 2 2 0 0 1 0 0 0 1 0 1 1 2 0 0 0 0 0 2 0 1 0 2 0 1 0 0 0 1 1 1 1 0 0 1 0 0 2 0 2 1 0 1 0 0 0 0 0 0 0 1 1 1 0 2 0 1 1 1 0 1 1 0 0 0 2 0 0 0 0 2 2 0 1 1 1 0 0 0 0 0 2 1 0 1 2 0 0 2 0 2 0 0 0 2 2 0 0 0 2 0 0 0 2 0 0 0 0 2 1 0 1 0 0 0 2 1 1 1 1 1 0 1 1 0 0 2 0 2 0 0 0 0 1 0 2 2 0 1 0 0 2 1 2 0 2 0 0 0 1 0 1 0 2 1 2 1 1 0 1 1 0 0 1 2 2 0 0 0 2 0 1 1 2 1 0 2 0 0 0 0 0 0 0 0 0 0 0 1 1 0 0 0 0 1 1 1 1 1 0 1 1 2 0 1 0 1 0 0 0 0 2 0 0 0 0 0 0 0 0 1 0 0 1 0 0 0 0 0 0 0 2 1 2 0 2 0 1 2 0 1 1 0 1 0 2 2 0 1 0 0 1 0 2 0 1 0 0 0 1 2 2 2 1 1 0 1 0 1 0 1 1 0 1 0 0 0 1 1 0 0 0 2 2 1 0 1 0 0 2 2 2 0 0 1 0 0 0 1 0 1 1 0 1 2 0 0 0 0 0 0 0 0 0 1 1 0 0 1 0 0 1 2 0 1 1 1 1 1 0 0 0 1 0 1 0 1 1 1 0 0 0 1 2 0 0 1 1 1 0 0 0 0 0 0 1 0 0 1 0 2 0 2 2 1 1 1 0 0 2 0 0 0 0 1 0 1 0 0 1 0 0 2 0 2 0 2 0 1 2 2 0 0 0 1 0 0 1 0 0 1 0 0 1 0 2 0 2 0 2 0 2 0 2 1 2 0 2 1 0 0 1 0 0 0 1 1 0 0 1 0 0 0 0 1 0 1 1 1 1 1 0 1 1 0 0 1 1 0 0 2 2 0 0 0 1 1 0 2 0 0 0 0 2 1 1 0 0 0 0 0 2 0 0 0 2 1 1 1 1 0 0 1 1 1 0 2 2 0 1 2 2 2 2 0 0 0 0 1 1 1 1 1 1 1 0 1 1 0 0 0 0 0 1 2 2 0 2 0 0 1 1 1 0 0 1 1 1 1 0 2 0 0 0 0 0 0 0 0 2 1 0 0 1 1 1 0 2 0 1 0 2 1 2 0 1 1 0 1 0 0 1 0 0 0 1 0 0 0 0 0 0 0 0 1 1 1 1 1 2 2 0 0 0 0 1 1 0 1 0 0 0 0 0 0 1 0 0 0
107 1 0 2 0 0 0 2 1 2 0 0 0 2 2 0 0 0 0 2 0 0 0 0 0 0 0 0 2 2 2 2 0 1 2 0 2 2 0 1 2 2 1 0 2 0 1 0 0 0 0 0 0 1 1 1 0 0 1 1 1 1 2 2 0 1 0 0 0 0 0 0 1 2 1 2 1 0 2 1 0 2 1 0 2 0 0 0 2 2 0 2 2 0 0 0 0 1 0 1 1 0 1 1 0 0 2 0 2 0 0 1 1 2 2 2 2 0 0 1 1 0 1 1 1 1 1 0 1 0 0 0 0 0 1 1 0 0 0 0 0 2 0 0 0 1 0 0 0 1 0 1 1 0 0 1 1 0 0 1 0 0 0 1 0 0 0 1 1 2 1 1 0 2 0 0 1 1 0 1 1 1 0 1 0 1 1 2 0 0 1 2 0 0 0 0 2 2 0 0 0 0 1 1 1 1 1 0 0 0 1 1 1 0 1 1 1 0 1 1 1 1 2 2 0 0 0 0 0 1 1 1 0 0 1 0 0 2 0 1 0 1 1 0 0 1 0 0 1 1 1 0 0 1 0 0 1 0 0 0 0 0 0 0 0 0 0 0 2 0 0 2 1 2 0 0 2 1 1 0 0 1 2 2 0 1 1 0 1 2 1 2 1 2 2 1 1 1 0 1 1 0 1 0 0 0 0 0 2 0 0 1 1 1 1 1 1 1 0 0 0 1 2 1 1 0 2 0 0 0 1 0 0 0 0 0 0 1 1 1 2 1 1 2 0 0 1 0 0 1 1 0 1 0 0 1 0 1 0 1 1 2 2 1 2 1 0 2 2 0 1 1 0 2 0 0 0 1 1 2 1 0 0 0 2 1 1 0 0 0 0 0 1 0 2 0 0 0 0 0 0 0 0 0 0 0 2 0 0 0 0 0 0 1 1 2 0 1 0 0 0 2 1 0 2 1 1 1 1 0 0 2 0 0 1 1 0 2 0 0 1 0 0 2 1 2 1 0 2 0 0 2 0 2 1 0 1 2 0 2 1 0 1 1 1 0 0 0 2 0 0 0 1 2 1 1 1 0 2 0 0 0 0 0 1 1 0 1 2 0 0 2 1 2 2 0 0 1 1 0 0 0 2 0 0 0 1 1 0 0 0 0 2 1 0 0 1 0 2 2 2 0 0 2 0 2 0 0 0 2 0 0 1 0 1 0 2 0 1 1 1 1 0 0 1 1 2 1 1 0 0 0 0 0 1 2 0 1 0 1 0 0 2 2 0 1 0 1 0 0 0 1 0 0 0 0 2 2 0 1 1 0 0 2 2 1 1 0 2 2 1 0 0 2 0 0 0 0 0 0 0 1 1 0 0 0 0 1 0 2 0 0 0 0 2 0 0 1 1 0 0 0 0 1 0 0 1 1 0 0 1 0 0 0 2 1 2 1 2 0 2 0 0 0 0 0 2 1 1 1 0 1 0 1 2 0 2 1 1 0 0 0 1 1 1 1 1 2 1 1 1 1 0 0 1 0 2 2 0 0 2 0 0 1 0 2 1 0 0 1 0 0 1 2 2 0 0 0 1 1 0 0 0 0 0 0 2 2 0 0 0 0 0 2 0 2 0 1 0 0 0 1 1 0 1 1 1 0 0 0 1 0 0 1 0 0 1 1 0 1 1 1 1 1 0 0 1 0 0 0 0 0 0 0 0 0 0 0 1 0 0 1 0 1 0 1 1 2 1 0 0 1 2 0 0 1 0 0 1 1 0 2 0 0 0 1 0 1 0 2 1 2 2 2 1 0 0 2 0 1 2 0 1 0 1 0 0 0 0 0 0 0 0 1 0 0 1 1 2 0 2 1 1 0 2 0 1 1 1 2 1 1 1 0 0 1 0 0 1 1 1 1 1 0 1 0 1 0 0 0 2 0 1 1 0 0 2 0 0 0 0 2 0 0 0 0 2 1 1 0 0 0 0 0 0 1 0 2 2 2 2 0 1 1 1 2 1 0 0 1 1 1 0 1 1 0 2 0 0 0 0 2 0 1 2 2 0 0 1 1 0 0 0 0 0 0 1 2 2 0 2 0 1 1 2 2 0 1 0 1 0 0 0 1 0 0 0 0 0 1 0 0 2 2 0 1 2 0 0 0 2 0 1 0 1 0 1 1 1 1 1 1 1 0 1 1 1 0 0 0 0 0 0 0 0 1 0 0 1 1 0 2 1 2 0 0 0 0 0 1 0 0 0 1 1 0 1 0 0 0 0 0
108 0 2 2 0 0 0 1 1 1 1 1 0 0 0 0 0 0 2 2 0 0 0 0 0 0 0 0 1 2 1 1 1 2 0 0 0 2 0 0 0 0 1 0 2 0 1 0 0 0 0 0 0 1 1 0 0 0 1 1 1 2 0 2 0 0 0 1 1 1 0 1 2 2 1 2 1 0 1 0 0 1 0 2 2 0 0 0 1 1 0 0 1 0 1 1 0 0 0 0 2 0 0 0 1 1 2 2 0 2 1 1 1 1 1 1 1 0 0 2 2 1 1 1 1 1 1 1 1 1 0 0 1 0 0 0 0 0 0 0 1 2 0 0 0 2 0 0 0 0 0 0 0 0 0 0 1 1 0 0 1 1 0 0 0 1 0 1 1 2 0 0 1 1 1 0 2 0 0 0 0 0 0 2 1 1 0 1 0 1 0 1 1 0 1 0 2 2 0 0 0 0 0 1 0 1 2 0 1 0 2 0 1 0 1 1 1 0 0 0 1 1 2 2 1 0 0 0 0 1 0 1 0 0 1 0 0 2 0 1 0 1 2 1 0 2 0 0 2 0 0 0 0 0 0 0 1 2 1 1 1 1 0 2 1 0 1 1 2 0 0 1 0 2 0 1 0 2 2 0 1 1 1 2 0 1 1 1 1 2 1 1 1 2 2 1 0 1 1 1 1 0 2 1 1 1 2 1 1 0 0 1 2 2 0 0 2 0 0 0 0 2 1 0 1 0 2 1 1 2 1 0 0 0 1 0 0 2 1 1 1 1 2 2 0 0 1 1 0 1 1 1 1 0 1 1 0 1 0 1 1 1 1 0 1 0 1 2 2 0 2 2 2 2 1 2 2 2 1 1 0 0 0 0 1 1 0 0 0 1 1 2 0 0 2 0 0 0 0 0 0 0 1 1 2 1 0 1 0 0 0 0 0 1 1 1 1 1 0 0 1 2 0 2 0 1 0 0 2 1 1 0 1 1 2 2 0 1 0 0 1 0 2 0 1 1 1 0 0 1 0 1 0 0 0 0 0 2 2 0 2 0 1 0 1 1 0 0 2 0 1 1 2 0 1 0 1 2 1 0 1 0 1 0 1 1 0 1 2 1 1 2 1 1 0 0 0 1 1 1 0 2 1 1 0 0 2 1 0 0 1 0 0 0 1 0 0 0 1 1 1 2 1 2 1 2 0 0 0 2 0 1 1 1 1 0 1 0 2 1 1 2 0 0 0 0 1 1 1 0 1 0 1 0 0 1 1 0 1 1 0 0 1 2 1 0 1 2 1 0 0 0 1 0 0 1 2 1 0 2 0 0 2 2 0 2 2 0 2 2 1 0 2 0 1 0 0 0 0 0 0 2 0 1 1 1 1 0 0 0 1 0 1 2 0 2 0 1 1 0 0 0 0 0 0 0 2 0 0 0 0 0 0 0 2 0 2 0 2 0 1 0 0 2 0 0 2 0 1 1 1 1 0 1 2 0 2 0 0 0 0 0 1 1 1 1 0 2 0 0 1 0 0 0 1 0 0 0 0 0 0 1 0 1 0 2 2 1 0 1 0 0 0 0 0 0 0 0 1 2 1 0 0 1 2 0 1 1 0 1 1 1 0 0 0 0 0 2 2 0 0 0 1 0 1 2 0 1 1 1 0 0 0 0 0 0 1 1 0 1 1 1 0 0 0 1 1 1 0 0 0 0 0 0 0 1 0 0 1 0 0 0 1 0 0 1 1 2 2 2 1 1 2 0 0 0 1 0 1 1 0 1 2 0 0 2 0 1 0 2 1 2 2 2 1 0 0 0 0 0 0 2 0 0 0 0 2 0 1 1 1 0 0 2 0 0 2 1 2 1 1 2 1 1 2 0 2 0 1 1 1 1 1 0 0 1 1 2 2 0 0 2 1 1 0 0 1 0 0 1 1 0 1 2 2 0 0 0 0 0 0 1 0 1 0 1 0 0 2 0 1 0 1 0 1 0 0 2 1 2 2 0 1 1 1 1 1 0 0 2 2 0 1 1 1 1 1 0 0 0 0 1 0 1 1 1 1 1 0 2 0 0 0 1 1 1 2 0 0 0 0 1 0 1 2 2 1 0 1 1 1 1 0 1 0 0 0 0 0 2 0 1 2 1 1 0 1 0 0 1 2 1 2 0 0 0 0 1 1 0 1 1 0 0 2 0 2 0 2 0 0 0 0 0 0 0 0 1 2 1 1 2 1 0 0 0 0 1 0 2 0 1 1 0 0 0 0 0 0 0 1 0
109 0 1 2 0 0 0 2 2 1 0 0 1 2 2 0 0 0 0 1 2 1 0 0 0 0 0 0 2 1 2 0 0 0 1 0 1 1 0 0 1 0 0 2 2 2 1 0 0 0 0 0 1 0 0 1 0 0 1 1 1 1 1 1 0 1 0 0 0 0 0 2 2 2 1 2 1 0 2 0 0 1 0 2 2 0 0 1 2 2 0 1 1 1 1 0 0 0 0 0 2 0 1 1 0 0 2 0 2 0 0 2 0 1 2 2 1 0 1 1 1 0 1 1 1 1 1 1 2 2 2 1 1 0 0 0 1 0 0 0 0 2 1 0 0 1 1 0 0 2 0 2 0 0 1 0 1 0 0 1 0 0 0 2 0 2 0 1 0 1 0 1 2 0 0 0 2 1 0 1 0 2 0 1 1 0 0 0 0 1 0 0 1 0 0 2 0 2 0 0 0 0 0 0 1 1 1 0 0 0 1 1 2 1 1 1 1 0 0 0 0 0 2 2 0 0 2 0 0 1 0 0 1 1 1 0 0 2 0 2 0 0 1 0 0 2 0 0 2 0 0 1 0 0 1 0 1 1 0 1 0 1 0 0 1 0 0 1 1 1 0 2 1 2 0 0 1 1 1 0 1 2 2 2 0 1 1 2 0 2 0 0 2 2 2 2 0 0 1 0 1 0 2 1 1 0 1 0 1 0 0 1 0 1 1 0 2 1 0 0 0 2 1 0 1 0 0 0 1 2 2 1 0 0 0 0 0 0 2 0 0 0 2 2 0 0 1 0 1 2 1 0 2 1 1 0 2 0 0 2 2 2 1 1 1 0 0 2 2 0 2 2 0 2 0 0 1 2 1 2 0 0 0 0 2 2 0 0 0 0 0 0 0 0 2 1 0 0 1 1 1 1 0 1 1 0 0 1 0 0 0 2 1 1 2 2 0 1 0 1 0 1 1 0 0 2 1 1 0 0 1 0 0 1 2 1 0 1 0 0 1 0 2 0 0 1 0 1 2 0 0 1 0 1 1 1 0 1 1 0 1 0 0 0 0 2 1 1 2 0 1 0 1 1 0 1 0 1 2 0 2 1 0 0 2 1 0 2 2 0 0 2 0 0 0 0 0 1 1 0 0 0 1 0 1 1 2 0 1 1 1 0 1 0 0 0 0 0 1 0 0 2 0 1 0 1 1 1 1 1 1 0 2 0 1 0 1 0 2 2 0 1 0 1 2 0 1 1 1 0 1 0 1 0 0 1 0 1 1 1 0 0 0 2 0 1 1 1 0 1 0 1 1 0 1 0 1 1 0 2 0 0 0 1 2 0 2 0 0 0 1 1 2 1 0 0 0 0 0 0 0 2 1 2 2 2 2 0 0 1 1 0 0 2 0 0 0 2 0 1 0 1 0 1 0 1 0 1 0 0 1 0 0 0 1 0 2 0 1 1 0 1 0 2 0 0 1 0 1 1 1 2 0 1 2 0 1 1 1 0 0 0 0 1 1 1 0 2 1 0 1 0 0 1 1 0 0 1 1 1 1 0 2 0 0 2 2 0 0 2 0 0 2 2 1 0 1 0 0 0 0 0 0 0 0 0 2 2 0 0 1 1 0 2 1 0 0 1 0 0 0 0 0 1 0 2 1 0 0 0 1 0 0 0 0 0 2 1 1 2 1 1 0 0 0 1 1 0 0 0 0 0 0 0 0 0 0 0 2 1 0 1 1 2 0 1 2 1 0 0 1 1 2 0 0 1 1 0 0 0 0 1 0 1 1 1 1 2 0 2 0 2 2 1 0 1 0 0 0 2 2 0 0 0 1 1 2 0 0 1 1 0 2 0 1 0 1 2 0 0 0 0 0 1 2 0 1 1 0 2 0 0 2 1 0 0 0 1 0 0 0 0 1 1 0 1 1 1 0 0 1 0 1 1 1 0 1 1 0 0 0 2 0 0 0 0 1 0 2 0 0 0 0 0 1 0 0 1 1 1 1 0 2 0 0 0 0 1 0 1 1 2 1 2 2 2 2 0 0 0 0 2 0 1 2 2 0 0 0 1 1 0 0 0 0 0 2 1 2 1 0 2 1 2 2 2 2 2 0 1 0 0 0 2 0 0 0 1 0 0 0 2 0 0 0 1 1 1 1 2 2 0 2 0 0 0 0 1 1 1 1 1 1 0 2 0 0 0 2 0 0 0 0 1 0 0 0 1 2 1 1 2 1 1 0 0 0 0 0 1 0 0 0 0 0 0 0 0 1 0 0 1
110 1 0 2 0 1 1 2 2 1 0 1 0 1 0 1 0 0 1 1 1 0 0 0 0 0 0 0 1 1 2 0 0 0 1 0 1 2 0 0 1 0 0 0 1 1 1 1 1 0 0 0 0 0 0 1 0 1 0 0 1 1 1 1 0 1 0 1 0 0 0 0 1 1 1 1 0 0 2 1 0 2 1 0 1 0 0 1 1 2 0 1 1 1 0 0 0 0 0 1 1 1 2 2 0 0 2 1 1 1 1 1 1 2 2 2 2 0 1 1 1 0 1 1 2 1 1 0 2 0 1 0 0 0 0 0 0 0 0 0 1 2 0 0 0 1 0 0 0 1 0 1 1 0 0 1 1 2 0 0 0 0 0 2 0 1 0 1 1 1 0 1 0 2 0 1 1 2 0 2 0 2 0 1 0 1 1 1 1 1 0 0 1 1 1 2 0 2 0 1 1 1 0 1 1 1 2 1 0 0 1 2 2 0 1 0 0 0 1 0 1 1 2 2 0 0 1 1 0 1 0 1 0 0 1 0 0 2 0 1 0 1 1 0 0 2 0 0 1 1 1 0 0 0 1 0 0 0 0 0 0 0 0 0 1 0 0 1 2 1 0 1 0 2 0 0 0 2 2 0 1 0 1 1 0 1 0 0 1 2 1 1 0 2 2 0 2 1 0 1 1 0 1 0 0 1 0 1 1 0 0 1 2 0 0 0 2 0 1 0 1 2 1 0 0 0 0 0 1 1 2 2 0 0 0 0 0 0 2 0 0 0 2 0 1 1 0 0 1 1 2 0 1 1 0 1 2 0 0 1 1 1 2 1 2 1 1 1 2 0 1 1 0 2 0 0 2 2 0 1 0 1 0 0 1 0 0 0 0 0 0 0 0 0 2 0 0 2 1 1 1 1 0 2 2 1 1 0 0 0 0 0 0 0 0 2 0 1 0 0 0 2 1 1 0 2 2 0 0 0 0 0 0 0 1 1 1 2 0 0 0 0 0 0 2 1 2 0 1 0 0 1 0 0 0 0 0 1 0 1 1 0 1 0 0 2 0 1 2 0 1 1 2 0 0 1 0 2 2 2 1 0 0 0 2 0 0 0 0 0 2 0 1 2 1 0 0 0 0 1 0 2 1 1 0 0 2 1 0 1 0 0 1 0 1 0 0 0 0 1 1 1 1 2 1 2 0 1 1 2 0 1 1 1 1 0 1 1 2 1 1 1 0 2 2 1 2 1 0 1 0 1 1 0 0 1 0 0 1 1 1 0 1 2 1 0 1 2 1 0 1 1 1 0 1 0 2 2 0 1 1 0 0 1 1 1 0 0 0 0 1 1 0 0 0 1 1 0 0 0 0 2 1 2 2 2 1 0 0 0 0 0 0 0 1 0 0 1 1 0 0 0 0 0 0 1 1 1 0 0 1 0 0 0 2 1 2 1 2 0 1 1 0 0 1 0 1 1 2 2 0 1 0 0 1 0 2 1 2 0 0 0 0 0 2 2 0 2 0 1 0 1 0 0 0 0 0 0 1 1 0 2 0 1 1 1 1 0 0 2 0 0 1 1 0 0 0 1 0 1 1 0 0 1 1 0 2 2 0 1 0 0 1 1 0 1 0 0 1 0 0 0 1 0 1 2 0 0 0 0 1 0 0 0 0 0 0 0 1 1 0 0 0 0 0 2 2 2 0 1 1 1 1 0 0 1 0 0 1 0 0 1 2 1 0 1 2 1 1 1 0 1 1 0 0 1 1 0 1 1 0 1 2 0 0 0 0 1 0 2 1 2 2 2 2 0 0 0 0 1 1 1 2 0 2 0 2 0 0 1 1 0 1 0 1 0 1 2 2 0 2 1 0 2 2 0 1 2 0 2 1 0 0 0 0 0 0 0 1 0 0 0 1 0 1 0 1 0 0 0 2 0 1 2 2 0 0 0 0 0 1 1 1 0 0 1 1 0 1 0 1 0 1 0 1 1 0 0 1 0 1 0 2 0 0 0 0 1 0 2 2 2 0 2 2 2 2 0 0 0 0 1 0 2 0 0 1 0 1 1 0 0 1 0 1 1 1 1 2 0 0 2 0 2 1 0 0 0 1 0 1 0 0 1 0 0 0 1 0 1 0 1 2 2 1 0 0 0 0 1 2 0 2 0 0 0 0 0 2 2 0 2 0 0 1 1 1 1 1 0 1 0 0 0 0 0 0 0 0 0 0 0 0 1 0 0 1 0 0 2 1 0 0 0 0 0 0 0 0 0 1 1
111 0 1 2 0 0 0 2 0 2 0 0 0 0 0 0 0 0 0 1 2 1 0 0 0 1 1 0 1 1 2 0 0 2 1 0 1 1 0 0 2 0 0 0 1 0 1 1 0 0 0 0 0 1 1 1 0 0 0 1 0 2 2 2 0 0 0 0 0 0 0 0 1 1 1 1 0 0 2 1 1 2 1 1 2 0 0 1 1 2 0 1 1 1 0 0 0 0 0 0 1 0 1 1 1 1 2 1 0 2 0 1 0 1 1 1 1 0 0 2 2 0 2 2 0 0 0 0 0 0 0 0 0 0 0 0 0 0 0 0 0 2 0 0 0 0 0 0 1 1 0 1 1 0 0 0 0 1 0 1 0 0 0 2 1 2 0 0 0 1 0 0 0 2 0 0 1 1 0 1 0 1 0 2 1 1 0 1 0 0 0 1 0 1 1 2 1 2 0 1 1 1 0 1 1 0 2 0 1 0 1 1 1 2 1 1 1 0 1 0 1 1 0 1 0 0 1 0 0 1 1 0 0 0 2 0 0 1 1 1 0 0 2 0 0 1 0 0 1 0 0 0 0 0 0 0 0 1 0 0 0 0 0 0 0 0 0 0 1 0 0 1 0 2 0 0 0 1 1 0 0 0 2 2 0 1 1 1 0 1 0 0 0 2 1 0 0 0 0 0 1 0 2 1 1 1 0 0 2 0 0 2 2 0 2 0 2 0 1 0 2 1 0 1 0 0 1 0 1 2 2 1 0 0 0 0 0 2 0 0 0 0 1 2 0 0 0 1 2 1 0 0 2 0 1 0 1 0 0 1 2 2 1 0 1 1 0 0 1 0 2 2 2 0 0 0 2 1 0 1 0 2 0 1 1 0 0 0 0 0 1 1 0 0 2 0 1 2 0 0 0 0 0 2 2 0 0 0 0 0 0 2 1 1 2 2 0 0 0 0 1 1 1 2 0 0 0 0 1 0 0 1 0 1 1 1 0 0 0 0 2 0 1 1 1 2 1 0 2 0 0 2 0 2 1 1 0 2 1 0 2 0 1 0 1 1 0 1 2 0 2 0 1 2 1 1 1 1 1 0 1 0 1 0 1 2 0 1 2 0 0 2 1 0 1 1 1 1 1 1 0 1 2 0 0 0 1 1 0 0 1 1 1 1 0 1 1 0 0 0 0 2 1 2 0 2 0 0 0 2 0 2 0 0 0 0 1 0 0 0 1 1 0 1 2 2 0 1 1 0 1 0 1 0 2 1 0 0 0 1 0 0 0 2 1 0 1 1 1 1 1 1 1 0 0 1 1 2 0 2 1 0 0 1 2 1 1 1 0 0 2 0 0 0 1 0 1 0 0 1 0 1 0 1 1 1 1 1 0 1 1 0 0 1 1 0 0 1 0 1 1 1 0 0 0 0 1 2 0 0 1 0 0 0 1 1 2 1 2 0 0 0 0 0 1 0 1 0 2 2 0 2 0 0 2 0 1 0 0 0 0 0 2 0 0 0 0 2 1 0 0 1 0 0 1 1 1 1 1 1 1 2 0 1 1 1 0 0 1 1 0 0 0 1 0 0 0 0 0 1 1 0 0 0 2 0 0 2 0 1 0 0 0 0 0 1 1 1 2 0 0 0 1 0 2 1 1 0 0 0 1 0 0 1 0 0 1 0 0 0 0 0 0 0 0 1 1 2 0 0 0 0 2 0 1 0 0 0 1 1 0 0 2 0 0 1 2 0 0 0 0 0 1 1 1 1 1 0 1 1 1 2 0 0 1 0 1 2 0 2 0 2 2 2 0 1 0 1 0 0 1 0 1 0 1 0 0 2 2 0 0 0 1 1 1 0 2 1 0 0 0 0 2 1 1 0 1 2 0 2 1 0 1 0 0 1 1 0 0 0 0 0 0 0 0 0 0 1 0 0 2 0 0 2 2 0 1 2 0 0 0 2 0 0 0 0 1 0 0 0 0 1 0 0 2 0 0 0 1 1 2 0 2 0 0 0 0 0 1 1 1 2 0 2 2 2 2 0 0 0 0 1 1 1 2 2 0 1 0 2 0 0 1 0 1 2 2 2 2 2 0 2 1 0 2 2 0 1 0 0 0 0 0 2 0 0 0 0 0 0 0 1 0 0 0 0 1 0 1 1 2 0 2 0 1 1 1 0 1 1 0 1 0 0 2 1 1 0 2 1 0 0 0 0 0 1 0 0 1 1 0 1 0 0 0 0 1 0 0 2 2 0 0 0 0 1 1 2 2 0 2 0
112 1 1 1 0 0 0 2 2 2 1 0 0 2 2 0 0 0 2 2 1 1 0 0 0 0 0 0 2 0 2 1 0 0 2 0 1 0 0 0 1 0 1 0 1 1 1 0 1 0 0 0 0 1 1 1 0 0 0 2 0 0 2 2 0 1 1 0 0 0 0 0 1 1 0 1 1 0 2 0 1 1 0 1 1 0 0 1 2 2 0 0 2 1 0 0 0 1 0 1 1 0 0 0 2 2 2 1 1 1 0 1 1 2 2 2 2 0 0 1 1 0 1 1 0 0 0 0 2 0 1 0 0 0 0 0 0 0 0 0 0 2 0 0 0 0 0 0 1 1 0 1 0 0 0 0 0 2 0 2 1 1 0 1 2 2 1 0 0 1 1 1 0 2 0 0 2 1 0 1 0 1 0 2 1 0 0 1 1 2 0 0 1 1 1 2 1 1 0 0 0 1 0 1 2 1 2 0 1 1 2 2 1 1 2 1 1 2 2 0 1 2 2 1 1 1 1 0 0 2 0 1 0 0 1 0 0 2 0 1 0 1 2 0 1 2 1 0 2 0 0 1 0 0 0 0 1 0 0 0 0 0 0 0 1 0 1 1 1 1 0 1 1 2 0 0 0 1 1 0 0 0 2 2 0 1 0 1 0 2 0 1 0 1 2 1 1 1 0 0 0 0 2 1 1 1 0 1 1 0 0 1 2 0 2 0 0 1 0 0 0 2 1 1 1 0 1 0 0 1 2 2 0 0 0 0 0 1 1 0 1 0 2 1 1 1 0 0 1 0 2 0 2 0 2 0 0 1 0 1 1 1 1 0 1 0 1 1 2 0 1 1 0 2 1 1 1 2 1 2 0 1 0 2 1 0 1 0 0 0 0 1 1 0 2 0 1 1 0 0 0 0 0 2 2 1 1 0 1 1 0 0 0 1 1 1 1 0 0 1 0 1 2 0 0 2 1 1 2 1 1 0 0 0 1 1 0 1 0 0 0 0 2 0 1 1 0 0 0 0 1 0 0 2 2 2 0 1 0 1 1 0 0 0 0 2 1 1 2 1 0 0 0 2 0 0 0 0 2 0 0 0 1 0 1 1 0 0 1 0 1 1 0 2 0 0 1 2 2 0 0 0 2 0 0 0 2 0 0 2 0 1 0 0 1 1 0 0 0 0 1 1 1 1 0 1 1 0 0 2 1 1 2 1 1 0 0 0 1 1 0 1 0 2 2 1 1 1 1 0 1 0 0 0 0 2 0 0 1 0 1 0 1 2 0 1 1 2 1 0 0 1 0 0 0 1 2 2 0 2 0 0 0 1 1 1 2 0 0 0 0 1 0 0 1 0 1 0 0 0 0 2 1 1 1 1 0 0 0 0 1 0 0 0 1 0 0 0 0 0 0 0 0 1 0 0 1 1 0 0 1 0 0 0 1 1 2 0 2 0 2 0 0 1 1 0 0 0 1 0 1 1 1 1 1 0 1 0 2 0 0 0 0 0 0 0 0 2 0 0 1 0 0 0 1 0 0 0 0 1 0 0 0 0 0 1 0 0 1 2 0 0 0 2 1 0 0 0 0 0 0 0 0 1 1 0 2 2 0 0 0 0 0 0 1 1 0 1 1 0 1 0 1 0 1 1 1 1 1 1 1 1 1 0 0 1 0 1 0 1 1 1 0 0 1 1 1 0 0 0 0 0 0 0 0 0 0 0 2 0 0 0 2 2 1 1 2 1 1 1 0 0 1 0 0 0 1 0 0 0 1 2 0 1 1 1 1 2 1 2 0 1 2 2 0 1 0 1 0 0 1 0 0 0 0 1 1 2 2 0 0 0 0 0 0 0 0 1 2 0 1 1 0 0 1 0 0 1 1 2 1 1 0 1 0 1 0 1 0 1 1 1 2 0 0 0 0 2 1 0 1 0 1 2 2 0 0 0 0 0 1 2 0 2 0 0 1 0 1 0 0 0 0 0 2 0 0 0 0 0 0 1 2 0 2 2 0 0 0 1 1 1 1 1 1 1 2 0 0 1 1 0 0 1 1 1 1 0 0 2 0 0 0 0 0 0 2 2 2 0 1 1 2 1 2 2 1 1 0 1 0 1 0 1 1 2 1 0 0 0 0 0 1 1 0 0 1 0 1 0 1 0 2 1 0 0 2 2 2 1 1 1 1 1 1 0 0 0 2 0 0 0 0 0 0 1 0 0 2 0 0 2 0 0 0 0 0 1 0 1 1 0 0 0 0 1 1 0 0 0 0 1
113 1 0 2 0 0 0 2 2 2 0 0 1 2 1 0 0 0 2 1 1 1 1 0 0 0 0 0 2 0 2 0 2 2 0 0 1 1 0 0 1 0 1 0 2 0 0 0 0 1 1 0 0 0 0 0 0 0 0 0 1 1 0 0 0 1 0 2 0 1 1 2 2 2 2 2 0 0 2 1 1 2 0 1 1 0 0 0 2 2 0 2 2 2 0 0 0 1 1 0 1 1 0 0 0 0 2 0 2 0 0 1 0 0 0 0 1 0 0 2 2 0 1 1 1 1 1 1 2 1 2 0 0 0 0 0 0 0 0 0 0 2 0 0 0 0 1 0 1 1 0 2 0 0 0 0 1 1 0 0 0 0 0 2 2 2 1 1 0 1 1 1 1 1 0 0 2 1 0 1 0 1 0 1 0 1 1 1 1 2 0 0 0 0 1 1 0 1 0 1 1 1 0 0 1 1 2 0 1 0 1 1 2 1 1 0 0 0 0 0 0 0 2 2 1 0 0 0 0 2 0 1 1 1 1 0 0 1 1 1 0 0 2 0 0 1 0 0 2 0 0 2 0 0 1 0 0 2 1 2 1 2 0 0 0 0 0 0 0 0 0 2 1 2 0 0 0 2 2 0 2 0 2 1 0 0 0 2 0 2 2 0 0 2 2 0 2 1 1 0 0 0 1 1 1 0 1 0 1 0 0 0 1 0 1 0 1 0 1 0 1 2 0 0 0 0 0 0 1 1 1 0 0 0 0 0 0 1 1 1 1 1 2 2 1 1 0 1 2 1 0 0 2 1 1 0 1 0 0 1 2 2 1 1 1 1 0 1 2 0 1 1 0 2 1 1 1 2 0 2 0 1 0 1 1 0 0 1 1 0 0 1 0 0 2 0 0 0 1 0 0 2 1 1 2 1 0 1 1 1 0 1 0 0 0 1 1 1 0 0 0 2 0 0 1 2 1 0 1 1 0 0 0 2 2 0 0 1 0 0 0 0 2 0 1 1 0 0 1 0 0 1 0 2 0 0 0 2 1 1 1 0 1 0 1 1 0 2 1 1 2 0 1 1 2 0 1 2 2 2 2 1 0 0 2 1 0 1 2 0 0 1 0 1 1 1 1 0 0 0 0 2 1 1 0 0 1 2 0 0 0 0 1 0 0 0 0 1 0 1 1 1 2 2 2 2 0 0 0 2 1 0 1 0 1 0 1 0 1 1 0 1 0 1 2 1 0 1 1 0 1 0 1 0 1 0 0 0 1 0 0 0 1 2 0 1 1 2 2 0 0 0 2 1 1 1 2 2 0 0 0 0 0 0 1 0 1 1 0 0 1 0 1 1 1 0 0 0 0 0 0 2 1 2 2 2 2 1 0 1 1 0 0 2 0 0 0 2 0 1 0 1 0 1 0 0 2 0 0 0 2 0 0 0 2 2 2 1 1 1 1 0 0 0 1 0 1 0 2 2 0 1 1 2 0 1 2 1 2 0 0 0 0 0 0 0 0 2 1 0 0 1 0 0 0 0 1 2 1 1 2 1 0 1 1 2 0 1 0 1 0 0 0 1 0 0 0 0 1 0 0 1 0 1 1 0 2 2 0 0 2 2 0 0 0 0 0 0 1 0 0 0 0 0 1 2 0 1 1 1 1 1 0 0 0 0 0 0 1 1 0 0 0 0 0 0 1 0 0 0 0 0 1 0 1 0 0 0 2 1 0 1 1 0 0 0 2 1 2 2 1 0 1 0 0 1 1 0 1 1 0 1 2 0 0 0 0 2 1 2 0 1 2 1 0 0 1 1 0 0 1 1 1 0 1 2 1 1 1 1 1 0 1 0 1 0 1 1 1 0 1 1 1 1 1 0 1 1 1 2 1 1 0 1 0 1 1 0 1 0 0 0 1 1 0 1 1 0 0 0 2 0 1 2 1 1 1 0 0 1 1 2 0 0 0 1 0 0 2 0 1 0 1 0 2 0 0 0 1 1 2 0 2 0 0 0 0 0 1 0 0 2 0 1 2 2 2 0 0 0 0 0 1 1 1 1 0 1 0 1 0 0 1 0 1 1 0 1 1 0 0 1 0 0 1 1 0 2 2 0 2 0 1 1 2 2 2 1 1 0 0 0 2 2 0 1 1 1 1 1 2 1 2 0 0 0 0 1 2 0 2 0 0 0 1 1 1 0 1 0 0 0 1 1 0 0 0 0 1 0 0 1 1 1 0 1 2 0 0 0 0 0 0 0 0 1 0 0 0 0 0 0
114 0 2 1 0 0 0 1 2 2 0 0 0 0 0 0 0 0 0 1 0 0 0 0 0 0 0 0 2 1 1 1 1 1 0 0 1 1 0 0 0 0 0 0 0 0 0 0 0 0 0 0 0 1 0 1 0 0 1 1 0 1 2 2 0 1 0 1 1 1 0 1 2 2 0 2 2 0 2 1 0 1 0 0 0 1 0 0 2 2 0 0 1 0 0 0 0 1 0 1 1 0 0 0 1 1 2 2 0 2 0 1 0 0 0 0 1 0 0 1 1 0 1 1 0 0 0 0 1 0 0 0 1 0 0 0 0 0 0 0 0 2 0 0 0 1 0 0 0 1 0 0 0 1 0 0 1 0 0 1 1 1 2 2 0 2 0 1 1 1 1 0 1 1 0 0 1 1 0 1 0 1 0 2 0 1 1 0 0 1 0 0 0 0 0 1 2 0 0 1 1 1 0 0 1 1 1 0 2 0 1 0 0 0 0 0 1 0 1 0 1 1 1 1 1 0 2 0 0 2 1 0 0 0 1 0 0 2 0 2 0 0 2 0 1 2 1 0 1 1 1 1 1 0 0 0 1 0 0 0 0 0 0 1 1 0 1 0 0 0 0 2 1 2 0 0 0 2 2 0 0 0 2 1 1 1 2 2 0 2 0 1 0 2 1 1 0 1 0 1 2 1 2 1 1 0 0 1 2 0 0 1 2 0 2 2 2 0 0 0 0 2 0 0 1 0 1 0 0 0 2 2 1 1 0 1 0 1 1 0 0 0 1 1 1 1 1 0 1 1 1 0 0 0 0 1 1 1 0 1 1 1 2 1 2 0 1 1 2 1 1 1 2 2 1 2 2 2 1 1 1 1 0 1 1 1 1 0 0 0 0 0 1 0 1 1 0 0 1 1 1 1 2 0 1 1 0 1 0 0 0 0 0 0 0 1 1 1 0 0 1 2 1 1 1 2 2 0 1 0 0 1 0 0 0 0 0 0 0 0 0 0 2 1 1 2 0 1 1 0 0 0 0 2 1 0 1 0 0 0 2 0 2 0 2 0 0 1 2 1 1 1 1 2 1 0 1 1 2 0 1 1 1 1 1 1 1 1 2 1 1 1 1 1 0 1 1 2 2 0 1 0 1 1 0 0 1 1 0 1 0 0 0 0 1 1 0 0 0 1 1 1 0 2 0 2 0 1 1 1 1 0 1 1 1 0 1 0 1 1 1 1 0 0 1 2 0 0 2 0 0 0 0 0 0 2 0 2 0 0 1 0 2 2 0 1 0 0 0 0 0 0 1 0 0 1 2 2 0 1 0 0 0 0 2 0 1 0 1 1 1 0 1 1 0 0 0 1 1 1 1 1 1 1 2 2 0 1 0 0 1 0 1 2 0 1 0 1 1 0 0 0 0 0 0 2 0 0 0 0 1 0 0 0 0 0 1 0 2 0 1 0 0 1 0 0 2 0 1 1 1 1 0 0 1 0 2 1 2 1 1 1 0 0 0 0 0 2 0 0 1 0 0 0 0 1 1 1 1 1 1 1 0 0 0 2 0 0 0 2 0 0 0 1 0 0 0 0 2 2 1 0 0 1 2 0 1 2 0 0 0 0 0 0 0 1 0 0 1 0 0 0 1 0 1 2 0 0 0 0 0 0 0 0 0 1 1 1 1 2 1 1 1 1 0 0 1 0 0 0 0 0 0 0 0 0 0 0 1 0 0 1 2 2 1 0 2 1 2 2 0 0 2 0 0 0 0 0 1 1 0 1 0 1 0 1 0 1 0 2 1 2 2 1 0 1 0 0 0 0 0 0 1 0 1 0 1 0 2 0 2 0 2 0 2 0 2 2 0 0 0 0 0 2 2 0 2 1 0 2 1 0 0 1 0 1 0 0 2 1 2 2 0 0 0 0 0 1 0 0 1 0 1 2 1 0 0 0 1 1 1 1 0 0 0 0 1 0 1 0 0 0 0 2 2 1 0 0 2 2 2 0 0 0 0 2 2 1 0 2 2 2 0 1 2 2 2 1 0 0 1 1 1 1 1 1 0 0 0 1 0 0 0 0 0 0 2 0 0 0 0 1 1 0 1 1 0 0 0 0 0 0 0 1 0 0 0 1 1 0 0 0 2 1 0 0 1 2 0 1 2 0 2 0 1 1 1 0 0 0 2 0 1 0 1 0 0 1 2 0 1 0 0 0 0 0 0 0 1 1 1 1 0 2 0 0 0 0 0 1 0 0 0 0 0 0 0 0 1 0 0 0
115 1 0 2 0 0 0 2 2 1 0 0 0 0 0 0 0 0 1 0 2 2 1 0 0 0 0 0 2 0 1 1 2 2 2 1 2 1 0 0 1 0 0 0 2 0 1 0 0 0 0 0 1 0 0 0 0 0 2 0 2 2 1 2 0 2 0 1 0 0 0 1 2 2 0 2 2 0 2 0 2 1 0 1 1 0 0 1 2 2 0 1 1 1 1 0 0 0 0 0 2 0 1 1 1 1 2 0 2 0 0 2 1 2 2 2 1 0 1 1 1 0 0 0 0 0 0 0 1 0 1 1 0 0 0 0 0 0 0 0 2 0 0 0 0 1 0 0 0 0 0 0 0 1 0 0 1 2 0 1 1 1 0 1 0 0 0 2 0 2 1 0 0 2 1 0 2 2 0 2 0 2 2 2 0 0 0 2 0 0 0 2 0 1 2 1 1 2 0 1 1 1 0 0 0 2 1 0 1 0 0 2 1 0 1 0 0 1 1 0 0 0 1 0 2 1 1 0 0 1 1 0 1 0 1 0 0 2 0 2 0 0 1 0 0 2 0 0 2 0 0 0 0 0 1 0 0 1 0 0 0 0 0 0 1 0 1 0 1 0 0 1 0 2 1 1 0 2 2 0 1 0 2 1 1 1 1 1 2 2 2 1 2 2 2 2 0 2 0 2 2 1 1 0 0 1 0 0 0 0 0 1 1 0 1 0 1 0 0 0 1 1 0 0 1 0 1 0 0 0 2 0 1 0 0 0 0 2 0 2 1 1 2 2 1 1 0 0 1 2 1 1 1 1 0 0 2 0 0 0 2 2 1 0 1 2 0 2 2 0 2 2 0 2 1 1 2 1 0 1 0 1 0 0 0 0 0 0 0 0 0 0 1 0 1 1 0 0 1 1 1 1 0 1 1 0 2 1 0 0 0 1 0 1 1 2 0 2 0 0 0 2 0 1 0 1 1 0 1 0 0 1 1 1 1 0 1 1 0 0 0 0 2 0 1 0 0 0 2 0 0 2 0 2 2 1 1 1 1 0 1 0 0 0 0 2 0 0 2 0 1 1 1 1 0 1 1 2 1 0 2 0 2 1 0 2 0 2 2 0 0 1 0 0 0 0 0 1 1 0 0 0 1 1 0 0 2 2 0 1 0 0 0 0 0 0 0 0 0 2 2 0 1 1 1 1 0 1 1 1 1 1 2 0 1 0 1 0 2 2 1 2 0 0 1 1 1 1 1 0 0 0 1 1 1 1 0 1 0 0 0 2 1 2 1 0 0 0 0 0 1 1 1 0 0 0 1 2 0 1 0 0 0 1 1 0 1 0 0 0 0 1 0 1 0 0 0 1 1 1 1 1 0 2 1 2 0 0 0 1 0 0 0 1 0 1 0 0 0 0 0 0 0 0 0 1 1 1 0 0 2 0 1 0 2 2 2 0 2 0 2 1 0 0 2 0 0 0 1 0 0 2 0 0 2 0 2 1 1 0 0 0 0 2 2 1 0 2 1 0 0 0 0 2 0 0 0 2 0 0 2 0 0 0 0 2 2 0 0 2 0 0 0 1 0 0 0 0 0 0 0 0 0 0 0 0 2 2 0 0 1 1 0 0 1 1 0 1 1 0 0 0 0 0 1 0 0 0 0 0 1 0 0 0 0 0 1 2 0 2 0 0 1 1 0 0 1 0 0 0 0 0 0 0 0 2 1 0 2 0 0 1 2 2 1 1 2 1 1 1 0 0 2 0 1 1 1 0 1 1 0 1 1 0 1 1 1 1 0 2 1 2 2 2 0 1 0 2 0 0 1 0 2 0 2 0 0 0 0 1 1 0 0 0 0 0 0 0 2 0 2 1 1 1 2 0 0 1 0 1 0 0 0 0 0 1 0 0 1 0 0 0 1 1 0 1 1 2 1 0 1 0 1 1 1 0 1 0 0 0 2 2 0 0 0 1 0 0 2 0 2 0 0 0 1 0 1 0 0 0 2 0 0 0 0 2 2 0 1 1 1 1 1 1 2 1 1 0 1 0 1 1 0 2 1 1 1 0 0 1 1 0 1 0 1 1 1 1 2 1 0 2 0 1 1 1 1 1 0 1 0 1 1 1 1 2 1 0 1 1 0 1 2 1 1 1 1 0 1 0 1 0 2 0 0 0 0 1 1 0 2 0 0 1 0 1 1 0 0 0 0 0 0 0 0 0 0 0 1 0 0 1 0 0 0 0 0 0 1 1 0 1 0 1 1 0 0 0 0 0 0 1
116 1 2 0 0 0 0 1 1 1 0 0 0 0 0 0 0 1 1 1 0 0 0 1 1 1 1 0 2 0 1 1 2 1 2 1 2 1 1 0 0 0 1 0 2 1 1 0 0 0 0 0 0 0 1 1 0 0 2 0 2 2 2 2 0 0 1 1 0 0 0 1 2 2 1 2 1 0 2 2 0 2 0 1 1 0 0 1 2 2 0 1 2 1 0 0 0 2 0 2 1 0 2 2 0 0 2 2 0 2 0 1 1 2 2 2 1 1 1 1 1 1 0 0 0 0 0 1 1 0 1 0 0 0 0 0 0 0 0 0 0 2 0 0 0 0 0 0 0 0 0 0 0 0 0 0 0 0 0 0 0 0 0 2 0 1 0 1 2 2 0 0 0 2 0 0 2 0 0 0 0 1 1 2 0 0 0 1 0 0 0 1 0 0 1 1 1 2 0 0 0 0 1 1 1 0 2 1 1 0 1 0 2 0 1 0 1 0 1 1 0 0 2 2 0 0 0 1 1 1 1 1 0 0 0 0 0 2 0 1 0 1 1 0 0 2 0 0 1 1 1 1 0 0 0 1 1 0 0 0 0 0 0 0 1 0 1 0 0 0 0 2 0 2 0 1 0 1 1 0 0 1 1 2 1 1 1 1 1 2 2 1 0 2 2 0 1 2 0 2 2 2 2 0 0 1 0 0 1 0 0 0 1 0 2 0 1 0 0 0 0 2 1 1 1 0 1 0 1 1 2 0 0 0 0 0 0 1 1 0 0 0 1 2 0 0 1 1 1 1 2 0 2 0 1 0 0 2 0 1 1 1 0 0 0 1 0 1 2 0 1 1 0 2 1 1 1 1 0 1 1 0 0 0 1 0 1 0 0 0 0 1 2 1 2 0 1 0 1 1 1 1 1 1 1 0 0 0 0 0 0 0 1 0 1 2 0 0 0 0 0 0 1 2 0 1 1 0 0 0 0 0 1 1 1 0 0 0 0 0 1 0 2 0 0 2 1 0 1 0 0 1 0 2 1 0 1 2 0 2 0 0 0 1 0 1 0 1 1 0 2 0 0 2 0 0 0 1 2 0 0 0 1 0 1 1 0 2 2 0 0 2 1 1 0 0 0 0 0 1 0 2 1 1 0 0 2 0 0 1 0 0 2 0 1 0 0 1 0 2 2 0 0 0 0 0 1 0 0 2 0 1 0 0 0 0 1 0 1 1 2 2 0 2 2 1 0 0 2 0 0 0 2 1 2 0 0 1 0 1 0 0 1 1 0 1 0 1 1 1 1 2 0 0 0 0 2 2 0 2 0 0 0 0 1 0 1 0 1 1 0 1 1 1 0 0 0 0 0 0 0 2 0 2 2 2 1 1 0 1 1 0 0 2 0 0 0 0 0 0 0 0 0 0 0 0 2 2 0 0 2 0 0 0 1 0 2 0 1 1 1 0 0 2 0 0 1 1 2 2 1 1 2 2 0 1 2 1 1 0 0 0 1 1 1 0 0 1 0 1 0 1 0 0 0 0 0 1 1 1 1 1 1 1 0 2 2 2 0 1 1 1 0 2 0 0 0 0 1 2 1 0 0 0 1 0 1 1 1 1 1 1 0 0 0 0 0 1 2 0 0 0 0 0 2 0 0 1 1 0 0 0 1 0 0 2 1 0 1 1 0 0 0 0 0 0 1 1 0 0 0 0 1 0 0 1 0 0 1 0 0 1 1 1 0 0 2 2 2 2 1 0 2 0 0 1 1 0 1 1 0 2 0 0 0 1 0 1 0 1 0 1 2 1 0 0 0 0 1 0 0 1 2 0 2 0 0 0 0 1 1 0 0 2 0 0 2 2 2 0 2 2 0 0 0 0 0 0 2 2 1 1 0 0 0 1 0 1 2 1 1 2 1 1 0 1 1 0 0 0 2 0 1 2 1 0 1 0 0 0 0 0 0 0 1 0 1 0 1 0 0 0 0 1 1 0 0 0 1 1 2 0 1 0 0 0 1 0 1 0 0 1 0 2 2 2 2 0 0 0 0 1 0 1 1 1 0 2 0 1 0 0 0 1 2 1 2 0 1 1 0 1 0 1 1 0 2 0 1 0 1 0 0 1 0 1 1 1 0 0 0 0 2 2 1 0 1 0 0 0 2 0 1 0 2 1 2 0 0 0 1 0 1 0 1 0 1 0 0 0 0 0 0 0 0 0 0 0 2 1 1 1 1 1 0 1 1 0 0 2 2 0 0 0 0 0 1 0 0 0 1 0
117 1 1 1 0 0 1 1 1 1 0 1 0 0 0 0 0 0 0 2 1 1 0 0 0 0 0 0 2 1 2 2 0 1 1 1 1 1 0 0 2 1 0 2 2 2 0 0 0 0 0 0 1 1 0 1 0 1 1 0 1 2 2 2 0 1 0 0 0 0 0 0 2 2 1 2 1 0 2 1 1 2 0 1 1 0 0 0 2 2 0 0 0 0 0 0 0 1 0 0 2 0 1 1 1 1 2 1 1 1 0 1 0 1 1 1 1 1 0 1 1 1 1 1 1 1 1 1 1 1 1 1 0 0 0 0 0 0 1 0 2 0 0 0 0 0 1 0 1 2 0 2 0 1 0 1 1 1 1 1 1 1 0 2 0 2 0 0 1 2 1 1 0 2 0 0 2 0 0 0 0 1 0 2 1 2 1 0 0 0 0 1 0 2 2 2 1 1 0 0 0 0 0 1 1 1 1 0 2 1 1 2 1 0 2 0 0 0 2 1 0 0 2 1 1 1 0 0 0 1 0 0 1 0 1 0 0 1 1 1 0 0 2 0 0 0 0 1 1 1 1 0 0 0 0 0 0 1 0 0 0 0 0 0 1 0 0 0 1 0 1 1 1 2 0 0 1 2 2 0 0 0 2 2 0 2 2 0 1 1 1 1 1 1 2 1 0 2 0 1 2 1 2 0 0 0 1 0 0 1 0 1 2 0 1 1 2 0 0 0 0 2 2 1 0 0 0 1 0 0 2 0 1 0 0 0 0 1 1 1 1 1 2 2 0 0 1 1 1 2 0 1 2 1 0 0 1 1 0 1 1 1 1 0 1 1 1 2 2 1 2 2 2 0 0 0 2 2 0 1 1 1 0 2 1 0 1 0 0 0 0 0 1 0 1 1 0 0 1 1 1 1 1 1 1 0 0 1 1 0 0 1 0 0 0 1 1 1 0 1 0 1 0 0 1 2 1 0 1 0 0 2 0 0 0 0 1 1 0 1 1 0 1 1 1 1 1 0 1 0 0 1 0 1 0 0 0 2 0 2 0 0 1 1 1 0 0 1 2 0 0 0 0 2 1 0 1 1 2 0 2 0 1 0 1 1 0 0 1 1 1 0 1 1 1 0 0 1 2 1 1 1 0 1 1 1 1 1 0 1 0 0 0 0 1 0 0 0 1 0 0 2 0 2 0 1 1 1 1 1 1 1 0 0 1 0 1 0 0 0 0 1 0 1 2 1 1 1 1 0 1 0 0 0 1 1 0 1 0 1 0 0 0 1 0 0 1 2 1 0 0 0 1 0 1 0 1 1 0 1 0 0 1 1 1 1 0 1 0 0 0 1 0 0 0 0 0 0 0 0 0 2 0 0 0 1 0 1 0 2 1 0 0 0 1 0 0 1 0 0 0 0 0 1 0 1 1 2 0 0 1 1 0 0 1 2 2 0 2 0 2 0 0 0 1 0 1 2 1 1 1 2 0 0 2 0 1 1 2 0 0 0 1 1 1 1 1 2 1 0 2 0 0 0 1 0 0 1 1 1 1 0 1 0 0 2 1 1 0 0 0 0 0 1 1 0 0 0 0 0 0 0 0 1 1 0 2 1 0 0 0 0 0 1 0 1 0 1 0 0 0 0 0 0 2 1 0 1 1 1 1 1 0 0 0 2 2 1 0 1 1 1 0 0 0 0 0 0 0 0 0 0 0 0 1 0 0 0 1 0 0 0 0 0 0 0 1 0 1 1 1 0 1 0 0 0 0 1 0 1 1 1 1 1 1 1 0 2 0 2 0 1 2 1 1 0 0 1 1 0 1 0 1 0 1 0 0 1 1 1 1 0 1 1 1 0 2 2 2 1 2 2 1 1 2 0 1 0 1 1 1 1 0 1 0 2 0 0 0 0 0 0 1 1 0 1 1 2 0 0 1 1 1 1 1 0 1 1 0 0 0 2 0 1 0 0 1 1 1 0 1 0 0 0 1 0 0 1 2 1 1 0 1 0 0 1 1 0 0 1 1 2 1 2 2 2 2 0 0 1 0 1 1 1 1 1 1 0 0 1 1 1 1 0 1 1 1 1 2 1 1 1 0 1 1 1 1 0 0 1 0 0 1 2 1 0 0 1 0 0 0 1 1 2 0 0 2 0 1 0 1 0 2 0 1 0 1 0 0 0 2 0 0 0 0 1 0 0 0 1 0 0 0 0 0 0 1 0 0 0 0 0 1 1 0 0 1 0 0 0 0 0 0 0 0 0 0 0 0 0 1 1
118 1 1 2 0 0 0 1 1 1 0 0 0 2 2 0 0 0 1 2 0 0 0 0 0 0 0 0 2 0 2 2 0 0 1 1 2 1 0 0 2 0 1 0 2 1 0 0 0 1 1 0 0 1 0 1 0 1 0 2 0 1 2 2 1 1 1 2 0 0 0 1 2 2 2 2 0 0 2 0 1 2 1 0 1 1 0 1 1 2 1 1 1 0 1 1 0 1 0 1 1 0 2 2 0 0 2 1 1 1 0 1 0 1 1 1 1 0 1 1 1 0 0 0 0 0 0 1 2 1 1 0 0 0 0 0 0 0 0 0 1 1 0 0 0 2 1 1 1 2 0 1 1 0 0 0 0 0 0 1 0 0 0 2 0 1 0 0 0 1 1 0 0 2 0 0 2 1 1 1 0 1 1 1 0 0 1 0 0 1 0 0 1 1 1 2 0 2 0 0 0 0 0 1 0 1 2 1 1 0 1 1 1 0 2 0 0 2 2 1 1 1 1 1 1 0 1 1 1 0 0 1 0 0 2 0 0 1 0 0 0 0 1 0 0 2 0 0 1 0 0 1 0 1 0 1 2 1 0 1 0 1 0 1 1 0 1 1 2 0 0 1 0 2 0 2 1 2 2 0 1 0 2 2 0 1 0 1 0 2 0 1 1 2 2 1 1 2 0 2 2 1 2 0 0 0 0 0 0 0 1 2 0 1 1 0 2 0 1 0 2 1 2 1 1 0 0 0 1 1 2 1 0 0 0 0 0 2 0 2 2 1 1 2 1 1 1 0 1 1 0 1 1 0 1 1 1 1 0 1 1 1 0 0 0 0 0 2 2 0 1 1 1 2 1 1 1 2 1 1 1 1 0 0 1 1 1 0 0 0 0 1 0 1 2 0 1 0 1 1 1 1 0 0 0 0 0 1 0 0 0 0 0 1 1 2 0 1 0 0 0 1 0 0 1 2 2 1 2 1 1 0 1 1 1 0 1 0 0 0 2 0 1 0 1 0 0 1 1 0 0 0 0 1 1 1 0 2 1 1 0 0 1 1 1 1 0 2 2 2 0 0 1 1 0 0 0 2 2 1 2 0 2 1 1 1 0 1 2 1 0 1 0 2 0 0 0 1 1 1 0 1 2 0 0 0 2 1 0 1 0 0 1 0 0 0 0 0 0 0 0 2 0 1 0 1 1 1 1 2 0 1 2 2 2 0 0 0 1 1 0 1 0 0 0 2 0 1 1 0 1 0 1 0 1 1 0 0 2 0 2 0 1 2 0 0 1 1 1 0 1 2 2 0 1 1 2 2 1 1 0 0 1 1 0 1 1 1 1 1 1 1 0 0 0 0 0 0 0 0 0 1 0 2 2 2 1 0 0 1 0 0 0 2 0 0 1 1 0 1 0 1 0 0 0 0 1 1 0 0 2 0 0 0 1 0 2 0 1 1 1 1 0 0 2 0 0 0 2 2 1 2 0 1 2 0 1 1 0 0 0 0 0 1 0 0 0 1 0 2 0 2 0 0 0 1 1 1 1 1 2 0 0 0 0 1 2 1 1 1 1 1 0 0 0 0 0 0 1 1 0 1 0 0 0 0 1 1 0 1 0 0 0 1 1 0 0 0 1 0 0 0 1 1 1 2 1 2 2 1 1 0 0 0 0 0 1 0 1 1 0 0 1 1 0 0 1 0 0 0 1 1 1 0 0 0 1 0 2 0 0 0 2 0 0 0 2 2 2 2 1 1 2 0 0 0 1 0 0 0 1 2 2 0 0 1 0 1 0 2 1 2 2 1 0 1 0 0 0 1 1 0 0 0 0 0 2 0 0 0 0 0 0 1 0 0 2 2 1 0 0 0 1 0 1 0 0 1 0 2 1 0 0 0 0 0 0 1 0 0 0 0 1 0 0 0 1 0 0 0 2 0 1 1 1 0 1 0 1 1 0 1 0 0 0 1 0 0 1 0 0 0 0 1 2 1 0 1 1 1 1 0 2 1 0 1 0 1 0 2 2 1 1 1 1 0 1 0 0 0 0 1 2 0 1 2 0 1 0 1 1 0 0 0 1 1 1 0 1 1 0 1 0 0 1 2 0 1 0 0 1 0 0 2 0 0 0 0 0 0 0 1 1 1 0 0 0 1 0 0 2 0 2 1 0 0 1 1 2 1 1 1 0 2 0 0 0 0 0 0 0 1 0 0 0 1 1 0 1 0 0 2 1 1 0 0 0 0 0 0 0 0 0 1 1 0 0 1 1 0 0 1
119 1 2 2 0 1 1 1 1 1 1 2 1 1 1 0 0 0 1 0 2 1 0 0 0 0 0 0 0 2 2 0 1 1 2 0 2 1 0 0 1 0 0 0 2 0 0 0 0 0 0 0 0 0 2 0 0 0 1 1 0 1 1 1 0 0 0 1 0 0 0 1 2 2 1 2 1 0 2 0 1 1 0 0 0 0 0 0 2 2 0 1 1 0 0 0 0 0 0 0 2 0 1 1 0 0 2 2 0 2 0 0 0 1 2 2 1 0 1 1 1 1 2 2 1 1 1 0 1 0 0 0 0 0 0 0 0 0 0 0 1 1 0 0 0 0 1 0 0 1 0 1 0 0 0 0 1 2 0 0 0 0 0 2 1 2 1 1 0 0 0 1 0 2 0 0 2 0 0 0 0 1 0 2 0 1 1 1 0 2 1 0 0 1 1 2 0 2 0 1 1 1 0 0 1 2 0 0 0 0 1 1 2 0 2 0 0 1 2 2 0 0 2 2 0 0 0 0 0 1 0 0 0 0 2 0 0 2 0 1 0 1 2 1 0 1 0 0 2 0 0 1 1 0 0 0 2 1 1 0 0 0 0 0 1 0 0 1 1 1 0 2 0 2 0 2 2 0 0 0 0 1 2 1 0 2 2 0 2 2 2 2 0 2 1 1 0 0 1 0 2 0 2 0 0 0 1 0 2 0 0 0 2 1 2 2 2 1 0 0 1 1 2 2 0 0 0 0 0 0 2 1 1 0 0 0 0 0 1 1 1 1 2 2 0 0 0 1 1 2 0 2 2 1 1 0 2 0 0 1 1 1 2 0 2 0 1 1 2 0 1 1 1 2 1 1 2 1 1 1 1 0 0 0 1 2 1 0 0 1 0 2 1 0 2 0 0 0 0 0 0 0 1 1 1 0 0 0 0 0 0 0 0 2 2 2 0 2 0 0 0 2 0 0 1 1 1 0 0 0 0 0 0 0 1 1 1 0 0 0 1 0 2 0 1 0 0 0 1 0 0 1 0 2 2 0 1 2 1 1 0 0 1 1 0 1 1 2 1 1 2 1 0 2 1 0 1 2 2 0 1 0 2 1 1 1 0 0 0 0 2 0 1 0 0 0 0 1 1 0 0 1 2 0 0 1 2 1 1 1 0 2 2 0 2 0 0 0 1 2 2 0 0 2 0 2 0 2 2 0 1 1 1 1 1 0 1 0 0 1 0 0 0 0 1 1 2 2 0 0 0 0 0 0 0 2 0 1 1 1 0 0 1 2 0 0 1 0 0 1 0 0 0 0 0 0 2 1 0 1 1 0 0 0 2 0 2 0 0 0 0 2 1 0 2 0 1 0 0 0 0 2 0 0 1 1 0 1 0 0 0 0 0 1 1 0 1 2 1 0 0 0 0 1 0 0 0 2 0 0 1 0 0 0 1 2 2 0 1 1 0 0 0 2 0 0 1 0 2 2 2 2 0 0 2 0 2 0 2 0 0 0 1 1 1 1 0 2 1 0 1 0 0 0 0 0 1 1 0 1 1 0 0 2 1 2 1 0 0 0 0 0 1 1 1 0 0 0 1 2 1 0 0 2 2 0 2 2 0 0 2 2 0 0 0 0 0 1 1 0 0 0 0 0 2 0 0 1 1 1 1 1 0 0 0 0 2 0 0 0 0 0 0 0 0 0 0 0 0 0 0 0 0 0 0 0 2 0 2 1 0 1 2 2 1 1 2 1 1 1 0 0 2 0 0 0 1 0 0 0 1 1 1 0 1 1 1 1 0 1 0 1 2 0 0 0 1 0 0 1 1 0 0 1 0 0 1 1 1 1 1 0 1 1 1 0 2 2 1 0 0 0 1 1 2 0 1 0 1 2 2 1 0 0 0 1 0 0 0 1 1 1 2 1 0 1 2 0 0 0 2 0 1 2 1 1 1 0 1 1 0 2 0 0 0 1 0 1 1 0 0 0 0 0 1 1 0 1 1 1 2 0 2 0 0 0 0 1 1 1 1 2 2 1 2 2 2 0 0 1 0 0 0 0 2 2 0 0 0 0 1 0 1 0 1 1 1 0 2 2 0 2 0 1 1 0 0 1 0 0 0 0 1 1 2 2 2 0 2 0 0 0 2 1 0 0 1 1 0 0 2 0 2 0 1 0 0 1 1 0 2 0 0 0 2 0 0 0 2 0 0 0 0 0 0 1 0 0 0 0 0 0 1 1 0 1 1 0 0 2 1 0 0 0 0 0 0 0 0 0 1 1
120 1 2 0 0 0 0 1 1 2 0 0 1 1 0 0 1 1 2 0 2 2 0 0 0 0 0 0 2 0 2 0 0 0 2 2 2 2 0 0 1 1 0 0 1 0 1 0 0 0 0 0 0 1 0 1 0 0 1 2 0 0 1 2 0 0 0 1 0 0 0 1 2 2 2 2 0 0 1 0 1 2 0 1 1 0 0 1 2 2 0 2 1 0 0 0 0 1 0 1 1 0 1 1 1 1 2 2 0 2 1 0 1 2 2 2 2 0 1 0 0 0 1 1 1 1 0 0 1 0 1 0 0 0 0 0 0 0 0 0 1 2 0 0 0 0 1 0 1 1 0 1 1 0 0 0 1 0 0 1 1 1 0 2 1 1 0 0 0 1 0 0 1 1 0 0 2 0 0 0 0 0 1 2 1 1 1 0 0 1 0 0 0 0 1 0 0 2 0 0 0 1 0 0 0 1 2 1 1 0 0 1 2 1 2 2 2 0 2 2 0 0 2 2 0 0 1 0 1 1 0 1 0 0 1 0 0 2 0 2 0 0 2 0 0 1 0 0 2 0 0 1 1 1 0 1 1 2 0 0 0 0 0 0 0 0 1 0 0 0 0 0 1 1 0 0 0 2 2 0 2 0 1 1 1 0 0 0 1 1 1 1 1 2 1 1 0 1 1 0 1 0 1 0 0 0 0 0 2 0 0 1 2 0 0 1 2 0 1 0 1 2 2 1 1 0 1 0 0 0 2 2 1 1 1 0 1 1 1 0 1 0 1 2 0 0 0 1 2 1 0 0 2 1 1 0 2 0 0 2 2 2 1 1 1 1 0 0 2 0 1 1 1 2 1 1 2 1 1 2 0 1 0 1 2 0 2 1 1 0 0 0 1 0 2 0 1 1 0 0 0 1 0 1 1 0 1 0 0 0 0 1 0 0 0 2 0 0 0 0 0 0 0 0 0 2 1 1 1 0 1 0 0 0 1 1 1 2 0 0 1 0 1 0 1 0 0 0 1 0 0 1 0 2 2 2 0 1 1 0 2 0 0 0 0 2 1 0 2 0 1 0 2 2 0 1 0 2 2 1 1 0 1 1 2 1 0 1 2 1 1 2 0 0 1 0 0 1 1 1 0 0 2 0 0 0 1 0 0 1 0 0 2 1 0 0 1 0 2 2 2 0 2 1 1 2 0 1 2 1 1 0 1 0 0 1 0 0 1 1 0 2 0 1 1 1 1 2 0 0 1 0 1 0 2 0 2 0 1 1 0 0 0 0 0 0 0 2 2 0 0 2 0 0 0 0 2 1 0 2 0 0 1 1 0 1 1 0 1 1 0 0 2 0 0 0 1 0 0 0 0 2 0 2 1 2 1 2 0 0 1 0 0 0 1 0 0 0 0 0 0 0 0 1 0 0 1 2 0 0 1 0 1 0 2 2 2 0 2 0 2 0 0 1 1 0 1 0 0 0 1 1 0 1 0 0 2 1 1 0 0 0 2 1 1 0 0 2 2 0 2 0 0 0 0 0 1 1 1 1 1 1 1 0 0 1 1 1 0 0 0 0 0 0 0 1 1 0 1 1 0 0 0 1 1 0 1 1 1 0 0 0 0 0 0 0 0 1 1 0 0 0 0 0 1 2 0 2 2 2 2 1 0 0 0 0 1 0 1 1 0 0 0 0 0 0 0 1 0 0 1 1 1 0 0 0 2 0 2 0 0 2 2 2 1 1 2 1 1 1 1 0 2 1 1 0 2 0 1 1 1 2 1 0 0 2 0 1 1 2 1 1 2 1 0 0 0 1 0 1 2 0 1 0 1 0 0 1 1 1 1 0 0 0 0 0 0 2 2 0 1 1 0 1 2 0 2 1 0 2 1 0 0 0 0 0 0 1 0 0 0 1 1 0 1 0 1 1 0 0 2 1 0 2 2 0 0 0 1 1 0 2 0 0 0 0 2 0 1 0 0 0 0 0 1 0 0 0 1 1 0 2 0 0 0 2 2 1 1 1 1 2 1 2 2 2 2 0 0 0 0 2 0 2 1 1 1 0 2 0 1 0 0 0 0 0 1 1 1 0 0 1 0 2 1 2 1 1 0 0 0 0 0 0 0 0 0 2 0 0 0 1 2 1 0 1 1 0 1 0 2 0 1 0 1 0 1 1 1 1 0 1 0 0 1 0 0 1 2 1 1 0 0 0 0 1 0 0 0 0 0 0 1 1 0 1 1 0 1 2 0 0 0 0 0 0 0 0 0 0 0 2
121 0 1 1 0 0 0 2 1 1 0 0 0 0 0 0 0 0 2 2 1 0 0 0 0 0 0 1 2 1 2 0 1 1 2 1 2 2 0 0 1 0 0 0 2 0 1 0 0 0 0 0 0 1 1 1 0 0 1 0 1 1 2 2 0 0 0 0 0 0 0 0 2 1 0 2 1 0 1 1 0 2 1 1 2 0 0 1 2 2 1 1 1 0 0 0 0 1 0 1 1 0 1 1 1 1 2 0 0 1 0 1 0 1 1 1 1 0 0 2 2 0 0 0 0 0 0 0 0 0 2 0 0 0 0 0 0 0 0 0 2 0 0 0 0 1 0 0 0 1 0 1 1 0 0 0 0 0 1 1 0 0 1 1 0 1 0 2 1 2 0 0 0 2 0 0 1 2 0 2 0 2 0 2 0 1 1 1 1 2 0 0 0 1 1 2 2 1 0 0 0 0 0 0 0 2 1 0 1 0 1 1 1 0 0 0 1 0 1 1 0 0 2 2 0 1 0 0 0 0 0 0 0 0 1 0 0 2 0 1 0 1 2 1 0 1 0 0 2 0 0 0 0 0 0 0 2 1 0 0 0 0 0 0 0 0 0 0 1 0 0 1 0 1 0 0 1 2 2 0 2 0 1 1 0 0 0 1 1 2 1 0 2 2 2 2 0 2 0 2 2 0 2 1 1 1 0 1 1 0 0 1 2 0 2 1 2 0 1 0 1 2 1 1 1 0 1 0 0 0 2 2 0 0 0 0 0 1 1 0 2 1 1 2 1 1 1 0 0 1 0 1 2 0 2 0 1 1 0 1 1 1 0 0 0 0 1 1 2 0 1 1 1 2 0 0 0 2 0 2 0 1 0 0 1 0 0 1 1 1 1 1 1 0 2 1 0 0 0 0 0 0 1 0 0 0 1 1 1 1 1 2 0 0 0 1 1 1 0 0 0 2 0 1 1 1 0 0 1 0 0 0 0 0 0 0 1 1 0 0 0 0 1 0 0 0 0 0 1 0 0 1 0 1 1 1 0 2 0 1 1 0 0 0 0 2 0 2 1 1 0 0 0 2 2 0 2 2 1 0 1 0 1 0 2 0 0 2 2 0 0 2 2 1 2 0 0 2 2 0 0 0 1 1 0 0 2 1 1 0 1 0 1 0 1 0 0 1 1 1 2 1 2 1 1 1 1 0 0 2 0 2 0 0 0 0 2 0 2 2 0 2 0 1 1 2 1 1 1 0 0 0 1 0 0 0 0 0 2 1 0 0 1 1 1 0 0 2 1 1 1 0 0 0 0 0 1 2 0 0 2 0 0 0 0 0 0 0 0 0 0 1 0 1 0 1 1 0 0 0 0 2 0 1 1 2 1 0 1 1 1 0 0 1 1 0 0 1 1 0 0 0 0 0 0 1 1 1 0 0 1 0 0 0 1 1 2 1 2 0 0 1 0 1 0 0 2 0 1 1 1 1 1 1 2 0 1 0 2 0 0 0 0 0 0 0 0 2 0 0 1 0 0 0 1 1 2 0 1 1 0 2 1 0 0 2 0 1 0 0 1 1 1 2 1 0 0 0 1 1 0 0 0 1 0 0 2 1 1 1 0 0 0 1 1 1 1 2 1 0 0 0 0 0 1 2 0 0 0 1 1 1 0 0 0 1 0 2 0 2 1 1 0 0 0 0 1 0 0 0 0 0 0 0 0 1 1 0 2 0 0 0 0 1 0 1 1 1 1 1 0 0 1 1 0 0 2 0 1 1 1 2 0 1 1 1 1 2 0 2 0 2 2 2 1 1 0 1 0 0 1 0 0 0 0 1 1 0 0 0 1 1 1 1 1 0 2 1 2 0 0 2 0 0 2 0 1 2 1 2 0 0 1 0 0 0 0 0 0 1 1 1 1 0 1 0 1 1 0 0 2 1 0 2 2 0 0 1 1 1 0 2 1 0 0 0 1 0 1 0 1 0 0 0 1 0 0 1 2 0 0 0 2 0 0 0 0 0 0 2 2 1 1 1 1 1 2 0 0 1 0 1 0 2 2 2 0 0 0 1 0 0 1 1 1 1 2 1 2 1 1 1 0 2 0 1 0 1 1 0 1 0 0 1 0 0 0 1 0 0 0 0 2 2 1 2 2 0 0 1 2 0 1 0 1 0 2 0 0 0 2 0 0 0 1 0 1 0 1 1 0 0 0 0 0 1 1 0 1 0 0 0 1 1 0 1 1 0 0 1 0 0 0 0 0 0 0 0 0 0 2 0
122 1 1 2 0 0 0 1 1 1 0 1 0 0 0 0 1 0 0 0 1 1 0 1 1 1 1 0 2 0 2 0 1 1 1 0 1 0 0 0 2 0 0 0 0 0 1 0 0 0 0 0 0 1 0 1 0 0 1 2 0 0 1 2 0 0 0 1 0 1 1 1 1 1 1 1 0 0 2 0 0 1 1 0 1 0 0 1 1 2 0 0 1 0 0 0 0 0 0 0 1 0 0 0 0 0 2 2 0 2 0 1 0 1 1 1 1 0 0 2 2 0 2 2 2 2 2 0 1 0 0 0 0 0 0 0 0 0 0 0 0 2 0 0 0 2 0 0 0 0 0 0 0 0 1 0 1 1 0 2 2 2 0 2 0 1 0 0 1 1 0 2 0 2 1 0 2 2 0 2 0 2 0 2 2 2 0 1 0 0 0 1 0 2 2 2 1 2 0 0 0 0 0 0 1 0 2 1 1 0 1 1 1 0 2 1 1 0 0 0 0 0 2 2 0 0 0 0 0 1 0 0 0 0 1 0 0 0 2 0 0 0 2 0 0 1 0 0 2 0 0 0 0 0 0 0 0 2 0 0 0 0 0 0 1 0 1 1 1 0 0 0 0 1 1 1 1 2 2 0 0 0 2 2 0 1 0 1 1 2 1 1 1 2 2 1 1 0 0 0 1 0 2 0 0 0 2 0 1 0 0 1 1 0 2 0 2 0 1 0 2 1 1 0 0 0 0 0 0 1 2 1 0 0 0 0 0 1 1 1 2 1 2 1 0 0 0 0 2 0 0 0 1 1 0 1 1 0 0 2 2 2 1 1 1 0 0 0 1 0 1 1 1 1 0 0 2 1 0 2 0 0 0 0 0 0 0 0 0 0 0 1 0 0 2 0 0 2 0 0 0 0 1 1 2 1 0 1 0 0 0 0 0 1 1 2 1 0 0 0 0 1 1 0 1 2 0 0 1 1 0 1 0 2 1 2 0 0 0 0 0 0 2 1 1 2 1 0 0 0 0 1 0 2 2 1 1 2 1 0 2 0 1 0 0 2 0 1 2 1 1 0 1 2 2 0 1 2 2 2 1 1 1 0 1 2 0 1 2 0 0 2 2 0 1 1 1 2 2 1 0 0 1 1 0 0 2 1 0 0 0 1 2 0 1 1 0 1 0 1 1 1 0 2 0 2 0 0 0 2 0 1 1 1 1 0 2 0 1 1 0 2 0 2 2 2 1 1 1 0 1 0 1 1 2 0 1 2 0 1 0 1 1 1 0 0 0 1 0 1 1 1 1 0 0 0 0 2 0 1 1 0 0 2 1 1 0 0 0 0 0 0 2 0 0 0 0 0 0 0 0 2 0 1 1 2 0 0 0 0 0 0 0 0 1 0 0 0 0 0 0 0 0 0 0 1 1 1 0 0 0 0 1 0 1 1 1 1 2 0 1 1 0 1 0 0 2 0 0 0 1 2 0 1 1 0 1 0 2 1 0 0 1 0 0 0 0 2 2 0 2 0 0 0 1 0 0 0 0 0 0 0 1 1 1 1 0 1 0 1 1 1 1 2 1 0 0 1 2 2 0 0 0 1 0 0 1 1 1 0 1 1 0 0 0 1 0 2 1 0 1 0 0 0 1 2 0 1 1 1 1 1 0 0 0 0 1 0 0 0 0 0 1 1 0 1 2 0 0 0 0 0 1 0 0 0 1 0 2 0 0 2 1 0 0 0 1 1 1 1 1 0 2 1 0 1 2 0 2 2 0 2 0 0 2 0 2 1 0 1 1 1 2 2 1 1 0 1 0 0 1 0 0 0 1 1 1 1 1 0 0 0 2 0 1 0 2 1 2 0 1 1 0 1 1 0 1 2 0 2 0 0 0 0 0 0 0 2 0 0 0 1 1 1 0 1 1 0 0 0 2 0 0 2 2 0 0 0 0 0 0 2 0 0 0 0 1 0 0 0 0 0 0 0 1 0 0 0 1 0 0 0 2 0 0 0 0 0 1 1 0 2 1 2 2 2 2 0 0 1 0 1 0 1 1 1 0 1 0 2 0 0 0 0 0 0 2 1 2 2 0 2 0 2 1 2 1 0 0 0 0 0 0 1 0 1 0 0 0 1 0 1 2 2 2 1 2 0 1 0 2 0 0 0 2 0 2 0 0 0 1 1 0 0 1 1 2 0 1 0 0 0 0 0 0 0 0 1 1 2 2 1 0 0 0 0 0 1 1 2 0 0 0 0 0 0 1 0 0 0 0 1
123 0 1 2 0 1 1 1 1 1 0 1 0 0 0 0 0 0 0 2 0 0 0 0 0 0 0 0 2 2 1 1 0 1 1 1 1 1 0 0 2 0 0 1 1 1 1 0 0 1 1 0 1 0 1 1 0 0 2 1 0 2 1 1 0 0 1 1 0 0 0 0 2 2 1 2 1 0 2 1 0 2 1 0 1 0 0 1 1 1 1 1 1 1 1 0 0 0 0 0 2 0 1 1 1 0 2 1 1 1 0 1 1 1 1 1 1 0 0 1 1 0 0 0 0 0 0 0 2 0 0 0 0 0 0 0 0 0 0 0 1 2 0 0 0 1 0 0 0 0 0 0 0 0 1 0 1 1 0 1 0 0 0 2 1 1 0 1 1 1 0 1 1 1 0 0 2 0 0 0 0 0 0 2 0 1 1 1 1 2 0 0 1 0 0 0 2 2 0 0 0 0 0 1 1 0 2 1 0 0 2 1 2 0 2 1 1 2 1 0 0 0 1 1 2 0 2 0 0 1 1 1 0 0 0 0 0 2 0 2 0 0 2 0 0 1 0 0 1 1 1 1 1 0 0 0 1 0 0 0 0 0 0 0 0 0 1 0 0 0 0 2 0 1 1 1 0 2 2 0 1 1 1 1 0 0 0 1 1 2 2 1 0 1 2 0 1 2 0 1 1 0 1 0 0 0 1 0 2 0 0 1 2 1 2 0 1 0 0 2 0 1 1 1 0 0 0 1 0 0 2 0 0 0 0 0 0 2 0 0 0 0 1 2 0 0 1 1 0 0 2 0 0 0 0 2 1 0 0 1 1 1 0 0 0 0 0 2 2 0 2 2 1 2 2 1 2 2 1 1 0 1 0 0 1 1 1 0 0 0 0 1 0 1 2 0 1 0 1 1 1 1 1 1 2 1 0 0 1 1 0 0 0 0 0 1 1 0 0 0 0 0 0 1 1 1 1 1 2 1 1 0 0 0 0 0 0 1 0 0 1 0 1 0 1 2 0 1 1 0 0 0 0 1 1 1 0 1 0 1 0 0 1 0 1 1 0 1 2 0 1 0 1 2 1 0 1 2 1 0 2 1 1 0 1 2 0 1 1 0 1 1 1 2 2 0 0 1 1 1 0 0 1 0 1 1 2 0 1 1 1 0 2 1 0 0 1 0 1 1 1 2 0 0 0 0 2 0 0 2 1 1 1 1 1 0 0 0 2 2 0 1 0 0 2 2 1 1 1 0 1 0 0 0 2 0 1 0 2 1 0 0 0 2 0 0 2 1 1 0 0 0 1 0 1 0 1 2 0 2 0 0 0 0 2 0 1 0 0 0 2 1 0 0 0 0 0 0 0 0 0 2 0 2 1 2 0 0 0 0 2 0 0 0 2 0 0 0 0 0 0 0 0 0 0 0 1 1 0 0 0 0 0 0 1 1 2 0 2 0 2 1 0 0 2 0 1 0 1 2 0 0 0 0 1 0 2 0 1 0 0 0 2 1 1 1 1 2 0 0 0 0 0 0 1 1 1 0 0 0 0 1 0 1 0 1 1 0 0 2 0 0 0 2 1 0 0 0 1 1 0 0 0 1 1 0 1 2 0 0 2 2 0 0 0 1 0 2 1 0 0 1 0 0 0 2 0 0 0 0 0 0 0 0 0 0 0 0 0 0 0 0 0 0 0 1 1 0 0 1 1 1 2 0 0 0 0 0 1 1 0 0 1 1 0 0 2 0 1 1 1 0 2 0 0 0 1 0 1 1 0 1 0 1 1 1 1 2 1 2 0 1 2 2 0 0 0 0 0 1 1 0 1 0 1 0 0 0 1 1 2 0 1 0 1 0 1 2 2 0 2 2 1 1 2 0 0 1 0 2 1 0 0 0 0 1 0 1 1 1 1 2 1 1 0 0 1 1 0 0 1 0 1 1 1 0 1 0 0 0 0 1 0 0 0 0 1 0 2 0 0 0 1 0 1 0 0 1 2 1 1 1 1 0 0 1 1 1 0 2 2 2 1 2 1 1 2 0 0 0 0 1 1 1 1 0 1 1 0 2 0 0 0 0 1 0 1 1 2 1 0 2 2 1 2 2 1 1 0 0 0 0 0 1 0 0 0 0 0 2 0 0 1 0 0 0 0 1 1 1 1 0 2 0 0 0 0 1 1 0 1 0 1 0 1 0 1 0 1 0 0 0 1 0 0 0 0 0 1 0 0 1 0 1 0 0 0 0 0 2 1 0 1 0 0 0 0 0 0 0 1 0
124 1 1 2 0 1 1 1 1 1 1 1 0 1 1 0 0 0 1 2 0 0 1 0 0 0 0 0 2 1 2 2 1 1 1 1 1 2 0 0 1 0 0 1 2 1 0 0 1 1 1 0 0 1 0 0 0 0 1 1 1 1 1 1 0 1 0 1 0 0 0 1 2 2 1 2 1 0 2 0 1 1 1 1 2 0 0 0 2 2 0 1 2 1 0 0 0 2 1 1 0 0 1 1 1 1 2 2 0 2 0 1 1 1 1 1 1 0 0 2 2 0 0 0 0 0 0 1 1 1 1 0 0 0 0 0 1 0 0 0 1 1 0 0 0 1 0 0 1 0 0 1 1 0 1 0 0 0 0 1 1 1 1 1 0 1 0 1 0 2 1 0 0 2 0 0 2 0 0 0 0 0 1 2 0 0 2 2 1 1 1 1 0 1 2 1 1 1 0 0 0 0 0 1 0 2 0 0 2 1 2 1 1 0 1 1 0 1 1 0 1 1 2 2 0 0 1 0 0 2 0 0 0 0 1 0 0 1 0 1 0 0 1 0 1 2 1 0 1 0 0 0 0 0 0 0 1 2 0 1 0 1 0 1 1 0 0 1 1 0 2 1 1 2 0 0 0 0 0 0 0 0 1 1 0 1 0 0 1 2 1 1 0 2 2 0 2 1 0 1 1 1 2 1 1 1 0 0 2 0 0 1 1 0 1 0 1 2 1 0 1 2 2 2 1 0 1 0 1 2 2 2 0 0 0 0 0 2 0 0 1 0 2 2 0 0 0 1 1 2 0 1 2 0 2 0 0 0 0 2 2 2 1 1 1 1 1 1 2 0 1 1 1 2 0 0 1 1 0 1 2 0 0 0 0 0 0 1 1 0 0 0 2 0 2 1 1 0 0 0 0 0 0 0 1 1 2 2 0 0 0 1 0 1 1 2 0 1 1 0 1 1 0 1 2 2 1 1 0 0 0 1 0 0 1 1 0 0 1 0 1 0 1 1 1 1 0 0 2 0 0 2 0 1 0 0 0 2 0 2 1 0 1 0 1 1 0 0 2 0 0 0 0 2 1 0 0 2 1 1 0 0 1 0 1 1 0 0 0 0 2 0 1 1 1 0 0 1 1 1 0 1 1 1 0 0 1 1 2 1 1 0 0 1 0 0 0 0 1 1 1 0 0 2 1 1 1 0 0 2 0 1 1 1 1 1 1 0 0 1 1 1 0 1 1 2 1 1 1 0 1 1 0 1 2 0 1 1 1 1 0 0 1 1 0 1 0 2 1 0 0 0 1 0 0 1 2 1 0 2 0 0 0 1 1 1 1 0 0 0 0 1 0 1 0 0 0 1 1 0 0 2 0 1 1 1 1 0 0 0 1 0 0 1 1 0 0 1 0 0 0 0 0 0 0 1 1 2 0 0 0 1 0 1 2 0 1 0 1 1 0 2 0 1 1 0 1 1 2 2 2 0 0 0 2 0 2 1 1 0 0 0 1 1 1 1 0 1 0 1 1 1 0 0 1 1 2 1 1 1 2 0 0 1 0 1 2 0 1 2 0 0 0 1 0 0 0 0 0 1 0 0 0 1 1 0 2 1 0 1 0 0 0 0 0 1 0 1 1 0 0 0 1 0 1 2 0 0 0 0 1 0 0 0 0 0 2 1 1 2 1 0 0 0 0 0 2 1 0 0 0 0 0 0 0 1 1 0 0 0 0 0 1 0 0 0 2 1 0 0 0 0 2 0 0 0 0 0 1 1 0 2 1 0 0 1 0 2 0 2 0 2 2 2 1 0 1 0 1 0 0 0 0 0 0 0 0 1 1 1 1 0 1 1 0 0 1 2 2 0 2 2 1 1 1 0 0 1 0 1 0 0 1 1 1 0 0 0 0 0 0 0 1 0 0 0 0 0 0 0 2 0 0 2 2 0 0 0 0 0 0 1 0 0 0 1 0 0 1 0 1 0 1 0 1 0 0 0 2 2 2 0 2 0 0 0 0 0 0 1 1 1 0 2 1 1 2 0 0 1 0 1 0 2 1 1 1 0 0 2 0 0 1 0 1 1 1 2 2 0 0 2 1 1 2 2 0 1 1 0 0 1 1 1 2 2 1 2 0 0 0 1 2 1 0 0 2 1 0 0 1 0 1 0 1 1 1 0 0 0 2 0 0 1 0 0 1 0 0 0 0 0 0 0 0 1 0 0 2 0 0 0 0 0 0 0 0 0 0 2 1 0 0 0 0 0 0 1 1 1 0 0
125 1 0 2 0 0 0 0 2 0 0 1 1 1 0 0 0 0 1 2 0 0 0 0 0 0 0 0 1 0 1 1 0 0 2 2 2 1 1 0 1 0 0 0 2 0 0 0 0 1 1 0 1 0 0 0 0 0 1 0 0 0 0 2 0 0 0 1 1 1 0 1 2 2 2 2 0 0 2 0 1 2 1 1 2 0 0 0 2 2 0 1 1 0 1 0 0 1 0 1 1 0 0 0 2 1 2 1 1 1 0 1 1 1 1 1 1 0 0 1 1 0 1 1 0 0 0 0 1 0 0 1 0 0 0 0 0 0 0 0 1 2 0 0 0 2 0 0 0 1 0 1 0 1 1 0 1 1 1 2 1 1 0 2 1 2 0 0 1 1 0 0 0 2 0 0 1 0 0 0 0 1 0 2 0 2 2 2 0 0 2 1 0 1 1 2 2 2 0 0 0 0 0 0 2 0 2 1 1 0 0 2 2 0 2 2 2 1 2 0 0 0 2 2 0 0 1 0 0 1 0 0 0 0 1 0 0 2 0 1 0 1 2 0 0 1 0 0 2 0 0 0 0 0 1 0 0 1 0 0 0 0 0 0 1 1 0 0 2 0 1 0 0 2 0 0 0 2 2 0 0 1 1 0 1 1 0 1 1 2 1 2 0 2 2 1 1 1 0 0 1 0 2 1 1 1 0 0 2 1 0 2 2 1 2 1 1 1 0 0 0 2 1 0 2 0 2 0 0 0 1 0 0 0 0 0 0 2 0 2 1 1 2 1 0 0 0 0 2 1 1 0 2 0 1 0 0 0 0 0 0 0 1 1 1 0 0 2 2 1 2 2 0 2 0 0 1 2 0 1 1 2 0 1 1 1 1 0 0 1 1 1 0 0 2 0 1 1 0 0 0 1 1 1 2 0 1 1 0 0 0 1 0 0 0 0 2 0 0 0 0 0 1 1 0 1 1 2 2 2 0 0 0 0 1 1 1 0 0 0 0 0 1 0 1 1 1 1 2 0 0 1 0 1 1 1 0 2 0 1 0 0 0 1 1 0 0 0 2 0 0 0 1 1 1 0 1 2 2 1 2 1 2 1 1 1 0 0 1 0 1 1 1 0 1 0 0 2 2 0 0 0 0 2 0 0 1 1 0 0 0 0 2 0 1 0 0 1 0 1 1 1 2 2 2 2 0 0 0 2 0 0 0 0 0 0 0 0 2 2 0 0 0 2 2 0 1 2 0 0 1 0 1 1 2 0 0 1 0 0 0 0 1 2 0 1 1 1 1 0 0 1 0 0 0 0 2 2 0 2 0 0 0 0 1 0 0 0 0 0 1 1 0 1 0 0 0 1 1 2 1 0 0 2 1 2 1 0 0 0 0 0 1 1 1 1 0 2 0 2 2 2 0 0 0 2 0 1 0 0 1 0 1 0 0 0 2 1 1 1 1 1 0 1 0 0 1 0 0 0 2 1 0 0 2 0 1 1 2 0 0 0 0 2 2 2 1 2 1 0 1 0 0 1 0 0 1 1 1 1 1 0 1 1 1 1 0 1 0 0 0 0 0 1 1 0 0 0 2 2 0 2 0 1 1 0 2 1 0 0 1 1 0 0 0 0 0 2 0 0 0 1 0 0 1 2 0 0 0 0 1 0 0 0 0 1 0 0 1 1 0 0 0 0 0 0 0 0 0 0 0 0 0 0 0 0 0 0 1 0 0 0 2 1 1 0 2 1 2 2 0 0 1 1 2 0 2 0 0 0 0 0 1 0 0 2 0 2 0 2 0 2 2 2 0 1 0 0 0 0 0 0 0 0 0 0 2 0 0 0 0 0 2 0 2 0 2 1 1 0 1 1 0 2 2 0 2 1 1 2 1 1 1 0 0 1 0 2 1 0 0 1 0 0 0 0 0 0 0 2 0 0 0 2 2 0 0 1 0 0 1 2 0 2 0 0 1 0 1 0 1 0 0 0 0 1 0 0 2 1 2 0 2 0 0 0 0 0 0 2 2 1 1 2 0 0 2 0 0 0 0 1 0 2 2 2 0 1 0 2 0 0 0 0 1 1 2 0 2 2 0 2 0 1 2 2 0 1 0 1 0 0 0 1 0 0 0 0 0 1 0 0 1 2 0 1 1 0 1 0 1 0 2 0 0 0 0 0 1 1 0 1 0 0 0 0 1 1 1 0 1 0 0 0 0 0 1 0 0 0 0 0 1 1 0 1 1 0 0 2 1 0 0 1 0 0 1 0 1 0 0 0
126 1 1 2 0 0 0 2 0 2 0 0 0 1 1 0 0 0 0 2 0 0 0 0 0 0 0 0 2 1 1 2 2 1 2 0 2 0 0 0 2 0 0 0 2 1 2 0 0 0 0 0 0 1 0 0 1 0 0 1 0 1 1 1 0 1 0 2 0 1 0 1 2 1 0 2 1 0 2 0 1 2 0 1 1 0 0 2 2 2 1 1 2 0 0 0 0 2 0 2 0 0 1 1 0 0 2 1 1 1 0 2 1 2 2 2 2 0 0 2 2 0 0 0 0 0 0 2 2 2 2 0 0 0 0 0 0 0 0 0 0 2 0 0 0 0 1 0 0 1 0 1 0 0 1 1 1 2 0 2 2 0 0 2 1 2 0 0 0 1 1 0 0 2 0 0 2 1 0 1 0 1 0 1 0 0 0 1 0 1 0 1 1 0 0 2 1 2 0 0 0 0 0 0 0 1 1 1 1 0 0 1 2 0 2 0 0 1 1 0 2 2 2 1 2 1 1 0 0 1 0 0 0 0 2 1 0 2 0 2 0 0 2 0 0 2 0 0 1 1 1 0 0 0 0 0 1 2 0 1 0 1 0 0 0 0 1 0 0 0 0 1 1 2 0 1 2 2 2 0 1 0 1 2 0 2 0 1 0 1 0 0 0 2 2 1 1 1 0 1 2 0 2 1 1 1 0 0 1 0 0 1 1 1 2 1 1 0 0 0 0 2 0 0 0 0 0 0 0 0 1 1 0 0 0 0 0 2 0 1 1 1 2 2 1 1 0 1 1 1 1 0 2 0 2 0 0 1 0 0 0 0 2 1 2 0 1 1 1 0 2 2 1 1 1 2 2 1 0 1 1 1 0 1 2 1 1 1 1 1 1 1 1 0 2 1 0 0 1 2 1 1 0 2 2 0 0 1 1 1 1 1 0 2 2 2 0 0 0 0 0 2 1 0 0 2 1 1 2 1 1 0 0 1 1 0 1 1 0 0 0 0 2 1 0 2 0 1 2 0 0 1 0 1 1 0 1 1 0 0 2 0 0 0 0 2 0 1 1 0 1 0 0 2 1 0 1 2 2 2 1 0 1 0 1 2 0 1 2 0 0 1 1 1 0 0 0 1 1 0 0 1 1 1 0 0 1 0 0 1 0 0 0 0 1 1 0 0 1 1 1 1 2 2 2 2 0 1 1 2 0 0 0 0 0 0 0 0 1 1 0 2 0 1 1 1 2 2 0 0 1 1 1 0 2 0 1 1 1 0 0 0 0 1 0 0 1 2 2 0 1 1 2 0 2 0 2 1 0 1 0 0 1 2 1 1 2 1 0 0 1 0 0 0 0 0 0 0 0 0 0 2 0 2 2 2 2 2 0 1 1 0 0 0 2 0 0 2 2 0 0 0 0 1 0 0 1 2 0 0 2 0 0 0 2 1 2 0 2 0 1 0 0 0 1 0 1 0 1 1 1 1 0 0 1 0 1 0 2 0 0 0 1 2 2 2 0 2 1 0 0 0 0 0 0 0 1 0 1 1 0 2 1 0 0 1 1 1 1 1 1 1 0 1 0 0 0 0 1 1 0 0 0 1 1 1 1 2 0 0 0 0 0 0 0 0 0 0 1 0 0 1 0 0 2 0 0 0 0 0 0 0 0 1 0 0 0 0 0 0 0 0 0 0 0 0 0 0 0 1 1 1 0 0 0 0 0 0 2 2 0 0 2 1 0 0 2 2 2 2 0 1 2 0 0 0 0 1 0 1 1 1 2 0 0 1 0 1 1 2 1 1 1 1 0 1 0 1 0 0 1 0 1 0 1 0 2 0 1 1 2 0 1 1 1 0 2 1 1 0 1 0 0 1 2 0 1 2 0 2 0 0 0 2 0 1 0 0 0 0 0 0 1 0 0 0 0 0 0 0 2 0 1 2 1 1 1 0 0 0 0 2 1 1 1 1 0 0 2 1 1 0 0 0 1 0 0 1 1 1 1 0 0 0 0 2 2 1 0 2 2 2 0 1 2 1 2 0 0 0 0 2 0 1 2 2 0 0 0 2 0 0 1 0 2 1 1 0 0 1 0 2 0 1 1 1 0 0 0 1 0 0 0 0 1 1 1 1 1 0 0 0 1 1 0 0 1 0 0 1 1 0 2 0 2 0 2 1 2 1 1 1 0 0 1 1 2 0 0 0 0 1 1 1 0 0 1 0 1 0 0 1 0 0 0 0 0 1 0 2 0 0 0 0 0 0 0 0 0 0 1 1
127 1 1 0 0 0 0 1 1 1 1 1 0 1 0 0 0 0 1 1 0 0 0 1 0 0 0 0 1 1 2 0 0 0 1 0 1 1 0 0 2 1 0 1 2 0 1 0 1 0 0 0 1 0 0 1 0 1 0 0 0 2 1 1 0 1 0 0 0 0 0 1 2 2 1 2 1 0 2 0 1 1 0 0 0 0 0 1 2 2 0 2 0 0 0 0 0 2 0 2 0 0 1 1 0 0 2 2 0 2 0 1 0 0 0 0 0 0 1 1 1 0 0 0 0 0 0 0 2 0 0 0 0 0 0 0 0 0 0 0 0 2 0 0 0 1 0 0 1 1 0 1 0 0 0 0 1 0 0 2 1 2 0 2 2 2 1 1 1 1 0 1 0 2 0 0 2 0 0 0 0 0 1 1 0 0 1 1 0 1 0 1 0 1 1 2 2 0 0 0 0 0 0 0 1 1 1 1 0 0 0 2 1 0 1 0 0 1 1 0 1 1 2 2 0 0 1 1 0 2 0 1 0 0 1 0 0 1 1 1 0 0 2 0 0 0 0 0 2 0 0 0 0 1 0 0 1 0 0 0 0 0 0 0 0 0 0 0 2 0 0 1 0 2 0 1 1 1 1 0 1 0 2 1 1 0 0 1 0 1 0 0 0 2 1 0 1 0 0 0 1 0 1 1 1 1 1 0 0 0 0 0 2 1 2 0 0 0 2 0 2 1 1 1 0 0 1 0 2 1 1 1 0 0 0 0 0 2 0 0 0 0 2 2 0 0 0 1 2 2 1 0 1 0 1 1 2 1 0 0 1 1 1 0 1 0 1 2 2 1 1 1 0 2 1 1 2 1 1 2 2 0 0 0 1 1 1 1 1 1 1 2 0 0 2 0 1 0 0 0 0 0 0 1 1 0 1 0 0 0 0 0 0 1 1 2 0 1 0 0 0 2 0 0 1 1 1 0 0 0 0 0 0 1 0 1 1 2 0 1 1 0 1 0 1 1 0 0 1 0 0 0 0 2 2 2 0 2 0 2 0 0 0 1 0 2 0 0 2 0 1 1 1 1 0 2 0 1 2 1 0 0 1 0 1 1 0 1 2 0 0 2 0 2 1 0 0 2 2 0 2 0 2 0 0 0 2 1 0 0 0 1 0 1 0 0 0 1 0 1 1 1 0 1 1 1 1 0 0 2 1 1 1 1 1 0 2 0 2 2 1 1 0 1 2 2 0 0 2 0 0 0 1 0 2 0 1 1 1 1 0 0 1 1 0 1 0 0 0 0 0 0 0 0 0 0 0 1 0 2 0 0 0 1 1 0 0 0 0 0 0 2 1 0 0 0 0 1 1 0 0 2 0 0 2 2 0 0 0 1 0 0 0 0 2 0 0 0 0 0 0 0 0 0 0 2 0 1 0 0 2 0 0 0 1 1 2 0 1 1 1 0 1 1 1 0 1 0 1 2 0 0 0 1 1 0 1 0 1 0 0 0 0 0 0 0 0 2 1 0 1 0 0 0 0 1 1 0 0 0 0 0 0 0 0 1 1 0 0 2 0 0 0 1 0 0 0 0 1 1 0 0 0 1 1 0 1 2 0 0 1 1 0 1 1 0 0 1 1 0 0 0 0 0 1 0 0 1 1 1 1 1 1 0 0 2 1 0 1 1 0 0 0 0 0 0 1 1 0 0 0 0 0 0 1 1 0 0 1 0 1 1 2 2 1 1 2 2 2 2 1 0 1 1 1 1 1 0 1 1 0 1 0 0 2 0 2 2 0 2 0 2 1 1 0 0 1 0 0 1 1 0 1 0 1 0 2 0 1 1 1 0 0 1 0 0 1 2 2 0 2 2 0 0 2 0 1 1 1 2 1 1 0 0 0 0 0 1 1 0 0 1 1 1 0 1 1 0 0 0 2 0 1 1 1 0 1 0 1 1 0 1 0 0 0 1 1 0 1 0 1 1 0 0 1 0 0 0 1 1 2 0 2 2 2 1 0 0 1 1 1 2 2 1 2 2 2 0 0 0 1 1 1 1 1 1 1 1 0 2 0 0 0 0 1 0 1 0 0 0 0 0 1 2 0 1 2 1 1 0 1 0 0 2 0 0 0 0 0 0 0 0 1 2 0 0 0 0 1 0 1 1 1 0 1 0 1 1 1 1 0 1 0 0 0 1 2 0 2 0 0 1 0 0 0 1 0 0 0 0 1 1 1 1 0 1 2 0 0 2 1 0 0 1 0 0 0 0 1 0 0 0
128 0 1 1 0 1 1 0 2 0 0 2 0 1 1 0 0 0 1 0 1 1 0 1 0 0 0 1 2 1 2 0 0 1 1 1 1 2 0 0 1 0 0 1 2 0 1 0 0 0 0 0 1 0 1 1 0 0 2 1 1 1 2 2 0 0 1 1 0 1 1 2 2 2 1 2 1 0 0 0 1 2 0 1 1 0 0 0 1 2 0 0 2 0 0 0 0 1 0 1 1 0 0 0 0 0 2 2 0 2 0 2 0 0 0 0 0 0 0 2 2 0 1 1 1 1 1 0 0 0 2 0 0 0 0 0 0 0 0 0 0 2 0 0 0 2 1 1 1 1 0 0 0 0 0 0 0 1 0 1 1 1 0 1 1 2 1 0 2 2 0 0 0 2 1 0 2 0 0 0 0 1 0 2 1 2 1 1 0 0 1 1 0 2 2 0 2 1 0 0 0 0 1 0 0 1 2 1 1 1 1 1 0 0 1 0 0 0 1 0 1 2 2 2 0 0 1 0 0 0 0 0 0 0 1 0 0 1 1 1 0 0 2 0 0 1 0 0 2 0 0 1 0 0 1 0 0 1 1 0 0 0 0 0 0 0 0 0 2 1 0 1 0 1 1 1 0 2 2 0 2 0 1 1 0 0 0 1 1 2 1 1 2 2 2 2 0 2 0 2 2 0 2 1 1 1 0 0 0 0 1 1 0 0 2 0 2 0 0 0 1 0 1 0 1 0 1 0 0 0 2 2 1 1 0 0 0 2 0 2 1 1 2 0 2 2 0 0 0 1 0 1 1 0 1 1 1 1 0 0 1 1 1 1 1 0 0 1 1 0 2 2 1 1 1 1 1 1 1 2 0 1 0 0 1 0 0 0 0 0 0 0 1 0 1 1 0 0 2 2 2 1 0 2 2 0 0 2 0 0 0 1 0 0 0 2 0 0 0 0 0 1 1 0 1 2 2 0 2 0 1 1 0 0 1 1 0 2 0 1 0 0 1 1 1 1 0 0 1 0 0 1 0 1 1 1 0 2 1 1 1 0 0 0 0 2 0 0 2 1 1 1 1 2 1 1 1 1 2 0 1 0 1 0 1 2 0 2 2 0 0 2 0 1 0 1 1 0 0 1 0 0 2 0 0 0 2 1 0 1 0 0 1 0 1 0 0 1 1 2 2 0 0 1 0 2 0 1 1 1 1 0 1 0 1 0 0 0 1 1 0 1 0 0 1 1 0 1 1 0 0 0 1 0 0 1 0 1 0 2 0 0 1 1 0 1 0 0 0 0 0 0 1 0 0 1 1 2 0 2 0 1 0 1 1 0 1 0 0 0 1 1 1 0 2 0 1 2 2 2 2 0 0 1 1 2 0 0 0 0 2 0 0 1 1 0 0 0 0 0 0 0 0 0 0 2 0 1 0 0 1 0 0 0 1 0 2 0 1 1 1 0 0 1 1 0 0 0 1 1 0 1 0 1 2 0 2 1 1 0 0 0 0 0 0 0 0 2 1 0 0 1 0 0 1 1 2 1 1 1 1 0 0 1 0 2 2 0 0 2 0 0 1 2 1 0 0 0 0 0 0 0 0 2 2 0 2 2 0 1 0 0 0 0 0 0 0 1 0 0 0 0 1 1 0 2 1 0 0 0 1 0 1 1 0 0 2 0 1 1 0 0 1 1 0 0 1 1 0 0 0 0 0 0 1 1 0 0 2 0 0 1 1 1 0 0 2 0 1 1 0 0 2 0 0 0 1 1 1 2 0 1 1 0 0 2 0 2 0 2 0 2 2 1 1 0 0 0 0 0 0 0 1 0 1 0 1 0 0 1 2 1 0 0 0 0 0 2 2 0 2 2 1 1 1 0 1 1 1 1 1 1 0 1 0 0 0 1 0 0 1 1 0 0 0 0 0 0 0 0 2 0 0 2 2 0 0 0 1 1 1 1 0 0 0 0 0 0 2 0 1 0 0 0 1 0 0 0 2 1 2 0 1 0 0 1 1 0 1 1 1 1 0 2 1 1 2 0 0 0 0 0 1 1 1 1 0 1 0 2 0 0 0 0 1 1 1 1 1 0 0 1 0 2 2 2 1 2 0 0 0 1 0 1 1 1 1 1 0 0 0 0 1 2 0 0 0 1 1 0 2 2 2 0 1 1 2 0 1 1 0 1 1 0 0 1 2 0 1 0 0 0 0 0 0 0 1 0 0 0 0 0 0 1 0 0 0 0 0 2 0 0 0 0 0 1 1 0 0 0 0 0
129 0 0 2 0 2 2 1 2 1 0 1 0 1 1 0 0 0 0 0 1 0 0 0 0 0 0 0 2 1 2 1 0 2 2 0 2 2 1 0 0 0 0 0 0 1 0 0 0 0 0 0 1 1 0 0 0 0 2 1 1 2 2 2 1 1 0 0 1 1 0 0 2 2 2 2 0 0 2 0 1 1 1 1 2 0 0 0 1 1 0 0 2 2 0 0 0 1 0 1 0 0 0 0 1 1 2 1 1 1 0 2 1 1 1 1 1 1 0 2 2 1 2 2 1 1 1 0 1 0 0 0 1 0 0 0 0 0 0 0 1 1 0 0 0 1 0 0 1 1 0 0 0 0 0 0 1 0 0 1 1 1 0 2 2 2 0 1 0 1 0 0 1 1 0 0 1 0 0 0 0 0 1 1 0 0 0 1 0 0 0 1 0 1 1 1 2 2 0 1 1 1 1 0 1 1 1 2 1 1 1 0 2 0 2 2 2 0 1 0 1 2 2 2 1 0 2 0 0 2 0 1 1 1 0 1 1 1 0 1 0 0 2 0 0 2 0 0 2 0 0 1 0 0 0 0 0 1 0 1 0 1 0 0 0 0 0 0 0 0 1 2 0 2 1 1 0 2 2 0 1 1 2 1 0 0 0 1 1 2 2 1 0 2 2 0 1 1 0 1 1 0 1 0 0 0 1 0 2 0 0 0 1 0 1 0 2 0 1 0 1 1 2 0 1 0 0 0 0 1 1 1 0 0 0 0 0 2 0 0 0 1 0 2 0 0 2 0 0 2 0 2 1 0 1 1 1 0 0 1 2 2 1 1 1 0 1 1 2 0 1 1 1 2 1 0 2 2 0 1 2 0 0 0 0 0 0 1 1 0 0 1 2 0 2 0 1 1 1 1 1 1 0 1 1 0 1 2 0 0 0 1 0 1 1 1 1 1 0 0 0 2 1 2 0 0 0 0 0 0 0 0 0 1 1 2 0 0 0 0 1 0 1 0 2 0 0 1 1 0 0 0 0 2 1 1 0 2 0 2 0 0 1 0 1 1 0 0 2 0 1 0 1 1 2 0 2 2 2 2 1 0 1 0 2 1 0 1 1 0 1 0 1 1 0 0 0 2 2 0 2 0 1 1 1 1 1 0 0 1 0 0 1 1 1 0 1 1 0 1 1 1 0 2 0 2 0 0 0 2 0 2 2 0 1 0 2 0 2 2 0 0 0 1 2 1 1 2 0 0 1 0 1 1 1 1 0 0 1 1 1 0 1 1 0 1 0 2 1 0 0 0 2 0 1 1 2 0 0 2 0 0 0 1 1 0 1 0 1 1 0 1 1 0 2 0 1 1 1 1 1 0 1 0 0 0 0 0 0 1 1 0 1 1 0 1 0 0 0 0 0 0 0 1 0 0 1 1 0 0 1 0 0 0 2 0 2 0 2 0 0 1 0 0 0 0 2 0 2 2 0 1 0 1 1 0 1 1 1 0 0 0 1 1 1 1 1 2 0 1 0 1 0 0 1 0 0 2 0 0 2 0 0 1 1 2 1 0 0 1 0 0 0 0 0 0 0 1 0 1 1 0 0 1 1 0 2 1 1 1 0 0 0 0 0 1 0 1 1 0 0 0 0 1 1 1 1 1 1 1 1 1 0 0 0 1 1 0 1 1 0 0 0 0 0 0 0 1 0 0 1 1 0 0 0 0 0 0 2 0 0 1 1 1 0 1 2 1 0 0 0 0 2 1 0 0 1 0 1 1 1 1 1 1 0 2 0 1 0 2 1 2 2 2 1 0 0 0 0 0 0 0 0 0 0 0 0 0 0 1 1 0 0 1 0 1 2 2 2 0 1 1 1 1 2 0 1 1 0 1 0 0 0 1 0 2 0 1 0 0 0 1 0 0 0 0 0 0 0 0 2 0 1 2 1 0 1 0 0 0 0 2 0 0 2 0 0 0 1 0 0 0 1 0 1 0 0 1 2 1 1 0 1 0 0 1 1 0 0 2 2 2 2 2 2 2 2 0 0 0 0 2 1 2 0 0 1 1 0 1 0 0 0 1 1 1 2 1 1 0 0 1 0 1 1 0 2 2 0 0 0 0 0 2 0 0 0 1 0 0 0 0 2 2 0 1 2 0 0 1 2 1 2 0 0 0 0 0 0 0 2 0 1 0 1 0 1 2 2 0 2 0 0 0 0 2 0 0 2 0 0 0 0 0 0 0 0 1 0 1 0 0 0 0 0 1 0 0 0 0 0 2
130 1 1 2 0 0 0 2 1 1 0 0 0 0 0 0 0 0 0 0 1 1 0 0 0 0 0 1 2 1 2 0 0 0 1 0 1 0 1 1 1 0 0 0 0 2 1 1 0 0 0 0 0 0 1 1 0 0 1 0 2 2 0 0 0 0 0 0 0 0 0 2 1 1 0 1 1 0 2 0 1 2 1 1 2 0 0 1 2 2 1 1 1 0 1 0 0 0 0 0 1 0 1 1 0 0 2 2 0 2 0 0 0 2 2 2 2 0 1 1 1 0 1 1 1 1 1 1 2 1 0 1 0 0 0 0 0 0 0 0 0 2 0 0 0 0 0 0 1 2 0 2 0 0 1 1 0 1 0 2 2 2 0 2 1 1 1 0 0 1 1 1 1 1 0 0 1 0 0 0 0 0 0 2 1 1 2 1 1 2 0 0 0 2 2 2 1 1 0 0 0 0 0 0 2 1 2 1 1 0 2 0 2 0 2 0 1 1 1 0 1 1 2 2 0 0 2 1 0 2 0 1 0 0 2 0 0 2 0 1 0 1 2 1 0 1 0 0 1 0 0 1 0 0 1 0 0 0 0 0 0 0 0 0 0 0 0 1 2 0 0 1 1 2 0 0 1 2 1 0 1 1 2 1 0 1 0 0 1 1 1 1 1 2 2 1 0 2 0 1 1 0 2 1 1 0 0 1 1 0 2 1 2 1 1 1 2 0 2 0 2 2 0 0 0 0 0 0 1 1 2 1 0 0 0 0 0 2 0 0 0 0 2 2 2 2 0 1 1 2 0 1 2 0 2 0 0 0 0 2 2 2 2 0 2 1 1 1 1 0 2 2 0 2 0 0 1 2 1 1 0 1 0 0 0 0 0 0 0 0 1 1 1 0 2 0 1 1 1 1 1 1 1 0 0 0 1 0 0 0 0 0 0 0 0 2 0 1 0 0 0 1 0 1 1 2 1 1 0 0 0 0 0 0 1 1 0 0 0 0 2 1 1 0 1 1 1 1 2 0 0 1 0 2 1 1 0 0 0 1 1 0 0 1 0 1 1 0 2 0 0 0 2 2 0 1 0 2 2 1 1 1 0 0 2 1 0 0 2 1 0 0 0 0 0 0 0 1 1 1 0 1 1 1 1 1 2 0 0 0 1 0 1 0 1 0 0 0 1 2 2 0 2 2 2 2 0 0 0 2 0 0 0 0 0 0 0 0 2 2 0 0 0 1 2 2 0 1 1 0 1 0 1 1 1 1 0 0 1 0 0 0 1 2 0 0 0 1 0 0 0 1 1 0 1 0 2 1 0 2 0 0 1 1 0 1 1 0 0 0 0 1 1 0 2 0 2 0 0 1 0 1 0 1 2 2 1 0 0 1 2 0 0 1 1 0 0 2 0 0 0 0 0 0 0 0 2 2 0 0 1 0 1 0 1 0 2 0 2 0 1 2 0 1 1 0 0 0 1 1 1 1 0 1 2 0 2 1 1 0 0 0 0 0 0 0 0 2 0 0 2 0 0 0 1 0 0 0 1 1 1 1 0 1 0 2 2 0 2 2 0 0 0 2 0 0 0 0 1 1 0 0 0 0 1 0 1 1 1 0 1 1 0 0 0 1 0 2 2 0 0 0 1 0 1 2 0 1 0 0 1 0 1 0 0 2 1 1 0 1 1 1 1 1 0 1 2 1 0 0 1 1 1 0 1 1 0 0 1 0 0 1 1 0 0 0 2 2 2 2 1 0 1 0 0 1 0 0 1 1 0 2 2 0 0 1 0 1 1 2 1 1 2 2 0 0 1 2 0 0 2 0 1 0 1 2 1 0 0 0 0 0 1 0 1 1 1 2 2 0 1 1 0 1 2 0 1 1 1 1 0 0 1 0 0 0 0 0 1 0 0 0 0 0 0 0 0 0 0 0 2 0 2 1 0 0 2 0 0 0 0 0 0 0 1 0 0 0 2 0 1 0 0 2 2 2 0 1 1 1 2 0 2 0 0 0 0 1 0 2 2 1 1 1 2 2 2 0 0 0 0 0 1 1 2 1 0 1 1 0 1 0 0 0 1 1 2 0 2 2 0 2 0 1 1 1 0 1 0 1 0 0 0 2 0 0 0 0 0 0 0 1 2 1 0 0 1 1 0 0 2 0 2 1 0 1 2 1 1 0 2 0 0 0 1 0 2 0 2 1 0 0 0 0 1 1 1 0 2 1 1 1 1 1 0 0 0 0 0 2 0 0 0 0 0 0 0 0 0 0 0 0
131 0 0 1 0 0 0 2 0 2 0 0 1 1 0 0 1 0 1 2 1 1 0 0 0 1 1 0 1 0 1 2 1 1 2 0 2 0 0 0 2 0 0 0 0 0 1 0 0 0 0 0 0 2 0 1 0 0 1 1 0 1 2 2 0 0 1 0 0 0 0 0 2 2 1 2 1 0 2 0 2 2 0 1 1 0 1 0 2 2 0 0 2 1 0 0 0 2 0 2 0 0 2 2 0 0 2 2 0 2 0 0 0 0 0 0 0 0 2 0 0 0 1 1 1 1 1 0 2 0 0 0 0 0 0 0 0 0 0 0 1 2 0 0 0 0 0 0 0 1 0 2 0 1 1 0 0 1 0 1 1 1 0 2 1 2 0 1 1 2 0 0 1 1 0 0 2 0 0 0 0 1 1 2 0 0 0 0 0 2 0 0 1 1 1 2 2 1 0 1 1 2 1 0 2 0 2 0 2 1 1 2 0 0 1 0 0 0 1 1 1 1 2 2 0 0 1 1 1 1 1 2 0 0 1 0 0 2 0 1 0 1 1 0 0 2 0 0 2 0 0 1 0 1 0 0 0 1 0 0 0 0 0 0 1 0 0 0 1 0 1 2 0 0 1 1 0 2 2 0 1 0 1 1 0 1 0 1 2 2 2 1 0 2 2 0 1 1 0 0 1 0 2 1 0 1 0 0 1 0 0 0 1 0 2 0 1 1 0 0 0 2 1 1 1 0 1 0 0 0 2 2 1 1 0 0 0 0 2 1 2 1 1 1 0 0 0 0 0 0 1 0 2 1 1 0 1 0 0 1 2 1 0 0 0 0 0 1 2 0 1 1 1 2 0 0 0 2 0 0 0 1 0 1 1 0 0 1 1 0 0 1 0 0 2 0 0 0 1 1 1 1 1 0 0 0 1 1 0 0 0 0 0 1 1 2 0 1 0 0 0 1 1 0 1 2 1 0 1 0 0 1 1 1 1 0 0 1 0 0 0 0 1 0 1 1 0 0 1 0 0 1 0 2 1 0 1 1 0 1 1 0 0 0 0 2 0 1 2 1 1 1 2 0 0 2 0 2 2 0 1 1 1 1 2 1 0 2 2 0 0 2 0 2 1 1 1 1 1 0 1 1 2 0 0 0 2 2 0 0 0 1 1 0 1 0 0 0 0 0 1 1 1 1 0 1 1 1 1 2 0 0 0 0 1 1 1 0 2 2 1 2 0 0 1 2 1 1 1 0 1 1 0 0 0 2 0 0 2 0 2 0 1 1 0 0 1 1 0 1 1 1 1 0 0 1 0 1 0 1 0 0 2 2 1 2 1 0 0 0 0 1 0 0 0 0 0 1 1 1 1 0 0 0 0 1 0 1 1 2 0 0 0 0 2 0 1 1 0 0 0 0 0 1 0 0 1 1 0 0 1 0 0 0 1 1 2 0 2 0 1 0 0 2 0 0 2 0 1 1 0 2 0 0 2 0 1 0 1 1 1 0 1 1 1 1 0 2 0 0 1 0 0 0 1 1 1 2 1 1 2 0 1 0 0 1 0 0 0 1 0 0 0 1 0 0 0 0 2 2 0 1 0 1 1 0 2 1 0 0 0 0 0 0 0 0 0 1 1 0 0 0 0 1 0 2 1 2 2 2 2 2 0 0 0 1 1 1 1 2 0 0 1 1 0 0 1 1 0 1 2 2 0 0 0 0 0 0 2 0 1 2 2 2 1 1 2 2 0 0 0 1 2 0 0 0 0 0 1 1 0 0 2 0 0 1 0 1 0 2 1 2 2 2 0 1 0 0 0 0 1 0 1 1 1 0 2 0 1 0 1 0 2 0 1 0 1 0 2 0 2 2 1 0 2 0 0 2 0 2 1 0 0 1 0 1 0 0 0 0 0 0 1 1 0 1 1 0 0 1 1 0 0 2 2 0 0 1 0 0 0 2 1 0 0 2 1 0 1 0 2 0 0 0 1 1 0 1 2 2 2 0 1 0 0 1 1 0 0 1 1 2 1 1 0 0 2 0 0 0 1 0 0 2 0 1 1 1 0 2 0 0 0 0 1 1 2 2 1 0 1 1 0 1 2 2 0 0 1 1 1 0 0 1 1 1 1 2 0 1 0 1 0 0 0 0 2 0 0 0 2 0 2 0 1 0 1 1 1 0 1 0 2 0 2 0 1 0 0 0 0 0 0 0 0 1 0 1 2 2 2 2 0 0 0 0 0 0 0 2 0 0 0 0 0 1 0 0 1 0 0 0
132 0 1 1 0 0 0 1 2 1 0 1 1 1 0 0 0 1 1 0 2 1 0 0 0 0 0 0 2 1 0 2 0 1 0 0 2 2 0 1 1 1 0 0 0 0 1 0 0 1 1 0 0 1 0 0 0 0 1 0 1 1 2 2 1 0 1 1 0 0 0 1 2 2 1 2 1 0 1 1 0 2 1 0 1 0 0 1 2 2 1 1 0 0 0 0 0 1 0 1 2 1 2 2 0 0 2 1 1 1 0 2 1 2 2 2 2 1 0 1 1 1 1 1 1 1 1 0 0 0 1 0 0 0 0 0 0 0 0 0 0 2 0 0 0 2 1 0 0 1 0 0 0 0 1 0 0 0 0 2 1 1 1 1 0 1 0 0 0 1 0 0 0 2 0 0 2 0 0 0 0 0 1 2 0 0 0 1 1 2 0 0 0 0 0 1 1 1 0 0 0 0 0 0 1 1 2 1 1 0 1 0 0 0 2 1 1 1 1 0 1 2 2 2 0 0 1 1 1 0 0 0 0 0 2 0 0 1 0 1 0 0 1 0 0 2 1 0 1 1 1 0 0 0 0 0 0 2 0 1 0 1 0 1 2 0 1 0 1 0 0 2 1 2 0 0 1 2 2 0 1 1 2 1 0 2 1 1 0 1 1 0 0 2 2 0 1 0 0 0 1 0 2 1 0 2 0 0 1 0 0 1 2 0 1 0 2 1 0 0 1 1 0 0 1 0 2 0 1 1 2 2 1 0 0 0 0 0 1 1 1 1 2 2 1 1 2 1 2 2 1 0 2 0 1 0 0 0 0 2 2 2 2 1 2 0 0 2 2 0 1 1 2 1 0 0 2 1 0 2 0 2 0 1 1 1 1 0 0 0 0 0 1 1 2 0 2 0 0 0 0 0 2 0 0 0 1 0 0 0 0 0 0 1 1 1 1 0 0 0 0 1 1 0 1 2 2 0 1 1 0 2 0 1 1 2 0 0 0 0 1 0 2 1 1 2 1 0 2 2 0 0 0 2 1 1 0 1 1 0 1 0 0 0 1 1 1 1 1 0 1 0 2 1 0 0 0 2 2 1 0 0 1 1 2 0 0 1 2 0 0 2 2 1 1 1 1 2 2 0 1 1 1 1 0 0 2 0 0 1 0 0 0 0 1 0 0 0 1 2 2 0 0 2 0 2 0 1 1 1 1 0 0 0 0 0 1 0 1 1 1 1 0 1 1 1 2 0 2 0 0 1 2 0 1 1 0 0 1 0 0 1 0 2 0 0 2 2 1 1 1 2 2 0 1 1 2 0 0 2 0 0 1 1 0 1 2 0 0 0 1 0 2 1 1 0 1 0 0 1 1 1 0 0 0 1 0 2 0 2 1 0 1 2 0 2 0 1 0 0 0 0 0 0 0 1 1 0 0 0 0 0 1 0 1 1 1 0 1 1 1 0 0 1 1 0 1 0 1 1 0 1 0 0 2 0 2 1 2 0 0 0 0 1 2 2 0 2 1 0 1 0 0 0 1 0 0 1 0 0 1 2 0 1 1 0 0 0 0 0 0 0 1 2 0 0 0 0 1 1 0 0 0 1 0 0 1 0 1 1 0 0 0 0 0 1 0 1 0 0 0 0 0 1 0 1 1 2 1 1 2 1 0 0 0 0 1 1 1 2 1 1 1 1 0 0 2 1 0 0 0 0 1 0 1 1 1 0 1 0 0 0 2 2 1 0 2 1 1 1 2 0 1 0 1 0 0 0 1 1 0 2 2 0 0 1 0 1 1 2 1 1 2 1 0 1 0 2 0 0 2 0 1 1 1 1 1 1 1 1 1 0 1 0 1 1 1 2 2 0 1 1 0 0 0 0 0 1 1 2 0 0 2 0 0 0 0 0 0 0 1 1 2 1 1 1 2 1 0 0 2 1 1 1 1 0 1 0 0 0 0 2 0 0 0 0 1 0 1 0 0 1 0 1 1 1 0 0 0 0 0 0 2 0 1 1 0 0 0 2 2 2 0 1 2 2 2 0 0 0 0 2 0 2 1 1 1 1 0 2 0 0 1 0 2 1 0 1 2 1 1 1 0 1 0 0 1 1 1 1 1 0 0 1 0 0 0 1 0 0 1 2 1 2 0 0 0 0 0 0 2 1 1 0 2 0 2 1 1 0 2 0 0 0 2 0 0 0 1 0 0 1 0 0 2 0 0 0 0 0 0 0 1 1 0 0 1 1 1 2 0 0 0 1 0 0 0 0 0 0 0 0
133 0 1 2 0 0 0 1 1 2 0 0 0 0 0 0 0 0 1 2 0 0 0 0 0 0 0 0 1 1 2 1 0 1 0 0 1 1 0 0 2 0 0 0 2 1 1 0 0 0 0 0 1 0 0 0 0 0 2 0 1 1 1 1 1 0 1 0 1 1 0 0 1 1 1 1 0 0 2 2 0 2 0 1 1 0 0 2 2 2 2 2 2 1 0 0 1 0 0 0 2 0 2 2 1 1 2 0 2 0 0 2 0 2 2 2 2 0 1 1 1 0 2 2 2 2 2 1 1 0 1 1 1 0 0 0 1 0 0 0 1 1 0 0 0 1 0 0 2 0 1 0 0 1 0 1 1 1 0 1 1 1 0 2 1 2 0 0 0 2 1 1 0 2 1 0 2 1 0 1 1 1 0 2 0 2 2 1 0 1 0 1 0 1 2 1 2 1 0 1 0 1 0 1 0 1 2 0 0 0 1 1 1 0 2 0 1 1 2 1 1 1 2 1 1 1 1 1 1 1 0 0 0 0 2 1 0 1 0 1 0 0 2 1 0 1 0 0 2 0 0 0 0 0 1 0 1 1 1 1 1 1 0 0 0 0 0 0 1 1 0 2 0 2 1 1 0 2 2 0 1 0 1 1 1 0 0 0 1 1 1 1 0 2 1 0 1 0 0 1 2 0 0 0 0 0 1 0 1 0 0 1 1 0 1 0 2 1 0 0 0 2 1 0 0 0 1 0 1 1 2 2 0 0 0 0 0 1 1 0 0 0 2 2 0 0 0 0 2 1 1 1 1 0 1 1 0 1 0 1 1 1 2 1 2 0 1 2 2 0 2 2 1 2 1 1 2 1 1 1 1 0 0 0 1 0 0 0 0 0 0 1 1 0 2 1 0 0 1 1 1 1 2 0 1 1 1 0 0 0 0 0 0 1 1 1 1 0 1 0 0 1 1 0 0 2 1 0 2 0 0 2 0 1 1 1 0 2 0 0 0 0 1 2 0 2 0 0 2 0 0 1 0 2 2 1 0 2 0 1 2 1 1 0 2 0 0 1 2 0 0 0 1 1 2 0 2 1 2 1 1 0 1 0 1 1 0 1 2 0 0 1 0 1 1 0 0 2 2 0 1 0 1 1 1 1 2 0 0 1 0 1 0 0 2 0 0 1 1 1 2 1 0 2 0 2 0 1 1 1 1 0 0 0 0 0 0 0 0 1 0 0 0 0 2 2 0 2 0 0 0 0 0 0 2 0 2 1 1 0 1 0 1 1 0 1 0 2 2 0 1 1 1 0 1 0 1 2 0 1 1 0 0 0 0 0 0 0 0 0 0 2 0 1 1 0 1 1 1 1 1 0 1 2 2 2 1 1 0 2 0 0 0 0 1 1 0 1 1 0 0 0 0 1 0 1 1 2 0 0 1 0 1 0 2 1 1 0 1 1 1 0 0 0 2 0 0 0 1 2 0 0 0 1 1 0 1 1 1 1 1 0 1 0 0 0 0 2 0 0 1 0 0 0 0 1 1 1 0 0 1 0 0 0 0 2 1 0 0 1 0 0 1 2 1 0 0 0 1 1 0 0 0 0 2 0 0 2 0 0 1 1 0 0 0 0 0 1 1 0 0 0 1 0 0 2 0 0 0 0 0 0 0 0 0 0 2 0 2 2 0 0 0 0 0 1 1 0 0 0 0 0 0 1 0 0 1 0 1 0 0 1 2 2 1 1 2 1 1 1 0 1 0 1 1 0 1 0 0 0 0 0 1 0 0 1 0 1 0 2 1 2 2 2 1 0 0 0 0 0 0 0 0 0 0 0 1 1 1 0 0 0 1 0 1 0 1 1 1 0 1 1 1 1 1 0 0 1 2 2 1 1 1 0 0 0 0 0 1 1 1 1 1 1 0 1 1 1 0 0 1 0 2 1 0 1 2 0 0 0 0 1 0 0 0 2 0 0 1 0 0 0 0 0 0 0 0 1 1 1 1 0 1 0 0 1 1 0 1 2 2 2 1 2 2 2 2 0 0 0 0 0 0 2 2 2 0 1 0 1 1 0 0 1 1 1 2 0 1 1 0 1 0 0 1 1 2 1 0 0 0 1 0 2 0 0 0 0 0 2 0 2 1 1 0 1 1 0 0 0 2 0 1 0 2 1 2 0 0 0 0 0 0 0 2 0 2 0 0 0 0 0 0 0 0 0 0 1 1 1 1 1 0 0 0 0 0 0 1 2 0 1 0 0 0 0 0 0 1 0 0 0
134 1 2 0 0 0 0 2 1 2 0 0 0 1 1 0 0 0 0 2 1 1 0 1 1 1 1 0 2 1 2 2 1 1 2 1 2 2 1 1 0 0 0 0 1 0 1 0 2 0 0 0 2 0 0 0 0 0 0 0 2 2 0 1 0 1 0 0 0 0 0 0 2 2 2 2 0 0 2 0 1 1 0 1 1 0 0 1 1 2 0 1 0 0 0 0 0 0 0 0 1 0 0 0 1 1 1 0 2 0 0 2 0 2 2 2 2 0 0 0 0 0 2 2 0 0 0 0 2 0 1 0 0 0 0 0 0 0 0 0 0 2 0 0 0 2 0 0 1 1 0 0 2 0 0 0 1 1 0 1 1 1 1 2 1 2 1 0 0 1 0 0 0 2 0 0 1 1 0 1 0 1 0 1 1 0 0 2 1 1 0 1 0 1 2 1 1 2 0 1 1 1 0 0 2 0 2 1 0 0 0 2 1 1 0 0 0 0 0 0 0 0 1 1 1 0 1 0 0 2 0 1 0 0 2 0 0 1 0 0 0 0 2 0 0 2 0 0 2 0 0 0 0 0 0 0 0 1 0 0 0 0 0 0 0 0 0 0 2 0 0 2 0 1 0 0 0 1 1 0 1 1 1 1 1 0 1 2 0 2 2 2 0 1 1 0 0 2 0 2 1 0 2 1 1 1 0 1 1 0 0 1 2 0 0 1 2 0 0 0 0 2 1 0 1 0 1 0 0 0 2 2 0 0 0 0 0 2 0 1 1 1 0 2 1 1 0 1 1 2 0 1 2 0 2 0 0 1 0 1 1 2 0 0 0 1 0 0 2 0 0 0 1 2 0 1 2 2 1 2 1 1 0 1 1 1 1 0 0 0 1 1 1 0 2 0 1 0 0 0 0 0 2 0 0 0 0 1 0 0 0 0 1 1 2 2 0 1 0 0 0 2 0 0 1 2 2 1 2 1 1 0 0 0 1 1 0 0 2 0 1 0 1 1 1 0 0 1 2 0 0 2 0 1 0 0 0 0 0 1 1 0 2 1 0 1 1 0 2 0 1 0 0 1 0 1 0 2 2 0 1 0 1 1 2 1 0 1 2 0 0 2 1 2 1 1 1 2 2 0 1 0 2 0 0 1 2 1 0 2 0 0 0 1 0 1 1 0 0 1 1 1 1 1 0 1 1 0 0 2 2 0 1 0 1 0 2 0 1 1 1 1 0 0 1 1 2 0 2 0 0 0 2 0 1 0 1 0 0 1 0 0 1 2 0 0 1 2 2 0 1 1 1 0 1 0 2 0 0 2 0 0 0 0 0 0 0 0 0 0 0 2 1 1 1 1 1 2 2 2 1 0 0 1 1 2 0 1 0 0 0 0 1 1 0 1 0 1 0 1 0 1 0 0 0 0 1 2 0 0 1 0 0 0 1 0 2 0 2 0 2 0 0 1 1 0 0 0 0 0 2 1 1 1 2 0 2 1 1 1 1 0 0 0 0 0 0 2 0 0 1 0 0 0 1 0 0 2 2 2 2 0 0 1 1 2 0 1 0 1 0 0 0 1 0 0 0 0 1 2 0 2 0 0 1 0 1 2 0 0 1 0 0 0 0 0 0 1 1 0 0 0 1 1 0 2 1 0 0 0 0 0 0 0 0 1 1 0 1 1 0 0 0 0 0 0 0 0 0 0 0 0 1 0 2 1 0 0 1 0 0 1 1 2 0 2 2 1 0 0 0 0 1 0 1 0 1 0 0 0 0 1 1 0 0 2 0 1 1 2 1 1 2 2 1 0 1 0 0 1 1 0 1 0 0 0 1 0 0 0 0 0 1 0 1 1 1 1 0 0 0 0 0 0 1 0 0 2 0 2 0 0 1 1 1 0 0 2 0 0 1 1 1 1 0 1 1 1 0 0 2 1 1 1 1 0 0 0 0 0 0 1 0 0 1 0 0 0 1 0 0 0 1 1 1 1 0 2 1 1 1 0 2 0 0 0 0 0 0 0 0 1 0 0 1 0 2 0 0 0 1 0 0 1 1 2 0 0 0 2 0 0 0 0 1 0 1 1 1 1 0 2 0 1 1 1 1 1 0 1 0 0 0 1 0 0 0 2 0 0 0 1 2 1 0 1 1 1 0 1 2 1 0 0 2 0 2 1 1 0 1 0 0 0 2 0 1 0 1 1 0 0 0 0 1 1 0 0 1 0 0 1 1 1 0 1 2 0 0 1 1 0 0 0 0 0 0 0 1 0 0 0
135 1 0 2 0 0 0 2 1 0 0 0 0 0 0 0 0 0 0 1 0 0 0 0 0 0 0 0 2 0 2 1 0 1 0 0 0 1 0 0 1 0 0 1 2 0 0 0 0 1 1 0 0 0 1 1 0 1 2 1 1 1 2 2 1 1 1 1 0 1 1 2 2 2 1 2 1 0 2 0 1 1 0 2 2 0 0 0 1 1 0 1 0 0 0 0 0 2 0 2 0 0 1 1 1 1 2 2 0 2 0 1 0 1 2 2 2 0 0 1 1 0 1 1 1 1 1 1 1 1 1 0 0 0 0 0 0 0 0 0 0 2 0 0 0 2 0 0 0 1 0 1 0 0 0 1 1 0 0 0 0 0 0 2 0 2 0 1 1 2 1 0 1 1 0 0 1 1 1 1 0 2 1 2 0 0 1 2 0 0 1 2 0 0 0 1 1 1 0 1 1 2 1 1 1 0 2 0 1 1 2 2 1 0 1 0 1 0 1 1 1 1 1 2 0 0 1 0 0 1 0 0 0 0 1 0 0 2 0 1 0 1 2 0 0 2 0 0 0 2 2 0 0 0 0 0 1 1 1 1 0 1 0 0 0 0 0 0 0 0 0 1 0 2 0 0 0 2 2 0 2 0 1 0 1 0 0 1 0 2 1 0 0 1 2 0 0 1 0 1 1 0 2 0 0 0 1 0 1 1 0 1 1 0 0 0 1 0 0 0 1 1 1 1 1 0 1 0 1 1 1 1 0 0 0 0 0 0 2 0 0 0 2 2 0 1 0 1 2 2 1 0 0 0 0 2 0 0 0 1 1 2 1 1 1 0 1 1 2 1 2 2 0 2 1 1 1 1 0 1 0 1 0 0 0 1 1 0 0 1 1 1 1 1 1 1 1 1 1 1 1 1 2 0 0 0 1 0 0 0 0 0 0 2 2 2 0 1 0 0 0 0 2 2 0 1 1 0 2 0 0 2 0 0 1 1 0 0 0 0 1 0 1 1 1 1 0 0 2 0 0 2 0 2 2 2 0 2 0 2 1 0 0 0 0 2 0 1 1 0 1 0 2 0 0 2 0 2 1 0 1 0 1 0 1 2 0 1 2 0 0 2 0 1 2 1 1 2 2 0 0 0 1 0 0 1 2 0 0 2 0 0 1 1 0 0 0 1 1 1 1 1 2 2 2 2 0 0 0 2 1 0 1 0 1 0 1 0 0 0 1 1 0 1 1 1 2 0 1 1 0 1 0 0 0 1 0 1 0 0 0 1 1 2 1 0 0 2 2 0 0 0 1 0 0 1 1 0 0 2 0 0 0 0 1 0 0 0 0 0 1 1 0 1 1 0 0 0 0 0 0 2 0 1 1 2 1 1 0 2 0 0 2 2 0 1 0 1 1 0 0 0 0 1 0 0 2 1 0 0 1 0 0 0 2 0 2 1 1 1 1 0 0 1 0 0 1 0 1 0 1 2 1 2 1 1 1 0 0 0 0 0 1 2 2 1 1 2 0 0 0 0 0 0 0 0 0 0 1 1 1 1 1 0 0 2 0 1 0 0 0 0 1 1 0 0 1 1 2 2 0 0 0 1 1 0 2 0 0 1 0 0 0 0 0 1 0 1 1 0 0 0 0 0 1 2 0 0 0 0 1 0 0 0 0 0 1 0 1 1 0 0 0 0 0 0 1 0 0 1 1 1 0 0 0 0 0 0 2 1 0 0 1 0 0 0 1 1 1 1 0 0 1 1 0 0 2 0 2 2 0 2 0 1 1 1 1 2 0 2 0 2 2 2 0 1 0 0 1 1 0 0 0 0 0 0 2 0 0 0 0 0 1 1 1 0 2 2 2 0 2 2 1 1 2 0 2 2 1 2 0 0 1 0 0 0 0 0 0 1 0 0 1 0 1 0 1 0 0 0 2 0 1 2 1 0 1 0 0 0 0 2 0 0 0 2 1 0 1 0 1 0 0 1 2 1 1 0 0 0 2 0 2 0 0 0 0 2 0 2 2 1 1 1 2 2 2 0 0 0 0 1 0 2 1 1 1 0 1 1 0 0 0 0 1 1 2 0 1 1 0 1 0 1 1 1 0 0 1 0 1 0 1 2 0 0 0 0 0 0 0 1 2 0 0 0 1 1 1 1 2 0 2 0 0 0 0 1 1 1 1 1 0 0 1 0 0 0 0 0 0 1 0 0 0 2 0 0 2 0 0 2 1 1 0 0 0 0 0 2 1 0 0 0 0 0 0 0 0 0 0 0
136 1 2 1 0 0 0 1 1 0 1 2 1 2 0 0 1 0 0 2 0 0 0 0 0 0 0 0 1 2 1 1 1 1 1 0 1 0 0 0 1 0 0 0 2 0 2 1 0 0 0 0 1 0 1 0 1 1 0 0 1 1 1 1 1 0 1 1 0 0 0 0 2 2 1 2 1 0 1 0 0 2 1 0 1 0 0 1 2 2 0 1 1 0 0 0 0 2 2 0 1 0 0 0 2 1 1 1 0 2 0 1 0 0 2 2 1 0 0 1 1 0 1 1 2 1 1 1 2 1 0 1 1 0 0 0 0 0 2 1 1 1 0 0 0 2 1 0 0 1 0 1 0 0 0 0 0 0 1 1 0 0 0 0 0 1 0 1 1 2 1 0 0 2 0 1 2 1 0 1 0 2 2 2 0 0 1 2 1 1 0 1 1 0 1 1 1 2 0 1 1 1 0 0 1 2 1 1 1 0 2 1 0 0 1 0 1 0 1 0 1 1 2 2 0 0 0 0 0 0 0 0 0 0 1 0 0 1 0 1 0 0 1 0 0 1 0 0 2 0 0 0 0 0 0 0 0 2 1 1 1 1 0 0 1 0 0 0 2 0 0 2 0 0 1 1 0 2 2 0 2 0 2 2 0 2 0 0 2 2 2 2 0 1 2 0 1 0 0 0 1 0 2 0 0 1 1 1 0 0 1 1 2 1 0 0 2 1 0 0 1 2 1 0 1 0 1 0 0 1 2 0 0 0 0 0 0 1 0 1 1 1 2 2 2 2 0 1 1 1 1 0 2 1 0 0 1 0 0 2 2 2 0 0 0 0 0 1 1 0 1 1 0 2 0 0 1 1 0 1 0 1 0 0 1 0 0 0 0 0 0 1 1 1 2 1 1 0 1 1 0 2 0 1 1 0 1 0 0 0 0 0 0 0 0 1 1 1 1 0 0 1 0 0 0 2 2 0 2 1 0 0 0 0 0 0 1 1 0 0 2 0 1 1 1 2 1 0 0 0 1 0 0 2 1 1 0 2 1 0 2 0 0 0 0 1 0 0 2 0 2 0 2 1 1 0 1 0 2 0 0 0 0 0 2 1 0 2 2 0 0 2 0 1 0 0 0 0 0 2 0 1 1 1 1 1 1 0 1 1 1 0 1 0 0 0 0 0 1 1 1 1 0 2 0 2 0 0 0 2 1 1 1 1 1 0 0 0 2 2 0 0 0 0 1 2 0 1 1 0 1 0 0 0 2 0 1 0 2 0 2 0 1 1 0 0 0 1 0 1 2 2 1 0 1 0 2 1 0 2 0 0 0 0 0 0 0 0 0 0 1 0 0 0 0 0 0 0 1 1 1 1 0 1 1 2 0 2 0 2 2 0 0 1 1 0 0 0 0 0 0 0 0 0 0 1 0 2 0 0 0 0 0 1 1 0 1 0 1 1 1 0 0 2 0 0 2 0 2 2 0 2 0 1 2 0 1 0 0 0 0 0 1 1 1 0 0 2 1 0 0 1 0 0 1 0 1 1 0 0 1 0 0 0 0 2 2 2 0 0 0 0 0 1 0 0 0 1 0 1 1 0 0 0 0 0 2 2 0 0 1 1 0 1 1 1 0 1 1 0 0 0 1 0 1 2 0 1 1 1 1 0 1 0 0 1 1 1 1 2 0 0 0 0 0 1 1 1 0 0 0 0 0 0 0 1 1 0 2 0 0 0 1 1 0 1 2 0 2 2 2 0 1 0 0 1 0 0 0 0 1 2 1 0 1 1 1 1 0 2 1 2 1 1 0 1 0 0 1 1 1 0 1 0 1 0 1 0 0 2 2 0 1 0 1 1 1 2 1 0 0 0 0 0 1 0 0 1 0 1 0 0 0 1 0 2 0 2 1 0 1 2 2 1 0 1 1 0 0 0 2 0 0 2 2 0 0 0 0 0 0 2 0 1 0 1 0 0 1 0 1 0 0 0 0 0 0 2 2 1 1 0 1 0 0 1 1 1 0 2 2 1 2 2 1 1 2 0 0 0 0 1 1 1 1 2 0 1 1 0 1 0 0 0 0 0 1 0 0 1 0 2 0 1 2 1 1 2 0 0 0 1 0 1 0 0 0 2 0 0 0 0 2 0 0 0 0 0 0 0 2 0 2 0 0 0 0 0 0 0 2 0 0 0 1 0 0 0 1 0 0 1 0 0 0 0 0 0 0 0 0 0 1 1 0 1 2 0 0 0 0 0 0 0 0 0 0 0 1 0 0 0
137 0 1 2 0 0 0 1 1 1 0 1 0 0 0 0 0 0 1 2 1 1 0 1 1 1 1 0 2 0 2 0 1 0 1 1 1 1 0 0 1 0 0 0 0 0 1 0 0 2 2 0 0 0 1 2 0 0 0 2 0 2 2 2 0 2 0 0 1 1 0 0 2 2 2 2 0 1 1 1 0 2 0 0 0 0 0 0 0 2 0 0 2 1 0 0 0 2 0 2 0 0 1 1 1 1 1 0 2 0 0 1 2 2 2 2 2 0 1 1 1 0 1 1 1 0 0 1 2 0 0 0 0 0 0 0 0 0 0 0 0 2 0 0 0 0 0 0 1 1 0 1 0 0 0 0 1 0 0 0 0 0 0 2 0 0 0 1 1 2 1 0 0 2 1 0 2 0 0 0 0 0 1 2 0 0 1 1 1 2 0 0 0 1 2 1 2 1 0 0 0 0 0 0 1 0 2 0 2 0 2 1 1 0 2 0 0 1 1 1 0 0 2 2 0 0 2 0 0 2 0 0 1 1 1 1 0 1 0 2 0 0 2 1 0 2 0 0 2 0 0 1 0 0 1 1 1 1 1 0 0 0 0 0 1 0 1 1 1 1 0 2 0 2 0 1 1 2 2 0 1 0 0 2 0 1 0 2 1 2 1 1 1 1 2 1 0 0 0 0 0 0 1 0 0 0 0 1 2 0 0 2 2 1 0 0 1 0 1 0 2 1 2 0 2 0 2 0 1 1 2 0 0 0 0 1 0 2 0 2 2 1 2 1 1 1 0 1 1 1 1 0 1 1 0 1 1 1 0 1 1 1 1 0 1 1 1 2 2 0 2 2 1 2 2 1 2 1 1 2 1 1 0 1 1 1 1 1 1 1 1 0 0 1 1 1 1 1 2 1 2 1 0 1 1 0 1 1 0 0 0 0 0 0 0 2 0 0 0 0 0 2 1 0 1 2 1 2 2 1 1 0 0 0 1 1 0 1 0 0 1 0 2 2 0 2 0 0 1 0 0 1 0 2 2 1 1 0 0 0 2 0 1 0 1 1 0 1 2 1 1 1 2 1 0 2 0 2 1 0 1 0 1 0 1 1 0 2 2 0 0 2 1 2 0 0 0 2 2 0 0 0 2 0 0 0 2 1 0 1 1 0 1 0 0 0 0 0 1 1 1 1 1 2 1 2 0 1 1 1 1 0 0 0 0 0 0 0 2 2 1 2 0 0 1 2 0 1 1 0 0 0 0 0 1 2 0 1 0 0 0 0 1 2 0 1 1 1 1 0 0 0 1 0 1 0 1 1 0 1 0 0 0 1 1 1 2 2 0 0 0 1 1 2 0 0 0 1 1 2 1 0 0 2 0 2 0 1 0 0 1 0 0 0 2 0 0 0 0 0 0 0 0 1 0 0 0 1 0 0 1 0 0 0 2 0 2 0 2 0 0 0 0 1 0 0 2 0 0 1 1 2 0 0 2 0 2 1 1 0 0 0 1 1 1 0 0 1 1 1 1 2 0 0 0 2 2 0 0 0 1 0 1 0 0 2 1 0 2 2 0 0 0 2 0 0 0 1 2 2 0 0 0 0 2 0 0 1 1 0 0 0 0 1 0 1 0 2 1 0 0 1 1 1 1 2 1 2 2 1 1 0 0 0 0 0 2 0 1 1 0 0 0 0 0 1 1 1 0 0 0 0 0 0 0 0 0 0 0 0 0 0 2 1 0 1 2 2 2 2 1 0 2 0 2 1 2 0 1 1 0 2 1 0 0 2 0 1 1 2 1 1 2 2 0 1 1 0 0 1 0 0 1 0 1 0 0 0 0 1 1 0 1 1 1 0 2 2 2 1 0 2 2 0 2 0 1 2 0 2 0 0 1 0 0 0 0 0 0 0 0 1 0 0 0 0 0 0 0 1 1 0 2 0 0 0 2 0 1 1 0 2 0 0 1 0 1 1 1 0 0 0 0 1 2 2 1 0 1 1 0 0 2 0 0 0 0 0 0 2 2 2 1 2 2 2 2 0 0 0 0 1 1 1 2 2 0 1 0 2 0 0 0 1 1 1 2 0 1 1 0 2 0 2 2 2 0 1 1 0 0 1 0 2 0 0 0 0 1 0 0 1 2 0 0 0 0 1 1 0 2 1 1 0 1 0 1 1 1 0 2 0 0 0 2 0 1 0 1 0 0 0 0 0 2 0 0 1 2 2 2 2 1 1 0 0 1 0 0 1 0 0 1 0 0 0 0 0 0 0 0 0
138 1 1 1 0 0 0 2 2 2 0 0 0 0 0 0 0 0 0 2 1 1 0 0 0 1 1 0 2 0 1 0 0 0 1 0 1 2 0 0 0 0 0 0 2 1 0 0 0 0 0 0 1 0 0 1 0 1 0 0 2 2 2 2 0 0 0 1 0 0 0 1 2 2 2 2 0 0 2 1 0 1 1 1 2 0 0 0 0 2 0 1 1 0 1 0 0 1 0 1 1 0 0 2 0 0 2 1 1 1 0 2 1 2 2 2 2 0 1 1 1 0 2 2 2 2 2 2 2 2 1 1 2 0 0 0 2 0 0 0 0 2 0 0 0 0 1 0 1 1 0 0 0 1 0 0 1 0 0 2 1 1 0 2 0 1 0 1 0 1 0 1 2 0 0 0 2 1 1 1 0 1 0 0 0 0 0 1 0 0 1 0 0 0 1 2 1 1 0 0 0 1 0 0 0 2 0 1 1 0 2 0 1 0 1 1 1 1 2 1 1 1 0 1 1 0 2 1 1 2 1 1 0 0 2 0 0 2 0 1 0 1 2 0 0 1 0 0 2 0 0 0 0 0 0 1 2 2 0 2 0 2 0 0 1 0 0 0 0 0 1 2 1 2 1 2 1 2 1 0 1 1 2 0 2 0 0 1 1 2 1 1 0 2 2 1 0 1 0 1 1 0 1 0 0 1 0 0 1 0 0 0 2 0 1 0 1 0 0 0 1 1 2 2 1 0 1 0 0 0 2 2 0 0 0 0 0 0 2 0 0 0 2 1 1 1 0 0 2 2 2 0 2 0 1 0 1 1 0 2 2 2 0 0 0 1 1 1 1 0 2 2 0 2 1 1 2 2 1 1 0 2 0 0 1 1 1 0 0 0 0 1 1 0 2 0 0 2 0 0 0 0 2 0 0 0 0 0 0 0 0 1 0 0 0 2 0 1 0 0 0 2 0 0 1 2 1 1 1 0 1 0 0 0 1 1 0 1 0 0 0 0 1 1 1 1 0 0 1 0 0 1 0 2 1 1 0 2 0 2 0 0 1 0 2 0 0 0 2 0 0 0 0 2 1 1 1 1 2 0 1 1 1 0 2 1 0 0 1 1 2 1 1 2 2 0 0 0 0 0 0 2 2 0 0 0 2 1 0 1 0 0 1 1 1 0 1 0 0 1 1 1 0 1 1 1 1 0 0 2 1 1 0 0 0 0 1 0 1 1 0 1 0 0 1 1 2 1 1 0 0 0 1 0 0 0 0 2 0 1 0 1 1 2 0 1 1 0 0 0 0 0 0 0 0 0 0 2 0 1 1 0 0 0 0 0 0 0 0 0 1 2 1 0 0 0 0 0 0 0 0 2 0 1 0 1 0 1 0 1 1 0 0 0 2 1 0 1 0 0 0 0 0 1 0 0 1 0 0 0 2 0 0 0 1 0 1 1 2 0 2 0 0 0 2 0 0 0 0 0 0 1 0 0 1 0 2 1 1 0 0 0 0 0 0 0 0 2 2 0 1 1 0 0 1 0 0 0 1 1 0 2 0 1 0 2 2 0 0 1 0 0 1 0 1 0 0 0 2 2 0 2 0 0 2 0 0 2 0 0 0 0 0 0 1 0 0 2 1 0 0 1 2 0 0 1 0 1 1 1 1 1 0 0 0 0 1 1 0 1 1 1 0 0 0 1 1 0 0 0 0 0 1 0 0 0 0 0 2 0 0 1 2 1 0 1 2 2 2 2 2 1 2 2 0 0 1 0 1 1 1 2 0 0 0 1 0 1 1 2 1 1 2 2 1 1 0 1 0 0 1 0 0 0 0 1 2 0 1 1 2 0 1 1 1 0 2 2 2 2 0 2 1 0 2 0 1 2 2 2 0 0 1 0 0 0 0 0 0 1 1 1 0 0 0 0 0 0 0 0 2 0 0 2 2 0 0 1 0 0 1 2 0 0 0 0 2 0 2 0 1 0 0 0 0 0 0 1 1 1 1 0 1 1 0 2 1 1 1 1 1 1 0 1 2 2 2 1 0 0 0 1 1 0 1 1 0 2 0 1 0 0 1 0 1 1 1 0 2 2 0 2 0 1 0 0 0 0 1 0 0 0 0 2 0 0 0 1 1 0 0 1 2 1 1 0 1 1 0 0 2 0 1 0 1 0 2 0 0 0 2 0 0 0 1 1 1 0 1 0 0 0 1 1 1 0 0 0 1 1 1 1 1 1 0 0 0 0 0 2 1 0 0 0 0 0 0 0 0 0 1 1
139 1 2 2 0 0 0 2 0 2 0 0 1 1 0 0 0 0 1 1 1 1 0 0 0 1 1 0 1 2 2 1 0 1 1 1 1 2 0 0 1 0 0 0 0 0 0 0 0 0 0 0 1 0 0 0 0 0 2 1 1 2 2 2 0 1 1 1 0 0 0 1 2 2 1 2 1 0 2 0 1 2 0 0 0 0 0 0 1 2 0 0 2 1 1 0 0 1 0 1 0 1 1 1 1 1 2 0 1 1 0 1 1 2 2 2 2 0 0 1 1 0 2 2 2 2 2 2 2 2 0 2 0 0 0 0 0 0 1 0 1 1 0 0 0 1 0 0 0 1 0 1 0 0 0 0 0 0 0 1 0 0 0 2 0 1 0 1 1 2 1 2 0 2 0 0 2 1 0 1 0 1 2 2 0 0 2 1 1 1 0 0 0 2 2 1 2 2 0 2 2 0 0 0 1 0 2 2 1 0 0 1 1 0 1 0 0 1 2 1 1 1 2 2 0 0 1 0 0 0 0 0 1 1 1 0 0 2 0 2 0 0 2 0 0 1 0 0 2 0 0 0 1 0 0 1 1 1 0 0 0 0 0 1 1 0 0 1 1 1 0 2 0 2 0 1 1 2 1 0 1 0 2 2 0 2 0 0 1 2 1 1 2 2 2 2 0 0 0 1 1 0 2 1 1 1 0 0 0 0 1 1 2 0 2 1 2 0 1 0 1 1 1 0 1 0 1 0 1 1 2 0 0 0 0 0 0 2 0 2 1 1 2 2 0 0 1 1 1 1 1 0 2 0 1 0 0 0 0 1 2 2 0 0 0 0 1 1 1 0 2 2 0 2 0 0 0 1 0 2 0 1 0 0 1 0 0 0 0 1 1 2 0 0 2 0 0 0 1 1 1 1 0 1 2 1 1 2 0 0 0 0 0 0 0 2 0 1 0 1 0 1 0 1 2 2 0 0 1 1 0 2 0 0 0 0 1 1 0 0 1 0 2 1 1 1 0 0 1 0 1 1 0 2 2 1 1 2 0 2 0 0 1 0 1 1 0 1 2 1 2 2 2 0 1 0 0 2 2 0 1 0 2 1 0 2 0 0 2 1 1 2 0 2 0 0 0 2 2 0 1 0 2 0 0 0 2 2 0 1 0 0 1 0 0 0 0 0 0 0 1 1 2 1 1 1 1 2 2 0 2 0 0 0 0 0 0 0 2 2 0 0 1 0 2 1 0 1 1 0 0 0 1 0 0 0 0 2 0 1 0 1 1 1 0 1 0 1 1 0 1 0 0 0 0 0 2 2 0 2 0 0 1 1 0 1 0 0 0 0 0 1 2 0 0 0 1 0 0 1 0 1 0 1 1 1 1 0 0 0 2 0 1 1 1 1 0 1 1 0 0 0 0 1 0 0 1 0 0 0 1 0 0 1 2 0 1 0 2 0 1 1 0 0 2 0 1 0 0 0 1 2 0 1 2 0 1 0 2 1 1 1 1 0 0 0 0 2 1 0 1 0 0 0 0 0 0 1 1 1 1 2 0 2 2 2 0 1 1 1 0 0 1 1 1 0 0 0 1 1 1 0 0 2 2 0 2 2 0 0 0 0 0 1 1 0 0 2 1 0 0 0 0 0 2 0 0 1 1 1 1 0 0 0 0 0 1 0 1 1 0 0 0 0 0 0 1 0 0 0 0 0 0 0 1 1 1 0 2 2 0 0 2 1 1 0 2 1 0 0 0 2 1 0 1 1 2 0 1 1 0 1 1 0 0 1 0 2 0 2 0 2 1 1 1 0 1 1 0 1 2 0 1 0 1 0 0 0 0 1 1 0 2 0 1 0 1 2 2 0 2 2 1 1 2 0 2 0 0 1 1 1 0 0 0 1 0 2 2 0 0 2 2 2 0 2 2 1 1 1 0 0 0 2 2 0 0 0 1 1 1 1 0 0 0 1 1 0 1 0 0 0 0 0 1 0 0 2 2 2 2 0 0 1 0 0 0 1 0 2 2 2 2 2 2 1 1 0 0 0 0 2 0 2 2 2 0 0 0 1 0 0 0 0 1 1 2 0 1 1 0 2 0 2 2 1 1 1 1 0 1 0 0 2 0 0 0 1 0 1 0 1 2 1 0 0 1 2 0 2 2 0 1 0 2 0 2 0 0 0 2 0 0 0 1 1 1 0 2 0 0 1 0 0 1 1 1 0 0 0 0 0 0 0 0 0 0 0 0 0 0 0 0 0 0 0 1 0 0 0 0 0
140 1 1 2 0 0 0 2 1 2 0 0 0 1 0 1 0 0 0 2 1 1 2 0 0 0 0 0 2 0 2 0 0 1 1 0 1 1 0 0 1 0 0 0 1 0 1 0 0 0 1 1 0 0 1 1 0 1 0 2 0 1 1 1 0 0 1 1 0 1 1 2 2 2 0 2 2 0 0 0 1 2 0 1 2 0 0 1 1 2 0 0 1 0 0 0 0 0 0 0 1 0 1 1 1 1 1 1 1 1 0 2 0 2 2 2 1 0 1 1 1 0 1 1 1 1 1 0 1 0 0 0 1 0 0 0 0 0 0 0 0 2 0 0 0 1 0 0 1 2 0 0 0 0 1 0 0 1 0 2 0 0 0 2 0 1 0 0 0 2 2 0 1 1 0 0 2 1 0 1 0 2 0 2 0 2 2 0 0 0 0 0 1 0 0 0 2 2 0 0 0 0 0 0 1 1 2 2 0 0 2 1 1 0 1 1 0 0 2 1 0 0 2 2 0 0 1 0 0 1 0 0 0 0 2 0 0 1 0 0 0 0 1 0 1 2 2 0 2 0 0 1 0 0 1 1 1 0 0 0 0 0 0 0 0 0 0 0 1 0 0 1 0 1 0 0 0 2 2 0 2 0 1 1 1 0 1 1 1 2 1 0 1 2 2 2 0 2 0 1 0 0 2 0 0 0 0 1 1 0 0 1 2 1 2 0 1 0 1 1 1 1 0 0 2 0 2 0 1 1 1 0 0 0 0 1 0 0 2 2 1 2 1 1 0 0 1 0 2 2 2 0 2 0 1 0 0 0 0 1 2 2 2 0 2 0 1 2 2 0 2 2 1 2 1 0 2 1 0 1 0 1 0 0 2 1 1 0 0 0 0 0 0 0 1 1 1 0 0 0 0 1 1 0 1 1 0 1 1 0 0 1 1 0 1 2 0 0 0 0 0 0 1 1 1 2 1 0 2 0 0 0 1 1 1 0 1 0 0 0 1 0 2 0 0 1 0 1 2 1 0 2 0 2 2 2 0 0 0 0 2 0 0 1 1 0 0 2 2 1 1 1 2 0 1 0 1 1 2 0 0 0 2 2 1 1 1 1 2 1 1 2 0 1 0 0 0 2 2 0 1 0 1 0 1 1 2 2 1 1 0 0 0 1 1 0 0 0 2 1 2 1 2 1 0 1 1 0 0 2 0 1 2 2 2 0 1 0 1 1 0 1 0 0 1 1 0 0 2 0 0 0 1 0 0 1 0 0 0 2 0 0 1 2 1 0 0 1 1 0 1 2 1 0 1 0 1 1 0 2 0 0 0 0 1 0 0 1 0 0 1 0 0 0 0 0 0 0 0 1 0 1 0 1 0 1 0 0 0 1 1 0 0 0 0 0 1 1 0 0 0 0 0 0 0 0 2 0 0 0 0 0 0 1 1 0 2 2 1 1 0 1 0 1 1 1 0 0 1 1 2 2 0 0 1 0 1 0 1 0 0 0 0 1 2 2 0 2 1 0 0 1 1 0 1 0 0 2 1 1 2 1 0 1 1 1 0 0 0 2 0 0 0 2 1 0 0 0 0 0 0 0 0 1 0 0 1 2 0 0 0 0 0 0 0 0 0 2 2 0 0 0 0 0 1 0 0 1 1 1 2 1 0 0 0 0 1 1 0 1 1 1 0 0 0 1 1 1 0 1 1 1 1 0 0 0 0 1 2 2 0 0 2 0 0 0 2 2 1 1 1 1 1 1 0 0 2 0 0 0 1 1 0 0 0 1 0 2 0 2 0 2 2 2 0 0 0 1 0 0 1 0 0 0 0 0 1 0 0 0 0 0 1 1 1 0 2 2 2 0 2 2 0 2 2 0 2 2 0 2 0 0 0 0 0 1 0 1 0 0 0 0 1 0 1 1 2 0 0 0 2 0 1 1 1 0 0 0 1 1 0 1 1 0 0 1 0 0 1 0 1 0 0 1 2 1 0 1 2 1 1 0 2 0 2 2 0 0 2 1 1 2 0 2 2 2 2 0 0 0 0 2 0 1 2 2 0 1 0 1 0 0 1 0 1 0 2 1 2 2 0 2 0 1 0 0 0 0 1 0 1 1 1 2 1 1 1 1 0 0 0 2 2 2 1 0 0 1 1 1 2 0 1 0 1 0 1 0 0 0 1 0 0 0 2 0 0 0 1 0 0 0 0 0 0 1 0 0 1 0 0 2 1 1 0 1 2 0 0 2 0 0 1 0 0 0 1 1 1 0 0 1
141 0 0 2 0 1 1 2 2 1 0 1 1 1 1 0 0 0 1 2 0 0 0 0 0 0 0 0 2 0 2 0 0 1 0 0 0 2 0 0 0 0 0 0 0 2 0 0 0 0 0 0 1 0 1 0 1 0 1 1 0 0 1 1 0 1 0 0 0 0 0 2 2 2 2 2 0 0 2 0 0 2 0 0 0 1 0 0 2 2 0 1 0 0 0 0 0 1 1 0 1 0 1 1 0 0 2 2 0 2 0 1 0 1 1 1 1 0 1 1 1 0 2 2 2 2 2 1 1 0 0 1 0 0 0 0 0 0 0 0 0 2 0 0 0 1 1 0 0 1 0 2 0 0 1 0 0 1 0 1 1 1 0 2 0 2 0 1 1 2 1 0 0 2 1 0 2 2 0 2 0 2 1 2 0 1 1 2 1 1 0 1 0 1 2 1 2 2 0 0 0 1 0 2 1 0 2 1 1 0 2 1 1 0 1 1 1 0 1 0 1 1 2 2 0 0 2 0 0 2 1 0 1 1 1 0 0 2 0 1 0 1 0 0 0 2 1 0 2 0 0 1 1 0 1 0 1 2 0 2 0 2 0 0 1 0 0 0 2 2 0 2 1 2 0 0 0 1 1 0 0 0 1 1 1 0 1 2 0 2 2 0 0 2 2 0 2 0 0 0 0 0 1 0 0 1 0 0 0 0 1 0 2 2 0 0 2 1 0 0 0 2 1 0 0 0 0 0 0 0 1 1 0 0 0 0 0 1 0 0 0 0 2 2 1 1 0 1 2 2 0 0 0 0 0 2 0 1 0 2 2 2 1 0 1 1 0 1 1 0 2 2 0 1 0 0 2 2 0 1 0 0 0 0 2 0 1 1 1 0 0 0 1 0 2 0 1 1 1 1 1 1 0 0 1 1 1 1 1 1 1 1 0 0 0 0 2 0 0 0 0 2 1 2 0 1 1 1 0 0 1 0 1 1 1 0 1 0 0 0 0 0 1 1 1 2 1 1 2 0 0 1 0 1 0 0 0 1 1 0 2 0 0 0 1 1 0 2 1 0 1 0 0 2 0 2 0 1 2 0 0 0 1 0 1 2 0 1 2 1 1 2 0 1 0 0 0 2 2 0 1 0 1 1 0 0 2 1 1 0 0 1 1 1 0 0 2 0 1 1 1 0 1 2 1 2 0 1 1 1 1 0 1 1 1 0 1 0 1 1 1 1 0 0 0 0 1 0 2 0 0 0 0 0 0 0 0 1 0 0 0 1 0 2 2 0 0 2 1 1 0 1 0 0 0 0 0 2 0 1 1 0 0 2 2 1 1 0 0 0 0 2 0 0 0 0 0 1 1 2 1 0 1 2 1 2 0 0 0 1 1 0 0 0 2 0 0 1 1 0 0 0 0 0 0 2 0 2 0 0 2 0 0 0 1 1 2 0 2 0 1 1 0 0 2 0 1 0 0 0 2 2 0 0 2 0 2 0 1 0 0 0 2 1 1 1 0 2 1 0 2 0 0 0 0 0 0 0 1 1 0 1 1 0 0 2 1 1 0 1 0 0 1 1 0 0 0 0 1 1 0 1 0 1 1 1 1 2 0 1 1 1 0 1 1 0 0 1 2 0 0 0 0 0 1 1 0 1 1 1 1 1 0 0 0 0 1 0 0 0 0 0 0 0 0 0 1 1 0 1 0 0 1 0 0 0 1 0 2 0 0 0 2 0 1 1 2 1 1 2 0 0 2 0 1 1 1 0 1 1 0 2 0 0 0 2 0 1 1 2 1 1 2 1 0 0 0 0 0 0 0 0 1 0 1 0 2 0 0 2 2 0 1 0 1 0 1 2 2 0 1 1 1 0 2 0 0 1 0 1 0 0 1 1 1 0 0 1 0 0 0 1 1 1 0 1 1 1 0 1 1 0 0 2 2 0 0 0 1 1 0 1 1 1 1 1 0 0 2 1 0 0 1 0 2 0 0 1 2 1 2 0 2 0 0 0 0 0 0 2 2 0 1 1 2 2 2 0 0 0 0 0 0 0 2 2 0 1 0 0 0 0 0 0 1 1 1 1 2 1 0 2 0 2 1 1 1 0 0 1 0 0 0 2 1 1 0 1 0 0 0 1 2 2 2 0 1 1 1 0 2 0 1 0 2 0 2 1 1 0 1 0 0 0 2 0 1 0 0 0 0 0 1 1 0 1 0 1 1 2 2 1 0 0 0 0 0 0 0 1 0 0 0 0 0 0 0 0 1 0 1 0
142 0 1 1 0 0 0 1 2 1 0 1 0 0 0 0 0 0 1 0 1 0 0 0 0 0 0 0 2 1 2 2 0 0 2 1 2 2 0 0 1 0 0 0 2 0 0 0 1 0 0 0 0 0 1 1 0 0 1 2 0 2 1 1 1 0 0 0 0 0 0 0 2 2 1 2 1 0 1 0 1 2 1 0 1 0 1 1 2 2 1 1 1 1 1 0 0 2 0 1 1 0 1 1 1 1 2 0 2 0 0 2 1 1 1 1 1 0 2 0 0 0 1 1 0 0 0 0 0 0 0 0 1 0 0 0 0 0 0 0 2 0 0 0 0 1 0 0 0 0 1 0 0 0 1 0 1 0 0 1 1 1 0 2 1 1 1 1 1 1 0 1 1 1 0 0 2 0 0 0 0 0 0 2 0 2 2 0 0 1 0 0 1 1 1 2 2 2 0 1 1 1 1 0 0 1 2 1 0 1 1 2 2 0 0 1 1 1 1 0 2 2 2 2 0 0 2 0 0 1 0 0 0 0 2 0 0 2 0 2 0 0 2 0 0 2 0 0 2 0 0 0 0 0 0 0 1 2 0 0 0 0 0 0 1 1 0 0 1 1 0 2 0 2 0 1 2 1 1 0 0 0 2 2 0 2 1 0 2 2 2 1 0 2 2 1 0 1 0 0 0 0 1 1 1 0 0 0 2 0 0 1 1 0 2 0 1 1 0 0 0 2 0 0 1 0 1 0 0 0 2 2 0 0 0 0 0 0 2 0 0 0 2 1 1 1 1 0 0 0 1 0 1 0 1 1 1 0 0 2 2 2 0 0 0 1 0 1 1 0 2 2 2 2 1 2 2 2 1 1 0 1 0 0 2 1 0 0 0 0 0 0 0 0 1 1 0 1 1 1 1 1 0 2 2 0 0 1 0 0 0 1 0 1 1 1 1 0 0 0 0 2 0 1 1 2 2 1 1 0 1 0 0 0 1 1 0 1 0 0 2 0 2 1 0 1 0 1 1 0 0 0 0 2 1 1 0 2 1 1 1 0 0 1 0 1 0 0 2 0 0 0 2 1 0 2 0 2 2 1 1 1 0 0 2 0 0 0 2 1 1 1 1 2 2 1 1 1 1 0 0 0 1 0 1 1 2 2 0 1 0 0 0 1 1 0 0 0 1 2 2 0 1 2 1 1 1 0 0 2 0 2 0 0 0 0 0 0 1 1 0 1 0 1 1 1 1 1 1 0 0 0 0 1 2 0 1 1 1 0 1 0 0 1 1 0 0 1 1 0 0 1 0 0 0 0 0 1 0 2 0 0 0 1 1 0 1 0 0 0 1 1 1 0 0 0 0 0 0 0 0 1 0 1 2 2 1 1 0 0 0 0 1 1 1 0 0 1 0 0 0 0 0 1 0 1 0 2 0 0 1 0 0 0 2 1 2 0 2 0 2 0 0 2 0 0 0 1 0 0 1 0 1 1 2 0 2 0 2 0 0 0 1 1 1 1 1 2 0 1 0 1 0 1 0 0 1 0 1 1 0 2 0 2 1 2 1 1 0 1 0 0 0 0 0 0 0 0 1 1 0 0 0 2 2 1 1 2 0 0 1 1 0 0 0 0 0 2 1 0 0 0 1 0 0 2 0 0 0 0 0 0 0 0 0 0 0 0 1 1 0 0 0 0 0 1 1 0 0 0 0 0 1 0 0 0 0 0 1 0 0 0 2 0 0 1 2 1 2 2 1 2 2 0 0 0 1 0 1 1 1 2 0 2 1 1 0 1 0 2 1 2 2 2 0 0 0 0 0 0 0 0 0 0 0 1 0 0 1 1 2 0 0 1 0 0 1 1 2 0 1 1 1 2 2 0 2 1 2 2 0 0 2 0 0 0 0 0 0 0 0 0 0 0 0 0 0 0 0 0 2 0 0 2 2 0 1 1 0 0 0 2 1 0 1 1 1 0 2 0 0 0 0 1 2 1 0 1 1 1 1 1 2 0 0 0 0 1 0 2 2 2 1 1 2 1 1 0 0 0 0 0 0 1 1 1 1 0 0 0 1 0 0 0 0 0 2 1 2 1 1 1 0 1 2 2 1 2 1 0 2 0 0 0 1 1 1 0 0 1 0 1 1 0 0 1 1 1 1 0 2 0 2 0 1 0 1 2 2 0 2 0 0 0 2 0 1 1 1 0 0 0 0 0 0 0 0 0 1 0 0 1 2 1 0 0 0 0 0 1 0 0 1 0 0 0 1 0 0 1 0 0
143 0 1 2 0 0 0 1 2 1 0 1 0 0 1 0 0 0 1 1 0 0 0 0 0 0 0 0 2 1 1 1 0 0 2 1 2 1 0 0 1 0 0 0 0 2 0 1 0 1 1 0 0 2 0 2 0 1 1 0 1 1 1 1 1 0 1 2 1 1 0 1 2 2 2 2 0 0 2 1 1 2 0 1 1 0 0 0 1 2 0 0 1 0 0 0 0 1 0 0 1 1 1 1 1 1 2 2 0 2 0 2 0 1 1 1 1 0 1 1 1 0 0 0 0 0 0 0 1 0 0 0 0 0 0 0 1 0 1 0 0 2 0 0 0 0 1 0 0 1 0 1 0 0 1 0 0 1 0 2 0 0 0 2 2 2 0 1 1 2 0 0 1 2 0 2 1 0 0 0 0 1 0 1 1 1 0 1 0 1 0 1 1 1 1 2 2 2 0 1 1 1 0 2 1 1 1 1 1 0 1 1 1 0 2 0 0 1 2 1 0 0 1 2 0 0 2 1 2 1 1 1 1 1 1 1 1 2 0 1 0 1 1 0 0 2 0 0 1 0 0 0 1 1 0 1 1 1 0 0 0 0 0 0 0 0 0 0 2 0 1 0 0 2 0 1 0 1 1 0 1 0 2 1 0 2 1 1 2 2 2 1 2 2 2 2 0 0 0 0 0 0 2 0 0 0 1 0 1 0 0 1 0 0 0 0 1 0 0 0 1 2 1 0 0 0 1 0 0 0 1 1 0 0 0 0 0 2 0 1 2 2 2 2 0 0 0 0 0 1 1 0 2 1 1 0 1 0 0 0 1 1 2 1 2 0 0 1 2 0 2 2 0 2 0 0 1 1 0 1 1 2 0 0 2 2 1 1 1 1 1 1 1 1 1 2 0 0 1 0 0 1 2 0 0 0 0 1 0 0 0 1 1 0 0 1 1 1 0 0 0 1 0 0 1 1 0 0 2 1 0 0 0 0 1 1 0 0 0 0 2 0 2 0 1 1 0 0 1 0 1 1 0 1 0 0 0 1 0 1 1 0 2 0 2 0 0 2 2 1 2 2 2 1 0 2 0 2 1 0 1 1 2 0 0 2 0 1 2 0 0 1 0 1 2 2 2 1 1 1 0 1 1 1 0 0 1 2 0 0 0 1 1 0 0 0 0 0 2 1 2 1 0 2 1 2 0 1 1 1 2 0 0 0 0 1 1 0 1 1 1 0 0 1 2 2 1 2 0 0 0 0 0 0 0 1 0 1 1 1 1 0 0 1 0 0 1 1 1 1 0 0 0 0 0 0 2 0 0 2 0 0 0 0 0 0 0 0 0 0 0 2 0 1 0 0 1 0 0 0 0 2 0 0 0 1 0 1 0 1 0 0 1 2 0 2 0 1 1 0 0 0 0 1 0 0 0 1 0 0 1 0 0 0 1 0 2 0 2 0 0 0 0 1 1 0 0 1 0 0 1 2 0 0 1 0 2 0 1 0 0 0 0 1 0 0 0 1 1 1 1 1 1 0 0 1 1 1 1 1 1 0 0 0 0 1 0 1 1 1 0 0 0 1 1 0 0 0 2 2 0 1 0 2 2 0 2 2 0 0 2 1 0 0 1 1 0 1 0 0 0 1 0 0 0 2 0 0 0 0 1 0 0 0 0 0 1 0 1 1 0 0 0 0 0 1 1 0 0 0 0 0 0 0 0 0 0 0 0 0 0 0 2 0 0 0 2 1 2 2 0 1 1 1 2 0 1 0 1 1 0 1 0 0 1 1 1 1 1 2 1 1 2 2 0 2 0 0 0 1 1 0 1 0 1 0 0 0 1 1 2 0 2 0 1 0 1 1 1 0 0 0 1 1 1 0 0 1 0 2 1 0 1 1 0 0 0 0 1 0 0 1 1 0 1 0 1 1 0 0 1 0 1 2 1 1 1 0 0 0 1 1 0 1 0 0 1 0 2 0 1 0 0 0 1 0 0 1 2 1 1 0 2 0 0 0 0 0 0 2 2 1 1 1 1 1 2 0 0 0 0 1 1 0 2 1 1 0 0 2 0 0 0 0 0 0 2 1 1 0 0 1 0 2 1 1 1 0 0 1 0 1 0 2 0 0 0 0 1 0 0 1 1 2 0 0 1 0 1 0 2 0 2 1 0 0 1 0 0 0 2 0 0 0 2 0 0 0 1 0 1 0 0 0 0 2 0 0 0 0 0 0 1 1 0 0 1 0 0 1 0 0 0 0 0 1 0 0 0 0 1 1
144 1 0 2 0 0 1 1 1 1 0 1 0 1 1 0 0 0 1 2 1 1 0 0 0 0 0 0 2 0 2 1 1 2 0 0 2 0 0 0 2 1 0 0 2 0 1 0 0 0 0 0 0 0 0 0 0 0 1 1 0 0 1 1 0 1 0 1 1 1 0 1 2 2 1 2 1 0 1 0 0 2 0 1 2 0 0 0 2 2 0 0 2 1 1 1 0 0 0 0 2 0 2 2 0 0 2 1 1 1 0 2 1 2 2 2 2 1 0 2 2 1 1 1 0 0 0 1 1 1 1 1 0 0 0 0 0 0 0 0 0 2 1 0 0 1 0 0 0 0 0 0 1 0 0 0 0 1 1 1 0 1 0 1 0 1 1 2 1 2 1 1 0 2 0 0 1 0 0 0 0 0 0 2 0 1 1 1 0 2 0 0 0 2 2 1 2 1 0 0 0 0 1 0 2 0 2 2 0 0 1 0 2 0 1 1 0 0 2 0 2 2 2 2 0 0 0 0 0 1 0 0 1 0 1 0 0 2 0 1 0 0 2 0 0 1 0 0 1 1 1 0 1 0 1 0 1 0 0 0 0 0 0 0 0 0 0 0 2 0 0 2 0 2 0 1 1 1 1 0 0 1 1 1 0 0 0 2 0 2 2 0 0 2 2 0 0 0 0 0 1 0 2 2 2 1 1 0 1 0 0 1 1 0 1 0 2 0 0 0 0 2 1 1 0 0 0 0 0 0 2 2 0 0 0 0 0 2 0 1 1 1 2 2 2 2 0 0 0 0 1 0 0 0 0 2 1 0 0 0 0 0 1 0 1 1 0 2 2 1 2 2 1 2 1 2 2 0 0 2 2 0 0 0 2 1 0 1 1 0 0 0 0 0 2 1 0 1 1 1 1 1 0 1 1 0 0 0 0 0 0 0 1 0 1 2 0 0 0 0 0 2 0 0 0 2 2 0 1 0 0 0 0 2 0 2 0 1 0 0 1 0 1 1 1 0 0 0 0 0 0 0 0 2 0 0 0 2 1 1 0 0 1 1 0 1 0 1 1 0 1 0 1 1 2 0 1 1 2 0 0 0 1 0 1 2 0 0 1 1 2 1 0 1 1 1 1 0 0 1 0 2 0 2 0 0 1 1 1 0 1 0 1 0 2 0 0 0 2 2 2 0 1 2 1 1 0 0 0 2 1 1 2 2 2 1 0 0 1 1 1 1 0 1 2 2 1 2 0 0 1 0 0 0 0 2 0 1 1 0 1 0 0 2 0 0 1 0 0 0 0 0 1 0 0 1 1 2 0 1 1 0 2 1 0 1 1 0 1 1 1 0 1 0 1 0 1 0 0 0 0 2 0 1 1 2 1 2 0 1 0 0 0 1 0 1 0 1 0 0 0 0 0 0 0 0 1 0 0 0 2 0 0 0 1 2 2 0 2 0 2 0 0 1 1 0 0 0 0 0 1 2 0 1 1 0 1 0 2 0 0 0 1 0 1 1 0 2 1 0 1 1 0 0 0 0 0 0 1 1 0 1 0 1 0 1 1 0 0 2 0 0 0 1 0 0 0 0 1 1 0 1 0 1 2 0 2 2 0 0 1 1 0 0 1 0 0 1 0 0 0 0 0 0 2 0 0 0 0 0 2 0 0 0 0 1 2 0 1 1 0 0 0 0 0 0 1 0 0 0 0 0 1 0 0 0 1 0 1 0 0 1 1 0 0 0 2 2 2 2 0 0 1 0 0 1 2 0 1 1 0 2 2 0 0 1 0 1 0 2 1 2 2 2 0 1 0 0 0 0 0 0 0 0 0 0 1 1 1 1 1 0 1 0 1 0 1 1 2 0 0 1 0 1 2 0 1 2 0 2 1 1 2 0 0 0 0 1 0 0 0 1 0 0 0 0 0 0 0 0 2 0 1 1 1 0 1 0 1 1 0 2 0 0 0 0 0 0 1 0 0 0 1 0 1 0 0 1 2 0 0 0 2 0 0 0 0 0 0 1 1 1 1 1 2 1 1 0 0 1 0 1 0 2 1 1 1 0 0 2 0 0 1 0 1 1 2 0 2 2 0 2 0 1 1 1 0 0 0 1 0 0 0 2 0 0 0 0 0 2 0 1 2 1 0 1 1 0 0 0 2 0 2 0 1 1 1 0 0 1 0 1 0 0 2 1 2 0 1 0 0 0 0 0 0 0 0 0 1 1 0 1 0 0 0 0 0 0 0 0 0 0 0 0 0 0 0 0 0 0 0 0
145 1 2 1 0 0 0 2 2 2 0 0 0 1 1 0 0 0 1 1 1 0 0 0 0 0 0 0 1 0 0 2 1 1 2 2 2 2 0 0 0 0 1 0 1 0 1 0 1 0 0 0 0 0 1 1 0 1 1 1 1 2 2 2 1 0 1 0 0 0 0 0 2 2 0 2 2 0 1 1 1 2 0 0 0 0 0 0 0 2 0 0 1 0 1 0 0 2 0 2 1 0 1 1 0 0 1 1 1 1 0 1 1 2 2 2 2 0 1 1 1 0 1 1 1 1 1 0 1 0 1 0 0 0 0 0 0 0 0 0 0 2 0 0 0 0 0 0 0 1 0 1 0 0 1 0 1 1 0 1 0 0 0 2 1 2 0 1 1 2 0 0 0 2 0 0 1 2 0 2 0 2 0 2 0 1 1 1 0 0 0 1 0 1 1 1 0 2 0 1 1 1 1 0 0 2 1 1 1 0 2 0 1 0 1 1 1 0 1 1 0 0 1 1 1 0 2 0 0 1 0 1 0 0 1 1 1 1 1 1 0 0 1 0 0 2 0 0 0 0 0 0 0 1 0 1 1 1 0 0 0 0 0 0 1 0 1 1 1 0 0 2 0 1 0 0 0 2 2 0 0 1 1 1 1 0 0 0 1 1 1 2 1 1 2 1 0 0 0 0 1 0 2 1 1 0 2 0 2 0 0 1 2 1 1 0 2 0 0 0 1 1 0 0 1 0 1 0 1 1 2 1 0 0 0 1 0 2 0 1 1 1 2 2 1 1 0 0 1 1 1 0 2 1 1 0 2 0 0 0 1 1 2 2 2 0 0 2 2 0 1 1 1 2 1 1 2 2 0 1 1 0 0 0 1 0 1 1 1 1 1 1 0 0 2 0 0 0 1 0 0 1 1 0 0 0 1 1 1 1 1 2 0 0 0 1 1 0 0 0 0 0 0 2 1 1 0 0 0 0 1 0 2 2 2 0 0 1 0 0 2 0 2 1 1 1 0 0 0 0 0 0 0 2 1 1 0 2 0 1 1 1 0 0 0 2 0 2 2 2 2 2 1 1 1 0 1 2 1 0 2 0 1 0 2 1 0 2 2 0 0 2 2 1 1 0 0 1 1 0 0 1 2 0 0 0 2 1 1 2 1 0 2 0 2 0 0 0 0 0 0 2 1 2 1 2 0 0 0 2 0 0 1 0 1 0 1 0 2 2 1 2 0 1 1 1 1 1 1 0 0 0 1 0 0 1 0 0 2 1 0 0 1 2 1 0 1 2 0 1 0 0 2 0 1 1 2 1 0 2 0 0 1 1 0 1 1 1 0 0 1 0 1 1 1 0 0 1 1 0 0 2 0 1 1 2 0 0 0 0 2 0 0 1 1 0 2 1 0 0 0 0 0 0 0 1 1 2 0 0 1 0 1 0 2 1 2 1 2 0 2 0 0 0 1 0 1 0 0 0 1 1 0 1 1 0 2 0 2 0 0 0 1 2 2 2 1 1 1 1 1 1 0 0 2 0 0 1 1 1 2 0 0 1 0 1 1 0 1 2 0 0 1 2 0 0 1 0 1 2 0 0 0 1 0 0 0 2 0 0 0 0 0 0 0 1 0 0 0 0 0 0 0 0 1 0 0 1 1 1 1 0 0 0 0 0 0 1 0 1 1 1 0 0 0 0 0 0 0 0 0 0 0 0 0 0 1 0 0 0 0 0 1 1 1 0 2 1 2 2 0 0 2 2 0 0 1 0 1 1 0 1 0 0 1 1 1 2 1 2 0 1 2 2 1 0 0 1 0 1 2 0 1 0 1 1 0 0 1 1 2 0 1 1 1 0 1 1 1 0 1 1 0 0 1 0 0 1 0 2 0 0 0 0 0 1 0 0 0 0 0 0 1 1 0 1 1 0 0 0 2 0 1 1 1 0 1 0 0 0 0 2 0 0 0 0 0 0 2 0 1 0 0 0 2 0 0 0 1 1 2 0 2 0 0 0 0 0 0 2 2 0 2 1 1 1 2 0 0 0 0 1 0 0 2 2 0 0 1 1 0 0 1 0 1 1 1 0 1 1 0 1 0 2 0 1 2 2 0 1 0 0 0 2 0 1 1 1 0 0 0 0 2 1 0 0 1 1 0 1 2 0 2 1 0 1 2 1 1 0 2 0 1 0 0 0 1 0 1 0 0 0 0 0 1 0 0 0 2 0 0 2 1 1 0 0 0 0 1 2 1 0 0 0 0 1 0 0 0 0 0 1
146 1 2 1 0 0 0 1 1 2 0 0 1 1 0 0 1 0 1 1 0 0 0 1 0 1 1 0 1 2 1 1 1 0 2 1 2 1 0 0 2 1 0 0 2 1 1 0 0 0 0 0 0 0 1 1 0 0 1 1 1 2 0 0 0 0 1 1 0 0 0 0 2 2 2 2 0 0 2 0 2 2 1 1 2 0 0 0 1 2 0 0 1 1 1 1 0 1 0 2 2 1 2 2 0 0 2 1 1 1 0 0 1 2 2 2 2 0 0 2 2 0 1 1 0 0 0 0 1 0 0 0 0 0 0 0 0 0 1 0 2 1 0 0 1 2 0 0 0 0 0 0 0 1 0 0 2 0 0 1 0 1 0 2 1 1 0 1 0 0 0 1 0 2 1 0 2 0 0 0 0 1 1 2 1 1 1 1 1 2 0 0 0 2 2 2 0 2 0 0 0 0 0 0 1 1 1 0 2 1 1 1 1 0 2 1 1 0 2 0 2 2 1 1 1 0 2 0 0 1 0 0 1 1 1 0 0 2 0 1 0 1 0 0 0 1 0 0 1 0 0 0 0 0 0 1 1 0 0 0 0 0 0 0 0 0 1 0 1 1 0 2 1 2 0 0 1 0 0 0 0 1 2 2 0 1 0 1 1 2 0 0 0 1 2 1 1 0 0 0 0 0 1 0 0 0 1 1 1 0 0 1 1 0 1 0 2 1 1 0 1 2 0 0 2 0 1 0 0 1 2 2 0 0 0 0 0 2 0 0 0 0 2 2 1 1 1 0 2 2 2 0 0 0 0 2 0 1 0 1 1 1 1 0 1 1 0 0 1 0 1 1 0 2 1 1 2 1 1 2 0 2 0 0 1 0 0 0 0 0 1 1 1 0 2 0 0 0 1 1 1 1 1 0 1 1 0 1 1 1 1 2 0 1 1 2 0 0 1 0 0 1 0 0 1 2 1 0 0 1 0 0 0 1 1 1 0 1 0 1 1 0 2 1 0 1 0 0 1 1 0 0 0 2 1 0 1 2 2 1 1 0 1 0 0 2 0 1 2 0 1 0 2 1 0 2 0 2 2 0 1 0 0 0 1 1 0 0 2 1 0 0 1 2 1 1 1 1 1 1 1 0 1 1 0 0 1 1 0 2 0 0 1 0 0 1 0 0 1 2 2 0 0 1 0 1 1 1 1 2 1 1 0 0 0 0 1 0 2 2 0 0 0 1 2 1 0 1 1 0 0 0 1 0 0 1 0 0 2 0 2 0 0 2 2 0 0 0 0 0 0 0 0 0 0 1 1 2 0 2 0 0 0 0 1 0 0 0 0 0 1 1 1 0 1 0 0 0 0 0 0 1 0 1 1 1 1 2 0 2 1 0 0 0 1 0 0 2 0 0 0 0 0 0 0 1 1 1 0 0 1 0 0 0 1 1 2 1 1 1 1 0 0 2 1 0 1 0 1 1 0 2 0 1 1 1 1 0 1 0 0 0 0 2 1 1 0 1 0 1 1 1 0 0 1 0 2 1 2 2 1 0 0 0 0 2 1 0 0 1 0 0 1 1 0 1 1 0 1 0 0 1 0 1 2 0 2 1 0 0 1 1 0 0 0 0 0 1 1 0 0 0 0 0 1 1 0 1 1 1 1 0 0 0 0 0 2 1 0 1 0 0 0 0 0 0 1 0 0 0 0 0 1 0 0 0 0 0 2 1 0 1 1 1 0 1 2 2 2 2 0 0 1 1 1 0 0 0 0 0 0 1 2 0 0 0 0 1 0 2 1 2 2 2 0 1 1 1 0 0 1 0 1 1 1 1 0 1 2 0 1 0 0 1 0 1 2 2 2 0 1 1 0 1 1 0 1 2 1 2 0 0 1 0 0 1 1 0 0 0 0 0 1 0 0 0 1 0 0 0 2 0 1 2 1 1 1 0 1 1 0 2 0 0 0 1 0 0 2 0 1 0 0 0 2 1 0 0 2 2 2 0 1 1 1 2 1 0 1 1 1 2 0 1 2 2 2 0 0 1 0 0 1 0 2 2 0 1 0 1 0 0 0 0 1 1 1 1 2 1 0 2 1 1 0 0 0 1 0 0 0 0 1 2 1 0 0 1 1 0 0 1 2 2 1 0 1 0 0 0 2 0 1 0 2 0 2 1 1 2 0 2 0 0 2 0 2 0 1 0 0 0 0 0 1 2 0 0 2 0 0 0 0 1 0 0 0 0 0 2 0 0 0 0 0 0 1 0 0 0 1 0
147 0 1 1 0 0 0 2 1 2 0 0 0 0 0 0 0 0 2 2 0 0 0 0 0 0 0 0 1 0 1 1 2 1 2 1 2 2 0 0 1 0 2 0 2 1 0 0 0 0 0 0 0 1 0 0 1 0 2 0 2 2 1 1 0 0 0 2 0 0 0 1 2 2 2 2 0 0 2 0 0 1 0 1 1 0 0 1 1 2 1 1 1 0 1 0 0 1 0 1 2 1 2 1 0 0 2 1 1 1 0 1 0 0 0 0 1 0 1 0 0 0 1 1 1 1 1 0 0 0 1 0 1 0 0 0 0 0 0 0 0 2 0 0 0 2 1 0 1 1 0 1 0 0 0 0 0 0 0 0 0 0 0 0 0 1 0 0 0 0 0 2 0 2 0 1 1 1 0 1 0 1 0 1 0 1 1 0 0 1 0 0 2 0 0 1 1 2 0 0 0 0 0 0 1 1 2 2 1 0 1 1 1 0 1 0 0 1 0 0 1 1 0 1 0 0 1 0 0 2 0 0 0 0 1 0 0 2 0 2 0 0 2 0 0 1 0 0 2 0 0 0 1 0 1 0 1 1 0 0 0 0 0 0 2 0 0 1 1 0 0 1 0 1 0 0 1 0 0 0 0 0 1 2 0 1 1 1 1 2 1 2 0 2 2 0 0 1 0 0 1 0 2 1 1 0 1 0 2 0 0 1 2 2 0 0 1 1 0 0 0 2 1 1 0 0 0 0 0 0 2 2 0 0 0 1 0 2 0 0 0 0 2 2 1 1 0 1 1 2 0 1 0 0 0 2 0 0 0 2 2 2 1 1 1 0 0 0 2 0 0 0 2 1 0 0 2 1 1 2 1 0 0 0 2 2 2 0 0 0 0 1 1 0 2 0 0 0 0 0 0 0 0 0 1 1 2 2 0 0 0 1 0 0 0 2 0 1 0 1 1 1 0 1 1 2 2 0 0 0 0 0 0 1 1 1 1 1 0 0 1 0 1 1 1 1 0 0 0 0 0 0 0 2 1 0 1 2 2 0 1 0 0 1 1 0 0 1 1 0 1 0 2 1 1 1 0 2 2 1 2 0 2 0 0 2 0 0 1 1 2 1 1 2 1 1 1 2 2 0 1 0 2 0 0 0 1 1 0 1 1 0 0 1 1 0 1 0 1 1 1 1 2 2 2 2 0 0 0 2 1 0 0 0 0 0 2 0 2 2 1 1 0 2 1 2 1 1 1 0 0 0 1 1 1 0 0 1 0 1 0 0 2 2 0 2 0 1 1 0 0 1 0 0 0 0 1 2 0 0 1 0 0 0 0 0 0 0 0 0 1 1 1 1 1 1 1 0 0 0 0 2 0 2 2 2 2 1 0 0 0 0 0 0 1 1 0 2 0 0 0 0 0 0 0 1 1 1 0 0 1 0 1 0 0 0 1 0 2 0 1 1 0 0 0 0 2 1 1 1 1 1 1 2 0 1 2 0 2 2 2 1 2 0 0 0 0 2 0 0 1 0 0 0 1 0 0 2 1 1 2 1 0 1 0 2 2 1 0 1 1 1 0 1 0 0 0 0 0 2 1 1 0 2 1 0 1 1 1 0 0 0 0 0 0 0 0 1 1 0 1 0 0 1 0 2 1 1 1 1 1 1 0 0 0 0 1 0 1 1 0 0 0 0 0 0 1 0 0 0 0 0 0 0 0 0 0 0 2 0 0 2 2 1 0 1 2 2 2 2 0 0 1 0 2 1 0 0 0 1 0 2 0 0 0 1 0 2 0 2 0 2 2 2 1 0 0 0 0 0 0 2 2 0 2 0 2 0 0 1 1 0 2 0 2 0 2 2 1 0 1 1 0 0 1 0 0 1 0 2 1 0 1 1 0 1 0 0 1 0 1 1 1 0 1 0 1 1 1 1 0 0 2 0 0 0 2 1 1 1 1 2 0 0 0 1 0 0 2 0 1 0 0 1 2 1 0 2 2 2 2 0 2 1 0 1 0 0 1 0 0 1 1 1 2 2 2 0 0 0 0 1 0 1 2 2 0 1 0 2 0 0 0 0 0 0 2 0 0 0 0 0 0 0 2 2 0 1 1 1 1 0 0 2 0 0 0 2 0 0 0 1 1 1 1 1 1 0 1 0 2 0 1 0 1 0 1 1 1 0 2 0 0 0 1 0 0 1 1 0 0 0 0 1 0 0 0 0 2 0 0 2 0 0 0 0 0 0 1 2 0 0 0 0 0 2 0 0 0 0 1 0
148 1 0 2 0 1 1 2 2 2 0 0 0 1 0 0 0 0 0 1 1 1 0 0 0 0 0 0 1 1 2 1 1 1 0 0 1 1 0 0 2 0 0 1 1 1 1 1 0 0 0 0 2 0 0 0 0 0 0 0 2 2 0 0 0 1 0 1 0 0 0 1 2 2 0 2 2 0 1 0 1 2 1 0 1 0 0 0 1 2 0 0 2 0 0 0 0 2 0 2 1 0 1 1 0 0 2 2 0 2 0 1 0 2 2 2 2 0 1 1 1 0 1 1 1 1 1 2 2 2 0 2 0 0 0 0 0 0 0 0 0 2 0 0 0 2 1 0 0 0 1 0 1 1 1 0 0 1 0 1 0 0 1 2 1 1 0 0 0 1 1 1 1 1 0 0 1 1 0 1 0 0 0 2 1 2 1 1 0 0 0 1 2 0 0 2 2 2 0 2 2 0 0 1 1 1 1 0 2 0 2 1 2 0 2 1 0 1 2 1 1 1 2 2 0 0 0 0 0 0 0 0 1 1 1 1 0 2 0 2 0 0 2 0 1 2 1 0 1 0 0 0 0 1 0 0 2 0 0 0 0 0 0 0 1 1 0 1 1 1 1 2 0 2 0 0 0 2 1 0 1 0 2 2 0 1 0 1 0 1 0 1 0 2 2 1 0 0 0 0 2 0 2 2 2 2 0 0 1 0 0 1 1 0 2 0 1 0 1 0 1 2 1 0 0 0 0 0 1 1 2 1 1 1 0 0 0 2 0 2 1 1 2 2 0 0 1 0 1 1 0 1 1 0 1 1 0 2 0 1 1 1 2 1 2 0 0 2 2 1 2 2 0 2 1 1 2 1 0 1 1 0 0 0 0 0 0 0 0 0 0 1 0 0 2 1 1 0 1 1 1 1 0 0 0 0 0 0 0 0 0 2 0 1 1 2 0 1 0 0 0 1 0 0 2 1 0 0 1 1 0 0 0 0 2 2 0 1 0 0 1 0 2 2 0 2 1 0 1 0 0 1 0 1 1 1 0 2 1 1 0 0 0 1 1 0 0 0 2 0 1 0 2 1 1 0 1 2 2 2 2 1 2 0 1 0 0 1 1 0 1 1 1 2 1 1 1 1 1 1 0 1 2 0 0 1 2 1 0 0 0 1 1 0 0 1 0 0 0 1 1 1 0 2 0 2 0 0 0 2 0 1 1 0 1 0 1 0 0 1 1 1 0 0 0 0 1 1 1 0 1 1 1 1 2 0 1 2 0 1 0 0 1 1 0 1 0 2 1 1 1 0 0 0 0 0 2 2 0 2 0 0 0 0 1 0 1 0 0 0 0 1 0 0 1 0 0 0 0 1 0 1 0 1 1 2 1 1 0 1 0 0 0 0 1 0 1 2 1 1 1 1 0 0 0 2 0 1 0 0 0 0 0 0 1 1 2 0 2 0 2 0 0 0 2 0 1 0 1 1 2 1 0 1 2 0 2 1 2 0 0 0 2 0 1 1 0 1 0 0 1 0 0 0 1 0 2 1 0 0 1 0 0 0 0 1 2 1 0 1 1 1 0 1 1 0 0 1 1 1 0 0 0 1 2 0 2 1 0 0 0 0 0 0 1 0 0 2 1 0 0 0 1 0 1 1 0 0 0 1 1 0 0 0 0 1 1 1 1 2 1 1 0 0 0 0 0 0 0 1 1 1 1 0 0 0 0 0 1 1 0 0 0 0 0 0 2 1 1 1 0 0 2 1 0 0 1 1 1 2 0 2 0 1 1 1 1 2 0 2 0 2 2 1 0 0 0 0 0 0 0 0 0 0 0 0 0 0 0 2 2 0 1 1 1 0 2 2 2 0 2 2 1 1 2 0 1 0 2 2 1 1 1 1 1 0 0 0 0 0 0 0 0 0 0 0 0 1 0 0 2 1 1 1 1 0 1 0 0 0 0 1 0 0 0 1 1 0 1 0 1 0 0 2 2 1 0 1 1 1 2 0 2 0 0 0 0 0 1 2 1 2 1 2 2 2 2 0 0 1 0 1 1 1 1 1 1 0 1 1 0 0 0 0 0 0 2 1 2 2 0 2 0 0 1 2 1 2 0 0 0 0 0 1 0 1 0 0 0 2 0 2 2 1 1 0 1 0 2 0 2 0 1 0 1 0 1 1 2 1 1 1 1 0 2 0 0 0 2 1 0 0 1 1 1 0 0 0 1 0 0 1 0 0 0 0 0 0 0 2 0 0 0 0 0 0 0 0 0 0 1 0
149 0 1 1 0 0 0 1 2 1 0 0 0 0 0 0 0 0 0 2 1 1 0 1 0 0 0 0 1 2 2 0 1 1 2 0 2 1 0 0 1 0 0 1 2 1 0 1 1 0 0 0 0 0 0 1 0 0 2 0 2 2 1 1 0 2 0 1 0 1 1 2 2 2 1 2 1 0 2 0 1 1 1 1 2 0 0 1 2 2 1 2 1 0 1 0 0 2 0 1 1 0 1 1 0 0 2 1 1 1 0 1 0 2 2 2 2 0 1 1 1 0 2 2 1 1 1 0 0 0 2 0 1 0 1 0 0 0 0 0 2 1 0 0 0 2 0 0 0 1 0 1 0 0 0 0 0 1 0 1 1 1 1 1 1 1 1 1 1 2 1 0 1 1 1 1 1 1 0 1 0 2 0 2 2 2 0 0 0 0 0 0 0 2 2 2 0 2 0 1 1 1 1 0 0 1 2 0 1 0 0 2 1 0 1 1 0 1 1 0 2 2 1 1 1 0 1 0 0 1 0 0 1 1 0 1 1 2 0 2 0 0 1 1 0 1 0 0 0 0 0 0 0 1 0 0 0 2 0 0 0 0 0 1 1 1 0 1 1 1 0 2 0 2 0 0 0 2 1 0 0 0 2 2 0 2 0 2 2 2 1 1 0 0 2 0 0 1 0 1 1 1 2 1 1 0 1 0 1 0 0 1 2 1 1 0 1 0 0 0 0 2 2 2 1 0 1 1 0 0 2 0 1 1 0 1 0 1 1 0 1 0 2 0 0 0 0 0 1 2 1 1 2 1 0 0 2 1 0 0 0 0 1 1 1 0 0 2 2 1 2 2 0 1 1 1 1 1 0 1 0 1 0 0 1 2 2 0 0 0 1 1 0 1 2 0 1 1 0 0 0 0 1 1 1 0 0 2 0 0 0 1 0 2 2 2 0 0 0 1 0 1 0 0 1 1 1 0 2 1 0 0 0 1 2 2 0 0 0 0 2 0 2 2 0 2 0 0 1 0 0 1 0 2 2 1 1 2 1 1 1 0 1 0 1 1 1 2 1 1 2 1 0 2 2 0 2 0 2 0 0 0 1 0 1 1 0 0 2 2 0 0 2 2 1 0 0 2 2 0 1 0 2 0 0 0 2 2 0 0 0 1 0 0 2 0 0 1 0 1 1 1 1 1 0 1 1 1 1 1 1 1 1 1 1 0 2 0 1 1 2 2 0 1 2 1 1 1 1 0 1 0 1 0 0 0 0 1 2 1 0 0 1 2 1 0 0 1 1 0 0 0 1 0 1 0 1 1 0 2 0 0 0 0 1 0 1 0 0 0 0 1 2 0 0 0 0 0 1 1 0 1 1 2 2 2 2 2 0 2 0 0 1 1 0 1 1 0 0 0 0 0 0 0 0 1 1 2 0 0 1 0 0 0 2 0 2 1 2 0 2 0 0 0 1 0 1 0 0 0 0 2 0 1 2 0 2 0 1 0 0 0 2 1 1 1 0 2 1 0 1 0 1 0 0 0 1 1 1 1 2 0 0 0 0 1 0 0 0 1 0 0 1 2 2 0 0 0 2 2 1 1 0 0 1 0 2 2 0 0 1 0 0 0 0 1 0 2 2 0 0 0 0 1 0 1 1 1 0 0 2 0 0 0 0 0 0 2 0 2 1 1 0 0 0 0 1 0 0 1 1 1 2 0 1 1 1 0 2 1 0 1 0 0 0 0 1 1 2 2 1 0 2 0 1 0 2 0 1 1 0 1 0 2 1 1 0 2 0 2 0 1 2 2 0 1 1 0 0 1 1 0 0 0 0 1 0 0 0 1 1 0 1 1 1 0 1 1 2 1 1 2 1 0 1 0 0 1 1 2 1 1 0 0 0 1 1 1 1 0 0 1 0 0 0 0 0 1 0 0 2 1 2 1 0 0 2 0 0 0 0 1 0 0 0 1 1 0 0 0 0 1 1 0 2 1 0 0 0 0 2 0 1 1 0 2 1 0 2 2 1 2 2 1 2 1 2 0 0 0 1 0 0 2 1 1 1 1 0 2 0 0 1 0 1 1 1 1 2 1 1 1 0 2 1 1 0 2 1 0 1 0 0 2 0 0 0 0 1 0 0 0 1 2 1 0 0 0 0 0 2 1 1 0 1 0 1 0 0 0 0 0 0 0 2 0 1 0 1 1 0 0 0 0 0 2 0 0 2 0 0 2 0 0 0 0 1 1 0 1 1 0 0 0 0 0 0 0 1 0 0 0
150 0 1 1 0 0 0 1 2 1 0 0 1 1 1 0 0 0 0 0 1 1 0 1 1 1 1 0 2 1 2 0 0 1 0 0 1 2 1 1 1 0 0 1 1 1 2 1 0 0 0 0 0 1 0 1 0 0 2 0 2 2 0 0 0 0 0 0 0 1 2 1 2 2 1 2 1 0 2 0 1 1 0 1 1 0 0 0 2 2 0 1 2 1 0 0 0 2 0 0 1 0 1 1 1 0 2 0 2 0 0 1 1 2 2 2 2 0 2 0 0 0 1 1 1 1 1 0 0 0 1 0 0 0 0 0 0 0 0 0 0 2 0 0 1 1 0 0 1 2 0 2 0 0 0 0 0 0 0 1 1 0 0 2 1 2 0 0 2 2 0 0 1 1 1 0 2 0 0 0 0 0 1 2 0 1 1 1 0 0 1 1 0 0 0 1 2 2 0 1 1 1 0 0 1 2 1 1 1 1 1 2 1 0 1 0 0 0 2 0 2 2 1 1 1 0 1 0 1 1 0 0 0 0 2 0 0 2 0 1 0 1 2 0 0 1 0 0 2 0 0 0 0 0 1 0 1 2 1 1 1 1 1 0 1 0 0 0 1 0 0 2 0 0 0 1 0 2 2 0 2 0 1 1 0 1 1 1 1 2 1 1 1 2 2 1 0 1 0 1 1 1 2 1 1 0 1 1 2 0 0 0 1 0 2 0 1 0 1 0 2 1 1 1 0 0 1 0 1 1 1 1 0 0 1 0 1 1 1 0 0 0 2 2 0 0 0 0 1 2 1 1 2 0 1 0 0 2 1 1 1 1 2 1 2 0 1 1 1 0 2 2 2 1 0 0 2 2 0 1 0 2 0 0 0 0 0 0 0 0 1 2 2 0 2 0 0 0 1 0 0 1 1 0 1 1 1 1 0 0 0 0 0 1 1 2 0 0 0 0 0 0 0 0 1 1 0 2 2 0 1 1 0 2 2 0 0 1 0 1 1 0 2 1 0 1 0 0 2 2 0 0 0 1 1 1 0 2 1 2 2 0 1 1 0 1 0 1 1 0 1 0 1 2 1 0 1 1 2 0 0 0 2 1 0 2 1 1 1 0 1 1 0 1 0 0 0 2 2 1 0 0 1 1 0 1 2 2 0 1 0 1 0 0 1 0 0 0 2 1 1 1 1 1 0 1 1 1 1 1 1 0 0 0 1 0 0 1 2 2 0 0 0 1 1 1 2 1 1 0 0 0 1 0 1 0 0 0 1 1 0 0 0 1 0 0 1 0 0 0 1 1 1 0 0 1 1 0 0 2 0 0 0 0 1 0 1 2 0 0 0 0 1 0 0 0 2 1 1 1 1 1 0 1 2 2 1 1 0 2 0 0 1 1 0 1 0 1 1 0 0 0 0 0 0 2 0 2 0 0 0 1 0 0 1 0 2 0 2 0 0 1 0 1 0 0 2 0 1 1 1 2 1 2 0 1 1 1 2 0 0 0 1 2 2 0 0 1 0 1 1 1 0 1 0 0 1 1 1 1 2 0 0 2 1 2 1 1 0 0 0 0 1 1 0 0 0 1 2 2 0 0 0 0 2 0 0 2 0 1 0 0 0 0 0 1 1 1 0 0 0 0 1 0 2 2 0 1 1 1 2 1 1 1 0 0 2 0 1 1 0 0 0 0 0 0 0 2 0 0 1 1 0 0 0 0 0 0 1 1 0 0 1 1 0 1 2 2 2 2 0 1 0 0 0 0 1 0 2 2 0 2 1 0 0 2 0 2 0 2 0 1 2 2 1 1 0 0 0 1 1 0 1 0 1 0 0 0 0 2 2 0 1 0 1 0 1 1 1 0 0 0 1 0 1 0 0 1 1 2 0 0 1 1 0 0 0 0 1 1 1 1 0 0 0 0 0 1 0 0 1 0 1 1 1 0 1 0 0 0 0 2 0 0 0 0 0 0 2 1 1 0 0 0 1 0 0 0 2 1 0 1 1 0 0 0 0 0 0 2 2 1 0 1 2 2 2 0 0 1 0 0 1 1 1 2 1 0 0 2 0 0 0 1 1 1 2 1 1 1 0 1 0 1 2 2 0 1 1 0 1 0 1 1 1 1 0 1 0 1 0 2 2 2 1 0 1 0 0 0 2 0 1 0 2 0 2 1 1 1 0 2 1 0 1 0 0 0 1 0 0 0 0 0 1 1 0 0 0 0 0 0 0 0 0 0 0 0 0 1 0 0 0 1 0 0 1 0 0 0 1 1
151 1 0 2 0 0 0 0 2 0 1 1 0 0 0 0 0 0 0 1 1 1 1 0 0 0 0 0 2 1 1 0 0 1 1 0 2 2 0 0 1 0 0 0 0 0 0 0 0 1 1 0 0 1 0 1 0 0 1 1 1 2 2 2 0 1 0 2 0 0 0 1 2 2 2 2 0 0 2 0 1 1 0 2 2 0 0 0 0 1 0 0 0 0 0 0 1 0 0 1 2 1 1 1 0 0 2 2 0 2 0 1 1 2 2 2 2 0 0 1 1 0 2 2 1 1 1 1 2 0 1 0 0 0 0 0 0 0 0 0 0 2 0 0 0 0 0 0 0 1 0 1 0 0 1 0 0 0 0 0 0 0 0 2 1 2 0 1 0 0 0 1 1 1 0 1 1 1 0 1 0 1 0 1 0 1 1 2 0 0 2 2 1 1 2 2 2 1 0 2 2 2 0 0 1 2 1 2 0 0 2 1 1 0 2 1 1 2 2 0 2 2 2 2 0 0 0 0 0 1 0 1 0 0 2 0 1 2 0 1 0 1 2 0 1 2 1 0 2 0 0 1 0 0 0 1 2 2 2 2 2 2 0 0 1 0 1 1 2 0 0 0 0 2 0 1 0 2 2 0 2 0 2 2 0 2 2 0 0 2 0 0 0 2 1 0 1 0 0 0 1 0 2 1 1 1 0 0 1 0 0 1 2 0 2 0 2 0 0 0 0 2 2 2 1 0 0 0 1 1 2 2 0 0 0 1 0 0 2 1 1 1 2 2 0 0 1 1 2 2 0 0 1 0 0 1 0 0 0 1 2 2 1 1 1 0 0 2 2 0 2 2 0 2 1 1 2 2 0 0 0 1 0 1 1 0 0 0 0 0 0 0 0 0 2 0 0 1 0 0 0 0 0 2 2 0 0 1 0 0 0 0 0 1 1 1 1 0 0 2 0 0 1 0 1 2 1 1 1 0 1 0 0 0 1 1 0 1 0 0 1 1 2 0 2 1 1 1 1 1 0 0 0 2 1 1 0 1 1 1 1 0 0 1 0 1 0 1 1 0 1 0 1 2 2 0 2 2 2 1 1 0 0 0 2 1 0 1 1 0 1 1 0 2 2 1 1 2 2 0 0 0 1 1 0 0 1 1 0 0 0 1 1 0 1 0 0 0 1 1 1 2 0 0 0 0 2 1 1 1 1 1 0 0 0 0 2 0 1 1 1 1 0 1 1 2 0 2 0 0 2 0 0 0 1 0 1 0 1 1 0 0 0 1 0 0 1 2 2 0 0 0 0 0 0 0 1 1 0 2 0 0 0 0 1 0 1 0 0 0 0 0 0 2 0 2 2 0 0 0 0 2 0 2 2 2 0 0 0 0 2 0 0 0 1 0 0 1 1 0 0 0 0 0 0 0 1 1 0 0 1 0 0 0 1 0 2 0 2 0 0 1 0 1 0 0 1 0 1 1 1 1 0 0 2 0 2 0 2 0 0 0 1 1 0 0 0 1 0 1 0 1 0 0 1 0 1 1 0 0 2 0 0 0 0 1 0 0 1 2 0 0 1 1 0 0 0 0 1 1 0 0 0 2 1 0 1 0 0 0 1 1 0 1 1 0 0 1 1 0 0 0 0 0 1 1 0 0 0 0 0 0 1 0 0 1 2 1 0 1 1 1 0 0 0 0 0 1 0 0 0 0 1 0 0 0 1 0 0 0 0 0 1 1 1 0 1 1 1 1 0 0 2 0 1 0 1 0 1 1 0 2 0 0 0 1 0 2 0 2 0 2 1 1 0 1 0 0 0 2 2 0 1 0 2 1 1 0 1 1 2 0 0 1 0 0 2 0 2 0 0 2 0 2 2 0 2 1 2 2 2 2 0 0 0 1 0 0 1 1 1 1 0 0 0 0 0 1 0 0 2 1 0 2 2 0 0 0 0 1 1 2 0 0 1 0 2 0 1 0 0 0 0 1 1 1 0 1 1 1 1 1 2 0 0 0 0 2 0 2 2 2 2 1 1 1 2 0 0 0 0 2 0 2 0 0 1 0 0 1 0 0 0 0 1 1 2 2 1 0 1 1 0 1 1 1 1 2 0 0 0 1 0 1 0 1 0 0 1 2 0 1 1 2 2 0 0 1 1 1 1 0 2 0 2 0 2 1 2 0 2 0 0 0 1 1 1 0 0 0 0 0 0 0 0 0 0 0 1 1 0 2 0 0 0 0 0 0 1 2 0 0 1 0 0 0 1 0 0 0 1 0
152 0 1 1 0 0 0 2 0 2 0 0 0 0 0 0 0 0 0 1 1 1 0 0 0 1 1 1 2 2 2 1 0 1 1 0 1 1 0 0 2 0 0 0 1 0 0 0 0 1 1 0 1 0 0 0 0 0 1 1 0 1 0 0 0 0 1 1 0 0 1 0 1 1 0 1 1 1 2 1 1 2 0 0 1 0 0 0 0 2 0 0 2 0 0 0 0 2 0 2 0 0 0 0 1 1 1 1 1 1 0 1 0 1 1 1 1 0 0 2 2 0 2 2 2 2 2 0 2 0 1 0 0 0 0 0 0 0 0 0 1 1 0 0 0 0 0 0 0 0 0 0 0 1 0 0 2 2 0 1 0 0 0 2 1 2 0 1 2 2 0 1 1 1 0 0 2 1 0 0 0 2 1 1 0 0 0 1 0 0 0 2 0 1 1 2 1 1 0 0 0 0 0 1 1 0 2 1 2 1 1 1 0 0 1 0 0 0 1 1 1 1 1 1 1 0 2 0 1 2 0 0 0 0 1 0 0 2 0 1 0 1 2 0 0 0 1 0 2 0 0 1 1 0 1 0 0 2 1 1 1 1 0 0 0 0 0 0 1 0 2 2 1 2 0 0 0 2 2 0 0 0 2 2 0 2 1 1 1 2 1 1 2 2 2 2 0 0 0 0 2 0 1 0 0 0 1 0 1 1 0 1 2 1 2 1 1 0 0 0 2 0 0 0 0 0 0 0 1 1 2 0 1 1 1 0 1 0 1 0 0 0 2 1 0 0 2 0 2 2 2 0 1 0 1 1 0 0 0 1 2 2 1 0 1 1 1 0 2 0 1 1 1 1 0 0 2 2 2 2 0 2 0 1 1 0 1 0 0 0 0 1 2 0 2 0 1 0 1 1 0 2 0 1 1 0 1 1 0 0 0 0 0 0 0 0 2 0 0 0 1 2 0 0 1 2 1 0 1 0 1 0 0 0 0 0 1 2 0 0 0 0 1 1 1 2 1 0 0 0 0 0 0 2 1 1 0 2 2 2 1 0 0 0 0 2 0 2 2 2 2 2 0 2 2 0 1 0 2 0 0 0 2 1 0 2 1 0 1 1 2 1 0 1 0 0 0 1 1 1 1 1 2 0 0 0 2 0 0 1 0 1 1 0 0 0 0 0 2 1 1 1 1 1 0 1 1 0 0 2 1 1 0 0 0 0 1 0 2 2 1 1 0 2 2 0 2 2 0 0 1 0 0 1 1 0 0 0 1 0 1 0 1 2 1 1 0 1 0 1 1 1 0 0 0 0 2 1 0 2 0 0 0 0 1 0 1 1 0 0 0 0 0 0 2 0 1 0 0 0 0 1 0 1 1 1 2 1 0 0 1 0 0 0 1 0 1 1 0 0 0 0 0 0 0 1 1 2 0 0 0 1 0 0 1 1 2 1 2 0 1 1 0 0 1 0 1 1 2 2 1 1 0 0 1 0 1 0 0 0 0 0 1 1 1 1 1 1 1 1 0 2 0 1 1 0 0 0 2 2 0 0 0 1 0 1 2 1 0 1 0 0 1 2 1 1 0 0 0 0 0 0 0 1 1 0 1 2 0 0 2 2 0 0 0 0 0 1 1 0 1 0 1 0 1 1 0 1 1 1 1 1 0 0 0 0 1 0 1 1 0 0 1 1 0 0 1 0 0 0 0 0 1 0 0 0 0 0 2 2 0 0 2 2 2 0 2 1 2 2 1 0 2 0 0 0 1 0 1 1 0 1 0 0 0 2 0 2 0 2 0 2 2 1 0 1 0 0 0 1 1 0 0 0 0 0 1 0 1 0 1 0 1 0 1 0 1 2 2 1 0 1 1 1 2 0 1 2 0 1 0 0 0 0 0 1 0 1 1 0 0 1 1 0 0 0 1 0 0 1 1 0 1 2 1 0 1 0 1 0 1 0 0 0 0 0 0 0 2 0 0 0 0 0 1 0 1 1 2 1 1 0 2 0 0 0 0 0 0 1 1 2 2 1 2 2 2 0 0 0 0 1 0 1 1 1 1 1 0 1 0 0 0 0 1 1 2 2 1 1 0 2 0 2 2 0 0 1 0 1 0 0 1 2 1 1 0 1 0 0 0 1 1 1 0 1 1 0 0 1 1 0 1 0 1 0 2 1 1 0 0 1 1 0 1 0 1 0 1 0 0 1 0 0 0 1 0 0 1 0 0 1 0 0 0 0 0 0 1 2 0 1 0 0 0 1 1 0 0 0 0 0
153 0 1 2 0 1 1 1 1 1 0 1 0 0 0 0 0 1 1 1 0 0 0 0 0 1 1 0 2 1 1 2 0 2 0 0 1 1 0 0 2 1 1 0 1 0 1 1 0 0 0 0 0 0 1 0 0 0 1 2 0 0 2 1 0 1 0 0 0 1 2 1 2 2 2 2 0 0 2 0 1 2 1 0 1 0 0 0 2 2 0 2 1 0 0 0 0 1 0 1 1 0 0 0 1 1 2 2 0 2 0 1 0 1 1 1 1 0 0 2 2 0 0 0 0 0 0 0 1 0 1 0 2 0 0 0 2 0 1 1 2 1 0 0 0 1 1 0 0 0 1 0 0 0 0 0 0 0 0 0 0 0 0 1 2 2 0 1 1 1 0 2 2 0 0 0 1 1 0 1 0 1 0 2 1 2 1 2 1 1 0 0 0 1 1 2 1 2 0 0 0 0 0 1 1 1 1 1 1 2 2 1 1 0 2 1 1 0 2 2 0 0 2 2 0 0 1 0 0 1 0 0 0 0 2 0 0 2 0 2 0 0 1 1 0 1 0 0 1 0 0 1 0 0 0 0 0 2 0 1 0 1 0 0 1 1 0 1 1 0 1 1 1 2 0 0 1 2 2 0 0 0 2 2 0 2 1 0 1 2 1 1 1 2 2 1 0 1 0 1 1 0 1 0 0 0 0 0 0 0 0 0 1 0 0 0 2 1 0 0 0 2 2 1 0 0 0 0 1 1 2 2 0 0 0 0 0 2 0 1 1 1 2 1 0 0 0 0 0 1 2 0 1 1 0 1 2 0 0 1 1 1 1 1 1 1 0 1 2 1 2 2 0 2 0 0 1 2 2 2 0 0 0 1 1 0 0 0 0 0 0 0 0 0 2 1 0 0 1 2 1 1 0 2 2 0 0 1 0 0 0 0 0 1 1 2 0 0 0 1 0 1 0 1 1 1 1 1 1 0 1 0 0 0 1 1 0 1 0 0 1 0 2 0 1 1 0 0 2 0 0 2 0 1 0 0 0 2 2 0 1 0 1 1 0 1 0 1 2 1 1 1 0 2 0 1 0 2 2 0 1 1 0 0 2 2 0 0 1 0 1 0 1 2 0 0 0 2 2 0 0 0 1 1 0 0 1 1 0 1 0 0 1 0 0 1 0 1 1 2 2 0 1 2 1 1 1 0 0 2 0 0 0 0 1 0 1 0 1 1 0 1 0 1 2 2 1 0 2 0 0 0 1 1 1 0 0 1 1 0 1 0 1 2 1 1 0 1 1 0 1 1 1 0 0 1 1 1 0 1 0 0 0 1 1 0 1 0 0 0 0 1 0 2 0 0 0 1 1 0 0 2 2 0 1 1 0 0 0 1 1 0 1 1 1 1 1 0 0 0 0 0 0 1 0 0 1 2 0 0 2 0 0 0 1 1 1 0 2 0 1 0 0 1 1 0 0 1 2 2 1 1 1 1 0 1 2 1 1 0 0 0 0 0 0 0 0 2 0 0 0 1 1 0 0 1 1 2 1 1 2 1 0 1 0 2 1 1 0 1 0 0 0 1 0 0 0 0 2 2 0 0 0 2 2 0 2 2 0 0 1 1 0 0 0 1 0 2 2 0 0 0 0 0 2 0 0 0 0 0 0 0 0 0 0 0 0 0 1 1 0 0 0 0 0 0 0 1 0 0 1 1 0 0 0 0 0 0 1 1 0 0 1 0 0 0 2 2 1 1 0 1 2 1 0 1 2 0 2 2 0 2 2 0 0 0 0 1 0 2 1 2 2 0 0 0 0 0 0 2 1 0 1 1 1 1 0 1 1 0 0 0 1 2 0 0 1 2 2 0 1 1 0 1 1 0 0 1 0 1 0 0 0 0 0 0 0 1 0 0 0 1 0 0 1 0 1 0 0 0 2 0 0 2 2 0 0 1 1 1 0 1 1 0 0 1 1 0 1 0 1 0 0 1 1 1 0 1 2 1 1 1 1 0 0 1 1 2 0 2 2 2 1 0 2 1 2 0 0 0 0 1 1 1 1 2 0 1 0 1 1 0 0 0 0 0 2 0 1 1 0 1 1 2 1 1 1 1 1 0 0 1 0 2 1 0 0 0 1 0 0 0 2 2 2 0 1 2 0 1 2 0 0 0 2 0 2 1 0 0 1 0 0 0 0 0 2 0 1 0 1 0 0 0 1 1 0 0 1 0 0 2 1 1 0 1 1 1 0 1 0 0 0 1 1 0 0 0 1 0 1 0
154 1 1 2 0 0 0 2 0 2 0 0 0 1 1 0 0 0 0 1 1 1 0 1 0 0 0 0 1 1 2 0 1 1 1 0 2 1 0 0 1 0 1 0 2 2 0 0 0 1 1 0 0 0 0 1 1 0 2 0 1 1 0 0 0 0 0 0 0 0 0 0 2 2 2 2 0 0 1 0 0 2 1 0 1 0 0 0 2 2 0 0 1 0 0 0 0 2 1 0 2 0 1 1 0 0 2 0 2 0 0 2 0 1 2 2 1 0 0 0 0 0 2 2 2 2 2 1 2 1 1 2 0 0 0 0 0 0 0 0 1 1 0 0 0 0 0 0 0 0 0 0 1 0 0 0 0 0 0 2 0 1 0 2 2 2 0 0 0 2 2 2 1 1 0 0 2 0 0 0 0 1 1 2 0 0 0 1 0 0 0 1 0 1 1 1 1 1 0 0 0 0 0 1 0 2 2 1 0 0 0 1 1 1 0 0 0 1 2 1 0 0 2 2 0 0 1 0 0 1 1 1 0 0 2 0 0 2 0 1 0 1 2 0 0 2 0 0 2 0 0 1 0 0 0 0 0 2 1 2 1 2 0 0 0 0 0 0 0 0 0 2 0 2 0 0 1 2 1 0 0 0 2 2 0 2 2 1 1 2 1 1 0 1 2 1 0 1 1 0 0 0 0 0 0 0 0 1 2 0 0 2 2 2 2 2 2 0 1 0 1 1 1 0 0 0 0 0 1 1 1 0 1 1 0 0 0 2 0 0 0 0 2 1 1 1 1 0 2 2 2 0 2 2 0 0 1 0 0 1 1 1 1 1 1 2 0 1 2 0 2 2 2 1 0 0 2 1 0 1 0 2 0 0 0 0 0 0 0 0 0 0 0 1 2 0 1 0 1 1 1 1 0 1 1 0 1 0 0 0 0 0 0 1 1 2 0 2 0 0 0 2 1 1 1 1 0 1 1 1 0 0 0 0 1 1 0 0 0 0 0 0 1 0 1 0 0 0 1 1 1 1 0 2 2 1 1 1 0 1 1 0 2 0 2 0 0 0 2 0 1 0 1 1 1 0 1 2 2 1 2 0 1 1 2 0 0 0 1 1 1 1 1 1 0 1 1 2 2 0 0 0 1 1 0 0 2 0 0 0 0 0 0 0 1 0 0 0 0 1 1 1 0 2 0 2 0 1 1 1 1 1 1 1 2 0 1 0 1 1 0 1 0 0 2 1 1 0 2 0 0 0 1 0 1 0 1 2 0 1 0 0 0 1 0 0 1 1 1 1 1 1 1 0 0 1 2 1 0 2 0 0 0 1 1 0 1 0 0 0 0 2 1 0 0 0 0 0 0 0 0 2 1 2 2 2 1 2 0 0 1 0 0 0 2 0 0 0 0 0 1 1 0 0 0 0 2 1 0 0 0 0 0 0 2 0 2 1 2 0 1 0 0 1 0 0 1 0 1 1 1 1 0 1 2 0 2 0 2 0 0 0 0 1 1 0 0 2 1 0 1 0 0 2 0 0 0 1 1 1 1 1 0 0 0 0 0 0 0 2 0 0 0 1 0 0 0 0 0 1 1 0 0 0 1 0 1 2 0 0 0 0 0 2 1 0 0 1 0 0 0 0 1 0 1 2 0 1 1 0 1 0 0 1 0 0 1 0 0 0 0 0 1 1 0 1 2 2 0 0 1 1 0 0 0 1 1 1 2 1 1 0 1 0 0 1 2 2 1 1 1 1 2 0 0 0 1 0 1 1 0 1 0 0 0 2 0 1 1 2 1 1 2 1 1 0 0 0 1 0 1 0 2 0 2 0 1 0 0 1 1 0 2 0 1 0 1 2 2 0 0 2 1 0 2 0 0 2 1 2 1 1 0 0 0 1 1 1 1 0 0 1 0 0 0 0 0 1 1 0 1 0 0 2 2 0 0 0 0 0 1 1 0 0 0 0 0 0 2 0 1 0 0 0 1 0 0 1 1 1 1 1 2 0 0 0 1 0 1 0 0 1 0 1 1 1 2 0 0 0 0 1 0 1 1 1 1 0 0 1 0 0 0 0 0 0 2 1 2 1 0 2 0 1 1 1 2 2 0 1 0 0 0 1 0 0 0 1 0 0 0 1 1 1 1 1 1 0 1 0 1 0 1 0 2 1 2 0 0 0 2 0 0 0 1 0 0 0 2 1 0 1 0 1 0 0 0 0 2 0 0 2 1 1 0 0 0 0 0 2 1 0 0 1 0 0 0 0 0 0 0 1
155 0 0 1 0 0 0 1 1 1 0 1 0 0 0 0 0 0 0 1 0 0 0 0 0 0 0 0 1 0 1 1 0 1 0 0 1 2 0 0 2 1 0 0 2 0 2 0 0 0 0 0 1 1 1 1 0 0 1 1 1 2 1 1 0 2 0 2 0 0 0 2 2 2 1 2 1 1 1 1 0 2 1 0 1 1 0 0 1 2 0 0 0 0 1 0 1 1 1 0 1 1 0 0 1 0 2 2 0 2 0 1 1 1 1 1 1 1 1 1 1 1 1 1 1 1 1 0 1 0 1 1 0 0 0 0 0 0 0 0 1 2 0 0 0 1 0 0 0 1 0 1 0 0 0 0 0 2 0 2 2 0 1 2 1 2 0 1 0 1 1 1 0 2 0 0 2 0 0 0 0 0 0 1 1 1 0 2 0 0 0 2 1 1 2 2 2 1 0 0 0 0 0 0 1 1 2 0 1 0 2 1 1 0 2 0 0 0 1 1 0 0 2 2 0 0 1 0 0 0 0 0 0 0 2 0 0 0 1 1 0 0 2 1 0 1 0 0 2 0 0 0 1 1 1 0 1 0 0 1 0 1 0 0 1 0 1 0 1 1 0 2 0 2 1 1 0 2 2 0 1 1 1 1 0 1 2 0 2 2 2 2 0 1 2 1 1 0 0 0 1 0 2 2 2 1 1 0 1 0 0 0 2 0 1 0 2 1 0 0 0 2 1 0 0 0 0 0 1 1 2 2 1 1 0 1 0 2 0 0 0 0 0 2 1 1 0 0 2 0 0 0 2 0 2 0 1 1 0 1 1 1 0 0 0 0 0 1 1 0 2 2 0 2 0 0 1 1 1 2 0 1 0 0 0 0 0 0 0 0 0 1 0 0 2 0 0 0 1 0 0 1 0 1 1 0 1 1 0 0 0 1 1 0 0 2 0 0 0 0 0 1 0 2 0 0 0 0 0 1 0 0 0 0 1 1 0 1 0 0 1 0 1 2 0 2 0 1 2 0 0 0 0 1 0 0 0 1 1 0 2 0 0 1 0 1 1 1 2 1 1 1 0 2 2 0 1 1 1 0 0 0 2 1 0 2 0 1 1 0 0 1 2 2 1 0 0 2 2 0 1 0 1 1 0 0 2 0 0 0 1 0 0 0 1 1 0 0 1 2 2 0 0 1 0 1 1 1 1 1 2 0 0 0 0 0 1 1 2 1 1 1 0 1 2 1 1 2 0 0 1 0 0 0 0 1 0 0 1 0 0 0 0 2 1 0 1 2 1 0 0 0 1 0 0 1 2 2 0 1 0 0 0 0 2 0 1 1 0 0 0 1 1 1 0 0 0 1 1 2 1 0 0 2 2 2 2 2 0 2 1 0 0 2 0 0 0 0 0 0 0 0 0 1 0 0 1 1 0 0 1 0 0 0 1 0 2 0 2 0 2 0 0 1 1 0 0 0 0 0 0 2 0 0 2 0 2 0 2 0 0 0 2 0 0 0 0 1 0 1 0 1 0 0 1 0 2 1 0 1 1 0 0 2 0 2 2 1 0 1 0 0 0 1 0 0 0 0 0 0 0 0 0 1 1 0 2 2 0 0 2 1 0 0 0 0 0 1 1 0 1 0 0 0 1 2 0 1 1 1 0 0 0 0 0 1 0 1 1 2 1 0 1 1 0 0 2 0 0 0 0 0 0 0 0 0 1 0 1 1 0 0 1 2 0 1 2 2 1 2 1 0 2 1 1 0 2 0 0 0 0 0 1 1 1 0 1 2 2 2 0 0 2 0 0 0 0 1 0 0 1 0 1 0 1 0 1 1 2 0 1 0 2 0 2 0 2 2 2 0 1 1 0 1 2 0 1 2 1 2 0 0 0 0 0 2 2 0 1 0 1 1 1 1 0 1 1 0 0 2 0 0 1 2 2 0 0 0 1 1 1 2 0 0 1 0 0 0 1 0 0 0 0 0 1 1 0 0 0 0 1 0 2 0 0 0 0 0 0 2 2 2 1 2 2 1 2 0 0 1 0 0 0 2 1 1 1 1 0 0 0 0 1 0 2 2 0 1 1 0 0 1 0 1 2 1 1 2 1 0 0 0 0 1 0 0 0 1 0 2 0 1 2 1 1 0 0 1 1 2 2 0 2 0 0 0 0 1 1 0 1 0 0 0 2 1 2 0 2 0 0 1 0 0 0 0 0 0 1 0 0 1 1 1 0 2 2 0 0 1 0 0 0 1 0 0 0 0 0 0 1 0
156 0 1 1 1 0 1 2 1 2 0 0 0 0 0 0 0 0 1 2 0 0 0 0 0 0 0 0 0 2 2 0 0 1 0 0 0 1 1 1 0 0 1 0 2 1 0 1 0 1 1 0 0 0 0 1 0 0 0 1 0 0 2 2 0 0 0 1 0 0 0 1 2 2 1 2 1 0 2 0 1 1 1 1 2 0 0 0 2 2 0 0 1 0 0 0 0 1 1 0 1 0 0 0 1 1 1 2 0 2 0 2 0 2 2 2 2 0 0 0 0 0 1 1 0 0 0 0 0 0 1 0 0 0 0 0 0 0 0 0 1 2 0 0 0 0 0 0 1 0 0 1 0 0 0 0 0 0 0 1 0 0 0 2 0 2 1 0 1 2 1 0 0 2 1 0 2 1 0 1 1 1 1 1 0 0 1 2 0 0 0 1 1 1 1 2 0 2 0 0 0 0 1 0 1 2 1 0 1 0 1 1 0 0 1 0 0 0 2 2 0 0 2 2 0 0 1 1 1 1 0 0 0 0 2 0 0 2 0 2 0 0 2 1 0 1 0 0 2 0 0 0 0 0 0 0 0 2 1 0 0 0 0 0 1 0 0 0 1 0 0 1 0 2 1 1 0 2 2 0 2 0 1 2 0 1 1 0 0 2 0 1 0 2 2 0 1 1 0 0 1 0 2 1 1 0 1 0 0 0 0 0 1 1 1 1 1 1 1 0 1 2 0 0 1 0 1 0 0 0 0 0 0 0 0 0 0 1 1 0 1 1 2 2 1 1 0 0 0 1 1 1 2 1 1 0 2 1 0 0 0 0 2 0 2 0 0 1 1 0 2 2 0 2 1 1 1 1 0 1 0 2 0 0 1 0 0 0 0 0 0 1 1 0 2 0 0 0 1 0 0 2 0 1 1 0 1 0 0 0 0 1 1 0 1 1 1 0 0 0 0 0 0 1 1 1 1 0 0 0 0 0 1 1 1 0 1 1 0 0 0 0 2 0 0 2 1 0 0 0 0 0 0 1 0 0 0 2 2 0 1 0 0 0 0 2 1 1 2 1 2 2 1 1 0 1 0 1 2 1 0 0 0 0 2 1 0 0 1 0 1 0 0 0 1 0 0 1 1 1 1 0 0 1 1 1 1 2 1 1 0 0 1 1 0 0 1 0 2 1 2 1 1 1 1 1 1 0 0 2 1 1 0 0 0 0 1 0 2 2 0 0 0 1 1 1 2 1 0 1 0 1 1 1 2 0 0 0 1 0 1 0 1 2 0 0 0 1 0 1 0 0 0 0 0 0 1 1 0 1 0 0 1 1 0 1 1 0 2 2 0 2 0 1 0 0 0 0 0 0 0 2 0 1 1 1 1 0 1 1 2 0 0 0 0 1 1 2 0 1 1 1 0 1 0 1 0 0 0 0 1 0 0 0 2 0 1 0 2 0 1 0 0 0 0 0 2 0 0 0 0 2 0 2 1 0 0 0 2 0 0 0 2 1 1 1 1 2 1 0 1 1 0 0 0 0 1 0 1 1 0 2 0 2 1 2 1 0 0 1 0 0 1 1 0 0 0 0 0 1 0 0 0 0 1 0 1 2 0 1 0 0 0 1 0 1 0 2 0 0 0 0 0 0 1 0 0 0 0 0 2 0 0 0 0 0 0 0 1 1 0 0 0 0 0 1 1 0 0 0 1 1 0 0 0 0 0 0 2 1 0 1 1 1 0 0 1 2 2 2 1 0 2 1 0 0 1 0 0 0 0 0 0 1 1 0 1 1 0 2 1 2 2 1 0 0 0 1 0 1 2 0 1 0 1 1 2 0 0 1 1 0 2 0 1 0 1 1 1 0 1 1 1 0 0 0 0 0 1 1 1 1 0 0 0 0 0 0 0 1 1 1 0 0 0 0 0 0 0 1 1 0 1 2 2 0 0 1 0 0 0 2 0 0 0 1 1 0 2 0 0 0 1 0 1 1 0 1 1 2 2 0 1 1 1 2 1 0 2 2 1 2 0 2 2 1 2 0 0 0 0 2 0 1 2 2 1 0 0 2 0 0 0 0 1 1 2 1 1 0 0 1 1 0 1 1 0 1 0 1 0 1 0 2 0 0 0 0 0 0 0 0 0 1 0 0 1 1 0 2 1 0 1 0 1 0 1 1 1 1 1 1 0 0 1 1 1 0 0 0 0 0 0 0 1 0 0 0 0 0 0 0 1 1 0 0 0 0 0 1 0 0 0 0 0 0 1 0 0 0 0 0
157 0 2 2 0 0 0 2 1 2 0 0 1 1 1 0 0 0 1 1 1 1 0 0 0 0 0 0 0 1 2 1 1 2 1 0 1 2 0 0 0 0 1 0 2 1 0 0 0 0 0 0 0 0 0 0 0 0 0 1 1 2 0 0 0 0 2 1 0 0 0 1 2 2 2 2 0 0 1 0 0 1 0 2 2 0 0 1 1 2 0 1 0 0 0 0 0 2 1 1 0 0 2 2 0 0 2 1 1 1 0 2 0 2 2 2 2 1 0 1 1 1 1 1 0 0 0 1 2 2 2 1 1 0 0 0 1 0 0 0 1 1 0 0 0 1 0 0 0 1 0 0 0 2 1 0 0 1 0 0 0 0 0 2 0 1 0 1 0 1 0 0 2 0 0 0 2 2 1 2 1 1 1 2 0 0 1 2 0 0 1 2 0 1 2 1 1 2 0 0 0 0 0 1 1 1 2 0 2 0 2 0 2 1 1 0 0 0 2 1 1 1 2 1 1 1 1 1 0 0 0 0 0 0 1 0 0 2 0 2 0 0 1 1 0 1 0 0 2 0 0 0 0 0 1 0 0 1 0 0 0 0 0 0 0 0 2 0 1 0 0 0 1 2 1 1 0 1 1 0 0 0 2 2 0 0 0 1 1 2 1 1 0 2 2 0 1 1 0 0 0 0 2 1 1 1 0 0 1 0 0 1 1 0 1 0 2 0 0 0 1 1 1 0 0 0 0 0 0 0 1 0 0 0 0 0 0 1 1 1 1 1 2 2 0 0 1 0 2 1 1 0 2 1 1 0 1 1 0 0 1 1 1 1 1 1 0 2 2 0 2 2 1 2 0 1 2 2 1 1 1 1 0 0 1 0 0 0 0 0 0 0 1 0 2 0 0 0 1 0 0 1 0 1 1 0 1 0 0 0 0 0 0 1 1 1 1 0 0 0 1 1 0 0 1 2 2 1 0 0 0 0 0 1 0 1 2 0 1 0 1 0 0 0 2 1 1 0 1 0 1 1 0 1 2 1 1 1 0 1 2 0 0 0 0 2 0 1 1 0 1 0 1 2 1 0 1 2 1 1 1 0 2 1 1 1 0 2 2 0 0 2 1 1 1 0 0 0 0 2 0 0 1 1 0 0 2 1 1 0 0 2 1 1 0 0 1 0 1 1 0 1 0 2 1 2 0 0 0 2 0 0 1 1 1 0 0 0 1 1 1 1 0 0 1 1 2 0 2 0 0 0 0 1 2 0 1 1 0 0 0 2 1 1 1 0 0 2 0 1 1 1 0 0 0 1 2 0 0 2 0 0 0 1 1 1 0 1 0 0 0 1 1 2 0 0 0 1 2 1 0 0 1 2 2 2 1 0 0 0 2 0 1 2 0 1 0 1 1 0 0 0 0 1 0 0 1 2 0 0 1 0 0 0 1 1 2 1 0 2 1 0 0 0 2 0 1 0 1 1 1 2 0 1 0 1 2 1 1 0 0 0 1 2 2 1 1 2 0 0 0 0 0 0 0 0 1 0 0 0 2 0 0 2 2 2 1 1 0 1 0 0 0 1 1 0 0 1 2 2 1 0 0 1 1 1 1 1 0 0 1 1 0 1 0 1 0 1 0 0 0 0 1 0 0 2 0 1 1 1 1 1 0 0 0 1 1 0 1 1 0 0 1 1 0 0 2 0 0 0 0 0 0 0 0 1 1 0 1 0 0 0 1 1 1 0 1 2 2 2 0 0 2 0 0 0 0 0 0 0 1 2 1 0 1 1 1 2 0 2 0 2 2 2 0 1 0 1 0 0 1 0 0 0 0 0 1 1 1 0 0 0 0 1 0 0 1 1 1 1 1 1 0 0 2 0 1 2 0 2 0 0 0 0 0 0 0 0 0 0 0 0 1 0 0 0 0 0 0 0 2 0 1 1 0 0 2 0 0 0 0 1 0 0 0 0 0 1 2 0 0 0 1 0 2 0 0 0 1 0 1 1 2 2 1 2 0 1 0 2 2 2 1 2 2 2 2 0 0 0 0 1 0 1 2 2 0 0 1 1 0 0 1 0 1 1 0 1 1 0 1 0 0 2 1 0 1 1 0 0 1 1 0 2 0 0 0 0 0 0 1 2 2 2 0 0 0 2 0 1 2 0 1 0 1 0 1 2 2 1 1 1 0 0 1 1 2 0 1 0 0 0 1 0 0 0 0 0 0 0 0 0 1 1 0 1 2 0 0 1 0 0 1 0 0 0 0 0 0 0 0 0
158 1 2 0 0 0 0 1 1 1 0 1 0 1 1 0 0 0 1 2 0 0 0 0 0 1 1 0 2 0 2 0 0 2 1 0 1 0 0 0 2 0 1 0 2 1 0 0 0 0 0 0 0 0 1 0 0 0 1 1 0 1 1 1 1 0 1 1 0 0 0 1 2 2 2 2 0 0 2 0 2 2 1 0 1 0 0 0 2 2 0 1 2 2 0 0 0 2 0 2 0 0 2 2 0 0 2 0 2 0 0 2 0 0 0 0 0 0 2 0 0 0 1 1 1 1 1 1 2 1 0 1 0 0 0 0 0 0 0 0 0 2 0 0 0 2 0 0 0 0 0 0 0 0 1 1 1 0 0 2 0 1 1 2 1 2 0 1 0 0 0 0 0 2 0 0 2 1 0 1 0 1 0 1 1 0 0 2 0 0 0 2 0 1 1 2 1 1 0 0 0 0 1 0 1 2 1 0 2 0 2 0 1 0 2 0 0 0 1 0 1 1 2 2 0 0 0 1 1 0 0 0 1 1 1 1 1 2 0 2 0 0 0 0 0 1 0 0 1 0 0 0 0 1 1 0 1 1 0 0 0 0 0 0 0 0 0 0 0 0 1 2 2 2 0 1 1 1 1 0 1 1 2 1 1 1 2 1 1 2 1 1 1 2 2 1 1 0 0 0 1 0 0 0 0 1 0 0 0 0 0 0 2 0 1 0 2 0 0 0 2 2 2 1 0 0 1 0 0 0 1 0 0 0 0 1 0 0 2 1 1 1 1 2 1 1 0 1 1 1 1 0 2 0 2 0 0 1 1 1 2 2 2 1 2 0 0 1 2 0 1 1 0 2 0 0 2 0 0 1 1 1 0 0 2 1 2 0 0 0 0 0 0 0 1 2 0 0 1 1 1 1 1 0 0 0 1 0 1 1 1 1 0 0 0 0 2 0 0 1 0 1 0 0 1 1 0 1 1 0 1 0 1 1 1 1 1 0 0 0 0 0 1 0 1 0 0 0 1 0 1 0 0 1 1 1 0 2 2 0 0 0 0 1 0 1 0 1 2 1 1 1 0 2 2 0 2 2 1 0 1 0 1 0 2 0 0 1 2 1 0 1 0 2 1 0 0 1 1 1 1 1 2 0 0 0 2 2 0 0 0 1 1 1 0 0 0 0 1 2 2 0 0 2 0 2 0 1 1 1 1 0 2 1 2 0 2 0 1 1 1 1 0 1 2 2 0 1 1 0 0 0 0 0 0 0 0 1 0 0 0 0 1 1 0 1 0 2 1 0 0 0 0 0 0 0 1 1 0 1 0 0 0 1 2 0 1 0 0 0 1 0 0 0 1 0 2 0 0 1 0 1 1 2 2 2 1 1 1 1 1 0 0 1 1 0 1 0 0 0 0 0 0 0 0 1 1 2 0 0 2 0 0 0 1 0 1 0 2 0 2 1 0 1 0 0 2 1 1 1 2 1 0 2 1 1 2 1 1 0 0 0 1 2 2 1 1 1 0 1 0 1 1 0 0 1 1 2 2 2 2 1 0 0 0 2 2 1 0 1 1 1 1 2 0 1 1 0 1 0 0 1 0 0 0 0 2 1 0 0 0 0 1 0 0 1 0 2 1 0 0 0 1 0 2 2 0 2 1 0 1 0 0 1 0 0 2 1 1 2 2 2 0 0 0 0 0 1 0 0 0 0 0 0 0 0 1 0 1 0 0 1 2 1 0 1 2 2 2 2 1 0 1 0 0 0 0 0 1 1 1 2 0 1 1 0 1 1 0 2 1 2 2 2 0 1 1 0 0 0 0 0 0 1 0 0 1 0 2 0 2 0 0 1 0 0 1 2 1 0 2 1 1 0 2 0 0 0 1 2 1 0 0 1 0 1 0 0 0 0 0 0 0 0 0 0 0 1 0 1 2 0 0 2 2 0 0 1 0 0 0 1 0 0 0 2 0 0 2 0 0 0 1 1 1 0 0 0 2 1 1 0 2 0 0 0 0 0 0 2 2 1 0 0 1 1 2 0 0 0 0 1 1 1 1 0 1 1 0 0 2 0 0 0 1 1 2 0 1 1 0 1 0 0 2 2 1 0 1 0 0 2 0 2 0 0 0 0 0 2 0 2 2 1 0 1 1 0 0 0 2 0 0 0 2 0 2 0 0 0 1 0 0 0 1 1 0 1 1 0 0 0 0 0 0 1 0 0 2 0 0 2 1 1 0 0 0 0 0 2 1 0 0 0 0 0 0 0 1 0 1 0
159 0 1 1 0 1 1 2 1 2 0 0 1 2 1 0 1 1 1 1 1 0 0 0 0 0 0 0 2 1 2 0 1 1 1 1 1 0 0 0 1 0 0 1 1 1 1 1 0 0 0 0 1 0 0 0 0 0 0 2 0 1 2 2 0 1 1 1 0 1 1 2 2 2 1 2 1 0 1 0 0 1 0 1 1 0 1 1 2 2 0 1 1 0 0 0 0 0 0 0 2 0 2 2 0 0 2 2 0 2 0 1 1 2 2 2 1 0 1 0 0 0 1 1 0 0 0 1 2 2 2 0 1 0 0 0 1 0 0 0 1 2 0 0 0 0 0 0 0 1 0 1 0 0 0 2 0 2 0 2 2 1 0 1 0 0 0 1 1 1 1 0 0 2 0 0 2 1 1 1 0 1 0 2 2 1 1 0 0 1 0 0 0 1 2 1 1 2 0 0 0 1 0 0 0 2 2 0 2 1 2 1 1 0 2 1 2 0 1 0 1 1 2 1 1 1 1 1 1 0 0 1 0 0 0 0 0 1 1 1 0 0 2 1 0 2 0 0 2 0 0 0 0 0 1 0 0 2 1 1 1 1 0 1 2 0 0 0 1 1 0 2 0 1 1 0 0 2 2 0 1 0 1 1 0 0 0 2 0 2 2 1 1 2 2 1 1 0 0 0 0 0 2 0 0 0 1 0 1 1 0 1 0 0 1 1 2 0 0 0 0 2 2 0 0 0 1 0 0 1 0 0 0 0 0 0 0 1 0 0 0 0 2 1 0 0 1 1 0 1 0 1 2 0 2 0 2 2 0 1 1 1 2 0 2 0 1 1 2 1 1 1 0 2 1 0 0 1 1 2 0 1 0 0 0 0 0 0 0 0 0 0 1 0 2 0 1 1 1 0 0 1 0 0 0 0 2 1 0 0 0 1 0 0 0 2 0 1 0 0 0 1 1 0 0 2 2 2 1 0 2 0 1 1 1 0 0 1 0 0 1 0 2 0 1 1 0 0 0 2 0 2 0 2 1 1 0 0 0 0 1 0 1 0 1 1 0 2 1 0 1 0 1 1 1 0 1 1 2 0 2 0 1 0 2 2 0 0 2 2 1 2 0 1 0 1 1 1 1 1 1 1 2 0 0 0 2 0 0 0 1 0 0 0 1 0 0 0 1 1 1 2 1 1 0 1 1 0 0 2 0 1 1 0 1 0 1 0 2 1 0 1 0 1 1 2 1 0 2 0 0 0 0 0 1 1 1 0 2 0 2 0 0 2 0 0 2 0 0 1 0 0 0 0 0 0 2 2 0 2 0 0 0 0 1 0 0 0 1 1 1 0 0 0 0 0 0 0 1 1 0 1 0 2 2 2 2 0 0 1 1 0 0 1 1 1 0 2 0 1 1 1 0 0 0 0 2 1 0 0 1 0 0 0 1 1 2 0 2 0 0 0 0 1 0 0 1 0 2 2 0 2 1 1 1 0 1 0 2 0 0 0 1 2 2 2 0 2 2 0 0 1 0 1 0 0 0 1 0 0 1 0 0 2 1 2 1 0 0 1 0 0 1 2 0 0 0 0 1 1 0 1 0 0 1 0 1 1 0 0 0 0 0 0 0 0 0 2 0 0 0 1 1 1 0 2 1 0 0 0 1 0 0 0 0 0 0 1 0 1 1 1 0 0 0 0 0 0 0 0 1 1 0 0 0 0 1 0 2 0 0 1 1 1 0 0 2 2 0 0 0 1 2 1 1 0 1 0 0 0 1 2 0 0 0 2 0 2 0 2 0 2 2 2 0 1 0 2 0 0 2 0 1 0 1 0 2 1 1 1 1 0 2 0 1 0 2 2 0 0 0 0 2 1 2 0 1 0 2 2 1 1 0 0 0 1 0 0 0 0 0 0 0 0 0 0 0 0 0 1 1 0 1 2 1 0 1 0 0 0 0 1 0 1 0 0 1 0 2 1 2 0 0 1 1 0 0 2 1 2 2 0 2 1 0 1 0 1 0 2 2 1 1 1 1 1 2 0 0 0 1 1 1 1 2 2 0 0 1 1 0 0 0 0 0 0 1 1 1 0 1 0 0 1 2 0 1 0 0 0 0 1 0 0 0 1 0 2 0 0 0 1 1 1 0 1 1 0 0 1 0 0 2 1 0 0 1 0 0 0 2 0 0 0 2 0 2 0 1 0 0 0 0 0 0 0 1 0 0 0 0 0 2 2 0 0 0 0 0 1 0 0 1 1 1 0 0 0 0 0 1 1
160 0 1 1 0 1 1 2 2 1 0 0 1 1 1 0 0 0 1 2 0 0 1 0 0 1 1 0 2 1 2 1 1 2 0 0 1 0 0 0 1 0 1 0 1 1 1 0 0 0 0 0 0 1 0 0 0 0 2 0 2 2 1 1 0 0 0 1 0 1 1 2 2 2 1 2 1 0 2 1 0 1 0 0 0 0 0 0 1 2 0 1 1 0 0 0 0 0 0 0 2 0 1 1 1 1 1 1 1 1 0 2 0 2 2 2 2 0 1 1 1 0 0 0 0 0 0 0 0 0 0 0 0 0 0 0 0 0 1 0 2 1 0 0 0 0 0 0 0 0 0 0 0 0 1 1 0 0 0 0 0 0 1 2 1 2 0 0 1 2 1 0 1 1 0 0 1 1 0 1 0 1 0 1 0 1 1 2 1 1 1 1 0 1 1 1 2 2 0 0 0 0 1 1 2 1 1 0 1 1 2 1 1 0 2 0 0 1 2 1 0 0 1 1 1 0 2 0 0 0 0 0 0 1 1 0 0 2 0 0 0 1 1 1 0 2 0 0 2 0 0 0 1 0 0 1 2 1 1 0 0 0 0 0 0 0 1 0 2 1 0 2 0 1 0 0 1 2 2 0 2 0 1 1 0 1 0 2 0 2 2 1 0 1 2 1 0 0 0 0 0 0 2 0 0 0 1 1 1 0 1 1 2 2 2 0 1 1 0 0 0 2 2 0 0 0 0 0 1 0 1 0 0 0 0 0 0 2 0 1 2 0 2 1 0 0 0 1 2 2 1 0 2 0 1 0 0 1 0 0 0 0 2 0 2 0 1 2 2 1 2 2 0 1 1 0 0 0 0 2 1 0 0 0 1 0 0 0 0 0 0 1 0 0 2 0 0 1 0 0 0 1 0 2 2 0 0 0 0 0 0 1 0 0 0 0 2 1 0 0 0 2 1 1 0 1 1 1 1 1 0 1 0 1 0 0 1 0 0 1 2 0 1 1 1 1 0 0 1 0 0 1 1 2 1 1 0 2 0 2 0 1 1 0 0 2 0 1 1 1 2 1 1 0 1 0 0 2 2 1 2 0 0 0 2 0 0 1 2 0 0 1 0 2 1 0 0 1 1 0 0 1 0 2 1 1 2 2 0 0 0 0 0 0 0 0 0 2 0 2 2 1 0 2 0 2 0 1 1 1 1 0 1 1 1 0 1 0 1 1 0 2 0 2 2 1 0 1 1 0 1 0 1 1 1 1 0 0 2 0 1 0 1 1 0 0 0 1 1 1 0 2 0 0 0 0 1 1 0 2 0 0 0 1 1 0 1 0 0 0 1 1 2 0 0 0 0 1 1 1 1 0 0 2 0 2 0 0 0 0 1 0 0 0 1 1 1 1 0 1 1 1 0 0 0 0 2 2 0 0 2 0 0 0 2 0 2 0 2 0 0 0 0 2 0 0 1 0 0 0 2 1 0 1 2 0 1 2 2 1 1 0 0 0 0 0 0 1 0 0 1 0 1 0 0 0 0 1 1 1 1 1 0 0 0 0 1 0 1 1 0 0 0 0 0 0 0 0 1 1 0 0 0 1 1 0 1 0 0 2 0 0 0 0 0 0 0 2 1 0 0 0 0 0 1 1 0 0 0 0 1 0 0 1 0 0 2 0 1 1 0 0 1 1 0 0 2 0 0 1 1 1 1 0 0 0 2 0 2 0 0 0 2 1 0 0 2 2 2 2 1 0 2 0 0 0 0 0 0 0 0 0 0 0 0 2 0 1 1 2 1 1 2 2 0 0 1 1 0 0 1 0 0 0 0 0 1 0 1 1 2 0 2 0 1 0 1 1 0 0 0 0 1 1 2 0 1 1 0 2 0 0 1 1 1 0 0 0 0 0 0 0 1 1 0 1 1 1 0 0 1 0 0 2 2 0 0 0 0 0 0 2 1 0 1 1 1 0 2 0 0 0 0 0 1 0 0 1 2 1 1 0 2 0 0 0 0 0 0 1 1 1 1 2 2 2 2 0 0 0 0 0 0 2 0 0 1 0 0 2 0 0 0 0 1 1 1 0 0 0 0 1 0 2 0 1 1 2 0 0 0 0 0 2 0 0 0 1 0 0 0 2 2 1 0 0 1 1 0 1 2 0 2 0 1 0 1 1 2 1 1 1 0 0 2 0 1 0 2 1 0 1 0 0 0 1 1 0 1 1 0 2 0 0 0 0 0 0 0 2 1 0 0 0 0 0 0 0 0 0 0 2
161 0 2 1 0 0 0 2 2 2 0 1 0 0 0 0 0 0 0 0 1 1 0 0 0 0 0 0 2 2 2 0 1 1 2 0 2 2 0 0 1 0 0 0 1 0 0 1 1 0 0 0 1 0 0 0 0 0 1 1 0 2 1 1 0 0 0 0 0 0 0 0 2 2 1 2 1 0 2 1 0 2 0 1 1 0 0 1 2 2 1 2 1 1 0 0 0 1 0 1 0 1 1 1 1 1 1 2 0 2 0 1 1 2 2 2 2 0 1 1 1 0 2 2 2 2 2 1 2 1 1 0 0 0 0 0 0 0 0 0 1 1 0 0 0 0 0 0 0 2 0 2 0 0 1 0 1 1 0 0 0 0 1 1 0 0 0 1 0 1 0 0 1 1 0 0 0 1 0 1 1 1 1 2 0 0 0 1 0 1 0 1 0 1 1 1 1 2 0 1 1 1 0 0 2 0 2 0 2 0 2 1 2 1 1 0 0 0 1 1 0 0 2 2 0 0 1 1 1 1 1 2 0 0 2 0 0 2 0 2 0 0 2 0 0 2 0 0 1 0 0 0 0 0 0 0 0 1 0 0 0 0 0 2 2 0 0 0 2 0 0 0 0 1 0 0 0 2 2 0 2 0 2 1 1 1 0 1 1 2 1 2 1 2 2 1 0 0 0 0 1 0 1 0 0 1 0 0 2 0 0 1 1 0 1 0 1 0 1 0 1 2 1 1 0 0 0 0 1 2 2 1 1 0 0 0 0 0 2 0 0 0 0 1 1 1 0 0 2 1 1 1 1 1 1 0 1 0 0 2 2 2 1 1 1 1 1 0 1 0 2 2 0 2 0 0 2 1 0 2 0 1 0 0 2 2 1 1 1 2 2 2 0 0 2 0 0 1 0 0 0 0 0 1 1 0 1 1 0 0 0 0 0 1 1 2 0 1 0 0 1 2 0 2 0 1 0 1 1 0 1 0 1 1 1 0 1 1 0 0 1 0 2 0 1 1 0 0 1 0 0 1 0 2 2 0 2 2 1 1 1 0 0 1 1 0 0 0 2 0 1 0 1 1 1 1 0 1 2 0 1 1 1 1 2 0 0 2 2 0 0 2 1 1 2 0 0 2 2 0 0 0 2 0 0 0 1 1 1 0 1 1 0 0 0 0 0 0 0 0 0 1 1 1 0 1 1 0 1 2 0 0 1 0 1 0 1 0 0 0 1 1 0 1 1 2 1 1 1 0 1 0 0 0 2 0 2 1 1 1 0 0 1 2 1 0 1 1 0 1 1 1 0 0 0 0 0 2 0 0 1 0 0 1 0 0 1 1 0 0 1 0 0 0 2 0 1 1 0 0 0 2 0 2 2 2 1 0 1 1 0 0 0 1 0 0 0 1 0 0 0 0 0 0 0 0 2 0 0 0 1 0 0 0 1 2 2 0 1 1 0 0 0 1 0 0 2 0 1 0 0 2 0 0 2 0 2 0 1 0 0 0 0 1 1 1 1 2 2 0 0 1 1 0 0 0 0 1 2 2 1 1 0 1 1 2 1 0 0 2 0 0 0 1 0 0 0 0 0 2 1 1 0 0 1 0 1 2 0 0 0 0 0 0 0 0 0 1 0 0 0 0 0 0 1 1 0 1 0 0 1 0 0 0 0 1 1 0 0 0 0 0 1 1 0 1 2 0 0 0 0 0 2 0 1 0 0 0 1 0 0 1 1 1 0 0 2 1 1 1 1 0 1 1 0 0 2 0 0 0 1 2 1 0 1 0 0 2 0 2 0 2 1 1 1 0 1 0 0 1 1 0 0 0 0 0 2 1 1 1 1 0 1 1 1 0 2 2 2 0 1 1 1 0 1 0 0 2 0 2 1 0 1 1 0 1 0 1 0 1 1 1 2 0 0 0 2 1 0 0 1 0 0 2 2 0 0 0 0 0 0 2 0 0 0 1 0 0 2 1 2 0 0 1 1 1 0 1 2 1 1 0 2 1 1 1 0 0 0 2 2 1 0 1 2 1 1 0 0 0 0 1 0 1 1 1 0 0 1 1 0 0 0 0 0 0 1 1 2 1 0 2 0 1 1 1 0 1 0 0 0 1 0 0 2 1 1 1 1 1 0 0 2 1 0 1 2 1 0 1 2 1 1 0 2 0 2 0 0 0 2 0 0 0 2 1 1 0 2 0 0 1 0 0 0 2 0 0 2 0 0 2 1 2 0 1 1 0 0 1 1 0 0 0 0 0 0 0 1 0 2 0
162 0 2 1 0 0 0 2 2 1 0 0 0 2 1 0 0 0 0 2 1 1 0 0 0 0 0 0 0 1 1 0 1 0 2 1 2 1 0 0 1 1 0 1 2 1 0 0 1 0 0 0 0 1 0 1 0 0 0 1 0 2 1 1 1 0 1 1 0 0 0 1 2 2 2 2 0 0 2 0 2 2 0 1 1 0 0 0 2 2 0 1 1 0 0 0 0 1 0 1 1 0 0 0 0 0 2 0 2 0 0 2 0 1 1 1 1 1 1 1 1 1 1 1 1 1 1 1 2 1 1 0 0 0 0 0 0 0 0 0 1 1 1 0 0 1 0 0 0 1 0 1 0 0 0 0 1 1 0 0 0 0 0 2 1 1 0 0 0 1 1 1 0 2 0 0 1 1 0 1 0 2 1 2 0 0 2 1 1 2 0 0 0 1 1 1 1 2 0 0 0 0 1 1 0 1 1 1 1 0 2 0 1 0 2 0 0 0 2 0 2 2 1 1 0 0 1 0 0 2 1 0 0 0 0 0 0 2 0 1 0 1 2 0 0 1 0 0 0 0 0 0 0 0 0 0 1 1 0 0 0 0 0 0 0 0 0 0 1 0 0 2 1 2 1 1 0 2 2 0 0 1 0 1 0 1 0 0 2 2 2 1 0 2 2 0 0 0 1 0 1 0 1 1 1 1 1 0 2 1 0 1 2 0 2 0 2 0 1 0 1 2 2 0 1 0 1 0 2 2 2 2 0 0 0 0 0 1 1 1 0 0 2 1 1 1 0 0 0 1 2 0 2 1 1 0 1 1 0 2 2 2 1 1 1 1 1 0 2 0 0 0 1 2 1 1 1 1 1 2 0 1 0 0 0 0 0 0 0 1 1 2 1 1 1 1 1 1 0 0 0 0 1 0 0 0 1 0 1 1 1 1 0 0 0 1 1 0 1 0 0 1 0 0 1 2 1 1 1 0 1 0 1 2 2 0 0 0 0 0 1 0 1 0 2 0 0 1 1 0 0 0 0 2 2 0 2 2 2 0 1 0 2 0 2 0 0 2 2 0 1 0 2 1 0 0 0 2 1 0 0 0 1 0 1 2 0 2 2 0 0 2 2 1 1 0 0 2 2 0 0 0 1 1 1 1 1 0 0 1 1 0 1 0 2 0 0 1 1 2 2 0 2 2 2 2 0 0 0 2 0 1 0 0 0 0 0 0 1 1 0 1 0 0 2 1 2 1 1 0 1 0 1 0 0 1 0 1 0 1 0 0 0 2 0 0 2 1 0 0 1 1 1 0 0 1 2 1 0 2 0 0 0 0 2 0 2 0 1 1 0 1 1 1 0 0 0 0 1 1 1 1 0 2 2 2 2 0 0 0 1 0 0 0 0 0 0 1 0 0 0 0 0 1 0 0 1 2 0 0 0 0 0 0 1 0 1 0 2 0 1 1 0 2 0 0 1 0 1 1 0 1 0 0 1 0 1 0 0 0 0 0 1 1 1 1 0 2 0 0 0 0 0 0 1 1 1 0 1 1 0 1 1 1 0 2 2 1 0 1 0 0 0 1 0 0 0 0 0 0 0 0 0 1 2 0 2 1 0 1 0 0 0 1 0 1 0 2 1 0 0 0 0 0 1 1 0 1 1 1 1 0 1 1 0 0 2 1 0 2 1 1 0 0 0 0 1 2 0 0 1 1 1 0 0 0 0 0 2 2 0 0 2 1 0 1 2 1 1 2 1 0 1 2 1 0 1 0 1 1 0 1 1 0 0 2 0 2 0 2 0 2 2 2 0 0 0 0 0 0 0 0 0 0 0 0 2 0 0 1 1 0 2 0 2 0 2 1 2 0 1 1 1 2 2 1 1 1 1 2 1 1 2 0 0 1 1 0 2 0 0 0 1 0 0 0 1 0 0 0 2 0 1 2 2 0 0 0 1 1 0 2 0 0 1 0 2 0 2 0 0 0 0 0 2 0 0 1 2 2 2 0 2 0 0 0 0 0 1 2 2 1 0 0 2 0 1 0 0 0 0 1 0 1 1 2 0 2 1 1 0 0 0 0 1 0 1 0 2 2 0 2 0 1 2 2 0 1 1 0 0 0 1 2 1 1 0 1 0 0 0 1 2 2 0 0 0 2 0 1 2 0 2 0 1 0 1 2 2 0 2 0 1 0 1 0 1 0 1 0 0 1 0 0 0 1 0 0 0 1 1 0 0 0 0 1 1 0 0 2 1 0 1 1 1 0 0 0 0 0 0 0
163 0 2 0 0 0 0 0 1 1 1 1 1 1 0 0 0 0 0 2 0 0 0 0 0 1 1 0 1 1 2 0 2 1 1 0 2 0 0 0 1 0 0 1 2 1 2 0 0 0 0 0 0 0 0 2 0 0 2 2 0 2 1 1 0 1 0 1 0 0 0 0 2 2 1 2 0 0 1 0 1 2 0 1 1 0 0 0 1 1 0 0 1 0 0 0 0 0 0 0 2 0 0 0 0 0 2 1 1 1 1 1 1 1 1 1 1 0 1 0 0 0 1 1 1 1 1 1 1 1 2 0 0 0 0 0 0 0 0 0 2 0 1 0 0 1 0 0 1 0 0 1 1 0 0 0 0 2 0 1 1 0 1 1 0 0 0 0 1 2 1 0 0 2 1 0 1 0 0 0 0 0 0 1 0 1 1 2 1 2 0 0 0 2 2 2 2 2 0 1 1 1 1 0 2 0 2 0 2 0 1 1 1 0 1 1 1 2 2 0 1 2 2 2 0 0 1 2 2 0 0 0 0 1 2 0 0 1 1 1 0 0 2 0 0 1 0 0 1 0 0 0 0 0 0 1 0 2 0 1 0 1 0 0 0 0 0 0 1 0 0 0 0 2 0 0 0 1 1 0 0 0 0 1 0 0 0 1 0 2 0 1 0 2 2 0 0 0 0 1 2 0 1 0 0 0 0 0 1 0 1 0 2 1 0 0 1 0 0 0 1 2 0 0 1 0 2 0 0 1 1 0 0 0 0 0 0 1 1 0 1 0 2 1 0 0 1 1 0 1 1 1 1 0 1 1 2 0 0 0 0 0 0 0 0 1 0 0 0 0 2 2 0 2 0 0 2 1 1 2 1 1 0 0 1 0 0 1 1 0 0 0 1 0 2 2 0 0 0 0 0 0 0 1 2 1 1 2 0 0 0 1 0 2 2 2 0 1 0 0 1 2 0 0 1 2 0 0 0 0 0 0 0 0 1 1 0 0 0 0 2 0 1 0 2 2 2 0 0 0 1 0 0 1 1 1 0 1 0 1 1 0 1 0 1 1 0 0 2 0 1 0 1 1 1 0 1 2 1 0 2 1 1 1 2 0 0 0 1 0 1 1 0 1 0 0 0 2 2 0 1 0 2 0 0 0 2 2 1 1 0 0 1 0 0 0 0 0 0 0 0 1 0 2 0 2 0 0 0 2 1 0 2 1 2 0 2 0 1 2 1 0 0 1 1 0 0 1 1 0 1 0 2 1 2 0 0 0 0 1 0 0 0 2 0 0 2 1 1 0 0 1 0 0 0 0 0 1 0 1 0 0 1 1 0 1 1 0 0 0 0 2 1 1 2 0 0 1 1 1 0 1 0 1 1 1 1 2 0 2 0 0 0 1 0 1 0 1 0 0 0 0 0 1 0 0 1 0 0 0 2 0 0 0 2 0 2 0 2 0 0 0 0 1 1 0 1 1 0 0 1 2 0 1 1 1 1 2 2 1 1 0 0 1 1 1 0 2 2 0 1 1 0 0 1 0 0 1 0 0 2 0 0 0 0 1 0 1 1 1 1 1 0 2 0 0 0 1 2 2 0 0 0 0 1 0 1 2 0 0 0 0 0 0 0 1 0 1 0 0 0 0 0 1 1 2 1 0 0 0 1 0 1 1 0 0 2 0 0 0 0 0 0 0 0 0 2 1 0 0 0 0 1 0 1 2 0 0 1 0 0 1 2 2 2 0 2 0 1 1 0 0 1 0 0 0 1 0 2 2 0 2 0 2 1 1 1 1 1 2 1 1 2 2 1 0 0 0 1 0 0 0 1 0 1 1 0 0 1 0 1 0 1 1 1 1 1 2 2 0 2 2 0 0 1 0 0 2 1 2 0 0 1 0 0 0 0 0 0 0 0 0 0 0 0 0 0 0 0 0 2 0 2 2 0 1 2 0 0 0 0 1 0 0 0 0 0 0 1 0 0 0 0 0 0 0 0 0 1 1 2 0 2 1 0 1 0 0 0 2 1 2 1 1 2 2 2 0 0 0 1 0 0 1 1 1 1 1 0 0 0 0 1 1 2 1 1 0 2 2 0 2 0 0 0 0 1 0 0 0 1 0 0 2 0 0 0 1 0 0 0 1 2 1 0 1 2 0 0 0 2 0 1 1 1 0 2 1 1 0 2 0 0 0 2 0 0 0 0 0 0 0 0 0 0 1 1 1 2 1 1 2 0 0 0 0 0 0 0 1 0 0 0 1 0 0 0 0 0 0 0 0
164 1 1 2 0 0 0 2 2 1 0 0 0 0 0 0 0 0 0 2 1 1 0 0 0 0 0 0 2 1 2 1 1 2 1 0 1 1 0 0 2 0 0 0 1 0 0 0 0 0 0 0 0 1 0 1 1 0 1 0 1 1 2 2 0 1 1 1 0 0 0 0 2 2 0 2 2 0 2 0 0 1 0 0 0 0 0 1 2 2 1 1 1 1 1 1 0 2 0 2 1 0 0 0 2 2 0 1 1 1 1 1 0 1 1 1 1 1 0 1 1 1 0 0 0 0 0 1 2 0 1 0 0 0 1 1 0 0 0 0 0 2 0 0 0 1 0 0 0 1 0 1 1 0 0 0 1 1 0 1 1 1 0 2 0 1 0 2 0 1 1 0 1 1 0 0 2 0 0 0 0 0 1 2 0 0 2 1 1 1 0 0 0 1 1 2 0 1 0 0 0 0 0 0 1 1 2 1 1 0 1 1 1 0 2 1 1 1 1 0 2 2 1 2 0 0 1 0 0 1 1 1 0 0 1 0 0 2 0 1 0 1 2 0 0 1 0 0 1 0 0 0 0 0 1 1 1 1 0 0 0 0 0 0 0 0 0 1 1 1 1 2 0 2 0 1 0 1 1 0 0 0 2 2 0 1 0 2 0 2 0 0 2 2 2 2 0 0 0 0 0 0 2 0 0 1 0 0 0 0 0 1 1 0 1 0 2 0 0 0 1 2 0 0 2 0 2 0 2 1 1 1 0 0 1 0 1 0 2 0 0 0 2 1 2 2 0 0 0 2 1 0 1 1 0 1 1 0 0 2 2 1 2 1 2 0 1 2 2 0 2 2 0 2 0 0 1 1 1 2 1 0 0 0 1 1 1 1 1 0 0 2 0 0 2 0 0 0 0 0 0 0 0 1 1 0 1 1 0 0 0 1 1 0 1 2 0 0 0 0 0 1 1 1 0 2 1 0 2 0 0 1 0 0 1 1 0 0 0 1 2 0 1 1 0 2 0 0 1 0 0 1 0 1 1 1 0 1 1 0 1 0 1 0 0 2 0 1 2 1 1 1 2 1 0 0 0 2 1 0 0 0 0 0 2 0 0 0 1 0 1 1 1 2 2 0 0 2 1 0 2 1 1 1 1 1 1 0 0 0 0 1 1 0 2 0 0 0 1 2 2 0 0 1 0 2 1 0 0 2 1 1 2 1 2 0 1 0 0 1 1 1 0 1 1 1 1 2 0 0 1 0 0 0 0 2 0 0 1 0 0 0 0 1 0 0 1 2 1 0 1 1 1 0 0 0 0 2 0 1 1 0 0 1 1 0 1 0 0 0 0 1 2 1 0 0 0 1 0 0 0 2 1 2 2 2 2 0 0 0 1 0 1 2 0 0 0 1 1 0 0 0 0 0 0 1 1 0 0 0 1 0 0 0 2 0 2 0 2 0 1 1 0 0 1 0 1 0 1 1 1 2 1 2 1 1 1 0 2 0 0 0 0 0 0 0 0 2 0 0 0 0 1 0 0 0 0 1 1 1 2 0 0 1 2 2 0 1 0 1 0 0 0 1 0 0 0 0 2 2 0 2 0 0 1 0 1 0 0 1 0 0 0 0 0 1 0 0 0 0 1 0 1 0 2 2 0 0 0 0 0 0 0 0 0 0 1 0 1 1 0 0 1 1 0 0 1 1 0 0 1 1 1 0 0 0 1 0 1 0 0 0 1 2 0 2 2 2 2 2 1 0 2 0 0 0 1 0 0 0 0 1 0 0 0 2 0 2 1 2 0 1 2 2 1 0 0 0 0 0 1 0 0 0 0 0 0 0 0 0 0 0 2 0 2 0 2 2 0 0 0 0 0 1 2 0 1 1 0 2 0 0 1 0 0 0 0 1 0 0 0 1 0 0 0 0 0 0 0 0 2 0 2 2 0 1 2 1 0 0 0 2 0 0 0 1 2 0 1 0 0 0 0 0 2 2 1 1 2 0 0 1 2 0 0 0 1 0 0 1 1 1 1 2 1 1 2 0 0 0 0 0 0 1 1 1 0 1 0 1 1 0 0 0 2 1 0 0 2 2 0 2 0 1 1 1 1 1 0 0 0 0 0 1 1 0 0 1 0 0 0 1 1 1 1 1 1 0 0 1 2 0 1 0 1 0 2 2 2 0 2 0 1 0 1 0 0 0 0 0 0 0 0 0 0 0 0 0 1 1 0 1 0 0 0 0 1 0 1 2 0 0 0 0 0 0 0 0 1 0 1 0
165 1 2 0 0 0 0 2 0 2 0 0 1 1 0 0 0 0 0 2 1 1 0 1 0 0 0 0 2 1 1 1 2 1 2 1 2 1 0 0 2 1 0 0 2 0 0 0 0 0 0 0 0 0 0 0 0 0 1 1 0 0 1 1 0 0 0 0 1 1 0 0 1 1 1 1 0 0 2 0 2 2 1 1 2 0 0 0 2 2 0 1 0 0 0 0 0 1 0 1 0 1 2 2 0 0 2 1 1 1 0 1 0 1 2 2 2 0 0 2 2 0 2 2 2 2 2 1 1 1 2 0 0 0 1 1 0 0 0 0 0 2 0 0 0 0 0 0 0 1 0 1 0 0 0 0 1 0 0 1 0 0 1 2 2 2 0 1 1 1 0 1 0 2 0 1 1 1 0 1 0 1 0 0 0 0 0 1 0 1 0 1 0 2 2 2 1 1 0 0 0 0 0 2 1 0 2 0 0 0 2 1 1 0 1 1 1 1 1 0 1 1 2 2 0 0 1 0 1 2 0 0 1 1 1 1 1 2 0 1 0 0 1 1 0 2 0 0 1 0 0 0 0 0 0 0 0 0 0 0 0 0 0 0 0 0 1 0 1 0 0 1 0 2 0 0 0 1 0 0 0 0 1 0 1 1 0 1 0 1 1 0 0 2 1 1 0 1 0 1 1 0 2 1 1 1 0 0 2 1 0 2 2 0 1 0 1 0 2 0 2 2 1 0 2 0 2 1 0 0 1 1 0 0 0 0 0 0 2 0 0 0 1 1 2 2 0 0 1 1 1 1 0 0 0 2 0 0 0 0 1 1 2 2 2 2 0 1 1 0 1 1 1 2 0 0 0 1 1 1 1 1 0 0 2 2 1 0 0 0 0 1 0 0 2 0 0 1 0 0 0 0 1 1 1 0 0 2 0 0 0 0 1 0 1 2 0 1 0 0 0 2 0 1 1 2 1 0 0 0 0 0 0 1 0 1 0 1 0 0 2 0 1 0 2 0 0 0 1 0 0 1 0 1 0 0 0 2 1 1 2 0 0 0 0 2 0 1 1 0 1 0 1 1 2 0 2 2 2 0 1 0 2 1 0 2 1 1 2 0 0 1 1 1 0 1 1 1 1 1 0 2 0 2 0 0 0 0 0 1 0 0 1 0 2 0 0 1 0 1 1 1 1 2 1 2 1 0 0 2 0 2 1 0 1 0 0 0 1 1 1 2 0 1 1 1 1 1 1 0 1 0 0 0 0 2 0 1 0 1 0 0 0 0 0 0 0 1 1 0 1 1 0 0 0 1 2 1 0 2 0 0 0 0 1 0 1 0 0 0 0 2 1 0 0 0 1 0 0 0 0 2 0 1 1 2 1 1 0 1 0 0 0 1 1 0 0 1 0 1 1 1 0 0 0 0 2 2 0 0 1 0 0 0 2 0 2 0 2 0 2 0 0 0 2 0 1 0 1 1 0 1 0 0 1 0 2 0 1 1 1 0 1 0 0 0 0 2 0 1 1 1 0 0 0 0 0 0 0 0 2 0 0 0 0 2 1 1 0 0 1 1 0 1 0 0 0 0 0 0 0 0 0 1 1 0 2 1 0 0 0 0 1 0 0 1 0 1 0 0 0 0 0 0 1 1 0 0 0 0 2 0 1 0 0 1 1 1 0 1 1 1 0 0 0 0 0 1 0 0 1 1 1 0 0 0 1 1 2 1 0 1 1 1 0 0 2 2 2 2 1 1 2 1 0 0 1 0 1 1 0 2 1 1 1 0 1 1 0 1 0 1 2 2 0 1 1 1 0 1 2 0 0 0 0 0 1 0 1 0 1 0 2 0 0 0 2 1 2 1 0 2 2 1 2 0 1 1 1 2 0 0 1 0 0 1 1 0 1 0 1 1 2 0 1 0 1 1 0 1 2 0 1 1 1 0 1 0 0 0 0 0 0 0 0 0 0 0 2 0 1 0 0 0 2 1 0 0 1 1 2 0 2 0 0 1 1 1 0 2 2 1 0 1 1 1 1 1 0 0 0 1 0 1 1 1 1 1 0 1 0 0 0 0 1 0 2 0 2 2 0 2 0 1 1 0 0 0 1 0 0 1 1 1 2 2 2 1 0 0 0 0 2 2 2 1 1 0 1 1 2 1 2 1 0 0 1 1 1 0 2 0 0 0 1 1 0 0 2 0 0 1 0 0 0 0 0 0 0 0 0 0 0 2 0 0 1 0 0 2 0 0 0 0 0 1 0 0 0 0 1 1
166 1 1 2 0 0 0 2 1 2 0 0 0 1 0 0 0 0 2 1 1 1 0 1 0 0 0 0 1 1 2 0 2 1 2 0 2 1 0 0 1 0 1 0 2 2 1 0 0 0 0 0 1 0 0 1 0 0 2 0 1 2 1 2 0 0 0 0 0 0 0 0 2 2 2 2 0 0 2 0 1 2 0 2 2 0 0 0 0 2 0 0 1 0 1 0 0 2 2 0 1 0 1 1 0 0 2 0 2 0 0 1 0 1 1 1 1 0 1 1 1 0 1 1 0 0 0 0 2 0 1 1 0 0 0 0 0 0 1 0 2 1 0 0 0 0 0 0 1 2 0 2 0 1 1 0 1 1 0 1 1 2 0 2 1 1 1 0 0 1 0 1 0 2 0 0 2 2 0 2 0 2 1 2 0 1 1 1 0 0 0 1 0 1 1 2 1 2 0 1 1 1 0 1 0 1 1 1 1 0 1 2 1 0 2 0 0 1 1 1 0 0 2 2 0 0 2 0 0 1 0 0 0 1 2 0 0 2 0 2 0 0 2 0 0 1 0 1 1 1 1 0 0 0 1 0 1 1 0 0 0 0 0 1 1 0 1 1 2 0 0 2 0 1 0 0 0 2 2 0 0 1 2 2 0 1 0 0 0 1 0 0 1 2 1 1 0 1 0 1 2 1 1 1 1 1 1 0 1 0 0 1 1 0 0 0 1 1 0 0 1 1 1 0 1 0 1 0 1 2 2 1 0 0 0 0 0 2 0 0 0 1 1 2 1 1 0 0 2 1 1 0 0 0 0 2 0 1 0 0 0 1 1 0 1 0 1 1 2 0 1 1 0 2 0 0 1 1 1 2 1 2 0 0 2 0 1 0 0 0 0 1 0 1 1 1 1 0 1 1 1 1 1 0 1 1 1 2 0 0 0 1 0 1 1 2 0 0 0 1 1 1 1 0 2 2 2 1 1 0 1 0 0 0 1 1 0 0 0 0 0 0 1 1 1 2 1 0 2 0 0 2 0 0 0 0 0 2 1 0 1 0 0 0 0 2 1 1 2 1 1 1 2 1 1 1 0 1 2 0 1 1 0 0 2 1 0 0 0 0 2 0 0 1 1 0 0 2 2 0 1 0 1 1 1 1 2 1 0 0 0 0 0 0 1 0 0 0 2 2 2 0 0 2 0 2 0 1 1 1 1 0 2 1 1 0 1 0 1 1 1 2 0 1 1 2 0 1 1 0 0 0 0 0 1 0 1 0 0 0 0 0 0 1 1 0 0 1 1 0 0 0 0 0 0 0 2 2 0 1 0 0 0 0 0 0 0 0 0 0 1 1 1 1 1 1 1 0 0 0 0 1 1 0 0 1 0 1 1 1 1 0 0 0 1 0 1 1 1 0 0 0 0 0 0 1 1 0 0 0 1 0 0 1 2 0 0 0 2 0 2 0 0 2 0 0 0 0 1 2 0 0 1 2 0 1 1 1 2 0 0 0 2 1 1 1 0 2 1 0 1 0 1 0 0 0 0 0 0 2 0 1 1 0 0 2 2 0 1 2 0 0 0 2 1 0 0 0 0 0 0 0 0 2 1 0 1 1 1 0 1 1 0 0 1 1 0 2 1 0 0 1 1 0 1 2 0 2 2 2 0 0 0 0 0 1 1 1 0 1 0 0 0 0 0 0 0 0 0 0 0 0 0 0 0 1 1 0 1 0 0 0 2 1 1 0 2 1 1 1 0 0 1 1 2 0 1 0 0 0 0 0 0 1 1 1 1 1 1 2 1 1 2 1 0 0 1 2 0 0 2 0 0 0 0 1 1 0 0 1 1 0 1 0 1 1 1 1 1 1 0 1 1 1 2 0 1 1 0 2 1 0 1 1 1 0 0 0 1 0 1 1 1 0 1 1 1 0 0 0 2 0 0 2 2 0 0 0 0 0 0 2 0 1 0 0 0 0 2 0 1 0 0 1 2 1 0 0 2 2 2 0 2 0 0 0 0 1 0 2 2 1 1 1 1 0 1 0 0 0 0 1 1 1 1 2 0 1 0 2 0 0 0 0 1 1 2 1 2 1 0 2 1 0 0 0 1 0 0 2 0 0 1 2 1 1 1 1 0 1 0 2 1 2 0 0 1 1 0 0 2 1 1 0 1 0 1 0 0 1 0 2 0 0 2 0 1 0 1 1 0 0 1 1 1 0 0 0 0 0 0 0 2 2 0 0 0 0 1 2 0 1 0 0 0 1 0 0 0 0 0 1
167 1 0 2 0 2 2 2 2 1 0 0 0 1 1 0 0 0 0 1 1 1 0 0 0 0 0 0 2 1 2 0 1 1 0 0 0 2 0 0 1 0 0 1 1 1 1 0 0 0 0 0 0 1 1 1 0 0 1 1 1 1 2 2 0 1 0 2 0 1 0 1 2 2 1 2 1 0 2 1 1 2 1 1 2 0 0 1 2 2 1 1 0 0 0 0 0 0 0 0 1 0 1 1 1 1 1 2 0 2 0 2 0 1 2 2 1 0 1 0 0 0 2 2 2 2 2 0 1 0 0 0 0 0 0 0 0 0 1 0 2 0 0 0 0 1 0 0 0 0 0 0 0 0 1 0 1 0 0 0 0 0 1 2 1 2 0 0 0 1 0 0 0 2 0 0 2 0 0 0 0 1 0 2 1 1 0 1 0 1 0 1 0 1 1 2 2 0 0 0 0 1 0 1 2 0 2 1 1 0 2 2 1 0 1 1 2 1 1 0 1 1 1 1 1 0 2 0 0 2 0 0 1 1 1 0 0 2 0 0 0 1 2 0 0 1 0 0 1 0 0 0 0 0 0 1 1 1 0 0 0 0 0 0 0 0 2 0 1 0 0 1 1 1 1 2 1 1 1 0 0 0 2 2 0 2 0 2 2 2 2 2 0 2 2 1 0 0 0 0 1 0 2 1 1 1 0 0 2 0 0 1 2 0 0 0 2 0 0 0 1 2 2 1 0 0 0 0 1 1 2 1 0 0 0 1 0 0 2 0 1 1 2 1 0 0 0 0 1 1 1 0 2 0 2 0 0 0 0 1 1 1 2 0 2 0 0 0 1 0 1 1 0 2 0 0 1 1 0 1 1 1 0 0 0 0 0 1 1 1 0 2 0 1 2 0 1 0 1 1 1 0 0 0 1 1 1 1 0 0 0 1 0 1 1 1 1 0 0 0 0 1 1 0 1 2 1 0 2 0 0 1 0 2 0 1 0 1 0 0 1 0 2 0 1 1 0 0 2 1 0 1 0 2 2 0 1 2 1 0 1 0 0 1 0 1 0 0 2 0 0 0 2 2 1 0 1 2 0 0 2 1 1 0 1 1 0 2 2 0 0 2 2 1 0 0 0 2 2 0 0 0 1 1 1 2 2 1 1 2 1 0 1 0 0 1 0 0 1 1 1 2 1 1 0 1 1 1 1 1 1 0 0 0 0 0 0 0 1 1 1 2 1 0 2 0 1 0 2 0 0 0 0 0 0 0 0 1 1 1 0 0 0 1 0 0 1 1 0 1 0 1 0 0 0 0 2 1 0 2 0 0 0 2 2 0 2 1 0 0 1 0 0 2 0 1 1 0 1 1 0 1 1 1 2 2 1 1 0 1 0 0 0 0 0 1 0 0 0 0 0 0 0 0 0 0 1 1 0 0 1 0 0 0 1 1 2 0 2 0 2 1 0 0 1 0 1 0 1 2 0 0 0 1 2 0 1 1 2 0 0 0 1 0 0 0 0 2 0 1 0 1 0 0 0 0 0 0 0 1 0 1 0 0 0 1 0 1 0 0 0 0 0 1 0 0 0 0 1 1 1 0 0 1 2 0 1 1 0 0 0 0 0 0 0 1 0 2 1 0 0 0 0 0 0 1 0 0 0 0 1 0 0 0 0 1 1 1 0 1 0 0 1 1 0 0 2 0 0 0 0 0 1 0 0 1 0 0 2 2 0 0 1 1 0 0 1 0 0 0 0 0 2 0 0 0 1 0 0 0 0 0 0 0 0 1 0 1 1 2 1 1 2 1 0 1 0 1 0 0 1 0 0 0 0 0 1 0 1 0 1 0 1 1 0 0 1 2 2 0 1 1 1 1 1 0 0 0 2 2 1 1 0 0 0 0 0 1 0 0 0 0 0 0 0 0 0 1 1 0 1 0 1 1 1 0 1 0 1 1 0 2 0 1 0 2 0 0 0 0 0 0 0 0 1 0 0 1 2 2 2 0 2 0 0 0 0 1 0 1 1 1 0 2 2 2 2 0 0 0 0 0 1 1 1 1 1 1 0 2 1 0 1 1 1 1 2 1 2 1 0 2 0 0 2 2 0 0 0 0 0 1 0 2 0 0 0 1 0 1 0 2 2 1 0 1 1 0 0 1 2 0 1 0 2 1 2 0 0 1 1 1 0 0 2 0 1 0 0 0 0 0 0 0 0 0 0 0 0 0 0 1 0 1 0 0 0 0 0 2 1 0 0 1 0 0 1 0 0 0 1 0
168 1 1 1 0 0 0 2 2 1 0 0 0 0 0 0 0 0 1 0 0 0 0 1 1 1 1 1 2 0 2 0 2 1 0 0 1 1 0 0 1 0 0 0 2 0 1 1 0 0 0 0 0 0 0 0 0 1 0 2 0 1 1 1 0 0 0 0 0 0 0 1 2 2 1 2 1 0 1 0 1 2 1 1 2 1 1 1 2 2 2 1 2 1 0 0 0 1 0 1 0 1 1 1 1 1 2 1 0 2 0 1 0 2 2 2 2 0 0 1 1 0 0 0 0 0 0 0 2 0 0 0 1 0 0 0 0 0 0 0 0 2 0 0 0 2 1 0 1 2 0 2 0 0 1 0 1 0 0 1 0 0 0 2 2 2 0 1 1 1 1 0 0 2 0 1 1 0 0 0 0 0 0 1 0 1 1 1 0 2 0 0 0 0 0 1 1 1 0 0 0 0 0 1 2 0 2 1 1 0 0 2 1 0 1 1 1 0 1 0 1 2 2 1 2 1 1 0 0 1 1 0 0 1 2 0 0 2 0 1 0 1 2 0 0 1 0 0 2 0 0 0 0 0 0 1 1 0 0 0 0 0 0 0 0 0 0 0 2 0 0 1 0 2 1 0 0 2 2 0 0 1 1 1 0 1 1 1 1 2 0 0 1 1 2 1 1 1 0 0 1 1 2 2 2 0 1 0 1 0 1 1 1 0 0 0 2 0 0 0 1 1 2 0 1 0 1 0 2 2 2 1 0 0 0 0 0 2 0 1 0 2 2 1 2 2 0 1 1 2 0 1 2 0 1 0 0 1 0 2 2 2 1 1 1 1 1 1 2 0 1 1 1 1 0 0 2 2 0 2 1 2 0 0 0 0 0 0 0 0 0 0 0 0 2 0 0 1 1 1 1 1 1 0 0 0 1 0 0 0 0 1 0 1 1 1 1 1 0 0 0 1 1 2 0 0 0 2 2 2 0 0 0 0 1 1 1 0 0 0 0 0 0 0 1 2 1 1 1 0 0 1 0 2 1 0 1 1 0 0 2 0 1 0 1 1 0 0 2 0 2 0 1 2 0 0 0 2 2 0 0 0 1 1 1 1 1 1 2 0 0 2 0 1 0 0 0 2 2 0 1 0 1 1 0 0 2 1 0 0 0 1 0 0 1 0 0 1 1 2 2 0 1 2 1 1 1 1 1 2 1 1 0 0 0 0 1 0 0 0 1 1 0 1 2 2 0 0 2 0 0 0 1 1 2 0 1 0 0 1 0 0 1 2 0 1 1 2 1 0 0 0 0 0 0 0 1 0 0 2 0 0 0 2 2 0 2 0 2 2 0 2 2 0 1 0 0 0 0 0 0 2 1 2 2 2 1 0 0 0 0 0 0 0 2 0 0 1 0 0 0 0 0 1 0 0 2 1 0 0 1 0 1 0 2 1 2 0 1 1 0 0 0 0 1 0 1 0 1 1 0 1 1 2 2 0 0 1 1 0 0 0 2 2 2 1 0 2 0 0 0 0 0 0 0 0 0 0 0 0 1 1 0 0 1 2 0 1 0 0 0 0 2 2 1 0 0 0 1 2 1 0 0 1 1 0 2 2 0 0 1 1 0 0 0 0 0 2 1 0 0 0 2 0 0 1 0 1 1 1 1 1 0 0 0 1 1 0 0 0 0 0 0 0 0 0 1 0 0 0 0 0 1 0 0 0 0 0 1 0 0 0 2 0 0 0 2 2 2 2 0 1 1 2 0 0 0 0 1 2 0 1 0 0 0 2 0 2 1 2 0 1 2 1 1 0 0 1 0 0 1 0 1 1 1 1 1 1 1 1 1 0 0 1 0 0 2 2 2 0 1 1 0 1 2 0 1 1 1 2 1 1 0 0 0 1 0 2 1 0 0 1 1 0 0 0 0 1 0 1 0 0 1 1 1 0 1 1 0 0 0 2 0 0 0 1 0 0 1 0 0 0 0 1 1 0 0 1 1 1 1 1 1 1 1 2 1 0 0 1 1 1 0 0 2 0 1 0 0 0 1 0 1 1 1 1 1 0 0 1 1 0 0 0 0 1 1 0 1 1 0 1 0 1 1 1 0 2 1 0 0 0 0 0 0 1 0 2 0 0 0 1 2 2 1 0 0 1 1 1 2 1 2 0 0 0 0 1 1 0 1 0 0 0 1 1 2 0 2 0 0 0 0 0 0 0 1 1 1 0 0 0 1 1 0 0 0 0 0 2 1 0 0 0 0 1 1 0 0 0 0 0
169 1 1 1 0 0 0 2 1 2 0 0 0 1 1 0 0 0 0 2 0 0 0 2 1 1 1 0 2 0 2 1 1 2 1 0 1 2 0 1 1 1 0 1 2 1 1 0 0 0 0 0 1 1 0 1 0 0 1 0 1 1 2 2 0 1 1 0 1 1 0 0 2 2 2 2 0 0 2 0 1 2 0 0 0 0 0 0 1 2 0 0 2 0 0 0 0 1 0 1 1 0 1 1 1 1 1 2 0 2 0 0 1 1 1 1 1 0 0 1 1 0 2 2 2 1 2 1 1 1 2 0 0 0 0 0 0 0 1 0 0 2 0 0 0 1 1 0 0 1 0 1 1 1 1 0 0 0 0 2 0 1 0 2 0 1 0 1 0 0 0 1 1 1 0 0 2 0 0 0 0 0 0 2 2 2 0 2 0 0 1 2 0 1 1 1 1 2 0 0 0 0 0 0 1 1 2 0 2 0 1 1 2 0 1 0 0 1 1 0 1 1 2 2 0 0 0 1 1 0 0 0 0 0 2 0 0 1 0 0 0 1 1 0 0 2 0 0 1 1 1 0 0 0 0 0 0 1 0 1 0 1 0 1 1 0 0 0 2 1 0 1 1 1 0 0 1 2 2 0 0 0 1 2 0 1 1 1 0 2 1 0 0 2 2 0 1 2 0 1 0 0 2 2 1 1 0 1 0 0 1 1 1 0 2 0 1 0 0 0 1 1 1 0 1 0 1 0 1 1 1 0 0 0 0 0 0 1 1 1 1 1 2 1 0 0 2 0 0 2 0 2 2 0 2 0 2 0 0 2 2 2 1 0 1 0 1 0 2 0 0 1 1 2 1 1 2 2 1 2 0 1 0 0 0 0 0 0 0 0 0 1 1 0 2 0 1 0 0 0 0 0 0 2 2 0 0 0 0 0 0 0 0 0 0 1 1 1 0 0 0 2 0 1 1 1 0 1 0 0 0 0 1 1 1 0 0 0 0 1 2 0 1 1 0 2 0 1 2 0 0 2 0 2 1 0 1 0 0 0 2 0 1 0 1 1 0 1 1 0 1 0 1 1 0 1 0 0 1 0 0 0 1 0 1 2 0 0 1 1 1 0 1 2 2 1 1 2 2 0 0 2 0 1 1 1 1 1 0 1 0 1 1 0 1 0 0 0 0 0 0 1 0 0 0 1 1 0 0 2 1 1 2 0 2 0 1 0 1 1 1 1 0 1 2 2 0 0 2 0 0 0 0 0 1 1 0 0 1 1 0 0 1 1 0 0 1 2 1 1 0 1 1 0 0 1 1 2 0 1 0 0 1 1 0 1 0 0 1 1 0 0 2 0 1 0 0 0 0 0 0 2 0 0 0 0 0 0 1 1 0 0 0 1 0 0 0 2 0 1 0 1 0 0 0 0 2 1 0 0 1 0 0 0 1 2 2 0 2 0 2 1 0 1 0 0 1 0 1 0 0 2 0 0 1 0 2 0 1 1 1 0 0 0 0 0 0 2 1 0 0 1 0 0 1 1 1 0 1 1 0 1 0 0 0 2 2 1 0 1 0 0 0 2 0 0 0 0 1 1 0 0 0 2 1 1 0 1 0 1 1 1 0 0 0 0 0 1 0 0 0 0 1 0 1 0 1 2 1 1 2 0 0 0 0 0 0 0 2 2 0 0 0 0 0 1 1 1 0 0 0 0 1 0 1 0 0 0 1 0 0 1 0 1 0 1 2 2 2 2 1 0 2 0 1 0 1 0 1 1 0 1 2 1 1 0 1 2 0 2 0 2 2 2 0 0 0 1 0 1 2 0 1 0 1 0 1 1 0 2 2 0 2 0 2 0 2 1 2 0 1 2 1 0 1 0 0 2 0 2 0 0 1 0 0 0 1 1 0 0 0 0 1 1 0 1 1 1 0 0 1 0 1 2 1 0 1 0 1 1 0 1 1 0 0 2 1 0 1 0 0 0 0 0 0 1 0 1 2 1 1 0 2 0 0 0 0 1 0 1 1 2 1 2 2 2 2 0 0 0 1 1 0 1 1 1 1 0 0 1 0 0 0 0 0 0 2 1 1 0 0 1 0 2 2 2 0 0 0 1 0 1 0 2 0 0 0 1 0 1 0 2 2 1 0 0 0 1 1 1 2 1 2 0 1 0 1 1 1 1 1 1 0 0 1 1 2 0 1 0 0 1 0 0 2 0 0 0 1 0 0 1 1 1 0 0 0 0 1 2 0 0 1 0 0 0 0 0 0 0 0 1
170 0 1 1 0 0 0 1 1 2 0 0 1 1 0 0 1 0 1 1 1 0 0 0 0 0 0 0 2 0 2 1 1 1 0 0 1 0 0 0 2 0 0 1 2 1 1 1 0 0 0 0 0 0 0 2 0 1 0 0 2 2 1 2 0 0 0 0 0 0 0 1 1 1 1 1 0 0 2 0 1 2 1 0 1 0 0 1 2 2 0 1 0 0 0 0 0 1 0 1 1 0 0 2 0 0 2 0 2 0 0 2 0 0 2 2 1 0 2 0 0 0 2 2 1 0 0 0 2 0 1 0 0 0 0 0 0 0 0 0 1 1 1 0 0 2 1 0 1 1 0 1 0 1 1 0 0 0 0 0 0 0 0 2 1 2 0 1 1 1 0 0 0 2 0 0 2 1 0 1 0 0 1 2 0 1 2 0 0 0 0 0 0 1 2 1 0 2 0 1 1 1 0 1 1 0 2 0 2 0 1 1 1 0 1 0 0 1 1 0 1 1 2 2 0 0 2 1 0 2 0 1 0 0 2 0 0 2 0 0 0 1 2 0 0 2 1 0 2 0 0 2 0 1 0 0 2 1 1 1 1 1 0 0 1 0 1 0 1 1 1 2 0 2 0 1 2 1 1 0 1 1 1 1 0 0 0 2 0 2 2 2 0 2 2 0 0 1 1 0 0 0 2 2 2 0 1 0 0 0 0 1 2 1 2 0 1 0 0 0 1 1 1 0 0 0 0 0 0 1 2 2 0 0 0 0 0 1 2 0 0 0 2 2 0 0 1 0 1 0 2 0 2 0 0 0 1 1 0 0 1 1 1 1 1 1 1 1 2 0 1 1 1 2 1 1 1 2 1 1 0 0 0 0 1 1 1 0 0 0 0 1 1 0 2 0 1 1 2 2 1 1 0 2 2 0 0 2 0 0 0 0 0 1 1 2 0 1 0 0 0 0 0 1 0 2 1 0 0 0 0 0 0 0 1 1 1 2 0 0 1 0 2 0 2 2 0 0 0 0 0 0 0 1 0 0 0 2 1 2 0 0 0 0 0 2 1 0 2 0 1 0 1 1 1 1 0 1 1 0 1 1 0 0 2 0 0 2 2 0 0 2 1 1 0 1 1 1 1 1 0 0 2 0 0 0 2 1 1 0 0 0 1 0 2 0 0 0 1 2 1 2 1 2 1 2 0 1 0 2 0 1 1 1 1 0 1 1 2 1 1 2 0 1 1 0 2 1 1 0 1 0 2 0 1 1 0 2 0 0 0 1 0 0 0 0 1 2 2 0 0 0 0 0 0 1 1 1 0 1 1 0 1 2 1 1 2 0 0 0 0 1 0 0 1 0 1 0 0 1 0 1 0 0 0 1 0 2 0 0 1 1 0 0 2 0 0 0 0 0 0 0 1 0 1 0 2 1 0 0 0 0 1 0 2 2 2 0 2 0 2 1 1 1 1 0 1 0 1 1 1 2 0 0 2 0 2 0 1 0 0 0 2 1 1 1 1 2 0 0 0 0 0 0 0 0 0 0 1 1 0 0 0 0 0 2 2 2 0 1 0 0 2 2 2 0 0 1 2 2 0 0 0 2 1 0 1 2 0 0 0 0 0 0 0 1 1 1 2 0 0 0 1 0 1 2 0 2 1 1 1 0 0 0 0 1 2 0 1 1 0 0 1 1 0 0 2 0 0 0 0 0 2 0 2 1 1 0 2 0 0 0 0 1 0 1 1 1 0 0 0 0 1 1 0 1 1 0 1 1 1 2 0 1 0 2 0 2 1 2 0 1 2 2 0 0 0 2 0 0 1 0 0 0 0 0 2 0 0 2 2 0 0 1 0 0 1 1 1 0 0 1 1 1 2 0 1 0 2 2 2 2 0 1 0 0 1 0 1 0 0 0 0 0 0 0 0 1 0 1 2 0 0 2 2 0 0 0 1 1 1 1 0 0 0 2 0 0 0 0 0 1 0 1 1 1 0 2 2 2 2 0 2 1 1 1 0 0 1 0 0 1 0 2 1 1 2 0 0 0 0 2 1 1 1 2 0 1 0 1 1 0 0 0 2 2 2 1 1 1 0 2 0 2 0 1 1 1 1 0 0 1 0 0 0 0 0 0 1 0 0 0 1 1 0 0 1 0 0 0 2 0 1 0 1 0 1 1 1 0 1 1 0 0 0 1 0 0 1 0 1 0 0 0 0 1 0 0 1 0 0 2 1 1 0 0 0 0 0 2 1 0 0 0 0 0 1 0 0 0 0 0
171 0 0 2 0 0 0 1 2 0 0 0 0 2 2 0 0 0 1 0 2 2 0 0 0 0 0 0 1 1 2 0 1 0 2 0 2 1 0 0 2 0 0 0 2 1 1 0 0 2 2 0 0 1 1 0 0 0 0 0 1 1 1 1 0 1 0 0 0 0 0 0 2 2 1 2 1 0 2 0 2 2 0 0 0 0 0 0 1 2 0 0 1 0 0 0 0 0 0 0 1 0 0 0 1 0 2 2 0 2 0 2 1 2 2 2 2 1 0 1 1 1 2 2 2 2 2 0 1 0 0 0 0 0 2 2 0 0 0 0 0 2 1 0 0 0 0 0 1 1 0 1 0 0 1 1 0 0 0 1 1 0 0 2 0 2 0 0 1 2 1 0 1 1 0 0 2 0 0 0 0 0 0 1 0 1 1 1 0 1 0 0 0 1 1 1 1 1 0 1 1 2 0 0 1 1 2 1 1 0 2 0 1 0 1 2 1 2 1 0 1 1 2 1 1 1 1 0 0 0 0 0 0 0 1 0 0 2 0 1 0 1 1 0 0 2 1 0 2 0 0 1 1 0 1 0 1 1 1 1 1 1 0 2 1 0 0 1 1 0 0 1 0 2 0 0 1 2 2 0 0 1 1 0 2 0 1 2 0 2 0 0 0 1 2 0 1 2 0 2 2 1 2 0 0 0 0 0 1 0 0 0 0 0 0 1 2 0 1 0 1 2 1 0 0 0 1 0 1 1 2 1 0 0 0 0 0 1 1 1 2 1 2 1 1 1 0 1 0 1 1 1 2 0 2 0 0 0 0 2 2 2 2 2 2 0 0 1 2 0 1 1 1 1 2 0 1 2 0 0 0 2 0 1 1 1 1 0 0 0 0 0 0 1 2 0 2 1 1 1 1 2 2 0 1 1 0 1 0 0 0 0 1 0 0 1 1 1 0 0 0 2 0 0 1 2 1 1 1 1 0 0 0 0 1 1 1 1 0 0 2 0 1 0 1 0 0 1 2 0 0 2 0 1 1 1 0 1 0 1 1 0 1 0 1 1 0 2 1 0 2 0 1 1 0 1 0 2 2 1 2 1 0 0 2 0 0 1 1 0 1 1 0 2 1 1 1 0 0 1 0 0 2 0 0 0 2 2 0 1 0 1 2 0 2 0 0 0 0 2 2 0 0 1 0 1 1 2 2 0 2 0 0 0 0 0 1 1 1 1 0 0 0 1 1 1 1 2 0 0 1 0 0 0 1 2 0 1 1 0 1 0 1 2 0 0 1 1 1 0 0 0 1 0 0 1 2 2 0 2 0 0 0 1 1 1 0 0 0 0 0 1 1 0 2 0 1 0 0 0 0 2 0 0 0 1 0 2 0 2 1 0 0 1 0 0 1 1 1 0 0 0 0 1 0 0 1 1 0 0 0 0 0 0 1 1 2 1 2 0 1 0 0 1 0 0 1 1 2 2 0 1 0 2 1 1 2 1 2 0 0 0 1 1 1 1 2 2 1 0 1 1 1 0 0 0 0 1 1 1 2 0 0 0 0 2 2 0 0 2 0 0 1 1 0 0 0 1 1 2 2 0 0 2 2 1 1 1 0 0 1 1 0 0 0 2 1 1 1 0 0 0 0 0 1 1 0 0 0 0 1 0 1 0 0 2 1 0 0 0 0 0 0 0 0 0 2 0 0 1 1 1 2 0 1 0 0 1 2 1 0 1 1 1 0 2 2 1 1 1 1 0 1 0 0 0 0 0 0 0 0 0 0 0 0 2 0 1 0 2 1 2 1 0 0 0 0 0 0 1 0 0 1 0 1 0 1 0 0 2 2 0 1 1 1 0 2 1 2 0 1 2 0 1 2 0 1 2 1 2 0 0 1 0 0 1 0 1 0 0 0 0 0 0 0 0 0 0 0 1 1 0 2 2 1 0 2 1 0 0 0 1 0 0 0 0 0 0 2 0 2 0 0 0 2 0 0 2 2 1 1 0 2 0 0 0 0 0 0 1 1 0 1 0 2 1 2 1 0 0 0 2 0 2 1 1 1 1 0 2 0 0 1 0 1 1 1 1 1 0 1 0 0 0 1 1 0 1 0 1 0 0 0 1 0 1 0 1 1 0 0 0 2 2 1 0 2 0 2 0 1 0 2 0 0 0 0 0 2 2 0 2 0 0 1 1 0 0 2 0 0 1 0 0 0 2 0 0 1 1 0 2 0 1 0 0 0 0 1 2 1 1 0 1 0 0 0 0 0 0 0 0
172 1 2 0 0 0 0 1 1 1 0 1 1 2 1 0 0 0 0 1 1 1 0 0 0 1 1 0 0 1 2 1 0 2 0 0 0 0 0 0 2 0 0 0 2 0 1 0 1 0 0 0 0 0 0 1 0 0 1 0 2 2 1 1 0 2 0 0 0 0 0 0 1 1 1 1 0 0 2 0 1 1 0 0 0 0 0 0 2 2 0 1 2 0 0 0 0 0 0 0 1 0 0 0 1 0 2 1 1 1 0 2 1 1 1 1 1 0 0 2 2 0 2 2 1 1 1 0 0 0 0 0 0 0 1 1 1 0 2 1 1 2 0 0 0 0 2 0 0 1 0 1 1 0 0 0 0 0 0 2 1 2 0 2 1 1 1 0 0 2 2 1 1 1 0 0 2 1 0 1 0 2 1 2 0 1 1 1 0 0 0 1 1 0 0 2 1 2 0 0 0 0 0 0 1 2 1 1 1 0 2 1 1 0 0 0 1 0 2 1 0 0 2 2 0 0 1 0 0 2 0 0 0 0 1 0 0 2 0 2 0 0 2 1 0 1 0 0 2 0 0 0 0 0 0 0 2 1 0 1 0 1 0 0 1 0 0 0 2 0 0 2 0 2 1 1 0 2 2 0 2 0 2 1 0 1 1 1 0 2 0 1 0 1 2 0 0 1 0 1 1 0 2 2 2 0 1 0 1 0 0 1 1 0 0 0 2 1 0 0 0 1 1 1 1 0 1 0 1 2 2 2 0 0 0 0 0 0 2 0 0 0 2 1 1 1 0 1 2 1 0 0 2 0 2 0 1 0 0 2 2 1 0 0 0 0 1 1 1 0 2 2 0 2 0 0 2 2 0 2 1 2 0 0 1 0 0 0 0 0 0 0 0 0 2 0 0 1 1 0 0 1 0 2 2 0 0 0 0 0 0 1 0 1 1 2 0 0 0 0 0 1 1 1 1 1 0 1 1 0 1 0 1 1 1 0 0 1 0 0 1 0 2 0 1 1 1 0 1 0 0 1 0 2 1 0 1 1 0 1 1 0 1 1 1 0 0 1 2 0 0 0 0 2 1 0 0 2 1 0 1 0 1 0 1 1 0 1 2 0 0 1 2 1 1 0 0 1 1 1 1 0 2 0 0 0 2 0 0 1 0 0 1 0 2 0 0 0 1 0 0 2 0 1 0 1 1 1 1 2 1 0 1 1 1 0 1 1 1 1 2 2 0 0 0 1 1 0 2 0 0 0 1 0 0 0 0 0 1 1 0 0 0 2 0 0 2 0 0 0 0 0 0 0 0 0 2 1 0 2 0 0 0 0 2 0 1 0 1 1 0 2 1 0 0 0 0 1 1 1 1 1 0 2 0 2 0 0 0 0 1 0 1 2 0 1 0 1 1 0 0 0 0 1 0 0 1 0 0 0 1 0 0 1 2 0 0 0 1 1 1 0 0 0 2 0 1 0 1 1 0 1 0 0 2 0 2 0 1 0 0 0 2 0 0 0 0 2 1 0 1 0 0 1 0 1 1 0 0 0 0 0 0 0 0 2 0 0 0 1 0 0 1 2 1 0 0 0 2 2 0 0 0 1 1 0 2 0 1 1 0 0 1 0 0 1 0 0 1 0 0 0 0 0 1 0 0 2 2 2 2 2 1 0 0 1 0 1 1 2 0 0 1 1 0 1 2 1 0 0 2 2 0 0 0 0 0 0 2 0 1 2 1 2 1 1 2 2 2 2 0 0 2 0 0 1 0 0 1 1 0 2 0 0 0 1 0 1 0 2 1 2 2 2 0 0 0 0 0 0 1 0 1 0 1 1 1 1 1 1 1 0 2 0 1 0 1 2 2 0 1 1 1 1 2 0 0 1 1 2 1 1 2 0 0 0 0 0 0 0 0 0 2 0 0 0 0 1 0 1 2 0 1 1 1 0 1 0 1 1 1 1 0 1 0 0 1 0 1 0 1 0 0 0 2 0 0 1 1 1 1 0 2 0 0 0 0 1 0 2 2 1 1 2 2 2 2 1 0 0 1 1 1 0 2 2 0 1 1 1 0 0 1 0 1 1 1 1 1 0 0 1 0 2 0 0 0 1 1 1 1 0 0 0 0 0 0 1 0 1 0 0 1 1 0 0 0 2 0 2 2 0 2 0 2 0 2 0 0 0 1 1 0 1 1 0 0 0 2 0 0 1 1 0 0 0 0 1 2 1 1 2 0 1 0 0 0 0 1 2 1 0 0 0 0 1 0 0 0 0 0 0
173 1 2 1 0 0 0 1 1 1 1 0 0 0 0 0 0 0 2 2 1 0 0 0 0 0 0 0 0 1 2 1 0 0 1 1 2 1 0 0 2 0 0 1 1 0 0 0 0 0 0 0 0 0 1 1 0 0 1 2 0 0 1 1 0 1 0 0 0 0 0 0 2 2 1 2 1 0 2 0 1 2 1 1 2 0 0 1 1 1 0 0 1 0 1 0 0 0 0 0 1 1 0 0 1 1 2 0 2 0 0 2 0 1 1 1 1 0 0 0 0 0 1 1 1 1 1 0 1 0 0 0 1 0 0 0 0 0 0 0 1 1 0 0 0 0 1 0 0 0 0 0 0 0 0 1 1 1 0 0 0 0 0 2 2 2 1 2 1 1 0 0 0 2 0 0 1 0 0 0 0 1 0 1 0 1 1 0 0 0 0 0 0 2 2 0 1 1 0 0 0 0 0 0 1 1 1 1 2 0 2 0 2 1 1 0 0 0 1 0 2 2 2 2 0 0 0 1 1 0 0 0 0 0 2 0 0 2 0 1 0 1 1 0 0 2 0 0 1 0 0 0 0 0 0 1 1 1 0 1 0 1 0 1 1 0 1 0 1 0 0 1 1 2 0 0 0 2 1 0 0 1 2 2 0 1 0 2 0 2 1 0 0 2 2 1 1 0 0 0 1 0 1 0 0 0 0 1 1 0 0 0 1 0 2 0 1 0 1 0 1 1 0 0 2 0 2 0 1 1 2 2 0 0 0 0 0 2 0 0 1 2 2 1 1 1 0 1 1 1 1 0 1 1 0 1 1 0 0 1 2 2 1 0 1 1 0 0 1 0 1 2 2 1 1 1 1 1 1 2 0 1 0 0 1 0 0 0 0 0 0 1 2 1 2 0 1 1 0 0 0 0 1 1 1 0 0 1 0 0 0 0 0 0 1 1 1 0 0 0 1 1 0 0 1 2 1 0 0 0 0 0 0 0 0 0 0 1 0 0 2 0 1 0 2 0 0 0 0 1 0 1 0 2 2 1 1 2 0 1 1 0 0 0 0 1 0 1 2 1 2 2 1 1 0 1 0 2 2 2 2 1 2 1 2 0 0 1 1 0 1 1 0 0 1 1 1 1 1 0 1 1 2 0 0 0 2 2 0 2 0 1 0 0 2 0 0 0 1 2 2 0 1 1 1 1 1 0 0 2 0 1 0 0 0 0 0 0 2 2 0 0 0 0 1 1 2 1 1 0 0 0 0 0 0 1 0 0 2 1 0 0 1 1 0 0 0 1 1 0 0 0 0 0 0 0 1 1 0 1 0 0 0 0 1 0 1 0 1 1 0 0 1 0 0 0 0 0 0 0 0 2 0 2 1 2 1 0 0 1 1 0 0 0 2 0 0 0 0 0 0 0 0 0 0 1 1 0 0 0 0 0 0 0 2 0 2 0 2 0 1 1 0 1 1 0 1 0 1 1 1 1 0 0 1 0 1 0 1 0 0 0 2 1 1 1 0 2 1 0 1 0 0 0 1 1 1 1 0 0 1 0 1 0 0 1 1 0 1 2 0 0 0 1 0 0 0 0 2 2 0 0 0 0 0 0 1 2 0 1 1 1 0 1 0 1 0 1 1 0 0 1 0 0 1 1 0 1 0 0 2 0 0 0 0 1 1 0 0 0 0 0 0 0 0 0 2 1 0 0 0 0 0 0 0 0 0 0 1 0 0 1 2 1 1 0 2 0 0 0 0 0 0 1 2 0 0 0 0 0 0 0 1 0 0 1 0 2 0 2 0 2 2 1 0 1 0 1 0 0 1 0 1 0 1 0 1 0 0 0 1 1 0 1 0 0 1 2 2 0 1 2 0 0 0 0 0 1 0 2 1 0 0 0 0 0 0 1 0 0 1 1 1 0 0 0 0 0 0 1 1 0 1 2 1 1 1 0 1 0 0 1 1 1 0 1 0 0 1 0 1 0 0 2 2 2 0 0 1 1 2 0 2 1 1 1 0 0 1 1 1 2 1 1 2 2 2 0 0 0 0 1 0 1 1 2 0 1 0 1 0 0 0 0 2 0 1 0 1 1 0 2 0 0 1 2 1 1 0 2 0 0 1 2 1 1 0 0 0 0 0 2 2 2 0 1 2 1 1 1 2 1 1 0 2 0 2 0 0 0 1 0 0 0 2 0 1 0 1 1 0 0 1 1 0 0 0 0 2 0 0 2 1 1 0 0 0 0 2 2 0 1 2 0 0 0 0 0 0 0 0 1
174 1 0 2 0 0 0 1 2 0 0 1 0 0 0 0 0 0 1 2 1 1 0 0 0 0 0 0 1 0 1 1 0 1 0 0 2 2 0 0 1 0 0 0 1 0 0 0 0 0 0 0 0 0 1 0 0 0 0 1 0 2 2 2 0 1 0 2 0 0 0 1 2 2 2 2 0 0 2 0 0 2 0 1 1 0 0 1 2 2 0 1 1 0 0 0 0 0 1 0 2 0 0 0 2 2 2 2 0 2 0 1 0 1 1 1 1 0 0 2 2 0 1 1 1 1 1 0 0 0 2 0 0 0 1 0 0 0 0 0 0 2 0 0 0 1 0 0 1 0 1 0 0 0 0 0 0 0 1 2 0 0 1 2 2 2 0 0 1 2 0 0 0 2 1 0 1 1 0 1 0 1 1 1 0 0 0 1 0 1 0 1 1 1 1 2 0 1 0 0 0 0 0 0 1 1 1 2 1 0 0 2 2 0 2 1 1 0 1 0 0 0 1 1 1 0 2 0 0 0 0 1 0 1 1 0 0 2 0 2 0 0 2 0 0 2 0 0 2 0 0 0 0 1 1 0 0 2 0 2 0 2 0 1 1 0 0 0 2 0 0 2 1 2 0 0 0 1 1 0 0 1 1 2 0 1 0 0 0 1 1 0 2 2 2 2 0 1 1 1 1 0 2 1 1 1 0 1 1 0 2 1 1 0 2 0 2 0 0 0 1 1 1 0 0 0 0 0 0 0 1 1 0 0 0 0 0 0 2 0 0 0 2 2 0 0 0 0 0 0 0 0 0 0 0 2 1 1 1 1 2 2 2 0 2 1 1 2 2 1 2 2 1 1 0 0 2 2 1 2 0 2 0 1 1 0 0 0 0 0 0 0 2 1 2 0 1 1 1 0 0 1 2 0 2 2 2 2 0 0 0 0 1 0 1 2 0 0 0 0 0 2 0 1 0 2 0 0 0 0 0 0 1 1 1 0 0 1 0 0 1 0 0 0 2 1 0 0 1 0 0 1 0 2 1 0 1 2 1 1 2 0 0 1 0 1 0 1 2 1 0 0 2 1 1 0 1 1 0 0 0 0 0 0 2 0 0 2 2 0 0 2 0 1 1 1 1 2 2 0 0 0 2 0 0 0 2 2 0 0 0 0 0 0 1 1 0 0 2 2 2 0 2 1 1 1 1 0 0 2 0 2 2 2 2 1 0 0 1 1 0 1 0 1 1 1 2 1 0 1 0 1 1 1 2 0 1 1 1 1 1 0 2 2 0 1 0 1 1 0 1 1 1 0 0 2 2 2 0 0 1 0 0 0 1 0 0 0 1 1 1 0 0 1 0 0 0 1 1 0 0 2 0 2 2 2 2 1 0 1 0 0 0 0 2 0 0 1 0 0 0 0 0 0 0 0 2 2 0 0 1 0 0 0 1 0 2 0 2 0 1 0 0 2 0 0 1 0 1 1 0 2 1 2 0 1 2 0 2 1 1 1 1 2 2 1 1 2 1 0 1 0 1 0 0 0 0 0 0 1 0 0 0 1 1 1 1 0 0 2 1 1 1 1 0 0 0 0 0 1 1 0 0 0 0 0 1 1 0 1 0 0 0 0 1 1 0 2 0 0 0 0 0 0 1 1 0 0 0 0 0 0 0 0 0 0 0 0 0 0 0 0 0 0 0 0 1 0 0 0 0 0 2 0 2 1 1 0 2 1 0 1 1 0 0 0 1 2 1 1 0 0 2 0 1 0 1 0 2 2 0 2 2 0 2 1 1 1 1 2 1 1 2 2 1 0 0 0 0 1 1 0 2 0 2 0 0 0 1 1 2 0 1 1 0 0 1 2 1 0 0 1 2 0 1 0 0 1 0 2 0 0 1 1 0 0 0 1 2 0 1 2 1 0 0 0 0 1 0 1 1 0 1 1 1 0 1 0 0 0 0 1 0 0 0 0 2 0 2 1 1 0 1 1 0 0 0 2 2 2 2 0 1 0 0 1 1 0 1 1 1 2 1 2 1 1 2 0 1 0 1 1 0 2 1 1 1 2 0 2 0 0 0 1 1 1 1 1 1 1 0 1 0 1 1 2 1 0 1 1 0 1 0 0 0 1 0 0 1 0 0 0 0 1 0 0 1 0 0 0 2 0 2 1 0 1 2 0 0 0 1 0 0 0 1 1 2 0 1 0 0 0 0 0 0 0 0 1 2 2 2 2 0 0 0 0 0 0 1 2 1 1 0 0 0 0 0 0 0 0 0 1
175 1 0 2 0 1 1 2 2 2 0 0 0 0 0 0 0 0 0 1 1 1 1 1 0 0 0 0 0 2 2 0 2 2 0 0 0 2 0 0 0 0 0 1 1 1 1 0 2 0 0 0 1 0 0 0 0 0 0 0 2 2 1 2 0 2 0 1 0 0 0 0 2 2 1 2 1 0 2 0 0 1 0 1 1 0 0 0 2 2 0 0 1 0 0 0 0 0 0 0 2 0 1 1 1 1 2 0 2 0 0 2 1 2 2 2 2 0 1 1 1 0 2 2 1 1 1 0 1 0 1 0 0 0 0 0 0 0 1 1 0 2 0 0 0 1 0 1 1 2 0 1 0 2 0 0 1 0 0 1 0 0 0 1 1 1 1 0 0 2 0 0 0 2 0 0 1 0 0 0 0 0 0 2 1 1 0 1 0 0 1 1 0 2 2 2 2 1 0 1 1 1 0 1 0 1 2 2 1 1 1 1 1 0 1 0 0 0 1 1 0 1 2 1 1 1 1 0 0 2 0 0 0 0 2 1 0 2 0 1 0 1 2 1 0 2 0 0 2 0 0 1 0 0 0 0 0 2 0 1 0 1 0 0 0 0 0 0 1 0 0 2 0 2 0 0 1 1 1 0 0 0 1 1 0 0 0 1 1 2 0 0 1 2 1 1 0 0 1 0 0 0 2 1 1 0 1 0 1 0 0 0 1 0 2 0 1 0 0 0 0 2 2 1 1 0 2 0 2 2 2 2 0 0 0 0 0 2 1 2 1 2 2 2 1 1 1 0 1 2 1 1 1 0 1 1 1 1 0 2 2 2 1 1 1 0 0 1 2 0 1 1 0 2 1 1 1 2 1 2 1 1 0 0 1 1 1 1 1 0 0 0 1 0 2 0 2 1 0 0 0 0 2 0 1 1 1 2 0 0 0 0 1 0 1 1 1 1 0 0 0 1 2 2 0 1 1 0 0 0 0 0 0 0 1 1 0 1 1 0 0 0 1 1 0 2 0 0 2 0 0 2 0 0 0 0 0 1 0 1 2 0 0 1 0 1 0 2 1 1 2 1 2 2 1 0 0 1 2 1 1 0 1 0 1 1 0 2 2 0 0 2 0 0 0 0 0 1 1 0 0 1 2 0 0 0 2 0 0 1 0 0 1 1 0 0 0 0 1 1 1 1 0 0 0 0 2 2 2 0 2 0 1 0 1 0 0 0 1 1 1 1 0 2 2 1 2 0 2 0 0 0 0 0 1 1 0 0 0 1 0 0 1 1 1 0 0 1 0 0 1 1 1 0 1 0 2 2 0 2 0 0 0 0 1 0 1 0 0 0 0 2 0 1 0 0 0 0 0 1 0 1 0 2 1 2 1 0 0 0 2 0 0 0 1 0 0 1 0 0 0 0 0 1 0 0 0 2 0 0 1 0 0 0 2 0 2 0 2 0 1 0 0 1 0 0 2 0 1 1 0 2 0 1 1 1 1 1 1 1 1 0 0 1 1 0 0 2 0 0 0 0 0 0 0 0 0 0 1 1 0 0 1 0 0 1 0 1 0 0 0 0 1 1 0 0 1 1 2 2 0 2 0 1 1 0 2 2 0 1 0 0 0 0 1 0 1 0 1 0 0 0 0 0 1 1 0 2 1 1 1 0 0 0 0 1 1 0 2 2 0 0 0 0 0 1 1 0 0 1 1 1 0 0 0 2 1 0 0 0 0 0 2 0 0 0 2 2 2 2 1 0 2 0 0 0 0 0 1 1 0 2 1 0 0 2 0 2 0 2 0 2 2 1 0 0 0 1 0 0 1 1 1 0 1 0 0 1 1 0 0 0 1 1 1 0 2 2 2 0 1 1 1 0 2 0 0 1 0 1 0 0 1 1 0 1 1 0 0 1 1 1 1 0 1 1 2 1 1 0 1 0 1 2 1 0 1 0 0 0 0 2 0 0 0 0 1 0 2 0 0 0 0 0 2 1 0 0 1 0 1 0 2 0 0 0 0 0 0 1 1 0 1 1 2 2 2 0 0 0 0 2 0 0 2 2 0 1 0 2 0 0 1 0 2 1 0 0 2 2 0 2 0 2 2 1 1 1 0 0 0 0 0 0 0 1 0 1 0 1 0 1 2 1 0 0 1 0 0 1 2 1 2 1 0 0 1 1 2 1 1 1 0 0 0 1 0 0 0 0 0 0 0 1 0 0 0 0 1 0 0 1 1 1 0 0 0 0 0 2 0 0 0 0 0 1 0 0 0 0 0 0
176 1 1 2 0 0 0 2 1 2 0 0 0 1 0 0 0 0 1 1 1 1 1 0 0 0 0 0 2 1 2 1 1 1 2 0 2 2 0 0 0 0 1 1 2 1 0 1 0 0 0 0 0 1 1 1 0 0 1 1 1 2 2 2 1 1 1 2 0 1 0 1 2 2 2 2 1 0 1 1 0 2 1 0 1 0 0 1 2 2 1 2 0 0 0 0 0 1 0 1 1 0 1 1 0 0 2 1 1 1 0 2 0 1 1 1 1 0 1 1 1 0 1 1 1 1 1 0 2 0 0 0 0 0 1 1 1 0 0 0 0 2 1 0 0 2 0 0 0 1 0 2 0 0 0 0 1 1 0 1 1 0 0 2 1 1 1 1 1 2 0 0 1 1 0 0 2 1 0 1 0 0 1 2 0 1 1 1 0 0 0 1 1 1 1 1 1 2 0 1 1 1 1 0 1 1 2 0 0 0 2 1 0 1 0 1 1 0 1 1 0 0 2 1 1 1 1 0 0 2 0 0 0 0 2 1 1 1 1 1 0 0 2 0 0 2 0 0 2 0 0 0 0 0 0 0 0 1 1 1 1 1 0 0 1 0 1 2 1 0 1 2 0 1 1 1 0 1 1 0 0 1 2 1 0 2 2 1 1 2 0 2 1 1 2 1 1 1 0 0 1 0 2 1 1 0 1 1 2 0 0 1 2 0 2 1 2 1 0 0 1 1 2 1 0 0 1 0 0 1 0 0 0 0 0 0 0 2 0 1 1 1 2 1 0 0 0 2 1 0 1 0 2 0 2 0 0 1 0 1 1 1 1 0 1 1 0 2 2 0 2 2 1 1 2 0 1 0 1 2 1 1 0 0 1 0 0 0 0 0 0 1 1 0 1 1 1 0 0 0 0 0 0 1 1 0 1 0 0 0 0 0 0 0 1 2 0 0 0 1 0 0 0 1 0 2 2 1 1 1 0 2 0 0 0 0 0 1 0 0 2 0 2 0 1 2 0 1 2 0 0 2 0 2 0 0 0 2 1 1 1 0 0 0 1 0 0 1 2 1 1 1 2 1 1 0 0 2 2 1 1 1 2 1 0 2 1 0 1 0 1 0 1 2 0 0 0 2 2 0 1 0 1 1 0 0 2 1 0 0 0 0 2 1 0 0 1 0 0 0 0 2 0 1 1 1 1 0 0 2 1 1 1 1 1 0 2 1 2 1 0 1 0 1 2 0 2 0 2 0 0 1 0 0 0 1 0 1 0 1 0 0 0 2 2 0 0 1 1 0 0 1 0 0 0 0 1 2 0 2 0 0 0 1 1 1 0 0 1 1 0 1 1 1 0 0 0 0 0 1 0 1 0 2 2 2 2 1 0 2 0 0 0 0 1 2 0 1 0 1 1 1 0 1 0 0 1 2 0 0 0 0 1 0 2 1 2 0 2 0 1 1 0 0 2 0 0 0 1 1 0 0 0 2 2 0 0 0 2 0 0 0 1 2 2 2 1 2 0 0 0 0 0 0 2 0 0 1 0 0 1 0 1 0 0 2 1 1 0 0 2 2 0 1 0 0 0 0 0 0 0 0 0 0 1 0 1 0 1 0 0 0 0 1 0 1 0 0 0 0 0 1 1 0 1 1 1 0 0 0 0 0 0 0 0 0 2 0 0 0 0 0 0 0 0 0 1 0 0 0 0 0 1 0 0 1 0 0 1 0 0 1 2 1 0 2 2 1 1 1 0 0 2 0 0 0 1 0 0 0 0 1 1 0 0 0 0 1 0 2 1 2 2 2 1 0 0 0 1 1 1 0 1 0 1 0 2 0 0 2 2 0 1 1 1 0 1 2 1 0 1 1 1 0 2 0 1 1 0 2 0 0 0 0 0 1 0 1 0 0 0 0 0 0 0 0 0 0 0 0 2 0 0 2 2 0 0 0 0 0 0 1 1 0 0 1 0 0 1 0 0 0 0 1 1 1 0 1 2 0 0 0 2 0 0 0 0 0 0 1 1 0 0 1 2 2 2 0 0 0 0 2 0 0 2 2 0 0 1 1 0 0 1 1 1 1 2 1 1 0 0 1 1 1 0 0 0 0 0 0 0 0 0 2 0 0 0 1 0 1 0 1 2 1 0 0 1 0 1 1 0 0 0 0 2 0 2 2 2 0 2 0 0 0 1 0 2 1 2 0 1 0 1 1 0 0 1 0 2 0 0 1 0 0 0 0 0 0 1 2 0 0 0 0 0 1 0 0 0 0 1 1
177 0 2 1 0 0 0 1 2 0 0 1 1 1 0 0 0 0 0 0 1 0 0 0 0 0 1 0 1 1 2 1 1 1 0 0 0 2 0 0 1 0 1 0 2 0 0 0 0 0 0 0 0 1 1 0 0 0 1 2 0 1 2 2 0 1 1 1 0 1 1 2 2 2 0 2 2 0 2 1 0 1 0 2 2 0 0 2 2 2 0 1 2 0 0 0 0 1 1 0 1 0 1 1 1 1 2 0 2 0 0 1 0 1 1 1 1 0 0 1 1 0 1 1 1 1 1 2 2 1 0 1 0 0 0 0 0 0 0 0 1 2 0 0 0 1 0 0 0 2 0 2 0 1 1 0 1 0 0 0 0 0 0 2 1 2 1 1 2 2 0 1 1 1 1 0 2 1 0 1 0 1 1 2 0 0 1 2 0 0 0 1 0 0 2 1 1 1 0 0 0 0 0 0 0 1 1 1 1 0 1 1 1 0 1 2 1 1 2 1 0 1 1 2 0 1 0 0 0 2 0 0 0 0 1 0 0 2 0 2 0 0 1 0 0 2 0 0 2 0 0 1 0 0 0 0 0 2 1 1 1 1 0 0 0 0 1 1 1 1 0 1 0 2 0 0 0 2 2 0 1 1 2 1 1 1 0 1 1 1 1 1 2 2 2 2 0 1 1 1 1 0 1 0 0 1 0 0 0 0 1 0 2 0 0 0 2 0 0 0 1 0 1 0 1 0 1 0 1 1 2 1 0 0 0 0 0 0 1 0 0 0 0 2 0 0 2 0 0 1 2 0 1 2 0 0 2 2 0 2 2 1 2 0 2 1 0 2 2 0 2 2 1 1 0 0 1 2 1 2 1 1 0 0 1 0 1 0 0 0 1 1 0 0 2 1 0 0 1 1 1 1 1 0 1 1 1 1 0 0 0 2 0 1 1 2 0 1 0 0 1 2 0 1 1 1 0 2 2 0 2 0 0 0 1 1 1 1 0 0 2 0 0 0 2 1 0 0 2 0 0 2 0 1 1 1 0 1 0 1 1 0 0 1 1 0 0 1 2 0 1 0 0 2 1 1 1 2 1 1 1 0 0 0 2 1 0 1 2 1 0 1 1 1 0 1 0 0 0 1 0 1 2 0 0 0 2 1 0 1 0 0 1 1 0 0 0 1 1 2 2 0 0 1 0 1 1 0 0 2 0 2 2 1 2 0 0 0 0 0 0 0 0 1 2 1 2 1 1 0 1 0 1 0 1 0 1 1 1 1 1 0 0 2 0 0 2 1 1 0 1 1 1 0 1 0 1 1 0 1 0 0 0 1 1 0 1 1 0 0 1 0 1 0 1 0 0 1 1 1 1 1 0 1 1 1 1 1 1 1 1 0 0 2 0 0 0 2 0 1 0 1 0 0 0 0 2 2 0 0 2 0 0 0 0 0 2 0 2 0 0 2 0 1 1 0 1 0 2 2 1 0 0 1 1 0 2 0 2 0 0 0 0 1 1 0 0 1 0 1 0 1 1 0 0 1 1 1 2 2 1 1 0 0 0 2 2 1 0 1 1 1 0 2 0 0 0 0 2 2 1 1 0 1 2 0 1 2 0 0 1 1 1 0 1 0 0 2 2 0 0 0 0 1 0 1 1 0 0 0 1 0 0 0 0 1 1 0 1 1 0 0 0 0 0 1 1 0 0 0 0 0 0 0 0 1 1 0 0 0 0 0 2 0 0 1 2 2 0 0 0 0 2 0 0 1 0 0 2 2 0 2 0 0 0 2 0 1 1 2 1 1 2 2 1 0 1 0 0 0 0 0 0 0 0 0 2 0 0 1 2 1 2 0 1 0 2 1 2 1 1 2 1 0 1 0 0 1 0 2 0 0 1 1 0 0 0 0 0 0 0 0 0 0 0 0 0 0 0 0 2 0 0 2 2 0 0 0 0 0 0 2 1 0 0 1 0 0 1 0 0 0 2 0 1 1 0 0 1 1 1 0 2 0 0 0 0 0 0 2 2 1 2 2 2 2 2 0 0 0 0 1 0 2 0 0 1 1 0 2 0 0 0 1 1 0 2 1 2 1 1 1 0 1 1 1 1 1 1 0 1 0 0 2 0 0 0 0 1 1 0 0 1 2 0 0 1 1 0 0 2 0 1 0 2 0 2 2 1 0 2 0 0 0 1 0 1 1 1 0 1 0 0 0 0 0 0 0 1 0 0 1 1 1 0 0 0 0 0 1 0 0 0 0 0 0 0 0 1 0 0 1
178 0 2 1 0 0 0 2 1 2 0 0 1 1 1 0 0 0 0 1 1 0 0 1 0 0 0 0 2 1 2 2 0 1 0 0 1 1 0 0 2 0 0 0 1 0 0 0 0 0 0 0 0 1 1 1 0 1 0 0 1 1 1 1 0 1 0 0 0 0 0 0 2 2 1 2 1 0 2 1 0 2 0 0 0 0 0 2 2 2 2 2 0 0 0 0 0 1 1 0 1 0 0 0 1 0 2 1 1 1 0 2 1 1 1 1 1 0 2 0 0 0 2 2 1 1 1 0 1 0 0 0 0 0 1 1 0 0 1 0 0 2 1 0 0 2 1 0 1 1 0 1 0 2 0 0 0 1 0 0 0 0 0 1 1 2 0 1 0 0 0 0 2 0 1 0 1 0 0 0 0 0 1 2 0 0 1 2 1 1 1 1 1 1 1 2 0 2 0 1 1 1 0 0 1 1 2 1 0 0 0 1 1 0 2 0 0 0 1 0 0 0 1 0 2 1 1 1 1 0 0 1 2 1 0 0 0 1 0 0 0 1 1 0 0 1 0 0 2 0 0 1 1 0 0 0 0 2 0 0 0 0 0 0 2 0 1 1 1 0 0 1 0 2 0 1 1 2 2 0 0 0 2 1 2 0 2 1 0 1 1 1 0 1 1 0 1 1 0 1 1 1 1 0 0 0 0 0 0 0 1 0 1 0 2 0 1 0 0 0 1 0 1 0 0 0 0 0 0 0 2 2 0 0 0 1 0 2 0 0 0 0 2 2 1 1 0 0 2 1 1 1 2 1 1 0 2 0 0 2 2 1 0 0 0 0 1 2 2 0 1 1 1 2 2 2 2 2 0 0 1 1 0 0 0 0 1 0 0 0 0 0 1 0 2 0 0 2 0 0 0 1 1 0 1 1 2 0 0 0 0 2 0 2 2 2 0 0 0 0 0 2 1 1 0 2 1 0 0 0 0 0 0 0 0 0 1 1 0 1 1 1 1 0 1 2 1 0 0 0 0 1 0 1 1 1 0 2 1 1 2 0 2 0 2 0 0 2 2 2 0 0 2 1 0 1 0 1 2 0 1 0 1 0 1 2 0 2 2 0 0 1 0 0 0 0 0 2 2 0 1 0 1 1 0 1 1 1 0 1 0 0 1 1 1 0 1 0 1 2 2 1 0 2 0 2 0 0 0 2 0 1 2 1 1 0 0 0 2 2 0 1 1 0 2 1 0 0 2 0 0 0 0 0 1 1 1 1 0 0 0 0 0 2 2 0 0 1 1 0 0 0 2 0 1 1 2 1 0 2 1 0 1 1 0 1 2 1 0 0 0 1 1 1 0 0 0 0 0 0 0 1 1 1 1 1 1 0 1 1 0 0 0 1 1 0 0 1 0 1 1 1 0 1 0 0 1 1 0 0 0 0 0 0 2 0 2 0 2 0 0 1 0 2 0 0 1 0 1 0 0 2 0 0 2 0 0 0 2 1 1 1 0 1 1 1 0 2 0 1 1 1 1 0 0 0 0 0 0 0 0 0 0 2 2 2 0 0 1 2 0 0 1 2 1 1 0 0 2 2 0 1 0 2 2 0 2 0 0 0 0 0 0 1 1 0 0 2 0 0 0 0 0 0 1 1 0 1 1 1 2 1 0 0 0 0 2 1 0 1 0 0 0 0 0 0 0 0 0 0 0 0 1 0 1 1 0 0 1 1 0 0 1 0 0 0 1 2 1 1 0 0 1 0 0 0 0 0 0 0 0 1 1 0 0 0 0 1 1 2 1 1 2 1 0 1 0 2 0 0 2 0 0 0 0 0 1 0 0 2 2 0 1 0 1 0 2 2 2 1 2 2 0 0 0 0 0 2 2 2 1 1 1 0 0 0 0 0 2 0 1 1 0 0 0 0 0 0 0 1 1 0 1 2 1 0 1 0 0 0 1 1 0 0 0 0 0 0 1 1 0 0 0 0 2 1 1 0 2 1 0 1 1 0 0 1 1 1 0 2 2 2 0 1 2 2 2 0 0 0 0 1 0 2 2 2 1 1 0 2 0 0 1 1 2 2 1 1 2 1 1 1 0 1 0 0 1 0 0 0 0 0 0 2 0 0 0 1 1 0 0 1 2 2 0 1 1 0 1 0 1 0 2 0 1 1 2 1 2 1 1 1 0 0 1 0 1 0 2 0 0 0 0 1 0 1 0 0 2 0 0 1 1 1 0 1 1 0 0 0 0 0 0 0 0 0 0 0 0 0 0 1
179 0 1 2 0 0 0 1 2 0 0 2 0 0 0 0 0 0 0 1 1 1 0 0 0 0 0 0 1 0 1 2 0 1 2 0 2 1 1 1 1 0 0 0 1 0 0 0 0 0 0 0 0 1 0 0 0 0 0 1 1 1 1 1 0 1 0 2 0 1 1 2 2 1 0 2 1 0 1 0 0 2 0 1 1 0 0 0 1 2 0 0 1 0 1 1 0 0 0 1 2 1 1 1 1 1 2 1 1 1 1 1 0 2 2 2 2 0 1 1 1 0 2 2 2 2 2 0 1 0 2 1 0 0 0 0 0 0 0 0 2 1 0 0 0 0 0 0 0 2 0 2 2 0 0 0 1 0 0 0 0 0 0 2 0 1 0 1 1 1 0 1 2 0 0 0 0 1 0 1 0 1 1 2 0 1 2 2 0 1 0 1 2 0 0 2 1 2 1 0 0 0 0 1 0 1 2 0 2 0 1 1 2 0 2 0 0 0 2 2 0 0 1 1 1 0 2 0 1 2 0 0 1 1 1 1 0 0 0 0 0 0 2 0 1 2 1 0 1 1 1 0 0 0 0 1 2 0 0 1 1 1 0 1 0 0 0 0 1 0 0 1 0 1 0 0 0 2 2 0 0 0 1 2 0 0 0 1 0 1 1 1 1 2 1 1 0 0 0 0 0 0 1 0 0 0 1 1 1 0 0 1 1 0 1 0 2 1 0 0 0 2 0 1 1 0 1 0 1 1 2 2 0 0 0 0 0 1 1 0 0 0 1 1 1 1 1 1 1 1 1 0 1 0 1 1 0 1 0 0 0 0 0 0 0 2 0 1 1 0 2 2 1 2 1 2 2 2 0 1 2 0 0 0 1 1 1 0 0 0 0 1 0 0 1 1 0 1 1 1 1 1 1 1 0 0 0 2 1 0 0 1 0 0 0 1 1 0 1 0 1 1 1 0 0 0 0 2 2 0 2 0 0 0 1 1 1 0 0 0 2 1 2 0 1 1 1 0 1 0 0 1 0 2 2 1 0 1 0 1 1 0 0 1 1 0 0 1 2 1 1 1 1 1 2 0 1 1 2 0 1 0 0 0 2 0 0 0 0 0 2 0 1 0 0 1 1 0 0 0 0 1 1 1 0 0 2 1 0 1 0 0 1 0 1 1 0 1 0 1 1 1 0 2 1 2 0 1 1 2 1 1 0 0 0 0 0 0 1 1 1 0 0 0 0 0 1 0 2 0 0 0 1 0 1 0 0 0 0 1 0 0 1 1 0 1 0 2 1 1 1 2 0 0 0 0 1 2 0 1 1 0 0 0 1 0 0 0 1 1 0 2 0 1 0 0 0 0 0 0 0 2 2 1 1 1 1 2 0 2 0 0 0 0 1 0 0 0 0 0 0 0 0 1 0 0 1 2 0 0 2 0 0 0 1 1 2 0 2 0 1 0 0 1 0 0 2 0 1 1 1 2 0 1 2 0 2 1 2 0 0 0 1 0 0 0 1 1 0 1 0 1 1 0 0 0 1 1 1 1 0 2 0 1 0 2 2 1 0 1 0 0 0 1 1 0 0 0 0 0 0 0 0 1 2 0 1 1 0 0 0 0 0 0 1 0 0 2 2 0 0 0 0 1 1 2 1 2 2 1 1 0 1 0 0 1 0 0 1 1 0 0 0 0 0 1 1 0 0 1 0 0 2 1 0 0 0 1 2 1 1 0 2 0 0 1 2 2 2 2 1 1 2 0 0 0 2 0 0 0 1 1 1 0 0 1 0 2 0 2 0 2 2 1 1 0 0 0 1 0 1 0 2 0 2 1 0 0 0 1 1 0 2 0 2 0 2 2 2 0 0 1 0 1 2 0 2 1 0 2 1 0 1 0 0 0 0 0 1 1 1 1 0 0 0 0 0 2 1 0 1 1 0 2 1 1 1 0 0 0 0 2 0 0 0 1 0 0 1 0 1 0 1 0 2 0 0 0 2 2 2 0 2 0 0 0 0 0 0 2 2 2 1 0 2 1 2 1 0 0 0 1 1 0 1 1 0 2 0 2 0 0 0 1 2 1 2 0 2 2 0 2 0 1 1 1 1 0 0 0 0 0 0 2 0 0 0 1 0 0 0 0 2 1 0 1 1 0 0 0 2 2 0 0 2 0 2 1 1 0 2 0 0 0 2 2 2 1 1 0 1 1 0 0 0 1 0 0 1 0 0 1 2 2 0 1 1 0 0 2 1 0 0 0 0 1 1 0 1 0 0 0
180 1 2 0 0 0 0 1 1 2 0 0 0 1 1 0 0 0 0 2 0 0 0 0 0 0 0 0 2 1 1 1 1 1 1 0 1 2 0 0 0 0 1 0 2 0 0 0 0 0 0 0 0 1 1 0 0 1 0 1 0 1 2 1 0 1 0 1 1 1 0 1 2 2 1 2 1 0 2 0 0 1 0 1 1 0 0 0 2 2 0 1 1 0 1 0 0 0 0 0 1 1 0 0 2 2 0 1 1 1 0 1 0 1 1 1 1 0 2 0 0 0 2 2 1 1 1 0 1 0 1 0 1 0 0 0 1 0 0 0 1 1 0 0 0 1 0 0 1 1 0 1 0 0 1 0 0 1 0 0 0 0 0 2 1 2 0 0 1 1 0 2 1 1 0 0 1 2 0 2 0 2 0 0 0 0 0 1 1 1 0 0 0 2 2 2 1 1 0 0 0 0 0 0 1 1 2 1 0 0 2 1 1 0 0 0 0 0 2 1 1 1 2 2 0 0 0 0 0 1 0 0 0 0 2 0 0 2 0 2 0 0 1 0 0 1 0 0 1 0 0 0 0 0 0 0 0 0 0 0 0 0 0 0 0 0 0 1 2 0 0 0 1 1 0 0 0 1 1 0 0 0 1 2 0 1 0 1 0 2 1 0 0 0 2 0 0 2 2 0 0 0 2 2 2 0 1 0 1 0 0 1 2 0 1 0 2 2 0 0 0 2 1 0 1 0 1 0 0 0 1 0 0 1 0 0 0 2 0 2 2 1 2 1 0 0 0 0 1 1 1 0 2 0 2 0 1 1 0 0 1 1 1 1 2 0 0 0 1 0 2 2 1 1 0 0 1 2 0 1 0 1 0 0 0 1 0 1 1 0 0 0 1 0 2 0 2 0 1 0 0 1 0 2 2 1 1 2 0 0 0 1 0 1 1 2 0 0 1 0 0 1 0 0 1 1 1 2 2 2 0 0 0 1 0 1 0 0 0 0 1 0 1 0 1 1 0 0 1 0 0 1 0 2 0 0 0 0 0 0 2 0 1 1 1 0 0 1 1 0 1 0 1 2 1 0 1 2 2 0 0 0 1 0 1 2 0 1 2 0 1 0 1 1 1 0 0 1 1 0 1 1 1 1 0 0 1 1 0 1 0 1 1 0 1 1 0 1 1 1 2 1 2 2 2 2 0 0 0 2 1 1 0 0 0 0 0 0 2 2 0 1 0 0 1 1 2 0 2 0 0 0 0 0 1 1 0 0 1 0 1 0 1 2 1 1 0 2 1 0 1 1 0 0 0 0 2 1 0 1 0 0 1 2 0 2 2 0 1 1 1 0 1 0 0 0 1 0 0 0 0 2 0 0 2 2 0 1 0 1 1 0 0 0 0 0 0 2 0 1 1 1 0 2 0 0 0 1 0 0 2 0 0 0 2 0 2 0 2 0 1 1 0 1 0 0 1 0 1 1 0 2 0 1 2 0 1 2 1 0 0 0 0 0 0 0 0 1 0 1 1 1 0 0 0 2 2 0 1 1 1 0 1 1 0 2 1 0 0 1 0 0 0 1 0 0 0 0 0 0 0 0 0 1 2 0 1 2 0 0 0 0 0 1 0 0 0 1 1 0 0 0 0 1 1 1 1 2 2 2 2 2 0 1 0 0 2 0 0 0 0 0 0 0 0 0 2 1 0 0 1 1 0 0 0 0 0 0 2 0 0 2 1 1 0 0 1 1 2 2 0 1 2 0 0 0 0 0 1 1 0 1 1 0 1 1 1 1 0 2 1 2 2 2 0 1 1 0 0 0 0 2 1 0 1 1 1 0 0 1 1 0 2 0 2 0 2 1 2 0 2 1 0 1 2 0 1 1 0 1 0 0 1 0 0 1 0 0 0 1 1 1 0 0 0 0 0 1 0 0 2 1 0 2 2 0 0 0 1 1 0 2 0 0 0 0 2 0 1 0 2 0 0 1 2 2 0 1 2 1 1 0 1 0 0 1 1 0 1 2 2 2 2 1 2 2 2 0 0 0 0 2 1 0 2 2 0 0 2 0 1 0 0 0 2 2 2 0 1 1 0 1 0 1 2 2 1 0 0 0 1 0 0 1 0 0 0 2 0 0 0 1 2 2 1 0 1 1 0 0 2 0 2 1 0 0 1 1 1 0 1 1 0 1 0 0 1 1 1 0 1 0 1 1 0 1 0 0 1 0 0 2 1 1 0 0 0 0 0 1 0 0 0 0 0 1 0 0 0 0 0 0
181 1 2 1 0 0 0 1 2 0 0 1 0 0 0 0 0 0 0 1 1 0 1 0 0 1 1 0 2 1 2 2 0 0 1 1 1 1 0 0 1 0 2 0 2 0 1 0 0 1 1 0 1 1 1 0 0 0 2 0 2 2 0 2 0 0 0 1 0 0 0 1 2 2 1 2 0 0 2 0 1 1 0 0 0 0 0 0 2 2 0 1 2 0 1 1 0 1 0 1 1 0 2 2 0 0 2 0 2 1 0 2 0 0 0 0 0 0 0 2 2 0 1 1 0 0 0 1 1 0 1 0 1 0 0 0 1 0 0 0 2 0 0 0 0 1 1 0 1 1 0 0 0 0 0 1 0 0 0 1 0 0 0 2 1 2 0 1 0 1 0 0 0 2 1 0 2 0 0 0 0 0 0 2 1 2 1 0 0 2 0 0 1 1 1 2 2 2 0 0 0 0 0 0 1 1 2 0 2 0 1 1 1 0 1 0 0 1 1 0 0 0 2 2 0 0 1 0 0 1 0 0 0 0 2 0 0 2 0 1 0 1 1 1 0 1 0 0 1 0 0 1 0 0 0 0 1 1 1 1 1 1 0 0 0 0 1 0 2 0 0 2 0 2 0 1 0 2 2 0 2 0 2 1 1 0 1 1 1 2 1 2 0 2 2 1 1 2 0 1 1 0 2 1 1 0 0 0 1 0 1 2 2 0 2 0 1 0 1 0 1 2 1 0 1 0 1 1 0 1 2 1 0 0 0 0 0 2 1 0 0 0 2 1 1 1 0 0 0 2 0 2 2 0 2 0 1 1 0 1 1 1 1 1 1 0 0 1 1 1 2 2 0 2 0 0 1 2 1 2 0 1 0 0 1 0 0 1 1 1 1 1 2 0 2 0 1 1 1 1 1 1 0 1 1 0 2 1 0 0 0 2 0 0 0 1 1 1 0 0 0 1 1 1 0 1 1 0 0 0 0 0 1 1 1 0 1 2 0 0 2 0 2 0 1 1 1 0 1 0 0 1 0 2 1 1 0 2 1 2 1 0 0 0 0 2 0 0 2 0 0 1 2 1 0 2 0 2 2 0 1 1 2 0 1 2 0 0 1 0 1 1 0 1 2 0 0 2 2 0 0 0 1 1 0 0 1 2 0 1 0 1 0 0 1 0 0 0 2 2 2 0 0 2 0 1 1 0 0 2 1 0 2 1 1 0 1 0 1 2 1 1 0 1 1 1 1 2 0 0 0 0 0 0 1 0 1 1 1 1 1 0 1 2 0 1 0 0 0 0 0 0 1 0 0 1 1 1 0 2 0 0 1 1 1 1 0 0 1 1 0 0 0 0 1 0 1 0 0 1 0 1 0 0 0 0 0 2 0 0 0 0 0 0 2 0 1 0 0 0 0 0 0 1 0 0 0 1 0 0 1 0 0 0 2 0 2 0 2 0 0 1 0 0 2 0 1 0 1 1 0 1 0 1 1 0 2 0 2 0 0 0 2 1 1 1 0 2 0 0 0 0 0 0 0 0 0 1 2 2 1 0 0 0 0 2 1 0 1 2 0 0 0 1 0 0 0 0 1 1 0 1 0 2 2 0 2 2 0 1 0 0 0 0 0 0 0 1 1 0 0 0 0 0 1 0 0 0 0 0 0 0 0 0 0 0 0 0 1 1 0 0 1 1 0 0 1 0 0 0 0 0 1 0 0 0 1 0 0 0 0 0 2 2 2 0 2 2 2 2 1 0 1 1 0 1 2 0 1 1 1 2 2 0 0 2 0 2 1 2 0 1 1 1 0 0 0 1 1 0 1 0 0 0 0 1 0 0 1 1 2 0 1 1 1 0 2 2 1 0 1 1 0 2 2 0 2 1 1 2 1 1 0 1 0 1 0 0 0 1 1 1 1 0 1 0 1 0 0 0 2 0 0 2 2 0 0 0 0 0 1 1 1 0 1 1 1 0 2 0 2 0 0 1 1 1 0 1 1 1 1 0 1 0 0 0 0 1 1 1 1 2 0 1 2 2 2 1 0 0 1 1 0 2 1 1 1 0 0 2 0 0 0 0 0 0 2 0 2 2 0 2 0 0 1 0 0 1 1 1 1 0 0 1 2 1 2 0 0 1 0 0 2 2 0 0 0 0 2 0 0 0 2 0 0 0 0 1 2 2 0 2 0 0 2 1 1 1 2 0 1 0 0 1 0 0 1 0 0 0 0 0 1 1 0 0 0 0 0 1 0 0 0 1 1 0 0 1 1 0 0 0
182 0 1 1 0 0 0 1 1 1 0 0 0 1 1 0 0 0 1 1 1 1 0 0 0 1 1 0 2 0 1 1 1 0 1 0 1 1 0 0 2 0 0 0 1 1 1 0 0 0 0 0 0 0 1 0 0 0 0 0 1 1 1 1 0 0 0 1 0 1 1 2 2 2 1 2 1 0 1 0 0 2 0 2 2 1 1 0 2 2 0 1 1 1 1 1 0 1 0 0 2 0 1 1 1 1 2 1 1 1 0 1 1 1 1 1 1 0 0 2 2 0 0 0 0 0 0 0 2 0 1 0 0 0 1 1 0 0 0 0 1 1 0 0 0 0 0 0 0 1 0 1 1 0 0 0 0 0 0 1 0 0 0 2 1 2 0 1 0 1 0 1 0 2 1 0 1 0 0 0 0 1 0 2 2 1 1 0 0 0 0 0 1 1 2 1 2 1 0 0 0 0 0 0 0 1 1 1 1 0 1 1 2 1 1 0 0 1 1 1 0 0 2 2 0 0 1 1 0 2 0 1 0 0 0 0 0 2 0 2 0 0 2 2 0 2 0 0 2 0 0 1 0 0 1 0 1 0 0 0 0 0 0 0 1 0 1 1 1 1 0 2 0 2 0 0 1 2 2 0 1 0 2 2 0 1 0 1 0 2 1 0 0 2 2 0 1 2 0 1 1 0 2 0 0 1 0 0 1 0 0 1 2 0 1 1 2 1 0 0 0 2 1 1 1 0 1 0 1 1 1 1 0 0 0 0 0 2 0 0 0 0 1 2 0 0 1 1 1 1 1 1 1 1 0 1 1 0 0 1 1 2 2 0 2 0 2 1 2 0 1 1 2 2 1 2 2 2 0 1 2 0 0 0 0 0 0 0 0 0 0 1 1 0 2 0 1 1 0 0 0 0 1 0 0 0 1 1 1 1 1 1 0 0 0 1 1 0 0 0 0 0 0 1 1 2 2 0 0 0 0 0 0 0 1 1 0 0 0 0 2 1 2 1 0 1 0 1 2 0 0 1 0 1 0 0 0 0 0 0 2 0 0 0 1 1 0 0 2 0 0 0 1 2 2 0 1 1 2 0 1 1 0 0 2 0 0 1 1 0 1 1 1 2 0 1 1 1 1 1 0 2 2 0 0 0 1 0 0 1 0 0 1 0 1 0 0 0 1 0 0 2 0 1 1 1 1 1 1 2 0 0 0 0 0 0 0 0 0 0 0 0 0 1 2 1 1 2 0 0 1 0 0 0 1 0 1 1 0 0 0 0 0 2 0 0 1 1 1 0 0 0 2 0 2 0 2 2 0 1 1 0 1 1 1 1 2 0 0 0 0 0 0 1 1 0 0 1 1 0 0 1 2 1 1 1 1 1 0 1 1 0 0 1 0 0 0 2 1 0 0 0 0 0 0 1 1 0 0 0 2 0 0 0 2 0 2 1 1 1 1 0 0 1 1 0 0 0 1 1 0 0 0 1 2 0 1 0 1 0 0 0 2 0 0 0 0 1 1 1 1 1 1 0 0 1 1 0 1 1 0 1 0 1 0 1 2 1 0 1 0 0 0 1 0 0 0 1 1 1 0 0 0 0 0 0 2 2 1 1 0 0 0 0 0 0 0 1 1 0 0 0 0 0 2 1 0 0 0 0 0 0 0 1 0 0 2 0 0 0 0 0 1 1 0 0 2 1 0 0 0 0 1 0 1 2 0 0 1 0 0 1 2 0 0 0 2 0 1 1 1 0 2 0 0 0 0 0 1 1 0 2 1 1 2 0 2 2 0 2 0 2 2 1 0 0 1 1 0 0 1 0 0 0 0 0 2 0 0 1 1 0 0 1 0 1 2 2 2 0 0 1 1 0 1 0 0 2 0 2 1 0 1 0 0 1 1 1 0 0 0 1 1 1 0 1 1 0 0 1 1 0 1 1 1 0 1 1 0 0 2 2 0 1 0 2 0 0 2 1 1 0 0 1 2 1 0 1 1 1 1 0 2 0 0 0 0 0 0 1 1 1 0 0 1 0 2 0 0 0 0 1 1 1 1 1 0 1 0 1 0 0 1 0 2 2 0 0 0 0 0 0 0 2 2 2 0 2 0 1 0 0 1 1 1 1 1 2 0 0 0 2 2 2 0 1 1 0 1 0 2 1 1 0 2 0 2 1 1 0 2 0 0 0 1 0 1 0 1 0 1 0 0 0 1 2 0 0 1 1 0 1 1 1 0 1 1 0 0 1 1 0 0 0 0 1 0 0 0 0 2 0
183 0 1 1 0 0 0 2 1 1 0 0 1 2 2 0 0 0 2 1 1 0 0 0 0 0 0 0 2 2 2 2 0 0 2 2 2 1 0 0 1 0 0 0 2 0 1 0 0 1 1 0 0 1 0 1 0 0 0 0 1 1 1 1 0 0 1 1 0 0 0 0 2 2 1 2 0 0 2 0 0 0 0 2 2 0 0 0 2 2 0 0 2 0 0 0 0 2 0 2 2 0 2 2 0 0 2 2 0 2 1 1 1 1 1 1 1 0 0 2 2 0 0 0 0 0 0 0 0 0 2 0 0 0 0 0 0 0 0 0 2 0 0 0 1 2 0 0 0 1 0 1 0 0 0 0 1 0 0 1 1 1 0 1 1 1 0 1 0 0 0 1 0 2 0 0 2 0 0 0 0 0 1 2 0 0 1 2 1 1 0 1 0 0 0 0 2 2 0 1 1 1 1 0 1 2 1 0 1 0 2 0 2 1 1 0 0 1 2 1 1 1 2 2 1 0 2 0 0 0 0 0 0 0 1 0 0 1 0 1 0 0 2 0 1 2 1 0 2 1 1 0 0 0 0 0 0 1 0 1 0 1 0 1 1 0 0 0 1 1 0 2 0 1 0 0 0 2 2 0 2 0 2 0 2 0 0 2 0 2 2 0 1 2 2 2 0 0 0 0 2 1 2 1 1 0 1 1 1 0 0 2 1 1 1 1 1 0 0 0 1 2 1 1 1 0 1 0 1 1 1 0 1 0 0 0 0 1 1 2 1 0 2 1 1 1 0 0 0 0 1 0 2 1 1 0 2 0 0 1 1 2 1 1 1 1 0 1 2 0 1 1 0 2 0 1 2 1 1 2 0 0 0 0 1 1 1 1 1 0 0 1 1 0 2 0 2 1 1 1 1 1 1 1 1 0 0 1 1 0 0 2 0 1 1 1 1 1 0 0 0 1 1 1 0 2 1 1 1 0 1 0 0 0 1 1 1 0 0 0 2 0 1 0 1 1 0 0 1 1 0 0 0 1 1 0 0 1 1 1 2 0 0 1 0 1 0 1 2 1 1 1 2 0 1 1 0 2 2 1 1 0 0 0 2 0 0 0 1 1 1 0 1 1 1 0 0 2 2 1 0 1 2 0 0 0 1 0 0 1 0 0 1 1 0 0 0 2 0 2 2 0 1 0 0 0 2 1 1 1 1 1 2 1 1 0 0 0 2 2 0 1 0 1 1 2 1 2 0 0 0 0 0 0 1 0 1 1 1 0 0 0 0 2 0 0 1 1 0 1 0 1 0 0 0 0 2 1 0 2 0 0 0 1 1 0 0 0 0 0 0 1 1 1 1 0 1 1 1 2 0 1 1 1 1 1 1 1 0 2 0 0 0 0 1 0 0 1 1 0 0 0 0 0 0 1 0 2 0 0 2 0 1 0 1 1 2 0 2 0 2 1 0 2 0 0 2 0 1 1 0 2 0 0 1 0 2 0 1 0 0 0 2 2 2 1 0 2 1 0 0 1 0 0 1 0 1 1 2 2 1 1 0 1 1 2 1 1 0 1 0 0 1 1 1 0 0 0 0 1 0 1 0 0 2 0 1 1 1 1 0 0 0 0 0 1 0 1 1 0 0 0 0 1 1 1 1 0 0 0 0 0 0 0 0 1 1 0 1 1 0 0 1 0 0 0 1 1 0 0 0 0 1 0 1 1 0 0 1 0 0 1 1 1 0 0 1 2 1 1 0 1 1 0 2 1 0 0 0 0 0 0 0 0 0 2 0 1 1 2 1 1 2 2 0 1 0 1 0 0 1 0 0 0 0 0 1 0 0 1 1 0 2 0 2 0 2 2 2 1 1 2 0 2 2 0 2 2 0 2 1 0 0 1 0 1 1 1 0 0 0 1 0 0 0 0 0 0 0 0 2 0 2 1 1 0 1 1 1 1 0 1 1 0 0 0 0 0 0 0 0 0 0 0 0 1 0 0 2 1 1 1 2 0 0 0 0 0 0 2 2 1 0 2 2 2 2 0 0 1 1 0 1 1 1 2 0 1 1 1 0 0 0 1 1 1 2 1 2 2 0 2 0 0 1 1 0 2 1 0 0 1 1 2 1 0 0 0 2 0 1 0 2 1 1 0 1 0 1 0 2 0 2 0 1 2 2 0 0 0 1 0 1 0 0 1 1 0 1 0 0 0 0 0 0 1 0 0 0 0 0 0 1 1 0 0 0 0 0 2 1 0 0 0 0 0 0 0 1 0 0 0
184 0 1 1 0 0 0 2 0 2 0 0 0 0 0 0 0 0 0 2 0 0 0 0 0 0 0 0 1 2 2 0 2 2 0 0 1 1 1 1 0 0 1 0 2 2 1 0 0 1 1 0 1 1 0 1 0 0 1 0 1 1 1 1 1 0 1 1 0 0 0 1 2 2 2 2 0 0 2 2 0 2 0 2 2 0 0 0 1 1 0 0 1 1 1 0 0 0 0 1 1 1 1 1 1 1 2 2 0 2 0 1 1 1 1 1 1 0 1 1 1 0 1 1 1 1 1 1 2 1 1 1 0 0 0 0 0 0 0 0 1 1 1 0 0 0 0 0 0 1 0 1 0 1 1 0 0 0 0 1 0 1 0 2 0 1 0 1 1 1 0 1 0 2 0 0 0 1 0 2 0 1 0 2 0 0 0 0 0 2 0 0 0 1 1 1 0 1 0 0 0 0 0 0 1 2 1 1 1 0 2 0 2 1 0 0 0 1 2 1 1 1 2 2 0 0 0 0 0 1 1 1 0 0 2 0 0 2 0 1 0 1 1 0 0 1 0 0 2 0 0 0 0 0 1 0 0 2 1 1 1 1 0 0 1 0 0 0 1 0 0 1 0 2 0 1 0 0 0 0 0 0 2 2 0 1 1 0 1 2 0 0 0 1 1 0 0 1 1 1 1 0 1 1 1 0 1 0 2 0 0 1 2 1 2 0 1 1 1 0 1 2 0 0 0 0 1 0 0 0 2 0 0 0 0 0 0 2 0 0 1 0 2 0 1 1 0 0 0 1 0 1 2 0 2 0 2 1 0 1 1 1 1 0 1 0 0 0 2 0 0 0 0 2 1 0 0 0 0 2 1 0 0 1 2 1 2 0 0 1 0 0 1 0 2 0 0 0 0 0 0 0 1 0 0 0 1 1 0 0 0 0 1 0 1 1 1 0 0 1 0 0 0 0 1 1 1 1 1 0 1 0 0 1 2 2 0 1 0 0 2 0 1 1 1 2 1 0 0 0 1 0 0 1 1 0 1 2 1 1 1 0 0 0 0 2 0 2 2 1 1 1 2 0 0 1 0 2 1 0 0 0 1 0 1 1 0 1 2 0 0 2 1 1 1 1 1 1 1 1 0 0 2 0 0 1 2 1 1 2 0 0 0 0 1 0 0 0 2 1 1 1 1 2 1 2 0 0 0 2 1 0 0 0 0 0 1 0 2 2 1 1 0 1 2 0 2 2 0 0 0 0 0 0 1 1 0 0 1 1 0 0 0 1 0 0 1 2 1 1 1 0 1 0 0 2 2 1 0 1 0 0 0 1 1 1 1 0 0 0 0 1 0 0 0 0 2 0 1 1 0 1 0 2 1 2 1 1 0 2 1 0 0 0 1 0 0 0 0 0 0 0 0 0 0 1 1 1 1 1 0 0 0 0 1 1 2 0 2 0 1 1 0 0 1 0 1 0 2 2 0 1 0 1 2 0 2 0 1 0 0 0 1 1 2 2 0 2 0 0 0 0 0 0 1 1 2 0 0 0 1 0 0 1 0 2 2 0 0 2 0 0 0 1 0 0 0 1 1 2 1 1 0 0 1 0 1 0 0 0 0 0 0 1 1 1 0 2 0 0 0 0 1 0 1 2 0 2 1 1 1 1 0 0 0 1 2 1 0 1 1 1 1 1 0 0 1 0 0 0 0 0 1 0 1 2 0 0 2 0 1 2 1 0 0 0 2 1 1 1 2 0 2 0 1 0 1 0 0 0 1 1 1 0 0 1 0 2 0 2 0 2 2 2 1 0 0 0 0 1 1 0 0 0 0 0 0 1 1 1 1 0 1 1 1 0 2 1 2 0 0 1 2 1 2 0 1 1 0 2 0 0 1 0 0 1 1 1 0 1 1 1 0 0 1 0 1 0 0 1 1 0 1 1 1 0 1 0 0 1 0 1 0 0 0 0 1 1 1 0 0 0 0 0 0 0 0 0 0 0 2 0 1 1 0 1 1 0 1 1 1 2 2 1 2 2 2 0 0 1 0 0 0 1 1 1 1 0 0 2 0 0 0 0 1 1 0 1 2 1 0 2 0 1 0 0 1 0 0 0 0 2 0 2 0 0 0 0 1 1 0 1 1 2 2 0 1 0 0 0 2 0 2 0 0 0 0 1 1 0 1 1 0 1 1 0 0 0 2 0 0 1 0 0 0 0 1 0 2 0 0 2 0 0 0 0 0 0 0 1 1 0 0 0 0 0 0 0 0 0 1 0
185 1 2 1 0 0 0 2 0 2 0 0 1 2 2 0 0 0 1 0 2 1 0 0 0 0 0 0 2 0 2 1 2 1 2 1 2 1 1 1 0 0 0 1 2 1 0 0 0 0 1 1 0 0 0 1 0 0 1 1 0 1 2 2 0 1 1 0 1 1 0 0 2 2 2 2 0 0 2 0 0 0 1 0 1 0 1 0 2 2 0 0 1 1 0 0 0 1 0 1 1 0 0 0 2 2 2 2 0 2 0 1 0 1 2 2 1 0 0 1 1 0 1 1 1 1 1 0 1 0 0 0 0 0 1 1 0 0 0 0 0 2 0 0 0 2 1 0 0 0 0 0 0 0 0 0 0 1 0 1 1 0 0 1 1 2 1 0 2 2 0 0 2 0 0 0 2 2 0 1 0 2 0 2 1 2 1 1 0 1 0 1 0 0 1 0 2 1 0 1 0 1 0 0 1 0 2 1 1 0 2 0 1 0 1 1 1 1 1 0 0 0 2 2 0 0 0 0 0 1 0 0 0 0 1 0 0 2 0 1 0 1 2 0 0 2 0 0 1 0 0 0 0 0 0 0 1 1 0 0 0 0 0 0 0 0 0 0 1 0 0 1 0 2 1 0 0 2 2 0 1 0 2 1 1 1 2 0 0 1 0 0 0 2 2 0 1 1 1 0 0 0 2 1 1 1 0 0 1 0 0 1 1 0 1 1 2 0 0 0 1 1 1 0 1 0 1 0 1 1 1 1 0 0 0 0 0 1 2 0 0 0 2 2 0 1 0 0 1 2 1 1 0 0 0 2 0 0 0 1 2 2 2 1 2 0 0 1 1 0 2 2 0 2 0 0 2 2 1 1 0 1 0 0 1 0 0 0 0 0 0 1 2 0 2 0 2 0 0 0 0 0 0 2 2 0 0 1 1 1 0 0 0 0 0 0 2 0 0 1 0 0 1 1 0 2 2 1 2 0 2 0 0 0 0 0 0 0 0 0 2 0 1 2 0 2 0 1 2 0 0 1 0 1 0 0 0 2 0 2 1 0 1 1 0 1 0 2 1 1 2 1 1 1 1 0 0 2 2 0 1 0 1 0 1 1 0 2 2 0 0 2 1 0 1 1 1 1 1 1 0 1 2 0 0 0 2 0 0 1 0 0 0 0 2 0 0 0 0 1 1 1 0 2 0 2 0 1 1 1 1 0 1 1 1 0 0 0 1 2 1 0 0 2 2 1 1 2 0 0 0 0 0 0 2 1 1 0 1 0 1 0 0 2 0 0 2 0 0 1 0 1 0 0 0 0 2 2 0 1 1 0 0 0 0 0 0 1 0 0 1 1 1 0 2 0 2 2 2 2 1 0 0 1 2 2 1 1 0 2 0 0 1 1 1 1 0 0 0 0 0 0 0 1 0 0 0 1 0 0 1 0 0 0 2 0 2 0 2 0 0 0 0 1 0 0 2 0 1 1 0 2 1 1 1 1 1 0 1 0 0 0 0 2 2 2 1 2 1 0 2 0 0 0 0 1 1 1 1 1 1 0 0 1 0 1 1 0 0 1 0 0 1 2 2 0 0 1 0 1 1 0 0 1 1 0 2 0 1 1 0 0 0 0 1 1 0 1 0 0 0 1 0 0 1 2 0 1 1 1 2 0 0 0 0 0 1 1 1 2 0 0 0 0 0 0 1 0 0 1 1 1 1 0 0 0 1 0 2 1 0 1 2 1 1 1 2 2 0 0 1 0 0 1 1 0 1 0 1 1 0 1 1 1 1 0 1 1 0 2 1 2 2 2 1 0 0 0 0 0 0 0 1 0 1 0 0 0 0 0 0 0 1 0 1 1 1 2 1 0 0 0 1 1 1 0 1 1 1 2 1 1 1 0 0 1 1 0 1 1 1 1 1 0 1 0 1 2 1 0 1 1 0 2 2 0 0 0 0 0 0 2 0 1 0 0 1 0 2 0 1 1 1 0 1 0 0 0 2 1 1 1 0 0 0 2 2 1 0 0 0 2 1 1 2 2 2 0 0 1 0 0 1 1 2 2 0 0 0 1 1 1 1 0 2 1 1 0 2 2 0 2 0 1 0 0 1 0 1 1 2 0 0 1 0 0 0 0 0 1 0 0 2 1 0 0 0 0 0 0 2 0 2 0 0 0 0 0 1 1 1 1 0 0 2 0 2 0 1 1 0 0 0 0 0 1 0 0 0 0 0 0 1 1 0 0 0 0 0 2 0 0 1 0 0 0 0 0 0 0 0 1
186 0 1 1 0 0 0 1 2 0 0 1 0 0 0 0 0 0 0 2 1 1 0 0 0 1 1 0 1 1 2 0 0 1 1 0 2 2 0 1 2 1 0 1 2 1 0 0 0 0 0 0 0 0 0 0 0 0 1 1 1 2 2 2 0 0 0 1 0 0 0 1 2 2 1 2 1 0 2 0 1 1 0 0 1 0 0 1 1 2 0 1 2 2 0 0 0 0 0 0 1 0 2 1 0 0 2 0 2 0 0 2 0 1 1 1 0 0 0 2 2 0 0 0 0 0 0 1 2 1 0 1 0 0 0 0 0 0 0 0 0 2 0 0 0 2 0 0 0 0 0 1 0 2 0 0 1 0 0 1 1 1 0 2 2 2 0 0 2 2 0 0 1 1 0 0 0 1 0 1 0 1 1 2 0 0 1 0 0 2 0 0 0 2 2 2 1 2 0 1 1 1 0 0 2 1 1 0 1 0 2 0 2 0 2 0 0 0 1 1 1 1 2 2 0 0 1 0 0 2 0 0 0 0 2 0 0 1 0 2 0 0 0 0 0 2 2 0 2 0 0 1 0 0 0 1 1 1 0 1 0 1 0 0 0 0 0 0 2 0 1 1 0 1 0 0 0 2 2 0 0 0 2 2 0 1 1 0 2 2 2 2 0 2 1 0 1 2 0 2 2 2 1 0 0 1 0 0 1 0 0 1 1 0 1 0 2 2 0 0 0 2 1 0 0 0 0 0 1 1 2 0 0 0 0 0 0 1 1 0 1 0 2 0 0 0 1 2 0 0 2 0 0 0 0 2 0 1 0 1 2 2 2 1 2 1 0 0 2 0 0 0 0 2 1 1 2 1 0 2 2 0 0 0 2 1 1 0 0 1 1 0 1 0 1 1 0 1 0 0 0 0 0 0 0 0 2 2 0 0 0 0 0 1 1 1 1 1 0 0 1 2 1 1 0 2 2 1 1 0 0 0 0 1 0 1 1 0 0 0 0 0 1 1 1 1 0 0 2 0 0 2 0 2 1 1 0 2 1 2 0 0 1 1 0 1 1 2 2 2 2 2 2 2 1 1 1 1 2 1 1 0 1 0 1 2 0 2 2 0 0 2 1 0 1 1 1 2 2 0 0 0 1 0 1 1 2 1 1 0 1 1 0 1 1 0 0 0 1 1 1 1 1 2 1 1 1 1 1 1 1 0 0 0 0 0 2 0 0 0 0 0 0 2 2 1 2 1 0 1 0 1 0 0 1 1 1 1 1 1 1 0 0 1 0 0 1 2 2 0 1 1 0 0 0 0 2 1 0 2 0 0 0 0 0 0 0 0 0 0 0 0 0 0 0 0 2 1 1 1 1 1 0 2 2 2 1 0 0 0 0 0 0 1 0 0 0 1 1 0 0 0 0 1 0 0 1 1 0 0 1 0 0 0 1 0 0 0 2 0 2 0 0 1 0 0 1 0 0 0 2 2 0 0 1 0 2 2 1 0 0 0 2 1 1 1 0 2 1 0 1 0 0 0 1 1 1 1 0 0 1 0 0 1 1 2 1 1 0 0 0 0 0 0 0 0 0 0 1 1 0 1 0 1 1 0 1 1 0 1 1 1 0 0 0 0 0 1 1 0 0 0 0 0 2 2 0 0 0 0 1 0 1 0 0 1 2 1 1 2 0 0 0 0 0 1 1 1 0 0 0 0 0 0 0 0 1 0 2 0 1 1 1 0 1 0 1 0 0 0 0 0 1 1 0 0 1 0 0 0 0 0 0 0 0 2 0 1 0 2 1 2 2 2 1 0 0 1 0 0 1 0 1 0 1 0 2 0 1 1 2 0 2 0 2 0 2 2 2 0 2 2 1 1 1 0 1 1 1 2 1 1 1 1 0 0 0 0 0 0 0 0 1 0 1 0 1 1 0 0 2 1 1 2 1 1 1 0 0 0 0 1 0 1 0 1 1 0 1 0 0 2 0 0 0 1 0 0 2 1 1 1 2 0 0 0 0 0 0 1 1 2 0 0 1 1 2 1 0 0 2 0 0 2 1 1 2 1 0 2 0 0 0 0 0 0 2 1 2 1 0 2 0 2 0 1 1 1 1 0 0 0 0 2 0 0 0 1 0 0 0 0 1 0 0 0 1 0 0 0 2 1 1 0 2 0 2 1 1 0 2 0 0 0 2 0 0 1 1 0 1 0 0 0 0 2 0 0 1 0 0 0 1 1 0 0 0 0 0 1 1 0 1 0 0 0 0 0 0 0 0 0
187 0 2 0 0 0 0 1 2 1 0 1 1 1 0 0 1 0 1 1 0 0 0 1 1 1 1 0 2 1 2 0 0 1 1 1 1 1 1 0 0 0 0 1 2 2 2 1 0 1 1 0 1 1 0 1 0 0 2 0 0 1 1 2 0 0 1 1 0 0 0 1 2 2 0 2 1 0 2 0 2 2 0 1 1 0 0 1 1 2 0 1 1 0 0 0 0 1 0 1 1 0 1 1 1 1 2 1 1 1 0 1 1 2 2 2 2 0 0 2 2 0 1 1 0 0 0 0 2 0 0 0 0 0 0 0 0 0 0 0 1 2 0 0 0 2 0 0 1 1 0 2 0 0 0 0 0 1 0 1 0 0 0 2 1 1 0 0 0 2 2 2 2 0 2 0 2 1 0 1 0 1 1 2 0 1 1 2 1 2 0 0 0 1 1 1 2 1 0 1 1 1 0 1 1 1 1 0 1 0 1 0 0 0 1 1 1 0 0 0 0 0 2 2 0 0 0 0 0 1 1 0 0 0 1 0 0 2 0 1 0 0 1 1 0 2 0 0 2 0 0 1 0 0 0 0 0 1 1 0 0 0 0 0 0 0 2 0 0 0 1 2 0 1 1 0 0 1 0 0 0 0 2 0 2 0 1 0 2 2 1 1 0 2 2 1 0 0 0 0 1 0 2 2 2 0 0 0 0 0 0 1 2 1 1 0 1 0 0 2 0 1 2 1 0 0 0 0 1 1 1 1 0 0 0 0 0 2 0 0 2 1 2 2 1 1 0 0 1 1 2 0 2 0 1 0 1 2 0 1 1 1 1 0 1 0 0 2 2 0 2 2 0 2 0 0 1 2 1 2 0 1 0 0 2 0 1 0 0 0 0 1 1 0 2 0 2 1 0 1 1 0 0 2 2 1 1 0 0 0 0 1 0 2 2 1 1 0 0 1 0 1 1 0 0 2 1 1 1 0 1 0 0 1 0 1 1 1 0 0 0 0 1 0 1 2 0 1 2 0 0 1 0 2 2 1 1 2 1 1 1 0 0 0 0 2 1 2 2 2 2 2 0 2 1 0 1 2 0 0 1 0 1 1 2 0 0 1 1 0 0 1 1 1 0 1 1 1 1 0 0 0 1 1 0 0 1 1 0 0 0 0 0 0 1 0 0 0 0 1 2 1 1 2 2 2 0 1 1 1 1 1 0 0 0 0 1 0 2 2 0 1 0 1 1 1 0 1 0 1 0 1 0 0 0 0 0 1 0 1 0 0 1 1 0 1 0 1 0 0 0 0 1 0 0 1 1 1 0 2 0 0 0 0 0 0 0 1 1 1 1 1 0 0 1 0 0 0 0 0 0 2 1 1 2 2 1 0 1 2 1 0 1 0 1 1 0 0 0 0 0 0 0 2 0 0 0 1 0 0 2 0 2 0 1 1 2 0 1 1 1 0 0 0 2 0 1 0 1 1 0 1 0 1 1 0 1 1 2 0 0 0 0 1 1 1 0 1 0 1 0 1 0 0 0 0 1 1 1 1 2 0 0 1 1 2 1 0 0 2 0 0 0 2 0 0 0 0 0 0 0 0 0 0 2 0 0 1 0 0 1 1 0 1 0 1 0 1 2 0 0 0 1 0 0 2 0 0 0 0 0 0 1 0 0 1 2 1 0 1 1 1 0 0 0 0 0 2 0 1 1 1 1 0 0 0 1 0 2 0 0 1 2 2 1 1 2 1 1 1 1 0 1 0 1 0 2 0 0 0 1 1 0 0 0 1 0 1 1 2 1 1 1 2 0 0 0 1 0 0 1 0 1 0 1 0 0 1 1 0 0 0 1 0 1 0 1 1 1 0 0 0 1 1 2 0 1 2 1 2 0 0 1 0 0 1 0 2 1 0 0 1 0 0 0 0 0 0 0 0 2 0 0 2 2 0 0 1 0 0 2 2 0 0 1 0 0 0 1 0 1 0 1 0 2 0 0 0 1 0 0 1 2 1 0 1 0 1 0 1 1 1 2 1 1 1 2 0 0 0 0 1 1 1 1 1 1 2 0 2 0 0 1 0 1 1 1 1 1 0 1 0 0 1 2 2 2 1 1 1 1 0 0 2 0 0 0 0 0 0 0 1 2 1 0 0 1 1 1 0 2 0 1 0 2 1 2 1 2 1 1 1 0 0 1 0 0 0 1 0 0 0 0 0 0 2 0 1 2 1 1 2 1 1 0 0 0 0 0 2 1 0 0 1 1 0 0 1 2 0 1 1
188 0 1 1 0 0 0 2 2 1 0 0 0 0 1 0 0 0 1 1 0 0 0 1 0 0 0 0 1 2 2 0 1 0 2 1 2 2 0 0 0 0 1 0 1 0 1 0 0 0 0 0 1 0 1 0 1 0 1 1 1 2 2 2 0 1 1 1 0 1 1 1 1 1 0 1 1 0 1 0 1 2 0 1 1 0 0 0 0 2 0 0 2 0 0 0 0 2 0 2 1 0 0 0 0 0 2 2 1 1 0 1 1 2 2 2 2 0 0 0 0 0 2 2 2 2 2 1 2 0 0 1 0 0 0 0 0 0 0 0 2 1 0 0 0 1 1 0 0 1 0 1 1 1 1 0 0 0 0 2 1 1 0 2 0 1 0 1 2 2 0 0 0 2 0 0 0 1 0 1 0 1 0 2 0 0 0 0 0 2 0 0 1 0 0 2 2 2 0 0 0 0 0 0 1 1 1 1 1 0 2 1 0 0 2 2 1 1 2 1 1 1 2 1 1 1 1 0 0 1 0 0 0 0 1 0 0 1 0 1 0 0 1 0 0 1 0 0 2 0 0 0 0 0 0 0 0 1 0 0 0 0 0 0 1 0 1 0 1 0 0 0 0 0 1 0 0 2 2 0 0 0 1 1 0 1 1 0 1 1 1 2 1 2 2 1 1 1 0 0 1 0 2 1 1 0 0 0 1 1 0 1 2 2 0 0 1 1 0 0 0 0 2 0 1 0 1 0 1 1 2 1 0 0 0 0 0 2 0 0 0 1 2 1 2 2 0 0 0 1 0 1 2 0 2 0 2 1 0 1 1 1 2 1 2 1 1 1 1 0 2 2 1 2 0 0 1 1 1 1 1 1 0 0 2 0 1 0 0 0 0 1 1 1 2 1 1 1 1 1 1 1 0 1 1 0 1 0 0 0 0 0 0 1 1 2 0 0 0 0 0 1 1 1 0 2 0 1 1 0 1 0 0 1 0 1 1 1 0 0 0 0 1 1 1 2 0 1 1 1 0 1 0 2 1 1 0 2 1 1 1 0 0 0 0 2 0 1 2 1 1 1 1 2 0 0 0 1 2 1 1 0 1 0 2 2 0 1 2 0 0 2 0 0 0 0 0 1 1 1 1 1 0 1 2 2 2 1 0 1 0 0 1 0 1 0 0 0 2 2 2 0 0 1 0 1 1 2 2 0 2 0 1 1 1 0 1 0 1 1 0 0 0 1 2 2 1 1 1 0 0 0 0 0 1 0 1 0 1 0 1 1 0 1 0 0 0 2 1 0 1 1 0 0 0 0 1 2 0 1 0 0 0 0 0 0 0 0 0 0 0 2 2 1 0 0 0 0 0 0 0 1 0 2 1 2 0 2 0 0 0 0 0 0 0 0 2 1 0 0 0 0 0 0 0 1 1 1 0 0 1 0 0 0 2 1 2 0 2 0 2 1 0 1 2 0 0 0 2 2 0 1 1 1 1 1 1 1 2 0 0 0 2 1 1 1 0 2 0 0 0 0 0 0 0 1 1 0 1 1 1 0 0 0 0 1 1 0 0 2 0 0 1 2 0 0 1 0 0 1 0 1 0 1 1 0 1 1 1 1 1 0 1 1 1 1 0 1 1 0 0 1 1 0 0 1 0 1 1 1 1 1 1 0 0 1 0 0 1 1 0 0 0 0 0 0 2 0 0 1 1 1 0 0 0 0 0 0 1 0 0 2 0 1 0 1 1 2 2 2 0 1 2 0 2 1 0 0 1 1 0 1 0 2 1 1 0 2 0 2 0 2 2 0 0 0 0 0 0 1 1 0 0 0 0 1 2 0 1 0 1 0 2 0 0 0 1 1 2 1 0 2 2 0 2 0 0 1 1 2 1 1 1 1 0 0 0 0 2 2 2 2 1 1 0 1 1 2 0 0 1 1 0 2 2 0 0 0 1 1 1 1 0 0 0 0 0 0 2 0 2 0 0 2 2 2 1 2 2 1 1 0 2 0 0 0 0 0 0 1 1 1 1 2 2 2 2 0 0 0 1 0 0 2 0 0 0 1 0 2 0 0 0 1 1 1 2 1 1 1 0 2 0 2 1 1 1 1 1 0 1 0 0 1 1 0 0 1 1 0 0 0 1 1 1 1 1 1 1 0 1 0 1 0 1 0 1 0 0 0 2 0 0 0 2 0 2 0 1 0 0 1 0 1 0 1 0 0 2 1 0 2 2 2 0 0 1 1 0 2 0 0 0 1 1 0 1 0 0 0 0 1
189 1 2 0 0 0 0 2 1 2 0 0 1 1 0 0 1 0 0 1 0 0 0 0 0 0 0 0 1 2 2 1 0 1 0 0 1 0 0 0 1 0 0 0 0 2 1 0 0 0 0 0 2 0 1 0 0 0 0 0 0 0 2 2 1 0 1 1 0 1 1 1 2 2 0 2 2 0 1 0 0 2 0 2 2 0 0 1 1 1 0 1 0 0 0 0 0 0 0 0 1 0 0 0 1 1 1 1 1 1 0 2 0 1 1 1 1 1 0 1 1 1 2 2 2 2 2 1 2 1 1 1 0 0 0 0 0 0 0 0 0 2 0 0 0 0 0 0 1 1 0 0 0 0 1 0 0 2 0 2 0 0 0 2 0 2 0 1 1 2 1 0 0 2 1 0 2 1 0 1 0 1 0 2 1 2 1 2 0 0 1 2 0 0 1 1 1 2 0 0 0 0 0 0 1 0 2 0 2 1 2 1 2 0 2 0 0 2 2 0 2 2 1 1 1 0 2 1 0 1 0 1 0 0 1 0 0 1 0 1 0 0 2 1 0 2 0 0 1 0 0 2 0 0 2 0 0 2 0 2 0 2 0 0 1 1 0 1 2 1 0 1 0 2 1 1 0 1 1 0 0 1 2 1 1 0 1 2 0 2 1 0 1 2 2 1 0 1 0 0 1 1 2 1 1 2 1 0 2 0 1 1 1 0 2 0 1 0 0 0 1 1 2 1 0 0 0 0 1 1 1 0 0 0 0 1 0 1 2 1 1 1 1 2 0 0 1 0 0 1 2 0 0 0 0 2 0 1 0 1 1 1 2 0 2 1 0 1 1 0 2 2 1 1 0 1 2 2 0 0 0 0 0 0 1 1 1 0 0 0 0 1 0 0 2 0 0 1 0 0 0 1 1 1 2 1 1 1 0 0 0 0 0 0 0 1 1 1 0 0 0 2 1 1 0 2 1 0 1 0 0 1 0 0 0 0 1 0 0 0 2 0 1 0 2 2 1 0 1 1 0 0 0 2 1 0 1 2 0 2 0 0 1 1 1 1 0 2 1 1 2 1 2 2 2 0 2 2 2 2 1 0 0 0 1 1 0 1 2 1 1 1 0 0 1 1 1 1 1 0 0 1 1 0 1 1 2 1 0 1 0 0 1 0 1 0 0 0 1 1 1 1 1 1 0 1 1 0 0 2 1 1 2 1 1 0 1 0 1 1 0 1 0 0 0 1 1 2 0 0 0 0 1 0 0 0 0 1 1 1 1 0 0 1 0 0 1 1 1 0 0 0 2 0 1 0 1 1 0 2 0 0 0 0 1 0 1 0 1 1 0 1 2 0 2 0 2 0 0 0 0 1 0 1 0 2 0 1 0 0 0 0 0 0 0 0 0 1 0 0 0 0 0 0 0 0 1 1 0 0 2 0 1 0 1 0 2 0 2 0 1 0 0 1 0 0 1 1 2 2 0 2 0 0 1 0 1 0 1 0 0 0 0 2 2 1 1 1 0 1 1 1 0 0 1 1 2 1 0 0 1 0 0 0 0 1 0 0 0 2 0 0 0 2 1 0 0 0 1 1 0 0 0 0 1 0 1 2 0 0 0 0 0 0 0 0 0 1 1 0 0 0 1 0 1 1 0 0 0 0 1 0 0 0 0 0 0 0 2 2 0 0 0 0 0 0 1 1 0 0 0 0 0 0 1 0 0 0 2 0 1 1 1 2 0 1 2 0 0 0 0 0 2 0 1 1 1 0 1 1 0 2 0 0 0 2 0 2 1 2 0 1 2 2 1 1 0 1 0 0 1 0 0 0 0 0 2 0 2 0 2 0 1 1 1 0 1 2 1 1 0 1 0 1 1 0 0 2 0 2 1 0 1 0 0 1 0 1 1 0 0 1 1 0 0 0 1 1 0 0 1 0 0 2 2 0 0 1 0 0 0 1 0 0 0 1 0 0 2 0 1 0 0 0 1 0 0 0 1 0 0 1 0 0 0 2 2 0 0 1 1 1 1 1 2 2 2 0 0 0 0 2 0 2 1 1 0 1 0 2 0 0 1 0 1 1 1 1 1 0 1 0 0 1 2 2 0 2 0 0 0 2 0 1 0 0 0 0 1 1 0 0 1 1 0 2 2 1 1 0 1 0 2 0 0 0 0 0 0 0 0 0 1 0 1 1 1 0 1 0 0 0 0 0 0 2 0 0 1 0 0 1 1 2 0 1 1 0 0 1 0 0 1 0 0 0 0 0 1 0 1 0
190 1 1 2 0 0 0 2 0 2 0 0 0 0 1 0 0 0 1 0 1 1 0 0 0 0 0 0 2 0 2 0 1 1 1 1 1 2 0 0 0 0 0 1 2 0 0 0 0 0 0 0 0 2 0 1 1 0 0 1 1 1 1 1 0 1 0 0 0 0 0 1 1 1 1 1 0 0 2 0 1 2 0 1 1 0 0 0 0 2 0 0 0 0 0 0 1 1 0 0 1 0 1 1 1 1 2 1 1 1 0 1 0 1 1 1 1 0 0 1 0 0 1 1 0 0 0 0 0 0 1 0 0 0 0 0 0 0 0 0 0 2 0 0 0 0 0 0 0 1 0 1 0 0 2 0 1 2 0 1 0 0 0 2 0 1 0 1 1 2 0 0 1 1 0 0 2 1 0 0 0 1 0 2 0 0 0 2 1 1 1 1 0 2 2 2 2 1 0 0 0 0 0 0 0 2 1 2 0 0 1 1 0 0 1 0 0 2 0 0 0 0 2 2 0 0 1 0 0 0 0 0 0 0 1 0 0 2 0 1 0 0 2 1 0 2 0 0 1 0 0 0 0 0 0 0 1 2 1 0 0 0 0 2 1 0 1 1 2 0 0 0 0 2 0 1 0 2 2 0 1 0 1 1 0 1 0 2 0 2 1 0 1 2 2 1 1 1 0 2 2 2 2 0 0 0 1 0 1 0 0 0 2 0 1 0 2 0 0 0 0 2 2 1 0 0 0 0 0 0 1 0 0 0 0 0 0 2 0 2 2 2 2 2 1 1 0 0 0 1 1 0 2 1 1 0 1 1 0 0 0 0 2 1 2 0 1 1 2 0 1 1 0 2 0 0 0 2 1 2 0 1 0 1 1 0 1 0 0 0 0 0 2 1 2 0 2 0 1 1 1 1 0 1 1 1 1 0 0 0 0 0 0 1 1 1 1 0 0 0 1 1 0 0 0 2 1 1 1 0 0 0 0 0 1 1 0 1 0 0 1 0 2 1 0 1 0 0 1 0 0 1 0 1 1 0 1 2 2 1 0 0 0 0 1 1 0 0 2 0 0 0 1 1 0 0 0 2 1 0 0 0 1 1 1 1 0 1 1 0 1 0 2 1 0 0 0 2 2 0 0 0 1 1 0 0 2 0 0 1 0 0 0 0 0 0 0 0 0 1 0 2 1 2 1 2 0 0 0 2 1 0 2 1 2 0 2 1 2 1 1 1 0 1 1 2 1 2 0 0 1 0 1 0 0 0 0 1 0 1 0 0 1 1 0 1 0 1 1 0 0 1 0 0 0 0 1 2 0 2 0 0 0 1 1 0 1 0 1 1 0 1 0 0 2 0 1 0 0 0 0 1 0 1 1 1 1 0 1 1 0 0 0 1 1 0 0 1 0 1 0 1 0 0 0 0 2 2 0 0 1 0 0 0 1 0 2 0 2 0 2 0 0 2 0 0 1 0 1 1 0 1 1 1 2 0 1 1 2 0 0 0 1 1 1 1 1 2 1 0 2 0 0 0 1 1 1 1 1 1 1 0 0 0 0 1 2 1 0 1 1 1 0 2 0 0 0 0 1 2 0 0 0 1 1 0 2 2 0 0 1 1 1 0 0 0 0 0 1 0 0 0 0 1 0 1 2 1 0 0 2 0 1 1 0 1 1 0 1 1 0 0 1 1 0 1 2 1 0 0 0 0 1 0 0 0 0 0 2 0 0 0 2 1 1 0 2 1 2 2 0 0 1 0 1 0 0 1 0 1 0 0 1 0 0 1 0 2 0 2 0 1 2 2 2 0 0 1 0 0 1 0 0 1 0 0 1 0 1 1 2 0 1 1 1 0 2 1 2 0 1 2 2 1 2 0 1 2 1 2 1 1 1 0 0 1 0 1 2 0 0 1 2 0 1 0 1 1 0 0 1 0 1 2 1 1 1 0 0 0 0 1 0 0 0 0 1 1 1 0 0 0 0 0 2 1 0 2 2 2 2 0 2 0 0 0 0 1 0 2 2 0 2 1 2 1 1 0 0 0 0 0 1 1 2 2 0 1 0 2 0 0 1 0 2 1 1 0 1 1 0 1 0 1 0 1 0 0 1 0 0 0 0 1 0 0 0 0 0 0 0 2 0 1 0 0 1 0 1 1 2 1 1 0 1 0 1 1 1 1 1 1 0 1 0 1 1 0 1 1 0 0 0 0 0 2 0 0 0 0 0 0 0 0 0 0 0 0 1 2 0 1 0 0 0 0 0 1 1 0 0 1
191 1 2 0 0 0 0 1 1 1 0 1 0 0 0 0 0 0 0 1 1 0 0 0 0 0 0 0 1 0 1 0 2 1 2 0 2 1 0 0 1 0 0 1 2 0 1 0 0 0 0 0 0 0 1 0 0 0 2 0 2 2 0 0 0 0 0 1 0 0 0 1 2 2 1 2 1 0 2 0 2 2 0 1 1 0 0 0 1 1 0 0 0 0 1 0 0 0 0 1 2 1 1 1 0 0 2 2 0 2 0 2 1 2 2 2 2 0 2 0 0 0 1 1 1 1 1 1 1 1 1 0 0 0 0 0 0 0 0 0 1 1 0 0 0 2 0 0 0 1 0 1 0 0 0 0 0 0 0 0 0 0 0 2 1 2 1 0 0 2 1 0 1 1 1 0 1 1 0 1 0 1 0 1 0 0 0 2 0 0 0 1 0 2 2 2 0 2 0 0 0 0 0 0 2 1 1 1 1 0 1 1 1 1 0 0 0 0 2 1 1 1 0 0 2 0 2 0 0 2 0 0 0 0 1 0 0 2 0 1 0 1 1 0 0 2 0 0 1 0 0 0 0 0 1 1 1 1 0 0 0 0 0 0 0 0 0 0 2 1 0 1 0 2 0 1 0 2 2 0 0 0 0 2 0 1 0 2 2 2 1 1 1 1 2 1 1 0 0 0 0 0 2 1 1 0 0 1 2 0 0 1 1 1 0 1 2 1 0 0 1 1 1 0 1 0 0 0 0 0 1 1 0 0 0 0 0 1 1 1 2 1 2 2 1 1 2 0 0 1 2 0 2 0 1 0 2 0 0 1 1 1 0 0 0 1 0 1 2 1 1 1 0 2 1 1 1 2 0 1 1 2 0 0 2 2 1 1 1 0 0 1 1 1 2 0 1 2 0 0 0 0 0 1 2 1 1 1 0 0 0 0 0 0 0 0 2 0 0 0 0 1 0 0 2 1 0 1 1 0 1 0 2 2 2 0 0 1 0 0 1 0 2 0 1 1 1 0 1 0 0 1 0 2 1 0 1 1 0 1 1 0 1 1 1 0 0 1 2 1 0 0 2 1 1 1 0 0 2 0 0 0 1 0 1 1 0 2 2 0 0 2 1 1 1 0 0 1 1 1 0 1 1 0 0 1 2 1 0 0 0 0 1 0 1 0 0 0 0 1 1 1 1 2 1 1 1 0 0 2 1 0 1 1 1 0 0 0 2 2 1 2 0 2 2 1 1 1 1 0 1 1 0 0 0 1 0 1 1 0 1 0 0 1 0 0 0 1 1 0 0 0 1 0 0 1 1 1 0 2 0 0 0 2 2 1 2 0 0 0 0 2 2 0 2 0 1 0 0 1 0 1 0 2 2 2 1 2 0 1 1 0 0 1 1 0 0 0 0 0 0 0 0 0 0 1 1 2 0 0 1 0 1 0 2 1 1 0 1 1 1 0 0 1 1 0 0 1 0 0 2 2 1 1 1 0 1 0 2 0 0 0 0 0 0 0 0 2 0 0 0 0 0 0 0 1 1 1 0 0 1 1 0 0 0 1 1 1 1 1 1 1 1 1 1 0 0 0 1 1 0 2 0 0 2 0 0 1 1 1 1 1 0 0 0 0 0 0 1 0 0 0 0 1 1 2 1 1 1 1 1 0 1 0 0 0 1 0 0 0 0 0 0 0 0 1 2 1 0 0 1 1 2 0 0 0 0 0 2 0 0 1 1 0 0 1 1 2 2 2 1 0 2 0 1 1 1 0 0 0 1 2 1 1 2 0 2 2 0 2 0 1 2 2 0 0 0 0 0 0 0 0 1 1 1 1 2 0 0 2 2 0 0 0 0 0 0 1 2 0 1 1 1 1 2 0 1 1 0 1 0 0 0 0 0 0 0 0 0 1 1 1 1 1 0 1 1 0 0 0 2 0 2 1 0 0 2 0 0 0 0 2 0 0 0 1 2 0 2 1 2 0 0 1 2 0 0 1 1 2 2 0 2 0 2 2 0 0 0 2 2 2 2 0 0 0 2 0 1 0 1 0 0 0 2 2 0 1 0 2 0 0 0 0 0 1 1 0 0 0 0 0 1 2 0 0 1 1 1 0 1 0 0 2 0 0 0 0 1 0 0 0 1 2 1 0 0 1 1 1 1 0 0 0 2 0 2 0 1 0 2 0 0 0 0 0 2 0 1 0 0 0 0 0 1 0 0 0 0 0 0 1 1 1 0 0 0 0 1 2 0 1 0 1 1 0 1 0 1 0 1 0
192 1 1 2 0 0 0 1 1 1 0 1 2 2 0 1 1 0 0 1 0 0 0 0 0 0 0 1 2 1 2 0 0 1 1 1 2 1 1 1 1 0 0 0 2 0 1 0 0 0 0 0 1 0 0 0 0 0 2 0 1 1 1 1 0 1 1 0 1 1 0 0 2 2 1 2 1 0 2 1 1 2 1 0 1 0 1 0 1 2 0 0 0 0 0 0 1 1 1 0 2 0 2 2 0 0 2 1 1 1 0 1 1 2 2 2 1 0 2 0 0 0 1 1 1 1 1 1 2 0 1 0 1 0 0 0 0 0 0 0 1 1 0 0 0 1 0 0 1 2 0 2 0 1 1 0 1 0 0 1 1 1 0 2 0 2 0 2 2 2 0 0 1 1 0 0 2 0 0 0 0 0 1 1 0 0 0 1 0 0 0 2 1 1 1 2 2 2 0 0 0 0 0 0 1 0 2 1 1 0 1 2 2 0 1 0 0 1 1 0 1 1 2 2 0 0 2 0 0 1 0 0 0 0 1 0 0 2 0 2 0 0 2 1 0 2 0 0 1 1 1 0 0 0 1 0 0 2 0 0 0 0 0 0 0 1 0 1 2 0 1 2 0 1 2 2 1 1 1 0 1 1 2 2 0 1 0 2 2 2 1 1 0 2 2 1 0 0 1 0 0 0 1 1 0 0 0 1 1 0 0 1 1 0 2 0 2 0 1 0 1 2 0 0 1 0 2 0 1 1 2 2 0 0 0 0 0 2 0 0 0 0 1 2 1 1 0 0 2 0 0 0 2 0 0 0 1 0 0 1 1 1 1 1 1 0 1 1 2 0 1 1 0 2 0 1 2 2 1 1 0 1 0 0 0 1 1 0 0 0 0 1 0 0 2 0 1 1 0 0 0 0 1 0 0 0 1 1 0 0 0 1 1 1 2 2 0 1 0 0 0 1 0 0 1 1 0 0 1 0 0 1 0 0 1 1 0 1 0 1 0 0 1 1 0 2 0 1 1 0 0 0 0 0 0 0 0 1 1 0 2 0 1 1 1 0 0 2 1 1 2 2 0 2 1 0 1 2 2 0 0 0 0 0 2 1 0 2 2 0 0 2 1 1 0 1 0 2 2 0 1 0 1 1 0 0 2 1 0 1 0 0 1 0 0 1 0 1 0 1 1 1 0 0 0 0 2 1 1 1 1 1 2 1 1 0 1 0 2 2 2 1 0 0 1 1 0 2 0 0 1 0 0 0 0 2 0 1 0 1 0 0 1 2 1 0 1 2 0 0 0 0 0 0 0 0 0 1 0 2 0 0 0 2 2 0 2 0 1 1 1 0 2 0 1 0 0 0 0 0 0 1 0 2 2 2 2 2 0 2 0 0 1 1 0 1 0 1 1 0 0 0 0 0 0 0 0 1 0 0 1 0 0 0 2 0 1 0 2 0 1 1 0 1 1 0 1 1 1 1 2 1 0 0 2 0 2 0 0 0 0 0 0 0 0 0 0 2 1 0 1 0 0 0 0 1 1 1 0 0 2 0 0 1 0 2 1 0 0 1 0 0 0 2 0 0 0 0 1 1 0 1 0 1 1 0 2 2 0 0 1 0 0 1 1 1 0 1 0 1 0 1 0 0 1 2 0 1 0 0 1 0 0 0 0 0 2 0 0 0 0 0 0 0 0 0 1 0 0 0 1 1 1 0 1 1 0 0 2 0 1 1 1 2 0 1 2 1 1 1 2 1 1 0 1 2 2 0 0 0 0 0 1 0 0 1 0 2 0 2 0 2 2 1 0 0 0 1 1 0 1 0 1 0 1 1 0 0 1 1 2 0 1 1 1 1 1 2 0 0 0 0 1 0 2 0 0 2 0 2 0 0 0 0 0 1 0 1 2 1 1 1 0 0 0 0 0 0 0 0 2 0 2 2 0 1 2 0 1 1 0 1 0 0 0 1 1 0 2 0 1 0 0 0 1 0 0 0 2 1 2 0 2 2 1 2 0 0 0 1 1 2 1 1 1 1 2 0 0 0 0 1 0 1 1 1 0 1 0 1 0 0 0 0 1 1 0 1 1 0 1 0 0 1 0 0 1 1 1 0 1 1 0 1 0 0 0 2 0 0 0 0 2 1 0 2 2 1 1 2 2 0 2 1 0 0 1 1 1 0 1 0 0 0 1 1 0 0 0 0 0 0 0 0 0 0 1 1 2 1 1 2 0 1 0 0 0 0 0 2 1 0 0 0 0 0 0 0 0 0 0 0
193 0 0 2 0 0 0 0 1 1 0 1 1 1 0 0 0 0 0 2 0 0 0 1 0 1 1 0 2 0 2 0 1 2 0 0 1 2 0 0 2 1 0 1 1 1 2 0 0 0 0 0 0 0 1 1 0 0 1 2 0 1 1 1 0 0 1 1 0 0 0 0 2 2 2 2 0 0 2 1 0 2 1 1 2 0 0 0 1 2 1 1 0 0 0 0 0 0 0 0 2 0 0 0 0 0 2 2 0 2 1 1 0 0 0 0 0 0 1 1 1 0 1 1 0 0 0 0 0 0 1 0 0 0 0 0 0 0 0 0 1 1 0 0 0 2 0 0 1 1 0 2 0 1 1 0 1 0 1 1 0 0 0 2 1 2 0 2 0 0 0 0 2 0 2 0 2 2 1 2 0 2 1 2 0 1 2 1 0 1 0 1 2 0 0 1 1 1 0 0 0 1 0 0 1 2 1 0 1 2 2 1 1 1 1 1 0 1 1 1 0 0 2 1 1 1 0 0 1 2 0 0 0 0 2 0 1 2 0 1 0 0 1 0 0 1 0 0 2 0 0 0 0 1 0 1 1 2 1 2 1 2 0 0 0 0 0 0 0 0 0 2 2 2 0 0 0 1 1 0 0 1 1 0 2 0 1 2 0 2 0 0 1 2 2 1 0 1 0 1 1 0 2 1 1 1 0 0 0 0 0 0 1 0 1 0 2 0 0 0 0 2 2 1 0 0 0 0 1 1 2 1 0 0 1 0 1 2 0 0 1 0 1 1 1 2 0 1 1 1 0 0 1 0 1 1 0 0 0 1 2 2 2 0 2 1 0 1 1 0 2 2 0 1 1 0 0 2 2 2 0 1 0 1 1 1 1 1 1 0 0 1 0 0 2 0 1 1 0 0 0 0 2 0 0 0 0 0 1 1 1 1 0 1 1 1 1 0 0 0 0 0 0 0 1 2 1 0 1 0 0 0 1 1 1 0 1 0 1 0 1 0 1 0 2 0 0 0 2 1 0 1 0 1 0 0 0 1 0 1 2 0 1 1 1 0 0 1 2 1 1 0 1 2 1 0 1 1 2 1 0 0 1 1 2 0 0 1 1 0 1 1 1 1 1 0 1 2 2 0 1 0 0 1 2 2 2 2 0 0 0 0 1 0 1 1 0 0 0 0 0 2 1 1 1 1 1 0 0 2 1 1 1 0 1 0 1 0 2 2 0 0 0 0 1 1 1 2 0 0 1 1 1 0 0 1 0 0 1 1 1 0 0 0 0 0 0 2 1 0 0 1 1 0 0 1 2 1 0 2 0 0 0 0 0 0 0 2 0 0 1 0 1 0 0 0 0 0 0 0 0 1 1 2 2 2 1 0 1 1 2 0 0 0 2 0 0 1 0 0 0 0 0 1 0 1 0 2 0 0 1 0 0 0 1 2 2 0 2 0 2 0 0 2 0 0 2 0 0 0 0 2 1 2 1 1 1 0 1 0 0 0 1 1 0 0 0 2 0 0 1 0 1 1 0 0 0 1 1 1 1 0 0 2 2 2 0 0 1 2 0 0 0 1 0 0 0 1 0 1 1 1 0 1 1 0 2 2 0 0 1 1 0 0 1 0 0 1 0 0 0 0 0 0 2 0 0 1 1 1 1 1 0 1 1 0 2 0 0 0 0 0 1 1 0 0 2 0 0 0 0 0 1 0 0 0 1 0 1 1 0 0 1 0 0 0 1 1 2 2 0 1 0 1 1 1 1 0 1 1 1 2 1 0 1 1 1 2 0 2 0 2 2 1 0 0 0 2 0 0 2 0 0 0 0 0 2 1 1 0 0 0 1 1 1 0 2 1 1 0 1 0 2 1 2 0 1 2 1 2 0 0 1 0 0 1 0 1 0 0 0 1 1 1 0 1 1 1 0 0 1 0 2 2 1 0 1 1 0 0 1 2 0 0 0 0 0 0 1 0 0 0 0 0 1 0 0 0 2 2 2 0 2 2 2 1 0 0 0 0 0 0 0 1 2 1 1 0 0 0 0 0 1 1 2 1 0 1 0 2 0 0 0 1 1 1 2 0 1 1 0 1 0 1 1 0 0 1 0 0 0 0 0 1 0 0 0 0 1 1 0 0 0 0 0 1 1 0 0 1 1 0 2 1 1 0 2 1 1 0 1 1 0 0 1 0 1 1 2 1 1 0 0 0 0 1 0 0 1 0 0 1 1 1 0 0 0 1 1 2 0 0 0 0 0 1 0 0 0 0 0 1
194 0 2 1 0 0 0 2 2 2 0 0 1 1 0 0 0 1 0 2 1 1 0 0 0 0 0 0 1 1 2 0 1 1 1 0 1 1 0 0 1 0 0 1 1 1 1 1 0 1 1 0 1 1 1 0 0 0 1 1 1 1 2 2 1 0 1 1 1 0 0 0 2 2 1 2 1 0 2 0 1 2 0 2 2 0 0 1 2 2 1 2 1 0 0 0 0 0 0 0 1 0 0 0 2 1 2 2 0 2 0 0 1 2 2 2 2 0 1 1 1 0 1 1 1 1 1 0 2 0 0 0 0 0 0 0 0 0 1 0 2 1 0 0 0 1 0 0 1 1 1 1 0 0 0 0 0 0 0 1 0 1 0 2 0 2 0 0 0 2 1 1 0 2 0 0 2 1 0 1 0 1 1 2 0 0 1 1 0 1 1 1 1 1 1 2 1 2 1 0 0 0 0 0 1 1 1 1 0 1 1 2 1 1 1 0 0 2 0 0 0 0 2 2 0 0 1 0 0 1 1 0 0 0 1 0 0 2 0 2 0 0 2 1 0 2 0 0 1 0 0 0 0 0 1 0 0 2 0 0 0 0 0 0 1 0 0 0 0 0 0 2 0 2 0 1 0 1 0 0 0 1 2 2 0 2 1 1 0 1 0 1 0 2 2 0 0 1 1 1 1 1 2 0 0 1 1 0 0 0 1 1 2 1 2 0 1 0 0 0 0 2 1 1 2 0 1 0 0 0 2 0 0 0 0 0 0 0 2 1 2 1 2 1 0 0 0 0 1 1 0 1 2 1 1 0 2 1 0 0 0 0 0 0 0 0 0 0 1 0 1 1 1 2 0 0 0 2 0 2 0 1 0 1 2 0 1 0 0 0 0 1 0 0 2 0 0 0 1 0 1 0 0 1 2 1 1 1 0 0 0 1 0 2 2 2 0 0 0 0 0 1 1 1 0 2 2 0 1 1 0 1 1 1 1 0 0 1 0 0 2 0 1 0 2 1 1 0 2 0 0 2 0 2 1 1 0 0 0 0 2 0 1 0 1 0 0 1 2 1 1 1 0 2 2 0 2 1 2 0 0 0 2 1 1 1 0 2 2 0 0 2 0 2 1 0 0 1 1 0 0 0 1 1 0 0 2 2 0 1 0 0 1 0 1 0 0 1 1 2 2 0 1 2 1 2 0 0 0 2 1 2 1 0 0 0 1 0 0 0 0 0 0 1 1 1 0 1 0 1 0 1 0 0 2 0 0 0 1 0 0 0 1 2 0 1 1 1 1 1 1 2 0 0 0 0 2 2 0 1 0 0 0 0 1 0 1 0 0 0 0 2 1 0 1 0 1 0 0 1 0 1 0 1 1 1 1 1 0 0 2 0 0 0 2 0 0 0 0 0 0 0 0 0 0 2 0 2 0 0 1 1 0 0 2 1 1 0 2 0 2 0 0 0 1 0 1 0 1 2 0 1 1 2 1 1 1 1 1 0 0 0 0 1 1 1 1 2 1 0 0 1 1 0 0 1 1 0 0 2 0 1 0 0 0 1 1 0 1 2 0 0 0 2 1 0 0 0 0 0 0 0 0 1 1 0 1 2 0 0 1 1 1 0 0 1 0 1 0 0 0 1 0 0 2 2 0 0 0 0 1 0 0 0 0 0 0 1 0 1 1 1 0 0 0 1 1 1 0 0 0 0 1 0 0 0 0 0 1 0 1 0 2 2 0 2 2 2 1 1 1 1 0 0 0 0 1 0 0 0 0 1 0 1 0 1 0 1 0 1 0 1 2 2 1 0 0 0 1 0 0 0 1 0 1 0 2 0 1 0 2 1 2 0 2 0 2 2 2 0 0 1 1 1 2 0 1 2 0 2 0 0 1 1 0 0 0 1 0 0 0 0 0 0 0 0 0 1 0 0 1 0 1 2 1 0 1 0 0 0 0 1 0 0 0 0 0 0 2 0 0 0 1 0 2 1 0 1 2 0 0 1 1 0 0 1 1 0 1 2 1 2 1 2 1 1 2 0 0 0 0 1 0 2 1 1 1 0 0 2 0 0 1 0 2 2 0 0 1 1 0 1 0 1 2 1 1 1 1 1 1 0 0 2 0 0 0 1 0 0 0 0 2 0 0 0 1 1 1 0 2 0 2 0 1 0 1 1 1 1 0 2 0 0 2 0 1 0 2 2 0 0 0 0 0 1 1 1 2 1 1 2 1 1 0 1 1 0 1 2 0 0 1 0 0 0 0 0 0 0 0 1
195 1 1 2 0 1 1 2 2 0 0 0 0 0 0 0 0 0 1 2 0 0 0 2 1 1 1 0 1 1 2 1 0 0 2 2 2 1 0 0 1 0 0 0 1 0 0 0 0 1 1 0 1 0 0 0 0 0 1 0 1 2 1 1 1 0 1 1 0 0 0 1 2 2 2 2 0 0 2 2 0 2 0 1 1 0 0 0 1 1 0 0 2 0 0 0 0 0 0 0 2 0 0 0 1 0 2 1 1 1 0 1 0 0 0 0 0 0 2 0 0 0 2 2 2 2 2 1 2 1 1 0 0 0 0 0 0 0 0 0 0 2 0 0 0 0 0 0 1 2 0 0 0 0 0 0 0 1 0 0 0 0 0 2 1 2 1 1 1 1 0 1 0 2 0 1 1 0 0 1 0 0 0 1 0 1 1 1 0 1 0 0 1 1 1 2 2 1 0 0 0 0 0 0 2 0 2 1 1 0 1 1 1 0 2 1 1 0 2 2 0 0 1 2 0 0 2 0 0 1 0 0 0 1 0 0 0 2 0 2 0 0 2 0 0 2 0 0 2 0 0 1 1 0 1 0 1 1 0 0 0 0 0 0 1 0 1 1 2 0 1 2 1 2 0 0 0 2 2 0 1 0 0 1 1 0 0 1 0 2 0 1 0 2 2 0 0 1 0 1 1 0 2 0 0 2 0 0 1 0 0 0 2 0 1 0 2 0 0 0 0 2 2 1 0 0 0 1 1 2 1 1 0 0 0 0 0 0 2 0 0 1 2 1 0 0 0 0 1 0 0 0 2 0 1 0 0 0 0 1 1 1 2 1 2 0 0 1 2 0 1 1 0 2 0 1 1 2 0 0 0 2 0 1 2 1 2 0 0 0 0 1 1 0 2 0 1 0 0 0 0 0 1 1 1 0 0 1 0 0 0 1 1 1 2 2 0 0 1 0 1 1 0 0 0 2 1 0 0 0 0 0 0 0 2 2 0 1 0 0 0 0 0 1 1 1 0 0 1 1 0 0 0 2 1 0 1 2 1 1 1 0 0 1 0 0 0 0 2 0 1 0 1 2 1 1 0 1 2 0 0 0 2 1 0 2 1 1 2 0 0 2 0 1 2 1 1 1 1 1 0 2 1 1 0 0 2 1 0 0 0 1 0 0 0 0 0 1 0 1 1 1 1 1 0 1 1 0 0 2 0 0 1 0 1 0 0 0 1 1 1 1 1 0 1 1 2 1 1 0 1 0 0 0 1 0 1 1 0 1 0 0 0 1 0 0 1 1 0 0 1 2 1 0 0 2 2 2 0 2 0 0 1 1 1 1 1 0 0 0 0 0 1 0 0 0 1 0 0 0 0 1 1 1 1 1 1 0 0 0 1 0 0 0 1 1 0 0 0 0 0 0 0 0 0 1 1 1 0 0 1 0 1 0 1 1 1 0 2 0 2 1 0 1 0 0 2 0 1 1 2 1 0 1 2 0 0 1 1 0 0 0 1 1 1 1 1 2 0 0 0 0 0 0 1 0 1 1 0 0 1 0 0 1 0 2 2 0 0 1 0 0 1 1 1 0 0 0 0 1 0 1 0 1 1 0 2 2 0 0 0 0 0 0 1 1 0 0 0 0 0 1 1 0 1 2 0 1 1 1 1 1 0 0 0 0 1 0 1 1 0 0 1 1 0 0 2 0 0 1 0 1 0 0 0 0 0 0 0 0 0 0 1 2 0 2 2 1 2 2 1 0 2 0 0 0 0 0 0 0 0 1 1 0 0 2 0 1 0 2 1 2 2 2 0 1 1 1 0 0 0 0 1 0 1 0 1 0 1 0 1 0 1 1 1 0 2 2 2 1 1 2 2 0 2 0 0 1 1 2 2 1 1 0 0 1 0 1 1 0 0 1 1 1 0 1 1 1 0 0 1 0 1 2 1 1 1 0 0 0 0 0 0 0 1 1 1 1 1 0 0 0 0 0 1 0 0 1 2 2 2 0 0 0 0 2 2 0 1 0 0 1 0 2 2 2 2 0 0 1 0 0 0 1 1 1 1 0 0 1 1 0 0 0 0 0 2 0 2 2 0 2 0 1 1 0 0 0 1 0 1 1 1 1 2 1 1 1 0 0 0 2 2 1 0 1 1 0 0 0 2 0 2 0 1 0 1 1 1 0 1 0 1 0 1 0 1 0 2 1 0 2 0 0 0 0 0 0 2 0 0 1 1 2 0 0 0 0 0 0 0 0 0 1 1 0 0 0 0 0 0 0
196 0 1 2 0 1 1 2 1 1 0 0 0 0 0 0 0 0 2 1 1 1 0 0 0 1 1 0 2 0 2 0 1 0 1 0 1 1 0 0 1 0 0 1 2 1 1 1 0 0 0 0 0 0 1 0 0 1 1 0 1 1 1 1 1 0 0 0 0 0 0 0 1 1 1 1 0 0 2 0 2 2 0 1 1 0 0 1 2 2 0 1 1 0 0 0 0 1 0 1 0 0 1 1 0 0 2 2 0 2 0 0 1 1 1 1 1 0 0 2 2 0 1 1 0 0 0 0 0 0 0 0 0 0 0 0 0 0 0 0 1 1 0 0 0 2 1 0 0 0 0 0 0 0 0 0 1 0 0 1 0 0 0 1 0 0 0 0 1 2 1 0 1 1 1 1 1 1 0 1 0 1 0 2 0 1 1 1 0 1 1 1 0 1 1 1 1 1 0 0 0 0 0 1 2 1 2 1 1 0 1 1 2 0 2 1 0 0 1 1 1 1 2 2 0 0 2 0 1 2 1 0 1 1 1 1 1 2 0 2 0 0 2 1 0 2 0 0 0 0 0 0 0 0 1 0 1 1 0 0 0 0 0 0 2 0 0 1 1 0 0 2 0 2 0 0 0 2 2 0 2 0 2 2 0 1 0 2 0 2 0 0 2 2 2 2 0 0 0 0 1 0 2 1 1 0 1 0 2 0 0 2 1 0 2 1 2 0 1 0 1 1 0 0 1 0 1 0 1 1 2 0 1 1 0 0 0 2 0 0 0 0 2 2 0 0 2 1 1 1 1 1 2 0 2 0 1 0 0 2 2 1 1 1 1 0 1 0 1 0 2 2 0 2 0 0 0 0 0 2 1 0 0 0 1 1 1 0 0 0 1 1 1 0 1 1 0 0 1 1 1 1 1 0 1 1 2 2 0 0 0 0 0 1 1 1 1 0 0 2 0 0 1 1 0 2 2 0 0 0 0 1 0 1 0 0 1 2 0 1 1 0 2 1 0 1 0 0 1 0 0 1 0 0 0 0 0 2 1 0 1 0 0 1 1 0 0 1 2 1 1 1 1 2 1 0 1 1 2 1 0 0 0 0 2 0 0 0 1 0 1 1 1 0 0 0 0 2 2 0 2 0 1 1 0 0 1 0 0 1 0 0 1 0 1 0 0 2 0 2 2 0 0 2 1 2 0 1 1 1 1 0 1 1 0 0 0 0 1 1 0 1 0 2 2 1 1 1 1 0 1 0 1 0 1 1 0 0 0 2 0 0 0 2 0 0 2 2 1 1 0 0 1 0 1 0 1 1 0 1 0 0 0 1 2 0 2 0 0 0 0 0 0 0 2 0 0 0 0 0 0 2 0 0 0 2 0 2 0 1 0 0 0 0 2 0 1 0 0 0 0 0 0 0 0 0 1 1 0 0 1 0 0 0 2 1 2 1 1 1 0 0 0 1 0 0 1 0 2 1 0 1 0 1 2 0 1 1 1 0 0 0 0 0 1 1 0 2 1 0 1 0 0 0 0 1 1 0 0 0 0 1 0 0 0 1 1 0 0 1 0 0 0 0 0 0 0 1 1 1 0 1 0 1 2 0 1 1 0 0 0 0 0 0 0 0 0 1 2 0 0 0 1 0 1 2 0 2 2 1 1 1 0 1 0 0 1 1 1 2 1 1 0 0 0 1 2 1 0 1 1 1 2 0 1 0 1 1 2 2 0 0 2 1 1 0 2 2 2 2 0 0 2 0 0 0 0 0 0 0 1 2 0 0 0 1 0 2 1 2 0 1 2 2 2 0 0 1 0 0 0 0 0 0 0 1 0 0 0 0 1 1 1 0 1 0 1 2 2 0 1 2 0 0 1 0 0 1 0 2 0 0 1 0 0 0 0 1 0 0 0 0 1 1 0 1 1 0 0 0 2 0 0 2 2 0 0 0 0 0 0 2 0 0 0 0 0 0 1 0 0 0 0 0 2 0 0 1 2 2 2 0 1 0 0 1 1 1 0 2 2 2 2 2 2 2 2 0 0 0 1 1 0 2 0 0 1 1 0 2 0 0 0 0 0 0 1 0 2 2 0 2 0 1 1 1 0 1 2 0 2 1 0 2 0 0 0 0 2 0 0 0 1 1 0 0 0 0 1 0 2 0 2 0 2 0 2 2 1 0 2 0 0 0 2 1 1 0 1 0 0 0 0 0 0 0 0 0 1 0 0 1 1 1 0 1 1 0 1 2 1 0 0 0 0 1 0 0 0 0 0 1
197 0 2 0 0 0 0 2 1 1 0 0 0 0 0 0 0 0 0 2 0 0 0 0 0 0 0 0 2 0 2 1 0 0 1 1 1 2 0 0 0 0 0 0 0 1 0 0 0 1 0 0 1 0 0 1 0 0 0 1 1 1 1 2 0 2 0 1 0 1 1 2 2 2 2 2 0 0 1 1 0 2 1 1 2 0 0 0 2 2 0 0 0 0 0 0 1 2 0 2 1 0 2 2 0 0 2 2 0 2 0 1 1 1 1 1 1 0 0 2 2 0 1 1 1 1 1 0 0 0 0 0 0 0 0 0 0 0 0 0 1 1 0 0 0 2 0 0 1 2 0 2 1 0 0 0 0 1 1 1 1 1 0 2 0 1 0 0 0 1 0 0 1 1 0 0 0 1 0 1 0 2 1 1 0 0 0 2 1 1 0 0 0 0 0 1 1 1 0 1 1 1 0 1 1 2 2 1 1 0 1 1 2 0 2 1 1 0 1 0 1 1 1 2 0 0 1 1 0 1 0 1 0 0 2 1 1 1 0 1 0 0 2 1 0 1 0 0 2 0 0 0 0 0 1 0 0 2 0 0 0 0 0 0 1 0 0 2 2 0 0 2 0 0 1 1 0 2 1 0 1 1 1 1 0 0 0 0 0 1 0 0 1 2 2 1 0 1 0 0 0 0 1 0 0 0 1 0 1 0 0 0 1 0 1 0 1 1 0 0 0 2 1 1 1 0 2 0 1 1 1 1 0 0 1 0 1 1 1 1 2 1 2 1 0 0 0 0 2 0 0 0 2 1 0 0 2 0 0 1 2 2 2 1 2 0 1 0 1 0 1 1 1 2 1 0 1 1 0 1 1 2 0 0 2 2 2 0 0 0 0 0 2 0 2 0 1 1 0 0 0 1 0 2 2 0 0 1 1 1 0 2 0 1 1 2 0 1 0 1 0 1 1 1 1 2 2 0 1 0 0 0 1 1 2 2 0 1 0 0 0 0 1 1 1 1 0 0 2 0 0 2 0 1 0 0 0 1 1 0 2 0 1 0 1 1 0 0 2 0 1 1 1 1 2 0 2 1 1 0 0 0 1 0 1 1 0 1 2 1 1 2 0 1 1 1 1 1 1 1 1 0 2 0 0 0 2 1 0 0 0 0 1 1 1 0 1 1 0 1 1 1 1 2 0 2 0 0 0 2 0 1 2 1 2 0 0 1 2 1 2 2 0 1 1 1 0 1 1 0 1 0 1 1 0 1 0 1 1 1 1 0 0 2 1 0 0 2 1 1 0 1 0 0 0 0 1 1 0 2 0 0 0 0 0 0 0 1 0 0 0 0 0 1 0 0 0 0 0 0 0 0 1 2 2 2 0 0 0 1 0 0 0 0 1 0 1 2 0 0 0 0 0 1 0 0 2 0 0 0 2 0 0 0 1 0 1 0 2 0 1 0 0 0 2 0 1 0 0 1 1 2 0 0 2 0 0 1 1 0 0 0 1 1 1 1 1 2 1 0 1 0 0 0 1 1 1 1 2 2 1 1 1 0 0 1 1 1 0 1 1 1 0 1 0 0 0 1 1 1 0 1 0 1 2 0 1 2 0 0 0 0 0 0 0 1 0 1 2 0 0 0 0 0 1 2 0 0 0 0 0 0 0 0 0 1 1 2 0 2 1 1 0 0 0 1 1 0 0 1 1 1 0 0 0 1 0 0 1 0 0 0 2 2 1 1 2 1 2 2 0 0 1 2 0 0 0 0 0 0 1 2 2 0 0 2 0 1 0 1 0 1 2 1 0 0 0 0 1 0 0 0 0 0 0 0 2 1 1 0 0 0 1 1 1 0 2 2 2 0 1 1 1 1 2 0 1 2 2 2 1 1 1 0 0 1 0 0 1 0 0 0 2 1 1 1 2 1 0 0 1 0 0 2 2 0 0 0 0 0 0 1 0 0 0 0 1 0 1 0 0 0 1 0 0 0 0 0 1 1 2 0 2 0 0 0 0 0 0 2 2 2 0 1 2 2 2 0 0 1 0 1 0 1 2 2 0 1 0 2 0 0 1 0 1 2 2 1 1 0 0 1 0 1 2 1 1 1 0 1 0 0 1 1 1 1 1 1 1 0 0 0 1 2 1 0 0 0 0 1 1 1 2 1 1 0 2 0 0 0 0 0 0 0 1 1 0 0 2 1 0 1 0 0 1 0 0 1 2 1 1 2 0 0 0 0 0 0 1 1 0 1 1 0 0 0 1 0 0 0 0 0
198 1 0 2 0 1 1 1 1 1 1 1 0 0 0 0 0 0 0 1 1 1 1 0 0 0 0 0 1 1 2 0 0 2 0 0 1 1 0 0 2 0 0 0 2 0 1 0 0 0 0 0 0 1 1 0 0 1 1 0 1 1 1 1 0 0 2 1 0 0 0 1 1 1 0 1 1 0 1 0 0 2 0 1 1 1 1 0 2 2 0 1 2 1 1 0 0 2 0 2 0 0 1 1 1 1 2 1 1 1 0 1 0 1 1 1 1 0 0 2 2 0 2 2 1 1 1 2 2 2 2 0 0 0 0 0 0 0 0 0 2 1 0 0 0 2 1 0 1 1 0 1 0 0 0 0 0 2 0 1 1 1 0 2 1 2 1 1 1 1 0 0 0 2 0 1 2 1 0 1 0 1 0 2 0 1 1 0 0 1 0 0 0 0 2 1 1 1 0 0 0 0 0 0 1 0 2 1 1 0 0 1 2 0 1 0 1 1 2 1 1 1 0 1 1 0 1 0 0 2 0 0 1 1 1 0 0 2 0 1 0 0 2 0 0 2 1 0 1 0 0 0 0 0 1 0 1 2 0 0 0 0 0 0 1 0 1 1 1 0 0 2 0 2 0 0 0 2 2 0 0 0 2 2 0 2 2 0 1 1 1 1 0 2 2 0 1 0 0 0 1 0 0 0 0 0 0 0 1 0 0 1 2 0 0 1 2 2 0 0 0 2 2 0 1 0 1 0 0 0 2 0 0 0 0 0 0 1 2 1 1 1 2 1 2 2 0 0 1 0 1 0 2 0 2 0 1 2 0 0 0 0 2 1 2 0 1 0 2 0 0 1 0 2 0 0 1 2 2 2 1 0 0 0 1 1 1 0 0 0 0 0 0 0 2 0 0 0 1 1 1 1 0 2 2 0 1 0 0 0 0 0 0 0 0 2 0 0 0 0 0 0 1 1 1 2 2 1 1 0 1 0 2 2 2 0 0 1 0 0 1 0 1 0 1 1 0 0 1 0 0 1 0 2 2 1 1 2 1 0 1 0 1 0 1 1 0 0 2 0 1 1 1 1 0 2 0 0 2 0 0 0 2 2 1 1 1 0 2 0 0 2 0 1 0 0 0 1 1 1 0 2 1 1 0 0 1 1 1 0 0 0 0 1 0 1 1 0 0 0 0 2 2 2 2 2 0 1 1 1 1 0 1 1 1 0 0 0 1 1 1 1 0 1 1 1 1 0 2 0 0 0 0 0 0 1 0 0 1 0 0 0 0 1 1 0 0 2 2 0 1 1 1 0 1 0 2 2 0 1 1 0 0 1 2 0 2 0 1 1 0 0 1 0 1 0 0 0 0 1 0 1 2 0 1 1 0 0 0 1 1 0 0 2 0 0 0 1 0 1 1 1 0 0 0 1 0 2 0 0 0 0 0 0 1 0 0 0 2 0 2 0 0 1 1 0 1 1 1 1 1 1 0 0 1 0 2 1 2 0 0 0 0 1 1 1 1 2 1 1 1 1 0 0 0 1 1 1 0 0 1 0 1 0 0 2 1 2 0 0 0 0 1 1 0 0 0 0 1 1 0 0 0 1 1 0 1 1 1 1 0 0 0 0 0 0 0 2 1 0 0 0 0 0 2 0 0 0 0 0 1 0 0 0 0 0 0 1 1 2 1 1 0 0 0 0 0 0 0 1 1 1 0 0 0 1 0 0 2 1 0 1 2 2 1 1 2 1 0 0 0 0 2 1 1 0 2 1 0 1 1 1 0 2 1 1 0 2 1 2 0 1 2 1 1 0 0 1 0 0 1 0 1 0 1 0 1 0 0 1 1 0 2 0 1 0 2 1 2 0 1 1 0 0 2 0 1 1 1 2 0 0 0 0 0 1 1 1 2 0 1 2 1 1 0 1 1 0 0 1 1 0 1 1 1 0 1 1 1 1 1 2 0 0 0 1 0 0 1 0 1 0 0 1 1 1 0 0 1 1 2 0 2 0 2 2 0 1 0 2 2 0 1 2 2 2 2 0 0 1 0 1 1 1 1 1 1 1 0 1 0 0 0 0 2 0 1 0 1 1 0 1 2 1 2 2 1 0 0 1 0 0 1 2 0 0 0 1 0 1 0 1 2 1 0 0 1 1 1 0 2 0 2 2 0 0 2 0 0 0 1 0 0 1 1 0 0 0 1 0 1 0 0 0 0 2 0 0 2 0 0 2 0 0 0 0 0 1 0 1 1 0 0 0 0 0 0 0 0 0 0 0
199 0 2 1 0 0 0 2 2 2 0 0 1 2 1 0 0 0 0 1 1 1 0 1 0 0 0 0 1 1 2 1 0 1 1 0 2 2 0 0 0 0 0 0 2 0 1 0 0 0 0 0 1 0 0 0 0 0 1 1 0 0 2 2 0 1 0 0 1 2 1 1 2 2 2 2 0 0 1 0 1 2 1 0 1 0 0 0 1 1 0 0 1 0 0 0 1 0 0 0 2 0 1 0 0 0 2 2 0 2 1 1 0 1 1 1 0 0 0 0 0 0 1 1 1 1 1 0 1 0 1 0 0 0 0 0 0 0 1 1 2 1 0 0 0 1 0 0 0 1 0 0 1 0 0 0 0 2 0 1 1 0 0 2 2 2 0 0 0 1 0 1 0 2 0 0 1 0 0 0 0 0 0 1 0 1 1 1 0 2 0 0 0 1 1 1 1 1 0 0 0 0 0 0 0 0 2 0 1 2 2 1 2 0 2 0 0 0 1 1 1 1 0 1 1 0 2 0 0 1 0 0 0 0 2 1 0 2 0 1 0 1 2 0 0 2 0 0 2 0 0 0 0 1 0 0 0 2 2 2 2 1 0 0 0 0 1 1 1 0 1 1 0 2 0 0 0 2 1 0 1 0 2 1 0 2 1 2 0 2 2 0 0 2 2 0 0 2 0 1 0 0 2 2 2 0 2 0 2 0 0 0 1 0 2 0 1 0 0 0 1 2 2 1 0 0 0 0 0 0 1 1 0 0 0 0 0 1 2 2 1 2 0 1 1 1 0 0 1 2 1 0 1 0 1 1 0 1 0 1 1 2 0 0 0 1 0 1 2 0 1 1 1 2 2 2 1 1 0 2 1 1 0 0 1 0 1 0 0 1 1 0 1 0 2 0 0 0 1 1 1 1 1 1 2 0 1 1 0 0 0 0 0 1 1 1 1 0 0 0 2 1 1 1 0 2 2 2 2 0 2 0 0 0 1 1 0 0 0 0 2 0 2 1 1 2 1 0 1 0 0 1 0 1 1 1 0 1 1 1 2 0 0 0 0 2 0 1 2 1 1 0 0 2 0 2 0 1 1 0 1 1 2 1 0 2 0 0 1 1 1 0 0 2 1 1 1 1 1 1 0 2 2 0 0 0 1 1 0 0 0 0 0 0 1 1 0 1 1 1 1 1 0 2 0 2 0 1 1 2 0 1 1 1 0 0 1 0 1 1 0 1 0 1 1 2 0 2 0 0 0 0 1 0 0 0 0 0 2 0 0 0 0 1 0 0 1 2 0 2 1 1 1 0 0 1 1 2 0 1 1 0 0 0 0 0 0 0 1 1 0 1 0 1 1 0 1 0 0 0 0 2 0 1 2 2 1 1 0 0 0 0 1 1 1 1 0 1 0 1 1 1 0 0 0 1 1 1 0 0 0 0 0 0 1 0 2 0 2 0 0 1 0 1 1 0 1 1 2 2 0 1 0 0 1 0 1 0 0 0 0 0 2 0 0 0 0 2 2 1 1 1 1 0 0 1 1 1 1 1 1 0 0 0 0 2 1 1 0 1 0 0 0 0 0 1 1 0 2 2 0 2 0 1 1 0 2 1 0 0 0 0 0 1 1 1 1 1 1 0 1 0 0 0 1 2 0 0 0 0 2 0 0 0 1 0 2 0 2 2 0 0 2 2 0 0 2 0 0 0 0 0 0 0 0 1 0 0 2 1 0 1 0 1 0 1 2 2 2 2 1 0 1 2 0 0 1 0 0 0 1 1 0 1 2 0 2 1 0 2 1 2 2 2 1 0 1 0 0 1 0 0 0 0 0 0 2 1 1 1 1 0 1 0 0 0 1 1 0 0 0 0 2 1 2 0 1 1 1 1 0 0 1 1 0 1 0 0 0 0 0 0 0 0 0 0 0 0 0 1 1 0 0 2 2 0 1 0 0 0 0 2 0 0 0 1 1 0 1 0 0 0 0 0 2 1 0 2 1 2 2 0 0 1 0 1 1 0 0 2 2 2 1 1 1 1 2 0 0 0 0 2 0 2 0 0 1 1 0 1 1 0 0 0 0 0 2 0 1 1 0 1 1 2 2 2 2 1 1 1 1 0 0 2 0 0 0 0 0 1 0 0 1 1 0 0 1 0 0 0 2 0 1 0 1 0 1 0 2 2 0 2 0 0 2 0 0 0 1 0 0 1 1 1 0 1 0 0 1 1 1 1 1 1 0 0 0 0 0 1 0 0 0 0 0 0 0 1 1 0 0 1
[truncated: 1,606,808 more chars]
