# Supplementary material for: KNN-MDR: a learning approach for improving interactions mapping performances in genome wide association studies
Source: BMC Bioinformatics. 2017 Mar 21;18:184. doi: 10.1186/s12859-017-1599-7 (PMC5361736; doi:10.1186/s12859-017-1599-7)
Supplement: Supplementary file 3 — The data set(s) supporting the results of Table 2. (ZIP 28603 kb) [file 12859_2017_1599_MOESM3_ESM.zip › 3/SINAN/S73/mkallsimul.dat]

1 1 1 1 1 0 2 2 1 2 0 1 0 0 0 0 0 0 0 0 2 2 0 2 2 0 0 1 1 2 2 1 1 1 1 0 2 1 0 1 1 0 0 0 1 0 0 0 0 2 1 1 1 1 0 2 0 0 1 2 0 0 1 0 0 0 1 0 0 0 0 2 2 2 2 2 0 2 2 0 2 0 2 1 1 1 0 0 0 2 0 0 2 0 0 0 0 0 1 0 0 0 0 0 2 0 2 0 1 1 0 0 0 2 2 0 2 1 0 0 2 0 2 0 0 2 0 0 1 1 1 0 1 1 0 0 1 0 0 0 1 1 0 0 0 1 2 0 0 0 0 0 0 0 0 0 0 2 1 2 1 1 2 0 2 2 0 1 1 2 0 0 0 1 0 1 1 1 0 1 0 1 1 1 2 0 2 1 0 1 1 1 1 0 0 2 1 0 0 0 0 0 0 0 0 0 2 0 0 1 1 0 2 0 0 2 1 0 2 1 1 1 1 2 0 1 1 1 1 1 1 2 0 0 1 0 0 2 0 1 0 0 1 0 0 0 0 0 2 0 0 1 0 0 1 1 0 1 0 0 0 0 0 1 0 0 0 0 2 0 0 1 1 0 0 0 1 0 1 0 0 1 0 1 0 0 0 0 1 2 0 1 2 2 2 2 1 1 1 0 1 0 0 0 0 0 0 0 1 1 1 1 0 2 2 2 0 0 1 0 0 2 0 2 1 0 1 1 1 1 2 2 0 1 0 0 0 1 0 1 1 2 1 1 0 0 2 0 2 2 0 0 0 1 0 1 1 1 1 0 1 1 2 1 2 0 1 0 0 0 2 0 0 0 0 0 0 1 1 0 2 0 0 0 0 0 0 0 0 1 0 0 1 0 2 0 2 0 0 0 0 0 0 1 1 0 1 1 0 2 0 0 1 1 1 0 1 0 0 0 0 1 0 1 1 2 2 0 2 2 0 1 0 2 0 0 1 1 1 0 1 0 0 1 2 1 2 0 2 2 0 0 0 1 1 0 0 2 0 2 2 0 0 0 1 1 0 1 0 1 0 0 2 2 1 1 0 0 1 2 1 0 0 0 1 2 1 1 2 0 2 1 0 2 0 0 1 1 1 0 1 2 1 1 1 1 1 1 2 0 1 1 0 0 0 2 1 2 0 0 0 2 0 0 0 1 0 1 0 2 1 1 1 1 1 0 1 1 0 0 2 2 1 0 0 0 2 2 2 2 0 0 0 2 1 0 0 0 1 0 0 1 0 0 0 2 2 1 0 1 0 0 1 0 1 0 1 1 0 2 0 0 1 0 1 0 0 0 0 0 0 0 2 0 0 0 0 1 1 0 0 1 1 0 1 2 0 0 1 1 1 0 0 0 0 1 0 0 1 0 0 0 0 1 0 0 1 0 0 0 0 0 0 0 0 0 2 1 2 0 0 1 0 1 2 0 1 1 2 0 2 1 1 0 0 0 2 1 1 0 0 0 1 2 0 2 1 1 1 1 0 1 2 0 0 0 2 1 1 1 0 0 0 1 1 1 2 1 0 1 0 0 1 0 0 0 0 0 2 2 1 0 0 0 1 0 0 2 0 0 1 1 0 1 0 1 0 1 1 1 0 0 0 1 0 1 2 2 2 2 1 2 0 1 0 1 1 0 2 2 0 2 1 1 0 0 0 0 0 0 0 0 0 0 0 2 0 0 1 0 0 1 1 0 0 0 2 1 0 1 1 0 0 1 1 0 2 0 0 1 1 1 0 0 0 2 0 1 1 2 1 1 0 2 2 2 0 1 0 1 1 2 0 0 2 1 1 0 0 2 2 1 0 0 0 0 1 2 2 0 2 2 0 2 2 0 1 0 0 2 0 2 1 0 0 1 1 1 1 0 0 0 0 0 0 0 0 0 0 0 0 1 0 2 2 0 0 0 0 0 1 2 0 0 0 1 0 0 1 0 0 0 0 0 2 0 0 2 2 2 2 2 0 0 0 0 1 2 0 0 0 2 0 1 1 0 1 2 0 1 0 1 0 0 1 2 0 2 0 1 1 0 0 0 1 0 2 0 2 2 0 2 1 1 0 0 1 2 0 1 2 2 0 1 1 0 0 1 1 0 0 0 2 1 1 0 1 0 0 0 2 0 0 2 2 0 1 2 2 0 0 0 1 0 1 0 0 0 0 0 1 0 0 0 0 0 1 0 0 1 0 2 0 2 0 0 0 0 0 1 0 1 0 0 0 0 0 0 2 0 1 0
2 1 1 1 0 0 0 1 1 1 0 2 1 1 0 0 0 0 0 1 1 2 1 1 1 1 1 0 0 1 1 1 0 0 2 0 2 2 1 0 0 0 0 0 0 0 2 0 0 1 1 1 1 1 1 1 1 0 1 0 0 2 2 1 1 0 2 1 2 0 0 0 2 2 2 2 0 1 1 0 2 0 1 1 2 0 0 0 0 2 0 1 1 0 0 0 0 1 0 1 0 2 1 0 2 2 2 0 0 0 2 2 2 2 2 2 2 1 0 1 2 0 2 1 0 1 0 1 2 1 0 0 1 1 0 0 1 0 0 1 0 2 1 0 0 1 0 0 0 1 1 1 0 0 0 0 0 1 0 1 1 0 2 0 2 2 1 1 0 1 1 2 2 1 0 0 0 0 0 1 0 2 1 1 2 0 2 0 0 0 0 0 2 0 0 1 2 0 1 0 0 0 0 1 1 0 0 0 1 0 1 0 2 0 1 1 2 0 1 1 0 0 2 2 0 2 2 1 1 1 0 0 0 0 1 0 0 2 0 2 0 0 1 1 0 1 0 0 2 0 0 2 0 0 0 0 0 2 0 0 0 0 0 0 0 0 0 0 2 0 0 0 1 0 1 1 0 1 2 0 1 0 0 2 0 1 0 1 0 2 0 0 0 1 0 1 1 1 0 0 0 0 1 1 0 0 0 0 1 1 0 0 0 1 2 0 1 0 1 1 0 1 0 1 2 0 0 1 0 0 1 1 1 1 0 0 0 1 1 0 0 1 0 2 1 0 1 0 0 2 0 0 0 0 0 0 0 0 1 1 2 2 1 0 1 0 1 0 0 0 2 0 0 0 0 0 0 1 1 0 1 1 1 0 0 0 2 0 0 0 1 0 1 1 2 0 1 0 1 1 0 2 0 2 0 1 0 0 0 2 0 0 2 2 2 1 0 0 0 0 1 0 0 1 1 2 2 1 0 0 1 0 0 1 0 1 1 1 1 0 2 2 1 1 0 1 0 0 2 0 0 0 0 2 2 1 1 2 1 2 2 1 0 0 0 2 0 2 0 0 2 2 0 0 1 0 1 0 1 0 1 1 0 1 1 2 1 0 1 0 1 1 1 0 1 0 2 1 1 0 1 2 2 1 1 1 1 0 1 0 0 1 0 0 0 2 0 2 0 1 1 1 1 0 0 0 0 0 1 1 1 0 0 0 0 0 1 2 1 1 0 0 1 1 1 1 1 0 1 1 0 1 0 1 1 0 0 0 1 0 0 1 0 0 1 1 1 2 0 0 0 0 1 0 0 1 2 2 0 1 1 0 2 0 2 0 2 0 0 1 0 1 0 0 0 0 0 1 0 0 1 0 0 0 0 2 2 1 1 1 2 0 0 0 1 1 0 0 1 0 0 0 1 1 1 2 1 0 0 0 0 0 0 0 0 0 1 0 1 1 0 0 1 1 1 0 2 2 0 0 2 2 1 1 1 1 1 2 2 0 0 0 2 2 0 2 1 2 0 0 0 0 0 0 2 0 2 1 0 0 0 0 1 2 1 2 1 1 1 0 2 0 2 0 2 1 2 1 1 2 0 0 1 0 1 0 2 2 0 0 1 1 0 1 1 1 0 1 1 1 0 0 0 0 1 2 0 1 0 0 0 1 0 2 0 0 1 0 1 1 0 1 0 0 0 1 0 0 2 1 0 1 0 0 0 1 0 1 2 0 0 2 1 0 0 1 2 0 0 1 1 0 0 0 0 1 0 0 1 1 1 1 0 0 1 1 1 2 0 2 0 2 1 1 2 1 1 1 0 1 1 1 0 0 2 0 1 1 1 0 0 0 2 2 2 0 0 2 2 0 1 1 2 2 2 0 2 0 1 2 1 2 1 0 0 2 0 1 0 0 0 0 0 1 0 0 1 0 0 0 0 1 0 1 1 0 1 0 0 0 0 0 0 0 0 0 1 1 1 0 0 0 0 1 2 0 0 1 1 2 2 2 0 0 0 0 0 0 0 0 0 1 2 1 2 0 2 2 0 1 0 1 0 0 2 2 0 1 0 1 0 0 0 1 2 1 1 1 1 0 0 1 1 1 0 1 1 2 1 0 0 1 0 0 1 0 0 1 0 1 0 0 1 0 0 1 0 0 2 0 1 0 0 2 1 0 1 2 1 1 1 1 0 0 2 0 0 0 1 2 1 0 0 2 2 0 1 1 2 0 1 1 0 0 0 0 0 0 0 0 0 0 1 1 0 0 0 0 0 0 0 0
3 1 1 1 0 0 1 2 0 2 0 0 0 0 0 0 0 0 1 1 1 1 1 2 2 0 0 1 0 1 1 0 1 0 1 0 1 1 1 0 0 0 0 0 0 0 1 0 0 0 0 1 1 2 0 1 1 0 0 0 0 0 1 1 0 1 0 0 2 1 0 1 2 1 0 2 1 0 0 0 1 0 2 1 2 0 0 1 1 2 0 0 0 0 2 0 0 1 0 2 0 2 0 1 2 0 2 1 0 0 0 1 1 2 2 2 2 0 0 2 2 0 2 0 0 1 0 0 2 1 1 1 0 1 1 1 1 0 0 1 0 2 0 0 0 1 0 0 0 1 1 1 1 0 0 0 0 2 0 1 0 0 0 2 1 2 0 1 0 2 0 0 0 2 0 1 1 0 0 0 0 0 0 1 2 1 1 0 0 0 0 0 2 1 1 1 2 0 0 0 0 0 1 2 2 0 1 0 0 0 1 0 2 0 0 2 1 0 2 0 2 2 0 2 0 0 0 1 1 1 0 0 0 0 1 0 0 2 0 1 0 1 2 2 0 2 1 0 2 0 0 2 0 0 0 2 1 2 0 0 0 0 0 2 1 0 1 0 0 0 0 1 0 0 0 0 0 1 1 0 1 1 1 2 0 1 1 0 2 2 0 2 0 1 1 0 1 1 1 1 1 0 2 2 0 0 0 2 2 1 0 1 0 0 1 0 1 1 1 0 0 1 1 1 2 0 1 0 1 1 1 1 1 1 0 0 0 1 1 1 1 1 1 1 1 0 1 1 1 1 0 0 1 1 1 1 1 2 1 0 1 1 2 0 2 0 1 1 1 0 2 0 2 1 1 2 0 1 1 0 1 2 1 0 0 1 0 0 0 0 0 0 1 0 2 0 1 2 0 0 0 0 0 2 2 0 0 1 0 1 0 1 2 1 1 2 0 1 0 1 1 1 0 1 2 2 1 2 1 1 0 1 0 0 2 2 0 0 0 0 1 0 2 0 1 2 1 1 1 0 0 0 0 0 0 0 0 1 1 2 0 0 1 0 1 1 0 2 0 0 1 1 1 1 2 0 1 0 1 1 2 0 0 1 0 2 0 1 2 0 2 2 0 1 0 1 0 2 2 1 0 2 1 1 1 2 2 0 1 0 0 0 0 1 1 0 0 2 0 2 2 0 1 1 1 2 0 0 1 1 1 0 1 0 1 1 2 1 0 0 1 1 0 1 1 0 2 1 1 1 0 0 0 1 1 1 1 0 0 1 1 0 1 1 1 0 0 2 1 1 0 0 0 0 0 0 0 0 0 2 0 0 2 0 1 1 1 1 0 1 0 0 1 0 0 0 0 1 0 0 0 0 1 0 1 2 1 1 1 0 1 0 0 0 1 0 0 0 2 1 1 1 0 0 0 0 2 2 0 0 0 0 0 0 0 1 2 0 1 1 1 2 0 0 1 0 2 0 0 0 2 0 0 1 0 0 1 2 2 0 0 0 2 0 1 1 2 2 0 0 2 0 1 0 0 1 0 1 1 1 0 0 0 1 1 1 0 1 0 2 0 0 1 0 0 0 1 0 2 2 0 0 0 0 1 0 1 2 0 0 0 0 0 2 0 0 0 2 2 2 0 0 0 0 1 0 2 0 0 0 0 0 0 2 0 0 1 1 0 2 1 0 0 0 0 1 0 0 0 0 0 0 0 0 0 1 0 0 2 2 0 0 1 0 0 1 2 1 0 1 0 1 0 0 0 0 2 0 1 1 1 1 0 0 0 0 0 1 1 2 1 1 2 1 2 0 0 0 0 1 1 2 1 0 1 0 1 0 1 1 1 0 2 2 2 0 0 1 2 1 1 2 1 2 2 0 0 0 0 2 1 2 1 1 1 2 0 1 1 1 0 1 1 1 0 0 1 0 0 0 0 2 0 1 0 1 1 0 0 0 1 2 0 0 0 0 1 0 1 0 0 0 0 1 1 1 1 1 2 2 1 1 0 0 0 0 0 1 0 0 0 0 2 1 2 0 2 1 0 0 0 1 1 1 2 1 1 1 0 1 0 0 0 0 0 0 2 1 2 0 0 2 2 2 1 0 0 2 0 2 2 2 0 0 1 0 0 1 0 0 0 0 2 0 0 0 0 0 1 0 2 0 1 1 0 0 1 2 1 0 0 0 1 0 2 0 0 0 0 1 0 0 0 0 0 1 1 0 2 0 0 0 0 1 1 0 0 0 0 2 1 0 1 0 0 0 0 0 1 0 1 2
4 0 0 2 2 1 2 1 1 0 1 2 1 1 0 0 0 0 0 0 2 2 0 2 2 0 0 0 0 1 1 2 2 2 0 0 0 1 0 0 0 0 0 1 0 0 0 0 0 1 0 0 0 0 2 2 0 1 0 0 1 1 2 2 1 1 1 2 2 0 0 1 2 2 2 2 0 1 1 0 1 0 2 1 2 0 0 0 0 2 0 0 1 0 0 0 0 1 0 1 1 2 1 0 2 0 2 2 2 0 0 2 0 2 2 0 2 0 1 1 1 0 1 1 1 0 0 0 1 1 0 0 0 1 1 1 0 0 0 0 1 1 0 0 0 2 2 0 0 1 0 1 2 1 0 1 1 0 1 2 2 1 0 2 1 1 1 2 0 0 0 0 1 2 2 1 0 0 0 0 0 0 1 0 2 1 1 1 0 1 1 1 2 1 2 1 1 0 1 0 0 0 0 2 2 0 0 0 1 0 2 0 1 1 0 2 1 0 1 0 1 1 0 1 1 0 0 1 1 1 0 1 1 1 0 0 0 2 0 1 0 0 2 2 0 2 0 0 2 0 0 0 0 0 0 0 1 2 0 0 0 0 0 0 0 0 0 0 0 0 0 1 0 1 0 0 0 1 1 0 0 1 0 2 0 1 0 0 2 2 0 2 0 2 1 1 1 0 0 1 0 0 0 0 0 0 0 0 1 1 0 0 0 0 2 0 0 0 1 0 1 0 1 2 0 0 0 2 2 2 2 2 0 0 0 0 0 2 0 0 0 1 1 1 1 1 1 1 2 1 1 1 0 1 0 0 0 1 0 0 0 0 1 1 1 0 0 2 2 0 1 1 1 1 1 0 0 1 1 1 2 1 1 0 0 1 1 0 0 0 1 1 0 0 2 0 0 1 1 1 1 1 1 2 0 2 0 1 1 0 0 1 0 0 0 0 1 0 1 0 1 1 0 1 0 2 1 0 0 0 0 1 0 1 1 1 0 1 0 0 1 1 2 0 1 2 1 1 1 0 0 0 0 1 1 1 0 2 1 2 2 0 0 0 1 1 1 2 0 0 1 1 1 1 0 1 0 1 1 0 0 0 0 0 1 2 1 0 1 1 0 1 1 0 2 1 2 1 1 1 1 2 2 0 2 0 0 0 1 0 1 0 0 0 1 1 0 2 0 1 1 1 1 1 0 1 0 1 0 2 1 1 0 0 0 0 0 1 1 2 1 1 2 2 0 0 1 1 2 2 0 1 0 1 1 2 1 0 0 0 0 0 1 0 0 0 0 0 0 1 0 0 0 0 0 1 1 1 0 1 1 1 1 0 0 1 0 0 1 2 0 0 1 0 0 0 1 1 0 0 1 1 0 0 1 2 0 0 1 2 1 0 0 0 2 0 0 0 0 0 0 0 0 0 0 1 2 1 0 0 0 0 0 1 1 0 2 0 2 0 0 1 0 0 2 0 2 1 2 0 0 2 2 0 0 0 2 1 1 0 0 0 0 1 0 1 1 2 0 0 0 0 1 0 0 0 2 1 1 1 0 1 1 2 2 2 2 1 1 0 2 0 1 0 1 1 2 0 2 2 0 1 0 0 1 0 0 2 0 0 1 1 0 1 0 1 0 1 1 1 0 0 1 1 1 1 2 1 1 1 0 1 1 2 0 1 1 0 1 1 0 1 0 1 0 0 1 0 0 0 0 0 0 1 0 1 0 2 2 1 1 1 1 0 0 0 2 2 0 2 0 0 1 0 0 1 0 0 1 2 0 1 2 1 1 1 0 2 0 2 0 2 2 0 1 0 0 1 1 2 1 1 1 0 1 1 1 0 1 1 1 0 0 0 0 0 0 1 0 0 0 0 1 2 2 0 1 0 0 2 0 2 2 1 1 2 0 0 2 1 1 2 2 2 0 0 2 0 0 1 0 1 0 2 2 0 0 2 0 0 0 1 1 0 1 2 0 0 1 0 0 0 0 2 2 2 0 2 2 2 1 1 1 0 0 1 1 1 0 0 0 1 1 0 2 2 2 2 0 0 0 1 0 2 2 1 0 2 1 0 1 0 0 0 0 0 1 0 1 1 0 2 1 1 1 0 0 1 0 0 2 1 1 1 0 0 0 2 0 0 0 0 2 2 2 1 0 0 1 0 2 0 0 2 2 0 2 2 2 0 0 0 1 1 0 2 2 0 0 0 0 0 0 0 0 1 1 0 1 0 0 1 0 1 0 0 0 0 0 2 1 1 0 1 1 0 0 0 1 1 2 2
5 1 0 2 0 2 2 2 2 2 0 1 0 0 0 0 0 0 1 2 0 1 1 2 2 0 0 1 1 2 1 2 2 1 2 1 2 0 0 0 0 0 0 0 0 1 1 0 0 1 0 1 1 1 1 1 0 0 1 0 2 0 2 0 0 0 2 1 2 0 1 0 1 1 1 1 0 1 1 1 0 0 1 1 1 0 0 2 2 2 1 1 2 2 1 0 0 0 0 0 0 2 1 0 2 1 2 0 1 1 0 1 0 2 2 0 2 0 0 1 1 0 1 1 0 1 0 1 1 1 0 0 0 0 1 0 0 0 0 1 0 2 0 0 0 1 0 0 0 0 0 0 0 1 0 0 0 1 0 1 1 0 0 2 0 0 0 1 1 0 1 0 0 1 0 1 1 0 0 2 1 1 1 1 2 0 2 1 0 0 0 0 2 2 2 2 0 0 0 1 0 0 0 0 0 0 2 0 1 1 1 0 1 0 0 2 0 0 2 0 1 1 0 2 0 1 1 0 0 0 0 1 0 0 1 0 0 2 0 1 0 0 2 1 0 2 0 0 2 0 0 1 0 0 1 2 0 1 1 1 0 1 0 1 1 0 0 0 2 0 0 0 0 1 1 1 0 0 1 0 1 0 0 1 1 1 0 0 1 2 0 2 2 2 1 2 2 1 0 1 0 0 1 1 1 1 0 0 0 0 0 0 0 1 2 0 0 0 1 0 0 1 0 0 2 0 1 2 1 1 1 0 0 1 0 0 0 0 2 0 0 0 1 2 0 0 2 0 2 1 0 0 0 1 0 1 1 1 1 1 2 2 2 1 2 1 1 1 1 0 2 0 0 0 1 0 0 1 0 0 0 0 1 1 0 1 2 1 0 0 1 1 1 1 2 0 1 2 0 0 0 0 1 0 0 0 1 0 1 1 0 1 0 0 0 0 1 0 0 0 0 1 0 0 1 2 0 0 0 0 0 0 0 1 0 1 0 0 0 0 2 1 1 1 0 2 0 1 1 0 0 0 0 2 1 0 1 2 1 2 2 0 2 2 0 0 0 2 0 0 1 1 1 1 0 0 0 0 2 1 1 2 0 1 0 0 0 1 2 1 1 2 1 1 1 1 1 2 2 0 0 2 1 1 1 1 1 0 0 0 0 0 0 0 0 2 0 2 0 0 0 2 1 1 0 2 0 2 0 2 0 2 1 1 1 1 1 0 1 1 0 0 1 1 1 1 0 1 1 2 0 0 0 1 1 1 0 0 1 0 0 1 1 0 1 0 0 2 2 1 0 0 0 0 0 1 2 1 0 1 1 0 0 0 0 0 0 0 1 1 0 0 0 0 0 0 0 0 0 0 0 1 1 0 0 2 0 1 2 0 0 0 0 1 1 1 1 0 1 0 0 0 0 0 0 1 2 0 0 0 0 0 0 0 0 0 2 1 2 0 0 1 0 1 2 0 1 0 1 0 0 1 0 1 0 0 1 2 2 0 0 0 1 1 1 2 0 2 0 0 0 0 1 0 0 1 0 0 0 1 2 0 0 2 2 2 1 1 0 1 1 0 0 0 0 0 2 1 1 1 1 1 1 0 1 0 0 2 0 0 1 1 0 2 0 0 0 0 0 0 0 0 0 0 1 2 0 0 0 0 0 0 0 2 0 0 2 1 1 2 1 1 0 1 0 0 1 0 0 0 0 0 0 0 0 1 1 0 2 0 0 1 1 0 0 1 1 2 0 2 0 1 0 1 1 0 1 0 2 2 1 1 0 0 0 2 0 2 0 2 0 2 1 1 1 1 0 1 0 1 1 1 1 1 0 1 1 0 1 0 1 1 0 0 0 0 0 1 2 0 1 1 1 2 2 0 1 0 1 2 1 2 1 0 0 1 0 0 0 0 0 0 1 2 0 0 2 0 0 0 0 2 0 1 1 0 1 1 0 0 0 2 0 0 0 0 1 0 1 0 0 0 0 1 2 1 0 1 2 2 2 2 0 0 0 0 0 0 0 2 0 1 1 1 1 0 2 1 1 2 1 0 0 1 1 2 0 1 0 1 0 0 0 0 1 1 2 1 2 1 0 2 1 1 1 0 0 2 1 0 2 1 0 0 1 0 0 0 0 1 0 0 0 0 1 0 0 1 0 0 2 0 1 1 0 0 1 2 1 0 0 0 1 0 1 1 1 0 0 0 2 0 0 0 0 1 1 0 0 0 0 2 0 0 0 0 0 0 0 1 1 0 1 1 1 0 1 0 0 0 1 1
6 1 2 1 0 0 0 2 2 1 0 0 1 1 0 0 0 0 0 1 1 2 1 2 2 0 0 2 0 2 2 1 1 2 1 0 1 1 0 1 1 0 0 0 0 0 0 0 0 1 1 1 0 0 2 2 0 0 0 2 0 1 2 1 0 1 0 0 2 0 0 1 2 2 2 2 0 2 2 1 1 0 2 1 1 0 0 0 0 2 0 0 1 0 0 0 1 0 0 0 0 2 1 0 2 0 2 1 1 0 0 1 0 1 1 0 1 0 1 1 1 0 0 2 0 0 0 1 2 1 2 0 0 1 1 0 1 0 0 1 1 1 0 0 0 2 0 0 0 0 0 0 1 2 1 0 0 1 0 2 2 2 1 1 1 1 0 1 1 1 0 2 1 1 1 2 1 1 0 0 0 0 1 0 1 0 1 1 0 0 0 1 1 1 1 1 0 0 1 0 0 1 0 1 1 0 1 1 1 0 0 0 1 0 0 2 0 1 1 1 0 0 0 1 1 0 0 0 0 1 0 0 1 1 1 0 0 2 0 1 0 1 2 2 0 2 0 0 2 0 0 0 0 0 0 1 1 2 1 1 0 1 0 1 1 1 0 1 1 0 1 1 0 1 1 1 0 0 1 0 1 0 0 1 0 2 2 2 0 2 0 0 1 2 2 1 1 2 0 2 0 1 0 0 0 1 1 1 1 1 0 1 0 1 2 1 0 0 0 0 0 2 1 0 2 0 0 2 0 1 2 2 0 2 0 0 0 1 2 0 0 0 1 1 1 0 1 1 2 1 1 1 0 1 0 1 1 0 0 0 0 1 0 0 0 1 0 1 1 0 2 0 0 0 1 0 0 0 0 0 2 1 1 0 0 1 1 0 0 0 0 0 0 0 1 1 0 0 0 0 0 0 2 0 0 0 1 1 0 1 1 1 1 1 1 0 0 1 0 0 0 0 0 1 0 2 1 0 0 1 0 1 0 1 1 2 0 2 0 1 1 1 1 1 1 2 0 1 1 0 0 1 0 2 1 0 1 1 0 0 0 0 0 0 0 2 0 1 0 1 2 1 2 2 1 1 0 1 2 1 0 0 0 0 1 1 1 0 0 0 0 0 1 0 1 0 1 1 1 1 1 1 2 1 1 1 2 0 1 0 1 1 0 0 0 2 1 2 0 2 2 0 0 0 2 2 0 0 1 1 2 0 0 0 0 1 1 0 0 0 1 1 1 0 0 0 1 0 1 2 0 1 1 1 1 1 1 1 0 2 1 0 2 0 2 0 0 1 0 0 0 0 1 0 0 1 1 2 0 1 0 0 2 0 1 1 1 1 1 2 1 0 0 0 0 0 0 0 0 0 0 1 1 0 0 2 0 1 1 2 0 0 0 2 0 1 1 0 0 0 0 0 0 1 0 1 1 1 0 0 0 0 0 0 0 0 1 0 2 0 0 1 0 1 1 0 2 2 2 0 1 1 2 0 0 0 2 1 1 0 0 0 0 1 0 1 1 2 1 0 0 1 0 1 1 1 1 0 0 0 1 1 0 1 2 2 0 2 0 0 2 0 1 0 0 0 1 0 0 0 0 0 0 0 2 0 2 2 0 0 1 1 0 1 0 0 0 0 0 0 0 1 0 0 2 1 1 1 0 0 0 2 1 2 0 0 1 1 0 1 0 1 0 0 0 1 0 1 1 1 1 1 1 0 1 1 0 0 2 0 0 2 2 0 0 0 2 1 0 2 0 0 0 1 1 0 1 0 0 0 2 2 2 1 2 2 2 1 1 2 1 1 1 1 2 1 0 0 0 1 1 2 1 0 1 0 2 0 0 1 1 0 2 2 2 0 0 2 2 0 2 1 0 2 2 0 0 0 1 2 1 2 2 0 0 1 0 0 0 0 0 0 0 0 0 0 0 0 0 1 0 1 0 2 2 0 0 0 1 1 0 1 0 0 0 0 1 2 1 0 0 0 1 0 2 0 0 1 2 2 1 1 1 0 0 0 0 0 0 1 0 1 1 2 2 0 2 2 0 0 0 1 1 1 2 1 0 2 0 1 1 0 2 0 1 1 1 0 1 1 0 1 1 1 1 0 0 2 0 0 2 2 0 0 1 0 0 1 0 1 0 0 2 0 0 0 0 1 0 0 2 0 1 1 1 0 1 1 1 1 1 1 1 0 1 2 2 1 1 2 0 1 0 0 0 2 0 0 0 0 0 1 0 2 0 1 1 0 0 2 0 0 0 1 1 0 0 0 1 0 1 1
7 1 2 1 0 0 1 2 2 0 0 0 1 1 0 0 0 0 1 2 0 1 1 1 1 1 1 2 1 2 2 0 1 1 1 0 2 0 0 1 0 1 0 0 0 0 0 0 0 2 1 1 1 1 1 2 0 0 1 1 0 1 2 0 0 0 2 1 1 0 0 1 2 2 1 2 1 2 2 0 2 0 1 1 1 0 0 1 1 2 1 1 1 0 0 0 0 0 1 0 1 1 0 0 2 0 2 0 0 0 0 0 1 2 2 1 2 0 0 1 2 0 2 0 0 2 0 2 2 2 1 0 0 1 1 1 0 0 0 2 0 2 1 0 0 1 1 0 0 0 0 0 0 0 1 0 0 1 0 1 1 0 2 0 0 2 1 0 2 1 0 0 0 2 0 0 0 0 0 2 0 2 1 0 1 0 2 2 0 1 1 2 1 0 0 2 0 0 0 0 0 0 0 0 1 0 2 0 0 0 1 0 2 0 0 2 1 1 1 0 1 1 0 2 0 0 0 0 0 0 0 0 1 1 1 1 0 2 0 1 0 0 1 2 0 2 0 0 2 0 0 0 0 2 0 1 0 1 1 1 0 1 0 0 0 0 1 1 1 0 0 1 1 0 0 0 0 0 2 0 1 1 0 2 0 1 0 1 0 2 0 0 0 2 1 1 1 1 1 0 1 0 0 0 0 0 0 1 1 1 0 1 0 1 2 0 1 0 0 0 1 2 0 1 1 0 0 1 0 0 0 0 0 0 0 0 0 1 0 1 1 1 0 2 1 0 1 1 2 2 1 1 0 0 0 0 0 1 0 2 2 2 0 0 0 2 0 2 2 0 1 1 0 0 1 0 0 0 0 0 2 0 0 0 1 2 1 0 0 0 0 0 1 0 1 1 0 0 0 0 0 0 1 1 1 0 0 0 1 0 1 2 0 0 0 0 1 0 0 0 0 2 0 1 0 2 2 1 1 1 0 1 0 0 2 2 1 1 0 0 2 0 1 1 2 2 2 0 2 0 0 0 0 1 1 1 0 0 0 1 1 0 0 0 1 1 0 2 0 0 0 0 2 2 2 0 2 1 2 0 1 1 0 1 0 2 0 1 2 0 2 2 1 2 2 1 2 1 2 1 1 2 1 1 1 1 1 1 1 0 1 0 0 0 0 2 0 2 0 1 1 1 0 0 0 1 0 1 0 2 1 1 2 1 2 1 0 1 1 0 1 0 0 0 1 1 1 1 1 1 0 0 0 1 1 1 0 0 1 0 0 1 0 0 0 2 1 2 2 1 1 1 0 0 0 1 1 2 0 2 0 0 2 0 0 2 0 2 0 2 0 1 1 0 0 1 0 0 0 0 0 2 0 0 1 2 0 0 0 0 0 0 0 0 0 0 0 0 0 2 1 1 0 0 0 1 2 2 0 0 0 0 0 0 0 0 2 0 2 0 1 2 0 2 2 0 2 1 2 0 1 1 1 2 0 0 0 2 2 0 0 0 1 2 0 2 1 2 1 0 0 0 0 2 2 0 2 2 0 0 0 0 0 2 2 2 1 0 0 0 2 0 1 0 1 1 1 0 0 0 0 0 0 0 2 0 0 2 0 0 0 0 0 1 0 1 0 2 1 2 0 0 1 0 1 1 1 1 0 0 0 1 0 2 0 0 1 0 1 0 0 1 0 0 0 1 0 0 0 0 0 0 0 0 0 2 2 0 2 0 0 0 1 0 0 1 2 1 0 1 1 0 0 0 0 0 1 0 0 0 2 2 0 0 0 2 0 2 1 2 0 1 0 1 1 1 0 1 0 2 2 2 1 0 1 1 2 0 1 0 1 0 0 0 0 0 1 2 1 0 1 1 1 2 1 0 0 0 0 2 0 2 0 0 0 0 1 2 1 0 1 1 0 0 0 0 0 0 1 0 0 0 0 2 2 0 0 0 0 0 2 2 2 0 2 0 1 1 0 0 0 0 0 2 2 1 0 0 1 1 1 1 0 0 0 0 0 0 0 0 0 1 1 1 1 0 1 1 0 0 0 0 0 2 2 1 0 1 0 2 1 0 1 0 1 1 1 0 0 0 0 0 2 2 0 0 1 0 1 0 2 2 0 2 0 0 0 1 0 0 0 0 1 0 0 1 0 0 0 1 2 0 1 0 1 0 1 2 1 0 0 1 0 1 0 2 2 1 2 2 0 0 0 0 0 0 2 0 1 0 0 1 0 1 1 0 0 1 0 1 1 0 0 1 1 0 0 0 1 0 0 0
8 1 2 0 0 0 0 1 1 2 0 0 0 0 0 0 0 0 0 0 2 2 0 2 2 0 0 0 1 1 1 1 2 1 1 1 1 1 0 0 0 0 0 1 0 0 1 0 0 0 0 1 0 0 2 1 1 1 1 0 1 1 1 0 0 0 0 1 2 0 1 0 2 2 0 2 2 0 0 0 0 0 2 1 1 0 0 1 1 2 1 1 1 1 0 0 0 1 0 1 0 2 1 0 2 2 2 0 0 0 1 2 0 2 2 0 2 0 0 2 2 0 1 1 0 1 1 0 1 1 0 1 0 0 1 0 0 0 0 1 1 1 0 0 0 2 0 0 0 0 0 0 1 0 1 1 1 0 1 1 2 0 1 0 0 1 0 1 0 0 1 0 2 1 0 0 0 1 0 0 0 0 1 1 2 0 2 1 1 0 0 0 2 1 2 1 1 0 0 0 0 1 0 1 1 0 1 0 2 0 2 0 1 0 0 2 0 0 2 1 1 1 1 1 1 2 1 0 0 0 1 0 0 0 1 0 0 2 0 1 0 0 2 1 1 2 1 0 2 0 0 0 0 0 0 2 0 2 1 1 0 1 0 1 1 0 0 2 1 0 1 0 0 1 0 1 0 0 1 0 1 0 0 2 0 1 0 1 0 2 0 0 0 2 2 0 0 0 0 0 1 0 1 1 0 0 0 0 0 0 0 0 0 1 2 1 0 0 0 0 2 2 2 1 1 0 1 2 0 0 1 1 2 2 0 0 0 1 1 0 0 0 2 2 0 0 2 1 1 1 0 0 0 0 0 0 0 2 0 1 1 1 0 0 0 0 2 2 2 0 1 1 1 1 1 0 0 0 0 0 1 1 1 0 0 1 1 0 0 0 0 0 1 0 2 0 1 1 0 0 0 1 0 2 1 1 0 1 0 1 1 1 1 1 1 0 1 0 0 0 0 2 0 1 0 2 1 1 0 1 0 0 1 0 1 0 0 1 0 1 2 1 1 1 1 1 0 2 2 0 0 0 0 1 1 1 0 2 1 1 0 0 1 1 1 0 0 1 0 1 0 0 0 0 0 1 0 0 2 1 1 1 0 0 0 0 0 1 2 0 1 2 1 1 1 1 1 0 0 0 2 2 1 1 1 1 2 0 0 0 0 2 0 1 0 1 1 2 0 1 1 0 2 2 0 2 0 1 1 1 1 1 1 1 1 0 0 0 0 1 0 0 1 1 1 0 1 0 0 0 0 0 0 2 0 0 0 0 0 1 0 0 0 0 0 0 0 0 0 0 0 1 1 0 0 2 2 1 0 2 0 0 1 0 1 0 0 0 0 0 0 0 0 0 0 1 0 1 0 0 0 2 1 0 0 1 1 1 2 0 0 0 0 1 0 0 1 0 1 0 0 0 0 1 0 0 0 2 0 0 1 0 0 0 0 0 2 0 2 0 1 2 0 0 0 0 2 2 2 0 1 1 0 2 0 0 0 1 1 1 1 0 1 2 0 2 1 1 1 1 0 1 0 1 1 0 1 0 1 1 2 1 0 1 1 1 2 1 0 0 1 1 0 0 1 0 1 0 1 2 1 1 0 0 1 0 0 2 0 0 1 0 0 0 0 0 0 0 0 0 0 0 0 0 2 2 0 2 2 1 0 0 0 2 0 0 2 1 0 1 1 0 0 0 0 1 0 1 0 0 0 0 0 0 0 0 0 0 2 2 0 0 1 1 0 1 2 2 0 2 0 0 0 0 0 0 1 0 0 0 2 2 0 0 0 2 0 2 2 2 0 0 1 0 1 0 0 2 0 2 2 2 1 0 1 0 0 0 1 1 2 0 1 1 1 0 1 2 2 1 1 1 1 2 2 0 1 0 1 2 1 2 0 0 0 2 0 0 2 1 0 2 0 1 0 0 1 0 1 0 0 1 0 2 2 0 0 1 1 1 0 1 1 0 1 1 0 1 1 0 0 0 1 1 1 1 0 1 2 2 2 2 0 0 0 0 1 0 0 0 0 2 2 1 1 0 2 2 0 1 0 2 0 2 1 1 1 2 0 1 1 1 1 0 1 2 2 1 1 0 0 1 1 0 0 0 1 2 1 1 1 2 0 2 0 0 1 0 0 1 0 0 2 2 1 0 1 0 0 0 2 0 0 2 1 0 1 2 1 0 0 0 0 0 1 0 0 0 0 0 0 0 0 1 1 1 1 0 2 0 0 0 0 0 0 0 0 0 0 2 1 1 0 0 0 0 0 0 2 1 2 1
9 1 2 1 0 0 0 2 2 2 0 0 1 1 0 0 0 0 0 1 1 1 0 2 2 0 0 2 1 2 2 1 2 1 2 1 2 2 0 0 0 0 0 0 0 1 0 0 0 0 0 1 0 0 2 1 1 1 0 0 0 1 0 0 0 0 2 1 1 0 1 1 2 2 0 2 2 1 1 0 2 0 1 1 1 0 0 1 1 2 0 1 1 1 0 0 1 1 0 1 1 1 1 0 2 1 1 0 1 1 1 1 1 2 2 1 2 0 1 1 1 0 2 0 0 2 0 2 2 2 1 0 0 0 0 0 0 0 0 1 0 2 0 0 0 2 0 0 0 2 0 2 0 0 0 0 0 1 0 0 0 0 1 1 0 2 0 2 0 1 0 1 0 1 0 0 0 1 0 0 0 0 0 0 0 0 0 2 1 0 0 0 1 1 1 2 2 0 0 0 0 0 0 1 1 0 1 0 1 0 2 0 0 0 0 2 0 0 2 2 0 0 0 2 0 0 0 1 1 1 1 0 0 0 2 0 0 2 0 0 0 1 1 0 0 0 0 0 2 0 0 0 0 0 0 1 2 2 0 0 1 1 0 1 1 0 0 0 2 0 1 1 0 1 0 0 0 1 1 0 1 0 0 2 0 0 0 1 1 2 0 1 0 2 2 0 0 1 0 0 0 0 1 1 1 0 1 0 0 1 0 2 0 0 1 0 0 0 0 0 1 2 1 2 1 0 0 1 2 1 1 1 0 1 0 0 0 0 2 1 1 1 2 2 1 0 2 0 2 1 0 0 0 0 0 0 0 1 0 2 2 2 0 0 0 0 1 1 1 0 1 1 1 1 1 0 0 0 0 0 1 1 0 0 0 0 0 0 0 0 0 0 1 0 1 1 1 1 2 1 2 1 1 1 1 0 0 1 0 1 1 1 0 0 0 0 0 0 0 0 1 0 0 0 1 2 0 2 1 1 0 1 1 1 1 0 1 0 0 0 2 0 2 0 0 2 1 0 0 0 0 1 0 1 1 1 0 2 0 2 2 0 0 0 1 1 1 2 0 0 0 0 2 2 1 0 1 0 1 2 1 1 0 0 1 2 1 1 2 0 1 2 0 1 1 1 1 2 2 1 1 2 1 1 1 2 2 0 1 0 1 0 0 1 0 1 0 2 0 0 0 2 0 0 0 2 1 0 0 2 0 0 0 0 0 0 1 1 0 2 0 0 0 0 0 1 0 1 1 1 0 0 0 2 0 1 0 1 0 0 0 0 0 0 0 1 1 2 1 1 0 1 1 0 0 1 1 2 0 0 0 0 1 0 1 0 0 1 0 1 0 1 0 0 0 0 0 1 0 0 1 1 0 0 0 2 2 0 1 1 0 0 0 1 2 0 0 0 0 0 0 0 0 1 0 1 2 0 0 0 0 0 1 0 0 1 1 1 2 0 1 1 0 1 2 0 1 0 1 0 0 2 1 1 0 0 1 2 2 0 0 0 0 1 1 2 1 2 1 1 0 1 0 1 1 0 2 2 0 0 0 0 0 1 1 1 1 2 0 1 1 0 0 1 1 1 2 0 1 1 0 0 0 0 0 0 0 2 0 0 1 0 0 2 0 0 0 0 0 0 0 0 0 1 1 2 1 1 1 1 1 1 0 2 0 1 0 1 0 1 1 1 0 0 0 1 0 0 1 1 1 1 0 1 1 1 0 1 1 0 1 1 1 0 1 0 2 1 0 2 0 1 0 0 0 0 1 0 1 1 2 2 0 0 1 2 1 1 0 1 0 1 2 0 1 0 1 0 0 0 0 1 0 0 2 0 1 1 0 1 1 0 2 2 2 0 0 1 2 0 2 1 0 2 2 0 0 0 0 2 1 1 1 0 0 1 0 2 0 0 0 1 0 0 0 0 1 1 0 0 0 2 0 2 2 0 0 0 0 0 0 1 0 1 0 0 0 0 1 0 0 0 0 1 1 1 0 0 2 2 2 2 0 0 0 0 1 0 0 0 0 1 0 1 1 0 1 2 0 1 0 2 0 2 2 0 2 0 0 1 0 0 1 0 1 1 1 1 1 0 0 1 1 0 0 0 0 2 1 1 1 2 1 2 0 0 0 1 0 0 0 0 2 0 1 0 0 1 1 0 1 0 1 0 0 0 2 2 0 0 0 0 1 0 0 2 2 0 0 1 1 0 1 0 0 1 0 0 1 0 0 1 0 0 0 0 0 0 0 2 0 1 0 0 0 0 1 0 1 0 2 2
10 1 2 0 0 0 1 2 2 1 0 0 0 0 0 0 0 0 1 0 2 2 1 2 2 0 0 1 0 1 2 1 1 1 1 0 2 2 0 1 1 0 0 0 0 2 0 0 0 2 1 1 0 0 2 2 0 0 2 0 0 1 0 0 0 1 1 0 1 0 0 0 2 2 0 2 2 1 1 0 1 0 2 0 2 0 0 0 0 2 0 0 0 0 0 0 0 2 0 2 2 2 1 0 2 0 2 2 2 0 0 2 0 1 1 1 1 0 0 2 2 0 1 1 0 1 0 1 2 2 1 0 0 0 0 0 0 0 0 1 0 2 0 0 0 2 0 0 0 2 0 0 0 0 1 1 0 2 0 1 0 0 1 1 2 2 0 0 1 0 1 0 0 2 1 1 0 1 0 0 0 1 0 0 0 0 0 2 1 0 0 1 2 1 1 2 0 0 1 0 0 1 1 0 0 0 1 1 0 0 2 0 1 0 0 2 0 0 2 2 0 0 1 2 0 1 1 0 0 0 0 0 0 0 1 0 0 1 0 0 0 1 1 2 0 2 0 0 2 0 0 0 1 0 0 2 1 2 2 2 0 2 0 2 2 0 1 1 1 0 0 0 0 1 0 0 0 0 1 0 0 1 0 2 0 2 0 2 0 2 0 1 0 2 2 0 2 1 0 1 0 0 1 1 0 1 0 0 1 1 0 2 0 0 1 0 1 0 0 0 1 1 1 2 1 0 0 1 0 0 1 0 0 2 0 0 0 1 1 0 0 0 1 1 2 0 0 1 2 1 1 1 0 0 0 0 1 0 0 1 1 1 0 0 0 1 0 1 1 0 2 0 1 1 2 1 0 0 0 0 0 0 1 0 0 1 1 1 0 0 1 1 0 1 2 0 1 1 1 0 0 1 0 2 0 2 0 1 0 2 0 0 0 0 1 0 0 0 0 0 0 2 1 1 1 1 0 1 0 0 0 0 0 1 1 0 1 1 1 0 2 1 2 0 1 1 0 1 2 0 0 0 0 2 2 2 0 1 1 1 0 0 1 1 0 1 0 2 0 0 0 0 0 0 1 1 0 0 2 2 0 2 0 0 0 0 0 1 1 0 1 1 1 2 0 0 0 2 2 0 2 2 1 1 1 1 1 0 1 0 0 1 0 1 0 1 0 2 0 1 1 1 0 0 0 2 2 2 0 2 0 1 2 0 2 1 0 1 0 1 1 0 2 2 1 0 1 0 1 2 0 1 0 1 1 1 1 0 1 0 0 1 2 0 1 0 0 1 0 0 0 1 0 0 0 0 0 2 0 1 0 0 1 0 1 1 0 0 0 0 0 1 1 0 1 0 0 0 0 0 0 2 2 0 0 2 1 0 0 2 1 0 0 1 0 1 1 0 0 1 1 1 0 1 0 1 1 1 0 0 1 0 2 0 0 1 2 0 2 0 0 0 0 1 2 0 1 1 1 0 1 2 0 1 0 0 2 2 2 0 0 0 2 0 1 1 0 2 0 0 0 1 0 0 0 0 1 1 1 1 0 0 1 1 2 2 1 2 1 0 1 1 1 0 1 1 2 0 1 1 0 1 0 0 1 0 0 1 0 0 0 0 0 2 0 1 0 0 0 0 0 1 1 0 1 1 1 0 0 0 0 1 0 2 0 0 0 1 1 2 1 1 0 0 0 0 0 0 0 0 0 0 0 0 0 0 0 0 1 0 0 1 1 0 0 1 1 1 0 0 1 0 1 0 0 0 2 0 0 0 2 2 0 0 0 2 0 1 1 2 1 1 2 0 2 0 1 0 0 0 0 2 1 0 1 1 0 1 0 2 2 0 1 1 1 0 1 1 2 0 1 1 2 2 2 0 1 0 0 1 1 0 2 0 0 2 0 1 2 0 1 0 1 1 0 0 1 0 0 0 0 1 0 1 0 1 1 0 1 0 0 1 0 0 0 0 0 1 2 0 0 0 0 1 2 1 0 0 1 2 2 2 0 0 0 0 0 0 0 2 0 1 1 0 0 0 2 2 0 0 0 0 0 2 2 0 1 2 0 1 1 0 1 0 1 1 1 1 1 0 0 1 1 1 0 0 1 1 0 0 2 2 2 2 0 0 1 0 0 0 0 0 2 1 2 0 0 0 1 1 2 0 1 1 0 0 2 2 1 1 0 1 1 0 1 1 1 0 0 0 0 0 0 0 0 0 2 0 1 0 0 1 0 1 1 1 2 0 0 1 0 1 1 0 0 1 1 0 1 1 2 2
11 1 1 1 0 0 2 2 0 2 0 0 0 1 0 0 0 0 0 1 1 2 0 2 2 0 0 1 0 2 2 0 1 1 1 0 1 1 1 0 0 0 0 0 0 0 1 0 0 1 0 0 1 1 1 2 0 0 0 0 2 0 0 0 0 1 0 1 1 0 1 0 2 2 1 2 1 1 1 1 0 0 2 1 1 0 0 0 0 2 0 0 1 0 1 0 0 1 1 0 0 2 1 0 2 1 1 0 0 0 0 1 0 2 2 0 2 1 0 1 2 1 2 0 0 2 0 1 1 1 1 0 0 0 0 0 0 0 0 0 0 2 0 0 0 1 1 0 0 2 1 2 0 0 1 0 0 0 0 2 2 1 1 1 0 1 0 1 0 1 1 1 1 0 1 1 0 0 0 0 0 0 1 1 1 0 2 2 1 0 0 1 2 1 2 2 1 0 0 0 0 0 0 2 2 0 0 0 0 0 1 0 1 0 0 2 0 0 1 1 0 0 0 2 1 0 0 0 0 1 0 0 1 2 1 1 0 2 1 1 0 1 1 2 0 2 0 0 1 0 0 1 0 0 0 1 0 1 0 0 0 0 0 0 1 0 0 1 2 0 0 0 0 1 0 0 0 1 1 0 0 1 0 2 0 0 0 0 1 2 0 1 1 2 1 2 1 0 0 0 0 0 1 1 1 1 0 0 1 1 1 0 0 0 0 0 0 0 1 0 1 1 0 2 1 0 1 1 1 1 1 0 0 1 0 0 0 2 0 1 1 2 1 1 1 0 0 0 2 0 0 0 0 2 0 2 2 1 0 0 0 0 1 0 1 1 0 2 2 0 1 0 0 0 1 2 0 0 0 0 2 2 1 0 0 0 2 0 0 1 0 0 0 0 1 1 0 0 2 2 2 2 1 1 0 1 1 0 0 2 0 0 0 0 1 0 1 0 0 0 0 1 0 1 2 1 0 0 0 1 0 1 0 1 0 1 0 1 0 0 2 2 1 1 2 0 0 0 1 0 0 0 0 2 1 0 1 2 2 2 2 0 0 1 0 1 0 1 0 1 1 1 0 0 0 1 0 0 2 0 2 1 0 0 0 1 0 0 1 0 1 0 1 2 1 1 1 2 1 0 1 1 0 2 0 2 2 0 0 0 0 1 0 1 0 1 0 2 0 1 1 1 1 1 0 1 0 0 0 2 1 0 0 0 0 0 2 1 0 1 0 0 1 1 1 1 1 1 1 1 0 0 0 2 1 0 0 0 0 1 1 0 1 1 0 0 0 0 0 0 0 1 1 0 1 0 1 2 0 0 0 0 2 0 2 0 0 0 0 0 1 0 0 0 0 0 0 1 1 0 0 2 2 0 0 1 0 0 1 0 1 0 0 0 2 0 0 0 0 1 1 1 0 1 0 1 1 1 0 0 0 0 0 0 0 0 2 0 2 0 0 1 0 1 2 0 2 1 0 1 1 2 0 1 1 1 1 1 1 1 1 0 2 2 0 2 1 2 0 0 1 0 0 0 0 0 2 1 0 0 0 1 0 2 2 2 1 1 0 0 1 1 0 2 0 0 2 0 1 1 0 0 0 0 1 0 1 1 0 0 0 0 0 1 0 0 0 1 1 1 0 0 1 1 1 2 0 1 1 1 1 2 0 2 0 0 0 1 1 2 1 1 0 0 0 2 0 0 2 2 0 2 0 0 0 0 0 0 2 1 0 1 2 0 0 0 2 1 0 2 0 0 1 1 1 0 1 0 2 2 1 2 1 1 1 2 1 2 0 2 0 2 0 2 2 2 0 1 0 1 1 1 1 0 1 0 2 0 0 2 2 0 1 0 1 0 1 1 0 0 0 0 1 2 2 1 1 0 0 1 0 1 0 0 0 1 1 0 1 1 0 1 0 0 0 0 0 0 0 0 0 2 0 2 2 0 0 0 0 0 0 2 0 0 0 1 1 0 2 0 0 0 0 0 2 0 0 0 2 2 2 2 0 0 0 0 0 0 0 0 0 1 1 1 2 0 2 2 0 0 0 0 0 0 2 2 0 2 0 2 0 0 1 1 2 2 0 1 2 1 1 1 2 2 0 0 1 1 0 1 2 2 0 1 1 0 0 0 0 2 0 0 0 1 1 0 0 0 1 0 1 0 2 0 0 0 0 2 1 1 0 1 1 0 0 2 2 0 0 0 1 0 0 0 0 2 0 0 1 0 0 1 0 1 0 0 0 0 0 2 1 0 1 1 1 0 0 0 1 0 1 1
12 0 2 1 0 0 1 2 1 1 1 0 0 1 0 0 0 0 0 0 2 2 1 1 2 0 0 2 0 1 1 2 2 2 1 0 1 2 0 2 2 0 0 0 0 0 0 0 0 2 1 1 0 0 1 2 0 1 0 2 0 0 1 1 0 0 1 1 2 0 0 2 2 2 1 2 1 1 1 1 1 0 1 0 0 0 0 0 0 2 0 0 1 1 1 0 0 0 0 0 0 2 1 0 2 0 2 1 1 0 0 1 1 1 1 1 1 0 0 2 2 0 2 0 0 2 0 1 1 1 1 0 0 2 1 1 0 0 0 1 0 2 0 0 0 1 1 0 0 1 0 1 0 0 0 0 0 1 0 0 1 1 2 0 1 2 0 1 0 2 0 0 0 2 1 1 0 0 0 1 0 2 1 1 2 0 2 1 0 0 0 1 1 0 0 1 1 0 0 0 0 0 0 2 1 0 1 1 1 0 1 0 0 0 0 2 1 0 1 0 1 2 0 2 0 0 0 0 0 0 0 1 0 0 1 0 0 2 0 2 0 0 2 1 1 2 1 0 2 0 0 0 0 0 1 1 1 2 1 1 0 1 0 1 1 0 0 0 0 0 0 1 2 0 0 0 0 1 2 0 0 0 0 1 0 0 0 1 1 2 0 0 0 2 1 0 2 1 0 0 0 0 1 1 1 0 1 0 2 2 0 1 0 0 1 0 0 0 0 1 0 1 2 1 0 0 0 1 1 1 1 0 0 0 0 1 2 1 1 0 0 0 1 1 0 0 1 0 1 2 1 1 0 0 0 0 0 1 0 1 1 1 1 1 1 2 0 2 2 0 1 1 0 0 1 0 0 0 0 0 2 1 2 0 0 0 0 1 1 0 0 0 0 0 2 0 0 0 2 1 1 2 0 2 1 1 0 0 0 2 0 0 1 1 1 0 0 0 0 0 0 1 0 0 1 2 1 0 1 1 0 1 1 1 1 0 0 1 0 0 1 1 2 0 1 0 0 1 1 0 1 0 0 2 2 1 0 2 0 2 0 0 0 0 1 1 1 2 0 0 0 0 1 1 1 0 0 0 2 1 1 1 0 0 0 1 0 1 1 0 0 1 1 1 0 0 2 2 2 0 0 2 1 1 1 1 2 1 1 0 0 0 0 2 0 0 0 2 0 1 1 1 1 1 0 2 1 2 0 2 0 2 2 2 2 0 2 1 0 1 0 0 1 1 1 0 2 1 1 1 0 0 0 1 2 1 1 0 0 0 0 0 0 0 0 1 1 0 0 0 0 0 0 0 0 0 0 1 0 2 0 0 1 0 0 1 0 1 0 1 0 0 2 0 0 0 0 0 0 0 0 1 2 0 0 2 0 1 1 1 0 0 0 1 1 0 0 0 0 0 0 0 0 2 1 1 0 1 0 0 0 0 1 0 0 1 1 0 1 1 1 1 0 1 1 0 2 1 1 1 0 1 0 1 0 0 1 1 1 0 0 0 0 1 0 1 1 2 0 0 1 1 1 0 0 1 0 1 0 0 1 0 0 2 2 2 1 0 0 0 2 0 0 1 0 0 1 0 2 2 1 0 0 0 0 0 0 0 0 0 0 0 0 1 0 0 0 1 1 1 0 0 0 1 1 2 0 1 1 1 1 1 0 2 0 0 0 1 1 2 0 2 0 0 0 1 0 1 0 0 0 0 0 0 0 2 1 1 2 1 1 0 1 0 0 1 1 1 0 1 1 0 1 1 1 0 1 0 0 0 2 2 1 1 1 2 1 2 1 2 0 1 1 0 1 0 0 1 0 1 1 1 0 1 1 1 1 0 0 2 2 0 2 1 2 0 1 2 2 0 1 0 2 2 2 0 1 0 0 2 1 1 1 0 0 2 0 1 0 0 0 0 0 0 0 0 0 0 1 0 0 1 0 2 2 0 0 1 0 0 0 1 0 0 0 0 0 0 2 0 0 0 1 2 1 1 0 1 2 2 0 1 0 0 0 0 0 0 0 0 0 1 1 1 1 0 2 1 0 0 0 1 0 1 2 1 1 1 1 1 0 0 0 0 0 0 2 1 1 1 0 2 2 1 0 0 1 1 0 0 2 1 1 1 1 1 1 0 0 1 0 0 1 2 2 1 1 0 1 0 2 0 0 2 2 0 2 2 2 1 0 1 1 0 2 0 0 0 0 0 1 0 0 0 0 1 0 0 1 0 0 1 0 1 0 0 0 0 1 2 0 0 0 1 1 0 0 0 1 0 1 0
13 0 0 2 0 1 2 1 1 1 0 2 0 0 0 0 0 1 1 1 0 1 0 0 2 0 0 0 1 1 1 1 1 2 1 0 1 1 1 0 0 0 0 0 1 0 0 0 0 1 0 1 1 1 1 1 0 0 0 1 0 2 1 1 0 1 0 1 2 0 1 1 2 2 2 2 0 0 0 0 1 0 2 0 2 0 0 1 1 2 0 1 0 0 0 0 0 1 0 1 1 2 0 0 2 1 2 0 1 1 1 2 1 2 2 2 2 0 0 2 2 0 0 2 0 0 0 0 1 1 1 0 0 1 2 1 0 0 0 0 0 2 0 0 0 1 0 0 0 1 0 0 0 0 0 0 0 0 0 0 1 0 1 0 0 1 0 0 0 2 0 2 0 2 0 1 1 0 0 2 0 2 0 1 2 1 1 1 0 1 1 1 2 1 2 1 0 0 0 0 0 0 0 1 1 0 1 0 1 0 0 0 0 0 0 2 1 0 1 0 1 1 0 1 1 0 0 0 0 0 0 0 0 0 2 0 0 2 0 1 0 0 2 1 0 1 0 0 2 0 0 1 0 0 0 2 1 1 0 0 1 1 0 1 0 0 0 0 1 0 0 0 0 1 0 1 0 2 2 0 0 0 1 2 0 1 0 2 0 2 0 1 0 2 2 0 1 1 0 0 0 0 0 0 0 0 1 0 1 1 0 0 0 0 0 0 0 0 0 0 2 1 0 1 1 0 0 0 1 1 2 1 0 1 0 0 0 1 1 0 0 1 1 2 0 0 2 0 2 0 0 0 0 0 0 0 0 0 0 2 2 2 2 1 2 0 0 2 2 1 2 0 1 1 1 0 0 1 1 0 1 2 0 0 0 0 0 0 0 1 0 0 0 0 1 1 0 1 2 2 1 2 2 0 0 0 0 1 0 1 0 0 1 1 1 1 0 0 0 0 0 0 0 1 1 2 2 0 1 1 0 1 0 2 0 0 1 1 0 0 1 0 1 1 1 1 0 1 2 0 0 1 0 2 1 0 1 2 0 1 1 1 1 1 0 1 0 1 0 1 0 0 0 0 2 0 1 0 2 2 0 2 0 0 0 2 0 1 2 0 0 1 2 0 1 1 1 2 2 0 0 2 1 1 1 1 1 1 1 0 1 0 0 1 0 1 0 2 0 2 2 0 0 0 0 1 0 0 0 2 1 0 1 1 1 0 0 0 0 2 1 0 1 1 0 0 1 1 1 1 0 0 0 1 2 1 1 1 0 1 1 0 0 2 0 0 0 1 1 2 0 0 0 0 0 0 0 2 0 1 0 1 1 0 1 0 0 0 1 1 0 0 0 1 1 1 1 0 0 0 0 2 1 0 0 1 1 1 1 2 0 0 0 1 0 0 0 0 0 1 1 1 0 1 0 1 2 1 0 0 1 0 1 0 0 1 2 0 2 0 0 1 0 0 1 0 1 0 1 0 2 2 2 1 0 0 1 2 1 0 0 0 1 1 1 2 1 2 0 0 2 0 0 0 0 2 0 1 2 2 0 2 0 1 2 2 2 1 0 0 1 1 0 2 0 1 2 0 0 1 0 1 0 0 0 0 0 0 0 0 0 0 0 2 0 0 0 2 0 0 2 0 0 1 0 2 1 1 1 0 0 1 0 2 0 0 2 0 1 1 0 0 0 0 0 0 0 1 0 1 1 1 0 0 0 1 1 0 1 0 0 0 2 0 0 0 2 1 0 1 1 0 0 1 1 0 0 0 2 2 1 2 2 1 1 1 0 2 1 2 0 1 2 2 2 0 2 0 0 1 1 1 1 0 1 1 0 0 1 1 2 0 1 1 1 0 0 2 2 0 2 1 1 1 1 0 1 0 0 1 0 1 0 0 0 1 0 0 1 0 1 0 1 1 0 0 1 0 0 0 1 1 0 2 1 1 0 0 0 0 0 0 0 0 0 0 0 0 2 1 0 0 0 1 2 0 0 1 1 2 1 2 0 0 0 0 0 1 1 0 1 1 0 0 0 0 2 1 0 0 0 2 0 2 2 1 1 2 0 2 0 0 2 0 2 2 0 0 2 2 0 2 2 0 0 0 1 1 0 1 2 2 1 1 0 0 1 0 0 1 0 0 1 0 0 0 0 1 1 0 1 0 2 0 0 0 0 2 1 1 1 1 0 0 0 0 0 0 0 0 1 0 0 0 0 0 2 0 2 0 0 0 0 1 1 2 2 0 0 2 1 0 0 0 0 0 0 0 0 0 0 0
14 0 2 1 0 0 1 2 1 2 0 0 0 1 0 0 1 0 1 0 2 2 0 2 2 0 0 2 0 2 2 1 2 2 1 0 1 1 0 0 0 0 0 1 0 1 0 1 0 0 1 2 0 0 1 1 1 0 1 0 1 0 2 2 0 2 0 1 2 0 0 0 2 2 1 2 1 2 2 2 0 0 2 0 2 1 0 0 0 2 0 0 0 0 1 0 0 0 0 1 1 2 0 0 2 1 2 0 0 0 1 0 0 1 1 0 1 0 1 1 1 0 1 1 0 1 0 0 2 1 0 0 0 0 0 0 0 0 0 1 0 2 1 0 0 2 1 0 0 0 0 0 0 0 0 0 0 1 0 2 1 1 2 0 1 2 0 0 1 0 1 0 0 1 0 0 0 0 0 0 0 0 1 0 1 0 2 1 0 1 1 1 1 1 1 1 1 0 1 0 0 1 0 1 1 0 1 0 1 1 1 0 0 0 0 2 0 0 1 1 0 0 0 0 0 0 0 0 0 0 0 0 0 0 2 0 0 2 0 0 0 1 2 2 0 2 0 0 2 0 0 0 0 0 0 0 1 1 1 0 0 0 0 0 0 1 0 0 1 0 1 2 0 1 0 0 0 2 2 0 1 0 1 1 0 2 1 1 0 2 0 0 0 2 2 0 2 0 1 0 0 0 1 1 0 0 0 0 1 1 1 0 0 0 0 0 0 0 1 2 0 1 1 1 2 0 0 1 0 0 1 0 0 2 0 0 0 2 0 0 0 2 2 2 1 0 1 1 2 1 0 0 0 0 0 0 0 2 0 1 1 1 1 0 1 1 0 2 2 0 2 0 1 1 2 1 0 0 0 0 1 1 0 1 0 0 0 0 0 1 0 0 0 0 2 0 0 2 0 0 0 1 0 2 1 1 0 1 0 2 0 1 0 0 0 0 0 1 0 1 1 0 1 1 1 1 1 0 0 0 0 0 0 2 0 2 0 1 0 0 1 1 1 1 2 1 1 0 0 0 0 0 0 0 0 0 0 1 0 1 1 0 0 0 0 2 0 2 0 0 0 0 1 1 2 0 1 0 0 2 2 2 0 0 0 1 0 2 2 0 1 2 1 2 1 1 1 2 2 0 0 2 1 1 1 0 1 2 0 0 0 1 0 1 0 1 0 2 0 2 2 0 2 1 1 2 0 2 0 2 0 2 1 1 1 0 1 1 0 0 2 2 2 1 1 0 2 2 2 2 0 0 0 2 0 0 0 0 1 0 0 0 0 0 0 1 1 2 2 2 0 1 1 0 0 1 1 2 0 0 1 0 1 0 1 0 1 0 0 0 0 0 1 0 0 1 0 1 0 0 1 1 1 0 0 1 2 0 1 0 0 0 0 1 0 1 2 0 0 1 0 0 0 1 0 0 2 2 0 0 0 0 1 0 0 0 2 1 2 0 1 1 0 0 1 0 2 1 2 0 1 1 0 0 1 1 2 1 1 0 0 0 2 1 0 1 1 2 0 0 0 1 0 0 0 1 1 0 2 2 0 1 0 0 0 0 1 2 1 0 2 0 0 0 0 0 0 0 2 2 0 1 0 1 1 1 1 1 1 0 1 0 0 2 0 1 0 2 1 1 1 0 1 0 1 2 0 0 0 0 0 0 0 2 0 0 1 2 0 2 1 0 0 1 0 0 0 1 1 1 1 1 0 0 0 1 1 1 2 0 1 2 2 0 0 0 2 1 0 0 1 0 0 0 0 1 1 0 2 2 2 2 2 1 2 2 2 1 0 1 0 1 1 0 2 1 0 1 1 1 0 0 1 0 1 1 1 0 2 0 1 0 1 1 1 0 2 1 2 0 1 0 1 2 2 0 1 0 0 2 0 2 1 0 0 1 0 1 1 1 1 2 0 0 0 0 0 0 0 0 0 2 0 2 1 0 1 1 0 0 0 1 0 0 0 0 1 0 2 0 0 0 0 1 1 1 1 0 1 2 2 2 0 0 0 0 1 1 0 0 0 1 0 1 2 1 1 2 0 0 0 1 0 2 2 0 0 1 0 1 0 0 1 0 1 1 2 0 1 1 0 1 2 1 0 0 1 2 1 0 1 0 0 2 0 0 0 0 0 0 0 0 1 0 1 0 1 0 0 0 2 0 1 1 1 0 1 2 1 0 0 0 1 0 0 1 1 0 0 0 0 0 0 0 0 2 0 0 0 0 0 2 0 2 0 0 1 0 0 2 2 0 1 0 0 0 0 0 0 0 1 1
15 0 1 1 0 0 2 2 0 2 0 0 0 1 0 0 1 0 0 1 1 2 1 2 2 0 0 2 0 2 2 1 2 1 1 1 2 2 0 0 0 0 0 0 0 0 1 0 0 0 0 0 1 1 1 1 0 0 0 1 1 0 2 0 0 1 1 0 2 0 1 1 2 2 0 2 2 1 1 1 0 0 2 2 2 0 2 0 0 2 0 0 1 0 1 0 0 0 0 0 0 2 1 0 2 0 2 1 1 0 1 2 1 1 1 1 1 0 0 1 0 0 0 2 0 1 0 0 1 1 0 1 0 1 0 0 0 0 0 0 0 2 0 0 0 0 0 0 0 2 0 2 0 0 0 0 0 0 1 1 2 0 2 0 1 2 1 0 1 1 1 1 0 0 0 0 0 1 1 1 0 2 1 1 2 0 2 1 0 0 0 1 0 0 0 1 0 0 0 0 0 0 0 0 1 0 2 1 0 0 1 0 1 0 0 2 0 0 0 0 0 0 0 2 0 0 0 0 0 0 0 0 0 0 1 0 0 2 0 2 0 0 1 2 0 2 0 0 1 1 1 0 0 0 0 2 1 1 0 0 0 0 0 0 0 0 1 0 1 0 0 0 0 1 0 1 0 0 2 0 1 1 0 1 0 1 1 1 1 1 1 2 2 2 2 2 2 0 0 0 0 0 0 0 0 1 0 0 1 2 0 1 0 0 1 0 1 1 1 0 0 2 0 2 1 0 0 2 0 1 0 0 0 0 0 0 0 1 1 1 1 2 1 1 1 0 1 0 1 2 1 1 1 0 1 0 0 1 0 2 2 2 1 0 1 1 0 0 0 0 2 0 0 0 1 1 0 1 1 1 1 0 1 0 0 2 2 0 0 1 0 0 0 1 2 0 0 1 0 0 0 1 1 1 0 1 1 1 0 2 0 0 1 1 1 0 1 0 0 0 0 1 0 1 1 1 0 0 0 1 0 0 0 0 0 0 0 0 0 0 2 0 2 0 1 1 0 0 0 0 1 0 0 1 0 0 0 2 1 2 2 0 0 0 2 0 0 1 0 1 0 0 1 1 0 0 0 0 2 0 2 0 0 1 0 0 0 2 2 0 0 2 1 0 1 1 1 0 0 0 2 2 1 2 0 1 2 0 0 0 0 0 0 1 1 0 0 1 0 1 1 1 0 0 0 2 1 2 0 2 0 2 1 1 1 0 1 1 1 1 0 0 1 1 0 1 1 1 1 1 0 0 0 1 1 0 0 0 0 0 0 0 1 0 0 1 1 0 0 1 0 0 1 0 0 1 1 2 0 0 0 0 1 0 1 0 1 0 2 1 2 0 1 0 0 2 0 0 0 0 0 2 1 0 0 1 2 2 2 2 1 0 0 0 2 0 0 0 0 0 0 0 0 1 0 0 1 1 0 0 0 0 1 0 0 0 2 0 2 0 0 0 0 1 2 0 1 0 1 0 2 2 1 1 0 0 1 2 2 0 0 0 1 0 2 2 0 1 1 1 0 1 2 0 0 0 1 1 1 1 1 2 0 1 2 2 1 2 0 0 2 0 0 0 0 0 1 0 0 0 0 0 0 0 2 1 1 2 0 0 1 0 1 0 0 1 0 2 2 2 0 0 0 0 1 1 1 1 1 0 0 0 0 2 0 0 0 1 1 2 0 2 0 1 0 0 0 0 0 0 0 0 0 0 0 1 1 0 1 0 0 2 2 0 0 0 2 2 0 2 0 0 0 0 0 0 1 0 0 0 2 2 1 1 1 2 1 2 0 2 0 2 0 1 1 1 0 0 0 1 0 1 1 0 1 0 2 0 0 2 2 1 0 0 0 0 2 2 2 0 1 2 2 2 2 0 1 0 0 2 0 2 0 0 0 1 0 0 0 0 1 1 0 0 0 0 0 0 0 0 0 1 0 2 2 0 0 1 0 0 0 2 0 0 0 0 0 1 1 0 0 0 1 1 2 0 0 0 2 2 2 2 0 0 0 0 0 1 0 0 0 2 0 0 0 0 1 2 0 0 0 0 0 0 2 2 0 1 0 2 0 0 2 0 1 1 2 0 1 1 0 2 2 1 1 0 2 2 1 0 1 1 0 0 0 0 0 1 1 0 1 1 1 0 1 1 0 0 0 1 2 0 1 1 1 0 1 2 1 1 1 1 0 0 1 0 0 0 0 2 0 0 1 1 1 0 1 0 0 1 0 2 0 1 1 0 1 0 0 2 1 0 0 0 0 1 0 0 0 0 2 1
16 1 1 1 1 1 2 1 2 1 0 1 0 0 0 0 0 0 0 1 1 1 1 2 2 0 0 2 0 2 2 0 1 0 1 0 1 1 2 0 0 1 0 0 1 0 1 0 0 2 1 1 1 2 1 0 1 0 1 1 1 0 1 1 0 2 0 0 1 0 2 2 2 2 1 2 1 1 1 1 0 0 2 1 1 0 0 1 1 2 0 1 1 1 0 0 0 1 1 0 0 1 1 0 2 1 2 0 0 0 1 1 0 1 1 0 1 0 1 1 1 0 2 0 0 2 0 0 0 0 0 0 0 0 0 0 0 0 0 2 0 2 0 0 0 0 0 0 0 2 1 2 0 0 0 1 0 1 0 2 2 2 2 0 0 2 1 0 1 1 0 2 0 1 0 0 0 1 0 0 0 2 1 0 1 0 1 2 0 2 2 2 2 1 1 2 2 0 1 0 0 1 0 1 1 0 1 1 2 0 1 0 0 0 0 2 0 0 0 0 1 1 1 1 1 1 0 0 0 0 0 1 1 2 1 2 0 2 0 1 0 0 1 2 0 2 0 0 1 1 1 0 0 1 0 1 1 1 1 1 0 1 0 0 0 0 0 1 1 0 0 0 0 1 1 1 0 0 1 0 0 0 0 0 1 0 0 2 0 2 0 0 1 2 2 1 1 1 0 0 1 0 0 0 0 0 0 0 0 0 0 0 0 1 2 1 0 0 0 0 0 2 0 1 2 0 0 2 1 1 2 2 1 1 0 0 0 2 0 0 0 2 2 2 1 0 1 1 1 2 0 0 0 0 0 0 0 1 1 0 1 1 1 0 1 1 0 2 2 0 0 2 1 1 0 1 0 0 0 0 2 1 1 0 1 0 0 0 0 0 0 0 1 0 2 0 1 0 1 0 0 1 0 1 0 1 1 0 1 1 0 2 1 1 1 0 0 0 0 0 0 0 0 0 1 2 2 1 0 0 1 0 0 2 0 1 1 0 0 0 2 0 2 0 0 2 0 2 2 0 0 0 0 2 2 1 1 1 0 0 0 0 0 0 0 2 0 2 0 0 0 0 1 1 2 0 1 0 2 0 2 2 0 0 0 1 0 1 2 0 2 2 0 1 0 1 0 2 2 1 0 2 1 1 1 0 2 0 2 0 0 0 0 0 0 2 0 2 0 0 1 2 0 0 0 0 0 1 1 1 1 1 1 0 1 0 0 0 0 0 1 1 2 2 1 0 2 2 2 2 0 0 0 1 1 2 1 2 1 1 1 1 0 1 0 0 0 1 1 1 0 1 2 0 0 2 2 1 0 1 0 0 0 0 0 0 0 0 0 0 0 0 1 0 0 0 0 1 0 0 1 1 1 0 0 2 2 1 2 1 0 0 0 0 1 0 0 0 0 0 0 0 0 0 0 1 1 0 0 0 1 0 0 0 0 0 2 1 2 0 1 1 0 1 2 0 2 1 2 0 0 1 0 1 1 1 1 2 2 1 0 1 2 1 1 2 0 2 1 0 1 1 0 1 1 0 2 1 0 0 0 0 0 2 2 2 1 1 0 0 2 0 1 1 1 2 2 0 1 1 0 0 0 0 2 0 1 0 0 0 0 0 0 2 0 1 0 0 0 0 0 0 0 0 2 0 2 2 1 1 0 1 0 0 0 2 1 0 1 1 1 0 0 0 0 1 0 1 0 0 0 0 0 0 0 0 1 0 2 1 0 1 1 0 0 0 2 2 0 2 0 1 0 0 0 0 2 0 1 1 1 1 0 0 0 2 0 2 0 2 0 2 2 0 2 0 1 0 0 0 0 2 0 0 2 0 1 0 0 2 2 0 0 0 0 0 0 2 1 0 1 1 0 0 0 0 0 0 0 2 0 2 0 0 0 1 0 0 0 0 0 0 1 1 0 0 1 0 0 0 0 2 0 2 2 0 0 0 1 1 0 1 0 0 0 1 1 0 2 0 0 0 0 0 2 0 0 0 0 1 1 1 1 0 0 1 0 0 1 0 0 1 1 1 0 0 2 1 0 0 0 2 1 1 1 2 0 1 0 1 0 0 0 0 0 0 2 0 0 0 0 1 2 1 1 0 0 2 1 1 2 2 1 1 0 0 0 1 0 1 0 0 2 1 1 0 1 0 0 0 2 0 2 0 0 0 1 2 1 1 0 1 2 0 2 2 2 0 0 2 0 0 0 0 0 0 2 0 2 1 1 0 0 1 1 0 1 0 1 2 1 0 0 1 1 0 0 0 2 0 1 0
17 0 2 0 0 0 0 2 0 2 0 0 1 2 0 0 0 0 0 0 2 2 0 2 2 0 2 2 0 2 2 1 1 1 0 0 0 2 0 1 1 0 0 1 0 1 0 0 0 1 0 1 1 2 0 0 1 1 2 1 1 0 2 1 1 1 1 1 2 0 0 2 2 2 1 2 1 0 0 0 1 0 2 1 1 0 0 0 0 2 0 0 1 1 1 0 0 1 1 0 0 0 0 0 2 0 2 0 1 0 1 1 0 2 1 0 1 0 0 1 1 0 2 0 0 2 0 0 1 1 1 0 1 2 0 0 0 0 0 2 1 1 0 0 0 1 0 0 0 1 0 1 0 0 0 0 0 0 0 2 1 0 1 1 2 2 0 1 0 0 2 0 1 0 0 2 2 1 0 0 0 1 1 1 2 0 2 2 1 0 0 1 1 1 1 1 1 0 1 0 0 1 0 1 1 0 1 0 1 0 1 0 1 1 0 2 1 0 1 1 1 1 0 2 0 1 1 0 0 0 0 0 1 1 0 0 2 2 0 1 0 0 2 2 0 2 0 0 2 0 0 1 0 0 0 0 0 0 0 0 0 0 0 0 0 0 1 0 2 0 2 1 0 2 0 1 0 2 2 0 0 0 0 2 0 0 0 0 0 2 0 0 0 2 2 0 2 1 1 1 1 1 1 1 0 1 0 0 1 1 1 0 0 0 2 1 0 0 0 0 1 2 1 0 2 0 0 1 2 2 2 1 1 2 0 0 0 0 2 1 1 1 0 2 0 0 2 0 0 2 0 0 0 2 0 2 2 2 0 0 0 0 1 0 1 1 1 1 1 1 2 0 0 0 0 0 0 0 0 0 1 0 1 1 1 1 1 0 0 1 1 1 0 0 2 0 0 0 1 1 1 1 0 2 1 1 0 0 0 2 0 0 1 1 2 1 0 0 1 0 1 0 0 0 0 2 1 2 0 0 0 0 0 2 0 1 0 1 0 0 1 1 2 0 1 2 0 0 0 0 0 0 0 2 1 0 1 1 1 1 1 0 0 0 1 1 0 1 0 1 0 0 2 2 2 0 2 0 2 1 1 1 0 1 0 2 0 2 2 0 1 2 1 2 0 0 0 1 1 0 0 2 1 1 1 1 1 0 1 0 1 0 0 1 0 0 0 2 0 0 1 2 0 0 0 1 0 0 1 1 1 0 1 1 1 0 1 1 0 2 2 2 1 0 0 0 0 1 2 2 0 1 0 2 0 1 1 0 0 0 0 0 0 0 0 0 0 1 1 1 0 0 1 0 1 0 1 1 0 1 1 1 1 0 0 1 0 1 0 2 0 1 0 0 0 0 0 0 0 0 0 2 0 0 1 2 0 2 2 1 0 0 0 0 2 0 0 0 0 0 1 1 0 1 0 0 1 1 0 0 0 0 0 0 0 1 2 0 2 0 0 1 0 2 2 0 0 1 2 0 0 1 1 1 0 0 1 1 0 0 0 0 2 2 0 2 1 2 1 0 0 1 0 0 0 1 1 1 0 0 1 0 0 0 2 2 1 1 0 0 2 0 0 0 0 0 0 0 1 1 1 0 0 0 2 0 1 1 0 1 1 1 0 2 0 1 0 2 2 2 0 0 1 0 2 2 2 1 1 1 0 2 0 2 0 0 2 0 0 0 0 0 0 1 0 1 1 0 1 1 1 1 0 2 0 0 0 0 2 1 0 1 1 0 0 0 2 1 0 1 1 0 2 0 0 1 1 0 1 1 1 1 0 0 0 1 0 1 1 2 1 1 2 0 2 0 0 1 0 1 1 1 0 0 2 1 1 1 1 0 1 0 1 1 1 0 0 1 2 0 1 2 0 1 1 0 1 0 0 2 0 2 1 1 1 1 0 1 0 0 0 0 0 0 0 0 0 0 1 0 0 0 0 2 2 0 0 0 0 0 1 2 0 0 0 1 1 1 2 0 0 0 0 2 1 0 0 0 1 2 2 2 0 0 0 0 1 0 1 0 1 2 0 2 2 0 2 1 0 0 0 2 0 0 2 2 0 1 0 1 0 0 1 1 2 2 0 0 2 2 0 2 2 1 0 0 0 0 0 0 2 2 0 2 0 0 0 1 0 1 0 0 1 1 2 0 0 0 1 0 1 0 1 1 1 0 1 1 0 0 0 0 1 0 2 0 0 0 0 1 2 0 0 1 1 0 2 0 1 1 1 1 0 1 0 0 0 0 0 1 1 0 0 0 0 0 0 0 0 0 1 1
18 1 1 1 0 0 1 1 1 1 1 1 0 1 0 0 1 0 0 2 0 1 1 2 2 0 0 2 1 2 2 0 1 0 1 1 1 2 0 2 1 1 0 1 0 1 0 0 0 2 0 1 0 1 0 2 0 0 1 1 2 0 2 2 0 0 2 1 2 0 1 0 2 2 1 2 1 0 0 0 0 0 2 1 2 0 1 1 1 2 1 1 1 0 0 0 0 0 0 0 0 2 1 0 2 0 2 2 2 0 0 2 0 1 1 0 1 1 1 0 1 0 1 1 0 1 0 1 1 1 2 0 0 0 1 0 0 0 0 0 0 2 1 1 1 2 0 0 0 1 0 1 0 0 0 0 0 1 2 1 1 0 1 1 2 2 0 1 1 1 1 0 2 1 0 1 1 0 1 2 0 2 0 1 1 0 2 1 0 0 0 0 2 0 1 1 2 0 0 0 0 0 0 2 2 0 0 2 0 0 1 0 1 0 0 2 0 0 2 1 1 1 0 2 0 0 0 0 0 0 0 0 0 1 1 1 0 2 0 2 0 0 2 2 0 2 0 0 1 0 0 0 0 0 0 0 0 2 0 0 0 0 0 0 1 0 1 0 2 0 0 0 0 0 0 0 0 1 1 0 2 0 0 2 0 0 0 2 0 2 0 0 0 2 2 1 2 0 0 0 0 0 2 2 0 0 0 0 2 2 2 0 0 1 2 1 1 1 0 0 2 1 1 2 1 0 0 1 2 2 2 2 0 2 0 0 0 2 0 2 1 1 1 1 0 0 2 0 1 1 0 0 0 0 0 0 0 1 0 1 1 2 1 1 1 0 0 1 1 0 2 0 1 1 1 0 0 1 1 0 1 2 0 0 1 1 0 0 0 0 0 0 1 0 1 2 0 1 1 1 1 1 0 1 0 1 1 0 0 2 0 0 2 2 2 0 0 1 0 1 0 0 0 1 0 1 1 0 0 0 0 0 0 2 2 0 0 1 0 0 1 1 1 1 2 0 0 1 1 0 0 1 0 2 1 1 0 2 2 2 1 0 0 0 0 2 0 2 0 0 0 0 2 2 0 1 0 0 1 2 1 2 0 0 1 2 1 2 2 0 1 2 0 0 0 0 1 1 1 1 1 2 2 1 2 2 2 1 0 0 0 0 0 1 0 1 0 2 0 1 2 1 1 1 0 2 0 0 0 2 0 0 0 0 0 1 1 1 0 2 0 0 1 1 1 0 1 1 1 1 0 0 0 2 0 0 0 1 1 0 0 1 0 0 0 0 0 2 2 1 1 2 0 0 0 0 0 2 0 2 1 0 1 0 0 0 0 1 0 1 0 1 1 0 0 0 0 0 0 0 0 2 0 0 1 2 1 2 2 1 0 0 0 0 1 0 0 0 0 2 1 1 0 0 0 1 2 0 0 0 0 0 1 0 0 1 2 0 1 1 0 1 0 0 0 0 2 1 1 0 2 2 0 1 1 1 1 2 2 1 1 0 2 1 1 2 2 2 1 0 0 0 1 0 0 1 0 1 0 0 1 1 0 2 2 2 2 1 0 0 2 0 0 1 0 0 2 0 1 1 0 0 0 1 1 0 1 1 1 0 1 1 0 1 0 1 0 1 1 1 0 0 1 1 0 2 1 1 1 1 1 2 0 2 0 0 2 0 2 2 0 2 0 1 0 1 0 0 0 0 0 0 0 0 0 1 1 0 1 0 0 0 2 1 1 0 2 1 0 2 0 0 0 1 1 0 0 0 1 1 2 2 1 1 1 2 1 2 1 2 0 1 0 0 0 0 0 1 0 1 1 1 1 0 1 0 1 0 1 1 2 0 1 1 1 0 0 1 1 0 1 1 2 2 1 0 0 0 0 2 0 2 0 0 0 1 1 2 1 0 2 2 0 0 1 1 1 0 0 0 0 2 0 2 2 0 1 0 0 0 1 2 0 0 0 2 0 1 0 0 1 1 0 2 1 0 0 1 2 2 1 1 0 0 0 0 1 0 0 0 1 1 2 1 1 0 2 1 0 0 0 2 0 2 2 0 2 2 1 0 1 0 0 0 1 1 2 0 2 2 0 2 1 0 0 0 1 1 1 0 2 1 0 1 1 0 0 2 0 0 0 0 2 0 0 0 0 2 0 0 2 0 2 0 1 1 1 0 0 0 0 0 1 0 2 0 0 0 0 1 0 0 0 0 0 1 1 0 0 0 0 2 0 0 0 0 0 0 1 1 0 0 0 0 0 0 0 0 0 1 2 0
19 1 2 1 0 1 1 1 2 1 0 1 0 0 0 0 0 0 2 0 2 2 0 2 2 0 0 2 1 2 2 0 2 1 0 0 2 1 0 1 1 0 0 0 0 2 2 0 0 1 0 1 1 1 1 0 1 0 2 1 1 0 1 1 1 0 2 0 1 0 0 0 2 2 0 2 2 0 0 0 2 0 0 0 0 0 1 2 1 2 1 2 2 2 1 0 0 1 0 0 0 2 1 0 2 1 2 0 1 1 0 1 0 1 2 1 1 0 0 2 2 0 1 1 0 1 0 1 1 1 2 1 1 1 0 0 0 0 0 1 0 2 0 0 0 1 0 0 0 1 1 1 2 0 1 0 0 0 0 1 1 0 2 0 1 1 0 0 0 0 2 0 1 2 1 0 0 0 0 1 1 1 1 1 2 0 2 2 1 1 1 1 2 2 2 2 1 1 0 0 0 0 0 0 0 0 2 1 1 0 1 0 2 0 0 2 1 0 0 0 0 1 2 2 0 2 2 0 0 0 0 0 0 0 2 0 0 2 0 1 0 0 1 1 0 1 1 0 2 0 0 0 0 1 0 2 2 1 1 1 0 1 0 1 0 0 1 0 1 1 0 0 0 1 0 0 0 0 1 0 1 1 1 2 0 1 1 2 1 2 0 1 0 2 2 0 2 1 0 1 1 0 1 1 1 0 0 0 1 1 0 1 0 0 1 0 1 1 0 1 0 2 0 1 2 0 0 1 1 1 2 1 1 2 0 0 0 0 2 0 1 1 0 2 1 0 1 0 2 0 0 0 1 0 1 0 0 1 0 1 1 1 2 0 2 0 2 2 2 0 2 0 1 0 0 1 0 0 0 0 2 1 0 0 1 1 1 0 1 0 1 1 0 0 0 2 0 0 0 0 0 0 1 1 0 1 0 1 0 2 0 1 1 1 1 0 1 1 0 1 1 1 1 1 1 1 1 0 0 0 0 1 0 1 0 0 1 0 0 0 0 1 1 1 1 1 0 1 2 0 0 1 0 1 1 1 0 0 0 1 0 0 0 1 1 0 0 1 0 1 2 1 1 1 2 0 1 0 2 0 2 1 0 1 0 0 0 1 2 0 0 1 1 1 0 0 2 2 2 0 0 2 1 1 2 1 2 1 1 0 0 0 0 1 0 1 1 2 0 0 0 2 0 0 1 2 1 0 2 0 2 0 1 0 1 0 1 0 1 1 0 0 2 1 1 0 2 1 1 1 0 0 0 2 1 0 0 1 0 0 0 0 1 0 1 1 1 1 0 0 0 0 0 0 0 0 0 2 0 1 0 1 1 0 1 0 0 2 0 2 0 1 0 0 0 1 0 0 0 0 0 1 1 0 0 2 2 0 0 0 0 0 0 1 1 1 1 0 0 0 0 0 0 0 0 1 2 1 0 0 1 0 0 0 0 1 1 0 2 0 0 1 0 1 2 0 1 2 1 0 0 1 0 1 0 0 1 2 2 0 0 0 1 1 0 1 0 2 0 0 1 0 1 0 1 0 2 1 0 0 1 0 0 2 2 2 1 2 0 1 1 0 0 0 0 0 1 0 1 1 1 1 0 0 2 0 1 2 0 0 0 0 0 1 0 0 0 0 0 0 0 0 2 0 0 0 2 0 0 0 0 0 0 2 0 0 1 1 0 2 1 0 0 1 0 1 0 0 1 1 1 1 0 0 0 2 2 0 1 0 0 1 2 0 0 0 2 1 0 1 1 0 0 1 1 0 1 0 1 1 1 1 1 1 1 2 1 1 0 2 1 2 1 1 2 1 1 1 0 1 1 2 2 0 0 1 1 2 0 0 0 0 2 2 2 0 0 2 2 1 1 2 1 2 1 0 0 0 0 1 1 0 0 1 1 1 0 0 1 0 1 0 0 0 0 0 0 0 0 0 0 1 0 2 1 0 1 0 0 0 0 1 2 0 2 1 0 0 2 0 0 0 0 2 1 1 0 0 1 1 0 0 0 0 0 0 0 0 0 0 0 1 0 1 1 0 1 2 0 1 1 0 0 1 1 1 1 1 0 1 1 0 0 0 1 1 2 2 1 0 0 2 2 1 1 0 1 2 0 0 2 2 0 0 1 0 0 0 0 0 0 0 1 2 2 1 0 1 0 0 2 0 2 0 0 0 0 0 0 0 0 0 1 0 1 1 1 0 0 1 1 0 0 0 0 1 1 0 2 1 1 0 0 1 0 0 0 0 1 1 0 0 0 0 0 1 0 0 0 0 2 1
20 0 1 1 0 0 1 2 1 2 0 1 0 1 0 0 1 0 1 0 2 2 2 0 1 1 1 1 0 2 2 0 0 0 2 0 2 0 0 0 0 0 1 1 1 1 1 0 0 1 0 0 1 1 1 2 0 0 0 1 1 0 2 2 1 0 2 1 2 0 0 0 2 2 0 2 2 1 1 0 2 0 2 0 0 0 0 0 0 2 0 0 1 0 0 0 0 1 0 1 1 2 1 0 2 1 2 1 1 0 1 2 1 2 2 2 2 0 0 2 2 0 2 0 1 1 0 0 1 1 1 0 0 0 0 0 0 0 0 1 0 2 2 0 0 0 0 0 0 0 0 0 1 0 0 1 0 0 0 2 1 1 2 0 2 2 0 1 0 1 1 2 0 1 1 2 1 0 0 1 1 1 0 2 1 0 2 1 0 1 1 1 1 1 1 2 0 0 0 0 0 0 1 1 1 0 1 0 1 0 2 0 2 0 0 2 1 0 1 1 0 0 0 1 1 2 1 0 0 0 0 0 0 0 1 0 0 2 0 1 0 0 2 2 0 2 0 0 1 0 0 1 0 0 1 2 1 2 0 0 0 0 0 0 0 0 0 0 2 0 0 0 0 0 0 1 0 1 1 0 1 0 0 2 1 1 1 1 0 2 0 1 0 2 0 0 2 0 0 0 0 0 0 0 0 0 0 0 1 1 1 0 0 0 2 0 0 1 0 0 1 1 1 1 2 0 0 1 0 0 2 0 0 0 0 0 0 2 0 2 0 1 2 1 1 0 2 0 2 1 0 0 0 0 0 0 0 2 0 1 1 1 2 0 2 0 1 2 2 0 2 0 0 0 1 0 0 0 0 0 0 0 0 0 1 1 0 0 0 1 0 0 0 0 1 1 0 1 1 1 1 1 0 1 0 1 1 1 0 1 1 1 0 0 0 0 1 0 0 0 0 1 2 0 1 2 1 0 0 0 0 0 1 1 1 1 0 0 0 0 1 1 2 0 0 1 0 1 2 0 0 0 0 0 0 0 0 0 0 0 1 0 1 1 0 1 0 1 0 1 0 0 1 1 0 0 0 0 2 0 2 2 0 0 0 0 0 2 2 0 1 2 0 1 0 1 1 1 1 0 1 2 1 1 1 1 1 0 1 0 0 0 0 0 0 2 0 1 0 1 1 1 0 0 1 2 0 1 0 2 1 1 1 0 0 1 0 0 0 2 1 0 1 1 1 1 0 2 2 2 0 0 0 2 0 0 0 0 0 0 0 0 0 0 0 0 0 0 0 0 0 1 1 0 1 0 1 0 0 2 0 1 1 0 1 0 1 0 1 1 0 0 1 0 0 0 1 0 0 0 0 1 2 0 0 1 0 1 2 1 1 0 0 0 1 1 0 0 0 1 1 1 0 0 0 0 1 1 0 0 0 0 0 0 0 1 2 0 2 0 1 2 1 1 2 0 1 1 2 0 0 2 2 0 0 0 2 1 1 1 0 1 1 2 0 2 1 2 0 0 1 0 0 0 1 0 2 0 0 0 0 0 0 2 2 2 2 2 0 2 0 0 1 1 1 1 2 0 1 1 0 0 0 0 1 0 0 1 0 0 0 0 0 1 0 1 0 0 0 0 0 0 1 1 0 2 1 1 1 1 0 0 1 2 0 1 1 0 2 2 0 2 0 0 0 2 0 0 0 0 0 0 0 0 0 2 1 0 1 0 0 0 0 0 1 0 2 2 0 2 0 0 1 0 0 0 0 0 0 0 2 2 1 1 1 2 1 1 0 2 1 2 2 1 2 0 1 0 0 1 1 2 0 0 2 0 1 1 0 1 1 0 1 1 1 0 0 2 1 0 1 0 0 2 2 0 1 0 0 2 1 1 1 0 0 1 0 0 1 0 1 0 0 0 0 0 0 0 0 0 0 2 0 1 1 0 0 0 1 1 0 1 1 0 1 1 0 0 1 0 0 0 1 1 1 0 0 2 2 2 1 1 0 0 0 0 0 1 1 0 1 2 1 1 2 0 2 1 0 0 0 1 0 0 0 2 0 2 0 2 0 0 1 0 1 1 1 0 1 1 0 1 1 1 0 0 1 1 0 1 2 2 1 2 0 0 0 0 1 0 0 0 2 0 0 0 0 1 0 0 2 0 0 1 1 0 1 2 2 1 0 1 1 0 1 1 1 0 0 1 0 0 0 0 0 1 0 0 0 0 0 2 1 0 0 0 1 0 1 2 0 0 2 0 0 0 0 0 1 1 1 1
21 1 2 1 0 0 1 1 2 0 0 0 1 2 0 0 0 0 0 0 1 1 0 2 2 0 0 2 1 2 2 1 1 1 1 0 1 1 0 2 2 1 2 2 0 0 1 0 0 0 0 0 0 0 2 1 0 0 1 0 0 1 1 1 1 0 2 0 1 0 2 2 2 2 1 2 0 2 2 1 1 0 2 1 2 0 0 1 1 2 1 1 0 0 1 0 0 0 0 0 0 2 1 0 2 0 2 0 1 1 1 2 1 2 2 1 2 0 2 0 0 0 2 0 1 1 0 0 1 0 1 1 1 1 0 0 1 0 0 2 1 1 0 0 0 2 0 0 0 1 0 0 0 0 0 0 0 0 2 1 0 0 2 0 0 2 0 0 1 1 0 0 1 1 0 1 1 0 1 2 0 2 0 1 1 0 1 2 0 1 1 2 2 1 2 1 2 1 0 0 0 0 0 1 1 1 1 1 1 0 1 0 1 0 0 2 0 0 1 0 1 1 0 1 1 1 1 0 0 0 0 0 0 0 2 0 0 2 0 2 0 0 1 1 0 1 0 0 2 0 0 0 0 0 1 1 0 1 0 0 0 0 0 1 1 0 0 0 2 1 1 1 0 0 0 0 0 0 2 0 2 0 0 1 1 0 1 1 0 2 0 0 0 2 1 1 1 2 0 1 0 0 0 0 0 0 0 1 2 1 1 0 0 0 0 0 0 1 0 0 1 1 0 2 0 0 0 2 0 0 2 2 0 2 0 1 0 2 0 1 0 2 2 2 0 0 1 0 2 1 1 1 0 0 0 0 0 1 1 1 2 2 1 1 1 1 0 1 1 0 2 0 1 1 1 0 0 0 0 0 0 0 1 1 0 0 1 0 0 1 0 1 2 0 2 0 0 2 0 0 0 0 1 1 1 0 0 0 0 2 0 1 2 2 2 2 0 0 0 0 0 2 0 0 2 2 2 0 0 0 0 0 0 1 1 1 1 2 0 1 2 1 0 2 2 1 1 0 2 0 0 0 0 1 1 0 0 1 1 1 0 0 1 1 0 1 0 2 0 0 0 0 1 1 0 1 0 0 2 1 1 2 0 0 0 0 0 1 1 0 1 0 1 0 0 1 1 0 0 2 2 2 2 0 1 1 2 0 0 0 0 1 1 1 1 0 0 2 0 2 2 0 1 1 0 1 1 0 1 1 1 0 2 1 1 1 0 0 0 1 0 0 1 1 1 1 0 2 2 2 0 0 0 2 0 0 0 1 1 1 1 0 1 0 0 1 1 2 1 0 0 0 1 0 1 0 1 2 0 1 1 0 2 0 2 0 1 1 0 1 0 1 2 0 0 0 0 0 0 0 0 2 0 0 1 2 1 2 2 2 0 0 0 1 0 0 1 0 2 1 1 1 1 1 1 2 2 0 0 0 0 0 0 0 0 1 2 0 2 0 0 0 0 1 1 0 2 1 1 0 1 1 2 1 0 0 0 0 0 0 0 0 2 1 1 1 1 1 1 1 0 2 1 0 0 0 1 1 2 2 0 0 1 2 1 2 1 1 0 0 2 0 0 0 1 0 1 0 2 2 1 0 1 0 2 0 1 1 1 0 0 0 0 2 0 1 0 0 0 0 0 1 2 0 1 2 1 0 0 0 0 1 0 2 0 0 2 1 1 2 1 1 0 0 0 1 0 0 0 0 0 0 0 0 1 2 0 1 2 1 1 0 2 0 0 0 2 1 0 2 0 0 1 0 0 0 1 0 0 1 2 2 1 1 1 1 1 2 0 2 0 2 0 1 1 1 1 0 0 2 1 1 1 1 0 1 2 0 1 1 1 0 0 0 0 0 1 2 2 0 2 1 0 2 2 0 2 0 0 2 1 1 0 1 0 1 0 1 1 0 1 1 1 1 1 1 2 1 0 0 0 1 0 1 1 0 1 0 0 0 0 1 0 0 0 1 2 1 1 0 0 0 1 1 0 0 0 0 1 1 1 1 0 0 0 0 0 0 0 0 0 1 1 1 2 0 2 1 0 0 0 1 0 0 1 2 0 2 0 2 0 0 0 0 1 1 2 0 2 2 0 2 1 1 1 0 0 1 0 1 1 1 0 1 1 0 0 1 0 1 0 0 1 1 2 0 1 0 0 0 1 0 0 2 2 0 1 2 2 1 0 1 1 0 2 0 0 0 0 0 1 0 1 0 0 1 0 0 1 0 0 1 0 2 0 1 0 0 0 1 0 0 0 1 1 0 0 1 1 0 0 0
22 0 2 1 0 0 0 1 1 1 0 1 0 0 0 0 0 0 0 0 1 1 1 1 2 0 0 2 1 2 2 0 2 2 1 0 2 0 0 0 0 0 0 1 0 1 2 0 1 2 0 1 0 1 1 1 0 0 2 1 2 0 1 1 0 0 1 1 1 0 0 0 2 2 2 2 0 1 1 1 1 0 1 0 0 0 0 0 0 2 0 0 2 0 0 0 0 1 1 0 0 1 0 0 1 1 1 0 0 0 1 0 0 1 1 1 1 0 0 2 2 1 0 2 0 0 0 1 2 2 1 0 0 0 1 0 0 0 0 0 0 2 0 0 0 0 0 0 0 2 1 2 0 0 0 0 0 2 0 1 1 0 1 1 0 0 0 1 1 1 0 0 0 1 0 0 0 1 0 0 0 0 0 0 2 2 0 2 0 1 1 2 2 1 2 1 1 0 1 0 0 0 0 1 1 0 1 2 0 1 2 0 2 1 0 2 0 0 0 0 2 2 0 2 0 1 1 0 0 0 0 0 1 1 0 1 0 2 0 1 0 1 2 1 0 1 0 0 2 0 0 0 0 0 0 1 1 2 1 1 1 2 0 1 1 0 0 0 2 1 0 1 0 1 0 0 0 1 2 0 1 1 1 2 0 1 1 0 1 1 1 1 1 2 2 1 2 1 0 0 0 0 1 1 0 0 1 0 0 0 0 0 0 0 2 0 1 0 0 0 2 0 0 0 2 0 0 2 1 1 2 1 1 0 0 0 0 0 2 0 0 0 0 2 0 0 2 2 2 0 0 0 0 0 0 0 0 1 1 1 2 2 2 0 2 0 1 1 1 0 2 0 0 0 1 1 0 0 0 0 0 0 1 0 0 1 1 1 1 0 0 0 1 0 2 0 0 0 0 0 0 0 2 0 0 0 0 1 0 2 0 0 1 1 1 1 1 0 0 0 0 1 1 0 1 2 0 1 0 1 0 2 1 0 1 1 1 0 0 0 2 0 2 0 1 1 0 1 2 2 0 0 0 2 2 2 0 1 0 1 1 0 1 0 0 2 1 2 0 0 2 2 0 0 0 0 0 0 1 1 0 2 0 0 0 0 0 2 2 0 0 2 1 2 0 1 1 2 2 0 0 2 2 0 2 0 1 0 1 0 1 0 1 1 0 1 0 2 0 2 2 0 0 0 0 1 1 1 1 1 1 1 0 0 0 1 0 1 0 1 0 0 2 1 1 0 2 1 2 2 0 0 0 2 1 1 1 0 0 1 1 0 0 1 0 0 0 1 1 1 0 1 1 0 0 1 1 1 0 2 0 1 2 0 2 0 0 0 0 1 0 0 1 0 0 2 0 0 0 0 0 2 1 1 0 2 1 2 2 2 0 0 0 1 0 0 0 0 0 0 0 0 0 0 0 1 1 0 0 0 0 0 1 0 0 0 1 1 1 1 0 0 0 2 2 0 0 2 1 0 0 0 1 1 1 1 1 2 1 0 0 0 1 1 1 1 1 2 0 0 0 0 0 0 0 2 0 1 1 1 0 2 0 1 1 1 1 2 1 1 1 0 0 1 0 0 1 0 2 2 1 0 0 0 1 0 1 2 0 0 0 0 0 1 1 1 0 1 1 1 0 0 1 0 1 1 1 0 0 0 0 1 1 2 0 1 2 0 1 1 0 1 0 1 0 0 0 0 1 1 1 1 0 2 0 0 0 0 2 1 0 1 0 0 0 2 0 0 0 1 1 0 0 1 1 0 0 0 1 1 1 2 2 1 1 1 0 1 0 2 1 2 1 2 2 1 1 1 0 2 2 2 1 1 0 1 1 0 0 2 2 1 1 1 1 0 1 2 2 1 1 2 0 2 2 0 1 0 0 2 1 2 0 1 1 2 0 1 0 0 0 1 0 0 0 0 0 0 0 0 0 1 0 2 2 0 0 0 0 0 0 2 0 0 0 2 0 1 2 0 0 0 0 0 2 0 0 1 1 2 2 2 0 0 0 0 1 1 0 0 0 2 0 2 2 1 2 2 0 0 0 1 0 2 2 1 1 1 0 1 0 0 0 0 0 0 2 1 2 1 1 1 2 2 0 0 0 1 1 0 1 1 0 2 0 0 0 1 0 1 1 1 1 1 2 1 0 1 1 0 2 0 1 1 1 1 1 0 0 0 0 0 1 0 0 2 2 1 1 2 0 1 0 0 0 0 2 0 1 0 0 2 0 0 0 0 0 0 0 1 0 0 0 1 1 0 0 0 0 0 1 2
23 0 0 2 0 0 1 1 2 0 0 2 0 0 0 0 0 0 2 1 1 2 0 2 2 0 0 2 1 1 2 1 2 1 1 1 1 0 1 0 0 0 0 1 0 1 0 0 1 1 0 1 2 2 0 1 1 1 1 1 0 1 2 1 0 1 0 1 1 0 0 2 1 1 1 1 0 0 0 0 0 0 1 0 0 0 0 0 0 2 0 1 1 0 0 0 0 1 0 1 1 2 1 0 2 0 2 0 0 0 1 2 0 1 1 0 1 0 1 1 1 0 2 0 0 0 0 0 2 1 0 0 0 0 0 0 0 0 0 1 1 1 0 0 0 1 0 0 0 0 0 0 0 0 0 1 0 2 0 1 1 0 1 1 1 1 0 2 1 1 0 0 0 2 1 1 0 0 0 1 0 1 0 1 1 0 1 2 0 0 0 2 2 0 0 2 1 1 0 0 0 0 0 1 1 0 1 0 1 0 2 0 1 0 0 2 1 1 2 1 1 1 0 2 0 0 0 1 0 0 1 0 0 0 1 0 1 2 0 1 0 0 1 0 0 0 0 0 2 0 0 2 0 0 0 1 1 2 1 1 1 2 0 0 0 0 1 1 2 1 0 1 0 1 0 0 1 1 1 0 1 1 1 1 0 1 1 2 0 2 0 0 2 2 2 2 1 1 0 1 0 1 2 2 0 0 0 1 2 2 1 1 0 0 1 1 0 0 1 0 1 0 1 2 1 0 0 1 1 2 1 0 0 1 0 0 0 0 2 0 0 0 1 2 1 0 1 1 2 2 2 2 0 0 0 0 0 0 0 2 2 1 2 1 2 0 0 2 2 0 1 1 1 1 0 1 0 2 2 1 1 1 0 0 0 0 0 1 1 0 0 1 0 0 2 0 0 1 0 0 0 0 0 2 2 0 0 1 0 2 0 1 0 0 0 0 2 1 0 1 1 0 0 1 2 2 0 2 0 2 0 0 0 1 1 1 1 2 0 0 1 1 1 1 1 2 0 0 2 0 0 0 0 2 1 1 0 2 1 1 0 0 2 2 0 0 0 2 0 0 0 0 0 0 1 1 0 0 2 0 2 2 0 0 0 0 0 0 2 1 1 0 0 0 1 0 2 1 1 0 1 2 1 1 1 2 2 0 1 0 0 1 0 0 1 1 1 2 0 0 0 1 1 1 1 1 0 0 0 2 1 0 1 0 1 1 1 2 0 0 1 1 2 2 0 0 1 2 2 2 0 0 1 1 1 1 1 0 2 0 0 1 0 0 0 0 0 1 0 0 0 1 0 0 0 0 0 0 0 2 0 0 0 0 1 0 0 0 0 0 1 0 1 0 1 0 1 0 0 0 0 1 1 1 0 2 1 0 0 0 0 0 0 0 0 0 0 0 1 0 0 0 0 0 0 1 2 2 0 0 0 0 0 0 0 0 2 2 2 0 0 0 0 0 1 0 2 1 0 0 1 2 1 0 0 0 2 2 1 0 0 0 0 1 0 1 1 2 0 0 0 1 0 0 0 1 1 1 0 0 0 1 1 1 1 2 1 0 0 0 1 0 0 0 0 0 1 0 2 2 1 1 0 0 0 0 1 2 0 0 0 0 1 1 0 1 1 0 0 0 0 1 1 0 1 1 1 0 0 0 0 1 0 1 0 1 1 0 1 1 0 1 0 0 0 1 0 0 0 0 0 0 0 0 0 2 0 1 2 1 0 1 1 0 0 1 1 2 0 2 0 0 0 1 1 0 2 0 2 2 0 0 1 1 1 1 1 2 1 2 0 1 2 0 1 0 0 1 0 1 1 2 1 0 1 0 1 1 1 0 0 0 1 1 1 0 0 2 2 0 2 2 1 2 1 0 1 0 0 2 0 2 0 1 1 1 1 0 0 0 0 0 2 2 0 0 2 0 0 1 1 0 0 2 1 1 0 0 0 1 1 2 0 0 0 1 0 0 2 0 0 0 0 1 0 0 0 0 2 2 1 1 0 0 0 0 1 2 0 0 0 2 0 1 1 0 1 2 0 0 0 1 1 0 1 1 0 0 1 1 0 0 1 0 1 1 1 1 1 0 1 0 1 1 1 0 0 1 0 1 2 2 0 1 0 0 0 1 1 0 1 1 1 2 2 0 0 2 0 0 2 0 1 0 1 0 2 1 0 0 0 0 1 0 1 1 1 0 0 0 2 0 0 0 0 0 2 0 2 0 0 0 0 0 0 0 0 0 0 2 0 0 0 0 0 1 1 0 1 2 1 2
24 1 1 1 0 0 1 1 1 2 0 0 1 2 0 0 0 0 1 0 2 2 0 2 2 0 1 1 0 1 1 2 1 1 1 1 1 1 0 1 1 1 2 2 0 0 1 0 0 1 0 0 0 1 1 2 0 0 2 0 0 2 1 1 0 0 0 1 1 0 0 2 1 1 1 1 0 2 2 1 1 0 2 1 1 1 0 0 0 2 0 0 1 1 0 0 0 1 0 1 1 2 2 0 2 0 2 1 1 0 1 2 1 2 2 2 2 0 2 0 0 0 1 1 0 0 0 0 1 1 0 0 1 1 0 0 1 0 0 0 0 2 0 0 0 0 0 0 0 0 0 0 0 0 0 0 0 1 2 1 1 1 0 1 0 0 0 1 0 0 1 0 2 0 1 1 2 0 2 2 0 2 0 1 1 0 2 2 1 0 0 1 2 0 1 1 2 0 0 0 0 0 0 1 1 0 1 0 1 0 1 0 2 0 0 2 1 0 0 0 0 0 0 2 0 0 0 1 0 0 0 1 1 1 1 1 2 2 0 2 0 0 2 1 0 1 0 0 2 0 0 1 0 1 0 1 0 0 0 0 0 0 0 1 1 0 0 0 2 1 0 2 0 0 0 0 1 0 1 0 2 0 1 2 0 1 1 0 0 2 0 2 0 1 1 1 2 2 0 2 0 2 1 1 1 0 1 0 1 1 1 1 0 0 0 0 0 0 1 0 1 2 2 2 2 0 0 1 1 1 2 1 1 1 0 0 0 2 0 0 0 2 0 2 1 0 1 0 2 1 0 0 2 0 1 1 1 0 0 1 1 1 2 0 2 1 0 2 2 0 1 1 1 1 0 2 0 1 1 1 1 0 1 0 0 2 2 0 0 0 0 0 1 1 1 1 1 0 2 1 1 2 0 2 2 0 0 1 0 2 0 1 0 0 0 0 2 0 1 0 1 1 2 0 0 2 2 1 1 0 1 1 1 1 1 1 1 0 0 0 2 0 1 1 2 0 0 1 1 0 0 0 0 2 1 1 0 2 2 2 1 0 0 0 0 2 0 0 0 2 0 0 0 0 0 1 0 0 2 1 1 2 0 2 0 1 0 0 1 1 0 1 0 0 1 1 1 1 1 0 1 2 0 2 0 2 1 0 1 0 0 1 0 2 0 0 0 2 0 0 0 2 2 0 0 2 0 1 0 2 0 1 2 1 2 1 1 2 0 2 1 1 1 1 1 0 2 1 2 2 0 1 0 1 1 1 1 1 0 1 1 0 2 0 2 0 0 2 2 1 1 2 2 0 2 0 2 2 1 2 0 0 1 0 0 1 0 0 0 0 1 0 0 0 0 0 0 0 0 0 1 1 0 1 0 2 2 1 1 1 0 0 0 1 1 0 0 0 0 0 0 0 0 0 0 1 1 1 0 0 0 2 0 1 0 0 2 0 2 0 0 1 0 1 1 0 2 2 1 0 1 2 0 0 1 0 1 2 2 0 0 0 1 1 1 1 1 2 0 0 1 0 0 1 1 0 1 1 2 2 0 1 0 1 2 2 2 1 0 2 0 0 0 1 0 1 1 0 1 1 0 1 1 0 0 0 0 1 1 0 0 0 0 1 0 0 0 0 0 0 0 1 0 0 2 2 0 0 0 0 0 0 0 2 0 0 2 0 1 1 0 1 0 0 0 1 0 0 0 0 0 0 0 0 0 2 0 0 1 0 0 1 2 0 0 0 2 1 0 1 1 1 0 1 1 0 2 0 1 2 1 1 1 1 2 2 2 2 0 2 0 2 0 1 1 1 0 1 0 2 1 1 2 0 1 0 1 0 1 1 1 0 1 1 1 0 1 1 1 0 1 0 0 1 1 0 0 0 1 2 1 2 0 0 0 0 1 1 1 0 1 1 0 0 0 0 0 0 0 1 0 1 0 1 0 1 0 0 1 1 0 1 0 0 0 0 2 2 1 0 0 0 0 2 0 0 0 0 2 2 1 2 0 0 0 0 1 1 0 0 0 1 1 1 1 1 1 2 0 1 1 1 0 0 1 2 0 1 0 1 0 0 2 0 2 2 1 0 2 2 0 2 2 2 1 0 2 0 0 0 1 2 0 2 0 0 0 2 0 0 0 0 2 1 1 0 0 0 0 0 2 0 0 1 0 0 0 2 0 0 0 0 0 2 0 2 2 0 1 2 0 0 0 0 0 1 1 0 1 0 0 1 0 1 1 1 2 0 0 2 0 0 1 0 0 0 0 0 1 0 2 2
25 0 2 0 0 0 0 2 2 2 0 0 1 1 0 0 0 0 0 2 0 0 0 2 2 0 0 2 0 2 2 0 1 1 0 0 0 1 0 1 1 0 0 0 0 0 0 0 0 0 0 0 0 0 2 1 0 0 0 0 1 1 2 2 0 0 2 1 1 0 1 2 2 2 2 2 0 0 0 0 0 0 1 0 0 0 1 0 0 1 0 0 1 0 1 0 0 1 0 1 2 2 1 0 2 1 1 1 1 0 0 2 0 2 1 0 0 0 2 0 0 0 1 1 0 1 0 0 2 2 0 0 0 0 0 0 0 0 0 0 1 1 0 0 0 1 0 0 0 0 0 0 1 0 0 0 0 1 2 1 1 0 1 1 1 1 1 1 0 1 1 0 0 1 0 0 0 0 0 1 0 1 0 0 0 0 1 1 0 0 0 1 2 1 2 1 1 0 0 0 0 1 0 2 1 1 0 0 1 0 2 0 1 0 0 2 1 0 1 1 1 1 0 1 0 1 0 0 0 0 1 0 0 0 0 0 0 2 0 2 0 0 2 2 0 2 0 0 2 0 0 1 0 0 0 1 1 1 1 1 0 1 0 1 1 0 0 0 2 0 0 0 1 1 0 0 0 1 1 0 0 0 1 2 0 2 0 0 1 1 1 0 0 2 1 0 2 1 1 0 1 0 1 1 0 0 0 0 0 0 0 0 0 0 2 0 1 0 1 1 0 1 1 2 2 0 0 2 0 0 2 2 0 1 0 0 0 1 1 1 1 2 1 1 0 0 1 1 1 1 0 0 1 0 1 0 0 0 0 1 1 1 1 1 1 1 0 1 1 0 2 0 0 0 0 0 0 0 0 0 1 0 0 0 0 1 1 1 1 0 0 0 1 0 2 0 1 0 1 0 0 0 0 0 0 0 2 0 0 1 0 0 1 1 1 0 1 0 0 0 0 0 1 0 0 2 2 0 0 0 0 0 0 1 1 0 0 2 0 0 1 1 2 0 0 2 0 1 1 0 1 0 0 2 2 1 0 0 0 0 0 0 0 1 0 0 0 2 0 0 0 0 2 2 0 0 0 0 2 0 1 2 0 0 1 2 1 0 0 0 0 0 0 0 0 0 1 2 2 0 0 2 2 0 1 1 1 1 1 0 0 1 0 1 0 1 0 2 0 1 1 1 1 0 1 1 0 1 0 2 1 1 1 0 1 1 0 0 0 1 0 0 1 1 0 0 1 2 2 2 0 0 0 2 1 0 0 1 0 1 1 0 0 0 0 0 0 1 1 0 1 1 0 0 0 0 0 2 1 2 0 0 1 0 1 0 0 1 0 2 0 0 0 1 1 0 2 0 0 0 0 2 0 1 0 2 2 0 0 0 2 0 0 1 1 0 1 0 0 1 0 1 0 0 0 1 2 0 0 0 0 0 0 0 0 0 1 1 2 0 1 1 0 2 1 0 2 2 0 0 2 2 0 1 0 0 1 1 1 0 0 0 1 2 0 2 1 1 1 1 0 2 1 0 0 0 2 2 0 0 0 0 0 1 2 2 2 1 0 0 2 0 1 0 0 0 1 0 1 2 0 0 1 0 1 0 0 1 1 0 1 0 0 2 0 1 0 1 0 0 1 0 0 0 1 2 0 0 0 0 0 2 0 2 0 0 0 0 1 1 0 1 0 0 0 0 0 1 2 1 1 1 0 0 0 1 0 0 0 0 0 0 2 0 0 0 2 2 0 2 0 1 0 0 0 0 1 0 1 1 1 2 1 1 2 2 2 2 0 2 0 2 2 0 1 0 0 0 0 1 1 2 0 1 1 0 2 1 0 1 1 0 1 0 1 0 1 2 2 2 1 2 0 2 2 0 0 0 0 2 1 1 0 0 0 1 0 1 1 1 0 1 1 1 0 0 1 0 0 0 0 2 0 2 2 0 0 0 0 0 0 1 0 0 0 0 1 0 2 0 0 0 0 1 1 0 1 2 1 0 0 0 0 0 0 0 0 0 0 0 0 1 0 1 2 1 1 2 0 0 0 1 0 2 1 2 0 1 0 2 0 0 0 0 1 1 2 1 2 1 0 2 0 0 0 0 0 1 0 0 2 1 0 1 0 0 0 1 1 0 0 0 0 1 1 0 0 0 0 0 2 0 2 0 0 0 0 0 0 0 0 0 1 0 0 0 0 0 0 0 1 0 0 0 0 0 2 0 0 0 0 2 0 0 0 0 0 0 1 2 0 0 0 0 0 0 0 1 2 1 2 0
26 0 2 2 0 0 1 2 1 2 0 0 0 1 0 0 0 0 0 0 1 1 0 2 2 0 1 2 1 2 2 2 0 0 2 0 2 0 0 0 0 0 0 1 0 0 0 0 0 0 1 1 1 2 0 1 0 0 0 0 1 0 1 0 0 0 2 0 2 0 2 0 2 2 0 2 2 2 2 0 2 0 2 2 2 0 0 1 0 2 0 0 1 0 1 0 0 1 0 1 1 1 0 0 2 0 2 0 0 0 1 1 0 1 2 1 2 0 0 2 2 0 0 2 0 0 0 1 1 1 2 1 0 0 0 0 0 0 0 1 0 2 0 0 0 0 0 0 0 2 2 2 0 0 0 0 0 0 0 2 2 2 2 0 2 2 0 1 1 1 0 0 0 2 1 1 0 0 0 0 0 0 1 1 2 0 2 1 0 0 1 0 2 1 2 1 2 0 0 0 0 0 0 0 0 0 2 0 2 1 1 0 1 0 0 2 0 1 1 0 0 0 2 2 0 2 2 0 0 0 0 0 1 1 1 0 1 2 0 1 0 0 1 0 0 1 0 0 2 0 0 1 2 1 0 2 1 1 0 0 0 0 0 1 1 0 1 0 2 0 0 0 0 1 1 1 0 0 1 0 1 1 0 0 0 0 0 0 1 2 0 1 0 2 2 0 2 1 0 1 0 0 1 1 0 1 1 1 1 2 0 2 0 0 2 1 0 0 0 0 1 1 1 2 1 0 0 2 0 1 2 2 1 1 0 0 0 1 2 1 1 1 0 2 0 0 2 1 2 1 1 1 0 0 0 0 0 1 1 0 1 1 1 1 1 2 0 2 2 0 1 1 2 2 1 0 0 0 0 0 2 1 0 0 2 2 0 0 0 1 0 0 0 0 1 1 0 0 0 0 0 0 0 2 1 1 0 0 0 1 0 1 0 0 0 0 1 1 0 1 1 1 1 0 0 2 1 0 0 2 0 0 0 2 0 1 0 0 0 0 2 0 1 1 1 2 1 1 1 0 0 0 0 2 1 0 1 1 1 2 2 0 0 0 0 2 0 0 0 2 0 0 1 1 2 0 2 1 1 1 2 2 0 2 0 0 0 0 1 0 0 1 2 2 0 0 2 2 2 0 1 1 2 0 2 1 1 1 0 0 0 1 1 1 0 0 0 2 0 2 2 0 0 0 0 1 1 1 1 1 1 1 0 0 0 1 0 1 1 0 1 1 2 0 0 0 1 0 0 0 0 0 0 1 1 1 1 1 0 0 0 0 2 0 2 0 0 2 1 0 1 1 0 0 0 0 0 2 0 1 0 0 1 0 1 0 0 1 0 1 0 1 0 1 1 0 2 0 0 0 0 2 1 0 0 1 1 2 2 2 0 0 0 1 0 1 2 0 0 0 0 0 0 0 0 1 2 1 0 0 0 0 0 0 0 0 1 0 1 1 0 0 0 2 2 0 1 1 0 0 1 0 0 1 1 1 1 2 2 0 0 0 0 1 0 1 2 2 0 0 0 0 0 1 1 0 2 1 1 1 1 1 0 2 2 2 1 1 1 0 1 0 0 0 0 0 2 1 1 1 0 0 1 0 2 0 1 2 0 0 0 0 0 2 0 1 0 0 0 0 0 0 0 0 0 1 1 1 1 1 1 1 1 1 0 2 2 1 0 1 0 1 0 1 0 1 1 0 1 1 1 0 0 1 1 2 0 0 1 0 0 1 0 0 0 1 1 2 0 2 0 0 1 1 1 0 1 0 1 1 2 2 0 0 0 1 0 2 0 2 0 2 1 1 2 1 1 0 0 1 1 2 1 0 1 1 0 0 2 0 2 0 0 0 0 0 1 2 2 1 1 1 1 1 1 0 1 0 0 2 1 1 1 0 0 1 0 0 0 0 0 0 0 0 0 0 0 0 0 0 0 2 0 1 1 0 1 0 0 0 0 1 0 0 0 0 1 0 1 0 0 0 1 0 2 1 0 1 2 2 2 2 1 0 0 1 0 1 0 0 0 1 0 1 2 1 1 2 0 1 0 2 0 2 2 1 1 1 0 2 0 0 0 0 1 1 2 1 1 0 0 1 2 2 1 0 0 1 0 0 2 2 0 1 0 0 0 0 0 1 0 0 1 0 1 1 0 1 0 0 2 0 2 0 0 0 0 2 1 0 0 0 0 0 0 2 2 1 2 2 0 0 0 0 0 1 1 0 1 0 0 1 0 0 0 0 0 0 0 1 0 0 0 0 0 0 0 0 0 0 1 1
27 0 0 2 0 1 1 2 0 2 0 0 0 2 0 0 0 0 1 1 1 2 1 2 2 0 0 2 0 2 2 1 2 1 0 0 1 1 1 0 0 0 0 0 0 0 1 0 0 0 0 0 0 2 0 1 0 0 0 1 0 2 0 1 0 1 0 2 1 1 0 1 2 2 2 2 0 1 1 1 1 0 1 1 1 0 0 0 0 1 0 0 2 0 0 0 0 0 1 0 0 2 0 0 2 1 2 1 1 0 1 2 0 1 1 0 1 0 0 1 2 0 2 0 0 2 0 0 1 1 0 0 0 0 1 0 1 0 0 0 0 2 0 0 0 0 0 0 0 1 1 1 0 0 0 0 0 2 1 2 1 1 1 1 0 2 0 2 0 0 1 0 0 2 0 1 1 1 0 0 0 0 0 1 1 0 2 2 0 1 1 2 2 1 1 1 1 1 0 0 0 0 1 1 1 0 1 0 2 0 1 0 0 0 0 2 1 2 0 0 1 1 0 1 1 1 0 0 0 0 0 0 0 0 1 0 1 2 0 2 0 0 2 1 0 1 0 0 1 1 1 1 0 0 0 1 0 1 0 0 0 0 0 1 0 0 0 0 2 0 0 0 0 1 0 0 0 1 2 0 1 0 1 2 0 2 0 1 1 2 0 1 0 2 1 1 2 0 1 0 1 1 0 0 0 0 0 1 1 1 1 1 0 1 1 0 0 1 1 0 0 2 1 1 1 0 0 1 1 1 2 1 0 2 0 0 0 0 2 0 0 1 2 0 1 1 2 0 1 1 0 0 0 1 0 1 1 0 0 2 2 2 1 1 1 0 0 1 1 0 2 0 0 0 1 0 0 0 0 0 1 0 1 0 0 1 1 0 1 0 1 1 0 1 2 0 2 0 1 0 1 0 1 1 1 0 1 1 0 1 0 0 1 1 1 0 1 1 0 1 1 0 0 1 1 1 1 0 1 1 0 1 0 2 0 1 1 2 0 1 2 1 1 1 2 0 0 1 1 0 0 0 0 1 1 1 0 1 0 0 0 0 1 2 1 0 0 2 0 0 1 1 2 2 2 0 1 0 2 0 2 1 0 1 1 2 1 2 2 0 0 2 1 2 0 1 1 1 1 1 1 2 1 1 1 1 2 0 1 0 0 1 1 0 0 2 2 2 0 2 2 0 1 1 1 2 0 0 0 2 0 0 2 1 2 0 1 1 0 2 0 0 2 2 1 1 0 2 2 2 0 0 0 2 0 1 0 0 0 0 0 0 0 0 0 2 2 1 1 1 0 1 1 0 0 1 1 2 0 2 0 0 0 0 0 0 0 0 0 0 0 0 1 0 1 0 0 0 0 0 0 1 1 0 0 2 1 0 0 1 0 0 0 1 0 0 0 0 0 0 0 0 0 0 0 1 2 0 0 0 0 0 1 0 0 1 2 0 1 1 0 0 0 1 1 0 2 2 1 0 1 0 1 1 0 0 1 1 1 0 0 0 0 0 1 1 1 2 1 0 0 0 0 0 0 0 2 1 2 2 1 1 0 1 1 1 0 0 0 0 1 1 0 0 0 0 2 0 1 2 0 0 0 1 0 0 2 1 0 0 1 2 0 0 0 1 0 2 2 2 0 0 1 0 1 0 2 0 0 0 0 0 0 2 0 0 1 0 1 1 0 1 1 1 0 0 1 1 0 1 1 1 0 0 0 2 0 0 2 0 0 1 1 0 0 1 2 1 0 1 1 0 1 2 2 0 0 1 1 1 1 1 0 0 0 1 0 1 1 2 1 1 0 1 1 1 0 1 0 1 1 1 1 0 1 0 1 1 0 1 1 0 0 0 0 0 0 2 1 0 1 0 1 2 2 0 1 0 0 2 0 2 1 0 0 1 1 0 0 0 0 0 0 0 0 0 0 0 0 0 0 2 0 1 1 0 0 0 0 0 1 2 0 0 0 0 1 0 0 0 0 0 2 1 1 0 0 2 2 2 2 2 0 0 0 0 1 0 0 0 0 1 2 1 2 0 2 2 0 1 0 2 1 1 2 2 0 2 0 2 0 0 1 0 1 1 0 0 1 1 0 1 1 1 0 0 1 1 1 1 1 1 0 2 1 0 0 2 0 0 0 0 1 1 2 0 0 2 1 0 2 0 0 1 1 0 1 2 2 1 0 1 0 0 2 0 0 0 0 1 1 0 0 0 0 0 1 1 2 0 1 1 0 1 0 1 1 0 1 1 0 0 0 0 0 0 1 1 1 1 2 2
28 0 2 0 0 0 1 2 2 2 0 0 1 2 0 0 0 0 0 1 1 2 0 2 2 0 0 1 0 1 1 2 2 2 0 0 1 2 0 1 1 0 1 1 0 0 1 0 0 0 0 0 0 0 2 1 0 0 1 0 0 1 2 1 1 1 1 0 0 0 0 2 2 2 1 2 1 0 0 0 1 0 2 1 1 1 0 0 0 2 0 0 2 1 2 0 0 2 0 2 2 2 1 0 1 1 2 1 1 0 1 2 0 1 1 1 1 0 1 1 1 0 2 0 0 1 0 2 2 2 1 0 1 1 0 1 0 0 0 0 1 1 1 0 0 2 0 0 0 1 0 1 0 0 0 0 0 0 0 0 1 0 1 1 0 1 0 0 0 2 0 2 0 2 1 1 0 0 0 2 0 1 0 2 2 0 2 1 0 0 0 1 2 2 2 2 1 0 0 0 0 0 0 1 1 0 1 1 1 0 2 0 1 0 0 2 0 1 2 2 0 0 1 1 0 1 1 1 1 1 0 0 0 0 1 0 0 2 0 1 0 0 2 1 0 1 0 0 1 1 1 0 1 0 0 1 1 1 1 1 0 1 0 1 1 0 0 0 1 0 1 1 0 2 0 0 0 0 2 0 1 1 0 1 0 1 0 2 0 1 1 0 1 1 2 1 1 2 0 1 0 0 1 1 0 0 0 0 1 0 0 1 0 0 2 0 0 0 1 0 1 1 1 1 1 0 0 1 0 0 2 1 0 2 0 0 0 0 2 0 1 1 1 1 1 0 1 0 2 2 1 1 0 0 0 2 2 0 1 0 1 1 0 0 0 0 0 1 1 1 2 0 0 0 1 1 0 0 0 0 1 0 0 0 0 0 1 0 0 1 1 1 1 0 1 1 0 2 0 0 0 0 0 2 0 2 0 1 0 2 0 2 1 1 1 1 1 1 0 1 1 1 0 0 1 1 1 1 0 0 0 0 0 0 1 1 1 0 0 0 1 0 2 0 1 0 0 1 1 0 0 1 0 2 2 0 1 1 0 1 1 0 0 0 1 0 0 2 0 0 0 0 2 2 2 0 2 0 2 1 1 2 0 0 1 2 1 2 2 0 2 2 1 2 1 1 1 2 2 0 0 1 1 1 1 1 2 0 1 0 0 0 1 1 0 1 0 2 0 0 1 2 0 0 1 2 0 0 0 2 1 0 0 0 0 0 1 0 1 1 0 0 0 0 0 0 2 2 2 2 0 0 0 1 1 1 1 0 1 0 0 1 0 0 0 0 0 2 2 0 1 1 1 0 1 0 1 2 0 1 0 0 0 0 0 0 0 0 1 1 0 0 1 0 0 0 0 0 0 0 0 1 0 1 0 2 2 1 1 2 0 0 0 0 2 0 0 0 0 1 0 0 0 0 0 2 2 2 0 0 1 0 1 1 0 1 2 0 1 1 1 2 0 1 2 0 2 1 2 0 0 2 1 1 0 0 1 2 2 1 0 0 1 0 1 0 0 2 0 0 0 0 0 1 1 1 1 0 0 0 1 0 0 1 1 1 0 0 0 0 2 0 0 1 0 0 1 0 1 2 1 0 1 0 2 0 1 1 0 0 1 0 0 1 0 0 0 0 0 0 0 0 2 0 0 1 1 1 0 0 0 1 1 0 0 2 0 1 1 2 0 2 1 0 0 0 0 0 0 0 0 0 0 0 0 1 1 0 1 0 0 0 1 1 0 0 2 1 0 2 0 0 2 2 1 0 1 0 0 0 2 2 0 0 0 1 0 1 0 1 0 1 1 1 1 0 1 0 0 1 1 2 2 0 1 0 1 0 2 0 1 0 1 1 1 0 0 2 2 0 2 2 0 2 1 0 1 0 0 1 0 1 0 0 0 1 1 0 1 0 1 0 0 0 0 0 0 0 0 0 0 1 0 2 2 0 0 1 0 0 0 2 1 0 1 1 0 0 1 0 0 0 0 2 1 1 0 2 2 2 2 2 0 0 0 0 0 0 0 0 0 1 2 1 2 0 2 2 0 1 0 1 1 1 1 2 0 0 0 1 0 0 0 0 1 1 2 0 0 0 0 1 2 2 1 0 0 0 1 0 1 1 0 2 0 0 0 0 0 2 0 0 1 2 2 0 0 1 0 0 1 0 1 0 1 0 1 1 1 0 0 0 2 0 1 1 1 0 0 1 1 0 0 0 0 0 2 0 2 0 0 0 0 1 0 0 0 0 0 2 1 0 0 0 0 0 1 0 1 0 1 1
29 0 1 2 0 0 2 1 1 2 0 0 1 1 0 0 0 0 0 1 1 1 1 2 2 0 0 2 1 2 2 1 1 1 1 0 2 1 0 0 0 0 0 1 0 1 1 0 0 1 1 1 0 1 1 2 0 0 0 0 0 1 1 1 0 1 0 1 1 0 0 1 2 2 1 2 1 1 1 0 2 0 2 0 2 1 0 0 0 2 0 0 1 0 0 0 0 2 0 2 2 2 1 0 2 1 2 2 2 0 0 2 1 2 2 1 2 0 1 1 1 0 2 0 0 2 0 0 2 1 1 1 0 0 0 0 0 0 0 0 1 1 2 0 0 2 0 0 0 0 0 0 1 1 0 0 0 0 0 1 1 1 1 1 1 2 0 0 1 0 0 0 1 1 0 1 1 0 0 0 0 0 0 0 1 1 1 1 0 0 0 1 2 1 2 2 1 0 1 0 0 1 0 1 1 0 1 0 1 0 2 0 1 0 0 2 2 1 2 1 1 1 0 2 0 0 0 0 0 0 0 0 0 0 2 0 0 2 1 1 0 1 2 1 0 1 0 0 1 1 1 0 0 0 0 2 2 0 0 0 0 0 0 0 0 0 0 0 2 0 0 1 0 1 0 0 0 0 0 0 0 1 0 1 0 0 0 0 1 2 0 1 0 2 1 1 1 1 0 0 0 0 0 0 0 0 0 0 0 0 0 0 0 0 1 0 1 0 0 0 2 1 1 1 2 0 1 1 0 1 1 1 0 0 0 0 0 0 1 0 0 0 0 2 1 0 1 0 2 1 0 0 0 0 0 0 1 1 0 2 2 2 1 0 1 0 1 2 2 0 1 1 0 0 1 0 0 0 0 0 1 0 0 0 1 0 0 0 0 0 1 0 2 0 2 0 0 0 1 1 1 1 1 1 1 0 0 1 0 2 1 1 1 1 1 0 0 0 0 0 0 1 0 1 2 2 1 1 0 0 0 0 0 1 1 2 0 1 0 0 1 0 1 1 0 1 0 2 2 0 0 0 0 2 1 0 1 2 1 1 1 0 1 1 0 1 0 2 0 0 0 0 1 1 2 0 0 0 2 0 1 2 0 1 1 2 1 1 2 0 2 2 1 1 2 0 2 1 1 0 1 2 2 0 2 0 2 0 0 0 0 0 0 0 0 2 0 2 0 1 1 1 0 0 0 1 0 0 1 1 1 0 1 1 0 1 1 1 0 1 1 1 2 1 0 0 0 1 1 1 0 0 0 1 1 2 1 1 0 1 1 0 1 0 1 0 0 1 1 0 1 1 0 0 0 0 0 2 0 1 0 1 0 0 0 0 0 0 2 2 1 0 1 0 0 0 1 1 0 0 0 1 1 0 0 0 0 1 1 0 0 0 0 0 0 1 0 0 0 0 0 0 0 0 0 1 2 2 0 0 1 0 0 0 0 2 2 0 2 0 2 2 0 0 1 0 2 2 0 0 1 2 0 1 0 0 1 2 2 0 0 0 1 0 1 1 1 2 1 0 1 1 0 1 1 0 2 1 0 0 0 0 0 2 2 2 2 2 2 0 2 0 1 0 1 1 1 0 0 0 0 0 0 0 1 0 1 1 0 0 2 1 0 1 0 0 0 1 1 1 0 1 0 1 1 2 1 1 1 1 1 1 0 2 0 0 1 0 1 1 0 1 0 0 0 0 0 2 1 1 1 1 1 0 1 1 1 0 0 0 0 0 2 0 0 0 2 2 0 2 0 0 0 0 0 0 0 0 2 2 1 1 1 0 0 1 0 2 0 2 0 2 1 0 0 0 0 1 0 1 1 1 1 0 1 0 1 0 1 1 2 0 2 2 2 0 0 2 2 1 1 2 0 2 2 0 1 0 0 2 1 1 0 1 0 1 0 0 0 0 0 0 1 1 1 1 2 0 1 0 0 1 0 1 1 0 0 0 0 0 1 2 1 0 1 1 0 0 2 0 0 0 1 0 2 1 1 0 2 2 2 2 0 0 0 0 0 0 0 0 0 1 1 2 1 0 2 1 0 0 0 2 0 2 2 1 0 2 0 2 0 0 0 0 1 1 1 1 2 1 0 2 2 1 0 0 1 1 0 0 1 1 0 2 0 0 0 1 0 0 0 0 2 1 1 0 1 0 2 0 0 0 2 0 0 0 0 0 0 2 2 2 0 0 2 0 0 1 1 1 0 0 0 0 0 0 1 0 2 1 1 0 0 0 0 0 0 0 1 1 0 0 0 0 0 1 1 1 2 0 2 2
30 0 2 0 0 0 0 2 0 2 0 0 1 1 0 0 0 0 2 0 2 2 0 2 2 0 0 2 1 2 2 1 2 1 1 0 1 1 0 0 0 0 0 0 0 0 1 0 0 1 0 1 1 1 1 1 0 0 2 0 1 2 1 0 0 0 1 1 1 0 0 1 2 2 1 2 1 0 0 1 0 0 1 1 1 0 0 2 2 2 2 2 0 0 0 0 1 1 0 1 1 2 2 0 2 0 2 1 1 0 1 2 0 2 2 1 2 0 1 2 2 0 1 1 0 1 0 0 2 1 0 0 0 1 0 0 0 0 0 0 0 2 1 0 0 1 0 0 0 1 0 0 0 1 1 0 0 1 0 2 1 0 0 2 1 2 1 0 0 2 0 2 0 2 1 0 0 0 0 0 0 0 0 1 2 1 1 1 0 1 1 1 2 1 2 1 1 0 1 0 0 2 1 1 1 0 0 1 1 2 2 0 1 0 0 2 1 0 1 0 1 1 0 2 0 1 1 1 0 0 0 1 1 1 1 1 0 2 1 1 0 1 1 1 0 1 0 0 2 0 0 0 0 0 0 2 1 2 1 1 0 1 0 0 1 0 0 0 2 1 0 2 1 1 0 1 0 1 2 0 0 0 1 1 0 0 0 0 1 2 0 1 1 2 1 2 0 1 0 1 0 0 0 0 0 0 1 0 0 0 0 0 0 1 1 1 0 0 0 0 1 1 2 0 2 0 1 2 0 1 0 0 0 2 0 0 0 1 1 0 0 1 1 2 0 0 2 1 1 1 0 0 0 0 0 0 0 1 0 1 1 1 2 1 2 0 1 1 1 0 2 0 0 0 1 1 0 1 1 0 2 1 0 0 0 1 1 0 0 0 0 0 0 0 1 1 0 1 0 0 0 1 0 0 0 0 2 0 0 2 1 1 0 0 0 0 0 0 0 0 0 0 0 0 1 2 2 0 0 0 0 0 1 0 1 0 0 1 0 0 2 0 1 1 2 2 2 1 1 0 0 0 0 0 0 0 0 2 2 1 1 0 0 0 0 2 0 2 0 0 2 2 2 2 1 0 0 0 2 0 2 1 0 0 0 1 0 1 1 0 1 1 1 2 1 1 1 1 1 0 1 2 0 1 0 2 2 2 1 0 1 0 0 1 0 1 0 2 0 2 2 0 0 0 1 1 0 2 0 2 0 2 1 1 1 0 1 0 1 1 0 0 2 2 0 2 0 0 0 0 0 0 0 2 0 0 0 1 0 0 0 0 1 0 1 0 0 2 1 0 0 1 1 0 1 0 1 2 0 0 0 0 1 0 0 1 0 0 0 0 1 0 0 0 0 0 0 0 0 0 0 2 0 1 0 2 2 1 1 2 0 0 0 2 0 1 1 0 0 0 0 0 0 0 0 1 2 1 0 0 0 0 0 0 0 1 2 1 2 0 1 1 0 1 1 0 2 1 1 0 1 1 1 1 0 0 1 2 2 1 1 0 1 2 0 2 0 1 1 1 0 1 1 0 0 0 1 0 1 1 1 0 0 1 1 1 1 1 0 0 1 1 0 0 1 1 2 1 2 2 0 0 0 0 1 0 0 1 1 0 1 1 0 2 0 1 0 2 2 2 0 0 0 0 1 0 2 0 0 0 0 0 1 2 0 1 2 1 0 1 0 1 0 0 0 0 0 1 1 1 1 1 0 0 0 1 0 0 2 1 0 0 2 0 0 0 2 1 0 2 0 0 1 1 1 0 0 0 1 1 1 1 0 0 0 0 0 0 0 2 2 2 0 1 1 1 0 1 0 1 1 1 1 0 1 0 1 0 1 1 2 0 1 1 1 0 0 2 2 0 0 2 1 2 2 0 1 0 0 2 0 2 2 0 0 2 0 0 1 0 0 0 1 1 0 0 1 0 0 0 0 1 0 0 0 0 2 0 1 1 1 1 0 0 0 1 1 0 1 0 0 0 0 2 1 0 0 0 2 2 2 2 0 0 0 0 0 1 0 0 0 2 1 2 1 0 2 0 0 2 2 0 0 1 1 2 0 1 0 1 0 0 2 0 1 1 2 0 1 1 0 1 2 1 0 0 1 1 2 0 1 0 1 1 1 0 0 1 0 0 0 0 1 1 0 0 0 0 0 0 2 0 2 0 0 0 0 2 1 0 0 0 0 0 2 0 1 0 0 1 0 0 0 1 1 1 1 0 1 0 0 1 0 1 0 1 1 0 1 1 0 0 1 0 0 0 0 0 2 0 1 1
31 1 1 1 0 1 1 1 2 0 0 0 0 0 0 0 1 0 2 1 1 2 0 2 2 0 1 1 0 2 2 0 1 1 1 0 2 2 0 1 1 0 0 0 0 1 1 0 1 0 0 0 0 1 1 2 0 0 0 0 1 1 1 1 0 0 1 1 1 0 0 2 1 1 1 1 0 0 0 0 1 0 2 1 2 0 0 1 0 1 0 0 1 1 2 0 0 1 0 0 0 2 0 0 2 1 2 0 2 1 0 2 1 2 2 2 2 0 0 1 2 1 1 1 0 1 0 0 2 0 1 0 0 0 1 0 0 0 0 1 0 2 0 0 0 2 0 0 0 0 0 0 0 0 0 0 0 1 2 1 0 0 1 1 2 2 1 0 0 1 1 1 0 1 0 0 0 0 1 1 0 1 0 1 1 0 2 0 0 0 0 2 2 2 2 2 2 0 0 1 0 0 0 2 2 0 1 0 1 0 1 0 1 0 1 1 0 2 1 0 1 1 1 2 0 0 1 1 0 0 0 0 0 0 2 0 0 2 1 1 0 1 1 0 0 1 0 0 1 1 1 0 0 0 0 1 0 1 1 1 0 1 0 2 1 0 0 1 2 1 0 0 1 0 0 0 0 0 1 0 0 0 0 1 1 1 2 1 1 2 0 0 2 2 2 2 2 0 0 0 0 0 0 0 0 0 0 1 1 0 0 1 0 0 0 0 1 0 1 2 0 1 1 2 1 0 0 1 0 0 2 1 0 1 0 0 0 1 0 1 1 1 1 2 0 0 2 0 1 1 0 0 1 1 1 2 2 1 1 0 1 1 1 1 1 0 2 1 1 0 1 1 1 1 1 0 0 0 0 0 2 2 0 0 1 0 0 0 0 0 0 0 0 0 1 1 1 1 1 1 1 1 0 0 0 0 2 0 1 2 0 1 0 0 1 0 0 0 0 0 0 1 0 0 1 2 1 0 0 1 0 0 1 0 2 1 1 2 0 0 2 0 0 2 1 2 1 1 1 0 0 0 0 2 2 1 1 0 0 0 0 0 0 0 1 1 0 2 0 1 1 2 1 1 0 1 0 0 0 0 1 1 0 0 0 2 0 1 2 0 1 2 1 1 0 0 2 2 2 0 0 1 2 0 2 0 0 0 1 0 0 1 0 0 1 1 0 2 0 2 2 0 2 2 0 2 0 2 0 2 0 1 1 1 1 0 1 0 0 1 1 1 0 1 1 1 1 1 1 1 0 0 0 1 2 1 1 0 1 1 1 1 0 0 0 1 1 1 1 1 0 1 1 0 1 0 1 1 0 1 0 2 1 0 1 1 0 0 0 0 0 0 0 0 0 1 0 1 0 1 0 1 2 0 1 1 1 2 2 2 0 0 0 1 1 1 1 0 1 0 0 0 0 1 0 1 2 1 0 0 0 0 0 1 1 0 0 0 2 0 0 0 0 2 1 0 2 0 1 0 1 2 1 1 0 0 1 2 2 1 0 1 0 0 1 1 1 2 1 1 0 1 0 0 0 1 1 1 0 0 1 0 0 2 2 2 1 1 0 0 1 1 0 1 1 0 2 0 1 2 0 0 0 0 1 0 2 2 0 0 1 0 0 2 0 2 0 2 1 2 0 0 0 0 2 2 0 0 0 0 0 1 1 1 0 2 1 1 0 1 1 1 0 1 0 0 0 0 1 1 1 0 0 0 0 1 1 0 2 0 0 2 2 0 0 0 2 0 0 1 1 0 1 0 0 1 1 0 1 1 1 1 1 1 1 1 1 2 1 2 0 1 1 1 2 1 0 0 0 2 2 2 1 0 2 0 2 0 1 1 1 1 1 1 1 0 0 2 1 0 1 1 2 2 2 0 0 0 0 2 1 2 0 0 0 2 0 0 0 0 0 0 1 1 0 0 1 0 0 0 0 2 0 2 2 0 0 0 1 1 0 2 0 0 0 0 1 2 2 0 0 0 0 0 2 1 0 1 1 2 2 2 0 0 0 0 0 0 0 0 0 0 1 1 2 1 1 1 0 0 0 1 0 2 2 0 1 1 0 1 1 0 0 0 0 0 2 0 0 0 0 0 2 1 0 0 0 2 0 0 1 0 1 1 1 0 1 1 0 1 0 0 2 0 1 1 0 1 0 0 2 0 0 1 1 0 1 1 0 1 1 1 1 0 2 0 1 0 0 0 1 0 0 0 0 0 1 0 2 0 0 0 0 1 0 0 0 0 0 2 1 0 0 0 0 0 0 0 0 0 1 1
32 1 0 2 0 1 2 2 1 2 0 0 0 1 0 0 0 0 0 0 1 1 1 1 1 1 1 1 0 1 1 0 0 0 1 0 1 1 0 0 0 0 2 2 0 1 0 0 0 0 0 2 0 0 2 2 0 0 0 0 1 1 1 1 1 0 1 1 1 0 0 0 2 2 1 2 1 1 1 0 1 0 1 0 0 0 1 0 0 2 0 0 1 0 1 0 0 1 0 1 1 1 0 0 2 2 0 2 2 0 0 2 1 2 2 1 2 0 0 2 2 0 2 0 1 1 0 0 1 1 1 0 1 2 0 1 0 0 1 0 1 0 0 0 0 0 0 0 0 1 1 1 0 0 0 0 0 0 0 2 0 0 2 0 1 1 1 1 0 0 1 1 2 1 0 2 1 0 0 1 0 1 1 0 0 0 1 1 0 0 0 1 0 0 0 0 2 0 0 0 0 0 0 2 2 0 0 1 1 1 2 0 2 0 0 2 0 0 1 0 1 1 0 2 0 1 1 0 0 0 0 0 0 0 2 0 0 2 0 1 0 0 2 2 0 2 0 0 2 0 0 1 0 0 0 1 0 1 1 1 0 1 0 1 1 0 0 1 2 1 0 2 1 0 0 0 0 0 0 0 2 0 1 1 0 1 2 0 1 1 1 1 1 2 2 1 2 1 0 1 0 0 0 0 0 0 2 0 2 2 0 1 0 1 2 1 0 1 0 0 0 2 2 2 2 0 0 2 1 2 2 2 0 2 0 0 0 1 1 0 0 1 1 2 0 0 2 2 2 1 1 1 1 1 0 1 1 1 0 0 0 0 0 0 0 0 1 2 2 0 1 1 0 0 0 1 0 0 0 0 0 0 0 1 0 1 1 0 0 1 0 0 2 0 2 0 1 0 0 0 0 0 0 1 0 1 1 0 0 1 0 0 1 1 1 0 1 1 0 1 1 1 1 1 0 2 2 1 0 1 1 0 0 1 1 0 0 0 0 0 2 1 1 1 0 2 0 0 1 0 1 1 0 1 1 1 0 1 1 1 0 0 0 0 0 2 0 2 0 0 0 0 1 1 1 1 0 0 2 1 1 2 0 0 2 2 2 1 2 0 2 2 1 1 0 0 2 1 1 1 1 2 1 1 1 1 1 0 0 0 0 1 0 1 0 1 1 1 0 1 1 1 1 1 0 2 1 0 1 1 1 0 2 1 1 0 1 1 2 1 1 0 2 0 0 0 0 1 1 1 0 0 0 1 1 1 1 0 0 1 1 0 1 0 0 1 1 1 0 0 0 1 0 0 0 0 0 2 0 1 1 1 1 1 1 1 0 1 0 2 0 0 1 0 2 0 0 2 0 0 0 0 1 0 1 1 1 1 0 1 0 0 0 0 2 0 0 0 1 0 0 0 0 0 0 1 2 2 0 0 0 0 1 0 0 1 2 2 2 0 0 0 0 1 1 0 2 1 2 0 0 1 1 1 0 0 1 2 2 0 0 0 1 1 0 0 2 2 1 0 0 0 0 0 0 2 0 2 2 2 0 1 0 2 1 1 2 2 0 1 1 0 0 0 0 0 1 1 1 1 0 0 0 0 1 0 0 2 0 0 1 1 0 0 0 0 0 0 0 0 0 0 0 0 1 2 0 0 0 0 0 0 0 2 0 0 0 1 1 2 1 1 0 1 0 0 0 0 0 0 0 0 0 0 0 0 1 0 1 1 0 0 0 0 0 2 1 2 0 2 0 0 0 1 1 0 0 0 0 0 2 2 1 1 1 1 0 2 1 2 0 1 1 1 1 0 1 1 0 1 1 2 1 0 1 0 0 1 1 0 1 0 1 1 1 0 0 2 2 0 0 1 1 2 1 0 0 0 0 1 0 2 1 0 0 1 1 1 0 0 0 0 0 1 0 0 2 0 0 0 0 1 0 1 1 0 1 0 0 0 1 2 0 0 0 1 0 0 1 0 0 0 0 2 1 1 0 0 1 1 0 0 1 0 0 1 0 0 1 0 1 2 1 0 2 0 2 2 0 0 0 1 1 0 2 2 0 1 0 2 0 0 0 0 1 0 1 0 1 1 0 1 1 0 0 0 0 0 0 0 2 2 1 2 0 0 0 1 0 1 0 0 2 0 1 1 0 0 0 1 2 0 2 0 0 0 0 2 0 0 0 0 0 0 2 0 0 1 1 1 0 0 0 0 0 1 1 0 1 0 0 1 0 1 0 0 0 0 1 2 0 0 1 0 0 0 0 0 1 0 0 0
33 0 1 1 1 0 2 2 2 1 1 1 0 0 0 0 0 0 0 2 0 2 0 2 2 0 1 2 1 2 2 2 1 1 0 0 1 2 0 1 1 0 0 0 0 0 1 0 1 0 0 0 0 0 1 1 0 0 1 1 0 0 1 0 0 2 0 1 2 0 0 2 1 1 1 1 0 0 0 0 1 0 2 0 2 1 0 0 0 2 0 0 0 0 1 0 0 1 0 1 0 1 0 0 2 0 2 0 0 0 1 1 0 1 1 0 1 0 0 2 2 1 1 1 0 1 0 0 2 1 1 1 0 0 1 0 0 0 0 1 0 2 0 0 0 0 0 0 0 1 1 1 0 0 0 0 0 1 1 0 0 0 2 0 1 2 0 1 0 0 1 1 2 0 1 1 2 0 0 1 0 1 1 0 1 0 2 2 0 1 1 1 2 0 0 2 2 0 0 0 0 0 0 1 1 0 1 1 1 0 2 0 0 0 0 2 0 1 1 1 0 0 1 1 1 1 1 0 0 0 0 0 1 1 0 1 0 2 0 2 0 0 1 0 0 1 0 0 1 1 1 1 0 1 0 2 0 1 0 0 0 0 0 2 1 0 1 0 1 0 1 0 0 0 0 0 0 1 1 0 2 0 1 1 1 1 0 0 1 2 0 1 1 2 2 1 2 0 0 0 0 0 1 1 0 0 1 0 2 2 1 1 0 1 2 1 0 0 0 0 1 2 2 1 1 0 0 0 1 1 2 1 0 1 0 1 1 2 0 0 0 0 0 1 1 0 0 0 0 2 0 0 0 0 0 0 1 1 0 1 1 1 1 1 1 0 0 2 2 0 2 0 1 1 1 0 0 0 0 0 2 1 0 0 0 1 1 0 0 1 0 0 0 0 1 1 0 0 1 1 1 1 1 1 0 1 0 1 1 1 1 2 0 0 0 0 0 0 0 0 0 2 0 0 1 2 1 0 0 0 0 0 0 2 0 1 1 2 0 1 2 0 2 0 0 2 0 2 2 0 0 0 0 2 2 2 0 2 0 2 2 0 0 0 0 1 0 2 0 0 1 1 2 2 1 1 0 0 2 1 1 2 0 0 2 2 2 1 2 1 2 1 0 1 0 0 1 2 2 0 0 2 1 0 2 1 2 1 0 0 0 0 1 2 0 0 0 2 0 0 1 2 0 0 0 0 0 0 1 2 1 1 2 1 1 0 0 0 1 1 1 1 1 1 0 1 0 0 0 0 0 0 1 1 1 1 1 0 0 1 1 0 0 0 0 1 1 1 0 1 0 1 0 0 0 1 1 1 0 1 0 1 1 0 1 1 0 1 0 1 0 0 1 0 2 0 1 0 0 0 0 2 1 0 0 1 1 1 0 1 1 0 0 1 0 0 0 0 0 0 0 0 0 1 0 1 1 2 0 0 1 0 0 0 0 1 2 1 2 0 2 2 0 2 2 0 1 1 1 0 1 2 1 1 0 0 1 2 2 0 0 0 1 1 0 1 2 2 0 0 0 0 1 0 0 0 2 1 0 0 0 1 1 2 1 2 1 2 0 1 1 0 0 2 0 0 2 0 1 1 0 1 0 0 1 0 0 1 0 1 1 1 0 1 0 0 0 2 2 2 0 0 1 0 1 2 0 2 2 2 2 2 0 2 0 0 0 1 0 1 1 0 2 0 0 0 0 1 0 0 0 0 0 1 0 2 0 0 2 0 0 2 1 0 0 1 1 2 0 2 0 1 0 1 1 0 2 0 0 0 2 2 0 0 1 2 1 1 0 2 1 2 1 1 1 1 0 0 0 0 0 1 1 1 0 1 2 0 0 2 2 0 0 0 0 0 1 1 2 1 0 2 2 2 2 0 1 0 0 2 1 2 0 1 1 2 0 1 0 0 0 0 0 0 0 0 0 0 1 0 0 1 0 1 0 1 0 0 1 1 1 1 0 0 0 1 0 0 1 0 0 0 0 1 1 0 0 2 2 2 2 2 0 0 0 0 0 0 0 0 0 1 0 1 1 0 2 2 0 0 0 2 2 0 2 1 1 2 0 2 1 0 1 0 1 1 1 1 2 1 1 1 0 1 0 0 1 1 0 0 2 2 0 1 1 0 1 1 0 1 0 0 0 0 0 0 0 0 0 0 2 0 1 1 1 0 1 1 0 1 1 1 2 0 1 1 1 0 0 1 0 1 0 0 0 1 1 0 1 0 0 2 0 0 1 0 1 1 0 2 0 0 0 0 0 0 0 0 1 0 2 2
34 0 1 0 1 0 1 1 2 1 0 1 0 0 0 0 0 1 1 0 1 1 1 2 2 0 0 2 1 2 2 1 1 1 1 0 1 1 0 1 1 0 0 0 0 0 1 0 0 1 0 1 0 1 0 2 0 0 0 0 1 1 1 0 0 0 2 0 1 0 0 0 1 1 0 1 1 0 0 0 1 0 2 1 1 1 0 0 0 2 0 0 0 0 0 0 0 1 0 1 1 2 1 0 2 1 1 0 0 0 1 2 1 1 1 1 1 1 0 0 1 0 2 0 0 2 0 1 2 1 1 1 0 0 0 0 0 0 0 2 0 2 0 0 0 2 1 0 0 0 0 0 0 0 0 0 0 1 0 2 1 1 2 0 1 2 0 2 0 1 0 1 1 0 1 1 1 0 0 0 0 1 1 1 2 0 2 2 0 0 0 2 1 1 1 2 0 0 1 0 0 1 1 1 1 0 2 1 0 0 1 0 0 0 0 2 1 0 2 1 1 1 2 2 0 2 2 1 1 1 1 0 0 0 1 0 1 2 0 2 0 0 2 2 0 2 0 0 2 0 0 0 0 0 1 1 0 2 0 0 0 0 0 1 1 0 0 0 2 0 0 1 1 0 0 0 0 0 0 0 0 0 0 2 0 0 0 0 1 2 0 1 0 2 2 0 2 1 0 1 0 1 1 1 0 0 1 0 1 1 0 1 0 0 1 0 0 0 1 0 0 2 1 1 1 0 1 1 0 0 1 1 0 1 0 0 0 2 0 0 0 2 2 1 1 0 2 0 2 1 0 0 0 0 0 0 0 1 0 1 1 1 1 0 1 0 1 1 1 0 1 1 1 1 2 0 0 1 0 0 0 1 2 0 0 0 1 0 0 1 0 1 1 0 0 2 0 0 1 0 0 1 1 1 0 0 1 1 0 1 0 0 0 0 0 0 0 0 0 0 0 1 1 1 1 1 1 1 0 0 0 0 1 1 1 1 0 1 0 0 2 1 1 1 0 2 0 0 2 0 0 0 0 1 1 0 1 1 1 0 2 0 0 0 0 2 0 2 0 0 0 0 0 0 1 0 1 0 0 2 2 2 0 1 0 1 0 2 2 0 2 2 0 1 1 1 1 1 1 0 1 2 1 1 1 1 1 0 1 0 1 0 1 1 0 1 0 2 1 2 2 0 0 0 0 2 2 0 1 1 1 0 0 0 0 0 2 2 0 1 1 1 1 0 0 1 0 1 1 1 0 0 0 2 1 0 0 0 1 0 0 1 0 0 0 1 1 1 1 0 1 1 1 0 1 0 1 2 0 2 0 1 1 0 1 0 0 2 0 2 0 1 1 0 0 0 0 1 0 0 0 1 0 1 0 2 1 0 0 1 0 0 0 1 0 1 1 0 0 0 0 0 0 1 0 0 1 0 0 0 0 0 1 0 0 2 2 0 2 0 2 2 0 2 2 0 1 1 1 0 1 1 1 1 0 0 1 2 2 0 0 0 1 2 0 2 1 1 2 2 0 2 0 0 0 0 2 0 0 0 1 0 0 2 2 2 1 1 1 0 1 1 0 1 0 0 1 0 0 1 1 0 1 1 2 1 1 1 1 0 0 0 0 0 0 0 0 0 0 0 0 0 0 0 1 1 1 1 1 1 1 2 1 1 0 2 1 0 1 1 0 0 0 1 0 1 0 0 0 0 0 0 0 0 0 1 0 1 1 0 1 0 1 1 0 1 2 2 0 2 0 0 0 1 1 0 1 0 0 0 2 2 0 0 1 2 1 1 1 2 1 1 1 1 1 1 0 0 0 1 1 2 1 0 1 0 2 1 0 1 1 0 2 1 1 0 0 1 1 0 1 0 0 2 1 0 0 0 1 2 1 2 1 0 0 2 0 1 1 0 1 1 0 0 0 0 0 0 0 1 0 1 0 2 2 0 0 0 0 0 0 0 1 0 1 1 0 0 2 0 0 0 0 2 0 0 0 0 1 2 2 2 0 0 0 0 0 0 0 0 0 1 1 1 2 0 2 2 0 0 0 2 0 2 2 1 0 2 0 1 1 0 0 0 0 0 2 2 2 2 0 2 1 1 0 0 1 2 0 0 2 2 0 1 0 0 0 2 0 0 0 0 1 0 1 1 0 1 0 1 1 0 1 1 1 0 0 0 0 2 2 2 0 0 0 1 1 0 0 0 2 0 1 0 1 1 0 0 2 0 0 0 0 0 0 0 0 1 0 0 0 0 0 1 0 0 0 0 1 0 0 0
35 1 1 1 0 0 2 2 2 2 0 0 0 1 0 0 1 0 2 0 2 2 0 2 2 0 1 1 0 2 2 1 1 1 1 0 1 0 0 0 0 0 1 1 0 0 0 0 0 0 0 0 0 1 0 1 1 1 1 0 1 0 0 0 0 1 1 0 1 0 1 2 2 2 1 2 1 2 2 2 0 0 1 0 1 0 0 0 0 1 0 0 0 0 1 0 0 2 0 2 2 2 0 0 2 1 2 0 0 0 0 1 0 1 2 1 1 0 1 1 1 0 2 0 0 2 0 0 1 1 0 0 0 0 1 0 1 0 2 0 2 0 1 0 0 0 0 0 0 1 0 1 0 0 1 1 1 0 1 1 2 1 1 1 0 1 0 0 1 1 0 2 0 2 0 0 0 0 0 1 1 1 0 1 1 0 2 2 1 0 0 0 1 1 1 1 2 0 0 0 0 0 1 1 1 0 1 1 1 0 0 0 1 0 0 2 2 0 1 1 0 0 1 1 1 1 1 0 0 0 0 0 0 0 1 0 1 2 0 1 0 0 2 1 1 2 1 0 1 0 0 0 0 1 0 2 0 0 0 0 0 0 0 1 2 0 0 0 1 0 0 0 1 0 1 1 0 0 0 0 0 2 0 1 0 1 0 1 1 2 0 0 1 1 1 1 2 0 1 0 1 1 2 2 2 0 1 2 2 1 0 1 0 0 2 0 0 0 0 0 1 1 1 1 2 0 1 2 1 1 2 2 0 0 0 0 0 2 0 0 0 0 1 2 0 0 1 0 2 1 0 0 0 2 0 1 1 1 0 2 2 2 1 1 1 0 0 1 1 0 2 0 0 0 0 0 0 0 0 0 0 0 0 0 0 0 1 0 0 2 0 1 1 0 2 0 1 0 2 2 2 2 0 2 1 1 0 0 0 2 1 1 1 1 2 0 0 0 0 0 0 1 0 1 0 2 1 1 1 1 1 0 0 1 1 1 2 1 0 1 1 1 1 1 0 2 0 1 1 0 1 1 0 2 2 2 0 2 1 1 0 0 1 1 0 1 0 2 0 0 0 0 2 2 1 1 0 0 1 2 1 1 0 0 2 2 2 0 2 2 0 2 0 2 2 0 2 0 0 2 2 2 2 0 2 1 1 0 0 0 0 0 0 1 0 1 0 1 0 1 1 1 0 0 0 2 1 1 0 2 1 1 2 1 1 0 1 0 1 1 0 0 0 0 0 1 0 1 1 1 0 0 0 2 1 0 0 0 0 1 1 0 0 1 1 0 0 1 1 0 0 1 0 0 0 0 0 2 0 1 1 0 1 0 0 1 0 0 0 0 0 0 0 0 1 0 0 1 0 0 1 0 2 0 0 0 0 0 1 2 0 0 0 0 2 0 0 0 0 0 0 0 0 1 0 1 1 2 0 0 0 0 0 0 0 0 2 1 2 0 1 1 0 0 2 0 2 2 0 0 2 2 1 1 0 0 2 2 1 0 0 0 2 1 1 2 0 2 1 1 0 1 1 0 0 1 1 1 2 2 1 0 0 2 2 2 0 0 0 0 2 0 0 0 0 0 0 0 0 0 0 0 0 1 0 0 1 1 0 0 0 0 0 1 0 0 0 1 1 1 0 0 1 0 1 1 1 0 0 0 0 0 0 2 0 0 1 0 1 1 0 1 0 0 0 0 0 2 1 1 1 1 0 0 0 1 0 0 1 0 0 1 2 0 0 0 2 2 1 1 0 0 0 1 1 0 1 1 1 2 1 0 0 0 0 2 0 1 0 2 1 2 1 1 1 0 1 1 0 2 2 2 0 0 2 0 2 0 0 2 2 0 1 0 2 1 1 1 2 0 1 1 1 2 2 0 1 0 0 2 0 2 0 0 0 1 1 0 0 0 0 0 1 1 0 0 1 0 0 1 0 1 0 2 2 0 0 0 0 0 0 0 0 0 0 2 1 1 0 0 0 0 0 2 1 0 0 0 1 2 2 2 0 0 0 0 1 0 1 0 0 2 0 0 2 0 2 1 1 2 1 0 1 1 2 1 1 2 0 2 0 0 0 0 0 0 2 2 1 0 0 2 1 1 1 0 0 0 1 0 1 1 0 2 0 0 0 2 0 0 0 0 2 0 1 2 0 1 1 0 1 0 1 0 1 0 1 2 1 0 0 0 1 0 1 1 1 1 1 1 0 0 0 1 1 1 1 0 2 0 0 0 0 1 1 0 1 0 0 2 1 0 0 0 0 0 0 0 0 0 1 1
36 1 1 0 0 0 0 2 1 1 0 1 0 0 0 0 0 0 0 0 1 1 0 2 2 0 1 2 1 2 2 1 0 0 2 1 2 2 0 0 0 0 0 1 0 2 0 0 0 0 0 0 2 2 0 2 0 0 0 0 1 1 1 1 0 0 2 1 1 0 0 0 2 2 2 2 0 1 1 1 0 0 2 2 2 0 0 1 1 1 0 0 2 0 1 0 0 2 0 2 0 2 0 0 2 2 2 0 0 0 0 1 0 1 2 1 1 0 0 2 2 0 1 1 0 1 0 1 2 2 1 0 0 0 0 0 0 0 1 0 0 2 0 0 0 1 0 0 0 0 0 1 2 0 1 0 0 1 0 2 1 1 1 1 1 2 0 1 1 1 0 0 1 0 0 1 0 0 1 1 0 1 0 0 2 2 0 1 0 0 0 1 2 1 2 2 2 0 0 0 0 0 0 1 1 0 1 0 1 0 1 0 2 1 0 2 0 1 2 1 1 1 1 1 1 1 1 0 0 0 0 0 0 0 2 0 0 2 0 1 0 1 2 2 0 2 0 0 1 0 0 0 0 1 0 2 2 1 0 0 0 0 0 0 0 0 2 1 1 0 1 1 1 1 0 0 0 1 2 0 0 1 1 2 0 1 1 1 1 2 0 1 0 2 2 0 2 1 0 0 0 0 0 0 0 0 1 2 2 1 0 1 0 0 1 1 0 0 1 0 0 2 0 2 2 0 1 1 1 1 2 2 0 2 0 0 0 0 2 0 0 0 2 0 0 0 1 1 1 1 0 0 1 0 1 0 0 0 0 2 2 2 1 1 1 1 0 2 2 1 2 0 0 0 0 0 0 0 0 0 1 0 2 0 0 0 0 0 0 0 0 0 1 0 2 0 0 2 0 0 0 0 1 0 0 0 1 1 0 2 0 0 1 1 1 0 0 0 0 0 0 1 1 0 1 1 0 0 0 1 0 1 1 1 1 1 0 0 0 0 0 2 1 1 1 1 0 1 1 0 0 1 0 2 1 0 1 2 1 2 2 0 0 0 1 1 1 2 0 0 0 0 1 1 1 1 1 0 1 1 2 2 0 0 1 2 1 2 2 0 1 2 0 1 1 1 2 2 2 0 0 2 1 1 1 1 1 0 1 0 0 0 0 0 0 2 1 2 0 1 1 1 1 1 0 2 0 1 1 1 1 1 1 0 1 0 1 0 1 1 0 0 0 0 0 0 1 0 0 0 0 0 0 1 1 1 1 1 0 1 1 0 1 1 0 1 1 1 0 0 0 0 0 0 0 0 0 1 1 2 0 0 1 0 0 1 0 0 0 0 1 0 0 0 0 0 0 1 0 0 1 1 2 0 0 1 0 2 2 2 0 0 0 1 1 0 1 0 1 1 1 1 0 1 0 1 1 1 0 0 0 0 0 0 0 1 2 2 2 0 1 1 0 0 1 0 2 1 1 0 0 1 1 0 1 1 2 2 2 0 0 0 1 2 0 2 2 2 1 0 0 0 0 0 1 0 2 1 1 1 0 0 1 0 1 1 1 1 1 0 2 0 0 1 0 0 1 0 1 1 1 0 0 0 2 1 2 1 1 0 1 1 0 2 0 0 0 1 1 1 0 0 0 0 1 0 2 1 0 0 0 1 1 2 0 1 1 0 2 2 0 2 0 0 0 1 0 0 1 1 1 0 0 0 1 1 1 1 2 1 0 1 0 0 0 2 1 2 0 2 0 0 1 1 0 1 2 0 0 1 0 1 1 2 1 2 1 1 0 2 1 2 1 1 1 1 0 0 0 0 0 1 0 1 1 0 2 0 2 0 1 0 2 2 2 0 0 2 2 0 1 2 0 2 2 0 0 0 0 2 0 2 0 0 0 1 1 0 0 0 0 0 1 1 0 0 1 0 0 0 0 2 0 1 1 0 1 1 0 0 0 2 1 0 1 2 0 2 2 0 0 1 0 2 2 0 0 2 2 2 0 1 0 0 0 0 0 0 0 0 0 2 0 2 2 1 1 1 0 0 0 2 1 1 2 0 1 1 0 2 0 0 0 0 2 1 1 1 2 1 1 1 2 2 0 0 0 1 0 0 2 1 0 2 0 0 0 2 0 0 1 1 1 1 2 0 0 0 1 0 1 1 1 1 2 0 2 1 0 0 0 0 1 0 1 1 1 0 0 0 1 0 0 0 0 2 0 0 1 0 0 1 0 0 0 0 0 0 1 2 0 0 0 0 0 0 0 0 1 0 0 0
37 1 1 2 0 1 1 2 2 1 0 0 1 2 0 0 0 0 1 0 2 2 0 2 2 0 2 1 0 2 2 1 1 1 0 0 0 2 0 2 2 0 0 0 0 0 1 0 0 1 1 1 0 1 1 1 1 0 2 0 1 1 2 2 0 1 1 1 2 0 0 2 2 2 1 2 1 2 2 1 1 0 2 1 1 0 0 1 1 2 1 1 1 1 1 0 0 0 0 0 0 1 0 0 2 2 0 1 1 0 0 1 1 1 1 1 1 0 1 1 1 0 0 2 0 0 0 1 1 1 0 1 1 1 0 0 0 0 0 0 0 2 0 0 0 0 0 0 0 0 0 1 0 0 0 1 1 1 0 1 2 1 1 1 0 1 0 1 0 0 1 0 1 0 0 1 0 0 0 0 0 1 0 0 0 0 1 1 0 0 1 0 2 2 2 2 1 0 0 0 0 0 0 1 1 0 1 1 1 0 2 0 2 0 0 2 2 1 0 1 0 0 0 1 1 1 0 1 1 1 0 0 0 0 1 0 0 2 0 2 0 0 2 2 0 2 0 0 2 0 0 0 0 0 0 2 0 2 0 0 1 1 1 0 0 0 0 0 2 0 0 1 1 1 2 2 0 0 2 0 0 0 0 2 0 1 0 2 0 2 0 1 0 2 2 0 2 0 0 0 0 0 0 0 0 1 0 0 1 1 0 1 0 1 1 1 0 0 0 0 1 1 0 2 1 0 0 0 0 0 2 0 0 1 0 0 0 0 2 0 0 0 0 2 2 0 0 1 2 1 0 0 1 1 1 2 2 0 0 0 0 0 2 0 2 0 1 2 2 0 2 0 1 1 1 0 0 1 0 0 2 1 1 1 0 0 1 1 1 0 1 1 1 0 2 0 2 0 1 1 1 1 0 1 1 0 1 1 0 2 0 0 0 0 0 0 0 1 0 0 0 1 0 0 0 2 1 1 1 2 0 1 0 0 0 1 0 2 0 0 1 0 1 1 0 2 0 2 2 0 0 0 0 1 1 1 0 2 1 2 2 0 0 0 1 1 0 2 0 0 1 1 2 2 1 1 1 0 1 2 1 1 0 0 0 0 0 1 1 0 1 1 0 2 0 2 0 1 1 0 1 2 1 1 1 0 2 0 1 0 0 0 0 1 0 0 0 1 0 2 2 0 1 0 1 2 0 1 0 2 0 2 1 0 0 0 0 2 2 1 1 1 2 2 2 0 2 1 1 1 0 0 1 1 1 0 0 1 0 1 1 0 0 0 0 0 0 1 1 1 1 1 0 0 0 0 0 2 0 2 0 0 2 0 2 0 0 0 0 1 0 0 0 0 0 0 0 0 0 0 0 2 1 0 1 2 1 1 1 0 0 0 0 1 0 1 1 0 0 0 0 0 0 0 0 0 2 2 0 0 0 0 0 0 0 1 1 0 2 0 1 2 0 0 2 0 0 2 1 0 1 1 0 1 0 0 2 2 2 0 0 0 1 0 2 2 1 2 0 0 0 0 0 1 1 0 2 0 0 0 0 1 0 0 0 1 1 1 1 0 2 0 0 2 1 0 2 0 1 1 0 0 1 1 2 1 1 1 0 1 1 1 0 0 0 0 0 1 0 0 1 0 0 0 1 0 2 1 1 1 1 1 1 2 0 1 2 1 0 1 0 1 0 2 0 0 1 0 0 0 1 1 0 0 0 2 1 0 2 1 0 1 2 0 1 0 2 1 0 2 0 0 0 1 1 0 0 1 1 2 1 1 2 1 2 2 2 1 0 2 1 2 1 1 2 1 0 0 0 1 1 2 1 0 1 0 0 0 1 1 1 0 0 0 0 0 0 0 2 0 0 2 2 2 2 0 0 0 1 2 1 2 1 0 0 2 0 1 1 0 1 1 1 1 0 0 1 1 0 0 0 1 0 2 2 0 0 0 0 0 1 2 1 0 1 2 0 0 1 0 0 0 0 2 2 2 1 2 1 1 0 0 0 0 0 0 0 1 0 0 0 2 1 1 1 0 2 2 0 0 0 1 0 2 2 1 0 1 0 2 0 0 1 0 0 0 2 0 1 1 0 2 2 1 0 0 1 0 0 0 2 2 0 1 0 0 0 0 0 1 0 0 1 2 2 0 0 0 1 0 2 0 0 2 1 0 1 1 1 1 1 1 0 1 0 2 2 1 1 1 0 0 0 0 0 1 1 0 1 0 0 1 0 1 0 1 1 0 1 1 0 0 1 0 0 0 1 0 0 0 2 2
38 1 0 2 0 0 1 2 0 1 0 0 1 1 0 0 0 0 0 1 1 2 0 1 1 1 2 1 0 2 2 1 0 0 1 0 1 1 0 1 1 1 0 0 1 0 1 0 1 1 0 1 1 1 1 1 1 0 0 1 0 1 0 1 1 1 1 0 1 0 0 2 1 1 1 1 0 1 1 0 1 0 2 0 2 0 0 0 0 2 0 0 1 0 0 0 0 0 0 0 0 2 0 1 2 0 2 0 0 0 0 1 0 1 1 0 0 0 0 2 2 0 2 0 0 1 0 1 1 1 0 0 0 0 0 0 0 0 0 1 0 2 0 0 0 1 0 1 1 1 0 0 0 0 0 0 0 1 1 1 0 0 2 0 0 1 0 1 0 1 0 1 0 2 1 1 0 0 0 0 0 1 1 0 1 0 1 2 0 0 0 1 2 2 1 1 0 0 0 0 0 0 0 1 1 0 2 1 2 1 1 0 1 0 0 2 0 0 1 1 1 1 0 1 1 0 0 0 0 0 0 0 0 0 1 0 0 2 0 2 0 0 1 0 0 0 0 0 2 0 0 0 0 0 0 2 1 2 0 0 0 0 0 1 1 0 1 0 2 0 0 1 0 0 0 0 0 1 2 0 1 0 0 2 0 2 1 1 0 1 1 0 1 2 2 1 2 1 1 0 1 0 0 0 0 1 0 0 0 0 0 1 0 1 1 1 0 0 1 0 0 2 1 1 1 0 1 2 0 1 2 2 0 0 0 0 0 2 0 0 0 0 1 0 2 0 0 1 2 2 1 1 0 1 0 1 1 2 0 1 1 1 1 1 1 0 1 1 1 0 2 0 0 0 0 0 0 1 1 0 2 1 2 0 0 1 1 0 0 0 0 0 0 0 1 1 0 0 2 1 1 2 0 1 0 0 2 2 0 1 0 0 1 1 1 1 1 1 0 1 1 0 0 1 2 2 1 1 0 0 1 0 1 1 1 0 0 1 0 1 0 2 1 0 1 1 0 2 2 0 0 1 0 1 1 0 1 2 0 2 2 0 1 1 0 1 0 1 0 1 2 1 1 1 1 1 1 0 2 1 1 2 0 1 1 1 1 1 2 0 2 1 0 1 0 0 1 1 1 0 1 2 1 1 1 1 1 0 2 0 0 0 0 1 1 0 0 2 0 1 1 1 2 2 0 2 0 2 0 2 0 2 2 1 2 1 0 0 1 1 1 1 2 2 0 2 0 1 1 1 0 0 0 2 1 0 0 1 0 0 0 0 1 0 1 0 0 2 2 2 0 2 1 0 0 1 1 1 0 2 0 1 1 0 1 0 0 0 0 0 1 0 0 0 0 0 0 0 0 0 0 2 0 0 0 2 2 1 1 1 1 0 0 0 1 0 1 0 0 0 0 0 0 0 0 1 1 1 0 0 0 0 0 0 0 0 1 1 2 0 0 2 0 0 1 0 2 2 1 0 1 1 1 0 0 0 2 1 1 0 0 0 2 1 1 2 1 2 0 0 0 1 1 0 0 0 2 1 0 0 0 0 1 2 1 2 1 1 0 1 1 0 0 0 0 0 1 0 0 1 0 0 0 0 2 0 0 1 0 0 0 1 0 0 0 1 0 1 2 2 0 0 0 0 1 1 1 1 1 1 1 2 0 2 0 0 1 0 1 1 0 0 1 1 0 0 1 0 1 1 1 0 0 0 1 2 0 0 2 1 0 1 1 1 0 1 1 1 0 2 0 1 0 2 2 0 1 0 1 1 2 2 0 0 0 2 0 1 1 2 1 1 2 0 1 0 0 0 0 0 0 1 1 0 1 0 0 1 0 2 2 0 1 2 2 0 0 2 2 0 0 1 1 2 2 0 0 0 0 2 0 2 0 1 0 1 0 1 1 0 1 1 1 1 0 0 1 0 0 0 0 2 0 2 1 1 0 0 1 1 0 1 0 1 0 1 2 1 0 0 0 0 0 2 0 0 0 2 2 2 2 2 0 0 0 0 1 0 1 0 0 1 0 0 2 0 2 2 0 0 0 2 0 2 2 2 0 2 1 1 0 0 0 0 0 0 2 0 0 0 0 0 2 0 0 0 0 2 1 1 2 1 1 2 0 0 0 1 0 1 0 0 1 1 1 0 0 1 0 0 2 0 0 2 1 0 1 2 2 0 0 0 1 0 1 1 1 1 1 2 0 0 0 0 0 0 1 0 1 0 0 1 0 1 0 1 2 0 0 1 0 0 0 1 1 0 0 0 1 0 0 0
39 1 2 0 0 0 0 2 0 2 0 0 1 1 0 0 0 1 2 1 1 2 0 1 2 0 0 2 0 2 2 2 1 2 0 0 0 2 0 1 1 0 1 1 0 1 0 0 0 1 1 1 1 1 1 2 0 0 0 1 0 1 1 1 0 2 0 1 1 0 0 1 2 2 1 2 1 2 2 1 1 0 1 1 1 0 0 1 1 2 0 1 1 0 0 0 0 0 0 0 0 1 0 0 2 0 2 0 0 0 1 0 0 1 2 1 2 0 0 2 2 1 2 0 1 0 0 0 2 2 0 0 0 0 0 0 0 0 0 1 2 1 0 0 0 0 0 0 0 1 1 1 0 0 0 1 1 0 1 1 0 1 0 2 0 1 0 1 0 1 1 0 0 1 0 2 1 0 0 1 0 1 0 1 0 0 2 2 0 0 0 1 2 2 2 1 2 0 0 0 0 0 0 2 2 0 0 1 1 0 2 0 1 0 0 2 0 0 1 0 1 2 0 1 0 0 0 0 1 1 2 1 0 0 2 0 0 2 0 1 0 0 1 2 0 2 0 0 2 0 0 0 0 0 0 0 0 2 0 0 0 0 0 1 1 0 1 0 1 0 0 1 1 1 0 1 0 0 0 0 1 0 2 2 0 2 2 1 0 2 0 1 1 2 2 1 0 0 0 0 0 0 0 0 0 0 0 0 1 0 0 1 0 0 2 0 1 0 1 0 1 2 2 2 2 0 0 1 1 1 2 1 1 1 0 0 0 1 0 1 1 2 0 1 1 0 1 0 2 1 1 1 0 1 0 1 1 1 0 2 2 2 1 0 1 0 1 1 1 0 2 0 1 0 0 1 0 1 1 1 2 0 2 0 0 1 2 0 0 0 0 0 1 0 2 0 0 0 2 2 2 1 0 2 1 1 1 0 0 1 0 2 2 2 2 1 0 0 0 0 0 1 1 0 1 2 1 0 0 1 0 0 1 1 1 0 0 0 0 0 1 1 1 1 1 0 0 1 1 0 0 0 0 2 2 2 0 1 0 1 1 0 0 0 1 1 0 2 0 0 1 1 2 2 1 1 0 0 1 1 2 0 0 1 0 2 0 1 2 1 0 2 1 1 1 1 1 2 2 0 0 2 1 1 1 1 1 0 0 0 0 0 0 0 0 2 1 2 0 0 0 1 0 1 0 1 0 1 0 2 0 1 0 0 0 0 0 1 1 0 0 0 1 1 0 1 2 1 1 1 0 0 0 2 2 0 0 0 0 1 1 0 0 0 0 2 2 2 1 1 0 1 0 0 0 0 0 1 0 1 1 0 1 0 1 0 0 0 1 1 0 0 1 0 0 0 0 1 0 0 0 2 0 1 0 2 1 1 1 0 1 0 0 0 2 0 0 0 1 0 0 0 0 0 0 2 2 2 0 0 0 0 1 0 0 1 2 0 1 1 0 0 0 0 2 0 0 2 1 0 0 1 1 0 1 1 2 0 0 0 0 0 1 2 0 2 2 2 0 0 0 0 0 1 1 0 2 2 1 1 0 1 0 2 2 2 0 1 0 0 1 1 0 1 1 1 1 0 0 1 0 0 0 0 1 0 0 1 0 0 0 0 0 1 0 1 0 2 2 2 0 0 0 1 0 2 1 0 0 0 0 1 0 2 0 0 2 0 1 1 0 1 1 0 0 0 0 1 0 0 0 0 0 0 0 1 1 0 1 1 0 0 1 1 0 1 2 1 0 2 0 0 0 0 0 0 1 0 1 2 2 0 0 0 0 1 0 1 1 2 1 1 1 2 2 1 1 0 0 2 1 1 0 0 2 1 1 0 0 2 2 0 1 1 1 1 1 1 2 0 1 1 1 2 2 0 1 0 0 2 0 2 1 1 1 1 1 2 1 0 1 2 1 1 0 0 1 0 0 1 0 1 0 2 1 1 0 0 0 0 1 2 0 0 0 0 1 2 1 0 1 0 0 2 1 1 0 2 2 1 1 1 0 0 0 0 0 0 2 0 1 2 0 1 1 0 2 2 0 0 0 1 1 1 2 2 0 1 1 0 1 0 0 0 0 0 2 1 2 2 0 2 2 1 0 0 1 2 0 1 2 2 0 2 0 0 0 0 0 2 0 0 2 0 0 0 0 1 1 0 2 0 0 1 1 1 1 1 0 0 0 1 1 0 2 0 0 0 0 0 0 0 0 0 0 1 1 1 1 0 0 1 0 0 0 0 0 0 1 2 0 0 1 0 0 0 1 0 0 0 0 0
40 0 0 2 1 0 1 1 2 1 0 2 0 0 0 0 0 0 1 1 1 1 0 2 2 0 0 1 0 2 2 0 1 1 1 0 1 0 0 0 0 0 1 1 0 1 0 0 0 1 0 0 0 0 2 2 0 0 1 0 1 0 2 1 0 0 2 1 2 0 1 2 2 2 1 2 1 2 1 1 1 0 2 1 1 0 0 1 1 1 0 0 0 0 0 0 0 0 0 0 0 1 0 0 1 2 1 0 0 0 1 2 0 2 2 1 2 0 1 1 1 0 2 0 0 2 0 0 0 0 0 0 0 0 0 0 0 0 0 0 1 1 1 0 0 1 1 0 0 0 0 1 0 0 0 0 0 1 0 0 1 0 2 0 1 2 0 2 0 0 0 0 0 1 0 0 0 0 0 0 0 0 0 1 1 0 1 1 1 0 0 0 1 0 0 1 1 0 0 0 0 0 0 0 0 0 2 0 2 0 1 0 2 0 0 2 1 0 2 0 1 1 1 1 0 2 2 0 0 0 0 0 0 0 2 0 1 2 0 1 0 0 1 2 0 2 0 0 2 0 0 1 1 1 0 2 0 2 0 0 0 0 0 1 1 1 0 0 2 1 0 1 0 1 0 0 0 0 1 0 1 0 1 1 0 1 0 1 1 2 0 0 0 2 1 1 1 1 0 0 0 0 0 0 0 0 0 1 1 0 0 1 0 0 0 0 0 0 1 0 1 2 1 2 2 0 0 1 1 1 2 1 0 2 0 0 0 1 2 0 0 0 1 1 0 0 2 0 2 0 0 0 0 1 0 1 1 1 0 1 1 1 1 1 1 0 1 2 2 1 2 0 0 0 0 1 0 0 0 0 1 0 1 0 0 0 0 0 0 1 1 1 1 0 2 0 1 0 1 1 1 1 0 1 0 1 1 0 1 1 0 2 2 2 2 2 0 1 0 1 0 0 0 1 1 1 0 1 0 1 0 0 0 2 0 0 1 1 0 0 1 0 2 0 1 0 0 2 2 1 0 2 0 2 1 0 1 2 1 1 1 0 0 1 0 1 1 2 0 0 0 0 1 1 1 0 0 0 1 2 1 0 0 0 0 1 0 1 2 0 1 1 1 2 0 0 1 1 1 0 0 2 2 0 2 0 0 0 1 0 0 0 0 1 0 1 0 2 0 1 1 1 0 0 0 1 0 0 0 2 1 0 0 0 0 0 1 0 0 1 0 0 1 1 1 1 1 2 2 2 0 0 0 2 0 0 0 0 0 0 0 0 0 1 0 0 0 0 0 0 0 1 1 0 0 1 1 2 0 0 2 0 0 0 0 0 0 0 1 1 1 0 0 0 0 1 0 1 0 0 0 0 2 0 0 1 0 0 1 1 0 0 0 1 0 0 0 0 0 1 1 1 0 0 0 0 0 1 0 0 0 0 0 0 0 0 2 1 2 0 0 1 0 1 2 0 2 2 1 0 0 2 2 1 0 0 1 2 2 0 0 0 1 0 1 1 1 2 0 0 1 0 1 0 0 0 1 1 1 1 0 1 0 1 2 2 0 1 0 1 1 0 0 0 0 0 1 0 1 2 1 0 1 1 2 1 1 2 0 0 0 0 1 1 0 0 0 1 0 1 0 0 0 1 0 2 1 0 0 0 0 1 1 2 0 1 1 1 0 1 1 0 0 1 0 0 0 1 0 0 0 0 1 0 1 1 0 0 2 2 0 0 1 0 0 1 1 2 0 2 0 0 1 1 1 0 1 0 2 1 1 1 0 0 1 1 1 2 0 2 0 2 1 1 1 1 0 1 1 2 1 1 1 0 1 0 2 1 0 1 1 0 1 1 1 0 1 2 2 0 2 1 0 2 2 0 1 0 0 2 1 1 1 0 0 2 0 0 1 0 1 0 0 0 0 0 0 0 2 0 0 0 0 1 1 0 0 1 1 1 0 2 0 0 0 0 1 0 1 0 0 0 1 1 1 0 0 0 2 2 2 2 0 0 0 0 0 0 0 1 0 2 2 1 1 0 2 2 0 0 0 1 0 2 2 0 2 2 1 1 0 0 0 1 1 0 1 1 2 1 0 2 2 2 1 1 1 0 0 0 2 2 0 1 0 0 1 1 0 1 0 0 0 0 1 1 0 0 0 1 2 0 1 1 1 0 1 2 1 0 0 0 0 0 1 1 1 1 1 1 0 0 0 0 0 0 1 1 2 0 1 1 0 2 0 0 0 1 2 1 0 0 0 0 0 0 0 0 0 1 2 2
41 0 2 0 0 0 0 2 1 2 0 0 1 1 0 0 0 0 0 0 2 2 2 2 2 0 0 1 0 2 2 0 2 1 2 2 2 1 0 0 0 0 0 0 0 2 0 0 0 0 0 0 1 1 1 1 1 0 1 0 1 1 1 2 0 1 1 0 1 0 0 2 2 2 1 2 1 1 1 0 0 1 2 2 2 0 1 1 1 1 0 0 2 1 1 0 0 1 0 1 1 2 1 0 2 0 2 2 2 0 0 2 0 1 1 0 1 0 0 2 2 0 2 0 0 1 0 2 2 2 2 0 0 0 0 0 0 0 0 0 1 1 0 0 0 0 0 0 0 1 0 0 0 0 0 0 0 0 0 2 2 2 2 0 0 1 0 1 1 1 0 2 0 1 0 0 0 1 0 0 0 0 0 1 1 0 1 0 0 0 0 0 1 1 1 1 1 0 0 0 0 0 0 0 0 0 1 0 1 0 0 0 1 0 0 2 1 0 1 2 0 0 0 2 0 0 0 0 0 0 0 0 0 0 1 0 0 2 0 2 0 0 2 1 0 1 0 0 1 1 1 0 0 0 1 2 1 0 0 0 0 0 0 0 0 0 1 0 1 1 0 2 0 1 0 0 0 0 2 0 1 0 0 2 1 1 1 2 0 2 0 0 1 1 1 1 1 1 0 0 0 0 1 1 0 0 1 1 2 2 2 1 0 1 2 0 0 0 1 0 0 2 1 2 2 0 0 1 2 2 2 2 0 2 0 0 0 1 1 0 0 0 1 1 0 0 1 0 1 1 0 0 0 1 0 1 1 1 0 0 0 0 2 0 2 1 0 2 2 0 1 1 0 0 0 1 0 1 1 0 1 2 0 0 1 2 1 0 0 0 0 0 0 0 2 0 1 1 1 0 0 1 1 1 1 0 0 1 0 2 0 1 2 2 2 2 0 0 0 0 0 1 0 0 0 0 0 1 0 1 1 0 0 2 0 1 0 1 0 1 0 2 1 1 0 2 0 2 2 0 0 0 0 2 2 2 0 0 0 0 0 0 1 1 0 1 0 2 0 0 1 1 2 2 0 0 0 0 2 0 2 2 0 1 0 0 0 1 2 1 0 2 2 2 0 0 2 0 0 2 2 2 1 1 1 2 2 0 1 0 0 1 0 0 0 2 1 2 0 0 1 2 1 1 1 2 0 2 0 2 0 2 0 0 0 0 1 1 0 0 1 1 2 2 0 2 0 0 1 1 0 1 0 2 0 0 0 1 0 1 1 0 1 1 0 0 0 0 0 0 0 1 0 0 0 0 0 1 0 2 0 1 1 0 0 1 0 0 1 1 0 0 0 0 1 0 0 0 0 0 0 2 2 0 0 0 0 1 1 2 1 0 0 1 0 1 1 1 0 0 1 0 0 0 0 2 2 1 0 0 0 0 0 0 0 2 2 2 2 0 0 2 0 0 1 0 2 2 1 0 0 1 0 1 1 1 1 2 2 2 2 0 2 0 2 1 1 1 1 1 0 2 0 0 0 1 1 0 1 1 0 0 0 1 2 2 1 1 0 0 2 0 0 1 1 1 2 0 1 2 0 0 0 0 2 0 0 1 0 0 1 1 0 1 0 1 0 0 0 0 0 0 0 0 1 1 1 0 0 0 0 0 0 2 0 0 0 0 2 2 0 2 0 0 0 1 0 0 0 0 0 0 0 0 0 1 0 1 2 0 1 2 1 0 0 1 1 1 0 2 0 0 0 1 1 0 2 0 0 0 2 2 0 0 0 2 0 2 0 2 0 2 1 1 2 1 0 0 0 1 0 0 0 0 2 1 1 0 1 0 1 0 2 2 2 0 0 2 2 0 1 2 0 2 2 0 1 0 0 2 1 1 1 1 1 2 0 2 0 0 0 1 0 1 0 0 1 0 0 0 0 2 0 2 1 1 0 0 0 0 1 1 1 0 1 0 1 2 1 0 0 0 0 1 0 1 0 0 1 1 1 1 0 0 0 0 1 1 0 0 0 1 1 1 1 0 2 1 0 0 0 1 0 1 2 1 1 1 0 1 0 0 0 0 0 0 2 0 1 0 1 1 1 1 0 0 2 1 0 0 1 1 1 2 0 0 0 1 0 0 0 0 2 0 1 1 0 1 1 1 2 0 1 0 1 1 1 2 0 0 0 1 1 0 2 0 0 0 0 1 1 0 0 1 1 0 2 1 2 0 2 2 0 1 0 0 0 0 1 1 0 0 0 1 1 0 0 0 0 0 1 1
42 0 0 2 1 0 2 1 1 1 1 2 0 0 0 0 0 0 2 1 1 1 0 2 2 0 0 1 0 2 2 1 1 2 1 0 2 1 0 0 0 0 0 1 0 1 0 0 0 2 0 1 0 0 2 1 0 0 2 0 1 2 0 1 0 0 1 1 0 0 0 0 2 2 0 2 2 2 2 0 2 0 2 1 2 0 0 0 0 1 0 0 2 1 0 0 2 0 0 0 0 2 1 0 2 1 2 1 1 0 0 1 0 2 2 0 2 0 1 1 1 0 1 1 0 1 0 0 1 0 1 1 0 0 0 0 0 0 0 1 0 2 0 0 0 2 1 0 0 2 2 2 1 0 0 0 0 1 0 1 2 1 1 1 2 2 1 1 1 1 0 1 0 1 0 1 1 0 0 0 0 0 0 1 1 0 2 2 0 1 1 2 2 2 2 2 0 0 0 0 0 0 1 1 1 0 1 1 1 0 1 0 0 0 0 2 0 0 2 1 1 1 0 2 0 0 0 0 0 1 0 1 0 0 0 0 1 2 0 2 0 0 2 2 0 2 0 0 1 0 0 0 1 1 0 2 0 0 0 0 0 0 0 1 1 0 0 1 1 0 0 0 0 1 0 1 0 1 2 0 1 0 1 2 1 1 2 1 0 2 0 0 1 2 2 1 0 0 0 0 0 0 1 1 0 1 0 0 0 0 0 0 0 0 1 0 0 1 1 0 0 2 2 1 1 0 1 2 0 0 2 2 1 2 0 0 0 1 1 0 1 1 1 1 1 0 1 0 1 1 0 0 0 0 0 0 0 1 0 1 1 1 2 2 2 1 0 2 2 0 1 1 0 0 0 0 0 1 1 0 2 1 2 2 0 0 1 1 1 1 0 0 1 0 1 1 0 0 1 1 1 1 0 2 0 1 1 1 0 1 0 0 2 2 2 1 0 0 0 0 0 2 1 1 0 1 1 0 1 0 0 2 0 2 0 2 0 0 0 0 1 0 1 0 0 2 0 1 1 0 0 0 0 1 1 0 1 2 0 1 2 0 0 0 0 2 0 2 0 0 1 1 2 2 0 0 0 0 2 0 2 1 0 1 1 2 1 2 2 0 1 2 1 1 1 1 1 0 0 2 2 2 2 0 2 0 0 0 1 0 0 1 0 1 1 0 0 2 0 0 1 2 1 1 0 1 0 1 0 2 1 1 2 1 1 0 1 1 0 1 1 1 1 1 1 0 0 2 2 2 0 0 0 1 1 1 1 1 0 1 1 0 0 0 0 1 1 2 1 1 0 1 0 0 0 0 0 1 0 1 0 0 0 0 0 0 1 1 0 1 0 0 1 0 0 0 1 1 0 1 0 1 2 0 1 1 1 1 1 0 2 0 0 2 0 1 1 0 1 0 0 0 0 0 0 2 2 0 0 0 0 0 0 0 0 0 2 0 2 0 0 1 0 1 1 0 2 1 2 1 0 2 0 1 0 0 1 2 2 0 0 0 1 1 0 1 2 2 1 0 1 1 0 0 0 0 2 1 1 1 0 2 0 2 2 2 1 1 0 0 2 0 1 1 0 1 1 0 0 2 1 0 0 0 0 0 0 1 1 0 0 0 0 1 0 1 0 1 1 1 0 0 1 0 1 2 0 1 1 0 0 1 0 2 0 2 0 0 1 1 1 0 0 0 0 1 0 0 1 1 1 0 0 1 0 0 1 0 1 0 0 0 1 0 0 1 2 2 0 2 0 1 1 0 0 1 1 0 0 0 2 2 1 1 1 2 1 2 0 2 0 2 2 0 1 0 0 0 0 1 1 2 0 0 2 1 1 1 0 1 1 0 0 0 0 0 0 2 2 0 1 2 1 2 2 0 1 0 0 2 1 1 1 1 1 2 0 0 2 0 2 0 0 0 0 0 0 0 0 0 0 1 0 2 1 1 0 0 0 0 0 0 0 0 0 0 2 0 1 0 0 0 0 0 2 0 0 1 1 2 2 2 0 0 0 0 1 0 0 0 1 1 0 1 2 1 1 2 0 0 0 0 1 0 2 0 0 1 0 2 0 0 0 1 1 0 1 1 1 1 0 2 1 1 1 0 0 2 1 1 2 2 0 2 0 0 0 1 1 1 0 0 2 2 2 0 2 0 1 0 1 0 0 2 2 0 2 1 1 0 0 0 1 0 0 0 0 1 1 2 0 0 0 0 0 0 2 0 1 0 0 1 0 2 0 0 0 0 0 2 0 0 1 1 0 0 1 0 1 0 0 0
43 0 2 0 0 0 1 2 0 2 0 0 0 0 0 0 0 0 1 0 2 2 1 1 1 1 1 2 0 2 2 0 0 0 2 0 2 1 0 1 1 0 0 1 0 1 1 0 1 1 0 2 2 2 0 1 0 0 0 0 0 2 1 1 1 0 2 1 1 0 0 1 2 2 0 2 2 2 2 0 2 0 2 1 1 0 1 1 1 2 0 1 0 0 0 0 1 1 1 0 0 1 0 1 2 1 1 1 2 1 0 1 0 1 1 0 1 0 0 1 1 0 0 2 0 0 0 1 2 1 1 2 0 0 0 0 0 0 0 0 0 2 0 0 0 1 0 0 0 1 1 1 0 0 0 0 0 0 0 0 0 0 2 0 0 1 0 1 0 1 0 2 1 2 0 0 0 0 0 0 0 0 0 2 2 0 2 2 0 2 2 2 2 0 0 2 1 0 0 0 0 0 0 0 0 0 1 1 1 0 1 0 0 0 0 1 1 1 2 1 1 1 1 1 1 1 1 0 0 0 0 0 0 0 2 0 0 2 0 0 0 1 1 2 0 2 0 0 1 0 0 0 0 0 0 1 1 2 1 1 0 1 0 0 1 0 1 0 2 0 1 1 0 1 0 0 0 2 2 0 0 0 0 1 1 0 0 1 1 2 0 0 0 1 1 0 2 2 0 2 0 2 2 2 0 0 2 0 0 0 0 1 0 1 1 0 0 1 0 0 1 2 0 1 2 0 0 0 1 1 2 2 1 1 0 0 0 2 0 0 0 2 1 1 1 0 1 0 0 2 0 0 0 0 0 0 1 1 0 0 0 1 1 1 1 0 0 1 1 0 2 0 0 0 1 0 0 1 1 0 1 2 0 0 0 2 2 0 0 0 0 0 1 0 2 0 0 1 0 0 0 0 1 1 0 1 0 1 0 2 0 1 1 1 1 0 0 1 0 1 1 1 1 1 1 1 0 2 0 0 2 0 0 0 1 1 1 2 0 1 2 1 1 1 1 1 0 0 0 0 0 1 0 2 1 1 0 1 0 0 0 0 1 1 1 0 0 2 0 0 0 1 1 1 0 0 0 0 2 0 2 2 0 0 0 0 0 2 2 0 0 2 0 1 0 0 2 1 1 0 1 2 1 1 1 1 1 0 0 0 0 0 0 1 0 1 0 2 0 1 1 1 0 0 1 2 1 1 0 2 1 1 2 1 2 0 0 1 0 0 1 1 2 1 0 1 0 1 1 2 1 1 0 2 1 1 0 1 0 1 0 0 1 1 0 1 1 2 1 0 1 2 1 0 0 2 2 1 0 1 0 1 2 0 0 2 0 1 1 1 1 0 0 0 1 1 0 0 0 0 0 2 0 0 1 2 0 2 2 2 0 0 0 0 2 0 0 0 0 0 0 0 0 1 0 1 2 0 0 0 0 0 0 0 0 0 1 2 2 0 0 1 0 1 1 0 2 1 2 0 0 1 0 1 1 1 1 2 2 1 0 1 2 0 1 1 0 2 0 0 0 1 0 2 2 0 2 0 1 1 0 0 0 2 2 2 1 1 0 1 0 0 0 0 0 0 2 0 1 0 0 1 1 0 2 0 1 1 0 0 1 0 0 0 0 1 0 0 0 0 0 1 1 0 1 2 0 1 1 1 1 2 0 2 0 1 0 0 0 0 0 0 0 0 0 1 0 0 0 0 0 0 0 0 0 0 0 0 2 1 0 1 0 0 0 1 1 1 0 2 0 1 1 1 1 1 1 0 2 2 0 0 0 1 0 1 0 2 0 2 0 2 1 0 1 0 1 0 1 1 1 1 1 0 1 0 1 0 1 1 1 0 1 1 1 0 1 1 1 0 1 1 2 2 2 0 0 0 0 2 0 2 0 1 1 2 0 0 1 0 0 1 0 0 1 1 1 0 0 0 1 1 0 1 1 0 0 0 1 1 0 2 0 0 0 0 0 0 1 0 0 0 1 1 1 0 0 1 1 2 2 2 0 0 0 0 1 0 1 0 0 1 1 2 2 0 2 1 0 1 1 1 0 2 2 1 0 0 0 1 1 0 0 0 0 0 2 1 2 1 0 2 1 0 0 0 1 1 0 1 2 2 0 1 0 0 0 1 0 1 0 0 2 1 1 1 0 0 0 0 2 0 0 1 1 1 1 2 1 0 0 0 0 1 1 1 1 1 1 1 1 0 0 0 0 0 2 0 0 0 0 2 0 2 0 1 1 0 0 1 0 0 0 0 0 0 0 0 0 0 2 2
44 1 2 0 1 0 1 2 2 1 0 0 0 0 0 0 1 1 1 0 2 2 0 2 2 0 0 2 0 2 2 1 0 0 2 0 2 2 0 0 0 0 1 1 0 1 0 0 1 1 0 1 0 0 2 1 1 0 0 0 1 1 1 1 1 1 1 0 1 0 1 1 2 2 1 2 1 2 2 0 2 0 2 0 0 0 0 1 1 2 1 1 2 2 1 0 0 2 0 2 2 2 1 0 2 0 2 1 0 0 0 1 0 1 1 1 1 0 1 1 1 0 2 0 0 1 0 1 2 2 0 1 0 0 0 0 0 0 0 1 1 1 0 0 0 0 0 0 0 0 0 1 0 0 0 0 0 0 0 0 1 0 1 1 1 1 0 2 0 1 1 1 0 1 0 0 0 0 1 1 1 1 1 0 2 1 1 0 0 0 0 0 2 1 1 0 1 0 0 0 0 0 0 0 0 0 2 0 1 0 1 0 1 0 0 2 1 0 1 1 1 1 1 1 1 1 0 0 0 0 1 0 0 0 2 0 0 2 0 1 0 0 0 1 0 2 1 0 2 0 0 0 0 1 0 2 1 1 0 0 1 1 0 1 1 0 0 0 2 1 1 0 0 1 0 1 0 0 1 0 1 0 1 2 0 1 0 2 0 2 0 1 0 2 1 0 1 1 0 0 0 0 1 1 1 0 1 0 1 1 0 1 0 0 1 0 0 0 0 0 2 0 1 1 2 0 0 1 0 0 2 2 1 2 0 0 1 0 2 0 0 0 1 1 1 0 1 0 1 1 0 0 0 0 0 0 0 1 0 1 1 1 2 1 2 1 0 1 1 0 2 0 0 1 0 0 0 0 0 0 0 1 2 0 0 0 0 0 0 0 0 0 1 0 2 0 0 1 0 0 0 0 1 1 0 1 0 0 1 1 0 2 1 1 1 0 0 1 0 0 0 1 1 2 0 0 0 1 0 0 1 0 1 0 2 2 0 0 0 0 2 1 2 0 1 1 0 0 2 0 0 0 0 2 2 1 1 1 0 1 1 0 0 0 1 1 1 2 0 0 2 2 1 1 2 0 0 0 0 2 2 2 0 0 0 0 0 0 1 1 0 1 1 1 1 1 1 1 1 1 2 2 1 1 1 2 2 0 1 0 0 1 0 1 0 0 0 2 0 1 1 1 0 0 0 1 0 0 1 1 1 0 2 1 1 0 1 0 1 2 1 0 2 2 1 0 0 0 1 1 0 0 0 2 1 0 0 2 0 0 0 0 0 2 0 0 0 0 0 1 0 0 1 0 1 0 1 2 0 2 0 0 0 0 0 0 0 0 0 0 0 0 0 0 2 0 2 0 0 0 0 2 1 0 0 2 2 1 2 2 0 0 0 2 0 1 1 0 0 1 1 1 0 0 0 1 2 1 0 0 0 0 0 0 0 1 1 0 2 0 0 0 0 1 1 0 2 1 1 0 0 1 1 1 0 0 1 1 0 0 0 0 1 0 2 1 0 1 1 1 0 1 0 0 1 0 2 1 0 0 0 0 0 1 1 1 1 2 0 2 0 0 1 1 2 1 2 0 0 2 1 0 0 0 0 0 1 1 1 0 0 0 0 1 0 1 0 1 1 1 0 0 0 0 0 1 1 1 0 0 0 1 0 2 0 1 0 1 1 2 0 2 0 0 0 1 0 1 0 0 0 0 0 0 0 0 1 0 2 0 0 1 2 0 0 0 2 1 0 2 0 0 1 1 1 0 2 0 0 0 2 2 0 0 1 1 1 0 0 2 2 2 0 1 1 1 0 0 0 1 1 2 2 0 0 1 2 1 0 1 1 0 0 1 2 1 1 0 1 0 0 1 2 2 2 0 1 0 0 2 0 2 2 0 0 0 0 1 0 0 0 1 0 0 0 0 1 0 0 0 0 2 0 2 2 0 0 0 0 0 0 2 1 0 1 1 0 1 1 0 0 0 0 1 2 0 0 0 1 2 2 2 0 0 1 0 1 0 0 0 0 1 2 1 1 0 2 2 0 0 0 1 0 0 2 2 0 2 0 2 0 0 1 0 2 2 1 2 2 1 0 1 2 1 0 0 0 2 1 1 1 1 0 2 0 0 0 1 0 1 0 0 1 1 1 0 0 0 1 0 2 0 2 0 0 0 0 2 1 1 1 2 1 0 1 1 1 1 1 1 1 0 0 0 0 1 0 0 2 0 0 0 0 1 0 0 0 0 0 2 0 0 0 1 1 0 0 0 1 1 1 0
45 0 1 1 0 0 0 2 2 2 0 1 0 0 0 0 0 0 1 0 2 2 0 1 1 0 1 2 2 2 2 0 0 0 0 0 1 2 0 2 2 0 2 2 0 1 0 0 0 1 1 1 2 2 0 1 1 0 2 0 1 0 2 2 1 1 1 0 1 0 0 2 2 2 1 2 1 0 0 0 1 0 0 0 0 0 1 0 0 2 0 0 2 0 0 0 0 1 0 1 1 1 1 1 2 0 2 0 0 0 2 2 0 2 2 0 2 1 0 1 2 0 1 1 0 1 0 0 0 0 1 0 0 0 1 0 1 0 0 0 0 2 1 0 0 0 0 0 0 1 1 1 0 0 2 1 0 0 0 2 0 0 2 0 2 2 0 1 1 0 0 1 0 2 1 1 0 0 0 0 0 0 0 0 0 0 2 1 1 0 0 0 2 1 1 2 0 0 0 0 0 0 1 1 1 0 2 0 1 0 0 0 1 0 1 1 1 1 1 0 1 1 1 2 0 0 1 1 1 1 0 1 0 0 1 0 0 2 0 1 0 0 2 1 0 1 0 0 2 0 0 0 0 0 0 2 2 2 0 0 0 0 0 1 1 0 0 1 2 0 0 1 0 1 0 0 0 0 2 0 2 0 1 1 0 1 0 1 0 2 0 1 0 2 1 0 2 1 0 1 0 0 1 1 0 0 1 2 2 2 1 2 0 1 2 0 1 1 1 0 0 2 2 1 2 0 0 2 1 1 2 0 2 1 0 0 0 2 0 0 0 0 1 2 0 0 2 1 2 0 0 0 0 0 0 0 0 1 0 2 2 2 2 0 2 1 0 1 1 0 1 1 0 0 0 0 0 1 1 0 0 1 0 1 1 1 1 0 0 0 1 2 1 0 2 0 0 0 0 0 0 0 0 2 1 1 0 1 0 1 0 0 0 0 0 0 2 0 0 0 0 0 0 0 1 2 0 1 0 0 1 0 0 1 0 0 1 2 0 0 0 2 2 0 0 2 0 2 2 1 0 2 0 2 2 1 1 1 1 1 0 0 0 0 2 0 0 2 0 0 0 0 2 2 1 1 0 0 2 0 2 1 0 1 0 0 0 0 1 0 1 0 0 1 1 1 1 1 1 0 1 2 2 0 1 1 2 1 1 0 0 0 1 2 0 0 0 2 0 1 1 1 0 0 1 1 0 1 0 2 1 1 1 0 1 0 1 1 1 0 1 1 1 1 0 0 1 2 2 2 0 0 0 2 0 0 0 0 0 0 0 0 0 1 0 1 1 1 1 0 1 0 0 0 0 0 0 1 0 1 0 0 0 0 0 0 0 0 0 0 0 0 0 1 1 1 1 1 0 0 0 1 0 0 1 2 1 0 0 0 0 0 0 1 0 1 1 0 0 0 0 0 0 1 0 1 1 2 0 0 1 0 0 0 0 0 2 0 2 0 0 1 0 1 2 0 1 1 2 1 0 1 1 1 0 0 1 2 2 0 0 0 1 0 2 0 0 2 0 0 0 0 0 0 0 0 2 0 1 1 1 0 0 2 2 2 1 2 0 0 2 0 0 0 0 0 1 1 2 2 0 1 0 0 0 0 0 2 0 0 0 0 0 1 1 1 0 1 1 1 0 0 0 1 1 1 2 1 0 0 0 2 0 1 0 1 1 1 1 2 2 0 0 0 0 1 0 0 1 1 1 0 0 0 0 1 2 0 1 0 0 0 1 0 0 1 1 2 0 2 0 0 1 0 0 0 0 0 2 2 0 0 0 0 1 2 1 2 0 2 0 2 2 0 2 0 0 0 0 2 0 0 0 0 2 0 1 0 0 2 2 0 0 0 0 0 0 2 2 1 2 2 0 2 2 0 2 0 0 2 0 2 0 0 0 0 1 0 1 0 1 1 0 0 1 1 1 0 0 0 0 2 0 2 2 0 0 1 1 1 0 1 0 0 0 1 1 0 0 0 0 0 0 1 1 1 0 1 2 2 2 2 0 0 0 0 1 0 1 0 1 2 0 1 0 0 2 2 0 0 0 2 0 1 2 2 0 1 0 2 0 0 0 0 0 0 1 1 1 0 0 1 2 1 1 0 1 2 0 0 2 2 1 2 0 0 0 0 0 2 0 0 1 0 1 0 1 0 0 0 2 0 1 1 1 0 1 2 0 0 0 1 0 0 1 1 1 1 1 1 1 0 0 0 0 0 1 0 1 0 0 1 0 0 0 0 0 0 0 2 0 0 0 0 0 0 0 0 0 1 2 2
46 0 2 1 0 0 1 1 2 0 0 2 0 2 0 0 1 0 1 1 0 0 1 2 2 0 0 1 0 1 1 0 1 1 1 1 1 1 0 1 1 0 0 0 1 0 0 0 0 0 0 0 1 1 1 1 0 0 1 0 1 0 1 1 0 0 1 0 1 0 0 1 2 2 2 2 0 1 1 0 1 0 1 1 1 0 0 0 0 2 0 0 1 0 1 0 0 1 0 1 2 2 0 0 1 2 1 2 2 0 0 2 1 2 2 2 2 0 0 2 2 0 1 2 0 0 0 1 1 1 1 0 0 1 0 0 0 0 0 1 1 1 0 0 0 0 0 0 0 1 1 1 0 0 0 0 0 1 0 0 1 0 1 1 0 1 0 1 1 0 0 1 0 0 0 0 0 0 0 2 0 2 1 1 2 0 2 0 0 0 0 0 1 1 2 2 1 0 0 0 0 0 0 2 2 0 0 1 1 0 2 0 1 0 0 2 0 1 1 0 1 1 0 1 1 1 1 0 0 1 1 0 0 0 2 0 0 2 0 2 0 0 2 2 0 2 0 0 2 0 0 0 1 1 0 1 0 1 1 0 0 0 0 0 0 0 1 0 1 0 0 0 0 0 0 0 0 2 2 0 0 0 2 2 0 2 2 0 0 2 0 0 0 2 2 0 2 1 0 1 0 0 1 1 0 0 1 0 1 1 1 1 0 0 2 0 0 0 0 0 2 2 1 0 1 0 1 1 0 0 2 1 1 0 0 0 0 1 2 0 0 0 1 0 0 0 1 1 2 1 1 1 1 0 1 0 0 0 0 1 1 1 2 1 2 0 1 1 1 1 2 0 0 0 0 1 0 1 1 1 2 2 0 0 1 2 1 0 0 0 0 0 0 0 2 0 1 1 1 0 1 1 1 1 0 1 0 0 1 1 0 1 0 0 0 0 1 0 1 0 1 0 1 1 0 2 1 1 0 1 0 0 0 1 0 1 0 0 0 0 2 0 1 1 1 1 0 1 2 0 0 0 0 2 2 1 1 2 2 2 1 0 0 0 0 2 0 1 0 1 1 0 1 1 0 0 0 0 2 0 2 2 0 0 2 2 2 2 2 0 1 2 0 1 0 0 1 1 1 0 1 1 2 0 2 1 1 1 1 0 0 0 0 0 1 1 0 2 0 2 2 0 0 0 0 0 0 0 1 1 1 0 2 1 2 1 0 1 1 1 0 0 2 2 0 0 0 0 0 0 0 0 0 1 1 1 1 0 0 0 0 0 0 0 0 1 0 1 1 0 0 1 1 0 0 1 1 2 0 2 0 0 0 0 0 0 0 1 0 1 0 0 1 0 0 2 0 0 0 0 0 2 0 0 0 2 2 2 2 0 0 0 0 0 2 0 0 0 0 1 1 1 0 1 1 1 1 1 0 0 0 0 0 0 0 0 2 0 2 0 0 1 0 0 0 0 2 1 1 0 0 1 1 1 0 0 1 0 0 0 0 0 1 1 1 2 1 2 0 0 1 0 0 0 0 0 2 1 2 2 0 1 1 1 1 1 0 1 0 0 2 0 1 0 1 1 1 0 1 1 0 1 0 0 1 0 1 1 1 0 0 0 0 1 0 1 0 0 0 0 0 1 1 1 0 2 1 2 2 1 0 0 0 2 0 0 2 0 0 0 0 0 1 0 0 0 0 0 0 0 0 0 0 0 0 0 1 0 2 1 0 0 1 0 0 1 1 0 0 1 1 0 0 0 0 0 1 0 1 1 1 1 0 0 0 2 0 1 0 2 1 2 1 1 2 1 1 0 1 2 0 0 0 0 2 1 0 1 0 1 1 0 2 1 2 0 1 1 1 1 1 1 2 2 2 0 0 0 0 2 0 2 1 0 0 2 1 0 0 0 0 0 1 2 0 0 2 1 0 0 0 2 0 2 1 1 0 0 0 0 0 1 0 0 0 0 0 0 2 0 0 0 0 1 1 1 1 1 2 2 1 1 0 1 0 1 0 1 1 0 1 2 0 1 1 0 2 2 0 0 0 1 0 2 1 2 0 2 0 1 1 1 0 1 1 0 1 0 2 2 0 2 1 1 0 1 1 1 1 1 1 1 0 0 1 0 0 1 0 0 0 1 2 1 1 0 2 0 0 0 2 0 1 0 1 0 1 2 0 0 0 0 1 0 1 0 0 1 1 1 0 0 0 0 0 2 0 0 1 0 0 2 0 0 0 0 1 0 1 1 0 0 0 1 0 0 0 0 1 0 1 1
47 1 2 1 0 0 1 2 1 2 0 1 1 1 0 0 0 0 1 2 0 1 0 1 1 0 1 2 1 2 2 2 0 1 1 0 1 1 0 1 1 1 0 1 0 1 2 0 0 1 1 1 0 0 2 2 0 0 0 1 1 0 0 0 0 0 1 1 2 0 0 0 2 2 1 2 1 0 0 0 0 0 2 1 1 0 0 1 1 2 0 0 1 1 0 0 0 1 0 1 1 2 1 1 2 0 2 0 0 0 0 0 1 2 2 2 2 0 0 2 2 0 2 0 0 2 0 1 2 1 0 1 0 1 1 1 0 0 0 2 0 2 0 0 0 1 0 0 0 1 1 1 1 0 0 0 0 0 0 2 2 2 1 1 2 2 0 0 1 0 0 0 0 1 0 0 0 1 0 0 0 0 1 1 2 0 2 0 0 0 0 0 2 2 2 2 1 0 0 0 0 1 0 0 0 0 1 2 0 0 1 0 0 0 0 2 0 0 2 1 1 1 0 2 0 0 0 0 0 0 0 0 0 0 2 0 0 2 1 0 0 1 1 1 0 1 0 0 2 0 0 0 1 0 0 0 1 0 0 0 0 0 0 1 0 0 2 0 2 1 0 1 2 0 0 2 1 0 1 0 1 1 0 1 0 0 0 1 0 2 0 0 0 1 0 0 1 0 0 0 0 0 1 1 1 0 1 0 1 1 0 1 0 0 1 0 0 0 0 0 2 0 1 1 2 0 0 2 2 2 2 2 1 2 0 0 0 0 2 0 1 1 1 2 1 0 1 0 2 2 1 1 1 1 1 1 1 2 0 1 1 1 1 0 1 0 0 2 2 0 2 0 1 1 1 0 0 0 0 0 1 2 1 0 0 0 0 0 0 1 0 0 0 0 2 0 1 0 1 0 0 1 2 0 0 0 0 1 0 2 0 0 0 0 0 0 2 0 0 0 0 2 0 1 0 0 0 2 0 2 0 0 0 2 0 1 0 2 0 1 2 0 0 2 2 1 0 1 2 0 0 1 0 2 2 2 0 2 1 1 1 0 1 1 0 1 0 2 0 0 1 1 1 1 2 0 1 0 1 2 1 1 0 1 1 2 1 2 2 0 2 2 1 2 2 0 2 0 0 2 2 2 1 1 1 1 2 1 2 0 1 1 0 1 1 0 0 2 0 0 0 1 0 0 0 0 0 0 1 1 2 0 2 1 1 0 0 0 0 1 0 0 1 1 1 0 0 0 0 0 0 0 0 2 0 0 0 2 0 0 0 0 0 0 0 0 0 2 1 0 0 0 0 0 0 0 0 1 0 2 0 0 0 0 0 0 1 0 0 1 0 0 1 0 0 0 0 1 0 0 1 1 1 0 0 2 2 0 1 0 0 0 0 0 0 0 0 0 0 1 1 1 1 1 1 2 1 2 0 0 0 0 1 0 0 1 2 1 2 0 1 1 0 0 1 0 2 1 1 0 0 1 1 1 1 0 0 1 1 0 0 0 1 0 2 1 1 2 1 0 1 0 1 0 1 0 2 1 0 0 0 0 0 2 2 2 0 1 0 1 1 0 0 0 0 0 1 0 0 0 0 0 0 0 2 0 0 1 0 0 0 0 0 1 0 0 0 1 1 1 0 0 1 0 1 2 1 0 0 0 0 1 0 2 0 1 1 1 0 1 1 1 1 0 0 0 0 1 0 0 0 0 0 0 0 2 0 1 1 0 1 1 2 0 0 0 2 2 0 2 0 0 0 1 1 1 1 0 2 2 0 0 0 0 1 2 1 2 0 2 0 2 0 2 2 2 0 1 0 1 1 1 0 0 2 0 2 0 1 1 1 0 1 0 0 0 0 2 2 0 2 1 0 2 2 0 1 0 0 2 0 2 1 0 0 2 0 2 1 0 0 0 1 1 0 0 1 0 0 0 0 2 0 1 1 0 1 0 0 0 0 0 0 0 0 0 1 0 1 0 0 0 1 2 1 0 0 0 2 2 1 1 1 0 0 1 0 0 0 1 1 2 1 2 2 1 2 2 0 1 1 0 0 1 1 2 0 2 0 2 0 0 1 0 1 1 1 1 1 0 0 1 2 2 0 0 1 1 0 0 1 1 0 1 0 0 0 2 0 0 0 0 1 2 2 0 0 0 1 0 1 0 0 1 1 0 0 2 2 0 0 0 2 0 2 1 1 1 2 2 0 0 0 0 0 0 1 0 0 0 0 2 0 1 0 1 1 0 0 1 0 0 0 0 0 0 0 0 1 0 1 1
48 0 0 2 1 0 1 2 2 0 0 0 0 0 0 0 0 0 1 0 2 2 0 2 2 0 1 2 0 2 2 1 1 1 0 0 0 1 1 0 0 0 0 0 0 0 0 0 0 1 0 1 0 1 0 2 0 0 0 0 1 1 1 1 0 0 1 1 2 0 0 1 2 2 2 2 0 1 1 0 2 0 2 1 2 0 0 1 1 2 0 1 2 1 1 0 1 0 0 0 0 2 0 0 2 0 2 0 0 0 1 1 0 1 1 0 1 0 1 1 1 0 1 1 0 1 0 0 1 1 0 0 0 0 0 0 0 0 0 1 2 0 0 0 0 0 0 0 0 1 1 1 0 0 1 0 0 2 1 0 1 0 2 0 1 2 0 2 0 1 0 0 0 2 0 1 0 0 1 1 0 1 1 0 1 0 2 2 1 1 1 1 1 0 2 1 1 1 0 0 0 0 0 2 2 0 0 1 1 0 0 0 2 0 0 2 1 1 1 0 1 2 0 1 1 0 0 0 0 0 0 0 0 0 1 0 1 2 0 2 0 0 2 1 0 1 0 0 1 0 0 0 0 1 0 1 0 2 0 0 1 1 0 0 0 0 0 1 1 0 1 0 1 0 0 0 0 1 2 0 0 0 0 1 1 0 1 2 1 2 0 2 0 2 2 1 2 1 0 0 0 0 0 0 0 0 1 0 2 2 2 0 0 0 1 0 0 0 0 0 0 2 0 2 1 0 0 2 1 2 1 1 2 2 0 0 0 0 2 0 1 1 2 2 1 0 1 1 1 1 0 0 0 1 0 1 2 0 0 1 1 1 2 1 2 0 1 1 1 1 2 0 0 0 0 0 0 0 0 0 0 0 1 0 0 0 0 0 0 1 0 0 0 0 1 1 0 0 1 1 1 1 0 2 1 0 1 0 0 2 0 0 1 1 1 1 0 0 0 0 0 2 0 1 1 2 2 0 0 0 0 0 0 1 1 1 2 0 0 0 2 0 2 0 1 1 1 0 0 0 0 1 0 2 2 1 1 1 0 1 1 0 0 0 2 0 0 1 0 1 0 0 0 0 2 0 1 0 0 2 2 2 0 0 2 2 2 1 1 0 0 1 1 1 0 0 1 1 1 0 0 2 1 1 1 1 1 0 1 0 1 0 0 0 0 2 0 1 0 2 2 0 1 1 0 2 1 1 0 2 1 1 0 0 0 0 0 0 1 1 0 0 2 2 1 1 1 0 0 1 0 0 0 2 0 1 0 0 0 0 0 0 0 0 0 2 1 1 1 1 0 2 2 0 1 1 2 1 0 2 0 1 2 0 2 0 1 1 0 2 0 0 0 1 1 0 1 0 0 0 0 1 1 0 0 1 2 1 1 1 1 0 0 1 1 0 0 0 0 0 0 0 0 1 0 0 2 2 0 0 1 0 0 0 0 0 2 2 2 0 0 0 0 0 1 0 2 2 1 0 0 0 2 0 0 0 2 0 0 0 0 0 0 1 0 1 1 2 0 0 2 0 0 1 1 0 2 0 0 0 1 0 0 2 2 2 1 2 1 0 1 1 1 1 0 1 2 0 0 1 0 0 1 0 2 0 2 2 0 0 1 1 0 2 0 1 0 1 1 1 0 0 0 0 2 0 2 1 1 1 0 1 0 2 0 1 0 0 0 0 0 0 0 0 0 0 0 0 0 0 0 0 0 2 0 0 0 0 2 1 0 1 1 0 0 0 2 1 0 1 1 0 0 2 2 2 2 0 1 1 1 1 0 0 0 1 0 2 2 2 0 0 1 1 1 0 1 1 0 1 1 2 2 0 0 1 2 0 0 2 2 2 2 1 2 0 1 2 2 0 2 2 0 2 2 0 0 0 1 2 1 2 0 0 0 2 0 2 1 0 1 1 0 0 0 0 0 0 0 0 0 1 0 0 0 0 1 0 1 1 0 1 0 0 0 1 0 0 0 0 0 0 1 1 2 1 0 0 2 2 2 2 0 0 0 0 0 0 0 1 0 1 1 2 1 0 2 1 0 0 0 1 1 1 2 0 1 1 0 1 0 0 0 0 1 1 2 0 0 0 0 0 1 0 0 0 1 1 0 0 2 2 1 2 0 0 0 0 1 0 1 0 2 0 0 0 0 1 1 0 2 0 1 0 1 0 1 1 0 0 0 0 2 0 1 1 1 0 0 1 1 0 1 0 0 0 1 0 2 0 0 0 0 1 0 1 2 0 0 2 1 1 0 0 0 0 1 0 2 1 1 0
49 1 1 1 0 1 2 2 2 0 0 1 0 1 0 0 0 0 1 0 2 2 1 0 0 1 1 1 0 1 1 0 2 2 1 0 1 1 0 1 1 0 0 0 0 0 1 0 0 1 0 1 1 1 1 2 0 1 0 2 0 0 2 2 0 2 0 0 1 0 0 0 1 1 0 1 1 1 1 1 1 0 2 1 2 0 0 2 2 2 1 1 2 1 1 0 0 0 0 0 0 2 1 0 2 1 1 1 2 1 0 1 1 2 2 1 2 1 1 0 1 0 0 2 0 0 0 1 1 1 1 0 1 1 0 0 1 0 0 2 1 1 0 0 0 1 0 1 1 2 1 1 1 0 0 0 0 0 0 1 1 1 1 1 0 2 0 1 1 1 1 0 1 1 0 2 2 0 0 1 0 2 1 0 1 0 2 1 0 0 0 1 2 1 1 2 2 0 1 0 0 1 0 0 0 0 2 1 1 0 1 0 1 1 0 2 1 0 2 2 0 0 1 1 1 1 1 0 0 0 0 0 2 2 0 0 1 2 0 1 0 0 2 1 0 1 0 0 2 0 0 0 0 1 0 1 0 0 0 1 0 0 0 0 0 0 0 1 1 0 0 1 0 1 0 0 0 0 1 0 1 0 0 1 1 0 1 1 1 1 1 0 1 2 2 1 2 0 0 0 1 0 2 2 1 0 1 0 0 0 0 0 0 0 1 1 0 2 0 0 0 2 1 0 1 0 0 1 1 1 1 1 0 1 0 0 0 2 2 1 0 1 1 2 0 0 2 0 1 1 0 0 2 0 2 1 1 2 0 0 0 0 1 0 1 1 1 2 2 0 1 1 0 0 0 0 0 0 0 0 2 0 0 0 0 0 0 0 0 0 0 0 2 0 2 0 2 0 0 0 0 0 0 2 1 0 1 1 0 1 0 0 0 0 0 0 2 0 0 0 0 1 0 0 1 2 1 0 0 0 1 0 1 0 2 2 0 2 1 0 1 1 1 1 1 1 0 0 1 0 1 1 0 1 1 0 0 1 0 1 1 0 1 0 0 2 0 2 0 0 0 0 0 0 0 0 0 0 2 0 2 2 0 0 2 2 2 1 2 0 2 2 0 1 1 0 2 1 1 0 1 2 1 1 1 1 1 0 0 0 0 1 0 0 0 2 1 2 0 1 1 2 0 0 1 2 1 0 0 2 0 0 2 1 1 0 1 0 0 2 0 0 2 1 1 0 2 1 1 2 0 0 0 1 2 0 0 0 1 0 0 1 0 0 0 1 1 1 1 0 1 1 0 0 0 0 0 1 0 2 0 0 1 0 1 0 0 1 0 1 0 0 0 0 2 1 0 1 0 0 1 1 1 0 1 2 1 0 1 1 0 0 0 0 2 0 0 1 0 1 1 1 0 0 0 0 1 1 0 0 1 0 0 0 0 0 2 0 2 0 1 2 0 2 1 0 2 0 1 0 0 2 1 0 0 0 2 1 1 0 0 0 1 1 0 1 2 2 0 0 0 0 1 0 1 0 2 2 0 0 0 0 0 1 2 2 0 1 1 0 2 0 0 0 0 0 1 1 0 1 1 1 0 0 1 0 0 2 0 0 0 0 1 1 1 2 0 0 0 0 0 0 2 0 0 0 2 2 2 1 0 0 0 2 0 0 0 1 0 1 1 0 0 0 0 0 0 0 0 0 0 0 0 0 0 2 0 0 2 0 0 0 2 0 1 0 2 1 0 2 0 0 0 0 0 0 1 0 1 1 1 1 0 0 1 2 0 2 1 2 0 1 0 1 1 1 0 1 0 1 1 2 0 0 1 1 2 1 0 1 1 0 1 0 0 0 1 1 2 0 1 1 1 2 2 0 2 0 0 2 1 1 1 0 0 1 1 1 1 1 1 2 0 0 0 0 0 0 1 0 0 2 0 1 1 0 1 0 0 0 0 2 0 0 0 1 0 1 1 0 0 1 0 1 1 0 0 1 2 2 1 1 0 0 0 0 0 0 1 1 2 2 1 1 2 0 2 2 0 0 0 1 1 0 2 1 0 1 0 1 1 0 0 0 0 0 2 0 2 2 0 2 2 2 0 0 0 1 0 0 2 1 1 1 0 0 2 1 0 0 0 0 0 1 1 0 0 0 1 1 2 0 0 2 2 0 2 2 2 0 0 0 0 0 1 0 0 0 0 1 1 0 0 0 0 1 1 0 0 0 0 2 0 2 0 1 1 0 1 2 0 0 1 0 0 0 1 0 1 1 1 1
50 1 2 0 0 0 0 1 2 1 0 1 1 1 0 0 0 0 1 2 0 2 0 2 2 0 0 2 1 2 2 0 1 0 2 2 2 0 0 0 0 0 0 1 0 2 0 0 0 1 0 0 2 2 0 2 0 0 1 0 0 1 1 1 1 0 2 1 1 0 0 1 1 1 0 1 1 2 2 1 1 0 1 0 0 0 1 0 0 2 0 0 2 1 1 0 0 0 0 0 0 1 2 0 2 0 2 2 2 0 0 2 2 2 2 2 2 1 0 1 2 0 1 1 0 0 0 1 2 1 1 2 0 0 0 0 0 0 1 0 1 1 0 0 0 1 0 0 0 1 0 0 0 0 0 0 0 0 1 0 0 0 1 1 0 0 0 1 0 1 1 1 1 2 1 0 0 0 0 1 0 1 0 1 1 0 2 2 0 0 0 1 2 0 2 0 2 1 0 0 0 0 1 1 1 0 1 1 1 0 2 0 2 1 0 2 2 1 1 1 0 0 0 1 1 0 0 1 0 0 0 1 1 1 1 0 0 2 0 2 0 0 2 1 1 2 1 0 2 0 0 1 0 0 0 0 0 2 0 0 1 1 0 1 1 0 1 0 1 0 0 0 0 1 0 0 0 1 2 0 0 1 1 1 1 1 0 1 1 2 0 0 1 2 2 1 2 0 0 0 0 0 1 1 0 0 1 0 1 1 1 0 0 0 1 1 0 1 0 0 0 2 2 1 1 0 1 1 1 2 1 0 0 2 0 0 0 0 1 1 0 1 2 0 0 0 1 0 1 1 0 0 0 1 0 1 1 1 0 2 2 2 2 1 2 0 0 2 2 0 2 0 1 1 2 0 0 0 0 0 0 1 1 0 0 0 0 0 0 1 0 0 1 0 2 1 0 0 1 1 1 1 1 1 0 1 1 0 0 1 0 1 0 0 0 0 0 0 0 0 0 1 1 1 0 1 0 0 0 0 2 0 0 2 0 1 0 1 0 0 1 0 2 0 1 2 0 0 2 0 0 0 0 2 2 1 0 2 0 2 0 0 0 0 0 2 0 2 0 0 1 1 1 1 1 0 0 0 1 2 1 1 0 0 1 2 1 1 2 1 0 2 1 1 2 0 2 1 1 0 1 2 1 1 1 1 2 0 0 0 0 0 1 1 0 2 0 2 0 1 1 1 1 0 0 0 0 0 1 2 1 0 0 0 0 0 1 0 0 1 0 0 1 1 1 2 0 0 0 0 0 0 2 1 1 2 1 1 0 1 1 0 1 0 0 1 1 1 1 0 1 1 1 0 0 2 2 2 0 1 1 0 1 0 1 0 0 1 1 1 1 0 1 0 0 1 0 0 0 0 0 2 0 0 0 2 1 1 1 0 0 0 0 2 0 1 1 0 0 0 0 0 0 0 0 0 0 1 0 0 0 0 0 0 0 0 2 0 2 0 0 1 0 0 2 0 0 1 1 0 0 2 1 1 0 0 1 2 2 0 0 0 0 1 0 1 2 2 0 0 0 0 0 0 0 1 1 1 2 2 0 2 0 2 2 2 2 1 0 1 1 0 0 0 1 0 1 0 0 2 1 0 0 0 2 0 1 2 0 0 2 2 0 2 0 0 0 1 1 1 0 0 1 0 2 2 0 1 1 1 0 0 0 1 0 2 1 0 1 1 0 1 0 1 0 1 0 1 0 0 0 0 0 1 0 1 0 0 1 0 0 1 0 0 1 0 2 1 0 0 1 0 0 2 2 2 2 0 0 1 1 1 0 0 1 2 1 2 1 2 0 1 2 0 1 0 0 1 0 1 1 2 1 0 1 0 0 0 2 0 2 0 1 1 1 0 1 2 2 0 2 2 1 2 2 0 1 0 0 2 1 1 1 0 0 2 0 1 1 0 0 0 0 0 0 0 0 0 0 0 1 1 0 2 2 0 0 0 1 1 0 1 0 0 0 1 0 0 2 0 0 0 0 1 0 1 0 0 0 1 1 1 0 0 0 0 0 0 0 1 1 2 2 2 2 0 2 1 0 0 0 1 0 2 2 0 2 1 0 1 1 0 0 0 0 0 2 1 2 1 0 1 1 1 1 0 1 1 1 1 1 1 0 1 0 0 0 0 0 0 0 0 1 2 2 0 0 1 0 2 2 0 0 1 1 1 1 2 0 0 0 0 1 0 1 0 0 1 2 2 0 0 0 0 0 2 0 0 2 0 0 0 0 2 0 0 1 0 0 2 1 0 1 2 1 0 0 0 2 0 1 1
51 1 0 2 0 2 2 2 2 1 0 0 1 1 0 0 0 0 0 1 1 1 0 2 2 0 0 1 1 1 1 2 1 1 2 0 1 2 0 0 0 0 0 0 0 0 0 0 0 1 0 0 0 1 1 2 0 0 1 0 2 0 2 1 0 1 0 1 2 0 0 2 2 2 2 2 0 0 0 0 1 0 2 1 1 0 0 0 0 1 0 0 0 0 1 1 0 1 0 1 0 2 2 0 2 0 2 0 1 1 1 1 0 1 1 0 1 0 0 2 2 0 1 1 0 0 0 0 2 1 0 0 0 0 1 0 0 0 0 1 2 1 0 1 0 1 0 0 0 0 0 0 0 0 1 0 0 1 0 2 1 1 2 0 1 2 1 0 0 1 1 0 0 2 1 1 0 1 1 1 0 1 1 0 1 0 1 0 0 0 0 0 1 1 1 2 1 0 0 0 0 0 1 1 1 0 2 2 1 0 1 0 1 0 0 2 0 0 1 1 0 0 0 2 0 0 0 0 0 0 0 0 0 0 1 0 0 2 0 1 0 1 2 1 0 1 0 0 2 0 0 1 0 0 0 2 0 1 0 0 0 0 0 0 1 0 1 0 2 1 1 1 0 1 0 1 0 2 2 0 0 0 0 1 0 1 0 1 1 1 1 1 1 2 2 1 1 1 0 0 0 0 0 0 0 0 0 1 0 1 0 1 0 1 1 0 0 1 0 0 1 1 1 1 1 0 0 2 0 0 2 1 0 0 0 0 0 1 1 1 0 1 2 1 0 0 1 1 1 2 1 1 0 1 0 1 1 1 0 1 1 1 2 1 2 0 1 0 0 0 2 0 0 0 0 0 0 2 1 0 0 0 1 0 0 1 0 0 0 1 1 1 2 0 2 0 2 0 2 2 2 2 0 1 0 1 1 1 0 2 0 0 1 1 1 0 0 0 0 0 0 0 1 1 0 1 0 2 0 0 2 0 0 2 0 1 0 2 0 1 2 2 2 0 1 0 0 2 2 0 0 1 0 1 0 0 0 1 0 0 1 0 0 0 1 1 0 2 0 0 1 1 0 0 1 0 0 0 0 1 1 1 0 0 1 1 1 1 2 1 2 1 1 0 1 0 1 2 2 0 1 1 2 1 2 1 2 0 0 0 0 0 0 1 0 1 0 2 0 1 2 1 1 1 0 1 0 1 0 2 0 2 1 0 1 1 1 1 0 1 1 0 1 1 1 1 0 2 2 2 0 0 1 1 2 1 1 1 0 1 1 0 0 0 0 0 0 1 1 0 1 0 0 0 0 0 0 0 0 2 0 0 0 0 0 0 0 1 0 1 0 0 1 0 2 0 0 0 0 0 0 2 2 0 0 1 0 1 1 2 0 0 0 0 0 1 0 0 1 0 0 0 0 0 0 1 2 1 0 0 0 1 0 0 0 2 2 1 2 0 1 1 0 2 1 0 2 2 0 0 2 2 1 1 0 0 1 2 1 0 0 0 0 0 1 1 0 2 0 0 0 2 0 1 1 0 2 0 0 0 1 0 1 1 1 1 2 1 0 0 2 0 1 0 1 1 1 0 1 2 1 0 0 0 2 1 2 2 0 0 0 0 0 0 0 1 0 1 1 1 0 0 0 1 0 2 1 1 1 1 1 1 0 2 0 0 2 0 1 1 0 1 0 1 0 1 0 1 1 1 0 1 0 0 0 2 0 2 2 1 1 1 1 0 0 1 2 0 0 1 1 1 1 1 1 0 0 0 0 0 2 2 2 1 2 2 2 1 1 1 0 0 0 1 1 1 0 1 0 1 1 1 0 1 1 0 0 0 0 2 2 1 0 0 0 0 0 2 2 0 0 2 1 1 1 0 0 0 0 2 0 2 0 0 0 0 2 0 0 1 0 1 0 0 0 0 0 0 0 0 0 2 0 2 1 1 0 1 0 0 0 2 0 0 0 0 1 0 1 0 0 1 0 1 1 0 0 1 2 2 1 1 0 0 0 0 0 0 1 0 1 1 0 0 0 0 2 2 0 0 0 2 1 1 2 2 0 2 0 1 0 0 2 0 1 1 1 1 2 1 1 1 2 2 0 0 0 1 0 0 2 2 0 1 0 0 0 1 0 1 0 0 2 0 1 0 0 0 1 0 1 0 1 1 1 0 0 1 1 0 0 0 0 0 1 1 2 0 0 0 1 0 0 0 0 1 1 0 1 0 0 1 0 1 1 1 2 1 0 2 0 0 1 0 0 0 1 0 2 0 1 1
52 1 1 1 0 0 1 2 1 2 0 1 0 1 0 0 0 0 0 1 0 2 0 2 2 0 0 0 0 1 1 2 1 1 1 0 1 1 1 0 0 0 0 0 0 0 1 0 1 0 0 0 0 0 2 2 0 0 0 1 0 0 1 1 0 0 1 2 1 0 0 1 1 2 1 2 1 1 1 1 0 0 2 1 1 0 0 0 0 2 0 0 0 0 0 0 0 1 0 1 1 1 0 0 1 1 1 1 1 0 0 1 1 2 2 2 2 0 0 1 1 0 0 2 0 0 0 0 1 0 0 0 0 2 2 2 0 0 0 2 0 2 0 0 0 1 0 0 0 1 0 0 0 0 0 0 0 1 1 1 0 0 1 1 0 0 0 0 1 2 0 0 0 2 0 0 0 0 0 0 0 1 0 0 1 1 1 0 0 0 0 0 1 0 0 0 2 0 0 0 1 0 0 1 1 0 1 1 1 0 2 0 1 0 0 2 0 0 1 0 1 1 1 1 1 1 1 0 0 0 0 1 0 0 1 0 1 2 0 2 0 0 1 2 0 2 0 0 2 0 0 0 0 1 0 1 0 2 1 0 1 1 0 1 1 0 0 1 2 0 1 0 1 1 0 0 0 1 2 0 0 1 0 2 0 2 1 0 2 2 0 1 1 2 1 1 2 0 1 0 1 0 0 0 0 0 2 2 1 1 1 1 0 1 1 0 0 0 1 0 0 2 0 2 0 0 0 1 1 1 2 1 1 1 0 0 1 1 2 1 1 1 2 1 0 0 1 0 1 1 0 0 0 0 0 0 0 1 0 2 2 2 0 0 0 0 1 2 2 0 1 1 1 0 0 1 0 0 0 0 2 1 0 0 1 1 1 0 0 1 0 0 1 1 2 0 2 0 0 0 0 0 2 0 0 0 0 0 1 0 0 1 1 1 1 1 0 0 0 0 0 1 1 1 0 1 1 0 0 1 0 0 0 0 1 1 1 0 0 0 1 1 1 1 1 0 0 2 2 0 0 0 0 1 1 1 0 2 1 2 2 0 0 0 0 2 0 2 0 0 2 2 1 1 1 1 0 0 2 1 1 1 1 0 0 0 0 2 2 0 2 2 0 2 1 1 1 2 2 0 0 1 1 1 1 2 2 0 2 0 0 0 1 2 0 2 1 1 0 2 2 0 0 0 1 2 1 0 1 1 1 0 1 1 1 1 1 1 0 1 0 0 1 1 1 1 1 0 1 1 0 0 0 2 1 0 0 0 2 0 0 0 0 0 0 1 1 0 0 0 0 1 0 0 0 0 0 0 0 2 0 0 0 0 0 0 0 0 1 1 0 0 0 1 1 0 1 1 0 1 0 2 0 1 0 2 2 0 0 2 1 0 0 0 0 0 0 0 0 0 0 0 0 0 0 0 1 1 0 0 0 1 1 0 0 1 2 0 2 0 0 0 0 0 1 0 2 1 1 0 2 1 1 1 0 0 1 2 2 0 0 0 1 1 1 1 1 1 0 1 2 1 0 0 0 1 1 1 1 1 1 1 0 1 2 2 0 2 0 0 2 0 0 1 0 0 2 0 0 0 0 0 0 0 2 0 1 1 0 0 0 1 0 1 1 1 0 0 0 0 0 0 0 1 0 2 1 0 0 0 0 2 0 2 0 1 0 0 2 2 0 2 0 0 0 1 0 0 1 1 0 1 0 0 0 1 0 0 2 0 0 1 2 1 0 0 2 1 0 0 1 0 0 1 0 0 1 0 1 1 1 1 1 1 2 2 1 1 0 2 1 2 0 1 1 1 0 0 0 0 0 1 1 0 1 0 1 0 0 1 2 1 0 0 0 0 1 2 2 0 2 2 2 2 2 0 1 0 0 2 0 2 0 0 0 0 2 0 0 0 0 0 0 0 0 0 0 1 0 0 0 2 0 0 0 0 1 0 0 0 0 2 0 0 0 2 0 0 1 0 0 0 2 2 1 0 0 2 1 1 0 0 0 0 0 0 1 0 1 0 1 1 0 1 2 0 2 2 0 0 0 0 1 1 1 2 0 1 0 1 1 0 0 0 1 1 1 2 2 0 2 0 2 1 1 1 1 1 0 0 1 1 0 2 0 0 0 1 0 0 0 0 1 1 1 1 0 0 1 0 1 0 2 0 0 0 0 2 1 0 0 0 0 1 1 1 1 1 0 1 1 0 0 0 0 1 1 0 1 0 0 1 0 0 0 0 0 0 0 0 0 0 1 0 0 0 0 0 1 0 2 1
53 1 0 2 0 0 1 0 1 1 0 1 1 0 0 0 0 0 0 1 1 2 0 2 2 0 1 2 0 2 2 1 1 1 1 0 1 1 0 1 0 1 0 0 1 0 1 0 0 0 0 0 0 1 1 0 1 0 0 1 0 1 1 1 0 0 0 0 0 0 0 1 2 2 1 2 1 2 2 0 2 0 1 0 0 1 0 2 2 2 1 2 1 1 0 0 0 1 0 1 1 2 1 0 2 1 2 1 1 0 1 2 0 1 1 0 1 0 0 2 2 0 1 1 0 1 0 1 2 1 2 0 0 1 1 1 1 0 0 2 1 1 1 0 0 0 0 0 0 0 0 0 0 1 1 0 0 0 0 2 0 0 1 1 0 1 0 0 0 0 1 1 2 1 1 2 0 1 0 1 1 1 0 2 2 0 2 0 0 0 0 0 2 1 2 1 1 0 0 0 0 0 0 1 1 0 1 1 1 0 2 0 2 0 0 2 1 1 0 0 0 0 0 2 0 0 0 1 1 1 1 1 1 1 1 0 1 1 0 1 0 0 1 2 0 2 0 0 2 0 0 1 0 0 0 1 0 1 1 0 0 0 0 1 1 0 0 0 0 0 0 2 1 1 1 0 0 2 2 0 0 1 1 1 0 1 1 1 0 2 0 0 2 2 2 2 2 1 1 1 0 0 0 0 0 2 0 0 1 1 0 1 0 1 1 0 0 0 1 0 1 2 2 1 1 0 0 2 0 1 1 0 1 1 0 0 0 0 2 0 0 1 1 1 1 0 0 1 2 1 0 0 0 0 0 0 1 1 0 1 1 1 0 0 0 1 0 1 1 0 1 1 1 1 1 0 0 0 0 0 1 1 0 0 1 0 0 0 0 0 1 1 0 0 2 0 1 0 0 0 0 0 1 1 1 0 0 2 0 2 0 1 1 1 1 0 1 1 0 0 0 1 0 1 2 1 0 0 0 0 0 0 0 2 0 1 0 1 0 0 2 0 1 1 1 0 0 0 2 0 0 0 0 0 0 0 0 2 0 2 2 0 0 0 1 1 0 2 0 0 1 1 1 1 1 0 1 0 2 0 2 1 0 0 0 1 0 1 1 0 1 1 1 1 0 0 2 1 1 0 1 2 1 2 0 1 1 0 1 0 0 0 0 1 0 1 0 2 0 2 2 0 0 0 0 2 1 1 0 2 1 1 2 1 2 2 1 0 2 2 1 1 2 0 0 0 0 2 2 2 0 0 0 1 1 1 2 0 1 0 0 1 0 0 0 0 0 0 0 0 0 0 1 0 0 1 2 2 0 2 0 1 2 0 0 2 0 0 0 2 0 0 0 0 1 1 0 1 0 0 1 1 1 0 0 1 1 1 1 2 1 0 0 1 0 0 0 0 0 0 0 0 0 0 0 0 1 2 0 0 0 0 0 0 0 2 2 0 2 0 0 2 0 1 2 0 2 1 1 0 0 1 0 0 1 1 2 1 1 0 0 0 1 0 2 1 0 2 0 0 2 0 0 1 1 0 2 0 0 1 0 1 0 1 1 1 1 1 0 0 1 1 0 1 0 0 2 0 0 1 0 0 0 0 0 0 0 2 0 0 1 1 0 1 0 0 0 1 1 1 0 0 0 0 2 1 1 1 1 1 0 0 1 2 0 1 1 0 1 1 0 1 1 0 0 1 0 1 0 0 0 0 0 0 1 1 0 0 1 0 0 1 2 1 1 0 2 2 0 2 0 0 0 1 1 1 2 0 2 2 1 1 1 1 0 1 0 1 0 2 1 2 1 1 2 1 0 0 0 2 1 1 1 0 1 0 0 0 1 1 1 0 1 0 1 0 0 2 2 0 2 2 1 1 1 0 0 0 0 2 2 0 1 0 0 1 0 0 0 0 0 0 0 0 0 0 0 0 0 0 0 2 0 2 0 2 0 1 0 0 1 2 0 0 0 2 1 1 2 0 0 1 1 1 2 1 1 2 1 0 0 0 0 0 0 0 1 0 0 0 0 1 2 1 1 0 2 1 0 0 0 1 0 0 2 2 0 1 0 1 0 0 0 0 1 1 2 0 2 2 0 2 1 1 0 0 1 1 0 0 2 2 1 1 0 0 1 0 0 1 0 0 2 0 1 2 0 2 0 1 1 0 0 1 2 0 2 2 2 1 0 1 1 0 2 0 0 0 0 0 2 0 0 0 0 0 2 0 0 0 0 2 0 0 0 0 0 0 0 0 0 0 0 1 1 0 0 0 2 0 2 2
54 0 1 1 0 0 1 2 1 2 0 0 0 0 0 0 0 0 0 1 1 1 1 1 1 1 1 2 0 2 1 0 2 1 0 0 1 2 0 1 1 0 1 2 0 1 0 0 0 1 0 0 0 1 1 1 0 0 1 1 0 1 1 0 0 0 2 1 1 0 1 2 1 1 1 1 0 2 2 1 1 0 2 1 1 0 0 0 0 2 0 1 2 0 0 0 0 0 0 1 1 2 2 0 2 0 2 0 0 0 1 2 1 2 2 2 2 1 1 0 1 0 0 2 0 0 0 1 2 2 0 1 0 0 0 0 0 0 0 1 0 2 1 0 0 0 0 0 0 1 0 0 0 1 0 0 0 1 1 0 1 0 1 1 0 2 0 1 1 1 0 1 1 0 0 1 0 0 0 0 0 2 1 0 1 0 1 2 0 0 0 2 2 2 2 2 1 0 0 0 1 0 0 2 2 0 0 1 1 0 2 1 2 0 0 2 0 0 1 0 2 2 0 2 0 0 0 1 1 1 0 0 0 0 1 0 0 2 0 2 0 0 1 1 0 1 0 0 1 0 0 0 0 0 0 2 1 2 0 0 1 1 0 0 0 1 0 0 2 0 0 1 0 2 0 0 0 1 1 0 0 2 0 1 0 2 1 1 1 2 0 0 0 2 2 0 1 1 0 0 0 0 2 2 1 0 1 0 1 2 0 1 0 1 1 1 0 0 1 0 0 2 0 1 1 0 0 2 1 2 1 1 0 2 0 0 0 0 2 0 1 1 2 1 1 0 0 0 2 0 0 0 1 0 1 0 0 1 0 1 1 2 0 0 0 1 0 2 2 0 2 0 0 0 1 1 0 1 1 0 2 1 1 0 0 1 1 0 0 0 0 0 1 0 1 1 1 0 1 0 0 1 0 1 0 0 2 0 0 1 0 2 1 1 1 0 1 0 0 0 0 2 1 0 1 1 0 1 0 1 0 0 0 0 0 0 1 1 0 0 2 0 2 0 2 2 0 1 1 0 0 0 0 2 2 2 0 0 0 0 0 0 1 1 1 0 0 2 0 0 0 0 1 1 0 1 0 0 2 1 1 1 0 0 1 2 1 0 1 0 0 1 1 2 2 1 2 1 1 0 1 1 1 1 1 1 1 0 1 0 0 2 1 2 0 0 0 2 0 0 0 1 0 0 1 2 1 0 1 1 1 0 1 1 0 1 0 1 2 1 1 1 2 2 0 1 0 1 1 1 0 0 0 0 2 1 1 2 0 1 1 0 0 0 0 1 1 2 1 0 1 2 0 0 0 0 0 1 0 2 0 1 1 0 1 0 1 0 1 1 0 0 0 0 0 0 1 0 0 0 0 1 1 1 0 2 0 0 1 0 0 0 0 2 0 2 2 0 0 0 0 0 0 1 0 0 1 1 0 0 0 0 0 0 0 1 2 0 2 0 0 1 1 1 1 0 2 1 1 0 1 1 0 0 1 0 1 2 2 1 1 0 0 1 0 1 1 2 1 0 0 1 1 1 1 0 1 1 0 0 0 1 0 1 2 2 1 2 0 0 1 1 0 0 0 0 0 0 0 1 0 0 0 0 1 0 0 2 0 0 1 0 0 1 0 0 0 0 0 0 0 1 1 0 2 2 0 1 1 1 0 1 0 2 0 0 1 2 0 2 1 0 0 1 0 0 0 1 0 0 0 0 0 1 0 1 0 0 1 0 0 0 1 0 0 1 1 1 0 1 1 0 1 0 0 0 1 0 1 1 1 1 2 2 1 2 1 0 0 1 1 1 1 0 1 0 1 1 0 2 2 2 1 0 1 0 2 0 1 1 2 0 1 1 1 0 0 1 2 0 2 1 1 0 1 0 1 0 0 2 0 2 2 0 0 2 1 1 0 1 0 1 0 0 0 0 0 0 0 0 0 2 0 2 2 0 0 0 0 0 0 2 0 0 0 1 1 0 2 0 0 0 1 2 1 0 0 0 1 0 0 0 0 0 0 0 0 1 0 0 1 2 0 1 1 0 2 0 0 1 0 1 0 0 1 2 0 2 0 2 0 0 0 0 1 1 2 0 0 1 0 2 2 2 0 0 1 1 1 0 2 1 0 2 0 0 0 0 0 0 0 0 2 2 2 0 0 0 0 0 2 0 1 0 1 0 0 1 0 1 1 1 0 0 1 1 1 0 0 1 0 0 0 0 0 2 0 1 2 0 1 2 0 1 0 0 0 0 0 2 0 0 0 0 0 0 0 0 0 0 2 1
55 0 1 1 0 0 1 2 1 2 0 0 0 0 0 0 0 0 1 1 1 2 1 2 2 0 0 2 0 2 1 0 2 1 1 0 1 2 0 2 1 1 0 0 0 0 0 0 0 1 1 1 0 0 2 1 0 0 1 1 1 0 2 1 0 1 1 1 1 0 0 2 2 2 1 2 1 1 1 1 1 0 2 2 2 0 0 2 2 2 2 2 0 0 0 0 0 0 0 1 0 2 2 0 2 0 2 1 1 0 0 1 0 1 1 0 1 0 0 2 2 1 1 1 0 1 0 0 1 1 1 1 1 1 0 0 0 0 0 1 1 1 0 0 0 0 0 0 0 1 1 2 0 0 1 0 0 0 0 1 1 1 2 0 1 2 1 2 0 2 0 1 0 1 1 2 1 0 0 1 0 2 0 2 1 0 2 1 0 0 0 0 2 1 1 2 1 0 0 0 0 0 0 1 1 0 1 1 0 0 2 0 0 0 0 2 0 0 1 1 0 0 0 1 1 0 0 1 1 1 0 1 0 0 1 0 1 2 0 2 0 0 2 1 0 1 0 0 2 0 0 0 0 0 0 2 1 0 0 0 0 0 0 2 1 0 0 0 2 0 0 0 0 1 2 2 1 1 1 0 0 0 0 1 0 0 0 2 1 2 0 0 1 2 2 1 2 1 0 1 0 0 1 1 1 0 1 1 2 2 1 1 0 0 0 0 0 1 1 0 0 1 0 1 2 0 0 1 2 2 2 2 0 2 0 0 0 0 2 0 1 1 0 2 1 0 0 0 1 1 0 0 1 1 1 2 2 0 0 2 2 2 1 1 1 2 0 1 1 0 2 0 1 0 0 1 0 0 0 0 2 1 1 1 1 0 1 0 0 2 0 0 1 0 2 0 1 0 1 1 1 1 1 1 0 0 2 1 0 1 0 0 1 1 1 1 0 1 0 0 0 1 0 1 1 1 0 1 0 0 1 0 0 1 1 1 2 1 0 0 2 1 2 0 1 2 0 1 1 0 0 0 0 1 0 0 0 2 1 2 1 0 1 1 1 0 0 2 0 0 1 1 2 2 2 0 0 0 0 1 2 2 0 0 0 0 0 1 2 1 1 1 2 0 1 0 1 1 1 1 1 1 1 1 2 1 2 0 2 0 1 0 0 0 1 1 0 2 0 2 2 0 2 2 0 2 0 2 0 2 0 2 0 0 0 1 1 0 2 2 1 1 0 0 0 0 1 0 0 0 0 0 0 2 0 0 0 0 1 0 0 0 1 0 1 1 0 1 1 1 0 1 1 0 1 0 2 1 0 1 1 0 0 0 0 0 0 0 1 1 1 0 1 0 0 0 0 0 0 0 0 2 2 0 0 0 0 1 2 0 1 0 0 1 0 0 0 0 1 0 0 0 0 1 0 1 1 0 0 0 1 0 0 0 0 1 2 1 1 1 1 2 0 0 0 0 2 1 2 0 1 2 0 2 0 0 0 2 2 1 0 1 2 1 1 2 0 2 1 0 1 0 2 0 0 0 2 1 1 1 0 0 0 1 2 2 0 1 0 1 0 0 0 0 1 0 1 1 1 1 0 1 1 0 1 0 2 2 0 0 1 1 0 1 0 0 0 2 1 1 1 0 0 0 2 1 1 1 1 1 1 1 0 0 0 1 0 0 1 1 0 1 0 1 0 1 1 0 0 0 0 0 0 1 1 0 0 0 1 0 0 0 2 0 0 0 2 2 0 2 0 0 0 1 1 0 0 0 0 0 2 2 1 1 1 1 1 1 0 2 1 2 1 1 2 1 0 0 0 2 2 2 2 0 0 0 1 0 1 1 1 0 1 1 1 0 0 2 1 0 0 0 1 2 2 0 0 0 0 1 0 1 0 0 0 1 0 1 0 0 0 0 2 2 0 0 2 0 0 0 0 2 0 2 2 0 0 0 1 1 0 2 0 0 0 0 0 0 0 0 1 1 0 0 2 0 0 0 2 2 2 2 0 0 0 0 0 0 0 0 0 1 0 1 2 0 2 1 1 2 1 0 0 2 2 1 0 2 0 2 0 0 0 2 2 1 0 0 2 2 0 2 1 1 0 0 1 1 1 0 2 2 1 1 0 0 0 1 0 1 0 0 2 1 1 0 0 1 0 0 2 0 1 1 1 0 1 0 0 2 2 2 0 1 1 1 1 1 1 1 1 0 0 0 0 1 1 0 0 1 0 2 0 0 1 0 1 0 0 2 1 0 0 0 0 1 0 1 2 0 0 0
56 0 0 2 0 1 2 2 2 1 0 1 0 0 0 0 1 0 0 0 2 2 0 2 2 0 1 0 0 1 1 1 2 2 1 0 1 1 0 0 0 0 0 0 0 0 0 0 0 0 0 1 1 1 1 1 0 0 2 0 0 2 1 1 0 0 1 0 1 0 2 2 2 2 2 2 0 0 0 0 1 0 1 0 0 0 0 1 1 2 1 1 1 1 1 0 0 1 0 1 1 2 1 0 2 0 2 1 1 0 0 1 1 2 2 2 2 0 0 2 2 0 1 1 0 1 0 0 2 1 0 0 1 1 0 0 1 0 1 1 1 1 0 0 0 0 0 0 0 1 0 1 0 0 0 1 1 2 0 0 1 0 2 0 1 2 0 1 0 0 1 2 1 0 0 1 0 0 0 2 0 2 0 1 2 1 1 1 0 0 0 1 2 1 2 1 2 0 0 0 0 0 1 1 1 0 1 1 1 1 1 0 1 0 1 1 0 0 2 1 1 1 0 2 0 0 0 0 0 0 0 0 0 1 1 1 0 2 0 1 0 1 2 1 0 1 0 0 1 0 0 0 0 1 0 1 0 0 0 0 0 0 0 1 2 0 0 0 2 0 0 2 0 0 0 0 1 1 1 0 1 0 0 2 0 1 0 0 0 1 1 1 0 2 2 0 2 0 1 0 1 0 0 0 0 0 0 0 1 1 0 2 0 1 1 0 0 1 1 0 0 2 1 1 1 0 0 2 1 2 1 1 0 2 0 0 0 1 1 1 0 1 1 2 1 0 1 0 0 2 0 0 1 0 1 0 0 0 0 2 2 2 1 0 1 1 0 2 2 0 0 2 1 1 1 0 0 0 0 0 1 0 0 0 0 1 1 0 0 0 0 0 1 0 2 0 1 0 1 1 1 1 1 1 0 1 0 0 0 1 0 0 1 1 1 0 0 0 0 0 0 1 0 1 0 2 0 0 0 1 0 0 0 2 0 1 0 2 0 1 2 1 2 1 1 2 0 1 2 0 0 0 0 2 1 0 1 1 0 0 0 0 0 0 1 1 0 1 0 1 1 1 1 1 2 0 2 1 2 0 1 2 0 1 0 0 0 1 2 0 2 1 0 1 0 0 2 2 2 0 0 1 0 2 0 2 2 1 1 0 0 0 0 1 0 1 0 2 0 1 2 1 0 0 1 2 1 1 0 2 0 2 1 0 0 0 1 0 0 0 2 2 1 1 1 0 2 1 1 2 0 0 0 2 0 0 0 2 0 1 1 0 1 0 0 1 1 1 1 0 1 1 1 0 1 0 1 2 0 0 1 0 0 0 0 0 0 1 0 1 0 0 0 1 2 0 1 0 0 0 0 2 1 0 1 2 1 0 0 1 1 0 0 2 0 0 1 0 0 0 0 0 0 0 0 1 1 0 0 0 0 0 0 1 1 0 2 0 2 0 0 1 0 1 1 0 2 2 0 0 1 2 0 1 0 0 2 2 2 0 0 0 1 0 0 0 2 2 1 0 0 1 0 0 0 1 1 0 2 2 1 1 1 2 2 2 2 2 0 1 1 0 2 0 2 2 2 0 0 2 0 0 0 0 1 0 0 2 0 0 1 1 0 2 0 1 0 1 2 1 0 0 0 1 1 2 1 1 1 1 1 1 0 2 0 0 0 1 1 2 1 2 0 0 0 0 0 1 0 0 0 0 0 1 1 2 1 1 2 0 1 1 2 0 0 0 2 1 0 1 1 0 0 1 0 0 0 0 0 0 1 2 1 1 1 2 1 2 0 2 0 2 0 1 1 1 0 0 0 0 0 1 0 0 2 0 1 0 0 1 2 1 1 1 1 0 0 2 2 0 1 1 1 2 2 0 1 0 0 2 1 1 1 1 0 0 1 1 0 0 0 1 0 0 0 0 0 0 0 1 0 1 0 2 2 0 1 0 0 0 1 1 0 0 0 0 0 0 1 0 0 0 0 0 2 0 1 0 0 1 1 1 0 0 0 0 0 1 0 0 0 1 1 1 2 0 2 1 0 0 0 0 0 2 1 2 0 1 0 1 1 0 0 0 0 0 2 0 2 2 0 2 2 0 0 0 0 0 1 0 1 1 0 1 1 0 2 1 0 0 0 0 1 1 1 2 0 0 0 0 2 0 1 0 0 0 0 0 0 0 0 0 1 0 1 1 1 0 0 0 2 0 0 0 0 0 1 1 1 0 1 2 0 1 1 1 2 0 1 1 0 0 0 0 0 1 0 0 0 0 0 0
57 0 2 1 1 0 1 1 1 1 0 0 0 0 0 0 0 0 0 0 2 2 0 2 2 0 1 2 1 2 2 1 2 2 0 0 0 2 1 1 1 0 1 1 0 0 0 0 0 0 0 0 0 0 2 1 1 0 1 1 1 0 2 2 0 0 1 0 1 0 0 2 1 1 0 1 1 0 0 0 1 0 2 0 2 1 0 0 0 2 0 0 1 0 1 0 0 0 0 0 1 2 1 0 2 1 2 1 1 0 0 1 1 2 2 2 2 0 1 1 1 0 2 1 0 0 0 0 1 0 1 0 0 0 1 0 0 0 1 0 0 2 0 0 0 1 0 0 0 1 1 1 0 0 1 1 0 1 0 1 1 0 0 2 2 2 0 1 1 0 0 0 1 2 1 1 1 0 0 1 0 1 1 1 2 0 2 2 0 0 0 1 1 1 1 2 0 0 0 0 0 1 0 2 2 0 1 1 0 0 2 0 1 0 0 2 1 1 1 0 1 1 0 1 1 1 0 0 0 0 0 0 1 1 1 0 0 2 0 2 0 0 2 2 0 2 0 0 1 0 0 0 0 0 0 0 0 1 0 0 0 0 0 1 2 0 0 0 2 1 0 0 0 0 0 0 0 1 2 0 0 0 0 1 0 1 0 2 0 2 0 0 0 1 1 0 2 0 0 0 0 1 1 1 1 1 0 0 0 0 0 0 0 0 0 0 0 0 1 0 1 1 2 1 1 0 0 0 0 1 2 1 0 2 0 0 0 1 1 0 0 0 1 1 0 0 2 0 1 2 0 0 0 0 0 0 0 2 0 2 2 1 1 1 1 0 0 1 1 0 1 1 1 1 1 0 0 0 0 0 2 1 0 0 0 1 1 1 1 1 0 2 0 0 2 0 0 0 1 0 0 1 1 1 1 0 0 1 0 1 1 1 0 0 0 0 0 0 1 0 1 1 0 2 0 0 0 0 2 1 0 2 1 1 1 0 1 1 0 0 1 1 1 0 1 1 0 0 0 0 0 1 0 2 2 2 0 2 0 1 1 0 0 0 1 1 0 2 0 0 1 1 1 1 1 0 1 1 2 0 1 2 0 1 1 1 1 0 2 2 0 2 0 1 0 1 1 2 2 0 0 1 1 1 1 1 1 0 0 0 0 0 0 1 0 1 0 2 0 0 1 2 1 1 0 2 0 0 1 1 2 0 1 1 1 0 1 1 1 1 0 0 1 0 0 0 0 1 2 2 0 1 0 2 0 1 0 0 0 0 0 0 2 0 2 0 0 1 1 0 1 0 1 0 0 1 1 2 0 0 0 0 1 0 1 0 0 0 1 1 0 0 0 0 1 1 0 0 0 0 0 2 2 1 0 2 1 2 1 1 0 0 0 2 0 1 1 0 0 0 0 0 0 0 0 1 2 2 0 0 0 0 0 0 0 2 2 1 2 0 0 0 0 1 2 0 2 1 2 1 0 2 1 1 0 0 1 2 2 0 0 0 1 0 1 0 1 2 1 0 1 0 1 0 0 0 2 1 0 0 1 0 1 1 1 1 2 1 0 0 2 0 1 1 1 2 2 1 0 2 1 1 0 0 1 0 1 0 0 0 1 1 0 1 1 2 0 2 1 1 1 0 0 0 0 2 0 0 0 0 0 1 0 2 0 0 0 0 0 0 0 1 0 0 0 1 0 0 0 0 0 0 0 0 0 1 0 0 1 0 0 2 1 0 0 1 1 1 0 1 1 2 1 1 1 0 1 0 1 1 1 1 0 0 0 2 0 2 1 2 0 1 1 0 1 0 1 0 0 1 1 2 0 0 2 0 1 0 0 2 2 1 1 0 1 0 1 1 2 0 2 1 1 2 2 0 1 0 0 2 1 1 0 1 0 2 0 2 1 0 0 0 0 0 0 0 0 0 0 0 0 1 0 1 1 0 1 0 0 0 0 2 0 0 0 0 1 1 1 0 0 0 0 2 1 1 0 1 2 2 1 1 0 1 0 1 0 0 0 0 0 0 1 1 2 0 2 2 0 0 0 2 1 1 1 2 0 1 0 1 0 0 1 1 2 2 0 1 2 1 0 2 2 2 0 1 1 0 0 0 2 2 0 1 1 0 0 1 2 0 1 1 0 1 1 0 0 1 0 0 2 0 0 2 1 0 2 2 1 0 0 1 1 0 1 0 0 0 1 1 0 0 0 0 0 0 1 0 0 0 0 2 0 0 0 1 1 0 0 1 0 0 0 0 0 0 0 0 0 0 1 1
58 1 1 0 1 0 1 1 2 0 0 1 0 1 0 0 1 0 2 1 1 2 0 2 2 0 1 2 1 2 2 0 1 0 2 0 2 1 0 0 0 0 0 0 0 1 1 0 0 0 0 0 0 2 0 2 0 0 1 0 0 1 1 0 0 2 0 2 2 0 0 0 2 2 0 2 2 2 2 0 2 0 2 1 2 0 0 0 0 2 0 0 1 0 1 0 0 1 0 1 1 2 0 0 2 0 2 2 2 0 0 2 1 1 1 1 1 0 0 2 2 0 1 1 0 1 0 0 2 1 0 0 0 0 0 0 0 0 1 0 0 2 0 0 0 1 0 1 1 1 0 0 0 0 0 0 0 1 1 1 1 0 1 1 0 1 0 1 1 1 0 0 1 0 0 1 0 0 0 1 1 1 0 1 1 0 1 1 0 1 1 1 2 1 2 1 1 0 0 0 0 0 0 2 2 0 0 0 2 0 1 0 0 0 0 2 1 0 2 1 0 0 0 2 0 0 0 0 0 0 0 1 0 1 2 1 0 2 0 0 0 0 2 2 0 2 0 0 1 1 1 1 0 0 0 2 0 0 0 0 0 0 0 1 1 0 1 0 1 1 0 1 1 0 0 0 0 0 0 0 0 0 0 2 0 1 0 2 0 2 0 1 1 1 1 1 2 1 1 0 0 0 1 1 0 0 0 1 1 2 0 2 0 1 1 0 0 1 0 1 0 2 1 0 1 0 0 2 0 0 2 2 0 1 0 0 0 1 1 0 0 1 0 2 1 0 1 1 1 1 0 0 1 0 1 0 0 0 1 1 2 2 1 0 1 0 0 2 2 0 2 0 1 1 0 1 0 2 2 0 2 2 0 0 1 0 0 0 0 0 0 0 1 0 1 2 0 1 0 0 0 0 1 1 1 0 0 0 0 1 0 0 0 0 0 0 1 0 0 0 0 1 1 0 0 1 1 0 0 1 0 0 0 0 1 1 0 1 0 0 1 1 0 2 2 1 1 0 1 0 1 0 0 2 2 1 1 2 1 1 1 0 1 1 1 0 0 2 0 0 2 2 2 2 1 0 0 0 2 0 1 1 0 0 0 0 0 0 1 0 1 1 0 1 0 0 1 0 0 0 2 2 2 0 1 1 2 0 1 0 1 1 0 0 0 2 1 2 1 2 2 0 1 1 1 2 0 1 1 2 1 1 1 0 1 0 1 1 1 0 1 1 2 1 1 1 1 1 1 2 0 0 0 2 0 0 0 1 0 1 1 0 1 0 0 1 1 0 0 0 0 1 0 0 0 0 0 1 0 2 0 1 2 0 2 0 1 1 1 2 0 0 1 0 0 0 0 0 0 0 0 2 1 1 0 0 0 1 2 1 0 0 0 0 1 1 1 0 0 0 0 0 0 1 1 1 1 1 0 0 0 0 0 0 0 1 2 1 2 0 1 1 0 2 2 0 2 2 1 0 1 1 1 1 0 0 1 2 2 0 0 0 1 1 1 2 0 2 0 0 0 1 0 0 0 0 2 1 0 0 0 0 1 1 0 1 0 1 0 0 1 1 0 0 0 0 1 0 1 1 0 0 0 0 1 0 1 2 0 0 0 1 0 1 0 0 0 2 1 1 1 0 0 1 0 1 2 0 0 0 0 1 0 2 0 1 2 1 1 2 1 2 1 0 0 0 0 1 0 0 0 0 0 1 1 1 1 0 1 0 0 0 2 0 0 0 2 2 0 2 0 1 0 0 0 0 1 0 0 0 2 2 1 1 1 1 1 2 0 2 0 2 0 0 0 0 0 1 0 1 1 1 2 0 0 1 1 1 1 0 0 0 2 2 2 0 0 0 2 0 0 2 1 2 2 0 0 0 0 2 0 2 0 0 0 0 2 2 0 0 1 1 0 0 0 0 0 0 0 0 1 1 0 1 1 0 1 0 0 0 1 2 1 0 0 1 1 1 1 0 0 1 0 0 2 1 1 1 2 2 2 2 1 0 0 0 0 0 0 0 1 1 1 2 1 0 2 1 0 0 0 1 0 1 2 1 1 2 0 2 0 0 1 0 0 0 2 1 2 1 0 2 0 0 0 0 0 1 0 1 2 2 1 1 0 0 1 1 1 0 0 0 1 2 2 0 0 2 0 0 2 0 1 1 1 0 1 2 1 1 0 1 2 0 0 2 2 0 1 1 0 0 0 0 0 0 2 0 2 0 0 0 0 1 0 0 0 0 0 1 0 0 0 0 0 0 1 0 2 1 1 0
59 0 0 2 0 1 2 2 2 2 0 0 0 2 0 0 0 0 0 2 0 1 0 2 2 0 0 2 0 2 2 1 0 0 2 0 2 2 0 1 1 0 0 0 0 1 1 0 1 1 0 0 0 1 1 1 0 0 1 0 0 2 1 0 0 0 1 2 1 1 0 0 2 2 1 2 1 0 0 0 0 0 2 1 2 0 0 0 0 1 0 0 1 0 1 0 0 0 0 0 0 2 0 0 2 0 2 0 0 0 1 2 1 2 2 2 2 0 2 0 0 0 0 2 0 1 0 0 2 0 2 0 1 1 0 0 2 0 0 0 1 2 1 0 0 2 1 0 0 1 0 0 0 0 0 0 0 1 0 1 2 1 1 1 0 0 0 1 0 2 0 1 1 1 1 2 0 1 0 0 0 0 0 1 1 0 2 1 0 0 0 0 2 0 1 1 1 1 0 0 0 0 0 1 1 0 1 0 1 0 1 0 1 0 0 2 1 1 2 0 1 1 0 1 1 0 0 0 0 0 0 0 1 1 0 0 1 2 0 1 0 0 1 1 0 1 0 0 1 1 1 0 0 0 0 2 1 1 0 0 0 0 0 2 1 1 1 0 2 0 0 0 0 0 1 1 0 2 2 0 0 1 0 1 1 0 0 1 1 2 0 0 1 2 1 1 1 1 0 1 1 0 1 1 1 0 0 1 1 1 0 1 0 0 1 0 0 0 1 0 1 1 2 0 2 0 0 0 1 0 1 1 0 1 0 0 0 1 1 0 1 1 0 2 2 0 0 0 2 1 1 1 0 0 0 0 0 2 0 1 1 1 1 0 1 0 1 1 1 0 2 0 1 1 0 0 0 0 0 0 2 0 1 0 0 0 2 0 0 2 0 0 1 1 2 0 2 0 1 1 1 1 0 2 1 0 1 0 1 0 0 1 0 0 0 0 0 0 0 0 0 1 1 1 2 2 1 1 0 0 1 0 0 1 0 1 1 2 0 1 2 0 1 1 1 1 0 0 0 0 0 0 0 2 1 1 0 2 0 1 0 0 0 1 0 1 0 2 0 1 0 0 1 1 1 0 0 1 1 0 0 0 0 1 1 2 1 1 2 0 2 2 1 1 0 0 1 0 0 1 2 2 1 1 1 1 1 0 0 0 0 1 0 0 0 2 0 2 0 2 2 0 1 1 0 1 0 0 1 1 1 0 1 1 1 0 1 1 1 2 0 0 1 1 1 1 0 1 1 1 0 0 0 2 1 0 0 0 0 0 0 0 0 2 0 0 0 2 2 1 0 2 0 0 0 1 1 2 0 2 0 1 2 0 1 1 1 1 1 1 1 0 0 1 1 1 1 2 0 0 1 0 0 0 0 2 1 1 1 2 0 0 0 0 0 0 0 0 0 0 0 0 0 1 0 1 1 0 0 0 1 0 0 0 0 0 2 2 2 0 0 0 0 1 2 0 1 1 1 0 0 2 1 0 1 1 2 2 2 1 1 0 1 1 1 2 0 2 0 0 2 0 0 0 0 2 0 0 0 1 2 0 0 2 2 2 2 1 0 0 2 0 0 1 0 0 2 0 2 2 0 0 0 0 0 0 0 1 0 0 1 0 0 1 0 0 0 0 0 0 0 0 0 0 2 0 2 0 0 0 0 1 0 2 0 0 2 0 1 1 0 2 0 0 0 0 0 0 1 0 0 0 0 0 0 1 0 1 2 1 1 1 1 0 0 1 1 2 0 2 0 0 1 1 1 0 0 0 1 1 2 2 0 0 0 1 0 2 0 2 0 2 1 1 1 1 0 0 0 1 1 2 2 0 0 0 0 0 1 1 1 0 2 2 2 0 0 2 2 0 1 2 0 2 2 0 1 0 0 2 1 1 1 1 1 2 0 2 0 1 0 1 0 0 0 0 0 0 0 0 0 2 0 2 2 0 0 0 0 0 0 0 0 0 0 1 0 0 2 0 0 0 2 0 1 0 0 1 2 2 2 2 0 0 0 0 1 0 0 0 0 1 1 2 0 0 2 2 0 0 0 1 0 2 1 1 1 1 0 1 0 0 1 0 1 1 1 0 0 0 0 0 1 1 1 0 0 2 1 0 2 1 0 2 0 0 0 0 0 0 1 0 2 0 1 0 0 0 1 0 2 0 0 2 2 0 1 1 0 0 0 0 0 0 1 0 0 0 0 0 1 0 0 0 0 0 2 1 2 0 1 1 0 2 0 1 1 0 0 1 0 0 0 0 0 1 0 0 0 0 2 2
60 0 0 2 0 1 1 2 1 1 0 0 0 1 0 0 0 0 0 0 2 2 1 1 1 1 2 1 1 2 2 2 0 1 1 0 2 1 0 1 1 0 0 1 0 1 1 0 2 2 0 0 1 1 1 0 1 0 0 2 0 1 0 0 0 0 1 1 1 0 0 0 2 2 1 2 1 2 2 1 1 0 1 0 0 0 0 0 0 2 0 0 1 0 1 0 0 0 0 0 0 2 0 0 2 0 2 1 2 1 0 2 0 2 2 0 2 0 0 2 2 1 2 0 0 2 0 0 1 1 0 0 0 0 0 0 0 0 0 0 1 1 0 0 0 1 1 0 0 2 1 2 0 0 0 0 0 0 0 2 2 2 2 0 1 1 1 1 0 1 1 1 0 2 0 0 1 0 0 0 0 0 0 1 1 0 2 1 0 0 0 0 1 1 1 2 1 0 0 0 0 1 0 1 1 0 1 1 1 0 0 0 1 0 0 2 1 0 2 1 1 1 1 2 0 1 1 0 0 0 0 0 1 2 1 1 0 2 0 1 0 0 1 0 0 1 0 0 0 0 0 0 0 1 0 2 1 1 0 0 0 0 0 2 1 0 0 0 2 0 0 0 0 1 0 1 0 2 2 0 0 0 1 1 1 2 0 1 1 2 0 1 0 1 0 0 2 0 0 0 0 0 0 0 0 0 0 0 0 1 0 1 0 1 1 0 0 2 0 0 0 2 0 0 2 0 0 2 0 0 2 1 0 1 0 0 0 2 0 0 1 2 0 2 1 0 1 1 2 1 1 1 1 1 1 2 2 1 0 1 1 2 1 0 1 0 1 0 0 0 2 0 0 0 2 0 0 2 2 0 0 0 0 0 1 0 0 0 0 0 0 0 1 0 2 0 1 1 1 0 0 1 1 1 1 0 0 1 0 1 0 0 0 0 0 0 0 0 0 0 0 0 0 0 2 1 0 0 1 0 0 1 0 2 0 0 0 1 0 0 2 1 2 0 1 1 0 0 1 1 0 0 0 2 1 0 1 1 1 1 1 0 0 0 1 1 0 0 0 2 0 0 1 1 0 1 0 0 2 0 2 2 0 1 1 2 1 0 2 1 1 1 1 1 0 0 1 1 1 0 1 2 1 1 1 1 1 1 0 0 0 0 0 1 1 0 0 2 0 2 2 0 1 1 1 2 0 0 2 0 2 0 0 0 0 0 1 1 0 0 2 2 2 0 0 0 1 1 1 1 0 0 0 2 0 0 0 1 0 0 1 0 1 0 0 1 1 0 0 0 0 0 0 0 0 0 0 2 0 1 0 2 1 0 0 1 0 0 1 1 0 0 0 0 0 0 0 0 0 0 0 2 1 0 0 2 1 0 1 0 0 0 0 0 2 0 0 0 0 0 0 0 0 2 0 0 1 0 1 1 0 0 0 0 0 1 2 0 2 0 0 1 0 0 1 0 2 0 2 1 0 0 1 0 0 0 2 2 2 0 0 0 0 1 0 1 1 2 1 0 1 1 0 0 0 1 1 0 1 1 1 1 2 2 0 2 0 1 1 0 2 0 0 1 0 0 2 0 0 0 0 0 0 0 1 0 0 1 0 0 0 0 0 1 0 0 0 1 1 1 0 0 1 0 2 2 0 0 0 0 0 0 0 2 0 0 1 1 0 1 0 1 1 1 0 0 0 0 0 0 0 0 0 0 0 0 0 1 1 1 0 0 1 1 0 1 1 2 0 2 0 0 1 0 0 1 1 0 2 2 0 0 0 0 0 0 0 2 0 2 0 2 1 2 2 1 1 0 0 0 0 1 1 0 1 0 0 1 0 0 1 1 1 1 1 0 0 2 2 1 0 2 1 2 2 0 1 0 0 2 0 2 0 0 0 2 0 0 1 0 1 1 0 0 0 0 1 1 0 0 1 1 0 2 2 0 0 0 1 1 1 1 0 0 0 1 0 0 0 0 1 1 0 0 2 2 0 1 2 2 2 2 0 0 0 0 0 0 0 0 0 1 1 1 0 0 2 1 0 0 0 2 0 1 2 1 1 0 0 1 0 0 0 0 0 0 2 1 1 1 0 2 2 1 1 0 0 1 0 0 1 1 0 1 0 0 0 1 0 0 0 0 1 1 0 0 0 0 1 0 1 0 1 1 1 0 1 0 0 0 0 0 1 0 0 2 2 0 0 0 1 0 1 1 1 1 0 0 2 0 0 0 0 0 0 0 0 0 0 2 0 1 0 0 0 1 0 0 2 0 1 1
61 1 2 1 0 0 0 2 2 2 0 0 0 0 0 0 0 0 1 2 0 1 0 1 2 0 0 2 0 1 1 2 0 0 1 0 1 1 0 1 1 0 0 0 1 0 1 0 0 1 0 0 0 0 2 1 1 0 1 0 0 1 1 1 0 0 1 0 1 0 2 1 1 1 1 1 0 0 0 0 0 0 1 1 1 0 0 0 0 2 0 0 0 0 0 0 1 0 0 1 0 2 0 0 2 1 2 0 0 0 1 1 0 2 2 0 2 0 1 1 1 1 1 1 0 1 0 0 2 2 0 0 0 1 0 0 0 0 0 1 1 1 0 0 0 0 0 0 0 2 1 2 0 0 1 0 0 1 0 2 2 1 1 1 1 2 0 0 0 1 0 0 1 1 0 2 2 1 0 1 0 2 0 0 1 1 0 0 0 0 0 0 1 1 1 0 1 0 0 0 0 1 0 2 2 0 0 0 1 0 1 0 1 0 0 2 0 0 0 0 0 1 1 2 0 1 1 0 0 0 0 0 0 1 2 0 1 2 0 2 0 0 1 1 0 1 1 0 1 0 0 0 0 1 1 2 0 1 1 0 0 0 0 0 1 0 2 0 2 0 0 0 0 2 0 1 1 1 2 0 0 0 0 1 0 0 0 0 1 2 0 2 0 2 2 0 1 1 0 1 0 0 1 1 0 0 2 0 0 0 0 1 0 0 2 1 0 0 2 0 0 2 1 0 2 0 0 1 1 1 2 2 0 1 0 0 0 1 1 1 1 1 2 2 0 0 1 0 0 1 0 0 0 1 0 1 1 2 0 0 0 0 2 2 2 1 0 2 2 0 1 1 0 0 0 0 0 0 0 0 1 1 0 0 1 1 1 0 0 1 0 1 2 0 1 1 1 0 1 1 1 1 0 1 0 1 1 0 1 2 0 1 1 1 1 0 0 0 0 0 0 1 1 1 2 2 1 0 0 0 0 0 1 0 1 1 1 0 0 0 0 1 1 1 1 1 1 1 2 0 0 0 0 2 1 1 0 2 1 2 1 0 0 0 0 2 0 2 0 0 1 1 0 0 0 0 0 1 2 0 1 2 0 0 0 0 0 1 2 1 1 1 0 1 0 1 0 2 2 1 0 2 1 1 1 2 2 0 1 0 0 0 0 1 1 0 0 2 0 2 2 0 1 0 0 1 1 1 1 1 1 1 1 0 0 0 1 1 1 0 0 0 1 1 0 0 1 1 1 2 1 1 1 1 2 1 1 1 0 1 1 0 0 1 0 1 1 1 1 1 0 0 1 0 1 0 1 1 0 2 0 0 1 0 0 1 0 0 0 0 1 0 0 0 0 0 0 0 0 0 0 2 1 0 0 2 1 0 1 1 1 0 0 1 1 0 0 0 0 0 0 0 0 0 0 0 2 1 0 0 0 0 0 0 0 0 2 1 2 0 0 0 0 0 0 0 2 1 2 0 0 1 1 0 1 0 1 2 1 1 1 0 1 1 0 1 2 1 1 1 1 1 0 0 0 1 1 1 0 0 0 0 1 1 1 2 0 2 2 0 2 0 0 0 1 0 2 0 1 2 1 0 0 1 1 0 1 2 0 0 0 0 0 2 1 2 0 0 0 0 0 0 1 0 0 1 1 1 0 0 0 1 1 2 0 1 1 0 2 2 0 2 0 0 0 1 0 0 0 0 0 0 0 1 0 1 0 0 2 1 0 0 1 0 0 1 2 2 0 2 0 1 1 0 0 0 1 0 2 2 1 1 1 2 1 2 1 1 0 2 1 2 1 0 0 0 0 0 0 1 0 1 1 0 1 0 0 1 0 0 0 0 1 2 2 0 0 2 2 1 1 1 1 1 1 0 1 0 0 2 0 2 0 0 0 2 0 0 0 0 0 0 1 1 0 0 1 0 0 0 0 2 0 2 2 0 0 0 1 0 0 1 0 0 0 1 0 0 1 0 1 0 0 1 2 0 0 2 2 2 1 1 0 0 0 0 0 2 0 0 0 2 1 2 1 0 2 1 0 0 0 2 0 2 2 0 1 1 1 0 1 0 0 1 1 1 1 0 2 2 0 2 1 0 1 0 1 2 1 0 2 1 0 0 2 0 0 2 0 1 0 0 2 0 0 0 1 2 1 0 2 0 1 1 2 0 2 1 1 1 1 1 2 0 1 2 2 0 0 0 2 0 0 0 0 2 0 0 2 0 0 0 0 1 1 0 0 0 1 2 1 0 0 0 0 1 0 0 0 0 2 1
62 1 1 1 0 0 1 2 0 2 0 0 0 0 0 0 0 0 0 1 1 2 0 2 2 0 0 1 1 2 2 0 1 1 2 1 2 2 0 1 1 0 1 1 0 1 1 0 0 1 0 0 1 1 1 2 0 0 1 1 0 0 1 2 0 0 1 2 1 0 0 1 2 2 1 2 1 1 1 0 1 0 2 1 1 0 0 2 1 2 1 2 1 0 1 0 0 1 0 1 1 1 1 0 2 1 1 2 1 0 0 1 1 2 2 1 2 0 1 1 1 0 2 0 0 1 0 1 2 1 1 2 0 1 1 1 0 0 0 1 1 1 0 1 0 1 1 0 0 2 2 2 1 2 1 0 0 0 1 1 1 1 1 1 0 2 0 1 1 1 0 0 0 2 2 2 0 0 0 0 0 0 0 1 1 0 1 0 0 0 0 0 2 1 2 1 1 0 0 0 0 0 1 1 1 0 1 0 1 0 1 0 0 0 0 2 1 1 0 0 0 0 1 2 0 1 1 0 0 0 0 0 1 1 1 0 1 2 0 2 0 0 2 2 0 2 0 0 0 1 1 0 0 0 1 2 1 0 0 1 0 0 0 1 0 0 0 0 2 0 0 0 0 2 0 0 1 1 2 0 0 0 0 0 2 0 1 1 1 1 1 1 0 2 2 1 2 0 0 0 0 0 0 0 0 0 1 0 1 1 1 0 0 0 2 0 0 1 1 0 0 2 1 0 0 0 0 0 0 1 2 1 0 0 0 0 0 0 2 0 0 0 1 0 0 0 1 1 2 1 0 0 0 0 0 0 0 1 0 0 0 0 2 1 2 0 0 0 0 0 2 0 1 0 0 1 0 1 1 0 0 0 0 0 0 0 0 0 0 0 0 1 0 0 2 0 0 1 0 0 0 0 0 1 0 1 1 1 0 2 0 0 0 0 0 0 0 0 0 0 0 1 1 0 1 2 0 0 1 2 0 1 0 0 0 1 0 1 0 0 0 2 1 1 0 2 0 0 0 0 0 1 0 2 2 1 1 1 0 1 1 0 1 1 0 0 0 1 0 1 0 0 0 0 2 0 1 0 2 1 0 1 0 1 1 1 1 1 1 0 0 1 1 1 0 1 2 1 1 1 1 2 2 0 2 0 1 0 1 0 0 0 0 1 0 1 0 2 0 1 2 1 0 0 1 2 0 1 0 2 0 2 2 1 1 0 1 0 1 1 2 0 2 2 1 0 1 1 1 1 0 0 0 1 1 2 1 0 0 1 1 0 0 1 0 0 0 1 0 1 0 0 1 0 1 0 1 2 0 1 1 0 0 0 0 0 0 0 1 1 0 0 0 0 0 0 0 0 0 0 0 1 0 2 0 2 1 1 0 1 0 0 0 1 0 0 1 0 0 1 1 1 0 0 0 1 2 1 0 0 0 0 2 0 0 1 2 1 2 0 1 2 0 1 1 0 2 0 1 0 0 1 1 1 0 0 1 2 2 0 0 0 2 2 0 2 1 2 0 0 1 0 1 0 0 0 2 1 0 0 0 0 0 1 2 2 0 2 0 0 1 1 0 0 0 0 0 0 1 2 1 0 1 0 2 0 1 2 0 0 0 0 0 0 1 1 0 0 0 0 0 1 0 0 2 2 0 0 0 0 0 1 0 2 0 0 2 0 1 1 0 1 0 1 0 0 1 0 0 0 0 0 0 0 0 1 2 0 1 0 0 1 1 1 0 0 2 1 0 2 0 0 1 1 1 0 1 0 2 2 1 1 0 1 0 1 0 1 1 2 1 1 2 0 2 0 1 1 0 1 1 1 2 0 0 0 0 0 0 2 2 2 1 0 1 0 0 2 1 0 1 1 1 2 1 0 1 0 1 1 1 1 2 0 0 1 0 1 1 1 0 1 0 0 0 0 0 0 1 0 0 1 0 2 2 0 0 0 1 0 0 1 2 0 2 1 0 0 1 0 0 0 0 0 2 0 0 1 2 2 2 2 0 0 0 0 0 2 0 0 0 2 1 0 0 0 2 1 0 0 0 0 1 1 2 1 1 2 0 1 1 0 1 0 2 2 0 1 1 0 0 1 0 0 0 0 1 2 0 0 2 2 0 2 0 0 0 0 0 1 0 0 2 1 1 0 1 0 0 0 2 0 1 1 1 0 1 2 0 0 0 0 1 0 1 1 1 0 0 1 1 0 0 1 1 1 1 1 2 0 1 1 0 2 0 0 0 0 0 1 1 0 0 0 0 0 0 0 0 1 0 0
63 0 2 1 1 0 2 1 1 2 0 1 0 1 0 0 1 0 0 1 1 2 0 2 2 0 1 2 0 2 2 1 0 1 0 0 2 2 1 0 0 0 1 1 0 0 1 0 0 0 0 1 0 0 1 2 0 0 0 1 0 1 2 2 0 0 1 1 1 0 0 2 2 2 2 2 0 1 1 0 2 0 2 2 2 0 0 0 0 2 0 0 0 0 1 0 0 0 0 1 1 2 0 1 2 1 1 0 1 1 0 0 1 1 1 1 1 0 0 2 2 0 1 1 1 0 0 1 2 2 1 0 0 0 0 0 0 0 0 0 1 1 0 0 0 2 0 0 0 1 0 1 0 0 0 0 0 2 0 0 1 0 2 0 2 2 0 0 1 1 1 0 0 2 0 2 2 0 0 1 0 2 0 0 0 0 1 2 0 0 0 2 2 1 2 1 2 0 1 0 0 0 0 0 0 0 2 1 1 1 2 0 0 0 0 2 1 0 2 1 1 1 0 1 1 1 1 0 0 0 0 0 0 0 1 0 0 2 0 1 0 0 2 1 1 2 1 0 1 0 0 0 1 1 0 2 0 0 0 0 0 0 0 0 0 0 0 0 2 0 0 0 1 0 0 0 0 0 2 0 1 1 2 2 0 1 1 2 0 2 0 1 1 2 2 1 1 0 0 0 1 0 1 1 0 0 1 0 1 1 1 1 0 1 2 1 0 0 0 0 1 2 2 1 0 0 0 1 0 0 1 0 0 2 0 1 1 1 1 0 0 0 0 2 0 0 2 0 1 2 0 0 0 0 0 0 0 1 1 0 1 1 2 0 2 0 1 2 2 0 2 0 2 2 1 0 0 1 1 1 2 0 1 0 0 0 0 0 0 0 0 0 1 0 1 1 0 1 1 1 1 1 0 2 1 1 0 0 0 1 0 1 1 1 1 1 0 0 0 0 0 1 1 0 0 2 1 0 0 0 0 0 1 1 1 0 0 1 0 0 1 1 1 1 1 1 0 1 1 0 0 0 0 2 1 1 0 1 1 1 1 0 1 0 1 1 1 2 0 0 0 0 0 0 1 0 0 0 2 0 1 2 0 1 0 0 0 2 2 0 1 2 0 1 1 1 1 1 1 1 1 2 0 2 0 2 1 1 0 0 0 0 0 0 1 1 0 1 0 2 2 0 0 0 1 1 1 1 0 2 1 1 1 1 1 0 2 0 1 1 0 0 0 0 0 0 2 2 2 2 0 0 0 2 1 0 0 0 1 0 0 0 0 1 0 0 0 1 1 0 1 1 0 0 0 0 0 1 0 2 0 1 1 0 1 0 1 0 0 0 0 0 1 1 1 1 1 1 0 0 1 1 1 0 0 1 1 0 1 2 0 0 0 0 1 1 0 0 0 0 0 0 0 1 0 0 1 2 0 0 1 0 0 0 0 0 2 0 2 0 0 1 0 1 2 0 2 2 1 0 1 1 1 1 1 1 1 2 2 0 0 0 1 1 1 2 2 1 1 1 0 1 0 1 2 0 2 1 0 0 0 0 0 1 1 1 0 2 1 0 2 0 1 0 0 1 2 0 1 1 0 0 0 0 2 0 1 2 0 0 1 0 0 0 1 1 0 1 0 0 0 1 0 0 0 0 2 1 1 1 0 1 0 2 0 1 0 0 1 1 0 1 1 0 0 1 0 0 0 0 0 0 0 0 0 2 0 0 2 0 0 2 1 0 1 0 2 1 0 2 0 0 0 2 2 2 2 0 0 0 2 2 0 0 0 0 0 2 0 2 0 2 0 1 1 1 0 0 0 1 1 1 0 0 2 2 1 0 2 0 1 0 2 1 2 0 0 2 1 0 1 0 1 2 2 0 0 0 0 2 0 2 1 0 0 2 1 1 2 1 0 1 0 1 0 0 1 0 0 1 0 0 0 2 1 1 0 0 0 0 0 1 0 0 1 0 0 1 2 0 0 0 1 1 1 0 0 2 2 1 1 1 0 0 0 0 1 1 0 0 1 2 1 2 2 0 2 2 0 0 0 2 0 1 1 1 0 1 0 1 0 0 0 0 0 1 1 2 1 0 0 2 2 0 0 0 0 1 1 0 2 0 0 1 1 0 0 0 1 1 0 0 2 0 2 0 0 1 1 0 2 0 1 1 1 0 1 2 1 0 0 0 2 0 1 1 2 1 1 1 1 0 0 0 0 0 0 0 2 0 0 0 0 0 0 0 0 0 0 2 1 0 0 0 0 0 2 0 1 0 0 0
64 1 2 2 1 0 1 2 1 1 1 0 1 2 1 1 0 0 0 0 2 2 0 0 1 0 0 2 0 2 2 2 1 1 0 0 0 1 0 0 0 0 0 0 0 0 0 0 0 2 1 0 1 2 0 2 0 0 1 0 0 2 1 1 0 0 2 1 1 0 0 2 2 2 2 2 0 2 2 1 1 0 2 0 1 0 0 1 1 2 1 1 2 2 0 0 0 2 0 2 2 2 1 0 2 0 2 1 2 1 0 1 2 2 2 2 2 0 0 2 2 0 1 1 1 0 0 1 2 2 1 0 0 1 0 0 0 0 0 0 0 2 0 0 0 0 1 0 0 0 0 0 0 0 0 0 0 0 2 1 1 0 1 1 1 2 0 2 0 1 0 1 1 2 0 1 1 0 0 0 0 0 0 1 2 1 1 0 0 0 0 0 1 0 0 0 2 0 0 0 0 1 0 1 1 0 1 0 0 1 1 0 0 0 0 2 1 1 2 0 2 2 0 1 1 0 0 0 0 0 0 0 1 1 1 0 1 2 0 2 0 0 2 2 0 2 0 0 1 0 0 0 0 1 0 1 1 2 0 0 0 0 0 1 1 1 1 0 2 1 0 1 0 0 0 0 1 0 0 0 0 0 1 2 0 2 1 0 1 2 0 1 1 2 1 1 2 1 0 0 1 0 0 0 0 0 2 1 1 1 0 1 0 1 0 0 0 0 1 0 1 0 0 2 2 0 1 1 0 0 2 1 0 1 0 0 0 0 2 0 1 1 2 1 0 0 1 1 2 1 1 1 1 0 1 0 1 1 0 1 1 1 0 0 0 2 0 1 1 0 2 0 0 0 1 0 0 0 0 0 0 2 1 0 0 1 1 0 0 1 0 0 2 0 2 0 1 2 1 1 1 1 1 1 1 0 0 1 0 2 0 0 2 2 2 1 0 0 0 0 0 2 0 0 1 1 1 1 0 0 1 0 1 1 1 0 1 2 0 0 1 0 1 1 0 2 0 2 2 0 0 0 0 1 1 0 0 1 0 1 1 0 0 0 0 2 0 2 0 0 0 0 2 2 2 0 1 1 1 1 1 1 0 1 0 1 0 2 2 0 1 2 0 2 0 1 1 0 0 0 2 2 0 2 0 2 2 1 1 0 0 0 0 0 0 2 1 2 0 1 2 1 1 1 1 2 0 1 1 1 1 1 1 1 1 0 1 1 1 1 2 1 1 1 1 0 2 0 1 1 0 1 0 2 0 0 0 0 0 0 0 0 0 1 0 1 1 2 0 0 0 0 1 0 0 1 1 2 0 0 0 0 0 0 0 0 0 0 0 0 0 0 1 0 0 0 2 0 0 0 0 2 0 1 0 2 2 0 1 0 0 0 0 1 1 0 0 0 1 0 0 0 0 0 0 0 2 0 0 0 0 0 0 0 0 0 1 0 2 0 1 2 0 2 2 0 2 0 1 0 1 1 1 0 1 1 2 1 1 0 0 0 0 0 1 1 1 2 0 0 1 0 0 0 0 0 2 1 1 1 0 1 2 2 0 2 0 1 1 0 2 0 0 1 0 0 2 1 1 2 1 0 1 1 1 1 1 2 0 0 2 0 0 1 0 1 0 1 1 1 0 0 0 0 1 0 2 0 0 0 0 0 0 2 0 0 0 1 1 2 1 1 1 1 0 0 0 0 1 1 0 1 0 0 0 1 0 0 1 0 0 0 2 0 0 0 2 1 0 1 1 0 0 0 0 1 1 0 2 1 1 1 0 0 0 2 0 0 0 2 2 2 1 1 2 1 1 0 0 1 0 0 0 0 2 0 2 0 0 1 1 0 1 0 1 0 1 1 2 0 2 1 0 2 2 0 1 0 0 2 0 2 0 1 1 2 0 1 1 0 1 1 0 1 0 0 1 0 1 0 1 0 0 2 2 0 0 0 0 0 0 2 1 0 1 1 0 0 2 0 0 0 0 2 2 1 0 1 2 1 0 0 0 0 0 0 0 0 0 0 0 1 1 1 2 0 2 2 0 0 0 2 2 0 2 1 0 1 0 2 1 0 0 0 0 0 2 1 1 1 0 2 2 2 0 0 0 1 0 1 2 2 0 2 0 0 0 0 0 1 0 0 1 0 0 1 0 0 0 0 2 0 1 0 0 0 0 2 1 0 0 0 0 0 1 1 1 0 0 0 0 0 0 1 1 1 1 0 1 0 0 1 0 0 0 1 1 0 0 2 2 0 0 0 0 0 1 0 1 1 2 2
65 1 0 1 0 0 1 2 0 2 0 0 1 1 0 0 0 0 0 1 1 2 0 2 2 0 1 1 1 2 1 1 2 1 0 0 0 1 0 1 1 0 0 0 1 0 1 0 1 1 0 1 0 2 0 2 0 0 0 1 1 0 1 1 0 0 0 1 2 1 0 1 2 2 1 2 1 1 1 2 0 0 1 0 0 0 1 1 1 2 1 1 2 1 1 0 1 2 2 0 0 0 1 0 2 0 2 0 0 0 0 1 0 1 1 0 1 0 0 2 2 1 0 2 0 0 0 0 2 1 1 1 0 0 0 0 0 0 0 0 1 1 1 0 0 0 0 0 0 1 0 1 0 0 0 0 0 1 1 1 2 1 2 0 1 2 0 1 0 1 0 1 1 1 0 1 0 0 0 1 0 1 0 0 1 1 0 2 0 0 0 2 2 1 2 1 1 0 0 0 0 0 0 1 1 0 1 1 2 0 1 0 2 0 0 2 1 0 1 0 1 1 0 2 0 0 0 0 0 0 0 0 0 0 1 0 0 2 0 2 0 0 2 1 0 1 1 0 2 0 0 0 0 0 1 1 0 1 0 0 0 0 0 0 0 0 0 1 1 0 0 2 0 1 1 1 0 1 2 0 1 0 0 1 0 0 0 2 1 2 0 1 1 2 2 1 2 0 0 0 0 0 0 0 0 0 0 0 2 2 0 1 0 0 0 0 0 0 0 0 1 0 2 1 1 0 0 2 0 0 2 2 0 1 0 0 0 2 0 2 0 1 1 1 1 0 1 0 2 1 0 0 1 0 1 0 0 1 0 2 2 2 1 1 1 1 0 2 2 0 1 1 1 1 2 0 0 1 1 1 1 1 1 1 0 1 2 0 0 2 0 0 0 0 2 0 0 0 1 1 1 1 0 2 0 2 0 1 0 2 0 1 0 0 0 0 0 0 0 0 0 1 0 1 0 1 1 1 0 0 1 0 0 2 0 0 1 0 0 0 1 1 1 1 1 1 0 2 2 0 0 1 0 1 0 0 0 0 0 0 0 0 1 0 0 1 0 1 0 1 0 0 2 2 2 0 0 1 2 0 1 1 0 0 0 0 0 0 2 0 1 2 1 2 1 1 0 2 2 0 0 2 2 0 1 1 1 0 1 0 0 1 0 1 0 1 0 2 0 0 0 1 1 1 0 1 0 1 1 1 1 1 0 0 0 0 2 0 0 0 1 1 0 1 1 0 2 2 2 2 0 0 0 2 1 0 0 0 1 0 0 1 1 0 1 0 0 1 1 0 1 1 0 0 0 0 0 0 0 2 0 0 1 0 0 1 1 0 0 0 0 0 1 0 0 1 1 1 0 0 1 1 1 1 0 2 1 0 0 0 1 0 0 0 1 0 0 0 0 0 0 0 0 0 0 1 1 0 0 0 1 0 0 0 0 0 2 2 2 0 0 2 0 2 2 0 2 1 2 1 0 2 0 0 1 1 2 2 2 0 0 0 1 1 0 1 0 2 1 1 0 2 0 0 1 0 2 1 2 2 0 1 2 1 1 2 1 1 0 1 0 0 1 1 1 1 2 0 2 2 0 0 1 1 1 1 1 1 0 0 0 0 0 1 0 0 0 1 1 1 0 1 0 0 2 2 0 0 0 0 0 1 0 1 0 1 1 1 0 1 0 1 0 0 0 0 0 0 1 1 1 1 0 0 0 2 0 0 0 0 0 0 2 0 0 0 2 1 0 2 0 0 0 1 0 0 1 0 0 1 1 1 0 0 0 1 0 1 0 2 1 2 0 1 1 1 0 0 0 1 1 1 2 0 0 0 1 0 1 1 1 0 0 0 0 0 0 1 2 0 1 2 0 2 2 0 0 0 0 1 0 1 1 0 0 2 1 2 1 0 1 1 0 1 0 0 1 0 0 1 0 1 0 2 2 0 0 0 0 0 1 2 0 0 0 0 0 1 1 0 0 0 0 1 2 1 0 1 1 2 1 1 0 0 0 0 0 0 1 0 1 1 0 1 2 0 2 2 0 1 0 2 0 1 2 2 1 2 1 1 0 0 1 0 1 1 1 2 2 0 2 0 1 1 1 0 0 0 0 0 2 2 1 1 0 0 1 1 0 0 0 0 1 1 1 0 1 0 1 0 2 0 2 0 0 0 0 2 2 1 0 1 2 0 1 1 2 1 2 2 0 0 1 0 0 0 1 0 1 0 0 1 0 0 0 0 0 0 0 1 0 0 0 0 0 0 0 0 2 1 2 1
66 1 1 1 0 1 1 1 1 1 0 0 0 2 0 0 1 0 1 2 0 1 1 2 2 0 0 2 1 1 1 2 1 0 2 0 0 2 0 0 0 0 0 0 0 1 0 0 2 2 0 0 1 1 1 2 0 1 1 1 1 0 2 2 1 0 2 1 1 0 1 1 2 2 0 2 2 1 1 0 2 0 1 1 1 0 0 1 1 2 1 1 1 0 0 0 0 2 0 2 2 2 0 0 1 2 1 1 1 0 0 2 0 1 1 0 1 0 0 1 1 1 0 2 0 0 0 0 0 0 1 0 1 1 0 0 1 0 1 0 2 0 0 0 0 1 0 0 0 2 1 2 0 0 0 1 1 0 0 2 2 1 0 2 1 1 1 2 1 1 0 0 1 1 0 1 0 0 0 1 0 1 1 1 2 0 2 2 1 0 0 1 2 1 1 2 2 0 0 0 0 2 0 1 1 0 0 1 1 0 0 0 2 0 0 2 2 2 2 0 2 2 0 2 0 1 1 0 0 0 0 0 0 0 1 0 0 2 0 1 0 0 2 2 0 2 0 0 1 1 1 1 0 1 0 1 0 1 0 0 0 0 0 1 1 0 0 0 2 0 0 1 0 0 0 0 1 1 2 0 0 1 2 2 0 1 1 1 0 2 0 0 1 2 2 1 1 2 2 0 1 0 1 1 0 0 0 0 0 1 0 2 0 1 1 0 0 0 1 0 1 1 2 0 1 0 0 1 1 2 1 0 0 2 0 0 0 1 0 1 1 1 0 2 0 0 1 0 2 0 0 0 0 1 0 1 1 2 0 1 1 1 1 1 1 0 1 0 0 0 2 0 0 0 0 0 0 2 2 0 0 0 1 0 0 1 1 0 0 1 0 1 0 2 2 0 1 0 2 2 2 2 0 2 1 1 0 0 0 1 0 1 0 0 0 0 0 1 0 1 1 1 0 2 1 2 2 1 1 2 0 1 0 2 0 0 1 1 1 0 1 0 1 1 0 1 0 1 1 0 0 0 0 2 2 2 0 2 1 2 1 0 1 1 0 1 1 0 0 1 1 0 2 2 2 0 2 0 2 0 2 2 0 0 1 2 1 2 2 0 1 2 0 1 1 1 1 2 2 0 0 2 2 0 2 0 1 0 1 0 0 0 0 0 0 2 0 2 0 1 1 1 0 0 0 0 0 0 0 2 0 0 1 1 1 1 1 0 1 2 0 0 2 2 1 0 2 1 2 1 0 0 0 2 0 2 0 0 0 0 0 0 1 1 0 0 0 2 0 0 0 1 0 0 0 0 0 2 0 0 2 0 2 0 2 0 0 0 0 0 0 0 1 0 0 1 0 0 0 0 0 1 0 2 0 2 1 0 0 2 0 0 0 1 0 0 0 0 0 0 0 0 0 0 0 0 1 1 0 0 0 0 1 0 0 1 2 0 2 0 0 1 0 0 1 0 2 0 1 0 0 2 0 0 0 0 2 1 1 0 0 0 1 0 1 1 1 2 0 0 1 0 1 0 0 0 2 1 1 1 0 0 0 2 2 2 1 0 0 0 2 0 2 0 2 1 2 0 2 2 1 0 0 0 1 0 2 2 0 0 1 0 1 1 0 0 0 1 1 1 0 1 1 0 1 2 0 0 0 0 0 1 0 2 0 0 0 1 0 1 0 1 1 1 0 0 1 1 1 1 0 1 0 1 0 0 0 0 2 1 0 1 2 0 0 0 2 2 0 2 0 0 1 1 1 0 1 0 2 2 1 1 0 0 1 2 1 2 1 2 0 1 1 0 1 0 0 1 1 2 1 1 0 0 2 0 2 0 0 1 1 1 2 1 2 0 0 1 2 0 0 1 1 1 1 0 1 0 0 2 0 2 2 0 0 2 1 1 0 0 1 1 0 0 1 1 1 0 0 0 0 2 0 2 1 1 0 1 0 0 2 2 1 0 1 2 0 1 2 0 0 0 0 2 0 0 0 0 1 2 2 2 0 0 0 0 0 1 0 0 1 2 0 1 2 0 2 2 0 1 0 1 1 1 2 2 0 1 1 1 0 0 1 1 2 2 0 0 1 1 0 1 2 1 0 0 1 1 0 1 2 2 0 1 1 0 0 1 1 0 0 0 0 0 0 0 0 1 1 0 2 0 1 1 0 0 1 0 0 0 0 0 0 0 1 1 1 0 0 1 0 1 0 0 0 0 2 0 1 0 0 1 0 1 0 0 0 0 0 2 1 1 0 1 1 0 0 0 1 0 1 1
67 1 2 0 1 0 1 1 2 1 0 1 1 1 1 1 0 1 1 1 0 1 0 2 2 0 1 1 1 1 1 2 1 1 1 1 1 2 0 1 1 0 0 0 0 0 0 0 0 1 1 1 1 1 1 2 0 0 2 0 1 0 0 0 0 0 2 0 2 0 1 1 2 2 0 2 2 2 2 2 0 0 2 1 1 0 0 0 0 2 0 0 1 0 1 0 0 1 0 1 1 2 1 0 2 0 2 0 0 0 2 2 0 1 1 1 2 0 0 2 2 0 0 2 0 0 0 0 0 0 2 0 0 0 1 0 0 0 0 2 1 1 1 0 0 0 0 0 0 1 0 0 0 1 0 0 0 1 0 1 2 1 2 0 1 2 0 0 2 1 0 0 0 1 0 0 0 0 0 2 0 2 0 1 1 0 1 1 0 0 0 1 2 1 1 2 2 0 0 0 0 0 0 2 2 0 0 1 1 0 1 0 2 0 0 2 0 1 1 0 1 1 0 2 0 1 1 0 0 0 0 0 2 2 1 0 1 2 0 2 0 1 1 2 0 2 0 0 2 0 0 0 0 0 1 1 2 1 0 0 0 0 0 0 1 0 0 0 2 0 0 1 0 2 1 1 0 1 1 0 0 1 1 2 0 1 1 1 1 2 0 0 0 2 2 0 2 0 0 0 0 0 0 0 0 0 1 2 2 2 1 2 0 0 0 0 0 1 1 0 0 2 1 2 1 0 0 1 1 1 1 1 1 1 0 0 0 2 0 1 1 1 2 1 0 0 1 1 2 1 0 0 0 0 0 0 0 0 1 1 1 1 1 1 1 1 0 1 1 0 2 0 2 2 2 0 0 0 0 0 0 1 0 0 0 1 1 1 1 0 1 0 1 1 2 0 1 0 0 0 0 0 0 2 2 0 0 0 0 1 0 0 0 0 0 0 2 0 0 0 0 1 0 0 1 2 0 1 0 0 1 0 0 2 0 0 1 1 0 0 1 0 1 1 1 1 0 0 0 0 0 1 0 2 1 0 1 1 0 1 1 0 0 0 0 2 1 2 0 0 1 1 0 0 0 0 0 0 2 1 1 1 0 2 0 1 0 1 2 0 2 2 1 1 1 0 1 1 1 0 1 2 2 0 2 1 1 0 1 0 0 0 1 1 1 0 0 2 0 1 1 0 2 2 0 2 0 1 0 2 1 1 0 0 0 0 1 1 1 0 1 1 2 2 1 0 1 1 1 1 0 0 0 2 0 0 0 0 0 0 0 0 0 0 0 0 0 2 2 1 1 2 1 0 1 0 1 1 0 1 0 1 1 0 1 0 0 1 0 1 0 0 0 0 1 0 0 1 0 0 1 1 0 0 0 2 2 2 2 2 1 0 0 2 0 2 2 0 0 0 0 0 0 0 0 1 1 1 0 0 1 1 0 0 0 0 1 1 2 0 1 1 0 1 2 0 2 1 0 0 0 2 0 0 1 1 2 2 2 0 0 0 1 1 1 1 1 2 1 0 0 0 0 0 0 0 2 1 0 0 0 0 0 1 2 2 2 1 0 1 0 0 0 0 0 0 0 0 1 2 1 0 0 0 2 0 0 2 0 0 1 1 0 2 0 0 0 0 0 0 0 0 0 0 1 2 0 2 1 1 0 2 0 2 0 0 1 1 0 1 1 1 1 0 0 0 0 1 0 0 0 0 0 0 0 1 1 0 1 1 0 0 2 0 0 0 2 1 0 2 0 0 1 0 0 0 1 0 0 2 1 1 1 0 0 1 0 1 0 2 1 2 1 1 2 1 1 1 0 1 1 2 1 0 1 0 0 0 1 0 1 1 2 2 2 0 0 2 2 1 0 1 0 2 2 0 1 0 0 1 0 1 0 0 0 2 0 2 1 0 2 2 0 0 0 0 0 0 0 0 1 0 0 2 2 0 0 0 1 1 0 2 0 0 0 1 0 0 1 0 0 0 0 0 1 0 0 1 2 2 1 1 0 0 0 0 1 0 0 0 0 1 1 1 2 0 2 2 0 0 0 0 1 0 2 1 0 2 0 1 1 1 0 0 0 0 1 1 1 0 1 0 2 0 0 0 0 2 1 0 1 1 1 2 0 0 0 1 0 0 0 0 1 2 2 0 0 0 0 0 2 0 1 1 1 0 1 2 0 0 0 0 1 0 1 1 1 0 0 2 0 0 0 0 0 2 0 0 1 0 0 1 0 0 0 0 0 0 0 1 0 1 0 0 0 1 0 1 1 1 2 2
68 1 0 2 0 1 1 1 1 1 1 2 0 0 0 0 0 0 0 0 1 1 0 2 2 0 1 0 0 2 2 0 1 1 1 0 1 1 1 0 0 0 2 2 0 0 1 0 0 0 0 0 1 2 0 2 0 0 1 0 1 0 2 1 1 0 2 1 1 0 0 0 2 2 1 2 1 0 0 0 1 0 2 0 2 0 0 0 0 2 0 0 0 0 0 0 0 0 0 0 0 2 0 1 2 0 2 1 1 0 1 2 0 1 2 1 1 0 0 2 2 0 2 0 0 2 0 0 1 1 1 0 0 0 0 0 0 0 0 0 0 2 0 0 0 1 0 0 0 0 0 0 1 0 0 0 0 0 1 2 1 0 2 0 0 1 0 1 1 1 0 0 0 2 1 1 0 0 0 0 0 0 0 0 0 0 1 0 0 0 0 0 1 0 0 2 1 0 0 0 0 1 0 1 1 0 1 0 1 2 2 0 1 0 0 2 0 1 2 1 1 1 1 2 0 1 1 0 0 0 0 0 0 0 1 0 1 2 0 1 0 0 2 2 0 2 1 0 1 1 1 0 0 0 0 2 2 0 0 0 1 1 0 1 0 0 0 0 2 1 0 2 0 0 0 0 0 1 1 0 0 1 2 2 0 1 1 0 1 2 0 1 0 2 1 1 1 1 0 1 0 1 0 0 0 0 0 0 1 2 0 1 0 0 1 0 2 0 1 0 0 2 0 1 2 0 0 0 1 0 1 0 0 1 0 0 0 2 2 1 0 1 2 0 1 0 0 1 1 1 1 0 0 0 0 0 0 1 1 0 1 1 1 1 1 1 1 0 0 0 2 0 0 0 1 0 0 1 1 0 0 0 2 0 0 0 0 0 0 0 0 0 1 0 2 0 1 1 1 1 1 1 1 0 0 0 2 0 0 2 0 0 0 0 0 0 0 1 0 1 1 1 0 1 1 2 1 0 1 2 0 1 0 0 1 1 1 1 0 0 1 1 1 1 2 1 0 2 2 0 0 0 0 2 2 0 0 1 1 1 1 0 0 0 2 0 0 1 0 1 1 1 0 0 2 0 0 0 1 1 0 2 0 0 1 2 1 2 2 0 1 2 0 1 0 0 1 2 2 0 0 1 2 0 2 1 1 0 0 0 0 0 0 1 0 1 0 0 0 2 2 0 1 0 0 1 1 0 1 1 1 1 1 1 1 0 1 1 1 0 1 1 2 1 1 0 0 1 1 1 0 0 0 2 1 0 0 0 0 0 0 0 0 1 0 0 0 0 0 1 0 0 0 0 0 0 0 1 0 1 1 0 1 0 0 0 0 2 0 2 0 0 0 0 0 0 0 0 0 0 0 2 1 0 0 1 1 1 1 0 1 0 0 0 2 0 0 0 1 0 0 0 0 0 0 1 2 0 0 0 2 0 0 0 0 1 1 1 2 0 0 0 0 1 2 0 1 1 1 1 1 2 1 1 0 0 1 2 2 1 0 1 0 0 1 1 2 2 1 0 0 1 0 1 1 0 2 1 0 0 0 0 0 0 1 1 0 1 1 0 2 0 1 1 1 1 2 0 1 2 0 0 0 0 1 0 1 1 1 0 1 1 1 0 0 0 0 0 0 0 0 0 1 0 1 2 0 2 2 1 1 1 0 1 0 1 0 0 1 1 0 0 0 0 0 1 0 1 0 0 0 0 0 0 0 0 0 0 0 0 0 0 2 1 0 0 2 2 0 2 0 0 1 0 0 0 1 0 2 2 1 1 0 0 0 1 0 2 2 2 0 0 2 0 1 0 0 0 0 0 0 1 1 0 1 0 0 0 1 1 1 0 1 1 1 0 0 2 2 0 1 0 2 2 2 0 1 0 0 1 0 1 0 0 0 1 0 0 0 0 0 0 0 0 0 0 0 1 0 0 0 1 0 1 1 0 1 0 1 1 0 2 0 0 0 1 0 0 1 0 0 0 0 2 1 1 0 0 1 1 1 1 0 0 0 0 1 0 0 1 0 1 1 1 2 0 2 0 0 2 2 0 0 2 1 2 0 1 0 2 0 0 0 0 0 0 2 1 2 1 0 2 2 1 1 0 2 2 1 1 1 1 0 2 0 0 0 1 0 0 0 0 1 1 2 1 0 0 0 1 2 0 2 0 0 0 1 1 0 1 1 1 1 0 2 0 0 0 0 0 1 0 0 0 0 2 0 0 0 0 0 2 0 2 0 1 1 0 0 2 1 0 1 0 0 0 0 0 0 0 1 1
69 0 1 1 0 0 1 1 1 1 1 1 1 1 0 0 0 0 1 0 2 2 1 1 1 1 1 2 0 2 2 0 2 2 1 1 2 2 0 1 1 0 0 1 0 1 0 0 0 0 0 0 1 1 1 2 0 0 0 1 0 1 1 2 0 1 0 1 1 0 0 0 2 2 1 2 1 1 1 0 1 0 1 0 1 0 0 0 0 1 0 0 0 0 0 0 0 1 0 1 0 2 0 0 2 0 2 0 0 0 1 1 0 1 1 1 1 0 0 1 1 0 2 0 1 1 0 1 2 2 2 1 0 0 1 0 1 0 0 0 0 2 1 0 0 1 0 0 0 1 0 0 0 0 0 0 0 0 0 0 1 0 2 0 1 2 0 1 0 1 1 2 0 2 1 0 0 2 0 0 0 0 0 1 1 0 2 1 1 0 0 0 1 0 1 2 1 0 0 0 0 0 0 2 1 0 0 0 1 0 1 0 1 0 0 2 0 1 2 1 1 1 1 2 0 1 1 0 0 0 0 1 0 0 1 0 0 2 0 2 0 0 2 0 0 1 1 0 2 0 0 2 0 1 0 2 1 1 1 1 0 1 0 1 0 0 1 0 1 0 0 1 1 0 0 1 1 0 1 0 0 1 0 1 1 0 1 1 2 2 0 1 0 2 1 1 1 2 0 1 0 1 1 1 0 0 0 0 1 1 1 0 0 1 1 1 0 0 1 0 1 1 1 1 2 0 0 1 1 1 2 2 0 1 0 0 0 2 0 0 0 0 1 1 1 0 1 1 2 0 0 0 1 0 1 0 0 1 0 2 2 2 0 0 0 0 0 1 1 1 2 0 1 1 2 0 0 1 0 0 1 1 0 0 1 1 1 0 0 1 0 1 0 0 1 1 1 2 0 0 0 0 1 1 1 0 0 0 1 1 0 2 0 0 1 0 1 0 1 0 1 1 1 0 0 2 2 0 1 1 0 1 0 1 1 1 0 0 0 0 2 0 1 1 2 2 2 1 1 0 0 0 1 1 0 0 0 2 1 1 0 0 0 0 1 1 1 1 0 1 0 0 0 0 2 0 2 0 2 2 0 1 0 0 0 2 0 0 1 1 0 1 0 1 0 0 0 1 1 0 1 2 2 0 2 0 0 1 1 0 0 0 0 1 0 1 0 2 0 1 0 2 0 0 0 1 1 0 0 2 1 0 1 0 1 0 1 0 1 1 2 0 2 2 1 1 1 2 2 2 0 0 0 1 1 0 0 1 0 0 0 0 2 0 1 0 0 0 0 0 0 1 1 0 0 1 1 2 0 1 0 0 0 0 0 0 0 0 0 1 0 0 1 0 0 0 1 0 0 0 0 2 1 1 0 2 1 0 2 0 1 0 0 1 0 0 0 0 0 0 0 0 0 0 0 2 2 1 0 0 0 0 1 0 0 0 2 1 2 0 1 1 0 1 1 0 1 0 1 0 0 1 0 0 1 0 1 1 0 0 0 0 1 2 0 2 2 2 1 0 0 0 0 0 0 1 1 1 1 1 0 0 0 1 1 1 1 1 0 0 2 0 1 0 2 1 2 0 0 1 0 0 0 0 0 0 0 1 0 1 1 1 0 0 0 1 0 1 1 1 0 0 1 0 1 2 0 0 0 0 0 0 0 2 0 0 1 1 0 1 1 0 0 1 0 2 0 0 0 0 0 0 0 0 0 1 1 0 2 1 0 1 1 1 0 0 2 0 0 2 0 0 0 1 1 0 2 0 1 1 1 1 1 1 1 2 1 2 1 2 0 1 1 1 1 0 1 0 0 1 1 2 2 0 0 1 1 1 0 1 1 0 1 1 1 0 1 2 1 0 1 1 1 1 1 0 1 0 0 1 0 1 2 0 0 1 0 0 1 1 0 1 0 0 0 0 0 0 0 0 0 2 0 2 2 0 0 0 1 1 0 2 0 0 0 1 0 2 2 0 1 2 0 1 2 1 0 2 0 0 0 0 1 0 0 0 0 2 0 0 0 2 0 2 1 0 2 2 0 0 0 2 1 1 2 1 1 1 0 1 1 0 0 1 1 0 1 0 2 1 0 2 2 1 0 0 2 1 0 0 2 2 0 1 1 0 0 1 1 0 0 0 2 1 0 1 0 1 0 0 2 0 1 1 1 0 2 2 2 1 0 1 2 0 2 0 0 0 0 1 1 0 0 0 0 0 2 0 2 0 0 0 0 2 0 2 2 0 1 2 0 0 0 0 0 0 0 1 2 0 1 1
70 1 1 2 1 0 1 2 2 1 0 0 0 1 0 0 1 0 1 0 2 2 1 2 2 0 0 2 0 2 2 1 0 1 1 0 1 2 0 2 2 0 0 0 0 2 0 1 0 0 1 1 1 1 0 2 0 0 1 0 1 1 1 1 0 1 0 1 2 0 0 1 2 2 1 2 1 0 0 0 0 0 2 0 2 1 0 0 0 1 0 0 2 1 2 0 0 1 0 1 1 1 1 0 2 0 2 0 0 0 1 1 1 2 2 1 2 0 0 2 2 0 0 2 0 0 0 1 1 1 2 0 0 0 0 0 0 0 0 1 0 2 0 0 0 2 1 0 0 0 0 0 2 1 0 1 0 0 1 1 1 1 2 0 1 1 0 1 0 1 1 2 1 1 0 1 0 1 0 0 0 2 0 1 1 0 1 1 0 0 1 0 2 2 2 1 1 0 0 0 0 0 0 1 1 0 0 0 0 0 1 0 1 0 0 2 1 1 2 1 1 1 1 2 0 2 2 0 0 0 0 0 0 0 1 0 0 2 1 0 0 1 1 2 0 2 0 0 1 1 1 1 0 0 0 1 0 2 1 1 0 1 0 1 0 0 0 0 0 0 0 2 2 0 0 0 0 1 2 0 0 1 2 2 0 2 2 1 0 2 0 1 1 2 2 1 2 1 0 0 0 0 0 0 0 0 1 0 1 1 0 1 0 1 2 1 0 0 1 0 1 1 2 0 2 0 1 2 0 0 1 1 1 1 0 0 1 0 2 0 1 1 0 1 1 0 1 0 2 0 0 0 1 0 1 0 0 2 0 2 2 1 1 1 1 0 1 2 2 0 2 0 2 2 0 0 0 1 1 1 1 1 0 0 0 0 0 0 0 0 0 0 1 0 1 1 1 0 1 0 0 1 1 1 1 0 0 1 0 2 0 1 0 0 0 0 2 1 0 0 0 1 0 1 1 1 0 2 0 0 2 0 0 2 0 0 0 1 0 0 2 1 2 0 1 1 0 1 1 0 0 0 0 2 2 1 0 2 2 2 1 0 0 0 0 2 0 1 0 1 0 0 0 0 1 1 0 0 2 0 2 1 0 0 1 1 1 2 2 0 1 2 0 0 0 0 2 0 0 2 2 2 1 0 2 1 2 2 0 0 0 1 0 0 0 2 1 2 0 2 2 0 1 0 2 1 0 0 0 2 1 0 0 0 0 1 0 1 1 2 0 0 1 1 0 0 1 1 1 2 1 1 0 2 0 0 0 0 0 0 0 0 0 0 0 1 1 1 0 1 0 1 0 0 0 0 0 2 0 2 0 0 1 0 1 0 1 1 0 2 0 1 1 0 0 1 0 0 0 0 0 2 0 0 0 2 2 2 2 0 0 0 0 1 0 0 0 0 0 1 0 1 0 1 0 0 0 1 0 0 0 0 1 0 0 1 1 1 2 0 1 1 0 2 2 0 1 1 0 1 1 2 1 1 0 0 1 1 1 0 0 0 1 2 0 2 0 2 0 0 0 1 0 0 0 0 2 2 1 1 0 0 0 0 1 1 1 1 0 1 0 0 0 1 1 1 2 0 1 2 0 0 0 1 1 0 1 2 0 0 0 0 0 2 0 2 0 0 0 0 0 0 0 0 2 2 0 1 1 1 1 1 0 2 0 0 1 0 1 1 0 1 0 0 0 0 0 0 0 0 0 0 0 0 0 1 1 0 1 1 0 0 1 0 0 1 1 2 0 1 0 1 0 0 0 0 0 0 1 2 0 0 0 0 0 2 0 2 1 2 0 1 0 1 1 1 0 1 0 2 1 1 0 0 2 0 1 0 0 2 2 0 2 2 2 0 0 2 2 0 2 2 2 2 2 0 1 0 0 2 1 1 1 1 1 2 0 0 0 0 0 1 0 0 1 1 1 0 0 0 0 1 0 1 1 0 1 0 0 0 0 2 0 0 0 0 1 0 1 0 0 0 1 1 2 1 0 0 2 2 2 2 0 0 0 0 0 0 0 0 0 0 1 2 2 0 2 2 0 1 0 1 0 2 2 1 1 1 0 1 1 0 0 0 1 1 1 1 1 0 1 0 2 1 0 1 2 1 0 1 1 1 0 2 0 0 0 1 0 1 0 0 1 2 2 1 1 0 1 0 1 0 0 2 2 0 1 2 1 0 0 0 2 0 1 1 1 0 0 1 1 0 0 0 0 0 1 0 0 0 0 2 0 0 0 0 0 0 1 2 0 0 1 0 0 0 1 0 1 0 0 1
71 0 1 1 0 0 2 0 1 1 1 1 0 0 0 0 0 1 1 2 0 1 0 2 2 0 0 1 1 2 2 1 1 2 2 1 2 0 0 0 0 0 0 1 0 1 0 0 0 1 0 0 1 1 1 2 0 0 2 0 1 1 1 1 1 0 2 2 1 0 0 1 2 2 1 2 1 1 1 0 1 0 2 1 1 0 0 1 1 2 1 1 1 0 0 0 0 0 0 1 0 2 0 0 2 1 2 0 0 0 1 1 1 2 2 1 2 0 2 0 0 0 2 0 0 2 0 1 1 1 1 0 0 0 0 0 0 0 1 0 0 2 1 0 1 1 0 0 0 1 0 0 1 0 0 0 0 2 1 1 1 2 1 1 1 1 0 1 1 1 0 0 1 0 1 0 0 1 0 1 0 1 0 0 1 1 1 2 1 0 0 1 1 1 1 2 2 1 0 0 0 1 0 1 1 0 0 1 1 1 2 0 1 0 0 2 0 1 1 0 1 1 1 1 1 1 1 0 0 0 0 1 0 1 1 1 0 2 0 1 0 1 1 2 0 2 0 0 2 1 1 0 0 0 0 1 1 1 0 0 0 0 0 1 1 1 0 1 1 0 0 1 0 2 0 0 0 1 2 0 1 0 1 1 1 1 1 2 0 2 0 1 0 2 1 0 2 1 0 1 0 0 1 1 1 0 0 2 2 1 0 1 0 0 0 0 0 0 0 0 2 1 1 1 2 0 1 1 0 0 1 0 0 2 0 1 1 2 0 0 0 2 1 0 0 0 1 1 1 1 1 0 0 0 0 0 1 1 0 1 1 1 1 1 1 0 0 2 2 0 2 0 1 0 0 0 0 0 0 0 2 1 1 1 1 1 1 0 0 1 0 0 0 1 2 0 0 1 0 0 0 0 1 1 1 0 0 1 0 2 0 0 0 0 0 0 1 0 0 0 0 0 0 1 1 1 0 0 1 1 1 1 0 1 1 1 1 1 0 0 2 2 2 0 1 1 0 1 1 0 1 0 0 1 0 0 0 2 0 2 2 0 0 0 1 1 0 2 0 0 2 2 2 2 1 0 0 1 2 0 1 2 0 1 1 2 1 1 2 0 2 2 0 2 1 1 1 1 1 1 1 2 1 1 1 1 2 0 1 0 0 1 0 0 1 1 1 2 0 1 1 1 1 0 1 2 1 1 1 1 1 1 1 1 0 0 0 1 1 1 0 0 2 1 0 0 0 2 2 2 0 0 0 2 1 0 0 1 0 0 0 0 1 0 1 1 1 1 0 0 0 0 0 0 0 0 0 2 0 2 0 0 1 0 0 1 0 0 0 0 0 0 1 0 0 1 0 1 0 0 1 0 1 0 0 2 1 1 1 2 1 0 0 1 0 1 1 0 2 0 0 0 0 0 0 1 2 2 0 0 0 0 0 0 0 0 2 1 2 0 1 1 0 0 1 0 2 1 1 0 2 2 1 0 0 0 2 1 1 0 0 0 0 1 0 1 1 2 1 0 1 0 0 1 1 0 2 1 0 0 1 0 0 1 1 1 1 1 1 1 1 0 0 1 0 1 2 0 0 1 0 0 0 0 2 0 0 2 0 0 0 0 0 1 0 0 0 0 0 0 0 0 0 1 0 1 2 0 0 0 0 0 1 2 0 1 1 0 1 0 0 1 0 0 0 0 0 1 2 2 2 2 0 2 1 0 0 0 2 2 0 0 2 1 0 0 2 1 0 2 0 1 1 2 1 0 0 0 0 0 1 2 0 0 0 2 0 2 0 2 0 2 2 0 1 0 0 0 0 1 1 1 0 0 2 0 0 0 0 1 1 1 1 1 1 0 0 1 1 0 0 0 1 1 1 0 0 0 0 1 0 1 1 0 0 2 0 1 1 0 0 0 0 0 0 0 0 0 0 0 0 2 0 2 1 1 0 0 0 0 0 2 0 0 0 2 0 2 2 0 0 0 0 1 1 1 1 2 2 2 2 2 1 0 0 1 0 0 0 0 0 1 1 1 2 1 1 2 0 0 0 1 1 1 2 1 0 2 0 2 0 0 0 0 1 1 2 0 1 1 0 1 1 0 2 0 2 2 1 1 1 1 0 2 0 0 0 0 0 1 0 0 2 1 1 0 0 1 1 0 1 0 0 2 2 0 2 1 0 1 1 1 1 0 2 0 0 0 0 1 1 1 0 1 1 1 1 0 2 0 0 0 0 0 0 0 0 0 0 2 1 0 0 0 0 0 0 1 1 1 1 1
72 0 2 0 0 0 0 2 1 2 0 0 0 0 0 0 0 0 0 1 1 1 0 2 2 0 0 2 0 2 2 2 1 2 1 0 1 2 0 0 1 0 0 1 0 2 2 0 0 0 0 0 0 0 2 0 1 0 0 0 1 1 1 1 1 0 2 0 1 1 0 1 2 2 0 2 2 1 1 0 1 0 2 1 2 0 0 0 0 2 0 0 1 0 1 0 0 0 0 0 0 2 0 1 2 0 2 0 1 1 0 1 1 2 2 1 2 0 0 2 2 0 0 2 0 0 0 0 2 1 1 1 0 0 0 0 0 0 1 1 1 1 0 0 0 1 0 0 0 0 0 0 0 0 0 0 0 0 1 1 1 1 2 0 0 2 0 1 0 1 0 1 0 2 0 2 2 0 0 1 0 2 0 0 0 0 2 2 0 1 1 2 2 2 2 2 2 0 0 0 0 0 0 1 1 0 1 1 2 0 1 0 1 1 0 2 0 0 2 1 1 1 1 2 0 1 1 0 0 0 0 0 0 0 2 0 0 2 0 2 0 0 1 0 0 0 0 0 2 0 0 1 0 0 1 2 1 2 0 0 2 2 0 0 0 0 0 1 2 1 0 0 0 1 0 0 0 0 2 0 0 0 1 1 0 0 0 1 1 1 1 1 0 2 2 0 2 1 0 1 0 1 2 2 0 0 0 0 1 1 1 1 0 1 1 1 0 0 1 2 0 1 1 2 1 0 0 1 1 1 2 1 0 1 0 0 0 0 2 0 0 0 2 2 1 0 1 1 2 1 1 1 0 0 0 0 0 1 0 1 1 1 2 0 2 1 0 2 2 0 2 0 1 1 1 0 0 0 0 0 2 0 0 1 1 1 0 0 0 1 0 1 1 0 1 1 0 2 0 0 0 0 1 1 0 1 0 0 0 2 0 0 1 1 1 0 1 0 0 0 0 2 1 0 1 2 1 1 1 1 0 1 0 2 0 1 0 1 0 1 0 2 1 1 1 0 0 1 1 0 0 0 0 1 1 0 1 2 1 2 1 0 1 1 0 0 0 1 0 1 0 0 1 1 1 0 0 1 1 1 1 1 0 0 1 2 1 2 2 0 2 2 1 1 0 0 1 0 0 1 2 2 0 2 0 2 2 0 0 0 0 2 0 1 0 1 0 2 0 2 2 0 1 1 0 1 0 1 0 2 1 1 2 2 1 1 1 0 0 1 0 0 1 1 1 1 0 1 1 2 0 0 0 2 0 1 1 1 1 0 0 0 1 0 1 0 0 1 1 0 0 1 0 0 0 0 0 0 0 2 0 1 2 0 2 0 1 1 1 2 0 0 0 0 0 0 0 0 0 0 0 1 0 0 1 2 1 0 1 0 1 0 0 1 1 1 1 0 1 0 0 0 0 1 1 1 1 1 0 0 0 0 1 0 0 1 1 1 2 0 1 1 0 2 2 0 0 1 1 0 1 1 1 1 0 0 1 1 1 1 1 0 1 2 0 2 2 2 0 0 1 0 0 0 0 0 1 0 1 1 0 2 0 1 1 1 1 1 0 0 2 0 0 1 0 0 1 0 1 1 0 1 0 1 0 0 1 2 0 0 1 0 0 1 0 0 0 1 1 1 0 0 0 0 1 2 0 1 1 1 1 1 0 2 1 0 2 1 0 1 0 1 1 0 0 0 0 2 0 0 0 0 0 0 0 1 0 1 2 0 0 2 1 0 0 0 2 1 0 1 1 2 0 1 1 0 0 0 1 0 2 2 0 0 0 2 0 2 1 2 0 1 1 1 1 1 0 1 0 1 1 1 1 0 1 0 0 0 1 1 1 0 0 0 1 1 2 2 1 0 1 1 0 2 2 1 0 0 0 2 1 1 0 1 1 1 0 2 2 0 2 2 0 0 0 0 0 1 0 0 0 2 0 1 1 0 1 0 0 0 0 1 0 0 0 0 1 0 2 0 0 0 0 2 1 0 1 1 2 2 1 1 0 0 0 0 0 0 0 0 0 1 0 1 1 0 2 2 0 1 0 0 0 2 2 1 1 1 0 1 1 0 0 0 0 0 2 0 2 2 0 2 2 2 0 0 2 1 0 0 2 2 0 2 0 0 0 1 0 0 1 1 2 0 0 0 0 0 1 1 2 0 1 1 1 0 1 1 1 1 0 1 0 1 1 1 1 1 1 2 0 0 0 0 0 2 0 0 2 0 0 0 0 1 1 1 2 0 0 1 0 1 1 0 0 0 0 0 1 0 2 2
73 0 2 0 1 0 1 2 1 2 0 0 0 2 0 0 0 0 1 1 1 2 1 2 2 0 0 2 0 2 2 1 1 0 2 2 2 0 0 0 1 0 0 0 0 0 1 0 0 1 1 2 1 1 1 1 1 0 2 1 0 0 2 1 0 1 0 0 2 1 0 2 2 2 2 2 0 1 1 0 1 0 2 2 2 0 0 0 0 2 0 0 1 0 2 0 0 1 1 0 0 1 1 0 1 1 1 0 0 0 1 2 0 2 2 1 2 0 0 1 2 0 2 0 1 1 0 2 2 2 2 0 1 1 1 0 1 0 0 2 1 1 0 0 0 0 0 0 0 1 1 1 0 0 0 1 0 2 1 1 1 2 2 0 1 1 1 2 0 2 0 1 1 0 1 0 0 0 0 1 1 1 1 0 1 0 2 1 1 0 0 0 2 2 2 1 1 0 0 0 0 1 0 0 0 0 1 0 2 1 1 0 2 0 0 2 1 1 2 1 0 0 0 1 1 0 0 0 0 0 1 0 1 1 0 1 0 2 0 2 0 0 2 1 0 1 0 0 2 0 0 1 0 1 0 1 0 1 0 0 0 0 0 0 0 0 0 1 2 0 0 1 0 1 1 1 0 0 0 0 2 0 1 1 0 1 0 1 0 2 0 0 0 1 1 0 2 1 1 1 0 0 0 0 0 0 0 0 0 0 0 1 0 0 1 0 1 0 0 0 2 2 1 0 2 0 0 1 1 1 1 1 1 2 0 0 0 2 0 0 0 1 2 2 0 0 2 0 1 2 0 0 0 2 0 2 2 0 0 2 2 2 2 1 2 1 0 2 2 0 1 1 0 0 1 0 0 0 0 0 1 1 1 0 0 1 1 0 0 1 0 0 2 0 1 1 1 0 1 1 1 1 0 2 0 1 1 1 0 1 0 0 1 1 2 0 0 0 1 0 1 0 1 0 1 2 2 1 0 0 1 0 0 2 0 1 0 0 0 0 0 2 2 0 1 0 0 0 2 0 0 0 0 1 1 0 0 2 0 2 1 0 0 0 1 1 0 2 0 0 0 0 1 1 2 0 1 0 2 1 1 2 0 0 0 1 0 1 2 0 2 1 0 1 1 0 1 1 1 1 1 2 1 1 1 2 2 0 1 0 0 0 0 1 0 1 0 1 0 1 2 1 0 0 0 2 2 0 0 2 1 0 1 1 1 0 1 1 0 2 0 0 2 2 2 0 2 1 1 1 0 0 0 2 0 0 0 1 0 0 0 0 1 0 0 1 1 1 1 0 0 0 1 0 1 0 1 0 0 2 0 1 0 0 0 0 0 0 1 1 0 0 1 0 0 1 1 0 0 0 0 2 0 1 0 2 0 2 1 1 0 0 0 1 0 0 0 0 0 0 0 0 0 0 0 2 2 0 0 0 0 0 0 0 0 0 2 1 2 0 0 0 0 1 2 0 1 1 0 0 1 1 0 1 0 0 1 1 1 0 0 0 1 0 1 1 1 2 0 0 0 0 0 0 1 1 1 0 0 1 1 0 0 0 0 0 1 1 0 0 2 0 1 0 2 1 2 0 1 1 1 0 1 0 1 0 1 1 0 0 0 0 0 1 0 0 0 0 0 0 0 0 0 1 1 2 1 1 1 1 0 1 0 2 0 0 1 1 0 1 1 0 1 0 0 0 0 1 1 1 1 1 0 1 0 1 0 0 2 1 0 1 1 0 0 1 1 1 0 2 0 1 0 1 1 0 0 1 0 1 2 2 0 0 0 2 0 2 0 2 0 2 1 0 0 0 0 0 0 2 1 1 2 0 0 0 1 1 0 0 1 1 1 1 2 1 0 1 0 0 0 0 1 2 1 0 1 0 0 2 0 2 1 0 0 1 0 0 0 0 0 0 0 0 1 1 1 1 0 0 0 2 0 0 0 0 1 2 0 0 1 2 0 0 0 1 1 1 2 0 1 1 0 2 0 0 1 1 1 1 0 0 0 0 0 0 1 0 0 2 0 1 0 1 2 0 2 2 0 2 1 0 0 1 1 2 0 2 0 2 0 0 0 0 0 0 2 1 2 0 0 2 2 2 0 0 0 0 0 0 2 2 0 2 0 0 0 0 0 1 0 0 2 2 2 0 0 1 0 1 1 0 2 0 0 0 0 2 0 0 0 1 1 0 1 1 1 2 2 2 0 0 0 0 0 1 1 0 1 0 0 2 0 0 0 0 0 0 1 1 0 0 1 0 0 0 0 0 0 0 1 1
74 1 1 1 0 0 0 2 0 2 0 0 0 1 0 0 1 0 0 0 1 1 1 1 1 1 1 2 0 2 2 1 1 0 1 1 1 2 0 2 1 1 0 1 0 1 0 0 0 1 1 1 2 2 0 2 0 0 2 0 0 2 2 1 0 1 1 1 2 0 0 0 2 2 1 2 1 1 1 1 1 0 2 1 2 0 0 1 1 2 1 1 1 0 1 0 0 2 1 1 0 0 2 0 2 1 2 0 0 0 0 1 0 1 1 1 1 1 1 0 1 0 2 0 0 2 0 0 1 1 0 0 1 2 0 0 0 0 0 2 1 1 1 0 0 2 1 0 0 0 0 0 0 0 0 0 0 1 0 0 0 0 2 0 1 2 0 1 1 1 0 0 0 2 1 1 0 0 0 1 0 2 0 1 1 0 2 1 0 1 1 1 1 0 0 0 1 0 0 0 0 0 0 2 1 0 1 1 1 0 0 0 2 0 0 2 0 0 2 2 0 0 0 2 1 0 0 1 1 1 0 0 0 0 2 0 0 2 0 1 0 0 2 1 0 1 0 0 2 0 0 1 0 0 0 2 1 1 0 0 1 1 0 1 1 0 0 0 2 1 0 2 1 1 0 0 0 1 1 0 1 0 0 1 0 0 0 0 2 2 0 2 0 2 1 0 2 1 0 0 0 1 1 1 0 0 0 0 1 1 1 0 0 0 2 0 2 0 2 0 0 2 0 1 2 0 0 2 1 1 1 0 1 1 0 0 0 2 0 1 1 0 2 2 1 0 1 1 1 1 1 0 1 0 1 0 0 1 0 2 2 2 0 0 0 2 0 1 1 0 2 0 1 0 1 0 0 0 0 0 0 0 0 0 1 1 0 0 0 0 0 0 2 0 2 0 1 2 0 0 0 0 0 2 2 0 0 0 1 1 0 1 0 0 0 0 0 0 0 0 0 1 0 0 1 2 2 0 1 1 1 0 0 0 0 0 0 1 1 0 2 2 1 1 1 1 0 2 2 0 0 0 0 1 0 0 0 1 1 0 0 0 0 1 1 0 0 1 0 1 0 0 0 0 0 1 0 0 2 0 2 1 0 1 1 1 1 0 1 1 1 1 0 0 0 0 1 2 2 0 0 2 2 0 2 0 2 0 1 0 0 0 1 2 0 2 1 2 0 1 1 1 0 0 1 2 1 0 1 1 1 0 1 0 0 0 1 1 0 2 0 0 2 2 1 1 1 2 2 2 0 0 0 2 2 0 0 0 0 0 0 0 2 0 1 0 0 2 1 0 0 2 1 0 1 0 2 0 0 2 0 0 2 0 0 2 0 0 0 0 0 0 0 1 2 0 0 0 0 0 0 1 0 1 0 2 2 1 2 1 1 0 0 2 0 1 1 0 0 0 0 0 0 0 0 1 2 1 0 0 0 0 0 0 0 0 2 1 1 1 0 0 0 0 1 0 2 1 2 0 1 2 1 1 0 0 1 0 0 0 0 0 1 0 2 0 0 2 1 1 0 1 1 0 0 1 0 1 2 2 0 1 0 1 2 2 0 2 1 0 1 1 0 0 0 0 0 0 1 1 0 0 0 0 2 0 1 1 1 0 2 2 0 2 0 0 0 1 1 1 0 0 0 0 2 1 1 0 0 0 0 1 0 2 0 2 1 0 2 2 0 2 0 2 0 0 0 1 0 0 0 0 0 1 0 1 1 0 1 0 0 1 1 0 0 1 2 2 0 2 0 0 0 0 0 0 1 0 2 2 1 1 0 0 1 2 0 2 0 2 0 2 2 0 1 0 1 0 0 1 0 1 1 0 1 1 1 0 1 1 1 0 2 2 2 0 0 2 2 0 2 2 0 2 2 0 1 0 0 2 0 2 1 0 0 1 1 0 0 0 0 0 1 1 0 0 1 0 0 0 0 2 0 1 0 0 1 0 0 0 0 2 0 0 0 0 0 0 1 0 0 0 0 1 1 1 0 0 2 2 2 2 0 0 0 0 0 0 0 0 0 0 0 2 2 1 2 2 0 0 0 1 0 1 2 1 1 1 0 2 0 0 1 0 1 1 1 2 2 0 0 2 2 1 0 0 2 2 0 2 2 2 0 1 1 0 0 0 2 0 0 0 2 0 1 1 0 0 1 0 2 0 1 1 0 0 0 2 2 2 1 2 0 0 2 0 0 0 0 0 0 0 0 0 0 0 0 0 0 0 0 2 0 0 0 1 1 0 0 2 0 0 0 0 0 0 0 0 1 0 1 1
75 1 1 2 1 0 1 2 0 2 0 0 0 1 0 0 0 0 2 1 1 2 0 2 2 0 0 1 0 1 2 1 1 1 1 1 2 1 0 1 1 0 0 0 0 0 1 0 0 0 0 0 1 1 0 1 1 0 0 1 0 1 2 2 0 2 0 0 2 0 0 1 2 2 2 2 0 1 1 0 2 0 2 1 2 0 0 0 0 2 0 0 1 1 1 0 0 1 0 1 1 2 2 0 2 0 2 2 2 0 0 2 1 2 2 1 2 0 1 1 1 0 1 1 1 0 0 0 2 2 0 0 0 0 0 0 0 0 0 1 0 2 0 0 0 1 0 0 0 2 2 2 1 0 1 0 0 1 0 0 0 0 2 0 0 2 0 0 1 0 1 0 2 1 0 2 1 0 1 1 0 1 1 0 1 0 2 0 0 0 0 0 2 0 1 0 2 0 0 1 0 0 0 0 0 0 1 1 0 0 1 0 1 0 0 2 0 0 2 1 0 0 1 2 0 2 2 0 0 0 1 0 0 0 0 0 0 2 1 1 0 1 1 2 0 2 1 0 1 0 0 0 0 0 1 1 0 2 0 0 1 1 0 2 2 0 0 1 0 0 0 1 1 1 1 1 0 1 2 0 1 0 1 1 0 1 1 2 1 2 0 1 0 1 1 0 2 0 0 0 0 0 1 1 0 0 0 0 0 0 0 0 0 0 0 0 0 1 0 0 0 2 1 1 2 0 1 1 1 1 1 0 1 1 0 0 0 1 1 1 1 1 2 2 0 1 1 0 2 1 0 0 0 0 0 0 0 1 0 0 0 0 1 0 1 0 0 2 2 0 1 1 1 1 1 1 1 0 0 0 2 1 2 0 1 1 1 0 0 0 0 0 0 1 2 0 2 2 0 0 0 0 0 2 1 1 0 1 0 1 1 1 1 1 1 1 1 1 0 0 0 1 1 0 1 2 1 1 0 2 0 0 1 0 1 0 0 1 1 0 2 0 2 0 1 2 0 0 0 0 0 1 0 2 2 1 1 2 1 2 1 0 1 1 1 0 0 2 0 0 1 1 1 1 0 1 0 0 2 1 1 1 0 0 0 1 0 0 1 0 0 0 0 2 0 1 1 2 2 0 0 2 2 1 1 0 1 0 1 0 0 1 0 1 0 1 0 2 0 1 1 1 1 1 1 2 0 0 1 1 1 0 0 0 0 0 1 0 0 1 0 0 2 2 1 0 1 0 0 0 0 0 0 2 0 0 0 0 0 1 1 0 0 0 0 0 0 2 1 0 1 1 2 0 1 1 2 1 0 1 0 0 1 0 1 1 0 1 0 2 0 0 1 0 1 0 0 1 0 0 1 1 0 1 0 2 1 1 1 1 1 0 0 0 0 1 0 0 0 2 2 2 0 0 0 0 2 2 0 0 1 0 0 0 0 1 2 0 1 1 0 0 0 1 2 0 2 2 1 0 1 0 1 2 0 0 0 2 2 0 0 0 0 1 0 1 2 2 1 0 0 0 0 1 1 0 2 0 1 1 0 2 0 2 2 2 1 1 0 0 1 0 0 1 0 0 1 0 1 1 0 0 0 0 1 0 0 2 0 0 1 1 0 2 0 0 0 1 1 1 0 1 0 0 2 2 0 2 1 1 0 1 0 2 0 0 1 0 1 1 0 1 0 1 0 0 0 0 0 0 0 0 0 1 1 1 0 0 1 0 0 1 0 0 0 1 2 2 0 2 0 0 0 1 1 0 1 0 1 1 1 1 0 0 0 2 0 1 1 2 1 1 2 1 2 0 1 0 0 0 0 1 1 0 1 0 1 0 0 1 1 0 2 2 2 0 0 1 2 0 1 1 2 1 1 0 1 0 1 2 2 0 2 0 0 2 1 1 0 0 1 1 0 0 0 0 0 0 0 0 0 2 0 1 1 0 1 0 0 0 0 1 0 0 0 0 0 0 1 0 0 0 0 1 1 0 1 0 1 1 1 1 0 0 0 0 0 0 0 0 0 1 0 2 2 0 2 2 0 2 1 0 0 2 1 2 0 2 0 0 2 0 0 0 0 0 2 1 2 0 0 2 2 2 0 0 1 2 1 0 2 2 0 2 0 0 0 1 0 1 0 0 1 0 1 1 0 2 0 0 1 0 1 1 2 0 1 1 0 1 1 1 1 0 0 1 1 0 0 1 0 0 0 1 1 0 1 0 1 0 0 1 0 1 0 0 0 0 0 2 0 0 0 0 0 0 0 0 2 0 1 0
76 0 1 1 0 1 1 1 2 1 0 1 0 0 0 0 0 0 0 0 2 1 1 2 2 0 0 1 1 1 1 1 2 2 0 0 0 0 0 0 0 0 1 1 1 0 1 0 0 0 0 0 0 0 2 1 0 0 0 1 0 0 2 2 0 1 1 2 2 0 0 2 2 2 2 2 0 0 0 0 1 0 2 0 1 0 0 0 0 2 0 0 2 0 0 0 0 1 1 0 0 1 0 1 2 0 2 0 0 0 1 0 0 0 0 0 0 0 0 2 2 0 1 1 0 0 0 0 2 2 0 0 0 0 1 0 0 0 0 0 0 2 0 0 0 2 0 0 0 1 0 1 1 1 1 1 0 0 1 0 1 0 1 1 1 2 0 1 0 0 0 0 0 2 0 0 0 2 0 0 0 0 1 1 1 0 2 2 1 0 0 1 2 1 1 2 1 0 1 0 0 1 0 1 1 0 1 0 1 1 1 0 0 0 0 2 1 0 2 0 1 1 1 1 1 1 1 0 0 0 0 1 0 0 0 0 0 2 0 0 0 0 2 2 0 2 0 0 1 1 1 1 0 1 0 1 0 2 0 0 1 1 0 1 0 0 0 0 2 0 0 1 0 2 0 0 1 1 2 0 1 0 0 2 0 0 0 1 0 2 0 0 0 1 2 0 1 1 1 1 0 1 1 1 0 0 0 1 1 1 1 0 0 1 2 0 0 0 0 0 1 1 1 1 1 0 0 1 0 0 2 1 0 2 0 0 0 0 2 0 0 1 2 2 1 0 1 1 2 1 1 1 0 0 0 0 0 1 0 2 2 2 1 1 1 1 0 0 0 0 2 0 1 1 1 0 0 1 1 0 2 0 2 0 0 1 1 0 0 0 0 0 1 1 2 0 1 0 2 1 1 2 1 1 1 0 0 1 0 2 0 0 1 1 1 0 0 0 0 0 0 1 1 0 1 2 2 1 0 1 1 1 0 2 2 0 0 1 0 0 1 1 2 0 1 1 0 2 2 0 0 1 0 1 1 1 0 2 2 2 0 0 0 1 0 1 0 1 0 1 0 0 1 1 2 0 1 0 2 0 2 1 0 1 0 0 0 0 1 0 1 1 2 1 2 0 2 2 2 1 1 2 2 1 1 0 1 0 0 0 0 0 0 1 1 0 0 1 0 1 1 2 0 0 0 2 0 0 1 1 1 1 2 2 2 0 0 1 0 1 0 0 1 1 1 0 2 1 1 1 0 0 0 2 0 0 0 1 0 0 0 0 1 1 1 0 0 1 1 1 0 0 0 0 0 0 0 2 0 1 1 0 1 0 1 0 1 0 0 0 0 0 0 0 0 0 0 1 0 0 0 2 0 0 1 2 1 1 2 0 1 0 0 0 2 0 0 0 0 0 0 0 0 0 0 1 2 1 0 0 0 0 0 0 0 0 2 1 0 2 0 0 0 1 1 0 1 1 1 0 0 1 1 1 0 0 1 2 2 1 1 0 1 2 0 2 1 2 1 0 1 1 1 0 0 0 2 2 1 1 0 0 1 1 1 2 0 1 0 1 1 0 0 0 2 1 2 0 1 2 1 0 1 0 2 0 1 1 0 0 0 0 0 2 0 0 0 1 1 1 0 0 0 1 1 1 2 1 1 0 0 1 0 2 0 0 2 0 1 1 0 1 0 0 0 1 0 0 1 1 1 0 0 0 1 2 0 0 2 0 0 2 2 0 1 0 2 2 0 2 0 0 0 1 1 0 2 0 1 2 0 0 0 0 0 2 0 0 0 2 2 2 1 0 0 0 0 0 0 0 0 2 0 0 2 0 1 1 0 1 1 0 1 1 1 0 1 1 2 1 0 2 0 2 1 1 0 0 0 1 0 1 0 0 0 0 1 2 0 0 2 2 0 0 1 1 1 0 0 0 0 2 0 1 0 0 1 0 0 0 1 2 0 0 0 2 1 0 1 0 0 0 0 1 1 0 0 0 1 2 2 2 0 0 0 0 0 0 1 0 1 1 1 1 2 1 1 2 0 0 0 1 1 1 1 2 0 1 0 1 0 0 0 1 1 1 1 2 1 2 0 2 1 1 0 1 1 1 1 0 2 1 0 1 0 0 1 0 0 1 0 0 2 1 0 0 1 0 1 0 1 0 2 0 0 0 0 2 1 0 0 1 1 0 1 1 1 0 0 0 2 0 1 0 0 0 2 0 1 0 0 1 0 1 0 0 0 0 1 2 0 0 0 0 0 0 0 0 0 1 2 1
77 0 2 1 2 0 2 2 0 2 0 0 1 1 0 0 0 1 0 1 1 2 1 1 1 1 1 1 0 1 1 2 0 0 1 0 2 2 0 1 1 0 0 0 0 0 1 0 0 0 0 0 1 1 1 2 0 0 0 2 0 0 1 0 0 1 1 0 1 1 0 1 2 2 1 2 1 0 0 0 1 0 0 0 0 0 0 1 1 2 0 1 1 0 1 0 0 1 0 1 1 2 0 0 2 0 2 1 1 0 1 2 0 1 1 0 0 0 1 1 1 0 2 0 0 0 0 1 2 1 1 0 0 1 1 0 0 0 0 1 1 1 1 0 0 1 0 0 0 1 1 1 0 0 0 0 0 0 0 2 1 1 1 1 2 2 1 2 0 1 0 0 0 1 0 1 0 0 0 2 0 2 1 1 2 0 2 1 1 0 0 0 2 0 2 0 2 0 0 0 0 1 1 2 2 0 0 2 1 0 1 0 1 0 1 1 0 0 2 2 0 0 1 2 0 2 2 1 1 0 0 1 0 0 1 0 0 2 0 0 0 1 0 1 0 1 0 0 2 0 0 0 0 1 0 0 0 1 1 1 0 1 0 0 0 0 0 0 2 1 0 2 0 1 0 0 0 1 1 0 0 1 1 1 0 1 1 0 2 2 0 1 0 1 1 0 2 2 0 2 0 0 0 0 0 0 1 0 1 1 0 1 0 0 0 0 1 0 0 0 2 1 2 1 1 0 1 1 1 1 2 1 0 2 0 0 0 2 0 2 0 1 1 2 0 0 2 0 2 0 0 0 0 1 0 1 1 1 1 1 1 1 1 1 1 2 0 1 1 1 2 0 2 2 0 0 0 1 1 0 0 0 1 1 0 0 1 0 0 1 0 0 0 0 2 0 1 0 0 0 0 0 1 0 0 0 1 1 0 1 0 0 1 1 1 0 1 1 0 0 0 1 0 0 1 1 1 1 0 0 1 0 0 1 1 1 1 0 0 0 1 1 1 1 1 1 0 1 2 0 0 1 0 2 2 1 1 1 1 1 0 0 1 1 0 2 1 1 0 1 1 1 0 0 1 1 1 1 2 1 0 0 0 0 0 0 0 2 2 0 2 2 1 2 1 0 2 1 1 0 1 2 2 0 2 0 1 1 1 0 0 0 0 1 0 1 0 2 0 2 2 0 0 0 0 1 1 2 0 2 0 2 1 1 2 0 1 0 0 1 1 1 1 1 1 0 2 2 2 2 0 0 0 1 1 1 1 1 0 0 0 0 2 0 1 0 0 1 1 0 1 0 1 0 0 1 1 2 0 2 0 0 2 0 1 1 0 0 0 0 0 1 0 0 0 1 0 0 0 0 0 2 1 1 0 1 1 0 0 0 0 0 0 1 1 0 0 0 0 0 0 0 0 1 0 1 1 1 0 0 0 2 0 1 1 0 1 0 2 0 1 1 0 1 1 0 2 1 0 0 1 1 2 0 0 0 2 1 1 0 0 0 2 1 1 2 1 2 1 0 1 2 0 0 1 0 2 1 0 0 1 0 0 2 2 2 1 1 0 0 1 1 0 1 1 1 1 1 1 2 0 0 0 1 1 1 1 1 0 0 0 0 0 1 0 1 0 0 0 0 0 2 1 0 1 2 0 1 0 0 0 2 0 2 0 0 0 1 1 2 1 2 0 1 0 0 0 0 1 1 1 0 0 0 1 1 1 0 0 0 0 0 2 0 0 0 2 1 0 1 1 2 0 0 0 1 2 0 0 1 2 2 0 0 0 1 0 2 1 2 0 1 1 1 2 1 1 0 0 2 2 2 2 0 0 1 1 0 0 1 1 0 1 1 1 0 0 2 2 0 2 2 1 2 2 0 0 0 0 2 2 0 2 0 0 2 0 0 0 1 0 0 0 0 1 1 1 0 1 0 0 1 0 2 2 0 0 0 1 1 0 0 0 0 0 1 0 1 2 1 1 0 2 0 1 0 0 2 2 1 0 0 0 0 0 0 0 0 1 0 0 1 1 1 2 1 1 2 0 2 2 0 1 1 2 0 1 2 0 2 0 0 0 1 1 1 1 1 2 0 0 2 2 1 0 0 1 1 0 0 2 1 0 1 1 0 0 2 0 0 0 0 2 1 2 0 0 0 1 1 2 0 2 0 0 0 0 2 1 0 0 2 0 0 1 1 1 0 1 1 1 0 0 1 1 1 1 0 1 0 0 2 0 1 0 0 0 0 0 2 0 0 0 0 0 0 0 0 1 0 0 0
78 1 0 1 0 0 0 2 0 2 0 0 0 0 0 0 0 0 2 0 2 2 1 1 2 0 0 2 1 2 2 1 2 2 0 0 0 1 1 0 0 0 0 0 0 0 0 0 0 2 1 1 2 2 0 2 0 0 2 0 0 1 2 2 0 1 1 1 1 0 1 1 2 2 1 2 1 2 2 0 2 0 2 0 2 1 0 0 0 2 0 0 2 0 1 0 0 2 1 1 1 2 1 0 1 1 2 0 0 0 2 2 0 2 2 0 2 1 0 1 2 0 0 2 0 0 0 1 2 2 2 1 1 2 0 0 0 0 0 1 0 2 0 0 0 1 0 0 0 1 0 1 0 0 0 0 0 1 0 2 1 1 1 1 0 2 0 1 1 2 0 0 2 1 1 2 0 0 0 1 0 2 1 0 1 0 2 2 0 1 1 1 1 0 0 1 2 0 0 0 0 1 1 1 1 0 2 1 1 0 2 0 2 0 0 2 1 0 0 0 0 0 1 1 1 1 1 0 0 0 0 0 0 0 2 0 0 2 0 2 0 0 2 1 0 1 0 0 2 0 0 1 0 1 0 2 0 2 0 0 1 1 0 0 0 0 1 0 1 1 0 2 0 1 1 0 0 0 1 0 1 1 1 2 1 1 2 0 0 2 0 0 1 2 1 1 2 1 1 1 1 0 1 1 1 0 0 0 0 0 0 1 0 0 1 0 1 0 0 0 2 1 2 2 0 0 0 0 1 0 1 1 1 1 0 0 0 2 0 0 0 1 1 2 0 0 1 0 0 2 0 0 0 1 0 1 1 1 0 0 0 0 2 0 2 0 1 2 2 0 0 2 1 1 0 0 0 1 1 0 1 1 1 0 0 1 1 0 0 0 0 1 1 1 2 0 1 1 0 0 0 1 0 2 1 0 0 2 0 2 0 0 1 1 1 0 0 0 1 0 1 1 1 1 0 1 0 2 0 0 2 0 0 0 2 1 0 0 0 0 2 0 2 0 0 1 0 1 2 0 0 0 0 1 0 0 0 1 0 0 0 0 0 0 0 2 1 1 0 1 0 0 0 0 1 1 1 0 2 0 2 2 1 0 1 1 1 2 2 0 0 1 0 2 1 0 1 1 1 1 1 2 2 1 1 0 1 1 0 0 0 0 0 1 0 1 1 2 0 0 0 2 1 0 1 2 1 1 0 2 0 1 2 1 2 0 0 1 0 0 1 2 1 0 0 1 0 1 1 1 0 0 0 2 0 0 0 1 1 0 0 0 0 0 1 1 1 2 2 0 2 0 0 0 0 0 0 2 0 2 0 0 2 0 0 2 0 0 0 1 0 0 1 1 1 1 1 0 0 0 0 2 1 0 0 2 1 1 1 2 0 0 0 1 1 2 1 0 1 0 0 0 0 0 0 0 2 2 0 0 0 0 1 0 0 2 2 0 2 0 0 0 0 0 0 0 2 2 1 0 0 2 0 2 0 0 0 1 0 0 0 0 1 1 1 2 1 2 0 0 1 0 0 0 0 0 2 0 0 1 1 0 0 2 2 2 1 1 0 0 1 0 0 0 0 0 2 0 1 1 1 0 1 1 1 1 1 2 0 0 0 0 0 0 0 2 0 1 1 1 0 0 0 0 1 1 1 2 2 2 2 2 0 1 0 1 2 0 1 1 0 1 0 0 0 1 0 0 0 0 0 0 0 0 0 2 0 0 1 0 0 0 0 0 0 2 1 0 0 1 1 0 0 1 1 0 1 0 1 1 1 2 0 0 0 2 0 1 1 2 1 1 2 0 0 0 0 1 0 1 1 2 1 0 1 0 2 0 0 2 2 0 1 1 1 0 0 1 2 0 2 2 0 2 2 0 1 0 0 2 1 1 0 0 0 0 1 0 0 0 0 0 1 1 0 0 1 0 0 0 0 2 0 1 1 0 0 0 0 0 0 2 0 0 0 0 0 0 2 0 0 0 0 0 1 0 0 2 2 1 0 0 0 1 0 1 0 0 2 0 2 2 0 0 2 2 1 0 0 1 1 1 0 2 2 0 1 2 1 1 0 0 0 0 0 0 2 0 2 2 0 2 2 1 0 0 1 1 0 0 2 2 0 1 0 0 1 2 0 0 0 0 1 1 2 1 0 1 1 0 2 0 0 2 2 0 1 0 0 0 0 0 2 0 1 2 2 0 0 0 1 0 0 1 1 0 1 0 0 1 0 2 0 0 1 0 1 0 0 2 0 0 0 1 1 0 0 0 1 0 1 0
79 0 1 1 0 0 0 2 1 2 0 0 0 1 0 0 0 0 0 1 1 2 1 2 2 0 0 2 0 2 2 2 2 2 0 0 1 1 0 1 1 1 0 0 0 0 1 0 0 2 1 1 0 0 2 2 0 1 0 1 0 1 0 0 0 0 2 1 2 0 0 0 2 2 1 2 1 2 2 0 2 0 2 1 1 0 0 0 0 2 0 1 1 1 1 0 0 0 0 0 0 2 1 0 2 1 2 2 1 0 0 1 0 1 2 1 1 0 0 2 2 0 1 1 0 0 0 0 2 2 0 0 0 1 0 0 0 0 0 1 0 2 1 0 0 0 0 0 0 1 1 1 1 1 2 0 0 0 0 0 2 0 1 1 1 1 1 1 0 0 1 2 2 0 1 1 2 1 0 1 0 1 0 1 1 0 2 2 0 0 0 1 1 1 1 1 1 1 1 0 0 0 0 1 1 0 1 1 1 0 1 0 0 0 0 2 0 1 1 0 1 1 1 1 1 1 1 1 0 0 0 1 0 0 2 0 0 2 0 1 0 0 2 2 0 2 0 0 2 0 0 1 0 0 0 1 1 2 1 1 0 1 0 1 0 0 0 1 0 0 0 0 0 0 0 0 0 2 2 0 0 0 0 1 0 1 0 1 0 2 0 0 0 1 0 0 1 0 0 1 0 0 1 1 1 0 1 0 0 1 0 1 0 1 1 0 0 1 0 0 1 2 0 2 1 0 0 0 1 0 1 1 2 1 0 0 1 1 1 1 1 2 1 2 1 0 1 0 1 2 0 0 0 0 0 0 0 1 0 1 1 1 1 1 1 0 0 2 2 0 1 1 1 1 1 0 0 2 2 0 0 0 0 0 1 0 0 1 1 0 0 0 0 0 2 0 1 1 1 1 1 1 0 2 1 0 1 0 0 2 1 1 1 1 2 0 1 0 0 0 0 1 0 1 0 1 1 0 1 0 0 1 0 1 0 1 1 0 0 0 2 1 2 0 1 0 0 1 1 0 0 0 0 2 1 1 0 0 0 0 0 0 1 1 0 1 0 2 0 0 1 1 1 1 2 0 0 1 2 0 1 0 0 0 0 2 0 2 2 0 1 2 1 1 2 0 2 1 1 0 1 2 1 1 1 2 2 1 1 0 0 0 0 1 0 1 0 2 0 2 2 0 1 0 0 0 0 1 0 2 0 1 0 0 0 1 0 1 0 1 2 2 2 1 0 0 1 0 1 0 0 0 0 2 0 1 0 0 0 1 1 0 1 0 0 0 0 2 1 0 1 1 0 0 0 0 0 2 0 2 0 1 2 0 2 0 0 0 0 1 0 0 0 0 0 0 0 0 0 0 0 2 1 0 0 2 1 1 1 0 0 0 0 2 0 2 2 0 0 0 0 0 0 0 0 2 2 1 0 0 0 0 0 1 0 0 2 0 2 0 0 0 0 2 2 0 1 0 1 0 0 2 1 1 1 1 1 1 1 0 0 0 1 1 1 2 0 2 0 0 1 0 0 0 1 1 1 0 0 0 1 1 0 1 1 1 0 2 0 0 0 2 0 0 0 0 1 0 0 0 0 0 0 0 1 0 1 2 0 0 1 0 0 2 0 1 0 0 0 0 0 0 1 0 2 1 2 1 1 0 0 0 0 1 0 2 1 1 0 1 1 1 0 0 0 1 0 1 0 0 0 0 0 0 0 1 1 0 2 0 0 1 1 0 0 0 2 1 0 1 1 0 0 0 0 1 1 0 2 2 2 2 0 0 0 1 0 1 1 2 1 1 2 0 1 0 0 0 0 1 1 2 2 0 0 0 2 2 0 0 0 0 1 1 1 0 1 1 2 0 1 2 1 2 2 0 1 0 0 2 1 1 1 0 0 1 1 1 1 0 1 1 0 0 1 0 1 0 0 0 1 1 0 1 1 0 1 1 0 0 1 2 0 0 0 1 1 0 1 0 1 0 0 1 1 0 0 2 2 2 2 2 0 1 0 1 0 0 1 0 1 1 0 0 1 1 1 2 0 0 0 1 0 2 2 1 1 0 0 0 0 0 0 0 2 1 2 1 1 0 0 1 1 1 1 0 2 2 0 0 2 0 1 2 0 0 0 1 0 1 0 0 1 2 2 0 0 0 1 0 2 0 2 0 0 0 0 1 0 0 0 0 2 0 2 0 0 0 0 1 0 0 0 0 0 0 2 0 1 0 0 1 0 2 0 1 1 0 0 1 0 0 1 0 0 0 1 0 1 1 0 0
80 0 1 2 1 0 2 2 1 2 0 0 0 1 0 0 0 0 0 1 1 1 0 2 2 0 0 1 1 0 0 2 2 2 1 0 2 2 0 2 2 0 0 0 1 0 1 0 0 1 0 0 1 1 1 2 0 0 1 1 0 0 1 0 0 0 2 1 1 0 0 0 2 2 1 2 1 1 1 0 1 0 2 1 1 0 0 1 1 2 1 1 0 0 0 0 0 1 0 1 0 2 2 0 2 0 2 2 2 0 0 2 1 1 2 2 2 0 1 1 1 1 2 0 1 0 0 0 1 0 1 0 0 0 0 0 0 0 0 1 1 1 0 0 0 1 0 0 0 0 0 0 0 0 0 0 0 0 0 0 0 0 1 1 2 2 0 0 1 1 1 0 0 1 0 1 1 0 0 0 0 1 0 1 1 0 1 1 0 0 0 1 0 0 1 1 1 0 0 0 0 1 0 0 0 0 2 1 0 0 2 1 2 0 0 2 1 0 0 0 1 1 0 1 1 1 1 2 1 1 0 0 0 0 2 0 0 2 0 2 0 0 2 1 1 2 1 0 2 0 0 0 0 0 0 1 0 2 0 0 1 1 0 2 2 0 1 0 0 0 0 1 1 1 2 2 0 0 1 0 0 0 1 2 0 1 0 0 1 2 0 1 0 2 2 0 2 0 0 0 0 0 1 1 1 0 0 0 1 1 0 2 0 1 2 1 1 0 0 0 2 1 2 1 1 0 1 1 1 2 1 1 0 1 0 0 0 1 2 1 1 1 1 0 0 0 1 0 1 0 1 0 1 1 1 1 1 1 0 1 1 1 2 1 2 0 1 1 1 0 2 0 0 0 0 0 0 1 1 1 2 1 0 0 0 1 1 0 0 0 0 0 1 1 2 0 2 0 1 1 1 1 0 1 0 1 1 1 0 2 1 1 0 0 1 0 1 1 0 1 1 1 1 0 1 1 1 2 0 0 2 0 1 1 1 0 1 0 0 0 1 1 1 0 1 1 0 1 2 0 0 0 0 2 2 0 2 0 0 0 0 0 0 0 0 2 1 1 0 1 0 0 0 0 0 0 0 0 1 2 1 1 0 2 0 0 0 2 2 0 2 2 0 1 1 0 1 2 2 0 0 2 2 0 2 1 1 0 0 0 0 1 0 2 0 0 0 2 0 2 2 0 0 0 0 1 0 2 0 2 1 1 1 1 1 0 1 1 1 0 1 1 1 0 0 1 0 2 2 2 0 0 0 1 2 1 1 2 0 2 2 0 0 0 0 0 0 0 0 1 0 0 0 0 0 0 0 1 0 2 0 0 2 0 1 1 0 0 1 1 0 0 1 0 2 0 0 1 0 0 1 1 1 0 0 1 1 1 1 2 0 0 0 1 1 0 0 0 0 0 0 0 0 1 0 0 2 2 0 0 0 0 0 0 0 0 0 1 2 0 0 0 0 1 2 0 2 1 0 0 0 2 1 0 0 0 2 2 2 0 0 0 1 0 1 1 1 2 1 0 0 0 0 1 1 1 1 1 1 1 0 0 2 1 1 2 1 1 1 0 2 0 2 0 2 1 2 0 1 2 0 0 0 1 1 0 1 1 1 0 1 1 0 1 0 0 0 1 1 1 0 0 1 1 0 1 2 1 1 1 1 1 0 2 0 0 2 1 1 2 1 1 0 1 0 0 0 0 0 0 0 0 0 1 1 0 0 2 2 1 1 1 1 0 0 1 1 1 0 2 0 0 0 1 1 0 1 0 0 1 1 1 0 0 0 0 0 2 1 2 0 1 1 1 1 1 0 0 0 1 1 1 1 0 1 0 1 0 0 2 2 0 0 0 0 0 0 2 2 0 1 2 1 2 2 0 1 0 0 1 0 1 1 0 0 1 0 0 0 0 1 1 0 0 0 0 0 0 0 0 0 1 0 2 2 0 0 0 2 2 0 2 0 0 0 1 0 2 2 0 0 0 0 0 2 0 0 1 2 2 1 1 1 0 0 1 0 1 0 0 0 1 0 2 2 0 2 1 1 2 1 0 0 1 2 2 0 1 0 1 0 0 0 1 1 1 1 1 0 0 0 1 2 1 1 0 0 1 1 1 1 1 0 2 0 0 1 2 0 0 0 0 1 2 2 1 1 0 2 0 2 0 1 0 1 0 1 2 0 0 0 0 0 0 2 1 1 0 0 0 1 0 0 0 0 1 1 0 0 0 0 2 0 1 0 0 0 0 0 2 0 0 0 0 0 0 0 0 1 1 1 1
81 0 1 2 1 0 2 1 2 0 0 0 0 0 0 0 0 0 0 0 2 2 0 2 2 0 0 1 1 2 2 1 1 1 0 0 1 1 1 0 0 0 0 0 0 0 1 0 0 0 0 0 0 0 2 2 0 0 1 0 1 1 1 1 0 0 0 2 2 0 0 2 2 2 1 2 1 2 2 0 2 0 2 2 2 0 0 1 1 2 1 1 0 0 0 0 0 1 0 1 1 2 1 0 1 2 1 2 2 0 0 2 0 2 2 0 2 0 1 1 1 0 2 0 0 2 0 0 2 1 1 1 0 0 0 0 0 0 1 0 0 2 0 1 0 1 0 0 0 2 1 1 1 1 0 0 0 1 0 1 1 0 1 1 1 2 0 0 0 2 0 2 1 1 0 2 2 0 0 2 0 2 0 1 2 1 1 1 0 0 1 0 1 1 1 1 1 0 0 0 0 1 0 0 0 0 2 0 1 1 1 0 2 0 0 2 0 1 1 0 0 0 1 1 0 2 2 0 0 0 0 0 1 1 1 0 0 2 0 1 0 0 2 2 0 2 0 0 2 0 0 1 0 1 0 1 0 1 0 0 0 0 0 1 1 1 0 1 2 0 1 0 2 0 0 2 1 1 1 0 2 0 0 1 1 0 1 2 0 2 0 0 0 1 0 1 1 0 0 0 0 0 2 2 0 0 0 0 1 1 0 1 0 0 0 0 0 1 0 0 1 2 1 1 0 0 0 0 1 1 2 0 0 2 0 0 0 2 0 2 0 1 1 1 1 0 0 0 2 0 0 0 1 0 1 0 0 0 1 1 2 2 2 2 2 1 0 2 2 0 2 0 1 1 1 0 0 1 1 0 0 1 0 0 1 1 1 0 0 0 1 2 1 1 2 0 2 0 0 0 0 0 0 0 0 0 2 1 0 2 0 2 1 1 1 0 1 1 0 1 1 0 1 0 1 2 1 0 1 1 0 0 0 0 2 2 1 1 0 0 2 0 2 0 1 1 1 2 2 0 0 0 0 1 1 1 0 2 2 1 1 0 0 0 0 2 0 1 0 1 0 0 0 0 1 1 1 0 2 1 1 1 0 0 1 2 1 0 1 1 1 0 0 1 1 0 1 2 2 0 1 1 1 1 1 1 1 1 0 0 0 0 0 1 0 1 0 2 0 2 2 0 1 0 1 2 1 0 1 1 1 0 0 0 0 1 1 1 1 0 1 0 1 1 0 0 1 1 1 2 0 0 1 1 1 1 1 1 0 1 1 0 0 0 0 1 1 2 1 1 0 1 1 0 0 1 1 0 0 2 0 1 0 0 0 0 0 0 1 2 0 0 0 0 2 1 0 0 0 0 0 1 1 1 0 2 1 1 1 2 1 0 0 2 0 1 2 0 1 0 0 0 0 0 0 2 2 0 0 0 2 0 0 0 0 1 2 0 2 0 0 1 0 0 1 0 2 0 1 0 0 2 0 0 1 1 2 2 2 0 0 0 1 1 0 1 0 2 1 0 0 1 1 0 1 0 2 1 0 0 0 0 1 2 1 2 1 1 0 1 1 0 0 0 0 0 0 0 0 1 0 0 0 0 0 0 1 1 1 0 1 0 0 2 0 0 0 0 0 0 0 0 1 0 0 1 1 0 0 0 0 1 1 2 0 1 2 0 1 1 0 1 0 1 0 1 1 1 1 1 1 1 0 0 0 1 0 0 1 0 0 0 1 1 0 0 2 1 0 1 1 0 0 1 1 0 1 1 0 1 2 1 0 0 0 1 0 2 1 2 0 1 1 1 2 1 0 0 0 1 0 1 1 0 1 0 0 1 0 0 1 1 1 1 1 0 1 1 1 1 0 1 1 2 2 0 0 0 0 2 0 2 1 0 0 1 0 1 1 0 1 0 0 0 1 1 1 0 0 0 1 1 0 2 2 0 0 1 0 0 0 2 1 0 1 1 0 0 2 0 0 0 0 1 1 2 1 0 0 1 1 1 0 0 0 0 0 0 0 0 0 0 2 1 1 0 2 1 0 0 0 1 0 1 1 1 0 1 0 1 0 0 0 0 1 1 2 1 1 1 0 2 2 1 0 0 0 0 0 0 2 2 0 2 0 0 0 1 0 0 0 0 2 0 0 0 1 1 0 0 2 0 0 2 1 0 1 2 1 0 0 0 0 2 0 2 2 0 0 0 0 0 1 0 0 0 1 0 2 0 0 0 0 1 1 0 0 0 0 2 1 0 1 0 0 0 0 0 0 0 1 1
82 0 0 2 0 0 1 2 0 2 0 0 1 1 0 0 0 0 0 1 0 1 0 0 0 0 1 2 2 2 2 0 0 0 2 0 2 1 0 1 0 1 0 1 0 0 0 0 0 1 0 0 1 1 1 2 0 0 1 0 0 2 2 2 0 1 1 1 2 0 1 1 2 2 0 2 2 1 1 0 1 0 2 1 2 0 0 0 0 2 0 0 2 2 1 0 0 1 1 0 0 2 1 0 2 0 2 2 2 0 0 2 1 2 2 2 2 0 1 1 1 0 0 2 0 0 0 0 1 1 0 0 0 2 1 1 0 0 0 0 1 1 0 0 0 2 0 0 0 2 1 2 1 0 0 0 0 1 0 0 0 0 2 0 1 1 1 1 0 0 1 0 0 2 1 1 0 2 0 0 0 1 0 2 2 0 2 1 0 0 0 1 1 0 1 2 1 0 1 1 0 1 0 1 1 0 1 1 0 0 1 0 2 0 0 2 1 0 1 1 1 1 0 2 0 1 1 2 1 1 0 0 0 0 1 0 0 2 0 0 0 1 2 1 0 2 0 0 1 0 0 0 0 1 0 2 1 2 0 0 2 2 1 0 0 0 0 0 1 1 0 1 1 1 0 0 0 1 1 0 0 1 2 2 0 2 2 2 1 2 0 1 0 1 0 0 1 1 0 0 1 0 1 1 0 0 1 2 2 2 1 2 0 0 1 0 2 0 0 0 1 2 1 1 2 0 0 1 0 0 2 2 0 1 0 0 0 1 1 0 1 1 1 2 2 0 0 0 1 0 0 0 1 0 1 0 0 0 0 1 1 1 2 2 2 0 0 1 1 1 2 0 1 1 1 0 0 1 0 0 1 1 0 0 1 0 0 0 0 0 0 0 0 0 2 0 0 0 1 1 1 1 1 0 0 0 1 0 0 2 0 0 1 1 1 0 0 0 1 0 1 1 0 0 2 2 1 0 0 1 1 1 0 0 1 1 0 0 0 0 1 1 2 0 1 0 0 1 1 0 0 0 0 1 1 0 1 2 1 0 0 0 0 0 2 0 0 2 0 0 0 0 1 1 1 0 1 0 2 0 2 1 0 1 0 2 0 0 1 1 1 0 1 2 0 0 2 1 1 0 0 2 0 2 0 2 2 1 1 0 0 0 1 1 0 1 0 2 0 1 2 0 1 1 1 2 0 1 0 2 1 1 0 0 0 0 1 0 0 1 0 0 0 0 0 0 1 0 1 2 0 1 0 2 0 1 1 0 1 0 0 0 0 0 0 1 1 1 1 0 1 1 2 0 1 1 2 2 0 0 1 0 0 0 0 0 0 0 1 2 0 0 0 0 0 1 1 1 0 0 1 0 0 0 1 2 0 0 0 1 1 0 0 0 0 0 0 0 0 1 1 1 0 0 0 0 2 2 0 0 0 0 0 0 0 0 2 0 2 0 1 1 0 1 1 0 2 1 1 0 0 2 0 1 1 1 1 2 2 0 0 0 0 1 1 2 1 2 0 0 0 1 0 1 1 0 2 1 1 1 1 0 0 2 2 2 1 2 1 1 1 0 2 0 2 1 2 0 1 1 0 0 0 0 1 0 1 2 0 0 0 0 0 1 0 0 0 1 1 1 0 0 0 0 2 0 2 1 0 0 0 2 0 0 0 1 0 0 1 1 0 1 0 1 0 1 0 0 1 0 0 0 0 1 0 0 1 1 1 1 0 0 0 0 1 0 2 2 0 1 0 0 0 1 1 0 1 1 0 2 0 0 1 1 1 2 1 2 1 2 0 1 2 0 2 0 0 0 1 1 1 1 0 0 1 0 2 1 1 0 0 0 0 0 0 0 1 2 2 0 0 2 1 2 2 0 0 0 0 2 0 2 0 1 0 1 0 1 0 0 0 0 0 0 0 0 0 0 0 0 0 1 0 2 2 0 0 2 0 0 0 2 0 0 0 0 0 1 2 0 0 1 0 1 1 0 0 2 2 2 2 2 0 0 0 0 1 1 1 0 1 2 0 0 2 0 2 2 0 0 0 2 0 1 2 1 1 1 0 2 0 0 0 0 1 1 2 0 1 1 0 1 2 2 1 0 0 0 0 1 2 2 0 2 0 0 0 1 0 1 0 0 2 0 1 1 0 0 0 1 2 0 1 0 1 0 2 1 1 1 1 1 1 0 0 2 2 1 1 1 0 0 0 0 0 1 1 0 1 1 0 1 0 1 0 0 0 0 0 2 1 0 0 0 0 0 0 0 1 1 1 1
83 1 0 1 0 0 1 2 2 2 0 0 0 1 0 0 0 0 0 0 1 1 0 2 2 0 0 2 0 2 2 0 0 0 2 0 2 0 0 0 0 0 0 0 1 0 0 0 0 1 0 0 0 0 1 1 1 0 1 0 2 0 1 0 0 0 0 0 1 0 1 1 2 2 1 2 1 2 2 2 0 0 2 1 1 2 0 1 0 2 0 1 1 0 2 0 0 1 1 0 1 2 0 1 2 0 2 0 1 1 1 1 0 1 1 0 1 0 0 2 2 0 1 1 0 1 0 1 1 1 0 0 2 2 0 0 2 0 0 1 1 1 0 0 0 1 0 0 0 1 0 1 1 1 0 0 0 0 1 2 1 1 1 1 1 2 0 1 0 0 1 0 1 1 1 2 1 1 0 0 0 0 0 1 1 0 2 0 0 0 0 0 1 0 0 1 2 0 1 0 0 1 0 2 2 0 0 2 1 1 2 0 2 0 0 2 1 1 2 0 2 2 0 1 1 1 1 0 0 0 1 0 1 1 1 0 1 2 0 2 0 0 2 2 0 2 0 0 1 0 0 0 0 0 0 1 0 2 1 1 0 1 0 0 0 0 0 0 2 0 1 1 0 1 1 1 0 1 2 0 1 1 0 2 0 2 0 1 0 2 0 0 0 1 1 0 2 0 0 1 0 0 0 0 0 1 0 1 2 1 0 0 0 0 0 0 1 1 1 0 0 2 2 1 2 0 0 0 0 0 2 2 0 0 0 0 0 1 0 1 1 1 0 2 1 0 0 0 1 0 1 0 0 0 0 0 0 0 1 1 2 2 1 1 1 1 1 2 2 0 1 1 1 1 1 0 0 0 0 0 0 0 1 0 1 1 1 0 0 1 0 0 1 0 2 0 1 1 0 0 0 1 1 1 0 1 0 0 0 2 0 1 0 0 1 0 0 0 0 0 0 2 0 0 0 2 1 0 2 2 0 0 2 0 2 0 0 1 0 0 2 0 1 0 1 2 1 2 2 0 0 0 0 1 1 0 0 2 0 2 1 1 1 0 1 1 1 1 0 1 1 1 0 0 0 0 0 0 2 0 2 1 0 0 2 2 2 2 2 0 1 2 0 1 0 0 1 1 1 1 1 2 1 1 1 1 2 1 1 0 0 1 1 1 0 1 0 2 0 1 1 1 0 0 0 1 0 2 0 2 0 2 0 0 0 0 1 0 2 1 0 0 1 1 1 2 1 1 1 1 0 0 0 2 0 1 0 0 0 1 1 0 0 0 0 2 1 2 2 2 0 1 1 0 0 1 1 2 1 2 0 0 1 0 1 0 0 0 0 0 0 1 1 1 1 1 1 0 0 0 0 2 0 1 0 2 1 0 1 0 0 0 0 0 1 0 0 0 0 1 1 1 0 1 0 1 1 1 0 0 0 0 0 0 0 0 2 1 2 0 1 1 0 1 2 0 2 0 0 0 0 2 2 1 0 0 2 0 0 0 0 0 0 2 0 2 2 2 0 0 0 0 0 1 1 0 2 0 1 1 2 1 0 1 2 2 0 1 0 0 2 0 0 0 0 0 2 0 1 1 0 0 1 1 2 1 1 1 0 0 1 0 0 2 0 1 1 1 1 1 0 0 0 0 1 1 1 1 1 1 1 1 0 1 0 1 1 1 0 1 1 0 1 0 0 0 0 0 0 0 0 0 0 0 0 2 0 0 0 0 0 0 1 0 0 1 2 2 0 2 0 1 0 1 1 0 1 0 0 1 1 1 0 0 0 2 0 2 0 2 0 2 2 0 1 0 0 1 0 1 1 2 0 0 2 1 1 0 1 1 1 0 0 0 0 0 0 2 2 0 1 1 2 2 2 0 1 0 0 2 1 1 1 0 0 1 1 1 1 0 1 1 1 1 0 0 1 1 0 0 1 1 0 2 2 0 0 0 0 0 1 2 0 0 0 2 1 0 1 0 0 0 0 1 2 0 0 0 2 2 2 2 1 0 0 1 0 0 0 0 0 1 1 2 2 0 2 1 0 0 0 2 0 2 2 2 0 0 0 1 0 0 0 0 0 0 2 2 2 0 2 0 0 0 1 0 1 2 1 0 2 1 0 2 0 0 0 1 0 0 0 0 1 2 2 0 1 1 1 1 2 0 0 2 1 0 2 1 0 0 0 0 0 0 1 1 1 0 0 1 0 0 0 0 0 2 0 0 1 0 0 1 0 1 0 0 0 0 0 1 0 0 1 0 0 0 0 0 0 1 1 1
84 0 1 1 0 0 1 2 0 2 0 0 1 1 0 0 0 0 1 1 1 1 0 2 2 0 0 1 2 1 1 2 1 1 1 1 1 1 0 0 0 0 0 1 0 1 0 0 0 0 0 0 0 0 2 1 1 0 1 1 0 0 1 0 0 0 2 0 0 0 0 0 2 2 1 2 1 2 2 1 1 0 2 1 2 0 0 0 0 2 0 0 1 1 0 0 0 2 0 2 2 2 0 0 2 1 2 2 1 0 0 1 1 1 1 1 1 0 1 1 1 0 1 1 0 1 0 1 2 1 1 2 1 1 0 0 0 0 0 1 0 2 1 0 0 0 0 0 0 1 1 2 0 0 0 0 0 2 1 1 0 0 1 1 2 2 0 0 2 1 0 0 1 0 1 1 0 0 0 1 0 2 0 0 1 1 1 2 0 2 2 2 2 0 1 1 1 0 1 0 0 1 0 2 2 0 1 1 1 0 1 0 1 0 1 1 1 0 1 1 0 0 0 1 1 1 1 0 0 0 0 1 0 0 1 0 0 2 0 1 0 0 2 1 0 1 0 0 1 1 1 0 0 0 0 0 0 1 0 0 0 0 0 0 0 0 0 1 2 1 0 0 0 1 0 0 0 0 1 0 1 0 2 2 0 1 1 1 0 2 0 1 0 2 2 0 2 0 1 0 0 0 1 1 1 0 0 1 2 2 2 1 0 1 1 1 1 1 0 0 1 2 1 0 2 0 0 1 1 1 2 1 0 1 0 0 0 0 2 2 1 2 0 2 1 0 1 0 1 2 1 1 0 1 0 1 1 1 0 1 1 1 1 0 1 1 0 2 2 0 0 2 0 0 0 1 0 1 1 0 1 0 2 2 0 0 1 0 0 1 0 0 0 0 2 0 0 1 0 0 0 0 1 0 0 0 1 1 0 2 0 0 1 1 1 0 1 1 0 1 1 0 0 0 2 1 0 1 0 0 0 0 0 2 1 0 0 1 0 1 0 2 1 1 1 1 1 2 2 0 0 0 0 2 1 1 0 2 1 2 2 0 1 1 1 0 0 0 0 2 0 0 1 1 1 0 0 0 2 0 2 2 0 1 1 1 1 0 1 0 1 0 0 2 0 2 0 0 0 1 2 2 1 1 1 1 1 0 1 0 0 1 0 1 0 1 0 2 0 1 1 1 0 0 0 2 2 1 0 2 0 1 1 2 1 0 2 1 1 2 0 0 1 1 1 0 1 2 2 2 0 0 0 2 0 0 0 0 0 2 2 0 0 0 0 1 1 1 0 1 0 1 0 0 0 0 0 1 0 2 0 0 2 0 0 2 0 0 0 0 0 0 0 0 1 1 0 0 0 0 0 1 2 0 0 0 0 0 1 1 2 0 0 2 0 0 0 0 0 0 0 0 0 0 0 0 0 2 0 0 0 0 0 0 0 1 2 1 2 0 1 2 0 2 2 0 1 1 1 0 0 0 0 0 1 1 2 2 2 1 1 0 1 0 2 2 1 2 0 0 0 1 1 0 1 0 1 1 0 0 0 1 0 1 1 0 1 0 0 0 2 0 1 0 0 1 2 0 2 2 1 0 0 0 1 0 0 2 0 0 0 0 0 2 0 0 0 1 0 1 0 0 0 0 1 1 1 0 0 0 0 0 0 2 0 0 1 2 0 2 1 0 0 0 0 1 0 1 0 0 0 0 0 1 2 1 0 1 1 0 1 0 1 0 0 1 1 2 0 2 0 0 0 0 0 0 1 0 1 1 1 1 0 1 0 1 0 1 0 1 1 1 1 1 2 1 1 0 0 1 1 2 1 0 1 0 1 1 1 0 0 0 2 1 2 0 0 1 2 0 2 1 1 2 1 0 0 0 0 2 0 2 0 1 0 1 1 0 0 0 0 0 0 0 1 1 1 0 0 0 0 2 0 1 1 0 1 0 0 0 0 2 0 0 0 1 1 0 1 0 0 0 2 1 1 0 0 1 1 2 2 2 0 0 0 0 0 0 0 0 0 1 1 1 2 1 2 1 1 1 1 0 0 1 1 1 0 2 0 1 1 0 1 0 1 1 1 0 0 0 0 0 2 2 2 0 0 2 0 0 2 1 0 2 0 0 0 0 0 1 0 0 0 2 1 0 1 0 1 0 2 0 1 0 1 0 1 2 0 0 0 0 1 0 1 0 0 0 0 0 1 0 0 0 0 2 0 0 2 0 0 0 0 1 0 1 1 0 0 2 1 1 0 0 0 0 0 0 0 0 2 1
85 0 2 1 0 0 0 2 1 2 0 1 0 1 0 0 0 0 0 0 2 2 0 2 2 0 1 1 1 2 2 1 2 1 1 1 1 0 0 1 0 1 0 0 0 0 1 0 0 0 0 1 0 0 2 1 0 0 1 1 0 1 2 2 0 0 2 0 2 1 1 2 2 2 2 2 0 1 1 1 0 0 2 0 2 0 1 0 0 2 0 0 1 1 0 0 0 1 0 1 1 2 0 0 2 1 1 1 1 0 0 1 0 2 2 1 2 1 0 0 1 0 0 2 0 0 0 0 1 1 1 1 0 0 0 0 0 0 0 0 0 2 0 0 0 0 0 0 0 1 1 1 0 0 1 1 1 1 1 0 1 0 1 1 0 0 0 1 0 0 0 0 0 1 1 1 0 0 0 1 0 2 0 0 0 0 1 1 0 0 0 1 2 2 2 2 1 0 0 0 0 0 0 1 1 0 2 0 1 0 0 0 1 0 0 2 0 0 2 2 0 0 1 2 0 1 1 0 0 0 0 0 0 1 1 0 1 2 0 1 0 1 2 1 0 1 0 0 1 1 1 0 0 2 0 1 0 2 1 1 0 1 0 1 1 0 0 1 1 0 0 0 0 1 0 0 0 1 1 0 0 1 0 1 1 0 0 1 1 2 0 0 0 1 1 0 2 0 0 0 0 0 1 1 0 0 0 0 2 2 0 1 0 0 0 0 1 0 1 0 2 2 1 1 2 0 0 2 1 1 1 1 0 1 0 0 0 2 0 1 1 1 2 1 1 0 2 0 1 0 1 0 0 1 0 1 1 0 1 1 2 2 1 0 1 1 0 2 2 0 1 1 0 0 1 1 0 0 0 0 1 0 0 0 2 1 0 0 0 1 0 0 0 0 1 2 0 0 0 0 0 0 0 2 1 1 0 1 0 1 0 0 2 2 2 1 0 0 0 0 0 1 1 1 0 1 1 0 0 1 0 0 0 2 0 0 1 0 0 0 2 0 2 0 1 1 0 1 2 0 0 0 0 1 1 1 0 2 0 2 2 0 1 1 0 1 0 2 0 0 2 2 0 0 1 0 1 0 1 1 2 1 0 0 1 1 1 0 1 0 1 1 0 1 0 1 1 0 0 0 2 2 2 0 2 0 0 1 0 0 0 0 0 0 2 0 0 2 0 1 1 1 0 0 0 1 0 1 1 1 1 1 1 1 2 1 0 2 1 0 1 1 2 0 0 0 1 1 2 2 0 0 0 2 0 1 0 0 0 1 1 0 0 0 0 1 1 2 1 0 1 1 1 0 1 0 1 1 0 2 0 0 2 0 2 0 1 0 0 0 1 0 1 0 0 0 0 0 0 0 0 2 0 0 1 2 0 1 1 1 1 0 0 0 0 1 0 0 0 0 0 0 0 0 0 0 2 0 0 0 0 0 0 0 0 0 2 2 2 0 1 1 0 0 1 0 2 1 0 0 2 2 1 1 0 0 1 1 1 0 0 0 1 1 1 2 0 2 0 0 0 0 0 1 1 1 1 1 0 1 0 0 0 1 2 2 0 2 0 1 0 1 0 1 0 0 2 0 1 2 1 0 0 0 2 0 0 2 0 0 1 1 0 2 0 0 0 1 2 1 0 0 0 0 1 1 1 2 1 1 0 1 1 2 0 0 0 1 1 2 1 1 1 1 0 0 0 1 0 0 0 0 0 0 0 2 1 0 0 0 0 0 2 0 0 0 2 2 0 2 0 1 0 1 1 0 2 0 1 1 1 1 1 1 2 2 2 1 0 2 1 2 1 0 1 0 0 0 0 2 2 2 2 0 0 0 0 0 0 1 2 1 0 0 0 0 0 1 1 0 1 0 1 1 1 0 0 0 0 2 0 2 0 0 0 1 0 1 1 1 0 1 0 1 0 0 1 0 0 0 0 2 0 1 0 0 2 0 0 0 0 1 0 0 0 0 1 1 1 0 0 0 0 0 2 1 0 1 2 1 1 1 0 0 0 0 1 0 0 0 0 1 1 2 1 0 2 2 0 0 0 1 1 1 1 2 0 2 0 2 0 0 0 0 0 1 2 2 1 0 0 1 2 1 2 0 1 0 1 0 1 1 1 2 1 0 0 0 0 1 0 0 0 0 0 0 1 1 0 0 2 0 2 0 0 0 0 2 1 1 0 1 1 0 2 0 0 0 0 1 1 0 1 0 1 1 0 0 2 0 0 0 0 0 0 0 0 0 1 1 0 0 0 1 0 0 0 1 2 0 2 2
86 1 2 1 0 0 0 2 0 2 0 0 0 0 0 0 0 0 1 0 1 1 1 0 0 1 1 1 0 1 1 2 1 1 0 0 0 1 0 1 1 0 0 1 0 1 0 0 0 0 0 0 1 1 0 2 0 0 0 2 0 1 2 2 0 1 1 0 2 0 1 0 2 2 1 2 1 0 0 0 1 0 2 2 2 0 0 0 0 2 0 0 1 1 1 0 0 2 1 1 1 1 0 0 2 2 2 1 1 0 0 1 0 1 2 1 1 0 0 2 2 0 2 0 0 1 0 0 0 0 2 0 0 0 1 0 0 0 0 0 1 1 0 0 0 2 0 0 0 0 0 1 0 0 0 0 0 1 0 1 1 1 1 1 0 0 0 1 1 1 0 0 0 2 0 0 0 1 1 1 0 1 0 1 1 0 2 2 1 0 0 0 1 0 0 1 1 0 0 0 0 1 1 1 1 0 1 2 0 0 0 0 1 0 0 2 1 0 2 2 0 0 1 2 0 2 2 1 1 0 0 0 0 0 1 0 0 2 1 1 0 1 2 2 0 2 0 0 2 0 0 0 0 1 0 1 0 0 0 0 0 0 0 0 1 0 1 0 0 0 0 1 0 1 0 1 0 1 2 0 1 1 1 1 1 1 0 1 0 2 0 0 1 2 1 1 0 2 2 0 1 0 0 0 0 0 0 0 2 2 1 1 0 0 0 0 0 0 0 0 1 2 0 2 0 0 0 1 1 1 2 1 1 2 0 0 0 1 1 1 0 1 1 2 0 0 2 1 1 1 0 0 0 1 0 1 1 0 0 2 2 2 2 1 2 0 0 1 1 1 2 0 1 1 1 1 0 2 1 0 0 0 0 0 0 0 0 0 0 1 0 0 0 0 2 0 2 1 1 0 0 1 1 1 0 1 1 0 1 1 0 1 1 1 1 1 0 0 0 0 0 2 0 1 0 1 1 1 0 0 1 0 0 1 0 1 0 0 0 0 2 0 1 1 2 1 1 2 2 0 0 1 0 1 0 0 0 2 0 1 0 0 0 1 0 1 0 2 0 0 0 0 0 0 0 0 0 0 2 1 1 1 0 0 0 1 0 2 2 0 0 2 1 0 0 1 0 0 0 2 2 2 0 2 0 2 2 0 2 0 0 0 1 1 0 1 1 2 0 0 0 2 0 0 1 2 1 1 0 2 0 1 1 0 1 0 0 0 1 1 1 0 1 1 0 0 1 1 1 2 0 0 0 1 1 1 1 1 0 0 0 0 0 1 0 0 0 2 1 1 0 1 0 0 0 0 0 2 0 0 0 0 2 0 0 2 0 0 1 2 0 0 0 0 1 1 0 0 0 0 0 2 0 0 1 2 1 0 2 0 2 0 0 2 0 0 0 0 1 0 0 0 0 0 0 1 1 2 0 0 0 0 0 0 0 0 2 0 2 0 0 0 0 1 1 0 2 1 1 0 0 1 2 1 0 0 1 2 2 0 0 0 2 1 1 2 0 2 0 0 0 0 0 1 1 0 2 0 0 0 0 1 0 1 1 1 1 2 1 0 1 1 1 1 1 1 2 0 1 2 0 1 0 0 1 0 1 1 1 0 1 0 0 1 0 1 0 1 1 1 0 0 0 1 1 2 1 1 1 1 1 1 0 2 0 0 1 0 1 1 0 1 0 0 0 0 0 0 0 0 0 0 0 0 0 1 0 0 1 1 0 0 0 0 0 1 1 2 0 2 0 1 0 1 0 1 0 0 0 0 2 2 1 1 1 1 1 1 0 1 0 1 1 1 2 1 1 2 0 2 1 1 1 0 2 0 2 1 1 0 1 0 0 0 0 0 1 2 2 0 2 2 2 2 2 0 1 0 0 2 1 1 2 0 0 1 0 1 2 0 2 2 1 1 0 0 1 1 0 0 0 2 0 2 2 0 0 0 0 0 0 2 0 0 0 0 0 0 1 0 1 0 0 2 1 0 0 1 2 2 1 1 0 0 0 0 1 0 1 0 1 2 1 1 2 0 2 2 0 1 0 0 0 1 1 1 1 2 0 0 2 0 0 0 0 0 1 1 2 1 1 1 2 1 0 0 0 1 0 0 1 1 1 1 0 0 2 0 0 2 0 0 0 0 0 0 1 1 1 0 1 0 0 2 2 0 2 1 0 0 0 0 0 0 0 2 2 0 0 0 2 0 0 0 0 1 1 0 2 0 0 0 0 0 1 0 1 0 1 2 0 0 0 0 0 1 0 2 1 0 2 1
87 1 1 2 0 0 2 2 2 2 0 1 0 2 0 0 1 0 1 0 2 2 0 2 2 0 0 1 1 2 2 0 1 1 1 0 1 1 0 0 0 0 0 1 0 0 1 0 0 1 0 1 1 1 1 2 0 0 0 1 0 1 1 1 1 0 2 1 1 0 0 1 2 2 2 2 0 1 1 0 1 0 2 1 2 0 0 0 0 2 0 0 1 1 0 0 0 1 1 0 0 2 2 0 2 0 2 1 1 0 1 2 0 1 2 1 1 0 0 2 2 0 2 1 0 0 0 2 2 2 0 2 0 0 0 0 0 0 1 0 0 2 0 0 1 2 0 0 0 1 1 1 0 0 0 1 1 1 0 0 0 0 2 0 0 1 0 0 1 1 0 0 0 1 0 0 0 1 0 1 0 1 0 1 1 0 1 2 0 1 1 2 2 1 1 1 1 0 0 1 0 0 0 0 0 0 2 0 1 1 1 0 1 0 0 2 2 1 1 0 0 0 0 2 0 0 0 0 0 0 0 1 0 0 1 0 0 2 0 1 0 0 2 1 1 2 1 0 1 1 1 0 0 0 0 0 1 2 1 1 1 2 0 0 1 0 1 0 2 0 1 2 0 0 0 0 0 1 2 0 1 0 1 1 1 2 0 1 0 2 0 0 0 2 2 1 2 0 0 1 0 0 0 0 0 0 0 0 1 1 0 2 0 0 0 1 1 0 0 1 0 1 2 0 1 0 0 1 0 0 2 2 1 1 0 0 0 2 0 2 0 1 1 1 0 0 1 0 2 0 0 0 0 0 0 0 0 2 0 0 0 0 1 0 1 1 0 2 2 0 1 1 0 0 0 0 0 1 1 0 0 0 0 2 2 2 0 0 0 1 0 0 0 0 2 0 1 1 1 1 1 1 0 2 2 0 0 0 0 2 1 1 2 2 2 1 0 0 0 0 0 1 1 0 0 2 1 0 0 1 0 0 0 0 0 1 0 1 0 0 2 2 2 0 1 1 0 0 0 0 1 0 0 2 1 0 1 2 2 2 0 0 0 1 1 1 0 2 0 0 0 0 1 1 1 0 0 0 2 1 1 1 0 1 0 0 0 0 0 0 0 0 1 2 0 1 0 2 2 0 0 2 1 1 1 1 1 0 0 0 0 1 0 1 1 0 0 0 0 2 2 0 0 0 1 1 0 1 1 1 1 1 1 0 1 1 1 0 0 2 1 1 1 2 0 0 0 0 1 0 0 0 0 1 2 1 1 0 0 0 0 0 0 1 0 1 1 1 1 2 0 0 1 0 1 0 1 2 0 1 0 0 2 0 2 0 2 0 0 0 1 0 0 0 0 0 0 0 0 0 0 2 1 1 0 1 1 2 2 2 1 0 0 0 0 0 0 0 1 0 0 0 0 0 0 1 2 1 0 0 1 0 1 0 0 1 1 0 2 0 1 1 0 2 2 0 1 1 0 1 1 2 1 0 0 0 2 1 1 0 0 0 0 0 0 0 0 2 0 0 1 0 0 0 0 0 2 1 1 1 1 2 0 1 2 2 1 2 1 0 1 1 1 0 1 1 1 0 2 2 0 2 1 0 0 0 1 1 0 0 1 1 1 1 0 0 0 1 1 1 0 0 0 0 1 1 1 2 1 1 1 2 0 2 0 2 1 0 0 0 0 1 0 1 0 1 0 1 0 1 1 1 1 1 0 1 1 0 1 0 0 1 2 0 0 0 2 2 0 2 0 0 1 0 0 2 2 0 2 2 0 1 0 0 1 2 1 1 0 2 1 2 2 0 2 0 1 0 0 0 0 0 0 1 1 1 1 1 0 1 1 0 1 0 1 1 0 2 2 0 2 2 2 2 2 0 1 0 1 2 1 2 0 0 0 0 1 0 1 0 0 0 1 1 0 0 1 0 0 0 0 2 0 2 2 0 0 0 0 0 0 2 0 0 0 0 0 0 1 0 1 1 0 0 2 1 1 1 2 2 2 2 0 0 0 0 1 0 1 0 1 1 0 1 1 0 1 2 0 0 0 2 0 1 1 1 1 1 0 1 0 0 0 0 1 1 2 1 1 0 0 1 1 0 0 0 0 1 1 0 2 0 0 2 0 0 0 1 0 0 0 0 1 1 1 1 0 1 0 0 2 0 2 0 1 0 1 2 0 0 0 0 2 0 1 1 2 1 1 1 0 0 0 0 0 1 1 0 0 0 0 2 0 1 0 0 0 0 0 1 0 0 0 1 0 0 0 0 0 0 2 2
88 0 1 1 0 0 0 1 1 1 1 2 0 0 0 0 0 0 0 1 0 2 1 2 2 0 0 0 1 1 1 1 1 1 1 0 1 1 0 1 1 0 0 0 1 0 1 0 0 2 0 1 0 2 0 1 0 0 0 0 0 1 2 2 1 1 1 0 0 0 0 0 2 2 1 2 1 2 2 0 2 0 1 0 0 0 1 0 0 1 0 0 2 1 1 0 0 0 1 0 1 1 0 0 2 1 2 0 0 0 0 2 1 1 1 1 1 0 1 0 0 0 1 1 0 1 0 0 1 1 0 0 0 1 1 1 0 0 0 0 0 2 1 0 0 0 0 0 0 0 0 0 0 1 1 0 0 1 0 1 1 1 2 0 1 2 1 0 0 1 2 0 0 1 0 0 0 0 0 1 0 2 0 2 2 0 2 2 1 1 1 1 1 0 0 1 1 0 0 0 0 0 0 0 1 0 2 2 1 0 1 0 0 0 0 2 1 0 0 0 1 1 0 2 0 1 1 0 0 0 1 0 0 0 1 0 0 2 0 1 0 1 1 1 0 1 0 0 2 0 0 0 0 0 0 2 0 0 0 0 0 0 0 2 1 0 0 0 2 0 1 0 0 0 0 1 0 0 2 0 0 0 2 2 0 2 2 0 1 2 0 1 0 2 2 0 2 0 1 0 1 0 0 0 0 0 1 0 2 2 0 2 0 0 1 0 1 0 0 0 2 0 1 2 1 0 0 1 1 0 1 1 1 1 0 0 0 0 2 0 0 0 1 2 0 1 0 0 1 1 0 0 0 1 0 1 1 2 0 1 1 1 2 0 2 0 2 2 2 0 1 0 1 1 1 0 0 0 0 0 1 1 0 1 1 1 0 1 1 1 0 0 0 0 2 0 1 0 1 0 0 0 1 1 0 1 0 0 1 2 0 1 1 1 1 0 1 0 0 0 0 2 1 0 1 2 1 2 0 1 1 1 1 1 1 0 0 0 0 0 1 0 2 0 0 2 0 0 2 0 0 0 0 2 2 2 0 2 2 2 1 0 1 0 1 1 0 2 0 0 1 1 2 2 1 1 1 0 1 1 0 2 1 0 0 0 0 2 2 0 1 2 0 1 0 0 1 1 1 0 1 2 1 1 1 1 2 0 2 0 0 0 1 1 1 0 0 2 0 2 2 0 0 0 0 1 1 0 0 2 0 0 1 0 0 0 0 0 1 2 1 0 2 1 1 0 2 2 2 2 0 0 2 1 1 2 1 0 1 0 0 0 1 0 1 1 1 1 1 0 0 1 1 0 1 0 1 1 0 2 0 0 1 0 1 0 0 1 0 2 0 0 0 1 1 1 1 2 0 0 2 0 0 0 0 2 2 1 2 2 0 0 0 1 0 0 0 1 1 0 0 0 0 0 0 1 2 2 0 0 0 0 1 0 0 0 2 1 2 0 1 1 0 1 2 0 2 0 1 0 2 2 1 0 0 0 2 1 1 0 0 0 1 0 1 1 1 2 1 0 1 2 1 0 0 0 2 0 1 1 0 1 1 0 1 1 1 2 0 1 0 1 0 0 0 0 0 0 1 1 0 1 0 0 0 0 0 0 0 0 0 0 0 1 0 0 0 1 1 1 0 0 0 0 2 1 1 1 1 1 1 2 0 2 0 0 1 1 1 2 1 2 0 1 0 1 0 0 0 0 0 0 1 0 1 1 0 1 1 0 1 1 2 1 0 0 2 1 0 1 1 0 1 0 0 0 1 0 0 0 2 2 2 1 0 1 0 2 1 2 0 1 1 0 1 0 0 1 0 1 1 1 1 1 0 1 2 1 0 1 1 1 1 1 1 0 0 1 2 0 0 0 1 2 2 0 1 0 1 2 2 1 0 0 0 1 0 0 0 0 0 0 2 2 0 0 2 0 0 0 1 1 0 2 1 0 1 0 0 0 0 2 0 1 0 0 0 0 1 0 0 0 1 1 0 0 0 2 2 2 2 2 0 0 0 0 0 0 2 0 2 2 1 1 1 1 1 2 0 0 0 2 0 2 1 2 0 1 0 2 0 0 1 0 1 1 1 0 2 2 0 2 1 0 0 1 2 1 1 0 2 2 1 1 0 0 0 1 0 0 0 0 1 0 0 0 0 0 1 0 1 0 1 0 1 0 1 1 1 0 0 0 0 1 0 2 2 0 0 1 1 0 0 0 0 1 1 0 2 0 0 0 0 1 0 0 0 0 0 1 1 0 0 1 1 0 0 0 2 0 0 0
89 0 2 1 2 0 2 1 2 1 0 1 1 0 0 0 0 0 0 0 2 2 1 1 1 1 1 2 0 2 2 1 1 1 1 1 1 1 0 0 0 0 1 1 0 1 0 0 1 1 0 1 0 0 2 1 1 0 0 0 0 0 0 0 0 0 1 0 1 0 1 1 2 2 1 2 1 1 1 0 1 0 1 0 1 0 0 1 1 2 1 1 1 0 0 0 0 1 1 0 0 1 2 0 2 0 2 2 1 0 0 1 1 1 1 1 1 0 1 1 1 0 1 1 0 1 0 0 2 2 1 0 0 0 1 0 1 0 0 1 0 2 0 0 0 1 0 0 0 0 0 0 0 0 0 0 0 1 1 1 0 1 2 0 2 2 0 1 1 0 0 1 0 1 0 0 0 1 0 0 0 0 1 0 2 1 1 0 0 0 0 0 1 0 1 1 1 0 0 0 0 0 1 2 2 0 1 1 1 0 0 0 2 0 0 2 0 0 2 1 1 1 1 2 0 2 2 0 0 0 0 0 0 0 2 0 0 2 1 1 0 0 2 2 0 2 0 0 1 0 0 0 0 0 1 2 2 1 0 0 0 0 0 2 2 0 1 1 2 0 1 1 0 1 1 1 0 2 2 0 0 0 1 1 1 1 1 2 0 2 0 0 1 2 1 1 2 2 0 2 0 1 2 2 0 0 0 0 1 2 0 1 0 0 1 1 0 0 0 0 2 2 1 1 0 0 0 2 1 1 1 0 0 1 0 0 0 0 2 0 0 0 1 2 1 0 1 0 2 0 0 0 0 0 0 0 0 0 1 0 1 1 1 1 1 0 1 0 0 0 2 0 0 0 0 0 0 0 0 1 1 1 1 0 0 1 1 1 0 0 1 1 1 0 2 0 1 0 1 0 0 1 0 1 0 1 1 0 1 0 0 1 0 0 0 0 2 0 0 0 0 1 0 1 1 2 1 1 0 0 1 0 0 0 0 0 1 0 0 0 1 1 0 2 1 0 0 0 0 0 0 0 0 2 1 1 0 2 1 2 1 0 1 1 0 1 1 1 0 1 1 0 0 0 1 1 1 0 2 0 2 1 0 0 0 2 0 1 1 0 0 1 0 0 1 0 1 1 1 1 1 1 1 1 2 0 1 1 0 0 0 0 0 1 0 1 0 2 0 2 2 0 0 0 1 2 0 1 0 2 1 1 1 0 1 1 2 1 1 0 1 0 0 0 0 0 2 0 0 0 0 0 0 2 1 1 0 0 1 0 0 0 1 0 0 0 0 1 1 0 1 0 1 0 0 1 1 2 0 2 0 0 0 0 1 0 0 0 0 1 0 0 1 0 1 0 0 1 0 0 1 1 1 0 0 2 0 0 0 0 2 0 0 0 1 0 0 0 0 1 1 1 0 1 0 0 2 0 0 0 0 0 0 1 1 1 1 1 2 0 0 1 0 0 0 0 2 2 2 0 1 0 0 1 1 1 1 1 1 0 0 0 0 0 1 1 1 2 0 0 0 1 0 0 0 1 1 0 1 1 1 2 0 1 1 1 1 0 0 0 2 0 1 0 1 0 2 1 0 1 1 1 0 0 0 0 0 1 0 0 0 0 0 1 0 1 0 1 1 1 0 0 1 0 1 2 0 1 1 1 1 1 0 2 0 0 1 1 0 1 1 1 0 0 0 1 0 0 0 0 0 0 0 1 0 0 0 0 2 0 0 0 2 1 0 0 2 2 0 2 0 0 0 0 0 0 1 0 1 2 0 0 0 0 0 1 0 2 0 2 0 2 1 1 2 1 0 0 0 1 1 1 0 0 2 0 1 0 1 1 1 0 1 1 1 0 0 2 1 0 0 0 1 0 1 0 1 0 1 2 2 1 0 0 0 1 0 0 0 1 0 0 0 0 0 0 1 0 0 0 1 0 0 2 0 2 0 0 0 0 0 0 1 0 1 1 1 0 0 0 0 0 0 2 0 0 0 2 2 2 1 1 0 0 0 0 0 1 0 0 0 1 1 1 2 0 2 2 0 0 0 2 0 2 2 1 1 1 0 1 0 0 0 0 0 0 2 1 2 1 1 1 2 1 0 0 1 2 2 0 0 0 1 2 0 0 0 0 0 2 0 1 1 2 2 0 0 2 0 1 2 0 2 0 0 0 1 0 0 0 0 0 1 0 1 0 0 0 0 0 1 0 0 0 0 2 0 0 0 0 0 1 0 0 0 1 1 0 0 2 0 0 0 0 0 0 0 0 0 0 1 0
90 0 1 1 1 1 2 2 1 2 0 1 0 0 0 0 0 0 0 1 1 1 0 1 1 1 2 1 1 2 2 1 1 0 2 2 2 0 0 0 0 0 0 0 0 0 0 0 0 1 0 1 0 0 2 1 0 0 2 1 1 0 2 2 0 1 1 0 1 0 1 1 2 2 0 2 2 2 2 0 2 0 1 1 1 0 0 0 0 2 0 0 2 2 1 0 0 1 1 0 0 2 0 0 2 1 1 0 1 1 0 1 0 0 1 2 1 0 0 2 2 1 1 1 0 0 0 1 1 1 1 0 0 1 0 0 0 0 0 1 0 2 0 0 0 0 0 0 0 2 1 2 0 0 1 0 0 0 0 2 1 0 1 1 1 2 0 1 0 1 0 1 2 1 0 1 1 0 0 1 0 1 0 1 1 0 1 1 0 0 0 1 2 2 2 2 2 0 0 0 0 2 0 1 1 0 1 0 2 0 2 0 1 0 0 2 0 0 2 1 0 0 0 2 0 1 1 0 0 0 0 0 0 0 2 0 0 2 0 0 0 1 2 1 0 1 0 0 2 0 0 0 0 0 1 2 0 2 2 2 0 2 0 1 1 0 1 0 1 0 0 1 0 2 0 1 0 1 1 0 0 0 0 2 0 1 0 1 0 2 0 1 0 2 2 0 2 0 0 0 0 0 2 2 1 0 0 0 2 2 1 1 0 0 2 0 1 1 1 0 0 2 2 2 2 0 0 2 0 1 1 1 2 1 0 0 0 2 0 2 1 1 1 1 0 0 2 0 1 1 0 0 1 0 1 0 0 1 0 1 1 1 1 1 1 2 0 2 2 0 1 1 1 1 1 0 0 0 0 0 2 1 0 0 1 0 0 0 0 2 1 1 2 0 1 1 1 1 1 1 1 1 1 1 1 0 0 1 0 2 0 1 1 1 1 1 1 1 0 1 1 1 0 2 1 2 0 1 0 0 1 0 0 2 0 0 2 2 0 1 0 2 2 0 0 2 0 2 2 0 0 1 0 2 1 1 0 2 2 2 1 0 1 0 0 2 0 2 0 0 0 0 1 1 0 0 0 1 1 0 0 1 0 0 2 2 2 2 2 0 2 2 0 1 0 0 1 1 1 0 1 2 1 1 1 1 1 1 0 0 0 0 0 0 0 2 0 2 0 2 2 0 1 1 0 2 1 0 0 2 1 0 1 1 1 0 1 0 1 1 0 0 0 0 0 1 0 1 1 1 0 0 0 2 0 2 0 2 0 0 0 0 1 0 1 1 1 1 1 0 0 1 1 0 0 1 1 2 0 2 0 1 1 0 1 0 0 0 0 2 0 0 1 0 0 0 0 0 0 0 0 2 0 1 0 2 1 1 2 1 0 0 0 0 2 0 0 0 0 1 0 0 0 0 0 2 2 1 0 0 2 0 1 0 0 1 2 1 2 0 0 1 0 1 1 0 1 1 0 0 1 1 1 1 0 0 2 1 1 0 0 0 1 1 0 1 2 1 1 1 0 1 0 2 2 0 2 0 1 1 0 0 0 1 1 1 0 1 0 1 1 0 2 0 2 2 2 0 1 1 1 0 0 0 1 0 1 2 0 0 1 1 0 1 0 2 0 0 0 0 0 0 0 0 2 1 1 0 0 0 0 1 1 2 0 0 1 1 0 2 0 2 0 0 0 1 0 0 1 1 0 1 0 0 1 1 1 0 2 1 0 1 1 0 0 1 2 0 0 1 1 0 1 2 2 0 0 0 2 2 1 2 0 0 1 1 0 1 0 2 1 2 1 1 2 1 1 1 0 1 1 2 0 0 2 0 2 0 1 1 2 0 2 1 2 0 1 2 1 0 1 1 0 2 2 0 1 0 0 2 2 0 0 0 0 1 0 1 0 0 1 1 0 0 1 1 1 0 0 0 1 1 0 2 2 0 0 0 0 0 0 2 1 0 1 1 0 1 1 0 0 0 0 2 2 2 0 1 1 1 1 1 0 0 0 0 1 0 1 0 1 1 0 2 2 0 2 1 0 0 0 1 0 1 2 1 0 1 0 2 0 0 1 1 2 2 0 1 1 0 0 1 2 2 0 0 1 1 1 1 1 1 0 1 1 0 1 2 0 0 0 0 2 1 1 0 0 2 1 0 2 0 1 1 1 0 0 2 0 0 0 1 0 0 1 1 1 0 1 1 1 0 0 0 0 0 1 0 1 0 0 1 0 1 1 0 1 0 1 1 0 0 0 0 0 0 0 0 1 0 0 0
91 1 2 1 0 0 1 2 2 1 0 1 1 2 0 0 0 0 0 0 2 2 0 2 2 0 0 1 0 2 2 1 1 1 1 0 1 0 0 1 0 1 0 1 0 1 0 0 0 1 1 2 1 1 1 2 0 0 2 0 0 1 1 0 0 1 0 0 0 0 0 1 2 2 1 2 1 2 2 0 2 0 1 1 1 0 0 0 0 2 0 0 1 1 1 1 0 0 0 0 0 2 1 0 2 1 2 1 1 0 1 2 1 2 2 1 2 2 0 0 2 0 1 1 0 1 0 1 2 2 0 0 0 0 0 0 0 0 0 2 1 1 0 0 0 2 1 0 0 1 1 1 0 0 1 1 0 0 0 2 2 1 1 1 0 1 0 1 1 1 0 1 0 2 0 1 1 0 0 0 0 2 0 2 2 0 2 0 0 0 0 0 1 1 1 2 1 0 0 1 0 1 0 0 0 0 0 0 2 0 1 0 1 0 0 2 0 0 1 1 0 0 1 2 0 1 1 0 0 0 0 0 0 0 1 0 0 2 0 2 0 0 2 2 0 2 0 0 1 0 0 0 0 0 0 1 1 2 0 0 1 1 0 0 0 0 0 0 1 0 1 0 0 2 1 1 0 2 2 0 0 0 0 1 1 0 0 0 1 2 0 1 0 2 2 0 2 1 1 1 0 0 1 1 1 0 1 0 1 0 0 1 0 0 1 0 0 0 1 0 1 2 1 1 1 0 1 0 1 1 2 2 0 2 0 0 0 1 1 0 0 1 1 2 0 0 2 1 1 1 0 0 0 0 0 0 0 0 0 2 2 2 1 1 1 1 0 2 2 0 1 1 0 0 0 0 0 2 2 1 1 1 0 1 1 0 0 0 1 0 1 2 1 0 1 1 0 0 2 2 2 1 0 1 1 0 1 1 0 2 0 0 2 2 2 1 0 0 0 0 0 1 0 0 2 1 1 1 0 0 1 0 0 2 0 1 0 1 0 0 2 0 0 2 2 1 0 1 1 0 0 0 0 2 2 1 1 1 0 1 1 0 1 1 1 0 0 1 0 1 0 0 0 0 1 0 0 0 2 1 1 2 0 0 0 1 0 1 2 0 2 2 0 1 0 0 2 2 2 0 0 2 2 1 1 0 1 1 2 0 1 1 1 1 0 1 1 2 0 0 1 2 0 1 1 2 0 1 1 1 1 1 2 2 2 1 0 0 1 1 0 0 2 2 2 0 2 1 1 2 0 0 0 2 0 0 0 0 0 0 0 0 0 0 0 0 0 2 1 0 0 0 0 0 0 1 2 1 0 2 0 0 2 0 1 1 1 0 2 2 1 0 0 1 1 0 1 0 0 0 0 2 0 1 0 2 1 2 2 2 2 0 0 1 0 1 1 0 0 0 0 0 0 0 0 0 1 2 0 0 0 0 0 0 0 1 2 0 2 0 1 2 0 1 2 0 2 2 1 0 0 0 1 1 0 0 1 1 1 0 0 0 1 2 0 1 1 2 0 0 1 0 2 0 0 0 2 2 2 2 0 0 0 2 2 2 2 2 0 0 2 0 2 0 2 2 2 0 1 1 1 0 0 0 1 0 0 2 0 0 1 0 0 0 0 1 0 0 0 0 0 1 1 1 0 2 1 2 2 2 1 1 0 2 0 1 1 0 1 1 0 2 1 0 0 0 0 1 1 1 1 1 0 0 1 2 0 0 2 0 0 2 1 0 0 1 2 2 0 2 0 0 0 0 0 1 1 0 1 1 1 1 0 0 0 1 0 2 1 2 0 1 0 1 1 1 0 1 0 1 1 1 0 0 2 0 1 0 1 1 2 0 1 1 1 0 0 1 2 0 0 2 0 2 2 0 2 0 1 2 2 1 0 0 0 2 0 1 0 0 0 0 0 0 0 0 0 0 0 0 0 2 0 1 1 0 1 0 1 1 0 2 0 0 0 2 0 1 1 0 0 0 0 1 1 0 0 1 2 2 1 1 0 0 0 0 0 0 0 0 0 0 2 1 1 0 2 2 0 1 0 0 0 2 2 1 1 2 0 2 0 0 0 2 2 1 0 0 0 0 0 1 1 1 0 0 1 1 1 2 2 2 0 2 0 0 0 2 0 0 0 0 2 2 2 1 0 0 2 1 2 0 2 0 0 0 0 2 2 0 0 0 1 0 0 2 2 2 1 2 1 0 0 0 0 1 1 0 1 0 0 1 0 2 0 0 0 0 0 2 1 0 0 0 0 0 0 0 0 0 2 2
92 0 2 1 0 0 1 2 0 2 0 0 0 0 0 0 0 0 0 1 1 2 0 2 2 0 0 2 1 2 2 1 1 0 1 0 1 1 0 0 0 0 0 0 0 0 2 0 0 0 0 0 1 1 1 1 1 0 0 1 0 1 0 0 0 0 1 0 2 1 0 1 2 2 1 2 1 0 0 0 2 0 2 2 2 0 0 0 0 1 0 0 1 0 1 0 0 2 1 1 1 1 0 0 2 1 1 2 1 0 0 1 1 1 1 1 1 0 1 1 1 0 1 1 0 1 0 0 1 0 1 0 0 0 0 0 0 0 0 1 0 2 0 0 0 1 0 0 0 0 0 0 1 0 0 0 0 1 0 1 2 1 2 0 2 2 0 0 2 0 0 0 0 2 1 1 0 0 0 0 0 0 0 1 2 1 1 2 0 0 0 0 1 1 1 1 1 0 0 0 0 0 0 1 1 0 1 1 1 0 1 1 1 0 1 1 0 0 1 0 1 1 1 1 2 0 0 0 0 0 1 1 1 2 1 1 2 2 2 1 0 1 2 1 0 1 0 0 1 0 0 0 0 1 1 2 0 1 0 0 0 0 0 2 0 0 0 0 2 0 0 0 1 0 0 0 0 1 2 0 0 0 0 2 0 2 0 1 1 1 1 1 2 2 2 2 0 0 0 0 0 0 1 1 0 0 0 0 1 1 1 1 0 1 2 0 1 0 2 0 0 2 2 0 2 0 0 2 1 1 2 2 0 2 0 0 0 1 1 0 0 1 1 2 2 0 0 0 1 2 0 0 1 0 1 1 1 1 0 2 2 2 2 0 2 0 0 2 2 0 2 0 0 0 0 1 0 2 2 0 0 0 0 0 0 0 0 0 0 0 0 0 1 2 2 0 2 1 0 0 0 0 1 0 0 0 1 0 1 1 0 2 1 1 1 0 0 0 0 0 0 1 1 0 0 2 1 0 0 1 1 0 1 1 1 1 0 1 0 1 1 1 1 1 1 1 0 1 1 0 0 1 0 2 2 0 0 2 1 2 2 0 0 0 1 1 0 1 0 1 2 2 1 1 2 0 1 0 1 0 1 2 0 1 0 0 0 2 2 0 1 2 1 0 0 1 1 1 1 0 1 2 2 0 2 0 0 1 1 0 0 0 0 1 1 0 0 2 0 1 1 2 1 1 0 2 0 1 0 2 1 1 0 0 0 0 0 1 0 0 2 2 2 2 0 1 0 0 0 0 0 0 0 2 2 0 0 0 0 1 1 0 1 0 0 0 0 1 1 1 0 1 0 0 0 0 0 2 0 0 1 0 1 0 1 0 0 1 0 2 0 0 0 0 0 2 0 0 0 0 0 2 0 0 0 2 0 1 2 0 0 0 0 0 1 0 0 0 0 0 0 0 0 1 0 1 2 1 0 0 0 1 2 0 0 0 1 0 1 1 0 1 0 1 1 0 2 2 1 0 0 2 0 1 1 1 1 2 2 1 0 1 0 0 1 1 1 2 0 0 0 1 0 0 0 0 2 0 0 1 1 0 0 1 2 2 0 0 0 0 2 0 0 0 0 0 0 0 2 2 1 0 0 0 1 0 0 2 0 0 0 0 0 1 0 1 0 1 1 1 0 1 0 1 0 2 1 1 0 0 0 1 0 2 0 1 0 0 0 0 0 0 0 0 0 0 0 0 0 0 1 1 0 0 0 0 0 0 1 0 0 1 2 0 0 0 2 1 0 2 0 1 2 1 1 0 0 0 0 0 1 2 1 1 1 2 1 1 0 1 0 1 1 0 1 0 0 1 0 1 1 1 1 0 1 1 0 0 1 1 1 0 1 1 1 0 0 2 2 1 1 1 0 2 1 1 0 0 1 2 0 2 1 1 0 0 1 0 1 0 1 0 0 0 0 0 1 0 0 0 0 2 0 2 2 0 0 0 0 0 0 2 0 0 0 0 0 0 1 0 0 0 0 2 0 0 0 1 2 2 2 2 0 0 0 0 0 0 0 1 0 1 0 1 1 1 2 2 0 0 0 1 0 2 2 1 1 2 0 2 0 0 0 0 2 1 2 1 1 0 0 1 2 2 1 0 1 2 1 0 2 2 1 2 0 0 0 0 0 0 0 0 0 0 0 0 0 0 0 0 2 0 2 0 0 0 0 1 1 0 0 0 0 1 0 2 2 0 1 2 0 0 1 0 0 0 1 0 1 0 0 1 0 0 0 0 0 1 2 1 0 0 0 0 0 1 0 0 2 0 1 1
93 1 0 2 0 1 1 2 2 2 0 1 1 1 0 0 0 0 1 0 2 2 0 2 2 0 0 0 0 1 1 1 2 1 2 0 2 2 1 1 1 0 0 1 0 1 0 0 1 0 0 0 0 2 0 1 0 1 0 0 1 0 1 1 1 0 1 0 1 1 0 1 2 2 1 2 1 1 1 0 1 0 2 1 1 0 0 0 0 1 0 0 1 0 0 0 0 0 0 0 0 2 0 0 2 0 2 0 1 1 1 1 1 1 1 1 1 0 0 2 2 0 0 2 0 0 0 0 1 1 0 0 0 0 1 0 0 0 0 0 1 1 1 0 0 1 0 0 0 2 0 1 0 0 0 0 0 0 0 1 1 1 2 0 1 2 0 1 0 1 0 1 0 1 0 0 0 0 0 0 0 0 0 1 1 0 1 0 0 0 0 0 0 0 0 1 0 0 0 0 0 0 0 2 1 1 1 2 1 0 0 0 1 0 0 2 0 0 1 0 1 1 1 1 1 1 1 0 0 0 0 0 1 0 1 0 0 2 0 2 0 0 1 2 0 2 1 0 1 1 1 0 0 0 0 2 0 2 1 1 1 2 0 0 0 0 1 1 1 0 0 0 0 0 0 0 0 0 2 0 2 0 1 2 0 2 1 1 0 1 1 0 0 2 2 0 2 2 0 1 0 0 1 1 1 1 1 0 0 2 0 2 0 0 0 0 1 0 0 1 0 1 0 1 2 0 0 0 1 1 2 0 1 0 0 0 0 2 0 1 1 1 1 1 1 0 1 0 2 1 1 1 0 0 0 0 0 1 0 2 2 2 0 0 0 0 0 2 2 0 1 1 0 0 0 0 0 1 1 0 2 0 2 0 0 1 1 0 0 0 0 0 0 0 2 0 0 2 1 1 1 1 1 1 0 1 1 1 0 1 0 0 0 0 0 0 0 0 0 0 0 0 0 0 2 2 1 1 2 2 0 1 0 2 0 1 0 1 0 0 2 1 1 1 1 1 0 1 1 0 0 0 0 2 2 1 0 2 1 0 0 0 0 0 0 2 1 2 0 0 0 0 0 0 2 0 2 0 2 0 2 1 0 0 2 2 1 1 2 0 2 1 1 1 0 0 2 0 0 0 2 2 1 1 1 0 1 0 1 0 0 0 0 0 0 2 1 1 1 2 2 0 1 0 1 2 1 2 0 2 0 2 2 1 2 1 2 1 0 0 1 1 2 1 0 0 1 2 2 2 0 0 0 1 1 2 1 0 0 0 0 0 0 0 0 1 1 1 1 0 0 1 1 0 0 1 1 1 0 2 0 1 0 0 0 0 0 0 0 1 0 0 1 0 0 1 0 0 0 0 0 1 1 0 1 1 0 0 0 1 0 0 0 0 2 0 0 0 0 0 0 0 0 0 0 0 2 2 0 0 0 0 0 0 0 0 2 1 2 0 1 1 0 2 2 0 2 2 1 0 0 1 0 1 1 1 1 1 1 0 0 0 2 0 1 1 0 2 0 0 0 1 1 0 0 1 0 1 0 0 1 0 0 2 2 2 1 1 1 0 1 0 0 0 0 0 0 1 2 2 0 2 0 0 2 0 1 2 0 0 0 0 0 1 0 0 0 1 0 1 0 0 0 1 0 1 2 0 0 0 0 1 0 2 1 0 2 0 1 1 0 0 0 0 0 0 0 1 0 0 0 0 0 0 0 1 1 0 2 2 0 0 1 0 0 1 1 1 0 1 1 1 1 1 1 0 2 0 2 2 1 1 0 0 0 2 0 1 0 1 0 1 1 1 2 1 1 0 0 1 1 2 2 0 0 0 0 0 0 1 1 1 0 0 0 0 1 2 1 0 1 1 0 2 2 0 1 0 0 2 2 0 0 1 0 1 0 0 2 1 1 2 1 1 0 0 1 0 0 0 0 2 0 1 1 0 1 0 0 0 0 2 0 0 0 1 1 0 2 0 0 0 1 0 1 0 0 1 1 2 2 2 0 0 0 0 0 0 0 0 0 1 0 2 2 1 2 2 0 0 0 1 1 0 2 1 1 1 0 2 1 0 1 0 1 0 2 0 1 1 0 1 1 1 1 0 1 1 0 1 2 2 0 0 2 0 0 1 2 0 1 1 0 1 1 2 0 1 1 0 2 0 1 1 0 0 0 2 0 0 0 0 1 0 0 1 1 1 0 0 1 0 0 0 0 2 0 0 0 0 0 2 0 1 0 0 0 0 0 0 0 0 0 0 0 0 0 0 0 0 1 0
94 0 2 0 0 0 0 2 2 2 0 0 0 1 0 0 0 0 1 0 1 1 0 1 1 0 0 1 0 2 2 0 1 1 1 0 2 1 0 0 0 0 2 2 0 1 0 0 0 0 0 0 0 0 2 1 0 0 2 0 1 0 2 2 0 1 1 0 1 0 1 2 2 2 0 2 2 1 1 0 1 0 2 1 1 0 0 0 0 2 0 0 1 0 0 0 0 0 1 0 0 2 0 0 2 0 2 0 2 2 0 2 0 2 2 0 1 0 0 2 2 0 1 1 0 1 0 0 1 1 0 0 0 0 0 0 0 0 0 2 0 2 0 0 0 2 1 1 1 2 0 0 0 0 0 0 0 1 1 1 1 1 1 1 0 1 0 0 1 1 0 0 1 2 1 1 0 1 0 0 0 0 0 0 2 2 0 1 0 0 0 0 2 1 2 1 0 0 0 0 0 0 0 2 2 0 1 2 0 0 0 0 1 0 0 2 0 0 2 1 0 0 0 2 0 1 1 1 1 1 1 0 0 0 2 0 0 2 0 1 0 0 2 1 0 1 0 0 2 0 0 0 1 1 0 2 0 2 1 1 0 1 0 0 0 0 1 1 2 1 0 1 0 1 0 0 0 2 2 0 0 0 1 2 0 2 1 1 1 1 1 0 0 1 1 1 2 1 0 1 0 1 0 0 0 0 0 1 2 2 0 2 0 0 0 0 0 0 0 0 2 1 2 1 2 0 0 1 0 1 2 2 0 1 0 0 0 2 0 0 0 0 2 1 0 0 1 2 2 1 1 1 1 0 1 0 0 1 0 1 1 2 1 1 1 0 0 2 2 1 2 0 0 0 1 1 0 0 0 0 0 0 1 0 1 0 1 0 0 0 0 0 0 0 2 0 0 0 1 1 1 1 1 0 0 0 1 1 0 1 0 0 0 0 0 0 2 0 0 0 0 1 1 0 1 2 1 1 0 1 0 1 0 1 1 2 0 0 0 0 1 0 2 0 1 1 0 0 1 1 0 0 0 2 2 2 0 1 0 1 1 0 0 0 0 2 0 2 0 0 0 0 1 1 1 1 1 1 1 1 1 1 0 0 0 1 0 2 2 0 1 1 1 1 2 0 2 2 2 0 0 2 0 2 0 2 1 1 0 0 0 0 0 0 0 2 1 2 1 2 2 0 1 0 0 1 1 0 1 1 1 0 2 2 1 0 1 1 1 1 1 1 1 1 1 1 1 2 2 2 0 0 0 2 1 0 0 1 1 1 0 1 1 0 1 1 1 1 0 0 0 2 1 0 0 1 2 2 0 0 2 0 1 0 0 1 0 0 1 1 1 0 1 1 1 0 1 2 0 0 1 0 0 0 0 2 0 1 1 2 0 0 0 0 0 0 0 0 0 1 1 1 0 0 0 2 2 0 0 0 1 0 0 0 0 1 2 1 2 0 0 1 0 1 1 0 2 1 1 0 2 1 1 1 0 0 1 1 1 0 0 0 1 2 0 2 1 2 1 1 0 2 1 1 1 0 2 0 1 1 0 0 0 1 1 1 2 0 0 0 1 1 0 0 0 0 0 0 1 1 0 0 0 0 2 0 1 2 0 0 0 0 0 2 1 1 0 0 0 0 0 1 0 0 1 2 0 1 1 1 1 2 1 2 0 2 0 0 1 1 0 1 0 1 0 2 0 0 0 0 0 0 0 0 0 2 0 1 2 1 0 1 2 0 0 0 2 0 0 2 0 0 1 1 1 0 1 0 1 1 2 2 1 1 1 1 1 1 1 2 1 1 2 1 2 0 1 0 0 1 0 1 1 0 1 0 1 1 0 0 1 1 2 1 2 0 1 1 2 1 0 2 0 2 1 0 0 0 0 1 0 1 0 0 0 2 0 1 1 0 1 1 1 1 0 0 1 0 0 1 0 1 0 1 1 0 0 0 0 0 1 1 0 0 0 0 1 0 1 0 1 0 0 1 1 0 0 0 1 2 2 2 0 0 0 0 1 0 0 0 0 2 0 2 2 1 2 2 0 0 0 1 0 0 2 2 0 2 0 0 2 0 1 0 1 1 1 0 1 1 0 1 2 1 0 0 1 2 0 1 2 1 0 1 0 0 0 1 0 0 0 0 0 2 1 0 1 1 0 0 2 0 1 0 0 0 2 0 0 0 0 0 2 0 1 1 1 0 1 1 1 0 1 0 0 0 1 0 2 0 0 0 0 1 0 0 0 0 0 0 0 0 0 0 0 1 0 0 1 0 0 0
95 1 1 1 0 0 1 1 2 1 0 1 0 0 0 0 0 0 0 0 2 2 1 2 2 0 0 1 1 2 1 1 1 1 2 1 2 1 0 0 0 0 0 1 0 1 0 0 0 0 0 0 1 1 1 2 0 0 1 0 1 1 2 2 1 1 1 0 1 0 1 1 2 2 0 2 2 0 0 0 0 0 2 1 2 0 0 0 0 2 0 0 1 0 1 0 0 1 0 0 0 2 0 0 1 1 1 0 0 0 1 2 1 1 1 1 1 0 1 1 1 0 1 1 1 0 0 0 1 1 1 0 0 0 0 0 0 0 0 1 2 0 0 0 0 2 1 0 0 0 0 0 0 0 0 0 0 0 0 2 1 0 1 1 1 1 0 0 0 1 0 1 1 1 1 2 0 1 0 0 0 0 1 0 1 0 2 0 0 0 0 0 1 1 1 2 0 0 0 0 0 0 0 0 0 0 1 0 1 1 1 0 1 0 0 2 0 1 1 1 0 0 0 0 1 1 1 1 1 1 1 1 0 0 2 0 0 2 0 2 0 0 2 0 0 0 0 0 2 0 0 1 0 0 0 2 1 0 0 0 0 0 0 0 0 0 0 1 2 0 0 0 0 2 0 1 1 0 1 0 1 0 0 1 1 0 1 0 0 1 1 1 0 2 2 0 2 0 0 1 0 0 1 1 1 0 0 0 2 2 2 0 0 0 0 0 1 0 0 0 1 1 2 1 1 0 1 2 0 1 1 0 0 1 0 0 0 0 2 0 0 0 2 2 1 0 1 0 1 2 0 0 0 0 0 0 0 0 0 2 2 2 1 0 1 1 0 1 1 0 2 0 0 0 0 0 0 0 0 0 1 0 1 0 0 1 1 0 0 0 0 0 1 0 2 0 1 0 0 0 0 0 2 0 0 0 0 1 0 1 0 0 1 1 1 0 0 0 0 0 0 1 0 0 1 2 1 1 0 0 2 0 2 0 2 1 0 2 0 0 1 1 2 0 0 1 0 0 1 0 0 0 0 0 0 0 0 1 1 1 1 0 1 1 0 1 0 2 0 0 0 0 1 1 1 0 0 0 1 1 2 2 0 1 1 1 1 2 2 0 1 2 0 2 1 1 1 2 2 0 0 2 1 1 1 1 1 1 0 0 0 1 0 0 0 2 0 1 1 1 1 1 2 1 0 1 0 1 1 1 1 1 1 1 1 1 1 1 0 1 0 0 1 1 0 0 1 1 1 1 0 0 0 1 1 1 1 0 0 0 0 0 1 0 0 1 1 1 1 1 0 2 2 0 1 1 2 1 0 1 1 0 2 0 1 1 0 0 0 0 0 1 0 0 2 1 0 1 0 0 0 1 0 0 1 2 1 2 2 2 1 0 0 0 1 0 0 0 0 1 1 1 0 1 0 0 1 1 0 0 1 0 1 0 0 0 2 1 2 0 1 1 0 2 2 0 0 2 1 0 2 1 2 0 0 0 2 2 2 0 0 0 2 0 1 1 0 2 1 0 0 0 1 0 0 1 0 0 1 1 1 0 1 0 1 1 1 1 0 0 1 1 0 1 0 0 1 0 2 2 0 1 1 0 1 0 1 2 1 0 0 0 0 1 0 1 0 1 1 1 0 0 0 0 1 1 1 1 1 1 1 1 0 1 0 1 2 0 1 1 1 1 0 0 0 1 0 1 1 1 1 1 0 1 0 0 0 2 2 2 0 0 1 0 0 1 1 2 0 1 0 0 0 1 1 0 2 0 2 2 1 1 1 1 1 1 1 2 0 2 0 2 1 0 1 0 0 0 1 1 0 1 0 0 2 0 1 0 1 1 2 0 0 0 0 0 0 2 1 0 1 1 2 2 2 0 1 0 0 2 1 2 0 1 1 2 0 2 0 0 0 0 1 1 0 0 1 0 0 1 0 1 0 2 1 1 1 0 0 0 0 1 2 0 2 0 1 0 1 0 0 0 0 0 2 0 0 0 2 2 2 2 0 0 0 0 0 1 0 0 0 2 0 1 2 1 1 1 0 2 1 0 1 2 2 0 1 1 1 0 1 0 1 1 1 1 1 0 1 1 0 1 2 1 0 0 1 2 0 2 2 2 0 2 0 0 0 2 0 0 0 0 0 0 0 1 0 0 2 0 2 0 0 1 0 0 0 1 0 0 0 0 0 0 1 0 0 0 0 0 0 0 0 0 0 0 2 0 1 1 1 1 0 1 0 1 1 0 0 2 1 0 0 0 0 0 0 1 2 0 0 0
96 0 1 1 1 0 1 2 2 1 0 0 0 0 0 0 0 0 1 2 0 0 0 2 2 0 0 1 1 2 1 1 0 0 2 0 2 2 1 0 0 0 0 1 0 0 1 0 0 1 1 1 0 0 2 2 0 0 2 0 2 0 2 1 0 0 2 0 0 0 0 1 2 2 0 2 2 0 0 0 1 0 2 1 1 1 0 0 0 2 0 0 2 0 0 0 0 1 1 0 0 1 0 0 2 1 2 0 0 0 1 2 1 1 1 1 1 0 0 1 2 0 2 0 0 2 0 0 2 1 0 1 0 0 0 0 0 0 0 1 0 2 0 0 0 0 0 1 1 1 0 0 0 0 1 0 0 0 0 1 1 1 2 0 0 2 0 2 0 2 0 0 0 2 0 1 1 1 0 1 0 1 0 0 0 0 2 2 1 1 1 1 1 0 1 1 1 0 1 0 0 1 0 0 0 1 2 0 2 1 1 0 0 0 0 2 0 0 2 1 0 0 0 1 1 1 1 0 0 0 0 0 0 0 2 0 0 2 0 1 0 1 2 1 0 1 0 0 2 0 0 0 1 1 0 2 0 1 1 1 0 1 0 2 1 0 0 1 2 0 0 0 1 0 0 0 0 2 2 0 0 0 1 1 0 1 1 2 0 2 0 0 0 1 2 0 2 1 0 0 0 0 0 0 0 0 1 0 1 0 0 0 0 0 2 0 1 0 0 0 1 2 1 2 1 0 0 2 0 0 2 0 1 0 0 1 1 1 1 0 0 2 1 1 1 0 0 0 1 1 0 0 0 0 0 0 0 0 1 1 2 2 2 2 2 1 0 2 2 0 2 0 1 1 1 1 1 0 0 0 1 1 1 0 0 0 2 0 0 0 1 1 2 0 2 0 1 0 2 1 1 2 0 0 0 0 2 1 0 2 0 0 1 1 1 1 0 0 0 0 0 1 0 1 0 1 1 0 2 1 0 2 0 2 0 1 1 0 0 0 0 1 1 1 1 0 0 0 2 0 0 0 0 2 1 1 0 2 0 2 1 1 0 1 1 0 0 2 0 0 0 1 2 2 1 0 1 0 2 1 1 1 0 0 1 1 1 0 0 0 0 0 0 0 1 0 1 0 0 0 2 2 2 0 2 0 0 1 0 0 0 0 0 1 0 1 0 2 0 2 2 0 1 1 0 2 1 2 0 2 0 2 1 1 1 1 1 1 2 1 1 1 1 1 1 0 2 0 0 0 0 0 0 2 1 1 0 0 0 1 1 0 1 1 0 1 1 2 1 0 1 1 0 0 0 0 0 2 0 2 0 0 1 0 1 0 0 0 0 0 0 0 1 1 1 1 1 2 0 0 2 0 0 0 2 2 0 1 2 2 1 0 0 0 1 0 0 0 0 2 2 2 0 1 0 0 0 1 0 0 0 1 0 0 0 2 2 1 2 0 0 0 0 1 2 0 2 0 0 1 0 2 1 0 0 0 2 2 2 0 0 0 0 1 0 1 1 2 0 1 0 1 1 0 0 0 2 0 1 1 1 1 1 1 2 2 1 1 1 0 2 0 0 1 0 1 2 0 1 2 0 0 0 0 1 0 0 1 1 0 0 0 0 0 0 0 0 2 2 2 0 0 0 0 2 2 1 2 2 2 0 0 0 1 0 1 0 0 1 0 0 1 0 1 0 0 0 1 1 1 1 1 0 0 0 1 0 0 1 1 0 0 2 1 1 0 2 1 0 2 0 1 1 1 1 0 1 0 0 0 2 2 0 0 1 2 1 2 1 2 0 1 1 0 0 0 0 1 0 1 1 1 0 1 1 0 2 0 0 1 1 0 2 2 2 0 0 1 2 0 1 2 1 2 1 0 0 0 0 2 1 1 1 0 0 2 0 1 0 0 0 0 0 1 0 0 1 0 0 0 0 2 0 2 1 1 0 0 1 1 0 1 0 0 0 0 0 1 1 0 0 0 0 1 1 0 0 2 2 2 2 2 0 0 0 0 0 1 0 0 0 1 1 2 2 0 2 2 0 0 0 1 0 2 1 1 1 1 0 1 0 0 0 0 0 0 2 0 1 1 0 1 0 0 0 0 0 1 0 0 2 2 0 1 1 0 0 1 0 1 0 0 1 2 2 0 0 1 0 0 2 0 1 0 1 0 1 1 0 0 0 0 1 0 2 0 0 0 0 1 1 0 0 1 1 0 0 1 1 0 1 2 0 2 0 0 1 0 0 2 1 0 0 0 0 0 1 0 1 0 0 0
97 0 1 1 0 0 0 2 2 1 0 0 1 1 0 0 0 0 0 1 1 1 0 2 2 0 0 2 0 2 2 1 1 1 1 0 1 1 1 1 1 0 0 0 0 0 1 0 0 1 1 1 1 1 1 1 0 0 1 1 2 0 1 0 0 1 1 1 1 0 0 2 2 2 2 2 0 1 1 1 0 0 1 0 1 0 0 1 0 2 0 0 1 1 0 0 0 0 0 0 0 2 0 1 2 0 2 0 0 0 1 2 1 1 1 1 1 2 0 0 2 0 2 0 0 2 0 0 2 2 0 0 0 0 0 0 1 0 0 0 0 2 1 0 0 0 0 0 0 1 0 1 0 0 0 1 1 1 0 2 1 0 0 2 1 1 0 1 0 1 0 0 0 1 1 0 0 0 0 0 0 0 0 1 2 1 1 2 1 1 1 1 2 1 1 1 1 0 0 0 0 0 0 2 2 0 1 0 1 0 2 0 0 0 0 2 1 0 2 1 1 1 0 2 0 1 1 0 0 0 0 0 0 0 1 0 0 2 0 2 0 0 0 1 0 1 0 0 2 0 0 0 0 0 0 2 2 1 0 0 0 0 0 1 1 1 0 1 2 0 1 0 0 2 0 1 1 0 1 0 0 0 1 2 0 1 0 1 1 2 0 1 1 1 1 1 2 2 0 1 0 0 0 0 0 0 0 1 1 1 1 2 0 1 1 0 1 2 0 0 0 2 2 1 1 0 0 1 0 1 0 0 0 1 0 0 0 1 1 0 0 0 1 1 1 0 0 0 2 2 1 1 0 0 0 0 0 0 0 2 2 2 2 2 2 0 0 2 2 0 2 0 2 2 0 1 0 0 0 0 1 1 1 0 0 2 2 0 0 0 0 0 2 0 1 1 1 2 1 1 1 1 1 1 1 0 0 0 1 1 1 1 1 1 1 1 1 1 0 0 1 1 1 0 2 1 0 0 0 0 0 0 0 0 2 2 0 1 0 0 2 0 0 0 1 2 1 1 1 0 0 1 0 1 2 1 1 2 1 1 1 0 0 0 0 2 0 1 0 1 1 1 1 1 1 0 0 1 2 0 1 2 0 0 1 2 1 1 1 0 1 0 0 2 1 0 2 0 0 2 2 2 2 1 2 2 2 0 1 0 1 0 0 2 0 0 0 2 0 1 1 2 1 1 1 2 0 1 1 1 1 1 2 2 1 0 1 1 2 1 1 1 2 2 0 1 0 1 2 2 0 1 0 2 0 1 0 0 0 1 1 0 1 0 1 0 0 1 1 1 1 2 2 0 0 2 2 2 0 1 1 1 0 0 0 0 0 0 1 1 0 1 1 0 1 0 1 0 0 0 0 2 1 1 1 2 0 0 1 2 0 0 0 0 2 1 0 0 1 0 0 0 0 1 0 1 1 2 0 0 1 0 0 0 0 1 2 0 2 0 0 1 0 1 2 0 2 1 0 0 1 2 2 1 0 0 2 1 1 0 0 0 1 1 1 2 1 1 1 1 0 2 0 0 0 1 1 0 0 1 1 0 0 1 1 1 0 0 0 0 1 0 0 0 0 0 2 0 2 2 1 0 1 0 2 0 1 1 0 0 0 0 0 2 0 0 0 0 0 0 0 1 0 0 1 1 1 0 0 0 0 1 0 2 0 0 2 0 0 0 0 0 0 0 0 0 0 0 0 1 1 1 0 0 0 0 0 1 2 0 1 1 1 0 0 1 1 2 0 2 0 0 1 0 0 0 0 0 0 1 0 1 0 0 0 1 0 2 0 2 0 2 0 0 0 0 0 1 0 2 2 2 0 0 1 1 1 1 0 0 0 0 0 0 0 0 0 2 2 0 1 2 1 0 1 0 1 0 0 1 0 1 0 1 1 1 1 0 0 0 0 0 0 0 0 0 0 0 0 0 0 2 0 2 2 0 0 0 1 1 0 2 0 0 0 1 0 0 2 0 0 0 0 0 2 0 0 0 2 2 2 2 0 0 0 0 0 0 0 1 0 2 1 1 2 0 2 1 0 0 0 1 1 1 2 1 1 2 0 2 0 0 1 0 2 1 1 1 2 1 0 2 2 1 0 0 0 0 1 0 0 0 0 1 1 0 0 1 1 0 0 0 2 0 1 0 0 1 0 2 2 0 2 0 0 0 0 1 1 1 1 1 1 0 1 0 0 0 0 1 1 0 0 0 0 1 1 0 2 0 0 0 0 2 0 0 1 0 0 2 0 1 1 1 0 0 0 0 1 0 2 2
98 1 0 2 0 2 2 2 2 1 0 0 2 1 0 0 0 0 1 0 1 1 1 2 2 0 0 2 0 2 2 0 2 1 1 1 2 0 0 0 1 0 0 0 0 0 1 0 0 0 0 0 1 1 1 1 0 0 2 0 1 0 1 1 0 0 2 0 1 0 0 2 2 2 2 2 0 2 2 1 1 0 2 0 2 0 0 0 0 2 0 0 1 1 1 1 1 0 0 0 0 2 1 0 2 1 2 1 1 0 0 2 0 1 1 0 1 0 1 1 1 0 2 0 1 1 0 0 1 1 1 0 1 1 0 0 0 0 0 0 0 2 0 0 0 2 0 0 0 1 1 1 1 1 1 0 0 1 1 2 1 0 2 0 1 2 0 0 1 1 0 0 0 2 0 0 0 0 0 1 0 2 1 1 2 0 2 1 1 0 0 0 2 1 1 2 1 0 0 0 0 0 1 1 1 0 1 1 0 1 1 0 1 0 0 2 0 0 0 0 1 1 0 2 0 0 0 1 1 0 0 1 0 0 1 0 0 2 0 2 0 0 2 2 0 2 0 0 2 0 0 0 0 0 0 0 1 2 1 1 0 1 0 1 1 0 2 1 0 0 0 1 0 1 0 0 0 2 2 0 0 0 0 2 0 2 0 2 0 2 0 1 1 2 2 1 2 0 0 0 0 0 0 0 0 0 0 0 2 0 0 0 0 0 0 1 1 1 1 0 0 2 1 1 1 0 0 1 1 1 2 1 0 1 0 0 0 2 0 1 1 1 2 1 1 0 1 1 2 1 1 0 0 0 0 0 0 1 0 1 1 1 0 0 0 0 1 2 2 0 2 0 1 1 1 0 0 1 1 0 0 1 0 1 1 0 0 0 0 1 0 0 1 0 2 0 1 0 1 1 1 1 1 1 1 0 0 0 0 2 0 2 0 0 0 0 1 0 1 0 1 0 1 0 1 2 1 1 0 0 1 0 0 2 0 1 1 1 0 0 1 1 2 0 1 0 0 0 2 0 0 0 0 2 2 1 1 2 1 1 1 0 0 1 1 0 0 1 0 1 0 0 1 1 2 0 1 0 2 1 1 1 0 0 1 2 1 1 1 0 0 1 2 2 0 0 0 1 1 0 1 1 1 1 1 1 1 0 0 0 0 0 0 2 0 0 0 2 0 1 1 1 2 1 0 2 1 1 0 2 0 2 0 0 0 0 0 0 0 2 1 1 0 1 1 0 2 0 1 0 0 0 0 1 1 1 0 0 2 0 0 2 0 0 0 1 1 2 0 0 0 0 0 0 0 0 0 1 0 2 0 1 1 0 1 1 0 0 0 0 0 1 1 0 0 0 0 0 0 0 0 2 0 0 2 2 0 0 0 1 1 0 0 0 0 1 0 0 1 0 0 0 0 1 0 0 2 2 0 0 0 1 0 0 0 0 2 1 2 0 0 0 0 0 2 0 2 1 2 0 0 1 1 2 0 0 0 2 2 1 1 0 1 2 0 2 1 2 1 0 0 0 1 0 0 0 2 0 1 1 0 1 0 1 1 1 2 1 1 0 2 0 1 0 0 0 0 0 1 2 0 0 0 0 2 0 0 1 1 0 1 0 0 1 0 1 0 2 2 2 0 0 0 1 1 1 2 0 0 0 0 0 0 2 0 0 0 2 0 2 1 0 0 0 0 0 0 1 1 1 1 1 0 0 0 2 1 0 1 0 0 1 2 1 0 0 2 2 0 2 0 0 0 1 0 0 1 0 2 2 1 1 1 1 1 2 1 2 1 2 0 1 2 0 1 0 0 0 0 2 0 0 0 0 2 0 1 0 2 0 2 0 1 1 1 0 1 2 2 0 1 2 0 2 2 0 0 0 0 2 0 2 0 1 1 2 0 0 1 0 0 0 0 0 0 0 0 1 0 0 0 2 0 2 2 0 0 0 0 0 0 2 1 0 1 0 1 0 2 0 0 0 0 1 2 1 0 0 2 2 1 1 1 0 0 0 1 2 0 0 0 2 1 1 1 0 2 2 0 0 0 1 0 1 1 1 0 1 0 1 0 0 0 1 1 0 1 2 2 0 0 2 1 1 0 0 0 1 1 1 2 2 0 1 0 1 0 0 1 0 0 0 2 1 2 1 0 0 0 1 2 0 1 1 0 0 0 1 0 0 0 0 1 0 1 1 2 0 0 0 0 0 0 0 0 1 1 1 2 0 2 2 0 1 0 0 0 0 0 2 0 1 0 0 0 0 0 0 1 1 0 0
99 0 1 2 1 0 1 2 0 2 0 0 1 0 0 0 0 0 1 1 0 0 0 1 1 0 0 2 1 2 2 1 1 1 1 1 2 2 0 2 2 0 0 0 1 0 0 1 0 0 1 1 1 1 1 1 1 0 0 0 0 0 1 1 0 1 1 1 2 1 0 2 2 2 2 2 0 1 1 0 1 0 2 1 2 0 0 1 1 2 1 1 2 0 1 0 0 2 0 2 2 2 0 1 2 1 2 2 1 0 0 1 1 2 2 1 2 0 0 2 2 0 1 1 0 1 0 1 1 1 2 0 1 1 0 0 0 0 0 0 0 2 0 0 0 1 0 1 1 1 0 0 1 1 2 0 0 2 0 0 1 0 0 2 1 1 1 0 1 1 0 0 1 1 0 2 2 0 0 1 0 1 0 1 1 0 1 1 1 0 0 0 1 1 1 2 1 0 0 0 0 1 0 1 1 0 2 0 0 1 1 0 1 0 1 1 0 0 2 1 1 1 1 2 0 1 1 1 1 1 1 2 0 0 2 0 0 2 0 1 0 0 1 1 0 2 1 0 2 0 0 0 0 0 0 1 1 1 0 0 0 0 0 2 2 0 1 1 2 0 1 1 1 1 1 1 0 1 1 0 2 0 1 1 1 1 2 1 1 2 0 1 0 2 2 0 2 1 1 1 0 0 0 0 0 0 1 0 0 1 0 2 0 1 1 1 0 0 0 0 1 1 1 1 2 0 1 1 0 1 1 1 2 1 0 0 0 1 1 1 0 1 2 2 1 0 1 1 2 0 0 0 0 1 0 1 2 1 0 1 1 2 1 1 1 0 1 2 2 0 0 2 0 0 0 0 0 1 1 0 1 2 1 0 0 1 1 0 0 0 0 0 0 2 2 0 1 0 1 1 1 2 0 1 0 1 1 1 1 1 0 2 1 1 1 1 0 0 0 0 0 2 0 0 1 2 1 1 0 0 1 0 1 0 2 2 0 0 0 0 2 0 1 1 1 2 0 1 2 0 1 0 0 1 1 0 1 2 2 2 1 0 0 0 1 0 0 1 0 1 0 0 2 2 0 1 0 0 2 0 2 1 0 0 0 0 0 0 1 0 1 1 0 2 0 0 0 1 1 0 1 2 1 1 2 1 2 0 1 0 0 0 0 1 0 1 0 2 0 1 1 1 1 1 0 2 1 0 1 1 1 0 2 1 2 1 0 1 1 0 2 2 1 1 1 0 1 1 1 2 0 0 1 1 1 2 1 0 0 1 1 0 2 0 2 0 0 1 1 0 0 1 1 0 1 0 1 2 0 1 0 0 0 0 0 0 0 1 0 1 0 0 0 0 2 1 0 1 0 0 0 1 0 1 0 2 0 0 1 1 2 0 0 0 0 0 0 0 0 0 0 0 0 0 0 2 2 1 0 0 0 0 1 0 0 1 2 1 2 0 0 1 0 1 1 0 2 1 1 0 1 1 2 1 0 0 1 2 2 1 0 0 0 0 1 1 1 2 1 0 1 2 0 1 1 0 2 0 1 2 0 1 0 0 0 0 1 2 1 0 1 1 0 1 0 0 1 0 1 1 0 1 0 1 1 0 1 2 0 0 1 1 0 2 0 1 0 1 1 1 0 0 0 0 2 2 1 0 0 0 0 1 0 1 0 1 1 1 0 1 1 1 0 0 0 1 0 0 0 0 0 0 0 0 0 1 1 0 2 0 0 0 1 1 0 0 2 2 0 2 0 1 0 0 0 1 1 0 2 2 0 0 1 1 1 2 1 2 1 2 0 1 1 0 1 0 1 0 0 0 0 0 1 0 1 0 1 0 1 1 1 0 1 1 1 0 0 2 2 0 2 1 0 2 2 0 2 0 0 1 1 0 1 1 1 2 1 2 1 0 1 2 0 1 0 0 1 0 0 0 1 1 0 2 2 0 1 0 0 0 1 1 0 0 0 0 2 0 2 0 0 0 0 2 0 0 0 0 1 1 1 1 0 0 0 0 0 0 1 0 1 2 0 1 1 0 1 2 0 2 1 0 0 1 1 1 1 2 0 2 0 0 0 0 0 0 1 0 1 1 0 1 2 2 0 0 1 0 0 2 1 1 1 2 0 0 0 1 0 0 1 1 0 0 0 0 1 0 0 0 2 0 1 1 0 0 1 2 0 0 0 0 1 0 1 0 0 0 1 1 0 0 0 0 0 1 1 0 2 0 0 0 0 1 0 0 0 0 0 1 0 0 0 0 0 0 0 0 2 2 2 1
100 0 2 1 2 0 2 2 2 1 1 1 0 1 0 0 1 0 1 1 1 2 1 1 1 1 1 1 2 2 2 0 0 0 2 0 2 2 0 1 1 0 0 0 0 0 1 0 0 1 0 0 0 0 2 1 0 1 0 2 0 0 1 1 0 0 1 0 0 0 0 1 2 2 1 2 1 0 0 0 1 0 0 0 0 0 0 1 0 1 0 0 1 0 0 0 0 0 0 0 0 2 1 0 2 0 2 0 0 0 1 1 1 2 2 2 2 1 0 0 1 0 2 0 0 1 0 1 1 1 2 1 1 1 0 0 1 0 0 1 0 2 1 0 0 2 1 0 0 0 0 0 1 0 0 0 0 1 1 1 1 1 1 1 0 2 0 1 0 2 0 1 1 2 0 0 0 0 0 1 1 1 0 1 1 0 2 1 0 1 1 1 1 1 1 1 2 0 0 0 0 0 0 1 1 0 1 2 0 0 1 0 1 0 0 1 1 0 1 0 2 2 1 1 1 1 1 0 0 1 1 0 1 1 0 0 1 2 0 1 0 0 2 2 0 2 0 0 2 0 0 0 0 0 0 0 0 1 0 0 0 0 0 0 0 0 0 0 2 1 0 1 2 0 0 1 0 1 2 0 0 0 0 0 1 0 0 0 2 2 0 1 1 1 1 1 2 0 1 0 0 0 2 2 1 1 0 0 2 2 0 1 0 0 0 0 0 0 1 0 1 1 1 2 1 0 0 1 1 1 0 0 0 2 0 0 0 0 1 0 0 0 0 0 0 0 2 0 1 2 0 0 0 1 0 1 1 0 0 1 1 1 1 1 1 1 0 2 2 0 1 1 1 1 0 1 0 0 0 0 1 1 0 0 1 1 0 0 0 0 0 0 1 0 2 0 1 0 0 0 0 0 0 0 0 0 2 1 0 1 0 0 1 1 1 0 1 1 0 1 1 1 1 1 0 1 1 1 0 1 0 0 1 1 1 1 1 2 1 0 1 1 2 0 0 2 0 2 2 0 0 0 0 1 2 1 1 1 0 1 1 0 1 0 0 2 0 1 0 1 0 0 2 2 1 0 1 1 2 0 1 2 0 0 0 0 0 1 2 1 0 2 0 1 0 0 2 2 2 0 0 2 2 0 2 1 1 0 1 0 1 0 0 1 0 1 0 0 0 2 2 0 0 0 0 2 1 0 1 1 1 1 0 0 0 0 1 0 1 1 1 1 2 2 0 0 1 2 2 2 0 0 1 2 1 0 0 0 0 0 0 0 1 2 0 0 0 1 0 0 0 0 1 0 0 1 1 2 0 1 1 0 1 0 1 0 0 0 0 1 0 0 1 0 0 0 1 0 0 0 0 2 0 1 1 2 1 0 1 1 0 0 0 0 1 0 0 0 0 1 1 1 0 1 1 1 0 2 0 0 0 0 0 0 0 0 2 0 2 0 1 0 0 2 2 0 0 2 0 0 1 2 1 0 1 1 2 2 2 0 0 0 2 0 1 1 0 2 0 0 1 0 0 0 1 0 2 0 0 0 0 1 0 1 1 1 1 1 1 0 2 0 1 0 0 0 2 0 2 2 1 1 0 0 2 0 0 1 0 0 1 1 0 1 0 0 0 1 0 0 1 0 0 0 1 1 1 2 1 1 1 1 0 2 0 0 1 1 0 1 0 1 0 1 0 1 1 0 0 0 0 0 0 1 0 2 0 0 2 2 0 0 0 0 0 2 0 1 0 1 1 0 0 1 1 0 0 0 1 0 2 2 0 0 0 2 0 2 1 2 0 1 0 1 1 1 0 0 0 1 0 1 0 0 2 0 1 0 1 1 1 0 0 0 0 0 0 2 2 0 2 1 2 2 2 0 2 0 0 2 1 1 1 0 0 0 0 1 0 0 0 0 1 1 0 0 1 0 0 1 0 1 0 2 2 0 0 1 0 0 0 1 0 0 0 1 0 0 2 0 0 0 0 1 1 0 0 1 2 1 1 1 0 0 0 0 0 1 0 0 0 2 0 2 2 0 2 2 0 0 0 1 0 2 2 1 1 1 1 1 0 0 1 0 1 1 1 1 2 1 1 1 2 0 1 0 1 2 0 0 2 2 0 0 0 0 1 2 0 1 0 0 1 2 2 1 1 0 1 0 1 1 2 0 0 0 0 0 0 0 0 0 0 0 1 0 0 0 0 0 0 0 0 0 0 1 1 1 2 0 1 1 0 1 0 1 1 0 0 1 0 1 0 0 0 1 0 0 2 1 1 0
101 1 1 2 0 1 1 2 1 2 0 0 0 0 0 0 0 0 1 0 2 2 0 2 2 0 1 2 0 2 2 0 0 1 0 0 2 2 0 1 1 0 0 0 0 0 1 0 0 0 0 0 0 0 2 1 1 0 2 0 1 1 1 0 0 0 0 1 1 0 0 1 1 1 1 1 0 2 2 0 2 0 2 1 1 0 0 1 1 1 1 1 2 0 0 0 0 2 0 2 2 2 1 1 2 0 2 1 1 0 0 1 1 1 1 1 1 0 2 0 0 0 2 0 0 0 0 1 2 1 1 0 0 2 2 2 0 0 0 1 0 2 0 0 0 1 1 0 0 0 0 1 0 0 0 1 0 1 0 1 2 1 0 2 1 1 0 1 0 1 0 1 1 0 0 1 0 0 1 1 0 1 0 1 1 0 2 1 0 0 0 1 2 1 2 2 1 0 0 0 0 1 0 1 1 0 1 1 2 0 1 0 1 1 0 2 1 0 1 1 0 0 0 1 1 1 0 1 0 0 0 2 0 0 1 0 0 2 0 1 0 0 2 1 1 2 1 0 1 1 1 0 0 0 0 2 1 0 0 0 0 0 0 0 0 0 0 0 1 1 0 2 0 0 0 0 0 0 1 0 1 0 2 2 0 2 2 2 0 2 0 0 0 2 2 0 1 0 0 0 0 0 1 1 0 0 1 1 2 2 2 1 0 1 1 1 0 0 1 0 1 2 0 1 2 0 1 0 1 1 2 0 1 1 0 1 1 2 1 0 0 0 2 1 2 0 0 0 1 2 0 0 0 0 0 0 0 0 2 0 2 2 1 1 1 0 0 2 2 0 2 0 1 0 0 1 0 0 0 0 1 1 1 0 0 0 0 0 0 0 0 0 0 0 2 0 0 0 1 0 0 1 1 1 1 0 0 0 0 2 0 0 0 0 0 0 1 0 0 0 0 1 0 1 1 1 0 0 1 0 0 0 0 0 1 0 0 0 0 0 2 1 2 0 1 2 1 2 2 0 0 0 0 2 2 0 1 2 0 2 2 0 1 1 0 1 0 2 0 0 0 0 2 2 0 1 0 0 2 1 1 2 0 1 0 2 0 2 2 0 1 2 1 1 1 0 1 1 1 0 1 1 0 2 0 1 2 0 1 0 0 1 0 1 0 1 0 2 0 1 1 1 1 0 0 1 0 2 0 2 0 2 2 1 2 0 1 0 0 1 1 1 1 1 0 2 0 1 1 1 0 0 0 2 0 0 0 1 0 1 1 0 0 0 0 0 0 1 1 1 0 1 2 0 1 1 2 2 0 1 1 0 0 0 0 0 0 0 0 0 0 0 2 0 1 0 0 0 0 0 0 1 1 0 0 2 1 1 1 0 0 0 0 1 1 0 0 0 2 0 0 0 0 0 0 0 0 0 0 0 0 0 0 0 0 1 2 0 2 0 0 1 0 0 1 0 1 0 1 0 0 1 1 2 0 0 0 2 2 0 0 0 1 0 1 0 0 2 1 0 0 0 1 0 0 0 2 0 0 0 1 0 0 1 2 2 2 1 0 1 0 0 0 0 0 0 2 0 0 2 0 0 0 0 1 0 0 1 0 0 0 0 0 1 0 0 0 1 1 1 0 0 0 1 0 2 1 2 2 1 1 1 1 2 0 1 1 0 2 2 0 2 0 1 0 1 0 0 1 1 1 0 0 0 0 1 0 1 2 0 1 1 0 0 0 2 0 2 0 1 0 0 0 0 0 2 1 0 0 0 2 2 0 0 0 1 0 1 0 2 1 2 0 1 1 1 1 0 0 2 1 1 0 1 1 0 0 0 2 0 1 0 0 0 0 0 1 2 1 0 1 1 1 2 2 0 0 0 0 1 0 1 1 0 0 2 0 2 0 0 2 2 0 0 0 0 0 0 0 1 0 1 0 1 1 0 0 0 1 1 0 2 0 0 0 0 0 0 0 0 0 0 1 1 2 1 1 1 1 0 0 0 0 0 0 0 0 1 0 0 1 2 1 1 2 1 1 1 0 0 0 1 0 2 1 2 0 2 0 2 0 0 0 1 1 1 0 0 0 0 0 0 1 1 0 0 1 1 0 0 1 1 0 2 0 0 0 1 1 0 0 0 2 0 1 0 0 0 1 0 1 0 1 1 1 0 1 2 0 0 0 0 1 0 0 2 2 0 0 0 1 0 0 0 0 2 0 0 2 0 1 1 0 0 0 0 0 0 0 2 0 0 0 1 1 0 0 0 2 1 1 0
102 1 0 2 1 0 2 1 1 2 0 1 0 1 0 0 1 0 0 1 1 2 0 2 2 0 1 1 0 2 2 0 1 0 2 2 2 0 0 0 0 0 0 1 0 1 1 0 1 2 0 1 0 0 2 2 0 0 1 0 1 1 1 0 0 0 0 1 1 0 0 2 2 2 0 2 2 1 1 1 0 0 1 0 0 1 0 0 0 1 0 0 0 0 0 0 0 2 0 2 2 2 1 0 2 0 2 1 1 0 0 1 0 1 1 1 1 0 0 2 2 0 2 0 1 1 0 0 1 1 0 1 0 0 1 0 0 0 0 2 0 2 0 0 0 2 0 0 0 0 0 0 0 1 0 0 0 1 0 0 1 1 0 1 1 2 0 2 0 2 0 2 0 2 0 0 0 0 0 1 0 2 0 1 0 0 1 2 1 0 0 1 2 2 2 2 2 0 0 0 0 0 0 2 2 0 0 2 0 0 0 0 1 0 1 1 1 1 2 1 1 1 0 1 1 0 0 0 0 0 1 1 0 0 2 0 0 2 0 2 0 0 1 1 0 1 0 0 2 0 0 1 0 0 0 2 0 2 0 0 2 2 0 2 2 0 1 0 1 1 0 1 0 1 1 1 0 2 2 0 0 0 1 1 0 1 0 0 1 2 0 1 0 1 1 0 1 1 1 0 1 0 0 0 0 0 0 0 0 0 0 0 0 0 1 0 0 0 2 0 0 2 1 1 2 0 0 2 0 0 2 1 1 1 0 0 0 2 0 0 0 2 1 1 1 0 0 0 1 2 0 0 1 0 1 0 0 0 0 0 0 0 2 1 2 0 1 1 1 0 1 1 1 1 1 0 0 0 0 0 2 0 0 0 1 1 1 0 0 1 0 1 0 0 2 0 1 0 0 0 0 0 0 1 0 1 1 0 0 2 0 2 0 0 0 0 0 1 0 0 1 1 0 0 1 2 1 1 0 1 1 0 0 0 1 1 0 1 0 0 2 1 2 0 0 2 1 1 2 0 0 0 0 2 2 1 1 2 0 1 1 0 0 0 2 0 0 2 0 0 0 0 0 0 1 0 1 0 0 1 1 0 1 0 0 0 0 2 2 0 2 2 0 1 0 0 2 1 1 0 1 2 1 1 1 2 2 0 2 0 0 0 0 0 0 1 0 1 0 1 1 1 1 1 0 2 0 1 0 2 0 2 2 2 2 0 2 0 0 1 0 0 1 1 0 0 0 2 2 2 0 0 0 2 0 2 0 0 1 0 0 0 0 0 0 0 0 2 2 2 0 2 1 0 0 1 1 0 0 2 0 0 1 0 1 0 1 0 0 2 0 0 0 0 0 1 0 1 0 0 0 1 0 1 0 2 2 1 2 1 0 0 0 0 1 0 0 0 1 0 0 0 0 0 0 0 1 0 0 0 2 0 1 0 0 0 2 0 2 0 2 2 1 1 2 0 0 1 2 0 0 2 2 2 0 0 0 2 2 0 0 0 1 0 1 1 1 2 0 0 0 0 1 0 0 1 0 2 1 1 0 0 0 1 1 1 1 1 0 1 1 0 0 2 0 0 2 0 0 1 2 0 0 0 1 0 1 2 0 0 2 0 0 0 0 0 0 0 0 0 0 1 0 1 1 2 1 1 0 0 0 2 0 2 0 0 1 1 0 1 0 1 0 0 0 0 0 1 1 1 1 1 0 0 0 2 0 0 1 0 0 1 1 1 0 1 2 0 0 2 0 0 1 2 2 0 1 0 0 1 1 1 1 1 1 2 1 1 0 2 1 2 1 1 1 1 1 1 0 1 1 1 0 0 2 0 1 1 0 1 1 1 0 0 0 0 0 1 2 1 1 2 1 2 2 0 0 0 0 2 0 2 0 0 0 0 1 1 0 0 0 0 0 0 0 0 0 0 0 1 0 1 0 2 2 0 0 0 0 0 0 1 0 0 0 0 0 0 2 0 0 0 0 1 1 1 0 1 2 2 2 2 0 0 0 0 0 0 2 0 2 2 0 0 1 0 2 2 0 1 0 2 0 2 2 1 1 0 0 1 0 0 0 1 1 0 1 1 2 1 0 2 2 1 0 0 0 1 1 0 2 0 0 2 0 0 0 1 0 1 0 0 2 0 1 0 0 1 1 0 2 0 1 1 1 0 1 1 0 0 0 0 0 1 0 0 0 1 1 1 1 0 0 0 0 1 1 0 1 0 0 1 0 1 0 1 1 0 1 2 0 0 0 0 0 0 0 0 0 1 1 1
103 0 1 1 1 0 1 1 2 1 0 1 0 0 0 0 0 0 1 0 2 2 1 1 1 1 1 1 0 2 2 0 1 2 0 0 0 2 0 1 1 0 0 1 0 0 0 0 0 1 1 1 1 1 1 1 1 0 2 1 1 0 2 2 0 1 1 2 1 0 1 1 2 2 1 2 1 1 1 0 1 0 2 1 2 0 0 0 0 2 0 0 0 0 0 0 0 2 0 2 2 2 0 0 2 0 2 0 0 0 1 2 0 2 2 0 2 1 0 0 1 0 1 1 1 0 0 1 2 1 1 0 0 1 0 0 0 0 0 2 0 2 2 0 0 0 0 0 0 1 0 0 1 0 0 1 0 1 0 0 1 1 2 0 1 2 1 1 1 1 0 1 1 2 1 0 0 0 0 0 0 1 0 0 0 0 0 1 1 0 0 0 1 1 1 1 1 1 0 0 0 1 1 0 1 0 1 0 1 0 0 0 2 0 0 2 0 0 1 0 1 1 0 1 1 1 0 2 2 2 0 0 0 1 2 1 0 2 0 1 0 1 2 2 0 2 0 0 2 0 0 0 0 0 0 2 1 2 1 1 0 1 0 1 0 0 0 0 1 0 0 1 0 1 0 0 0 0 2 0 1 0 2 2 0 2 2 1 0 2 0 0 1 2 1 1 2 0 0 0 0 0 1 1 0 0 0 0 1 1 0 1 0 0 2 0 0 0 1 0 0 2 1 1 0 0 1 0 0 0 1 1 1 1 0 0 0 0 2 0 0 0 0 2 0 0 1 0 1 2 0 0 0 1 0 1 1 2 0 1 1 1 2 1 2 1 0 2 2 0 1 1 0 0 1 0 0 0 0 0 1 0 0 0 0 0 1 0 0 0 0 0 0 0 2 0 1 1 1 1 1 1 1 1 0 1 0 0 0 1 0 1 0 0 0 0 1 0 0 0 0 2 0 1 1 2 1 0 0 1 1 1 0 1 0 1 1 0 0 0 1 2 2 0 1 1 0 2 2 0 0 0 0 2 0 0 0 2 1 2 1 0 1 1 1 0 0 2 0 0 0 0 1 1 2 0 1 0 1 1 0 1 0 0 0 1 0 0 1 0 0 0 0 1 0 0 2 2 2 0 0 1 2 0 2 0 1 0 1 0 0 1 0 1 0 1 1 2 0 0 0 2 0 0 0 1 1 2 0 2 0 1 1 1 1 0 0 1 0 1 0 0 1 1 0 0 1 1 2 2 0 0 0 1 1 1 1 0 1 0 0 1 0 0 0 2 2 1 1 0 0 0 0 0 0 0 0 1 0 2 0 0 1 0 0 1 0 0 0 1 0 0 0 0 0 2 0 0 0 0 0 2 0 1 0 2 1 0 0 1 0 0 0 0 1 0 0 0 0 1 1 1 0 1 0 0 0 2 0 0 0 0 0 0 0 1 2 0 1 1 1 1 0 1 2 0 1 1 2 0 1 2 1 1 0 0 1 2 2 1 0 0 1 2 0 2 2 1 2 1 0 1 1 1 1 0 2 0 1 1 0 2 0 2 2 2 1 2 0 1 1 0 1 1 2 1 2 0 1 2 0 0 0 0 2 0 2 2 0 0 0 0 0 2 0 1 0 1 0 0 1 0 1 0 1 2 0 1 1 1 0 1 0 1 0 1 1 0 2 2 0 2 0 1 0 1 1 0 0 0 0 0 0 0 0 1 0 1 2 1 1 1 2 0 0 0 2 2 0 2 0 0 1 1 0 0 0 0 0 0 2 2 0 0 0 2 0 1 0 2 1 2 1 1 2 1 0 0 0 2 0 0 1 0 1 0 0 0 1 2 2 0 1 2 2 0 0 1 2 0 1 1 1 2 2 0 1 0 0 2 0 2 0 0 0 2 0 1 0 0 0 0 0 0 1 1 2 0 0 0 1 1 0 1 1 0 0 0 0 0 2 2 0 0 0 0 1 1 1 0 0 0 0 1 1 0 0 0 2 2 1 1 1 0 0 1 0 1 0 0 0 0 1 1 2 0 2 2 0 1 0 0 0 1 2 1 1 1 0 2 0 0 1 0 1 2 2 2 1 1 0 2 2 1 0 0 0 2 1 0 1 0 1 2 0 0 0 1 0 1 0 0 2 0 1 1 0 0 1 0 2 0 0 2 1 0 2 2 0 0 0 0 1 1 1 1 1 1 1 1 0 0 1 1 1 1 0 0 2 0 0 0 0 1 0 0 1 0 1 1 0 0 0 0 0 1 0 0 0 0 0 0
104 1 1 1 0 0 2 2 1 2 0 0 1 1 0 0 0 0 1 0 2 2 0 1 1 0 0 1 1 2 2 0 1 1 2 1 2 1 0 0 0 0 0 0 0 0 0 0 0 0 0 0 1 1 1 2 0 0 2 0 0 1 2 1 0 0 2 2 2 0 0 2 2 2 1 2 0 1 1 0 1 0 1 0 1 0 1 0 0 2 0 0 0 0 0 0 0 0 0 0 0 2 2 0 2 0 2 0 0 0 1 2 2 2 2 2 2 0 0 2 2 0 1 1 0 1 0 0 1 1 1 0 1 1 0 0 1 0 0 1 1 2 1 0 0 0 0 0 0 0 0 1 1 1 0 0 0 1 0 2 2 2 1 1 1 2 0 0 1 0 1 0 1 1 0 1 0 1 0 1 0 0 0 1 1 0 2 1 0 0 0 0 2 1 2 1 0 0 0 0 0 1 0 2 2 0 0 1 1 0 0 0 1 0 0 2 1 0 2 2 0 0 1 1 1 1 1 2 1 1 1 2 1 1 1 1 0 2 0 2 0 0 2 2 0 2 0 0 2 0 0 0 0 0 2 2 0 0 0 0 0 0 0 1 2 0 0 0 1 1 0 1 0 0 0 0 0 1 2 0 0 0 0 2 1 1 1 1 0 2 0 0 0 2 2 0 2 2 0 2 0 2 0 0 0 0 0 0 0 0 0 1 0 0 1 0 1 0 1 0 1 1 1 1 1 0 0 2 0 1 0 0 0 1 0 0 0 1 1 1 1 1 1 2 1 0 1 1 2 1 0 0 0 0 0 0 1 0 1 0 1 1 1 1 1 1 0 2 2 0 2 0 0 0 0 0 0 0 0 0 0 0 1 0 0 1 1 0 0 0 0 0 0 1 1 1 0 1 0 0 0 0 2 0 0 0 1 0 0 2 0 1 0 0 0 0 1 1 0 1 1 1 2 0 1 2 1 0 1 1 0 1 0 1 1 0 0 2 0 1 0 2 2 0 1 0 0 2 2 0 0 0 0 1 0 0 0 1 1 1 0 0 0 0 0 2 0 1 0 1 0 0 2 2 1 1 1 0 1 1 0 1 0 0 0 1 0 1 2 0 2 1 0 0 1 0 1 0 0 2 2 2 2 0 2 0 1 2 0 0 0 1 0 0 1 1 0 2 0 1 1 1 1 0 1 1 0 0 1 2 1 0 1 1 1 1 1 0 0 0 0 0 1 1 1 1 1 1 1 1 0 0 0 2 0 0 0 0 0 0 0 0 0 0 0 0 0 0 0 0 0 1 0 0 0 0 0 2 0 1 0 2 2 0 2 0 1 0 0 1 0 0 0 0 0 0 2 0 0 0 0 2 0 0 0 2 1 0 1 0 1 0 0 2 0 2 2 0 0 0 1 0 0 1 0 1 1 0 0 0 0 0 1 0 0 0 2 1 0 2 0 0 0 1 1 0 2 1 2 0 2 1 0 0 1 1 2 1 1 1 0 0 1 2 0 2 0 2 1 0 0 1 1 0 0 0 2 1 1 1 0 0 0 2 2 2 1 1 0 1 1 0 0 0 1 1 1 0 1 1 1 0 0 0 2 0 0 2 1 0 1 0 0 1 0 1 0 1 1 1 0 0 1 0 0 1 1 0 0 0 0 1 1 1 0 2 2 1 1 2 1 1 0 0 0 0 0 0 0 0 0 0 0 1 2 1 1 0 2 1 0 2 1 0 0 1 1 2 0 2 0 0 0 1 1 0 1 0 2 2 0 0 0 0 0 1 0 1 1 2 1 1 2 0 2 0 2 0 0 1 1 1 0 0 2 0 1 1 0 1 1 0 0 0 0 0 0 1 2 1 1 2 0 1 2 0 2 0 1 2 2 1 0 1 1 2 0 2 1 0 2 2 1 1 0 0 1 1 1 0 0 1 0 1 1 0 1 0 1 1 0 2 0 0 0 1 0 0 1 0 1 1 0 0 2 0 0 0 1 2 2 2 1 0 0 0 0 0 0 1 0 1 0 2 2 1 1 2 0 0 0 1 0 2 2 0 1 2 0 2 0 0 0 2 2 1 0 1 2 1 0 2 2 1 0 0 0 1 0 1 2 2 0 0 0 0 1 0 0 1 0 0 1 1 2 0 0 0 0 0 2 0 0 0 2 1 2 2 0 0 0 2 1 0 2 1 1 0 0 1 1 0 0 0 0 0 2 0 1 1 0 0 0 0 0 1 1 0 1 2 0 1 0 0 0 1 0 0 1 0 2 1
105 0 1 1 0 0 0 1 0 2 0 0 0 2 1 1 1 0 1 0 2 2 0 0 1 0 0 2 0 2 2 0 2 2 1 1 2 2 0 2 2 0 0 2 0 1 0 0 0 0 0 0 0 1 1 1 0 0 2 0 1 2 1 1 1 0 1 0 1 0 0 1 2 2 2 2 0 0 0 0 0 0 2 2 2 0 1 0 0 2 0 0 1 0 0 0 0 1 1 0 0 2 1 0 2 0 2 1 1 0 1 2 0 1 1 0 1 0 0 2 2 0 2 0 0 2 0 2 2 2 1 1 0 0 1 0 1 0 0 0 0 2 0 0 0 1 0 0 0 1 0 1 0 0 1 1 0 0 2 1 1 0 2 0 1 2 0 0 0 1 1 0 2 1 0 1 1 0 0 0 0 0 0 1 1 0 2 2 0 2 2 2 2 1 1 2 2 0 0 1 0 1 0 1 1 0 1 1 1 1 2 0 1 0 0 2 0 0 1 0 2 2 0 1 0 1 0 0 0 0 0 1 0 0 1 0 0 2 0 1 0 0 1 1 0 1 0 0 2 0 0 0 0 0 0 2 1 1 1 1 0 1 0 2 1 0 0 0 2 0 0 0 0 1 0 0 0 0 0 0 0 1 0 2 0 1 0 0 1 2 0 1 0 2 1 0 1 1 0 1 0 1 1 1 1 0 1 0 0 0 0 0 0 0 1 0 0 0 1 1 0 1 1 1 1 0 0 1 1 1 1 0 0 1 0 0 0 2 0 2 2 2 0 2 2 0 0 0 2 1 1 1 0 2 0 2 2 0 0 1 1 1 0 0 0 0 1 2 2 1 2 0 0 0 0 0 0 1 1 1 2 2 0 0 1 0 0 0 0 0 0 1 0 0 1 1 1 0 1 1 1 1 0 2 2 0 0 0 0 2 1 1 0 0 0 0 1 0 0 0 0 1 0 2 0 1 0 1 1 2 0 1 1 1 1 1 0 0 0 0 1 1 1 1 2 1 0 0 0 0 0 0 0 0 0 0 0 1 1 1 0 0 0 0 0 2 0 2 0 0 1 1 0 0 2 0 0 0 1 1 0 1 0 0 0 1 0 1 2 0 1 1 1 2 2 1 2 1 1 2 2 2 1 1 1 0 2 0 1 0 0 0 0 0 1 1 0 1 0 2 2 0 0 0 0 1 1 1 1 1 1 0 1 1 1 0 0 1 1 2 0 0 1 1 0 0 1 1 2 2 0 1 0 2 0 1 1 0 0 2 2 0 0 1 0 0 0 0 0 1 0 0 1 0 1 0 1 1 0 2 0 1 2 0 2 0 0 1 0 1 0 0 0 1 1 0 1 0 0 0 0 2 1 0 1 1 0 1 2 1 1 0 0 2 0 2 2 0 0 1 0 0 0 0 0 0 2 2 0 0 0 0 0 0 0 0 2 2 2 0 2 2 0 0 2 0 2 1 2 0 2 1 0 2 0 0 0 1 1 0 0 0 2 2 0 2 1 1 1 1 0 1 0 1 1 0 2 0 1 2 0 2 0 2 2 2 1 1 0 0 2 0 0 0 0 0 2 0 2 2 1 1 0 0 1 0 0 2 0 0 0 0 0 2 0 1 0 0 0 0 0 0 0 0 1 0 2 1 0 0 0 2 0 2 0 0 2 1 0 1 0 1 0 0 0 0 0 0 0 0 0 0 0 0 0 2 1 0 1 0 0 0 2 1 0 0 2 2 0 2 0 1 0 0 0 0 0 0 1 1 1 1 0 0 0 1 0 2 1 2 0 1 2 0 0 0 0 1 0 1 1 2 0 0 2 0 1 0 0 0 2 2 2 2 2 0 0 2 2 0 2 2 0 2 2 0 0 0 0 2 0 2 0 0 0 0 1 1 2 0 1 0 0 0 0 0 0 1 0 0 0 1 0 1 0 1 0 0 0 0 0 2 1 0 1 0 1 1 0 0 0 0 0 0 2 1 0 1 1 1 1 1 0 0 0 0 0 1 0 0 1 2 0 2 2 0 2 1 0 0 0 2 0 1 2 2 0 2 0 1 1 0 1 1 2 1 0 0 1 1 0 1 1 2 0 0 0 1 0 1 1 1 0 2 0 0 0 1 1 0 0 0 1 0 1 0 0 1 1 0 2 0 1 1 1 0 1 2 1 0 0 0 1 0 1 1 1 0 1 1 1 0 0 1 1 1 1 0 1 0 0 1 1 0 1 0 1 0 0 1 0 0 1 0 0 0 0 0 1 0 0 0
106 1 1 1 0 1 1 2 1 2 0 0 0 0 0 0 0 0 1 0 0 0 0 2 2 0 0 1 0 1 1 1 0 0 1 1 2 2 0 1 1 0 1 2 0 1 0 0 0 1 0 1 0 2 0 2 0 0 0 1 0 0 1 1 0 2 0 0 0 0 0 1 1 1 1 1 0 1 1 0 2 0 1 1 1 0 0 0 0 2 0 0 1 1 2 0 0 0 0 0 0 2 0 0 1 1 1 0 0 0 0 0 0 1 2 1 1 0 0 2 2 0 2 0 0 0 0 1 2 2 0 1 0 0 2 0 0 0 1 1 1 1 0 0 0 2 1 0 0 1 0 0 1 0 0 0 0 1 0 0 0 0 0 2 0 1 0 1 0 1 0 2 0 2 0 1 0 0 2 2 0 2 0 1 1 0 2 1 0 0 0 1 1 1 1 1 1 1 0 0 0 0 0 2 2 0 0 0 1 0 0 0 2 0 0 2 0 1 2 1 1 1 1 2 0 0 0 1 1 1 1 1 1 1 2 0 0 2 0 1 0 0 2 1 0 1 0 0 2 0 0 0 1 0 0 0 0 2 1 1 0 1 0 1 1 0 0 1 2 1 0 0 0 1 1 1 0 0 1 0 0 0 0 2 0 1 0 0 0 2 0 1 0 2 2 1 2 0 0 0 0 0 0 0 0 0 1 1 0 0 0 1 0 1 2 1 0 1 1 0 0 1 2 2 2 0 0 1 2 2 2 2 1 1 0 0 0 2 0 1 1 1 1 2 0 0 1 0 1 1 0 0 1 1 0 1 1 1 0 2 2 2 2 1 2 0 1 2 2 0 2 0 0 0 0 0 0 0 0 0 0 1 0 0 0 0 0 0 0 0 1 1 1 0 2 0 1 0 0 0 0 0 0 2 1 0 0 0 1 1 0 1 0 0 0 0 0 0 0 0 0 0 1 1 2 2 1 1 0 0 1 0 0 2 1 1 0 0 0 0 1 0 2 0 0 1 0 1 1 0 0 1 0 2 2 1 1 1 1 1 1 0 0 0 2 0 0 1 0 1 1 0 2 2 0 1 0 0 2 0 2 1 0 0 0 1 0 1 1 0 1 1 0 1 0 0 1 2 2 0 0 2 1 1 1 2 2 1 0 0 0 0 1 2 0 0 0 2 0 1 1 1 0 0 0 1 0 1 0 2 0 1 2 2 2 0 1 0 1 2 0 0 1 1 1 1 1 1 1 1 0 0 0 1 2 1 1 1 0 1 2 0 0 1 0 1 1 1 1 1 0 1 1 0 0 0 0 2 0 1 1 0 2 0 2 1 0 0 0 0 0 0 1 0 0 0 0 1 0 0 1 1 1 0 1 2 1 1 2 0 1 0 0 1 0 0 0 0 0 0 0 0 0 1 0 0 1 2 0 0 0 0 0 0 0 1 2 0 2 0 1 1 0 1 1 0 2 1 2 0 0 2 1 1 0 0 1 1 1 1 1 0 1 1 1 2 2 1 1 1 0 1 1 0 0 0 1 1 1 1 0 0 0 1 1 1 1 1 0 0 1 1 0 1 0 0 1 0 2 2 1 0 0 0 0 0 0 1 0 1 1 1 0 1 0 0 0 1 1 1 0 0 1 0 1 2 0 1 1 1 1 1 0 2 0 1 1 0 0 0 0 0 1 0 0 0 0 0 0 0 0 0 0 0 0 1 1 0 2 0 0 1 2 0 0 0 2 1 0 1 1 0 1 2 2 0 1 0 1 2 2 0 0 0 0 2 0 2 0 2 0 2 1 0 1 0 0 0 0 1 1 2 1 0 1 0 1 0 0 1 1 0 1 1 1 0 1 2 2 0 2 1 1 2 1 0 0 0 0 2 1 1 1 1 1 1 1 1 2 1 1 2 0 0 0 0 0 0 1 0 0 1 1 1 1 0 0 0 1 1 0 1 0 0 0 0 1 0 1 0 0 0 0 1 1 2 1 2 1 1 0 0 0 1 0 1 0 0 0 0 0 1 0 0 1 0 2 2 0 0 0 1 0 2 1 2 0 1 0 2 0 0 0 0 1 1 2 0 1 1 0 1 1 1 0 0 0 1 2 0 1 0 1 1 0 0 0 0 0 0 0 0 2 1 1 0 0 0 2 0 2 0 0 1 1 1 1 1 1 0 0 0 1 0 2 1 1 0 2 2 0 0 0 0 0 1 1 0 1 0 0 1 0 0 0 0 0 0 0 2 0 0 0 0 0 1 0 0 1 0 0 0
107 0 1 2 1 0 2 2 2 1 0 0 0 0 0 0 0 0 1 1 1 1 1 1 1 1 1 2 0 2 2 0 0 0 2 1 2 1 0 1 1 0 0 1 0 1 1 0 0 1 1 1 1 1 1 1 1 0 0 0 1 0 2 1 0 0 1 0 1 0 0 1 2 2 1 2 1 0 0 0 1 0 2 1 1 0 0 0 0 2 0 0 2 0 1 0 0 2 0 2 2 2 0 0 2 1 2 1 1 0 1 2 0 1 1 1 2 1 0 0 1 0 1 1 0 1 0 0 1 1 1 1 2 2 0 0 2 0 1 1 1 1 0 0 0 0 1 0 0 2 0 1 0 0 0 1 0 1 0 1 1 0 2 0 2 2 1 1 0 0 1 0 0 1 0 1 1 1 0 0 0 0 0 1 1 0 2 1 1 0 0 0 1 1 1 2 1 0 0 0 1 0 0 1 1 0 1 2 0 0 0 0 2 0 0 2 2 0 2 2 0 0 0 2 0 1 1 0 0 0 1 0 0 0 2 0 0 2 0 1 0 1 2 2 0 2 0 0 2 0 0 0 0 0 2 2 0 0 0 0 0 0 0 1 1 0 0 0 2 0 0 1 0 2 0 1 0 2 2 0 0 0 2 2 0 2 2 0 1 2 0 1 2 2 2 2 1 0 0 1 0 1 1 1 1 1 0 0 1 2 1 1 0 1 2 1 1 0 1 0 1 0 1 2 1 0 0 1 0 1 2 2 1 1 0 0 1 2 0 0 0 0 2 1 1 0 1 0 2 0 0 0 0 0 0 0 0 2 0 0 0 0 2 2 2 0 0 2 2 0 2 0 0 0 0 0 0 0 0 0 1 0 0 0 1 1 0 0 0 2 0 1 0 1 2 0 0 0 0 0 0 0 0 2 0 2 0 0 0 2 0 0 0 0 0 0 2 1 0 0 0 1 1 0 1 2 0 0 0 0 0 0 1 1 1 1 0 1 0 0 0 2 1 1 1 2 1 0 1 0 0 0 0 2 1 0 1 2 1 2 1 0 0 0 1 1 1 1 0 1 0 0 1 1 0 1 0 2 2 0 0 2 0 1 0 1 0 0 1 0 1 0 0 1 0 0 1 2 2 0 0 2 1 1 1 1 2 0 0 0 0 2 0 1 0 1 0 2 0 2 2 0 1 1 1 2 0 1 0 2 0 2 1 0 1 1 0 1 2 2 0 0 2 2 0 0 1 0 0 0 0 0 0 1 1 1 1 0 0 0 0 0 1 0 0 1 1 1 0 0 0 0 0 0 0 0 0 1 0 1 0 0 1 0 1 0 0 1 1 2 0 0 2 0 0 1 0 1 0 0 0 2 0 0 0 2 2 0 0 0 1 0 0 1 1 0 0 0 1 0 0 0 0 0 0 0 1 1 0 0 0 0 0 0 0 1 2 1 2 0 1 2 1 1 2 0 1 1 2 0 0 1 0 1 0 0 2 0 0 0 0 0 1 2 0 1 1 2 0 0 1 0 1 0 0 0 2 1 1 1 1 0 0 2 2 2 1 2 1 0 2 0 1 1 1 1 2 0 1 1 1 0 0 0 2 1 2 1 0 0 0 0 0 1 0 0 0 1 1 1 0 0 0 1 0 1 2 1 1 1 1 1 0 2 0 0 0 1 1 2 0 2 1 0 0 0 0 0 0 0 0 0 0 0 1 1 0 0 1 0 0 1 2 0 1 0 2 1 0 2 0 0 0 1 1 0 2 1 0 1 2 2 0 0 1 2 1 1 1 2 1 1 0 1 1 1 0 0 0 2 1 1 0 0 2 1 1 0 0 2 2 1 0 0 0 0 1 2 2 1 1 1 0 1 1 0 0 0 0 2 2 0 0 1 0 1 0 1 1 0 1 1 1 1 0 0 1 0 0 0 0 2 0 2 2 0 0 1 1 1 0 1 0 0 0 0 1 1 1 0 0 0 0 0 2 1 0 1 1 1 1 1 1 0 0 0 0 0 1 0 0 1 1 1 2 0 2 2 0 0 0 0 0 1 2 2 0 1 0 0 0 0 0 0 1 1 2 1 0 0 0 1 2 1 0 0 2 2 1 1 0 0 0 1 0 0 0 1 1 0 0 0 2 1 1 0 0 0 1 1 1 0 2 0 0 0 0 2 1 0 0 0 2 0 2 0 0 1 1 2 0 0 0 0 0 2 0 0 1 0 0 1 0 1 0 0 0 1 1 1 0 0 0 0 0 1 0 0 1 0 2 2
108 0 2 0 0 0 0 2 2 1 0 0 0 0 0 0 0 0 1 0 0 0 1 1 2 0 0 1 0 1 1 2 0 0 2 0 2 1 0 0 0 0 1 1 0 1 0 0 1 2 0 1 0 0 2 2 0 0 0 0 0 1 2 2 1 0 2 0 2 0 1 1 1 1 1 1 0 1 1 1 1 0 1 0 0 0 0 0 0 1 0 0 1 1 0 0 0 0 0 0 0 1 0 0 1 2 1 2 2 0 0 2 1 1 2 2 1 0 0 2 2 0 2 0 0 1 0 0 1 0 1 0 0 0 1 0 0 0 0 0 0 2 0 0 0 0 0 0 0 1 1 2 0 0 0 0 0 0 0 1 1 1 1 1 1 1 1 2 0 0 0 0 2 0 0 2 2 0 0 0 0 1 0 0 0 0 0 2 0 0 0 2 1 1 1 1 0 0 0 0 0 1 1 1 1 0 1 0 1 0 1 0 1 0 0 2 1 0 2 1 0 1 0 2 0 0 0 0 0 1 0 0 0 0 1 0 0 2 0 1 0 0 1 1 0 1 1 0 2 0 0 1 0 0 1 2 1 2 0 0 1 1 0 0 0 0 0 0 2 1 0 1 0 2 0 1 0 1 1 0 0 0 1 1 0 1 1 0 1 1 1 1 0 2 1 0 2 1 1 1 0 0 2 2 1 0 0 0 1 1 0 1 0 0 0 0 1 0 1 0 0 2 0 2 1 0 0 2 1 2 2 1 0 1 0 0 0 2 0 0 0 0 2 1 1 1 0 0 2 1 0 0 1 0 1 0 0 1 0 0 0 0 1 1 1 0 0 1 1 1 2 0 1 1 1 0 0 1 1 1 1 0 1 1 0 1 2 2 2 0 1 1 1 0 2 0 1 0 0 0 0 0 1 1 0 1 0 0 0 1 0 2 0 0 1 0 1 0 1 0 1 1 0 1 0 2 1 0 0 0 0 0 0 2 0 1 0 1 1 0 2 1 1 1 1 0 0 0 1 0 0 0 0 2 2 1 1 2 0 2 2 0 0 0 2 0 0 2 0 0 0 0 1 1 2 0 2 0 2 1 1 1 0 0 1 2 1 1 2 1 1 2 1 2 1 0 2 2 2 0 0 2 1 1 1 1 1 0 1 0 0 0 1 0 0 2 2 1 0 1 1 0 1 0 0 1 0 1 0 2 0 1 0 0 0 0 2 0 0 0 2 1 2 2 2 1 1 1 1 1 0 0 0 1 1 0 0 0 0 0 0 0 1 0 0 0 0 2 2 1 1 1 0 0 0 0 0 1 0 2 0 0 0 0 0 0 0 0 0 0 0 0 1 0 0 0 1 0 0 0 0 2 2 0 0 1 1 0 1 1 0 0 0 0 1 0 0 0 0 0 0 0 0 0 0 0 1 2 0 0 1 0 0 0 0 0 2 1 2 0 0 0 0 0 1 0 2 1 1 0 1 1 0 0 1 1 2 2 2 1 0 1 1 1 0 1 0 1 1 1 0 1 1 1 1 0 1 0 1 1 0 2 0 0 1 1 0 1 0 1 1 0 2 0 2 1 2 0 1 2 1 0 0 0 0 0 0 2 0 0 1 1 0 1 0 0 0 1 1 1 0 0 1 0 1 2 0 0 0 0 0 1 0 2 0 1 0 1 1 2 0 2 0 0 0 1 0 0 1 1 0 1 0 0 0 1 0 1 2 1 0 1 2 0 0 0 2 2 0 2 0 0 0 1 1 0 2 0 0 0 1 1 0 0 0 0 0 2 0 2 0 2 2 0 0 0 0 1 0 2 1 1 0 0 2 0 0 1 0 1 1 0 1 1 2 1 1 2 2 0 2 1 0 2 2 0 1 0 0 2 0 2 1 1 0 0 2 1 1 1 1 2 1 1 0 0 1 0 0 1 0 0 0 2 2 0 0 1 0 0 0 2 0 0 0 0 0 0 2 0 0 0 0 0 2 0 0 1 2 2 2 2 0 0 0 0 0 0 0 0 0 0 1 1 0 0 2 2 0 1 0 1 0 2 1 1 1 2 0 2 0 0 0 1 2 1 1 2 1 0 0 2 2 2 0 0 0 2 0 0 2 1 0 1 1 0 0 1 1 0 0 0 1 0 1 1 0 0 0 0 1 0 1 1 0 0 2 2 0 0 0 1 1 0 1 1 1 1 0 0 1 0 0 0 0 0 2 0 1 0 0 1 0 1 0 0 0 0 1 2 1 0 1 0 0 0 0 0 0 1 1 0
109 0 2 0 0 0 0 2 1 2 0 0 0 0 0 0 0 0 0 0 1 1 1 2 2 0 0 1 1 2 2 1 1 2 0 0 0 2 1 0 0 0 0 0 0 0 0 0 0 1 0 0 1 1 1 2 0 0 0 1 0 2 2 1 0 1 0 0 1 0 0 2 2 2 2 2 0 0 0 0 0 0 2 0 1 0 0 0 0 2 0 0 1 0 1 0 0 0 0 0 0 2 0 0 2 0 2 1 2 1 0 1 0 2 2 0 1 1 0 1 2 0 2 0 1 1 0 0 1 0 0 0 0 0 1 0 0 0 0 1 1 1 0 0 0 0 0 0 0 0 0 1 0 0 0 0 0 0 2 1 1 1 1 1 1 2 1 2 0 2 0 1 0 1 1 0 0 1 0 0 0 1 0 1 1 0 2 1 0 0 0 1 2 0 0 2 2 0 0 0 0 1 0 2 1 1 0 2 1 0 1 0 2 0 0 2 1 0 2 1 0 0 0 2 0 1 1 0 0 0 0 1 0 0 1 0 0 2 0 2 0 0 2 1 0 1 0 0 1 0 0 0 0 0 1 2 0 1 1 1 0 1 0 0 1 0 0 1 2 0 1 0 1 1 0 0 1 0 0 0 0 1 1 1 0 1 0 1 1 2 0 0 0 1 1 1 2 1 0 0 0 1 1 1 0 0 0 0 0 0 0 0 0 1 1 1 0 2 0 0 0 2 1 1 2 0 1 2 0 0 2 2 0 2 0 0 0 1 1 1 0 1 1 2 2 0 0 1 1 2 1 1 2 0 2 1 1 1 0 2 2 2 2 1 2 1 0 2 2 1 2 0 1 1 2 0 0 1 1 0 1 2 1 0 1 1 1 1 1 0 0 0 0 1 2 0 1 2 0 0 0 1 1 1 0 1 1 1 0 2 0 0 0 0 1 0 1 0 1 0 1 1 0 0 2 2 1 0 0 0 0 0 0 2 1 0 1 1 1 0 2 0 0 2 2 1 1 2 2 0 0 0 0 2 2 0 1 0 0 0 1 0 0 0 1 1 0 2 0 0 1 1 1 1 2 0 1 0 1 1 2 1 0 0 2 2 2 0 1 1 0 1 1 2 0 1 0 1 1 0 1 2 2 0 2 1 1 0 0 0 0 0 0 0 0 1 0 2 0 1 1 1 1 0 1 1 0 0 1 1 1 0 0 0 0 0 1 0 0 2 0 0 1 1 1 0 1 0 0 0 0 0 0 1 1 0 0 0 1 0 0 0 1 0 1 0 0 1 0 0 0 1 1 0 0 1 1 2 0 2 0 0 0 0 0 0 0 0 0 0 1 0 1 0 0 0 0 0 0 0 0 0 0 1 0 2 1 0 0 1 1 0 0 1 1 0 0 0 0 0 0 0 0 0 0 2 2 2 0 0 0 1 0 0 0 0 2 0 1 1 0 0 0 1 2 0 2 1 2 0 0 1 1 2 0 0 0 1 1 0 0 0 1 2 0 2 2 2 0 0 0 1 1 0 0 0 1 0 0 1 1 0 1 1 1 2 1 2 1 0 2 0 2 0 1 1 2 0 1 1 0 0 0 0 1 0 0 0 0 0 1 1 0 2 0 1 0 1 1 1 0 0 1 0 1 2 0 1 1 1 0 1 0 2 0 0 1 1 1 2 1 1 1 1 0 0 1 1 1 1 1 1 0 0 0 2 1 0 1 1 0 0 2 0 0 0 2 2 0 2 0 0 0 1 1 0 1 0 1 1 1 1 1 0 1 1 1 2 0 2 0 2 1 0 1 0 0 1 0 2 2 2 1 0 1 0 2 1 0 1 1 0 1 1 1 0 0 2 2 0 2 1 1 2 2 0 1 0 0 2 0 2 1 0 0 1 0 2 0 0 1 1 0 0 0 0 0 0 0 0 0 1 0 2 2 0 0 0 1 1 0 1 0 0 0 1 0 0 2 0 0 0 1 2 1 1 0 1 1 2 2 2 0 0 0 0 0 1 0 0 0 2 2 0 0 0 2 2 0 1 1 1 0 0 1 2 0 2 1 1 0 0 1 0 0 0 2 0 1 1 0 1 0 0 0 1 1 1 0 1 2 2 1 1 0 0 2 0 0 0 0 0 2 1 1 0 0 1 0 0 2 0 1 0 1 1 2 2 0 0 0 0 1 0 1 1 1 0 0 1 0 1 0 0 0 0 2 1 2 0 1 2 0 0 0 0 0 0 0 2 0 0 0 0 0 0 0 0 1 0 2 2
110 1 1 2 1 0 1 2 0 2 0 0 1 1 0 0 0 0 1 1 1 2 0 1 1 0 0 2 1 2 2 2 2 2 2 0 2 1 0 0 0 0 0 0 0 0 0 0 0 1 1 1 0 0 1 1 1 0 0 0 1 1 0 0 0 1 1 1 1 0 0 2 2 2 2 2 0 1 1 0 1 0 2 0 2 1 0 1 1 2 1 1 0 0 2 0 0 1 0 1 1 2 1 0 2 1 1 1 2 0 0 2 0 2 1 0 1 0 1 1 1 1 1 1 1 0 0 1 2 2 1 0 1 1 0 1 0 0 0 0 0 2 0 0 0 1 0 0 0 1 0 1 0 0 1 1 1 0 0 1 2 2 1 1 2 2 1 2 0 1 1 0 1 1 1 1 0 0 0 0 0 1 0 1 1 1 1 1 0 1 1 2 2 2 2 2 0 0 0 0 0 0 0 1 1 0 0 2 0 1 2 0 1 0 0 2 0 0 1 1 1 1 0 1 1 2 1 0 0 1 0 1 2 2 0 0 1 2 0 2 0 0 2 1 1 1 1 0 1 1 1 0 0 0 1 2 0 1 0 0 0 0 0 2 2 0 1 0 1 0 0 2 1 1 0 0 0 1 2 0 1 1 0 2 0 0 0 0 1 2 0 2 1 2 2 1 2 1 0 1 0 0 1 1 0 0 0 0 1 1 0 1 0 1 1 0 0 1 1 0 0 1 1 0 2 0 1 0 2 2 2 1 0 2 0 0 0 1 2 0 0 0 0 2 0 0 1 0 2 1 0 0 0 0 0 0 0 0 0 2 2 2 1 1 1 0 0 1 1 0 2 0 0 0 0 1 0 0 0 0 0 0 2 0 0 0 0 0 0 1 0 1 0 0 2 0 0 0 1 1 1 1 0 0 0 0 2 0 0 1 0 1 1 1 1 0 0 1 0 1 1 0 0 0 1 1 0 2 0 0 2 0 0 2 0 2 0 1 0 0 1 1 1 1 0 1 0 1 2 0 0 0 0 1 0 0 0 1 1 1 1 0 1 1 1 0 0 1 0 1 0 0 1 1 0 1 0 0 1 1 2 1 0 0 0 0 0 1 2 0 2 1 0 1 1 0 2 2 2 0 0 2 2 0 2 0 0 1 0 0 0 0 0 0 2 0 0 1 1 1 1 1 0 0 0 1 1 0 0 2 1 1 0 0 0 0 2 1 0 1 0 0 1 1 0 0 1 0 1 2 0 1 0 2 0 0 0 1 0 0 0 0 1 0 1 0 0 1 1 1 0 1 1 0 1 0 1 0 0 2 0 0 2 0 1 1 0 0 0 1 0 0 0 0 2 1 0 0 0 0 0 1 1 0 0 1 2 0 1 1 0 0 0 1 1 1 1 0 0 0 0 0 0 0 0 2 2 1 0 0 0 1 1 0 0 1 1 0 2 0 1 2 0 1 0 0 2 0 0 1 1 1 1 1 0 0 1 1 0 0 0 0 0 0 1 1 0 2 1 0 1 1 1 0 0 0 1 1 1 1 0 0 0 1 1 1 1 0 0 0 2 0 0 1 0 0 1 0 0 0 0 0 0 0 1 0 0 1 0 0 1 1 0 1 0 1 0 1 0 1 0 1 0 0 2 0 2 1 1 1 0 0 0 2 0 0 2 0 1 1 0 1 0 0 0 0 0 0 1 0 0 0 1 1 0 1 0 1 1 0 0 1 0 0 0 1 1 1 0 2 0 0 0 1 1 1 1 0 2 2 0 0 0 0 0 2 0 1 1 2 1 1 2 0 0 0 0 0 0 1 0 1 0 0 2 2 1 0 0 2 2 0 1 1 1 0 1 2 2 0 2 1 1 2 2 0 2 0 0 2 0 2 0 0 0 1 1 1 0 0 1 1 0 0 0 0 0 0 0 0 0 2 0 2 2 0 0 0 0 0 0 1 0 0 0 0 1 0 2 0 0 0 0 1 2 0 0 0 0 1 1 1 0 0 0 0 0 0 1 0 1 2 1 2 2 0 2 1 0 0 0 1 0 2 2 0 0 2 0 2 0 0 1 0 1 1 0 0 2 2 0 2 2 1 0 1 1 2 1 0 0 1 0 2 0 0 0 1 0 1 0 0 1 1 0 0 1 0 0 0 2 0 0 2 1 0 1 1 0 0 0 0 0 0 1 0 0 0 0 0 0 0 0 0 0 0 2 0 1 0 0 1 0 2 0 0 0 0 0 2 0 0 0 0 0 0 0 0 1 0 0 0
111 1 2 0 0 0 0 2 2 1 0 0 0 1 0 0 1 0 1 1 1 2 1 2 2 0 0 2 0 2 2 2 1 2 1 0 1 0 1 0 0 0 0 0 0 0 0 0 1 1 0 0 0 0 1 1 0 0 0 0 0 1 1 1 0 1 0 0 1 1 0 0 1 1 1 1 0 2 2 0 2 0 2 1 2 0 0 1 1 1 0 0 1 0 0 0 0 1 1 1 1 1 1 0 2 0 2 0 1 1 0 2 1 1 2 2 2 0 2 0 0 0 1 1 1 0 0 1 1 1 1 1 0 0 0 0 0 0 0 1 0 2 0 0 0 1 1 0 0 1 1 2 0 0 0 0 0 0 0 0 0 0 1 1 1 2 1 2 0 2 0 2 1 1 0 0 0 2 0 0 0 0 0 0 2 2 0 2 0 0 0 2 0 0 0 2 1 0 0 0 0 0 1 0 0 0 1 1 1 0 1 0 1 0 0 2 1 0 1 1 1 1 0 1 1 1 1 1 0 0 0 0 0 0 1 0 0 1 0 1 0 0 2 1 0 1 0 0 2 0 1 1 0 1 0 1 0 1 0 0 1 1 0 0 0 0 0 0 2 0 0 0 0 1 1 0 0 0 0 0 0 0 0 2 0 2 0 1 1 2 0 2 0 1 1 0 1 1 0 1 0 1 0 0 0 0 0 0 2 2 2 1 0 0 2 0 1 0 1 0 0 1 2 1 1 0 1 2 1 1 1 1 1 2 0 0 1 0 2 2 1 1 0 2 0 0 2 2 2 1 1 1 0 1 0 1 1 1 0 2 2 2 0 0 0 0 0 2 2 1 2 0 0 0 0 0 0 0 0 0 1 1 0 0 0 0 0 0 0 1 0 0 1 0 1 1 1 2 0 0 0 0 1 1 0 1 0 2 0 1 0 0 1 1 1 0 0 1 0 0 0 1 0 1 2 2 1 1 0 1 1 0 0 1 0 1 0 0 0 0 1 0 1 1 1 1 0 1 1 0 0 0 0 2 2 2 0 1 1 1 0 0 0 0 1 1 1 2 0 0 1 1 1 1 0 1 0 0 2 0 1 2 1 0 0 0 0 0 1 0 1 1 0 1 0 0 1 1 1 1 1 2 2 0 2 0 1 0 1 0 0 0 1 1 0 0 0 2 0 1 1 1 0 1 0 1 0 0 0 2 0 1 1 0 1 0 1 1 0 1 1 1 2 2 1 0 1 1 1 2 0 0 0 2 1 1 0 0 1 0 0 1 1 0 1 0 0 2 1 0 1 1 0 0 0 0 0 1 0 2 0 1 1 0 1 0 0 1 0 1 0 0 0 0 1 0 0 0 0 0 0 2 1 0 0 2 0 0 1 1 0 0 0 1 0 1 1 0 1 0 0 0 0 1 0 0 0 0 0 0 0 0 1 0 0 2 2 1 2 0 0 0 0 1 2 0 2 1 2 0 1 1 1 0 0 0 2 2 2 0 0 0 1 0 1 0 1 2 1 0 0 0 0 1 1 0 2 0 1 2 0 2 1 2 1 2 0 2 1 1 1 0 1 1 2 1 2 0 2 2 0 0 0 0 2 0 0 1 0 0 1 0 0 1 0 1 0 1 1 1 0 0 0 0 1 1 1 1 1 1 0 1 1 2 0 2 2 0 1 1 0 1 0 0 0 0 0 1 0 0 0 0 0 0 0 2 1 0 0 0 0 0 0 0 0 1 1 1 0 1 1 0 1 0 0 0 1 0 1 1 2 2 0 0 1 2 1 2 1 2 0 1 1 1 2 1 1 0 0 0 0 1 0 1 1 0 2 0 1 1 1 0 1 0 0 0 1 2 2 0 1 1 0 1 1 0 0 0 0 2 0 2 0 0 0 1 0 0 0 0 0 0 0 0 0 0 0 0 0 0 0 1 0 2 1 1 0 0 1 1 0 1 1 0 1 0 0 1 1 0 0 0 0 1 1 1 0 2 2 2 0 1 0 0 0 0 0 1 1 0 1 1 0 1 0 0 2 2 0 0 0 1 1 1 2 1 1 1 0 1 1 0 1 0 1 1 0 1 2 1 0 2 2 2 0 0 1 1 0 1 2 2 0 1 1 0 0 1 0 1 0 0 1 1 2 0 0 0 1 0 1 0 1 0 1 0 1 0 0 1 1 1 0 1 1 0 0 0 0 0 0 0 0 1 1 0 2 0 2 0 0 0 0 0 0 0 0 0 0 0 0 0 0 1 1 0 1 0 0 0 0 0
112 0 1 1 1 0 1 2 0 2 0 0 0 0 0 0 0 0 0 1 1 1 2 0 1 1 1 0 1 1 1 1 1 1 1 1 2 1 0 0 0 0 0 0 0 0 1 0 0 0 0 0 1 1 1 1 0 0 0 0 2 0 2 2 0 1 1 1 2 0 1 1 2 2 0 2 2 0 0 0 1 0 2 1 2 0 0 0 0 1 0 0 1 0 0 0 0 2 1 1 1 2 1 0 2 1 2 0 1 1 0 1 0 1 2 1 2 0 1 1 1 0 0 2 0 0 0 0 1 1 0 0 1 1 1 0 1 0 0 0 0 2 0 0 0 1 0 0 0 0 0 0 0 0 0 0 0 0 0 1 1 0 1 1 2 2 0 0 0 1 1 1 0 1 0 0 0 0 0 1 0 1 0 1 1 0 1 1 0 0 0 1 1 1 1 2 2 0 1 1 0 0 0 1 1 0 2 1 1 0 1 0 2 0 0 2 2 0 2 2 0 0 1 1 1 1 1 0 0 0 0 0 0 0 0 0 0 2 0 1 0 0 2 1 0 1 0 0 1 0 0 0 0 0 0 2 1 2 0 0 0 0 0 1 2 0 1 1 0 0 0 2 0 1 0 0 0 0 1 0 0 0 1 2 0 1 1 2 1 2 0 1 0 2 2 0 2 0 0 0 0 0 0 0 0 0 0 0 2 2 0 2 0 0 2 0 0 1 0 0 1 1 2 1 0 0 0 2 0 0 1 1 2 1 0 0 0 2 0 1 0 1 1 2 0 0 2 0 0 2 0 0 0 0 0 0 0 0 1 1 1 1 2 0 2 2 0 2 2 0 2 0 0 0 0 0 0 0 0 0 0 0 1 0 0 0 0 0 0 1 0 0 1 0 1 2 0 0 1 1 1 1 1 1 0 1 0 1 0 1 0 0 1 1 1 1 1 0 0 0 0 2 0 0 1 2 2 0 0 0 2 0 1 1 1 0 1 2 0 2 0 1 2 0 1 0 0 1 1 0 1 0 0 2 2 0 2 1 0 1 1 1 0 0 0 2 0 2 0 0 0 0 2 2 1 1 0 0 2 0 1 2 0 1 0 0 0 1 2 1 1 2 0 1 0 0 2 1 1 1 1 2 2 0 2 0 1 0 1 0 0 0 0 1 0 1 0 2 0 1 1 1 1 1 1 2 0 0 1 1 1 0 0 0 0 0 1 1 0 0 1 1 1 1 1 0 1 2 2 2 0 0 0 1 1 1 1 0 0 0 0 0 0 1 0 1 1 2 2 1 0 2 1 0 1 0 1 2 0 0 2 0 1 0 0 1 0 1 1 2 0 0 1 0 0 0 0 1 0 1 0 2 1 1 0 2 0 1 1 1 0 0 0 1 1 1 1 0 0 0 0 0 1 1 1 2 2 2 0 0 0 0 1 0 0 1 2 1 1 1 1 0 0 1 1 0 2 0 1 0 0 1 1 1 0 0 1 2 2 0 0 0 0 1 0 1 1 2 1 1 0 1 0 1 1 0 2 0 1 1 2 1 0 2 2 2 2 1 0 1 1 0 0 0 0 0 1 1 0 1 1 0 0 0 0 0 0 1 1 1 2 2 0 1 0 1 0 1 1 1 0 0 0 0 0 1 1 0 0 0 0 1 0 2 0 0 1 0 2 2 0 2 0 0 0 0 0 1 1 1 1 1 0 0 0 1 0 0 1 0 0 1 1 0 1 0 2 1 0 2 0 0 0 1 1 1 2 0 1 1 1 1 0 1 0 1 0 2 0 2 0 2 1 1 2 1 1 2 0 2 2 2 2 0 0 1 0 0 0 2 2 0 1 1 1 0 0 2 2 0 2 2 0 2 2 0 2 0 0 2 0 2 2 0 0 2 0 0 0 1 0 1 1 1 0 0 1 0 0 1 0 0 0 2 1 1 1 0 0 0 0 2 0 0 0 1 0 1 2 0 0 0 0 0 2 0 0 0 1 1 1 2 1 0 0 1 0 0 0 1 1 2 0 1 2 0 2 0 0 1 0 1 0 2 1 1 1 2 0 2 0 0 1 0 1 1 1 1 2 2 0 2 1 1 1 0 1 2 0 1 2 1 1 2 0 0 0 1 0 0 0 0 0 0 0 0 0 0 0 0 2 0 1 1 1 0 1 2 2 2 0 2 0 1 1 1 1 1 0 1 1 0 0 0 0 0 1 0 1 0 0 1 0 1 0 0 0 0 0 2 1 0 0 0 0 1 1 0 1 0 2 0
113 1 0 2 1 1 2 1 0 2 0 0 1 0 0 0 0 0 1 0 1 1 1 2 2 0 0 1 2 1 1 2 2 2 0 0 0 2 0 2 2 0 1 1 0 1 0 0 0 2 0 1 1 1 1 1 1 0 1 1 0 1 1 1 1 0 2 0 1 0 0 1 2 2 1 2 1 0 0 0 0 0 2 0 1 0 0 1 1 2 0 0 1 0 0 0 0 0 0 0 0 2 1 0 2 2 2 0 1 1 1 2 0 0 0 0 0 0 1 1 1 0 2 0 1 1 0 1 2 2 2 1 0 0 0 0 0 0 0 0 1 1 0 0 0 1 0 0 0 1 0 0 0 0 0 0 0 1 0 0 1 0 1 1 2 2 0 0 1 1 0 0 0 2 0 1 0 0 0 1 1 1 1 0 1 0 1 1 0 0 0 1 1 1 1 2 1 0 0 0 0 0 1 0 0 0 1 0 2 1 2 0 2 0 0 2 1 0 2 2 0 0 0 1 1 1 0 0 0 0 0 0 2 2 1 1 0 2 0 1 0 0 2 1 0 1 0 0 1 0 0 0 0 0 0 1 1 2 1 0 1 1 0 2 1 0 1 0 2 1 0 1 0 1 0 0 0 1 1 0 0 0 1 2 1 1 2 0 0 1 1 0 0 1 1 0 2 1 1 0 1 0 0 0 0 0 0 0 2 2 1 1 0 1 2 0 0 1 0 0 1 1 2 2 0 0 0 1 1 1 1 0 1 0 0 0 0 2 0 1 0 1 0 0 0 0 0 1 2 1 0 0 0 0 0 0 0 1 0 1 1 1 2 1 2 0 1 1 1 0 2 0 1 0 0 0 0 1 1 0 0 0 0 0 0 0 1 0 0 2 0 0 0 0 2 0 1 0 1 1 1 1 1 1 1 0 0 1 0 2 0 0 1 1 2 0 0 1 0 0 0 1 0 1 1 2 1 1 0 1 0 0 2 0 2 1 0 0 0 0 0 0 2 0 1 1 0 0 0 0 1 0 0 2 2 1 1 2 1 2 2 0 0 0 0 2 0 2 0 0 1 0 1 1 1 0 1 0 1 1 2 0 0 0 0 1 0 2 2 0 1 2 0 2 0 2 0 2 1 0 1 1 2 0 1 1 2 0 1 0 0 0 0 0 2 0 0 2 0 0 0 2 1 1 1 2 0 1 0 2 0 1 1 0 1 1 2 1 1 1 1 1 1 0 0 0 1 0 1 1 0 1 0 2 0 0 0 0 1 0 0 0 1 0 1 0 0 1 1 2 0 0 0 0 0 0 0 1 0 1 1 0 0 0 0 0 0 0 1 1 0 1 0 1 2 0 1 0 0 0 0 2 0 1 0 2 2 0 0 1 0 0 0 1 1 1 1 0 0 0 0 0 0 0 0 0 2 2 0 0 0 0 0 0 0 0 2 1 2 0 0 1 0 0 0 0 2 1 0 0 1 1 1 1 0 0 1 2 2 0 0 0 1 1 1 1 1 2 0 0 0 0 1 0 0 0 2 1 0 0 1 1 0 1 1 1 1 1 0 0 2 0 0 0 0 0 2 0 1 1 0 1 0 0 1 0 0 0 0 0 1 1 0 1 0 1 0 2 2 1 1 0 1 0 1 2 0 0 0 0 0 0 1 2 0 1 1 0 2 2 0 2 0 0 0 1 0 1 1 1 1 1 0 0 0 0 1 0 2 0 0 1 1 0 0 1 1 2 0 2 0 0 0 0 0 2 1 0 2 2 1 1 0 0 0 2 0 1 1 2 1 1 2 0 1 0 0 0 0 1 1 2 0 0 2 0 0 0 1 1 2 0 0 0 0 0 1 2 2 0 2 2 1 2 2 0 0 0 0 2 1 1 0 1 1 1 0 0 1 0 1 0 1 0 0 0 0 0 0 2 0 1 0 1 1 0 1 0 0 0 0 1 0 0 0 1 0 1 0 0 0 0 0 0 2 0 0 1 2 2 2 2 0 0 0 0 1 0 0 0 0 0 0 0 2 0 2 2 0 1 1 0 0 1 0 2 0 1 0 0 1 0 0 0 0 0 1 1 2 1 0 2 2 1 1 0 2 2 1 0 2 1 0 1 1 0 0 1 0 0 0 0 1 0 0 0 0 2 0 0 2 0 1 1 1 0 1 1 0 0 0 0 1 1 1 1 1 0 0 0 0 0 0 0 0 0 1 0 1 0 0 1 0 1 0 1 1 0 0 1 0 0 1 0 0 0 0 0 1 0 0 0
114 0 1 1 0 1 2 1 1 1 0 1 1 1 0 0 0 0 0 1 1 2 0 1 1 0 0 2 0 2 2 1 1 1 0 0 2 1 0 0 0 0 1 1 0 1 0 0 1 1 0 0 2 2 0 1 0 0 0 1 0 1 2 2 1 1 1 1 2 0 0 0 2 2 2 2 0 1 1 0 1 0 1 0 1 0 1 2 2 2 1 2 0 0 1 0 0 0 0 0 0 2 0 1 2 1 1 0 0 0 1 2 0 1 2 1 2 0 0 2 2 0 0 2 0 0 0 0 2 0 1 0 0 1 1 1 0 0 0 1 0 2 0 0 0 2 0 0 0 0 0 0 0 0 0 0 0 0 0 1 1 1 0 2 1 1 1 0 0 2 0 2 2 1 0 2 1 0 0 1 0 2 0 1 2 1 1 1 0 0 1 0 1 1 1 2 1 0 0 0 0 1 0 0 0 0 1 1 1 0 1 0 1 0 0 2 1 0 0 0 0 0 1 2 0 2 2 0 0 0 0 1 0 0 1 0 0 2 0 2 0 0 2 1 0 1 0 0 2 0 0 0 0 0 0 0 0 2 0 0 0 0 0 1 1 0 0 0 1 0 0 0 1 0 0 0 0 2 2 0 0 0 2 2 0 2 2 2 0 2 0 1 1 2 2 1 2 0 0 1 0 0 0 0 0 0 2 0 1 1 0 1 0 0 1 0 0 0 0 0 1 2 2 1 1 0 0 1 2 2 2 2 2 1 0 0 0 2 0 0 0 0 0 2 0 0 1 1 2 1 1 1 0 0 0 0 0 0 0 1 1 1 2 1 2 1 0 2 2 0 1 1 0 0 1 0 0 1 1 1 1 1 1 1 2 0 1 0 0 0 0 0 0 0 2 0 0 1 1 0 0 2 1 1 1 0 0 1 0 1 0 0 1 1 1 1 1 0 0 0 0 2 0 1 1 1 0 1 0 0 1 0 0 0 1 1 0 1 0 1 1 0 2 0 0 1 0 2 2 0 0 1 0 2 1 1 0 2 0 2 2 0 0 0 0 2 1 2 0 0 0 0 1 1 1 1 1 0 2 0 1 1 0 1 1 2 1 2 2 0 1 2 1 1 0 0 2 1 1 0 1 2 2 0 2 0 0 0 1 0 0 0 0 2 0 0 0 2 0 1 1 1 2 2 0 2 0 1 1 1 1 1 0 0 0 0 1 1 1 1 0 0 1 1 0 0 1 1 1 2 0 0 0 2 0 0 0 0 0 0 0 0 1 0 0 0 0 1 1 1 0 1 2 0 2 0 2 1 0 2 0 1 0 0 0 0 0 1 1 2 0 1 0 0 0 0 0 0 0 0 0 2 2 1 0 2 1 0 0 0 0 0 0 1 1 0 1 0 0 0 0 0 0 1 0 0 2 1 0 0 1 0 0 0 0 0 2 0 2 0 1 2 0 1 2 0 2 1 1 0 1 0 0 1 0 0 2 2 2 0 0 0 1 0 2 2 0 2 1 0 0 1 0 1 1 0 2 1 2 2 0 1 0 2 2 2 1 1 0 1 0 0 0 0 1 1 1 1 1 1 1 0 1 1 1 1 1 2 0 0 1 0 1 0 1 1 0 1 1 1 0 1 0 0 2 1 2 0 0 0 0 1 0 2 0 0 0 1 1 2 0 2 0 0 0 1 0 0 0 0 0 0 0 0 0 1 0 0 1 0 0 1 2 1 0 0 2 2 0 2 0 0 0 0 0 0 0 1 0 1 2 1 0 0 0 2 0 1 0 2 1 2 1 0 0 0 0 0 0 2 2 2 0 0 2 1 0 1 0 1 1 0 1 1 1 0 2 1 2 0 1 1 2 2 2 0 0 0 0 1 0 1 0 0 0 0 0 0 0 0 0 0 0 0 1 1 1 1 0 0 0 1 0 1 1 0 0 0 0 0 0 2 1 0 1 0 1 0 1 0 0 0 0 1 1 0 0 1 1 2 2 2 1 0 0 1 0 0 0 0 0 1 1 2 2 0 2 1 0 0 0 1 1 0 2 1 0 2 0 2 0 0 0 0 1 0 1 1 2 1 1 1 0 0 0 0 0 2 1 0 2 2 2 2 0 0 0 1 0 0 0 0 1 1 0 0 1 1 1 0 1 0 0 2 2 0 2 2 0 0 0 0 0 0 0 2 2 1 0 0 0 0 0 0 0 0 2 0 1 0 0 1 0 1 0 0 1 0 0 0 0 0 0 0 0 0 0 0 1 1 2 2
115 0 1 1 0 0 1 2 1 2 0 1 0 1 0 0 1 0 1 0 2 2 1 2 2 0 0 0 2 0 0 2 1 0 1 0 1 1 1 0 0 0 0 1 0 0 0 0 0 1 0 1 1 2 0 0 1 0 2 0 1 0 2 1 0 2 0 0 1 1 0 1 2 2 0 2 2 0 0 0 0 0 1 1 1 0 0 0 0 2 0 0 1 0 1 0 0 1 0 1 1 1 1 0 2 1 2 0 1 1 1 2 0 0 0 0 0 0 0 1 1 0 1 1 0 1 0 0 0 0 0 0 0 0 1 0 0 0 0 2 1 1 0 0 0 1 1 0 0 1 1 1 0 0 0 0 0 2 0 1 0 0 1 1 1 2 0 1 0 1 1 1 1 1 1 0 0 0 0 1 1 2 0 0 0 0 2 2 0 1 1 2 1 1 1 2 0 1 0 0 0 0 0 2 1 1 1 2 0 0 0 0 1 0 1 1 0 0 2 1 1 1 0 1 1 1 1 0 0 0 0 1 0 0 1 0 0 2 0 2 0 0 2 1 1 1 1 0 2 0 0 1 0 1 0 1 0 1 1 0 0 0 0 0 1 0 0 0 2 0 0 0 0 2 0 1 0 0 2 0 0 0 0 2 0 1 0 1 0 2 0 1 1 2 2 1 1 1 1 0 0 0 1 1 1 0 0 2 2 2 1 2 0 1 2 1 0 0 1 0 1 2 1 1 1 0 0 1 0 0 1 1 1 1 0 0 0 0 2 2 1 2 2 1 0 0 1 0 2 2 0 0 0 0 0 0 0 0 0 1 1 1 1 1 1 0 1 1 1 0 1 1 1 1 0 1 0 1 1 0 1 0 0 0 1 1 0 0 0 0 0 0 1 1 1 1 0 0 0 0 0 0 1 1 1 0 0 0 0 2 0 0 0 0 0 0 0 0 0 0 0 2 0 1 1 2 2 0 0 0 0 0 0 1 0 1 0 1 0 0 2 0 2 0 0 0 0 1 1 0 0 1 0 1 1 0 0 2 0 2 2 0 0 0 0 2 0 1 0 1 0 0 0 0 1 0 1 1 1 1 2 2 0 1 0 2 0 2 2 0 0 2 2 1 1 0 1 0 0 1 2 2 2 0 2 0 1 1 0 0 0 0 1 1 0 2 0 2 1 2 2 0 1 1 0 2 0 0 0 2 1 0 2 2 2 0 1 1 2 1 1 0 2 0 0 0 0 0 0 0 0 0 0 1 1 2 1 2 1 1 1 1 0 1 0 1 0 1 1 1 0 0 0 0 0 0 0 2 0 0 1 0 1 0 2 0 0 0 0 1 0 0 0 0 0 1 0 0 0 0 0 2 2 0 0 2 0 2 2 2 1 0 0 0 1 0 0 0 0 0 0 0 0 1 0 0 2 1 0 0 0 0 1 0 0 0 2 1 2 0 0 1 0 1 2 0 2 1 1 0 2 2 0 0 1 1 2 2 2 0 0 0 1 0 2 1 0 2 0 0 0 1 0 0 0 0 2 1 0 0 1 0 1 1 1 2 0 1 0 1 1 0 0 0 0 0 1 1 1 2 0 1 0 0 1 0 0 1 0 0 0 0 1 1 0 0 0 1 0 0 0 1 0 0 1 1 1 0 0 0 0 0 0 2 0 0 0 0 0 0 0 0 1 1 0 0 1 1 0 0 0 0 0 1 0 1 1 0 1 0 0 1 2 0 0 0 2 0 0 2 0 0 1 1 1 0 1 0 1 0 1 1 0 0 0 2 0 2 1 2 0 1 2 0 2 0 1 1 0 1 1 2 1 0 1 0 1 1 0 1 1 0 1 1 1 0 1 2 2 0 2 2 0 2 2 0 2 0 0 1 0 1 2 0 0 1 0 2 2 0 2 2 0 0 1 1 1 0 0 0 0 2 0 2 1 1 1 1 0 0 0 2 1 0 1 0 1 0 2 1 0 0 0 1 1 0 0 1 2 2 2 2 0 0 0 0 0 0 0 1 0 1 0 1 2 1 1 1 0 0 0 1 0 0 2 2 0 2 0 1 0 0 0 1 1 1 1 1 2 2 0 2 1 0 1 1 2 2 1 1 2 0 0 1 0 0 1 1 1 1 0 0 2 0 0 0 0 0 1 0 1 0 0 2 2 0 1 2 1 0 0 0 0 0 1 0 0 0 0 0 1 0 0 0 0 2 0 0 1 0 0 1 0 1 0 0 0 0 0 2 1 0 0 1 1 0 0 0 0 0 1 0
116 1 2 1 1 0 1 2 2 2 1 1 0 1 0 0 0 0 0 1 1 2 0 1 1 0 1 0 1 1 0 1 0 0 2 2 2 2 0 1 1 0 0 0 0 0 1 0 0 2 2 2 1 1 1 2 0 0 0 2 0 1 1 1 0 1 0 1 1 0 0 2 2 2 1 2 1 1 1 0 1 0 1 0 0 0 0 1 1 2 0 1 1 1 1 0 0 1 0 0 1 2 0 1 2 0 2 0 0 0 0 0 1 2 2 1 2 0 0 2 2 1 1 1 0 1 0 1 2 2 0 0 0 1 1 1 0 0 0 0 1 1 0 0 0 2 1 0 0 1 0 1 1 0 0 0 0 0 0 0 1 0 1 1 1 1 0 1 0 1 1 1 0 1 0 0 0 0 0 1 0 1 1 1 2 0 2 1 0 0 0 1 2 0 0 2 2 0 0 0 0 0 1 0 0 0 0 1 1 0 2 1 1 0 0 2 1 0 1 0 2 2 0 1 1 0 0 0 0 0 0 1 0 0 2 0 0 2 0 2 0 0 1 1 0 2 1 0 2 0 0 0 0 1 0 2 1 2 1 1 0 1 0 1 1 0 1 0 2 1 0 1 0 0 1 1 0 2 2 0 0 1 1 2 0 2 1 2 0 2 0 0 0 2 0 1 1 0 0 1 0 0 1 1 0 0 1 1 1 1 1 0 0 0 2 0 1 1 1 0 0 2 2 2 2 0 0 2 0 1 1 0 0 0 0 0 0 2 0 2 1 1 1 2 0 0 2 0 2 0 0 0 0 0 0 0 0 2 0 2 2 2 1 1 1 1 0 2 2 0 2 0 0 0 0 0 0 1 1 0 0 1 0 0 0 0 0 1 1 0 0 0 0 0 1 1 0 1 2 2 1 1 1 1 1 0 0 0 0 2 0 1 1 1 1 0 1 1 0 1 1 1 1 1 1 1 1 1 0 0 0 0 0 2 0 2 0 0 0 0 2 0 1 1 2 0 0 2 2 0 0 1 0 2 1 0 1 0 0 0 0 0 0 0 1 1 0 1 0 1 0 0 0 0 2 0 1 0 2 0 2 1 0 0 0 0 0 1 2 1 0 2 1 1 2 0 1 2 2 0 0 1 1 1 1 1 1 1 1 0 0 1 0 1 0 0 0 2 0 0 0 2 1 1 1 2 0 0 1 1 1 0 1 0 0 0 0 0 1 1 1 1 1 0 0 0 0 1 1 1 0 0 0 2 0 0 0 0 0 0 0 0 0 1 0 1 1 2 1 1 0 1 1 0 0 1 1 1 0 2 0 1 0 0 0 0 0 0 1 2 1 1 1 0 1 0 1 1 0 0 1 1 1 1 0 1 1 1 2 1 0 0 0 1 1 0 0 0 1 0 0 0 0 0 0 0 1 2 0 0 0 0 1 0 0 1 1 0 2 0 0 1 0 1 2 0 2 1 1 0 0 1 1 0 0 0 2 2 2 0 0 0 1 0 1 1 1 1 1 1 0 1 1 0 0 1 0 0 1 1 0 0 1 2 1 2 0 2 1 1 1 0 2 0 2 2 2 0 0 2 0 2 0 0 1 0 1 1 0 1 1 1 0 1 0 1 1 2 0 0 2 0 0 0 2 1 1 1 1 1 1 2 0 2 0 0 0 0 0 0 0 0 0 1 0 0 0 0 1 1 0 1 0 0 0 1 1 0 1 0 0 1 2 0 0 0 2 2 0 2 0 0 1 1 1 0 0 0 1 1 1 1 0 0 0 2 0 1 0 2 1 2 2 1 1 0 1 1 0 1 1 1 1 0 1 0 2 0 1 1 1 0 1 1 1 0 0 2 1 0 1 0 1 2 2 0 1 0 0 2 0 2 2 0 0 2 0 1 0 0 1 1 1 1 0 0 1 1 0 0 0 2 0 2 2 0 0 0 0 0 0 0 0 0 0 0 0 0 1 0 0 0 1 1 2 0 0 1 2 2 1 1 0 0 0 0 0 0 0 0 0 2 1 2 2 0 2 2 0 0 0 2 1 1 2 1 1 2 0 2 0 1 1 0 1 1 1 1 2 2 0 2 1 0 0 0 1 2 1 0 2 2 0 1 0 0 0 0 0 1 0 0 0 1 1 0 0 0 0 1 2 0 1 0 1 0 1 2 2 2 0 2 0 0 2 1 1 0 0 1 0 1 1 1 2 0 2 0 2 0 0 0 0 0 0 0 0 0 0 2 1 0 0 1 1 0 0 1 1 0 0 0
117 1 1 1 0 0 1 1 1 2 0 1 1 1 0 0 0 0 1 1 1 2 1 2 2 0 0 2 0 2 1 0 1 1 2 1 2 2 0 0 0 0 0 1 0 1 0 0 0 1 0 1 2 2 0 1 1 0 2 0 0 1 1 1 0 1 0 0 2 0 1 1 1 1 0 1 1 1 1 2 0 0 2 0 1 0 0 0 0 2 0 0 1 0 0 0 0 1 1 0 0 2 0 1 2 0 2 1 2 1 0 2 0 1 0 0 0 0 0 2 2 0 1 1 0 1 0 1 2 1 1 0 0 0 1 0 0 0 0 1 0 2 0 0 0 0 0 0 0 0 0 0 2 1 1 1 0 0 1 1 1 0 2 0 2 2 0 2 1 1 1 0 0 2 0 0 0 0 0 0 0 0 1 1 2 0 2 1 0 0 0 0 2 2 2 1 2 0 0 0 0 1 0 0 0 0 2 2 0 1 2 0 1 0 0 2 0 0 1 1 0 0 0 2 0 2 2 1 0 0 0 2 0 0 1 0 0 2 0 1 0 0 1 2 0 2 0 0 0 1 1 0 0 1 0 1 0 1 0 0 0 0 0 1 0 0 0 1 2 0 0 1 1 1 0 1 0 0 2 0 2 1 1 2 0 2 0 2 0 2 0 1 1 2 2 1 2 1 0 1 0 0 0 0 0 0 0 1 1 1 1 0 0 0 0 0 0 1 0 0 0 1 1 1 1 0 0 2 1 1 1 1 0 1 0 0 0 2 0 0 0 2 1 1 1 0 1 0 2 0 0 0 0 0 0 0 0 1 0 1 1 1 2 0 2 1 0 2 2 1 2 0 2 2 2 0 0 0 0 1 1 1 0 0 0 0 1 0 0 0 0 0 1 0 2 0 0 0 1 0 1 0 1 1 1 0 0 2 0 1 0 1 0 0 0 0 2 0 0 0 0 2 0 1 0 0 0 1 0 0 1 0 0 2 0 0 0 1 0 0 2 1 2 0 1 2 0 2 2 0 0 1 0 2 1 0 0 2 0 2 1 0 0 0 1 1 0 1 0 1 1 1 0 0 1 1 1 0 2 1 1 2 0 0 1 2 1 2 2 0 2 2 0 0 0 0 2 1 1 1 2 2 1 1 1 0 1 1 1 0 0 0 0 1 0 1 0 2 0 1 1 1 2 1 0 1 0 1 0 2 1 1 0 0 0 0 1 0 0 0 1 1 1 1 1 0 1 0 0 0 0 0 0 2 1 0 0 1 0 0 0 0 0 0 0 0 0 2 1 0 0 0 1 0 0 0 1 2 1 2 0 0 1 0 1 0 0 0 0 0 0 0 0 0 0 1 0 1 0 0 1 0 2 0 0 0 0 0 0 2 1 0 0 0 1 1 1 0 1 0 0 0 0 0 0 0 1 1 0 0 0 0 0 1 1 0 1 2 2 0 0 0 0 0 2 0 2 2 1 0 0 0 1 0 0 0 2 2 1 0 0 0 1 1 1 2 0 1 1 1 0 1 1 0 0 0 2 1 1 1 0 0 0 1 1 1 0 1 0 1 1 0 0 1 1 0 2 0 2 2 0 0 1 1 2 1 1 2 0 0 0 0 0 1 1 1 0 1 1 1 0 0 0 0 2 1 2 0 0 0 0 0 0 1 0 1 1 1 1 2 1 2 0 0 0 1 0 1 0 0 0 0 0 0 1 0 1 1 2 1 0 1 1 0 0 1 1 2 0 2 0 0 0 1 1 0 1 0 0 1 1 1 1 1 2 2 2 2 0 2 0 2 0 0 0 0 0 0 0 2 2 2 0 0 2 1 0 0 1 1 1 0 2 0 1 0 0 2 2 0 0 1 0 2 1 1 0 0 1 2 1 2 0 1 0 0 2 1 0 1 0 1 0 0 0 0 0 0 0 1 0 1 0 1 0 1 1 0 0 0 0 2 0 0 0 1 0 0 1 0 0 0 0 1 2 0 0 1 2 2 1 1 1 0 0 1 1 1 0 0 0 1 0 0 1 0 2 1 0 0 0 0 0 2 2 1 1 1 0 2 0 0 1 0 1 1 1 1 1 1 0 2 1 1 0 0 1 0 1 0 1 1 0 2 0 0 0 1 0 1 1 1 0 2 1 1 0 1 0 0 2 0 0 2 1 0 1 2 0 0 0 0 1 0 1 1 1 0 0 0 2 0 0 0 0 2 0 0 1 1 0 1 0 0 0 0 0 0 1 2 1 0 0 0 0 1 0 1 1 1 2 2
118 1 2 1 0 0 0 1 2 0 0 0 0 1 0 0 0 0 0 1 1 2 1 1 1 1 1 2 0 2 2 0 0 0 2 0 2 1 0 0 0 1 0 0 0 0 1 0 0 1 0 0 1 1 1 2 0 0 0 1 1 0 2 2 1 0 2 0 1 0 0 2 2 2 1 2 1 1 1 0 2 0 2 0 2 0 0 0 0 1 0 0 1 0 2 0 0 1 0 1 1 2 2 0 2 0 2 0 0 0 2 2 1 1 1 1 1 0 0 2 2 1 0 2 0 0 0 0 1 1 0 0 0 2 2 2 0 0 0 2 1 1 0 0 0 1 0 0 0 1 0 1 0 0 0 0 0 1 0 1 0 0 2 0 1 1 0 2 0 1 0 0 1 1 0 1 1 0 0 0 0 0 0 2 2 0 2 1 0 1 1 1 1 0 0 0 1 0 0 0 0 1 1 1 1 0 0 0 1 0 1 0 1 0 0 2 2 1 1 0 0 0 0 2 0 1 1 0 0 0 0 1 0 0 2 0 0 2 0 2 0 0 1 2 0 2 0 0 2 0 0 0 0 1 0 2 1 2 0 0 0 0 0 0 0 0 0 1 2 0 0 0 0 1 2 2 1 1 1 0 0 2 1 2 0 0 0 2 0 2 0 0 0 2 2 0 0 2 0 2 0 1 0 0 0 1 0 0 0 0 0 0 0 1 1 0 1 0 1 0 1 1 1 1 2 0 0 1 1 1 2 2 0 1 0 0 0 2 0 1 0 2 1 2 1 0 1 0 2 0 0 0 0 0 0 1 1 2 0 0 0 0 1 1 1 1 1 1 1 1 2 0 0 0 1 1 0 0 0 0 1 0 0 0 0 0 1 0 0 0 0 0 1 0 2 0 1 1 1 0 0 1 2 0 0 0 1 0 0 1 0 0 1 1 1 1 1 1 0 0 0 1 0 2 0 1 1 1 0 1 1 0 0 1 1 2 0 2 0 1 2 1 2 0 0 1 0 0 1 1 0 0 0 0 0 0 0 2 1 2 0 0 0 0 0 2 0 2 0 1 0 0 2 2 0 0 0 0 0 0 1 1 0 1 1 1 1 0 1 0 0 0 0 1 0 0 2 0 0 2 2 2 2 0 2 0 1 0 1 0 1 0 0 0 0 2 0 2 0 2 2 0 1 1 1 2 0 2 0 2 0 1 2 1 1 1 1 1 0 1 1 1 0 0 0 0 1 1 1 1 0 0 0 2 1 0 0 0 0 0 0 0 0 0 0 1 1 2 1 0 0 0 0 0 0 0 0 2 0 1 1 0 2 0 1 1 1 0 0 0 0 0 0 0 1 1 0 1 0 0 1 1 0 0 0 2 2 2 2 1 0 0 0 1 0 0 1 0 0 0 0 0 0 0 0 1 2 0 0 0 0 0 0 0 0 1 2 1 2 0 0 1 0 1 2 0 2 0 1 1 1 1 1 1 0 0 1 1 1 0 0 0 0 1 1 2 0 2 0 0 0 0 0 0 1 0 2 1 0 0 0 1 0 1 1 1 1 1 1 1 1 0 0 1 0 0 2 0 1 1 0 0 0 0 1 0 0 0 1 0 0 0 0 1 0 0 0 0 0 0 0 0 1 0 1 2 0 1 1 1 0 2 0 2 0 0 1 1 1 2 1 2 0 0 0 1 0 1 0 0 0 0 1 1 1 1 0 0 2 1 0 1 2 0 0 0 2 1 0 2 0 1 1 1 1 0 1 0 0 0 2 2 0 0 0 1 0 2 0 2 0 2 2 0 2 0 2 1 0 2 1 1 0 1 1 0 0 1 1 0 0 0 1 1 2 1 1 1 1 0 0 0 1 2 2 0 1 0 0 2 2 1 1 0 0 2 1 0 0 0 0 0 0 0 1 1 1 0 0 0 0 2 0 2 2 0 0 0 0 0 0 2 1 0 1 1 1 0 1 0 0 0 2 2 2 0 0 2 1 1 0 0 0 0 0 0 0 0 1 0 1 1 0 1 1 0 2 2 0 0 0 1 0 2 2 0 1 2 1 1 0 0 0 0 0 0 2 1 2 1 0 2 0 0 1 0 1 2 1 1 1 1 0 2 0 0 0 1 0 0 0 0 2 0 0 0 0 1 1 0 2 0 0 1 2 1 2 2 1 0 0 0 0 1 0 2 2 0 0 1 2 0 0 0 0 0 2 0 2 0 0 0 0 0 0 0 0 0 0 1 1 0 0 0 0 1 0 0 0 0 2 2
119 1 1 1 0 0 2 2 1 2 0 0 0 0 0 0 0 0 0 0 2 2 0 1 1 0 0 2 0 2 2 2 0 0 2 0 2 2 0 2 1 1 0 0 0 0 1 0 0 1 0 0 1 2 0 0 1 0 2 0 1 2 2 1 1 0 2 0 2 0 1 1 2 2 2 2 0 1 1 1 1 0 2 1 2 0 0 1 1 2 0 1 2 0 2 0 0 0 0 1 0 2 1 0 2 0 2 1 2 1 0 1 2 2 2 1 2 0 0 2 2 0 1 1 1 0 0 1 2 1 0 1 0 0 0 0 0 0 0 1 0 2 0 0 0 1 0 0 0 0 0 0 0 0 0 0 0 1 0 1 2 1 0 2 1 0 0 1 1 1 0 1 0 1 0 1 1 1 0 1 0 2 0 0 1 1 0 1 1 0 0 0 2 2 2 2 1 0 0 0 0 0 0 2 2 0 0 0 0 0 1 0 2 1 0 2 1 0 1 0 1 1 0 1 1 1 0 0 0 0 0 0 0 0 1 0 0 2 0 0 0 1 2 1 0 1 0 0 1 1 1 0 0 1 0 2 0 1 1 0 0 0 0 1 0 0 0 1 1 0 0 1 0 1 1 0 0 0 1 0 1 0 0 1 1 1 2 1 1 2 0 1 0 2 2 1 2 1 0 1 0 0 0 0 0 0 0 1 1 1 1 1 0 0 1 1 1 0 1 0 1 2 0 1 2 0 0 0 1 1 1 0 1 2 0 0 0 0 2 1 2 1 2 2 0 0 1 1 1 1 0 0 0 0 0 0 1 1 0 0 0 0 1 1 1 1 1 2 2 1 2 0 0 0 1 0 0 0 0 0 1 0 0 0 0 0 0 0 0 1 0 0 1 0 2 0 0 0 2 2 2 2 1 0 0 0 1 1 1 0 0 1 0 0 1 0 1 0 1 0 1 1 0 1 0 1 1 0 0 1 1 0 1 1 1 0 1 0 0 0 1 0 1 1 0 2 0 0 0 1 0 0 0 2 2 2 0 0 0 1 0 0 0 0 0 2 0 2 0 0 1 1 0 0 1 1 1 0 0 2 2 1 0 0 0 1 0 2 2 0 1 2 1 1 2 0 2 2 2 0 0 1 1 1 1 1 2 0 0 0 0 1 0 1 0 1 0 2 0 0 0 2 1 0 0 1 1 0 0 2 1 0 1 1 1 0 1 1 0 1 0 0 2 2 1 1 0 1 1 1 0 0 0 1 1 0 0 0 0 0 0 0 0 1 0 1 0 2 1 1 0 0 0 0 0 0 0 0 0 2 0 1 1 1 1 1 0 0 0 1 1 1 0 0 0 0 0 1 0 0 0 1 1 0 0 1 1 0 0 0 2 0 0 1 0 1 0 0 0 1 1 1 0 0 0 0 1 0 0 0 0 0 0 0 0 0 2 0 2 0 1 1 0 1 1 0 2 1 1 0 0 0 1 1 0 0 1 0 0 0 0 0 1 2 0 2 1 2 0 0 0 0 1 1 1 0 2 1 0 0 1 0 0 1 1 1 1 1 0 0 2 0 0 0 0 0 1 0 2 2 1 0 0 0 1 0 0 1 0 1 1 1 0 2 0 1 0 0 1 0 0 1 0 1 1 2 1 0 0 0 0 1 0 2 0 0 2 0 0 0 0 0 0 0 0 0 0 0 0 0 0 0 1 0 1 1 0 0 2 1 0 1 2 1 0 0 2 2 0 2 0 0 0 1 1 0 2 0 0 1 1 2 0 0 0 2 0 0 0 2 2 2 2 0 2 0 2 0 0 1 1 2 0 0 2 1 1 0 2 0 0 0 1 1 1 0 0 1 2 1 1 2 0 2 2 0 0 0 0 1 0 1 0 1 0 2 0 1 1 0 1 1 0 0 0 0 0 0 0 0 0 1 0 2 2 0 0 0 1 1 0 2 0 0 0 1 1 2 1 0 0 0 1 1 1 0 0 2 2 1 1 1 0 0 0 0 1 0 0 1 0 2 1 1 2 1 1 2 0 0 0 2 0 0 0 2 0 1 0 1 0 0 1 1 2 1 0 0 1 1 0 1 2 1 1 0 1 1 0 0 2 2 0 2 0 0 0 1 0 0 0 0 2 0 0 0 0 0 1 0 1 0 1 1 2 0 2 2 1 0 0 0 1 0 2 0 1 0 0 1 2 0 0 0 0 0 2 0 1 0 0 1 0 1 0 1 1 0 1 2 0 0 0 0 0 0 0 0 2 0 1 0
120 0 0 2 0 0 2 2 1 1 0 0 1 0 0 0 0 0 0 1 0 0 0 2 1 1 2 1 2 2 2 1 1 1 1 0 2 0 0 0 0 0 1 1 0 0 1 0 0 1 0 1 0 0 2 1 0 0 1 1 1 0 1 1 0 1 0 0 1 0 1 1 2 2 0 2 2 1 1 0 2 0 2 1 2 0 0 0 0 2 0 0 0 0 0 0 0 1 0 1 1 2 1 0 2 0 1 0 0 0 1 2 1 1 1 0 1 0 2 0 0 0 1 1 0 1 1 2 2 2 0 0 0 0 1 0 0 0 0 0 0 2 0 0 0 1 0 0 0 0 0 0 0 0 0 0 0 0 1 2 1 1 1 1 1 1 0 1 1 1 0 0 2 1 0 1 1 0 0 1 0 1 0 1 1 1 1 2 0 0 0 2 1 1 1 1 1 0 1 1 0 0 0 2 2 0 0 1 2 0 1 0 1 0 0 2 1 0 1 1 0 0 0 1 1 0 0 0 0 0 0 0 1 1 0 0 1 2 0 2 0 0 2 1 0 1 0 0 1 1 1 0 0 0 0 2 0 0 0 0 0 0 0 1 1 0 1 0 2 1 0 0 0 0 1 1 0 1 1 0 0 0 1 1 1 1 2 2 0 2 0 0 1 2 1 1 2 0 0 0 0 0 0 0 0 0 0 1 2 2 1 2 0 1 2 0 0 2 0 0 0 2 1 1 1 0 0 1 1 1 2 1 1 1 0 0 0 0 2 1 0 1 1 2 0 0 2 0 2 1 0 0 0 0 0 0 0 1 1 1 2 2 1 0 1 0 1 2 2 1 2 0 0 0 0 0 0 1 1 0 0 0 0 1 1 1 1 0 0 0 0 0 2 0 2 0 1 1 1 1 1 1 1 1 0 1 0 1 0 2 0 1 1 1 1 1 0 0 0 0 0 1 0 0 2 2 1 0 1 1 0 1 0 2 0 0 0 1 0 0 1 0 1 1 0 2 0 0 2 1 0 0 0 2 1 1 0 2 1 2 2 0 1 1 0 1 0 1 0 1 0 0 2 2 1 0 1 0 2 1 1 1 0 1 0 1 0 2 2 0 2 2 0 1 1 1 0 0 0 1 2 2 1 1 1 1 2 0 0 0 0 1 1 1 1 0 0 2 0 2 2 0 0 0 0 1 0 1 1 2 0 1 1 0 1 1 0 1 2 2 0 0 0 1 1 0 1 0 0 0 0 0 0 1 1 0 0 1 0 0 0 0 0 0 0 1 1 1 1 0 1 0 0 0 0 0 0 2 0 2 0 1 1 1 1 1 0 0 1 1 0 0 0 0 0 0 0 0 0 0 0 2 1 0 0 2 0 1 2 0 0 0 0 0 1 1 1 0 0 1 0 0 0 1 0 1 2 1 0 0 1 0 0 0 0 0 2 0 2 0 0 0 0 1 2 0 2 0 1 0 1 2 1 1 0 0 1 2 2 1 1 0 2 1 1 2 0 1 1 1 0 1 1 0 0 0 2 1 0 0 0 0 0 2 2 2 2 2 0 0 1 1 0 1 0 0 1 0 0 1 0 0 0 0 1 0 0 1 1 0 1 1 0 1 0 0 0 2 2 2 0 0 0 0 2 0 2 2 2 1 1 1 0 2 0 0 0 1 1 2 1 2 0 1 0 1 1 0 0 0 0 0 0 0 0 2 0 2 2 2 0 0 0 0 0 1 2 0 0 2 0 0 0 1 0 0 1 0 1 1 1 1 0 0 0 1 0 1 1 2 1 1 2 0 2 0 1 0 0 1 1 1 0 0 2 0 1 1 0 1 1 1 1 0 1 0 1 2 2 0 2 1 1 2 2 0 1 0 0 2 0 2 1 0 0 2 0 0 0 0 0 1 1 1 0 0 1 0 0 0 0 1 1 1 1 0 0 1 0 0 0 2 1 0 1 0 2 2 2 0 1 2 0 1 2 1 0 1 0 2 1 1 0 0 0 0 1 0 0 1 0 2 2 2 1 0 2 2 0 1 0 2 0 2 2 1 1 1 0 2 0 0 1 0 1 1 1 1 2 1 0 2 1 1 0 0 1 1 0 0 2 2 1 1 0 0 1 2 0 0 0 0 1 2 2 0 0 0 0 0 2 0 1 1 0 0 0 2 0 0 0 0 1 0 0 2 2 0 0 0 1 0 1 1 1 1 0 0 0 0 0 2 0 1 0 0 0 0 1 1 0 0 0 0 0 0 0 0 1 1 2 1
121 0 1 1 0 0 1 1 1 0 1 1 2 2 1 1 0 1 2 1 1 2 1 2 2 0 0 1 1 2 2 0 2 2 0 0 0 1 0 0 0 0 0 1 0 0 0 0 0 1 0 0 0 0 2 1 0 0 0 0 0 2 2 2 0 1 1 0 2 1 0 2 2 2 1 2 1 2 2 2 0 0 2 1 2 0 0 0 0 2 0 0 1 0 0 0 0 0 0 0 0 1 1 0 2 0 2 1 1 0 1 2 0 1 1 0 1 0 2 0 0 0 2 0 0 2 0 0 2 1 0 0 0 0 0 0 0 0 0 0 0 2 0 0 0 1 1 0 0 0 0 0 1 0 0 1 1 0 1 1 2 0 2 0 1 1 1 2 0 2 0 0 0 2 0 1 0 0 0 0 0 1 1 0 1 0 2 1 1 0 0 0 1 1 1 1 1 0 0 0 0 1 0 2 2 0 1 1 1 0 1 0 1 0 0 1 1 1 0 1 0 0 1 1 1 2 1 0 0 0 0 0 0 0 0 0 0 2 1 1 0 1 1 2 0 2 0 0 2 0 0 0 0 0 0 2 2 1 0 1 1 1 0 0 0 0 0 1 2 2 0 1 0 2 1 0 0 1 1 0 0 0 1 1 1 1 2 0 1 1 1 1 0 1 1 0 1 0 1 0 1 0 1 1 1 0 0 0 1 1 1 0 0 1 0 0 1 1 1 0 0 2 1 1 2 0 0 2 1 1 0 0 0 0 0 0 0 1 2 0 0 0 2 1 1 0 1 0 0 2 0 0 0 1 0 0 1 1 0 2 2 2 1 0 1 0 1 1 1 0 2 0 1 1 2 0 0 1 1 0 1 2 1 0 0 0 1 0 0 0 0 0 1 0 2 0 1 0 1 1 1 1 0 1 0 1 0 1 0 2 0 0 0 0 0 0 1 1 0 1 1 1 0 1 0 2 2 0 0 1 0 1 0 1 1 1 0 1 0 0 1 1 1 0 1 1 0 0 2 0 0 0 0 1 1 1 0 2 0 2 2 0 0 0 0 2 0 2 0 0 0 1 1 1 2 0 2 0 2 1 0 2 0 0 1 1 1 1 2 1 1 2 0 0 2 0 2 1 1 1 1 2 1 1 1 1 1 1 0 0 0 0 0 1 0 1 0 2 0 1 1 1 0 0 1 2 0 2 0 2 0 2 1 1 1 0 0 0 1 2 1 1 1 1 0 1 1 0 1 1 1 1 0 2 1 0 0 0 0 1 1 0 2 0 1 0 0 2 2 0 1 1 0 0 0 0 0 1 0 0 1 0 1 0 1 0 0 0 0 0 0 0 1 0 2 0 1 0 0 0 0 2 1 1 0 1 0 0 0 1 0 0 0 1 1 0 0 0 0 0 0 0 0 0 0 1 1 0 0 0 0 0 0 0 0 0 1 1 2 0 1 1 0 1 1 0 2 1 0 0 2 1 1 1 0 0 1 2 2 0 0 0 2 0 2 2 1 2 0 0 0 1 0 0 0 2 0 1 0 0 0 0 0 2 1 1 2 2 1 2 1 0 0 0 0 0 1 0 1 1 0 0 0 0 2 0 1 2 0 0 0 0 0 1 1 1 0 1 1 1 0 1 1 0 1 1 1 0 0 0 0 1 0 2 0 0 1 2 0 2 0 2 0 0 1 1 0 0 0 0 0 0 0 1 1 1 0 0 0 0 0 0 2 0 0 0 2 1 0 1 1 0 1 0 0 0 1 0 1 1 1 1 1 0 0 1 0 2 0 2 0 2 0 1 1 1 0 1 0 1 1 1 0 0 1 0 1 0 2 0 2 0 1 1 1 0 1 2 1 0 1 1 1 2 1 0 0 0 0 2 0 2 0 1 1 1 0 1 2 0 2 2 0 0 0 0 0 0 0 0 0 2 0 2 1 0 0 0 0 0 2 2 0 0 0 2 1 1 1 0 0 0 1 2 1 1 0 2 2 2 1 1 0 0 0 0 1 0 0 0 0 1 0 1 2 0 2 1 1 2 1 0 0 1 2 1 1 1 0 2 0 0 0 1 2 1 0 0 1 1 0 1 2 2 0 0 1 2 1 0 0 1 0 1 0 0 0 1 0 0 0 0 0 0 0 0 1 0 0 0 2 0 2 0 0 0 0 2 0 0 0 0 1 0 1 0 0 0 1 1 1 0 0 0 0 0 2 0 2 0 0 0 0 0 0 0 0 0 0 2 2 0 0 0 0 0 1 0 2 2 2 1
122 1 2 1 1 0 1 1 1 1 0 1 2 2 0 0 0 0 1 0 2 2 1 2 2 0 1 1 1 1 1 1 0 0 2 0 2 1 0 1 1 0 1 1 1 1 0 0 0 1 0 0 1 1 1 2 0 1 1 0 1 1 2 1 0 0 2 0 2 0 2 0 2 2 0 2 2 2 2 2 0 0 1 1 1 0 1 0 0 2 0 0 1 0 0 0 0 0 0 0 0 2 1 0 1 1 1 0 0 0 0 2 0 2 1 0 1 2 0 0 2 0 1 1 0 0 0 0 2 1 1 1 0 0 1 0 0 0 0 1 1 1 0 0 0 1 0 0 0 1 1 1 0 0 0 0 0 0 0 0 1 0 1 1 0 2 0 0 1 1 1 0 0 2 0 0 0 0 0 1 0 2 0 2 2 0 2 1 0 0 0 1 1 1 1 2 1 0 0 0 0 1 0 2 2 0 0 1 1 1 1 0 0 0 0 2 1 0 1 0 1 1 1 1 1 1 1 0 0 0 0 0 0 0 0 0 0 2 0 1 0 0 2 0 0 0 0 0 1 1 1 0 0 0 0 2 0 1 0 0 0 0 1 1 1 0 0 0 2 0 0 0 0 1 0 0 0 0 1 0 1 1 1 1 0 2 1 1 1 2 0 0 1 2 2 1 2 1 0 1 0 1 1 1 0 0 0 0 1 1 1 0 0 0 0 0 2 0 1 0 1 2 0 0 1 0 0 1 2 2 2 1 1 0 0 1 1 1 1 0 0 0 2 2 1 0 1 0 2 2 0 0 0 1 0 1 1 2 0 1 1 1 1 0 1 0 0 2 2 0 2 0 0 0 0 0 0 0 0 0 1 1 1 0 0 0 0 0 0 1 0 0 0 0 1 1 0 0 2 1 1 2 1 1 1 0 1 1 1 0 0 1 0 0 0 0 1 0 0 0 0 2 1 0 1 2 0 0 0 1 0 0 1 0 2 0 0 0 0 0 2 1 2 0 1 2 1 1 2 0 0 0 0 2 2 2 0 2 1 2 2 0 0 0 1 1 0 2 0 0 0 0 2 2 1 0 1 0 1 1 2 0 0 0 0 1 0 1 2 1 1 2 0 1 0 1 1 1 1 0 1 2 2 0 2 0 1 0 1 0 0 0 0 0 0 2 0 2 0 1 1 0 0 0 1 2 0 1 1 1 1 1 2 1 2 1 1 1 2 1 1 0 1 1 1 0 0 1 1 1 0 0 0 2 1 0 0 0 0 0 0 0 0 1 0 1 1 0 0 1 0 0 1 0 0 2 2 2 1 2 0 1 2 0 2 0 1 0 0 0 0 0 1 0 0 0 0 0 0 0 0 2 1 0 0 1 1 1 1 1 1 0 0 0 1 0 0 1 0 0 1 0 0 0 0 1 1 0 0 0 0 0 0 0 0 2 2 0 1 1 1 1 0 0 1 0 2 1 1 0 0 2 2 0 0 0 2 1 1 0 0 0 1 1 1 2 0 1 0 0 0 1 1 0 0 0 2 0 1 2 0 1 0 2 1 2 1 2 0 0 2 0 0 1 0 0 1 0 1 2 0 1 0 0 2 0 1 1 0 0 1 0 0 1 0 1 0 1 1 1 0 1 0 1 0 2 1 1 0 0 0 2 0 2 0 0 0 1 1 2 1 1 1 0 0 0 0 1 1 1 0 1 0 0 1 1 1 0 2 2 0 0 0 0 0 1 1 2 1 1 0 0 1 1 1 0 0 0 0 1 1 2 0 0 1 2 1 2 0 2 0 2 1 1 1 1 0 1 0 2 1 1 1 0 1 0 2 0 1 1 1 0 1 1 1 0 1 1 2 0 2 2 1 1 1 0 1 0 0 2 0 2 1 0 0 1 1 2 2 0 2 2 0 1 0 0 1 0 0 0 0 2 0 2 1 0 0 0 0 0 0 2 1 0 1 1 1 0 0 0 1 1 0 1 1 0 0 1 1 2 1 1 0 1 0 1 0 1 0 0 0 2 1 2 1 0 2 1 0 0 0 1 0 2 2 1 1 2 0 2 0 0 0 0 1 0 1 0 2 2 0 2 0 1 0 0 1 1 0 0 2 1 0 1 0 0 0 1 0 0 0 0 1 1 1 1 1 1 0 0 2 0 2 0 0 0 0 1 0 0 0 0 1 0 1 0 0 0 0 0 0 0 0 0 0 0 2 0 0 1 0 2 0 0 0 0 0 0 0 1 1 0 0 1 0 0 0 0 0 1 2 0
123 0 0 2 0 0 1 2 2 1 1 1 0 1 0 0 0 0 0 0 1 1 0 2 2 0 0 2 0 2 2 1 2 2 1 0 1 1 0 0 0 0 0 0 0 0 1 0 0 1 1 1 0 0 2 1 1 0 1 0 1 1 2 1 1 1 1 0 1 0 0 2 2 2 1 2 1 0 0 0 0 0 2 1 1 0 1 1 1 2 0 1 1 1 1 0 0 1 0 1 0 1 1 0 2 1 2 1 0 0 1 1 1 1 1 1 1 0 1 1 1 0 2 0 0 2 0 0 1 0 2 1 0 1 2 1 0 0 0 2 0 2 0 0 0 0 0 0 0 2 1 2 0 0 1 0 0 0 1 1 1 1 2 0 1 2 1 1 0 0 2 0 0 0 1 0 0 0 0 0 0 0 0 2 2 0 2 2 1 0 0 1 2 1 2 2 2 1 0 0 0 0 0 1 1 0 0 1 1 0 0 0 1 0 0 2 0 0 1 0 1 1 0 2 0 1 1 0 0 0 0 0 0 2 2 2 0 2 1 2 0 0 1 2 0 2 0 0 2 0 0 0 0 0 1 1 0 0 0 0 0 0 0 0 0 0 1 0 2 0 1 0 1 0 0 0 0 1 2 0 1 1 0 1 0 2 1 0 1 2 0 1 1 2 2 1 1 2 0 2 0 1 0 0 0 0 1 1 1 2 0 2 0 0 2 0 1 0 1 0 0 2 1 1 2 0 0 1 1 0 1 1 1 1 0 0 0 0 2 0 0 0 1 0 1 0 1 0 2 2 0 0 0 0 0 0 0 1 0 2 2 2 2 0 2 2 0 2 2 0 2 0 1 1 1 0 0 1 1 0 0 0 0 0 2 1 0 0 0 0 0 0 2 0 1 1 1 2 0 0 0 1 1 1 1 0 1 1 0 2 0 2 1 1 1 0 0 0 0 0 0 2 0 1 1 1 0 1 0 0 0 0 0 1 0 1 0 2 0 0 2 0 1 1 1 1 0 0 0 0 1 1 0 2 1 1 0 1 1 1 0 0 0 0 2 0 0 2 0 0 2 2 2 2 1 1 0 1 1 1 2 2 0 0 2 1 1 0 1 0 1 1 1 1 0 0 2 2 2 0 0 1 2 0 2 0 1 0 1 0 0 0 0 0 0 2 1 2 0 1 1 1 1 1 1 2 0 0 1 1 1 0 0 0 0 0 2 1 0 2 0 0 1 0 0 1 0 1 1 1 0 0 0 2 0 1 0 1 0 1 0 0 0 0 0 2 1 1 1 1 0 1 0 0 0 0 0 1 0 1 0 1 1 0 1 1 0 0 1 1 0 0 0 0 0 0 0 1 0 0 1 1 0 0 0 2 1 1 2 0 1 0 0 0 0 0 0 0 0 1 0 0 0 1 0 0 1 0 0 0 1 0 0 0 0 0 1 1 1 1 1 2 0 1 0 0 2 1 1 0 0 2 2 0 0 0 2 2 1 0 0 0 0 1 1 2 1 2 0 0 0 1 0 1 1 0 2 1 0 0 0 1 1 1 1 2 1 1 0 0 2 0 1 0 1 1 2 0 1 1 1 0 0 0 1 0 1 1 0 0 0 0 0 1 0 2 1 0 0 0 0 0 0 0 1 2 0 0 0 0 0 1 0 2 0 0 1 0 0 0 0 0 1 1 0 0 1 0 1 1 0 1 0 0 0 1 0 1 2 1 1 1 2 0 0 0 2 0 0 1 1 0 0 1 1 0 0 0 0 2 0 0 1 1 1 2 1 1 1 2 1 1 1 1 1 0 1 1 0 2 2 2 0 1 1 0 1 0 0 2 2 0 1 1 1 0 0 1 2 0 1 2 1 2 2 0 2 1 0 2 1 1 0 0 0 1 0 1 0 0 1 1 0 0 0 0 1 1 0 0 0 2 0 2 2 0 0 1 0 0 0 1 1 0 1 1 1 0 1 0 0 0 0 1 1 0 0 1 2 2 2 2 0 0 0 0 0 0 0 1 1 2 1 1 0 0 2 1 0 0 0 0 0 2 2 1 1 1 1 1 0 0 1 0 2 2 1 0 0 0 0 0 1 1 0 0 0 2 0 2 2 2 0 2 0 0 0 1 0 0 0 0 1 1 1 1 1 0 0 0 2 0 1 0 0 0 0 2 0 0 0 0 1 0 2 0 0 0 0 0 2 0 0 0 0 1 1 0 2 0 0 0 0 0 0 0 0 1 2 1 0 0 0 1 0 0 0 0 0 1 2 2
124 1 1 1 0 1 1 2 2 2 0 0 1 1 0 0 0 0 0 1 1 2 0 2 2 0 0 2 0 2 2 1 1 1 1 1 1 1 0 0 0 0 0 0 1 0 1 1 0 1 1 2 2 2 0 2 0 0 2 0 0 1 1 1 0 1 0 1 0 0 0 0 2 2 1 2 1 0 0 0 1 0 1 0 0 0 0 0 0 2 0 0 0 0 0 0 0 0 0 0 0 2 0 0 2 2 2 1 1 0 1 2 0 0 0 0 0 1 0 1 2 0 2 0 0 2 0 2 2 2 2 0 1 1 0 0 1 0 0 1 0 2 0 0 0 0 0 0 0 1 0 0 0 1 0 0 0 1 1 1 1 1 0 2 1 1 0 0 1 0 1 1 0 1 0 2 1 0 0 0 0 0 0 1 1 0 1 0 0 0 0 1 1 1 1 2 2 0 0 0 0 0 0 0 0 0 1 0 1 0 2 0 2 0 0 2 0 0 1 0 2 2 0 1 1 0 0 0 0 0 0 0 1 1 1 0 0 2 0 2 0 0 1 2 0 2 0 0 2 0 0 0 0 1 0 2 0 2 1 1 1 2 0 0 0 0 0 0 1 0 0 1 2 0 0 1 0 0 1 0 0 0 1 2 0 2 1 1 0 2 0 0 0 2 2 0 2 0 0 0 0 0 1 1 1 0 0 1 1 2 0 2 0 0 1 0 0 0 1 0 0 2 1 1 2 0 0 1 1 1 2 2 0 1 0 0 0 2 0 0 0 2 1 1 0 1 2 1 1 1 0 0 1 0 1 0 0 1 0 1 1 1 1 1 1 1 1 2 2 0 2 0 0 0 0 0 0 0 0 0 1 0 2 0 0 1 1 0 0 0 0 0 2 0 2 0 0 1 0 0 0 0 1 1 0 1 0 0 1 1 0 1 0 0 0 0 2 0 0 0 0 2 0 0 1 2 1 0 1 1 0 1 1 0 2 1 0 0 0 0 1 2 1 1 2 1 0 1 1 0 1 0 0 2 2 0 0 1 0 1 1 0 0 0 1 1 0 1 0 1 0 0 0 0 1 0 0 0 1 1 2 0 0 1 0 2 0 1 2 1 2 1 0 1 1 1 1 1 1 0 1 2 2 0 2 1 1 1 1 0 1 0 0 0 0 2 1 2 1 2 2 0 0 1 0 1 0 0 1 1 1 0 1 1 0 0 0 1 1 1 1 1 2 1 1 0 1 0 0 0 0 0 0 1 1 1 1 0 1 0 0 0 0 0 0 1 1 2 2 0 2 0 2 1 1 1 2 2 0 1 0 2 1 0 1 1 0 0 0 0 0 0 0 0 0 1 0 0 0 0 0 1 1 0 1 1 0 0 1 1 0 0 0 2 0 0 1 0 1 0 0 0 0 1 0 1 1 2 0 0 1 0 1 0 0 0 2 2 1 1 0 0 0 1 1 0 2 0 1 1 1 1 0 2 0 0 0 1 1 0 0 0 0 1 1 2 1 2 0 0 1 0 0 1 1 0 2 1 0 0 1 0 0 2 2 2 1 1 0 0 1 0 0 1 1 0 2 0 1 2 0 0 0 0 1 0 1 1 0 0 1 1 0 2 0 0 0 2 2 2 0 0 0 0 1 1 1 0 0 0 0 0 1 2 0 1 1 1 0 1 1 1 1 0 0 0 0 1 2 2 2 2 0 1 0 1 0 0 2 1 0 1 2 0 0 0 2 2 0 1 0 0 1 0 0 0 2 0 2 2 0 1 1 1 1 1 1 1 1 2 1 1 1 1 2 1 0 0 0 2 1 1 1 0 1 0 1 1 0 1 1 0 2 2 2 0 0 2 2 0 1 1 1 2 2 0 0 0 0 2 0 2 0 0 0 0 2 1 1 0 1 1 0 0 0 0 0 0 0 0 0 1 0 2 1 0 1 0 0 0 1 2 0 0 0 1 1 0 2 0 0 0 1 0 2 1 0 2 2 1 1 1 0 0 0 0 1 0 0 0 1 1 0 2 1 0 2 2 0 0 0 1 1 1 2 0 1 2 0 2 0 0 0 1 2 2 1 0 2 2 0 2 2 2 2 0 0 2 0 1 2 2 1 2 0 0 0 2 0 0 0 0 1 2 2 0 1 0 1 0 2 0 1 1 1 0 1 2 2 1 0 1 0 0 1 1 1 1 0 0 0 0 1 0 0 0 1 0 1 0 0 1 0 1 0 0 0 1 0 2 0 1 0 1 1 0 0 0 1 1 1 1
125 0 1 1 0 1 1 1 1 2 1 0 0 0 0 0 0 0 0 0 2 2 2 1 1 1 1 0 0 1 1 2 0 1 1 0 2 1 0 1 1 0 0 0 0 0 1 0 0 0 0 1 1 1 1 1 1 0 0 0 1 1 0 0 0 0 1 1 2 1 0 1 2 2 1 2 1 1 1 1 1 0 2 1 2 0 0 0 0 2 0 0 0 0 1 0 0 0 0 0 0 2 1 0 2 1 2 0 2 2 0 0 0 2 1 0 1 0 0 2 2 0 2 0 0 2 0 2 2 2 1 1 0 0 1 0 0 0 1 0 1 1 0 0 0 0 0 0 0 0 0 1 1 0 0 1 1 1 0 1 0 0 1 1 0 1 0 1 0 2 0 0 0 2 0 1 0 1 0 0 0 0 0 1 0 0 1 2 0 1 1 1 2 2 2 2 0 0 0 0 0 0 0 2 0 1 1 1 0 0 0 0 2 0 0 2 1 0 2 2 0 0 0 2 0 1 1 0 0 0 0 0 0 0 1 0 0 2 0 0 0 0 2 2 0 2 0 0 1 0 0 0 0 0 1 2 0 2 0 0 0 0 0 0 0 0 0 0 1 1 0 1 1 1 0 0 0 1 2 0 1 0 0 1 1 1 0 1 1 2 0 0 0 1 1 0 2 1 0 0 0 1 1 1 0 0 2 1 1 1 1 1 0 1 2 1 0 0 0 0 2 2 2 1 2 0 0 0 2 2 2 1 0 1 0 0 0 2 0 0 0 0 2 2 1 0 1 1 2 0 0 0 1 1 1 2 2 2 0 0 0 0 2 0 2 0 1 2 2 1 2 0 1 0 1 0 0 0 0 0 1 0 1 0 0 0 0 1 1 0 0 0 2 0 2 0 2 1 0 0 0 0 1 1 0 1 0 2 0 1 0 1 0 0 1 0 1 0 0 0 0 2 1 0 1 2 0 0 0 0 1 0 2 0 2 0 0 0 0 0 2 0 1 0 1 1 0 1 1 0 0 1 0 2 1 0 1 2 0 1 0 0 1 1 0 1 0 1 0 0 0 0 0 0 2 0 2 0 2 0 2 0 0 0 0 1 0 1 1 0 1 0 1 2 1 0 2 2 2 0 2 2 2 0 2 0 0 0 2 0 0 1 0 1 0 1 0 2 0 0 0 2 0 0 2 2 1 0 0 2 1 0 2 1 2 1 0 1 0 1 2 2 1 1 0 0 1 1 1 1 0 0 0 2 0 1 0 1 0 0 0 0 0 0 0 0 0 1 0 0 0 1 1 0 1 0 1 2 0 1 0 0 1 0 1 1 0 0 0 1 0 0 1 0 0 0 0 1 0 0 1 0 2 0 0 1 0 0 1 0 0 0 0 0 2 0 0 0 0 0 0 0 0 1 0 0 1 0 0 0 1 1 0 0 0 2 2 0 2 0 1 2 0 1 2 0 2 2 1 0 0 2 0 1 1 1 2 2 2 0 0 0 1 1 1 2 0 2 0 0 0 0 0 0 0 1 1 0 0 0 2 0 0 1 2 2 2 1 0 1 1 0 2 0 2 1 2 0 0 0 0 0 0 0 1 0 1 1 1 0 0 0 0 0 0 1 0 0 0 0 0 2 0 0 1 2 0 0 0 0 0 0 0 2 0 0 0 1 0 1 1 0 1 0 0 0 0 0 0 0 0 0 0 0 0 2 0 1 2 0 1 1 1 0 0 1 2 1 0 1 1 0 0 1 1 0 1 0 1 1 1 1 1 1 0 2 0 2 0 2 0 2 2 0 2 0 1 0 0 0 0 1 0 0 2 0 0 0 0 2 2 0 1 1 1 0 0 2 1 0 1 1 2 2 1 0 0 0 0 1 0 1 1 0 0 2 0 1 1 0 1 1 0 0 0 0 0 0 0 0 0 1 0 1 1 0 1 0 0 0 0 1 0 0 0 0 1 0 1 0 1 0 1 0 2 1 1 1 1 2 1 1 0 0 0 0 0 0 0 0 0 1 1 2 2 0 2 2 0 0 0 0 0 2 2 1 0 2 0 1 1 0 0 1 1 1 2 1 2 1 0 2 2 0 0 0 0 2 1 1 1 1 0 2 0 0 0 1 0 0 1 1 0 1 2 0 0 0 0 0 2 0 1 0 1 0 1 1 1 2 1 2 1 0 2 0 0 0 1 2 0 0 0 0 0 0 1 0 2 0 0 0 0 1 0 0 0 0 0 1 0 0 0 1 1 0 0 0 1 1 2 2
126 1 1 2 2 0 2 1 2 1 0 2 1 1 1 1 0 0 0 0 1 1 0 2 2 0 0 1 0 2 2 1 2 1 1 0 2 1 1 0 0 0 0 0 0 0 1 1 0 1 2 1 1 1 1 1 0 0 1 1 1 0 2 2 0 1 1 0 1 1 0 0 1 1 0 1 1 1 1 0 0 1 2 2 2 1 0 0 0 2 0 0 1 0 1 0 0 1 0 1 1 2 1 0 2 0 2 1 1 0 1 2 1 2 2 2 2 1 0 1 2 0 2 0 0 2 0 1 2 1 2 0 1 1 0 0 1 0 0 0 0 2 0 0 0 0 0 0 0 1 0 1 0 0 1 0 0 1 0 1 0 0 2 0 1 2 0 1 0 1 0 1 1 0 0 0 0 1 1 1 0 2 0 1 0 0 1 0 0 0 0 0 2 2 2 2 0 0 0 0 0 0 1 1 1 0 1 1 1 0 1 0 0 0 0 2 0 1 2 1 0 0 0 2 0 1 1 0 0 0 0 0 0 0 1 0 0 2 0 1 0 0 1 2 0 2 1 0 2 0 0 0 0 2 0 1 0 0 0 0 0 0 0 1 0 0 0 0 1 0 0 0 0 1 0 1 0 0 1 0 0 0 0 2 0 2 0 1 0 2 0 0 1 2 2 1 2 0 0 0 0 1 1 1 1 0 0 0 0 0 0 1 0 1 1 1 1 0 0 0 2 2 2 1 2 0 0 0 0 0 2 0 0 2 0 0 0 0 2 0 0 1 0 2 1 0 1 1 2 1 1 1 0 0 0 0 1 1 0 1 1 1 0 0 0 1 0 2 2 0 1 1 0 0 0 0 0 1 1 0 2 1 1 0 0 2 1 0 0 0 1 0 1 0 2 0 1 1 0 0 0 2 0 1 0 1 0 0 0 2 0 0 1 1 1 1 1 1 0 1 1 0 1 0 2 2 2 0 0 0 0 0 0 2 0 1 0 2 0 1 2 0 1 1 1 2 1 1 1 0 1 0 0 1 2 0 2 2 0 2 1 0 0 0 0 2 1 2 1 0 1 1 0 0 1 0 1 0 1 1 0 2 0 1 1 1 1 1 2 0 2 2 2 0 1 1 1 1 1 0 1 2 1 1 1 1 2 0 0 0 0 0 0 0 0 2 1 2 0 2 2 0 1 0 0 0 0 0 0 2 0 1 1 1 1 0 1 0 1 1 1 1 0 0 0 0 2 1 2 1 0 0 0 1 1 1 1 1 0 0 0 0 0 0 0 1 1 1 1 1 0 1 0 0 0 0 0 1 0 1 1 0 2 0 2 0 0 1 0 1 0 0 1 1 1 1 1 1 0 0 0 2 0 1 0 2 1 1 2 1 1 0 0 1 0 0 0 0 0 1 1 1 0 1 0 0 2 2 0 0 0 0 0 0 0 0 2 0 1 1 0 0 0 1 2 0 1 1 1 0 0 1 1 0 0 0 2 1 1 1 1 0 0 1 1 2 1 2 0 0 1 0 0 1 1 0 2 1 0 0 1 0 1 0 1 1 1 0 0 0 1 0 1 0 1 1 1 1 2 2 1 0 0 0 1 0 1 2 1 0 0 0 0 1 0 1 0 0 1 1 0 0 0 0 2 0 2 1 1 1 1 2 0 2 0 1 0 0 0 0 0 0 1 0 0 0 0 1 0 0 0 0 0 1 1 1 0 0 2 1 0 1 2 0 0 0 2 1 0 2 0 0 0 0 0 1 0 0 1 0 1 1 0 0 0 2 0 1 0 2 1 2 1 1 2 1 0 1 0 1 1 1 0 0 2 0 1 0 2 0 2 0 1 1 1 1 1 2 2 1 1 1 0 2 2 0 2 0 0 2 0 2 2 0 0 2 1 0 0 0 0 0 0 0 0 0 0 0 1 0 0 1 0 1 0 1 1 0 0 0 0 1 1 0 1 2 0 0 0 0 2 2 0 2 0 0 0 1 1 1 1 1 0 0 0 0 2 0 2 0 2 2 1 2 2 0 2 0 0 0 0 2 0 1 0 2 0 1 0 1 0 0 2 0 1 1 1 1 2 2 0 2 2 2 0 0 0 2 0 0 2 2 1 2 0 0 1 1 0 0 0 0 2 0 0 0 0 1 0 1 1 1 1 0 1 1 1 2 0 0 0 0 0 0 1 1 1 0 0 1 0 0 0 0 0 1 0 0 2 0 0 0 0 0 0 0 0 1 2 1 0 0 0 0 0 0 0 0 0 0 2 2
127 0 1 1 1 0 1 2 2 1 0 0 0 1 0 0 1 0 0 0 1 1 1 2 2 0 0 2 2 2 2 0 1 1 0 0 1 2 0 1 0 1 0 0 0 0 0 0 0 1 1 1 0 1 1 2 0 0 1 0 1 1 1 1 0 0 1 1 1 0 0 2 2 2 2 2 0 1 1 0 1 0 2 1 2 0 0 0 0 1 0 0 1 1 0 0 0 0 1 0 1 1 1 0 2 1 2 0 2 1 0 2 1 2 2 2 2 0 1 1 1 0 1 1 0 1 0 0 1 1 0 0 0 0 1 0 0 0 0 0 1 1 0 0 0 1 0 0 0 2 0 0 0 0 0 0 0 1 0 1 1 0 2 0 0 2 0 1 1 1 1 0 2 1 0 1 1 0 0 0 0 0 0 1 2 1 1 2 0 1 1 2 2 1 2 2 2 0 0 0 0 0 0 0 0 0 1 0 2 1 2 0 1 0 0 2 0 0 1 0 1 1 0 2 0 0 0 0 0 0 0 0 0 0 2 0 0 2 1 1 0 1 2 2 0 2 0 0 0 0 0 0 0 0 0 2 0 1 0 0 1 0 0 1 1 0 0 0 1 0 0 0 0 1 0 0 0 2 2 0 1 0 1 2 0 2 0 0 1 2 0 1 0 2 1 1 1 0 0 0 0 0 0 0 0 0 0 0 1 1 0 2 0 1 1 0 1 1 1 0 0 2 0 2 0 0 0 0 1 1 2 1 0 1 0 0 0 1 1 1 0 1 0 2 0 0 1 0 2 1 0 0 0 0 0 0 1 1 1 1 2 2 0 0 0 0 1 2 2 0 2 0 1 1 0 2 0 0 0 0 1 0 1 0 0 1 0 0 0 0 0 1 1 0 2 0 1 0 1 1 1 1 0 1 0 1 1 0 0 2 0 0 2 2 2 0 0 0 0 0 0 2 0 0 0 2 2 1 0 1 1 1 0 1 0 0 1 1 0 0 2 0 1 1 1 2 0 2 2 0 0 0 0 0 0 0 0 2 1 1 1 0 1 1 0 1 0 0 0 1 1 0 0 0 1 0 0 0 2 1 1 2 0 0 1 2 1 2 2 0 2 2 1 2 1 0 2 1 1 0 0 2 2 0 2 1 1 0 1 0 0 0 0 1 0 1 0 1 0 1 1 0 0 0 0 1 0 2 0 2 0 1 2 1 2 0 0 2 1 0 1 1 1 0 0 0 2 2 2 2 0 0 0 1 2 1 1 2 1 1 1 1 0 0 0 0 0 2 0 0 0 0 0 0 0 0 0 1 0 2 0 0 0 0 0 0 0 1 0 2 0 1 0 0 0 0 0 1 0 1 0 2 1 0 0 2 0 0 2 0 2 0 0 0 2 0 0 0 0 0 0 0 0 0 0 0 2 1 0 0 0 1 1 0 0 1 1 0 2 0 0 1 0 0 2 0 2 2 0 0 1 2 1 1 0 0 1 2 2 0 0 0 0 1 1 2 1 2 0 0 0 1 2 0 0 0 2 2 1 1 0 1 0 2 2 2 0 1 0 0 1 1 0 1 1 0 2 0 1 1 0 1 0 0 1 0 0 2 0 0 0 0 0 1 0 0 0 0 0 0 0 1 1 0 2 2 0 0 0 0 0 1 0 2 0 0 1 1 1 2 1 2 0 0 0 0 0 1 0 0 0 0 0 0 0 0 0 0 1 0 0 1 2 0 1 0 2 2 0 2 0 0 0 0 0 1 1 0 1 1 1 1 0 0 0 2 0 1 0 2 1 2 2 0 2 0 0 0 0 1 0 1 1 0 1 1 0 0 0 2 2 0 1 1 1 0 0 1 2 0 1 2 1 2 2 0 0 0 0 1 0 1 0 0 0 2 0 0 0 0 0 0 0 1 0 0 1 0 0 0 0 2 0 2 0 2 1 0 0 0 1 2 1 0 1 2 0 0 1 0 1 1 1 0 2 1 0 1 1 2 2 2 0 0 0 0 0 1 0 0 0 1 0 1 2 0 2 0 0 2 2 0 0 2 2 1 1 1 0 2 0 0 1 0 1 1 2 0 2 2 0 2 1 2 0 0 0 1 0 0 2 1 1 2 0 0 0 0 0 1 0 0 1 0 1 1 0 0 1 0 2 0 0 2 2 0 2 1 0 1 1 1 0 0 0 1 1 0 1 1 0 0 1 0 1 1 0 0 2 0 0 0 0 1 0 0 0 0 0 1 0 0 1 0 0 0 0 0 1 0 0 0
128 1 0 2 0 1 2 2 2 1 0 1 0 0 0 0 0 0 0 0 2 2 0 2 2 0 0 1 1 2 1 2 0 0 2 0 2 1 0 0 0 0 0 0 1 1 2 0 0 0 0 1 0 0 1 2 0 0 2 0 1 1 1 1 0 0 0 0 1 0 0 1 2 2 2 2 0 1 1 1 1 0 2 2 2 0 0 0 0 2 0 0 0 0 0 0 0 1 1 0 0 1 1 0 2 0 2 1 1 0 1 2 1 2 2 0 1 0 0 2 2 0 1 1 0 2 0 1 1 1 1 0 0 0 1 0 1 0 0 0 0 2 0 1 0 1 1 0 0 0 0 1 0 0 0 0 0 0 1 2 2 1 1 1 1 1 1 1 0 1 0 1 1 2 1 1 0 0 0 1 0 1 0 1 1 0 2 1 0 1 1 1 2 2 2 1 2 0 1 0 0 1 1 2 2 0 0 0 0 0 0 0 2 0 0 2 0 1 2 1 1 1 1 2 1 1 1 1 1 1 1 2 2 2 1 1 0 2 0 0 0 2 1 2 0 2 0 0 1 1 1 0 0 0 0 0 1 1 0 0 0 0 0 0 0 0 0 1 0 0 0 1 0 1 1 0 0 1 2 0 1 1 0 1 1 0 1 2 0 2 0 0 1 2 2 1 2 1 0 0 0 0 0 0 0 1 1 0 1 1 1 1 0 1 1 0 0 0 2 0 0 2 1 1 1 0 1 2 1 2 1 1 0 1 0 0 0 2 0 1 1 1 1 1 0 0 1 0 2 2 0 0 1 0 0 0 0 1 0 0 0 1 2 0 2 0 1 2 2 0 1 1 1 1 1 0 0 2 2 0 1 1 1 0 0 1 1 0 0 0 1 1 1 0 2 0 0 1 0 0 0 0 0 2 0 2 0 1 1 0 0 1 0 0 0 0 0 0 0 0 0 0 0 0 1 2 2 0 0 0 0 1 0 2 0 1 0 0 0 0 2 0 1 1 0 1 0 1 1 0 0 0 0 1 1 1 0 2 2 2 1 0 0 0 0 2 0 2 0 0 2 2 0 0 2 0 1 0 2 0 2 2 0 1 0 0 0 2 2 0 0 2 1 1 0 0 0 2 2 0 0 1 2 0 2 0 1 1 2 0 1 0 0 1 1 0 0 2 0 1 1 1 0 0 0 2 0 0 1 1 1 0 2 1 2 1 2 0 1 1 1 0 0 0 0 1 0 0 0 1 1 1 0 1 2 1 1 0 0 0 0 0 0 0 1 1 1 0 0 0 0 1 1 0 1 0 1 2 0 1 1 0 1 0 1 1 1 0 1 0 1 0 0 0 1 1 0 0 0 0 0 2 0 1 0 2 1 0 1 0 0 0 0 0 2 0 0 0 1 0 0 0 0 1 0 0 1 1 0 0 0 0 1 0 0 1 1 0 2 0 0 0 0 0 2 0 2 1 1 0 1 1 0 0 1 1 2 0 0 0 0 0 1 2 0 2 1 2 0 0 0 0 1 1 1 0 1 1 1 1 0 1 0 1 1 1 1 1 1 0 2 0 0 0 0 0 0 0 1 2 0 2 0 0 0 0 0 2 0 1 1 1 0 1 0 0 0 2 2 2 0 0 0 0 1 1 1 1 0 0 0 2 0 1 0 1 1 0 2 2 0 2 0 0 0 1 0 1 1 1 1 1 1 1 1 2 1 1 2 0 1 2 1 1 0 0 2 1 0 2 0 0 1 0 0 1 1 0 1 1 0 1 0 0 0 1 0 1 0 2 1 2 1 1 2 1 1 1 1 2 1 1 1 0 1 1 0 0 0 1 1 0 0 0 0 0 0 2 2 0 1 1 0 2 2 0 2 0 0 2 0 2 0 1 1 2 0 0 0 0 0 0 0 0 0 0 0 0 0 0 0 2 0 2 1 1 1 1 0 0 0 2 1 0 1 0 0 0 1 0 0 0 0 2 0 0 0 1 2 2 2 2 0 1 0 1 0 0 0 1 1 2 0 2 2 0 2 1 0 0 0 1 0 1 2 1 1 2 0 2 0 0 0 0 1 1 1 2 1 1 0 2 0 0 0 0 0 2 0 1 2 2 0 1 1 0 0 1 0 1 0 0 1 0 0 0 0 0 1 0 2 0 1 1 1 0 1 2 1 1 0 1 1 0 2 0 0 0 0 0 2 0 0 0 0 0 1 0 1 0 0 1 0 0 1 0 1 0 0 1 0 0 0 1 1 0 0 0 2 0 2 2
129 0 1 1 1 0 1 1 1 1 0 1 0 0 0 0 0 0 0 0 1 1 0 2 2 0 0 2 1 1 1 1 1 0 1 0 1 2 1 0 0 0 2 2 0 1 0 0 0 0 0 0 0 0 2 1 0 0 1 0 0 1 1 1 1 0 2 2 0 0 0 0 2 2 1 2 1 2 2 0 2 0 1 1 1 0 0 1 1 1 0 0 0 0 1 0 0 1 0 1 1 2 1 0 2 1 2 1 0 0 0 1 1 2 2 2 2 0 0 2 2 0 1 1 0 1 0 1 2 1 1 1 0 0 1 0 1 0 0 1 2 0 0 0 0 1 0 0 0 1 1 1 1 0 0 1 0 1 0 0 1 1 2 0 1 2 1 1 0 0 1 1 0 1 0 1 1 0 0 0 0 0 1 0 1 0 1 1 0 0 0 1 0 0 0 1 2 0 0 0 0 0 0 1 1 0 1 0 1 0 2 0 2 1 0 2 1 1 0 0 0 0 1 1 0 1 1 0 0 0 1 0 2 2 1 0 1 2 1 1 0 1 1 2 0 2 0 0 1 0 0 0 0 1 0 1 0 2 1 1 1 2 0 1 0 0 0 0 2 0 0 0 0 1 0 0 0 1 2 0 1 0 0 1 0 0 0 2 0 2 0 0 0 1 1 0 1 1 0 0 0 1 1 1 1 0 0 0 0 0 0 0 0 0 0 0 0 0 0 0 1 2 0 2 1 0 1 2 0 0 0 0 0 1 0 0 0 1 1 1 0 1 2 2 0 0 2 0 2 0 0 0 0 0 0 0 0 0 0 0 0 0 1 1 1 0 0 2 2 0 1 1 1 1 1 0 0 1 0 0 2 1 0 1 0 1 1 0 0 1 0 0 1 0 2 0 1 1 1 1 1 1 2 0 0 0 0 1 0 2 0 1 1 1 1 0 0 1 0 0 1 1 0 1 0 2 1 1 0 0 1 0 0 2 0 0 1 0 0 0 2 0 2 0 0 1 0 0 2 0 0 0 0 1 2 1 1 2 1 2 1 0 0 0 0 2 0 1 0 1 0 0 2 2 0 0 0 0 2 1 1 2 0 2 0 0 0 1 2 1 1 1 1 0 1 0 2 2 2 0 0 2 1 1 1 1 1 1 0 0 0 0 0 1 0 1 1 1 0 1 1 0 0 0 0 1 0 0 0 2 2 0 0 0 0 0 1 1 1 1 1 1 2 2 2 0 2 2 2 2 0 0 0 2 1 0 0 0 0 1 1 0 1 0 1 0 0 1 1 0 0 1 0 0 0 0 0 2 0 1 0 0 2 0 1 1 1 0 0 1 1 0 1 0 1 0 0 1 0 0 0 0 0 1 0 2 1 1 1 1 1 0 0 0 2 0 0 0 0 0 0 0 0 0 0 0 1 2 0 0 0 0 0 0 0 1 2 0 2 0 0 0 0 0 2 0 2 1 2 0 0 2 1 0 0 0 2 2 2 1 1 0 1 1 0 1 1 2 0 0 0 0 0 1 1 0 2 0 0 0 0 0 1 2 1 2 0 0 0 0 1 0 0 0 0 0 2 0 2 2 1 1 1 0 0 0 1 2 0 0 1 1 0 2 0 1 0 2 2 2 0 0 0 0 2 1 2 0 0 0 0 0 0 2 0 0 0 0 0 0 0 0 1 0 0 0 0 1 1 1 1 1 0 0 0 0 1 1 2 1 0 1 0 0 0 2 1 1 0 2 0 0 0 0 0 1 1 0 1 1 1 1 1 0 2 2 1 2 0 2 0 2 2 0 1 0 0 2 0 2 2 2 1 0 1 0 0 0 1 1 1 0 1 0 1 1 0 2 2 0 2 2 2 2 2 0 1 0 0 2 1 1 1 1 1 1 0 0 0 0 0 0 1 1 0 0 1 0 0 1 0 1 0 2 2 0 0 0 0 0 0 2 1 0 1 0 1 1 1 0 0 0 1 2 1 0 0 0 1 1 1 1 1 0 0 1 0 1 0 0 0 2 0 1 2 0 2 1 0 0 0 0 0 2 2 0 2 1 1 1 0 0 0 0 0 0 1 0 1 1 0 1 2 2 0 0 1 2 0 1 2 2 1 2 0 0 0 1 1 1 0 1 1 0 2 1 0 1 0 0 2 0 0 1 2 1 1 2 2 1 0 1 1 0 2 1 1 0 0 0 2 0 0 0 0 1 1 0 0 0 0 2 0 1 1 1 2 0 1 1 0 0 0 2 1 0 0 0 1 0 0 0
130 1 0 2 1 1 2 2 0 2 0 0 1 1 0 0 0 0 1 0 0 0 1 2 2 0 0 1 0 2 1 0 1 1 0 0 1 1 0 0 0 0 0 0 1 1 2 0 0 0 0 0 0 1 1 0 0 0 1 0 1 1 2 1 0 1 1 0 2 0 0 0 2 2 1 2 1 1 1 0 1 0 2 1 1 0 0 0 0 2 0 0 1 0 1 0 0 1 0 1 1 2 1 0 2 0 2 0 0 0 0 0 1 2 2 2 2 0 0 2 2 0 1 1 0 1 0 0 2 2 0 0 0 1 1 1 0 0 1 0 1 0 2 0 0 1 0 0 0 1 0 1 1 1 1 1 0 1 0 1 1 0 2 0 1 2 0 1 1 0 0 1 0 1 0 0 0 0 0 1 0 2 1 1 2 0 2 1 0 0 0 1 2 2 2 1 1 0 0 0 0 0 0 1 1 0 1 2 0 0 2 0 0 0 0 2 0 0 2 1 0 0 0 1 1 1 0 0 0 0 0 0 0 0 1 0 2 2 1 1 0 1 2 2 0 2 0 0 2 0 0 0 0 0 0 0 0 0 0 0 0 0 0 1 1 0 0 0 2 2 0 1 0 2 0 0 0 1 2 0 0 1 0 1 0 0 0 1 0 2 0 1 0 1 1 0 1 0 0 0 1 0 1 1 0 0 0 1 1 0 0 1 0 0 0 0 0 0 0 0 1 1 1 1 2 1 1 0 1 1 2 1 1 1 0 0 0 2 0 0 0 0 1 0 0 0 1 1 2 1 0 0 1 1 1 1 1 2 0 1 1 1 2 0 2 0 1 1 1 0 1 1 1 1 0 1 0 1 0 0 2 1 0 0 1 1 1 1 1 0 0 0 0 0 1 1 1 1 0 0 0 0 2 0 0 0 0 1 0 2 0 0 1 1 1 0 0 0 1 0 1 1 0 2 1 1 0 0 0 0 1 0 0 2 1 0 1 1 1 0 2 0 2 0 0 0 0 1 1 0 0 0 0 1 1 1 0 2 1 2 1 0 0 1 0 1 1 1 0 1 0 0 0 0 1 0 1 0 2 0 2 1 0 0 1 2 1 0 1 1 0 1 2 0 1 1 0 2 2 0 0 2 1 1 1 1 1 0 2 0 0 1 0 0 0 2 0 2 0 1 1 0 2 2 0 2 0 1 1 1 1 1 1 1 1 1 2 1 0 1 0 0 1 0 0 1 0 2 2 2 0 0 0 1 2 0 0 0 0 1 1 0 2 0 2 0 0 1 1 0 1 1 0 0 0 0 0 1 0 1 0 0 1 0 1 0 0 0 0 0 1 0 0 0 0 1 0 0 0 0 0 1 0 0 1 2 0 1 1 0 2 0 0 0 1 0 0 0 1 0 0 0 0 0 0 2 2 0 0 0 0 0 1 0 0 0 1 0 2 0 0 0 0 1 1 0 2 0 0 0 0 1 0 1 0 0 1 2 2 1 0 0 1 1 0 1 0 1 1 1 0 1 1 0 0 1 1 1 0 0 1 0 0 2 2 2 1 1 1 0 1 1 0 0 1 0 1 0 1 1 1 0 0 0 2 0 1 1 1 0 0 0 0 0 0 0 0 2 2 2 0 0 0 0 2 2 0 1 1 0 0 0 1 2 0 1 1 0 1 1 0 1 0 0 0 0 0 0 0 0 0 0 0 0 0 0 1 0 0 0 0 0 2 0 0 0 2 2 0 2 0 0 0 1 1 0 1 0 2 2 0 1 0 0 0 1 0 1 0 2 1 2 1 0 0 0 0 1 0 2 2 2 0 0 2 0 2 0 0 0 1 1 2 1 2 0 1 2 2 0 1 1 2 2 2 0 1 0 0 2 0 2 2 0 0 2 0 0 0 0 0 1 0 0 0 0 0 0 0 0 0 2 0 2 1 1 0 0 0 0 0 2 0 1 0 0 0 0 1 0 0 0 0 0 2 0 0 1 2 2 1 1 0 0 0 0 0 0 0 0 0 0 0 2 2 0 2 2 0 0 0 2 0 1 1 1 0 1 1 0 1 0 0 1 1 0 1 1 1 0 0 2 2 2 1 0 0 1 0 0 2 2 0 1 1 0 0 1 1 0 1 1 2 0 0 0 0 0 0 0 0 1 1 1 0 0 0 2 2 1 1 1 0 1 1 1 1 0 0 1 2 0 0 0 0 1 1 1 2 0 1 1 0 1 0 0 0 0 0 2 1 0 0 0 0 1 0 0 0 0 2 1
131 0 1 2 1 0 1 1 2 1 0 1 0 1 0 0 0 0 0 1 1 2 2 0 1 1 1 0 0 1 2 1 2 1 2 0 2 2 0 1 1 1 0 1 0 1 0 0 0 2 0 1 0 0 2 0 1 0 2 0 0 1 0 0 0 0 1 0 1 0 0 1 1 1 1 1 0 1 1 0 1 0 2 0 1 0 0 0 0 2 0 1 0 0 1 0 0 0 0 0 0 2 0 0 2 2 0 0 0 0 0 1 1 2 2 1 2 0 0 2 2 0 2 0 0 0 0 0 0 0 1 0 1 2 0 1 0 0 0 2 0 2 0 0 0 1 2 0 0 2 2 2 0 0 0 0 0 0 0 2 1 1 0 2 2 2 0 1 1 0 0 1 0 2 1 1 0 0 1 1 0 1 0 0 0 0 0 1 0 0 0 1 2 1 2 1 0 0 0 0 0 0 0 0 0 0 2 2 1 0 1 0 1 0 0 2 0 0 0 0 2 2 1 2 0 0 0 0 0 1 1 0 0 0 1 0 0 1 0 1 0 0 2 2 0 2 0 0 2 0 0 0 0 0 0 0 0 1 0 0 0 0 0 1 1 0 0 0 2 1 1 1 0 1 1 2 0 1 2 0 1 1 0 1 0 1 1 2 0 2 0 0 0 1 1 0 1 1 1 0 0 0 1 1 0 0 1 0 0 1 0 1 0 1 0 0 1 0 1 0 0 2 1 1 2 0 1 1 0 0 1 0 1 0 0 0 0 0 2 2 1 1 1 2 1 0 1 0 1 1 0 0 1 0 1 0 0 1 0 0 0 0 2 0 2 1 0 2 2 0 1 1 1 1 0 0 0 1 1 0 1 1 1 0 0 0 0 0 0 1 0 0 0 1 2 0 1 0 0 0 0 0 1 1 1 0 0 1 0 0 0 0 0 0 0 0 0 0 0 0 0 2 1 1 0 2 2 0 0 1 0 1 0 0 2 2 0 1 0 0 2 0 2 0 1 2 1 0 0 0 1 1 0 1 1 0 0 2 1 2 2 0 1 1 0 1 0 2 0 0 1 1 0 0 1 0 1 0 2 1 1 0 0 1 0 1 0 0 1 0 1 1 0 2 2 0 2 1 1 0 1 1 1 1 1 1 1 0 0 0 0 0 0 1 0 1 0 2 1 2 2 0 1 0 1 1 0 1 0 2 0 1 0 0 0 0 1 1 0 0 1 0 2 2 1 0 1 0 1 1 0 1 0 2 1 0 0 0 0 0 0 0 1 0 1 0 0 1 0 0 0 0 1 0 1 0 1 2 0 0 2 0 1 0 1 0 1 0 0 1 0 0 1 0 1 1 0 0 0 0 0 2 0 1 0 2 0 2 2 2 2 0 0 2 0 1 1 0 0 0 0 0 0 1 0 1 1 2 0 0 0 0 0 0 0 1 2 0 2 0 0 1 0 1 1 0 2 1 2 1 1 1 2 0 0 0 2 1 0 0 0 0 1 1 1 1 1 2 0 0 0 0 0 0 0 1 1 0 0 1 1 1 0 0 1 1 0 0 0 0 1 0 0 0 1 0 1 0 1 1 0 1 0 0 1 0 1 2 0 0 0 0 0 2 0 0 0 1 1 1 0 1 0 0 1 2 0 1 1 1 0 2 0 2 0 0 1 1 0 1 1 1 0 0 1 1 0 0 0 0 0 0 0 0 0 0 1 0 1 0 0 0 1 1 0 1 1 1 0 0 1 0 0 1 0 1 0 0 2 2 1 1 0 0 0 2 0 1 1 2 1 1 0 1 1 1 0 1 0 1 1 2 0 0 2 0 1 0 0 2 2 0 1 1 1 0 1 2 2 0 1 1 2 2 2 0 1 0 0 2 1 1 0 0 0 0 1 0 0 0 0 0 0 0 0 0 0 0 0 1 0 1 0 2 1 1 0 0 1 1 0 2 1 0 1 0 1 0 1 0 0 0 0 2 0 0 0 0 2 2 2 2 0 0 0 0 0 0 0 0 0 0 0 2 1 0 2 2 0 0 0 1 0 1 2 2 0 1 0 1 0 0 1 0 1 1 2 1 2 1 0 1 1 0 1 0 1 1 0 1 2 2 0 1 1 0 0 0 1 1 1 1 2 2 2 1 0 0 0 1 1 0 0 1 2 0 2 1 0 1 1 1 1 0 0 2 2 1 1 1 1 0 0 0 0 2 0 1 2 0 1 1 0 1 0 0 0 0 0 1 0 0 0 0 0 0 0 0 1 0 0 0
132 0 0 2 0 1 2 1 2 1 0 1 0 0 0 0 0 0 0 1 1 1 0 2 2 0 0 0 1 2 2 1 2 2 2 0 2 1 0 1 1 0 1 1 0 0 0 0 0 1 0 0 1 2 1 0 1 0 0 2 0 0 1 0 0 1 0 2 2 0 0 0 2 2 1 2 1 2 2 2 0 0 2 2 2 0 1 0 0 1 0 0 1 1 1 0 0 1 0 1 1 2 1 0 2 0 2 0 1 1 0 1 0 2 2 1 2 0 0 1 2 0 0 2 0 0 0 0 2 1 0 1 1 1 0 0 1 0 0 1 0 2 0 0 0 0 1 0 0 1 1 1 1 1 1 0 0 1 0 1 1 0 0 2 0 0 0 1 0 2 0 1 1 0 0 0 0 0 0 1 1 1 1 0 1 0 2 1 0 0 0 1 2 2 1 1 0 0 1 0 0 1 0 1 1 0 1 1 1 0 0 0 1 0 0 2 0 0 1 1 1 1 0 2 0 1 1 0 0 0 0 0 0 0 1 0 0 2 0 1 0 0 2 1 0 1 0 0 1 1 1 1 0 0 0 1 1 2 0 0 0 0 0 0 0 0 1 0 2 0 0 0 0 1 0 0 0 1 1 0 0 0 1 1 0 1 1 1 0 2 0 0 0 2 1 1 1 1 0 1 1 0 0 0 0 0 0 0 2 2 1 0 0 1 1 0 0 0 0 0 2 1 2 1 2 0 0 1 0 0 2 2 0 2 0 0 0 1 1 1 1 1 2 0 1 1 2 0 1 1 0 0 0 1 0 1 1 2 0 1 1 1 1 0 1 0 1 2 2 0 1 1 1 1 1 0 0 0 0 0 1 2 0 0 0 1 2 0 0 0 1 0 1 0 2 0 2 1 0 0 0 0 1 1 0 1 0 0 1 1 0 2 0 0 1 0 0 0 0 0 0 1 0 1 0 1 1 0 0 0 0 0 2 0 2 1 0 0 0 0 2 0 1 1 0 1 0 1 1 0 0 0 0 1 0 0 0 1 0 0 0 0 1 2 0 0 0 2 0 0 1 1 0 0 2 0 0 0 2 1 1 1 1 0 0 1 0 2 2 0 1 2 2 2 0 1 1 1 1 0 1 1 1 1 1 1 1 0 2 0 1 0 0 0 0 2 0 1 0 2 2 0 1 1 0 2 1 1 1 2 0 0 2 1 1 0 1 1 0 0 0 0 2 2 2 0 2 0 0 1 0 0 0 1 1 2 1 0 0 0 0 0 1 0 0 0 0 1 0 0 0 1 1 0 0 1 1 1 0 1 0 1 1 0 0 0 0 1 0 2 0 1 0 1 1 1 1 0 0 0 0 2 0 1 0 2 2 1 2 1 1 0 0 0 2 0 0 0 2 0 0 0 0 1 0 0 2 1 0 0 0 1 0 0 0 0 2 0 2 0 1 1 0 1 2 0 2 1 2 1 0 1 1 0 0 0 2 1 1 0 0 0 1 1 0 1 0 1 1 1 1 1 0 1 1 0 2 2 1 1 0 1 0 1 2 2 0 1 1 1 1 0 0 1 1 1 2 0 1 1 1 0 0 0 1 0 1 1 1 0 1 1 0 2 0 0 0 1 0 0 1 0 0 0 0 1 1 1 0 0 0 1 0 2 0 0 1 1 0 1 1 0 1 0 0 0 0 1 1 1 1 0 1 0 0 2 0 0 1 1 0 0 1 1 0 1 1 1 0 1 1 0 0 0 0 0 1 0 1 1 1 1 0 1 1 1 1 1 1 2 1 1 0 0 0 0 1 0 0 1 1 2 0 0 2 0 1 0 1 1 2 0 2 1 2 0 1 2 2 1 1 2 1 2 2 0 1 0 0 2 0 2 1 0 0 1 0 1 0 0 0 1 0 0 0 0 0 1 0 0 0 1 0 2 2 0 0 1 0 0 2 2 0 0 0 0 0 0 1 0 0 0 0 0 2 0 0 1 1 2 2 2 0 0 0 0 2 1 0 0 0 0 0 2 2 0 2 2 0 1 1 0 0 2 2 0 1 1 0 2 0 0 0 0 0 0 1 1 1 0 0 1 2 1 0 0 1 2 0 2 2 2 1 2 1 0 0 1 0 0 0 0 1 2 2 0 0 0 1 0 1 0 2 0 1 0 1 2 1 0 0 0 1 0 1 1 1 0 1 1 0 0 1 0 0 1 1 0 1 0 0 1 0 1 0 0 0 1 2 1 0 0 0 0 0 1 0 0 1 2 1 2
133 0 2 0 0 0 0 1 2 1 0 1 1 1 1 1 0 0 0 2 0 1 1 2 2 0 0 1 1 1 1 1 0 0 1 1 2 0 0 1 1 0 0 0 2 0 1 0 1 2 0 1 1 1 1 2 0 0 1 1 1 0 1 1 1 0 2 1 2 0 0 0 2 2 2 2 0 1 1 0 1 0 2 0 1 0 0 0 0 2 0 0 1 0 1 0 0 0 0 0 0 2 2 0 2 0 2 2 1 0 0 1 1 1 2 2 1 0 1 1 1 0 1 1 0 0 0 2 2 2 0 0 0 1 1 1 0 0 0 0 1 1 0 0 0 0 0 0 0 1 0 0 0 0 0 0 0 1 0 1 2 0 1 1 0 0 0 0 1 1 0 2 1 1 0 2 1 0 0 0 0 0 0 0 1 1 0 1 0 0 0 0 1 0 0 2 2 0 1 0 0 1 0 2 2 1 1 2 1 0 1 0 2 0 1 1 1 1 2 1 0 0 0 2 0 0 0 0 0 0 0 0 0 0 1 0 0 2 0 0 0 0 1 1 1 2 1 0 1 0 0 1 0 0 0 2 1 0 0 1 0 0 0 1 0 0 0 0 2 0 0 0 0 2 1 1 0 0 1 0 0 1 0 2 0 1 1 2 0 1 1 0 1 2 1 2 0 0 0 0 0 0 1 1 0 0 1 1 1 1 0 1 0 0 0 0 0 0 1 0 0 2 2 1 1 0 0 1 0 0 2 2 0 1 0 0 0 0 2 0 0 1 1 2 0 0 1 0 2 2 1 1 1 0 1 0 0 0 1 1 1 1 1 1 1 0 0 2 2 0 1 1 1 1 0 1 0 0 0 0 1 1 0 0 1 2 1 0 0 1 0 1 1 0 1 1 1 2 0 0 0 0 1 1 0 1 1 0 0 1 0 0 0 0 0 0 0 0 0 0 0 1 0 1 0 2 1 0 0 0 2 0 0 1 1 1 1 0 0 0 2 0 1 1 2 2 1 1 1 0 0 0 0 1 1 1 0 1 0 1 1 0 0 1 0 1 0 1 0 0 0 0 1 1 1 0 0 0 2 1 1 2 0 1 0 0 0 1 2 0 1 1 0 0 0 0 1 1 2 1 1 2 1 1 1 1 1 0 0 1 1 0 0 1 0 1 0 2 0 1 1 1 0 0 0 1 0 0 1 1 1 1 1 0 1 1 1 2 1 1 1 1 2 2 1 1 0 2 2 2 0 0 0 2 0 0 0 0 1 0 0 1 0 2 0 0 0 1 0 1 0 0 1 0 1 0 1 2 0 1 1 0 1 0 0 1 0 0 0 1 0 0 1 0 0 1 0 0 0 0 0 2 1 0 0 1 1 0 0 0 1 0 0 1 1 0 1 0 0 0 0 0 0 1 0 0 1 1 0 0 1 0 0 0 0 1 2 0 2 0 0 1 0 1 1 0 1 1 1 0 1 2 1 1 1 1 1 2 2 1 1 0 1 1 1 1 1 1 1 1 0 2 1 0 1 0 2 0 2 2 0 1 1 1 1 2 0 1 0 0 2 0 0 0 0 0 1 0 1 1 0 0 0 0 1 0 0 1 1 0 2 2 0 2 0 0 0 1 1 1 0 0 0 0 2 2 1 1 1 0 0 1 0 2 0 0 2 2 0 2 1 0 0 1 0 1 1 0 1 1 1 1 0 1 0 1 0 1 2 1 0 0 2 0 0 0 2 2 0 2 0 0 0 1 1 0 0 0 1 1 0 0 1 1 1 2 1 2 2 2 0 0 2 0 2 0 1 1 0 2 2 2 1 0 1 0 1 0 2 0 0 0 0 0 0 0 0 2 2 0 2 2 0 0 0 0 0 0 0 2 0 2 2 0 0 0 0 2 1 0 0 0 1 1 0 0 1 0 0 0 0 2 0 1 1 0 0 0 0 0 0 2 0 0 0 0 1 1 2 0 0 0 0 0 2 0 1 0 1 2 2 2 1 0 0 1 1 0 0 0 0 1 1 2 0 0 2 1 1 2 1 0 0 2 2 0 1 2 0 2 0 0 0 0 0 0 1 0 1 1 0 2 2 1 0 0 2 2 1 0 2 1 0 1 0 0 1 0 1 0 0 0 2 1 0 1 0 1 1 0 2 0 0 0 1 1 1 1 1 0 0 0 1 0 0 1 1 0 0 0 2 0 0 0 0 1 1 0 2 0 0 0 0 0 0 0 1 1 2 2 0 0 0 1 0 0 0 0 0 0 2 1
134 1 1 1 0 0 1 2 2 0 0 0 0 0 0 0 0 1 1 1 1 1 1 1 2 0 0 2 0 2 2 2 0 0 2 0 2 2 0 0 0 0 0 0 0 1 2 0 1 2 0 1 0 1 1 1 0 0 0 1 1 0 1 0 0 0 1 0 1 0 2 2 2 2 2 2 0 1 1 1 1 0 2 1 2 0 0 1 0 1 0 0 0 0 1 0 0 2 0 2 2 2 2 0 2 1 2 1 2 0 0 2 1 1 1 1 1 0 0 2 2 0 2 0 0 0 0 1 2 1 1 0 0 0 2 0 0 0 1 0 0 2 0 0 0 0 0 0 0 1 0 0 2 0 1 0 0 2 0 1 0 0 0 2 1 2 0 1 0 1 1 1 1 2 2 1 0 0 0 2 0 2 0 1 1 0 2 1 1 0 0 0 2 2 2 2 0 0 0 0 0 1 0 1 1 0 1 1 1 0 0 0 0 0 0 1 1 0 1 0 2 2 0 2 0 1 1 0 0 0 0 1 1 1 1 0 0 2 0 2 0 1 2 2 0 2 0 0 1 0 0 0 0 0 0 2 0 2 0 0 0 0 0 1 1 0 1 0 2 0 1 0 0 0 1 1 0 1 2 1 0 1 0 2 0 1 0 2 0 2 0 0 0 1 1 1 2 0 0 0 0 0 0 0 0 0 0 0 1 1 0 1 0 0 1 1 0 0 1 0 1 2 0 1 2 0 1 1 0 0 1 0 0 2 0 1 1 2 0 2 2 2 1 1 2 0 0 0 1 1 0 0 0 2 0 1 1 1 0 0 0 0 0 0 0 0 0 1 1 0 2 0 0 0 0 0 0 0 0 0 0 0 1 0 0 0 0 0 0 0 0 0 1 0 1 1 0 1 0 0 0 0 0 2 1 1 0 1 0 2 0 0 0 0 0 0 2 0 0 0 0 1 0 0 2 2 1 1 0 1 1 0 0 2 0 1 0 0 0 0 0 1 0 2 2 2 2 1 1 0 0 1 0 1 1 0 1 0 0 0 0 0 1 1 0 0 0 1 0 1 0 0 0 0 0 0 0 0 2 1 0 2 0 0 0 1 0 1 2 0 2 1 0 2 0 0 1 2 2 0 0 2 1 1 1 1 2 0 0 0 0 0 0 0 0 2 0 2 0 1 1 1 2 1 1 2 0 0 1 1 1 0 0 0 0 1 0 0 0 0 1 1 2 0 0 0 0 1 1 1 0 0 0 1 1 0 0 1 1 0 0 1 0 0 0 2 1 2 1 0 1 0 2 0 1 1 2 2 0 2 0 0 2 0 2 0 0 1 1 2 0 0 0 1 2 0 1 0 0 0 0 1 1 1 0 1 0 1 1 1 0 0 0 0 1 0 0 0 1 0 0 0 0 0 0 2 2 1 0 0 1 0 0 0 0 0 2 1 2 0 0 0 0 1 2 0 2 0 1 1 0 1 1 0 0 0 2 2 1 0 0 0 2 1 1 1 0 2 0 0 0 0 0 1 1 0 2 2 1 1 0 1 0 1 1 1 0 0 0 0 0 0 1 0 0 0 1 0 1 1 0 1 0 0 2 0 0 2 0 0 2 2 0 1 0 1 0 0 0 0 0 0 0 0 2 1 1 2 1 1 1 2 0 2 0 0 0 0 0 0 0 0 0 0 0 0 0 0 0 0 0 0 0 0 0 1 0 0 0 0 0 0 1 0 0 0 2 1 0 2 0 0 0 1 0 0 2 0 1 1 1 2 1 1 1 2 1 2 0 2 0 2 1 1 1 1 0 1 0 1 0 0 2 0 0 1 1 1 0 0 1 1 1 1 1 0 1 1 2 0 1 1 1 2 2 0 1 0 0 2 0 2 1 0 0 1 0 0 1 0 0 1 0 0 0 0 0 0 0 0 0 2 0 1 0 1 1 0 0 0 0 1 1 0 1 1 0 0 1 0 0 0 0 1 1 0 0 1 2 2 2 2 0 0 0 0 0 0 0 0 0 1 0 0 0 0 2 0 0 1 1 1 1 0 1 2 0 0 0 2 0 0 1 1 1 1 0 2 2 1 1 1 2 2 0 0 1 2 1 1 1 1 0 2 0 0 0 0 0 1 1 1 0 0 0 0 0 1 0 0 2 0 1 1 2 0 2 2 0 0 0 0 1 0 1 1 1 0 0 2 1 0 0 0 0 2 0 0 0 0 0 2 0 1 0 0 0 0 0 1 1 0 0 0 0 0 0 0 1 0 0 0
135 0 1 1 1 0 1 2 2 2 1 1 1 1 0 0 0 0 1 2 0 0 1 2 2 0 0 2 1 2 1 0 1 2 1 0 1 0 0 0 0 0 0 1 0 1 0 0 0 1 0 1 1 1 0 1 0 0 1 0 1 1 2 2 1 0 2 1 0 0 0 0 2 2 0 2 2 2 2 1 1 0 2 1 1 0 0 0 0 2 0 0 2 1 1 0 0 0 0 0 0 2 1 0 2 0 2 0 0 0 2 2 2 2 2 1 1 0 0 2 2 0 2 1 0 0 0 1 2 1 0 0 1 1 0 0 1 0 0 0 0 2 0 0 0 2 0 0 0 1 0 1 0 0 1 0 0 1 1 0 2 1 2 0 2 2 0 0 2 0 0 0 0 2 0 0 0 0 0 1 0 1 1 0 1 0 2 0 0 0 0 0 2 2 2 2 2 0 0 0 0 0 0 0 0 0 1 2 1 0 0 0 1 0 0 2 1 2 2 0 1 1 1 1 1 1 1 0 0 0 0 0 1 0 1 0 0 2 1 1 0 1 2 0 0 0 0 0 2 0 0 0 0 1 0 1 0 1 1 0 0 0 0 2 1 0 0 0 2 0 1 0 0 1 1 1 0 1 1 0 0 1 1 1 0 2 1 1 1 2 0 0 0 2 0 1 1 1 0 1 0 0 1 1 0 0 0 0 1 1 0 0 0 0 0 1 0 0 1 0 1 1 2 1 0 0 0 1 0 0 1 0 0 0 0 0 0 1 1 0 0 0 0 2 0 0 1 1 2 1 0 0 0 0 0 0 1 0 0 2 2 2 1 1 1 0 1 2 2 0 2 0 0 0 1 1 0 1 1 1 2 2 1 0 0 1 1 0 0 0 0 0 1 0 2 0 2 0 1 1 1 1 1 1 1 0 0 1 0 1 0 0 1 1 1 0 1 0 0 0 0 0 1 0 0 1 1 1 0 0 2 0 0 1 0 0 0 1 0 1 1 1 2 0 2 1 1 1 1 0 1 1 0 1 1 1 0 2 1 2 1 0 0 0 0 2 0 1 0 1 0 0 0 0 1 0 1 0 2 0 2 2 0 0 0 1 0 2 2 0 0 1 0 2 0 2 0 1 1 0 1 2 1 2 0 1 1 0 1 0 0 1 0 1 0 1 1 1 0 1 1 1 0 0 0 0 0 0 0 2 1 0 1 1 1 0 0 1 0 0 0 0 0 1 0 0 0 1 1 1 0 0 0 2 1 1 0 1 0 0 0 1 1 0 0 1 1 2 0 0 0 1 0 0 0 0 0 2 0 2 0 0 1 0 2 0 0 0 1 2 1 0 0 0 0 0 1 0 0 0 0 2 0 0 0 2 2 0 1 0 1 0 0 0 2 0 0 0 1 0 0 0 0 0 0 0 1 2 0 0 0 1 0 0 0 0 2 1 2 0 1 1 0 2 1 0 2 1 1 1 1 2 1 1 0 0 1 2 2 0 0 0 1 1 1 2 1 2 0 0 0 0 1 0 0 0 2 0 1 1 1 0 1 1 1 1 2 1 0 0 2 0 0 1 0 0 1 0 1 1 0 0 1 1 2 1 1 2 0 0 0 0 0 2 0 1 0 0 0 0 0 1 1 0 1 2 0 1 1 1 1 2 1 2 0 1 1 0 0 0 0 0 0 0 0 2 0 0 0 0 0 0 0 0 0 1 0 0 1 1 0 0 2 0 0 0 2 1 0 2 0 0 0 1 1 0 0 0 0 0 2 2 0 0 1 2 1 1 1 2 1 1 1 0 1 0 0 2 0 2 2 2 1 0 2 0 2 1 0 1 1 0 1 2 2 0 0 2 2 0 2 1 1 2 1 0 1 0 0 2 0 2 0 0 0 1 1 1 0 0 0 0 0 0 0 0 0 0 0 0 1 1 0 2 1 1 0 0 0 0 0 2 0 0 0 0 1 0 0 0 0 0 1 0 2 1 0 0 0 1 1 1 0 0 0 0 1 0 1 0 0 2 1 1 2 1 1 2 0 1 0 0 0 2 2 2 0 1 0 2 0 0 1 0 1 1 0 2 2 0 1 1 2 2 0 0 1 1 0 0 2 1 0 1 1 0 0 1 0 0 0 0 0 1 1 0 1 0 2 0 1 0 1 0 1 1 1 1 0 0 0 1 2 0 1 1 2 0 0 0 0 0 1 0 0 0 1 0 0 0 0 2 0 0 0 0 0 0 0 2 0 0 0 1 0 0 0 0 0 1 2 1
136 1 2 1 0 0 2 2 1 2 0 0 0 0 0 0 0 0 0 0 2 2 0 0 2 0 0 0 1 2 2 1 2 2 0 0 0 2 0 2 1 1 2 2 0 1 0 0 1 2 0 1 0 1 1 1 0 0 2 0 1 0 2 1 0 2 1 0 1 0 1 2 2 2 1 2 1 1 1 0 2 0 0 0 0 0 1 0 0 1 0 0 1 1 1 0 0 2 0 2 2 2 1 0 2 1 2 2 2 0 0 2 0 2 2 0 2 0 0 1 1 0 2 0 1 1 0 1 2 2 0 0 1 1 0 0 1 0 0 2 0 2 0 0 0 1 1 0 0 0 0 0 0 0 0 0 0 0 0 2 0 0 0 2 1 2 1 1 0 2 0 0 0 1 1 1 0 0 0 0 0 0 0 1 2 1 1 1 0 0 0 0 2 2 2 2 0 0 0 1 0 0 0 1 0 1 1 0 1 1 1 0 0 0 0 2 0 1 1 0 1 1 1 1 1 2 1 0 0 0 0 0 0 0 0 0 0 2 0 1 0 0 2 1 1 2 1 0 2 0 0 1 0 1 0 1 1 1 1 0 0 0 0 1 1 0 1 1 1 0 0 0 0 0 0 0 1 1 2 0 0 0 1 1 0 1 2 1 1 2 0 1 0 2 1 1 1 0 0 0 0 0 0 0 0 0 0 0 1 1 0 1 0 1 1 1 0 0 0 0 2 0 1 2 2 0 1 1 0 0 2 2 0 2 0 0 0 2 0 2 1 1 1 2 0 0 1 0 1 1 0 0 0 0 0 0 0 1 1 0 1 1 2 1 2 1 0 2 2 0 0 2 1 1 0 0 0 0 0 0 0 2 1 0 0 1 1 0 0 0 0 0 0 1 1 1 0 1 0 0 0 1 2 0 0 0 2 0 1 1 0 1 0 0 0 0 1 0 0 0 0 2 0 2 0 1 1 2 0 1 1 1 0 2 0 0 1 2 1 0 2 0 1 1 1 2 0 1 1 0 0 0 0 2 1 0 1 2 1 2 2 0 0 0 0 1 0 2 0 0 0 0 2 2 1 0 0 1 1 0 0 0 0 0 0 0 0 0 0 0 0 0 0 1 1 0 2 1 1 1 1 2 1 1 1 1 2 0 1 0 0 1 0 2 0 0 0 2 0 1 1 1 1 0 2 1 0 0 0 2 0 2 1 1 1 0 0 1 0 2 1 1 1 1 1 2 0 1 1 1 0 0 0 1 1 0 0 1 1 1 1 0 0 1 0 0 0 1 1 0 1 0 1 0 0 1 1 0 0 2 0 0 1 0 0 1 0 0 0 0 1 0 0 0 0 0 1 0 0 0 0 1 0 1 0 2 2 0 1 1 0 0 0 2 0 1 1 0 0 0 0 0 0 2 1 0 2 2 0 0 0 0 0 0 0 0 2 2 2 0 1 1 0 1 1 0 2 0 0 0 2 1 1 1 0 0 1 2 2 0 0 0 1 0 1 1 1 2 0 0 1 0 1 0 0 0 2 1 1 1 1 0 1 0 2 2 1 0 0 0 1 0 0 2 0 0 2 0 0 0 0 0 0 0 1 0 0 1 0 0 0 0 0 1 0 0 0 0 0 0 0 0 1 0 1 2 0 1 1 0 0 1 0 2 0 0 0 1 0 1 1 1 0 0 0 0 0 0 1 1 1 1 0 0 1 2 0 1 2 1 0 1 1 0 1 0 2 1 0 2 0 0 0 0 0 1 1 0 0 1 1 1 0 0 0 1 0 2 0 2 0 2 2 0 1 0 0 0 0 1 1 2 2 0 0 0 0 1 1 0 1 0 2 2 2 0 0 1 2 0 2 2 1 1 1 0 0 0 1 2 2 1 0 0 0 1 0 0 1 0 0 0 1 1 0 0 1 0 0 0 0 2 0 2 2 0 0 0 0 0 0 1 2 0 2 0 1 0 1 0 1 1 1 0 2 1 0 1 2 2 1 1 0 0 0 0 0 0 0 1 0 1 1 0 2 2 1 2 0 0 0 2 0 1 2 0 2 0 0 1 1 0 1 0 1 1 0 0 1 1 0 1 2 2 0 0 0 1 1 0 2 0 1 2 0 0 1 0 1 2 0 0 0 1 1 0 1 0 0 0 2 0 2 0 0 0 1 2 0 0 0 0 2 0 1 1 2 0 0 1 1 0 0 0 0 1 1 0 0 0 0 2 0 0 0 0 0 1 0 2 0 1 1 0 0 0 0 1 2 0 1 1
137 1 1 1 0 0 1 2 1 2 0 0 1 1 0 0 0 1 2 2 0 2 0 2 2 0 0 2 1 2 2 1 1 1 0 0 0 0 0 1 1 0 0 1 0 0 1 0 0 0 0 0 0 0 2 2 0 0 2 0 1 1 2 2 0 0 2 2 1 0 0 1 1 1 0 1 1 0 0 0 1 0 1 2 2 0 0 0 0 2 0 0 0 0 2 0 0 2 0 2 2 2 0 1 2 0 2 0 1 1 0 0 0 1 1 0 1 2 0 0 2 0 0 2 0 0 0 0 1 0 1 1 0 0 0 0 0 0 2 0 2 0 0 0 0 0 0 0 0 2 1 2 0 0 0 0 0 0 0 0 1 0 1 1 1 2 0 1 1 1 0 0 0 2 0 0 0 0 0 0 0 0 0 2 2 0 2 2 1 1 1 1 2 1 2 1 1 0 1 0 0 1 0 0 0 0 2 1 0 0 2 0 1 0 0 1 1 0 0 0 0 0 1 2 0 1 1 0 0 0 0 1 0 0 2 0 0 2 0 2 0 0 2 1 0 1 0 0 1 1 1 1 0 1 0 1 0 2 1 0 0 0 0 1 1 0 0 1 1 0 0 1 1 0 0 1 0 1 2 0 0 0 1 1 1 1 2 1 0 2 0 1 0 2 1 0 1 2 0 1 0 1 0 0 0 0 0 0 0 0 0 0 0 0 0 0 0 0 0 1 0 1 1 1 2 1 1 0 0 0 1 1 0 1 0 0 0 1 1 0 0 0 2 1 2 0 0 0 2 0 0 0 0 0 0 0 0 2 0 0 0 0 2 0 2 0 2 2 2 0 2 0 1 0 0 1 0 0 0 0 0 0 2 0 0 1 1 0 0 1 0 0 0 0 1 1 0 0 1 1 1 1 1 1 0 1 0 0 0 2 0 0 0 0 0 0 1 0 1 0 2 0 0 1 1 1 0 0 0 0 0 0 0 2 1 0 0 0 0 0 2 0 0 2 2 1 1 0 0 0 1 0 0 1 0 0 0 2 2 2 1 0 0 0 2 0 0 2 0 0 1 1 1 1 1 0 1 0 1 2 1 2 1 0 0 1 0 2 2 0 1 2 0 1 0 0 2 1 1 0 1 2 1 0 1 1 2 0 0 1 1 0 0 0 0 2 1 0 0 2 2 0 0 0 0 0 0 1 1 1 1 1 1 1 1 1 0 0 1 1 0 0 2 2 2 0 2 0 0 0 0 0 0 2 0 1 0 1 0 1 1 0 2 0 1 0 0 1 1 1 1 1 0 0 0 0 0 2 0 1 1 0 0 0 0 0 0 0 0 0 0 0 1 0 0 0 0 0 0 0 0 1 0 1 0 2 2 1 1 2 0 0 0 1 0 0 0 0 0 1 0 1 0 0 0 1 2 2 0 0 1 0 0 0 0 0 2 1 2 0 0 1 0 0 0 0 2 1 2 1 0 1 1 0 0 0 2 2 2 0 0 0 2 1 1 2 0 1 0 0 1 0 1 0 0 1 1 0 0 0 1 0 0 1 2 2 1 1 1 0 2 0 0 1 0 0 1 0 0 1 0 0 1 0 1 1 0 2 0 0 0 0 0 2 0 0 0 0 0 0 0 0 0 1 0 2 1 1 1 0 0 0 0 2 0 0 1 1 1 2 0 2 0 0 0 0 0 1 0 0 0 0 0 0 0 1 1 0 2 0 0 2 2 0 0 0 2 1 0 1 1 0 1 1 0 0 1 0 1 1 1 2 1 1 0 2 0 2 0 2 0 2 1 1 2 1 1 1 0 1 1 1 0 0 2 0 1 0 1 1 2 0 0 0 0 0 1 2 2 1 1 2 1 1 1 0 0 0 0 2 0 2 1 0 0 1 0 0 0 0 0 0 1 1 0 0 1 1 0 0 0 2 0 2 2 0 0 0 1 1 1 1 0 0 1 0 1 0 1 0 0 0 0 2 2 2 0 1 2 2 1 2 0 0 0 0 0 1 0 0 0 2 1 1 2 1 2 1 0 0 0 2 0 2 2 1 0 2 1 1 0 0 0 0 1 1 2 1 1 1 0 2 2 1 1 0 2 1 0 0 2 2 0 2 0 0 0 1 0 0 0 0 1 0 0 0 0 0 0 0 2 0 1 0 1 1 1 2 1 0 0 0 1 0 1 1 1 0 0 2 0 1 0 0 0 1 1 0 1 0 0 1 0 1 0 0 0 0 0 2 0 0 0 1 1 0 0 0 0 0 0 0
138 1 1 2 1 0 1 2 2 1 0 0 0 0 0 0 0 0 0 0 1 1 0 1 1 1 2 2 0 2 2 1 1 0 2 2 2 2 0 2 1 1 0 0 0 0 1 0 0 0 0 0 0 1 1 0 2 0 0 0 1 1 1 1 1 0 1 0 1 0 1 2 2 2 2 2 0 1 1 0 1 0 2 0 1 0 0 1 1 2 0 1 0 0 0 0 1 1 1 0 0 2 1 0 2 0 2 1 1 0 0 2 1 2 2 2 2 2 0 0 2 0 1 1 0 1 0 0 1 1 0 0 0 0 1 0 0 0 0 1 1 1 0 0 0 0 0 0 0 2 1 2 0 0 0 1 1 0 1 2 2 1 2 0 0 2 1 0 2 0 1 0 0 2 0 0 0 1 1 1 0 2 1 0 1 0 2 1 0 0 0 0 1 1 1 2 1 0 0 0 0 1 0 2 2 0 0 0 2 0 2 0 1 0 0 2 1 0 1 0 2 2 1 1 1 1 1 1 0 0 0 1 0 0 1 0 0 2 0 2 0 0 1 2 0 2 0 0 2 0 0 1 0 0 0 2 1 2 1 1 0 1 0 0 0 0 0 0 1 0 0 0 0 1 0 0 0 1 2 0 1 1 0 0 2 0 1 1 0 2 0 1 1 2 1 1 0 0 1 0 0 0 0 0 0 0 0 1 1 1 1 2 0 1 2 1 0 0 1 1 0 1 2 2 2 0 0 0 1 1 2 1 0 1 0 0 0 0 2 1 1 1 1 2 0 0 2 0 2 2 0 0 0 0 0 0 0 0 1 0 1 1 2 1 2 0 1 1 1 0 2 0 0 0 1 0 0 1 1 1 2 0 0 1 0 0 0 0 0 0 0 0 1 0 2 0 0 1 0 0 0 0 0 0 0 0 1 1 1 1 0 2 0 0 0 0 2 0 0 0 0 2 1 0 1 2 0 0 0 0 0 0 0 0 1 1 0 0 0 0 1 1 0 2 1 0 0 1 1 0 0 0 0 2 1 0 1 2 0 2 2 2 0 0 0 0 0 2 0 0 0 0 2 2 1 0 1 0 2 0 1 2 0 1 0 1 0 1 1 0 0 1 0 0 0 0 1 1 1 0 0 2 1 1 1 1 2 0 2 0 0 0 0 1 0 0 0 1 0 2 2 0 0 0 0 1 1 2 0 2 0 2 2 2 2 0 2 1 1 2 1 1 1 2 2 0 2 2 2 2 0 0 0 2 2 0 0 0 0 1 0 0 0 1 0 0 0 2 1 1 0 1 0 0 0 0 0 1 0 2 0 0 1 0 1 0 1 1 0 1 0 0 0 0 0 1 0 0 0 0 0 2 0 0 0 2 1 1 2 0 1 0 0 0 0 0 0 0 0 0 0 0 0 0 0 0 2 1 0 0 0 1 0 0 0 1 1 0 1 1 1 1 0 1 1 0 2 0 0 0 0 2 1 1 0 0 1 2 1 0 0 0 1 2 0 2 2 2 0 0 0 1 1 0 1 0 2 1 0 0 0 1 0 1 1 1 1 1 0 0 2 0 0 1 0 0 1 0 1 2 0 0 0 0 0 0 1 1 0 0 0 0 0 1 0 0 0 2 1 1 1 0 1 0 0 1 1 2 2 2 1 2 1 1 0 2 2 1 1 2 1 1 1 1 0 0 0 1 1 1 1 1 0 0 0 0 0 0 1 0 0 0 2 0 0 0 2 2 0 2 0 0 1 0 0 0 1 0 0 0 1 2 0 0 0 2 0 2 1 2 0 1 2 0 2 0 0 0 0 0 0 1 0 0 2 0 2 0 0 1 2 1 1 1 1 0 0 1 2 0 1 1 1 2 2 0 1 0 0 1 0 1 1 0 0 1 0 1 0 0 0 1 0 0 0 0 1 0 0 0 0 2 0 1 1 0 0 0 0 0 0 2 1 0 1 1 1 0 1 0 0 0 0 1 2 0 0 2 2 2 1 1 0 0 0 0 1 0 1 1 2 2 0 1 2 1 1 2 0 0 0 1 0 1 2 1 0 1 0 2 0 0 2 0 2 2 1 0 1 1 0 2 2 1 1 0 0 2 0 0 2 0 0 2 0 0 0 2 0 0 0 0 1 2 2 0 1 0 0 1 2 0 0 1 1 0 0 2 1 0 0 0 2 0 1 1 1 0 0 2 0 0 0 1 1 1 0 0 2 0 0 0 0 0 0 0 0 0 1 1 0 0 0 1 1 0 1 0 0 0 1 0
139 0 0 2 0 1 2 1 1 2 0 0 1 1 1 1 0 0 1 0 2 2 1 1 2 0 0 2 0 2 1 0 1 1 1 0 2 1 1 0 0 0 0 0 0 0 0 0 1 2 0 2 1 1 1 2 0 0 0 0 1 2 2 2 1 1 1 0 2 0 1 0 2 2 1 2 1 2 2 1 1 0 2 1 2 0 0 1 1 2 0 1 0 0 0 0 1 1 0 1 1 2 0 0 2 1 2 2 1 0 0 1 0 1 1 0 1 0 1 1 1 0 2 0 0 1 0 1 2 2 0 0 0 0 0 0 0 0 0 1 0 2 0 0 0 1 0 0 0 0 0 0 0 0 0 0 0 1 0 0 0 0 1 1 1 2 0 2 0 1 1 1 0 2 0 0 1 0 0 1 1 1 1 0 1 0 2 1 0 1 1 1 2 2 2 2 1 0 1 0 0 1 1 1 1 0 1 1 1 0 1 0 2 1 0 2 1 0 1 1 0 0 1 1 1 1 1 0 0 0 0 0 0 0 2 0 0 2 0 2 0 0 1 2 0 2 0 0 1 0 0 0 0 0 1 1 0 2 1 1 1 2 0 0 0 0 0 0 2 1 0 1 1 1 0 1 0 0 2 0 0 0 0 2 0 1 0 2 2 2 0 2 1 1 1 1 2 1 1 1 0 0 2 2 1 0 1 0 2 2 1 1 0 0 1 0 1 0 0 0 1 1 1 2 2 0 0 0 2 2 2 2 1 0 0 0 0 1 1 1 1 1 1 2 0 0 2 0 2 0 0 0 0 1 0 1 1 1 0 1 1 1 2 1 2 0 1 2 2 0 2 0 1 1 0 0 0 2 1 0 1 1 1 1 0 0 1 0 0 1 0 0 1 1 2 0 1 0 1 1 1 1 0 2 1 1 0 0 2 0 0 2 0 0 0 0 1 1 0 0 0 1 2 0 1 2 1 0 0 0 0 0 1 0 1 0 0 0 0 0 2 0 1 0 1 2 1 2 2 0 0 1 0 2 2 1 1 1 0 1 1 0 1 0 1 1 1 0 0 2 0 1 1 1 0 1 0 0 2 1 1 1 0 1 0 0 0 1 1 0 1 1 1 2 1 1 0 0 0 1 2 2 1 1 1 1 1 1 0 0 0 0 0 1 0 1 0 2 0 1 1 1 0 0 1 1 1 0 1 1 2 0 1 0 0 0 0 0 0 1 0 0 1 1 1 0 2 0 0 0 0 0 0 0 2 2 2 1 0 1 1 0 1 0 1 0 0 2 2 0 2 0 0 0 0 0 0 2 0 2 0 0 1 0 1 0 1 0 0 0 0 0 1 0 0 0 0 0 0 0 0 1 1 1 0 1 0 1 1 0 1 0 0 1 0 0 1 0 0 2 1 1 0 0 0 1 2 1 0 0 1 0 1 0 0 0 2 0 2 0 1 1 0 1 2 0 1 1 2 0 0 2 1 0 0 0 2 1 0 0 0 0 0 1 0 1 1 1 1 1 0 1 0 0 0 0 2 1 0 0 1 0 0 0 0 1 0 2 1 1 1 0 0 0 0 0 1 1 1 1 0 1 0 1 0 0 1 2 0 0 1 1 0 1 0 1 0 2 2 2 0 0 1 0 1 2 0 0 0 0 0 1 0 2 0 0 1 0 1 1 0 1 0 0 0 1 0 0 0 0 0 0 0 0 0 2 1 0 1 0 0 0 2 0 0 0 2 2 0 2 0 0 0 1 1 0 2 0 1 0 2 2 0 0 0 1 0 1 0 1 0 1 2 0 2 0 1 1 1 2 1 1 1 0 1 0 2 0 0 1 2 1 1 1 1 0 0 2 2 0 2 1 1 1 1 0 0 0 0 2 0 2 2 0 0 2 0 0 0 1 0 1 0 0 1 1 1 0 0 0 0 2 0 2 1 0 0 0 0 0 0 2 0 0 0 0 0 0 1 0 0 0 0 2 2 2 0 0 1 1 1 1 0 0 0 0 1 0 1 0 1 1 1 1 2 1 2 2 0 1 0 0 1 0 1 1 0 1 0 1 0 0 1 0 1 1 1 0 1 0 0 1 2 1 0 0 1 0 1 0 1 1 0 2 0 0 0 2 0 0 0 0 2 2 2 0 0 0 0 1 2 0 0 2 1 0 1 2 1 0 0 0 1 1 1 1 1 1 1 1 1 0 0 2 2 0 1 1 2 0 1 1 0 1 1 1 2 0 0 0 0 0 0 1 1 0 0 0 0 0 0 0
140 0 1 2 1 0 1 2 1 1 1 0 0 1 0 0 1 0 1 1 1 1 0 1 1 0 0 2 1 1 1 1 0 1 0 0 2 1 1 0 0 0 0 0 0 0 1 0 0 1 0 0 1 1 1 1 1 0 0 0 2 0 2 2 0 2 0 0 2 0 2 0 2 2 1 2 1 0 0 0 0 0 2 0 1 0 1 1 1 2 0 1 1 0 0 1 0 0 0 0 0 2 2 0 2 0 2 0 1 1 0 1 1 1 1 1 1 0 0 1 1 0 2 0 2 0 0 1 1 1 1 0 0 0 0 0 0 0 1 0 1 1 1 0 0 1 0 0 0 1 0 0 0 1 0 0 0 0 1 2 1 1 1 1 1 2 1 2 0 2 0 2 1 0 0 1 1 0 0 2 1 1 0 1 2 1 1 1 0 1 1 1 1 0 1 1 1 0 0 0 0 0 0 1 1 0 1 0 0 0 1 0 1 0 0 2 0 0 1 0 2 2 0 2 0 1 1 1 1 1 1 1 0 0 2 0 1 2 0 2 0 0 2 1 1 2 1 0 2 0 0 1 0 0 0 1 1 2 0 0 0 0 0 0 0 0 1 0 1 1 0 2 0 0 0 0 0 0 0 0 0 1 0 1 1 0 0 1 1 2 0 1 1 2 2 1 2 1 0 0 1 0 0 0 0 0 0 1 2 2 2 1 0 0 1 0 1 0 0 0 1 2 0 1 2 0 0 1 1 2 1 1 0 1 0 0 0 1 1 1 1 1 1 2 0 0 2 1 2 0 0 0 0 0 0 0 0 0 0 1 1 1 1 1 1 1 0 2 2 0 2 0 1 1 2 0 0 0 0 0 1 2 0 0 0 1 1 0 0 0 0 0 2 0 2 0 0 1 0 0 0 0 0 2 1 1 0 0 0 2 0 0 0 1 1 0 0 0 0 0 1 0 1 2 0 2 2 0 1 0 0 0 0 2 0 0 1 0 0 0 1 0 2 0 1 2 0 1 2 0 1 0 0 2 1 0 1 1 1 1 1 0 0 0 0 2 0 2 1 0 1 1 1 1 1 0 1 1 2 0 1 2 0 1 1 2 1 1 2 0 2 2 1 2 0 1 1 2 2 0 0 2 2 0 1 1 2 0 1 0 0 0 0 0 1 0 0 2 0 1 1 1 1 0 1 1 0 2 0 2 0 1 1 1 0 1 1 1 0 0 1 1 1 1 1 1 0 1 1 1 0 0 0 2 0 1 0 1 0 0 1 0 0 2 0 0 0 2 0 0 0 0 0 0 0 0 0 1 0 2 0 1 1 0 1 0 0 0 1 2 0 0 0 1 1 0 2 0 0 0 0 1 1 0 1 1 0 1 2 0 1 0 0 0 1 0 0 0 0 1 1 1 0 0 0 0 2 1 0 0 1 0 0 0 0 0 2 1 2 0 0 0 0 1 2 0 2 0 2 0 0 2 1 1 0 0 1 2 1 0 0 0 1 0 0 0 2 2 0 0 1 1 1 0 0 1 0 1 1 1 0 0 1 1 0 1 0 1 0 1 1 0 0 1 1 1 2 0 1 1 1 1 0 0 1 0 1 1 1 0 0 0 0 2 0 0 0 1 1 1 0 0 1 0 1 1 1 1 1 1 1 1 0 2 0 0 1 0 1 0 0 1 0 0 0 1 0 1 0 0 0 0 0 0 0 0 0 0 2 1 0 1 1 0 0 0 2 2 0 2 0 0 0 0 0 0 1 0 2 2 1 1 0 0 0 0 0 2 0 2 0 2 1 1 2 1 1 1 0 2 1 1 0 0 2 0 2 1 0 0 1 1 2 2 2 0 0 2 1 0 1 1 0 1 1 0 0 0 0 2 0 2 0 0 0 2 0 2 1 0 2 2 0 0 0 0 1 0 0 0 0 1 0 2 2 0 0 0 0 0 1 2 1 0 1 0 0 0 0 0 0 0 0 1 1 0 0 0 1 2 2 2 0 0 0 0 0 1 0 0 0 2 0 2 2 0 2 1 0 0 0 1 0 2 2 2 0 2 0 1 0 0 1 0 1 1 1 0 1 1 0 2 1 1 0 0 1 2 0 0 2 1 0 2 0 0 0 0 0 0 0 0 0 1 1 0 1 1 1 0 2 0 1 1 0 0 1 1 0 1 1 1 0 1 1 1 1 0 0 0 1 0 0 0 0 0 1 0 2 0 0 1 0 0 0 0 0 0 1 2 1 0 1 0 0 0 0 1 2 1 2 2
141 0 1 1 0 0 1 2 2 1 0 0 0 1 0 0 0 0 0 0 1 1 1 2 2 0 0 1 0 1 1 0 0 0 2 1 2 0 0 0 0 0 0 0 0 0 1 0 0 1 0 0 1 1 1 2 0 1 0 0 1 2 2 1 0 2 1 1 1 0 0 1 2 2 2 2 0 1 1 1 0 0 2 2 2 1 0 2 2 2 1 2 1 0 1 0 0 0 0 0 0 0 0 0 1 2 1 0 0 0 2 2 1 2 2 2 2 0 0 2 2 0 1 1 0 1 0 0 0 0 1 0 0 0 0 0 0 0 0 2 0 2 1 0 0 1 1 0 0 1 1 1 0 0 0 0 0 0 0 1 1 0 2 0 1 2 0 0 0 1 1 1 0 2 0 0 0 2 0 0 0 0 0 0 0 0 0 2 0 0 0 2 2 1 1 2 1 0 0 0 0 0 0 1 1 0 1 0 1 0 1 0 1 0 0 2 1 0 1 1 1 1 0 2 0 1 1 0 0 0 0 0 1 1 0 1 0 2 0 2 0 0 2 1 0 1 0 0 2 0 0 1 0 0 0 2 0 0 0 0 0 0 0 1 0 0 2 0 1 1 0 1 0 1 2 2 1 0 0 0 2 0 1 1 0 2 1 2 0 2 0 0 0 1 0 1 1 0 0 0 1 0 1 1 0 0 0 0 1 1 1 1 0 0 2 0 0 1 1 0 0 2 0 1 2 0 0 2 2 2 2 1 1 2 0 0 0 1 1 0 0 1 1 2 0 0 2 0 1 1 0 0 0 1 0 1 1 1 0 2 2 2 2 0 2 0 1 1 1 1 2 0 0 0 1 0 0 0 0 0 0 0 1 0 0 0 0 0 0 0 0 0 0 0 1 1 0 0 2 1 1 2 1 1 0 1 1 1 0 2 0 1 2 2 2 1 0 2 0 2 2 0 0 0 2 1 0 1 0 0 1 0 0 2 0 1 0 1 0 0 1 1 1 0 0 2 0 0 0 1 0 0 0 2 2 1 0 2 1 2 1 0 0 0 1 1 0 1 0 1 0 0 1 1 1 1 1 0 1 1 2 1 0 0 0 0 0 1 2 0 2 2 0 2 0 1 1 0 0 0 2 2 1 1 1 2 2 0 0 0 0 0 0 1 0 1 0 2 0 1 1 1 1 1 0 2 0 0 0 2 0 0 0 0 0 0 1 2 1 1 0 0 1 1 1 0 1 0 0 0 0 0 0 1 1 1 1 1 1 0 0 1 1 0 1 1 1 2 2 0 1 1 0 0 0 0 0 2 0 2 0 1 1 0 1 1 0 0 0 1 0 0 0 0 0 1 0 1 1 0 0 2 1 0 1 2 1 1 2 0 0 0 0 2 0 1 1 0 0 0 0 0 0 0 0 1 1 0 0 0 0 0 0 0 0 1 2 0 1 1 0 0 0 1 2 0 1 2 1 0 1 2 2 1 0 0 1 1 1 1 2 0 1 2 0 2 2 2 1 1 0 1 1 0 0 0 1 0 1 1 1 1 0 2 2 2 2 0 0 0 1 0 0 1 0 0 2 0 1 2 0 0 0 0 1 0 0 2 0 0 0 0 0 2 0 0 0 1 1 1 0 1 0 0 1 1 1 1 1 1 1 1 0 2 0 0 2 0 0 0 0 0 0 0 0 1 0 0 1 1 1 0 0 0 1 2 0 0 2 0 0 1 1 0 0 1 2 1 0 2 0 1 0 1 1 0 2 0 0 0 1 2 0 0 1 2 1 2 1 2 0 1 2 0 1 0 0 1 0 2 2 2 0 0 2 1 2 0 1 2 2 0 1 1 2 1 1 2 1 0 0 1 1 2 2 0 2 0 0 2 0 2 2 0 0 2 0 0 0 1 0 0 1 1 0 0 1 0 0 0 0 2 0 1 1 0 0 1 0 0 0 2 0 0 0 1 0 0 2 0 0 0 0 1 2 1 0 0 2 2 2 2 0 0 0 0 1 0 1 1 0 0 1 2 1 0 2 2 0 0 0 2 0 1 2 2 1 0 1 0 1 1 0 0 1 1 2 1 2 1 1 1 2 1 0 0 2 2 2 0 0 0 0 1 2 0 0 1 0 0 0 0 2 0 1 0 0 0 0 0 2 0 1 1 1 0 1 1 1 1 0 1 0 0 2 0 0 1 1 1 0 0 0 0 0 0 2 0 0 0 0 2 0 1 0 1 1 1 2 1 0 0 0 0 0 0 0 1 1 1 2 2
142 0 1 2 0 1 1 2 2 1 1 1 1 1 0 0 0 0 0 1 1 2 0 2 2 0 0 1 1 2 1 2 1 0 2 0 0 2 0 1 1 0 0 1 0 1 0 0 0 1 0 0 0 0 2 2 0 0 1 1 1 0 2 1 1 0 2 0 1 0 1 1 2 2 2 2 0 1 1 0 2 0 1 0 0 0 0 0 0 2 0 0 1 0 0 1 0 1 0 1 1 1 0 0 2 0 2 1 2 1 0 1 0 1 1 0 1 0 0 2 2 0 1 1 0 1 0 1 2 2 1 0 0 0 0 0 0 0 0 1 2 0 0 0 0 1 0 0 0 1 1 1 0 0 1 0 0 0 1 0 1 0 2 0 0 2 0 1 1 2 0 0 0 1 0 1 0 0 0 0 0 0 0 2 2 0 2 2 1 0 0 1 2 2 2 2 1 0 0 0 0 1 0 2 2 0 1 1 1 0 2 0 1 0 0 2 1 1 2 1 1 1 0 2 0 0 0 0 0 0 0 1 0 0 2 0 0 2 0 2 0 0 1 2 0 2 0 0 1 1 1 0 0 2 0 1 0 1 0 0 0 0 0 1 1 0 1 0 1 0 0 1 0 2 1 0 0 1 2 0 1 0 0 2 0 1 0 1 0 1 1 0 0 2 2 0 1 1 1 0 1 0 1 1 0 0 0 1 2 2 1 1 0 0 2 0 1 2 0 0 0 2 0 1 1 0 1 2 0 0 0 0 1 2 0 0 0 1 1 1 0 1 1 2 0 0 1 1 2 1 1 0 0 0 0 0 0 0 2 0 2 2 0 0 0 1 0 2 2 0 1 1 0 0 0 0 0 0 0 0 2 1 2 0 0 0 1 0 0 1 1 1 2 0 2 0 0 0 1 2 1 1 1 0 0 0 0 0 0 2 0 2 2 2 2 2 0 0 0 0 0 2 0 1 1 2 2 1 0 0 0 0 0 2 0 0 2 0 0 0 0 2 2 0 0 1 0 1 1 0 0 0 0 2 2 1 1 2 1 2 1 0 0 0 0 2 2 2 0 0 0 0 2 2 0 1 0 0 2 0 2 2 0 0 1 1 1 1 2 0 2 2 0 1 0 0 2 1 1 0 1 2 1 0 2 1 2 1 0 0 0 1 0 0 1 0 0 2 0 2 2 0 0 0 0 0 0 0 0 2 1 1 1 1 1 0 1 1 1 0 1 0 2 1 1 1 1 0 1 0 0 0 0 1 1 1 0 1 0 2 1 0 1 0 1 1 1 1 1 1 0 1 0 0 0 0 1 2 0 1 1 0 1 0 1 0 0 0 0 0 1 0 0 0 1 1 0 0 0 0 0 2 0 0 0 2 0 0 1 1 0 0 0 0 2 0 0 0 0 1 1 1 0 0 0 0 1 1 0 0 0 0 0 0 0 0 2 0 2 0 0 1 0 1 2 0 1 1 0 0 0 2 1 1 0 0 1 2 2 0 0 0 1 2 0 2 2 2 1 1 0 1 0 0 0 2 0 1 0 0 0 1 1 1 0 1 1 2 1 1 1 0 1 0 2 1 2 1 2 2 0 0 0 0 1 0 0 1 0 0 0 0 0 2 0 1 0 1 1 1 0 1 0 0 1 1 1 1 1 1 1 1 0 2 0 0 0 0 1 1 0 1 0 0 0 1 0 0 0 0 0 0 0 1 0 1 0 0 2 1 0 0 2 1 0 0 2 2 1 1 0 0 1 1 1 1 1 0 1 1 1 2 0 0 0 2 0 2 0 2 0 2 2 1 2 0 1 1 0 1 1 1 1 0 2 0 1 1 0 0 1 1 2 2 2 0 0 1 2 0 2 1 1 2 2 0 1 0 1 2 2 0 1 0 0 2 0 1 0 0 1 1 0 1 0 0 1 0 0 0 0 2 0 2 2 0 1 0 1 1 0 1 1 0 1 1 0 0 1 0 0 0 1 0 2 1 1 2 2 2 1 1 0 0 0 0 0 0 0 1 0 2 1 2 0 0 2 1 0 0 0 0 0 0 1 2 0 1 1 0 1 0 0 0 0 0 2 0 1 1 0 1 2 1 1 0 0 1 0 0 2 1 0 2 0 0 0 0 1 2 0 0 2 1 1 1 0 0 0 1 2 0 1 1 0 0 2 2 0 0 0 0 0 0 2 0 0 0 1 1 1 0 0 1 1 1 1 0 1 0 0 1 0 0 0 0 0 0 0 2 0 0 0 1 1 0 0 0 0 0 1 0
143 1 1 1 0 0 1 2 2 1 0 1 0 1 1 0 0 1 1 1 1 1 1 2 2 0 0 2 0 2 2 1 1 1 2 0 2 2 0 2 2 1 0 0 0 0 1 0 1 2 0 2 2 2 0 0 1 0 0 0 1 1 0 0 0 1 0 1 2 0 0 0 2 2 2 2 0 1 1 1 1 0 1 0 1 0 0 2 2 2 1 1 1 1 1 0 0 0 0 0 0 2 2 0 2 1 2 0 0 0 0 1 1 2 2 2 2 0 0 0 0 0 0 2 0 0 0 1 1 1 2 0 1 1 0 1 0 0 1 0 0 2 1 0 0 0 0 0 0 0 0 0 0 0 0 0 0 1 0 1 1 0 2 0 1 2 0 1 1 2 0 1 0 1 0 1 0 0 1 1 0 1 1 0 1 0 2 2 0 0 0 2 1 1 1 2 0 0 0 0 0 0 0 1 1 0 1 1 0 0 2 1 1 0 0 2 0 1 0 0 0 0 1 1 1 1 1 0 0 1 0 0 1 1 1 0 1 2 0 1 0 1 2 2 0 1 0 0 1 0 0 0 0 0 0 1 1 1 0 0 0 0 0 0 1 0 0 0 1 0 0 1 0 2 0 0 1 1 2 0 0 0 1 1 1 1 2 2 0 2 0 0 0 1 1 1 0 0 1 0 0 0 0 0 0 0 1 1 1 2 0 2 0 0 0 0 0 0 1 0 0 2 2 0 1 0 0 0 1 1 2 2 0 1 0 0 0 2 1 0 0 0 1 2 1 0 1 0 2 0 0 0 0 0 0 0 0 0 1 1 2 2 2 2 2 1 0 2 2 0 1 1 0 0 1 0 0 0 0 0 1 0 1 0 0 0 0 0 0 0 1 0 0 0 2 0 1 1 1 1 1 2 1 1 0 1 0 1 0 1 0 1 0 0 0 0 0 0 0 0 0 2 2 0 1 2 1 0 0 0 0 0 1 1 1 0 0 2 1 0 2 0 2 0 1 0 0 0 0 0 0 0 0 2 2 2 0 1 1 2 2 0 1 1 1 0 0 2 0 0 1 1 1 1 2 0 0 0 2 0 2 2 0 0 1 2 1 1 2 0 2 1 0 1 0 0 1 2 2 0 0 2 2 1 1 0 1 0 2 0 0 0 0 2 0 0 0 2 0 1 1 1 0 0 0 2 0 0 1 1 1 0 1 1 0 0 0 1 0 0 2 1 2 2 0 0 0 1 1 1 0 0 0 1 1 1 1 2 0 0 0 0 0 0 0 2 2 2 0 0 0 1 1 0 0 1 1 2 0 1 1 0 1 0 1 1 0 0 0 0 0 0 0 0 0 2 0 0 0 0 0 2 2 0 0 2 0 1 2 0 0 0 0 0 0 0 0 0 2 0 0 0 0 2 0 0 0 0 0 0 0 0 1 0 0 1 1 0 2 0 0 1 0 0 2 0 2 1 1 1 1 1 2 0 0 0 2 1 1 0 0 0 2 1 1 2 0 2 0 0 1 1 0 0 1 1 1 1 1 1 0 2 0 2 2 2 1 2 2 0 2 0 0 0 0 0 2 0 1 1 0 1 0 0 2 1 2 1 0 0 0 0 0 1 0 0 0 1 1 1 0 0 0 0 1 0 2 1 1 1 0 0 0 2 0 0 0 1 0 1 1 0 0 1 0 0 0 0 0 0 0 0 0 1 1 1 0 0 1 0 0 1 2 0 0 0 2 1 0 1 1 0 1 0 0 0 2 0 0 0 2 2 1 1 1 1 1 1 1 2 1 1 0 2 2 2 0 0 0 1 1 2 1 0 1 0 0 0 1 1 1 0 2 2 2 0 0 2 2 1 1 2 1 2 2 0 1 0 0 1 0 1 0 0 0 1 0 1 1 0 1 1 0 0 0 0 0 0 0 0 1 1 0 1 0 0 1 0 1 1 0 2 0 0 0 0 1 0 2 0 0 0 0 0 2 1 0 1 1 1 1 1 0 0 0 0 0 1 0 1 1 2 0 2 2 0 2 2 0 0 0 2 0 1 1 2 0 1 0 2 0 0 1 0 2 2 1 1 1 1 0 2 1 1 1 0 1 1 1 0 2 2 0 2 0 0 0 0 0 2 0 0 1 1 1 0 0 0 2 0 1 0 1 1 1 0 1 1 0 0 0 0 0 0 1 0 0 0 0 2 0 1 0 1 1 0 1 0 1 1 0 1 0 1 0 0 0 0 1 2 0 0 0 0 0 1 0 0 1 0 0 0
144 1 2 0 0 0 0 2 1 1 0 0 0 1 0 0 0 0 1 0 2 2 0 2 2 0 0 1 0 2 2 2 1 1 0 0 1 1 0 0 0 0 0 0 0 0 2 0 0 1 1 2 1 1 1 0 2 0 0 0 2 0 1 1 0 0 1 0 1 1 0 0 1 1 0 1 1 0 0 0 1 0 2 0 2 0 0 0 0 2 0 0 1 1 2 0 0 0 0 1 0 2 0 0 2 0 2 0 1 1 0 2 0 2 2 0 2 0 1 1 1 0 2 0 0 1 0 0 2 1 1 0 0 1 0 0 0 0 0 2 1 1 0 0 0 0 1 0 0 0 0 0 0 0 0 0 0 2 1 1 1 1 1 1 1 1 0 1 0 0 0 0 0 2 0 0 0 0 0 0 0 0 0 0 0 0 2 2 0 0 1 1 2 0 1 1 1 0 0 0 0 0 0 2 1 1 2 2 0 1 2 0 2 0 0 2 0 0 0 1 0 0 1 1 1 1 1 1 0 0 0 1 1 1 1 0 0 2 0 2 0 0 1 1 0 1 0 0 2 0 0 0 0 1 0 2 1 2 0 0 0 0 1 0 0 0 0 1 2 1 0 2 0 1 0 0 0 0 1 0 2 0 1 2 0 2 1 0 0 1 1 0 1 2 1 1 2 0 0 0 0 0 0 0 0 0 1 0 2 2 2 0 0 0 0 0 0 1 0 0 1 2 1 1 1 0 0 0 2 1 1 1 0 1 0 0 0 1 1 0 0 1 0 2 0 0 1 0 2 1 0 0 1 0 1 0 0 1 0 0 0 0 1 1 1 0 0 2 2 0 2 0 0 0 1 0 0 1 1 0 1 2 1 0 0 0 0 1 1 0 0 0 1 0 2 0 0 0 0 0 0 0 0 2 2 0 0 0 1 1 0 1 1 1 1 0 1 1 0 1 1 1 0 2 0 0 0 0 1 1 0 1 0 1 1 1 0 0 0 0 1 2 1 0 1 2 1 1 1 0 0 0 0 0 0 0 0 2 1 1 1 0 1 1 0 1 0 1 0 1 0 0 1 1 2 0 1 0 2 0 2 1 0 1 0 0 0 0 1 1 0 1 1 2 2 0 2 0 0 1 2 2 2 0 2 0 2 1 1 0 1 0 0 1 0 1 1 2 0 1 1 1 0 1 1 2 0 0 1 1 1 0 1 0 1 0 1 1 1 0 1 1 1 1 1 2 0 2 2 2 0 0 0 1 2 1 1 0 1 0 0 0 0 1 0 1 1 1 0 1 0 0 1 0 0 1 1 1 0 1 0 1 0 0 1 0 0 0 1 2 0 0 0 0 0 2 0 0 0 0 0 2 1 0 0 2 0 0 1 1 0 0 0 1 0 0 0 0 1 0 0 0 0 0 0 2 2 1 0 0 1 0 0 0 0 1 2 0 2 0 0 1 0 0 1 0 2 1 1 1 0 1 0 1 0 0 0 2 2 0 0 0 1 1 1 2 1 2 1 0 0 2 1 0 0 0 2 1 1 1 0 0 1 2 0 2 0 2 1 1 1 0 0 0 1 0 2 1 0 1 1 0 0 0 1 0 1 2 0 0 1 0 0 0 0 1 0 2 2 2 0 0 0 0 1 1 1 0 0 0 0 1 0 2 0 0 2 1 0 1 0 1 0 0 0 1 0 1 0 0 0 0 0 0 0 1 0 1 1 0 0 1 2 0 0 0 2 1 0 2 0 0 1 0 0 0 1 0 1 1 1 1 0 0 1 2 0 2 1 2 0 1 2 0 2 0 1 1 0 1 1 2 0 0 2 0 2 0 0 2 2 1 2 2 2 0 0 2 2 0 0 2 0 2 2 0 0 0 0 2 1 1 1 0 0 1 0 1 1 0 1 1 1 1 0 0 1 0 1 0 0 1 0 1 0 1 1 0 0 0 0 1 1 0 1 1 0 0 2 0 0 0 0 1 1 0 0 0 2 2 2 2 0 0 0 0 0 0 0 0 0 2 0 1 2 0 2 2 0 0 0 1 0 1 2 1 0 1 0 2 0 0 0 1 1 1 1 1 2 1 1 1 2 2 1 0 1 1 0 1 2 2 1 2 0 0 0 1 0 0 0 0 2 1 1 0 0 0 0 0 2 0 1 1 0 0 1 2 1 0 1 1 2 0 1 1 2 0 2 2 1 0 1 0 0 0 0 0 1 0 0 1 0 0 0 0 0 0 1 2 0 0 0 0 0 0 1 0 1 0 2 1
145 0 0 2 0 1 1 2 0 2 0 0 1 1 0 0 0 0 1 1 1 1 1 1 1 1 1 1 1 1 2 2 1 1 1 0 2 1 0 0 0 0 0 1 0 1 1 0 0 0 0 0 0 0 2 1 0 0 0 0 0 0 2 1 1 1 1 2 2 0 0 0 2 2 1 2 1 1 1 0 1 0 2 1 1 0 0 0 0 2 0 0 1 0 1 0 0 0 0 0 0 2 1 0 2 1 2 1 2 1 0 1 0 1 1 0 1 0 1 0 0 0 1 1 0 1 0 1 1 1 0 1 0 0 0 0 0 0 1 0 1 1 0 0 0 0 0 0 0 1 0 0 1 0 1 0 0 1 0 1 1 0 0 1 1 2 0 0 2 0 0 0 0 2 0 1 1 0 0 1 0 2 0 2 2 0 2 1 0 0 0 1 2 1 1 2 1 1 0 0 0 0 0 0 0 0 1 1 1 1 1 0 2 0 0 2 0 0 2 2 0 0 1 1 0 0 0 0 0 0 0 0 0 0 2 0 0 2 0 1 0 1 1 1 0 1 0 0 1 1 1 0 0 1 0 2 0 2 0 0 1 1 0 1 2 0 0 1 0 0 2 2 0 0 0 0 0 1 2 0 0 0 0 2 0 1 0 0 2 2 0 1 1 1 1 1 2 1 1 1 0 0 0 0 0 0 1 1 2 2 0 2 0 0 1 0 1 2 0 0 0 2 0 1 1 0 1 1 0 0 2 2 1 1 0 0 0 0 2 0 0 1 2 1 0 0 1 0 2 1 0 0 0 0 0 0 0 1 0 2 2 2 1 1 1 1 1 1 1 0 1 1 0 0 1 0 0 0 0 0 1 0 1 0 1 2 0 0 0 1 0 1 0 1 2 0 2 0 0 0 0 0 0 2 1 0 1 0 0 1 0 1 0 0 0 0 1 1 0 1 1 1 0 1 0 2 1 1 0 1 0 2 1 1 0 0 1 0 0 0 2 0 1 1 2 1 1 2 2 0 0 0 0 1 1 1 0 2 1 2 2 0 0 1 1 0 0 2 0 0 1 1 1 1 1 1 1 0 1 1 0 1 0 0 1 2 1 1 2 1 0 2 2 1 0 0 0 1 1 0 1 2 2 0 1 1 2 0 2 0 0 0 0 0 1 1 0 2 0 0 0 1 0 1 1 2 0 1 1 1 1 1 1 1 1 0 0 0 0 1 0 0 1 1 0 0 1 2 2 2 0 0 0 1 1 1 1 0 1 0 0 0 1 0 0 1 1 2 1 0 0 1 0 0 0 0 0 2 0 2 0 1 1 0 1 0 0 0 0 0 0 0 2 0 0 0 0 0 0 0 0 2 2 0 0 1 2 1 1 2 2 0 0 1 0 1 0 0 0 1 0 1 0 1 0 0 1 2 0 0 0 0 0 0 0 0 1 1 2 0 0 0 0 1 1 0 2 2 0 0 1 2 0 2 0 0 0 2 2 0 0 0 2 0 1 1 2 2 0 0 0 0 0 0 2 0 2 0 2 2 0 1 0 1 2 2 0 1 0 0 2 0 0 0 1 0 1 1 0 0 0 0 1 0 1 0 0 0 1 0 0 0 0 1 0 0 0 1 1 1 0 0 0 0 1 0 2 0 0 0 0 0 0 2 0 1 0 0 0 0 0 0 0 0 1 0 0 0 0 0 0 0 0 0 0 1 1 0 2 2 0 0 1 0 0 1 1 2 0 2 0 0 0 1 1 0 1 1 0 1 2 1 1 1 1 2 0 1 0 2 1 2 1 0 2 1 0 1 0 1 1 2 0 0 2 0 1 1 0 1 1 0 2 2 2 0 0 2 2 0 2 2 2 2 2 0 1 0 0 2 0 2 1 0 0 1 1 1 0 0 0 0 0 0 0 0 0 0 0 0 1 1 0 1 1 0 1 0 1 0 1 0 0 0 0 1 1 0 1 1 1 0 0 1 1 0 0 0 0 2 1 1 0 0 0 1 0 0 0 0 0 2 1 2 2 0 2 2 1 1 1 1 0 2 1 1 1 1 0 1 1 0 0 2 2 1 0 0 1 1 0 1 2 1 0 0 2 2 0 1 2 1 0 2 0 0 0 1 0 0 0 0 0 0 0 1 0 0 0 0 2 0 2 0 0 0 0 2 1 1 1 1 1 0 1 1 2 0 0 1 0 0 0 0 0 1 1 1 2 0 0 0 0 0 0 0 0 0 0 0 0 0 0 1 0 0 0 0 1 0 1 0
146 0 1 1 0 1 1 1 1 0 1 2 1 2 0 0 0 0 0 0 1 1 0 2 2 0 0 2 1 2 2 0 1 1 1 0 1 2 0 2 2 0 0 1 0 1 0 0 1 2 0 1 2 2 0 0 1 0 0 1 1 0 2 1 0 1 1 0 1 0 0 1 2 2 0 2 2 2 2 0 2 0 2 1 2 0 0 0 0 2 0 0 1 1 1 1 0 1 1 1 1 1 0 0 2 0 2 1 1 0 1 2 0 1 1 0 1 0 1 1 1 1 2 0 0 2 0 0 1 0 1 1 0 1 0 0 0 0 0 0 0 2 0 0 0 0 0 0 0 1 1 1 0 0 0 0 0 0 0 1 2 1 0 2 0 1 0 1 0 2 0 1 0 2 0 1 0 0 0 0 0 0 1 0 1 0 1 0 0 0 0 1 1 0 0 1 2 0 0 0 0 0 0 2 2 0 0 0 2 0 1 1 1 0 1 1 0 0 0 0 0 0 0 1 1 0 0 1 1 1 0 0 0 0 0 0 0 2 0 2 0 0 2 2 0 2 0 0 2 0 0 1 1 0 0 0 1 1 0 0 0 0 0 1 1 0 0 1 1 0 0 2 0 1 0 0 0 2 2 0 0 0 0 2 0 0 0 1 1 2 0 0 0 2 2 0 1 2 0 2 0 1 1 1 1 0 0 0 0 0 0 0 0 0 1 0 1 0 0 0 1 2 1 0 2 0 1 2 1 2 2 1 0 1 0 0 0 0 2 1 0 1 0 2 1 0 1 0 1 2 0 0 0 1 0 1 1 1 0 1 1 2 1 0 1 2 0 1 1 0 2 0 0 0 0 0 0 2 1 0 0 0 0 0 1 0 0 1 1 0 0 0 0 0 1 1 0 1 1 1 1 2 1 1 1 0 1 1 0 2 0 2 1 1 2 0 0 0 0 0 0 1 0 1 0 1 1 1 0 0 0 0 0 1 1 1 1 1 0 1 0 2 2 0 0 1 0 0 0 0 0 0 0 0 0 0 0 1 0 1 1 0 1 1 0 1 0 2 0 0 0 0 0 0 2 0 1 0 2 0 2 1 0 0 0 1 0 0 2 1 0 2 0 1 0 1 0 2 2 0 1 2 2 0 2 0 0 0 2 0 0 1 0 0 0 2 1 2 0 1 1 0 0 0 0 1 0 1 0 2 1 1 0 0 0 1 0 1 0 0 0 0 1 1 1 2 1 2 2 2 0 0 0 2 2 0 1 0 1 0 0 0 0 0 0 1 1 2 2 0 1 0 1 0 0 1 1 1 0 2 0 0 0 0 0 0 0 0 0 0 0 1 2 0 1 0 0 0 0 0 0 1 0 1 0 2 2 0 1 2 0 0 0 0 0 0 0 0 0 0 0 0 0 1 0 1 1 1 0 0 0 0 0 0 0 1 2 1 2 0 1 1 0 1 2 0 1 1 0 1 1 2 1 1 0 0 1 2 1 0 0 0 1 1 0 1 2 2 1 0 0 0 0 0 1 1 1 0 0 0 1 1 1 1 0 1 1 1 0 0 2 0 0 1 0 0 2 0 0 0 0 0 0 0 2 0 0 1 1 0 0 0 0 1 0 0 0 2 1 2 0 0 0 1 1 2 0 1 0 0 0 1 1 2 0 1 2 0 1 1 1 1 0 2 0 1 1 1 0 0 0 0 0 0 0 1 1 0 2 0 0 0 2 0 0 0 2 1 1 1 0 0 1 1 1 0 1 0 0 1 1 1 0 0 0 2 0 0 0 2 2 2 2 0 1 0 0 1 0 1 1 2 2 0 0 0 0 1 1 0 1 0 1 1 1 0 0 2 2 0 2 1 1 2 1 0 1 0 0 2 1 1 0 1 0 1 0 0 0 0 0 0 0 0 0 0 0 0 0 1 0 1 0 2 2 0 0 0 0 0 0 1 0 0 0 1 1 0 1 0 1 1 0 2 1 0 0 0 2 2 1 1 0 0 0 0 0 2 0 0 0 1 1 2 1 0 2 2 0 0 0 1 1 1 2 2 1 2 0 1 1 0 1 0 2 2 1 1 1 0 0 1 1 0 1 0 1 1 0 0 2 2 2 2 0 0 1 0 0 2 0 0 1 0 0 0 0 1 0 0 2 0 2 0 0 0 0 2 1 0 0 2 0 0 0 2 2 1 1 1 0 0 0 0 0 1 1 0 0 0 0 2 0 0 0 0 0 1 0 2 0 1 0 0 0 0 0 0 0 1 1 1
147 0 0 2 2 1 2 1 1 2 0 0 0 1 0 0 0 0 0 1 1 1 0 2 2 0 0 1 0 2 2 1 1 0 2 0 2 2 0 1 1 0 0 1 0 0 1 0 0 0 0 0 0 1 1 2 0 0 0 0 1 0 0 0 0 0 1 1 2 1 0 1 2 2 1 2 1 1 1 0 1 0 1 0 0 0 0 0 0 2 0 0 1 0 1 0 0 1 0 1 1 1 1 0 2 1 2 0 0 0 0 0 1 2 2 1 2 0 1 1 1 0 2 0 0 2 0 0 2 2 0 0 1 1 0 0 1 0 0 0 0 2 0 0 0 1 0 0 0 1 0 1 0 0 0 0 0 0 0 1 1 1 2 0 1 2 1 1 0 1 0 1 1 1 0 1 0 0 0 1 0 2 1 0 2 1 1 0 0 0 0 0 2 1 1 1 0 0 0 0 0 0 0 1 1 0 1 2 1 0 0 0 2 0 0 2 1 0 2 1 1 1 0 2 0 1 1 2 1 1 1 2 0 0 2 0 0 2 0 0 0 0 1 1 0 2 0 0 2 0 0 0 0 0 0 1 1 0 0 0 0 0 0 0 0 0 2 0 2 1 0 1 1 0 0 0 0 0 1 0 1 1 1 2 0 1 0 1 0 2 0 1 0 1 2 0 2 1 0 1 0 0 0 0 0 0 1 0 0 0 0 0 0 0 2 0 0 0 0 0 1 1 0 0 1 0 0 1 1 1 2 1 0 1 0 0 0 2 0 2 2 2 1 1 0 0 1 0 2 0 0 0 0 1 0 1 2 1 0 0 0 1 0 0 0 0 0 2 2 1 2 0 0 0 1 1 0 1 1 0 0 1 0 0 0 0 0 0 0 0 0 0 0 0 2 0 0 0 1 1 1 1 0 1 1 0 1 1 0 1 1 1 0 0 0 0 1 1 0 1 1 1 0 1 0 1 1 0 0 1 0 2 0 0 2 2 1 0 0 0 2 1 1 1 1 2 0 2 2 0 0 0 0 2 2 1 1 2 1 0 0 0 0 0 1 1 0 1 0 1 0 0 1 1 0 0 0 1 2 1 0 2 0 0 2 2 2 0 2 0 2 1 0 1 1 0 1 1 1 1 1 2 1 1 1 1 1 0 1 0 1 1 1 1 0 2 0 2 0 2 2 0 2 2 0 2 0 0 0 2 1 0 0 0 0 0 1 0 1 1 1 1 2 1 0 0 1 0 0 0 0 0 0 2 0 1 1 0 1 0 0 1 0 0 0 0 0 2 2 0 1 1 1 0 1 0 1 2 0 1 0 0 0 0 0 0 0 0 0 0 0 0 0 0 0 0 0 0 0 0 0 2 2 0 0 1 0 1 2 1 1 0 0 1 1 0 0 0 0 0 0 0 0 0 0 1 2 2 0 0 0 0 0 0 0 1 2 2 1 1 0 0 0 1 2 0 2 2 0 0 0 2 2 0 0 0 2 2 2 0 0 0 1 1 0 1 1 2 1 1 0 1 0 1 1 1 1 1 0 1 0 0 1 2 1 2 0 2 0 0 1 1 0 0 0 0 1 0 2 2 1 0 0 0 1 0 0 2 0 0 1 1 0 2 0 1 1 1 1 1 0 0 0 0 1 0 2 1 1 1 0 1 0 2 0 1 0 0 1 1 0 1 1 1 0 0 0 2 0 0 0 0 0 2 1 0 0 0 1 0 0 1 2 0 0 0 2 1 0 1 1 1 0 1 1 1 2 0 0 1 0 0 0 0 1 1 1 2 0 2 0 2 1 1 2 1 0 0 0 2 2 2 1 0 1 0 2 0 2 0 2 0 1 1 2 1 1 2 2 0 1 0 1 2 2 0 1 0 0 2 0 2 0 0 0 2 0 0 0 0 0 1 0 0 0 0 0 0 0 0 0 2 0 1 0 0 2 0 0 0 2 2 0 0 0 1 1 0 1 0 0 0 0 0 2 0 1 0 1 2 2 2 0 0 0 0 0 0 0 0 0 0 1 1 2 1 1 1 0 0 0 2 0 2 1 1 0 0 0 0 0 0 1 0 2 1 1 1 1 1 0 2 2 1 1 0 1 2 1 1 1 1 0 1 0 0 0 0 0 0 0 0 2 2 2 0 0 1 1 0 2 0 0 2 1 0 2 1 0 0 0 0 0 0 1 1 1 0 0 0 1 0 0 0 0 1 1 0 1 0 0 1 0 0 1 0 2 0 0 1 0 0 0 0 0 1 0 0 1 0 2 2
148 0 1 2 1 0 2 2 1 2 0 0 0 2 0 0 0 0 1 0 1 2 0 2 2 0 0 1 0 2 2 1 1 1 1 0 1 2 0 1 1 0 0 1 0 1 0 0 0 0 0 1 1 1 1 2 0 0 1 0 1 1 0 0 0 0 1 0 0 0 0 0 1 1 0 1 1 1 1 0 1 0 2 1 1 0 0 0 0 1 0 0 1 1 0 0 0 0 0 1 0 2 1 0 2 0 2 1 2 1 0 1 1 1 1 1 1 0 0 0 0 0 1 1 0 1 0 0 1 1 1 0 0 0 0 0 0 0 0 0 0 2 0 0 0 0 0 0 0 0 0 0 0 0 0 0 0 1 0 1 2 1 1 1 0 0 0 0 0 2 0 1 1 2 1 1 0 1 1 1 0 1 1 0 1 0 2 1 0 0 0 0 1 0 1 1 0 0 0 0 0 1 0 1 1 0 1 0 1 0 0 0 0 0 0 2 1 1 0 0 0 0 0 2 0 0 0 0 0 1 0 0 1 2 1 1 2 2 0 1 0 1 2 1 0 1 0 0 0 2 2 0 0 0 0 1 0 0 0 0 0 0 0 2 1 0 0 0 2 1 0 0 0 1 1 1 0 2 2 0 0 0 0 1 0 0 0 2 0 2 0 0 0 2 1 1 2 2 0 1 0 0 0 0 0 0 1 0 1 1 0 1 0 0 0 0 0 1 0 0 0 2 1 1 0 0 0 2 0 0 2 1 0 2 0 0 0 2 0 1 1 1 2 1 0 0 1 0 1 1 0 0 0 0 0 0 0 1 0 1 1 2 2 1 2 1 0 1 1 0 1 1 1 1 1 0 0 1 1 1 1 0 1 1 2 0 1 0 0 0 0 0 1 1 2 0 0 0 0 0 0 0 0 2 0 2 0 0 1 1 0 2 0 0 0 0 0 0 0 0 0 1 0 2 0 0 0 2 0 1 1 1 0 1 0 0 1 1 0 0 2 0 2 0 0 1 0 0 0 0 0 1 0 2 2 1 1 2 2 2 0 0 0 0 1 1 0 2 0 0 1 1 1 1 0 1 0 0 1 1 2 0 0 0 0 1 0 0 1 0 0 0 0 1 1 1 0 1 1 0 1 2 2 0 2 1 2 0 0 0 0 1 0 2 0 0 0 1 0 2 2 0 0 0 0 1 0 0 1 1 1 0 0 0 0 0 1 1 0 2 0 0 2 1 0 0 1 2 2 2 0 0 0 0 2 2 1 0 1 0 0 1 0 0 0 1 1 1 1 0 1 0 1 0 0 1 1 2 0 0 2 0 0 0 0 0 0 0 0 0 0 0 0 0 0 0 0 0 0 0 0 2 2 0 0 0 0 0 1 0 1 0 0 0 2 0 0 0 1 0 0 0 0 1 0 0 1 1 0 0 0 0 0 0 0 1 2 0 2 0 1 1 0 1 2 0 2 1 2 1 1 1 1 0 0 0 2 2 2 1 1 0 0 1 0 1 0 2 1 0 0 1 1 0 0 0 2 0 1 1 1 1 0 1 1 1 1 2 1 0 1 1 0 0 0 0 1 1 0 1 1 1 1 0 1 1 0 1 0 0 1 1 0 1 0 0 0 1 1 1 0 0 1 1 0 2 1 0 0 0 0 1 0 2 0 0 0 1 0 1 1 0 0 0 0 0 0 0 1 1 1 0 0 1 2 1 1 0 0 0 0 0 2 0 0 0 2 0 0 2 0 0 0 1 0 1 2 0 1 1 1 1 0 0 0 2 0 2 0 2 0 2 2 0 2 0 1 1 1 2 1 1 0 0 2 0 1 0 0 2 2 0 0 0 0 0 1 2 2 0 2 2 0 2 2 0 0 0 0 2 0 2 0 0 0 2 0 1 0 0 0 0 1 1 0 0 1 0 0 0 0 2 0 2 2 0 0 1 1 1 0 1 1 0 1 2 0 0 2 0 0 0 1 1 2 0 0 0 0 0 0 0 0 0 0 0 0 1 0 0 0 1 0 1 1 0 1 2 0 1 0 1 0 1 1 2 0 0 0 1 0 0 0 0 1 1 2 0 2 2 0 2 2 1 0 0 1 1 0 0 2 2 0 2 0 0 0 1 0 0 0 0 1 2 2 1 1 0 0 0 2 0 1 1 1 0 0 0 0 0 0 0 2 0 1 1 1 0 0 1 1 0 1 0 0 0 1 0 2 0 0 0 1 0 0 0 0 0 0 0 0 0 1 0 0 0 0 1 2 1 2 2
149 1 2 0 0 0 0 1 1 1 1 1 0 1 0 0 0 0 0 1 1 2 0 1 1 0 1 2 0 2 2 1 2 1 0 0 1 0 0 0 0 0 0 1 0 0 1 0 0 2 1 1 1 1 1 2 0 0 0 0 0 0 2 1 0 1 1 1 1 0 0 0 2 2 1 2 1 1 1 0 1 0 2 0 2 0 0 1 1 2 0 1 1 0 1 0 0 1 1 0 0 2 0 0 2 1 2 0 1 1 1 2 2 2 2 1 2 0 1 1 1 0 1 1 0 0 0 0 0 0 1 0 1 1 0 0 0 0 0 1 0 2 0 0 0 0 0 0 0 1 1 1 0 0 0 0 0 1 0 1 1 0 2 0 1 2 0 0 1 1 0 0 0 2 0 1 1 0 0 0 0 2 0 2 2 0 2 2 1 1 1 1 1 0 0 0 1 1 0 0 0 1 0 0 1 0 2 1 1 0 2 0 2 0 0 2 1 1 2 1 1 1 0 2 0 0 0 0 0 0 0 0 0 0 1 0 0 2 1 1 0 1 2 1 0 0 1 0 2 0 0 1 0 0 0 0 0 1 0 0 0 0 0 0 0 0 0 0 0 0 0 2 0 2 0 2 1 0 1 0 1 0 1 1 1 1 2 1 0 2 0 0 1 2 2 1 1 0 0 0 0 0 1 1 1 0 0 0 0 1 0 1 0 0 1 0 1 0 1 0 0 2 2 0 1 0 0 2 1 1 1 1 0 1 0 0 0 2 0 0 0 0 0 1 0 0 2 0 1 1 0 0 0 0 0 0 0 1 0 1 1 2 1 0 1 0 1 1 1 0 1 1 0 0 1 0 0 0 0 0 1 1 2 0 1 2 1 0 0 0 1 1 0 0 2 0 1 0 1 1 1 1 1 1 1 0 0 0 0 2 0 0 0 0 0 0 1 1 0 0 0 1 0 0 1 2 0 1 0 0 1 0 0 0 1 1 1 0 0 0 1 1 1 1 1 0 0 1 1 0 0 1 0 2 1 0 1 1 0 1 1 0 1 2 0 0 0 2 0 0 1 1 1 1 1 0 0 1 2 0 1 0 0 0 1 2 1 0 1 0 0 0 0 1 0 0 1 1 1 0 1 2 2 0 2 1 1 0 1 0 0 0 0 1 0 1 0 2 0 0 1 2 0 0 1 2 1 0 0 2 0 0 0 0 0 1 0 2 1 0 1 1 2 2 0 0 0 2 2 2 0 0 0 2 0 1 0 0 0 0 0 0 0 0 0 2 2 2 2 1 1 1 2 0 0 1 2 1 0 2 0 1 1 0 1 0 1 1 0 1 1 0 1 0 2 0 1 0 0 0 0 2 0 0 1 2 0 1 1 1 0 0 0 1 1 0 1 0 0 1 1 1 0 0 0 0 1 2 0 0 0 0 0 0 0 1 2 0 2 0 0 0 0 1 1 0 2 2 1 0 0 0 0 2 0 0 0 1 1 1 0 1 2 1 1 2 2 2 0 0 0 2 0 0 0 0 2 1 0 0 0 0 1 1 1 2 1 0 0 0 2 0 0 1 0 0 1 0 1 1 0 0 1 1 2 1 1 2 0 0 0 0 0 2 0 1 0 1 1 1 0 0 0 0 2 2 0 0 0 0 0 1 0 2 0 0 1 0 0 0 0 0 1 0 0 0 0 1 0 0 0 0 0 0 0 0 0 0 2 2 0 0 2 0 0 0 2 2 0 2 0 0 1 1 0 0 2 0 0 1 0 0 1 1 0 1 0 1 0 2 1 2 2 0 2 0 2 1 0 1 1 1 0 0 0 0 2 1 0 1 1 0 1 1 1 0 0 2 1 0 1 1 0 2 2 0 1 0 0 2 0 2 1 0 0 2 0 0 1 0 0 0 1 1 0 0 1 1 1 0 0 2 0 2 2 0 0 1 1 1 0 1 0 0 0 1 0 0 1 0 0 0 1 1 1 1 0 0 0 2 1 1 0 0 0 0 0 0 0 0 0 2 1 2 1 0 2 2 0 0 0 1 0 2 2 2 0 1 1 1 0 0 0 0 0 0 2 0 2 1 0 2 2 2 1 0 0 2 1 1 1 1 0 1 0 0 0 2 0 0 0 0 1 1 1 0 0 1 0 0 2 0 2 0 0 0 0 2 2 1 1 1 0 0 1 0 0 1 0 0 1 0 0 0 0 0 2 0 0 0 0 2 0 0 0 0 0 0 0 1 0 0 0 0 0 1 0 0 1 0 0 0
150 0 1 1 0 0 1 1 1 1 0 1 1 1 0 0 0 0 0 0 1 1 1 2 2 0 0 1 1 2 2 2 0 0 2 1 2 1 0 1 1 0 1 1 0 0 0 0 1 2 0 2 0 1 1 2 0 0 1 0 1 1 0 1 0 1 0 0 1 0 0 2 2 2 2 2 0 1 1 0 1 0 2 1 1 0 1 1 1 2 0 0 0 0 0 0 0 1 0 1 1 2 2 0 2 0 2 1 1 0 1 2 1 2 2 2 2 0 1 1 1 0 0 2 0 0 0 0 2 1 1 1 1 1 0 0 0 0 1 0 2 0 0 1 0 0 0 0 0 0 0 0 0 0 0 0 0 1 1 1 0 1 2 0 2 2 0 0 1 1 0 0 1 0 0 1 1 0 0 0 0 1 0 0 1 1 0 0 0 0 0 0 2 0 1 1 1 0 0 0 0 0 1 1 1 0 1 0 2 1 2 1 2 0 0 2 0 1 2 1 0 1 1 2 0 1 1 1 1 1 1 1 1 1 1 0 1 2 0 1 0 1 2 1 1 2 1 0 0 0 0 0 1 0 0 2 1 2 1 1 0 1 0 1 1 0 1 0 2 0 0 0 0 0 0 0 0 1 1 0 0 0 1 2 0 2 0 1 1 2 0 1 1 1 1 1 2 0 0 0 0 0 0 0 0 1 0 1 2 2 1 1 0 0 1 1 1 1 1 0 0 1 2 1 1 0 0 2 0 0 2 1 0 1 0 0 0 1 1 1 0 0 0 2 1 0 1 0 2 0 0 0 0 1 0 1 1 1 0 0 0 0 1 1 1 1 0 1 1 0 1 1 0 0 1 0 0 0 0 0 1 0 1 0 0 2 1 0 0 0 0 0 1 0 2 0 2 0 0 0 0 0 0 1 0 0 1 1 0 2 0 0 0 0 0 0 1 0 0 0 0 2 0 1 1 2 2 1 0 0 1 0 0 1 0 0 1 0 0 0 1 1 2 0 1 1 0 0 0 1 0 0 0 2 1 0 1 1 0 1 0 0 1 0 1 1 0 1 0 1 1 0 1 1 1 1 0 0 2 0 1 2 0 1 0 0 0 1 1 0 1 1 1 1 0 0 0 1 1 1 1 2 1 1 1 1 1 1 1 0 0 1 1 1 1 0 0 2 0 1 1 1 1 1 0 2 1 0 0 2 1 0 2 1 1 0 0 1 0 0 1 1 1 0 0 1 0 0 1 1 1 1 0 1 2 0 0 1 0 1 1 0 1 0 1 0 0 1 1 0 0 1 0 0 0 0 0 1 0 2 0 0 1 0 0 1 0 0 1 1 0 0 1 0 0 1 0 0 0 0 0 1 1 0 0 1 1 2 2 0 1 0 0 0 0 0 0 0 0 1 1 1 0 1 0 0 2 0 0 0 0 0 1 0 0 2 2 1 2 0 0 0 0 1 2 0 2 1 2 0 2 1 2 0 0 0 2 2 1 0 0 0 1 2 0 2 1 2 0 0 2 0 1 0 0 0 1 0 0 0 1 0 0 2 2 2 1 2 2 0 2 0 2 0 1 0 2 0 0 1 0 0 0 0 2 0 1 2 0 0 0 0 0 2 0 0 0 1 1 1 0 0 1 0 1 1 1 1 1 1 1 1 0 2 0 0 1 0 0 0 0 0 0 1 0 0 1 1 2 1 1 1 0 1 0 0 1 0 1 0 0 0 2 1 0 0 2 1 0 2 0 0 0 1 0 0 0 1 0 1 2 1 1 1 0 1 0 2 1 2 0 1 2 0 1 0 0 2 0 2 2 2 0 0 2 0 2 0 2 0 0 0 2 2 2 0 0 1 2 0 1 1 1 2 2 0 1 0 0 2 2 0 1 0 0 1 0 0 0 0 0 0 0 0 0 0 0 0 0 0 0 2 0 2 0 2 0 0 0 0 0 0 0 0 0 1 0 0 2 0 0 0 0 2 2 1 0 1 2 2 2 2 0 0 0 0 1 0 0 1 0 1 0 1 2 0 2 2 0 0 0 1 1 1 2 0 1 0 1 1 0 0 0 0 1 1 2 0 1 1 0 1 1 1 0 0 0 1 1 0 2 2 0 2 0 0 0 1 0 0 1 1 2 1 1 0 0 0 0 0 1 1 1 0 1 0 1 1 1 0 0 0 2 0 0 2 2 0 1 1 0 0 0 1 1 1 0 0 1 0 0 1 0 1 1 0 1 0 1 2 1 0 0 0 0 0 0 0 0 1 2 1
151 1 1 2 0 0 1 1 1 2 0 0 0 1 0 0 0 0 1 2 0 1 0 2 2 0 1 1 1 1 1 2 1 1 1 0 2 0 0 0 0 0 1 1 0 1 0 0 0 0 0 1 0 1 1 0 1 0 2 0 2 0 2 2 0 1 1 2 0 0 0 0 2 2 1 2 1 1 1 1 1 0 2 1 1 0 0 0 0 2 0 0 1 1 1 0 0 1 1 0 0 2 1 0 1 1 1 0 0 0 1 1 0 0 0 0 0 0 1 1 1 0 1 1 0 1 0 2 2 2 1 2 0 0 1 0 0 1 1 0 0 1 1 0 0 1 0 0 0 1 0 0 0 0 1 0 0 1 0 2 2 1 1 1 1 1 0 2 0 2 0 2 0 1 0 0 0 1 0 1 0 2 0 1 1 0 1 1 0 0 0 0 1 1 1 1 2 0 0 0 0 0 0 2 2 0 0 0 1 0 1 0 0 0 0 2 0 0 0 0 0 0 1 1 1 1 1 1 1 1 0 1 1 1 0 0 1 2 1 0 0 1 0 0 0 0 0 0 1 1 1 0 1 0 0 1 1 1 0 0 0 0 0 0 0 0 1 1 1 0 0 0 1 0 0 0 0 0 0 0 1 0 1 2 1 1 2 0 1 2 0 1 0 2 2 0 0 1 0 1 1 0 1 1 0 0 0 1 1 1 0 1 0 0 0 0 1 0 1 0 1 1 2 2 0 0 0 0 0 1 2 1 0 1 0 0 0 2 0 0 0 2 0 1 0 0 1 0 1 2 1 1 1 0 1 0 0 1 0 2 2 2 2 1 2 1 0 1 1 0 2 0 0 0 0 0 0 1 1 0 2 1 0 0 0 0 0 0 0 2 0 1 0 0 2 0 0 0 0 0 0 0 0 2 1 0 0 0 0 1 0 0 2 2 2 1 0 0 0 0 0 1 2 0 1 2 1 0 0 0 1 0 1 1 0 0 1 1 0 0 2 2 1 1 1 2 1 0 0 0 0 0 0 1 1 0 1 0 0 0 0 0 1 1 0 0 0 1 0 1 0 0 0 0 1 1 1 0 2 0 2 2 0 0 0 2 0 1 2 1 1 1 1 1 2 0 2 1 1 1 1 2 2 1 2 1 2 0 2 0 0 0 0 1 1 0 0 1 0 2 2 0 1 1 0 2 0 0 0 2 0 0 1 1 1 0 1 0 0 2 0 0 1 1 0 0 1 1 1 2 0 0 0 2 1 0 0 0 0 0 0 0 1 0 1 1 1 1 0 0 0 1 0 0 0 0 0 1 0 2 0 0 2 0 0 2 0 0 0 1 1 0 1 0 0 0 1 0 0 0 0 2 1 0 0 1 1 2 2 1 1 0 0 0 0 0 0 0 0 0 0 0 0 0 0 1 2 0 0 0 0 0 0 1 1 0 1 0 1 1 1 1 0 0 1 0 2 0 1 0 1 1 0 0 1 1 2 2 2 0 0 0 0 0 1 1 1 2 0 0 1 1 1 0 0 1 1 1 0 0 0 1 1 2 1 2 1 2 1 0 2 0 0 1 0 1 2 0 1 1 0 1 0 0 2 1 2 1 1 0 0 0 0 1 0 1 0 2 2 2 0 0 0 1 0 2 1 0 0 0 0 1 1 2 0 1 1 0 1 1 0 1 0 1 0 1 0 0 1 1 0 1 0 0 0 0 1 1 1 0 1 0 1 1 0 1 2 2 0 2 0 0 1 0 0 0 2 0 2 2 1 1 0 0 0 0 0 1 0 1 0 1 2 0 2 0 2 1 0 1 1 2 0 0 2 1 1 0 1 1 1 0 1 1 1 0 1 2 2 0 0 1 0 2 2 0 2 0 0 2 1 1 1 0 0 1 1 2 1 0 1 1 0 0 0 0 0 0 0 0 0 1 0 2 2 0 0 0 0 0 0 2 0 0 0 1 1 1 2 0 0 0 0 1 1 0 0 0 2 1 1 1 0 0 0 0 0 0 0 1 0 1 1 1 1 1 1 2 0 1 0 0 0 2 1 1 0 1 0 2 0 0 0 0 0 0 2 0 1 1 0 2 1 1 1 0 0 1 0 0 2 2 0 2 0 0 1 0 0 1 0 0 0 0 0 0 0 1 0 0 2 0 0 0 2 0 2 2 2 2 1 2 1 0 2 1 1 0 0 1 0 0 1 0 0 1 0 0 1 0 0 1 0 0 0 0 0 0 0 2 0 1 1 0 0 0 0 0 2 0 1 1
152 1 0 2 0 0 1 2 1 2 0 0 2 2 1 1 0 0 1 0 2 2 0 1 1 0 0 2 0 2 2 1 1 1 2 0 2 0 0 0 0 0 0 0 0 0 0 0 2 2 0 0 0 1 0 2 0 0 0 2 0 0 1 1 0 0 0 0 2 1 0 1 2 2 1 2 1 1 1 1 0 0 2 1 1 0 0 0 0 2 0 0 1 0 1 0 0 1 1 0 0 2 0 0 2 2 2 0 1 1 0 0 0 1 1 0 1 0 1 1 1 0 1 1 0 1 0 0 1 0 0 0 0 0 0 0 0 0 1 1 1 1 0 0 0 2 0 0 0 0 0 0 0 0 0 0 0 1 0 1 0 0 2 0 2 2 0 0 1 1 0 0 1 1 0 1 0 0 0 1 0 0 0 0 2 2 0 1 1 0 0 0 2 1 2 1 0 1 0 0 0 0 0 0 0 0 1 0 2 0 1 0 2 0 0 2 1 0 2 1 1 1 1 1 1 1 1 0 1 1 2 1 0 0 0 0 1 2 0 0 0 1 1 0 0 0 0 0 2 0 0 1 0 0 1 1 0 1 0 0 0 0 0 0 0 0 0 0 0 0 0 2 0 0 1 1 0 0 1 0 1 1 1 2 0 1 1 1 1 2 0 0 0 2 2 0 1 1 0 1 0 0 0 0 0 0 2 0 0 0 0 1 0 0 1 0 1 0 1 0 1 2 1 1 2 0 0 0 1 1 1 1 2 1 0 0 0 2 0 0 0 1 1 1 0 1 2 0 1 2 0 0 0 1 0 1 1 0 0 1 1 1 1 0 1 1 0 1 1 0 2 0 0 0 1 0 0 0 0 0 0 0 1 1 1 1 1 0 0 0 0 0 2 0 2 0 2 1 0 0 0 0 2 0 0 0 0 1 0 1 1 1 0 0 0 0 1 0 0 0 0 2 1 0 0 2 2 1 0 0 1 0 0 2 0 0 1 1 0 0 1 1 1 1 0 0 0 2 2 0 0 1 0 2 2 2 0 2 1 1 0 0 1 1 1 0 0 2 0 0 1 1 1 1 0 0 0 1 2 0 1 2 0 0 0 0 0 0 0 0 0 0 1 1 0 1 0 1 1 1 2 2 0 2 0 2 1 0 1 0 0 0 0 1 0 1 1 2 0 2 2 1 0 0 0 1 0 2 0 2 0 2 1 1 0 0 0 1 1 0 1 1 2 0 0 0 1 1 1 1 0 0 0 1 1 2 2 0 0 1 1 0 0 1 0 0 0 0 0 0 0 0 1 0 0 1 1 2 0 2 0 0 2 0 2 0 0 0 0 1 0 0 0 0 1 0 0 0 0 0 0 2 2 0 0 1 0 1 2 0 1 0 0 1 0 1 1 0 1 0 0 0 0 1 0 1 1 1 0 0 0 0 0 0 0 0 2 1 2 0 0 1 0 1 2 0 2 1 1 0 0 1 0 1 0 0 1 2 2 0 0 0 2 1 2 1 0 2 1 1 0 1 0 1 1 0 2 1 0 0 0 2 1 0 1 1 1 2 0 1 1 0 0 0 0 0 2 1 0 1 1 0 0 1 1 0 2 2 0 0 1 1 0 1 0 1 0 1 0 1 0 0 1 0 1 2 0 1 1 1 0 1 0 2 0 0 0 0 1 1 0 0 0 2 0 0 0 1 1 1 1 1 0 0 0 0 0 0 2 1 0 2 2 0 0 0 2 1 0 2 0 0 0 1 1 0 1 0 1 1 1 1 0 0 0 2 1 2 1 2 0 1 1 0 1 0 2 0 0 2 2 2 1 0 1 0 1 1 0 1 1 0 2 1 1 0 0 2 2 0 2 2 1 2 1 0 1 0 0 2 1 1 1 0 0 2 0 0 0 0 0 0 0 0 0 0 0 0 0 0 0 2 0 2 1 1 0 0 0 0 1 1 0 0 0 0 0 1 0 0 1 1 0 2 1 1 0 2 1 1 0 0 1 0 0 1 0 0 0 0 0 1 1 1 2 0 2 1 0 1 2 0 0 2 2 1 1 2 1 1 0 0 2 0 2 2 1 1 2 2 0 2 2 2 1 0 2 1 1 0 1 1 0 1 0 0 0 0 0 0 0 0 1 1 1 0 0 1 0 0 2 0 1 0 1 1 1 1 1 0 0 0 1 0 0 2 2 0 0 1 1 0 0 0 0 0 1 0 0 0 0 2 0 1 0 0 0 0 0 1 0 0 0 2 2 0 0 0 1 0 0 0
153 1 1 1 0 0 0 2 1 2 0 0 1 1 0 0 0 0 0 1 1 2 1 2 2 0 0 0 2 1 2 2 0 0 2 0 2 0 0 1 1 0 0 0 0 0 1 0 1 2 0 1 0 0 2 1 0 1 1 1 0 1 0 0 0 0 2 0 1 0 0 0 2 2 1 2 1 0 0 0 0 0 1 0 2 0 0 2 1 2 1 2 0 0 0 1 1 0 1 0 0 2 2 0 2 0 2 0 0 0 1 1 2 2 2 2 2 0 1 1 1 0 1 1 0 1 0 0 0 0 2 0 0 1 1 0 0 0 0 0 1 1 1 0 0 1 0 0 0 1 0 1 1 0 0 0 0 2 0 1 2 0 0 2 1 2 1 0 2 1 0 0 0 2 0 0 0 0 1 1 0 1 1 0 1 0 1 0 0 0 0 0 2 1 2 1 2 0 0 0 0 0 0 0 0 0 2 0 1 0 0 0 2 1 0 2 1 1 1 0 1 1 1 2 0 0 0 1 0 0 0 1 0 0 0 0 1 2 0 1 0 0 2 1 1 1 1 0 2 0 0 1 0 1 1 2 0 1 0 0 0 0 0 1 1 0 0 0 2 0 1 0 1 0 0 0 0 1 2 0 0 0 0 1 0 1 1 1 0 1 1 0 0 2 2 0 1 1 0 1 0 0 1 1 0 1 1 0 2 2 0 2 0 0 0 0 0 0 1 0 0 2 1 2 0 0 0 2 0 0 2 2 0 1 0 0 0 0 2 0 0 0 1 2 1 0 1 0 1 2 1 1 1 0 1 0 0 0 0 0 0 1 2 0 2 0 1 2 2 0 1 1 2 2 0 1 0 0 0 0 2 1 1 1 0 1 1 1 1 0 0 0 1 1 2 0 2 0 0 0 0 0 1 1 0 1 0 1 0 2 0 1 0 0 0 0 0 0 0 0 0 2 0 1 0 2 2 2 0 0 2 0 1 1 1 1 0 1 0 0 2 0 2 0 1 2 0 0 0 0 1 0 0 2 2 0 1 0 0 0 0 0 0 0 0 2 0 2 0 0 0 0 1 1 0 1 0 0 2 1 1 0 0 0 0 0 0 1 2 0 2 2 1 1 0 0 2 1 1 1 1 1 1 1 1 1 1 0 0 0 0 0 0 0 0 2 0 2 0 1 1 1 0 0 0 1 1 1 1 1 1 1 1 0 1 1 0 0 1 1 1 1 2 2 0 1 0 2 2 2 0 0 0 1 1 0 0 1 1 0 0 0 0 1 0 0 0 1 0 1 0 1 0 0 0 0 0 1 0 2 1 0 2 0 2 1 1 0 0 0 0 1 1 0 0 0 0 0 0 0 0 2 1 1 0 2 1 1 1 2 0 0 0 1 1 0 0 0 0 0 0 0 0 0 0 0 1 1 0 0 0 1 1 0 0 1 2 0 2 0 0 2 0 0 2 0 2 1 2 0 0 1 1 1 0 0 1 1 0 0 0 0 0 1 1 2 1 2 0 0 0 0 0 0 1 0 2 1 1 1 1 0 0 1 1 1 0 1 0 0 1 0 0 0 0 0 1 0 1 1 0 1 0 0 2 0 0 2 0 0 1 1 0 1 0 0 0 0 0 0 0 2 0 0 2 2 0 1 1 1 0 1 1 2 0 0 1 0 0 0 0 0 0 0 0 1 0 1 0 0 0 0 0 0 0 2 1 0 0 0 0 0 2 0 0 0 2 1 0 1 1 0 0 1 1 0 1 0 2 2 1 1 0 0 0 1 0 1 0 2 1 2 0 1 1 1 0 1 0 1 1 1 0 0 2 1 1 1 0 1 1 0 0 0 0 0 1 2 2 0 2 2 1 2 2 0 1 0 0 1 0 1 0 0 0 1 0 0 1 0 0 0 1 1 0 0 2 0 0 0 1 1 0 2 1 1 0 0 0 0 0 2 0 0 0 0 1 1 1 0 0 0 1 0 2 1 0 1 2 2 1 1 0 0 0 0 1 0 1 0 1 2 0 0 0 0 1 2 0 0 0 0 1 0 2 2 0 2 0 2 0 0 1 1 1 1 0 0 1 1 0 1 2 2 1 1 1 1 1 0 2 2 0 0 2 0 0 1 0 0 0 0 2 1 1 1 0 0 0 0 2 0 1 1 1 0 0 1 0 0 0 0 2 0 2 0 0 0 0 1 0 0 0 0 0 0 2 0 2 0 0 0 0 0 1 0 1 0 0 1 0 0 0 1 1 0 0 0 0 1 2 1
154 0 0 2 0 1 2 1 0 2 0 0 0 2 0 0 1 1 1 2 0 1 0 2 2 0 0 2 0 2 2 1 0 0 2 1 2 0 0 0 0 0 0 1 0 1 0 0 1 1 0 2 0 0 2 1 1 1 2 0 0 1 0 0 1 0 2 1 2 0 0 1 2 2 0 2 2 1 1 0 1 0 1 0 0 0 0 0 0 2 0 0 0 0 1 0 1 0 0 0 0 2 1 0 2 1 2 1 1 0 0 2 0 1 1 0 1 0 0 2 2 0 2 0 0 2 0 0 2 0 1 1 0 1 0 0 0 0 0 0 1 1 0 0 0 1 0 0 0 0 0 0 1 2 1 0 0 0 2 1 1 1 1 1 0 2 0 1 1 1 0 0 0 2 0 1 1 2 0 0 0 0 0 0 0 0 0 2 0 0 1 1 0 0 0 1 2 0 1 0 0 1 0 0 0 0 2 0 0 0 1 0 2 0 0 2 1 1 1 0 0 0 1 2 0 0 0 0 0 0 0 0 1 1 1 0 1 2 1 1 0 0 2 2 0 2 0 0 2 0 0 1 0 0 0 0 0 1 1 1 0 1 0 1 2 0 0 1 1 0 0 0 0 0 0 0 0 1 2 0 0 1 0 0 2 0 0 2 0 2 0 0 0 2 1 1 2 1 1 0 0 0 0 0 0 0 0 1 1 1 0 2 0 0 1 0 1 0 0 0 2 0 2 0 2 0 0 0 1 1 2 2 1 2 0 0 0 1 1 1 1 2 1 2 1 0 1 0 1 2 0 0 0 0 0 0 0 2 1 0 1 1 1 1 1 0 1 2 2 0 0 2 1 1 1 0 0 1 1 0 0 0 0 1 1 1 1 0 0 1 0 0 1 0 2 0 1 0 1 1 1 1 2 0 0 0 1 0 2 0 0 2 0 0 0 0 0 0 0 0 0 1 2 0 1 2 1 0 0 0 0 1 0 1 1 1 0 0 0 0 2 0 0 2 0 1 0 2 2 0 0 1 0 2 2 1 1 1 1 1 0 0 0 0 0 2 0 2 0 0 1 1 2 2 2 0 0 0 2 0 2 2 0 0 0 2 0 0 1 0 1 1 0 1 1 0 2 0 0 1 2 2 2 0 2 0 0 0 1 0 0 0 0 1 0 1 0 1 0 1 1 1 1 1 0 2 1 2 0 2 0 2 2 1 2 1 2 1 0 1 0 0 0 0 0 0 2 0 0 1 0 0 0 2 0 0 0 1 0 0 0 0 1 1 0 0 0 1 1 0 1 0 0 0 0 0 0 2 0 1 1 0 1 0 0 1 0 1 1 2 0 1 1 0 0 0 0 1 1 0 0 2 2 0 0 2 0 1 0 1 1 0 0 1 0 0 0 0 0 1 0 0 0 0 0 0 1 2 0 0 0 1 1 0 0 0 2 0 1 1 0 1 0 2 2 0 1 2 0 0 1 1 0 0 1 0 1 1 1 0 0 0 1 2 0 2 1 1 0 0 0 0 0 0 1 0 1 0 1 2 0 1 0 2 2 2 0 2 0 1 0 1 0 0 0 0 0 0 2 2 0 0 0 0 2 0 1 2 0 0 1 0 0 2 0 0 0 1 1 1 0 0 1 0 1 1 1 0 0 0 0 1 1 2 0 1 0 1 1 2 1 1 0 1 0 1 1 0 1 0 0 0 0 1 1 1 0 1 2 1 0 1 1 1 0 1 2 0 0 2 0 0 1 2 2 0 0 0 1 1 2 2 1 0 2 2 1 2 0 2 0 2 1 1 1 0 1 1 0 1 1 1 1 0 1 0 0 0 2 0 1 0 1 2 2 0 0 2 2 1 2 1 1 2 2 0 0 0 0 1 0 1 1 0 0 0 1 1 0 0 0 1 0 0 0 0 0 0 0 0 1 1 0 2 2 0 0 0 0 0 0 2 0 1 0 0 0 1 1 0 0 0 0 2 2 2 0 0 1 2 2 2 0 0 0 0 0 0 0 1 0 1 0 1 2 0 2 2 0 0 0 1 1 0 2 2 0 1 0 1 0 0 0 0 1 1 2 0 2 2 0 2 1 1 0 0 1 1 0 0 2 1 1 1 0 0 0 2 0 1 0 0 0 0 0 0 0 0 0 0 1 1 1 1 0 0 1 2 0 0 0 1 0 1 1 1 1 0 0 1 2 0 0 0 0 2 0 0 2 0 0 0 0 0 1 0 1 0 0 1 0 0 1 0 0 0 0 1 2 1 2 2
155 1 2 1 0 0 1 2 2 1 1 1 0 0 0 0 0 0 0 1 1 2 0 2 2 0 0 0 0 1 1 2 1 2 0 0 1 1 0 0 0 0 0 1 0 1 1 0 0 1 0 0 0 0 2 2 0 0 1 0 1 1 2 1 0 0 1 1 1 0 0 0 2 2 1 2 1 0 0 0 1 0 1 0 1 1 0 2 2 2 2 2 0 0 1 0 0 1 1 0 0 1 1 0 2 1 2 0 0 0 1 2 0 2 2 0 2 0 2 0 0 0 2 0 0 2 0 2 2 2 0 0 0 1 0 0 0 0 0 0 1 1 0 0 0 0 0 0 0 0 0 0 0 0 0 0 0 1 2 1 1 1 1 1 1 2 1 0 1 0 0 0 2 1 1 2 1 0 0 1 1 1 1 1 2 0 2 2 1 0 0 1 1 1 1 2 1 1 0 0 0 0 1 1 1 0 0 1 0 1 1 0 2 0 0 2 0 1 0 0 0 0 1 2 0 1 1 0 0 0 0 0 1 1 1 0 0 2 1 1 0 1 2 0 0 0 0 0 2 0 0 0 1 0 0 1 1 0 0 0 0 0 0 0 1 0 1 0 2 1 0 1 0 1 0 1 0 1 2 0 1 0 0 1 0 0 0 0 1 2 0 1 1 1 1 1 2 0 1 0 1 0 1 1 1 0 1 0 0 1 0 1 0 0 1 0 1 0 0 0 0 2 0 2 1 0 1 1 0 0 1 0 1 1 0 0 0 1 1 1 0 1 1 1 0 0 1 0 2 0 0 0 0 0 0 0 0 2 0 2 2 2 1 0 1 0 1 2 2 0 0 2 0 0 0 0 0 1 1 1 1 1 1 1 0 1 1 0 0 0 0 0 1 0 2 0 1 1 0 0 0 0 0 2 1 1 0 1 0 1 0 1 0 0 0 0 0 1 0 1 1 1 1 0 1 1 0 1 0 1 1 0 0 0 0 0 1 1 0 0 1 1 1 1 1 1 0 1 1 0 1 1 0 2 2 1 1 1 1 1 1 0 0 0 1 1 1 1 0 0 0 0 2 2 2 0 2 1 2 1 0 2 0 1 1 1 1 1 1 0 1 0 0 0 0 0 1 1 1 1 1 2 2 0 2 1 1 1 0 0 0 0 0 1 0 0 0 2 0 1 1 1 0 0 0 2 1 0 1 1 1 0 1 1 0 0 0 0 0 1 0 0 1 1 0 0 1 1 2 2 0 1 1 1 1 0 0 0 1 0 0 0 1 0 1 0 0 1 1 0 1 0 0 0 0 0 0 2 0 1 0 1 1 0 1 1 0 0 1 1 1 0 0 0 0 0 0 1 0 0 0 1 1 1 0 0 0 1 1 2 0 0 0 0 0 1 0 0 0 0 0 0 0 0 0 1 0 1 0 0 1 0 0 0 0 1 2 1 2 0 1 1 0 1 2 0 2 1 0 0 1 1 0 0 1 1 2 1 1 0 0 0 1 1 1 2 0 1 1 1 0 1 0 0 0 1 1 1 0 0 2 0 0 1 2 2 2 1 1 0 1 1 1 1 1 1 2 0 1 1 0 0 0 1 1 1 1 2 0 0 0 0 0 1 0 1 0 1 1 1 0 0 1 0 1 2 0 0 0 0 0 0 0 2 0 0 2 2 0 2 2 0 0 1 0 1 1 0 1 0 0 0 0 0 0 0 0 1 2 1 1 1 2 0 1 0 2 2 0 2 0 0 1 1 1 0 0 0 2 2 1 1 1 1 1 1 1 2 0 2 0 2 1 0 1 0 0 1 0 1 1 1 1 0 1 1 0 0 0 1 2 1 2 1 2 0 0 2 2 0 1 1 1 2 2 0 1 0 0 1 0 1 2 0 0 2 0 0 0 0 0 0 0 0 0 0 0 0 0 0 0 1 0 2 2 0 0 1 0 0 0 2 0 0 0 0 1 0 0 0 1 0 0 0 2 0 0 1 1 2 2 2 0 0 0 0 0 0 0 0 1 1 0 1 2 0 2 0 1 1 1 0 0 2 2 0 2 2 1 1 0 0 0 0 1 1 2 2 1 1 1 1 0 0 0 0 1 0 1 0 1 1 0 1 0 0 0 2 0 1 0 0 1 1 1 2 0 0 1 0 1 0 1 1 1 0 0 2 1 0 0 0 0 1 0 2 2 0 0 0 1 0 1 0 0 0 0 0 1 0 0 1 0 0 0 0 0 0 1 2 0 0 0 1 1 0 0 0 1 0 0 0
156 0 1 1 0 0 1 2 0 2 0 1 0 1 0 0 0 0 0 1 1 1 0 1 1 0 0 2 0 2 1 0 1 1 1 0 1 2 0 1 1 0 0 1 0 0 1 0 0 0 0 0 0 0 2 1 0 1 1 1 0 1 2 1 1 0 2 0 2 0 1 1 2 2 2 2 0 2 2 0 2 0 2 0 1 0 0 0 0 2 0 1 2 0 0 0 0 2 1 1 1 2 2 0 2 0 2 0 0 0 1 0 1 2 2 1 2 0 0 1 1 1 2 1 0 0 0 0 2 1 1 1 0 0 0 0 0 0 0 2 0 2 0 0 0 2 0 0 0 1 1 1 0 0 1 0 0 1 0 2 2 2 1 1 0 0 0 1 0 1 0 1 0 2 0 1 1 1 0 0 0 0 0 0 1 1 0 1 0 0 0 1 1 0 0 1 1 0 0 0 0 0 0 0 0 0 2 1 2 1 1 0 1 0 0 2 1 1 2 1 0 0 0 2 0 2 2 0 0 0 0 0 0 0 1 0 0 2 0 1 0 0 1 1 0 1 0 0 2 0 0 0 0 0 0 0 0 1 0 0 0 0 0 0 0 1 0 0 1 0 0 0 1 1 1 1 0 2 2 0 0 0 1 1 0 2 1 1 0 2 0 0 1 2 2 1 0 1 1 1 1 1 1 1 1 0 0 1 1 1 0 1 0 0 0 0 0 0 0 0 0 2 1 2 1 0 0 2 2 2 2 1 1 1 0 0 0 2 0 2 2 2 1 2 1 0 1 1 1 2 1 1 1 1 1 2 2 0 1 1 2 1 1 1 1 0 0 2 2 0 2 0 1 1 1 1 0 0 0 0 1 2 0 0 0 0 0 0 0 0 0 0 1 0 2 0 0 0 1 1 1 1 1 1 0 1 0 1 1 1 0 1 0 0 0 0 1 0 0 0 0 1 1 2 0 1 0 2 0 0 2 0 0 0 2 2 1 0 0 0 2 0 0 2 1 0 0 1 1 0 0 0 0 2 1 0 1 2 1 1 0 0 1 1 0 1 0 1 0 1 1 1 0 0 0 1 0 0 2 2 0 2 0 1 1 2 1 0 0 0 0 0 0 1 0 0 1 1 1 1 1 1 2 0 2 1 1 0 1 0 0 0 0 0 0 2 0 2 0 2 2 0 0 0 1 1 0 0 1 1 1 0 1 0 1 1 2 0 0 1 0 0 2 2 2 0 2 1 2 2 0 1 0 2 0 0 0 0 1 1 1 1 0 1 0 0 0 1 0 0 0 0 2 0 0 2 2 2 0 2 0 0 1 0 0 1 0 0 1 1 0 0 0 0 0 1 0 0 0 0 0 1 0 0 0 2 2 0 0 0 0 0 0 0 1 1 1 0 0 1 1 1 0 0 0 1 2 2 0 0 1 0 0 0 0 1 2 1 2 0 1 1 0 2 2 0 0 1 2 0 0 1 0 1 0 0 2 2 2 0 0 0 1 1 0 1 2 2 0 0 2 0 2 0 0 0 0 0 1 1 0 1 0 2 1 1 2 2 0 1 1 0 2 0 2 1 2 1 0 1 1 0 0 0 2 0 1 2 0 0 0 0 0 0 0 0 0 1 1 1 0 0 2 0 2 2 0 0 0 0 0 1 0 2 0 0 1 0 1 1 0 1 0 0 0 0 0 0 0 0 0 0 0 1 1 0 0 0 2 1 0 0 2 1 1 0 2 1 0 1 0 1 0 1 1 1 2 1 1 2 1 0 0 0 0 2 0 2 1 2 0 1 0 2 2 2 0 0 0 1 1 1 1 0 1 0 1 1 0 0 0 0 0 0 1 1 0 2 1 0 1 1 1 1 1 0 1 0 0 2 0 2 1 0 0 2 0 2 1 0 1 1 0 0 0 0 0 0 0 0 0 1 0 2 2 0 0 0 0 0 0 1 0 0 0 0 0 0 1 0 1 0 0 0 2 1 0 1 2 1 0 0 0 0 0 0 1 1 0 0 0 1 0 2 2 0 2 2 0 0 0 0 0 1 2 2 0 2 0 2 0 0 0 1 1 1 1 0 0 0 0 0 2 1 1 1 1 1 0 1 2 2 0 1 1 0 0 0 0 0 0 0 1 1 1 0 1 2 0 0 2 0 1 0 1 1 1 2 1 0 0 0 1 0 1 1 1 0 0 0 1 0 0 0 0 1 1 0 0 0 0 2 0 1 0 0 0 0 0 2 2 0 0 0 0 0 0 0 0 0 2 1
157 0 1 2 0 0 0 1 1 1 0 0 2 2 0 0 0 0 1 2 0 1 0 2 2 0 0 2 0 2 2 1 1 1 0 0 1 2 0 2 1 1 1 1 0 1 0 0 2 2 0 0 2 2 0 1 0 0 1 1 0 0 2 2 0 1 1 0 1 0 0 1 2 2 1 2 1 0 0 0 1 0 2 1 1 0 0 1 1 2 1 1 0 0 0 0 0 2 1 1 1 2 1 0 2 1 2 0 0 0 1 2 0 1 1 0 1 0 1 1 1 0 1 1 0 1 0 0 1 1 0 1 0 0 0 0 0 0 0 1 1 1 0 0 0 0 0 0 0 0 0 0 0 0 0 0 0 2 1 0 1 0 2 0 1 2 0 1 0 1 1 1 0 2 0 1 0 0 0 1 0 0 0 0 1 1 0 0 0 0 0 0 1 1 1 1 2 0 1 0 0 1 0 0 0 0 2 2 1 0 0 0 0 0 0 2 0 1 2 1 0 0 1 2 0 1 1 1 0 0 1 0 1 1 1 0 0 2 0 2 0 0 1 1 0 1 0 0 2 0 0 0 0 0 0 2 2 0 0 0 0 0 0 1 2 0 0 0 2 1 0 1 1 1 0 1 0 1 1 0 1 0 0 1 1 0 0 0 1 2 0 1 0 1 1 0 2 0 0 0 0 0 0 0 0 0 2 0 2 2 1 1 0 0 0 0 0 1 0 0 2 1 1 1 2 0 0 0 1 1 2 1 0 1 0 0 0 2 0 0 0 1 2 1 1 0 1 0 2 1 0 0 0 1 0 1 1 1 0 0 0 0 1 1 1 0 1 2 2 0 2 0 1 1 0 0 0 1 1 1 1 0 1 0 0 0 2 0 0 0 0 0 0 0 2 1 0 1 0 0 0 0 1 0 0 0 1 1 0 2 0 1 0 0 0 0 0 1 0 1 1 1 1 1 0 2 2 1 1 0 1 1 1 0 2 2 0 2 0 1 0 2 2 0 0 1 0 0 2 2 0 0 0 1 1 0 0 1 1 1 0 0 1 2 1 0 0 1 0 1 0 0 0 0 1 1 1 0 2 2 0 2 0 1 1 2 1 1 2 1 2 2 0 1 0 0 1 2 2 0 0 2 2 0 2 0 2 0 1 0 0 1 1 1 0 2 0 2 0 0 1 2 0 1 0 1 0 0 1 1 1 1 1 0 1 1 1 0 2 1 0 0 2 2 1 1 1 1 1 2 0 0 0 1 1 1 1 1 0 1 1 0 0 1 0 0 0 1 1 0 0 1 1 0 0 1 1 1 0 2 0 0 1 0 1 0 0 0 1 1 0 0 1 0 0 1 0 0 0 0 0 2 1 2 0 2 0 0 2 0 1 0 0 1 1 0 1 0 1 0 0 0 0 1 0 0 2 1 0 0 0 1 2 0 0 1 2 1 2 0 0 0 0 1 1 0 2 0 2 0 0 2 1 1 0 0 1 2 2 1 0 0 1 2 0 2 1 2 1 0 0 0 0 1 1 0 2 0 0 0 0 1 0 1 1 1 1 2 1 0 1 1 1 0 0 0 1 0 1 1 0 1 1 0 0 0 1 0 0 0 0 0 0 1 0 1 0 0 0 0 0 1 0 1 1 2 1 0 0 0 0 0 0 2 0 0 1 0 1 1 0 1 0 0 0 2 0 1 0 0 0 0 0 0 1 0 1 0 1 1 0 0 1 0 0 0 2 2 0 2 0 0 0 0 0 0 0 0 1 0 1 2 0 0 0 2 0 2 1 2 0 1 1 1 2 1 1 1 0 2 2 2 1 0 1 0 2 0 1 1 1 0 0 0 0 0 1 2 1 0 0 0 2 2 1 0 0 0 0 2 1 2 0 0 0 2 0 0 0 0 0 1 0 0 0 0 0 0 0 0 1 1 0 2 2 0 0 0 0 0 1 2 0 0 0 0 1 0 1 0 1 1 0 0 2 0 0 0 0 1 1 2 1 0 0 1 0 0 0 0 1 1 1 2 2 0 2 2 0 0 0 2 0 1 2 2 0 1 0 1 0 0 1 0 0 1 2 1 2 1 1 1 2 1 1 0 0 2 1 1 1 1 0 2 0 0 0 2 0 0 0 0 1 1 1 1 0 1 1 0 1 0 0 2 2 0 2 1 0 0 0 1 1 0 1 1 1 2 1 2 1 0 1 0 0 1 0 0 2 0 0 0 0 1 0 0 0 0 0 2 1 0 0 0 0 0 1 0 2 1 1 1
158 0 0 2 0 1 1 2 0 2 0 0 0 1 0 0 1 0 2 0 2 2 2 0 1 1 1 1 2 2 2 2 0 1 1 0 1 1 0 0 0 0 0 0 0 0 0 0 1 2 0 0 0 1 0 1 1 0 1 2 0 0 1 1 1 1 1 1 2 0 0 1 2 2 2 2 0 1 1 1 0 0 2 1 2 0 0 0 0 2 0 0 2 1 1 0 0 2 2 0 0 0 0 0 2 1 2 0 1 1 0 1 0 0 0 0 0 0 0 2 2 0 1 1 1 0 0 0 1 1 0 0 0 0 0 0 0 0 0 2 0 2 0 0 0 2 0 0 0 1 0 1 0 0 1 0 0 1 0 0 0 0 1 1 0 0 0 0 1 0 1 0 0 2 1 1 0 0 0 1 0 2 0 1 1 0 2 1 0 0 0 1 2 1 1 2 1 0 0 0 0 0 0 2 1 1 1 1 2 0 1 0 1 1 0 2 0 0 2 2 0 0 1 2 0 1 1 0 0 0 1 0 1 1 0 1 0 2 0 2 0 0 2 2 0 2 0 0 2 0 0 0 0 0 0 1 0 2 1 1 0 1 0 0 0 0 0 1 2 1 0 2 1 0 0 0 0 1 2 0 0 1 0 1 0 1 0 0 0 1 1 0 0 2 2 0 1 1 1 0 1 0 1 1 0 0 0 0 1 1 0 2 0 1 2 0 0 1 1 0 0 2 1 0 2 0 1 0 1 1 2 1 1 1 0 0 0 1 1 1 0 1 2 0 1 2 0 1 2 2 1 1 0 1 0 1 1 1 0 2 2 2 2 2 2 1 0 1 1 0 1 1 0 0 0 0 0 0 0 0 1 0 0 1 0 0 0 0 0 1 0 0 0 0 1 1 0 0 1 2 1 1 1 1 0 1 0 0 0 2 0 1 2 2 2 0 0 0 0 0 0 1 1 1 1 1 0 1 0 1 0 1 0 1 1 2 1 0 0 0 0 1 2 0 0 1 0 0 0 0 0 0 0 2 2 1 1 1 0 1 1 0 1 1 0 1 1 1 0 1 0 0 2 2 0 1 0 0 2 0 1 0 0 0 0 1 0 2 2 0 2 2 1 1 0 0 1 2 2 0 0 1 1 1 1 1 1 1 0 0 0 0 0 1 0 1 0 2 0 1 1 1 0 0 2 2 0 2 0 2 0 1 1 0 0 0 1 1 1 0 0 0 1 0 0 1 0 0 0 0 0 0 0 2 0 2 0 1 0 0 0 0 0 0 0 0 0 1 1 0 0 1 2 0 0 2 2 2 0 1 1 0 2 0 1 1 1 0 0 0 0 0 2 0 0 1 0 0 0 0 0 2 2 0 0 2 1 1 2 2 0 0 0 1 1 1 1 1 1 0 0 0 0 0 0 2 2 2 0 0 0 0 0 0 0 1 1 2 2 0 1 1 0 1 1 0 2 2 1 0 0 1 1 1 0 0 1 2 1 0 0 0 2 1 0 1 0 2 1 0 1 0 0 0 0 1 1 0 1 1 0 0 0 1 1 1 2 1 0 0 1 0 2 0 2 2 2 1 1 1 0 1 0 0 0 0 0 1 0 0 1 1 1 1 1 1 0 0 0 0 0 0 2 0 1 1 0 1 1 1 1 1 1 2 0 0 1 1 0 1 0 1 1 1 0 0 1 1 1 1 1 1 0 0 0 2 0 0 0 0 0 0 0 0 0 2 0 0 0 2 0 0 0 1 0 1 2 1 0 1 2 1 1 1 1 2 1 1 0 2 1 2 2 0 2 0 0 1 0 0 0 1 0 1 1 0 1 0 0 2 2 0 2 1 2 0 1 2 1 0 1 0 1 2 2 0 0 0 0 2 1 1 0 1 0 1 1 0 2 0 2 0 0 0 0 0 1 0 0 1 0 1 0 1 0 1 0 0 0 0 0 1 0 0 0 0 1 0 1 0 0 0 0 1 1 1 0 1 2 2 2 2 0 0 0 0 0 0 0 1 0 0 0 0 2 2 1 2 0 0 0 2 1 1 1 2 0 2 0 1 1 0 1 0 1 1 1 1 2 1 0 2 1 1 1 0 0 1 0 0 2 1 0 1 1 0 0 1 0 1 0 0 1 1 1 0 0 0 1 0 2 0 2 0 1 0 1 2 0 0 0 1 0 0 2 0 0 0 2 2 1 0 0 0 0 0 2 0 1 0 0 1 0 0 0 0 0 0 1 1 0 0 0 0 0 0 1 0 1 0 0 0
159 1 1 1 0 0 0 2 2 0 0 0 1 1 0 0 0 0 0 0 2 2 0 2 2 0 0 2 1 2 2 2 1 1 2 1 2 1 0 1 1 0 0 0 0 1 1 0 0 1 0 0 0 0 2 1 0 0 1 1 0 0 1 1 1 0 2 1 1 0 0 2 2 2 1 2 1 2 2 2 0 0 2 1 2 0 0 0 0 2 0 0 0 0 0 0 1 1 0 1 0 2 1 0 2 0 2 2 2 0 0 2 1 1 1 1 1 0 0 1 1 0 1 1 0 1 0 0 1 1 0 0 1 1 0 0 0 0 0 1 1 2 0 0 0 1 1 0 0 2 1 2 1 1 0 0 0 0 1 2 1 0 0 2 2 2 0 1 1 2 0 0 0 2 1 1 0 0 0 0 0 0 0 0 0 0 1 0 0 0 0 0 2 2 2 2 1 0 0 0 0 0 0 2 2 0 0 1 0 0 1 0 1 0 0 2 1 0 1 0 2 2 0 1 1 2 1 0 0 0 1 0 0 0 1 0 0 2 0 2 0 0 2 2 0 2 0 0 1 0 0 1 0 1 0 1 0 1 0 0 0 0 0 0 0 0 0 1 0 0 0 2 0 0 1 0 0 2 2 0 1 0 1 2 0 1 1 0 1 2 0 1 1 2 2 1 2 0 0 0 0 0 1 1 0 0 0 0 1 1 1 1 0 1 1 0 0 1 1 0 0 0 1 2 2 0 1 1 1 1 1 2 1 0 0 0 0 2 0 1 2 2 0 2 0 0 2 1 1 2 1 1 0 0 0 0 0 1 0 1 1 1 2 1 2 1 1 2 2 0 1 1 1 0 0 0 0 0 0 0 1 1 1 0 1 1 1 0 0 1 0 1 0 0 2 0 0 0 1 1 1 1 0 1 0 1 0 0 0 1 0 1 0 0 0 0 1 0 0 0 0 0 0 0 0 2 1 1 1 1 1 0 0 1 1 2 0 1 0 0 0 2 1 0 1 1 0 2 1 0 0 0 0 1 1 1 0 1 1 1 0 0 1 1 0 0 0 2 0 0 0 0 2 2 1 0 0 0 0 1 2 2 0 0 0 0 0 1 1 0 0 1 0 1 0 1 1 1 1 0 1 1 2 0 1 1 1 1 0 0 0 1 0 0 0 2 0 2 0 1 2 1 2 2 0 2 0 0 1 1 2 0 1 1 0 0 0 0 0 1 0 0 1 1 1 1 0 0 1 1 0 0 0 2 0 1 0 0 0 1 1 0 1 0 1 0 0 2 0 0 0 0 0 0 0 1 1 2 0 0 1 0 1 0 1 0 0 0 0 1 0 1 1 0 1 0 0 0 0 0 0 1 1 0 1 2 0 1 2 0 1 0 0 0 0 1 0 0 0 0 1 1 0 0 0 1 2 0 0 0 0 0 0 0 0 0 2 1 2 0 0 0 0 1 2 0 2 1 0 0 1 2 1 0 1 0 1 2 1 0 0 0 0 0 1 1 0 2 1 0 0 1 0 0 0 0 1 1 0 1 0 0 0 1 1 1 1 1 0 0 1 1 0 1 0 0 2 0 1 1 0 0 0 1 1 0 1 2 0 0 1 0 0 1 2 2 1 0 0 0 0 0 0 1 0 2 1 1 1 0 0 0 1 2 0 1 2 0 2 2 0 2 0 1 0 1 0 0 0 0 0 0 0 0 0 2 0 0 0 0 0 0 2 1 0 0 2 2 1 1 0 0 1 1 1 0 0 0 1 1 1 1 0 0 0 1 0 2 0 2 0 2 0 0 0 0 0 1 0 1 1 1 1 0 1 0 2 0 0 1 2 0 0 0 0 0 0 2 2 0 2 1 0 1 1 0 0 0 0 2 0 2 0 0 0 2 0 0 1 0 0 1 1 1 0 0 1 1 0 0 0 1 0 2 2 0 0 0 1 1 0 1 1 0 1 0 0 0 2 0 0 1 0 2 1 0 0 2 2 1 1 1 0 0 0 0 0 0 0 0 0 0 1 2 1 0 2 2 0 0 0 2 0 2 1 1 1 1 0 2 0 0 0 1 1 1 2 1 1 0 0 1 1 0 1 0 1 1 0 1 1 1 0 1 0 0 0 2 0 0 0 0 0 0 0 0 0 0 0 1 2 0 1 1 0 0 0 2 1 1 1 1 1 0 1 1 2 0 1 2 1 0 0 0 0 2 0 0 1 0 0 1 0 1 0 0 0 0 0 1 0 0 0 0 0 0 0 0 0 0 1 1
160 1 2 0 1 0 1 1 1 1 0 1 0 2 0 0 1 1 1 1 0 1 1 2 2 0 0 2 0 2 2 2 0 0 2 0 2 1 0 2 2 1 0 0 0 2 0 0 0 1 1 1 1 1 1 2 0 0 0 0 1 2 0 0 0 1 0 0 1 0 1 1 2 2 0 2 2 0 0 0 0 0 2 1 2 0 0 1 1 2 1 1 2 0 0 0 0 1 1 0 0 2 0 0 2 0 2 0 0 0 0 0 1 1 1 1 1 0 0 1 1 1 1 1 1 0 0 0 2 1 1 1 0 0 1 0 0 0 1 1 2 1 2 0 0 1 1 0 0 2 1 2 1 0 0 0 0 2 2 0 2 1 2 0 1 1 0 0 0 2 0 1 0 2 0 0 0 0 0 1 0 2 1 0 1 0 2 2 0 1 1 2 2 1 2 1 2 0 1 0 0 0 0 1 1 0 1 1 0 0 1 0 1 0 0 2 1 0 2 2 0 0 0 1 1 1 0 0 0 0 0 0 0 0 2 0 0 2 0 0 0 0 1 2 0 1 0 0 2 0 0 0 0 0 0 1 1 0 0 0 0 0 0 0 0 0 1 0 2 1 1 0 0 1 0 0 0 1 1 0 0 1 0 2 0 1 0 1 0 1 1 1 1 2 2 1 2 1 1 0 0 0 1 1 1 0 0 0 0 1 0 1 0 0 2 0 0 0 0 0 1 2 1 1 1 0 1 2 0 1 2 2 1 1 0 0 0 0 2 0 0 0 2 1 1 1 0 2 2 1 1 1 0 1 0 1 1 0 0 1 1 1 2 2 2 1 0 2 2 0 2 0 1 1 1 1 1 0 0 0 2 0 0 0 1 1 0 0 0 0 0 0 1 0 1 1 0 1 1 1 1 1 0 2 1 1 0 0 0 2 0 0 0 0 0 0 0 0 0 0 0 1 0 0 1 1 1 1 0 0 0 0 0 0 1 2 0 0 0 0 1 2 2 0 1 0 0 1 1 0 0 1 0 2 2 1 1 1 1 1 1 0 0 0 1 1 0 1 0 1 0 0 1 1 1 0 1 0 2 1 0 2 0 0 2 2 2 2 2 0 1 2 1 2 1 1 1 2 2 0 0 1 1 0 1 1 2 0 1 0 0 0 0 1 0 1 1 2 0 0 0 2 1 1 0 2 0 0 1 1 1 0 1 1 1 0 1 0 1 1 0 0 2 1 1 0 1 1 1 1 0 0 0 2 1 0 0 0 1 0 0 1 1 0 0 0 0 0 0 1 0 0 1 0 0 1 1 2 0 0 2 0 1 0 0 0 0 0 0 1 0 0 0 0 0 0 0 0 0 0 0 1 0 1 1 2 0 0 1 0 0 0 0 2 0 1 2 0 1 0 0 0 0 0 0 1 1 2 0 0 0 2 1 0 0 0 2 0 2 0 1 1 0 2 2 0 0 1 2 0 1 1 1 0 0 0 2 1 1 0 0 0 1 1 0 1 0 2 0 0 2 0 0 0 1 0 2 1 0 0 0 1 0 0 0 0 1 1 0 1 1 0 1 0 0 0 1 0 0 1 1 0 0 0 2 0 0 2 0 0 0 0 0 2 0 0 0 2 1 1 1 0 1 0 1 2 0 0 0 1 0 1 0 2 0 0 0 1 1 2 1 2 0 1 0 1 1 1 0 0 0 0 0 1 1 2 0 0 2 0 0 1 2 0 0 0 2 2 0 2 0 1 1 1 1 1 1 0 2 2 0 1 0 0 0 1 0 2 0 2 0 2 2 0 2 0 1 0 0 0 0 1 1 0 1 1 0 0 2 0 2 0 2 1 1 0 0 2 2 0 2 2 0 2 2 0 1 0 0 2 1 1 1 0 0 2 0 0 0 0 0 0 0 0 0 0 0 0 0 0 0 2 0 2 1 0 0 0 0 0 0 1 1 0 1 1 1 0 1 0 0 0 0 1 1 1 0 2 0 0 0 0 0 0 0 0 0 2 0 0 0 2 0 0 2 2 1 2 0 0 0 0 0 2 2 1 0 1 0 2 0 0 0 0 0 0 2 0 1 0 1 0 2 0 0 0 1 1 0 1 2 2 0 1 1 0 0 0 1 2 0 0 2 0 0 0 0 0 0 0 2 0 1 1 1 0 1 2 2 1 0 1 1 0 1 1 1 0 0 0 1 0 0 0 0 1 1 1 2 0 0 0 0 1 0 1 1 0 1 2 1 0 1 0 0 0 0 0 1 0 0 0
161 1 0 2 0 2 2 2 1 2 0 0 0 1 0 0 0 0 0 0 1 1 0 2 2 0 0 1 0 2 2 0 1 1 2 1 2 1 0 0 0 0 0 1 0 1 1 0 0 0 0 0 0 0 2 2 0 1 0 1 0 1 1 2 0 0 1 0 0 0 0 1 2 2 1 2 1 0 0 0 2 0 2 1 2 0 0 1 1 2 1 1 2 2 0 0 0 1 0 1 1 2 0 0 2 0 2 0 0 0 2 2 1 2 2 1 2 0 1 1 1 0 2 0 0 2 0 0 1 1 0 0 0 0 0 0 0 0 0 2 0 2 0 0 0 0 1 0 0 1 0 1 0 0 0 0 0 1 0 2 2 1 2 0 2 2 0 1 1 2 0 0 1 1 1 1 0 0 0 1 0 2 0 1 2 1 1 1 0 0 1 0 2 2 2 2 0 0 0 0 0 0 0 2 0 2 2 1 1 0 0 0 2 0 0 2 0 0 2 2 0 0 1 2 0 1 1 1 1 0 0 1 0 0 2 0 0 2 0 1 0 0 1 2 0 2 0 0 2 0 0 0 0 0 0 2 0 1 0 0 0 0 0 1 1 0 0 0 2 0 0 1 0 0 0 0 0 0 0 0 0 0 0 1 1 0 1 0 1 2 0 2 0 2 2 1 2 0 0 1 0 0 1 1 0 1 1 0 0 0 0 1 0 0 0 0 0 0 1 0 0 2 1 0 2 0 0 1 2 2 2 2 1 1 0 0 0 2 0 0 0 1 1 2 1 0 1 0 2 2 2 2 0 1 0 1 1 1 0 1 1 1 1 0 1 2 0 1 1 0 1 1 1 1 1 0 0 0 0 0 2 0 1 0 0 0 0 0 0 0 0 0 0 1 2 0 0 1 0 0 0 0 0 2 0 2 0 1 0 2 0 1 1 1 1 0 0 0 0 0 0 2 0 1 1 1 0 0 0 1 0 0 1 1 1 1 0 0 0 0 1 2 2 0 1 1 0 0 0 0 0 0 0 2 2 1 1 2 1 2 2 0 0 0 0 2 0 2 0 0 1 1 1 1 2 0 1 0 2 2 0 0 0 0 0 1 0 1 2 0 1 1 1 2 1 1 0 0 0 0 2 2 2 0 2 1 1 1 0 0 0 0 0 0 0 2 1 1 0 1 1 1 0 0 0 1 0 0 1 1 1 0 0 0 0 1 1 1 0 0 1 1 1 1 1 0 1 1 1 2 0 0 0 2 2 0 0 0 1 0 0 1 0 1 0 1 1 1 0 0 0 1 1 0 1 0 1 1 0 2 0 0 1 0 1 0 0 0 1 2 0 0 1 0 0 0 1 0 0 0 0 1 0 1 1 2 1 1 1 2 1 0 0 1 0 1 1 0 0 0 0 0 0 1 0 0 2 2 0 0 0 0 0 0 0 1 2 1 2 0 1 1 0 0 2 0 2 1 0 1 0 1 0 0 0 0 2 2 2 0 0 0 1 2 0 2 1 2 1 1 0 1 0 0 0 1 2 1 1 1 1 0 0 1 1 1 0 1 0 1 1 0 0 0 0 0 1 1 1 1 0 0 0 0 2 0 1 2 0 0 0 0 1 0 0 1 0 0 0 0 0 0 1 0 1 2 0 0 0 0 0 0 0 2 0 0 2 0 1 1 0 1 0 0 0 1 0 1 1 1 1 1 0 0 0 2 0 1 2 0 1 2 1 0 0 1 1 1 0 1 1 0 0 0 0 0 1 0 0 0 2 2 0 0 0 0 0 0 0 2 2 2 1 1 2 1 0 1 0 2 2 2 0 1 1 0 1 0 1 1 2 0 0 0 1 1 0 1 1 0 0 1 1 1 1 0 0 0 0 2 0 2 0 0 0 1 0 2 1 0 0 0 0 0 1 1 1 0 0 1 0 1 0 1 1 0 1 0 0 0 0 1 2 0 2 1 0 0 1 0 0 0 0 1 2 0 0 2 1 0 0 0 0 0 0 0 1 0 2 0 1 2 1 1 1 0 1 2 0 1 0 2 0 1 0 2 0 1 0 1 0 0 1 0 1 1 1 1 2 2 0 2 1 0 0 0 1 2 1 1 2 2 0 1 0 0 1 1 0 0 0 0 1 0 1 1 0 0 0 1 2 0 0 1 1 0 2 2 0 0 0 0 1 0 1 1 1 1 1 1 0 0 0 0 0 1 1 0 1 0 0 1 0 1 0 0 0 0 0 1 0 0 0 1 1 0 0 0 1 0 1 0
162 0 1 1 0 0 1 2 2 1 0 0 1 1 0 0 0 0 1 1 1 1 0 2 2 0 0 2 1 2 2 1 2 1 0 0 0 2 0 0 0 1 0 1 0 0 1 0 0 0 0 0 1 1 1 1 1 0 0 0 0 1 1 1 1 1 1 0 2 0 0 1 1 1 0 1 1 1 1 0 2 0 1 0 1 0 1 0 0 2 0 0 2 0 0 1 0 0 0 0 0 2 0 0 1 1 1 0 2 1 0 1 1 1 1 1 1 0 0 1 2 0 1 1 0 1 0 1 2 2 0 0 0 1 1 0 0 0 0 1 0 2 0 0 0 2 0 1 1 1 0 0 1 2 1 0 0 1 1 0 0 0 2 0 0 2 0 1 1 1 1 0 1 1 0 1 1 0 0 1 0 1 0 1 0 0 1 0 0 0 0 0 1 1 1 0 1 0 1 1 0 1 0 1 1 0 1 0 2 0 2 0 1 0 0 2 1 0 0 0 2 2 1 2 0 1 1 1 1 1 1 1 2 2 0 0 1 2 0 1 0 0 2 2 0 2 0 0 2 0 0 0 1 0 0 1 1 2 1 1 0 1 0 1 1 0 1 1 2 0 1 0 1 0 1 1 0 0 1 0 1 0 0 0 2 0 0 1 0 2 0 1 1 2 2 1 2 0 0 0 0 1 0 0 0 1 0 1 2 2 1 2 0 1 2 1 0 0 1 0 1 2 2 1 1 0 0 2 0 0 1 0 1 2 0 0 0 2 0 0 0 2 1 1 0 0 1 0 1 2 1 1 1 0 1 1 1 2 0 0 0 0 1 1 1 0 1 2 2 1 1 1 1 1 0 0 0 0 0 0 1 1 0 0 1 2 1 0 0 0 0 0 1 0 2 0 0 0 0 0 0 0 1 1 0 1 0 2 0 1 0 0 1 1 1 0 0 0 0 0 0 2 1 0 1 2 1 0 0 0 1 0 0 1 1 1 1 1 0 1 1 0 0 2 2 1 0 0 2 2 0 0 0 2 2 2 0 2 2 2 1 0 1 1 1 0 0 2 0 0 1 1 1 1 2 0 0 1 1 0 0 2 0 0 1 1 1 1 2 0 2 1 1 1 1 0 2 1 1 1 1 1 2 0 2 1 1 0 1 0 1 0 0 1 0 1 0 2 0 1 1 1 1 1 0 1 1 1 0 2 0 1 1 1 1 0 1 1 0 1 1 1 1 0 0 1 0 2 2 2 0 0 0 1 2 1 1 0 0 1 1 0 1 1 0 0 0 2 0 0 0 0 2 0 0 1 2 0 0 2 0 1 1 0 1 1 0 0 0 1 0 0 1 0 0 1 0 0 0 0 0 1 0 0 1 2 1 0 1 0 1 0 0 1 0 0 0 0 0 1 1 1 0 1 0 0 2 1 0 0 0 0 0 0 0 1 1 0 2 0 1 1 0 0 0 0 2 1 0 0 1 2 1 1 0 0 1 2 1 0 0 0 0 0 0 0 1 1 2 1 0 1 0 0 0 1 2 0 0 0 1 0 1 1 1 2 0 1 1 0 1 0 1 0 1 1 2 0 1 0 0 1 0 0 1 0 0 2 0 0 1 1 0 0 0 1 0 0 0 0 0 0 0 0 1 0 2 0 0 0 0 0 1 2 0 1 1 0 1 1 0 1 0 0 0 1 0 1 0 0 0 0 0 0 0 2 1 0 1 0 0 1 1 0 0 1 1 2 0 2 0 0 0 1 0 0 2 0 0 1 0 0 0 1 1 1 1 2 1 2 0 1 2 0 2 0 1 0 1 1 0 0 1 0 2 0 2 1 0 1 1 0 1 1 1 0 0 2 2 1 1 2 1 1 1 0 1 0 0 1 1 0 0 1 1 1 0 1 0 0 0 0 0 0 0 0 0 1 0 0 1 1 0 1 1 0 1 0 1 1 0 1 0 0 0 0 0 1 2 0 1 1 0 0 2 0 1 0 0 1 1 1 1 0 0 0 0 0 0 0 0 0 1 2 2 0 2 1 0 0 0 1 1 1 2 2 0 1 0 1 0 0 1 0 1 1 2 0 1 1 0 1 1 1 0 0 0 1 0 1 2 2 0 1 0 0 0 2 0 0 0 0 2 1 1 0 1 1 0 0 1 0 0 1 2 0 2 0 0 0 0 0 2 0 2 2 2 0 0 0 1 0 0 1 1 0 2 0 2 1 1 0 0 1 0 0 0 0 1 2 0 1 0 1 1 0 1 0 2 0 1 0
163 1 0 2 1 0 2 2 1 2 0 0 1 2 0 0 0 0 0 0 2 2 0 2 2 0 0 1 0 2 2 0 0 1 1 0 2 1 0 0 0 0 0 0 0 0 0 0 0 0 0 0 0 0 1 2 0 0 1 1 1 0 2 1 0 2 0 1 1 0 1 1 2 2 1 2 1 2 2 2 0 0 2 0 2 0 0 2 1 2 1 1 1 0 0 0 0 0 0 0 0 2 2 0 2 0 2 1 0 0 0 0 0 1 1 1 1 0 0 2 2 0 1 1 0 1 0 1 2 2 0 0 0 0 0 0 0 0 0 1 2 1 1 0 0 0 0 0 0 0 0 0 1 0 0 0 0 2 0 0 1 0 2 0 1 2 0 1 1 2 0 0 2 1 0 2 1 0 0 2 0 2 1 1 2 0 2 2 1 0 0 0 2 1 1 2 2 0 0 0 0 0 1 0 0 0 1 2 0 1 2 0 1 0 0 2 0 0 1 1 1 1 0 2 0 0 0 0 0 0 0 0 1 1 1 0 0 2 0 2 0 0 2 2 0 2 1 0 2 0 0 1 0 0 0 1 0 2 0 0 1 1 0 2 1 0 1 0 1 0 0 1 0 1 1 1 0 1 2 0 0 0 1 2 0 1 0 1 0 1 1 1 0 2 1 0 1 0 0 0 0 0 0 0 0 0 1 0 0 0 0 0 0 0 1 1 0 1 0 0 2 1 1 2 1 0 0 1 0 0 1 0 1 1 0 0 0 0 2 0 0 0 0 2 0 0 2 1 2 2 1 1 1 0 1 1 1 0 0 2 2 2 1 0 1 1 1 1 1 1 2 0 0 0 1 0 0 2 2 1 2 1 0 0 0 1 1 0 0 0 0 0 1 0 1 1 0 0 1 1 1 1 2 0 0 0 0 0 0 1 0 0 0 0 0 0 0 0 0 0 0 1 0 0 2 1 1 1 0 1 0 0 0 1 0 1 0 0 0 0 2 1 2 0 1 1 0 0 2 1 0 0 0 1 1 1 0 1 1 1 1 0 0 0 0 2 0 1 0 1 0 0 1 1 1 1 0 0 2 1 1 1 0 0 0 1 0 1 2 1 2 1 1 0 1 0 1 1 1 1 1 2 0 2 0 2 2 0 0 0 0 0 0 1 0 1 0 2 0 2 2 0 2 1 0 1 0 1 0 2 0 2 1 0 1 1 0 1 0 0 2 1 1 1 1 0 1 1 2 2 0 0 0 1 2 0 0 0 2 0 0 2 0 1 0 0 0 2 2 2 0 1 0 0 0 0 0 2 0 2 0 0 1 0 1 0 0 0 0 1 0 0 0 0 0 1 0 0 0 0 0 1 1 1 0 2 1 0 0 2 1 0 0 1 0 1 1 0 0 0 0 0 0 0 0 0 2 0 0 0 1 0 1 0 0 0 2 1 2 0 0 1 0 2 2 0 1 1 0 1 1 2 1 0 1 1 2 1 0 0 0 0 2 1 1 2 1 1 1 1 0 1 1 0 0 0 1 1 1 1 1 2 0 1 1 1 1 1 0 0 1 0 0 1 0 0 2 0 1 1 1 0 0 0 2 0 1 2 0 0 0 0 0 1 0 1 0 0 0 0 0 0 0 1 0 2 1 1 1 1 1 1 0 2 0 0 1 0 0 0 0 0 2 0 0 0 0 1 2 1 1 1 0 0 0 2 1 0 2 1 0 1 2 1 0 0 2 1 0 2 0 0 0 0 0 0 1 1 1 1 2 2 1 1 0 2 0 2 0 2 0 2 0 1 1 1 0 1 0 1 1 2 1 1 0 0 1 0 0 2 2 1 1 2 2 0 0 2 2 0 2 1 1 2 2 0 1 0 0 2 0 2 1 0 0 1 0 1 1 0 1 0 0 0 0 0 0 0 1 1 0 0 1 1 1 0 0 0 0 0 0 2 1 0 1 0 2 2 2 0 0 1 0 0 2 0 0 1 2 1 0 0 2 0 0 1 0 0 0 1 0 1 1 0 1 0 2 2 0 0 0 0 0 1 1 1 1 1 1 1 0 0 1 0 1 1 1 0 1 1 0 1 1 1 0 0 1 0 2 1 2 2 1 1 0 0 1 0 0 1 0 0 1 1 2 0 1 1 0 1 2 0 0 2 2 0 1 1 1 1 1 1 1 0 1 1 1 0 0 0 1 0 0 0 0 1 1 0 1 0 0 1 0 1 0 1 1 0 1 2 0 0 0 0 0 0 0 0 0 0 1 1
164 1 1 1 0 0 1 2 2 2 0 0 0 0 0 0 0 1 2 0 1 1 0 2 2 0 0 1 0 2 2 1 2 2 1 0 0 2 0 1 1 0 0 0 0 0 1 0 1 1 1 1 0 1 0 2 0 1 0 0 1 2 1 0 0 2 0 0 1 1 0 1 2 2 0 2 2 1 1 1 0 0 1 1 1 0 0 0 0 2 0 0 1 0 1 0 0 0 0 0 0 2 1 0 2 1 2 2 2 0 0 2 2 2 2 2 2 0 2 0 0 0 0 2 0 0 0 0 1 1 0 0 1 1 0 0 0 0 0 0 0 2 0 0 0 2 1 0 0 2 1 2 0 0 0 0 0 0 0 2 0 0 1 1 1 2 0 1 0 1 1 0 1 1 1 1 0 0 0 1 0 2 0 0 0 0 0 0 0 0 0 0 2 1 2 1 0 0 0 0 0 0 1 1 1 0 1 2 0 0 1 0 1 0 0 2 1 0 2 1 0 0 1 1 1 2 1 1 0 0 0 1 0 1 1 1 0 2 0 1 0 0 1 2 0 2 0 0 2 0 0 1 0 1 0 1 0 0 0 0 0 0 0 1 0 0 0 0 2 1 0 0 0 1 0 0 0 0 0 0 0 0 0 1 1 0 1 1 2 2 0 1 0 2 2 0 2 2 0 2 0 0 1 1 0 0 1 0 1 0 0 1 0 0 0 0 0 1 0 0 1 2 2 1 0 0 0 2 0 1 2 2 1 1 0 0 0 2 0 0 0 0 2 1 1 0 1 0 1 1 0 0 0 1 0 1 1 0 0 2 2 2 0 0 0 0 1 2 2 0 1 1 0 0 0 0 0 1 1 0 1 0 0 0 0 0 1 0 0 1 0 0 0 1 2 0 0 1 0 0 0 0 0 2 1 1 0 0 0 1 0 0 1 1 1 0 0 0 0 0 0 2 1 1 0 2 1 0 0 2 0 0 0 0 1 1 0 2 0 1 2 1 1 1 1 1 1 1 1 0 0 0 0 1 1 1 0 0 0 1 0 0 1 1 0 1 1 2 0 0 1 1 1 1 1 0 0 1 1 1 1 2 0 0 0 2 0 0 1 1 0 1 1 1 2 0 2 1 1 1 1 1 0 2 0 2 1 1 1 0 1 0 0 1 0 1 1 2 0 1 1 1 0 0 0 1 0 0 0 2 1 0 0 0 0 0 1 0 2 0 1 1 0 0 0 0 1 0 1 1 0 1 0 2 1 0 0 0 0 0 0 0 0 0 0 1 1 2 2 1 1 2 1 0 0 1 1 1 0 2 0 1 0 0 0 0 0 1 0 2 0 0 0 0 0 1 1 1 0 1 0 1 1 0 0 2 0 0 0 0 0 0 0 0 2 0 0 0 0 1 1 1 0 1 0 0 1 2 0 0 0 1 0 0 0 0 2 0 2 0 1 1 0 0 2 0 2 1 1 0 1 1 1 0 1 1 2 2 1 0 0 0 1 1 0 1 0 2 0 0 2 0 0 0 0 0 2 0 1 2 0 2 0 2 2 2 1 2 0 2 0 0 0 1 0 0 1 0 0 0 0 0 1 0 2 0 2 2 0 1 1 1 0 1 0 1 0 0 0 0 0 0 1 0 1 2 0 2 2 1 0 0 0 2 0 1 1 1 1 2 1 1 0 0 0 0 0 0 1 0 0 0 0 1 2 1 0 0 1 0 0 0 0 0 0 2 1 1 0 0 1 0 0 0 0 0 0 0 0 1 1 2 1 0 0 0 0 2 0 2 0 2 0 2 2 2 0 0 0 1 0 1 0 0 2 0 1 0 0 2 2 1 0 0 0 0 1 1 2 0 1 2 2 2 2 0 0 0 1 2 1 2 1 0 0 2 0 0 1 0 0 0 0 0 0 0 0 0 0 0 0 1 0 0 0 0 2 0 0 0 0 1 1 0 1 0 0 0 2 0 0 0 1 1 2 1 0 1 2 2 2 2 0 0 0 0 1 2 0 0 0 1 1 1 1 0 2 2 0 0 0 2 0 2 2 0 2 1 0 2 0 0 0 0 0 0 2 1 1 0 0 1 1 1 1 0 2 1 0 1 2 2 0 0 1 0 0 0 0 1 0 0 1 2 2 0 0 0 1 0 2 0 1 0 1 0 1 2 1 0 0 0 0 1 1 1 1 1 0 1 1 0 0 0 0 2 0 1 1 0 0 1 0 1 0 1 1 0 0 1 0 0 0 0 0 1 0 0 0 1 1 1
165 1 2 0 1 0 1 2 1 1 0 0 0 1 0 0 0 0 1 1 1 2 0 2 2 0 1 1 1 1 1 2 2 2 2 1 2 2 1 1 1 0 0 0 0 0 1 0 0 1 1 1 1 1 1 1 1 0 1 1 1 0 2 2 0 1 1 0 1 0 0 2 1 1 0 1 1 1 1 2 0 0 1 0 1 0 0 0 0 2 0 0 1 0 0 0 1 0 0 0 0 2 0 0 2 1 2 0 0 0 1 1 1 1 1 1 1 0 0 2 2 0 0 2 0 0 0 0 2 1 0 0 1 1 0 0 1 0 0 0 0 2 1 0 0 0 0 0 0 0 0 0 0 0 0 0 0 0 0 1 2 2 1 1 1 2 0 1 1 0 1 0 0 2 0 0 0 0 0 0 0 0 0 1 1 0 2 2 0 1 1 1 1 0 0 2 0 0 0 0 0 1 0 1 1 0 1 0 1 0 1 0 1 0 1 1 0 0 1 1 0 1 1 1 1 1 1 1 1 1 1 0 0 0 2 0 0 2 0 1 0 1 1 0 0 0 0 0 2 0 0 1 1 1 0 2 0 2 0 0 2 2 0 1 1 0 1 0 1 0 1 1 0 0 0 0 0 1 1 0 2 0 1 1 0 1 1 0 1 2 0 2 1 2 2 1 2 0 0 0 0 0 1 1 1 0 1 0 2 2 0 1 0 1 1 0 0 0 1 0 1 2 1 1 2 0 0 1 0 1 0 0 1 1 0 0 0 1 1 1 1 1 1 2 0 0 2 0 1 1 0 0 1 0 1 0 0 0 1 1 2 2 2 0 2 0 1 2 2 0 2 0 2 2 1 0 0 2 2 1 1 1 1 0 0 0 1 1 1 0 0 1 1 0 2 0 2 1 1 1 1 1 0 2 1 0 0 1 0 1 0 0 1 1 1 0 0 0 0 0 0 1 0 0 2 2 2 0 0 0 0 0 0 0 2 2 0 0 0 0 2 0 2 0 1 2 0 1 2 0 0 1 0 1 1 1 0 2 2 2 1 0 0 0 1 1 1 2 0 0 0 0 0 0 1 1 1 1 1 1 1 1 0 0 2 2 2 0 2 0 2 1 0 1 1 0 2 0 0 2 2 2 2 0 2 0 0 1 1 0 0 0 0 0 0 2 0 2 0 0 1 2 1 0 2 2 0 1 1 1 1 0 0 0 0 0 1 1 1 1 0 0 0 0 0 1 1 0 1 1 1 1 0 2 1 0 0 1 1 1 1 0 0 0 0 2 1 2 1 0 1 0 0 0 0 0 0 0 0 2 0 1 2 0 1 1 1 0 2 2 0 0 0 0 0 0 0 1 0 0 1 0 1 0 1 1 0 1 1 2 0 0 0 2 0 2 2 0 0 0 0 0 0 0 0 1 2 0 0 0 1 0 0 0 0 0 2 1 2 0 0 1 0 2 2 0 1 1 2 1 0 2 2 0 0 0 2 2 1 0 0 0 1 0 2 2 1 2 0 0 0 1 0 1 1 0 2 1 0 0 0 0 1 2 1 2 1 1 0 2 0 0 1 1 1 1 2 0 1 2 0 2 0 0 1 0 1 1 0 0 0 1 0 0 0 0 0 0 0 0 0 1 0 0 2 2 1 0 0 0 0 0 0 2 0 0 0 0 0 0 0 0 0 1 0 0 0 1 0 0 0 0 0 0 0 1 0 1 2 1 0 1 2 1 1 0 2 2 0 2 0 0 1 1 1 1 1 0 0 1 0 1 0 0 0 1 0 2 0 2 0 2 2 0 2 0 0 2 0 2 2 2 1 0 1 0 1 0 0 1 1 0 1 1 1 0 0 2 2 0 2 2 1 1 1 0 0 0 1 2 1 2 1 0 0 1 1 1 0 0 0 0 0 1 1 1 2 1 0 0 1 1 0 2 1 0 1 0 0 0 0 1 0 0 0 1 0 1 1 0 0 0 0 1 1 1 1 0 1 2 2 2 1 0 0 1 0 0 0 0 0 2 0 2 2 0 2 2 0 0 0 2 0 0 1 2 0 1 0 2 0 0 1 0 1 1 2 0 0 0 0 0 2 2 0 0 1 1 0 1 2 2 0 1 1 0 0 0 0 0 1 1 2 1 1 0 0 1 0 0 2 0 1 1 2 0 1 1 0 0 0 0 1 0 1 1 1 2 1 1 1 0 0 0 0 0 1 0 1 0 0 1 0 1 0 0 0 0 0 1 0 0 0 0 0 0 0 0 0 0 1 1
166 1 1 2 0 0 2 2 1 2 0 1 1 1 0 0 0 0 0 1 1 1 1 1 2 0 0 1 0 2 2 2 1 0 2 2 2 2 0 1 0 1 1 1 1 1 0 0 0 2 0 1 0 1 1 2 0 0 1 1 0 1 1 1 1 0 2 0 2 0 0 0 2 2 0 2 2 1 1 0 1 0 1 1 1 1 0 1 1 2 0 1 0 0 0 0 1 0 1 0 0 2 0 0 2 0 2 0 0 0 0 1 1 2 2 2 2 0 0 2 2 1 2 0 1 1 0 0 1 1 1 0 0 0 1 0 0 0 0 1 0 2 0 0 0 2 1 0 0 1 1 1 1 1 1 0 0 0 1 1 2 0 2 0 1 1 1 0 1 1 0 1 1 1 0 1 0 0 0 1 0 1 0 1 1 0 1 0 0 0 0 0 2 2 2 2 2 0 0 0 0 0 0 1 0 1 2 0 0 0 1 0 1 0 0 2 0 0 1 1 0 0 0 2 0 1 1 0 0 0 0 0 1 1 1 0 1 2 0 1 0 0 1 1 0 2 0 0 2 0 0 0 0 1 0 1 1 2 1 1 0 1 0 1 1 0 1 0 2 0 1 0 0 0 0 0 0 0 2 0 0 0 0 1 1 0 1 0 0 1 1 0 1 2 2 1 2 0 0 0 0 0 1 1 1 0 1 1 1 1 1 1 0 0 0 0 0 0 0 0 2 1 1 0 1 0 0 1 1 1 1 1 0 2 0 0 0 1 1 1 1 1 1 1 0 0 1 1 1 1 1 1 0 0 0 0 1 0 0 2 2 2 2 0 2 1 1 2 2 0 0 2 0 0 0 0 0 0 0 0 1 0 2 0 0 0 0 0 0 0 0 0 1 0 1 1 1 1 0 0 0 0 1 1 1 0 0 0 1 1 0 1 0 0 0 0 0 1 0 0 0 1 0 0 1 2 1 0 0 1 0 1 0 1 0 0 0 0 0 0 0 2 1 1 2 2 2 1 2 0 0 1 0 2 1 0 1 2 1 1 1 0 0 0 1 1 0 1 0 2 0 0 1 1 2 0 1 0 2 1 1 0 0 1 1 2 1 0 1 1 0 1 1 2 0 0 1 1 1 0 1 2 1 1 1 1 1 0 0 0 0 0 0 1 1 0 0 2 0 1 1 0 2 2 0 2 0 0 1 1 1 0 0 0 0 1 0 1 0 0 2 1 1 1 1 0 0 1 1 1 0 0 0 2 0 1 0 0 1 0 0 1 0 1 0 0 0 2 1 0 1 1 0 0 0 0 0 1 0 2 0 0 1 0 0 1 0 0 0 0 0 0 1 1 1 0 0 0 0 0 0 2 1 1 0 2 2 2 2 1 0 0 0 0 1 0 0 0 0 1 0 0 0 0 0 0 2 1 0 0 0 0 0 1 0 1 2 1 2 0 0 0 0 2 2 0 2 1 2 0 0 1 1 0 1 1 2 0 0 0 0 0 2 1 1 2 0 2 1 0 1 1 0 0 0 1 1 1 1 1 0 0 0 1 2 2 1 1 0 2 0 0 2 0 1 1 2 0 1 1 1 0 0 0 0 0 1 0 0 0 0 0 0 1 0 0 0 1 1 1 0 0 0 0 1 1 1 1 1 1 1 2 1 2 0 1 1 1 1 2 1 2 0 0 0 0 0 0 0 0 0 0 0 0 0 2 0 0 1 0 0 1 1 1 0 1 1 2 0 2 0 1 0 0 0 0 1 0 0 0 2 2 0 0 1 2 1 1 0 2 1 2 2 0 2 0 0 0 0 0 0 1 1 1 0 1 1 0 1 1 2 1 1 1 1 0 0 2 2 0 0 1 1 2 1 0 0 0 0 1 0 1 1 0 0 2 0 0 0 0 0 0 0 1 0 0 1 0 0 0 1 1 0 1 1 0 1 0 0 0 0 1 1 0 1 0 1 0 2 1 1 1 0 1 0 1 0 2 2 2 2 2 0 0 0 0 0 0 0 0 0 2 0 0 2 2 1 1 0 0 0 0 0 2 2 1 1 2 0 2 0 0 0 1 1 0 1 0 1 0 0 1 2 2 1 0 2 0 1 0 1 1 0 0 0 0 0 0 1 0 0 0 1 1 1 0 0 0 1 0 1 1 0 2 1 0 1 2 0 0 0 1 1 0 2 0 0 1 1 1 0 0 0 0 0 0 1 0 1 0 0 1 0 0 0 0 1 0 0 1 1 0 0 1 1 0 0 0 1 1 1 1
167 1 1 1 1 0 1 2 2 2 0 0 0 0 0 0 0 0 1 1 1 2 2 2 2 0 0 1 0 2 2 0 2 2 0 0 1 1 0 2 2 0 0 1 0 1 2 0 0 2 0 1 1 1 0 1 0 0 0 1 0 0 1 0 0 1 1 1 2 0 0 2 1 1 1 1 0 1 1 1 0 0 1 0 0 0 0 0 0 2 0 0 0 0 2 0 0 2 0 2 1 2 1 1 2 0 2 1 1 0 0 1 1 2 2 1 2 0 1 1 1 1 1 1 0 1 0 0 1 1 0 0 1 1 0 0 1 0 0 1 1 1 0 0 0 2 0 0 0 0 0 0 0 0 0 0 0 2 0 0 1 0 1 1 1 2 0 0 1 1 0 0 2 2 1 2 1 0 0 0 0 0 1 1 2 0 2 1 0 0 0 1 0 0 0 1 1 0 1 0 0 0 0 0 0 0 1 0 1 1 1 0 1 0 0 2 0 0 0 0 2 2 0 1 1 1 1 1 1 1 1 2 0 0 1 0 0 1 0 1 0 0 1 2 0 2 0 0 2 0 0 1 1 0 0 2 2 2 1 1 1 2 0 0 1 0 1 2 1 0 1 0 0 1 1 1 0 1 2 0 0 0 0 1 1 0 0 0 1 2 0 1 1 2 2 1 1 1 1 0 0 0 1 1 0 0 0 0 2 2 0 2 0 0 2 0 2 0 0 1 1 1 1 2 1 0 0 1 1 1 1 0 1 1 0 0 0 1 2 0 0 0 1 2 0 0 2 0 1 1 0 0 0 1 0 1 1 1 0 2 2 2 0 0 0 1 0 1 1 0 2 0 2 2 1 1 0 1 1 0 0 0 2 0 0 0 0 0 1 0 1 1 0 0 2 0 1 0 0 0 0 0 0 2 1 1 1 0 0 2 0 1 2 2 2 2 0 1 0 1 1 1 1 0 1 2 0 1 0 0 0 0 1 0 2 1 1 1 0 0 1 1 1 1 1 2 0 1 1 0 0 1 0 2 1 0 1 1 1 0 0 0 0 0 2 0 0 2 0 0 1 1 2 2 2 0 2 1 2 0 0 2 0 0 0 0 0 1 2 1 1 2 1 0 1 0 1 0 0 1 2 2 2 0 2 0 1 1 0 0 0 0 1 1 1 0 0 2 0 0 1 2 1 0 0 1 1 1 1 1 1 1 1 0 1 1 1 1 0 0 0 0 2 2 2 1 1 2 2 2 0 0 0 2 0 0 0 1 0 1 1 0 0 0 0 1 1 2 2 1 1 2 1 0 0 1 1 2 0 2 0 0 1 0 1 0 0 0 0 0 0 1 0 0 0 1 1 1 0 0 1 0 0 0 2 2 0 1 2 0 1 0 0 0 1 0 0 1 0 0 1 0 0 0 0 1 2 0 1 1 0 0 0 0 0 1 2 0 2 0 0 0 0 1 2 0 1 1 1 0 1 2 0 1 1 1 1 2 2 0 0 0 1 1 0 1 0 1 1 1 0 1 0 1 1 0 2 1 2 2 0 2 0 2 2 2 2 1 0 0 2 0 0 0 0 0 0 0 1 1 1 1 0 0 1 0 0 0 0 1 1 1 0 0 1 1 0 0 0 0 0 0 1 0 2 2 0 1 1 0 0 1 0 2 0 0 1 1 0 1 1 1 0 0 0 1 0 1 0 0 0 0 0 0 0 1 0 0 1 1 0 0 1 0 0 0 2 1 0 2 0 0 0 0 0 1 0 1 0 2 0 0 1 1 2 2 2 2 1 2 0 1 1 1 2 1 1 0 0 0 0 1 1 0 0 1 1 1 0 0 0 0 1 1 1 0 1 2 2 0 2 1 0 1 1 0 0 0 0 1 0 1 1 0 0 1 0 0 0 0 0 0 0 0 0 0 0 0 0 0 0 1 0 1 1 0 1 0 0 0 0 2 0 0 0 0 1 1 2 0 0 0 1 1 2 0 0 2 2 2 1 1 1 0 0 1 0 1 1 0 1 2 1 2 2 0 2 2 0 0 0 2 0 2 1 2 0 2 0 1 1 1 0 0 0 0 1 0 2 2 0 2 2 0 0 0 1 2 0 0 2 1 0 1 1 0 1 0 0 1 0 0 2 1 1 0 1 2 0 0 2 0 0 1 2 0 1 2 1 0 0 0 1 0 1 1 1 1 1 1 0 0 0 0 0 0 2 0 0 0 0 2 0 1 0 0 0 0 0 2 2 0 0 1 0 0 0 0 1 0 1 1
168 0 2 2 1 0 1 1 1 2 0 1 1 2 0 0 0 0 0 1 1 1 0 2 2 0 0 1 1 2 2 1 2 2 0 0 1 0 1 0 0 0 0 2 0 1 1 0 0 1 0 0 1 1 1 2 0 0 2 0 0 1 0 0 0 1 1 0 1 0 1 1 2 2 2 2 0 0 0 0 1 0 1 1 1 1 0 0 0 2 0 0 1 0 1 0 0 0 0 0 0 2 2 0 2 0 2 0 0 0 0 1 0 2 2 1 2 1 1 0 1 0 1 1 0 1 0 1 2 2 0 1 0 0 0 0 0 0 1 1 1 1 1 1 1 2 0 0 0 1 1 1 1 1 1 1 0 1 1 1 1 1 1 1 0 1 0 2 0 1 0 1 0 1 0 0 0 0 0 1 0 1 0 1 2 1 1 2 0 1 1 2 2 0 0 2 2 0 0 0 0 0 0 1 1 0 1 0 2 0 1 0 1 0 1 1 0 0 1 1 1 1 0 1 1 1 1 0 0 0 0 0 0 0 1 0 0 2 0 2 0 0 2 2 0 2 0 0 1 1 1 0 1 0 0 0 0 1 0 0 1 1 0 1 1 0 0 1 1 0 0 0 0 2 0 0 0 0 2 0 1 0 0 1 0 2 2 1 1 2 0 1 2 2 2 2 2 2 0 1 0 1 2 2 2 0 0 0 1 0 0 0 0 0 0 0 1 1 1 0 0 2 1 1 2 0 0 0 1 1 2 0 1 0 0 0 0 1 1 1 0 1 1 2 0 0 1 0 2 1 1 1 0 0 0 0 0 2 0 0 0 0 2 0 2 0 1 2 2 0 1 1 0 0 1 0 0 0 0 0 1 1 0 1 1 1 1 0 0 0 1 0 1 0 2 0 1 1 0 0 0 0 1 1 0 1 1 1 0 1 0 1 1 1 1 0 0 0 0 0 0 2 1 0 1 2 1 1 0 1 0 0 2 0 2 0 0 0 0 0 2 0 1 1 2 0 0 0 0 0 0 0 0 1 1 1 0 1 0 2 2 0 0 0 1 1 0 2 0 0 0 0 0 0 1 0 0 0 1 2 1 1 0 0 1 1 1 0 1 0 1 1 0 1 1 0 0 0 0 0 2 2 1 1 1 1 1 1 1 0 0 0 0 0 1 1 1 2 1 2 2 0 1 1 0 2 1 2 0 2 0 0 2 1 1 0 0 1 0 0 0 0 1 1 1 2 1 1 1 1 0 0 0 2 2 0 0 1 0 0 0 0 0 1 0 0 0 1 0 0 0 0 0 0 0 0 0 0 0 2 0 0 1 0 1 0 0 1 0 1 0 0 0 0 0 0 0 0 0 0 0 2 1 0 0 2 1 1 1 2 0 0 0 1 0 1 1 0 0 1 1 1 0 0 0 1 2 1 0 0 0 0 0 0 0 1 2 0 1 1 0 1 0 2 2 0 1 0 1 0 0 2 1 0 0 0 2 1 1 0 0 0 1 0 1 0 1 2 1 0 0 0 0 0 0 1 1 0 1 1 0 2 0 1 1 1 1 2 0 1 1 0 0 0 1 1 1 0 1 2 1 0 0 1 0 0 1 1 0 0 1 0 0 0 0 1 0 2 2 1 1 0 0 0 1 1 1 1 1 1 1 1 0 2 0 1 0 0 0 0 0 0 1 0 0 0 0 1 2 1 1 1 0 1 0 1 0 0 2 1 0 1 1 0 0 1 2 2 0 2 0 0 1 0 0 1 0 0 1 1 2 2 0 0 1 2 1 0 0 2 2 2 2 0 1 0 0 0 0 2 2 2 1 0 1 0 1 0 0 2 2 0 0 0 0 0 0 2 2 0 2 2 1 2 2 0 1 0 0 2 0 2 1 1 1 2 0 1 1 1 0 1 1 1 0 0 1 0 0 0 0 2 0 2 2 0 0 0 1 1 1 1 0 0 0 0 1 0 1 0 1 1 0 1 2 0 0 0 2 2 1 1 0 0 0 0 0 0 1 1 1 2 1 1 1 0 1 2 0 0 0 0 0 2 2 1 1 1 0 2 0 0 0 0 0 0 2 0 2 2 0 2 1 1 1 0 0 1 0 1 2 2 1 2 0 0 0 1 0 0 0 0 1 0 0 1 0 0 1 0 2 0 1 1 1 0 1 1 1 0 0 0 0 0 2 0 0 1 0 0 1 0 0 0 0 2 0 0 0 0 0 2 0 1 0 0 0 1 0 2 0 1 1 0 0 0 0 0 1 1 2 2
169 0 0 2 0 0 1 2 2 1 0 0 0 0 0 0 0 0 0 0 1 1 1 1 1 1 1 2 0 2 2 1 2 1 1 1 2 1 0 0 0 0 0 1 0 1 0 0 0 1 0 0 2 2 0 2 0 0 1 1 0 1 1 0 0 0 1 1 2 0 1 1 2 2 1 2 1 2 1 1 1 0 1 0 2 0 0 1 0 2 0 0 2 2 1 0 0 1 0 1 0 2 1 1 2 0 2 0 0 0 0 1 0 2 2 1 2 1 1 0 1 0 1 1 0 1 0 0 0 0 1 0 0 0 0 0 0 0 0 1 0 2 0 0 0 1 0 0 0 0 0 0 0 0 0 0 0 1 1 1 0 1 2 0 1 2 0 0 1 1 0 1 1 2 1 1 0 0 0 2 0 2 0 1 1 0 2 0 0 0 0 0 0 0 0 1 1 0 0 0 0 1 0 2 2 0 0 1 1 0 1 1 1 0 0 2 0 1 2 1 0 1 0 2 1 0 0 0 0 0 0 0 0 0 2 0 0 2 0 2 0 0 2 2 0 1 0 0 1 0 0 0 0 0 1 1 0 0 0 0 0 0 0 2 2 0 0 0 2 0 0 1 0 1 0 0 0 0 0 0 0 0 0 2 1 1 1 1 1 2 0 1 0 2 2 0 1 0 0 0 0 0 1 1 0 1 0 0 0 1 0 2 0 0 0 0 0 0 1 0 0 1 1 2 1 0 0 1 2 2 2 1 1 0 0 1 1 2 0 0 0 1 1 2 0 0 2 0 2 0 0 0 0 0 0 0 0 1 1 0 1 1 1 1 1 1 0 2 2 0 2 0 1 1 1 1 0 0 0 0 1 1 1 1 0 1 1 0 0 0 0 1 2 0 2 0 2 2 0 0 0 0 0 1 0 0 2 2 0 1 0 0 1 1 1 0 0 1 0 1 1 0 1 1 0 2 1 0 0 0 0 0 0 1 1 1 0 1 0 0 2 2 2 0 1 0 0 1 1 0 0 1 0 2 2 2 0 2 1 1 0 0 0 0 2 0 0 2 0 0 1 1 0 0 0 0 0 1 2 0 1 0 0 0 0 1 0 1 1 0 0 1 1 1 0 1 1 1 2 1 1 1 2 0 2 1 1 1 0 0 0 0 0 0 1 1 0 1 0 1 1 1 1 1 1 2 0 2 0 2 0 1 0 0 0 0 2 1 0 1 1 0 1 1 0 1 1 2 2 2 0 0 0 2 0 0 0 0 0 0 0 0 0 0 0 1 1 2 0 0 0 2 1 0 0 2 2 1 0 1 0 1 1 0 1 0 1 0 1 1 0 0 0 0 0 0 1 0 0 0 0 2 1 1 0 1 0 1 1 2 1 0 0 0 1 0 0 0 0 0 0 0 0 1 0 0 1 1 0 0 2 0 0 1 1 0 2 0 2 0 1 1 0 1 2 0 2 1 1 0 1 1 0 2 0 0 0 2 2 1 0 1 1 1 0 1 1 1 0 0 0 0 0 1 1 0 2 0 1 2 0 1 0 1 2 2 0 2 0 1 0 1 0 1 1 1 2 0 1 2 0 0 0 0 2 0 1 1 1 0 1 1 0 2 0 0 0 2 2 2 0 0 0 0 1 0 2 0 0 0 0 1 1 2 0 1 1 0 0 0 0 0 1 0 0 0 0 0 1 1 1 1 0 0 1 2 0 0 2 1 0 1 1 0 0 0 2 2 0 2 0 0 1 1 1 0 2 0 0 0 2 2 0 0 0 2 0 2 1 2 0 0 1 0 1 0 0 0 0 1 0 0 0 0 2 0 1 1 0 0 1 1 2 2 2 0 0 1 2 0 1 2 0 2 2 0 1 0 0 1 0 1 1 0 0 2 1 0 0 0 0 0 0 0 0 0 0 0 0 1 1 0 0 2 2 0 0 0 0 0 0 0 1 0 1 1 0 0 1 0 0 0 0 1 1 2 0 0 1 2 2 2 0 0 0 0 1 0 0 1 0 1 1 1 1 0 2 2 0 0 0 0 0 2 2 2 0 0 1 1 0 0 0 0 0 0 2 1 2 0 0 2 2 0 0 0 0 0 0 0 2 2 0 2 0 0 0 0 1 0 0 0 2 1 1 0 0 0 1 0 1 0 2 0 0 0 0 1 0 0 0 0 1 0 1 1 1 0 0 0 1 0 1 0 1 1 0 0 0 0 0 2 0 0 0 0 0 0 0 2 2 0 1 0 0 0 0 0 0 0 1 1
170 1 0 2 0 0 1 1 1 2 0 0 1 1 1 1 0 0 0 1 1 2 0 2 1 1 2 2 0 2 2 1 1 1 2 1 2 1 1 1 1 0 0 0 0 1 0 0 0 1 1 1 0 0 2 1 0 0 0 0 0 0 2 1 0 0 1 0 2 0 1 0 2 2 1 2 1 1 1 1 0 0 1 1 1 0 0 0 0 2 0 0 2 0 0 0 0 0 0 0 0 2 1 0 2 1 2 1 0 0 0 1 0 1 2 1 1 0 0 1 1 0 2 0 0 0 0 2 2 2 1 0 0 0 0 0 0 0 0 0 1 1 0 0 0 2 0 0 0 1 1 1 1 0 1 0 0 0 0 1 0 0 0 2 2 2 0 0 0 1 1 0 0 1 1 1 0 2 0 0 0 0 1 1 2 0 2 1 0 0 0 1 2 1 2 2 2 0 0 0 0 0 0 1 1 0 0 1 1 0 2 0 1 0 1 1 1 0 1 1 0 0 0 2 0 0 0 1 0 0 0 1 0 0 2 0 0 2 0 1 0 0 2 1 1 2 1 0 2 0 0 0 0 0 0 2 2 2 1 1 1 2 0 2 2 0 0 1 2 1 0 2 0 1 0 0 0 2 2 0 0 1 1 2 0 1 1 1 0 2 0 0 0 2 2 0 2 0 0 0 1 0 0 0 0 0 1 0 1 1 1 0 0 0 0 0 1 0 2 0 0 2 1 1 1 0 0 2 0 0 2 1 0 2 0 0 0 2 0 0 0 1 1 1 1 0 0 1 1 2 1 1 0 1 0 1 1 2 0 1 1 1 1 1 1 0 0 2 2 0 2 0 0 0 1 1 0 0 0 0 2 1 0 0 0 0 0 0 0 1 0 0 1 0 1 1 0 0 0 0 0 0 1 0 0 0 1 0 0 2 0 1 0 0 0 0 0 0 0 0 0 1 1 1 2 2 1 1 0 1 0 1 1 1 1 0 0 0 0 0 1 2 1 1 1 1 0 1 1 0 0 0 0 0 0 0 0 1 0 0 1 0 1 1 0 1 0 1 0 0 0 0 1 1 1 0 1 1 2 0 1 1 0 2 0 1 0 0 1 0 1 1 0 2 0 0 0 1 1 1 2 2 1 1 1 1 1 1 0 0 0 0 0 1 0 1 0 2 0 2 2 0 1 1 0 2 1 1 1 1 1 1 1 0 0 0 0 2 0 1 1 1 2 2 2 0 2 2 2 2 0 0 0 1 1 0 0 0 0 0 0 0 1 1 1 0 0 1 0 0 0 0 1 0 0 1 1 1 0 1 0 0 1 0 0 1 0 1 0 2 1 0 1 0 0 1 0 1 0 0 1 0 1 2 0 2 0 2 2 2 0 0 0 1 1 0 1 0 0 0 0 0 0 0 0 1 1 1 0 0 0 0 0 0 0 0 1 0 2 0 0 1 0 1 2 0 2 2 1 0 0 1 1 0 1 1 2 1 1 0 0 0 1 1 1 1 1 2 1 0 0 0 1 0 0 1 1 1 0 0 1 0 0 2 2 2 2 2 0 1 0 1 0 1 1 1 1 0 1 1 0 0 0 0 1 0 0 2 0 1 1 1 0 2 0 0 0 0 0 0 0 1 0 0 2 1 1 0 0 0 0 1 0 2 0 0 2 1 1 2 1 1 0 0 0 1 0 1 0 0 0 0 0 0 0 2 0 0 1 0 0 1 1 0 0 1 1 2 0 2 0 0 0 0 0 0 1 0 0 0 2 2 1 0 0 0 0 2 1 2 0 1 1 1 2 1 1 0 1 1 0 0 0 0 1 0 2 0 0 1 2 1 1 1 1 0 0 1 2 0 2 1 1 1 1 0 0 0 1 2 2 1 1 1 1 1 1 1 1 0 1 1 0 0 0 0 0 1 0 0 0 2 0 2 1 1 0 0 0 0 0 2 1 0 1 1 1 0 2 0 0 0 0 0 2 1 1 1 1 2 1 1 0 0 0 0 1 0 2 0 2 2 1 2 1 0 2 2 0 1 1 1 1 2 2 0 1 1 0 2 0 0 0 0 0 0 2 0 2 2 0 2 1 0 1 1 2 1 0 1 2 2 0 2 0 0 0 1 0 0 0 0 1 1 1 1 0 0 0 0 2 0 1 1 0 0 0 2 0 0 0 1 1 1 0 2 2 0 0 1 1 0 0 0 0 0 2 0 1 0 0 1 0 0 0 0 0 0 0 2 2 0 1 0 0 0 0 1 1 1 2 2
171 0 1 2 0 1 1 1 0 2 0 0 0 2 0 0 1 0 2 1 1 2 0 2 2 0 0 1 0 2 2 0 1 0 1 0 1 2 0 0 0 1 0 0 0 0 0 0 0 0 0 0 1 1 0 1 1 0 2 0 0 2 2 2 0 1 1 1 1 0 1 2 2 2 1 2 1 0 0 0 0 0 2 2 2 0 0 0 0 2 0 0 2 0 0 0 0 1 0 0 0 2 1 0 2 1 1 2 2 0 0 2 1 2 2 1 2 0 0 1 1 0 2 0 0 1 0 0 1 1 1 0 0 0 0 0 0 0 0 0 1 1 0 0 0 2 0 0 0 0 0 1 2 0 1 0 0 0 0 0 0 0 0 2 0 1 0 1 0 0 1 2 0 1 0 0 0 0 0 1 0 1 0 1 1 0 1 1 0 0 0 0 2 1 2 1 2 0 1 0 0 0 0 2 2 0 0 1 1 1 1 0 0 0 0 2 1 1 2 1 0 0 0 2 0 0 0 0 0 0 0 0 0 0 1 0 0 2 0 1 0 0 1 2 0 2 0 0 2 0 0 0 0 0 0 2 2 2 0 0 0 0 0 0 0 0 1 1 0 0 1 1 1 1 0 0 0 1 1 0 0 0 1 2 0 2 0 1 0 2 0 0 0 2 2 0 2 1 0 0 0 0 1 1 0 0 0 1 0 1 1 1 0 0 1 1 0 0 1 0 0 2 2 1 1 0 0 2 0 0 1 1 2 0 0 0 0 0 2 0 0 0 1 1 0 0 1 0 1 2 1 1 1 0 1 0 0 1 1 0 1 1 1 1 1 2 0 2 2 1 2 0 0 0 0 1 0 0 0 0 1 1 0 1 1 0 0 0 0 0 0 1 1 0 1 1 0 0 1 1 1 1 1 0 0 0 1 1 0 2 0 1 2 2 2 0 0 0 0 0 0 1 0 1 0 0 0 2 0 1 1 1 0 0 2 2 0 1 0 0 0 2 1 1 0 1 0 1 1 0 0 0 0 2 1 0 0 1 0 0 1 0 0 0 1 1 0 2 0 0 1 1 1 1 1 0 1 0 2 0 2 1 0 0 1 1 1 0 2 0 2 1 1 2 1 0 2 1 1 1 1 2 2 0 2 1 2 0 1 0 0 0 0 0 0 2 1 1 0 2 2 0 0 0 0 1 0 0 0 2 0 0 2 1 1 0 1 1 1 2 0 0 1 1 0 0 1 2 2 2 0 0 0 2 1 1 0 0 0 0 1 0 1 0 1 0 0 2 2 2 0 2 1 0 0 1 1 1 0 1 0 1 0 0 0 0 0 0 0 0 0 0 0 0 0 0 0 1 0 1 0 2 1 1 0 1 0 0 0 1 0 0 0 0 1 0 0 0 0 0 0 0 0 0 0 0 2 0 0 0 0 0 0 0 0 2 2 0 2 0 1 2 0 0 2 0 2 1 2 0 0 1 0 1 1 1 1 1 1 1 0 1 0 0 1 1 1 2 0 0 2 0 0 0 1 0 2 0 1 1 1 0 0 1 1 1 1 1 0 1 1 0 1 1 2 1 2 0 1 0 0 1 1 0 2 0 1 1 0 1 1 1 0 2 0 0 0 1 1 1 0 0 1 0 1 1 1 1 1 0 0 0 0 2 0 1 0 0 1 1 0 1 0 0 0 1 0 0 0 0 1 1 0 0 0 1 1 0 2 0 0 0 1 0 0 0 2 2 0 2 0 0 0 0 0 0 1 0 2 2 1 1 0 0 0 2 1 1 1 2 1 1 2 1 1 0 1 0 0 1 0 0 0 0 2 0 1 0 0 1 1 0 0 0 0 0 1 2 2 0 1 1 0 2 1 0 0 0 0 2 1 1 2 0 0 2 1 0 1 1 0 1 0 0 0 0 0 0 0 0 0 2 0 2 2 0 0 0 0 0 0 1 1 0 1 2 0 2 2 0 0 0 0 1 2 2 1 2 2 1 0 0 0 0 0 0 1 0 0 1 0 1 1 1 2 0 2 1 0 0 0 1 0 2 2 1 1 1 1 1 0 0 0 0 1 1 2 1 2 1 0 2 2 2 1 0 1 0 0 1 2 2 0 1 1 0 2 1 0 0 0 0 0 0 0 0 0 0 0 0 2 0 0 2 1 0 1 0 0 0 0 0 2 0 2 2 2 0 0 1 0 0 0 1 1 2 0 0 2 0 0 0 0 0 0 0 0 0 1 1 0 0 0 0 0 1 0 0 1 1 1 1
172 0 2 0 1 0 1 2 0 2 0 0 1 1 0 0 0 0 0 0 2 2 0 1 1 0 0 1 1 1 1 1 1 1 2 1 2 1 0 1 0 1 0 0 0 0 0 0 0 2 0 2 1 2 0 0 1 0 1 1 0 0 2 2 0 1 1 0 2 1 0 1 2 2 1 2 1 2 2 1 1 0 1 1 1 0 0 1 1 2 1 1 1 0 1 0 0 0 1 0 0 2 0 0 2 1 2 1 2 1 0 1 1 2 2 2 2 0 0 2 2 0 2 0 1 1 0 1 2 1 1 0 0 0 0 0 0 0 0 1 1 1 0 0 0 2 0 0 0 0 0 0 0 0 0 0 0 1 0 2 2 1 2 0 1 2 0 0 2 0 0 0 1 1 1 0 0 0 0 0 0 1 1 0 1 0 1 1 0 1 1 1 2 1 1 1 1 0 0 0 0 0 0 1 1 0 1 1 1 0 2 0 2 1 0 2 1 0 1 0 1 1 0 1 1 1 0 0 0 0 0 0 0 0 1 0 0 2 0 1 0 0 1 1 1 2 1 0 2 0 0 1 0 0 0 1 0 0 0 1 0 0 0 1 0 0 0 0 1 0 0 2 0 1 0 1 0 1 2 0 0 0 1 1 0 1 1 1 1 2 0 2 1 2 2 1 2 1 0 0 0 0 1 1 1 0 0 0 1 2 0 2 0 0 2 0 0 1 1 0 0 1 2 1 1 0 0 0 1 1 2 1 0 1 0 0 0 1 0 1 1 1 1 2 1 0 1 0 1 2 1 1 0 0 0 0 0 2 0 1 1 1 2 1 2 1 0 1 1 0 2 0 0 0 0 0 0 1 0 1 2 2 0 1 0 1 1 0 0 1 0 0 0 0 1 1 1 0 0 0 0 0 0 2 1 1 0 0 0 2 1 1 0 0 0 0 0 0 0 0 0 1 0 1 1 2 1 1 0 1 1 0 0 1 1 0 1 2 0 0 2 0 2 0 2 2 0 1 1 1 0 0 0 2 2 1 2 1 1 1 1 0 1 1 0 0 0 1 0 1 0 0 1 1 2 0 2 0 2 1 0 2 0 0 2 1 1 0 0 0 0 0 1 1 0 0 2 2 2 0 2 2 1 1 1 1 2 0 1 0 1 0 0 2 0 0 0 2 0 1 1 1 0 0 1 2 1 0 0 2 0 0 1 0 0 1 0 0 0 2 0 0 0 0 0 0 1 1 2 1 0 0 0 2 1 1 0 1 0 0 0 1 0 1 0 0 0 1 0 1 0 1 1 0 0 1 1 0 0 2 0 2 2 0 1 1 0 0 0 1 0 0 1 0 0 0 1 0 0 0 0 1 1 1 0 2 1 1 1 2 0 0 0 0 1 0 0 0 0 0 0 0 0 0 0 1 1 0 0 0 0 0 0 0 0 0 1 1 2 0 1 1 0 0 1 0 2 1 1 0 0 1 1 1 0 0 1 1 1 0 0 0 0 1 0 1 2 1 1 1 1 1 0 1 1 0 2 2 0 0 0 0 1 0 1 1 1 2 1 0 2 0 1 1 1 1 2 0 0 1 0 0 0 0 2 0 0 2 0 0 1 0 0 2 0 1 1 1 1 1 0 0 0 1 1 2 1 0 0 0 0 1 0 2 0 0 2 0 0 0 0 0 0 1 0 1 0 0 0 0 0 0 0 1 0 1 1 1 2 0 1 2 2 0 0 0 2 1 0 2 0 0 1 1 1 0 2 0 2 2 0 0 0 0 0 0 0 2 0 2 0 2 1 0 1 0 0 1 0 1 1 2 1 0 1 1 1 0 2 0 0 0 0 0 0 0 1 2 2 0 2 1 2 2 2 0 0 0 0 1 1 0 0 0 0 0 1 2 1 0 1 1 0 0 0 0 0 0 0 0 0 2 0 2 0 2 0 0 1 1 0 2 0 0 0 0 1 1 2 0 0 0 0 1 2 1 0 0 2 2 1 2 0 0 0 0 0 0 0 0 0 0 2 1 1 0 2 2 0 0 0 2 2 0 2 1 0 2 0 1 1 0 2 0 1 1 2 2 2 0 2 0 2 1 0 0 0 1 0 1 2 2 0 2 0 0 0 1 0 0 0 0 2 0 1 1 0 0 2 0 0 0 1 0 2 0 2 2 1 0 0 0 0 0 2 0 0 1 1 1 1 0 0 0 0 1 1 0 1 0 0 1 0 1 0 1 1 0 0 2 0 0 0 0 0 1 1 0 2 0 0 0
173 1 0 2 2 1 2 2 2 0 0 0 0 0 0 0 0 0 1 1 1 1 0 2 2 0 0 2 1 2 2 2 1 1 0 0 0 1 0 0 0 0 0 0 0 0 1 0 0 1 0 0 0 1 0 2 0 0 1 1 1 0 2 0 0 1 1 1 1 0 0 1 2 2 2 2 0 2 2 1 1 0 2 2 2 0 1 1 0 2 0 1 1 1 0 0 0 2 0 2 1 2 1 0 2 0 2 1 1 0 1 2 0 1 1 0 1 0 0 1 1 0 0 2 0 0 0 0 1 1 1 0 0 0 0 0 1 0 0 0 0 2 1 0 0 1 0 0 0 0 0 0 1 1 1 0 0 1 0 2 2 1 1 1 1 1 0 1 1 1 0 0 0 1 1 2 1 0 1 2 0 2 1 1 2 0 2 2 1 1 1 1 1 1 1 1 2 0 1 0 0 1 0 0 0 0 1 0 1 1 1 0 0 0 0 2 0 1 0 0 0 0 1 1 0 1 1 0 0 0 0 0 1 1 1 0 0 2 0 1 0 0 2 1 1 1 0 0 1 0 0 0 0 0 0 2 1 0 0 0 0 0 0 1 0 0 1 0 2 0 0 0 1 1 0 0 0 1 2 0 0 1 0 2 0 0 0 2 0 2 0 0 1 2 1 1 2 0 0 0 0 1 1 1 0 1 1 0 1 1 1 0 0 0 0 0 0 1 1 0 0 2 1 2 0 0 0 1 1 2 1 0 0 1 0 0 0 2 0 2 2 1 1 2 0 0 2 0 2 0 0 0 0 1 0 1 1 0 0 1 1 1 1 1 1 0 0 2 2 0 2 0 0 0 0 1 0 0 0 0 1 0 0 1 1 0 0 0 0 1 0 0 1 0 2 0 1 0 1 1 1 1 1 1 0 1 0 1 0 2 0 0 0 0 0 0 1 0 0 0 0 2 0 0 0 2 2 0 0 0 0 0 0 2 0 2 0 0 0 0 1 1 0 2 1 2 1 1 1 0 0 0 0 1 0 0 0 2 1 2 2 0 0 0 0 2 1 2 0 0 1 1 0 0 2 0 2 0 2 2 0 2 0 1 0 1 0 0 1 0 1 0 0 0 1 0 2 1 1 0 1 2 2 1 1 1 1 1 0 0 0 1 0 1 0 1 0 2 0 1 1 1 0 1 1 2 0 2 0 2 0 2 1 1 1 1 1 0 0 0 1 1 2 2 1 1 1 2 2 2 0 0 0 2 0 0 0 1 0 1 1 0 0 0 0 1 1 1 0 0 0 1 0 0 0 0 0 1 0 1 0 0 1 0 0 0 0 0 0 1 0 0 0 1 1 0 1 1 0 0 1 1 1 1 0 2 1 1 1 2 0 0 0 2 0 2 2 0 0 0 0 0 0 0 0 2 2 0 0 0 0 0 0 0 0 1 2 1 2 0 0 1 0 1 2 0 2 1 0 0 1 2 1 0 0 0 2 2 2 1 0 1 1 0 1 1 1 2 0 0 1 0 0 0 0 0 2 1 0 1 0 0 0 2 2 2 1 1 0 0 2 0 1 1 1 1 2 0 1 2 1 0 0 0 2 0 0 2 0 0 0 0 0 0 0 1 0 0 0 0 0 1 1 0 0 1 1 0 0 0 0 1 0 1 0 1 1 1 1 2 0 2 0 2 0 0 0 1 0 0 0 0 0 0 0 0 0 0 1 0 0 1 1 0 0 1 2 1 0 2 0 0 1 1 1 0 2 0 1 1 1 1 0 0 0 2 0 0 0 2 2 2 1 0 1 0 0 1 0 1 1 1 0 0 2 0 1 0 1 1 1 0 0 0 1 1 0 2 2 0 1 2 1 2 2 0 0 0 0 2 1 1 0 1 0 1 0 0 0 0 0 0 0 0 0 0 0 0 0 0 0 1 0 2 2 0 1 0 0 0 0 1 0 0 0 0 2 1 1 0 0 0 0 2 0 0 0 1 1 2 2 2 0 0 0 0 0 0 0 0 0 0 1 1 2 1 2 2 0 0 0 1 0 0 1 2 0 2 0 2 0 0 1 0 1 0 2 1 2 2 0 2 2 1 0 0 1 2 1 0 1 1 0 1 0 0 1 0 1 0 0 0 0 1 1 0 1 0 0 0 2 0 0 2 2 0 2 2 0 0 0 0 2 0 1 1 1 0 0 1 0 0 1 0 0 0 0 0 0 0 0 2 0 0 0 0 0 0 0 1 0 1 0 0 0 0 0 0 1 0 2 2
174 1 1 2 1 0 1 1 2 1 0 1 0 0 0 0 0 0 0 1 1 1 0 1 1 0 0 0 1 1 0 1 0 0 2 0 2 2 0 2 2 0 0 1 0 2 2 0 0 0 0 0 1 1 0 2 0 0 1 2 0 1 1 1 1 0 2 0 1 0 1 2 2 2 1 2 1 2 2 0 2 0 2 2 2 1 0 0 0 2 0 0 1 0 2 0 0 1 0 1 0 1 1 0 2 1 1 0 0 0 0 0 0 2 2 0 1 0 0 2 2 0 1 1 0 1 0 0 1 1 1 0 0 0 1 0 0 0 0 1 0 2 0 0 0 2 0 0 0 0 0 0 0 0 0 1 0 1 1 0 0 0 1 1 1 2 0 0 0 1 1 1 2 2 2 2 0 0 1 2 0 1 1 1 2 0 2 2 0 0 0 1 2 1 1 1 1 0 0 0 0 0 0 0 0 0 0 1 1 1 2 0 1 0 1 1 1 0 2 1 1 1 0 1 1 0 0 0 0 0 0 0 0 0 2 0 0 2 1 1 0 1 2 2 0 2 0 0 2 0 0 1 0 0 0 1 1 2 1 1 0 1 1 1 1 0 0 0 2 0 0 1 0 0 0 1 0 1 2 0 0 1 0 2 0 1 0 1 1 2 0 1 0 2 2 0 1 2 0 1 1 0 0 0 0 0 0 1 1 1 1 1 0 1 1 2 0 1 1 0 1 2 2 1 2 0 1 0 1 1 1 0 0 1 0 0 0 1 1 0 2 1 1 1 0 1 2 1 1 2 1 1 1 1 1 2 2 0 1 1 2 2 2 1 2 0 0 2 2 0 2 0 1 1 1 0 0 0 0 0 1 0 0 0 1 1 1 0 0 1 0 1 1 0 1 1 1 0 1 1 1 1 0 2 2 0 0 2 0 1 0 0 1 1 1 0 1 1 0 0 0 0 0 1 1 1 1 0 1 0 0 2 0 1 1 2 0 2 0 0 1 1 1 1 1 1 0 1 1 0 0 0 0 0 0 0 0 1 1 1 0 0 0 0 0 2 0 2 0 0 1 2 2 2 0 1 0 0 2 0 2 2 0 0 1 2 1 1 1 0 1 1 1 0 0 1 0 1 1 0 0 2 2 1 1 1 2 1 0 0 0 0 0 0 0 2 0 1 0 2 2 0 1 1 0 1 0 1 0 2 0 1 0 0 0 0 0 0 1 2 0 0 2 2 2 1 1 0 0 1 0 0 0 2 0 2 0 0 1 0 0 0 0 0 0 0 0 2 0 0 0 0 0 0 0 0 0 1 0 2 0 0 0 0 1 0 0 0 0 1 0 0 1 0 0 0 0 0 0 0 0 0 0 0 1 2 0 0 0 1 1 0 0 0 2 0 0 0 0 0 0 0 0 1 0 0 2 1 0 0 0 0 0 0 0 1 2 0 1 1 0 0 0 1 1 0 2 1 1 0 1 1 0 0 1 1 2 2 1 0 0 0 0 1 0 1 1 2 1 0 0 1 0 0 1 0 2 0 0 0 1 0 0 0 2 2 1 2 1 0 1 1 0 0 0 0 2 0 1 1 0 0 1 1 2 1 1 2 1 0 0 0 0 2 0 1 0 1 1 1 0 0 1 1 0 1 2 1 1 1 1 1 1 2 0 1 2 1 1 2 1 1 1 0 0 0 0 0 0 0 0 0 0 0 0 0 0 0 0 0 0 0 1 0 0 0 2 0 0 2 0 0 0 0 0 0 0 0 0 0 2 2 1 1 1 1 1 2 1 2 0 1 1 1 1 1 0 1 0 1 1 1 1 0 1 0 1 0 0 2 2 0 2 1 2 0 1 1 1 1 0 1 2 2 1 0 0 0 0 2 0 2 1 0 0 1 0 0 0 0 0 0 0 1 0 0 1 0 0 1 0 1 0 2 0 2 1 0 1 1 0 2 0 0 0 0 0 0 2 0 0 0 0 2 2 2 1 0 1 2 2 2 0 0 0 1 0 0 0 0 0 1 1 2 2 0 2 2 0 0 0 0 0 1 2 1 0 0 1 1 0 0 0 1 1 1 1 0 2 2 0 2 1 1 0 0 0 0 0 0 2 2 0 2 0 0 0 2 0 0 0 0 1 1 1 0 0 0 0 0 1 1 0 2 1 0 1 2 0 0 0 2 2 0 2 0 0 0 0 0 1 0 0 0 0 2 0 0 1 0 0 1 0 0 0 0 0 0 0 2 0 1 1 0 0 0 0 0 1 0 0 0
175 0 1 1 0 1 1 2 2 2 0 0 0 0 0 0 0 0 1 0 2 2 0 0 0 0 0 1 1 2 2 0 1 1 1 1 2 1 0 0 0 1 0 0 0 0 2 0 0 1 1 1 0 0 2 2 0 0 1 0 0 0 0 0 0 0 0 2 0 0 0 1 1 1 1 1 0 2 2 1 1 0 2 1 1 2 0 0 0 1 0 0 0 0 1 0 1 0 0 0 0 1 2 0 2 0 2 0 1 1 0 0 0 1 1 0 1 0 0 2 2 1 0 2 0 0 0 1 2 1 2 0 0 1 1 1 0 0 0 1 0 2 0 0 0 1 0 0 0 1 0 0 0 0 0 0 0 1 0 0 0 0 2 0 0 1 0 0 0 0 2 1 0 1 0 0 0 0 0 1 0 1 0 0 0 0 2 2 1 0 0 1 2 2 2 2 1 1 0 0 0 0 1 1 1 0 0 0 2 0 1 0 1 0 1 1 0 1 1 0 0 0 0 1 1 0 0 0 0 0 0 0 2 2 0 0 1 2 0 1 0 1 0 0 0 0 0 0 2 0 0 0 0 0 1 2 1 0 0 0 1 1 0 2 1 0 0 0 2 1 1 1 1 0 0 0 0 1 1 0 0 0 1 2 0 1 0 2 0 2 0 0 2 2 2 2 0 0 0 0 0 0 2 2 1 0 0 1 2 2 0 2 0 1 2 0 1 0 1 0 0 2 1 0 2 0 0 0 0 0 1 1 2 2 0 0 0 0 2 1 0 1 2 2 0 0 1 0 2 1 0 0 0 1 0 1 1 2 0 0 0 0 2 0 2 1 0 2 2 0 1 1 0 0 1 0 0 0 0 0 0 2 0 0 1 1 1 0 0 1 0 0 0 0 1 1 1 0 1 1 1 1 1 1 0 1 0 2 0 1 0 0 1 1 1 1 0 1 0 1 0 0 0 0 1 2 1 0 0 1 0 2 0 2 0 0 1 2 0 0 0 2 2 0 1 1 1 1 1 0 0 0 0 2 2 2 0 0 0 0 0 0 0 0 2 0 0 2 0 0 0 0 2 2 0 2 0 0 1 1 0 2 0 0 0 2 0 1 2 0 2 1 0 2 2 0 2 2 2 0 0 1 2 1 2 1 2 0 1 0 0 1 0 2 0 0 0 2 0 0 0 1 0 0 0 1 0 0 2 0 2 0 1 0 0 0 0 1 0 1 1 0 1 1 0 0 1 0 0 1 0 0 1 0 2 2 2 0 1 0 0 1 0 0 0 0 0 2 1 1 0 1 0 0 0 0 0 1 0 2 0 0 1 0 1 0 1 1 0 1 0 0 1 0 0 1 0 0 0 0 0 2 0 0 0 2 1 1 0 1 1 0 0 0 2 0 0 0 1 0 0 0 0 1 0 1 2 1 0 0 0 1 0 1 0 0 2 1 1 1 1 1 0 0 1 0 2 0 1 0 2 2 1 1 0 0 1 2 2 1 0 1 1 2 0 2 1 1 1 1 0 1 0 0 1 0 2 0 1 1 1 0 0 2 2 2 1 2 0 0 2 0 0 1 0 0 1 0 1 2 0 0 0 0 2 0 0 1 0 0 1 1 0 1 0 1 0 2 2 2 0 0 2 0 0 2 0 1 1 0 0 0 0 2 0 0 2 0 1 1 1 1 0 0 0 1 0 0 2 1 1 0 1 0 0 2 1 1 2 0 1 2 1 1 0 1 2 1 0 2 0 0 1 0 0 1 1 0 2 2 0 0 2 1 1 1 0 1 1 2 1 1 1 0 0 0 0 1 0 0 0 1 0 0 2 0 2 0 1 1 1 0 2 1 1 0 0 2 1 0 1 1 1 2 2 0 1 0 0 2 0 2 0 0 0 2 0 1 0 0 0 0 0 1 0 0 1 0 0 0 0 2 0 0 0 0 1 0 1 1 0 1 1 0 1 0 2 0 1 0 0 0 0 1 1 0 0 0 1 1 0 0 1 1 0 2 0 0 2 0 1 2 0 2 2 0 2 2 0 1 0 1 0 2 2 0 2 1 0 2 0 0 0 0 2 1 2 1 2 2 0 2 1 0 1 0 1 1 0 1 2 2 0 1 1 0 2 0 0 1 0 0 2 0 1 1 0 1 1 0 2 0 0 1 1 0 0 2 1 0 0 0 2 0 2 1 1 0 1 1 0 0 0 0 0 1 1 0 0 0 0 2 0 1 0 1 1 0 0 2 0 0 0 0 0 1 0 0 1 1 2 2
176 1 2 1 0 0 0 2 2 1 0 0 0 1 0 0 0 0 0 1 1 1 1 1 1 1 1 2 1 2 2 1 1 1 2 1 2 2 0 0 0 0 0 0 0 0 0 0 0 0 1 1 0 0 2 2 0 0 0 1 0 1 0 1 0 0 1 0 1 0 0 1 2 2 1 2 1 1 1 1 1 0 2 0 1 0 0 0 0 2 0 0 0 0 1 0 1 0 0 1 0 2 0 0 2 0 2 1 0 0 0 1 1 1 1 0 1 0 0 0 1 0 0 2 0 0 0 1 2 2 1 1 1 1 0 1 0 0 0 1 1 1 0 0 0 1 0 0 0 0 0 0 0 0 0 0 0 1 1 0 0 0 1 1 2 2 1 0 1 1 1 0 1 1 1 2 1 1 0 0 0 0 0 0 1 1 0 2 0 0 0 2 2 2 2 0 1 0 0 0 0 0 0 0 0 0 1 2 0 0 0 0 0 0 0 2 2 0 1 0 1 1 0 2 0 1 1 1 1 1 0 1 1 1 0 0 1 2 0 0 0 1 2 1 0 2 0 0 2 0 1 1 0 0 0 2 0 0 0 0 0 0 0 0 1 0 1 0 1 0 0 0 0 2 0 0 0 0 1 0 0 0 0 1 0 1 0 2 0 2 0 0 1 2 1 2 1 1 0 1 0 0 1 1 0 0 1 1 1 1 0 2 0 0 0 0 1 1 0 0 2 1 1 1 1 0 0 0 0 0 2 0 0 2 0 1 1 0 2 0 0 0 2 1 0 0 1 0 1 1 0 0 0 0 0 0 0 0 0 2 2 2 1 1 1 0 0 1 1 1 2 0 0 0 0 0 0 1 1 1 1 0 0 1 0 0 0 0 0 0 0 0 0 0 1 1 0 0 2 2 2 2 0 2 0 2 0 1 0 2 0 1 0 0 0 0 0 0 0 0 1 0 0 0 1 2 0 0 0 0 0 0 0 2 0 2 0 0 0 0 2 0 2 0 1 1 0 1 1 1 0 0 0 1 1 1 0 1 1 1 0 0 0 0 1 1 0 1 0 1 0 0 2 2 2 0 0 1 1 1 1 1 0 0 0 0 0 0 1 0 1 1 0 2 1 0 2 2 2 0 0 1 1 1 1 1 1 1 1 0 0 0 0 0 0 2 0 2 0 0 0 1 1 1 1 2 0 2 0 2 0 2 2 2 2 0 0 2 1 1 1 1 1 1 1 1 0 0 0 0 0 0 0 2 0 0 0 1 0 1 1 0 0 2 0 0 0 1 1 0 0 2 0 0 0 0 0 1 0 2 0 0 1 0 1 0 0 0 1 1 1 0 0 0 0 0 0 1 1 0 0 2 1 0 0 2 1 0 1 0 1 0 0 0 1 1 1 0 0 1 1 1 0 1 0 0 2 1 0 0 1 0 0 1 0 0 2 1 2 0 1 1 0 1 1 0 2 1 2 0 0 2 1 1 0 0 1 2 2 1 0 0 1 0 2 1 0 2 0 0 0 1 0 0 0 0 2 0 2 2 0 1 1 1 0 1 1 0 0 0 1 0 1 0 0 0 2 0 1 1 0 0 1 0 1 0 2 1 0 0 0 1 0 1 0 0 0 1 1 1 0 0 2 0 0 1 1 0 0 0 0 0 0 2 0 0 2 1 0 1 1 0 0 0 0 1 0 0 0 0 0 0 1 0 0 2 1 0 2 1 0 0 1 0 0 1 1 1 0 2 0 0 0 0 0 0 0 0 0 0 2 2 0 0 0 1 0 1 1 2 1 1 0 1 1 1 0 1 0 1 1 2 0 0 2 1 1 0 1 1 2 0 1 1 1 0 1 2 2 0 1 2 0 2 2 1 0 0 0 1 0 1 0 1 1 1 0 1 0 0 0 0 0 0 0 0 0 0 1 0 0 1 0 2 1 1 0 0 0 0 0 2 1 0 1 0 0 0 0 0 0 0 0 0 2 1 1 1 1 2 1 2 0 0 0 0 1 0 0 0 0 2 1 1 2 0 2 2 0 1 0 1 0 2 2 2 1 2 0 1 1 0 1 0 1 1 1 2 1 1 0 2 0 0 1 0 0 1 0 0 2 1 0 1 0 0 0 1 1 0 0 0 0 1 1 0 1 0 1 0 2 0 1 0 1 1 1 2 1 1 1 1 1 0 1 1 1 1 1 1 1 0 0 0 0 0 2 1 2 0 1 1 0 2 0 0 0 0 0 1 0 0 0 1 0 0 0 0 1 1 2 2
177 0 2 0 0 0 0 2 2 1 0 0 0 0 0 0 0 0 1 0 2 2 0 1 1 1 1 2 0 2 2 2 2 2 0 0 1 1 0 0 0 0 1 1 0 1 0 0 1 0 0 0 1 1 1 2 0 0 1 0 1 1 2 2 1 1 1 0 2 1 1 2 2 2 0 2 2 1 1 1 0 0 2 1 1 0 0 1 1 1 1 1 2 0 0 0 0 0 0 0 0 2 1 0 2 0 2 0 0 0 1 2 1 1 2 2 1 0 0 2 2 1 0 2 0 0 0 0 2 2 0 0 1 2 0 1 0 0 0 2 2 0 0 0 0 0 0 0 0 0 0 0 1 0 0 0 0 2 1 1 0 0 1 1 1 2 0 2 0 1 1 1 0 1 0 1 1 0 0 0 0 0 0 1 1 0 2 1 0 0 1 1 2 0 2 0 1 0 0 0 0 0 0 1 1 0 1 2 0 0 0 0 1 1 0 2 0 0 1 0 1 1 1 2 0 1 1 0 0 0 0 0 0 2 2 2 0 2 0 2 0 0 2 2 0 2 0 0 2 0 0 0 0 1 1 2 0 1 0 0 0 0 0 1 1 0 0 0 1 0 0 0 0 1 0 0 0 0 1 0 0 0 1 2 0 2 1 1 2 2 0 1 0 1 1 0 1 1 1 0 0 0 0 0 0 0 0 1 1 1 0 2 0 0 0 0 1 1 1 0 0 2 0 1 2 0 0 2 1 2 1 1 0 1 0 0 0 1 1 1 1 1 1 2 0 0 2 0 2 2 0 0 0 1 0 1 1 1 0 0 0 0 0 0 0 0 0 2 2 0 1 1 0 0 0 0 0 1 0 0 1 0 0 0 1 2 1 0 0 0 0 0 0 0 1 1 0 0 2 2 2 2 0 2 1 1 0 0 1 0 0 1 1 1 1 0 1 1 0 0 1 0 1 1 0 2 2 0 0 1 0 2 0 2 0 0 1 1 0 0 0 2 0 2 2 1 0 1 1 0 0 1 0 2 2 0 2 2 1 1 1 0 0 0 0 1 0 2 0 0 0 0 2 2 1 0 1 0 1 1 1 2 0 0 0 1 0 1 1 0 1 1 0 1 1 2 0 2 2 1 0 2 1 1 1 0 2 0 2 0 1 0 1 1 1 0 0 2 0 2 2 0 1 1 1 2 0 1 1 2 0 0 2 1 1 1 0 1 1 1 0 0 1 1 0 1 1 1 2 2 0 0 0 1 1 1 1 0 1 1 1 1 0 1 0 0 0 1 0 1 0 0 0 0 0 0 0 1 0 2 0 0 0 0 0 0 0 0 0 0 0 0 0 0 0 0 0 0 0 0 0 2 0 0 0 2 2 0 2 0 0 0 0 1 0 1 2 0 1 0 0 0 0 0 0 0 2 2 0 0 1 0 1 0 0 1 1 1 2 0 1 1 0 1 1 0 2 2 1 0 1 1 1 0 0 0 2 2 2 0 0 0 1 0 2 2 0 1 0 0 1 0 0 0 0 1 1 1 1 1 1 2 0 2 2 2 1 1 0 0 2 0 0 0 1 1 1 0 1 2 0 0 0 0 1 0 1 2 0 0 1 1 1 1 1 1 0 0 0 0 0 0 0 1 1 2 1 2 1 1 1 2 0 2 0 0 0 0 0 0 0 0 0 0 0 1 0 0 0 0 0 0 0 1 0 1 0 0 1 0 0 1 1 0 0 1 1 2 1 1 0 0 0 0 0 0 1 0 0 0 1 2 1 1 1 2 1 2 0 2 0 2 0 1 1 1 0 0 0 1 1 1 2 0 0 0 1 0 1 1 2 0 0 0 0 0 2 1 1 0 1 0 0 1 1 0 1 0 0 2 1 1 1 0 0 1 1 0 0 1 0 1 1 1 0 0 1 0 0 0 0 2 0 1 1 0 1 0 0 0 0 0 1 0 1 0 1 1 2 0 0 0 1 1 1 0 0 0 2 2 2 2 1 0 0 0 1 0 0 0 1 2 1 2 1 0 2 2 0 0 0 1 0 1 2 2 0 2 0 2 0 0 0 0 1 1 2 0 1 1 0 1 2 1 0 0 0 1 1 0 1 0 1 2 0 0 0 1 0 1 1 1 2 0 0 0 0 0 0 0 2 0 0 1 1 0 1 2 2 0 0 0 1 0 1 0 0 0 0 0 2 0 1 1 2 0 2 0 0 0 0 2 0 1 0 0 0 0 1 2 0 0 2 0 0 0 0 0 1 0 2 1
178 0 1 1 0 0 2 1 1 1 0 0 0 1 0 0 1 0 0 0 2 2 0 2 2 0 0 1 1 1 1 1 1 1 2 1 2 1 0 0 0 0 0 0 1 0 1 0 0 1 1 1 2 2 0 2 0 0 2 0 1 1 2 2 0 2 0 0 0 0 0 0 2 2 2 2 0 2 2 0 1 0 2 1 2 0 0 0 0 2 0 0 0 0 0 0 1 2 1 1 1 2 1 0 2 1 2 0 0 0 1 2 1 2 2 1 2 0 0 0 1 0 1 1 0 0 0 0 1 1 1 1 0 0 0 0 0 0 0 0 1 1 0 0 0 0 1 0 0 0 0 0 0 0 0 0 0 1 0 2 2 0 2 0 0 2 0 1 1 1 0 2 2 2 1 2 1 0 0 0 0 1 0 0 1 1 1 1 0 0 0 1 1 1 1 2 1 0 0 0 0 1 0 0 0 1 2 1 2 0 1 0 1 0 0 2 1 1 2 1 1 1 0 2 0 0 0 0 0 0 0 0 0 0 2 0 0 2 0 1 0 1 1 2 0 2 1 0 2 0 0 0 0 0 0 2 1 1 0 0 0 0 0 0 0 0 1 0 2 0 0 0 1 1 0 0 0 0 2 0 2 0 0 1 1 0 1 1 0 2 0 0 0 2 1 1 1 0 0 0 0 0 1 1 1 0 0 0 2 2 1 1 0 0 2 0 1 0 1 0 1 2 1 1 2 0 1 2 1 2 2 2 2 0 0 0 1 2 2 1 0 1 2 0 1 0 0 0 1 1 0 0 0 1 0 0 0 1 1 0 1 1 1 1 1 1 1 2 2 0 0 2 0 0 1 0 0 0 0 0 2 0 1 1 1 0 1 0 0 0 0 0 1 0 1 1 0 1 1 1 1 2 2 0 0 0 2 2 0 2 0 1 1 1 1 1 1 0 0 0 0 1 0 0 2 2 1 1 0 1 1 0 0 2 0 0 0 1 0 1 2 0 2 0 1 1 1 0 1 0 0 0 0 2 1 0 1 2 0 2 2 0 0 0 1 1 1 2 0 0 0 0 0 0 2 0 0 0 2 0 2 1 0 0 1 2 1 1 2 0 1 2 1 2 0 0 2 0 0 1 2 2 2 1 1 1 1 0 1 0 0 0 0 0 0 2 2 2 0 1 1 1 1 0 0 2 1 1 0 2 0 1 2 1 2 1 1 2 2 0 2 2 2 2 0 0 0 1 1 2 0 0 0 1 1 0 0 0 0 0 0 0 1 0 1 1 1 0 0 0 0 1 0 0 0 0 0 2 0 1 0 0 2 0 2 1 1 0 0 0 0 0 0 1 1 1 1 0 0 0 0 0 2 0 0 0 0 0 1 0 1 0 0 0 2 0 0 0 0 0 0 0 0 0 0 1 1 0 0 0 0 0 1 0 0 1 2 2 2 0 1 2 0 0 2 0 1 2 1 0 1 2 0 0 1 1 2 1 1 0 0 0 1 2 0 2 1 2 0 0 0 1 1 0 0 1 0 1 1 1 1 0 1 2 1 2 0 2 1 0 1 1 0 1 0 0 1 0 0 1 0 0 0 0 1 0 0 1 1 0 1 1 0 2 0 1 0 1 1 1 0 1 0 0 2 2 0 1 1 1 0 2 0 2 0 0 1 1 1 2 0 2 0 1 0 0 1 0 1 1 0 1 0 1 1 1 1 1 2 2 0 0 0 0 1 1 2 1 0 2 0 0 0 0 0 0 1 0 0 0 2 2 0 0 1 2 1 1 0 1 0 1 0 1 1 1 0 1 1 2 1 1 1 0 1 0 1 0 0 1 2 1 1 2 2 0 0 0 2 0 2 2 0 1 1 0 0 0 0 2 0 2 0 0 0 1 1 0 1 0 0 1 0 0 0 0 1 0 0 0 1 1 0 1 1 0 1 0 0 0 0 2 0 0 0 2 0 0 1 0 0 0 1 1 1 0 0 1 1 0 0 0 0 0 0 0 0 0 0 0 0 1 0 1 2 1 1 2 0 0 0 1 0 2 2 0 1 2 0 2 0 0 1 0 1 1 1 0 1 1 0 1 2 1 0 0 2 2 0 1 2 2 1 1 0 0 1 1 0 0 0 0 2 0 2 0 0 2 0 0 2 0 2 0 0 0 0 2 1 1 1 1 1 0 2 1 1 0 0 1 1 0 0 0 0 1 1 0 2 0 0 0 1 0 1 0 1 0 1 1 0 1 0 0 0 0 0 0 1 1 2 0
179 1 1 1 1 0 1 0 2 1 0 0 0 0 0 0 0 1 2 2 0 2 1 0 1 0 0 1 2 1 1 2 0 0 2 0 2 1 0 2 2 0 0 0 0 0 1 0 0 0 0 0 1 1 1 1 0 0 1 1 0 0 0 1 1 1 1 0 0 0 0 1 2 2 0 2 2 1 1 1 0 0 1 0 1 0 0 0 0 2 0 0 1 0 0 1 0 0 0 0 0 1 1 1 2 0 2 1 0 0 0 0 1 1 1 1 1 0 0 2 2 0 2 0 0 1 0 0 2 2 0 1 0 0 0 0 0 0 0 0 1 1 0 0 0 0 0 0 0 2 2 2 0 0 1 0 0 1 1 0 1 0 1 1 2 2 1 1 0 1 1 1 1 2 1 0 0 0 0 0 0 0 0 1 1 0 1 1 1 0 0 0 2 2 2 2 1 0 0 0 0 1 0 2 2 0 0 0 0 0 1 0 1 0 1 1 1 0 1 1 0 0 1 1 1 2 1 2 1 1 0 0 0 1 2 0 1 1 0 0 0 0 2 1 0 1 0 0 1 1 1 1 0 0 0 0 1 2 0 0 1 1 0 0 0 0 2 0 0 0 1 1 0 0 0 0 0 0 1 0 0 0 1 1 1 1 0 1 1 1 1 1 0 2 1 0 1 0 0 0 0 0 0 0 0 1 0 0 0 1 0 1 0 0 1 0 0 1 0 0 0 2 1 2 2 0 0 1 1 1 2 1 1 1 0 0 0 1 1 1 1 1 1 1 0 0 1 1 2 1 1 1 2 0 2 2 2 0 1 0 1 1 1 1 1 1 1 2 2 0 2 0 1 1 1 0 0 0 0 0 0 0 1 0 0 0 0 0 0 1 0 0 1 0 1 1 0 0 1 1 1 1 1 1 1 0 0 0 0 2 0 0 1 1 1 1 0 0 0 1 0 1 0 1 0 1 1 2 0 0 2 0 0 2 0 1 0 2 1 0 1 1 1 1 1 1 0 1 2 0 1 0 0 2 2 1 1 2 1 2 2 0 0 0 1 1 0 1 0 1 0 0 2 2 0 0 1 0 0 1 2 2 0 0 2 2 2 0 1 1 1 0 0 1 0 0 2 1 1 0 1 2 2 0 2 0 1 1 1 0 0 0 1 1 0 1 0 2 0 0 0 2 1 1 1 2 0 1 1 1 1 1 1 0 1 0 0 1 0 1 1 0 1 0 0 0 0 1 1 2 0 0 0 2 2 0 0 0 0 0 1 0 1 0 1 0 0 1 0 0 0 0 2 0 0 1 2 1 0 2 0 0 0 0 1 0 0 0 1 2 0 0 0 0 2 1 0 0 0 0 0 2 2 0 1 1 1 1 1 0 0 0 0 0 2 0 0 0 0 0 0 0 0 1 0 1 1 1 0 0 1 0 0 1 1 0 2 2 2 0 1 2 0 1 1 0 2 1 0 0 1 2 2 0 0 0 2 2 2 0 0 0 0 2 0 2 2 2 0 0 1 1 0 1 1 0 2 0 1 1 1 1 0 2 2 2 0 2 0 1 1 0 0 0 0 0 1 0 1 2 0 0 0 0 1 0 0 1 0 0 1 1 1 0 1 1 0 0 0 0 0 0 1 0 2 2 0 1 0 0 0 2 0 2 0 0 2 1 1 2 1 1 0 0 0 0 0 1 0 0 0 0 0 1 1 1 1 0 2 1 0 1 2 1 0 0 2 2 0 1 0 0 0 0 0 0 1 0 1 1 1 1 0 0 0 2 1 2 0 2 0 2 0 2 2 2 0 0 1 1 0 0 0 0 2 1 1 0 0 1 2 1 0 0 1 1 1 2 2 1 1 2 2 2 2 0 1 0 0 2 1 1 1 1 1 2 0 0 0 1 0 1 1 1 0 0 1 0 0 0 0 2 0 1 1 0 1 0 0 0 0 0 0 0 0 0 0 0 1 0 0 0 2 2 2 0 0 1 2 2 1 1 0 0 0 0 1 0 0 0 0 1 0 1 2 0 2 2 0 0 0 1 2 0 2 1 1 2 0 2 0 0 0 0 1 1 1 1 2 2 0 2 1 1 0 0 0 1 1 0 2 2 0 1 0 0 0 1 0 0 0 0 2 0 1 0 0 0 1 0 2 0 1 1 1 0 1 2 1 0 0 0 1 0 0 2 2 0 0 0 2 0 0 0 0 1 1 0 1 0 0 1 0 2 0 0 0 1 0 2 0 0 0 1 1 0 0 0 0 0 0 0
180 0 1 1 0 0 1 2 1 2 0 0 1 2 0 0 1 0 2 1 1 1 0 2 2 0 0 2 0 2 2 2 1 1 2 1 1 1 0 0 0 0 0 0 0 0 1 0 0 0 0 1 1 1 1 1 0 1 2 0 1 1 2 2 1 0 2 1 2 0 0 0 2 2 0 2 2 2 2 1 1 0 1 0 0 0 0 1 1 2 1 1 1 1 1 0 0 1 1 1 1 1 0 0 2 0 2 0 1 1 1 1 1 2 2 0 1 0 0 1 1 0 2 0 0 2 0 1 1 1 1 0 0 0 0 0 0 0 2 0 2 0 0 0 0 2 0 0 0 0 0 0 0 0 0 0 0 0 1 1 1 0 1 1 1 2 0 1 1 2 0 0 1 0 0 1 0 0 0 1 0 2 1 1 2 0 2 1 1 0 0 0 2 1 2 1 2 0 0 0 0 1 0 1 1 0 0 0 2 0 2 0 1 0 1 1 0 0 0 1 0 0 1 2 0 1 1 1 0 0 0 1 0 0 1 0 0 1 0 0 0 1 2 2 0 2 0 0 2 1 1 0 0 0 0 0 0 1 0 0 0 0 0 1 1 0 0 0 1 0 0 0 1 1 0 0 0 1 2 0 1 1 2 2 0 2 2 1 1 2 0 1 0 2 1 1 2 0 0 1 0 0 0 0 0 0 0 1 2 2 1 2 0 0 2 0 1 0 2 0 0 2 2 2 2 0 0 2 1 1 2 0 0 2 0 0 0 1 1 0 0 0 0 2 0 0 1 1 1 2 1 1 1 0 1 0 0 0 0 2 2 2 0 0 0 0 0 2 2 0 1 1 0 0 0 0 0 1 1 0 1 2 0 0 0 0 0 1 1 0 0 0 0 0 0 2 0 1 0 0 0 0 1 0 0 0 1 1 0 2 1 2 1 1 1 0 0 0 1 0 1 0 0 0 0 2 1 1 0 0 1 0 2 0 2 0 0 1 0 1 2 0 2 0 1 2 1 0 1 0 0 0 0 2 1 0 1 1 1 1 0 0 0 0 1 1 0 2 0 0 1 1 2 2 2 0 2 0 2 0 2 1 0 0 0 1 0 1 1 0 1 1 0 1 0 0 1 2 2 0 0 2 1 1 1 1 1 1 1 0 0 0 0 1 0 1 0 2 0 0 0 2 0 0 1 2 0 1 0 2 0 1 2 2 2 0 0 1 0 1 0 0 1 1 0 0 1 2 2 2 0 0 0 2 0 1 0 1 0 2 2 0 1 0 0 1 1 1 1 0 1 1 0 0 0 0 0 2 0 2 0 0 1 0 1 0 0 0 0 1 1 1 0 0 0 0 0 0 0 0 0 2 0 0 0 2 1 0 0 1 1 0 0 0 1 0 0 0 0 0 0 0 0 0 0 1 2 1 0 0 1 0 2 0 0 1 2 0 2 0 0 0 0 1 2 0 2 1 0 0 0 0 0 0 1 1 2 2 2 0 0 0 0 1 1 2 1 2 0 0 1 1 0 0 0 1 1 1 0 1 0 0 0 1 1 1 1 0 0 0 2 0 0 0 0 0 0 0 1 2 0 2 1 1 1 1 1 1 0 0 1 0 0 0 0 1 0 0 0 0 0 1 0 0 2 2 1 0 0 0 0 0 0 2 0 0 1 0 0 0 0 0 0 1 0 1 1 0 1 1 1 1 0 0 0 0 0 0 2 1 0 1 1 1 0 1 2 1 0 2 0 0 0 2 1 0 1 0 1 1 1 1 1 1 1 2 1 1 1 2 1 1 1 0 0 0 0 1 0 2 1 1 0 0 1 1 1 1 1 0 0 0 1 1 2 1 1 2 2 0 1 2 1 2 1 0 1 0 0 2 0 2 0 0 0 1 0 1 0 0 0 0 0 0 1 0 1 0 0 1 0 1 0 1 0 1 0 0 1 0 0 1 0 0 0 0 1 0 1 0 1 1 0 1 2 0 0 0 2 2 2 2 0 0 0 0 0 1 1 0 1 2 1 2 1 0 2 1 0 0 0 1 0 1 2 2 0 0 0 1 0 0 1 1 2 2 0 1 1 0 1 0 1 1 0 0 1 1 0 0 2 1 0 1 0 0 0 0 0 2 0 0 2 1 1 0 1 1 0 0 2 0 1 1 1 0 1 2 1 1 1 1 2 0 2 1 1 0 0 0 1 0 0 0 0 0 2 0 0 0 0 2 0 0 0 0 0 0 0 1 0 0 0 0 0 1 0 0 1 1 1 1
181 1 1 1 0 1 1 1 2 0 0 0 1 1 0 0 0 0 0 2 0 0 1 2 2 0 0 2 0 2 2 1 1 0 2 1 2 2 0 1 0 2 0 0 0 0 1 0 0 2 2 2 1 1 1 2 0 0 0 0 1 1 2 0 0 1 1 0 1 0 0 0 2 2 1 2 1 1 1 0 1 0 2 0 1 0 0 0 0 2 0 0 1 1 1 0 0 1 0 1 2 2 1 0 1 1 1 0 1 1 0 0 0 2 1 0 0 0 1 0 0 0 1 1 0 1 0 1 2 2 0 0 0 1 1 1 1 0 0 1 0 2 0 0 0 2 0 0 0 1 1 1 1 1 0 0 0 0 0 1 0 0 2 0 1 2 0 1 0 0 0 0 0 2 0 0 0 0 0 1 0 0 0 1 2 1 1 0 0 0 0 0 2 2 2 1 2 0 0 0 0 1 0 2 2 0 0 1 1 0 1 0 2 0 0 2 1 1 1 0 1 1 0 1 1 0 0 0 0 0 0 0 0 0 2 0 0 2 0 1 0 1 2 1 1 2 1 0 2 0 0 0 0 1 0 1 1 2 0 0 2 2 0 0 1 0 0 0 2 0 0 1 0 1 1 0 1 0 2 0 0 0 0 2 0 1 0 2 0 2 0 0 1 2 2 1 2 1 0 0 1 0 0 0 0 0 0 1 1 2 0 2 0 0 1 0 0 1 0 0 1 2 1 1 0 0 0 1 1 1 2 1 1 2 0 0 0 0 1 0 0 0 2 2 0 0 2 1 2 1 0 0 0 0 0 0 1 2 0 0 0 0 2 1 2 1 1 2 2 0 0 2 0 0 0 0 0 1 0 0 1 0 0 0 1 2 1 0 0 0 0 0 0 0 2 0 0 0 1 0 0 1 0 1 1 0 1 2 0 2 0 1 1 1 1 0 0 0 0 0 0 1 0 1 2 1 0 0 0 0 0 0 0 1 0 1 0 1 0 1 2 0 1 1 1 1 0 1 2 0 0 0 0 0 0 0 0 1 1 1 1 0 1 1 0 1 0 2 0 0 1 1 1 1 2 0 1 1 2 0 1 1 0 0 0 1 0 0 2 1 1 2 0 2 1 0 2 2 2 0 0 1 2 0 2 1 0 0 1 0 1 0 1 1 1 0 0 1 0 1 1 1 0 0 1 2 0 0 1 1 1 0 0 0 0 0 2 0 2 2 1 1 0 0 0 0 2 1 1 1 0 0 1 2 1 0 0 0 0 0 0 0 0 0 0 1 1 1 0 0 0 2 1 0 0 1 1 2 0 2 0 0 1 0 1 0 1 0 0 1 0 0 1 0 0 0 0 1 1 0 0 2 1 0 0 2 1 1 1 1 1 0 0 0 1 0 0 0 0 0 0 0 0 0 0 1 2 2 0 0 1 0 0 0 0 0 2 0 1 1 0 0 0 1 2 0 2 0 1 0 0 1 1 1 0 0 1 2 2 1 1 0 2 1 1 2 1 2 1 0 1 2 0 0 0 0 2 0 1 2 0 1 0 1 2 2 0 0 0 0 2 0 0 0 1 1 1 1 1 2 0 0 0 1 1 1 2 2 0 0 0 0 0 2 0 1 0 2 1 1 1 0 1 0 0 2 0 1 1 1 1 1 0 2 0 0 2 0 1 0 0 1 0 0 0 0 0 0 0 0 0 0 0 0 0 0 0 0 1 0 0 1 2 0 0 0 2 2 1 2 0 0 0 1 1 1 2 0 0 2 0 0 1 1 1 2 1 2 0 2 0 2 1 1 2 1 1 0 0 0 0 1 1 0 1 1 1 0 0 2 2 0 1 1 1 0 1 2 2 0 2 2 1 1 1 0 0 0 0 2 0 2 1 0 0 2 1 0 0 0 0 0 0 0 0 0 0 0 0 0 0 2 0 2 2 0 0 0 2 2 0 2 1 0 1 0 1 0 1 0 0 0 0 0 2 1 1 1 2 2 2 2 0 0 0 0 1 0 0 0 1 1 1 2 2 0 2 2 0 0 0 2 0 2 2 0 2 0 0 1 0 0 1 0 1 1 1 0 1 1 0 1 1 0 0 0 0 0 0 0 2 2 1 1 0 0 2 1 1 1 1 0 2 0 0 0 1 0 0 0 2 0 1 1 1 0 1 1 1 1 0 1 1 0 0 2 2 2 1 1 1 0 1 0 1 1 0 0 1 1 0 1 0 1 0 0 0 0 0 0 0 0 0 0 0 0 0 0 0 0 0 0
182 0 2 0 0 0 0 2 1 2 0 0 0 1 0 0 1 0 0 0 2 2 0 1 1 0 0 1 1 2 2 0 1 1 1 0 1 1 0 0 0 0 0 0 0 0 0 0 0 2 0 1 0 0 2 1 1 0 2 0 2 0 0 1 0 1 0 0 1 0 0 1 2 2 1 2 0 1 1 0 1 0 2 2 2 0 1 1 0 2 0 1 1 0 0 0 0 0 0 0 0 2 0 0 2 1 2 1 1 0 0 1 0 1 2 2 1 1 0 1 2 0 2 0 0 2 0 0 1 1 0 0 0 1 1 1 0 0 0 1 1 1 0 0 0 1 0 0 0 1 0 1 1 2 1 0 0 1 0 2 1 1 1 1 2 2 1 1 1 2 0 0 0 2 1 1 0 0 0 1 0 2 0 0 1 1 1 1 0 0 1 1 2 1 2 1 0 0 0 0 0 0 0 0 0 0 2 1 1 1 2 0 1 0 0 2 0 1 1 0 0 0 0 2 0 1 1 1 0 0 1 0 0 1 2 1 0 2 0 1 0 1 2 2 0 1 0 0 1 0 0 0 1 0 0 1 0 2 1 1 0 1 0 2 0 0 0 0 0 0 0 1 0 2 0 1 1 1 2 0 0 1 0 1 0 0 0 0 1 2 0 1 0 2 1 0 1 0 0 0 0 1 0 0 0 0 1 0 1 1 0 0 0 0 0 0 1 0 0 0 1 2 0 1 1 0 1 2 2 2 2 2 1 1 0 0 0 2 2 1 0 1 2 0 1 0 0 1 1 1 0 0 0 0 0 0 1 1 1 0 1 1 2 0 2 1 0 2 2 0 1 1 1 1 1 0 0 0 0 0 0 1 2 0 0 0 0 1 1 0 0 0 1 0 1 1 1 1 1 1 1 1 1 1 1 0 0 0 0 2 0 1 0 0 0 0 1 2 0 2 2 0 0 0 1 2 0 1 1 2 0 1 0 2 0 1 0 0 0 0 2 0 2 0 1 1 0 1 1 0 0 1 0 2 1 0 1 2 1 1 1 0 0 0 0 2 0 1 0 1 0 0 0 0 2 0 0 0 2 1 1 2 0 0 0 1 0 1 2 0 2 2 1 1 0 0 1 2 2 0 0 1 1 1 1 1 1 1 0 0 0 0 0 1 0 1 0 2 0 2 2 0 1 0 1 2 1 1 0 2 0 1 1 0 1 1 0 0 1 1 1 1 2 1 0 1 1 1 1 1 0 0 0 1 1 1 1 0 0 1 0 0 0 0 0 2 2 2 0 0 0 0 0 0 0 0 0 2 0 2 0 1 2 0 1 1 0 0 0 1 0 1 1 0 0 0 0 0 0 0 0 1 0 0 0 2 1 0 0 0 0 0 0 0 2 0 0 0 0 1 0 1 0 0 0 1 2 1 0 0 0 0 0 0 0 1 2 0 2 0 0 1 0 2 1 0 2 0 0 0 0 1 0 1 0 0 0 2 2 1 0 1 0 0 1 1 1 0 1 1 0 1 1 0 0 0 2 1 1 1 1 1 1 2 1 2 1 2 1 0 1 1 0 1 0 0 1 0 1 1 0 0 0 0 1 0 1 2 0 0 1 0 0 1 0 0 0 2 2 2 0 0 1 0 0 1 1 1 1 0 0 0 0 2 0 0 2 0 1 1 0 2 0 0 0 2 0 0 0 0 0 0 0 0 0 1 0 0 2 0 0 1 2 0 0 0 2 1 0 2 0 0 1 0 0 1 1 0 2 1 0 1 0 0 0 2 0 2 2 2 0 0 1 1 2 1 1 1 0 1 1 1 0 0 2 0 1 1 0 0 0 0 0 0 0 0 1 2 2 0 2 1 1 2 2 0 2 0 0 1 0 2 0 0 0 1 0 2 1 0 0 0 0 0 0 0 0 1 0 0 0 1 0 2 2 0 0 0 0 0 0 0 0 0 0 0 2 0 2 0 0 0 0 2 1 1 0 1 2 1 0 0 0 0 0 0 0 1 0 0 0 1 0 2 2 0 2 1 0 0 0 2 0 1 0 2 0 1 1 1 0 0 1 0 1 1 1 0 1 1 0 1 2 1 0 0 1 2 1 1 1 1 0 1 0 0 0 0 1 1 0 0 1 1 1 1 1 2 0 0 2 0 1 1 1 1 1 0 0 0 0 0 1 0 2 0 0 0 0 1 0 0 0 0 0 0 2 0 0 0 0 2 0 0 0 0 0 0 0 0 0 0 0 0 0 0 0 0 0 0 1 2
183 0 1 1 0 1 2 2 1 2 0 0 0 0 0 0 0 0 0 0 2 2 0 1 2 0 0 0 1 1 1 1 1 0 1 0 1 2 0 1 1 0 1 1 0 1 0 0 1 1 0 1 1 1 1 1 1 0 1 0 0 1 1 1 0 0 1 0 0 0 0 0 2 2 2 2 0 2 2 1 1 0 2 1 1 0 1 1 1 1 0 0 1 1 1 0 0 0 0 0 0 2 2 0 2 0 2 1 1 0 1 2 0 1 2 1 1 0 0 2 2 0 1 1 0 1 0 0 2 0 1 1 0 0 1 0 0 0 0 0 0 2 0 0 0 1 1 1 1 1 0 0 2 1 1 1 1 0 0 2 2 2 2 0 2 2 0 0 1 1 0 0 0 2 0 1 0 0 0 0 0 1 0 0 2 2 0 2 0 0 0 0 1 1 1 1 2 0 1 1 0 0 0 1 1 0 2 0 2 0 1 1 0 0 0 2 1 0 2 1 0 0 1 2 0 2 2 1 1 1 0 0 0 2 1 2 0 2 0 2 0 0 2 2 0 2 0 0 2 0 0 1 0 0 0 0 0 2 1 1 0 1 0 0 0 0 1 1 1 0 0 0 0 2 0 0 1 0 2 0 1 1 1 1 0 1 1 2 1 2 0 2 0 2 2 1 2 1 0 1 0 0 0 0 0 0 1 0 0 1 0 2 0 0 1 1 0 0 0 0 2 2 1 0 0 0 0 1 1 0 0 0 0 1 0 0 0 1 1 0 1 1 0 2 0 0 2 1 2 1 1 1 0 1 0 1 1 0 0 0 0 0 1 0 1 2 0 2 2 0 2 0 2 2 0 0 0 1 1 1 1 1 0 0 0 0 0 1 1 0 0 0 0 0 1 1 0 2 0 0 0 0 0 1 0 1 1 1 0 2 0 1 1 1 1 0 1 0 0 0 0 2 0 1 1 1 1 0 0 0 0 0 0 0 1 0 0 1 0 0 0 2 2 0 1 2 1 1 1 0 0 0 0 0 0 0 0 2 2 1 1 0 0 0 1 1 0 0 0 2 0 0 1 1 2 0 0 0 2 0 2 1 0 0 1 2 1 0 1 1 1 0 0 2 2 0 2 1 1 0 1 1 2 0 2 0 1 0 0 0 0 1 0 1 0 1 1 2 0 1 1 1 0 0 0 2 1 1 0 2 0 1 0 0 0 0 0 0 1 1 0 0 1 1 0 0 1 0 0 0 0 0 1 1 1 1 1 1 0 0 0 0 0 1 0 0 0 0 0 1 0 1 0 0 0 0 0 1 0 1 0 1 0 0 0 0 0 0 0 0 0 0 1 0 0 1 0 1 1 0 0 1 1 0 0 1 1 1 1 2 1 0 0 0 1 0 0 0 0 0 0 0 0 0 0 0 2 2 0 0 0 1 0 0 0 0 2 0 2 0 0 0 0 0 2 0 2 1 2 0 0 1 0 0 1 0 1 2 2 0 0 0 0 0 1 1 1 2 0 0 0 1 0 1 1 0 2 1 1 1 1 0 1 1 1 1 0 1 0 1 1 0 1 1 0 0 0 0 2 2 0 2 1 0 1 0 0 2 0 0 1 1 0 2 0 0 0 0 0 0 0 0 0 0 2 0 2 0 0 0 0 1 0 2 0 0 1 1 1 2 0 2 0 1 0 0 1 0 0 0 0 0 0 0 0 1 1 0 1 0 0 0 2 0 0 0 2 1 0 1 1 0 1 1 1 0 1 0 1 1 2 2 0 0 0 2 0 1 1 2 1 1 1 0 0 0 0 0 0 0 0 1 2 0 0 0 1 0 0 1 1 1 1 1 1 0 1 1 2 0 1 1 1 2 2 0 1 0 0 2 2 0 2 0 0 2 1 0 1 1 0 1 0 0 0 0 0 0 0 1 0 1 0 2 2 0 0 0 1 1 0 1 2 0 2 1 0 0 1 0 0 1 0 1 1 1 0 1 1 1 1 1 0 0 0 0 0 1 0 0 0 2 0 2 2 0 2 2 0 0 0 1 0 2 1 1 1 1 0 2 0 0 0 0 0 0 2 1 1 1 0 2 2 2 0 0 1 2 1 1 1 2 0 0 1 0 0 0 0 2 0 0 0 0 0 0 0 0 2 0 2 0 0 2 2 0 1 1 0 0 0 0 1 0 1 0 0 1 1 2 0 1 0 0 0 1 1 0 0 0 0 2 0 1 0 0 0 0 0 1 0 1 0 0 0 0 1 0 1 1 1 1
184 0 1 1 0 0 1 1 2 1 0 1 1 1 0 0 0 0 1 1 1 2 0 2 2 0 0 1 0 2 2 1 1 1 2 0 2 2 0 1 1 0 1 1 1 2 0 0 1 0 0 0 1 1 0 1 0 0 2 0 1 0 0 0 0 1 1 0 1 0 0 2 2 2 1 2 1 0 0 0 2 0 2 1 1 0 0 0 0 2 0 0 0 0 0 0 0 0 0 0 0 2 1 0 2 1 2 0 0 0 1 1 2 2 2 2 2 0 0 2 2 0 1 2 0 0 0 0 0 0 1 1 0 0 0 0 0 0 0 1 0 2 0 1 0 0 0 0 0 0 0 0 0 0 2 1 0 0 1 1 2 0 2 0 0 2 0 1 1 2 0 1 0 2 1 0 0 1 0 0 0 1 1 1 2 0 2 1 0 0 0 1 1 1 1 1 1 0 0 0 0 0 1 1 1 0 1 1 1 0 1 0 1 0 0 2 1 0 2 0 2 2 0 2 0 0 0 0 0 0 0 0 1 1 1 0 0 2 0 2 0 0 2 2 0 2 0 0 2 1 1 0 1 0 0 1 2 2 1 1 0 1 0 0 0 0 0 1 2 1 0 2 0 1 1 1 0 1 2 0 0 0 1 1 1 1 2 0 2 2 0 2 0 1 1 0 1 0 0 0 0 0 1 1 0 0 1 0 2 2 2 1 0 0 2 0 1 0 0 1 0 1 1 1 1 0 0 1 1 0 0 0 0 2 0 0 0 1 1 0 0 0 1 2 0 0 1 0 1 1 0 0 1 0 1 1 1 0 0 2 2 2 1 1 1 0 1 2 2 0 2 0 1 1 1 0 0 0 0 0 1 1 1 0 0 0 0 1 1 0 0 0 0 0 2 0 2 2 0 0 0 1 2 0 0 0 1 1 0 2 0 2 0 0 0 0 0 0 0 0 0 0 1 0 1 2 1 1 1 1 0 2 0 0 2 2 0 1 0 1 1 0 2 0 0 2 1 0 1 0 1 0 0 2 1 1 0 2 1 1 0 0 0 0 2 0 0 2 0 0 0 0 2 2 0 1 0 1 1 0 0 1 0 0 1 2 1 0 1 0 1 1 1 1 0 0 2 0 0 0 2 2 1 1 1 2 2 0 1 0 0 0 0 0 0 2 1 2 0 1 1 1 2 1 0 1 0 1 1 1 1 1 1 0 1 1 1 0 1 0 1 1 1 1 1 0 2 1 1 1 0 0 0 2 1 0 0 1 1 0 0 1 0 1 0 0 0 2 2 2 0 1 2 0 0 2 2 2 0 0 1 0 1 0 1 0 1 1 0 2 0 0 0 0 0 1 0 0 0 0 0 1 1 0 0 2 1 1 1 2 0 0 0 0 1 0 0 0 0 0 0 0 0 2 0 0 0 2 0 0 0 0 1 0 0 0 2 2 2 0 2 2 0 0 2 0 1 1 1 0 1 2 1 1 0 0 1 1 0 0 0 0 0 1 0 1 1 2 0 0 1 0 1 0 0 0 0 0 1 1 1 1 2 1 2 2 2 0 0 0 0 1 1 0 1 1 2 0 0 0 0 0 0 0 2 0 0 1 0 0 0 0 0 1 0 0 0 0 0 0 0 2 0 0 2 1 1 0 0 0 0 1 1 2 0 1 1 0 1 1 0 1 0 1 0 1 0 2 1 1 1 1 0 1 1 2 0 0 1 0 0 1 2 0 0 0 2 1 0 2 0 0 0 1 1 0 1 0 2 2 1 1 0 0 2 2 2 1 0 2 1 2 1 1 2 1 1 0 0 2 0 0 1 0 1 0 0 1 0 1 1 0 1 1 1 0 1 1 1 0 1 1 2 2 2 0 1 0 0 2 0 2 1 0 0 0 1 0 0 1 0 0 0 0 1 1 1 1 0 0 0 1 0 2 1 1 0 1 0 0 0 2 1 0 1 1 0 1 1 0 0 0 1 1 2 1 0 0 2 2 1 1 0 0 0 0 0 0 0 1 0 1 0 0 2 2 1 1 0 0 0 1 0 2 2 1 1 2 0 2 0 0 0 0 0 0 2 0 1 1 0 2 1 1 0 0 1 1 0 1 2 1 0 2 0 0 0 1 0 0 0 0 0 0 0 1 0 1 0 0 2 0 1 0 1 1 1 2 1 0 0 0 2 0 1 2 2 0 0 0 0 0 0 0 0 1 1 0 1 0 0 1 0 0 0 0 0 0 0 1 0 1 0 0 0 0 0 0 0 0 0 0
185 1 2 1 2 0 2 1 2 1 0 2 1 2 0 0 0 0 0 0 2 2 0 2 2 0 0 2 2 2 2 0 1 1 1 0 1 0 0 0 0 0 0 1 0 1 0 0 2 2 0 2 0 0 1 2 0 0 2 0 1 0 2 0 0 0 2 1 2 0 0 2 2 2 1 2 1 1 1 1 0 0 2 2 2 0 0 0 0 2 0 0 1 1 1 0 0 0 0 0 0 2 1 0 2 0 2 0 0 0 0 0 0 2 2 0 2 0 1 1 1 0 2 0 0 0 0 1 2 2 1 0 0 0 0 0 0 0 0 1 0 2 0 0 0 2 0 0 0 1 1 1 0 0 0 1 1 0 0 1 2 1 2 0 1 2 0 1 0 1 1 1 0 2 1 1 0 1 0 1 0 2 0 0 0 0 2 0 0 0 0 0 1 0 1 1 1 1 0 0 0 1 0 1 1 0 1 2 0 1 1 0 2 0 1 1 2 0 2 1 1 1 0 1 1 0 0 0 0 0 0 1 0 0 1 0 0 2 0 0 0 0 2 1 1 2 1 0 1 0 0 0 0 0 0 0 0 1 1 0 0 0 0 1 2 0 0 1 2 1 1 2 0 2 0 0 0 0 0 0 0 1 0 1 0 0 0 1 1 2 0 2 0 2 2 0 2 2 0 2 0 2 0 0 0 0 1 0 1 1 0 1 0 0 2 0 0 0 0 0 0 2 0 2 1 0 0 1 0 0 1 0 0 2 0 0 0 1 1 1 1 1 2 0 0 0 1 0 1 0 1 0 0 0 0 0 0 0 0 2 2 1 1 1 1 1 0 2 2 1 2 0 1 1 1 0 0 0 0 0 1 0 0 1 1 1 1 0 0 0 0 0 0 1 2 0 0 1 1 1 1 1 1 1 0 1 0 0 0 1 0 1 1 1 1 0 0 0 1 0 2 0 1 0 1 1 0 0 0 0 0 0 1 1 1 0 0 0 0 0 1 0 1 1 1 2 1 1 1 1 0 0 0 2 0 0 0 1 0 1 1 0 0 0 1 1 0 2 0 0 2 2 0 0 2 0 2 1 2 0 1 1 0 0 0 0 0 1 1 0 1 1 0 2 0 1 1 2 2 0 1 1 1 1 1 2 2 0 0 0 0 0 0 2 0 0 0 2 0 1 1 1 1 0 1 1 0 1 0 2 1 1 0 0 0 0 0 0 0 1 1 1 2 1 1 0 1 0 1 0 0 0 0 2 1 0 0 0 0 0 0 0 0 1 0 0 0 1 0 0 0 1 0 0 0 0 0 2 0 2 0 0 2 0 2 0 0 0 1 1 1 0 0 0 0 0 0 1 0 0 1 0 0 0 0 2 1 1 2 0 1 0 0 1 0 1 1 0 2 0 0 0 0 0 0 1 1 1 0 0 1 1 0 0 0 2 2 2 2 0 0 0 0 0 2 0 2 1 1 0 1 2 1 1 0 0 1 2 2 0 0 0 1 0 1 1 1 2 0 0 1 1 1 0 0 0 1 2 1 1 0 0 1 0 2 2 1 1 0 0 2 0 1 1 1 2 2 0 1 1 0 0 0 0 1 0 0 2 0 0 1 0 0 1 0 1 0 1 1 1 0 0 0 0 2 0 2 1 1 1 1 1 0 2 0 0 1 0 1 1 0 1 0 1 0 0 1 0 0 0 0 0 0 0 0 1 1 0 1 0 0 0 1 0 0 1 1 1 0 1 1 1 0 0 0 0 0 0 1 1 1 1 1 1 1 2 0 2 0 2 0 2 1 1 2 1 0 0 0 1 1 1 1 0 1 0 1 1 1 0 1 0 0 0 0 0 1 1 2 1 1 2 1 2 1 0 0 0 0 2 0 2 1 1 1 2 0 1 0 0 0 0 0 0 0 0 0 1 0 0 0 1 0 2 1 0 0 0 0 0 0 1 0 0 0 1 0 2 1 0 1 0 0 1 1 1 0 0 1 2 2 2 0 0 0 0 0 1 0 0 0 1 0 1 2 0 2 1 0 0 0 1 0 1 2 1 1 2 0 2 0 0 1 0 1 2 2 0 2 2 0 2 1 1 0 0 1 1 0 1 2 2 1 2 0 0 0 1 0 0 0 0 2 1 1 0 0 0 1 1 2 0 2 0 0 0 0 2 1 1 1 1 0 0 1 1 1 0 2 2 1 0 1 0 0 0 0 0 1 1 0 1 0 1 0 0 0 0 1 2 0 1 0 0 0 0 0 0 0 0 0 0
186 0 2 0 0 0 0 2 1 2 0 0 0 0 0 0 0 0 1 0 2 2 1 1 1 1 1 2 1 2 2 2 0 0 2 0 2 0 0 0 0 0 0 0 1 0 1 0 0 2 1 2 0 0 2 2 0 0 0 1 0 1 1 1 0 0 1 1 0 1 0 1 1 1 0 1 1 0 0 0 1 0 2 0 2 0 1 1 1 2 1 1 1 0 0 0 0 0 0 1 1 2 2 0 2 0 2 1 1 0 1 2 0 2 1 0 0 0 0 2 2 0 2 1 0 1 0 0 0 0 2 0 0 0 0 0 0 0 0 0 0 2 1 0 0 0 0 0 0 1 0 0 0 0 0 0 0 0 0 2 2 2 0 2 0 0 0 1 0 1 1 2 1 0 0 1 0 0 1 1 0 1 2 0 2 0 2 0 0 0 0 0 2 0 1 1 2 0 0 0 0 0 0 0 0 1 2 0 2 0 2 0 1 0 1 1 0 0 1 1 0 0 0 1 1 0 0 0 0 0 0 1 0 0 1 0 0 2 0 1 0 0 1 1 0 1 1 0 2 0 0 0 1 1 0 1 0 2 2 2 0 2 0 1 1 0 1 0 1 0 0 2 0 0 0 0 0 1 1 0 0 1 2 2 0 2 2 2 0 2 0 1 0 2 1 0 1 0 0 0 0 0 0 0 0 0 0 1 1 1 1 1 0 1 0 0 1 0 1 0 0 2 2 1 2 0 0 1 0 1 2 1 0 1 0 0 0 0 2 1 0 1 2 2 1 0 1 0 2 1 0 0 0 0 0 0 0 1 0 1 1 1 1 0 1 0 1 2 2 0 2 0 1 1 1 1 0 0 0 0 1 1 2 0 0 2 1 1 1 0 0 0 0 2 2 0 1 2 0 0 0 1 2 0 0 0 0 0 0 2 0 0 0 0 0 0 1 0 0 0 0 1 0 0 1 2 1 1 0 0 0 0 0 1 0 0 1 0 0 0 2 1 2 0 0 1 0 1 2 0 0 0 0 2 2 1 1 2 0 1 2 0 1 1 0 1 0 1 0 1 0 0 0 0 2 0 0 0 1 0 1 2 0 0 0 0 0 1 1 0 1 1 1 1 1 1 1 1 1 0 1 2 1 1 1 1 1 1 0 0 0 0 0 1 0 1 0 2 0 1 1 1 0 0 1 2 0 0 0 2 2 0 1 1 1 0 0 0 0 1 1 1 0 0 0 0 2 0 1 1 0 0 0 0 2 2 2 1 0 0 0 0 2 0 2 0 0 1 1 1 0 1 1 0 0 1 2 1 0 2 0 1 2 0 2 0 2 0 0 1 1 1 0 0 0 0 0 0 0 0 0 2 2 1 0 2 1 1 2 1 0 0 0 0 0 0 0 0 0 0 0 0 0 1 0 1 2 2 0 0 1 0 0 0 0 0 2 2 2 0 0 1 0 1 2 0 2 2 1 0 0 1 2 0 0 0 2 2 2 0 0 0 2 1 1 2 1 2 1 1 1 1 0 0 1 0 2 2 1 1 0 1 0 1 1 1 1 2 1 1 1 0 0 0 0 0 1 0 2 2 1 0 0 0 1 0 0 2 0 0 1 1 0 2 0 1 0 0 0 0 0 0 0 0 2 1 1 1 0 0 0 2 0 1 0 2 1 0 0 0 0 0 0 0 0 0 0 0 0 0 0 0 0 0 0 1 0 1 1 0 1 0 2 0 0 0 2 1 0 2 0 0 0 2 2 0 1 0 0 0 2 2 2 2 1 2 1 1 0 2 1 2 1 1 2 1 1 0 1 2 1 1 0 0 2 1 1 0 1 1 2 0 0 0 0 0 0 2 2 0 2 1 2 2 2 0 1 0 0 1 1 0 0 0 0 0 0 1 0 0 1 1 0 1 0 0 1 0 0 1 0 1 0 1 1 0 1 0 0 0 0 2 0 0 0 1 1 0 0 0 0 0 0 1 2 1 0 1 1 2 2 2 1 0 0 1 0 0 0 0 0 1 0 2 2 0 2 1 0 0 0 1 1 1 2 1 1 1 1 1 0 0 0 1 1 1 2 0 2 2 0 2 2 1 0 0 2 1 1 1 1 1 0 2 0 0 0 0 1 1 0 0 1 2 2 0 0 1 1 0 2 0 2 0 0 0 0 2 2 0 0 0 2 0 0 2 2 0 0 0 1 0 0 0 0 1 1 0 2 1 1 0 1 0 0 0 0 1 0 2 0 1 0 0 0 0 1 0 1 0 0 0
187 0 2 1 0 0 0 2 2 1 0 1 0 0 0 0 0 0 0 1 1 2 0 2 2 0 0 2 0 2 2 1 0 0 1 0 0 0 0 0 0 0 1 1 1 1 0 0 0 1 0 0 0 1 1 2 0 0 1 0 1 1 2 0 0 1 0 0 0 0 0 1 2 2 1 2 1 0 0 0 0 0 2 0 2 0 0 1 1 2 1 1 1 0 0 0 2 1 0 1 1 2 2 0 2 0 2 0 2 2 0 0 2 2 2 2 2 0 1 1 1 0 2 0 0 2 0 1 1 1 0 0 0 0 1 0 0 0 0 1 0 2 1 0 0 1 1 0 0 2 0 0 0 0 0 0 0 0 1 1 0 0 1 1 1 2 1 1 0 1 0 2 0 1 1 1 0 0 0 2 0 2 0 1 1 0 2 1 0 0 0 1 1 1 1 2 1 0 1 0 0 1 0 0 0 0 1 0 2 0 1 0 2 0 0 2 1 0 2 1 1 1 1 2 0 1 1 0 0 0 0 0 1 1 1 0 0 2 1 1 0 1 2 1 0 2 0 0 2 0 0 0 0 0 0 1 0 0 0 0 0 0 0 0 0 0 0 0 2 0 0 0 0 1 1 1 0 0 1 0 1 1 1 2 0 2 1 1 1 2 0 2 0 2 1 0 2 0 0 0 0 0 1 1 0 0 0 0 0 1 0 2 0 1 1 0 0 1 0 0 1 2 0 2 0 0 0 1 0 0 1 0 0 1 0 0 0 1 1 1 1 1 1 1 1 0 0 1 2 1 0 0 1 1 1 2 2 0 2 0 2 2 2 1 2 2 0 2 2 0 2 0 0 0 0 0 0 0 0 0 0 0 0 0 0 1 1 0 0 0 0 0 1 0 1 1 0 0 1 0 0 1 0 2 1 1 0 0 0 2 0 0 0 0 0 0 1 0 0 0 0 1 0 0 2 1 0 1 0 0 0 0 0 2 0 2 0 0 0 0 1 0 1 1 0 1 0 0 1 0 1 0 0 2 0 0 0 2 0 1 1 0 0 0 0 2 0 2 0 0 0 0 1 1 1 0 1 0 1 1 0 1 0 0 0 2 0 1 2 0 1 2 0 0 0 0 2 2 2 0 0 2 1 1 1 1 1 0 1 0 0 1 0 0 0 2 0 2 0 1 1 1 1 1 1 2 0 1 0 2 1 1 2 1 2 1 2 1 0 0 1 1 2 2 0 1 0 1 1 1 0 0 0 2 1 2 1 0 0 1 1 0 1 0 1 0 0 1 1 1 0 2 1 0 0 1 1 1 0 1 1 0 1 0 0 1 0 1 0 2 0 0 0 0 0 0 0 0 0 0 0 0 0 0 0 2 2 1 1 1 0 0 0 1 0 0 0 0 1 0 0 0 0 0 0 1 1 0 0 0 0 0 0 1 1 0 1 0 2 0 0 0 0 2 2 0 1 0 1 0 1 1 1 1 0 0 1 2 2 1 0 1 2 0 1 1 1 1 2 2 0 2 0 0 0 0 2 0 2 2 0 0 0 1 0 1 1 1 1 0 1 0 0 0 0 0 1 0 1 1 1 1 0 0 0 0 0 2 0 0 0 0 1 1 0 1 0 1 1 1 0 0 0 0 2 2 1 2 2 2 1 1 0 2 0 2 1 1 1 2 1 2 1 0 0 0 0 1 1 1 1 1 0 0 0 1 1 0 1 0 0 1 2 0 0 0 2 1 0 1 1 0 0 1 1 0 0 0 2 2 0 1 0 0 1 1 1 1 1 2 1 1 2 0 1 0 0 0 0 1 1 1 1 0 1 0 1 0 0 2 2 0 1 1 1 0 0 2 2 0 2 1 2 2 1 0 0 0 0 2 0 2 1 0 0 2 0 1 1 0 0 0 1 1 0 0 1 1 0 0 0 2 0 1 1 0 1 0 0 0 0 1 1 0 1 1 0 1 0 0 1 1 0 1 1 1 1 1 1 2 2 2 1 0 0 0 1 1 0 0 0 0 1 2 2 0 2 2 0 0 0 1 1 1 2 1 1 1 0 0 1 0 1 0 1 1 1 0 1 1 0 1 1 0 0 0 2 1 0 1 2 2 0 2 0 0 0 0 1 2 0 0 1 1 1 2 0 0 0 1 2 0 1 1 0 0 1 2 2 0 0 0 0 0 0 2 2 0 0 1 0 0 0 0 0 0 1 1 1 0 1 2 0 1 0 1 1 0 1 2 0 0 0 0 0 0 0 0 0 0 1 1
188 1 0 2 2 1 2 2 0 2 0 0 0 0 0 0 0 0 0 0 2 2 0 1 1 0 1 2 0 2 2 0 2 2 0 0 1 1 0 0 0 0 0 0 0 0 1 0 0 0 0 0 1 1 1 1 1 0 1 2 0 0 1 0 0 0 1 2 1 1 0 1 2 2 2 2 0 0 0 0 2 0 2 2 2 0 0 0 0 2 0 0 0 0 0 0 0 2 0 2 1 2 1 0 2 0 2 0 1 1 0 1 0 1 2 1 1 0 1 1 1 0 1 1 1 0 0 1 2 1 1 0 0 0 0 0 0 0 1 0 0 2 0 0 0 1 0 0 0 2 1 2 1 1 1 0 0 0 0 0 1 0 1 1 0 2 0 1 1 1 0 0 0 2 0 0 0 0 0 1 0 1 0 0 1 1 1 2 0 1 1 2 2 2 2 2 2 0 0 0 0 0 0 2 1 1 0 1 1 0 1 0 0 0 0 2 1 0 1 0 1 1 0 2 0 0 0 1 1 1 1 0 0 0 1 0 1 2 1 1 0 1 1 2 0 2 0 0 1 0 0 0 0 0 0 2 1 2 0 0 0 0 0 1 1 0 1 1 2 1 0 2 1 0 0 0 0 0 1 0 0 1 0 2 1 1 1 2 0 2 0 1 0 2 1 0 1 0 0 0 0 0 1 1 0 0 0 0 2 1 1 0 0 0 2 0 0 0 0 0 1 1 1 0 1 0 0 2 0 0 2 2 0 2 0 0 0 1 1 0 1 2 1 0 0 0 2 0 2 0 0 0 0 0 0 0 0 0 0 2 2 2 1 0 1 1 1 2 2 0 1 1 2 2 1 1 0 0 0 0 0 0 0 0 0 0 0 0 0 1 0 0 1 0 2 0 1 0 1 1 1 1 1 1 0 1 1 0 1 1 0 2 0 0 0 0 0 1 0 1 1 1 0 2 0 0 0 1 0 0 1 0 1 1 1 1 0 2 0 2 2 0 2 0 1 2 0 2 2 0 0 0 0 2 2 2 0 2 1 2 1 0 1 1 1 0 0 2 0 0 0 0 2 2 0 1 0 0 2 0 2 1 0 0 2 2 2 2 2 0 1 2 1 1 0 0 0 1 1 1 1 2 1 1 1 1 1 1 1 0 0 0 0 0 1 1 0 1 0 2 2 0 1 1 0 1 0 0 0 2 0 2 1 1 1 0 1 1 0 2 1 1 1 1 0 1 2 0 0 0 0 0 0 1 1 1 1 1 0 1 1 0 1 0 1 1 1 2 2 1 0 0 0 0 0 0 0 1 0 1 0 1 2 0 2 0 1 1 1 2 0 0 0 0 1 2 0 1 0 0 0 2 0 0 1 2 1 0 0 2 0 0 0 0 1 0 0 0 1 1 1 1 0 1 0 1 2 0 0 0 2 0 0 0 0 0 2 1 2 0 0 0 0 1 2 0 2 0 1 0 0 2 0 1 0 0 1 2 1 0 0 0 0 1 0 1 1 2 1 0 1 0 1 0 0 1 0 2 1 1 0 0 0 1 1 1 0 0 0 0 1 0 0 2 0 0 2 0 1 0 0 1 0 0 1 0 0 1 0 0 0 0 0 2 0 0 0 1 1 1 0 0 0 0 1 1 1 1 1 1 0 0 0 2 0 0 2 0 0 0 0 1 0 1 0 0 0 0 1 1 1 1 0 0 0 2 1 0 2 0 0 1 1 0 0 1 1 2 0 2 0 1 0 0 0 0 0 0 2 2 2 2 0 0 0 2 0 1 0 2 1 2 0 0 0 0 0 1 0 0 0 1 1 0 1 1 1 0 1 0 0 0 1 1 2 1 0 2 2 0 0 0 1 2 1 0 0 0 0 2 0 2 0 1 0 1 0 1 1 0 1 0 1 1 0 0 1 0 0 1 0 1 0 1 1 0 0 0 0 0 1 2 1 0 1 1 0 1 2 0 0 0 0 2 2 1 0 0 2 2 1 2 0 0 0 0 1 0 1 0 1 2 2 1 1 0 2 1 0 0 0 2 1 0 1 2 0 2 0 0 1 0 0 0 0 0 2 0 2 2 0 2 2 1 0 0 1 0 2 1 2 2 0 2 0 0 0 1 1 0 0 0 0 1 1 0 0 0 0 0 2 0 0 1 2 1 1 1 0 0 0 0 2 0 2 0 0 0 0 1 0 0 0 0 0 0 0 0 1 0 0 1 0 0 0 0 0 1 0 1 1 0 1 0 0 0 0 0 1 0 0 0
189 0 1 1 0 1 1 0 2 1 0 0 0 0 0 0 0 0 0 0 1 1 0 2 2 0 0 2 0 2 2 0 1 1 1 0 1 1 0 0 0 0 0 0 1 1 2 0 2 2 0 2 1 1 1 2 0 0 2 0 1 0 1 1 0 0 2 0 1 0 0 1 2 2 1 2 1 1 1 0 1 0 2 1 2 0 0 0 0 2 0 0 1 0 0 0 0 1 1 0 0 1 0 0 2 1 2 1 1 0 1 2 0 2 2 0 2 0 0 1 0 0 0 2 0 0 0 1 2 1 2 0 0 0 0 0 0 0 0 1 0 2 0 0 0 2 0 0 0 0 0 1 0 0 2 1 0 1 0 0 1 1 2 0 2 2 0 1 0 1 0 1 0 2 0 1 0 0 0 1 0 2 1 1 2 0 2 1 0 0 0 1 2 2 2 1 1 0 0 0 0 0 0 1 1 0 2 0 2 1 2 1 1 0 1 1 0 0 2 0 1 1 0 2 0 0 0 1 1 1 0 0 0 0 1 0 1 2 0 1 0 0 2 1 0 1 0 0 1 0 0 0 0 0 0 0 0 2 0 0 1 1 0 0 0 0 0 0 1 0 0 1 0 1 0 0 0 1 2 0 0 1 1 2 0 2 1 2 2 2 0 1 0 2 1 1 1 1 0 1 0 0 1 1 1 1 0 0 0 1 0 1 0 0 0 0 1 1 0 0 1 2 0 2 1 0 1 2 1 1 1 1 0 1 0 0 0 0 2 0 0 0 0 2 0 0 2 0 0 2 0 0 0 1 0 1 1 1 0 0 0 0 1 1 1 0 0 1 1 0 1 1 0 0 2 0 0 1 1 0 1 2 0 0 0 0 0 0 0 1 0 0 0 0 1 1 0 1 0 0 0 1 2 0 0 0 0 2 0 2 0 1 0 0 0 0 0 0 0 0 0 1 0 1 2 1 0 0 0 2 0 0 0 2 0 1 1 1 0 0 1 1 2 0 1 1 0 1 1 0 0 0 0 2 1 0 1 1 0 1 1 0 0 0 0 2 1 2 0 0 0 0 2 2 1 0 0 0 1 1 1 2 0 0 0 0 0 1 1 0 0 1 1 1 2 0 2 1 1 1 2 2 1 2 0 1 1 1 0 0 0 0 0 2 0 0 0 2 0 1 1 1 1 1 1 2 0 1 0 2 1 1 2 1 2 1 2 1 0 0 1 1 0 1 1 1 1 2 2 2 0 0 0 2 0 0 0 0 0 1 1 0 0 0 1 1 1 2 2 1 0 2 2 0 1 1 2 1 0 2 0 0 1 0 1 1 0 0 0 0 1 0 0 0 1 0 1 0 0 0 0 1 0 0 0 2 1 1 2 0 0 0 0 0 0 0 0 0 0 1 1 1 0 0 0 1 2 1 0 0 0 1 0 1 1 0 1 1 2 0 1 2 0 0 2 0 1 1 1 0 0 0 1 2 0 0 0 2 2 0 0 0 0 1 1 2 0 1 1 1 1 1 1 0 0 0 2 1 1 1 0 0 0 1 0 1 2 1 0 0 1 1 0 1 0 0 1 0 2 2 0 2 0 1 1 0 2 2 0 0 1 1 0 1 1 1 0 0 1 0 0 0 0 0 1 2 0 0 0 0 0 1 0 2 0 0 1 1 0 1 1 0 0 0 1 0 0 0 0 0 0 0 0 0 0 2 1 0 1 0 0 1 2 0 0 0 2 1 0 2 0 0 0 0 0 0 1 0 1 1 1 2 0 0 0 2 0 2 0 2 0 2 1 1 1 1 1 0 0 0 0 0 1 0 1 1 0 0 2 0 2 0 1 1 1 0 1 1 2 0 1 1 1 2 2 0 0 0 0 2 0 2 0 0 0 2 0 1 0 0 0 0 0 0 0 0 0 0 0 1 0 1 0 2 1 1 0 0 1 1 0 1 1 0 1 1 0 0 1 0 0 0 0 0 2 1 0 2 2 1 0 0 0 0 0 0 1 1 1 0 1 2 1 2 1 0 2 2 0 0 0 1 1 1 1 2 1 1 0 0 0 0 0 0 0 0 2 0 2 2 0 2 1 1 1 0 0 2 0 2 2 2 0 1 0 0 0 0 0 1 0 0 2 0 0 0 1 1 1 0 1 0 0 2 1 0 1 2 1 1 1 1 2 0 1 1 1 0 0 2 0 1 0 0 0 1 1 0 0 0 0 2 0 1 0 1 1 0 0 2 1 0 0 0 0 0 0 1 2 1 2 0
190 1 2 0 0 0 0 2 2 0 0 0 1 2 1 1 0 0 0 1 1 2 0 2 2 0 0 2 0 2 2 0 1 2 1 0 2 1 0 1 1 0 1 1 0 1 0 0 0 0 0 1 0 0 2 1 0 0 1 0 0 2 1 0 0 1 1 1 1 0 0 2 2 2 1 2 1 1 1 1 1 0 2 1 2 0 1 1 1 2 0 1 2 0 0 0 0 0 0 0 0 1 1 0 2 0 1 0 1 1 0 0 0 0 0 0 0 1 0 1 2 0 2 0 1 1 0 0 1 0 2 1 0 1 0 1 0 0 0 2 2 0 0 0 0 1 0 0 0 0 0 0 0 0 0 0 0 0 0 0 0 0 2 0 0 2 1 1 0 2 0 0 1 1 0 1 1 1 0 1 0 1 0 0 1 1 0 0 0 0 0 0 1 1 1 0 1 0 1 0 0 1 0 1 1 0 1 2 0 0 0 0 2 0 0 2 2 0 1 1 0 0 0 2 0 0 0 0 0 0 0 0 0 0 2 0 0 2 1 1 0 1 1 2 0 2 1 0 2 0 0 0 1 0 0 2 2 2 1 1 0 1 0 0 0 0 0 0 2 0 0 0 0 1 1 1 0 0 0 0 2 0 0 1 0 1 0 1 1 2 0 0 0 2 0 1 1 0 1 0 1 0 1 1 0 0 0 0 1 1 0 1 0 0 2 0 0 0 1 0 0 2 1 2 2 0 0 1 0 1 1 1 1 1 0 0 0 2 0 1 1 1 1 2 0 0 2 0 2 1 0 0 0 1 0 1 1 2 0 2 2 1 0 0 0 0 0 2 2 0 2 0 2 2 1 0 0 0 0 0 2 1 0 1 1 0 0 0 1 0 1 1 0 0 1 1 0 0 1 1 1 1 2 0 0 0 2 1 0 1 0 1 1 1 2 1 0 0 0 0 0 0 0 1 1 2 1 0 0 2 0 1 0 2 0 1 0 0 0 0 1 0 2 0 0 2 0 0 1 0 0 0 0 1 1 1 0 2 2 2 1 0 1 1 0 1 1 0 0 1 1 0 2 2 1 0 0 1 2 0 1 2 0 0 1 2 1 0 1 0 1 1 0 0 2 0 2 2 2 0 0 2 2 0 1 1 1 0 0 0 0 1 0 0 0 2 0 2 0 2 2 0 0 0 2 2 1 1 0 2 0 2 1 1 1 1 1 0 1 0 1 1 2 1 1 0 1 0 0 0 0 0 0 2 1 0 0 1 0 0 0 0 1 1 0 0 0 1 0 0 0 1 0 0 0 1 1 1 0 2 0 1 1 0 1 0 1 0 0 1 0 0 1 0 0 0 1 1 1 0 0 2 0 0 1 2 1 2 2 0 0 0 0 1 0 1 2 0 0 1 1 1 0 1 1 1 1 1 0 0 0 0 1 0 0 2 2 0 2 0 0 2 0 0 2 0 2 1 1 0 1 1 1 0 1 1 2 2 2 0 0 0 1 2 0 2 1 0 2 2 0 2 0 0 1 0 2 1 1 1 0 0 0 2 2 2 1 2 0 1 1 0 0 0 0 0 0 0 1 1 0 0 0 0 2 0 0 2 0 0 1 1 1 0 0 0 0 0 0 0 0 0 1 1 1 2 0 0 0 0 0 1 0 2 0 0 2 1 1 2 0 2 0 0 0 1 0 1 0 0 0 0 0 0 0 2 0 0 2 0 0 1 2 0 0 0 2 0 0 2 0 0 0 0 0 0 2 0 2 2 0 0 0 0 0 0 0 2 0 2 0 2 1 1 2 1 1 0 0 0 0 0 0 0 2 0 1 1 0 1 1 0 0 0 0 0 0 1 1 0 0 0 0 2 2 0 1 0 1 2 1 2 0 0 0 1 1 0 0 0 0 0 1 1 0 0 1 0 1 1 0 0 0 2 2 0 0 1 0 0 0 2 0 0 0 0 0 0 1 0 0 0 0 0 1 1 0 2 2 2 0 0 1 0 0 1 0 0 0 0 0 1 1 1 1 0 2 2 0 1 0 0 0 2 2 2 0 1 0 2 0 0 0 0 0 0 2 0 0 0 0 0 2 2 1 0 1 0 1 0 1 1 0 1 0 0 0 1 2 0 1 1 0 1 1 0 1 1 1 1 2 0 2 0 0 0 1 2 2 1 1 1 1 0 1 0 0 0 0 0 1 0 0 0 0 2 0 0 1 0 0 2 0 0 1 0 1 0 0 2 2 0 0 0 0 0 0 0 0 0 2 0
191 0 2 1 0 0 1 2 1 1 0 0 0 1 0 0 0 0 1 0 2 2 1 1 2 0 0 1 0 2 2 0 1 1 1 0 2 2 0 2 2 1 2 2 0 0 1 0 0 0 0 0 1 1 1 1 1 0 0 1 0 1 1 1 0 2 0 0 1 0 1 2 2 2 1 2 1 1 1 1 1 0 2 2 2 0 0 0 0 2 0 0 1 0 1 0 0 2 0 2 1 2 0 0 1 2 1 1 0 0 1 1 1 2 2 1 2 0 0 1 1 0 1 1 1 0 0 0 2 2 1 0 1 1 0 0 1 0 0 1 1 1 1 0 0 0 0 0 0 1 0 0 0 0 0 1 1 2 1 2 2 2 1 1 2 2 0 0 2 1 0 0 2 1 1 2 1 1 0 0 0 2 1 0 1 0 1 0 0 0 0 0 2 1 2 1 0 0 0 0 0 0 0 2 2 0 0 1 0 1 1 0 1 0 0 2 2 0 2 1 1 1 1 2 0 1 1 0 0 0 0 0 0 0 2 0 0 2 1 2 0 0 1 1 0 1 1 0 2 0 0 1 0 1 0 2 1 1 0 0 0 0 0 2 2 0 0 0 2 1 1 0 0 1 1 1 0 0 1 0 0 2 1 2 0 2 1 2 0 2 0 1 0 1 1 1 2 1 0 1 0 0 1 1 0 0 1 0 1 1 1 0 0 0 2 0 0 0 0 0 2 2 1 1 2 0 0 1 1 0 1 0 1 1 0 0 0 1 1 0 0 1 2 0 1 0 1 0 0 1 0 0 0 1 0 1 1 0 0 2 2 2 1 1 1 0 1 2 2 0 2 0 1 1 1 1 0 2 1 0 0 0 2 0 0 2 2 0 0 0 0 0 2 0 2 0 2 1 1 1 1 0 1 1 0 1 0 0 0 1 0 0 1 1 1 0 1 1 0 1 1 1 1 0 1 2 2 0 0 1 0 1 0 1 0 1 1 0 0 0 2 1 1 1 1 1 1 2 2 0 0 0 0 2 1 1 0 2 1 2 2 0 0 0 0 2 0 2 0 0 1 1 1 1 1 1 1 0 2 1 1 1 0 1 0 2 0 0 0 0 0 0 1 2 1 0 2 2 2 0 1 2 2 0 1 1 1 0 0 0 0 1 1 1 0 1 0 1 1 1 1 1 0 0 1 1 0 1 0 2 0 2 0 0 0 1 2 1 0 0 2 1 2 1 1 0 2 2 2 2 0 0 0 1 2 0 0 0 0 0 0 0 0 0 0 1 1 2 2 0 2 0 0 0 0 0 0 1 0 2 0 0 1 0 1 0 1 0 1 1 0 0 0 0 1 0 0 0 0 0 0 1 1 0 0 1 1 2 1 1 0 0 0 0 0 0 1 0 0 0 0 0 0 1 0 0 2 1 0 0 1 1 1 0 0 0 2 0 1 1 0 1 0 1 1 0 2 1 2 0 0 1 1 1 0 0 1 2 2 1 1 0 1 2 0 2 1 2 1 0 0 2 1 0 1 0 2 1 0 1 0 0 0 1 1 2 1 0 0 1 1 0 1 1 1 1 2 0 2 2 1 1 0 1 1 0 1 1 0 0 1 0 0 0 0 1 1 1 1 1 0 0 1 0 2 2 2 2 1 1 1 2 0 2 0 1 1 0 1 1 0 1 0 0 0 0 0 1 2 2 2 2 0 0 0 1 1 0 1 0 0 1 0 0 0 1 2 2 0 2 0 0 0 0 0 0 0 0 0 0 1 2 0 0 0 0 0 1 1 2 1 1 0 1 1 1 0 0 0 0 0 1 0 0 2 0 2 0 1 1 1 0 2 2 2 0 0 2 2 0 2 2 1 2 2 0 1 0 1 2 1 2 1 1 1 1 0 0 0 0 0 0 0 0 0 0 0 0 0 1 0 1 0 1 0 1 0 0 1 1 0 1 0 0 0 1 1 0 2 1 0 0 0 0 2 0 0 0 2 2 2 2 0 0 0 0 0 1 0 0 0 1 1 1 1 0 2 1 0 1 1 1 1 1 2 1 0 2 0 1 1 0 0 0 1 1 2 1 1 0 0 1 2 2 0 0 0 0 1 0 2 1 0 0 0 0 1 2 0 0 1 1 2 0 0 0 0 1 2 0 2 0 1 1 1 0 1 2 1 1 0 1 2 0 1 0 0 0 0 0 1 0 0 0 0 1 1 0 0 0 0 2 0 1 0 0 0 0 0 2 0 1 0 0 0 0 0 0 0 0 2 1
192 0 1 1 0 0 2 2 2 2 0 0 1 1 0 0 0 0 2 0 2 2 0 2 2 0 0 2 0 2 2 0 0 1 1 0 1 1 1 0 0 0 1 1 0 1 0 0 0 0 0 0 0 1 1 1 1 1 1 1 0 1 1 1 0 0 1 1 0 0 1 0 2 2 2 2 0 1 1 0 1 0 2 1 2 0 0 0 0 1 0 0 1 0 1 0 0 2 0 2 0 2 1 0 2 1 1 1 1 0 0 2 0 0 0 0 0 0 0 1 2 0 2 0 0 2 0 1 1 1 0 0 0 0 0 0 0 0 0 1 1 1 0 0 0 0 0 0 0 1 0 1 0 0 0 0 0 0 0 1 1 1 2 0 0 1 0 0 0 0 2 1 0 2 1 2 0 0 0 1 0 0 0 1 1 0 1 0 0 0 0 0 1 1 1 1 2 0 0 0 1 0 0 1 1 0 1 1 1 0 1 0 2 0 0 2 1 0 0 0 0 0 0 1 1 1 1 0 0 0 0 0 0 0 1 0 0 2 0 1 0 0 2 1 1 1 1 0 1 0 0 0 0 1 1 2 0 1 0 0 0 0 0 1 0 0 1 0 1 1 0 1 1 0 0 0 0 1 2 0 0 0 0 1 0 0 0 1 1 2 0 0 0 2 2 0 2 0 0 0 0 0 1 1 1 0 0 0 0 0 0 0 0 0 0 0 0 1 0 0 1 2 0 2 2 0 1 1 1 1 2 2 1 2 0 0 0 2 0 2 2 2 1 0 0 0 2 0 2 2 1 1 0 1 0 1 1 2 0 1 1 1 1 0 1 1 0 1 1 0 1 1 1 1 2 0 0 1 1 0 1 0 1 0 0 1 1 0 0 0 1 0 0 0 2 0 1 0 1 0 0 1 0 2 0 2 0 0 0 2 0 0 2 2 2 0 0 0 0 0 0 2 0 0 1 2 1 1 0 0 1 0 0 2 0 0 0 1 1 0 1 0 1 1 0 2 0 1 1 0 0 1 0 2 2 1 1 0 0 0 0 0 0 0 1 1 1 2 0 1 0 0 1 1 1 0 1 0 1 1 1 2 0 0 2 2 1 1 2 0 2 2 0 1 1 0 1 2 2 1 1 2 2 0 2 0 1 0 2 0 0 0 0 0 0 1 0 2 0 2 2 0 1 0 0 1 1 2 0 2 0 2 2 2 2 0 0 0 0 0 0 0 2 2 1 1 0 0 0 0 0 0 0 2 0 2 0 0 1 0 0 0 0 1 0 0 0 0 0 1 0 0 1 0 0 0 1 1 0 2 0 0 1 0 1 0 0 0 1 1 0 0 0 0 1 0 0 0 0 0 0 2 0 0 1 2 1 0 0 0 0 0 0 2 0 0 0 0 1 0 0 0 1 1 1 2 1 2 0 0 0 0 0 0 0 0 1 0 2 0 1 1 0 1 1 0 2 2 2 0 1 1 1 1 0 0 1 2 2 0 0 0 1 1 0 0 2 1 2 1 0 1 0 1 1 1 1 0 1 1 1 0 0 1 1 1 0 1 0 0 2 0 1 0 0 0 0 0 1 1 0 0 0 0 2 1 1 1 1 0 2 2 0 2 0 0 0 1 1 1 0 1 0 0 1 1 1 0 0 0 0 1 0 2 0 0 0 1 0 1 1 1 0 0 0 0 0 0 2 1 1 0 0 0 0 1 1 0 0 0 0 0 0 0 0 2 0 0 0 0 2 0 0 0 0 1 1 0 1 1 1 1 1 0 0 1 0 1 1 2 1 1 1 1 2 1 1 0 0 1 0 1 1 0 1 0 1 1 0 1 1 0 2 2 2 0 0 2 2 0 1 1 2 1 1 0 1 0 0 1 0 1 0 1 1 1 0 2 0 1 0 1 0 0 0 0 0 0 0 0 0 2 0 2 1 1 0 0 1 1 0 2 1 0 1 1 0 0 1 0 0 0 0 2 2 2 1 0 1 2 2 2 0 0 0 0 1 0 0 0 1 1 2 1 1 0 2 2 0 0 0 2 1 1 2 1 0 2 0 2 0 0 0 0 0 0 2 0 1 1 0 1 1 1 0 0 0 1 0 0 1 1 0 2 0 0 0 0 0 0 0 0 2 1 1 0 1 0 0 0 2 0 0 2 2 0 1 2 1 1 0 1 1 0 1 1 1 0 0 0 1 0 0 1 1 0 2 0 0 0 0 2 0 0 0 0 0 0 0 2 0 0 0 0 0 0 0 0 1 0 0 0
193 1 1 2 1 0 1 2 1 2 0 0 0 0 0 0 0 0 0 1 1 1 1 2 2 0 0 2 1 2 2 2 1 0 1 0 1 1 0 0 0 0 0 0 0 0 1 0 0 2 1 1 1 1 1 1 1 0 1 2 0 1 0 1 1 1 1 1 1 0 1 1 1 1 0 1 1 1 1 0 1 0 2 2 2 0 0 0 0 2 0 0 2 0 1 0 0 2 0 2 2 2 1 0 2 0 2 0 2 1 0 2 0 2 2 2 2 0 0 2 2 0 1 1 0 0 0 1 1 1 0 0 0 0 0 0 0 0 1 0 1 1 0 0 0 0 0 0 0 1 0 0 0 0 1 0 0 0 0 0 0 0 1 1 1 2 0 2 1 2 0 0 0 2 0 0 0 0 1 2 1 1 0 0 0 0 0 2 0 0 0 1 0 0 1 1 1 0 0 0 0 0 0 1 1 0 1 0 2 0 2 0 1 0 0 2 0 1 2 1 0 0 0 1 1 1 0 0 0 0 1 0 0 0 1 0 0 2 0 1 0 1 1 2 0 2 0 0 2 0 0 1 0 0 0 1 1 2 0 0 0 0 0 1 0 0 0 0 2 0 1 0 0 0 0 0 1 2 2 0 0 1 0 2 0 1 0 0 1 2 0 2 1 2 1 1 1 0 0 0 1 0 1 1 0 0 0 0 1 1 1 1 0 0 0 0 0 1 1 0 0 2 1 2 1 0 0 0 1 1 2 1 1 1 0 0 0 1 1 1 0 1 0 1 2 0 0 0 2 1 0 0 1 1 0 1 1 0 1 0 1 1 0 0 0 1 0 1 1 0 2 0 0 0 1 1 0 0 0 0 0 0 1 0 0 1 1 0 0 0 0 0 0 1 1 1 0 0 0 0 0 0 0 2 2 0 0 0 1 1 0 1 1 1 1 0 0 0 0 0 0 1 0 2 0 1 0 2 0 0 0 0 0 1 1 1 0 2 0 2 2 0 1 1 1 0 0 1 1 0 1 0 0 2 2 2 0 2 0 1 0 0 0 0 1 1 1 1 0 0 1 1 1 1 2 0 1 0 2 1 1 1 0 0 1 1 1 1 2 1 1 1 0 1 0 1 1 1 1 1 1 2 1 1 1 1 2 0 2 0 0 0 0 1 0 1 0 2 0 2 2 0 0 0 0 0 0 1 0 2 1 0 1 1 1 0 0 1 0 1 1 1 2 1 1 0 0 0 0 0 0 0 0 2 1 0 0 0 1 0 0 1 0 1 0 0 0 2 1 0 0 0 1 0 0 1 0 2 0 0 1 0 1 0 2 0 0 0 0 0 0 0 0 1 1 0 1 1 0 0 1 0 2 0 0 1 0 0 1 0 0 0 0 0 2 1 1 0 0 0 0 0 0 0 0 1 2 1 0 0 0 1 0 0 0 1 2 0 1 1 0 2 0 1 1 0 2 1 1 0 2 1 0 0 1 1 2 1 1 0 0 0 1 2 0 2 2 2 0 0 0 0 1 0 0 0 2 0 1 2 0 1 0 2 2 2 0 1 0 1 0 0 0 1 0 0 2 0 2 2 0 1 0 0 1 0 1 2 0 1 2 1 0 2 0 1 1 1 1 1 0 0 1 0 1 2 0 2 2 2 2 2 1 1 0 1 1 0 1 1 0 1 1 0 0 0 0 0 1 1 0 1 0 0 0 2 0 0 1 0 0 1 2 0 1 0 2 0 0 1 1 0 0 1 1 0 1 0 2 2 1 1 0 0 0 0 0 2 1 2 0 1 1 1 2 1 1 1 0 1 1 1 1 1 0 1 1 0 1 0 1 1 1 1 2 1 0 2 2 0 2 2 1 2 2 0 0 0 0 2 1 1 0 0 0 2 0 1 0 0 0 0 1 1 0 0 1 0 0 0 0 1 0 1 1 0 1 0 0 0 0 1 0 0 0 0 1 1 2 0 0 0 0 1 2 0 0 1 2 2 1 1 0 0 0 0 1 2 0 0 0 2 1 2 2 0 2 2 0 0 0 0 0 2 2 0 1 1 0 1 0 0 0 1 2 1 1 0 1 1 0 1 1 0 0 0 1 1 2 0 1 1 0 1 0 0 0 0 0 2 0 1 1 0 0 0 0 0 1 0 1 0 0 2 2 0 2 2 1 1 0 1 2 0 1 1 1 1 2 2 0 0 0 2 2 0 1 0 1 0 0 1 0 1 0 0 0 0 0 2 0 0 0 1 0 0 0 0 2 0 0 0
194 0 1 1 1 0 1 2 1 1 0 0 0 0 0 0 0 0 0 1 1 1 0 2 2 0 0 2 0 2 2 0 1 2 1 0 2 2 1 0 0 0 0 0 0 0 0 0 0 2 0 2 0 1 1 0 0 0 1 0 2 0 1 0 0 0 1 0 1 0 0 1 2 2 2 2 0 1 1 0 2 0 1 1 2 0 0 1 1 2 0 1 0 0 0 0 0 0 0 0 0 2 2 0 2 0 2 2 2 0 0 2 1 2 2 1 2 0 2 0 0 0 0 2 0 0 0 1 2 1 2 0 0 0 1 0 0 0 0 0 0 2 0 0 0 0 0 0 0 2 0 1 0 0 0 1 1 1 1 1 2 1 2 0 1 2 0 0 1 1 0 2 0 1 0 0 0 0 0 1 0 0 1 0 2 1 1 1 1 0 0 0 1 0 0 1 1 0 0 0 0 0 0 1 1 0 1 1 0 0 1 0 0 0 0 2 1 1 1 0 1 1 0 2 0 0 0 0 0 0 0 1 0 0 2 0 0 2 0 2 0 0 2 2 0 2 0 0 2 0 0 0 1 0 0 2 2 0 0 0 0 0 0 1 1 0 1 1 1 0 0 1 0 1 1 1 0 0 0 0 0 1 2 2 0 2 2 0 0 1 1 0 0 2 1 0 2 0 0 0 0 0 2 2 2 0 1 0 0 0 0 1 0 1 1 0 1 0 1 1 0 1 0 2 0 0 0 1 0 0 2 2 0 2 0 0 0 1 1 1 1 1 2 1 0 0 1 0 2 2 2 2 0 0 0 0 1 0 0 2 2 2 1 0 1 0 0 2 2 0 1 1 1 1 1 0 0 1 1 1 1 2 1 1 0 0 1 0 0 0 0 1 0 0 2 0 0 0 1 0 0 1 0 2 1 1 0 1 0 2 1 1 1 1 2 0 0 0 0 0 0 1 1 0 1 2 2 0 0 1 0 1 0 2 0 1 0 0 0 0 1 0 1 1 1 1 1 0 1 0 0 0 0 2 2 1 1 2 1 2 2 0 0 0 1 0 0 2 0 0 0 1 2 2 1 1 0 2 2 0 0 2 0 0 1 1 1 2 2 0 1 2 1 0 1 0 1 2 2 0 0 1 1 1 1 1 1 1 1 0 1 0 0 0 2 0 0 1 0 2 2 0 0 0 0 1 0 0 1 1 1 0 1 1 1 1 0 0 0 2 1 1 1 1 0 0 1 0 0 0 0 0 0 1 1 1 1 0 0 1 1 0 1 1 1 0 0 2 0 0 0 1 0 0 0 0 0 1 0 2 0 0 1 0 1 1 0 0 0 1 0 0 0 0 0 0 1 1 0 0 1 1 2 0 0 0 0 1 1 1 0 0 0 0 2 0 0 0 1 0 0 0 0 1 0 0 2 0 0 0 1 0 0 0 0 1 2 2 2 0 0 1 0 1 2 0 2 0 2 0 1 2 1 1 1 0 0 2 1 1 1 0 1 0 1 1 0 2 1 1 0 1 0 0 0 0 2 0 1 1 2 1 0 0 0 0 1 1 0 0 2 0 0 0 0 0 0 1 1 2 1 1 0 0 1 0 1 0 0 0 0 0 0 2 0 1 1 1 1 1 0 0 1 0 1 1 1 2 2 2 1 1 0 2 0 0 2 0 1 1 0 1 0 0 1 1 0 1 1 1 1 1 0 0 0 1 0 0 1 0 0 1 0 0 1 0 2 2 0 2 0 0 1 1 1 0 1 0 1 1 1 2 0 0 1 2 1 1 0 2 1 2 0 1 1 1 0 0 0 0 0 1 1 0 1 2 1 0 1 1 1 0 1 1 1 0 0 2 1 0 1 1 2 1 0 0 0 0 0 2 1 1 0 0 0 2 0 0 0 0 0 0 0 0 0 0 0 0 0 0 0 2 0 2 1 1 0 0 1 0 0 1 0 0 0 0 1 2 1 0 0 0 0 1 2 1 0 2 2 2 2 2 0 0 0 0 0 0 0 1 0 1 0 0 1 0 2 2 0 0 0 2 0 2 2 1 1 1 0 1 1 0 1 0 2 1 1 0 1 1 0 1 2 1 1 0 1 1 0 0 2 2 0 1 1 0 0 0 0 0 1 1 1 2 2 0 1 0 0 0 2 0 2 0 0 0 1 2 0 0 0 0 0 2 0 2 2 0 0 0 2 0 0 0 0 0 2 0 2 1 1 0 0 1 0 0 0 1 0 1 1 0 0 0 0 0 1 0 2 0 1 0
195 1 2 0 0 0 0 2 2 1 0 1 0 2 0 0 1 0 0 1 1 1 1 2 2 0 0 2 1 2 2 2 2 1 1 1 2 2 0 1 0 1 0 0 0 0 0 0 1 1 0 1 0 0 2 1 1 0 0 0 1 1 1 1 0 0 2 2 1 1 0 1 2 2 0 2 2 2 2 2 0 0 2 1 1 0 0 0 0 2 0 0 1 1 1 0 0 1 1 0 0 2 0 0 2 0 2 0 1 1 1 2 0 1 1 0 1 0 1 1 1 0 1 1 0 1 0 1 1 1 1 0 0 0 0 0 0 0 0 2 0 2 0 0 0 2 0 0 0 0 0 0 0 1 1 0 0 1 0 1 1 0 1 1 1 2 1 1 0 2 0 2 0 2 0 1 0 0 0 1 0 1 0 1 1 0 2 0 0 0 0 0 2 2 2 2 1 1 0 0 0 1 1 1 1 0 0 1 1 1 2 0 2 0 0 2 1 0 2 1 0 0 1 2 0 2 2 0 0 0 0 0 0 1 2 1 0 2 0 2 0 0 2 2 0 2 0 0 2 0 0 1 0 0 1 1 1 1 0 0 0 0 0 0 0 0 1 0 1 1 0 1 1 1 0 1 0 2 2 0 0 0 1 2 0 2 1 2 0 2 0 0 0 2 1 1 1 1 0 0 0 0 1 1 1 0 0 0 1 1 1 2 0 0 2 1 0 0 0 0 1 2 0 1 2 0 2 1 0 0 0 0 1 0 0 0 0 2 0 0 0 1 1 1 1 0 0 0 2 1 0 0 0 2 0 2 2 0 0 1 1 1 2 2 2 0 0 1 1 0 2 0 1 1 1 1 0 2 2 1 1 1 1 1 0 1 1 0 0 0 0 0 0 0 2 0 0 1 0 0 0 0 1 1 1 0 0 0 0 1 0 1 1 1 2 0 0 0 0 0 0 2 0 0 1 2 0 1 0 0 1 0 0 1 1 0 1 1 0 0 1 0 1 1 1 0 0 1 2 0 0 1 0 2 2 2 0 1 0 1 1 0 1 1 0 1 0 1 0 1 0 0 2 2 0 1 0 1 2 0 1 1 0 1 1 2 1 1 1 0 0 1 1 1 0 0 2 2 2 0 1 1 2 0 2 0 0 0 0 0 0 2 0 2 0 0 0 2 0 1 1 0 2 1 0 1 0 1 1 1 1 1 1 1 1 0 0 1 1 2 1 0 0 0 0 0 1 0 0 0 0 0 0 1 2 2 2 1 1 0 0 1 0 1 0 0 0 2 2 1 1 0 0 0 0 0 0 1 0 2 0 1 2 0 1 1 1 0 0 1 0 0 2 0 0 1 0 1 1 0 0 2 2 0 1 1 1 0 1 1 0 0 0 2 0 0 0 0 2 0 0 0 0 0 0 1 2 0 0 0 0 0 0 0 0 0 2 0 2 0 0 0 0 2 2 0 0 1 1 1 1 2 0 1 0 0 1 1 1 0 0 0 1 1 0 1 0 2 0 0 1 0 0 1 1 0 1 0 0 0 1 0 1 2 1 2 0 1 0 0 1 1 1 0 0 0 0 1 0 1 1 0 0 0 1 0 0 0 1 0 1 0 1 0 0 1 0 0 0 0 0 2 0 0 2 1 1 1 0 0 0 1 0 1 0 1 1 0 1 1 0 1 0 1 0 1 1 0 0 0 0 0 0 1 1 0 0 0 2 1 0 1 2 0 0 0 2 2 0 2 0 0 0 1 0 0 1 1 1 2 1 0 0 0 0 1 0 2 1 2 0 1 2 0 1 0 0 0 1 1 0 0 0 0 2 0 0 1 1 0 1 0 2 2 2 0 0 2 1 0 1 1 1 2 2 0 2 0 0 1 1 0 0 0 0 1 1 1 0 0 0 0 0 0 1 1 1 0 1 0 0 1 0 2 2 0 0 1 1 1 0 2 1 1 1 1 0 1 2 0 0 0 0 2 1 1 0 0 2 2 2 2 0 0 0 0 0 0 0 0 0 0 2 1 2 0 2 2 0 1 0 1 0 0 2 2 0 1 0 2 0 0 0 0 1 1 2 1 1 0 1 0 2 0 0 0 0 2 0 2 2 2 0 1 0 0 0 1 0 0 0 0 2 2 2 1 0 0 0 0 2 0 1 0 1 1 1 2 0 0 0 2 1 0 2 0 0 0 0 0 2 0 0 0 0 1 1 1 2 0 2 2 0 1 0 1 1 0 0 2 1 0 1 0 0 0 0 0 2 1 2 2
196 0 0 2 0 1 1 1 1 2 1 0 0 0 0 0 0 0 0 2 0 0 1 2 2 0 0 1 0 2 2 0 2 1 1 0 1 1 0 0 0 0 0 1 0 1 2 0 0 1 0 1 0 0 1 1 1 0 1 0 1 1 1 1 0 1 0 0 2 1 0 1 2 2 1 2 1 1 1 0 1 0 0 0 0 0 0 1 1 2 0 1 1 1 2 0 0 1 0 1 1 2 0 1 2 0 2 0 1 1 1 2 1 2 2 1 2 0 0 2 2 0 1 2 0 0 0 0 1 1 0 1 0 0 0 0 0 0 0 1 1 1 0 0 0 1 0 0 0 1 0 1 1 1 0 0 0 1 1 1 0 0 1 1 1 2 1 2 0 0 1 1 2 2 2 1 0 0 0 0 0 1 0 0 0 0 1 2 0 0 1 1 2 2 2 2 2 0 0 0 0 0 0 1 1 0 1 0 1 0 0 0 0 0 0 2 0 0 2 2 0 0 1 2 0 1 1 0 0 0 0 1 0 1 1 0 0 2 0 1 0 0 2 2 0 2 0 0 1 1 1 0 0 0 0 1 1 0 0 0 0 0 0 2 0 0 1 0 2 1 0 0 0 0 0 0 0 2 2 0 0 0 0 2 0 1 0 1 1 2 0 0 0 2 1 0 2 1 1 0 0 0 0 0 0 0 0 1 1 1 0 1 0 1 1 0 0 0 1 0 2 1 0 1 1 0 0 1 0 1 1 1 0 0 0 0 0 1 1 1 1 1 2 2 1 0 1 0 2 2 1 1 0 1 0 1 1 0 1 1 2 2 1 0 1 1 0 2 2 0 1 1 1 1 1 0 0 0 0 0 0 2 1 0 0 1 1 0 0 0 0 0 0 0 1 1 0 1 0 0 0 0 1 1 0 1 0 1 0 2 0 2 0 0 0 0 1 1 0 1 1 0 0 0 1 2 2 0 0 2 0 1 1 1 1 1 0 0 0 0 2 0 1 1 1 0 0 2 2 0 0 0 0 1 2 1 1 2 0 2 1 1 0 0 0 2 1 1 0 1 0 0 1 1 0 2 0 0 2 0 2 2 0 0 1 2 1 1 1 0 1 1 1 1 0 0 0 2 2 0 0 1 1 1 1 0 1 0 1 0 1 0 0 1 1 0 0 1 0 1 1 1 1 0 0 1 1 0 1 1 1 0 1 1 1 0 2 1 1 1 0 0 1 0 0 0 0 1 1 2 1 1 0 2 0 0 0 1 0 0 0 0 0 0 0 1 1 1 0 0 0 0 0 0 0 1 1 1 0 2 0 1 1 1 1 1 0 0 0 0 1 0 0 0 0 0 1 0 0 0 0 1 2 0 0 0 0 1 2 1 0 0 0 1 0 1 1 0 1 0 0 0 0 0 0 1 1 1 0 0 1 1 1 0 0 0 2 0 2 0 1 1 0 1 2 0 1 1 1 0 0 1 1 0 0 0 2 2 2 0 0 0 1 0 2 2 1 2 0 0 0 1 0 0 0 1 1 2 1 1 0 0 0 2 2 2 1 2 0 2 0 0 1 1 0 1 1 0 1 1 0 1 0 0 0 0 0 2 1 0 1 0 0 2 0 0 0 1 0 1 0 0 0 0 2 0 2 0 0 0 0 1 0 1 0 1 1 1 0 1 0 1 1 0 0 0 0 2 1 1 1 1 0 0 0 2 1 0 0 0 0 0 2 0 0 0 2 0 0 2 0 0 1 1 1 0 2 0 0 1 1 1 2 1 2 2 2 2 1 2 0 1 0 1 1 1 0 1 0 0 0 1 1 0 1 0 0 0 1 1 1 0 2 2 2 0 0 1 2 1 1 2 1 2 1 0 0 0 0 2 0 2 1 1 1 2 0 0 0 0 0 0 0 0 1 0 1 0 0 0 1 1 0 2 2 0 0 0 0 0 0 2 1 0 1 1 0 0 2 0 0 0 0 2 1 1 0 0 1 2 2 2 1 0 0 1 0 0 1 0 1 2 0 2 2 1 1 2 0 0 0 2 0 2 1 2 0 2 1 0 1 0 2 0 1 1 2 1 2 1 1 1 1 1 0 0 1 1 0 0 2 1 1 2 0 0 0 1 0 0 0 0 1 0 0 1 0 0 1 0 2 0 0 2 2 0 1 1 0 1 1 1 1 0 1 0 0 0 1 1 1 0 0 0 0 0 2 0 2 0 1 1 1 0 0 0 0 0 0 2 0 0 0 0 0 0 2 0 0 0 0 0
197 0 0 2 0 0 1 1 2 0 0 1 0 0 0 0 0 0 0 0 2 2 1 0 0 1 1 2 0 2 2 0 1 1 0 0 0 1 0 0 0 0 1 1 0 1 1 0 0 2 1 1 1 1 1 2 0 1 2 1 1 0 1 1 0 0 2 0 1 0 0 1 2 2 0 2 2 0 0 0 0 0 2 2 2 0 0 0 0 2 0 0 1 1 0 1 1 0 0 1 0 2 2 0 2 0 2 0 0 0 1 2 1 1 1 1 1 0 1 1 1 0 2 0 0 1 0 0 0 0 0 0 0 1 1 1 0 0 0 0 1 1 0 0 0 2 0 0 0 1 1 1 0 0 0 0 0 1 0 1 2 1 1 1 1 2 0 1 0 2 0 1 0 1 2 0 0 0 0 1 0 2 0 1 1 0 1 2 0 0 0 2 1 1 1 1 1 0 0 1 0 0 0 1 1 0 1 0 1 1 1 0 0 0 0 2 0 0 2 0 1 1 0 2 0 0 0 0 0 1 1 0 0 0 1 0 0 2 0 0 0 0 1 0 0 0 0 0 2 0 0 1 0 1 0 2 0 1 0 0 0 0 0 1 1 1 0 1 1 0 0 0 1 1 0 1 0 1 2 0 1 1 0 1 0 1 0 2 0 2 0 0 2 2 2 2 2 0 0 0 0 0 1 1 0 1 0 1 1 0 0 1 0 0 0 0 0 0 1 0 1 2 2 2 2 0 0 1 0 0 2 2 0 1 0 0 0 1 1 1 1 1 1 2 2 0 0 1 2 1 1 1 0 0 0 0 0 1 0 2 2 2 1 0 1 1 0 2 2 0 0 2 1 1 1 0 0 1 1 1 0 0 0 0 1 1 1 0 0 0 0 0 0 0 2 0 1 0 0 0 0 0 0 1 1 0 1 0 0 1 0 0 0 0 0 0 0 0 0 0 0 1 0 0 0 2 2 2 0 0 1 1 0 0 1 1 0 1 0 0 1 1 1 1 2 2 2 2 2 0 0 0 0 2 1 1 0 1 1 1 1 0 0 1 1 0 0 1 0 0 0 0 0 0 1 1 0 0 2 1 1 1 0 0 0 0 0 0 1 0 0 0 1 1 0 0 0 1 1 1 2 2 2 0 2 1 1 0 0 0 0 0 0 0 0 2 0 2 0 0 0 1 0 0 1 1 0 2 0 2 0 2 0 0 0 0 1 2 0 1 0 0 1 1 1 1 1 1 1 2 0 0 0 2 1 1 0 1 0 0 0 0 0 1 0 1 0 2 1 1 0 1 0 0 0 0 0 2 0 1 1 0 1 0 1 0 1 1 0 2 0 0 0 0 0 0 0 0 0 0 0 1 0 1 0 2 2 1 2 1 0 0 0 1 0 0 0 0 0 0 0 0 0 1 0 1 1 1 0 0 0 0 1 0 0 1 2 1 1 1 0 1 0 2 1 0 2 1 1 0 1 2 1 1 0 0 1 1 1 0 0 0 1 2 0 2 1 2 1 0 0 1 1 0 0 1 0 2 0 0 0 0 0 1 2 2 2 1 0 0 1 1 1 0 0 0 2 0 1 1 0 0 0 0 2 0 2 0 0 0 1 1 0 1 0 0 0 1 1 1 0 0 0 0 2 0 2 1 1 1 1 2 1 1 0 2 1 0 0 0 0 0 0 1 0 0 0 0 1 1 1 1 0 0 1 1 1 1 1 1 0 0 2 1 0 0 2 1 0 2 0 1 0 1 0 0 1 0 2 2 1 1 0 0 0 2 0 1 0 2 1 2 1 0 1 0 1 1 0 1 1 1 1 0 1 1 0 0 0 2 2 0 1 1 2 1 1 2 2 1 1 2 1 2 1 0 0 0 0 2 0 2 1 0 0 2 0 1 1 0 1 1 1 1 0 0 1 0 0 1 0 0 0 1 1 0 0 0 1 1 0 1 1 0 1 2 0 1 2 0 0 0 0 2 1 1 0 2 1 2 1 1 0 1 0 1 0 1 0 0 0 1 1 2 1 0 2 2 0 0 0 1 0 1 1 1 1 0 0 0 0 0 0 2 2 1 0 1 1 0 0 1 2 2 1 0 0 1 1 0 2 2 0 0 0 0 0 2 0 0 0 0 1 1 1 0 0 1 0 2 2 0 1 0 1 1 1 2 1 1 0 1 0 0 0 0 0 0 0 1 0 0 0 0 0 1 0 0 1 0 0 1 0 1 0 1 1 0 1 2 0 0 0 1 0 0 0 0 1 0 1 1
198 0 0 1 0 0 1 2 2 2 0 0 1 1 0 0 0 0 0 1 0 2 1 0 0 1 1 2 1 2 2 2 2 2 0 0 1 2 1 1 1 0 1 1 0 0 1 0 0 1 0 0 0 1 1 0 1 1 1 0 1 1 0 0 0 0 1 1 1 0 0 1 2 2 1 2 0 2 2 1 1 0 2 2 2 0 0 0 0 2 0 0 0 0 1 0 0 0 0 0 0 1 1 1 2 0 2 0 0 0 2 2 1 2 2 1 2 0 1 1 1 1 1 1 0 1 0 2 2 2 1 0 1 1 1 0 1 0 0 0 0 2 0 0 0 0 0 0 0 1 0 1 0 0 0 0 0 0 0 1 1 1 1 1 1 2 0 1 0 0 1 2 2 0 0 2 2 0 1 2 0 2 0 0 0 0 2 1 1 0 0 0 2 1 1 2 1 0 0 0 0 0 0 0 0 0 2 1 0 0 1 0 0 0 0 2 1 0 2 0 2 2 0 2 0 0 0 0 0 0 0 0 0 0 0 0 0 2 1 1 0 1 2 1 0 1 0 0 1 1 1 0 0 0 1 1 0 1 0 0 0 0 0 1 1 0 0 0 2 1 0 2 1 1 0 0 1 0 1 0 0 0 0 2 1 1 1 1 1 2 0 0 0 2 2 0 2 1 0 0 0 1 0 0 0 0 0 0 1 1 1 1 0 0 1 0 0 0 0 0 2 0 2 2 2 0 0 2 0 0 0 0 1 1 0 0 0 2 0 1 2 2 1 2 1 0 2 0 1 2 0 0 0 0 0 0 0 0 2 0 2 2 1 0 1 0 1 2 2 0 2 0 0 0 0 0 0 1 1 0 0 2 1 1 0 0 0 0 0 1 0 0 0 1 2 0 0 1 0 0 0 0 1 1 1 0 0 0 0 1 0 1 0 0 0 0 1 0 0 0 0 2 0 1 0 1 1 0 0 1 0 0 1 0 1 1 1 0 0 0 2 0 1 1 1 0 0 0 1 0 0 1 0 2 1 0 1 2 2 2 1 0 1 2 0 0 0 2 0 0 0 0 1 1 0 0 0 0 2 1 1 2 0 0 0 1 0 0 2 0 1 2 2 1 0 0 0 1 1 0 1 2 2 1 1 0 2 1 1 0 1 0 0 0 0 2 1 2 0 1 1 1 1 1 1 1 0 0 0 2 0 0 0 0 0 1 1 1 0 2 0 0 0 0 0 0 1 0 0 0 0 0 0 1 2 1 1 2 0 0 0 0 0 0 0 2 2 0 0 1 0 0 1 0 0 1 1 2 0 1 1 0 2 0 1 1 1 0 0 0 0 0 1 0 0 0 1 0 0 0 0 2 1 1 0 1 1 1 1 0 1 0 0 1 1 1 1 0 0 0 0 0 0 0 0 2 2 1 0 0 0 0 0 0 0 2 2 1 2 0 0 1 0 1 2 0 1 0 1 0 0 1 1 1 0 0 1 2 2 1 1 0 1 1 1 2 0 1 1 1 0 2 0 0 0 0 2 0 1 1 0 0 0 1 1 1 0 2 1 0 2 0 0 1 1 1 1 0 1 1 1 0 0 0 1 0 0 1 0 0 0 0 0 1 1 1 0 1 1 1 0 0 0 0 1 1 1 0 0 0 0 0 0 1 0 1 0 1 0 1 1 0 0 0 0 1 0 1 1 1 1 1 0 1 1 0 0 0 2 1 0 1 2 0 0 0 2 2 0 2 0 0 0 1 0 0 0 0 1 0 2 2 1 1 1 2 1 1 1 1 0 0 0 2 2 2 0 1 0 1 1 1 1 0 1 0 2 0 1 1 2 0 1 1 1 0 1 2 2 0 2 2 0 2 2 0 1 0 1 2 2 1 1 0 0 1 0 0 1 1 0 1 0 0 0 0 0 0 1 1 0 0 0 1 1 0 1 0 0 0 0 2 0 0 0 0 1 1 1 0 0 0 0 1 1 0 0 1 1 1 0 0 0 0 0 0 0 1 0 0 0 1 0 2 2 0 2 2 0 0 0 2 0 1 2 1 1 1 0 0 0 0 1 0 2 2 1 1 2 1 0 2 2 1 0 0 2 1 1 0 1 1 0 1 1 0 1 1 0 0 0 0 2 1 2 1 0 0 0 1 2 0 0 1 1 0 1 2 2 0 0 0 2 0 1 1 1 0 0 0 1 0 0 1 1 0 0 0 0 0 0 2 0 0 0 0 1 0 0 1 1 0 0 0 0 1 0 0 1 0 2 2
199 0 0 2 0 1 2 2 1 1 0 0 0 1 0 0 1 0 0 0 1 1 0 2 2 0 0 2 0 2 1 0 1 1 1 0 2 1 1 0 0 0 0 0 0 0 1 0 0 2 1 1 1 1 1 1 1 1 2 0 1 1 2 2 0 0 2 2 1 1 0 1 2 2 2 2 0 1 1 1 0 0 2 0 2 0 0 0 0 2 0 0 2 0 0 1 0 0 0 0 0 2 2 0 2 0 2 1 1 0 1 2 0 2 2 2 2 0 0 2 2 0 1 1 0 0 0 1 2 1 1 0 0 0 0 0 0 0 0 0 0 2 1 1 0 0 0 0 0 1 0 1 0 0 0 1 1 1 0 1 2 0 1 1 0 1 0 1 0 1 1 1 1 0 0 1 0 1 0 0 0 0 1 1 2 0 2 1 0 1 1 1 2 1 2 2 2 0 0 0 0 0 0 0 0 0 0 0 1 0 0 0 1 1 0 2 0 0 2 2 0 0 0 1 1 0 0 0 0 0 1 0 0 0 2 0 0 2 0 1 0 0 2 1 0 1 0 0 2 0 0 0 0 0 0 1 1 2 0 0 1 1 0 0 0 1 0 1 2 1 0 1 0 2 0 0 0 1 1 0 0 1 0 2 0 2 1 0 1 2 0 1 0 2 2 0 2 0 0 1 0 1 1 1 1 0 1 0 2 1 0 1 0 0 1 1 0 0 0 0 1 1 0 1 1 0 0 0 2 2 2 0 0 1 0 0 0 0 2 0 0 0 1 1 0 0 1 0 2 1 0 0 1 0 1 1 1 1 0 1 1 1 1 1 1 0 0 1 1 1 2 0 0 0 1 0 0 0 0 0 2 1 0 0 0 0 1 0 0 1 0 0 1 0 2 0 1 1 1 1 1 1 0 0 0 0 2 0 0 1 0 0 0 0 0 0 0 0 0 0 0 2 0 1 0 2 2 0 0 0 0 0 1 1 1 1 1 1 0 0 2 0 2 0 2 2 0 0 0 2 0 0 0 1 0 0 0 2 1 2 1 0 0 0 0 2 0 2 0 0 1 1 1 1 1 1 1 0 1 0 1 2 0 1 0 0 0 1 2 1 0 2 1 1 0 0 2 1 1 0 1 1 1 1 1 0 0 0 1 0 0 1 0 2 0 0 0 2 0 0 0 2 0 0 0 2 0 1 1 1 1 1 2 1 2 1 2 1 0 0 0 0 0 0 0 0 1 1 1 1 0 0 0 2 0 1 0 0 0 0 0 0 0 0 0 2 1 1 1 0 1 0 1 0 0 1 1 2 0 0 2 0 2 0 1 1 1 0 0 1 0 0 0 0 0 0 1 1 0 0 1 1 0 1 0 2 0 0 0 0 1 0 0 0 1 1 1 0 0 0 0 0 0 1 0 0 1 0 0 0 0 0 1 0 0 0 2 1 2 0 0 0 0 2 2 0 1 1 2 0 0 1 1 1 0 0 1 1 1 0 0 0 0 1 0 1 1 2 0 0 1 1 0 0 0 0 2 0 1 1 0 0 0 2 2 2 1 1 0 0 2 0 0 1 0 0 1 0 2 2 0 1 0 0 0 0 1 2 0 0 0 0 0 1 0 0 0 1 1 1 0 0 2 0 0 2 0 0 0 0 0 1 1 2 0 0 1 1 0 1 1 0 1 0 0 0 0 0 0 1 1 1 0 1 0 2 0 0 1 1 0 0 1 1 0 0 2 0 0 1 1 0 0 0 0 1 1 0 0 0 2 2 0 0 0 1 0 2 1 2 0 1 0 0 0 0 1 0 0 1 1 2 1 0 1 0 1 0 0 1 2 1 1 1 1 0 0 2 2 1 1 2 2 2 2 0 1 0 0 2 1 1 0 0 0 2 0 0 0 1 0 0 0 0 0 0 0 0 0 0 0 1 0 1 1 0 0 0 0 0 0 0 0 0 0 0 1 0 0 0 0 0 0 2 1 1 0 1 2 2 1 1 0 0 0 0 1 2 0 0 0 2 1 2 2 0 2 2 0 0 0 2 0 1 1 1 1 0 1 1 0 0 1 0 2 2 1 0 2 2 0 2 0 0 1 0 0 1 1 0 2 1 1 1 0 0 0 0 0 2 0 0 0 1 1 0 1 0 0 1 2 0 1 1 1 0 1 1 0 0 0 0 0 2 0 2 2 0 0 0 0 0 1 0 0 0 2 0 0 0 0 2 0 1 1 2 2 0 1 2 0 0 0 0 0 1 0 0 0 1 2 2
[truncated: 1,606,808 more chars]
