# Supplementary material for: KNN-MDR: a learning approach for improving interactions mapping performances in genome wide association studies
Source: BMC Bioinformatics. 2017 Mar 21;18:184. doi: 10.1186/s12859-017-1599-7 (PMC5361736; doi:10.1186/s12859-017-1599-7)
Supplement: Supplementary file 3 — The data set(s) supporting the results of Table 2. (ZIP 28603 kb) [file 12859_2017_1599_MOESM3_ESM.zip › 3/SINAN/S74/mkallsimul.dat]

1 1 0 0 0 0 0 2 2 0 0 0 0 0 0 0 0 1 0 1 1 2 0 0 2 0 1 1 1 0 1 0 2 2 1 0 2 1 2 1 0 1 0 0 1 0 0 0 2 1 0 0 1 1 1 0 0 0 1 1 0 1 0 2 0 0 1 0 0 0 0 0 2 0 1 2 1 1 1 2 0 2 2 1 1 0 0 1 1 2 0 1 0 2 0 0 0 2 2 2 1 0 1 1 2 0 2 2 0 0 0 0 0 2 0 1 0 2 0 0 0 1 2 1 0 1 1 0 2 0 0 0 0 1 0 0 0 1 1 1 1 0 0 0 0 0 1 0 0 0 0 0 0 0 0 0 0 1 0 1 0 1 0 2 1 2 1 1 1 2 0 0 0 2 0 1 1 0 0 1 0 1 2 2 2 0 2 1 0 0 1 2 2 1 2 1 1 0 0 0 0 0 0 1 2 0 0 0 0 0 1 0 2 0 1 2 0 0 0 0 1 0 0 0 0 0 0 1 0 1 0 0 0 1 1 1 1 2 0 0 0 1 0 0 1 1 0 0 0 1 1 1 0 0 1 2 2 1 1 1 0 1 0 0 0 0 0 2 2 2 0 0 1 0 0 0 0 0 1 0 0 1 1 2 0 0 1 1 0 2 0 2 1 1 1 1 1 1 1 0 0 0 1 0 1 0 0 2 0 0 0 1 0 1 1 0 2 0 2 0 2 2 2 1 1 0 0 1 1 2 2 1 0 0 0 0 0 0 2 1 1 1 1 2 1 0 2 0 1 1 0 0 1 1 0 1 0 0 0 1 1 1 2 0 2 0 0 2 2 1 0 0 0 0 0 1 0 0 0 2 2 1 0 0 0 1 0 0 0 2 0 1 1 0 2 0 1 0 0 0 0 0 0 1 1 1 0 1 0 0 1 0 0 0 1 1 0 0 0 0 1 1 0 1 2 1 0 1 0 1 1 1 0 0 0 1 0 0 0 0 1 0 2 0 0 2 0 0 2 0 0 1 0 1 1 0 1 1 1 1 2 0 1 0 0 1 1 0 2 0 1 1 1 2 0 1 0 1 2 1 1 0 0 1 2 1 0 1 1 0 0 1 0 1 1 0 1 1 1 0 1 2 2 2 0 0 2 0 0 1 0 1 1 0 1 0 0 0 0 0 1 2 1 2 0 1 0 1 0 2 1 1 0 0 1 1 1 1 2 2 1 1 0 0 0 1 0 0 2 1 0 0 0 0 2 0 2 1 0 1 2 0 0 1 0 1 2 2 0 1 0 0 1 0 1 0 1 1 2 2 0 0 0 0 0 0 0 0 0 0 0 0 0 0 0 1 0 1 1 2 2 0 0 1 1 0 1 0 0 1 0 0 0 0 0 0 0 0 0 0 2 2 2 2 2 0 0 1 0 0 1 1 0 0 2 1 2 0 0 0 0 2 0 0 0 0 0 0 0 1 0 0 0 1 0 1 0 0 1 1 1 1 1 0 0 2 1 1 0 1 0 1 0 0 0 0 2 1 1 1 0 2 2 2 1 2 1 1 0 1 0 0 1 2 1 1 0 1 0 1 1 1 0 0 1 1 1 2 1 0 0 0 0 0 1 0 0 1 1 1 0 0 0 0 1 1 0 0 0 0 0 1 0 0 0 1 0 0 0 2 0 0 0 1 0 0 0 0 0 0 0 0 1 0 0 2 0 0 1 1 0 0 0 0 0 1 1 0 1 1 1 1 0 1 1 0 0 0 2 0 0 2 0 0 0 1 0 1 1 1 1 2 2 0 1 0 1 1 0 0 0 0 1 2 1 2 2 0 1 1 0 0 0 0 1 1 0 2 1 2 1 1 0 2 2 0 2 0 0 0 0 1 2 2 0 1 1 0 0 0 0 0 1 1 1 1 1 1 1 0 0 1 2 2 0 2 0 0 0 0 1 0 0 1 1 1 2 0 1 2 0 0 0 1 1 1 0 1 2 2 2 1 2 1 0 1 0 0 0 0 0 2 1 0 2 2 2 2 1 0 0 1 0 1 2 1 0 2 0 0 0 1 0 0 1 1 0 0 1 1 0 1 1 0 2 0 1 1 1 0 2 1 1 1 1 0 2 1 1 1 0 0 0 1 0 0 1 2 0 2 0 0 0 1 2 0 2 1 1 1 1 1 2 0 0 0 2 0 0 1 1 0 1 1 0 0 1 2 0 0 0 2 0 1 0 0 0 1 1 1 0 0 0 0 0 0 0 0 2 0 0 0
2 0 0 1 0 1 1 2 2 0 0 0 1 2 0 0 0 1 0 1 1 1 0 0 2 0 2 0 2 0 2 1 2 1 0 2 0 2 1 1 0 0 0 1 0 1 0 0 1 1 0 0 1 1 1 0 1 0 0 1 1 1 0 2 1 1 2 0 0 0 0 1 1 0 0 1 1 2 2 0 2 2 2 0 1 0 1 0 0 2 0 0 0 2 0 0 0 1 1 1 1 0 0 2 2 0 2 2 0 1 0 1 0 1 0 1 0 0 0 2 2 0 0 0 0 0 0 1 2 1 2 2 0 1 1 0 0 0 0 1 1 0 0 0 0 0 1 0 0 0 0 0 0 1 0 1 0 1 0 2 1 1 0 2 0 2 1 0 1 1 1 0 1 1 1 2 1 1 0 0 0 1 1 2 2 1 1 2 1 2 0 2 1 0 1 0 0 0 0 0 0 1 0 1 2 2 0 2 1 1 0 0 0 0 2 2 0 0 2 0 1 1 1 0 0 0 0 1 0 2 1 1 0 0 2 0 0 2 0 0 0 1 1 1 2 2 0 0 0 0 0 0 0 0 0 1 1 1 0 0 0 0 0 0 0 0 0 2 2 2 0 0 0 1 0 0 0 1 2 2 1 0 0 1 1 1 1 1 0 2 0 1 0 0 1 0 2 0 0 1 0 0 2 0 2 0 0 2 0 0 0 2 0 2 2 0 1 0 1 0 0 1 0 0 2 0 0 1 0 1 1 1 0 2 0 0 0 0 2 1 1 1 1 2 0 0 0 0 1 2 1 1 1 1 1 1 0 2 0 0 0 0 2 0 2 1 0 0 2 0 2 2 1 1 0 1 0 0 0 2 0 0 2 0 0 1 0 0 0 0 0 0 0 0 1 1 0 0 0 0 0 0 1 1 1 0 1 0 0 0 0 0 0 0 0 0 0 1 0 0 0 1 0 1 1 0 2 0 1 1 2 1 0 0 0 1 1 0 1 0 2 1 1 0 1 2 0 0 2 2 0 2 0 2 1 1 1 2 1 1 0 2 0 0 0 0 0 1 2 1 0 1 1 1 1 1 0 1 2 1 1 1 0 0 2 2 0 0 1 1 1 1 1 1 0 0 0 0 1 1 1 2 1 0 0 2 1 0 1 0 1 0 2 1 0 0 1 0 0 1 1 1 1 2 0 2 0 0 1 2 0 0 1 1 1 0 1 1 2 2 1 1 1 1 2 2 0 2 0 2 0 0 0 0 2 1 0 1 0 1 0 0 0 0 0 1 1 2 0 2 1 2 1 0 0 0 1 2 2 2 0 0 1 0 0 0 0 0 0 0 1 0 0 0 0 1 0 0 0 0 0 2 1 1 2 1 1 0 0 1 1 0 0 0 0 0 0 2 0 0 0 2 0 0 0 0 1 2 0 0 1 1 0 0 1 2 2 0 1 0 0 1 0 2 2 0 1 0 1 1 0 2 1 2 0 2 0 1 1 1 1 0 1 1 1 1 0 2 0 0 1 0 0 0 0 1 1 1 2 0 2 0 2 2 1 2 1 1 0 0 0 0 1 1 1 0 1 2 1 1 0 0 1 0 1 1 0 2 2 0 0 0 0 1 1 0 0 1 2 2 0 0 0 0 1 0 0 1 0 0 0 2 0 0 0 0 1 0 1 2 1 2 0 1 0 0 1 1 0 1 0 1 0 0 0 1 1 0 1 1 0 1 2 0 0 0 0 0 0 0 0 0 1 0 0 0 0 0 2 0 0 2 1 0 0 2 0 2 1 2 0 1 1 0 0 0 0 2 0 0 0 0 0 2 0 1 1 1 1 1 0 0 1 1 1 2 0 2 1 1 1 1 0 1 1 0 1 0 0 0 1 2 2 1 0 0 0 0 0 0 0 0 0 0 0 0 0 0 0 0 0 0 1 2 1 1 1 0 0 0 0 0 1 1 2 1 1 0 1 1 0 0 0 0 2 2 0 0 2 2 1 0 0 0 0 2 2 0 1 0 0 1 1 0 1 1 1 2 0 0 0 1 2 0 2 1 1 1 0 2 1 1 1 1 1 1 0 0 1 1 0 1 2 2 2 0 2 1 1 0 1 1 0 2 0 0 0 1 0 0 0 1 0 1 0 0 0 0 0 0 2 0 1 0 1 1 1 0 0 2 0 1 0 2 0 0 1 2 0 0 2 0 0 0 1 1 0 0 1 0 0 1 0 2 0 0 1 1 0 1 0 1 0 0 0 0 0 0 0 0 2 1
3 0 1 1 0 0 0 1 1 0 0 1 1 1 0 0 0 0 0 0 0 0 1 0 2 0 0 0 2 2 2 0 0 2 1 2 1 0 0 0 0 0 0 0 1 1 1 0 2 1 0 0 0 1 1 0 0 0 0 0 2 0 0 2 1 1 1 0 1 1 0 0 2 0 0 2 1 1 1 0 1 2 2 0 1 0 0 1 1 2 0 1 2 0 0 0 0 2 2 2 2 0 0 1 2 1 2 2 0 1 0 1 0 0 0 0 0 0 0 2 2 0 2 2 0 2 0 0 1 0 1 1 0 0 0 0 0 0 0 0 1 0 0 0 0 0 0 0 0 1 0 0 0 1 1 0 0 1 0 1 1 1 0 0 0 0 1 0 0 0 2 1 0 2 0 1 1 0 1 0 0 1 1 2 1 0 2 1 0 0 2 2 1 1 0 1 1 0 1 1 0 1 0 2 2 0 0 1 1 0 0 0 0 0 2 2 1 0 1 0 1 1 2 0 0 2 2 0 0 1 0 0 0 1 1 1 1 0 1 1 0 0 2 0 1 1 0 1 1 0 0 0 1 0 0 2 1 0 0 0 0 0 0 0 0 0 0 0 2 1 0 0 0 1 0 0 0 0 2 0 2 0 0 1 1 0 1 1 0 2 0 0 0 0 2 0 1 1 0 1 0 1 1 0 1 0 0 0 0 1 0 2 0 1 1 0 2 0 1 0 2 2 1 0 1 0 0 1 0 1 2 1 0 1 0 0 0 1 0 2 1 1 1 1 1 1 0 0 0 1 0 0 2 2 2 0 1 1 0 0 1 1 0 1 0 0 0 1 2 0 0 0 0 0 0 0 0 1 1 1 1 1 0 0 0 0 0 0 0 1 0 0 0 0 2 0 0 0 0 0 0 0 2 0 0 0 2 0 0 0 1 0 1 0 1 0 1 0 0 1 0 1 1 1 1 1 0 0 0 0 0 0 1 1 1 0 1 1 1 1 2 0 1 0 1 2 0 0 0 0 0 2 0 2 1 1 1 1 1 0 2 1 0 0 0 0 0 2 1 1 0 1 1 1 0 0 2 0 2 0 1 0 0 1 2 0 0 0 2 0 2 0 1 0 1 0 0 0 2 1 1 2 1 1 0 1 2 0 0 0 0 0 1 1 0 0 1 0 2 1 1 0 0 1 0 1 0 0 0 1 1 0 0 0 0 1 2 0 1 1 2 2 2 1 0 2 0 1 1 1 0 0 1 0 0 0 0 1 1 0 0 0 1 0 1 0 0 2 0 2 2 2 0 0 0 0 1 2 2 1 1 0 1 0 0 0 0 0 0 0 0 1 1 0 0 1 1 0 1 1 2 1 0 2 2 0 1 0 1 2 1 1 0 1 0 0 1 1 0 0 1 2 0 0 0 0 2 1 0 0 0 0 1 0 2 1 2 0 0 0 0 1 0 1 1 0 1 0 0 0 2 1 0 2 2 2 0 0 2 1 1 1 1 1 1 1 0 2 0 0 0 0 0 1 0 0 0 0 2 0 1 0 2 1 1 2 0 2 1 0 0 0 0 1 1 0 0 2 1 1 0 1 0 0 0 2 0 1 1 0 0 0 0 2 0 0 0 0 0 0 0 1 1 0 1 0 0 0 0 0 0 1 0 0 0 0 1 0 0 2 0 0 0 1 0 0 0 0 0 0 0 0 0 0 0 1 0 0 0 0 0 0 1 0 0 1 1 2 2 2 0 0 0 0 0 0 0 1 1 1 1 1 1 0 0 0 0 1 1 2 0 2 2 0 0 0 0 1 0 0 0 0 0 1 0 1 1 0 0 2 1 1 0 0 1 1 0 2 0 1 1 2 0 2 1 0 0 0 0 0 0 0 2 1 0 0 0 1 1 1 1 2 1 1 1 1 2 0 0 0 0 0 0 2 2 0 1 0 0 0 0 0 0 1 1 1 2 1 2 0 0 0 0 0 0 0 0 0 2 2 1 0 2 0 0 0 0 1 1 0 0 1 1 0 2 1 1 2 0 1 0 0 2 0 2 1 0 0 0 1 0 0 0 0 1 1 0 0 1 1 0 1 2 1 0 0 1 0 1 1 2 2 0 1 1 0 1 0 2 2 0 0 1 1 0 2 0 0 0 0 2 0 1 1 1 0 1 1 1 0 1 0 2 0 1 1 0 0 0 0 1 0 0 0 0 2 0 1 1 0 0 1 0 2 0 0 0 1 0 1 1 0 0 0 0 0 0 0 1 0 2 2
4 0 0 2 0 1 1 2 2 0 1 0 0 0 0 0 0 0 0 1 1 0 0 0 2 0 1 0 2 1 2 1 0 1 1 0 1 1 0 0 0 0 0 0 0 0 1 0 2 0 0 0 1 1 1 1 0 1 1 2 0 1 0 2 1 1 2 0 0 0 0 1 2 1 1 2 1 1 1 0 1 2 2 0 1 0 0 0 0 2 0 0 2 2 0 0 0 1 1 1 0 0 1 1 2 0 2 1 1 0 0 2 1 2 2 2 1 1 0 1 1 1 2 1 0 1 1 1 1 0 1 1 0 1 1 1 0 0 0 0 1 0 1 0 1 0 0 0 0 1 0 0 0 2 2 0 0 1 0 0 1 1 1 2 2 2 2 0 1 1 1 1 1 1 0 1 1 1 0 0 0 0 0 1 0 0 1 2 1 1 1 2 1 1 0 0 0 0 0 1 0 0 0 2 1 1 1 1 1 0 1 0 2 0 2 2 0 0 1 0 1 1 0 0 0 0 0 1 0 2 1 1 0 0 2 0 0 2 0 0 0 0 2 0 2 2 0 0 0 0 0 0 1 0 0 2 0 0 0 1 1 1 0 0 0 0 0 0 2 2 0 1 0 2 1 0 0 1 1 1 0 0 0 1 0 1 0 2 0 2 0 1 1 0 1 0 2 0 0 1 0 0 0 1 0 1 0 2 0 0 0 1 0 2 2 0 2 1 0 0 0 2 1 1 2 0 0 1 1 0 1 2 0 2 0 0 0 1 1 1 0 1 1 2 0 1 0 2 2 1 1 1 2 2 1 0 1 0 0 1 2 2 0 0 0 2 0 1 2 0 1 1 1 1 0 1 0 2 0 2 0 0 0 1 0 1 0 0 0 1 0 0 0 1 2 1 0 1 1 1 1 1 1 1 1 0 0 0 0 0 0 0 1 0 1 1 1 0 0 0 0 0 0 1 2 1 0 2 1 0 1 1 0 1 1 1 0 1 1 0 2 1 1 1 0 1 0 1 2 0 0 2 0 2 1 1 1 1 1 0 2 1 1 0 0 1 1 2 2 0 1 1 1 1 2 0 1 0 2 0 1 0 0 1 2 0 0 1 1 0 0 2 1 1 2 0 0 0 1 1 1 1 1 1 1 0 2 1 0 0 1 0 0 1 0 0 0 0 0 1 1 1 1 2 1 2 0 0 0 0 2 0 1 0 1 0 2 1 2 2 1 2 1 0 2 0 0 1 1 1 0 0 1 0 2 0 1 1 1 0 0 0 1 0 1 1 1 2 1 0 1 1 0 0 0 0 0 1 1 0 1 0 1 0 1 0 0 0 1 1 0 1 2 0 1 0 0 0 0 0 0 2 1 2 1 0 1 0 2 0 2 0 0 1 0 1 0 1 0 0 0 1 1 1 1 0 1 1 0 0 1 2 1 0 2 2 2 1 0 0 2 2 0 2 1 0 0 0 0 1 1 1 0 1 2 2 0 0 2 0 0 0 0 1 0 1 1 1 1 1 0 1 1 0 0 0 0 1 1 1 1 1 2 2 1 2 1 0 0 0 0 0 0 2 0 0 0 2 2 2 1 0 0 1 0 2 2 2 2 0 1 1 0 0 0 0 1 1 1 1 1 0 1 0 1 1 1 2 1 1 0 2 0 0 0 1 0 0 0 1 0 1 0 0 0 0 0 0 0 0 0 0 1 1 2 1 0 0 1 1 0 0 0 0 1 0 1 1 1 1 1 0 1 0 0 0 0 0 1 0 0 2 1 1 0 0 0 2 1 2 0 1 2 1 0 1 0 1 0 1 0 0 1 2 1 1 2 0 2 2 0 0 1 0 2 2 0 1 1 1 1 1 0 2 2 0 1 0 0 0 0 1 2 2 0 0 0 0 0 0 1 1 0 0 0 0 0 1 0 0 1 0 1 1 1 0 1 0 0 0 2 0 0 0 0 0 0 0 1 1 0 0 0 0 1 1 1 1 1 2 2 0 2 0 0 0 0 1 0 0 0 0 0 0 2 2 2 2 2 1 1 0 1 0 1 1 0 1 0 2 0 1 0 0 0 0 0 2 1 0 1 1 1 1 1 0 2 1 0 0 2 2 2 2 2 0 2 0 0 0 1 2 0 1 1 0 0 1 0 0 2 0 1 1 0 0 1 0 0 0 1 0 1 1 0 0 0 0 0 1 0 0 0 0 0 1 0 1 1 0 0 2 0 1 0 0 0 0 0 0 0 0 0 0 0 0 0 0 0 1 1 1
5 0 0 0 0 0 0 2 2 0 1 0 1 1 0 0 0 0 0 1 1 2 0 0 2 0 1 0 0 2 2 0 0 0 1 0 2 2 0 0 2 0 0 0 0 2 1 0 2 0 0 0 2 2 0 0 0 0 0 1 1 0 0 1 1 1 2 0 0 0 0 0 1 0 0 1 1 0 0 0 0 0 2 1 0 1 0 1 0 2 0 1 1 1 0 0 1 0 0 0 1 0 1 0 2 1 2 1 1 0 1 1 1 2 1 2 1 0 1 1 1 1 2 2 0 2 0 1 1 0 1 1 0 0 0 0 0 0 0 1 1 0 1 0 0 0 1 0 0 0 0 0 0 0 0 0 0 1 0 1 0 1 1 2 1 1 2 1 1 1 1 1 0 2 2 1 2 0 0 0 0 0 0 2 2 1 1 2 1 1 1 2 2 2 1 0 0 0 0 0 0 1 1 1 0 1 1 1 0 0 1 0 1 0 1 2 1 1 2 0 2 2 1 0 0 1 1 1 0 0 0 0 0 0 2 0 0 2 0 0 0 0 1 1 2 2 0 0 0 0 0 0 0 0 0 2 1 0 0 0 0 0 0 0 0 0 0 2 2 2 0 1 0 0 0 0 0 1 1 0 0 1 1 1 1 0 2 1 0 2 0 2 0 0 1 0 2 2 0 1 0 0 1 1 1 0 1 2 1 0 1 2 0 1 1 0 2 1 0 0 1 1 0 0 2 0 0 2 2 0 2 0 0 2 0 0 0 2 0 1 0 0 2 1 0 1 0 1 2 2 1 1 1 1 1 1 0 0 0 1 1 1 0 1 0 0 0 0 0 0 0 0 1 1 1 0 0 0 1 1 2 1 1 0 0 1 0 0 0 0 0 0 2 0 2 0 1 2 0 0 0 0 0 2 2 1 0 2 0 0 0 0 0 1 1 0 1 0 0 0 0 0 1 1 1 2 2 1 2 0 0 1 0 0 0 0 1 1 1 0 1 0 1 1 1 2 0 0 1 1 0 1 0 1 2 0 2 1 1 0 2 1 1 0 0 1 1 0 2 1 0 1 0 2 1 1 1 0 2 1 2 0 0 0 2 0 0 1 1 0 1 1 1 2 1 0 1 1 1 0 1 2 0 0 0 2 2 0 0 1 0 1 0 0 0 1 0 0 1 1 1 1 0 2 1 2 0 0 1 2 1 0 1 1 1 0 2 0 0 0 0 0 2 1 2 1 0 2 0 2 0 0 0 0 0 2 0 0 1 1 1 0 0 2 0 1 2 1 1 0 0 0 0 0 0 0 0 2 2 1 0 0 0 0 0 0 1 1 0 0 0 1 0 0 0 0 0 0 0 0 0 2 0 2 2 0 1 1 1 2 2 2 1 1 1 2 0 0 0 0 1 1 0 1 1 0 0 1 0 0 2 2 0 0 2 0 2 0 0 1 0 0 0 0 1 0 1 0 0 0 0 2 1 2 0 2 0 0 2 0 0 0 1 1 1 1 0 2 0 1 0 2 0 0 0 1 1 0 1 1 0 2 2 1 1 2 0 1 1 0 0 0 0 2 2 0 0 2 2 2 0 2 1 0 2 0 2 1 1 0 1 1 0 0 0 0 1 1 0 0 0 0 1 0 1 1 0 0 2 0 0 0 0 0 0 0 0 0 0 1 0 1 1 0 0 0 0 0 0 0 0 0 0 0 0 2 0 0 1 1 0 1 2 0 0 0 1 1 1 1 0 0 0 0 0 0 0 0 1 0 1 1 1 1 1 0 1 2 1 1 1 1 2 1 0 1 0 0 0 0 1 0 0 1 0 2 1 1 2 2 0 0 1 1 0 2 0 2 1 2 2 2 0 2 2 0 1 0 0 0 0 1 2 1 0 0 0 0 0 1 1 1 0 0 0 0 0 1 0 0 1 0 0 2 2 0 0 0 0 0 1 0 0 0 0 0 1 0 1 1 1 0 0 1 2 1 0 0 1 2 1 0 2 0 0 0 0 0 0 0 0 2 0 1 1 1 2 1 0 1 1 0 0 1 1 0 1 0 0 1 1 1 0 0 1 1 0 0 1 1 0 2 2 1 1 0 1 0 0 0 2 2 0 0 1 1 1 0 1 1 0 1 2 1 0 0 0 0 0 0 2 0 1 1 1 0 1 0 0 0 0 0 0 0 0 0 0 0 0 0 1 0 0 1 0 2 0 0 2 0 0 0 0 1 0 0 0 1 1 1 0 0 0 1 1 0 0 0 1 0 0 0
6 0 0 1 0 0 0 1 1 1 1 1 0 1 0 0 0 0 1 1 0 1 0 1 1 0 0 0 2 1 2 2 1 1 0 0 1 1 0 0 1 0 0 0 0 0 1 0 2 0 0 0 0 1 1 0 0 0 0 0 2 0 0 2 1 0 0 0 0 0 0 0 2 0 1 2 1 0 0 0 0 1 2 0 0 0 0 0 0 2 0 0 2 0 0 0 0 1 1 1 0 0 1 0 2 0 2 1 1 0 0 1 1 1 1 1 1 1 1 0 0 0 2 1 0 0 1 1 2 1 0 0 0 0 0 0 0 0 0 0 1 0 0 0 0 0 1 0 0 1 0 0 0 0 0 0 0 1 0 1 2 2 0 2 1 1 1 2 0 0 2 2 1 1 0 1 1 0 0 0 0 1 1 2 1 0 2 1 1 0 1 2 1 1 1 0 0 0 0 0 0 0 0 0 1 1 1 1 0 0 0 0 0 0 0 2 1 2 1 0 2 1 0 1 1 0 0 2 2 0 0 0 0 0 1 0 0 1 0 1 1 0 2 0 1 1 1 0 0 0 0 0 1 0 0 1 0 0 0 0 0 0 0 0 0 0 0 0 1 0 1 0 0 1 0 0 0 1 2 2 0 0 0 1 2 0 2 2 0 2 0 1 1 0 2 0 1 0 0 1 0 0 0 0 0 0 0 1 1 0 1 2 0 0 0 0 2 0 1 0 1 1 1 1 1 0 0 0 0 1 2 1 0 1 0 0 0 0 2 2 1 2 2 1 0 0 0 1 2 2 1 1 2 2 2 0 0 2 0 0 0 0 2 0 2 1 1 2 2 0 0 0 0 0 0 0 0 1 0 2 0 0 2 0 0 1 0 0 0 0 0 0 1 0 2 0 1 1 0 1 0 1 0 0 1 0 0 1 0 0 0 0 0 0 0 0 1 1 0 0 0 2 0 1 1 1 1 1 1 1 0 0 1 1 1 0 0 0 1 0 1 1 2 0 1 2 0 0 1 2 0 1 0 2 2 2 2 1 0 0 1 0 0 1 0 1 1 2 1 1 1 2 1 1 0 0 0 0 2 0 0 1 0 0 1 1 1 1 2 1 0 0 0 2 1 0 0 0 1 0 1 2 2 2 0 0 2 0 0 0 0 0 1 0 1 0 0 2 0 2 2 1 0 1 0 1 1 1 1 2 0 1 2 1 1 0 0 0 2 2 1 0 1 1 2 2 0 1 1 1 0 0 0 0 2 0 2 0 1 0 0 0 1 1 1 0 1 1 0 0 1 1 0 0 0 0 1 1 1 1 0 0 0 0 0 0 0 0 0 0 1 0 1 1 1 0 1 0 0 1 1 1 0 2 2 0 1 2 2 1 0 0 0 0 0 0 1 2 0 0 0 2 0 0 0 1 1 0 0 0 0 0 0 0 2 0 1 0 0 0 0 0 0 1 1 0 1 0 0 0 2 2 0 0 2 2 0 1 1 0 0 0 1 1 0 1 1 2 0 0 2 0 0 0 0 0 0 1 2 0 1 1 2 2 1 1 1 1 1 0 0 0 1 2 0 1 0 1 1 1 0 0 0 0 0 2 0 2 2 0 1 1 0 0 0 0 1 1 2 2 1 0 2 0 2 2 0 0 1 0 1 2 0 0 0 1 0 0 0 1 0 1 0 0 0 0 0 1 0 0 0 0 0 0 0 2 0 0 1 1 0 0 1 0 0 0 1 2 0 0 0 0 1 1 1 0 0 2 0 2 1 0 0 0 1 1 1 2 1 2 0 1 2 0 0 0 1 0 0 1 0 0 0 2 0 0 1 0 1 2 0 0 1 1 0 2 1 2 1 2 2 1 0 2 1 0 0 0 0 1 0 1 2 2 0 0 0 0 0 0 0 1 0 0 0 0 0 1 1 0 0 1 1 1 1 0 1 0 0 0 1 0 0 0 0 0 1 0 1 1 0 0 0 1 2 1 0 2 2 2 0 1 1 0 0 1 1 0 0 0 0 2 0 0 1 0 1 2 0 0 0 2 0 0 2 2 0 0 0 1 0 1 0 0 0 0 0 0 1 1 0 1 1 0 2 0 1 1 1 0 2 0 0 2 0 0 0 0 0 1 0 1 1 2 1 1 1 1 0 1 0 0 1 1 2 0 1 0 0 0 0 0 0 0 1 0 1 0 1 1 1 0 0 0 0 1 0 2 0 0 0 2 0 0 0 0 0 1 0 0 0 0 0 1 1 0 0 0 0 0 0 0
7 1 0 2 0 0 0 1 1 1 1 2 1 1 0 0 0 2 1 0 0 2 0 0 2 0 0 0 2 0 2 1 0 0 0 0 2 0 0 0 0 0 0 0 0 1 1 0 2 0 0 0 1 1 1 1 0 0 0 1 1 0 0 2 1 1 2 0 0 0 0 1 2 0 0 2 2 1 1 1 0 1 1 1 1 0 1 0 0 1 0 0 1 1 2 2 0 1 1 1 1 0 2 0 2 0 2 0 1 0 0 1 0 1 0 1 0 1 1 0 0 0 1 0 1 0 1 1 1 1 0 1 1 1 0 0 0 0 1 0 1 0 0 0 0 0 1 0 0 1 0 0 0 0 0 1 0 0 0 1 2 1 0 2 2 2 2 2 1 0 2 0 1 1 0 1 2 1 0 1 0 0 1 2 2 0 2 1 0 0 2 2 2 1 2 0 0 0 0 0 0 1 0 2 1 1 1 1 1 0 0 0 0 0 2 2 0 0 1 0 2 1 1 0 0 1 1 0 0 2 0 0 0 0 2 0 1 2 0 0 0 0 2 0 0 0 0 0 1 1 1 1 2 1 0 2 0 0 0 0 0 0 1 0 0 0 0 0 2 1 0 1 0 1 0 0 0 0 0 0 0 1 0 2 0 0 0 1 1 2 0 1 1 0 2 0 2 1 0 1 0 0 0 1 0 1 0 2 0 0 0 1 0 1 1 0 2 1 0 0 0 2 1 1 2 0 0 2 2 2 2 0 0 2 0 0 0 2 0 0 0 0 0 1 1 1 0 0 1 1 0 0 2 2 0 0 1 1 0 1 1 1 1 0 1 1 0 1 2 0 1 1 1 1 0 1 0 0 2 0 0 0 0 0 0 1 0 0 0 0 0 0 1 2 2 0 2 1 0 1 1 1 0 2 2 1 0 1 0 0 0 0 0 0 0 0 2 1 0 0 0 1 0 2 0 1 0 1 1 0 1 0 0 0 0 0 0 1 1 0 1 1 1 1 1 2 0 1 1 1 0 0 0 2 0 0 0 1 1 1 2 0 1 1 0 2 2 0 2 0 1 1 2 0 1 0 0 1 2 0 1 0 0 0 2 1 0 1 1 0 0 1 0 1 0 0 0 0 1 0 1 1 1 1 1 0 2 0 0 0 0 1 0 1 0 0 0 1 1 2 2 0 0 1 1 1 0 0 1 2 1 1 2 1 2 0 1 1 1 0 1 2 2 1 0 2 0 2 0 2 0 0 0 0 1 1 0 0 2 0 0 0 0 1 0 0 1 1 1 0 1 2 1 0 0 0 1 2 2 1 1 0 2 0 1 1 1 0 1 1 0 0 2 0 2 2 0 0 0 0 0 2 0 1 2 0 1 2 2 2 0 0 1 1 0 0 2 0 0 0 1 1 0 0 0 0 1 1 0 0 1 1 0 0 1 0 2 0 2 0 1 2 0 1 1 0 1 0 1 1 0 2 0 1 1 2 0 0 2 0 0 0 0 1 0 1 0 2 1 0 0 0 0 0 0 1 2 0 1 1 1 1 0 0 0 0 0 0 0 0 0 0 0 2 2 0 0 2 0 0 0 0 0 0 1 1 0 2 1 0 0 0 0 0 0 1 1 1 0 0 0 0 0 0 1 0 0 1 0 1 0 1 0 0 0 0 1 0 0 1 0 1 0 1 0 1 1 0 0 1 1 1 0 0 0 1 0 0 2 2 0 0 1 0 0 1 1 2 2 2 0 0 1 1 1 0 0 0 1 1 0 1 1 1 1 0 1 1 1 2 0 2 2 0 1 0 1 1 0 1 0 0 2 2 2 0 2 1 1 2 0 0 2 2 0 2 0 2 2 2 2 2 0 2 2 0 1 0 0 0 0 2 1 1 1 0 0 0 0 0 0 1 0 0 1 0 1 2 2 0 0 1 1 1 1 0 0 1 0 1 0 1 0 0 0 0 2 0 1 1 0 0 0 0 2 0 0 1 2 2 1 1 1 1 0 1 1 1 0 0 1 1 0 1 1 1 1 2 0 0 0 1 1 0 1 1 1 1 1 1 0 0 1 1 1 0 0 1 2 1 1 1 2 2 1 0 1 1 0 0 2 2 0 1 1 0 0 1 1 1 0 1 0 2 1 0 1 1 0 1 1 0 1 0 1 0 1 1 0 1 0 0 0 1 0 0 1 0 0 2 0 1 0 0 0 1 0 1 2 0 2 2 0 1 0 0 0 1 0 1 1 1 0 0 0 1 0 0 1 1 1 0
8 0 0 2 0 0 0 2 1 2 2 0 1 1 0 0 0 1 0 0 0 1 0 0 2 0 2 0 1 1 2 0 0 1 1 1 1 2 0 0 1 0 0 1 0 1 0 0 2 0 0 0 1 2 0 0 0 0 1 0 0 0 0 2 0 0 1 0 0 0 0 0 2 1 1 2 1 0 0 0 0 1 2 0 2 0 0 1 1 2 0 1 1 1 0 0 1 1 1 1 0 0 0 1 2 1 2 1 2 1 0 2 0 0 0 0 0 0 0 1 1 1 2 0 0 0 2 1 1 0 1 1 0 2 2 2 0 0 0 2 1 0 0 1 0 0 1 0 0 1 0 0 0 1 1 0 0 1 0 1 1 1 0 2 1 1 0 1 0 0 2 0 1 1 1 1 2 1 0 0 0 1 2 2 2 0 2 2 1 1 1 2 0 0 0 0 1 0 1 0 0 1 1 0 1 1 1 2 2 1 0 0 1 0 1 2 0 2 2 0 2 2 0 0 1 1 1 0 0 2 0 0 1 0 2 0 0 2 0 0 0 0 2 0 1 2 0 0 0 0 0 0 1 0 0 1 0 0 0 1 1 1 0 0 0 0 0 1 2 1 0 0 0 1 2 2 1 1 2 2 1 0 1 1 1 0 2 2 0 2 0 1 1 0 1 0 1 1 0 2 0 0 2 0 2 0 1 0 2 0 2 2 0 2 2 0 1 0 0 0 1 1 1 0 2 0 0 1 0 0 1 2 0 1 0 0 0 1 1 0 0 1 0 1 0 0 1 0 0 2 0 0 0 0 0 2 0 1 0 2 2 2 1 0 1 1 0 1 2 0 1 1 1 1 0 0 0 1 0 2 1 0 2 0 1 1 0 0 0 0 0 0 0 0 2 0 1 1 1 1 1 1 1 2 2 2 0 1 0 0 0 0 0 1 1 0 0 0 0 0 1 0 1 1 0 1 1 1 1 0 1 0 0 0 0 0 1 0 0 0 2 0 0 2 1 2 1 0 1 2 0 1 0 1 1 0 1 2 2 0 1 2 1 1 0 2 2 2 2 0 1 1 2 1 0 0 0 2 2 0 0 0 0 0 2 1 0 1 2 1 1 0 1 1 0 0 0 2 2 0 0 2 1 1 0 1 1 0 0 1 0 0 0 0 1 0 0 0 2 0 1 2 0 2 1 2 1 0 1 2 1 0 1 0 1 0 1 1 1 1 2 2 2 1 2 1 0 0 2 1 0 0 1 0 0 1 0 2 1 0 0 1 0 0 0 1 1 2 1 0 1 1 0 0 0 0 0 2 2 1 0 0 1 0 0 1 1 0 0 0 0 0 1 0 0 0 0 0 0 0 0 2 2 0 0 2 2 1 1 1 1 0 0 0 0 0 1 1 0 0 0 1 0 0 0 0 0 1 0 0 1 1 0 0 1 1 1 0 0 0 0 1 0 1 2 0 1 0 0 2 0 1 0 0 1 1 0 0 1 1 1 1 1 0 0 2 0 2 1 0 0 0 1 0 0 0 2 1 1 2 1 0 2 2 0 2 1 1 0 0 1 1 1 1 0 1 0 2 0 2 1 0 1 0 2 1 1 2 2 0 0 0 0 0 0 1 0 2 2 2 0 0 1 0 2 2 0 0 0 1 0 1 0 0 0 0 1 0 0 1 0 2 1 1 0 0 0 1 0 0 0 0 2 1 1 1 0 0 0 0 0 0 1 0 0 0 2 2 2 2 0 0 1 1 1 0 0 1 1 1 0 1 1 0 1 0 1 2 2 1 1 2 1 1 0 1 0 0 1 0 0 0 0 2 1 0 1 1 2 2 0 0 0 0 1 1 0 2 2 2 2 2 0 1 1 0 0 0 0 0 0 2 1 1 0 0 0 0 0 0 0 0 0 0 0 0 0 1 1 1 0 0 0 2 2 0 0 0 0 0 0 0 0 1 1 0 1 0 2 0 0 0 0 1 2 1 1 1 1 1 0 1 2 0 0 0 0 2 0 1 1 2 1 0 2 2 2 2 0 0 0 1 0 0 2 2 0 1 0 1 0 1 1 1 1 0 0 0 1 1 0 1 2 1 1 0 1 0 0 1 2 2 0 2 0 0 1 0 1 0 0 0 1 2 2 0 0 0 0 0 1 0 1 1 1 0 1 1 0 2 0 1 1 0 2 0 2 0 1 2 0 0 0 0 0 0 0 1 1 0 0 1 0 1 0 0 0 0 0 0 0 0 0 0 0 1 0 0 1 1 1 0
9 0 0 0 0 0 0 1 2 0 0 1 0 1 0 0 0 0 0 1 1 2 0 1 1 0 1 0 2 0 2 1 1 2 0 1 1 2 0 0 1 0 0 0 1 0 1 0 1 0 0 0 0 0 2 2 0 1 1 1 1 0 0 0 0 0 1 0 1 1 0 1 2 0 1 2 1 1 1 0 1 2 2 0 0 0 0 0 0 1 0 0 1 1 0 0 0 0 0 0 0 0 2 0 2 0 2 2 0 0 1 1 0 0 0 0 0 0 1 1 1 1 2 1 0 1 1 2 2 1 1 1 0 1 0 0 0 0 0 1 2 0 1 0 0 1 0 0 0 0 1 0 1 0 0 0 0 1 0 1 1 0 1 2 1 2 1 1 0 0 2 1 1 1 1 1 2 0 0 0 0 0 0 2 1 0 2 0 0 0 2 2 2 0 2 1 0 0 0 0 0 0 0 1 1 2 1 1 0 1 1 0 1 0 1 2 0 1 2 2 2 0 2 0 0 2 2 0 0 1 0 0 0 0 0 0 0 2 0 0 0 0 2 0 2 2 1 0 0 0 0 0 1 1 1 2 1 0 0 0 0 0 0 0 1 0 1 0 1 1 0 1 0 1 0 0 1 2 1 1 0 0 0 2 0 0 0 0 0 2 0 1 0 0 1 0 2 2 2 2 1 0 1 0 1 1 0 2 0 0 0 0 0 2 1 0 1 0 0 0 0 2 1 0 2 0 0 2 1 2 2 0 0 1 0 0 0 2 0 1 0 2 1 1 1 0 1 0 2 0 0 0 1 1 0 1 2 2 0 0 0 0 2 0 2 0 0 1 2 0 1 1 1 0 0 0 0 1 0 2 2 1 0 1 1 0 0 0 0 1 0 1 0 0 2 0 0 1 0 0 0 0 1 0 1 0 0 0 0 0 0 0 1 0 1 0 0 0 0 1 0 1 1 0 0 0 1 0 2 1 2 1 0 0 0 1 0 2 1 1 1 1 2 0 1 2 1 0 2 1 0 1 0 2 1 0 1 2 0 1 1 1 1 1 0 1 1 1 1 2 0 2 2 1 1 1 1 0 2 0 2 0 0 1 1 1 1 0 2 0 1 0 0 1 2 0 2 1 1 1 1 2 2 2 0 2 0 0 1 1 1 0 0 1 1 0 0 2 0 2 2 0 1 2 1 2 0 2 0 2 0 2 0 0 0 0 1 1 0 1 0 0 0 0 0 1 0 2 0 2 0 0 0 0 1 1 0 1 1 1 1 0 2 0 2 0 0 1 1 1 0 0 1 0 1 0 1 0 0 0 0 0 0 0 0 0 0 0 1 1 0 0 1 0 0 0 0 0 0 0 0 2 0 2 2 0 1 0 0 1 0 0 0 0 0 0 1 0 0 0 1 1 1 1 1 1 1 1 0 0 1 1 1 0 2 1 1 0 1 0 1 1 0 1 1 0 1 0 0 0 1 2 0 0 2 1 0 1 0 0 0 0 1 0 1 1 0 2 2 0 0 0 0 1 1 0 1 2 2 0 2 0 2 1 0 2 1 0 0 0 0 0 0 2 1 1 0 1 1 1 0 0 1 1 2 2 1 1 1 0 0 0 0 0 0 0 0 1 0 0 0 0 0 1 1 0 1 1 0 0 0 1 0 0 0 0 0 0 0 1 1 1 0 0 0 0 0 0 0 0 0 0 0 0 0 2 1 0 0 0 1 2 2 0 0 0 0 2 1 1 0 1 0 1 0 0 0 0 1 1 0 1 1 0 0 2 0 1 0 2 0 1 2 1 0 0 0 1 0 1 0 0 0 2 0 0 2 0 0 1 0 0 1 1 1 2 0 2 1 1 1 1 0 2 2 1 0 0 0 0 0 2 0 1 0 0 1 0 0 0 0 1 1 1 1 1 1 0 0 0 0 0 1 2 2 0 0 1 0 0 2 0 0 0 0 0 2 1 1 1 0 0 0 0 2 0 0 0 1 2 2 0 1 0 0 1 1 0 2 0 0 1 1 0 2 2 2 2 1 0 0 1 2 0 1 2 0 2 0 1 0 1 0 0 1 1 0 0 2 2 0 2 2 1 2 1 1 1 1 0 1 1 0 1 0 0 0 1 0 0 0 2 2 1 0 0 1 0 0 1 1 0 0 1 1 0 0 0 0 1 0 1 0 1 0 0 1 0 0 0 1 0 0 0 0 2 0 0 2 0 0 0 0 2 0 2 2 1 0 0 0 0 0 0 0 0 1 0 0 0 0 0
10 0 0 2 0 0 0 2 0 1 1 0 1 1 0 0 0 1 1 0 1 2 0 0 2 0 1 0 2 0 2 0 1 2 0 1 1 1 1 1 0 0 0 1 0 1 0 0 1 1 0 0 0 0 1 1 0 0 0 0 2 0 1 2 0 0 0 0 0 0 0 1 2 0 2 2 0 0 0 0 0 1 2 0 1 1 1 0 0 1 0 0 1 2 1 0 1 1 1 1 1 0 1 0 2 0 2 1 1 0 0 2 0 1 0 1 0 0 0 2 2 0 2 1 0 0 1 1 1 1 1 1 0 0 0 0 0 1 0 1 2 0 0 0 0 1 0 0 0 0 0 0 0 1 0 0 0 1 0 2 1 1 0 2 1 2 2 1 1 1 1 1 0 2 0 1 1 0 0 0 0 0 1 2 2 1 1 2 1 0 1 2 1 0 1 1 0 0 0 0 0 0 0 0 1 1 1 1 0 0 1 0 1 0 1 1 0 0 1 1 1 0 0 1 2 1 0 2 2 0 0 0 0 0 1 0 0 2 0 0 0 1 1 0 2 2 0 0 0 0 0 0 2 1 0 2 1 0 0 0 0 0 0 0 1 1 1 0 1 1 0 1 0 1 0 0 0 1 2 1 1 1 0 1 0 1 0 2 0 2 0 0 0 0 2 1 2 1 1 2 0 0 0 0 0 1 0 2 0 0 0 0 0 1 1 0 2 0 0 0 1 1 0 0 1 0 0 1 1 0 1 1 1 2 0 0 0 1 1 1 1 1 0 2 0 0 1 0 1 1 0 0 1 1 0 1 1 1 0 1 1 1 1 0 1 0 0 1 1 0 0 0 1 0 1 1 0 1 0 2 0 0 0 0 0 0 0 0 0 0 0 0 0 0 2 0 1 0 2 2 2 2 0 1 1 1 0 1 1 1 0 1 2 0 2 1 0 1 0 1 1 0 1 1 0 0 2 1 0 0 0 0 0 0 0 1 0 0 0 0 2 1 2 0 0 2 0 0 2 1 0 2 0 1 1 0 1 2 0 1 1 2 1 1 0 2 2 1 2 0 1 1 2 0 2 0 2 0 1 0 2 0 0 0 2 0 0 2 2 0 0 0 0 2 2 0 1 2 2 0 0 2 1 1 0 1 2 0 0 0 0 0 0 0 1 0 0 0 1 1 1 1 0 2 0 2 1 0 0 0 1 1 2 1 1 0 2 1 1 0 1 2 2 2 2 2 0 1 1 2 1 1 0 0 0 1 0 0 2 0 0 0 0 1 0 0 0 1 1 0 1 2 1 0 0 0 1 0 0 0 0 0 1 0 1 0 1 1 0 0 0 0 2 0 0 0 0 0 0 0 0 2 0 2 2 0 0 1 2 1 0 0 0 0 0 0 0 1 0 0 0 0 1 1 1 1 0 1 0 0 1 1 0 0 2 1 2 0 1 0 0 0 0 1 1 0 0 0 0 0 1 1 1 1 1 2 0 0 2 1 1 1 1 1 0 1 1 2 0 0 1 1 0 0 0 2 2 1 2 0 1 0 2 2 1 2 1 1 0 1 0 0 2 2 0 1 0 1 2 2 0 0 0 0 2 2 0 0 0 0 1 1 1 0 0 1 0 0 1 1 1 0 0 0 1 0 1 0 1 0 1 1 0 0 0 1 0 0 1 1 0 1 0 0 0 0 0 1 1 1 0 1 0 0 0 1 0 0 1 0 0 1 1 1 0 0 1 1 1 1 0 0 0 0 0 0 0 0 0 2 0 0 1 1 1 1 1 2 2 1 1 2 1 0 1 0 0 0 0 0 0 0 0 1 0 1 2 0 0 1 0 0 1 1 1 2 0 2 1 1 0 2 0 2 2 0 1 0 0 0 1 2 1 1 1 0 0 0 0 1 1 1 1 0 1 0 0 2 1 1 1 0 1 2 1 1 1 0 0 0 1 0 0 0 0 0 1 0 1 1 0 0 1 0 1 1 0 2 0 0 0 2 1 1 0 1 1 1 0 1 0 2 0 0 2 2 2 2 0 1 0 0 1 0 2 1 0 1 0 1 0 1 1 1 1 0 0 0 1 1 0 1 2 2 0 0 1 0 0 0 2 2 0 1 1 0 1 0 0 0 1 1 1 2 1 1 1 0 0 1 1 0 2 0 0 0 0 1 0 1 0 0 0 0 0 0 0 0 0 2 0 1 1 1 0 2 0 1 1 0 1 2 0 2 0 0 0 0 0 0 0 0 0 0 0 0 0 0 2 0 1 0
11 0 0 1 0 0 0 2 0 2 2 0 0 1 0 0 1 2 0 0 0 2 0 1 1 0 1 0 2 0 1 0 2 2 0 0 2 1 0 0 0 0 2 2 0 1 0 0 1 1 0 0 1 1 1 0 0 0 0 1 0 1 0 2 1 1 1 0 1 1 0 0 2 0 2 2 0 2 2 1 1 2 0 2 2 0 0 0 0 2 0 0 0 1 0 0 1 1 1 1 1 0 1 1 2 0 2 2 0 0 0 0 1 2 2 2 2 1 0 0 0 1 2 1 0 1 1 2 2 1 0 0 0 1 0 0 0 0 0 2 1 0 0 0 0 0 0 1 1 1 0 0 0 0 0 0 0 1 0 2 1 0 0 2 1 1 2 2 0 1 1 1 0 2 1 1 2 1 0 1 0 0 1 2 1 0 2 2 0 0 1 2 2 0 2 0 1 0 0 0 0 0 0 0 2 0 0 0 1 0 1 0 2 0 1 2 0 0 2 2 2 0 1 0 0 1 1 0 0 1 0 0 0 0 1 0 0 2 0 0 0 0 2 0 2 2 0 0 0 0 0 0 1 0 0 1 0 0 0 0 0 0 1 1 0 0 1 0 1 1 0 0 0 1 1 1 0 2 2 1 1 0 2 2 0 0 2 1 0 1 1 1 0 0 1 0 2 2 0 2 0 1 2 0 2 1 1 2 1 0 1 0 0 1 1 0 1 2 0 0 0 2 0 0 2 0 0 0 0 1 2 1 0 1 0 0 0 0 2 1 0 2 0 2 0 0 0 1 2 1 0 0 1 1 1 1 0 1 0 1 0 0 1 0 1 1 0 1 2 0 1 1 0 0 0 0 0 1 0 2 2 1 0 0 0 1 0 0 0 1 0 0 1 0 2 0 1 0 1 1 1 1 1 1 2 0 0 1 0 0 0 0 0 0 0 0 0 1 0 0 0 1 0 0 1 1 1 1 1 0 1 0 0 1 1 2 0 0 0 0 2 1 2 0 1 1 0 1 1 1 0 1 0 2 1 1 1 2 1 1 1 2 0 0 0 0 0 2 1 1 1 2 2 1 0 0 0 0 0 0 2 1 0 0 1 2 1 2 2 0 0 0 1 1 1 0 0 0 0 1 2 2 1 1 0 1 1 1 0 0 0 0 0 0 0 0 0 0 1 2 2 0 0 1 1 1 0 1 0 2 1 1 1 1 2 1 0 1 2 2 1 2 1 0 2 1 0 2 0 2 0 0 0 0 0 0 0 1 1 1 1 0 0 0 0 1 1 1 0 1 2 2 2 0 1 0 1 2 2 2 0 0 1 0 0 1 1 0 1 1 0 0 1 0 0 0 0 0 0 0 0 2 0 2 2 0 0 1 2 1 2 0 0 1 1 1 0 1 1 1 1 1 1 1 1 0 0 1 0 0 2 2 1 0 1 2 2 0 2 0 2 2 0 0 2 0 2 0 0 1 0 2 0 2 1 2 0 0 2 0 0 0 0 0 0 2 2 2 1 0 1 0 0 0 0 0 0 1 1 1 2 0 2 1 1 2 0 0 0 0 0 0 0 1 2 0 0 2 1 0 0 1 0 0 1 1 1 1 2 0 0 0 0 0 0 1 0 0 1 1 0 0 0 0 1 0 0 0 1 0 0 1 0 0 0 0 0 0 0 2 1 2 0 0 0 0 0 0 0 0 0 0 0 2 1 1 0 0 0 0 1 2 2 1 0 0 1 2 2 2 0 1 0 0 0 0 0 2 0 2 1 0 0 1 1 1 1 2 0 2 0 0 2 0 1 0 0 1 0 0 0 0 1 1 1 1 2 1 1 2 0 0 0 0 1 2 1 0 2 2 2 2 0 2 2 0 1 0 0 1 1 1 2 1 0 1 1 0 0 0 0 0 1 1 1 1 1 1 1 1 0 0 1 1 1 0 1 0 0 0 1 0 0 0 0 0 1 0 1 1 1 0 1 0 2 0 0 0 2 2 2 0 2 0 0 0 0 1 0 0 1 2 2 1 2 2 2 2 1 0 0 1 0 0 0 1 1 1 0 2 2 1 0 0 1 1 0 1 2 1 1 1 2 1 2 0 2 2 0 0 2 2 1 1 0 1 0 1 0 1 1 0 0 0 0 0 0 1 0 1 0 0 0 2 2 0 2 0 0 1 0 1 1 1 0 0 1 0 0 1 1 1 0 0 1 1 0 1 1 0 0 1 0 1 0 0 0 0 0 0 0 0 0 0 0 0 0 0 1 0 1 1
12 1 0 0 0 0 0 1 2 0 0 1 0 0 0 0 0 1 0 2 2 1 0 0 2 0 1 0 2 0 1 2 1 1 0 1 1 1 0 0 0 0 1 1 0 1 1 0 2 2 0 0 1 2 0 0 0 0 0 1 1 0 0 2 0 0 1 1 0 0 0 2 2 0 0 2 2 1 1 0 1 1 2 0 2 0 0 0 0 2 0 0 1 2 0 0 1 0 0 0 0 0 1 1 2 0 2 0 2 0 0 2 0 1 0 1 0 0 2 0 0 1 2 1 0 1 0 0 0 0 0 0 0 1 0 0 0 0 0 1 1 0 0 0 0 0 0 0 0 1 0 0 0 0 0 1 1 1 0 1 1 1 1 2 0 0 0 2 0 0 2 2 0 2 0 2 0 0 0 1 0 0 1 1 1 0 1 0 0 0 1 2 2 1 2 0 2 0 0 0 0 0 1 0 1 2 1 0 0 0 0 0 2 0 0 1 1 0 1 0 1 2 1 0 0 1 1 1 1 1 0 0 0 0 1 0 0 1 0 0 0 0 2 1 2 2 0 0 0 0 0 0 1 0 0 2 1 1 1 1 0 1 0 0 0 0 0 1 1 0 0 1 0 1 0 0 0 0 1 1 0 0 1 1 1 0 1 2 0 2 0 0 0 0 2 0 2 2 0 2 0 1 1 0 1 1 0 2 0 0 0 1 0 2 2 0 2 0 1 0 1 2 1 0 1 0 0 1 1 0 0 2 0 1 0 0 0 1 1 0 1 1 2 2 0 1 1 0 1 1 0 0 1 1 0 1 1 0 0 2 2 1 1 0 1 0 0 0 2 0 1 1 2 2 0 2 0 1 0 2 1 2 0 0 0 0 0 1 1 1 0 0 0 0 2 0 1 1 0 1 1 1 0 2 2 0 0 1 0 0 1 0 1 0 1 0 0 0 0 1 0 0 0 2 2 1 0 0 2 1 0 2 0 2 1 1 0 1 1 0 1 2 2 0 0 1 0 0 1 0 0 1 0 2 2 1 2 2 1 1 1 2 0 0 0 1 1 2 1 1 1 2 1 1 2 0 2 0 2 0 1 0 0 0 1 1 1 1 2 1 1 0 0 2 0 0 0 0 0 2 2 2 0 0 1 1 1 1 0 1 0 0 1 1 0 0 0 1 0 1 1 1 1 2 0 2 1 1 1 2 0 1 2 1 1 0 1 2 0 0 1 2 1 0 2 1 0 0 1 1 0 1 0 0 0 0 0 0 1 1 1 0 0 2 0 1 2 2 2 0 0 0 0 0 0 0 0 1 1 1 0 0 1 0 1 0 0 0 1 1 1 0 0 0 0 0 0 0 0 0 0 2 1 0 1 1 2 1 1 0 0 0 0 0 0 0 0 0 0 0 1 1 1 1 1 0 0 1 0 0 1 1 1 0 2 0 1 0 1 0 0 1 0 0 2 0 2 0 0 2 0 1 0 0 1 1 0 0 2 1 1 0 0 2 0 0 0 1 0 1 0 1 0 0 0 0 2 1 2 0 1 0 2 2 1 2 1 1 0 0 0 0 2 2 0 1 1 2 2 2 0 2 0 0 2 2 0 1 1 0 0 0 0 0 0 1 0 1 1 1 0 0 1 1 0 1 1 0 0 0 0 1 0 0 0 1 0 0 0 1 0 1 0 1 0 0 0 0 0 0 0 0 0 0 0 1 0 0 1 1 0 1 1 0 0 1 0 0 2 2 2 0 0 1 1 0 0 0 1 2 0 0 1 1 1 1 0 1 1 2 0 2 2 1 0 1 0 1 0 0 0 0 0 2 0 1 2 0 0 2 1 1 0 0 2 2 0 1 1 1 1 1 0 2 2 0 1 0 0 1 0 1 2 1 0 1 1 0 1 0 0 1 2 1 2 1 1 2 1 1 1 0 1 2 1 1 0 0 0 0 1 0 0 1 1 1 2 2 2 1 1 1 1 0 1 1 0 2 2 2 1 1 2 0 0 0 0 1 1 0 0 1 0 0 1 1 1 1 1 0 0 1 1 0 1 0 0 0 0 1 0 0 0 0 0 0 0 2 2 0 1 1 2 1 2 0 0 1 1 0 1 1 1 1 2 0 1 1 0 0 0 0 0 1 0 0 1 0 0 0 2 0 1 1 1 0 1 1 0 1 0 0 1 0 0 0 1 0 0 0 0 0 0 0 0 1 0 1 1 0 0 1 0 1 0 1 1 0 0 0 0 0 0 0 0 1 0 0 0 0 0 0
13 0 0 2 0 0 0 2 2 0 1 0 0 0 0 0 0 2 1 1 1 1 0 0 2 0 0 0 2 0 1 0 0 2 0 1 1 1 0 0 0 0 0 1 0 1 2 0 0 2 1 0 0 0 2 2 0 0 0 0 2 0 0 0 1 1 1 0 0 0 0 1 2 0 2 2 0 2 2 2 0 2 2 1 1 0 0 1 1 2 1 1 2 2 0 0 0 1 1 1 1 0 2 0 2 0 2 2 0 0 0 1 1 2 1 1 1 0 0 1 1 1 1 1 1 1 0 0 0 0 0 0 0 1 0 0 0 0 1 0 2 0 2 0 0 0 0 0 0 2 0 0 0 0 0 0 0 2 0 0 1 1 0 1 1 1 1 2 0 1 1 1 0 2 0 0 2 0 0 0 0 1 0 2 2 0 2 1 0 0 0 1 1 1 1 0 0 0 0 1 0 0 0 1 1 2 1 2 2 1 1 0 0 1 1 2 1 1 2 0 2 1 0 0 1 1 1 0 0 1 0 0 0 1 1 0 0 2 0 0 0 1 2 1 2 2 0 0 0 0 0 0 1 0 0 1 0 0 1 1 0 1 0 0 1 0 0 0 1 1 0 1 0 2 0 0 0 1 0 0 0 1 0 1 0 2 0 2 0 2 0 2 0 0 2 0 2 0 0 1 0 0 0 2 0 0 0 1 0 0 0 2 0 0 0 0 2 0 1 0 1 2 1 0 1 0 0 2 2 1 2 0 0 0 0 0 0 2 0 2 2 1 1 2 0 1 0 1 2 1 1 1 1 1 1 1 0 1 0 1 1 1 1 0 1 1 0 2 2 1 0 0 2 2 0 1 0 0 2 0 0 0 0 0 0 0 0 0 0 0 0 0 1 0 1 1 1 0 0 0 0 0 1 0 0 0 1 0 0 0 1 0 0 0 0 0 1 1 0 0 0 1 0 0 0 0 0 0 1 0 1 0 0 1 1 1 0 1 0 0 1 1 2 0 1 2 0 1 1 2 0 0 0 2 0 0 0 2 0 2 0 2 0 1 0 2 2 2 2 0 2 2 1 1 2 0 0 0 2 0 1 0 0 0 1 1 1 1 2 0 2 0 1 1 1 0 0 1 1 0 1 2 0 0 1 1 2 0 0 0 0 0 0 0 1 0 0 0 0 0 0 2 1 1 0 1 1 0 1 2 0 1 1 1 1 0 2 0 0 0 0 1 2 0 2 2 0 1 1 2 0 0 0 1 1 0 0 0 0 1 1 0 1 0 1 0 0 0 0 0 0 1 0 0 0 0 0 2 2 2 0 0 0 0 0 1 1 0 0 0 0 0 1 0 0 0 0 0 1 0 0 2 2 1 1 2 1 1 1 1 1 0 1 1 1 1 0 1 0 0 0 0 0 0 0 1 1 2 0 0 1 1 2 0 1 0 1 0 1 0 0 0 0 2 2 0 1 0 0 0 1 1 0 1 1 1 0 0 1 0 0 0 0 0 1 2 0 2 1 0 0 1 0 1 1 0 1 1 1 1 1 0 2 1 0 1 2 2 0 0 2 2 2 2 0 1 1 2 1 1 0 0 0 0 2 1 2 2 2 0 0 0 0 0 0 0 1 1 1 1 0 0 2 0 2 0 0 0 0 0 0 0 0 0 0 0 1 0 0 1 0 1 1 2 0 0 0 1 0 0 0 0 0 0 0 2 0 0 2 2 0 0 2 0 0 0 1 1 1 1 0 0 0 0 0 0 0 0 0 2 0 0 0 0 0 1 0 2 0 2 0 0 2 0 0 0 1 0 0 0 0 0 0 2 0 1 1 0 0 1 1 1 1 1 1 2 0 1 1 2 2 2 0 1 1 0 0 0 0 0 0 2 2 1 1 1 0 1 1 1 1 1 1 0 1 1 2 2 2 1 0 0 0 2 2 0 0 0 1 0 1 0 0 0 0 1 1 0 1 0 0 0 0 0 2 1 0 2 2 2 1 1 2 0 0 0 0 0 0 0 0 2 1 0 2 2 2 1 1 0 0 1 0 2 2 0 0 0 0 1 1 1 0 0 0 0 0 0 1 1 0 1 2 1 1 1 1 0 0 1 2 2 0 2 0 0 0 1 0 0 0 1 1 2 1 0 0 0 0 0 1 0 2 0 0 0 0 1 0 1 0 0 2 0 0 0 1 0 0 0 1 0 0 0 1 0 0 0 2 0 0 0 0 1 0 0 0 1 0 1 1 1 0 1 1 0 1 0 2 1 1 0
14 0 0 1 0 0 0 1 2 0 0 1 1 1 0 0 0 1 1 1 0 2 0 1 1 0 1 0 1 0 1 0 1 1 1 1 1 2 1 1 1 0 0 1 0 1 1 0 2 0 0 0 0 1 1 0 0 0 0 1 1 1 0 2 1 0 2 0 0 1 1 0 2 0 2 2 0 1 1 0 0 1 2 0 1 1 0 0 0 2 0 0 2 2 0 0 0 1 1 1 1 0 1 0 2 0 2 1 1 0 0 1 1 1 1 1 1 0 0 2 2 0 2 1 0 0 1 1 1 1 0 0 0 0 0 0 1 0 0 2 1 0 0 0 0 0 0 0 0 1 0 0 0 0 0 1 1 2 0 2 1 1 0 2 1 2 0 2 0 1 1 0 1 1 1 1 2 1 0 1 0 0 0 2 1 0 2 2 1 1 1 2 2 1 1 0 2 0 0 0 0 0 0 0 1 1 1 2 1 1 0 0 2 0 2 2 0 0 2 2 2 0 0 0 1 1 1 0 0 1 0 0 1 0 1 0 0 2 0 0 0 1 1 1 1 1 0 1 1 0 0 0 1 0 0 2 1 1 1 0 0 0 1 1 1 0 0 0 2 2 1 1 0 2 0 1 0 1 2 1 1 0 0 1 0 2 0 2 0 2 0 1 1 1 1 0 1 0 0 0 0 0 0 0 0 0 0 2 0 0 0 0 0 1 1 0 2 0 2 0 2 2 2 2 2 0 1 2 2 1 1 1 0 0 0 0 0 2 0 2 0 1 1 2 0 0 1 1 2 1 0 0 2 2 1 0 0 1 0 2 2 2 1 0 1 0 0 1 2 1 1 1 1 0 0 0 0 0 1 1 2 0 0 0 0 1 0 0 0 1 0 0 1 0 2 0 1 0 1 1 1 1 0 1 1 0 0 1 1 1 0 1 0 0 0 0 0 0 0 0 1 0 0 2 0 1 0 1 0 1 1 1 1 1 1 1 0 1 1 1 1 0 2 0 0 1 0 1 2 1 0 2 0 2 1 1 1 1 0 1 1 1 0 1 0 2 2 0 2 0 0 1 2 1 0 1 0 0 2 0 0 0 0 0 1 1 1 1 2 0 2 0 0 0 0 0 0 1 1 0 1 2 2 2 0 2 0 1 0 0 0 0 0 0 1 0 0 0 0 1 1 1 1 2 0 2 1 0 0 1 2 0 1 0 1 1 1 1 2 2 1 2 1 0 1 2 0 1 1 1 0 0 0 0 0 2 0 2 0 1 1 0 0 2 0 0 2 1 1 0 0 1 2 0 2 0 2 2 2 0 1 0 1 0 0 1 1 1 0 0 0 1 0 0 0 1 1 1 1 1 2 0 0 1 1 0 0 0 0 1 0 0 0 0 0 0 0 0 0 0 0 0 1 1 1 1 1 1 0 0 2 2 1 0 2 1 2 0 0 1 0 0 0 2 1 0 1 0 0 1 0 2 2 2 0 2 0 0 2 0 0 0 1 1 0 1 0 2 0 0 0 1 1 0 0 0 0 0 1 1 1 0 2 2 0 2 0 1 0 0 0 0 0 2 1 1 0 2 2 2 1 1 0 0 1 2 0 2 1 0 0 0 0 1 0 0 0 1 1 1 0 0 2 0 1 2 0 0 1 0 1 1 0 0 0 0 0 0 1 2 1 2 0 0 0 0 0 0 0 0 0 0 0 0 0 1 0 0 0 0 0 0 2 0 0 0 0 1 1 1 1 0 1 0 0 0 0 2 0 2 1 0 0 1 1 1 1 1 1 1 1 2 2 0 0 0 0 0 0 1 0 0 1 2 1 1 0 0 0 2 0 0 1 1 1 2 0 1 0 1 1 0 0 2 2 0 1 0 0 0 0 2 1 1 0 0 0 0 1 0 0 1 1 1 2 1 2 0 0 0 0 0 1 1 1 0 0 0 0 0 1 1 0 0 0 1 1 0 1 0 0 0 1 0 1 1 0 1 1 1 0 2 1 1 0 1 1 1 0 0 0 1 1 1 0 0 0 2 1 0 0 1 1 1 2 0 0 1 0 1 0 0 0 0 1 1 0 0 1 1 0 1 2 1 1 0 1 1 0 0 1 1 0 2 0 0 0 1 0 0 0 0 2 2 2 1 0 0 0 1 1 0 1 0 0 0 1 0 0 0 0 1 1 0 1 0 1 0 1 1 0 1 0 0 0 0 0 0 2 1 1 0 0 1 0 0 0 0 0 0 0 1 0 1 1 0 0 0 1 0 0 0
15 0 0 1 0 0 0 2 1 1 1 0 0 0 0 0 0 1 1 1 1 1 0 0 2 0 0 0 2 0 1 0 1 1 0 1 1 2 0 1 0 1 0 0 0 2 1 0 1 1 1 0 2 2 0 1 0 0 0 0 1 0 0 0 0 0 2 0 0 0 0 1 2 0 1 2 1 1 1 1 0 2 2 0 1 0 0 2 2 2 1 2 1 1 0 0 0 1 1 1 2 0 1 0 2 1 2 1 1 1 0 0 1 1 1 1 1 0 0 2 2 0 1 0 1 0 1 0 2 0 1 1 0 0 0 0 0 0 0 0 0 0 0 0 0 0 0 0 0 1 0 0 1 0 0 0 0 1 0 1 1 1 0 2 1 2 2 1 2 2 0 0 1 1 0 1 0 0 0 2 0 0 0 2 1 1 1 2 1 0 1 2 2 1 1 0 1 1 0 1 0 0 0 0 1 0 0 1 0 1 1 0 1 0 1 2 1 0 1 1 2 1 0 0 1 1 0 1 1 0 1 1 0 0 2 0 1 1 1 1 0 0 0 0 1 1 0 0 0 0 0 0 1 0 0 1 1 2 2 2 0 2 0 0 2 0 0 1 2 2 0 2 0 2 0 0 1 1 0 0 1 1 1 2 0 0 2 1 0 2 0 0 0 1 1 1 2 0 1 1 1 0 2 0 2 0 1 2 1 0 0 1 0 1 2 0 1 0 0 0 0 2 2 0 2 1 1 1 0 1 2 1 0 1 0 0 0 1 2 1 0 0 1 2 0 0 0 0 1 2 1 1 2 2 1 0 0 0 0 2 2 2 2 0 2 0 0 2 2 0 0 0 0 0 0 1 0 0 0 2 1 1 2 0 0 0 0 0 0 0 0 0 0 0 2 0 0 1 1 1 1 1 0 1 1 0 0 0 1 1 0 1 1 0 1 0 0 1 0 0 0 1 0 0 2 2 0 0 2 1 1 2 1 1 1 1 0 1 1 0 1 1 1 1 0 1 0 0 2 1 0 1 0 2 1 1 1 2 1 2 0 2 0 0 0 0 0 0 2 0 0 0 1 2 2 0 2 0 2 0 0 0 0 0 2 1 0 2 2 0 1 0 1 0 2 0 1 0 1 0 1 1 1 1 0 1 1 0 0 1 0 0 0 1 0 0 0 0 0 0 0 2 0 2 1 2 0 1 0 2 0 2 2 2 2 0 1 1 2 2 0 0 1 1 1 1 0 1 1 1 0 0 1 0 1 1 0 0 2 0 0 0 0 1 0 0 1 1 1 0 0 1 1 0 0 0 1 2 2 0 1 0 2 0 0 1 0 0 0 0 0 0 0 0 0 0 0 0 0 0 0 2 1 0 0 1 1 1 1 2 2 2 1 1 1 1 1 1 0 1 1 2 0 0 0 1 1 1 0 0 1 1 1 0 1 0 1 0 0 1 0 0 0 1 2 0 2 1 0 1 1 1 1 1 1 1 0 1 1 1 1 0 1 0 2 1 0 2 1 0 1 0 0 0 1 0 0 2 0 2 2 0 2 1 0 2 0 0 0 0 0 0 0 1 1 0 0 1 1 1 1 0 0 0 1 1 1 2 2 0 0 0 1 1 0 1 0 2 1 1 0 0 1 1 0 1 1 1 0 1 0 1 0 0 0 0 0 0 1 1 0 1 0 1 0 1 1 1 0 1 0 1 1 1 1 0 0 0 1 1 0 1 1 1 0 0 1 1 1 1 0 0 1 1 1 0 0 1 1 1 0 1 0 0 0 2 0 2 2 2 0 2 2 0 0 0 1 0 1 1 0 0 2 2 2 1 0 0 1 2 0 0 0 1 1 1 0 2 1 1 1 1 0 2 2 0 1 0 1 0 0 1 1 1 1 1 0 0 0 0 0 0 1 0 1 0 1 0 0 0 0 0 0 2 2 0 0 1 0 0 2 0 0 0 0 1 1 1 2 2 0 0 1 0 1 0 0 1 1 2 2 0 1 0 0 1 1 1 0 0 0 1 1 1 2 2 2 1 0 0 0 2 0 1 2 1 0 0 0 2 1 1 0 0 0 0 0 0 1 1 0 1 2 1 1 0 1 1 0 1 2 2 0 2 0 0 0 0 2 1 0 1 0 2 1 1 0 0 0 0 1 0 2 0 1 1 1 2 0 2 0 0 2 0 1 1 2 0 0 0 1 0 1 1 0 0 0 2 0 0 0 2 0 1 0 0 0 0 0 0 0 0 1 0 0 0 0 0 1 0 0 0
16 1 0 1 0 0 0 0 2 0 0 2 0 0 0 0 0 0 0 1 1 2 0 0 2 0 1 1 2 1 2 0 0 1 1 0 2 1 0 0 1 0 0 0 0 0 0 1 1 2 0 0 2 2 0 0 0 1 1 1 1 0 0 1 0 0 1 0 0 0 0 2 1 0 1 1 0 2 2 0 2 2 2 0 0 1 2 1 1 2 1 1 2 1 0 0 0 1 1 1 1 1 1 1 2 0 2 0 2 0 0 2 1 1 1 1 1 0 0 2 2 0 2 1 0 0 1 1 1 0 0 0 0 0 0 0 0 2 1 1 2 0 0 0 0 0 1 0 0 0 1 0 0 0 0 0 0 2 0 1 0 1 0 2 0 1 1 1 0 1 1 2 0 2 0 0 2 2 0 1 0 0 1 2 1 0 2 1 0 0 2 2 2 0 2 0 0 0 0 0 0 0 1 0 2 1 1 1 1 0 0 0 1 0 1 2 1 0 0 0 1 1 0 0 1 1 0 1 1 1 0 0 0 1 1 1 1 1 0 0 0 0 2 1 2 2 0 0 0 0 0 0 1 0 0 1 0 1 0 0 0 0 1 1 1 0 1 0 2 0 0 1 0 0 0 1 0 0 2 0 1 0 0 2 0 0 2 1 0 2 0 0 0 0 1 0 1 0 0 2 0 0 0 2 0 1 0 2 0 0 0 0 0 0 0 0 2 0 1 0 2 1 0 0 2 0 0 1 1 1 2 0 1 1 0 0 0 1 1 0 0 0 1 1 1 0 1 0 1 0 0 0 2 2 1 0 1 0 0 1 1 2 2 0 2 0 0 1 2 1 1 1 1 0 1 0 0 1 0 2 0 2 1 0 0 0 0 0 0 0 0 0 0 0 2 0 1 1 1 1 0 1 1 1 1 1 1 0 0 0 1 0 0 0 0 0 0 0 0 0 0 0 0 2 1 1 2 1 0 0 1 0 0 1 1 1 2 1 1 1 1 0 1 1 1 2 0 0 0 1 0 0 0 2 1 1 1 1 1 2 0 2 0 0 0 0 0 0 2 0 1 1 2 0 1 1 1 0 1 0 2 0 0 0 1 1 1 1 1 0 1 1 0 0 0 0 0 0 1 0 1 1 2 1 0 1 2 0 0 0 0 0 1 0 0 0 0 0 0 1 1 1 0 1 0 2 0 0 1 2 1 0 2 2 2 0 2 1 2 1 1 1 2 1 2 1 0 0 2 1 1 1 0 0 2 1 1 0 1 0 0 0 0 0 0 0 0 1 1 0 0 1 0 0 0 0 1 2 2 2 0 0 1 0 0 1 0 0 1 1 0 0 0 0 0 0 0 1 1 1 1 1 0 2 2 0 2 0 0 1 0 0 0 1 0 1 0 1 0 0 1 0 0 0 0 0 1 1 0 0 1 2 0 0 2 1 2 1 0 0 2 2 0 2 1 0 1 0 1 1 0 2 0 1 2 2 0 0 2 1 1 0 1 1 0 1 1 2 0 1 0 2 0 0 0 0 1 0 2 1 1 1 1 0 0 0 1 1 1 0 0 0 0 0 0 0 0 2 2 2 1 0 0 0 2 1 0 1 2 0 1 1 0 0 0 1 1 1 1 1 0 1 1 0 1 1 0 0 1 0 1 1 0 0 0 1 0 0 0 1 0 1 0 0 0 1 0 0 0 0 0 0 1 0 0 2 1 0 0 0 0 0 1 0 1 0 0 1 2 2 1 0 1 0 0 0 0 2 0 2 1 0 2 0 0 0 0 2 1 2 0 1 2 1 0 1 0 0 0 1 0 0 0 2 0 0 2 1 1 2 0 0 1 1 0 1 0 1 2 2 2 2 0 2 1 0 0 0 1 0 0 1 1 1 0 1 0 1 2 1 1 2 0 0 0 0 0 2 1 1 0 0 0 2 2 0 0 0 0 0 1 0 0 1 1 0 0 1 1 1 0 0 0 0 1 0 0 0 0 2 2 0 2 0 0 0 0 1 1 0 0 0 0 0 2 2 2 2 0 0 0 2 0 0 0 0 2 1 0 1 0 1 0 0 0 1 0 1 2 1 0 2 1 1 0 0 1 0 0 1 2 2 1 1 1 0 1 1 0 0 0 2 1 0 0 0 0 0 0 0 2 0 1 0 1 1 1 0 0 1 0 1 1 0 1 0 1 0 2 2 1 0 0 0 0 0 1 1 1 0 0 1 0 0 1 0 1 1 0 1 1 0 0 0 0 0 0 0 2 0 0 0
17 0 0 2 0 0 0 2 1 2 2 0 1 1 0 0 0 1 1 0 0 2 0 1 1 0 1 0 1 1 2 0 1 0 1 0 2 1 0 0 1 0 1 1 0 1 1 0 1 1 1 0 0 0 1 1 0 0 0 1 1 0 0 0 1 2 2 0 0 1 1 0 2 0 1 2 1 2 2 1 1 2 1 1 2 0 0 1 1 2 1 1 2 1 0 0 1 0 0 0 0 0 0 1 2 1 2 1 1 0 0 2 0 1 1 1 1 0 0 2 2 0 2 2 0 1 0 0 1 0 0 0 0 1 1 0 0 0 0 2 1 0 1 0 0 1 0 0 0 2 0 0 0 0 1 0 0 1 0 0 0 2 1 1 1 1 0 0 1 2 0 1 1 1 0 1 1 0 1 0 0 1 1 2 2 1 1 2 1 0 2 2 1 0 2 0 0 0 0 0 0 0 0 0 1 1 1 0 1 0 1 0 1 0 2 2 1 0 1 0 1 1 0 0 1 0 0 0 0 1 0 0 2 0 2 2 1 2 0 0 0 0 2 0 2 2 1 1 1 0 0 0 1 0 0 2 1 1 1 1 0 1 0 0 1 0 1 0 2 1 2 1 0 2 0 0 1 0 2 0 1 0 1 2 0 0 2 1 0 2 0 0 0 0 2 0 2 0 1 2 0 0 0 2 0 0 0 2 0 0 0 2 0 1 1 0 2 0 1 0 2 1 0 0 0 0 0 0 0 1 2 1 0 1 0 0 0 1 1 1 1 2 2 0 0 1 0 0 2 0 0 0 1 1 0 1 1 2 0 0 0 0 1 1 1 2 0 0 1 0 1 1 1 1 0 1 0 0 1 2 0 1 1 0 0 1 0 0 0 0 0 0 0 0 2 0 1 0 0 0 0 0 0 1 1 1 0 1 0 0 0 0 1 0 1 1 0 0 0 1 0 1 0 0 1 1 0 0 1 1 1 1 1 1 1 0 0 1 1 1 2 0 1 1 0 2 0 0 1 1 0 0 0 2 0 0 0 2 0 0 1 1 2 0 0 2 2 1 2 0 1 1 2 1 2 0 1 0 2 2 2 1 0 2 2 0 0 2 2 0 2 0 0 1 1 0 1 1 2 0 1 2 1 1 0 1 2 0 0 2 0 0 1 0 0 0 0 0 2 1 1 1 0 2 1 2 0 1 0 2 1 1 0 0 0 0 0 1 1 1 0 1 2 0 2 2 0 1 0 2 0 1 0 0 1 1 1 0 1 0 0 0 2 0 2 0 0 0 0 0 0 1 0 0 0 0 0 1 1 1 0 0 0 0 0 0 0 1 0 0 0 0 1 1 1 0 1 0 0 0 0 0 0 1 1 0 0 1 1 2 0 0 0 1 0 1 1 0 0 0 1 1 0 0 0 0 0 1 0 0 1 2 1 0 2 1 2 0 0 1 0 0 0 2 2 0 0 0 1 1 2 2 0 0 2 2 0 0 2 2 2 1 0 0 0 2 1 2 0 0 0 1 1 0 0 0 0 0 0 2 0 1 2 2 1 1 1 1 0 0 1 1 0 1 1 0 0 2 0 2 1 0 0 0 1 2 1 1 1 0 1 1 0 0 0 1 0 1 2 2 0 0 0 0 2 1 0 1 1 0 0 1 0 0 0 0 0 0 0 0 0 1 1 1 0 1 0 0 0 0 0 0 1 0 0 1 1 0 1 0 0 0 1 0 0 1 0 0 1 1 1 0 0 0 0 0 0 2 0 2 0 0 2 1 0 1 0 1 1 2 0 2 2 0 0 0 0 0 0 0 0 0 1 1 1 0 2 0 0 2 0 0 0 0 2 2 0 2 1 2 2 1 0 2 2 0 1 0 1 0 0 1 2 0 0 0 0 0 0 0 1 1 0 0 0 0 0 1 0 0 1 0 0 2 2 0 0 1 0 0 1 0 0 0 0 1 1 1 2 0 0 0 0 2 2 2 0 0 1 1 1 0 1 0 0 1 1 2 0 0 0 0 2 0 2 1 1 2 0 0 0 2 0 0 1 1 1 0 0 2 0 1 0 0 0 0 0 0 1 1 0 1 2 1 1 0 0 1 1 1 1 1 0 1 0 0 0 0 0 0 0 0 1 0 0 1 0 0 0 0 1 0 1 0 0 1 1 0 0 1 0 1 1 0 1 0 1 0 0 1 1 1 1 1 0 0 0 0 2 0 0 0 0 2 0 0 0 1 0 1 0 0 0 1 1 0 0 0 0 0 1 0
18 1 0 2 0 0 0 2 2 0 0 0 0 0 0 0 0 0 0 0 0 2 0 0 2 0 1 0 1 0 1 0 2 2 1 0 2 2 0 0 2 0 0 1 0 1 0 0 2 0 0 0 0 1 1 0 0 0 0 0 1 0 0 1 0 0 1 1 1 1 0 1 1 0 1 1 0 0 0 0 0 2 1 1 1 0 0 0 0 1 0 0 0 2 0 0 1 2 2 2 2 0 0 1 2 1 2 1 1 1 0 2 0 2 0 1 0 0 1 1 1 1 2 2 0 1 1 1 2 0 1 1 0 0 0 0 0 0 0 0 1 0 0 1 0 1 0 0 0 1 0 0 0 0 0 1 1 2 0 2 2 1 0 2 1 2 2 0 0 2 0 1 1 1 0 1 2 0 0 0 1 1 0 2 0 0 1 0 0 0 2 2 1 0 1 0 1 0 0 1 0 0 0 0 1 1 2 0 0 1 0 1 0 0 1 2 1 0 0 0 1 1 1 0 0 0 0 0 0 1 0 0 1 1 0 0 0 2 0 0 0 1 2 0 2 2 0 0 0 0 0 0 1 0 0 1 0 2 2 2 0 2 1 1 1 0 0 0 2 1 0 0 1 0 0 0 1 2 2 2 0 0 1 2 0 1 1 1 0 2 0 0 0 0 2 0 2 1 0 1 0 0 1 0 1 0 1 2 1 0 1 1 0 1 1 0 2 1 1 0 1 2 1 0 0 0 0 1 0 0 1 2 1 1 0 0 0 2 0 1 0 2 2 1 0 2 0 1 1 1 1 0 2 2 1 0 1 1 0 0 1 1 2 0 2 0 0 1 1 0 0 0 1 1 0 0 0 1 0 2 2 0 0 1 0 1 0 0 0 2 0 1 1 1 2 0 2 0 0 0 0 1 1 1 1 0 1 0 0 0 1 0 2 0 2 0 0 0 0 0 0 0 1 2 2 1 1 1 1 0 1 0 1 2 2 0 0 2 2 0 2 1 1 1 1 2 0 0 1 0 0 0 0 2 1 0 2 2 1 1 0 2 1 0 0 1 1 2 2 0 2 2 2 0 0 0 2 1 2 1 1 0 0 1 2 1 0 1 1 0 0 1 1 2 0 0 1 1 1 0 0 2 2 2 0 0 2 1 0 1 0 0 1 0 1 0 0 0 1 2 2 0 1 2 0 2 0 0 0 2 0 2 0 0 0 0 2 0 2 2 1 2 1 1 0 1 0 0 2 1 1 1 1 0 1 0 2 1 0 1 1 0 1 0 1 0 0 2 2 0 0 0 0 0 0 0 0 1 1 0 0 0 1 0 0 0 1 0 0 0 0 0 1 0 0 0 0 0 0 0 0 2 1 2 1 0 2 1 1 2 1 1 0 0 0 0 0 0 0 0 1 1 0 0 1 0 2 0 0 0 2 2 0 0 2 0 2 0 1 0 1 1 0 1 1 0 1 1 0 1 2 2 1 2 1 2 0 0 1 0 0 0 0 0 1 2 0 2 1 0 0 0 0 1 1 0 0 1 2 0 2 0 2 2 2 2 0 2 0 2 0 0 1 2 0 1 0 1 0 0 0 0 0 0 1 1 2 2 2 0 0 0 0 0 0 0 0 1 1 1 0 1 0 0 1 0 0 1 0 0 0 1 0 0 0 0 0 0 0 0 0 0 1 2 0 0 0 2 0 0 0 0 0 0 0 2 0 0 0 0 0 1 1 0 1 0 0 2 1 0 0 1 1 2 2 0 0 0 2 1 0 1 1 0 1 1 1 1 1 2 0 2 2 0 0 0 0 1 0 0 0 0 0 1 0 1 1 0 0 2 0 0 1 1 1 2 0 2 1 2 2 1 0 1 1 0 0 0 0 0 0 1 2 1 0 1 0 1 1 0 0 0 1 0 1 1 2 1 1 1 0 0 1 2 2 0 0 0 1 0 1 0 0 0 0 1 1 1 0 1 0 0 0 1 1 1 0 0 0 2 2 0 2 0 0 0 0 1 1 0 0 2 1 1 1 1 1 1 1 1 0 0 1 0 2 1 0 0 0 1 1 2 0 0 1 1 0 1 1 0 1 0 1 0 1 0 0 0 1 0 2 2 0 1 0 0 0 1 0 0 0 2 1 2 2 0 0 0 0 1 0 0 1 1 0 0 1 0 0 0 0 0 2 0 1 1 1 1 0 1 2 0 0 0 1 1 0 1 2 1 2 1 0 1 0 0 0 1 0 1 1 0 0 0 0 0 1 0 0 0 1 1
19 1 0 2 0 0 0 1 1 1 2 0 0 0 0 0 0 1 1 0 1 2 0 1 1 0 0 0 2 0 1 0 0 1 2 1 2 2 0 0 2 0 0 0 1 0 1 0 2 1 0 0 1 1 1 1 0 0 1 2 0 1 0 2 0 0 2 0 1 1 0 1 2 1 1 2 1 1 1 1 0 2 2 0 1 0 0 0 0 2 0 0 2 2 0 0 1 0 0 0 0 0 0 1 2 1 2 0 2 1 0 1 0 1 0 1 0 0 2 0 0 0 2 1 0 1 1 0 2 0 1 1 0 0 0 0 0 1 0 1 0 0 0 0 0 0 0 1 1 2 0 0 1 0 1 0 0 0 0 1 2 1 0 2 0 1 1 1 0 2 0 0 1 1 1 0 2 0 0 0 0 0 0 2 0 0 2 1 0 0 1 1 2 0 2 0 1 1 0 0 0 0 0 1 2 1 1 0 0 0 1 0 1 0 1 2 1 0 0 0 2 2 2 0 0 2 2 1 1 1 1 1 0 0 1 0 0 0 0 1 0 0 2 1 2 2 0 1 1 0 0 0 1 0 0 1 0 0 0 0 0 0 0 0 1 0 0 0 1 0 0 2 0 0 0 0 0 2 2 2 0 0 0 1 0 0 2 2 0 2 0 0 1 0 2 0 2 0 1 2 1 0 1 0 1 1 0 1 0 0 0 0 0 0 0 0 2 0 0 1 1 1 0 0 2 0 0 1 0 0 0 2 0 2 0 0 0 1 1 1 1 1 0 1 0 2 0 0 1 1 0 0 1 1 1 1 0 1 1 0 2 2 2 0 2 1 0 1 1 0 0 0 0 0 0 0 0 0 0 2 1 1 0 0 0 0 0 0 0 1 0 0 1 0 2 0 1 2 0 0 0 0 0 2 2 1 0 1 0 0 0 0 0 0 0 0 1 1 0 0 0 1 0 1 0 0 1 0 0 0 0 0 2 1 1 0 0 1 0 0 1 1 1 1 0 1 0 1 1 2 0 0 0 2 0 0 0 1 0 1 1 1 1 0 0 1 1 2 1 1 0 1 2 0 1 1 1 0 2 1 2 0 0 0 1 2 1 1 2 0 2 0 1 0 2 0 1 0 1 0 1 1 2 2 0 1 1 0 0 0 0 1 0 1 0 1 1 0 0 1 1 2 1 2 0 2 0 1 1 2 0 1 2 1 2 1 2 0 1 1 0 1 1 0 1 1 0 0 2 2 0 0 0 0 1 0 1 2 1 0 0 0 1 0 0 1 2 2 2 0 0 0 1 0 0 0 1 2 2 0 2 0 0 0 0 0 0 1 0 0 0 1 0 1 1 1 1 1 1 2 2 0 2 0 0 2 2 0 0 1 0 0 0 1 0 1 0 1 0 0 0 1 2 2 2 0 0 2 0 0 2 2 0 0 2 0 2 0 0 1 0 0 0 2 2 0 0 0 1 1 1 2 0 1 2 2 0 1 1 0 0 0 2 0 0 2 0 2 0 0 1 0 1 0 1 0 0 1 2 0 2 0 2 2 0 2 2 1 0 0 0 0 0 1 1 0 1 1 1 1 0 1 0 0 1 2 0 1 2 1 1 1 0 0 0 1 0 2 0 0 0 1 1 0 2 2 0 0 0 0 0 1 0 0 0 0 0 0 0 2 1 2 1 1 0 1 0 0 0 0 0 0 0 0 0 2 0 0 0 0 0 1 1 0 0 1 0 2 2 2 0 1 0 1 1 0 0 0 1 0 1 1 0 2 2 0 2 2 2 1 1 2 2 1 1 1 0 0 1 1 0 0 1 2 1 0 1 0 1 2 0 0 1 1 0 1 0 2 2 2 1 2 0 2 1 0 1 0 0 0 0 1 1 0 0 0 0 0 0 0 0 0 1 0 1 0 0 0 0 0 0 0 1 1 1 0 1 0 0 0 0 0 0 1 1 1 1 0 2 0 0 0 0 0 1 0 0 1 2 2 1 1 2 0 0 0 0 2 1 0 1 1 1 0 2 2 2 2 0 0 0 1 0 1 0 0 1 1 0 0 0 0 0 0 1 2 0 1 1 1 0 1 1 1 1 0 2 1 1 0 1 1 0 1 0 0 0 2 0 1 0 0 1 1 0 0 0 0 0 0 1 0 0 2 1 0 2 1 1 0 1 0 0 0 0 1 2 0 0 2 0 1 0 0 1 1 0 1 1 0 0 1 0 1 0 0 0 0 0 0 0 0 0 0 0 0 0 0 0 0 1 0
20 1 0 1 0 0 0 1 1 1 1 1 0 0 0 0 0 1 1 1 1 2 0 0 2 0 0 0 1 1 0 0 1 1 2 1 1 0 0 0 1 0 0 1 0 1 0 1 1 1 0 0 2 2 0 1 0 0 0 1 1 1 0 2 0 0 1 0 0 1 1 0 2 0 2 2 0 1 1 0 2 2 2 0 0 0 0 1 1 2 1 1 2 2 0 0 0 1 1 1 1 0 0 1 2 1 2 1 1 1 0 1 1 1 1 1 0 0 2 0 0 0 2 1 0 0 1 1 1 1 0 0 0 0 0 0 0 0 0 1 1 0 0 0 0 1 0 0 0 1 0 0 0 1 0 2 0 1 0 0 0 2 1 2 1 2 1 1 0 1 1 1 0 2 0 1 2 0 0 1 0 0 0 2 2 2 0 0 0 0 2 2 2 0 2 0 0 1 0 1 0 1 0 1 1 0 1 0 1 0 2 0 2 0 2 2 2 1 2 1 2 1 0 0 1 0 0 1 0 2 1 1 0 1 1 0 0 2 0 0 0 1 2 0 1 1 0 0 1 1 1 1 1 1 0 0 1 0 0 0 0 0 0 0 1 0 0 0 1 0 0 0 0 1 0 0 1 1 1 1 0 0 0 1 0 2 1 1 0 1 1 0 1 0 1 0 2 1 1 2 1 0 1 0 1 1 0 1 0 0 0 1 0 1 1 0 1 1 0 0 1 1 2 1 0 0 0 2 1 1 1 1 0 1 0 0 0 1 0 0 0 0 0 2 0 1 0 0 1 2 0 0 2 2 0 0 1 1 1 0 2 2 2 0 2 1 0 0 2 0 1 1 0 0 0 0 0 0 2 0 0 0 0 1 0 0 0 0 0 0 0 0 0 0 2 0 0 0 0 0 0 0 0 2 2 0 0 1 0 0 0 0 0 0 0 0 1 0 0 0 0 1 1 1 0 0 2 1 2 1 2 0 0 0 0 1 0 1 1 0 2 0 2 0 0 0 0 0 1 1 0 1 0 2 1 1 1 2 1 1 1 1 0 1 0 2 2 1 2 1 1 2 2 0 1 0 0 0 2 0 1 0 0 1 2 0 0 1 2 1 2 0 0 1 1 0 0 0 0 2 2 2 1 1 0 1 1 0 0 1 0 0 1 0 0 1 0 2 0 2 2 0 1 2 1 2 0 0 1 2 1 0 1 0 1 1 2 1 1 2 0 2 2 1 2 0 0 1 1 2 0 0 0 0 1 1 0 0 1 0 0 1 0 1 0 0 1 1 1 0 0 0 0 0 0 0 1 1 1 1 0 0 1 0 0 1 0 1 1 1 1 0 1 0 1 2 0 0 0 0 0 1 0 2 2 0 0 1 1 1 0 0 0 0 0 0 0 1 1 1 0 1 1 1 1 0 1 2 0 0 1 1 0 0 2 1 2 1 0 0 0 1 0 0 2 0 2 1 0 2 1 1 2 2 0 2 0 1 1 0 0 0 2 0 0 2 1 2 1 0 0 1 1 0 0 1 1 2 1 1 2 0 2 0 0 1 1 0 0 0 0 0 0 1 1 0 0 2 1 0 0 1 0 0 1 2 0 2 2 0 1 1 1 0 0 2 1 2 1 1 0 1 1 0 2 1 0 0 0 0 0 1 0 0 0 0 1 0 0 1 0 1 0 0 0 0 0 0 0 1 1 1 0 0 0 0 0 0 0 0 0 0 2 0 0 0 0 2 2 2 0 1 1 0 0 0 0 1 1 1 0 1 0 0 0 2 0 1 1 1 1 2 1 0 1 0 1 1 0 0 0 0 0 0 0 2 1 0 0 0 0 0 1 1 0 1 1 1 2 2 1 2 0 2 1 0 1 0 0 0 0 2 2 1 1 0 0 0 0 0 0 0 1 0 1 0 1 0 0 0 0 0 2 1 1 0 1 0 0 0 1 0 0 1 1 1 0 0 2 0 0 0 2 0 1 0 0 0 0 0 0 0 2 2 0 2 0 2 1 0 0 1 0 0 2 2 2 1 2 0 0 2 0 1 0 0 1 1 0 2 0 1 0 0 1 0 0 0 2 2 0 2 2 0 1 0 1 1 1 0 1 1 0 1 0 0 0 0 0 0 0 0 1 1 0 1 0 0 0 0 2 0 0 2 1 0 2 1 0 1 0 1 0 0 1 0 1 0 1 2 1 0 0 0 0 1 1 1 0 0 0 2 0 0 0 0 0 0 1 0 0 0 0 0 0 0 0 0 0 0 1 0
21 1 0 1 0 0 0 2 1 1 1 1 0 0 0 0 1 2 0 0 0 1 0 0 2 0 1 0 2 1 2 1 1 2 0 2 0 1 0 0 0 0 0 0 0 0 2 0 2 1 0 0 0 0 2 1 0 0 0 1 1 0 1 2 0 0 1 0 0 1 1 1 2 0 2 2 0 2 2 0 2 2 1 1 2 0 0 0 0 2 0 0 1 1 1 0 2 2 2 2 2 0 0 1 2 1 2 1 1 0 0 2 2 2 2 2 2 0 1 1 1 0 2 1 0 0 1 1 2 0 1 1 0 0 0 0 0 0 0 1 2 0 0 0 0 0 0 0 0 0 0 0 0 2 2 0 0 1 0 0 0 0 1 2 1 2 1 1 1 2 0 1 0 2 1 1 2 0 0 1 0 0 0 1 1 0 1 0 0 0 1 2 2 1 2 0 0 0 0 0 0 0 0 0 0 0 1 0 0 0 1 0 1 1 0 2 0 0 0 0 1 0 0 0 1 0 0 2 1 1 0 0 0 0 0 0 0 2 0 0 0 1 2 1 1 1 0 0 0 0 0 0 0 0 0 2 1 0 0 2 2 2 0 0 1 0 0 0 2 1 0 0 0 1 0 0 0 0 2 0 1 0 0 2 0 0 1 1 0 2 0 1 1 1 1 0 1 2 0 1 1 0 1 1 1 0 1 2 1 0 1 0 0 1 1 0 2 2 0 0 0 2 0 0 2 0 0 1 0 1 2 2 0 1 0 0 0 1 1 0 0 1 1 0 0 2 0 0 1 0 1 0 0 0 0 2 0 1 0 1 1 2 1 0 1 0 0 1 1 0 1 1 0 0 1 1 0 0 1 1 2 2 0 0 1 0 0 0 0 0 0 0 2 0 2 0 0 0 2 2 1 2 1 1 2 1 0 0 0 0 1 0 0 0 0 0 0 0 0 1 0 1 1 1 0 1 1 1 2 0 1 0 0 1 1 1 0 1 0 0 0 2 1 1 0 1 0 1 1 1 0 0 0 2 2 1 1 1 1 1 1 1 1 1 0 2 2 0 2 0 0 0 1 1 1 0 2 0 0 0 1 0 0 0 2 1 0 0 2 0 1 0 1 1 1 0 0 0 1 0 1 2 1 1 0 1 1 0 0 1 0 0 1 0 0 1 0 1 0 1 1 1 2 1 0 1 0 0 2 2 0 1 0 0 0 0 2 0 2 2 1 2 0 0 1 1 0 2 0 2 0 0 0 0 1 0 1 0 0 0 0 0 0 0 0 2 2 1 1 0 1 2 0 0 0 0 0 0 0 0 0 0 2 0 0 0 2 0 0 0 0 0 1 1 1 0 1 0 0 0 0 2 1 2 2 1 1 0 1 0 0 0 0 1 0 1 0 2 0 0 0 1 0 0 0 1 1 1 0 0 1 1 0 0 2 0 2 0 1 0 0 1 0 1 1 0 1 0 1 2 0 1 1 1 2 0 0 0 0 0 0 0 2 0 1 2 1 2 2 0 0 0 0 0 0 0 1 0 2 0 1 0 2 0 1 2 0 0 0 1 0 0 0 0 0 0 0 2 0 0 0 0 0 0 1 1 1 2 2 0 0 0 0 0 0 2 0 1 1 1 0 0 0 1 0 0 1 1 0 1 0 2 0 0 0 0 0 0 0 1 0 1 0 1 0 0 1 0 0 0 0 0 2 0 1 1 1 0 0 1 0 0 1 0 0 0 1 0 1 1 1 0 0 0 0 0 0 2 0 2 1 0 1 0 0 0 0 2 2 1 1 2 1 0 0 0 0 0 1 0 0 0 0 1 0 1 1 0 1 1 0 0 0 0 0 0 0 1 1 1 1 1 0 2 2 0 1 0 1 0 0 1 1 1 0 0 0 0 0 0 0 0 1 1 1 1 1 1 1 1 0 0 2 1 0 0 2 0 0 0 0 0 0 0 0 1 1 0 1 1 0 0 0 0 2 1 1 1 1 2 1 1 1 0 0 1 1 2 0 0 0 0 0 0 2 2 2 2 0 0 0 2 0 0 1 0 1 2 0 0 0 0 0 0 1 1 0 1 2 1 1 1 2 1 1 0 0 1 0 0 2 1 0 1 0 0 0 1 0 0 0 2 1 0 0 1 0 2 1 0 1 0 2 0 0 0 0 1 0 1 1 0 1 0 0 0 0 2 0 0 2 0 0 0 1 1 0 0 2 0 1 1 0 2 0 0 0 0 1 0 0 0 0 0 0 0 0 0 2 1 2 0
22 0 1 2 0 0 0 2 0 2 2 0 0 2 0 0 0 1 1 0 0 1 0 1 2 0 0 1 2 1 2 0 1 1 2 1 1 2 0 0 0 1 1 1 1 1 0 0 2 0 0 0 0 0 2 2 1 0 0 1 0 1 1 2 0 1 1 1 0 0 0 0 2 0 1 2 1 1 1 0 1 1 2 0 2 0 0 0 0 2 0 0 1 1 1 0 2 2 0 0 0 1 0 0 1 1 1 0 1 0 0 1 0 2 0 2 0 0 0 2 2 0 1 0 1 0 1 0 1 0 0 0 0 0 0 0 0 0 0 1 2 0 0 0 0 0 0 0 0 1 0 0 1 1 0 0 0 2 1 1 1 0 1 2 0 1 0 1 0 2 0 0 1 1 0 1 1 0 1 0 0 1 0 1 1 0 1 2 1 0 2 2 2 1 2 0 0 0 0 1 0 0 0 1 1 2 2 1 1 0 0 0 1 0 1 2 0 1 2 1 2 1 0 0 1 1 0 1 0 1 0 0 1 1 1 0 0 2 0 0 0 1 1 1 2 2 0 0 0 0 0 0 1 0 0 2 1 0 0 0 0 0 0 0 0 0 1 0 2 2 0 1 1 0 0 0 0 0 2 0 2 0 0 2 0 1 2 2 0 2 0 1 1 0 2 0 1 0 0 1 0 0 0 0 0 0 0 1 0 0 0 1 0 2 2 0 2 0 1 0 1 2 2 0 2 0 1 1 0 0 1 1 1 2 0 0 0 0 2 0 1 1 2 2 0 2 0 1 2 1 0 0 1 1 1 1 1 0 0 0 1 1 1 1 1 0 0 2 2 0 0 0 1 1 1 0 0 0 0 2 1 1 1 0 1 1 0 1 1 0 0 0 2 0 1 1 1 1 0 0 0 0 0 1 1 0 0 1 0 0 0 0 1 0 1 0 0 0 0 1 0 1 0 1 1 1 1 1 0 0 0 1 0 1 1 2 0 0 0 0 1 1 1 1 0 1 0 0 1 1 0 0 0 2 2 2 2 2 0 2 0 2 2 0 0 2 2 1 2 0 1 1 0 2 2 0 1 0 2 1 1 1 1 0 1 1 1 0 1 0 1 1 1 2 0 0 0 0 1 1 2 2 1 1 0 1 1 1 0 1 1 0 2 0 0 1 0 0 0 1 1 1 1 2 0 2 1 1 1 2 0 1 1 1 1 2 2 0 2 2 1 2 1 1 2 2 0 1 1 1 0 0 0 0 1 2 0 0 0 0 0 0 0 0 0 0 0 2 0 1 1 2 0 0 0 0 1 2 2 2 0 0 1 0 0 1 2 0 0 0 0 0 0 0 0 1 1 0 0 0 0 2 0 1 1 0 0 0 1 2 1 1 0 0 0 0 0 2 0 0 0 2 0 1 0 1 1 1 0 0 1 1 0 1 2 0 0 0 2 0 2 2 1 1 2 0 0 0 0 0 1 2 1 1 0 2 0 1 2 0 0 0 0 2 0 0 0 1 0 1 0 1 0 0 0 0 0 1 2 0 1 0 2 2 0 1 1 2 0 1 0 0 0 1 1 0 0 2 1 2 0 1 1 1 2 2 1 2 2 0 1 0 0 0 0 0 0 0 1 1 0 0 1 0 0 1 0 0 0 0 0 1 0 0 0 0 0 0 0 0 0 0 0 0 0 0 0 0 0 0 0 0 1 0 0 1 1 0 0 0 0 0 1 0 0 1 1 2 2 2 0 0 0 1 1 0 0 0 1 1 0 1 1 1 1 1 1 2 0 2 0 0 2 1 0 1 0 0 0 0 0 0 0 2 0 1 0 1 1 2 0 0 0 0 1 1 0 1 1 1 1 1 0 2 1 0 0 0 1 0 0 1 2 2 0 0 0 0 0 0 0 0 1 0 1 0 0 1 1 0 0 1 0 2 2 0 0 0 0 0 2 0 1 0 1 0 0 0 0 1 1 0 0 0 2 0 0 0 0 1 1 0 1 0 0 1 1 1 1 0 0 1 0 0 2 2 2 1 1 0 0 1 0 0 1 1 1 0 0 1 1 1 0 0 1 1 0 1 1 0 0 1 2 1 1 0 1 0 0 2 2 2 0 1 1 0 1 1 0 0 0 2 1 1 2 0 0 1 1 1 0 0 0 1 1 0 1 1 0 2 0 1 1 0 2 0 2 0 0 1 1 0 0 0 0 2 0 0 1 0 0 1 0 1 0 1 1 0 0 0 0 0 0 0 0 0 0 0 2 1 1 0
23 0 0 2 0 1 1 2 1 1 1 0 0 1 0 0 0 1 1 1 0 0 0 0 2 0 1 0 1 1 2 0 0 2 0 2 0 1 0 0 0 0 0 0 0 1 1 0 2 0 0 0 0 0 1 1 0 0 0 2 0 0 0 2 0 0 1 0 0 1 1 0 2 0 0 2 2 0 0 0 0 2 2 0 2 1 1 0 0 2 0 0 0 2 0 0 0 1 1 1 1 0 0 1 2 1 2 1 1 1 0 2 0 2 0 2 0 1 1 0 0 0 1 1 0 1 1 0 1 0 0 0 0 0 0 0 0 0 0 2 2 0 0 0 0 0 0 1 1 2 0 0 0 0 0 0 0 0 0 0 1 2 0 1 0 2 1 0 0 1 1 0 0 2 1 0 2 0 0 0 1 2 1 2 2 0 2 2 1 1 0 2 1 1 0 1 1 0 0 1 0 0 0 0 0 2 2 1 1 1 1 0 0 0 1 2 1 1 1 0 1 1 1 0 0 2 2 0 0 0 1 1 0 0 1 0 0 2 0 0 0 0 2 0 2 2 0 0 0 0 0 0 2 0 0 2 1 0 1 2 1 2 0 0 2 0 1 0 1 0 1 2 0 1 0 0 0 1 2 1 1 0 1 2 1 0 2 1 0 2 0 0 0 1 1 1 1 0 0 0 0 0 1 0 1 1 0 2 1 0 0 1 0 2 2 0 1 2 0 0 0 2 2 2 0 0 0 1 0 2 1 2 0 1 0 0 0 0 2 2 0 0 1 2 0 1 0 0 1 2 0 0 1 1 1 1 0 1 0 0 0 0 0 0 0 0 0 1 1 0 0 0 0 0 0 0 0 0 1 2 0 1 0 0 0 1 0 0 0 0 0 0 2 0 2 0 0 1 0 0 0 0 1 1 1 0 1 2 1 0 0 0 0 0 0 0 1 0 0 0 0 0 0 0 1 1 1 2 1 0 1 1 1 0 0 0 0 2 1 1 1 1 2 0 0 1 0 0 0 0 0 1 0 2 2 2 2 2 2 1 1 2 2 0 0 2 2 2 2 0 1 1 1 1 1 0 1 0 1 0 1 0 0 1 1 1 1 0 1 0 1 1 0 2 2 0 1 1 1 1 1 2 1 0 1 1 1 0 0 2 0 0 1 1 1 0 0 0 1 2 2 0 1 1 1 1 0 1 0 1 1 1 2 1 1 0 0 1 1 1 2 2 2 0 2 1 0 1 1 2 0 0 1 0 0 1 0 1 0 0 0 0 1 0 1 0 0 1 1 0 1 2 1 0 1 0 1 2 2 2 0 1 0 0 0 0 0 0 0 0 0 0 0 0 0 1 0 0 1 0 0 2 0 2 2 0 1 0 0 1 1 0 1 1 1 1 0 0 1 0 0 0 0 0 0 1 2 0 1 1 0 0 0 0 1 1 2 0 1 0 1 1 0 2 2 0 2 0 1 1 2 2 0 1 2 2 0 0 2 0 0 0 1 0 1 1 0 1 1 1 0 1 0 0 2 0 0 0 2 0 2 0 2 1 0 2 1 1 1 0 0 0 0 1 2 0 0 1 1 1 0 0 0 0 1 2 0 2 2 0 1 1 0 1 1 0 0 1 0 0 0 0 0 0 2 0 0 0 1 0 0 0 0 0 0 1 2 0 1 2 1 2 0 1 0 0 1 1 0 0 0 0 0 1 0 1 1 0 1 1 1 1 2 1 0 0 0 0 0 0 0 0 1 1 1 1 1 0 1 0 0 2 1 0 0 2 0 1 1 1 0 1 2 1 1 1 0 1 0 0 0 1 2 2 2 0 1 0 0 1 0 0 1 1 1 2 0 2 2 2 2 2 0 2 2 0 1 0 0 0 0 1 1 1 0 1 0 0 0 0 0 0 1 1 1 1 1 0 0 0 0 0 1 2 1 1 0 0 0 0 1 1 0 0 0 1 1 0 1 1 0 0 0 0 2 0 1 0 2 2 2 0 2 0 0 0 0 1 1 0 0 1 0 0 2 1 1 2 1 0 0 0 0 0 2 2 0 0 0 0 0 1 0 0 0 0 0 2 2 0 1 1 2 1 0 0 2 0 0 0 2 1 1 1 2 0 2 0 0 1 0 1 1 0 0 0 0 1 0 0 2 0 1 0 0 0 0 1 1 0 1 0 0 0 1 0 2 0 0 1 0 1 1 1 0 0 0 0 2 1 1 0 0 1 0 0 0 0 0 0 0 0 0 0 0 0 0 0 0 0 0 0
24 1 0 2 0 0 0 2 0 2 2 0 1 1 0 0 0 1 0 1 2 1 0 0 2 0 0 0 1 2 2 1 0 1 1 1 1 1 0 0 0 0 0 1 0 1 1 0 0 2 2 0 0 0 2 1 0 0 0 0 0 1 0 2 0 0 2 0 0 0 0 1 2 1 1 2 1 1 1 0 1 1 2 0 2 0 0 0 0 2 0 0 2 1 0 0 0 1 1 1 0 1 0 1 2 1 2 2 0 1 0 1 1 1 1 1 1 0 0 0 0 0 1 1 1 0 0 1 2 0 0 0 0 1 0 0 0 1 0 2 2 0 1 0 0 1 0 0 0 1 0 0 0 2 1 0 0 0 0 0 0 1 0 2 0 2 1 1 0 1 1 0 2 0 0 1 2 0 0 1 0 1 0 1 1 0 1 2 2 2 0 2 1 0 1 0 1 0 1 0 0 1 1 1 1 1 1 1 1 0 1 0 1 0 1 1 1 1 1 0 1 1 1 0 1 1 1 0 0 1 0 0 0 0 2 0 0 2 0 0 0 0 1 0 2 2 0 0 0 0 0 0 1 0 0 2 1 1 0 0 0 0 0 0 1 1 1 0 2 2 0 0 0 2 1 1 0 1 1 0 0 1 0 1 1 0 2 2 0 2 0 1 0 0 1 0 1 0 0 0 0 0 0 0 0 0 0 1 1 0 1 1 0 2 2 0 2 1 0 0 0 1 2 1 1 0 1 1 1 0 1 2 0 1 0 0 0 1 2 0 0 0 0 2 0 0 1 0 1 2 0 0 2 2 1 0 1 1 0 2 2 2 2 0 2 2 0 0 0 0 0 0 2 2 1 0 0 0 0 2 1 1 1 0 0 2 0 0 0 0 0 0 1 1 2 0 1 0 1 1 1 1 1 1 1 1 1 0 0 0 1 0 0 0 0 0 1 0 1 0 0 1 1 1 0 0 1 1 2 1 2 1 1 1 1 0 0 1 1 0 1 1 2 0 0 1 1 0 2 1 0 2 0 2 1 1 1 1 1 0 1 1 1 0 0 1 1 0 2 0 0 0 2 0 1 1 1 0 2 1 1 1 1 0 1 0 0 1 2 0 2 0 1 2 2 0 0 1 1 1 1 1 1 1 0 1 1 1 0 1 1 0 0 0 0 0 0 0 1 1 1 1 1 1 0 1 0 0 1 2 1 0 2 0 1 1 2 1 2 2 1 1 1 0 2 1 0 0 2 1 1 1 1 0 0 1 0 1 0 0 0 1 1 0 1 1 1 1 0 0 0 0 0 0 0 0 0 1 1 1 0 0 1 0 0 1 1 0 1 1 0 0 0 0 0 1 0 0 0 0 0 2 0 1 1 0 0 1 2 1 1 0 1 2 2 2 0 1 0 0 0 1 0 0 0 0 1 0 0 0 0 0 0 0 2 0 2 0 0 2 0 0 0 0 2 0 2 0 0 1 1 1 0 0 2 2 0 1 1 0 0 0 1 1 0 1 0 2 1 0 0 1 0 0 0 0 0 0 1 1 0 1 2 1 0 0 2 2 0 1 0 0 0 0 0 0 0 2 2 2 0 1 0 0 1 2 1 1 1 0 0 0 0 0 0 0 0 1 1 1 0 0 1 0 2 2 0 1 0 0 0 2 0 0 0 1 0 0 0 0 0 0 0 1 0 0 0 1 0 1 1 1 0 0 0 2 0 0 0 0 0 2 1 0 0 1 0 1 1 1 0 0 1 2 2 0 0 2 0 2 1 0 1 0 0 1 0 2 1 2 0 1 2 0 1 0 0 0 1 0 0 0 1 1 1 2 0 0 1 2 0 0 0 0 0 2 2 2 0 1 1 0 0 2 2 0 1 0 0 0 0 2 1 1 0 1 0 0 0 0 0 0 1 0 1 0 0 0 0 0 0 0 1 2 1 0 0 1 0 0 1 0 0 0 0 1 1 1 2 0 0 0 1 0 1 0 0 2 1 1 1 0 0 1 0 2 2 1 0 0 1 2 2 0 2 2 2 2 0 0 0 1 0 0 1 1 1 1 0 0 0 0 0 0 0 0 0 1 1 1 0 2 2 2 0 0 0 0 0 0 2 0 0 2 0 0 0 0 0 0 0 1 1 2 1 0 0 0 0 0 1 0 1 0 0 1 1 1 0 2 0 1 1 0 2 1 2 0 0 0 1 0 0 0 0 0 0 1 2 0 0 0 0 1 0 0 0 2 0 1 1 0 0 1 1 0 0 0 1 1 2 1
25 0 0 1 0 0 0 2 1 2 2 0 1 2 0 0 0 2 0 0 0 2 0 0 2 0 0 0 1 1 2 0 0 1 0 0 2 1 0 0 0 0 0 0 0 0 0 0 2 1 0 0 0 0 2 0 0 0 0 1 1 1 0 2 1 1 1 0 0 0 0 0 2 0 1 2 1 1 1 1 0 2 2 0 1 0 0 0 0 2 0 0 2 0 0 0 0 1 1 1 1 0 0 0 1 1 1 1 1 0 0 2 0 0 0 0 0 0 1 1 1 0 2 2 0 1 0 1 2 1 2 2 1 1 0 0 1 0 0 0 0 0 0 0 0 1 1 0 0 2 0 0 0 2 0 1 1 0 0 0 0 1 0 2 1 2 0 1 0 1 1 0 2 0 0 1 1 0 0 2 0 0 0 2 2 1 1 0 0 0 2 2 2 2 2 0 0 0 0 0 0 1 0 2 1 1 1 0 1 0 2 0 0 0 1 2 1 1 1 0 1 1 1 0 0 1 1 1 1 2 0 0 0 0 2 0 0 1 1 1 0 0 2 0 2 2 0 0 0 0 0 0 0 0 0 2 2 0 0 0 0 0 0 0 0 0 0 0 2 2 0 1 0 1 0 0 1 0 2 1 1 0 0 1 0 1 1 1 0 2 0 1 0 0 1 0 2 0 0 1 0 0 0 0 0 2 0 2 0 1 0 1 0 1 1 0 2 0 0 1 0 1 0 0 0 0 0 1 0 0 0 2 1 2 0 0 0 2 0 1 0 1 2 2 0 0 0 1 2 0 0 0 2 2 1 0 1 1 0 1 1 2 2 0 2 0 0 1 2 0 1 1 0 0 1 1 0 0 0 2 2 1 1 0 1 1 0 0 0 0 0 0 0 0 2 0 0 0 1 1 1 1 1 1 2 1 0 0 0 0 0 0 1 0 1 0 0 1 0 0 0 1 1 2 1 1 1 1 1 1 1 2 1 1 1 2 0 0 0 0 2 0 1 1 0 2 1 0 1 0 0 0 0 2 1 1 1 1 1 0 2 2 0 1 0 1 1 1 1 1 0 1 1 2 1 0 0 0 0 0 1 0 0 0 2 1 0 1 2 1 1 0 0 2 1 1 0 1 1 0 1 2 1 1 1 0 1 0 1 1 1 0 2 1 0 0 1 0 1 2 2 0 0 2 2 2 0 0 2 2 0 0 1 1 1 0 1 0 0 0 1 2 2 2 2 1 0 1 1 1 0 0 1 1 1 0 0 0 1 0 0 0 1 0 1 0 0 2 2 0 0 0 1 0 1 0 1 2 2 1 1 0 1 0 1 0 1 1 0 0 0 1 0 1 1 0 1 0 0 0 0 2 1 2 1 0 2 1 2 0 0 0 0 1 0 0 0 1 0 0 0 0 0 0 0 2 2 1 0 0 1 2 0 0 1 0 1 0 0 0 0 1 0 1 2 0 2 1 0 1 1 1 0 0 1 2 0 1 2 0 0 0 0 2 0 0 0 2 1 0 0 0 0 0 0 2 2 2 0 2 2 1 1 1 1 1 0 1 0 0 1 1 0 1 1 0 0 1 0 0 0 0 0 0 1 1 1 2 2 0 1 0 0 0 1 1 0 1 0 0 0 0 1 1 0 1 1 0 0 0 0 1 0 0 0 0 1 0 0 2 1 2 0 0 0 0 0 0 0 0 0 0 1 0 0 0 0 0 2 2 0 0 1 0 0 1 0 1 1 1 0 0 1 0 0 0 0 0 2 0 0 2 2 0 0 2 0 2 2 0 2 2 2 1 1 1 0 0 0 0 1 0 0 0 0 1 2 0 0 2 1 1 0 0 1 1 1 2 1 1 1 1 0 2 2 0 1 0 0 0 1 2 2 2 0 0 0 0 0 0 0 1 0 0 0 0 0 1 1 0 0 2 0 2 2 0 0 0 1 1 2 0 0 0 0 0 0 0 2 0 0 0 0 1 2 1 0 0 1 2 2 0 2 0 0 0 0 1 0 0 1 1 0 0 2 2 2 2 0 1 0 1 0 0 1 1 0 1 0 0 0 0 0 0 1 0 0 1 2 1 0 2 2 1 0 0 1 1 0 0 1 1 0 1 1 0 0 1 1 1 0 0 0 2 1 2 0 1 0 2 0 0 2 0 0 0 0 1 0 1 0 0 2 0 1 1 1 0 0 1 0 1 0 0 1 1 0 1 1 0 0 1 0 1 0 0 0 0 0 0 0 1 1 0 0 0 0 0 1 0 0 0
26 1 0 1 0 0 0 1 2 0 0 1 0 0 0 0 0 2 1 1 1 2 0 1 1 0 0 0 2 0 1 0 0 1 0 1 1 1 0 0 0 0 0 1 0 1 0 0 1 1 0 0 0 0 2 2 1 0 0 0 0 1 0 2 0 0 0 0 0 1 1 2 2 1 1 2 1 1 1 1 0 2 2 0 2 0 0 2 2 2 1 1 0 2 1 1 0 0 0 0 0 1 1 1 2 0 2 1 1 0 0 2 1 1 1 1 1 0 0 2 2 0 2 1 0 1 1 1 1 0 0 0 0 1 1 1 0 0 0 1 0 0 0 0 0 1 1 0 0 0 0 0 0 1 1 0 0 1 0 2 1 0 0 2 1 1 0 2 0 1 1 0 0 2 0 1 2 0 1 1 0 1 1 2 1 0 2 2 0 1 1 2 2 1 1 0 0 0 0 0 0 1 0 1 2 2 1 0 2 0 2 0 0 1 1 2 1 0 2 1 2 1 1 0 0 1 1 0 0 1 0 0 0 1 0 1 1 1 1 1 0 0 2 0 0 0 0 1 1 0 0 0 0 0 0 2 2 0 0 0 0 0 0 0 2 1 0 0 1 1 0 0 1 1 0 0 0 0 2 0 2 0 1 2 1 0 2 2 0 2 0 0 0 0 1 0 2 0 0 0 0 0 1 0 1 0 2 0 0 1 0 2 0 1 1 0 2 0 0 0 2 0 1 1 0 0 0 1 1 1 2 2 0 1 0 0 0 1 1 1 0 0 1 0 0 0 0 0 2 0 0 0 1 1 1 1 0 1 0 0 0 0 1 0 1 2 0 0 1 0 1 1 0 0 0 0 0 1 0 2 0 1 1 0 0 1 0 0 1 0 1 1 2 0 2 0 1 1 1 1 1 1 0 2 2 0 1 2 0 0 0 0 1 0 1 0 0 0 0 0 0 1 0 0 0 0 0 0 1 1 1 2 0 1 1 1 2 1 1 0 1 1 2 1 1 1 0 0 0 1 0 0 0 2 1 1 1 2 0 2 0 2 0 1 0 1 1 0 2 0 0 1 2 0 1 0 1 1 2 1 1 1 0 1 1 1 1 1 2 1 1 0 1 2 0 0 1 1 1 1 1 2 1 0 0 2 2 1 0 1 0 0 1 0 0 0 0 0 0 0 0 1 1 1 1 1 0 1 0 2 0 1 0 0 0 1 2 0 2 2 0 2 2 2 2 1 0 1 1 2 1 1 2 1 2 0 0 0 2 0 0 0 0 0 0 1 1 1 0 0 0 1 0 0 0 0 0 1 1 0 1 0 1 0 0 0 1 0 0 0 0 0 1 0 0 0 0 0 0 0 0 2 1 2 2 1 1 1 1 2 0 0 0 0 0 0 0 0 0 0 0 0 0 0 0 0 1 0 0 0 1 1 0 0 2 0 1 0 1 0 1 1 0 0 2 0 2 1 0 1 1 1 0 1 2 2 0 1 1 0 0 0 2 0 0 2 0 1 0 1 0 1 1 0 0 0 0 0 1 1 1 1 2 2 1 2 2 2 1 1 0 0 2 2 0 1 0 2 1 2 0 1 0 0 1 2 0 0 1 1 1 1 0 0 1 1 0 2 1 1 0 0 1 0 2 2 0 0 1 0 0 0 0 0 0 0 0 1 1 2 0 0 0 1 0 0 0 0 0 1 1 1 1 0 1 1 1 0 0 0 0 1 2 0 0 0 1 1 2 2 1 1 0 0 0 1 1 0 1 0 0 1 1 1 0 2 0 2 2 1 0 1 2 0 2 0 0 1 0 0 0 0 1 2 1 1 0 0 0 0 0 0 0 0 2 2 0 2 1 1 0 1 0 1 0 0 0 0 0 1 0 1 1 0 0 0 0 0 0 0 0 1 0 0 0 0 0 0 0 0 0 0 1 1 1 0 1 0 1 1 0 0 1 0 1 2 2 1 0 2 0 0 0 1 1 1 0 1 2 2 2 0 2 0 0 0 0 1 1 0 1 1 0 0 1 1 1 2 0 0 0 1 0 0 2 2 0 1 0 0 0 0 0 0 0 0 0 1 1 0 0 1 2 1 1 0 0 0 0 0 2 1 0 2 1 0 0 2 0 0 0 1 1 1 0 1 0 0 0 0 1 0 0 1 1 0 2 0 0 1 0 1 2 1 1 1 1 0 0 1 1 1 0 0 0 0 0 1 1 0 0 1 0 1 0 0 0 1 0 1 1 0 0 1 0 0 0 0 0 0 1 0
27 0 0 0 0 0 0 1 2 0 0 1 0 2 0 0 1 2 2 1 1 2 1 0 2 0 2 0 1 1 2 1 0 0 0 0 2 1 0 0 0 0 1 1 0 1 0 0 1 0 0 1 0 0 2 0 0 0 0 2 0 2 0 2 0 1 1 0 1 1 0 2 2 0 1 2 1 1 1 0 1 2 2 0 1 0 0 0 0 2 0 0 1 1 0 0 1 0 0 0 0 0 2 0 2 0 2 2 1 0 0 1 1 1 1 1 1 0 0 2 2 0 1 0 0 0 1 0 0 0 0 0 0 0 0 0 1 0 1 0 1 0 0 0 0 0 1 0 0 1 1 0 0 0 0 0 0 1 0 2 2 0 0 2 1 2 2 1 0 1 1 2 0 2 0 2 1 0 0 0 1 1 1 1 1 0 1 1 1 0 2 2 1 0 1 1 2 1 0 0 0 0 0 1 1 1 1 0 0 1 0 1 2 0 0 2 0 0 1 0 1 1 1 0 0 1 1 0 0 1 0 0 0 0 1 0 0 2 0 0 0 1 1 0 0 0 0 0 0 0 0 0 1 1 1 2 1 1 0 0 0 0 1 0 1 0 0 1 1 0 0 1 0 2 0 0 0 0 1 0 1 1 0 1 1 1 1 2 0 2 0 0 0 1 1 1 0 0 0 0 0 0 1 0 1 0 0 2 0 0 0 2 0 0 0 0 2 0 1 0 1 1 0 0 2 0 0 2 1 2 1 1 0 1 0 0 0 2 0 1 0 1 2 1 0 1 0 0 0 2 0 0 1 1 0 1 0 1 0 1 1 2 2 0 2 1 0 1 1 0 0 0 0 0 1 1 0 0 0 2 0 0 1 0 0 1 0 1 0 0 1 1 2 0 2 0 0 1 1 1 1 1 0 1 1 0 0 0 1 1 1 1 0 0 0 0 0 0 0 0 0 0 2 0 1 2 0 1 0 0 0 0 0 1 1 1 0 0 0 0 0 2 2 0 2 1 0 0 2 1 0 2 0 2 2 1 2 2 1 1 1 1 0 0 0 0 0 2 1 1 1 2 2 0 0 1 0 0 2 0 0 0 0 0 2 0 0 1 2 1 0 0 1 0 1 0 1 0 1 0 1 2 2 1 0 1 2 0 1 2 1 0 1 0 0 0 0 0 1 1 1 1 0 2 2 2 0 0 0 1 1 0 1 0 0 0 2 1 2 2 0 1 1 1 1 2 0 0 2 0 0 0 0 0 1 2 0 1 1 1 1 0 1 0 0 0 1 2 1 0 0 0 1 0 0 0 1 2 2 1 1 0 1 0 0 0 1 1 0 0 0 0 0 0 0 1 0 0 1 0 0 1 0 2 2 0 1 0 1 1 1 0 0 1 0 1 0 1 1 1 0 0 1 1 1 0 0 0 0 0 0 0 0 0 2 0 2 0 1 0 1 2 0 1 1 0 1 0 0 1 0 2 0 0 2 2 0 0 0 0 0 0 1 0 0 2 1 2 2 0 0 0 0 1 1 0 0 0 1 1 0 2 1 1 2 2 0 1 0 0 0 0 0 2 0 1 0 2 1 2 1 1 1 0 2 1 1 2 2 0 1 1 0 1 0 0 0 2 1 1 0 0 0 0 2 0 0 0 0 0 0 0 0 0 0 0 1 0 0 1 0 0 1 2 0 1 1 1 0 1 0 1 0 1 1 2 0 0 1 1 0 0 1 0 0 1 0 1 1 1 0 0 0 0 0 1 0 2 0 1 1 0 0 1 2 0 1 2 2 0 2 2 1 0 0 0 0 0 0 1 1 0 0 2 0 2 2 0 0 1 0 0 0 0 0 1 1 2 2 2 2 2 0 2 2 0 1 0 0 0 0 2 1 0 0 0 0 1 2 1 1 2 2 1 2 0 2 0 0 0 0 0 1 1 1 0 1 0 0 0 2 0 0 1 1 1 2 1 2 1 0 0 0 0 1 0 0 0 1 2 2 0 2 0 0 0 0 2 0 0 0 0 0 0 2 2 2 2 0 0 0 2 1 1 2 0 0 0 0 1 0 0 0 0 2 2 0 0 2 2 0 2 1 0 0 0 1 2 1 0 2 1 1 2 0 0 0 0 0 1 0 1 2 0 0 0 0 1 0 0 2 0 1 1 1 0 2 0 0 0 2 0 1 0 1 0 1 0 0 1 0 1 0 0 0 0 1 0 2 0 0 0 1 0 0 0 1 1 0 1 0 1 0 0 0 0 0 0 1 2 2 1
28 1 0 1 0 0 0 1 2 0 0 1 0 0 0 0 1 2 1 1 1 1 0 0 2 0 1 1 2 1 2 0 1 2 0 0 2 0 0 0 1 0 0 0 1 1 0 0 1 0 0 0 0 1 1 0 1 0 1 1 0 1 0 1 0 0 0 0 0 0 0 0 2 1 1 2 1 1 1 0 1 2 2 0 1 0 0 1 1 2 1 1 1 0 0 0 1 2 2 2 1 0 1 0 2 1 2 0 2 0 0 2 0 1 0 1 0 0 0 2 2 0 2 2 0 1 0 1 2 1 0 0 0 0 0 0 0 1 1 1 1 0 0 1 0 1 0 0 0 1 0 0 0 1 0 0 0 1 0 0 0 1 0 2 2 2 0 1 1 1 1 1 1 1 0 0 1 0 0 0 0 0 0 2 1 0 2 2 2 2 0 2 2 2 0 1 1 0 0 0 0 1 0 1 1 2 1 1 1 0 2 0 1 1 0 2 0 0 1 1 1 0 2 0 0 2 2 1 0 1 1 1 0 0 1 0 0 2 0 0 0 1 2 0 1 1 0 0 0 0 0 0 2 1 0 0 1 1 1 1 0 1 0 0 2 0 1 1 0 0 0 2 2 0 0 0 0 1 2 1 1 0 1 2 0 1 1 2 0 2 0 0 0 1 1 1 1 2 0 2 0 1 0 0 0 0 0 2 1 0 1 1 0 0 0 0 2 0 0 0 0 2 1 0 2 0 0 1 0 1 2 1 0 0 0 0 0 0 2 0 0 0 2 2 1 0 1 0 2 1 0 0 1 1 0 1 1 0 0 0 1 1 1 0 1 1 0 0 1 0 1 1 0 0 0 1 0 0 2 0 1 0 0 0 0 0 0 0 0 0 1 0 1 1 2 0 0 2 0 0 0 0 0 0 0 0 2 0 1 1 0 0 1 0 1 0 0 0 0 0 1 1 1 2 2 1 1 0 2 0 1 0 0 0 0 0 0 1 1 1 2 1 0 2 1 2 1 1 2 2 0 1 1 2 0 0 0 2 0 1 1 2 0 0 0 1 1 1 2 0 1 1 1 1 1 0 0 0 0 0 2 1 0 0 1 2 1 1 1 0 0 1 0 1 0 0 0 0 0 2 2 2 1 1 0 1 1 0 1 1 0 0 1 0 0 0 0 0 1 1 1 1 0 1 0 1 0 0 0 2 1 0 1 0 1 1 2 0 0 0 1 2 2 2 2 2 0 2 0 2 0 0 0 0 0 0 0 1 0 0 0 1 0 0 0 1 1 2 2 0 0 0 1 0 0 0 1 2 2 0 1 0 2 0 1 0 1 0 1 1 0 0 0 0 1 0 0 0 0 0 0 2 1 1 2 0 0 0 0 1 0 0 0 0 1 1 1 0 1 1 1 2 0 0 0 0 1 2 0 0 1 1 1 0 1 1 1 0 1 0 1 2 0 0 1 0 1 0 0 1 0 2 0 0 2 2 1 0 1 0 0 0 0 0 0 2 1 2 1 0 0 1 1 0 1 0 0 0 2 1 1 1 2 2 0 1 2 0 0 0 1 1 0 1 0 0 0 2 2 2 1 1 1 2 1 2 2 1 1 0 0 0 0 0 0 1 0 2 1 1 0 0 0 0 1 0 0 0 0 0 0 1 0 0 0 0 1 0 0 0 0 2 0 1 0 1 1 1 0 2 0 2 1 2 1 0 0 0 0 0 0 1 1 1 0 1 0 2 2 2 0 0 0 0 0 0 0 2 0 2 0 0 0 1 1 1 1 2 1 2 0 0 2 0 0 0 0 1 1 0 0 0 1 2 1 1 0 0 1 2 0 0 0 1 1 1 0 1 1 1 1 2 0 2 2 0 0 0 0 0 0 1 2 2 0 0 0 0 1 0 1 1 1 0 1 0 0 0 0 0 0 0 0 2 2 0 0 0 1 1 1 0 0 0 0 2 2 0 1 1 0 0 0 0 2 0 0 0 2 2 2 0 2 0 0 0 0 0 1 0 0 1 0 1 1 1 1 2 1 0 0 1 0 0 1 1 0 0 0 2 1 1 0 0 1 0 0 0 2 2 0 2 2 2 1 0 2 0 1 0 1 1 0 2 0 0 0 1 0 0 0 0 1 1 2 0 0 0 0 1 1 1 1 0 0 0 1 2 0 2 0 0 1 0 2 1 2 0 0 2 0 1 1 1 0 2 0 0 1 0 0 1 0 1 0 1 1 0 0 0 0 0 0 0 0 1 0 0 1 0 0 0
29 0 0 1 0 0 1 2 0 2 2 0 0 1 0 0 0 2 1 1 0 2 0 0 2 0 1 0 0 1 2 0 2 2 0 1 1 0 0 0 0 1 1 1 0 1 0 1 1 1 0 0 0 0 2 2 0 0 0 1 0 1 0 1 1 1 1 1 0 0 0 2 2 0 0 2 2 1 1 0 1 2 2 1 1 0 0 1 1 2 1 1 1 1 0 0 0 0 0 0 0 0 0 2 2 0 2 0 2 0 0 2 1 1 1 1 1 0 0 2 2 0 2 1 0 1 1 2 2 0 0 0 1 1 0 0 1 0 0 0 0 0 0 1 0 0 0 1 1 2 0 1 1 0 0 0 0 1 0 0 0 2 0 1 1 1 0 1 0 1 1 2 1 1 0 2 0 1 0 0 0 0 1 2 1 0 2 2 2 0 2 2 2 0 2 0 1 0 0 0 0 0 0 0 2 0 0 1 1 0 1 0 0 1 0 2 0 1 1 0 1 1 0 0 0 0 0 1 1 0 1 1 0 1 1 0 0 1 1 1 0 0 1 0 2 2 0 0 0 0 0 0 1 0 0 2 2 0 0 1 1 1 0 0 1 0 1 0 1 2 0 1 0 1 0 0 0 0 1 0 0 1 0 2 0 0 0 1 0 2 0 1 0 0 2 0 2 1 0 1 0 0 0 0 0 1 0 2 0 0 0 0 0 2 2 1 2 0 0 0 2 0 0 0 2 0 0 1 1 0 2 0 1 2 0 0 0 1 1 0 0 0 2 1 0 1 0 0 2 0 0 0 0 0 0 2 0 1 0 1 1 1 1 1 1 0 0 2 2 0 0 0 0 0 0 0 0 0 0 2 1 1 0 1 1 0 0 0 0 1 0 0 1 0 2 0 0 1 1 1 0 1 1 0 0 0 1 2 0 0 0 0 2 1 2 0 1 1 0 0 0 1 0 1 1 0 1 1 2 0 2 0 0 0 0 0 0 0 1 0 1 0 0 2 0 2 0 1 1 2 0 0 0 1 1 0 1 1 0 1 1 1 1 1 0 2 2 1 2 0 0 0 1 1 1 0 2 0 1 0 2 0 0 1 1 1 1 1 2 1 1 0 0 0 2 0 0 1 1 0 1 2 0 0 1 2 1 0 1 1 1 0 1 1 0 0 1 0 2 2 2 0 1 1 0 0 0 2 0 2 0 2 2 1 1 0 1 0 0 0 1 1 1 0 1 0 1 2 0 2 0 0 0 0 0 2 0 2 0 0 0 1 0 1 0 0 1 2 1 1 0 0 0 0 0 0 0 2 2 1 1 0 0 0 0 0 1 1 0 0 0 1 0 0 0 1 1 0 0 0 0 2 1 2 1 0 1 0 1 1 1 0 1 1 1 1 1 0 0 0 1 1 0 0 0 2 2 2 0 0 1 1 0 0 2 0 2 0 0 0 0 0 0 2 1 0 1 0 0 0 0 1 1 2 1 2 0 1 1 0 0 0 1 1 1 1 1 2 0 0 0 0 1 0 0 0 0 0 1 1 0 1 1 0 0 1 0 0 0 0 0 0 0 1 1 0 0 2 2 2 0 2 0 0 2 1 1 2 2 0 0 0 0 0 0 0 0 2 0 0 0 0 0 1 1 0 1 0 0 0 0 1 0 1 0 1 1 0 1 2 0 2 0 0 0 0 0 0 0 0 0 0 0 0 0 2 0 0 2 1 0 0 2 0 0 0 2 2 1 1 0 0 0 1 1 0 0 2 0 2 2 0 1 0 0 2 0 1 1 1 1 2 2 0 0 0 0 1 0 1 0 0 1 1 1 2 1 0 0 2 1 1 2 2 0 2 0 2 2 2 1 2 0 1 1 0 1 0 0 1 0 1 2 1 0 1 1 0 0 0 0 0 0 0 0 0 0 0 0 0 0 0 2 2 0 2 0 0 0 0 1 0 0 0 0 1 1 2 2 0 0 0 2 0 1 1 0 1 1 1 1 0 2 0 0 0 0 1 0 0 0 2 0 0 2 1 1 1 0 1 1 0 1 1 1 0 1 0 0 0 0 0 0 0 0 0 0 1 1 1 0 2 1 0 1 0 0 1 0 0 1 1 0 1 1 0 1 2 0 0 0 0 1 2 1 0 0 0 0 0 2 0 1 1 1 0 1 1 0 1 0 0 1 0 2 0 1 0 1 1 0 0 0 0 0 1 1 0 2 0 0 0 0 0 2 0 2 0 1 0 0 1 0 1 1 0 1 0 1 0 0 0
30 1 1 2 0 1 1 2 0 2 2 0 1 1 0 0 0 1 1 0 0 2 0 0 2 0 0 1 2 1 2 0 1 1 0 0 2 1 0 0 0 0 0 1 0 1 1 0 2 1 0 0 0 0 2 1 0 0 0 0 0 1 0 2 1 0 0 0 0 0 0 0 2 0 0 2 2 0 0 0 0 1 2 2 0 0 0 1 1 2 0 1 1 1 1 0 1 1 1 0 1 0 0 1 2 0 2 2 0 0 0 2 0 2 0 2 0 0 0 2 2 0 2 1 0 2 0 1 2 0 0 0 0 0 0 0 0 0 0 0 0 0 0 0 0 0 0 0 0 0 0 0 0 1 1 1 0 1 0 2 1 1 0 2 1 2 2 0 1 2 0 0 1 1 1 1 2 0 0 0 0 0 1 1 1 0 1 1 0 0 1 1 2 1 2 0 0 0 0 0 0 0 1 1 2 0 0 2 1 0 1 0 0 0 2 2 0 0 2 1 2 0 0 0 1 1 1 1 1 1 0 0 0 0 2 0 0 2 0 0 0 0 2 0 1 1 0 0 0 0 0 0 1 1 0 1 2 1 0 0 0 0 0 0 1 1 1 1 2 1 0 1 1 0 0 0 1 2 2 2 0 0 1 2 0 0 2 2 0 2 0 1 0 1 1 1 1 0 0 2 1 0 2 0 2 0 1 2 0 0 0 0 0 1 1 0 2 0 1 0 1 2 1 1 0 0 0 1 0 0 1 2 0 2 0 0 0 2 0 0 0 0 2 2 1 1 0 1 2 1 0 0 2 2 2 0 1 1 0 0 0 0 1 0 1 2 1 1 2 0 0 0 1 0 1 0 0 1 0 2 0 0 0 0 0 0 0 0 0 1 0 0 1 0 2 0 1 0 1 1 0 1 0 2 2 1 0 0 0 0 1 0 0 0 0 0 2 2 0 0 0 2 1 0 1 1 2 1 0 1 1 1 0 2 2 2 1 0 0 0 2 0 2 0 2 2 0 0 2 0 0 1 0 1 1 0 1 2 2 0 1 2 1 0 0 0 0 1 1 1 0 1 2 1 1 1 1 1 2 0 0 0 1 0 2 1 0 1 2 1 2 0 0 1 1 0 1 0 0 0 1 2 2 1 0 1 2 0 0 0 1 0 2 0 0 1 0 0 1 0 0 2 0 2 0 2 0 1 0 2 0 2 0 0 0 1 1 2 1 1 1 1 0 0 0 0 0 1 1 1 0 0 1 0 1 0 1 0 1 0 0 0 0 0 0 1 0 1 0 0 1 2 1 0 1 0 1 1 1 0 0 0 2 0 0 0 2 1 0 0 0 1 1 0 0 0 0 1 1 1 1 1 0 1 1 0 0 1 2 1 1 1 0 2 0 0 2 2 2 1 0 1 0 0 0 0 0 1 0 0 1 1 0 0 2 0 1 0 1 0 1 1 0 0 1 0 1 1 0 1 1 1 0 2 2 2 0 0 1 1 1 0 0 1 1 1 0 1 1 1 0 1 0 1 1 0 1 2 1 1 2 0 2 0 0 1 1 1 0 0 0 0 1 2 1 1 0 2 2 2 0 1 0 0 0 2 0 2 2 0 0 0 0 0 0 0 0 1 1 1 0 0 0 0 2 0 0 0 1 0 0 0 0 0 0 0 0 0 1 1 0 1 0 0 0 0 0 0 0 0 0 0 1 0 0 2 0 0 0 0 0 2 2 0 0 0 0 1 1 1 0 0 0 1 1 0 0 1 0 2 1 0 1 1 1 1 1 2 1 2 0 0 2 1 0 1 1 0 0 1 0 0 1 2 1 1 1 0 0 1 0 0 0 0 1 1 0 2 1 2 2 2 0 2 2 0 1 0 1 0 0 1 1 1 1 0 0 0 0 0 0 0 2 1 2 1 2 1 0 0 1 0 0 2 2 0 0 0 0 0 2 0 0 1 1 1 1 0 1 1 0 0 0 0 1 0 0 1 2 2 2 0 2 0 0 0 0 2 0 1 0 1 1 1 1 1 1 1 0 1 0 1 0 0 1 1 1 0 0 1 0 2 0 0 0 0 0 1 2 2 0 2 2 2 2 1 1 1 1 0 2 0 0 0 1 0 1 0 0 0 0 1 0 2 0 0 0 0 0 0 1 0 1 1 1 0 1 2 0 2 0 0 1 0 0 0 0 0 0 0 0 0 0 0 1 1 1 1 0 1 0 2 0 1 0 0 0 0 0 0 0 0 0 0 0 0 0 0 1 1 2 1
31 1 0 0 0 0 0 1 2 0 0 1 0 0 0 0 0 0 0 2 1 0 0 0 2 0 0 0 2 0 2 2 0 2 0 0 2 1 0 0 0 0 0 2 0 2 1 0 2 0 0 1 1 2 0 0 0 0 0 1 0 1 0 1 0 0 0 0 0 0 0 2 2 1 1 2 1 1 1 1 0 1 2 0 1 0 0 0 0 2 0 0 1 1 0 0 1 0 0 0 0 0 0 1 2 1 2 1 1 0 0 2 0 1 0 2 0 0 2 0 0 0 2 1 0 1 1 2 2 0 0 0 0 0 0 0 0 0 0 1 0 0 0 0 1 0 0 0 0 1 0 0 0 0 1 0 0 0 0 1 1 1 0 2 2 2 2 1 1 2 0 0 0 2 1 1 2 1 0 0 0 0 0 2 2 1 1 0 0 0 1 1 1 0 1 0 1 0 0 1 0 0 0 1 2 0 0 0 1 0 0 1 2 0 1 2 0 0 2 2 2 0 0 0 0 0 0 0 0 0 0 0 0 0 2 0 1 2 0 0 0 1 2 0 1 1 0 0 0 0 0 0 2 1 0 1 1 0 0 0 0 0 0 0 1 0 0 2 0 0 0 2 0 2 1 1 0 0 1 0 0 2 0 1 0 2 1 1 0 2 0 0 1 0 1 0 2 1 1 1 1 0 0 2 0 0 0 2 0 0 0 1 0 1 1 0 2 0 1 0 1 2 2 1 1 0 0 0 1 1 1 1 0 2 0 0 0 1 1 0 0 0 2 2 1 1 0 0 2 0 0 0 0 0 0 1 1 0 0 0 1 1 2 0 2 1 0 1 1 0 0 0 1 1 1 0 0 0 1 1 2 1 0 0 1 1 0 0 0 0 0 0 1 0 2 0 0 1 1 1 1 1 0 2 2 0 0 0 0 0 0 0 0 1 1 0 1 1 0 0 0 1 0 1 1 2 1 0 2 1 2 0 0 0 0 0 1 0 0 0 2 0 1 1 2 2 0 1 2 2 0 1 0 2 1 1 1 1 0 1 1 1 1 1 0 1 1 0 2 0 1 1 2 0 1 0 1 0 2 0 0 1 0 0 1 2 1 0 1 0 0 0 0 1 1 0 0 0 1 1 1 2 0 0 0 2 0 0 0 2 0 0 1 0 0 0 0 0 1 2 2 0 0 2 2 2 0 2 0 2 0 0 0 0 0 1 1 0 2 2 0 1 1 0 1 1 0 1 1 2 0 0 1 1 1 0 1 0 1 0 0 0 1 0 1 0 0 1 1 0 1 0 1 0 0 0 1 2 2 2 0 0 2 0 0 0 2 0 0 0 0 0 0 0 0 1 0 0 0 1 1 1 1 1 1 1 1 0 0 2 1 1 0 1 0 1 0 1 0 1 0 0 0 1 1 0 0 1 0 0 1 1 0 0 1 1 2 1 0 0 0 1 0 2 2 0 1 0 0 2 0 2 0 1 1 2 0 0 0 0 0 0 1 0 1 2 1 2 1 0 0 0 0 0 0 0 1 2 1 1 2 0 2 2 0 1 2 1 0 0 0 0 2 2 0 1 1 1 1 1 0 0 0 0 0 1 1 1 1 0 0 0 0 0 0 0 1 1 1 1 0 0 1 0 1 0 0 0 1 0 1 1 0 0 0 1 0 0 0 1 0 1 0 1 0 1 0 1 0 0 0 0 1 1 0 2 0 0 0 0 0 1 2 0 0 0 0 2 1 1 0 1 1 1 1 1 1 2 0 2 0 0 2 0 0 0 0 1 0 2 0 1 1 0 0 0 0 2 0 0 0 0 1 2 1 1 1 0 0 2 0 0 1 1 1 2 0 2 2 2 2 2 0 2 1 0 0 0 0 0 0 1 2 1 0 0 0 0 0 0 0 0 0 0 0 0 0 0 0 0 0 0 1 2 2 0 0 0 0 0 1 0 1 0 1 2 1 0 1 1 0 0 0 0 1 0 0 2 2 2 0 2 2 0 0 0 0 1 0 0 1 2 2 1 2 2 2 2 0 0 0 1 0 0 1 1 1 0 1 1 0 0 0 1 2 2 0 1 2 2 0 2 1 1 1 0 0 1 0 0 2 2 0 2 0 0 0 2 0 0 0 1 1 1 1 1 0 0 0 0 1 0 2 0 0 0 0 0 0 1 0 1 2 0 1 1 1 0 0 1 0 0 0 0 0 0 0 2 0 1 0 1 0 0 0 0 0 1 1 1 1 1 0 1 1 0 0 0 0 0 0 0
32 1 0 1 0 0 0 1 1 1 1 0 0 1 0 0 0 1 0 0 0 1 1 0 2 0 0 0 2 0 2 0 1 2 0 0 2 2 0 1 0 2 0 1 0 1 0 0 0 2 1 0 2 2 0 0 0 0 0 1 1 1 0 1 0 0 0 1 0 0 0 1 1 0 1 1 0 0 0 0 1 2 1 1 0 0 0 0 0 2 0 0 1 2 0 0 1 1 1 1 1 0 1 0 2 0 2 0 0 0 0 1 1 2 1 2 1 0 0 2 2 0 1 1 0 2 0 1 1 0 0 0 0 0 0 0 0 0 0 1 1 0 0 0 0 0 1 0 0 2 0 0 0 0 1 1 0 2 0 2 2 1 1 2 2 2 2 1 1 2 0 0 1 1 0 1 1 0 0 0 0 0 0 1 1 0 1 2 0 1 1 2 0 1 0 1 0 0 0 0 0 0 1 1 2 1 1 0 1 0 0 0 1 0 2 2 0 1 2 1 2 1 1 1 1 1 1 0 0 1 0 0 0 0 1 0 0 2 0 0 0 0 2 0 1 1 0 0 0 0 0 0 0 0 0 1 0 0 0 0 0 0 1 1 1 0 0 1 2 1 0 0 0 1 2 2 1 1 1 0 0 1 1 1 0 1 1 1 0 2 0 2 0 0 2 0 2 0 0 2 0 1 1 0 1 0 2 2 1 0 1 0 0 2 2 0 1 0 0 0 0 2 0 0 0 0 0 0 0 0 1 2 0 1 0 0 0 1 1 1 1 2 0 2 0 0 0 1 2 1 1 1 2 2 0 0 1 1 0 1 1 1 2 0 2 1 0 0 1 0 1 1 2 2 0 1 0 2 0 2 2 1 1 0 1 1 0 0 0 1 0 0 2 0 2 0 1 0 1 1 1 1 2 0 0 0 2 1 0 0 0 0 2 0 2 1 0 0 0 0 1 0 0 2 1 1 1 1 1 1 1 1 0 0 0 2 0 1 1 0 2 1 1 1 2 2 0 0 0 2 0 0 0 2 2 2 2 1 1 0 2 1 1 1 0 2 2 0 2 0 0 0 2 0 1 0 1 0 2 0 0 0 0 1 2 1 0 2 2 0 1 0 1 1 0 0 0 1 2 0 0 2 1 1 1 0 2 0 1 0 1 1 2 1 0 0 1 0 0 0 0 1 2 2 0 2 0 0 0 2 1 0 0 0 0 0 2 0 0 1 1 1 1 1 0 2 0 1 1 1 0 0 1 0 0 1 0 0 1 0 0 0 0 0 0 1 0 2 2 0 0 0 0 0 0 0 0 2 2 1 0 0 2 0 0 0 2 0 2 2 0 0 0 0 0 0 0 0 0 0 0 2 2 0 1 2 2 1 1 1 2 1 0 0 1 1 0 2 0 0 0 1 0 0 0 1 1 1 0 0 1 1 2 0 2 1 2 0 0 1 0 1 0 1 2 0 2 1 0 0 1 1 0 1 2 2 0 0 0 0 0 0 1 1 0 1 0 0 0 1 0 1 0 1 1 0 0 0 2 1 0 0 1 1 0 2 2 2 1 0 1 1 1 0 0 1 0 2 0 1 1 0 0 1 1 2 1 1 1 0 0 0 0 1 0 1 0 0 0 0 0 0 0 1 0 0 2 0 0 0 0 2 0 0 0 1 0 0 0 1 1 1 0 1 0 0 0 0 0 0 0 0 1 0 0 2 1 0 0 0 1 2 2 0 0 0 1 2 2 2 0 0 0 0 0 1 0 1 0 2 1 0 0 1 1 1 1 2 2 1 1 2 2 2 0 2 0 1 0 0 1 0 0 1 0 1 1 0 0 2 0 0 0 0 1 1 2 2 0 0 0 0 0 1 1 0 0 0 0 1 0 0 2 1 0 1 0 0 0 0 0 0 0 0 0 0 0 1 1 1 0 0 1 1 1 0 1 0 0 0 1 0 0 0 0 2 2 2 1 0 0 0 1 0 1 0 0 1 1 1 1 1 2 1 0 1 0 2 1 0 0 1 1 0 2 2 2 1 0 0 0 2 0 2 2 1 0 2 1 1 0 0 1 1 1 1 0 0 1 1 0 2 2 0 1 0 1 2 0 0 2 2 0 2 0 0 0 1 0 0 0 1 1 1 0 0 0 1 1 0 0 0 1 1 1 0 0 0 0 1 1 1 1 0 0 0 0 0 0 0 0 0 0 0 0 0 0 1 1 0 1 2 0 1 0 0 0 0 0 0 0 0 0 1 1 0 0 0 1 1 1 0
33 1 0 1 1 1 2 0 2 1 1 0 0 1 0 0 0 2 1 0 0 1 0 0 2 0 2 0 2 0 2 0 0 1 0 1 1 2 0 0 0 0 1 1 0 1 1 1 1 1 0 0 0 1 1 0 0 0 0 1 0 2 0 2 1 1 2 1 0 0 0 1 2 0 1 2 1 1 1 0 1 2 2 0 2 0 0 1 1 2 1 1 1 2 0 0 0 0 0 0 0 1 0 2 2 0 2 0 1 0 0 1 1 2 1 2 1 0 0 2 2 0 2 0 0 0 2 1 2 0 0 0 1 1 0 0 1 1 0 2 2 0 0 0 0 0 0 0 0 1 0 0 0 1 0 1 0 2 0 2 0 0 0 2 0 0 1 1 1 2 0 0 2 0 2 1 2 0 0 0 1 1 0 2 2 1 1 1 0 0 1 2 0 0 0 1 1 0 1 1 0 1 1 1 0 1 1 1 2 0 0 0 0 0 1 2 1 0 2 2 2 0 1 0 0 2 2 0 0 1 1 1 0 0 2 0 0 2 0 0 0 1 2 0 2 2 0 1 1 1 1 1 0 0 0 2 0 0 0 0 0 0 1 0 0 0 0 0 0 0 0 0 0 0 0 0 0 0 1 1 0 1 2 2 0 0 2 0 0 2 0 1 0 0 1 0 2 1 0 1 0 0 1 0 1 0 2 1 0 0 0 1 0 1 1 0 2 1 0 0 0 2 0 0 1 0 1 0 0 1 1 2 0 1 0 0 0 1 1 1 1 1 1 2 0 1 0 1 2 1 0 0 1 2 0 0 1 1 0 1 1 1 1 1 1 1 0 1 2 0 1 1 0 0 0 0 0 1 0 2 2 0 0 1 0 0 0 0 0 0 0 0 1 1 2 0 1 2 0 0 0 0 1 0 0 0 1 1 0 0 0 0 2 1 2 0 1 0 0 1 0 1 0 1 0 2 2 0 0 0 0 0 0 1 1 1 0 0 0 0 2 1 1 1 1 2 0 1 1 1 0 1 0 2 0 0 0 1 0 0 1 1 2 0 0 2 2 1 2 0 2 2 2 0 2 0 1 0 1 0 1 0 1 0 1 1 1 1 1 0 1 1 0 1 0 0 0 0 1 0 1 2 1 1 0 1 2 0 0 0 0 0 1 0 1 0 0 0 1 0 0 2 1 0 0 1 0 0 0 1 1 0 2 1 2 1 1 1 2 2 1 2 1 1 2 2 0 2 0 2 0 0 1 1 0 1 0 1 0 1 0 0 0 0 0 1 1 0 0 0 0 0 0 0 0 0 0 2 2 2 0 0 1 0 0 1 1 0 0 0 0 1 0 1 1 1 1 0 1 0 0 2 0 1 2 0 1 0 1 0 1 0 0 0 0 0 0 1 0 0 1 2 0 0 0 0 2 2 0 0 1 1 1 0 2 1 2 1 1 0 0 1 0 1 1 0 1 0 1 1 0 2 1 1 1 2 0 0 1 1 1 1 0 0 1 2 1 2 0 0 0 0 1 0 0 0 1 0 1 1 0 2 2 2 0 1 2 1 0 0 0 0 0 0 0 0 1 2 2 1 0 1 1 0 2 1 1 1 1 0 2 2 0 0 1 1 1 1 0 0 0 1 2 0 0 1 1 0 0 0 0 0 0 0 0 0 0 1 1 1 0 1 0 0 0 2 0 1 0 1 0 0 1 0 0 2 1 0 0 0 0 0 1 0 0 1 0 2 1 1 0 1 1 1 1 0 0 1 0 1 0 0 1 0 0 1 0 1 1 1 0 1 2 1 0 1 0 1 0 0 0 0 1 2 1 1 2 2 2 2 0 0 1 1 0 1 0 1 2 2 2 2 0 2 2 0 0 0 0 2 0 2 2 1 0 0 0 0 0 0 0 0 1 0 1 0 1 1 1 1 0 0 1 1 1 0 1 1 0 0 1 0 0 0 0 1 1 1 1 1 0 0 0 0 0 0 0 0 1 1 1 0 2 0 0 0 0 1 0 0 1 2 1 1 2 1 2 1 1 1 1 1 0 0 0 0 2 1 0 1 1 1 0 0 1 1 0 1 2 1 0 2 2 1 2 1 0 0 0 0 2 1 0 2 0 0 1 0 0 0 0 0 1 1 1 1 0 0 0 1 0 0 1 0 0 0 1 1 0 1 0 0 1 1 1 0 1 0 0 1 0 1 0 0 2 1 0 0 2 0 0 0 0 2 0 0 1 1 0 1 1 0 1 0 0 0 0 0 1 0 1 0
34 1 0 1 0 0 0 2 2 1 1 0 2 2 1 1 1 2 1 0 1 2 0 0 2 0 0 1 2 0 2 1 1 2 0 1 1 1 0 0 0 0 0 0 1 1 1 0 2 1 0 0 1 1 1 0 0 0 0 1 1 0 0 2 1 1 1 0 0 0 0 1 2 0 0 2 1 1 1 0 1 1 1 1 2 0 0 0 0 2 0 0 1 2 0 0 1 0 0 0 0 0 1 0 2 1 2 1 1 1 0 1 1 1 1 1 1 0 1 1 1 0 2 1 0 1 1 0 1 0 0 0 0 1 1 0 0 0 0 0 2 0 0 0 0 0 0 0 0 0 0 0 0 0 0 0 0 1 0 1 1 1 0 2 1 2 0 1 0 1 1 0 0 2 0 0 2 0 0 2 0 0 1 1 1 0 1 2 1 0 2 2 2 2 0 0 0 0 0 0 0 1 0 0 2 0 0 0 2 0 2 0 1 0 2 2 0 1 1 1 1 0 0 1 1 1 1 0 0 2 0 0 0 0 2 1 1 1 0 0 0 0 2 1 1 1 0 0 0 0 0 0 2 0 0 1 0 0 1 1 0 1 1 1 2 0 1 1 1 0 0 1 0 0 0 0 0 1 0 0 0 0 0 2 0 0 0 2 0 2 0 1 2 0 2 0 2 0 0 2 0 0 0 1 0 0 0 2 1 0 1 1 0 0 0 0 2 1 0 0 0 2 1 0 1 0 0 1 0 1 2 1 0 0 0 0 0 2 0 1 1 1 2 2 0 0 0 1 1 1 1 1 2 2 2 0 1 0 0 1 1 1 1 0 1 0 0 2 2 1 0 0 1 1 0 2 0 0 1 1 1 0 1 0 1 1 0 1 1 1 1 1 1 0 2 0 1 2 0 1 1 1 1 1 1 1 1 0 0 0 1 0 0 0 1 1 0 1 0 0 0 2 0 2 2 2 1 1 0 0 0 0 0 0 0 1 1 1 1 0 2 1 1 1 0 2 0 0 1 2 0 1 0 2 2 2 2 1 0 1 1 1 1 0 0 1 1 0 2 0 0 1 2 0 2 0 0 0 2 2 2 1 0 0 1 2 1 1 1 0 0 0 0 2 1 1 0 0 1 0 1 2 2 1 0 1 2 0 1 1 1 0 1 0 0 0 0 0 1 1 1 1 1 1 1 1 0 1 0 2 1 1 2 1 2 0 1 0 2 2 1 1 0 0 2 0 0 0 2 0 0 0 1 0 1 1 0 0 1 0 0 0 0 1 0 1 2 1 1 1 1 2 2 0 2 0 2 1 1 0 1 0 1 0 0 1 1 0 0 0 0 1 1 0 1 0 0 0 0 0 0 2 0 2 2 0 1 1 2 1 1 0 0 0 0 1 0 1 0 0 0 1 0 0 1 0 0 1 0 0 0 0 1 0 2 0 2 0 0 0 0 2 0 0 2 0 2 0 1 1 0 1 0 0 1 2 0 0 1 0 0 0 1 1 1 1 0 1 1 1 0 1 0 0 0 0 0 0 1 2 0 1 2 1 1 1 1 0 0 0 0 0 1 2 1 0 0 0 0 0 0 0 0 0 2 0 1 1 2 0 0 0 0 1 1 0 0 0 1 1 0 0 1 0 2 1 0 0 0 0 0 1 0 0 0 1 0 0 0 1 0 1 0 1 0 0 0 1 0 1 0 1 0 0 0 1 0 0 2 2 0 0 1 0 0 0 1 0 0 0 0 0 0 0 0 0 0 2 0 2 0 1 1 0 0 1 1 2 1 2 0 1 2 1 0 1 0 1 0 0 0 0 0 1 0 2 2 0 0 1 0 0 1 1 0 1 1 2 0 1 1 0 0 2 2 0 2 0 0 0 1 2 0 0 0 1 0 0 0 0 0 0 0 0 0 0 0 2 1 1 0 0 0 2 2 0 0 1 0 0 2 0 0 0 0 0 2 0 2 0 0 0 0 0 2 1 0 1 2 2 2 0 1 0 0 1 1 1 0 0 0 1 1 1 2 1 2 1 1 2 2 0 1 0 2 2 0 1 0 1 0 1 0 0 1 0 0 1 1 1 0 2 2 2 1 0 1 2 0 1 2 2 0 1 0 0 0 0 0 0 0 1 2 1 0 0 0 0 0 0 1 0 2 0 0 0 0 0 0 0 0 0 0 2 0 0 2 0 0 0 2 0 1 1 0 0 0 0 2 0 0 0 0 2 0 0 0 1 0 0 0 1 0 0 0 1 0 0 0 0 1 1
35 1 0 2 0 0 0 2 0 1 1 0 1 1 0 0 0 1 1 1 1 1 0 0 2 0 1 0 2 0 2 0 1 1 0 0 2 1 0 0 0 0 1 1 0 1 1 0 0 0 0 0 0 2 0 0 0 0 0 0 1 1 0 1 0 0 0 0 0 0 0 0 2 0 1 2 1 0 0 0 0 2 2 0 2 0 0 0 0 2 0 0 1 1 1 0 1 0 0 0 0 0 0 0 2 1 2 2 0 0 1 1 1 2 1 2 1 0 0 2 2 0 1 0 1 0 0 1 1 1 0 0 0 0 0 0 0 0 0 2 1 0 0 0 0 0 0 0 0 2 0 0 0 0 0 0 0 2 0 2 1 0 0 2 2 2 2 1 0 2 0 0 1 1 0 0 2 2 0 1 0 0 2 2 2 0 2 2 2 2 0 2 1 0 1 0 0 0 0 0 0 0 0 1 2 0 1 1 0 0 1 0 2 0 2 2 1 0 1 1 1 0 0 1 0 1 1 1 1 1 1 1 0 0 2 0 0 0 1 1 0 0 2 1 1 1 0 0 0 0 0 0 1 0 0 2 1 0 0 1 1 1 0 0 0 0 0 0 2 1 0 1 0 1 1 1 0 0 2 0 1 0 1 1 0 1 1 2 0 2 0 0 0 0 2 0 2 0 0 0 0 0 1 1 1 0 0 1 1 0 0 1 0 2 2 0 2 0 0 0 0 2 1 1 1 0 1 2 0 1 1 2 0 0 0 0 0 1 1 2 1 1 1 2 0 1 0 0 2 2 0 0 1 1 1 1 0 0 0 1 0 0 1 0 1 0 0 2 2 0 0 0 0 0 0 1 0 0 2 0 1 0 0 0 1 1 0 0 0 0 0 0 1 0 1 1 1 0 0 1 1 2 1 1 2 0 0 1 0 0 0 0 0 0 1 1 1 0 0 0 1 0 1 1 1 1 0 0 1 0 0 0 0 1 1 1 0 0 0 0 1 1 1 0 1 2 0 0 1 1 0 1 0 2 2 2 2 2 2 0 2 2 0 0 0 0 0 0 2 1 0 1 1 1 2 0 2 0 2 0 1 1 0 1 1 2 0 0 1 0 1 1 0 2 1 0 0 0 1 0 1 2 2 2 0 0 1 0 0 0 0 0 1 1 0 0 1 0 1 2 2 0 1 1 1 1 0 0 1 2 1 0 0 0 0 0 2 0 1 1 1 1 1 0 1 2 0 1 1 1 0 0 1 0 1 0 1 0 2 0 0 0 1 0 1 1 1 2 1 0 0 0 0 0 0 0 0 1 1 1 0 0 1 0 0 1 0 0 0 0 0 0 0 0 0 0 1 0 0 0 0 2 0 2 2 0 1 0 0 0 2 0 0 0 0 0 1 2 1 1 0 1 0 0 0 2 2 1 0 0 1 1 0 0 1 0 2 0 1 0 0 1 0 0 1 0 1 0 0 1 2 1 0 0 2 2 0 0 2 1 1 0 1 0 1 1 1 2 0 0 2 0 0 1 1 0 0 1 2 0 1 0 2 2 0 2 2 2 0 1 0 0 1 1 1 0 1 1 1 2 0 2 0 0 1 2 0 2 1 0 0 0 0 0 0 0 0 1 0 0 0 0 1 0 0 0 0 0 0 0 0 1 0 1 0 1 1 0 0 1 0 0 0 1 0 0 0 0 0 0 0 0 1 0 0 1 0 0 1 0 0 0 2 0 0 0 1 1 1 1 0 0 0 1 1 0 0 1 0 1 1 0 0 1 0 1 0 2 1 1 1 1 2 1 0 1 1 0 0 0 0 0 1 1 1 1 2 0 1 2 0 0 1 1 1 2 0 2 1 2 2 1 0 2 2 0 0 0 0 0 0 2 2 0 0 0 0 0 0 0 0 1 1 0 1 0 1 2 2 1 0 0 0 2 2 0 0 0 0 0 0 0 0 0 0 2 2 0 1 1 0 0 1 1 0 0 0 2 2 2 1 1 2 0 0 1 0 1 0 0 1 1 0 1 0 0 0 0 0 0 0 2 1 0 1 1 0 1 0 0 0 0 0 0 2 1 0 1 1 1 0 2 2 2 1 1 0 1 0 0 1 0 0 1 0 0 0 0 1 0 0 1 0 0 0 0 0 0 0 2 0 1 0 2 1 0 2 0 0 2 0 0 0 1 0 0 0 0 0 0 0 0 0 0 0 0 0 0 1 0 0 1 0 1 0 0 0 0 0 0 0 0 0 0 0 0 0 0 1 2 1 2
36 0 1 1 0 1 1 2 1 1 2 0 1 2 1 1 1 1 0 0 0 1 0 1 1 0 2 0 2 1 2 2 2 2 0 0 2 1 1 1 0 0 0 1 0 1 1 0 2 0 0 0 2 2 0 1 2 0 0 0 0 0 0 1 0 0 1 0 0 0 0 1 2 0 2 2 0 0 0 0 0 2 1 1 1 0 1 0 0 2 0 0 1 0 0 0 1 2 1 1 0 0 0 1 2 1 2 2 0 0 0 1 2 2 2 2 2 0 0 2 2 0 0 0 2 0 0 1 1 1 1 1 0 1 1 0 1 0 0 1 0 0 1 0 0 0 0 0 0 1 0 0 0 0 0 0 0 1 0 0 0 0 0 2 0 1 0 2 0 2 0 0 0 2 0 2 0 0 0 1 0 0 1 2 2 1 1 0 0 0 0 1 1 1 0 0 1 1 0 0 0 0 1 0 0 1 1 0 0 0 1 0 2 0 2 2 0 1 2 1 2 1 1 0 1 2 1 0 0 0 0 0 0 1 2 0 0 2 0 0 0 1 2 0 1 2 0 1 1 0 0 0 0 0 1 2 1 0 0 0 0 0 1 0 0 0 0 0 2 1 0 0 0 1 0 0 0 1 1 0 0 1 0 2 1 0 2 0 0 2 0 2 0 0 2 0 0 0 1 2 0 0 0 2 0 0 0 1 0 0 0 2 0 2 2 0 1 0 1 0 1 2 1 0 1 0 0 1 0 0 1 2 0 1 0 1 0 1 1 2 1 1 1 1 0 1 0 1 2 2 1 1 2 2 2 0 0 1 0 1 1 1 1 0 2 1 0 1 1 0 0 0 0 0 0 0 0 1 1 1 1 1 0 0 0 0 0 0 0 0 0 0 0 0 2 0 0 0 0 0 0 0 0 2 2 2 0 0 0 0 1 0 1 0 1 1 1 0 0 0 0 2 1 0 0 1 2 2 2 0 2 1 2 2 2 0 0 2 1 1 2 0 2 0 0 1 0 2 2 2 0 0 0 2 1 0 1 2 2 2 1 1 2 0 0 2 2 1 2 0 1 1 2 2 2 0 2 0 0 0 2 0 0 1 2 0 0 1 1 0 0 1 0 1 2 0 0 0 1 0 1 2 1 0 0 2 1 0 0 1 0 1 1 0 0 0 0 0 2 1 2 1 0 2 1 2 1 0 1 2 0 0 0 0 0 1 2 0 1 1 0 1 0 0 0 1 0 1 1 1 0 0 1 1 1 0 1 0 1 0 0 0 0 2 0 0 2 0 0 1 0 1 2 0 0 0 2 1 1 1 0 0 1 0 0 1 1 0 1 1 0 0 1 0 0 0 2 0 0 0 0 2 0 2 2 0 2 0 0 0 2 0 0 2 0 2 0 1 0 0 0 1 0 0 0 0 2 1 0 0 0 0 0 0 1 0 2 0 0 1 0 0 0 0 1 0 1 0 0 1 1 2 1 1 2 2 0 0 1 0 0 0 0 1 0 1 1 1 0 1 0 1 1 0 0 0 0 2 1 1 2 0 1 0 0 1 0 1 0 0 0 0 0 1 0 1 0 1 1 1 0 2 0 0 2 1 1 1 1 0 0 0 0 0 0 1 0 2 0 0 0 1 1 0 2 1 0 0 0 0 0 1 0 0 0 0 1 0 0 0 0 1 0 0 0 0 0 0 0 0 0 0 0 0 0 2 0 0 1 0 0 0 1 0 0 0 1 2 1 2 0 0 0 0 0 0 0 2 0 1 1 0 1 1 0 1 0 2 2 2 0 1 2 1 0 1 0 0 0 0 0 0 2 2 2 0 1 0 1 2 0 0 0 0 1 1 1 2 1 1 1 2 0 2 1 0 1 0 1 0 0 1 2 1 0 0 0 0 0 1 1 1 2 1 2 1 1 1 1 1 0 0 1 1 1 0 0 0 0 0 2 0 0 0 0 0 0 0 0 2 1 0 1 0 2 0 0 0 1 2 2 0 1 1 0 1 0 1 1 0 0 0 1 0 2 2 2 2 1 0 0 1 0 0 0 1 1 0 0 1 0 1 0 0 1 0 0 0 1 1 0 1 1 1 1 0 2 1 0 0 2 1 0 1 0 0 1 0 0 0 0 0 1 1 0 0 0 1 0 1 1 0 2 0 0 0 0 0 0 0 0 0 0 0 0 1 2 0 0 1 1 1 0 0 0 1 0 1 1 0 0 1 1 1 0 0 0 0 0 0 0 1 0 0 0 0 0 1 2 0 0 0
37 0 0 1 0 1 1 2 1 1 1 0 0 0 0 0 0 2 1 0 0 2 0 0 2 0 1 0 1 2 2 1 0 1 2 0 2 1 1 1 0 0 0 0 0 0 1 1 1 1 0 0 2 2 0 2 1 0 0 0 1 0 0 0 1 1 0 0 1 1 0 1 2 0 1 2 1 1 1 2 0 2 0 2 2 0 0 0 0 2 0 0 1 1 0 0 0 0 0 0 0 0 1 0 1 0 1 1 1 0 0 2 1 2 1 2 1 0 1 1 1 0 2 1 0 2 0 0 2 0 1 1 0 0 0 0 0 0 0 1 2 0 1 0 0 0 0 0 0 0 0 0 0 0 0 1 0 2 0 2 1 0 0 2 0 1 1 1 1 2 1 0 1 1 0 0 2 0 0 0 0 0 1 2 2 0 2 1 1 1 1 2 2 1 1 0 1 0 0 1 0 0 1 0 1 2 2 1 1 0 0 0 0 1 2 2 1 0 1 0 1 1 0 0 0 0 0 1 1 0 1 1 0 0 0 0 0 1 1 1 0 0 1 0 1 1 0 0 0 0 0 0 1 1 1 2 1 0 0 0 1 1 0 0 2 0 1 1 2 2 0 2 0 2 0 0 1 1 2 1 1 0 2 2 0 0 2 2 0 2 0 0 0 0 2 0 2 1 1 1 1 0 1 1 1 0 1 1 0 0 0 1 0 2 2 0 1 0 1 0 2 2 2 0 2 0 0 2 2 1 1 1 0 1 0 0 0 1 1 1 1 1 1 1 0 1 0 1 2 1 1 1 2 2 2 0 0 1 0 1 1 1 1 1 1 0 0 1 1 0 0 0 0 0 1 0 0 0 1 1 2 1 2 0 0 0 0 0 0 0 1 1 0 0 2 0 1 2 0 1 1 1 0 1 1 0 0 1 0 0 0 0 1 0 1 1 1 0 0 1 0 1 0 0 2 2 1 1 0 0 0 1 0 0 0 1 0 1 0 0 2 0 1 1 0 2 1 0 1 0 0 0 0 1 2 0 2 1 0 1 1 1 0 1 0 0 0 1 2 0 1 1 0 2 2 0 1 0 1 1 2 0 0 0 1 1 1 0 1 1 1 1 0 1 0 0 0 0 2 0 1 2 1 1 0 1 2 0 1 2 0 0 1 0 0 0 0 0 1 2 2 0 0 2 1 2 0 2 0 2 0 2 2 1 2 1 1 1 0 0 2 1 1 0 2 2 0 0 1 1 0 1 0 0 1 0 1 0 1 1 1 0 0 0 0 2 1 1 1 1 0 0 1 0 1 0 1 2 2 1 1 1 1 0 0 0 1 1 1 1 1 0 1 0 1 0 0 0 0 0 0 2 2 2 0 0 2 0 0 0 2 2 0 0 0 0 0 0 0 0 0 0 0 0 0 0 0 1 0 0 2 2 0 1 1 0 2 0 0 1 0 1 0 2 1 0 1 0 0 1 0 1 0 1 1 1 0 1 2 0 0 0 0 1 0 1 0 2 0 0 0 1 0 0 1 1 1 0 1 1 1 1 2 0 0 1 1 1 0 1 1 1 0 0 1 0 0 2 2 2 0 0 1 0 2 1 1 0 1 1 1 1 0 0 0 0 0 0 1 1 0 0 1 0 1 2 0 0 2 0 0 0 0 1 0 1 1 0 0 1 1 1 0 0 0 0 0 2 0 1 0 1 1 1 0 2 0 0 1 0 0 0 2 0 0 0 0 1 1 1 0 0 0 1 1 0 0 1 0 1 1 0 1 0 0 2 0 2 2 2 0 2 2 0 0 0 1 0 0 1 0 0 1 2 1 0 0 0 1 2 0 0 0 0 2 2 0 2 2 2 2 2 0 2 2 0 0 0 0 1 0 0 2 1 0 0 0 1 1 0 1 1 2 1 2 1 1 1 0 0 1 0 1 1 1 0 0 0 0 0 0 0 0 0 0 1 1 0 0 1 1 0 0 0 2 0 1 1 2 2 2 0 2 1 0 1 0 2 0 0 1 2 0 1 2 2 2 1 0 0 0 2 0 0 2 2 0 1 0 1 1 1 0 0 0 0 0 0 1 1 0 2 0 0 0 0 2 1 1 0 2 2 0 1 0 0 1 2 0 0 0 0 1 1 0 1 0 1 0 0 1 0 1 1 0 0 2 1 0 2 0 1 1 1 0 1 0 0 0 0 0 0 0 0 0 0 0 2 0 0 0 2 0 2 1 0 1 0 0 0 0 0 1 0 0 0 1 0 1 1 1 1
38 0 0 1 0 1 1 1 2 0 0 1 1 1 0 0 0 2 2 1 1 1 0 0 2 0 1 0 2 0 1 0 0 1 1 0 2 1 0 0 1 0 1 2 0 1 1 0 1 1 0 0 0 0 1 0 0 0 0 2 0 0 0 2 0 0 1 1 0 0 0 2 2 1 2 2 0 1 1 0 1 1 2 0 1 0 1 1 1 2 1 1 1 2 0 0 1 1 1 1 2 0 1 0 2 0 2 2 0 0 0 1 1 2 2 2 2 0 2 0 0 0 1 0 1 0 1 2 2 1 0 0 0 0 0 0 0 1 0 2 2 0 1 0 0 0 0 0 0 0 0 0 0 0 0 0 0 0 0 0 1 1 0 2 2 2 1 2 0 1 1 1 0 2 1 1 2 1 1 0 0 1 1 2 2 0 2 1 1 0 2 2 2 2 0 1 0 0 1 1 0 1 0 0 1 2 2 0 0 0 0 0 2 0 1 2 2 0 2 1 1 0 0 0 0 0 0 1 0 2 1 1 2 1 1 1 1 2 0 0 0 0 2 0 2 2 0 1 1 0 0 0 0 0 0 2 1 1 1 1 0 1 1 1 1 0 0 0 2 1 0 2 0 2 0 0 1 1 1 1 0 1 2 2 0 0 2 2 0 2 0 2 1 1 1 1 1 1 0 1 0 0 1 0 1 0 1 2 0 0 0 1 0 2 2 0 2 0 1 0 2 1 0 0 2 0 0 0 0 2 2 1 1 2 0 0 0 0 2 0 0 1 2 2 0 1 0 0 2 1 1 1 2 2 1 0 0 1 0 0 0 0 1 0 1 2 1 1 1 0 0 0 0 0 0 0 0 0 2 0 1 1 0 0 1 0 0 0 0 0 1 1 1 1 2 0 1 1 0 0 0 0 0 2 2 1 1 1 0 0 1 0 1 0 1 1 0 1 0 0 0 2 0 2 1 1 2 1 0 0 1 0 0 0 0 1 1 0 0 0 1 1 2 0 0 2 0 0 2 1 0 2 0 2 2 0 2 1 1 0 2 1 2 0 0 2 2 1 2 0 2 2 1 1 1 0 1 1 2 0 0 0 0 2 1 0 0 1 1 0 0 1 1 2 1 0 0 2 2 0 0 2 2 1 0 1 2 0 0 0 0 0 1 0 0 0 0 0 0 1 1 1 2 1 1 1 0 0 0 1 1 0 2 1 1 0 2 2 2 2 2 2 1 0 0 2 0 2 0 2 0 0 0 0 1 0 1 0 2 0 0 0 1 0 1 1 1 2 1 0 1 1 0 0 0 0 1 2 2 0 0 0 1 0 0 0 1 1 0 0 1 0 0 0 0 0 0 1 1 1 1 1 2 1 0 1 1 1 2 0 0 0 2 2 1 1 0 0 0 0 1 0 0 0 0 1 1 1 0 0 1 1 0 0 2 1 1 1 0 1 1 1 0 1 2 0 1 0 0 2 0 2 0 2 1 2 0 0 2 0 0 0 1 0 0 2 0 2 0 0 1 0 0 0 0 1 1 1 2 0 1 1 2 2 0 1 1 0 0 0 0 0 0 0 0 0 0 1 1 1 0 1 0 0 1 1 0 2 2 0 1 1 0 0 0 1 0 2 0 0 0 0 0 0 2 1 0 0 1 0 1 2 0 0 0 1 0 0 0 2 1 2 0 0 0 0 0 0 0 0 0 0 1 1 1 0 0 0 0 0 0 2 2 0 0 0 0 2 2 2 0 0 1 1 1 0 0 1 1 1 0 1 0 0 0 1 0 1 1 2 0 2 2 0 0 0 1 0 0 0 0 0 1 1 1 1 2 1 1 2 0 0 0 0 1 1 0 2 1 2 2 2 0 2 2 0 1 0 0 0 0 2 2 1 0 1 1 0 0 0 0 0 2 0 2 0 1 0 0 0 0 0 0 2 2 0 0 0 0 0 2 0 0 0 0 1 2 0 2 0 0 0 0 1 2 1 1 2 2 2 2 0 1 0 0 1 1 2 0 0 0 0 0 1 2 1 2 1 0 0 0 2 1 1 2 1 0 1 0 0 0 0 0 0 1 1 0 1 2 2 0 2 2 2 0 0 0 1 1 0 1 1 0 2 0 0 0 2 0 0 0 0 1 2 2 1 0 0 0 1 1 0 1 1 0 0 1 0 0 2 0 2 1 0 0 0 0 0 1 1 1 0 0 0 0 1 0 0 2 0 0 0 0 0 0 1 1 0 0 2 2 0 0 0 0 0 0 0 0 0 1 0
39 1 0 1 1 1 2 2 2 0 0 0 0 0 0 0 0 1 1 1 1 1 0 1 1 0 1 0 0 1 1 0 0 0 0 0 2 2 0 0 2 0 0 0 0 0 0 0 1 1 1 0 1 1 0 1 0 0 0 1 0 1 0 2 1 0 2 0 1 1 0 1 2 0 0 2 2 0 0 0 0 2 2 0 0 0 0 0 0 2 0 0 2 0 0 0 0 1 0 0 0 0 0 1 2 1 2 1 1 0 1 1 1 2 1 2 1 0 1 1 1 0 2 1 0 0 1 0 2 0 1 1 0 0 0 0 0 0 0 2 0 0 1 0 0 0 1 0 0 1 0 0 0 0 1 0 0 0 2 1 2 1 0 1 1 2 0 1 0 1 1 1 0 2 2 0 2 0 0 0 0 0 1 2 2 1 1 0 0 0 1 2 1 1 1 0 0 1 0 0 0 1 0 1 2 0 0 2 1 0 0 0 0 0 1 2 1 0 1 0 1 1 0 0 0 0 0 1 1 2 0 0 0 0 2 0 1 2 0 0 0 2 1 0 2 1 1 0 1 1 1 1 2 0 0 0 0 1 1 1 0 1 1 0 0 0 2 0 1 0 1 0 0 1 0 0 0 1 2 1 1 0 0 1 1 1 1 2 0 2 0 0 1 0 2 0 2 0 1 0 1 0 0 0 0 0 0 1 1 0 1 2 0 1 1 0 2 1 0 0 0 2 1 0 1 0 1 0 0 1 1 1 0 2 0 0 0 1 1 1 1 1 2 1 0 1 0 1 2 2 1 1 1 1 1 1 0 1 0 2 2 2 1 0 1 1 0 1 1 1 0 0 1 0 1 0 0 1 1 1 1 2 1 0 0 0 0 0 0 0 0 1 0 2 2 0 0 1 0 0 0 0 0 2 2 0 0 0 0 0 1 0 1 0 1 0 0 0 1 0 0 1 1 1 1 1 2 2 2 1 2 1 0 0 0 1 1 2 0 0 1 0 1 1 0 2 1 0 1 1 0 2 0 2 1 1 1 1 1 0 1 1 1 0 0 1 1 1 1 1 0 1 0 2 1 0 0 0 2 2 2 1 0 0 2 1 0 0 1 0 0 0 1 0 1 0 1 1 2 0 0 1 1 1 1 0 2 1 0 1 0 0 2 1 0 0 1 2 0 2 2 0 1 2 0 2 1 0 1 2 0 1 1 1 1 0 0 0 2 2 0 2 2 0 2 2 0 1 1 1 0 0 0 0 2 0 0 0 2 0 0 0 1 0 0 0 1 2 2 0 0 2 1 0 1 0 2 1 1 1 0 0 1 0 1 0 1 0 1 1 1 0 1 0 0 0 0 0 0 1 1 1 2 0 0 2 2 1 1 1 1 0 0 0 0 0 1 0 0 0 1 1 0 0 0 2 2 2 0 0 1 1 0 0 1 0 2 0 1 0 1 1 0 2 2 0 2 0 0 0 0 1 0 0 1 1 0 1 1 0 0 0 1 1 1 1 0 2 0 0 1 1 1 0 0 0 2 1 1 1 1 0 2 1 0 1 2 1 1 0 0 0 0 2 1 0 0 2 1 2 2 0 1 0 1 1 1 2 2 0 1 1 0 0 0 0 0 1 0 0 0 0 0 0 2 2 0 0 0 0 0 1 0 0 0 1 2 0 0 1 0 1 0 0 0 0 0 0 0 0 0 0 0 0 0 2 0 0 0 0 1 0 1 0 0 1 0 1 1 1 0 0 0 1 1 1 1 1 0 2 1 0 1 1 1 1 1 2 2 1 1 2 2 1 0 1 0 1 0 0 0 0 1 1 1 1 1 0 1 2 0 0 0 0 0 2 2 2 1 2 1 1 0 2 2 0 2 0 0 1 0 1 2 0 0 1 0 0 0 0 0 0 0 1 1 0 1 1 1 1 0 0 0 2 2 0 0 0 0 0 2 0 1 0 1 1 1 0 1 1 0 0 0 0 1 0 0 0 0 1 1 0 2 0 0 0 0 1 0 0 0 0 2 0 1 1 1 2 0 1 1 0 0 0 1 1 1 1 0 0 0 1 0 0 0 0 0 1 2 1 0 2 2 1 0 0 1 1 0 0 2 2 0 2 0 0 0 1 0 0 0 1 2 0 0 0 0 1 0 0 2 0 0 2 1 0 2 1 1 1 1 0 0 0 2 0 2 0 1 1 1 0 0 0 0 1 0 1 1 0 1 2 1 0 0 0 0 0 0 0 0 1 0 0 0 0 0 0 1 0 1 1
40 1 0 0 0 0 0 2 2 0 0 0 1 1 0 0 0 2 2 1 1 2 0 0 2 0 0 1 1 0 1 0 0 0 0 0 2 1 0 0 0 0 0 0 0 2 0 0 1 0 0 0 1 1 1 2 1 0 0 1 1 1 0 0 0 0 2 0 0 0 0 1 2 0 2 2 0 0 0 1 0 2 2 0 1 1 1 1 1 2 0 1 1 2 0 0 1 0 0 0 0 1 0 1 2 1 2 2 0 0 0 1 1 1 1 1 1 0 1 1 1 0 2 1 0 1 1 1 1 0 0 0 0 0 0 0 0 0 0 1 0 0 0 0 0 0 0 0 0 1 1 0 1 1 0 0 0 1 0 0 1 1 1 1 1 1 1 1 1 2 0 0 0 2 0 1 1 0 0 1 0 0 1 2 1 0 2 2 1 1 1 2 2 0 2 0 1 0 1 0 0 0 0 1 1 2 1 1 1 2 0 0 0 0 1 2 1 1 2 2 2 0 1 0 2 1 0 1 1 0 1 1 0 0 1 0 0 2 0 0 0 1 2 1 2 2 0 0 0 0 0 0 0 0 0 2 1 1 1 2 1 2 0 0 1 1 1 0 2 2 0 1 0 1 0 0 0 1 2 1 1 0 1 2 1 0 2 2 0 2 0 2 1 0 1 0 2 0 0 2 1 0 1 0 1 0 2 1 0 0 0 1 0 2 2 0 1 0 1 0 1 2 1 0 1 0 0 2 1 1 1 2 0 1 0 1 1 1 1 0 1 1 0 2 0 1 0 0 1 1 0 0 0 0 0 2 0 0 0 2 2 2 0 0 0 0 0 0 2 0 0 2 0 0 0 0 0 0 1 1 0 2 0 0 0 0 0 1 1 0 0 0 0 0 2 1 0 0 0 0 0 0 0 2 2 2 0 2 0 0 0 0 0 0 0 0 1 0 0 0 0 0 1 0 0 1 1 1 1 0 1 0 0 1 1 0 0 1 0 0 1 1 1 1 1 2 0 0 1 2 0 1 0 2 1 0 1 2 2 0 2 2 2 0 0 2 2 1 2 0 1 2 1 1 1 0 0 2 2 0 0 0 0 0 2 0 0 0 1 1 0 1 1 1 0 0 0 1 1 1 1 2 1 1 0 1 2 0 0 0 0 0 1 0 0 0 0 0 1 2 2 0 0 2 2 2 0 2 0 2 0 1 0 0 0 0 1 1 2 2 1 1 1 1 1 0 1 2 0 2 0 0 0 0 1 0 1 0 1 0 0 0 1 2 0 0 2 1 1 0 0 1 2 1 2 1 2 2 2 2 0 0 2 0 1 1 0 0 0 0 0 0 0 0 0 0 1 1 1 2 2 0 0 1 1 0 0 1 0 0 0 0 0 0 0 0 0 0 0 0 0 0 0 0 0 2 2 0 0 0 0 0 0 0 1 1 1 0 0 0 1 1 0 1 2 0 2 1 0 1 1 1 0 0 2 2 0 1 2 0 0 0 1 1 0 1 1 2 0 0 1 0 0 0 1 0 0 1 1 1 1 0 1 1 0 1 0 1 0 1 0 0 0 1 1 0 0 2 1 2 0 2 0 0 0 2 0 2 1 0 0 0 0 0 0 1 2 0 0 0 0 0 2 0 1 2 0 0 0 0 0 0 0 1 0 1 1 0 0 0 0 0 0 1 0 0 1 1 0 0 0 0 1 0 0 1 1 0 0 0 0 0 2 0 0 0 1 1 2 2 1 1 1 2 1 0 0 1 1 1 0 1 1 0 0 1 0 2 1 2 0 1 2 0 1 0 0 1 0 0 1 0 0 1 0 2 1 1 1 2 0 0 1 1 1 2 0 2 2 2 1 2 0 2 2 0 0 0 0 1 0 1 2 1 0 0 0 0 0 0 0 1 0 0 0 0 0 1 1 0 0 0 1 1 1 0 1 0 1 0 1 0 0 0 0 1 1 1 1 1 0 0 0 1 1 0 0 2 2 1 1 0 2 0 0 1 0 2 0 0 0 1 1 0 2 1 1 0 1 0 0 2 0 0 0 0 1 0 0 1 1 1 0 0 2 1 0 1 2 1 1 1 1 1 2 0 0 2 0 1 2 2 0 2 0 0 0 1 0 0 0 0 1 1 0 0 0 0 0 1 1 0 1 1 1 0 1 0 0 0 0 0 1 0 0 0 0 0 0 1 1 1 0 0 0 1 1 1 2 0 1 2 0 1 0 0 0 1 0 1 1 0 0 1 1 1 0 1 1 1 1 1
41 1 0 1 0 0 0 2 2 1 1 0 2 2 0 0 0 1 0 1 1 1 0 1 1 1 1 0 2 0 2 1 1 1 1 1 2 1 0 0 1 1 0 0 0 0 0 0 0 2 1 0 2 2 0 0 0 0 0 1 1 0 0 2 1 1 1 1 0 0 0 1 1 0 1 2 1 0 0 0 0 1 2 1 1 0 0 1 1 1 0 0 1 1 0 0 1 1 1 1 0 0 1 0 2 1 2 1 1 1 0 1 0 1 1 1 1 0 0 2 2 0 2 1 0 1 1 0 1 0 1 1 0 1 1 0 0 0 0 2 1 0 0 0 0 0 0 0 0 1 0 0 1 0 0 1 1 0 0 1 0 1 0 1 0 1 1 0 1 2 0 0 0 2 1 1 2 0 0 1 0 0 1 2 2 0 2 2 1 1 0 2 1 0 1 0 0 0 1 0 0 0 0 1 1 2 1 0 1 1 0 0 1 0 1 2 1 2 1 0 2 1 0 0 0 1 1 0 0 0 0 0 1 0 2 0 0 2 0 0 0 0 2 0 2 2 0 1 1 0 0 0 0 0 0 2 0 1 1 0 0 0 1 1 1 0 1 0 2 1 0 1 0 1 0 0 1 2 2 1 0 0 0 1 0 2 0 1 0 1 1 1 1 0 2 0 2 1 0 2 1 0 1 0 1 0 1 2 0 0 0 2 0 1 1 0 2 0 0 0 1 1 0 0 2 0 1 1 1 0 1 1 1 1 0 0 0 2 0 1 0 1 0 1 0 1 1 0 2 2 0 0 2 2 0 0 1 0 0 2 2 2 0 0 0 0 0 0 1 0 1 1 0 0 0 1 0 0 0 2 2 1 2 0 0 1 0 2 2 0 1 1 0 0 2 0 1 1 0 0 0 0 0 2 2 2 0 0 0 0 0 0 0 0 0 0 0 1 1 0 0 2 0 2 2 2 1 0 1 0 2 0 1 2 2 0 0 1 1 1 1 1 2 0 0 1 0 0 1 0 1 1 0 2 1 1 1 2 1 0 1 0 1 1 0 2 2 1 2 0 2 2 2 0 1 0 1 0 1 1 2 0 0 1 2 0 0 1 2 0 2 0 2 1 2 0 0 0 2 0 0 2 2 2 0 0 2 0 0 1 0 1 0 0 0 1 0 0 1 0 1 2 0 2 0 2 2 0 0 2 1 0 1 1 1 0 1 0 2 2 1 1 1 1 1 2 0 2 0 2 0 0 0 0 1 0 1 0 2 0 0 0 0 0 0 0 0 2 2 0 0 0 0 0 0 0 0 2 2 2 0 0 0 0 0 0 0 0 0 0 0 0 0 0 0 0 0 0 0 0 0 1 1 2 1 0 1 2 2 1 0 0 0 1 0 1 1 0 0 0 1 1 1 1 1 0 1 1 0 0 0 0 0 1 1 0 1 0 0 0 0 2 0 2 2 0 0 0 0 0 1 2 0 1 1 1 1 1 0 0 0 0 0 1 0 1 0 1 0 1 0 1 1 0 1 1 1 0 1 1 0 1 2 2 0 2 2 0 0 0 0 0 0 0 0 0 0 2 1 2 1 0 0 0 1 1 1 2 2 0 1 1 0 0 0 0 0 1 2 2 0 0 1 1 0 1 1 0 0 0 0 0 0 0 1 0 2 0 0 0 0 0 0 0 0 0 0 1 0 1 0 0 0 0 0 2 1 0 1 1 1 1 1 1 0 1 1 2 2 2 0 1 0 0 0 0 0 1 0 1 0 0 0 0 0 2 0 1 1 2 0 2 2 1 1 1 0 1 0 0 0 0 2 1 2 0 1 1 1 2 0 0 1 1 1 2 0 2 1 1 1 1 0 0 0 0 0 0 0 0 0 2 1 0 0 2 0 0 0 0 0 1 0 0 0 0 1 1 1 0 0 0 0 2 2 0 0 0 1 1 0 0 0 1 1 0 0 0 2 1 0 0 1 0 1 0 0 0 2 2 2 0 2 0 1 0 0 1 0 0 1 2 0 0 2 2 2 2 0 0 0 2 1 0 1 1 1 0 0 0 0 0 0 1 2 2 0 1 1 2 0 2 1 1 2 0 1 1 1 0 1 0 0 1 0 0 0 1 1 1 0 1 1 2 0 0 0 1 0 0 1 0 1 1 1 0 1 0 0 1 0 1 2 0 0 0 1 0 0 1 1 1 0 0 0 0 0 0 1 0 0 1 0 2 0 1 1 0 1 0 0 0 1 0 0 0 0 0 2 1 0 0
42 1 1 2 0 0 0 2 2 0 0 0 0 1 0 0 0 1 1 0 1 2 0 0 2 0 2 0 2 1 2 1 0 1 1 1 1 0 0 0 0 0 0 1 0 1 2 0 1 1 1 0 0 0 1 1 0 0 0 0 2 0 0 1 0 1 1 0 0 1 2 1 2 0 1 2 1 1 1 1 0 1 1 1 1 0 0 1 1 2 1 1 1 2 0 0 0 0 0 0 0 0 1 1 2 0 2 1 1 0 1 1 1 1 1 1 1 0 0 2 2 0 2 1 0 0 1 1 1 0 0 0 0 1 1 0 0 0 0 0 0 0 1 0 0 0 0 0 0 1 0 0 0 0 0 0 0 0 0 0 0 2 1 1 0 1 0 1 1 1 1 0 1 1 1 1 2 0 0 1 0 0 0 1 1 1 0 0 0 0 1 1 2 0 2 0 1 0 0 0 0 0 0 0 1 2 1 0 0 0 1 0 0 0 2 2 0 1 2 1 2 1 1 0 0 2 2 0 0 0 0 0 0 0 0 0 0 2 0 0 0 0 2 0 1 1 0 0 0 0 0 0 1 0 0 2 1 1 1 1 0 1 0 0 1 1 1 1 2 1 0 0 0 1 1 1 1 2 2 2 0 0 1 2 0 0 2 2 0 2 0 2 0 0 1 0 2 0 0 1 0 0 0 2 0 1 0 2 0 0 0 1 0 2 2 0 1 0 1 0 1 2 2 2 2 0 0 1 1 0 1 2 0 1 0 0 0 2 0 0 0 0 1 2 0 1 0 0 1 2 0 0 0 0 0 2 0 1 0 0 0 0 1 0 1 1 0 2 2 0 0 0 0 0 0 1 0 0 2 0 1 0 0 1 0 0 0 0 0 2 0 1 1 0 2 0 0 0 1 1 1 1 0 0 1 0 0 1 0 0 0 0 1 0 1 0 0 1 0 0 1 1 0 1 1 0 1 0 1 0 1 0 0 0 0 1 0 1 1 0 2 1 2 0 0 1 1 1 2 0 0 2 0 1 1 0 1 0 0 0 2 0 2 0 0 1 1 0 2 0 0 0 2 0 2 0 1 0 2 0 1 0 0 0 1 2 1 0 2 2 2 0 0 1 1 0 0 1 2 0 0 1 1 1 0 1 2 0 0 2 0 0 1 1 1 0 0 0 0 1 1 1 0 2 0 1 0 0 1 1 1 1 0 0 0 1 1 1 2 2 1 1 2 0 2 2 0 0 2 1 0 0 0 0 1 0 0 0 0 0 0 0 0 1 0 0 1 1 0 1 0 0 0 0 0 0 0 1 1 0 1 0 2 0 1 1 1 0 0 0 0 0 0 0 0 0 0 0 0 0 0 1 0 2 2 0 1 1 1 0 0 0 0 0 0 0 0 1 0 0 1 2 0 0 0 0 1 2 0 0 1 1 0 0 2 0 2 0 1 1 1 1 0 0 1 0 1 0 0 0 1 2 1 2 1 2 0 0 2 0 0 0 1 0 2 2 0 0 0 2 0 2 1 0 0 0 0 1 1 1 2 1 2 1 1 2 0 1 1 0 0 0 0 0 0 0 0 0 0 0 0 0 1 1 1 2 1 2 2 0 0 0 1 0 1 0 0 0 1 1 1 0 0 0 2 1 0 0 2 0 1 2 0 0 0 1 1 0 1 2 0 2 0 0 0 0 0 1 0 0 0 0 0 0 0 1 1 0 0 0 1 2 2 0 0 0 0 2 1 1 0 0 0 0 0 1 0 2 0 2 0 0 0 0 0 1 0 2 2 2 0 2 2 0 1 0 1 1 0 0 0 0 1 2 1 1 2 0 0 1 0 0 0 0 1 2 0 2 0 1 1 1 0 1 1 0 0 0 0 0 0 2 1 1 1 0 0 1 1 1 1 2 2 2 2 2 2 1 1 0 0 0 2 1 0 1 1 0 0 0 2 0 1 0 1 2 2 0 1 2 0 0 0 2 2 2 0 0 2 2 2 0 2 0 0 1 0 2 0 0 1 1 0 0 2 1 1 1 0 1 0 1 1 0 1 0 1 1 0 1 1 1 0 0 0 0 0 2 2 1 1 1 2 2 0 0 0 2 0 0 2 2 0 2 0 0 0 0 0 1 0 2 2 1 1 0 0 1 0 0 2 0 1 0 1 0 0 0 0 1 0 1 2 1 0 0 1 0 0 0 2 0 0 0 0 2 0 1 1 0 0 1 0 0 0 0 0 0 0 0 0 0 0 0 0 0 0 0 1 1 1 0
43 0 0 2 0 1 1 1 2 0 0 1 0 1 0 0 0 2 0 0 1 2 0 0 2 0 0 0 2 1 1 0 1 1 1 0 2 1 0 0 0 1 1 1 0 0 0 1 0 1 0 0 0 1 0 0 0 0 1 1 1 1 1 1 0 0 1 0 0 0 0 1 2 1 2 2 0 1 1 0 1 2 2 1 0 0 0 1 1 2 1 1 0 0 2 1 1 2 1 1 1 0 0 1 2 0 2 1 1 0 0 2 1 2 1 2 1 1 0 0 0 1 2 1 0 1 1 1 1 0 0 0 0 0 0 0 0 1 0 2 2 0 0 0 0 0 0 0 0 1 0 0 0 1 0 1 0 0 0 0 1 2 1 2 0 0 0 1 0 2 0 1 0 2 1 2 2 0 0 2 0 0 1 2 1 0 2 2 2 1 1 2 1 0 2 0 0 0 0 0 0 0 0 0 0 2 2 1 0 0 0 0 0 1 2 2 0 0 1 1 1 1 0 0 1 1 1 0 0 0 0 0 0 1 2 0 0 1 0 1 0 1 1 0 2 2 1 0 0 0 0 0 2 1 0 0 0 0 0 0 0 0 0 0 1 1 0 0 2 1 0 2 0 2 1 1 0 1 2 1 1 0 0 2 0 0 0 1 0 2 0 1 0 2 0 1 1 1 0 0 0 0 0 1 0 0 1 1 0 0 0 0 0 1 1 0 2 0 1 0 1 2 0 0 2 0 0 2 1 0 1 1 0 0 0 0 0 0 2 1 0 1 1 1 0 0 1 1 2 1 1 1 2 2 1 0 1 1 0 1 0 0 0 0 0 0 0 1 2 0 1 1 0 0 0 0 0 1 0 2 1 0 2 0 0 1 0 1 1 0 0 0 1 0 1 1 0 1 0 1 1 2 0 1 1 1 0 0 0 0 1 0 1 0 1 0 0 1 1 0 1 2 0 2 0 1 0 1 0 0 1 1 0 1 1 1 1 0 0 0 1 1 1 1 0 2 1 0 2 0 1 1 0 1 2 1 2 2 2 0 1 2 1 0 0 1 1 0 2 0 0 0 2 0 0 1 0 0 2 1 2 0 0 0 0 1 1 0 1 0 0 1 1 2 0 0 0 0 0 1 2 2 1 0 0 2 2 0 1 1 0 0 0 0 1 0 0 0 1 2 2 0 2 2 0 2 0 2 0 2 0 2 0 0 0 1 1 1 2 2 0 2 1 1 2 2 0 2 0 2 0 0 0 0 1 1 0 0 1 0 0 1 2 0 1 0 1 1 0 0 0 0 1 0 1 0 1 2 2 1 1 0 2 0 0 0 2 0 0 0 0 0 2 0 0 0 1 0 0 0 0 2 1 2 1 0 1 1 1 2 0 0 0 0 0 0 0 1 0 0 0 1 1 1 1 0 2 2 0 0 1 1 0 0 2 0 2 0 1 0 1 1 0 2 2 0 1 1 1 1 0 2 0 0 1 2 0 1 2 0 0 0 0 1 1 1 0 2 0 0 1 1 1 0 0 1 1 0 1 2 0 0 2 2 0 0 2 1 0 1 0 0 0 1 0 0 0 1 0 0 0 0 0 0 2 1 2 0 1 0 0 0 0 0 0 0 0 2 1 1 0 0 1 0 1 0 0 0 0 0 0 0 0 0 0 0 0 0 1 1 0 1 0 0 0 0 0 0 0 2 1 1 0 1 0 1 2 0 0 0 0 0 0 0 0 1 2 2 2 2 0 0 0 0 0 0 0 2 0 2 0 0 1 0 0 0 0 2 2 1 1 2 1 1 0 1 0 1 0 1 0 0 2 2 2 0 1 1 1 1 0 0 0 0 1 1 0 1 2 2 1 2 0 2 2 0 1 0 0 0 0 1 2 1 0 1 0 0 0 0 0 0 1 1 1 1 1 0 0 0 0 0 2 2 1 1 0 1 0 0 1 1 0 1 1 1 2 0 1 1 0 0 0 1 2 1 0 2 2 1 1 0 1 1 0 1 1 2 1 0 1 1 0 1 1 1 1 2 1 0 0 0 0 0 2 0 0 2 0 0 0 1 0 0 0 0 0 0 2 2 0 2 2 2 1 0 1 1 0 1 2 1 0 0 0 0 1 2 0 0 0 0 1 2 1 1 1 0 0 0 1 0 0 1 0 0 0 0 0 1 0 1 0 2 0 0 0 0 1 2 0 0 0 0 0 0 1 0 2 0 0 0 0 1 0 0 0 1 0 1 1 0 0 0 0 0 0 0 0 0 1 0
44 1 0 1 0 0 0 2 2 0 0 1 1 1 0 0 0 2 1 0 0 2 0 0 2 0 0 0 2 1 2 2 1 0 2 1 1 1 0 0 0 0 0 0 0 1 1 0 1 1 1 0 0 2 0 1 0 0 0 1 1 0 0 2 1 0 0 0 1 1 0 2 2 0 1 2 0 1 1 0 1 2 2 0 2 0 0 1 1 2 1 1 0 2 0 0 0 2 1 1 1 0 0 0 2 1 2 1 1 0 0 2 1 1 1 1 1 1 0 1 1 0 2 2 0 1 0 2 2 1 0 0 0 0 0 0 0 0 0 0 2 0 1 0 0 0 0 0 0 1 0 0 0 0 0 0 0 0 0 1 0 1 0 2 1 2 2 2 0 1 1 0 0 2 1 1 1 0 0 0 0 0 0 1 1 1 0 0 0 0 0 1 2 1 2 0 1 0 0 0 0 0 0 0 2 0 0 0 1 1 1 0 2 0 1 2 2 0 1 1 1 1 0 0 1 1 0 0 0 2 0 0 0 0 1 0 0 2 0 0 0 1 2 0 1 1 0 0 1 1 1 1 0 0 1 2 1 0 0 0 0 0 0 0 0 0 0 0 2 1 0 0 1 1 1 1 0 1 2 1 0 0 2 2 0 0 2 1 0 2 0 2 0 1 0 2 1 2 0 1 0 0 1 0 1 0 1 0 1 0 1 2 0 2 2 1 1 1 0 0 0 1 2 2 2 0 0 2 1 1 1 2 0 1 0 0 0 2 0 1 1 1 1 2 0 1 2 0 2 2 0 0 1 1 0 1 1 1 0 0 1 1 0 1 0 0 0 2 2 0 0 0 0 0 1 1 0 1 0 2 2 2 0 1 1 0 0 0 0 1 0 0 0 1 2 0 2 0 1 2 2 2 0 1 1 0 0 0 0 0 0 0 0 0 0 0 1 0 0 0 0 0 0 2 1 1 0 1 2 0 2 0 1 1 1 0 1 0 0 0 2 1 0 2 0 2 0 0 1 2 0 1 0 2 1 0 1 2 0 1 1 1 0 0 0 0 0 1 2 0 0 0 0 2 2 0 1 1 2 0 1 0 0 0 1 2 1 1 2 0 1 0 0 1 0 0 0 0 1 0 1 2 2 2 0 1 1 0 0 1 0 0 0 0 1 1 0 0 1 1 1 1 0 2 0 2 0 0 1 2 1 1 0 0 0 1 2 1 1 1 0 1 1 0 2 0 0 2 0 2 0 0 2 0 1 1 1 0 0 1 1 0 1 1 0 0 1 2 1 1 0 0 1 0 0 0 1 1 1 1 0 0 2 0 0 1 1 1 0 0 1 0 0 0 0 2 0 0 0 2 2 0 0 1 1 0 0 1 1 2 0 0 0 0 0 0 1 1 0 0 0 0 0 0 0 2 2 1 0 0 2 2 0 0 1 1 2 0 0 0 1 1 0 0 1 0 1 1 0 2 1 2 0 1 1 1 0 1 1 0 0 0 1 0 2 1 0 1 0 0 1 0 0 0 2 0 0 0 2 1 0 0 1 0 0 0 1 1 0 0 0 0 1 2 1 1 0 1 1 1 0 0 0 0 0 2 1 1 1 0 0 0 0 0 0 0 0 1 1 1 0 0 0 0 1 0 0 2 1 1 0 2 0 0 0 0 0 0 0 1 0 1 0 0 0 0 0 1 0 0 0 0 1 0 0 1 0 0 0 1 0 1 2 0 0 0 2 2 2 2 0 0 1 1 1 0 0 1 0 2 0 0 0 1 1 1 1 1 1 2 0 2 2 1 0 1 0 0 0 1 0 0 1 1 1 1 2 0 0 2 0 0 2 2 0 2 0 1 1 1 1 2 0 2 2 0 0 0 0 0 0 2 2 0 0 0 0 0 1 0 0 0 1 1 1 1 1 0 0 0 0 0 1 2 1 1 0 0 0 0 0 1 0 0 0 1 1 1 0 2 0 0 0 1 2 0 1 1 2 2 2 0 1 0 0 1 1 1 1 0 0 0 0 0 2 1 1 2 1 1 1 0 0 0 0 0 1 2 0 2 1 1 0 0 1 1 0 1 2 1 0 2 2 1 0 0 1 1 1 0 1 1 0 1 1 0 2 1 0 1 1 0 2 1 1 0 0 0 0 0 1 0 2 0 1 0 0 0 0 2 0 1 2 0 0 0 0 0 0 1 0 1 0 0 0 0 1 0 2 1 1 0 0 2 0 0 0 0 0 0 0 0 1 1 0 0 0 0 1 0 1 1
45 1 0 1 0 0 0 1 1 0 0 2 1 0 0 0 0 2 1 0 1 1 0 0 2 0 1 0 2 0 2 1 0 0 1 0 2 1 0 0 0 0 0 1 0 1 0 0 0 2 2 0 1 1 1 1 0 0 1 1 0 1 0 2 0 0 1 0 0 1 1 0 2 0 1 2 1 0 0 0 1 2 2 0 1 1 0 0 0 2 0 0 1 1 0 0 0 2 0 0 0 1 0 1 2 1 2 1 1 0 0 2 0 1 0 1 0 0 0 2 2 0 1 0 0 0 1 2 2 0 0 0 0 0 0 0 0 0 0 0 1 0 1 0 0 0 0 0 0 2 0 0 1 0 0 1 0 0 0 1 0 2 0 2 1 2 2 1 0 1 0 1 0 2 0 1 1 1 0 0 0 1 0 0 0 0 0 2 1 1 0 2 2 0 2 0 1 0 1 1 0 1 0 0 1 1 1 0 0 0 1 0 1 0 1 2 0 0 1 2 2 0 1 0 0 2 2 0 0 2 0 0 0 0 2 0 0 2 0 0 0 0 1 0 2 2 0 0 0 0 0 0 1 0 0 1 0 0 0 0 0 0 1 1 1 0 0 0 2 2 0 1 0 0 1 1 0 1 1 1 0 1 1 2 0 0 1 2 0 2 0 2 0 0 2 0 2 1 0 2 1 0 0 0 0 0 1 1 0 0 0 1 0 1 0 0 1 0 1 0 1 2 1 1 1 0 1 1 0 1 2 0 0 2 0 2 0 2 0 1 1 1 0 2 1 1 0 0 2 1 0 0 2 2 1 0 1 1 0 2 2 2 1 0 1 0 0 1 2 0 1 1 0 0 0 0 0 0 0 2 1 0 1 0 1 1 0 0 0 1 0 0 2 0 2 0 1 0 1 0 0 0 0 2 2 0 0 1 1 0 1 0 0 1 1 0 0 0 0 0 1 0 0 2 1 2 1 0 1 1 1 1 0 0 0 2 0 1 1 0 2 1 2 0 2 2 0 0 1 1 0 1 0 1 1 0 1 1 1 0 2 1 0 0 0 0 0 0 2 0 0 0 2 0 1 1 1 0 2 0 0 0 0 0 2 1 0 0 1 0 1 1 1 2 0 0 1 1 2 0 0 2 1 0 0 2 1 1 0 1 0 0 2 0 0 0 0 0 2 1 1 1 0 2 1 2 0 0 0 1 1 0 0 0 1 1 2 1 2 2 0 1 1 1 1 0 0 1 1 2 1 1 0 0 1 1 0 0 2 0 0 0 0 1 0 0 1 1 0 2 1 1 1 0 1 0 1 1 1 1 0 0 2 0 1 1 2 0 0 0 0 1 2 0 0 0 0 1 1 1 1 1 1 2 1 0 1 1 1 2 0 0 0 0 0 0 0 0 0 0 0 1 1 1 1 1 1 1 0 0 1 1 1 0 2 1 1 0 2 0 1 1 0 1 2 0 2 0 0 2 0 1 0 2 1 2 0 0 2 1 1 1 1 1 0 1 1 2 0 1 1 1 0 0 0 1 1 1 2 1 1 0 2 2 0 1 2 0 0 0 0 0 0 1 1 0 0 2 1 1 0 0 0 1 1 2 1 0 1 0 0 0 0 0 0 0 0 2 0 0 0 1 0 0 2 0 0 0 1 0 1 2 0 0 0 0 1 0 0 1 1 1 0 0 0 0 0 0 0 0 0 0 1 0 1 1 0 0 1 1 0 1 2 0 1 0 0 1 0 0 0 1 0 1 1 0 0 1 0 1 0 1 0 0 0 1 0 2 2 1 1 2 2 2 0 2 0 0 0 1 0 0 1 2 1 1 0 0 0 2 0 1 0 0 1 2 1 1 1 1 1 1 0 2 2 0 2 0 0 0 0 1 2 1 1 1 0 0 0 0 0 0 1 0 1 0 0 0 0 0 0 0 2 2 0 2 0 0 0 0 0 0 0 0 0 0 1 0 1 1 0 0 1 1 1 1 0 1 2 2 0 0 2 0 0 0 0 2 0 0 2 2 0 0 2 2 2 2 0 0 0 1 0 0 2 2 0 1 0 1 0 2 0 0 2 2 0 0 0 0 0 0 2 2 2 0 2 1 2 0 1 0 0 0 0 0 0 1 0 0 0 1 0 1 0 0 0 2 1 0 1 0 2 0 1 0 0 0 0 1 0 1 0 1 0 0 0 0 0 1 0 0 0 0 0 0 1 0 2 0 0 0 0 1 0 1 1 1 0 1 1 0 0 1 0 0 0 1 2 1 2 1
46 1 0 2 0 0 0 0 1 1 1 1 0 1 0 0 0 2 1 0 0 1 0 1 1 0 1 0 2 1 2 1 0 0 0 0 1 2 0 0 1 0 0 0 0 0 0 0 1 1 1 0 1 1 1 0 0 0 1 1 0 1 0 0 0 0 2 0 1 1 0 0 2 0 0 2 2 2 2 1 1 2 1 1 1 0 0 0 0 2 0 0 2 1 0 0 0 2 2 2 0 0 1 1 2 0 2 1 1 0 0 2 1 2 2 2 2 0 2 0 0 1 2 0 0 2 0 1 2 0 0 0 0 0 0 0 0 0 0 2 1 0 0 0 0 0 0 0 0 0 0 0 1 1 0 0 0 1 0 0 1 1 0 2 2 2 1 1 0 1 0 0 1 1 0 0 1 0 0 0 0 0 2 2 2 0 2 1 0 0 0 2 2 1 1 1 2 0 0 0 0 0 1 1 0 1 1 1 1 0 0 0 1 0 1 2 1 0 2 0 1 1 1 0 0 2 2 1 0 1 0 0 0 0 2 0 0 1 1 1 0 0 1 0 2 2 0 0 1 1 1 1 0 0 0 2 1 0 0 0 0 0 0 0 1 0 0 0 2 1 0 1 1 0 0 0 1 1 2 1 1 0 1 1 0 1 0 1 0 2 0 2 0 0 2 0 2 1 1 1 1 0 0 0 0 0 1 2 0 0 0 1 0 1 1 0 2 0 1 0 2 1 2 1 0 0 0 0 0 1 2 0 0 2 0 0 0 0 2 0 0 0 1 2 0 0 0 0 2 0 0 0 2 2 2 0 1 0 0 2 2 2 1 0 1 0 0 1 2 0 1 1 1 1 1 1 0 1 0 2 0 1 1 1 0 0 0 0 0 0 0 1 1 0 1 1 1 0 1 1 1 1 0 1 1 1 1 2 0 0 0 0 0 0 0 0 1 0 1 0 0 1 1 0 2 1 1 0 0 1 1 1 1 1 1 1 1 0 1 0 1 1 2 0 0 1 0 0 1 1 0 1 0 2 1 0 1 2 2 0 1 2 0 0 0 0 0 1 2 0 1 1 0 2 0 0 0 0 1 0 0 0 0 0 1 2 1 1 2 1 1 0 0 1 1 0 1 0 1 1 1 1 2 2 0 0 2 1 0 0 0 1 1 0 0 0 0 1 0 1 1 1 1 0 0 1 0 2 0 2 0 2 0 0 0 0 0 1 2 2 1 1 1 0 2 1 0 0 2 1 0 0 0 0 1 0 1 1 0 1 0 0 0 0 0 1 0 2 2 0 0 2 1 0 1 0 1 2 2 1 1 0 1 0 1 0 1 0 2 2 0 0 0 0 0 1 0 0 0 0 0 2 0 1 1 0 1 0 1 0 1 0 1 2 1 2 0 1 0 0 0 0 0 1 1 0 0 2 0 0 1 1 0 1 2 0 1 0 0 0 0 0 0 1 2 0 2 1 0 1 1 1 0 2 2 1 0 0 1 0 0 0 1 1 0 1 1 2 1 0 1 0 0 0 0 1 2 1 1 1 1 0 2 1 1 2 0 2 1 1 0 0 0 0 0 0 0 2 2 2 0 0 0 0 1 2 0 1 1 0 1 1 0 0 0 0 0 2 2 2 0 0 0 0 0 0 0 0 2 0 1 1 0 1 0 1 1 0 0 0 0 2 0 0 0 0 0 0 0 0 0 0 2 1 1 2 0 0 0 0 0 2 1 1 0 1 1 1 1 1 0 0 0 0 0 0 0 1 0 2 0 0 0 1 1 0 1 1 1 1 1 2 2 1 1 0 0 0 0 1 0 0 1 2 1 1 2 1 1 2 0 0 0 0 2 2 0 1 2 2 2 2 0 2 2 0 1 0 0 0 1 2 0 1 0 0 1 0 0 0 1 1 1 0 1 0 1 0 0 0 0 0 0 2 2 0 0 0 1 1 1 0 0 1 1 1 1 0 2 1 0 0 0 0 1 0 0 0 0 2 2 0 0 0 0 2 2 2 0 0 0 1 0 0 2 1 1 2 0 0 0 2 0 1 0 0 2 0 0 0 0 0 0 0 0 0 0 1 1 0 0 1 2 1 1 0 1 0 1 0 2 2 0 2 0 0 0 1 0 1 0 1 2 1 0 0 0 1 0 0 1 0 2 0 0 0 0 1 0 2 0 1 0 0 0 1 1 0 1 1 0 0 0 0 0 1 0 1 1 0 0 1 0 2 0 0 0 1 0 1 1 0 1 0 0 0 0 0 1 0 1 0
47 1 0 1 0 0 0 2 1 0 0 0 2 2 1 1 1 2 2 2 2 0 0 0 2 0 1 0 2 0 2 1 1 1 0 0 2 1 1 1 0 0 0 0 1 0 0 0 1 1 0 0 0 0 2 2 0 0 0 0 1 0 0 2 1 0 0 0 0 1 1 0 2 2 2 2 0 0 0 0 0 2 1 1 2 0 0 1 0 2 0 0 1 1 1 0 0 2 1 1 0 1 0 1 2 0 2 2 0 0 0 2 0 1 0 1 0 2 0 0 0 2 2 1 0 1 1 0 0 0 0 0 1 1 0 0 1 0 0 1 1 0 0 0 0 0 0 0 0 2 0 0 0 0 0 0 0 1 0 1 0 0 0 2 0 2 2 1 1 1 1 0 0 2 0 0 2 0 0 0 0 0 0 1 0 0 1 2 0 1 0 2 2 0 2 0 0 0 0 1 0 0 1 1 2 1 1 0 0 0 0 0 1 0 2 2 0 0 1 0 2 2 0 0 0 0 0 0 0 1 0 0 0 0 2 0 0 1 0 0 0 0 2 0 1 1 0 0 0 0 0 0 2 0 0 1 0 0 0 0 0 0 0 0 1 0 0 0 2 1 0 0 0 1 0 0 1 1 2 2 0 0 1 2 0 0 1 1 0 1 1 1 0 0 1 0 1 1 0 1 0 0 1 1 1 0 1 2 0 0 0 2 0 1 2 0 2 0 0 0 0 2 1 1 1 0 0 1 1 2 2 0 0 0 0 1 0 2 0 2 1 1 2 2 1 0 1 0 1 1 0 0 1 1 0 1 1 2 0 0 0 0 0 0 0 0 0 2 2 1 0 0 2 2 1 0 0 1 1 1 1 1 1 0 0 1 0 0 0 1 0 0 2 0 2 0 1 1 2 2 2 2 1 1 2 0 0 1 0 0 0 0 1 1 2 0 0 1 0 0 0 1 0 2 1 0 2 0 2 1 2 1 0 0 0 0 0 1 0 0 2 1 1 1 0 1 1 1 1 1 0 0 0 2 0 0 0 2 2 1 1 2 0 0 0 1 1 1 1 1 0 1 1 2 2 0 0 0 0 0 0 0 0 0 2 2 0 1 1 0 1 1 1 1 1 0 0 0 0 2 2 2 0 0 0 2 1 0 1 0 1 0 1 0 2 0 0 0 0 2 2 0 1 2 0 2 0 0 1 2 0 1 1 0 1 1 2 0 2 1 1 1 1 0 2 1 0 1 1 1 0 0 1 0 2 0 2 0 2 0 0 0 1 0 1 0 0 2 1 0 1 1 1 0 0 0 1 2 2 1 1 0 1 0 0 1 2 1 0 0 1 0 0 1 2 0 0 0 0 0 0 2 1 2 2 1 1 0 1 2 0 0 0 0 0 0 0 0 0 0 1 1 0 0 0 2 2 1 0 0 1 1 0 0 1 2 2 0 1 0 0 0 0 2 2 0 1 0 0 0 1 2 0 1 2 2 0 1 1 0 0 0 1 0 1 2 1 2 0 0 1 0 0 0 1 0 1 1 1 1 1 0 1 1 1 1 0 2 1 0 0 0 0 1 1 0 0 2 0 2 1 1 0 0 1 2 0 1 1 0 0 0 0 0 1 1 0 1 1 1 1 0 2 0 1 1 0 1 1 0 1 1 0 0 1 1 0 0 1 1 0 1 0 0 0 0 0 0 0 0 0 0 0 0 0 1 1 0 2 2 0 0 0 0 0 1 1 0 1 1 1 1 1 1 1 0 0 2 1 1 0 1 0 1 1 1 0 1 1 2 0 2 2 1 0 1 1 1 0 0 1 0 0 1 0 2 1 0 0 2 0 0 1 1 1 2 0 1 1 1 1 2 0 2 2 0 1 0 0 0 0 0 2 0 0 0 0 0 0 0 0 0 1 1 1 1 1 1 1 0 0 1 0 2 2 0 0 0 1 1 1 0 2 0 2 1 1 0 1 1 0 0 0 0 1 0 0 1 2 2 1 1 2 0 0 0 0 1 0 1 0 1 1 0 2 2 2 2 1 1 1 0 1 0 2 1 1 0 0 0 0 0 2 2 2 1 0 0 2 2 0 2 2 2 1 0 1 0 0 0 1 1 0 1 0 0 0 1 0 0 0 2 0 0 0 0 0 0 0 1 0 0 2 0 0 0 0 0 0 2 0 1 1 0 0 0 0 0 1 1 0 0 0 0 0 0 0 0 2 0 0 0 0 1 0 1 1 1 0 0 0 1 0 0 0 1 0 0 0 0 2 0
48 1 0 2 0 1 1 1 1 1 1 1 1 1 0 0 0 0 0 0 0 2 0 1 1 0 1 0 2 0 2 1 2 2 0 0 2 1 0 0 0 0 0 1 0 1 0 0 1 1 0 0 0 0 2 0 0 0 0 0 0 1 0 2 0 0 1 0 0 0 0 0 2 1 1 2 1 2 2 0 2 2 2 0 1 0 0 1 1 2 1 1 1 1 0 0 1 1 1 1 1 1 0 1 2 2 2 1 1 0 0 2 1 2 1 2 1 0 1 0 0 1 2 1 0 1 1 1 1 0 0 0 1 1 0 0 1 0 1 0 1 0 0 0 0 0 0 0 0 0 0 0 0 1 1 0 0 0 0 1 1 1 0 1 0 2 1 2 0 0 1 1 1 1 1 1 2 0 0 2 0 0 0 2 1 1 1 1 0 0 1 2 2 2 0 2 2 0 1 0 0 1 0 0 1 1 1 0 0 0 0 0 0 1 0 2 1 0 0 0 0 0 1 0 0 2 2 0 0 1 0 0 0 1 2 0 0 1 1 1 0 0 2 0 2 2 0 0 0 0 0 0 0 0 0 1 0 0 0 0 0 0 0 0 1 0 1 0 2 1 0 1 0 1 0 0 1 0 1 0 1 0 1 2 0 0 1 2 0 2 0 1 0 1 1 1 2 1 0 0 0 0 1 0 1 0 0 0 0 1 0 2 0 1 1 0 1 0 0 0 0 2 1 0 1 0 1 0 0 1 2 1 1 1 0 0 0 1 1 0 0 0 1 2 0 0 0 0 2 1 1 1 2 2 1 0 1 1 0 0 1 1 1 0 1 0 0 0 1 0 1 1 1 1 0 1 0 0 1 1 0 0 1 0 0 0 0 1 1 0 0 1 2 0 2 1 1 0 0 0 0 0 2 0 1 0 1 0 0 0 2 0 0 0 1 1 1 0 0 1 0 1 1 2 1 1 1 2 1 0 2 1 0 1 1 1 0 1 2 1 0 0 1 0 0 1 0 0 2 0 0 2 0 2 0 0 1 1 0 1 1 1 2 0 0 2 2 0 2 0 1 1 2 0 2 0 1 0 2 0 1 0 0 1 2 0 0 1 2 0 1 0 1 2 0 0 1 1 2 0 0 1 2 1 0 1 2 1 1 0 0 1 1 1 0 0 1 2 0 2 2 0 0 1 0 1 0 1 0 1 1 1 2 0 1 1 2 2 1 1 1 1 1 1 1 2 0 2 0 2 0 0 0 0 1 2 0 1 0 1 0 0 0 0 0 0 0 2 0 1 1 2 1 0 0 1 2 1 1 0 0 0 2 0 0 0 2 0 1 1 1 0 0 0 0 0 0 0 0 0 0 2 1 0 0 1 1 1 2 1 0 0 0 1 0 0 1 1 1 1 0 1 0 0 0 1 1 2 0 0 1 1 1 1 1 1 2 0 1 0 1 1 0 1 1 0 1 1 0 0 1 1 0 0 1 2 0 1 2 1 1 0 0 0 1 2 1 1 1 1 0 1 1 0 1 0 0 1 2 0 2 0 1 0 0 0 1 1 0 1 0 0 0 1 1 0 0 2 1 1 0 1 0 0 1 2 0 2 2 0 1 1 0 0 1 1 0 2 0 0 0 1 1 0 1 0 0 0 0 0 0 0 0 1 0 1 1 0 0 1 1 1 0 0 0 2 0 0 0 1 0 0 1 1 0 0 0 0 1 1 0 0 2 0 0 0 0 2 2 2 0 1 0 2 1 0 0 1 1 1 0 0 1 1 1 1 1 2 1 2 0 1 2 0 1 0 0 0 0 0 1 0 0 2 0 1 0 0 0 2 1 1 0 0 1 1 0 2 2 2 2 1 1 2 2 0 0 0 0 2 0 2 2 0 0 1 0 0 0 0 0 0 0 0 0 0 0 2 2 1 0 1 2 1 1 0 1 0 0 0 0 0 1 0 1 1 2 0 1 0 0 0 0 0 2 0 0 0 1 2 1 0 2 0 0 0 0 2 1 0 1 1 1 0 2 2 2 1 0 0 0 1 0 0 2 1 1 0 1 2 1 2 1 1 1 1 0 0 1 1 0 1 2 1 2 0 1 1 0 0 2 2 0 1 0 0 1 0 0 0 0 1 1 1 0 0 1 0 0 0 1 0 1 1 1 0 1 0 0 1 0 1 0 0 1 1 1 0 0 0 2 0 0 0 0 2 0 1 0 0 0 2 0 1 0 1 1 0 1 0 0 2 0 1 0 0 0 0 2 0 1 0
49 1 0 0 0 0 0 2 1 1 1 0 0 1 0 0 0 1 1 0 0 0 0 1 1 0 0 0 2 1 2 0 1 0 0 0 2 1 0 0 0 1 0 1 0 1 0 0 2 0 0 0 0 1 0 0 0 0 0 1 0 0 0 2 0 0 0 0 1 1 0 2 2 0 0 2 2 2 2 0 2 1 1 1 2 0 0 0 0 1 0 0 1 1 0 0 0 0 0 1 1 0 0 1 2 1 2 2 0 0 0 1 0 1 0 2 0 0 0 2 2 0 1 1 1 0 0 1 2 1 0 0 0 0 0 0 0 0 0 1 0 0 1 0 0 0 1 0 0 2 0 0 1 0 0 0 0 2 0 2 1 1 0 2 1 1 1 1 0 2 0 0 0 2 0 1 2 0 0 0 1 1 1 2 2 0 2 2 1 0 1 2 2 1 2 0 0 0 0 0 0 1 0 1 0 2 1 1 1 0 0 0 0 2 1 2 1 1 1 1 1 0 0 0 0 1 1 0 0 2 0 0 0 0 0 0 0 1 1 1 0 0 2 0 2 2 0 0 0 0 0 1 1 0 0 1 0 0 0 0 0 0 0 0 0 0 0 1 2 1 0 0 0 2 1 1 0 0 1 0 0 0 0 1 0 1 0 0 0 1 1 0 0 0 2 0 2 1 0 0 0 0 0 1 0 0 1 0 1 0 1 2 0 2 2 0 1 1 0 0 0 2 2 2 2 0 0 1 0 1 2 2 0 0 0 0 0 1 1 1 0 1 1 1 0 2 0 1 2 1 0 0 1 1 0 1 1 1 0 0 0 0 2 0 2 0 0 1 2 0 1 1 0 0 1 1 0 0 1 2 0 1 1 0 0 0 0 1 1 1 0 0 0 0 2 1 1 1 2 2 2 2 0 1 2 1 0 0 0 0 0 0 1 0 1 0 0 0 0 1 0 1 1 1 0 0 1 0 1 0 0 0 0 1 1 0 1 2 1 1 2 0 1 1 0 2 1 0 1 1 0 1 0 2 2 2 2 0 0 0 1 0 0 1 0 1 1 1 2 0 0 1 1 1 0 0 2 0 2 0 1 0 0 1 1 1 1 1 2 1 1 0 0 0 1 0 1 0 1 1 1 2 2 2 0 0 2 1 0 0 0 0 1 0 1 0 0 0 1 1 1 1 1 2 1 1 0 1 0 2 1 2 0 0 0 0 1 0 2 2 0 0 1 0 1 1 0 2 0 2 0 0 1 0 1 1 0 1 0 0 0 1 2 0 2 0 0 1 0 2 1 1 0 0 0 0 0 2 2 2 0 0 0 0 0 0 0 0 0 0 0 1 0 0 0 1 0 1 1 2 2 0 1 1 1 1 1 0 1 0 0 0 0 0 0 0 0 1 1 1 0 1 0 0 0 0 1 1 0 0 0 1 0 0 2 0 2 0 0 0 1 2 0 1 2 0 1 0 1 1 1 2 0 1 1 2 0 1 1 0 0 0 1 1 1 1 0 2 1 0 1 0 0 0 0 0 0 0 1 1 1 0 1 1 0 1 1 0 0 0 0 0 0 2 2 0 0 2 2 2 0 1 0 0 0 2 0 1 1 0 1 1 0 0 0 0 0 1 1 1 0 0 1 0 2 1 0 0 1 0 1 1 0 1 0 1 1 0 0 2 1 1 0 0 0 0 0 0 0 0 0 0 0 0 0 1 0 1 1 1 0 2 2 1 0 0 0 0 1 1 1 1 0 1 1 1 1 0 2 0 0 2 2 0 0 0 0 2 2 2 0 2 2 0 0 0 0 1 0 0 0 0 1 2 1 0 1 0 1 2 0 0 0 0 1 1 1 1 0 1 1 1 0 2 1 0 1 0 0 1 0 1 1 1 0 0 0 0 0 0 0 0 1 1 1 1 1 1 0 0 1 0 2 0 0 0 1 1 0 0 2 0 0 0 0 1 1 0 1 1 0 0 1 0 1 0 0 1 2 2 1 1 2 0 0 0 0 1 0 1 0 2 1 0 1 1 1 0 0 1 0 0 0 0 2 2 0 0 0 1 1 1 0 1 1 1 0 2 1 0 0 2 2 1 2 0 1 1 0 0 2 2 0 2 1 0 1 1 0 0 0 2 2 2 1 1 0 0 0 0 2 0 0 2 2 0 2 2 0 2 0 0 1 1 0 0 1 0 0 1 1 0 0 0 0 1 0 2 0 0 0 2 0 1 0 0 0 2 0 1 1 0 0 1 0 0 0 1 1 0 1 0
50 1 0 1 0 1 1 2 0 2 2 0 0 1 0 0 0 1 1 0 0 2 0 0 2 0 1 0 2 1 2 0 1 2 0 0 2 2 0 0 0 0 0 0 0 0 0 0 2 0 0 0 0 0 2 0 0 0 0 1 0 1 1 1 0 0 2 1 0 1 1 1 2 0 1 2 1 1 1 0 1 1 2 0 1 0 0 0 0 2 0 0 2 2 1 0 1 0 0 0 0 0 1 0 2 1 2 2 0 0 0 2 0 0 0 0 0 0 2 0 0 1 1 1 0 2 0 0 1 0 0 0 0 0 0 0 0 0 0 0 0 0 0 0 0 0 0 0 0 1 0 1 0 2 2 0 0 2 0 0 0 0 0 2 1 2 2 0 1 2 0 0 0 2 2 0 2 0 0 0 0 0 0 0 0 0 0 0 0 0 2 2 2 1 2 0 1 0 0 1 0 0 0 0 2 1 0 1 1 0 0 0 1 0 2 2 1 0 1 1 1 0 2 0 0 2 2 0 0 2 0 0 1 1 0 0 0 2 0 0 0 0 1 0 2 1 1 0 0 0 0 0 1 0 0 1 1 0 0 1 1 1 0 0 1 0 0 0 2 0 0 1 0 2 0 0 0 1 2 1 0 0 0 2 0 0 0 2 0 2 0 1 1 0 1 0 2 1 1 2 0 0 0 1 0 1 0 2 0 0 0 1 0 2 1 0 2 0 0 0 2 0 1 1 0 0 0 0 0 1 2 0 0 1 0 0 0 1 1 0 0 0 2 2 0 0 1 1 2 1 1 0 1 2 1 0 1 1 0 0 0 0 1 0 1 2 0 1 2 0 1 1 1 1 1 0 0 1 0 2 0 0 2 1 0 0 0 0 0 0 0 0 1 0 2 0 0 0 1 1 0 1 2 0 0 0 1 1 0 0 1 0 0 0 0 0 0 1 0 0 0 1 0 1 1 1 1 0 1 0 1 0 0 0 0 1 1 1 1 0 1 0 2 0 0 1 1 0 1 2 0 1 0 2 0 0 0 2 1 2 1 2 0 0 0 0 0 1 1 1 1 1 0 2 1 1 1 0 2 0 1 0 0 0 2 2 0 0 0 0 0 2 0 1 2 0 0 0 1 0 1 1 1 1 1 0 2 0 0 0 0 1 2 0 0 0 0 0 1 2 2 0 0 2 1 2 0 0 0 2 0 0 0 0 0 0 1 0 1 1 0 1 0 0 1 2 0 1 1 2 1 1 1 0 0 1 0 0 1 1 1 0 0 0 0 0 0 0 0 1 0 0 1 0 0 0 1 2 2 2 0 0 1 1 0 1 1 0 0 0 0 0 0 0 0 1 0 0 0 0 0 2 1 1 2 0 0 1 1 1 1 0 0 1 0 0 0 0 0 0 2 2 0 1 1 0 1 0 0 0 0 0 0 0 1 1 2 0 1 0 2 2 0 1 1 0 1 0 0 1 2 1 0 0 1 2 0 0 1 0 0 0 1 1 0 1 1 2 1 0 0 1 0 0 0 1 1 1 2 1 1 0 1 1 0 1 0 2 0 1 1 1 1 0 0 1 0 2 0 0 0 0 0 0 2 1 1 2 2 0 0 0 0 0 0 0 0 1 1 1 0 0 1 0 1 1 1 0 1 0 1 1 1 0 0 0 0 0 0 1 0 0 0 1 0 0 1 0 0 0 0 0 0 0 0 1 1 1 1 1 1 0 1 0 0 1 0 1 2 2 1 1 0 0 0 0 0 0 0 1 1 0 1 0 0 1 0 2 2 0 1 1 2 0 0 0 1 1 0 1 0 0 0 2 0 1 1 0 1 2 0 0 0 0 1 1 0 2 1 1 0 1 0 2 2 0 1 0 0 0 0 2 2 1 0 0 0 0 0 1 1 1 0 0 0 0 0 0 0 0 0 0 1 2 2 0 0 0 0 0 0 0 0 0 0 1 1 2 1 1 0 0 0 0 2 0 0 1 1 2 2 0 1 1 0 2 1 0 0 1 0 0 0 0 1 0 1 2 0 0 0 1 0 0 1 0 2 0 1 2 1 2 0 0 0 1 0 0 1 0 0 1 2 2 1 0 1 0 0 0 2 1 2 2 2 0 1 1 1 0 0 0 0 2 0 0 0 2 1 1 0 0 1 1 0 0 0 1 0 1 0 0 2 0 2 1 1 0 0 0 0 0 0 0 0 1 0 1 1 0 0 2 0 0 0 0 0 0 0 1 0 0 0 0 0 0 1 0 2 0 2 0
51 0 0 2 0 1 1 1 2 0 0 0 0 0 0 0 0 0 0 1 1 2 0 1 1 0 1 0 2 0 1 0 0 0 0 0 2 2 0 0 1 1 0 1 0 1 0 0 1 1 0 0 2 2 0 1 1 0 0 0 0 1 0 2 1 1 2 0 0 1 1 0 2 0 2 2 0 0 0 1 0 2 2 0 0 0 0 2 2 2 0 1 0 1 0 0 0 1 1 1 1 0 1 0 1 0 1 0 1 0 0 1 0 0 0 1 1 1 0 1 1 0 1 0 1 0 1 1 1 0 0 0 1 1 0 0 0 0 0 1 2 0 0 0 0 1 0 0 0 1 0 1 0 2 1 0 0 0 0 0 0 1 0 1 2 2 2 0 0 2 0 1 1 1 1 1 2 0 0 1 0 0 0 2 0 0 2 2 0 1 0 2 2 1 1 1 2 0 0 1 0 0 1 1 0 1 1 0 1 1 1 0 1 1 0 2 1 0 1 0 0 0 0 0 0 0 0 0 0 1 0 0 0 0 2 0 0 2 0 0 0 1 2 1 1 1 0 1 1 0 0 0 1 0 1 2 2 0 0 1 1 1 1 1 1 0 1 1 2 0 0 1 1 0 1 1 1 2 2 2 0 0 1 2 0 0 2 2 0 2 0 1 1 1 1 0 2 1 0 1 0 1 1 0 1 0 0 2 0 0 0 2 0 0 0 0 2 0 1 0 1 2 1 1 0 0 0 2 1 1 1 1 0 1 0 0 0 1 1 1 0 1 0 2 0 1 0 1 2 1 1 1 1 1 1 1 0 1 0 0 1 1 2 0 2 0 0 1 2 0 1 1 0 0 0 1 0 0 1 1 2 1 1 0 0 0 0 0 0 0 1 1 1 0 2 0 1 1 1 1 1 1 2 0 0 0 2 1 0 0 0 0 0 0 0 0 0 0 0 0 1 0 2 2 0 0 2 0 2 1 2 1 0 2 2 2 0 1 1 0 2 1 2 0 1 1 0 1 2 1 0 1 0 1 2 1 2 2 1 0 1 2 0 0 2 2 0 1 1 1 1 1 2 1 1 1 1 0 2 1 1 0 0 0 2 0 0 1 2 0 2 0 1 2 2 0 1 0 1 1 2 2 1 1 1 1 2 0 0 0 0 1 1 1 1 0 1 0 1 1 1 1 1 1 0 1 1 1 1 2 0 1 1 1 1 0 0 1 2 2 1 1 2 1 2 0 0 1 1 1 0 0 1 0 0 1 0 0 1 0 0 0 0 0 0 0 0 1 0 1 2 2 0 0 0 0 0 0 0 0 0 0 1 0 0 1 2 0 1 1 0 0 2 0 0 1 0 0 0 1 1 1 1 1 1 1 1 2 2 2 0 0 0 2 1 2 0 1 0 0 0 1 0 0 0 0 0 1 0 0 1 2 0 0 2 0 1 1 0 0 1 1 0 0 2 0 1 0 0 0 1 2 1 1 2 1 0 1 1 0 0 0 1 0 1 2 1 1 1 1 0 1 0 0 0 0 0 1 1 1 0 2 2 1 1 2 0 1 1 0 0 0 0 0 0 0 0 2 2 2 0 1 0 0 0 2 1 2 2 0 1 0 0 1 0 0 0 0 0 0 0 1 0 0 2 0 0 0 0 0 0 2 0 0 0 0 0 0 0 1 0 1 0 0 0 0 0 1 0 0 0 0 0 2 0 1 0 0 0 0 0 0 1 0 0 1 1 1 0 0 0 0 0 0 0 0 0 1 1 1 1 1 0 1 0 1 0 2 2 2 0 2 2 1 0 1 0 1 0 0 0 0 1 2 1 0 1 0 0 2 0 0 0 0 2 2 0 2 1 2 2 1 0 2 2 1 1 0 1 0 0 1 1 0 1 2 0 1 1 1 0 0 0 0 0 0 0 1 0 0 0 0 0 2 2 0 0 0 0 0 1 0 0 1 1 2 1 0 1 1 1 0 1 0 1 1 0 2 2 2 0 1 2 2 0 1 0 2 0 0 0 1 0 1 1 1 1 0 1 1 1 0 0 0 1 0 1 1 0 0 0 0 0 0 1 1 0 0 1 1 0 1 2 0 1 0 1 0 1 0 2 2 0 1 0 0 1 0 1 1 1 0 0 1 0 2 0 1 0 1 1 0 1 0 0 1 1 1 0 1 0 0 1 0 1 0 1 0 1 2 0 1 0 0 0 0 0 0 2 0 0 0 0 2 0 0 0 1 0 0 0 0 0 1 1 0 0 0 1 0 2 1
52 0 1 1 0 0 0 1 2 0 0 1 0 0 0 0 0 1 0 1 1 2 0 0 2 0 0 0 2 0 2 1 2 1 0 1 1 2 0 0 1 0 0 1 0 0 2 1 0 2 0 0 1 1 1 0 0 0 0 0 1 1 1 2 1 0 0 0 0 1 1 1 2 0 0 2 2 2 2 0 2 2 2 0 1 0 0 0 0 2 0 1 0 2 1 0 1 1 1 1 1 0 0 2 2 0 2 2 0 1 0 0 0 1 0 1 0 0 0 2 2 0 2 0 0 1 1 0 0 0 1 1 1 1 0 0 0 0 1 0 1 0 0 0 0 0 0 0 0 1 1 0 0 1 0 0 0 0 0 0 0 0 0 2 1 2 1 1 1 1 1 2 0 2 0 1 1 0 0 1 0 1 0 2 1 0 2 1 1 1 1 2 2 0 2 0 1 0 0 1 0 0 0 1 2 0 0 0 1 0 2 0 1 0 1 2 0 0 2 1 2 1 1 0 0 0 0 1 1 0 1 1 0 1 2 0 0 2 0 0 0 1 2 0 2 2 0 1 1 0 0 0 0 0 0 1 1 1 1 0 0 0 0 0 1 0 0 0 2 0 0 1 0 0 1 0 0 0 0 0 0 1 2 2 0 0 2 2 0 2 0 0 1 0 1 0 2 0 0 1 0 0 2 0 2 0 0 1 1 0 1 1 0 1 1 1 2 0 0 0 0 2 0 0 2 0 0 1 1 0 2 1 0 1 0 0 0 1 1 1 0 0 1 2 0 1 1 0 2 1 1 1 2 2 0 0 2 0 0 0 0 0 1 0 1 1 0 0 2 0 1 1 2 2 0 1 0 1 1 1 0 1 0 0 1 1 0 2 2 0 0 0 1 0 2 0 1 1 0 0 0 0 1 1 1 1 0 1 0 0 0 0 0 0 0 0 0 0 0 1 0 1 1 1 0 1 1 1 1 0 1 0 0 1 1 2 0 1 1 1 1 1 1 1 2 2 0 0 1 1 0 1 0 2 0 0 0 2 1 1 2 1 0 1 0 1 1 0 2 0 1 1 2 1 0 1 0 0 1 0 0 0 0 0 1 2 1 0 1 1 1 1 0 2 2 0 1 2 2 0 0 1 1 0 0 2 2 0 0 0 0 2 1 0 1 1 0 0 1 1 1 1 0 2 1 2 1 1 0 2 0 2 0 0 0 0 2 0 1 1 2 2 0 0 1 0 1 2 0 2 0 0 2 0 1 1 0 0 0 1 1 0 0 0 0 1 1 2 2 0 0 0 0 0 0 0 0 2 2 2 0 0 1 0 1 0 1 0 1 1 0 0 0 0 0 1 0 1 1 1 1 1 0 1 1 0 1 2 2 2 1 1 0 1 0 1 1 1 0 1 0 0 1 1 1 0 0 1 0 0 0 0 1 0 2 1 2 0 0 0 0 2 0 1 1 0 1 0 0 0 1 2 2 2 0 2 0 0 1 0 0 0 1 1 0 1 0 2 2 0 0 0 0 0 0 1 2 1 0 2 1 1 2 2 0 2 1 0 0 0 0 0 0 1 1 0 0 1 0 0 0 0 1 1 2 2 1 2 2 1 1 1 1 0 0 0 1 1 0 0 0 0 0 0 1 1 0 0 2 0 0 0 0 0 0 1 0 0 0 0 0 0 0 0 0 1 0 2 0 1 1 1 1 0 0 2 0 0 1 0 0 1 2 0 0 0 1 1 1 1 0 0 0 0 0 0 0 1 1 2 0 0 2 0 0 1 0 0 0 2 0 2 2 1 0 1 0 0 1 0 0 1 2 2 2 1 0 0 0 1 1 1 0 0 0 0 2 1 0 1 1 1 0 1 1 0 0 0 0 1 1 1 0 0 0 0 0 0 0 0 0 0 1 1 1 1 2 0 0 0 0 0 1 1 1 0 0 1 1 1 0 0 0 0 0 1 1 0 2 0 0 0 1 0 1 0 0 0 2 2 2 0 2 0 0 0 0 1 1 1 0 1 0 0 2 2 2 2 0 0 0 1 0 0 0 0 1 1 0 1 1 1 0 0 1 1 0 1 1 0 0 1 1 1 1 0 0 1 1 0 1 1 0 0 2 0 1 1 0 0 0 1 1 0 0 1 0 1 0 1 1 0 0 2 1 0 1 0 0 0 0 0 1 1 0 0 1 0 1 2 0 1 0 0 0 0 0 0 2 0 1 1 0 2 0 0 1 0 0 1 0 0 0 1 1 0 0 0 0 0 0 0
53 0 1 2 0 0 0 2 2 1 2 0 0 2 0 0 0 1 1 0 0 2 1 1 1 1 0 0 1 0 1 0 0 1 0 1 1 2 0 0 1 0 0 0 0 0 0 1 1 1 1 0 0 0 2 2 0 0 0 0 1 0 0 0 1 1 1 0 0 0 0 0 2 0 0 2 2 2 2 0 2 2 2 0 1 0 0 1 1 2 1 1 2 2 0 0 1 0 0 0 0 0 0 0 2 1 2 1 0 0 1 0 1 2 2 2 2 0 2 0 0 0 2 0 0 0 2 0 0 0 0 0 0 0 0 0 0 0 0 1 1 0 0 0 0 0 0 2 2 2 0 1 1 0 0 0 0 1 0 1 1 1 0 2 1 2 0 1 1 2 0 1 1 1 0 1 1 1 0 0 0 1 0 1 1 0 1 1 0 0 1 1 0 0 0 0 1 0 0 1 0 0 1 1 2 0 0 0 0 0 1 0 1 0 1 1 0 1 2 1 2 1 1 0 0 1 1 1 1 1 0 0 0 0 2 0 0 1 0 0 0 0 2 0 2 2 0 0 0 0 0 0 0 0 0 1 0 1 0 0 0 0 0 0 1 0 1 0 2 0 0 1 0 0 0 0 0 0 0 0 0 1 0 1 0 1 1 2 0 2 0 1 0 1 1 1 1 0 0 0 0 0 1 0 1 1 0 1 2 0 2 0 0 2 2 0 1 0 0 0 0 2 1 0 1 0 1 1 0 0 2 1 0 2 0 0 0 0 1 2 1 1 1 1 0 0 0 1 1 1 1 1 1 1 0 1 0 1 0 2 2 2 1 0 1 1 0 1 1 0 0 0 0 0 1 0 0 1 1 1 0 0 0 0 0 0 0 0 0 0 0 0 1 1 2 0 2 0 0 0 0 0 0 2 2 2 0 1 0 0 0 0 1 0 1 0 0 1 0 0 0 2 0 0 1 1 0 2 2 0 2 0 0 1 1 1 1 2 1 1 2 1 1 1 0 1 0 1 2 1 0 1 0 2 0 0 0 1 1 0 2 1 0 1 0 1 1 1 1 1 0 1 1 2 2 0 1 0 2 2 2 0 0 1 2 0 0 0 2 0 2 0 0 0 0 0 0 0 1 0 1 2 2 1 0 1 2 1 0 1 0 0 0 0 0 0 0 0 0 0 0 2 1 0 0 1 0 2 0 2 0 2 2 1 2 0 1 0 0 1 1 1 2 1 1 1 0 1 1 1 0 0 0 0 0 0 0 0 2 0 0 0 1 0 0 1 2 1 0 1 0 0 1 0 1 0 1 1 2 2 0 0 1 0 1 0 1 0 0 0 0 1 2 0 1 0 0 1 1 1 1 1 1 2 2 1 1 0 0 1 1 0 0 0 0 0 1 1 1 1 0 0 0 1 1 1 1 2 0 0 0 1 1 0 1 1 1 0 0 1 1 1 0 1 2 0 1 0 0 0 0 2 1 1 1 1 0 0 2 2 2 1 2 1 0 1 0 2 0 0 2 0 1 0 1 0 0 2 1 1 2 1 2 1 0 2 0 1 1 0 0 0 0 1 1 1 0 1 1 1 1 0 0 0 2 0 1 2 2 0 0 0 0 0 0 1 0 1 0 0 0 1 1 0 2 1 0 0 1 0 0 0 0 1 0 1 1 0 0 1 0 2 0 1 0 0 0 0 0 0 0 0 0 0 0 0 0 0 1 0 0 1 1 1 0 0 1 2 2 2 0 0 0 0 0 0 0 2 0 2 0 0 1 1 1 1 0 2 1 1 1 1 2 2 0 2 0 1 0 0 0 1 0 2 0 0 2 0 0 1 0 0 0 0 1 2 1 1 0 0 0 1 0 2 2 0 0 0 0 0 0 2 2 1 0 1 1 0 0 0 0 0 1 1 1 1 1 1 1 1 0 0 1 2 2 0 0 0 1 1 1 0 0 1 1 1 0 0 2 0 0 0 0 1 2 1 0 0 1 2 2 0 2 2 0 2 0 1 0 0 0 2 2 0 1 1 1 2 0 1 0 1 1 0 1 1 1 0 0 1 1 1 0 0 1 1 0 1 1 0 0 1 1 1 2 0 1 1 0 0 2 2 0 1 0 0 0 1 0 0 0 1 0 1 0 2 0 1 1 0 1 0 1 0 0 0 1 0 0 1 0 1 0 0 0 2 1 0 0 0 2 0 0 0 0 1 0 1 1 0 0 1 0 2 0 1 1 1 1 0 0 0 0 0 0 0 1 0 2 1 1 0
54 0 0 1 1 1 2 2 2 0 0 0 0 0 0 0 0 0 0 1 1 2 0 0 2 0 1 0 2 1 1 1 0 0 0 0 2 1 1 0 1 0 2 2 0 1 1 0 2 0 0 0 1 2 0 1 0 0 0 0 0 1 0 1 0 0 2 0 1 1 0 1 1 0 0 1 1 2 2 1 1 2 1 1 1 0 0 1 1 2 0 1 0 1 1 0 1 0 0 0 0 0 0 0 2 1 2 2 0 1 0 1 1 1 1 1 1 0 2 0 0 1 1 0 1 0 1 0 2 0 1 1 0 0 0 0 0 0 1 0 1 0 0 0 0 0 0 0 0 0 0 0 0 1 0 0 0 0 0 1 2 1 0 2 2 2 1 0 1 2 0 0 0 2 0 0 2 0 0 1 0 1 2 2 2 0 2 1 0 0 1 2 1 0 1 0 1 0 0 0 0 2 0 1 1 1 1 2 2 1 1 0 1 0 2 2 0 1 1 1 1 0 1 0 0 1 1 0 0 1 0 0 0 0 1 0 0 1 0 1 1 0 1 0 0 0 0 0 1 1 1 1 2 1 0 2 1 1 1 1 1 1 0 0 0 0 0 0 0 0 0 1 1 0 1 1 1 1 1 1 0 1 0 2 0 0 0 2 0 2 0 1 2 0 2 0 2 1 0 2 0 0 1 0 1 1 0 0 0 1 0 2 0 2 2 0 1 0 1 0 1 2 1 1 2 0 1 1 1 1 1 1 2 2 0 1 1 1 1 0 0 1 0 2 0 1 0 0 2 2 0 0 1 1 0 1 0 0 0 2 2 2 2 0 2 0 0 2 2 1 1 1 0 0 0 1 0 0 0 2 2 0 1 1 0 1 0 1 1 0 0 0 1 0 1 1 0 0 2 1 1 1 0 1 2 0 0 1 1 1 0 1 0 1 1 0 0 0 0 0 1 1 0 1 2 2 0 1 1 0 1 0 1 1 1 0 1 1 1 0 0 1 2 0 0 1 0 0 0 0 0 1 0 1 1 0 1 2 1 1 0 2 0 0 0 0 0 0 2 0 0 0 2 1 1 0 0 1 2 0 1 0 0 0 2 0 0 0 0 0 0 2 1 1 1 0 0 1 2 0 1 2 2 2 0 0 1 1 0 1 1 0 0 0 0 0 0 0 0 0 1 2 0 2 1 2 0 0 0 2 2 0 1 1 1 0 0 0 2 2 1 1 1 0 1 1 0 1 0 2 0 1 0 0 1 1 1 1 0 0 0 1 2 0 2 0 0 1 0 1 1 1 2 0 1 0 1 1 2 2 0 0 0 0 0 0 0 0 1 1 0 0 2 1 1 0 1 0 0 0 0 2 0 2 2 0 0 1 2 1 1 0 0 1 1 0 0 2 1 1 0 1 0 0 0 1 1 1 0 0 0 0 0 0 2 1 2 0 0 0 0 1 0 1 2 0 1 0 0 0 1 1 1 2 1 2 0 0 1 0 0 0 2 1 0 1 1 2 0 0 1 0 0 0 0 0 0 2 1 1 2 0 1 1 0 1 0 1 1 0 0 0 1 2 1 0 1 2 2 2 0 0 1 0 1 2 0 0 1 0 1 0 0 1 1 1 0 1 0 0 0 0 0 1 1 0 1 1 0 0 0 2 0 0 0 0 1 0 0 1 0 1 0 0 0 0 0 0 0 1 1 1 2 0 0 1 2 0 1 0 0 0 1 0 0 1 0 1 2 2 1 0 0 0 0 0 0 2 0 2 2 0 1 1 1 0 1 1 0 2 0 1 2 0 0 0 0 0 0 1 0 0 0 2 0 1 1 1 1 2 0 0 1 1 0 1 0 2 1 1 1 1 0 2 2 0 1 0 0 1 1 1 2 0 0 0 0 0 0 0 0 0 0 1 1 0 1 1 1 0 0 0 1 1 1 0 1 0 0 0 2 0 1 0 1 1 1 0 2 0 0 0 0 0 2 0 0 1 2 2 2 0 2 0 0 1 0 0 2 0 0 1 1 0 2 1 2 2 0 0 0 1 0 0 1 1 1 0 0 1 1 0 1 1 1 1 0 0 2 2 0 2 2 2 1 0 1 1 0 1 2 2 0 2 0 0 0 2 0 0 0 0 2 1 0 0 2 2 0 2 0 0 1 1 1 0 1 0 0 1 0 1 2 0 1 0 1 0 1 0 1 0 0 0 0 1 0 0 2 0 0 0 0 2 0 0 0 0 0 0 0 0 0 0 0 1 0 0 1 0 0 0
55 0 0 2 0 1 1 2 2 0 1 0 0 0 0 0 0 2 1 0 0 2 0 1 1 1 1 0 1 1 2 0 1 2 0 1 1 2 0 0 2 1 0 0 0 1 1 0 2 0 0 0 1 1 0 0 0 0 0 0 0 1 0 1 0 0 2 1 0 0 0 2 2 0 1 2 1 1 1 0 1 1 2 0 1 0 1 1 1 2 1 1 2 2 0 0 0 0 0 0 0 0 1 1 2 0 2 1 1 1 0 2 0 1 1 1 1 0 1 0 0 2 1 1 1 1 0 2 2 1 0 1 1 1 0 0 1 0 0 1 0 0 0 0 0 0 0 0 0 2 0 0 0 1 0 0 0 0 1 2 2 2 0 2 2 2 2 2 0 1 0 1 1 1 0 1 2 0 1 1 0 1 1 2 2 0 2 0 0 0 0 1 2 0 2 1 1 1 0 1 0 0 0 0 0 2 2 1 1 0 2 0 0 0 2 2 1 1 2 1 2 0 0 0 0 0 0 0 0 1 0 0 1 2 1 0 0 1 0 1 0 1 2 0 1 1 0 0 1 1 1 1 1 0 0 1 0 0 0 1 1 1 0 0 1 0 0 0 1 1 0 0 0 0 1 1 0 0 2 0 1 0 1 2 0 0 1 2 0 2 0 2 0 0 1 0 2 0 0 1 0 0 1 0 1 1 1 2 1 0 1 0 0 2 2 0 2 1 0 0 0 2 1 1 2 0 0 1 0 1 2 1 1 1 0 0 0 1 1 0 0 0 1 0 0 0 0 0 2 2 0 0 1 1 1 1 0 0 0 0 2 2 1 0 1 0 0 0 0 0 0 0 0 0 0 0 0 1 0 2 2 2 1 1 1 1 0 0 0 1 1 1 0 0 2 0 1 1 0 0 0 0 1 1 1 0 1 0 0 0 0 0 0 0 0 0 1 0 0 0 0 0 1 1 0 1 1 0 0 0 0 0 0 0 0 2 0 0 0 0 0 2 2 0 0 1 0 0 2 1 0 1 0 2 2 0 2 1 0 1 1 1 0 1 0 2 2 1 2 0 1 1 1 1 1 0 2 0 2 0 1 0 0 0 1 2 1 1 1 0 0 1 1 2 0 0 1 0 2 0 0 2 2 2 0 0 2 0 1 2 1 0 1 0 1 0 0 1 1 1 1 1 0 2 0 2 1 1 0 1 1 1 1 1 1 0 1 1 2 2 1 2 1 0 1 1 1 1 1 2 1 1 1 1 1 1 0 2 1 0 0 0 1 1 1 0 1 1 0 1 1 1 1 0 1 0 1 2 2 1 0 0 2 0 0 1 2 0 0 0 0 0 1 0 1 1 1 0 1 0 0 2 1 2 1 0 2 1 1 2 0 0 1 1 1 1 1 1 0 1 0 1 0 0 0 2 2 1 0 0 0 0 0 1 1 0 1 0 0 0 0 1 0 0 1 0 1 0 0 0 2 1 0 0 2 1 0 0 1 1 0 0 2 0 1 2 1 2 1 0 0 0 1 0 0 0 2 1 1 1 2 0 1 2 0 1 0 1 0 1 0 0 0 1 1 0 0 2 0 1 1 0 0 0 2 1 2 1 1 0 1 1 0 1 0 0 0 2 1 1 0 0 0 0 2 1 0 1 0 1 0 1 0 0 0 1 0 0 0 2 0 2 1 1 0 0 0 0 0 0 0 0 1 0 0 2 1 0 1 0 1 1 1 0 1 0 0 0 1 1 1 0 0 0 0 0 0 0 0 1 0 0 1 1 1 0 1 2 2 2 0 2 2 1 0 1 0 1 0 0 0 0 0 1 0 1 1 0 0 0 0 0 2 2 0 2 0 2 2 2 2 2 0 2 2 1 1 0 0 0 1 2 2 1 0 0 0 0 1 0 1 1 0 0 0 1 1 1 0 0 1 0 1 2 1 1 0 0 0 0 2 0 0 1 1 1 1 1 1 2 0 0 0 1 2 1 0 0 1 1 1 0 2 0 0 0 0 2 0 0 0 0 0 1 1 1 1 2 0 0 0 2 0 0 1 1 1 0 0 1 0 1 1 1 1 0 0 1 2 1 0 2 2 2 0 0 1 1 0 1 2 2 2 2 2 0 1 2 0 0 0 1 0 1 0 0 1 1 0 1 1 0 0 1 1 0 2 0 0 1 0 1 1 0 0 0 0 0 0 1 0 1 1 1 0 0 0 1 2 0 1 1 0 2 0 0 0 0 0 0 0 0 0 0 0 0 1 1 2 0 0 0
56 0 0 2 0 0 0 2 1 1 1 0 1 2 0 0 0 1 1 1 1 1 0 1 1 1 2 0 2 0 2 1 1 0 2 1 1 2 0 0 0 0 0 0 0 1 1 0 1 1 1 0 0 1 1 1 0 0 0 0 2 0 0 2 0 0 1 1 0 0 0 0 2 0 0 2 1 1 1 0 1 1 2 1 0 1 0 0 0 2 0 0 1 2 0 0 0 1 1 1 1 0 2 0 2 0 2 2 0 1 0 1 0 1 0 1 0 0 2 0 0 0 2 1 0 1 0 1 1 0 0 0 0 0 0 0 0 1 0 0 1 0 0 0 0 0 0 0 0 2 0 0 0 0 0 1 1 2 0 0 0 1 0 2 1 1 1 1 0 1 1 1 0 2 0 0 2 1 0 0 0 0 0 2 1 0 2 2 1 0 1 2 1 0 1 0 0 0 1 1 0 1 0 0 1 0 0 1 1 0 1 0 2 0 2 2 1 1 1 0 0 0 0 0 1 0 0 0 0 1 0 0 0 0 2 0 1 1 0 0 0 0 1 0 2 2 0 0 0 0 0 0 1 0 0 2 0 0 0 1 1 1 0 0 0 0 1 0 2 1 0 0 0 1 1 1 0 0 1 0 1 0 1 2 0 0 2 1 1 2 0 2 0 0 2 0 1 1 0 2 0 1 0 0 0 1 0 2 1 0 1 1 0 2 2 0 1 0 2 0 2 2 1 1 1 0 0 1 1 0 1 2 0 2 0 0 0 1 1 1 0 1 1 1 1 0 1 0 2 2 0 0 2 2 1 0 0 2 0 1 1 2 2 0 2 0 0 1 1 0 1 1 1 1 0 1 0 0 1 1 2 0 0 0 1 1 0 1 1 0 0 0 0 0 2 1 0 1 2 2 2 2 1 2 2 1 1 0 0 0 0 0 0 0 0 0 0 0 1 0 0 1 0 0 0 0 1 2 1 1 2 1 0 0 0 2 0 0 1 0 2 1 1 1 0 2 1 0 2 1 0 1 0 2 2 2 2 2 0 2 1 1 0 0 0 0 0 0 2 0 1 1 2 1 2 0 2 0 2 0 2 0 0 0 2 2 0 0 2 1 1 0 0 1 0 0 0 2 2 0 0 2 0 0 1 1 1 0 0 1 0 0 0 1 0 0 0 0 1 2 2 0 1 2 1 2 1 0 0 1 1 0 2 1 2 0 1 1 2 2 1 2 1 1 2 1 0 1 1 2 0 0 0 0 1 0 1 0 1 0 0 1 1 0 0 0 1 2 1 1 1 1 0 0 0 0 0 2 2 1 1 0 2 0 0 0 1 1 0 0 0 1 0 0 0 1 0 0 0 0 0 2 0 2 2 0 0 0 2 0 0 0 0 0 1 1 0 1 0 0 0 1 0 0 0 1 1 1 0 0 2 2 1 0 2 1 2 1 2 0 1 1 0 1 1 0 1 1 0 0 1 1 0 0 2 2 0 1 1 0 0 0 2 0 0 2 1 2 0 0 1 1 0 0 0 1 1 1 2 1 1 0 2 1 0 2 0 1 0 1 0 0 0 0 0 0 0 2 1 0 0 0 0 0 2 1 0 1 2 0 1 0 0 0 0 0 2 2 2 2 0 0 0 0 1 0 0 1 0 1 0 2 1 0 0 0 0 0 0 2 1 2 1 0 0 0 0 0 0 0 0 0 1 0 0 0 0 0 0 0 0 2 1 0 0 1 0 1 1 1 1 0 0 1 1 0 0 1 1 1 0 1 2 0 0 0 0 1 0 2 0 1 2 0 0 0 1 0 0 1 0 0 1 2 1 2 2 0 1 2 0 0 1 1 0 2 1 1 0 1 1 1 0 2 2 0 0 0 0 1 1 1 1 0 0 1 0 0 0 0 0 0 0 0 0 0 0 2 1 1 0 0 1 2 1 1 0 0 0 0 0 0 0 1 1 2 1 1 2 2 0 0 0 0 2 0 0 2 1 1 1 0 2 0 0 0 0 0 0 0 0 2 1 0 1 1 1 2 0 0 0 0 1 1 2 1 0 0 0 2 0 1 0 0 1 1 0 1 1 0 1 0 1 0 1 0 1 1 2 0 0 0 1 1 0 0 1 1 0 0 0 0 0 0 0 0 0 0 0 0 1 0 1 0 0 0 2 0 0 0 0 0 1 1 1 1 0 0 1 1 0 0 0 0 0 0 0 0 2 0 0 0 0 0 0 0 0 1 0 0 0 0 0 0 0 1 0 0 0 0 0 0
57 1 0 2 0 0 0 2 2 0 1 0 0 0 0 0 0 1 0 0 0 2 0 0 2 0 0 0 1 1 2 0 2 2 1 0 2 2 0 0 1 0 0 1 0 1 0 1 0 2 0 0 0 0 2 1 0 0 1 1 1 0 1 1 0 0 2 0 0 1 1 1 2 0 1 2 1 2 2 0 2 2 1 1 2 0 0 1 1 2 1 1 2 2 0 0 0 2 2 2 2 0 0 1 2 0 2 1 1 0 0 1 2 2 2 2 2 0 1 1 1 1 2 0 0 0 2 0 2 0 0 0 0 1 0 0 0 0 0 0 1 0 0 0 0 0 0 0 0 1 0 0 0 0 0 0 0 1 0 0 2 1 1 2 1 2 1 0 1 2 1 1 1 1 2 1 2 0 0 0 0 1 0 1 0 0 1 1 0 1 1 2 1 0 1 1 0 0 1 1 0 1 0 1 1 1 1 1 1 0 1 0 2 0 2 2 2 2 2 0 2 2 0 0 0 0 0 0 0 1 1 1 0 0 2 0 0 2 0 0 0 0 1 0 1 1 0 1 1 0 0 0 0 0 0 2 1 0 0 1 1 1 0 0 0 0 0 1 0 0 0 2 0 1 0 0 0 0 2 0 0 0 1 2 1 0 2 1 0 2 0 1 0 0 1 0 2 0 1 1 0 0 0 1 0 0 0 2 2 0 2 0 0 2 2 1 1 0 1 0 1 2 0 0 2 0 1 1 0 0 2 1 1 2 0 0 0 1 1 1 0 1 1 2 0 1 0 0 1 1 0 0 2 2 1 0 1 0 0 2 2 2 1 0 1 0 0 2 2 0 0 0 1 1 0 0 0 2 0 2 0 1 0 0 1 1 0 0 0 1 0 0 1 0 1 1 1 0 1 1 1 1 1 0 1 0 0 0 0 0 1 0 2 0 2 1 0 0 0 1 0 1 1 1 0 0 2 1 2 1 2 1 0 0 0 0 1 1 1 1 1 1 1 1 0 2 0 1 2 1 0 1 0 2 2 2 2 2 0 2 0 2 0 0 0 0 0 0 2 0 0 0 2 0 1 0 0 1 1 0 1 0 0 0 0 2 2 2 2 0 1 0 0 0 0 0 0 1 2 1 0 2 1 1 0 1 1 0 0 1 0 0 0 0 1 0 0 0 1 2 2 0 1 2 1 2 0 1 0 2 1 2 1 1 1 1 2 0 1 1 1 1 2 2 2 1 0 1 1 1 0 0 0 0 0 0 0 1 0 0 0 0 0 1 0 0 2 2 1 1 1 1 0 0 0 0 0 2 1 1 0 0 0 0 0 0 0 1 0 0 0 0 2 0 1 1 0 0 1 1 1 1 2 1 0 1 2 0 0 2 1 1 0 1 1 1 1 1 0 0 1 2 0 0 0 1 1 2 0 0 1 1 2 0 2 1 2 0 0 0 0 0 0 0 2 0 2 0 0 1 0 1 0 2 1 1 0 0 1 0 0 0 2 0 0 2 1 2 2 0 0 0 0 0 0 1 1 0 1 1 0 2 2 0 1 1 1 2 1 1 0 0 0 0 0 0 0 2 2 2 1 1 0 0 2 1 1 2 2 0 0 0 0 0 0 0 2 0 1 1 0 0 2 0 1 2 0 0 1 0 0 0 0 0 0 1 0 0 1 2 1 2 0 0 0 0 0 0 0 1 1 1 0 0 1 2 0 0 1 0 0 0 1 1 0 1 0 2 2 2 0 0 0 1 1 0 0 2 0 2 0 0 0 1 1 1 1 2 1 2 0 1 2 0 1 0 1 1 0 0 0 0 1 2 1 1 2 0 0 0 0 0 1 1 1 1 1 2 1 1 1 1 0 2 2 1 0 0 0 0 2 2 1 1 0 1 0 0 0 1 1 1 0 0 0 0 0 2 2 1 0 0 0 2 2 0 0 0 0 0 1 0 1 0 1 1 1 0 2 1 0 0 0 0 1 0 0 0 1 2 2 0 2 0 0 0 0 2 1 1 0 1 0 0 1 1 1 2 0 0 0 2 1 0 1 0 0 0 0 1 0 0 0 0 1 1 0 1 2 1 0 2 2 1 0 0 2 1 0 1 1 1 0 1 1 0 1 1 0 1 0 1 1 2 0 0 1 1 0 0 2 0 1 1 0 0 2 0 0 0 0 0 1 0 0 0 0 0 0 0 1 0 1 1 0 0 0 0 2 0 0 0 0 2 0 1 1 0 0 0 0 0 0 1 1 0 0 0 1 1 2 0
58 0 0 1 0 0 0 1 1 2 2 0 0 0 0 0 0 1 0 0 0 2 0 0 2 0 1 0 2 1 2 2 0 1 1 1 1 1 0 0 2 0 0 1 0 0 0 1 1 1 0 0 0 1 0 0 0 0 0 1 0 1 0 1 0 0 0 1 0 1 0 2 2 0 0 2 2 1 1 0 0 2 2 1 1 1 1 0 0 1 0 0 0 2 1 1 0 1 1 1 2 0 0 1 2 1 2 1 1 0 0 2 0 0 0 0 0 0 1 1 1 0 1 2 0 1 0 1 1 1 0 0 1 1 0 0 1 2 0 2 1 0 1 0 0 0 1 0 0 1 0 0 0 0 0 0 0 0 0 1 1 1 0 2 2 2 2 1 1 2 0 0 0 2 0 1 1 0 0 1 0 0 2 2 2 0 2 2 1 1 0 2 1 1 0 0 0 1 0 1 0 0 0 0 1 0 0 0 0 0 1 0 0 0 2 2 1 0 1 0 2 2 1 0 0 1 1 0 0 1 1 1 1 0 1 0 0 2 0 0 0 0 2 0 1 1 0 0 0 0 0 0 1 1 0 1 0 1 0 0 0 0 0 0 1 0 1 0 2 2 0 2 0 1 0 0 0 0 1 0 1 1 1 2 1 0 2 2 0 2 0 1 0 2 0 1 2 0 0 1 1 0 0 1 0 0 0 2 1 0 0 1 0 2 2 1 1 1 0 0 0 2 1 0 0 0 0 2 2 1 2 2 0 2 0 0 0 2 0 1 1 1 2 2 0 0 1 0 1 1 0 0 2 2 1 0 1 1 0 0 0 0 2 0 2 1 0 1 1 0 0 0 0 0 0 1 0 0 1 1 1 0 0 0 2 0 0 0 0 0 0 0 1 0 2 1 0 1 0 0 0 0 0 2 2 1 0 0 1 0 0 0 1 0 1 0 0 1 0 0 0 0 1 1 2 0 1 0 1 1 1 1 1 1 1 1 0 1 1 1 2 1 2 0 0 1 0 0 2 0 0 1 0 1 1 0 1 2 0 1 1 2 1 1 0 1 1 2 1 1 1 2 2 2 0 2 0 2 2 0 0 0 1 0 2 0 0 0 2 0 2 0 1 0 1 0 1 0 2 0 0 2 1 1 0 1 2 1 0 0 1 0 1 0 0 0 0 1 1 2 2 0 0 1 0 2 0 1 0 2 1 1 1 0 0 0 1 1 1 2 0 1 0 0 2 2 0 0 2 1 0 0 1 1 2 0 0 1 1 1 1 0 0 0 0 0 0 1 1 0 0 1 0 0 0 0 0 2 2 1 1 0 1 0 1 0 0 1 1 1 1 0 1 0 2 1 0 0 0 1 1 1 2 1 0 1 1 0 1 0 0 0 0 1 0 1 2 1 0 0 0 0 0 0 0 2 2 0 0 0 2 2 0 0 1 0 0 1 1 1 0 0 0 0 1 0 1 1 0 0 1 0 0 0 2 2 0 0 1 0 0 0 2 0 2 2 0 1 0 1 0 2 1 0 0 0 0 1 2 0 1 0 1 1 0 1 1 2 0 0 0 0 0 1 1 0 1 2 1 2 1 1 0 0 1 1 2 2 2 0 1 1 0 0 0 0 0 1 0 0 0 0 0 1 0 0 1 0 0 0 0 1 0 0 0 0 0 0 0 2 1 2 0 0 1 1 0 1 0 0 0 0 0 1 0 0 1 0 1 0 0 0 1 1 0 1 0 1 0 0 0 1 1 0 0 1 0 1 1 2 0 0 0 0 0 2 0 2 2 2 0 2 2 0 0 0 0 0 0 0 0 0 0 2 1 0 1 0 0 1 0 0 0 0 1 2 1 2 1 1 1 1 0 2 2 0 0 0 0 0 0 1 1 2 1 0 0 0 0 1 1 1 0 0 0 0 0 1 1 0 0 0 2 2 0 2 0 0 0 0 2 0 0 0 0 1 1 1 2 0 0 0 0 1 1 0 0 0 0 2 2 0 1 1 0 1 1 1 1 0 0 1 0 1 0 0 1 2 0 0 0 1 0 0 1 1 0 0 0 1 0 1 0 0 1 1 0 0 2 2 0 2 2 1 1 0 2 0 1 1 2 2 0 2 0 0 1 2 0 0 0 1 2 2 0 1 0 0 0 0 2 0 1 0 1 0 1 1 1 1 1 1 1 0 1 0 1 1 0 0 1 0 0 0 0 1 0 1 1 0 0 2 0 2 0 0 0 1 0 1 1 0 1 0 0 0 0 0 0 0 0 0
59 0 0 2 0 1 1 1 1 1 1 0 1 1 0 0 0 2 1 0 0 2 0 0 2 0 1 0 2 0 2 0 1 1 1 0 2 2 0 0 1 0 0 0 1 0 0 0 1 2 1 0 1 1 1 0 0 0 0 2 0 0 0 1 1 1 0 1 0 0 0 1 2 0 0 2 2 1 1 0 1 1 0 2 2 0 0 1 1 2 1 1 1 2 1 0 0 1 1 1 1 0 0 0 2 1 2 2 0 0 0 2 0 2 0 2 0 0 0 2 2 0 2 1 0 0 1 0 0 0 0 0 0 0 0 0 1 0 1 0 2 0 0 0 0 0 1 0 0 0 0 0 0 0 0 1 0 0 0 0 1 1 0 2 1 2 1 1 0 2 0 1 0 2 1 1 2 1 0 0 0 0 1 2 1 0 2 2 1 1 1 2 2 0 2 0 0 0 0 0 0 1 1 0 1 0 0 2 1 0 1 0 1 0 2 2 0 1 1 0 1 1 0 0 0 0 0 1 1 0 1 1 0 0 1 0 0 2 0 0 0 0 2 0 2 1 0 0 0 0 0 0 2 0 0 1 0 0 0 0 0 0 1 1 2 0 1 1 0 1 1 1 0 1 1 1 0 2 1 1 0 1 1 2 0 0 1 2 0 2 0 0 0 0 1 0 1 0 0 1 0 0 2 0 2 0 1 2 0 0 0 2 0 1 1 0 2 1 1 0 1 1 0 0 1 0 0 0 0 2 2 0 1 1 0 1 0 2 0 0 0 0 0 2 1 1 0 0 2 2 0 0 1 1 1 1 0 1 0 2 1 1 0 0 0 0 0 1 1 0 0 0 0 0 0 1 0 0 0 2 1 1 0 0 1 0 0 0 0 1 0 0 1 0 2 0 1 0 0 0 0 0 0 1 1 1 0 0 1 1 0 0 1 0 1 0 0 0 0 0 0 0 1 1 1 1 2 2 2 0 2 1 0 1 1 0 0 1 0 0 2 0 2 0 1 2 0 0 2 0 0 2 0 2 0 0 0 1 0 2 0 2 0 1 0 1 1 1 1 1 0 1 1 1 0 0 0 0 0 0 0 0 0 0 1 1 1 2 2 0 1 0 0 1 1 0 1 0 2 0 1 2 1 0 0 2 1 1 0 0 0 1 1 1 1 0 1 1 1 1 1 1 1 1 1 1 0 0 1 1 1 0 1 0 0 0 1 0 2 2 1 2 1 0 2 0 1 1 1 1 0 0 0 1 2 0 1 0 0 1 1 0 0 1 0 0 2 1 1 0 0 0 0 0 0 0 0 1 1 1 0 0 1 0 1 0 1 0 0 0 0 1 1 0 0 0 0 0 0 0 0 2 2 1 1 2 2 2 2 0 0 0 0 0 1 1 1 1 1 1 1 2 1 1 1 1 1 2 0 0 1 1 0 0 2 1 2 0 1 0 0 1 0 2 2 0 0 0 0 2 1 2 0 1 0 1 0 1 1 0 0 0 2 1 0 1 0 2 1 0 0 0 0 0 0 0 1 1 1 2 1 0 1 1 0 1 0 1 0 0 0 0 0 2 1 1 0 2 2 2 1 1 0 0 1 1 0 2 2 0 1 1 0 1 0 0 0 2 1 1 0 1 0 0 1 0 0 0 0 0 0 0 0 0 0 0 2 0 0 0 0 0 0 0 0 0 0 1 0 1 1 1 1 1 0 1 0 1 1 1 0 2 2 1 0 0 0 1 1 1 0 0 1 0 0 0 0 1 1 1 0 2 2 0 0 0 0 1 0 2 0 1 2 1 0 1 0 0 0 2 0 0 1 1 1 2 0 0 1 2 0 0 1 1 1 2 0 2 1 1 1 2 0 1 1 0 0 0 1 0 1 2 2 2 0 0 0 1 2 1 2 2 2 2 2 2 2 0 0 0 0 0 2 0 0 0 1 1 0 0 1 1 1 1 2 1 2 0 1 0 0 0 0 1 1 1 0 0 2 2 1 0 0 0 0 2 2 0 0 1 2 2 2 0 1 1 1 1 1 0 0 0 0 2 2 0 0 1 1 2 1 0 0 0 1 1 0 1 0 0 0 1 2 1 0 0 2 1 0 1 2 2 0 1 0 0 1 0 0 0 0 0 1 1 1 0 0 0 0 0 1 0 2 0 0 0 0 1 1 0 1 0 1 0 1 1 1 0 0 1 1 1 1 1 0 0 0 1 1 0 0 1 0 2 0 0 0 1 0 1 1 0 0 0 0 0 0 0 1 0 1 1
60 1 0 2 0 0 0 1 2 0 0 1 1 1 0 0 0 2 2 1 1 2 0 0 2 0 1 1 1 0 1 0 1 1 0 1 1 1 0 0 0 0 0 1 0 1 1 0 1 1 0 0 0 0 1 0 0 0 0 0 1 0 0 1 0 0 1 1 0 0 0 0 2 0 1 2 1 2 2 0 2 2 1 1 2 1 1 0 0 2 0 0 1 1 0 0 1 1 1 1 1 0 0 2 2 0 2 1 0 0 1 0 0 1 1 1 1 0 0 2 2 0 1 0 1 1 0 1 1 0 0 0 0 0 0 0 0 0 0 2 2 0 1 0 1 0 0 0 0 2 0 0 1 1 0 0 0 2 0 1 0 1 0 1 1 2 1 0 0 1 1 1 0 2 1 0 1 0 0 0 0 0 0 1 1 1 0 1 0 0 1 1 1 0 1 0 0 0 0 0 0 0 1 0 1 0 1 0 0 0 1 0 1 0 2 2 0 0 0 0 1 1 0 0 1 0 0 1 1 0 1 1 1 0 1 0 0 1 0 0 0 0 2 0 1 2 0 0 0 0 0 0 0 0 0 2 0 0 0 0 0 0 0 0 0 0 0 0 1 1 0 1 0 1 1 0 0 1 2 0 0 0 1 1 0 1 1 1 0 2 0 2 2 0 2 0 2 0 1 1 0 0 1 1 1 1 0 2 0 0 0 2 0 1 1 0 2 1 1 0 1 2 2 0 1 0 0 1 1 0 1 2 0 2 0 0 0 1 1 0 0 0 2 1 0 2 0 1 2 2 1 1 2 2 1 0 1 1 0 1 2 2 0 0 0 0 0 1 1 0 0 0 1 0 1 0 0 1 0 2 2 0 1 0 1 1 0 0 0 1 0 0 1 0 2 0 1 0 1 1 1 1 1 1 1 0 1 0 0 0 0 0 0 0 0 0 1 0 0 0 0 1 0 1 2 2 1 1 2 0 1 2 0 0 0 2 0 0 1 0 1 1 1 1 0 2 2 0 2 1 0 2 0 1 2 1 2 2 1 0 1 2 0 1 0 0 0 2 2 0 2 2 1 2 0 0 0 0 2 1 2 0 1 0 2 1 0 1 2 0 2 0 0 2 2 0 0 0 2 0 0 2 2 2 0 0 2 1 0 0 0 0 1 1 1 0 1 1 1 1 1 1 0 2 2 2 1 0 0 1 2 0 1 1 1 1 2 0 2 2 0 1 2 0 2 2 0 0 2 1 1 1 0 0 0 0 0 1 1 1 1 0 1 0 1 0 0 1 1 0 0 0 2 0 0 0 2 2 2 0 1 0 2 0 1 0 1 0 0 0 0 0 0 0 1 1 0 0 1 1 2 1 1 0 1 1 2 1 2 0 0 0 0 0 0 0 0 1 0 1 0 1 0 1 1 0 0 1 0 0 1 1 1 0 1 1 2 0 1 0 1 1 0 1 2 0 2 0 0 1 0 1 0 1 2 2 0 0 0 0 0 0 1 1 0 1 1 2 1 0 0 0 1 1 1 0 0 0 1 1 0 2 1 1 0 0 1 0 0 0 0 0 1 1 0 1 0 2 0 0 0 0 1 0 2 1 1 1 1 0 0 0 0 0 0 1 1 1 0 0 0 0 1 0 2 1 0 1 0 1 0 1 0 0 0 0 1 0 0 1 0 1 0 0 0 0 0 0 0 1 1 1 0 0 0 2 0 0 1 0 0 0 1 1 0 1 0 2 1 1 0 0 0 1 1 0 0 1 1 1 0 1 1 0 1 1 1 2 1 1 1 1 2 0 0 0 1 0 0 1 0 0 0 1 0 1 2 0 1 2 0 0 1 1 0 1 0 1 1 1 1 1 0 2 2 0 1 0 0 0 2 2 2 1 0 0 0 1 1 0 0 0 1 1 1 1 1 1 1 0 0 1 1 0 0 0 1 0 1 1 1 0 0 0 0 1 1 0 1 1 1 0 0 0 1 1 0 0 1 2 2 0 2 0 0 0 0 2 0 1 1 2 1 1 1 1 1 2 1 0 0 0 1 0 2 2 0 1 0 2 0 2 0 0 1 1 0 1 2 1 1 1 1 1 2 0 2 1 0 1 2 1 0 2 0 0 0 1 0 0 0 0 1 2 1 0 1 0 0 0 1 0 0 1 2 0 2 0 0 2 0 2 0 0 0 1 1 0 1 2 0 1 0 0 1 1 1 1 1 0 0 1 0 1 1 0 1 0 1 0 0 2 0 0 0 1 0 0 0 0 0 0
61 0 0 2 0 0 0 1 1 1 1 1 1 2 0 0 0 2 2 1 1 2 0 1 1 1 1 0 2 1 1 1 1 0 0 0 2 1 0 0 1 0 1 1 0 0 1 0 2 0 0 0 1 1 1 1 0 1 1 0 1 1 0 2 0 1 1 0 0 1 1 0 2 0 2 2 0 0 0 0 0 0 2 0 1 0 0 0 0 2 0 0 1 1 0 0 1 2 1 1 0 1 0 1 2 1 2 2 0 0 0 2 1 1 1 1 1 0 0 2 2 0 2 2 0 2 0 1 1 0 1 1 0 1 1 1 0 0 0 0 2 0 0 1 0 0 1 0 0 2 0 1 0 0 0 1 0 1 0 1 1 0 0 1 0 2 2 1 0 2 0 0 0 2 0 1 1 0 0 1 0 0 0 2 1 1 1 1 0 0 0 0 2 1 1 1 2 0 0 0 0 1 0 0 1 1 1 1 1 0 0 0 1 0 1 2 0 0 1 0 1 1 0 0 0 1 1 0 0 2 0 0 0 0 1 0 0 2 0 1 0 1 2 0 2 2 0 0 1 1 1 1 0 0 0 2 2 1 1 1 0 1 0 0 0 0 0 0 2 0 0 0 2 0 0 0 1 1 1 1 0 0 0 1 1 1 1 1 0 2 0 2 0 0 0 0 2 1 1 1 0 1 0 2 0 0 0 0 1 0 1 0 0 1 1 0 2 1 0 0 0 2 0 0 0 0 0 1 0 1 2 1 1 1 0 0 0 0 2 1 1 1 0 1 0 1 1 0 1 2 0 0 2 2 2 0 0 0 0 1 2 2 1 1 1 1 0 0 2 0 2 2 1 1 0 1 0 0 1 1 2 1 1 0 0 1 0 0 0 0 0 0 0 1 2 0 0 1 0 0 0 0 0 1 1 0 0 2 0 0 0 0 1 0 1 1 0 1 0 0 0 1 1 0 0 0 0 1 2 1 2 2 0 0 0 1 0 2 1 1 2 0 1 1 0 1 0 0 1 2 0 1 0 2 2 2 2 2 1 1 1 1 0 0 0 1 1 1 1 1 1 1 2 0 2 0 0 1 2 0 0 0 1 0 2 1 0 2 2 0 1 0 1 1 0 0 0 0 1 0 1 2 1 1 0 1 2 0 1 0 1 0 1 0 1 0 0 0 1 0 0 2 0 2 0 2 0 0 0 2 1 0 2 0 2 0 2 1 2 2 1 1 1 1 1 1 0 0 2 0 0 0 0 0 1 0 1 0 1 1 1 0 1 0 1 0 0 2 1 0 0 0 1 0 1 0 1 2 2 1 1 0 1 0 1 0 0 1 0 0 1 0 2 0 0 0 1 0 0 0 0 1 0 1 1 0 0 0 2 0 1 0 0 1 0 1 0 1 1 1 1 2 0 0 0 1 2 1 0 0 0 1 0 0 1 0 2 0 1 0 1 2 0 1 2 0 2 0 0 0 1 2 0 0 2 2 0 1 1 1 1 0 0 0 1 2 0 2 1 0 0 0 0 0 0 0 2 1 2 0 1 0 2 1 0 0 2 1 0 0 0 0 0 1 1 0 0 2 1 1 1 0 0 0 1 2 0 1 1 0 2 1 0 1 0 1 1 1 1 1 0 1 0 1 1 1 1 0 1 0 0 1 1 0 0 1 1 0 0 1 0 1 0 1 0 0 1 1 0 0 0 0 0 0 0 1 0 0 2 2 0 0 2 0 0 0 0 1 1 1 0 0 0 1 1 0 0 1 0 2 0 0 1 0 1 0 1 2 1 2 0 1 2 1 0 1 0 1 0 1 0 0 0 2 0 0 1 0 0 1 0 0 0 1 1 2 0 2 1 1 1 1 0 2 1 0 1 0 0 1 0 2 2 1 0 1 0 0 1 0 0 1 1 1 1 1 1 0 0 0 0 0 1 2 1 0 0 0 0 0 1 1 1 1 2 1 1 1 0 0 0 0 0 1 1 1 0 1 1 2 2 0 2 1 0 1 0 1 0 0 0 1 0 0 2 2 2 0 0 1 0 1 0 0 0 0 1 0 0 1 0 0 0 0 1 1 0 1 2 2 0 2 2 1 0 0 1 1 0 0 2 2 0 1 1 0 1 0 0 0 0 1 1 2 0 1 0 0 0 1 0 0 0 1 2 0 2 1 0 2 0 1 1 0 1 2 2 0 0 1 1 0 0 0 1 1 0 2 0 0 0 2 0 1 0 0 0 0 0 0 0 0 0 0 0 0 0 0 1 0 0 0
62 1 1 1 0 1 1 2 1 1 1 0 0 0 0 0 0 1 1 2 2 1 0 0 2 0 2 0 2 0 1 0 1 1 0 1 1 2 0 0 2 0 0 0 0 1 1 0 1 1 0 0 0 0 2 2 0 0 0 0 1 0 0 2 0 0 1 0 0 0 0 2 2 0 2 2 0 0 0 0 0 1 2 0 2 0 0 1 0 2 0 1 1 1 0 0 0 0 0 0 0 1 0 1 2 1 2 0 1 1 0 1 0 1 1 1 1 0 1 1 1 0 2 2 0 1 0 1 1 0 0 0 0 0 0 0 0 0 1 0 2 0 1 0 0 0 1 0 0 1 0 0 1 0 0 0 0 0 1 0 1 0 0 2 0 2 1 1 0 1 0 0 0 2 0 0 1 1 0 0 0 0 1 2 1 0 2 2 2 1 1 2 2 1 1 0 1 0 0 1 0 1 1 0 0 1 1 1 0 0 1 0 2 0 2 2 2 0 2 2 2 0 0 0 0 0 0 0 0 2 0 0 1 0 1 1 1 2 0 0 0 1 2 0 2 2 0 0 0 0 0 0 1 0 1 2 2 0 0 0 0 0 0 0 1 1 0 0 2 1 1 0 0 2 0 0 0 0 1 1 0 0 0 2 1 0 2 0 1 2 0 1 0 1 0 1 1 2 0 2 0 1 1 0 1 0 1 2 0 0 0 1 0 2 2 1 1 0 0 0 1 1 1 1 1 0 0 0 0 2 2 0 1 2 0 1 1 2 0 1 1 1 1 2 1 0 1 0 1 2 0 0 1 1 1 1 0 2 0 1 1 1 2 0 2 0 0 2 2 0 0 0 0 0 0 0 0 1 1 1 1 2 1 0 1 0 0 1 1 1 0 0 0 0 2 0 1 1 1 1 1 1 1 1 2 0 0 2 0 0 0 0 1 0 1 0 0 0 0 0 1 1 1 1 0 0 0 0 1 2 2 1 0 2 2 0 0 1 0 0 1 0 1 1 0 1 0 0 1 1 0 0 0 1 2 1 2 2 1 1 1 2 0 0 0 1 1 1 2 0 1 1 0 2 1 1 1 1 2 1 1 0 0 0 1 2 1 1 2 1 0 0 1 1 1 0 2 0 2 0 0 2 1 1 0 1 2 0 0 1 0 0 2 1 0 0 1 1 0 1 1 1 2 1 0 2 0 0 0 1 1 0 0 0 0 1 1 2 2 2 1 1 0 0 0 1 0 1 1 2 0 0 1 0 0 1 0 2 0 1 0 0 1 0 1 1 1 1 0 0 0 0 1 0 1 0 1 2 2 2 0 0 2 0 0 1 2 0 0 0 0 1 0 0 1 0 0 0 0 0 0 1 1 2 2 1 1 0 1 1 2 0 0 0 0 0 0 0 0 0 1 0 1 2 1 1 1 1 0 0 2 2 1 0 1 1 1 0 0 0 0 1 0 2 2 0 1 0 0 0 1 2 0 1 1 1 0 0 1 0 0 0 0 1 0 1 1 2 0 0 1 0 0 0 2 0 0 0 0 2 0 0 2 2 0 1 2 1 0 0 0 0 1 1 0 0 0 2 2 2 0 1 0 0 1 1 1 2 1 0 1 1 0 1 1 0 0 1 1 1 0 0 0 0 1 0 1 0 0 0 0 2 1 0 0 0 0 0 1 1 0 1 0 0 0 0 0 1 0 0 0 0 1 0 0 2 0 0 0 0 0 1 1 0 0 0 1 1 0 0 0 0 2 1 1 0 0 0 0 2 0 0 0 0 2 0 2 2 2 0 2 2 2 0 1 0 0 0 1 1 0 0 1 2 1 1 1 0 0 1 0 0 0 0 1 2 1 2 1 1 1 2 0 2 2 0 1 0 0 0 0 1 1 1 0 0 0 0 0 0 0 0 0 0 0 0 0 1 1 1 0 0 1 2 2 0 0 0 0 0 1 0 1 1 2 1 2 0 0 2 0 0 1 0 1 0 0 1 1 2 1 1 2 0 0 0 0 2 0 0 0 1 1 0 2 1 2 1 1 0 0 1 0 1 1 1 0 1 0 1 1 2 0 0 0 0 0 1 2 1 1 1 2 1 1 0 1 2 1 0 1 1 1 2 1 0 1 0 0 0 0 1 2 1 1 0 1 0 0 1 1 1 1 0 0 0 1 0 0 0 0 0 2 0 1 0 1 1 0 0 1 0 0 0 1 0 0 0 0 0 0 2 0 1 0 0 0 0 0 0 0 0 0 1 1 0 0 1 1 1 2 1
63 0 0 0 0 0 0 1 1 1 1 1 0 1 0 0 0 1 1 0 1 1 0 0 2 0 1 0 1 2 2 1 2 1 0 1 1 2 0 0 1 0 0 2 0 2 1 0 2 1 0 0 1 1 1 0 0 0 0 0 2 0 0 2 0 0 1 0 0 0 0 1 2 0 2 2 0 1 1 0 1 2 1 1 1 0 0 1 1 2 1 1 0 1 0 0 1 1 1 1 0 0 1 1 2 0 2 0 2 1 0 1 1 1 1 1 1 0 0 2 2 0 1 0 1 0 1 1 1 0 0 0 0 0 0 0 0 1 0 2 2 0 0 0 0 0 0 0 0 2 0 0 1 0 0 0 0 0 0 0 1 0 0 2 1 2 1 1 0 0 1 0 1 1 0 1 2 0 0 1 0 1 0 2 2 1 1 2 1 1 1 2 1 0 1 0 0 1 0 0 0 0 0 1 1 0 1 1 0 0 1 0 0 0 2 2 1 0 2 2 1 0 0 0 1 1 0 0 0 2 1 1 0 0 2 0 0 2 0 0 0 2 2 0 2 2 0 0 0 0 0 0 1 0 1 1 1 1 1 0 0 0 0 0 0 0 0 0 2 0 1 2 0 0 1 0 0 1 1 0 1 1 1 1 0 1 1 2 0 2 0 0 1 0 2 0 2 2 0 2 0 0 1 0 1 0 0 1 2 0 2 0 0 1 0 0 1 1 0 0 0 1 2 2 2 0 0 0 0 1 2 1 0 2 0 0 0 2 0 2 0 1 2 0 0 0 1 0 2 2 0 0 1 1 1 1 0 0 0 1 1 1 2 0 2 1 0 0 2 0 2 2 1 1 0 1 0 0 1 1 1 2 1 0 0 1 0 0 0 0 0 0 1 0 1 2 0 0 1 1 1 1 0 2 2 1 0 0 0 0 0 0 0 0 0 0 1 0 0 1 0 1 1 1 1 1 0 1 1 0 1 0 0 0 0 0 0 1 1 0 0 2 1 1 0 2 1 2 2 2 0 0 0 2 1 0 1 2 1 2 2 0 1 1 0 2 2 2 1 2 0 2 2 0 0 1 0 0 1 1 2 0 0 0 2 1 0 2 2 0 1 0 0 0 0 0 0 0 1 1 1 2 1 0 0 2 1 1 0 1 1 0 1 1 0 0 0 1 0 1 1 1 1 2 1 2 0 1 0 2 1 1 1 0 1 0 2 0 0 0 1 1 0 0 1 0 1 1 1 1 0 0 1 0 1 0 2 1 2 0 0 0 0 1 0 0 1 1 0 1 1 1 1 0 0 0 1 1 1 1 0 0 2 0 0 0 2 1 1 1 1 0 2 0 0 1 0 0 0 0 0 2 0 1 1 0 0 1 1 1 1 0 0 0 0 0 0 0 0 0 1 1 0 1 1 0 0 1 0 0 0 0 0 1 1 0 1 0 0 0 0 0 0 2 2 0 0 0 1 1 1 1 1 2 1 2 0 0 2 0 0 0 1 0 0 2 1 1 1 1 0 1 0 0 0 0 0 1 2 0 2 0 2 2 0 1 1 1 0 1 0 0 0 1 0 1 0 1 1 1 0 1 1 1 1 2 1 2 2 0 1 1 0 0 1 0 0 1 1 1 1 0 0 1 1 0 1 1 1 1 0 1 0 1 0 1 2 0 0 0 0 0 1 0 0 0 0 0 0 1 1 1 0 0 0 2 1 0 0 0 1 2 1 0 0 0 1 2 2 2 0 1 1 2 2 0 0 0 1 1 0 1 1 0 0 0 0 2 2 1 1 2 2 0 2 0 0 0 1 0 0 0 1 2 1 0 1 0 0 0 0 0 0 0 1 1 1 1 1 2 2 2 0 2 2 0 0 0 0 1 0 2 0 1 0 0 1 0 0 1 1 1 0 0 0 0 0 1 1 1 0 0 1 1 1 0 1 0 0 0 0 0 1 0 1 0 0 0 1 1 1 0 0 1 1 1 0 2 1 1 0 2 1 0 0 1 1 2 1 0 0 1 0 0 2 2 2 2 0 0 0 1 1 0 1 1 0 2 0 1 0 0 1 1 2 1 0 2 2 0 2 0 2 2 2 0 0 0 1 0 2 0 0 1 1 0 1 0 1 1 0 1 1 1 0 0 0 1 0 1 0 0 1 0 1 1 1 0 0 0 0 0 1 1 0 0 0 0 0 0 1 0 0 0 0 0 0 0 1 0 0 1 0 2 0 0 0 0 0 1 0 0 0 1 0 0 0 0 2 1 1 1
64 0 0 2 0 0 0 2 0 2 2 0 0 0 0 0 0 0 0 0 1 1 0 0 2 0 1 0 1 2 2 0 1 1 0 0 2 1 0 0 0 0 1 1 0 1 0 0 2 0 0 0 2 2 0 0 0 0 0 1 1 1 0 2 1 0 2 0 1 1 0 0 2 1 1 2 1 1 1 1 0 2 2 0 0 0 1 1 1 2 0 1 1 1 1 1 0 1 1 1 1 1 1 0 2 1 2 2 0 2 0 0 0 2 0 2 0 0 0 2 2 0 1 0 1 0 1 2 2 1 0 0 0 0 0 0 1 0 0 1 1 0 0 0 0 0 0 0 0 2 0 0 1 0 0 0 0 1 0 1 0 0 1 1 1 1 1 1 1 1 1 1 0 2 0 1 1 1 0 1 0 1 2 2 2 0 2 1 0 0 1 1 2 1 0 1 2 0 0 0 0 0 0 2 2 0 0 1 1 0 0 0 1 0 1 2 2 0 1 1 2 0 0 0 1 0 0 0 0 1 1 1 2 1 1 1 1 2 0 0 0 0 2 0 1 1 0 0 1 1 1 1 0 0 0 2 1 0 0 0 0 0 0 0 0 0 0 1 2 1 0 0 0 1 0 0 1 0 2 1 1 0 1 1 0 0 2 1 0 2 0 1 0 1 1 1 1 2 0 2 0 1 0 1 0 0 0 2 0 0 0 0 0 1 1 1 2 1 0 0 1 2 1 1 2 0 0 0 0 1 2 2 1 1 0 0 0 1 2 1 1 1 2 1 0 2 0 1 1 1 0 0 1 1 1 1 0 0 0 0 1 1 1 0 1 0 0 0 0 0 0 0 0 0 0 0 0 0 1 1 0 0 0 0 1 0 0 0 0 1 0 0 1 0 1 1 0 1 0 0 0 0 1 2 2 1 1 0 0 0 1 0 0 0 0 0 0 1 0 0 0 1 0 2 1 1 1 1 1 0 1 0 0 0 0 0 0 2 1 0 2 0 2 0 1 1 0 1 1 2 0 0 0 2 2 2 2 2 1 1 1 1 1 0 0 1 1 1 2 0 1 2 1 1 2 0 2 1 2 0 0 1 0 0 0 2 2 1 1 0 0 1 0 1 2 0 0 1 1 1 1 2 1 1 0 1 2 1 0 1 0 0 0 0 0 0 0 0 1 2 2 0 0 2 1 2 0 1 1 2 0 1 1 0 1 0 1 0 0 1 1 1 2 0 2 1 1 1 1 2 0 0 0 0 1 0 1 1 0 1 0 0 0 0 0 2 1 0 0 0 0 2 2 0 2 0 2 2 2 1 1 0 2 0 1 0 2 1 0 0 0 1 0 0 0 2 0 1 1 1 1 0 0 2 2 0 2 1 2 1 0 0 1 1 1 1 1 1 1 1 1 0 1 1 1 0 1 1 0 0 1 1 0 0 1 1 1 1 0 0 0 0 0 2 2 0 0 0 0 0 1 2 0 1 2 1 0 1 1 0 0 0 1 1 0 1 1 2 0 1 0 1 0 0 0 0 0 1 2 0 2 0 2 0 0 1 1 1 0 0 0 0 1 1 0 1 0 1 1 1 1 0 0 0 1 2 0 2 2 0 1 1 1 0 1 0 0 1 1 1 0 0 2 0 1 1 0 0 0 0 0 1 0 0 0 0 0 0 0 1 0 1 1 1 0 0 0 0 0 0 0 0 1 1 1 0 0 0 0 0 0 1 1 0 0 1 2 0 0 0 0 1 1 0 0 0 0 1 1 1 0 1 1 0 1 1 1 2 0 2 0 1 2 0 0 0 1 0 1 0 0 0 0 1 0 2 1 1 2 2 0 0 0 0 1 1 0 1 2 2 1 2 0 2 2 0 1 0 0 0 1 2 1 1 0 0 0 0 0 0 0 0 0 0 0 0 0 0 0 0 0 0 1 2 2 0 0 0 0 0 0 0 0 1 1 0 0 2 2 1 0 0 0 0 2 0 0 1 1 1 0 2 2 0 0 1 1 2 0 0 1 1 1 0 1 1 1 2 0 0 0 2 0 0 0 0 1 0 1 1 0 0 0 0 0 0 0 0 1 1 0 1 2 1 1 0 1 1 1 1 1 1 0 1 1 0 1 0 0 1 0 1 0 2 0 0 0 2 0 2 0 0 2 0 0 0 1 0 0 2 0 0 1 0 1 0 1 0 0 1 1 1 0 0 0 2 0 1 1 0 0 1 0 2 0 0 0 0 1 0 0 1 1 1 0 0 0 0 0 1 2 0
65 0 0 2 0 1 1 1 1 0 0 1 2 1 0 0 0 0 0 0 0 1 0 0 2 0 1 0 1 1 2 0 0 0 0 0 2 1 0 0 1 0 2 2 0 1 1 1 1 1 0 0 0 0 2 0 0 0 0 0 1 0 1 2 0 0 0 0 1 1 0 1 2 0 2 2 0 1 1 0 1 2 2 0 2 0 0 0 0 2 0 0 2 2 0 0 0 1 1 1 1 0 0 1 2 1 2 2 0 0 0 0 0 0 0 0 0 0 0 2 2 0 2 1 0 1 0 2 2 0 1 1 0 1 0 0 0 1 0 1 1 0 0 0 0 0 0 0 0 1 0 0 0 1 0 0 0 0 0 1 1 0 1 2 1 2 1 2 0 1 1 1 0 2 0 0 1 0 0 0 0 0 0 2 2 0 2 0 0 0 2 2 2 2 0 1 1 0 0 0 0 1 0 0 1 1 2 1 0 0 0 1 1 0 1 2 0 0 2 2 2 0 0 0 1 0 0 0 0 0 1 1 2 1 1 1 1 2 0 0 0 1 0 0 1 2 1 0 0 0 0 0 1 0 0 1 0 0 0 0 0 0 0 0 1 0 0 0 1 0 0 0 0 0 0 0 0 1 2 1 1 0 0 2 0 0 0 1 0 2 0 2 0 0 2 0 2 1 0 0 0 0 0 1 0 0 0 2 1 0 1 0 0 2 0 0 2 2 0 0 0 2 0 0 2 0 0 2 1 1 2 0 0 1 0 1 1 2 0 1 2 2 1 0 0 1 0 0 2 2 1 1 2 2 1 0 1 0 0 1 2 2 1 0 1 1 0 2 2 0 0 0 0 0 0 0 0 0 1 1 1 0 0 0 0 0 0 0 0 0 0 0 0 0 2 0 1 1 0 1 1 1 2 0 0 0 2 0 0 0 0 0 0 0 0 0 1 1 0 0 0 2 1 1 1 1 1 1 2 0 2 0 0 0 0 0 2 2 0 0 1 1 2 0 0 0 0 0 1 1 1 1 0 2 0 0 0 2 0 2 1 1 1 1 0 2 2 1 2 0 1 1 2 1 1 0 1 0 2 0 1 0 0 1 1 1 0 1 2 0 1 0 0 1 1 0 1 1 2 0 1 1 1 1 0 1 1 1 0 0 0 0 0 0 0 0 0 0 1 1 1 1 0 2 1 1 1 1 0 1 1 1 0 0 0 0 1 0 2 2 1 1 0 0 0 0 1 1 1 1 0 0 1 0 2 0 1 0 1 0 0 0 0 1 0 0 1 0 0 1 0 1 0 0 0 0 1 2 1 1 0 0 1 0 0 0 0 0 0 0 0 0 1 0 0 0 0 1 1 2 2 0 2 2 0 0 2 1 2 1 1 0 1 1 1 1 0 1 0 0 1 2 0 0 0 0 0 1 0 0 0 0 0 0 2 0 2 0 0 0 1 1 0 1 1 0 1 0 0 0 1 2 1 1 1 1 0 1 1 0 0 0 0 2 0 0 0 1 0 1 0 1 0 0 0 1 1 0 1 1 1 0 2 2 1 2 1 1 0 1 0 0 0 2 2 0 0 1 0 1 1 0 0 1 0 2 1 2 2 0 2 1 0 0 1 0 1 2 1 1 0 0 0 0 2 0 0 0 0 0 0 2 0 0 0 0 0 0 0 0 0 0 1 1 0 2 0 0 0 0 0 0 1 1 1 0 0 0 1 1 0 1 2 0 0 0 0 2 2 2 0 0 0 1 0 1 0 1 0 1 0 0 1 0 0 2 0 2 2 0 2 2 2 0 1 0 0 1 0 0 0 0 0 2 0 0 2 0 1 1 0 0 1 1 0 2 1 0 1 1 0 1 0 2 2 0 1 0 0 0 0 2 2 1 1 0 0 1 1 1 1 1 1 1 1 1 1 2 1 0 0 1 0 2 2 0 0 0 0 0 2 0 0 0 0 0 2 0 2 0 0 0 2 1 2 0 0 0 2 2 2 0 0 1 0 2 2 1 0 0 1 2 1 1 2 2 2 1 1 0 0 1 0 0 0 0 1 0 1 1 0 1 0 0 1 0 0 1 1 0 0 1 2 2 0 0 2 1 0 1 2 1 0 2 0 0 0 0 2 1 0 0 1 1 1 0 0 2 0 2 0 0 1 1 0 0 2 0 0 1 0 1 2 0 1 1 0 0 0 0 0 0 0 0 0 0 0 0 2 0 0 0 0 1 1 1 2 1 0 1 1 0 0 1 1 0 0 0 0 0 1 1
66 1 0 1 0 0 0 1 2 1 1 0 0 1 0 0 0 0 0 1 1 2 0 1 1 0 2 0 2 1 2 0 1 1 1 0 2 2 0 0 1 1 2 2 0 1 0 1 1 1 0 0 0 0 2 2 0 0 0 1 1 0 0 2 0 0 1 0 0 0 0 0 2 0 1 2 1 1 1 0 1 2 1 1 2 0 0 0 0 2 0 1 1 1 1 0 2 0 0 0 0 0 0 2 2 0 2 1 1 0 0 1 0 1 1 1 1 0 0 2 2 0 1 1 0 1 1 2 2 1 0 0 0 1 1 1 0 1 0 0 2 0 0 0 0 0 0 0 0 1 0 0 0 1 1 0 0 0 0 1 1 0 1 1 0 0 1 1 1 1 1 0 0 2 0 2 1 1 1 1 0 1 1 2 2 1 1 2 1 1 0 2 2 1 2 0 2 0 1 0 0 1 0 0 2 1 1 1 1 0 0 0 0 0 1 2 1 0 1 1 2 1 1 0 0 1 1 0 0 0 0 0 1 0 1 1 1 2 0 0 0 0 1 0 2 2 0 0 0 0 0 0 1 0 0 1 0 1 0 0 0 0 0 0 1 0 1 0 1 0 0 0 0 1 0 0 0 1 2 1 1 0 1 2 0 0 2 0 0 1 1 1 0 0 1 0 1 2 1 1 1 0 1 0 1 0 0 2 1 0 1 1 0 1 1 0 2 1 0 0 0 2 0 1 0 0 0 0 1 1 1 1 1 2 0 0 0 1 1 2 0 0 1 2 0 1 1 0 0 2 0 0 1 1 0 1 1 0 0 0 0 1 1 1 1 1 0 1 1 0 0 0 0 0 0 0 0 1 0 2 0 2 1 0 1 1 0 1 1 0 0 0 0 0 2 0 0 0 1 0 0 0 2 0 0 0 2 0 0 0 0 0 1 0 1 0 0 0 0 0 0 1 0 2 1 1 1 0 1 0 1 0 1 1 1 0 0 1 0 0 1 1 1 0 0 1 0 0 1 0 0 1 0 2 1 1 1 1 1 0 2 1 0 0 0 0 0 1 1 1 0 2 1 1 1 0 2 1 2 1 1 0 0 0 0 2 2 1 2 0 2 0 0 2 2 0 0 2 2 0 0 2 1 0 1 2 2 0 0 2 0 0 1 1 0 0 1 0 1 2 2 0 2 2 0 2 0 1 1 2 0 1 2 1 1 0 1 1 2 1 1 1 2 1 2 0 1 1 1 2 0 0 0 0 1 2 0 0 1 0 0 0 1 0 0 0 1 2 1 0 1 2 0 0 0 0 1 1 1 0 0 0 1 0 0 1 0 0 1 1 1 0 1 0 0 0 0 0 0 0 0 1 0 1 2 0 0 1 1 0 0 0 0 0 0 0 0 0 0 0 0 0 0 0 0 0 1 2 0 0 2 2 1 0 1 0 2 0 0 0 0 1 0 2 2 0 2 0 0 1 1 1 0 0 1 0 0 1 2 0 0 0 2 0 1 1 0 1 0 1 0 1 1 0 0 0 0 1 2 0 0 0 1 1 1 1 0 1 0 0 0 0 0 2 1 1 0 2 2 2 0 1 0 1 1 2 1 2 2 0 1 1 0 0 0 0 0 1 0 0 0 0 1 0 1 1 0 0 0 0 0 1 0 0 0 1 0 0 0 0 0 0 0 1 0 0 0 0 0 1 1 1 0 1 1 1 0 0 0 0 0 0 2 0 0 0 0 1 0 0 0 0 1 1 1 1 1 1 0 1 0 1 1 0 1 1 1 2 2 2 0 2 2 0 0 0 1 1 0 0 0 0 1 2 1 0 1 1 1 2 0 0 0 0 1 1 1 2 1 1 1 2 0 2 2 0 1 0 0 0 0 2 2 0 0 0 0 1 1 0 0 0 0 0 0 0 0 0 0 0 0 0 0 2 2 0 0 0 0 0 1 0 0 0 0 0 0 0 1 1 0 0 0 0 2 0 0 1 2 2 2 0 1 0 0 1 1 1 1 0 0 2 2 0 2 2 2 1 0 0 0 1 1 0 2 0 0 1 0 1 1 1 1 1 2 2 0 1 2 1 0 2 2 2 2 0 2 1 0 0 2 2 0 1 1 0 1 1 0 0 0 2 2 2 2 0 0 1 1 1 0 0 2 0 0 0 0 1 1 0 1 0 2 0 1 1 2 0 1 2 0 1 0 0 0 0 0 0 2 0 0 0 0 1 0 1 1 0 0 0 0 0 1 0 0 1 0 0 1 1 2 0
67 0 0 2 0 0 0 2 2 0 1 0 0 1 0 0 0 2 2 0 1 2 0 1 1 1 2 0 2 0 1 0 0 0 2 1 1 2 0 0 1 1 0 0 1 0 1 0 1 0 0 0 0 1 1 0 0 0 0 2 0 1 0 2 0 0 1 0 0 1 2 0 1 0 0 1 1 2 2 0 2 2 2 0 1 0 0 1 1 2 1 1 1 1 0 0 0 1 1 1 1 0 1 0 2 1 2 1 1 0 0 2 0 1 0 1 0 0 1 1 1 0 2 2 0 0 0 0 0 0 0 0 0 1 1 1 0 1 0 1 2 0 1 0 0 0 1 0 0 0 0 0 0 2 0 0 0 2 0 0 1 1 0 2 1 2 2 1 0 0 2 1 0 2 0 2 1 0 0 1 0 0 0 2 1 0 2 2 0 0 1 2 1 0 1 0 0 0 0 1 0 0 0 0 1 2 1 0 1 1 0 0 0 0 1 2 1 0 1 0 2 2 1 0 0 2 2 0 0 1 1 1 1 1 1 1 0 2 0 0 0 1 2 0 1 1 0 0 0 0 0 0 2 0 0 1 0 1 0 0 0 0 0 0 1 1 1 1 2 2 0 0 0 0 0 0 1 0 2 0 2 0 1 1 0 0 2 2 0 2 0 1 0 0 0 0 2 1 0 1 1 0 0 1 0 0 0 2 0 1 0 1 0 2 2 0 1 0 0 0 1 1 1 0 2 0 1 1 0 1 2 1 0 2 0 0 0 0 2 0 0 0 2 2 0 1 0 0 2 0 0 0 2 2 0 0 2 2 0 0 0 1 2 0 2 2 0 1 2 0 1 1 2 2 0 1 0 1 1 1 1 1 1 0 1 1 0 0 0 0 1 1 1 0 2 0 0 1 0 0 0 0 0 2 2 1 0 0 0 0 0 0 1 0 1 1 0 0 0 0 0 1 0 0 1 1 0 0 1 1 1 2 0 0 0 1 0 2 1 0 1 1 1 1 0 2 0 1 1 0 0 0 0 1 1 0 1 2 2 0 0 0 0 1 0 1 1 0 2 0 0 0 2 2 2 0 2 1 2 0 1 0 0 1 0 2 1 1 1 0 0 1 1 2 0 0 0 1 2 0 0 2 2 1 0 0 2 0 0 1 0 2 1 0 1 0 0 0 2 2 2 0 0 2 1 2 1 1 0 1 1 1 1 0 1 0 2 1 2 2 0 1 1 1 1 0 0 1 1 2 0 0 0 0 1 1 1 0 2 0 0 0 0 0 0 1 1 0 0 1 0 0 1 0 1 0 1 2 2 0 1 0 2 0 0 1 2 0 0 0 0 0 1 1 1 1 1 1 1 1 1 1 0 2 2 0 1 1 1 2 1 0 0 0 0 0 0 0 0 0 0 1 0 1 1 0 0 2 0 0 1 2 0 0 1 0 2 1 0 0 0 0 0 2 1 0 1 0 0 0 1 1 0 0 1 2 0 1 1 0 0 0 2 0 1 2 0 2 1 0 0 0 0 0 1 0 0 1 1 1 1 0 2 2 0 2 2 1 0 1 0 0 1 2 1 0 1 2 1 1 0 1 0 0 1 2 1 1 2 0 1 1 0 1 0 1 0 1 0 0 0 0 0 0 0 0 0 0 0 0 0 2 0 0 0 1 0 0 0 0 0 0 0 1 0 0 1 0 0 0 0 0 1 1 1 0 0 0 1 1 0 1 2 0 0 0 1 0 1 1 1 0 0 1 1 0 0 0 0 0 1 1 2 0 0 2 0 2 1 1 1 1 2 0 0 0 0 0 0 0 0 0 1 2 1 1 1 0 0 2 0 1 1 1 0 2 1 1 1 1 1 1 0 1 1 0 0 0 0 0 0 1 1 0 0 2 0 1 1 0 0 0 1 0 1 0 1 0 0 0 0 0 1 2 1 0 0 0 0 0 1 0 0 1 1 1 2 0 1 1 0 0 1 0 2 1 0 0 1 2 2 0 2 0 0 0 0 2 0 0 0 2 2 0 1 1 1 2 0 1 0 0 0 2 2 1 0 0 1 1 0 0 0 0 1 1 0 0 1 0 1 1 2 1 0 0 1 2 1 0 2 2 0 1 0 0 0 1 1 0 0 0 2 0 0 0 0 1 0 0 2 0 1 0 0 0 1 0 0 2 0 2 2 0 2 1 2 0 0 0 1 0 0 0 0 0 1 1 1 0 0 1 0 1 0 0 0 1 0 1 1 0 0 0 0 1 0 2 1 0 2 0
68 1 0 2 0 0 0 1 2 0 1 1 1 1 0 0 0 0 0 2 1 0 0 0 2 0 0 0 2 1 2 0 1 1 1 1 1 2 0 0 2 0 0 0 0 1 0 0 2 0 0 0 0 1 1 0 0 0 0 0 0 1 0 2 1 1 2 0 0 0 0 0 2 0 0 2 1 1 1 0 1 2 2 0 1 0 0 0 0 2 0 0 0 2 0 0 1 1 1 1 1 0 1 0 2 1 2 2 0 0 0 1 1 2 1 2 0 0 0 2 2 0 1 0 1 0 1 0 0 0 0 0 0 1 1 1 1 0 0 0 0 0 0 0 0 0 0 0 0 0 0 0 0 1 1 0 0 1 0 0 0 1 1 2 2 2 1 0 0 1 1 0 1 1 0 1 1 0 0 2 0 0 1 1 1 0 1 1 0 0 2 2 2 1 1 0 1 0 0 1 0 0 0 1 0 2 2 1 1 0 2 0 0 0 1 2 1 1 0 0 0 0 0 0 0 1 1 2 1 1 1 1 0 0 1 0 1 2 0 0 0 1 1 1 1 1 0 1 1 0 0 0 1 0 0 1 0 0 0 0 0 0 0 0 2 0 0 0 2 1 0 0 0 0 0 1 0 2 2 2 0 0 0 1 1 1 1 1 1 2 0 2 0 0 2 0 2 1 1 2 0 0 1 1 1 1 0 2 1 0 0 2 0 1 1 0 1 0 0 1 0 1 0 0 2 0 1 1 0 1 2 1 0 2 0 0 0 1 1 1 1 2 2 0 0 1 0 0 1 1 0 0 1 1 1 1 0 0 0 2 2 2 0 0 0 1 0 0 1 0 1 1 1 1 1 1 0 1 1 1 1 1 1 1 0 1 0 0 0 0 0 0 0 0 2 1 0 0 0 0 0 0 0 2 2 2 0 0 1 1 0 1 1 0 1 0 1 0 0 0 0 0 0 1 2 1 1 0 1 1 1 1 2 1 1 0 0 2 1 1 1 1 1 1 1 2 1 0 0 0 0 2 0 2 0 0 0 1 1 0 1 1 0 1 0 1 1 0 2 0 0 0 2 1 0 1 0 0 1 0 1 1 1 1 2 0 0 2 2 0 2 0 0 2 1 0 1 1 1 0 1 2 2 2 0 0 1 1 0 0 0 0 1 0 1 0 0 0 0 1 1 1 1 2 1 2 0 0 0 2 0 0 1 1 1 1 0 1 1 1 1 2 2 1 2 1 0 1 0 2 0 1 1 0 2 0 1 1 0 1 1 0 1 0 0 1 2 1 0 0 0 1 0 0 0 0 1 0 0 0 0 0 1 0 1 0 0 0 0 0 0 0 0 0 0 1 0 1 1 1 1 1 1 1 2 1 1 2 2 0 0 0 0 1 0 1 0 1 0 0 1 2 0 0 0 0 1 1 0 0 1 1 1 0 1 1 2 0 0 1 0 0 0 0 1 0 1 0 0 1 1 1 0 0 2 2 0 0 2 1 1 0 0 0 1 2 0 2 0 0 0 0 1 0 1 0 0 0 1 1 0 1 2 2 0 1 2 1 1 0 0 0 1 1 0 1 0 2 1 1 0 1 0 0 1 2 0 2 2 0 1 0 0 1 1 0 0 0 0 0 0 2 2 0 1 0 0 0 0 0 0 2 0 0 0 1 1 0 0 2 1 1 0 0 0 0 0 0 0 0 0 0 2 1 0 1 0 0 0 0 0 0 1 0 0 1 0 1 0 0 0 0 0 1 1 0 0 1 0 1 1 0 1 1 1 0 1 1 0 2 0 1 2 0 1 0 0 0 0 0 0 0 2 1 2 0 1 0 0 1 1 1 2 2 0 2 0 1 2 2 1 2 0 2 2 0 1 0 0 0 1 2 2 2 0 0 0 1 1 2 2 2 1 0 1 0 1 1 0 0 1 0 0 2 2 0 0 0 0 0 1 0 1 0 1 1 2 1 2 1 0 0 1 1 0 0 0 2 1 1 0 1 2 1 0 1 0 1 0 1 0 2 2 0 2 2 2 2 0 1 0 0 0 0 1 1 0 2 0 1 1 1 0 0 1 1 0 1 1 1 0 2 1 1 1 0 0 1 0 1 2 2 1 2 1 0 0 1 0 0 0 0 2 1 1 0 1 0 0 1 0 0 2 0 0 0 0 1 0 1 1 0 1 0 0 0 0 0 1 1 1 0 0 0 0 2 0 1 1 1 1 1 0 2 0 0 0 1 0 1 0 0 1 1 0 0 0 0 2 0 1 0
69 0 0 2 0 1 1 2 2 0 1 0 0 2 0 0 1 2 1 0 0 2 0 0 2 0 0 0 2 1 2 1 1 1 0 1 1 2 0 0 1 0 0 0 0 1 1 0 2 0 0 0 1 2 0 1 0 0 0 1 0 0 0 1 0 0 2 0 1 1 0 1 1 0 0 1 1 2 2 0 2 2 2 0 1 0 0 0 0 2 0 0 0 2 1 0 1 1 1 1 2 0 1 1 2 0 2 1 1 0 0 1 1 1 0 1 0 0 0 2 2 0 2 1 0 1 1 1 2 0 0 0 1 1 0 0 0 0 0 1 2 0 0 0 0 0 0 0 0 2 0 0 0 0 0 0 0 0 0 0 1 2 0 2 0 1 1 2 0 1 1 0 0 2 0 0 2 0 0 1 0 0 1 2 1 0 2 1 0 0 1 1 2 1 2 0 0 0 0 0 0 1 1 0 1 2 1 1 1 0 0 0 1 1 0 2 0 1 1 0 1 1 1 0 2 1 0 0 0 2 0 0 0 0 1 0 0 2 0 0 0 0 2 0 2 2 0 0 0 0 0 0 1 0 0 1 0 0 0 0 0 0 0 0 1 0 0 0 2 0 1 1 1 1 0 0 0 1 2 1 0 0 0 1 0 2 0 2 0 2 0 0 1 0 2 0 2 1 0 1 0 0 2 0 2 0 0 1 1 1 0 2 0 2 2 0 2 0 1 0 1 1 0 0 1 0 0 1 1 2 2 1 0 1 0 0 0 0 2 0 0 1 1 2 0 1 0 0 1 1 0 0 2 2 1 0 1 1 0 1 1 1 1 1 1 0 0 2 2 0 0 0 2 1 0 2 0 0 2 0 1 0 1 0 0 0 0 2 2 0 1 1 0 0 2 0 1 0 0 0 0 0 1 1 1 0 1 0 1 1 0 0 0 0 0 0 1 1 0 0 1 1 0 2 0 1 0 1 1 0 1 1 1 1 1 1 0 0 0 0 1 2 1 1 1 2 0 0 1 1 0 1 0 1 2 1 2 2 1 1 1 1 1 0 0 2 2 2 1 1 1 2 2 1 0 1 0 0 2 1 1 0 0 1 1 2 0 2 2 0 1 0 0 0 0 0 0 0 2 0 0 2 1 1 0 1 2 0 0 1 0 0 2 1 0 0 1 1 1 1 1 1 1 2 1 1 0 0 1 2 1 0 1 1 0 1 2 0 1 1 1 1 2 1 2 0 1 1 1 1 0 0 1 0 1 0 0 0 0 0 0 0 0 0 0 0 0 2 1 0 1 2 1 0 0 0 2 1 1 1 0 0 2 0 2 0 1 0 2 2 1 0 0 0 0 1 0 1 1 1 1 1 1 2 2 1 1 1 1 0 0 0 1 1 1 1 0 2 1 0 0 0 0 1 1 0 0 2 0 0 1 2 0 0 2 0 2 0 0 0 0 1 1 1 1 0 1 0 0 0 0 1 0 1 2 2 0 0 2 0 0 0 0 0 1 2 1 2 1 0 0 0 0 1 0 0 0 0 1 2 0 0 2 2 1 1 1 1 0 1 0 0 0 1 2 0 0 2 2 2 1 0 0 0 1 2 0 2 2 1 1 1 0 0 0 0 1 2 1 1 0 0 1 0 2 1 0 0 1 0 0 0 0 0 0 2 0 0 1 2 0 2 0 0 0 0 0 0 0 1 1 1 0 0 0 2 0 0 0 0 0 0 1 0 0 1 1 1 0 0 0 0 0 1 1 0 0 1 1 2 0 0 0 0 0 1 0 2 2 0 2 2 2 0 1 0 1 2 0 0 0 0 1 2 1 1 0 0 0 1 1 1 0 0 2 2 0 2 2 2 2 2 0 2 2 0 2 0 0 0 2 2 1 1 0 0 0 0 0 0 0 0 2 1 2 0 2 1 1 0 0 0 1 2 1 1 0 0 0 0 1 0 1 0 1 1 2 0 2 1 0 0 0 0 1 0 0 0 0 2 2 0 2 1 0 1 0 2 0 0 2 2 1 1 2 2 2 1 0 0 0 2 0 0 1 1 0 0 0 0 0 0 0 0 1 1 0 1 2 2 0 2 1 0 1 0 1 1 0 1 2 1 0 1 0 0 0 2 0 0 0 1 1 2 0 1 1 0 0 0 2 0 1 1 1 0 1 0 0 1 0 1 0 0 0 1 2 0 1 1 1 0 1 1 0 2 0 1 1 0 0 1 0 1 0 1 1 0 0 0 0 0 0 0 0 0 0 0 1 0 0 0
70 0 0 2 0 0 0 2 1 1 1 0 0 0 0 0 0 0 0 2 1 1 0 0 2 0 0 0 1 1 2 0 0 1 1 1 1 0 0 0 0 0 0 0 0 0 2 0 1 2 0 0 2 2 0 1 0 1 1 2 0 1 0 0 0 0 0 0 0 1 1 0 2 0 0 2 2 2 2 0 2 2 1 1 0 0 0 1 1 2 1 1 2 1 0 0 0 2 2 2 2 0 0 0 1 0 1 0 0 0 0 1 2 2 2 2 1 0 1 1 1 0 1 0 1 0 1 2 2 2 0 0 1 1 0 0 2 0 0 2 0 0 0 0 0 0 0 0 0 0 0 0 0 0 0 0 0 1 1 1 2 0 0 1 0 0 0 0 1 2 0 0 0 2 2 0 2 0 1 0 0 1 2 2 2 0 2 2 1 0 2 2 2 1 2 0 1 0 0 0 0 0 1 0 2 0 0 0 0 0 0 0 0 0 2 2 2 1 2 1 2 0 0 0 1 2 1 0 0 1 0 0 2 1 1 2 0 1 0 0 0 0 2 0 2 2 0 0 0 0 0 0 1 1 1 2 1 0 0 0 0 0 1 1 1 0 0 1 1 1 0 1 1 0 0 0 0 0 2 1 0 0 2 2 0 0 2 1 0 1 1 1 0 0 2 0 1 0 0 1 0 0 1 1 1 0 1 2 0 0 0 1 0 0 0 0 2 0 0 0 0 2 1 1 2 0 1 1 1 0 1 1 0 0 0 0 0 2 0 1 1 1 1 1 1 1 0 0 2 0 0 0 1 1 0 1 1 1 0 0 0 0 1 0 1 0 0 2 2 0 0 0 1 1 2 0 0 0 0 2 1 1 1 1 0 1 0 0 0 0 0 0 0 0 2 0 0 0 1 1 1 1 0 2 2 0 0 1 0 0 0 0 0 1 1 0 0 1 1 0 1 2 0 1 0 0 0 0 0 0 0 0 0 0 0 1 1 1 2 1 1 0 2 0 1 0 0 0 0 1 1 0 0 2 1 1 1 1 0 1 1 0 1 0 0 0 0 1 1 1 0 1 2 0 2 0 2 0 2 0 2 0 1 0 1 0 0 1 2 1 1 0 0 1 1 0 1 0 0 1 2 2 2 2 0 0 2 0 0 2 0 0 1 1 0 0 1 0 2 1 2 1 1 0 0 1 0 0 1 1 1 0 2 1 2 1 2 0 2 2 1 2 1 1 1 1 0 2 0 2 1 1 1 0 1 0 1 1 0 0 0 0 0 0 0 0 0 2 1 1 0 0 0 0 0 0 0 2 2 2 0 0 2 0 2 0 2 0 0 0 0 0 0 0 0 1 0 0 0 1 1 0 0 2 2 0 1 1 1 2 1 0 0 1 0 1 1 1 0 0 0 1 0 0 0 1 1 0 0 0 1 1 0 0 2 1 1 0 1 1 1 2 0 1 2 1 0 0 1 2 0 1 1 2 1 2 0 1 2 0 0 0 1 0 0 2 1 2 0 0 1 1 1 0 0 0 0 0 2 0 0 1 2 2 1 1 1 1 1 0 0 0 2 2 0 1 0 2 1 1 0 0 0 0 2 0 0 2 2 0 0 0 0 0 0 0 2 1 0 0 0 1 0 0 1 0 0 0 1 0 0 1 0 0 0 0 0 0 0 1 0 1 0 0 0 1 0 0 0 0 0 0 0 0 0 2 0 0 1 0 0 1 1 1 0 1 0 0 1 1 1 0 0 0 0 1 1 0 1 0 1 1 1 0 0 2 0 2 0 2 0 0 2 0 1 0 1 0 0 0 0 0 0 2 0 2 2 0 1 2 0 0 1 1 1 2 0 1 0 0 0 0 0 1 2 0 2 0 1 0 0 1 1 0 0 2 0 0 0 0 2 2 2 2 2 2 2 0 0 0 0 0 1 2 1 0 1 0 0 0 0 0 0 0 0 1 1 0 2 1 1 0 0 1 2 1 0 1 2 2 2 0 1 1 0 2 1 1 0 0 1 1 0 0 1 1 1 2 0 1 1 1 0 0 2 1 0 0 1 1 0 1 0 0 2 1 0 0 2 2 0 2 1 0 2 0 2 1 0 1 2 2 0 1 0 0 1 1 0 0 0 0 1 2 1 0 1 0 0 0 1 0 1 1 1 0 1 1 0 1 0 0 1 0 1 1 1 0 1 1 0 0 1 1 0 0 0 1 1 0 0 1 0 1 0 1 1 0 0 0 0 0 1 0 0 0 0 0 2 1 2 1
71 1 0 2 0 1 1 1 2 0 0 1 0 0 0 0 0 1 0 0 0 1 0 0 2 0 0 0 2 2 2 2 1 2 0 1 1 1 1 1 0 0 0 0 1 1 0 0 1 1 1 0 0 0 2 2 0 0 0 2 0 1 0 2 1 1 1 0 0 0 0 2 2 2 2 2 0 1 1 0 1 2 2 0 0 0 1 1 1 2 1 1 2 1 0 0 0 1 1 1 1 0 1 1 2 0 2 0 2 0 0 2 1 2 1 2 1 0 1 1 1 0 2 1 0 0 1 1 2 1 0 0 0 0 0 0 0 0 0 0 2 0 0 0 0 0 1 0 0 0 0 0 0 0 0 0 0 2 0 2 1 0 0 2 2 2 1 2 0 1 1 1 2 0 0 0 2 1 0 0 0 0 1 2 2 0 2 2 2 2 0 2 1 0 1 0 0 0 0 0 0 0 0 0 1 0 0 1 0 1 0 0 1 0 2 2 0 0 2 0 2 2 1 0 1 1 1 0 0 0 1 1 0 0 2 0 0 2 0 0 0 0 2 1 1 1 0 0 1 1 1 1 0 0 0 2 1 0 0 1 0 1 0 0 0 0 0 1 1 1 0 1 1 0 1 1 0 0 0 0 0 1 0 2 1 0 2 1 1 2 0 1 0 0 1 0 1 2 0 2 0 0 0 1 0 0 0 2 1 0 0 2 0 2 2 0 2 1 0 0 0 2 0 0 2 0 1 0 1 2 2 1 0 0 0 0 0 2 0 2 0 1 1 2 1 1 0 0 2 0 0 0 2 2 2 0 0 1 0 0 0 0 2 0 2 2 0 0 1 0 1 1 0 0 1 1 0 0 1 1 1 1 1 0 1 1 0 0 0 0 0 0 1 0 2 0 1 1 1 1 1 1 1 1 1 0 1 0 1 1 0 0 1 0 1 1 0 0 0 0 1 1 1 1 1 1 0 0 0 0 1 1 0 0 0 0 1 1 1 0 2 1 1 1 0 1 0 1 2 1 0 1 0 2 1 1 1 2 0 2 1 1 0 0 0 0 0 2 2 1 0 1 1 1 1 0 0 0 2 0 2 0 0 0 0 2 2 1 1 0 1 1 2 1 0 0 0 0 1 1 1 2 1 1 0 1 2 0 0 1 0 1 1 1 0 0 1 0 2 2 2 0 0 2 0 1 0 1 1 2 0 1 0 0 0 0 1 1 1 0 2 2 1 1 1 2 0 1 1 1 0 0 0 0 1 2 0 0 1 1 1 0 0 0 0 1 1 2 2 0 0 0 1 0 1 0 1 1 1 1 0 0 1 0 0 1 1 1 0 0 0 1 0 0 0 0 1 0 0 1 1 0 0 2 2 0 1 1 1 0 0 0 0 1 0 1 0 0 0 0 1 1 1 1 1 1 1 2 0 0 2 2 0 1 1 0 2 0 2 0 1 1 0 0 2 0 1 0 0 1 1 2 1 1 1 1 0 0 2 1 0 0 1 1 0 1 1 2 2 0 1 0 0 0 0 1 2 0 2 0 0 0 2 2 0 2 1 1 0 0 0 0 0 0 1 0 0 2 1 2 1 1 0 0 1 1 0 1 1 0 0 0 0 0 1 0 1 1 1 1 0 0 1 0 1 1 0 1 0 1 0 1 0 0 0 0 1 0 0 1 0 1 1 1 0 0 0 0 0 0 0 0 0 0 0 0 0 0 1 0 0 0 1 0 0 1 0 2 2 2 0 1 0 0 0 0 0 1 1 1 0 1 0 0 2 0 2 1 0 2 0 1 2 0 1 0 0 1 0 0 0 0 1 1 1 1 1 0 0 2 0 0 1 1 0 2 1 2 1 1 1 1 0 2 2 0 0 0 0 0 0 1 2 1 0 1 1 0 0 1 1 1 1 0 1 0 1 1 1 1 0 0 0 2 2 0 0 0 0 0 1 0 0 0 0 0 1 0 1 1 0 0 1 1 0 0 0 1 1 1 1 0 1 0 0 1 1 1 0 0 1 2 0 1 2 2 2 2 1 2 2 0 1 0 1 2 0 1 0 0 0 0 1 1 1 1 0 2 0 2 0 2 2 1 2 0 1 0 1 0 2 2 0 1 0 0 0 1 1 1 1 0 2 2 1 1 0 0 0 0 2 0 1 1 0 0 1 1 0 1 0 0 1 0 1 0 1 0 0 0 1 0 1 1 0 1 1 1 1 0 0 1 0 1 0 0 0 1 0 1 0 1 0 0 0 0 0 0 0 1 0 0
72 0 0 0 0 0 0 1 2 0 0 1 1 1 0 0 0 1 1 0 0 2 0 0 2 0 1 0 2 0 2 0 0 0 0 0 2 1 0 0 2 1 1 2 0 1 1 1 1 1 0 0 0 0 1 0 0 0 0 0 1 2 0 2 0 0 1 0 0 1 1 2 2 0 2 2 0 0 0 0 0 0 2 1 0 0 0 0 0 1 0 0 1 1 0 0 0 0 0 0 0 0 0 2 2 0 2 0 2 1 0 2 0 2 1 2 1 0 1 1 1 0 1 1 0 1 1 0 2 0 1 1 0 0 0 0 0 0 1 0 0 0 0 0 0 0 0 0 0 1 0 0 0 0 0 0 0 0 1 1 1 0 1 2 1 1 1 0 1 2 0 0 0 2 0 1 1 0 0 1 0 0 1 2 1 0 2 0 0 0 1 2 2 0 2 0 2 0 0 0 0 0 1 0 0 1 0 0 0 0 0 0 0 0 1 2 0 0 2 1 2 1 0 0 0 1 1 0 0 1 1 1 0 0 2 0 0 2 0 0 0 1 2 0 1 1 0 0 0 0 0 0 1 0 0 2 0 0 0 0 0 0 0 0 1 0 1 0 1 1 0 0 0 2 0 0 0 0 2 0 1 0 0 1 0 1 1 2 0 2 0 0 0 0 2 0 1 0 1 2 0 0 0 1 0 0 0 2 0 0 0 0 0 1 1 0 2 0 1 0 1 2 1 1 2 0 0 0 0 0 2 1 0 1 0 0 0 1 1 0 0 1 2 1 0 0 1 0 1 1 0 0 1 1 0 1 1 0 0 2 2 2 0 1 0 0 0 2 2 1 0 0 0 0 0 1 0 1 0 2 0 0 1 1 0 0 0 0 0 1 1 1 0 0 2 0 0 1 0 0 0 0 1 1 1 0 1 1 0 0 0 0 1 0 1 0 1 1 0 0 0 0 0 1 0 0 0 1 1 0 1 0 0 0 0 2 0 0 0 0 2 0 1 1 0 1 0 0 1 0 0 1 0 2 2 1 2 2 0 1 0 2 0 0 0 1 1 0 2 0 1 1 1 1 0 0 0 0 1 0 1 0 1 0 2 1 0 0 1 0 1 1 0 1 0 0 0 2 2 0 0 2 2 1 0 1 2 1 0 1 0 0 0 0 0 1 0 0 0 1 1 2 1 1 1 1 0 1 0 2 1 1 0 0 0 0 2 0 1 1 0 0 1 0 1 1 0 1 1 1 0 0 0 0 0 0 0 1 1 1 1 0 0 1 0 0 1 2 1 0 0 1 1 0 1 0 0 2 2 1 1 0 0 0 0 0 0 0 0 0 1 1 2 0 1 1 0 2 2 2 2 0 0 2 2 0 1 0 0 1 0 0 0 0 0 0 0 0 0 0 1 1 0 1 1 0 0 2 0 0 1 1 0 0 2 0 2 0 0 0 0 0 0 1 1 0 1 0 1 1 0 1 0 0 2 2 0 0 0 0 0 0 1 0 1 2 0 1 0 1 0 2 0 0 0 2 2 0 0 2 0 1 2 1 0 0 2 1 1 1 0 0 0 2 0 1 0 2 1 1 0 0 0 0 1 1 1 1 1 0 1 1 0 0 1 0 0 1 1 1 0 0 1 0 2 1 0 1 1 0 1 2 0 1 0 1 1 0 0 0 0 0 0 0 0 0 0 0 0 0 0 0 1 0 0 0 0 0 0 0 0 0 0 0 0 1 2 1 1 1 0 0 1 1 1 0 0 0 2 1 0 1 0 0 0 2 0 2 2 1 1 2 1 1 0 0 0 0 0 0 0 0 2 1 2 0 1 0 0 2 0 0 1 1 1 2 0 1 1 2 2 2 0 2 2 0 1 0 0 0 1 2 1 1 0 0 0 0 0 0 0 0 0 0 0 0 0 1 1 0 0 0 0 2 2 0 1 0 0 0 1 0 0 0 0 0 0 1 1 1 0 0 1 0 1 0 0 1 2 2 2 0 1 0 0 1 1 1 1 0 0 0 1 0 2 2 2 2 0 0 0 2 0 0 0 0 2 0 1 1 0 0 0 0 0 0 0 1 2 1 0 2 1 1 2 0 1 0 0 0 2 2 0 2 0 0 0 0 0 0 0 0 2 1 0 1 0 0 0 0 1 0 1 1 0 0 2 1 0 2 0 1 1 1 1 1 0 0 0 0 0 0 0 0 0 0 1 2 0 0 0 2 0 0 0 0 0 1 1 1 1 0 0 0 0 0 1 0 2 0 0 0
73 1 0 2 0 0 0 1 1 1 1 0 0 0 0 0 0 2 2 1 1 2 0 0 2 0 1 0 1 1 2 0 1 1 0 1 1 2 0 0 1 0 1 1 0 1 1 0 2 0 0 0 1 1 1 1 0 0 1 0 1 1 0 1 0 0 1 0 0 0 0 1 2 1 1 2 1 1 1 0 1 2 1 1 1 0 0 0 0 1 0 0 2 0 0 0 0 0 0 0 0 0 1 1 2 0 2 1 1 0 0 2 2 2 2 2 2 0 0 1 1 1 2 2 0 2 0 1 1 1 0 0 0 0 0 0 0 0 0 0 0 0 0 0 0 0 1 0 0 2 0 0 0 0 0 2 0 1 0 1 1 0 0 2 1 2 1 1 0 1 1 1 0 2 0 1 1 0 0 0 0 0 1 2 2 1 2 0 0 0 1 1 1 1 0 1 1 0 0 1 0 1 0 1 1 1 1 0 0 0 0 0 2 0 2 2 0 1 2 0 1 1 0 0 0 0 0 1 0 2 1 1 0 1 0 1 1 2 0 0 0 0 1 0 2 2 1 0 0 0 0 0 1 1 0 1 0 1 1 1 0 1 0 0 1 0 1 0 1 0 0 1 1 0 0 0 1 1 2 1 1 0 1 1 0 1 1 2 0 2 0 1 0 0 1 0 2 0 0 0 0 0 1 0 1 0 0 2 0 0 0 1 0 0 0 0 2 0 2 0 2 2 2 1 2 0 0 1 1 2 2 1 0 1 0 1 1 1 1 1 0 0 1 1 1 1 1 0 2 2 0 0 1 1 1 1 2 1 0 1 2 2 1 0 1 2 0 1 2 0 1 1 2 1 2 0 0 0 0 2 1 1 1 1 0 0 0 0 0 0 0 0 1 1 2 0 1 0 1 1 1 1 0 2 2 0 0 1 0 0 1 0 0 1 1 0 1 0 0 0 0 0 1 1 2 0 1 0 2 1 2 1 0 0 0 1 1 0 0 0 1 1 1 1 0 2 1 0 1 2 0 1 0 1 2 0 2 2 1 0 2 1 0 1 0 1 1 1 1 1 0 0 2 0 0 0 0 0 2 0 2 0 0 0 2 1 0 1 2 0 1 0 1 1 0 0 1 1 2 0 0 2 1 1 0 1 2 0 0 0 0 0 1 0 0 0 0 0 0 1 1 1 0 2 0 2 2 0 2 2 0 1 2 1 2 1 2 1 2 2 1 2 1 1 1 1 0 0 2 0 0 0 1 0 2 0 1 1 1 1 1 0 1 1 1 0 1 0 0 0 0 0 1 0 1 0 1 2 2 1 0 0 0 0 0 0 0 0 0 0 0 1 1 0 1 2 0 1 1 1 1 1 0 2 2 0 0 1 1 2 0 0 0 0 0 0 0 1 0 0 0 1 0 1 1 0 0 0 0 0 2 2 0 0 2 0 2 0 0 0 0 2 0 1 2 0 2 0 0 1 0 2 1 1 1 1 0 0 2 0 0 0 2 0 1 2 1 2 0 0 1 0 0 0 0 0 0 2 1 1 2 0 2 1 0 2 1 1 1 0 0 0 0 1 1 0 0 1 1 1 0 1 0 0 1 2 0 1 2 0 1 1 0 0 1 0 0 2 1 0 0 0 0 0 1 1 0 0 0 0 0 0 1 0 0 0 0 0 0 1 0 1 0 0 0 1 0 0 0 0 0 0 0 0 0 1 0 0 0 0 0 0 1 0 0 1 1 2 1 1 0 0 0 1 1 0 0 1 1 1 1 1 1 0 0 1 0 2 1 2 0 1 2 0 1 0 0 1 0 1 0 0 1 2 1 0 1 0 1 2 0 0 1 1 0 2 1 1 1 1 1 1 0 2 2 0 1 0 0 0 0 2 2 1 1 1 0 0 0 0 0 0 1 0 1 0 1 0 0 0 0 0 0 2 2 0 0 0 0 0 1 0 1 0 1 0 1 0 0 2 0 0 0 0 2 1 0 2 1 0 0 0 2 0 0 0 0 2 0 0 1 2 0 0 2 2 2 0 0 1 0 1 0 0 2 1 0 0 0 1 0 1 1 1 1 0 0 0 1 1 0 1 2 0 1 0 1 2 1 0 2 1 0 1 0 1 0 1 0 0 0 0 0 1 0 1 0 0 0 0 1 0 1 1 1 0 1 1 0 1 0 0 1 0 1 1 1 0 0 1 1 1 0 0 0 1 0 2 0 1 0 1 0 2 1 0 1 0 0 0 0 0 0 0 0 0 1 0 2 2 2 0
74 1 0 2 0 0 0 1 1 1 1 0 1 1 0 0 0 2 1 0 0 2 1 0 2 0 1 0 2 1 2 1 1 1 0 0 2 2 0 0 2 0 1 1 0 0 0 0 0 0 0 0 1 1 1 1 0 0 0 0 1 0 0 1 0 0 0 0 0 0 0 0 2 0 1 2 0 0 0 0 0 1 2 0 0 0 0 1 1 2 0 1 1 2 0 0 0 1 1 1 1 0 1 0 2 0 2 0 2 0 0 2 1 2 2 2 2 0 2 0 0 1 1 0 1 0 1 0 1 0 1 1 0 0 0 0 0 0 0 0 0 0 0 0 0 0 1 0 0 1 0 0 0 0 0 0 0 1 1 1 2 1 0 1 0 0 0 1 0 0 2 0 1 1 1 0 2 1 0 1 0 0 1 2 2 0 2 1 1 0 1 1 1 1 0 0 1 0 0 0 0 2 0 0 0 0 1 1 1 1 0 0 0 1 0 2 0 0 0 0 0 0 0 1 1 0 0 1 1 1 0 0 0 0 1 0 0 2 0 0 0 1 1 0 0 0 0 0 0 0 0 0 1 0 0 1 2 2 2 2 0 1 0 0 1 0 0 0 1 1 0 0 0 2 0 0 1 0 2 0 1 1 1 1 0 1 1 2 0 2 0 0 0 2 0 1 1 0 0 1 0 0 1 0 1 1 0 2 0 0 0 2 0 1 1 0 1 1 0 0 0 2 1 1 0 0 0 1 0 1 2 0 0 0 0 1 0 1 2 0 0 0 2 1 0 0 0 0 0 2 0 0 2 2 1 0 0 0 0 1 2 2 0 1 0 0 0 2 2 0 0 0 0 0 0 0 0 0 2 0 1 1 0 0 1 0 0 1 1 0 0 0 0 0 2 1 0 1 1 1 1 1 0 0 0 0 1 1 0 0 0 0 1 1 2 0 0 1 0 0 1 1 0 0 1 1 0 0 1 1 1 2 0 1 1 0 1 1 0 0 2 0 1 1 1 1 0 1 2 2 0 1 0 2 1 1 1 2 1 1 0 2 1 0 0 1 1 1 2 0 1 1 2 0 1 1 1 0 2 2 2 0 0 0 2 1 0 1 2 1 1 0 0 0 1 0 1 1 2 0 0 2 1 1 0 1 1 1 0 1 0 0 1 1 0 0 1 0 2 2 2 0 2 2 0 2 0 0 0 2 1 0 1 1 0 1 2 1 1 1 0 1 1 0 1 1 0 1 1 1 0 0 0 0 1 0 1 0 1 1 1 0 0 1 0 1 2 1 0 2 0 1 0 0 0 0 0 0 0 0 0 0 2 0 1 0 2 1 0 0 1 0 0 1 1 0 1 0 0 1 1 1 0 1 1 0 0 2 2 2 0 0 0 0 0 0 1 1 0 0 1 1 0 0 0 1 1 2 0 0 2 2 0 0 2 1 2 0 1 0 0 0 0 0 1 0 1 0 0 1 0 1 1 2 0 2 0 0 1 0 0 0 1 1 1 1 0 1 0 1 0 2 0 0 0 1 1 0 1 1 1 0 2 2 1 2 1 2 1 0 1 1 0 2 1 1 0 2 2 2 0 0 0 1 0 2 2 1 2 0 0 0 0 0 0 0 0 2 1 1 0 0 1 1 1 1 1 0 2 0 0 0 1 0 0 1 1 0 0 0 0 0 0 0 0 1 0 0 0 0 0 0 0 0 0 2 0 0 2 1 0 0 2 0 0 0 1 1 0 0 0 0 0 1 0 0 0 1 0 1 0 1 1 0 0 2 0 1 0 2 0 1 2 1 1 1 0 0 0 1 0 0 1 2 1 1 1 0 0 1 0 0 1 1 1 2 0 2 1 1 0 2 0 1 1 0 0 0 0 0 0 2 2 0 0 0 0 0 0 0 0 0 1 0 1 0 0 0 0 0 0 0 0 2 2 0 0 0 0 0 2 0 1 0 1 1 1 0 1 1 0 0 1 0 2 1 0 2 2 2 2 0 2 0 0 0 0 1 0 0 0 1 2 0 2 1 1 1 1 1 0 0 0 0 0 0 1 1 0 0 0 0 0 0 2 2 0 0 2 2 0 2 1 1 2 0 1 1 1 0 2 1 0 1 0 0 0 1 0 0 0 1 0 2 0 0 0 1 0 2 0 0 0 2 2 0 1 0 0 1 0 1 1 0 0 0 2 0 0 2 0 1 0 0 0 2 0 0 2 0 0 0 0 1 0 0 1 0 0 1 0 1 1 0 0 0 0 0 0 0 1 1
75 1 1 1 0 1 1 2 1 1 1 0 0 1 0 0 0 0 0 0 0 0 1 0 2 0 2 0 1 0 2 0 2 2 0 2 0 1 0 0 0 0 0 0 0 0 0 0 2 0 0 0 0 1 1 1 0 0 0 0 0 2 0 1 1 1 1 0 0 0 0 1 1 0 0 1 1 1 1 0 0 1 2 0 0 0 1 1 1 2 1 1 1 0 1 1 0 1 1 1 1 0 0 1 2 0 2 2 0 0 0 2 1 2 1 2 1 0 1 0 0 0 2 0 0 0 2 2 2 2 0 0 0 1 0 0 0 0 0 1 1 0 0 0 0 0 0 0 0 0 1 0 0 0 2 1 0 1 0 0 0 1 0 2 0 1 2 1 0 1 1 1 1 1 1 1 2 1 0 1 0 0 0 2 2 1 1 2 2 1 1 2 1 1 1 1 1 0 0 0 0 2 1 1 1 1 1 0 0 0 0 0 1 0 2 2 0 0 1 0 1 1 1 0 0 1 1 0 0 1 0 0 0 0 1 0 0 2 0 0 0 1 2 0 2 2 0 0 0 0 0 0 1 0 2 2 2 1 1 1 0 1 1 1 1 0 0 0 2 1 1 1 0 1 1 1 0 1 0 0 1 0 1 2 0 0 2 2 0 2 0 1 1 0 2 0 2 1 0 2 0 0 1 0 1 1 1 2 0 0 0 1 0 2 2 0 2 0 0 0 0 1 1 1 2 0 0 2 1 0 0 2 0 0 0 0 0 1 1 1 0 1 1 1 0 0 0 0 2 2 0 0 1 1 1 1 2 0 0 0 1 1 1 0 1 0 0 0 0 0 0 0 1 1 1 0 0 0 1 1 2 1 0 0 1 1 0 0 0 0 0 0 1 0 2 1 0 0 2 1 1 1 1 1 1 0 1 1 0 0 0 0 0 0 0 0 1 0 0 0 0 2 0 0 2 2 1 1 0 0 1 0 0 0 0 0 0 1 0 0 1 1 1 1 0 2 1 0 1 1 0 0 0 2 2 0 2 2 1 2 1 2 1 0 0 1 1 1 2 0 1 1 2 0 1 1 0 0 0 0 0 0 0 1 2 0 0 2 2 0 1 0 0 1 0 0 0 1 2 0 1 2 1 1 0 1 1 0 0 0 0 1 0 0 0 1 0 0 1 2 2 0 0 1 1 1 0 1 0 1 1 1 2 2 2 0 1 1 2 2 1 1 0 0 1 1 0 1 0 2 0 1 1 0 2 0 1 1 2 0 0 0 0 1 0 0 1 1 1 0 0 1 0 0 0 0 0 1 1 1 0 0 0 0 0 0 0 0 0 0 0 0 0 0 0 2 0 0 0 1 1 1 0 2 2 0 1 1 1 2 2 2 0 1 0 1 1 1 0 0 0 1 0 0 0 0 1 1 0 0 0 2 0 0 0 0 2 0 1 0 2 1 0 1 1 0 1 0 0 0 2 2 0 1 1 2 0 0 1 0 0 0 1 0 0 2 1 2 0 0 0 0 0 0 1 0 1 0 1 1 1 1 1 0 0 0 2 1 0 0 0 0 0 0 0 0 0 2 0 0 0 0 1 1 1 2 1 2 2 0 0 0 0 0 0 0 0 1 0 0 0 1 1 0 2 1 0 0 1 0 1 2 0 0 0 0 0 0 0 1 1 1 1 1 0 0 0 1 0 0 0 0 2 0 0 1 0 0 0 0 0 1 2 0 0 0 1 0 0 0 0 0 1 0 0 0 0 1 1 1 0 1 1 1 1 0 1 1 1 2 0 2 2 1 0 1 0 1 0 0 0 0 0 1 0 1 1 0 1 1 0 0 0 0 1 1 0 0 1 1 0 1 1 2 2 0 0 0 0 0 1 1 1 1 0 0 0 1 1 1 1 1 1 0 1 0 1 0 0 0 0 0 0 2 2 0 0 0 0 0 0 0 0 1 1 1 2 0 2 0 0 0 1 1 1 0 0 1 2 2 1 0 2 0 0 0 0 2 0 0 1 2 1 0 1 1 1 0 0 1 0 1 0 1 1 1 0 0 0 1 1 1 0 0 1 1 0 1 2 1 0 2 2 1 0 0 1 1 0 0 2 2 0 1 0 0 0 0 0 0 0 2 0 0 0 0 1 0 0 1 1 0 2 0 1 0 0 0 0 1 0 1 2 0 2 2 0 0 0 1 2 0 0 0 1 1 0 2 1 0 0 1 0 0 0 0 0 0 1 0 0 0 0 0 0 0 0 0 1 0 0 0
76 1 0 2 0 0 0 2 1 1 1 1 0 0 0 0 0 2 1 0 0 2 0 1 1 1 1 0 1 1 2 1 0 1 0 1 1 2 0 0 0 1 2 2 0 1 1 0 2 0 0 0 0 1 1 1 0 0 0 0 1 0 0 1 0 0 0 0 0 0 0 2 2 0 1 2 0 1 1 0 0 2 2 0 0 0 1 0 0 2 0 0 1 1 1 1 1 1 1 1 1 0 0 1 2 0 2 2 0 1 0 1 1 1 1 1 0 0 0 1 1 0 1 1 1 1 0 1 2 0 0 0 0 1 1 1 0 0 1 0 1 0 0 0 0 0 0 0 0 1 0 0 0 0 0 0 0 0 0 2 1 1 0 2 1 2 0 1 0 1 1 1 1 1 1 0 2 0 0 0 0 0 1 1 1 0 1 1 1 0 2 2 2 1 2 0 2 0 0 0 0 0 0 0 1 1 1 1 0 0 2 0 1 1 0 2 0 0 1 1 1 0 0 0 1 0 0 0 0 2 0 0 0 0 1 0 0 2 0 0 0 0 2 1 2 2 0 0 0 0 0 1 2 0 0 2 1 0 0 0 0 0 0 0 0 0 0 1 2 1 0 0 0 0 0 0 0 1 2 1 1 0 0 0 2 0 2 0 0 2 0 2 0 2 0 1 1 0 0 0 0 0 0 0 0 0 1 2 0 0 0 2 0 1 1 0 2 0 0 0 0 2 0 1 1 0 1 2 2 1 1 2 1 1 0 0 0 1 0 1 0 0 1 1 1 1 1 0 2 2 2 2 1 1 0 1 1 0 0 1 1 1 1 0 1 0 0 1 1 1 0 0 1 1 0 1 0 1 0 2 2 1 1 0 1 1 0 1 1 0 0 0 0 1 2 0 1 1 1 1 1 1 0 1 1 0 0 0 0 0 0 0 0 0 0 0 1 1 0 0 0 2 0 1 1 0 2 1 1 1 1 0 0 0 0 1 0 0 0 0 2 0 1 1 0 1 0 0 0 2 0 0 0 2 1 0 1 2 1 1 1 2 0 1 0 0 0 1 1 1 0 1 1 1 1 0 0 0 1 1 1 1 0 1 0 2 1 1 2 0 2 0 0 2 0 0 0 1 1 0 1 2 2 2 0 0 1 1 0 1 0 1 1 1 0 0 1 1 0 1 1 1 1 0 0 1 0 1 1 2 0 1 1 1 2 0 1 1 0 1 1 1 1 0 1 2 0 0 2 1 0 0 1 0 0 0 0 2 0 2 2 0 1 0 1 0 0 1 1 0 1 2 0 0 0 0 0 1 1 1 0 0 2 0 1 1 0 0 0 0 0 0 1 0 0 0 0 0 0 1 1 1 1 1 1 1 0 1 1 2 1 0 0 1 0 1 1 1 0 0 1 1 0 0 0 0 1 1 0 0 0 1 0 0 1 0 2 1 0 0 2 2 0 1 2 1 0 1 0 0 1 1 0 1 1 1 0 0 2 2 2 1 0 0 1 2 0 2 0 0 1 1 0 0 0 1 1 0 2 1 0 0 2 2 0 2 1 1 0 0 0 0 0 1 0 0 0 2 1 1 0 1 0 0 1 2 0 2 2 0 1 1 0 0 0 0 1 2 1 1 0 0 0 0 0 1 1 0 1 0 0 0 0 1 0 1 1 0 0 1 0 1 0 0 0 1 0 1 0 1 1 1 0 0 0 1 1 0 0 0 0 0 1 0 0 0 2 2 2 2 0 0 1 0 0 2 2 0 1 1 0 0 0 0 0 1 0 2 0 2 0 1 2 0 0 0 0 0 0 0 0 0 0 1 0 1 1 0 0 0 0 0 1 1 0 1 0 2 0 0 0 0 0 2 2 0 1 0 0 0 1 1 1 0 0 0 0 0 1 0 0 0 1 0 1 0 1 0 0 0 0 0 0 2 2 0 0 0 0 1 0 0 0 1 1 1 1 0 1 0 0 0 0 1 2 1 0 1 2 1 0 1 1 1 0 1 1 1 1 0 0 1 0 0 1 1 1 2 0 0 0 1 0 0 1 1 1 0 1 2 0 1 0 0 0 0 0 0 1 1 0 1 1 0 1 0 1 0 1 1 1 2 0 1 0 0 0 0 0 0 0 1 2 1 1 0 0 2 1 1 0 0 2 0 1 1 1 1 0 0 0 0 1 1 1 0 1 0 0 0 1 0 0 0 0 0 0 2 0 0 0 2 0 1 0 1 1 1 0 0 0 0 0 0 0 1 0 0 2 1 2 1
77 1 0 1 1 0 1 2 2 0 0 0 1 2 1 1 1 0 0 1 1 2 0 0 2 0 0 0 1 2 2 0 2 2 0 0 2 2 0 0 1 0 0 1 0 1 1 0 2 0 0 0 0 0 2 1 0 0 0 1 0 1 0 2 0 0 1 0 0 0 0 1 2 0 1 2 0 1 1 1 0 2 1 1 2 0 0 0 0 2 0 0 0 1 0 0 1 0 0 0 0 0 1 0 2 1 2 0 2 0 0 2 1 1 1 1 1 1 1 0 0 0 2 2 0 2 0 0 1 0 1 1 0 0 0 0 0 0 0 2 1 0 1 0 0 0 1 0 0 1 0 0 0 0 0 0 0 1 0 1 1 0 1 1 0 0 1 2 0 2 0 0 0 2 0 0 2 1 0 1 0 0 0 1 0 0 1 0 0 0 1 2 1 0 1 1 1 1 0 0 0 0 0 1 2 0 0 0 1 0 1 0 1 0 1 1 0 0 2 1 2 1 1 0 0 1 1 0 0 1 0 0 0 0 2 0 0 2 0 0 0 0 1 0 0 0 0 0 0 0 0 0 1 0 0 1 0 0 0 0 0 0 0 0 0 0 0 0 2 1 0 0 0 1 0 0 0 0 2 0 0 1 0 2 1 0 2 2 0 2 0 0 0 1 2 0 2 1 1 1 1 0 0 1 0 1 0 1 1 0 1 1 0 2 2 0 1 1 0 0 1 1 0 1 1 0 1 1 1 2 2 0 0 2 0 1 0 2 0 0 0 1 2 1 0 0 0 0 1 2 1 1 0 0 0 2 0 0 0 2 2 2 2 0 2 0 0 2 2 1 1 1 1 0 0 1 0 0 1 1 1 1 1 0 1 1 0 0 0 1 0 0 0 0 1 1 0 1 0 0 0 0 1 1 1 0 1 0 0 0 0 0 0 0 0 0 1 0 0 0 0 0 0 1 0 0 1 1 0 0 1 0 0 1 1 0 1 2 0 0 0 1 1 1 0 1 0 0 1 2 0 1 0 2 1 1 1 1 1 0 2 2 0 0 0 1 1 1 2 0 1 1 2 0 2 0 1 0 2 0 0 1 0 0 2 2 0 1 2 0 1 0 1 2 0 0 0 1 1 0 1 2 1 1 0 1 2 1 0 0 0 0 1 0 1 0 0 0 0 0 0 2 0 2 1 1 1 1 1 2 0 1 1 0 0 0 1 1 1 1 1 1 1 0 1 1 0 2 0 2 0 0 1 0 0 1 0 2 1 0 0 0 1 0 0 0 1 1 0 0 0 0 1 0 0 0 1 2 1 0 0 0 0 0 0 0 0 1 0 0 0 0 0 0 0 0 0 0 1 0 0 2 0 2 2 0 1 0 0 0 0 0 0 1 0 1 0 1 0 0 1 1 0 1 1 1 1 2 0 0 0 1 1 0 2 2 2 0 1 0 1 2 0 1 2 0 2 2 0 1 1 2 1 2 0 2 0 1 2 0 0 0 1 1 0 1 1 2 0 0 1 0 1 0 0 1 1 1 2 0 1 0 1 1 0 1 1 2 0 1 1 1 0 1 2 0 0 2 2 2 0 1 0 0 1 2 1 2 2 0 0 0 0 0 0 0 0 2 0 0 0 1 0 0 2 0 0 0 0 0 0 0 0 0 0 0 0 0 0 1 0 1 1 2 0 0 1 2 0 0 0 0 0 0 0 1 1 0 0 0 0 0 1 1 0 1 0 0 0 0 0 0 0 1 0 0 0 1 1 1 0 1 0 1 1 1 1 2 2 1 1 2 2 0 0 0 0 0 0 1 0 0 1 2 1 0 1 0 0 2 0 0 1 1 1 2 0 1 2 2 1 2 0 2 1 0 1 0 0 1 0 0 2 1 1 0 0 0 0 0 0 0 0 0 0 0 0 0 0 0 0 0 2 1 0 1 1 1 0 0 2 0 0 0 0 0 1 0 0 2 0 0 0 0 1 0 0 1 1 1 0 1 2 0 0 0 0 1 0 1 0 1 2 0 2 1 1 2 0 0 0 1 0 0 2 1 0 2 0 1 0 1 0 1 2 2 0 1 1 1 0 1 1 1 1 0 1 0 0 0 1 1 1 2 1 0 0 1 0 1 0 1 2 0 0 0 1 1 1 1 0 0 0 2 2 0 2 1 0 1 0 0 1 0 1 0 1 0 0 1 1 1 1 1 1 0 0 0 2 0 0 0 0 1 0 1 0 0 0 0 0 0 0 0 0 1 0 0 2 1 1 1
78 1 0 1 0 0 0 2 1 0 0 0 0 0 0 0 0 1 0 0 0 1 0 0 2 0 0 0 2 0 2 1 1 1 0 1 1 0 0 0 1 0 2 2 0 0 2 0 2 0 0 0 1 1 1 0 0 1 0 1 0 1 0 1 0 1 2 0 0 0 0 0 1 0 0 1 1 0 0 0 0 1 2 0 1 0 0 1 1 2 1 1 2 2 0 0 0 1 1 1 1 0 1 0 2 0 2 1 1 0 0 1 0 1 0 1 0 0 1 1 1 1 2 1 0 1 1 0 1 0 1 1 0 0 0 0 0 0 1 1 0 0 0 0 0 0 0 0 0 1 0 0 0 0 1 0 0 0 0 0 0 0 0 2 0 2 1 0 1 1 1 0 1 1 1 0 2 0 0 0 0 0 0 1 0 0 1 2 0 0 0 2 1 1 0 0 0 1 1 0 0 0 1 0 0 2 2 1 0 0 1 0 1 0 1 2 1 0 1 1 1 1 0 0 0 1 1 1 1 0 1 1 0 0 2 0 0 2 0 0 0 1 2 0 1 1 1 0 0 0 0 0 2 1 0 1 2 0 0 1 1 1 0 0 0 0 0 0 2 1 1 0 1 1 1 0 0 0 1 0 0 0 0 1 0 1 1 1 0 2 0 1 0 0 2 0 1 0 1 2 1 1 1 0 1 0 0 2 1 0 1 1 0 1 1 0 1 1 0 0 0 2 1 0 0 0 0 2 1 1 1 1 0 2 0 2 0 0 2 0 0 0 1 1 0 0 0 0 0 2 0 0 2 2 1 0 1 0 0 1 1 1 2 0 2 0 0 1 1 0 0 0 0 0 0 1 0 0 1 1 1 0 0 0 0 1 0 0 0 0 0 0 1 0 2 0 1 0 1 1 1 1 0 2 2 0 0 0 1 1 1 1 0 0 0 0 0 0 0 1 0 1 0 1 0 0 0 1 0 0 1 0 1 1 1 1 1 0 0 0 1 0 2 0 1 1 0 0 1 2 0 1 0 1 2 1 2 2 0 2 0 2 1 1 0 1 1 2 2 0 2 2 2 1 2 0 1 0 2 1 2 0 0 0 2 2 0 2 2 0 1 0 0 1 2 0 1 1 1 0 0 2 1 1 0 1 2 0 0 0 0 0 1 0 0 0 0 2 0 2 2 0 0 1 0 1 0 0 0 0 2 0 0 0 0 0 2 1 1 1 1 1 2 2 2 1 0 1 1 1 0 0 1 0 1 0 1 1 0 2 2 0 0 0 0 1 0 1 1 0 1 2 0 0 0 0 0 1 1 0 0 0 1 0 0 1 0 1 0 0 0 0 0 0 0 0 0 0 0 1 1 1 1 1 2 0 0 2 2 2 1 0 1 2 1 2 0 2 0 0 0 1 0 0 0 1 1 1 0 0 1 1 0 0 1 0 1 0 1 0 0 1 0 2 1 0 1 0 0 0 2 1 1 2 1 2 0 0 2 1 1 0 1 1 0 1 1 2 2 0 0 0 0 0 0 0 1 1 0 2 1 2 1 1 0 0 2 2 0 1 1 1 0 0 0 0 0 2 2 1 0 1 0 0 1 2 0 1 1 0 1 1 0 0 0 1 0 1 0 0 0 0 0 0 2 0 0 0 0 0 0 1 1 0 0 0 0 0 0 1 0 0 0 0 0 0 0 0 0 1 0 0 1 0 0 2 1 0 0 0 0 0 0 0 0 1 1 1 1 1 0 0 1 2 2 0 0 1 1 1 0 1 1 1 1 1 0 2 1 1 1 1 2 2 0 2 0 1 0 0 0 0 0 2 1 1 1 0 1 2 0 0 1 2 0 2 1 1 2 2 2 2 0 1 1 0 1 0 0 0 2 2 2 0 0 0 0 1 1 1 0 0 0 0 0 0 0 0 0 0 0 0 2 1 0 0 1 0 0 1 0 0 0 0 0 0 0 0 1 0 0 0 0 1 1 0 0 1 2 2 2 0 2 0 0 0 0 1 0 1 0 2 0 1 0 0 1 2 0 1 0 1 1 1 2 0 0 0 0 1 1 0 0 0 1 1 0 1 2 1 1 1 0 0 1 0 1 1 0 1 2 2 0 1 0 0 0 1 0 1 0 0 2 1 0 0 0 0 0 1 0 0 0 2 1 0 1 1 0 1 0 0 0 0 0 1 2 0 0 1 0 0 0 0 0 0 0 1 1 0 1 2 0 2 1 1 2 1 0 0 0 0 0 0 0 1 0 0 2 0 1 0
79 1 0 2 0 2 2 1 1 1 2 0 0 1 0 0 0 0 0 0 0 1 0 0 2 0 1 0 2 1 2 0 1 1 0 1 1 2 0 0 1 0 2 2 0 0 2 0 1 0 0 0 1 1 1 0 0 0 0 0 2 0 0 2 1 1 1 0 0 0 0 2 2 0 0 2 2 0 0 1 0 1 1 1 2 0 0 0 0 2 0 0 1 2 0 0 0 2 2 2 1 0 1 0 2 0 2 0 2 0 0 2 2 2 2 2 2 0 0 2 2 0 2 1 0 1 1 2 2 0 0 0 0 0 0 0 0 0 0 1 0 0 1 0 0 0 0 0 0 2 0 0 1 1 0 0 0 1 0 1 2 1 0 2 2 2 1 2 0 1 1 0 0 2 0 1 1 0 1 1 0 1 0 2 1 1 1 2 1 0 2 2 1 1 0 0 0 0 0 0 0 0 0 1 2 0 0 0 0 0 0 0 1 0 1 1 0 0 2 2 2 0 0 1 1 1 1 0 0 1 0 0 0 0 1 0 0 2 0 0 0 0 2 2 2 2 0 0 0 0 0 0 2 1 0 2 1 0 0 0 0 0 0 0 2 0 0 1 1 1 0 2 1 0 0 0 1 2 2 2 0 0 0 1 0 1 1 2 0 2 0 0 0 0 2 1 2 2 0 1 1 0 1 0 1 0 2 2 1 0 1 1 0 0 0 0 2 1 1 0 2 1 1 0 0 0 0 1 1 0 2 1 0 1 0 0 0 0 2 1 0 0 0 2 0 0 0 0 2 2 0 0 2 2 1 0 1 2 0 0 0 0 0 1 0 0 0 0 1 0 1 1 0 0 0 0 0 0 0 2 2 1 0 1 0 0 0 0 0 1 0 0 1 0 2 0 1 1 0 0 0 0 1 0 1 0 1 2 0 0 0 0 0 0 1 0 0 0 0 0 1 0 0 1 1 1 0 1 0 0 1 0 0 1 1 0 0 2 1 1 0 2 0 1 0 2 1 0 2 0 0 2 0 2 2 2 2 1 1 0 2 1 0 0 0 1 1 1 2 0 2 2 1 1 0 0 0 0 1 1 2 0 1 1 2 0 0 1 2 1 0 0 0 1 1 0 1 1 2 0 0 1 1 1 0 1 1 0 0 0 0 1 1 0 1 0 0 0 0 2 2 0 1 2 1 1 0 0 0 2 0 2 2 1 2 1 1 0 0 0 0 0 1 0 1 0 0 1 1 2 0 0 1 0 0 0 0 1 2 0 0 0 1 0 0 1 2 1 1 0 0 0 0 0 0 0 0 2 2 1 1 0 2 0 0 2 2 0 0 0 0 0 0 0 0 2 0 0 0 0 0 2 1 1 1 1 0 0 1 1 2 1 0 0 0 0 0 0 0 0 1 1 0 0 0 0 0 1 0 0 1 1 0 0 1 0 2 0 0 0 1 1 0 2 2 0 2 0 0 1 2 2 1 2 1 2 0 0 2 0 0 0 1 0 0 2 0 2 2 0 0 0 0 0 0 1 1 0 1 1 1 0 2 2 1 1 1 1 1 0 0 0 0 0 0 0 0 2 1 2 0 0 0 1 1 2 1 1 1 0 0 0 0 2 0 0 0 0 0 0 0 0 1 0 1 1 1 1 0 1 0 1 0 0 0 0 1 0 0 2 0 1 0 0 0 0 0 1 0 0 0 0 1 1 0 1 1 0 0 0 1 0 1 0 0 0 1 1 1 1 0 0 2 1 1 0 0 1 0 2 0 0 2 0 1 0 1 2 2 2 0 2 2 0 0 0 0 1 0 0 0 0 1 2 1 0 0 1 1 2 0 0 1 0 2 2 0 0 1 2 2 2 0 2 2 1 1 0 1 0 0 2 1 0 0 0 0 0 0 0 0 0 0 0 0 0 0 1 1 1 0 0 0 2 2 0 0 0 1 1 1 0 0 0 0 0 0 0 1 0 0 0 0 0 1 0 0 1 2 2 0 0 2 0 0 0 0 1 1 1 0 2 0 1 0 0 1 0 1 1 1 1 0 0 0 1 1 1 0 0 0 0 0 0 0 0 0 1 1 0 1 0 0 0 2 0 2 0 0 2 2 2 0 2 0 0 0 1 0 0 0 1 1 1 0 1 1 2 1 0 1 0 2 0 0 0 0 1 0 2 0 0 0 2 0 0 2 0 0 1 1 1 1 1 0 1 0 0 2 0 0 0 0 1 0 1 1 0 1 0 0 0 0 0 0 0 0 0 0 1 2 2
80 0 0 1 0 0 0 2 1 1 1 0 0 0 0 0 0 2 2 0 0 2 0 1 1 0 0 0 2 1 2 1 1 2 0 1 1 1 0 0 0 1 0 1 0 1 0 0 2 0 0 0 0 0 1 0 0 0 0 1 1 1 0 2 0 0 0 0 0 0 0 0 2 0 1 2 0 2 2 0 2 1 2 0 2 1 1 0 0 2 0 0 1 1 1 0 2 1 0 0 1 0 1 0 2 0 2 1 1 0 0 2 1 2 2 2 2 0 0 2 2 0 1 0 1 0 1 0 2 0 0 0 0 0 0 0 0 0 0 1 0 0 0 0 0 0 0 0 0 2 0 0 0 0 0 0 0 1 0 0 1 0 0 1 0 0 1 1 0 2 0 0 0 2 0 0 1 0 0 0 0 0 0 2 0 0 2 0 0 0 1 1 0 0 0 0 0 0 0 0 0 0 0 0 1 1 1 1 2 0 0 0 2 0 2 2 1 0 2 1 1 0 0 0 0 1 1 1 0 1 1 1 0 0 0 0 0 2 0 0 0 1 2 0 2 2 0 1 0 0 0 0 1 1 0 2 1 0 0 2 2 2 0 0 1 0 0 1 1 1 0 1 0 0 0 1 1 2 2 2 0 0 0 1 0 1 0 1 1 2 0 1 1 0 2 0 0 0 1 0 1 0 0 1 0 0 0 2 0 0 0 1 0 0 0 0 2 0 1 0 2 1 1 0 2 0 0 2 0 0 2 0 0 1 0 0 0 0 2 2 1 1 1 2 0 0 0 0 1 2 0 0 1 2 0 0 2 1 0 0 0 0 2 0 2 2 0 1 1 0 0 0 0 0 0 0 0 1 0 2 2 2 0 0 0 1 0 0 0 0 0 0 1 0 2 0 0 1 0 0 0 0 2 0 1 0 1 1 0 0 0 0 1 0 1 0 0 0 0 0 0 1 1 2 1 0 1 0 2 0 2 0 0 0 0 1 1 2 1 1 2 2 0 2 0 1 0 1 1 0 0 0 0 2 2 2 2 2 0 1 0 2 0 1 0 1 1 0 2 0 1 1 2 1 1 1 1 1 2 0 1 0 0 0 1 2 1 1 2 1 0 0 0 0 0 0 0 0 1 0 1 2 1 1 0 1 2 0 0 1 0 1 0 0 0 0 0 0 0 1 1 1 0 1 1 1 0 1 0 1 1 1 1 0 0 0 1 1 1 1 2 2 0 0 2 1 0 0 1 1 0 1 0 0 1 0 1 0 1 1 1 0 0 1 0 1 2 0 0 0 0 0 1 0 1 0 2 2 2 2 0 1 2 0 1 1 2 0 0 0 0 0 1 0 0 0 0 1 1 2 2 0 1 1 1 1 1 1 2 1 1 1 0 0 1 1 0 0 0 0 1 0 2 2 2 0 0 1 0 0 0 0 1 0 1 1 2 0 0 0 0 1 0 1 2 0 2 0 1 2 1 2 1 1 0 2 0 1 1 0 0 0 0 1 1 1 0 1 0 0 1 0 0 0 0 0 1 1 1 1 2 0 2 2 0 0 2 1 0 0 0 0 1 1 0 0 0 2 1 0 0 1 0 0 1 2 0 2 2 0 2 2 1 0 0 0 2 2 1 1 0 0 0 0 1 0 0 0 1 0 1 1 0 0 0 1 0 0 1 2 0 2 0 1 0 0 1 1 0 0 0 0 1 0 0 1 1 0 0 0 0 0 1 0 0 1 0 2 2 2 0 0 1 1 1 0 0 1 1 1 1 1 2 0 0 0 0 1 1 1 1 2 2 1 1 1 0 1 0 0 0 0 1 2 1 2 1 0 1 2 0 0 1 1 0 2 1 1 0 1 1 1 0 2 2 0 1 0 0 1 0 0 2 2 0 0 0 0 0 0 0 0 2 2 2 2 2 2 1 0 1 0 1 1 1 0 1 1 0 0 1 0 0 0 0 2 1 0 2 0 0 0 0 0 2 0 0 0 2 2 2 0 1 0 0 1 1 1 1 1 0 2 1 2 2 1 2 0 1 1 1 0 0 0 1 1 1 1 0 2 0 0 0 0 0 0 0 0 1 1 0 1 2 1 1 0 0 2 1 1 2 2 0 1 0 0 0 1 0 0 0 2 0 1 0 1 1 0 0 0 1 0 1 1 1 0 1 1 0 1 0 1 0 0 1 0 1 0 1 1 1 0 0 0 1 1 1 1 1 1 1 1 0 1 0 0 0 2 0 1 1 0 1 1 1 0 0 0 1 0 2 1
81 0 1 1 0 1 1 2 0 2 2 0 0 0 0 0 0 0 1 1 1 2 0 1 1 0 1 0 2 0 2 0 1 1 0 2 1 1 1 1 0 0 0 1 0 0 2 0 2 0 0 0 0 0 2 2 1 1 1 1 1 0 0 2 0 0 1 0 0 0 0 1 2 0 0 2 1 0 0 0 0 2 2 0 0 1 0 2 2 2 1 1 1 2 0 0 0 0 0 0 0 0 0 1 2 1 2 0 2 0 0 2 0 0 0 0 0 0 1 1 1 0 1 0 1 0 1 1 1 0 0 0 0 0 0 0 0 0 0 2 2 0 0 0 0 1 2 0 0 2 0 0 0 1 0 1 0 0 0 2 1 1 0 2 2 2 2 1 0 0 1 0 2 0 0 1 2 0 0 1 0 0 0 2 1 0 2 2 1 1 1 2 2 0 2 0 1 0 1 0 0 1 0 0 1 1 1 1 0 1 1 0 1 0 2 2 1 0 0 0 1 1 0 0 0 1 1 1 1 1 1 1 0 0 2 0 0 2 0 0 0 1 2 0 1 1 0 1 0 1 1 1 1 1 0 2 1 1 1 2 1 2 0 0 2 0 0 1 2 2 0 0 1 1 0 0 0 1 2 1 0 1 0 2 1 0 2 1 0 2 0 0 0 0 1 0 2 1 0 2 0 0 2 0 2 0 1 2 0 0 0 1 0 1 1 0 2 1 1 0 2 1 0 0 2 0 2 0 0 1 2 0 0 2 0 1 0 2 0 1 0 2 1 2 0 1 1 0 2 0 0 0 2 2 2 0 0 1 0 1 0 0 1 0 1 0 0 2 2 1 0 0 1 1 0 2 0 0 0 2 2 1 1 0 0 2 0 1 1 0 1 0 1 0 1 1 0 2 0 0 0 0 0 1 1 0 0 0 0 0 0 0 0 0 0 0 1 1 0 0 0 1 0 2 1 1 1 0 1 1 1 1 0 0 0 0 1 1 0 0 1 2 1 1 0 1 0 0 0 0 0 0 0 2 1 0 1 2 1 2 0 2 1 1 0 2 2 0 2 0 0 0 1 1 0 1 1 0 2 2 2 1 0 0 2 0 0 1 2 0 2 0 1 1 2 0 0 1 2 0 0 1 1 1 0 1 2 1 0 1 0 0 1 0 0 0 0 1 0 1 1 1 1 1 0 1 0 0 1 2 0 0 0 0 0 0 2 0 1 1 0 1 0 0 1 2 0 0 1 1 0 1 0 0 1 1 1 0 2 0 0 0 1 0 1 0 0 1 1 0 0 1 1 0 1 0 0 2 2 0 0 0 0 0 0 0 0 0 1 1 0 0 1 0 0 0 1 0 0 0 0 2 0 2 2 0 0 0 1 1 2 1 0 0 0 0 1 0 0 0 0 0 0 0 0 1 2 2 0 0 0 0 0 0 1 0 2 0 2 0 0 1 0 1 0 0 0 0 0 0 1 2 0 0 2 2 0 0 1 0 0 0 1 1 0 1 1 1 1 1 0 1 0 0 0 1 1 0 1 2 0 1 2 0 0 2 0 1 1 0 0 0 0 1 0 1 0 2 0 0 0 0 0 0 2 0 1 2 2 0 0 0 0 0 0 0 0 1 0 0 0 0 0 0 1 0 0 0 1 0 0 0 1 0 0 1 1 0 1 2 0 2 0 1 0 0 0 0 0 0 0 0 2 0 0 1 1 0 0 0 0 0 1 0 0 1 1 0 2 2 2 0 0 0 0 0 0 0 2 0 0 2 1 0 0 1 0 1 1 1 1 2 2 1 0 1 0 0 0 1 0 0 1 2 1 1 0 0 0 0 0 0 0 0 2 2 0 0 1 2 1 2 0 2 1 0 0 0 0 0 0 2 1 0 0 0 0 0 0 0 0 0 1 0 1 0 1 1 0 0 1 0 1 2 2 0 0 0 0 0 2 0 2 0 2 2 2 1 2 0 0 0 0 0 1 1 0 2 1 1 1 0 1 0 0 1 1 1 1 0 0 1 0 1 2 2 2 2 1 2 1 0 0 0 1 0 0 1 0 2 0 0 0 0 1 1 0 0 0 0 0 1 2 1 0 0 1 1 0 1 2 2 0 2 0 0 0 0 0 1 0 0 2 1 0 0 0 1 0 1 0 0 1 0 0 0 2 2 0 1 0 0 0 0 0 1 1 0 0 2 0 1 1 0 1 1 0 0 2 0 0 0 0 1 0 0 0 0 0 0 0 0 1 0 0 0 0 0 0 0 1 0
82 0 0 1 0 0 0 1 1 1 1 1 1 1 0 0 0 1 0 1 1 1 0 0 2 0 1 0 2 0 2 1 1 2 0 0 2 1 0 0 2 0 0 0 0 0 0 0 1 1 1 0 0 0 2 0 1 0 0 2 0 1 0 2 0 0 0 0 0 0 0 1 2 0 2 2 0 2 2 1 1 2 2 0 1 0 0 0 0 2 0 0 1 2 1 0 2 2 2 2 2 0 0 1 2 1 2 1 1 0 1 1 1 1 1 1 1 0 1 1 1 0 2 0 0 0 2 1 2 2 0 1 0 1 1 0 0 0 0 1 1 0 0 0 0 0 1 0 0 0 0 0 0 1 1 0 0 1 0 0 0 0 0 1 1 1 0 1 2 2 0 0 1 1 1 2 2 0 0 2 0 1 1 2 2 0 2 2 0 0 0 2 1 0 1 0 1 0 0 0 0 0 0 0 1 0 1 0 0 0 0 0 1 1 0 2 0 0 2 1 2 1 1 0 0 1 1 1 0 1 0 0 0 0 2 0 0 2 0 0 0 0 2 0 2 2 0 0 0 0 0 0 1 0 0 0 0 2 1 0 0 0 0 0 1 1 1 1 2 0 0 1 0 1 1 0 1 2 2 1 1 0 1 2 0 0 2 1 0 2 0 0 1 0 2 0 2 1 0 2 0 0 2 0 2 0 1 2 1 0 0 2 0 1 1 0 2 0 0 0 1 1 1 0 1 0 0 1 1 0 2 2 0 1 1 1 1 2 0 0 0 0 0 2 0 2 0 1 2 1 1 1 1 1 0 1 1 1 0 1 1 1 0 0 0 1 0 1 2 0 1 1 1 1 0 1 0 1 0 2 0 0 2 0 0 2 0 2 2 0 1 1 1 0 2 0 0 1 0 0 0 0 1 1 1 1 1 0 0 0 0 0 1 0 1 1 0 1 0 0 1 1 1 1 2 1 1 1 2 0 0 1 0 0 0 1 0 0 0 0 2 0 2 0 1 1 0 0 1 0 0 0 0 2 0 0 0 1 1 1 0 2 2 0 0 2 2 2 2 0 1 1 2 0 1 1 0 0 2 2 2 0 0 0 1 1 1 1 2 0 1 0 0 0 0 0 0 1 1 1 1 2 2 2 0 1 1 0 0 1 0 0 1 0 0 0 0 1 0 1 1 1 0 2 1 2 0 1 0 2 0 2 0 0 0 0 2 0 2 2 1 0 1 1 1 2 0 1 1 1 0 0 1 0 0 1 0 0 1 0 0 0 2 0 1 0 1 1 1 0 0 0 0 0 0 0 0 1 1 1 0 0 1 0 1 0 0 1 0 0 0 0 0 0 1 0 0 0 0 0 0 2 0 1 1 0 0 1 2 1 1 1 0 0 0 0 2 0 0 0 1 1 0 0 0 2 2 2 0 0 0 0 0 0 2 0 2 0 2 0 0 0 0 1 1 0 1 0 1 1 0 2 0 1 2 1 0 0 2 1 1 0 1 0 1 2 1 2 0 0 0 0 0 0 0 0 1 0 2 0 2 0 2 1 0 0 2 1 1 0 0 0 1 1 1 0 0 0 0 0 0 0 0 0 1 2 0 1 2 0 1 1 0 0 1 1 0 1 0 0 0 0 0 0 1 0 0 0 0 0 0 1 1 0 0 1 1 0 0 1 0 1 0 0 0 0 0 0 0 0 0 0 1 1 1 1 0 0 0 0 1 1 1 0 0 1 0 2 2 2 0 0 0 0 0 1 1 2 0 1 1 0 1 0 0 2 0 2 2 2 0 2 2 1 0 1 0 0 0 0 0 0 0 0 0 1 0 0 0 2 0 0 1 1 0 1 0 1 2 2 2 2 0 2 2 0 1 0 0 0 0 2 2 0 0 1 0 0 0 0 0 1 1 0 1 0 1 0 0 0 1 0 1 1 1 0 1 0 0 0 2 0 1 0 1 1 2 1 2 0 1 0 0 0 2 1 1 0 1 2 2 0 2 1 0 1 0 2 1 0 1 1 1 1 1 1 1 1 2 0 0 0 0 1 1 1 1 0 0 0 0 0 1 1 1 0 0 1 2 1 0 1 2 1 0 0 0 1 0 0 2 2 0 2 0 0 0 0 1 1 0 0 2 2 2 0 1 1 1 1 0 0 2 0 1 0 0 0 0 1 0 1 1 0 1 1 1 0 0 1 0 0 0 0 0 0 1 1 1 1 1 1 0 2 0 0 0 0 0 0 0 0 0 0 0 0 0 0 1 0 0 0
83 1 0 0 0 0 0 2 1 0 0 0 0 0 0 0 1 0 0 0 1 1 0 0 2 0 0 0 2 0 2 1 1 1 2 0 2 1 0 0 1 0 0 0 0 0 0 0 1 1 1 0 0 1 1 1 0 2 2 1 0 0 0 2 1 1 1 0 0 0 0 0 2 0 1 2 1 2 2 0 2 2 2 0 0 0 0 1 1 2 1 1 2 1 0 0 0 1 1 0 0 0 1 0 2 0 2 1 1 0 0 2 0 2 0 2 0 0 1 1 1 0 2 2 0 2 0 2 2 1 1 1 0 0 0 0 0 2 0 2 1 0 0 0 0 0 1 1 1 1 0 0 0 0 0 0 0 0 1 2 2 2 0 2 1 2 1 1 0 1 1 1 0 2 0 1 1 0 0 0 0 1 0 1 1 1 0 1 1 0 2 2 1 0 1 0 1 1 0 1 0 0 0 0 1 1 1 2 2 1 0 0 2 0 1 2 1 1 2 1 2 0 0 0 0 1 1 1 1 0 1 1 0 0 2 0 0 1 0 0 0 0 1 0 1 1 0 0 0 0 0 0 1 0 0 1 1 1 1 1 0 1 0 0 0 0 2 0 2 1 0 1 0 1 1 1 0 2 1 1 0 0 0 0 1 1 1 1 0 2 0 1 1 0 2 0 2 0 0 2 0 0 0 1 0 0 0 1 1 0 1 1 0 1 1 0 1 0 1 0 1 1 0 0 1 0 0 1 1 0 2 0 1 1 0 0 0 0 2 0 0 0 1 2 0 0 1 1 1 2 1 1 2 2 2 0 0 2 0 1 1 1 2 0 2 1 0 2 2 0 0 0 1 1 0 0 0 1 0 2 1 1 1 0 0 0 0 0 1 0 1 1 0 0 2 1 0 0 1 1 1 1 1 1 1 1 1 0 0 0 0 0 2 0 2 0 0 0 0 1 0 1 1 1 0 0 1 1 1 0 1 0 0 0 0 1 0 2 1 1 2 2 1 0 0 1 0 0 1 1 0 1 0 2 1 1 1 1 1 1 1 0 1 0 0 2 2 1 1 1 1 1 1 1 2 0 0 0 2 1 2 0 0 1 2 0 0 2 2 0 1 0 0 1 0 0 0 0 2 0 0 2 2 1 0 1 2 0 0 1 0 0 1 0 0 1 0 0 2 1 1 1 0 1 0 2 0 0 0 0 2 0 2 1 1 0 2 2 2 2 1 2 2 1 2 1 0 1 1 2 0 0 1 1 1 0 0 1 0 1 1 0 1 0 0 0 1 1 1 0 1 1 0 0 0 0 0 2 2 1 1 0 1 0 0 0 1 2 0 0 0 0 1 0 1 0 0 0 0 1 1 1 1 1 1 1 1 1 2 0 0 0 0 1 0 1 0 0 0 0 1 1 0 1 0 2 2 1 0 0 1 1 0 0 1 0 1 0 0 0 0 0 0 2 2 0 1 0 0 1 0 1 0 1 2 2 0 1 1 0 0 0 1 0 0 2 1 2 0 0 1 0 0 0 0 0 1 1 0 2 1 0 2 2 0 1 2 1 0 1 0 0 1 2 1 1 0 2 2 2 0 0 0 0 2 0 1 1 1 0 0 0 0 1 1 1 1 1 1 1 0 0 0 0 1 1 0 0 2 0 1 2 0 0 0 1 0 0 0 1 0 1 0 0 0 0 0 0 0 1 1 1 1 0 1 1 0 0 0 0 0 2 0 0 0 1 1 2 1 1 0 1 0 1 0 0 0 1 1 1 0 0 2 1 0 0 0 0 0 2 0 2 2 1 0 1 0 1 0 0 0 0 0 1 0 2 1 0 1 2 0 0 1 1 1 2 0 2 0 2 2 1 0 2 2 0 1 0 0 0 0 1 2 1 0 0 0 0 1 0 0 0 0 0 0 0 0 0 0 0 0 0 1 1 1 0 1 0 0 0 1 0 0 0 0 0 2 0 2 1 0 0 0 0 1 0 0 0 1 1 1 0 2 0 0 1 0 1 1 0 1 2 1 0 2 2 2 1 0 2 1 0 1 0 1 2 0 2 0 0 0 0 0 0 0 0 0 1 2 1 0 2 2 1 0 0 1 1 1 0 1 0 0 2 0 0 0 1 0 0 0 2 1 2 1 1 0 1 0 0 2 0 1 1 1 0 1 0 0 0 0 0 2 0 1 0 1 0 0 0 0 0 0 0 0 0 0 0 2 0 0 0 0 1 0 1 0 1 1 1 1 2 0 0 0 0 1 0 1 0 1 1
84 0 0 2 0 0 0 2 2 0 1 0 1 1 0 0 0 1 1 0 0 2 1 0 2 0 0 0 2 2 2 0 1 1 0 0 2 1 0 0 0 0 0 1 0 1 0 0 1 1 0 0 0 0 1 1 0 0 0 0 0 0 0 1 0 1 2 0 0 1 1 0 2 0 2 2 0 0 0 0 0 1 1 1 1 0 0 0 0 2 0 1 1 2 0 0 1 1 1 1 1 0 0 1 2 1 2 2 0 0 0 2 1 1 0 1 0 0 0 1 1 0 1 1 1 1 0 2 2 1 0 1 0 1 1 1 0 0 2 0 1 0 0 0 0 0 0 0 0 0 0 0 0 0 1 1 0 0 0 1 0 1 0 2 0 2 1 1 0 2 0 1 2 0 2 2 2 0 0 1 0 0 0 2 1 0 2 2 1 0 1 2 2 0 2 0 2 0 0 1 0 1 0 1 1 1 1 0 0 0 0 1 2 0 2 2 1 0 1 0 1 1 1 0 0 1 1 0 0 1 0 0 0 0 2 0 0 2 0 0 0 0 2 0 1 1 0 0 0 0 0 0 1 0 0 2 1 1 1 1 0 1 0 0 1 0 1 1 1 1 0 1 1 1 1 1 0 2 2 2 0 0 0 1 0 0 2 2 0 2 0 1 0 0 2 0 2 1 1 2 0 0 2 0 2 0 1 2 0 0 0 1 0 1 1 0 2 0 1 0 2 1 2 0 2 0 0 2 1 2 2 1 0 1 0 0 0 1 1 1 1 1 2 2 0 0 0 1 2 1 0 0 1 1 1 1 0 0 0 1 1 1 1 1 1 0 0 2 2 0 0 0 1 1 0 1 0 0 1 1 1 1 0 1 1 0 0 1 1 0 0 0 1 0 2 1 0 1 0 0 0 0 1 1 1 0 1 1 0 0 1 0 1 0 1 0 0 0 0 0 0 0 0 0 1 1 1 0 0 0 0 0 0 1 1 1 0 0 0 0 2 1 2 0 1 1 0 0 0 0 0 0 0 1 2 0 2 1 0 1 2 0 0 1 0 2 2 1 2 0 1 1 1 2 1 0 1 1 1 0 2 0 0 0 1 2 1 1 1 0 1 1 1 2 1 0 0 0 0 2 2 2 2 1 0 1 2 0 0 1 0 0 1 0 0 0 0 0 1 0 1 2 1 2 0 2 0 0 1 2 0 1 1 0 0 0 1 0 1 1 0 1 1 1 1 2 0 0 2 0 0 0 1 0 0 1 0 1 1 0 0 0 0 1 0 1 1 1 0 0 1 1 2 0 2 0 1 1 1 0 0 0 1 0 1 0 1 0 0 0 0 0 1 0 0 0 0 0 0 1 2 0 0 1 1 0 1 1 2 0 0 0 0 0 0 0 0 1 0 0 0 1 0 0 0 1 2 1 0 0 0 1 1 0 1 1 2 0 0 0 1 1 0 1 2 0 2 0 1 1 0 1 0 0 2 2 0 0 1 1 1 0 1 1 0 1 1 2 0 0 1 1 0 0 1 0 0 0 1 1 0 1 2 1 0 1 1 1 0 0 0 0 0 1 1 0 0 1 1 1 0 1 0 0 1 1 1 1 1 0 2 2 0 0 0 1 0 0 1 1 0 0 0 0 2 0 0 1 0 0 0 2 0 0 0 1 0 0 0 1 0 1 1 1 0 0 1 0 0 0 0 0 0 0 0 2 1 0 0 0 0 0 0 0 0 2 1 1 0 0 0 0 0 1 1 0 0 2 0 2 0 0 0 0 0 1 0 2 2 2 0 2 2 0 2 0 0 0 0 1 0 0 0 2 0 2 1 1 1 2 0 0 1 1 1 2 0 1 2 2 2 2 0 2 2 1 1 0 0 0 0 2 2 1 0 0 0 0 1 0 1 1 0 0 0 0 0 0 0 0 0 0 0 2 2 0 0 1 0 0 0 0 0 0 0 1 2 1 1 1 0 0 0 0 1 1 0 1 2 2 2 0 0 1 0 0 0 1 1 0 1 2 1 0 2 2 2 2 1 0 0 1 0 2 2 1 0 0 0 1 1 1 0 0 1 1 0 0 2 2 0 2 2 1 1 0 1 0 0 0 2 1 0 1 0 0 0 1 0 1 0 0 0 0 0 0 0 2 0 2 0 0 0 2 1 0 1 0 0 1 0 1 2 0 2 1 0 0 0 1 0 0 0 0 0 0 0 1 1 0 0 1 0 1 0 1 1 0 0 0 0 0 0 0 0 0 0 0 2 1 1 1
85 0 0 0 0 0 0 1 1 1 1 0 0 2 0 0 1 1 0 1 1 1 0 0 2 0 1 0 2 0 2 1 0 1 0 0 2 1 0 0 1 0 0 0 0 0 0 0 2 0 0 0 0 0 2 1 0 0 1 0 0 1 1 1 0 0 1 0 0 0 1 2 2 1 1 2 1 0 0 0 0 1 2 0 2 0 0 0 0 2 0 0 1 1 0 0 1 0 0 0 0 0 0 1 2 1 2 0 1 0 0 1 0 2 0 2 0 1 0 0 0 2 2 0 0 0 1 1 2 0 0 0 0 0 0 0 0 0 1 0 2 0 0 0 0 1 1 0 0 1 0 1 0 0 0 2 0 1 0 2 2 2 0 2 1 1 1 1 1 1 1 0 2 0 0 1 1 0 2 0 0 2 1 2 2 1 1 1 1 1 0 1 2 1 2 0 1 0 0 0 0 0 0 0 1 1 2 1 1 0 2 0 1 0 1 2 1 1 1 0 1 1 0 0 1 1 0 0 0 2 0 0 0 0 1 0 0 1 1 1 0 1 2 0 0 0 0 0 0 0 0 0 1 0 0 1 0 0 0 1 1 1 0 0 1 0 0 0 1 0 0 1 0 1 0 0 1 2 2 2 0 0 0 1 0 1 0 1 0 2 0 1 0 0 1 0 2 1 1 2 0 0 0 1 0 0 0 1 0 0 0 1 0 1 1 0 2 0 1 0 1 2 0 0 0 0 0 1 1 0 1 2 0 1 0 0 0 1 1 1 0 1 1 2 0 0 0 1 2 1 1 1 2 2 1 0 1 0 0 2 2 2 2 0 2 1 0 2 2 0 0 0 0 0 0 0 0 0 2 0 1 2 0 1 0 0 0 0 0 0 0 0 1 0 2 0 2 1 0 2 1 2 0 2 2 2 0 0 0 0 1 0 2 0 2 2 0 1 0 0 0 1 1 0 1 1 2 0 1 0 1 0 1 2 2 2 0 1 1 1 1 1 1 1 0 1 0 0 1 1 0 1 0 2 2 2 2 2 0 2 0 2 0 0 1 1 0 1 2 0 1 1 2 0 2 0 1 1 1 0 1 0 0 0 1 1 1 1 2 1 0 0 0 1 0 0 0 1 2 1 1 2 1 0 0 2 1 0 0 2 0 0 1 2 0 0 1 0 2 2 2 0 0 2 1 2 1 2 0 2 1 1 2 1 2 1 2 0 0 0 0 1 1 0 2 1 0 1 1 2 0 0 0 0 0 1 0 0 2 0 0 0 1 0 1 0 0 2 0 0 0 0 2 0 2 0 2 2 2 1 1 0 2 0 1 0 1 0 2 2 1 0 1 0 1 0 0 0 0 0 0 2 1 1 0 0 0 0 1 1 1 0 0 1 0 0 0 1 1 1 0 0 1 1 1 1 1 1 0 0 2 2 1 0 1 0 2 0 0 1 0 0 0 1 2 0 2 0 0 1 2 2 0 2 2 2 0 1 1 0 0 0 1 1 0 1 0 0 0 2 0 2 0 0 1 0 0 1 2 0 1 0 2 1 0 1 2 1 0 1 0 0 2 2 0 1 0 1 0 0 0 0 0 0 1 2 0 1 1 0 1 1 0 1 0 1 0 0 2 2 0 0 0 0 0 1 0 0 1 0 0 0 0 1 0 1 1 0 0 0 0 1 0 1 0 0 1 1 0 0 0 0 0 0 0 1 0 0 1 1 0 1 2 0 0 0 0 2 2 2 0 0 0 1 1 0 0 1 1 1 1 1 0 1 1 1 1 2 2 0 1 1 2 0 0 0 0 0 0 2 0 0 2 2 2 0 1 0 0 1 0 0 0 0 2 2 0 2 1 1 1 2 0 2 2 0 1 0 0 1 1 1 1 1 1 2 0 0 0 0 0 0 1 1 1 1 1 1 0 0 0 0 2 1 0 1 0 0 0 0 1 1 1 0 1 1 2 0 2 0 0 0 0 1 2 2 0 1 2 2 2 0 2 0 0 0 0 2 1 1 0 1 0 1 1 1 1 2 0 1 0 2 0 1 1 1 0 0 0 1 0 1 0 0 1 1 0 0 1 1 0 1 2 1 0 0 1 0 1 0 2 2 0 2 0 0 1 1 0 1 0 0 2 1 0 0 1 1 0 1 0 0 1 0 1 0 0 0 0 0 0 0 0 1 0 0 0 0 0 0 2 0 0 0 0 1 0 0 2 1 1 0 0 1 0 0 0 0 0 0 0 0 1 0 0 0 0 0 1 0 0 0
86 0 0 0 0 0 0 0 2 0 0 2 0 0 0 0 0 1 0 1 1 1 0 0 2 0 1 0 2 1 2 0 0 1 1 1 2 1 1 0 0 0 2 2 0 1 1 0 1 1 1 0 0 0 2 1 0 0 0 2 0 2 1 1 0 0 0 0 0 0 0 1 2 1 1 2 1 0 0 0 0 2 1 1 2 0 0 1 1 2 1 1 0 1 0 0 0 0 0 0 0 0 0 1 2 1 2 2 0 0 0 0 1 1 1 1 1 0 0 2 2 0 2 1 0 0 1 1 1 0 0 0 0 0 0 0 0 0 0 0 1 0 1 0 1 0 0 0 0 0 0 0 0 2 0 1 0 0 0 2 1 1 0 2 1 2 2 1 1 2 1 0 1 1 1 1 2 1 0 1 0 1 1 1 1 0 1 0 0 0 1 1 1 0 1 0 1 0 0 0 0 0 0 0 1 1 1 1 0 1 1 0 2 0 1 2 1 1 1 0 0 0 1 0 1 1 0 0 0 1 0 0 0 1 2 0 0 1 0 0 0 0 2 0 2 2 0 0 1 1 1 1 1 0 1 2 2 1 1 1 0 1 0 0 0 0 0 0 2 0 0 1 0 0 0 0 0 0 1 0 0 0 0 1 0 1 1 2 0 1 1 1 1 0 2 0 2 0 0 2 0 1 1 1 1 0 1 2 1 0 1 0 0 1 1 0 2 1 0 0 1 1 1 0 0 0 0 1 1 1 1 1 0 2 0 0 0 2 0 0 0 0 2 1 0 0 0 1 2 0 0 0 2 2 1 0 1 1 0 0 0 1 2 0 2 0 0 2 2 0 1 1 1 1 0 1 0 0 0 2 1 1 1 0 0 0 0 1 1 1 0 0 1 0 1 2 0 0 1 1 1 1 1 1 2 0 0 0 0 0 0 0 0 0 0 0 0 1 0 0 0 2 0 0 1 1 0 2 1 0 2 1 0 0 0 0 0 1 0 0 2 0 1 1 0 2 1 0 0 0 0 0 0 2 2 1 1 2 0 2 0 2 0 1 0 1 1 0 2 0 0 2 2 0 2 0 2 0 2 0 0 0 0 0 2 0 0 1 2 1 2 0 1 2 2 0 0 0 0 0 2 2 1 1 0 1 1 1 0 0 0 0 1 0 0 1 0 0 0 1 1 1 0 1 0 1 0 0 0 1 1 0 1 1 1 1 0 0 2 2 0 2 0 1 1 2 0 1 0 2 0 1 0 0 1 1 0 0 1 1 1 0 0 1 0 0 1 2 0 2 2 2 0 0 0 0 0 1 1 0 0 0 1 0 1 0 1 0 1 1 0 0 1 0 0 0 2 0 0 1 1 1 2 0 0 2 2 1 2 1 0 0 1 1 1 1 0 1 1 1 0 1 0 0 0 0 1 2 0 0 0 0 0 0 2 0 2 0 0 1 0 0 0 0 1 0 1 0 0 1 0 2 0 0 1 1 0 0 1 0 0 0 0 0 0 2 0 2 0 0 1 1 0 0 1 0 1 1 1 1 1 0 1 1 0 1 0 2 2 0 0 0 0 0 0 0 0 2 1 1 0 0 0 0 1 1 1 2 2 1 2 1 0 1 0 1 0 2 1 1 0 0 0 1 0 0 1 1 0 0 0 2 0 0 0 0 0 0 1 1 0 1 0 0 0 0 0 0 0 1 1 1 0 0 0 0 0 0 0 0 0 0 1 0 0 1 2 2 2 2 0 0 0 1 1 0 0 1 1 1 1 1 2 0 0 1 0 1 1 1 0 1 2 1 0 1 0 0 0 0 0 0 1 2 1 0 0 1 1 2 0 0 2 2 0 2 0 2 1 1 1 2 0 1 1 0 1 0 0 0 0 1 2 0 0 0 0 0 0 0 1 1 0 0 0 1 1 0 0 0 0 0 1 2 1 1 1 0 0 0 1 0 1 0 1 2 2 0 1 1 0 0 0 0 2 0 0 1 1 2 1 1 0 1 0 1 1 2 0 1 1 2 0 0 2 2 2 2 1 0 0 0 1 0 1 2 0 2 0 1 0 0 0 0 1 2 0 1 2 1 0 1 1 1 1 0 1 2 1 0 1 1 1 2 1 0 0 2 0 0 0 1 2 1 0 0 0 1 1 1 0 0 1 0 0 0 1 0 0 0 0 0 0 1 0 0 0 0 0 0 1 0 1 1 0 1 1 0 2 0 0 0 1 0 0 0 1 0 0 0 0 1 0 0 0 0 0 0 0 1 1 1
87 1 0 1 0 0 0 2 2 0 0 1 1 0 0 0 0 2 1 1 0 2 0 0 2 0 1 0 2 0 2 1 0 1 1 1 2 1 0 0 1 0 0 0 1 0 1 0 2 1 0 0 1 2 0 1 0 1 1 0 1 0 0 2 1 1 2 0 0 0 0 0 2 1 1 2 1 1 1 0 1 2 2 1 1 0 0 0 0 2 0 0 1 1 1 0 1 0 0 0 0 1 0 2 2 0 2 1 1 0 0 1 0 1 0 2 0 0 1 1 1 1 2 1 0 1 1 2 2 2 1 1 0 1 0 0 0 0 0 0 2 0 0 0 0 0 0 0 0 1 0 0 0 1 1 0 0 0 0 0 1 0 0 2 2 2 2 0 0 0 2 2 0 2 0 1 1 0 0 0 0 1 0 2 0 0 2 1 0 0 0 1 1 0 1 0 1 0 0 0 0 0 0 1 1 1 1 0 0 1 1 0 1 0 1 2 0 0 2 1 1 0 0 0 0 0 0 1 1 1 0 0 1 0 1 0 0 2 0 0 0 0 1 0 2 2 0 0 0 0 0 0 0 0 1 2 1 1 1 2 1 2 0 0 0 0 0 0 2 1 0 1 0 1 0 0 1 1 2 1 1 0 1 2 0 1 1 1 0 2 0 0 0 0 2 0 1 1 0 2 0 0 1 0 1 1 1 0 1 0 1 2 0 2 2 1 2 0 2 0 2 2 2 1 2 0 1 1 1 0 1 2 0 1 0 0 0 0 2 1 1 1 1 1 1 0 1 0 1 1 0 0 1 1 0 1 0 0 0 1 1 1 2 0 2 1 0 0 2 0 2 2 0 0 0 0 0 0 1 1 1 0 0 0 0 0 0 0 0 0 0 0 2 0 2 0 1 0 0 1 0 1 1 1 2 1 0 0 1 0 1 0 1 0 1 0 1 1 0 0 0 1 1 2 2 2 1 1 0 0 1 0 0 0 0 1 0 1 1 0 0 2 1 1 0 2 2 0 2 0 0 1 0 2 1 1 1 2 1 1 2 0 0 1 0 1 1 0 2 0 0 0 2 2 2 0 2 0 1 1 2 0 0 0 2 1 0 1 1 0 1 1 0 0 1 0 0 0 1 0 1 1 1 1 0 1 2 0 0 2 0 0 0 1 0 0 0 1 1 2 2 0 2 1 0 1 0 1 1 2 0 1 0 0 1 0 2 0 0 0 0 0 2 1 2 1 1 0 2 1 1 1 0 0 1 1 1 1 1 0 0 0 0 0 0 1 1 2 0 1 0 0 1 0 1 0 1 2 2 0 1 0 1 0 0 0 1 0 1 1 0 0 0 1 1 1 1 0 0 0 0 2 2 1 0 1 1 1 1 2 0 0 0 1 0 0 1 1 1 1 0 1 0 0 0 0 0 1 0 0 2 2 0 0 1 1 2 0 2 0 0 0 0 1 2 0 2 0 0 1 1 1 1 1 1 1 0 0 1 0 0 0 0 1 1 1 0 2 1 1 0 1 0 1 0 0 0 1 2 0 2 0 2 2 1 2 1 1 1 0 0 0 1 1 0 0 0 1 1 1 1 0 0 0 0 2 0 1 1 0 0 0 0 0 0 1 0 1 1 1 0 0 0 0 1 0 0 0 0 0 0 0 1 0 0 0 1 0 0 1 0 0 0 2 0 0 1 1 0 1 0 1 1 1 0 1 1 0 0 0 0 0 1 0 0 1 0 0 0 0 0 0 0 0 0 0 0 0 1 1 0 0 0 1 1 1 1 2 2 2 0 2 2 1 0 1 0 1 0 1 0 0 0 2 0 1 2 1 1 2 0 0 0 1 1 2 0 1 1 1 1 1 0 1 1 0 1 0 0 0 0 2 1 2 1 1 1 1 1 2 1 1 1 1 1 1 1 1 1 0 0 1 1 2 2 0 0 0 0 0 2 0 0 0 0 0 1 0 2 2 0 0 0 0 1 0 0 0 2 2 2 0 2 0 0 0 0 2 0 1 0 2 1 0 2 2 2 2 0 1 0 2 0 0 0 0 1 0 0 1 0 2 1 1 1 1 0 1 2 1 0 2 1 1 0 0 1 1 0 0 2 2 0 1 0 0 1 1 0 2 0 2 2 0 0 1 0 0 0 1 1 0 2 0 1 1 1 0 0 1 0 1 1 1 0 0 0 0 0 1 1 0 0 1 0 2 0 0 2 0 0 0 0 0 0 0 0 0 0 0 0 0 1 0 0 0 0 0 2 1 2 0
88 1 0 1 0 0 0 2 1 0 0 0 0 0 0 0 0 2 1 0 0 2 0 1 1 1 2 1 2 0 2 1 1 1 0 0 2 1 0 0 0 0 0 0 0 0 0 0 0 1 0 1 1 1 0 0 0 0 0 2 0 1 0 1 1 1 2 1 0 0 0 1 1 0 1 1 0 0 0 0 0 1 2 0 1 0 0 0 0 2 0 0 2 1 0 0 0 1 1 1 0 0 1 1 2 0 2 1 1 0 0 2 2 2 2 2 2 0 0 2 2 0 2 2 0 1 0 0 0 0 0 0 0 0 0 0 0 0 0 2 1 0 0 0 0 0 0 0 0 0 0 0 0 0 0 0 0 1 0 1 1 2 0 2 0 2 1 0 2 2 0 0 1 1 0 1 1 0 0 1 0 1 1 1 1 0 1 2 0 1 1 2 1 1 1 1 1 0 0 0 0 0 0 0 0 0 1 0 1 0 1 0 1 0 1 2 0 0 2 2 2 0 0 0 0 0 0 0 0 1 1 1 0 0 1 0 0 1 0 0 0 0 2 1 2 2 0 0 0 0 0 0 1 0 0 2 1 0 0 1 1 1 0 0 1 1 1 0 2 2 0 1 0 2 0 1 0 1 2 1 1 0 1 1 0 1 1 1 0 1 1 1 1 0 2 0 1 0 1 1 0 0 1 0 1 1 0 1 0 0 0 2 0 2 2 0 1 1 0 0 0 2 1 1 0 0 0 1 1 1 2 0 0 1 0 0 0 1 1 1 0 1 1 1 0 0 0 0 2 1 0 0 2 2 1 0 1 0 0 2 2 1 2 0 2 0 0 0 2 0 2 2 0 0 2 0 0 1 0 2 0 1 0 0 0 0 0 0 0 0 0 0 1 0 1 1 0 2 0 0 0 0 1 1 1 0 1 0 0 0 0 0 1 0 1 1 0 0 0 0 0 0 1 1 1 1 2 0 2 1 2 1 0 1 1 1 1 0 0 0 1 2 2 0 0 0 0 0 2 1 1 1 0 2 1 1 1 2 2 1 0 1 0 0 0 0 0 0 2 0 0 0 1 1 0 1 0 1 2 1 1 0 0 1 2 0 0 2 2 0 0 1 0 1 1 0 0 1 1 1 1 2 2 2 0 0 2 0 1 1 1 0 0 0 0 0 0 0 2 0 1 2 2 2 0 2 0 0 0 2 1 0 2 2 2 0 1 1 1 2 2 2 1 2 2 0 0 1 0 2 0 1 0 0 1 0 1 1 1 0 0 0 0 1 0 1 2 2 2 0 0 0 1 0 1 0 1 1 1 0 0 0 1 0 0 1 0 0 0 0 0 0 0 0 0 1 0 0 0 0 0 2 1 1 2 0 0 1 1 2 0 0 0 1 1 1 0 1 0 0 0 0 0 1 1 0 1 1 0 0 1 2 1 0 1 2 2 0 0 0 0 0 0 2 1 0 1 1 0 1 0 1 0 1 1 1 0 0 2 0 0 0 2 0 1 2 0 0 0 2 0 2 0 0 0 1 1 2 1 1 2 0 1 1 0 0 2 1 0 0 0 0 1 2 1 0 0 1 0 0 0 0 1 1 1 2 1 2 2 0 0 0 0 0 0 1 1 1 1 1 0 0 1 0 2 0 0 2 1 1 0 2 0 1 0 2 1 0 0 1 1 1 0 0 0 1 0 1 0 1 0 1 0 0 0 0 0 0 0 0 1 2 2 0 0 0 0 2 2 2 0 0 0 1 0 0 0 2 0 2 1 0 1 1 1 1 1 1 1 1 1 2 2 1 1 1 0 1 0 0 0 0 2 2 2 1 0 0 0 2 1 1 0 0 1 1 0 2 1 1 1 1 0 2 1 1 0 0 0 0 0 1 2 1 0 1 0 0 0 0 0 0 1 0 1 1 1 2 1 1 1 0 1 1 1 0 0 0 0 0 0 0 0 0 0 1 2 0 1 0 0 0 0 0 2 0 0 1 2 2 2 0 2 0 0 0 0 2 0 0 0 0 1 1 2 1 2 2 0 0 0 2 0 1 2 1 0 1 0 1 1 1 0 0 1 0 0 1 1 1 0 2 2 2 1 0 2 1 1 0 2 1 0 1 0 0 0 1 0 0 0 1 1 1 1 1 0 0 0 1 1 0 2 0 0 0 0 1 0 1 0 0 0 1 1 0 1 0 0 0 1 0 1 1 1 0 0 1 0 0 0 2 0 1 0 0 0 2 0 2 2 0 0 0 0 0 0 0 1 0 1 1
89 0 0 1 1 0 1 1 2 0 1 1 1 2 0 0 0 1 0 0 0 1 0 0 2 0 1 0 1 2 2 0 2 2 0 0 2 1 0 0 0 0 0 2 0 1 1 0 1 1 0 0 2 2 0 1 1 0 1 0 1 1 1 1 0 0 2 0 0 0 0 1 2 0 1 2 0 1 1 0 1 1 2 0 1 0 1 0 0 2 0 0 1 1 1 0 1 1 0 1 1 0 0 2 2 0 2 1 1 0 0 2 1 1 1 1 1 0 0 2 2 0 1 0 0 0 1 0 0 0 0 0 0 0 0 0 0 0 0 0 1 0 0 0 0 0 0 0 0 2 0 0 0 1 2 1 1 2 0 2 2 1 1 2 0 2 0 2 0 1 1 1 0 2 0 1 2 0 0 2 0 1 0 2 1 0 2 1 1 0 1 1 1 0 1 0 1 1 0 0 0 1 0 1 2 0 0 2 2 0 1 0 0 1 2 2 1 0 2 2 2 0 0 0 1 0 0 0 0 2 0 0 0 1 1 0 0 2 0 0 0 1 1 1 1 1 0 0 0 0 0 0 1 0 1 1 1 0 0 0 0 0 0 0 1 0 0 0 2 2 0 2 1 0 0 0 1 1 2 1 0 0 1 1 0 1 1 2 0 2 0 1 0 0 2 0 1 0 0 1 0 0 1 1 1 0 0 0 0 1 0 2 0 2 2 0 0 0 1 0 1 2 2 1 2 0 1 0 0 1 2 1 0 2 0 0 0 2 0 1 0 2 2 2 0 0 0 0 2 0 0 0 1 1 1 1 0 2 0 1 1 1 0 0 0 0 0 1 1 0 0 0 2 1 0 2 0 0 1 1 1 0 1 1 0 0 0 1 1 0 1 1 1 0 1 1 0 1 0 1 1 1 1 0 0 0 1 1 1 1 0 1 1 0 1 0 0 0 0 0 0 0 0 0 0 0 0 0 0 0 0 0 1 1 1 0 0 0 0 0 0 1 2 0 0 0 0 1 2 1 0 1 0 2 2 1 2 2 1 1 1 1 1 2 0 2 2 2 1 1 0 1 1 2 0 0 0 0 2 0 1 1 0 0 2 1 0 2 2 0 0 0 0 2 1 0 0 0 1 0 1 2 1 1 1 0 1 0 0 1 0 0 1 0 1 1 0 1 1 1 1 1 0 1 0 1 0 0 0 1 1 0 1 1 1 0 1 1 2 2 0 2 2 1 1 0 1 2 0 2 0 0 0 0 0 2 0 1 0 2 1 0 1 0 1 0 0 1 0 0 0 0 1 0 1 0 1 2 2 2 0 0 2 0 1 0 2 0 0 0 0 0 1 1 1 0 2 2 2 2 2 0 0 2 2 0 2 1 1 2 0 0 0 1 0 1 0 1 0 0 0 1 0 0 0 0 1 1 0 0 1 1 0 0 2 0 1 0 0 1 0 1 0 2 2 0 1 0 0 2 0 1 0 1 0 2 0 0 2 2 2 1 0 0 1 2 1 2 1 0 0 1 0 0 1 0 0 0 2 0 1 0 2 1 0 2 0 2 1 1 0 0 0 0 0 0 0 1 1 1 0 1 1 1 2 2 1 2 2 0 0 0 0 1 1 0 0 2 1 1 0 0 2 0 2 2 0 0 1 0 1 2 0 0 0 1 1 0 0 1 0 1 0 0 0 0 0 0 0 0 0 0 1 0 0 0 0 0 0 0 0 1 1 0 0 1 0 2 1 1 0 0 0 0 0 0 0 2 0 2 1 0 1 0 0 2 0 2 1 1 1 1 2 0 1 0 1 0 0 0 0 0 1 2 1 1 1 1 1 2 0 0 0 0 2 2 0 2 1 1 1 1 0 2 2 0 1 0 0 0 0 2 2 0 0 0 0 0 0 0 0 0 0 0 0 0 1 1 1 1 0 0 0 2 2 0 0 0 0 0 1 0 0 0 0 0 0 0 1 1 0 0 0 0 1 0 0 1 2 2 2 0 2 1 0 1 0 2 0 0 0 0 1 1 2 2 2 2 1 1 1 0 0 1 2 1 0 0 0 0 0 1 0 0 0 0 0 0 2 2 0 2 2 2 1 0 1 1 0 1 2 2 0 2 0 0 0 1 0 0 0 2 2 1 0 1 0 0 0 0 1 0 1 1 0 0 1 1 1 0 1 0 1 0 0 0 2 0 0 0 0 0 0 0 0 0 0 1 1 1 0 1 0 1 0 0 0 0 0 2 2 0 0 0 0 0 0 0 1 0 1 0
90 0 1 0 0 0 0 1 1 1 1 0 1 2 1 1 1 1 1 0 0 2 0 0 2 0 0 0 2 1 2 1 0 0 1 0 2 2 0 0 1 0 0 1 1 1 2 0 1 1 1 0 0 0 2 2 0 0 1 1 1 1 0 1 1 1 2 0 0 0 0 0 1 0 0 1 1 1 1 0 1 2 2 0 1 0 0 1 0 2 0 1 1 2 0 0 0 2 2 2 1 0 0 0 2 2 1 1 1 0 0 1 1 1 1 1 1 1 0 1 1 1 2 0 0 0 2 0 1 0 0 0 0 0 0 0 0 1 0 2 1 0 0 0 0 0 0 0 0 2 0 0 0 0 1 0 0 0 0 1 1 1 0 2 2 2 1 1 1 1 1 0 0 2 2 1 2 0 0 2 0 0 0 0 0 0 0 1 1 0 2 2 2 0 2 0 0 0 0 0 0 0 0 1 0 1 1 1 0 0 1 0 1 0 1 1 0 0 2 1 2 1 1 0 0 2 2 0 0 0 0 0 0 1 1 0 0 2 0 0 0 1 2 0 2 1 0 0 0 0 0 0 1 0 0 2 0 0 0 0 0 0 0 0 1 0 0 1 2 2 0 0 0 1 0 0 1 1 1 0 0 0 0 1 0 1 0 1 0 2 0 1 0 0 1 0 2 0 0 1 0 0 0 0 0 1 0 2 0 0 0 2 0 1 1 0 2 0 0 0 0 2 2 1 1 0 1 2 1 2 2 1 0 0 0 0 0 0 2 0 0 0 0 2 0 1 0 0 2 0 0 0 1 2 1 0 1 0 0 1 2 2 1 0 1 1 0 0 1 0 1 1 1 0 0 1 0 1 0 2 1 0 0 0 1 0 0 0 0 0 0 0 0 0 2 0 1 0 1 1 1 1 1 0 1 0 0 2 0 0 0 0 0 0 0 0 0 1 0 1 0 2 0 1 1 1 1 1 1 0 1 1 0 0 0 1 1 0 0 0 0 1 2 0 0 1 0 0 2 0 0 1 0 1 2 0 2 2 0 2 0 2 0 0 0 0 0 0 2 0 0 1 2 0 1 0 1 0 2 0 2 0 0 0 2 1 0 2 2 0 2 0 0 1 1 0 1 0 1 1 2 2 1 1 0 1 1 1 0 0 0 0 0 0 1 0 0 0 0 1 1 1 1 2 0 2 1 0 1 2 0 1 2 1 1 0 1 1 2 2 1 1 1 1 1 1 1 0 2 0 0 0 0 0 0 1 0 0 1 0 0 0 1 0 1 0 0 2 2 0 0 0 1 0 1 0 1 1 1 1 0 0 0 0 0 0 0 0 1 1 1 0 0 0 0 0 0 1 1 1 1 0 0 2 2 0 2 0 1 1 2 0 1 1 1 1 0 0 0 0 0 1 0 0 0 2 2 1 0 0 1 2 0 0 1 1 2 0 1 0 1 2 0 1 1 0 0 0 0 1 1 1 0 1 2 2 0 0 2 0 0 0 1 0 1 2 1 1 0 1 0 1 0 0 1 0 1 1 2 0 1 0 1 0 0 1 0 1 0 0 0 0 0 2 2 0 0 2 2 2 0 2 0 0 1 2 1 2 2 0 1 0 0 0 0 1 1 2 0 0 0 0 0 0 1 0 0 0 1 0 0 2 0 0 0 0 0 0 1 1 0 1 0 0 0 0 0 0 0 0 0 0 0 1 1 1 1 0 0 0 1 1 2 0 0 0 1 1 2 2 1 1 1 0 0 1 0 0 0 2 0 1 1 2 1 0 1 2 2 1 1 2 2 0 1 0 0 1 1 0 0 0 0 2 0 0 0 1 1 2 0 0 1 1 0 2 0 2 1 1 1 1 0 2 2 0 1 0 0 1 0 2 1 2 1 1 0 0 0 1 1 1 2 0 2 0 2 0 0 0 0 0 0 2 2 0 0 1 1 1 0 0 0 0 0 0 1 0 2 0 0 0 0 1 2 0 0 0 2 1 1 0 1 0 0 0 0 2 0 0 1 2 1 1 2 0 1 2 0 0 0 2 1 0 2 2 0 1 0 1 0 2 0 0 1 1 0 2 1 0 0 2 2 1 1 0 0 0 0 0 2 2 1 1 1 0 2 1 0 0 0 1 2 2 1 1 0 0 0 0 0 0 1 1 0 0 0 1 1 1 1 1 2 0 2 2 0 0 0 1 0 0 0 0 0 0 0 0 2 0 0 0 0 1 0 0 0 0 0 0 0 0 0 1 1 0 0 0 2 1 1 1
91 1 0 1 0 0 0 2 1 1 1 0 0 1 0 0 0 1 1 0 0 1 0 1 1 0 0 0 2 1 1 1 0 1 0 1 1 0 0 0 0 0 0 0 0 0 0 0 2 1 0 0 0 0 2 0 0 1 1 2 0 1 1 2 1 1 1 0 0 0 0 2 2 0 1 2 1 0 0 0 0 1 1 2 1 0 0 0 0 2 0 0 0 2 1 1 0 0 0 0 0 0 1 0 1 0 1 1 1 0 0 2 1 2 1 2 0 0 2 0 0 0 2 2 0 1 0 1 1 0 0 0 0 1 1 1 1 0 1 0 0 0 0 0 0 0 0 0 0 1 0 0 1 0 0 1 1 1 0 1 2 2 0 2 0 1 0 1 0 1 0 0 0 2 0 1 1 0 0 1 0 0 0 2 2 1 1 2 0 0 2 2 0 0 0 0 0 0 1 1 0 1 0 1 1 0 0 1 1 0 0 0 1 1 0 2 0 0 2 2 2 0 0 0 1 1 0 0 0 0 1 1 0 0 2 0 0 2 0 0 0 1 2 0 1 1 0 0 0 0 0 0 0 0 0 0 0 0 0 0 1 1 1 1 1 0 0 1 2 2 0 1 0 1 0 0 0 1 2 1 0 0 2 2 0 0 2 1 0 1 1 0 2 0 2 0 2 2 0 0 0 0 2 0 2 0 0 1 0 0 0 2 0 2 2 0 2 1 0 0 0 2 2 0 2 1 1 2 1 1 2 1 0 2 0 0 0 1 2 0 0 0 0 2 0 1 1 0 2 1 1 1 2 2 1 0 1 1 0 2 2 2 2 0 2 0 0 0 2 0 1 1 0 0 0 0 0 0 0 2 0 0 1 0 0 0 0 0 0 0 1 0 1 0 2 0 0 0 1 1 1 1 0 1 1 1 1 0 0 0 1 0 1 0 1 1 0 0 0 0 0 1 0 1 1 1 0 1 2 1 2 0 1 1 1 0 0 0 0 0 2 0 2 0 0 1 1 0 1 1 1 1 0 2 1 0 1 1 0 1 1 1 1 0 1 1 0 0 2 0 0 0 2 2 0 2 0 0 2 0 0 0 0 0 2 1 0 0 1 0 1 1 1 0 1 0 0 1 1 0 0 2 2 2 0 1 1 1 0 1 0 0 1 1 0 0 1 0 0 2 2 0 1 2 0 2 1 0 0 1 1 0 2 1 2 1 2 0 0 0 0 0 1 1 1 1 1 0 2 2 0 0 0 0 1 2 0 1 0 0 0 0 0 2 0 0 2 1 0 1 0 1 0 0 0 0 0 1 1 0 0 0 0 0 0 0 0 0 0 0 0 0 1 0 0 1 0 0 0 1 1 1 1 1 1 0 0 1 1 2 0 0 0 0 0 0 2 0 0 0 1 1 0 0 0 1 1 2 0 0 1 1 0 0 2 0 1 0 0 1 1 1 0 0 2 0 2 1 0 1 1 1 0 2 1 2 0 0 2 1 1 0 1 1 1 0 0 1 0 1 0 1 1 0 0 1 1 0 1 1 0 1 2 2 0 2 2 0 0 0 0 0 1 1 0 0 0 2 1 1 0 0 0 0 2 2 0 1 2 0 1 0 0 0 0 1 0 0 1 1 0 0 2 0 1 2 0 0 1 0 1 2 0 0 0 1 0 0 0 1 1 1 0 0 0 0 0 0 0 1 1 1 1 0 0 0 0 0 0 0 0 1 0 0 0 2 0 2 0 0 0 0 0 0 0 0 0 1 0 2 0 0 2 0 0 1 0 2 2 0 2 2 1 0 0 0 1 0 0 0 1 0 2 2 2 0 2 0 1 2 0 0 1 1 1 2 0 2 1 1 1 1 0 2 2 0 1 0 0 1 0 2 2 1 1 1 0 1 2 1 0 2 1 0 1 1 1 1 1 1 0 0 1 1 1 0 1 0 0 0 1 0 0 0 0 2 1 0 2 0 0 0 0 1 1 1 0 2 2 2 1 1 2 0 0 0 0 1 0 0 1 2 1 0 2 2 2 2 0 1 0 2 0 2 2 1 0 0 0 0 0 0 0 0 1 0 0 0 1 1 0 1 1 1 2 0 1 1 0 0 2 2 1 1 2 0 1 0 1 1 0 1 2 2 2 0 1 0 0 0 2 0 1 1 0 0 1 1 0 1 0 0 1 0 2 1 2 0 0 0 0 0 0 0 0 0 0 0 2 0 0 0 0 1 0 0 0 0 0 0 0 1 1 0 0 0 0 0 0 1 2 1
92 0 0 2 0 0 0 2 1 1 1 1 0 0 0 0 0 2 0 1 1 1 0 0 2 0 0 0 1 1 2 1 0 1 1 1 1 1 0 0 0 0 1 1 0 1 0 0 2 0 0 0 0 0 2 0 0 0 0 2 0 1 0 2 1 2 2 0 1 1 0 0 2 1 1 2 1 2 2 0 2 2 2 0 2 0 0 1 1 2 0 1 1 2 1 0 2 1 1 1 0 0 1 0 2 0 2 1 0 0 0 0 0 2 0 2 0 1 0 0 0 2 2 0 0 0 2 2 2 2 0 0 0 0 0 0 1 0 0 2 1 0 0 0 0 0 0 0 0 1 0 0 0 1 2 1 1 1 0 0 1 0 0 2 1 2 1 1 0 1 1 1 1 1 1 1 2 1 0 1 0 0 1 2 1 0 2 1 0 0 1 2 2 1 1 0 0 0 0 0 0 0 0 1 2 0 0 0 0 0 2 0 1 0 2 2 0 1 2 1 2 1 0 0 0 1 1 0 0 0 1 1 0 0 2 0 0 2 0 0 0 0 1 1 2 2 0 0 0 0 0 0 1 0 0 1 0 0 0 1 1 1 0 0 1 0 0 1 2 0 0 1 0 1 0 0 0 2 1 1 0 0 1 2 0 0 2 2 0 2 0 1 0 0 1 0 2 1 1 0 0 0 1 0 1 0 2 2 0 0 0 1 0 0 0 0 2 0 1 0 1 2 0 0 2 0 0 1 1 1 2 2 0 0 0 0 0 1 1 1 1 2 1 1 0 0 1 0 2 0 0 0 1 1 1 1 1 1 0 2 1 1 2 0 2 0 0 2 2 0 0 0 0 0 0 0 0 1 1 1 1 1 1 0 0 0 0 0 0 0 0 0 0 0 2 0 0 0 1 1 1 1 1 2 2 1 1 0 0 0 0 0 1 0 1 0 1 1 0 0 0 1 1 2 2 1 1 0 0 0 0 1 0 0 0 1 1 0 0 0 1 0 1 0 1 2 0 0 1 1 0 1 0 1 1 0 1 2 1 2 0 2 2 0 0 2 2 2 2 0 1 1 0 2 1 1 0 0 0 0 1 0 1 0 2 0 0 1 2 0 2 0 0 1 0 0 0 0 1 1 1 2 1 1 0 1 2 1 0 0 0 0 1 0 0 0 0 1 0 1 1 1 1 2 0 2 1 1 0 2 0 2 1 1 1 0 0 1 2 2 2 1 2 1 2 1 0 2 0 2 0 0 0 0 1 1 0 1 0 1 1 0 0 0 0 0 0 1 1 0 0 1 0 0 0 0 0 2 2 2 0 0 2 0 1 1 2 0 1 1 0 0 0 0 0 1 0 0 1 0 0 2 0 2 2 0 0 2 2 0 0 0 0 0 0 0 1 0 0 0 0 1 1 1 1 0 0 0 0 0 1 1 1 1 2 1 1 0 2 0 0 1 0 1 1 0 1 0 0 2 0 1 2 2 0 2 0 0 1 0 0 0 1 1 0 1 1 2 1 0 1 0 0 0 0 0 1 2 0 2 2 0 2 1 0 0 2 1 0 0 0 0 0 1 2 0 0 2 2 1 0 1 0 0 1 1 1 1 1 0 1 1 0 0 0 0 0 1 0 0 0 2 1 0 2 2 0 0 1 0 0 0 0 0 0 0 0 0 0 0 0 0 0 0 0 0 0 0 0 0 0 0 1 0 0 2 1 0 0 0 0 0 1 0 0 1 0 0 1 1 1 1 0 0 0 1 0 2 0 2 0 0 1 1 1 0 1 2 1 2 0 1 2 1 0 1 1 1 0 0 0 0 0 2 0 0 1 0 1 1 0 0 1 1 0 2 1 2 1 1 1 1 0 2 1 0 1 0 0 0 0 1 2 1 1 1 0 0 0 0 0 0 1 0 1 0 1 0 0 0 0 0 1 2 1 1 0 0 0 0 0 1 1 0 1 1 1 0 1 1 0 0 0 1 2 1 0 2 2 2 1 1 1 0 0 1 1 1 0 0 1 2 0 0 1 1 1 2 0 0 0 1 1 0 2 2 0 1 0 0 0 1 0 0 1 1 0 1 2 1 1 1 1 1 2 0 1 0 1 0 2 0 2 2 2 0 2 0 1 0 0 0 1 0 0 0 0 0 0 0 2 0 1 1 0 0 2 1 0 1 0 0 2 1 1 1 1 0 0 1 1 0 0 0 0 0 0 1 1 0 0 1 0 1 0 0 0 2 0 2 2 0 0 1 0 0 0 0 1 0 2 1
93 0 0 1 0 0 0 1 2 0 0 1 1 1 0 0 0 1 0 1 2 1 0 0 2 0 2 0 1 1 2 0 1 1 2 1 2 1 1 1 0 0 0 0 1 0 0 0 2 0 0 1 0 0 2 1 0 0 0 0 2 0 0 1 0 0 0 1 0 0 0 2 2 0 1 2 1 0 0 0 0 0 1 2 1 0 0 0 0 2 0 0 1 2 1 0 1 1 1 1 1 0 0 1 2 1 2 2 0 0 0 1 0 2 0 2 0 0 2 0 0 0 2 1 0 1 1 2 2 2 1 1 0 0 0 0 0 0 2 0 0 0 0 1 0 0 0 0 0 1 0 0 1 0 0 0 0 0 0 2 2 1 0 2 0 2 2 1 0 1 1 1 2 0 0 0 1 0 0 2 0 0 1 2 2 1 1 1 0 0 1 2 0 0 0 1 1 0 1 1 0 1 0 0 1 1 1 2 1 0 1 0 2 0 2 2 1 1 0 0 0 0 1 0 0 1 1 0 0 0 0 0 0 0 0 0 0 2 0 0 0 1 0 0 2 2 2 2 2 0 0 0 0 0 0 1 0 0 0 0 0 0 0 0 1 0 0 0 2 0 1 1 0 0 0 0 1 0 1 0 1 0 0 1 1 1 1 1 0 2 0 0 1 0 1 0 1 1 0 2 0 0 1 1 1 1 1 2 0 0 0 2 0 2 2 0 2 1 0 0 0 2 1 0 1 0 0 1 1 2 2 0 0 2 0 0 0 1 1 2 0 2 1 2 0 1 0 0 1 1 0 0 1 2 1 0 1 0 0 0 1 1 0 0 0 0 0 0 1 0 1 1 0 0 0 0 0 1 0 2 2 1 0 0 0 0 0 1 1 1 0 1 1 0 2 0 1 2 0 0 0 0 0 1 1 0 0 0 0 0 1 0 0 0 0 0 0 0 0 2 0 2 1 1 1 1 1 0 1 1 1 2 0 1 1 1 0 0 0 0 1 1 1 1 0 2 2 0 1 1 0 1 0 2 2 2 2 2 2 0 1 2 0 0 0 1 1 0 2 0 0 0 2 0 2 0 1 0 1 0 1 0 0 0 1 2 1 1 2 0 2 0 1 2 1 0 1 1 1 0 1 2 0 0 1 1 1 0 0 1 0 0 0 0 0 0 0 1 0 1 1 1 1 1 1 1 0 1 1 2 0 1 1 0 1 1 2 1 1 1 1 1 2 0 2 2 0 2 0 2 0 0 0 0 1 0 0 0 1 0 0 0 1 1 0 1 2 1 0 0 1 1 1 0 1 0 2 1 1 1 0 0 2 0 1 1 1 1 0 0 0 0 2 0 0 1 0 0 0 1 1 1 1 2 2 1 0 1 1 2 1 1 1 2 1 2 0 1 0 0 0 0 0 0 0 0 1 2 0 0 1 1 1 0 2 1 2 1 0 0 2 2 0 1 1 0 1 0 1 2 0 1 0 1 2 2 0 0 2 1 1 1 2 0 0 2 1 1 0 1 1 2 0 0 0 1 1 1 1 2 1 0 1 1 1 1 0 2 1 0 0 0 0 0 0 0 0 2 1 2 0 2 0 0 2 2 0 1 1 0 2 0 0 1 1 0 0 1 1 1 0 0 1 0 1 0 0 0 0 0 0 1 0 0 0 0 1 0 0 1 0 1 0 0 0 0 0 1 0 0 0 0 0 0 0 1 0 0 2 1 0 0 0 0 0 2 0 1 0 0 0 0 1 0 0 1 0 2 0 2 0 0 0 0 0 2 0 2 2 0 2 2 2 1 0 1 0 0 0 0 0 0 1 1 1 0 1 0 0 2 1 1 0 0 2 2 0 2 2 2 2 2 0 2 2 0 2 0 0 1 0 1 2 2 0 0 0 0 0 1 1 1 1 0 1 0 1 2 2 2 0 0 1 1 1 0 1 0 1 1 0 0 0 0 0 0 0 1 1 2 0 0 1 1 1 0 0 0 2 2 1 0 1 1 0 1 1 1 0 0 0 0 0 0 2 2 2 2 0 0 0 2 1 0 1 0 1 0 1 1 0 0 0 0 0 0 0 1 2 2 0 2 2 1 0 0 1 1 0 0 2 2 0 0 0 0 0 0 0 0 0 0 2 2 1 0 1 1 0 1 1 0 1 1 2 0 1 1 0 2 0 1 1 0 0 0 0 0 0 0 0 0 1 1 0 0 0 1 1 0 0 1 1 1 0 0 0 1 1 1 0 0 0 0 0 0 2 0 1 2 1 1
94 0 0 1 0 0 0 2 0 2 2 0 0 0 0 0 0 2 1 0 0 2 0 0 2 0 1 0 0 2 2 0 0 1 1 1 2 2 0 0 1 0 0 0 0 0 1 0 2 0 0 0 0 1 1 1 0 0 0 1 0 0 0 1 1 1 2 0 0 1 1 0 1 0 0 1 1 1 1 0 1 2 0 2 2 0 0 1 1 2 1 1 2 0 0 0 0 0 0 0 0 0 0 0 2 1 2 1 1 1 0 1 0 1 1 1 1 0 0 2 2 0 2 0 0 1 0 0 1 0 0 1 1 1 0 0 1 0 0 1 0 0 0 0 0 1 1 1 1 1 0 0 0 0 0 0 0 0 0 1 1 0 0 2 1 2 1 0 0 0 2 1 1 1 1 1 2 0 0 2 0 0 0 2 1 1 1 0 0 0 2 2 2 0 2 0 0 0 0 0 0 0 0 1 2 0 0 0 0 0 0 0 1 0 0 1 1 1 1 0 0 0 0 0 0 1 1 0 0 1 0 0 0 0 2 0 0 2 0 0 0 0 1 1 2 2 0 1 1 1 1 1 0 0 1 2 2 1 0 0 0 0 0 0 0 0 0 1 1 1 0 1 0 0 0 0 0 0 1 1 0 1 2 2 0 0 2 0 0 1 1 0 2 0 2 0 1 1 0 2 0 0 0 1 0 0 1 2 0 0 0 1 0 2 2 0 1 0 1 0 1 2 1 0 1 0 0 1 1 1 1 2 0 0 0 0 0 2 0 1 0 2 1 2 0 1 0 0 2 2 0 0 2 2 1 0 1 0 0 0 0 0 2 0 2 1 0 2 2 0 0 0 1 0 0 0 0 0 2 0 0 0 1 1 1 0 0 0 0 0 0 0 1 0 2 1 1 1 2 2 2 2 1 0 0 0 1 1 0 0 0 0 0 0 0 0 2 0 0 0 0 1 1 1 0 1 1 0 1 1 2 0 1 1 1 1 0 2 1 1 1 1 2 0 1 1 0 0 0 0 0 1 0 2 2 0 2 1 0 2 0 2 1 1 0 1 1 1 2 0 0 0 2 0 2 0 2 1 2 0 0 1 0 0 1 0 0 1 2 1 1 0 2 0 1 0 0 1 1 0 0 2 1 1 0 1 2 0 1 0 1 1 1 1 0 0 1 1 0 1 0 2 1 2 1 2 0 0 0 0 2 0 0 0 0 0 1 0 1 1 0 1 0 0 0 2 0 0 2 0 0 0 1 0 0 1 0 1 0 0 0 1 1 1 0 1 2 0 0 0 1 1 0 0 0 0 1 1 1 1 0 0 1 0 0 1 0 0 1 1 0 0 0 1 1 1 1 0 0 0 0 2 0 2 2 0 1 2 2 1 0 0 0 0 0 0 0 1 0 0 1 1 0 0 0 1 1 1 0 0 0 0 0 0 0 0 1 0 0 0 0 1 0 0 2 0 1 0 0 2 0 0 1 2 1 2 0 0 2 0 0 0 0 1 0 1 1 2 0 0 1 0 0 0 0 0 1 0 2 0 0 0 2 1 1 2 0 2 0 1 0 0 0 1 1 0 0 1 0 0 0 0 1 0 1 1 1 2 2 0 1 1 0 1 1 0 0 0 0 0 0 0 0 0 1 1 0 0 1 0 0 1 0 0 0 0 0 0 0 1 0 0 0 1 0 1 0 1 0 1 1 1 0 1 0 1 0 0 0 1 0 0 2 0 0 0 0 0 0 0 0 0 0 1 0 0 0 0 0 2 0 0 2 0 0 1 0 1 1 1 0 1 2 0 1 0 0 0 0 1 0 0 1 2 1 0 1 0 1 1 0 0 1 1 0 1 0 2 2 2 2 2 0 2 2 0 1 0 0 0 0 2 1 1 0 0 0 0 0 0 1 1 0 0 0 0 0 1 0 0 0 0 0 2 2 0 0 0 0 0 2 0 0 1 1 1 2 0 2 0 0 0 0 2 2 2 0 1 2 2 1 0 1 0 0 1 1 1 1 0 0 1 0 0 2 2 2 2 0 0 0 1 0 1 2 1 0 1 0 1 1 1 0 1 1 1 0 0 0 0 0 0 2 1 2 0 2 2 2 0 0 0 1 2 1 0 1 1 0 0 0 1 1 2 1 1 0 1 1 0 0 0 1 1 1 0 1 0 0 0 0 0 1 1 1 1 1 0 0 1 0 1 1 1 0 1 1 1 1 0 0 1 0 0 0 0 0 0 1 0 0 0 0 1 0 0 0 0 1 0 1 0
95 0 0 2 0 0 0 0 2 0 0 1 0 1 0 0 1 2 0 0 0 2 0 0 2 0 2 1 2 1 2 0 0 1 0 1 2 1 0 0 1 0 0 0 1 0 1 0 0 2 1 0 2 2 0 1 0 0 0 2 0 1 0 1 0 0 0 0 0 0 0 1 1 0 1 1 0 1 1 0 1 2 2 0 0 0 0 1 0 1 0 0 2 0 0 0 1 1 0 0 0 1 0 1 2 0 2 1 1 0 1 1 0 2 0 2 0 0 0 2 2 0 2 1 0 0 1 0 2 0 0 0 0 0 0 0 0 1 0 0 2 0 1 0 0 0 1 0 0 1 0 0 0 0 0 0 0 2 0 1 0 0 0 2 0 1 1 0 1 1 1 0 0 2 0 0 1 0 0 0 0 0 1 1 1 0 1 0 0 0 1 1 1 0 1 0 1 0 0 2 0 0 0 0 1 1 1 2 0 0 1 0 0 0 2 2 1 0 1 0 0 0 0 1 0 1 1 0 0 0 0 0 1 0 2 0 0 2 0 0 0 0 2 0 1 1 0 1 1 0 0 0 0 0 0 0 0 0 0 1 1 1 0 0 1 0 0 1 2 2 0 1 0 0 1 1 0 1 1 1 1 0 0 1 0 1 0 1 0 2 0 0 0 0 1 0 2 1 1 1 1 0 1 1 1 0 1 2 1 0 0 1 0 2 2 0 2 0 0 0 1 1 1 0 2 0 0 1 1 1 2 0 0 2 0 0 0 1 1 1 1 1 1 1 0 0 0 0 2 0 0 0 1 1 0 1 1 1 0 1 1 1 1 0 1 0 0 1 2 0 0 0 0 0 0 0 0 0 1 2 0 1 0 0 0 1 0 0 0 0 0 0 1 1 2 0 1 1 0 0 0 0 0 2 2 1 0 0 0 0 2 0 0 0 0 0 0 1 0 0 0 1 0 2 0 0 0 2 1 1 1 0 0 2 2 1 0 1 0 0 1 2 1 1 1 2 0 1 1 1 0 0 0 2 1 1 1 1 0 2 0 2 0 0 0 0 0 1 2 0 1 1 1 1 1 0 2 0 2 1 2 0 1 0 2 1 0 2 2 0 1 0 1 0 1 0 0 0 2 0 1 2 1 1 0 1 1 0 0 2 0 0 0 0 0 1 0 1 0 1 1 1 0 1 0 1 1 0 0 0 2 0 1 0 0 1 0 1 2 2 0 1 1 0 1 1 0 1 1 1 0 0 0 0 0 2 0 0 2 0 0 0 0 1 0 1 2 1 0 1 0 1 1 0 0 0 1 1 1 1 0 0 2 0 0 2 2 0 1 1 1 0 1 0 0 1 0 1 1 1 1 1 2 1 0 1 1 2 2 0 1 0 0 1 0 1 0 1 0 1 0 1 0 0 0 2 2 0 0 0 0 0 0 0 2 1 2 0 1 0 0 2 0 1 1 0 1 0 0 1 0 2 0 0 2 1 0 1 1 0 0 0 1 1 1 1 0 1 0 1 1 2 0 0 0 1 2 0 1 1 0 1 2 2 0 2 2 0 0 0 0 0 0 0 0 0 0 2 1 1 0 1 0 0 1 2 0 2 2 0 1 0 0 0 1 0 1 1 1 1 0 0 1 1 0 1 1 0 0 0 0 1 1 0 0 1 0 0 0 2 1 2 0 0 0 0 0 1 0 1 0 1 0 0 0 1 1 0 2 2 0 0 2 0 0 0 1 2 2 2 0 1 1 2 2 0 0 2 0 2 0 0 0 1 1 1 1 1 1 1 0 1 2 0 2 0 0 1 0 0 0 0 1 2 1 0 0 0 0 1 0 0 2 2 0 2 0 1 2 2 2 2 0 2 2 0 1 0 0 0 0 2 1 1 0 0 0 0 0 0 0 0 0 0 0 0 0 1 0 0 0 0 1 1 1 0 1 1 0 0 1 0 0 0 0 0 1 2 1 2 1 0 0 0 0 0 0 1 1 1 1 0 1 0 0 1 1 2 0 1 0 1 0 0 1 1 1 2 1 0 0 1 1 0 1 1 1 2 0 1 0 1 0 0 0 0 0 0 1 1 0 1 2 1 1 0 1 1 1 0 1 1 0 1 0 0 0 1 0 0 0 2 2 1 1 1 0 2 0 0 1 0 1 1 1 0 1 0 0 2 0 2 1 0 0 0 0 1 1 1 1 0 0 0 1 1 0 0 2 0 0 0 0 1 0 0 0 0 0 0 0 0 0 1 1 1 0 0 2 0 1 1
96 1 0 1 0 1 1 2 1 1 1 0 0 0 0 0 0 1 1 0 0 2 0 0 2 0 1 0 2 2 0 0 0 0 1 0 2 1 0 0 0 0 0 0 0 0 0 1 1 1 0 0 1 1 1 0 0 0 1 0 1 1 0 2 1 2 2 0 0 0 0 1 2 0 0 2 1 1 1 0 1 1 1 1 1 1 0 0 0 2 0 0 0 2 0 0 0 1 1 1 1 0 0 1 2 1 2 2 0 0 0 2 0 1 1 1 0 0 0 2 2 0 2 2 0 2 0 1 2 0 1 1 0 0 0 0 0 0 0 0 2 0 2 0 0 0 0 0 0 1 0 0 0 1 1 0 0 1 0 0 0 1 0 2 2 2 1 0 2 2 0 0 1 1 0 1 1 0 0 0 0 1 0 2 1 0 2 2 0 0 1 2 1 1 0 1 1 0 0 0 0 1 0 1 1 1 1 0 1 0 1 0 1 0 1 2 0 1 2 1 2 1 0 0 0 0 0 0 0 1 1 1 1 1 0 0 0 2 0 0 0 0 1 0 1 1 0 0 0 0 0 0 1 0 0 0 0 2 2 2 0 2 1 0 1 0 0 0 2 1 0 0 0 1 0 0 0 0 1 0 1 1 1 2 0 0 2 2 0 2 0 0 0 1 0 1 1 1 0 1 0 0 0 0 0 0 1 1 0 0 0 1 0 2 2 0 1 0 0 0 1 1 2 1 2 0 0 0 0 1 1 1 0 0 0 0 0 0 1 1 0 0 1 2 1 0 0 0 2 2 0 0 2 2 1 0 0 2 0 0 1 1 1 1 1 1 0 0 1 0 0 0 1 1 2 0 0 1 0 2 2 2 1 0 0 0 0 0 0 0 0 1 1 0 2 1 0 0 1 1 1 1 1 0 0 0 1 1 0 0 0 0 1 0 1 0 1 1 0 0 1 0 0 2 0 1 0 0 2 2 1 1 0 0 0 2 0 1 2 0 1 0 1 1 0 1 0 0 1 0 0 1 0 1 2 0 2 0 0 1 1 1 0 1 0 1 1 0 2 0 0 0 2 0 2 0 2 0 1 0 2 0 1 0 2 0 0 1 1 0 0 1 2 1 0 0 0 2 2 0 2 2 2 2 0 0 2 0 1 0 1 0 0 0 0 0 0 0 1 2 2 0 2 1 0 1 0 1 0 2 1 0 2 1 1 1 2 0 1 1 0 0 1 0 1 0 1 1 1 1 0 0 0 0 2 0 0 0 1 1 1 0 0 0 0 1 1 2 0 1 0 0 0 0 0 0 0 1 1 1 0 0 1 0 0 0 1 0 0 0 0 0 1 0 1 0 1 0 0 0 0 2 2 0 0 2 2 1 2 1 1 0 0 0 0 0 0 1 0 0 2 2 0 0 0 1 2 1 0 0 0 0 0 0 2 1 2 0 1 0 0 1 0 0 1 0 1 0 0 1 1 1 0 0 2 1 0 1 2 0 0 0 2 0 0 2 0 2 0 0 2 0 0 0 0 0 1 2 0 2 2 1 2 1 0 0 2 2 1 0 0 0 0 1 2 0 0 1 1 1 0 0 0 0 0 2 1 2 2 0 0 0 0 1 0 1 0 1 0 0 0 0 0 0 0 1 0 0 1 0 1 2 0 0 0 1 0 0 0 1 0 1 0 0 0 0 0 1 0 1 0 1 1 0 0 1 1 0 0 0 1 0 2 0 0 0 0 1 2 2 1 0 0 0 0 1 1 2 0 1 1 1 0 0 0 1 0 2 2 1 1 2 2 1 0 1 0 1 0 1 0 0 1 2 1 1 0 0 1 1 0 0 1 1 1 2 0 1 0 0 0 0 0 2 2 0 0 0 0 0 0 1 2 1 0 1 1 1 2 0 1 2 0 0 0 0 0 1 0 0 0 0 1 1 1 0 1 0 0 0 2 0 0 0 0 2 1 0 1 0 0 0 1 0 2 0 0 1 1 2 2 0 1 0 0 1 1 0 0 0 0 2 0 0 2 2 2 2 0 1 0 0 0 0 0 0 1 0 0 1 1 1 1 1 2 0 0 0 2 2 0 2 1 1 0 1 1 0 1 0 2 0 0 2 0 0 0 1 0 0 1 1 0 2 1 0 1 0 0 0 1 0 1 1 0 0 1 0 0 1 0 1 1 1 0 0 0 0 1 1 0 0 1 1 0 1 0 2 0 0 0 2 0 1 0 0 0 0 0 0 0 0 0 0 0 0 0 0 1 0 0 0
97 1 0 0 0 0 0 2 0 2 2 0 0 1 0 0 1 1 0 0 0 2 0 0 2 0 0 0 2 0 2 2 1 1 0 0 2 0 0 0 1 0 0 0 0 0 0 0 1 1 0 0 0 1 1 0 0 0 0 1 0 0 0 1 0 0 0 1 0 0 0 2 2 0 2 2 0 1 1 0 1 2 2 0 2 0 1 1 1 2 1 1 0 2 0 0 0 0 0 0 0 0 1 1 2 0 2 2 0 0 0 0 1 1 1 1 0 0 0 2 2 0 2 1 0 1 0 1 1 0 0 0 0 1 1 1 0 1 0 1 1 0 0 0 0 0 0 0 0 2 0 0 1 1 0 1 1 0 0 1 0 1 0 2 0 1 1 2 0 1 1 1 0 2 0 0 2 0 0 2 0 0 1 1 1 0 1 1 1 1 0 2 1 0 1 0 1 0 0 0 0 2 0 0 2 0 1 1 0 0 1 0 0 0 2 2 1 0 2 0 2 1 1 0 0 2 2 1 1 0 1 1 0 0 1 0 0 1 1 1 0 0 2 1 1 1 0 1 1 0 0 0 0 0 0 2 1 1 1 1 0 1 0 0 0 0 0 0 1 0 0 0 1 1 1 0 0 1 1 1 0 1 1 1 0 1 2 2 0 2 0 1 1 0 1 0 1 1 0 1 0 0 0 1 0 0 0 2 0 0 0 2 0 1 1 0 2 1 0 0 1 1 1 0 2 0 0 1 1 0 1 2 0 2 0 0 0 0 2 1 1 1 1 2 0 0 1 0 0 2 0 0 0 0 0 2 0 1 0 2 1 1 1 0 1 0 0 1 2 0 1 1 0 0 0 1 0 0 1 1 0 0 1 0 1 0 0 0 0 0 1 1 1 0 1 1 1 0 1 1 1 1 0 0 0 0 0 0 1 1 0 1 0 0 0 0 0 1 0 0 0 1 1 2 2 1 1 1 0 0 0 0 0 0 0 1 0 0 0 0 2 0 1 1 1 2 1 1 2 1 0 2 0 1 2 1 2 2 1 1 2 1 0 0 1 2 1 2 1 2 0 2 2 1 0 2 0 0 2 0 1 0 0 1 2 1 0 2 2 0 1 0 0 1 1 0 0 0 1 1 1 2 1 1 1 0 1 1 0 0 0 0 0 0 0 0 0 0 1 2 2 0 2 2 0 2 0 0 1 2 0 0 1 0 1 0 1 1 2 2 0 1 2 1 2 0 1 2 0 2 1 1 0 0 0 2 0 2 1 0 0 0 0 1 0 1 2 1 0 1 1 1 0 0 0 0 0 1 1 1 0 0 1 0 0 0 0 1 0 0 0 1 0 0 0 0 0 0 0 0 0 1 1 1 2 0 0 1 2 1 0 0 0 0 1 1 1 2 0 0 0 2 0 0 0 0 2 1 0 0 1 1 1 0 1 1 2 0 1 1 1 2 0 0 2 0 2 0 0 1 1 2 0 1 1 2 0 0 2 1 1 0 1 1 0 1 1 1 1 1 0 1 0 0 0 0 0 0 2 0 0 0 2 1 1 1 0 2 1 1 0 0 0 1 0 0 0 1 1 1 1 0 1 1 1 2 1 2 2 0 1 0 0 1 1 0 0 1 1 1 0 0 2 0 2 2 0 0 0 0 0 1 1 0 0 1 0 0 0 2 1 2 0 0 0 0 0 0 0 0 0 0 0 0 0 1 1 0 1 0 0 0 2 0 0 0 1 2 1 1 0 1 0 1 1 1 1 1 1 2 0 1 0 0 1 0 1 1 0 2 0 1 2 0 0 0 0 1 0 0 0 0 0 1 0 2 0 0 1 1 0 0 1 1 1 2 0 1 1 1 1 2 0 2 2 0 1 0 0 0 1 2 1 2 1 1 0 1 1 1 1 2 1 0 1 0 0 1 0 0 0 0 0 2 2 0 0 0 1 1 0 0 0 0 0 0 1 0 2 0 0 0 0 0 1 0 0 0 1 2 2 0 2 0 0 0 0 1 0 1 0 1 0 0 1 0 1 2 0 0 0 2 0 0 0 1 1 1 0 1 0 1 0 0 2 2 0 1 1 0 0 1 1 1 1 0 2 1 1 1 2 2 0 0 1 0 1 0 0 0 0 1 1 1 0 1 0 0 0 0 2 0 2 0 1 0 0 0 0 0 0 0 2 0 1 1 0 0 0 1 1 0 0 0 0 2 0 2 0 0 0 1 0 2 0 0 0 0 0 0 0 0 0 0 0 0 0 0 1 0 2 1
98 1 1 2 0 1 1 1 1 2 2 0 0 1 0 0 0 2 1 1 1 2 1 0 2 0 2 0 2 0 1 0 0 2 0 2 0 2 0 0 0 1 0 0 1 0 0 0 0 1 1 0 0 0 2 1 0 1 1 2 0 1 0 2 0 0 1 0 0 1 1 2 2 0 1 2 1 1 1 0 1 1 1 1 2 1 1 1 1 2 1 1 1 1 1 0 0 1 1 1 2 0 1 1 2 0 2 1 1 0 0 1 2 2 2 2 2 0 0 2 2 0 1 0 1 0 0 2 2 1 0 0 1 1 0 0 2 1 0 0 1 0 1 0 0 1 0 0 0 2 0 0 1 0 1 1 0 0 0 1 1 2 1 1 0 1 0 1 0 1 1 2 1 1 0 2 0 1 0 0 0 0 0 2 0 0 2 1 0 0 0 1 2 2 0 1 1 0 0 1 0 0 0 0 1 1 1 0 1 0 1 0 0 0 1 2 1 0 2 1 2 1 1 0 1 0 0 0 0 2 0 0 0 0 1 0 1 2 0 0 0 0 1 0 2 2 1 0 0 0 0 0 2 0 0 1 1 0 0 0 0 0 0 0 1 0 1 0 1 1 0 0 0 1 0 0 0 0 1 0 0 0 2 2 0 0 2 2 0 2 0 1 0 0 2 0 2 0 0 0 0 0 1 0 1 1 0 0 1 0 1 2 0 2 2 0 0 0 1 0 2 1 2 0 1 0 0 1 1 1 2 2 0 0 0 0 0 1 1 0 0 1 2 1 0 0 0 0 2 1 0 0 2 2 1 0 1 0 0 0 1 1 2 0 2 0 0 0 1 0 1 1 1 1 1 0 0 1 0 2 1 0 2 0 0 0 0 0 0 0 0 0 0 1 2 0 0 1 0 0 0 0 1 1 1 1 1 0 0 0 1 0 0 0 0 0 1 0 0 0 0 0 1 1 1 2 2 1 2 0 2 0 1 2 2 2 0 1 1 0 0 1 1 1 2 2 0 0 2 2 0 1 0 1 2 1 2 2 1 1 1 1 0 0 0 1 1 0 2 0 0 0 2 0 0 2 0 0 2 0 1 0 0 0 1 2 1 0 1 0 0 1 0 1 1 0 0 2 2 0 0 2 0 0 1 1 1 0 0 2 0 0 0 0 1 0 0 0 2 2 2 0 0 2 1 2 1 0 1 1 1 2 1 0 0 0 2 0 1 1 1 1 1 1 1 2 0 1 1 1 0 0 0 1 2 0 1 2 1 0 0 0 1 0 0 1 2 2 0 0 2 2 1 0 1 0 2 1 1 1 0 0 1 0 1 0 1 0 0 0 0 0 1 0 0 0 0 0 0 0 0 2 0 1 1 0 0 1 0 1 0 0 1 1 1 0 0 1 0 0 0 1 1 1 1 0 2 1 0 0 1 1 0 0 1 0 2 0 1 0 0 1 0 0 2 0 2 0 1 1 1 2 1 2 0 2 0 0 1 1 1 0 0 1 1 2 0 2 0 0 1 1 0 0 0 1 2 0 1 1 0 1 2 0 0 1 1 1 1 0 0 0 1 2 0 1 0 2 2 2 1 0 0 0 1 2 1 2 2 0 2 1 0 0 1 0 1 2 0 0 0 0 0 1 0 0 1 0 1 0 1 1 0 0 0 2 0 0 0 1 0 0 0 0 0 2 0 0 0 0 0 0 1 1 1 1 1 0 1 0 0 1 2 1 0 0 1 2 2 2 0 0 0 1 1 1 1 0 0 1 0 1 0 1 1 1 0 2 2 1 1 2 1 1 0 0 0 0 0 1 0 0 1 2 1 0 1 1 1 1 0 0 1 1 1 2 0 1 2 2 1 2 0 2 1 0 0 0 0 0 1 2 2 2 0 0 0 0 0 0 0 0 0 0 0 0 0 0 0 0 0 0 0 2 2 0 0 0 0 0 2 0 0 0 0 0 1 1 2 0 0 0 0 1 1 1 0 1 1 0 0 0 1 0 0 1 1 0 0 0 0 2 1 0 2 2 2 2 0 0 0 2 0 0 1 1 0 0 0 1 1 0 0 0 0 0 0 1 1 0 0 1 1 0 1 0 0 1 0 1 2 2 0 1 0 0 0 1 0 0 0 0 0 1 0 0 1 0 0 0 2 0 0 2 0 0 2 1 1 0 1 0 1 1 0 0 0 0 0 1 0 0 0 0 0 1 0 1 1 0 1 2 0 0 0 0 0 0 0 0 0 0 0 0 0 0 0 0 1 0 1 1
99 1 0 0 0 0 0 1 1 0 0 1 0 0 0 0 0 1 1 1 0 0 0 0 2 0 1 0 2 0 2 1 0 1 1 1 1 0 0 0 0 0 0 0 0 0 1 0 0 2 2 0 0 0 2 1 0 0 0 0 0 2 0 2 1 1 1 0 0 1 2 0 2 0 2 2 0 1 1 0 1 1 1 1 1 0 0 0 0 2 0 0 2 2 1 1 0 1 0 0 0 1 0 1 1 0 1 2 0 0 1 1 0 2 1 2 1 0 0 2 2 0 2 2 0 1 0 0 0 0 0 0 0 0 0 0 0 2 0 2 1 0 0 0 0 0 0 0 0 1 0 0 0 2 0 0 0 1 0 2 1 1 0 2 1 2 2 1 1 2 0 0 2 0 1 2 1 0 1 0 0 0 0 1 1 1 0 1 0 0 1 2 2 0 2 0 1 0 0 0 0 1 1 0 1 0 0 2 1 0 0 0 0 0 0 2 1 0 2 1 2 1 0 0 1 2 1 0 0 0 1 1 0 0 2 0 0 1 0 0 0 0 2 0 1 1 0 0 0 0 0 0 1 0 0 2 1 0 0 0 0 0 2 2 1 0 1 0 1 0 0 1 0 2 0 0 2 1 2 1 1 0 0 1 1 1 1 1 1 2 0 2 1 0 2 0 0 0 1 1 0 0 0 1 0 0 1 2 1 0 0 2 0 2 2 1 1 0 1 1 1 1 0 0 2 0 0 2 1 0 2 1 0 2 0 0 0 1 2 1 0 0 2 1 0 0 0 2 2 0 0 0 1 1 0 1 1 2 0 1 1 1 2 0 2 0 0 1 1 0 0 0 0 0 0 1 0 0 1 1 2 1 0 0 0 1 0 0 0 1 0 0 0 0 1 1 1 2 0 0 0 0 0 1 2 0 0 1 0 0 0 0 0 0 0 0 0 2 0 0 0 1 0 0 1 1 0 1 2 0 2 0 1 1 1 1 0 0 0 0 2 0 1 1 0 1 0 0 1 1 0 1 0 2 1 1 1 1 1 0 2 1 0 1 0 2 2 0 2 0 0 0 2 1 2 0 1 0 2 1 2 0 0 1 2 1 0 1 2 0 1 0 1 1 0 0 0 0 1 1 1 2 2 1 0 0 2 0 1 1 1 0 0 0 0 0 0 1 0 2 2 0 2 2 0 2 0 1 0 2 0 1 0 0 0 0 2 2 1 2 0 2 1 1 1 1 0 1 1 2 0 0 0 0 0 1 0 1 0 1 1 0 2 1 1 0 1 1 1 0 0 1 0 0 0 0 1 1 1 1 0 0 1 0 1 0 0 0 1 1 0 0 0 0 0 0 1 1 1 1 1 1 1 1 1 1 1 1 1 2 0 0 0 0 1 1 0 1 0 0 2 2 0 0 0 0 1 0 0 0 1 1 0 0 2 1 2 0 0 0 0 0 0 0 1 0 1 0 0 1 0 0 0 1 2 2 0 1 2 0 0 0 0 0 1 2 0 2 0 1 0 2 0 0 0 0 1 0 2 1 0 1 2 2 1 0 1 0 0 0 0 0 0 0 0 0 0 2 1 2 0 1 0 1 1 2 1 2 2 0 1 0 0 0 0 0 0 2 1 1 0 0 0 0 1 0 0 0 0 0 0 1 0 0 0 1 0 0 0 2 0 1 0 0 0 0 0 1 0 1 0 1 1 0 0 1 1 0 0 0 0 0 0 0 0 1 2 0 1 1 1 0 0 1 1 0 0 2 0 2 1 0 0 0 0 2 0 2 2 0 1 1 2 0 1 0 1 1 0 0 0 0 1 2 1 1 0 0 0 1 0 0 0 0 1 2 1 2 0 0 0 0 0 2 2 0 1 0 0 0 0 2 2 0 0 1 1 0 0 1 0 0 0 0 0 0 0 1 1 0 0 0 0 2 2 0 0 1 0 0 2 0 0 0 0 1 2 1 2 1 1 0 0 0 1 1 0 0 2 2 2 0 2 0 0 0 0 1 1 0 0 1 2 0 2 2 2 2 0 1 0 1 1 0 2 2 0 0 0 1 0 1 0 0 1 1 0 0 0 1 0 2 1 1 0 1 1 2 0 0 1 1 0 2 0 0 0 1 1 0 0 0 2 2 1 0 0 0 0 0 1 0 0 1 1 0 2 1 0 1 0 0 2 0 1 1 2 0 0 1 1 1 0 0 0 1 0 1 1 0 0 1 0 1 0 0 0 1 1 0 0 0 0 0 0 1 0 0 1 0 1 1
100 0 0 0 0 0 0 1 2 0 0 0 0 0 0 0 0 1 1 0 0 1 0 0 2 0 2 0 2 0 1 0 1 1 1 2 0 0 0 0 0 0 0 0 1 0 0 1 1 1 0 0 1 1 0 0 0 1 1 2 0 1 0 2 0 0 1 1 0 0 0 0 2 0 2 2 0 2 2 1 1 2 1 1 0 0 0 0 0 2 0 0 0 2 0 0 0 0 0 0 0 0 0 0 2 1 2 2 0 0 1 1 0 2 0 2 0 0 0 2 2 0 2 1 0 0 1 0 0 0 0 0 0 0 0 0 0 0 0 0 1 0 1 1 0 1 0 0 0 0 0 0 0 0 0 1 0 0 0 1 1 2 1 1 0 1 0 0 0 1 0 0 0 2 0 1 2 0 0 0 1 2 1 2 2 1 1 2 0 0 2 2 2 2 1 0 0 0 0 0 0 1 0 1 2 1 1 0 1 0 2 0 1 0 2 2 1 0 1 1 1 0 0 0 1 0 0 0 0 0 0 0 0 0 1 0 0 1 0 1 0 0 2 1 2 2 0 0 0 0 0 0 0 0 1 2 2 1 1 1 0 1 0 0 1 0 1 0 2 2 0 1 0 0 0 0 0 1 2 1 1 0 0 2 0 1 1 2 0 2 0 1 2 0 2 0 0 0 0 0 0 0 0 0 0 0 0 1 0 0 0 0 0 1 1 0 1 0 0 0 0 2 1 1 1 0 0 0 0 0 2 2 0 2 0 0 0 2 0 0 0 0 1 2 0 1 0 1 2 1 1 1 2 2 1 0 1 0 1 0 1 1 1 0 1 0 0 2 2 0 0 0 1 0 1 1 0 1 1 1 1 2 0 0 0 0 0 1 1 0 0 0 1 0 2 0 0 0 1 0 0 0 1 1 2 0 0 0 0 0 2 0 1 0 1 1 0 0 0 0 0 0 0 1 1 2 0 1 1 1 1 1 0 2 2 2 0 1 0 0 0 1 1 0 2 2 0 0 2 0 0 1 0 2 1 1 0 1 0 1 0 2 0 1 0 2 2 1 1 1 1 1 1 1 1 0 0 1 2 1 1 1 0 1 0 2 1 0 2 0 2 0 1 1 1 0 0 0 1 1 1 2 1 0 0 2 1 0 0 1 0 1 2 1 1 0 1 0 1 1 1 1 0 2 0 1 0 1 0 2 1 1 1 1 1 0 1 1 1 1 0 1 0 0 0 2 0 1 1 1 0 0 0 1 1 0 0 1 0 0 0 1 1 1 0 0 2 2 2 0 0 2 1 1 1 1 1 2 2 0 1 0 1 0 0 1 2 0 0 0 0 1 1 0 0 0 0 0 0 1 1 1 1 1 1 1 1 0 1 1 0 0 0 1 0 1 1 0 0 0 1 1 0 1 1 0 0 1 0 0 2 2 0 0 0 0 2 0 0 0 1 1 0 2 2 0 2 0 1 2 0 1 1 2 0 2 0 1 1 0 0 0 0 1 0 1 1 2 1 0 0 1 0 0 0 1 1 0 2 1 0 1 1 1 0 0 2 0 0 0 0 0 0 0 0 0 0 2 1 2 0 0 0 0 0 2 0 2 2 0 0 0 0 0 0 0 1 2 1 1 0 0 0 0 2 0 0 0 1 0 0 0 0 0 0 1 1 0 0 1 0 1 0 2 0 0 1 0 0 0 0 0 1 1 0 0 0 0 0 0 0 1 1 0 0 0 2 0 1 1 1 0 0 0 0 0 0 1 1 0 0 2 2 0 0 0 0 1 1 2 0 2 2 0 1 0 0 0 0 1 0 0 0 1 0 1 2 0 2 2 0 0 2 2 0 2 0 2 0 0 0 0 0 2 1 1 0 0 0 0 0 1 1 0 0 0 0 0 0 0 0 1 0 0 0 0 0 0 0 0 0 0 1 2 2 0 0 0 0 0 0 0 0 0 0 0 1 2 2 0 0 0 0 0 1 0 0 2 2 2 1 1 2 0 0 0 0 2 0 0 0 2 1 1 0 0 0 2 1 1 1 1 0 0 2 2 0 0 0 1 0 1 0 0 0 0 0 0 2 2 0 2 1 0 1 0 2 1 1 0 1 1 1 1 2 0 1 0 0 0 0 0 1 1 0 0 0 1 0 1 0 0 0 2 2 0 2 1 1 0 1 0 1 0 1 0 1 0 0 0 0 0 0 0 0 0 1 1 1 0 0 1 0 1 1 0 0 0 2 0 0 1 0 0 0 1 0 0 1 0 0 0
101 1 0 1 0 1 1 1 1 1 1 1 2 2 1 1 1 1 1 1 1 2 0 0 2 0 1 1 1 0 1 0 1 2 0 0 2 2 0 0 2 0 0 0 0 0 0 0 1 1 1 0 0 1 1 1 1 0 0 0 1 0 0 2 1 1 1 0 1 1 0 1 2 0 2 2 0 1 1 0 1 2 1 1 1 1 0 0 0 2 0 0 1 2 0 0 0 1 1 1 1 0 1 0 2 0 2 1 1 0 0 2 1 1 1 1 1 0 1 1 1 0 2 2 0 1 0 1 2 0 0 0 0 0 0 0 0 0 0 0 2 0 2 0 0 0 0 0 0 2 0 0 0 0 0 0 0 0 0 1 0 1 0 2 1 2 1 0 1 2 0 0 1 1 0 1 1 0 0 0 0 0 0 1 1 1 0 1 0 0 1 2 2 0 2 0 1 1 0 0 0 1 0 1 1 0 1 0 1 1 0 0 1 0 2 2 1 0 1 0 1 2 0 1 1 1 1 0 0 1 0 0 0 0 1 0 0 2 0 0 0 0 2 0 2 2 0 0 0 0 0 0 2 0 0 0 0 0 0 0 0 0 1 0 0 0 0 0 1 0 1 2 1 1 1 0 0 1 1 0 0 0 0 2 0 0 2 1 0 2 0 1 1 0 1 0 2 1 0 2 0 1 0 0 0 0 1 0 2 0 2 2 0 2 2 0 1 0 0 0 1 1 1 0 2 0 0 1 1 1 2 1 0 1 0 0 0 2 0 0 0 0 0 1 0 2 0 0 1 1 0 0 1 1 0 1 1 0 0 1 1 2 1 0 1 1 0 1 2 0 1 1 2 2 1 0 0 1 0 2 0 0 0 0 1 1 0 1 1 1 0 0 2 0 1 1 1 1 0 1 1 1 1 0 0 0 1 0 0 0 0 0 0 0 0 0 0 0 0 0 1 0 1 1 1 1 2 1 2 1 2 1 0 1 1 2 0 2 1 1 2 1 2 0 0 2 1 0 1 1 0 1 0 2 0 0 0 1 1 0 0 1 0 0 0 1 1 1 2 0 1 1 2 0 1 1 1 0 2 1 1 0 0 1 1 2 0 2 2 0 1 0 0 0 0 0 0 1 1 0 1 2 2 1 0 1 2 0 0 0 0 0 0 0 1 0 0 0 0 1 1 1 1 2 1 2 1 0 0 1 1 0 0 0 0 0 1 2 1 1 1 1 0 0 1 1 0 0 2 1 0 0 0 0 1 0 1 0 2 0 0 0 1 0 0 1 2 1 0 0 1 1 1 0 1 0 1 2 2 2 0 1 1 0 0 0 1 0 1 1 0 1 1 0 1 0 0 0 0 0 0 2 1 2 1 0 1 1 2 1 0 0 0 0 1 1 0 0 0 0 1 1 0 1 1 0 0 2 0 0 1 1 0 0 1 1 2 0 2 0 0 0 0 1 1 0 1 1 0 1 0 1 0 1 2 2 0 0 1 1 1 0 1 0 2 2 1 2 1 0 0 1 0 1 1 0 1 1 0 2 1 0 2 2 1 2 0 1 0 0 0 0 0 0 0 0 0 2 1 1 0 0 1 0 1 1 1 2 2 0 0 0 0 0 0 2 1 1 0 0 0 1 1 1 0 1 1 0 0 0 0 1 0 0 0 0 1 0 0 0 0 1 0 0 0 0 0 0 0 1 0 0 0 0 1 0 0 0 0 0 0 1 1 0 0 1 0 1 1 1 0 0 1 1 1 0 0 0 2 0 0 2 0 0 0 1 0 1 0 2 0 1 2 0 0 0 0 0 0 2 0 0 1 2 1 1 1 1 1 1 0 0 0 0 1 1 0 1 1 1 0 2 0 2 1 0 0 0 0 1 0 1 2 2 0 0 0 1 1 0 0 0 1 1 1 1 1 1 1 1 0 0 0 2 2 0 0 0 0 0 0 0 0 0 0 2 1 1 1 1 0 0 0 0 2 0 0 2 2 2 1 1 2 0 0 0 0 2 0 0 0 1 0 1 1 1 1 2 0 0 0 1 0 1 1 1 1 0 0 2 0 1 1 1 1 0 0 0 1 1 0 1 1 1 1 0 1 1 0 1 2 2 0 1 1 0 2 1 2 2 1 0 2 2 0 1 0 1 0 2 0 0 1 0 1 0 1 0 0 1 0 1 1 0 0 0 0 0 0 1 1 0 0 0 0 1 0 0 2 0 0 0 0 1 0 0 0 1 0 0 0 2 1 0 0 0 0 0 2 0 0 0
102 0 0 1 0 0 0 2 1 1 1 1 0 0 0 0 0 0 1 1 1 2 0 0 2 0 1 0 2 1 2 2 1 2 0 2 0 2 0 1 1 1 0 1 0 1 1 0 2 0 0 0 1 1 1 1 0 0 0 0 0 0 0 2 1 0 2 1 0 0 0 0 2 1 1 2 1 1 1 0 1 2 2 0 2 0 0 0 0 2 0 0 0 0 2 1 1 0 0 0 1 0 0 0 2 2 2 1 1 1 0 1 1 2 1 2 1 0 2 0 0 0 2 1 0 1 1 1 2 1 1 1 1 1 0 0 0 0 0 1 2 0 0 0 0 0 0 0 0 0 1 0 0 1 2 0 0 2 0 1 0 0 0 1 1 2 0 1 0 0 2 0 2 0 0 1 1 0 1 0 0 1 2 2 2 0 2 1 0 0 1 2 1 0 1 0 0 0 0 1 0 0 0 2 2 0 0 0 1 0 1 0 1 0 2 2 0 0 1 0 2 2 0 0 0 1 1 1 1 1 1 1 0 0 2 0 0 2 0 0 0 1 1 0 0 0 0 1 1 0 0 0 1 0 0 2 0 0 0 1 1 1 1 1 1 0 0 1 2 1 0 1 1 0 0 0 0 0 2 0 0 0 1 1 0 0 2 1 0 1 1 0 0 0 1 0 1 1 1 2 1 0 1 1 1 0 0 2 0 0 0 1 0 1 1 0 1 0 0 0 2 0 0 0 1 0 0 1 0 1 1 2 0 2 0 1 1 1 1 1 0 1 1 2 1 0 1 0 2 0 0 0 2 2 1 0 1 0 0 2 2 2 0 0 0 1 0 0 2 0 1 1 1 1 0 1 0 1 1 1 1 2 0 0 0 2 0 1 1 0 0 0 1 0 2 0 2 0 0 1 0 1 0 1 1 1 1 0 0 0 1 0 1 0 1 1 1 0 0 0 1 0 1 2 1 1 1 1 0 0 0 0 0 1 1 1 1 1 1 0 0 0 2 0 0 1 0 0 0 1 1 0 0 2 2 1 2 2 1 1 1 2 0 0 1 1 0 2 1 1 0 0 2 0 2 0 2 0 2 0 1 0 0 0 1 2 0 1 1 0 1 1 0 2 1 1 0 1 1 0 0 2 0 0 1 1 2 0 0 1 0 0 2 0 0 0 0 0 2 2 2 0 0 1 0 1 0 1 0 2 1 1 1 1 0 1 1 0 1 1 2 2 1 0 2 2 0 1 1 2 0 0 0 0 1 0 1 0 2 0 0 0 1 0 1 0 0 1 1 0 0 1 1 0 0 0 1 0 0 0 0 0 1 0 0 1 1 0 1 1 0 0 0 0 0 1 0 0 0 0 0 2 1 2 1 0 1 1 1 1 1 1 0 0 0 0 0 0 0 0 2 2 1 0 1 2 2 1 0 0 0 0 0 0 0 0 2 0 0 0 0 1 0 1 2 0 1 0 0 0 2 2 0 0 1 2 0 1 1 0 0 0 0 0 0 2 1 2 0 0 2 0 0 0 1 0 1 1 1 2 1 0 0 0 0 0 0 1 1 0 1 1 1 1 0 1 0 0 0 0 0 0 0 0 2 1 0 2 2 1 1 1 0 1 1 1 0 1 1 1 0 0 2 0 1 1 0 0 1 0 1 2 0 0 0 1 2 0 0 1 1 1 0 0 1 0 0 1 0 1 1 1 1 1 1 1 1 0 1 0 0 0 1 1 0 0 1 2 2 2 0 1 0 1 1 0 0 0 1 0 0 1 1 0 0 1 0 2 1 1 1 1 2 0 0 0 0 0 0 1 0 0 0 1 0 1 1 0 0 2 0 0 0 0 1 2 1 1 0 0 0 0 0 2 1 0 0 0 0 0 1 2 1 1 0 0 0 0 0 0 0 0 1 1 1 0 1 1 0 0 0 0 2 2 0 2 0 1 1 1 1 0 1 0 1 2 2 0 0 2 1 0 0 0 1 1 1 1 2 2 2 0 1 0 0 0 0 2 0 0 1 2 2 1 1 0 0 2 1 2 1 0 1 1 2 0 0 0 0 0 0 0 1 1 2 0 0 0 2 2 0 2 1 1 1 0 2 1 0 0 2 1 0 1 0 0 0 2 0 0 0 0 1 0 0 0 0 0 0 0 1 0 1 1 1 0 1 1 0 0 0 0 2 0 1 0 1 0 0 0 2 0 1 1 0 1 0 0 1 0 0 1 0 1 1 0 0 0 1 0 0 2 0 1 1 0 0 1 2 0 1 0
103 0 0 0 0 0 0 2 2 0 0 0 0 2 0 0 0 1 1 0 0 1 0 1 1 0 1 0 2 0 1 1 0 0 0 0 2 2 1 1 0 0 0 1 0 1 0 0 1 1 0 0 0 0 2 2 1 0 0 2 0 1 0 1 0 1 2 0 0 0 0 0 2 0 1 2 1 0 0 0 0 2 2 0 1 0 0 0 0 2 0 0 1 2 0 0 1 0 0 0 0 0 0 0 2 1 2 0 2 0 0 2 0 0 0 1 0 0 0 2 2 0 2 1 0 0 1 1 1 0 0 0 0 1 1 0 0 0 1 0 0 0 0 0 0 0 2 0 0 0 0 0 0 1 0 1 1 1 0 1 1 0 0 2 2 2 0 1 1 2 0 0 2 0 0 1 1 0 0 0 0 0 0 2 0 0 2 1 0 0 1 2 2 0 2 0 0 0 0 0 0 0 0 0 2 1 1 1 1 0 1 0 0 0 1 2 0 0 2 2 2 0 0 1 1 0 0 0 1 1 1 1 1 1 1 0 0 2 0 0 0 0 2 0 2 2 0 1 1 0 0 0 1 0 0 1 0 0 0 1 0 1 1 1 1 0 0 0 1 1 0 1 0 1 0 1 0 0 2 0 1 0 1 2 0 0 2 0 1 2 0 2 0 0 1 0 2 1 0 2 0 0 1 0 1 0 1 2 0 0 0 1 0 2 2 0 2 0 1 0 1 2 1 1 1 0 1 0 0 1 2 0 0 1 0 1 1 2 0 1 0 2 1 0 0 0 1 0 2 2 0 0 1 1 0 1 0 0 0 1 2 2 2 0 2 2 0 2 2 0 0 0 0 0 1 0 0 0 0 2 1 1 1 0 0 0 1 0 0 0 0 0 2 0 2 0 0 0 0 0 0 0 1 0 1 0 1 0 0 0 1 0 0 0 0 0 1 0 0 0 1 0 0 1 0 1 1 0 2 0 1 0 1 1 1 2 0 1 0 0 1 0 2 0 1 2 1 0 1 0 1 0 0 2 0 0 0 2 0 2 0 2 0 1 0 2 2 0 2 0 0 0 0 2 1 1 1 1 2 0 0 0 0 0 0 2 2 2 2 0 1 0 2 2 1 0 1 0 0 0 2 2 2 2 0 0 2 1 0 2 0 1 1 0 0 0 0 1 0 1 1 1 0 1 0 1 0 2 0 2 0 2 0 0 0 0 0 2 1 1 1 1 2 0 2 1 0 0 2 1 0 0 0 0 0 2 0 0 1 0 0 0 0 1 0 0 1 1 1 1 1 1 0 0 0 0 0 1 2 0 1 0 2 0 0 1 2 1 0 0 0 0 0 0 0 0 0 0 0 0 0 2 1 2 1 0 1 0 0 1 1 0 0 0 0 0 1 1 1 1 1 1 1 1 1 0 0 1 0 0 1 2 0 0 2 1 2 0 0 1 0 0 0 1 2 0 1 0 0 2 0 0 2 2 0 2 0 0 1 0 0 0 1 2 0 0 0 1 0 1 1 2 0 0 0 0 2 0 2 1 0 1 2 1 0 2 1 0 0 0 0 0 0 1 0 0 0 2 1 1 1 0 0 0 2 1 1 1 2 1 1 1 0 1 1 0 0 2 1 1 0 0 1 0 1 1 0 0 0 0 0 0 0 0 0 1 0 0 0 1 1 1 1 0 0 0 0 1 0 1 0 1 1 1 0 1 1 0 1 1 0 0 0 0 0 1 1 2 2 2 0 0 0 0 0 0 0 0 2 0 1 2 1 1 1 1 1 2 1 2 0 1 2 0 0 0 0 1 0 0 0 0 0 2 0 2 0 1 1 1 0 0 1 1 0 1 0 1 0 0 0 0 0 2 2 0 1 0 0 0 0 2 2 2 0 0 0 0 0 0 0 1 0 0 0 0 0 1 1 0 0 1 0 2 2 0 0 1 1 1 1 0 1 0 1 0 1 0 1 2 0 0 0 0 1 1 0 0 0 1 0 1 2 0 0 0 0 1 1 0 1 1 0 1 1 1 1 2 0 0 0 1 0 0 1 1 1 0 0 1 0 1 0 0 2 2 0 1 2 1 1 1 2 2 0 0 1 0 1 0 2 2 0 1 0 0 0 1 0 0 0 1 2 1 0 1 0 1 0 0 2 0 2 0 1 0 0 1 0 1 0 0 0 1 1 0 1 0 1 1 1 0 0 0 0 0 0 1 2 0 2 2 0 1 0 0 0 0 0 1 0 1 0 0 0 0 0 0 1 0 0 0
104 0 0 1 0 0 0 2 2 2 2 0 1 1 0 0 0 2 1 0 1 1 0 2 0 1 1 0 2 0 2 0 2 2 0 0 2 1 0 0 2 0 0 0 0 0 0 0 2 0 0 0 1 1 0 0 0 1 1 1 1 1 0 2 1 0 2 0 0 0 0 0 2 0 2 2 0 1 1 0 1 2 2 0 2 0 0 0 0 2 0 0 2 1 0 0 1 0 0 0 0 0 1 1 2 0 2 1 1 0 1 1 1 1 1 1 1 0 2 0 0 0 2 2 0 0 0 0 1 0 1 1 0 0 0 0 0 0 0 1 2 0 0 0 0 0 0 0 0 1 0 0 0 1 1 1 1 0 0 1 1 0 0 2 0 1 0 2 1 0 2 0 0 2 0 1 1 0 0 0 1 1 0 2 0 0 1 1 0 0 2 2 2 1 2 1 1 0 0 0 0 1 0 1 1 1 1 0 0 1 1 0 1 0 1 2 1 0 2 1 1 0 1 1 1 1 1 1 1 0 1 1 1 1 0 0 0 2 0 0 0 0 0 0 1 2 1 0 0 0 0 0 2 0 1 1 1 0 0 0 0 0 0 0 2 0 0 0 0 0 0 1 0 2 0 0 1 1 1 1 0 0 0 1 0 1 0 1 0 1 1 0 0 0 2 0 2 0 0 2 0 0 0 0 0 0 1 2 2 0 2 1 0 1 1 0 2 1 0 0 0 2 2 2 0 0 0 1 1 1 2 1 1 1 0 0 0 2 0 1 1 1 1 2 0 1 1 0 1 1 0 0 1 1 1 1 0 0 0 1 1 1 2 0 2 0 0 0 1 0 1 1 1 1 0 0 0 1 0 2 2 2 0 1 1 1 0 0 0 0 0 0 0 0 2 0 0 0 1 1 1 1 0 2 2 1 0 1 0 0 0 0 1 0 1 0 0 1 0 0 0 0 0 1 1 0 1 1 2 1 2 2 0 0 0 0 1 1 1 1 1 0 1 1 0 1 0 0 0 2 0 0 0 2 1 1 1 1 0 2 0 2 0 0 0 0 0 1 2 0 1 1 1 1 1 1 0 0 0 0 1 0 0 0 0 2 2 2 2 0 1 0 2 0 2 0 1 1 2 1 1 2 1 0 1 1 1 0 0 2 0 0 1 0 0 1 0 1 0 1 1 1 0 2 1 2 0 0 0 1 2 0 1 0 1 1 1 2 0 0 1 2 2 2 2 1 0 1 1 1 0 0 1 0 2 0 1 0 1 0 0 0 1 0 1 0 0 2 2 0 0 0 1 0 0 0 1 2 2 1 0 0 1 0 0 1 2 0 0 0 0 0 2 0 0 0 0 0 0 0 0 2 2 0 1 2 2 2 2 2 0 0 0 0 1 1 0 1 0 0 0 1 1 1 1 1 1 1 0 0 0 1 0 0 1 0 2 0 1 0 1 1 0 0 1 0 1 0 0 1 0 2 0 1 2 2 0 1 2 0 0 0 1 1 0 1 1 1 1 1 0 1 0 2 2 0 0 0 0 2 0 1 2 2 1 2 1 1 1 0 1 1 0 1 0 0 0 1 1 0 0 1 0 0 1 2 0 2 2 0 0 0 0 0 0 1 0 0 0 0 0 2 1 1 1 1 1 0 0 0 0 2 0 0 0 0 0 0 0 0 0 0 1 2 0 0 0 0 0 0 0 0 1 1 1 0 0 0 0 0 0 1 1 0 0 1 0 1 2 2 1 0 0 0 0 0 0 2 0 2 0 0 0 1 1 1 1 2 2 1 1 2 2 1 1 1 0 0 0 0 0 0 2 2 2 0 1 2 2 2 0 0 1 1 1 2 0 2 2 1 1 2 0 2 2 0 1 0 0 0 1 2 2 0 0 0 0 0 0 0 0 0 0 0 0 0 0 0 0 0 0 0 1 1 1 0 1 1 1 1 1 0 0 0 0 0 1 0 1 1 0 0 0 1 1 1 0 0 2 2 2 0 1 1 0 2 1 1 1 0 0 2 0 0 2 1 1 2 0 0 0 1 0 0 0 0 2 1 0 0 0 0 1 2 2 2 0 1 1 0 1 0 2 1 0 0 2 0 1 0 2 2 0 2 0 0 0 1 0 0 0 0 1 2 2 0 0 0 0 0 2 0 1 1 0 1 1 0 0 0 0 0 1 0 2 1 1 0 0 1 1 1 0 0 0 0 0 0 2 0 1 1 0 2 0 0 0 0 0 2 2 0 0 0 0 1 1 0 1 0 0 0
105 1 0 2 0 1 1 2 0 2 2 0 0 0 0 0 0 2 0 1 1 2 0 1 1 0 2 0 2 1 1 1 2 2 0 2 0 1 1 1 0 0 1 1 0 0 0 1 0 2 0 0 0 1 1 1 0 0 0 0 2 0 0 2 0 0 1 0 0 0 0 2 2 0 0 2 2 2 2 0 2 2 2 0 2 0 1 1 1 2 0 0 2 2 0 0 1 0 0 0 0 0 1 1 2 0 2 2 0 0 0 2 0 2 0 1 0 0 1 2 2 0 2 1 0 1 1 1 2 1 1 1 0 1 1 1 0 0 1 0 1 0 0 0 0 0 0 0 0 0 0 0 0 0 0 0 0 0 0 1 1 1 0 2 0 0 0 1 0 1 1 1 2 0 0 1 1 0 0 1 0 1 0 0 0 0 0 1 0 0 0 2 2 0 2 0 1 0 0 0 0 1 0 0 0 2 2 1 0 0 0 1 1 0 1 2 0 0 1 2 2 0 1 0 0 0 0 0 0 0 1 1 0 0 2 0 0 1 1 1 0 0 2 0 0 0 0 2 2 0 0 0 1 0 0 1 1 0 0 0 0 0 0 0 0 0 0 1 1 0 0 0 1 0 1 1 1 1 0 0 1 1 1 2 0 0 2 2 0 2 0 0 1 0 1 0 2 0 0 0 0 1 1 0 0 1 1 0 1 0 1 2 0 2 2 0 2 0 0 0 0 2 1 1 1 0 1 2 1 0 2 0 0 2 0 0 0 1 1 0 0 0 2 1 0 0 0 0 2 2 1 1 1 1 1 1 0 0 0 0 1 1 2 0 2 1 0 1 1 0 0 0 0 0 1 0 0 0 1 1 2 0 0 0 0 0 0 0 0 0 0 0 0 0 1 1 0 0 1 1 1 1 0 2 2 1 0 0 0 0 1 0 0 0 0 0 1 1 0 0 0 1 0 1 2 2 0 0 2 1 2 1 0 1 0 1 0 1 1 0 0 1 2 0 0 0 0 0 1 0 0 1 0 2 0 0 0 2 1 0 2 1 0 0 0 0 0 0 2 0 0 0 2 0 0 1 0 1 2 0 1 1 0 0 2 1 0 1 1 0 1 1 0 1 0 0 0 0 0 1 2 2 1 1 0 1 2 0 0 1 0 0 2 0 0 0 0 1 0 1 1 1 1 2 0 2 0 1 1 2 0 1 2 1 2 1 1 0 1 1 1 1 1 0 2 2 0 1 1 1 0 0 0 0 1 1 1 0 2 0 0 0 0 1 0 0 1 1 0 1 0 2 1 0 1 0 1 1 1 0 0 0 1 0 0 0 1 0 0 0 0 0 1 0 0 0 0 0 0 0 0 2 1 1 1 1 1 2 2 2 1 0 0 0 0 0 0 0 0 0 1 0 0 0 0 0 0 1 0 0 0 0 0 0 1 0 2 0 1 0 1 1 0 1 2 0 2 0 0 1 1 1 1 2 0 2 0 0 0 0 0 0 1 1 1 0 0 2 1 0 1 0 0 1 1 1 1 0 2 0 1 0 2 2 1 1 1 0 0 0 0 0 0 1 1 0 0 1 2 2 0 0 0 0 1 2 0 2 2 0 1 1 0 0 0 1 0 1 2 2 0 0 1 0 1 0 0 0 0 0 0 0 0 0 0 1 0 0 0 1 0 1 0 0 0 1 0 0 0 1 1 1 0 1 0 2 0 0 1 0 0 1 2 0 0 0 0 1 2 2 1 1 1 1 1 0 0 0 1 1 0 0 1 0 0 1 0 2 2 0 2 2 2 1 0 1 1 1 0 0 0 0 0 2 1 1 1 0 1 2 0 0 0 0 0 1 1 2 2 2 2 2 0 2 2 0 1 0 0 0 0 1 2 1 1 0 0 0 1 0 0 0 1 1 1 1 1 0 0 0 0 0 2 1 1 0 1 0 0 0 0 0 0 0 0 1 1 1 1 1 0 0 0 0 1 0 0 2 2 2 0 1 2 1 0 2 0 1 1 0 0 1 2 0 1 1 1 2 0 1 1 1 1 0 2 1 0 0 0 1 0 1 0 0 0 0 0 0 1 1 0 2 2 0 1 0 1 2 2 0 0 1 0 0 0 0 0 1 0 0 0 1 1 2 1 1 1 0 0 0 2 0 1 1 1 0 1 0 0 0 0 0 1 0 1 1 1 0 0 0 0 0 0 1 0 2 0 0 2 1 1 0 0 1 0 0 0 1 0 1 0 0 0 0 0 0 1 0 2 1 1 0
106 1 0 2 0 0 0 1 1 0 2 0 0 0 0 0 0 2 1 1 1 1 0 1 1 0 1 0 1 2 2 0 0 0 1 1 1 1 0 0 0 0 1 1 0 0 2 0 1 1 0 0 1 1 1 1 0 0 0 0 0 1 0 1 1 0 1 0 0 1 1 1 2 0 1 2 1 1 1 1 0 2 2 0 1 0 0 0 0 2 0 0 2 0 0 0 0 1 1 2 0 1 0 1 2 2 2 0 1 0 0 1 0 1 0 1 0 0 1 0 0 1 2 1 0 1 1 1 2 0 0 0 0 0 0 0 0 0 0 1 2 0 0 0 0 0 0 1 1 2 0 0 0 1 1 1 1 1 0 0 1 1 0 2 0 1 1 0 1 2 0 0 0 2 1 1 2 1 0 1 0 0 0 2 1 0 2 1 0 0 1 2 1 1 0 1 1 0 0 0 0 1 0 1 2 2 1 1 1 0 0 0 1 0 2 2 1 1 1 0 1 0 0 0 2 2 0 0 0 2 0 0 0 0 2 0 0 1 0 0 0 0 2 1 2 2 0 0 0 0 0 0 1 0 0 0 0 0 0 1 1 1 0 0 2 0 0 0 0 0 0 1 0 0 0 0 0 2 2 1 1 0 1 1 0 0 2 2 0 2 0 1 1 0 1 1 0 1 0 2 1 0 1 1 1 0 0 2 0 0 0 2 0 1 1 0 2 0 1 0 1 2 0 0 1 0 1 1 1 0 1 2 0 1 0 0 0 1 1 0 0 1 2 2 0 0 0 1 2 1 0 0 1 1 0 1 1 1 0 2 2 2 2 0 2 0 0 0 0 0 0 0 1 1 1 1 0 0 1 1 2 1 1 1 0 1 0 0 0 0 0 0 0 0 2 1 0 0 1 1 0 1 1 1 1 0 1 1 0 0 0 0 1 0 1 0 1 1 0 0 0 2 0 2 1 1 0 1 2 1 1 1 0 0 0 1 1 0 0 0 1 1 0 1 0 2 2 1 1 1 1 0 0 2 1 1 1 2 1 0 1 2 0 1 0 2 2 1 2 0 1 1 2 0 0 0 0 1 1 0 0 0 0 1 1 1 1 0 1 0 1 1 0 1 1 0 1 1 1 0 1 2 2 1 0 1 2 0 1 0 0 0 1 0 0 0 0 0 1 2 2 0 0 1 0 1 1 1 1 2 0 0 1 0 1 1 1 1 2 2 1 1 2 0 1 1 0 0 1 1 0 1 0 0 0 0 0 0 2 0 0 0 0 0 0 2 1 2 2 0 0 0 0 0 0 0 0 2 2 1 0 0 2 0 1 1 1 0 1 1 0 0 0 0 0 1 0 0 1 0 0 2 1 1 1 1 1 1 1 0 0 0 0 0 0 0 0 0 0 0 1 1 0 0 0 1 1 0 0 0 2 2 0 0 1 1 2 1 0 1 1 1 0 2 2 0 0 0 0 1 1 2 0 1 1 1 0 1 1 0 0 0 2 1 0 1 0 2 0 0 0 0 1 0 0 1 1 1 1 1 1 1 2 2 0 1 2 1 1 0 1 1 0 0 0 0 0 2 1 2 2 0 0 0 2 1 1 2 2 0 1 1 0 1 1 0 0 0 1 1 0 0 0 0 2 0 0 0 1 0 0 1 0 1 0 1 1 0 0 1 1 1 0 0 0 0 0 0 0 0 0 0 1 1 1 1 1 0 0 0 0 1 2 1 0 0 0 2 2 2 0 0 0 0 0 0 0 0 1 1 0 1 1 1 0 2 0 2 1 1 1 1 2 1 0 0 0 0 0 1 0 0 0 2 0 1 1 0 1 2 0 0 1 1 1 2 0 2 2 2 1 2 0 2 2 0 2 0 0 0 0 2 2 1 0 1 1 1 1 0 1 1 1 1 1 1 1 0 0 0 0 0 1 1 1 0 1 0 0 0 1 0 0 0 0 1 1 1 1 1 1 0 0 1 1 1 0 0 1 1 0 1 2 1 0 1 0 0 0 0 0 2 1 0 2 2 2 1 0 0 0 2 0 0 2 1 0 1 0 0 0 0 0 0 1 1 0 2 2 1 0 1 1 1 0 0 0 1 1 1 2 2 0 1 0 0 0 1 0 0 0 1 0 1 0 0 0 0 0 0 2 0 2 0 0 0 1 0 0 2 0 2 0 1 1 0 2 0 1 1 0 0 1 1 0 0 1 1 1 1 1 1 0 2 0 0 0 0 0 0 0 1 0 0 0 0 1 0 1 0 0 0
107 1 0 2 0 0 0 1 2 0 0 1 1 1 0 0 0 1 0 1 1 2 0 0 2 0 0 0 2 0 1 0 1 2 0 0 2 2 1 1 1 0 0 0 1 0 0 0 2 0 0 0 0 2 0 1 1 0 0 0 1 0 0 1 0 0 1 1 0 0 0 1 2 0 1 2 1 2 2 1 1 2 2 0 0 0 1 0 0 2 0 1 1 2 1 0 1 1 1 1 1 0 0 2 2 0 2 2 0 0 0 2 1 2 2 2 1 0 0 2 2 0 1 1 1 0 0 1 2 0 0 0 1 1 0 0 1 0 2 0 0 0 0 0 0 0 0 0 0 0 0 0 0 0 0 0 0 2 0 1 0 1 0 1 1 2 0 1 0 1 1 2 0 2 0 1 0 0 0 1 0 1 1 2 1 0 2 1 1 0 2 2 0 1 1 0 0 1 0 0 0 0 0 1 1 1 1 1 1 1 0 0 1 0 2 2 0 1 2 0 2 2 0 1 1 1 1 1 1 1 0 0 0 0 2 0 0 2 0 0 0 1 2 1 1 1 0 0 0 0 0 0 1 0 0 2 1 1 0 0 0 0 0 0 1 0 0 0 1 1 0 0 0 1 1 1 0 0 1 0 0 1 1 1 1 0 2 1 0 2 0 0 0 0 1 0 2 0 0 1 0 0 1 0 1 0 0 1 0 0 0 1 0 0 0 0 2 0 1 0 1 2 1 0 2 0 0 1 1 1 2 1 0 1 0 0 0 2 0 0 0 0 1 2 0 1 0 0 2 0 0 0 1 1 1 1 0 1 0 1 1 1 1 1 1 0 0 0 1 0 1 1 0 1 0 0 0 1 0 2 2 0 2 0 0 1 0 0 0 2 0 1 0 0 2 1 0 2 0 0 0 0 1 1 1 1 1 0 0 0 1 0 1 0 1 0 0 1 0 1 0 2 1 1 0 1 0 1 1 0 1 0 0 2 2 2 1 1 1 1 2 0 2 0 0 0 0 0 1 1 0 1 0 2 2 2 2 2 0 2 0 2 0 0 0 1 1 0 2 0 0 0 0 2 2 0 1 0 2 2 2 0 0 0 2 0 0 1 2 1 2 0 1 2 0 0 1 0 1 1 2 2 1 1 0 1 1 0 0 2 0 0 0 0 0 1 0 0 1 1 1 1 1 2 1 2 0 1 0 1 1 1 0 0 1 1 2 1 0 1 1 1 1 0 1 2 0 1 1 1 0 0 1 0 1 0 1 0 1 0 0 0 1 1 0 0 2 1 0 0 0 0 1 0 0 0 1 2 2 2 0 0 1 0 0 0 0 0 1 1 1 0 0 0 0 1 0 0 0 0 0 1 1 0 1 1 2 1 0 1 1 0 0 0 0 0 0 1 1 1 0 1 1 1 1 1 0 2 0 0 2 2 1 0 0 0 2 0 0 0 0 1 0 1 1 0 1 1 0 1 1 2 1 2 0 2 0 0 2 0 0 0 0 1 0 1 0 1 0 1 0 1 0 0 0 0 0 0 2 0 0 1 1 1 1 1 0 2 0 1 0 0 0 0 0 0 0 1 0 0 0 0 0 0 1 1 0 1 1 0 1 0 0 0 1 0 1 1 2 1 1 0 0 1 0 0 1 0 1 0 0 0 0 0 0 1 0 0 0 1 0 1 0 0 0 0 0 0 0 0 0 0 0 0 0 0 0 0 0 0 0 0 2 0 0 0 1 2 2 2 0 0 1 1 1 0 0 2 0 2 0 0 1 1 0 1 0 1 1 2 0 2 1 0 0 0 0 1 0 0 0 0 0 1 0 1 1 0 0 2 0 0 0 0 1 2 1 2 0 0 0 0 0 2 2 0 1 0 0 0 1 2 2 2 0 0 0 0 0 0 0 0 2 1 2 1 2 1 1 0 0 1 2 2 0 2 0 0 0 0 1 0 0 0 0 1 1 1 0 2 0 0 0 0 1 0 0 1 1 2 2 0 2 0 0 1 1 1 0 1 0 1 0 0 2 1 1 2 0 0 0 1 0 0 1 1 1 1 0 1 1 1 0 0 0 0 0 0 1 1 0 2 2 1 0 0 0 1 1 2 2 2 0 2 0 0 0 0 0 0 0 0 1 1 1 0 0 0 0 0 2 0 0 2 2 0 2 0 0 1 0 1 0 0 0 0 0 0 0 0 0 0 0 0 0 1 0 1 1 0 0 1 0 2 0 1 1 1 0 0 0 1 1 0 0 0 0 0 2 1 2 0
108 0 0 2 0 1 1 1 1 1 1 0 1 1 0 0 0 2 1 1 1 2 0 0 2 0 1 0 2 0 2 1 0 1 1 1 1 1 0 0 1 0 0 0 0 0 0 0 1 2 1 0 0 1 1 0 1 0 0 0 1 0 0 2 0 0 0 0 0 0 0 1 2 1 1 2 1 2 2 0 2 2 1 1 1 0 0 1 1 2 0 1 2 1 0 0 0 0 0 0 0 0 1 1 2 0 2 0 2 1 0 1 1 2 1 2 1 0 0 2 2 0 1 2 0 1 0 1 1 0 0 0 0 1 1 1 0 0 0 2 0 0 0 0 0 0 0 0 0 1 0 0 0 1 0 1 1 2 0 2 2 0 0 2 0 2 1 1 0 2 0 0 0 2 0 1 1 0 0 0 1 1 0 1 1 0 1 1 0 0 2 2 2 0 2 1 2 1 0 0 0 1 0 0 2 0 0 1 1 0 0 0 2 0 2 2 1 0 1 1 2 0 2 0 0 2 2 0 0 1 1 1 0 0 1 0 0 1 0 0 0 1 2 0 1 1 0 0 0 0 0 0 0 0 1 2 2 1 0 0 0 0 1 1 1 0 1 0 1 0 0 0 1 0 0 0 2 0 2 0 0 1 0 2 0 1 2 2 0 2 0 0 0 0 2 0 0 2 0 1 0 0 0 0 0 0 0 2 1 0 0 1 0 1 1 0 2 0 0 0 1 1 2 2 0 0 0 2 1 1 1 1 0 2 0 0 0 2 0 0 0 0 1 2 0 0 0 0 2 1 0 0 2 2 1 0 1 2 0 0 0 0 0 0 0 2 0 1 2 0 1 1 0 0 1 1 0 0 0 2 0 0 2 0 1 1 0 0 0 0 0 0 0 0 2 0 1 0 1 1 1 1 0 2 2 1 0 1 0 0 0 0 0 0 0 0 1 0 0 0 0 0 1 1 1 2 2 1 2 0 1 0 0 0 0 0 0 0 0 0 1 1 2 0 1 1 1 0 1 2 0 1 0 2 1 0 1 1 1 0 2 2 0 0 1 1 0 0 2 0 1 0 1 1 1 0 1 0 2 0 1 0 0 0 2 2 0 0 1 0 0 1 0 1 1 0 0 1 1 0 1 1 1 1 0 1 1 0 0 1 0 0 0 1 0 0 1 1 0 1 1 0 1 2 1 2 1 0 1 1 1 0 1 1 1 1 1 1 2 2 1 2 0 0 1 2 0 1 1 1 0 0 0 0 2 0 0 2 0 0 0 1 0 0 0 1 1 2 0 2 2 2 0 0 0 0 0 1 1 1 0 0 1 0 0 0 1 1 0 0 1 0 1 0 0 0 0 0 0 1 1 1 1 1 1 1 1 2 1 1 0 0 0 0 0 0 0 1 1 1 0 0 0 0 0 1 1 1 0 0 1 1 0 0 1 1 2 1 2 0 1 1 0 1 2 0 1 0 1 1 0 1 0 1 1 1 0 0 1 0 0 0 0 1 1 1 0 2 0 0 0 1 0 1 1 0 1 1 2 0 1 1 1 1 1 1 0 1 1 0 0 0 0 0 0 0 0 2 0 1 1 0 0 0 1 2 0 2 2 0 0 0 0 0 0 0 1 2 1 1 0 1 1 1 1 1 1 0 1 0 1 2 0 0 0 0 0 0 0 1 0 0 0 0 0 1 0 0 0 0 0 0 0 0 0 1 0 0 2 2 0 0 2 1 0 0 0 2 1 2 0 0 0 1 1 0 0 2 0 2 1 0 1 1 1 1 1 2 1 1 1 1 2 0 1 0 0 0 0 0 0 0 0 1 0 1 1 0 0 0 0 0 0 0 0 0 0 2 0 1 1 2 0 2 2 0 2 0 0 0 0 1 2 0 0 0 0 0 0 0 0 0 1 1 1 1 1 0 0 0 0 0 2 1 0 0 2 0 0 0 0 1 2 0 2 2 2 1 1 1 0 0 1 0 2 1 0 1 1 1 1 0 2 2 0 2 0 2 0 0 1 1 2 0 2 2 2 1 2 2 1 0 0 0 1 1 1 0 0 1 0 1 1 1 1 1 0 0 1 1 0 1 2 1 1 0 1 0 0 0 2 0 0 1 0 0 1 1 0 0 0 2 1 0 1 1 0 1 0 0 2 0 0 1 1 0 2 1 0 2 0 0 1 0 2 1 2 0 0 1 0 1 0 0 0 1 0 1 1 0 0 1 0 1 0 0 0 1 1 0 0 0 0 0 0 0 1 0 2 0 1 1
109 0 0 1 0 1 1 1 1 1 1 2 1 2 0 0 0 2 2 1 1 1 0 0 2 0 0 0 1 1 0 0 0 0 1 0 2 1 0 0 0 1 1 1 0 1 1 0 2 0 0 0 0 0 2 1 0 0 1 1 0 1 0 2 0 0 0 0 0 1 0 0 2 0 1 2 1 1 1 0 1 1 1 0 1 0 0 0 0 2 0 0 1 1 1 0 0 1 1 1 1 1 0 2 2 0 2 1 1 0 0 2 2 2 1 2 1 0 0 2 2 0 2 0 0 1 1 0 1 0 0 0 0 0 0 0 0 0 0 0 1 0 0 0 0 0 0 0 0 2 0 0 0 1 1 0 0 0 0 2 2 0 0 2 1 2 2 1 0 1 1 1 0 2 0 0 1 0 1 0 0 1 0 2 2 0 2 2 1 0 1 1 1 1 1 1 1 0 1 1 0 1 0 0 1 1 2 1 1 1 1 0 1 0 1 2 0 0 2 1 2 1 1 0 0 0 0 1 1 0 0 0 0 0 2 0 0 1 0 0 0 0 2 0 1 1 1 0 0 0 0 0 1 0 0 1 0 1 0 0 0 0 1 1 2 0 1 1 1 0 0 1 2 0 0 0 2 0 2 0 0 0 2 2 0 0 2 1 2 2 0 1 0 0 0 0 2 1 0 2 0 1 2 0 2 0 1 0 0 1 0 1 0 1 1 0 2 0 0 0 2 0 0 0 1 0 0 1 0 1 2 1 0 1 0 0 0 2 0 1 0 2 2 2 1 0 2 0 1 0 0 0 2 2 0 0 1 2 0 0 0 0 1 1 1 0 0 0 1 0 1 1 0 0 0 0 0 0 1 1 0 1 0 0 0 0 0 0 0 0 0 0 0 0 2 1 0 2 0 0 0 0 0 1 1 1 0 0 0 0 1 0 0 0 0 0 0 0 0 1 0 1 0 1 1 1 0 2 1 1 2 1 1 0 0 0 0 0 0 0 2 0 2 0 0 0 0 0 1 1 0 1 0 1 1 0 1 1 1 0 2 0 0 0 0 0 0 2 1 1 1 2 2 1 0 0 0 0 2 2 2 0 0 0 1 1 1 1 2 0 1 0 1 2 2 0 0 0 1 1 1 1 1 1 0 1 1 1 0 1 0 0 0 1 0 0 0 0 2 1 1 1 0 2 0 2 2 1 0 2 1 1 1 1 1 0 1 1 2 2 1 2 0 1 1 2 0 1 0 2 0 1 0 0 1 0 1 1 1 1 1 0 1 1 0 1 2 2 2 0 0 0 2 0 2 0 2 1 1 1 0 0 2 0 0 1 2 0 0 0 0 0 0 0 0 0 0 0 1 1 1 1 1 1 0 0 1 0 1 0 0 0 1 1 1 1 0 0 0 0 0 1 0 0 0 1 2 0 1 1 0 0 0 1 2 0 2 0 1 0 0 0 0 0 1 0 1 0 1 1 0 1 1 1 1 1 0 0 2 1 1 0 1 0 0 2 1 2 0 0 0 1 0 0 1 0 1 2 1 1 2 0 2 2 1 1 0 2 1 0 0 0 1 2 0 0 0 2 1 2 0 1 1 1 1 2 1 2 2 0 1 1 0 1 0 1 0 1 1 1 0 0 0 0 0 1 1 0 0 0 0 1 0 0 0 1 0 0 0 1 1 1 0 1 0 0 0 0 0 0 0 0 0 1 0 2 0 0 0 0 0 2 1 0 0 1 1 2 2 2 0 0 0 0 0 1 1 0 0 1 1 0 0 1 1 1 1 2 2 2 0 2 2 1 0 1 0 1 0 0 0 0 0 2 0 0 0 0 0 1 0 0 2 2 0 2 0 2 2 2 2 2 0 2 2 0 1 0 0 0 0 2 2 1 0 0 0 0 0 0 0 0 1 1 1 1 1 0 0 0 0 0 1 0 0 0 1 0 0 0 1 0 1 0 1 1 0 0 1 1 0 0 0 0 1 0 0 1 1 2 2 0 2 0 0 0 1 1 0 0 0 2 0 0 2 2 2 0 1 1 1 1 0 0 2 1 0 1 0 1 1 1 0 0 2 1 0 0 2 1 0 2 2 0 0 0 1 2 1 0 2 2 0 1 1 0 1 0 2 1 0 0 0 0 0 0 0 0 0 0 1 0 0 2 1 0 1 0 0 0 0 0 1 0 2 0 1 0 1 1 1 0 0 0 0 1 0 1 1 0 0 2 0 1 0 0 0 0 1 0 0 1 0 1 0 0 0 1 2 0 0 0
110 1 0 1 0 1 1 2 2 0 1 1 1 1 0 0 0 2 1 1 1 1 0 0 2 0 1 0 2 1 2 2 0 0 0 0 2 1 0 0 1 0 0 1 0 1 2 0 2 1 0 0 0 0 2 0 0 0 0 1 1 0 0 2 1 0 0 0 0 1 1 2 2 0 1 2 1 1 1 0 1 1 1 1 1 0 0 0 0 2 0 0 1 1 0 0 0 2 2 2 1 0 0 0 1 1 1 2 0 0 0 2 0 1 1 1 0 0 0 2 2 0 2 0 0 0 2 1 2 0 0 0 0 2 2 2 0 0 0 1 0 0 1 0 0 0 1 0 0 0 0 0 0 1 0 2 0 1 0 1 2 1 0 0 0 2 1 1 0 2 0 0 0 2 0 0 1 0 0 0 0 0 1 2 1 0 2 2 2 1 1 2 1 1 1 0 0 0 0 0 0 0 1 0 1 0 0 0 1 1 1 0 2 0 2 2 0 0 1 0 2 2 0 0 0 1 1 1 1 1 0 0 0 0 1 0 0 2 0 0 0 0 2 1 2 2 0 0 0 0 0 0 1 0 0 2 1 0 0 0 0 0 0 0 0 0 1 0 2 2 0 1 0 0 0 0 0 0 1 0 1 0 1 1 0 1 1 1 0 2 0 0 0 0 2 0 2 0 0 1 0 0 0 0 0 1 1 0 1 0 1 2 0 0 0 0 2 0 0 0 1 1 0 0 1 0 0 2 1 1 1 1 1 1 0 0 0 1 1 0 0 1 2 1 0 0 1 0 2 2 0 0 2 2 2 0 0 1 0 1 1 1 2 0 2 1 0 0 1 0 1 1 0 0 1 0 0 0 1 1 0 0 1 0 1 1 0 0 0 1 0 0 1 0 2 0 0 0 0 0 0 0 0 1 2 1 0 2 0 0 1 0 1 1 1 0 1 0 1 0 1 1 1 0 0 0 1 1 0 0 1 0 0 0 0 1 0 2 1 1 0 2 2 0 0 2 0 0 1 0 0 1 0 2 0 0 1 0 0 0 1 1 1 2 0 2 2 1 1 1 0 1 1 1 1 0 1 0 2 0 1 0 0 1 2 0 0 0 1 1 0 1 1 2 2 0 1 0 1 1 2 2 0 0 2 0 2 1 1 0 0 1 0 1 0 0 0 1 1 1 1 1 0 1 0 1 1 1 0 1 0 2 1 0 0 0 1 0 1 1 0 0 1 0 2 2 0 2 0 2 0 0 1 0 1 0 1 2 0 0 0 1 1 1 1 0 1 0 0 1 0 0 1 0 1 0 1 1 1 1 0 0 1 0 0 0 1 0 0 0 0 0 1 0 0 0 0 0 0 1 1 1 0 2 2 0 0 0 2 0 1 0 0 0 0 0 0 1 0 0 0 0 1 1 1 0 1 2 0 0 1 1 0 0 2 0 2 0 0 0 0 1 0 1 2 0 1 0 0 1 2 1 0 1 1 1 0 0 0 0 0 0 0 1 1 1 0 2 0 0 0 1 0 1 1 0 1 1 2 0 1 0 2 1 0 0 2 2 1 0 0 0 0 0 0 0 0 2 1 1 0 1 0 0 1 1 1 2 2 0 1 0 0 0 1 0 1 0 1 1 0 0 1 0 1 0 0 0 1 0 1 1 0 0 0 0 2 0 0 0 0 0 0 0 0 0 0 1 1 1 0 1 1 0 0 1 0 0 0 0 1 0 2 1 0 0 0 0 0 0 0 1 2 1 1 0 0 0 2 0 0 2 0 1 1 1 1 1 1 2 0 2 2 0 0 0 1 0 0 2 0 0 0 2 0 0 2 0 0 2 0 0 0 0 2 2 0 2 1 1 0 1 0 2 2 0 1 0 0 0 0 2 2 1 0 1 1 0 0 0 0 0 1 1 1 1 1 0 0 0 0 0 2 2 0 2 1 0 0 0 1 1 0 0 0 2 1 2 2 1 0 0 0 0 1 1 0 0 2 2 2 0 1 0 0 1 0 2 0 0 0 0 1 0 2 1 1 1 0 0 0 2 0 0 0 0 1 0 0 1 1 1 0 0 0 0 0 0 1 1 0 1 2 1 1 0 1 2 0 0 2 1 0 1 1 0 1 0 1 1 0 1 1 0 0 1 0 1 0 1 0 0 1 1 0 0 2 1 0 2 0 0 1 0 0 0 0 0 0 1 0 0 0 0 0 0 1 0 2 0 0 0 0 1 0 1 1 1 0 0 0 0 1 0 0 0 0 0 2 0 1 0
111 1 0 1 0 0 1 1 1 1 1 1 0 1 0 0 0 0 0 0 1 1 0 0 2 0 1 0 2 0 2 0 0 2 0 0 2 2 0 0 2 0 2 2 0 1 0 0 2 1 0 0 1 1 1 0 0 0 0 0 0 1 1 1 1 1 1 0 0 0 0 0 2 0 1 2 1 1 1 1 0 2 2 0 1 0 0 1 1 1 0 0 0 1 1 0 0 0 0 0 0 0 0 1 2 1 2 2 0 0 0 0 1 1 1 1 1 0 0 2 2 0 1 0 1 0 1 0 2 0 1 1 0 0 0 0 0 0 0 2 0 0 0 0 0 0 0 0 0 1 1 0 0 1 0 1 1 2 0 0 0 1 0 2 1 1 1 1 0 1 1 2 1 1 1 0 2 0 0 1 0 1 1 2 2 1 1 1 0 0 2 2 2 0 2 0 2 0 0 1 0 0 0 0 1 1 1 2 2 1 0 0 1 0 2 1 1 0 1 1 2 1 1 0 0 1 1 0 0 0 0 0 0 0 0 0 0 2 0 0 0 0 1 0 1 1 0 0 0 0 0 0 0 0 1 2 1 1 1 1 0 1 0 0 1 0 0 0 1 0 0 1 0 0 0 0 0 1 0 0 0 1 0 2 0 0 1 1 2 2 0 2 0 1 1 2 1 0 1 1 0 0 1 1 1 1 1 2 0 0 0 2 0 1 0 0 2 0 1 0 1 2 0 0 1 0 1 0 0 1 2 0 0 1 0 0 0 1 1 1 0 1 1 1 0 1 0 0 1 1 0 0 1 1 1 0 1 1 0 1 2 2 1 0 1 0 0 1 2 1 0 0 1 1 1 1 0 0 0 2 1 0 1 0 0 0 0 0 0 1 0 0 1 0 1 1 0 0 0 0 0 0 1 1 1 0 1 0 0 0 0 0 0 0 0 0 1 0 0 1 0 1 0 1 0 2 1 0 0 0 0 0 1 1 1 0 1 1 1 0 1 1 2 0 0 1 0 2 2 2 0 0 0 2 2 2 2 1 1 0 2 1 0 1 0 2 2 1 2 0 1 1 2 1 0 2 0 0 2 0 0 0 0 0 2 0 0 0 2 1 1 0 0 0 1 0 0 0 1 1 1 2 1 0 0 2 2 0 0 2 0 0 0 0 0 0 0 0 2 2 2 0 1 2 0 2 0 0 1 2 1 0 1 0 1 0 2 1 2 2 1 2 1 0 1 1 0 0 2 0 0 0 1 1 1 0 0 0 2 0 0 0 2 0 1 0 1 2 1 1 1 2 0 0 0 0 0 1 1 1 0 0 1 0 1 0 1 0 2 2 0 0 1 0 2 0 0 1 1 2 2 0 1 1 0 0 0 1 2 1 0 0 0 0 0 0 0 0 0 0 1 1 0 0 0 2 2 1 0 0 1 1 1 0 2 0 2 1 1 0 0 1 1 1 1 0 1 1 0 0 2 0 0 0 2 1 0 0 1 0 0 0 0 1 0 1 0 1 0 0 0 0 0 0 0 1 1 1 1 1 2 0 2 2 1 1 0 1 0 0 0 0 1 2 1 0 0 2 0 1 0 0 1 1 1 2 1 2 2 0 0 0 0 0 0 0 0 2 0 0 0 1 0 0 0 0 0 0 0 0 0 1 1 0 0 1 1 0 0 1 0 0 0 0 0 0 0 0 0 0 0 0 0 1 0 0 1 0 2 2 0 0 2 0 0 0 0 1 0 0 0 0 1 1 1 0 0 1 0 2 0 0 2 0 0 1 0 1 1 2 0 2 2 1 0 1 1 0 0 0 0 0 2 2 2 0 2 0 0 2 0 0 1 1 0 2 1 2 0 1 1 1 0 2 2 0 1 0 0 1 0 1 0 0 0 0 0 0 0 0 0 0 0 0 0 0 0 1 0 0 1 0 2 2 2 0 0 1 1 1 0 0 0 0 0 1 1 1 2 2 0 0 0 0 2 0 1 1 1 2 1 1 2 1 0 1 0 1 0 1 0 1 1 1 2 2 2 1 0 1 0 2 0 0 0 1 0 1 0 0 0 0 0 0 1 1 0 1 2 1 0 2 2 1 0 0 1 1 0 1 2 2 0 0 0 0 0 1 1 1 1 1 2 2 1 0 1 0 0 0 1 0 1 0 0 0 1 0 0 0 0 0 1 0 2 1 2 0 0 2 0 1 1 1 1 0 0 1 1 0 0 1 0 0 0 0 0 0 1 0 0 1 0 1 0 0 0 0 1 1 2 1
112 1 0 1 0 0 0 1 2 0 0 1 1 1 0 0 0 2 0 0 0 2 1 0 2 0 0 0 2 0 2 1 0 0 0 2 0 2 0 0 0 0 0 0 1 0 0 0 1 1 0 0 2 2 0 0 0 0 0 0 1 0 0 1 0 0 0 1 0 0 0 1 2 0 2 2 0 0 0 0 0 1 2 1 1 0 0 0 0 2 0 0 0 1 0 0 2 0 0 0 1 0 1 1 2 0 2 1 1 0 1 1 0 2 2 2 2 0 0 2 2 0 2 1 0 0 1 2 2 1 0 0 0 0 0 0 0 1 0 2 2 0 0 0 0 0 0 0 0 1 0 0 1 0 0 0 0 1 0 0 1 1 0 2 0 2 1 1 0 1 0 0 0 2 0 1 0 0 0 2 0 0 1 2 2 1 1 0 0 0 2 2 2 0 2 0 0 0 0 0 0 0 1 0 1 1 1 1 2 0 0 0 0 0 1 2 0 0 1 0 2 2 1 0 0 1 1 0 0 0 0 0 0 0 2 0 0 1 0 0 0 0 2 0 1 1 0 0 0 0 0 0 1 0 0 0 0 0 0 0 0 0 0 0 0 0 2 1 2 1 0 0 0 0 1 1 0 1 2 1 1 0 0 2 1 0 2 1 1 2 0 2 0 0 1 0 2 1 0 1 0 1 1 0 1 0 1 2 0 0 0 1 0 2 2 0 2 0 1 0 1 1 0 0 1 0 1 2 0 0 2 0 1 1 0 0 0 2 0 0 0 0 0 2 0 0 0 0 2 2 1 0 1 1 0 1 1 0 0 1 2 1 2 0 2 0 0 1 1 0 1 1 1 1 2 0 0 0 2 0 1 2 1 1 0 1 0 0 0 1 0 0 0 0 2 0 0 0 1 1 0 1 0 1 2 1 0 0 0 0 1 0 0 0 0 0 0 0 0 1 0 1 1 1 0 1 1 0 0 0 0 0 0 0 0 0 1 0 0 0 0 2 0 2 0 0 0 0 2 0 0 1 0 2 1 1 1 2 1 0 2 1 0 0 1 1 0 0 2 0 0 1 1 2 1 0 1 1 2 1 1 1 0 0 1 1 1 1 2 1 0 0 1 2 1 0 1 0 1 0 1 1 2 0 0 2 2 1 0 1 0 0 1 0 0 1 0 0 1 1 1 1 1 2 0 2 0 0 0 1 1 0 0 0 0 0 2 1 2 2 1 2 2 0 2 2 0 1 1 1 0 0 0 0 1 1 1 0 1 0 0 0 1 0 1 0 0 2 1 1 1 1 0 0 0 0 0 1 1 0 0 0 1 0 0 1 1 0 0 0 0 0 0 0 0 0 0 0 0 0 0 1 0 2 2 0 1 0 0 1 1 0 1 1 1 1 0 1 0 1 0 0 0 0 0 0 2 1 0 0 1 1 0 0 2 1 2 1 0 1 0 1 0 0 1 0 1 0 1 2 0 1 0 1 2 2 0 0 1 0 0 0 2 0 1 2 0 2 0 1 1 0 1 0 0 1 1 1 2 0 1 0 2 2 1 2 1 1 0 0 0 0 0 1 0 1 0 2 1 1 0 1 0 1 0 2 1 2 2 0 1 0 0 0 0 0 0 2 2 2 0 0 1 0 1 0 1 1 0 0 0 2 0 0 0 0 1 0 0 1 0 1 1 2 0 0 1 1 0 0 0 0 0 1 0 1 0 0 1 1 0 0 1 0 0 1 1 2 0 0 0 0 1 0 0 0 0 1 0 1 0 1 0 0 0 2 0 1 0 2 0 1 2 0 1 0 1 2 0 0 0 0 1 1 1 1 2 0 2 2 0 0 1 1 1 2 0 2 1 1 1 1 0 2 2 0 1 0 0 0 0 1 1 1 0 1 0 1 1 0 0 1 0 0 0 0 0 1 0 0 0 0 1 1 1 0 0 0 0 0 0 0 0 1 1 1 1 0 1 1 0 0 0 0 1 0 0 0 1 2 2 0 1 0 0 1 1 0 0 1 2 2 1 0 2 1 2 0 1 2 2 0 0 0 1 0 0 0 0 1 1 1 0 0 2 2 0 0 1 1 0 1 1 1 2 0 0 2 0 1 2 2 0 1 0 0 0 0 0 0 1 2 1 1 0 0 1 2 0 0 2 0 2 0 0 0 0 0 0 1 1 1 0 0 1 1 1 0 1 1 0 0 1 1 0 1 0 1 1 1 0 1 0 2 0 0 0 1 0 0 0 0 1 0 0 0 0 0 1 0 0 0
113 0 0 1 0 0 0 2 0 2 2 0 0 1 0 0 0 2 0 0 0 2 0 0 2 0 2 1 2 0 2 1 1 1 1 0 2 0 0 0 0 0 0 0 0 1 1 0 1 1 0 0 0 0 2 2 0 1 1 0 0 2 0 2 0 0 1 0 0 0 0 1 2 0 2 2 0 2 2 0 2 2 2 0 2 0 0 2 2 2 1 2 1 0 1 1 0 1 1 1 1 0 0 1 2 0 2 1 0 0 1 0 2 2 2 2 2 1 0 1 1 0 2 1 0 1 1 1 2 1 0 0 0 0 0 0 0 0 0 0 1 0 1 0 0 0 0 0 0 1 0 0 1 1 0 1 1 0 0 0 0 2 0 1 0 2 1 1 0 1 1 2 0 2 0 0 1 0 0 0 0 0 1 2 1 0 2 1 0 0 1 2 1 1 0 1 1 0 1 0 0 1 1 0 1 1 1 0 0 0 0 0 1 0 2 2 1 0 2 2 2 0 1 0 0 1 1 1 0 2 0 0 0 0 1 0 0 2 0 0 0 0 2 1 2 2 0 1 1 0 0 0 1 0 0 1 0 1 1 1 0 1 1 1 1 0 0 1 1 1 0 0 0 0 0 0 0 0 2 0 1 0 1 1 1 0 2 1 0 2 0 0 1 1 1 1 0 1 1 0 0 0 1 0 1 1 0 2 0 0 0 2 0 2 2 0 2 1 0 0 0 1 2 0 1 0 0 2 1 0 0 2 0 0 0 0 0 1 1 0 0 0 1 2 0 0 0 1 1 2 1 1 1 1 1 1 2 1 0 2 2 2 2 0 2 0 0 0 2 0 2 2 1 1 0 0 0 0 1 1 1 1 1 0 0 0 0 1 1 1 1 1 0 0 2 0 0 0 1 1 1 1 2 0 1 0 1 1 0 0 0 0 1 0 1 0 0 1 0 0 0 2 0 1 1 1 1 0 1 1 1 1 0 0 0 0 0 1 0 0 0 2 2 0 2 2 0 1 2 1 0 1 0 2 1 1 1 2 1 1 1 2 0 0 0 1 1 0 2 0 0 0 1 1 1 1 1 1 2 0 1 0 0 0 1 2 1 2 2 0 1 0 1 2 0 0 0 0 1 0 1 2 1 1 0 1 2 0 1 1 0 1 0 0 0 0 0 0 2 2 2 0 0 2 1 2 1 2 0 2 0 2 1 0 0 0 1 1 0 0 1 1 0 0 0 2 0 1 1 2 0 0 1 0 2 1 0 1 2 0 0 0 0 0 0 1 1 2 1 0 1 1 0 0 0 0 0 2 2 0 2 0 2 0 1 1 2 0 0 0 0 0 0 0 1 0 0 0 0 0 0 2 1 1 2 0 1 1 1 1 0 0 0 1 0 1 1 2 0 0 0 1 1 1 1 0 0 1 0 0 1 2 0 0 1 0 2 0 1 0 2 2 1 1 1 0 1 0 1 1 0 2 0 2 2 2 0 0 2 0 0 0 1 1 0 1 1 2 2 0 0 0 1 0 0 0 0 1 2 0 1 0 1 0 0 1 0 0 0 0 0 0 0 1 1 0 0 2 1 2 1 1 0 0 1 1 0 2 2 0 0 0 0 0 0 0 0 1 2 2 0 0 1 0 1 1 0 0 0 0 0 2 0 0 0 0 0 0 0 0 0 1 0 0 0 0 0 1 0 1 0 0 1 1 0 0 0 0 2 0 0 0 1 0 0 0 2 2 2 2 0 0 0 1 0 0 0 1 1 1 0 1 0 0 1 1 1 2 1 1 1 1 2 1 0 1 0 0 1 0 0 0 1 2 1 1 2 0 1 2 0 0 1 1 0 2 0 1 1 1 1 1 0 2 2 0 1 0 1 0 0 0 2 2 0 0 0 0 0 1 0 0 1 0 1 0 0 2 1 0 1 0 2 2 0 2 0 0 0 0 0 0 1 0 1 0 1 1 1 1 0 0 0 2 2 2 0 1 2 2 2 0 2 0 0 0 0 1 1 0 0 1 0 1 1 1 1 2 0 0 0 1 1 0 2 2 0 0 0 1 0 1 0 0 1 1 0 0 1 1 0 1 0 1 0 0 1 0 0 1 2 2 0 1 0 0 0 1 0 0 0 2 1 2 2 1 1 0 0 1 0 0 1 0 0 0 1 1 0 1 1 1 0 0 1 0 1 0 0 0 0 0 0 0 0 2 0 0 2 0 0 0 0 2 0 1 1 0 1 0 0 0 1 0 0 0 0 0 1 0 0 0
114 1 0 1 0 0 0 2 2 0 1 0 2 2 0 0 0 1 1 1 1 1 0 0 2 0 0 0 2 1 2 0 0 0 0 0 2 1 0 0 1 0 0 0 0 0 2 1 1 1 0 0 0 0 2 0 0 0 0 0 1 0 0 0 0 0 2 0 0 0 0 0 2 2 2 2 0 1 1 0 1 2 2 0 2 0 0 0 0 2 0 0 1 1 0 0 0 1 0 0 0 1 0 2 2 0 2 2 0 1 0 0 1 2 2 2 1 0 1 1 1 0 2 0 0 0 2 1 2 0 1 1 0 1 1 0 0 1 0 1 1 0 1 0 0 0 0 0 0 0 0 0 0 0 0 0 0 2 0 0 0 0 1 2 2 2 2 1 1 2 0 0 1 1 1 2 1 1 1 0 0 1 0 2 1 0 2 2 2 2 0 2 2 1 2 0 0 0 0 0 0 1 0 1 2 0 0 1 1 0 0 0 1 0 0 2 0 0 2 2 2 0 0 0 0 1 1 0 0 0 0 0 0 0 1 0 0 2 0 0 0 0 2 1 2 2 0 0 0 0 0 1 2 1 1 1 2 0 0 1 0 1 0 0 0 0 0 0 2 1 1 0 0 1 0 1 0 0 2 0 2 0 1 2 0 0 1 1 0 2 0 0 1 0 2 0 1 0 0 2 0 0 0 1 0 0 0 2 0 0 0 1 0 0 0 0 1 0 0 0 0 2 1 1 0 0 0 0 0 1 2 1 0 1 0 0 0 2 1 0 0 0 2 2 0 1 0 0 1 1 0 0 2 2 0 0 2 1 0 0 1 1 2 0 2 0 0 0 2 0 2 2 0 0 0 0 0 1 0 2 1 0 1 1 0 0 0 0 0 1 0 0 1 0 2 0 0 0 1 1 1 1 0 2 2 1 0 0 0 0 1 0 2 0 2 1 0 1 0 1 1 0 1 1 0 1 1 0 1 0 0 1 0 2 1 1 0 0 0 0 1 0 2 0 0 1 0 0 2 0 1 1 0 2 1 1 1 2 1 1 0 1 0 0 0 0 0 2 1 1 1 1 1 1 2 0 2 0 2 0 1 0 0 1 1 2 0 1 2 1 2 0 0 1 0 0 0 1 2 0 0 1 1 1 0 1 1 0 0 1 0 0 1 0 1 1 0 0 0 1 1 1 0 1 1 1 0 1 0 2 1 1 1 0 1 1 2 1 2 2 0 2 2 1 1 1 0 2 0 2 0 0 1 0 1 0 1 0 0 1 1 0 1 0 1 0 0 0 0 0 1 1 1 0 1 0 1 2 2 2 0 0 1 0 1 0 0 0 0 0 1 0 1 0 0 1 0 0 0 1 1 1 1 1 2 0 1 1 2 1 0 0 0 1 0 1 0 0 0 0 0 1 0 0 0 1 1 2 0 0 1 1 0 0 0 0 2 0 1 0 0 0 0 0 0 0 0 0 0 1 1 1 0 1 2 2 0 1 1 0 0 0 1 1 1 1 0 2 1 0 1 0 0 0 1 1 1 0 1 1 1 0 2 1 1 2 0 2 1 0 0 0 1 2 0 1 0 2 1 1 1 0 0 0 1 2 0 1 2 0 0 0 0 0 0 1 0 1 0 0 0 0 0 0 1 0 0 0 0 0 0 0 0 1 0 1 1 0 0 0 0 1 0 1 0 0 1 0 0 0 0 0 0 0 0 2 0 0 1 1 0 0 2 0 0 0 0 1 2 2 1 0 0 0 0 0 0 0 1 1 0 1 1 2 1 1 0 1 1 2 0 2 2 0 2 0 0 0 0 0 0 0 0 2 0 2 2 0 0 2 0 0 1 1 1 2 0 2 2 2 2 2 0 2 2 0 0 0 1 0 0 2 2 0 0 1 1 0 1 0 0 0 1 0 1 0 1 2 2 0 0 1 2 1 1 0 1 0 1 1 0 0 0 0 0 0 1 1 2 0 0 0 0 1 1 1 0 2 2 2 1 1 1 0 0 1 1 0 0 0 0 1 1 1 2 2 2 1 1 0 0 1 0 1 1 1 0 1 0 2 1 2 0 0 1 1 0 0 2 2 0 2 2 2 0 0 1 1 1 0 1 0 0 2 0 0 1 2 0 1 0 1 1 2 0 1 0 0 0 1 0 0 1 1 1 0 1 1 1 0 1 0 1 0 1 1 1 0 0 1 0 0 0 0 0 0 1 2 0 0 0 2 0 2 0 0 0 1 1 0 1 1 0 0 0 0 0 0 2 1 2 1
115 0 1 1 0 0 0 1 2 0 0 1 0 0 0 0 0 0 0 2 1 0 0 0 2 0 0 0 1 1 2 0 0 0 0 0 2 0 0 0 0 0 0 1 0 1 0 0 1 1 1 0 0 0 2 0 0 0 0 2 0 0 0 1 0 0 2 1 0 0 0 1 2 0 2 2 0 2 2 2 0 2 2 0 2 0 0 0 0 2 0 0 0 1 0 0 0 0 0 0 0 0 0 1 2 0 2 2 0 0 0 1 0 2 0 2 1 0 0 1 1 1 2 0 0 0 2 0 0 0 0 0 0 0 0 0 0 0 0 0 0 0 0 0 0 0 0 0 0 0 0 0 1 0 1 1 1 2 0 2 1 1 0 2 2 2 1 0 1 2 0 0 2 0 0 1 2 1 1 0 0 1 2 2 2 0 2 0 0 0 1 1 1 0 1 0 0 0 0 0 0 0 1 0 2 0 0 0 1 0 0 0 0 1 2 2 0 0 1 2 2 0 1 0 0 1 1 0 0 2 0 0 0 0 2 0 1 1 1 1 0 0 1 1 2 2 0 0 0 0 0 0 0 0 0 2 0 0 0 1 1 1 1 0 1 0 0 1 2 1 0 0 1 1 0 0 0 1 2 0 2 0 0 1 0 2 0 1 0 2 0 2 0 1 1 1 1 0 0 1 0 0 1 0 1 0 0 2 1 0 1 0 0 2 2 0 2 0 1 1 1 2 1 0 2 0 0 0 1 1 2 2 0 1 0 0 0 1 0 2 1 1 1 2 1 0 1 1 2 1 1 1 2 2 1 0 1 1 0 1 1 1 0 1 0 1 0 2 2 0 0 0 0 0 1 1 0 0 1 1 2 1 0 0 1 0 0 0 0 1 1 1 0 1 2 0 0 2 0 1 1 1 1 1 2 0 0 0 0 0 0 0 0 0 0 0 2 1 0 0 0 1 0 2 1 2 0 0 0 0 0 0 0 1 0 0 0 0 0 0 2 1 2 0 1 1 0 1 2 0 0 2 0 2 2 1 2 1 1 1 2 1 0 0 0 0 0 1 2 0 1 1 2 1 2 0 0 0 2 0 1 0 0 1 1 1 0 2 2 0 1 0 0 1 0 0 0 0 1 1 1 2 1 1 0 1 2 0 0 1 0 0 1 0 0 0 0 1 0 1 1 0 0 0 0 0 0 0 0 1 1 0 1 0 1 0 1 1 2 2 1 1 1 1 1 1 0 1 1 1 0 0 0 0 1 0 1 1 1 0 0 0 0 0 0 1 2 1 0 2 1 1 0 0 0 0 0 1 1 1 0 0 0 0 0 0 0 0 0 0 0 0 1 0 0 0 0 0 0 0 0 2 0 2 2 0 0 0 0 0 0 0 0 0 0 1 0 0 0 0 1 1 1 1 1 1 1 2 0 0 2 2 0 0 2 0 2 0 0 0 1 1 0 1 2 0 2 0 0 0 0 2 1 2 0 2 0 0 1 0 0 0 1 1 1 1 0 1 0 2 0 2 0 0 0 0 0 0 1 1 1 0 1 1 1 1 0 1 0 0 0 0 0 1 1 0 0 1 1 1 0 1 1 1 2 2 1 0 1 0 1 0 0 0 0 0 0 2 1 1 0 0 0 1 1 0 0 0 1 0 1 2 0 1 0 1 2 0 0 2 0 2 0 0 0 1 0 0 0 0 0 0 0 0 0 2 0 0 0 0 0 1 1 0 0 1 1 1 0 0 0 0 1 1 1 0 0 1 2 0 0 2 2 0 0 2 0 1 0 2 0 1 2 1 0 1 1 1 0 0 0 0 1 1 1 0 1 0 0 2 0 0 1 1 1 2 0 0 1 2 2 2 0 2 1 0 0 0 0 0 0 1 2 0 1 1 0 0 0 0 0 1 0 0 0 0 0 0 0 0 0 0 0 2 2 0 0 0 0 0 1 0 0 1 1 0 1 1 2 1 1 0 0 1 1 1 0 0 1 1 0 1 2 1 0 1 0 1 1 0 0 1 1 0 2 2 2 2 0 0 0 1 0 0 2 1 0 0 0 1 0 2 0 0 0 0 0 0 2 2 0 2 2 0 1 0 1 0 0 0 2 1 0 2 0 0 0 2 0 0 0 1 0 1 0 1 0 0 0 1 1 0 0 1 1 0 2 0 0 0 0 0 1 0 0 0 1 0 0 0 2 0 0 0 0 1 0 1 1 1 0 1 0 1 0 1 1 0 2 0 0 0 0 1 1 0 0 0 2 1 2 0
116 0 0 2 0 0 0 2 1 1 2 0 0 0 0 0 0 1 0 1 1 2 0 0 2 0 1 1 2 1 2 0 0 0 0 0 2 1 0 0 0 0 1 2 0 0 0 0 1 1 0 0 1 1 0 2 0 0 0 0 1 0 0 2 1 1 1 0 0 0 0 0 2 1 2 2 0 0 0 0 0 1 2 0 0 0 0 0 0 2 0 0 0 0 0 0 0 0 0 0 0 0 1 0 2 0 2 2 0 0 0 0 1 2 1 2 1 0 1 1 1 1 2 1 0 1 1 1 2 2 0 1 0 0 0 0 0 1 1 1 2 0 0 0 0 1 0 0 0 0 0 0 0 0 0 1 1 1 0 0 1 1 0 1 1 2 0 0 0 0 2 1 0 2 0 0 2 0 0 0 0 0 0 2 0 0 2 1 0 0 1 1 1 0 1 0 0 0 0 0 0 0 0 0 2 0 0 0 0 0 0 0 0 0 1 2 1 0 2 0 2 2 0 0 1 2 1 1 1 0 1 1 0 0 2 0 0 2 0 0 0 1 2 0 2 2 1 0 0 1 1 1 1 0 1 2 0 0 0 0 0 0 0 0 0 0 1 1 1 0 0 1 0 1 0 0 0 0 1 0 0 1 0 2 0 1 2 0 0 1 1 0 0 0 2 0 1 1 0 2 0 0 1 0 1 0 1 1 1 0 1 2 0 0 0 0 2 0 0 0 1 1 0 0 2 0 1 2 2 0 2 0 0 0 0 0 0 2 0 1 1 0 0 2 0 0 0 1 2 1 0 0 1 1 1 1 0 0 0 2 1 1 2 0 2 0 0 2 2 0 0 0 0 0 0 1 0 1 1 1 1 2 1 0 0 1 0 0 0 1 0 0 1 0 2 0 0 1 1 1 1 1 1 0 0 0 1 1 0 0 0 0 1 0 1 0 0 0 0 2 0 2 1 2 0 0 2 0 0 0 0 0 0 0 0 0 0 1 1 0 1 1 2 0 0 0 0 0 2 1 0 2 0 1 2 1 2 1 0 0 2 1 0 0 0 0 0 1 2 0 1 1 1 1 1 0 0 0 2 1 1 0 0 1 0 2 1 0 0 0 0 2 1 1 1 0 1 1 2 0 0 1 0 0 0 2 1 0 1 0 0 0 1 1 0 0 1 1 1 1 1 1 1 2 0 2 1 0 0 0 2 0 1 0 1 0 2 1 0 1 0 1 2 1 2 2 0 1 0 2 0 1 0 0 0 0 0 0 1 0 0 1 1 0 1 0 0 2 0 2 2 1 0 0 0 0 0 1 1 0 0 0 1 0 0 1 1 0 0 0 0 0 0 0 0 0 0 0 1 0 1 2 1 2 1 0 1 2 2 0 1 0 0 1 0 1 0 0 0 0 2 2 0 1 1 1 1 0 0 0 2 2 0 0 2 0 2 1 0 0 0 2 0 1 2 0 1 0 0 1 1 1 0 0 2 2 0 0 2 0 0 0 2 1 2 1 1 2 1 0 0 0 0 0 1 1 1 0 1 1 1 0 1 1 0 0 1 0 0 1 0 0 2 2 0 1 0 2 0 1 1 0 0 0 2 1 0 1 1 0 0 0 0 1 1 0 0 2 1 1 1 0 0 0 1 0 0 0 1 0 0 0 1 0 0 0 0 0 0 0 0 0 0 0 0 0 0 2 0 0 0 0 0 0 0 1 0 0 0 0 0 2 1 0 0 1 1 1 1 1 1 0 0 1 1 0 0 2 0 2 0 0 1 2 0 1 0 2 2 0 2 2 2 0 1 0 0 1 0 0 0 0 0 2 0 2 2 1 1 1 0 0 0 0 1 2 1 1 1 1 0 2 0 1 1 0 0 1 0 0 0 1 2 1 1 1 1 0 0 0 0 0 1 1 1 1 1 0 0 0 0 0 1 2 1 1 1 0 0 0 1 0 0 0 0 1 1 0 1 0 0 0 0 0 2 0 1 0 2 2 1 0 2 1 0 0 0 2 0 0 1 1 0 0 1 1 1 2 0 0 0 1 0 1 1 1 1 2 0 1 0 0 0 0 2 2 0 0 2 2 0 2 2 2 1 0 1 1 1 0 1 1 1 1 1 0 0 2 0 0 0 0 2 0 0 1 0 0 0 0 2 0 2 0 0 0 1 1 0 2 0 1 2 0 1 1 1 0 1 2 0 0 0 0 0 0 1 1 1 0 0 1 0 0 0 0 0 1 1 0 0 2 0 0 0 1 1 1 2 0 0 0
117 1 0 0 0 0 0 1 2 0 0 1 1 1 0 0 0 2 2 1 1 2 0 0 2 0 2 0 2 2 2 1 0 2 0 1 1 2 0 0 2 1 0 1 0 0 0 0 2 0 0 0 0 0 2 1 1 0 0 0 1 2 0 2 0 0 1 0 0 0 0 0 2 1 1 2 1 0 0 0 0 2 2 0 1 0 0 1 0 1 0 0 2 1 1 1 1 0 0 1 0 1 0 0 2 1 2 2 0 0 1 1 1 2 1 2 0 1 0 0 0 2 2 2 0 2 0 1 2 0 1 1 0 0 0 0 0 0 1 0 0 0 0 0 0 0 1 0 0 2 0 0 0 0 0 0 0 1 0 1 1 1 0 2 1 2 1 0 1 1 1 1 1 1 1 2 1 0 0 2 0 0 2 2 2 0 2 1 0 0 0 2 2 1 2 0 0 0 0 1 0 0 1 1 2 1 1 1 0 0 2 0 1 0 1 2 2 0 1 0 1 1 0 1 2 0 0 0 0 1 0 0 1 0 2 1 1 1 1 1 0 1 2 1 1 1 0 0 0 0 0 0 1 1 0 0 2 1 1 1 0 1 0 0 0 0 0 0 2 2 0 0 0 2 0 0 1 1 0 0 1 0 1 1 1 0 2 0 0 2 0 1 0 1 0 1 1 0 0 1 0 0 1 1 1 0 1 2 1 0 1 0 0 2 2 0 2 1 0 0 0 2 1 0 1 0 0 2 1 1 1 1 0 1 0 0 0 1 1 0 0 0 1 2 0 0 0 1 1 2 1 1 1 1 0 1 1 1 0 0 1 1 2 0 2 0 0 2 2 0 0 0 2 2 1 0 0 1 0 2 1 1 0 0 2 0 0 0 0 1 0 1 1 0 2 0 1 1 0 0 0 0 2 0 1 0 1 2 0 0 0 0 1 0 1 0 0 0 0 0 0 1 2 2 0 0 1 2 1 1 1 0 0 0 0 1 0 0 0 0 1 1 0 2 1 2 1 1 2 1 0 1 0 2 0 0 0 2 1 0 1 2 0 0 0 0 0 0 2 0 0 0 2 0 2 0 2 0 2 0 2 1 0 0 2 1 0 1 1 0 1 1 0 1 1 0 0 0 2 0 0 2 1 1 0 1 2 1 0 1 0 0 1 0 1 0 0 0 1 1 1 1 0 1 0 1 0 1 0 1 1 1 0 0 0 1 2 0 0 0 0 1 1 0 1 1 0 0 2 1 1 1 0 0 0 1 0 2 1 0 0 0 0 0 0 1 1 0 0 0 0 2 2 0 2 0 1 1 1 1 0 0 1 0 0 0 1 0 0 0 0 0 0 0 0 0 1 0 0 0 0 2 1 1 1 1 0 2 2 2 0 0 0 2 1 2 0 0 0 0 1 2 0 0 0 1 1 2 0 0 1 1 0 0 1 1 2 0 1 0 1 1 0 1 2 0 1 0 0 1 1 1 0 0 1 2 0 0 2 1 1 1 0 1 1 1 1 1 0 0 0 0 0 0 0 0 1 1 1 1 1 0 1 0 0 0 1 1 1 0 0 0 0 1 1 0 0 2 0 1 1 0 0 0 0 2 0 1 1 0 1 0 1 0 0 1 2 2 1 1 0 0 1 0 1 1 1 2 1 1 0 2 0 1 0 1 2 0 0 2 2 2 0 0 0 1 0 1 0 0 0 0 1 0 0 2 1 0 0 0 0 1 2 0 0 0 0 1 2 2 1 0 1 1 1 1 0 0 1 0 0 1 1 1 1 1 1 1 1 1 1 2 2 0 1 0 1 1 0 0 0 0 1 2 1 0 1 0 0 0 0 0 1 1 1 1 1 1 2 2 2 2 0 2 2 0 1 0 0 0 0 2 0 1 0 1 0 1 1 1 1 1 0 0 0 0 0 1 0 0 1 0 1 1 1 0 1 0 0 0 1 0 0 0 0 0 2 1 2 1 1 0 0 0 2 0 0 0 1 1 1 0 2 0 0 0 0 1 1 0 1 2 0 1 2 2 2 2 0 0 0 2 0 0 0 0 1 0 1 2 1 0 1 1 1 0 0 0 1 1 0 2 2 0 1 0 1 0 0 0 2 2 0 1 1 0 1 1 0 1 0 0 2 1 0 0 0 0 0 0 2 0 1 0 0 1 2 0 0 1 0 1 0 1 0 0 0 0 0 1 0 0 1 1 0 0 0 1 1 0 0 1 0 2 0 0 0 1 1 0 0 0 0 0 0 0 0 0 1 0 1 0
118 0 0 1 0 1 1 2 1 1 1 0 0 0 0 0 0 2 1 0 0 2 0 1 1 1 0 0 2 0 2 0 0 1 2 1 2 2 0 0 1 0 0 0 2 0 0 0 1 0 0 0 0 0 0 0 0 0 0 2 0 2 0 2 1 1 1 0 0 1 1 1 2 0 1 2 1 0 0 0 0 2 1 1 1 0 1 1 1 2 0 1 0 2 0 0 2 2 2 2 2 0 0 2 2 1 2 0 2 2 0 2 0 1 0 1 0 0 1 1 1 0 2 2 0 1 0 1 1 0 0 0 0 0 0 0 0 0 0 1 0 0 1 0 0 0 1 0 0 1 0 0 0 1 1 0 0 0 0 2 2 0 1 2 2 2 2 1 1 1 1 2 1 1 0 1 2 1 0 0 0 0 1 2 2 0 2 0 0 0 0 1 2 0 2 0 2 0 0 0 0 0 1 0 0 0 1 1 1 0 2 0 1 0 1 2 1 0 0 0 0 0 1 0 0 1 1 0 0 1 0 0 0 0 2 0 0 2 0 0 0 0 1 0 2 2 1 0 0 0 0 0 1 0 0 2 1 0 0 0 0 0 0 0 0 0 0 0 2 1 0 0 1 0 1 1 0 2 2 1 1 0 1 1 0 1 1 2 0 2 0 1 0 1 1 1 0 1 0 1 0 0 2 0 2 0 1 2 1 0 1 2 0 1 1 0 1 1 0 0 0 2 0 0 2 0 2 1 1 0 1 1 0 0 0 0 0 2 0 1 0 1 1 2 0 1 1 0 1 1 0 0 1 1 1 1 0 0 0 1 2 2 1 0 1 0 0 0 2 0 2 2 0 0 0 0 0 0 0 2 2 1 2 0 0 0 0 1 1 1 0 2 0 0 2 0 0 0 1 1 0 0 2 1 1 1 1 1 0 0 0 0 0 0 0 0 0 1 0 0 0 1 0 2 2 2 1 1 1 0 1 0 0 2 2 2 1 1 0 0 0 2 0 1 0 2 1 0 1 1 0 0 0 2 1 0 1 2 1 1 1 2 0 0 0 0 0 1 2 0 0 0 2 0 1 0 1 0 1 0 0 0 0 1 2 0 0 1 2 1 2 0 2 0 2 0 1 0 1 1 1 2 1 0 0 2 2 0 0 2 0 0 0 0 1 0 0 0 2 2 2 0 1 1 1 1 0 0 1 2 1 0 0 0 0 0 2 1 2 2 0 2 2 1 2 1 0 1 1 1 0 0 1 0 1 0 0 1 1 0 0 0 1 1 1 0 1 1 0 1 1 2 1 0 1 0 1 1 1 1 0 0 2 0 0 2 2 0 1 1 1 0 1 0 0 0 0 0 1 0 1 2 1 1 2 0 0 1 1 1 0 0 0 1 0 1 0 2 1 1 0 1 0 1 1 0 1 1 0 0 2 2 1 0 2 0 2 1 0 0 0 1 0 1 1 0 0 0 0 1 0 2 0 0 2 1 0 0 1 0 0 0 2 0 1 2 1 1 0 1 0 1 0 0 0 0 1 0 2 0 1 0 2 2 0 2 1 0 0 0 0 0 0 1 1 0 0 2 1 1 0 0 0 0 0 2 1 2 2 0 0 0 1 0 0 1 1 1 1 1 0 0 0 0 0 0 0 0 0 0 0 0 0 0 0 0 0 0 0 1 0 0 0 0 0 0 0 0 0 0 0 0 0 0 0 1 0 0 1 1 0 1 1 1 0 0 1 2 2 2 0 0 1 0 0 0 0 2 0 2 0 0 1 0 1 1 1 2 1 2 0 1 2 1 0 1 1 1 0 0 0 0 1 1 1 1 2 0 0 0 0 0 0 0 1 1 1 1 0 0 0 0 0 1 1 0 0 0 0 0 0 2 0 0 1 0 0 0 0 0 0 1 1 0 1 0 0 1 0 0 1 0 1 2 2 0 0 1 0 0 2 0 0 0 0 1 1 1 1 1 0 0 0 1 1 0 0 2 2 1 1 0 2 1 0 1 0 2 1 0 1 1 0 0 1 1 1 2 0 1 0 0 0 0 1 0 1 1 0 1 0 1 0 0 1 2 0 2 2 0 1 1 2 0 1 0 1 0 0 0 2 1 1 1 1 0 0 1 0 1 0 1 0 0 0 0 0 1 0 0 2 0 1 1 0 0 0 1 0 1 1 1 1 1 0 0 0 0 1 1 0 0 0 0 0 1 0 1 0 0 0 2 0 1 0 1 1 0 0 0 0 0 1 0 0 0 0 1 1 0 0 0
119 0 1 1 0 0 0 2 1 0 1 0 0 1 0 0 0 2 0 0 0 2 0 0 2 0 2 1 2 0 2 1 1 1 0 1 1 0 0 0 0 0 0 0 0 2 1 0 2 0 0 0 1 1 1 1 0 0 0 1 0 1 0 0 1 0 1 0 0 0 0 1 2 1 1 2 1 0 0 0 0 0 2 0 2 0 0 0 0 2 0 0 1 2 0 0 0 0 0 1 1 0 0 0 2 0 2 1 1 1 0 1 1 1 0 1 0 0 0 2 2 0 2 2 0 2 0 1 1 0 0 0 0 0 0 0 1 0 0 0 0 0 0 0 0 0 0 0 0 0 0 0 0 0 0 0 0 2 0 2 2 1 0 2 1 2 2 0 1 1 1 1 1 1 1 2 2 0 0 1 0 0 0 2 1 0 2 0 0 0 1 1 2 0 2 1 0 0 0 0 0 0 0 1 0 0 0 0 0 0 0 0 1 0 1 2 0 1 1 0 1 1 0 0 0 0 0 0 0 1 0 0 0 1 0 0 0 1 0 0 0 0 2 0 1 1 0 0 0 0 0 0 1 1 0 1 2 0 0 2 2 2 0 0 0 0 0 0 1 0 0 1 1 0 0 0 1 0 2 0 1 0 1 1 0 1 0 1 0 2 0 1 1 0 1 0 2 0 0 1 0 0 1 0 1 0 0 2 0 0 0 1 0 0 0 0 2 2 0 0 0 2 2 2 0 0 0 1 1 0 1 1 0 1 0 0 0 2 0 2 0 1 1 1 0 0 1 0 2 1 0 0 1 1 1 1 0 1 0 2 1 1 2 0 2 0 0 1 1 0 0 0 1 1 0 1 0 0 1 1 2 1 0 1 1 0 0 0 0 1 0 0 1 0 2 0 1 1 0 0 1 0 2 0 0 0 1 0 0 0 0 0 1 0 1 1 1 1 0 0 0 1 0 2 0 1 0 1 2 1 1 1 1 1 1 1 0 0 0 0 2 0 1 1 0 2 1 0 0 1 0 0 0 2 0 0 0 2 0 2 1 1 1 1 0 2 2 1 1 1 0 0 2 1 1 1 1 0 1 1 2 1 0 2 1 1 0 1 2 0 1 0 0 1 2 0 0 1 2 0 1 2 1 0 0 2 1 0 0 0 0 0 0 0 2 0 0 0 1 2 2 0 1 1 1 1 0 0 0 0 2 0 1 1 1 0 1 0 1 1 0 0 0 0 2 0 0 1 1 1 0 0 0 0 0 2 0 0 0 0 0 0 1 1 0 0 2 2 1 0 1 1 0 0 0 0 1 2 2 1 1 0 2 0 1 0 1 0 0 0 0 0 1 0 0 1 0 0 0 1 1 1 1 1 1 1 1 2 2 2 0 0 0 0 0 0 0 1 0 1 1 2 0 0 0 1 1 1 0 0 2 2 0 1 1 0 1 0 1 0 0 0 0 1 2 0 2 0 0 1 1 1 0 1 2 2 0 1 2 0 0 0 1 0 0 2 0 2 0 0 2 0 0 1 1 0 1 0 1 1 0 1 2 1 0 1 2 1 0 0 1 1 0 2 1 1 0 2 2 2 1 1 0 0 2 1 0 1 2 0 1 0 0 0 0 0 0 1 0 0 0 1 0 1 1 1 0 0 1 0 0 0 0 0 0 0 1 0 1 2 0 2 0 0 0 1 0 1 0 0 0 0 0 0 0 1 1 0 1 1 0 1 1 0 0 1 0 2 2 2 0 1 0 0 0 1 0 0 1 1 0 0 0 0 0 1 0 1 1 2 0 2 2 1 1 1 0 2 0 0 0 0 2 2 2 1 0 0 0 2 0 0 1 1 1 2 0 1 2 2 1 2 0 2 2 0 2 0 1 0 0 1 1 2 1 1 0 0 1 0 1 1 0 0 0 0 0 1 1 1 0 0 2 1 0 1 1 0 0 0 0 0 0 0 0 0 1 0 1 1 1 0 0 0 2 0 0 0 2 2 2 0 2 0 0 0 0 1 0 0 0 1 1 0 1 1 1 2 0 1 0 1 0 0 1 0 1 1 0 0 0 0 0 0 1 0 0 2 1 0 1 1 2 1 1 0 0 2 1 0 0 0 0 2 0 0 0 1 0 0 0 0 1 2 1 0 0 0 0 0 1 0 2 0 0 0 0 0 0 1 1 1 0 0 1 0 2 0 0 1 1 0 0 0 2 1 0 1 1 0 0 1 0 1 0 0 0 0 1 0 0 0 0 1 1 0 0 0 2 2 2 0
120 1 0 1 0 1 1 2 0 2 2 0 0 1 0 0 0 1 1 0 0 2 0 1 1 0 1 0 2 0 2 1 0 0 0 0 2 0 0 0 0 0 1 1 1 1 0 0 2 0 0 0 1 1 1 1 0 0 0 1 1 0 0 1 0 0 1 1 0 0 0 2 2 0 2 2 0 1 1 0 1 2 1 1 1 0 0 0 0 2 0 0 1 1 0 0 1 1 0 0 0 0 0 1 2 1 2 2 0 0 0 1 0 2 0 2 0 0 1 1 1 1 2 1 0 0 1 2 2 2 1 1 0 1 1 1 0 0 0 0 1 0 2 0 0 0 0 1 1 1 0 0 0 0 1 1 1 0 0 0 1 1 0 2 1 1 2 0 1 1 1 0 0 2 0 2 1 0 0 0 0 1 0 2 1 0 2 1 1 0 2 2 2 0 2 0 0 1 0 0 0 0 1 0 1 0 0 2 2 0 1 0 1 0 1 2 1 2 2 0 2 2 0 0 1 1 0 0 0 0 0 0 1 1 1 1 1 2 0 0 0 1 1 1 2 2 0 0 0 0 0 0 1 0 1 2 1 0 0 1 1 1 0 0 0 0 0 1 1 1 0 1 0 1 0 0 0 1 2 1 0 1 1 2 0 1 1 0 0 2 0 2 1 0 1 0 0 0 0 1 0 0 0 1 0 0 1 2 1 0 1 0 0 0 0 0 2 0 0 0 1 1 1 1 1 0 0 1 0 1 2 1 0 2 0 0 0 2 0 0 0 1 1 2 0 0 1 0 0 2 0 0 1 2 0 0 1 1 0 1 1 2 1 0 1 0 0 0 2 0 2 2 0 0 0 1 0 0 1 1 2 0 1 1 0 0 0 0 0 1 0 0 0 1 2 0 2 0 1 1 1 1 0 2 2 1 0 0 0 0 1 0 1 0 1 0 0 1 0 0 0 1 2 2 0 0 2 0 2 2 2 1 0 0 0 1 0 0 0 0 0 2 1 1 0 2 0 0 1 1 0 1 0 2 1 1 1 1 1 1 2 0 0 0 0 0 0 2 1 1 1 2 2 1 1 0 0 1 2 0 1 0 0 1 1 2 0 0 1 0 0 1 0 2 2 0 0 1 1 0 1 2 1 0 1 2 2 0 0 1 0 0 1 0 1 1 0 0 2 1 1 1 2 2 0 2 1 1 0 2 1 2 1 1 1 0 0 0 1 1 0 1 2 2 2 1 1 1 1 2 0 0 0 0 0 2 0 0 0 2 2 0 0 1 0 0 1 1 0 2 0 1 0 0 0 0 0 1 1 1 0 0 0 0 0 0 0 1 0 0 0 1 0 0 0 0 0 0 0 0 0 2 0 1 1 0 0 1 1 1 0 0 0 0 0 0 0 1 0 1 0 1 0 2 2 0 0 1 0 0 1 2 1 0 2 1 2 0 0 0 1 1 0 1 1 0 1 0 1 2 2 1 0 1 2 2 0 0 2 0 0 0 0 2 0 0 0 2 0 1 0 2 0 1 1 0 0 0 2 0 2 0 2 2 0 1 2 2 0 1 1 1 1 2 1 1 0 2 1 1 0 1 1 1 2 2 1 1 1 0 0 0 0 1 1 1 1 1 2 2 0 0 0 1 1 1 1 0 0 0 0 0 0 0 0 0 1 0 0 0 0 0 0 1 0 1 1 1 0 1 1 1 0 1 0 0 1 0 1 1 0 1 1 0 0 0 1 2 0 0 0 0 1 0 0 0 0 1 1 2 0 1 0 1 1 1 1 2 2 2 0 2 2 0 0 0 0 1 0 1 0 0 0 2 0 1 0 1 1 2 0 0 0 0 2 2 0 1 1 1 1 1 0 2 2 0 0 0 1 0 0 2 2 1 1 0 0 0 1 0 0 1 2 1 2 1 2 0 0 0 0 0 0 2 2 0 0 0 0 0 1 0 0 1 0 0 1 0 0 1 0 0 1 0 2 1 0 1 2 2 1 1 1 1 0 2 1 0 0 1 0 2 2 0 2 2 2 1 0 0 0 2 1 0 0 0 1 0 0 0 0 1 0 0 1 1 0 0 1 1 0 1 2 1 1 0 1 1 0 0 1 0 1 2 1 0 1 0 1 1 0 1 0 2 1 0 1 1 1 0 1 0 0 2 1 0 1 0 0 0 1 0 0 1 0 0 0 0 2 2 0 0 0 0 1 1 1 0 1 0 0 1 1 0 1 0 1 1 0 1 0 0 1 0 0 0 0 0 0 1 2 2
121 1 0 1 0 0 0 2 2 1 1 1 2 2 0 0 0 0 0 1 1 2 0 0 2 0 0 0 2 0 2 1 0 1 1 0 2 1 0 0 1 0 0 0 0 1 0 0 1 0 0 0 0 0 2 1 0 0 0 0 2 0 0 2 1 1 1 0 0 0 0 1 2 0 1 2 1 0 0 0 0 2 2 0 0 1 1 0 0 1 0 0 1 2 0 0 0 1 0 1 1 0 1 1 2 0 2 0 2 0 0 2 0 0 0 0 0 0 0 2 2 0 2 1 0 1 1 1 2 1 1 1 0 1 1 1 0 0 0 1 2 0 1 0 0 0 0 0 0 1 0 0 0 0 1 0 0 1 0 1 1 0 1 1 0 1 0 1 0 2 0 0 0 2 0 1 1 0 0 0 0 1 0 1 1 0 1 2 1 1 1 2 1 0 2 0 0 0 0 0 0 0 0 1 2 2 1 1 0 0 1 0 1 0 2 2 0 0 2 1 2 1 1 0 0 0 0 0 0 1 0 0 1 1 1 1 0 2 0 0 0 0 2 0 2 2 0 1 1 0 0 0 2 0 0 0 0 0 1 1 0 1 0 0 1 0 0 1 2 1 0 0 1 0 0 0 1 1 2 2 1 0 0 1 1 0 2 0 1 2 0 1 0 0 2 0 2 1 0 1 0 1 0 0 0 0 2 2 0 0 0 0 0 1 1 0 1 1 1 0 2 1 0 1 0 0 0 2 2 0 2 1 0 1 0 0 0 2 0 1 0 1 2 0 0 1 0 0 2 0 0 0 1 2 1 0 1 0 0 0 0 0 0 0 0 0 0 1 1 0 0 0 0 0 0 0 0 0 1 1 1 0 0 1 0 0 0 0 0 2 1 1 0 0 2 0 0 1 1 1 1 1 0 1 1 1 0 0 0 0 0 0 1 0 1 0 1 0 0 1 0 1 1 2 1 1 1 1 0 0 0 0 1 0 0 0 0 1 0 0 0 2 0 2 1 2 1 0 2 0 0 2 0 2 0 0 0 0 0 0 2 0 1 1 0 2 2 1 2 0 0 0 0 2 1 1 0 0 1 0 2 0 0 0 1 1 1 1 2 0 1 0 2 1 2 0 0 1 2 0 0 1 0 0 1 1 1 1 0 1 0 0 0 1 0 0 0 0 1 1 1 2 1 2 2 1 0 0 0 0 2 0 1 1 1 0 2 0 2 2 1 0 2 1 2 2 0 1 1 2 0 0 1 1 1 1 0 0 2 0 0 0 1 0 1 0 0 1 1 0 0 2 0 0 0 0 1 0 0 0 0 0 1 0 0 0 1 0 0 0 0 0 0 1 1 0 1 0 0 0 0 2 0 2 2 0 1 1 2 0 0 0 0 0 0 0 0 1 1 0 1 1 0 0 0 1 1 2 0 0 1 1 1 0 1 1 1 0 2 0 1 1 0 1 2 0 2 0 0 0 0 2 1 2 1 2 0 1 2 0 0 0 2 0 0 2 1 2 0 0 2 0 1 0 1 0 0 0 0 2 0 1 1 0 0 0 1 1 1 1 0 0 1 1 0 1 0 2 1 1 0 0 0 0 1 2 1 2 2 0 1 1 0 0 0 1 1 0 1 1 0 0 1 0 1 1 0 1 1 0 0 1 0 0 0 0 1 0 0 1 0 1 0 0 0 0 0 0 0 0 0 0 1 0 0 2 1 1 1 1 0 1 2 0 0 0 1 1 2 2 1 0 0 0 0 0 0 1 1 1 1 0 0 1 1 1 1 2 1 2 0 1 2 0 1 0 1 0 0 2 0 0 1 2 1 0 1 0 0 1 0 0 0 0 2 2 0 1 2 2 1 2 0 2 2 0 1 0 0 0 0 2 2 2 0 0 0 0 0 0 0 0 0 0 0 0 0 0 0 0 0 0 1 1 1 0 1 0 1 0 0 0 0 0 1 0 1 1 1 1 0 0 0 0 2 1 0 0 2 2 2 0 2 0 0 0 0 2 0 0 0 1 2 0 2 1 1 2 0 1 0 0 1 0 1 1 1 0 0 1 1 1 0 0 1 1 0 1 1 0 1 0 2 1 1 1 1 1 0 0 2 1 0 0 0 0 0 1 0 0 0 1 1 2 1 1 1 2 1 1 0 0 1 1 2 0 1 0 0 2 0 0 1 1 1 1 1 0 0 1 1 0 0 0 0 0 0 1 1 0 0 1 0 2 0 0 0 0 0 0 0 0 0 1 1 0 0 0 1 1 1 0
122 0 0 2 0 1 1 2 1 1 1 0 0 0 0 0 0 0 0 0 1 1 0 0 2 0 1 0 2 2 2 1 0 2 0 0 2 2 0 1 1 1 0 0 0 0 1 0 2 2 0 0 0 0 2 2 0 0 0 0 0 1 0 1 0 0 2 0 0 1 1 1 2 0 2 2 0 0 0 1 0 2 2 2 0 0 0 1 1 2 0 1 1 1 0 0 0 0 0 0 0 0 0 1 2 1 2 2 0 1 0 0 0 0 0 1 0 0 1 1 1 0 1 1 0 1 1 1 1 0 0 0 1 1 0 0 0 0 0 0 0 0 0 0 0 0 0 0 0 0 0 0 0 1 0 0 0 1 0 1 2 2 2 2 1 1 2 1 1 1 1 0 1 1 0 1 1 0 0 1 0 1 0 2 2 0 2 0 0 0 1 2 1 0 1 0 1 0 0 0 0 1 0 0 1 2 1 0 2 0 0 0 0 0 1 2 0 0 1 0 2 2 1 0 0 1 1 1 0 2 1 1 0 0 0 0 0 2 0 1 0 1 2 0 2 2 0 0 0 0 0 0 0 0 0 2 0 1 2 2 0 2 1 1 1 0 0 0 2 2 0 1 0 0 0 0 0 1 2 1 1 0 0 1 1 0 2 1 0 2 0 1 0 1 1 1 1 2 0 1 0 0 1 0 1 0 0 1 1 0 1 1 0 1 1 0 1 1 0 0 1 1 1 2 0 0 0 1 1 0 2 0 0 1 0 0 0 2 0 0 0 0 1 1 0 0 0 0 2 1 1 1 2 2 2 0 0 0 0 2 2 1 1 1 1 0 0 2 2 0 0 0 0 0 0 0 0 2 0 2 1 1 1 0 1 0 0 0 0 0 0 0 2 0 2 0 1 0 0 0 0 0 1 0 1 0 0 2 0 0 0 0 0 0 1 1 1 0 1 0 0 2 0 2 1 1 1 1 1 0 1 0 0 0 0 0 1 0 1 0 2 0 1 1 0 1 0 0 1 1 0 1 0 1 1 0 1 1 0 1 1 1 1 0 0 1 1 2 1 1 1 2 0 2 1 1 0 0 1 0 2 0 0 0 1 2 1 1 2 0 2 0 1 1 0 0 0 1 1 1 1 1 2 1 0 1 2 0 0 1 0 0 0 0 0 0 0 0 0 0 1 2 1 1 0 1 0 0 1 2 1 0 1 1 1 0 1 0 0 0 1 2 1 1 2 1 0 1 1 2 0 0 1 1 1 1 0 0 0 1 1 0 2 0 2 0 0 0 0 0 1 1 1 0 0 0 1 1 1 0 0 0 2 0 1 0 2 0 0 0 0 0 0 0 0 0 0 1 1 0 0 1 2 1 0 1 1 2 2 2 0 0 1 1 1 1 0 1 0 0 0 0 0 0 0 2 2 1 0 0 0 0 0 0 2 0 2 0 1 0 1 1 0 2 2 0 1 0 1 2 1 1 1 2 0 2 0 0 1 0 0 0 1 0 1 2 1 2 1 0 0 1 0 1 1 0 0 0 2 1 0 0 2 1 0 2 0 1 0 1 1 1 1 1 0 0 0 2 0 1 1 0 0 0 0 2 0 1 1 0 1 1 0 0 1 1 0 1 0 0 0 1 0 1 0 0 1 0 0 0 0 1 0 0 0 0 0 0 0 0 0 0 0 0 0 0 0 1 0 0 0 0 1 0 0 2 0 0 1 1 0 1 1 0 0 1 1 1 1 1 0 1 1 2 2 0 0 1 0 2 0 0 0 1 1 1 1 2 2 1 0 1 2 0 0 0 0 0 0 0 0 0 0 2 0 1 0 0 0 2 0 0 0 0 1 1 1 2 2 2 0 2 0 2 1 0 0 0 0 0 0 1 2 1 0 1 1 0 0 1 1 1 1 1 1 1 1 1 0 0 1 0 0 2 2 0 0 0 1 1 1 0 0 0 0 0 1 0 1 0 0 0 0 2 2 2 0 1 1 2 1 1 2 0 1 0 0 1 0 0 1 1 2 0 2 2 2 1 0 0 0 2 0 1 2 1 0 1 0 1 0 2 0 0 1 1 0 1 1 1 0 2 1 0 0 0 0 1 0 0 2 2 0 0 0 0 0 0 1 1 0 1 1 1 0 0 1 1 1 0 0 0 2 0 0 0 0 1 0 1 0 0 0 0 1 0 1 1 0 0 1 0 0 0 1 1 0 0 1 0 0 1 0 2 0 0 0 0 0 1 0 1 1 0 0 0 1 0 0 0 0 0
123 1 0 1 0 0 0 2 1 1 1 0 0 2 0 0 0 1 0 1 0 1 0 0 2 0 0 0 2 0 2 2 0 0 1 1 1 2 0 0 1 0 0 2 0 2 1 1 1 1 0 0 0 1 1 1 0 0 0 1 0 1 1 2 0 0 1 0 0 1 1 0 2 0 0 2 2 1 1 0 1 2 2 0 2 0 0 0 0 2 0 0 0 2 0 0 0 0 0 0 1 0 1 1 2 0 2 1 1 0 0 2 1 2 1 2 1 1 0 1 1 1 2 1 0 1 0 2 2 0 0 0 0 0 0 0 0 0 0 1 1 0 0 0 0 1 0 2 2 2 0 1 0 0 0 0 0 0 0 2 2 1 0 2 0 1 1 1 0 1 1 1 0 2 1 1 2 1 0 1 0 0 0 1 1 0 1 1 0 0 0 1 2 0 2 0 2 0 0 1 0 1 0 1 2 0 0 2 1 0 1 0 1 0 2 2 1 1 2 1 2 1 1 0 0 0 0 0 0 2 0 0 0 0 1 0 0 2 0 0 0 1 2 0 1 1 1 0 0 0 0 0 2 0 0 1 0 0 0 0 0 0 0 0 0 1 0 1 2 1 0 1 0 1 0 0 1 2 1 1 0 0 2 2 0 0 2 1 0 1 1 2 0 0 1 0 1 0 1 1 0 0 1 0 1 1 0 2 0 0 0 1 0 2 2 0 2 0 0 1 0 1 0 0 2 0 0 2 2 1 1 1 1 2 0 0 0 2 0 2 1 1 0 2 0 1 0 0 2 0 0 0 1 1 0 1 0 0 0 2 2 2 2 0 2 1 0 0 2 0 2 2 1 1 0 0 0 0 0 2 1 1 1 1 0 0 0 0 0 0 0 0 1 0 2 0 1 1 0 0 0 0 0 2 2 1 0 2 0 0 1 0 1 0 1 1 1 1 0 0 0 1 0 1 2 2 0 1 1 0 1 1 0 0 0 0 1 1 1 1 2 0 2 0 1 1 0 0 1 2 0 1 0 2 0 0 0 2 1 2 0 2 1 0 0 1 1 2 2 0 2 2 1 2 1 0 2 0 2 2 2 0 0 2 2 0 0 1 2 1 1 0 1 0 2 0 1 0 0 1 2 2 1 1 1 0 1 0 0 1 0 0 1 0 2 0 0 0 2 2 2 0 1 2 1 2 0 0 1 2 0 0 0 0 0 0 2 1 1 1 0 1 1 0 1 2 0 0 2 1 0 0 0 0 0 1 0 1 1 0 0 0 0 1 0 1 1 2 2 0 0 0 1 0 0 0 1 1 1 1 0 0 1 0 0 0 1 0 0 0 0 0 1 0 0 0 0 0 1 0 1 2 2 2 0 0 2 0 1 1 0 0 0 0 0 0 1 0 0 1 0 1 1 1 1 1 1 2 0 0 1 1 0 0 2 1 2 0 0 0 0 0 0 2 2 0 1 0 1 1 0 1 0 0 1 2 0 0 0 0 0 0 0 0 1 2 0 2 0 0 2 0 0 0 0 0 1 0 2 0 0 0 2 2 1 2 1 2 2 0 0 0 0 1 1 0 0 2 1 1 0 1 0 0 1 2 0 2 1 0 0 0 0 0 0 1 0 1 0 0 0 0 1 0 1 1 0 0 1 0 0 1 0 0 0 1 0 0 0 1 1 1 0 0 0 1 0 0 0 1 1 1 0 1 0 1 0 0 0 0 0 0 2 0 0 0 1 1 1 1 0 0 1 1 0 0 0 0 1 0 0 2 1 1 1 1 0 2 1 1 1 1 2 0 0 0 0 0 1 0 0 0 0 2 0 1 1 0 0 0 0 0 1 1 1 2 0 2 0 0 0 1 0 2 2 0 0 0 1 0 0 2 2 0 0 0 0 0 1 0 0 1 1 0 1 0 0 2 2 1 0 1 1 2 1 1 0 0 0 0 0 1 0 0 0 0 2 0 1 2 1 0 0 1 1 1 0 2 2 2 2 0 1 0 0 0 1 1 0 2 0 1 1 1 1 1 1 2 0 2 1 0 0 0 1 1 1 0 0 1 1 1 0 0 1 1 0 2 2 0 1 1 1 0 2 0 2 0 0 1 2 2 0 2 0 0 0 1 0 0 0 0 2 2 1 0 1 0 0 1 1 0 1 1 0 0 0 1 0 2 0 0 2 0 0 0 1 0 0 1 0 1 1 1 0 1 1 0 2 0 0 0 0 1 1 1 2 0 1 0 0 0 0 1 0 1 0 0 2 1 2 0
124 1 0 1 0 1 1 2 2 0 0 0 0 2 0 0 0 0 0 0 1 2 0 0 2 0 2 0 1 1 2 1 2 1 0 1 1 0 0 0 0 0 0 1 0 1 2 0 2 0 0 0 2 2 0 1 0 0 1 1 1 0 1 2 0 0 0 0 0 0 0 1 2 0 1 2 1 1 1 0 1 2 2 0 0 0 1 1 1 2 1 1 1 1 0 0 1 0 0 1 1 0 0 1 2 1 2 1 1 0 0 2 1 2 2 2 2 0 0 1 1 1 2 1 0 1 1 1 2 0 0 0 0 1 1 0 0 0 0 2 1 0 0 0 0 0 0 0 0 1 0 0 0 0 0 1 1 1 0 1 1 0 1 2 1 1 0 1 0 1 1 2 0 2 1 2 2 1 0 0 0 0 1 2 1 0 2 0 0 0 2 2 2 0 2 0 1 1 0 1 0 0 0 0 1 1 1 0 1 1 0 0 2 0 1 2 2 0 2 0 2 2 0 0 0 0 0 0 0 2 0 0 0 0 2 0 0 2 0 0 0 1 1 0 1 1 0 0 0 0 0 0 1 0 0 2 1 1 1 1 0 1 0 0 0 0 0 0 1 1 0 0 1 0 1 0 0 0 2 0 1 0 0 1 0 0 2 0 0 2 0 0 0 0 2 0 2 1 0 1 0 0 1 1 0 0 0 2 0 1 0 1 0 1 1 0 1 0 0 0 1 1 1 0 1 0 1 1 0 2 1 2 0 0 0 0 0 2 0 0 0 0 2 2 0 1 1 1 2 1 1 1 2 2 1 0 1 1 0 0 1 1 2 0 2 1 0 2 2 0 0 0 0 0 0 1 0 1 0 2 2 0 1 0 0 1 0 0 0 0 0 0 0 0 2 0 0 1 1 1 1 1 0 2 2 1 0 1 0 0 1 0 2 0 2 1 0 0 0 0 0 0 1 1 1 1 1 0 1 1 1 1 0 0 0 1 0 1 1 1 1 1 2 0 0 0 0 0 1 1 1 1 0 2 0 0 0 2 1 1 1 2 0 0 1 2 1 1 1 1 0 1 0 2 1 1 1 1 2 1 1 0 0 0 2 1 0 2 2 0 2 0 1 1 0 0 0 2 2 0 0 2 1 1 0 1 1 0 0 1 0 0 0 0 1 0 0 0 0 1 1 1 0 2 1 2 1 0 0 1 1 0 1 0 1 1 2 2 2 2 1 1 1 1 1 1 1 1 1 1 0 0 1 0 0 1 0 0 1 1 1 0 1 0 1 0 0 1 1 1 0 1 1 0 1 0 2 0 1 1 0 0 0 0 0 0 0 1 1 1 0 1 0 0 0 1 0 0 0 1 1 1 1 2 1 0 1 0 1 0 0 0 0 1 0 0 0 1 0 0 1 2 0 0 0 2 2 2 0 0 0 0 0 0 1 0 2 0 0 0 0 1 0 1 2 0 1 1 0 2 0 1 0 0 2 1 0 0 2 1 1 0 1 0 1 2 0 2 1 1 0 1 0 0 0 0 0 2 1 1 2 1 1 1 0 1 1 1 0 1 0 0 1 2 1 1 1 2 1 1 0 0 0 0 1 2 0 1 1 0 0 0 0 0 0 0 0 1 0 0 0 0 0 0 1 1 0 0 0 0 0 1 0 0 0 0 1 0 0 2 1 1 0 1 0 0 0 1 0 1 0 1 2 0 0 2 0 0 0 0 1 0 2 0 0 0 1 2 1 0 0 1 0 1 1 1 0 1 1 1 0 1 2 0 0 1 0 2 2 1 1 2 2 0 1 0 0 0 1 0 0 1 0 1 0 2 2 1 1 2 0 0 0 0 0 1 2 2 2 2 1 2 0 2 2 0 0 0 0 1 0 1 1 1 0 1 0 0 0 0 0 0 0 0 0 0 0 1 0 0 0 0 1 0 0 0 1 0 1 0 1 0 0 1 1 0 1 0 0 2 0 0 0 0 2 1 0 2 1 1 0 2 0 0 0 1 1 1 1 0 0 0 0 0 2 2 2 2 0 0 0 1 0 2 2 1 0 0 0 1 0 2 0 0 1 1 0 1 2 1 0 2 2 1 2 0 1 0 0 0 2 1 0 1 0 0 0 0 0 1 0 1 1 1 0 0 0 0 0 0 2 0 2 0 1 0 0 0 0 1 0 1 2 0 1 1 1 0 0 1 1 1 0 0 0 2 0 2 1 1 1 1 0 1 0 0 0 1 1 1 1 0 1 0 0 0 0 0 0 0 0 0
125 0 0 2 0 0 0 2 1 1 2 0 0 0 0 0 0 2 2 0 0 1 1 0 2 0 1 1 1 1 2 0 1 1 0 1 1 2 0 0 1 0 0 0 2 0 0 0 2 1 0 0 0 0 2 1 0 0 0 1 0 0 0 2 1 1 1 0 0 0 0 1 2 1 2 2 0 0 0 0 0 2 2 0 2 0 0 0 0 2 0 0 1 1 0 0 0 1 0 0 0 2 0 1 2 1 2 2 0 0 0 1 1 2 1 2 1 0 0 2 2 0 1 0 1 0 1 1 2 1 0 0 0 0 0 0 0 2 0 2 1 0 1 0 1 0 0 0 0 1 0 0 0 0 0 1 0 1 0 0 1 0 0 2 1 1 1 0 0 1 1 1 0 2 0 0 2 0 0 1 0 1 0 1 1 1 0 1 0 0 1 1 2 1 1 0 0 0 0 0 0 0 0 1 1 2 2 1 2 0 1 0 1 0 2 2 1 0 1 1 1 0 1 0 0 1 1 0 0 1 0 0 0 1 1 0 0 1 0 0 0 0 2 0 2 2 1 0 0 0 0 0 2 0 0 0 0 0 0 0 0 0 0 0 0 0 1 0 1 1 0 0 0 0 0 0 0 0 2 0 0 1 2 2 0 0 2 2 0 2 0 1 0 1 1 0 1 1 0 1 0 0 1 0 1 0 0 2 1 0 0 2 0 1 1 0 2 0 0 0 1 1 1 0 1 0 1 1 0 1 2 1 0 1 0 0 0 0 2 0 1 1 1 1 1 0 1 0 2 0 0 0 1 1 1 1 0 2 0 1 1 1 2 0 2 0 0 1 1 0 0 0 1 1 0 0 0 1 1 1 0 0 2 0 0 1 0 0 0 2 0 1 1 0 2 1 0 0 0 1 0 1 1 1 1 1 1 0 0 0 0 0 0 0 0 0 2 0 0 1 0 1 0 2 0 1 0 0 2 0 0 1 0 0 0 1 1 1 1 0 2 1 2 0 1 2 0 0 1 1 0 1 0 2 1 1 1 2 1 1 1 2 2 0 0 2 2 1 1 1 0 1 2 0 0 0 0 0 2 0 1 0 0 2 0 2 0 2 2 0 1 0 0 1 0 0 0 1 2 0 0 1 0 0 0 2 0 1 0 1 0 0 0 1 0 1 1 1 1 2 2 0 1 1 0 1 0 2 0 2 0 1 1 1 1 1 2 1 1 1 1 1 1 1 1 1 0 1 0 2 0 1 0 0 1 2 0 1 1 1 1 0 1 0 1 0 0 2 0 1 1 1 1 0 1 0 1 2 2 1 0 0 0 0 0 1 1 0 0 0 0 0 1 0 0 0 1 0 0 2 2 0 0 1 1 0 0 1 2 2 1 1 0 1 0 1 0 1 0 0 0 1 0 0 0 0 0 1 0 0 2 2 0 1 2 0 2 0 0 0 1 1 0 1 2 0 1 0 0 0 1 2 0 0 2 2 0 0 1 0 0 0 1 0 0 2 1 2 1 0 0 0 1 0 0 0 0 0 2 0 1 0 2 1 0 0 2 1 0 0 1 1 1 1 1 1 0 2 0 1 1 0 0 1 1 2 1 2 2 0 1 0 0 0 0 0 1 1 0 0 0 1 1 0 1 1 0 1 0 0 0 2 0 0 0 0 0 0 1 1 0 1 1 2 0 0 0 1 0 1 1 1 1 0 0 2 0 0 2 1 0 0 1 0 0 0 1 2 1 1 0 0 0 1 1 0 0 1 1 1 1 1 0 1 1 1 1 2 2 1 1 2 2 1 0 1 0 0 1 1 0 0 0 1 0 2 1 0 0 2 0 0 0 0 0 0 1 2 1 2 2 1 0 2 2 0 0 0 0 0 0 1 0 1 0 0 1 0 0 0 0 0 2 1 2 1 1 1 0 0 0 0 1 1 1 0 1 0 0 0 1 0 1 0 1 2 2 0 1 1 0 0 0 1 1 0 0 0 2 2 2 0 2 0 0 0 0 2 0 0 0 1 0 0 1 0 0 2 0 1 0 1 0 1 1 1 0 1 0 2 2 1 0 0 1 1 0 0 2 1 0 2 1 0 1 0 0 2 1 1 2 2 0 2 0 0 0 1 1 1 1 0 2 1 1 0 1 1 0 1 1 0 1 1 1 0 0 0 0 0 2 0 0 0 1 0 1 0 0 1 0 1 0 0 0 1 0 2 0 1 0 1 0 1 0 0 0 0 0 1 0 0 0 0 0 0 0 0 1 1 1 1
126 0 0 1 1 0 1 2 0 2 2 0 1 1 0 0 0 1 0 1 1 1 0 0 2 0 0 0 2 1 2 2 0 1 1 0 2 2 0 0 2 1 1 1 0 1 0 1 0 2 0 0 1 1 1 0 0 0 0 0 1 0 0 2 1 1 2 0 0 0 0 0 1 0 0 1 1 1 1 0 1 1 2 0 2 0 0 0 0 2 0 0 1 1 0 0 0 1 0 0 0 1 1 1 2 0 2 2 0 0 0 2 2 2 2 2 2 1 0 1 1 0 2 2 0 2 0 1 1 1 0 0 0 0 0 0 0 0 0 0 0 0 0 0 0 0 0 0 0 0 1 0 0 1 1 0 0 1 0 1 0 1 0 2 1 0 0 0 2 2 0 0 0 2 0 0 1 1 0 0 0 1 0 2 0 0 2 2 0 0 2 2 2 1 1 0 0 0 0 1 0 0 1 1 1 1 1 1 0 0 1 0 2 0 1 2 1 0 2 2 1 0 0 0 0 0 0 1 1 0 0 0 0 0 2 0 0 1 0 1 0 1 2 1 1 1 0 0 0 0 0 0 0 0 0 2 1 1 0 0 0 0 0 0 1 0 0 0 1 0 1 2 1 1 1 1 0 2 1 1 0 0 0 2 0 0 2 1 0 2 0 0 1 1 1 0 2 0 0 2 1 0 0 1 0 1 0 2 1 0 0 2 0 2 2 0 2 0 0 0 1 2 1 0 0 0 0 0 0 1 2 1 0 1 0 0 0 1 1 1 0 1 1 1 1 0 1 1 2 2 1 1 2 2 1 0 0 0 0 2 2 2 2 0 2 1 0 0 1 0 1 1 2 1 1 2 1 1 0 2 1 0 2 0 1 1 0 0 0 0 0 0 2 0 1 1 1 1 0 1 0 1 1 1 1 1 1 2 0 0 0 0 0 0 0 0 1 0 0 0 0 0 0 0 0 1 0 0 0 0 0 0 0 1 1 0 0 2 1 1 2 0 1 1 0 1 0 0 1 0 0 0 0 2 2 1 2 2 0 2 0 2 0 0 0 0 0 1 2 0 1 1 2 1 2 0 2 0 2 1 2 0 0 1 1 1 1 2 2 0 1 0 0 0 1 0 0 1 1 1 2 2 2 2 0 0 2 0 1 2 1 0 1 0 1 0 0 0 2 1 1 2 0 2 1 2 0 1 0 1 1 1 2 2 2 0 1 0 0 0 1 2 0 0 0 2 0 1 1 1 0 0 0 0 1 2 0 1 0 2 2 0 0 0 0 2 2 2 1 1 1 1 1 0 1 0 1 1 1 1 0 0 1 0 0 1 0 0 1 1 0 0 0 0 0 0 0 0 0 0 0 1 1 1 0 0 0 0 0 1 1 1 0 1 0 0 0 0 0 0 1 1 0 0 0 0 2 1 0 0 1 1 1 0 0 0 2 0 0 0 0 1 0 0 1 0 1 0 1 1 1 1 0 1 1 2 0 0 2 0 0 0 1 0 0 2 0 2 0 0 1 0 0 1 1 0 1 1 0 2 1 0 2 1 1 1 1 0 0 0 0 0 0 1 1 0 0 2 1 0 0 1 1 1 1 2 1 1 1 0 0 0 0 0 0 1 0 1 0 0 0 0 0 0 1 0 0 0 0 1 0 1 0 0 0 1 0 0 1 2 0 2 0 0 0 1 0 0 0 0 0 0 1 0 0 2 2 0 1 1 0 0 0 0 0 1 1 2 0 0 0 0 0 0 0 0 0 1 0 1 0 1 1 2 1 0 1 1 1 2 0 2 2 1 0 1 0 1 0 1 0 0 1 1 1 0 1 0 0 2 0 0 0 0 1 1 2 2 1 2 2 2 0 2 2 0 1 0 0 0 0 1 2 1 0 1 1 0 2 0 0 2 0 0 0 0 0 0 0 0 0 0 1 2 2 0 0 0 1 1 2 0 0 0 0 0 2 0 2 0 0 0 0 1 2 1 1 0 2 2 2 0 1 0 0 1 1 1 0 0 0 0 1 0 0 0 0 2 0 0 0 0 0 0 2 1 0 1 0 1 0 0 0 0 2 1 0 0 1 1 0 1 2 1 1 0 0 0 0 1 1 1 0 2 0 0 0 0 0 0 0 1 2 1 0 0 0 0 0 1 1 1 1 1 0 0 0 2 0 2 0 0 1 0 1 0 1 0 0 0 1 0 0 0 0 1 0 0 1 0 0 1 0 1 0 0 0 1 0 1 1 0 0 0 0 0 0 0 1 0 0 0
127 1 0 1 0 0 0 2 2 0 1 0 0 0 0 0 0 1 1 1 1 1 0 0 2 0 2 1 1 1 2 0 1 1 2 2 1 0 0 0 0 0 0 0 0 0 0 0 2 0 0 0 0 1 1 0 0 0 0 0 1 0 0 2 1 1 1 0 0 0 0 0 2 0 1 2 1 0 0 0 0 1 1 1 2 0 0 0 0 2 0 0 2 2 0 0 0 1 1 0 0 0 1 0 2 1 2 0 2 0 0 2 1 2 0 2 0 0 2 0 0 0 2 2 0 2 0 1 1 1 0 0 0 0 0 0 0 0 0 0 1 0 0 0 0 0 0 0 0 2 0 0 0 1 0 0 0 1 0 0 0 1 0 2 0 1 0 1 0 1 1 0 1 1 1 0 2 1 1 0 0 2 0 2 1 1 1 1 0 0 2 2 0 0 0 0 0 0 0 0 0 0 0 1 2 0 0 0 0 0 0 0 0 1 1 2 0 1 2 1 2 0 1 0 0 1 1 0 0 2 0 0 1 1 1 0 0 2 0 0 0 0 1 0 2 2 0 0 0 0 0 0 1 0 0 2 1 2 1 0 0 0 0 0 1 0 1 1 1 1 0 0 0 0 0 0 0 0 2 0 2 0 1 2 0 0 2 1 0 1 1 1 2 0 1 0 2 1 1 1 0 0 1 0 1 0 0 2 0 0 0 0 0 1 1 0 2 0 0 0 1 1 0 0 2 0 0 0 0 1 1 2 1 2 0 0 0 1 0 0 0 0 0 1 0 2 0 0 2 1 0 0 1 1 0 1 1 1 0 1 1 1 1 1 1 0 0 0 1 0 0 0 0 0 0 0 0 1 0 2 1 0 0 0 0 0 0 0 0 0 0 0 1 0 2 0 1 0 1 1 1 1 2 0 0 0 2 0 0 0 1 0 1 0 1 0 0 0 0 0 0 1 1 0 1 1 2 1 1 0 1 1 0 0 0 0 1 1 1 0 1 1 2 0 1 2 0 0 0 1 0 0 0 0 2 0 2 1 0 1 1 1 0 0 0 1 1 0 2 0 1 1 1 1 1 1 0 0 1 0 1 0 0 0 2 0 0 0 1 0 1 1 0 1 0 0 0 0 1 0 1 2 1 1 0 1 2 1 0 0 0 0 0 0 0 1 0 0 1 1 2 0 0 2 0 2 2 0 1 1 1 1 2 1 2 1 1 0 2 1 1 2 1 1 1 2 0 0 2 1 0 0 0 0 1 0 1 1 0 0 0 0 1 0 1 0 0 0 0 0 1 1 1 0 0 0 1 2 2 2 0 0 1 0 0 1 1 0 0 0 0 0 0 0 0 0 0 0 0 0 0 2 1 2 1 0 0 1 1 2 0 0 0 1 0 1 0 2 1 0 0 0 0 0 0 0 0 1 0 0 2 2 1 0 2 1 2 0 1 0 0 1 0 1 2 0 2 0 0 0 0 1 0 0 2 2 0 0 1 0 0 0 0 0 1 2 0 2 2 0 1 0 0 0 0 0 0 0 2 1 0 1 2 1 0 1 1 0 0 0 1 1 0 2 0 0 0 2 2 2 0 2 1 1 1 2 1 2 2 0 2 2 0 0 0 1 0 1 0 0 0 0 1 0 1 0 0 0 2 0 1 1 1 0 0 1 0 0 0 1 0 1 0 1 0 0 0 2 0 1 0 1 0 1 0 1 0 0 0 1 0 0 0 0 1 0 1 1 2 2 1 0 0 0 0 0 0 1 0 1 0 1 0 0 0 1 0 1 0 2 0 1 2 0 2 0 0 0 0 0 0 0 0 1 0 1 1 1 1 2 0 0 1 1 1 2 0 2 2 2 2 2 0 1 1 0 0 0 0 0 0 2 2 0 0 0 0 1 1 0 0 0 0 0 0 0 0 1 1 0 0 1 1 1 1 0 0 0 1 1 1 0 0 0 0 0 1 0 1 0 0 0 1 0 2 1 0 1 2 1 1 0 1 0 0 1 1 2 0 0 0 2 1 0 2 2 2 2 0 1 0 0 0 0 2 1 1 0 0 1 1 0 0 0 0 0 0 2 2 0 1 1 2 2 1 0 1 1 1 0 1 1 0 2 0 0 0 1 0 0 0 0 1 0 0 0 0 0 0 0 1 0 1 0 0 0 1 0 0 1 0 1 1 0 1 0 1 1 0 1 1 0 0 0 1 1 0 1 1 0 0 1 0 0 0 0 0 0 0 0 0 1 0 0 0 0 1 0 0 0 2 2
128 0 0 1 0 1 1 2 0 2 2 0 0 1 0 0 0 1 0 0 0 2 0 0 2 0 1 0 2 0 1 0 0 1 1 0 2 2 0 0 1 0 0 0 0 0 0 0 2 0 0 1 1 1 1 0 0 0 0 0 0 0 0 2 1 2 2 0 0 1 1 0 2 1 1 2 0 1 1 0 1 2 1 1 2 0 0 0 0 2 0 0 1 2 0 0 2 0 0 0 0 0 0 1 2 0 2 1 1 0 0 2 1 1 1 1 1 0 2 0 0 0 1 1 0 0 0 1 1 0 0 0 0 0 0 0 0 1 0 2 1 0 1 0 0 0 0 0 0 1 0 0 0 0 0 1 0 0 0 0 0 2 1 2 2 2 1 2 1 1 1 0 1 1 0 2 2 2 0 1 0 0 0 2 2 2 0 2 1 1 1 2 1 0 1 0 1 0 0 0 0 0 0 0 2 1 0 1 1 0 0 0 0 0 0 2 1 1 1 1 2 1 0 0 0 1 1 0 0 0 1 1 0 0 2 0 0 2 0 0 0 0 2 0 2 2 1 1 1 0 0 0 1 0 2 2 0 0 0 0 0 0 0 0 2 0 0 0 1 0 0 2 0 0 1 1 0 0 2 0 0 0 0 1 0 1 1 0 1 1 1 1 0 0 2 0 2 0 0 0 0 0 1 0 1 0 1 2 0 0 0 0 0 2 2 0 1 0 1 0 1 2 0 0 2 0 0 1 1 0 2 0 0 1 0 0 0 2 0 1 0 0 1 0 0 0 0 1 2 0 0 0 0 0 0 2 0 0 0 1 1 1 0 0 0 0 0 2 2 0 0 0 0 0 0 1 0 0 1 1 1 0 2 0 0 1 0 1 1 0 0 0 0 0 2 0 0 0 1 1 0 0 1 1 1 0 1 1 0 0 0 0 2 0 2 2 0 0 0 1 0 1 2 0 1 2 0 0 2 0 2 1 0 0 0 0 0 0 0 0 2 0 0 1 0 2 1 0 2 0 0 1 0 2 1 1 0 2 1 2 1 1 0 1 0 2 2 1 2 1 0 1 0 2 1 1 1 1 1 0 0 0 1 0 2 0 0 2 2 0 1 0 1 1 0 0 0 0 1 0 1 2 1 1 0 1 2 0 0 0 0 0 1 0 1 0 0 0 0 2 2 0 1 2 0 2 1 1 0 2 1 1 1 1 1 0 1 0 1 1 1 1 2 0 2 2 0 2 0 2 0 0 1 0 0 2 0 1 0 1 0 1 1 0 1 0 0 2 1 0 0 1 1 0 1 0 1 2 2 0 2 0 1 0 1 0 0 0 0 0 0 1 1 0 0 0 0 1 1 0 0 2 1 1 1 1 1 0 1 0 0 0 0 0 0 0 0 0 0 0 1 0 1 1 1 1 2 1 0 0 1 1 0 0 1 1 1 0 0 0 0 0 0 1 1 0 1 0 0 0 0 2 0 0 1 1 0 0 2 0 0 0 1 0 0 2 0 2 1 0 0 0 1 0 0 0 0 0 2 0 0 0 2 1 0 2 1 2 0 1 0 0 0 0 0 0 0 2 1 1 0 1 0 0 0 2 0 1 1 0 0 0 0 1 0 1 0 1 0 0 0 1 1 0 0 1 1 0 0 0 0 2 0 0 0 0 1 0 0 1 0 1 0 1 0 0 1 0 0 2 1 1 1 0 0 1 1 0 1 1 0 1 2 1 0 0 0 1 2 2 0 0 0 0 0 0 0 1 0 1 0 1 1 0 0 1 0 2 1 1 1 1 2 1 0 1 0 1 0 0 0 0 0 0 0 1 0 0 0 1 0 0 0 0 2 2 0 2 2 2 2 2 0 2 2 0 2 0 0 0 0 2 2 1 0 0 0 0 0 0 0 0 0 0 0 0 0 1 1 1 0 0 1 2 1 1 0 0 0 0 1 0 0 0 0 0 0 1 2 0 0 0 0 0 2 0 0 1 2 2 2 0 0 0 0 2 2 0 0 0 0 2 0 0 2 2 2 2 0 1 0 2 0 0 2 1 1 0 0 1 0 1 0 0 1 1 0 0 1 1 0 1 2 1 2 0 0 0 0 1 2 2 1 2 1 0 1 1 0 0 0 2 0 0 0 1 0 1 1 0 0 0 2 0 1 0 0 0 0 0 1 0 1 0 0 0 0 0 0 1 1 1 0 0 1 1 1 0 0 0 0 2 0 2 0 0 0 1 1 0 0 0 0 1 0 0 0 0 1 0 0 0
129 1 1 1 0 0 0 1 2 0 0 0 0 0 0 0 0 1 1 1 0 2 0 0 2 0 1 0 2 0 1 1 0 0 0 0 2 2 0 0 1 0 0 0 0 0 0 1 1 1 0 0 0 1 1 0 0 0 0 0 2 0 0 2 0 0 1 2 0 0 0 0 2 0 1 2 1 2 2 0 2 2 2 0 1 0 0 0 0 2 0 0 2 0 0 0 1 1 1 1 0 0 0 0 2 1 2 1 1 0 1 1 2 2 1 2 1 0 1 1 1 1 2 2 0 2 0 0 0 0 0 1 0 0 0 0 0 0 0 2 0 0 0 0 0 0 1 0 0 1 0 0 0 0 0 0 0 1 0 0 0 2 0 1 1 2 0 0 2 2 0 0 0 2 0 0 1 0 0 1 0 0 0 2 2 1 1 1 0 0 1 1 0 0 0 0 0 0 1 0 0 0 0 0 1 1 1 2 0 0 1 1 2 0 1 2 0 0 2 2 2 0 0 0 0 1 1 0 0 2 0 0 0 0 2 0 0 2 0 0 0 0 2 0 1 1 0 0 1 1 1 1 1 0 0 2 1 0 1 2 1 2 0 0 0 0 2 0 0 0 0 1 1 0 0 0 1 0 1 0 1 0 0 2 0 1 2 1 0 2 0 0 0 1 1 1 1 1 0 1 0 1 0 1 0 0 0 2 0 1 0 1 0 1 1 0 2 0 1 0 1 2 1 1 1 0 0 2 0 1 1 2 0 1 0 0 0 0 1 1 0 0 2 0 0 0 1 0 1 1 0 0 1 1 0 1 1 2 0 0 0 0 1 0 1 1 0 0 2 0 2 2 1 1 0 0 0 1 0 2 1 1 1 1 0 0 0 0 0 0 0 0 2 0 1 1 1 0 0 0 0 0 1 1 1 1 1 2 0 0 0 0 1 0 1 1 1 0 0 0 1 0 0 1 0 2 1 0 1 0 2 0 0 0 0 0 1 1 1 0 2 2 1 1 0 2 0 0 2 0 0 1 0 1 2 1 2 2 2 0 1 1 0 1 0 1 1 1 2 0 0 0 2 1 2 0 1 0 2 2 2 0 0 1 1 1 1 1 2 1 2 0 0 1 1 0 1 0 1 0 1 2 0 0 0 2 2 2 0 0 0 1 1 1 1 0 1 0 0 2 2 0 1 2 1 2 0 0 1 2 1 0 1 1 1 0 1 2 2 2 1 1 1 0 2 1 0 1 1 2 0 0 1 0 1 0 0 0 1 0 0 0 1 0 1 1 1 2 1 0 0 1 0 0 0 0 0 1 1 0 1 0 1 0 1 0 1 0 0 0 0 0 1 0 0 0 0 0 0 0 0 2 0 2 2 0 2 0 1 1 0 0 0 0 0 0 0 1 1 0 0 0 0 1 1 0 0 1 0 0 1 1 0 0 1 0 2 0 1 0 0 1 0 0 1 0 0 0 0 0 2 1 0 0 1 2 0 1 2 0 0 0 0 1 1 1 0 2 1 0 0 1 1 0 1 0 0 0 1 1 0 1 2 2 1 2 1 2 2 0 0 0 1 2 0 1 0 2 0 1 1 0 1 0 1 2 1 2 1 0 1 0 0 0 0 2 1 2 1 1 0 0 1 0 1 1 0 0 0 0 0 1 0 0 0 0 1 0 0 1 0 1 0 1 0 1 0 1 0 2 0 2 1 0 0 2 1 0 1 0 0 0 1 0 0 0 2 2 2 2 0 0 1 2 2 0 0 0 1 0 1 1 1 0 0 2 0 1 1 1 1 2 2 0 1 0 0 1 0 0 1 0 1 1 1 1 1 0 0 1 0 0 0 0 1 1 0 2 1 1 1 2 0 2 2 0 1 0 0 0 0 2 1 1 0 0 0 0 0 0 0 0 0 0 0 0 0 2 1 0 0 0 0 2 2 0 0 0 0 0 2 0 1 0 1 2 1 0 2 0 0 0 0 0 1 0 1 0 1 2 2 0 2 0 0 0 0 1 0 0 0 1 0 1 1 1 1 2 0 1 0 2 0 0 2 1 1 1 0 1 0 1 0 0 1 1 0 2 1 1 0 2 2 2 2 0 1 1 0 0 2 1 0 2 0 0 0 1 1 0 0 1 2 1 1 0 1 0 0 0 1 0 2 0 1 1 1 0 0 0 0 0 0 1 0 0 1 0 0 0 1 0 0 0 0 2 0 1 1 0 0 1 0 2 0 0 0 0 0 0 0 0 0 0 0 0 0 0 0 0 0 0
130 0 0 0 0 0 0 1 2 1 1 1 0 0 0 0 0 1 1 1 1 0 0 0 2 0 0 0 2 0 1 1 1 1 0 1 1 1 0 0 0 0 0 1 0 1 1 0 1 1 1 0 2 2 0 0 0 0 0 1 1 0 0 1 0 0 1 0 0 0 0 1 2 1 2 2 0 1 1 0 1 2 1 1 1 0 0 1 1 2 0 1 0 0 1 0 0 0 0 0 0 0 0 2 2 0 2 1 2 1 0 2 1 2 2 2 2 0 1 1 1 1 2 1 0 1 1 2 2 0 0 0 0 1 1 1 0 1 2 0 1 0 0 0 0 0 0 0 0 1 0 0 0 0 0 1 0 1 1 2 2 1 2 2 0 2 0 0 0 2 0 1 1 1 0 1 2 0 0 1 0 1 2 2 2 0 2 0 0 0 2 2 1 1 1 0 0 0 0 1 0 0 0 1 0 1 2 1 1 0 1 0 1 0 1 2 1 0 1 0 1 0 0 0 1 1 0 0 0 0 0 0 0 0 1 0 0 1 0 0 0 0 2 1 2 2 0 0 0 0 0 0 1 0 0 2 1 0 0 0 0 0 0 0 0 0 1 0 1 0 0 1 0 0 0 0 0 0 1 0 1 0 2 2 0 0 2 2 0 2 0 2 0 1 0 1 0 1 0 1 0 1 2 0 2 0 0 0 0 0 0 1 0 2 2 1 2 1 1 0 2 1 0 0 2 0 0 1 1 1 0 2 0 1 0 0 0 2 0 1 0 0 1 1 0 1 1 1 2 0 0 0 2 2 2 0 1 0 0 1 1 1 2 0 2 1 0 2 2 0 0 0 0 0 0 0 0 1 1 1 1 1 1 0 1 0 0 0 1 0 1 1 0 0 2 0 0 0 0 1 0 1 0 2 2 0 1 1 0 0 1 0 0 0 0 0 1 1 0 0 1 1 1 1 0 1 1 0 1 1 1 1 0 0 0 1 1 2 1 1 2 1 1 1 0 1 0 1 1 2 0 0 0 2 0 0 0 2 0 2 0 1 1 0 0 1 1 1 1 1 0 2 2 1 1 0 1 0 2 0 1 1 0 0 2 1 0 1 1 0 1 1 0 1 2 0 0 0 1 0 1 1 1 1 0 1 1 0 0 1 0 0 1 1 0 1 1 0 0 2 2 0 1 2 1 1 0 1 1 2 0 1 2 1 1 0 2 0 1 1 2 2 2 1 1 2 0 0 2 0 0 0 0 0 0 2 0 1 2 0 0 0 1 0 1 0 0 2 1 0 0 0 1 0 1 0 1 1 0 0 0 0 2 0 2 0 2 0 0 0 0 0 0 1 1 0 1 0 0 0 0 1 2 2 0 0 2 0 2 0 2 0 1 1 1 1 1 2 0 0 1 2 0 0 0 0 0 1 0 0 1 1 1 0 2 0 1 0 1 0 1 1 0 1 1 0 1 0 0 0 1 2 1 2 1 2 0 1 2 0 0 0 1 0 2 1 0 1 0 0 0 1 0 1 1 0 0 2 2 0 2 0 0 0 0 0 0 2 1 0 1 1 1 1 0 0 0 2 2 2 1 1 0 1 0 2 2 1 2 1 1 1 0 1 1 1 0 2 1 1 0 0 1 1 0 1 1 0 0 0 0 1 0 0 0 0 1 0 0 0 0 0 0 0 0 1 0 0 0 0 0 0 0 0 0 2 1 0 1 0 0 0 1 0 0 1 1 2 1 1 0 1 1 2 2 0 0 2 0 2 1 0 1 1 1 0 1 2 2 2 0 2 2 0 0 0 1 0 0 1 0 0 1 1 1 0 1 0 1 1 0 0 1 2 0 2 1 1 1 2 2 2 0 2 2 0 1 0 1 0 0 2 2 2 0 1 1 0 0 0 0 0 0 0 0 0 0 0 0 0 0 0 0 2 2 0 0 0 1 0 0 0 0 0 0 2 2 0 2 0 0 0 0 1 1 1 0 2 2 2 2 0 2 0 0 1 1 2 0 0 0 1 1 1 1 1 1 2 0 1 0 2 0 0 2 2 0 0 0 1 0 1 0 0 1 0 0 1 1 1 0 2 2 1 1 0 0 0 1 0 2 2 1 1 2 0 2 1 0 0 0 0 2 1 0 1 0 0 0 0 0 0 1 0 0 1 1 1 0 2 0 1 0 0 0 0 1 0 0 1 0 1 0 0 0 1 1 1 1 0 0 1 0 2 0 0 0 1 1 0 1 1 0 0 0 0 1 0 1 1 2 0
131 0 0 1 1 0 1 1 1 1 1 1 0 0 0 0 0 1 1 1 1 1 0 1 1 0 1 0 1 0 1 1 2 2 0 0 2 2 0 0 2 1 0 0 0 1 0 0 1 0 0 0 2 2 0 0 0 0 0 1 1 1 0 2 0 0 1 0 0 0 0 1 2 0 1 2 1 1 1 0 0 1 1 1 1 0 0 0 0 2 0 0 0 2 1 0 1 1 1 1 1 1 1 0 2 1 2 1 1 0 1 1 0 1 0 1 0 0 1 1 1 1 2 2 0 0 0 1 2 0 1 1 0 0 0 0 0 0 0 0 1 0 0 0 0 0 0 0 0 1 0 0 0 0 1 1 1 2 0 1 2 0 0 2 0 1 0 1 1 1 1 0 0 2 1 1 2 0 0 0 0 0 1 2 1 0 2 1 0 0 1 2 1 0 1 0 1 0 1 0 0 1 0 1 1 1 1 1 1 0 0 0 1 0 2 2 0 0 1 0 1 1 1 0 0 1 1 0 0 2 0 0 0 1 1 1 1 2 0 0 0 0 2 0 2 2 0 0 0 0 0 0 1 0 0 2 0 0 0 0 0 0 0 0 1 0 0 1 2 0 0 1 0 2 0 1 0 1 1 1 0 1 1 2 1 0 2 2 0 2 0 0 1 0 1 0 2 0 0 1 0 0 1 0 1 0 0 2 0 0 0 1 0 1 1 0 2 0 1 0 1 2 1 0 2 1 1 1 0 0 1 1 0 1 0 0 0 1 1 1 0 0 1 1 0 1 1 0 1 2 0 0 1 1 0 1 1 0 0 2 2 2 2 0 2 0 0 1 1 0 0 0 1 1 0 1 0 1 0 2 2 2 1 0 0 0 0 0 0 0 0 0 1 0 2 0 1 2 0 0 0 0 1 1 1 0 1 1 1 1 0 1 0 0 0 0 0 0 0 0 1 0 0 2 1 2 0 2 2 0 2 0 0 0 0 1 0 1 0 0 2 1 0 2 1 2 1 0 2 0 0 2 0 1 2 1 2 2 0 1 2 1 0 0 0 0 0 2 2 0 1 1 0 2 2 0 2 0 1 0 0 0 0 0 2 1 0 2 2 0 1 0 1 2 2 0 1 0 0 1 2 2 2 2 0 0 1 1 0 1 0 0 1 0 0 0 0 0 2 2 2 0 2 1 0 1 0 0 1 2 1 0 1 0 1 0 1 0 2 2 0 1 1 1 1 1 0 1 1 1 0 0 0 0 1 0 0 2 1 0 0 0 0 1 0 0 1 1 0 1 2 2 2 0 1 0 2 2 2 2 0 0 2 0 1 1 2 0 0 0 0 0 1 1 1 0 1 1 1 2 2 0 1 1 2 0 0 0 1 2 0 0 1 1 1 1 1 2 1 1 1 1 0 0 0 0 1 1 0 0 0 0 0 0 1 0 2 0 2 0 2 2 0 1 1 0 1 0 0 0 2 2 0 0 2 2 0 0 2 2 2 0 1 0 0 2 0 2 1 0 0 0 0 0 0 0 1 0 2 0 1 0 2 2 0 1 2 0 0 0 0 0 2 2 0 1 1 2 1 2 1 0 0 1 1 1 2 1 1 0 2 0 0 0 1 0 1 1 1 1 0 1 1 0 1 0 0 1 0 1 0 1 0 1 0 1 1 0 0 2 0 2 0 0 0 0 0 1 0 0 0 0 1 1 0 1 0 0 0 0 1 0 1 0 0 0 1 1 1 1 0 0 1 1 1 0 0 0 0 2 0 0 0 1 1 1 1 2 2 2 0 2 2 0 1 0 0 0 0 2 0 0 0 2 0 1 1 0 0 0 0 0 0 0 0 2 2 1 1 1 1 1 0 2 2 0 1 0 0 1 1 1 1 1 1 0 0 1 1 0 1 1 2 1 2 1 2 1 1 0 0 0 1 1 1 0 1 0 0 0 0 0 0 0 0 1 1 0 2 0 0 0 0 1 1 0 0 2 1 1 0 2 0 1 0 0 0 0 0 0 0 1 2 0 2 1 1 2 0 1 0 2 0 1 0 0 2 0 0 1 0 1 0 0 1 1 0 0 1 1 0 1 1 1 1 0 2 1 2 0 2 1 0 1 0 0 0 1 1 1 0 0 2 2 2 1 0 1 0 0 2 0 1 1 2 0 1 1 0 2 0 1 1 0 2 0 1 0 0 0 1 0 0 0 0 0 1 1 1 0 0 1 0 1 0 0 0 0 0 1 0 1 1 0 0 0 0 0 0 1 2 0
132 1 0 2 0 1 1 2 2 0 1 0 0 0 0 0 0 0 0 1 2 1 0 1 2 0 0 0 2 0 2 1 1 1 2 1 2 1 0 0 0 0 0 0 0 0 0 0 0 2 0 0 1 2 0 1 0 0 0 2 0 0 0 1 0 0 1 1 0 0 0 1 2 0 2 2 0 1 1 0 1 1 2 0 2 0 1 0 0 2 0 0 1 1 1 0 1 1 1 1 1 1 0 1 2 1 2 0 2 2 0 2 1 1 1 2 1 0 0 2 2 0 2 0 0 0 2 0 0 0 0 0 0 0 0 0 0 0 0 1 0 0 0 0 0 0 0 0 0 1 0 0 0 0 0 0 0 0 0 0 1 1 0 2 0 0 0 1 0 1 1 1 0 2 0 1 1 0 0 1 0 1 1 2 2 0 2 0 0 0 0 1 2 0 2 0 2 1 0 0 0 0 0 1 1 1 1 1 2 1 0 0 1 0 2 2 0 0 2 0 2 1 1 0 0 1 1 0 0 1 1 1 0 0 2 0 1 2 0 0 0 0 1 0 1 1 0 0 0 0 0 0 0 1 1 1 0 0 0 0 0 0 0 0 1 0 0 0 1 0 0 0 0 0 0 0 0 0 1 0 0 1 1 1 0 0 2 2 0 2 0 0 1 0 2 0 2 0 0 2 0 0 1 0 1 0 0 2 0 0 0 1 0 1 1 0 1 0 0 1 0 1 1 0 1 0 1 1 1 1 1 1 1 2 0 0 0 2 0 1 0 1 2 1 0 0 1 0 2 1 1 0 2 2 2 0 0 0 0 1 2 2 0 0 0 0 0 2 2 0 0 0 0 0 0 0 0 0 1 1 1 1 1 0 0 0 0 1 1 1 1 1 1 0 2 1 0 0 1 1 0 1 1 1 2 1 0 0 0 0 2 0 1 0 1 0 0 0 0 1 0 1 0 1 2 1 1 1 2 2 1 2 0 0 0 2 0 0 0 0 2 0 2 0 0 2 0 0 1 1 0 1 0 2 0 0 0 2 1 1 2 0 0 0 0 0 0 2 1 2 0 2 1 1 0 0 0 0 2 0 1 0 0 0 2 1 0 1 1 0 1 1 1 1 0 0 1 0 0 1 2 2 1 1 0 1 1 0 0 1 0 0 0 0 1 1 0 1 0 1 1 1 0 2 1 2 1 1 0 2 1 1 1 1 1 0 2 0 0 0 0 1 2 1 2 0 1 0 2 2 0 0 0 0 0 1 0 1 1 0 0 1 0 0 0 1 1 2 1 1 1 2 0 0 0 0 0 1 1 1 0 0 2 0 1 1 1 0 1 1 0 0 0 0 0 0 0 0 0 1 1 1 1 1 1 1 0 1 1 1 0 0 0 0 0 0 0 1 1 0 0 0 0 0 0 0 2 1 0 0 2 2 1 0 1 0 2 0 0 0 1 1 0 1 0 0 0 0 0 0 0 1 0 1 2 2 0 0 2 1 1 0 1 1 1 1 0 1 1 1 0 1 0 1 0 0 0 1 2 0 1 1 1 1 1 1 0 2 1 0 0 0 1 1 0 0 1 2 0 1 1 0 1 0 1 1 2 2 2 0 1 1 0 0 0 0 0 1 1 1 0 0 2 1 0 1 1 0 1 0 1 2 0 0 0 0 0 0 0 2 1 1 0 0 0 1 0 0 0 0 0 0 0 0 0 1 0 0 0 0 0 1 1 0 0 0 2 1 2 2 1 0 0 1 1 1 0 1 1 1 0 0 0 1 1 1 1 2 2 1 1 2 2 0 1 0 0 1 0 1 0 0 1 2 1 2 0 0 0 1 0 0 0 0 2 2 0 0 1 1 0 1 0 2 1 0 1 0 0 0 0 2 2 1 0 1 0 1 1 2 2 2 1 1 1 1 1 0 0 0 0 0 2 2 2 0 0 0 1 1 1 0 0 0 0 0 1 1 1 1 0 0 1 0 2 0 0 0 0 2 2 0 2 0 0 0 0 1 0 0 0 1 1 0 2 2 2 2 0 0 0 2 1 0 1 1 1 0 0 1 0 2 0 0 0 0 0 0 2 2 0 2 2 2 0 0 0 1 1 0 1 1 0 1 1 0 1 1 1 1 0 1 2 2 2 1 0 0 0 0 1 0 1 1 0 0 1 0 0 1 0 1 2 0 0 0 1 0 0 0 0 0 0 0 0 1 0 0 1 0 0 1 0 0 0 0 0 1 1 1 1 1 0 0 0 0 1 0 1 0 0 0
133 1 0 1 0 1 1 1 1 1 1 0 0 1 0 0 0 2 2 1 1 2 0 0 2 0 1 1 2 0 2 0 2 1 0 0 2 1 1 1 0 0 2 2 0 0 0 1 1 1 0 0 2 2 0 1 0 0 0 0 1 0 0 0 0 0 2 1 0 0 0 0 1 0 0 1 1 0 0 0 0 2 1 1 1 0 0 0 0 1 0 0 1 1 0 0 1 1 1 1 1 0 1 0 1 0 1 1 1 0 0 2 0 1 0 1 0 0 1 1 1 0 2 0 0 0 1 1 1 0 0 0 0 1 1 1 0 1 1 0 1 0 1 0 0 0 0 0 0 1 0 0 0 0 0 1 1 2 1 1 2 0 0 2 0 1 1 1 0 1 0 0 2 0 0 1 1 1 0 0 0 0 1 2 2 1 1 2 2 1 1 2 1 1 0 0 1 0 1 0 0 1 0 2 2 0 0 1 1 0 0 0 1 0 1 2 0 0 1 1 2 1 1 0 0 0 0 1 0 2 1 1 0 1 2 0 0 1 0 0 0 0 2 1 2 2 0 0 0 0 0 0 2 0 0 1 0 0 0 0 0 0 0 0 1 1 1 0 2 1 1 0 0 1 0 0 1 2 1 1 0 1 1 2 0 1 1 2 0 1 1 0 0 0 2 0 2 0 2 2 2 0 1 0 1 0 1 2 0 0 0 1 0 2 0 0 2 0 0 0 1 1 0 1 1 0 0 2 2 1 1 2 0 2 0 0 0 0 2 2 0 0 2 1 0 0 0 1 1 2 1 1 2 2 1 0 1 1 0 1 1 1 0 1 0 0 0 1 2 0 1 1 0 0 1 0 0 0 2 0 1 1 1 0 0 1 0 0 0 0 0 0 1 0 2 0 1 0 2 2 1 2 0 1 1 0 0 1 0 0 0 0 0 0 0 0 2 0 0 0 0 2 0 1 0 0 1 0 2 2 1 1 0 0 0 1 0 2 1 0 2 0 1 1 0 2 2 0 1 1 0 1 0 1 2 1 2 1 0 1 1 1 1 0 0 1 1 2 1 1 2 2 1 1 1 0 1 0 1 0 1 1 0 0 2 1 0 2 2 0 2 0 1 1 1 0 1 1 1 1 1 2 0 0 1 1 1 0 0 2 0 0 1 0 1 1 0 0 1 1 1 0 1 2 1 1 0 1 0 2 1 1 1 1 2 1 0 1 2 2 0 1 1 0 1 1 0 1 1 1 0 0 0 0 1 1 0 1 2 0 0 0 1 1 1 0 1 1 1 0 0 1 1 0 1 0 1 1 1 1 0 0 2 0 0 1 1 0 0 0 1 0 1 0 0 1 0 0 0 0 0 2 0 2 2 0 2 2 2 2 1 0 0 0 0 0 0 0 0 0 0 0 0 0 0 1 1 2 0 0 1 1 0 0 2 1 2 1 1 0 1 1 0 1 1 0 1 0 0 0 0 2 0 1 2 2 0 1 2 0 0 0 1 1 0 1 1 2 0 0 2 0 0 0 0 0 1 1 1 1 1 0 2 2 0 2 1 2 0 1 0 0 0 2 1 0 0 1 1 1 0 1 1 0 0 2 1 2 2 0 1 1 1 0 0 2 1 1 1 1 0 0 1 0 1 0 0 0 1 0 1 2 0 0 0 0 0 0 0 1 0 1 0 0 0 0 0 0 0 0 0 0 0 0 0 0 0 0 1 1 0 1 1 0 0 1 0 1 2 2 1 1 0 1 1 1 0 1 1 1 1 1 1 1 1 0 1 1 1 2 0 2 2 1 1 1 0 1 0 0 0 0 1 2 1 1 1 0 1 2 0 0 1 1 0 2 1 2 2 1 1 2 0 1 1 0 0 0 0 1 1 1 2 2 0 0 0 1 1 0 0 0 0 0 0 0 0 0 0 0 0 0 2 1 1 0 1 1 0 0 2 0 0 0 0 1 1 0 1 1 0 0 0 2 2 1 0 1 2 2 0 1 1 0 0 1 1 1 1 1 0 0 1 1 2 2 2 2 0 1 0 0 1 0 1 2 0 0 0 0 0 1 0 0 1 1 0 1 2 0 0 2 2 2 1 0 2 1 1 1 1 1 1 2 1 0 1 0 0 1 0 0 1 1 1 0 0 2 0 2 0 0 1 1 1 0 1 0 0 0 0 0 0 1 0 0 0 0 0 1 0 0 1 0 2 1 0 1 1 0 0 1 0 1 0 1 1 1 0 1 1 1 0 0 0 1 1 0 1 2 2 1
134 0 1 0 0 0 0 1 2 0 0 1 0 1 0 0 0 2 1 0 0 2 0 0 2 0 1 0 2 0 2 1 1 1 0 0 2 2 0 0 1 0 1 1 0 0 0 0 2 0 0 0 1 1 1 1 0 1 1 2 0 1 0 0 2 1 1 0 0 0 0 1 2 1 1 2 1 2 2 0 2 2 2 0 1 0 1 0 0 2 0 0 1 1 0 0 0 1 1 1 1 0 2 0 2 0 2 0 2 0 0 2 0 2 2 2 2 1 0 1 1 0 1 0 1 0 1 1 1 0 0 0 0 0 0 0 0 1 1 0 1 1 1 0 0 0 1 0 0 1 0 1 0 0 0 0 0 1 0 1 1 0 0 2 2 2 2 2 1 1 1 0 0 2 0 1 1 0 1 1 0 1 1 1 1 0 1 2 0 0 1 2 2 1 1 0 0 0 0 1 0 0 0 0 0 2 2 1 1 0 0 0 1 1 2 2 0 1 1 0 1 1 1 0 0 2 2 0 0 1 0 0 1 1 1 0 0 2 0 0 0 0 2 0 2 2 0 0 0 0 0 0 1 0 0 2 0 1 1 1 0 1 1 1 1 0 0 1 2 2 0 0 0 0 0 0 0 0 1 0 1 1 1 2 0 0 1 2 0 2 0 0 1 0 1 1 1 1 1 1 1 0 0 1 0 0 0 1 1 0 1 1 0 2 2 0 1 0 0 0 0 2 1 1 1 0 0 1 1 1 1 1 0 0 0 0 0 0 2 1 0 2 2 2 0 1 0 0 0 2 0 0 1 1 0 1 1 2 0 0 0 0 1 0 1 1 0 2 2 0 0 0 1 1 2 0 0 0 1 1 0 0 0 0 0 1 0 2 2 0 1 1 1 1 2 0 2 0 0 0 0 0 0 2 2 1 0 1 0 0 0 0 1 1 1 0 1 0 0 1 0 1 0 1 0 1 2 0 0 0 0 0 0 0 0 2 0 1 1 1 1 1 1 1 0 2 2 0 1 1 0 0 0 2 0 0 0 2 0 2 1 1 0 1 0 1 1 1 2 1 1 2 2 0 0 2 0 0 2 0 0 1 0 0 0 2 2 1 1 0 0 0 2 2 0 0 0 0 1 0 1 1 2 2 0 0 2 0 1 1 1 0 2 2 0 0 1 1 1 1 1 1 0 2 1 2 0 2 0 2 0 1 1 0 1 1 2 1 0 0 0 0 1 1 2 1 1 1 1 1 0 0 1 0 1 1 1 1 1 0 0 0 0 0 0 0 1 0 0 0 0 2 1 0 0 0 1 1 1 1 0 0 2 0 1 1 1 0 0 0 0 0 1 0 2 0 0 0 0 1 1 1 2 0 0 2 2 1 1 1 0 0 1 1 1 0 0 0 0 0 2 2 0 0 0 1 1 1 0 0 0 0 1 0 1 1 1 0 0 0 0 0 0 1 1 0 0 2 0 1 1 2 0 1 2 2 0 0 2 0 0 0 1 0 0 2 1 2 0 1 0 1 1 0 0 0 0 0 1 2 0 1 1 1 0 0 1 1 0 1 1 1 1 1 0 0 0 2 0 1 1 1 1 0 2 0 2 2 1 0 0 0 0 1 0 0 0 1 0 0 0 1 0 1 0 0 1 0 0 0 0 1 0 0 0 0 1 0 0 1 0 1 0 0 0 1 0 0 0 1 0 0 0 0 0 1 0 0 1 0 0 1 1 0 0 1 0 2 1 1 0 1 0 0 0 2 1 2 0 2 0 1 0 0 0 2 0 2 1 1 1 1 2 1 0 1 0 0 0 0 1 0 0 2 0 1 1 1 1 1 0 0 1 1 0 1 1 2 1 1 0 1 0 2 2 0 0 0 1 0 0 2 2 2 0 0 0 0 1 0 0 0 2 1 2 1 2 0 0 0 0 0 1 2 1 1 0 0 0 0 0 0 0 1 1 1 1 0 1 1 1 0 1 0 2 0 0 0 1 1 1 0 2 0 0 0 0 1 0 0 1 2 0 0 1 0 1 2 0 0 0 2 0 0 1 0 2 0 0 0 0 1 0 0 1 1 0 1 2 1 1 1 1 2 1 0 2 2 1 1 2 2 1 2 1 0 1 1 0 0 0 0 0 2 0 0 0 1 0 0 2 0 2 0 1 0 1 1 0 0 1 0 0 1 0 0 0 0 0 2 1 2 0 0 0 1 0 1 1 0 0 1 0 2 0 0 0 0 0 0 0 0 0 0 0 0 0 0 1 0 2 1
135 1 0 1 0 0 0 2 1 0 1 0 1 1 0 0 0 1 0 0 0 1 0 0 2 0 1 0 2 1 2 0 0 0 0 0 1 2 0 0 1 0 0 1 0 1 0 0 1 1 0 0 1 1 1 0 0 0 0 0 1 1 0 1 1 1 1 1 0 0 0 1 2 1 1 2 1 1 1 0 1 2 1 0 1 0 0 0 0 2 0 0 1 1 0 0 2 0 0 0 0 0 0 0 2 0 2 2 0 0 0 2 1 1 1 1 1 0 1 0 0 0 1 0 0 0 2 1 2 1 0 0 0 0 0 0 0 1 0 1 0 0 0 0 0 0 1 0 0 0 0 0 0 1 0 1 1 1 0 2 2 0 0 2 0 2 0 1 0 1 1 2 0 2 1 1 1 1 0 0 0 0 1 2 2 0 2 2 1 0 1 1 2 1 1 1 2 0 0 1 0 1 0 1 2 0 0 1 1 0 0 0 0 0 2 2 0 0 1 0 1 1 0 0 1 0 0 0 0 2 0 0 0 0 2 0 1 2 0 0 0 1 2 0 1 1 0 1 0 0 0 0 0 0 0 2 1 0 0 0 0 0 0 0 0 0 1 0 2 2 0 0 1 1 0 0 1 1 2 2 0 0 1 1 0 1 1 2 0 2 0 0 1 0 1 0 1 2 0 2 0 1 0 0 0 1 0 2 0 0 0 1 0 1 1 0 2 0 2 0 2 2 2 2 2 0 0 1 0 0 1 2 0 0 0 0 0 0 2 0 0 0 1 2 1 0 2 1 1 1 1 1 2 2 1 0 0 0 0 1 1 1 2 0 2 1 0 2 2 0 0 0 1 0 2 0 0 2 0 2 0 0 0 0 0 0 0 0 0 0 0 0 0 0 2 0 1 1 1 1 1 1 2 0 1 0 1 0 0 1 0 1 0 0 0 0 1 0 0 0 0 0 0 1 1 1 0 0 2 2 2 2 0 0 0 1 1 1 0 0 1 2 0 1 0 2 2 0 1 0 1 1 0 2 0 0 0 2 1 1 2 0 2 0 0 2 2 1 1 2 0 2 2 2 2 0 2 0 2 0 1 0 0 0 1 2 1 1 1 0 0 1 0 1 1 0 1 1 1 0 1 2 0 0 2 0 2 0 0 0 0 1 0 1 0 0 0 1 0 1 1 1 0 0 0 0 0 0 1 1 1 1 2 1 2 1 2 0 2 2 1 1 1 0 1 1 0 1 0 2 0 1 0 0 0 2 0 1 1 1 1 0 1 1 0 0 2 1 1 0 1 2 1 0 1 0 2 2 2 1 0 0 1 0 0 0 0 0 0 0 0 0 1 0 0 0 1 0 0 0 0 2 1 1 1 1 1 1 1 0 0 0 0 0 0 0 0 1 0 0 0 1 0 0 0 0 0 2 0 0 0 0 0 1 2 1 1 0 1 0 0 1 0 0 1 0 1 0 0 1 1 1 1 2 1 2 0 0 2 0 0 0 2 0 0 2 1 2 2 0 0 0 0 0 0 0 0 0 2 0 0 1 2 2 0 1 1 1 0 0 0 0 1 2 0 0 1 2 0 0 0 0 1 0 2 0 2 1 2 0 1 0 0 0 1 0 1 2 1 1 0 1 0 0 1 0 1 0 0 0 0 1 0 0 0 0 1 0 0 0 0 0 0 0 1 1 0 1 0 0 0 0 0 0 0 1 0 1 1 1 0 0 2 0 0 0 1 1 0 0 0 0 0 0 0 1 1 0 2 0 0 2 2 0 0 1 0 2 2 0 1 1 2 0 2 0 0 1 0 0 0 0 1 2 1 1 1 1 1 2 1 1 1 1 1 2 0 2 2 2 1 2 0 1 1 0 0 0 0 1 0 1 1 1 0 0 0 1 1 0 0 0 0 0 0 0 0 0 0 0 0 0 1 1 1 0 0 1 0 0 1 0 0 0 0 0 1 0 0 2 0 0 1 0 2 0 0 2 1 2 1 1 2 1 0 1 0 1 1 0 0 1 1 1 2 2 2 1 1 1 1 1 0 0 1 1 1 1 0 1 0 1 0 0 0 0 0 2 1 0 1 1 2 0 1 0 1 0 0 0 2 2 0 0 2 0 1 1 0 0 0 1 2 2 2 0 0 0 0 1 1 1 0 1 0 0 1 2 0 2 0 0 1 1 0 0 0 0 0 1 1 0 0 0 0 1 0 0 2 0 1 1 0 2 0 2 2 0 0 0 0 0 0 1 1 0 0 0 0 1 1 1
136 1 0 2 0 0 0 2 2 0 0 0 1 1 1 1 1 2 1 1 1 2 0 0 2 0 2 1 1 1 2 0 0 1 1 1 1 1 0 0 1 0 0 2 0 1 1 0 1 1 0 0 2 2 0 0 0 0 0 1 0 1 0 1 2 2 1 0 0 0 0 1 2 0 2 2 0 0 0 0 0 2 2 0 0 0 0 0 0 2 0 0 2 0 0 0 0 1 1 1 0 0 0 2 2 0 2 2 0 1 0 1 0 1 0 2 0 0 0 2 2 0 1 0 0 2 0 1 2 1 0 0 0 0 0 0 0 0 0 1 2 0 0 0 0 0 0 0 0 2 0 0 0 0 0 0 0 1 0 1 0 0 0 2 1 2 1 1 0 1 1 1 2 0 0 1 0 0 0 0 0 0 1 2 2 0 2 1 0 0 0 1 2 1 1 1 1 0 1 0 0 1 0 1 1 2 1 0 0 0 0 0 1 0 1 2 0 0 2 2 2 0 1 0 0 1 1 0 0 1 0 0 0 0 1 1 1 2 0 0 0 0 1 0 2 2 0 1 1 0 0 0 1 1 0 1 1 1 1 1 0 1 0 0 1 0 1 1 0 0 0 2 0 2 0 0 0 1 2 1 1 0 0 1 1 1 1 1 0 2 0 2 0 0 2 0 1 0 0 2 1 0 1 0 1 0 1 2 1 0 1 0 0 2 2 0 2 0 1 0 1 2 1 1 0 0 0 2 1 0 2 1 0 1 0 0 0 2 0 0 0 2 2 1 0 0 0 0 0 2 0 0 2 2 1 0 1 0 0 1 1 2 2 0 2 0 0 1 2 0 1 1 1 1 1 0 0 0 1 1 2 2 2 0 0 1 0 0 1 0 1 1 2 0 2 0 2 0 2 2 1 2 0 1 1 0 0 1 1 1 0 1 0 0 0 0 0 1 0 1 0 2 0 0 0 1 2 0 0 1 1 1 2 2 2 1 0 1 1 0 1 0 1 0 1 2 0 0 1 2 0 1 0 1 2 0 2 1 0 1 1 1 0 0 0 1 1 2 0 2 0 2 2 1 2 0 1 0 2 0 1 0 0 1 0 2 1 1 2 0 2 0 2 1 0 0 0 0 1 0 1 1 2 1 0 1 2 0 0 1 0 0 1 0 0 0 0 2 0 2 2 0 0 0 0 0 0 1 0 2 1 1 0 0 0 0 2 1 1 1 1 1 1 0 1 1 0 1 1 1 0 0 1 0 0 1 0 0 0 1 1 0 0 0 0 0 0 2 1 0 0 0 0 0 0 0 0 1 1 1 0 0 2 0 0 0 2 0 0 0 0 1 1 0 0 1 0 0 0 0 0 1 1 2 2 1 2 0 0 1 0 0 0 0 0 0 1 0 0 0 0 1 1 1 1 1 1 0 1 1 0 0 0 0 2 1 2 0 1 0 1 1 0 1 1 0 0 0 1 2 0 2 0 1 2 1 0 1 1 1 1 1 0 1 0 1 0 1 1 1 0 1 1 0 0 0 0 0 0 2 0 1 2 2 1 2 1 0 0 0 0 0 1 1 0 2 0 2 1 1 0 0 0 1 0 2 2 2 0 1 1 1 0 0 0 1 0 1 1 1 0 0 0 0 1 0 0 0 0 0 0 1 0 0 0 0 0 0 0 1 0 0 0 0 0 0 0 0 0 0 0 0 0 0 0 1 0 0 0 0 0 1 2 0 0 0 1 1 1 1 0 0 1 0 0 1 0 1 1 1 0 0 1 0 1 0 1 2 2 0 2 2 2 0 1 0 0 0 0 1 0 0 0 2 0 0 2 0 0 1 1 1 0 0 1 2 1 2 1 2 2 1 0 2 2 0 1 0 0 0 1 2 2 0 1 1 0 0 1 0 1 1 1 1 1 1 1 1 0 0 1 0 2 0 0 0 1 0 1 1 0 0 0 1 1 1 2 1 1 2 0 0 1 0 2 1 0 1 2 2 2 0 0 0 0 2 2 1 0 0 0 0 0 1 2 2 2 2 1 0 0 0 0 0 1 1 1 1 0 0 0 0 0 0 2 2 0 0 1 1 0 1 1 2 1 0 2 0 0 0 2 1 0 1 0 0 0 0 0 0 0 0 2 1 1 0 0 0 0 0 2 0 2 0 0 0 0 1 1 1 1 0 1 0 0 1 1 0 1 1 1 0 0 0 0 0 0 2 0 0 0 2 0 0 0 0 0 1 0 0 0 1 0 0 0 0 1 0 1 1 2 1
137 1 0 0 0 0 0 1 2 1 1 0 0 2 0 0 1 1 0 1 1 2 0 0 2 0 0 0 1 1 2 0 1 1 0 0 2 1 0 0 0 0 0 1 0 0 0 1 0 1 0 0 1 2 0 1 0 0 0 0 0 1 0 2 0 0 0 0 0 0 0 1 2 0 2 2 0 1 1 1 0 1 1 1 1 1 0 1 1 2 1 1 1 0 1 1 0 2 2 2 2 0 0 0 1 1 1 1 1 0 0 2 1 1 1 1 1 0 1 1 1 0 1 0 1 0 1 0 0 0 0 1 0 0 0 0 0 0 1 0 1 0 0 0 0 0 0 0 0 0 0 0 0 1 1 0 0 2 0 1 0 1 0 2 1 2 1 2 0 1 1 1 1 1 0 1 2 1 0 0 0 0 1 2 2 0 2 2 1 1 1 2 2 0 2 0 0 0 0 0 0 0 0 0 1 1 1 1 1 0 1 0 2 0 2 2 0 0 1 0 0 0 0 0 0 0 0 0 0 1 0 0 0 0 2 0 0 1 1 1 0 0 1 0 2 2 0 0 1 1 1 1 1 0 0 1 1 0 0 0 0 0 0 0 0 0 0 0 2 2 0 0 0 2 0 0 0 0 2 1 1 0 2 2 0 0 2 1 0 2 0 1 1 0 2 0 2 2 1 2 0 0 0 1 0 0 0 2 0 0 0 2 0 1 1 0 1 0 1 0 1 2 1 1 2 0 0 0 0 0 1 1 0 1 0 1 1 1 0 1 1 1 1 1 1 1 0 2 2 0 0 0 2 2 1 0 1 0 0 2 2 2 2 0 2 0 0 2 2 0 1 1 1 1 1 0 0 0 0 2 1 0 0 0 1 0 0 0 0 0 0 0 1 0 2 0 2 0 1 1 0 1 0 2 2 2 0 1 0 0 0 0 0 0 0 0 0 1 0 0 0 2 0 1 1 1 0 1 1 1 1 1 0 0 0 1 0 2 1 0 1 1 0 2 1 2 1 0 1 1 0 0 0 2 2 0 2 0 0 0 2 0 0 0 0 1 1 2 1 1 1 2 1 1 1 0 1 0 2 1 2 0 0 0 1 2 0 1 2 1 0 0 0 0 0 0 0 1 2 0 1 1 1 1 0 1 1 1 0 0 0 0 0 0 1 1 1 0 0 1 1 1 0 1 0 1 0 1 0 2 0 1 1 1 2 0 1 1 2 2 1 2 1 1 2 0 0 0 1 1 0 1 0 0 2 0 0 0 1 0 0 0 1 1 1 0 1 0 0 0 0 1 1 0 0 0 1 2 2 1 0 0 0 0 0 0 0 1 0 0 0 0 1 0 0 1 0 0 0 0 0 1 1 2 2 1 0 1 2 1 0 0 1 2 1 2 0 0 0 0 2 2 0 0 0 0 2 1 0 0 2 2 0 1 2 1 1 0 0 0 0 1 0 1 1 0 1 0 0 0 0 2 0 1 1 1 0 0 2 0 0 0 0 0 1 2 1 2 0 0 1 1 0 0 0 0 1 0 1 1 0 1 2 2 1 1 1 1 0 1 0 0 1 2 1 1 0 1 1 1 0 0 1 0 1 1 2 0 1 0 1 1 0 1 0 0 1 2 1 1 0 0 0 1 0 0 1 0 1 0 0 0 0 0 0 0 1 0 0 0 0 0 0 0 0 0 0 0 0 1 1 1 0 0 0 0 0 0 0 0 0 0 2 0 0 0 1 2 1 1 0 0 1 0 0 0 0 0 0 0 1 1 1 0 0 0 0 2 2 2 0 2 2 1 0 0 0 1 0 0 0 0 1 2 1 1 1 0 1 1 0 0 1 1 0 2 1 1 1 1 0 2 0 2 2 1 0 0 0 0 0 1 2 1 1 1 0 0 0 0 0 0 1 0 1 0 1 0 0 0 0 0 0 2 2 0 1 1 0 0 1 1 0 0 0 0 0 0 1 0 0 0 0 0 2 0 1 1 2 2 2 0 2 0 0 1 1 2 0 0 1 2 1 0 2 1 1 2 0 0 0 0 0 0 1 0 0 0 0 0 0 0 0 0 1 1 0 1 1 0 0 1 1 1 1 0 2 0 0 0 2 1 0 1 0 0 0 0 0 1 0 0 1 1 1 1 0 0 0 0 2 0 1 0 0 1 2 1 1 1 1 0 1 1 0 0 0 0 1 1 0 0 0 0 0 1 1 0 2 0 0 0 0 1 0 0 0 1 1 1 1 1 0 2 2 0 0 0 2 0 0 0
138 0 0 1 0 0 0 2 1 1 1 0 0 1 0 0 1 1 0 0 0 1 0 1 1 0 1 0 2 1 1 0 0 0 2 0 2 2 0 0 1 0 0 1 0 0 2 0 0 1 0 0 0 0 2 0 0 0 0 0 0 0 0 1 0 1 1 0 0 1 1 2 2 0 2 2 0 1 1 0 1 1 1 1 1 0 0 0 0 2 0 0 0 0 1 0 0 2 2 2 1 0 1 1 2 0 2 1 1 0 0 2 1 2 1 2 1 1 1 0 0 0 2 1 0 1 1 1 2 0 0 0 0 1 1 0 0 0 0 1 0 0 0 0 0 0 0 0 0 1 0 0 0 1 1 0 0 2 0 1 0 0 2 2 1 2 1 1 0 2 0 2 1 1 1 1 2 0 0 1 0 0 1 1 1 0 1 1 0 0 2 2 2 0 2 0 0 0 1 1 0 0 0 0 1 1 1 1 1 0 0 0 2 0 2 2 0 0 2 2 2 0 1 0 0 0 1 0 0 0 0 0 0 0 2 0 0 1 0 0 0 0 1 0 2 2 0 1 1 1 1 1 1 1 0 1 0 0 0 0 0 0 0 0 0 0 0 0 2 2 0 2 0 0 0 0 0 1 1 1 0 1 1 2 0 0 1 1 0 2 0 0 2 0 2 0 1 0 1 0 1 0 1 0 1 0 1 2 0 0 0 1 0 1 1 0 2 1 0 0 0 1 1 0 0 0 0 1 0 0 1 1 0 1 0 0 0 1 1 0 0 0 1 2 0 1 1 0 1 1 0 0 2 2 1 0 1 2 0 2 2 1 2 0 2 1 0 2 2 0 1 1 0 0 0 0 0 0 0 2 2 1 2 0 0 2 0 0 1 1 1 1 1 0 1 2 0 0 1 2 2 2 0 1 1 1 0 1 0 0 1 0 1 0 1 0 0 0 0 1 0 1 0 0 1 1 1 0 1 1 1 0 0 0 0 1 0 0 0 0 2 1 2 0 1 1 0 0 1 0 0 1 0 2 1 1 1 2 1 1 0 1 1 0 0 1 1 2 2 0 2 2 2 0 0 1 0 0 0 0 2 0 0 0 2 1 0 2 2 0 1 0 1 1 0 0 0 0 1 1 1 2 1 1 0 1 2 0 0 1 0 0 1 0 0 0 0 0 0 1 1 1 0 2 1 1 1 2 0 2 0 1 0 0 0 0 1 0 2 2 1 1 2 1 2 2 0 0 2 0 0 0 1 0 2 1 0 0 2 0 0 0 0 0 0 1 1 1 1 1 1 2 0 0 0 0 1 2 2 1 0 0 1 0 1 0 0 0 0 0 1 1 0 0 0 0 2 1 1 1 1 0 1 1 2 1 1 1 2 1 1 0 0 1 0 1 1 1 1 0 1 1 1 1 1 0 1 2 0 0 1 1 1 0 2 0 2 1 0 1 0 0 0 1 2 0 2 1 0 2 0 1 0 0 2 2 0 0 1 0 0 0 0 0 1 2 1 2 1 1 0 1 1 0 0 1 1 1 1 1 1 0 2 2 1 2 1 1 1 0 0 0 0 0 0 0 0 2 1 2 1 0 0 0 0 2 0 0 0 0 0 0 0 0 1 1 0 2 1 1 0 0 1 0 0 1 0 0 0 0 0 0 0 0 0 0 1 0 0 1 0 0 1 1 0 0 0 0 0 0 0 0 1 0 1 1 1 0 1 0 1 1 2 0 0 0 1 2 2 2 0 0 1 2 2 0 0 2 0 2 0 0 0 1 2 0 1 1 1 2 0 2 2 1 1 1 0 0 0 1 0 0 1 2 1 0 0 1 2 2 0 0 0 0 2 2 0 2 1 2 2 2 0 2 2 0 1 0 0 0 1 2 2 0 0 1 0 0 0 0 0 0 0 0 0 1 1 1 0 0 1 0 1 2 1 1 0 1 1 1 1 0 0 0 0 0 1 0 2 1 1 0 1 0 2 0 0 2 1 1 0 1 1 0 0 1 1 2 0 0 0 2 2 1 2 2 2 2 0 1 0 0 0 0 1 1 1 2 1 1 0 0 0 0 1 1 0 1 1 0 0 1 2 2 0 0 1 1 0 0 2 2 0 2 1 0 0 0 1 0 0 1 2 1 0 0 1 1 1 1 0 0 1 0 0 0 2 0 0 1 0 1 1 0 0 0 1 0 2 2 0 0 0 0 0 2 0 1 1 1 0 1 0 0 0 0 0 0 0 0 0 0 0 0 0 0 0 0 2 0 2 1
139 1 0 2 0 0 0 2 1 1 2 0 0 2 0 0 0 0 0 1 1 1 0 0 2 0 2 0 2 1 2 1 0 1 1 1 2 2 0 1 0 1 0 0 0 1 1 0 2 1 0 0 1 1 1 2 1 0 0 0 2 0 0 1 0 0 0 0 0 0 0 0 1 1 1 1 0 0 0 0 0 2 2 0 1 0 0 0 0 2 0 0 0 2 0 0 1 0 0 0 0 1 0 1 2 0 2 1 1 0 0 1 2 2 2 2 1 1 0 1 1 0 2 0 0 0 2 1 1 1 0 0 0 0 0 0 0 0 0 1 1 0 0 0 0 0 1 0 0 1 0 0 0 0 0 0 0 0 0 1 1 0 1 2 0 0 0 0 1 2 0 0 0 2 0 0 1 1 0 1 0 0 0 2 0 0 2 0 0 0 1 2 2 2 0 2 2 0 0 0 0 0 0 0 1 1 1 1 2 0 0 0 2 0 2 2 1 0 1 1 2 1 0 0 0 0 0 0 0 0 1 1 0 0 2 1 1 2 0 0 0 0 1 0 2 2 0 0 0 0 0 1 1 1 1 2 1 0 0 0 0 0 0 0 1 0 0 0 1 1 0 0 0 2 0 0 0 0 1 0 1 0 1 2 0 0 2 1 0 1 1 0 0 0 1 0 2 0 0 2 0 0 1 1 0 0 0 2 0 0 0 1 0 2 2 0 1 0 0 0 2 0 0 0 1 0 1 1 1 0 2 0 0 1 0 0 0 2 0 1 0 1 0 2 0 0 0 0 0 2 0 0 1 1 0 1 1 1 0 2 2 2 2 0 2 1 0 1 1 0 0 0 1 1 0 0 0 1 0 2 2 0 0 0 1 0 0 0 0 0 1 1 1 0 2 0 1 1 0 0 0 0 0 1 1 1 0 0 0 0 1 0 2 0 2 2 0 0 0 1 0 1 0 1 0 0 1 0 0 0 0 0 0 0 0 1 1 1 2 1 1 1 2 1 1 1 0 0 1 2 0 1 0 2 1 1 1 2 1 1 1 2 1 0 0 1 1 1 1 1 0 1 1 1 1 0 0 1 1 0 1 1 0 0 1 1 1 1 1 0 1 1 1 1 0 0 0 0 2 0 0 2 0 0 1 1 1 1 0 0 0 0 0 0 1 0 0 0 1 1 1 0 0 1 0 1 1 1 1 2 1 0 1 1 1 0 2 0 0 0 0 1 2 2 2 1 0 0 1 1 0 1 0 0 2 1 1 1 0 1 1 0 0 1 0 1 2 2 1 1 0 0 0 0 0 0 0 1 1 1 0 0 0 0 0 0 0 1 0 0 0 1 1 0 1 0 1 0 0 1 1 1 1 1 1 1 0 0 1 1 1 1 1 1 1 1 1 0 0 0 1 1 0 0 1 0 0 1 0 0 1 1 0 0 1 1 2 0 1 0 1 2 0 1 1 0 1 0 0 1 0 2 1 1 2 0 0 0 1 0 0 0 1 1 1 1 0 2 0 1 1 1 0 1 1 0 1 0 1 1 1 1 2 1 0 1 2 2 0 0 0 0 0 1 2 0 0 2 1 2 1 0 0 0 2 0 0 2 2 0 0 0 0 0 1 0 1 1 0 0 0 1 1 0 2 2 0 0 0 0 0 0 1 0 0 1 1 0 0 0 0 0 0 0 0 0 0 0 0 0 0 0 1 0 0 0 0 0 1 0 1 1 2 0 0 0 0 0 0 0 0 0 2 2 0 1 0 1 0 2 0 0 0 0 0 2 0 1 1 1 1 2 2 0 1 0 0 1 0 0 0 0 0 2 0 0 2 1 1 1 0 0 1 1 1 2 0 2 2 2 2 2 0 2 2 0 0 0 0 0 0 2 2 1 0 1 1 1 2 1 0 2 0 0 0 0 0 1 1 1 0 0 1 2 1 1 0 1 1 1 0 0 0 0 0 0 1 0 1 0 0 0 0 0 2 0 0 1 2 2 0 1 1 0 0 1 1 2 0 0 0 0 1 1 1 1 1 1 0 0 0 1 0 0 1 0 1 1 0 1 0 1 0 0 0 0 0 1 2 1 0 2 2 2 0 0 2 2 0 0 1 1 0 1 1 0 0 0 0 0 0 0 2 2 1 1 0 0 0 0 0 0 0 2 1 0 1 1 0 0 0 0 1 0 0 0 1 0 0 0 1 0 0 0 0 1 0 2 0 0 0 2 0 2 0 0 0 2 0 1 1 1 0 0 0 0 0 1 2 0 1 1
140 0 0 1 0 0 0 0 2 0 0 2 1 1 0 0 0 1 1 2 1 2 0 0 2 0 0 0 2 0 2 1 2 2 0 1 1 2 0 0 1 1 0 1 0 1 1 0 1 0 0 0 1 1 1 0 0 0 0 1 1 1 0 2 0 0 1 0 0 1 1 2 2 0 0 2 2 2 2 0 2 2 2 0 1 0 0 0 0 2 0 0 1 1 0 0 1 0 0 0 0 0 1 1 2 0 2 0 1 1 0 1 0 1 0 1 0 0 1 1 1 1 2 1 0 0 1 0 2 0 0 0 0 0 0 0 0 0 0 0 0 0 0 0 0 0 2 0 0 0 0 0 0 1 1 0 0 1 0 1 1 1 0 2 1 1 1 1 1 1 1 1 1 1 1 1 2 0 0 1 0 0 1 2 2 1 1 1 0 0 0 1 0 0 0 0 1 0 0 0 0 0 0 1 0 1 2 1 0 1 1 0 1 0 2 2 0 0 1 0 2 2 0 1 2 1 0 0 0 1 0 0 1 0 2 1 0 2 0 0 0 1 1 1 2 2 0 2 2 0 0 0 2 0 0 0 0 1 1 2 1 2 1 0 0 0 2 0 0 0 0 0 0 0 0 0 0 0 2 0 1 0 1 1 0 0 2 1 0 2 0 0 0 0 2 0 2 0 0 1 0 0 0 0 0 0 2 2 0 0 0 0 0 1 1 0 2 0 1 0 1 2 1 0 2 0 1 1 1 2 2 2 0 0 0 0 0 2 0 1 1 1 2 1 1 1 2 1 1 2 1 1 1 1 1 1 0 0 0 2 2 2 0 0 0 0 0 1 2 0 1 1 1 0 1 0 0 1 0 2 1 0 2 0 0 1 0 0 0 0 0 0 1 0 1 1 1 0 1 1 1 1 0 2 2 1 0 0 1 1 0 0 1 1 2 0 0 1 0 0 0 2 0 2 0 2 1 1 1 0 1 0 0 0 0 2 0 0 0 0 2 0 1 1 0 2 1 1 2 1 0 0 0 2 0 0 0 1 1 0 2 1 0 0 0 0 0 2 1 1 0 1 2 0 1 1 1 0 1 0 1 0 0 0 1 2 1 1 2 1 1 1 1 2 1 0 0 1 1 0 1 2 2 1 0 1 2 0 0 0 0 0 1 0 1 0 0 2 0 2 2 0 1 1 0 1 0 2 0 2 0 2 1 0 1 1 2 1 0 0 0 1 2 0 2 1 0 1 1 2 1 1 1 0 0 1 0 1 0 0 0 1 1 0 1 0 0 2 1 1 1 1 0 0 0 0 0 1 1 1 0 0 1 0 1 0 0 0 0 0 1 0 0 0 0 1 1 0 0 0 0 2 1 2 1 0 2 1 1 1 0 0 0 1 0 0 0 0 0 0 0 0 2 2 2 0 0 0 0 0 1 1 0 0 2 1 2 0 0 0 0 1 0 1 1 0 0 0 0 2 0 1 0 1 1 1 0 0 1 0 0 0 2 0 1 2 1 2 1 0 0 0 0 1 0 0 0 1 1 1 1 2 2 2 0 1 2 1 1 0 0 0 0 0 1 0 0 1 2 2 1 0 0 0 1 2 0 1 1 0 0 0 0 1 1 1 1 0 0 0 0 0 1 0 2 0 0 1 0 0 0 1 0 0 0 0 0 0 0 0 0 1 0 1 0 0 1 0 0 1 1 1 0 0 0 0 0 0 2 1 0 0 1 0 0 1 0 1 1 1 1 0 0 0 0 1 0 2 0 2 0 1 1 0 0 1 0 0 0 2 0 2 2 1 0 0 0 1 0 0 1 0 0 2 0 1 0 1 2 2 0 0 0 0 1 1 1 2 2 2 2 1 0 2 2 0 0 0 0 0 0 1 2 0 0 1 1 0 2 0 0 2 1 1 1 1 1 0 0 0 0 0 2 1 0 0 2 0 0 0 1 0 1 0 1 2 2 0 2 0 0 0 0 0 1 0 0 0 1 2 2 0 0 0 0 2 2 1 1 0 0 1 1 1 1 1 1 2 0 1 1 0 0 0 2 2 1 1 0 1 1 0 0 0 0 0 0 0 2 2 0 2 2 1 0 0 2 2 1 0 1 1 0 2 0 0 0 1 0 2 0 2 2 1 0 1 0 1 0 2 0 1 0 1 1 0 2 1 0 1 0 0 1 1 0 0 0 1 0 0 1 0 0 0 0 0 0 0 2 1 1 0 0 1 0 0 0 1 0 0 0 0 0 1 1 0 0 0 2 1 2 1
141 0 0 2 0 0 0 1 1 1 1 0 0 1 0 0 0 2 1 0 0 2 0 0 2 0 1 0 1 2 2 1 0 1 1 0 2 2 0 0 1 0 0 1 0 1 1 0 1 1 1 0 0 1 1 0 0 0 0 0 2 0 0 2 0 0 0 1 0 0 1 1 2 0 2 2 0 1 1 0 1 2 1 1 1 1 1 1 0 1 0 0 1 2 1 0 1 0 0 0 0 0 0 1 2 1 2 1 1 0 0 2 0 2 0 2 0 0 0 1 1 0 1 0 1 0 0 1 1 1 0 0 1 1 0 0 1 0 0 0 0 0 0 0 0 0 1 0 0 1 0 1 0 0 1 0 0 1 1 1 2 0 0 2 1 1 1 1 1 1 1 1 1 1 0 1 0 0 0 1 0 0 0 2 1 0 2 2 0 0 0 2 1 1 0 0 0 0 0 1 0 1 0 0 2 0 0 0 1 0 1 0 1 1 2 2 0 0 0 0 2 2 1 0 1 1 1 0 0 0 1 1 0 0 1 0 0 2 0 0 0 1 1 0 1 1 0 0 1 1 1 1 2 0 0 0 0 0 0 1 1 1 1 1 1 0 1 1 1 0 0 1 0 0 0 0 1 1 2 0 2 0 1 2 0 0 2 2 0 2 0 0 0 0 0 0 2 0 0 1 0 0 0 0 0 0 2 1 0 0 0 2 0 1 1 0 2 0 1 0 1 1 1 0 1 0 0 1 1 1 1 2 0 1 0 0 0 1 1 0 0 1 1 1 0 0 0 1 1 1 0 0 0 0 0 2 0 2 0 0 0 0 0 0 0 1 0 1 2 1 1 1 0 0 1 1 0 0 1 1 0 1 0 0 0 0 0 0 0 0 0 0 0 0 2 1 0 0 1 1 1 1 1 0 0 0 1 1 0 0 0 0 1 0 1 0 0 0 0 0 0 0 0 1 1 1 0 2 2 0 2 1 0 1 1 0 0 1 1 0 1 1 2 0 1 1 0 0 2 0 0 1 0 1 1 0 1 2 0 2 1 1 0 1 0 1 1 1 2 0 1 1 0 2 1 1 0 0 2 0 0 0 0 0 1 2 1 0 1 1 1 1 0 1 2 0 0 0 1 1 2 2 1 1 0 1 2 0 0 0 0 1 1 0 0 0 0 1 0 1 1 1 1 2 1 2 1 1 0 2 1 1 0 0 0 1 2 0 2 1 2 2 2 0 2 1 0 0 2 0 0 0 0 0 1 1 1 1 1 1 1 0 0 1 1 0 1 1 1 0 0 1 1 0 0 0 1 2 2 0 0 0 1 0 1 0 0 0 0 0 0 0 2 0 0 0 0 0 0 0 0 2 0 2 2 0 1 1 2 0 0 0 0 1 0 0 1 1 0 0 0 0 0 1 1 0 0 1 0 0 1 1 0 1 2 0 2 1 1 0 1 1 0 1 2 0 1 0 0 1 0 1 0 1 2 2 0 0 1 0 0 0 0 0 1 2 1 2 0 1 0 1 0 0 0 0 1 1 1 1 1 1 2 2 1 2 1 2 1 1 0 0 0 0 1 0 0 1 1 1 0 0 0 0 0 2 0 2 2 1 1 1 0 1 2 1 0 1 1 1 0 0 0 0 1 0 0 0 0 0 0 1 0 0 0 1 0 0 0 0 0 1 0 0 0 1 0 0 0 0 0 0 1 0 1 1 0 0 0 2 0 0 2 0 0 0 1 1 1 1 0 0 2 1 1 0 0 0 1 1 0 1 0 0 0 2 0 2 2 1 1 2 2 0 0 0 0 1 0 0 0 0 1 2 1 2 0 1 1 2 0 0 1 1 1 2 0 1 2 2 2 2 0 1 1 0 0 0 0 0 0 1 2 1 0 0 0 0 0 0 0 0 1 1 1 1 1 1 1 0 0 1 2 1 0 1 1 1 1 1 1 0 0 0 0 0 2 1 2 1 1 0 0 0 2 0 0 2 2 2 2 0 2 0 0 0 0 2 0 1 0 2 0 0 2 2 2 2 0 0 0 0 1 0 2 2 1 1 0 0 0 0 0 0 0 1 0 1 1 1 0 2 2 1 1 0 0 1 2 0 0 0 0 0 0 0 0 1 0 1 1 1 2 1 0 1 0 2 0 0 1 0 1 0 1 0 0 1 0 1 0 1 1 0 1 0 0 0 0 0 1 0 0 0 0 2 0 2 0 0 0 2 0 1 0 1 1 0 0 1 0 0 0 0 0 0 1 0 0 0 0 0
142 0 0 2 0 1 1 2 2 0 0 1 0 1 0 0 1 2 1 2 1 1 1 0 2 0 1 1 2 2 2 1 1 1 0 1 1 0 0 0 0 0 0 0 0 0 1 0 1 1 0 0 1 1 0 1 0 0 0 0 0 0 0 0 1 0 1 0 1 1 0 1 2 1 2 2 0 2 2 1 1 2 2 0 0 0 1 1 1 2 0 0 0 1 0 0 2 0 0 0 0 0 2 0 2 0 2 1 1 1 0 1 0 2 0 2 0 0 1 1 1 0 2 0 0 0 1 0 1 0 0 0 0 0 0 0 0 0 0 0 0 0 0 0 0 0 0 2 2 2 0 1 0 1 2 0 0 2 0 0 1 2 0 2 1 2 1 0 1 1 0 1 2 0 0 1 2 0 0 1 0 1 0 2 1 0 2 1 1 0 2 2 1 0 1 1 0 0 0 0 0 0 0 0 2 1 1 0 1 0 1 0 0 0 2 2 1 1 0 0 0 0 0 1 0 1 1 0 0 0 0 0 0 0 2 0 0 1 1 1 0 0 2 0 1 1 0 0 0 0 0 0 1 0 0 0 0 0 0 0 0 0 0 0 0 0 0 0 2 1 1 0 0 1 0 0 1 1 0 0 1 1 0 2 0 0 2 1 0 2 0 1 0 0 2 0 1 0 0 2 0 0 0 0 0 0 0 1 0 0 0 0 0 1 1 0 2 0 0 0 0 2 1 0 2 0 1 1 0 2 1 1 0 1 0 0 0 2 0 0 0 0 1 2 0 0 1 1 1 2 1 1 1 1 1 1 0 1 0 0 0 0 2 0 2 1 0 0 2 0 2 2 1 1 1 0 0 0 1 1 2 0 2 0 0 0 0 0 1 0 1 1 1 0 2 0 1 0 1 1 0 1 1 0 0 0 1 0 0 0 1 0 0 0 0 0 1 1 0 0 1 1 0 1 1 1 0 0 0 0 0 0 0 1 1 2 0 1 1 0 2 1 1 1 1 2 0 0 2 1 1 1 0 2 1 1 1 2 0 1 1 1 0 0 0 0 0 0 2 0 1 1 2 1 0 1 0 0 1 0 0 0 0 0 2 0 0 1 1 0 0 1 0 2 1 0 0 1 1 1 1 2 1 1 1 0 2 1 0 1 0 0 0 0 0 0 0 0 2 2 2 0 0 2 2 2 0 0 0 1 1 0 0 0 0 0 2 0 0 0 0 0 1 0 1 0 1 2 0 2 0 0 0 0 0 0 0 1 0 0 0 1 0 0 0 0 0 2 1 1 1 1 2 1 2 1 2 1 1 1 0 0 0 0 0 1 1 1 0 0 0 1 2 0 0 0 1 1 1 1 1 1 1 2 2 1 1 1 1 1 0 0 0 1 0 0 1 1 0 1 0 0 2 2 2 0 0 2 0 0 1 1 0 0 2 0 1 0 1 1 1 2 0 1 1 0 1 1 0 1 2 1 0 1 2 2 0 0 0 0 0 0 1 1 1 0 0 2 1 0 1 0 0 0 0 2 2 2 1 1 2 1 2 1 0 2 0 1 0 1 0 0 0 2 2 0 0 2 1 2 1 1 0 0 1 2 1 1 1 0 2 1 1 0 0 2 1 0 1 1 0 0 1 0 2 1 1 1 0 1 0 1 0 0 0 0 1 0 0 0 0 0 0 1 0 1 1 0 0 0 0 0 1 0 0 2 1 0 0 0 0 1 2 0 0 0 0 1 2 2 1 1 0 0 0 0 0 1 0 2 0 0 0 0 0 1 0 2 2 1 1 2 1 0 0 0 1 0 0 1 0 0 0 1 0 2 1 1 1 2 0 0 0 0 2 2 0 2 2 2 2 2 0 2 1 0 0 0 0 0 0 2 1 1 1 0 0 0 0 0 0 0 1 1 1 1 1 0 0 0 0 0 1 2 1 1 0 0 0 0 2 0 0 0 0 0 2 1 2 1 1 0 0 1 2 0 0 0 2 2 2 0 1 0 0 1 1 0 1 0 0 1 0 0 0 0 0 2 0 0 0 2 0 0 0 0 2 0 0 1 1 2 0 0 1 0 0 2 2 0 2 0 2 2 2 0 2 1 1 0 2 2 0 1 0 0 0 0 0 0 0 1 0 1 0 0 1 2 0 0 1 0 1 1 0 0 1 1 0 0 1 0 1 1 1 1 1 0 1 1 0 0 0 0 0 1 0 0 1 0 0 1 0 2 1 0 1 0 1 0 0 0 0 0 0 0 0 0 0 0 1 1
143 1 0 0 0 0 0 1 1 1 1 1 0 0 0 0 0 0 0 0 0 0 0 0 2 0 0 0 2 0 2 1 1 1 2 0 2 1 0 0 0 0 1 1 0 0 0 0 2 0 0 0 2 2 0 0 0 0 0 1 0 1 0 2 0 0 1 0 1 1 0 2 2 0 1 2 1 0 0 0 0 2 1 1 2 1 1 1 0 2 0 0 2 0 0 0 0 1 1 1 1 0 1 1 2 0 2 1 1 1 0 2 1 1 1 1 1 0 0 0 0 0 1 0 0 1 0 1 1 0 0 0 0 0 0 0 0 0 0 1 0 0 0 0 0 0 0 0 0 2 0 0 0 0 0 0 0 1 0 0 0 1 0 2 1 2 1 0 0 2 0 0 2 0 1 2 1 0 0 0 1 1 0 2 2 0 2 0 0 0 0 0 2 0 2 1 2 0 0 0 0 0 0 1 1 1 1 1 1 0 0 0 1 0 2 2 0 0 1 1 1 1 0 0 0 1 1 0 0 1 0 0 0 0 0 0 0 1 0 1 0 0 2 0 2 2 1 0 0 0 0 0 1 0 0 0 0 0 1 1 0 1 0 0 0 0 1 0 2 1 0 1 0 2 1 1 0 2 2 2 0 0 0 2 0 0 1 2 0 2 0 0 1 0 1 0 2 0 0 1 0 0 2 0 2 2 0 2 0 0 0 0 0 1 1 0 1 1 1 0 2 1 2 1 1 0 0 1 1 2 2 1 0 0 0 0 0 0 1 1 0 0 1 0 0 0 0 1 2 1 1 1 2 2 2 0 1 0 0 2 2 2 0 0 0 0 0 0 1 0 1 1 1 1 0 0 0 1 0 2 2 0 0 0 0 1 0 0 0 1 0 0 1 0 2 0 1 2 0 0 0 0 0 1 1 0 0 0 1 1 0 1 0 0 0 0 0 0 0 0 0 0 2 0 1 2 0 0 1 0 1 0 2 2 2 1 0 0 0 0 2 0 0 2 0 2 1 0 1 1 0 0 0 2 2 1 2 2 1 1 1 1 1 0 0 1 1 0 2 0 0 0 2 1 0 1 0 0 2 1 2 0 0 0 2 1 0 1 2 0 2 0 0 1 1 0 1 0 1 1 1 1 2 2 0 2 0 0 0 0 0 1 0 0 1 0 0 0 1 1 1 1 0 2 0 2 1 1 0 2 0 1 1 0 1 1 1 0 1 1 0 1 2 1 2 1 0 1 1 2 1 1 0 0 1 1 0 1 1 0 0 0 1 0 0 0 1 2 2 0 0 1 1 0 0 0 1 1 1 0 0 0 2 0 1 0 2 0 1 1 0 0 0 0 0 1 1 0 0 1 1 1 0 2 2 0 2 1 1 2 0 0 0 1 0 0 0 1 1 1 0 1 0 0 0 1 1 1 0 0 2 2 0 1 1 0 2 0 1 0 0 1 0 0 2 0 2 0 0 2 1 2 0 0 2 2 0 0 0 0 0 0 1 0 1 1 0 2 2 0 0 0 0 0 0 0 2 1 1 1 2 0 2 2 1 1 1 0 0 0 0 0 1 1 0 0 0 2 0 2 1 1 1 1 2 2 1 2 2 0 1 1 0 1 0 0 0 2 1 1 0 0 2 0 0 1 1 0 1 0 0 0 0 0 0 0 0 0 1 2 0 2 0 0 0 0 0 1 0 0 0 0 1 0 0 0 0 1 1 1 1 0 0 0 0 1 2 2 1 1 0 0 0 0 0 1 0 2 0 2 1 0 0 0 0 2 0 2 1 1 1 1 2 0 0 0 0 2 0 0 0 0 0 2 0 0 2 0 1 2 0 0 0 0 0 0 2 1 1 2 1 1 0 2 2 0 0 0 0 1 0 2 2 1 0 1 1 0 0 0 0 0 1 1 1 1 1 1 1 0 0 0 1 1 1 0 1 0 0 0 2 0 0 0 0 1 2 2 2 1 0 0 0 0 2 0 1 1 2 2 1 1 2 0 0 0 0 2 1 0 0 1 1 1 2 2 2 2 0 0 0 1 1 1 2 1 0 1 0 1 1 1 0 0 0 0 0 1 1 2 0 2 2 2 1 0 2 0 0 0 2 2 2 2 2 0 2 0 0 0 0 0 1 1 0 0 0 0 0 0 2 0 1 0 0 0 2 0 0 1 0 1 1 0 1 0 0 0 1 2 0 0 0 0 0 1 0 0 2 0 0 0 0 1 0 0 0 2 0 0 0 0 0 0 0 0 0 0 1 0 2 0
144 1 0 1 0 0 0 2 2 0 1 0 1 0 0 0 0 1 0 0 0 2 0 0 2 0 1 0 2 0 2 0 1 1 0 0 2 1 0 0 0 0 0 0 0 1 1 0 2 1 0 0 0 0 2 2 0 0 0 1 1 1 0 0 1 1 1 0 0 0 0 1 2 0 1 2 1 1 1 1 0 1 1 1 1 0 0 0 0 2 0 0 0 2 0 0 0 1 1 1 0 0 1 0 2 0 2 0 1 0 0 1 0 2 0 2 0 0 1 1 1 1 2 2 0 1 0 1 2 1 1 1 0 0 0 0 0 1 0 1 1 0 0 0 0 0 0 0 0 1 0 0 0 0 0 0 0 2 0 2 2 1 0 2 0 2 1 0 0 1 0 0 0 2 0 1 2 0 0 1 0 0 1 2 2 0 2 1 0 0 1 1 2 0 2 1 1 1 1 0 0 0 1 1 1 1 1 1 0 1 1 0 1 1 2 2 0 0 1 1 2 1 0 0 0 1 1 0 0 2 0 0 0 1 1 0 0 2 0 0 0 1 2 0 2 2 1 0 0 0 0 0 0 0 0 2 2 1 1 0 0 0 0 0 0 0 0 0 2 1 0 0 0 2 0 0 0 0 1 0 0 1 1 2 0 1 1 0 0 1 1 0 1 0 2 0 1 1 0 0 0 0 0 1 0 1 0 2 2 0 2 0 0 1 0 0 2 0 1 0 1 2 2 1 1 0 1 1 1 2 2 0 1 2 0 0 0 1 1 1 0 0 2 1 0 1 1 0 1 1 0 0 0 0 0 2 0 1 0 2 2 2 1 0 1 0 0 1 2 0 1 1 0 0 0 1 0 0 1 1 2 0 1 0 0 1 0 0 0 0 0 0 0 0 2 0 0 0 0 0 0 0 0 2 2 0 0 0 0 0 0 0 0 1 1 0 0 1 0 0 1 1 1 2 2 2 2 0 0 0 0 0 0 0 0 1 1 0 0 0 1 1 0 2 1 2 1 0 1 1 0 1 0 2 1 1 1 0 0 0 1 0 0 0 0 1 1 0 2 0 0 0 1 2 0 0 0 0 1 0 1 0 0 1 2 0 0 1 2 2 0 0 0 0 1 0 0 0 1 1 1 2 1 1 0 1 2 0 1 1 1 0 1 1 0 0 1 1 1 2 2 0 0 1 0 1 1 0 1 2 1 1 2 1 1 1 2 0 0 0 0 0 1 0 0 2 0 0 2 0 0 0 0 0 0 0 0 1 0 1 1 0 0 0 0 2 1 1 1 0 1 2 1 0 1 0 1 1 1 1 0 0 1 0 0 1 1 0 0 0 1 0 2 0 0 0 1 1 1 1 1 1 0 2 2 0 1 1 1 2 1 0 0 1 0 1 0 2 1 0 1 2 0 1 1 0 1 1 0 0 1 1 0 0 1 1 2 1 0 0 0 1 0 0 0 0 0 0 1 2 0 1 1 2 1 2 0 0 1 0 0 0 1 1 1 1 0 2 1 0 1 1 0 0 0 0 0 2 1 1 2 0 2 2 0 1 2 1 1 0 0 0 0 0 0 0 0 1 1 1 0 1 0 0 0 1 1 2 2 0 1 1 0 2 1 0 0 1 1 1 0 0 0 0 1 0 0 0 0 0 0 0 0 0 0 0 1 0 0 2 1 1 0 0 0 1 0 1 0 0 0 0 0 0 0 2 1 0 0 0 0 1 1 0 0 1 0 2 2 2 0 1 0 1 1 0 0 1 1 1 0 1 2 0 0 0 0 2 1 2 0 1 2 1 0 1 0 1 0 0 0 0 1 1 1 0 2 0 0 2 0 1 1 1 1 2 0 1 1 2 2 2 0 2 1 0 1 0 1 0 0 2 2 0 0 2 2 0 0 0 0 1 2 0 2 0 2 2 2 0 0 1 1 2 2 0 0 0 1 1 0 1 1 0 1 2 2 0 0 2 0 0 1 0 1 1 0 0 1 2 2 0 2 0 0 0 0 0 2 0 0 0 2 0 1 1 1 2 0 0 0 1 0 0 1 1 0 1 0 0 0 1 0 0 2 1 0 0 2 2 0 2 2 1 1 0 2 0 0 1 2 1 0 2 0 0 0 0 0 1 0 2 2 1 1 0 1 2 1 2 0 0 0 1 1 1 2 2 0 2 0 0 1 0 1 0 1 0 0 0 1 0 0 0 0 0 1 1 1 0 0 1 0 2 1 1 2 1 0 1 1 1 0 0 0 0 0 0 2 0 1 0
145 1 1 2 0 1 1 2 2 0 0 1 1 1 0 0 0 0 0 0 0 1 0 2 0 0 0 0 2 2 1 1 0 1 0 1 2 1 1 0 0 0 0 0 1 1 0 0 0 2 0 0 2 2 0 1 1 0 0 0 2 0 0 2 0 0 1 0 0 0 0 0 2 0 2 2 0 0 0 0 0 1 1 1 2 0 0 0 0 2 0 0 0 2 1 0 0 2 0 0 0 0 0 0 1 1 1 1 1 0 0 1 1 2 2 2 2 0 1 1 1 0 1 1 1 0 0 1 1 0 0 0 0 0 0 0 0 0 0 0 1 0 0 0 0 0 0 0 0 1 0 0 0 0 0 0 0 0 0 0 0 2 1 1 0 0 1 2 0 0 2 0 1 1 0 1 1 0 0 1 0 0 1 2 2 0 2 0 0 0 1 2 2 1 2 0 0 1 0 0 0 0 0 1 1 1 1 1 1 0 1 0 0 0 2 2 1 0 1 0 2 1 0 0 1 1 0 0 0 1 1 1 0 0 1 0 0 2 0 0 0 0 2 0 1 1 0 0 1 1 1 1 1 0 0 1 0 1 0 0 0 0 0 0 0 0 0 0 1 0 0 0 2 0 0 0 1 1 1 1 0 0 1 1 0 1 1 1 0 2 0 0 0 0 1 0 1 0 0 1 0 0 1 0 1 0 1 2 0 0 0 0 0 1 1 0 2 0 1 0 2 1 1 0 2 0 0 2 1 2 2 1 0 2 0 0 0 1 1 1 0 1 1 1 0 1 0 0 2 1 0 0 2 2 1 0 0 0 0 2 2 2 1 1 1 0 0 2 2 0 0 0 1 1 0 1 0 1 0 2 2 0 1 0 0 1 0 0 0 0 0 0 0 1 2 0 1 0 0 0 0 0 1 1 1 1 0 0 0 0 1 0 0 0 0 0 0 0 0 0 0 0 1 2 1 1 1 1 1 0 1 0 0 0 0 1 0 1 0 0 1 1 1 1 0 1 1 0 1 1 1 1 0 2 1 1 1 1 1 1 1 0 0 1 0 1 1 0 2 0 0 0 2 2 0 2 0 0 2 1 2 0 0 0 2 1 0 1 1 0 1 1 0 2 0 0 0 1 1 0 0 2 2 2 0 0 2 1 0 2 0 1 0 0 0 0 0 0 1 0 0 2 0 2 1 2 1 0 0 1 2 0 1 0 1 1 2 0 2 2 1 0 1 1 2 0 0 1 1 2 0 0 1 0 1 0 1 1 1 0 0 0 0 0 0 1 2 2 0 1 0 0 0 0 0 0 0 1 1 1 1 0 2 0 0 0 2 0 0 0 1 0 0 0 0 0 0 0 0 0 0 2 0 1 2 0 1 2 2 2 0 0 0 1 0 1 0 1 0 0 0 0 1 1 1 1 1 0 0 0 1 1 0 0 1 0 2 0 1 0 0 0 0 1 1 0 1 0 1 1 0 1 1 2 2 2 0 1 1 0 0 0 0 1 1 1 0 2 1 0 1 1 0 1 0 1 1 1 2 0 1 0 1 1 0 1 0 1 1 0 0 0 0 0 0 0 0 2 0 1 1 0 0 1 0 2 1 1 1 0 1 1 0 0 0 0 0 1 1 1 0 0 1 1 0 1 1 2 0 1 0 2 0 0 0 0 0 0 0 0 0 1 1 1 0 1 0 0 0 1 1 1 0 0 0 1 0 1 1 1 0 2 2 0 0 0 1 2 1 1 0 1 0 1 1 0 0 0 2 1 0 1 1 0 0 2 0 2 2 1 1 2 2 1 0 1 0 0 0 0 0 0 1 2 1 1 1 0 0 1 1 1 0 0 1 1 1 2 2 2 1 2 0 1 1 0 0 0 0 0 0 1 2 0 0 0 0 0 0 0 1 1 0 0 0 0 0 1 0 0 1 0 0 2 2 0 0 1 0 0 1 0 0 0 0 0 0 0 1 1 0 0 0 1 1 1 0 0 2 2 2 0 1 0 0 1 1 2 2 0 0 0 0 0 2 1 1 1 2 1 1 0 0 0 1 1 0 1 1 2 1 0 0 0 0 0 0 1 2 1 0 2 1 1 0 0 1 1 0 0 2 1 0 1 0 0 0 1 0 0 0 2 1 2 1 0 0 1 1 1 0 0 2 0 0 0 1 1 0 1 0 0 1 1 0 1 2 0 0 1 0 1 0 0 0 1 0 1 2 1 2 1 0 1 1 0 1 0 1 0 0 0 0 0 0 0 1 1 1 1 2 1
146 0 0 2 0 1 1 2 2 1 2 0 0 0 0 0 0 2 1 0 0 2 0 1 1 0 0 1 2 1 2 1 1 2 0 1 1 2 0 0 2 0 0 0 1 0 0 0 1 1 1 0 1 2 0 0 0 0 0 2 0 1 0 2 0 1 1 0 0 0 0 1 2 0 1 2 1 0 0 0 0 1 2 0 2 0 0 1 1 2 1 1 2 1 0 0 0 2 2 2 1 0 0 2 2 0 2 1 1 0 0 2 1 2 1 2 0 0 1 1 1 0 1 1 1 0 0 0 1 0 0 0 0 1 1 1 0 0 0 0 1 0 1 0 0 0 1 0 0 1 0 0 0 1 1 0 0 1 0 1 1 0 0 2 1 2 2 0 0 2 0 0 0 2 0 0 1 0 0 2 0 0 0 2 2 0 2 1 0 0 0 1 0 1 0 1 0 0 1 0 0 1 0 0 1 1 1 2 2 1 0 0 2 0 1 2 1 1 2 1 2 1 0 0 1 1 0 0 0 0 0 0 0 0 1 0 0 2 0 0 0 0 2 0 1 1 0 1 1 0 0 0 0 0 1 2 1 0 0 0 0 0 1 1 1 0 0 0 1 1 1 0 0 1 1 1 0 1 2 1 0 1 1 2 0 1 0 2 0 2 0 1 0 0 2 0 2 1 0 1 0 0 0 0 0 0 1 2 0 0 0 0 0 1 1 0 2 0 0 0 0 2 2 1 2 0 1 1 0 1 1 2 0 1 0 1 0 1 1 0 0 0 1 1 1 1 0 2 2 0 0 0 1 1 1 1 0 2 0 1 1 1 1 0 1 0 0 1 2 0 1 1 0 0 1 0 0 0 0 2 1 1 1 0 0 0 0 0 0 1 0 1 1 0 1 1 1 2 0 1 1 1 1 1 1 1 1 1 0 0 0 0 1 1 1 0 1 0 0 2 0 2 1 0 1 1 2 0 0 0 0 0 0 1 1 2 0 1 1 0 2 1 1 1 2 2 0 1 2 2 0 1 0 2 0 0 0 1 0 0 2 0 1 0 0 1 1 1 1 1 0 1 2 0 2 0 2 0 2 0 0 1 0 0 1 1 1 1 2 1 2 0 0 2 2 0 0 0 1 1 2 2 0 0 0 2 2 0 0 0 0 1 0 0 1 0 0 0 0 0 0 1 0 1 0 0 0 1 0 2 0 1 1 0 1 0 2 1 2 2 1 1 1 1 1 2 0 1 1 2 0 0 0 0 1 1 0 1 0 0 0 1 0 0 0 0 0 1 1 0 0 1 1 0 1 0 1 2 2 2 0 0 2 0 0 1 1 2 0 0 0 0 0 0 0 1 0 1 1 0 0 1 1 1 1 1 1 1 2 0 0 0 0 1 0 0 0 0 0 0 1 1 1 1 1 0 0 2 0 0 1 1 0 1 2 0 2 1 0 1 1 0 0 2 1 0 1 0 0 2 0 1 0 0 2 1 0 0 1 0 0 0 1 1 0 1 1 1 1 1 0 1 0 1 1 0 1 0 2 1 0 0 2 2 1 1 1 1 0 1 0 0 0 1 0 0 0 1 0 0 0 0 1 0 0 2 1 2 2 0 2 2 0 0 0 1 0 2 1 1 0 0 0 1 1 1 1 0 1 0 0 0 0 0 0 1 0 0 0 1 0 1 0 1 0 0 0 1 0 0 0 0 0 0 0 2 1 0 0 0 0 1 1 0 0 0 1 2 2 2 0 0 0 1 1 0 0 0 1 1 0 1 1 2 1 0 1 2 2 1 1 2 2 0 1 0 1 1 0 0 0 0 0 1 0 2 2 0 1 1 0 0 0 1 1 1 0 2 1 1 1 1 0 2 2 0 1 0 0 2 0 2 2 1 0 0 0 1 1 1 1 2 2 1 2 1 2 0 0 0 0 0 1 2 2 0 0 0 0 0 1 0 0 0 0 1 1 1 2 0 0 0 0 1 2 1 0 2 2 2 2 0 1 0 0 0 0 2 0 0 0 1 0 0 1 1 1 2 0 1 0 1 1 0 1 0 1 0 1 1 0 0 0 1 1 1 0 1 2 1 0 1 2 1 1 1 1 2 0 0 1 1 0 2 0 0 0 1 0 0 0 1 2 2 0 1 0 0 0 1 1 0 0 2 2 0 2 1 1 1 1 0 1 0 2 0 1 1 0 1 1 0 1 1 0 1 0 0 2 0 0 0 0 2 0 0 0 0 0 1 1 0 0 1 1 0 0 0 1 1 1 0
147 0 0 2 0 0 0 1 2 0 0 1 0 1 1 1 1 2 0 1 1 2 1 0 2 0 2 0 2 0 1 2 0 1 1 1 2 2 0 0 2 0 1 2 0 0 0 0 1 0 0 0 0 0 2 1 0 0 0 1 0 1 0 2 1 1 1 0 1 1 0 0 2 1 1 2 1 0 0 1 0 1 1 1 1 0 0 1 1 2 1 1 1 1 0 0 1 0 0 0 0 0 0 0 2 1 2 1 0 0 1 0 0 1 0 1 1 1 0 1 1 0 2 0 0 0 2 0 0 0 0 0 1 1 0 0 0 0 0 1 0 0 0 0 0 0 0 0 0 1 0 0 0 0 1 1 0 0 0 1 1 0 0 2 2 2 2 2 1 1 1 0 0 2 0 1 1 0 0 0 0 1 1 2 2 1 1 1 0 0 0 1 1 0 1 0 1 1 0 0 0 0 0 0 1 0 0 1 0 0 0 1 0 1 2 2 0 1 1 0 1 1 0 0 1 0 0 1 1 0 1 1 0 0 1 0 0 2 0 0 0 0 2 0 1 1 0 0 0 0 0 0 1 0 0 0 0 1 0 0 0 0 0 0 2 0 0 0 2 2 0 0 0 0 1 1 0 0 2 1 0 0 0 1 0 1 0 1 1 2 0 1 0 0 2 0 2 2 0 2 0 1 0 1 0 1 0 2 0 0 0 1 0 1 1 0 2 0 0 2 0 1 1 0 1 0 0 0 0 0 2 2 0 2 0 0 0 0 2 0 0 0 1 2 0 0 1 1 1 2 1 1 0 0 0 2 0 1 0 1 1 1 2 0 2 1 0 1 2 0 0 0 0 0 0 0 0 1 0 2 2 1 1 0 0 1 0 0 0 1 0 0 0 0 2 0 1 0 1 1 0 1 1 0 0 0 1 1 0 0 0 0 1 1 1 0 2 1 0 0 0 1 1 0 1 1 2 2 2 0 2 0 2 1 1 0 0 0 0 0 2 0 2 0 0 1 0 0 1 1 0 1 0 2 2 2 2 2 1 1 0 2 1 0 0 1 1 1 1 1 0 1 2 1 1 1 1 0 1 0 1 0 0 2 1 1 0 1 1 0 1 1 0 1 0 0 0 0 0 2 2 2 2 2 0 0 2 0 0 0 0 0 0 0 0 0 0 1 0 1 1 1 0 2 1 2 0 1 0 1 1 1 1 0 1 0 2 1 1 1 1 1 1 1 1 0 1 1 1 2 0 0 2 1 2 0 0 0 1 0 0 0 0 1 0 0 2 2 0 1 1 0 0 0 0 0 0 2 2 1 0 0 1 0 1 0 0 0 1 1 0 0 0 0 0 1 0 1 1 1 1 1 1 0 1 1 2 1 2 0 1 0 0 0 0 0 1 0 0 0 1 1 0 0 1 0 0 1 0 0 0 0 0 0 2 1 2 0 0 0 0 1 0 1 2 0 2 0 0 1 0 2 1 2 0 2 0 1 0 0 0 0 0 1 0 1 0 2 1 0 1 1 1 0 0 0 2 1 1 1 2 0 2 1 0 0 2 2 1 0 0 0 1 1 1 1 0 1 0 1 1 0 0 0 2 1 0 1 1 0 2 1 0 0 0 0 0 1 0 0 0 1 1 0 2 2 0 0 0 0 0 0 0 0 0 0 0 0 1 1 0 1 0 0 0 0 0 1 0 0 0 0 1 0 1 1 0 0 0 0 0 2 2 0 0 0 0 1 2 2 1 0 1 0 0 0 0 2 0 2 2 0 1 1 1 1 1 2 0 2 0 0 2 1 0 1 0 0 0 1 0 0 0 2 0 1 1 0 1 1 0 0 1 1 1 2 0 2 1 1 1 1 0 2 2 0 2 0 0 1 0 0 2 1 1 0 0 0 0 1 1 1 0 0 0 0 0 0 0 0 0 0 1 1 1 0 0 0 0 0 1 0 0 0 0 1 2 0 0 2 1 0 0 0 2 0 0 0 2 2 2 0 1 1 0 2 1 1 1 0 0 0 0 1 2 2 2 2 0 1 0 2 0 0 2 1 0 1 0 0 0 0 0 0 0 0 0 0 2 2 0 2 2 1 0 0 2 1 1 0 2 1 0 0 0 0 0 1 1 1 1 1 1 1 0 1 0 0 0 0 1 0 1 1 0 0 1 0 0 0 0 0 0 0 0 0 1 0 0 0 0 0 0 0 0 1 0 0 2 0 0 0 0 0 0 0 0 1 0 0 0 0 0 0 0 0 0 0 0 0 0 0
148 0 0 1 0 0 0 1 1 0 2 0 0 1 0 0 0 2 1 0 0 2 0 1 1 1 1 1 1 1 2 0 1 0 0 0 2 2 0 0 1 0 0 0 1 0 1 1 1 1 0 0 1 1 1 0 0 0 0 0 1 1 0 2 1 1 1 1 0 0 0 2 2 0 1 2 1 0 0 0 0 2 2 0 2 0 0 0 0 2 0 0 2 2 0 0 0 0 0 0 0 0 0 1 2 1 2 2 0 0 0 0 1 1 0 0 0 0 0 2 2 0 2 2 0 2 0 1 1 0 0 0 0 0 0 0 0 0 1 1 2 0 0 0 0 0 0 0 0 1 0 0 1 0 0 0 0 1 0 1 1 1 0 2 0 2 1 1 2 2 0 0 0 2 0 2 0 0 0 2 0 0 1 1 1 0 1 0 0 0 0 1 2 0 2 0 1 0 1 0 0 1 1 0 0 1 1 1 0 0 1 0 0 0 0 1 1 0 2 1 2 0 0 0 2 0 0 0 0 1 0 0 0 0 2 0 0 1 0 1 1 0 1 0 2 2 0 2 2 0 0 0 0 0 0 2 1 0 0 0 0 0 0 0 0 0 0 1 1 0 0 1 0 1 1 1 0 1 2 2 1 0 0 2 0 0 2 2 0 2 0 1 0 1 1 0 1 2 1 1 1 0 0 0 0 0 0 2 1 0 1 1 0 1 1 0 2 1 0 0 0 1 0 1 1 0 0 1 0 1 2 0 0 2 0 0 0 1 1 1 0 1 1 1 0 1 0 0 2 1 1 0 1 1 1 1 0 1 0 1 1 1 2 0 2 2 0 1 1 0 0 0 0 0 0 0 0 0 1 1 1 0 1 0 0 1 0 0 0 0 0 0 0 0 2 0 1 0 0 1 1 1 1 0 0 0 1 1 0 0 1 0 0 0 0 0 1 0 0 0 0 0 0 1 1 1 1 1 1 0 1 0 0 1 1 1 1 0 0 0 1 2 2 0 0 2 1 0 0 0 0 2 0 2 0 0 0 1 0 1 1 2 0 1 0 1 1 0 2 0 0 1 2 0 1 0 0 0 2 1 2 0 0 0 1 1 1 2 2 0 1 0 1 1 2 0 0 1 1 0 1 1 1 0 0 2 1 0 0 2 0 0 2 1 1 0 1 0 2 2 2 0 1 2 1 2 0 0 0 2 1 0 2 1 1 1 2 0 2 2 1 1 1 0 1 2 0 1 1 1 0 0 0 0 0 0 0 1 1 0 0 0 1 0 1 1 1 1 0 1 0 2 1 0 0 0 1 2 1 0 0 0 2 0 1 0 2 0 0 0 0 0 0 0 0 0 0 0 0 0 0 2 0 1 1 0 1 1 2 1 0 0 0 0 0 0 0 0 1 1 1 2 0 0 0 0 1 2 0 0 1 1 0 1 2 0 0 1 0 0 0 0 0 0 1 0 1 0 0 0 1 2 0 1 1 2 0 1 1 0 0 0 2 0 1 1 0 1 0 1 1 1 0 0 0 1 1 0 1 1 0 2 2 0 0 2 0 1 0 0 0 0 1 1 0 1 0 2 2 2 0 1 0 0 2 1 1 2 2 0 0 0 0 1 1 0 0 1 0 0 0 1 1 0 2 2 0 0 0 0 0 0 0 0 0 0 0 0 0 2 0 2 0 2 0 0 1 0 0 2 2 2 0 0 0 2 0 0 1 0 0 1 1 1 0 0 1 0 2 2 2 0 0 1 1 0 0 1 1 1 1 1 1 0 0 1 0 2 1 2 0 0 2 0 1 0 0 1 0 0 0 0 0 2 1 2 2 0 2 2 0 0 0 0 1 2 1 2 0 0 0 0 0 2 1 1 0 0 0 0 0 1 2 2 0 0 0 0 0 0 0 0 1 1 2 0 1 2 0 0 1 0 1 1 1 0 0 0 0 0 2 0 0 1 1 1 2 0 1 1 0 0 0 0 1 0 0 2 2 2 0 1 2 0 0 0 0 1 0 0 0 2 0 0 2 2 2 2 0 1 0 1 0 1 1 1 0 2 0 0 0 1 0 0 0 0 0 0 2 2 0 2 2 1 1 0 1 2 0 0 2 2 0 1 1 0 1 1 1 1 0 1 1 2 2 1 1 1 1 0 0 0 1 1 1 0 2 1 1 0 1 0 1 0 1 0 1 0 0 1 2 0 0 0 0 1 0 2 0 0 0 2 0 1 0 0 0 0 1 0 0 1 0 0 0 0 0 0 1 0 1 0
149 1 0 2 0 0 0 2 2 0 1 0 0 1 0 0 1 1 1 1 1 2 0 0 2 0 1 0 2 0 2 0 1 2 1 2 1 2 0 0 1 1 1 1 1 0 1 0 1 1 1 0 0 1 1 1 0 0 0 1 1 1 2 2 0 0 1 0 0 0 0 1 2 0 1 2 1 1 1 0 1 2 1 1 1 0 1 1 1 2 0 1 1 1 0 0 0 1 1 1 1 1 0 1 2 1 2 1 1 0 0 2 1 1 1 1 1 0 1 1 1 1 2 1 0 0 1 1 1 0 0 0 0 0 0 0 0 0 0 0 1 0 0 0 0 0 0 0 0 1 0 0 0 0 0 0 0 0 0 1 1 0 0 2 1 2 0 1 0 1 1 0 1 1 1 2 1 1 0 0 1 1 0 2 1 1 1 2 1 0 1 2 1 1 0 1 1 0 0 0 0 2 0 0 2 0 0 1 2 1 1 0 1 0 2 2 1 0 2 2 2 0 0 1 1 1 1 0 0 1 0 0 0 0 1 0 0 1 0 1 0 0 2 0 0 0 0 0 0 0 0 0 0 0 0 1 0 0 0 0 0 0 0 0 1 0 0 0 2 2 0 0 1 0 0 0 1 0 1 0 0 1 0 1 0 1 0 2 0 2 0 0 0 1 0 1 0 0 0 1 1 0 1 0 1 1 0 2 0 0 0 2 0 1 1 0 0 1 0 0 1 1 2 0 2 1 1 0 0 1 2 0 0 0 0 0 0 1 1 0 1 1 2 2 0 0 1 0 0 2 0 0 2 2 1 0 0 2 0 2 2 2 0 0 0 0 0 2 2 0 0 0 1 1 0 1 0 1 1 1 2 0 1 1 0 1 0 0 0 0 0 0 0 0 2 0 1 0 0 1 0 1 0 2 2 1 0 0 0 0 0 0 1 0 1 0 1 0 0 0 0 0 0 1 0 0 1 0 0 1 1 1 1 1 1 0 0 2 0 0 1 1 1 1 2 2 0 1 1 2 0 0 0 2 1 1 1 2 1 1 0 2 1 0 0 2 2 1 2 0 1 1 2 1 2 0 2 0 1 0 2 0 0 1 2 0 0 1 2 0 0 0 0 1 1 0 0 0 1 0 1 1 1 1 0 1 2 0 1 2 0 0 1 0 0 0 0 1 1 1 1 1 2 2 0 2 0 1 0 2 1 1 2 1 1 0 2 0 2 2 1 1 0 0 0 1 0 0 2 0 0 0 0 0 1 0 1 0 0 1 1 0 1 0 1 0 0 1 0 0 1 2 0 0 0 0 0 1 1 0 1 0 2 0 0 2 2 1 0 0 0 1 0 0 0 0 0 0 0 0 0 2 0 2 2 0 0 1 1 2 0 0 0 1 0 0 1 1 0 0 1 1 1 1 1 0 1 1 0 0 1 1 0 0 2 1 1 0 1 0 0 0 0 1 1 0 1 1 0 0 1 1 0 2 1 1 0 1 1 0 0 0 2 1 2 1 1 2 0 0 2 0 0 0 0 0 0 0 2 0 0 0 2 2 1 1 1 1 0 1 0 0 1 1 0 1 0 1 0 0 0 0 0 0 1 1 0 2 1 0 0 0 0 0 0 1 0 1 0 0 0 1 1 0 2 1 0 1 1 0 0 1 0 0 0 0 1 0 0 0 0 0 0 0 0 0 0 0 0 1 1 1 0 0 0 1 0 0 1 0 0 0 2 0 0 0 0 2 2 2 0 0 1 2 2 0 0 1 0 1 0 1 0 2 2 0 2 1 1 2 0 2 2 1 0 1 0 0 0 0 0 0 1 1 1 1 1 0 0 2 1 1 1 0 2 2 0 2 2 2 2 2 0 2 2 0 1 0 0 0 0 2 1 2 1 1 0 0 0 1 1 1 0 0 0 0 0 2 1 1 0 0 1 1 1 0 0 0 0 0 1 0 0 0 0 0 0 0 1 1 0 0 0 1 1 1 0 0 1 0 0 0 1 1 0 1 0 2 0 0 1 2 2 0 1 1 1 2 0 0 0 2 0 0 1 1 1 1 0 1 0 1 0 0 0 0 0 1 2 1 1 1 2 2 0 0 0 1 1 1 1 1 0 0 0 0 0 1 0 0 0 0 0 2 1 1 0 0 0 1 1 0 0 1 0 1 1 0 0 2 0 1 1 1 0 0 0 0 0 1 0 0 0 0 0 0 0 2 0 1 0 1 0 1 0 1 1 1 1 1 0 0 0 0 0 1 0 0 1 1 2 0
150 0 0 2 0 0 0 1 1 1 1 1 1 1 0 0 0 1 1 2 1 2 0 1 1 1 0 0 1 0 1 0 0 0 0 0 2 0 0 0 0 0 0 0 0 0 1 0 2 0 0 0 1 1 1 1 0 0 0 0 0 0 0 0 0 0 1 1 0 0 0 2 2 0 0 2 2 2 2 1 1 2 1 1 1 0 0 1 1 1 0 0 0 2 1 0 0 1 0 1 1 0 0 1 2 1 2 2 0 1 1 0 1 2 1 2 1 0 0 1 1 1 2 1 0 1 1 2 2 2 1 1 0 0 0 0 0 0 0 0 0 0 1 0 0 0 1 0 0 0 1 0 0 0 0 0 0 0 0 0 0 1 0 2 1 2 1 0 1 1 1 0 0 2 0 0 2 0 0 2 0 1 0 2 1 0 2 0 0 0 0 0 1 1 0 0 0 0 1 0 0 1 0 0 1 2 1 0 1 0 0 0 1 0 1 1 1 0 0 0 1 0 1 0 0 1 1 0 0 1 0 0 0 0 2 0 0 1 0 1 0 0 1 1 2 2 0 0 0 0 0 0 1 1 0 1 1 0 0 0 1 0 0 0 1 0 0 1 2 1 0 1 0 2 0 0 0 0 1 0 1 1 2 2 0 0 2 0 1 2 0 1 0 0 2 0 2 1 1 2 1 1 0 1 0 1 1 2 0 0 0 1 0 1 1 0 2 0 1 0 1 2 1 1 1 0 1 1 0 2 1 1 0 0 0 0 0 1 1 0 0 0 1 2 0 0 1 0 2 2 0 0 2 2 2 0 1 1 0 2 2 2 2 0 2 0 0 1 1 0 0 0 0 0 0 0 0 0 1 1 1 0 1 0 0 1 0 0 0 2 1 1 0 0 2 0 1 0 1 0 0 0 0 1 1 1 0 1 1 0 0 0 0 0 0 0 0 0 0 0 1 0 0 1 1 1 0 0 0 0 0 0 0 1 1 0 0 1 1 0 2 0 1 1 0 2 0 0 2 1 0 2 0 1 2 0 2 1 1 0 2 2 0 0 0 0 0 1 2 0 1 1 1 1 1 0 0 0 2 2 2 0 0 1 2 0 0 2 2 0 0 0 0 2 1 0 1 1 2 0 0 1 1 1 1 0 2 1 0 1 0 0 0 0 1 0 0 0 0 0 0 1 2 1 0 1 0 0 2 2 0 0 1 0 1 1 2 0 1 1 0 0 1 1 1 1 1 1 1 1 0 0 2 0 1 1 0 0 1 1 1 0 0 0 0 2 2 1 1 0 0 1 0 0 0 0 0 2 2 2 0 0 2 0 0 0 1 0 1 1 0 0 2 0 0 0 1 0 0 0 0 2 0 2 2 0 0 0 0 0 1 0 0 1 0 1 0 0 0 0 0 0 0 1 0 1 1 2 0 0 1 1 1 0 1 1 2 1 1 0 1 1 0 2 2 0 1 0 1 2 1 1 0 1 2 2 0 0 1 0 0 0 1 0 1 2 0 1 0 0 1 0 0 0 0 1 1 1 2 0 1 1 1 1 0 1 1 2 1 0 0 0 0 1 1 0 0 2 1 2 1 0 0 0 2 1 0 1 1 0 0 0 0 0 0 1 0 1 1 1 0 1 1 0 2 1 0 0 0 0 0 0 0 0 0 1 2 0 0 2 1 1 0 0 0 1 0 1 0 0 0 0 0 0 1 2 0 0 1 1 0 1 2 1 0 0 0 2 0 0 0 0 0 1 1 0 0 0 2 0 1 2 1 0 1 1 1 0 0 2 0 2 2 0 0 0 1 0 1 0 0 0 0 1 0 1 1 0 0 2 0 0 0 0 0 0 0 2 2 2 1 2 0 2 1 0 0 0 1 0 0 2 2 1 1 1 1 0 0 1 1 1 0 0 0 0 0 1 1 0 0 0 1 1 1 0 0 1 0 0 1 0 0 0 0 0 1 0 0 1 1 0 0 0 2 0 0 0 1 2 1 0 2 1 0 0 0 2 0 0 0 0 1 0 2 2 2 1 1 0 0 1 0 2 2 1 0 2 0 1 0 0 0 0 1 1 0 1 1 0 0 1 2 0 1 0 1 1 0 0 2 2 0 2 0 0 1 1 0 0 0 1 0 1 0 0 0 0 0 0 1 0 0 0 0 1 1 0 0 1 0 1 1 0 0 0 0 0 0 2 0 1 0 0 0 0 0 0 2 0 0 0 0 1 0 0 0 0 2 0 0 0 0 0 0 0 0 0 0 0 2 0
151 0 0 2 0 0 0 2 2 0 1 0 1 1 0 0 0 1 1 0 0 2 0 1 1 0 0 0 1 2 2 1 0 0 0 0 2 0 0 0 0 0 0 0 0 0 2 0 0 2 1 0 0 0 1 0 0 1 1 0 1 1 0 0 1 1 1 0 0 1 1 1 2 1 2 2 0 1 1 0 1 2 2 2 0 0 0 1 1 2 0 0 1 0 0 0 0 0 0 0 0 0 0 2 2 0 2 2 0 0 0 0 1 2 2 2 2 0 1 1 1 0 2 1 0 1 0 1 2 1 2 2 0 0 0 0 0 0 0 1 1 0 0 0 0 0 0 0 0 1 0 0 1 0 1 1 1 1 0 1 1 1 2 2 0 2 0 1 0 0 2 1 0 2 0 0 1 0 0 0 0 1 0 1 1 0 1 0 0 0 0 0 0 0 0 0 1 0 0 0 0 0 0 0 2 1 1 2 1 0 1 0 1 0 1 1 0 0 1 1 1 0 2 0 0 1 1 1 0 1 1 1 0 0 1 0 0 2 0 0 0 1 2 0 1 1 0 1 1 0 0 0 1 0 0 1 1 1 1 1 0 1 1 1 1 0 0 1 2 1 0 0 0 1 0 0 0 2 2 2 0 0 1 2 1 0 2 1 0 2 0 0 0 1 0 0 2 1 0 2 1 0 0 1 0 0 1 2 1 0 1 1 0 1 1 0 2 1 0 0 0 2 1 0 2 0 0 1 0 1 2 1 0 1 0 0 0 1 2 1 0 0 1 2 0 1 0 0 2 0 0 0 2 2 1 0 1 0 0 0 1 1 0 0 0 1 0 2 2 0 0 0 1 1 0 1 0 0 0 2 1 1 0 0 0 0 0 0 0 2 0 0 0 0 2 0 0 1 0 0 0 1 1 1 2 0 1 1 0 0 0 0 1 0 1 0 0 0 0 0 0 0 1 1 1 1 2 0 1 2 2 1 0 0 0 0 1 0 0 0 2 1 2 0 2 1 0 1 2 2 0 1 0 2 1 1 1 2 0 2 0 2 2 1 0 1 1 2 2 0 1 1 2 1 0 0 0 1 1 0 1 0 0 0 2 1 0 1 2 1 0 0 2 2 0 0 0 0 1 0 1 1 0 0 2 0 2 0 0 0 1 1 0 1 1 0 0 0 1 0 0 2 1 2 1 2 0 0 0 1 1 0 2 1 2 1 2 1 2 2 1 1 2 1 2 2 0 2 0 2 0 0 0 0 1 1 0 0 0 1 1 0 0 1 0 0 1 1 1 0 0 2 1 0 1 0 1 1 1 1 0 0 1 0 0 1 1 0 0 0 1 0 1 0 1 0 0 0 0 0 0 2 1 2 1 0 1 1 1 1 0 0 0 0 0 0 0 0 0 0 0 0 0 0 0 2 2 2 0 0 1 1 0 0 2 1 2 0 1 0 0 0 0 1 1 0 1 0 0 1 1 2 1 2 1 2 0 0 1 1 1 0 2 0 2 2 0 1 0 1 0 1 0 0 0 0 0 0 1 1 0 1 2 1 1 1 1 1 1 0 0 0 0 0 0 0 0 2 1 1 0 0 1 0 1 2 0 2 2 0 0 0 0 0 0 0 0 1 1 1 0 1 0 0 0 1 0 0 2 0 0 0 0 0 0 2 0 0 0 1 0 1 1 0 0 1 0 0 0 0 0 0 1 2 0 0 0 0 1 1 0 0 2 0 0 0 2 2 2 2 0 0 0 0 0 1 0 1 1 1 0 1 0 1 0 1 0 1 1 1 0 2 2 0 0 0 0 0 0 0 0 0 0 0 0 2 1 1 1 2 0 0 2 2 0 2 0 1 1 1 1 1 0 2 2 0 1 0 0 0 0 1 1 0 0 0 0 0 1 0 0 0 1 0 1 0 0 2 1 1 1 0 1 2 1 1 0 0 1 1 1 0 1 1 2 2 1 0 1 1 1 0 0 0 1 1 0 1 2 2 1 1 2 2 0 1 0 2 0 0 0 1 2 0 2 2 2 0 1 2 2 0 0 0 1 0 1 2 0 1 1 1 0 0 0 0 0 1 2 2 0 2 2 1 0 0 1 1 0 0 1 1 0 1 0 0 0 0 0 0 0 0 2 1 0 0 1 0 0 1 1 0 2 0 1 0 0 0 0 0 0 0 1 0 1 1 1 0 0 1 0 1 0 0 1 1 0 1 1 0 1 2 0 1 1 0 0 1 0 1 1 0 1 0 0 0 0 0 1 1 1 0
152 1 1 1 0 1 1 2 0 2 2 0 0 0 0 0 0 1 1 1 1 1 0 0 2 0 0 0 1 1 2 0 1 2 1 2 1 1 1 1 0 0 0 0 0 1 0 0 2 0 0 0 0 0 2 1 0 0 0 0 1 2 0 1 0 0 1 0 0 1 1 1 2 0 0 2 1 2 2 1 1 2 2 0 1 0 1 0 0 2 0 0 2 2 0 0 1 1 1 1 0 0 1 0 2 0 2 1 1 1 0 1 0 1 0 1 0 0 0 2 2 0 2 0 0 0 2 0 2 0 0 0 0 0 0 0 0 0 0 1 0 0 0 0 0 0 1 0 0 2 0 0 0 0 1 0 0 0 0 0 1 2 0 2 1 2 2 0 1 1 1 0 0 2 0 0 2 0 0 0 0 0 1 2 2 0 2 0 0 0 1 1 0 0 0 0 0 0 0 1 0 0 0 1 1 1 1 1 1 0 0 0 1 0 1 1 1 0 1 0 2 1 0 0 0 0 0 0 0 1 0 0 0 0 1 0 0 2 0 0 0 0 2 0 1 1 0 0 0 0 0 0 1 0 0 2 1 0 0 0 0 0 0 0 1 0 0 0 2 2 0 0 0 1 0 0 0 1 2 1 1 0 1 1 1 0 1 2 0 2 0 1 0 1 0 0 2 1 1 1 1 0 1 1 1 0 1 2 1 0 1 0 0 2 2 0 2 0 0 0 1 2 0 0 2 0 0 1 0 0 2 2 1 1 0 0 0 0 2 1 0 1 2 1 0 1 0 1 1 1 0 0 1 1 1 1 0 1 0 2 2 2 1 0 1 1 0 2 2 0 0 0 0 0 0 0 0 1 1 1 2 1 1 1 0 1 0 1 1 0 1 1 0 1 2 0 1 0 2 1 1 1 0 2 2 1 0 0 0 0 0 0 0 1 1 0 0 0 0 0 0 0 1 1 1 1 0 0 2 2 2 2 1 1 1 0 0 0 0 0 0 1 1 1 1 2 0 0 1 0 0 1 0 1 2 0 2 2 1 0 1 2 0 0 0 0 0 2 2 0 2 2 1 2 1 0 0 0 1 0 0 0 0 1 2 1 0 2 2 0 2 0 1 2 0 0 1 0 1 1 1 2 0 0 0 2 1 0 0 1 0 0 0 0 0 0 0 0 0 1 1 1 0 2 2 2 0 0 0 0 2 0 2 1 1 1 2 1 2 2 1 2 1 0 1 2 0 2 0 2 0 0 0 0 0 1 0 1 0 2 2 0 0 0 0 0 0 1 0 1 1 0 1 0 1 0 2 2 2 1 0 0 1 0 0 1 1 0 0 0 0 0 1 0 0 0 0 0 0 0 0 2 1 2 2 1 1 1 1 1 0 0 0 0 0 0 0 0 0 0 0 0 0 0 0 2 2 1 0 0 0 0 0 0 2 0 2 0 1 0 0 0 0 1 1 0 0 0 0 0 0 2 0 0 1 0 0 1 2 0 0 0 0 0 1 2 1 2 2 0 0 0 0 1 1 0 0 1 2 1 1 0 2 2 0 2 0 2 2 0 0 0 0 2 2 0 0 2 1 1 0 1 1 0 2 1 1 2 2 0 0 0 0 0 0 1 0 1 1 1 0 0 0 0 2 0 0 0 2 0 1 1 0 0 0 1 1 0 0 0 0 0 0 0 0 1 0 1 0 0 0 0 0 0 0 2 1 0 0 0 0 1 1 0 0 1 0 2 1 1 0 0 2 1 1 0 0 2 0 2 0 0 1 1 1 1 1 1 1 1 0 1 2 0 0 0 0 1 0 1 0 0 2 2 2 1 0 0 1 2 0 0 0 0 0 2 2 2 1 2 2 1 0 2 2 0 1 0 0 1 0 1 2 1 1 0 0 0 0 0 0 0 1 1 1 1 1 0 0 0 0 0 1 1 1 0 1 0 0 0 2 0 1 0 1 0 0 1 2 0 0 0 0 0 0 0 0 1 1 2 1 1 2 0 0 0 0 2 0 0 0 2 0 0 2 2 2 2 0 0 0 1 0 0 2 2 0 1 0 0 0 0 0 0 2 1 0 2 0 2 0 2 1 1 2 0 0 1 1 0 1 1 0 1 0 0 0 1 0 0 0 1 1 1 0 0 0 2 1 2 0 0 1 1 1 0 1 0 1 0 1 0 0 0 1 0 1 0 0 0 1 0 1 1 1 1 0 1 1 0 0 1 0 1 0 0 0 1 1 0 0 2 0 0 0 0 0 0 0 0 1 0
153 0 0 2 0 0 1 2 0 1 1 0 0 1 0 0 1 0 0 0 0 2 0 0 2 0 1 0 2 0 2 0 2 1 0 0 2 2 0 1 0 2 0 1 1 0 0 0 1 1 1 0 1 1 1 0 0 1 1 0 1 0 0 1 1 1 2 1 0 0 0 2 2 0 2 2 0 1 1 1 0 1 2 0 1 0 0 1 1 2 0 1 2 2 0 0 0 2 2 2 2 0 0 1 2 1 2 1 1 1 0 0 1 2 1 2 1 0 2 0 0 0 1 0 0 0 1 2 2 0 2 2 0 1 0 0 0 0 0 2 1 0 0 0 0 0 0 0 0 2 0 0 0 0 0 0 0 1 0 1 1 1 0 2 1 2 1 1 1 1 1 0 1 1 1 1 1 0 0 1 0 1 0 1 0 0 1 0 0 0 1 2 0 0 0 1 1 0 1 0 0 0 0 0 2 0 1 0 0 1 0 0 0 0 1 2 1 0 1 0 1 1 0 0 1 0 0 1 1 1 0 0 0 0 2 0 0 2 0 0 0 0 0 0 1 1 0 0 0 0 0 0 2 0 0 1 1 0 0 0 0 0 0 0 1 0 1 1 1 0 0 1 0 1 1 1 0 0 0 0 0 1 0 1 1 1 1 0 0 1 1 0 0 0 2 0 2 1 1 2 0 0 1 0 1 1 0 2 1 0 1 0 0 2 2 0 2 0 1 0 1 2 1 0 0 0 0 0 0 1 2 1 0 2 0 0 0 2 0 0 0 2 2 2 0 0 1 1 2 1 0 0 2 2 1 0 1 0 0 2 2 2 2 0 2 1 0 2 2 1 0 0 0 0 0 0 0 1 0 2 0 2 2 0 1 1 0 0 1 0 1 1 0 0 2 0 1 1 0 0 0 0 1 0 1 0 0 0 0 0 1 0 1 0 1 0 0 1 0 0 0 1 0 1 2 2 0 0 2 0 1 1 0 0 0 0 1 2 1 1 2 0 1 1 0 1 1 1 1 0 0 0 0 2 1 1 1 2 1 2 1 1 1 0 0 1 1 1 2 0 1 1 2 0 0 2 0 0 2 1 2 0 0 1 2 0 0 2 2 0 0 0 0 1 0 0 0 0 2 0 0 0 1 1 1 0 2 0 0 0 1 1 0 0 0 1 0 1 1 1 1 1 0 1 0 1 0 1 0 1 1 2 2 1 2 0 1 0 0 0 0 1 1 1 2 1 0 2 0 2 0 0 0 0 1 1 0 1 1 0 0 0 1 1 0 0 2 1 1 1 1 1 1 0 1 0 1 1 1 1 0 0 2 0 1 0 2 0 0 0 0 0 0 0 0 0 0 0 0 0 0 2 0 1 1 0 0 1 1 1 1 0 1 1 1 1 0 2 1 2 0 2 0 0 0 0 2 1 0 0 1 1 0 0 2 1 2 0 0 0 1 1 0 0 1 0 1 1 0 2 0 2 0 1 1 1 0 0 0 0 0 0 0 0 1 2 1 2 0 0 0 2 0 0 0 1 2 1 0 2 1 2 2 2 0 2 0 1 1 0 0 0 0 0 0 0 0 1 1 2 0 2 0 1 1 2 1 2 2 0 1 1 0 1 1 0 0 1 0 0 0 0 0 1 0 0 1 0 0 0 0 0 0 0 0 0 1 0 0 0 0 1 0 0 0 0 0 0 0 1 0 0 0 0 0 1 0 0 0 0 0 0 2 0 0 0 0 1 0 0 0 0 1 0 0 1 0 1 0 2 0 0 0 0 0 1 0 2 2 2 0 2 2 0 1 0 1 0 0 1 0 0 1 1 1 1 0 0 1 2 0 0 0 0 0 2 2 1 1 1 1 1 0 2 2 0 1 0 0 0 0 1 2 2 0 0 0 0 1 1 1 2 0 0 0 0 0 1 1 0 0 1 0 2 2 0 0 1 0 0 2 0 0 0 0 1 2 0 2 2 0 0 1 0 2 1 0 0 2 2 2 0 2 1 0 1 0 1 0 0 1 1 1 0 2 2 2 2 0 0 0 2 1 0 1 1 1 1 0 0 0 0 1 1 1 1 0 0 2 2 0 2 2 1 1 0 1 1 0 0 1 1 0 1 0 0 1 1 0 0 0 1 2 2 1 1 0 1 0 1 0 0 0 2 2 0 2 0 0 0 1 0 1 0 0 0 0 0 0 1 0 0 0 0 0 1 0 0 2 0 0 0 0 1 1 0 2 1 0 1 0 0 0 1 1 0 0 0 0 0 2 1
154 0 0 1 0 0 0 2 0 2 2 0 0 0 0 0 0 0 0 0 0 0 0 0 2 0 2 0 2 0 2 1 0 0 0 2 0 1 0 0 0 0 0 1 0 1 1 0 1 1 1 0 1 2 0 1 0 0 0 1 0 1 0 2 1 1 1 0 0 0 0 0 1 0 0 1 1 1 1 1 0 2 2 0 2 0 0 1 1 2 0 1 1 2 1 1 0 1 1 1 0 0 0 2 2 0 2 1 0 0 0 1 0 1 0 2 0 0 1 0 0 1 2 2 0 1 0 1 1 0 0 0 0 0 0 0 0 0 0 0 1 0 0 0 0 0 0 0 0 0 1 0 0 1 0 0 0 1 0 0 0 2 0 1 0 1 1 1 0 1 1 1 1 1 0 1 2 0 0 1 0 0 1 1 1 0 1 1 0 0 0 2 2 1 0 1 2 1 0 0 0 0 1 0 1 1 0 0 0 0 1 0 1 0 1 2 1 0 1 1 1 0 1 0 0 1 1 0 0 1 0 0 0 0 2 0 0 2 0 0 0 1 0 0 1 2 1 0 0 0 0 0 1 0 1 1 1 0 0 1 1 1 0 0 0 0 0 0 1 1 0 1 0 1 0 0 0 0 1 0 2 0 0 1 0 2 0 0 0 2 0 2 1 0 1 0 2 1 1 2 0 0 0 0 0 0 1 2 0 0 0 2 0 1 1 0 1 0 2 0 2 2 0 0 2 0 0 1 1 1 2 1 0 2 0 0 0 0 2 1 2 1 2 0 0 1 0 0 0 2 0 0 0 0 0 2 0 0 0 0 1 1 0 1 0 0 0 2 2 1 0 0 1 1 0 0 0 1 0 2 2 0 0 0 1 0 0 0 0 0 0 0 2 0 2 0 1 0 0 0 0 0 1 1 2 1 0 0 0 0 0 0 0 0 0 0 1 0 0 0 0 0 1 2 2 1 1 1 0 0 1 0 0 0 0 1 1 1 1 1 1 0 1 1 0 2 1 0 1 1 0 1 0 2 1 1 1 2 0 2 0 2 2 0 0 2 2 2 0 2 0 2 2 1 2 0 1 0 1 0 2 0 0 0 2 1 0 1 2 0 2 0 0 1 2 0 2 1 1 0 1 2 2 2 0 1 1 0 0 0 0 0 1 0 0 0 0 1 0 1 1 1 0 1 0 1 1 1 0 2 0 1 0 0 0 0 2 0 1 2 0 0 2 0 2 2 0 1 1 1 0 0 0 0 1 0 1 0 1 1 1 0 0 1 0 1 2 2 1 0 1 1 0 0 0 0 0 2 2 1 1 0 1 0 0 0 1 0 1 1 1 0 0 1 2 0 1 1 1 1 1 0 1 1 0 0 0 2 2 1 0 0 0 0 0 0 0 0 0 0 1 2 0 0 0 1 1 2 0 0 1 1 0 0 2 0 2 0 0 0 1 1 0 2 2 0 1 0 0 0 1 2 0 1 1 2 0 0 2 1 0 0 1 0 0 2 0 2 0 0 0 1 0 0 0 1 1 1 2 0 1 0 2 1 0 2 1 0 0 0 0 0 0 1 1 0 0 2 2 1 0 1 0 0 1 2 0 1 2 0 1 1 0 0 0 1 0 1 1 1 0 0 1 0 2 2 0 0 2 0 1 1 0 0 0 0 1 0 0 1 0 1 0 0 1 0 0 0 0 0 0 0 0 0 0 2 1 0 1 0 0 0 2 0 0 0 1 1 2 2 1 0 0 2 2 0 0 1 0 1 1 0 0 0 0 2 0 2 2 2 0 2 2 0 0 0 1 0 0 2 0 0 2 2 2 0 2 2 2 2 0 0 0 0 0 1 1 2 1 2 2 2 0 2 2 0 1 0 1 0 0 2 2 0 0 0 0 0 0 0 0 0 1 1 1 1 1 0 0 0 0 0 1 2 1 1 0 0 0 0 1 0 0 0 0 1 2 0 1 1 0 0 0 0 1 0 0 1 2 2 1 0 2 0 0 0 0 1 1 0 0 1 1 0 2 2 2 2 0 1 0 0 0 0 2 2 1 1 1 2 1 1 0 0 0 0 0 0 2 2 0 2 2 1 1 0 2 1 0 0 2 2 0 1 0 1 0 1 0 0 0 0 1 2 2 0 0 1 0 0 2 0 0 1 1 0 2 0 0 0 0 0 1 1 1 1 0 0 0 1 2 0 0 0 0 0 0 1 1 0 0 2 0 1 0 0 0 1 1 0 0 0 1 0 0 0 0 0 1 0 1 0
155 0 0 1 0 1 1 1 2 0 0 2 1 1 0 0 0 1 1 0 1 1 0 1 1 0 0 0 2 2 1 0 0 1 1 1 2 1 0 0 0 0 0 0 0 0 0 0 0 1 0 1 1 1 0 0 0 0 0 0 0 0 0 2 1 1 1 1 0 0 0 2 2 0 2 2 0 2 2 1 1 2 1 1 2 0 0 0 0 2 0 0 1 1 0 0 1 2 2 2 2 0 0 0 1 1 1 2 1 0 0 1 1 2 2 2 1 0 1 1 1 0 2 2 0 1 0 1 2 0 0 0 0 0 0 0 0 0 0 2 0 0 1 0 0 0 1 0 0 1 0 0 0 0 1 0 0 0 0 2 1 1 0 2 1 2 2 1 1 2 0 1 1 1 1 1 1 1 0 0 0 0 0 2 1 0 2 1 1 0 2 2 2 1 2 0 0 1 0 0 0 0 0 1 1 1 1 1 1 0 0 0 1 0 1 1 0 0 1 2 2 0 0 0 0 1 1 0 0 1 0 0 0 1 1 0 0 2 0 0 0 0 2 1 1 2 0 0 0 1 1 1 1 0 0 1 1 0 0 0 0 0 0 0 1 0 0 0 2 1 0 1 0 1 0 0 0 0 2 0 0 1 0 2 0 0 1 2 0 2 0 2 0 0 0 0 2 1 0 2 0 1 0 1 0 0 0 2 0 0 0 1 0 1 1 0 2 0 0 0 1 1 1 1 1 0 0 1 1 2 2 0 0 1 0 0 0 2 0 0 0 2 2 2 0 1 0 0 2 0 0 0 1 1 0 1 1 1 0 0 1 1 0 0 0 0 0 2 2 0 0 0 1 1 0 1 0 1 0 2 2 2 1 1 0 0 0 0 0 0 0 0 1 1 2 0 2 0 1 1 1 1 1 1 1 1 0 0 0 0 0 0 1 0 1 0 1 0 0 0 0 0 1 1 0 0 0 1 2 1 2 2 1 1 1 0 0 2 1 1 2 1 2 0 1 1 0 0 1 2 0 1 0 2 0 0 0 1 0 1 1 1 1 0 0 1 1 0 2 0 0 0 1 1 1 0 0 0 2 2 2 0 0 0 2 1 0 1 1 0 1 1 1 1 1 0 1 1 2 0 0 2 2 2 0 1 1 0 0 1 0 0 1 0 1 0 0 0 1 0 1 2 0 1 1 1 0 0 1 1 1 0 2 1 1 0 1 1 1 1 0 1 2 2 2 2 0 0 2 1 0 0 0 0 2 0 1 1 0 0 0 0 2 0 2 0 0 2 1 1 1 0 0 0 0 0 0 1 1 0 0 0 1 0 0 1 0 0 0 0 0 0 0 0 0 1 0 0 0 0 0 2 1 2 2 1 1 1 1 1 1 0 0 0 0 0 0 1 1 0 1 1 0 0 0 1 2 1 0 0 0 0 0 0 2 0 2 0 1 0 0 0 0 1 2 0 1 0 0 1 1 2 0 0 2 2 0 1 2 0 0 0 1 0 0 2 1 2 2 0 0 0 0 0 0 0 1 1 2 0 2 0 2 1 1 1 1 1 0 2 0 0 0 0 1 0 0 1 0 0 0 0 0 0 0 2 0 1 1 0 0 0 0 0 1 0 0 1 1 1 0 0 0 0 2 1 0 0 0 0 0 2 1 1 0 2 1 0 0 2 0 1 1 1 0 0 0 0 0 0 0 0 0 0 0 1 0 0 0 0 1 2 2 0 0 0 1 2 2 2 0 1 1 0 0 0 0 2 0 1 0 0 1 0 0 1 0 1 1 2 0 2 2 0 0 0 1 1 0 0 0 0 1 1 1 2 2 0 1 2 0 0 1 1 1 2 0 2 2 2 2 2 0 2 2 0 0 0 0 0 0 2 1 1 0 0 0 0 1 0 0 1 0 0 0 0 0 2 1 1 1 0 2 1 1 0 1 0 0 0 1 0 1 0 1 1 1 0 1 1 0 0 0 1 2 1 0 1 2 2 1 1 1 0 0 1 1 2 1 0 1 1 0 0 2 2 2 2 1 1 1 1 0 1 1 1 1 1 0 1 1 0 0 0 2 2 0 1 2 1 1 1 2 1 2 0 1 1 1 0 1 1 0 2 0 0 0 1 0 0 0 1 0 2 1 0 1 0 0 0 1 0 0 1 0 1 1 0 0 1 0 0 0 0 0 0 0 0 0 1 1 0 0 0 0 1 0 1 1 0 0 1 0 0 1 0 1 0 2 0 0 1 0 1 0 0 0 0 0 0 1 0
156 1 1 1 0 1 1 1 2 0 0 1 0 0 0 0 0 1 1 0 0 2 0 0 2 0 2 0 1 1 2 0 0 1 0 0 2 2 1 1 1 0 0 0 0 0 1 0 0 2 1 0 1 1 1 1 0 0 0 0 0 1 0 2 0 0 1 0 0 1 0 1 2 0 1 2 1 1 1 0 1 1 2 0 0 0 1 1 0 2 0 1 1 1 0 0 1 0 0 0 0 0 0 1 2 1 2 1 1 1 0 1 0 0 0 0 0 0 1 1 1 0 2 0 0 1 1 0 1 0 1 1 0 0 0 0 0 0 0 1 1 0 1 0 1 0 0 0 0 1 0 0 0 0 0 0 0 2 0 2 1 0 0 2 0 2 1 2 0 1 1 0 2 0 0 1 1 0 0 0 0 1 0 1 0 0 1 0 0 0 0 0 0 1 1 0 0 0 0 0 0 0 0 1 2 2 1 1 0 1 1 0 1 0 2 2 1 0 1 2 2 0 1 0 0 0 0 1 0 1 1 1 0 0 0 0 0 2 0 0 0 0 1 1 2 2 0 0 0 0 0 0 1 0 1 1 0 0 0 1 0 1 1 1 1 0 0 0 2 0 0 1 0 1 0 0 0 0 2 0 0 1 1 2 0 0 2 2 0 2 0 1 0 0 1 0 2 1 0 2 0 0 1 0 1 0 1 2 1 0 0 2 0 1 1 0 2 0 0 0 0 2 1 0 2 0 0 0 0 1 2 0 0 2 0 1 1 1 1 0 1 1 2 2 0 0 0 1 2 1 1 1 2 2 2 0 1 1 0 2 2 1 1 0 1 0 0 1 1 0 0 0 1 1 1 1 0 0 2 0 1 1 0 0 0 1 0 0 0 1 1 1 1 0 2 0 1 0 0 0 0 0 2 0 1 0 1 0 0 0 0 0 2 0 2 1 0 0 0 0 0 0 1 1 0 0 1 0 1 1 1 1 0 0 0 0 0 1 2 0 1 0 1 1 1 2 0 0 1 1 0 1 0 2 2 2 2 2 1 2 1 2 0 0 0 0 0 1 2 0 1 1 1 1 1 1 0 0 2 0 1 0 0 0 1 2 1 1 2 1 1 0 1 2 1 0 1 1 2 0 0 1 2 2 0 0 2 0 1 0 1 2 1 0 0 0 0 0 0 0 1 2 1 1 1 1 0 0 0 0 2 0 1 1 1 0 1 0 0 0 0 1 1 1 0 2 0 0 2 0 0 0 0 0 0 1 0 1 0 0 0 1 1 1 1 0 1 2 2 0 0 0 1 0 1 0 1 2 2 0 1 0 1 0 0 1 1 0 0 0 0 0 0 0 0 1 0 0 0 0 0 2 1 1 1 1 1 1 2 1 0 0 0 0 0 0 0 0 0 0 1 1 1 1 1 0 0 1 0 0 1 1 0 0 2 0 2 0 0 0 0 1 0 0 0 0 0 1 0 1 1 1 0 1 1 2 0 1 1 0 0 0 1 0 0 2 1 2 1 0 0 0 0 1 0 0 0 0 2 1 0 1 2 0 0 1 1 2 0 1 0 0 0 1 0 0 0 2 1 1 1 0 0 0 2 1 0 2 2 0 0 0 0 0 0 0 0 1 1 1 0 0 1 0 1 1 1 0 0 0 0 0 0 0 0 0 1 0 0 1 0 1 0 0 0 1 0 0 0 1 1 1 1 0 0 0 0 0 0 0 0 1 1 1 0 1 1 2 1 1 0 1 2 0 0 1 0 0 2 0 0 2 2 0 0 1 0 2 2 0 2 2 2 0 2 0 0 2 0 0 0 0 1 1 1 1 1 0 0 1 0 0 0 0 2 2 0 2 0 2 2 1 0 2 2 0 1 0 0 0 1 2 2 1 1 0 0 0 1 0 1 1 1 0 1 0 1 0 0 0 0 0 0 2 2 0 0 0 0 0 1 0 1 0 1 1 1 1 2 1 0 0 0 1 2 1 1 0 2 2 2 0 2 0 0 0 0 1 0 0 1 2 1 1 2 2 2 2 0 1 0 0 0 0 1 1 1 1 0 0 0 1 0 0 0 0 0 1 2 2 0 2 2 1 1 0 2 1 0 1 2 2 0 2 0 0 0 0 0 1 0 0 0 1 0 0 1 2 0 2 0 0 1 1 0 0 1 0 0 1 1 0 2 0 1 1 2 0 0 0 2 0 0 0 1 1 0 1 2 0 1 1 0 0 0 0 0 1 0 1 1 0 0 0 0 1 0 0 1 0 1 1
157 1 0 1 0 0 0 2 2 0 0 0 1 1 0 0 0 1 1 0 0 2 0 0 2 0 1 0 2 0 2 1 1 0 0 0 2 2 0 0 2 0 0 0 0 0 1 0 1 1 0 0 1 1 1 1 0 1 1 0 1 0 0 0 0 0 1 0 1 1 0 0 2 1 2 2 0 2 2 0 1 2 2 1 0 0 0 1 1 1 1 1 1 1 0 0 1 1 1 1 1 0 0 1 2 2 2 1 1 1 0 2 0 0 0 0 0 0 0 2 2 0 2 0 0 0 2 1 2 1 0 0 1 1 0 0 1 1 1 1 1 0 0 0 0 0 0 0 0 1 0 0 0 0 0 0 0 1 0 2 1 1 0 2 0 0 1 1 1 1 0 0 0 2 1 1 1 0 0 0 0 1 0 2 2 2 0 0 0 0 1 2 1 0 1 0 1 0 0 0 0 0 1 0 0 0 1 0 0 0 0 0 2 0 1 2 2 0 0 0 1 1 1 0 0 1 1 0 0 1 0 0 1 1 1 1 0 2 0 0 0 1 2 1 2 2 0 1 0 0 0 0 0 0 1 2 2 0 0 0 0 0 0 0 1 0 0 1 1 1 0 1 0 1 0 0 0 0 1 1 0 0 1 2 0 0 1 0 0 2 0 1 0 0 1 0 2 2 0 1 0 0 1 1 1 0 0 1 1 0 1 1 0 2 2 0 1 0 1 0 1 2 2 1 1 0 0 1 0 2 2 0 0 1 0 0 0 1 1 1 0 1 1 2 0 2 0 0 2 1 0 0 1 1 1 1 0 1 0 2 2 2 1 0 1 0 0 1 1 0 0 0 0 0 1 1 0 0 2 0 1 0 0 0 0 0 0 0 0 0 0 0 0 0 2 0 0 0 0 0 0 0 0 2 2 0 0 0 1 1 0 0 1 0 1 0 1 0 0 0 0 0 1 0 2 1 1 0 0 0 0 0 1 1 1 0 1 2 1 1 2 1 2 0 0 2 0 0 1 0 0 1 0 1 1 0 1 2 2 2 1 1 1 1 0 1 1 1 2 0 0 0 1 2 0 1 0 0 0 0 2 0 0 0 2 0 0 2 2 0 2 0 0 1 1 0 0 1 1 1 1 2 1 1 0 2 0 1 0 2 0 0 0 0 0 0 0 0 1 1 1 1 0 2 1 2 0 0 1 1 1 0 1 0 0 1 0 0 1 1 1 1 1 1 2 2 0 2 0 2 0 0 1 1 0 1 0 1 1 1 1 0 1 1 0 1 2 2 1 1 0 1 1 0 0 0 1 1 1 1 0 0 1 0 1 0 1 0 0 0 0 0 1 0 1 0 0 0 0 1 1 1 1 1 2 0 0 2 2 2 0 0 0 1 0 1 1 2 1 1 1 2 1 0 1 2 2 2 0 0 0 1 0 0 2 1 2 0 0 0 0 0 0 0 1 0 1 0 0 0 1 2 0 1 1 2 0 1 1 1 1 0 0 1 0 1 1 1 1 1 0 1 0 0 0 1 2 0 1 1 1 0 2 2 1 2 0 0 0 0 0 0 0 1 1 0 1 1 1 1 1 0 0 0 1 1 1 1 2 0 1 1 0 0 0 1 0 1 0 0 0 0 1 0 0 0 0 0 1 0 1 2 0 0 0 0 0 0 1 1 0 1 1 1 0 0 0 0 0 0 0 0 1 0 0 2 1 0 0 0 0 1 0 0 0 1 1 1 1 1 0 0 1 0 0 0 0 1 1 0 0 2 1 0 0 2 0 2 1 1 1 1 2 0 1 0 0 0 0 2 0 0 1 2 1 1 2 1 2 2 0 0 1 1 1 2 0 2 2 2 2 2 0 1 0 0 0 0 0 0 1 2 2 1 0 1 0 0 0 0 0 0 2 2 2 2 2 0 0 0 0 0 1 2 1 1 0 0 0 0 0 0 1 1 2 2 1 0 1 1 0 0 1 0 2 0 0 0 2 2 1 0 2 0 0 0 0 1 0 0 0 1 1 0 2 1 2 2 1 0 0 1 0 0 1 0 0 1 0 0 0 0 0 0 1 1 0 1 2 1 0 2 1 1 2 0 0 2 1 0 1 1 0 1 0 0 0 0 0 0 0 0 2 1 1 0 0 0 0 0 1 0 1 1 1 0 1 1 1 0 1 0 1 0 1 0 1 0 0 0 2 0 0 0 1 1 0 0 2 0 0 0 0 1 1 0 1 0 0 0 0 0 0 2 1 0 0 0 1 1 1 1
158 1 0 2 0 1 1 1 1 1 2 0 0 1 0 0 0 1 1 0 0 1 0 0 2 0 1 0 2 2 1 0 0 0 0 0 2 1 0 0 0 0 0 0 0 0 0 0 1 0 0 0 0 1 1 1 0 0 0 1 0 0 0 1 0 0 1 0 0 0 0 1 2 1 1 2 1 2 2 0 2 2 2 0 2 0 0 1 1 2 1 1 1 1 0 0 2 1 0 0 0 0 0 2 2 0 2 1 1 0 0 2 1 2 1 2 1 0 1 1 1 0 2 2 0 1 1 1 1 1 0 1 0 1 0 0 0 0 1 0 1 0 1 0 0 0 0 0 0 0 1 0 1 0 1 0 0 0 0 1 1 1 0 2 0 2 1 0 1 2 0 0 1 1 1 1 2 0 0 0 0 0 0 2 1 0 2 2 1 0 2 2 2 1 1 0 0 0 0 0 0 0 1 0 2 0 0 1 0 1 0 0 2 0 0 2 0 1 2 0 2 1 2 0 0 1 1 0 0 0 0 0 0 0 1 0 0 2 0 0 0 0 1 0 0 0 0 0 1 1 1 1 0 0 0 2 1 0 0 0 0 0 0 0 0 0 1 0 1 0 0 0 0 2 0 0 0 2 2 2 0 0 0 2 0 0 2 1 0 2 0 1 0 0 2 0 2 1 0 2 0 0 1 0 1 0 0 2 0 0 0 0 0 2 2 0 2 0 0 0 0 2 0 0 2 0 0 2 1 0 2 1 0 2 0 0 0 2 0 0 0 1 2 2 0 2 0 2 2 0 0 0 2 2 0 0 1 0 0 2 2 2 0 0 0 2 0 0 1 0 1 1 1 1 0 0 0 0 0 2 2 1 1 1 0 0 0 0 0 0 0 0 0 0 2 0 1 0 2 1 1 1 2 0 1 0 1 1 0 0 0 0 1 0 1 0 0 1 0 0 0 1 0 1 0 1 1 0 1 0 1 0 0 0 0 1 1 1 0 0 2 2 1 1 0 1 0 0 1 1 0 1 0 1 2 1 2 1 1 0 2 1 0 0 0 0 0 1 2 1 0 1 1 1 0 1 0 0 1 0 0 0 0 0 2 0 0 0 1 0 0 1 0 1 1 0 0 1 2 0 0 1 2 1 0 1 2 0 0 0 0 0 0 1 1 0 0 1 1 2 2 0 1 2 0 2 0 1 0 1 1 1 1 1 1 0 2 0 2 2 0 1 2 1 2 2 0 2 0 2 0 0 0 0 0 1 0 1 0 0 0 0 0 1 0 1 2 1 1 0 0 1 0 0 0 0 0 2 2 2 0 0 2 0 0 1 1 0 0 0 1 0 0 1 1 0 1 0 0 0 0 2 1 1 1 1 1 0 0 1 1 0 0 0 0 0 0 1 0 0 0 1 1 1 1 1 1 2 0 0 1 1 1 1 1 1 2 0 0 0 1 1 0 1 1 0 0 0 1 1 0 2 0 0 1 2 0 0 2 0 0 0 0 1 1 1 0 2 0 0 2 0 0 0 0 0 0 1 1 1 2 0 2 2 1 2 1 2 0 2 0 0 0 0 0 0 1 1 1 1 0 1 1 1 2 2 1 2 2 0 0 0 0 0 0 1 0 1 1 1 0 0 1 0 1 1 0 0 1 0 1 1 1 0 0 1 1 0 0 1 0 1 0 0 0 0 0 0 0 0 0 0 0 0 0 0 0 0 1 0 0 0 2 0 0 0 0 1 2 2 1 0 2 0 0 0 0 2 0 1 1 0 0 2 1 1 0 2 2 0 2 2 2 0 1 0 0 0 0 0 1 0 0 2 0 1 1 1 1 1 0 0 0 0 1 1 1 2 1 1 1 1 0 1 1 0 1 0 0 0 2 2 2 1 0 0 0 1 1 1 1 2 0 0 0 0 1 1 0 0 0 0 2 1 0 1 1 1 1 1 1 0 0 0 0 0 2 1 2 1 0 0 0 0 0 0 0 1 1 0 0 0 0 0 0 2 2 2 0 0 0 2 1 0 0 0 0 2 0 0 0 2 1 0 1 1 0 1 0 0 0 1 1 1 1 1 0 0 1 1 0 1 1 0 2 1 0 2 0 0 2 2 1 2 1 0 1 1 1 0 0 1 0 1 0 2 0 0 0 0 1 0 1 0 0 0 2 1 0 1 0 0 0 0 1 1 0 0 1 0 1 0 0 0 0 2 0 0 1 0 0 1 0 1 0 0 0 0 2 0 0 1 0 0 0 0 0 0 0 0 1 0
159 1 0 2 0 1 1 2 1 1 1 0 0 0 0 0 0 1 1 1 1 1 0 0 2 0 1 0 1 0 1 0 1 1 1 0 2 0 0 0 1 0 0 0 0 1 0 0 1 1 0 0 1 1 1 0 0 0 0 2 0 2 0 1 0 0 1 0 0 0 0 1 2 0 1 2 1 1 1 0 1 1 2 0 0 0 0 0 0 2 0 0 1 1 1 1 0 2 2 2 2 0 1 1 2 0 2 0 1 0 0 1 0 0 0 0 0 0 0 2 2 0 2 1 0 1 1 0 1 0 0 0 0 2 2 2 0 0 0 1 0 0 0 0 0 0 0 0 0 2 0 0 0 2 1 0 0 2 0 2 1 0 0 1 0 2 2 0 1 1 0 1 0 2 0 1 1 0 0 1 0 1 0 2 1 0 2 2 1 0 2 2 2 2 0 0 0 1 0 1 0 1 1 0 1 1 0 2 1 0 0 0 1 0 2 2 1 0 1 1 2 0 0 0 0 1 1 0 0 1 0 0 0 1 0 1 1 1 1 1 0 0 1 0 2 2 0 0 0 0 0 0 1 0 0 1 0 1 1 0 0 0 0 0 1 0 0 1 2 1 1 1 1 0 0 0 1 0 0 0 0 1 2 2 0 0 2 2 0 2 0 0 1 0 1 0 1 1 0 1 0 0 1 0 1 0 1 0 0 1 0 2 0 1 1 0 2 1 0 0 0 2 1 1 1 0 0 0 0 1 2 1 1 2 0 0 0 2 0 1 2 2 2 1 0 0 1 1 2 1 0 0 1 1 0 1 1 1 0 2 2 2 2 0 2 0 0 1 1 0 0 0 1 1 1 1 0 1 1 1 1 2 1 0 0 1 0 0 0 0 0 0 1 1 2 0 1 1 0 0 0 0 1 1 1 1 1 0 0 0 1 0 1 0 1 0 1 0 0 0 1 0 0 0 1 1 0 0 2 0 2 1 0 0 0 1 1 0 1 0 2 1 2 0 0 1 0 0 1 2 0 1 0 2 1 0 1 2 2 0 0 0 1 0 0 1 1 2 1 1 1 2 2 0 0 0 0 0 2 0 2 0 0 1 0 2 1 0 1 0 1 1 0 2 2 0 1 2 2 0 1 2 1 1 1 0 2 0 0 2 0 0 1 0 0 0 0 0 2 2 2 0 0 1 0 1 0 1 1 2 0 1 1 0 0 0 1 1 0 1 0 1 0 0 1 1 0 0 2 1 0 0 0 0 2 0 1 1 1 0 0 0 0 0 0 1 1 2 2 0 0 2 1 0 0 0 1 1 1 0 0 0 1 0 0 0 1 0 1 1 0 0 0 1 1 1 1 1 1 1 1 1 1 1 1 1 0 0 0 1 1 1 0 0 0 0 0 0 0 0 1 1 0 0 0 2 2 1 0 0 0 0 1 0 1 2 2 1 0 1 1 0 0 1 2 0 2 0 0 1 2 1 0 0 1 2 0 0 1 0 0 0 2 0 1 2 1 2 0 0 0 0 0 0 0 0 0 1 2 0 1 0 2 2 0 1 1 0 0 0 0 0 2 2 0 0 1 1 1 1 1 0 0 0 1 1 1 2 2 0 0 0 0 0 1 0 0 2 1 1 0 0 1 0 1 0 1 1 1 0 0 2 1 0 0 1 0 0 0 0 0 0 0 0 0 0 0 1 0 0 0 0 1 1 1 0 0 0 2 0 0 0 2 0 0 0 1 2 1 0 0 1 1 0 0 0 0 1 0 2 0 0 0 0 0 1 0 1 1 1 1 2 2 0 2 0 0 0 0 0 0 2 0 2 0 2 2 1 1 2 0 0 0 0 1 1 1 2 1 1 0 1 0 2 1 0 0 0 0 0 2 2 2 1 0 1 1 1 1 1 1 1 1 0 1 0 1 1 1 1 0 0 2 2 0 2 0 0 1 0 0 0 1 0 1 2 1 1 1 1 0 0 0 0 0 0 0 1 2 2 1 0 1 1 0 1 1 2 1 1 0 1 1 0 2 2 2 1 2 1 1 0 0 0 2 2 0 0 1 1 0 0 0 0 0 0 0 1 2 1 1 1 1 0 2 1 0 0 0 1 2 2 0 0 2 0 1 0 0 1 0 1 1 2 1 0 1 0 0 0 2 0 1 1 1 0 1 0 0 1 0 1 1 0 1 0 1 0 0 1 0 1 0 0 0 0 0 1 1 0 0 1 0 2 0 0 0 1 0 1 0 1 0 0 0 0 1 0 0 0 2 0
160 1 0 0 0 0 0 2 0 1 1 1 2 2 0 0 0 1 1 1 0 2 0 0 2 0 0 0 0 1 2 0 0 1 1 1 1 2 0 0 2 0 0 0 0 0 0 0 1 0 1 0 1 1 1 1 0 0 0 2 0 1 0 2 1 1 2 1 0 0 0 1 2 0 0 2 2 1 1 1 0 1 2 0 1 0 0 0 0 2 0 0 0 0 1 0 0 2 2 2 2 0 0 1 2 1 2 0 2 1 0 1 0 2 0 2 0 1 1 0 0 2 2 2 0 0 0 1 2 0 0 0 0 1 1 1 0 0 0 0 1 0 0 0 0 0 0 0 0 1 0 0 1 0 0 0 0 0 0 2 2 1 0 2 1 2 1 0 0 1 1 1 0 2 1 2 1 0 0 1 0 1 0 2 1 1 1 2 2 1 1 2 2 1 2 0 0 0 1 1 0 1 0 2 1 1 1 1 0 0 1 0 0 0 1 2 0 1 1 1 1 0 1 0 1 2 1 0 0 1 0 0 0 0 2 0 0 2 0 0 0 0 2 0 2 2 0 0 0 0 0 0 1 0 0 2 2 1 1 2 1 2 2 2 1 0 0 0 2 0 0 2 1 1 2 2 0 0 2 0 2 0 0 1 0 1 1 0 0 2 0 0 2 0 2 0 1 0 0 1 0 0 0 0 0 0 0 2 1 0 1 0 0 2 2 0 1 0 1 0 1 2 2 0 2 0 1 1 1 0 2 0 0 1 0 0 0 2 0 1 1 1 2 2 0 1 0 0 1 2 0 0 1 2 0 0 2 1 0 1 1 1 1 1 1 0 0 1 1 0 0 0 0 0 0 0 0 1 1 1 2 0 1 0 0 1 0 0 0 0 0 0 1 0 2 0 2 1 0 0 0 0 1 1 1 1 1 1 0 0 0 0 1 1 1 0 1 0 0 1 0 1 0 0 1 1 0 1 1 0 1 0 0 0 0 2 0 2 2 0 2 1 0 2 0 2 1 1 2 1 0 2 0 2 1 0 1 2 1 1 1 2 0 0 0 0 0 1 2 1 0 1 1 2 1 0 0 0 1 0 2 0 0 0 2 0 0 2 2 0 0 0 1 0 1 0 0 0 1 0 1 2 2 2 0 0 2 0 0 0 0 1 1 0 0 0 0 0 2 2 2 0 2 1 1 1 0 1 1 2 0 1 1 0 1 0 2 0 0 0 0 0 1 0 2 1 0 0 1 1 0 1 0 0 1 2 0 0 0 0 0 0 1 0 1 0 0 0 0 1 0 0 1 0 0 0 1 1 1 1 0 0 2 0 1 1 2 0 0 0 1 0 2 0 0 0 0 1 1 1 1 1 1 2 1 0 1 0 1 0 1 1 1 1 1 1 0 2 1 0 0 0 0 0 0 1 2 1 0 0 2 2 1 0 0 0 2 0 2 0 1 1 0 1 1 0 1 0 1 1 2 2 0 0 1 2 0 0 1 0 0 0 1 1 1 1 0 2 0 0 1 1 0 0 0 0 0 1 1 1 1 0 1 1 0 0 2 0 0 0 1 1 1 2 0 1 0 2 0 0 0 1 0 0 0 2 0 2 2 0 1 0 0 1 2 1 2 2 2 2 0 0 0 0 0 1 1 0 1 0 1 2 1 0 0 0 1 0 0 0 0 1 0 0 0 0 0 1 0 1 0 1 1 0 1 2 0 0 0 1 0 0 2 0 0 0 1 0 0 0 0 0 1 1 1 0 0 0 0 1 0 0 0 0 0 1 0 1 0 2 0 1 2 0 0 0 0 0 0 0 1 0 1 2 1 1 1 1 2 2 0 0 0 0 0 0 0 1 1 1 1 1 0 2 2 0 1 0 0 0 0 2 2 1 0 0 0 0 0 0 0 0 1 1 1 1 1 1 1 0 0 1 1 2 1 1 0 0 0 0 1 0 0 0 0 1 0 1 2 0 0 0 0 0 1 1 0 0 2 2 2 0 2 0 0 0 0 1 1 0 0 1 0 0 2 2 2 2 0 1 0 1 0 0 2 0 0 1 0 1 0 1 1 1 1 0 0 1 2 2 0 2 1 1 1 0 1 1 0 1 2 2 0 2 0 0 0 1 0 0 0 1 2 1 0 0 2 0 0 1 1 0 0 1 1 0 2 0 0 0 1 0 0 0 1 1 1 0 0 1 0 0 1 1 0 0 0 1 1 0 0 1 0 1 0 0 0 1 0 1 1 0 0 0 0 0 0 0 1 0 1 0
161 0 0 1 0 0 0 1 1 1 1 1 1 2 0 0 0 1 1 1 1 1 0 0 2 0 0 0 2 0 1 0 1 1 0 1 1 2 1 1 0 0 0 0 0 0 0 0 1 1 0 0 0 1 1 0 0 0 0 1 1 0 0 2 1 1 2 0 1 1 0 0 2 1 2 2 0 1 1 0 0 1 2 0 0 0 0 1 1 2 1 1 1 1 0 0 1 0 0 1 0 2 0 0 2 2 2 0 2 0 0 2 0 2 0 2 0 0 0 2 2 0 2 2 0 0 0 1 1 0 1 1 0 1 1 1 0 0 0 0 0 0 0 0 0 0 0 1 1 2 0 1 0 0 0 0 0 0 0 1 1 0 0 1 1 1 2 1 1 2 0 0 0 2 0 0 2 1 1 0 0 1 1 2 2 0 2 2 2 2 0 2 1 1 0 0 0 0 0 1 0 0 0 1 2 0 0 0 1 1 0 0 1 0 1 2 1 1 1 0 1 1 1 0 0 2 2 0 0 2 0 0 0 2 0 0 0 1 0 1 0 1 2 0 2 2 0 0 0 0 0 0 1 0 0 2 1 0 0 0 0 0 0 0 1 0 1 1 2 1 0 0 0 1 1 2 0 1 2 1 1 0 1 1 0 0 2 1 0 2 0 1 0 0 2 0 0 1 0 1 0 0 1 1 1 0 0 2 0 0 0 1 0 2 2 1 2 0 0 0 0 2 1 1 1 0 0 2 1 2 2 1 0 1 0 0 0 2 0 1 0 0 1 1 0 2 0 0 2 2 2 2 2 2 1 0 0 0 0 2 2 2 2 0 2 0 0 1 2 0 1 1 1 1 0 0 0 0 0 2 1 1 0 1 1 0 0 1 1 0 0 0 1 0 2 0 1 1 0 0 0 0 1 0 0 0 1 1 0 0 0 0 0 0 0 0 1 0 0 0 1 1 0 1 1 1 1 1 1 1 1 2 0 1 1 1 1 1 0 0 2 0 1 1 0 2 0 1 1 2 0 0 0 1 1 0 1 2 2 0 1 0 2 0 0 2 2 0 2 0 0 0 2 2 0 0 1 0 2 1 2 0 0 0 2 0 0 1 2 0 2 0 0 1 1 0 0 0 1 0 1 2 1 1 0 1 1 0 1 0 1 0 2 1 0 0 1 0 0 2 2 0 0 1 1 1 0 0 0 2 2 0 1 1 0 1 1 1 2 2 1 2 1 0 2 2 0 1 1 1 0 0 0 0 2 1 1 0 0 1 1 0 0 1 0 1 2 0 0 0 0 1 1 0 1 0 0 2 2 0 2 0 0 0 0 0 0 0 0 0 0 0 1 0 0 1 0 0 0 0 0 2 1 1 1 1 2 2 2 1 0 0 1 1 1 1 0 2 1 1 0 1 0 1 1 0 0 1 0 0 1 1 0 0 2 1 2 0 0 0 1 1 0 1 1 0 1 0 0 0 1 1 0 0 1 1 0 1 1 0 0 0 1 0 0 2 0 1 0 1 1 1 0 0 0 0 1 0 1 1 1 1 2 2 0 1 2 1 0 1 0 0 0 2 0 0 0 1 1 1 0 1 1 1 2 2 1 2 2 0 1 1 0 1 0 0 0 1 0 0 0 1 1 0 2 2 0 0 1 0 1 1 0 1 0 1 1 0 0 2 0 0 0 1 0 0 0 1 0 0 0 0 1 0 1 2 0 0 1 0 0 1 2 0 0 0 0 2 2 2 0 0 0 0 0 0 0 2 0 2 0 0 0 1 1 0 1 2 2 0 2 2 2 0 0 0 0 1 0 0 0 0 0 2 0 0 2 0 0 1 0 0 1 1 0 2 1 2 2 2 2 2 0 1 1 0 0 0 0 0 1 2 2 2 0 1 1 0 0 0 0 0 1 0 1 0 0 0 0 0 0 0 0 2 2 0 0 0 0 0 2 0 0 0 0 0 0 1 1 0 0 0 0 2 2 2 0 0 2 2 2 0 2 0 0 0 0 0 1 0 0 1 1 0 2 2 2 2 1 0 0 1 1 1 2 1 0 1 0 0 0 1 0 0 1 1 0 0 2 2 0 2 1 0 2 0 1 1 0 0 2 2 0 2 0 0 0 1 0 1 0 0 1 1 0 0 0 0 0 0 2 0 0 2 2 0 2 0 0 1 0 1 1 0 0 1 1 0 1 1 1 0 0 0 0 1 0 1 1 1 1 1 0 2 1 1 2 0 0 0 0 0 0 1 0 0 0 0 1 0 1 1
162 0 0 1 0 0 0 2 0 2 2 0 0 0 0 0 0 0 0 1 1 0 0 0 2 0 0 0 1 2 2 1 0 0 0 0 2 0 0 0 1 0 1 1 0 0 2 1 1 1 0 0 0 0 2 1 0 0 0 0 1 0 0 2 1 0 1 0 0 0 0 0 2 0 0 2 2 2 2 0 2 2 2 0 1 0 1 0 0 2 0 0 1 0 1 1 0 1 1 1 2 0 0 2 2 0 2 1 1 0 0 1 0 1 0 1 0 0 0 2 2 0 2 1 0 2 0 1 2 1 0 0 0 0 0 0 0 0 0 0 0 0 0 0 0 0 0 0 0 1 0 0 0 1 1 1 0 1 0 2 1 0 0 2 1 2 1 1 1 1 1 0 1 1 0 1 2 0 0 0 1 1 0 0 0 0 0 0 0 0 0 1 2 1 1 1 2 0 1 1 0 1 0 0 1 2 1 0 0 0 0 0 2 0 1 2 2 0 1 1 1 0 1 0 0 1 1 0 0 0 0 0 1 1 1 1 0 1 0 0 0 0 2 0 2 2 0 1 1 0 0 0 1 0 0 2 0 1 0 1 1 1 0 0 1 0 1 0 2 1 1 0 0 0 0 0 0 0 2 0 1 0 2 2 0 0 2 2 0 2 0 2 0 0 2 0 2 0 0 2 0 0 0 0 0 1 0 2 0 1 0 1 0 1 1 0 2 0 0 0 1 1 1 0 2 0 0 2 1 0 0 2 0 0 0 1 0 1 1 0 0 1 2 1 0 2 0 1 2 0 0 0 1 1 1 1 1 0 0 1 1 2 2 0 2 0 0 1 2 0 1 1 1 1 0 0 0 0 2 0 1 1 2 0 0 0 0 1 1 1 1 1 1 1 1 1 0 0 0 0 0 0 0 2 2 1 0 1 0 0 0 0 0 0 0 0 0 0 0 0 1 0 0 2 1 1 1 1 1 0 0 1 0 0 0 0 1 0 0 0 1 1 1 1 1 1 0 1 1 0 0 1 0 2 0 0 0 2 1 0 2 1 0 0 0 0 0 0 2 0 0 0 2 0 0 1 0 0 2 1 1 1 0 1 1 1 0 2 2 0 2 0 0 2 1 1 0 0 1 0 1 2 1 1 0 1 2 0 0 0 0 0 1 0 1 1 0 1 0 1 1 1 1 2 1 1 0 1 0 1 1 1 0 0 0 0 2 1 1 1 0 1 1 0 1 2 0 1 1 1 0 0 1 0 1 0 1 2 0 0 0 2 1 0 1 1 1 0 0 0 0 1 0 0 0 0 0 2 1 0 0 0 0 0 0 0 1 0 0 0 0 0 1 0 0 0 1 0 0 0 0 1 1 1 0 0 1 0 0 0 0 0 0 0 0 0 0 1 0 0 0 0 2 2 2 0 0 1 0 0 1 1 0 0 2 1 2 1 0 0 0 2 0 1 1 0 1 0 1 1 0 1 1 1 1 2 0 0 2 1 0 0 0 0 1 2 1 1 0 1 0 1 1 0 0 1 1 0 1 1 0 2 2 2 0 1 2 1 1 0 0 0 1 2 2 0 1 2 2 2 0 0 0 0 0 2 0 2 2 0 0 0 0 0 0 0 0 2 2 2 0 0 1 0 2 2 0 0 2 0 1 1 0 0 0 0 1 0 0 2 0 2 0 1 0 0 0 0 0 0 0 0 0 0 0 2 1 0 0 0 0 1 2 0 0 0 1 2 0 0 0 0 1 0 0 0 0 0 1 1 0 1 0 0 0 2 0 2 1 2 0 1 2 1 0 1 0 2 0 0 0 0 1 2 1 0 1 0 1 2 0 0 0 0 1 1 0 2 1 2 2 2 0 2 1 1 0 0 0 0 0 2 1 0 0 0 0 1 1 0 0 0 0 0 0 0 0 1 1 1 0 0 1 2 2 0 0 0 0 0 0 0 0 0 0 0 1 1 2 1 0 0 0 1 2 1 0 2 1 1 1 0 1 0 0 1 1 2 1 0 0 1 0 0 2 2 2 2 1 2 1 0 0 0 1 0 0 0 1 1 0 1 0 0 1 2 0 0 2 2 0 2 2 1 0 1 0 1 0 0 2 1 0 0 0 0 1 1 0 0 0 0 2 2 2 0 0 1 1 0 1 0 1 0 0 0 1 1 0 1 0 0 1 0 1 1 1 0 0 1 0 0 1 1 0 0 0 1 1 0 0 1 0 0 1 0 1 0 0 0 0 0 0 0 0 1 0 0 0 0 1 0
163 0 0 2 0 0 0 2 1 1 2 0 0 0 0 0 0 1 1 0 0 2 0 0 2 0 1 0 2 1 2 1 0 2 0 2 0 2 0 0 1 0 0 0 0 0 0 0 2 1 0 0 0 1 1 1 0 0 0 2 0 0 1 2 0 0 1 0 1 1 0 1 2 0 2 2 0 0 0 0 0 1 1 1 1 0 0 0 0 2 0 0 0 1 0 0 0 1 1 1 0 1 1 1 2 0 2 1 1 0 0 2 0 2 2 2 2 0 1 1 1 0 2 2 0 1 0 1 2 1 0 0 0 1 1 0 0 0 0 0 0 0 0 0 0 0 0 0 0 0 0 0 0 1 0 0 0 0 0 0 0 1 0 2 2 2 2 1 1 1 1 0 0 2 0 1 0 0 0 1 0 1 1 2 1 0 2 1 0 0 1 2 1 0 2 0 0 0 0 1 0 1 0 1 2 0 0 0 2 0 1 0 1 0 2 2 1 0 2 1 2 1 2 0 0 2 2 0 0 2 0 0 0 0 1 0 0 2 0 0 0 1 1 0 1 1 0 0 0 0 0 0 0 1 1 1 0 0 0 1 0 1 0 0 1 0 0 1 0 0 0 2 0 1 0 0 0 0 0 0 0 2 2 2 0 0 2 1 0 1 1 1 0 1 0 0 2 0 1 1 0 0 0 1 0 0 1 2 1 0 0 1 0 1 1 0 2 0 1 0 1 2 0 0 0 0 0 1 1 0 2 2 0 2 0 0 0 1 1 0 1 2 1 0 0 0 0 0 2 1 0 0 2 2 2 0 0 0 0 1 1 2 1 0 1 0 0 0 2 0 1 1 2 2 0 1 0 1 0 2 2 1 2 0 0 1 0 2 2 0 0 0 1 0 2 0 0 2 0 1 1 1 1 1 1 0 1 2 0 0 0 0 0 0 0 0 2 0 0 0 0 0 1 1 1 1 1 1 2 1 1 1 0 0 0 1 0 0 0 0 2 0 1 1 1 2 0 0 1 2 0 1 0 2 2 1 2 1 1 1 1 2 1 0 1 0 0 0 2 0 0 1 2 2 1 0 2 0 2 1 2 0 0 1 2 1 0 1 2 1 0 0 1 2 0 0 0 0 2 0 0 2 1 1 0 1 1 0 1 1 1 0 1 0 1 0 0 0 1 1 1 0 1 1 1 1 0 0 0 1 2 0 0 0 0 0 1 0 2 2 1 2 1 0 2 1 0 1 1 1 0 0 0 0 0 0 0 0 2 0 0 0 1 0 1 1 1 2 2 0 0 1 1 0 1 0 1 1 1 0 1 0 2 0 0 0 2 0 0 0 0 0 1 0 1 1 1 0 0 0 0 2 1 1 1 1 1 0 0 2 0 0 0 0 0 0 2 1 0 0 1 1 1 1 1 0 1 2 0 0 0 1 0 0 2 1 2 0 0 0 0 0 0 1 1 0 1 0 0 2 0 1 0 0 1 1 0 0 2 1 1 1 2 1 0 1 1 2 1 0 1 0 0 0 1 0 0 1 1 1 0 2 2 1 0 1 1 2 0 0 0 0 0 2 2 0 0 1 0 0 0 0 0 0 1 1 1 1 1 0 1 1 0 0 0 1 0 2 0 0 0 1 1 0 1 1 0 0 0 0 0 1 0 0 0 0 0 0 0 0 0 0 0 0 0 2 0 0 0 1 1 1 0 0 0 1 0 1 2 2 0 0 2 1 0 0 0 1 1 1 0 0 0 1 1 0 0 0 0 1 1 0 1 0 0 2 0 1 1 2 0 2 2 0 1 0 0 0 0 1 0 0 1 2 1 1 0 0 0 0 0 0 0 0 1 1 1 1 0 0 0 1 0 2 2 0 1 0 1 1 0 1 2 0 0 1 1 0 1 0 1 1 1 1 1 1 1 1 1 0 0 1 1 2 1 1 0 0 0 0 0 0 0 0 0 0 2 2 2 1 0 0 0 0 2 1 0 1 2 2 2 0 2 0 0 0 0 1 0 1 0 1 2 0 2 2 2 2 0 0 0 0 0 0 0 0 1 2 0 2 1 1 0 0 0 0 0 0 1 0 1 0 1 0 1 0 1 0 1 1 1 1 1 2 1 0 1 1 1 0 0 0 0 1 0 0 1 0 0 1 1 0 2 0 0 0 0 1 0 1 0 1 0 1 1 0 1 0 2 2 0 0 0 0 0 1 0 0 1 0 0 2 0 2 1 0 1 0 0 0 0 0 0 2 2 0 0 0 2 1 2 0
164 0 0 1 0 0 0 1 1 1 1 1 0 0 0 0 0 0 0 1 1 2 0 1 1 0 1 0 2 1 0 0 1 1 0 0 2 0 0 0 0 0 0 0 0 1 0 0 2 0 0 0 0 1 1 0 0 0 0 1 1 1 0 0 0 0 2 0 0 0 0 1 2 2 2 2 0 1 1 1 0 1 2 0 1 0 0 0 0 1 0 0 1 0 1 1 0 2 2 2 2 0 0 1 2 0 2 2 0 0 0 1 1 1 1 1 1 0 1 1 1 0 1 1 1 0 0 2 2 1 0 0 0 0 0 0 0 1 0 0 1 0 0 0 0 0 0 0 0 2 0 0 0 1 1 0 0 2 0 2 1 1 0 2 1 2 1 0 1 1 1 2 0 2 1 1 2 1 1 0 0 1 1 2 1 0 2 2 0 1 0 1 0 0 0 0 1 0 0 0 0 0 0 0 1 1 1 0 0 1 1 0 0 1 2 2 0 0 0 0 1 1 1 0 0 2 2 0 0 1 0 0 0 0 1 0 0 1 1 1 0 0 1 0 2 2 0 0 0 0 0 0 1 0 0 1 0 0 0 0 0 0 0 0 2 0 0 0 2 1 0 1 1 0 1 1 0 2 2 1 1 0 1 2 0 0 2 1 0 2 0 0 0 1 0 1 1 1 0 1 0 0 1 0 1 1 0 2 0 0 0 1 0 2 0 0 2 0 0 0 0 2 1 1 2 0 0 2 2 1 2 0 0 1 0 0 0 1 0 1 1 1 0 0 0 0 0 1 2 1 0 0 0 0 0 2 0 0 0 2 2 2 1 0 1 0 0 1 2 1 0 0 0 0 0 0 0 0 1 1 0 0 1 0 1 0 0 0 0 0 0 0 0 0 2 0 0 1 1 2 1 1 1 0 0 0 1 0 0 0 1 0 1 0 1 0 1 0 0 0 0 1 0 2 1 1 0 2 2 0 1 2 0 1 1 1 0 1 0 0 1 1 1 1 2 2 0 0 1 0 0 0 0 2 2 1 1 0 0 0 2 1 0 1 0 2 2 0 2 0 0 0 1 2 1 1 0 0 2 2 2 1 0 1 2 0 0 2 2 0 1 0 1 2 0 0 0 2 2 0 2 2 1 1 0 2 0 0 0 0 0 1 2 0 0 0 0 0 2 1 1 2 1 2 1 2 0 2 0 2 0 1 1 1 1 0 2 2 0 1 1 2 2 0 2 1 0 0 2 0 0 0 0 0 2 0 2 0 1 1 1 0 0 1 0 0 1 2 0 2 1 1 2 0 1 0 2 2 2 1 0 0 0 0 0 0 0 0 1 1 0 0 1 0 0 0 1 2 2 1 1 0 1 0 0 1 1 0 1 0 1 1 0 2 0 2 0 0 0 0 0 0 0 0 0 0 1 1 0 0 0 0 0 0 2 1 2 0 1 0 0 1 0 1 2 0 1 0 1 1 0 2 0 2 2 2 0 0 2 0 0 0 1 1 0 1 0 2 1 0 0 1 0 0 0 0 1 0 2 0 1 0 2 2 0 0 2 2 0 1 0 0 1 1 0 0 0 1 0 0 0 0 0 0 1 2 1 2 2 0 1 0 0 0 0 1 0 2 2 2 0 0 0 0 2 1 0 0 0 0 0 1 1 0 0 0 0 0 0 0 0 0 0 0 0 0 0 0 0 0 0 0 2 0 0 2 0 0 2 1 0 0 1 0 0 1 0 1 1 1 0 0 1 1 1 0 0 1 1 1 0 1 2 0 0 2 0 2 2 1 1 2 2 0 1 0 0 1 0 1 0 0 1 2 1 1 0 0 1 2 0 0 1 1 0 2 1 1 2 2 1 2 0 2 2 0 2 0 0 0 0 1 1 1 1 0 0 0 1 1 1 1 0 0 0 0 0 1 0 0 1 0 1 2 1 1 1 0 0 0 2 0 0 0 0 1 2 0 0 1 0 0 0 0 1 1 0 2 2 1 0 1 2 0 0 0 0 1 0 0 0 2 1 0 2 2 2 2 1 0 0 0 0 0 1 1 1 1 0 0 0 0 0 0 0 0 0 2 1 0 1 1 2 2 1 0 1 0 0 0 2 2 0 1 0 0 0 1 0 0 0 0 0 1 0 0 0 1 0 0 1 0 0 1 0 0 1 1 1 0 1 0 0 1 1 0 2 0 0 0 0 0 0 0 1 1 0 1 0 0 0 2 0 0 0 0 0 1 0 0 0 0 0 1 0 0 0 0 1 1 2 1
165 0 0 2 0 1 1 1 1 2 2 0 1 2 0 0 0 1 0 1 1 2 0 0 2 0 2 1 2 1 2 0 1 1 0 1 1 2 0 0 2 0 0 0 0 0 0 0 2 1 0 0 0 0 2 2 0 1 1 1 0 1 2 2 0 0 1 0 1 1 0 1 2 0 0 2 2 2 2 0 2 2 2 0 2 0 0 1 0 2 0 1 1 2 0 0 1 2 2 2 2 0 0 2 2 0 2 0 2 0 0 2 0 0 0 1 0 0 1 1 1 0 2 2 0 1 0 0 0 0 1 1 1 1 0 0 1 0 1 0 1 0 1 0 0 0 1 0 0 0 0 0 0 0 0 0 0 0 0 1 1 1 0 2 1 1 1 2 0 0 2 0 2 0 0 0 2 0 1 0 0 1 1 2 1 0 2 1 1 1 1 2 2 2 1 1 1 0 0 0 0 0 1 0 2 0 0 2 1 0 0 0 1 0 0 2 1 1 2 1 1 0 0 0 0 0 0 0 0 0 0 0 0 0 1 0 0 2 0 0 0 0 2 0 1 1 0 0 0 0 0 0 0 0 0 1 0 1 1 0 0 0 0 0 1 1 1 0 1 0 0 0 1 0 0 0 0 0 2 0 2 0 1 1 1 0 2 1 0 2 0 0 0 0 1 0 2 1 0 0 0 0 1 0 1 2 0 2 0 1 0 2 0 1 1 0 2 0 0 0 1 0 0 0 2 0 0 1 1 0 1 2 0 2 0 0 0 1 1 0 0 1 2 1 0 1 1 0 2 2 1 0 2 2 1 0 1 1 0 2 2 2 2 0 2 0 0 1 2 0 1 1 2 2 1 1 0 2 0 2 2 1 1 0 0 0 0 0 0 1 1 1 1 0 2 0 0 0 1 1 0 1 1 1 1 0 1 0 0 0 0 0 1 0 1 0 1 1 0 0 0 2 0 1 0 0 1 1 2 1 0 2 0 1 1 1 0 1 0 0 2 0 2 0 0 1 0 1 2 2 0 1 0 2 1 0 1 2 2 0 1 0 0 0 1 1 0 2 1 1 0 1 2 0 1 0 1 0 2 1 2 0 0 1 0 2 1 0 1 1 0 1 0 1 1 0 1 0 0 1 2 2 1 1 0 1 2 0 0 0 0 1 0 0 1 0 0 1 0 1 1 1 1 2 0 2 1 1 0 1 1 1 2 2 2 0 2 0 1 1 1 1 2 2 2 2 0 1 1 1 0 0 1 1 1 0 0 0 1 0 0 0 0 1 0 0 1 1 1 0 0 0 1 0 0 0 1 2 2 2 0 1 1 0 0 1 1 0 1 1 0 0 0 0 0 0 1 0 1 0 0 2 1 2 1 0 1 1 2 1 1 0 1 2 1 1 0 2 0 0 0 2 0 1 1 0 0 1 0 0 1 1 0 0 1 2 2 0 0 0 0 1 0 0 1 0 0 1 0 1 1 1 0 2 1 2 0 1 2 0 0 0 1 1 1 1 0 2 0 0 0 1 0 0 0 0 0 0 2 0 1 0 2 2 0 1 2 2 0 1 0 0 0 2 1 0 0 1 1 1 1 0 0 0 1 2 0 2 2 0 0 0 0 0 0 0 2 0 1 1 0 0 1 0 2 2 0 0 1 0 0 1 1 0 0 1 1 0 0 1 1 1 1 0 0 0 0 0 0 0 0 0 1 0 1 1 0 0 0 0 0 0 1 1 0 1 0 0 2 2 1 0 0 1 0 1 0 1 0 2 1 0 0 1 1 1 1 2 2 0 2 2 2 1 1 1 0 1 0 1 0 0 0 2 0 1 1 1 1 1 0 0 0 0 0 0 1 1 0 0 0 0 0 2 2 0 0 0 0 0 0 0 2 0 0 2 2 0 1 0 0 1 0 0 0 0 0 0 0 0 0 0 1 1 1 0 0 0 1 1 1 0 0 0 0 0 1 0 2 0 0 0 0 0 1 0 0 2 2 1 0 1 2 0 0 1 1 2 0 0 0 2 2 0 1 1 1 0 0 0 0 2 0 0 2 1 0 1 0 2 2 1 0 0 0 0 0 1 2 1 0 1 2 0 0 0 1 1 0 0 2 1 1 2 1 0 1 1 0 0 0 1 2 1 0 0 0 0 0 1 1 1 0 1 1 0 1 0 0 0 0 0 2 0 0 0 0 0 0 0 0 0 0 0 0 1 0 2 1 0 0 1 0 0 0 1 1 0 0 0 0 0 0 1 1 0 0 0 2 1 1 0
166 1 0 1 0 1 1 1 2 0 1 1 1 2 0 0 0 1 1 1 1 1 0 0 2 0 2 0 1 2 2 0 0 0 2 1 1 1 0 0 1 0 0 0 0 0 0 0 0 2 1 0 0 1 1 1 0 0 0 0 0 1 0 2 0 1 1 0 0 0 0 1 2 1 2 2 0 1 1 1 0 1 1 1 1 0 0 0 0 2 0 0 2 2 0 0 0 0 0 0 0 0 0 1 2 0 2 2 0 0 0 1 1 2 2 2 1 0 1 1 1 0 1 2 0 1 0 1 1 0 1 1 1 1 0 0 1 1 0 1 1 0 0 0 0 0 0 0 0 0 0 0 0 0 1 1 1 0 0 1 1 1 0 2 0 1 1 1 1 1 1 0 1 1 0 0 2 2 0 1 0 1 2 2 2 0 2 0 0 0 1 2 1 1 0 1 1 0 1 1 0 1 0 1 1 0 1 0 1 0 1 0 1 0 2 2 1 0 0 0 0 0 0 0 0 1 0 0 0 1 1 1 0 1 1 1 1 2 0 0 0 0 0 0 1 1 0 0 0 0 0 0 1 0 0 1 0 0 0 0 0 0 1 1 0 0 0 1 1 1 0 0 0 0 0 0 0 1 1 1 0 1 0 2 0 0 2 1 0 2 0 2 1 0 2 0 2 0 0 1 0 0 1 1 1 0 1 1 1 0 1 1 0 1 1 0 2 0 0 0 1 1 0 0 2 0 0 1 1 0 1 2 0 1 0 0 0 2 1 0 0 0 1 1 0 1 0 0 1 1 0 0 1 1 1 1 1 2 0 0 0 0 1 0 1 2 0 0 2 0 2 2 0 0 0 0 0 1 0 2 2 1 0 0 0 0 0 0 0 0 0 0 1 0 1 1 1 0 0 0 0 0 0 0 0 0 0 0 0 0 0 0 1 0 1 0 0 0 0 0 1 0 0 2 0 0 0 0 0 0 0 0 1 1 1 1 1 1 1 0 1 0 1 1 0 1 0 0 1 2 0 1 0 2 0 0 0 1 1 0 1 2 0 0 0 0 0 2 1 2 0 2 1 2 1 0 1 0 1 0 1 0 0 1 2 0 0 2 2 0 2 0 1 0 1 0 0 1 1 1 2 2 2 2 0 1 1 0 0 1 1 0 1 0 0 0 0 0 2 1 1 1 1 2 0 2 0 0 1 2 0 0 0 0 0 0 2 0 0 0 1 1 1 0 1 0 1 1 1 2 0 0 0 0 1 0 1 0 2 0 0 0 1 0 1 0 0 1 0 1 1 1 1 0 1 0 0 1 1 1 0 0 1 0 1 0 0 0 0 0 0 0 0 0 0 0 0 0 0 0 0 1 1 2 1 0 1 2 2 2 0 0 1 1 1 1 1 2 1 2 0 1 0 1 1 0 0 2 0 0 1 1 0 0 2 0 2 0 0 1 0 1 0 1 0 0 0 0 0 0 0 1 0 0 1 1 0 0 2 0 0 0 2 1 1 1 0 2 0 0 1 0 0 0 1 0 0 0 2 0 1 0 2 2 0 2 1 1 0 1 0 0 0 1 1 0 0 2 1 0 0 1 0 0 1 2 1 2 2 0 0 0 0 1 2 1 2 1 1 1 0 1 1 0 2 1 0 0 0 0 0 2 0 0 0 0 0 0 0 1 1 1 0 0 0 0 0 1 0 1 1 1 1 1 1 1 1 0 1 1 0 0 2 1 0 0 1 1 0 0 0 2 1 1 0 0 0 0 2 0 0 2 0 0 0 2 0 1 0 2 0 1 2 1 1 1 0 0 1 0 0 0 0 2 0 0 0 0 0 1 0 0 0 0 1 1 0 1 1 1 0 2 0 2 2 0 0 0 0 0 2 2 2 0 0 0 0 0 0 0 0 0 0 0 0 0 0 1 1 0 0 1 1 2 1 1 0 0 0 0 1 0 0 0 0 0 0 0 2 1 0 0 1 1 1 1 0 1 2 2 2 0 2 0 0 2 0 1 1 0 1 2 0 0 1 1 1 2 0 0 0 1 0 1 1 1 1 1 0 1 1 1 0 0 1 1 0 1 1 0 0 1 1 0 1 0 1 0 0 2 2 2 0 2 0 0 0 1 0 0 0 1 1 1 0 1 0 1 0 1 0 0 0 2 1 0 2 1 0 1 0 0 1 0 0 0 0 1 0 1 2 0 0 0 0 0 0 1 1 0 0 1 0 0 0 0 0 1 0 1 1 1 0 0 0 0 0 0 2 0 1 0
167 0 1 2 0 1 1 1 1 1 2 1 0 1 1 0 0 1 0 0 0 2 1 0 2 0 1 0 1 0 1 0 1 1 0 1 1 1 1 0 0 0 0 0 0 1 1 0 1 1 0 0 0 0 2 1 0 0 0 0 1 0 0 2 1 1 1 0 0 0 0 2 2 1 1 2 1 0 0 0 0 2 2 0 1 0 0 1 1 2 1 1 2 0 0 0 0 0 0 0 0 1 1 1 2 0 2 1 1 1 0 1 2 2 2 2 2 0 1 1 1 0 2 1 0 1 1 1 1 1 0 0 0 0 0 0 0 0 0 0 0 0 0 0 0 0 0 0 0 1 0 0 0 1 2 0 0 0 0 1 1 0 0 2 0 0 1 1 1 1 1 1 0 2 0 0 2 0 1 1 0 1 0 2 1 0 2 0 0 0 1 2 1 1 1 0 0 0 1 0 0 1 0 1 0 1 1 0 0 0 0 0 0 0 2 2 1 0 1 1 2 0 1 0 0 1 1 0 0 0 0 0 0 0 2 0 0 0 1 1 0 0 2 0 1 1 0 1 1 0 0 0 1 0 0 2 1 0 0 0 0 0 0 0 1 0 1 0 0 0 0 1 0 1 0 1 0 1 2 1 0 0 1 2 0 0 1 1 0 2 0 1 0 0 2 1 2 0 0 1 0 0 1 0 1 1 0 2 0 0 0 1 0 1 1 0 2 0 0 0 1 2 1 1 1 0 0 1 1 0 1 2 0 0 0 1 0 1 1 0 0 1 0 2 0 0 0 0 1 2 0 0 2 2 1 0 1 1 0 1 1 2 0 1 0 0 0 1 1 0 0 0 1 0 0 1 0 1 0 2 1 0 0 0 0 0 0 1 1 0 0 0 0 1 2 0 0 1 0 1 1 1 0 2 2 1 0 0 0 0 2 0 0 1 1 0 1 0 0 2 0 2 0 2 0 1 1 1 1 1 0 0 0 1 0 0 1 0 0 0 2 1 1 1 0 1 0 0 0 1 0 0 0 2 0 0 0 2 1 1 0 2 1 1 0 2 2 0 2 1 0 1 2 0 0 0 2 0 2 1 2 0 0 0 2 0 0 1 2 0 2 0 1 1 1 0 1 2 2 0 0 2 1 1 1 0 2 1 0 0 0 0 0 0 0 0 0 2 0 2 2 0 1 1 0 1 0 0 1 2 1 0 2 1 2 1 1 0 1 1 0 1 1 0 2 2 0 1 1 2 0 0 1 0 0 0 0 1 0 0 0 2 0 0 0 1 1 2 2 0 1 1 1 0 1 0 1 2 2 1 0 0 0 0 0 0 0 0 0 0 0 0 1 1 1 1 1 0 1 1 1 1 0 2 2 0 0 0 1 1 0 0 0 1 0 1 0 0 0 1 1 1 1 1 1 0 1 1 0 0 1 1 0 0 2 0 2 0 0 0 0 0 0 2 2 0 1 0 0 1 1 2 0 1 1 1 0 1 1 0 0 0 1 0 0 2 0 1 0 1 0 1 0 0 0 1 2 1 1 1 1 0 2 1 0 1 2 1 0 2 0 0 0 1 1 0 0 1 0 0 0 0 0 0 2 1 1 1 1 0 0 1 0 0 0 1 0 1 1 1 0 1 1 0 0 0 0 0 0 0 0 0 0 0 0 0 1 0 1 2 0 2 0 2 0 0 1 0 0 0 0 0 0 0 0 1 0 0 1 0 1 1 2 0 0 0 0 1 2 2 0 0 1 0 0 1 0 0 1 1 0 0 1 0 0 1 0 2 2 2 0 2 2 0 0 0 0 0 0 0 1 0 0 2 0 0 1 0 0 0 0 0 1 1 0 1 1 1 0 0 0 0 0 2 2 0 0 0 0 0 0 0 2 2 0 0 0 0 0 0 0 0 0 0 0 0 0 1 1 0 0 1 1 2 1 0 0 0 0 0 1 0 0 2 2 0 1 0 1 2 0 0 0 0 2 0 0 1 2 2 2 0 2 0 0 0 0 2 0 1 2 2 0 0 2 1 1 2 0 0 0 2 0 1 2 2 0 1 0 1 0 1 0 0 2 2 0 0 1 1 0 2 1 1 1 0 2 1 1 0 1 1 0 1 1 0 1 1 0 0 0 0 2 1 0 0 0 0 0 0 1 0 1 0 0 1 1 0 0 2 0 1 1 0 1 0 1 0 0 0 0 0 0 0 0 2 0 0 2 0 0 0 0 0 0 0 0 0 0 0 0 0 0 0 0 0 0 0 1 1 2 0
168 0 0 0 0 0 0 2 1 1 1 0 0 1 0 0 0 1 1 1 1 1 0 0 2 0 2 0 2 2 2 1 0 1 0 0 2 1 0 0 1 0 0 1 0 1 2 0 1 1 0 0 0 0 2 0 0 0 0 0 1 0 0 2 1 1 2 0 0 0 0 1 2 0 2 2 0 1 1 1 0 1 2 0 1 0 0 0 0 2 0 0 2 1 0 0 1 0 0 0 0 0 1 1 2 0 2 1 1 0 0 2 0 1 0 1 0 0 1 1 1 1 1 1 0 0 0 1 2 0 0 0 0 1 1 1 0 0 0 1 1 0 0 0 0 0 0 0 0 1 0 0 0 0 0 0 0 0 0 1 2 1 1 1 0 0 1 0 1 2 0 0 0 2 1 2 1 0 0 0 0 0 2 2 2 0 2 2 1 1 1 2 2 2 1 1 0 0 0 1 0 0 0 1 0 1 2 0 1 0 2 0 0 0 1 2 0 0 1 0 1 1 1 0 0 1 1 0 0 1 0 0 0 0 1 0 1 2 0 0 0 1 1 0 0 0 0 0 0 0 0 0 2 0 0 2 1 0 0 0 0 0 1 1 1 0 1 1 1 1 0 2 0 1 0 0 0 1 2 1 0 0 1 2 0 0 2 1 0 2 0 2 0 1 0 2 1 1 1 0 0 0 0 2 0 0 0 2 1 0 1 0 0 2 2 1 2 1 0 0 0 2 1 0 1 0 1 2 2 0 2 1 0 2 0 0 0 1 1 1 0 1 1 2 0 0 2 0 2 2 1 0 1 1 0 1 1 1 0 2 1 1 1 0 1 0 0 1 1 0 0 0 1 1 0 0 0 1 0 2 2 1 0 0 0 1 0 0 0 0 0 0 1 0 2 1 1 0 1 1 1 1 1 2 2 1 1 1 0 0 0 0 1 1 1 0 1 0 0 0 0 0 0 1 0 2 1 1 2 2 2 1 0 0 0 1 1 1 0 0 2 0 1 1 0 2 0 0 1 1 0 0 0 2 1 1 1 1 0 0 2 0 0 1 0 2 2 1 2 0 1 1 1 1 1 0 1 0 1 0 2 0 0 0 2 1 0 2 2 0 1 0 0 2 2 0 1 1 1 0 1 2 1 1 0 1 1 0 1 1 0 0 1 0 1 0 0 0 1 1 1 1 0 2 2 2 0 0 0 1 1 0 1 1 1 0 1 0 2 1 1 1 2 1 1 2 0 2 0 2 0 0 0 0 1 1 1 1 1 0 1 0 0 1 0 0 1 1 1 0 1 0 1 0 0 0 1 0 0 0 0 0 1 0 0 0 1 0 0 0 0 1 0 1 2 0 1 0 0 0 0 2 0 2 2 0 2 0 2 0 1 0 1 1 1 1 0 0 1 1 1 2 0 0 0 1 2 0 0 0 1 1 0 0 2 0 2 0 0 0 0 0 0 1 2 0 2 0 0 1 1 2 0 0 1 1 0 0 0 0 0 0 0 2 0 0 0 2 1 0 0 0 0 0 0 0 0 0 2 0 1 0 2 1 0 0 2 1 0 0 0 0 0 0 0 0 0 2 1 2 0 0 1 0 0 2 1 2 1 0 0 0 0 1 2 1 1 1 1 1 0 1 0 0 1 1 0 1 1 0 1 2 0 1 0 1 1 0 0 1 1 1 0 0 0 1 0 1 0 1 0 1 1 1 1 2 1 0 0 0 0 1 2 0 1 0 0 0 2 2 2 0 1 0 0 1 0 0 1 0 1 1 0 0 1 1 1 2 1 2 0 1 2 0 0 0 0 0 1 0 0 1 0 2 0 2 0 0 0 1 0 0 1 0 2 2 0 2 2 2 2 2 0 2 2 0 1 0 0 1 0 1 2 1 0 1 0 1 1 0 0 0 1 1 1 1 1 0 0 0 0 0 0 2 1 1 0 0 0 0 1 0 1 0 1 1 1 1 1 1 0 0 0 1 2 1 0 0 1 1 1 0 2 0 0 1 0 2 1 0 0 1 0 0 2 2 2 2 0 1 0 2 1 0 1 1 1 0 1 1 0 1 0 0 1 1 0 0 2 2 0 2 1 1 0 0 1 1 1 0 2 2 1 2 1 0 1 2 0 0 0 1 0 0 0 0 0 0 0 0 1 0 0 1 1 0 2 0 0 2 0 2 1 0 1 1 1 0 0 0 1 0 0 0 0 0 0 2 1 0 0 2 0 2 0 0 0 0 0 2 2 0 0 0 0 1 0 0 1 0 0 0
169 0 0 0 0 0 0 2 0 2 2 0 1 1 0 0 0 1 1 1 1 1 0 0 2 0 1 0 2 1 2 1 0 1 1 1 1 2 0 0 1 0 0 0 1 0 0 0 0 2 1 0 1 1 1 1 1 1 1 0 1 0 0 0 0 0 2 0 0 1 1 1 1 0 1 1 0 1 1 1 0 1 1 1 1 0 1 0 0 2 0 0 0 1 0 0 2 1 1 1 1 0 0 1 2 1 2 0 2 0 0 2 0 1 0 1 0 0 0 2 2 0 2 1 0 1 1 1 2 1 0 0 0 0 0 0 0 0 0 1 2 0 0 1 0 0 0 0 0 1 0 0 0 0 0 0 0 1 0 1 1 0 0 1 0 0 0 1 0 0 2 2 0 2 0 0 2 0 0 0 0 1 0 2 1 0 2 2 1 0 1 1 1 1 1 0 0 0 0 0 0 0 0 1 1 1 1 2 1 1 0 0 2 0 2 2 0 0 0 0 2 2 0 0 1 1 0 0 0 2 0 0 0 0 0 0 0 2 0 0 0 0 2 2 2 2 0 0 0 0 0 0 0 0 0 2 2 0 0 0 0 0 0 0 0 0 1 1 2 1 1 1 1 0 0 0 1 1 2 1 0 0 0 1 0 1 1 2 0 2 0 1 0 0 2 0 1 1 0 1 0 0 0 1 0 1 0 1 0 0 0 1 0 1 1 0 2 0 0 0 1 1 1 1 1 0 0 2 1 1 2 1 0 0 0 0 0 0 2 0 0 1 2 1 0 1 0 0 2 2 0 0 1 1 0 1 1 0 0 0 1 1 1 0 1 0 0 1 2 0 1 1 0 0 0 0 0 1 0 2 1 1 1 0 0 0 0 0 0 0 1 0 0 0 2 0 0 0 0 0 0 0 1 1 2 0 0 0 0 0 0 0 1 0 1 0 1 0 0 0 1 0 1 0 0 1 1 1 2 0 0 0 0 2 2 2 0 0 1 0 0 1 0 2 0 1 0 0 1 1 0 2 0 2 0 0 0 2 2 2 1 1 0 1 0 0 0 1 2 0 1 0 2 0 2 0 1 0 1 1 2 0 0 1 2 1 0 2 2 0 2 0 0 1 0 0 0 0 0 1 2 2 1 0 1 2 2 1 0 1 0 0 0 0 1 0 0 0 1 1 1 0 1 2 0 2 1 0 0 1 1 0 2 1 2 1 2 1 0 1 0 1 1 0 2 1 0 0 2 2 0 0 0 0 2 0 0 0 1 1 1 0 0 1 0 0 1 1 0 2 1 0 0 0 0 0 0 1 1 1 0 0 1 0 0 1 1 0 0 0 1 0 2 0 1 0 1 1 1 2 2 0 1 1 1 1 1 1 1 2 1 0 0 0 0 0 0 0 0 0 1 0 0 1 1 0 1 1 0 0 1 1 0 0 2 0 1 0 1 0 0 2 0 2 2 0 0 0 0 0 0 2 1 1 1 2 0 1 2 0 0 0 1 0 1 2 0 2 1 0 1 1 0 0 0 1 1 2 1 1 2 0 2 1 1 1 1 1 0 2 0 0 0 2 2 0 0 0 0 0 0 0 0 0 1 2 0 1 1 0 0 0 0 1 1 0 0 1 0 0 0 0 0 0 0 0 0 1 0 1 0 1 0 0 0 1 0 0 0 1 1 1 0 0 1 1 0 1 0 0 0 0 1 0 0 2 1 0 1 0 0 2 2 0 0 0 1 2 1 1 0 1 1 1 1 0 0 0 2 0 0 2 0 0 0 2 0 2 2 1 0 1 2 0 1 0 1 1 0 0 0 0 0 1 0 2 1 0 1 2 0 0 2 2 0 2 0 2 1 2 2 1 0 1 1 0 0 0 0 1 0 0 1 1 0 0 0 0 0 0 0 1 1 0 1 0 1 1 0 0 1 0 1 1 1 0 1 0 0 0 2 0 0 1 1 0 1 0 2 0 0 0 0 0 2 0 0 0 1 2 2 0 2 0 0 0 0 1 1 0 0 1 0 1 1 1 1 2 1 0 0 1 0 0 1 0 0 0 0 0 0 0 0 0 2 0 0 0 1 1 1 1 1 1 1 0 2 1 0 1 2 2 1 2 1 0 1 1 0 0 0 2 0 1 0 0 1 0 0 0 2 0 1 1 1 0 1 0 0 1 0 1 1 0 0 0 0 0 0 0 0 1 0 0 0 1 0 1 0 0 0 2 0 0 0 0 0 0 0 0 0 1 0 0 0 0 0 0 0 0 1 0
170 0 0 0 0 0 0 2 1 1 1 0 1 1 0 0 0 1 0 0 0 2 0 0 2 0 2 0 1 2 2 0 0 0 1 0 2 0 0 0 0 0 0 2 0 2 1 0 2 0 0 0 1 1 1 1 0 0 1 0 2 0 0 0 1 1 1 1 0 0 0 2 2 0 2 2 0 1 1 1 0 1 2 0 2 0 0 0 0 1 0 0 1 2 1 1 0 0 0 0 0 0 0 0 2 1 2 2 0 0 0 1 0 1 0 1 0 0 1 1 1 1 2 1 0 0 1 1 2 0 0 0 0 1 1 1 0 1 0 1 2 0 2 0 0 0 1 0 0 0 1 0 0 0 1 0 0 1 0 2 0 1 0 2 2 2 1 1 1 2 0 0 0 2 1 1 2 0 1 0 0 1 1 2 2 1 1 0 0 0 2 2 2 0 2 0 0 1 1 0 0 0 0 0 1 1 2 1 1 0 0 0 1 1 2 2 0 0 2 2 2 0 0 0 0 1 1 0 0 2 0 0 2 0 2 2 1 2 0 0 0 1 2 0 2 2 0 0 1 1 1 1 2 0 0 2 2 0 0 0 0 0 1 1 1 0 0 0 1 0 1 1 1 0 0 0 0 0 2 1 0 0 0 1 0 1 1 2 0 2 0 2 0 0 1 0 2 2 0 1 0 0 0 2 0 0 0 2 0 0 0 1 0 2 2 0 2 0 1 0 1 1 0 0 2 0 1 1 0 1 2 1 0 2 0 0 0 1 2 0 0 0 2 2 0 1 0 0 2 1 0 0 0 0 0 2 0 1 0 0 0 1 1 0 1 1 0 2 2 0 0 0 1 1 1 1 0 1 0 2 1 0 0 0 1 1 0 0 0 0 0 0 1 0 1 1 1 2 0 1 1 1 1 1 1 1 1 1 0 0 0 0 1 0 1 0 0 1 0 0 0 0 0 1 1 1 2 0 1 0 1 0 0 0 0 1 0 1 0 0 1 1 1 1 0 2 1 1 1 1 0 1 0 1 1 0 1 2 0 0 2 0 0 0 0 1 0 1 2 0 0 0 1 2 1 1 0 0 1 0 0 0 0 1 0 2 1 0 1 1 1 1 1 1 0 0 0 0 2 0 0 1 1 1 0 1 2 0 0 1 0 0 1 0 0 0 0 0 2 2 2 0 0 2 2 2 0 1 0 2 1 1 1 1 1 1 1 1 1 1 1 1 1 1 1 1 0 0 2 1 0 0 1 0 0 1 0 1 0 0 1 0 0 0 0 1 1 2 0 1 2 2 1 0 0 0 1 1 1 0 0 0 1 0 1 0 1 0 1 1 0 0 1 0 0 1 0 0 0 1 1 1 0 1 1 0 0 1 1 1 1 1 0 0 0 0 0 2 1 0 0 0 0 1 1 0 0 1 0 0 1 1 1 0 2 1 2 0 0 0 0 2 0 2 2 0 1 0 0 1 1 2 1 1 0 2 0 0 2 0 0 0 2 0 2 1 0 2 2 0 0 0 0 0 2 0 0 1 0 2 1 0 2 1 0 2 1 1 0 1 0 0 0 1 1 0 1 1 0 0 0 0 0 1 0 2 1 2 0 1 1 1 0 0 0 0 1 1 0 0 0 1 0 0 1 0 0 1 1 1 0 1 0 0 1 1 0 0 0 1 1 1 0 1 0 0 1 0 0 0 0 0 0 1 0 0 1 0 0 0 0 0 1 0 0 0 1 1 1 1 0 0 0 0 0 0 0 0 1 1 0 0 1 0 0 2 0 2 2 2 0 2 2 1 0 1 0 1 0 1 0 0 0 1 0 1 1 0 0 1 0 0 0 0 1 1 1 1 1 1 1 2 0 2 2 0 2 0 1 0 0 2 2 1 0 1 0 0 0 0 0 0 0 0 0 0 0 0 0 0 0 0 1 1 1 0 1 0 0 0 1 0 0 0 0 0 2 0 0 2 1 0 0 1 1 1 0 2 1 1 1 0 2 0 0 0 0 2 0 0 0 1 2 0 1 1 1 2 0 0 0 2 0 0 1 1 0 1 0 1 0 1 0 0 0 0 0 1 2 1 0 2 2 2 1 0 0 1 0 1 2 2 1 1 0 1 0 1 0 1 1 1 2 2 1 0 0 0 0 2 0 1 1 0 0 0 1 1 0 2 0 1 1 0 2 1 2 0 1 1 0 0 0 0 0 0 0 1 1 0 0 1 0 1 0 0 0 1 0 1 1 0 0 0 0 1 0 0 2 1 1 0
171 0 0 2 0 1 1 2 2 0 0 0 1 2 0 0 0 1 1 0 0 2 0 0 2 0 1 0 2 1 2 0 1 1 2 2 1 0 0 0 1 0 0 0 0 0 1 0 2 0 0 0 0 0 2 0 0 0 1 1 1 1 0 1 0 0 0 0 0 0 0 1 2 0 1 2 1 2 2 1 0 1 2 0 1 0 1 0 0 1 0 0 0 2 0 0 0 1 1 1 1 0 1 1 2 0 2 1 1 0 0 1 0 2 2 2 2 0 1 1 1 0 2 1 0 1 1 0 1 0 0 0 0 1 1 0 0 0 0 0 1 0 0 0 0 0 0 0 0 1 1 0 0 0 0 0 0 2 0 1 1 0 0 2 1 1 1 1 1 1 1 0 1 1 0 2 0 0 0 1 0 0 1 2 2 0 2 1 0 0 1 1 0 0 1 0 1 0 1 0 0 1 1 0 1 1 0 1 1 0 1 0 1 0 2 2 0 0 0 0 2 2 1 0 0 2 2 0 0 1 0 0 0 0 1 0 0 1 0 0 0 0 2 0 2 2 0 0 0 0 0 0 1 2 0 1 0 1 0 1 1 1 0 0 1 0 1 0 0 0 0 1 0 0 0 0 0 0 2 0 0 0 1 1 0 0 2 0 0 1 1 0 2 0 2 0 2 1 0 1 0 1 2 0 2 0 0 2 1 0 1 0 0 1 1 0 2 1 0 1 0 1 1 1 1 0 0 2 2 0 1 1 0 0 0 1 0 2 0 2 0 1 0 2 0 1 0 0 2 0 0 0 2 2 0 0 1 0 0 1 1 1 0 0 0 0 0 2 2 1 0 0 0 0 0 0 0 1 1 1 1 1 0 0 0 0 0 0 0 1 0 0 1 0 2 0 2 1 0 0 0 0 0 1 2 1 0 1 0 0 0 0 1 0 1 0 1 0 0 0 0 0 1 1 0 0 1 1 2 1 2 2 0 0 0 1 1 0 0 0 2 0 1 1 1 2 0 0 1 1 0 0 0 2 2 0 2 2 2 1 1 2 0 0 0 0 0 0 2 0 0 0 1 2 1 1 0 0 1 0 1 1 0 0 1 1 1 0 2 1 1 0 0 2 1 0 0 1 2 0 1 1 1 0 1 1 1 1 0 1 0 0 1 1 0 0 1 1 0 1 1 1 0 2 1 2 0 1 1 2 0 0 1 0 0 0 1 0 1 1 0 1 1 1 2 1 0 0 2 0 0 0 1 0 1 1 0 2 0 1 1 1 1 0 1 0 0 1 0 1 1 1 0 0 0 0 0 2 2 0 0 0 1 0 1 1 0 0 1 1 1 0 0 0 0 1 0 0 0 0 0 2 1 2 2 1 0 1 1 0 0 0 1 2 2 2 0 0 0 0 0 0 0 0 0 0 1 1 0 0 1 1 0 0 2 1 2 0 0 1 1 1 0 1 0 0 0 0 0 0 1 2 0 0 1 1 0 1 1 1 1 0 1 1 0 1 0 2 1 0 0 0 0 0 0 1 1 1 1 1 2 0 2 1 1 1 1 1 0 1 0 0 0 0 0 0 0 2 2 2 1 0 0 1 0 2 1 1 1 0 1 1 0 1 1 0 2 2 0 0 0 2 0 0 1 0 0 0 0 0 0 1 0 0 0 0 0 0 0 1 0 1 0 0 0 0 0 0 0 1 1 1 1 1 0 2 0 0 2 2 0 0 2 0 0 0 1 0 0 0 0 0 0 1 1 0 0 1 1 1 0 1 1 1 1 0 1 1 1 1 1 2 2 1 1 1 0 0 0 2 0 0 0 2 0 1 1 0 0 2 0 0 0 0 0 2 2 2 1 2 1 1 0 2 2 0 1 0 0 0 1 2 2 1 0 1 1 0 0 0 0 0 1 0 1 0 0 0 0 0 0 0 1 2 2 0 0 0 0 0 1 0 0 1 1 0 1 2 2 0 0 0 0 0 1 0 0 0 2 2 1 0 2 0 0 0 0 2 0 1 0 1 1 0 2 1 1 2 0 0 0 1 0 0 2 2 0 0 0 1 0 0 0 0 1 1 0 2 1 0 1 1 2 2 1 0 1 1 0 0 2 2 1 2 1 0 1 1 0 0 0 0 0 2 0 0 0 0 0 0 1 0 0 1 1 0 2 0 0 1 1 1 2 0 1 0 0 0 0 1 0 0 0 0 0 2 0 2 0 0 0 2 0 1 0 0 0 0 1 0 0 0 0 0 0 0 0 0 0 0 1 0
172 1 0 0 0 0 0 1 2 0 0 1 1 1 0 0 0 2 2 2 2 2 0 0 2 0 1 0 2 0 1 0 0 1 0 0 2 0 0 0 0 1 1 1 1 2 0 1 0 2 0 0 0 0 2 1 0 0 0 0 2 0 0 2 0 0 0 0 1 1 0 0 2 1 1 2 1 2 1 1 0 2 2 0 0 0 0 1 1 2 0 0 2 1 0 0 0 1 0 0 0 0 0 1 2 1 2 1 1 0 0 2 0 2 1 2 1 0 1 1 1 1 1 0 1 0 1 1 2 0 0 0 0 0 0 0 0 1 0 1 1 0 0 0 0 0 0 0 0 1 0 0 0 1 0 1 1 2 0 1 1 0 0 2 1 1 2 1 1 1 1 0 0 2 1 1 2 0 0 1 0 0 1 2 2 1 1 1 0 0 2 2 1 0 1 1 1 0 1 0 0 1 0 0 0 1 1 1 1 0 0 0 2 0 1 2 1 1 1 0 0 0 0 0 1 1 0 0 0 2 0 0 0 0 2 0 0 1 0 0 0 0 2 0 2 2 0 0 0 1 1 1 0 0 0 2 1 0 0 0 0 0 1 0 0 0 0 0 1 1 0 0 1 1 0 1 0 1 1 1 0 0 0 1 1 0 1 1 1 2 0 1 1 0 2 0 2 0 0 1 0 0 0 2 0 0 0 2 0 0 0 0 0 1 1 0 1 0 1 0 1 2 1 0 1 0 0 0 0 1 1 1 0 1 0 0 0 2 0 2 2 2 0 2 0 0 0 0 2 1 0 0 1 2 1 0 1 2 0 1 1 1 1 1 1 0 0 1 1 0 0 0 1 1 1 0 0 0 1 1 2 0 1 0 1 1 0 0 0 0 0 0 1 0 2 0 2 1 0 0 0 0 0 0 1 0 0 0 0 0 0 0 0 0 0 0 0 1 0 0 0 2 0 2 0 2 1 2 2 0 2 0 1 1 1 1 1 0 1 0 0 2 1 1 2 2 0 0 1 0 1 1 0 2 0 0 1 2 1 1 1 2 0 0 0 1 1 0 2 0 0 0 1 1 1 0 1 0 2 2 2 1 0 1 1 1 1 2 2 0 1 0 0 1 1 0 0 0 1 1 1 2 1 1 0 2 0 0 0 0 0 0 1 1 0 0 1 0 1 1 1 0 0 2 1 2 0 1 0 2 0 2 0 0 0 0 1 0 1 1 1 1 2 1 1 2 0 1 0 2 0 1 0 0 2 0 2 1 0 0 0 0 1 1 0 0 2 2 2 0 0 0 1 0 0 0 1 2 1 1 1 0 1 0 1 0 0 0 0 0 0 0 1 0 0 1 0 0 0 0 0 2 0 1 1 0 0 0 0 0 0 0 1 1 0 0 2 1 0 0 0 1 0 0 0 2 2 1 0 0 1 1 0 0 2 0 2 0 0 1 0 1 0 1 1 0 1 0 0 1 1 0 0 1 1 1 0 0 2 0 0 0 0 0 0 2 2 1 0 1 0 1 0 0 0 1 1 2 2 0 2 0 2 2 1 1 1 1 0 1 0 0 0 1 2 0 0 2 1 1 0 1 0 0 1 2 0 2 2 0 2 2 0 0 0 1 1 1 1 1 1 0 0 1 1 1 1 0 0 0 0 1 1 0 0 0 0 0 0 1 0 1 0 0 0 0 0 1 1 1 0 1 0 1 1 1 1 0 0 0 0 2 2 0 0 0 0 1 2 2 1 1 0 1 1 0 0 2 0 2 1 0 0 1 1 1 1 2 1 1 1 1 2 0 1 0 1 0 0 0 0 0 0 2 0 1 2 0 0 1 0 0 0 0 1 1 1 2 2 2 2 2 0 1 1 0 0 0 0 0 0 2 2 0 0 2 2 1 1 1 1 1 1 0 1 0 0 0 0 0 0 0 0 2 2 0 1 0 0 0 2 0 0 1 1 0 2 2 2 0 0 0 0 1 1 1 0 0 1 1 0 1 0 1 0 0 0 1 1 0 0 1 0 0 2 1 1 1 1 1 0 0 1 0 1 1 1 0 0 1 1 1 0 0 1 1 0 0 1 1 0 2 2 1 0 0 1 1 0 0 2 1 0 2 0 0 1 1 0 1 0 2 1 0 0 0 0 0 0 1 1 0 0 1 1 0 0 0 0 1 0 1 2 0 1 1 0 0 0 1 0 0 0 0 1 1 1 1 1 1 0 1 0 2 0 1 1 0 1 0 0 1 0 0 0 0 0 0 2 0 0 0
173 0 0 2 0 1 1 1 1 0 0 1 1 2 0 0 0 1 0 0 0 2 0 1 1 1 1 0 2 1 2 1 0 0 0 0 2 1 0 0 1 0 1 1 1 0 1 0 1 1 0 0 0 0 0 0 0 0 0 1 0 0 0 2 0 0 1 1 0 0 0 2 2 0 2 2 0 1 1 1 0 2 2 1 0 0 0 1 1 2 0 1 2 1 0 0 0 1 1 1 1 0 2 0 2 0 2 2 0 0 0 1 0 2 0 2 0 0 0 2 2 0 2 2 0 1 0 1 1 1 0 0 0 1 0 0 0 0 0 0 0 0 0 0 0 0 0 0 0 2 0 0 0 1 0 0 0 2 0 1 2 0 0 2 1 2 1 0 0 1 1 0 1 1 0 1 1 0 1 0 0 1 2 2 2 0 2 2 1 0 1 1 2 0 2 0 0 0 0 0 0 0 0 0 1 1 1 1 2 0 0 0 0 0 1 2 1 0 2 1 2 1 0 0 1 0 0 0 0 0 0 0 1 1 1 0 0 2 0 0 0 0 2 0 1 1 0 0 0 0 0 0 1 0 0 2 0 1 0 0 0 0 0 0 1 0 0 1 1 1 0 1 0 2 0 0 1 0 2 0 1 0 2 2 0 0 2 2 0 1 1 0 0 0 1 0 1 1 1 1 1 0 1 0 1 1 0 2 1 0 1 0 0 1 0 0 1 0 0 0 1 2 0 0 2 0 1 2 2 2 2 1 0 2 0 0 0 2 0 1 1 1 2 1 0 1 0 0 1 2 0 0 1 2 0 0 2 0 0 2 2 2 2 0 2 1 0 0 1 0 0 0 2 2 0 1 0 0 0 2 1 0 1 1 0 1 0 0 0 0 0 0 1 0 2 0 2 0 1 1 1 1 0 2 2 1 0 1 0 0 0 0 1 0 1 0 0 0 0 0 1 0 1 1 0 1 1 1 0 0 0 1 0 1 1 1 0 1 1 1 1 1 1 1 0 2 2 0 1 1 0 0 0 1 2 1 2 1 1 2 0 2 2 0 0 1 1 2 2 0 1 1 1 1 1 0 2 1 1 0 0 0 0 1 1 1 1 1 1 0 1 1 1 2 1 0 0 1 1 1 1 1 2 2 0 0 2 0 0 0 0 1 2 2 0 0 1 0 0 0 0 2 1 2 0 2 0 1 0 2 0 1 0 0 0 0 2 0 0 0 0 0 2 2 2 1 0 1 1 1 0 0 1 0 1 0 0 0 2 0 0 0 1 0 0 1 2 1 0 2 0 0 1 0 1 0 1 2 2 2 0 0 0 0 0 0 1 0 0 0 0 0 0 1 1 0 1 0 0 0 0 1 2 1 0 1 1 1 1 0 1 0 0 1 0 1 2 1 0 0 1 1 0 0 0 1 2 1 0 0 1 1 0 0 1 1 2 0 0 0 0 0 0 1 1 0 1 0 0 0 0 2 1 1 2 1 0 0 1 1 1 0 2 0 1 2 0 2 0 0 2 0 0 0 1 0 0 0 1 2 0 0 2 2 1 2 1 1 1 0 0 0 0 1 2 0 0 2 1 0 0 1 0 0 2 2 0 1 2 0 0 0 0 0 0 0 0 1 1 1 1 0 1 1 1 0 1 1 0 0 0 1 0 0 0 0 0 0 0 2 1 2 0 0 0 0 0 1 0 0 0 0 0 0 0 1 0 0 2 1 0 0 1 0 0 1 1 1 1 1 1 0 0 0 0 1 0 2 0 2 1 1 2 0 0 1 0 2 2 2 0 2 2 1 0 1 0 0 0 1 0 0 2 2 2 0 2 0 1 2 0 0 0 0 1 2 1 2 1 2 2 1 0 1 1 0 1 0 0 1 0 0 2 2 0 0 0 0 1 0 0 1 1 1 1 1 1 0 0 0 0 0 2 0 0 0 1 0 0 0 1 0 0 0 0 1 1 2 2 1 1 1 1 0 2 0 0 1 1 2 2 0 0 0 0 2 2 1 0 1 1 2 1 0 2 2 2 2 0 1 0 1 0 0 1 1 0 1 0 0 0 1 1 1 1 0 0 0 2 2 0 2 1 1 0 0 0 1 1 0 1 1 1 1 0 0 1 1 0 0 0 0 2 2 2 0 0 1 0 1 0 0 0 2 1 0 1 1 1 0 1 0 1 0 2 1 2 1 0 0 1 0 0 0 0 1 0 1 1 0 0 1 0 0 0 0 0 1 0 1 1 1 1 0 0 0 0 0 2 0 1 1
174 0 0 1 0 0 0 2 2 2 2 0 0 1 0 0 0 1 1 0 0 1 0 0 2 0 0 0 2 2 0 0 0 2 0 0 2 1 0 0 0 0 0 1 0 2 2 1 1 1 0 0 1 1 1 1 1 0 0 0 0 0 0 2 0 0 2 1 0 0 0 2 2 0 1 2 1 1 1 1 0 1 2 0 1 0 0 1 1 2 1 1 1 0 0 0 2 1 0 0 0 0 0 1 2 1 2 1 1 0 0 2 1 1 1 1 0 0 1 0 0 2 2 0 0 1 1 0 1 0 0 0 0 0 0 0 1 0 0 0 1 0 0 0 0 1 0 0 0 1 0 1 0 0 0 0 0 0 0 1 2 2 2 2 0 2 0 0 0 1 1 0 2 0 0 1 0 1 0 1 0 0 1 1 1 0 1 2 2 2 0 2 2 0 2 0 1 0 0 0 0 0 0 0 2 0 0 2 1 1 0 0 1 0 1 2 0 0 1 1 1 0 0 0 0 0 0 0 0 1 0 0 0 1 1 1 1 1 1 1 0 0 1 0 2 2 0 0 1 1 1 1 2 0 0 0 0 0 0 0 0 0 0 0 1 0 0 0 1 1 0 0 0 1 0 0 1 0 2 0 1 0 0 0 1 1 1 1 0 2 0 0 0 1 0 1 0 0 0 0 0 0 0 1 0 0 0 2 0 0 0 1 0 1 1 0 1 0 0 0 0 2 1 1 1 0 0 1 1 1 1 1 0 0 0 0 0 1 1 0 1 1 2 2 0 1 0 1 2 1 1 1 2 2 1 0 2 0 0 2 2 2 2 0 2 0 0 2 2 1 0 0 0 0 0 0 0 1 1 1 1 1 1 0 1 1 0 0 0 0 0 0 1 0 2 0 1 1 1 1 1 1 0 0 0 0 0 1 0 0 0 0 1 0 1 0 1 0 0 0 0 0 0 1 0 2 1 1 2 0 0 1 0 0 0 0 0 2 1 1 2 1 2 0 0 1 1 0 1 0 0 1 0 2 1 1 1 2 0 2 1 1 0 0 0 1 1 2 2 0 1 2 2 1 1 0 1 0 2 0 2 0 0 0 1 1 1 1 2 1 0 0 0 1 0 0 0 0 2 0 1 2 2 2 0 2 0 0 0 1 0 1 1 0 0 1 0 1 0 1 1 1 1 2 0 2 0 1 0 1 0 1 0 0 0 0 1 0 1 2 0 0 2 0 2 1 0 1 1 1 0 0 0 0 1 0 1 0 1 0 0 0 1 0 1 0 0 2 0 0 0 0 0 0 0 0 0 2 2 1 0 0 1 0 1 0 1 0 0 0 0 0 1 0 0 1 0 0 1 1 2 1 0 2 2 0 0 2 2 0 0 0 0 1 0 1 1 0 0 0 0 0 0 0 0 1 1 2 0 0 0 0 0 0 2 0 2 0 0 0 1 1 0 1 2 0 1 0 0 0 2 1 0 1 2 1 0 1 1 0 0 0 1 0 0 2 1 1 0 1 0 1 0 0 0 0 1 1 1 1 1 0 1 1 0 1 1 2 1 2 0 0 0 2 2 0 0 2 0 1 1 0 0 0 1 2 1 2 2 0 1 0 0 1 0 0 0 1 1 1 0 1 1 0 2 0 0 0 0 0 0 1 0 0 0 0 0 0 0 2 0 0 0 1 0 0 1 0 0 0 0 0 0 0 0 2 0 0 1 1 0 1 2 0 0 0 1 1 1 1 0 0 0 0 0 1 1 2 0 2 0 1 1 0 0 2 0 1 1 1 1 2 2 0 1 0 0 0 0 0 0 0 1 2 1 1 0 0 1 2 0 0 0 0 2 2 0 2 1 2 2 1 0 1 1 0 0 0 1 1 0 1 2 1 0 0 0 0 0 1 1 1 1 1 1 1 1 2 1 1 1 0 1 1 1 0 1 0 0 0 1 0 0 0 0 1 2 0 1 1 1 0 0 0 2 0 0 2 2 1 0 1 2 0 0 0 0 1 0 0 0 2 1 1 2 2 2 1 0 0 0 1 0 0 0 0 2 1 1 1 0 0 1 1 1 0 0 1 2 1 0 2 2 1 1 0 1 2 0 0 2 2 0 1 0 0 1 1 1 1 0 0 1 1 0 0 1 0 0 0 1 0 2 0 0 0 0 0 0 2 0 1 1 0 1 0 1 0 1 1 0 0 0 0 0 0 0 1 1 1 1 1 0 1 0 0 1 1 0 1 1 1 0 0 0 0 1 0 1 0 0 0
175 0 0 2 0 1 1 2 2 0 1 0 1 1 0 0 1 2 2 1 1 2 0 1 1 1 0 0 2 1 2 1 0 2 0 1 1 1 0 0 1 0 0 1 0 1 0 0 0 2 0 0 1 1 1 1 0 0 0 0 0 1 1 2 1 1 1 0 1 1 0 1 2 0 0 2 2 2 2 1 1 2 2 0 2 1 1 0 0 2 0 0 0 2 0 0 1 1 1 1 1 0 0 1 2 1 2 1 1 1 0 1 1 2 1 2 1 0 0 2 2 0 2 1 0 2 0 1 1 1 0 1 0 0 0 0 0 0 1 0 1 0 0 0 0 0 0 0 0 1 0 0 0 1 1 0 0 0 0 1 0 1 0 0 0 1 0 1 0 0 2 1 1 1 0 0 1 0 0 1 0 1 1 2 2 1 1 0 0 0 0 0 1 1 0 1 2 0 0 0 0 1 0 1 0 2 1 2 1 0 0 0 0 0 1 2 0 1 0 0 0 0 0 0 0 0 0 0 0 2 0 0 0 1 1 0 0 1 0 0 0 0 2 1 2 2 0 0 0 0 0 0 1 0 0 1 1 1 1 1 0 1 0 0 1 1 1 1 2 2 0 0 0 0 0 0 0 1 2 1 1 0 1 2 0 0 2 2 0 2 0 0 0 0 2 0 1 1 1 2 0 0 1 0 1 0 0 1 0 0 0 1 0 0 0 0 2 0 1 1 1 1 2 0 1 0 0 0 0 1 2 0 0 1 0 0 0 1 1 1 1 2 0 2 0 0 0 0 1 0 0 0 2 2 1 0 1 0 0 1 1 1 1 0 1 0 0 1 1 1 0 0 0 0 1 1 0 0 1 1 2 0 2 2 0 0 0 2 2 0 1 1 2 0 2 0 2 1 1 1 1 1 1 1 1 1 1 0 0 0 0 0 0 0 0 0 1 0 0 0 0 1 1 1 0 0 1 1 2 2 1 2 0 0 0 1 0 1 1 0 1 1 0 2 0 0 0 0 1 0 1 0 0 1 2 1 2 1 1 0 1 1 1 0 0 1 1 1 2 0 1 1 1 2 1 0 0 0 2 0 0 0 0 0 2 1 0 1 2 0 1 0 0 1 1 0 1 0 1 0 1 2 1 0 0 2 1 0 0 1 0 0 0 0 0 0 0 1 1 2 2 0 0 2 1 2 1 1 0 1 1 1 0 0 0 1 2 1 2 2 1 2 1 0 1 0 1 1 1 1 0 0 0 0 1 0 1 0 1 0 0 1 1 0 0 0 1 2 2 0 0 2 1 0 0 0 1 2 2 0 1 0 1 0 0 0 1 0 0 0 1 0 1 0 0 0 1 0 0 0 0 2 1 1 1 1 1 0 0 1 0 0 0 0 0 0 0 1 0 1 0 1 1 0 1 2 2 1 0 0 1 2 0 0 2 0 2 0 0 1 0 1 0 2 2 0 2 0 1 2 2 2 0 0 1 2 0 0 2 0 0 0 1 1 1 1 0 1 0 1 1 1 0 0 0 1 1 1 2 0 1 0 0 0 0 0 0 2 0 1 0 0 1 2 0 1 0 2 0 2 1 0 0 0 1 1 0 2 1 0 1 1 0 1 0 0 0 1 1 1 0 0 1 0 2 1 0 0 0 0 0 1 0 0 0 0 0 0 0 1 0 1 0 0 0 0 0 0 0 1 0 1 0 0 0 0 0 0 0 0 0 1 2 0 0 0 0 2 1 1 0 1 0 1 1 0 0 1 0 2 0 0 0 1 0 1 0 2 1 1 1 1 2 1 1 1 0 0 0 0 0 0 0 2 0 1 1 0 0 0 0 0 1 1 0 2 1 2 1 2 2 2 0 0 1 0 1 0 1 0 0 2 1 1 1 0 0 0 0 0 0 1 1 0 1 0 1 0 0 0 0 0 0 2 2 0 0 0 1 1 0 1 0 1 1 1 0 0 1 0 0 0 0 0 1 0 0 1 2 1 0 0 0 0 0 2 2 1 1 0 0 1 0 1 2 2 2 1 0 2 1 0 0 0 1 1 0 0 1 2 0 2 0 0 1 1 0 1 2 1 0 2 1 0 1 0 0 1 1 1 1 1 0 2 0 0 0 2 0 0 0 1 2 0 0 1 0 0 0 0 2 0 2 0 1 0 0 0 1 0 1 0 1 0 1 1 1 0 0 1 0 0 0 0 0 1 0 1 1 0 1 2 0 2 0 0 0 1 0 1 1 0 0 0 0 0 0 0 0 0 1 0
176 1 1 2 0 1 1 2 1 1 2 0 1 1 0 0 0 2 2 0 0 2 0 1 1 1 1 0 2 1 2 1 1 1 1 1 1 1 0 0 0 0 0 0 0 0 2 1 0 1 0 0 0 0 2 2 0 0 0 1 1 1 0 2 1 1 1 1 0 0 0 0 1 0 0 1 1 0 0 0 0 2 2 0 1 1 1 1 1 2 0 1 2 2 0 0 0 0 0 0 0 0 1 1 2 0 2 2 0 0 0 1 1 2 0 2 0 0 0 2 2 0 2 1 0 0 1 1 2 0 0 0 0 0 0 0 0 0 1 1 2 0 1 0 0 0 0 0 0 1 0 0 1 0 0 1 0 2 0 0 1 1 0 1 1 1 1 1 1 1 1 0 1 1 0 1 0 0 0 1 0 0 0 1 1 0 1 1 1 0 1 1 2 1 1 0 0 0 0 0 0 0 0 0 0 2 2 0 0 0 0 0 1 0 2 2 1 0 1 1 1 0 0 0 0 0 0 0 0 0 1 1 0 1 1 2 2 2 0 0 0 0 1 1 2 2 0 0 0 0 0 0 2 0 0 1 1 0 0 0 0 0 0 0 0 0 0 0 2 1 1 0 0 0 0 0 0 1 1 0 0 0 0 2 0 0 0 2 0 2 0 1 1 0 2 0 2 1 1 1 1 0 1 0 1 0 0 1 1 1 1 0 0 1 1 0 1 1 0 0 0 2 1 1 2 0 1 1 1 1 1 1 0 1 0 0 0 2 0 0 0 0 2 1 0 2 0 0 1 1 0 0 2 2 2 0 1 0 0 1 1 1 1 0 2 1 0 1 2 0 1 1 0 0 0 0 0 0 2 0 2 2 1 0 0 1 0 0 0 1 0 0 1 0 2 0 0 0 1 1 1 1 1 0 0 0 1 1 0 0 0 0 1 0 1 1 1 0 0 0 2 0 1 2 1 1 1 0 2 1 2 1 0 1 1 1 0 1 1 0 1 1 0 2 0 1 0 0 2 0 0 0 0 2 2 1 2 0 0 0 2 0 0 0 0 0 0 2 1 1 1 2 1 2 2 0 1 0 2 0 0 0 0 1 2 0 0 0 0 0 0 2 1 2 0 0 0 0 2 0 0 2 2 0 0 1 2 1 0 1 0 1 1 1 0 0 0 0 2 0 1 2 0 2 1 2 1 0 1 2 1 0 2 2 2 0 2 1 1 2 1 1 1 0 1 0 1 0 2 2 0 0 0 0 0 0 0 0 0 0 0 0 1 0 0 1 1 2 0 2 1 1 1 0 0 0 1 1 1 1 1 0 1 0 0 0 0 0 0 0 0 0 0 0 0 2 0 0 0 0 0 2 1 1 2 0 0 0 0 1 0 0 0 2 0 2 0 0 0 0 0 0 0 0 0 0 1 1 0 0 1 1 0 0 2 0 2 0 0 1 0 0 0 1 2 0 2 0 0 0 2 1 0 0 2 2 0 0 2 2 2 1 1 1 0 1 1 1 1 1 0 1 0 0 0 1 1 1 1 1 2 0 2 2 0 1 1 1 0 0 0 0 0 1 0 1 0 2 1 2 1 1 1 0 1 2 1 2 2 0 0 0 0 2 2 1 1 2 2 2 0 0 1 0 2 1 0 0 0 0 0 1 0 0 0 1 2 0 0 2 1 1 0 0 0 1 0 0 0 2 1 1 1 1 1 0 0 0 2 1 0 0 2 1 0 0 0 2 2 2 0 0 0 2 2 0 0 2 0 2 0 1 1 1 1 2 0 1 1 2 0 2 2 0 0 0 0 2 0 0 0 0 1 2 1 1 2 0 0 2 0 0 0 0 1 2 1 2 2 2 2 2 0 2 1 1 0 0 0 1 0 1 2 1 0 0 0 0 0 0 0 0 0 0 0 0 0 0 0 0 0 0 0 2 2 0 0 0 1 1 0 0 0 0 0 0 1 0 1 1 0 0 2 1 2 0 0 0 0 0 0 0 2 0 0 0 0 2 1 0 1 1 1 0 0 0 0 2 0 0 0 2 0 1 2 1 0 0 0 1 1 1 0 0 1 1 0 1 2 1 1 1 1 1 0 0 1 0 0 1 2 2 0 2 0 0 0 2 0 1 1 0 1 1 0 0 0 0 0 0 2 0 0 2 2 0 2 1 0 2 0 1 2 0 0 0 0 0 0 2 0 1 1 1 0 1 0 0 2 0 0 0 0 1 0 0 0 1 0 1 1 0 0 1 1 0 0 0 1 0 0 0
177 0 0 2 0 0 0 2 1 2 2 0 0 0 0 0 0 2 1 1 0 2 0 0 2 0 1 0 2 0 2 1 1 1 2 1 2 2 0 0 1 0 0 0 0 1 1 0 1 1 0 0 0 0 2 1 0 0 0 1 0 0 0 2 0 0 0 1 0 0 0 2 2 1 1 2 1 0 0 0 0 1 2 0 1 0 0 0 0 2 0 0 2 2 0 0 1 2 2 2 1 0 0 2 2 0 2 0 2 0 0 2 1 2 1 2 1 0 2 0 0 0 2 0 0 1 1 1 1 0 0 0 1 1 0 0 1 0 0 0 0 0 0 0 0 0 0 0 0 0 0 0 1 1 1 1 1 1 0 1 1 0 0 2 1 1 0 0 0 0 2 2 1 1 1 1 1 1 0 0 0 1 0 2 0 0 1 2 1 1 1 2 1 1 2 0 0 0 0 0 0 0 0 1 1 1 1 0 1 0 0 0 1 0 1 2 0 0 2 1 2 1 0 0 0 0 0 1 1 1 0 0 0 0 2 0 0 2 0 0 0 0 2 1 1 1 0 1 0 0 0 0 1 0 2 2 0 0 0 0 0 0 0 0 0 0 0 0 1 1 0 0 0 1 0 0 0 2 2 2 0 0 1 2 0 0 1 2 0 2 0 0 1 1 1 0 2 1 0 1 0 1 0 0 0 0 0 2 1 0 0 1 0 0 0 0 2 1 0 0 0 2 2 1 1 0 1 0 0 1 2 2 0 2 0 0 0 1 1 0 0 1 1 1 0 0 0 0 1 1 0 0 1 1 1 1 0 0 0 0 2 2 0 0 0 0 0 0 1 0 0 0 1 0 1 0 0 1 1 1 2 0 1 0 0 0 0 0 0 1 0 0 1 1 2 0 1 0 0 0 0 0 1 1 2 0 0 0 0 0 1 0 1 0 1 0 0 1 0 0 1 0 1 1 2 1 1 1 1 0 1 0 0 1 1 1 0 1 0 0 2 0 2 0 0 0 0 0 2 0 0 1 0 1 1 0 1 2 2 2 1 1 0 1 0 1 1 2 2 0 2 2 1 1 2 0 0 0 2 0 1 0 0 0 1 2 1 2 2 0 0 0 1 1 0 0 0 1 2 0 0 2 0 0 1 1 1 0 0 0 0 1 1 0 1 0 0 0 0 1 1 0 1 2 1 2 0 2 0 2 1 1 1 1 1 0 2 1 0 1 0 0 2 0 2 1 0 2 0 2 0 0 0 0 0 0 0 0 2 0 0 0 0 0 0 1 1 1 1 0 0 0 0 0 0 0 0 1 1 1 0 0 1 0 1 0 1 0 0 0 1 0 0 1 2 0 0 0 0 0 0 2 0 0 0 0 1 1 1 1 0 0 0 1 0 1 0 1 0 1 1 2 0 0 0 1 1 0 0 0 1 1 0 0 1 1 2 0 0 1 0 0 0 0 0 0 0 1 0 0 1 1 1 2 0 2 0 0 2 0 0 0 1 0 1 2 0 1 0 1 0 1 0 0 0 0 0 0 1 1 0 0 1 1 0 1 1 1 1 0 0 0 0 1 1 0 0 2 2 2 0 0 0 0 2 1 0 1 1 0 0 0 0 0 0 1 1 1 1 1 0 1 2 0 1 2 0 0 1 0 1 1 0 1 0 1 1 0 0 2 1 2 0 0 0 1 0 1 0 0 0 0 1 0 0 2 1 0 0 0 0 1 2 0 0 0 1 2 1 1 0 0 0 2 1 0 0 1 1 1 1 1 0 0 0 1 0 2 2 2 0 2 2 0 0 0 0 0 0 0 0 0 1 1 1 2 1 0 1 2 0 0 0 0 1 1 0 1 0 0 0 0 0 2 2 0 1 0 0 0 0 1 1 1 1 0 0 1 1 1 1 1 0 0 0 0 0 0 0 0 0 0 1 2 2 0 0 0 1 1 0 0 0 1 1 1 2 0 2 0 0 0 0 1 1 1 0 2 2 2 1 1 1 1 0 1 1 2 0 0 0 1 0 0 2 1 1 2 0 1 0 1 0 0 2 2 0 2 0 1 0 0 1 1 2 1 0 0 2 2 0 2 2 1 1 0 1 1 0 1 2 2 0 2 0 0 0 0 2 1 0 0 1 2 1 0 0 0 0 0 1 0 0 2 1 0 2 0 0 0 0 0 0 0 1 0 1 0 1 1 0 0 0 0 0 0 1 2 0 0 0 2 0 1 0 0 0 0 0 0 0 1 0 0 0 0 0 0 2 2 2 0
178 0 0 1 0 0 0 1 1 1 2 0 0 2 0 0 1 0 1 1 0 1 0 0 2 0 1 0 1 1 2 0 1 1 1 0 2 1 0 0 2 0 1 1 0 1 1 0 1 1 0 0 0 0 1 1 0 0 0 2 0 0 0 2 0 0 1 0 0 1 1 0 1 0 1 1 0 1 1 0 1 1 1 1 2 0 0 0 0 2 0 0 1 1 0 0 0 1 1 1 1 1 0 1 2 1 2 1 1 1 0 1 1 1 1 1 1 0 1 1 1 1 2 1 0 1 1 2 2 1 0 0 0 0 0 0 0 0 0 1 1 0 0 0 0 0 0 0 0 0 1 0 0 2 0 0 0 1 0 2 2 0 0 1 1 1 1 1 1 1 1 1 1 1 1 1 2 2 0 1 0 0 1 2 2 1 1 0 0 0 1 2 0 0 0 1 1 0 0 0 0 0 0 1 2 0 0 0 1 0 0 0 1 0 2 2 1 1 2 1 2 1 0 0 0 0 0 0 0 1 0 0 0 1 2 0 0 2 0 0 0 0 2 0 1 1 0 0 1 1 1 1 2 0 0 0 0 0 0 0 0 0 0 0 1 0 0 1 2 1 1 1 0 0 0 0 0 0 2 0 1 0 0 2 0 0 0 2 0 2 0 0 1 0 2 0 2 0 0 1 0 0 0 1 0 0 0 2 0 0 0 0 0 1 1 0 2 0 0 0 0 2 1 1 1 0 0 2 1 0 0 2 1 2 0 0 0 2 0 1 1 0 2 2 0 1 0 1 1 2 1 1 1 1 1 1 0 1 0 2 2 2 2 0 2 1 0 1 2 0 1 1 0 0 0 1 0 1 0 2 1 0 0 0 0 0 0 0 0 1 0 0 2 0 2 0 2 0 0 0 0 0 0 2 2 1 0 1 0 0 0 0 1 0 1 0 0 0 0 0 1 0 0 0 1 1 2 1 1 1 1 1 0 0 0 0 1 2 0 0 0 2 1 1 0 2 1 0 1 0 0 0 0 2 0 0 0 2 0 2 1 1 0 0 0 0 0 1 2 0 1 1 2 0 1 1 1 0 2 0 0 0 0 0 2 0 0 1 2 0 2 0 0 0 1 0 1 0 2 0 0 0 2 1 0 0 2 0 0 0 0 1 0 0 0 0 0 1 0 1 1 1 1 2 0 2 0 0 1 2 1 1 1 0 1 0 1 1 2 1 1 1 0 0 1 0 1 0 2 0 0 0 1 1 1 0 0 1 0 0 0 0 0 0 0 2 1 1 1 0 0 0 1 0 1 0 2 0 0 0 0 0 2 0 1 0 2 0 0 0 0 0 0 0 0 2 0 0 1 1 2 1 2 1 0 1 0 1 1 1 1 0 0 0 0 0 0 1 0 0 1 1 0 0 0 0 0 2 0 0 1 1 0 0 2 0 2 0 0 0 0 1 0 1 1 0 1 0 0 2 0 2 0 1 1 2 0 0 2 0 0 0 2 0 0 2 1 2 1 0 0 0 0 1 1 0 1 0 2 0 0 1 2 2 1 2 1 2 0 0 0 0 0 1 2 0 0 1 1 1 0 0 1 1 2 2 1 2 2 1 2 1 0 0 0 0 0 2 1 1 0 1 0 0 0 1 0 0 1 0 0 0 0 0 0 0 1 0 0 1 0 2 1 2 0 1 1 1 0 0 0 0 1 1 1 2 1 0 1 1 0 0 2 1 0 0 0 1 0 0 0 0 0 1 0 0 0 1 1 0 0 1 1 0 0 1 0 2 2 2 0 2 2 0 1 0 0 1 0 1 0 0 1 2 1 0 0 0 0 0 0 0 0 0 1 1 0 1 1 1 1 2 0 2 1 0 1 0 0 0 0 2 2 1 0 0 0 0 1 0 0 1 0 0 0 0 0 1 0 0 1 0 1 1 1 0 0 1 0 0 1 1 0 1 1 1 2 0 2 0 0 0 0 0 2 1 1 0 1 2 2 0 2 0 0 1 0 2 1 0 0 1 1 0 1 1 1 0 1 2 2 0 0 0 2 1 1 1 0 0 0 0 0 0 1 1 0 1 1 1 0 1 2 2 0 0 1 1 1 0 2 2 0 0 0 0 0 1 0 0 0 1 1 2 0 0 0 0 0 0 2 0 1 1 0 0 1 0 0 1 0 1 1 1 0 0 1 0 2 2 0 0 1 1 0 0 0 1 1 0 0 1 0 1 0 0 0 1 0 0 0 0 0 1 0 0 0 1 2 0 1 0
179 1 0 0 0 0 0 2 1 1 1 0 0 1 0 0 0 2 1 0 0 2 0 1 1 1 0 0 2 0 2 0 1 1 1 1 1 2 0 0 2 0 0 2 0 2 1 0 1 0 0 0 0 1 0 0 0 0 0 1 1 1 0 2 0 0 1 0 1 1 0 2 1 0 1 1 0 1 1 0 1 2 2 0 2 0 0 0 0 2 0 0 0 1 1 0 0 0 0 0 0 1 1 0 2 1 2 1 1 1 0 1 0 2 0 2 0 0 0 1 1 1 2 1 0 1 0 1 1 0 0 0 0 0 0 0 0 0 0 0 0 0 1 0 0 0 0 0 0 0 0 0 0 0 0 1 1 1 1 1 2 1 1 2 2 2 0 1 0 2 0 0 0 2 0 0 2 0 0 1 0 0 1 2 2 1 1 2 1 1 1 2 2 1 1 1 0 0 0 0 0 1 1 0 1 1 1 0 1 0 2 0 1 0 1 2 0 0 1 1 1 0 2 0 0 2 2 0 0 1 0 0 0 0 2 0 0 1 0 0 0 0 2 0 2 2 1 0 0 0 0 0 1 0 0 1 1 0 0 1 1 1 0 0 0 0 1 2 2 2 0 0 1 0 0 0 0 1 1 1 0 0 2 2 0 0 2 1 0 2 0 1 1 0 2 0 2 1 0 0 0 0 1 0 1 0 0 2 1 0 1 2 0 1 1 0 2 1 0 0 0 2 1 0 1 0 0 2 1 2 2 0 0 2 0 0 0 1 1 2 1 1 1 2 0 1 0 0 1 1 0 0 2 2 1 0 1 0 0 1 1 1 2 0 2 2 0 1 2 0 1 1 0 0 0 0 0 2 0 2 1 1 0 0 1 0 0 0 0 1 0 1 1 0 2 0 0 0 2 1 1 1 1 0 1 0 1 2 0 0 0 0 0 0 0 0 0 0 0 0 1 0 0 2 1 2 0 1 1 0 1 0 1 1 1 1 0 0 0 0 1 0 2 0 0 2 0 1 2 1 0 2 0 2 0 0 0 1 1 0 2 1 1 1 0 2 2 0 2 0 0 0 1 1 2 0 2 0 2 0 2 0 0 0 2 2 0 2 2 0 0 0 0 1 1 0 0 0 2 0 0 2 0 0 0 2 1 1 0 0 0 1 0 0 0 0 0 0 2 0 1 2 1 2 0 2 0 1 0 1 1 1 1 1 1 1 0 1 2 2 1 2 2 0 2 2 0 2 0 2 0 0 1 0 1 1 1 1 1 0 0 0 0 0 0 1 0 2 2 0 0 0 0 0 0 0 0 1 1 1 1 0 1 0 0 0 0 1 0 0 0 1 0 1 2 0 0 0 0 1 1 1 0 1 1 0 0 0 1 1 0 0 0 0 1 1 0 2 1 1 0 1 0 1 1 0 0 1 0 0 0 0 1 0 2 1 1 0 2 0 1 1 0 1 1 0 1 0 0 2 0 0 1 2 1 2 0 0 1 0 0 0 1 1 1 1 0 2 1 0 0 1 1 0 0 1 1 0 2 0 1 1 1 1 1 1 0 2 1 0 0 0 2 2 0 2 0 1 0 0 0 0 0 0 1 2 0 0 1 0 0 0 0 1 1 0 0 1 1 1 0 0 1 0 1 1 0 1 1 0 0 1 0 0 0 0 0 0 0 1 0 0 0 0 0 1 0 0 0 0 0 0 0 0 0 0 0 0 1 0 0 0 2 1 0 0 0 0 1 1 1 0 1 1 1 0 0 1 0 2 1 0 0 0 0 2 0 1 0 2 0 1 2 0 0 0 0 1 0 0 0 0 2 2 2 1 0 1 1 1 0 0 1 1 1 2 0 0 2 2 0 2 0 2 2 0 1 0 0 0 1 2 1 1 1 1 0 1 1 0 0 1 1 1 1 1 1 1 1 0 0 0 2 2 1 1 0 0 0 0 0 0 0 1 1 0 1 0 2 2 0 0 0 1 2 1 0 0 2 2 2 0 2 1 0 1 0 2 0 0 2 2 0 0 2 2 2 2 0 0 0 1 0 1 2 2 0 2 0 0 0 1 0 0 1 1 0 1 1 0 1 0 2 2 1 0 1 1 1 1 1 1 0 1 1 0 1 0 0 0 0 2 1 1 0 0 0 0 0 0 1 0 2 0 1 0 0 0 0 1 0 0 1 0 0 0 0 0 1 1 1 0 0 0 0 0 1 1 1 0 0 1 0 2 0 1 1 1 1 0 0 0 1 0 0 0 0 0 1 0 1 0
180 1 0 2 0 1 1 2 1 1 1 0 1 2 0 0 0 0 0 0 0 2 0 0 2 0 1 0 2 1 2 2 1 2 0 1 1 1 0 0 1 0 1 1 0 1 0 1 0 1 0 0 1 1 1 1 0 0 0 0 1 2 0 1 0 0 0 0 0 1 1 1 2 0 1 2 1 1 1 0 1 1 1 1 1 0 0 1 1 2 1 1 1 1 0 0 2 0 0 1 1 0 0 1 2 1 2 0 2 1 0 1 1 2 1 2 1 1 1 0 0 0 2 1 0 1 1 0 1 0 1 1 0 1 1 1 0 0 0 2 0 0 0 0 0 0 2 0 0 1 0 0 0 0 0 0 0 0 1 1 1 0 0 2 1 2 1 1 0 1 1 0 1 1 0 1 1 0 0 1 0 0 2 2 2 0 2 1 1 0 2 2 2 2 0 2 2 0 0 0 0 1 0 0 1 1 0 0 1 0 2 0 1 0 2 2 1 0 2 2 2 0 0 0 0 0 0 0 0 1 1 1 0 0 2 0 0 2 0 0 0 1 2 0 1 1 0 0 1 1 1 1 0 0 0 0 0 0 0 1 1 1 1 1 1 0 0 0 1 1 1 0 1 1 0 0 0 1 2 1 0 0 0 2 0 0 2 1 0 2 0 1 0 0 1 1 2 1 0 2 1 0 2 0 2 2 0 2 0 0 0 1 0 2 2 0 2 1 0 0 0 1 0 0 2 0 1 1 1 1 1 1 0 1 0 1 0 1 1 0 0 0 2 2 0 1 0 1 1 2 1 1 1 1 0 1 1 1 0 2 2 1 0 1 0 1 0 0 1 0 1 1 1 1 1 0 0 0 1 1 2 2 0 0 0 1 0 0 0 0 0 0 2 0 2 0 2 1 0 0 0 0 1 0 1 0 0 0 0 0 1 0 1 1 2 0 0 0 0 2 0 2 0 0 2 2 1 0 1 1 1 1 0 0 0 0 0 0 0 0 1 1 2 0 1 2 1 0 1 1 0 0 0 2 0 0 0 2 2 1 1 1 0 0 0 0 0 1 2 0 1 1 2 0 0 0 0 0 2 1 1 0 0 0 1 1 1 1 2 0 2 0 1 0 1 0 1 0 1 0 1 1 0 0 2 0 2 0 0 1 0 0 1 0 0 0 0 0 0 0 0 2 1 1 1 1 0 1 0 2 0 2 1 0 1 0 0 1 2 2 1 1 1 0 1 1 0 0 1 1 0 1 0 0 1 0 1 0 2 0 0 0 1 1 1 0 1 2 1 0 1 2 1 0 0 0 1 2 2 0 0 0 2 0 0 0 2 0 0 0 1 0 1 0 0 0 0 1 1 1 1 1 0 2 2 0 0 0 0 0 2 0 0 1 0 1 0 0 0 0 0 0 0 0 0 0 0 2 0 0 1 1 0 0 2 0 2 1 0 0 2 2 0 2 2 0 1 0 0 1 2 2 0 1 2 2 0 1 2 0 0 0 1 1 0 1 0 2 0 1 0 1 0 0 0 0 1 2 1 1 2 1 1 1 1 1 0 0 0 0 0 0 0 1 1 0 0 2 2 2 0 1 0 0 1 2 0 2 2 1 1 1 0 0 0 1 0 1 0 0 0 0 0 1 1 1 1 1 0 0 0 1 0 0 0 0 0 0 0 0 0 0 0 0 0 0 0 1 0 1 0 1 2 1 2 1 0 0 1 0 0 1 1 0 0 1 2 2 1 1 0 1 0 1 0 0 0 1 1 1 1 1 0 1 1 1 1 1 1 1 0 2 2 1 1 1 0 1 0 0 0 0 0 2 0 2 0 0 0 2 0 0 1 1 0 1 1 1 1 1 1 1 0 1 1 0 0 0 0 0 1 2 1 2 1 1 0 0 1 0 0 0 1 0 1 0 0 1 0 0 0 0 0 2 2 0 0 1 0 0 0 0 0 1 1 1 1 0 2 1 1 0 0 0 2 0 0 0 1 2 1 0 2 0 0 0 0 2 1 0 0 0 0 0 1 1 1 2 0 0 0 2 0 0 1 1 1 1 0 1 0 2 0 0 0 1 0 1 2 2 0 2 2 2 0 0 2 1 1 0 1 1 0 1 1 0 1 2 0 1 1 2 2 1 1 1 0 0 0 0 2 0 1 1 1 0 1 1 0 2 0 1 1 0 0 1 1 0 0 1 1 0 0 0 0 1 0 0 2 0 1 1 0 1 0 1 1 1 1 0 0 1 0 0 0 1 1 0 1 0 0 0
181 0 0 2 0 0 0 2 2 0 0 0 0 1 0 0 0 2 1 0 0 2 0 0 2 0 0 0 2 0 2 2 0 0 0 0 2 1 0 0 1 0 0 1 0 1 0 1 0 1 1 0 2 2 0 0 0 0 0 0 2 0 0 1 0 0 0 1 0 0 0 1 2 0 1 2 1 1 1 0 1 2 1 1 1 0 0 1 1 2 0 1 0 2 0 0 0 1 1 1 1 0 1 0 1 0 1 2 0 0 0 1 1 1 1 1 1 0 0 2 2 0 1 0 1 1 0 0 0 0 0 1 1 1 0 0 1 0 0 2 0 0 0 0 0 1 1 0 0 1 0 0 0 1 0 1 1 1 0 1 1 0 0 1 0 1 1 1 1 2 0 0 1 1 2 1 2 0 0 1 0 1 1 2 2 0 2 1 1 0 2 2 2 1 1 0 1 0 1 1 0 1 0 1 0 1 1 0 0 0 1 0 2 0 2 2 1 1 2 1 2 1 0 0 0 1 1 0 0 1 0 0 1 0 1 1 1 2 0 0 0 1 2 0 2 2 0 0 1 1 1 1 1 0 0 0 0 2 1 0 0 0 1 1 2 0 1 0 1 1 1 0 0 0 0 0 0 1 0 0 1 1 0 1 0 0 0 1 0 1 1 1 0 0 1 0 2 2 0 1 0 0 0 2 0 0 0 2 1 0 0 1 0 2 2 0 2 1 1 0 1 2 1 1 1 0 1 0 0 2 2 1 0 2 0 0 0 1 2 1 1 1 1 1 0 0 0 0 1 2 0 0 1 1 0 1 1 0 0 2 2 2 1 1 1 0 0 1 2 0 1 1 1 1 0 0 0 1 0 2 2 1 0 0 0 0 0 0 0 0 0 0 1 0 1 1 1 1 0 0 0 0 0 2 2 1 0 1 0 0 0 0 0 0 0 0 2 1 0 0 0 1 2 2 0 0 2 0 1 1 1 1 0 0 0 2 0 1 1 1 1 1 2 0 1 2 0 0 1 0 1 1 0 1 2 1 2 2 2 0 1 0 0 0 0 2 2 1 2 1 0 1 2 0 0 1 0 1 1 0 2 0 0 1 2 0 0 1 2 0 2 0 1 1 1 0 0 2 2 0 0 1 1 1 0 1 2 1 0 0 0 0 1 0 0 0 0 1 1 1 1 1 0 1 0 0 0 1 0 2 1 1 1 1 1 0 1 0 1 1 0 0 2 0 2 2 0 1 1 1 0 0 0 0 0 1 0 0 0 0 0 0 0 0 0 2 2 2 1 0 0 0 1 0 1 0 2 1 1 1 0 0 1 0 1 0 0 0 0 0 0 0 2 0 1 1 0 0 0 0 0 2 0 1 1 0 0 1 2 1 1 0 1 1 1 1 0 2 0 0 0 2 1 0 1 1 1 0 0 0 1 1 0 0 1 1 2 1 1 1 1 1 0 0 1 0 1 0 0 1 1 2 0 1 1 1 0 1 1 0 0 0 1 1 0 1 0 1 1 1 1 1 0 1 1 0 1 0 2 1 0 0 2 1 0 1 2 2 0 2 0 0 0 0 0 0 0 2 1 1 0 0 0 0 1 1 1 2 2 0 0 0 0 0 0 0 0 1 0 0 0 0 1 0 2 1 0 0 1 0 1 1 0 0 0 0 0 0 0 1 0 1 0 0 0 0 0 1 0 1 0 0 1 1 1 0 0 0 1 1 0 0 1 0 0 1 1 2 2 2 0 0 1 2 2 0 0 2 0 2 1 0 0 0 1 0 1 2 2 1 1 2 2 0 0 0 0 0 0 2 0 0 0 1 0 1 1 0 0 2 1 1 0 0 1 1 1 1 2 2 1 2 0 2 2 0 1 0 0 1 1 1 2 0 0 1 1 1 2 1 2 2 0 0 0 0 0 1 1 0 0 1 1 2 2 0 0 0 0 1 0 0 0 2 2 0 1 0 0 1 1 0 2 0 1 0 0 2 2 2 2 0 1 1 0 2 1 2 1 0 0 1 1 1 2 0 1 2 0 0 0 2 0 0 2 2 0 1 0 0 0 0 1 0 2 2 0 0 2 2 0 2 1 1 2 0 0 1 0 0 2 2 0 2 0 0 1 0 0 0 0 1 0 2 1 1 0 0 0 0 1 0 1 0 1 0 1 1 0 1 0 0 0 1 1 0 1 0 0 0 1 0 0 0 0 0 0 0 2 0 0 0 0 1 0 0 0 0 1 0 0 0 0 0 0 0 0 1 2 1 2 1
182 1 1 1 0 1 1 2 2 0 0 0 0 1 0 0 0 2 1 0 1 2 0 0 2 0 2 0 2 0 1 1 1 1 1 1 1 1 0 0 0 0 1 1 0 1 0 0 1 1 1 0 0 0 2 1 0 0 0 0 1 1 0 2 1 1 1 1 0 0 0 1 1 0 0 1 1 2 2 1 1 2 2 0 1 0 0 1 1 2 1 1 2 1 0 0 0 2 1 1 0 0 1 0 2 0 2 2 0 0 0 0 0 0 0 0 0 1 0 1 1 0 2 1 0 1 1 2 2 0 0 0 0 0 0 0 0 1 1 1 2 0 0 0 0 0 1 0 0 0 0 0 1 0 0 0 0 0 0 1 1 1 1 2 1 2 1 0 1 2 0 0 0 2 0 0 1 0 0 2 0 0 1 1 1 0 1 2 1 1 1 2 2 1 1 1 1 0 0 1 0 0 0 0 1 0 1 1 0 1 0 0 1 0 1 2 0 0 2 1 2 0 0 0 1 1 1 0 0 1 1 1 0 0 1 0 0 2 0 0 0 1 2 1 2 2 0 0 0 0 0 0 2 0 0 1 0 0 0 0 0 0 0 0 0 0 0 0 1 0 0 2 0 2 0 1 0 1 1 1 1 0 2 2 0 0 2 2 0 2 0 2 0 0 2 0 0 1 0 2 0 0 1 0 1 1 0 1 0 0 0 1 0 1 1 0 1 0 0 0 1 1 1 0 2 0 0 1 0 0 0 2 0 0 0 0 0 2 0 0 0 1 2 0 0 1 0 0 0 2 0 0 1 2 0 0 2 0 1 0 1 1 1 1 1 0 0 1 2 0 1 1 0 0 0 0 0 1 0 2 2 0 0 0 0 0 0 0 0 0 0 0 1 0 2 0 1 1 0 0 0 0 1 1 2 0 0 1 0 0 0 0 1 0 1 0 0 0 0 1 0 1 1 2 2 2 1 1 1 1 0 0 0 0 0 1 0 0 0 0 2 0 1 1 0 1 1 0 1 0 0 0 0 2 1 1 1 1 0 0 2 0 0 1 0 1 1 1 2 1 0 1 2 1 2 0 0 0 1 0 0 0 0 0 2 1 0 1 2 1 0 0 0 1 0 0 0 1 1 1 1 2 1 1 1 0 2 0 0 1 0 0 1 1 1 0 1 0 0 2 2 0 0 2 0 2 2 1 0 2 1 1 2 2 2 0 1 1 1 1 0 1 1 0 0 0 0 1 1 1 0 0 0 0 1 0 1 2 0 0 0 1 1 0 0 1 1 2 2 0 0 0 0 0 0 0 0 2 2 0 2 0 1 0 0 1 2 0 1 1 0 0 1 0 2 1 0 0 0 0 0 2 1 2 2 0 1 1 1 0 0 0 0 1 0 1 0 1 0 0 0 1 0 1 1 0 0 2 0 0 1 1 0 0 2 1 2 0 0 0 0 1 0 1 1 0 1 1 0 2 1 1 0 0 1 2 0 0 1 0 0 0 1 1 1 1 0 2 1 0 0 2 0 0 0 0 2 2 1 1 2 0 2 2 0 2 2 1 0 0 1 1 0 0 0 0 0 1 0 0 0 0 0 0 0 2 1 2 1 0 0 0 0 1 0 1 1 2 2 1 0 0 0 0 2 1 0 0 1 0 1 1 0 0 0 0 0 0 0 0 0 0 0 0 0 0 0 0 0 0 0 0 2 1 2 1 1 0 1 1 0 0 2 0 0 0 1 1 2 2 1 1 1 2 2 0 0 1 0 1 0 0 1 0 1 1 1 1 1 2 0 2 2 0 0 0 0 1 1 0 0 0 0 1 0 2 1 0 1 2 0 0 2 2 0 2 0 1 1 2 2 2 0 2 2 0 1 0 0 0 1 1 2 0 0 1 0 0 1 0 0 0 0 0 0 0 0 1 1 1 0 0 0 2 2 0 0 0 0 0 0 0 0 0 0 0 1 1 2 0 0 0 0 1 1 1 0 1 2 2 2 0 1 0 0 0 0 1 1 0 1 2 0 0 2 2 2 2 0 0 0 2 0 0 1 1 0 1 0 0 0 0 0 0 0 0 0 1 2 1 0 2 2 1 1 0 1 2 0 1 2 2 0 1 1 0 1 1 1 1 0 0 0 1 1 0 0 2 0 0 1 0 1 1 1 0 1 1 0 2 0 1 0 0 2 0 0 0 1 1 1 0 0 0 0 0 0 0 1 0 0 1 0 0 0 0 0 0 0 0 0 0 1 1 0 0 1 0 0 0 1 0
183 0 0 1 0 0 0 1 0 2 2 0 0 1 0 0 0 0 0 0 0 2 0 0 2 0 1 1 2 1 2 0 1 0 0 0 2 0 0 0 0 0 0 0 0 0 1 0 2 0 0 0 0 0 2 1 0 0 0 2 0 0 0 1 0 0 1 0 0 0 0 1 2 0 0 2 2 2 2 0 2 2 2 0 2 0 0 0 0 2 0 0 1 1 0 0 1 0 0 0 0 0 0 2 2 0 2 0 0 0 0 1 1 2 2 2 2 0 1 1 1 0 1 1 0 1 1 1 1 1 0 1 0 0 0 0 0 0 0 1 1 0 0 0 0 0 0 0 0 0 0 0 0 1 1 0 0 1 0 0 0 1 1 1 1 1 1 1 0 0 2 1 1 1 0 1 0 2 0 1 0 1 0 1 1 0 1 0 0 0 0 0 1 0 1 0 0 0 0 0 0 0 0 1 1 2 2 0 0 2 0 0 2 0 1 2 0 1 1 1 1 0 0 0 1 0 0 0 0 1 0 0 0 1 1 0 0 2 0 0 0 0 2 0 1 1 0 1 1 1 1 1 0 0 2 2 1 0 0 0 0 0 2 2 1 0 0 0 1 0 0 2 0 0 1 0 1 1 2 1 0 1 0 2 0 1 1 1 1 2 0 1 0 0 1 0 1 1 0 1 0 0 0 2 0 1 0 0 0 1 0 1 0 1 1 0 1 0 0 0 1 1 1 1 2 0 0 0 0 1 2 2 0 1 0 0 0 2 0 0 0 1 1 1 0 0 0 0 2 1 0 0 2 2 0 0 2 1 0 1 1 2 2 0 2 0 0 0 1 0 0 0 1 1 1 2 0 0 0 2 1 1 1 0 1 0 0 0 0 1 0 0 0 0 2 1 0 0 1 1 1 1 0 2 2 1 0 1 1 0 0 0 1 0 1 0 0 0 0 0 1 0 1 0 0 1 0 1 1 0 1 0 0 0 0 0 1 2 1 0 2 0 1 0 1 2 0 1 2 0 0 1 0 2 1 1 1 2 0 2 0 2 1 0 0 1 1 0 2 0 0 0 1 2 0 0 0 0 0 0 2 1 0 0 1 1 1 1 2 1 1 0 2 0 2 0 1 0 1 0 1 1 2 1 0 1 2 1 0 1 0 1 1 0 1 0 0 1 1 1 1 1 0 2 2 2 0 2 0 2 0 1 0 0 1 0 2 1 1 1 1 1 2 0 2 1 0 2 0 2 0 0 2 1 2 0 0 0 1 0 0 0 1 1 1 0 1 2 2 0 1 1 1 0 0 0 1 2 2 1 1 0 2 0 2 0 2 1 0 0 1 0 1 0 0 0 0 1 1 0 0 1 2 1 0 1 1 1 1 1 1 0 0 1 0 1 0 1 1 0 0 1 0 1 1 0 1 1 0 0 0 0 0 0 2 0 2 1 0 1 1 1 0 1 2 0 2 0 1 1 1 1 0 1 2 2 0 1 2 0 0 0 1 0 2 1 0 0 0 1 0 1 1 0 0 0 0 0 2 0 0 1 2 2 1 2 1 2 0 0 0 0 0 0 0 0 0 2 1 1 0 1 0 0 0 2 1 2 2 0 1 0 1 0 1 1 1 2 1 0 0 0 1 0 2 0 0 0 2 0 1 1 0 0 0 2 0 0 0 2 1 1 1 1 0 0 0 0 0 0 0 0 0 1 0 1 0 0 1 0 0 1 0 0 0 1 2 2 1 1 0 0 0 1 1 1 1 1 0 1 1 0 0 1 1 1 1 1 1 1 1 2 2 0 1 0 0 0 0 1 0 0 2 2 2 0 2 0 0 1 0 0 0 0 1 1 1 0 2 2 2 2 1 2 2 0 0 0 0 0 0 2 1 1 0 0 0 0 2 0 1 1 1 1 1 1 1 0 0 0 0 0 0 2 2 0 0 0 0 0 0 0 0 0 0 2 1 0 1 1 1 0 0 0 2 1 0 1 2 2 0 0 2 0 0 0 0 2 0 0 1 2 1 0 2 2 2 2 0 1 0 1 0 0 1 1 0 0 1 2 0 1 0 0 1 1 0 1 2 2 0 2 2 2 1 0 0 1 0 0 1 1 0 2 0 0 0 2 0 0 0 0 2 1 0 0 0 0 0 0 2 0 0 2 2 0 2 1 1 1 1 0 1 1 0 0 1 0 0 0 1 0 1 1 0 0 0 2 0 0 0 2 0 0 1 0 0 0 1 0 0 0 0 0 0 1 0 0 1 0 1 1
184 0 0 2 0 1 1 2 1 1 2 0 1 2 0 0 0 1 0 1 1 1 0 0 2 0 0 0 2 1 2 0 0 0 0 0 2 1 0 0 2 0 0 0 0 0 0 1 1 1 1 0 1 1 1 1 0 0 0 0 1 0 1 2 0 0 0 0 0 0 0 0 2 1 1 2 1 1 1 2 0 2 2 0 1 0 0 1 1 2 1 1 1 2 0 0 0 0 0 0 0 0 1 0 2 0 2 1 1 0 1 1 0 2 1 2 1 1 0 1 1 0 2 2 0 1 0 2 2 2 0 0 1 1 0 0 1 0 0 0 2 0 0 0 0 0 0 0 0 2 0 0 0 0 1 0 0 0 0 0 1 1 0 1 0 1 1 1 1 2 0 0 1 1 1 0 2 0 0 2 0 0 1 2 2 0 2 1 0 0 1 1 2 1 2 0 1 0 0 0 0 0 0 1 0 2 2 0 0 0 0 0 0 0 2 2 0 0 2 2 2 0 1 1 1 1 1 0 0 2 0 0 0 0 2 0 0 1 0 1 0 0 1 0 1 1 0 0 0 0 0 0 1 0 0 2 1 0 0 1 1 1 0 0 0 0 0 1 1 0 1 2 1 1 2 2 0 1 2 1 0 1 1 2 0 0 2 1 0 2 0 0 1 0 2 0 2 1 0 1 0 1 1 0 1 0 2 1 1 0 1 2 0 1 1 0 2 1 0 0 0 1 1 1 2 0 0 1 1 0 2 2 0 1 0 0 0 1 1 0 0 1 2 2 0 1 0 1 2 2 1 1 1 1 1 1 0 2 0 0 0 0 2 0 2 0 0 2 2 1 0 0 1 0 0 0 0 1 0 2 0 0 1 0 0 0 0 0 0 0 0 0 1 0 2 0 0 1 0 0 0 0 1 1 1 1 1 0 1 0 1 0 1 0 1 0 1 0 0 1 0 1 0 2 0 1 0 0 1 0 1 0 0 0 0 1 0 1 1 0 1 1 0 2 0 2 2 0 0 1 1 0 0 2 0 0 0 0 0 0 2 1 0 0 0 0 0 2 1 1 0 0 2 0 1 1 0 0 1 0 1 0 0 0 1 2 1 2 2 0 1 0 1 1 1 0 1 1 1 0 1 2 0 0 0 2 1 1 0 1 0 0 1 0 1 0 0 0 0 0 0 2 0 0 0 0 0 1 0 2 0 2 2 1 1 0 1 1 1 2 0 1 1 1 1 0 0 1 1 1 0 0 0 0 2 1 0 0 2 0 0 0 0 1 0 0 2 2 1 0 0 0 0 0 0 0 0 2 2 0 2 0 0 0 0 0 0 0 1 1 0 0 1 0 0 0 1 0 0 1 1 1 0 2 2 0 2 1 1 2 0 0 0 0 0 0 0 1 0 0 0 1 1 1 1 0 1 1 0 0 1 2 0 1 1 0 2 0 1 0 0 0 0 2 2 0 0 0 1 1 0 2 1 1 1 1 0 2 1 0 0 0 1 1 0 1 0 2 0 0 1 1 0 1 0 1 1 0 2 0 1 0 2 2 0 2 2 2 0 0 0 0 1 2 0 1 0 2 0 2 1 1 0 0 0 2 0 2 2 0 1 0 0 0 0 0 0 2 2 2 0 0 0 1 0 0 1 0 1 0 0 0 1 0 0 0 0 0 0 1 0 1 0 0 0 0 0 1 0 0 0 0 0 0 0 1 2 0 1 0 0 0 2 0 0 0 0 1 2 2 1 0 1 0 0 0 0 1 1 1 0 0 0 0 0 1 0 1 1 1 0 1 2 0 1 0 0 1 0 0 0 0 2 2 2 1 0 0 1 1 0 0 0 0 1 2 1 2 1 1 1 1 0 2 2 0 0 0 0 0 1 1 2 1 0 0 0 0 0 0 1 1 1 1 1 1 1 1 0 0 1 0 0 2 2 0 0 0 1 1 0 0 0 0 0 0 1 0 1 1 0 0 0 0 0 0 0 0 1 2 2 0 1 1 0 1 1 1 1 0 0 1 0 0 2 2 2 2 0 0 0 1 0 0 1 1 1 0 0 1 0 2 1 1 1 0 0 0 1 0 0 1 2 1 1 0 0 0 0 1 2 2 0 2 1 0 0 0 1 1 0 0 1 2 1 1 1 0 0 0 2 0 1 0 1 0 1 0 0 0 0 0 1 0 0 1 0 0 2 2 0 0 0 0 0 1 0 0 1 0 0 1 1 1 0 0 0 0 0 0 0 0 0 0 0 0 1 0 2 1 1 1
185 1 0 1 0 0 0 2 2 0 0 1 0 1 0 0 0 2 2 1 1 2 0 1 1 1 1 0 2 1 2 1 2 2 0 2 0 2 1 1 1 0 1 1 1 1 0 0 2 0 0 0 1 1 1 0 0 0 0 0 2 0 0 2 0 0 1 1 0 0 0 1 2 0 1 2 1 1 1 0 1 2 1 1 1 0 0 0 0 2 0 0 1 1 1 0 2 1 1 1 1 0 0 1 1 0 1 1 1 0 0 2 0 1 0 1 0 1 0 1 1 0 2 1 0 1 1 2 2 1 1 1 0 0 0 0 0 0 0 2 2 0 0 0 0 0 0 0 0 2 0 0 0 2 0 1 0 1 1 1 2 0 0 2 1 2 1 2 0 1 1 0 0 2 1 2 1 1 0 0 0 1 0 2 1 0 2 2 1 0 1 2 1 0 0 0 1 0 0 0 0 0 0 0 0 2 2 0 0 0 0 0 1 0 1 2 0 0 2 2 2 0 1 1 1 1 1 0 0 1 0 0 0 0 1 0 0 0 0 0 0 0 1 0 2 2 0 0 0 0 0 0 2 0 0 0 0 1 1 1 0 1 0 0 1 0 0 0 1 1 0 1 0 0 0 0 0 2 2 1 1 0 0 2 0 1 1 0 0 1 1 0 0 0 2 1 2 2 0 1 0 0 1 0 1 1 1 2 1 0 0 2 0 1 0 0 2 0 1 0 1 2 1 0 0 0 0 0 1 1 1 1 0 2 0 0 0 1 0 1 1 2 1 2 0 0 2 1 2 1 1 0 2 2 0 0 2 1 0 1 1 2 0 0 0 1 0 0 2 0 1 1 0 0 0 0 0 1 1 1 2 0 1 1 0 0 0 0 0 0 0 0 0 0 2 0 1 1 0 0 0 0 1 1 2 0 0 0 1 1 0 0 1 0 1 0 1 0 0 0 0 0 0 1 1 1 0 1 1 0 1 0 1 1 1 0 0 0 0 0 2 0 2 0 1 2 0 0 2 1 0 1 0 2 0 0 0 1 1 0 2 0 0 1 0 1 1 0 2 0 0 0 1 1 1 0 1 0 1 1 2 0 0 1 1 1 1 1 2 1 1 0 1 2 2 0 0 1 1 1 1 2 1 1 0 1 2 0 1 1 1 0 1 0 1 0 0 2 0 2 2 0 1 1 1 1 0 0 1 1 1 1 0 0 0 0 1 2 2 2 1 1 2 0 1 1 0 1 0 2 0 1 0 0 0 0 0 0 1 0 0 0 1 0 1 0 0 1 1 1 1 1 0 0 0 0 0 2 2 2 0 0 2 0 1 1 1 0 0 0 0 0 2 0 2 2 0 0 0 1 1 1 1 1 0 0 1 1 1 2 0 0 1 1 0 0 1 0 0 0 2 1 0 1 1 0 1 0 0 0 1 1 0 0 1 0 2 0 0 0 1 2 0 1 1 0 1 0 1 2 0 1 1 1 1 1 0 1 1 0 0 0 1 1 1 1 0 2 1 0 1 0 0 0 0 0 0 0 1 1 0 1 2 2 1 2 2 1 0 1 0 0 0 1 1 0 1 2 2 2 0 0 0 0 1 2 1 2 2 1 1 1 0 1 1 1 0 1 1 1 0 0 1 0 1 0 0 0 0 0 0 1 1 0 0 1 1 0 0 1 0 1 0 1 0 0 0 1 0 1 0 0 1 0 0 0 0 0 1 1 0 1 1 0 0 1 0 2 2 2 0 0 1 1 1 1 1 2 0 2 0 0 0 1 1 1 1 2 2 0 1 1 2 2 0 1 0 0 0 0 0 0 2 2 2 0 1 0 0 1 0 0 1 1 0 1 0 2 1 1 0 2 0 2 2 0 0 0 1 0 0 0 1 1 0 0 0 0 0 0 0 1 0 1 1 0 1 0 0 0 0 0 0 2 2 0 1 1 2 2 0 0 0 0 0 0 2 0 2 0 0 0 0 2 2 2 0 1 1 1 1 0 2 0 0 0 0 2 1 0 0 1 1 0 2 2 2 2 1 0 0 1 0 0 0 0 2 1 0 0 0 0 0 0 0 0 0 0 1 1 0 1 2 1 0 0 2 1 0 1 2 2 0 1 0 1 0 1 0 0 0 1 2 1 1 0 0 0 0 0 0 0 0 2 2 0 2 1 0 0 0 0 1 1 1 1 0 0 2 2 1 0 0 0 1 1 1 0 2 0 0 0 0 1 0 0 0 2 0 2 2 0 0 1 1 0 1 0 0 1 1 0
186 1 0 1 0 0 0 2 2 0 1 0 1 2 0 0 0 2 1 0 0 2 0 1 1 0 1 0 2 0 2 0 0 1 0 0 2 1 0 0 0 0 1 1 1 1 0 0 2 0 0 0 1 1 1 0 0 0 0 0 1 0 1 1 1 1 0 0 0 1 2 0 2 1 2 2 0 1 1 0 0 1 1 1 1 0 0 0 0 2 0 0 2 2 0 0 0 1 1 1 1 0 2 0 2 0 2 1 0 0 0 1 1 1 1 1 1 1 0 1 1 1 1 0 1 0 1 0 2 0 0 0 1 1 0 0 1 0 1 0 0 0 0 0 0 1 1 0 0 2 0 0 0 0 0 0 0 1 0 0 1 1 0 2 1 1 1 1 0 2 0 0 0 2 0 0 2 0 0 0 0 0 1 1 1 0 1 1 0 0 1 2 1 1 0 0 0 0 0 1 0 1 0 1 1 0 0 1 1 0 0 0 0 1 1 2 0 0 1 1 2 1 2 0 0 2 2 1 1 1 1 1 1 1 1 0 0 1 1 1 0 0 2 2 2 2 0 0 0 0 0 0 1 0 0 2 1 0 0 1 1 1 1 1 1 0 0 0 2 2 0 1 0 2 0 0 1 1 1 0 1 1 0 1 1 1 1 0 0 2 0 2 0 0 1 0 2 0 0 1 0 0 1 0 1 0 0 2 0 0 0 0 0 1 1 0 2 0 0 0 1 2 1 0 2 0 1 2 1 0 2 1 0 1 0 1 1 1 1 1 0 1 0 2 0 0 1 0 1 1 0 0 2 2 1 0 1 2 0 1 1 1 1 1 1 0 0 1 1 1 0 0 0 0 1 0 0 1 0 2 0 0 0 0 0 0 0 0 0 0 0 0 1 1 1 1 1 1 1 1 1 1 1 1 1 1 1 0 0 0 1 0 0 0 0 0 1 2 0 0 0 2 1 1 0 1 1 1 2 1 2 2 1 2 2 2 0 0 0 0 2 0 1 1 0 2 0 0 1 2 0 1 0 2 1 1 1 2 1 0 1 2 1 0 0 0 0 1 2 0 0 0 2 1 2 0 1 1 1 0 0 0 1 0 2 1 0 0 2 1 1 0 0 1 0 0 0 1 2 0 1 2 1 1 0 1 1 1 0 0 0 1 0 1 0 0 0 1 1 1 1 1 1 2 1 1 0 1 0 1 1 1 0 0 0 0 2 1 2 2 1 1 1 0 2 1 0 2 0 2 0 0 0 0 0 1 0 0 2 0 0 0 0 1 0 1 2 2 0 1 0 0 0 0 0 0 0 2 2 2 0 0 2 0 1 0 2 0 0 0 0 0 0 0 0 0 2 0 0 0 0 2 2 1 0 1 1 0 1 0 0 0 1 1 1 1 0 1 0 0 0 0 0 0 0 1 1 0 0 0 1 1 0 0 2 1 2 0 0 0 0 1 0 1 2 0 1 0 0 2 0 1 0 1 2 2 0 0 2 0 0 0 1 0 1 1 1 1 1 1 0 1 0 1 0 0 0 0 1 1 1 1 2 1 0 1 2 0 0 0 1 1 0 1 1 0 0 1 0 0 0 0 0 0 1 2 0 1 1 0 0 0 0 1 0 1 0 2 1 1 0 0 0 1 1 0 1 0 0 0 0 0 0 0 0 1 1 0 1 1 0 1 0 0 0 0 0 0 0 0 0 0 2 0 0 1 2 0 0 0 0 0 1 0 0 0 1 1 2 2 1 0 1 0 0 0 0 0 1 0 0 2 0 0 0 2 0 2 2 1 1 2 2 0 1 0 0 1 0 0 0 0 2 2 2 1 0 0 1 2 0 0 1 1 1 2 0 2 2 2 1 2 0 2 2 0 0 0 0 1 0 0 2 1 0 1 1 0 0 0 0 0 0 1 1 0 1 2 2 1 0 0 1 2 1 0 1 0 0 0 2 0 0 0 0 0 1 0 2 0 0 0 1 0 1 0 0 0 1 1 1 0 2 0 0 0 0 1 0 1 0 2 0 1 1 1 2 2 0 0 0 1 0 0 0 1 1 1 0 1 0 0 0 0 1 1 0 1 2 2 0 2 2 1 0 0 1 0 0 1 2 2 0 0 0 0 0 0 2 1 0 0 1 0 0 1 0 0 0 1 0 0 0 2 1 0 2 0 0 0 0 0 1 0 2 1 2 0 0 0 0 0 0 0 1 1 0 2 0 1 0 2 0 1 0 0 0 0 0 0 0 0 0 1 1 0 0 0 1 0 1 0
187 0 0 1 0 0 0 2 1 1 1 0 0 1 0 0 0 1 1 1 1 1 0 0 2 0 2 0 1 1 2 0 1 1 1 0 2 1 1 1 0 0 0 0 1 0 0 0 2 0 0 0 0 1 1 0 0 0 0 0 0 0 0 2 0 1 1 0 0 0 0 2 1 0 1 1 0 0 0 0 0 0 2 0 1 0 0 1 1 2 1 1 0 2 0 0 1 1 1 1 1 0 0 2 2 0 2 2 0 0 0 2 0 2 1 2 1 1 0 1 1 1 1 1 1 0 0 1 2 0 0 0 0 0 0 0 0 0 0 0 1 0 1 0 0 0 1 0 0 0 1 0 0 1 0 0 0 0 0 1 1 1 0 0 0 1 2 1 0 1 1 2 0 2 0 1 1 0 0 0 0 0 0 2 1 0 2 1 0 0 2 2 2 2 0 1 0 0 1 1 0 0 0 1 1 1 2 1 1 0 1 0 1 0 2 2 0 0 1 1 1 0 1 0 0 1 1 0 0 0 0 0 0 1 1 0 0 2 0 0 0 1 2 0 2 2 0 0 0 0 0 0 1 0 0 1 0 0 0 0 0 0 0 0 0 0 0 1 2 1 0 0 0 0 0 0 0 2 1 1 0 0 1 2 0 0 1 2 0 1 1 1 1 0 2 0 2 0 0 1 0 0 0 1 0 0 1 1 1 0 1 1 0 2 2 0 1 0 1 0 2 2 1 0 1 0 0 1 1 0 2 0 0 0 0 0 0 2 0 0 0 2 2 2 0 0 0 0 0 2 0 0 1 1 1 1 0 1 0 2 2 2 1 1 1 0 0 1 1 0 0 0 1 0 0 1 0 1 0 2 1 0 2 0 0 0 0 0 0 0 0 0 1 0 2 1 1 1 0 0 0 0 1 1 2 1 0 1 1 0 0 0 0 0 0 0 2 0 0 1 0 0 0 0 1 1 0 0 1 1 1 1 0 0 0 1 1 0 0 0 2 0 1 1 1 2 0 0 1 1 1 1 0 1 2 1 2 1 0 1 1 2 2 0 0 2 2 0 2 0 1 2 2 0 1 0 1 1 1 0 0 0 0 1 2 0 0 0 2 0 2 0 0 1 0 0 0 1 1 0 1 2 2 1 0 1 2 0 0 1 0 1 1 1 1 0 1 0 0 0 0 2 0 1 1 1 0 1 0 2 0 2 2 1 2 0 2 0 2 2 1 2 0 0 0 0 0 0 2 0 0 0 0 0 0 1 0 0 0 1 1 0 0 1 0 0 1 2 2 0 0 1 2 0 1 0 2 2 2 2 0 0 2 0 1 0 1 0 0 0 0 1 0 0 0 0 0 0 0 1 1 1 0 2 2 0 1 1 2 0 0 0 1 1 1 1 0 0 0 0 1 1 1 0 1 2 2 1 0 0 0 2 0 0 0 0 2 0 0 0 0 0 0 2 2 0 0 0 0 1 0 2 1 2 1 2 0 1 0 0 0 0 2 0 2 2 0 2 0 1 0 1 1 0 1 0 0 1 1 1 1 0 2 2 1 1 0 2 0 1 0 0 0 0 0 0 0 2 1 1 0 1 0 0 1 1 1 1 1 0 1 0 0 0 1 1 0 1 0 0 0 1 0 0 1 0 1 0 1 0 1 1 0 0 0 0 0 0 0 0 0 0 0 0 0 1 0 0 0 1 1 1 0 0 0 2 0 0 1 0 0 0 2 0 0 0 0 1 1 1 0 0 1 0 0 2 2 0 1 1 0 0 0 0 0 1 0 2 2 2 0 2 2 1 0 1 1 0 0 1 0 0 1 2 1 1 1 0 0 1 0 0 1 1 0 1 1 1 2 2 1 2 0 1 1 0 0 0 1 0 0 1 2 0 0 1 1 0 0 0 0 0 2 1 2 1 2 0 0 0 0 0 1 2 2 0 0 0 0 0 2 0 0 1 1 0 2 0 2 0 0 0 0 0 2 0 0 0 1 1 1 0 2 1 0 1 0 0 1 0 0 0 0 0 1 1 1 2 0 0 0 1 0 2 2 0 0 2 0 0 0 1 0 0 1 1 0 0 1 1 0 1 2 2 0 0 0 2 2 0 0 0 0 1 1 0 1 2 0 0 0 2 1 2 1 1 1 0 0 1 0 0 1 1 1 0 1 1 1 0 1 0 2 0 0 0 2 0 1 1 1 0 0 0 1 1 0 1 2 0 0 0 0 0 0 0 0 1 1 1 1 0 0 1 1 0 0 1 2 0 1 1
188 1 0 0 0 0 0 1 2 0 0 1 0 2 0 0 0 1 0 0 0 1 0 0 2 0 1 0 1 0 1 1 1 0 0 0 2 1 0 0 1 0 0 0 0 0 0 0 2 0 0 0 0 0 1 1 0 1 1 1 1 0 0 1 1 1 1 1 0 0 0 2 2 0 2 2 0 1 1 1 0 2 2 0 0 0 1 1 1 2 1 1 2 1 0 0 0 2 2 2 2 0 0 1 2 0 2 2 0 0 0 2 0 1 2 2 1 0 1 1 1 0 1 0 1 0 1 2 2 0 2 2 1 1 0 0 2 1 0 2 1 0 0 0 0 0 0 0 0 0 0 0 0 0 0 1 0 0 0 2 1 0 1 2 1 2 1 0 0 1 1 1 0 2 0 0 1 0 0 0 0 0 2 2 2 0 2 0 0 0 2 2 1 0 1 0 1 0 1 0 0 1 0 0 1 0 0 2 1 0 1 0 1 0 1 1 1 0 2 1 2 1 1 0 0 1 1 1 1 1 0 0 0 0 1 0 0 2 0 0 0 0 2 0 1 1 0 0 0 0 0 0 2 1 0 2 1 0 0 0 0 0 0 0 0 0 0 0 0 0 0 1 0 2 0 0 1 1 2 2 1 0 0 2 0 0 2 1 0 2 0 0 1 0 1 0 1 1 1 1 1 0 0 1 0 1 0 2 0 0 0 1 0 2 2 1 2 0 0 0 2 0 1 0 2 0 1 1 1 1 2 0 0 1 0 0 0 1 1 0 0 0 1 1 0 1 0 0 2 2 1 1 1 1 1 1 0 2 0 2 2 1 1 1 1 0 0 2 2 1 0 0 1 1 0 1 0 0 1 1 0 1 2 0 0 1 0 0 0 0 0 0 0 0 2 0 0 0 0 1 1 1 1 1 1 0 1 1 0 0 0 0 1 0 2 0 0 1 1 0 0 1 0 2 1 1 0 2 2 0 2 1 0 0 0 1 1 1 1 1 2 0 1 1 1 1 0 0 1 1 1 0 0 2 1 0 1 2 2 1 1 2 0 0 0 0 0 1 2 0 0 0 2 0 1 1 1 0 2 1 1 0 0 0 1 2 1 2 2 0 1 0 1 1 1 0 0 0 0 1 1 2 1 1 1 0 1 0 0 1 0 0 0 1 0 0 0 1 1 2 2 0 0 1 0 1 1 0 0 2 1 0 0 0 0 0 2 0 2 2 1 2 1 1 1 2 0 0 2 0 0 0 0 0 1 0 0 2 0 1 1 1 1 0 1 1 1 2 1 0 1 1 1 0 1 0 2 2 2 1 1 0 1 0 1 0 1 0 0 0 0 0 0 0 0 0 0 0 0 1 1 0 2 1 1 1 0 2 2 2 1 0 0 0 0 0 1 2 1 1 0 1 0 0 0 0 0 2 0 0 1 1 0 0 2 1 2 0 0 0 0 0 0 1 1 0 1 0 0 2 0 1 0 1 1 1 0 0 0 0 0 0 1 1 0 1 0 2 1 0 0 0 0 0 0 1 1 2 1 1 2 0 2 2 1 1 1 0 0 0 0 0 1 2 0 1 0 1 0 0 0 0 0 0 2 1 1 2 2 0 0 0 0 1 0 1 0 1 0 0 0 1 0 1 0 0 1 1 1 1 0 1 1 0 0 0 0 0 0 1 0 1 0 0 0 0 0 0 0 0 0 0 1 0 1 2 0 0 1 1 0 0 2 0 0 0 0 1 0 0 0 0 1 1 1 0 0 1 1 1 0 1 0 0 2 0 2 2 2 2 0 2 1 0 0 0 1 0 0 0 1 0 0 0 0 1 2 0 1 1 0 0 0 0 1 2 1 2 1 2 2 1 0 2 2 0 1 0 0 0 1 2 2 1 0 1 1 0 1 0 0 1 0 0 0 0 0 0 0 0 0 0 0 2 2 0 0 0 0 0 0 0 1 0 1 1 1 0 2 1 0 0 0 0 2 1 0 2 2 2 0 1 2 0 0 0 0 1 0 1 0 1 1 1 1 1 1 2 1 0 0 1 1 0 1 1 1 1 0 0 0 0 0 0 0 0 0 1 2 2 0 2 1 1 0 0 1 1 0 1 2 2 1 2 1 0 0 1 0 0 1 0 1 2 0 0 0 2 0 0 2 0 1 1 1 0 0 1 0 1 0 0 1 0 0 0 1 0 0 1 1 1 0 0 0 1 0 1 1 1 0 1 0 1 0 1 1 1 1 1 1 0 0 2 1 0 0 0 1 0 0 0
189 0 0 0 0 0 0 2 1 0 0 0 0 0 0 0 0 2 1 1 1 2 0 1 1 0 1 0 2 1 2 1 0 2 0 0 2 2 1 1 0 0 0 0 2 0 0 0 1 1 0 1 0 0 1 1 0 0 0 1 0 0 1 1 1 2 1 0 1 1 0 1 2 0 0 2 1 1 1 2 0 2 2 0 0 0 0 1 1 2 1 1 2 0 0 0 0 2 0 0 0 0 2 0 2 0 2 1 0 0 0 1 0 1 0 2 0 0 2 0 0 0 1 0 1 0 0 2 2 2 0 0 0 0 0 0 0 1 0 1 1 0 1 0 0 0 0 0 0 1 0 0 0 0 0 0 0 1 1 1 2 1 0 2 1 1 1 1 1 2 0 0 1 1 1 2 1 0 0 1 0 1 0 1 1 0 1 1 0 0 1 2 2 1 2 0 1 0 0 1 0 0 0 1 1 1 1 0 0 0 1 0 1 0 2 2 0 1 2 1 1 0 1 0 0 1 1 0 0 1 0 0 0 0 1 0 0 2 0 0 0 0 2 0 2 2 0 0 0 0 0 0 1 0 0 0 1 0 0 1 1 1 0 0 2 0 0 0 1 0 0 1 0 2 0 0 1 2 1 1 0 1 0 1 1 0 2 2 0 2 0 1 1 0 1 0 2 0 0 1 0 0 1 1 1 0 0 2 0 1 0 1 0 2 2 0 2 0 0 0 1 1 0 0 2 0 0 1 1 0 1 2 0 1 0 0 0 1 1 0 0 1 2 1 1 1 1 0 1 1 0 0 2 2 0 0 2 1 0 0 1 1 2 0 2 1 0 1 2 0 1 1 1 1 0 0 0 0 1 1 1 1 1 0 1 0 0 1 1 1 0 0 0 0 2 0 0 0 0 0 0 1 1 1 2 0 0 0 0 0 1 0 1 0 1 0 0 1 0 0 0 2 0 1 0 2 1 1 0 0 0 0 0 0 0 1 0 0 0 0 2 0 1 1 0 2 0 0 2 0 0 1 0 2 1 0 1 2 1 0 1 2 0 1 0 2 2 0 2 0 0 0 2 0 0 1 0 0 2 1 1 1 0 1 2 0 0 2 2 0 1 0 1 1 1 0 0 0 1 1 2 2 2 2 0 0 2 0 0 0 0 1 1 1 0 0 1 1 0 2 2 0 0 1 1 1 0 2 0 2 0 1 1 0 1 0 2 1 1 2 0 1 2 2 2 2 0 0 2 0 0 0 1 0 1 0 0 0 2 0 0 0 0 1 0 0 1 1 0 0 0 0 2 0 0 0 2 1 1 1 0 0 1 0 0 1 0 0 0 0 0 0 0 1 1 1 1 0 0 0 0 2 1 2 1 0 1 2 2 2 0 0 2 2 2 2 0 2 1 1 1 2 1 2 1 1 1 1 0 0 1 1 0 0 2 1 2 0 0 1 0 1 0 0 2 0 2 0 0 1 0 1 0 0 1 2 0 0 2 1 1 0 1 1 0 1 1 2 1 1 0 1 1 0 0 1 2 1 0 2 1 1 2 1 0 1 2 1 1 0 0 0 0 2 2 0 0 2 0 0 0 0 0 0 2 1 1 1 1 0 2 0 0 0 0 0 0 0 0 0 0 0 1 0 1 0 0 1 0 0 0 2 1 0 0 0 0 0 0 2 1 2 0 0 0 0 0 0 0 1 1 1 1 0 0 2 2 0 2 1 0 0 1 1 0 1 0 1 1 1 0 0 1 0 0 0 0 1 2 0 0 1 1 1 1 1 0 2 2 1 1 2 2 0 1 0 0 0 0 1 0 0 0 1 0 1 0 0 0 1 0 0 0 0 1 1 0 2 2 2 2 2 0 2 1 0 1 0 0 0 0 1 2 0 0 1 0 1 1 1 1 2 1 0 1 0 0 1 0 0 0 0 1 2 1 1 0 0 0 0 1 1 1 0 1 0 1 0 1 1 0 0 0 1 2 1 0 1 2 2 1 0 2 0 0 1 0 1 1 0 0 0 1 1 2 2 2 2 1 0 0 1 1 0 1 1 0 0 0 0 0 1 0 0 0 0 0 1 1 0 1 0 2 1 0 0 1 1 0 0 2 2 0 1 0 0 0 1 0 1 1 1 2 0 0 1 0 0 0 0 2 0 2 0 0 0 0 0 0 1 0 1 1 0 0 0 0 0 2 2 0 0 1 1 0 1 0 1 1 0 0 1 0 2 0 0 0 1 0 0 0 1 0 0 0 0 0 0 1 0 0 0
190 1 0 0 0 0 0 1 1 1 1 1 0 1 0 0 0 2 1 0 0 2 1 0 2 0 2 0 2 1 2 2 2 2 0 0 2 2 0 0 2 0 1 1 1 1 0 0 1 0 0 1 1 2 0 0 0 0 0 2 0 1 0 1 0 0 0 0 1 1 0 1 1 0 0 1 1 1 1 0 1 2 0 2 2 0 0 1 1 2 1 1 1 1 0 0 0 0 0 0 0 1 1 1 2 0 2 2 0 0 1 1 0 1 0 1 0 0 1 1 1 0 1 0 1 0 1 2 2 0 0 0 0 1 1 0 1 0 2 0 2 0 0 0 0 0 0 0 0 1 0 0 0 0 0 1 0 2 0 2 2 1 0 2 2 2 1 1 0 1 1 0 1 1 0 1 0 0 1 0 0 1 0 2 1 1 1 1 0 0 1 2 2 1 1 1 1 0 0 1 0 0 1 0 1 2 1 1 1 0 1 0 0 0 1 2 1 0 2 1 2 1 1 0 0 1 1 0 0 2 0 0 0 1 1 0 0 2 0 0 0 1 1 1 2 2 0 0 0 0 0 0 2 0 0 1 0 1 0 0 0 0 0 0 1 0 2 0 2 1 0 0 0 0 0 0 0 0 2 0 1 0 1 2 0 0 2 2 0 2 0 1 0 0 2 0 1 0 0 1 0 0 1 0 0 2 0 2 1 0 1 0 0 1 1 0 2 0 0 0 0 2 1 1 2 0 1 2 1 0 0 2 0 2 0 1 1 2 0 1 0 1 0 2 0 1 0 0 1 1 0 0 1 2 1 0 0 1 0 1 1 1 0 0 0 0 0 1 2 0 1 1 0 0 0 1 0 0 2 0 1 0 1 1 0 1 0 0 0 0 1 0 1 0 2 0 0 0 1 0 0 0 1 2 2 1 1 0 0 0 0 0 1 0 1 1 0 1 0 0 0 2 0 1 1 1 1 1 2 0 2 0 0 1 1 1 0 0 0 0 0 2 2 0 1 1 0 1 1 2 0 0 0 2 1 0 1 2 0 2 1 1 0 1 0 1 1 1 1 1 1 1 2 2 0 1 0 0 2 0 1 1 0 0 1 1 1 2 2 0 1 0 1 2 2 0 1 0 1 0 1 2 1 1 0 1 1 1 0 1 1 0 0 0 1 0 0 0 0 2 2 0 1 2 0 1 0 1 1 2 0 1 1 0 1 1 2 2 0 1 1 2 1 0 1 2 0 0 2 1 1 1 1 0 0 1 0 1 0 0 0 1 1 0 1 0 0 2 0 2 1 1 0 0 0 0 1 0 0 0 0 0 0 0 0 0 0 0 1 1 0 0 1 0 0 0 1 1 1 0 0 1 0 2 2 0 1 1 1 1 1 1 0 0 0 0 0 0 0 0 0 0 0 1 0 2 2 1 0 0 0 0 0 0 2 0 2 0 1 0 0 1 0 0 1 0 1 0 0 1 0 2 0 1 2 2 0 0 2 1 1 1 1 0 0 2 1 2 1 0 0 0 0 1 1 0 0 0 1 1 0 1 0 0 0 0 0 1 0 0 0 0 0 1 1 0 0 1 1 1 0 1 0 0 1 2 0 1 2 0 0 0 0 1 1 1 0 0 1 1 0 0 1 0 2 2 0 0 1 0 0 0 0 0 0 1 1 0 0 1 1 1 0 0 0 0 0 0 0 0 0 0 0 1 0 1 1 0 1 1 0 0 1 0 0 1 0 2 1 1 0 1 0 2 1 1 1 0 1 0 0 1 1 0 0 1 0 2 2 1 1 2 1 0 0 0 0 0 0 0 1 0 0 1 0 2 1 0 0 2 0 0 0 0 2 2 0 2 2 2 1 2 0 2 2 0 1 0 0 0 0 2 2 1 0 1 0 0 1 1 1 1 0 0 0 0 0 1 1 0 0 0 2 2 0 2 0 0 0 0 2 0 0 0 0 1 1 0 1 1 0 0 0 0 2 0 0 1 2 2 2 0 1 0 0 1 1 2 0 0 2 2 1 1 1 1 1 2 0 0 0 2 0 0 0 1 1 1 0 2 0 2 0 0 0 0 0 0 1 1 1 1 1 1 1 0 1 1 0 1 2 2 0 2 0 0 0 0 0 0 0 1 1 2 0 1 0 0 0 0 1 0 0 2 2 0 1 1 0 2 0 1 0 1 1 0 2 0 0 0 1 0 0 0 1 0 0 0 1 0 0 1 0 2 0 0 0 0 1 1 0 1 1 2 1 0 0 1 2 1 2 1
191 1 1 1 0 1 1 1 1 1 2 1 0 1 0 0 1 2 2 2 2 2 0 0 2 0 2 1 1 0 1 0 0 0 1 0 2 1 0 0 1 0 1 1 0 0 1 1 1 1 0 0 1 1 1 1 0 0 0 1 0 0 0 2 0 0 1 0 0 1 2 1 2 0 1 2 1 2 2 0 2 2 2 0 1 0 0 0 0 2 0 0 0 1 0 0 0 0 0 0 0 0 0 1 2 1 2 0 2 0 0 2 0 1 1 1 0 0 0 2 2 0 2 0 0 0 2 1 2 1 0 0 0 0 0 0 1 0 0 0 1 0 0 0 0 1 0 0 0 0 0 0 2 0 0 0 0 0 0 1 0 1 0 2 1 1 1 1 1 2 0 0 0 2 0 1 2 0 0 1 0 0 1 2 2 1 1 2 2 2 0 2 0 0 0 0 0 0 0 1 0 1 1 0 1 1 0 0 0 0 0 0 1 0 1 2 0 1 2 1 1 0 0 0 0 0 0 0 0 1 1 1 0 0 1 0 0 2 0 0 0 0 2 0 1 1 0 0 0 1 1 1 1 0 0 2 1 0 1 2 1 2 0 0 1 0 0 0 2 0 1 0 0 2 0 1 2 1 1 0 0 1 0 1 1 1 1 1 0 2 0 0 0 0 2 0 2 2 0 1 0 1 0 0 0 0 2 2 1 0 1 0 0 1 0 0 2 0 1 0 1 2 1 0 2 1 1 1 1 0 2 0 1 1 0 0 0 2 0 0 0 1 1 2 0 0 1 0 1 2 0 0 2 2 1 0 1 1 0 2 2 1 1 1 1 1 0 0 1 0 1 1 1 1 0 1 0 0 1 1 2 1 0 1 0 0 0 0 0 1 0 1 0 1 1 1 0 1 0 0 0 0 1 1 1 0 1 0 1 0 1 0 1 0 1 0 1 0 0 0 0 0 0 0 0 0 1 1 2 1 2 2 1 1 1 0 0 1 0 0 1 1 1 1 1 2 0 0 0 0 0 0 0 2 0 0 0 2 1 2 0 2 1 1 0 2 2 1 1 1 0 1 2 0 2 0 2 0 1 0 1 1 0 1 2 1 0 1 2 1 2 0 0 0 1 0 0 0 2 0 0 2 1 1 0 2 0 1 0 1 0 0 0 0 0 0 0 1 0 1 1 1 0 0 0 0 0 0 0 2 0 2 1 0 0 0 2 1 2 2 1 1 0 1 1 1 0 2 0 2 0 0 1 1 1 0 0 0 2 0 0 0 1 0 1 0 0 2 2 0 0 1 0 0 0 0 0 2 2 0 1 0 1 0 0 0 0 1 0 0 0 0 1 1 1 0 1 0 1 0 0 2 0 1 1 0 2 1 1 2 0 0 0 1 0 1 0 0 0 0 1 1 0 0 0 2 2 1 0 0 1 1 0 0 1 0 2 0 0 0 0 1 0 0 1 0 1 0 1 1 1 2 0 1 2 2 0 0 0 0 0 0 0 0 0 2 1 2 1 0 0 0 0 0 0 0 2 1 1 1 1 0 2 1 0 2 1 1 0 1 0 0 0 1 1 0 0 2 1 0 0 0 0 0 2 1 1 2 2 0 1 1 0 0 0 0 0 1 0 0 0 0 0 1 1 1 0 0 1 0 1 1 1 0 0 0 0 0 0 1 0 1 0 0 0 0 0 0 0 0 0 0 0 0 0 2 0 0 1 0 0 1 1 0 1 0 0 1 1 1 0 0 1 1 0 1 0 2 0 2 1 0 1 0 1 1 1 2 1 2 0 1 1 0 1 0 1 0 1 0 0 0 1 1 1 1 1 0 0 0 0 0 2 2 0 2 0 1 1 1 1 1 0 2 2 0 0 0 0 0 0 1 1 0 0 1 0 1 2 1 1 1 1 0 1 0 0 1 0 0 0 0 0 2 2 0 0 0 0 0 1 0 1 0 1 1 0 0 1 1 0 0 0 1 1 0 0 0 1 1 1 0 2 1 0 1 0 1 0 2 0 1 0 1 2 2 2 1 0 1 1 1 0 0 1 1 1 0 0 1 0 2 0 0 1 1 0 0 1 1 0 2 2 2 2 0 2 1 2 0 0 0 0 1 0 0 1 1 0 0 0 2 0 0 0 1 0 1 0 1 1 0 0 2 1 0 2 0 0 0 0 0 1 0 0 0 0 1 0 1 1 0 0 0 0 0 1 0 2 0 0 0 0 1 0 0 0 0 0 0 0 1 0 0 0 1 0 0 0 1 2 1
192 0 0 0 0 0 0 2 2 0 1 0 0 0 0 0 0 2 0 0 0 2 0 0 2 0 2 0 2 0 2 1 1 1 0 0 2 1 1 1 0 0 0 1 0 1 1 0 1 2 0 0 0 0 2 2 1 1 1 2 0 1 0 1 0 0 1 0 0 0 0 1 2 0 1 2 1 2 2 1 1 2 2 0 1 0 0 0 0 2 0 0 2 2 0 0 1 0 0 0 0 0 0 2 2 0 2 0 1 0 0 1 0 0 0 0 0 1 0 1 1 0 2 1 0 0 2 1 2 1 0 0 0 0 0 0 1 0 0 2 1 0 1 0 0 1 0 0 0 1 1 0 1 0 0 0 0 1 0 1 1 0 1 1 0 1 0 2 0 0 1 0 1 1 1 1 2 1 0 1 0 1 1 2 1 0 2 0 0 0 1 2 1 0 1 0 0 1 1 0 0 0 0 0 1 1 1 1 0 0 1 0 1 0 2 2 2 0 0 0 1 1 0 0 0 0 0 1 1 1 0 0 0 0 1 0 0 2 0 0 0 0 2 0 2 2 1 1 1 0 0 0 2 1 0 0 1 0 0 1 1 1 0 0 1 0 1 1 2 2 0 0 0 1 0 0 0 2 2 2 0 0 1 1 0 1 1 1 0 2 0 2 0 0 2 0 0 1 1 2 0 0 0 1 0 0 0 2 0 0 0 1 0 2 2 0 1 1 0 0 1 1 0 0 2 0 0 2 1 0 2 1 0 1 0 0 0 1 1 0 0 1 0 1 0 1 1 1 2 1 1 0 2 2 2 0 0 1 0 1 1 1 1 0 1 0 0 1 1 0 0 0 2 2 0 1 0 0 1 1 1 1 1 0 0 0 0 0 0 1 0 0 2 0 1 1 1 1 1 1 1 1 1 1 2 0 0 0 1 1 0 0 1 0 1 1 1 0 0 0 0 0 0 2 0 1 0 1 1 0 1 0 0 1 1 1 0 1 2 0 1 0 1 0 1 2 1 0 0 0 0 0 0 1 2 1 2 1 1 0 2 1 2 0 0 2 2 0 2 0 0 0 1 1 0 0 0 0 2 1 1 0 0 0 1 2 1 2 2 0 1 0 2 2 1 0 1 0 0 0 1 2 1 0 0 2 1 0 0 0 0 1 2 0 0 0 0 0 0 1 1 1 0 2 1 2 1 0 0 1 1 0 1 0 0 0 1 0 1 1 0 0 1 1 1 1 0 2 0 2 0 0 1 0 1 0 1 0 2 0 0 0 1 0 0 1 2 1 0 0 0 1 0 0 0 0 0 0 0 0 0 0 1 0 0 1 1 0 1 1 0 0 1 0 0 1 0 0 0 1 0 2 2 0 0 2 2 2 1 1 0 0 0 0 0 0 0 1 0 0 1 2 0 1 1 1 1 1 0 0 0 0 2 0 2 1 2 0 0 0 0 0 0 1 2 0 2 0 0 1 0 1 1 2 1 2 0 0 0 0 0 0 0 2 0 0 0 2 0 0 0 1 1 0 0 1 1 1 2 0 2 0 2 2 0 0 2 0 0 0 0 0 1 1 0 0 0 1 1 1 0 1 1 1 2 2 1 1 1 0 1 1 0 0 0 0 0 1 0 0 0 0 1 0 2 0 0 0 0 0 0 1 0 0 0 0 1 0 0 0 0 0 1 2 0 0 0 0 0 0 0 0 1 0 0 0 0 0 1 0 0 1 0 0 0 0 2 1 1 1 0 0 0 0 0 0 0 1 0 2 0 0 1 0 0 2 0 2 2 1 1 2 2 0 0 0 0 0 0 1 0 0 0 2 1 0 1 0 0 2 1 1 1 1 1 2 0 2 0 1 1 0 0 2 1 0 0 0 0 0 0 2 1 1 0 0 0 1 2 1 1 1 1 1 2 1 2 1 1 1 0 0 1 2 2 0 0 0 0 0 1 0 0 0 0 0 2 0 1 1 0 0 0 1 2 1 0 0 1 2 2 0 2 0 0 0 0 2 0 0 0 0 1 0 1 1 1 1 1 0 0 1 1 0 1 1 1 0 0 1 0 1 0 0 2 2 0 0 2 2 0 2 2 1 2 0 1 0 0 1 2 2 0 2 0 0 0 1 0 1 1 0 2 0 0 0 1 2 0 2 0 0 1 0 0 0 1 1 0 2 0 0 1 1 0 0 0 0 1 1 1 0 0 0 0 0 0 1 1 0 0 1 0 2 0 0 0 0 0 0 0 0 1 0 0 0 0 0 1 0 0 0
193 1 0 1 0 0 0 2 2 0 0 0 0 1 0 0 0 1 1 1 1 1 0 0 2 0 1 0 2 1 1 1 0 2 0 2 0 1 0 0 0 1 0 1 0 1 1 1 0 2 0 0 0 1 0 0 0 0 0 0 1 1 0 0 0 0 1 0 0 0 0 2 2 0 1 2 1 1 1 0 1 2 2 1 1 0 0 1 1 2 0 1 0 1 0 0 0 1 1 1 0 0 1 0 2 1 2 1 1 0 0 2 0 2 0 1 0 0 1 1 1 1 2 1 0 1 1 1 1 0 0 0 1 1 0 0 1 0 0 2 0 0 0 0 0 0 1 0 0 1 0 1 0 1 0 1 1 1 0 1 1 1 0 2 0 2 0 1 0 0 1 0 2 0 0 1 2 0 0 1 0 0 2 2 2 0 2 0 0 0 0 0 2 0 2 0 2 0 0 0 0 0 0 1 2 2 0 2 1 1 0 0 1 0 1 2 0 0 2 2 2 0 0 0 0 1 1 1 1 1 0 0 0 0 1 0 0 2 0 0 0 0 2 1 2 2 0 0 0 0 0 0 0 0 0 2 1 0 0 0 0 0 1 1 1 0 0 0 2 1 0 0 0 1 1 0 0 0 1 1 0 1 1 1 0 0 2 1 0 1 1 0 0 1 0 1 1 1 0 2 0 0 1 0 1 0 1 2 1 0 1 1 0 2 2 0 1 0 1 0 1 1 2 1 1 0 0 2 2 1 1 1 0 0 0 0 0 1 1 1 0 1 2 1 0 0 1 0 2 1 0 0 2 2 0 0 2 1 0 2 1 1 1 0 1 0 0 2 2 1 0 0 0 0 0 1 0 0 1 1 1 0 1 0 1 0 0 0 0 1 0 0 0 0 2 0 0 0 1 1 1 1 1 1 1 1 1 0 0 0 0 0 2 0 1 2 0 1 0 0 0 1 0 2 0 2 1 1 1 0 0 1 2 2 2 0 0 2 1 1 0 2 0 2 0 1 0 0 0 2 0 0 0 1 2 1 2 1 0 1 1 1 0 0 0 0 0 1 2 0 0 0 0 2 1 0 0 0 2 1 1 1 0 0 1 1 1 0 1 0 1 1 0 1 1 0 0 0 0 2 2 2 2 1 0 1 2 1 0 1 0 0 0 0 0 0 0 0 0 1 1 1 2 1 0 1 0 1 1 1 1 1 1 0 1 1 2 0 0 0 1 1 0 0 0 2 0 1 1 2 0 0 2 1 2 0 0 0 2 0 0 0 0 1 0 0 1 2 2 0 0 0 1 0 1 0 2 2 2 2 0 0 2 0 1 1 1 1 0 0 1 0 1 0 1 0 1 0 0 0 0 1 2 2 0 0 2 1 2 1 2 0 1 1 1 1 0 0 0 0 0 0 0 0 0 1 1 1 0 0 0 0 1 0 2 0 1 0 0 0 0 2 0 2 2 0 1 1 0 2 0 2 0 0 2 2 0 1 2 0 0 0 0 0 0 2 1 2 1 0 0 1 0 0 0 0 1 0 2 1 0 1 2 2 1 2 1 1 1 0 0 0 0 2 0 1 0 2 1 0 0 1 0 0 0 2 1 1 1 0 1 1 0 0 0 1 0 0 1 1 0 0 2 0 1 2 0 0 0 0 0 0 0 0 0 0 1 0 0 1 1 1 0 0 0 1 0 2 0 1 1 1 0 0 0 0 0 0 1 1 0 0 0 0 0 1 1 1 0 0 0 0 0 1 1 0 0 1 1 1 0 1 1 1 0 0 1 0 0 2 0 2 2 1 0 1 0 0 0 2 0 0 1 2 1 1 2 0 0 0 0 0 1 1 0 2 1 2 1 2 2 1 0 2 2 0 2 0 1 0 0 2 1 1 0 1 0 0 0 0 0 0 1 1 1 1 1 1 1 1 0 0 1 1 1 0 0 1 0 0 2 0 0 0 0 2 1 0 2 1 0 0 0 1 1 1 0 2 2 2 2 0 2 0 0 0 1 1 0 0 0 1 1 1 1 1 1 2 0 1 0 1 2 0 2 1 0 1 1 1 0 0 0 0 1 1 0 0 1 0 1 1 2 2 1 0 1 1 0 1 2 2 0 2 0 0 0 1 1 1 0 0 1 1 0 0 0 0 0 0 2 0 2 0 0 0 0 1 1 0 1 0 1 0 0 0 1 0 0 0 2 0 1 0 1 1 0 0 1 0 0 1 0 2 0 0 0 1 0 1 1 0 0 1 1 0 1 0 0 1 0 0
194 0 0 0 0 0 0 2 1 0 0 0 0 1 0 0 1 1 0 1 1 1 0 1 1 1 1 0 2 1 2 0 1 1 0 0 2 2 0 0 2 0 0 1 0 1 1 0 0 2 0 0 1 2 1 0 1 0 0 1 0 1 0 1 0 0 0 1 1 1 0 1 2 0 1 2 1 2 2 0 2 2 2 0 1 0 0 0 0 2 0 0 1 0 0 0 1 0 0 1 0 1 1 1 2 0 2 1 1 1 0 0 0 1 0 1 0 0 0 2 2 0 0 0 2 0 0 1 1 0 0 0 0 0 0 0 0 0 1 0 2 0 0 0 0 1 1 0 0 1 0 0 0 2 0 1 1 1 0 2 2 0 0 2 1 1 1 0 1 2 0 0 1 1 1 1 2 1 1 0 0 1 1 2 1 0 2 0 0 0 1 2 0 0 0 0 1 0 0 1 0 0 0 2 1 2 1 0 1 0 1 0 1 0 2 2 0 1 2 1 2 1 1 0 1 1 1 0 0 1 0 0 0 0 1 0 0 1 1 1 0 0 1 0 2 2 0 0 0 0 0 0 0 0 0 2 1 1 1 2 1 2 0 0 1 0 0 2 2 2 0 1 1 0 0 0 0 0 1 0 1 1 1 2 0 0 2 2 0 2 0 1 0 1 1 1 1 0 0 1 0 0 0 1 0 1 0 2 0 0 0 0 0 2 1 0 1 0 0 0 1 0 1 0 1 0 0 1 1 0 2 2 0 2 0 0 0 1 1 0 0 0 0 2 0 1 1 0 2 1 0 0 0 0 0 2 0 1 0 2 1 1 0 0 0 0 0 1 1 0 0 0 0 0 0 0 0 0 2 0 1 1 0 0 1 0 0 0 0 1 1 1 1 1 2 0 2 0 0 0 0 0 1 0 1 0 0 1 0 0 0 0 0 0 0 0 1 0 0 0 0 0 0 0 2 2 1 0 1 0 1 0 0 1 1 1 0 1 1 0 1 1 2 0 0 1 0 1 1 2 0 0 0 2 1 1 1 2 1 1 1 1 1 0 0 1 1 2 1 1 1 2 2 0 0 1 0 1 2 0 1 0 0 0 1 2 1 0 1 1 1 1 1 2 2 0 1 0 1 1 1 2 1 1 0 1 1 0 0 1 0 1 0 1 0 0 1 0 0 2 2 0 1 2 0 2 1 0 0 1 2 0 0 0 0 0 2 0 1 1 0 1 2 0 2 2 0 0 2 1 1 1 1 0 0 1 0 0 1 0 0 1 1 0 1 0 0 2 1 0 1 1 0 0 0 0 0 2 1 1 0 0 2 0 0 0 2 0 2 2 0 0 1 0 0 0 1 0 0 1 1 1 0 2 2 0 1 1 1 1 0 0 1 2 1 1 0 2 1 0 0 0 1 1 1 0 1 2 0 0 0 0 0 0 2 1 2 0 1 0 0 0 0 1 2 0 2 0 0 1 0 2 0 1 2 2 0 0 1 0 0 0 2 0 1 2 0 1 0 1 1 2 0 0 0 0 0 1 2 0 1 1 2 2 0 2 2 1 0 0 1 1 0 1 1 0 0 2 1 2 0 0 0 0 2 1 0 2 2 0 0 0 0 1 0 1 0 2 2 2 0 0 1 0 0 1 1 0 1 0 0 1 0 0 0 0 2 0 0 1 0 1 0 0 0 0 0 0 0 0 0 0 1 0 0 2 2 0 0 0 0 0 2 0 0 0 0 2 2 2 0 0 0 0 0 2 1 1 1 1 0 1 0 1 0 1 0 2 2 0 1 1 2 1 0 1 0 0 0 0 1 0 0 2 0 0 0 0 0 2 0 0 0 0 1 1 1 1 1 2 1 1 0 2 2 0 1 0 0 0 0 2 1 2 0 0 0 0 0 1 1 1 0 0 0 0 0 1 1 1 0 0 2 2 2 0 0 0 0 0 0 0 0 0 0 1 2 0 1 1 0 0 0 1 2 2 1 2 2 2 1 1 2 0 0 0 0 2 0 0 0 1 1 1 1 1 1 2 0 2 1 0 0 0 2 2 0 0 1 1 0 0 0 0 0 0 0 0 2 2 0 2 2 1 1 0 1 0 1 0 1 1 0 1 0 0 0 0 0 1 0 0 2 1 1 0 1 0 0 1 1 0 2 0 1 0 1 0 0 1 0 1 1 0 0 0 0 0 1 1 1 0 0 0 0 0 0 1 1 0 0 1 0 2 0 0 0 1 0 1 1 0 1 0 0 0 0 0 0 0 2 0
195 0 0 1 0 0 0 2 2 0 1 0 0 1 0 0 0 1 1 0 0 1 0 0 2 0 2 0 2 1 2 1 2 2 0 2 0 1 0 0 1 0 0 0 0 0 1 0 2 1 0 0 0 1 1 1 0 0 0 1 1 1 1 2 0 0 0 1 0 0 0 2 2 0 1 2 1 2 2 2 0 2 2 0 2 0 1 1 1 2 0 1 1 1 0 0 0 0 0 0 0 0 1 0 2 1 2 1 0 0 1 0 1 1 1 1 1 0 2 0 0 0 1 0 1 0 1 0 1 0 0 0 0 1 1 1 0 1 0 1 0 0 0 0 0 0 0 0 0 2 0 0 0 1 0 0 0 1 0 2 2 0 0 2 0 2 1 0 1 1 1 0 0 2 0 0 2 0 0 1 0 1 0 2 0 0 2 1 1 1 1 2 2 1 1 0 1 0 0 1 0 1 0 1 2 0 0 1 1 0 0 1 2 0 2 2 0 0 1 1 2 1 1 0 1 1 1 0 0 1 0 0 0 1 1 2 2 1 1 1 0 0 1 0 2 2 1 0 0 0 0 0 2 0 0 1 1 0 0 0 0 0 0 0 0 0 1 0 1 0 0 1 0 2 0 0 1 1 2 1 1 0 2 2 0 0 2 1 0 2 0 0 0 0 2 0 2 1 0 2 0 0 0 1 0 0 1 2 0 0 0 0 0 2 2 0 2 0 0 0 1 0 2 1 0 0 0 1 1 1 2 2 0 1 0 0 0 2 0 0 0 0 1 1 0 0 0 0 1 1 0 0 1 1 1 1 0 2 0 1 1 1 2 0 2 1 0 1 2 1 0 0 0 0 0 0 0 0 0 2 1 1 0 0 0 0 0 0 0 0 0 0 2 0 2 1 1 1 0 0 0 0 1 1 1 1 1 0 0 0 0 0 0 0 1 0 2 0 0 1 0 1 1 1 1 1 1 0 0 0 0 1 0 0 0 0 2 0 0 0 2 0 2 0 1 1 0 0 1 0 0 0 0 2 1 1 1 2 0 2 0 2 0 0 0 0 0 0 2 0 0 0 2 0 1 1 0 0 1 0 1 1 0 0 1 2 1 1 2 0 2 0 1 2 0 0 0 1 1 0 1 2 1 1 0 1 1 1 0 0 0 0 1 1 1 0 1 0 0 1 1 1 0 2 0 2 1 1 1 2 0 1 0 0 0 1 2 2 0 1 1 2 2 2 2 2 0 0 2 2 0 0 0 0 1 2 0 0 0 0 0 0 1 1 0 0 2 1 1 0 0 1 0 0 0 0 1 1 1 1 0 0 0 0 0 0 0 1 0 0 0 0 0 0 1 0 0 0 0 0 0 2 0 2 2 0 2 0 0 0 0 0 1 2 1 2 0 2 0 0 0 2 0 0 0 1 2 1 0 0 1 1 0 0 2 0 2 1 1 0 1 1 0 2 2 0 1 0 0 1 1 1 1 2 1 2 0 1 1 0 0 0 1 0 1 2 0 2 0 0 1 1 0 0 0 2 2 0 1 1 0 1 2 1 0 1 1 1 0 0 0 0 0 0 0 0 0 2 2 2 0 0 0 0 0 2 1 2 2 0 0 0 0 1 0 1 0 1 1 1 0 0 0 0 1 0 0 0 1 0 1 1 1 0 0 0 0 0 0 2 1 2 0 0 0 0 0 1 0 0 0 0 1 0 0 0 0 0 2 2 0 0 1 0 0 1 0 0 0 0 0 0 1 0 0 0 0 1 0 2 0 0 0 1 1 1 1 1 1 1 1 2 2 1 0 1 0 1 0 1 0 0 2 2 2 0 1 0 0 0 0 0 1 1 1 2 0 1 2 2 1 2 0 2 2 0 0 0 0 0 0 1 1 0 0 2 0 0 1 0 0 1 2 1 2 1 2 1 1 1 0 0 0 2 2 0 0 1 1 1 1 0 0 0 0 0 1 0 1 1 0 0 0 0 1 0 0 1 0 2 1 0 2 0 0 0 0 1 0 0 0 1 0 0 1 1 1 1 0 0 0 1 0 0 0 1 0 1 0 0 0 0 1 1 1 1 0 1 2 2 0 2 2 2 0 0 2 1 0 1 2 2 0 2 0 0 0 1 0 0 0 0 1 1 1 1 0 1 0 0 2 0 0 2 2 0 2 1 0 1 0 1 2 0 2 2 0 0 0 0 0 0 0 0 0 2 0 1 0 0 0 2 0 1 0 0 0 1 0 0 0 0 0 0 0 1 0 1 2 0 1 1
196 1 0 2 0 0 0 2 2 0 0 1 0 1 0 0 0 0 0 1 1 2 0 1 1 0 2 0 1 1 2 0 0 1 1 1 1 1 0 0 0 0 0 0 1 0 0 0 1 1 0 0 0 0 2 2 0 0 0 0 0 2 0 2 1 1 1 0 0 0 0 1 2 0 1 2 1 2 2 1 1 2 2 1 0 0 0 0 0 2 0 0 1 2 0 0 0 1 1 1 1 0 1 0 2 1 2 2 0 0 0 1 1 1 1 1 1 0 1 1 1 0 2 0 0 0 2 2 2 2 2 2 0 0 0 0 0 0 0 0 0 0 0 0 0 0 1 0 0 1 0 0 0 1 0 0 0 2 0 1 1 1 0 2 0 1 0 0 1 1 1 0 0 2 0 0 2 0 0 1 0 0 1 2 2 1 1 2 0 0 1 2 2 0 2 0 1 0 0 0 0 1 1 0 1 1 1 0 0 0 0 0 2 0 2 2 1 1 0 0 0 0 1 0 0 0 0 1 0 1 1 1 1 0 1 0 0 2 0 0 0 0 2 0 1 1 0 0 0 0 0 0 1 0 0 1 0 1 1 2 1 2 0 0 1 0 0 0 2 1 0 0 1 1 1 1 0 2 2 2 0 0 0 1 1 1 1 2 0 2 0 1 0 1 0 1 0 1 0 1 0 0 0 2 0 0 0 2 0 0 0 1 0 1 1 0 2 0 0 0 2 2 0 0 1 0 1 2 2 1 0 2 0 1 0 0 0 1 1 0 0 0 1 2 0 2 0 1 1 2 1 1 1 1 0 1 1 0 0 0 2 2 1 0 1 0 0 2 2 0 0 0 0 0 0 0 0 1 0 2 2 1 0 0 0 0 0 0 0 2 0 1 0 1 1 1 0 0 1 1 1 1 0 2 2 2 0 0 0 0 0 0 2 1 2 0 1 1 1 0 1 2 0 1 0 0 1 1 0 0 0 1 0 0 0 2 0 0 0 0 2 1 1 1 1 2 0 1 1 1 0 1 0 1 1 0 1 2 1 1 1 2 0 0 0 0 0 0 2 0 1 1 1 1 1 1 1 0 0 0 2 0 0 0 1 1 1 1 2 0 0 0 2 1 2 0 0 0 1 1 1 1 0 0 1 1 1 0 0 1 0 0 1 0 0 1 0 2 0 2 2 0 2 2 0 2 0 0 1 2 1 0 2 0 1 0 2 1 2 2 1 1 1 0 1 1 0 1 1 1 0 0 1 1 2 0 0 0 1 1 1 0 0 2 0 0 2 2 1 0 1 2 0 0 0 0 0 2 2 1 0 0 2 0 0 0 2 0 0 0 0 1 0 0 0 0 0 0 0 0 0 2 0 2 2 0 1 0 0 0 2 0 0 1 0 0 0 2 0 0 0 2 0 0 1 1 1 1 0 0 1 2 1 0 2 1 2 0 1 1 1 1 0 1 2 0 1 0 0 0 2 2 0 0 1 2 0 1 1 0 0 0 1 1 1 0 0 2 1 0 1 0 1 0 0 1 2 2 1 1 2 0 2 1 0 1 1 1 0 1 0 0 1 2 1 1 0 2 1 2 1 0 0 0 2 2 0 1 2 0 0 0 0 1 0 0 0 1 1 1 1 0 1 0 0 2 0 0 2 0 1 1 0 0 0 2 0 0 0 0 0 1 0 1 0 0 0 0 0 0 0 0 0 1 1 1 0 0 0 0 0 1 0 0 0 2 0 2 2 2 0 0 0 0 0 0 0 2 0 2 1 0 0 1 1 1 0 2 2 1 1 2 2 0 2 0 0 0 1 0 0 0 0 1 0 1 1 0 0 1 0 0 0 0 2 2 0 2 1 1 1 1 0 2 1 0 0 0 0 0 0 1 2 2 1 0 0 0 0 0 0 0 1 0 1 0 1 1 1 1 0 0 0 2 2 0 0 0 0 0 0 1 1 0 1 1 2 1 2 1 0 0 0 2 2 2 0 0 1 2 2 0 2 0 0 0 0 1 1 0 0 1 1 1 2 2 2 1 1 0 0 1 1 0 0 0 1 0 1 1 0 1 1 1 2 1 0 1 2 0 0 2 2 2 0 0 1 1 1 0 1 1 1 2 1 0 0 0 0 0 0 0 0 1 0 1 0 0 0 0 0 0 0 2 1 0 1 0 0 2 0 2 0 2 0 0 1 1 0 1 2 0 1 1 0 0 0 1 1 0 0 1 0 0 0 1 1 1 0 0 0 1 0 0 0 1 0 1 2 0 1 0
197 0 0 2 0 1 1 2 1 1 1 0 1 1 0 0 0 2 0 0 0 2 0 0 2 0 1 0 2 1 0 0 1 1 1 0 2 1 0 0 0 0 0 0 0 0 0 0 2 1 0 0 1 1 1 0 0 0 0 1 1 1 0 1 0 0 1 0 0 0 0 0 2 0 2 2 0 2 2 0 2 2 1 1 1 0 0 1 1 2 0 0 1 1 0 0 1 0 0 0 0 0 0 1 2 0 1 1 0 0 1 0 0 1 1 1 1 0 0 2 2 0 2 1 0 1 1 1 2 0 1 1 0 0 0 0 0 0 1 0 0 0 2 0 0 0 0 0 0 1 0 0 0 0 0 0 0 1 0 1 1 0 0 2 1 2 0 0 1 2 0 0 0 2 1 1 2 0 0 2 0 0 0 2 1 0 2 0 0 0 1 1 1 1 0 1 2 0 1 0 0 1 0 1 1 1 1 0 0 1 0 0 1 0 1 2 1 0 1 1 1 0 0 0 0 0 0 1 1 1 0 0 0 0 1 0 0 2 0 0 0 0 2 0 2 2 1 0 1 1 1 2 1 0 0 2 1 0 0 0 0 0 0 0 0 0 1 1 2 2 0 0 0 2 0 0 2 2 2 2 0 0 1 1 0 1 1 2 0 2 0 0 0 1 1 1 2 0 0 0 0 1 0 0 0 1 0 1 0 1 0 2 0 1 1 0 2 0 0 0 2 2 1 0 1 0 1 1 1 1 2 1 1 1 0 0 0 1 1 0 0 1 2 2 0 1 0 1 2 0 0 0 1 1 0 1 0 1 0 1 1 1 2 0 2 0 0 2 2 0 0 0 1 1 0 0 0 1 1 1 1 2 0 0 1 0 0 0 0 1 0 1 1 0 2 0 1 0 1 1 1 1 0 2 2 2 0 0 1 1 0 1 0 0 0 0 0 1 0 0 0 1 0 2 2 2 0 1 2 1 2 1 0 0 0 0 1 1 1 0 2 0 2 0 1 1 0 1 2 1 0 0 0 1 2 1 2 2 0 1 2 1 1 1 0 2 2 1 1 1 0 1 1 1 2 0 2 0 2 1 2 0 0 1 2 1 0 1 2 1 2 0 0 0 0 0 0 1 1 1 1 2 0 0 0 2 0 0 0 0 0 0 1 2 0 0 1 0 2 2 2 0 0 0 0 0 0 0 0 1 1 0 0 0 0 0 2 1 1 1 1 2 1 1 1 1 0 1 1 1 0 0 0 0 1 1 0 1 1 1 1 0 1 0 0 1 2 2 2 0 1 1 0 0 0 0 0 1 1 1 0 0 2 0 0 2 1 0 0 0 0 0 1 0 0 0 0 0 0 0 0 2 1 1 1 0 1 1 1 2 0 0 1 1 1 1 0 0 0 0 1 1 0 0 0 2 2 0 0 0 1 1 0 0 2 1 1 0 1 0 0 1 0 2 2 0 0 0 1 1 1 1 0 1 1 2 0 1 1 0 0 0 1 0 0 2 0 2 1 0 1 2 0 0 0 0 0 1 0 2 1 1 2 1 0 2 0 2 0 0 0 0 1 2 1 1 0 2 1 1 0 0 0 0 2 1 2 1 2 0 1 1 0 1 1 0 0 1 2 2 1 0 1 0 1 1 1 0 0 0 0 2 0 0 0 0 1 0 0 1 0 1 1 1 0 2 0 1 0 0 0 0 0 0 0 1 1 0 0 0 0 1 1 0 0 1 0 1 0 0 0 0 0 0 0 2 1 0 0 2 0 1 1 0 0 2 0 2 2 2 0 2 2 1 0 1 0 1 0 1 0 0 1 2 1 1 0 0 0 2 0 0 0 0 1 2 1 2 1 1 1 1 0 2 1 0 1 0 0 0 0 2 1 0 0 1 0 0 0 0 0 0 0 0 0 0 0 1 0 0 1 0 1 2 1 0 1 0 0 0 0 0 0 1 1 2 1 1 1 0 0 0 0 1 2 1 0 0 0 2 1 0 2 0 0 1 1 1 0 0 1 1 0 1 2 2 2 2 0 0 0 1 0 0 0 0 1 1 0 0 0 0 0 0 1 1 0 1 1 0 0 1 2 1 2 0 0 0 0 0 1 1 0 1 0 0 0 0 0 0 0 1 2 2 1 0 0 0 0 0 1 0 1 1 1 0 1 0 0 0 0 0 2 0 1 1 1 0 0 0 2 0 0 0 0 0 0 1 1 0 0 1 0 2 0 2 2 0 0 0 0 0 0 0 0 0 0 1 2 0 1 0
198 0 0 2 0 0 0 2 0 2 2 0 1 2 0 0 0 1 1 2 1 0 0 1 1 0 1 0 1 1 2 1 0 1 1 1 1 1 1 1 0 0 0 0 0 0 0 0 2 0 0 0 0 2 0 0 0 0 0 0 0 0 0 2 1 1 2 0 0 0 0 1 2 0 1 2 1 0 0 0 0 2 2 0 1 0 0 1 1 1 1 1 2 2 0 0 0 0 0 0 0 0 0 1 2 1 2 2 0 0 0 0 0 1 0 1 0 0 0 1 1 1 2 0 0 0 2 1 2 1 0 0 0 0 0 0 0 0 0 0 1 0 0 0 0 0 0 0 0 1 0 0 0 0 2 1 0 0 1 1 1 0 0 2 1 2 2 1 0 1 1 0 0 2 0 0 1 0 0 0 0 0 0 2 1 0 2 1 1 1 1 2 2 0 2 0 1 0 0 1 0 0 0 1 1 2 2 1 1 0 0 1 2 0 0 2 0 1 0 0 0 0 0 1 1 0 0 2 1 1 0 0 1 1 1 0 0 2 0 0 0 1 1 0 2 2 0 0 0 0 0 0 2 1 0 2 1 1 1 1 0 1 0 0 2 0 0 0 1 1 0 1 0 2 0 0 1 2 1 1 0 0 2 2 0 0 2 1 1 2 0 2 1 0 2 0 2 0 0 0 0 0 0 0 0 1 0 1 0 0 0 1 0 1 1 0 2 0 0 0 0 2 1 1 1 0 1 1 0 1 2 1 1 1 0 0 0 0 2 2 1 2 1 2 1 0 1 0 2 2 1 1 2 2 1 0 1 0 0 0 0 0 2 0 2 0 0 2 2 0 0 0 2 2 0 2 0 0 1 1 0 1 0 0 0 0 0 0 0 1 0 0 2 0 2 0 2 0 0 0 0 0 1 0 0 0 1 1 0 0 0 0 1 0 1 0 1 0 0 0 0 1 1 1 1 1 1 0 2 2 2 2 0 1 1 0 1 1 0 0 2 1 0 1 0 2 2 1 1 0 0 0 0 1 2 1 2 1 1 0 2 1 0 0 0 0 0 0 2 0 0 1 2 2 1 0 0 0 1 1 2 0 0 2 1 0 0 0 1 0 1 1 2 2 1 0 1 1 2 1 1 2 1 1 0 1 1 1 0 0 1 1 0 0 1 0 0 0 1 0 0 1 1 2 0 2 0 1 0 2 0 2 1 1 1 0 1 1 1 1 1 2 2 2 2 2 0 0 2 0 0 0 0 0 1 1 0 0 2 0 0 0 2 0 1 0 1 2 1 1 0 2 1 0 1 0 1 1 1 0 0 0 0 0 0 0 0 0 0 0 0 0 1 0 0 1 0 0 0 0 0 2 0 1 1 0 0 0 2 0 1 0 0 1 0 1 0 1 0 0 0 1 1 1 1 0 1 2 0 0 1 1 0 0 2 1 2 1 1 0 0 1 0 1 1 0 1 0 0 1 1 1 1 1 2 2 0 0 1 0 0 0 2 0 1 2 0 2 1 0 1 0 1 0 0 0 0 0 1 1 0 2 2 1 0 0 2 1 0 1 0 0 0 1 1 0 0 1 0 0 0 0 0 0 2 0 1 2 2 0 1 0 0 1 0 1 0 2 2 2 0 0 0 0 1 0 0 0 0 0 0 1 0 0 0 0 0 0 0 1 0 0 0 1 0 1 0 1 0 1 0 0 0 0 0 0 0 0 1 1 0 0 2 0 0 0 1 1 2 2 1 0 1 1 1 0 0 1 1 1 1 1 1 0 1 1 1 2 2 1 1 2 2 0 1 0 0 0 0 1 0 0 0 1 0 1 0 0 0 1 0 0 0 0 2 2 0 2 1 2 2 2 0 2 2 0 1 0 0 0 0 2 1 1 0 0 0 0 0 1 0 0 1 1 1 1 1 0 0 0 0 0 0 2 2 0 0 0 0 0 1 0 0 1 1 0 2 0 1 0 0 0 0 1 2 1 0 2 1 0 0 0 2 0 0 0 0 2 1 0 1 1 0 0 2 1 2 1 1 0 0 0 0 0 0 0 0 0 0 1 1 1 0 0 1 1 0 2 2 1 1 1 1 1 1 0 2 1 0 0 1 1 0 0 2 0 1 1 1 1 0 1 0 1 0 0 0 2 0 0 2 0 1 1 1 0 1 0 0 0 0 0 2 0 2 1 2 0 1 2 1 1 0 0 0 0 1 2 0 0 0 2 0 2 0 0 0 0 0 0 0 0 1 0 0 0 0 0 1 0 2 1
199 1 0 1 0 0 0 1 2 0 0 0 1 1 0 0 0 2 0 0 0 2 0 0 2 0 1 0 1 2 2 0 0 0 1 0 2 1 0 0 1 0 0 0 0 2 1 0 2 1 0 0 0 2 0 0 0 0 0 0 2 0 0 0 0 0 1 0 1 1 0 2 2 0 2 2 0 2 2 1 0 1 2 0 2 0 0 1 1 1 0 0 1 0 0 0 1 1 1 1 1 0 1 0 2 1 2 2 0 0 0 2 0 0 0 0 0 0 0 2 2 0 1 1 1 0 0 0 2 0 0 0 0 0 0 0 0 1 0 2 2 0 0 0 0 0 0 0 0 0 0 0 1 0 1 1 1 0 0 0 0 0 1 1 0 1 1 2 0 0 1 0 0 2 1 1 2 1 0 0 0 0 2 2 2 0 2 1 0 0 0 2 1 0 1 1 0 0 0 0 0 0 0 0 1 1 1 1 0 0 1 0 1 0 1 1 1 0 2 1 1 0 0 1 1 0 0 1 1 0 1 1 0 1 1 0 0 2 0 0 0 0 1 0 2 2 0 0 0 0 0 0 1 0 0 2 1 0 1 1 0 1 0 0 0 0 0 2 2 1 1 1 1 1 1 0 0 1 1 1 0 1 0 1 0 1 0 2 0 1 1 1 0 2 0 1 2 1 0 1 1 1 1 0 0 0 0 2 0 0 0 1 0 0 0 0 2 0 0 0 1 0 0 0 2 0 0 0 0 0 2 1 0 0 0 1 0 1 1 1 1 1 2 1 0 2 0 0 2 2 0 0 1 1 1 1 0 0 0 2 2 2 2 0 2 1 0 1 1 0 0 0 1 1 0 2 0 0 1 1 1 1 0 0 0 0 0 0 0 0 0 0 1 1 2 0 1 0 0 1 1 2 0 2 2 1 0 1 1 1 0 1 2 0 2 1 0 1 0 0 0 1 0 2 1 1 2 0 0 0 0 0 0 0 0 0 1 2 0 0 1 0 1 1 0 1 0 2 2 2 0 0 0 2 0 0 0 2 1 1 1 2 0 0 0 1 1 2 2 0 1 1 2 0 2 0 1 1 1 0 0 0 0 0 2 1 0 0 1 1 1 1 0 1 1 0 0 0 1 1 1 2 0 0 0 2 1 0 1 0 1 1 1 0 0 0 0 0 1 1 1 0 1 2 1 1 0 1 1 2 0 1 0 0 0 1 2 2 1 1 1 1 2 1 1 2 0 2 0 2 0 0 1 0 1 0 1 0 0 1 1 0 1 0 0 1 1 0 0 0 0 0 0 0 0 1 2 0 0 0 0 0 2 0 1 1 2 0 0 0 0 0 2 0 1 1 0 0 0 0 0 2 0 2 2 0 1 0 0 1 1 1 0 1 0 1 0 1 1 1 0 0 0 0 0 1 1 2 0 0 1 1 0 1 1 0 1 0 0 0 0 0 0 0 1 0 1 0 0 1 0 1 1 2 2 2 0 1 2 0 0 0 1 1 1 1 0 1 0 1 0 1 0 0 0 0 0 1 1 1 1 0 1 1 0 0 1 0 0 0 0 0 0 2 1 0 0 2 2 2 0 2 0 1 1 2 1 2 2 0 1 1 0 0 0 1 0 1 0 0 0 0 0 0 1 0 0 0 0 0 0 0 0 1 0 1 2 0 0 0 0 1 0 0 0 1 0 1 0 0 0 0 2 0 0 1 0 0 1 1 0 0 2 0 0 0 0 2 1 1 0 0 0 1 1 0 0 2 0 2 1 0 1 1 1 1 1 2 0 2 0 0 2 1 0 1 0 1 0 0 0 0 0 1 0 2 2 0 0 2 0 0 1 1 0 1 0 1 1 2 2 2 0 2 2 0 1 0 0 0 0 2 2 0 0 0 0 0 0 0 0 0 1 0 1 0 0 2 2 1 0 1 1 2 2 0 0 1 0 0 2 0 0 1 1 0 0 0 1 1 0 0 0 0 2 1 0 2 1 1 0 1 2 0 0 0 0 2 0 0 0 1 1 0 2 2 2 1 0 0 0 2 1 0 2 2 1 0 0 1 0 2 0 0 0 0 0 1 2 1 0 1 0 0 0 0 2 0 1 0 1 1 0 0 0 0 0 1 0 0 0 0 1 2 0 1 0 0 0 0 1 0 0 2 2 0 2 0 0 2 0 1 0 0 0 1 2 0 0 0 1 0 0 0 0 1 0 0 1 0 0 1 0 0 0 0 0 1 0 2 1 0 0 1 0 0 0 0 0 0 1 0
[truncated: 1,606,808 more chars]
