# Supplementary material for: KNN-MDR: a learning approach for improving interactions mapping performances in genome wide association studies
Source: BMC Bioinformatics. 2017 Mar 21;18:184. doi: 10.1186/s12859-017-1599-7 (PMC5361736; doi:10.1186/s12859-017-1599-7)
Supplement: Supplementary file 3 — The data set(s) supporting the results of Table 2. (ZIP 28603 kb) [file 12859_2017_1599_MOESM3_ESM.zip › 3/SINAN/S75/mkallsimul.dat]

1 1 0 2 1 0 0 1 2 0 0 0 1 1 0 0 0 2 0 0 0 0 0 2 2 0 0 0 1 1 0 2 1 2 1 0 2 2 0 1 1 1 0 1 0 1 1 0 0 0 0 0 0 0 1 1 0 0 1 2 0 1 1 1 0 0 0 1 2 0 0 0 1 1 1 1 1 0 0 0 0 0 1 1 1 0 0 0 0 2 0 0 1 0 1 2 0 0 0 0 1 1 2 0 2 0 2 1 1 1 0 1 1 2 2 2 2 0 1 0 2 0 2 0 0 0 0 0 1 0 0 0 0 0 0 0 0 0 1 1 0 0 0 0 1 0 0 0 0 1 0 0 0 0 0 0 0 1 1 0 1 0 1 1 0 1 0 1 1 1 1 1 0 2 0 0 1 0 0 0 0 0 0 0 0 0 0 1 0 1 0 2 1 1 1 0 1 0 0 0 0 0 1 0 0 1 1 0 1 0 2 0 2 1 0 2 0 2 1 1 1 1 2 0 0 0 1 1 0 0 1 1 0 0 2 0 0 2 0 0 0 0 2 0 1 0 0 0 2 0 0 0 0 0 0 0 0 1 0 0 0 0 0 1 0 0 1 0 2 0 0 1 1 0 0 0 0 1 1 1 0 2 1 1 0 0 1 1 0 2 0 1 1 0 2 0 2 0 0 2 0 1 2 0 1 1 0 2 0 0 0 1 0 1 0 0 0 0 0 1 0 1 2 2 1 0 1 0 0 1 2 2 1 1 0 0 1 1 1 1 1 1 2 1 0 0 1 0 1 1 1 0 1 0 1 0 0 0 0 0 1 1 0 0 0 1 0 0 1 0 1 1 1 2 1 0 0 2 2 2 0 1 0 0 0 0 0 0 0 1 0 0 0 0 1 0 0 0 1 1 0 1 0 2 2 1 0 1 0 0 0 0 0 0 0 0 1 0 0 0 0 1 1 2 0 1 1 0 0 0 0 1 1 1 1 1 0 1 0 1 2 0 1 1 1 2 0 2 2 1 0 2 0 1 1 0 1 2 1 2 1 2 0 0 0 2 2 0 0 0 0 0 0 0 1 0 1 0 0 1 0 0 1 1 2 0 0 2 1 1 0 2 0 1 0 0 1 0 0 1 2 2 1 1 1 0 1 2 0 0 0 0 1 1 1 2 1 2 0 0 0 1 1 0 0 1 1 1 1 1 1 1 0 1 1 0 1 0 1 1 1 1 0 1 2 2 0 1 1 0 0 0 0 0 2 0 0 0 0 0 1 0 0 1 1 1 0 1 1 1 1 1 0 0 0 1 1 1 1 2 2 0 2 1 1 0 1 2 2 1 1 1 0 0 0 0 0 0 1 1 0 2 1 0 2 2 1 0 0 0 2 0 1 2 0 1 0 0 0 0 0 0 0 0 0 0 0 1 0 0 1 1 0 0 0 0 0 1 2 0 1 0 0 0 1 1 1 1 0 0 0 2 0 2 2 2 1 2 1 1 0 0 0 1 1 0 1 2 0 1 1 0 0 0 2 1 1 0 2 0 1 0 0 1 1 1 0 0 1 0 0 0 1 0 0 0 1 0 0 0 0 0 0 1 0 1 1 1 1 1 1 0 0 1 0 0 0 1 0 0 0 0 1 0 1 2 0 1 1 1 2 1 0 0 0 0 0 0 0 1 1 0 0 0 1 0 0 0 0 0 0 0 0 0 0 1 0 0 1 1 1 1 2 2 1 0 2 0 0 0 0 0 1 2 2 0 0 1 1 1 1 2 0 0 2 0 0 2 2 2 0 2 2 2 1 0 1 0 0 2 0 0 1 2 1 1 1 0 0 1 1 1 0 0 0 2 1 0 0 0 0 0 0 2 1 1 0 0 1 2 1 2 2 0 0 0 0 0 0 0 0 0 0 0 0 0 0 0 0 0 1 1 1 0 1 0 1 1 0 0 1 1 0 0 1 0 2 0 2 1 0 0 0 2 0 2 1 0 2 1 1 1 0 1 1 0 1 0 0 1 0 2 1 1 2 0 2 2 0 0 0 2 1 0 2 2 0 2 0 1 0 1 0 0 0 2 2 2 2 0 0 2 2 1 0 0 2 1 1 1 1 1 1 1 1 2 2 1 0 0 0 0 0 0 0 2 0 1 1 1 1 0 2 0 0 0 0 2 0 0 2 0 0 2 0 2 2 0 2 0 0 0 0 0 0 0 1 0 1 1 0 0 1 1 0 0 0 0 1 2 0 0 0 2 0 0 1 0 1 1 1 0
2 1 0 0 0 0 0 2 0 2 0 0 1 1 0 0 0 1 1 1 1 0 0 1 1 1 2 0 1 2 2 0 1 0 2 0 2 2 0 0 2 1 0 0 0 0 0 0 0 1 0 0 0 2 0 1 0 1 0 1 1 1 0 1 0 1 1 1 1 0 0 0 1 1 1 1 1 1 1 1 1 0 2 1 2 0 0 0 0 1 0 0 1 1 0 1 0 1 1 1 0 2 0 0 2 2 2 0 0 2 0 2 0 2 1 1 0 0 2 0 0 0 2 0 1 1 0 1 2 2 0 0 0 0 0 0 0 0 0 0 1 0 0 0 2 0 1 0 0 1 1 0 0 0 0 0 0 1 0 1 2 0 0 1 1 2 1 0 0 1 1 1 1 1 0 1 0 0 0 0 0 1 0 1 0 1 1 0 0 2 0 2 1 1 2 2 2 0 0 1 0 0 0 1 0 0 1 0 2 0 0 0 0 0 0 1 1 0 0 0 2 2 1 0 0 0 1 0 0 0 1 1 1 1 1 0 0 1 0 0 0 1 1 0 0 0 0 0 2 0 0 0 0 1 1 2 1 2 0 0 0 0 0 0 1 0 0 0 2 1 0 0 1 1 0 1 0 1 1 0 0 1 1 1 1 0 2 2 0 2 0 0 0 0 2 0 2 1 0 1 0 0 2 0 1 0 0 2 1 0 1 0 0 0 2 0 0 0 0 1 1 0 2 2 1 0 0 0 0 2 2 2 1 1 0 1 1 1 1 1 0 1 1 0 1 0 0 1 1 1 2 0 0 0 0 0 0 0 0 0 1 1 1 0 1 1 0 1 1 0 1 1 0 2 0 1 0 1 1 2 1 0 1 0 0 0 0 0 0 0 0 0 0 1 2 1 1 1 1 1 0 0 0 2 2 1 0 1 0 1 0 1 1 1 1 0 0 0 0 0 0 2 0 1 1 2 2 1 2 1 0 1 0 2 2 2 0 1 0 1 1 0 0 2 0 2 0 1 1 1 0 1 0 1 1 1 0 0 0 0 2 0 0 0 0 0 0 2 0 2 1 2 2 2 0 0 0 0 0 1 0 0 0 0 2 2 0 0 0 0 0 2 0 1 1 0 1 0 1 1 2 2 1 1 1 0 2 1 0 0 0 0 0 0 0 2 1 2 0 1 1 1 2 0 1 2 0 1 1 0 1 0 0 1 0 0 2 1 0 1 0 0 0 0 2 1 1 0 0 0 0 0 1 0 2 0 0 0 0 0 0 0 0 1 1 0 0 2 1 1 0 1 1 0 0 0 1 2 2 2 2 0 2 1 0 1 0 1 1 0 0 1 2 0 2 1 0 1 1 0 1 0 0 2 2 2 1 0 0 1 0 0 0 0 1 0 0 0 0 2 0 2 0 0 0 1 1 1 0 0 0 2 0 0 2 0 2 1 2 0 0 0 1 1 1 1 1 1 0 0 1 2 0 2 2 2 1 2 2 0 0 0 1 0 0 2 2 1 2 0 0 2 1 0 0 2 0 1 1 1 2 0 0 2 1 2 1 1 0 0 0 0 0 0 0 0 0 1 1 1 0 1 0 1 1 1 0 2 2 0 0 0 0 1 0 0 0 1 1 0 0 0 0 1 1 1 2 0 0 0 1 0 0 0 0 0 2 0 1 2 0 0 1 0 1 1 1 1 0 0 0 0 0 0 0 2 1 0 0 0 0 0 2 1 1 0 2 1 0 2 1 0 0 0 0 1 1 0 1 1 2 2 0 0 1 2 1 2 2 2 0 2 2 1 0 1 0 1 0 0 1 0 0 2 0 2 1 0 0 2 0 0 0 0 0 2 0 0 1 0 1 1 0 2 2 0 0 0 1 2 1 2 2 0 0 0 0 0 0 0 0 0 2 0 2 1 1 1 0 0 2 2 2 0 1 0 2 0 0 0 2 2 1 0 0 2 0 1 1 1 0 0 0 0 0 0 1 1 1 0 1 1 0 0 0 0 0 0 0 0 0 1 1 2 1 0 2 2 0 0 0 2 1 1 1 1 1 0 1 1 0 1 0 0 1 1 2 1 2 2 0 0 1 1 1 0 0 0 1 1 0 2 0 1 1 1 1 0 0 1 0 0 2 1 0 0 1 0 1 1 1 0 2 0 1 0 1 0 0 0 2 0 0 0 0 0 0 1 2 0 1 0 0 0 0 0 1 0 1 1 0 0 0 0 0 0 0 0 1 2 0 2 1 2 0 1 0 0 0 0 0 0
3 0 0 1 0 0 0 2 0 2 0 0 1 1 0 0 0 1 0 1 1 1 0 2 2 0 2 0 2 2 2 1 1 1 2 0 2 1 1 0 1 1 1 0 0 0 1 1 0 0 1 1 1 0 0 1 0 0 0 1 0 1 1 1 0 0 0 0 1 0 0 1 2 2 2 2 0 1 1 1 0 0 2 1 1 0 0 1 1 2 1 1 0 1 0 1 0 1 1 1 1 2 0 0 2 1 2 0 1 1 0 1 1 2 2 2 2 0 0 0 2 0 2 0 2 2 0 0 0 0 0 0 0 0 0 0 0 0 0 0 1 0 0 0 1 0 1 0 0 1 1 0 0 0 0 0 0 0 0 1 1 1 1 0 1 0 0 1 0 1 1 0 1 1 1 0 2 1 0 1 1 1 1 1 0 1 2 1 1 2 0 2 2 0 2 2 1 0 0 0 0 0 1 2 2 0 0 0 1 0 1 0 2 0 2 2 1 0 2 1 1 1 2 0 0 1 1 2 0 1 0 0 0 0 2 0 0 2 0 0 0 0 2 0 2 0 0 0 1 1 1 0 0 1 1 2 1 1 0 0 0 0 0 0 0 0 0 1 2 1 0 2 0 2 0 0 0 0 1 0 0 1 0 0 1 0 2 0 0 2 0 1 1 0 2 0 2 0 0 2 1 0 2 0 1 0 2 2 1 0 1 0 0 0 1 0 0 0 0 1 0 1 2 1 0 0 0 0 0 0 2 0 0 0 0 0 0 2 0 0 0 1 2 1 2 0 0 0 0 0 2 0 0 1 0 0 1 0 0 0 0 0 0 1 0 0 0 1 1 0 1 1 1 2 1 0 0 1 1 1 1 0 2 1 0 0 0 1 1 0 1 1 1 0 1 0 0 1 0 0 0 0 0 2 1 0 0 1 0 0 0 0 0 0 0 0 1 0 0 0 0 0 0 0 0 2 1 2 2 1 0 1 1 1 0 0 0 2 1 0 1 0 2 0 0 0 0 2 2 1 0 2 0 1 1 0 1 1 1 0 2 1 1 0 0 2 2 1 0 1 1 1 0 0 1 0 1 1 0 1 0 0 1 1 1 2 0 0 0 0 1 1 0 1 1 0 2 0 0 0 0 0 2 0 2 0 2 1 1 0 1 0 0 1 0 2 0 2 0 1 1 1 2 0 2 2 0 1 1 1 1 0 0 0 0 0 2 0 1 2 1 1 0 0 1 1 1 0 2 1 0 1 0 0 0 1 1 2 0 1 0 0 1 0 0 0 1 1 1 0 0 0 0 0 0 0 1 0 2 0 2 0 1 0 1 0 1 2 1 0 1 1 0 1 0 0 0 0 0 0 0 1 0 0 2 2 2 1 0 2 0 0 0 0 1 0 0 0 1 0 0 0 0 0 0 1 1 2 0 0 1 1 0 0 2 0 0 0 1 1 0 0 0 1 0 1 1 1 0 1 0 1 1 0 0 2 0 2 2 0 0 0 0 0 1 1 1 2 1 0 1 1 1 0 0 1 1 1 2 0 2 0 0 0 0 0 2 0 1 1 0 0 0 0 0 0 0 0 0 1 0 1 0 0 1 0 2 2 2 0 0 0 0 0 1 0 0 2 2 0 1 0 1 0 1 2 0 0 0 0 1 0 1 0 0 0 1 0 0 0 0 0 0 1 2 0 1 0 0 0 0 0 1 1 1 1 0 0 1 1 0 1 2 1 1 0 2 1 0 1 1 0 0 0 0 1 0 1 0 0 0 0 0 0 1 0 0 2 1 2 1 1 2 2 0 1 1 1 0 0 0 1 1 2 1 1 0 0 2 0 0 0 1 1 1 2 0 0 2 0 1 2 0 2 2 0 0 0 0 2 0 2 2 0 0 0 1 1 2 0 1 1 1 1 1 0 1 0 1 0 0 0 1 0 0 0 0 0 0 0 1 1 2 0 0 2 0 0 0 2 0 0 0 1 0 1 0 1 2 2 2 2 0 0 0 0 2 1 0 0 0 2 0 1 1 0 2 2 1 0 2 2 1 1 0 1 0 0 0 2 0 0 0 0 1 1 1 1 2 1 0 1 2 1 0 1 1 1 1 0 1 1 0 1 0 0 0 0 0 1 0 0 2 1 0 0 1 0 0 0 2 0 2 2 1 0 2 0 0 1 1 1 0 0 0 1 1 0 0 0 0 0 0 0 0 1 1 0 0 0 0 0 1 1 0 0 1 0 1 2 1 0 0 1 0 1 0 0 0 0 2 1
4 0 0 2 0 0 0 1 1 0 0 1 0 0 0 0 0 1 0 1 1 1 0 1 1 1 2 0 2 2 1 2 1 1 1 0 2 2 0 1 0 0 0 0 1 0 1 0 0 0 0 0 2 0 1 1 0 0 0 1 0 1 0 0 0 1 1 0 0 0 0 0 1 1 1 1 1 0 0 1 0 0 2 0 2 0 0 0 0 2 0 0 0 2 0 0 0 1 1 0 1 2 1 0 2 0 2 1 1 1 0 2 0 1 1 1 0 0 2 0 1 0 2 0 1 1 0 0 0 0 0 0 0 0 0 0 1 0 0 0 0 0 0 0 1 0 1 0 1 1 0 0 0 0 0 0 0 0 0 0 2 1 0 0 2 2 2 0 0 2 0 1 0 2 0 1 1 0 0 1 0 0 0 1 0 2 2 0 0 0 0 0 1 0 1 1 1 1 0 0 0 1 0 2 2 0 0 1 2 1 1 0 1 0 0 1 1 1 1 1 1 1 2 0 0 0 1 2 0 0 0 0 0 1 1 1 1 2 0 0 0 0 1 0 1 1 1 0 1 0 0 0 0 0 0 2 1 2 0 1 0 1 1 2 0 0 0 1 1 1 1 0 0 0 0 0 0 0 0 0 2 0 0 0 0 0 1 1 2 2 0 2 1 0 2 0 2 1 0 2 0 0 2 0 0 1 0 1 0 0 0 0 0 0 1 0 0 0 0 1 0 1 0 0 1 0 1 0 1 1 2 1 0 0 0 0 0 1 1 1 0 1 2 0 1 0 1 0 0 2 0 1 0 2 0 0 2 0 0 2 0 0 2 0 2 1 0 1 1 0 1 1 1 2 0 0 0 1 0 1 0 0 2 0 1 1 0 2 2 0 1 1 2 0 1 1 2 0 0 0 0 0 0 0 0 0 1 0 0 0 1 0 1 1 1 0 1 0 0 0 0 1 0 0 0 1 1 1 1 0 0 1 0 0 0 0 0 0 0 0 1 0 0 1 0 2 2 1 2 1 0 1 0 1 1 0 1 1 1 1 2 1 0 0 0 0 0 2 0 1 1 1 0 0 2 0 1 0 0 0 0 0 1 1 1 2 0 0 0 0 2 0 0 1 1 0 0 0 1 1 1 2 2 0 2 0 2 1 0 0 0 0 0 0 0 1 0 0 0 2 2 0 2 0 1 2 0 0 0 2 0 1 1 0 0 0 2 0 0 1 0 0 0 1 2 1 2 1 1 0 0 0 0 0 1 0 0 1 0 1 0 0 0 0 0 0 0 0 1 1 0 0 1 0 1 1 1 0 1 1 1 0 0 0 0 0 0 2 1 0 0 2 1 2 0 0 1 0 0 0 0 2 0 0 1 2 1 1 0 1 0 0 0 0 1 0 0 0 0 1 0 1 0 0 0 2 2 0 0 0 0 1 0 0 0 0 0 1 1 1 0 0 0 1 1 1 1 0 1 0 0 2 1 0 1 1 0 2 1 0 0 0 1 1 0 1 1 1 1 0 1 1 0 1 1 2 0 0 1 1 0 1 0 1 1 1 0 0 0 1 0 0 0 2 1 0 2 0 0 1 0 1 0 0 0 0 1 2 2 0 1 0 0 2 0 0 1 1 1 0 0 0 0 0 2 0 2 1 1 1 1 1 0 1 0 2 2 0 0 1 1 0 0 0 0 0 0 0 0 1 0 0 0 0 0 1 1 0 1 1 0 0 2 1 0 0 2 2 0 1 0 1 0 0 0 0 1 0 2 2 2 2 0 0 1 2 0 2 2 2 2 2 2 1 0 0 0 1 0 0 1 0 0 2 0 1 0 0 0 2 0 0 0 0 0 2 1 0 2 0 0 2 0 2 2 1 1 0 0 2 0 2 1 0 0 0 0 0 2 1 1 0 1 0 1 1 1 1 0 0 2 2 1 0 0 0 0 0 1 0 2 2 1 0 0 0 1 0 1 1 1 0 0 0 0 0 0 2 2 2 2 2 0 0 0 0 0 0 1 0 1 1 0 0 1 0 2 2 1 1 0 1 1 1 1 1 1 2 0 2 0 1 0 0 1 1 1 0 2 1 1 0 2 1 1 1 1 2 1 0 1 1 0 1 0 0 0 2 0 0 0 0 2 2 2 2 1 1 1 0 2 0 2 1 1 0 0 0 0 2 0 2 0 1 1 1 1 0 0 0 1 0 0 1 0 2 2 1 2 2 1 1 0 0 0 0 0 0 0 2 1 0 0 2 1 0 0 0 0 1 2 0
5 0 0 1 0 0 0 2 1 1 0 0 0 0 0 0 0 0 1 0 0 0 0 2 2 0 1 0 2 2 2 1 1 1 1 0 2 2 0 0 2 2 0 0 0 0 0 0 0 1 0 0 0 0 1 1 0 0 0 1 1 1 2 2 0 0 1 0 2 0 0 1 2 2 2 2 0 2 2 0 1 0 2 0 1 0 0 0 0 2 0 0 0 0 0 1 1 1 0 0 2 1 1 0 2 1 2 1 0 1 0 1 1 2 2 2 2 0 2 0 2 0 1 1 1 1 0 0 0 0 0 0 1 0 0 0 0 0 0 0 2 0 1 1 1 0 0 0 0 0 0 0 0 0 0 0 0 1 0 1 1 1 0 1 0 1 0 0 0 0 2 0 0 2 0 1 1 0 0 0 0 1 1 0 0 0 1 1 1 2 0 2 1 0 1 1 1 0 0 1 0 1 0 1 1 1 1 2 0 0 0 0 0 0 2 2 1 1 1 1 1 1 2 0 0 0 0 1 0 0 0 0 0 0 1 0 0 2 0 0 0 0 1 0 1 0 0 0 1 0 0 0 0 0 0 1 0 2 0 0 0 0 0 0 1 1 1 0 2 2 0 1 0 1 0 0 0 1 1 0 0 1 1 1 0 0 2 0 0 2 0 1 0 0 2 0 2 0 0 0 0 0 1 1 0 0 0 1 0 0 0 1 0 0 1 0 0 0 0 0 0 2 1 1 1 0 1 0 1 1 1 0 0 0 0 0 1 2 0 0 0 0 1 0 0 0 0 0 0 1 1 1 1 0 0 1 1 0 0 2 0 0 2 0 2 0 0 2 2 0 0 0 0 2 0 0 0 2 0 0 0 0 2 0 0 0 0 0 0 1 0 0 0 0 2 0 0 0 1 1 0 1 0 1 1 0 1 1 0 0 0 0 1 1 1 1 1 0 0 0 0 1 0 2 1 2 1 1 2 0 1 2 0 2 0 0 0 0 0 0 1 0 1 1 0 1 0 2 2 1 0 2 1 2 1 1 0 2 1 2 1 1 0 0 0 1 1 0 0 0 0 0 2 2 1 1 0 0 0 2 1 1 1 1 1 2 0 1 1 0 0 2 1 2 0 0 0 0 0 0 2 2 2 0 2 0 2 1 0 0 0 0 0 0 0 2 1 2 0 1 1 1 2 0 2 2 0 0 0 2 0 1 0 1 0 0 2 0 0 1 0 0 0 0 1 1 1 0 0 0 0 0 0 0 2 0 0 1 0 0 1 0 2 0 0 1 1 0 1 0 0 0 1 0 1 1 1 0 1 1 1 0 1 1 0 0 0 1 1 0 1 0 1 0 1 0 0 0 0 0 1 2 0 1 2 2 1 0 0 0 1 1 1 1 0 1 1 0 0 0 1 0 1 1 0 0 0 1 0 0 1 1 0 0 1 0 0 1 1 1 1 0 0 1 1 1 1 2 0 0 1 1 0 0 2 1 0 2 2 0 0 0 2 0 2 0 1 2 1 0 1 1 0 0 1 2 0 1 1 1 0 2 0 1 1 1 0 0 1 1 0 0 0 1 0 0 1 1 0 1 0 1 0 0 1 0 2 1 1 0 0 0 1 1 0 0 2 0 0 0 0 0 0 0 2 2 0 1 1 1 1 1 0 0 0 0 1 0 1 2 0 0 0 1 1 0 0 1 0 1 1 1 0 0 0 2 0 0 2 0 0 1 2 2 2 0 2 1 0 2 1 0 0 0 0 1 0 1 1 1 1 1 0 0 2 2 0 0 0 2 0 2 2 2 1 1 0 0 0 0 0 0 1 2 1 0 1 1 1 0 0 0 1 1 1 2 0 0 1 0 2 1 0 2 2 1 1 0 1 2 1 2 2 0 0 1 0 1 1 0 1 0 0 0 0 0 0 0 0 0 1 1 0 0 0 0 0 0 0 0 1 1 0 0 0 1 0 0 0 2 0 1 0 0 0 0 0 1 2 2 2 2 1 0 1 1 0 0 0 0 0 1 1 1 2 1 2 1 1 1 0 2 1 1 2 2 0 1 0 2 0 1 0 0 2 1 1 1 1 0 0 1 2 1 0 1 2 2 1 0 1 1 0 1 1 1 1 1 1 0 0 1 2 1 1 1 1 0 1 1 1 0 2 0 0 0 0 1 0 0 1 0 0 1 1 2 2 0 0 0 2 0 0 1 0 0 0 0 2 0 0 0 0 0 0 0 0 0 0 1 0 0 0 1 0 0 0 0 0 0 2 1
6 0 0 2 0 1 1 2 2 0 0 0 0 0 0 0 0 1 1 1 1 0 0 2 2 0 1 1 2 2 2 0 2 1 0 0 2 1 0 2 1 0 0 0 0 0 0 0 0 1 0 0 0 1 1 2 0 0 0 1 0 1 2 2 0 0 1 0 2 1 0 0 2 2 0 2 2 0 0 0 0 0 1 1 0 0 1 1 1 2 1 1 0 2 0 1 1 0 0 0 1 2 0 0 2 1 2 1 1 1 0 1 0 1 1 1 0 0 1 0 1 0 2 0 1 0 0 0 2 2 0 0 0 0 0 0 1 0 1 0 0 0 0 0 1 0 0 0 0 1 0 0 0 0 0 0 0 0 1 0 0 1 0 2 2 2 2 1 1 2 0 1 1 1 1 1 2 0 0 0 0 1 0 1 0 1 1 1 0 2 0 2 1 1 1 2 0 0 0 0 0 2 1 1 1 0 1 1 1 0 0 0 2 0 2 2 0 0 1 1 1 1 2 0 0 1 0 0 0 0 1 1 0 0 2 0 0 2 0 0 0 1 2 0 2 0 0 0 2 0 0 1 0 0 0 1 0 1 0 0 0 0 0 2 1 1 1 1 1 1 0 0 0 1 0 0 0 2 2 2 0 2 1 1 0 0 1 1 0 2 0 0 1 0 2 0 2 0 0 1 0 1 2 0 0 0 1 1 1 0 1 2 0 0 1 0 0 1 0 0 1 0 2 0 1 0 1 0 1 2 2 2 0 0 0 0 0 2 1 1 0 0 0 0 1 0 0 0 1 0 1 0 0 1 0 0 1 0 0 1 0 0 1 0 1 1 0 2 2 0 0 0 2 1 1 0 0 1 1 2 0 0 2 0 0 2 0 0 0 0 0 0 0 0 1 0 0 2 0 0 0 0 1 2 2 1 1 0 0 0 1 0 1 1 1 0 1 1 0 0 0 1 0 2 2 2 0 1 1 0 0 2 0 2 1 1 1 0 0 0 1 0 2 0 2 2 0 2 2 2 0 2 0 2 2 2 0 2 2 2 0 2 0 1 0 1 1 0 0 0 2 0 0 0 2 2 0 0 0 1 1 0 1 1 1 1 0 2 2 1 0 2 0 2 2 0 0 0 1 1 1 2 1 1 1 0 1 0 0 0 0 1 1 1 1 2 1 1 0 2 2 0 2 0 0 2 0 0 0 2 0 1 0 0 1 0 1 0 1 1 1 1 0 1 1 2 2 0 1 1 0 1 0 0 0 1 0 0 0 0 2 0 0 0 0 2 0 1 0 1 1 1 0 0 0 0 2 1 1 2 1 0 0 0 0 0 0 0 0 0 0 0 2 1 1 2 0 0 0 0 0 1 0 1 1 2 1 2 0 1 0 0 0 2 0 1 1 0 0 0 2 0 0 2 0 0 0 1 0 0 0 1 1 1 1 0 1 2 2 0 0 1 0 2 0 2 2 1 0 0 2 2 0 1 2 1 0 2 2 0 0 0 1 1 0 1 1 1 1 0 1 1 0 1 1 2 0 0 2 0 0 1 0 2 0 1 2 1 0 1 1 1 0 1 0 0 1 0 0 0 0 1 0 0 0 0 2 2 2 0 1 0 0 2 0 0 0 1 1 0 1 0 0 0 2 1 1 2 2 1 1 0 0 0 0 0 1 0 0 2 0 1 0 0 0 0 0 1 0 0 0 0 0 0 0 1 1 0 1 0 0 0 2 1 1 1 2 1 0 1 0 0 0 1 1 0 0 1 0 0 0 0 0 0 1 1 0 2 2 2 1 2 2 1 0 0 0 0 0 0 0 0 1 1 1 0 0 0 0 1 0 0 2 2 2 2 0 1 1 0 2 1 0 2 2 1 1 0 1 1 0 0 1 0 0 1 0 0 2 1 2 0 1 0 1 1 1 0 0 0 2 2 1 0 1 0 1 1 0 0 2 2 0 0 0 0 0 0 0 1 0 0 0 0 0 1 0 0 2 2 1 2 0 0 0 0 0 2 1 0 0 1 2 0 0 0 2 1 1 0 1 2 2 2 2 2 0 1 0 1 0 1 2 2 2 0 0 1 0 0 0 0 1 2 2 2 0 0 0 0 0 2 0 1 0 0 0 0 0 0 0 0 2 2 2 0 0 0 0 1 0 0 1 2 1 0 1 1 0 0 2 0 0 0 0 0 0 0 1 0 0 0 1 0 0 1 0 0 2 1 1 0 0 1 0 0 1 1 0 2 1 0 0 2 0 1 0 0 0 0 2 0
7 1 1 1 1 0 0 2 2 0 0 1 1 1 0 0 0 1 1 1 0 0 0 1 1 0 2 0 0 2 2 0 0 0 2 0 1 0 1 1 1 0 0 1 0 2 0 0 0 0 0 0 1 1 0 0 0 0 1 1 0 1 0 0 0 0 1 0 2 0 1 1 2 2 2 2 0 0 0 1 0 0 1 0 1 0 0 0 0 2 0 0 1 0 0 1 0 1 1 1 2 2 2 0 2 0 2 0 1 1 0 2 0 1 1 1 0 0 1 0 2 0 0 2 0 0 0 1 2 2 0 0 0 0 0 0 0 0 0 0 1 0 0 0 0 1 0 0 0 1 0 0 0 1 2 1 0 0 1 0 0 1 0 1 1 1 1 1 0 1 1 2 1 1 0 1 2 0 0 0 0 0 0 1 0 1 1 0 0 0 0 0 2 2 2 2 1 0 0 0 0 0 0 2 1 0 1 0 1 0 1 0 0 0 1 2 0 1 1 1 1 2 1 0 0 0 2 0 0 0 1 1 0 1 0 0 0 1 0 0 0 0 1 0 0 0 0 0 2 0 0 0 1 0 0 2 2 2 1 2 1 1 0 1 0 0 2 0 2 2 0 1 0 1 0 1 0 1 1 1 0 2 1 1 0 1 1 1 0 1 1 1 0 0 2 0 2 1 0 1 0 1 1 1 0 0 0 1 0 0 0 1 0 0 0 0 0 1 0 1 0 1 2 0 2 0 2 0 0 0 2 0 0 0 0 0 0 1 1 1 1 1 1 0 0 0 1 0 2 1 1 0 0 1 0 1 1 0 0 1 0 0 2 0 2 0 0 0 0 0 2 2 0 2 1 0 0 1 1 1 1 1 0 0 0 0 0 0 0 0 0 0 1 0 2 1 1 1 1 1 0 1 0 2 2 1 1 1 0 0 0 1 0 0 0 0 1 0 0 0 0 1 0 2 0 2 1 1 1 0 0 2 1 0 1 1 0 0 0 0 0 0 1 1 0 2 1 1 2 1 0 1 0 0 0 0 0 1 1 0 2 0 0 0 0 0 0 0 0 0 0 0 0 0 2 0 2 0 0 1 1 0 2 2 1 1 0 1 1 1 0 1 1 1 1 0 1 0 1 1 1 2 1 1 1 0 1 0 0 0 0 1 0 0 0 2 0 2 0 1 2 1 1 0 1 1 1 0 0 1 0 1 0 0 0 0 0 0 0 1 0 0 0 1 0 2 0 1 1 0 0 0 0 0 1 0 0 0 0 1 0 0 0 0 0 2 0 1 1 1 1 2 1 0 1 1 2 1 1 2 2 0 1 0 1 0 0 2 1 0 1 0 0 1 0 0 0 0 0 0 0 2 1 0 2 2 2 2 0 2 0 0 0 0 2 0 1 0 1 0 0 0 1 1 0 0 1 1 0 0 0 1 0 0 1 0 0 0 2 0 0 1 0 0 1 0 0 2 0 0 1 1 0 1 2 1 0 2 1 1 1 1 0 0 0 2 1 2 0 0 2 0 1 0 0 2 0 1 1 1 1 1 0 1 0 0 1 0 1 0 0 0 0 0 1 0 1 0 0 0 0 0 0 1 1 1 1 2 2 1 0 0 1 1 0 2 1 0 0 0 0 0 2 0 0 0 2 1 1 1 1 0 0 1 0 1 1 0 0 1 0 0 1 0 0 2 0 0 0 0 1 0 0 0 0 2 1 0 2 0 0 0 2 2 2 0 2 1 0 0 1 0 0 0 0 0 0 2 0 0 2 2 0 0 1 2 0 2 1 2 0 1 2 1 1 0 0 0 0 0 0 0 2 2 2 0 1 0 2 0 0 0 1 1 1 2 0 0 2 0 2 2 0 2 2 1 1 0 1 2 1 2 2 0 0 0 0 0 1 0 0 0 0 0 0 0 0 0 0 0 1 1 1 0 0 0 1 0 0 0 1 1 1 1 0 1 0 0 2 1 1 0 0 0 0 0 1 0 1 2 2 2 0 0 0 0 0 0 1 0 0 1 2 1 1 0 1 2 0 0 0 2 1 1 2 2 0 2 1 1 0 1 0 0 1 1 1 1 2 2 0 0 1 1 2 2 2 0 0 1 0 2 0 2 0 0 0 0 0 1 0 0 2 1 0 0 2 0 0 0 1 0 2 0 0 0 0 2 0 0 2 0 0 0 1 1 1 0 1 0 1 0 0 0 0 1 2 0 1 1 0 0 1 1 0 1 0 0 0 2 1 0 0 0 0 0 0 0 0 0 1 1
8 1 0 2 1 1 1 2 0 1 0 0 0 1 0 1 0 2 0 0 0 0 0 2 2 0 1 1 2 2 2 0 1 1 1 1 1 1 0 0 1 1 0 0 0 0 1 0 0 1 0 0 1 0 0 1 0 2 0 0 1 1 1 1 0 2 2 0 1 0 0 0 2 2 2 2 0 0 0 2 0 0 2 0 2 0 1 0 0 2 0 0 1 1 1 2 1 1 0 1 1 1 1 1 2 0 2 0 1 1 0 1 0 1 1 1 0 0 1 0 2 0 2 0 2 2 0 0 1 0 1 1 0 0 1 1 1 0 0 0 0 0 1 0 0 0 0 0 0 1 0 0 0 1 1 0 1 0 0 1 1 1 0 1 0 1 1 0 0 2 0 1 0 1 0 1 1 1 0 0 0 2 1 1 0 1 2 1 0 1 0 2 1 1 1 1 1 0 0 0 0 1 1 0 0 1 1 1 1 0 0 0 0 1 1 2 1 0 0 1 1 1 2 0 1 0 1 2 0 0 0 0 0 1 2 0 0 2 0 0 0 1 2 0 1 0 1 0 1 0 0 1 0 0 0 2 1 1 0 0 0 0 1 1 0 0 0 1 2 2 0 0 0 1 0 1 0 0 0 0 0 2 0 0 1 0 2 2 0 2 0 1 0 1 1 1 0 0 1 2 0 1 2 0 1 2 0 1 1 0 1 0 0 1 1 0 0 0 0 0 1 1 1 0 0 0 1 0 0 1 2 0 0 0 0 0 0 2 0 0 0 0 1 0 0 0 0 0 1 2 2 0 0 0 0 0 1 0 0 0 1 1 2 0 2 1 0 1 2 0 0 0 1 2 1 0 0 1 0 1 1 1 1 0 0 1 0 0 0 0 0 0 1 0 2 0 0 2 0 0 0 0 0 2 2 1 0 0 1 0 0 2 1 1 1 0 0 0 0 0 0 0 0 0 0 0 0 1 2 1 0 1 1 1 0 0 0 1 0 0 1 0 2 0 0 0 0 1 2 1 0 1 0 1 0 0 0 2 2 1 1 1 0 0 0 1 1 2 0 1 2 2 0 0 1 1 0 0 0 0 2 1 1 1 1 1 0 1 0 1 1 1 1 2 1 0 0 0 2 0 0 2 2 0 2 0 2 2 0 0 0 0 0 2 0 2 0 2 0 1 1 1 2 1 0 2 0 0 0 1 0 1 0 0 0 0 1 0 0 0 1 1 0 1 0 2 0 1 1 0 1 0 0 0 2 0 0 0 0 1 1 0 0 1 1 0 0 0 1 0 0 0 1 0 1 1 2 1 2 1 2 0 1 1 0 1 1 1 1 0 0 1 0 0 0 1 0 0 0 0 0 2 0 1 2 2 1 1 0 0 1 0 0 0 1 0 0 0 1 0 1 0 1 1 0 0 0 1 0 0 1 1 1 1 2 1 0 1 1 1 0 0 0 2 0 1 1 2 0 0 1 2 0 0 1 1 0 2 2 0 0 0 1 0 1 2 0 2 1 1 0 1 1 0 0 2 0 0 1 1 0 2 0 1 1 1 0 1 1 0 0 0 0 0 0 0 0 0 0 1 0 2 0 0 0 0 2 1 1 1 0 0 0 2 0 0 0 0 0 0 0 0 0 1 1 2 1 1 1 1 1 0 0 0 0 0 1 0 0 2 0 1 0 1 1 0 0 1 0 1 1 1 0 1 0 1 1 0 2 0 0 0 2 1 0 0 2 2 0 1 0 0 0 0 0 0 1 2 0 1 2 1 0 0 1 1 0 2 1 2 0 1 2 1 0 1 0 1 0 0 0 0 0 2 0 2 2 0 0 2 0 0 2 1 0 0 0 1 1 0 1 1 0 2 1 0 0 0 1 2 1 2 2 0 0 0 0 0 0 0 0 0 0 0 0 0 0 0 0 0 2 2 0 0 0 0 0 0 0 0 1 1 0 0 0 0 0 0 2 0 0 0 1 0 0 1 1 1 2 1 1 1 0 0 0 0 0 0 1 0 0 1 0 2 2 0 2 2 0 1 0 1 1 1 2 2 0 2 0 2 0 1 0 0 0 2 2 1 0 0 0 0 2 0 0 1 1 1 0 1 2 1 0 2 0 0 0 1 0 1 0 1 1 1 1 2 1 0 0 1 0 0 0 2 2 0 2 1 0 0 2 0 1 0 1 1 1 1 1 0 2 0 0 0 1 1 1 0 2 0 0 0 1 1 0 1 1 0 0 2 1 0 0 0 0 0 0 0 1 0 1 0
9 1 0 2 1 0 0 1 2 0 0 0 0 0 0 0 0 0 2 2 1 0 0 1 2 0 0 0 2 1 1 1 2 2 1 1 1 1 0 1 1 1 1 0 0 1 0 0 1 1 0 0 0 1 1 1 1 1 0 0 1 1 1 1 0 0 0 0 1 0 1 1 2 2 1 2 1 0 0 1 0 0 1 1 1 0 0 0 0 2 0 0 2 2 1 2 0 0 0 0 2 2 2 0 2 0 2 0 0 2 0 2 1 2 2 2 1 0 0 0 2 0 1 1 0 0 0 1 1 1 0 0 0 0 0 0 0 0 0 0 0 0 0 0 0 0 0 0 0 0 0 1 0 0 1 0 1 0 2 0 0 1 0 1 0 1 0 2 0 1 1 0 0 2 0 0 2 1 1 1 1 2 0 0 1 1 0 1 1 2 0 2 2 1 2 2 2 0 0 0 0 0 0 1 1 1 1 1 1 0 0 1 1 0 2 2 1 1 2 0 1 1 2 1 0 0 1 1 0 0 0 0 0 0 2 0 0 2 0 0 0 0 1 0 1 0 0 0 2 0 0 0 0 1 1 1 0 0 0 0 0 0 0 0 0 0 0 0 2 1 1 0 1 1 0 0 0 1 2 0 1 1 0 0 1 1 1 1 0 2 0 1 0 0 1 0 2 0 0 1 0 0 2 0 1 0 0 2 0 0 0 0 0 0 1 0 0 0 0 1 0 1 0 0 1 0 1 0 1 0 1 1 0 0 0 1 0 1 0 0 0 0 1 0 0 0 0 0 0 1 1 0 0 0 0 1 0 0 0 0 0 0 2 0 2 0 0 2 2 0 0 0 0 2 1 0 0 1 1 1 1 1 1 1 1 1 0 0 0 1 0 1 0 1 2 0 0 0 1 1 0 2 0 1 1 0 1 1 0 1 0 1 0 0 0 0 0 0 0 0 0 1 0 2 1 1 1 0 1 1 0 1 1 1 1 0 0 0 0 0 1 0 2 0 0 1 0 1 1 1 0 1 0 2 2 2 0 1 1 0 2 1 0 1 0 1 1 1 0 1 1 1 1 1 2 0 2 0 0 2 1 1 2 2 1 1 1 1 1 0 1 0 0 1 0 0 0 0 0 0 1 1 1 1 1 0 1 1 0 0 0 0 0 0 0 1 0 2 1 2 2 0 2 0 1 2 0 2 2 0 2 0 0 0 1 0 2 0 0 0 0 0 0 1 1 1 2 1 1 0 1 1 0 0 2 1 1 0 0 0 1 0 0 2 2 0 0 0 0 0 0 0 2 0 0 0 2 1 2 2 2 0 0 1 0 0 0 2 0 0 0 0 1 2 0 0 0 0 0 0 0 2 0 0 2 2 1 1 0 2 0 0 0 1 0 1 0 0 0 0 0 0 0 0 0 2 2 1 0 0 0 2 0 0 1 1 1 0 2 0 0 1 0 0 2 0 0 1 0 0 1 1 0 1 1 2 0 2 1 0 0 0 1 0 0 2 1 2 0 1 1 0 1 0 0 2 0 1 1 1 1 0 0 1 0 2 1 0 0 1 0 0 1 1 1 0 2 0 0 0 0 1 0 0 0 0 2 0 2 1 0 0 0 2 0 1 0 2 1 0 0 0 0 1 0 1 2 1 1 1 2 1 0 0 0 0 2 0 0 0 0 0 0 0 0 0 0 0 0 1 1 1 1 0 1 1 0 0 2 0 0 1 1 0 0 1 2 1 0 1 1 0 1 2 1 0 1 0 1 1 1 1 0 0 0 2 0 1 1 2 1 2 2 1 0 1 0 1 0 0 0 0 0 2 0 1 1 0 1 1 0 0 1 1 1 1 1 0 1 2 1 2 0 1 1 1 0 0 0 1 0 1 1 1 0 1 0 0 1 0 0 0 2 0 2 0 2 0 0 0 1 1 2 0 1 0 1 0 0 0 1 2 1 1 1 0 0 0 1 2 0 0 0 0 0 0 0 0 1 1 2 2 0 0 0 0 0 1 0 0 0 2 2 1 1 0 2 2 0 0 0 2 2 2 1 1 1 1 0 2 0 0 0 1 2 0 0 1 2 2 0 0 2 1 1 1 2 1 0 1 0 2 0 2 0 1 1 2 0 0 0 0 2 1 2 2 2 0 0 0 2 0 1 2 1 0 1 1 0 0 1 0 1 0 2 1 2 0 0 0 2 0 0 0 0 0 1 0 0 0 0 0 2 2 0 0 1 1 0 2 0 0 0 1 0 1 0 0 0 0 2 1
10 1 0 2 1 0 0 2 2 0 0 0 0 1 0 1 0 0 0 0 0 0 0 2 2 0 1 0 2 2 1 1 0 0 2 0 2 2 0 0 2 2 1 0 1 1 0 0 0 1 0 0 1 0 0 1 0 0 0 1 0 0 1 1 0 1 1 0 1 0 0 0 2 2 0 2 2 1 1 0 1 0 2 0 2 0 0 0 0 2 0 0 1 1 0 1 0 0 0 0 2 0 1 0 2 0 2 1 1 1 0 1 0 1 1 1 0 0 0 0 2 0 1 1 1 1 0 0 1 1 0 0 0 0 1 1 1 0 0 0 0 0 0 0 0 0 0 0 0 0 0 0 0 0 0 0 1 2 0 1 0 0 1 0 1 0 0 1 0 0 1 0 0 2 1 2 1 1 1 1 1 2 0 2 0 2 2 1 0 0 0 1 2 1 2 2 1 0 0 0 0 0 0 1 1 1 1 0 1 0 1 0 1 0 1 2 2 1 0 2 0 1 2 0 0 0 0 1 0 0 1 1 0 0 2 0 0 2 1 1 1 0 1 0 1 0 0 0 2 0 0 0 0 0 0 2 1 1 0 0 0 0 0 0 0 0 1 1 1 1 0 0 1 0 0 0 0 0 1 0 0 2 1 1 0 0 1 1 0 2 0 1 1 0 2 0 2 1 0 1 0 0 2 0 0 0 1 2 1 0 0 1 0 1 2 0 0 0 1 1 0 1 2 2 0 0 1 0 1 1 1 1 0 0 0 0 0 1 1 2 0 2 0 0 1 0 0 0 1 0 2 0 0 0 0 0 1 0 0 1 0 0 1 0 1 1 0 1 1 0 1 1 0 2 0 0 0 1 0 1 1 1 0 0 0 0 0 0 0 1 0 0 0 0 1 0 0 1 0 0 0 0 0 2 2 0 1 0 0 1 0 1 2 2 2 1 0 0 0 0 0 0 0 2 0 1 0 1 2 0 0 1 0 2 1 1 0 0 0 0 1 0 1 1 0 2 0 1 1 1 0 1 0 2 2 2 0 2 2 2 0 2 0 0 0 1 1 0 0 0 0 0 1 1 2 2 0 1 1 0 0 0 0 0 2 1 0 1 0 2 0 1 1 0 1 0 1 0 1 0 1 2 1 1 1 1 1 0 0 0 0 1 0 0 0 2 1 2 0 0 1 2 2 0 1 2 0 1 1 2 0 0 0 1 0 0 1 0 2 0 1 1 0 0 2 2 0 1 1 0 0 0 0 0 2 1 1 1 0 1 1 0 0 0 0 1 0 1 2 0 0 1 0 0 0 0 1 1 1 2 2 0 1 1 1 0 1 2 2 2 0 2 0 1 0 0 0 0 0 0 0 2 1 1 2 2 1 0 0 0 2 0 0 1 1 1 0 0 0 0 0 0 0 0 0 1 1 1 0 0 1 2 1 0 2 1 1 0 2 0 1 1 0 2 0 0 0 1 0 0 1 2 0 0 1 1 0 2 1 0 0 0 0 2 0 0 1 2 0 0 2 0 0 0 1 2 0 0 2 0 1 1 1 2 0 1 0 0 0 0 0 0 0 2 0 0 2 0 0 1 0 0 0 0 1 0 1 1 1 0 0 0 0 2 0 0 0 0 0 0 0 0 2 0 0 0 2 0 0 0 1 0 0 0 0 0 1 0 0 1 0 0 1 0 1 0 0 0 0 1 1 1 0 1 0 0 1 0 2 0 0 0 2 0 1 1 2 1 0 2 0 2 2 1 1 0 1 0 1 2 2 1 0 0 0 2 0 1 1 2 0 2 2 2 1 0 0 2 0 0 0 0 1 2 1 0 1 0 0 2 0 0 0 0 0 2 0 1 0 0 0 0 0 2 2 1 1 0 1 2 0 1 2 0 0 2 2 1 1 0 0 1 1 0 1 1 1 0 1 0 1 1 1 0 0 0 1 0 1 1 1 2 1 1 0 1 0 0 2 0 1 0 1 0 0 0 0 1 2 2 2 2 0 0 0 0 1 0 0 0 0 2 1 1 0 0 2 2 1 0 1 2 2 2 2 2 0 1 0 1 0 1 0 0 0 2 2 0 2 0 2 0 2 0 1 1 0 2 0 0 0 2 0 0 0 1 1 0 0 0 0 0 2 2 1 0 0 0 1 0 2 0 1 1 1 0 1 1 0 0 1 0 1 0 0 0 0 0 2 1 0 0 0 0 1 0 1 0 2 1 0 1 0 0 0 0 0 0 0 1 0 0 0 2 0 1 1 0 0 0 0 0
11 0 0 2 0 1 1 2 0 2 0 0 0 0 0 0 0 0 0 1 1 1 0 2 2 0 1 0 1 2 2 1 2 1 2 0 2 0 0 1 1 1 0 1 0 1 0 0 0 2 0 0 0 1 0 1 0 0 0 0 0 0 1 1 0 1 1 1 2 0 1 2 2 2 2 2 0 2 2 0 0 0 2 0 0 0 0 0 0 2 0 0 2 2 1 1 0 0 0 0 2 2 0 0 2 1 2 1 1 1 0 2 0 0 0 0 0 0 1 0 1 0 1 1 1 1 0 0 2 1 1 1 0 0 0 0 0 0 0 0 0 0 1 0 1 0 1 0 0 0 0 0 0 0 0 1 2 1 1 0 1 1 0 2 0 0 0 0 1 1 0 1 0 2 1 0 2 2 0 0 0 2 1 1 0 1 2 1 1 1 1 2 1 0 1 0 2 0 0 0 0 0 0 2 2 2 0 1 1 0 0 0 2 0 2 2 1 0 1 1 0 0 2 0 0 0 0 0 0 0 0 0 0 0 2 0 0 2 0 0 0 0 2 0 2 0 0 0 2 0 0 0 0 0 0 1 1 0 0 0 0 0 0 1 0 0 0 0 1 1 1 0 0 0 0 0 0 1 1 0 0 1 0 0 1 0 2 1 0 2 0 0 1 0 2 0 2 1 0 0 0 1 2 0 0 0 2 1 2 0 2 1 0 1 2 0 0 0 0 0 1 1 0 0 1 0 1 0 0 1 2 1 1 1 0 0 0 2 0 0 0 0 2 0 1 0 1 0 0 2 1 1 0 0 0 0 1 0 0 0 1 1 1 0 1 0 0 2 2 0 0 0 1 1 0 1 0 1 1 1 0 1 0 1 0 0 0 0 0 1 0 0 1 0 1 0 0 1 1 1 0 1 0 2 2 1 0 0 0 0 0 0 0 0 0 0 0 1 0 1 1 1 0 2 1 2 1 0 1 1 1 1 0 2 0 0 0 0 0 0 1 0 1 1 1 2 1 1 2 1 0 1 0 2 2 2 0 2 2 2 1 2 0 0 0 0 0 0 0 0 0 0 1 1 0 0 0 0 0 0 0 0 1 1 2 0 0 0 0 0 1 1 0 1 1 0 0 0 1 0 1 2 1 1 1 0 2 0 0 0 0 1 0 0 0 2 0 2 0 1 1 1 2 0 0 2 0 2 2 0 1 0 0 0 0 0 0 0 1 0 1 0 1 1 2 0 1 1 1 0 1 0 0 0 1 0 0 1 1 0 0 1 0 0 0 1 0 0 0 0 0 1 0 0 0 1 2 0 1 1 2 0 1 2 0 1 0 0 0 0 0 1 0 0 0 0 0 0 0 0 0 2 1 2 2 2 1 1 0 0 0 0 1 1 0 0 0 0 0 1 0 1 0 1 0 0 0 1 0 0 0 1 0 0 2 1 0 0 2 0 0 0 1 1 1 1 1 1 1 0 1 2 1 0 1 1 0 2 0 1 1 0 0 1 1 0 0 2 0 1 1 0 1 0 0 2 1 0 2 0 1 1 0 1 1 1 0 0 0 0 0 0 1 0 1 0 2 0 0 1 0 1 0 1 1 1 1 1 2 0 1 0 0 1 0 0 2 1 1 0 0 0 1 0 1 2 0 0 0 0 0 0 0 0 0 0 1 0 0 0 0 0 0 0 0 1 0 1 0 0 0 0 0 0 0 1 0 0 1 0 0 0 2 0 0 0 2 0 0 0 0 0 0 1 1 0 1 0 2 2 2 2 0 0 1 0 0 0 0 2 0 2 2 2 1 1 0 1 0 0 0 0 1 2 1 1 1 0 0 2 0 0 1 1 1 2 0 1 1 0 2 1 0 2 1 2 1 0 0 1 0 2 2 1 0 0 0 1 1 0 1 0 0 0 0 0 0 0 0 0 1 1 0 0 0 0 0 0 0 0 0 0 1 0 0 1 0 0 0 1 0 0 1 0 0 0 0 1 1 2 2 2 0 0 0 0 0 2 0 0 0 2 2 1 2 1 1 1 0 0 0 2 2 2 0 0 1 1 0 2 0 0 0 0 0 2 2 2 2 0 0 2 2 2 0 1 1 1 1 0 0 1 0 2 0 0 0 0 1 1 0 0 1 1 0 1 1 0 0 0 1 0 2 1 1 0 0 0 0 1 1 1 0 0 0 0 0 0 2 0 1 1 1 0 0 0 0 0 1 0 0 0 0 1 0 1 2 0 0 2 1 0 0 2 0 0 0 0 0 1 2 2
12 1 0 0 0 0 0 2 1 1 0 1 0 0 0 0 0 1 0 0 0 0 0 2 2 0 0 0 2 2 1 0 1 2 0 0 2 2 0 2 1 1 1 0 0 1 1 0 0 0 0 0 0 0 0 2 0 0 1 2 0 1 0 0 0 0 0 0 2 1 0 1 1 1 2 1 0 0 0 0 0 0 2 0 2 0 0 1 0 2 0 0 2 2 1 2 0 1 1 1 0 2 0 1 2 1 2 0 1 1 0 2 1 2 2 2 2 0 2 0 0 0 2 0 1 1 0 1 2 1 1 1 0 0 0 0 0 0 0 0 1 0 0 0 0 0 0 0 0 0 0 0 0 0 0 0 0 0 0 0 0 0 0 2 0 0 0 0 0 1 1 1 0 2 0 1 2 0 0 0 0 0 0 1 0 1 1 1 1 2 0 2 0 0 1 1 1 0 0 0 0 0 0 0 0 2 2 0 2 0 0 0 1 0 1 2 1 0 2 1 0 0 2 0 0 1 0 0 0 0 0 1 0 0 1 0 0 2 0 1 1 1 2 0 1 0 0 0 1 1 1 0 0 0 0 2 1 2 0 2 0 2 0 0 0 0 0 0 1 0 0 0 0 2 0 1 0 1 1 0 0 1 1 1 1 0 2 1 0 2 0 2 0 0 2 0 0 0 0 2 0 0 1 1 1 0 0 2 0 0 0 1 0 0 1 0 1 0 1 0 0 1 1 1 0 0 0 0 1 0 1 0 0 0 0 0 0 1 1 2 1 1 0 0 1 0 0 1 1 0 1 0 0 0 0 1 2 0 0 1 1 1 1 0 1 1 0 1 2 0 0 0 0 2 0 1 0 1 0 2 1 1 1 0 0 0 0 2 2 0 1 1 1 1 2 1 1 0 1 1 0 1 0 2 2 1 0 0 1 0 0 1 0 0 0 0 2 1 0 1 1 0 0 1 1 2 0 0 1 1 0 1 0 1 1 1 0 1 0 0 1 0 1 1 0 1 0 2 2 0 0 1 0 2 2 1 1 1 0 1 1 1 0 1 0 1 1 1 0 0 1 1 1 1 1 1 1 0 0 2 1 0 1 1 2 0 0 2 0 2 0 2 0 1 1 0 0 1 1 0 0 1 2 0 2 0 2 2 0 0 0 0 0 0 0 2 0 2 0 1 1 1 2 1 1 2 0 0 0 1 0 1 0 1 0 0 1 0 0 0 1 2 0 2 2 2 2 2 2 0 2 0 0 0 1 0 0 0 0 0 2 0 0 2 2 0 0 1 1 0 0 0 1 0 0 0 1 1 2 1 2 1 0 1 0 0 0 2 1 0 1 1 1 0 1 0 2 0 1 0 0 2 0 0 1 2 1 1 0 1 0 0 0 0 1 0 0 0 0 0 0 1 0 1 0 0 0 1 0 0 1 1 1 0 2 1 1 0 2 0 1 0 0 2 0 0 1 1 0 0 2 1 0 1 2 1 0 2 1 1 1 1 1 1 1 0 1 2 0 0 1 0 0 0 1 1 1 0 2 0 1 0 1 0 0 1 1 1 0 0 0 0 0 0 0 0 0 0 0 1 0 0 0 1 2 0 1 2 2 0 0 0 0 1 0 0 0 0 0 0 0 0 0 0 1 2 0 0 0 0 0 0 0 1 1 1 2 0 0 2 1 1 0 1 1 0 0 0 0 0 0 0 0 0 0 2 0 0 0 0 0 1 2 2 1 0 2 1 0 2 1 0 0 1 1 0 0 1 1 1 2 2 1 1 2 2 1 2 2 1 0 1 2 1 0 1 0 0 0 0 0 0 1 1 1 2 1 0 0 0 1 1 0 0 0 2 0 0 2 0 2 1 0 2 2 1 1 0 2 2 0 0 1 0 0 0 0 1 1 0 0 0 2 0 2 0 1 0 1 1 0 0 2 0 1 1 2 0 0 0 0 1 0 0 0 0 0 0 2 2 0 0 0 0 0 0 0 0 1 2 2 2 0 0 1 1 0 0 0 1 0 2 0 0 2 0 2 2 0 1 0 2 2 1 2 2 0 1 1 1 0 0 0 0 0 2 2 0 2 2 0 0 2 0 2 1 1 1 0 0 0 2 1 2 1 0 1 1 0 0 0 0 2 1 0 1 2 0 1 0 1 0 1 1 1 0 1 0 0 0 2 0 1 0 1 1 1 0 2 0 0 1 0 0 0 2 2 0 1 0 0 0 1 1 0 1 1 0 0 2 0 0 0 1 1 0 1 0 0 0 1 0
13 0 0 1 0 0 0 2 1 1 0 0 1 2 0 1 0 0 1 1 1 1 0 2 2 1 0 0 2 2 2 1 0 0 2 0 2 2 0 0 1 1 1 0 1 1 0 0 0 0 0 0 0 0 1 1 0 0 1 2 0 1 2 1 0 0 0 0 1 0 0 1 2 2 2 2 0 2 2 0 2 0 1 1 0 0 0 0 0 2 0 0 0 1 2 2 0 0 0 0 2 2 1 1 2 0 2 0 1 1 0 1 0 2 2 2 0 0 1 0 1 0 1 1 1 1 0 1 1 1 1 1 0 0 0 0 0 0 0 0 0 0 0 1 2 0 0 0 0 1 1 0 0 0 0 0 0 1 0 0 1 1 0 0 1 2 2 1 0 1 1 1 0 2 0 0 1 1 1 1 1 2 1 0 1 1 1 0 0 0 0 0 2 2 2 1 1 0 0 0 0 0 0 1 1 1 1 1 1 1 0 0 1 0 1 2 0 0 0 2 0 0 1 0 1 0 1 0 0 0 0 0 0 0 2 0 0 2 0 1 0 0 1 0 0 0 0 0 1 1 1 0 0 0 0 1 1 0 0 0 0 0 0 1 1 0 0 0 1 1 1 0 1 1 0 0 0 2 2 1 0 2 0 0 1 0 2 0 1 2 0 1 0 0 2 0 2 0 0 1 0 1 2 0 0 1 1 2 1 0 1 0 0 1 1 0 0 0 0 0 1 1 0 0 1 0 2 0 0 0 2 1 0 0 0 0 0 1 0 1 1 1 2 0 1 0 0 0 2 1 1 1 0 1 0 0 1 1 0 1 0 0 1 0 1 1 0 1 1 0 1 1 1 1 0 1 0 1 0 2 1 0 0 0 1 1 0 0 0 0 0 1 0 0 2 1 1 1 0 0 0 0 0 0 0 0 2 0 0 0 0 1 1 1 1 0 0 0 0 0 0 2 0 2 1 1 0 0 2 0 2 1 1 1 0 0 0 0 0 0 2 0 2 0 0 1 0 2 2 0 0 2 0 2 1 1 0 1 0 1 1 1 1 0 0 0 0 2 0 1 2 2 2 2 2 2 1 0 0 1 1 0 1 1 2 1 0 2 2 0 0 2 1 0 1 0 0 1 1 1 1 2 2 0 2 0 2 1 0 0 0 0 0 0 0 2 0 2 0 1 1 2 1 0 0 1 1 0 0 2 0 1 0 0 0 0 0 0 1 1 1 1 0 1 2 0 1 1 1 0 0 0 0 0 1 0 0 0 0 1 0 0 1 1 1 0 1 0 1 0 0 0 0 0 0 1 1 1 1 2 1 0 2 2 0 0 0 0 0 0 0 2 2 1 1 0 1 1 1 0 1 1 1 0 0 0 0 1 0 1 0 1 0 0 2 0 0 0 0 0 0 0 1 1 0 1 1 1 0 0 0 1 0 0 2 0 1 0 2 0 1 0 0 1 0 2 2 1 0 0 1 2 0 1 2 2 0 2 2 0 0 0 1 0 0 2 2 2 0 2 0 0 0 0 1 2 0 1 1 1 1 1 0 2 0 1 2 1 0 1 0 0 0 0 1 0 2 0 0 2 1 1 0 1 2 0 1 1 1 0 0 0 0 0 1 0 1 1 1 0 0 0 0 0 2 1 1 0 0 0 0 0 1 0 0 0 1 0 0 1 0 1 0 0 0 0 0 0 0 0 1 0 0 0 0 1 0 0 1 0 0 1 2 1 0 1 2 2 0 1 0 1 1 0 0 0 1 1 1 1 1 1 1 1 2 1 1 0 0 2 0 2 2 2 0 0 0 0 0 1 0 0 0 2 0 1 0 0 0 2 0 0 0 0 0 2 1 1 2 0 2 2 0 2 2 2 2 0 0 1 0 1 1 0 0 0 1 0 1 0 0 0 0 0 0 0 0 0 0 0 1 1 0 0 0 0 0 0 0 1 0 1 1 0 0 0 1 0 0 1 0 1 0 0 0 1 2 1 1 1 2 2 1 1 1 1 0 0 2 0 0 0 1 1 2 1 1 2 0 0 0 2 1 1 1 1 1 1 0 1 1 1 0 0 1 2 2 1 2 1 0 1 1 1 2 2 1 2 1 1 0 2 0 1 0 0 1 1 0 1 0 1 2 1 1 2 2 0 1 0 1 0 2 1 1 0 1 1 0 0 2 0 0 0 0 0 0 0 1 0 1 0 1 1 0 0 0 0 1 0 0 0 0 0 0 0 0 0 0 0 0 0 0 2 0 0 0 0 0 0 0 0
14 0 0 2 1 1 1 1 1 1 0 1 0 0 0 0 0 1 1 1 1 1 0 2 2 0 1 1 1 2 2 0 2 1 0 1 1 2 0 0 1 1 0 0 0 0 0 0 0 0 0 0 0 1 1 2 0 1 0 0 1 1 0 2 0 0 0 1 1 0 0 0 1 1 1 1 1 1 1 0 1 0 1 1 1 0 0 0 0 2 0 0 1 1 1 2 0 1 1 1 2 2 2 0 2 0 2 0 0 2 0 0 0 1 1 1 1 0 2 0 0 0 1 1 1 1 0 1 2 1 0 0 0 0 1 1 0 0 0 0 0 0 0 0 0 0 0 0 0 0 0 0 2 0 0 0 0 1 0 1 1 0 0 1 0 2 1 1 1 2 0 1 0 2 0 0 2 2 2 2 2 2 0 0 0 0 0 1 0 0 0 1 1 1 1 1 0 0 0 1 0 0 0 2 2 2 1 1 1 1 0 0 0 0 1 2 0 1 1 0 1 1 2 0 0 0 0 2 0 0 0 0 0 0 2 0 0 2 0 0 0 0 2 0 1 0 0 0 0 0 0 0 0 0 0 0 0 2 0 0 0 0 0 0 0 0 0 0 0 0 1 1 0 1 0 0 0 1 1 1 0 2 0 0 0 1 0 2 0 2 0 0 0 1 2 1 1 0 0 1 0 0 2 0 1 0 0 2 0 0 0 2 0 0 2 0 1 0 0 1 1 0 1 1 1 0 2 1 1 1 2 2 0 0 0 0 0 1 1 1 0 1 1 0 1 0 0 0 0 1 0 1 0 0 0 2 0 0 0 2 0 0 1 0 1 1 0 1 1 0 1 1 1 2 2 0 0 2 1 1 0 0 1 0 0 0 0 0 0 2 1 1 1 0 2 0 0 0 1 1 0 1 0 2 2 0 1 0 0 1 1 1 0 0 0 0 1 1 0 1 1 0 0 0 1 1 0 0 2 1 1 1 0 2 0 0 0 1 0 1 1 0 2 0 0 1 1 1 1 1 0 1 0 2 2 1 1 1 0 2 1 2 0 0 0 1 1 2 0 0 2 2 0 0 0 0 0 1 1 1 1 0 1 1 2 2 0 2 1 1 0 2 0 1 1 0 0 0 1 1 1 2 2 0 2 0 2 1 0 0 0 0 0 0 1 1 1 2 0 1 2 1 1 0 0 1 1 0 0 1 0 1 0 2 1 0 1 0 0 1 0 0 0 1 1 2 1 2 2 0 1 0 0 0 1 0 0 1 0 0 1 0 1 0 1 0 1 0 1 1 0 0 1 0 0 0 2 0 0 2 1 0 2 2 0 0 1 0 0 0 0 1 2 1 0 0 0 0 0 0 0 1 0 0 0 1 0 1 0 1 1 1 0 0 0 1 1 0 0 0 1 0 0 0 0 0 1 1 0 0 1 1 1 0 1 0 2 1 2 0 0 0 0 1 0 1 1 0 0 1 1 1 0 0 2 2 0 0 0 0 0 0 2 0 1 1 1 2 1 0 1 0 0 1 1 1 1 2 2 0 2 0 0 1 0 0 1 2 0 1 0 0 0 0 1 0 1 0 0 0 0 0 0 0 1 0 1 0 0 1 0 0 0 1 0 0 2 1 1 0 0 0 1 0 0 1 1 1 1 1 2 0 0 0 0 0 1 0 0 1 0 0 0 0 1 0 0 0 0 1 0 1 0 0 0 1 1 0 2 0 0 1 2 1 0 1 1 0 0 0 0 0 0 1 1 0 2 1 1 1 2 2 0 0 2 0 0 1 1 2 0 2 2 1 1 0 0 0 0 1 0 0 1 1 1 0 2 0 0 1 0 0 1 1 1 2 0 0 0 1 0 1 0 2 2 1 1 0 1 2 1 2 1 0 0 0 0 0 1 0 1 1 1 0 1 1 1 0 0 0 2 2 0 0 0 0 0 0 0 0 0 1 0 0 0 0 1 0 2 0 0 0 0 0 0 0 0 1 2 1 1 1 0 0 0 0 0 1 0 0 0 0 2 1 2 0 2 2 0 0 0 2 2 2 1 1 1 1 0 2 0 0 0 0 2 1 1 0 1 0 0 1 2 1 2 0 1 1 0 0 1 1 1 2 1 1 0 1 0 0 0 0 2 2 2 1 2 1 0 0 2 0 2 0 1 1 1 2 0 0 2 0 0 1 1 1 1 0 0 0 1 0 0 1 0 1 1 1 2 2 0 2 0 0 0 1 1 1 0 2 1 0 0 2 0 0 0 0 0 0 0 0
15 1 0 2 0 1 1 1 2 0 0 0 0 1 0 1 0 1 1 0 1 0 0 1 1 0 0 0 2 1 1 1 1 1 1 0 2 1 0 1 0 0 0 0 0 0 0 0 1 2 0 0 0 1 0 2 0 1 0 1 0 1 1 1 0 1 1 0 1 0 0 1 2 2 1 2 1 1 1 1 1 0 1 1 1 0 0 1 1 2 1 1 1 1 1 1 0 0 0 0 2 2 0 0 2 1 2 1 1 1 0 2 0 1 1 1 1 0 1 0 1 0 2 0 1 1 0 0 2 1 0 0 0 0 0 0 0 0 0 0 1 0 1 0 0 0 0 0 0 2 2 0 0 0 1 1 0 1 2 0 1 2 0 1 1 2 2 2 0 1 1 0 1 1 0 2 2 1 0 0 1 2 0 0 0 0 0 0 0 0 0 0 2 1 2 1 2 1 0 0 0 0 0 1 1 1 1 0 2 1 1 0 1 0 0 1 1 1 2 0 1 1 2 0 0 0 1 0 0 0 0 0 0 0 1 0 0 2 0 0 0 1 2 1 1 0 0 0 2 0 0 0 0 0 0 0 0 0 0 0 0 0 1 1 0 0 1 1 0 0 0 2 0 1 0 0 0 0 1 0 1 1 0 0 0 1 1 1 0 2 0 1 0 0 2 0 2 1 0 1 1 0 2 0 1 0 1 2 0 0 1 2 0 1 2 1 0 0 0 1 1 0 2 2 1 0 1 0 1 1 2 1 0 0 0 0 0 1 0 0 0 0 1 0 0 0 1 0 0 2 0 0 0 0 0 0 1 0 0 2 0 0 1 0 1 0 0 1 2 1 0 0 1 2 1 0 0 1 1 2 0 0 0 1 1 1 0 1 1 0 0 0 0 0 2 0 0 1 1 1 0 1 0 2 2 0 2 1 0 0 0 0 1 1 1 0 0 0 0 0 0 1 0 2 0 1 0 1 1 0 0 0 0 2 0 0 0 1 0 0 1 0 2 0 2 2 0 0 1 1 1 1 0 2 1 0 1 2 2 2 0 2 0 1 0 0 0 2 0 1 2 2 0 0 1 0 1 0 0 0 0 0 1 1 1 1 0 2 2 1 0 2 0 1 0 0 1 1 1 0 0 2 2 0 2 1 2 1 0 0 0 1 1 0 2 0 0 2 0 1 1 1 0 0 0 0 2 1 1 1 1 0 0 0 1 0 2 0 1 1 0 0 0 1 2 1 2 0 0 0 1 0 0 0 0 1 0 2 1 0 0 1 0 1 1 0 0 1 2 0 1 1 0 0 0 0 1 0 0 2 2 0 1 1 0 0 0 2 0 0 1 0 1 0 1 0 0 0 0 0 0 2 1 0 2 2 2 1 0 0 1 0 0 1 1 1 0 0 0 0 0 0 0 0 0 1 1 1 0 0 0 2 1 1 2 0 0 0 2 0 1 1 0 1 1 2 2 0 0 0 2 2 0 1 2 1 0 0 0 0 0 0 2 0 1 1 1 2 0 0 1 0 1 0 0 2 1 1 1 1 1 1 0 2 2 2 1 1 0 1 1 1 0 1 0 0 2 1 0 1 1 0 0 0 0 0 2 2 2 1 0 0 0 1 0 0 1 1 1 0 0 0 0 0 0 0 2 0 0 0 0 0 0 1 0 2 0 0 0 0 0 0 0 0 0 1 0 0 0 0 0 0 0 0 0 2 1 0 2 0 0 1 2 0 0 2 1 1 0 2 1 1 1 1 1 0 0 1 0 1 1 0 0 0 1 1 0 2 1 1 0 0 2 2 0 1 0 1 0 1 0 0 0 2 0 1 2 0 0 1 0 0 1 1 1 1 1 0 2 0 1 1 0 2 2 1 1 0 1 1 1 1 2 0 0 0 0 2 2 0 0 1 1 1 1 0 1 0 0 0 1 1 0 0 0 0 0 0 0 0 1 1 1 1 1 0 0 0 2 0 1 0 1 1 0 1 0 1 1 0 1 1 0 0 0 0 0 0 1 0 0 1 1 2 2 0 2 2 1 0 1 2 1 1 1 0 1 1 0 2 0 0 1 1 1 1 1 2 1 2 0 1 2 0 2 2 2 2 1 1 0 2 0 2 0 0 1 0 0 1 0 0 0 0 0 1 1 1 0 0 1 0 2 0 1 1 1 0 0 0 0 1 1 0 2 2 2 0 0 0 1 0 0 1 0 1 1 0 1 0 0 0 1 1 0 0 0 0 0 1 0 0 1 1 0 0 0 0 0 0 1 1
16 1 0 2 1 0 0 1 2 1 0 1 0 0 0 0 0 0 1 1 1 1 1 2 2 0 1 0 2 1 1 2 1 1 1 1 1 0 0 2 0 0 1 1 0 1 1 0 0 0 0 0 1 1 0 1 1 1 0 2 0 0 2 2 0 0 0 0 2 0 1 1 2 2 0 2 2 1 1 0 1 0 2 0 2 0 0 0 0 2 0 0 2 1 0 1 0 1 1 1 0 2 0 0 2 1 2 1 1 1 0 1 0 1 1 1 1 0 2 0 1 1 1 1 1 1 0 0 0 0 0 0 0 0 0 0 0 0 0 0 1 0 0 0 1 0 2 0 0 1 1 0 0 0 1 1 1 1 0 0 1 0 0 2 1 2 1 1 0 1 0 1 1 1 1 1 2 0 0 0 0 0 0 0 0 0 0 1 0 0 0 1 1 1 1 1 1 0 0 0 0 0 0 1 1 1 1 0 2 1 0 0 1 0 1 1 0 0 2 0 2 2 1 1 0 0 2 1 0 0 0 0 0 1 1 1 1 2 0 0 0 0 1 0 1 0 0 0 2 0 0 2 0 1 1 1 0 2 1 2 1 1 0 1 0 0 0 0 0 0 0 2 0 2 0 1 0 1 2 1 1 0 0 0 1 1 1 0 0 2 0 1 0 0 2 0 0 0 1 2 1 1 1 1 1 0 0 2 0 0 0 1 0 0 0 0 1 1 0 0 0 1 1 0 0 0 1 1 1 1 1 1 0 0 0 0 0 0 0 0 0 1 2 0 1 0 0 1 1 2 1 0 2 0 2 0 2 0 0 2 0 0 2 0 2 0 1 1 2 0 0 0 1 2 2 0 0 2 0 0 0 1 2 0 1 2 0 0 0 0 0 0 1 0 2 2 2 1 1 1 0 1 0 1 1 0 1 0 1 0 0 1 1 1 1 0 1 0 0 0 0 1 0 1 1 2 2 0 2 0 2 0 1 1 1 1 0 1 1 0 2 0 1 1 1 2 0 2 2 0 1 0 0 2 2 1 1 2 2 1 1 1 0 0 0 1 1 1 0 1 1 1 1 1 2 0 2 1 1 0 0 0 1 1 1 1 0 1 1 1 0 2 0 2 1 0 1 0 0 0 2 2 2 1 2 0 1 1 1 0 0 0 0 1 1 1 1 2 0 1 1 1 2 0 1 1 1 0 1 2 0 1 0 1 0 1 1 0 0 0 2 2 0 1 1 0 1 0 0 0 0 0 1 0 1 1 2 1 0 0 1 0 0 1 1 0 0 1 1 1 1 1 1 0 1 2 2 1 2 1 2 0 1 0 1 0 0 1 0 0 0 1 0 2 0 0 1 0 0 0 0 2 0 0 1 2 1 1 0 1 0 0 0 1 1 1 0 0 1 0 0 0 0 0 1 1 1 2 0 0 0 0 0 0 2 0 0 1 2 0 1 1 0 2 0 1 1 2 1 0 1 1 0 0 1 2 0 2 2 0 0 0 1 0 1 1 1 2 1 0 1 1 1 0 0 2 1 0 1 1 1 1 2 2 0 2 0 1 0 1 0 0 0 0 1 0 1 0 0 1 0 0 0 0 0 0 2 2 2 0 1 0 0 2 0 0 0 0 0 0 0 0 1 0 1 2 0 1 0 0 2 0 0 0 0 1 2 0 0 2 0 0 0 1 1 0 0 0 0 0 0 0 0 1 0 2 2 0 2 0 0 1 2 0 0 1 2 0 0 0 0 0 0 1 1 0 1 1 1 1 2 2 0 0 1 2 0 2 2 1 1 1 2 2 1 1 0 0 0 0 1 0 0 2 0 0 2 0 0 2 0 0 0 0 0 2 1 0 1 0 1 1 0 2 2 1 1 0 1 2 0 1 2 0 0 0 0 0 0 0 0 0 1 1 1 0 1 0 1 0 1 1 1 0 0 0 0 0 0 1 0 2 0 0 0 0 0 1 1 2 0 0 0 1 0 0 0 0 2 1 2 2 0 1 1 0 1 1 0 1 1 2 0 1 1 0 1 0 1 1 0 2 2 2 0 0 1 2 0 2 1 2 1 1 2 0 0 2 1 1 0 1 0 2 2 2 2 1 1 0 1 1 0 1 0 1 0 0 0 0 0 0 0 0 0 1 1 0 0 1 1 0 1 0 1 0 1 0 0 1 0 1 0 0 1 1 2 0 2 0 0 0 0 0 0 0 1 0 2 0 0 0 1 1 0 1 1 0 1 2 1 0 0 2 1 0 0 0 0 0 0 0
17 0 0 0 0 0 0 1 1 1 1 0 1 2 1 1 1 0 1 0 0 0 0 2 2 1 1 0 2 2 2 2 2 1 0 1 1 2 0 0 2 2 1 0 0 1 0 0 0 1 0 0 1 0 1 1 0 0 1 2 0 1 2 2 0 0 0 1 1 0 0 1 2 2 2 2 0 0 0 2 0 0 2 0 2 0 1 0 0 2 0 0 2 0 0 0 0 2 2 2 0 2 1 1 2 0 2 1 0 2 0 1 0 1 1 1 0 0 1 0 1 0 2 0 1 1 0 0 1 1 0 0 0 0 0 0 0 0 0 0 1 0 0 0 0 0 0 1 0 1 0 0 0 1 1 0 1 1 0 0 1 1 0 0 1 1 1 1 0 2 0 1 1 1 1 1 2 2 0 0 2 2 1 0 0 0 0 1 0 0 0 1 2 1 2 1 2 1 0 0 0 0 0 1 0 1 2 1 1 0 2 0 1 0 1 2 0 1 2 1 0 0 2 0 0 0 1 1 0 0 0 0 0 0 2 0 0 2 0 1 1 0 2 0 2 0 0 1 1 1 1 0 0 0 0 1 1 0 0 0 0 0 0 1 0 0 0 0 0 0 1 1 0 1 0 1 0 2 2 1 0 2 0 0 0 0 1 2 0 2 0 1 1 0 2 0 2 0 0 1 0 0 1 1 0 0 0 2 1 0 1 1 0 1 0 0 0 1 0 0 1 0 1 1 1 0 0 0 1 1 0 0 1 1 0 0 1 0 0 0 0 0 0 0 0 0 2 0 0 2 0 0 0 1 0 0 1 0 0 0 0 0 1 0 1 0 0 2 2 0 0 0 1 2 1 0 0 2 0 1 1 1 1 0 0 1 0 1 1 0 0 0 1 0 2 1 1 1 0 0 0 0 0 1 1 1 1 0 1 0 0 1 0 0 1 0 1 0 0 0 0 1 1 1 1 2 1 0 2 1 0 1 0 0 2 1 0 1 0 0 1 0 2 0 1 1 0 1 1 0 0 1 0 0 0 0 0 2 2 1 1 1 0 1 0 1 1 0 1 0 1 1 2 2 1 0 2 0 0 0 0 0 1 1 2 2 0 0 0 0 1 1 0 2 0 0 0 0 0 0 1 1 1 1 1 0 2 2 0 0 0 1 0 0 0 1 0 1 0 2 2 0 2 0 1 1 1 0 0 1 0 1 0 1 0 0 1 0 0 1 1 0 0 0 0 1 0 2 2 0 1 0 0 0 1 1 0 1 0 0 1 0 0 0 0 1 0 0 1 0 0 1 1 0 1 0 2 0 1 1 1 0 1 1 0 1 0 1 0 0 0 0 0 1 1 1 1 1 1 0 1 2 0 0 2 2 2 0 0 1 0 0 0 0 0 1 0 0 0 0 1 0 0 0 0 0 0 2 0 0 0 1 0 0 1 2 0 1 2 0 0 1 0 2 0 1 1 2 0 0 2 1 0 1 2 2 0 1 1 0 0 0 1 0 2 0 1 1 1 0 0 1 1 0 0 2 0 0 1 1 1 0 0 1 1 2 0 1 0 0 0 0 1 0 0 0 1 0 0 0 0 0 0 0 2 0 1 1 1 0 1 0 0 2 1 1 1 0 0 0 0 0 0 1 1 1 2 1 1 0 0 0 0 0 0 0 2 0 0 1 0 0 0 0 0 0 0 0 0 1 0 0 0 1 1 2 2 0 2 0 0 1 2 2 1 0 2 1 0 1 2 0 2 0 0 1 1 2 0 0 0 0 0 0 2 0 0 1 1 1 0 1 2 2 1 1 0 1 0 0 0 0 2 2 2 0 1 0 0 1 1 1 1 1 1 1 1 0 1 0 0 1 0 2 2 2 1 0 0 2 0 2 1 0 0 0 0 1 1 0 0 0 0 0 0 0 0 0 0 0 1 1 1 0 0 1 1 1 0 1 0 2 0 0 0 1 1 0 2 0 0 0 0 2 0 2 0 1 2 1 1 1 0 0 0 0 1 0 0 0 0 0 1 1 0 0 2 2 0 0 0 2 2 1 0 0 2 1 0 2 0 0 0 0 0 2 2 0 2 2 0 0 1 2 0 1 1 1 0 1 0 2 0 1 1 0 0 2 0 0 0 0 2 1 0 0 1 1 1 0 2 0 2 0 0 0 0 1 0 0 2 0 0 0 0 0 0 0 1 0 0 1 0 1 0 0 2 0 1 0 0 0 0 1 0 0 1 0 0 2 1 0 0 2 1 0 0 0 0 1 2 2
18 1 0 0 0 1 1 2 0 2 0 0 0 0 0 0 0 2 1 1 1 1 0 2 2 0 1 0 1 2 2 1 1 1 1 1 1 2 0 0 1 1 0 0 0 0 0 0 0 2 1 0 1 1 0 1 0 0 0 1 1 1 2 2 1 1 1 0 1 0 0 0 2 2 1 2 1 0 0 1 0 0 1 1 0 0 0 1 1 2 1 1 1 1 0 1 0 1 1 1 0 2 0 0 2 0 2 0 1 1 0 1 1 1 1 1 1 1 2 0 1 1 1 1 1 1 0 1 2 2 0 0 0 0 0 0 1 0 0 0 0 0 0 0 0 0 0 0 0 1 0 0 0 0 0 0 0 0 0 1 1 0 0 2 0 0 0 1 0 1 1 1 2 0 2 2 2 0 0 0 0 0 1 1 0 1 2 0 0 1 0 1 1 0 1 0 2 0 0 0 0 0 0 1 0 1 2 1 1 0 0 0 1 1 1 2 0 1 2 1 0 0 2 0 1 0 1 2 0 0 1 1 0 0 1 0 1 2 0 0 0 1 2 0 2 2 2 1 0 0 0 0 0 0 0 2 0 1 0 0 0 0 1 1 0 0 0 0 2 2 0 1 1 1 2 2 0 1 1 2 0 2 1 1 0 1 1 0 1 2 0 1 0 1 2 0 1 1 0 1 0 0 2 0 0 0 1 2 0 0 0 1 0 0 0 0 0 1 0 0 1 0 1 1 0 0 0 0 0 0 1 0 0 0 0 0 0 2 0 1 1 0 1 0 1 0 0 0 0 2 0 2 0 0 0 0 1 0 0 1 0 0 0 1 0 0 0 1 1 0 1 1 2 0 0 1 0 1 0 2 0 2 0 0 0 0 0 0 0 1 0 0 1 0 2 1 1 0 0 0 0 0 0 2 1 0 0 0 0 0 0 1 0 0 0 0 1 0 0 0 0 2 0 0 1 2 0 1 1 0 0 0 0 0 2 0 0 1 0 0 1 0 1 1 0 2 0 0 0 0 0 0 0 1 1 1 0 2 1 2 1 2 0 2 0 2 2 1 0 0 1 1 0 0 0 0 2 0 0 0 1 1 2 2 2 0 0 1 1 0 1 0 0 1 1 0 1 1 1 0 0 1 2 0 2 0 2 1 0 0 0 0 0 1 1 1 0 2 0 1 1 1 2 0 2 2 0 1 1 1 1 0 0 0 0 0 2 0 0 0 1 1 1 1 2 2 2 2 2 0 1 0 0 0 2 0 0 0 1 1 0 0 1 0 0 0 1 2 2 0 0 0 0 0 0 0 1 1 1 2 2 0 1 1 0 1 0 0 0 0 0 0 1 0 1 1 1 0 0 0 0 2 0 0 1 1 1 2 0 2 0 0 0 1 1 1 0 0 0 0 2 0 0 0 0 1 2 2 0 0 1 0 0 0 2 1 0 0 2 0 0 0 0 1 0 2 2 1 0 0 1 2 0 2 2 2 1 1 0 1 1 0 2 0 0 1 1 2 0 0 2 0 0 0 1 0 2 0 2 1 0 0 0 2 0 2 2 0 0 0 0 0 0 0 0 0 1 0 0 1 0 1 0 0 1 0 2 1 2 0 1 0 0 2 0 1 1 1 1 0 0 0 0 0 1 2 0 1 1 1 1 1 0 0 0 0 1 0 1 1 0 0 0 2 2 0 0 0 0 0 0 0 0 1 1 0 0 0 2 0 0 2 2 1 0 1 1 0 0 0 0 0 0 0 0 1 1 0 0 0 0 1 1 1 2 1 1 2 2 2 2 2 2 0 0 0 0 1 0 0 1 0 0 2 0 2 2 0 0 1 0 0 1 1 1 2 1 0 1 0 2 1 0 2 2 0 0 0 0 2 0 2 1 0 0 0 0 1 1 0 0 0 0 0 0 0 0 0 0 0 1 1 1 0 1 0 1 1 1 1 0 1 0 0 0 0 2 0 2 1 1 0 0 0 0 0 0 0 1 0 2 1 0 0 0 0 1 0 0 0 0 1 0 1 1 0 1 2 0 0 0 1 0 0 2 2 0 1 0 1 1 1 0 0 2 1 2 0 0 0 0 0 2 1 2 2 1 1 0 0 0 2 0 1 0 0 0 1 0 0 0 0 1 1 1 2 1 0 1 0 1 0 2 0 1 1 1 0 0 0 1 1 0 0 1 1 1 0 2 1 1 0 0 1 0 1 1 1 1 1 0 1 0 0 0 0 0 1 0 2 1 0 2 2 0 0 0 0 0 0 0 0
19 0 0 2 1 0 0 1 1 1 0 0 1 1 0 0 0 0 2 0 1 0 0 1 1 1 2 0 1 2 2 0 2 2 1 1 1 0 0 2 1 0 0 0 0 0 0 0 1 0 0 0 0 1 0 2 0 0 1 0 1 1 1 1 0 0 0 0 1 0 1 1 2 2 2 2 0 0 0 1 0 0 2 0 1 0 0 0 0 2 0 1 0 2 0 0 0 1 1 0 1 2 1 0 2 1 2 1 1 1 0 1 1 2 2 2 0 0 1 0 1 0 0 2 0 0 0 0 1 0 1 1 0 0 0 0 0 0 0 0 1 0 0 0 0 0 0 0 0 2 2 0 0 0 0 0 0 0 0 1 1 1 0 2 0 2 1 1 0 1 1 0 0 2 0 1 0 1 0 0 1 1 0 0 0 0 0 2 1 1 0 1 1 1 1 0 1 0 0 0 0 0 0 0 0 2 2 1 1 1 0 0 1 0 2 2 0 0 2 1 0 1 1 0 0 1 0 2 1 1 0 0 1 0 2 1 0 2 0 0 0 0 2 0 2 0 1 0 2 0 0 1 0 1 1 1 0 2 0 0 0 0 0 1 0 0 0 0 2 1 1 1 0 2 0 0 0 0 2 1 1 1 1 1 0 0 1 1 0 2 0 1 0 0 2 0 2 1 0 1 0 1 1 1 0 0 1 2 0 0 0 2 0 0 1 0 0 0 0 0 1 1 0 0 1 0 1 0 0 1 2 2 0 0 0 0 0 1 0 0 2 1 1 0 1 0 1 1 0 1 1 1 0 2 0 0 1 0 0 1 1 1 2 0 2 1 0 0 2 0 0 0 0 2 1 0 0 1 0 2 0 1 0 0 1 0 0 0 0 0 0 1 2 0 1 1 1 1 0 0 0 0 0 0 0 0 1 1 0 1 0 1 0 0 0 0 0 0 0 0 0 1 0 1 0 0 0 1 1 0 0 2 0 2 1 1 0 0 0 0 2 0 2 0 0 1 0 0 0 0 0 0 0 0 0 0 0 1 1 1 2 2 1 0 0 1 1 2 0 1 1 1 1 1 2 1 1 0 0 0 1 0 0 0 2 1 0 0 0 0 2 1 0 1 0 0 1 2 2 0 0 2 1 1 1 1 2 0 1 0 1 0 0 0 1 0 0 2 0 1 1 1 2 1 1 2 0 1 1 1 1 0 0 1 1 0 2 0 1 2 0 0 0 0 2 1 0 1 1 0 0 0 0 0 1 0 0 1 1 0 0 1 1 0 0 1 1 1 1 0 0 0 1 0 1 1 1 1 2 1 2 0 1 1 0 1 0 1 1 1 0 1 1 1 1 0 0 0 1 0 0 2 0 0 1 1 1 0 0 1 0 0 0 0 2 0 0 0 1 0 0 0 0 0 0 1 2 1 0 0 0 0 0 0 0 1 0 0 2 0 0 1 0 1 0 2 2 2 0 0 0 1 0 1 1 2 0 1 1 0 0 0 1 0 1 2 0 2 0 1 0 0 1 0 1 2 1 1 1 1 1 0 0 1 0 0 2 0 0 0 0 0 1 0 1 0 1 0 0 1 0 1 0 0 0 0 1 1 1 1 0 0 0 1 0 0 0 2 2 0 0 0 0 0 1 1 1 1 0 0 2 0 0 0 0 0 0 0 0 2 0 2 0 0 0 1 0 1 0 0 1 0 0 1 0 1 1 0 1 0 0 0 2 0 0 2 2 2 0 1 0 0 0 1 1 0 1 1 0 0 0 0 0 0 2 2 1 1 1 2 1 2 2 1 1 0 0 0 0 0 1 0 0 1 0 2 1 0 0 1 0 0 0 0 0 2 0 0 2 0 2 2 0 1 1 1 0 0 0 2 0 2 2 0 0 0 0 1 1 0 0 1 1 0 1 1 1 0 1 0 0 0 1 0 1 0 1 1 0 0 2 2 1 1 0 1 2 0 2 1 1 0 0 0 0 1 0 2 2 0 0 0 0 0 0 0 0 0 0 1 0 1 0 1 1 0 1 2 0 0 0 0 1 0 2 2 0 0 0 0 0 0 0 0 1 1 2 1 1 0 0 1 2 0 1 1 1 1 0 0 0 2 0 2 0 0 0 0 0 0 0 0 2 1 1 1 2 0 0 0 2 0 2 0 0 0 0 1 0 0 1 0 0 1 0 2 2 0 1 0 0 0 0 0 0 1 1 0 2 0 0 0 1 1 0 0 1 0 1 1 0 0 0 1 0 0 0 0 0 0 0 0
20 1 0 0 0 0 0 2 1 1 0 0 0 0 0 0 0 1 1 2 1 1 0 0 1 1 0 2 2 2 2 1 1 2 0 1 2 1 0 1 2 1 0 0 0 0 1 0 0 1 0 0 1 1 0 2 0 0 0 0 1 2 2 2 0 0 0 0 1 0 0 1 2 2 1 2 1 2 2 0 0 0 2 1 2 0 0 1 1 2 0 1 0 2 0 1 1 2 2 2 0 2 2 0 2 0 2 2 2 0 0 2 0 1 2 2 0 0 2 0 0 0 2 0 1 1 0 0 2 0 0 0 0 0 0 0 1 0 1 0 1 0 0 0 1 0 0 0 0 1 1 0 1 0 0 1 1 1 1 1 1 1 1 1 0 2 0 1 1 2 0 1 1 1 0 1 2 1 0 0 0 1 1 0 1 1 1 1 0 0 0 1 1 1 1 2 0 0 0 1 0 0 1 1 1 1 1 1 2 0 0 0 0 0 2 2 0 0 1 0 1 1 0 0 1 0 2 1 0 0 0 0 0 1 1 0 0 2 1 1 0 0 2 0 2 0 0 0 2 0 0 0 1 0 0 1 1 0 0 0 0 0 0 2 0 0 0 1 1 1 0 2 0 0 0 1 0 1 2 1 0 2 1 1 0 0 2 1 0 2 0 0 1 0 2 0 1 1 0 1 0 1 2 0 1 1 0 1 0 0 0 0 0 1 2 0 1 0 1 1 0 1 2 1 0 0 1 0 1 1 1 2 0 0 0 0 0 2 0 1 1 1 1 0 0 0 0 0 0 1 1 1 0 1 0 1 1 0 0 1 0 0 1 0 1 1 0 0 0 0 2 2 1 2 0 1 0 2 0 1 0 1 0 0 0 1 0 0 0 1 0 1 2 0 1 1 2 0 1 1 0 1 0 2 2 1 0 1 0 0 0 0 1 1 1 0 0 1 0 1 1 1 0 2 2 2 2 0 2 1 0 1 0 0 0 0 0 1 0 0 0 0 1 1 0 2 0 0 0 0 2 2 0 1 0 0 0 1 0 2 0 2 0 0 1 1 0 1 0 0 1 1 1 1 1 0 1 0 0 2 2 0 1 1 1 2 0 1 0 2 0 1 0 1 1 0 0 0 1 0 1 2 2 0 2 0 2 1 1 0 1 0 0 1 1 1 0 2 0 2 2 0 1 0 1 1 1 0 0 2 0 2 0 0 0 0 1 0 0 2 1 1 0 0 2 2 1 0 0 0 0 0 0 0 1 0 0 0 0 0 0 0 1 1 1 0 1 1 0 1 0 1 0 0 0 0 2 1 1 2 1 0 1 1 1 0 1 2 0 0 1 1 1 2 0 1 0 1 1 0 1 0 1 0 1 2 1 1 0 0 0 0 0 0 2 0 0 0 0 0 1 0 0 1 0 0 1 0 0 0 1 0 0 0 2 0 1 2 2 0 0 0 0 2 0 1 1 1 0 0 1 1 0 1 1 1 0 1 1 0 0 0 1 1 0 1 0 1 1 0 1 1 0 0 1 1 1 0 2 1 0 1 0 2 1 1 1 0 1 0 0 0 1 0 1 0 1 1 0 2 0 2 0 0 2 0 2 2 2 0 0 0 0 2 0 1 1 1 1 0 0 0 2 0 0 1 1 0 0 0 1 0 0 1 0 1 1 0 0 1 0 0 0 1 2 0 1 0 0 0 1 0 0 1 0 1 1 0 1 0 0 0 2 1 0 1 2 1 0 2 0 0 0 0 0 0 1 0 1 1 1 2 1 1 1 2 0 2 2 2 0 2 1 0 0 0 0 0 0 0 0 0 1 2 1 1 0 0 0 1 0 0 1 1 1 2 0 1 1 0 1 1 0 2 2 1 0 0 0 1 0 1 1 0 0 1 0 0 0 0 0 0 1 0 1 0 1 0 0 0 2 2 0 0 0 0 0 0 0 0 2 2 2 1 0 2 0 0 1 0 1 0 0 0 0 1 0 0 1 2 2 2 0 0 0 0 0 0 0 0 0 0 1 2 2 0 2 2 0 0 0 1 2 1 2 2 0 1 0 2 0 0 0 0 0 2 2 1 1 1 1 1 2 1 0 0 0 2 0 0 0 2 0 2 0 0 0 1 0 0 0 0 1 2 1 1 1 0 0 1 0 0 2 1 0 1 1 0 0 1 0 1 1 0 2 2 2 0 1 0 1 0 0 0 1 0 0 0 0 0 0 0 0 0 0 0 0 0 0 1 0 0 0 2 0 0 0 1 1 1 2 1
21 1 0 1 1 1 1 2 1 2 0 0 0 2 0 2 1 1 2 1 1 1 0 2 2 1 1 0 2 2 2 0 2 2 0 1 1 1 0 0 1 1 0 2 0 0 1 0 0 1 0 0 0 1 0 2 0 0 1 2 0 1 1 1 0 0 0 0 2 0 0 0 2 2 2 2 0 0 0 0 1 0 2 0 1 0 0 0 0 2 0 0 0 2 0 1 0 0 0 0 2 2 0 0 2 1 2 1 1 1 0 2 0 2 2 2 0 0 2 0 0 0 1 1 0 0 0 0 1 1 0 0 0 0 0 0 1 0 0 0 1 0 1 0 0 0 0 0 0 1 0 0 0 0 0 1 1 0 0 0 1 0 0 0 1 2 1 0 0 2 0 0 0 2 0 0 2 1 1 1 1 1 0 1 1 0 0 0 0 2 0 2 2 2 2 1 2 1 0 0 0 1 0 0 0 2 2 2 0 1 0 0 2 0 2 2 0 1 2 0 1 1 2 0 0 0 1 1 0 0 0 0 0 0 1 0 0 2 0 0 0 0 2 0 1 0 0 0 2 0 0 0 0 0 0 1 0 2 0 1 0 1 1 2 0 0 0 0 2 2 0 0 0 0 0 0 0 0 1 1 0 2 1 1 1 0 2 0 0 2 0 1 0 1 1 1 1 0 0 2 0 1 2 0 0 0 1 2 0 0 0 1 0 0 1 0 1 0 0 1 0 1 2 2 0 0 1 0 1 0 1 1 1 1 0 0 1 1 0 0 0 0 2 0 0 0 0 0 0 1 0 0 0 1 0 0 1 0 0 2 0 0 1 1 1 0 0 2 2 0 0 0 1 2 1 0 0 2 1 1 0 1 0 0 2 2 0 0 0 0 0 0 2 0 2 0 0 0 0 0 0 0 0 1 0 0 1 0 0 0 0 1 0 0 0 0 2 0 0 0 0 1 0 1 1 2 2 0 0 0 0 1 0 2 0 0 0 0 0 0 0 0 2 0 1 2 0 1 1 2 0 1 0 1 1 1 0 1 1 1 0 1 0 0 0 0 0 0 0 0 0 0 2 2 2 2 1 0 0 0 1 0 2 2 1 1 0 1 1 0 2 2 0 1 1 0 0 1 1 1 1 2 0 2 0 0 1 1 0 0 0 0 0 0 2 0 0 2 0 2 2 0 2 0 2 2 0 0 0 1 0 0 1 1 0 0 0 0 1 0 0 0 0 1 1 2 2 1 1 0 0 0 0 0 0 1 0 0 0 0 1 0 1 0 0 0 0 1 0 1 0 1 2 0 2 1 1 0 1 1 1 0 1 1 0 0 0 2 1 1 0 1 1 2 0 1 0 1 1 0 1 0 0 0 0 0 0 2 0 2 1 0 0 1 1 1 0 0 0 0 0 0 0 1 0 1 1 0 0 0 0 1 0 0 1 0 1 1 2 0 1 0 1 1 1 0 0 2 0 0 0 2 0 1 1 2 0 1 0 0 0 0 2 0 1 1 2 2 0 0 1 0 0 0 1 1 1 1 1 1 1 1 0 1 0 1 1 0 1 0 0 0 0 0 0 0 0 0 0 2 0 1 0 0 0 0 1 1 2 1 1 0 1 1 0 0 1 0 0 0 0 0 1 0 1 2 0 1 1 1 1 1 0 0 0 0 1 0 0 2 0 0 1 0 1 0 0 0 1 1 0 2 0 0 0 1 0 0 1 0 0 1 2 1 0 0 2 1 0 1 1 0 0 1 1 1 2 1 0 0 1 2 0 0 1 2 1 2 2 2 1 2 2 2 0 1 0 0 0 0 0 0 1 2 1 1 1 0 0 2 0 0 1 1 1 2 1 2 1 0 2 1 0 2 2 2 1 0 1 1 0 0 0 0 0 1 1 0 1 1 1 0 1 0 1 0 0 0 0 0 2 2 1 0 0 0 0 0 0 0 1 2 1 0 0 2 0 0 1 2 0 1 1 0 0 0 0 0 2 2 2 2 0 0 0 0 1 2 0 0 0 2 0 1 2 1 1 0 1 1 1 1 0 0 2 2 0 0 1 0 1 1 0 0 0 1 1 1 2 1 0 1 1 2 1 1 2 2 2 0 2 0 0 1 0 0 1 1 0 0 1 0 2 0 1 2 2 1 0 2 0 1 1 0 1 0 1 1 0 1 1 1 1 0 1 1 1 0 1 0 1 1 0 0 0 0 1 0 1 0 0 0 1 1 0 0 1 0 1 2 0 1 0 1 0 0 1 0 0 0 0 0
22 1 1 1 0 1 1 2 1 0 0 1 1 1 0 1 0 2 1 1 1 1 0 1 1 1 1 2 2 2 2 1 0 0 2 0 2 1 0 0 1 1 0 0 0 0 1 0 0 1 0 0 1 1 1 0 0 1 0 1 0 1 1 2 0 0 1 0 1 0 0 1 2 2 2 2 0 1 1 1 1 0 2 0 2 0 0 1 1 1 0 1 1 1 0 1 0 1 1 1 1 2 1 0 2 1 2 0 1 1 0 1 0 1 1 1 0 0 1 0 1 0 2 0 0 0 0 0 1 0 0 0 1 0 1 1 0 0 0 0 1 0 0 0 2 0 0 0 0 1 1 0 0 0 0 0 0 1 0 0 0 0 0 1 1 2 2 1 0 0 2 1 2 0 0 1 1 1 1 1 1 1 0 2 0 2 2 0 0 1 0 1 2 2 2 2 2 0 0 0 0 0 1 0 0 1 1 1 1 0 1 0 1 0 1 2 1 1 2 0 0 1 2 1 0 0 2 0 0 0 0 0 1 1 1 1 0 2 0 0 0 0 2 0 2 0 0 0 1 0 0 0 0 1 1 1 0 1 0 0 0 0 0 1 0 0 0 1 2 0 2 0 0 0 0 0 0 2 2 1 0 2 1 1 1 0 2 1 0 2 0 0 1 0 2 0 1 1 0 1 0 1 1 1 0 0 0 2 2 0 2 1 0 0 2 0 1 1 0 1 0 1 1 0 0 0 0 0 1 0 2 2 0 0 0 0 0 1 0 1 1 2 1 0 0 0 1 1 1 1 1 0 1 1 1 0 2 0 0 1 0 0 2 0 2 0 0 2 2 0 0 0 0 2 1 0 0 1 0 2 0 0 2 0 0 1 0 0 0 0 0 0 0 0 1 0 1 0 1 1 0 1 0 0 0 0 2 0 1 0 0 1 2 2 2 1 0 0 1 0 1 1 1 0 0 2 2 0 0 0 0 0 1 0 0 0 0 0 0 0 0 0 1 1 1 2 0 1 2 1 0 1 0 1 1 0 1 2 2 2 2 1 0 1 0 1 1 1 0 0 2 2 0 0 2 2 0 0 0 0 0 0 0 0 2 1 0 1 1 0 1 2 0 1 1 0 1 0 0 1 2 2 2 1 2 0 2 0 1 0 0 1 0 0 2 0 0 1 0 1 1 2 2 1 0 2 0 2 2 1 1 0 0 0 0 0 1 0 1 1 1 1 0 0 2 1 1 0 0 0 0 0 0 0 0 2 0 2 1 0 0 1 1 0 0 0 1 0 1 0 0 0 0 0 0 0 1 2 2 2 2 0 1 1 0 1 0 0 0 0 0 2 2 0 1 1 0 0 0 0 0 2 1 1 2 2 1 0 0 1 1 0 0 0 1 1 0 0 0 1 1 1 1 0 0 2 2 1 0 0 0 1 1 1 1 0 1 1 2 0 1 1 0 1 0 1 1 0 0 1 0 1 0 1 1 2 0 2 2 0 0 0 0 1 0 1 0 1 1 1 0 1 0 0 1 1 1 1 1 1 1 0 0 2 0 1 1 1 0 1 1 1 1 0 0 0 1 0 0 1 0 2 0 0 0 0 2 1 1 0 0 0 0 1 0 1 0 1 1 0 0 0 1 0 1 2 0 0 0 0 0 0 1 0 0 2 2 0 0 2 0 1 1 0 1 1 0 0 0 0 1 0 0 1 0 1 0 0 0 0 0 0 2 1 0 1 1 2 0 2 0 0 1 1 1 0 1 1 1 1 1 1 1 1 1 2 1 1 1 2 0 2 2 2 0 1 0 1 0 0 0 0 1 2 1 2 1 1 0 0 1 1 0 0 0 1 1 0 0 0 0 0 0 2 2 1 0 0 1 1 1 1 1 1 0 0 0 1 1 0 0 0 1 0 1 0 0 0 0 0 2 2 2 1 1 0 2 0 0 0 1 2 0 0 0 1 0 0 0 1 0 0 1 0 0 1 0 1 2 1 2 2 0 0 0 0 1 0 0 1 0 2 0 0 2 0 2 1 0 0 0 2 2 2 1 1 1 2 0 1 1 1 0 0 0 2 2 0 0 0 0 0 2 1 1 1 2 2 1 1 1 2 0 2 0 1 1 1 0 2 0 0 1 1 2 2 1 0 1 0 1 0 2 0 0 0 0 0 0 0 2 0 0 0 2 1 2 0 0 0 0 0 0 0 0 2 2 0 2 0 0 0 1 1 0 0 1 0 1 2 0 2 1 1 0 0 0 0 0 0 1 1
23 0 0 1 0 0 1 2 1 1 0 0 0 1 0 1 0 1 0 0 0 0 0 1 1 1 1 0 2 2 2 2 0 1 1 1 2 1 0 1 1 1 0 0 0 0 0 0 0 1 0 0 1 1 1 1 0 1 1 1 1 1 0 0 0 0 0 0 0 0 0 0 2 2 0 2 2 1 1 0 1 0 2 0 2 0 1 1 1 2 0 1 1 1 0 0 0 0 0 0 2 2 1 0 1 1 2 0 1 1 0 1 1 2 2 2 0 1 1 0 1 1 1 1 1 1 0 2 2 2 2 2 0 0 0 0 0 0 1 0 1 0 0 0 0 0 1 0 0 1 0 0 0 0 0 0 1 0 0 0 0 2 0 2 0 0 1 1 0 1 1 1 2 0 0 2 0 0 0 0 0 1 1 0 1 1 1 2 0 0 0 2 2 0 2 2 2 0 0 0 0 0 0 0 0 2 2 1 1 1 0 0 0 0 1 2 1 0 1 0 1 1 2 0 0 0 0 0 0 0 1 1 0 0 1 0 0 2 0 0 0 1 1 0 2 1 1 1 1 1 1 0 0 0 0 2 2 2 0 0 0 0 0 1 0 0 0 1 2 0 2 0 1 0 0 0 0 0 1 0 0 2 1 1 0 0 2 0 0 1 1 0 1 0 1 0 1 0 0 2 1 0 2 0 0 0 1 2 0 0 0 0 0 0 1 0 1 0 0 0 1 2 1 1 0 0 0 0 0 0 2 2 0 0 0 0 0 1 0 1 1 2 1 0 1 0 0 0 2 2 2 0 1 0 1 0 0 0 0 2 0 0 1 0 1 1 0 1 2 0 0 0 2 2 2 0 0 1 0 2 0 1 0 0 1 0 0 0 0 2 1 1 1 0 1 1 1 2 1 1 0 1 0 2 1 0 0 0 1 0 1 1 0 0 0 0 2 0 0 0 0 1 0 2 2 2 1 0 1 1 0 0 0 2 2 1 0 2 0 1 1 0 0 2 0 2 2 2 2 0 0 2 0 2 1 1 0 2 1 2 1 1 0 0 0 0 0 0 0 0 1 1 0 0 2 1 1 0 0 1 1 0 1 1 1 2 0 2 1 1 0 2 0 0 0 0 0 1 1 1 1 2 0 1 1 1 1 1 0 0 0 0 0 1 0 2 0 1 0 1 1 0 1 0 0 1 1 1 1 1 0 2 0 2 0 1 1 0 0 0 1 1 0 0 0 0 1 0 0 0 0 0 0 0 0 1 1 2 1 0 0 1 1 1 1 1 0 1 2 0 1 1 0 0 0 0 0 1 1 2 2 1 2 1 1 0 1 1 1 1 0 2 0 0 0 1 0 0 0 0 0 2 0 1 2 2 0 1 0 2 0 0 1 1 1 1 0 0 0 0 0 0 0 0 0 2 2 0 0 0 1 2 0 0 2 1 0 1 2 0 0 1 0 1 0 1 2 0 1 0 0 2 1 1 1 2 0 1 1 0 0 0 1 0 1 1 0 2 1 1 0 1 0 0 0 1 1 0 2 0 1 0 0 1 1 1 0 0 1 0 0 0 0 0 0 0 0 0 0 2 1 1 0 1 2 0 0 2 2 0 0 0 0 0 1 1 1 1 1 0 0 0 0 1 0 1 2 0 0 0 0 0 0 0 0 2 0 0 0 0 0 0 1 1 2 0 0 1 0 1 1 1 0 0 0 2 0 0 0 0 0 0 2 1 0 0 2 2 0 2 1 0 0 1 1 0 2 2 0 0 2 2 0 0 2 2 0 1 1 1 0 1 2 2 1 0 0 0 1 1 1 0 0 2 1 1 1 0 0 1 0 0 0 0 0 2 0 1 2 0 2 2 0 2 1 0 1 0 0 1 0 1 2 0 0 0 0 2 2 0 0 2 0 0 0 0 0 0 1 1 1 1 1 1 0 0 2 0 0 0 0 1 2 1 0 2 0 0 1 1 1 0 0 1 0 1 0 1 2 2 2 2 0 0 0 0 1 0 0 1 0 1 1 1 2 0 2 0 1 1 0 1 2 2 2 2 0 1 0 2 0 1 0 0 1 1 1 2 2 2 0 0 2 1 1 1 2 1 1 0 0 2 0 0 0 1 0 1 0 0 0 0 2 2 2 1 0 0 0 0 2 0 2 0 0 0 0 0 0 0 2 0 0 0 0 0 0 1 1 0 1 0 1 0 0 1 1 0 1 0 0 0 0 0 0 0 0 0 0 2 1 0 0 2 0 0 0 0 0 1 1 1
24 1 0 1 0 1 1 1 2 0 0 1 1 1 0 1 0 1 2 1 1 1 0 2 2 0 2 0 2 1 1 2 1 1 1 1 1 0 1 1 1 0 0 1 0 0 0 0 0 1 0 0 0 1 0 0 0 0 1 2 0 1 2 2 0 1 1 0 2 0 0 2 2 2 2 2 0 0 0 1 0 0 2 0 2 0 0 0 0 2 0 0 0 1 1 1 0 1 1 1 1 2 0 0 1 1 1 0 0 2 0 1 1 1 1 1 1 0 1 0 2 0 1 1 1 1 0 2 2 2 2 2 1 0 0 0 1 0 0 0 0 0 0 0 0 0 0 1 0 0 0 0 0 1 0 0 1 1 0 0 1 1 0 1 1 2 0 1 0 2 0 1 0 2 1 2 2 0 0 0 0 0 1 1 0 1 2 1 0 2 0 2 1 1 1 2 1 1 0 0 0 0 0 1 1 0 1 2 0 0 0 1 2 0 2 2 2 0 1 1 1 1 1 1 1 0 2 2 0 0 0 0 0 0 2 0 0 2 0 0 0 1 2 0 2 0 0 0 1 0 0 0 0 0 0 2 0 2 1 1 1 0 0 0 0 0 0 0 1 0 1 1 0 0 0 0 0 1 1 1 0 2 0 0 0 0 0 0 0 1 1 0 0 1 1 1 0 1 0 0 0 0 2 0 0 0 2 2 0 0 0 1 0 1 2 0 1 1 1 0 0 1 1 1 2 0 2 0 1 1 1 1 0 0 0 0 1 1 0 1 1 1 1 0 1 0 0 0 0 2 1 1 0 0 0 0 0 0 0 1 0 0 1 0 1 2 0 1 1 0 1 1 0 2 0 0 0 2 0 1 1 1 0 0 1 1 0 1 1 0 0 0 1 0 1 0 1 1 1 1 0 1 0 0 0 0 2 0 0 0 1 0 1 1 1 0 0 0 0 0 0 0 0 0 2 2 1 0 0 0 0 0 1 1 0 0 1 1 0 0 2 0 2 0 0 1 0 0 1 1 0 0 0 1 1 1 0 2 1 2 1 2 0 0 0 1 1 2 0 2 2 2 2 2 1 0 1 0 0 0 0 0 2 2 1 0 0 2 1 1 0 2 1 1 1 0 1 0 1 0 1 2 2 1 2 0 2 1 0 0 0 1 0 0 0 1 1 2 0 2 2 0 2 1 0 1 1 1 1 1 0 1 0 1 1 0 1 0 1 1 1 1 0 2 2 1 2 1 1 0 1 0 0 0 1 1 0 1 1 0 0 1 0 2 2 0 0 1 1 0 1 1 0 0 0 0 2 0 2 0 2 0 1 1 0 0 0 1 0 0 0 0 0 0 0 0 0 0 0 0 0 2 0 0 1 2 0 0 0 1 0 0 0 1 0 1 0 0 1 0 1 0 0 0 0 1 1 2 0 0 0 1 0 0 1 1 0 1 2 0 0 0 0 1 1 1 1 2 0 0 0 2 0 1 2 2 0 2 2 0 0 0 1 0 1 1 0 1 1 0 1 2 0 0 0 2 0 0 2 1 0 1 0 2 1 2 1 1 1 0 0 0 1 0 0 0 2 0 0 2 1 0 0 0 0 0 1 1 2 0 0 0 1 1 0 2 1 0 0 0 0 0 0 0 2 0 2 0 0 0 0 0 0 0 0 1 2 0 0 2 1 1 0 0 0 1 0 1 0 1 1 1 0 0 0 2 0 0 1 0 0 0 2 1 1 1 2 2 1 2 0 0 2 0 0 0 2 2 0 0 2 2 0 0 1 1 0 1 1 1 0 1 2 2 0 1 1 1 0 0 0 0 1 2 1 0 1 1 0 1 0 0 1 1 1 1 0 1 0 0 1 0 0 2 2 1 1 0 1 2 1 2 1 0 0 0 0 0 0 0 0 0 1 0 1 1 1 0 0 0 1 1 1 1 0 0 1 0 0 1 0 2 0 0 0 2 0 0 0 1 0 0 0 0 0 0 0 1 1 1 2 2 1 1 1 1 0 0 1 1 0 1 0 1 2 0 2 2 0 0 0 2 0 0 2 2 0 1 0 1 0 1 0 0 0 2 2 0 2 1 0 1 0 2 2 1 1 1 0 0 0 2 0 0 1 1 1 0 1 1 0 0 2 2 2 0 0 0 0 0 2 0 2 0 1 0 1 1 0 0 2 0 0 0 0 0 0 0 0 0 1 0 0 0 0 0 0 0 1 0 0 0 0 0 0 0 0 0 1 2 1 1 0 2 0 0 0 0 0 1 0 0
25 1 0 1 0 0 1 2 2 0 0 0 1 1 0 0 0 0 0 0 0 0 0 2 2 0 0 1 1 2 2 0 1 1 1 1 2 1 0 0 0 0 1 0 0 1 0 0 0 2 0 0 0 1 0 2 0 0 0 2 0 2 1 1 0 0 0 0 1 0 0 1 2 2 2 2 0 2 2 0 2 0 2 0 1 0 0 0 0 2 0 0 1 1 0 1 0 0 0 0 1 2 2 0 2 0 2 0 0 2 0 1 1 1 2 2 1 0 2 0 0 0 2 0 2 2 0 0 0 0 0 0 0 0 0 0 1 0 0 0 1 0 0 0 1 0 0 0 1 1 0 0 0 1 0 0 0 0 1 1 1 1 0 1 1 2 0 0 1 1 1 2 0 2 1 1 2 2 2 2 2 2 0 0 0 0 0 2 1 0 1 2 2 2 2 2 1 1 0 0 0 1 0 1 1 2 1 0 1 0 0 0 1 0 2 2 0 0 1 0 1 1 1 0 1 0 1 1 0 0 0 0 1 0 2 1 0 2 0 0 0 0 2 0 2 0 0 0 1 1 1 1 0 0 0 0 0 1 0 0 0 0 0 2 0 0 0 1 2 1 1 1 0 0 0 0 0 0 1 0 1 1 0 0 1 1 1 1 0 2 0 0 2 0 2 0 2 0 0 2 0 0 2 0 1 0 0 2 0 0 0 2 0 0 1 0 2 0 0 1 1 0 0 0 1 0 1 0 1 2 1 1 0 0 0 0 0 2 0 0 0 0 1 0 1 0 0 1 1 2 0 0 0 1 0 1 1 0 0 0 0 0 0 0 0 0 0 2 2 0 0 0 0 2 1 1 0 2 0 0 0 1 1 0 0 1 0 0 0 0 1 0 1 0 1 1 2 1 0 0 0 0 0 2 1 0 0 0 0 0 0 0 1 1 1 0 1 1 0 1 1 0 1 0 1 1 1 0 2 0 2 0 0 2 2 2 0 0 0 0 2 0 2 0 0 1 1 0 1 2 0 0 0 2 2 2 0 2 2 2 2 2 0 0 1 1 0 1 0 1 1 1 0 0 0 0 0 0 0 0 2 1 0 0 2 1 0 1 1 0 1 1 0 1 1 0 1 1 1 1 1 2 0 1 1 1 2 0 0 0 0 1 0 0 0 2 1 2 0 1 2 1 2 0 1 2 0 0 0 1 0 0 0 0 0 0 2 0 2 0 1 1 0 0 0 2 0 2 2 0 0 0 0 0 1 0 0 2 0 1 0 0 2 0 0 0 2 1 2 0 1 1 0 0 0 0 1 2 2 2 2 0 2 2 0 2 0 1 1 0 0 1 1 0 0 0 1 0 0 0 0 2 0 0 2 2 1 0 1 1 1 0 0 1 1 0 1 0 1 0 0 0 0 0 0 1 2 1 0 0 0 2 1 1 2 0 0 1 2 0 0 1 0 1 0 2 2 1 1 0 0 1 0 2 2 2 0 2 2 0 0 0 0 0 0 1 1 2 0 2 0 0 0 0 0 1 1 0 2 0 0 1 1 2 0 1 2 2 0 1 1 1 1 0 0 0 1 0 0 1 0 0 0 0 1 0 1 2 2 1 0 0 0 2 0 1 1 0 0 0 0 0 0 0 2 2 1 1 0 0 2 0 1 0 0 0 1 0 0 2 1 0 0 0 0 0 0 0 0 0 1 1 0 0 0 1 1 0 1 0 0 0 2 2 0 0 2 0 0 0 0 0 0 0 0 0 1 1 1 2 2 1 1 1 1 2 1 2 1 2 1 1 2 1 0 0 0 0 0 1 0 1 0 1 0 1 1 0 0 1 0 0 2 1 1 1 1 0 2 0 1 2 0 2 2 1 1 0 0 1 0 1 2 1 0 1 0 1 1 0 1 0 0 0 0 0 0 0 1 0 2 2 1 0 1 0 1 0 0 1 0 1 1 0 0 0 0 0 1 0 1 0 0 0 0 0 1 0 2 2 2 2 0 0 1 1 0 0 1 0 0 1 1 1 1 0 2 1 0 2 0 1 1 0 2 1 0 1 0 2 0 0 0 0 1 1 2 2 2 2 0 0 2 0 1 1 1 2 0 0 0 0 0 2 0 0 0 2 0 0 0 0 2 1 1 2 2 0 0 0 2 0 1 1 1 0 1 0 0 0 0 0 0 0 1 0 1 0 2 1 0 0 1 1 0 1 2 0 2 0 0 0 0 0 0 0 1 0 0 2 0 1 1 2 0 0 0 0 0 0 1 0
26 0 0 1 0 0 0 2 1 1 0 0 1 1 0 0 0 1 1 0 0 0 0 2 2 0 1 0 2 2 1 0 1 1 2 0 2 2 0 0 2 2 0 0 0 0 1 0 0 1 0 0 0 1 0 0 0 0 0 0 1 1 2 2 0 0 0 0 1 0 1 1 2 2 1 2 1 2 2 0 2 0 0 2 0 0 1 0 0 2 0 0 1 1 0 1 0 0 0 0 1 2 0 0 2 0 2 0 0 2 0 1 0 2 2 2 0 0 1 0 0 0 1 1 1 1 0 0 0 0 0 0 0 0 0 0 0 0 0 0 1 0 0 0 0 0 0 0 0 0 0 0 0 0 0 0 0 1 1 0 0 1 1 0 1 0 0 1 0 2 0 0 0 2 0 1 1 0 0 0 0 0 0 0 1 1 0 2 0 0 0 2 1 0 2 1 1 1 0 0 0 0 0 0 0 2 2 0 1 0 0 0 1 0 2 2 0 1 2 1 0 0 1 0 0 0 1 2 0 0 0 0 0 1 1 1 1 1 0 0 0 0 2 0 1 0 0 0 1 0 0 0 1 1 1 1 0 2 1 2 1 1 0 1 0 0 1 0 2 1 0 1 0 1 0 1 0 1 1 2 0 2 1 1 0 1 1 0 0 2 0 1 0 1 2 0 2 1 0 2 0 0 1 1 0 0 0 1 0 0 0 0 0 0 1 0 1 1 0 0 1 0 2 2 0 0 0 0 1 1 2 1 0 0 0 0 0 0 0 0 0 1 1 0 0 0 0 1 1 2 1 0 0 1 0 1 1 0 0 1 0 0 0 0 0 1 0 2 2 0 0 0 0 2 1 1 0 1 0 1 0 1 0 0 0 0 0 0 0 0 0 0 0 0 1 0 0 1 1 1 0 1 0 1 0 0 1 0 1 0 1 1 1 1 1 1 0 0 0 0 0 1 1 1 1 1 0 0 0 0 1 0 1 0 2 0 1 0 0 0 1 0 2 0 0 1 1 2 2 0 0 1 0 1 1 0 1 1 1 1 1 1 0 1 0 2 2 1 0 0 1 1 1 1 2 1 1 0 0 1 2 1 1 1 2 2 0 0 0 0 2 1 1 2 0 0 0 0 0 0 2 2 2 0 2 1 2 1 0 0 0 0 0 0 0 2 1 2 0 1 1 1 2 2 0 2 0 0 0 1 0 1 0 1 1 0 0 0 2 1 1 0 0 1 2 1 1 2 2 0 1 0 0 0 1 0 0 1 0 1 1 0 1 0 0 0 1 1 1 0 1 1 1 0 1 1 1 1 1 2 2 0 1 0 1 0 0 0 0 0 1 0 1 1 0 1 0 1 1 0 1 1 0 1 1 2 1 0 0 1 0 0 1 1 1 1 0 0 0 0 1 0 0 0 0 0 0 0 0 0 0 1 0 0 2 1 0 1 2 0 0 1 0 2 0 1 2 1 0 1 1 2 0 1 2 2 0 1 1 0 0 0 1 1 0 1 0 1 1 0 1 1 1 0 1 2 0 1 1 1 1 1 0 2 0 1 2 0 0 0 0 0 0 0 0 0 1 0 0 2 0 2 0 1 0 1 1 2 2 0 0 0 0 2 0 1 1 1 1 0 0 0 1 0 0 2 0 0 0 0 1 0 0 0 0 0 2 0 0 1 0 0 1 1 2 0 0 1 0 0 0 0 0 0 0 1 1 0 1 0 0 1 2 2 1 0 2 2 0 2 1 0 0 0 0 0 2 1 1 1 2 2 0 0 1 0 0 2 2 2 1 2 2 2 0 1 1 2 0 0 0 0 2 2 2 0 2 0 0 2 0 0 0 0 0 1 0 0 2 0 2 2 0 2 1 1 0 0 1 1 0 0 2 0 0 1 1 0 1 0 1 0 2 0 2 2 2 0 1 0 1 1 0 0 0 0 0 1 0 0 0 0 0 0 0 0 0 0 1 0 1 0 0 0 0 0 0 1 2 2 2 2 0 0 0 0 0 0 1 0 0 1 0 1 2 0 2 2 0 1 0 0 2 2 1 1 1 0 0 1 1 1 0 0 1 1 1 0 1 0 0 1 1 2 2 2 0 1 0 1 0 2 1 2 1 1 0 0 0 0 0 0 2 2 2 0 1 0 1 0 1 0 1 2 2 0 2 0 0 0 0 0 0 0 1 1 1 0 1 0 0 0 0 0 0 0 0 0 0 0 0 0 0 1 0 0 1 0 0 0 0 0 0 1 1 0 0 0 0 0 2 0
27 0 0 1 0 0 0 2 2 0 0 0 0 1 1 0 0 1 1 1 0 0 0 2 2 0 2 0 2 2 2 0 1 0 1 1 1 1 1 0 1 1 2 0 0 1 0 0 1 2 0 0 0 0 1 2 0 0 0 1 0 2 1 1 0 1 1 0 0 0 0 0 2 2 2 2 0 0 0 1 0 0 2 0 2 0 0 0 0 2 0 0 1 1 0 1 0 0 0 1 2 2 1 0 2 0 2 2 1 1 0 1 1 1 1 1 1 1 1 0 2 1 0 2 0 0 0 1 2 1 0 0 0 0 0 0 1 0 0 0 0 0 0 0 1 0 0 0 0 1 0 0 1 0 0 1 1 0 1 1 1 1 1 0 1 2 2 0 2 2 0 2 1 1 1 1 1 1 1 1 1 2 0 1 0 1 1 2 1 1 0 2 2 2 2 2 2 0 0 0 0 0 0 1 1 2 2 0 2 0 0 0 0 0 2 2 0 2 1 1 1 1 2 0 0 1 1 2 0 0 0 0 0 0 2 1 1 2 0 0 0 0 2 0 1 0 0 0 2 0 0 0 1 0 0 2 0 2 1 2 1 1 0 0 0 0 0 0 2 1 0 1 1 1 0 1 0 1 1 0 2 0 1 1 0 0 2 1 0 2 0 0 0 0 1 0 2 1 0 1 0 0 1 1 1 0 0 2 1 0 0 2 0 0 0 0 0 0 1 1 0 1 2 1 1 0 0 0 1 2 2 1 0 0 0 0 0 2 0 0 0 0 2 2 1 0 0 0 1 2 2 0 1 0 1 0 0 0 0 2 0 0 2 0 2 0 0 1 2 0 0 0 0 2 1 0 0 1 0 0 0 0 1 1 1 0 0 1 1 0 1 1 2 0 1 1 1 1 1 1 0 1 0 2 1 0 0 0 0 1 0 0 0 0 0 0 1 0 0 0 0 2 1 2 0 1 1 0 0 0 0 0 1 0 0 0 1 0 0 0 0 0 1 1 0 0 0 1 1 0 0 1 0 1 1 1 0 2 1 1 1 1 0 2 0 2 2 1 0 1 1 1 2 2 1 0 1 0 0 2 1 0 1 1 2 0 0 1 0 1 1 2 0 1 0 0 1 1 1 0 1 1 0 1 1 1 2 1 0 0 0 1 0 0 1 1 1 1 0 2 2 0 2 0 2 2 0 1 1 1 1 0 0 1 0 0 1 0 1 1 1 1 0 0 2 2 0 1 1 0 1 1 0 1 1 0 1 2 1 1 0 1 0 1 1 0 0 0 1 0 1 0 1 0 0 0 1 1 1 2 2 0 1 1 1 1 0 2 1 0 0 1 0 0 1 0 0 1 1 0 0 1 0 0 0 1 1 1 0 1 2 0 0 1 0 2 0 0 1 0 0 0 0 1 0 1 1 0 0 0 0 2 1 1 2 0 1 0 2 0 0 0 0 1 1 0 0 1 0 0 1 1 0 1 2 2 0 1 0 0 0 0 1 0 2 0 1 2 0 0 2 0 1 1 0 2 0 0 1 1 0 2 0 2 0 2 2 2 0 0 1 1 0 0 0 0 1 0 0 0 0 0 0 0 0 0 1 2 2 0 0 0 0 0 2 1 2 1 1 0 0 0 1 0 1 2 0 1 0 0 2 0 0 0 0 0 0 0 0 0 0 0 1 0 0 0 0 0 0 0 1 0 0 0 0 1 0 0 1 0 0 0 2 2 1 0 2 2 0 2 1 0 1 0 0 0 0 2 0 0 1 1 0 0 1 2 0 2 0 2 0 0 2 2 1 0 0 1 0 0 0 0 2 2 2 0 1 0 1 1 0 0 0 0 0 2 0 1 0 0 0 0 0 2 1 0 0 0 0 1 0 2 2 0 0 0 0 2 2 0 0 2 0 0 0 0 0 0 0 0 1 1 0 0 0 0 0 0 0 0 1 1 1 1 0 1 1 0 1 1 1 0 0 1 0 1 0 1 2 2 2 2 0 0 0 0 1 0 0 0 0 2 0 2 2 0 2 2 1 1 0 2 2 2 0 1 1 2 0 2 0 0 0 0 0 2 2 0 2 1 0 1 2 1 0 0 1 1 0 1 0 2 0 2 0 0 0 1 0 0 0 1 1 0 0 2 1 0 1 1 1 0 2 0 1 0 1 0 0 0 1 0 0 0 1 1 1 1 2 0 1 0 0 0 2 0 1 0 1 1 0 0 0 1 0 0 0 0 1 1 0 0 1 2 0 0 0 0 0 0 0 0
28 0 0 2 0 0 0 1 1 1 0 1 1 1 0 0 0 0 0 1 1 1 0 1 1 0 1 0 2 1 1 2 2 2 0 1 1 2 0 0 2 2 0 1 0 1 1 0 0 1 1 0 1 0 1 1 0 2 0 1 1 2 2 2 0 1 0 0 1 0 0 1 2 2 0 2 2 1 1 0 0 0 1 1 0 0 1 1 1 2 1 1 2 0 0 0 0 1 1 1 0 2 1 0 2 1 2 2 2 0 0 2 0 1 1 1 0 1 1 0 1 1 0 2 0 0 0 0 1 1 0 0 1 0 0 0 1 0 0 0 2 0 0 1 2 0 0 0 1 1 0 1 0 0 0 0 0 0 0 0 1 1 0 1 0 1 1 0 0 2 0 1 0 2 0 1 1 1 0 0 0 1 0 0 1 1 0 1 1 1 0 1 2 2 2 2 2 0 0 0 0 1 1 1 1 2 1 2 0 0 1 0 1 0 1 2 1 1 2 0 1 1 0 0 0 0 0 1 0 0 0 0 0 1 1 1 1 2 0 0 0 0 1 1 1 0 0 0 2 0 0 0 0 1 1 1 1 2 0 1 0 1 2 2 0 0 0 0 2 2 0 0 0 1 0 0 0 0 2 1 0 1 0 0 0 1 1 1 1 2 0 1 0 0 2 0 2 0 0 1 0 1 1 1 0 0 0 2 0 0 0 0 0 0 1 0 0 0 1 0 1 1 1 1 0 0 0 0 0 0 1 1 0 0 0 1 1 2 1 2 2 1 2 0 1 0 1 0 2 1 0 0 0 1 0 0 1 1 0 1 0 0 2 0 2 0 0 0 1 0 1 1 0 2 0 0 0 1 1 1 1 1 0 0 0 0 0 0 0 1 0 0 0 0 1 0 1 1 1 1 0 1 0 2 2 1 1 0 0 0 1 1 1 1 1 0 0 0 0 0 0 2 0 2 2 2 1 0 0 0 0 0 0 0 1 0 0 0 0 0 2 0 2 0 1 1 0 2 2 0 0 2 0 2 1 1 0 2 2 1 2 1 0 0 0 1 1 1 0 1 0 0 1 1 1 0 1 1 1 0 0 0 1 1 2 0 0 2 0 1 0 2 0 1 0 0 0 0 2 0 0 2 1 1 1 0 1 1 1 0 0 2 0 0 1 1 0 2 0 1 1 1 1 0 0 1 0 1 1 1 1 1 0 1 0 1 2 0 1 1 0 0 0 1 1 2 2 0 0 0 0 0 0 0 1 1 0 0 0 0 0 0 0 0 0 1 1 1 1 1 1 2 0 0 0 0 0 1 2 1 2 0 1 1 0 1 0 1 0 0 0 0 0 0 0 0 0 0 0 0 0 1 1 0 2 2 2 1 0 0 1 0 0 0 2 0 0 0 0 0 2 0 0 0 0 1 1 1 0 0 2 1 1 0 2 1 1 1 2 0 0 1 0 2 0 1 1 1 1 0 0 1 1 1 1 2 0 2 2 0 0 0 0 0 1 0 2 2 1 1 0 1 0 1 0 1 1 0 1 1 1 1 0 1 1 1 0 0 0 0 1 1 1 0 0 0 2 0 0 1 0 1 0 0 0 0 2 2 2 0 1 0 0 2 0 1 0 2 2 0 1 0 0 0 2 1 2 2 2 2 2 1 0 0 0 0 1 0 0 0 0 0 1 1 2 0 0 0 0 0 0 0 0 0 0 1 0 0 1 0 0 1 2 0 0 1 1 2 0 2 0 0 1 1 1 0 1 2 0 0 1 2 1 1 2 1 1 2 2 2 0 2 2 2 0 1 0 0 0 1 0 0 1 2 1 1 1 0 2 0 0 0 1 1 1 1 1 0 1 1 1 2 0 2 2 1 1 0 1 2 1 2 2 0 0 0 0 1 1 1 1 0 1 0 1 0 1 0 1 1 1 1 0 0 0 0 0 0 0 1 1 2 1 0 0 1 1 0 1 1 0 0 0 0 0 0 0 0 0 0 1 1 0 1 1 0 1 0 0 1 1 2 1 1 2 0 2 2 0 0 0 2 2 2 1 1 1 2 1 1 0 0 0 0 0 2 2 1 1 0 1 0 2 1 1 1 1 1 0 0 0 2 0 2 0 0 1 0 0 0 0 0 2 2 1 2 2 0 2 0 0 0 2 0 1 1 1 1 1 1 0 2 0 0 0 0 0 0 0 0 1 0 0 0 0 2 2 0 2 0 0 0 0 0 0 0 0 0 0 0 0 0 0 2 0 1 0 0 1 0 1 1
29 1 0 2 0 0 0 2 2 0 0 0 1 1 0 0 0 2 1 0 0 0 0 2 2 0 0 0 2 2 1 1 2 2 0 1 1 1 0 1 1 1 0 0 0 1 0 0 1 2 0 0 0 0 2 1 0 1 1 0 0 0 0 0 0 0 0 1 2 0 0 1 1 1 2 1 0 1 1 0 1 0 1 1 0 0 1 0 0 2 0 0 2 2 1 2 0 0 0 0 2 1 1 1 2 0 2 2 1 1 0 1 1 1 1 0 0 0 0 0 2 0 1 1 1 1 0 1 1 1 0 0 0 0 0 0 0 0 0 0 2 0 0 0 1 0 0 0 0 1 1 0 0 0 1 0 0 2 0 0 0 1 0 2 2 2 2 1 1 2 0 1 0 2 0 1 1 0 0 0 0 1 1 0 0 0 0 1 0 0 0 1 1 1 1 1 1 0 0 0 0 0 1 1 1 0 1 1 0 1 1 0 0 1 1 2 1 1 0 1 0 0 1 1 0 0 2 2 0 0 0 0 0 0 0 0 0 2 0 0 0 1 2 1 2 0 0 0 1 1 1 0 0 0 0 1 0 1 0 0 0 0 0 1 1 0 2 1 0 0 1 1 0 2 0 1 0 0 0 0 2 0 0 0 1 1 1 1 0 1 1 1 1 0 1 0 2 0 0 0 0 1 2 0 0 0 0 2 0 0 0 2 0 0 1 0 0 0 1 0 0 2 2 1 0 0 0 0 1 2 1 1 1 1 0 0 0 2 0 0 0 0 2 0 0 0 1 1 0 1 2 0 0 1 0 0 1 1 0 1 0 0 2 0 2 0 0 0 1 0 1 1 0 2 1 1 0 2 0 0 0 2 2 0 0 2 0 0 0 1 0 0 0 0 2 1 1 1 0 0 0 0 0 2 0 0 0 0 0 0 0 1 1 1 1 0 0 1 0 1 1 0 1 1 1 2 1 0 1 1 0 1 1 0 0 0 0 2 0 0 2 0 2 0 0 2 1 2 2 0 0 2 0 2 2 1 1 1 1 1 1 1 0 1 0 1 1 0 0 1 1 1 2 2 2 2 1 0 0 2 0 0 0 0 2 1 0 0 0 0 1 1 0 0 0 0 0 0 1 1 1 2 1 1 1 0 1 0 0 0 0 0 0 0 0 1 0 1 0 2 2 0 1 0 0 1 1 0 0 1 0 1 0 0 0 0 2 0 0 1 0 0 0 0 1 1 0 1 1 0 1 0 1 0 2 0 0 1 0 1 0 0 1 0 0 0 1 1 1 1 1 1 0 0 0 0 0 1 1 2 2 0 2 2 0 2 1 0 0 0 0 1 0 0 1 1 1 0 0 0 0 2 1 0 2 2 1 1 0 1 0 0 0 0 0 1 1 0 0 1 1 1 0 0 0 0 0 2 0 0 1 0 1 0 2 0 1 1 2 0 2 0 0 2 0 1 1 1 1 0 0 1 0 2 2 2 1 2 2 0 0 0 1 1 0 0 0 2 0 2 0 0 0 0 1 2 0 1 2 0 2 0 0 2 0 2 2 0 0 0 0 0 1 0 0 0 0 0 0 2 1 1 0 0 1 0 1 1 1 0 0 0 0 2 0 0 0 1 1 0 0 0 1 0 2 1 2 0 0 0 1 0 0 0 0 2 2 0 0 1 0 0 0 1 1 0 0 2 0 0 0 0 1 1 1 1 0 0 2 0 0 1 1 1 0 0 2 1 0 2 1 0 0 1 1 0 0 0 2 2 2 2 1 1 2 2 1 2 2 2 0 2 2 2 2 0 0 1 0 1 0 0 1 1 1 1 0 0 0 1 0 0 0 0 0 2 0 0 1 0 1 1 0 2 1 1 0 0 1 2 0 1 2 1 1 0 0 1 1 0 0 1 1 0 1 1 1 0 1 1 1 1 1 0 0 0 1 1 0 0 1 1 0 0 0 2 0 0 1 1 1 0 0 1 0 1 0 0 2 2 2 2 0 0 0 0 0 1 0 0 0 2 2 1 2 0 2 2 0 1 0 2 2 2 1 2 0 1 0 2 0 0 0 0 2 0 1 2 0 1 0 1 2 1 1 1 0 2 0 1 0 2 0 1 0 0 0 1 0 0 1 0 2 1 1 2 2 0 1 0 1 0 2 0 0 0 0 0 0 0 1 0 1 0 2 1 2 0 1 0 0 0 1 0 1 0 1 0 1 0 0 0 1 1 0 1 2 0 0 2 1 0 0 2 0 1 1 0 0 0 0 0
30 0 0 2 1 0 0 2 1 0 0 0 0 2 0 2 0 1 1 1 1 0 0 2 2 0 0 0 2 1 1 2 1 1 2 0 2 1 0 1 1 1 0 0 0 0 0 0 0 1 0 0 0 0 0 2 0 0 0 1 1 1 0 0 0 0 0 0 2 1 0 0 2 2 2 2 0 2 2 0 2 0 2 0 2 0 0 0 0 2 0 0 1 2 2 2 0 1 1 0 1 2 1 1 2 0 2 0 1 1 0 2 1 1 1 1 1 1 1 0 1 1 1 1 1 1 0 0 1 1 0 0 0 0 0 0 0 0 0 0 0 0 0 0 0 1 0 0 0 1 1 0 0 0 0 0 0 0 0 0 1 2 0 1 1 1 0 1 0 1 1 0 1 1 0 0 2 0 0 0 0 1 1 0 0 0 0 0 0 2 0 2 1 0 1 2 1 0 0 0 0 0 0 2 2 1 1 1 1 0 0 0 0 0 2 2 0 1 2 0 1 1 2 0 0 0 1 2 0 0 0 0 1 1 1 1 0 2 0 0 0 0 2 0 2 0 0 1 1 0 0 0 0 0 0 2 1 1 0 0 0 0 0 1 0 0 0 1 2 1 1 1 0 0 0 0 0 0 0 0 0 1 1 1 0 0 2 0 0 1 1 0 1 0 2 0 1 2 0 1 0 0 1 1 0 1 0 1 0 0 0 2 0 0 0 0 0 0 0 2 0 0 1 0 1 0 1 0 0 0 2 1 0 0 0 0 0 1 0 1 1 1 1 0 1 0 0 1 0 1 1 1 0 0 0 1 0 0 0 1 0 0 1 0 1 1 0 2 2 1 0 0 1 1 0 1 0 1 0 1 0 0 0 0 0 0 0 0 0 1 0 1 2 0 2 2 2 0 0 0 0 0 0 0 0 0 2 2 0 0 1 0 1 1 1 0 0 0 0 0 0 1 1 1 1 1 1 0 0 0 0 0 0 1 2 2 1 0 0 0 0 0 2 1 1 1 0 0 0 2 0 1 0 1 1 1 0 0 0 0 2 0 0 0 1 1 0 1 0 1 1 1 0 0 2 2 0 0 0 0 1 0 0 0 1 1 0 2 2 0 0 2 0 0 1 0 0 0 1 1 1 2 1 1 1 0 1 1 1 0 1 0 0 0 1 0 0 2 1 2 2 0 2 0 0 2 0 0 0 2 0 1 0 0 0 0 2 0 1 1 1 1 0 1 2 1 1 1 1 0 1 0 0 0 0 1 0 0 0 0 0 0 0 1 1 0 0 1 0 1 0 0 0 0 0 1 1 1 1 2 1 0 0 0 0 0 0 0 0 0 0 0 1 1 0 0 0 0 0 0 0 2 0 0 2 2 1 0 0 0 1 0 0 0 2 0 0 0 1 0 0 0 0 1 0 0 0 2 0 0 0 2 0 0 2 1 0 1 2 0 0 1 0 1 0 2 2 1 0 0 0 1 0 1 1 1 0 2 1 0 0 0 2 0 2 1 0 1 1 0 1 1 0 0 2 1 1 1 1 1 1 1 0 2 0 2 2 2 0 0 0 0 0 0 1 0 1 0 0 0 0 1 1 0 0 1 1 2 2 1 0 0 0 2 0 0 0 2 1 0 0 0 0 0 1 1 1 0 0 0 1 0 0 0 0 1 1 0 0 2 1 0 0 1 1 0 0 0 0 1 1 0 0 0 0 1 0 0 1 1 1 0 2 0 0 1 1 2 0 2 0 1 1 0 0 0 1 0 1 1 0 0 0 0 2 1 1 2 2 2 1 2 2 2 0 0 1 1 0 0 1 0 1 2 1 1 0 0 0 1 0 0 1 0 0 1 0 0 0 0 0 0 0 2 1 2 0 0 0 2 0 2 2 1 1 0 0 0 1 0 0 0 1 0 1 1 1 0 0 0 1 1 2 1 1 0 2 0 0 1 1 2 1 1 0 1 0 1 2 1 1 1 0 0 0 1 1 0 1 1 0 0 0 0 0 0 0 2 0 0 0 2 0 1 2 1 1 2 0 0 0 1 2 2 0 0 1 2 0 2 0 1 1 1 1 1 2 2 2 2 0 0 1 1 1 2 2 0 1 0 1 1 0 2 0 0 0 1 0 0 0 0 2 2 1 0 0 0 1 1 1 0 1 1 2 0 2 1 0 0 1 0 0 0 1 1 1 0 1 0 1 0 0 0 0 1 1 0 2 0 0 0 1 1 1 1 2 0 0 2 0 0 0 2 0 0 0 0 0 0 0 0
31 1 0 1 0 0 0 2 1 0 0 0 0 1 0 0 0 1 0 0 0 0 0 1 1 0 1 0 1 2 2 1 1 1 1 1 1 2 0 1 1 1 0 1 0 0 1 0 1 1 0 0 1 0 0 2 0 0 1 2 0 1 1 1 0 1 0 0 1 0 0 0 2 2 1 2 1 1 1 1 0 0 1 1 1 0 1 0 0 1 0 0 2 2 1 2 1 1 1 1 1 2 1 0 2 1 2 0 0 2 0 1 1 2 2 2 2 0 2 0 1 0 0 2 0 0 0 1 1 0 0 0 0 0 0 0 0 0 0 0 1 0 0 0 0 1 0 0 0 1 0 0 0 0 1 1 0 2 1 0 1 0 0 1 1 2 1 1 0 2 0 0 1 1 0 0 2 1 0 1 1 1 0 0 0 0 0 2 0 0 0 2 2 1 2 0 1 0 0 0 0 0 0 0 0 2 2 1 1 0 1 0 1 0 1 2 1 2 1 1 1 1 2 0 0 0 1 2 1 1 0 0 0 0 2 0 0 2 0 0 0 1 2 0 1 0 0 1 0 0 0 0 0 0 0 1 0 1 0 0 0 0 0 0 0 0 1 0 2 0 1 1 1 0 0 0 0 1 2 1 1 1 0 0 0 1 1 0 0 2 0 1 0 0 2 0 2 1 0 2 0 0 1 1 0 0 0 2 1 0 1 0 0 1 2 0 0 0 0 0 0 2 1 1 1 0 0 0 1 0 2 0 0 0 0 0 0 2 1 1 0 1 2 0 1 0 1 0 1 0 0 0 0 2 0 0 1 0 0 1 0 0 1 0 1 1 0 2 2 0 0 0 1 1 2 1 0 1 0 1 0 1 0 0 0 0 0 0 0 0 0 0 0 0 1 0 1 0 0 0 0 0 0 0 0 0 2 0 1 0 0 1 1 1 1 0 0 0 0 0 0 2 0 1 2 1 0 0 0 0 0 1 0 2 0 0 0 1 0 0 2 0 1 1 2 2 0 0 2 1 0 0 0 2 1 0 1 1 1 1 1 1 0 0 0 1 1 1 0 0 0 0 1 1 2 1 1 0 0 1 1 0 1 1 2 0 0 1 0 2 0 1 0 1 1 0 1 1 1 0 1 2 2 0 1 1 1 1 0 0 0 1 0 0 1 1 0 2 0 0 0 1 2 1 1 1 1 0 0 2 0 1 0 1 0 2 2 0 0 1 1 1 0 0 1 2 1 1 1 0 1 1 0 0 0 1 1 0 0 0 0 0 0 0 0 0 0 1 1 0 0 1 1 0 1 1 1 0 2 0 2 0 1 1 0 1 0 2 1 0 1 0 1 1 0 0 0 0 0 0 0 2 0 1 2 2 2 2 0 0 0 0 0 1 1 1 1 0 1 0 0 0 1 1 0 0 0 0 0 0 0 0 1 0 2 0 0 0 2 0 0 1 0 1 1 1 0 1 0 0 2 2 0 1 1 1 0 1 0 1 1 0 1 0 0 1 1 2 0 1 1 0 0 0 0 1 1 0 2 1 0 0 0 1 0 2 1 1 0 1 0 0 0 1 0 0 1 0 0 1 1 1 0 0 0 0 2 1 2 0 0 0 0 1 0 0 0 1 0 0 0 0 0 0 1 1 1 0 0 0 2 0 0 0 0 0 1 0 0 1 0 1 0 0 0 1 0 0 0 0 0 0 0 0 0 1 0 0 2 1 1 2 2 1 0 0 2 1 0 2 0 0 0 0 0 0 1 2 0 0 2 2 1 1 2 1 0 1 0 2 0 1 2 2 1 0 0 1 0 0 0 0 0 2 0 1 2 0 1 0 0 0 1 1 1 2 0 1 0 0 1 0 0 2 2 1 1 0 0 2 0 2 2 0 0 1 1 1 2 1 1 1 0 0 0 0 0 0 1 0 2 2 0 0 0 0 0 0 0 0 1 1 0 0 0 1 1 0 1 1 0 0 0 2 0 1 0 0 2 2 2 2 0 0 0 0 0 1 0 0 0 2 2 0 0 0 2 2 0 1 0 1 2 2 2 2 0 1 0 1 1 1 0 0 2 1 1 0 1 1 0 1 2 1 1 0 1 2 1 1 0 2 1 1 0 1 0 2 0 0 0 0 2 2 2 0 2 0 1 0 1 0 2 0 0 0 0 1 1 2 0 2 0 0 0 0 0 0 1 0 1 1 1 1 0 0 0 0 2 0 0 0 1 1 0 1 1 0 1 2 0 2 1 2 0 0 0 0 0 0 0 0
32 0 0 0 0 0 0 2 0 2 0 0 1 2 0 2 1 0 0 1 1 1 0 1 1 0 1 0 1 2 2 0 1 1 2 0 2 2 0 1 1 1 0 0 0 0 0 0 0 1 0 0 1 0 0 1 0 0 1 2 0 1 0 1 0 0 0 1 1 0 0 0 2 2 1 2 1 1 1 1 0 0 2 2 2 0 0 0 0 2 0 0 1 1 1 1 0 1 1 1 1 2 0 0 2 0 2 0 1 1 0 0 0 2 2 2 0 0 0 0 1 0 1 1 1 1 0 1 2 2 1 1 1 0 0 0 2 0 1 0 1 0 0 0 1 0 0 1 0 0 0 0 0 0 1 1 1 2 1 0 1 1 2 0 1 2 1 1 0 1 1 1 1 1 1 2 1 0 0 0 0 0 0 0 0 0 0 1 0 0 0 1 2 1 2 2 1 0 0 0 0 0 0 1 1 0 1 0 2 0 0 0 2 0 2 2 0 0 2 0 0 0 2 0 0 0 2 1 0 0 0 0 0 0 0 0 0 2 0 1 1 0 1 0 1 0 0 0 1 0 0 0 0 0 0 1 1 1 0 0 0 0 0 0 0 0 0 0 2 2 0 0 2 0 0 0 0 1 1 1 0 2 1 1 0 1 1 0 0 2 0 2 1 0 2 0 2 2 2 2 1 0 2 0 0 0 0 2 0 0 0 2 0 1 2 0 0 0 0 1 0 1 1 1 1 0 1 0 1 1 2 1 0 0 0 1 1 2 0 2 0 1 2 0 0 0 0 0 0 2 0 2 0 0 0 2 0 0 0 2 0 0 1 0 1 1 0 0 2 0 0 0 0 2 0 0 0 2 1 1 0 0 1 0 1 1 0 0 0 0 0 0 0 0 2 0 0 1 0 0 0 0 0 2 1 1 0 0 0 0 0 1 1 1 1 0 0 0 0 1 0 1 0 1 0 1 1 0 2 1 0 1 0 2 1 1 0 1 0 0 1 0 0 2 0 1 0 1 1 1 0 1 0 2 2 2 0 2 0 2 0 1 0 1 0 2 2 1 0 0 0 0 0 0 1 0 1 0 0 2 2 1 0 0 2 0 0 1 1 0 1 1 1 0 1 0 0 0 0 1 1 2 2 0 2 0 2 1 1 0 0 1 0 1 1 1 0 2 0 1 1 0 1 0 0 1 1 0 0 2 0 0 0 1 0 0 2 0 0 0 1 1 0 0 2 1 1 1 1 0 0 0 0 0 0 1 0 0 0 0 1 0 2 0 0 0 1 0 0 0 0 0 0 0 0 0 1 2 2 2 2 0 1 1 0 0 0 2 2 1 0 1 0 0 0 2 0 0 0 0 0 2 0 0 0 0 0 1 0 1 0 0 0 0 1 0 0 0 0 0 1 0 0 0 0 1 1 0 0 0 0 1 1 0 2 0 1 2 1 1 0 0 0 0 1 2 2 1 1 0 0 2 0 0 0 1 0 1 1 0 0 0 1 0 1 1 0 2 0 1 1 0 0 0 0 2 0 1 2 0 2 0 0 0 0 0 1 0 1 0 0 0 0 1 1 0 1 0 0 2 1 1 0 0 0 0 2 2 2 1 0 0 0 1 0 0 1 1 1 0 0 0 0 0 1 2 0 0 0 0 0 0 0 0 0 0 2 0 0 2 0 1 0 1 1 1 0 0 0 0 1 0 0 1 1 1 0 0 2 0 0 0 2 0 0 1 1 0 0 0 0 0 1 2 2 0 1 1 1 1 1 1 1 1 1 1 0 2 2 2 1 2 1 1 0 0 1 0 0 0 0 0 1 1 1 2 2 0 1 1 0 0 1 1 1 2 0 1 1 0 2 1 0 2 1 2 0 0 0 2 0 2 2 0 0 1 0 1 1 0 0 0 0 0 0 0 0 0 0 0 1 0 1 0 0 1 1 0 0 0 1 2 1 1 0 0 1 0 2 1 2 0 0 1 0 1 0 0 1 1 1 1 0 0 0 0 0 0 0 0 0 0 1 1 1 0 2 1 2 0 0 2 2 2 1 1 0 0 0 1 1 1 1 1 1 0 0 1 1 1 0 0 2 1 0 1 1 1 0 0 1 1 0 1 1 0 1 0 0 0 0 0 1 1 1 2 1 0 1 0 1 0 1 0 1 0 1 0 0 0 1 0 0 0 0 0 0 0 1 0 0 0 0 0 1 1 2 1 2 2 0 2 2 2 0 1 2 0 0 1 0 0 0 1 0 0 0 1 1 1 2 0
33 1 0 1 0 0 0 1 2 0 0 1 0 1 0 1 0 1 0 0 0 0 0 2 2 0 2 0 1 2 2 1 2 2 0 1 1 2 0 1 1 1 0 0 0 0 0 0 0 1 1 0 1 0 0 1 0 0 0 0 1 2 2 2 0 0 0 1 1 0 0 0 2 2 2 2 0 0 0 1 0 0 2 0 1 0 0 0 0 2 0 0 2 1 0 1 0 0 0 0 2 1 2 0 2 0 2 1 0 1 0 1 0 1 1 1 0 0 0 0 1 0 1 1 0 0 0 1 1 1 1 1 0 0 1 1 0 0 0 0 1 0 0 0 0 0 0 0 0 2 1 0 0 0 0 0 0 2 0 0 2 0 0 2 1 2 2 0 0 2 0 0 1 1 1 1 2 0 0 0 0 0 0 0 0 0 0 0 0 2 0 2 2 1 2 1 0 0 0 0 0 1 0 1 1 2 1 0 2 0 1 0 2 0 2 2 2 0 1 0 1 1 2 0 0 0 1 1 0 0 0 0 0 0 1 0 0 2 0 0 0 1 2 0 1 0 0 1 1 1 1 0 0 0 0 1 1 1 0 0 0 0 0 0 0 0 1 0 1 0 1 1 0 1 0 0 0 1 2 0 1 1 1 1 1 0 2 0 0 2 0 1 0 1 2 0 2 1 0 1 0 0 2 0 0 0 0 2 0 0 0 0 0 0 1 0 1 0 0 2 0 0 2 1 2 0 2 0 1 1 2 2 0 0 0 0 0 2 0 2 2 2 1 0 0 0 0 0 0 2 0 2 0 1 0 0 1 0 0 0 1 1 1 0 1 1 0 1 2 1 0 0 1 2 2 0 0 1 1 2 0 0 0 0 0 0 0 0 0 0 0 0 1 0 2 2 2 0 0 0 0 0 0 0 0 0 1 0 0 0 2 0 1 1 1 0 1 0 0 0 0 2 0 2 0 2 1 1 2 1 0 2 0 1 1 0 0 1 0 1 1 0 1 1 0 1 0 0 1 1 0 0 0 1 1 0 1 2 1 1 1 1 1 0 0 2 2 0 0 0 0 0 1 1 2 1 1 0 0 1 1 0 0 0 2 1 0 1 1 0 1 1 1 2 0 0 0 1 1 0 1 2 2 0 2 0 2 2 0 0 0 0 0 1 0 2 0 2 0 2 2 0 2 1 1 2 0 1 1 1 0 1 0 0 2 0 1 0 1 2 0 0 0 1 1 1 2 2 2 0 0 0 0 0 2 0 0 1 0 0 0 0 0 0 0 1 0 1 1 0 1 1 0 0 0 0 1 2 2 2 2 0 2 1 1 0 2 0 0 0 0 2 0 0 1 1 1 0 0 0 0 2 1 0 1 1 1 1 0 1 0 0 0 0 1 0 0 0 1 0 1 0 1 0 0 2 2 0 0 0 1 0 0 0 2 0 0 2 2 0 0 1 0 2 0 1 1 1 0 1 1 2 0 1 2 2 0 2 1 0 0 0 1 1 1 0 1 1 1 0 1 1 1 0 0 2 1 1 2 0 2 0 1 1 0 1 1 1 0 1 1 1 0 0 0 0 1 1 0 2 0 2 0 1 0 1 1 1 1 0 0 0 0 2 0 1 1 1 1 0 0 0 1 0 1 2 0 0 0 0 1 0 1 0 0 1 1 0 0 1 0 0 0 0 1 0 1 0 0 0 0 0 0 0 1 0 1 1 1 0 0 0 2 2 1 0 2 2 0 1 1 0 1 0 0 0 0 0 2 2 2 2 1 1 2 2 2 2 2 2 1 2 2 2 1 1 0 1 0 0 0 0 0 2 0 2 0 0 2 0 0 0 2 1 0 0 1 1 1 0 1 1 0 2 1 0 0 0 0 2 0 2 2 0 0 0 0 1 1 1 1 0 0 0 0 0 0 0 0 0 2 2 1 0 1 0 1 1 0 0 0 2 0 0 0 1 1 0 1 1 1 0 0 1 0 1 0 1 2 2 2 2 1 1 1 1 0 0 1 1 0 0 0 2 1 0 1 1 1 0 0 1 2 2 1 1 2 1 0 1 1 0 0 0 1 1 2 1 1 1 0 0 2 0 0 0 1 1 1 1 0 2 0 1 0 0 0 1 1 1 0 0 2 2 2 1 2 0 0 0 2 0 0 2 2 0 2 0 0 0 2 0 0 0 0 0 0 0 1 0 0 0 0 1 0 0 0 0 2 1 1 0 1 1 0 1 1 0 0 1 0 0 2 2 0 0 0 0 1 1 1 0
34 0 0 1 1 0 0 2 0 2 0 0 1 1 0 2 0 1 1 1 1 0 0 2 2 0 0 0 2 1 1 2 1 1 1 1 1 0 0 1 0 0 0 0 0 1 0 0 0 0 0 0 0 0 1 0 0 1 0 0 1 2 1 1 0 0 0 0 1 0 0 1 2 2 1 2 1 1 1 0 1 0 2 1 1 0 0 1 0 2 0 1 0 1 1 1 0 0 0 0 1 1 2 0 2 0 2 0 0 2 0 2 1 2 2 2 0 0 1 0 1 0 1 1 1 1 0 0 0 0 0 0 0 0 0 0 0 0 0 0 0 0 0 0 0 0 0 0 0 1 1 0 0 0 1 0 1 2 0 0 0 0 0 2 1 1 0 1 1 2 0 2 1 1 1 0 2 1 0 0 0 1 0 1 0 1 1 2 1 1 0 2 0 0 0 1 0 0 0 0 0 1 0 2 2 0 0 1 1 0 0 0 1 0 1 2 1 1 1 0 2 2 2 0 0 1 1 1 1 1 1 1 0 0 2 0 0 2 0 0 0 1 2 0 1 0 0 0 1 1 1 1 0 0 0 0 1 1 0 0 0 0 1 1 1 0 0 0 1 1 0 1 1 1 0 1 0 1 1 1 0 2 0 0 0 0 0 2 0 2 0 0 1 1 2 0 1 1 0 2 0 1 2 0 0 1 1 2 0 0 0 1 0 0 1 0 0 1 0 1 0 0 1 0 1 0 1 0 2 1 1 0 0 0 0 0 0 1 0 0 0 0 2 0 0 0 0 2 2 2 0 0 0 0 0 0 0 0 0 0 0 0 1 0 1 0 0 0 0 0 2 2 1 2 0 0 0 2 0 1 0 0 0 0 0 0 0 0 0 1 0 0 0 0 2 1 1 0 1 1 0 1 0 2 0 0 0 0 0 1 0 2 2 2 2 1 0 1 0 1 1 1 0 1 0 2 0 0 1 0 1 0 1 1 1 1 0 0 0 0 1 0 0 2 0 0 0 2 2 0 0 2 0 2 1 1 0 2 2 2 0 2 0 1 0 1 1 1 0 0 0 0 0 0 1 0 1 1 1 0 2 1 2 2 1 1 0 2 2 0 0 2 0 1 1 0 1 1 2 0 1 2 1 1 1 0 2 0 1 0 1 0 0 1 1 1 1 2 0 2 2 0 1 1 0 1 1 1 1 2 0 1 0 0 1 0 2 0 1 1 1 1 0 0 1 0 1 2 2 0 1 0 0 0 0 0 0 0 0 1 0 0 0 2 2 0 0 1 2 0 0 2 0 0 0 0 0 0 1 1 1 0 1 1 0 1 0 1 1 1 0 0 0 0 0 0 2 0 0 0 0 2 1 0 2 2 2 0 1 1 0 0 2 2 0 1 0 0 0 0 1 0 0 1 0 0 0 1 0 0 0 1 1 1 2 0 1 1 2 0 1 0 0 1 0 2 2 2 0 0 0 2 0 0 0 1 0 1 0 0 0 0 1 2 0 0 2 2 1 0 0 0 0 0 1 1 1 0 2 1 0 0 0 1 0 2 1 2 0 1 1 1 0 0 1 0 2 0 0 1 0 1 0 0 0 0 2 2 2 1 0 0 0 1 0 0 0 0 0 0 0 0 0 0 1 0 2 0 0 0 0 0 0 0 0 0 0 0 1 1 0 0 0 0 1 1 0 1 0 0 0 0 0 0 0 1 0 0 2 1 0 1 2 1 0 0 2 0 0 1 1 0 1 1 1 0 0 1 0 0 1 1 0 0 2 2 1 1 0 2 0 1 2 1 0 0 0 2 0 0 0 0 1 2 1 1 1 0 0 1 1 0 0 0 0 2 0 1 1 0 1 1 1 2 2 0 0 0 1 2 1 2 0 1 0 1 0 0 0 0 0 0 2 0 2 1 2 0 0 0 1 1 1 0 1 0 1 0 0 1 1 1 2 1 1 1 0 0 1 1 1 0 0 0 0 0 0 0 0 0 2 2 0 0 0 0 2 0 1 0 1 1 0 2 2 0 1 2 0 0 0 1 2 2 0 0 2 1 0 1 1 1 1 1 1 0 0 2 2 0 0 2 1 0 1 0 1 1 0 1 0 2 0 1 1 0 0 0 0 0 0 0 0 0 0 2 0 1 1 0 2 0 1 1 1 0 1 0 0 0 0 1 0 1 0 0 0 0 1 0 1 1 0 0 0 0 0 0 2 1 0 1 0 0 0 0 0 0 1 2 0 1 1 2 0 0 1 0 1 0 0 0
35 0 0 1 0 0 1 2 2 0 0 0 0 1 0 1 0 1 0 1 1 1 0 2 2 0 0 0 2 1 1 1 2 2 0 1 1 2 0 0 2 2 0 0 0 1 0 0 0 2 0 0 2 0 0 0 0 2 0 1 0 0 1 1 1 1 1 0 1 0 0 0 2 2 0 2 2 1 1 0 1 0 2 0 2 0 1 1 1 2 0 1 1 2 1 1 0 0 0 0 2 2 1 0 2 1 2 1 1 1 0 1 2 2 2 2 2 0 1 0 1 0 1 1 1 1 0 1 1 1 0 0 0 0 0 0 1 0 0 0 0 0 0 0 1 1 1 0 0 1 1 0 0 1 0 1 0 1 1 0 1 0 0 1 1 1 1 0 0 2 0 2 1 1 1 1 2 0 0 0 0 0 0 0 2 2 0 1 0 0 0 1 1 1 1 1 2 1 0 0 0 0 0 1 1 1 1 0 0 0 2 0 1 0 1 2 0 0 1 1 1 1 2 0 0 0 1 1 0 0 0 0 0 0 1 0 0 2 0 0 0 0 2 0 0 0 0 1 1 0 0 0 0 0 0 2 1 2 0 2 0 2 0 2 0 0 0 0 2 1 0 1 0 1 0 0 0 2 2 2 0 2 0 1 0 0 2 1 1 2 0 1 0 0 2 1 2 1 1 1 1 0 2 0 1 1 0 2 0 0 0 1 0 1 1 0 0 0 1 0 1 1 1 0 2 0 2 0 1 1 2 1 0 1 0 1 1 1 0 1 0 1 0 0 1 0 0 1 1 2 0 0 0 1 0 0 1 0 0 2 0 0 1 0 1 1 0 0 1 0 1 1 0 2 1 0 0 1 0 1 0 1 1 0 1 0 0 0 0 1 0 0 1 0 2 1 1 1 0 0 0 0 0 2 1 0 0 0 0 0 0 1 0 0 0 0 1 0 1 0 1 1 1 1 1 2 2 0 2 0 1 2 0 1 1 1 0 0 0 0 1 0 2 0 1 1 1 1 1 2 0 1 0 2 1 0 1 1 1 1 1 1 1 0 0 1 1 1 0 1 1 1 1 1 1 0 1 0 0 0 0 0 2 2 0 2 0 1 0 2 0 1 0 2 0 0 2 1 1 0 0 2 1 1 1 0 1 1 0 0 0 0 0 1 1 1 0 2 0 1 1 1 1 1 0 1 1 1 1 1 1 1 0 1 2 0 1 0 0 0 1 1 0 0 0 2 0 1 2 1 0 1 0 0 1 1 1 0 0 0 1 0 0 0 1 0 0 2 1 1 0 2 1 0 1 1 1 0 1 1 2 0 0 1 0 0 0 0 0 0 0 1 0 1 0 1 0 0 0 0 0 2 0 0 0 2 0 1 0 1 0 0 0 0 2 0 0 0 0 0 0 0 1 0 0 2 2 0 0 0 1 1 0 0 2 1 0 1 2 0 1 0 0 0 2 0 0 1 0 0 1 1 1 0 1 2 0 2 0 1 1 0 1 0 1 2 0 2 0 0 2 1 1 0 1 2 1 1 1 1 1 1 0 2 1 1 1 1 1 0 1 1 0 0 0 0 0 0 0 2 1 1 0 0 0 0 2 1 1 0 0 0 0 2 0 0 0 0 0 0 0 0 2 0 1 1 1 1 1 1 1 1 0 0 0 1 1 0 0 1 0 1 0 0 0 2 0 0 0 0 1 0 0 0 1 1 1 0 2 1 0 1 2 1 0 0 2 1 0 0 0 0 0 0 0 0 1 0 2 2 2 2 1 1 2 2 1 2 2 2 2 2 2 2 1 1 0 1 0 0 0 0 1 2 1 0 0 0 0 2 0 0 0 0 0 2 0 0 2 1 2 2 0 2 2 1 2 0 1 1 0 0 1 0 0 0 0 1 1 0 0 1 2 0 2 2 2 0 1 1 1 1 0 0 0 0 1 0 0 0 2 2 2 1 1 1 0 0 1 1 1 0 1 0 0 1 0 0 2 2 2 2 0 0 0 0 1 0 1 0 0 1 1 1 1 0 2 2 1 0 1 2 2 2 1 2 0 2 0 1 1 2 0 0 0 2 2 1 1 1 0 0 2 2 1 1 1 1 0 1 0 2 0 1 0 0 0 1 0 0 0 0 2 2 2 1 1 2 0 2 0 0 2 1 0 0 1 1 1 1 0 2 0 0 0 0 0 0 1 0 0 1 0 1 0 1 2 0 2 1 0 1 1 1 0 0 1 0 0 0 0 0 0 2 0 1 0 0 0 0 0 0
36 1 0 2 0 1 1 2 1 0 0 0 0 1 0 1 0 1 1 0 0 0 0 2 2 0 0 0 2 1 1 1 2 1 0 1 1 2 0 1 1 1 0 1 0 1 1 0 0 2 0 0 0 1 0 1 0 0 0 2 0 0 2 2 0 0 0 0 1 0 0 0 2 2 1 2 1 1 1 1 1 0 2 1 1 0 0 0 0 2 0 0 1 2 1 2 0 0 0 0 2 1 0 0 2 1 2 1 1 1 0 1 1 1 1 1 1 1 1 0 2 1 2 0 1 1 0 1 2 2 0 0 0 0 1 1 0 0 0 0 0 0 0 0 1 0 1 0 1 2 1 0 0 0 0 0 0 0 0 1 1 1 0 2 2 2 2 0 0 0 2 0 2 0 1 2 1 1 0 0 1 1 1 1 0 1 1 0 0 1 0 1 2 2 2 2 1 0 0 0 0 0 1 1 1 1 1 2 0 1 0 0 1 0 1 2 0 0 2 0 1 1 2 0 1 0 1 1 0 0 1 1 1 1 1 0 0 2 1 1 1 0 1 1 1 0 0 0 2 0 0 1 1 1 1 1 1 0 0 0 0 0 0 0 0 0 1 1 2 1 1 0 0 2 0 1 1 0 1 0 0 1 1 1 0 1 1 2 0 2 0 1 1 0 2 0 2 2 0 1 0 0 2 0 1 0 1 2 0 1 0 2 0 0 1 0 0 0 1 0 0 1 2 1 2 0 2 0 1 0 2 0 0 0 0 0 0 1 0 0 0 0 1 0 0 0 1 0 0 1 0 0 0 1 0 1 1 0 0 1 0 0 1 1 1 1 0 1 2 0 0 0 0 2 0 1 0 2 0 0 1 1 1 1 0 0 0 1 1 1 0 0 0 1 2 2 2 0 1 1 0 1 0 2 2 2 0 0 0 0 1 0 0 0 0 0 0 0 0 0 0 1 0 0 0 2 1 1 1 0 0 1 0 1 2 1 0 1 0 1 2 0 1 1 0 1 0 1 2 1 0 1 0 1 0 0 0 1 1 1 1 1 0 0 0 0 0 0 1 0 1 1 1 1 2 1 1 0 0 1 1 0 2 2 1 1 1 0 0 0 1 1 0 1 1 0 0 0 0 0 0 1 2 0 1 0 1 1 1 0 1 0 1 1 1 1 0 2 0 1 1 1 2 0 0 1 1 1 1 1 0 2 0 0 0 0 0 0 0 0 2 2 0 0 2 2 0 2 2 0 1 1 0 0 1 0 0 0 0 0 0 0 1 0 0 0 1 0 0 0 0 1 1 0 1 0 1 0 2 0 2 0 1 1 0 1 0 0 0 0 1 0 0 0 0 0 2 0 0 0 0 2 0 0 2 2 0 1 0 0 0 0 0 1 0 1 1 0 1 0 0 0 0 0 0 1 1 1 0 0 0 2 0 0 1 1 1 0 1 1 0 0 0 1 0 1 1 1 0 0 0 0 0 0 0 1 0 1 1 0 0 0 1 0 1 1 1 1 1 0 1 1 1 0 0 2 1 0 0 2 0 1 2 2 0 2 0 1 0 0 0 0 0 0 0 0 1 0 0 2 0 1 0 0 0 0 2 2 2 0 0 0 0 2 0 0 0 1 0 1 0 1 0 0 2 2 1 1 1 1 0 0 0 0 0 0 0 0 0 0 0 0 0 0 0 1 0 0 0 0 0 0 0 1 1 0 0 0 0 0 0 0 1 0 0 0 2 2 0 2 0 1 0 1 1 0 2 0 2 2 2 2 1 1 2 2 1 2 2 2 1 2 2 2 0 1 0 0 0 1 1 0 0 1 0 1 1 0 2 0 0 0 2 2 2 2 0 1 1 0 1 1 0 2 2 1 0 0 0 2 0 2 2 0 0 0 0 0 0 0 0 0 2 0 2 0 0 0 1 1 1 1 2 1 1 0 1 0 0 0 1 1 1 0 0 1 0 0 2 0 1 0 0 0 0 0 0 1 1 0 1 1 0 0 0 0 1 0 0 1 0 1 0 2 2 0 2 2 0 1 0 2 2 2 1 1 1 1 2 0 1 1 1 1 2 1 1 2 2 2 0 0 2 1 0 0 1 2 0 2 0 2 0 1 2 1 1 2 0 0 0 1 2 1 0 0 0 0 1 0 2 0 2 0 0 0 0 0 0 2 0 2 0 0 2 2 2 0 1 0 0 1 0 0 1 1 2 0 0 0 0 0 1 1 0 0 2 0 0 2 0 0 0 1 0 0 1 0 0 0 1 0
37 1 0 2 0 0 0 2 1 2 0 0 0 1 0 1 0 2 1 1 1 1 0 2 2 0 0 1 1 2 2 0 1 0 2 1 2 1 0 1 1 1 0 0 0 1 1 0 0 1 0 0 1 1 0 0 2 1 0 0 0 0 2 2 0 0 0 0 1 0 0 0 2 2 1 2 1 0 0 1 0 0 1 1 1 0 0 1 1 2 1 1 1 1 0 1 0 0 0 0 1 2 2 0 2 0 2 1 1 1 1 1 1 1 1 1 1 0 0 0 1 0 1 1 1 1 0 0 1 1 0 0 0 0 0 0 0 0 0 0 0 0 0 0 1 0 0 0 0 1 1 0 1 0 0 0 0 1 0 1 2 2 0 2 1 2 2 0 0 2 0 0 0 2 1 1 2 2 2 2 2 2 0 1 1 2 1 2 0 0 1 1 2 2 2 2 1 0 0 0 0 2 1 0 0 1 1 1 0 1 1 0 1 0 0 2 1 0 1 1 0 0 1 0 0 0 0 0 0 0 0 0 1 1 2 1 1 2 0 0 0 0 2 0 2 0 0 1 1 1 1 0 0 0 0 1 1 2 0 1 0 1 0 1 0 0 0 0 1 0 0 1 0 1 0 1 0 1 2 0 1 1 0 0 0 1 1 1 0 2 0 0 0 0 2 0 2 2 0 2 0 1 0 2 0 0 0 2 0 0 0 2 0 1 2 0 0 2 0 0 0 0 0 0 0 0 0 0 1 1 1 1 1 1 0 1 1 1 0 0 0 0 2 0 1 0 1 1 1 1 1 0 1 0 1 0 1 0 0 0 0 0 2 0 2 0 0 1 1 0 0 0 1 1 0 2 0 2 1 1 0 1 1 0 0 1 0 0 0 1 0 0 1 0 1 0 1 1 1 1 0 1 0 2 1 0 0 1 1 0 1 1 0 0 0 0 1 1 0 1 1 0 0 1 1 1 0 0 0 0 0 1 0 1 1 0 0 0 0 0 1 0 2 0 1 1 0 1 1 1 0 1 0 1 0 0 0 2 2 2 0 1 0 1 0 1 1 0 0 0 0 0 1 1 1 0 1 0 0 2 0 0 0 0 2 2 0 1 1 0 1 1 1 1 1 0 1 0 1 0 1 2 1 1 1 1 2 1 0 0 0 1 0 1 1 1 0 2 0 0 0 2 2 0 1 2 0 1 1 0 1 0 0 1 2 0 1 0 0 2 0 0 0 1 2 1 0 2 2 0 1 0 0 0 0 0 0 0 0 0 1 0 2 0 0 1 1 1 0 1 0 2 0 0 0 0 0 0 1 1 2 0 1 1 0 0 0 1 1 0 0 0 1 0 2 0 0 1 2 0 0 0 0 0 2 2 0 1 0 1 1 1 1 1 0 1 0 0 0 0 0 1 0 0 0 1 1 0 1 1 0 0 0 0 2 0 0 0 2 0 0 1 0 0 2 1 1 2 0 0 2 2 0 1 2 2 0 2 2 0 0 0 0 0 2 2 0 1 1 1 0 1 1 0 0 2 1 1 2 0 2 0 2 1 0 1 1 0 1 1 0 0 0 0 1 0 2 0 0 2 0 2 0 0 2 0 1 1 1 0 1 0 0 1 1 1 0 0 0 0 0 0 0 0 1 2 0 2 1 1 2 1 0 0 0 0 2 0 0 1 0 0 0 0 0 1 0 2 0 1 1 1 0 1 1 2 1 0 2 0 0 1 2 1 0 1 2 2 0 2 0 0 1 0 0 1 1 0 2 2 2 2 1 1 2 1 0 2 2 2 1 2 2 1 1 0 0 1 0 1 0 0 0 1 0 1 1 0 0 1 0 0 2 2 1 1 0 0 2 0 0 2 0 0 0 2 0 0 0 1 0 1 2 0 0 1 1 1 0 0 0 0 0 0 0 0 0 0 0 0 1 1 1 0 0 0 1 1 0 1 0 2 0 0 0 0 1 0 1 1 1 1 0 0 0 0 0 1 2 1 2 2 0 0 0 0 0 1 0 0 1 2 1 0 1 0 2 2 0 1 0 2 1 1 2 2 0 1 0 2 0 0 0 0 1 2 2 1 1 1 0 1 2 1 1 1 0 1 0 1 0 2 0 2 0 0 0 2 0 0 0 0 2 1 2 2 2 0 1 0 1 0 1 2 2 0 1 2 0 0 2 0 0 0 0 0 0 0 1 0 1 0 0 0 0 2 2 0 0 0 0 0 0 0 0 0 0 0 1 2 0 0 0 1 0 0 0 0 0 0 1 1
38 1 0 0 0 0 0 1 1 1 0 1 1 1 0 1 1 1 0 0 0 0 0 2 2 0 1 0 2 2 2 2 1 0 2 1 2 1 0 1 1 1 1 1 0 1 1 0 0 1 0 0 0 0 0 2 0 0 1 0 1 1 2 2 0 0 0 0 1 0 0 1 2 2 1 2 1 0 0 1 0 0 2 0 1 0 0 1 1 2 0 1 1 2 0 0 0 1 1 1 0 2 1 0 2 1 2 1 0 2 0 1 0 0 1 1 1 1 1 0 2 1 1 1 1 1 0 0 2 2 0 0 0 0 0 0 0 0 0 0 2 0 0 0 0 1 0 0 0 1 1 0 0 0 0 0 0 1 1 0 1 0 0 1 0 1 0 1 0 1 1 1 2 0 1 2 1 0 1 0 0 0 1 1 0 1 2 2 1 1 1 2 2 0 2 2 1 0 0 0 0 0 0 2 2 1 1 1 1 0 2 0 1 0 1 2 0 1 2 0 2 2 2 0 0 0 0 0 0 0 0 0 0 0 2 0 0 2 0 0 0 0 2 0 1 0 0 0 1 1 1 1 0 0 0 2 2 2 1 2 1 1 0 0 1 1 0 0 2 1 1 0 0 1 1 1 0 0 1 0 1 0 0 0 1 0 2 0 0 1 1 0 1 0 1 0 2 2 0 1 0 0 1 1 0 0 0 2 1 0 1 1 0 0 1 0 0 1 0 0 1 0 1 1 0 0 1 0 0 2 2 1 0 0 0 0 0 1 0 1 1 1 0 0 1 0 0 0 1 0 0 0 0 0 0 1 1 1 0 1 0 0 0 1 0 0 0 1 2 0 0 0 0 2 0 1 0 2 0 1 1 2 0 0 1 0 0 0 0 1 0 1 0 0 2 0 0 2 1 1 0 1 0 1 1 1 1 1 0 0 1 0 1 1 1 0 1 0 0 0 0 2 0 2 1 1 0 1 1 0 1 0 0 0 1 1 0 2 0 0 1 0 2 0 0 0 0 2 2 0 0 2 0 2 1 1 0 0 0 0 2 0 1 0 0 1 1 0 0 0 0 0 0 0 2 1 1 0 0 1 1 0 1 1 1 2 0 1 1 0 1 1 0 2 1 0 0 1 1 0 1 2 1 1 1 1 2 0 1 0 1 0 0 0 0 1 1 2 0 2 2 0 2 2 0 2 0 0 0 1 0 0 0 0 0 0 2 0 1 1 1 1 0 0 2 1 1 2 2 0 1 0 0 0 2 0 0 1 1 0 0 0 2 0 1 0 1 1 1 0 1 1 1 0 0 0 1 1 1 2 2 0 1 1 0 1 1 2 2 2 2 0 0 1 0 1 0 0 1 0 0 1 0 0 1 1 2 1 0 1 1 0 0 0 2 0 0 0 0 0 2 0 0 0 0 1 1 1 0 0 1 1 0 0 1 0 1 1 2 0 0 0 0 2 0 1 1 1 1 0 1 1 0 1 1 2 0 2 2 0 0 0 1 1 0 1 0 2 1 1 0 1 0 0 1 0 2 1 2 0 2 0 0 0 0 0 1 0 0 0 0 0 1 1 0 0 0 0 0 1 0 1 0 0 0 0 1 2 2 0 1 0 0 1 1 2 0 0 0 0 0 0 0 0 2 2 1 1 1 1 1 0 0 0 0 0 0 1 1 1 0 0 0 0 0 0 0 1 0 1 1 1 0 0 0 1 0 0 0 0 0 0 1 0 0 1 1 0 0 1 1 0 1 0 0 1 0 1 0 1 2 1 0 0 1 1 0 2 2 2 0 2 2 1 1 0 0 1 0 1 0 0 1 2 1 0 1 0 0 1 0 0 1 0 0 1 1 1 1 1 0 2 0 2 1 1 0 0 1 2 1 2 1 1 1 0 0 1 2 1 1 1 1 0 1 0 0 0 1 1 1 1 1 0 1 0 1 0 0 0 2 2 0 0 0 1 0 0 2 0 1 1 0 1 0 1 0 1 1 1 1 1 0 0 0 0 0 0 1 0 1 2 1 1 2 1 1 2 1 0 0 0 2 2 1 1 1 2 0 1 1 2 0 0 2 0 1 2 2 2 0 0 2 1 0 0 2 1 0 0 1 1 1 2 1 1 1 1 0 0 1 0 2 1 1 1 2 0 0 1 0 0 1 1 1 0 1 0 0 0 0 0 0 0 1 1 1 0 0 0 2 0 0 0 0 2 2 0 1 0 0 0 0 0 0 0 0 0 1 2 0 1 0 2 1 0 0 0 0 1 2 1
39 0 1 2 0 0 0 0 2 0 0 2 1 1 0 1 0 2 0 0 0 0 0 0 0 0 0 0 1 1 1 1 2 2 0 1 2 2 0 2 0 0 0 1 0 1 1 0 0 0 0 0 2 0 0 1 0 0 1 0 0 0 1 1 0 0 0 1 1 0 1 0 2 2 2 2 0 2 2 0 2 0 0 2 0 0 1 1 1 2 1 1 1 2 1 2 0 1 1 1 2 2 1 0 1 1 1 1 0 2 0 1 0 2 2 2 0 0 0 0 2 0 0 2 0 0 0 1 2 1 2 2 0 0 0 0 1 0 0 0 2 0 0 0 1 0 0 0 0 1 0 0 0 0 0 0 0 1 1 0 1 0 0 2 1 1 1 0 0 2 0 0 0 2 0 1 1 0 0 1 0 0 0 0 1 1 0 2 1 0 1 2 2 2 2 2 2 0 0 0 0 0 1 1 1 1 0 0 2 1 0 0 1 0 1 2 0 2 1 2 0 0 2 0 0 0 0 1 0 0 0 0 0 0 2 0 0 2 0 0 0 0 2 1 1 0 0 0 2 0 0 0 0 0 0 1 2 2 1 1 1 0 0 2 0 0 1 1 1 1 1 0 0 1 0 0 0 2 2 2 0 2 0 0 1 0 1 0 0 2 0 2 0 1 2 0 2 1 0 2 0 1 1 1 0 0 0 2 0 0 0 2 0 0 2 0 1 0 1 1 0 1 1 0 2 0 2 0 0 1 2 1 0 0 0 1 0 2 1 0 0 0 1 0 1 0 0 1 1 2 1 0 1 0 1 0 0 0 0 0 0 0 1 0 1 0 0 1 2 0 0 0 0 2 1 0 0 2 0 2 0 0 0 0 0 1 0 1 1 0 0 0 0 0 2 1 1 1 0 0 0 0 0 2 1 1 0 0 0 0 1 0 2 2 2 1 0 0 0 0 0 1 1 1 0 2 1 0 1 1 0 0 0 0 1 0 1 0 0 0 0 0 2 0 0 2 0 1 1 1 0 1 0 2 1 0 1 2 2 1 1 1 0 1 0 1 1 1 0 0 1 1 1 1 0 0 1 0 0 1 2 0 1 1 1 1 0 0 0 0 1 0 0 2 0 0 0 1 1 0 1 2 2 0 1 0 1 1 0 0 0 1 0 1 1 1 0 2 0 1 1 0 2 1 0 2 0 0 0 2 0 2 0 1 1 0 0 0 1 1 0 0 1 1 2 0 1 0 0 0 0 0 0 0 0 1 1 0 0 1 1 0 0 0 0 0 0 0 0 0 0 0 1 0 1 1 1 1 1 2 2 0 1 0 1 0 0 1 1 0 1 0 0 0 0 0 0 0 0 0 0 1 0 1 2 2 1 2 0 1 1 0 0 1 1 1 0 0 0 0 1 0 0 0 0 0 0 1 0 0 0 0 0 0 1 1 0 2 2 0 1 0 0 1 0 1 1 1 1 0 0 1 0 2 2 2 0 2 2 0 0 0 1 1 1 1 1 1 1 0 1 1 2 0 0 2 0 0 0 2 0 1 0 2 0 2 2 0 0 0 0 0 0 0 0 0 1 0 0 1 0 1 0 0 0 0 2 0 0 1 1 0 0 2 1 1 1 0 0 0 0 0 1 0 0 2 0 0 0 0 0 0 0 0 0 0 1 0 0 2 0 1 0 0 1 0 1 1 0 0 0 0 0 0 0 2 0 0 1 1 1 1 2 1 1 0 2 2 0 2 1 0 0 0 0 1 1 1 1 1 1 1 0 0 1 2 0 1 1 2 1 2 1 2 0 0 0 0 0 0 0 0 0 1 0 1 1 0 1 0 0 0 1 1 1 2 0 1 0 0 1 0 0 2 2 1 1 0 0 2 0 2 1 1 0 1 0 1 1 0 0 0 1 0 1 1 1 1 0 0 2 2 1 0 0 0 1 0 0 0 1 1 0 0 0 0 0 1 1 2 0 0 1 0 0 0 0 0 1 1 1 1 0 0 0 0 0 0 1 0 0 0 0 2 2 0 2 2 0 0 0 2 2 2 1 1 1 2 0 2 0 0 1 1 1 0 1 1 1 1 0 0 1 2 2 2 0 1 1 0 1 0 0 1 0 0 0 2 0 0 0 0 2 1 1 2 2 0 1 0 1 0 2 1 0 0 0 0 0 0 2 0 0 1 0 1 1 0 1 0 0 0 0 2 0 1 1 0 1 1 0 0 0 0 0 1 1 0 0 2 0 0 0 1 0 0 0 0 1 1 1 0
40 1 0 2 0 1 1 1 0 2 0 0 0 1 0 1 0 1 0 1 1 1 0 2 2 0 1 0 2 1 1 2 1 1 1 2 1 1 0 1 1 1 0 0 0 0 0 0 0 1 0 0 0 1 0 1 0 1 0 0 0 2 2 2 1 1 1 1 1 0 1 0 2 2 1 2 1 0 0 0 0 0 2 1 2 0 0 0 0 2 0 0 1 1 2 2 0 1 1 1 0 2 2 0 2 1 2 0 0 2 0 1 1 2 2 2 2 0 0 0 2 0 1 1 2 2 0 0 2 0 0 0 0 0 0 0 1 0 0 0 0 0 0 0 0 0 0 0 0 1 0 0 0 0 0 1 0 0 0 1 1 1 0 1 0 2 2 0 0 2 0 1 1 1 1 1 2 0 0 0 0 0 1 0 0 0 1 2 1 0 2 2 2 0 2 0 2 0 0 0 0 0 1 1 1 2 2 1 1 0 0 0 1 0 1 2 1 1 1 1 1 2 2 0 0 0 0 2 0 0 1 1 0 0 1 1 0 2 0 0 0 0 2 0 2 1 1 0 1 0 0 1 0 0 0 1 0 2 0 0 0 0 0 2 0 0 0 0 2 0 0 1 1 1 0 0 0 1 1 1 1 1 0 0 1 0 0 0 1 2 0 2 1 0 1 0 1 0 0 1 0 1 2 0 0 0 1 1 0 0 0 1 0 0 1 0 2 1 1 1 0 1 1 1 2 0 1 0 1 0 1 0 1 1 0 0 0 2 0 2 1 1 2 1 1 0 0 1 2 0 0 0 0 1 0 0 1 0 0 1 0 0 2 0 2 1 0 1 2 0 0 0 0 1 1 1 0 1 1 2 0 0 0 1 1 1 0 0 1 0 1 1 0 0 1 0 0 2 1 1 0 1 0 2 2 1 0 1 0 0 2 0 1 1 1 0 0 2 0 2 2 0 0 1 2 1 1 0 1 1 0 2 1 0 1 0 0 0 0 0 2 0 2 0 0 2 1 1 1 1 0 1 0 2 2 2 0 1 1 1 2 1 1 0 0 1 1 0 0 0 0 0 1 1 1 0 1 0 0 0 0 0 0 0 2 1 0 1 1 0 1 0 1 2 2 0 0 1 1 0 1 2 2 0 1 0 1 1 0 0 0 0 0 0 0 1 0 1 0 1 1 1 2 0 1 2 0 0 0 2 0 1 0 1 0 0 2 0 0 0 2 2 0 1 1 2 0 0 0 0 0 0 0 0 1 1 0 1 0 2 0 0 0 0 0 1 1 1 1 0 1 1 1 0 1 1 1 1 1 2 2 0 2 1 1 1 1 1 1 1 1 0 0 0 0 0 0 1 1 0 1 1 0 0 1 2 0 2 0 1 1 0 1 1 1 0 2 0 0 1 0 1 1 1 0 0 0 0 1 1 0 0 0 0 1 1 0 2 2 0 0 1 0 1 2 1 1 1 0 1 0 1 1 0 0 2 0 1 1 0 0 0 0 1 0 1 2 2 0 1 0 0 0 0 0 2 0 1 1 1 1 0 0 1 0 1 1 1 1 0 1 1 1 0 0 0 2 0 0 2 0 1 0 1 0 1 0 2 1 1 0 0 0 2 0 1 1 1 1 0 0 0 0 1 1 1 2 2 1 1 1 0 0 0 0 0 2 0 0 0 0 0 0 0 0 1 0 0 0 1 0 1 0 0 1 2 1 0 1 1 1 0 2 1 0 0 2 2 0 2 0 1 0 0 0 0 1 1 1 1 1 1 2 2 2 2 2 2 1 2 1 1 2 2 1 0 0 0 0 1 0 0 0 1 0 1 0 0 0 0 1 1 2 1 1 1 1 0 2 0 2 2 0 2 2 0 0 0 1 2 0 1 2 0 0 1 1 2 2 0 1 0 0 0 0 0 0 0 1 1 1 1 1 0 0 0 1 0 1 0 0 0 0 0 0 0 1 1 1 1 1 0 0 0 0 0 0 2 2 1 2 1 0 0 0 0 1 0 1 0 0 0 2 1 1 0 2 2 0 1 0 2 0 0 2 1 1 2 0 2 0 0 1 1 1 1 1 1 1 0 1 0 2 1 0 1 2 0 0 1 0 2 0 0 0 1 1 0 0 0 0 0 0 0 0 2 2 1 1 1 1 0 1 2 2 0 2 0 0 0 1 1 0 1 2 1 1 0 2 1 1 1 1 0 0 0 0 0 1 0 0 0 1 1 0 0 2 0 0 2 1 0 1 2 0 0 0 0 0 1 2 0
41 0 0 2 0 2 2 1 1 0 0 1 0 1 1 0 0 1 0 0 0 0 0 1 1 1 0 0 2 1 1 2 1 1 1 1 1 2 0 1 1 1 0 1 0 1 1 0 0 2 2 0 0 1 0 1 0 0 0 1 1 1 2 2 0 0 1 0 2 1 0 1 1 1 1 1 1 2 2 0 1 0 2 0 2 0 0 0 0 1 0 0 2 1 1 1 0 1 1 0 1 2 0 0 2 1 2 0 1 1 0 0 1 1 1 1 1 0 1 0 1 0 1 1 2 1 1 0 0 0 0 0 0 0 1 1 0 0 0 0 1 0 0 0 0 1 0 0 0 0 0 0 1 0 0 1 1 0 1 0 1 0 0 1 0 1 1 1 0 2 0 1 1 1 1 0 2 1 1 1 1 1 0 1 1 2 1 0 0 2 0 2 0 0 1 1 2 0 0 0 0 0 0 1 1 0 0 2 1 0 2 0 1 0 1 2 1 1 0 1 1 1 1 0 0 0 2 1 1 1 0 1 0 0 1 0 0 2 0 0 0 1 2 0 2 0 0 0 2 0 0 1 0 1 1 2 1 2 0 1 0 1 0 1 0 0 0 1 2 2 0 1 1 1 0 0 1 1 2 2 0 1 0 0 0 0 0 1 0 1 1 1 0 2 2 1 1 1 0 0 0 0 2 0 0 1 0 1 0 0 0 1 0 0 2 0 2 1 0 0 0 1 2 0 1 0 1 0 1 0 2 2 0 0 0 0 0 2 1 1 0 2 0 0 2 0 0 1 1 2 0 1 0 0 0 2 0 0 0 0 0 0 0 0 0 0 0 2 2 0 0 0 1 2 0 0 0 1 0 1 1 0 0 0 0 1 0 0 0 1 0 1 2 0 2 2 2 0 0 0 0 0 0 2 1 0 0 1 0 0 1 0 1 1 2 0 0 1 0 1 1 0 2 0 2 2 0 1 2 0 1 2 0 2 1 1 1 1 0 1 0 0 0 2 0 2 0 1 2 1 0 1 0 2 1 1 0 2 2 1 1 0 0 0 0 1 1 2 0 2 2 2 1 1 2 0 2 0 0 2 2 0 0 0 2 1 0 0 0 1 0 0 0 0 1 0 0 1 1 0 1 2 2 0 2 0 2 2 0 0 0 1 0 0 1 1 1 2 0 1 1 1 2 2 0 2 0 0 0 2 0 1 0 0 0 0 2 0 0 2 1 1 0 0 1 2 0 1 2 0 0 0 0 0 2 0 0 1 0 0 1 0 0 0 0 1 0 1 0 1 1 1 0 0 0 0 2 1 1 2 2 0 2 2 0 1 0 2 1 1 0 0 0 2 0 0 1 0 0 0 0 1 0 0 2 2 1 0 1 2 0 0 0 1 0 1 0 0 0 0 1 0 1 1 0 1 2 2 0 0 1 1 0 0 0 0 1 1 0 2 0 0 0 1 1 1 1 1 0 0 0 2 0 1 1 1 0 2 1 0 0 0 2 0 0 2 1 1 1 1 0 1 0 0 0 2 0 0 2 1 0 1 1 2 0 1 1 1 0 0 0 0 0 0 1 0 1 1 0 2 0 2 0 0 0 0 2 1 1 0 0 0 0 1 1 0 0 1 1 0 0 0 0 0 2 0 2 0 0 0 1 0 0 0 0 0 1 0 0 2 1 0 0 1 1 0 0 1 0 1 1 1 1 1 0 1 0 0 1 0 0 0 2 1 0 1 2 2 0 2 0 0 1 1 1 0 0 0 1 1 2 2 0 0 2 2 0 2 2 2 0 2 2 1 0 1 0 0 0 0 0 0 0 1 0 2 0 0 0 1 0 0 2 2 2 2 0 0 2 0 2 2 0 2 2 1 1 0 1 2 0 1 2 0 0 1 1 0 0 1 1 0 0 0 0 0 0 0 0 0 2 2 0 0 0 0 0 0 0 0 0 0 1 0 0 1 0 0 2 0 0 0 0 1 0 2 0 1 2 2 2 2 0 0 0 0 2 1 0 0 0 2 1 2 2 0 2 1 1 0 0 1 1 1 1 1 1 0 0 1 0 2 0 0 2 0 1 2 2 1 0 1 2 0 1 1 1 1 0 1 0 2 0 1 0 0 1 1 0 0 0 0 1 2 1 1 1 1 1 0 1 0 1 2 1 0 2 0 0 0 2 0 0 0 1 1 1 0 1 0 1 0 0 0 0 0 1 0 1 0 0 0 1 1 0 1 1 0 1 2 0 0 0 2 0 0 0 0 0 0 2 0
42 0 0 0 0 0 0 2 2 1 0 0 1 2 0 2 0 2 1 1 0 0 0 1 2 0 1 0 1 2 2 1 0 0 1 1 1 0 1 1 1 0 0 0 1 0 1 0 0 1 0 0 0 0 0 1 0 0 0 1 0 1 1 1 0 0 0 0 2 1 0 0 2 2 2 2 0 0 0 0 0 0 2 0 1 0 0 1 1 2 0 1 0 0 1 2 0 1 0 0 1 2 1 0 2 0 2 0 0 2 0 2 1 1 1 1 1 0 1 0 1 0 1 1 1 1 0 0 2 2 0 0 0 0 0 0 1 0 1 0 0 0 0 0 2 0 0 0 0 0 0 0 0 0 1 0 0 0 0 0 2 1 0 2 1 1 0 1 0 1 1 0 0 2 0 1 1 1 0 1 1 2 0 1 0 1 1 0 0 2 0 2 2 1 2 1 1 0 0 0 0 0 0 1 1 1 0 0 1 0 2 0 1 0 2 2 1 0 2 0 1 1 2 0 0 0 0 2 0 0 0 0 0 0 2 0 0 2 1 1 0 0 1 0 0 0 0 1 1 1 1 1 0 0 0 0 0 2 0 1 0 1 0 0 0 0 0 2 1 1 1 0 0 1 1 1 0 2 2 1 0 2 1 1 0 0 2 1 0 2 0 0 0 0 2 0 2 0 0 2 1 0 2 0 1 1 0 2 1 0 0 1 0 0 0 0 1 1 0 1 0 0 2 1 0 0 0 0 2 2 2 1 0 0 0 0 0 0 0 0 0 0 2 0 1 0 0 1 0 1 2 0 0 0 0 1 0 0 0 2 0 0 1 0 1 1 0 2 2 0 0 0 0 2 0 0 0 1 0 2 2 1 2 0 0 2 0 0 0 1 0 0 1 0 1 0 2 1 1 1 0 1 0 2 1 1 0 1 0 1 0 1 1 1 1 0 0 1 0 1 1 0 0 1 1 2 1 0 0 0 0 0 0 1 1 1 1 1 0 0 1 0 1 1 0 1 0 0 0 2 0 0 0 2 1 1 0 2 1 2 0 2 0 0 0 1 1 2 0 0 2 2 0 0 1 0 1 0 0 0 0 0 1 1 1 1 0 1 1 0 1 1 0 0 1 0 0 1 1 1 1 2 2 0 1 0 1 1 1 0 2 0 0 0 1 1 1 2 0 0 1 2 2 1 0 2 0 1 1 1 1 0 0 0 0 0 1 1 1 2 1 1 0 0 2 1 2 2 2 0 0 0 0 0 0 2 0 0 0 1 1 0 0 1 1 1 0 0 0 0 0 0 0 0 0 0 2 1 1 2 1 0 2 0 2 0 1 1 1 0 0 0 0 0 0 0 0 0 0 0 1 2 1 0 2 2 2 0 0 0 0 0 0 0 0 0 0 0 0 0 1 0 0 0 0 1 1 1 0 0 0 0 0 0 2 1 0 1 2 0 0 1 0 0 1 1 1 1 0 0 0 2 0 1 1 2 0 2 2 0 0 0 2 0 1 1 1 2 1 1 0 1 0 0 1 0 2 1 2 0 1 0 1 1 0 1 1 1 0 0 1 1 0 1 0 0 1 0 0 2 0 2 0 1 0 1 1 0 1 2 0 0 0 1 1 1 1 1 0 0 0 0 0 0 1 1 1 0 0 0 0 0 0 0 0 0 2 0 0 1 1 0 0 0 0 0 0 0 0 0 0 0 0 0 0 0 1 0 2 0 0 1 1 0 0 0 2 1 0 1 0 0 1 1 1 0 2 1 1 1 1 1 0 0 0 2 1 2 1 2 0 1 2 2 0 1 0 1 0 0 0 0 1 2 1 1 2 0 0 1 1 1 1 1 1 2 0 2 1 0 0 1 0 1 1 1 0 0 1 2 1 2 2 0 0 1 1 0 1 0 0 0 1 1 1 0 1 0 1 1 1 1 0 0 0 0 0 0 0 2 0 1 0 0 0 1 0 1 2 0 0 0 0 1 0 1 0 1 1 1 1 1 0 0 0 0 0 0 0 0 0 0 0 1 1 0 2 2 0 0 0 1 1 1 1 0 1 2 0 2 0 0 0 0 2 1 2 2 2 0 0 2 2 0 0 0 0 2 0 0 0 2 1 1 1 1 1 0 0 0 0 0 2 2 2 2 0 0 1 1 0 0 2 0 0 1 1 0 0 0 0 0 0 0 1 1 1 0 1 1 1 0 0 0 0 0 0 0 2 0 0 0 0 0 0 0 0 1 2 1 0 0 0 2 1 0 0 0 0 0 2 1
43 0 0 1 0 0 0 1 1 1 0 1 1 2 0 2 0 1 0 1 1 1 0 2 2 1 2 0 2 1 1 2 1 1 2 0 2 2 0 1 1 1 2 0 0 0 0 0 0 2 2 0 0 0 1 1 0 1 0 1 1 2 1 2 1 1 1 1 1 0 0 0 2 2 1 2 1 1 1 0 1 0 2 0 1 0 0 1 1 2 0 1 2 2 0 1 0 2 2 2 1 2 0 0 2 2 2 0 1 1 0 1 1 1 1 1 1 0 0 0 2 0 2 0 2 2 0 0 2 1 0 0 0 0 0 0 0 0 0 0 0 0 0 0 1 0 0 0 0 0 0 0 0 0 0 0 0 0 1 0 1 1 0 1 1 1 0 1 1 1 1 1 1 1 0 1 2 1 1 1 1 1 1 0 1 1 1 1 0 2 0 2 1 0 1 1 1 0 0 0 0 1 1 1 1 1 0 1 1 2 0 0 2 0 2 2 2 1 2 0 0 0 2 0 0 1 1 2 0 0 0 1 0 0 1 0 1 2 0 1 0 0 2 0 2 0 0 0 1 1 1 0 0 1 1 2 1 2 0 2 1 1 1 1 0 0 1 0 0 0 1 1 0 1 1 0 0 1 1 1 0 2 0 0 0 0 0 1 0 2 0 0 0 0 2 0 2 1 0 2 0 0 1 1 0 0 0 2 0 0 0 2 0 0 1 0 2 1 0 0 1 1 2 1 0 0 0 0 0 1 2 1 0 0 0 0 0 2 1 0 0 1 1 0 1 0 0 0 1 0 2 0 0 0 0 0 0 0 0 1 0 0 1 0 1 1 0 1 1 0 1 1 1 1 0 0 0 2 1 2 1 0 1 0 0 1 0 0 0 1 0 0 2 0 2 2 2 0 0 0 0 0 0 1 1 0 2 1 0 0 0 0 1 1 1 0 0 1 0 0 0 1 0 2 1 1 0 0 2 1 1 2 0 1 1 0 1 2 0 1 2 0 1 1 1 2 0 2 2 0 0 2 0 2 1 1 0 1 0 1 2 0 0 1 0 1 1 2 0 0 2 2 2 2 1 1 0 0 0 1 0 0 0 0 2 2 0 1 1 1 0 1 1 1 1 0 1 1 1 1 1 2 1 1 1 0 1 0 0 0 0 0 0 2 0 2 0 2 0 0 1 2 2 0 1 2 0 0 0 1 0 1 0 1 1 0 1 0 0 1 0 0 1 1 2 1 2 1 1 0 0 0 0 0 2 0 0 0 0 1 0 0 1 0 0 0 0 1 1 1 0 0 0 0 0 0 2 1 2 1 2 0 2 0 1 0 0 0 0 0 0 1 1 1 1 0 0 0 0 0 0 2 1 0 2 2 1 1 0 2 0 0 0 0 1 0 0 0 1 0 1 0 0 0 0 1 1 1 0 0 0 1 1 0 1 1 0 0 2 0 0 1 0 0 1 1 1 1 0 0 1 1 0 1 1 2 0 2 2 0 0 0 0 0 1 1 1 2 0 1 1 0 2 0 0 2 0 1 1 1 1 0 1 2 0 2 1 0 0 1 0 0 0 1 1 0 1 1 0 1 1 0 0 1 0 1 1 2 2 1 0 0 0 2 0 1 0 1 1 0 0 0 1 0 2 2 0 0 0 0 1 0 0 1 0 1 1 0 0 2 0 0 1 0 1 0 0 0 0 0 0 0 0 1 0 1 0 0 1 0 0 0 2 0 0 1 1 2 0 0 0 0 0 0 0 1 2 2 0 0 2 2 1 1 1 2 1 1 1 2 1 2 2 1 0 1 0 0 0 0 0 0 0 2 0 0 0 0 0 1 0 0 1 2 2 2 0 0 2 0 1 2 0 2 2 1 1 0 0 2 0 2 2 0 0 1 0 0 1 1 1 0 1 0 1 0 0 0 0 0 1 0 1 0 0 0 0 0 0 0 1 1 0 0 0 2 1 1 2 1 1 1 0 1 0 0 0 1 1 0 1 1 0 0 0 0 0 2 0 0 0 2 1 0 2 2 1 2 0 0 0 2 2 2 1 1 1 1 0 2 0 2 0 0 1 1 2 2 2 2 0 0 2 1 2 2 1 0 1 0 0 2 0 0 0 1 0 1 0 0 0 0 2 0 0 0 0 1 0 2 0 0 1 2 1 0 1 1 0 1 1 1 0 0 1 1 1 0 1 0 1 0 0 0 0 2 2 0 2 0 0 0 0 0 0 1 1 0 0 1 0 0 0 2 1 0 0 0 0 0 1 0
44 0 0 0 1 0 0 1 1 1 0 1 0 2 0 1 0 2 1 1 1 1 0 2 2 0 1 0 2 2 2 2 0 0 2 0 2 1 1 0 1 1 0 1 0 1 1 0 0 1 0 0 0 0 0 1 1 0 0 2 0 1 2 2 0 1 1 0 2 0 0 0 2 2 2 2 0 0 0 0 0 0 2 0 0 0 0 0 0 2 0 1 2 0 0 0 0 2 2 2 0 2 1 0 2 0 2 1 1 1 0 2 1 1 2 2 2 0 1 0 2 0 1 1 1 1 0 0 0 0 0 0 0 0 0 0 0 0 0 0 1 0 0 0 0 0 0 1 0 0 0 0 0 1 0 0 0 0 0 0 0 2 0 1 1 2 0 1 1 1 1 1 0 2 0 0 2 0 0 0 0 0 0 1 0 1 1 2 2 1 1 2 2 2 2 2 2 0 0 0 0 0 0 1 1 1 1 0 2 0 1 0 1 2 1 2 1 2 0 1 0 0 2 0 0 0 1 0 0 0 1 1 0 0 2 0 0 2 0 0 0 1 2 1 1 0 0 1 1 0 0 1 0 0 0 1 0 2 0 1 0 1 0 0 0 0 0 0 2 2 0 0 0 0 0 0 0 0 0 0 0 1 0 0 0 1 1 1 0 1 1 2 1 0 2 0 2 1 0 1 0 0 2 0 0 0 0 0 1 0 0 0 0 0 1 0 1 0 1 0 0 2 0 0 1 0 1 0 1 0 2 0 1 1 0 1 1 0 0 1 1 1 2 0 0 1 0 0 2 0 0 0 0 1 0 0 2 0 0 0 1 1 1 0 1 0 0 0 1 0 1 1 1 2 0 0 0 1 1 1 0 0 0 0 1 2 0 0 0 0 0 0 0 0 2 0 0 0 1 1 0 1 0 2 2 1 0 1 0 0 0 0 0 0 1 0 0 1 0 1 1 0 1 1 1 2 2 0 2 1 1 1 0 1 1 0 0 0 0 0 1 0 1 1 1 2 1 1 1 1 0 0 0 2 2 0 2 2 1 2 1 2 0 1 0 1 1 2 0 1 2 2 1 1 1 0 1 0 0 1 1 0 1 1 1 1 0 0 0 1 0 0 0 2 0 0 1 0 1 0 1 2 2 0 2 0 2 1 0 0 0 0 0 1 0 1 0 2 0 1 1 1 2 0 1 2 0 1 1 1 1 1 0 0 1 0 2 0 1 2 0 0 0 0 1 2 2 1 2 1 0 1 1 0 1 0 1 0 0 0 0 0 0 0 0 1 1 1 2 0 0 1 0 0 0 0 1 0 0 2 1 0 1 1 0 1 0 2 2 2 0 0 1 0 0 0 1 0 0 0 0 2 0 0 0 0 0 2 0 0 1 0 0 1 1 0 1 0 0 0 1 0 0 0 1 1 1 1 0 0 0 2 0 0 1 1 1 2 1 1 0 0 0 2 0 0 0 2 0 0 1 1 0 0 1 1 0 2 2 0 0 0 1 0 0 2 1 2 0 0 1 0 0 0 1 2 0 1 1 1 1 0 0 2 0 1 2 2 0 0 0 0 0 0 0 0 0 1 0 0 0 0 0 0 1 0 2 1 2 0 1 0 0 0 2 1 0 2 1 1 0 0 0 0 1 2 0 1 1 1 0 0 0 0 0 0 2 0 0 2 1 1 0 1 2 0 0 0 0 1 0 0 0 0 0 2 1 0 0 0 0 0 2 1 0 0 2 2 0 1 0 1 0 1 1 0 2 1 0 0 0 1 0 0 2 0 0 2 2 2 1 2 2 2 0 0 1 0 0 0 1 0 1 1 1 1 2 0 1 1 0 0 0 0 0 2 0 0 0 1 1 1 0 2 2 1 1 0 1 1 0 0 2 0 0 0 0 0 1 0 0 0 1 1 1 0 1 0 0 0 2 2 0 0 0 0 0 0 0 0 2 2 0 0 0 0 0 0 2 1 0 0 0 0 0 0 0 1 1 0 1 1 1 0 1 1 0 0 1 0 0 0 1 1 0 0 2 0 1 1 1 1 2 2 2 2 0 1 0 1 0 0 1 1 2 0 1 2 2 1 0 1 2 1 2 2 0 1 0 1 2 1 0 2 0 0 1 0 0 0 0 0 2 2 1 1 2 1 1 0 2 0 2 1 0 1 1 1 1 1 0 1 0 0 1 1 1 0 2 1 0 1 0 0 0 1 1 0 2 1 1 0 0 0 0 0 0 0 0 1 0 0 1 2 0 0 0 0 0 0 0 0
45 1 0 2 0 1 1 2 1 1 0 0 0 1 1 0 1 1 2 0 0 0 0 2 2 0 1 0 2 2 1 1 2 2 1 1 1 1 0 0 1 1 0 0 1 0 0 0 1 2 0 0 0 0 1 2 0 0 0 2 0 2 1 1 0 0 0 0 0 0 0 0 2 2 1 2 1 1 1 0 1 0 2 0 1 0 0 0 0 1 0 0 1 1 0 1 0 2 2 2 2 2 2 0 2 0 2 1 1 1 0 2 0 2 1 1 0 0 0 0 2 0 1 1 1 1 0 0 1 1 0 0 0 0 0 0 1 0 0 0 1 0 0 0 0 1 0 0 0 0 0 0 0 0 1 0 1 2 1 0 1 0 0 1 0 2 0 1 1 2 0 2 1 1 0 1 2 1 1 1 1 2 0 0 0 0 0 1 0 0 0 1 2 1 2 1 1 1 0 0 0 1 1 2 2 0 0 0 1 0 2 0 1 0 1 1 0 0 1 0 1 1 1 0 0 0 1 2 1 1 0 0 0 0 1 0 0 2 0 0 0 0 2 0 2 2 2 0 2 0 0 1 0 0 0 2 1 0 0 0 0 0 0 1 1 0 0 1 2 1 1 0 0 1 1 0 0 0 0 0 2 0 0 0 0 0 0 0 0 1 1 0 0 1 1 1 1 0 0 1 0 0 2 0 0 0 1 0 1 0 1 0 0 2 2 0 0 0 0 2 0 0 2 2 1 0 0 0 0 0 2 2 0 0 0 0 0 1 0 0 0 0 0 0 2 0 0 1 1 0 2 0 0 0 0 1 1 0 0 0 0 0 1 0 1 1 0 0 1 0 1 1 1 2 1 0 0 2 1 1 0 2 0 0 0 1 0 0 0 0 0 0 1 0 2 1 1 1 0 0 0 0 0 1 0 0 1 1 0 1 0 1 0 0 0 0 0 0 0 0 0 1 0 1 1 1 1 0 1 1 0 1 1 1 0 0 0 1 1 0 1 0 2 0 0 0 0 1 1 0 1 0 0 2 1 1 0 2 1 2 1 2 0 1 0 1 1 0 0 0 1 0 2 2 0 0 0 0 0 1 0 0 1 1 1 2 0 2 1 1 0 2 0 1 0 0 0 0 1 0 1 2 2 0 2 0 2 0 0 0 1 0 0 0 0 2 1 2 0 2 2 0 2 0 0 1 1 0 0 1 0 1 0 1 1 0 2 0 0 0 2 1 0 0 0 1 1 1 2 0 1 0 0 0 1 1 0 1 1 0 0 1 0 1 1 0 0 1 1 1 1 1 2 1 1 1 2 1 2 1 2 0 0 0 0 0 0 1 1 1 0 0 1 0 0 0 1 0 0 0 0 2 0 0 0 2 0 1 1 1 1 0 0 0 2 0 1 0 1 0 1 0 0 0 0 0 1 1 0 0 0 1 1 1 2 0 0 1 2 0 1 0 0 1 1 0 0 1 0 0 1 1 1 2 2 2 0 2 1 1 1 0 1 1 1 0 0 2 0 1 1 0 1 0 0 2 0 1 1 1 1 2 1 2 0 2 1 0 0 1 0 0 0 1 0 0 1 1 0 1 0 1 0 0 1 0 1 1 1 0 1 0 0 2 1 1 1 0 0 0 0 0 0 0 2 1 1 1 1 1 2 1 1 0 0 1 1 0 0 2 1 1 0 1 1 0 0 1 0 0 0 0 0 0 1 2 0 0 0 0 0 0 2 2 1 0 2 1 0 1 0 0 0 1 1 0 0 1 1 1 2 2 0 0 1 2 0 2 2 2 1 2 1 1 0 0 1 1 0 0 0 0 0 1 0 1 2 0 1 1 0 0 1 1 1 2 1 0 1 0 0 1 0 2 2 1 1 0 2 2 0 0 1 0 0 0 0 1 1 0 1 1 1 0 1 0 1 0 0 0 2 1 0 0 1 0 1 0 0 0 1 1 0 0 0 1 0 0 2 1 1 0 1 0 0 1 0 1 2 1 1 1 0 0 0 0 0 0 1 0 1 1 1 1 2 0 2 2 0 1 0 2 1 1 2 2 0 2 0 0 2 1 0 0 1 1 1 1 1 0 0 1 2 0 0 0 1 2 1 0 0 0 2 2 2 1 1 1 0 0 0 0 2 2 1 2 2 0 2 1 1 0 2 0 0 0 0 1 0 0 1 0 0 1 0 1 1 0 0 0 2 0 1 0 0 2 2 0 2 2 1 1 0 0 0 0 0 0 1 1 0 0 0 2 1 1 0 0 0 1 1 0
46 1 0 1 1 0 0 1 2 0 0 0 0 1 0 1 0 1 2 0 0 0 0 2 2 0 2 2 2 2 2 1 1 1 2 0 2 2 0 0 2 2 1 0 1 1 0 0 0 0 0 0 0 0 2 2 0 0 0 1 1 2 0 0 0 0 0 1 1 0 1 0 2 2 1 2 1 0 0 0 0 0 2 0 2 0 0 0 0 2 0 0 0 2 1 1 0 0 0 0 1 2 0 0 1 1 1 0 0 2 0 1 0 0 0 0 0 0 2 0 0 0 0 2 0 0 0 1 2 1 0 0 0 0 1 1 1 0 0 0 1 0 0 0 1 0 0 0 1 2 1 1 0 0 0 0 0 1 1 1 1 2 0 0 1 2 2 2 0 0 2 0 0 2 0 0 2 1 1 1 1 1 1 1 0 1 1 1 1 0 1 2 1 1 2 2 1 0 0 0 0 1 1 1 1 0 0 0 1 0 0 0 1 0 2 2 0 0 0 2 0 0 2 0 0 0 1 1 0 0 0 0 0 1 1 0 0 2 0 0 0 0 1 0 1 0 1 2 1 0 0 1 1 0 0 1 1 1 0 0 0 0 1 1 0 0 0 1 1 0 0 1 1 1 0 1 0 0 2 1 1 1 0 0 0 0 2 2 0 2 0 0 1 0 2 0 1 1 1 2 1 0 1 1 1 0 0 2 0 0 0 0 0 1 1 0 0 1 0 1 1 0 2 0 1 0 1 0 0 1 1 0 1 1 0 1 0 1 0 1 1 2 1 0 0 0 0 0 1 1 1 0 0 0 0 1 0 0 0 0 1 1 2 0 2 2 0 1 2 1 0 0 0 2 0 0 0 2 0 2 1 0 0 0 0 1 0 0 0 0 0 0 1 0 1 0 0 1 0 0 0 0 0 2 1 0 0 1 0 0 1 0 1 1 1 1 1 0 0 0 0 2 1 1 1 1 0 0 1 0 1 0 1 1 0 0 1 2 0 1 1 0 1 1 0 1 0 0 0 1 0 1 0 2 2 2 0 1 1 1 1 1 2 0 0 2 2 1 0 1 1 1 1 1 0 0 0 0 0 2 2 0 0 0 2 1 0 1 0 1 0 2 0 1 1 0 2 0 0 0 0 0 0 2 0 1 2 1 0 0 0 0 0 1 0 2 0 1 0 1 1 2 2 0 0 1 1 0 0 2 0 1 0 0 0 0 2 0 0 2 0 0 0 1 1 1 2 1 1 0 0 0 0 0 0 1 0 1 0 0 1 0 1 0 0 0 2 1 1 0 0 0 0 0 0 1 1 1 1 2 1 0 0 1 0 0 0 0 0 0 1 0 1 0 0 0 1 0 0 0 0 1 0 0 1 2 1 1 0 1 2 1 1 1 0 1 0 1 1 0 0 0 0 0 0 0 1 2 0 0 1 0 2 0 2 0 2 1 2 0 0 1 0 1 1 1 1 1 0 0 1 2 0 1 2 2 0 1 1 0 0 0 2 1 0 1 1 2 0 1 0 0 0 0 0 1 1 1 1 1 1 0 0 2 0 2 2 1 0 0 1 1 0 0 0 0 1 0 0 1 0 0 0 1 1 1 1 1 2 0 1 0 0 1 0 0 0 1 1 0 0 0 0 0 0 1 1 1 1 1 2 0 1 0 0 1 1 0 0 2 1 1 1 0 1 1 1 0 0 0 0 0 0 0 0 2 2 0 2 0 0 1 2 0 0 1 1 1 0 2 1 0 0 0 0 0 0 2 0 0 2 2 0 0 1 2 0 2 2 2 1 2 2 1 0 0 0 1 0 1 0 0 0 1 0 1 1 0 0 2 0 0 1 2 2 2 0 0 1 0 1 1 0 1 0 1 0 0 2 2 2 2 2 0 0 1 1 2 2 0 0 2 0 0 0 0 0 0 0 0 2 2 2 0 1 0 2 0 1 0 0 0 2 1 1 1 0 0 2 1 1 0 0 1 0 1 0 1 1 1 2 2 0 1 0 0 1 0 0 0 0 1 0 2 2 0 2 2 0 0 0 2 1 1 1 1 1 2 0 2 0 1 0 0 0 2 2 0 1 0 0 1 1 0 1 1 0 0 1 0 2 0 1 1 2 2 2 1 0 0 0 0 2 1 0 1 1 0 1 0 1 0 2 0 0 0 0 0 0 0 2 0 0 0 1 1 1 0 1 0 0 1 0 0 0 1 2 0 0 0 0 0 1 1 0 1 1 0 0 2 0 1 0 2 0 0 0 0 0 0 1 1
47 0 0 2 0 0 0 1 2 0 0 1 0 2 1 1 1 2 0 0 0 0 0 2 2 1 1 0 1 2 2 0 1 1 1 1 1 1 0 1 1 1 0 0 0 0 0 0 0 2 0 0 1 0 0 1 0 1 0 1 0 0 2 2 0 0 0 0 2 0 1 2 2 2 1 2 1 1 1 0 1 0 2 2 2 0 0 0 0 2 0 0 1 1 0 1 0 0 0 0 1 2 1 1 2 0 2 1 1 1 0 1 1 2 2 2 1 0 2 0 0 0 1 1 2 2 0 1 2 2 0 0 0 0 1 1 1 0 1 0 2 0 0 0 0 0 0 0 0 2 1 0 0 0 0 1 0 1 0 0 0 1 1 1 1 2 2 0 0 2 0 0 2 0 0 1 2 1 0 0 1 2 0 1 0 1 1 2 0 0 1 2 2 1 2 2 1 1 0 0 0 0 1 0 0 1 1 0 2 0 0 1 1 0 1 2 2 0 1 1 1 1 0 0 1 0 2 1 0 0 0 0 0 0 0 0 0 2 0 0 0 1 1 0 1 1 1 0 2 0 0 0 0 1 1 2 1 1 0 0 0 0 0 0 0 0 2 1 2 1 1 0 0 2 0 0 0 2 2 2 0 2 2 2 0 0 2 0 0 2 0 1 0 1 2 0 2 1 0 2 0 1 2 0 1 0 1 1 0 0 0 1 0 1 1 0 0 0 0 0 0 2 2 0 0 0 1 0 1 0 1 0 0 0 0 0 0 2 0 0 0 1 0 0 0 0 0 1 0 1 2 0 1 0 1 0 1 0 0 0 0 0 2 0 2 0 0 2 2 0 0 0 0 2 1 1 0 2 0 1 2 1 1 0 0 1 0 0 0 0 0 0 1 0 2 2 2 1 1 1 0 1 0 2 2 1 0 1 0 0 0 0 2 2 2 0 0 1 0 1 1 1 0 0 1 1 0 0 2 0 1 2 0 1 1 1 0 1 0 0 0 0 1 1 1 2 1 1 1 0 0 1 0 1 1 1 0 0 0 0 2 1 1 1 0 2 2 2 0 1 1 1 0 0 2 0 2 0 0 1 0 0 0 0 2 1 0 2 2 1 0 2 0 1 0 0 0 0 1 0 1 1 1 1 1 0 1 0 0 0 0 0 0 0 1 1 0 2 0 2 2 0 1 1 0 1 0 0 0 1 0 0 0 1 1 0 2 0 0 1 2 2 0 0 1 1 2 0 0 0 0 0 0 0 1 0 0 1 0 0 1 0 0 0 0 2 0 1 0 1 0 0 0 0 0 0 1 1 1 2 2 0 2 2 0 1 0 0 0 0 1 2 0 1 0 1 0 0 0 0 0 2 0 0 1 2 1 1 0 0 0 0 0 1 1 1 0 0 0 0 1 0 0 0 0 0 0 1 0 0 0 0 1 0 1 0 0 1 2 0 1 0 0 1 0 1 2 2 0 0 0 2 0 1 2 2 0 2 2 0 0 0 0 1 0 0 2 2 0 0 1 0 1 0 0 2 1 1 2 0 2 0 0 1 0 0 2 1 0 0 0 0 0 0 0 0 0 0 0 1 0 1 0 1 0 1 1 2 2 1 0 0 0 1 0 2 0 0 0 0 0 0 0 0 2 0 2 1 1 0 1 0 0 1 0 1 1 0 0 2 1 0 0 0 0 1 0 0 1 1 0 1 0 0 0 1 0 0 1 1 0 1 2 1 0 1 2 2 1 0 1 0 1 0 0 0 1 0 2 2 2 2 1 1 2 2 1 1 0 2 0 1 2 2 0 0 1 1 0 1 0 0 1 2 1 1 1 0 0 2 0 0 2 2 2 2 0 0 0 0 0 0 0 2 2 1 1 0 0 1 0 1 0 2 1 0 0 1 1 0 0 0 1 0 1 0 0 1 0 0 2 2 0 0 0 0 0 0 0 0 2 2 0 0 0 1 0 0 1 1 0 0 2 0 0 1 0 1 1 2 2 2 0 0 0 0 1 0 1 0 1 1 0 1 1 0 2 2 0 0 0 2 1 0 2 2 0 0 0 1 0 1 0 0 1 2 2 2 1 1 0 1 2 1 1 1 2 0 0 0 0 2 0 1 0 0 0 2 0 0 0 0 2 2 1 1 0 1 1 0 2 0 2 2 0 0 2 0 0 0 1 0 1 0 0 0 0 1 2 0 1 0 0 0 1 0 1 1 1 1 0 1 0 0 0 0 0 0 0 0 0 0 0 1 0 0 1 0 0 0 1 0
48 0 0 2 0 1 1 2 2 0 0 0 0 1 0 1 0 2 0 0 1 0 0 0 1 1 1 0 2 2 1 0 1 2 1 0 2 1 0 0 1 1 0 0 0 0 0 0 0 0 0 0 1 0 1 1 1 0 0 0 0 1 1 1 0 0 0 1 1 0 0 0 2 2 2 2 0 1 1 0 0 0 1 1 1 0 0 1 1 2 1 1 2 2 1 2 0 1 1 1 1 2 2 0 2 0 2 1 1 1 0 2 0 1 1 1 1 0 1 0 1 0 1 1 0 0 0 1 2 2 0 0 0 0 0 0 0 0 0 0 1 0 0 0 1 1 0 0 0 2 1 0 0 0 0 2 1 1 0 1 2 0 1 0 1 2 1 2 0 1 1 1 1 1 0 1 2 0 0 0 0 0 1 1 0 1 1 2 2 0 2 2 2 0 2 1 1 0 0 0 0 0 0 0 0 1 2 0 1 0 1 0 1 0 1 2 1 0 2 0 0 0 1 0 1 0 2 1 0 0 0 0 0 0 1 0 0 2 0 0 0 1 2 0 2 0 0 0 2 0 0 0 1 1 1 1 0 1 1 1 1 0 0 1 0 0 0 1 2 1 1 1 0 2 0 1 0 1 1 1 1 1 1 1 0 1 1 0 0 2 0 1 2 0 2 0 2 1 0 0 1 0 0 2 0 0 0 2 0 0 0 1 0 1 1 0 0 1 0 0 1 0 1 0 0 0 0 0 1 0 1 0 0 0 0 0 0 0 0 0 0 0 1 0 0 0 1 0 1 0 0 0 0 0 0 1 0 0 0 0 1 1 1 0 1 0 0 1 1 0 1 1 0 1 1 1 0 2 0 1 0 1 2 0 0 1 0 0 0 0 0 0 2 0 2 2 2 0 1 1 0 1 0 2 1 1 0 1 0 0 0 1 1 1 1 0 1 0 0 0 0 2 0 2 1 1 0 0 2 2 0 1 0 2 1 1 0 2 0 1 2 0 2 0 0 2 0 2 2 2 0 1 0 2 0 0 0 1 1 1 1 0 0 2 0 2 2 1 0 1 1 1 0 0 2 1 1 0 0 1 1 0 0 0 2 0 0 2 1 1 0 2 0 1 2 0 2 1 1 1 2 2 2 0 2 0 2 1 1 0 1 0 1 0 1 2 0 1 0 1 1 1 2 0 1 1 1 1 1 1 1 0 0 1 1 1 2 0 0 0 2 2 0 0 1 1 1 0 0 0 0 0 0 0 0 1 1 0 0 0 1 0 1 1 1 0 1 0 2 0 1 0 0 0 0 0 2 1 1 2 2 0 2 1 1 0 0 0 0 0 1 1 0 0 1 0 0 0 0 0 0 2 1 0 1 2 1 0 0 0 0 0 0 2 0 1 1 0 0 0 0 0 1 0 0 2 2 2 0 0 0 2 2 0 2 0 1 1 2 0 0 0 0 2 0 2 2 1 0 0 1 1 0 0 2 2 0 2 1 1 1 0 1 2 0 0 2 2 0 2 0 0 0 0 0 2 0 0 1 1 0 1 0 1 1 1 0 0 1 0 0 0 0 0 1 0 1 0 0 2 0 2 0 0 1 0 2 2 2 0 0 0 0 2 0 1 1 1 1 0 1 0 1 0 1 2 0 1 1 1 1 1 1 0 0 0 0 0 0 2 1 1 0 0 2 0 1 0 0 0 0 0 0 0 0 1 1 0 0 0 0 0 2 0 0 0 2 1 0 0 0 0 0 0 0 0 0 0 2 2 2 2 1 1 2 1 1 2 2 2 1 2 2 1 0 1 0 0 1 0 0 1 0 2 0 0 0 0 0 1 0 0 2 2 2 2 0 0 2 0 2 2 0 2 2 1 1 0 0 2 0 2 2 0 0 0 0 2 2 0 0 1 1 0 1 1 1 0 0 0 2 2 1 0 1 0 1 1 0 0 2 2 0 0 0 0 2 0 1 1 1 0 0 1 0 0 0 0 2 2 2 2 1 1 1 1 0 0 0 0 0 1 2 1 1 0 2 1 0 0 1 2 2 2 1 1 0 1 0 2 0 0 0 0 1 2 2 2 2 1 0 1 2 1 1 1 1 1 0 0 0 2 0 1 0 0 0 0 0 0 0 0 1 2 1 1 1 1 1 1 0 0 1 1 1 0 1 0 0 1 0 1 0 0 1 1 1 0 1 0 1 0 0 0 0 0 0 0 1 0 0 0 0 0 0 0 0 0 0 2 0 0 0 2 1 0 1 0 0 0 0 0
49 1 0 1 0 0 0 2 1 1 1 0 0 0 0 1 0 0 0 1 1 1 0 1 1 0 2 0 2 2 1 2 2 2 1 1 1 1 0 0 2 2 0 1 0 1 1 0 2 2 0 0 0 1 0 1 0 0 0 0 1 1 1 1 0 1 1 0 1 0 0 1 1 1 2 1 0 2 2 0 1 0 2 0 2 0 0 1 1 2 1 1 1 2 0 1 0 1 0 0 2 1 1 0 2 1 2 1 1 1 0 2 0 2 2 2 0 0 0 0 2 0 1 1 1 1 0 0 2 2 0 0 1 0 0 0 0 0 0 0 0 0 0 0 1 0 0 0 0 0 0 0 0 0 0 0 0 0 1 0 0 1 1 0 1 2 1 1 1 1 1 1 0 2 1 1 2 1 0 0 1 1 0 2 1 1 2 1 0 1 0 2 0 0 1 1 1 0 0 0 0 1 0 2 2 2 1 1 1 1 1 0 1 0 2 2 0 0 0 2 0 0 0 0 0 0 0 2 1 1 0 0 0 0 2 0 0 2 0 0 0 1 2 0 2 0 0 0 2 0 0 0 0 0 0 2 1 2 0 1 0 1 1 1 0 0 0 0 2 1 1 0 0 0 0 0 0 0 1 0 2 1 1 1 1 0 2 0 0 1 1 0 1 0 2 0 2 1 0 1 0 0 1 0 0 0 0 2 1 0 0 2 0 0 1 0 1 0 0 2 0 0 2 2 1 0 0 0 1 1 2 1 0 0 0 0 0 0 0 2 1 1 1 0 1 0 0 0 0 1 1 0 0 0 0 2 0 0 0 2 0 0 0 0 0 0 0 2 2 0 0 0 0 2 1 0 0 1 0 1 0 1 0 0 0 2 0 0 0 0 0 0 1 0 1 1 1 2 0 0 0 0 0 2 2 1 1 0 1 0 0 2 0 0 0 0 1 1 0 1 1 1 1 1 2 2 0 1 1 0 0 2 0 1 1 1 0 0 0 0 1 0 0 2 0 2 1 1 1 0 0 1 0 1 1 1 0 2 0 2 0 1 1 1 0 2 2 1 0 1 1 1 2 2 1 0 1 0 0 2 1 1 1 1 2 0 0 2 2 0 0 2 1 2 1 0 1 1 1 1 1 2 1 1 1 0 2 1 1 0 1 1 0 1 0 1 0 2 0 1 1 1 2 0 1 2 0 0 0 1 0 1 0 1 0 0 1 0 0 0 0 0 0 2 2 2 2 1 1 0 1 0 0 0 0 1 0 0 0 0 0 0 0 0 0 1 0 2 0 2 0 0 1 0 1 1 2 1 1 2 2 0 1 1 0 1 0 1 1 1 0 0 1 0 0 0 0 0 0 0 1 2 0 1 2 2 2 0 1 1 0 0 0 0 1 1 0 0 0 0 0 0 1 1 0 1 2 2 0 0 0 2 1 1 2 0 1 1 2 0 0 0 0 1 1 1 1 0 0 1 1 0 1 0 1 1 0 2 2 0 0 0 1 0 0 2 2 2 1 0 1 0 1 0 1 2 0 1 2 0 1 0 1 2 0 2 1 0 0 0 0 0 0 0 0 0 0 0 0 2 0 2 0 0 1 0 2 1 2 0 1 1 0 2 1 1 0 1 1 0 0 0 1 0 1 0 2 0 0 0 0 0 0 0 0 0 1 0 0 2 0 1 0 0 0 0 0 1 0 1 1 1 0 0 0 1 1 0 2 1 0 1 1 0 0 1 1 2 0 0 0 0 0 0 0 0 0 2 0 0 1 1 1 1 2 2 1 2 1 2 0 1 2 1 1 0 0 1 0 0 1 0 1 2 2 0 1 1 0 1 0 0 1 1 1 2 0 0 2 1 2 2 0 2 2 2 2 0 0 2 0 2 2 0 0 0 0 1 2 1 0 2 1 0 1 0 0 0 0 0 2 2 1 0 0 0 1 0 0 0 2 2 0 0 0 0 0 0 1 1 1 0 0 1 0 0 0 1 1 1 2 2 0 0 0 0 1 0 0 0 1 1 0 1 1 1 2 1 1 0 0 1 1 1 1 2 0 1 1 1 0 0 0 0 0 2 2 1 2 1 0 0 2 1 1 1 0 1 1 0 0 2 1 2 1 1 1 1 1 0 0 0 2 2 1 1 2 1 0 1 1 0 2 1 0 0 1 0 0 1 0 1 0 0 0 0 0 0 2 1 0 0 0 0 0 0 0 0 0 0 0 0 1 1 0 0 0 0 1 2 0 1 0 2 1 0 1 0 0 1 2 0
50 1 0 2 0 0 0 2 2 0 0 0 1 2 0 2 0 0 1 0 0 0 0 2 2 0 1 0 2 2 2 1 2 1 1 1 2 1 0 1 1 1 0 1 0 1 1 0 1 1 0 0 2 0 1 0 0 1 0 1 1 2 2 2 0 0 1 0 0 0 0 0 2 2 1 2 1 1 1 0 0 0 2 0 2 0 0 0 0 2 0 0 2 0 1 1 0 2 2 2 0 2 0 0 2 0 2 0 0 2 0 1 0 1 1 1 0 0 1 0 1 0 1 1 1 1 0 1 1 0 0 0 0 0 0 0 1 0 1 0 1 0 0 0 2 0 1 0 0 0 0 0 0 1 1 1 1 1 0 0 1 0 1 0 1 2 1 1 1 2 0 1 2 0 1 2 1 1 0 0 1 2 0 1 0 1 1 1 0 2 0 2 1 1 1 2 1 0 0 0 0 0 0 2 2 1 1 0 2 0 1 0 1 0 1 2 1 2 1 1 1 1 1 0 1 0 2 2 0 0 0 0 0 0 0 0 0 2 1 1 0 0 2 0 2 0 0 0 2 0 0 0 0 0 0 2 0 0 0 0 0 0 0 0 0 0 0 0 2 1 0 0 1 1 0 1 0 1 1 1 0 0 0 0 0 1 1 2 0 2 0 0 0 0 2 0 2 0 0 1 0 0 2 0 1 0 0 2 1 0 1 1 0 0 2 0 0 0 0 1 0 1 2 2 1 0 1 0 2 1 2 2 0 0 0 0 0 1 0 1 0 1 2 0 2 1 0 1 1 2 0 1 1 0 1 0 0 0 0 1 1 1 1 1 1 0 0 2 2 0 0 0 1 2 1 0 0 1 0 0 0 0 1 0 1 1 0 0 0 2 0 1 0 0 2 0 0 0 0 0 0 0 0 0 0 0 2 0 0 0 0 1 1 1 1 1 0 0 0 0 0 1 0 2 1 1 1 2 2 0 0 2 0 0 1 0 0 0 0 0 1 0 0 2 0 1 0 0 0 1 0 0 0 1 0 0 0 2 1 2 1 2 0 0 1 2 1 2 0 1 2 2 2 2 2 2 1 0 0 1 1 0 2 2 1 1 0 0 0 1 1 0 1 1 1 0 1 0 1 0 1 2 1 1 1 0 2 1 0 0 0 0 0 2 0 2 0 2 0 1 1 1 1 0 1 1 1 1 1 0 1 0 0 1 0 0 1 0 0 1 0 0 0 0 1 1 1 1 1 0 1 0 0 0 0 2 0 0 0 1 0 0 0 0 1 0 0 0 1 0 1 1 0 0 0 0 1 1 1 2 1 0 1 1 0 1 0 1 0 0 1 0 0 1 0 0 0 0 0 0 0 0 1 0 2 2 1 1 0 1 1 0 0 2 0 2 0 0 0 0 1 0 0 0 0 0 0 0 0 0 1 2 1 0 2 0 1 0 2 0 1 0 0 2 0 0 1 2 0 0 0 1 0 2 2 2 0 2 2 0 0 0 0 1 2 0 1 2 0 2 0 0 0 0 1 2 0 0 2 1 0 0 0 1 0 2 1 1 0 0 0 0 0 1 0 0 1 0 0 1 0 1 0 0 1 0 2 1 2 0 1 0 0 1 0 0 0 0 0 0 0 0 0 0 1 2 0 1 0 0 1 0 0 0 0 0 0 0 0 0 0 0 0 0 0 1 0 1 0 1 2 1 0 1 0 1 0 0 2 0 0 0 2 1 0 0 2 1 0 1 0 0 2 1 1 0 1 1 1 1 1 1 0 0 0 2 0 2 2 2 0 2 2 2 1 1 0 1 0 0 0 0 0 2 0 0 0 0 0 1 0 1 1 2 2 2 0 1 1 0 2 1 0 2 2 2 2 0 0 2 0 2 2 0 0 1 1 0 1 0 0 0 1 0 1 1 1 0 1 0 2 2 0 0 0 0 0 0 1 0 2 2 0 0 0 1 1 0 2 0 2 0 1 0 0 1 0 1 1 1 2 2 0 0 0 0 0 1 0 0 1 2 2 1 2 0 2 1 0 1 0 2 2 2 1 1 1 2 0 2 0 0 0 0 0 2 2 2 2 1 0 1 0 1 1 1 0 1 0 1 0 2 1 2 1 1 0 0 1 1 0 0 2 0 1 0 0 1 0 2 0 0 1 0 1 0 1 0 0 0 2 0 1 0 1 1 1 1 1 0 2 0 0 0 0 2 2 0 1 0 0 0 0 0 1 0 1 0 0 2 1 0 0 2 0 1 0 0 0 0 2 1
51 0 0 1 0 0 0 1 1 2 0 0 0 0 0 0 0 1 0 1 0 0 0 0 1 0 0 0 2 2 2 0 2 2 2 0 2 2 0 0 2 2 1 0 1 1 0 0 1 0 0 0 0 2 0 2 0 0 0 0 0 1 1 1 0 0 0 0 0 0 0 1 2 2 2 2 0 0 0 0 0 0 2 0 1 0 0 2 2 2 1 2 1 2 0 0 0 2 0 0 1 2 1 0 2 1 2 0 0 2 0 0 0 1 1 1 0 0 2 0 2 0 2 0 1 1 0 0 1 1 1 1 0 0 0 0 0 0 0 0 0 0 1 0 1 0 0 1 0 0 0 0 0 1 0 1 1 2 0 0 1 0 0 1 2 1 1 1 0 1 1 0 0 2 0 0 1 0 0 0 0 0 1 0 0 0 0 1 0 1 0 1 2 2 2 2 1 0 0 0 0 1 0 1 1 1 1 0 0 0 0 0 1 0 1 2 0 1 1 1 1 1 2 0 0 0 1 2 0 0 0 0 0 0 2 0 0 2 0 0 0 0 2 0 2 0 0 0 1 0 0 0 1 1 1 1 1 1 0 0 1 0 0 0 0 0 2 1 1 1 0 2 1 0 0 0 0 0 1 0 0 1 0 0 1 1 1 0 0 1 1 1 0 0 2 0 1 1 0 2 0 2 1 1 0 0 0 2 0 0 0 1 0 0 1 0 2 0 0 2 0 0 2 1 1 0 1 0 0 0 2 0 1 0 0 0 0 0 0 0 0 1 1 0 0 0 0 0 0 1 1 1 0 0 0 2 0 0 0 2 0 0 2 0 2 0 0 2 2 0 0 0 1 2 1 0 0 1 0 1 1 0 2 0 0 0 0 0 0 1 0 0 1 0 1 1 2 0 1 1 0 1 0 1 1 0 1 0 0 1 0 0 1 1 1 0 1 0 0 0 0 1 0 2 2 2 1 0 2 0 2 0 0 1 0 0 0 0 0 0 1 0 2 0 0 0 0 1 1 0 0 1 0 2 2 1 1 2 1 2 1 2 0 1 0 1 1 1 0 1 1 1 0 0 0 0 2 0 0 1 1 0 2 2 1 1 1 0 0 0 2 0 1 2 1 0 1 0 0 1 1 2 1 1 1 0 1 1 0 0 0 0 0 1 0 1 0 2 0 1 1 0 2 1 1 2 1 1 1 1 1 1 0 1 0 0 2 0 0 1 1 1 0 2 2 1 2 2 2 0 1 0 0 0 0 0 0 0 0 0 1 0 0 0 0 1 0 1 0 1 1 1 2 0 1 1 2 1 2 1 2 0 1 0 1 0 1 2 1 0 0 1 0 0 2 1 1 0 0 0 0 2 0 1 1 2 0 0 0 0 0 0 1 1 1 1 0 0 0 0 1 0 1 1 0 0 1 2 0 0 0 0 1 1 1 0 1 2 2 0 0 1 0 1 0 1 1 1 0 1 0 1 1 0 1 1 0 1 0 0 0 0 0 0 1 1 0 1 1 0 1 1 1 0 0 1 2 1 1 1 2 0 1 2 0 2 1 0 1 1 0 0 0 0 0 0 0 0 0 0 0 0 0 0 0 0 1 1 1 0 0 0 1 1 0 0 1 1 1 0 0 0 0 0 2 0 2 0 0 0 1 0 0 0 0 1 2 0 0 1 0 0 0 0 0 1 0 0 0 0 1 0 0 1 1 1 0 0 2 0 0 0 2 0 0 0 2 2 0 1 1 0 0 1 1 0 1 1 1 1 1 2 1 1 2 2 1 2 2 2 0 2 2 1 0 1 1 0 0 1 0 0 0 1 0 2 2 0 0 1 0 0 2 2 2 2 0 1 1 0 2 1 0 2 2 1 1 0 1 2 1 2 2 0 0 0 0 0 1 0 0 0 1 0 1 1 1 1 0 0 2 2 0 0 0 0 0 0 0 0 2 2 0 0 0 0 1 0 1 0 0 0 2 0 0 0 0 2 2 0 1 0 1 1 0 0 0 1 0 0 0 2 1 2 2 0 2 2 0 1 1 1 2 2 1 1 0 1 0 1 1 0 0 0 1 1 1 0 0 0 0 0 2 1 2 2 0 0 1 0 0 1 0 2 0 0 1 1 0 0 0 0 1 0 1 1 2 1 0 2 0 0 1 1 1 0 1 1 1 0 2 0 1 0 1 2 2 0 1 0 0 0 0 0 0 0 0 0 2 0 0 0 1 1 1 1 2 0 0 1 0 0 0 2 1 0 0 0 1 1 1 0
52 1 0 2 0 2 2 2 2 0 0 0 1 0 0 0 0 0 0 0 0 0 0 1 1 0 1 0 2 2 2 0 1 2 2 0 2 2 0 0 2 2 1 0 0 0 0 0 0 1 1 0 1 1 0 1 1 0 1 2 0 1 1 2 0 0 0 0 1 0 0 1 2 2 0 2 1 1 1 1 1 0 2 0 2 0 1 0 0 2 0 0 2 2 1 2 0 1 1 1 1 2 1 0 2 0 2 0 0 2 0 2 0 2 2 2 0 0 0 0 2 0 1 1 1 1 0 1 2 2 0 0 0 0 1 1 0 0 0 0 1 0 0 0 1 0 0 0 0 1 0 0 0 0 0 0 1 2 1 0 0 1 0 1 0 1 1 0 1 2 0 1 0 2 0 0 1 1 0 1 1 1 1 0 0 0 1 0 0 1 0 2 2 0 2 0 2 0 0 0 0 1 1 1 1 0 0 0 1 1 0 0 2 0 2 2 1 0 1 1 0 0 2 0 0 0 0 1 0 0 0 0 0 0 2 0 0 2 0 0 0 0 2 0 2 0 0 0 2 0 0 0 0 0 0 0 0 2 0 1 0 1 0 0 1 1 1 1 1 1 1 1 1 1 0 1 0 2 2 2 0 0 1 1 1 0 2 1 0 2 0 0 1 0 2 0 1 1 0 1 0 0 1 0 0 0 0 2 0 0 0 0 0 0 0 0 1 0 0 0 0 2 0 0 0 0 1 0 1 1 2 2 0 1 0 0 0 2 0 0 0 0 2 0 1 0 0 0 1 2 0 1 1 0 1 1 1 0 0 0 0 0 2 0 2 0 0 1 1 0 1 1 0 2 1 0 0 2 0 1 1 1 1 0 0 0 0 0 0 0 0 0 0 0 1 0 0 1 1 1 0 1 0 2 2 1 1 0 0 0 1 0 2 2 2 2 0 0 0 0 0 1 0 0 0 0 0 0 0 0 0 0 0 2 1 1 0 2 1 0 2 0 1 1 0 2 1 2 2 0 0 1 0 2 1 1 0 2 1 1 1 1 0 1 0 2 2 0 0 1 1 1 1 1 1 1 1 0 0 1 1 1 0 0 2 2 0 1 1 1 0 2 1 2 2 0 0 1 1 0 1 2 1 1 1 0 2 1 1 0 1 0 0 1 0 2 1 2 0 1 1 1 2 1 1 2 0 0 0 2 0 0 0 0 0 0 1 0 0 0 2 2 0 0 1 1 1 1 1 0 0 0 0 0 2 0 0 1 1 0 0 1 1 0 0 0 2 2 0 2 0 0 0 0 0 0 1 1 1 2 1 0 0 0 0 0 0 0 0 0 0 1 0 2 0 0 1 0 0 0 0 2 1 0 0 2 0 0 1 1 0 0 0 1 1 1 0 0 1 0 0 0 0 0 0 0 0 1 0 0 1 0 0 0 1 1 0 0 2 0 1 0 0 1 1 1 1 0 0 0 0 0 1 1 1 2 0 1 1 0 0 0 0 1 0 0 2 2 1 1 0 1 1 0 0 2 0 1 1 1 2 0 0 1 0 1 1 0 0 0 0 0 0 0 0 0 1 1 0 2 0 2 0 0 2 0 1 2 2 0 0 0 0 1 1 0 1 0 0 0 0 0 2 0 0 0 2 0 0 0 1 0 0 0 0 0 0 0 1 1 0 0 0 0 0 0 0 1 0 1 1 1 0 0 0 0 0 0 1 1 0 1 2 0 0 0 2 1 0 1 1 0 1 0 0 0 2 0 1 1 1 1 1 1 2 2 1 2 2 2 0 2 2 2 1 1 0 1 0 0 0 0 1 1 1 2 2 1 0 0 1 1 1 1 1 1 1 0 1 1 1 2 0 2 2 0 0 0 1 2 0 1 1 1 0 1 2 1 2 1 1 0 1 0 1 0 1 0 0 0 2 2 2 1 1 0 1 1 0 0 1 1 0 0 0 1 0 0 2 1 0 0 1 0 0 0 0 1 1 1 2 2 1 1 1 1 0 0 1 0 0 2 2 2 2 0 2 2 0 1 0 1 1 1 0 0 2 1 0 2 0 2 0 0 0 2 2 1 2 2 0 0 1 1 2 2 2 2 1 0 1 1 1 2 1 0 0 1 0 0 0 0 1 2 1 1 1 0 0 0 2 0 1 1 1 0 1 1 0 0 2 0 0 0 1 1 1 0 2 0 0 0 0 0 1 2 2 0 1 1 0 0 1 2 0 1 2 0 0 2 0 0 0 1 0 0 0 0 0 0 1 0
53 1 0 0 0 0 0 1 2 0 0 1 0 0 0 0 0 1 2 2 1 0 0 1 1 1 1 1 2 2 2 0 0 1 2 1 2 1 1 0 1 1 0 0 0 0 0 0 0 0 0 0 0 0 1 2 0 1 0 2 0 1 1 1 0 1 1 0 0 0 0 0 2 2 0 2 1 1 1 0 1 0 1 1 0 0 0 0 0 2 0 0 2 2 1 1 0 1 0 0 1 2 1 0 2 1 2 0 0 2 0 1 0 2 2 2 0 0 0 0 2 0 2 0 1 0 0 1 1 1 0 0 0 0 0 0 0 0 0 0 1 0 0 0 1 0 0 0 0 1 0 0 0 1 2 1 0 0 0 0 1 1 0 0 1 1 1 0 0 2 0 0 1 1 1 1 2 1 2 2 2 1 0 1 0 1 1 2 2 1 1 2 1 1 1 1 2 0 1 0 0 1 0 2 2 0 0 1 1 1 1 0 1 0 2 2 0 1 1 1 1 1 2 0 0 0 1 2 0 0 0 0 1 0 1 0 0 2 2 2 0 0 2 0 1 0 1 0 1 1 1 0 1 1 1 1 0 2 0 1 0 1 0 0 0 0 0 0 2 0 1 1 0 1 0 0 0 1 2 1 0 1 0 0 1 0 2 2 0 2 0 1 1 0 2 0 1 0 0 1 0 1 1 1 0 1 0 2 0 0 0 2 0 0 2 0 0 0 0 1 0 1 1 0 0 0 0 0 2 1 1 0 1 0 0 0 0 1 0 1 0 1 2 0 0 1 0 1 2 2 1 0 0 1 0 1 2 0 0 0 0 0 2 0 2 1 0 2 2 0 0 0 2 2 1 0 0 2 0 1 0 2 0 0 0 1 0 0 0 0 0 0 1 0 2 1 1 0 1 1 0 1 0 2 2 0 1 1 0 0 1 1 0 0 0 0 2 0 0 0 0 1 0 1 2 1 1 1 2 0 1 2 0 0 2 0 0 2 0 1 0 0 1 1 1 2 0 1 1 1 0 1 0 0 0 0 0 2 1 2 0 2 0 1 0 2 2 1 0 1 1 1 0 0 0 0 0 0 0 0 0 0 1 1 1 2 0 2 1 1 0 2 1 1 1 0 0 1 1 1 1 1 2 0 2 0 2 1 0 0 0 1 0 1 0 2 0 2 0 1 1 1 0 0 0 1 1 0 0 2 0 1 0 1 1 1 2 1 0 1 0 0 0 1 2 1 0 0 0 0 0 0 0 0 2 0 0 0 0 1 0 0 2 0 1 0 1 0 1 0 1 1 1 0 1 1 2 0 1 1 1 0 0 0 0 0 0 1 0 0 0 1 1 1 0 1 0 0 0 0 0 2 1 0 2 2 1 0 1 0 0 0 0 1 1 0 0 0 0 0 0 0 0 1 0 0 1 2 0 0 0 1 0 0 1 0 0 0 2 0 0 1 0 1 1 1 1 1 0 0 1 1 0 1 1 2 1 2 1 1 1 1 2 0 2 0 1 1 1 1 0 1 0 1 1 2 0 0 1 2 0 0 0 1 1 2 0 1 1 0 0 0 0 1 0 0 2 0 0 1 0 2 0 1 0 1 1 1 2 2 0 0 0 1 0 1 0 1 1 0 0 0 0 1 0 2 1 1 1 1 1 1 0 0 0 0 0 0 0 2 1 0 0 0 0 1 0 0 0 0 0 0 1 0 1 1 0 0 1 0 0 1 2 1 0 1 2 1 0 0 0 0 2 0 0 1 1 1 1 1 1 1 0 0 1 1 0 2 2 2 1 2 2 2 0 2 0 1 1 0 0 0 1 1 1 2 0 0 0 2 0 0 0 0 0 1 0 0 1 0 2 1 0 2 2 1 0 0 1 2 1 2 1 1 0 0 1 1 2 1 1 0 1 0 1 0 0 0 1 0 2 2 0 0 0 0 0 0 0 0 1 2 2 0 0 2 0 0 2 0 1 0 0 0 0 1 1 1 2 2 1 1 0 0 0 0 1 0 1 0 0 1 0 2 2 0 2 2 0 0 0 2 1 1 2 2 0 2 0 2 0 0 0 0 0 2 2 1 2 1 0 1 2 1 1 1 0 1 0 0 0 1 0 2 0 0 0 2 0 0 0 0 2 2 2 1 0 0 1 0 2 0 1 1 1 0 1 0 0 0 1 0 0 0 0 0 0 0 1 0 0 1 0 0 0 2 2 0 0 0 0 0 0 0 0 0 0 0 1 2 1 0 0 2 0 0 0 0 0 0 2 0
54 1 1 1 0 0 0 2 1 1 0 0 0 0 0 0 0 1 2 1 1 1 0 0 1 0 0 1 2 2 2 0 1 1 2 0 2 1 0 0 1 1 0 0 0 0 1 0 0 1 1 0 0 1 0 2 0 1 0 0 0 0 1 1 0 0 0 0 0 0 0 0 2 2 1 2 1 1 1 0 1 0 1 1 1 0 0 0 0 1 0 0 1 1 0 2 0 0 0 0 2 1 1 0 2 0 2 0 1 1 0 1 0 2 2 2 0 0 1 0 1 0 1 1 1 1 0 0 2 1 0 0 0 0 0 0 0 1 1 1 0 1 0 0 1 0 0 0 0 1 0 0 0 0 0 0 0 1 1 1 1 2 0 1 0 2 1 0 1 1 1 0 0 2 0 0 1 1 0 1 0 1 0 1 0 1 1 2 1 0 2 2 1 1 1 1 1 0 0 0 0 0 0 2 1 0 1 0 1 0 0 0 1 0 2 2 0 0 0 2 0 0 1 1 0 0 2 1 0 0 1 1 0 0 2 0 0 2 0 0 0 0 2 0 2 0 0 0 2 0 0 1 0 1 1 2 1 0 0 0 0 0 0 0 0 0 0 0 1 0 0 2 1 0 0 0 0 1 2 1 0 2 2 2 0 0 2 1 0 1 1 0 1 0 1 0 2 0 0 1 0 1 2 0 0 0 1 1 1 1 0 2 0 0 2 0 1 0 0 1 1 0 1 0 1 0 0 0 1 1 2 1 1 1 0 0 0 0 0 0 0 0 1 0 0 0 0 1 1 1 1 0 0 0 0 2 0 0 0 0 1 1 2 0 2 1 0 1 1 0 1 1 2 2 0 0 0 2 1 2 0 2 2 0 0 2 0 0 0 1 0 0 1 0 2 1 1 1 0 0 0 0 0 2 0 0 0 0 0 0 1 0 0 0 1 1 0 0 0 0 0 0 1 1 1 1 0 0 0 0 0 0 0 2 0 0 0 1 0 1 1 0 0 2 0 2 0 1 2 0 1 2 0 1 1 0 1 2 2 2 1 2 1 0 0 0 0 1 0 0 0 0 1 1 2 1 1 0 0 0 2 0 1 1 1 1 0 0 0 0 2 0 0 2 2 0 1 0 1 0 0 2 0 1 1 1 1 1 0 0 0 0 0 0 1 0 0 2 0 2 2 0 1 0 0 1 1 1 1 0 1 0 0 0 1 0 1 1 0 2 1 0 0 0 2 1 1 1 1 0 0 0 1 0 1 0 1 1 0 1 0 0 1 0 0 0 1 1 2 0 0 0 0 0 0 1 1 2 2 2 2 0 0 0 0 0 0 1 1 0 0 0 2 1 1 0 1 0 0 0 0 1 0 0 0 1 0 0 0 1 1 0 0 0 1 0 1 0 0 0 0 0 1 1 0 1 1 2 0 0 1 0 1 0 2 0 2 0 2 0 2 0 0 2 0 1 1 1 0 1 0 1 0 0 1 1 0 1 1 0 0 0 0 1 1 1 1 2 0 1 1 0 2 0 0 2 1 2 0 2 2 0 1 2 0 2 1 1 0 0 0 0 1 0 0 0 2 0 0 2 1 0 1 0 1 1 2 1 1 0 1 0 0 1 1 0 0 1 1 0 1 0 1 0 1 1 1 2 2 2 1 1 0 0 0 0 0 0 0 0 0 0 1 0 0 1 0 0 0 0 0 0 1 0 1 1 0 0 2 0 0 2 2 2 1 0 2 2 0 2 1 1 0 1 1 0 1 1 0 1 2 1 0 0 2 1 0 2 1 1 0 0 2 2 1 0 0 0 0 0 1 0 0 0 0 1 0 1 0 1 0 0 1 1 1 2 0 1 2 0 1 2 0 2 2 2 1 0 2 2 1 1 2 0 0 1 1 0 1 0 0 0 0 0 0 0 0 0 1 0 1 1 1 0 0 0 1 0 0 0 2 2 0 0 1 0 1 1 2 1 1 1 0 0 0 0 0 1 1 0 0 0 1 0 1 1 0 0 0 1 0 2 1 2 2 0 2 1 1 2 0 2 1 0 2 2 0 1 1 0 1 2 0 0 1 0 1 0 2 0 2 0 2 0 1 2 1 0 0 0 0 2 1 1 0 0 0 0 1 1 0 0 1 1 0 1 1 0 2 0 1 0 2 1 1 0 0 0 0 0 0 0 0 0 1 1 1 0 1 0 1 0 0 0 0 0 1 0 2 0 0 0 0 0 0 0 0 0 0 2 1 0 0 1 1 0 0 0 0 1 1 0
55 0 0 1 1 1 1 2 1 1 0 0 0 1 1 0 1 0 1 1 1 1 0 1 2 0 1 0 1 2 2 1 1 1 2 0 2 2 0 1 2 1 0 0 0 0 0 0 0 1 0 0 0 1 0 2 0 1 0 1 0 0 1 1 0 0 0 0 2 0 1 1 1 1 1 1 1 2 2 0 2 0 1 1 1 0 0 0 0 2 0 0 2 2 1 2 1 1 0 0 1 2 2 0 2 0 2 2 1 1 0 1 1 2 2 2 1 1 1 0 2 1 1 1 1 1 0 1 1 1 1 1 0 0 0 0 0 0 0 0 1 0 0 0 0 1 0 0 0 1 0 0 0 0 1 0 1 2 0 0 0 0 0 1 2 2 2 1 0 1 0 1 0 2 0 0 2 0 0 0 0 1 0 2 0 2 2 2 1 1 0 2 2 2 2 2 1 0 0 0 0 0 1 2 2 0 0 1 1 0 1 0 2 0 2 2 0 0 2 0 0 0 2 0 0 1 0 0 0 0 0 0 0 0 2 0 0 2 0 0 0 1 2 1 2 0 0 0 2 0 0 0 0 1 1 1 0 1 0 1 0 1 1 1 1 1 0 0 1 0 1 1 0 1 1 1 0 1 1 1 0 0 0 0 0 1 1 2 0 2 0 0 0 0 2 0 2 2 0 2 0 0 0 2 0 1 0 2 0 0 0 1 0 0 0 0 0 0 0 0 0 0 2 0 2 1 1 0 0 1 2 0 1 1 0 1 1 1 0 1 0 1 2 0 1 0 1 0 1 2 1 1 0 0 0 0 0 0 0 2 0 0 2 0 2 2 0 1 1 0 0 0 0 2 0 0 0 1 0 1 1 1 1 0 0 1 0 0 0 1 0 0 1 0 2 1 1 1 0 0 0 0 0 1 1 0 2 0 0 0 0 0 1 1 1 0 0 0 0 0 0 1 0 1 0 2 1 0 1 0 1 0 1 1 0 0 0 1 0 0 0 0 1 0 1 2 0 1 1 2 0 1 0 2 1 1 0 1 0 1 2 1 0 0 0 0 0 1 0 1 1 1 1 1 2 1 1 0 0 0 0 0 0 0 2 0 0 1 1 1 0 1 0 0 0 0 0 0 2 0 0 2 1 1 1 0 1 1 0 0 0 0 1 0 1 0 0 2 0 1 1 1 2 0 1 2 0 1 1 1 1 1 0 0 0 1 2 1 0 2 1 0 0 0 2 1 2 1 1 0 1 0 0 0 1 0 0 1 0 1 0 0 2 0 0 0 2 0 0 0 0 0 1 0 0 0 1 0 2 0 2 0 0 1 0 0 0 1 1 0 1 0 1 1 0 0 0 0 0 0 0 2 1 1 2 2 1 1 0 2 0 0 0 0 0 1 1 0 0 0 2 0 0 1 0 0 0 1 0 0 0 0 0 0 2 1 0 1 2 0 0 2 0 1 2 1 1 0 0 0 0 1 0 1 2 2 0 2 1 0 0 0 0 1 1 1 0 2 0 1 0 0 0 0 0 1 1 1 1 1 2 0 0 1 0 1 2 1 0 1 0 0 1 0 0 0 1 0 0 1 0 1 0 0 0 0 1 1 1 0 0 0 0 2 0 0 0 0 0 0 0 0 0 1 1 1 2 0 0 0 0 0 0 0 0 0 0 0 0 1 0 0 0 0 0 0 0 0 0 0 0 0 1 0 0 1 0 0 1 0 0 0 2 1 1 1 2 0 0 0 0 0 0 0 0 0 2 2 0 0 1 1 0 0 0 2 0 2 1 2 1 1 2 2 0 1 0 0 0 0 1 0 0 2 0 2 1 0 0 1 0 0 1 1 1 2 0 1 0 0 0 0 0 1 1 2 1 0 0 2 0 2 2 0 0 0 0 0 2 1 2 0 1 0 1 1 1 0 1 0 2 2 1 0 0 0 0 1 0 0 1 1 0 0 0 2 0 0 2 1 2 0 0 0 0 0 0 1 1 0 1 1 0 0 0 0 1 0 0 0 1 2 1 1 1 0 2 1 0 0 0 2 2 2 1 0 2 0 0 1 0 1 0 0 1 1 1 0 1 0 1 1 2 1 1 0 1 0 0 0 0 2 0 2 0 0 0 2 0 0 0 0 1 1 2 2 2 0 1 0 2 0 2 1 0 1 2 1 0 1 1 1 0 0 0 0 0 0 0 1 0 0 0 0 0 0 0 0 0 0 0 0 0 0 0 0 0 0 1 2 1 1 1 2 0 1 0 0 0 0 0 0
56 0 0 2 1 0 0 1 1 1 0 1 0 1 0 1 0 0 0 1 1 1 0 2 2 0 0 0 1 2 2 0 1 1 1 0 2 0 0 1 0 0 0 1 0 1 0 0 0 0 0 0 0 0 0 2 0 0 0 1 0 1 0 0 0 0 1 0 2 0 0 2 2 2 2 2 0 1 1 1 0 0 2 0 2 0 0 1 1 1 0 1 1 1 0 0 0 0 0 0 1 2 1 0 2 1 2 2 1 1 0 1 0 2 2 2 0 0 0 0 2 0 1 1 1 1 0 0 2 1 1 1 0 0 0 0 0 0 1 1 1 0 0 0 0 1 1 0 1 1 0 2 0 0 0 0 0 0 1 0 0 1 0 1 2 1 1 1 1 2 0 1 2 0 0 0 1 0 0 0 0 0 0 0 0 0 0 0 0 1 0 1 1 0 1 2 1 0 0 0 0 0 0 1 1 1 1 0 1 0 1 0 1 0 1 2 0 0 2 0 2 2 2 0 0 0 1 2 0 0 0 0 0 1 0 1 1 2 0 0 0 0 2 0 1 0 0 0 2 0 0 1 0 0 0 2 1 1 0 0 0 0 0 0 0 0 0 0 2 2 0 1 0 1 1 0 0 0 2 0 1 1 0 0 0 0 0 2 2 2 0 1 0 0 1 0 2 0 0 1 0 0 2 0 0 1 0 1 0 0 0 1 0 0 1 0 0 1 0 0 0 1 2 0 1 0 1 0 1 0 2 1 0 0 0 0 1 2 0 0 0 0 1 0 1 0 0 0 1 1 2 0 1 0 1 0 0 1 1 1 0 0 0 1 0 2 0 1 1 0 1 1 0 2 0 0 0 1 0 1 0 0 1 0 0 0 0 0 0 1 0 0 1 0 1 0 0 0 1 1 0 1 0 2 2 1 0 1 0 0 0 1 1 1 1 0 1 0 0 0 0 1 0 2 1 2 1 1 1 0 0 1 0 2 0 0 0 1 0 1 2 0 0 2 0 1 0 0 1 2 0 0 0 1 1 1 0 2 1 2 2 0 1 1 0 1 1 2 0 0 0 0 0 0 0 0 2 0 0 1 0 0 2 2 0 2 0 1 0 2 0 1 0 2 1 0 1 0 1 1 1 2 0 2 0 1 1 0 0 0 0 0 0 1 0 1 0 0 0 2 2 0 2 1 0 1 1 1 1 1 1 0 0 0 0 0 2 0 1 1 2 0 0 1 2 2 1 1 2 0 0 0 0 0 0 1 0 1 0 0 2 0 1 0 0 0 1 1 2 0 0 0 2 0 1 1 2 0 0 2 2 0 0 1 0 0 0 1 0 0 0 0 0 1 0 2 0 1 1 0 1 1 0 0 0 0 0 2 0 1 0 0 0 0 2 1 0 0 1 0 0 0 1 1 0 0 1 2 0 0 0 1 1 1 2 0 0 1 2 0 1 1 0 1 0 2 2 0 0 0 2 0 0 1 1 1 1 1 1 0 0 0 1 0 0 2 0 2 0 0 2 0 1 0 0 2 1 2 1 1 2 0 1 1 0 1 0 0 1 0 0 0 1 0 0 0 1 1 0 2 0 1 0 1 2 0 1 2 2 1 0 0 0 2 1 0 0 1 1 0 0 0 0 0 1 0 2 0 0 0 1 0 1 0 0 1 2 0 1 1 0 0 1 0 1 0 0 1 0 1 1 1 0 0 0 1 1 0 2 1 1 1 2 0 0 1 2 2 0 2 1 0 1 0 0 0 2 0 1 1 1 1 0 0 2 2 1 2 1 2 1 1 2 0 0 0 0 1 0 1 0 0 1 2 1 0 1 0 1 1 0 0 0 0 0 2 0 0 2 0 2 2 0 2 2 1 1 0 0 1 0 2 2 0 0 0 0 2 2 0 1 1 2 0 2 1 2 0 0 0 2 2 1 0 0 0 1 0 0 1 0 1 0 0 0 0 1 0 0 2 0 0 0 1 0 0 0 0 1 1 2 2 0 0 0 0 0 0 1 0 0 0 2 1 1 0 2 1 1 0 1 1 2 1 1 1 1 2 1 1 0 0 0 0 0 1 1 2 1 1 0 1 2 0 1 2 1 2 0 2 0 2 0 2 0 0 0 1 0 0 0 0 2 0 0 0 0 1 0 0 1 0 2 0 1 1 1 1 0 0 2 0 0 0 1 1 1 0 1 0 1 1 0 1 0 0 1 0 0 0 0 0 0 0 0 0 0 1 0 2 1 0 0 1 0 0 0 0 0 0 0 0
57 0 0 2 1 0 0 1 2 0 0 2 0 2 0 2 1 0 1 0 0 0 0 2 2 0 1 0 1 1 1 1 1 0 2 0 2 1 0 1 1 1 0 0 0 0 2 0 0 0 0 0 1 0 0 2 0 1 0 2 0 1 1 1 0 0 0 1 1 0 0 0 2 2 0 2 2 1 1 0 1 0 2 0 2 0 0 0 0 2 0 0 1 2 2 2 0 1 1 1 1 1 2 0 2 0 2 0 0 2 0 2 1 1 1 1 1 0 2 0 2 0 0 2 0 0 0 0 0 0 0 0 0 0 1 1 0 0 0 1 1 0 0 0 0 0 0 0 0 2 1 1 0 0 0 0 0 1 0 0 2 2 0 2 0 2 1 1 0 1 1 1 0 2 0 0 2 0 0 0 0 1 0 1 0 1 1 2 2 1 1 2 1 0 1 0 2 0 0 0 0 0 0 2 2 1 0 0 1 0 1 0 1 0 1 2 1 0 1 0 1 1 2 0 0 0 0 0 0 0 0 0 0 0 2 0 0 2 0 0 0 1 2 0 2 0 0 0 2 0 0 0 0 0 0 1 0 0 1 1 1 0 0 0 0 0 0 0 2 1 0 2 0 1 0 1 0 1 2 1 0 1 1 1 0 1 0 1 0 2 0 1 0 0 2 0 2 2 0 1 0 1 1 1 0 0 0 2 0 0 0 0 0 0 0 0 0 0 1 0 1 1 2 1 1 0 1 0 1 0 2 2 0 0 0 0 0 1 0 0 0 0 1 0 1 0 1 0 0 1 1 1 0 1 0 0 1 0 0 1 0 0 1 0 1 0 0 0 0 0 0 2 0 2 0 0 0 1 1 2 1 0 1 1 0 0 0 0 0 1 0 0 1 0 1 1 2 0 1 1 0 1 0 2 2 0 0 0 0 0 0 1 1 1 1 0 0 0 0 0 0 2 0 2 1 2 1 0 2 1 1 1 0 2 1 0 0 0 0 0 1 0 1 1 1 2 0 1 1 2 0 1 0 1 1 1 0 2 1 2 2 2 1 0 0 1 1 0 0 0 0 0 0 0 1 0 0 0 0 0 1 0 1 1 1 1 0 1 1 0 0 2 1 0 0 0 0 1 1 0 1 2 2 0 2 0 2 0 0 0 1 0 0 1 1 1 0 2 0 0 1 2 2 1 0 2 0 1 1 1 1 0 0 0 0 1 2 0 1 1 0 0 0 1 1 2 0 1 2 0 1 0 0 0 0 0 0 1 0 1 0 0 0 1 1 0 0 0 1 0 0 0 0 0 0 0 1 0 0 2 0 0 2 1 1 1 1 2 1 1 0 2 0 1 0 0 0 0 0 0 0 1 1 0 2 2 1 2 0 0 0 0 0 0 1 0 0 0 0 1 0 1 0 0 0 0 0 1 0 0 1 0 0 0 0 0 0 0 1 1 0 0 0 1 1 2 2 1 0 0 1 1 0 1 1 2 0 1 1 0 0 0 1 0 0 2 0 2 0 1 0 0 0 0 0 1 1 1 2 0 1 0 0 1 0 1 1 1 0 2 0 0 0 1 1 0 1 1 0 2 1 1 0 1 0 1 1 1 1 0 1 0 0 2 0 2 1 1 1 0 0 0 1 0 0 0 2 0 0 0 1 0 1 0 0 1 0 0 0 1 0 1 0 0 1 0 0 1 0 0 0 0 0 0 0 0 0 0 1 0 0 1 2 1 0 0 2 1 0 2 1 1 1 0 0 1 1 1 0 1 0 0 1 1 2 1 0 2 1 2 1 1 2 1 1 0 0 1 0 0 0 0 0 2 0 2 0 0 0 1 0 1 1 1 1 2 0 0 2 0 1 2 0 1 1 2 1 0 0 2 0 2 2 1 0 1 0 0 1 0 1 0 1 0 1 1 1 0 0 0 2 2 1 0 1 0 1 0 0 1 1 1 1 0 0 1 0 0 2 1 0 0 0 0 0 0 0 0 1 0 1 1 2 2 1 1 0 0 1 0 1 1 0 0 0 0 1 2 0 0 0 1 0 0 2 2 0 1 0 2 0 0 0 0 0 2 2 2 2 1 0 0 1 1 1 1 2 1 0 1 0 2 1 2 0 0 0 1 1 1 0 1 1 2 1 1 0 0 0 1 0 0 2 1 0 1 1 2 0 0 2 0 0 0 1 1 2 0 0 0 1 0 0 0 1 0 1 1 2 1 0 1 1 2 0 1 2 1 1 1 0 0 0 2 1 0 1 0 0 0 2 0
58 1 0 0 0 0 0 2 1 1 0 0 1 1 0 0 0 2 1 1 1 1 0 2 2 1 1 0 2 2 2 1 1 0 1 1 1 1 0 0 1 1 1 0 0 1 0 0 0 0 0 0 0 0 1 1 0 0 0 2 0 1 1 1 0 1 1 0 2 1 0 0 2 2 2 2 0 2 2 0 2 0 1 0 1 0 0 1 1 2 0 0 2 2 0 1 0 0 0 0 1 2 2 0 2 0 2 1 1 1 0 2 0 2 2 2 0 0 0 0 1 0 2 0 0 0 0 1 2 1 0 0 0 0 0 0 0 0 0 0 0 0 0 0 2 0 1 0 0 0 0 0 0 1 0 0 0 2 0 0 2 1 0 1 1 2 1 1 0 2 0 1 0 2 0 0 1 1 0 0 0 1 0 2 0 2 2 0 0 2 0 2 2 1 2 1 1 0 0 0 0 1 0 2 2 1 1 1 1 0 1 0 1 0 1 2 0 1 2 1 0 0 2 0 0 1 0 2 1 1 0 0 0 0 2 0 0 2 1 1 1 0 2 0 1 0 0 0 2 0 0 1 0 0 0 2 2 2 0 2 0 2 0 0 0 0 0 1 2 1 1 1 1 0 0 0 0 0 0 0 0 1 1 1 0 0 2 1 1 2 0 1 1 0 1 0 0 1 0 0 0 0 2 0 0 1 0 0 1 0 0 0 0 0 2 0 1 0 1 0 0 2 2 1 0 0 0 0 1 1 2 0 0 0 0 0 0 2 0 0 0 1 2 0 0 0 1 1 1 2 0 1 0 0 0 1 0 0 0 1 0 0 2 0 2 1 0 1 1 0 1 1 1 2 0 0 0 0 1 2 0 1 1 1 0 0 0 0 0 0 1 1 0 0 2 0 1 0 1 1 0 1 0 2 2 0 1 0 0 0 1 0 0 0 0 0 0 0 0 0 0 0 2 0 2 2 0 0 0 0 0 0 0 2 1 1 0 0 0 0 2 0 1 0 0 2 1 0 1 2 0 0 0 1 1 1 0 0 0 0 2 0 0 1 0 1 1 1 0 0 1 1 2 2 1 1 0 1 1 0 0 0 2 2 1 1 0 1 1 0 1 2 0 2 1 0 1 0 0 0 0 0 2 0 2 0 2 0 1 0 0 1 1 0 1 1 0 1 0 1 1 1 2 2 0 2 0 0 0 2 0 2 0 0 0 0 2 0 0 1 0 0 1 1 2 1 2 0 0 0 0 0 0 0 0 2 0 1 0 0 1 0 0 0 0 0 0 1 2 0 0 1 0 0 0 1 1 1 1 2 2 0 1 1 0 1 0 1 1 0 0 1 0 1 0 1 0 0 0 0 0 2 1 0 2 2 2 0 0 1 1 0 0 1 0 1 0 0 0 0 1 0 0 0 0 0 1 1 1 1 0 0 0 0 2 0 1 0 2 0 1 1 0 1 0 2 2 1 1 0 1 2 0 1 2 2 1 2 1 1 1 0 2 1 1 0 1 2 0 0 0 0 0 0 1 2 0 1 2 0 1 0 0 1 0 1 1 1 0 0 0 0 0 1 0 0 1 1 0 1 0 1 0 0 2 0 1 1 1 1 0 0 0 0 0 0 0 1 1 0 0 0 0 0 1 1 2 1 1 0 1 0 0 0 0 0 1 0 0 2 1 0 1 0 2 0 1 1 0 0 1 1 0 0 0 2 0 0 1 0 0 0 2 0 0 0 2 1 0 2 0 0 0 1 1 0 1 1 1 1 2 2 0 0 2 2 1 2 2 2 1 2 2 2 0 2 0 1 0 0 0 0 0 2 0 2 0 0 0 1 0 0 0 0 0 1 2 0 1 0 1 2 0 1 1 1 0 0 1 2 0 0 1 1 0 0 0 1 1 0 0 0 0 0 0 0 0 0 0 0 2 1 0 0 0 0 0 1 0 0 2 2 0 0 0 2 0 0 1 1 1 0 0 0 0 1 0 2 2 1 1 1 0 0 0 0 2 0 0 1 0 2 0 1 0 0 2 1 1 0 0 1 2 2 0 0 1 2 0 2 0 0 0 0 1 2 2 0 1 1 0 0 1 1 1 0 0 1 1 0 1 1 0 1 0 0 0 1 0 0 0 0 2 2 2 0 1 1 0 0 1 0 2 0 0 0 0 1 0 0 1 0 0 0 0 0 0 1 0 0 1 0 0 0 0 2 2 0 0 0 0 0 1 1 0 0 1 0 0 2 1 0 0 1 0 1 0 0 1 0 0 0
59 1 0 1 0 0 0 2 2 0 0 0 0 0 0 0 0 1 1 1 1 1 0 2 2 1 1 0 1 1 1 0 0 0 1 1 1 2 0 0 2 2 0 0 0 0 0 0 1 1 0 0 0 0 1 1 0 0 1 1 0 1 1 1 0 0 0 0 2 0 1 2 2 2 1 2 1 0 0 2 0 0 2 0 1 0 0 0 0 2 0 0 2 1 1 1 0 0 0 0 2 1 2 0 2 0 2 1 0 1 0 1 0 1 1 1 0 0 0 0 2 0 1 1 1 1 0 0 2 2 0 0 1 0 0 0 0 0 0 0 0 0 0 0 0 0 0 0 0 1 0 0 0 1 0 0 1 0 0 0 1 2 1 0 1 1 1 0 2 2 0 2 0 2 1 1 2 0 0 0 0 0 0 2 0 2 2 1 0 1 0 2 2 1 2 1 2 0 0 0 0 1 0 2 1 0 1 1 0 0 1 0 1 0 2 2 0 1 2 0 1 1 2 0 0 0 1 2 0 0 0 0 0 0 1 0 0 2 0 0 0 0 2 0 2 0 0 1 2 0 0 1 0 0 0 2 1 1 0 0 0 0 0 0 1 1 0 0 0 0 1 1 0 1 0 0 0 0 2 0 0 1 0 0 2 0 2 0 1 2 0 2 1 0 2 0 2 1 0 0 0 1 2 0 0 0 1 1 1 0 1 1 0 2 2 0 0 0 0 0 1 0 1 0 0 0 0 0 0 1 2 1 0 0 0 1 2 1 0 0 1 1 1 0 0 0 0 0 0 1 0 1 0 1 0 0 1 0 0 1 0 0 1 0 1 0 0 1 1 0 1 1 1 1 1 1 0 1 0 1 2 0 0 0 0 0 0 0 0 0 0 0 0 0 2 1 1 1 1 1 0 1 0 2 2 1 1 0 0 1 1 1 1 1 1 0 0 0 0 0 0 2 1 1 2 2 1 0 2 1 1 1 1 1 1 1 0 1 0 0 0 0 2 0 0 1 0 1 1 1 0 1 0 0 0 0 0 0 0 0 2 0 0 0 0 1 1 0 0 0 1 1 2 2 0 0 0 1 1 0 0 0 1 1 2 2 0 1 1 0 1 0 0 0 0 0 0 0 0 0 1 1 1 1 1 0 1 2 0 0 0 1 0 1 1 1 0 2 0 1 2 1 2 0 0 1 1 1 1 1 1 0 0 0 1 0 1 0 0 1 1 1 0 1 1 1 2 2 2 0 0 0 0 0 1 2 1 0 1 0 1 0 1 1 2 0 0 0 2 0 1 2 2 0 0 0 2 2 2 2 2 0 1 0 1 0 0 2 1 0 0 0 1 1 0 1 1 0 0 0 0 2 0 0 1 2 0 1 0 2 0 0 0 0 0 1 0 0 0 1 0 0 1 0 0 1 1 2 0 0 0 0 1 0 2 1 1 2 2 0 1 0 0 1 2 1 1 1 0 0 2 1 0 0 2 1 0 1 1 0 0 0 2 0 2 0 0 2 0 1 1 0 0 0 1 2 0 1 2 0 1 1 0 2 1 2 1 0 0 0 0 0 0 0 0 0 1 0 0 1 0 1 0 0 0 0 2 1 1 0 0 0 0 0 0 2 1 1 2 0 1 0 0 0 2 1 1 1 0 0 1 0 0 0 0 0 1 0 0 2 1 1 0 0 0 0 0 1 0 0 1 1 0 0 0 1 2 0 2 0 0 2 2 1 0 1 2 1 0 1 0 0 1 1 1 0 2 1 1 1 1 2 0 0 0 1 0 2 2 2 0 2 2 2 1 0 1 1 0 0 0 1 1 1 1 0 1 1 0 1 0 0 0 0 0 2 0 0 2 0 2 2 0 2 2 1 1 0 0 1 0 1 2 0 0 0 0 0 1 1 1 0 1 0 1 0 1 0 0 0 2 2 1 0 1 0 1 0 0 1 0 1 0 0 0 1 0 0 2 0 1 0 0 0 0 1 1 2 1 0 0 0 0 0 0 0 1 0 2 0 0 0 1 1 1 0 2 0 1 1 0 2 0 0 1 2 0 2 0 2 0 2 0 0 1 1 1 1 2 2 0 0 2 1 1 1 0 2 0 1 0 2 0 2 0 0 0 1 1 0 0 0 1 2 1 0 1 0 0 0 1 0 2 1 1 0 2 1 0 0 2 0 1 0 1 1 1 0 2 0 0 1 0 0 0 0 1 0 1 1 0 0 0 0 0 0 0 0 0 1 0 0 1 2 0 0 0 0 0 0 0 0
60 0 0 0 0 0 0 2 1 1 0 1 0 0 0 0 0 0 0 1 1 1 0 2 2 1 0 2 2 2 2 1 0 0 2 0 2 2 0 0 2 2 1 0 1 1 0 0 0 1 1 0 0 0 1 1 0 0 0 0 1 1 2 2 0 0 1 0 2 0 1 2 2 2 2 2 0 1 1 0 1 0 1 2 1 0 0 1 1 2 1 1 1 1 0 1 0 1 1 1 0 2 2 0 2 0 2 0 0 2 0 1 0 1 1 1 1 1 2 0 1 1 2 0 1 1 0 0 2 2 0 0 0 0 0 0 0 0 0 0 1 0 0 0 1 0 0 0 0 1 1 0 0 2 0 0 0 0 1 0 0 1 0 1 0 1 0 0 1 2 0 2 1 1 2 1 2 0 0 1 0 0 0 1 1 2 1 1 0 2 0 2 2 2 2 1 2 0 0 0 0 0 0 1 1 1 1 1 1 0 1 0 1 0 2 2 0 0 2 1 1 1 2 0 0 0 1 0 0 0 0 0 0 0 0 0 0 2 0 0 0 0 2 0 2 0 0 0 2 0 0 0 0 1 1 1 0 1 0 1 0 1 1 1 0 0 1 1 2 1 0 1 0 0 1 0 0 2 2 1 0 2 0 1 0 0 1 1 0 2 0 0 0 0 2 0 2 0 0 1 1 0 1 0 0 0 1 1 0 0 0 1 0 0 1 0 1 0 1 0 1 2 2 0 2 1 1 0 0 0 1 1 0 0 0 0 0 0 0 1 1 1 2 0 0 0 0 0 0 2 0 1 1 0 1 0 0 0 0 1 1 1 1 0 1 1 0 1 2 0 0 0 0 2 2 0 0 1 0 2 0 0 1 0 0 1 0 0 0 1 0 0 0 0 2 2 2 1 0 0 0 0 0 2 2 1 0 0 0 0 0 0 1 1 1 0 1 0 0 0 0 1 0 2 2 2 1 1 1 0 0 1 1 1 0 0 1 1 0 0 1 0 1 1 0 2 2 1 1 1 0 0 0 1 1 0 1 1 1 1 1 1 0 0 0 0 0 1 0 1 1 1 2 2 2 2 1 0 0 2 1 1 2 2 0 2 0 1 1 1 1 1 0 1 0 0 0 0 0 2 2 2 2 0 2 0 2 1 0 0 1 0 0 1 0 2 1 2 0 1 1 1 2 1 0 2 0 0 0 2 0 0 0 0 1 0 2 0 2 0 2 2 0 0 0 0 1 2 2 0 2 0 0 0 1 1 1 1 0 1 1 0 0 0 0 0 1 1 2 0 1 1 0 0 0 0 1 1 1 2 1 0 1 1 0 0 0 1 0 0 0 1 0 2 0 0 1 0 0 0 0 2 1 0 1 2 1 1 0 2 0 1 1 1 1 0 2 0 1 0 0 0 0 0 0 2 2 1 0 0 0 0 1 0 2 0 1 0 2 0 0 1 0 1 0 2 2 1 1 0 2 2 0 1 1 2 0 2 1 1 1 1 0 1 1 0 0 2 1 1 0 1 1 1 0 2 1 0 1 1 0 1 0 1 0 1 1 1 1 0 1 1 0 1 0 0 1 0 0 1 0 1 0 2 1 1 0 1 1 0 0 0 0 2 0 1 0 2 2 0 0 0 0 0 0 2 0 0 0 0 1 0 0 0 0 0 1 0 0 1 1 0 0 1 1 0 0 1 0 0 0 0 0 1 1 2 1 0 1 0 0 1 2 1 0 1 1 0 0 0 0 0 1 1 1 0 1 1 1 1 1 1 0 0 1 2 1 2 2 2 2 2 2 2 1 1 0 0 0 2 0 0 1 1 1 0 1 0 0 1 1 1 1 1 1 2 0 0 2 0 2 2 0 2 2 1 1 0 1 2 0 1 1 1 0 1 1 0 1 0 0 0 1 0 1 1 1 0 1 1 1 1 0 0 0 0 0 0 0 0 1 2 0 0 0 0 1 0 2 1 0 0 0 1 0 1 0 0 0 0 2 2 0 0 0 0 0 0 1 0 0 1 1 2 1 0 2 1 0 1 0 1 2 2 1 2 0 2 1 1 0 2 0 0 0 1 1 0 1 0 1 1 2 1 0 0 2 1 0 0 0 2 1 1 1 1 2 1 0 0 0 0 1 0 0 2 1 0 1 1 1 1 1 0 1 0 1 1 1 1 1 1 0 0 1 1 1 0 1 0 1 0 0 0 0 2 2 0 1 0 0 0 1 1 0 0 2 0 0 1 0 0 0 0 0 0 0 0 0 0 0 0
61 1 0 0 0 0 0 1 2 0 0 1 1 2 0 2 0 1 0 0 0 0 0 1 1 0 1 0 2 0 0 2 1 1 2 0 2 1 0 0 1 1 0 0 0 0 0 0 0 1 0 0 0 1 1 0 0 0 0 2 0 0 2 2 0 0 0 0 1 0 0 0 2 2 1 2 1 1 1 1 1 0 2 1 2 0 0 0 0 1 0 0 0 1 2 2 0 0 0 0 1 2 1 0 2 1 2 0 0 2 0 1 2 2 2 2 2 0 1 0 1 0 2 0 1 1 0 0 2 2 0 0 0 0 0 0 1 0 0 0 2 0 0 0 2 0 0 0 1 1 0 0 0 0 0 1 1 0 1 0 1 1 0 1 2 2 2 1 1 1 1 1 0 2 1 0 1 0 0 0 0 0 0 1 0 1 1 0 0 0 0 0 1 0 1 0 0 1 0 0 0 0 0 1 1 1 1 0 2 0 0 0 1 1 0 2 0 0 1 0 1 1 1 0 0 0 1 1 0 0 0 0 0 1 1 0 0 2 0 0 0 1 2 0 2 1 1 1 1 1 1 0 0 1 1 2 1 2 0 0 0 0 0 0 0 0 0 1 1 1 1 0 1 0 0 0 0 0 1 1 0 2 0 0 0 1 1 1 0 2 0 1 0 0 2 1 2 0 0 1 0 1 2 0 1 0 1 2 0 0 0 1 0 1 1 0 1 0 0 2 0 0 2 2 0 0 0 0 1 2 2 2 0 0 0 0 0 1 1 2 0 2 2 2 1 0 1 0 0 1 0 1 1 0 1 0 1 0 0 0 0 0 1 0 1 0 0 1 2 0 0 0 0 2 1 1 0 0 0 2 2 2 0 0 1 2 0 0 0 0 0 0 0 2 2 0 0 0 0 0 0 0 0 1 0 0 1 1 0 0 0 1 2 2 2 0 0 0 0 0 0 0 1 1 0 1 1 0 1 0 1 0 0 1 1 1 0 1 0 1 2 0 1 1 0 1 0 0 0 2 0 0 0 2 2 2 0 1 1 1 1 1 1 0 0 1 1 1 0 0 0 0 0 0 1 0 1 1 1 0 1 1 1 1 2 1 0 2 2 1 0 2 0 0 0 0 0 1 1 0 1 2 1 1 0 0 1 1 0 0 0 1 1 1 1 1 0 2 0 1 1 1 1 0 0 0 2 0 0 1 0 0 0 0 1 0 2 0 0 0 2 2 0 0 2 0 2 0 2 1 0 1 0 1 1 1 0 2 1 0 0 1 1 0 0 0 1 0 0 0 0 0 0 0 0 0 0 0 1 1 1 0 1 0 1 0 1 1 1 0 0 2 1 0 0 0 1 0 1 0 0 1 0 0 1 1 1 1 0 1 0 0 0 1 0 0 0 0 1 0 0 0 1 1 0 0 1 0 0 0 0 2 0 0 2 1 0 1 2 0 0 1 0 0 2 1 1 1 0 0 2 1 1 0 1 2 0 2 2 0 0 0 1 1 0 1 0 1 1 0 1 1 0 0 2 1 1 1 2 0 1 0 0 1 0 1 1 1 0 1 1 1 0 1 1 0 1 0 0 2 0 1 0 0 0 0 1 1 1 0 1 0 0 2 0 2 1 1 0 1 0 0 0 1 1 1 2 0 0 0 1 0 0 0 0 0 0 0 0 1 0 0 0 1 1 0 0 1 0 0 0 0 0 1 0 1 0 0 2 0 0 2 2 1 0 0 2 0 0 1 1 0 0 1 1 0 1 2 0 0 2 2 0 0 1 2 0 2 1 2 0 1 2 2 0 1 0 1 0 0 0 0 1 2 1 1 1 1 0 1 0 0 1 1 1 2 0 0 2 0 2 2 0 2 1 0 0 0 1 2 0 2 1 0 0 0 0 1 1 0 1 1 1 0 1 0 0 0 0 0 1 1 1 0 0 0 0 0 0 1 0 2 0 0 0 0 1 0 2 1 1 0 0 0 0 0 0 2 2 1 1 1 0 0 0 0 0 0 0 0 0 2 1 1 2 0 2 1 0 0 0 2 2 2 0 0 1 2 0 2 0 1 0 0 1 0 0 0 2 2 0 0 1 1 2 2 0 1 0 0 1 1 0 1 1 1 1 1 1 0 0 1 0 0 0 1 1 1 0 1 0 0 2 0 0 0 0 1 0 1 1 1 0 0 1 2 2 0 1 0 0 1 0 0 0 2 2 0 2 2 1 1 1 1 0 0 0 0 1 2 0 1 0 1 0 0 0 0 0 1 1 1
62 0 0 0 1 0 0 2 2 0 0 1 0 1 0 1 0 2 0 0 0 0 0 2 2 0 1 0 2 2 2 1 1 1 2 0 2 2 0 0 2 2 0 0 0 0 0 0 0 0 0 0 1 0 0 1 0 0 1 0 0 0 1 1 0 0 0 0 1 0 0 1 2 2 0 2 2 1 1 0 0 0 2 2 2 0 0 1 1 2 1 1 1 1 2 2 0 1 1 1 0 2 1 0 2 1 2 0 0 2 0 1 1 2 2 2 1 0 2 0 2 0 1 1 1 1 0 0 1 1 1 1 0 0 0 0 0 0 1 1 1 0 0 0 1 1 0 0 0 0 0 0 0 1 0 0 0 0 1 0 0 1 1 0 2 2 2 1 1 2 0 1 1 1 1 1 2 1 1 1 1 2 1 1 0 1 1 1 0 1 0 2 1 0 1 1 1 0 0 0 0 0 0 2 2 1 1 1 1 0 0 0 2 0 2 2 0 2 2 1 0 0 2 0 0 0 2 2 1 1 0 2 0 0 2 0 0 2 0 0 0 0 2 2 2 0 0 1 2 0 0 1 0 1 1 2 0 0 0 0 0 0 0 0 0 0 0 1 2 1 1 0 0 0 0 1 0 1 2 2 0 1 1 1 0 0 1 1 1 2 0 2 0 0 2 0 2 1 0 1 0 0 2 1 0 0 1 1 0 0 0 1 0 2 2 0 0 1 0 0 1 0 2 0 1 0 1 2 0 2 2 1 1 1 0 1 1 0 0 0 0 0 1 0 2 0 0 0 1 2 1 1 0 2 0 0 2 0 0 2 0 0 1 0 1 1 0 1 2 0 0 0 1 2 1 0 0 1 0 0 0 0 0 0 1 1 0 0 0 0 0 0 1 1 2 2 2 0 0 0 0 0 0 2 2 1 0 0 0 1 0 0 1 1 1 1 1 0 0 0 0 1 0 0 0 1 1 0 1 0 2 0 0 1 1 0 0 1 0 0 1 0 2 0 0 1 1 1 1 1 0 1 0 2 2 1 1 0 0 0 2 0 1 0 0 1 1 1 0 0 1 1 1 1 1 0 1 0 0 1 1 0 1 1 2 1 0 2 2 0 0 2 0 1 0 0 0 0 0 1 1 2 1 1 1 0 1 1 1 0 0 1 0 0 0 2 1 1 0 1 1 1 2 1 1 2 0 1 1 1 1 0 1 1 0 0 0 0 0 1 0 0 0 1 2 1 1 1 1 0 1 0 0 0 0 1 0 1 0 0 0 0 0 1 1 0 0 1 0 1 1 1 1 0 1 1 2 1 1 2 1 0 1 0 1 0 1 1 1 0 0 1 1 0 1 0 1 0 0 0 0 1 2 1 1 1 0 1 0 2 0 0 0 0 1 0 1 0 0 1 0 1 0 0 0 1 1 1 0 0 0 2 0 0 1 1 1 0 2 0 1 0 0 1 2 1 0 2 0 0 0 2 0 0 2 1 0 1 1 0 0 0 0 1 2 0 1 2 0 1 1 0 0 0 0 1 1 1 1 1 1 0 0 1 0 1 1 0 1 0 0 0 0 0 0 0 1 0 0 1 0 1 0 1 1 1 1 2 2 0 2 0 0 0 2 1 1 0 1 0 0 0 2 0 0 0 2 0 0 0 0 0 0 0 0 0 1 0 0 0 0 0 0 0 0 0 0 0 0 0 1 1 1 0 1 0 0 0 1 0 0 1 2 0 0 1 1 1 0 1 0 1 0 0 0 0 0 0 1 1 2 2 0 0 1 2 1 1 1 1 0 1 2 2 0 0 0 1 0 1 0 0 1 2 1 1 0 1 0 1 0 0 0 0 0 2 0 0 2 0 1 1 0 2 2 2 2 0 0 2 0 2 1 1 0 1 2 0 1 0 1 1 0 0 0 0 0 0 1 0 2 2 0 0 0 0 0 1 0 1 1 2 1 0 0 0 1 0 1 1 0 0 0 1 0 1 0 1 2 1 2 2 0 0 0 0 0 0 0 0 0 1 1 0 2 0 2 2 1 0 1 2 1 1 1 2 0 0 0 1 0 1 1 1 2 0 0 1 1 0 0 1 1 1 2 1 1 2 1 1 1 2 0 2 0 0 0 1 0 0 0 0 0 1 0 0 0 1 0 1 1 0 2 0 1 0 1 1 0 0 2 0 0 0 1 1 1 0 2 0 0 1 0 0 0 2 2 0 1 0 0 0 0 1 1 0 0 0 1 1 0 0 0 2 0 1 1 1 1 0 1 0
63 1 0 1 1 0 1 1 1 1 0 1 1 2 0 1 1 0 1 1 2 1 0 2 2 0 2 0 1 1 1 1 1 1 1 0 2 1 1 0 1 1 0 1 0 1 2 0 0 1 0 0 0 0 2 1 0 1 0 0 0 1 0 0 0 1 1 0 1 0 0 0 2 2 1 2 1 0 0 1 0 0 2 0 2 0 0 0 0 2 0 0 1 1 0 0 0 1 1 1 0 2 1 0 2 1 2 0 0 2 0 2 0 1 1 1 0 0 0 0 2 0 2 0 1 1 0 1 2 2 0 0 1 0 0 0 1 0 1 0 1 0 0 0 0 0 0 0 1 1 0 0 0 0 0 0 1 2 0 0 0 0 0 2 0 1 1 1 0 2 0 1 1 1 0 0 1 0 0 0 0 0 0 2 0 2 2 1 0 1 0 2 1 0 1 1 1 0 0 0 0 0 1 1 1 1 0 1 1 0 0 0 1 0 2 2 0 0 2 0 1 1 2 0 0 0 2 2 0 0 0 0 0 0 2 0 0 2 0 0 0 0 2 0 2 0 0 0 1 0 0 0 1 1 1 1 1 0 0 0 0 0 2 2 0 0 0 0 2 1 0 0 0 0 0 0 0 2 2 2 0 2 1 1 0 1 0 2 0 2 0 2 0 0 2 0 1 2 0 1 0 0 1 1 0 0 0 2 1 0 0 2 0 0 2 1 0 0 1 0 1 1 2 0 1 0 1 0 1 0 2 2 0 0 0 0 0 2 0 1 1 1 0 0 1 0 0 0 2 2 2 0 0 1 0 1 1 0 0 0 0 0 2 0 2 0 0 2 2 0 0 0 0 2 0 0 0 1 0 2 2 1 0 1 1 1 0 0 0 1 0 0 0 0 1 0 0 1 0 0 0 0 0 2 1 1 0 1 0 0 0 0 1 1 1 0 0 0 0 0 0 1 0 1 0 2 1 1 1 0 0 2 0 1 1 0 0 2 1 0 2 0 1 1 2 2 0 0 0 0 2 1 0 1 0 0 0 1 1 2 0 2 0 1 0 2 2 1 0 0 1 1 2 2 0 0 0 1 1 1 0 0 1 1 1 2 0 1 1 1 0 2 0 1 0 0 0 1 1 0 1 1 1 1 1 0 2 0 0 0 0 0 0 0 1 0 0 2 0 1 1 1 2 0 1 2 0 1 1 0 1 0 0 0 0 0 2 0 1 2 0 0 1 1 2 1 2 0 1 0 0 1 0 0 0 1 1 1 2 0 0 2 1 1 1 1 0 0 1 0 1 1 2 0 2 1 2 2 2 2 2 0 2 2 0 1 0 1 1 0 0 0 2 0 2 2 0 0 0 0 0 2 0 0 1 2 1 1 0 2 0 0 0 0 1 0 0 0 1 0 1 0 0 0 0 1 1 1 0 0 0 2 1 1 2 1 1 1 2 0 0 0 0 1 0 1 1 2 0 0 1 0 0 0 1 1 0 2 2 0 0 0 0 0 1 2 1 1 1 0 0 1 0 0 0 2 0 1 1 1 1 0 0 1 0 0 2 2 0 0 0 0 0 2 1 0 2 0 0 1 0 2 0 0 1 0 2 2 2 0 0 0 0 2 0 1 1 1 1 0 0 0 0 0 0 1 1 1 1 0 1 0 0 0 0 2 2 0 0 1 1 0 0 1 1 0 0 0 0 0 1 0 0 0 0 2 0 0 2 0 0 0 2 1 0 0 2 1 0 1 0 0 1 1 1 0 1 0 2 2 2 2 0 0 2 0 0 2 2 2 2 2 2 0 0 0 0 0 0 0 1 0 0 2 0 0 1 0 1 0 1 1 0 0 0 2 0 2 0 0 1 0 0 2 2 1 1 0 0 2 0 2 1 0 0 0 0 0 1 1 0 0 0 0 0 0 0 0 0 0 1 0 0 0 0 1 1 0 1 0 1 2 0 0 0 2 0 0 0 2 0 0 0 1 0 1 0 1 1 1 1 1 0 1 1 0 1 0 1 0 0 2 2 1 2 1 2 1 1 0 0 1 2 2 1 1 0 2 0 2 0 1 0 0 0 1 1 2 2 1 0 1 2 0 2 2 1 0 1 1 0 2 1 2 1 0 0 1 0 0 0 0 2 0 1 0 0 0 1 0 1 0 2 2 2 0 2 1 0 1 1 1 1 0 0 1 1 0 1 0 1 1 0 1 0 0 0 0 0 1 0 0 0 1 1 0 0 0 1 2 0 0 0 2 0 1 1 0 0 0 0 0
64 1 0 1 0 0 0 2 0 2 0 0 0 0 0 0 0 0 2 1 1 1 0 2 2 0 2 0 1 1 1 0 1 1 0 2 0 1 0 1 1 0 0 0 0 0 0 0 0 2 0 0 0 1 0 1 0 0 0 1 1 2 2 2 0 0 0 0 0 0 0 0 2 2 1 2 1 2 2 0 2 0 2 0 2 0 0 1 1 2 1 1 1 1 0 1 0 1 0 0 2 1 0 1 2 1 2 2 1 1 0 1 2 2 2 2 2 0 1 0 2 0 2 0 1 1 0 2 2 2 1 1 1 0 0 0 0 0 0 0 0 0 0 0 0 0 0 0 1 1 0 0 0 0 1 0 1 0 1 0 1 0 0 0 0 2 2 0 1 1 1 1 0 2 0 1 1 0 0 0 0 0 0 1 0 1 1 1 1 2 0 2 2 1 2 2 2 0 0 0 0 0 0 1 1 0 0 1 1 0 0 0 2 1 0 2 0 1 1 1 0 0 2 0 0 0 2 1 0 0 0 0 0 0 2 0 0 2 0 0 0 0 2 0 0 0 0 0 1 1 1 1 0 0 0 1 1 2 0 0 0 0 0 1 0 0 0 0 1 1 0 1 1 0 1 1 0 0 1 1 0 2 0 0 0 0 2 2 0 2 0 1 0 1 2 0 2 1 1 2 0 0 1 1 0 0 0 2 0 0 0 1 0 1 0 0 0 0 0 1 0 1 2 1 0 0 0 0 2 1 2 2 0 0 0 0 0 1 0 1 0 0 2 0 1 0 0 0 1 0 1 0 0 0 0 1 0 0 0 0 1 1 1 1 1 1 0 2 2 0 0 0 1 1 1 0 0 2 1 1 0 1 0 1 0 0 0 0 0 0 0 0 0 0 1 0 0 0 1 1 0 1 0 2 1 1 0 1 0 0 1 0 0 0 0 0 0 1 0 0 1 0 0 1 0 0 0 1 2 0 1 0 1 0 0 0 0 1 0 0 1 0 0 2 0 2 0 0 0 1 0 0 0 2 2 1 1 2 1 2 1 2 0 1 0 1 1 1 0 1 1 1 0 0 2 1 1 0 0 0 0 0 1 1 2 0 0 0 0 0 1 0 0 2 0 0 0 1 1 0 1 1 2 0 2 0 2 1 0 0 0 1 0 0 2 0 1 1 0 1 1 1 1 0 0 1 1 2 2 0 2 0 0 0 0 0 0 0 0 2 0 0 0 1 1 2 0 1 2 0 0 0 0 0 0 1 0 0 0 0 0 0 1 0 0 0 1 0 2 0 1 0 2 0 1 1 2 1 2 1 2 0 1 0 0 0 0 1 0 0 0 2 2 1 0 0 0 0 0 0 0 1 0 1 1 1 0 1 0 1 0 0 0 1 2 0 0 0 0 0 0 0 0 0 0 2 2 1 0 0 0 1 0 0 2 0 0 1 1 1 1 0 0 1 1 2 2 1 1 0 0 1 0 0 1 2 0 2 2 0 0 0 1 0 1 2 0 2 0 1 0 0 0 0 0 2 0 0 2 1 1 1 0 1 0 2 1 2 0 0 0 0 0 0 0 0 0 1 0 2 1 1 0 0 1 0 1 2 2 1 0 0 0 2 0 0 0 0 0 0 0 0 0 0 1 1 1 1 1 1 2 1 0 0 0 0 2 0 0 2 1 1 0 0 1 1 1 0 0 0 1 1 0 0 0 0 0 0 1 0 0 1 2 2 1 0 2 2 1 2 0 0 1 0 0 0 1 1 1 1 1 1 0 0 2 0 0 2 1 2 1 1 2 2 0 1 0 0 0 1 0 0 0 1 0 2 2 0 0 1 1 1 1 1 1 2 0 0 2 0 2 2 0 2 2 0 0 0 0 2 0 2 2 0 0 0 0 0 1 0 0 0 1 1 1 0 1 0 1 0 1 1 1 0 0 0 1 0 1 0 1 2 0 0 0 2 1 0 1 1 0 0 0 0 0 1 1 1 2 1 2 2 1 1 0 0 0 0 1 0 0 0 2 2 2 0 2 2 0 1 0 2 1 0 2 1 0 1 0 2 0 0 0 0 1 1 1 0 2 0 2 0 2 1 1 0 0 2 1 0 0 1 0 1 0 0 1 1 1 1 1 0 2 2 0 1 2 1 1 0 2 0 1 0 1 0 1 0 0 0 0 0 0 0 1 1 1 0 2 1 0 0 0 0 1 1 2 0 0 0 0 0 1 1 0 0 0 0 0 0 0 0 0 2 0 1 1 0 0 0 1 0
65 0 1 1 0 0 0 2 1 1 0 0 0 0 0 0 0 1 0 2 1 1 0 0 1 0 1 0 1 2 2 0 2 1 1 0 2 1 0 0 2 2 0 0 1 0 1 0 1 2 0 0 0 0 1 1 0 1 0 2 0 1 1 1 0 1 1 0 0 0 0 1 2 2 2 2 0 2 2 0 2 0 2 0 2 0 1 1 1 2 1 1 1 1 0 1 0 0 0 0 1 2 1 0 2 0 2 0 0 2 0 0 0 2 2 2 0 0 2 0 1 0 1 1 0 0 0 1 2 2 0 0 0 0 0 0 0 0 1 0 0 0 0 0 1 0 0 0 0 0 0 0 0 0 1 1 1 0 1 0 0 1 0 1 0 1 1 1 0 0 2 1 0 2 0 0 1 1 0 1 1 1 0 1 2 1 1 1 0 1 0 2 1 0 1 2 1 0 0 0 0 0 0 1 1 1 1 0 0 0 0 0 1 0 2 2 0 2 2 0 1 1 2 0 0 0 0 1 0 0 0 0 0 1 0 1 1 2 0 1 1 0 2 0 2 0 0 0 2 1 1 0 1 0 0 1 1 2 0 0 0 0 0 1 0 0 1 0 1 0 0 0 0 0 1 0 0 0 0 0 1 1 1 1 0 1 1 1 0 2 0 1 1 0 1 0 1 1 0 0 0 1 2 0 0 0 2 2 0 0 0 1 0 0 2 0 1 0 1 0 0 1 1 0 1 0 2 0 1 1 1 1 2 1 0 1 0 2 0 2 2 2 1 1 1 0 0 0 1 2 1 1 0 0 0 2 0 0 0 0 0 0 0 0 0 2 0 2 1 0 1 1 1 2 1 0 0 1 0 1 2 1 0 0 0 1 0 0 0 2 0 1 1 0 2 0 0 0 1 1 0 1 0 2 1 1 0 1 0 0 1 1 0 0 0 0 1 0 0 0 0 2 0 0 1 2 2 0 0 0 0 0 0 2 1 1 0 1 0 1 1 0 2 0 1 2 0 1 1 0 0 1 0 1 1 0 1 1 1 2 0 2 0 0 0 0 0 1 0 1 1 1 2 2 1 1 0 0 0 0 1 0 2 2 0 2 0 2 2 0 0 2 0 2 1 0 1 1 1 0 1 2 2 0 2 0 1 1 0 0 0 0 0 1 1 1 1 2 0 2 2 0 2 1 0 2 0 1 1 1 1 1 0 1 0 0 1 0 0 0 0 0 0 2 2 2 1 1 1 0 0 0 0 1 2 0 0 2 0 0 1 0 2 0 0 1 1 1 0 1 0 1 1 0 1 1 1 0 1 1 1 0 0 0 0 0 0 1 1 1 0 0 2 1 0 0 0 0 0 0 0 2 0 0 2 2 2 1 1 2 0 0 0 1 1 1 1 0 0 0 0 0 1 0 0 2 2 1 0 0 0 1 0 0 1 0 0 0 2 0 0 1 0 1 1 1 1 1 1 1 0 1 0 1 2 2 0 2 2 0 0 0 1 1 1 1 1 1 2 0 0 2 0 1 0 1 1 0 1 1 0 1 0 2 1 2 1 0 1 0 0 0 0 0 1 0 1 0 0 2 0 1 0 0 2 0 2 2 2 0 1 1 0 2 0 0 0 2 2 0 0 0 0 0 1 2 0 1 1 0 0 0 0 1 0 1 1 0 0 1 0 0 0 0 0 1 0 0 0 0 0 0 0 0 0 1 0 0 2 0 0 0 2 1 0 1 1 1 0 2 1 0 0 0 0 0 2 2 0 0 1 1 1 1 1 2 1 2 2 2 0 2 2 2 1 1 0 0 0 0 0 0 0 1 0 2 1 0 1 0 0 0 0 0 0 1 0 0 1 1 1 2 0 2 2 2 2 0 0 2 0 2 1 0 0 1 0 0 0 0 0 0 1 1 1 0 1 0 1 1 1 1 1 0 0 1 1 0 0 0 1 1 0 0 0 0 2 0 1 0 1 0 1 1 0 0 0 1 2 2 2 2 1 1 1 1 0 0 1 1 0 1 0 1 2 0 2 2 0 0 1 1 1 1 1 1 1 1 0 1 0 1 0 0 1 1 1 0 1 0 0 1 1 1 2 1 1 1 1 0 1 1 0 1 1 1 1 2 0 0 0 0 1 2 1 1 1 1 0 0 1 0 1 1 1 0 1 1 0 0 2 0 0 0 1 1 1 0 1 0 0 0 0 0 1 2 2 0 0 0 0 0 1 1 0 0 1 0 0 2 0 0 0 2 0 0 0 0 1 1 1 1
66 1 0 2 2 0 0 2 0 1 0 1 1 1 0 0 0 2 1 1 1 1 1 2 2 0 1 1 2 2 2 0 2 2 0 1 1 1 0 0 2 2 0 1 0 0 0 0 0 1 0 0 1 0 0 2 0 0 1 0 1 1 2 2 0 0 0 0 1 0 0 0 2 2 1 2 1 2 2 0 2 0 2 0 2 0 0 0 0 2 0 0 0 1 0 1 0 1 1 1 1 2 0 1 2 0 2 1 1 1 0 2 1 2 2 2 1 0 1 0 1 0 1 1 0 0 0 0 1 1 0 0 0 0 0 0 0 0 0 0 1 0 0 0 0 0 0 0 0 1 0 0 0 0 0 0 0 0 1 0 0 1 0 1 1 1 1 0 0 0 2 0 0 1 0 1 1 1 1 1 1 1 0 1 0 1 1 1 0 0 0 0 2 1 2 2 1 0 0 0 0 1 0 1 1 0 1 1 2 0 0 0 1 0 2 2 1 1 1 1 1 1 2 0 0 0 0 2 0 0 0 0 0 0 1 0 0 2 0 0 0 0 2 0 1 0 0 0 2 0 0 1 0 0 0 1 1 2 1 1 1 0 0 0 0 0 0 1 2 1 0 1 0 0 0 1 0 0 0 0 0 1 0 0 0 1 1 2 0 2 0 0 0 1 2 1 1 0 0 1 0 0 2 0 0 1 0 2 0 0 0 1 0 0 1 0 0 0 1 1 0 1 0 0 0 0 0 0 1 1 1 1 1 1 0 0 0 2 0 0 0 0 1 0 0 0 1 0 0 1 2 0 0 0 0 1 0 0 0 1 0 0 1 1 1 1 0 1 2 0 0 0 2 1 1 0 0 2 0 1 0 1 1 0 0 1 0 0 0 1 0 0 1 0 2 0 1 0 0 0 0 0 0 1 1 1 1 1 0 1 0 1 0 0 0 0 1 0 0 0 0 2 1 1 2 1 0 0 0 0 1 0 0 1 1 1 0 2 0 1 2 0 2 0 1 2 0 2 2 0 0 1 0 1 1 1 0 2 2 2 0 2 0 1 0 1 1 1 0 0 0 0 2 2 1 1 0 0 0 1 0 0 2 2 0 2 0 1 1 0 2 2 0 1 0 0 1 0 0 1 1 2 1 1 1 1 2 1 0 0 1 0 1 1 1 2 1 2 0 1 1 1 2 2 0 2 0 1 1 1 1 0 0 0 0 0 2 0 0 2 1 1 0 1 1 2 1 1 1 0 1 1 0 0 0 1 0 0 1 0 0 0 1 0 0 0 1 0 2 0 0 0 0 0 0 0 0 1 1 2 1 0 2 2 0 1 0 1 1 0 1 1 0 0 0 1 0 0 0 0 0 2 0 0 1 2 0 1 0 2 0 0 0 1 2 0 0 0 0 0 1 0 0 2 0 0 0 0 0 0 0 1 1 0 1 0 0 1 1 1 0 2 0 1 1 1 1 1 1 0 2 1 1 0 1 1 0 2 2 0 0 0 0 1 0 0 1 2 0 0 1 0 1 0 1 2 0 1 1 1 2 0 0 1 0 1 1 1 0 0 1 1 0 1 0 1 2 0 0 0 0 0 0 0 0 0 1 1 1 0 0 0 0 2 0 1 0 1 1 0 0 0 0 0 2 2 1 2 1 1 2 0 0 1 0 1 1 0 0 1 0 1 1 0 1 0 1 1 0 0 0 0 0 0 1 1 1 0 2 0 0 0 2 2 0 0 2 1 0 1 1 0 1 0 0 0 1 2 0 0 1 2 0 0 1 1 0 2 2 2 1 2 2 2 1 1 0 0 0 1 0 0 1 1 1 1 1 1 0 0 0 0 1 1 1 1 1 0 0 0 1 0 0 2 1 1 0 0 0 2 0 2 2 0 0 2 2 0 0 1 1 0 0 0 0 0 0 0 1 1 1 1 0 0 0 0 0 0 0 1 0 2 0 0 0 1 1 0 1 1 1 0 0 0 0 1 1 0 2 2 2 2 0 0 0 0 0 0 0 0 1 2 0 2 2 0 2 1 0 2 0 1 2 2 1 1 0 0 0 1 0 1 0 0 1 1 1 1 1 1 0 0 1 1 2 2 2 2 0 1 0 2 0 2 0 0 0 1 0 0 0 0 2 2 1 2 2 0 1 1 1 1 2 0 0 0 0 0 0 0 0 0 1 0 1 1 1 0 1 0 0 0 0 0 0 2 2 0 1 0 0 0 0 0 0 0 0 0 0 2 1 0 0 2 0 0 0 0 0 0 2 1
67 1 0 2 1 0 0 2 1 1 0 0 1 1 0 1 0 1 2 1 0 0 0 2 2 0 2 0 2 2 1 1 0 0 2 0 2 1 0 1 1 1 0 0 0 0 1 0 0 0 0 0 0 1 1 2 0 0 0 0 1 2 0 0 0 0 0 0 2 0 1 2 2 2 2 2 0 0 0 0 0 0 2 0 1 0 0 2 2 2 2 2 0 1 0 0 0 1 1 1 0 2 0 0 2 0 2 1 1 1 0 2 1 1 2 2 2 0 1 0 2 0 1 1 0 0 0 1 1 1 0 0 0 0 0 0 0 0 0 0 0 0 0 0 1 0 1 0 0 2 2 0 0 0 1 0 1 1 1 0 0 1 0 1 1 0 0 1 0 1 1 0 1 1 1 1 2 1 1 1 1 0 0 1 0 1 1 1 1 2 0 2 1 1 2 2 1 0 0 0 0 0 0 0 0 1 1 0 2 0 0 0 1 0 1 2 0 1 2 0 1 1 2 0 0 0 2 2 0 0 0 0 0 0 1 0 0 2 0 0 0 1 1 0 0 0 0 0 2 0 0 0 0 1 1 1 0 2 0 0 0 0 0 0 0 0 0 0 1 0 0 0 0 2 0 0 1 1 2 1 0 2 1 1 0 1 1 1 0 2 0 0 2 0 2 0 2 1 1 2 0 0 1 1 0 1 1 1 0 0 0 0 0 0 2 0 0 0 1 0 0 2 1 1 0 0 0 0 1 0 2 0 0 0 0 0 0 2 1 1 0 0 0 0 1 0 0 2 0 0 2 0 0 0 0 1 0 0 0 1 0 0 1 0 1 0 0 2 2 1 0 0 0 2 0 0 0 1 1 1 0 1 0 0 1 0 0 1 1 0 0 0 1 0 2 1 1 0 1 1 0 1 0 1 1 0 1 2 0 0 0 0 0 0 1 0 0 1 0 1 1 1 0 2 2 2 1 0 1 1 0 0 0 2 0 0 0 1 1 0 2 0 2 0 0 0 0 1 2 1 0 1 0 1 0 0 0 1 1 1 1 1 0 0 0 0 0 0 0 0 1 1 1 1 2 1 1 0 0 0 1 0 1 1 1 1 0 1 1 0 1 1 0 1 0 0 0 0 0 0 1 2 2 0 2 0 2 1 0 0 0 0 0 0 0 1 0 2 0 1 1 1 2 0 2 1 1 0 0 2 0 1 0 1 1 0 1 0 1 1 0 0 0 1 2 1 0 1 2 1 0 1 0 0 0 0 0 1 0 0 1 0 1 1 1 1 0 0 1 0 1 1 0 0 0 0 1 0 0 2 0 0 2 1 1 1 1 1 1 1 0 0 2 1 0 0 0 0 1 0 0 2 1 0 2 2 1 0 0 1 0 0 0 2 0 1 1 0 0 1 0 1 0 0 0 1 1 1 0 0 0 1 0 0 2 1 0 0 1 1 1 0 0 0 1 0 0 2 0 0 1 1 0 2 2 2 0 2 2 0 0 0 1 0 2 0 0 1 1 0 1 1 0 0 1 1 1 0 2 1 0 0 0 1 0 2 1 0 1 0 1 1 2 0 2 0 2 0 0 1 0 1 0 0 2 0 2 1 1 1 1 0 0 2 0 1 0 1 1 0 0 0 0 0 1 0 2 1 1 0 1 0 0 1 0 1 0 0 0 1 1 0 0 0 1 0 0 1 0 0 0 0 0 0 0 2 0 0 2 0 0 1 2 1 1 0 2 1 0 0 0 0 0 0 0 0 0 0 1 1 1 1 0 0 0 2 1 1 0 2 0 1 2 2 1 1 0 0 0 2 0 0 0 2 0 0 0 0 2 0 0 0 0 0 0 2 0 0 2 1 2 2 0 2 2 1 1 0 0 2 0 2 1 1 0 0 0 0 0 0 0 0 0 0 0 0 0 1 0 0 2 2 0 0 0 0 0 0 1 0 1 2 0 0 0 1 1 0 1 1 0 1 0 0 0 0 0 1 2 1 1 1 0 0 0 0 0 0 0 0 2 2 1 0 2 2 1 2 1 0 0 0 1 1 2 2 1 1 0 1 0 1 0 0 0 2 2 0 2 1 1 0 2 1 0 1 0 2 1 0 1 1 0 2 0 1 1 1 0 0 0 1 0 0 0 2 2 2 0 1 0 0 2 0 0 0 0 0 0 0 2 0 0 0 0 0 0 1 0 0 0 0 0 1 0 0 1 0 2 1 1 0 0 0 0 0 0 0 0 2 0 0 0 2 0 0 0 0 0 1 2 0
68 0 0 1 0 0 1 2 1 1 0 0 0 1 0 1 1 2 0 0 0 0 0 2 2 0 1 0 1 2 2 1 1 1 2 0 2 0 0 2 0 0 0 1 0 0 1 0 0 1 0 0 0 1 1 1 0 0 1 1 1 2 0 0 0 0 0 1 2 0 0 1 2 2 1 2 0 2 2 0 1 0 2 0 1 0 0 1 1 2 1 1 0 2 1 1 1 0 0 0 1 2 1 0 2 1 2 2 2 0 0 2 0 1 1 1 0 0 0 0 2 0 1 1 1 1 0 1 2 1 1 1 0 0 1 1 0 0 0 0 0 0 0 0 2 0 1 0 0 1 0 0 0 0 0 1 1 0 1 0 0 2 0 2 1 2 2 0 1 2 0 2 2 0 0 1 1 2 1 2 2 2 1 0 0 0 1 1 1 2 0 2 2 2 2 2 1 1 0 0 0 0 0 2 2 0 0 1 1 0 1 0 1 0 2 1 1 0 2 0 0 0 2 0 0 0 2 2 1 1 0 0 1 1 1 0 0 2 0 0 0 0 2 0 1 0 0 0 2 0 0 0 0 0 0 2 1 2 0 1 0 1 0 0 0 0 0 0 1 1 0 1 0 0 0 1 0 1 2 1 0 2 1 1 0 1 1 0 0 2 0 2 1 1 2 1 1 0 0 2 0 1 2 0 0 0 2 2 0 1 0 1 0 1 1 0 1 0 1 0 1 1 0 0 2 0 2 0 0 1 2 1 0 0 0 0 0 1 0 1 1 1 0 0 0 0 1 0 1 0 1 0 0 1 0 1 1 0 0 2 0 0 1 0 1 0 0 1 2 1 0 0 2 2 2 0 0 1 1 2 0 1 1 0 0 0 0 0 0 1 0 1 1 0 2 1 1 1 1 1 0 1 0 2 2 1 0 1 1 0 0 1 1 1 1 0 0 0 0 0 0 1 0 1 0 0 0 0 0 0 0 0 0 1 2 2 1 1 0 1 2 0 2 0 1 2 0 1 1 1 0 1 0 1 1 1 0 2 2 1 2 1 1 0 0 1 1 1 0 0 0 0 2 2 2 2 0 0 0 1 0 0 0 0 2 1 0 1 1 0 1 1 1 1 2 0 0 0 1 0 1 2 2 0 2 0 2 0 0 0 0 2 0 1 1 1 0 2 0 1 1 1 2 0 1 2 0 1 1 1 1 0 0 1 1 0 2 0 1 1 0 0 0 1 1 0 2 0 0 0 0 0 0 0 2 0 0 1 1 0 0 1 1 0 0 0 1 1 0 1 0 1 0 0 0 0 1 1 1 2 1 0 1 1 0 1 0 2 0 0 0 1 0 1 0 0 0 0 0 0 0 2 2 0 1 1 1 0 0 2 0 1 1 1 0 1 0 0 0 0 1 0 1 1 0 0 1 1 0 0 0 1 0 0 2 1 1 1 2 0 0 0 0 1 1 1 1 1 1 0 0 1 1 1 2 2 0 2 1 0 0 0 0 1 1 0 2 1 1 0 1 1 0 0 0 2 1 1 1 1 1 2 0 1 0 1 1 1 0 0 1 1 0 1 0 0 1 1 0 2 0 1 0 0 1 0 2 2 1 0 0 0 0 2 0 1 1 2 1 0 0 0 0 1 0 2 1 0 0 0 0 0 0 0 0 0 1 0 0 0 0 0 0 1 1 0 0 0 0 0 0 0 0 1 0 2 1 0 1 0 0 0 2 1 1 1 2 2 0 2 1 0 2 0 0 0 1 0 2 2 2 2 0 0 1 2 0 1 1 2 0 2 2 2 0 0 1 0 1 1 0 0 1 2 1 0 1 1 0 1 0 0 2 1 1 1 0 0 1 2 1 2 0 2 2 2 2 0 0 2 0 2 1 0 0 0 0 0 1 0 1 1 0 0 0 0 0 0 1 0 2 2 0 0 0 0 0 1 1 0 2 2 1 1 0 0 0 0 1 1 1 0 0 1 0 1 0 0 2 2 2 2 0 0 0 0 1 0 0 2 0 1 1 1 2 0 2 2 0 1 0 2 1 1 2 2 0 1 1 1 0 1 0 0 1 1 1 2 2 2 0 0 2 1 1 1 1 1 1 0 1 1 0 1 0 0 0 1 1 1 0 0 1 1 1 2 1 1 1 2 0 0 1 0 1 0 1 1 0 0 2 0 1 0 0 0 0 0 2 1 0 0 0 0 0 2 2 0 1 0 0 0 1 1 0 1 1 0 1 2 1 0 0 1 0 0 0 0 0 0 0 0
69 1 0 0 1 0 0 2 0 1 0 0 0 1 0 1 0 0 2 0 0 0 0 2 2 0 1 0 2 1 1 2 1 1 2 1 2 2 0 1 2 1 0 0 0 0 0 0 0 2 1 0 0 0 2 2 0 1 0 1 1 2 1 2 0 0 0 0 1 0 2 1 2 2 1 2 1 1 1 0 1 0 2 0 2 0 0 0 0 2 0 0 2 2 0 2 2 2 2 2 0 2 1 0 2 1 2 0 0 2 0 1 0 1 1 1 1 0 1 0 2 0 1 1 1 1 0 0 1 1 0 0 1 0 0 0 0 0 1 0 1 0 0 0 1 0 0 0 0 2 2 0 0 0 2 0 1 1 1 0 0 1 0 0 0 2 1 1 0 1 1 0 0 2 0 0 1 1 1 1 1 1 1 1 0 1 2 1 0 1 0 2 1 0 1 0 2 0 0 0 0 1 0 2 1 1 1 1 0 1 0 0 1 1 2 2 0 1 1 1 1 2 1 0 0 0 1 0 0 0 1 1 0 0 0 0 0 2 2 2 0 0 2 0 1 0 1 0 0 0 0 0 0 1 1 1 0 0 0 0 0 0 0 2 0 0 1 0 0 0 1 1 1 1 0 0 1 1 1 1 0 1 1 1 0 1 1 1 0 1 1 0 0 0 2 0 2 0 0 1 0 0 1 1 1 0 0 2 0 0 0 1 0 1 1 0 0 0 1 1 0 1 2 0 1 0 1 0 1 0 2 2 0 0 0 0 0 1 0 1 1 1 1 0 2 0 0 0 0 1 2 0 0 0 0 1 0 1 0 1 0 0 2 0 2 0 0 0 1 0 1 1 1 2 1 0 0 1 0 2 2 1 1 1 1 0 0 0 0 0 0 0 1 0 2 1 1 0 1 1 0 1 0 2 1 0 0 1 1 0 0 1 0 0 0 0 0 1 0 1 1 1 0 0 0 1 1 0 0 0 0 0 0 2 1 1 0 1 0 0 2 0 1 1 0 2 0 2 2 0 0 2 0 1 1 0 1 0 0 0 2 0 1 0 0 1 2 0 0 0 0 0 2 2 1 0 1 1 0 1 0 0 1 1 1 1 0 1 0 2 0 1 0 2 1 0 0 1 1 0 0 2 1 1 1 1 1 1 0 0 0 0 0 0 0 1 0 2 0 2 2 0 2 1 0 2 0 0 0 2 0 2 0 1 2 0 2 0 1 0 0 0 0 1 2 0 2 1 1 0 1 0 0 0 0 2 1 0 0 0 2 0 0 1 1 0 0 1 0 1 1 1 1 0 0 0 1 2 2 2 2 0 1 1 0 0 0 0 0 0 0 1 1 2 0 1 0 0 0 0 0 2 1 0 1 1 1 1 0 1 1 1 0 1 1 0 0 0 0 0 1 0 1 1 0 1 1 1 0 0 1 0 0 0 1 1 0 0 2 0 1 1 0 2 0 1 1 2 0 0 1 1 1 0 2 0 0 2 2 0 0 0 0 0 1 0 2 1 2 0 0 2 1 1 0 2 1 0 1 1 0 2 0 0 0 2 0 0 0 1 0 0 1 0 0 0 2 0 0 1 0 1 0 0 2 0 2 2 2 0 0 0 0 2 1 0 1 0 0 0 0 0 0 0 2 2 1 0 0 0 1 0 0 1 0 1 2 0 0 0 0 0 0 1 1 0 0 1 0 1 1 1 0 1 1 0 0 0 1 0 0 0 2 1 0 0 2 1 0 1 1 0 0 0 0 0 1 1 1 1 2 2 1 1 2 1 1 2 0 2 0 1 1 0 0 0 0 1 0 0 0 0 1 2 1 0 1 0 0 2 0 0 0 0 0 2 0 1 0 0 0 0 0 2 2 2 2 0 1 2 1 2 2 0 0 2 0 0 0 0 0 0 0 0 0 0 0 0 0 0 2 2 1 0 1 0 1 0 0 0 1 1 0 0 0 0 0 0 0 2 0 0 0 0 0 0 0 0 2 2 2 2 0 0 0 0 0 1 0 0 0 0 1 1 2 0 2 2 0 0 1 2 1 0 2 2 0 1 0 2 0 0 2 2 2 0 0 2 2 2 0 0 2 0 2 2 1 1 0 0 0 1 0 0 0 1 1 1 0 0 0 0 2 1 1 0 0 1 1 0 2 0 1 1 2 1 2 1 0 0 1 0 0 0 1 1 1 0 1 0 0 0 1 0 0 2 2 0 2 0 0 0 1 1 1 0 1 0 1 1 0 1 1 1 0 0 0 0 0 0 1 0
70 1 0 1 1 0 0 1 2 0 0 1 0 0 0 0 0 0 0 0 0 0 0 2 2 0 1 1 2 2 2 0 1 1 2 0 2 1 0 0 1 1 0 0 0 0 0 0 0 0 0 0 0 0 1 1 0 0 0 0 0 1 2 2 0 0 0 0 0 0 0 0 2 2 1 2 1 0 0 1 0 0 1 1 1 0 0 0 0 2 0 1 1 1 0 2 1 1 1 1 1 2 1 0 2 1 2 0 1 1 0 1 0 2 2 2 0 0 1 0 2 0 1 1 0 0 0 1 2 1 1 1 0 0 0 0 0 0 0 0 0 0 0 0 2 0 1 0 0 0 0 0 1 1 0 1 1 0 0 0 1 0 1 1 1 2 1 1 1 1 1 1 0 2 1 1 2 0 0 0 0 0 0 1 1 2 1 2 1 1 0 1 2 2 2 2 0 1 0 0 0 1 0 1 1 1 1 1 0 0 0 0 2 1 1 2 0 0 2 0 0 0 2 0 0 0 2 1 0 0 0 0 0 1 1 1 1 2 0 0 0 0 2 0 2 0 1 0 2 0 0 1 0 1 1 2 0 1 0 0 0 0 0 0 0 0 0 1 2 2 0 2 0 1 0 0 0 0 2 0 1 1 1 1 0 0 1 1 1 2 0 2 1 0 2 0 2 1 1 2 0 0 2 0 1 0 1 2 0 0 0 1 0 0 0 0 0 2 0 0 0 0 1 0 0 0 1 0 1 0 0 0 1 1 0 1 1 1 0 0 0 0 1 0 0 0 2 1 1 1 2 0 0 0 0 1 0 0 0 1 0 0 1 0 1 0 0 0 2 0 0 0 0 2 1 0 0 2 1 1 1 2 0 1 0 0 0 1 1 0 0 0 2 0 2 1 1 1 0 0 0 1 0 2 2 2 0 0 0 0 1 1 0 0 1 0 0 0 0 0 0 1 0 2 0 2 1 0 2 1 1 1 1 1 1 1 0 1 0 0 2 0 2 0 1 1 0 2 2 0 0 1 0 2 1 1 0 1 0 2 0 2 1 0 0 1 1 2 0 0 2 2 0 0 0 0 2 0 0 1 1 0 1 1 2 0 0 1 0 1 1 1 1 0 0 0 0 0 0 1 2 2 1 1 1 0 2 0 0 0 1 0 1 0 1 2 0 2 0 2 2 0 2 0 1 2 0 0 0 2 0 1 1 1 1 0 1 0 0 1 1 1 0 1 2 0 1 1 1 0 0 0 0 0 0 2 0 0 0 1 1 0 0 0 1 0 0 1 1 0 1 1 0 0 0 0 1 0 1 1 2 0 2 1 1 0 1 2 0 0 0 0 1 0 1 0 1 0 0 0 0 2 1 0 1 2 1 0 0 1 0 0 1 1 1 1 0 0 0 0 0 0 0 0 0 1 2 2 0 0 1 0 1 0 1 1 1 1 2 0 0 0 0 1 1 1 1 2 0 0 2 1 0 1 1 2 0 0 0 0 0 0 0 2 0 0 1 1 1 0 1 1 2 0 0 2 1 0 1 1 0 0 0 1 0 1 1 0 0 1 0 0 1 0 1 0 2 0 0 2 1 1 0 1 1 0 1 0 1 2 0 0 0 1 1 1 0 1 0 1 0 1 0 0 2 0 2 0 0 0 2 0 0 0 0 0 1 0 0 2 1 0 0 1 1 0 0 1 0 0 0 0 0 0 0 1 1 0 1 0 0 0 2 1 1 0 2 2 0 2 1 1 1 0 0 0 1 1 1 1 2 2 0 0 0 1 0 2 1 2 1 1 1 0 0 0 0 0 0 1 0 0 1 2 1 0 1 0 0 1 0 0 2 2 2 2 0 0 0 0 0 0 0 2 2 2 1 0 1 2 1 2 2 0 0 0 0 1 1 0 0 1 2 0 2 1 2 0 1 1 1 1 0 0 0 0 0 0 0 1 2 2 0 0 0 0 0 0 1 0 0 0 0 2 0 2 0 0 2 2 2 2 2 2 1 1 0 0 0 0 0 1 1 2 2 0 2 1 0 0 0 2 1 1 1 1 1 1 0 1 0 2 0 0 1 1 2 0 2 2 0 0 2 1 0 0 1 2 2 0 2 0 1 2 1 0 0 0 0 0 0 0 2 2 2 2 0 0 1 0 2 0 1 1 1 0 1 0 0 2 0 2 0 0 0 1 1 0 2 0 1 0 0 0 0 2 2 0 2 0 0 0 2 2 0 1 2 0 0 2 0 0 0 1 0 0 0 0 0 0 2 1
71 0 0 0 1 0 0 2 0 1 0 0 0 0 0 0 0 1 1 2 2 1 0 2 2 0 1 0 2 2 2 2 0 0 2 1 1 1 0 0 0 0 1 0 0 0 1 0 0 2 1 0 0 0 0 1 0 0 0 0 0 2 0 0 0 1 1 0 2 1 0 1 2 2 0 2 2 2 2 0 1 0 1 2 1 0 0 1 1 2 1 1 1 2 1 1 0 1 0 1 1 1 0 0 2 0 2 0 0 2 1 1 0 1 1 1 0 0 0 0 1 0 0 2 0 0 0 1 1 1 1 1 0 0 1 1 1 0 0 0 1 0 0 0 0 0 0 0 1 1 0 1 0 0 0 0 0 0 1 1 1 1 1 0 0 1 0 1 0 0 2 1 0 2 1 2 2 1 1 1 1 2 1 0 0 0 0 1 0 0 0 1 2 1 2 2 0 0 0 0 0 1 0 1 1 2 1 0 2 1 0 0 1 0 0 2 1 0 1 1 1 1 1 1 0 0 1 2 0 0 0 0 0 0 1 0 0 2 0 0 0 0 2 0 2 0 0 0 2 0 0 0 0 2 2 1 0 2 0 1 0 1 0 0 0 0 0 1 2 1 0 2 0 2 0 0 0 0 1 0 1 1 1 1 1 0 2 1 0 2 0 0 0 0 2 0 1 0 0 1 0 0 1 1 0 1 1 2 0 1 0 1 0 0 2 0 1 0 1 1 0 1 2 0 1 0 1 0 1 2 2 2 0 0 0 0 0 1 0 1 1 1 1 0 0 0 1 0 0 1 0 1 0 1 0 1 1 0 0 1 0 0 2 0 2 1 0 2 1 0 1 1 1 1 0 1 0 1 0 1 0 1 2 0 0 0 0 0 0 0 0 0 0 0 2 0 0 2 0 0 0 0 0 2 2 1 0 1 1 0 0 1 0 1 1 0 0 1 0 1 1 0 0 2 1 2 1 0 1 0 1 0 0 1 1 0 1 2 0 1 2 0 1 1 2 2 0 0 2 1 0 1 0 2 1 0 1 1 0 1 1 1 0 0 0 0 0 0 0 0 0 0 1 1 1 0 1 0 0 0 1 1 0 0 2 0 0 1 0 1 1 2 1 2 0 0 0 1 1 0 1 1 0 1 1 1 1 1 0 0 0 1 0 0 0 1 0 2 0 1 1 1 1 1 0 1 1 0 1 1 1 1 0 0 1 0 2 0 0 1 2 2 0 1 1 1 1 0 0 0 0 0 0 0 1 1 0 1 1 0 1 1 0 0 0 1 1 0 0 0 1 1 0 0 0 1 2 1 2 1 2 0 0 0 0 0 0 2 2 1 0 0 1 0 1 1 0 1 2 0 0 1 0 0 2 2 1 0 0 1 0 0 1 1 0 1 0 0 0 2 0 1 0 0 0 1 1 1 0 0 1 0 0 0 1 1 0 2 2 0 0 1 0 1 1 0 0 1 0 0 1 1 1 0 0 2 0 2 1 1 1 1 1 0 0 2 0 2 1 1 0 0 1 1 0 2 1 2 1 1 2 0 0 2 0 1 2 0 0 1 0 0 0 0 0 0 1 0 0 1 0 1 0 0 1 0 2 1 1 1 1 0 0 1 1 0 0 0 0 0 0 0 1 0 1 1 1 0 0 0 1 0 0 0 0 0 0 0 1 2 0 0 0 0 0 0 0 1 0 1 1 1 0 2 1 1 0 0 1 0 0 1 2 2 1 0 2 2 0 2 0 0 1 0 0 0 0 0 1 1 1 1 2 2 2 2 1 2 1 2 1 1 2 2 1 1 0 0 0 1 0 0 1 2 1 1 0 0 0 2 0 0 1 1 1 2 0 0 1 0 1 1 0 2 1 2 0 0 2 2 1 1 2 2 0 0 0 1 1 0 0 1 1 0 1 1 1 0 0 0 1 1 1 0 0 0 0 0 0 0 1 1 0 0 0 0 1 0 1 2 0 0 0 0 0 0 0 1 2 0 1 1 0 0 0 0 1 0 1 0 1 1 1 1 2 0 2 2 0 1 0 2 2 2 1 1 1 1 0 2 0 0 0 0 2 1 1 2 0 2 0 2 2 1 2 2 1 1 0 0 1 1 0 1 0 0 0 2 0 0 0 0 1 1 0 2 2 1 0 0 2 0 2 1 1 0 1 1 0 1 1 1 1 0 2 2 2 0 2 1 1 0 0 1 0 1 1 1 1 1 0 1 1 2 0 0 2 0 0 2 0 1 1 2 0 0 0 0 0 0 1 0
72 1 0 2 0 1 1 1 2 0 0 1 1 1 0 0 0 0 2 0 1 0 1 2 2 0 1 0 2 1 1 1 1 0 2 0 2 2 0 0 2 2 0 0 0 0 0 0 0 0 1 0 0 0 1 2 0 0 0 0 1 1 1 1 1 1 1 1 1 0 0 0 2 2 1 2 1 0 0 1 0 0 2 0 2 0 0 1 1 2 0 1 1 2 1 2 0 2 2 2 1 2 0 0 2 1 2 1 1 1 0 2 0 0 0 0 0 0 0 0 2 0 0 2 0 0 0 0 1 1 0 0 0 0 1 1 1 0 0 0 0 0 0 0 2 0 0 0 0 2 1 0 0 0 0 0 0 1 0 0 0 0 1 0 1 0 0 2 0 1 1 1 1 1 0 0 2 2 1 1 1 1 1 0 0 0 0 1 0 1 0 1 2 1 2 1 2 0 0 0 0 1 0 1 1 2 1 2 1 1 0 0 2 0 2 2 1 1 1 2 0 1 1 1 0 0 2 1 0 0 0 0 0 0 1 0 0 2 0 0 0 1 2 0 2 0 0 0 2 0 0 0 0 0 0 2 1 0 0 0 0 0 0 2 0 0 1 0 2 2 0 1 1 0 1 2 0 1 1 1 0 0 1 1 0 0 2 2 0 2 0 1 0 0 1 0 2 2 1 2 0 0 2 1 0 0 0 2 0 0 0 2 0 0 0 0 0 0 0 1 1 0 1 1 0 0 0 0 0 1 1 1 0 0 0 2 1 1 1 1 1 1 1 0 0 0 2 1 0 1 1 1 0 0 0 1 0 0 0 0 0 0 1 0 1 0 0 1 2 1 0 0 1 2 1 0 0 0 0 2 2 1 0 0 0 0 0 0 0 1 0 1 1 0 2 1 1 2 1 1 0 1 0 1 1 1 1 1 1 0 0 2 1 1 1 1 0 0 1 0 1 1 1 1 0 1 1 0 2 0 1 0 0 1 1 0 0 0 0 0 2 0 2 0 0 0 0 0 2 2 0 0 0 1 1 1 0 2 2 2 1 2 1 0 0 0 0 0 0 0 0 0 1 1 1 1 1 0 0 0 1 1 1 1 2 0 0 2 1 1 0 2 0 1 1 0 1 0 0 1 1 2 1 1 2 1 2 1 0 0 0 0 0 1 0 2 0 2 0 2 2 0 1 0 0 1 1 0 0 2 0 2 0 1 1 0 2 0 1 1 0 0 0 1 2 1 2 0 0 0 0 1 0 0 0 2 1 1 0 1 0 0 0 0 0 1 0 1 2 0 1 1 1 0 1 1 1 1 1 2 2 0 1 1 0 1 0 1 0 1 1 0 1 1 0 0 1 0 0 0 0 1 0 0 1 1 2 0 0 1 0 0 0 1 0 1 0 0 0 0 2 0 0 0 0 1 1 2 0 0 0 2 0 0 1 1 0 1 2 0 0 1 0 0 1 1 1 0 0 0 0 0 0 1 2 1 0 2 2 0 0 0 2 0 1 1 2 2 0 0 1 2 1 0 0 2 1 1 0 2 1 1 1 2 0 1 2 0 0 2 0 0 1 1 0 0 2 1 0 1 0 1 0 1 1 1 1 2 2 0 1 0 0 1 0 0 0 0 0 0 0 0 0 0 2 2 0 2 1 0 1 0 0 0 0 0 1 0 0 1 0 1 1 0 2 0 0 0 0 0 0 0 0 1 1 2 1 0 1 0 0 0 2 1 0 0 2 2 0 0 0 0 0 0 0 0 0 2 0 0 0 0 0 0 0 1 0 2 1 2 1 1 2 1 1 0 0 0 0 0 0 0 1 2 1 1 2 1 0 0 0 0 2 2 2 2 0 0 1 0 1 1 0 2 2 1 1 0 1 2 1 2 2 0 0 0 0 0 0 0 0 0 0 0 0 0 0 0 0 0 1 1 1 0 0 0 0 0 0 0 0 0 0 0 0 1 0 0 0 1 0 0 0 0 0 0 0 1 2 1 1 1 0 0 0 0 0 1 1 0 0 1 1 1 2 0 2 2 0 0 0 2 2 2 1 1 1 1 0 1 1 1 0 0 1 1 2 2 2 1 0 1 1 1 1 2 2 1 0 0 0 1 0 2 1 1 0 0 0 1 0 0 1 0 0 2 1 0 0 0 2 0 2 1 0 1 1 2 0 0 2 0 1 0 1 1 1 0 1 0 1 1 0 0 0 0 0 0 1 1 0 0 0 0 0 0 0 0 0 2 0 0 0 2 0 0 1 0 0 0 1 0
73 1 0 1 0 0 0 2 1 1 0 0 0 0 0 0 0 1 1 1 1 1 0 1 1 1 1 0 2 2 2 0 1 1 0 2 0 2 0 0 2 1 1 0 1 1 0 1 0 0 1 1 0 0 2 1 0 1 0 0 2 2 1 1 0 2 2 0 1 0 0 1 2 2 1 2 1 1 1 1 1 0 2 0 2 0 1 1 0 1 0 0 1 1 1 1 0 0 0 0 1 2 0 1 2 1 2 0 1 1 0 0 1 2 2 2 2 0 0 0 2 0 2 0 2 2 0 0 2 2 0 0 0 0 0 0 0 0 0 0 0 0 1 0 0 0 0 0 0 1 0 0 0 0 0 1 0 0 0 1 2 1 1 0 1 0 0 1 0 0 2 0 0 2 0 1 2 0 0 0 0 1 0 1 0 1 1 0 0 1 0 1 2 0 2 2 1 0 0 0 0 0 0 1 1 1 1 1 1 0 1 0 1 0 1 2 0 0 1 1 1 1 2 0 0 0 1 1 0 0 0 0 0 0 2 0 0 2 1 1 1 0 2 1 1 0 0 1 1 0 0 2 0 1 1 2 1 1 0 0 0 0 1 1 0 0 1 0 0 0 0 2 0 0 0 0 0 1 2 1 0 0 2 2 0 0 2 2 0 2 0 0 0 0 2 0 1 1 0 2 0 0 2 0 1 0 1 2 1 0 0 2 0 2 0 0 0 0 1 1 0 1 2 1 0 0 0 0 1 1 2 0 1 1 0 1 0 1 0 0 1 1 2 0 2 1 0 0 1 2 1 1 1 1 1 0 2 0 0 1 0 0 2 0 2 0 0 1 2 0 0 0 0 2 0 0 0 1 0 1 1 1 0 0 0 0 0 1 1 0 0 0 2 0 2 0 0 0 0 0 0 0 0 1 1 0 2 0 0 0 1 0 2 2 2 0 0 0 0 0 0 2 0 1 1 2 1 0 1 1 0 2 1 1 0 0 0 1 0 0 2 0 2 0 1 2 1 1 1 1 0 1 0 2 1 1 0 1 1 1 2 2 0 0 0 0 0 1 0 1 1 1 2 2 2 1 1 0 0 0 0 0 0 0 2 0 0 1 1 0 1 2 0 2 1 0 0 1 1 0 1 2 0 0 2 2 2 2 0 0 0 1 0 0 0 2 1 0 0 2 2 0 1 1 0 1 0 0 0 1 0 0 0 1 0 0 0 0 0 0 2 2 0 1 1 2 0 1 1 0 0 0 0 1 2 0 0 0 0 0 0 0 2 0 0 0 2 1 0 1 0 1 1 0 1 1 1 2 2 2 2 0 1 1 0 0 0 1 0 1 1 0 1 0 0 0 2 1 1 0 0 1 0 0 1 2 1 1 0 0 1 0 0 1 2 0 0 0 0 1 0 1 0 1 0 1 1 2 0 0 0 2 0 0 1 0 1 0 2 0 1 0 0 1 1 0 1 0 0 1 1 0 0 1 1 2 0 2 2 0 0 0 1 0 1 1 0 2 1 0 1 0 1 0 0 1 1 1 2 0 1 0 0 1 0 0 1 0 0 1 0 0 0 1 0 0 2 1 0 2 2 0 0 0 1 0 2 0 0 1 0 0 0 2 0 1 0 1 1 0 0 0 1 0 1 1 1 0 0 0 0 0 0 1 0 1 2 0 0 2 1 0 0 0 1 0 1 1 1 0 0 1 0 0 0 0 1 0 0 0 0 0 2 1 0 0 2 0 0 1 0 0 0 1 1 1 1 0 2 2 2 2 0 0 2 1 0 1 1 2 0 2 2 2 0 1 0 1 0 0 0 0 0 1 0 2 1 0 0 1 0 0 0 0 0 2 0 0 1 1 1 2 0 2 2 1 0 0 1 2 0 2 2 0 0 0 0 1 1 0 0 1 1 0 1 0 1 0 1 0 1 1 2 1 1 0 1 0 0 0 2 2 0 0 1 0 0 0 2 0 0 0 0 0 0 0 0 1 2 2 2 2 1 1 0 0 0 1 0 0 0 1 0 1 1 0 1 2 1 1 0 2 2 2 1 1 0 2 0 1 0 0 0 0 2 0 0 1 2 1 0 1 2 1 2 1 1 2 1 1 1 1 0 1 0 0 0 0 0 1 0 0 0 0 0 1 1 0 1 0 1 0 2 1 0 0 1 0 0 0 0 0 2 0 2 2 2 0 0 0 0 0 0 0 0 0 1 0 2 0 0 0 1 1 0 1 2 0 0 2 1 0 0 2 1 0 0 0 0 0 0 0
74 0 0 0 1 0 0 1 2 0 0 0 0 0 0 0 0 1 1 0 0 0 0 2 2 0 2 0 2 1 1 1 0 0 1 0 2 2 0 0 2 2 0 0 0 0 0 0 0 1 1 0 0 0 0 1 0 0 0 1 1 2 2 2 1 1 1 0 1 0 0 1 2 2 2 2 0 1 1 0 0 0 1 1 1 0 0 2 1 2 0 1 1 2 0 1 0 1 0 0 1 2 1 0 2 0 2 0 0 2 1 0 0 1 2 2 0 1 1 0 1 1 2 0 1 1 0 1 1 1 0 0 0 0 0 0 0 0 0 0 2 0 0 0 0 0 0 0 0 0 0 1 0 0 0 0 0 0 1 0 2 0 0 1 0 0 0 0 1 2 0 1 1 1 1 1 2 0 0 1 0 0 2 0 0 0 1 2 2 1 1 2 2 2 2 2 2 0 0 0 0 1 0 0 0 2 2 0 1 0 0 0 1 2 1 2 1 2 2 0 1 1 2 0 0 0 0 0 0 0 0 0 0 0 0 0 0 2 1 1 1 0 2 0 1 0 0 0 1 0 0 1 0 0 0 1 0 1 0 0 0 0 0 1 0 0 1 0 2 0 0 1 1 1 0 1 0 2 2 1 0 2 1 1 0 1 1 0 0 2 0 1 0 1 2 1 0 2 0 2 0 0 1 1 0 1 0 1 0 0 0 1 0 1 1 0 0 0 1 0 0 2 1 0 0 0 1 0 1 1 2 1 0 0 0 0 0 1 1 1 0 1 1 0 0 0 0 0 1 2 1 0 1 0 1 0 1 0 0 1 1 1 2 0 2 1 0 0 0 0 2 2 1 1 0 0 0 0 1 2 1 2 1 0 0 0 0 0 0 0 0 0 1 0 1 1 2 1 0 0 0 0 0 2 2 1 0 1 0 1 0 1 1 1 1 1 1 0 0 0 0 1 0 1 2 2 1 0 1 0 1 0 0 1 1 0 0 0 0 0 1 0 1 1 1 2 1 1 1 1 0 1 0 1 1 0 1 0 0 0 2 1 0 1 0 2 2 1 0 0 1 1 1 1 0 0 0 0 0 0 1 0 1 1 1 1 0 1 0 2 0 1 1 1 1 0 0 1 1 0 1 1 1 1 1 0 1 1 0 0 1 0 0 1 1 1 0 2 0 2 2 0 1 0 1 1 1 0 0 1 0 1 0 0 0 0 2 0 1 1 0 0 0 0 2 2 1 1 1 0 1 1 0 0 1 1 0 1 0 1 0 0 0 0 0 2 0 0 1 0 0 0 1 0 1 0 0 1 1 2 2 0 2 2 0 1 0 1 1 1 0 0 1 1 0 0 0 0 0 0 0 1 0 0 2 2 0 1 0 1 0 0 0 1 0 0 0 0 1 0 1 0 0 0 0 1 2 2 0 0 0 0 0 0 2 0 0 1 2 0 1 0 0 1 1 2 2 2 0 0 0 1 0 1 2 2 0 2 0 1 1 0 2 0 0 1 1 2 1 1 0 1 0 1 0 2 0 0 1 1 0 1 0 2 1 2 1 0 1 0 0 0 2 0 2 0 2 0 0 1 0 1 0 0 1 0 1 1 1 1 0 0 0 1 1 1 0 0 0 0 0 0 0 0 2 0 2 1 1 0 0 0 0 0 0 1 1 0 0 2 1 0 1 0 1 0 0 0 0 0 0 0 0 1 1 0 0 0 1 0 0 1 2 0 0 1 1 2 0 0 0 0 0 1 1 0 1 2 0 0 1 1 0 0 1 1 0 2 2 2 1 2 2 2 0 1 0 1 0 0 0 0 1 2 1 1 1 0 0 1 0 0 2 2 2 2 0 1 1 0 2 1 0 1 0 1 0 0 2 2 0 1 1 0 0 0 0 0 0 0 0 0 1 0 1 0 1 0 0 0 2 2 0 0 0 0 0 0 1 0 2 2 0 0 0 1 0 0 1 0 1 0 0 0 0 1 0 2 2 2 2 2 0 0 0 0 0 0 0 0 1 2 0 0 1 1 2 2 0 0 0 1 2 1 1 1 1 2 0 1 0 0 0 0 1 0 0 2 2 1 0 1 1 1 0 1 2 2 0 0 0 0 1 1 2 1 1 1 0 0 0 0 1 1 0 1 1 1 1 2 0 0 2 2 1 0 2 0 0 0 0 0 1 0 0 1 1 0 0 0 1 0 1 0 0 1 1 0 2 1 0 0 0 0 0 1 1 0 1 2 1 1 0 2 0 1 1 0 0 0 0 0
75 1 0 0 0 0 0 2 2 0 0 1 0 2 0 2 1 2 0 0 0 0 0 1 1 1 2 0 2 1 1 1 1 1 1 1 1 2 0 0 2 2 0 1 1 1 2 0 0 0 0 0 1 0 0 2 0 0 1 1 1 2 1 1 1 1 1 0 2 0 0 2 2 2 1 2 1 1 1 0 1 0 2 0 2 0 0 2 2 2 0 1 1 0 1 1 0 0 0 1 1 2 1 0 2 0 2 0 0 2 0 2 1 1 1 1 1 0 1 0 1 0 2 0 1 1 0 0 1 1 0 0 0 0 0 0 0 0 0 0 1 0 0 0 0 0 0 0 0 1 0 0 0 0 0 1 1 2 1 0 1 0 0 1 1 2 0 2 0 2 0 1 1 1 1 2 1 0 0 0 0 0 0 2 1 1 1 1 0 1 0 2 1 0 1 0 2 1 0 0 0 0 0 2 1 0 0 0 1 0 0 0 2 0 1 2 0 1 2 0 1 1 2 0 0 1 1 2 1 1 1 1 0 0 1 1 1 2 0 0 0 0 2 0 2 0 0 0 2 0 0 1 1 0 0 1 2 0 0 0 0 0 0 0 0 0 0 0 2 2 0 0 0 1 0 0 0 1 1 0 0 2 2 2 0 0 2 1 0 1 1 1 0 1 2 1 1 1 0 1 0 0 2 0 0 1 1 2 0 0 0 0 0 0 1 0 0 1 0 0 1 0 0 0 2 0 1 0 0 0 2 1 0 0 0 0 0 1 0 0 1 1 1 0 0 0 0 0 1 1 0 1 0 1 0 1 1 0 0 0 1 1 1 1 1 0 0 1 2 0 0 0 1 1 0 0 0 2 0 0 0 2 1 0 0 0 0 0 0 0 0 0 1 0 1 0 1 1 0 0 0 0 0 2 1 0 0 2 0 0 0 0 0 0 0 0 0 0 0 0 0 2 0 1 1 1 0 0 1 1 0 0 0 0 1 0 1 1 0 1 2 0 2 0 0 0 0 1 1 2 0 1 0 2 2 2 0 2 2 1 2 0 0 0 0 1 1 0 0 0 0 0 0 0 2 1 1 1 1 1 1 0 0 0 2 2 0 0 0 1 1 1 0 2 2 0 0 1 1 0 1 2 2 0 2 0 2 1 0 0 0 1 0 1 1 1 0 2 0 2 2 0 2 2 0 2 0 1 1 1 1 0 0 1 0 0 2 0 0 1 1 0 0 0 1 1 0 2 2 0 1 0 0 0 0 1 0 1 2 0 0 1 0 1 1 0 0 0 0 0 1 1 1 0 1 0 0 0 1 1 1 0 1 1 0 1 0 1 1 1 1 0 1 2 0 0 0 0 2 2 0 2 1 0 1 1 2 0 0 0 1 1 0 0 2 0 0 0 1 0 1 0 0 0 0 1 2 2 0 0 0 1 1 0 2 1 1 0 1 1 1 0 0 1 0 2 2 0 1 0 0 2 0 2 2 2 0 2 1 1 0 0 0 0 1 1 1 2 0 0 1 0 1 1 0 2 0 0 2 0 1 0 1 1 0 1 1 0 0 1 0 0 1 0 0 0 2 0 0 1 0 1 0 0 0 0 0 1 1 0 0 0 0 2 0 0 0 1 0 0 0 0 0 0 1 2 0 1 1 0 1 0 0 0 0 0 1 0 0 1 0 1 0 1 2 0 0 1 0 0 1 1 0 0 0 1 1 0 2 1 0 1 2 2 1 0 2 2 0 2 1 1 0 1 0 0 1 2 0 0 1 1 1 1 1 1 1 2 1 2 0 1 2 2 1 0 0 1 0 0 0 0 1 2 1 0 1 1 1 0 0 0 1 1 1 1 1 1 1 0 2 1 0 2 2 0 0 0 2 2 1 1 2 0 0 1 1 0 1 0 0 0 1 0 1 0 0 0 0 0 1 1 1 0 0 0 1 0 1 2 0 2 0 0 0 0 0 0 2 0 2 0 1 0 0 1 1 0 2 1 1 1 0 0 0 0 0 0 0 0 0 1 1 2 2 0 2 2 0 0 0 2 0 0 1 2 0 1 0 2 0 1 0 0 1 1 1 1 1 1 0 0 2 0 0 1 2 2 1 1 1 1 0 1 1 1 1 0 0 0 0 0 1 2 2 2 0 1 0 1 1 0 0 1 2 0 2 0 0 0 0 1 0 0 0 1 1 0 2 1 0 0 0 0 1 2 2 0 1 0 0 0 1 1 0 0 1 0 0 1 0 1 0 1 0 0 0 0 0 0 2 1
76 0 0 2 0 0 1 2 0 1 0 0 0 0 0 0 0 0 0 1 1 1 0 2 2 0 0 0 1 2 2 0 1 0 1 1 1 2 0 0 1 1 0 0 0 1 1 0 0 1 0 0 1 0 1 1 0 0 0 0 1 1 0 1 0 0 0 0 1 0 0 0 2 2 0 2 2 2 2 0 2 0 2 0 1 0 1 1 0 2 0 1 1 0 0 1 0 0 0 0 2 2 0 0 2 0 2 1 1 1 0 1 0 1 2 2 1 0 1 0 1 0 2 0 2 2 0 1 2 1 0 0 0 0 0 0 0 0 0 0 0 0 0 0 1 0 0 0 0 0 0 0 1 1 0 1 0 2 0 0 0 0 2 0 0 2 0 0 0 0 2 0 0 2 0 1 1 2 1 2 2 2 0 0 2 2 0 1 0 0 0 1 2 0 2 1 2 0 0 0 0 0 1 0 0 1 0 0 1 0 0 0 1 0 2 2 1 1 2 0 1 1 1 0 1 0 2 1 0 0 0 0 0 0 2 0 0 2 0 0 0 0 2 0 1 0 0 0 2 0 0 1 0 1 1 2 1 2 0 0 0 0 0 2 0 0 2 0 2 1 0 1 0 0 0 0 0 2 2 1 0 2 0 0 0 2 1 0 0 2 0 2 0 0 2 0 2 0 0 1 0 0 2 0 0 0 1 2 0 0 0 1 0 0 2 0 0 0 0 1 0 1 1 0 1 0 0 0 1 0 2 1 0 0 0 0 0 0 0 0 0 0 2 1 0 0 1 0 1 0 0 0 0 0 0 1 0 0 0 1 0 0 2 0 2 0 0 2 2 0 0 0 1 1 0 1 0 2 2 2 0 0 0 0 0 0 0 0 0 2 0 0 2 0 2 2 2 0 1 1 0 1 0 1 0 0 1 1 0 0 0 0 1 1 1 0 0 0 0 0 0 2 0 2 1 2 0 0 0 0 0 0 0 2 1 1 0 0 0 0 2 0 2 0 1 2 1 1 1 2 0 1 0 2 2 1 1 2 1 1 1 1 1 0 0 1 1 1 0 1 1 1 0 0 2 0 2 0 0 1 0 0 1 1 2 0 0 2 2 1 0 2 0 1 0 0 0 0 0 1 2 2 1 1 1 1 2 1 0 0 0 0 0 0 0 0 0 2 0 0 0 1 2 1 0 2 0 0 0 1 0 0 0 0 1 0 1 0 0 0 1 1 0 1 1 0 1 1 1 0 0 0 0 1 2 0 0 1 0 0 1 0 1 0 0 0 1 1 1 0 1 0 1 0 0 0 1 1 1 2 1 0 1 1 0 0 0 0 0 0 0 2 0 0 0 0 0 0 0 0 0 2 0 1 2 2 2 0 0 1 1 0 0 1 1 1 0 0 0 0 1 0 0 0 0 0 0 1 0 0 0 0 1 1 2 1 0 0 2 0 1 0 0 2 0 1 0 1 0 0 0 1 0 1 1 1 0 1 1 0 0 0 0 1 1 0 1 1 1 0 1 1 1 0 0 2 1 1 2 0 1 0 0 1 1 1 0 0 0 1 0 0 0 0 0 0 0 1 0 1 0 1 0 0 1 0 1 1 1 1 0 0 0 2 0 0 1 2 2 0 0 0 1 0 1 1 1 1 1 1 1 1 0 0 0 0 0 0 0 1 0 0 0 1 1 0 0 1 0 0 0 0 0 1 0 0 1 0 1 0 0 0 2 1 0 0 2 0 0 0 0 0 0 1 1 0 1 2 0 0 1 1 1 1 2 2 1 2 1 2 1 1 2 2 1 0 1 0 0 0 0 0 1 2 1 1 0 0 1 1 0 0 0 0 0 2 0 1 0 0 0 0 0 0 0 2 0 0 0 2 0 2 2 0 0 0 0 0 1 1 1 0 1 0 1 0 0 0 0 0 2 2 2 0 0 0 0 0 0 1 0 1 0 0 0 0 1 0 1 1 0 0 1 1 0 0 0 1 2 1 1 1 0 0 0 0 1 0 1 1 0 2 1 0 1 0 2 2 0 1 0 1 1 1 1 1 1 2 0 2 0 0 0 0 1 1 1 2 2 2 0 0 2 0 0 0 0 2 1 0 1 1 1 2 1 1 1 1 0 0 0 0 2 2 1 1 1 1 0 2 0 1 1 1 2 0 1 1 0 1 1 1 0 0 2 2 2 0 0 0 1 1 0 0 2 0 1 0 1 0 0 0 0 0 0 0 0 0 0 2 0 0 0 1 0 0 0 0 1 1 0 0
77 0 0 2 0 2 2 1 1 1 0 1 0 0 0 0 0 1 0 0 0 0 0 2 2 0 2 1 2 2 2 1 1 1 0 2 0 1 0 0 1 1 2 0 0 0 1 0 0 0 0 0 0 2 0 1 0 0 0 1 1 1 0 0 0 0 0 1 1 0 1 0 2 2 2 2 0 2 2 0 2 0 1 1 1 0 0 0 0 2 0 1 2 2 1 1 0 2 2 2 0 2 2 0 2 0 2 0 0 2 1 1 0 1 2 2 1 0 0 0 1 0 2 0 2 2 0 1 1 1 0 0 0 0 0 0 0 0 1 0 1 0 1 1 0 0 0 0 0 0 0 0 1 0 1 1 1 1 1 1 1 0 0 0 1 1 1 1 1 1 1 1 0 2 1 1 2 0 0 0 0 0 0 0 0 0 0 1 1 2 0 2 2 1 2 1 2 0 0 0 0 0 0 0 0 1 1 0 1 0 1 0 1 0 2 2 1 2 2 1 0 0 2 0 0 0 1 2 0 0 0 0 0 0 2 0 0 2 0 0 0 0 2 0 1 0 0 0 2 0 0 1 0 0 0 1 1 0 0 0 0 0 0 0 0 0 0 0 1 1 1 0 1 1 1 0 0 2 2 1 0 0 0 0 2 0 2 0 1 2 0 2 1 1 2 0 2 2 0 2 0 0 1 1 0 0 0 1 0 0 0 1 0 1 1 0 0 0 1 0 1 2 2 1 1 0 1 1 1 2 2 1 0 0 0 0 0 0 0 1 0 0 1 0 1 0 0 2 1 1 1 0 0 1 0 0 1 0 0 0 1 1 1 0 1 1 0 2 2 0 0 0 1 2 1 1 0 1 0 1 1 0 0 0 0 1 0 0 0 0 0 0 1 0 2 1 1 1 0 0 0 0 0 2 2 1 0 1 0 0 0 1 2 2 2 0 0 0 0 0 0 2 0 1 1 2 1 0 0 0 0 1 0 2 1 0 0 0 0 0 2 0 0 2 0 2 0 1 1 2 0 1 0 2 2 1 1 1 0 0 2 0 1 0 0 1 1 0 0 0 0 0 0 0 2 1 1 0 0 0 1 1 1 1 2 1 0 0 0 0 2 1 0 2 0 0 0 1 1 0 1 2 1 1 1 0 1 1 0 0 1 1 0 0 1 1 1 2 0 1 1 0 1 0 0 1 1 1 1 1 0 2 0 0 0 0 2 0 1 1 1 1 0 2 2 1 1 2 2 0 1 0 0 0 1 0 0 2 1 1 0 1 0 0 0 0 1 0 1 0 0 0 0 0 0 0 1 2 2 2 2 0 1 2 0 1 0 1 0 0 0 0 1 0 0 0 0 0 0 0 0 2 1 1 1 1 1 0 0 1 1 1 0 0 0 0 1 0 0 0 1 0 0 0 0 2 2 0 1 1 0 0 1 1 2 0 0 1 2 0 0 1 0 0 1 1 1 2 0 0 1 1 0 2 2 2 0 1 0 0 0 0 1 0 0 1 0 2 0 1 1 0 0 0 0 0 2 0 2 0 2 0 0 2 2 2 0 0 0 0 0 0 0 0 0 0 2 1 0 2 0 2 0 0 1 0 1 1 1 0 0 0 0 2 0 1 0 1 1 0 0 0 0 0 0 1 1 0 0 0 0 0 0 0 0 0 1 0 1 1 0 0 0 1 1 0 0 0 0 0 0 0 0 0 0 0 2 0 2 1 1 1 2 1 0 0 2 2 0 1 1 0 0 0 0 0 1 1 0 0 1 1 0 0 1 1 0 2 1 2 1 1 2 2 0 1 0 0 0 0 0 0 1 2 1 1 0 0 0 1 0 0 1 1 1 2 0 0 1 0 0 1 0 2 2 1 1 0 2 2 0 0 2 0 0 1 1 1 1 0 0 0 2 0 2 0 2 0 1 1 1 1 1 0 0 0 1 0 0 0 0 1 0 0 0 0 1 0 1 0 0 0 1 1 0 1 0 0 2 1 1 1 0 0 0 0 0 0 0 0 0 1 1 2 2 0 2 2 1 1 0 2 2 2 0 0 2 2 0 2 0 0 0 0 1 1 2 1 1 1 0 0 2 0 0 0 2 2 0 1 0 1 0 1 0 1 1 2 0 1 0 1 2 0 0 0 0 0 0 0 1 0 2 1 1 0 1 0 0 0 0 1 0 0 1 2 2 0 0 0 1 0 0 0 0 1 2 0 1 0 0 0 0 1 1 0 1 0 0 1 0 0 0 2 1 0 1 0 0 0 2 0
78 0 0 2 0 1 1 2 2 0 0 0 0 0 0 0 0 1 2 1 1 1 0 2 2 0 1 1 2 2 2 0 1 1 1 1 1 1 0 1 1 1 0 0 1 0 1 0 0 1 0 0 0 0 0 0 0 0 0 0 2 2 1 1 0 0 0 0 1 0 0 1 2 2 0 2 2 0 0 1 0 0 0 2 0 0 0 1 1 2 0 0 0 0 1 2 0 0 0 0 1 2 1 0 2 1 2 0 0 2 0 1 0 1 2 2 0 0 2 0 2 0 1 1 1 1 0 1 2 1 1 1 0 0 0 0 0 0 0 0 1 0 0 0 1 0 0 0 0 1 0 0 0 0 1 0 1 1 0 1 1 0 0 0 0 2 1 2 0 2 0 0 1 1 0 2 0 1 1 1 1 2 0 1 0 1 1 1 0 1 0 2 1 1 1 1 2 0 0 0 0 0 0 1 0 1 2 2 0 1 0 0 0 0 2 2 0 1 1 1 1 1 2 0 0 0 1 2 0 0 0 0 0 0 0 1 0 2 0 0 0 0 2 0 2 0 0 1 1 1 1 0 0 0 0 1 1 1 0 0 0 0 1 1 0 0 0 0 2 0 0 1 0 0 0 0 0 0 1 0 1 0 1 1 0 0 2 2 0 2 0 2 0 1 2 1 2 0 0 0 0 0 2 0 0 0 1 2 0 1 0 1 0 1 2 1 0 0 0 2 0 1 1 0 1 0 1 0 0 1 2 0 0 0 0 0 0 1 0 0 0 0 1 0 0 0 0 0 0 0 2 0 0 0 0 1 0 0 0 2 0 0 2 0 2 0 0 0 0 0 2 2 1 2 1 0 0 2 1 2 0 1 1 0 0 1 0 0 0 0 0 0 0 0 1 1 1 0 1 1 0 1 0 0 0 0 2 0 0 0 1 0 0 0 0 0 1 0 0 0 0 1 0 2 0 2 0 0 0 0 0 0 0 2 0 0 0 1 0 0 1 0 1 1 1 2 0 2 2 0 0 1 0 2 1 1 0 2 1 1 1 1 0 0 0 2 2 1 0 0 1 1 1 1 1 0 1 0 0 0 2 1 1 1 1 1 0 1 1 1 0 1 0 1 0 0 0 0 1 0 1 2 1 1 1 0 2 1 0 0 0 0 0 0 1 0 0 2 0 1 1 0 0 0 0 0 2 0 0 1 0 0 0 1 0 0 1 0 0 0 0 0 0 0 0 1 0 1 1 0 1 0 0 0 1 1 1 1 0 0 0 0 1 0 0 0 1 0 0 0 1 1 2 0 1 1 2 1 1 2 1 0 0 1 0 0 0 1 0 0 1 0 1 0 0 0 0 0 0 0 0 2 1 1 1 2 0 1 1 1 0 0 0 1 1 1 1 0 0 2 0 1 1 1 0 0 1 1 0 0 0 2 1 1 2 0 1 1 2 0 1 0 0 2 0 0 1 2 0 0 1 1 0 1 2 1 0 2 1 0 0 0 1 0 1 2 1 2 0 0 1 0 1 0 0 1 2 1 2 0 2 0 0 2 2 2 0 2 0 0 0 0 1 0 0 0 1 0 0 2 1 1 0 0 1 0 2 2 2 0 2 1 0 1 0 0 0 1 1 0 0 0 1 0 1 1 1 0 0 0 1 0 1 0 0 0 1 0 1 1 0 0 0 0 0 0 0 0 0 1 0 1 0 0 0 0 0 0 2 0 0 1 1 0 0 1 2 2 0 1 1 0 1 0 0 0 1 2 0 0 1 1 1 1 2 2 1 1 1 2 0 2 2 2 1 1 0 0 0 0 0 0 0 2 0 0 2 0 0 2 0 0 2 2 1 1 0 1 1 0 1 1 0 2 1 0 0 0 0 2 1 2 1 1 0 2 0 0 1 0 0 0 1 0 1 1 1 0 0 0 2 1 0 0 0 0 0 0 0 0 0 0 0 0 0 0 1 0 2 0 1 0 0 0 0 0 1 1 2 1 2 2 0 0 0 0 0 1 0 0 0 2 1 1 2 0 2 1 0 2 0 1 1 1 1 1 1 1 0 1 0 1 0 0 1 1 2 1 2 2 0 0 1 1 2 2 0 1 0 0 1 1 1 2 0 0 0 2 0 0 0 0 1 2 2 1 1 0 0 0 2 0 1 1 1 0 1 0 0 0 1 0 0 0 1 1 1 0 2 0 0 0 0 0 0 0 0 0 0 0 0 0 0 0 0 1 1 1 2 2 0 0 0 1 1 0 0 0 0 0 2 1
79 0 0 1 0 0 0 2 2 0 0 0 0 0 0 0 0 2 0 0 0 0 0 2 2 0 1 0 2 0 0 2 1 2 1 1 2 1 0 0 1 1 0 0 1 1 0 0 0 0 0 0 0 2 0 1 0 0 1 2 0 1 1 2 0 0 0 0 2 0 0 0 2 2 1 2 1 2 2 0 2 0 2 0 2 0 0 0 0 1 0 0 2 1 0 1 0 0 0 0 1 1 2 0 2 0 2 1 1 1 0 2 0 1 1 1 0 0 2 1 0 0 2 0 1 0 0 1 1 1 1 1 1 0 0 0 2 0 0 0 1 0 1 0 1 0 1 0 0 0 0 0 0 0 0 0 0 2 1 1 2 0 0 1 1 1 1 1 0 2 0 0 0 2 0 0 2 1 0 0 0 1 0 1 0 1 1 1 1 0 1 1 1 1 1 0 1 1 0 0 0 1 0 0 0 2 1 1 1 0 2 0 1 0 2 2 0 2 0 1 0 0 2 0 0 0 0 1 0 0 0 0 0 0 2 0 0 2 0 0 0 1 2 0 1 0 0 0 2 0 0 0 1 0 0 1 1 0 0 0 0 0 0 1 1 1 0 0 2 1 1 0 0 1 1 0 0 1 2 0 1 1 0 0 2 0 2 1 0 2 0 1 1 0 1 0 2 0 1 1 0 1 1 1 0 0 0 2 0 0 0 1 0 1 1 0 1 0 0 1 0 1 1 0 0 0 0 0 0 1 2 0 0 0 0 1 0 1 0 0 0 0 0 0 0 0 0 0 1 1 0 1 0 0 0 2 0 0 0 1 0 0 1 0 1 0 0 1 2 0 0 0 0 2 0 0 0 2 2 2 0 1 1 0 0 2 0 0 0 0 0 0 1 0 1 0 1 1 0 0 0 0 0 2 2 1 1 0 1 1 0 1 0 0 0 0 1 2 0 2 2 0 0 1 0 0 0 0 0 0 0 0 0 1 0 0 0 0 0 0 2 0 1 1 1 2 0 1 1 1 0 1 0 1 1 1 0 1 1 1 2 1 0 0 0 0 0 1 0 0 1 1 2 2 1 1 0 0 0 0 1 0 0 0 2 1 0 0 0 2 0 1 1 1 2 0 0 1 1 0 0 1 2 1 2 0 2 2 0 0 0 0 0 0 1 0 0 2 0 2 2 0 1 0 0 1 1 1 1 1 1 0 1 1 0 0 1 0 2 1 0 0 0 1 2 1 1 1 1 0 0 0 0 0 2 0 0 2 1 0 0 1 1 0 0 0 1 0 0 0 1 2 1 0 1 2 2 1 2 2 2 0 2 2 0 1 0 1 1 1 0 1 1 1 0 0 0 0 0 0 0 1 0 0 1 1 1 0 0 0 1 0 0 0 1 0 0 0 0 0 0 0 0 1 0 0 0 2 0 0 1 1 0 0 0 0 0 0 1 1 0 0 0 1 1 0 0 1 0 0 1 1 0 1 1 2 0 2 2 0 0 0 1 1 0 0 0 2 1 1 0 1 1 0 0 1 2 1 1 1 1 1 1 1 0 1 1 2 0 0 0 0 0 0 1 0 2 0 0 1 0 1 0 0 1 0 2 1 0 1 0 0 0 0 1 0 1 0 0 0 0 0 1 0 1 1 1 0 0 1 1 0 0 0 0 0 0 0 0 0 0 0 0 0 1 1 0 0 0 0 0 0 0 1 1 0 0 0 2 0 0 1 2 2 2 0 2 2 0 1 0 0 1 1 1 0 2 2 0 0 1 1 1 1 2 2 1 2 1 2 0 1 2 1 1 0 0 0 1 0 0 0 0 2 0 1 2 0 1 0 0 0 0 1 0 0 1 1 2 0 2 2 0 2 2 0 0 0 1 2 0 1 2 0 0 1 1 0 1 0 0 0 0 0 0 0 0 0 0 0 2 2 1 1 0 0 1 0 0 1 0 1 1 0 0 1 1 0 1 0 1 0 0 1 0 2 0 2 2 0 1 1 0 0 0 0 0 0 1 1 1 1 0 0 1 1 2 1 1 0 0 1 2 2 1 1 1 1 0 2 0 0 0 0 1 1 2 1 1 1 0 0 2 0 2 0 2 1 0 1 0 2 1 1 0 0 0 1 0 0 0 0 1 2 1 1 0 0 0 1 0 0 1 0 1 0 1 0 0 1 1 1 0 0 0 0 0 0 2 0 0 0 1 0 0 1 1 0 1 0 0 0 0 0 0 0 0 1 2 1 0 1 0 2 0 0 0 0 1 1 1 0
80 0 0 1 0 0 0 1 1 0 1 1 0 1 0 1 0 1 0 0 0 0 0 0 0 0 1 0 2 2 2 0 0 1 1 0 2 1 0 0 1 1 1 0 1 2 0 0 0 2 0 0 0 1 0 1 1 1 0 1 0 1 2 2 0 1 0 1 1 0 1 0 1 1 1 1 1 0 0 2 0 0 2 1 2 0 0 2 2 2 0 1 2 2 0 2 2 0 0 0 1 2 1 0 2 1 2 0 0 2 0 2 1 2 2 2 2 0 1 0 1 0 0 2 0 0 0 0 2 0 0 0 0 0 1 0 2 0 0 0 0 0 0 0 0 0 0 0 0 0 0 0 0 0 0 1 0 0 0 1 2 1 0 1 0 2 1 2 0 2 0 1 1 1 0 1 2 2 2 2 2 2 1 1 0 1 1 0 0 1 0 1 0 0 1 1 1 0 0 0 0 1 0 1 1 0 0 0 1 0 2 0 1 0 1 2 0 1 1 1 1 1 2 0 0 0 0 2 1 1 0 0 1 1 1 0 0 2 0 0 0 0 2 0 2 0 0 1 1 0 0 0 0 0 0 2 2 2 0 1 0 1 0 1 0 0 1 0 2 2 0 1 1 1 0 1 0 0 1 0 1 0 0 0 0 0 2 1 0 2 0 0 1 1 2 1 1 1 0 0 0 0 2 0 0 0 0 2 1 0 0 2 0 1 1 0 0 0 0 0 1 0 2 2 1 0 0 0 0 1 2 2 0 0 0 0 0 0 0 0 0 0 2 0 1 0 1 0 1 0 2 0 1 0 1 0 0 0 0 1 1 1 0 1 0 0 0 1 2 1 0 0 0 2 1 0 0 2 0 0 0 1 2 0 0 0 0 0 0 0 0 0 1 0 1 0 1 0 1 1 0 1 0 2 2 0 1 0 0 0 1 1 0 0 0 0 0 0 0 0 0 1 1 0 1 1 1 0 1 0 1 0 0 2 1 0 0 1 0 0 1 0 0 1 0 2 1 1 1 1 0 1 0 2 2 2 0 1 1 0 1 0 0 0 0 0 0 1 0 1 1 1 0 0 2 1 1 0 0 0 0 0 2 2 0 2 2 1 1 0 0 2 0 1 0 0 0 0 0 2 2 2 1 1 1 0 1 0 0 0 0 0 1 0 2 0 0 2 0 2 2 0 2 0 1 2 0 0 0 2 0 1 0 1 0 1 1 0 0 2 0 0 0 0 1 2 1 0 1 1 0 1 0 1 1 0 0 0 0 0 0 0 0 1 1 0 0 0 0 0 1 2 0 0 0 0 1 1 2 1 2 0 1 1 0 0 1 1 0 0 0 2 2 1 0 0 1 0 0 0 0 2 1 0 0 2 0 0 0 1 0 0 0 1 1 0 0 0 0 0 1 0 0 0 0 2 2 1 0 0 0 1 1 0 1 0 0 1 1 1 0 1 0 1 0 2 2 1 0 0 1 2 2 0 0 2 0 1 1 0 0 0 2 1 0 1 2 2 1 0 1 1 2 0 0 1 1 2 1 1 2 0 1 2 0 2 1 0 1 0 0 0 0 2 0 0 2 0 0 2 0 1 0 1 1 0 1 2 2 0 0 0 0 2 0 0 0 1 0 0 0 0 0 0 2 2 0 2 2 2 0 0 0 0 0 1 1 0 1 2 0 0 0 0 1 0 1 0 0 0 0 0 1 0 1 0 0 0 1 0 0 1 2 0 0 2 1 1 0 1 1 0 0 1 1 0 1 1 1 1 1 1 1 1 1 2 1 2 2 2 1 2 2 2 1 1 0 1 0 0 0 0 1 2 2 0 1 1 1 0 0 0 0 0 0 1 1 0 2 0 2 2 0 2 2 0 0 0 0 2 0 2 2 0 0 0 0 1 1 0 0 0 1 0 1 0 1 0 0 0 2 1 2 0 2 0 2 0 1 0 1 2 1 1 0 0 1 0 2 0 2 0 1 0 0 0 0 1 2 2 2 2 0 0 0 0 0 1 0 1 1 2 1 1 2 1 1 2 0 0 1 1 2 2 1 1 1 1 0 1 0 1 0 0 1 1 1 1 1 1 0 0 1 1 1 1 1 2 0 1 0 2 1 2 1 1 1 1 0 0 0 0 2 2 2 1 0 0 0 1 1 0 2 1 2 1 1 1 1 2 0 2 1 0 2 2 2 0 2 1 0 2 0 0 0 0 0 0 1 0 0 0 0 1 1 0 2 0 0 1 0 0 0 2 0 0 0 0 1 0 0 0
81 1 0 1 0 0 0 1 2 1 0 1 1 1 0 0 0 2 2 0 0 0 0 2 2 0 1 0 2 2 2 0 1 1 2 0 2 0 0 1 0 0 1 0 0 0 1 0 0 0 0 0 1 1 1 2 0 1 0 1 1 1 2 2 0 0 0 0 2 1 0 0 1 1 1 1 1 1 1 0 1 0 1 0 2 0 0 1 1 2 1 1 2 2 0 2 0 0 0 0 1 2 1 0 2 1 2 1 1 1 0 1 0 0 0 0 0 0 1 0 1 0 2 0 2 2 0 1 1 1 0 0 0 0 0 0 1 0 0 0 1 0 0 0 1 0 0 0 0 1 0 0 0 0 1 0 1 1 0 0 2 1 1 0 1 2 1 1 1 1 1 1 0 2 1 0 1 1 1 1 1 1 0 1 0 1 1 0 0 2 0 2 2 1 2 1 2 0 0 0 0 0 0 1 1 1 1 0 2 0 0 0 2 1 1 2 0 0 2 0 2 2 2 0 0 0 0 0 0 0 0 0 0 0 2 0 0 2 0 0 0 0 2 0 1 0 0 0 2 0 0 0 0 0 0 2 1 0 0 0 0 0 0 1 0 0 2 0 1 1 0 1 1 0 2 1 0 1 2 2 0 2 0 0 0 0 0 1 0 2 0 1 2 0 2 0 1 1 0 1 0 0 1 1 0 1 0 2 0 0 0 1 0 0 1 0 1 0 0 1 0 0 1 1 2 0 1 0 2 1 2 2 0 0 0 0 0 0 0 0 1 1 0 0 0 0 1 1 1 1 1 0 0 1 0 1 1 0 0 0 0 0 1 0 1 1 0 2 1 0 1 1 0 2 0 1 0 0 0 1 1 1 0 0 0 0 0 0 0 1 0 0 1 0 1 0 1 1 1 1 0 1 0 2 1 0 1 0 0 0 1 0 1 1 1 0 0 0 0 0 0 1 1 1 1 1 0 0 0 0 0 0 0 0 1 0 1 1 0 0 1 0 2 0 1 2 1 2 2 2 0 1 0 1 0 0 0 1 1 1 2 1 0 1 0 1 1 0 0 0 0 0 2 2 1 0 1 0 0 1 1 0 1 1 1 2 1 0 0 0 2 0 0 0 1 0 1 2 2 0 2 2 2 0 2 0 2 1 1 0 2 0 1 0 1 1 0 2 0 1 2 1 1 0 1 1 1 0 0 1 0 0 0 0 0 0 1 0 1 1 1 1 0 1 2 1 1 1 1 0 0 1 0 0 2 0 0 0 0 0 1 0 0 0 0 0 0 0 1 0 0 0 1 0 0 0 1 1 1 2 1 0 2 0 1 0 0 0 0 0 0 2 0 0 0 0 0 0 0 0 0 1 1 1 2 2 1 0 0 0 2 0 1 2 0 2 0 0 2 1 0 1 0 1 0 0 0 1 0 0 0 2 1 0 2 1 1 0 2 0 0 1 0 2 0 1 1 2 0 0 1 1 0 0 2 2 0 2 0 1 1 0 1 0 1 1 1 2 0 1 1 0 0 0 1 1 1 0 1 1 0 1 0 0 0 0 1 1 0 0 0 0 1 0 1 0 2 0 0 0 0 0 0 0 1 0 2 2 2 1 0 0 0 2 0 0 0 0 0 0 0 0 0 0 1 2 0 2 2 1 1 0 0 0 0 0 2 0 0 2 1 1 1 0 1 0 0 0 0 0 0 0 0 0 0 2 0 1 2 1 1 0 2 0 0 0 2 1 0 2 1 0 1 0 0 1 0 1 1 1 1 1 0 0 1 1 0 2 2 2 1 2 2 2 1 1 0 1 0 0 0 0 1 2 1 1 1 0 0 2 0 0 1 1 1 2 0 1 0 0 1 0 0 2 1 1 1 0 0 1 0 1 2 0 0 0 0 0 0 0 1 0 0 0 0 0 0 1 1 0 1 1 2 1 1 0 2 1 0 0 1 1 0 0 0 2 1 0 2 0 1 1 0 0 0 1 1 1 2 2 2 2 2 2 1 1 0 0 1 1 0 2 1 1 2 0 2 2 0 0 0 1 2 2 2 2 0 0 0 1 0 1 1 1 1 1 1 0 2 1 1 0 0 2 2 2 1 2 1 0 0 1 1 2 1 1 1 1 0 0 0 0 2 2 2 0 1 0 1 0 1 0 2 0 1 1 1 0 0 1 0 2 0 0 1 1 1 0 1 1 1 0 1 0 0 1 1 0 1 0 0 0 0 0 0 0 0 0 0 2 0 0 0 2 0 1 0 0 0 0 1 0
82 0 0 0 0 0 0 2 1 1 0 0 0 1 0 0 0 2 2 1 1 1 1 2 2 0 2 1 2 1 1 1 0 0 2 0 2 1 0 1 1 1 0 1 0 1 0 0 2 2 0 0 0 0 1 2 0 1 0 1 1 2 1 1 0 0 0 0 2 0 0 2 2 2 1 2 1 1 1 1 1 0 1 1 0 0 0 0 0 2 0 0 1 1 0 1 0 0 0 0 1 2 1 0 1 1 1 0 2 0 0 2 0 1 2 2 1 0 1 0 1 0 2 0 2 2 0 1 2 1 2 2 0 0 0 0 0 0 0 0 1 0 0 0 1 0 0 0 0 1 0 0 1 0 0 0 0 1 0 0 0 0 0 1 0 2 2 1 0 2 0 1 1 1 0 0 1 1 1 1 1 2 0 0 0 0 0 2 1 0 1 2 2 1 2 2 0 0 0 0 0 1 0 0 1 2 2 0 2 0 0 0 1 0 1 2 2 0 0 0 2 2 2 0 0 0 2 2 0 0 0 0 0 0 2 0 0 2 0 0 0 0 2 0 2 0 0 1 0 0 0 0 0 1 1 1 0 1 0 1 0 1 0 1 0 0 0 1 2 1 1 0 0 1 0 0 0 1 2 0 1 1 0 0 1 0 2 1 0 2 0 1 0 0 1 0 2 1 0 1 0 0 2 0 0 0 0 2 0 1 0 1 0 0 1 0 2 0 1 0 0 2 0 0 1 0 2 0 0 1 2 1 0 0 0 0 0 1 0 0 0 0 1 0 0 0 0 1 0 1 0 1 0 0 0 0 0 0 0 0 0 0 1 0 1 0 0 1 2 0 0 0 1 1 1 0 0 2 0 2 0 1 1 0 0 0 0 1 1 1 0 0 0 0 1 0 0 0 0 0 0 0 0 1 0 0 1 0 0 0 0 0 0 0 1 0 0 0 0 0 0 2 1 1 1 2 1 0 1 0 1 0 0 1 1 1 0 0 0 0 1 0 2 0 2 2 0 0 1 0 1 0 0 2 1 0 1 2 2 2 1 2 1 0 0 1 1 1 0 0 2 2 0 0 0 0 0 1 1 1 0 0 2 2 0 2 1 0 0 0 2 0 1 2 0 0 1 0 1 1 1 2 1 1 1 1 2 1 1 0 1 0 0 0 0 1 1 2 0 2 2 0 1 0 1 1 1 0 0 2 0 1 1 1 0 0 1 0 0 1 0 0 0 1 2 1 1 1 1 0 0 0 0 0 1 0 0 1 0 0 0 0 1 0 0 0 0 2 0 2 0 0 1 0 0 0 1 1 1 2 2 0 1 1 0 1 0 1 1 1 0 2 2 0 2 1 0 1 1 0 0 1 0 0 2 2 1 0 0 0 1 0 1 1 0 1 0 0 0 0 1 0 0 0 0 1 2 1 0 0 1 2 1 1 2 0 1 0 2 0 1 0 0 2 0 1 0 1 0 0 1 2 1 0 0 2 0 1 1 0 0 0 1 0 1 1 0 1 2 0 0 2 1 1 0 2 0 0 0 2 0 1 0 1 1 1 1 0 0 1 0 0 1 1 1 0 2 0 0 0 0 0 0 0 1 0 1 1 1 0 0 0 0 0 0 0 1 1 1 0 0 0 0 1 0 2 1 1 1 1 2 1 0 0 0 2 2 0 0 2 1 0 0 0 1 1 1 0 0 0 1 0 0 0 1 1 1 0 1 0 0 1 2 1 1 1 1 1 0 1 1 0 0 1 1 0 2 1 1 1 1 1 1 1 1 2 1 2 1 2 1 1 2 2 1 1 0 1 0 0 0 0 1 2 1 1 0 0 0 1 1 1 1 0 0 1 1 0 2 0 2 2 0 2 2 2 2 0 2 2 1 1 2 0 0 0 0 0 1 0 0 0 0 0 0 0 0 0 1 1 1 0 2 0 0 1 2 0 1 1 1 1 0 0 0 1 1 0 2 0 0 0 0 0 0 0 0 0 2 2 2 2 0 0 0 0 0 0 0 0 0 2 1 2 2 0 2 1 2 2 0 2 1 1 1 1 1 2 0 1 1 2 0 0 0 2 2 0 2 0 2 0 2 1 2 2 2 2 1 1 0 2 0 0 0 0 0 1 0 0 0 0 2 0 0 1 1 0 0 0 2 0 0 2 2 0 2 0 0 0 1 0 0 0 0 0 0 0 0 0 1 0 0 0 0 0 1 0 1 0 0 0 0 0 0 0 0 0 0 2 0 1 0 2 0 0 0 0 0 1 2 1
83 0 0 2 0 0 0 1 1 1 0 0 1 0 0 0 0 0 1 1 1 1 0 2 2 0 0 0 2 0 0 2 1 2 2 0 2 2 0 0 2 2 0 0 0 0 0 0 0 1 1 0 0 0 0 0 0 0 1 2 0 1 2 2 1 1 1 0 2 1 0 0 2 2 2 2 0 0 0 0 0 0 2 0 1 0 0 0 0 2 0 0 1 2 1 2 0 2 2 2 2 2 1 0 2 1 2 2 2 0 0 2 0 1 1 1 0 0 2 0 2 0 1 1 1 1 0 0 0 0 0 0 0 0 0 0 0 0 0 0 1 0 1 0 1 0 0 0 0 1 1 0 0 0 1 0 0 2 1 0 1 1 0 1 0 1 0 0 2 2 0 2 0 2 1 1 2 0 0 0 0 2 0 1 1 0 0 1 1 1 0 1 1 1 1 0 1 0 0 0 0 1 0 2 1 1 2 0 2 0 0 1 1 0 2 2 1 0 1 1 1 1 2 0 0 0 2 1 0 0 1 1 0 0 2 0 0 2 0 0 0 0 2 0 2 0 0 0 2 0 0 0 0 0 0 2 2 1 0 1 0 1 0 2 1 1 1 1 1 1 1 0 0 1 0 0 0 0 1 0 1 0 1 1 0 0 2 1 0 2 0 1 0 0 2 0 1 1 1 1 1 0 2 0 0 0 1 2 0 0 0 2 0 1 2 0 0 1 0 0 0 0 2 1 1 0 2 0 2 2 2 2 0 0 0 0 0 1 0 0 0 0 0 0 2 0 0 0 0 1 1 1 0 0 0 2 0 1 0 1 0 0 1 1 1 0 0 0 2 0 0 0 0 2 0 0 0 1 0 2 0 0 1 1 0 0 0 1 1 1 1 1 1 1 2 2 2 0 1 1 0 1 0 2 2 1 1 0 1 1 0 1 1 1 1 0 0 0 0 0 0 2 0 1 1 2 1 0 1 1 0 1 0 2 0 0 0 2 0 1 2 0 1 1 1 2 0 1 1 2 0 1 0 2 1 0 1 2 1 1 1 1 0 0 0 0 0 1 0 0 1 1 1 1 1 0 1 0 0 2 1 1 2 2 2 1 0 0 0 1 1 1 1 1 1 0 0 0 1 0 0 2 0 1 1 1 1 0 0 0 0 0 1 0 2 0 0 2 0 2 2 0 1 0 0 1 1 0 0 1 0 1 0 0 2 0 2 0 0 0 1 0 1 0 2 1 0 1 1 0 1 0 0 0 1 0 1 0 0 0 2 0 0 1 1 1 0 0 2 0 1 1 2 0 2 2 2 1 1 2 1 0 0 0 0 0 0 1 1 0 0 2 0 0 2 0 0 0 0 0 0 1 0 0 1 2 1 0 0 1 0 0 0 1 0 1 1 0 1 0 0 0 0 0 0 0 2 2 0 0 0 2 0 0 1 1 1 0 2 0 1 1 0 2 0 0 0 1 1 0 0 1 0 1 1 2 0 1 1 0 0 0 2 0 0 2 1 2 0 0 0 0 1 0 0 2 1 0 1 1 0 0 1 1 1 2 0 1 0 1 0 0 0 0 0 0 1 1 0 1 1 0 0 0 2 0 1 0 1 2 0 0 0 2 1 0 0 0 0 0 0 0 1 0 1 1 1 0 0 0 0 0 0 0 0 1 1 0 0 2 0 1 1 0 1 1 1 1 0 0 0 0 0 0 0 1 0 0 2 0 0 1 2 1 1 0 2 2 1 2 0 0 1 0 0 0 1 0 2 2 2 2 0 0 1 1 0 2 2 2 0 2 2 1 1 0 0 0 0 0 1 0 2 2 2 0 1 0 0 2 0 0 2 1 0 0 0 1 1 0 2 1 0 2 2 2 2 0 0 1 0 1 2 0 0 1 1 1 2 1 1 0 0 0 0 0 0 0 0 0 1 1 2 0 1 1 2 0 0 0 2 2 1 1 0 1 0 0 2 1 2 0 0 0 0 0 0 0 0 0 2 2 1 1 0 0 0 2 0 0 0 2 0 2 2 0 2 2 0 0 0 1 0 0 2 2 0 2 1 1 0 0 0 0 0 2 2 1 2 2 0 0 2 1 1 1 0 1 0 1 0 2 2 2 2 1 1 1 0 0 0 1 2 2 1 1 1 1 0 1 1 0 1 0 1 0 1 0 0 2 0 2 0 0 0 0 0 0 1 0 1 1 0 0 1 1 2 0 2 1 0 1 1 1 0 0 1 0 0 1 0 0 0 2 0 1 0 0 1 0 0 0
84 1 0 1 0 0 0 1 1 1 0 0 0 2 0 2 0 2 0 0 1 0 0 1 1 0 0 0 2 2 1 1 2 2 0 2 0 2 0 0 2 2 1 0 0 1 1 0 0 1 0 0 0 1 0 2 0 2 0 1 0 0 2 2 0 0 0 1 1 0 1 0 1 1 2 1 0 2 2 0 1 0 2 0 2 0 0 0 0 1 0 0 0 1 1 1 0 0 0 0 2 2 1 0 2 0 2 1 0 2 0 1 1 1 1 1 1 0 2 0 1 0 1 1 1 1 0 1 1 1 0 0 0 0 0 0 0 0 0 0 0 0 0 0 1 0 0 0 0 0 0 0 0 1 1 0 2 1 0 1 1 1 0 0 0 1 1 0 1 2 1 0 1 1 0 1 0 0 0 1 0 0 0 2 0 2 2 1 1 2 0 2 2 1 2 1 1 0 0 0 0 1 0 2 2 1 1 0 1 0 2 0 2 0 2 2 0 0 0 0 2 2 1 1 0 0 2 2 0 0 1 1 0 0 1 0 0 1 0 0 0 0 1 0 2 1 1 1 2 0 0 1 0 0 0 1 0 1 0 1 0 1 0 1 0 0 1 0 2 2 0 1 0 1 0 0 0 1 2 1 1 1 1 1 1 0 2 1 0 2 0 1 0 0 2 0 2 1 0 1 0 0 2 0 0 1 0 1 0 1 0 2 0 0 2 0 1 0 1 1 0 1 0 0 2 0 2 0 1 1 2 1 1 0 0 0 0 1 0 0 0 0 0 0 0 0 0 0 0 0 2 0 1 0 1 0 0 0 0 1 0 0 2 0 2 0 0 2 2 0 0 0 0 2 0 0 0 1 1 2 1 0 0 0 0 1 0 0 0 0 1 1 0 0 2 0 0 0 0 0 0 0 0 1 1 0 2 0 0 0 0 1 0 0 0 0 1 1 0 1 1 0 0 1 0 2 2 0 1 0 1 0 1 1 0 0 1 1 0 0 2 0 2 0 1 2 0 1 1 0 0 1 0 2 2 2 0 1 1 0 2 0 0 0 0 0 0 2 0 2 2 2 1 1 1 1 0 1 1 0 1 1 2 2 0 2 0 2 1 1 0 2 1 1 1 0 2 0 0 0 1 2 0 2 0 0 1 1 0 0 0 1 0 0 1 1 0 1 0 2 2 0 1 1 0 1 1 0 0 2 0 2 0 0 0 0 2 0 1 0 0 0 0 0 2 1 2 1 1 0 1 0 0 0 0 0 0 2 1 1 0 1 0 0 0 0 1 1 2 0 0 1 0 0 0 1 1 0 1 1 1 0 0 1 0 0 0 2 1 1 1 1 0 1 1 1 1 0 0 0 0 1 0 1 2 2 2 2 0 2 1 0 1 1 0 1 1 0 0 0 1 0 0 0 0 2 2 1 0 0 0 0 0 0 2 0 0 2 2 0 0 1 0 1 1 0 0 1 0 0 1 2 0 2 2 2 0 1 1 0 0 0 0 1 0 0 2 2 1 1 0 1 1 0 1 2 0 0 2 0 1 0 0 1 0 1 1 1 1 0 0 0 0 0 0 0 1 0 0 1 0 0 0 0 1 0 1 1 2 0 2 1 0 2 0 1 1 0 0 0 0 0 0 1 1 2 1 1 1 1 1 1 0 0 0 0 0 1 1 2 0 1 1 0 0 1 0 0 0 0 1 1 0 0 0 0 1 1 2 0 0 0 2 2 2 0 2 1 0 2 0 0 0 1 1 0 1 0 1 1 1 1 0 0 1 2 0 2 1 2 1 1 2 1 0 0 0 0 0 0 0 0 0 2 0 2 2 0 0 2 0 0 2 2 1 1 0 1 1 0 1 2 0 2 2 1 1 0 1 2 0 1 2 0 0 1 1 0 0 0 0 0 1 0 1 0 1 0 1 0 2 2 1 0 0 0 0 0 0 0 2 2 0 0 0 0 0 0 1 0 0 0 1 1 0 0 0 1 1 0 2 1 0 0 0 0 0 1 0 0 0 2 1 2 2 0 2 2 0 0 0 2 2 1 1 1 1 2 1 1 0 0 0 0 1 1 1 1 2 2 0 0 2 1 0 1 2 0 1 0 1 1 0 2 0 0 0 1 0 0 0 0 2 0 0 0 1 1 1 0 0 0 1 0 2 1 2 0 0 0 1 0 1 0 0 1 1 0 1 0 0 0 1 0 0 1 1 0 2 0 0 0 0 0 0 0 0 0 0 0 0 0 1 1 0 0 0 1 1 1 2 1
85 1 0 2 0 0 0 2 1 1 0 0 1 1 0 1 0 2 1 1 0 0 0 2 2 0 0 0 2 2 2 2 0 0 2 1 1 1 0 1 1 1 1 0 0 0 0 0 0 0 0 0 0 0 2 1 0 1 0 0 2 2 1 2 1 1 1 0 1 0 1 1 2 2 0 2 2 1 1 0 1 0 1 1 1 0 0 0 0 2 0 0 2 0 0 0 0 0 0 0 2 1 1 0 2 0 2 0 0 1 0 1 1 2 2 2 1 0 2 0 1 0 2 0 2 2 0 0 2 0 0 0 0 0 0 0 0 0 0 0 1 0 0 1 1 0 1 1 0 0 0 0 0 1 0 0 0 1 1 1 1 0 1 0 1 2 1 1 0 0 2 1 1 1 0 0 2 0 0 0 0 1 1 0 0 0 1 0 0 1 0 2 1 1 1 2 1 0 0 1 0 0 0 2 2 0 0 0 2 0 0 0 1 0 1 2 2 2 0 2 0 0 2 0 0 0 1 0 0 0 0 0 0 1 1 0 0 2 0 0 0 0 2 0 2 0 0 1 1 0 0 0 0 0 0 1 0 1 0 0 0 0 0 2 0 0 0 1 2 1 1 1 0 0 0 1 0 1 2 2 1 1 0 0 0 1 1 1 0 1 1 1 0 0 2 0 2 2 0 2 0 1 2 0 0 0 1 0 0 1 0 1 0 0 1 0 0 0 0 1 0 1 1 1 1 0 0 0 0 0 1 1 0 0 0 0 0 2 0 0 0 0 2 0 1 0 0 0 0 1 1 0 0 1 0 1 1 0 0 2 0 0 2 0 2 0 0 0 0 0 2 2 0 2 1 0 0 1 1 2 0 0 1 0 0 0 0 0 0 0 0 0 2 0 1 1 1 1 0 0 0 0 0 2 2 1 1 0 0 0 0 1 1 1 1 0 1 0 0 0 0 1 0 2 2 2 0 0 1 0 1 0 2 0 0 0 0 0 0 0 2 0 1 1 0 1 0 0 0 1 0 0 0 2 1 1 0 1 1 1 1 1 0 1 0 1 1 1 0 0 1 1 1 1 1 0 1 0 0 0 1 0 1 1 2 2 0 0 0 0 1 1 1 2 1 0 0 1 1 0 1 2 0 2 0 0 1 2 0 0 0 0 1 2 0 2 0 2 0 2 2 0 1 1 0 1 1 0 0 2 0 2 0 1 0 0 2 0 2 2 0 0 0 0 2 2 1 1 1 0 1 1 0 0 1 2 1 0 0 0 1 0 1 1 1 0 0 0 1 0 0 0 0 0 0 0 2 0 0 2 0 0 2 1 1 1 0 1 0 0 0 1 1 0 1 0 0 0 0 0 0 2 0 1 2 2 2 1 0 1 0 0 0 0 1 0 0 0 1 0 0 0 0 0 0 1 2 1 0 0 0 2 0 0 1 2 0 0 2 0 0 1 0 1 1 0 0 0 0 1 0 1 0 1 1 2 0 2 2 0 0 0 0 0 0 1 1 2 1 0 1 1 1 0 0 2 1 1 2 1 1 0 1 1 1 1 1 1 1 0 0 0 0 0 0 0 1 0 0 2 0 2 0 0 0 0 2 1 1 0 1 0 0 0 0 0 0 0 0 0 0 0 0 0 2 2 1 0 0 0 0 0 0 0 0 1 0 0 0 1 1 0 1 0 1 1 0 1 0 0 0 0 0 1 2 1 0 0 1 0 0 0 2 1 0 0 2 2 0 2 1 1 0 0 0 1 1 2 0 0 0 0 0 0 1 1 0 1 1 2 1 2 2 2 1 0 0 2 0 0 0 0 1 1 1 0 2 0 0 1 0 0 1 1 1 2 0 1 1 0 1 1 0 1 2 0 0 0 2 2 1 1 2 0 0 0 0 0 1 0 1 1 0 0 0 0 0 0 2 1 1 1 0 0 0 0 0 0 0 0 0 0 0 0 2 0 0 0 2 1 2 0 0 0 0 1 2 2 2 1 2 1 0 0 0 0 0 1 2 0 0 1 2 1 1 0 2 2 0 0 0 2 2 2 1 1 1 0 0 0 0 1 0 0 0 2 2 2 1 1 0 0 2 2 0 1 1 2 1 1 1 1 0 2 0 0 0 2 0 0 0 0 1 1 0 1 1 0 1 0 2 0 1 2 1 0 1 0 0 0 1 0 0 0 1 2 2 0 1 0 1 1 0 1 1 1 2 0 1 0 0 0 1 1 0 0 0 1 2 1 0 1 0 1 0 1 1 1 2 1 2 1
86 0 0 0 0 0 0 1 1 1 0 0 1 1 0 0 0 0 1 2 1 1 0 2 2 1 1 0 2 2 2 0 1 1 0 2 2 1 0 0 2 2 0 0 0 0 0 0 0 0 0 0 0 1 2 0 0 1 0 1 0 1 2 2 0 0 0 1 2 0 0 0 2 2 1 2 1 0 0 1 0 0 2 0 1 0 1 1 1 2 1 1 0 1 1 2 1 0 0 0 1 2 1 0 2 1 2 1 1 1 0 2 0 1 1 1 0 1 1 0 1 1 0 2 0 0 0 0 2 2 0 0 0 0 2 2 0 0 0 0 2 0 0 1 0 0 0 0 0 0 0 0 0 0 0 0 0 1 0 0 0 0 0 1 1 2 2 0 1 2 0 1 2 0 0 0 2 0 0 0 0 0 0 1 0 1 1 0 0 2 0 2 1 1 1 1 2 0 0 1 0 0 0 1 1 1 2 1 2 1 1 0 2 0 1 2 2 0 1 0 1 1 2 0 0 0 0 1 1 1 0 0 0 0 0 0 0 2 0 0 0 1 1 0 2 1 1 0 2 0 0 0 0 0 0 2 2 0 0 0 0 0 0 0 0 1 1 0 2 2 0 1 0 1 0 2 1 0 0 0 0 0 0 0 0 1 2 0 1 2 0 1 0 0 2 0 2 1 0 1 0 0 2 0 0 1 1 2 0 0 0 2 0 0 1 0 0 0 1 0 1 2 1 2 1 0 1 0 0 1 1 1 0 0 0 0 0 2 0 0 0 0 1 0 1 0 1 1 1 1 2 0 0 1 0 0 0 0 0 0 0 0 2 0 2 1 0 1 1 0 1 1 0 1 1 1 0 2 0 0 1 1 0 0 0 0 0 0 0 1 0 0 0 0 2 1 2 1 1 1 0 1 0 0 0 0 2 1 0 0 1 0 0 0 0 0 1 0 0 0 0 2 1 1 1 1 0 0 1 0 1 0 2 0 0 0 0 1 0 0 1 0 1 1 2 2 0 1 1 0 0 0 0 1 1 1 0 1 1 0 2 1 0 1 0 1 1 1 0 0 2 2 1 1 2 2 0 1 0 1 0 0 0 0 2 1 0 0 0 0 1 1 0 1 0 0 1 1 1 1 1 1 2 0 2 0 2 1 0 0 0 1 0 0 1 1 0 2 0 1 1 0 2 0 1 2 0 0 0 2 0 2 0 1 0 2 2 0 1 0 1 1 0 0 2 2 0 2 2 0 2 0 0 0 1 1 0 0 0 0 0 0 0 1 1 0 0 2 1 1 1 1 0 0 0 0 2 2 2 2 2 0 2 2 0 2 0 0 0 0 0 1 1 1 0 0 0 0 0 0 0 2 0 1 1 1 1 0 0 1 1 0 0 1 0 0 0 0 0 1 1 1 0 1 0 0 1 0 0 0 0 2 1 0 2 0 0 0 2 0 1 0 0 2 0 2 2 0 0 0 2 1 0 1 2 2 1 1 1 0 0 0 2 1 1 0 1 1 2 0 0 2 1 0 0 1 1 0 1 2 0 1 2 2 0 2 0 1 1 0 0 0 0 0 1 0 1 0 0 1 0 1 0 0 1 0 0 2 2 0 0 0 0 2 0 0 1 1 1 0 0 0 0 0 1 0 2 0 0 0 1 0 0 0 0 0 0 0 0 0 0 0 0 0 1 0 0 0 0 0 1 0 0 1 1 1 0 0 2 0 0 1 2 0 0 2 1 2 0 1 1 0 0 1 1 0 0 1 1 1 2 2 0 0 1 1 0 2 1 2 0 2 2 1 0 1 0 0 1 0 0 0 2 2 2 1 0 0 0 1 0 0 1 1 1 1 1 0 2 0 2 2 0 0 1 2 1 0 1 1 0 0 2 0 0 0 0 2 2 0 0 1 1 0 1 0 1 0 1 1 1 1 1 0 0 1 1 0 0 0 0 1 1 0 0 1 0 0 2 1 1 0 0 0 0 0 0 1 2 1 2 1 0 0 0 0 0 0 1 0 1 1 0 2 2 0 2 1 0 0 1 2 1 1 1 2 0 2 0 2 0 0 0 0 1 2 2 1 1 1 0 0 1 2 2 2 1 2 2 0 1 1 0 1 1 2 1 0 1 1 0 0 2 2 1 1 1 2 0 1 0 0 2 0 0 0 0 0 0 0 2 0 1 0 1 1 2 0 2 0 1 0 0 0 1 0 0 0 1 0 0 0 2 2 0 0 2 1 1 1 0 0 0 1 0 0 0 1 2 1 2 1
87 0 0 1 1 0 0 2 2 0 0 0 1 1 0 0 0 0 0 1 1 1 0 1 1 1 1 0 2 1 1 1 2 2 1 1 1 1 0 0 1 1 0 0 0 0 0 0 0 1 0 0 1 0 0 2 0 0 0 1 1 1 0 1 0 0 0 0 1 0 0 1 2 2 0 2 2 1 1 0 0 0 2 1 2 0 0 2 2 2 2 2 2 0 0 0 0 2 2 2 1 2 1 0 2 2 2 1 2 0 0 1 1 2 2 2 1 0 2 0 2 0 0 2 0 0 0 1 2 2 0 1 1 0 0 0 1 0 0 0 0 0 1 0 0 0 0 0 0 0 0 0 0 1 1 1 1 0 0 0 1 1 1 1 0 1 1 0 2 2 0 2 0 2 1 1 2 2 1 1 1 1 0 1 1 2 1 2 1 1 1 2 0 0 0 2 1 1 0 0 0 0 0 1 1 2 1 1 0 0 2 0 0 0 2 2 1 0 1 1 1 1 2 0 0 2 0 2 0 0 0 0 1 1 1 0 0 2 0 0 0 0 1 0 1 0 0 0 2 0 0 1 1 1 1 2 0 1 0 1 0 1 0 0 0 0 0 1 2 2 0 0 2 0 0 2 1 2 2 1 0 0 1 1 1 0 2 1 0 1 1 1 0 0 1 0 1 0 0 2 1 0 1 1 0 0 0 0 1 0 1 2 0 0 0 0 1 0 2 0 0 2 1 0 2 0 1 0 1 1 2 1 1 1 0 1 1 0 0 2 1 2 1 0 0 0 1 1 0 1 1 1 1 0 1 1 1 0 0 0 0 0 1 0 1 0 0 0 2 0 0 0 0 2 0 1 0 2 0 0 0 2 0 0 0 1 0 0 0 0 0 0 0 0 2 1 1 0 0 0 0 0 0 2 2 2 0 0 1 0 0 1 0 0 0 0 0 0 0 0 0 2 1 0 1 1 1 1 1 0 0 0 0 1 0 0 0 0 0 0 0 0 0 2 0 2 1 2 2 1 0 2 0 2 2 2 0 2 2 2 1 2 1 0 0 1 1 1 0 0 1 1 1 1 1 0 1 0 0 2 1 0 1 1 1 2 0 0 0 0 1 1 0 1 1 0 1 0 0 0 1 2 1 1 1 0 1 1 0 0 0 2 0 0 0 2 1 2 0 1 1 1 1 0 1 1 1 0 0 1 0 1 0 1 0 0 1 0 1 1 0 0 0 1 1 1 2 1 1 0 0 0 0 1 2 0 0 2 0 1 0 0 0 0 1 0 0 2 0 2 1 1 0 0 0 1 2 1 2 1 2 0 2 2 0 0 0 2 2 2 1 0 0 2 0 0 0 0 0 0 0 2 1 1 2 2 1 2 0 2 1 0 0 0 1 0 0 0 0 1 1 1 1 1 0 1 1 1 0 0 1 0 0 0 1 1 1 1 1 1 1 0 0 1 0 2 2 0 0 0 0 2 0 0 1 0 0 2 2 0 0 0 1 0 1 2 1 2 1 1 0 1 0 1 1 1 1 1 1 1 1 2 0 1 0 1 2 0 0 1 0 0 0 2 0 0 2 0 0 1 0 1 0 0 0 0 1 0 1 1 0 0 0 2 0 1 1 1 1 0 0 0 0 0 2 2 0 2 1 0 1 0 0 0 0 0 1 0 0 1 0 0 0 0 1 0 0 1 0 0 0 0 0 1 0 1 0 0 2 0 0 0 2 2 2 0 2 2 0 2 1 1 1 0 0 0 0 1 1 1 1 1 1 1 2 2 1 2 2 2 0 2 2 2 1 0 0 0 0 1 0 0 0 1 0 2 1 0 1 1 0 0 1 1 1 2 0 1 1 1 1 2 0 2 2 1 0 0 0 1 0 1 1 1 0 1 0 0 1 0 1 0 1 1 1 0 0 1 1 0 2 2 1 0 0 0 1 0 0 0 0 1 0 0 0 0 0 0 2 1 1 0 1 1 0 0 0 1 0 0 1 1 0 0 0 0 0 1 0 0 0 1 1 1 2 1 1 1 0 0 0 2 0 0 2 1 0 1 0 1 1 1 0 0 1 1 1 1 1 1 0 0 1 2 1 1 2 0 1 0 0 2 0 1 0 1 0 0 0 0 0 0 1 1 1 1 1 0 0 0 2 0 1 2 1 0 1 0 0 0 2 0 0 0 2 2 2 1 1 0 1 0 0 0 0 0 0 0 1 0 0 0 1 1 0 0 1 1 0 1 0 0 0 0 0 0 0 0 0 0 1 0
88 1 0 0 1 0 0 2 2 0 0 0 0 1 0 1 1 1 1 1 1 1 0 0 0 1 1 0 2 2 2 0 1 1 2 0 2 0 0 2 0 0 0 0 1 0 0 0 1 2 0 0 0 0 1 1 0 0 0 0 2 2 2 2 0 0 1 0 1 0 0 1 2 2 1 2 1 0 0 0 0 0 2 0 2 0 0 0 0 2 0 0 2 2 1 1 0 2 2 2 0 2 1 0 2 1 2 2 2 0 0 2 0 1 1 1 1 1 2 0 1 1 2 0 0 0 0 0 2 2 2 2 0 0 0 0 0 0 0 0 1 0 1 0 1 0 0 0 0 2 0 0 0 0 1 0 1 0 0 0 1 2 0 1 0 2 1 0 0 2 0 0 0 2 0 1 0 2 0 0 0 2 0 1 0 1 1 0 0 0 0 0 2 1 2 2 1 1 0 0 0 0 0 0 0 2 2 0 2 0 1 0 2 0 2 2 1 0 2 0 2 2 2 0 0 0 0 2 0 1 0 0 0 1 1 1 1 2 0 0 0 1 2 0 2 0 0 0 2 0 0 0 0 0 0 1 0 1 0 0 0 0 0 0 0 0 0 0 2 1 1 0 0 2 0 0 0 1 2 1 0 2 0 0 0 0 2 1 0 2 0 0 0 0 2 0 1 0 0 2 0 1 1 1 0 0 1 2 0 0 0 1 0 0 0 0 1 0 1 0 0 1 2 2 1 0 1 0 0 1 1 0 0 0 0 0 0 1 0 0 0 0 1 0 1 0 0 0 0 1 2 0 0 1 0 1 1 0 0 1 0 0 1 0 1 0 0 2 2 0 0 0 0 2 0 0 0 2 2 2 1 1 0 0 0 0 0 1 1 0 0 1 1 0 1 1 2 1 1 1 0 1 0 1 1 0 2 0 0 0 0 0 2 2 2 1 0 0 0 0 0 0 1 2 1 2 0 0 1 1 0 1 1 0 1 1 0 1 0 1 1 0 1 1 0 1 0 1 1 0 0 1 0 1 1 1 0 1 0 2 0 2 0 0 0 0 0 0 0 0 1 1 0 0 1 1 0 0 0 1 0 0 0 0 2 0 0 2 1 1 0 2 0 2 1 0 0 0 1 0 1 2 2 0 2 0 2 1 0 0 0 0 0 1 0 2 0 2 0 1 1 1 1 0 0 2 1 2 2 0 2 0 0 0 0 0 1 0 0 2 0 0 0 0 2 2 0 1 1 0 1 1 0 0 1 2 1 1 0 0 0 0 0 1 1 0 0 1 0 1 0 0 1 0 1 1 1 2 2 2 2 0 1 1 0 1 0 2 1 0 0 0 0 0 1 0 1 0 0 0 0 1 1 0 2 2 2 2 0 2 1 0 1 1 0 1 0 0 0 0 1 0 0 0 0 0 0 1 0 0 0 2 1 0 1 0 0 0 2 0 0 1 0 1 1 0 0 1 1 1 0 1 0 1 2 2 0 2 2 0 0 0 2 0 0 2 1 2 0 0 1 0 0 0 0 1 1 1 2 0 1 1 0 2 1 2 1 1 0 1 0 0 1 0 1 0 1 0 0 2 0 1 0 0 1 0 2 2 2 0 1 0 0 1 0 0 0 1 1 0 0 0 2 0 0 2 0 1 1 1 1 1 0 0 0 1 0 0 0 0 0 0 0 0 0 0 0 1 0 0 0 0 0 1 1 1 0 0 2 0 0 1 2 2 1 0 2 2 0 1 0 0 1 1 1 0 2 0 0 0 1 1 0 0 2 0 0 1 1 2 1 2 2 1 0 1 0 1 1 0 0 0 0 2 0 0 1 0 0 1 0 0 0 0 0 2 1 1 0 1 1 1 0 2 2 1 0 0 0 2 0 2 1 1 0 1 0 0 1 0 1 0 0 0 0 0 0 0 1 0 2 2 1 0 1 0 1 0 0 0 2 2 1 0 0 2 0 0 1 0 0 0 0 1 0 1 0 0 1 1 2 2 0 0 0 0 0 1 0 0 0 2 1 2 2 0 2 1 0 0 1 2 2 2 1 1 1 2 0 2 0 1 0 0 0 2 2 1 1 0 1 0 2 1 2 1 1 1 1 0 0 2 0 1 0 0 1 1 0 0 0 1 2 1 0 0 1 0 0 0 2 0 2 1 0 1 1 0 0 0 1 0 1 0 0 0 0 0 1 0 0 0 0 0 1 0 1 0 1 0 0 0 0 0 0 0 0 0 0 2 0 0 0 1 0 0 0 0 0 0 2 0
89 1 0 1 0 0 0 1 2 0 0 1 1 1 0 0 0 1 2 0 0 0 0 2 2 0 0 0 2 2 2 0 2 2 2 0 2 1 0 1 1 1 0 1 0 0 1 0 0 0 0 0 0 0 1 2 0 2 0 2 0 2 2 2 0 0 0 0 1 0 0 0 2 2 1 2 1 1 1 1 1 0 2 0 2 0 0 0 0 2 0 0 0 2 0 1 0 0 0 0 1 2 1 0 2 1 2 1 1 1 0 1 0 1 1 1 1 0 1 0 2 0 1 2 0 0 0 0 0 0 0 0 0 0 0 0 0 0 0 0 0 0 0 0 1 0 1 0 0 0 0 0 0 0 0 0 0 1 1 0 0 1 0 1 1 2 2 2 0 1 1 0 1 1 0 1 1 1 0 0 1 1 0 1 0 1 1 0 0 1 0 1 1 0 1 2 0 0 0 0 0 0 0 1 1 0 0 0 1 0 2 0 1 0 1 2 0 0 2 0 1 1 1 1 0 0 2 1 1 1 0 0 0 1 2 0 0 2 0 0 0 0 2 1 1 0 0 0 2 0 0 0 0 0 0 1 1 2 1 1 1 0 0 0 0 0 0 0 0 0 0 2 0 0 0 0 0 0 2 1 2 0 1 1 0 1 1 1 0 2 0 0 0 1 2 1 1 0 0 1 0 1 2 0 0 0 0 2 1 0 1 0 0 0 0 0 0 0 1 0 1 1 2 1 1 0 1 0 1 1 2 2 0 0 0 0 0 1 1 0 0 1 1 0 0 0 1 0 2 1 1 0 0 0 0 2 0 0 0 1 0 0 0 0 0 0 0 1 2 0 0 0 0 1 0 0 0 1 1 2 1 1 0 1 0 0 0 0 0 1 0 1 0 0 2 1 1 1 0 0 0 0 0 2 1 1 0 0 0 0 0 0 0 0 0 0 1 0 0 0 0 1 0 0 1 1 0 0 1 0 1 1 1 1 0 0 0 0 0 0 1 0 1 1 0 2 0 1 2 1 0 1 0 1 0 0 0 2 2 2 0 2 0 2 0 2 2 2 0 1 1 1 0 0 1 1 0 1 1 0 0 0 1 1 2 0 0 1 0 1 1 1 0 0 1 0 0 1 1 1 1 2 2 1 2 0 2 1 0 0 1 0 0 0 2 0 0 2 0 1 1 1 1 1 0 1 1 1 1 1 0 2 0 0 2 0 2 0 1 1 0 0 0 1 1 1 2 1 1 0 1 0 0 1 1 0 1 2 2 0 0 2 1 0 0 0 1 1 1 0 0 0 0 0 0 0 1 0 1 1 1 0 1 1 0 1 0 1 0 0 1 0 1 0 0 0 0 0 1 1 0 2 0 0 1 2 1 2 0 0 0 0 0 0 1 0 0 0 1 0 0 0 0 0 0 0 0 2 0 0 0 1 0 0 1 1 0 1 2 0 0 1 0 2 0 1 2 1 0 0 2 0 0 0 1 1 0 1 0 0 0 0 2 0 0 2 2 2 1 0 1 1 2 0 0 1 2 1 2 0 1 0 0 0 0 1 0 0 1 0 0 0 1 0 0 0 1 0 0 1 0 2 0 0 1 0 0 1 2 0 0 0 0 1 0 0 0 1 1 0 0 0 0 1 1 2 1 1 1 1 1 1 0 0 0 1 1 0 0 0 0 0 1 0 1 0 0 2 0 1 1 1 0 0 0 1 0 0 1 0 0 1 2 0 0 1 1 1 0 0 0 0 0 1 1 0 2 0 1 1 2 2 0 0 1 1 0 1 1 1 0 1 2 2 0 1 0 1 0 0 0 0 1 2 1 1 0 0 0 1 0 0 0 0 0 1 2 1 2 0 1 2 0 2 2 1 0 0 1 1 1 1 2 0 0 1 1 0 0 0 0 0 0 0 0 0 0 0 1 0 2 2 0 0 0 0 0 0 1 0 0 1 0 0 0 2 0 0 1 0 1 0 0 0 0 0 0 1 2 2 2 2 1 1 0 0 0 1 0 0 0 2 1 1 2 0 2 0 2 1 1 2 0 0 2 2 0 2 0 1 1 1 0 0 1 1 1 1 0 0 0 0 2 0 2 0 2 1 1 0 0 2 0 2 0 0 1 1 1 1 0 1 2 2 2 1 1 0 0 0 2 0 1 2 1 0 1 0 0 0 1 0 0 0 1 1 1 1 2 0 1 0 0 0 1 0 2 0 1 0 0 0 1 1 0 1 2 0 0 2 0 0 0 2 1 0 0 0 0 0 1 0
90 0 0 1 0 0 0 2 1 1 0 0 1 1 0 1 1 2 1 1 1 1 1 1 2 0 0 0 2 1 1 2 1 1 1 1 1 1 0 1 1 1 0 1 0 1 0 0 0 2 1 0 0 0 1 1 0 0 0 0 1 1 1 1 0 0 0 0 0 0 0 0 2 2 2 2 0 1 1 0 0 0 2 0 2 0 0 1 1 2 0 1 0 1 0 0 0 1 1 1 1 2 2 0 2 1 2 1 1 1 0 2 0 1 1 1 0 1 2 0 1 1 1 1 1 0 0 2 2 2 2 2 0 0 0 0 0 0 0 0 1 0 0 0 1 0 0 0 0 2 0 0 0 0 1 0 2 1 2 0 1 2 0 0 2 0 0 1 0 1 1 0 1 1 0 1 2 0 0 0 0 0 0 1 1 0 0 1 1 1 0 1 2 1 2 1 1 1 0 0 0 0 1 1 1 2 2 1 0 0 0 0 1 1 1 2 0 1 2 0 0 0 1 1 0 0 2 1 0 0 1 1 0 0 0 0 0 2 0 0 0 1 2 0 2 0 1 0 2 0 0 1 0 1 1 1 0 0 0 0 0 0 0 1 0 0 1 0 2 2 0 1 0 2 0 1 0 2 2 1 0 2 0 0 0 1 1 1 0 2 0 0 0 0 2 0 2 1 0 1 0 0 1 1 0 1 0 2 0 0 0 0 0 0 2 0 0 0 1 1 0 1 2 1 1 0 1 0 0 2 2 2 0 0 0 1 0 2 1 1 0 0 1 1 0 0 1 0 2 1 1 0 1 0 1 0 0 1 0 1 0 0 1 1 1 0 0 0 1 0 1 1 0 2 0 0 0 1 0 1 1 1 0 0 0 2 0 0 0 0 0 0 1 0 1 0 2 0 1 1 0 1 0 2 2 0 1 0 0 0 1 0 1 1 1 1 0 0 0 0 0 1 0 2 1 2 1 0 2 1 1 1 0 2 1 1 0 0 0 0 1 0 1 1 0 2 0 1 1 1 0 1 0 1 0 0 0 2 2 1 1 0 0 0 0 0 0 0 0 0 0 0 1 1 2 1 1 0 0 0 0 0 1 1 2 0 0 1 1 0 1 1 0 2 1 0 0 1 1 1 2 2 1 1 1 0 2 1 0 0 0 0 0 0 0 1 0 2 0 1 1 1 2 2 0 2 0 0 0 1 0 0 0 0 0 0 2 0 2 1 0 0 1 0 2 1 1 1 1 0 1 0 0 0 1 1 0 0 0 1 0 0 0 0 0 0 1 0 0 0 1 1 1 0 0 0 2 1 1 2 2 0 1 1 1 0 1 2 1 0 1 1 2 0 1 0 0 0 0 0 0 2 0 1 0 1 0 1 0 1 0 0 0 1 0 1 0 0 0 0 0 0 0 1 0 0 0 1 0 0 0 1 1 0 1 1 1 1 2 0 1 0 0 2 0 1 1 1 0 0 1 1 0 1 2 2 0 1 0 0 0 0 2 0 0 2 2 2 0 2 0 0 0 0 1 1 1 1 2 0 1 1 0 1 1 1 0 2 0 0 0 0 0 0 0 0 0 1 0 1 0 1 0 0 0 0 2 1 2 0 0 0 0 2 0 0 0 0 0 0 0 0 1 0 2 2 0 0 0 0 1 0 1 0 0 0 2 0 0 1 0 1 0 0 1 1 1 0 0 1 1 1 0 0 0 2 0 0 1 0 0 2 2 1 1 1 2 2 0 2 1 0 0 0 0 0 1 0 2 2 2 2 0 0 1 2 0 2 1 2 1 1 2 1 0 0 0 0 0 0 0 0 1 2 1 1 0 0 0 2 0 0 1 1 1 1 0 2 2 0 0 2 0 1 1 1 0 0 1 2 0 1 1 0 0 0 0 0 1 1 1 0 0 0 0 0 0 0 0 0 2 2 1 0 1 0 1 0 0 0 0 1 0 0 0 1 0 0 1 1 1 0 0 0 0 0 0 0 1 1 2 2 0 0 1 1 0 0 1 0 1 1 2 2 1 0 2 2 0 0 0 1 2 1 2 2 0 1 0 2 0 0 0 0 0 2 2 2 2 0 0 2 2 1 1 1 0 1 0 0 0 2 0 2 0 0 0 0 0 1 0 0 1 0 0 0 1 0 1 0 1 0 1 1 1 0 1 1 0 0 2 0 0 0 0 0 0 0 1 0 2 0 0 0 0 1 2 0 0 0 0 0 0 1 1 0 0 0 0 1 0 1 0 2 0 0 0 0 0 0 0 0
91 1 0 2 1 1 1 1 1 1 0 1 0 1 0 1 0 2 2 1 1 1 0 1 1 0 1 0 2 2 2 2 0 0 1 0 2 1 0 1 1 1 0 0 0 1 0 0 0 0 0 0 1 1 0 1 0 0 1 0 1 2 1 1 0 0 0 1 2 0 1 2 2 2 2 2 0 2 2 0 1 0 1 1 0 0 0 1 1 2 0 1 1 1 0 1 0 1 1 1 0 2 1 0 2 1 1 0 1 1 0 0 0 2 2 2 0 0 1 0 2 0 1 1 1 1 0 1 2 2 0 0 0 0 0 0 0 0 1 1 0 0 0 0 1 0 1 0 0 2 0 0 1 0 0 0 0 1 1 1 2 1 0 1 1 1 0 0 1 1 1 1 0 2 0 1 1 1 1 1 1 1 1 0 0 0 1 0 0 1 0 1 1 0 1 1 1 0 0 0 0 0 0 1 1 1 1 1 1 1 0 0 2 0 2 2 1 1 1 1 0 0 2 0 0 0 1 0 0 0 0 0 0 0 1 1 1 2 0 0 0 0 1 1 1 0 0 0 1 0 0 0 0 0 0 2 1 0 0 0 0 0 1 1 0 0 0 1 2 1 0 1 0 2 0 1 0 0 0 0 0 2 1 1 0 1 1 1 0 2 0 0 1 0 1 0 1 1 0 1 0 0 2 0 0 0 1 2 1 0 0 2 0 0 2 0 0 1 0 0 0 0 1 0 0 0 0 0 0 0 1 0 0 0 0 0 0 1 0 0 0 0 1 1 1 0 2 0 1 0 0 0 1 0 1 1 1 0 0 1 0 0 0 0 0 1 0 2 2 0 0 0 1 2 2 0 0 2 0 2 0 0 0 0 2 2 0 1 1 0 0 1 1 0 1 0 0 1 2 2 0 2 0 2 2 0 0 0 0 1 0 1 1 1 1 1 1 0 0 0 0 2 0 1 1 1 0 1 2 0 1 1 0 1 1 1 0 1 0 0 2 0 1 1 0 2 0 2 2 0 0 2 0 2 2 1 1 1 0 1 2 0 0 1 1 2 1 0 0 0 0 0 2 2 2 2 1 0 0 0 1 1 0 0 2 1 0 0 0 0 2 1 1 1 1 0 0 1 1 1 1 2 2 0 2 1 2 1 1 0 1 0 0 0 0 2 0 2 0 2 2 0 2 0 1 2 0 0 0 2 0 0 0 1 0 2 2 1 0 0 1 1 0 0 2 1 2 1 1 0 1 0 0 0 0 0 0 0 0 0 0 0 1 1 1 0 1 0 2 0 1 2 1 0 1 1 1 0 1 1 1 0 2 1 1 1 1 1 0 0 1 1 2 0 1 1 0 0 0 0 0 1 0 0 1 1 1 2 0 1 1 0 0 1 1 1 0 0 0 0 0 0 0 1 0 0 0 1 0 0 0 1 0 0 1 0 0 0 2 0 1 1 0 1 1 0 0 2 0 0 2 2 0 0 2 2 1 2 1 1 1 0 0 1 2 0 1 2 1 1 0 0 1 0 0 2 0 0 2 0 1 0 0 2 0 2 2 1 0 1 0 0 0 1 1 0 1 1 0 2 1 1 0 0 1 0 1 0 1 1 1 0 0 2 1 0 1 0 0 0 0 0 0 0 2 0 2 1 0 0 1 0 1 0 0 1 2 0 0 0 0 0 0 1 1 0 0 1 0 0 0 0 0 0 0 2 1 0 2 0 0 0 2 2 2 0 2 1 0 2 1 0 0 0 0 0 1 0 1 1 1 1 0 0 2 0 0 2 2 1 1 1 2 2 0 1 1 0 0 0 1 0 0 2 1 1 1 2 0 0 0 0 0 0 0 2 0 1 1 0 1 1 0 2 2 0 0 0 1 2 0 1 2 0 0 1 1 0 0 0 0 0 0 0 0 0 0 0 0 0 2 2 1 0 1 0 1 0 0 0 0 0 1 1 0 2 0 0 1 1 1 0 0 0 0 0 0 2 2 2 2 2 1 0 1 1 0 1 0 0 0 0 0 1 2 1 1 2 0 0 0 2 0 0 2 2 0 1 0 2 0 1 0 0 1 1 1 0 2 1 0 1 0 1 0 0 1 0 0 1 0 2 0 1 1 1 1 2 0 0 0 0 2 1 0 1 1 0 0 0 1 0 1 1 1 0 1 0 1 1 1 1 0 0 1 1 1 0 1 0 2 0 0 0 1 2 2 0 0 1 0 0 0 0 0 1 1 0 0 2 1 0 0 1 0 0 1 1 1 1 2 1
92 1 0 0 0 0 0 0 2 0 1 1 1 2 0 1 1 2 0 0 0 0 0 2 2 0 0 0 2 2 2 2 1 1 2 0 2 1 1 0 1 1 1 1 0 0 0 0 0 0 0 0 0 0 1 2 0 0 0 2 0 1 1 0 0 0 0 0 2 0 0 1 2 2 1 2 1 0 0 0 0 0 2 0 2 0 0 1 1 2 0 1 0 1 0 1 0 0 0 0 1 2 1 0 2 0 2 0 0 2 0 2 0 1 1 1 0 0 0 0 1 0 2 1 1 1 0 0 2 1 1 1 0 0 0 0 0 0 0 0 0 0 0 0 1 0 0 0 0 1 0 1 0 0 1 0 0 0 0 0 1 0 0 1 2 2 2 1 0 1 1 1 0 2 2 2 2 1 1 1 1 1 0 1 0 1 1 2 1 0 1 2 2 0 2 1 2 0 0 0 0 0 1 1 1 0 1 1 1 0 0 1 1 0 1 2 1 0 1 1 1 1 2 0 0 0 1 1 0 0 1 1 0 0 2 0 0 2 0 1 0 1 2 0 2 0 0 0 1 0 0 0 0 1 1 1 0 1 0 0 0 0 0 1 1 1 1 1 2 2 0 0 0 0 0 1 1 1 1 1 0 2 2 2 0 0 2 1 0 2 0 1 0 0 2 0 2 0 0 0 0 0 2 0 1 0 0 2 1 0 1 1 0 0 2 0 0 0 0 0 0 0 0 0 1 0 1 0 0 0 2 1 0 0 0 0 0 1 0 0 0 0 1 0 0 0 0 0 1 1 0 1 0 2 0 0 2 1 0 1 0 0 2 0 2 0 0 1 2 1 0 0 1 1 0 1 0 2 0 1 0 1 1 1 0 0 0 0 0 1 0 0 0 0 2 1 1 1 1 1 0 1 0 1 1 0 2 0 0 0 0 0 0 0 0 0 0 0 0 0 0 1 0 1 0 2 1 0 2 0 2 0 1 1 1 1 0 2 0 0 2 0 2 0 0 1 0 1 1 0 0 1 0 2 2 1 1 2 1 1 1 1 0 1 0 1 1 1 0 0 1 1 0 0 2 0 1 0 0 2 1 1 0 0 1 1 0 1 0 1 1 1 0 0 0 0 0 1 1 0 1 2 1 1 1 0 2 1 0 0 0 1 0 2 0 2 0 2 0 1 1 1 1 0 0 1 1 0 0 2 0 0 0 1 0 0 2 0 0 1 1 1 0 1 2 0 1 2 2 0 1 0 0 0 1 1 1 1 0 0 0 0 1 0 0 0 0 2 2 0 0 0 0 0 0 0 1 2 2 2 2 0 1 1 0 0 0 2 2 1 1 1 1 0 0 1 0 0 0 0 0 2 0 0 2 2 2 0 0 1 0 0 1 1 1 1 0 0 0 0 0 0 0 0 0 1 2 1 0 0 0 2 0 0 1 1 0 1 2 0 1 1 0 0 2 0 0 1 0 0 0 1 1 1 1 2 0 1 1 0 0 0 0 0 0 2 2 1 1 0 0 1 0 0 0 1 1 1 1 1 1 0 0 1 1 1 0 0 1 0 0 0 1 1 2 0 2 0 0 2 1 0 0 0 0 0 0 2 2 1 0 0 0 2 0 0 1 1 1 0 0 0 0 1 1 1 2 1 0 0 0 0 1 0 0 2 2 0 0 1 0 0 0 0 1 0 0 0 0 0 0 0 0 0 0 0 0 0 2 1 1 1 2 2 2 0 2 1 0 0 0 0 1 0 0 0 1 1 1 2 2 1 0 0 0 1 0 2 1 2 1 1 2 2 2 0 0 1 0 0 0 0 1 2 1 1 1 0 1 0 0 0 2 2 2 2 0 2 1 0 1 2 0 2 2 1 1 0 1 2 0 1 2 0 0 0 0 0 1 0 0 0 0 0 0 0 0 0 1 0 1 1 1 0 1 0 1 0 0 1 1 1 0 0 0 1 1 0 2 0 0 0 0 0 0 0 0 1 1 0 1 1 0 0 0 0 1 0 0 0 0 1 1 2 2 0 2 2 0 0 0 1 1 1 2 2 0 0 1 0 1 1 0 0 1 1 1 1 0 0 0 1 2 1 0 0 1 1 0 1 0 2 1 2 1 2 1 2 0 0 0 0 2 2 2 0 1 0 1 0 1 0 2 0 0 0 0 0 0 0 1 0 0 0 2 1 2 0 0 1 0 0 0 0 0 0 0 0 1 0 0 0 0 0 0 0 0 0 0 1 0 0 1 2 0 1 0 0 0 0 2 0
93 0 0 2 0 0 0 2 1 1 0 0 1 2 0 1 1 1 2 1 1 1 0 2 2 1 0 1 2 1 1 1 2 2 1 1 1 2 1 0 1 1 0 0 0 1 0 0 0 1 0 0 0 2 0 1 1 0 0 1 0 2 0 0 0 0 0 0 0 0 0 0 2 2 2 2 0 2 2 0 2 0 2 0 1 0 0 0 0 2 0 0 0 2 1 1 1 1 1 1 0 2 0 0 2 0 2 0 0 2 0 2 0 1 1 1 0 0 0 0 2 0 2 0 0 0 0 1 1 1 0 0 1 0 0 0 2 0 0 0 0 0 0 0 0 0 0 1 0 1 1 0 0 2 1 0 0 0 0 1 1 1 0 0 2 1 1 0 2 2 0 2 0 2 1 1 1 1 1 1 1 0 0 0 0 0 0 0 0 2 0 2 1 1 1 1 0 1 0 0 0 0 1 1 1 0 1 1 1 0 2 0 1 0 0 2 0 0 1 0 0 0 1 0 1 0 1 1 1 1 0 1 0 0 1 0 0 2 0 0 0 1 2 0 2 0 0 0 2 0 0 1 0 1 1 1 0 2 2 2 2 0 0 0 0 0 1 1 0 0 0 2 0 1 0 0 1 0 0 0 0 2 0 0 0 2 0 2 0 2 0 1 1 1 2 1 1 2 1 1 1 0 2 0 2 1 0 2 1 0 1 0 0 0 1 0 0 0 0 0 2 0 1 0 0 0 1 0 0 0 1 1 0 0 0 0 0 1 0 0 0 0 1 0 0 0 2 1 0 1 1 0 0 0 0 0 1 0 0 0 0 0 1 0 1 1 0 1 2 0 0 0 1 1 1 1 0 1 0 2 0 0 2 0 1 1 0 0 0 1 0 0 0 0 2 0 0 0 2 2 0 2 0 2 1 0 0 0 0 0 1 1 1 1 1 0 0 0 0 0 1 0 0 0 0 0 0 1 2 0 1 0 0 2 0 0 0 1 0 1 1 0 2 0 2 2 0 1 1 2 0 1 0 2 1 0 1 2 1 1 1 1 0 1 0 1 1 2 0 0 1 1 1 1 2 1 1 0 0 0 1 0 1 1 1 2 1 1 0 1 1 1 2 2 2 0 1 1 1 0 0 2 2 0 2 0 2 0 0 0 1 0 0 1 1 1 0 2 0 1 1 1 2 0 0 1 0 1 1 2 0 1 0 0 0 0 1 0 1 1 1 1 0 0 2 2 0 0 0 0 1 0 0 0 1 0 0 0 0 0 0 0 0 2 2 0 0 0 1 0 1 1 1 0 1 1 1 1 1 2 1 0 2 0 1 0 1 2 1 0 0 0 1 1 1 0 1 1 1 0 1 1 1 0 2 2 2 0 0 1 0 0 1 2 0 2 0 0 1 1 1 0 0 0 0 0 1 1 0 0 0 0 0 0 2 1 0 0 1 1 0 0 0 1 2 1 0 2 0 0 1 1 0 0 1 1 0 1 1 0 0 0 2 1 0 1 2 2 0 0 0 1 1 0 0 1 1 1 2 0 1 0 1 1 0 1 2 1 0 1 0 0 1 1 2 0 2 0 0 2 0 1 0 0 1 0 1 1 2 0 0 0 0 2 0 1 0 1 1 0 0 0 1 0 1 2 0 2 1 1 1 0 0 0 0 0 1 0 0 1 0 0 0 0 0 0 0 0 0 0 0 0 0 0 0 1 0 0 1 0 0 0 2 1 0 0 2 1 0 2 1 0 0 1 1 0 0 1 1 1 2 0 1 1 2 2 1 1 0 2 0 1 2 1 1 0 0 0 1 0 0 1 0 1 0 1 2 0 0 2 0 0 0 0 0 2 2 1 1 0 1 1 0 2 2 0 0 0 1 2 1 2 2 1 0 1 1 0 2 0 0 0 0 0 0 0 0 0 0 0 2 1 1 0 1 0 1 0 0 1 0 1 1 0 0 0 1 0 1 1 1 0 0 1 0 1 0 0 2 1 1 1 0 0 0 0 2 0 1 0 0 1 2 1 1 0 1 1 0 1 0 2 2 2 1 2 0 2 0 2 0 1 0 0 0 2 2 0 1 0 1 1 2 1 1 1 1 2 1 0 0 0 0 2 0 0 0 2 0 0 0 0 2 1 1 2 2 0 1 1 1 0 0 2 2 0 2 0 0 0 2 0 0 1 0 1 1 0 2 0 0 1 1 0 0 1 2 0 1 0 0 0 1 1 0 1 1 0 1 2 1 0 0 2 0 2 0 0 0 1 1 0
94 0 0 2 0 0 0 2 2 1 0 0 0 1 0 0 0 1 1 0 0 0 0 1 1 0 0 0 1 2 2 1 1 0 2 0 2 2 0 0 2 2 1 0 0 1 1 0 0 0 0 0 0 0 1 1 0 0 0 0 1 1 1 1 0 0 0 0 1 0 0 1 1 1 2 1 0 2 2 0 0 0 1 1 1 0 0 0 0 2 0 1 1 1 1 1 0 2 2 2 0 2 1 0 2 1 2 2 2 0 0 2 0 2 2 2 1 0 0 0 2 0 1 1 1 1 0 0 2 0 0 0 0 0 1 1 0 0 1 0 1 0 0 0 0 0 0 0 0 0 0 0 1 0 0 0 0 1 0 0 1 0 1 0 1 1 1 1 0 2 0 1 1 1 1 0 2 1 1 1 1 1 0 2 0 2 2 1 1 1 1 2 2 0 2 1 1 0 0 0 0 1 0 0 0 2 2 1 2 1 1 0 1 0 1 2 0 1 1 2 0 1 2 0 0 0 1 1 0 0 1 1 0 0 1 0 0 2 0 0 0 0 1 0 1 0 0 1 2 0 0 1 0 0 0 1 1 0 0 0 0 0 2 1 1 1 0 0 2 1 1 1 0 0 0 1 1 2 2 1 0 2 1 1 0 1 1 1 2 2 0 2 0 0 2 0 1 0 0 2 1 0 2 0 0 1 0 1 0 0 0 0 0 1 1 0 0 1 0 2 1 0 1 0 0 0 0 0 1 0 0 0 0 0 0 0 0 1 0 1 0 0 1 0 0 0 1 0 0 0 0 0 0 0 0 0 0 0 1 0 0 0 1 0 1 0 0 2 1 0 1 1 1 1 1 0 0 2 0 0 0 2 0 0 0 1 0 0 0 1 0 0 1 0 2 1 1 1 0 0 0 0 0 2 2 1 1 0 0 0 0 1 0 0 0 0 2 0 0 0 0 1 1 1 0 1 1 0 2 2 0 0 0 2 1 0 0 1 1 0 2 0 1 1 1 2 0 2 2 0 0 1 0 1 0 0 0 1 1 1 2 1 0 2 0 2 2 1 0 1 2 2 0 0 0 0 0 0 0 0 1 0 1 1 1 1 0 0 0 2 0 0 1 2 1 0 0 1 2 0 0 1 1 1 1 0 1 2 0 0 0 0 0 0 1 0 0 2 0 0 0 1 0 0 0 0 2 0 0 2 0 1 0 0 1 0 1 1 0 0 1 1 0 1 2 0 1 1 1 0 1 0 0 0 1 1 0 0 0 0 1 0 0 0 0 0 2 1 1 0 0 1 0 0 0 0 1 2 2 2 2 0 1 0 1 0 1 0 0 0 1 1 0 0 1 0 0 0 1 0 0 1 0 0 1 2 1 0 0 0 2 2 0 0 2 0 1 0 0 1 0 1 0 0 1 1 1 1 0 0 0 1 0 0 2 0 2 2 2 0 1 1 0 0 1 1 1 1 0 0 0 1 0 0 2 1 0 1 1 0 0 0 0 1 1 0 1 2 0 0 0 0 1 0 0 2 1 0 1 2 0 1 0 2 1 2 1 1 0 0 0 0 0 2 0 0 2 0 0 1 0 1 0 0 2 0 2 1 1 0 0 0 0 0 1 0 1 2 2 0 0 0 1 0 0 2 0 0 0 0 0 0 0 1 1 1 2 0 0 0 0 0 0 0 1 0 0 0 0 0 0 0 0 0 0 1 1 0 2 0 0 2 1 1 0 0 2 1 0 2 0 0 0 1 1 0 1 0 1 2 2 1 0 0 2 1 0 2 0 2 0 0 2 2 1 0 0 1 0 0 0 0 0 1 0 1 2 0 0 1 0 0 1 1 1 1 2 1 1 0 2 1 0 2 2 1 1 0 0 2 0 2 2 0 0 1 0 1 1 0 0 1 0 0 0 0 0 0 0 0 2 2 1 1 0 0 1 0 0 0 1 1 1 0 0 2 0 0 1 0 1 0 0 0 0 1 0 1 2 0 1 1 0 0 0 0 1 0 2 0 0 0 0 1 2 1 1 1 0 0 1 2 2 2 0 1 1 2 0 1 1 2 1 0 2 0 0 2 1 1 0 0 2 1 1 1 0 1 0 0 0 2 0 1 0 0 0 0 1 1 0 0 2 2 1 0 1 1 1 1 0 0 1 1 1 0 1 0 0 1 0 1 1 0 0 0 0 0 0 0 2 0 0 1 1 1 2 0 0 1 0 0 0 0 0 0 0 0 1 1 0 0 0 2 0 0 0 0 0 0 1 0
95 1 0 2 0 2 2 1 1 1 0 1 0 0 0 0 0 2 1 1 1 1 0 2 2 1 1 0 1 1 1 1 1 1 2 0 2 2 0 0 1 1 0 0 0 1 1 0 0 1 1 0 0 1 0 1 0 0 0 1 0 2 1 1 0 0 0 0 2 0 0 1 2 1 1 2 1 0 0 1 0 0 2 0 2 0 0 0 0 2 0 0 2 1 1 2 0 2 2 2 1 2 1 0 2 0 2 1 1 1 0 2 1 1 1 1 1 0 0 0 2 0 2 0 2 2 0 2 2 2 1 1 0 0 0 0 1 0 0 0 0 0 0 0 2 0 1 0 0 1 1 0 0 0 0 0 0 1 0 0 1 0 0 2 1 1 1 0 1 2 0 1 1 2 0 1 1 1 0 1 1 1 0 1 0 1 1 1 0 1 0 2 2 2 2 2 2 0 0 0 0 1 0 1 1 1 1 0 2 1 0 0 2 0 1 2 0 1 1 1 0 0 2 0 0 0 1 1 0 0 0 0 0 0 2 0 0 2 0 0 0 1 2 0 2 0 0 1 1 0 0 0 0 0 0 1 0 2 0 0 0 0 0 0 0 0 0 0 1 0 1 1 0 1 0 1 0 0 1 0 0 2 0 0 1 1 1 0 0 2 0 1 1 0 2 0 1 0 0 0 0 0 1 1 1 0 0 2 0 0 0 1 0 0 2 0 0 0 0 0 1 1 1 0 1 0 0 0 1 0 0 0 0 0 0 0 0 1 0 0 0 0 1 0 1 0 1 0 2 0 1 0 0 1 0 0 1 0 0 1 0 0 1 0 1 0 0 1 1 0 1 1 1 2 0 0 0 1 0 1 1 1 0 0 0 0 0 0 0 0 0 0 1 0 1 0 1 1 0 0 0 0 0 2 2 0 2 0 0 0 2 0 0 0 0 0 0 0 0 0 0 1 0 2 2 2 1 0 1 0 2 0 0 2 1 0 0 1 0 1 1 0 1 1 0 1 0 1 2 2 0 1 0 2 2 1 1 2 0 2 1 1 1 0 0 1 1 0 0 0 0 0 2 2 2 2 0 0 0 1 1 0 0 0 2 1 0 2 2 0 0 2 1 2 1 0 0 0 0 0 1 2 0 2 0 0 1 1 0 0 0 1 0 0 1 0 0 2 0 1 1 0 1 0 0 1 1 0 0 2 0 1 0 2 1 0 1 0 1 1 1 1 0 0 0 2 1 1 2 0 0 0 0 0 1 1 0 1 0 0 0 0 0 0 0 0 1 0 0 0 1 1 0 0 0 0 1 0 1 1 2 0 1 0 0 0 0 1 1 1 0 0 1 2 0 0 0 0 0 0 0 2 0 0 2 2 1 1 0 0 0 0 0 0 2 0 1 0 0 1 1 0 1 1 0 0 0 1 0 0 0 1 1 0 1 0 1 2 2 0 0 1 0 0 1 1 1 2 0 0 1 1 0 1 2 1 0 1 1 0 0 0 0 1 1 0 1 2 0 0 2 0 0 0 1 2 0 1 0 2 1 1 0 2 1 2 1 1 0 1 0 0 0 1 1 0 2 1 0 2 2 0 0 0 1 0 2 1 1 0 1 0 0 1 1 1 0 0 0 0 0 0 0 0 2 0 2 2 2 1 0 0 1 0 0 0 1 0 0 1 0 1 1 0 1 1 1 0 0 0 0 0 0 0 0 0 0 0 2 0 0 2 2 0 0 1 2 1 0 1 0 0 0 0 0 0 0 2 0 0 1 1 0 0 1 2 1 2 2 2 0 1 2 2 0 0 1 0 0 0 0 0 0 1 0 1 1 1 0 1 0 0 1 1 0 1 1 0 2 0 1 2 0 2 1 0 0 0 1 2 0 1 1 0 0 0 0 1 1 0 0 1 0 0 0 0 0 0 0 0 1 1 1 0 1 0 1 0 1 0 0 1 0 0 0 1 1 0 2 0 1 0 0 0 1 1 1 1 1 1 2 2 1 1 0 0 0 0 0 0 1 1 0 2 2 1 1 2 0 0 0 2 1 1 2 2 1 1 1 1 0 0 0 0 1 1 1 1 2 2 0 0 1 2 2 2 1 1 0 1 0 2 1 1 2 2 2 1 0 0 0 0 1 2 1 0 0 1 0 2 0 0 1 2 2 0 2 0 0 0 2 0 1 0 0 1 1 0 1 0 1 0 0 0 1 1 2 1 1 1 0 1 0 1 0 0 1 0 0 2 2 0 0 1 0 0 1 1 1 0 1 0
96 1 0 1 1 0 0 1 2 0 0 1 1 2 0 1 0 1 1 1 1 0 0 1 1 1 0 1 2 2 2 0 1 1 0 2 1 1 1 1 0 0 0 1 0 1 1 0 0 1 0 0 0 0 1 2 0 0 0 1 1 1 2 2 0 0 0 0 2 1 0 1 2 2 0 2 2 0 0 2 0 0 1 1 0 0 0 0 0 2 0 0 2 1 1 1 0 2 2 2 1 2 1 0 2 1 2 0 1 1 0 1 0 2 2 2 0 0 1 0 2 0 1 1 0 1 0 1 2 1 1 1 0 0 0 0 0 0 0 0 1 0 0 0 1 0 0 0 0 1 1 0 1 1 1 1 0 1 0 0 1 1 0 1 0 1 2 0 1 1 1 2 0 2 0 1 2 0 0 0 0 0 1 0 0 0 0 1 0 0 0 1 1 1 1 0 1 0 0 0 0 0 1 0 0 1 0 0 0 0 1 0 2 0 0 1 1 0 1 0 1 1 2 0 0 0 2 2 0 0 0 0 0 0 2 0 0 2 0 0 0 0 1 0 1 0 0 1 1 0 0 0 0 1 1 1 0 1 0 0 0 0 2 1 1 1 0 0 1 0 0 1 0 2 0 1 0 1 1 1 0 0 1 2 0 0 2 1 1 2 0 2 2 0 2 0 2 0 0 0 0 0 1 1 0 0 0 0 2 0 2 2 0 1 0 0 0 0 0 1 0 1 1 1 0 0 0 1 0 1 2 1 0 0 0 0 0 1 0 0 0 0 2 1 1 0 2 0 1 2 1 1 0 0 0 0 1 0 0 0 0 0 0 1 0 0 0 2 2 0 0 0 0 2 1 0 0 2 1 1 0 0 0 0 0 0 0 0 0 0 0 0 1 0 2 2 2 0 0 0 0 0 0 2 2 1 0 0 0 0 0 1 0 0 0 0 1 0 0 0 0 1 1 0 1 1 1 0 1 1 0 1 0 2 1 1 0 0 0 0 2 0 1 1 0 1 1 0 0 1 0 0 0 2 2 1 1 1 1 2 1 2 0 0 2 2 0 1 0 1 1 1 1 1 0 0 0 0 0 1 0 0 0 0 2 2 0 2 1 1 0 2 1 2 1 0 1 0 1 0 0 2 0 1 1 1 1 1 0 0 0 1 0 0 1 1 0 2 0 2 2 0 0 0 0 0 2 0 0 1 0 1 0 0 1 0 2 0 0 2 1 1 1 1 2 2 2 1 2 0 1 0 0 1 1 0 1 0 1 0 0 0 1 0 0 0 1 1 2 0 0 1 0 0 0 1 1 0 2 0 2 0 1 0 0 0 0 2 2 2 1 0 0 1 0 1 0 0 0 0 0 0 1 0 1 2 0 1 1 1 0 0 0 0 1 0 0 0 0 1 0 1 0 0 0 0 0 1 0 0 0 2 1 0 2 1 0 1 2 0 0 1 0 1 1 0 1 2 0 0 2 1 0 1 2 2 0 2 2 0 0 0 1 0 1 1 1 2 0 1 1 0 1 0 0 2 0 1 1 1 1 0 1 2 0 1 1 1 0 0 0 0 1 0 0 1 2 1 0 2 2 0 0 0 0 0 0 1 1 0 2 0 0 1 0 1 0 1 1 0 0 0 0 0 2 1 1 1 0 0 1 0 0 0 0 1 1 0 0 2 0 2 1 0 2 0 1 0 0 0 0 0 0 1 0 0 1 0 2 0 0 1 2 0 0 0 2 1 0 1 0 0 1 0 0 0 0 1 1 1 2 2 1 1 1 2 1 1 1 2 1 2 2 2 0 1 0 0 0 2 0 0 2 2 2 0 1 1 0 1 0 0 1 1 1 2 0 1 0 0 0 0 0 2 2 1 1 0 0 2 0 2 2 1 0 1 1 0 1 0 0 1 1 0 1 1 1 0 0 0 1 1 1 0 0 0 0 0 2 0 2 2 0 0 0 1 2 0 1 1 0 0 1 0 0 0 0 1 2 1 1 1 0 0 0 0 0 0 0 1 0 2 1 1 2 0 2 1 1 2 0 2 2 2 0 0 1 0 0 1 0 2 0 0 1 2 2 2 2 0 0 2 2 1 1 1 1 2 1 0 1 1 0 1 1 1 1 1 0 0 0 0 2 2 2 1 0 2 0 0 1 0 1 2 2 0 1 0 0 0 1 0 2 0 2 1 2 0 0 0 1 0 0 0 0 2 2 1 1 1 0 1 0 1 1 0 1 0 0 1 0 0 0 1 0 1 0 0 0 0 1 0
97 0 0 0 0 0 0 2 1 1 0 0 1 0 0 0 0 2 0 0 0 0 0 2 2 0 0 0 1 1 1 1 2 1 2 0 2 2 0 2 0 0 0 0 0 1 0 0 0 1 1 0 1 1 0 1 0 1 0 1 1 2 1 1 0 1 0 0 1 0 1 1 2 2 0 2 2 1 1 1 1 0 2 1 2 0 0 0 0 2 0 0 1 2 0 1 0 2 1 1 2 0 0 0 2 0 2 1 1 1 0 2 1 1 1 1 0 0 0 0 2 0 2 0 2 2 0 1 2 2 0 0 0 0 0 0 0 0 0 0 0 0 0 0 2 0 1 0 0 1 1 0 1 0 0 0 0 2 0 0 2 0 0 1 0 1 0 0 1 2 0 2 0 2 0 0 2 1 1 1 1 2 1 0 0 0 0 1 0 0 0 1 0 0 0 1 0 1 0 0 0 0 1 1 1 1 1 1 2 1 1 0 0 0 1 2 0 1 1 2 0 0 2 0 0 0 2 2 0 0 0 0 1 0 2 0 0 2 0 0 0 0 2 1 2 0 0 0 2 0 0 1 0 0 0 1 1 1 0 0 0 0 1 1 0 0 1 0 2 1 0 0 0 0 0 0 0 1 2 2 1 1 0 0 2 0 2 1 1 2 0 1 0 0 1 0 2 1 1 2 0 0 1 1 0 0 0 2 0 0 0 0 0 0 1 0 0 1 0 0 0 1 0 0 2 0 2 0 1 0 0 0 0 0 0 1 1 2 0 0 0 0 2 0 0 0 0 1 1 1 1 0 0 0 0 2 1 0 0 2 0 0 2 0 2 1 0 2 2 0 0 0 1 2 0 0 0 0 0 1 0 2 2 1 0 0 0 0 0 0 0 0 0 1 1 1 1 2 0 0 0 0 0 1 1 0 1 0 0 0 2 0 0 0 0 0 2 1 0 0 0 1 1 1 0 2 1 0 1 1 0 1 0 2 0 0 0 0 0 0 1 1 1 1 1 2 1 1 1 1 0 0 0 2 1 0 1 1 1 0 2 0 1 0 0 1 1 1 0 1 1 1 2 2 0 0 0 0 0 2 2 1 0 0 2 1 0 2 2 1 0 2 0 2 1 0 1 2 2 0 0 2 1 1 1 0 1 0 1 0 0 0 0 1 0 1 0 2 0 1 1 1 2 1 1 2 0 0 0 2 0 1 0 0 1 0 1 0 0 1 0 0 0 1 0 2 0 1 1 0 0 0 0 0 1 1 1 0 0 0 0 0 0 1 1 0 0 1 1 0 0 1 2 1 2 2 2 1 1 2 2 0 2 0 1 0 0 1 1 1 0 0 1 0 2 0 0 0 0 0 0 1 0 1 1 2 0 1 0 1 0 0 0 0 2 0 0 0 0 1 0 0 0 0 0 1 1 1 0 0 0 0 0 0 2 0 0 1 0 2 0 0 0 1 1 1 1 1 1 0 0 1 0 1 2 2 0 2 2 0 0 0 0 1 1 1 0 1 1 1 0 1 0 0 1 1 1 0 2 0 2 0 0 0 0 1 1 0 0 0 0 0 0 0 0 0 1 0 0 0 0 0 0 0 0 0 1 2 2 0 1 0 0 2 0 1 0 0 0 0 0 0 0 0 2 2 0 0 0 0 1 0 0 1 0 1 0 0 0 2 0 1 0 0 0 1 0 1 0 0 0 0 0 0 0 1 0 0 2 0 0 1 2 2 2 0 2 1 0 1 0 1 0 0 0 0 1 1 0 0 0 1 1 1 2 1 1 1 0 2 0 1 2 2 0 0 0 0 0 2 0 0 0 2 0 1 1 0 0 1 0 0 1 0 0 1 1 1 0 1 0 1 0 2 2 2 2 0 0 1 0 2 0 1 0 0 1 0 1 1 0 0 0 0 0 0 0 0 0 0 2 2 2 1 1 0 2 0 1 0 1 1 0 0 0 1 0 1 1 1 0 0 0 1 0 1 0 1 1 1 2 2 0 1 0 0 0 0 1 1 0 2 0 1 1 0 2 2 0 1 0 2 2 2 1 1 1 2 1 1 0 0 0 0 1 1 1 0 1 0 0 1 2 1 1 1 1 1 0 1 0 2 0 0 0 0 0 1 0 0 0 0 2 0 1 0 1 0 1 0 2 0 2 0 0 1 1 2 0 0 2 0 0 0 0 1 1 0 1 0 0 1 1 0 0 0 0 0 0 0 0 0 0 1 0 0 1 0 0 0 0 0 0 2 0 0 0 0 0 0 2 2
98 0 0 2 0 0 0 2 1 0 0 1 1 1 0 1 1 0 2 2 1 1 0 0 1 1 0 0 1 2 2 0 2 1 0 1 1 1 0 1 1 1 0 1 0 1 1 0 0 1 0 0 1 1 1 2 0 0 1 0 1 1 1 1 0 1 1 0 1 0 0 1 2 2 1 2 1 1 1 0 1 0 1 1 1 0 1 0 0 1 0 0 0 2 0 2 1 1 1 1 1 2 1 0 2 0 2 2 2 0 0 2 1 1 1 1 1 0 2 0 0 0 2 0 1 0 0 1 1 1 1 1 0 0 0 0 0 0 0 0 1 0 0 0 1 0 1 0 0 2 0 0 0 0 0 0 0 1 0 0 0 0 0 1 0 2 0 1 1 2 0 0 0 2 1 1 2 0 0 0 0 0 1 0 1 1 1 2 0 0 0 2 2 2 2 2 1 0 0 0 0 1 0 0 0 2 1 1 1 0 0 0 1 0 1 2 0 1 2 0 0 1 2 0 0 0 0 2 1 1 1 1 0 0 1 0 0 2 0 0 0 1 2 1 2 0 0 0 1 0 0 0 1 0 0 1 1 2 0 0 0 0 0 1 0 0 0 1 0 0 0 2 0 0 0 1 0 1 2 1 0 1 1 1 0 1 1 0 0 1 1 0 0 1 2 1 1 1 1 1 1 0 2 0 1 0 0 2 1 0 1 0 0 1 2 0 0 0 0 1 1 0 2 0 1 0 1 0 0 1 1 1 1 0 0 0 0 2 1 0 1 1 0 0 1 0 0 0 1 0 0 0 0 1 0 1 1 0 0 1 0 0 1 0 1 0 0 1 2 0 0 0 0 2 0 0 0 2 0 0 0 2 0 0 0 0 0 0 0 1 0 0 0 0 1 0 0 1 0 0 0 0 0 1 1 1 1 1 0 0 0 0 2 2 2 0 0 0 1 0 1 1 1 2 0 1 0 0 2 0 1 2 0 0 2 0 0 0 0 0 1 0 0 2 0 1 0 1 1 2 0 1 0 1 0 0 0 2 1 2 1 2 1 0 0 1 1 1 0 1 2 2 0 0 1 0 1 0 0 1 0 0 1 1 1 1 0 1 0 1 1 1 1 2 1 0 1 0 0 1 2 2 2 0 2 0 2 1 0 0 0 1 1 0 1 0 0 1 0 1 1 1 2 0 2 2 0 1 1 1 1 0 0 2 0 1 2 0 0 0 1 1 0 0 1 1 0 0 0 0 0 0 0 1 2 0 0 1 0 1 1 0 1 0 0 0 1 0 1 0 0 0 1 0 1 1 2 2 2 2 2 0 2 2 0 1 0 0 0 0 0 0 0 0 0 0 0 1 1 0 1 1 1 0 1 1 1 1 0 0 1 0 0 0 1 0 0 0 2 0 0 0 0 0 0 0 0 1 0 0 0 1 1 0 2 1 0 2 2 0 1 1 0 1 1 1 1 1 1 0 1 2 1 0 1 2 0 2 0 1 1 0 0 1 0 1 2 2 1 1 0 1 0 1 0 1 1 2 2 0 2 0 0 1 0 1 2 1 0 1 0 0 0 1 1 0 2 0 0 2 1 0 0 1 0 1 1 2 2 1 0 0 0 1 1 0 0 0 0 0 0 0 0 0 1 2 0 1 1 1 1 1 0 0 0 1 2 0 0 0 0 0 0 0 1 0 0 0 0 0 0 0 0 0 0 2 0 0 2 0 0 0 2 1 0 0 2 2 0 2 1 0 0 0 0 1 1 0 2 2 2 2 2 2 2 2 2 2 2 2 0 2 2 2 1 0 0 0 1 1 0 0 1 1 1 0 1 0 1 1 0 0 0 0 0 2 1 1 2 0 1 2 0 2 1 1 0 0 2 2 0 1 2 0 0 0 1 1 1 0 1 0 0 0 0 0 0 0 0 0 2 2 2 0 2 0 2 0 0 0 2 2 1 0 0 2 0 0 2 1 1 0 0 0 0 0 0 1 2 1 1 1 0 0 0 0 0 0 1 0 0 1 1 1 1 0 2 1 0 0 0 1 2 2 1 1 1 1 0 2 0 1 0 0 2 1 1 1 0 0 0 0 2 1 1 0 1 2 0 0 0 2 0 2 0 0 0 1 0 0 0 0 2 1 1 2 2 1 0 1 1 0 1 0 1 0 1 0 0 0 2 0 0 0 1 1 1 0 1 0 1 0 0 0 1 0 1 0 2 0 0 0 0 0 0 0 0 0 0 1 0 0 0 1 0 1 0 0 0 0 1 1
99 0 0 1 1 0 0 2 0 2 0 0 0 0 0 0 0 1 1 2 2 1 0 2 2 0 1 0 2 2 2 1 1 0 2 0 2 1 0 1 0 0 0 0 0 0 1 0 0 2 1 0 1 1 1 0 0 0 1 2 0 2 2 2 1 1 1 0 1 0 0 1 2 2 0 2 2 0 0 1 0 0 1 0 2 0 0 0 0 2 0 0 1 1 1 2 0 1 1 1 1 1 1 0 2 0 2 1 1 1 1 1 0 2 2 2 0 0 0 0 2 0 2 0 2 2 0 1 1 1 0 0 1 0 0 0 1 0 0 0 0 0 1 1 1 0 0 0 0 0 0 0 0 0 1 1 1 2 0 1 2 0 1 0 1 2 1 1 0 1 1 0 0 2 0 0 1 0 0 0 0 1 1 0 0 0 1 0 0 1 0 1 1 1 1 1 1 0 0 0 0 0 0 0 0 1 1 0 1 2 0 0 2 0 1 2 1 0 1 1 0 0 2 0 0 0 2 1 0 0 1 1 1 1 1 1 0 2 0 0 0 0 2 0 1 0 0 0 1 0 0 0 0 0 0 1 0 0 0 0 0 0 1 1 0 0 1 0 1 0 1 1 0 1 0 1 0 1 1 1 0 1 1 1 0 1 1 0 0 2 0 2 0 0 2 0 2 2 0 1 0 0 2 0 2 1 0 2 0 1 0 2 0 0 1 0 0 0 1 0 0 2 2 0 1 0 1 0 1 1 2 2 0 0 0 1 0 2 1 2 0 1 0 0 1 0 0 0 2 1 0 0 1 1 1 0 1 0 0 2 0 0 2 0 2 0 0 1 2 0 0 0 0 2 0 0 0 2 1 2 0 0 0 1 0 1 0 1 1 1 0 0 2 0 2 2 2 2 2 2 0 1 0 2 2 0 0 1 0 0 1 0 0 0 0 0 1 0 0 0 0 0 0 1 1 2 1 0 2 0 2 1 0 1 1 0 0 0 0 0 1 0 1 1 0 1 0 1 1 1 0 1 0 2 2 1 1 1 0 1 1 1 1 0 0 0 0 1 0 1 2 2 1 1 1 0 1 0 0 0 0 0 2 2 0 2 0 1 1 0 1 1 0 1 1 0 0 0 0 1 1 2 2 0 2 0 2 0 1 0 1 0 0 0 0 1 0 2 0 1 1 1 2 0 1 1 1 1 1 2 0 1 0 0 1 0 1 0 1 1 0 0 0 1 2 2 2 1 2 1 0 1 1 0 1 1 0 1 0 0 0 0 1 0 0 0 0 2 2 0 0 0 1 0 0 0 2 1 2 1 2 0 1 1 0 0 0 1 0 0 0 0 0 1 0 1 0 0 1 0 0 2 0 1 2 2 1 1 0 1 0 0 0 1 1 1 0 0 0 0 0 0 0 1 0 0 1 2 0 0 2 2 1 1 2 1 0 1 2 0 1 0 0 2 1 1 1 1 0 0 1 0 0 1 1 2 1 1 1 0 0 0 1 0 1 1 1 0 2 0 0 2 1 0 0 2 0 2 1 1 2 0 0 1 0 0 1 1 0 1 0 0 0 1 0 0 1 0 0 1 0 0 0 1 0 1 1 1 1 0 0 0 0 2 0 0 0 1 0 0 0 0 0 0 1 2 0 1 0 0 2 0 0 1 0 1 1 0 0 0 0 0 0 0 1 0 1 1 0 0 0 0 0 2 0 1 2 0 1 0 0 0 2 2 1 0 2 1 0 1 1 0 1 0 0 1 0 0 1 1 1 2 2 2 2 1 1 0 0 2 0 2 2 2 0 2 0 0 0 1 0 0 0 1 0 1 0 1 0 0 0 0 1 0 0 1 1 2 0 0 2 0 0 1 1 2 1 0 0 2 0 2 2 1 0 1 0 0 0 0 0 0 0 0 0 0 0 0 0 0 1 1 0 0 0 0 1 1 1 0 2 2 0 0 0 0 1 0 1 1 0 0 0 1 0 0 0 2 2 1 1 1 0 0 0 0 0 0 0 0 0 1 0 1 2 0 2 2 0 0 1 2 2 2 1 1 1 2 0 2 0 1 0 0 1 2 2 1 2 2 0 0 1 2 1 1 2 0 0 1 0 2 0 0 0 1 0 1 0 0 0 1 1 2 2 1 1 0 1 0 1 0 1 1 1 0 1 1 0 0 2 0 0 0 2 1 2 0 1 0 2 0 0 1 1 1 2 0 1 0 0 0 0 0 0 1 1 0 1 1 0 1 0 2 0 0 1 0 0 0 0 0
100 1 0 1 1 0 0 1 2 0 0 2 0 1 0 1 0 1 1 0 0 0 0 1 1 2 2 0 2 2 2 2 2 1 2 0 2 1 0 0 1 1 0 0 0 0 0 0 0 2 0 0 0 0 1 1 0 1 0 0 1 2 0 0 0 0 0 0 2 0 1 1 2 2 1 2 1 0 0 2 0 0 1 1 1 0 1 1 1 1 0 1 1 1 2 2 0 2 2 2 1 1 2 0 2 0 2 1 1 1 0 2 0 1 1 1 0 0 2 0 0 0 1 1 0 0 0 0 2 1 0 0 0 0 1 1 1 0 0 0 0 0 0 0 1 0 0 0 0 1 0 0 0 0 1 0 1 0 0 1 1 1 1 0 1 2 2 0 1 1 1 1 0 2 0 1 2 1 0 1 0 1 0 1 1 2 1 2 1 0 1 2 2 2 2 2 2 0 0 0 0 0 1 0 0 1 1 1 0 0 0 1 1 1 2 2 1 0 0 2 0 0 1 0 0 0 0 0 0 0 0 0 0 1 0 1 1 1 0 0 0 0 1 1 1 0 0 0 2 0 0 1 0 1 1 1 0 1 0 1 0 1 0 1 0 0 0 1 1 1 0 1 0 0 1 1 0 0 1 1 0 2 0 0 2 0 2 1 0 2 0 1 0 0 2 0 0 1 0 1 0 0 2 0 0 0 1 1 2 0 2 0 0 0 2 0 1 0 0 1 0 1 1 1 1 0 1 0 2 0 2 2 0 0 0 0 0 2 0 0 0 0 0 0 0 0 1 0 1 1 2 0 0 1 0 1 1 1 1 0 1 1 1 0 1 1 0 1 1 0 1 1 1 2 0 1 0 1 0 1 0 1 1 0 0 0 0 0 0 0 1 1 1 0 2 0 0 0 0 0 0 0 0 2 1 0 0 0 0 0 1 0 0 0 1 0 1 0 1 0 1 0 0 1 1 2 2 1 1 0 0 1 1 1 1 1 0 0 0 0 2 0 2 0 0 1 0 1 1 0 1 2 0 1 1 1 0 2 1 1 1 1 0 0 1 2 1 0 0 0 0 0 1 1 2 1 1 0 0 0 0 0 2 2 1 1 0 1 1 0 1 1 0 0 1 0 1 0 0 1 2 2 2 0 2 0 2 1 0 0 0 1 0 0 0 1 0 2 0 2 2 1 2 1 0 2 0 0 0 1 0 0 0 1 1 1 2 0 0 2 0 0 0 0 2 2 1 0 0 0 0 0 0 0 0 1 0 1 0 0 0 0 1 1 1 0 1 1 1 0 0 0 2 0 1 1 2 1 1 2 2 0 1 1 0 0 0 1 1 0 0 1 1 0 0 0 0 0 0 0 0 2 0 2 2 2 1 0 0 0 1 0 0 2 0 2 0 0 2 1 0 1 0 0 0 0 2 0 0 0 1 2 0 0 2 2 0 1 2 0 0 2 0 1 1 0 0 2 0 0 2 1 0 0 0 1 0 2 0 1 1 0 0 1 0 0 1 2 0 0 1 0 0 0 0 2 0 1 0 2 1 0 2 2 0 2 0 0 0 0 1 1 0 0 0 0 0 0 0 2 0 2 0 0 1 0 2 2 2 0 0 0 0 2 0 2 0 0 0 0 0 0 0 1 0 1 2 1 1 1 1 1 0 0 0 0 2 0 0 0 0 0 0 1 1 1 0 1 0 0 0 0 0 0 0 2 0 0 1 0 0 0 2 1 1 1 1 1 0 1 1 1 0 0 0 0 0 0 2 2 2 2 0 0 1 2 0 2 2 2 1 2 2 2 0 2 0 2 0 0 0 0 0 1 0 1 1 0 1 0 1 1 0 0 0 2 0 1 0 0 0 0 0 2 2 2 2 0 0 1 0 1 0 1 0 1 0 0 1 0 1 1 0 0 0 0 0 0 0 0 2 2 2 2 0 0 2 1 0 1 1 2 1 1 0 1 1 0 1 0 1 0 0 0 0 0 0 1 1 1 2 2 0 0 0 0 1 0 0 0 0 2 0 0 2 1 2 2 2 1 0 1 2 2 0 0 2 1 2 0 1 1 0 0 1 1 1 1 1 1 0 0 2 1 1 1 2 1 0 1 0 2 0 2 0 0 0 1 0 0 0 0 1 1 2 2 2 1 1 2 0 0 0 1 2 0 2 0 0 0 1 0 0 0 0 0 0 0 1 0 0 0 0 0 0 2 2 0 0 0 0 0 0 0 0 0 0 0 0 1 0 0 0 2 0 0 0 0 0 0 0 0
101 1 0 0 0 0 0 1 2 0 0 1 0 0 0 0 0 2 0 0 0 0 0 0 1 0 1 0 1 1 1 1 2 1 1 0 2 2 0 2 0 0 0 1 0 0 0 0 0 0 0 0 0 0 2 1 0 0 0 0 1 2 1 1 0 0 0 0 1 0 0 0 2 2 1 2 1 2 2 0 2 0 2 1 1 0 0 1 1 2 0 1 1 2 1 1 0 1 0 0 1 2 2 0 2 1 2 1 1 1 0 1 0 1 2 2 0 0 0 0 2 0 1 1 1 1 0 0 0 0 0 0 0 0 0 0 0 0 0 0 0 0 0 0 1 0 1 0 0 1 0 1 0 1 0 0 0 0 0 1 1 1 0 1 2 2 2 0 2 2 0 2 0 1 0 0 2 0 0 0 0 0 0 1 0 1 1 2 0 0 0 2 2 0 2 0 2 0 0 0 0 0 0 2 1 0 1 1 1 0 1 0 0 1 1 2 1 1 2 0 2 2 2 0 0 0 1 2 1 1 0 2 0 0 1 0 0 2 0 0 0 0 2 0 2 1 1 0 2 0 0 1 0 1 1 1 2 1 0 0 0 0 0 0 0 0 1 1 1 1 1 0 1 0 0 0 0 2 2 2 0 2 1 1 1 0 2 0 0 1 1 1 0 0 2 0 2 0 0 2 0 0 2 0 1 2 0 2 0 1 0 2 0 1 1 0 0 0 1 0 0 2 2 2 1 0 1 0 0 0 2 0 0 1 0 0 0 1 0 0 0 0 2 0 1 0 1 1 2 1 0 0 0 0 0 2 0 0 0 0 1 1 2 0 2 1 0 1 2 0 0 0 0 2 1 0 0 2 1 1 0 1 2 0 0 2 0 0 0 0 1 0 0 0 2 0 0 0 1 1 0 1 0 2 1 0 0 1 1 0 0 1 0 0 0 0 0 0 0 0 0 0 1 1 0 2 1 0 1 0 0 0 1 1 1 1 0 1 1 0 2 0 1 0 1 2 0 0 1 1 0 0 0 1 1 1 0 1 1 2 0 2 0 0 0 0 0 1 0 1 1 1 1 1 0 0 0 0 0 0 1 1 0 0 2 2 0 2 2 1 0 2 0 0 0 0 0 0 1 1 1 2 2 0 2 0 2 1 0 0 0 0 0 0 1 1 2 2 0 1 1 1 2 1 1 2 1 1 1 1 1 0 0 1 0 0 1 0 0 0 2 2 0 0 2 1 1 0 1 0 0 1 1 0 1 0 1 0 1 0 0 1 0 0 0 0 0 1 2 0 1 0 1 0 0 0 1 0 2 0 2 0 1 0 1 0 1 0 0 0 0 2 1 0 1 1 1 0 0 0 0 1 0 0 1 1 1 1 0 1 1 0 1 1 0 0 0 0 2 1 0 1 0 0 0 1 1 0 0 0 0 1 0 0 1 1 0 0 2 0 1 0 0 0 1 2 2 1 0 0 1 2 0 1 2 2 0 2 1 1 1 1 1 1 1 0 0 2 1 1 0 1 1 0 0 1 1 0 1 1 0 1 0 1 0 1 2 0 2 0 0 0 0 0 0 0 1 0 0 1 0 2 0 0 1 0 1 2 2 0 1 0 0 2 1 0 1 1 1 0 0 0 0 0 2 1 1 0 0 0 0 0 0 1 0 2 2 0 1 2 0 0 0 1 1 0 0 0 0 0 0 0 0 0 0 0 1 0 2 0 0 1 1 1 0 0 2 1 0 2 0 0 1 0 0 0 0 0 1 1 0 1 0 0 1 2 1 2 1 2 1 1 2 2 0 1 0 1 0 0 0 0 1 1 1 1 0 0 0 1 0 1 1 1 1 2 0 0 1 0 1 1 0 1 0 1 0 0 1 2 0 1 2 0 0 1 0 2 2 0 0 2 0 0 0 0 0 0 0 0 1 1 0 0 0 0 0 0 0 0 0 1 0 0 0 1 1 1 1 1 0 0 0 0 0 0 0 1 2 2 1 1 0 0 0 0 0 0 0 1 0 0 0 1 1 0 1 2 0 0 0 2 1 1 1 1 1 1 0 2 0 0 1 1 2 0 0 2 2 2 0 1 1 1 2 1 1 2 1 0 0 0 0 2 0 0 0 0 2 1 0 0 1 0 0 0 0 0 1 0 1 0 1 2 2 0 1 0 0 1 1 1 0 0 0 0 0 0 0 0 1 0 0 0 2 1 2 0 1 0 0 0 2 2 0 0 1 0 1 2 0 1 0 2 0 0 0 0 0 0 1 0
102 1 0 1 1 0 0 1 1 0 0 1 0 1 0 0 0 2 0 0 0 0 0 2 2 1 0 0 1 2 2 1 2 2 0 1 1 0 0 0 1 1 2 0 0 0 0 0 0 0 0 0 1 0 0 2 0 1 1 1 1 1 2 2 0 0 0 1 1 0 0 0 2 2 1 2 1 1 1 1 1 0 1 0 2 0 0 0 0 2 0 0 2 2 1 1 0 1 1 1 1 2 1 0 2 0 2 1 1 1 0 2 1 2 2 2 0 0 1 0 0 0 1 1 1 1 0 0 2 0 0 0 0 0 1 1 0 0 1 0 0 0 0 1 1 0 1 0 0 2 1 0 0 0 0 0 0 0 1 1 2 2 0 1 2 2 2 2 0 2 0 0 1 1 1 1 2 1 1 1 1 1 0 0 0 0 0 1 0 1 0 1 2 1 2 1 1 0 0 0 0 0 1 2 2 0 0 1 1 0 0 0 2 0 0 1 1 1 2 0 1 1 2 0 0 0 1 0 0 0 1 1 0 1 0 1 1 2 1 1 1 0 2 0 2 1 1 1 1 0 0 1 0 0 0 1 0 2 0 2 0 2 0 0 0 0 0 0 2 1 0 0 1 1 2 2 0 1 1 1 1 1 2 2 0 0 2 1 1 2 0 2 1 0 1 0 2 1 0 0 0 0 1 1 0 1 0 2 1 0 1 0 0 0 2 0 1 0 0 1 0 0 0 0 1 0 1 0 1 0 0 0 0 0 0 0 0 0 0 0 0 1 1 0 1 0 0 0 2 1 1 0 0 0 0 1 1 0 0 2 0 0 0 1 0 0 0 1 1 0 1 1 1 1 0 1 0 2 0 2 1 0 1 0 0 0 0 0 0 2 0 0 0 0 2 0 0 1 1 1 0 1 0 2 2 2 0 0 0 0 0 0 0 0 0 0 0 1 0 0 0 0 0 0 1 2 0 0 2 0 2 1 0 2 1 1 0 1 0 0 1 0 0 0 0 1 1 1 1 1 0 1 0 2 1 0 1 2 2 2 1 1 0 0 0 0 0 1 0 0 1 1 1 1 2 1 1 1 1 0 1 0 0 0 2 1 0 1 0 2 0 1 0 2 0 0 0 1 1 1 1 2 1 1 1 0 2 0 0 0 0 0 0 0 0 2 1 2 0 0 1 2 2 0 1 1 1 2 2 0 2 0 0 0 0 0 1 1 0 0 1 1 0 1 1 1 1 1 2 1 0 1 0 0 1 0 0 0 0 0 2 0 1 0 0 0 1 0 1 0 0 1 0 0 0 0 1 2 2 2 2 0 0 0 0 0 0 1 1 1 1 0 2 1 0 0 0 0 0 0 0 1 1 0 2 2 0 1 0 2 0 0 0 0 1 0 0 0 0 0 1 0 0 0 0 1 1 2 0 0 1 1 0 0 2 1 0 2 2 0 1 0 0 2 0 0 0 2 0 0 0 1 0 1 1 1 0 2 2 0 0 0 2 1 0 1 1 2 1 1 0 0 1 0 0 2 0 1 2 0 1 0 0 0 0 0 0 1 0 0 0 0 1 1 2 0 2 0 0 2 0 1 0 1 0 1 1 2 2 0 0 0 0 2 0 2 0 1 1 0 0 0 0 0 1 1 1 1 1 1 0 0 1 0 0 1 1 0 0 1 0 1 0 0 0 1 0 0 0 0 0 0 0 1 0 2 1 0 2 0 0 0 2 1 1 0 2 1 0 2 0 0 0 0 0 0 0 0 1 1 2 2 1 1 2 2 2 2 0 2 0 0 2 1 0 0 0 0 0 0 0 0 0 1 0 2 1 0 1 1 0 0 2 2 2 2 0 0 1 0 0 1 0 1 1 1 0 0 0 2 0 2 1 0 0 0 0 1 1 0 0 1 1 0 1 0 0 0 0 0 2 2 1 0 0 0 1 0 0 0 1 2 0 0 0 0 0 0 1 2 0 0 0 1 0 1 1 2 2 1 1 1 0 0 0 0 1 1 0 0 1 2 0 1 2 0 2 2 0 1 0 1 0 0 0 0 2 2 0 2 0 1 1 1 2 1 1 1 2 1 0 1 1 1 1 1 1 1 0 1 1 1 1 1 0 0 1 1 0 0 0 0 1 2 1 1 1 0 1 1 0 0 1 2 1 0 1 0 0 1 0 1 0 0 1 2 2 0 0 0 0 0 0 0 0 2 2 0 0 0 0 0 0 0 0 0 1 0 0 2 1 0 1 2 0 0 0 0 1 0 1 1
103 0 0 2 1 1 1 2 2 0 0 1 0 0 0 0 0 2 2 1 0 0 0 1 1 1 0 0 2 2 2 1 0 0 2 0 2 2 1 0 0 0 0 0 0 0 1 1 0 1 2 1 0 1 1 0 0 1 0 0 1 1 1 1 1 1 1 0 1 0 0 2 2 2 1 2 1 2 2 0 2 0 2 0 2 0 0 0 0 1 0 0 1 1 0 2 0 0 0 1 2 2 1 0 2 0 2 0 0 2 0 2 0 1 1 1 1 0 1 0 1 0 1 1 0 0 0 0 1 0 0 0 0 0 1 1 0 0 0 0 0 0 0 0 2 0 1 0 0 0 0 0 0 0 0 0 1 1 0 0 0 1 1 0 1 1 1 1 0 1 1 0 0 2 1 0 2 0 0 0 0 1 0 0 0 0 0 2 1 2 0 2 2 2 2 0 2 0 0 1 0 1 0 1 1 1 1 0 2 1 0 0 0 0 2 2 1 0 1 1 1 1 1 0 1 0 2 1 0 0 1 1 0 1 1 1 0 2 0 0 0 0 2 1 2 1 1 0 1 1 1 0 0 1 1 2 1 1 0 0 0 0 0 0 0 0 0 0 2 1 0 1 1 0 0 0 0 0 2 1 0 1 2 2 0 0 2 0 0 2 0 0 0 0 2 0 1 0 0 0 0 0 2 0 0 0 0 2 0 0 0 1 0 0 1 0 0 1 0 2 1 0 1 1 0 0 0 0 1 2 2 1 0 0 0 0 0 2 0 0 0 0 2 0 0 0 0 0 0 2 1 1 1 1 0 0 1 1 1 0 1 1 1 0 1 0 0 2 2 0 0 0 0 2 0 0 0 0 0 2 1 1 1 1 2 0 0 0 0 0 0 0 0 0 2 1 2 1 0 0 0 0 0 2 2 0 0 1 1 0 0 1 1 1 1 0 1 0 0 0 0 2 0 1 0 2 1 0 0 0 0 1 0 1 1 0 0 1 0 1 2 0 0 2 1 2 1 1 1 1 0 1 0 2 1 1 0 1 1 0 2 0 0 1 0 1 1 0 0 0 2 2 1 1 2 0 2 0 0 0 0 0 2 2 1 1 0 1 1 1 1 0 0 1 0 0 1 0 0 0 1 1 1 1 1 0 1 1 1 0 1 2 0 1 1 1 1 2 0 2 2 0 1 1 0 1 1 1 1 0 1 1 0 0 1 0 2 0 1 2 0 0 0 0 2 0 1 2 2 0 0 0 0 0 0 1 0 1 0 0 0 0 0 1 1 0 0 0 2 0 2 1 0 0 0 0 2 1 1 2 1 0 1 1 0 1 0 0 0 0 0 2 2 0 0 0 0 0 0 0 0 2 1 1 2 2 1 0 0 0 1 1 0 2 0 0 2 0 0 0 0 0 1 1 0 0 0 2 0 0 1 1 1 0 2 1 1 0 2 0 0 0 0 2 0 1 0 1 0 0 0 2 1 0 1 2 0 2 1 0 0 0 2 0 1 1 1 2 0 0 2 0 2 0 0 2 1 0 1 1 1 0 0 2 1 2 1 1 0 0 0 0 0 1 1 0 2 0 0 1 0 1 0 0 0 0 2 2 2 0 0 0 0 0 0 1 0 0 0 0 0 0 0 0 2 0 2 0 0 0 1 0 0 0 0 1 0 0 0 2 0 1 0 1 1 0 0 1 1 0 0 1 0 1 1 2 0 0 0 0 0 0 2 0 0 2 1 1 0 1 0 1 2 0 0 0 2 1 1 1 1 1 0 0 0 2 0 2 1 2 1 1 2 2 0 1 0 1 0 0 0 0 0 1 0 1 1 1 1 0 0 0 2 1 1 1 0 0 1 1 0 2 0 2 2 1 1 0 2 2 2 2 1 0 0 0 0 0 0 0 0 0 2 1 2 0 2 0 0 0 2 2 0 0 0 0 0 0 1 0 1 1 0 0 0 0 0 0 1 0 0 0 1 0 0 1 0 0 2 2 2 2 0 1 0 0 0 0 0 0 0 1 2 1 1 0 2 2 0 1 0 2 2 2 1 1 1 1 0 1 1 1 0 0 1 1 1 2 1 1 0 1 2 1 1 1 2 0 1 0 1 1 0 1 0 1 1 2 0 0 0 0 2 2 1 1 1 1 1 2 0 0 1 2 1 0 1 0 0 0 1 0 0 1 0 1 1 0 2 0 1 2 0 0 0 0 0 0 1 0 0 0 1 1 0 0 0 0 0 2 0 0 0 1 0 0 0 0 1 1 1 0
104 0 0 0 0 0 0 2 2 1 0 0 0 2 0 2 0 1 1 1 1 1 0 2 2 0 2 0 1 2 2 0 1 1 1 1 1 2 0 0 1 1 0 1 0 1 1 0 0 1 0 0 1 1 0 0 0 1 0 2 0 1 2 2 0 0 1 0 1 0 0 1 2 2 0 2 1 1 1 0 1 0 2 0 1 0 0 1 1 2 1 1 0 1 0 0 0 0 0 0 2 2 1 0 2 0 2 2 2 0 0 2 1 2 2 2 0 0 1 0 0 0 1 1 1 1 0 0 1 0 0 0 0 0 0 0 0 0 0 0 1 0 0 0 2 0 1 0 0 0 0 0 0 1 2 1 0 2 0 0 1 0 0 0 1 2 1 1 0 1 1 1 1 1 0 0 2 1 1 1 1 1 0 1 1 2 1 1 0 1 0 2 1 1 1 1 1 0 0 0 0 1 0 1 1 1 2 1 1 1 0 0 1 0 1 2 1 1 2 2 0 0 1 0 0 0 2 1 0 0 0 0 0 1 1 0 0 1 1 1 1 0 2 0 1 0 0 0 2 0 0 1 0 1 1 2 1 2 0 1 0 1 1 1 0 0 1 0 2 2 0 0 1 0 0 0 0 0 0 0 0 2 0 0 1 0 1 1 0 2 0 1 0 1 2 1 1 1 1 1 1 0 2 0 0 1 0 1 1 1 0 2 0 0 0 0 0 0 0 0 0 0 0 0 0 0 1 0 1 1 0 0 0 0 0 0 0 2 1 2 2 2 1 0 0 0 0 1 0 1 0 1 0 1 0 0 1 0 0 1 0 0 1 1 1 1 0 1 1 0 1 1 1 2 1 0 0 1 1 2 1 1 0 0 0 1 0 0 0 1 0 1 0 1 2 0 1 0 1 1 0 2 0 2 1 0 1 1 0 0 0 0 0 0 0 0 1 1 0 1 1 0 0 1 1 2 2 0 2 1 1 1 0 2 0 0 0 1 0 0 2 0 2 0 0 1 0 1 2 1 0 2 0 1 1 1 0 1 1 1 2 1 0 0 0 0 0 1 0 1 2 1 1 1 0 0 0 1 1 0 0 0 2 2 0 2 0 1 0 2 0 1 1 1 1 0 0 1 2 1 1 2 2 0 2 0 2 0 0 0 0 0 0 0 0 1 0 2 0 2 2 0 2 0 1 2 0 2 2 0 2 0 0 0 2 0 1 0 1 1 1 1 0 1 1 1 2 1 1 0 0 0 0 0 0 1 0 1 1 0 0 0 0 0 0 0 0 0 1 0 0 0 0 0 0 1 1 1 1 2 1 0 0 1 0 0 0 0 0 0 0 1 0 1 0 0 0 0 0 0 0 2 0 1 2 2 1 1 0 2 2 2 0 0 2 0 0 0 0 0 1 0 0 0 0 0 0 1 0 0 0 1 0 0 1 1 0 1 2 0 0 1 0 2 1 1 1 2 0 1 0 1 0 0 1 2 0 1 1 0 0 0 0 1 0 1 2 1 1 0 0 1 0 0 0 2 0 0 2 0 1 0 0 1 0 1 1 1 1 0 0 0 1 0 1 0 2 0 0 1 0 1 0 0 1 0 2 1 1 0 1 0 0 0 1 0 0 2 1 1 0 0 0 1 1 1 2 0 0 0 1 0 0 0 0 1 1 0 0 1 1 0 0 1 1 1 0 1 0 0 0 0 0 0 0 0 0 0 2 0 0 1 2 0 0 1 1 2 0 2 0 0 0 0 0 0 0 0 1 1 2 2 2 1 1 2 2 1 1 2 0 2 2 2 0 0 0 1 0 0 0 0 0 2 0 0 1 0 0 2 0 0 0 0 0 2 1 0 2 0 0 2 0 2 2 1 1 0 1 2 0 1 2 1 0 1 1 0 1 0 0 0 1 0 1 1 1 0 0 0 2 1 0 0 0 0 0 0 0 0 0 0 1 1 0 0 0 0 2 1 2 0 0 1 0 2 1 1 2 2 2 2 0 0 0 0 0 1 0 0 1 2 1 2 1 0 2 2 0 0 0 2 1 1 1 1 1 2 1 1 0 1 0 1 1 1 1 2 1 1 0 1 1 2 2 1 1 1 0 1 0 2 0 1 0 1 0 1 1 0 0 0 1 2 2 0 1 0 0 0 2 0 1 1 1 0 1 0 0 1 0 1 1 0 0 1 1 0 0 0 0 0 0 0 0 0 0 0 1 0 0 0 1 1 0 0 0 0 0 2 0 0 0 2 0 0 1 0 0 2 2 0
105 0 0 1 1 0 0 2 1 0 0 0 0 0 0 0 0 2 0 0 0 0 0 1 1 1 0 0 1 1 0 1 0 0 2 0 2 1 0 2 0 0 1 0 0 1 1 0 0 1 0 0 0 0 2 2 0 0 0 1 0 1 0 0 0 0 0 0 1 0 0 0 2 2 1 2 1 2 2 0 1 0 2 0 2 0 1 1 1 2 0 1 2 1 1 1 0 1 0 0 0 2 0 0 2 0 2 2 1 1 0 1 0 2 2 2 0 0 2 0 0 0 1 1 1 1 0 0 0 0 0 0 0 0 0 0 0 0 1 0 0 0 1 1 0 0 0 0 0 1 1 0 0 0 0 2 1 2 0 1 2 0 1 0 1 2 2 1 1 2 0 1 1 1 1 1 2 0 0 0 0 0 0 0 0 0 0 2 1 2 0 2 2 1 2 1 1 0 0 0 0 0 0 1 1 1 1 0 2 0 0 1 1 0 1 2 1 1 2 2 0 0 2 0 0 0 0 0 0 0 0 0 0 0 1 0 0 2 0 0 0 0 2 0 2 0 0 1 1 0 0 0 0 0 0 0 0 0 0 0 0 0 0 1 1 0 2 1 2 1 1 2 0 0 1 1 0 1 2 1 0 2 0 0 1 0 2 1 0 2 0 0 0 0 2 0 1 0 0 1 0 0 2 0 0 0 1 2 0 0 0 2 0 0 1 0 0 1 1 0 0 1 2 1 2 0 1 0 1 1 2 1 0 0 0 0 0 1 0 0 0 0 2 0 0 0 0 0 1 0 0 0 0 0 0 1 0 0 0 1 0 0 0 0 0 1 0 1 2 1 0 0 1 2 0 0 0 2 0 1 0 1 1 0 1 1 0 0 0 0 0 0 1 0 2 1 1 1 0 0 0 0 0 2 2 1 1 2 0 0 0 0 0 0 0 0 1 0 0 0 0 2 0 1 1 2 1 0 2 1 1 1 2 0 0 0 0 0 0 0 1 0 1 1 1 2 0 1 1 1 0 1 0 2 2 1 1 2 2 2 1 2 0 1 0 2 2 0 0 0 1 1 1 1 1 1 1 0 0 1 1 1 0 0 2 1 0 2 1 1 0 2 1 2 1 0 0 0 0 0 1 2 0 2 0 0 1 1 0 0 0 0 0 0 2 0 0 2 0 1 2 1 2 1 1 2 0 0 0 1 0 1 0 2 1 0 1 0 0 0 1 1 0 1 2 1 2 1 1 0 0 0 0 0 2 0 0 0 0 0 1 0 1 0 0 0 1 1 0 1 0 1 1 0 1 1 1 0 0 2 1 0 1 0 1 0 1 1 1 1 0 2 2 0 1 0 0 0 0 0 0 0 1 1 2 2 0 1 1 2 0 0 0 0 2 0 1 0 0 1 0 1 0 0 0 1 1 1 0 0 0 0 0 0 1 0 1 1 2 0 1 1 0 1 1 1 1 1 0 0 0 0 1 0 1 2 0 2 1 1 1 1 2 1 0 1 1 2 0 0 2 1 0 0 1 0 2 1 2 0 1 0 0 2 0 1 2 1 0 0 0 0 0 1 0 0 1 0 0 1 1 0 0 0 0 0 1 1 1 0 1 0 0 1 1 0 0 1 1 0 0 0 0 0 2 2 0 1 0 0 2 0 0 0 0 0 1 0 0 0 0 0 0 1 1 0 0 0 0 0 0 0 0 0 0 1 0 0 2 0 0 1 2 0 0 1 1 2 0 0 1 0 1 0 0 0 1 1 1 1 1 2 0 0 0 1 0 2 2 2 1 2 2 2 1 0 0 1 0 0 0 0 1 1 1 2 0 0 0 1 1 1 2 2 2 2 0 2 1 0 0 1 0 2 2 2 2 0 1 2 0 1 1 0 0 0 0 1 1 0 0 1 0 0 0 0 0 1 0 0 2 2 1 1 0 0 1 0 0 0 0 1 0 0 0 2 0 0 0 1 0 0 0 0 0 1 1 1 1 1 2 2 0 0 0 0 0 2 0 0 0 2 0 0 2 2 1 0 1 1 0 1 2 2 1 1 0 1 1 1 0 0 0 0 0 2 2 0 1 1 0 0 1 1 2 2 1 2 1 1 1 2 0 1 0 0 0 2 0 1 0 0 1 2 2 2 2 0 0 0 1 0 1 2 2 0 2 1 0 0 1 0 0 0 0 0 0 0 1 0 0 0 1 0 0 0 1 0 2 0 0 0 1 1 0 1 1 0 1 1 0 0 0 2 1 0 0 0 0 0 1 0
106 1 0 2 1 1 1 1 2 0 0 0 1 2 0 1 1 0 2 2 1 0 0 2 2 1 2 0 1 2 2 1 2 2 0 2 1 1 0 0 0 0 1 0 0 1 0 0 0 0 0 0 0 1 0 1 0 0 0 0 2 2 1 2 0 0 0 0 1 0 0 0 2 2 2 2 0 0 0 0 0 0 2 0 1 0 0 1 1 2 0 0 1 1 0 0 0 1 0 0 1 2 1 0 2 0 2 2 2 0 0 2 1 2 2 2 2 0 1 0 1 0 0 2 0 0 0 0 2 1 1 1 1 0 0 0 0 0 0 0 2 0 0 0 2 0 1 0 0 1 1 0 0 0 0 0 0 1 1 0 0 1 0 2 1 2 1 0 0 0 2 0 1 1 0 0 1 2 1 1 1 2 0 1 0 1 1 0 0 2 0 2 2 0 2 2 1 0 0 0 0 1 1 1 1 2 2 1 1 0 0 0 1 0 2 2 0 1 2 0 1 1 2 0 0 0 0 1 0 0 0 0 0 1 2 0 0 2 0 0 0 1 2 0 2 0 0 0 1 0 0 0 0 0 0 0 0 2 1 1 1 0 1 1 1 0 0 1 2 1 0 2 0 1 0 0 0 1 2 0 1 1 1 1 0 0 1 0 0 2 0 2 0 0 2 0 2 1 0 1 0 0 2 0 0 0 1 0 1 0 0 0 0 0 2 0 0 0 0 1 0 1 2 2 0 0 1 0 0 0 2 0 0 0 0 0 0 1 0 1 1 1 0 0 0 0 0 1 1 2 0 1 0 0 0 0 1 0 0 0 0 0 1 0 1 1 0 1 2 1 0 0 1 2 0 1 0 2 2 2 1 1 1 0 0 1 0 2 2 0 1 1 0 0 2 0 0 0 2 2 0 2 0 1 0 0 1 0 0 0 0 1 1 1 1 0 0 0 0 0 0 2 0 1 2 2 1 0 1 0 1 0 1 1 1 1 0 1 0 0 2 0 1 1 1 2 0 1 2 0 1 2 0 2 1 0 1 2 2 1 2 2 0 1 0 1 1 1 0 1 1 1 1 1 2 2 0 0 0 0 1 0 1 1 1 1 0 1 0 1 0 2 0 1 0 0 1 1 2 0 0 2 2 0 2 0 2 2 0 0 0 0 1 1 1 2 1 2 0 1 1 1 2 0 1 1 1 0 0 2 0 0 0 1 1 1 2 0 1 0 1 0 0 1 1 2 1 2 2 0 2 0 0 0 1 1 0 2 0 1 0 0 0 0 0 1 0 0 1 0 0 1 1 0 0 0 2 0 0 2 1 0 2 0 1 0 0 2 2 1 0 0 0 1 0 1 0 0 0 0 0 2 0 0 1 2 1 1 1 1 0 0 0 0 2 0 0 0 1 0 0 0 0 0 0 0 0 2 0 0 0 1 0 0 1 1 0 2 2 0 1 0 0 1 0 1 2 2 0 0 2 2 0 1 2 2 0 2 2 0 0 0 1 0 1 1 0 2 0 0 1 0 0 0 2 2 0 0 2 2 0 1 1 1 1 2 0 0 0 0 0 0 1 0 1 0 1 1 0 2 0 2 0 0 1 0 2 2 2 0 1 0 0 2 0 2 1 1 1 0 0 0 1 1 1 1 2 1 1 1 1 1 0 0 1 0 2 0 0 1 0 0 0 0 1 0 0 1 0 0 0 0 0 0 0 1 0 0 2 0 0 0 2 1 0 1 1 1 0 0 0 0 1 1 1 1 1 2 0 0 0 0 1 1 2 2 1 1 1 2 0 2 2 2 0 1 0 1 1 0 0 0 0 2 1 1 1 0 0 1 0 0 2 2 1 1 0 1 0 1 1 1 0 2 2 0 0 0 0 2 0 2 2 1 0 1 0 0 0 1 1 0 1 0 1 0 0 0 2 2 1 1 1 0 0 1 1 0 0 0 1 1 1 1 1 0 1 1 2 1 1 1 0 0 0 1 0 2 2 2 2 2 0 0 0 0 0 0 0 0 0 1 1 1 2 1 1 2 0 1 0 1 2 2 1 1 0 1 0 2 0 0 0 0 0 2 2 0 1 0 0 1 1 1 1 1 2 1 1 0 0 2 0 1 0 0 0 1 0 1 0 0 2 1 1 0 0 0 0 1 1 0 2 1 2 0 1 1 0 0 1 0 0 0 0 0 0 0 2 0 0 1 0 0 0 0 1 0 1 0 0 0 0 0 0 0 0 0 0 2 1 0 1 2 1 0 0 1 1 1 2 1
107 1 0 2 0 1 1 2 0 2 0 0 0 0 0 0 0 0 1 0 0 0 0 1 1 2 2 1 2 2 2 1 1 1 1 0 2 1 0 0 2 2 0 0 1 0 0 0 0 1 0 0 0 0 1 1 0 0 0 0 0 0 1 1 0 0 1 0 1 0 0 1 2 2 1 2 1 1 1 0 0 0 1 1 1 0 0 1 1 2 1 1 1 1 1 2 1 1 1 1 2 2 2 0 2 0 2 0 1 1 0 2 1 2 2 2 2 0 0 0 2 0 2 0 1 1 0 1 1 1 0 0 0 0 0 0 0 0 0 0 1 0 0 0 1 1 1 0 0 0 0 0 0 0 0 1 1 0 1 1 2 0 0 1 0 1 1 1 1 1 1 1 1 1 0 1 1 1 1 1 1 0 1 0 0 0 1 0 0 1 0 2 2 0 2 0 2 0 0 0 0 0 0 1 1 1 1 0 1 0 0 0 2 0 1 2 2 1 1 2 0 0 1 1 0 0 2 2 1 1 1 1 0 0 0 0 0 2 1 1 0 0 2 0 2 0 0 1 1 0 0 0 0 0 0 1 1 1 0 0 0 0 0 1 0 0 1 2 1 0 1 0 0 1 0 0 0 2 2 2 0 2 0 0 1 0 2 2 0 2 0 1 1 0 2 0 2 1 0 1 0 1 2 0 0 0 2 2 0 0 0 1 0 0 1 0 1 0 1 1 0 1 2 2 0 0 1 0 1 1 2 1 0 0 0 0 0 2 1 1 0 1 1 0 1 0 0 1 1 2 1 0 0 0 0 2 0 0 0 1 0 0 1 1 1 0 0 1 1 0 1 1 0 2 0 0 0 2 0 1 2 1 0 1 0 0 0 0 0 0 0 1 0 0 2 0 1 0 2 2 0 2 0 1 1 1 1 0 1 0 0 1 1 1 1 0 0 1 0 1 1 1 0 1 2 1 1 2 2 1 0 1 0 2 2 0 0 1 0 0 0 0 2 0 0 1 0 1 2 1 0 1 0 2 2 1 1 2 2 2 0 2 1 0 0 1 1 1 0 1 1 1 1 1 2 2 0 0 0 1 1 0 1 1 2 2 0 1 1 1 0 2 0 1 1 0 0 0 0 1 1 2 1 1 1 0 1 2 0 0 0 0 0 1 0 2 1 2 0 1 1 1 0 0 0 1 1 0 0 2 0 0 0 0 0 0 1 0 0 1 0 0 0 1 1 1 1 1 1 0 0 0 0 0 0 1 1 0 0 1 0 0 0 1 1 0 0 0 1 0 0 0 0 0 0 0 2 0 0 2 0 0 1 1 0 1 0 1 1 0 0 0 0 0 0 2 0 0 0 0 0 2 1 1 2 2 0 2 0 0 1 1 0 0 0 0 1 0 0 0 1 0 0 0 0 1 2 2 0 0 1 1 0 0 1 0 2 0 2 0 0 0 0 2 0 1 2 1 0 0 0 2 0 2 2 2 1 1 1 0 0 0 1 1 0 1 2 2 1 1 0 1 0 1 1 1 1 0 1 1 0 2 0 1 1 1 0 0 0 0 0 0 0 0 0 0 2 1 0 2 1 1 0 0 2 0 1 1 1 0 0 0 0 2 0 1 0 1 1 0 0 0 0 1 0 2 1 1 1 1 1 1 0 0 0 1 1 0 0 1 0 1 0 1 1 0 0 0 0 0 0 0 0 0 0 0 0 0 2 1 1 2 2 1 1 0 2 2 0 1 1 0 0 0 0 1 1 0 0 0 1 1 0 0 2 2 1 2 2 2 0 2 2 2 0 1 0 0 0 1 0 0 1 2 1 1 1 0 0 1 1 1 0 0 0 2 1 1 0 0 0 0 0 2 2 2 2 0 1 2 0 1 2 1 0 1 0 0 0 0 0 0 1 0 1 1 1 0 1 1 0 0 0 0 0 0 0 0 0 0 1 1 1 0 0 2 0 0 1 1 1 0 0 1 0 1 0 0 0 0 2 2 1 0 1 1 0 0 0 0 1 2 2 1 2 0 2 2 0 2 0 2 2 2 1 2 0 2 1 1 0 2 0 0 2 0 1 1 2 0 0 2 1 2 1 1 1 1 0 0 0 2 0 2 0 0 0 0 0 0 0 0 2 2 2 0 0 0 0 1 1 0 0 2 2 0 2 1 0 0 1 0 1 0 2 1 2 0 1 0 1 0 0 0 0 0 0 0 0 0 0 0 2 2 0 0 1 0 1 2 0 1 0 2 1 0 1 1 1 0 2 1
108 0 1 2 0 1 1 2 1 0 0 1 0 0 0 0 0 0 0 0 0 0 0 2 2 0 1 1 2 2 2 0 1 1 1 0 2 1 1 0 1 1 0 1 0 0 0 0 0 2 0 0 1 0 0 1 0 0 1 0 1 1 1 1 0 0 0 0 1 0 0 1 2 2 2 2 0 0 0 0 0 0 2 0 2 0 0 1 1 2 1 1 0 2 1 2 1 2 2 2 0 2 1 0 2 1 2 1 1 1 0 2 1 1 1 1 1 0 2 0 1 0 2 0 1 1 0 1 1 1 0 0 0 0 1 0 1 0 0 0 0 0 0 0 0 0 0 0 1 1 0 0 0 0 0 0 0 1 0 0 1 0 0 0 0 1 1 0 2 2 0 2 0 2 1 1 1 0 0 0 0 1 1 1 0 1 2 2 1 1 0 2 2 2 2 1 1 0 0 0 0 1 0 2 2 0 0 0 2 1 0 1 1 0 1 2 2 0 1 1 1 1 2 0 0 0 1 1 0 0 1 1 0 1 0 0 0 2 0 0 0 0 1 0 1 0 0 0 2 0 0 0 0 0 0 1 0 1 1 1 1 0 1 1 0 0 0 0 2 1 0 2 1 1 0 1 0 2 2 2 0 2 0 0 0 2 0 1 1 2 0 2 0 0 2 0 2 0 0 1 0 0 2 0 0 1 0 2 0 0 0 1 0 0 2 0 0 0 1 0 1 1 2 2 0 0 0 0 1 1 1 0 0 0 0 0 0 1 0 0 1 1 1 0 0 0 1 1 0 0 2 0 1 1 1 0 1 0 0 2 0 0 1 0 1 1 0 0 0 0 2 2 1 2 1 0 0 1 1 2 1 1 1 1 1 1 0 0 0 0 1 0 1 0 2 1 1 1 0 0 0 0 0 2 2 2 0 1 0 0 0 0 0 0 0 0 1 0 0 0 0 1 0 1 1 2 0 0 2 0 2 0 0 1 2 1 0 0 0 0 1 0 1 1 0 2 0 1 2 0 1 2 0 2 2 1 1 2 2 1 2 0 1 0 0 1 1 1 0 0 2 2 1 1 0 0 0 0 0 1 1 0 0 0 2 0 0 2 1 1 1 1 0 0 1 0 1 0 0 1 2 2 1 1 1 1 1 2 0 0 0 1 0 1 1 1 1 2 0 2 2 0 2 2 0 2 0 0 0 1 0 1 0 1 1 0 1 0 1 1 0 0 0 2 2 1 2 0 0 0 0 0 0 0 0 2 0 1 1 0 0 1 0 0 0 1 0 1 2 0 0 1 1 0 1 1 1 2 2 2 2 0 1 1 0 1 1 2 1 1 0 2 0 0 0 0 0 0 1 1 0 1 0 0 1 2 0 2 0 0 0 0 0 1 1 1 1 0 0 0 0 0 0 0 0 0 1 0 0 0 0 1 0 0 1 0 1 0 2 0 0 0 0 1 0 1 2 0 0 0 1 1 1 0 1 2 0 1 1 0 0 0 1 0 1 2 0 2 1 0 0 1 1 0 0 2 1 0 1 1 0 1 0 1 2 2 0 2 0 0 0 0 0 2 0 0 2 0 0 1 0 1 0 1 0 0 1 1 2 1 0 0 0 1 1 1 0 1 1 0 0 0 0 0 1 1 1 1 1 1 2 1 0 0 0 0 1 0 0 1 0 0 1 1 2 0 0 1 0 0 0 0 1 1 0 1 0 0 2 1 0 1 2 1 0 0 2 1 0 0 0 0 1 0 0 0 0 0 1 1 1 1 0 0 1 2 0 1 1 2 0 2 2 1 0 1 1 1 0 0 0 0 0 0 0 1 2 0 0 2 0 0 2 2 1 1 0 1 1 0 1 1 0 2 2 0 0 0 1 2 1 2 1 0 0 2 1 0 0 0 0 0 2 0 2 1 2 0 1 0 2 2 0 0 0 0 0 0 0 0 0 0 0 0 0 0 1 0 2 1 0 0 1 0 0 1 0 1 2 2 2 2 1 1 1 1 0 0 0 1 0 0 0 2 1 0 2 2 1 2 0 1 1 1 1 1 1 0 1 1 0 0 0 0 1 2 2 1 2 2 0 0 2 1 1 1 0 1 2 0 1 1 0 2 0 0 0 0 0 1 0 0 1 2 2 2 0 0 1 1 1 0 2 1 1 0 0 0 0 0 2 0 1 0 1 0 1 0 2 0 0 0 0 1 0 0 0 0 1 0 0 0 0 0 0 0 0 0 0 1 1 0 0 1 0 1 0 0 1 1 1 1
109 1 0 2 0 0 0 1 1 1 0 1 0 0 0 0 0 1 2 1 1 1 0 2 2 1 0 0 2 2 2 0 2 1 0 1 1 1 1 0 1 1 0 0 0 1 1 0 0 1 0 0 0 1 1 0 0 1 0 1 1 2 2 2 0 0 1 0 2 0 1 1 2 2 0 2 2 2 2 0 1 0 2 0 2 0 0 0 0 1 0 0 2 1 1 1 0 1 1 1 0 2 0 0 2 1 2 0 0 2 0 0 1 1 1 1 1 1 2 0 2 1 1 1 1 1 0 0 2 2 2 2 0 0 0 0 0 0 0 0 1 0 0 0 0 0 0 0 0 0 0 0 0 0 1 1 0 1 1 0 1 1 0 2 0 0 0 0 1 1 1 2 2 0 1 2 1 1 1 1 1 2 0 1 1 2 1 2 1 0 1 2 1 1 2 2 1 0 0 0 0 0 0 2 2 1 1 1 1 0 0 0 1 0 1 2 1 0 2 0 1 1 1 0 1 0 2 1 0 0 0 0 0 0 2 0 0 1 0 0 0 0 2 0 2 0 0 0 1 1 1 0 1 0 0 2 1 0 0 0 0 0 0 1 1 0 1 0 2 1 0 0 0 0 1 1 0 1 2 1 0 1 0 0 0 1 1 1 0 2 0 1 0 1 2 0 2 0 0 1 0 2 1 1 0 0 0 1 0 0 0 2 0 0 1 0 0 0 1 0 0 1 1 1 0 0 0 0 1 1 2 1 0 0 0 0 0 2 1 1 0 1 1 0 1 0 0 0 0 2 1 1 0 0 0 1 0 0 0 2 0 0 2 0 2 1 0 1 1 0 0 0 0 2 0 0 0 0 0 2 2 2 2 0 0 0 0 0 0 0 1 1 0 0 2 0 1 0 1 1 0 1 0 2 1 1 0 1 0 0 0 0 1 1 1 0 0 1 0 1 1 1 0 1 1 2 1 0 2 0 2 0 0 2 0 0 0 1 0 0 2 0 2 0 0 1 0 1 1 1 0 1 0 2 2 2 0 1 1 0 2 0 1 0 0 1 1 1 0 1 1 1 1 1 1 0 1 0 0 1 2 0 0 0 1 2 0 1 0 1 1 1 1 0 0 0 0 1 1 0 1 2 2 1 2 0 1 1 0 0 0 0 1 0 1 0 0 2 0 2 2 0 2 2 0 2 0 0 0 2 0 1 0 0 0 0 2 0 0 0 2 2 0 1 2 1 1 0 0 0 0 0 0 0 0 1 0 0 1 0 0 0 0 0 0 0 0 1 0 1 0 1 1 0 1 0 2 1 2 1 2 0 1 1 0 1 0 1 1 0 0 0 0 0 2 0 1 1 1 0 1 2 0 0 0 2 0 2 0 2 1 0 0 0 1 0 0 0 0 1 0 1 1 1 1 1 1 1 0 0 0 2 1 1 2 0 1 0 1 1 1 0 0 0 1 2 2 1 0 0 0 2 2 0 0 2 0 2 2 0 0 0 2 0 0 2 2 2 1 0 1 1 0 0 0 2 1 1 1 1 1 0 0 1 2 2 0 0 0 1 0 0 1 1 1 0 2 0 0 1 0 1 0 0 2 0 1 1 1 0 1 0 0 2 0 0 0 2 2 0 0 0 1 0 0 2 0 0 0 0 0 0 0 0 0 0 1 0 1 2 1 0 0 0 0 1 0 0 0 0 0 0 0 1 1 0 0 0 1 0 0 1 2 1 0 0 2 0 0 2 1 0 1 1 1 0 2 1 1 1 1 1 1 1 2 1 1 2 2 2 1 2 2 2 1 1 0 1 0 0 0 1 0 0 0 2 2 0 0 2 0 0 2 2 2 2 0 1 1 0 1 1 0 2 2 1 1 0 2 2 2 2 2 1 0 0 0 1 1 0 0 0 0 0 0 0 0 0 0 0 2 2 1 0 1 0 1 0 0 0 1 2 1 1 1 0 1 0 0 1 0 0 0 1 0 0 0 1 1 1 2 2 0 0 0 0 1 0 2 0 0 0 1 2 2 0 2 2 0 0 1 2 0 0 2 2 0 1 0 2 0 0 0 0 1 1 2 1 1 1 0 1 2 0 0 0 0 1 1 0 1 1 1 1 2 2 2 1 0 0 0 0 1 1 0 2 2 1 0 1 1 0 1 1 1 0 1 1 1 0 2 0 0 0 2 1 2 0 0 0 1 0 0 0 1 0 1 0 1 0 0 0 1 1 0 0 1 0 0 2 0 0 0 2 0 0 0 0 1 0 0 0
110 1 0 1 1 0 0 1 2 0 0 1 0 1 0 0 0 1 0 0 0 0 0 2 2 0 0 0 2 1 0 1 1 1 0 2 1 1 0 0 2 2 0 0 0 0 0 0 0 0 0 0 0 0 1 2 0 0 0 0 0 2 2 2 0 1 1 0 1 0 0 1 2 2 1 2 1 1 1 1 1 0 1 2 1 0 0 0 0 2 0 0 1 2 0 2 1 0 0 0 1 2 1 0 2 0 2 0 0 2 0 0 1 2 2 2 2 0 0 0 2 0 2 0 2 2 0 0 2 0 0 0 0 0 2 1 0 0 0 0 0 0 0 0 1 0 1 0 0 0 0 0 0 0 1 0 1 0 1 0 1 1 1 0 0 2 1 1 0 2 0 0 0 2 0 0 2 1 1 1 1 1 1 0 0 0 0 2 1 1 0 2 2 2 2 2 2 0 1 0 0 0 0 2 2 1 1 1 1 0 0 0 1 0 2 2 0 1 1 2 0 1 2 0 0 1 1 0 0 0 0 1 1 1 1 1 0 2 0 0 0 0 1 1 1 0 0 0 1 0 0 0 0 0 0 1 0 2 0 2 1 1 1 1 0 0 1 0 2 1 0 1 0 2 0 0 1 0 1 0 1 1 2 2 0 0 2 1 0 2 0 1 0 0 2 0 2 1 0 1 0 1 2 1 0 0 1 2 1 0 1 2 0 1 0 0 0 1 0 0 1 0 1 1 0 0 0 0 0 1 2 1 0 0 0 0 0 2 1 2 2 1 1 0 0 0 0 0 1 2 1 0 0 0 0 2 0 0 0 1 0 0 0 0 0 0 0 1 1 0 1 1 0 2 0 0 0 1 0 1 1 1 0 0 0 0 0 0 0 0 0 0 1 1 2 1 1 0 0 0 0 0 0 2 1 0 0 0 0 1 1 1 0 0 0 0 1 0 0 0 0 2 0 2 1 2 2 0 0 0 0 0 0 1 2 1 0 0 0 0 1 0 0 2 0 2 0 1 1 1 0 0 0 2 1 0 1 2 0 2 1 1 0 0 1 1 0 1 0 0 1 1 1 1 0 0 0 0 0 0 0 0 1 1 2 0 0 1 0 1 1 1 1 2 0 0 0 1 1 1 1 1 1 1 2 1 2 1 0 0 0 0 0 1 0 1 0 2 0 0 0 1 2 0 2 2 0 0 0 2 0 2 0 1 2 0 1 0 1 1 0 0 0 1 1 1 1 0 0 0 0 0 0 0 1 1 1 1 0 1 0 0 0 0 0 0 0 1 0 1 0 0 0 0 0 0 1 0 2 0 2 0 0 0 0 0 0 2 2 1 1 1 0 2 0 2 0 2 2 0 2 1 0 1 2 2 1 1 0 1 1 0 0 0 2 0 1 0 0 1 1 1 0 0 0 1 1 0 0 0 0 2 0 0 0 0 0 1 1 1 0 0 0 2 0 1 1 1 1 0 1 2 0 1 1 2 0 2 2 0 0 0 0 1 1 0 2 2 0 1 0 0 0 0 1 1 1 0 2 0 0 0 1 2 0 1 2 0 0 0 0 0 0 0 0 0 1 0 0 2 1 1 0 0 1 0 2 1 2 1 0 0 0 2 0 1 0 0 0 0 0 0 1 0 1 2 0 1 0 0 2 0 0 0 0 0 2 0 0 2 0 2 0 0 0 0 0 0 0 0 0 0 0 1 1 1 0 0 1 0 0 0 2 2 0 0 2 1 0 1 0 0 0 0 0 0 2 1 1 1 2 2 0 0 0 2 1 2 1 2 0 1 2 2 0 1 1 1 0 0 0 0 1 2 1 1 1 0 1 1 0 0 1 1 1 2 0 1 1 0 2 1 0 0 1 2 1 0 0 2 0 2 1 2 0 1 0 0 1 0 0 0 0 0 0 0 1 0 0 0 1 1 0 0 0 0 0 1 0 1 1 2 1 0 0 2 0 0 2 0 0 0 0 1 0 1 0 2 2 0 1 1 0 0 0 0 1 0 0 0 0 1 0 1 1 0 2 2 0 1 0 2 2 2 1 1 1 0 0 1 0 1 0 0 1 2 2 1 1 1 0 1 1 1 1 1 1 1 0 0 0 1 0 1 1 2 2 1 0 0 0 0 2 1 1 1 2 0 0 0 2 0 0 1 2 0 2 0 0 0 1 0 0 0 1 1 1 0 1 0 1 1 0 0 0 0 1 0 1 0 0 0 0 0 0 0 0 0 1 1 0 0 0 1 0 0 0 1 2 1 2 1
111 0 0 2 0 1 1 2 1 1 0 0 1 2 0 2 1 0 2 1 1 0 0 2 2 1 1 0 1 1 1 2 1 2 1 2 1 1 0 0 1 1 1 0 0 0 0 0 0 1 0 0 2 0 0 0 0 1 0 0 1 2 1 1 0 0 0 0 1 0 0 1 2 2 2 2 0 0 0 0 0 0 1 1 1 0 0 1 1 2 0 0 1 2 1 1 0 2 2 2 1 2 0 1 2 1 2 1 1 1 0 2 0 1 2 2 0 0 0 0 2 0 1 1 0 0 0 0 0 0 0 0 0 0 0 0 1 0 0 0 0 0 0 0 1 0 0 0 0 1 1 0 0 1 1 1 1 1 0 0 0 2 0 0 2 0 0 1 0 2 0 0 0 2 1 1 2 1 0 1 0 1 0 1 1 2 1 0 0 1 0 1 2 2 2 2 2 0 0 0 0 1 1 1 1 1 1 0 0 0 1 0 1 1 0 2 0 0 1 1 1 1 2 0 0 0 1 2 1 1 0 0 0 0 2 1 1 1 0 0 0 1 1 1 1 0 0 1 0 2 2 0 0 0 1 1 0 1 1 1 1 0 1 2 0 0 0 0 1 0 2 0 0 2 0 0 1 1 1 1 0 2 1 1 0 0 2 1 0 2 0 0 1 0 2 0 0 1 0 0 0 0 2 0 1 1 0 1 0 0 0 2 0 0 1 0 2 0 1 0 1 2 1 0 1 0 1 0 1 1 1 1 0 0 0 0 0 1 1 0 1 1 2 0 0 0 0 0 2 0 0 0 0 0 0 0 0 0 0 0 0 0 1 1 1 0 0 1 1 0 1 1 0 2 0 0 0 1 0 1 1 1 0 0 0 0 0 1 1 1 0 2 1 0 2 2 2 1 0 0 0 0 0 2 1 0 1 1 1 0 1 1 0 0 1 0 0 0 0 0 0 1 0 1 1 1 1 1 2 1 0 1 1 1 1 1 0 0 0 0 1 0 0 1 0 2 2 0 2 1 0 0 0 1 1 1 0 2 2 2 1 1 1 0 0 2 2 1 0 0 1 1 0 0 0 0 0 1 1 0 1 0 0 0 2 1 0 1 1 0 1 1 1 0 0 0 0 1 1 0 1 2 2 0 2 0 2 1 0 0 0 0 0 0 0 1 0 2 0 1 1 0 2 1 1 2 0 1 1 1 1 0 0 0 0 0 1 0 0 2 0 0 0 0 2 2 0 1 2 0 0 0 0 0 0 0 0 1 0 0 0 0 1 0 0 0 1 1 1 0 1 1 0 0 0 0 0 2 2 2 2 0 1 1 0 1 1 1 0 0 1 0 0 0 0 1 0 0 0 0 0 2 2 1 1 1 0 0 0 0 0 0 0 0 1 0 0 0 0 0 0 0 0 1 0 0 0 1 0 0 0 0 0 0 2 1 0 1 1 1 0 0 0 1 0 1 1 1 0 0 0 0 0 0 1 1 0 2 2 0 0 0 1 0 0 2 1 1 1 1 0 1 0 0 0 1 1 2 1 1 2 1 0 1 1 1 1 1 0 0 2 2 0 1 0 0 2 1 0 1 1 0 0 0 2 0 2 2 2 0 0 0 0 1 0 1 0 1 1 0 1 0 0 0 2 2 0 1 1 0 1 0 0 0 0 0 0 0 0 1 0 1 1 0 2 0 1 1 0 0 0 0 0 1 1 2 1 0 2 0 0 0 2 1 0 1 2 1 0 0 0 0 0 0 0 1 2 1 0 0 1 1 0 0 1 2 1 2 2 2 0 2 1 1 0 0 1 1 0 0 1 0 2 2 2 0 2 0 0 1 1 1 0 0 0 2 2 1 1 0 0 1 0 1 1 2 1 0 1 2 1 2 2 0 0 0 0 0 0 0 0 0 0 0 0 0 0 0 0 0 2 2 1 0 0 1 1 0 0 1 1 2 1 0 0 1 1 1 1 1 0 0 0 1 0 2 1 0 2 2 2 2 0 0 0 0 0 0 1 0 0 1 2 1 2 0 2 2 1 0 0 0 2 1 1 1 1 1 0 1 0 0 1 1 1 1 2 1 2 1 0 0 2 1 1 1 1 2 0 0 0 2 0 1 0 0 0 1 0 0 0 0 2 0 0 1 1 0 0 1 1 0 2 0 0 0 0 1 0 1 1 1 0 0 0 0 0 0 2 1 0 0 0 0 0 1 1 0 0 0 0 0 0 1 0 0 1 0 1 2 0 0 0 1 0 0 0 0 0 0 1 1
112 1 0 2 1 0 0 1 2 0 0 1 0 0 0 0 0 1 0 1 1 1 1 1 2 0 0 0 2 2 2 2 1 1 1 1 1 1 0 1 1 1 0 0 0 0 0 0 0 1 1 0 0 0 1 1 0 0 1 0 0 2 1 1 0 0 0 0 1 0 0 0 2 2 2 2 0 0 0 0 0 0 2 1 1 0 0 0 0 2 0 0 1 1 0 1 0 1 1 1 1 2 0 0 1 1 1 0 1 1 0 1 0 1 1 1 0 0 0 0 2 0 1 1 0 0 0 1 1 1 1 1 1 0 0 0 1 0 0 0 2 0 1 0 0 0 0 0 0 0 0 0 0 1 1 0 1 0 1 2 2 1 1 0 1 1 1 0 0 1 1 0 1 1 0 1 2 0 0 1 0 1 1 1 0 1 1 1 0 1 1 2 0 0 0 1 2 0 1 0 0 0 1 2 2 1 1 1 1 0 2 0 2 0 2 2 2 0 1 1 0 0 2 0 0 1 0 0 0 0 0 1 0 1 1 0 0 2 0 0 0 0 2 1 2 0 0 0 2 0 0 0 0 1 1 2 1 2 0 2 0 1 0 2 0 0 1 2 1 1 1 0 0 1 0 0 0 0 1 0 1 1 1 1 0 0 2 1 0 2 0 1 0 0 2 0 2 0 0 1 0 1 2 0 1 1 1 1 1 0 1 1 0 0 2 0 0 1 0 1 0 0 0 0 1 0 2 0 0 0 2 0 0 0 0 1 1 0 0 1 1 1 1 0 1 0 0 0 0 1 1 0 0 1 0 0 1 0 0 0 2 2 0 0 0 0 0 2 2 0 0 0 1 1 0 1 0 1 0 2 1 1 1 0 0 1 0 0 0 1 0 0 1 0 1 1 2 0 0 0 0 0 0 2 2 1 0 0 0 1 0 2 0 0 0 0 1 1 0 1 1 1 0 1 0 0 0 0 2 1 0 1 0 1 1 1 0 1 0 0 1 0 1 1 0 2 0 1 1 2 0 1 0 1 1 0 1 2 1 2 0 2 0 0 0 1 1 1 0 0 2 2 0 0 1 0 1 1 1 1 2 1 1 1 2 1 0 1 1 1 0 1 0 0 1 0 1 1 1 0 1 2 2 0 2 0 2 1 0 0 0 0 0 0 2 0 0 1 0 2 2 0 2 0 1 1 1 0 0 1 0 1 0 1 1 1 2 0 1 0 2 2 1 0 2 1 1 2 2 0 1 0 0 1 2 0 0 1 0 0 0 0 0 0 0 0 0 0 1 0 0 1 1 0 0 0 2 1 1 2 1 0 1 1 0 0 1 0 0 0 0 2 1 1 0 1 0 0 0 0 0 2 0 1 2 2 2 1 0 0 0 0 0 0 1 0 0 0 0 0 1 0 0 0 0 2 2 2 0 0 0 0 1 0 2 0 2 0 2 0 0 0 0 0 2 0 0 2 0 0 2 2 0 1 1 2 0 2 2 0 0 0 1 0 0 1 1 2 0 0 1 1 0 0 0 1 1 0 2 1 0 1 0 1 1 1 1 0 0 1 0 0 1 1 1 0 2 1 0 1 1 0 0 1 1 0 1 2 2 0 1 0 0 2 0 1 0 1 1 0 0 0 0 0 2 2 0 0 0 0 1 0 1 0 0 1 1 0 0 0 0 0 0 0 1 1 0 1 0 0 0 0 0 0 0 1 0 0 1 0 0 1 2 1 0 0 2 2 0 2 2 0 1 0 0 0 1 0 1 1 2 2 0 0 1 2 0 1 1 2 0 2 2 2 0 1 0 1 0 0 0 1 2 2 2 0 1 0 0 1 0 0 1 1 1 2 0 1 1 0 1 1 0 2 2 1 1 0 0 2 0 2 2 0 0 1 0 0 2 0 0 0 1 0 1 1 1 0 2 1 1 1 1 1 0 0 1 0 0 0 1 2 0 0 0 0 2 0 2 1 0 0 0 0 0 0 0 1 2 1 1 1 0 0 0 0 0 0 0 0 0 2 1 2 2 0 2 2 0 1 0 2 1 1 1 1 0 1 0 1 0 0 0 0 1 2 2 1 0 0 0 1 2 2 1 1 0 1 0 0 0 2 0 2 0 0 0 1 0 0 1 0 1 0 1 1 2 1 1 0 0 0 1 0 1 0 1 1 1 2 0 2 0 0 0 1 1 0 1 0 1 0 0 1 0 1 1 0 2 0 0 0 0 1 0 0 0 0 1 2 1 0 1 2 0 0 0 0 1 0 1 0
113 1 0 2 0 1 1 2 2 0 0 0 0 1 0 1 1 1 0 0 0 0 0 2 2 0 1 0 2 2 2 1 2 2 1 1 2 1 0 2 0 0 0 0 0 0 0 0 1 2 0 0 1 0 0 1 0 0 0 2 0 2 1 1 1 1 1 0 2 0 0 0 2 2 1 2 1 1 1 0 0 0 1 1 1 0 0 0 0 2 0 0 1 2 0 2 0 0 0 0 2 0 2 0 2 0 2 1 1 1 0 1 0 1 2 2 0 0 2 0 1 0 1 1 0 0 0 0 2 2 1 1 0 0 0 0 0 0 0 0 0 0 0 0 0 0 0 0 0 1 1 0 1 0 0 0 0 0 0 1 2 1 0 0 0 1 1 0 0 1 1 1 0 2 0 0 2 1 0 1 1 1 1 1 0 1 1 0 0 2 0 2 2 1 2 1 1 0 0 0 0 0 0 2 2 0 0 0 1 0 1 0 2 0 2 2 1 1 2 0 2 2 2 0 0 0 1 1 0 0 0 1 0 0 1 0 0 2 0 0 0 0 2 0 1 0 0 0 2 0 0 0 0 0 0 0 0 1 0 0 0 0 0 1 0 0 0 1 2 0 2 0 0 1 0 1 0 2 2 2 0 2 0 0 1 0 2 1 0 2 0 1 1 1 2 1 1 0 0 1 0 0 2 0 0 1 0 2 1 0 0 2 0 0 1 0 1 1 0 1 0 0 0 0 1 0 2 0 1 1 1 1 0 0 0 0 0 1 0 0 0 0 0 0 1 0 0 0 0 0 2 0 0 2 0 0 2 0 0 1 1 1 2 0 2 0 1 1 2 0 0 0 1 2 2 0 0 2 1 1 0 1 0 0 0 0 0 0 0 0 0 0 0 0 2 1 2 0 1 1 1 1 0 2 2 1 0 0 1 0 0 1 1 1 1 1 1 0 0 0 0 1 0 1 1 2 2 0 0 0 0 0 1 0 0 0 0 0 0 0 1 0 1 1 0 1 0 0 1 0 0 0 0 0 0 0 0 2 2 1 1 1 0 0 1 1 0 0 0 0 1 1 2 2 1 1 0 0 0 0 0 0 0 0 2 0 0 0 0 1 1 2 0 0 0 0 0 0 1 1 1 1 1 1 1 0 1 0 0 0 0 1 0 1 1 1 0 1 1 2 2 0 2 1 0 2 0 1 1 2 0 0 0 1 0 0 0 1 0 2 0 0 0 0 2 2 0 1 1 0 1 0 0 0 1 1 1 0 0 0 2 0 1 0 0 0 1 0 2 0 0 0 1 0 1 1 2 2 2 2 2 0 2 2 0 1 0 0 0 0 0 2 2 0 1 1 0 0 0 0 0 1 0 1 2 2 1 0 1 0 1 0 0 1 1 1 0 0 0 0 0 0 0 0 0 0 0 2 0 0 0 1 1 0 1 1 1 1 2 0 0 1 0 1 1 1 1 0 0 1 1 1 0 2 2 2 0 1 1 0 0 0 0 0 1 2 1 2 0 1 0 0 0 0 1 0 2 0 1 1 0 2 0 1 0 0 2 1 1 0 0 0 0 0 1 0 2 0 0 1 0 1 0 0 2 0 1 2 2 0 2 0 0 1 1 0 1 0 0 0 0 0 0 0 2 2 0 0 0 0 1 0 0 0 0 0 1 0 0 0 0 0 0 1 1 0 0 1 0 0 0 0 0 1 0 1 0 0 1 0 0 0 2 1 0 0 2 2 0 1 0 0 1 0 0 1 1 1 0 0 2 2 0 0 1 1 0 2 2 1 1 1 2 2 1 1 0 1 0 0 0 0 1 1 1 1 0 0 0 2 0 0 0 0 0 2 2 1 0 0 0 0 0 2 2 0 0 0 0 2 0 2 2 0 0 1 1 2 2 1 1 0 1 0 1 0 0 0 0 0 2 1 0 0 0 0 0 1 0 1 1 2 0 0 0 1 1 0 1 1 0 0 0 0 0 0 0 2 1 0 1 0 0 0 0 0 0 0 0 0 0 1 0 1 1 0 1 2 0 0 1 2 0 0 2 2 0 2 0 2 0 0 1 1 1 1 1 0 1 0 0 1 2 1 1 1 0 1 0 0 0 2 1 2 1 0 0 1 0 0 0 0 2 2 2 1 2 0 0 0 1 0 1 1 1 0 1 0 1 0 2 0 0 0 0 0 0 0 2 1 0 1 0 0 0 2 2 0 1 1 0 0 1 1 1 1 2 0 0 2 1 0 0 1 0 1 0 1 1 0 0 0
114 0 0 2 0 0 0 2 2 0 0 0 1 1 0 1 0 1 2 2 2 1 0 2 2 0 2 0 2 2 2 1 1 1 1 1 1 2 0 1 1 1 0 0 0 0 0 0 0 1 0 0 0 0 1 1 0 0 0 0 0 0 2 2 1 1 1 0 1 0 0 1 2 2 1 2 1 2 2 0 0 0 2 1 2 0 0 0 0 2 0 0 0 2 0 1 0 2 1 1 2 0 0 1 2 1 2 0 0 2 0 1 0 2 2 2 0 0 0 0 1 0 0 2 0 0 0 1 2 1 0 0 0 0 0 0 0 0 0 0 0 0 0 0 1 0 0 0 0 1 0 0 0 0 0 1 0 0 0 1 1 1 0 1 0 1 1 2 0 1 1 0 2 0 2 1 2 0 0 0 0 0 0 1 0 1 1 0 0 1 0 1 2 2 2 2 2 0 0 0 0 1 0 1 1 0 1 2 1 0 1 0 0 0 2 2 0 0 2 0 1 1 2 0 0 1 0 0 0 0 0 0 0 0 1 0 0 2 0 0 0 0 2 0 2 0 0 1 1 0 0 0 0 0 0 0 2 1 0 0 0 0 0 1 0 0 1 1 1 1 0 0 0 0 0 1 0 0 1 0 1 0 0 0 0 0 1 2 0 2 0 1 0 2 2 1 1 1 0 1 0 1 2 0 2 0 0 2 0 0 0 0 0 0 1 0 1 1 0 0 0 1 1 1 2 0 1 0 1 1 1 1 0 0 0 0 0 2 0 1 1 1 0 0 1 0 0 0 0 0 2 0 1 0 1 1 1 0 0 2 0 0 1 0 1 1 0 2 2 0 0 0 1 2 1 0 0 2 2 2 0 0 1 0 1 2 0 0 0 1 0 0 1 1 2 1 1 1 1 1 0 1 0 2 2 1 0 0 0 0 1 1 0 0 0 0 2 1 0 1 1 1 0 1 0 1 1 1 2 1 0 2 0 2 0 0 0 2 1 0 2 0 1 1 2 2 0 0 1 1 0 0 0 2 1 0 1 2 1 2 0 2 1 0 0 0 0 1 0 1 2 2 2 2 0 0 0 0 0 1 0 0 1 1 1 2 0 2 1 1 0 2 0 1 0 0 0 1 1 0 0 2 1 1 1 0 1 1 0 0 0 0 1 0 1 0 0 1 0 1 1 1 2 1 0 1 1 0 0 1 0 0 0 0 0 0 2 0 0 1 0 0 0 2 2 1 1 2 2 0 1 0 0 0 1 0 0 0 0 0 1 0 1 0 0 0 1 0 1 0 1 2 1 0 1 2 2 1 2 1 2 0 1 1 0 0 1 2 2 2 0 0 1 1 0 1 1 0 0 0 0 2 1 0 1 1 1 1 0 0 2 2 0 0 1 0 1 1 0 1 1 1 1 1 0 0 1 1 0 0 0 1 1 0 2 1 1 0 2 0 1 0 0 2 0 0 0 1 0 0 0 1 0 1 2 2 0 2 2 0 0 0 0 0 1 0 2 1 2 0 0 2 0 0 1 1 1 1 1 1 1 1 1 0 0 1 1 0 0 1 0 0 2 0 2 1 2 0 0 1 0 1 0 1 1 0 1 0 0 1 1 0 0 0 0 1 0 1 1 0 0 0 1 0 1 2 0 1 0 0 1 0 0 0 0 1 2 0 1 1 0 0 0 1 1 0 0 2 0 0 0 0 0 0 1 1 0 0 2 0 0 1 2 1 0 1 2 2 0 2 0 0 0 1 1 0 2 1 1 2 2 1 1 1 2 1 1 1 1 2 1 2 2 2 1 0 0 1 0 0 0 0 0 1 0 2 1 0 0 2 0 0 2 1 1 1 1 0 0 1 0 1 0 2 2 1 1 0 0 2 0 2 2 0 0 0 0 0 0 0 0 0 0 0 0 0 0 1 0 0 1 1 0 0 0 0 0 1 0 0 1 1 0 0 0 0 0 0 1 1 0 0 0 0 0 0 0 1 1 0 2 1 1 1 0 0 0 0 0 1 1 2 0 1 1 0 1 1 2 2 0 2 0 0 2 1 1 1 0 2 0 0 1 1 1 1 1 1 2 0 0 2 2 0 1 1 1 1 0 0 0 2 0 1 0 0 0 2 0 0 0 0 1 1 1 1 1 0 1 0 2 0 1 1 1 0 1 0 0 0 1 0 0 0 1 1 1 0 2 1 0 0 0 0 0 2 2 0 0 0 0 0 0 1 0 0 0 0 1 2 1 0 1 1 0 0 1 0 0 0 2 0
115 0 0 1 0 1 1 2 1 1 0 0 0 0 0 0 0 1 1 1 1 1 0 2 2 0 0 0 2 2 2 2 1 1 2 0 2 1 0 1 2 2 0 0 0 0 1 0 0 2 0 0 1 0 0 1 0 1 0 1 1 1 2 2 0 1 0 1 1 0 0 0 2 2 2 2 0 1 1 0 1 0 1 1 1 0 0 0 0 1 0 0 0 2 1 2 1 0 0 1 2 2 2 0 2 1 2 1 1 1 0 2 0 1 1 1 0 0 1 0 1 0 1 1 1 1 0 1 2 2 0 0 0 0 0 0 0 0 0 0 1 0 0 0 1 0 0 0 0 1 1 1 0 1 0 1 0 1 0 0 1 1 0 1 1 2 2 2 0 1 1 1 0 2 0 0 2 0 0 1 0 0 0 1 0 1 1 1 0 0 1 1 2 1 2 2 1 0 0 0 0 1 0 1 1 2 2 1 1 0 0 0 1 1 2 2 0 2 2 0 2 2 1 0 0 0 1 0 0 0 1 1 1 1 1 1 0 2 0 0 0 1 2 0 1 0 0 0 1 0 0 0 0 1 1 2 0 2 0 0 0 0 0 1 0 0 0 1 2 2 0 0 0 1 0 0 0 1 2 1 1 1 0 0 0 1 1 2 0 2 0 0 0 0 2 0 2 1 0 0 0 0 2 0 1 0 2 1 1 0 1 1 0 0 2 0 0 1 0 1 0 0 1 0 0 0 0 0 2 2 2 2 0 0 0 1 0 1 0 0 0 0 0 0 1 0 0 0 0 1 2 0 0 0 0 1 0 0 0 0 0 0 1 0 1 0 0 1 2 0 0 0 0 2 1 0 0 1 1 1 1 2 0 0 0 0 0 0 0 0 0 0 1 0 2 1 1 0 1 1 0 1 0 2 1 1 0 1 0 0 1 0 1 1 1 1 0 1 0 1 1 0 0 0 0 0 0 0 2 1 1 1 0 1 2 1 0 0 0 0 2 0 2 0 1 1 0 1 1 0 0 1 0 1 2 0 1 2 2 1 2 1 0 0 0 0 0 1 0 1 1 1 2 2 1 0 1 0 0 1 2 0 0 0 2 1 0 1 1 1 0 2 2 2 2 0 1 0 1 1 1 2 2 0 2 0 2 1 0 0 0 0 0 0 0 1 1 2 0 1 1 1 2 1 0 2 0 0 0 0 0 0 0 0 0 0 2 0 0 2 1 1 0 1 1 1 1 1 2 0 1 0 0 0 0 0 0 0 0 0 0 0 2 0 0 0 2 1 1 1 1 2 2 0 1 1 2 0 1 1 2 0 1 0 1 0 0 0 0 0 0 2 2 1 0 0 0 1 1 0 0 1 0 1 2 2 2 0 1 1 0 0 0 2 0 1 0 0 0 0 1 0 0 1 0 0 1 1 0 0 1 2 0 0 0 0 1 1 2 0 1 1 0 2 1 2 2 0 0 0 0 1 0 2 2 2 0 2 2 0 0 0 1 1 0 0 0 2 1 0 1 1 0 0 1 1 1 1 1 1 1 0 0 1 0 1 2 1 1 0 0 0 1 0 0 0 2 0 0 1 0 2 0 0 1 0 2 2 2 0 1 0 0 2 0 0 1 1 1 0 0 0 0 0 1 0 2 0 0 0 1 0 0 1 0 1 1 0 0 1 0 0 0 0 0 0 0 0 0 0 1 0 0 1 0 0 2 0 0 0 0 0 2 1 0 0 2 2 0 2 0 1 1 0 0 0 1 0 0 0 1 1 0 0 2 0 0 2 2 2 1 2 2 1 0 0 0 0 0 0 0 1 0 0 0 1 0 0 2 0 0 0 0 0 0 2 1 1 2 0 2 2 0 2 2 1 1 0 1 2 0 1 1 0 0 0 0 0 0 0 0 0 0 0 0 0 0 1 0 0 1 1 1 1 0 0 0 1 1 0 1 2 0 0 0 2 0 0 1 2 0 1 0 1 0 1 0 1 2 2 2 2 1 1 1 1 0 0 2 0 0 0 2 1 2 1 2 2 0 1 0 2 1 1 1 1 1 1 0 1 0 2 0 0 0 1 1 0 2 1 0 1 2 1 0 1 1 1 0 0 1 1 0 1 0 1 1 0 0 0 0 1 2 1 0 0 0 0 2 0 2 0 2 2 1 0 2 0 0 0 1 0 0 0 0 0 0 1 1 0 2 0 0 0 1 2 2 0 2 0 0 0 1 1 0 1 1 0 1 2 0 2 1 2 0 0 0 0 1 1 2 0
116 0 0 2 1 0 0 1 1 1 0 1 0 1 1 0 0 1 0 0 0 0 0 2 2 0 0 0 2 2 2 1 2 1 0 1 1 0 0 2 0 0 0 1 0 1 0 0 0 0 0 0 0 1 1 0 0 0 0 2 0 2 0 0 0 1 1 0 2 0 1 1 2 2 0 2 2 0 0 0 0 0 2 0 2 0 0 0 0 2 0 0 1 2 0 1 0 0 0 0 1 2 0 0 1 2 1 0 0 2 0 2 0 1 2 2 0 0 1 0 1 0 1 1 1 1 0 0 1 1 0 0 0 0 0 0 0 0 0 0 2 0 0 0 1 0 0 0 0 2 0 0 1 0 1 1 1 0 1 0 0 2 1 1 1 1 1 2 0 1 1 0 0 2 1 0 2 0 0 0 0 0 1 0 0 0 1 1 1 1 1 2 1 1 1 2 0 0 0 0 0 1 0 1 1 2 2 1 1 0 1 0 2 0 2 2 1 0 0 0 2 2 2 0 0 0 2 0 0 0 0 0 1 1 1 0 0 2 0 0 0 1 1 0 1 0 0 0 2 0 0 1 0 0 0 0 0 0 1 1 0 1 0 1 0 0 0 0 2 1 0 0 0 1 0 0 0 0 0 0 0 1 0 0 1 1 1 2 0 2 0 0 1 0 2 0 2 0 0 1 0 1 2 0 0 1 0 2 1 0 1 0 0 0 1 0 0 0 1 1 0 1 0 0 1 0 2 0 1 0 2 2 0 0 0 0 0 1 1 1 0 1 2 0 1 0 0 0 1 1 1 0 0 0 0 1 0 0 0 0 1 1 0 1 0 0 0 1 2 0 0 0 2 1 1 0 0 1 2 2 0 0 1 0 0 1 0 0 0 0 0 0 0 0 1 1 1 1 1 1 0 1 0 2 2 2 0 0 2 0 0 2 1 1 1 0 0 0 0 0 0 0 0 1 0 2 1 0 1 0 1 0 1 1 0 0 0 1 0 0 2 0 2 0 2 1 0 1 1 1 0 1 0 2 0 0 0 2 2 2 1 2 1 0 0 1 1 1 0 0 0 0 2 2 2 2 1 0 0 1 0 0 2 2 0 2 1 2 0 2 0 2 1 2 1 0 1 1 1 0 0 2 1 1 1 0 1 1 1 0 1 0 0 0 2 0 0 2 0 1 1 1 0 0 0 1 1 0 0 2 0 1 0 0 1 0 2 0 0 2 0 0 0 0 1 2 0 1 1 0 1 0 0 0 1 1 1 0 0 1 0 0 1 1 1 1 0 0 0 0 0 0 1 0 0 0 1 0 2 0 2 0 2 1 0 1 0 2 1 0 1 1 1 0 0 0 2 0 0 0 0 1 0 0 0 2 0 1 0 1 1 1 1 1 0 0 0 0 1 0 0 0 0 0 0 0 1 2 0 0 1 1 0 0 1 0 0 1 2 0 0 0 0 1 1 1 0 1 1 0 0 2 0 0 1 1 0 1 1 0 0 0 1 1 0 0 1 2 0 1 1 0 0 1 0 1 1 0 2 1 0 0 0 2 1 1 1 1 0 1 0 0 0 1 0 0 2 0 0 1 1 0 0 0 0 0 1 1 2 0 0 0 0 1 0 1 0 0 0 0 0 0 0 0 2 0 2 1 0 0 2 0 1 0 0 1 1 0 0 1 0 0 0 0 0 0 0 0 0 1 1 1 0 0 0 2 0 0 1 0 0 0 2 1 0 1 2 2 0 2 1 1 1 2 2 0 1 1 0 0 1 1 0 0 1 2 1 1 1 2 0 2 2 1 0 1 0 1 0 0 0 0 0 1 0 2 1 1 1 0 0 0 1 1 1 2 0 0 0 1 0 1 0 2 2 1 1 0 1 2 1 2 1 0 0 0 0 1 1 0 0 1 1 0 1 0 1 0 1 0 1 1 2 1 0 1 2 0 0 0 0 1 0 0 0 0 1 0 2 0 0 0 0 0 0 0 0 0 1 1 1 1 1 1 1 1 0 1 0 0 0 2 1 1 1 0 2 2 0 2 0 2 1 1 1 1 1 2 1 1 0 1 0 0 0 2 2 0 1 0 0 1 1 2 0 0 1 2 0 1 0 1 0 2 0 0 1 0 0 1 0 0 1 2 2 2 0 1 1 1 1 0 2 0 0 0 0 1 0 0 2 0 0 0 1 1 1 0 1 0 1 0 0 0 0 0 1 0 2 0 0 0 1 1 0 0 1 1 0 2 0 0 0 1 0 0 0 0 0 0 1 0
117 0 0 1 0 0 0 2 2 0 0 0 2 2 0 1 0 2 0 0 1 0 0 2 2 0 0 0 2 2 2 1 0 0 1 1 1 1 0 0 2 2 1 0 1 2 0 1 0 0 1 1 0 0 0 1 1 1 0 1 1 1 2 2 0 0 1 0 2 1 0 0 2 2 0 2 2 0 0 1 0 0 2 0 2 0 0 1 0 2 0 1 2 2 0 0 0 0 0 0 2 2 0 0 2 1 2 0 0 2 0 2 1 2 2 2 0 1 1 0 2 1 2 0 0 0 0 1 2 2 0 0 0 0 0 0 0 0 0 0 0 0 0 0 1 0 0 0 0 0 0 0 0 1 0 0 0 0 1 1 1 1 0 0 0 2 2 1 1 2 0 1 1 1 1 1 2 1 1 1 1 1 0 1 0 1 1 1 0 0 1 1 0 0 0 2 2 0 0 0 0 0 0 0 0 1 1 2 1 0 0 0 1 0 1 2 0 1 1 1 1 1 2 0 0 0 2 0 0 0 0 0 0 1 1 0 0 2 1 1 1 0 2 1 1 0 0 0 1 1 1 1 0 0 0 2 1 2 2 2 2 0 0 0 0 0 0 0 2 1 0 1 0 0 0 0 0 0 1 0 1 1 0 0 1 0 2 0 0 2 0 0 0 0 2 0 2 2 0 2 0 0 2 0 1 0 1 1 0 0 0 1 0 0 1 0 2 0 0 2 0 1 1 1 2 0 1 1 1 1 1 1 0 0 0 0 0 2 0 0 0 0 1 1 1 0 0 0 0 1 1 1 0 0 0 1 1 0 0 2 0 0 1 0 1 1 0 1 2 1 0 0 0 2 0 0 0 1 0 1 0 1 1 1 0 0 0 0 0 1 0 0 0 0 2 0 0 1 0 0 0 0 0 2 1 0 0 0 0 0 1 0 1 1 1 0 0 1 0 1 1 1 0 1 1 2 1 0 2 0 2 0 1 0 1 1 0 0 0 0 2 0 1 1 1 2 0 0 0 0 2 1 0 2 2 0 2 1 0 2 0 2 1 0 0 1 1 1 0 1 2 2 1 1 1 1 0 0 0 1 1 1 1 1 1 1 0 2 1 1 0 2 0 0 0 0 0 1 1 1 1 1 0 1 1 1 1 1 0 0 0 0 1 0 1 0 0 2 0 1 1 2 1 0 0 1 1 1 1 2 0 1 0 0 0 0 2 0 0 2 1 1 0 0 1 1 0 1 1 0 0 0 0 0 1 0 0 0 1 0 0 0 1 1 1 0 1 1 1 0 0 0 0 0 0 2 2 1 2 1 2 0 2 1 1 1 1 2 2 1 0 1 0 0 0 1 0 0 0 0 0 1 0 1 2 2 2 1 0 1 1 0 0 0 1 1 0 0 0 0 1 0 1 1 0 0 1 0 0 0 1 0 0 0 2 0 0 0 2 0 0 2 0 0 0 2 2 1 0 1 0 2 0 2 2 2 0 2 2 0 0 0 1 0 0 2 1 2 0 0 2 0 0 0 1 2 0 0 1 1 1 0 2 1 0 0 2 1 0 0 2 2 0 1 0 0 1 1 0 1 1 0 0 0 1 0 2 2 2 0 1 0 0 0 0 1 0 1 0 0 0 0 1 1 1 2 1 0 0 0 1 0 0 0 0 2 2 0 0 1 1 0 0 0 0 1 0 0 0 0 0 0 0 1 0 1 0 0 1 1 0 1 2 1 0 0 2 0 0 2 2 0 1 0 0 0 0 1 1 1 1 1 1 1 2 2 1 2 2 2 1 2 2 1 0 0 0 0 0 0 0 0 0 2 0 1 1 0 0 1 0 0 0 0 0 2 1 0 2 0 2 2 0 2 2 1 1 0 0 2 0 2 2 0 0 0 0 0 1 0 1 1 0 0 0 0 0 0 0 0 2 1 0 0 0 0 0 1 0 1 0 1 0 0 1 0 2 0 1 0 1 0 1 0 0 1 0 0 1 1 2 2 0 0 1 1 0 0 0 0 0 1 0 1 2 0 2 2 0 0 0 1 1 1 1 1 0 2 0 1 1 1 0 0 0 2 2 2 1 2 0 1 2 1 1 1 0 2 0 1 0 1 0 1 1 1 1 1 0 0 0 0 0 0 0 1 1 0 0 0 2 0 0 1 1 0 2 1 0 0 2 0 0 0 2 2 2 0 2 0 0 1 0 0 0 0 0 1 2 2 0 2 1 1 0 0 1 0 0 1 0 0 0 0 0 0 0 0 1 0 1 0
118 1 0 2 0 0 0 2 1 1 0 0 1 1 0 1 0 0 2 2 1 1 0 2 2 0 0 0 0 1 2 1 1 0 1 1 1 1 1 0 1 1 1 0 0 0 2 0 0 0 0 0 0 2 0 1 0 2 0 1 1 2 1 0 0 0 0 1 2 0 1 2 2 2 1 2 1 2 2 0 2 0 2 0 1 0 0 1 1 2 1 1 1 1 1 1 0 2 2 2 0 2 0 0 2 0 2 1 1 1 0 2 1 1 1 1 1 0 0 0 2 0 1 1 1 1 0 1 1 1 0 0 1 0 1 1 0 0 0 0 1 0 1 0 1 0 0 0 0 2 2 0 0 0 0 1 0 0 1 0 1 1 0 1 1 2 0 1 0 1 1 1 0 2 1 1 2 1 0 0 1 2 0 0 0 0 0 0 0 1 0 1 2 2 2 2 2 0 0 0 0 0 0 1 1 1 1 0 2 0 0 0 2 0 2 2 1 0 1 1 0 0 1 0 0 0 1 1 0 0 1 1 1 0 2 1 0 2 0 0 0 1 2 0 2 0 0 0 2 0 0 0 0 1 1 1 0 2 0 1 0 1 0 0 0 0 1 0 1 1 0 1 1 1 0 1 0 0 0 0 0 2 1 1 0 1 1 1 0 2 0 0 0 1 2 0 2 0 0 1 0 0 1 1 0 1 1 2 1 0 1 0 0 0 0 0 0 1 1 0 0 1 2 0 2 0 2 0 0 0 0 0 1 0 0 0 1 0 0 0 1 1 1 0 0 0 0 1 0 0 2 0 0 1 0 0 1 1 0 2 0 0 1 0 1 0 0 1 2 0 0 0 0 2 0 0 0 2 1 2 0 0 0 0 0 0 0 0 0 0 0 0 0 0 1 0 0 1 1 1 0 1 0 2 1 0 0 1 1 0 0 1 0 0 0 0 2 0 0 0 0 1 1 1 1 1 0 2 2 0 0 2 1 0 0 0 0 0 0 0 2 0 2 0 0 2 0 1 1 1 0 0 0 1 0 0 0 2 1 1 1 1 0 0 0 0 0 2 0 1 2 2 0 0 0 0 0 0 0 1 2 1 1 1 2 0 0 1 0 1 1 1 0 1 2 0 1 1 1 1 1 2 1 1 1 0 1 1 1 0 1 1 0 0 1 0 1 2 0 1 1 0 2 0 1 2 0 1 1 1 1 0 0 0 1 0 2 0 0 2 1 1 0 0 2 1 2 1 1 0 0 1 0 1 1 0 1 0 0 0 1 0 1 0 0 0 2 0 1 0 1 1 1 0 0 0 1 0 2 0 2 0 1 1 0 1 1 0 0 0 0 0 1 0 1 0 0 0 0 0 0 1 1 1 2 2 1 0 0 0 1 0 0 0 2 0 0 0 0 0 0 0 0 1 1 0 1 2 0 0 1 1 0 0 1 1 1 0 2 0 0 1 0 0 2 1 1 2 0 0 0 2 1 0 1 2 0 2 2 0 0 0 0 1 1 0 1 2 0 0 1 0 2 0 0 1 1 0 2 1 0 0 1 1 0 1 1 1 0 0 0 0 1 0 0 0 1 0 0 2 0 0 0 0 0 0 2 1 1 0 0 0 0 1 0 1 1 1 1 0 0 0 0 0 2 2 0 0 0 0 1 0 0 0 0 0 0 0 0 1 0 0 0 0 1 0 0 0 0 0 0 0 0 0 0 1 0 0 0 0 0 0 2 2 0 0 2 2 0 0 1 1 1 1 1 0 1 1 0 0 1 1 0 0 1 2 2 2 2 2 1 2 1 2 1 0 0 2 0 0 0 0 0 2 0 0 2 0 1 0 0 0 2 2 1 1 0 0 0 0 1 0 0 1 1 2 1 0 2 2 1 1 1 0 0 0 0 1 1 0 1 0 1 0 1 1 1 0 1 0 2 2 0 0 0 1 1 0 0 0 0 0 1 0 0 1 0 0 1 2 0 0 0 0 0 1 1 1 1 0 1 1 0 0 0 0 1 0 0 0 0 1 0 2 2 0 2 1 0 0 0 1 0 0 0 0 2 1 0 1 0 0 0 0 1 1 1 2 1 2 0 1 2 0 0 0 1 1 0 0 0 1 0 1 1 1 1 2 0 0 0 0 1 2 2 1 1 0 1 0 1 0 0 2 2 0 2 1 1 0 0 1 0 0 0 0 0 0 0 0 1 0 1 0 0 0 0 0 1 0 0 0 0 0 0 0 1 0 0 2 0 2 0 1 0 0 1 0 0 1 1 1
119 1 0 1 0 0 0 1 2 0 0 0 0 2 1 0 1 1 0 0 0 0 0 2 2 0 1 0 2 1 2 2 2 1 0 1 1 1 0 1 1 1 0 0 0 1 1 0 0 1 0 0 0 0 0 2 0 0 0 2 0 2 0 0 0 0 0 0 0 0 0 0 2 2 2 2 0 0 0 1 0 0 1 1 2 0 0 1 1 2 1 1 1 2 0 1 0 1 1 1 1 2 0 0 2 1 2 1 0 2 0 0 1 2 2 2 1 0 2 0 2 0 1 1 1 1 0 0 1 1 1 1 0 0 1 0 2 0 1 0 0 0 0 0 2 0 1 0 0 0 0 0 1 0 0 1 1 1 0 1 1 1 0 0 1 1 1 1 0 1 1 0 1 1 0 1 2 0 0 0 0 2 1 0 0 0 1 0 0 2 0 2 2 1 2 2 2 0 0 0 0 0 0 2 1 1 2 1 1 1 1 0 1 0 0 2 0 1 0 1 1 1 2 0 0 0 2 1 0 0 1 1 0 0 0 0 0 2 0 0 0 0 2 0 2 0 0 0 2 0 0 1 0 0 0 0 2 2 0 1 0 1 0 0 0 0 1 0 2 1 0 1 0 0 0 0 0 2 2 2 0 1 0 0 0 1 0 1 0 2 0 0 0 0 2 0 2 1 1 1 1 0 2 0 1 0 0 2 0 1 0 1 0 1 1 0 0 1 1 0 0 1 0 0 1 0 2 0 1 0 2 2 0 0 0 0 0 2 1 2 0 1 1 0 0 0 0 0 0 1 0 1 0 0 0 2 0 0 0 1 1 1 2 0 2 0 0 1 2 1 0 0 1 2 2 0 0 1 0 1 0 0 2 0 0 1 0 0 0 1 0 0 1 0 1 0 1 1 0 0 0 0 0 2 1 0 0 1 0 0 1 0 1 1 2 0 0 1 0 0 0 1 0 2 0 2 1 0 1 1 0 2 0 1 1 1 0 2 0 0 1 0 2 0 1 0 0 0 0 1 0 0 0 1 2 1 1 2 2 2 1 1 1 0 0 1 1 1 0 0 1 1 1 1 1 1 1 0 0 1 1 0 0 0 2 1 0 1 1 0 1 1 0 1 1 1 0 0 0 1 1 2 1 1 1 1 1 1 0 0 0 1 0 0 0 0 0 2 0 1 1 1 2 0 0 2 0 0 0 2 0 0 0 0 1 0 1 0 0 1 1 1 0 0 1 1 2 1 1 0 0 0 0 1 1 0 1 0 0 0 1 0 0 0 1 0 0 1 2 0 1 0 1 0 1 1 2 2 2 2 2 0 1 0 1 0 0 1 1 0 0 2 0 0 0 0 0 0 1 0 0 1 0 0 1 1 2 2 0 1 1 0 0 0 1 0 0 0 1 0 1 0 1 0 0 1 1 1 0 0 0 2 0 0 1 0 0 1 2 0 0 1 0 1 0 1 1 2 0 0 1 2 0 0 0 1 0 2 2 0 0 0 1 0 1 1 0 2 0 1 0 1 1 0 0 2 0 2 2 0 2 0 1 1 0 1 1 0 1 0 0 0 1 0 0 0 1 0 0 2 0 1 0 0 0 0 1 2 2 0 2 0 0 2 0 1 0 2 2 0 0 0 0 0 2 2 0 0 0 0 0 0 0 0 0 0 1 0 0 0 0 0 0 0 0 0 0 0 0 0 0 0 0 0 0 1 1 0 1 0 0 0 2 1 0 0 2 2 0 2 0 0 1 1 1 0 2 0 2 2 2 2 1 1 1 2 0 1 1 2 0 2 2 2 0 1 0 0 0 1 0 0 1 2 1 1 2 0 0 1 1 1 0 0 0 2 2 1 1 0 2 1 0 1 1 1 0 0 1 2 0 1 1 0 0 0 0 1 1 0 1 1 2 0 2 1 2 0 1 1 1 1 1 0 0 0 1 0 0 1 1 2 0 0 0 1 1 0 0 0 0 0 0 0 0 0 0 0 0 0 0 0 0 0 0 0 0 0 0 0 0 0 1 2 1 0 2 2 0 0 0 0 1 1 2 2 0 2 0 2 0 1 0 0 1 1 2 0 1 0 1 0 1 1 2 2 2 2 1 0 1 1 0 2 0 0 0 1 0 0 0 0 1 1 0 1 1 0 0 0 2 0 1 2 2 0 2 0 0 1 0 1 0 2 0 2 2 1 1 0 2 0 0 0 0 0 0 0 1 0 0 0 2 2 0 0 2 0 0 2 1 0 0 2 1 0 0 0 0 0 2 1
120 1 0 1 1 0 0 2 2 0 0 0 0 0 0 0 0 2 2 1 0 0 0 2 2 0 1 0 1 1 1 1 1 2 1 1 2 1 0 1 1 1 0 0 0 0 0 0 0 1 0 0 0 1 0 1 1 0 0 1 0 1 1 1 0 0 0 0 0 0 0 0 2 2 1 2 1 2 2 0 2 0 2 0 2 0 0 0 0 2 0 0 0 2 0 1 1 2 1 1 0 2 0 0 2 0 2 1 1 1 1 1 0 2 2 2 0 0 1 0 1 0 1 1 1 1 0 2 2 2 1 1 0 0 0 0 1 0 0 0 0 0 0 0 1 0 0 0 0 0 0 0 0 0 0 0 0 1 1 0 1 0 0 0 0 2 2 1 1 1 1 0 1 1 0 2 0 1 1 1 1 1 2 0 0 0 2 2 1 0 1 2 1 0 1 2 1 0 0 1 0 0 0 1 1 1 1 0 2 0 0 0 1 0 1 2 1 1 1 0 1 1 2 0 0 1 1 2 0 0 0 0 0 0 1 0 0 2 0 0 0 0 2 0 2 0 0 0 1 1 1 0 0 0 0 1 1 2 0 1 0 1 0 0 0 0 0 0 1 1 0 1 0 0 0 0 0 0 1 0 0 1 0 0 0 1 0 1 1 1 1 1 1 0 2 0 1 0 1 2 1 0 2 0 0 0 2 1 0 0 0 1 0 1 2 0 0 0 1 0 0 2 1 1 0 0 0 0 1 0 1 0 0 0 0 0 0 2 1 1 0 2 1 0 1 0 0 0 1 2 1 0 0 1 0 1 2 0 0 0 1 1 2 0 2 1 0 0 1 0 1 1 1 2 0 1 0 2 1 1 0 0 1 1 0 0 0 0 0 1 1 1 0 0 2 1 1 0 1 1 0 1 0 2 1 1 0 2 0 0 0 1 2 2 2 2 0 0 0 0 0 1 0 2 0 2 0 0 1 0 1 1 0 1 0 0 0 2 1 0 1 0 1 1 1 2 1 0 0 0 0 0 0 1 1 1 0 1 1 0 1 1 1 0 0 1 1 1 0 0 0 0 1 1 0 0 0 0 0 0 0 0 0 0 2 1 0 2 1 1 0 2 0 1 0 0 0 0 0 0 1 1 1 1 1 0 1 0 0 0 0 2 0 0 1 1 0 2 0 1 1 1 2 0 1 2 0 1 1 1 1 0 0 1 1 0 0 0 0 0 2 2 0 1 2 2 0 0 1 1 0 1 0 0 1 1 0 1 2 0 0 2 0 1 1 0 1 1 1 0 0 1 0 0 0 0 2 2 2 2 2 0 2 1 1 0 1 1 1 1 1 0 0 0 0 0 2 1 1 0 1 1 0 0 1 2 1 1 0 2 0 0 1 1 1 1 0 0 0 1 1 1 0 0 0 1 2 1 0 0 0 2 0 0 2 1 0 0 2 0 2 0 0 1 1 0 0 1 0 0 0 2 1 0 1 2 0 2 1 1 1 0 1 0 1 1 1 1 1 1 0 1 0 0 1 1 1 0 2 1 0 1 0 0 0 2 0 1 0 0 0 0 0 0 0 0 2 0 0 2 0 2 0 1 0 1 1 0 1 0 0 0 0 1 1 1 0 1 0 0 0 0 1 0 1 1 1 1 1 1 2 1 0 1 0 1 2 0 0 1 0 0 0 0 1 0 0 0 0 0 0 0 0 0 0 1 0 0 0 0 0 0 2 2 1 0 2 1 0 2 0 0 1 0 0 0 0 2 0 1 1 1 0 0 1 1 1 2 2 2 1 2 2 2 1 0 0 1 0 0 1 0 1 2 1 1 2 1 0 0 1 1 0 0 0 2 2 2 2 0 0 2 0 2 2 1 1 0 1 2 0 2 0 1 0 0 1 1 1 0 0 0 0 0 0 0 0 0 1 0 1 1 2 2 0 0 2 1 0 0 0 2 0 0 1 0 1 0 2 1 1 0 0 0 0 0 0 2 1 0 1 0 0 0 0 0 1 0 1 0 0 1 0 2 2 0 2 2 0 1 0 1 2 2 0 1 1 2 0 2 0 0 0 0 0 2 2 0 2 1 0 1 1 1 1 2 2 2 1 1 1 1 0 2 0 0 0 1 0 1 0 1 2 2 2 1 1 0 0 0 1 0 1 0 1 0 1 1 1 0 0 1 0 0 1 1 1 0 2 0 1 0 0 0 1 0 0 0 0 0 0 0 2 2 0 0 2 0 0 2 0 0 1 2 0 0 0 0 1 1 1 0
121 1 0 0 0 0 0 2 2 0 0 0 0 1 0 0 0 2 1 1 1 1 0 0 0 1 0 0 2 2 2 0 1 1 2 0 2 1 1 0 1 1 0 0 0 0 0 0 0 1 1 0 0 1 0 2 0 1 0 1 0 1 2 1 0 0 0 0 2 0 0 0 1 1 2 1 0 2 2 0 2 0 2 0 1 0 0 0 0 2 0 0 1 2 2 2 0 2 2 2 0 2 0 0 2 0 2 1 1 1 0 2 0 1 2 2 0 0 1 0 1 0 1 1 1 1 0 0 0 0 0 0 0 0 0 0 0 0 1 0 1 0 0 0 0 0 0 0 0 1 1 0 1 0 1 1 1 0 0 0 2 1 1 1 1 2 1 0 0 1 1 1 1 1 1 1 2 0 0 1 0 1 0 1 1 2 1 0 0 1 0 1 2 0 2 2 1 0 0 0 0 1 0 2 2 2 1 1 0 0 0 0 0 0 2 2 0 0 2 0 0 0 2 0 0 0 0 2 0 0 0 0 0 0 1 0 0 2 0 1 1 0 2 0 2 0 0 1 1 0 0 0 0 0 0 1 0 0 0 0 0 0 0 1 0 0 0 0 1 0 0 2 0 0 0 0 0 0 0 0 2 0 1 1 0 0 2 1 0 2 0 0 1 1 2 1 0 2 0 2 0 1 2 0 0 0 1 2 1 0 1 1 0 0 1 0 0 0 1 0 0 2 1 1 2 0 1 0 1 1 2 2 0 0 0 1 1 0 0 0 0 0 1 0 0 0 1 0 1 2 1 0 0 0 0 0 0 0 0 1 0 0 0 1 0 0 0 2 2 1 0 0 0 2 1 0 0 1 1 2 0 0 0 0 0 0 0 0 0 0 0 0 0 0 1 0 0 1 0 0 0 0 0 2 2 1 0 0 0 0 0 0 2 2 2 0 0 0 0 0 0 0 0 0 0 2 1 0 1 0 1 0 1 1 1 1 0 1 0 0 1 0 1 0 0 1 0 0 2 2 0 0 0 1 1 1 0 1 1 2 0 2 0 0 0 1 1 1 0 0 1 1 1 1 1 0 1 0 0 1 2 1 0 0 2 2 0 0 0 1 1 0 0 1 1 0 1 0 1 1 1 2 0 2 0 0 1 2 0 0 0 0 0 0 0 2 1 2 0 1 1 0 2 1 1 2 0 1 1 0 1 0 0 1 2 0 1 0 0 1 1 0 0 1 2 2 0 2 2 0 1 0 0 0 0 1 0 1 0 0 0 0 0 1 1 1 0 0 2 0 2 1 0 0 0 0 1 0 1 1 2 0 1 0 1 0 0 0 0 0 0 1 1 0 0 0 1 1 1 0 1 1 1 0 1 2 1 1 0 1 1 0 0 1 1 1 1 0 1 0 1 0 0 0 0 1 1 1 0 0 0 2 0 0 1 2 0 0 2 0 0 1 0 1 1 1 1 2 0 0 1 2 0 0 1 1 0 2 2 0 0 0 1 0 1 2 0 1 1 1 0 1 1 1 0 2 1 1 2 0 1 0 1 1 1 1 0 0 0 0 0 0 1 0 1 1 2 0 0 1 1 0 0 0 1 0 1 1 1 1 0 0 0 1 0 1 1 1 1 0 0 0 0 0 2 2 0 1 0 0 2 0 0 0 0 0 1 0 0 1 0 0 0 0 1 0 0 2 0 0 0 0 0 0 0 2 0 0 1 0 0 0 2 0 0 1 2 0 0 0 0 0 1 0 0 1 1 2 0 1 2 1 0 0 1 2 1 2 1 2 0 1 1 0 0 0 0 0 0 0 0 0 1 2 1 1 2 0 2 0 0 0 1 1 1 2 1 1 1 0 2 1 0 2 1 0 0 0 1 2 1 2 1 1 0 2 0 0 0 0 0 0 0 0 0 0 0 0 1 0 2 2 0 0 0 0 0 0 0 0 2 2 0 0 0 1 0 0 0 2 0 0 0 1 0 1 0 1 2 2 2 2 0 0 0 0 0 0 0 0 2 2 1 2 1 0 2 2 0 0 1 2 1 0 2 2 0 1 0 2 0 0 0 0 0 2 2 0 2 2 0 0 1 2 1 1 0 2 2 0 1 1 0 2 0 0 0 1 0 1 0 0 2 2 1 1 1 0 0 0 1 0 2 0 0 1 2 1 0 1 1 1 1 0 0 0 0 0 0 0 2 0 0 0 0 1 1 0 0 0 0 0 0 0 0 0 0 0 0 2 0 0 0 1 0 1 0 1 1 0 0 0
122 1 1 2 0 1 1 1 1 1 0 1 0 0 0 0 0 1 0 0 1 0 0 2 2 0 1 0 1 2 2 1 0 0 1 2 2 1 0 1 1 1 1 0 0 1 1 0 0 0 1 0 0 0 1 1 0 0 0 0 1 1 0 2 0 0 0 1 2 0 0 1 2 2 1 2 1 1 1 0 0 0 2 0 1 0 0 0 0 2 0 0 1 1 0 0 0 0 0 0 2 2 1 0 2 1 2 2 2 0 0 2 1 2 1 1 1 0 2 0 1 0 1 1 1 1 0 1 2 2 0 0 0 0 1 1 0 0 0 0 0 0 0 0 0 0 0 0 0 1 0 0 0 0 1 0 1 2 1 0 1 1 0 1 1 0 0 1 0 2 0 1 0 2 0 1 1 1 0 0 0 1 0 1 0 1 1 1 0 1 0 1 1 1 1 1 1 0 0 0 0 0 0 2 2 1 1 1 1 0 0 0 1 0 1 2 2 2 2 1 0 0 2 0 0 0 0 1 0 1 0 0 0 1 1 1 0 2 0 0 0 0 2 0 2 1 1 1 1 0 0 0 1 0 0 2 2 2 0 0 0 0 0 0 0 0 0 0 2 2 0 1 0 0 0 1 0 0 1 0 1 0 1 1 0 1 1 2 0 2 0 2 0 0 2 0 2 1 0 0 0 1 1 1 0 1 0 2 0 0 0 1 0 0 2 0 2 0 1 1 0 1 1 0 0 0 0 0 0 0 1 0 0 0 0 0 0 1 1 1 1 1 1 0 1 0 0 1 1 2 0 2 0 1 0 0 1 0 0 1 0 0 1 1 1 1 0 0 1 0 1 1 1 2 1 0 0 1 0 0 0 0 0 0 1 0 0 0 0 0 0 0 0 0 2 0 0 0 0 0 0 0 0 2 1 0 1 0 0 0 2 0 1 1 1 0 0 0 0 0 0 2 0 1 0 2 2 0 1 1 0 1 0 1 1 1 0 0 0 0 2 0 2 0 2 1 0 2 2 0 0 2 0 2 2 1 1 2 2 2 0 2 1 0 0 1 1 0 0 0 0 0 1 1 1 0 1 0 0 2 1 1 1 1 1 2 1 1 0 1 1 2 1 2 2 0 1 1 2 0 0 1 2 0 2 0 2 1 0 0 0 0 0 0 1 0 1 2 0 1 1 1 2 0 0 1 1 1 1 1 1 1 0 0 1 0 2 0 0 2 0 0 0 1 1 2 1 1 1 0 1 0 0 0 1 2 1 1 1 0 0 0 1 0 1 0 1 0 2 0 0 0 0 0 0 0 2 1 1 1 1 0 1 1 0 1 0 0 0 0 1 1 0 0 0 1 1 0 0 0 0 2 0 1 2 2 2 2 0 2 1 1 0 0 2 0 1 0 0 0 0 0 1 1 0 0 1 2 0 0 0 1 0 0 2 1 0 1 2 0 0 1 0 1 1 1 1 1 0 0 0 2 0 0 0 1 0 2 1 1 1 0 1 1 0 1 0 2 1 0 1 1 0 0 1 2 0 0 1 1 1 1 0 1 0 1 1 0 1 0 0 0 0 2 1 0 2 1 0 1 0 1 0 1 1 0 1 2 1 0 0 0 0 0 1 0 0 0 0 0 0 0 0 0 2 2 0 1 1 1 1 0 0 0 0 0 1 0 0 1 0 0 0 0 1 1 1 0 0 0 0 0 0 0 0 1 0 0 0 0 0 0 2 1 1 1 2 1 0 0 0 1 0 0 0 0 0 0 1 1 1 2 1 1 2 0 0 2 2 2 2 2 1 0 0 0 1 0 0 0 1 0 1 1 1 1 2 1 0 0 1 1 2 1 1 1 0 0 1 0 1 1 0 2 2 1 1 0 1 2 1 2 2 0 0 1 1 1 1 0 0 1 0 0 0 0 0 0 2 0 0 0 0 0 0 0 0 0 0 1 1 2 0 0 0 1 2 0 2 0 0 0 1 0 0 1 0 1 2 2 2 2 1 1 1 1 0 0 1 0 1 2 0 1 2 0 2 2 0 0 0 0 1 1 2 2 0 2 0 1 1 0 0 0 2 0 0 0 1 1 0 0 2 1 2 2 2 1 0 0 0 1 0 1 1 1 1 1 0 0 0 0 2 1 0 1 2 0 0 0 2 0 2 1 1 0 0 1 1 0 2 0 0 0 1 1 1 0 0 0 0 0 0 1 0 0 1 0 0 1 0 0 1 1 1 0 0 0 0 2 0 1 0 1 0 1 0 0 0 0 1 1
123 1 0 1 0 1 1 2 2 1 0 0 1 2 0 1 1 0 1 2 1 1 0 2 2 0 1 0 1 2 2 0 1 2 1 1 2 1 0 1 1 1 0 1 0 1 0 0 0 0 0 0 1 0 0 1 0 0 0 1 1 1 1 1 1 1 1 0 2 0 1 1 2 2 1 2 1 1 1 1 1 0 2 1 1 0 0 1 1 2 0 1 1 2 1 1 0 1 1 1 1 2 1 0 2 1 2 1 0 2 0 1 0 1 2 2 1 0 0 0 1 0 1 1 0 0 0 1 1 0 0 0 0 0 0 0 0 0 0 0 1 0 0 0 0 1 0 0 1 1 0 0 1 0 0 0 0 0 0 0 0 1 1 0 0 1 0 1 0 1 1 1 0 2 0 0 2 0 0 1 0 1 1 0 0 0 2 0 0 1 0 1 2 0 2 2 1 0 0 0 0 0 0 1 1 1 0 2 0 0 0 0 0 0 2 2 0 2 1 1 1 1 2 0 0 0 0 1 1 0 0 0 0 0 1 0 0 2 0 0 0 0 2 0 2 0 0 0 1 1 1 0 1 0 0 0 1 0 0 0 0 0 1 1 0 0 0 0 2 2 0 2 0 0 0 0 1 1 1 1 0 2 0 0 0 1 2 1 0 2 0 0 2 0 2 0 1 0 1 2 1 1 1 1 0 0 0 2 1 0 1 1 0 0 1 0 0 1 0 0 1 0 0 0 0 0 1 0 1 2 2 1 0 0 0 0 0 2 1 0 0 0 1 0 0 0 0 0 0 2 0 2 0 0 0 0 0 0 0 0 0 0 2 0 2 1 0 1 1 0 0 0 2 1 0 0 0 1 0 2 1 0 2 1 0 0 0 0 0 0 0 0 2 0 2 2 2 1 1 1 0 1 0 2 1 0 0 0 0 0 1 0 1 1 1 0 1 0 1 0 1 1 0 1 0 2 2 1 1 0 0 0 1 1 1 0 0 0 0 0 2 0 2 0 0 1 1 1 1 0 0 1 0 2 2 0 2 2 2 2 1 2 0 1 0 1 1 1 0 1 1 1 0 0 1 1 0 0 0 2 1 1 2 2 0 2 1 2 1 1 0 2 0 0 0 0 0 1 1 1 1 2 1 1 1 0 2 2 0 0 0 1 0 0 2 0 0 2 0 1 1 1 2 2 0 2 0 1 1 2 0 0 0 1 2 0 2 0 1 0 0 0 0 0 2 2 0 1 1 0 0 0 0 0 1 1 0 0 0 0 1 0 0 1 1 0 0 1 2 0 0 0 1 0 0 0 1 0 2 0 2 0 1 2 0 1 0 0 0 0 1 1 2 0 1 1 0 0 0 0 0 1 1 0 0 1 0 2 0 2 0 0 0 0 1 0 0 0 0 0 1 0 0 0 0 1 1 1 0 0 0 0 0 0 1 0 1 1 2 0 0 1 0 0 1 1 1 2 0 0 1 1 0 2 2 2 0 2 1 0 0 0 0 1 1 0 0 2 0 0 2 0 0 0 1 2 0 1 1 1 1 1 0 2 1 2 2 0 0 0 0 0 1 0 1 0 1 0 0 1 0 0 0 1 2 0 0 1 1 0 1 0 0 1 0 1 0 0 0 0 0 0 0 0 2 2 0 1 1 1 1 1 1 0 0 1 1 0 0 1 0 1 0 1 1 1 0 1 0 0 1 1 0 2 1 1 0 0 2 1 0 1 2 2 1 0 2 1 0 1 0 0 1 1 1 0 1 1 1 1 1 1 0 0 2 2 1 2 1 2 1 1 2 1 0 1 0 1 0 0 0 0 0 2 0 2 1 0 0 1 1 1 1 0 0 1 1 1 1 1 1 2 0 2 1 0 0 0 0 2 0 2 2 0 0 0 0 1 1 0 0 1 0 0 0 0 0 0 0 0 2 2 2 1 0 1 2 1 0 1 0 2 1 1 0 1 0 0 1 2 0 2 0 0 0 0 0 0 2 1 2 2 0 0 0 0 1 0 0 0 1 2 1 2 2 0 2 2 0 0 0 2 1 1 1 1 0 2 0 2 0 0 1 1 1 1 2 2 2 1 0 1 2 1 1 1 0 0 1 0 1 2 1 2 1 0 1 0 0 0 0 0 1 2 1 1 2 0 1 0 1 0 1 1 1 0 1 0 0 0 2 0 0 0 1 1 1 1 2 0 1 0 0 1 0 0 2 0 0 0 0 0 0 0 0 0 0 0 0 2 0 1 1 2 0 0 0 0 1 2 1 2
124 1 0 1 0 0 0 1 2 1 0 1 0 1 0 0 0 0 1 0 0 0 0 0 1 0 1 0 2 2 1 2 1 0 1 1 1 2 0 1 1 1 0 0 0 0 1 0 1 2 0 0 0 0 1 0 0 0 0 1 0 1 2 2 1 1 1 0 0 0 0 0 2 2 1 2 1 0 0 0 0 0 2 0 1 0 0 0 0 2 0 0 2 2 1 2 0 1 0 1 1 1 0 0 2 1 2 1 1 1 0 1 0 1 1 1 0 0 1 0 2 1 1 1 1 1 0 0 1 0 0 0 0 0 0 0 0 0 0 0 1 0 0 0 0 0 0 0 1 1 0 2 0 0 0 0 0 2 0 0 1 1 0 1 0 2 1 1 0 2 0 1 1 1 1 1 2 0 0 1 0 0 0 1 0 1 1 1 0 0 0 1 2 1 2 1 0 0 0 0 0 0 1 1 1 1 1 0 0 0 1 0 1 0 2 2 0 2 0 2 0 0 2 0 0 0 2 1 0 0 0 0 0 1 1 0 0 2 0 0 0 0 2 0 2 0 1 1 1 0 0 1 2 1 1 1 0 1 0 1 0 1 0 0 1 1 0 0 1 0 0 1 0 1 0 1 0 1 1 2 0 2 2 2 0 0 2 1 0 2 0 0 0 1 2 0 2 0 0 1 0 0 2 0 0 0 1 2 0 0 0 2 0 1 2 0 0 0 0 1 0 0 1 0 1 0 1 0 0 0 1 1 0 0 0 1 1 2 0 0 0 0 1 0 1 0 0 1 1 2 0 1 0 1 0 0 1 0 0 0 1 1 2 0 2 1 0 2 2 0 0 0 1 1 2 1 0 1 1 1 1 2 2 0 0 0 0 0 0 1 0 0 0 1 2 2 2 0 0 0 0 0 0 2 1 1 0 1 0 0 1 0 0 0 0 0 0 0 0 0 0 2 0 2 1 1 0 1 1 0 0 1 0 0 0 0 0 0 0 0 2 0 1 1 1 1 0 2 2 0 0 2 0 2 1 1 0 1 1 1 1 1 0 1 0 1 1 2 0 2 1 2 2 2 0 0 1 0 0 2 1 1 1 1 1 2 0 1 0 1 0 1 0 1 0 0 1 1 2 0 0 2 1 1 1 0 1 1 0 0 0 1 0 0 0 2 1 2 0 2 2 0 2 1 1 1 1 1 1 1 1 1 0 1 0 0 0 0 0 1 2 1 0 1 2 1 1 0 1 0 0 0 0 0 2 0 0 1 0 1 0 0 1 1 1 0 0 1 1 0 1 1 2 0 0 0 2 0 0 2 1 0 1 1 0 0 1 2 2 1 0 0 0 1 0 0 0 0 0 0 0 2 0 0 1 1 1 1 0 2 0 0 0 0 1 0 0 0 0 0 0 0 0 0 0 0 1 0 0 0 1 0 0 0 1 0 0 0 2 0 0 1 0 1 1 0 0 1 0 0 1 1 0 0 1 1 0 2 2 0 0 0 0 2 0 0 1 2 1 0 1 1 0 1 0 2 0 0 2 1 0 1 0 1 2 2 0 0 0 2 0 0 0 1 0 0 1 0 0 0 0 0 0 0 1 0 1 2 2 0 0 0 0 1 1 0 0 1 1 0 0 0 0 0 1 1 1 0 0 0 1 0 0 0 0 1 1 0 1 2 0 1 0 1 2 0 1 1 0 1 1 1 0 0 0 2 0 0 2 1 0 1 2 1 1 1 2 2 0 2 0 0 0 0 0 0 1 1 1 1 2 2 0 0 1 1 0 2 1 2 1 1 2 2 1 0 0 0 1 1 0 0 1 2 1 1 0 0 0 1 0 0 2 1 1 1 0 0 1 1 0 2 0 2 2 2 1 0 1 2 0 1 2 0 0 0 0 1 1 0 0 1 1 0 1 0 0 1 1 0 2 2 0 0 0 0 0 0 0 0 0 1 0 0 0 1 1 1 1 1 1 0 0 0 0 0 0 0 2 2 2 2 0 0 0 0 0 0 0 0 1 2 2 1 2 1 2 2 0 0 0 1 2 2 2 2 0 2 0 1 1 1 0 0 1 1 1 0 2 0 2 0 1 1 2 2 1 1 0 1 0 2 0 1 1 0 0 0 0 0 0 0 0 1 0 0 0 0 0 0 2 0 0 2 1 0 1 1 0 0 2 0 0 0 0 0 0 0 0 0 1 0 0 0 1 0 1 0 1 0 0 0 1 1 0 0 1 0 1 2 0 0 0 1 1 0 1 0 0 0 0 0
125 0 0 1 0 0 0 1 1 1 1 2 0 1 0 0 0 1 0 0 0 0 0 1 1 0 2 0 2 2 2 1 1 1 0 1 1 0 1 1 1 0 0 0 0 0 0 0 0 0 0 0 0 0 1 1 0 1 1 1 1 1 2 2 0 0 0 1 2 0 0 1 1 1 2 1 0 1 1 0 0 0 2 0 1 0 1 1 1 2 1 1 0 2 0 0 0 1 1 1 0 2 1 1 2 0 2 1 1 1 0 2 1 2 2 2 1 0 0 0 1 0 2 0 0 0 0 0 1 0 1 1 0 0 0 0 0 0 0 0 0 0 0 0 1 0 0 0 0 2 1 1 0 0 0 0 0 2 0 0 0 0 0 0 1 2 1 0 1 2 0 1 0 2 0 0 2 2 2 2 2 2 0 0 0 0 0 2 1 1 1 2 2 2 2 2 1 0 0 0 0 0 0 2 2 1 1 0 0 0 2 0 2 1 1 2 0 0 1 1 1 1 1 1 0 0 2 0 0 0 0 0 0 0 1 0 0 2 1 1 0 0 2 0 1 0 0 0 1 0 0 0 0 0 0 0 0 2 0 1 0 1 0 2 0 0 1 1 1 1 1 0 0 1 0 2 0 2 2 2 0 2 0 0 1 1 1 1 0 1 1 0 0 0 2 0 2 0 0 1 0 0 2 0 2 1 0 0 1 0 1 1 0 0 0 0 0 1 1 0 0 1 1 1 1 0 0 0 2 0 2 2 0 0 0 0 0 1 0 1 1 1 2 0 1 0 0 1 1 1 1 0 0 0 0 1 0 0 0 1 0 0 1 0 1 0 0 0 1 0 1 1 1 2 0 0 0 1 0 1 1 1 0 0 0 1 0 0 0 1 0 0 0 0 2 0 0 2 1 1 0 1 0 2 2 1 0 0 0 0 0 2 0 0 1 0 0 0 0 1 0 1 0 1 0 1 1 0 0 0 0 0 0 2 1 1 0 1 0 1 2 0 0 2 0 2 2 2 2 2 0 1 0 1 0 0 0 2 1 2 0 2 0 0 1 2 1 1 0 0 1 1 1 1 0 0 0 0 0 1 1 0 1 1 2 1 0 2 1 2 0 2 0 1 0 0 0 1 1 0 0 2 1 1 1 1 1 1 1 0 1 0 0 1 1 1 1 2 0 2 2 0 2 0 1 2 0 0 0 1 0 1 0 2 2 0 1 0 1 1 0 0 0 2 2 1 0 1 1 0 0 0 0 1 2 0 0 0 0 0 0 0 0 0 0 0 1 0 1 0 0 0 1 0 1 1 1 0 2 0 2 0 1 1 0 0 1 1 0 0 0 0 0 0 0 2 0 0 0 0 0 1 1 0 2 2 1 2 0 2 1 0 0 0 2 0 1 0 1 0 0 0 0 0 0 1 1 2 0 0 1 0 1 1 2 0 0 1 2 0 1 1 0 2 0 1 1 0 1 1 0 2 0 0 1 1 0 1 1 0 0 0 1 0 2 0 1 1 1 1 0 1 0 0 2 1 1 0 0 2 0 0 0 1 1 1 1 0 1 0 0 0 0 0 0 0 1 0 0 2 1 1 0 0 0 0 1 2 2 0 0 0 0 2 0 0 0 2 2 0 0 0 0 0 2 1 1 2 2 2 2 1 0 1 0 1 1 0 0 1 0 0 1 0 1 0 0 0 0 0 0 0 0 1 1 1 0 0 1 0 0 0 2 1 0 1 2 1 0 2 0 0 1 0 0 0 1 0 1 1 2 2 1 1 1 2 1 2 1 2 0 1 2 2 0 1 1 2 0 0 0 0 1 2 1 1 1 1 0 0 0 0 1 1 0 1 1 1 2 0 1 2 0 2 2 1 1 0 1 1 0 0 1 0 0 0 0 1 0 0 0 0 1 0 1 0 0 1 0 0 1 1 0 0 1 0 1 0 0 0 1 1 0 0 1 0 1 0 2 0 0 0 1 0 0 0 0 1 2 2 2 2 1 1 0 0 1 1 0 0 0 2 0 1 2 0 2 2 1 0 1 2 1 0 2 2 0 1 0 1 0 2 1 1 1 1 1 1 2 2 0 0 1 1 2 2 1 0 0 1 0 2 0 1 1 1 1 1 0 0 0 0 2 2 2 1 0 1 0 0 1 0 2 2 2 0 2 1 1 1 0 2 0 0 1 1 1 1 1 0 1 0 0 0 0 2 2 0 1 0 0 0 2 2 0 0 1 0 1 2 0 2 0 1 0 0 0 0 0 1 2 1
126 1 0 1 0 1 1 0 1 1 0 1 1 2 0 1 0 0 0 1 1 1 0 1 2 0 1 0 2 2 2 1 0 0 2 0 2 1 0 0 1 1 1 0 0 1 0 1 0 1 2 1 2 1 0 2 0 0 1 1 1 2 1 0 1 1 1 0 2 0 1 2 2 2 2 2 0 1 1 0 1 0 2 0 1 0 0 1 1 2 0 1 1 1 0 1 0 0 0 0 1 1 0 0 1 1 1 2 2 0 0 2 0 2 1 1 0 0 1 0 1 0 0 2 0 0 0 0 1 1 0 0 0 0 1 1 1 0 0 0 0 0 0 0 2 0 0 0 1 2 0 0 1 0 0 0 0 1 0 1 1 1 0 1 0 2 1 0 0 2 0 0 0 2 1 1 2 0 0 0 0 0 1 1 0 1 2 1 1 1 0 1 0 0 1 1 2 0 1 0 0 0 1 0 1 1 1 2 0 0 1 0 1 0 2 2 1 1 0 2 0 0 2 0 0 0 0 1 0 0 0 0 0 0 2 1 1 2 0 0 0 0 2 0 2 1 1 0 2 0 0 0 0 0 0 2 1 1 0 0 0 0 2 2 0 0 0 0 2 1 0 2 0 2 1 1 0 1 1 0 1 1 0 0 1 1 1 0 0 2 0 1 0 0 1 0 0 1 0 2 1 0 2 0 1 1 0 2 1 0 1 0 0 0 1 0 1 0 1 0 1 1 1 1 0 0 0 0 1 1 1 1 0 0 0 0 0 1 0 0 0 0 2 0 0 0 0 1 1 1 2 0 1 0 1 0 0 0 0 1 0 0 0 0 0 0 0 2 2 0 0 0 1 1 0 0 0 2 0 2 0 1 0 0 0 1 0 1 1 0 0 0 0 0 2 0 0 1 1 1 0 1 0 2 2 1 0 0 0 0 0 1 0 0 0 0 2 0 0 0 0 0 0 1 1 2 1 0 1 1 0 1 0 2 1 1 0 1 0 1 2 0 2 0 0 1 0 1 1 1 0 1 0 1 2 0 1 2 2 1 1 1 1 0 0 1 1 0 0 0 1 1 1 1 2 0 2 0 0 0 0 0 0 0 2 0 0 2 0 1 0 2 1 2 0 0 0 2 2 0 0 2 1 1 1 0 1 1 0 0 0 1 0 0 1 0 0 2 0 2 2 0 2 1 1 2 0 1 1 1 1 0 0 0 0 0 1 0 0 2 0 0 0 1 1 2 1 1 1 0 1 0 0 0 0 1 0 1 0 0 1 0 0 0 0 1 0 0 1 1 0 0 1 0 0 0 2 1 2 1 2 0 1 1 0 0 1 1 1 0 0 2 0 0 1 1 1 0 0 0 0 2 0 1 1 2 1 1 0 2 0 0 1 1 1 1 0 0 0 1 0 0 1 1 0 1 1 1 0 0 1 1 1 1 2 0 0 1 2 0 0 2 0 0 2 0 0 1 0 0 2 1 0 1 2 1 0 1 0 1 1 1 1 1 0 1 2 2 0 0 2 0 1 0 0 2 1 0 1 1 0 1 0 1 1 1 0 0 1 0 0 0 0 1 0 0 2 0 0 1 0 1 0 0 1 0 2 2 2 0 0 0 0 2 0 0 0 1 1 0 0 0 0 0 0 2 0 0 0 0 1 0 0 1 0 1 2 0 0 1 1 0 0 0 0 1 0 0 0 0 0 0 0 0 0 1 1 0 2 0 0 1 2 1 0 0 2 2 0 2 1 0 1 0 0 0 0 2 0 0 2 2 0 0 2 2 0 2 0 2 0 0 2 2 0 1 0 2 0 0 0 0 0 1 0 2 2 0 0 1 0 0 0 0 0 1 1 1 2 0 1 2 0 2 2 2 2 0 0 2 0 2 2 0 0 1 1 1 1 0 0 1 1 0 1 0 1 1 0 0 2 2 0 0 0 0 0 0 1 0 1 2 0 0 1 1 0 0 1 0 1 0 0 0 0 0 0 1 2 2 2 2 0 0 0 0 0 0 1 0 0 1 1 1 2 0 2 2 0 1 0 2 0 0 2 2 0 1 0 2 0 1 1 1 1 1 1 0 1 1 0 1 2 1 1 1 1 1 2 0 2 0 0 1 1 0 0 1 0 0 0 0 2 1 1 1 2 0 0 1 2 0 0 2 2 0 2 1 0 0 2 0 0 0 1 1 1 0 0 0 1 0 0 1 0 1 1 0 2 0 0 0 0 0 1 0 1 1 0 1 0 0 0 0 0 0 1 0 0 2 2 1
127 1 1 2 0 0 0 0 2 1 0 0 0 2 1 1 1 0 1 1 1 1 0 2 2 0 1 1 2 2 2 1 1 2 1 0 2 2 0 1 1 1 0 0 0 1 0 0 0 2 1 0 0 0 0 2 0 0 0 1 1 1 1 1 0 0 0 0 0 0 0 1 2 2 2 2 0 1 1 1 0 0 2 0 1 0 0 0 0 2 0 1 1 1 1 2 0 1 1 1 1 2 1 0 2 1 2 1 0 2 0 0 1 2 2 2 1 0 2 0 0 0 1 1 1 1 0 1 2 1 0 0 0 0 0 0 1 0 0 0 0 0 0 0 0 1 1 0 0 0 0 0 0 0 0 0 0 2 1 0 1 1 0 0 0 2 1 0 1 2 1 0 1 1 1 1 2 1 0 0 0 1 0 1 0 1 1 2 2 0 2 2 2 1 2 2 0 0 0 0 0 1 0 1 1 1 1 1 1 1 0 0 1 0 1 2 0 0 0 1 1 1 2 0 0 0 1 2 0 0 0 0 0 0 2 0 0 2 0 0 0 1 2 0 2 0 0 0 1 0 0 1 0 1 1 1 0 0 0 0 0 0 2 2 0 0 0 1 2 1 1 0 0 1 0 0 0 1 1 1 1 1 0 0 0 1 0 1 0 2 0 1 0 0 2 0 2 1 0 2 0 1 2 0 1 1 0 1 0 0 0 1 0 1 2 0 0 0 0 1 0 1 1 1 1 0 1 0 0 1 1 0 1 1 0 0 1 0 0 1 0 2 2 0 0 0 0 0 1 1 1 0 0 1 0 0 1 0 0 2 0 0 0 0 0 2 0 1 2 0 0 0 0 2 0 0 0 1 0 1 1 1 2 0 0 0 0 0 0 0 1 2 1 0 2 2 2 0 0 0 0 1 0 2 1 1 0 1 1 0 0 1 1 1 1 0 1 1 0 1 1 1 1 0 0 2 2 0 0 0 0 1 1 0 1 0 0 1 0 0 1 0 2 0 1 2 1 1 2 2 0 1 0 1 1 1 0 1 0 2 0 2 0 0 0 1 1 2 0 1 1 1 0 0 2 1 1 0 0 1 0 0 2 2 1 1 0 1 0 1 1 2 1 2 2 0 0 1 1 0 1 2 2 0 2 0 2 2 1 0 1 0 1 0 2 0 0 2 1 2 2 0 1 0 0 1 1 1 1 1 1 0 0 1 0 0 1 0 0 0 1 1 0 0 2 2 1 1 1 0 0 0 0 0 1 1 0 0 0 0 0 0 0 0 0 1 0 1 1 1 0 0 0 0 0 0 0 0 1 1 1 0 0 0 0 0 0 2 0 0 0 1 1 0 0 0 1 0 0 0 0 1 0 1 2 2 1 1 0 0 0 0 1 1 0 0 0 0 0 0 1 0 0 1 0 0 0 2 0 0 0 0 0 0 1 1 0 0 1 1 1 0 0 1 0 1 1 1 0 0 0 2 0 1 1 2 0 1 1 0 0 0 1 0 1 1 0 2 0 0 1 0 2 0 0 1 1 1 0 2 1 1 0 2 2 2 0 1 1 0 0 0 0 1 1 0 2 0 0 1 0 2 0 0 1 0 1 2 1 0 0 0 0 1 1 0 0 1 1 0 0 0 0 0 2 2 0 0 0 0 0 0 0 0 0 0 1 0 0 1 0 0 1 0 0 1 0 1 0 0 0 0 0 0 0 1 0 0 2 0 0 2 2 1 0 0 2 1 0 1 0 0 1 1 1 1 1 2 0 1 1 1 1 1 2 1 1 1 0 2 0 1 2 2 0 0 0 2 0 0 0 0 1 1 1 0 0 1 0 1 0 0 1 1 0 1 0 1 2 0 2 2 0 2 2 1 1 0 1 1 0 0 2 0 0 0 0 1 1 0 1 1 1 0 1 0 1 0 0 0 2 2 0 0 0 0 0 0 0 2 0 1 0 0 0 1 0 0 0 2 0 0 0 0 0 0 0 0 1 1 2 2 0 0 0 0 1 0 1 0 0 1 1 1 1 1 1 2 0 0 2 2 1 1 2 2 0 1 0 2 0 0 0 0 1 1 2 0 2 0 2 0 2 1 2 2 0 2 0 1 0 2 1 2 1 0 1 1 0 0 1 0 2 2 2 1 0 1 1 0 1 0 1 0 1 0 1 1 0 0 1 0 1 0 0 0 0 0 1 0 2 0 0 0 0 0 1 0 0 0 0 0 0 0 1 0 1 1 1 1 0 0 0 2 0 0 0 0 0 0 0 0
128 1 0 1 0 0 0 2 2 0 0 0 1 1 0 0 0 1 0 0 0 0 0 2 2 0 0 0 0 1 1 1 1 2 1 1 2 1 0 1 1 1 0 1 0 1 1 0 0 1 0 0 0 2 0 1 0 0 1 1 1 2 2 2 0 0 0 0 1 0 0 1 2 2 1 2 1 1 1 1 0 0 2 0 2 0 0 0 0 1 0 0 1 1 1 2 0 0 0 0 1 2 0 0 2 0 2 1 2 0 0 1 1 1 0 0 0 1 1 0 2 1 2 0 0 0 0 0 2 1 1 1 0 0 0 0 1 0 0 0 0 0 0 1 0 0 0 0 0 2 0 0 0 0 2 0 2 1 0 0 0 0 0 0 0 2 2 0 1 2 0 0 0 2 0 1 1 0 0 0 0 0 1 1 0 1 2 1 0 0 0 1 2 1 2 2 1 0 0 0 0 0 0 2 2 0 0 0 1 1 1 0 1 0 1 2 0 0 1 1 1 1 2 0 0 0 1 0 0 0 0 0 0 0 0 0 0 2 1 1 0 0 1 0 1 0 0 0 2 0 0 0 0 0 0 0 0 1 0 0 0 0 0 0 0 0 0 1 1 1 0 2 0 1 0 2 0 1 2 2 0 1 0 0 0 0 1 1 1 2 0 1 0 0 2 0 2 0 0 1 0 0 2 0 0 0 2 2 0 0 0 1 0 0 2 0 0 0 0 1 1 0 1 0 0 0 1 0 1 0 0 0 1 1 0 0 0 1 0 1 0 1 1 0 0 0 1 0 0 1 2 0 0 0 0 1 0 0 0 0 0 0 1 0 1 0 0 1 1 0 1 1 1 2 0 0 0 2 1 1 1 2 0 0 0 0 0 0 0 1 0 0 0 0 0 0 2 0 2 2 0 2 0 1 1 0 2 0 0 0 0 2 0 0 0 0 0 0 0 0 0 1 1 0 1 1 0 1 1 0 0 1 0 2 2 2 0 2 1 1 2 0 1 1 0 2 0 0 1 1 1 1 0 1 1 0 0 0 0 0 1 0 0 0 1 1 0 0 0 0 1 1 0 0 0 0 0 0 0 2 2 2 1 1 1 1 0 0 0 0 2 0 0 1 1 0 1 0 1 1 1 1 1 1 1 0 2 1 1 0 1 0 0 0 0 1 0 2 0 2 2 0 2 2 0 2 0 0 0 2 0 0 0 0 0 0 0 0 1 1 0 0 1 1 2 2 2 1 1 0 1 0 0 0 1 2 1 1 0 1 1 0 1 0 0 0 1 1 1 0 0 0 1 0 0 0 1 2 2 2 2 0 2 0 2 0 1 1 0 0 0 1 2 1 0 0 0 0 0 0 0 2 1 0 1 1 1 1 0 0 0 0 0 0 0 0 0 0 0 1 0 1 0 0 0 0 2 0 0 0 0 0 0 0 2 1 0 0 1 1 0 1 0 1 1 1 0 1 1 0 0 1 0 2 2 2 0 0 0 0 0 0 0 0 0 1 1 1 1 0 1 1 0 0 0 2 0 0 2 0 1 0 0 2 0 1 2 1 0 1 0 0 1 0 0 0 1 1 0 1 0 1 0 0 0 0 2 2 2 0 1 0 0 1 0 0 1 0 0 0 0 0 1 0 1 1 1 0 0 0 1 0 0 0 0 0 0 0 0 1 0 0 0 0 0 0 0 1 0 2 2 2 0 0 0 2 0 0 2 0 0 0 2 0 0 1 1 2 0 2 0 1 1 0 0 1 2 0 1 1 2 2 0 0 1 2 0 2 2 2 2 2 2 1 0 1 0 0 0 1 0 0 0 2 0 0 0 0 0 2 0 0 1 1 1 1 1 0 2 0 2 2 0 2 2 2 1 0 0 1 0 1 0 0 0 0 0 2 2 0 0 2 0 0 0 0 0 0 0 0 2 2 1 0 0 0 1 0 0 0 1 1 0 0 1 0 1 0 2 1 1 0 0 0 0 1 0 1 2 1 2 1 1 0 1 1 0 0 0 0 2 2 1 2 2 0 2 1 0 1 1 2 2 1 1 1 1 1 1 0 1 2 0 0 0 2 2 2 2 2 0 0 2 1 1 1 1 0 0 1 0 2 0 2 0 0 0 0 0 1 0 0 2 1 0 0 0 0 0 0 0 0 2 1 1 1 1 0 0 1 0 1 0 0 1 1 1 1 2 0 1 0 0 0 1 0 1 1 2 0 0 0 0 0 0 0 0 0 0 1 0 1 0 2 0 0 0 0 1 1 1 1
129 1 0 0 0 0 0 0 2 1 0 0 0 1 0 0 0 0 0 0 0 0 0 2 2 0 2 0 1 2 2 1 1 0 2 1 2 1 0 2 0 0 0 1 0 1 0 0 0 2 1 0 0 1 0 1 0 0 1 1 0 1 0 0 0 0 0 0 1 0 0 1 1 1 2 1 0 1 1 1 1 0 2 0 1 0 0 1 1 2 1 1 1 0 0 1 0 2 2 2 0 2 0 0 2 0 2 0 0 2 0 0 0 2 1 1 0 0 1 0 1 0 1 1 0 1 0 0 2 1 0 0 0 0 0 0 0 0 0 0 0 0 0 0 2 0 1 0 0 1 0 0 0 0 1 0 1 1 2 1 1 1 0 0 0 2 2 1 1 1 1 1 2 0 0 0 1 0 0 1 0 0 0 1 1 2 1 1 1 1 1 2 0 0 0 0 2 0 0 0 0 0 0 1 1 2 1 2 1 0 1 0 1 0 2 1 1 0 2 0 0 0 2 0 0 1 1 0 0 0 0 0 0 0 2 0 0 0 0 0 0 0 2 0 2 0 0 1 2 0 0 1 0 0 0 2 1 0 0 0 0 0 1 0 0 0 0 2 2 0 0 1 1 0 0 0 0 1 1 1 1 0 1 1 0 1 1 0 0 2 0 0 2 0 2 0 1 0 0 2 0 0 2 0 0 0 0 2 1 0 1 2 0 1 2 0 0 0 0 1 0 0 1 0 0 0 0 0 0 0 1 0 0 0 0 0 0 2 0 0 0 0 2 0 0 0 0 0 1 1 0 1 0 0 0 1 0 0 0 0 0 0 2 0 2 0 0 0 1 0 1 1 1 1 2 1 0 0 0 2 0 1 1 0 0 1 0 0 0 0 0 0 1 1 2 1 1 1 1 1 0 1 0 2 2 1 1 0 1 0 0 1 1 1 1 0 0 0 0 0 0 2 1 0 1 1 0 0 1 0 0 0 0 2 0 0 0 1 0 0 1 0 1 0 0 1 1 1 1 1 1 0 0 2 2 0 2 2 2 2 0 1 2 0 0 2 2 0 0 1 1 1 0 0 2 1 1 0 0 2 1 1 0 0 2 1 0 2 2 0 0 2 1 1 1 0 0 1 2 0 0 2 2 0 2 0 2 2 0 0 0 0 0 0 1 0 0 2 0 1 1 1 0 0 0 0 1 1 1 1 0 2 0 1 0 0 2 0 0 0 1 1 0 0 2 1 1 2 2 0 0 0 0 0 1 1 0 1 2 0 0 1 0 0 0 1 0 1 2 0 1 1 1 0 1 2 2 0 0 2 2 0 1 1 0 1 0 2 2 2 0 2 0 0 0 0 2 0 0 0 0 2 0 1 2 2 1 0 0 0 0 0 0 1 1 0 1 0 1 0 0 0 0 0 0 0 0 2 0 0 0 0 0 0 2 0 0 0 1 1 0 2 0 1 2 1 1 1 1 0 1 1 0 1 1 1 0 2 2 0 0 0 2 0 1 1 0 2 0 1 0 0 0 0 0 0 2 0 0 2 0 1 0 0 0 0 1 0 0 0 0 0 1 1 0 0 2 0 0 0 0 0 0 0 1 0 2 2 2 0 1 0 0 1 1 0 1 0 0 0 0 0 0 0 2 1 1 0 0 0 0 0 0 0 0 0 0 0 0 1 0 0 0 0 1 0 0 1 0 0 0 0 0 1 0 1 0 0 1 0 0 0 2 0 0 0 2 2 1 0 1 0 1 0 0 0 1 1 1 1 2 2 0 0 0 1 0 2 2 2 1 2 2 2 0 0 0 0 0 0 0 0 2 2 2 0 2 1 0 0 0 0 1 1 1 2 0 1 2 0 2 2 0 1 1 1 0 0 0 2 0 2 2 0 0 1 1 0 0 0 0 0 0 0 0 0 0 0 0 0 1 1 0 0 0 0 0 0 1 1 1 2 0 0 0 1 0 0 2 0 0 0 0 0 0 0 0 1 2 2 2 2 0 0 0 0 0 0 0 0 0 2 0 2 1 0 2 2 0 1 0 0 1 1 2 2 1 2 0 1 1 1 0 0 2 1 1 0 1 0 0 1 2 0 1 2 1 1 0 1 0 2 1 2 1 0 1 0 1 1 0 0 2 1 1 2 2 0 1 0 1 0 1 1 1 0 1 1 0 0 1 0 0 0 0 0 0 0 1 0 1 0 0 0 0 1 1 0 1 0 0 0 1 1 0 1 1 0 0 1 0 0 0 1 0 0 0 0 1 0 1 1
130 1 0 1 0 0 0 2 1 1 0 0 1 1 0 1 1 1 1 1 1 0 0 1 2 0 0 1 2 2 2 1 2 1 2 0 2 1 0 0 1 1 0 1 0 0 0 0 0 1 1 0 0 0 1 2 0 2 0 2 0 2 1 2 0 0 0 1 2 0 1 2 2 1 1 2 1 1 1 0 1 0 2 1 2 0 0 0 0 2 0 0 1 1 1 1 0 1 0 0 2 2 1 0 2 0 2 0 0 2 0 1 1 2 2 2 1 0 1 0 1 0 1 1 0 0 0 1 1 1 0 0 0 0 0 0 1 0 0 0 1 0 0 0 1 0 0 0 1 1 0 0 0 0 0 0 0 1 0 0 0 0 0 0 2 1 1 1 0 1 1 0 1 1 2 1 2 1 0 0 1 1 0 0 2 2 0 0 0 0 0 0 2 1 2 1 1 1 0 0 0 1 0 1 1 1 1 2 1 1 0 0 1 0 2 2 0 0 2 0 0 0 1 0 0 0 0 1 0 0 0 0 0 0 2 1 1 2 0 0 0 0 2 0 2 0 0 0 2 0 0 1 1 1 1 1 1 2 0 2 0 2 1 2 0 0 0 0 2 1 0 1 0 2 1 0 0 1 2 1 1 0 1 1 1 0 2 2 0 2 0 1 0 1 2 0 2 1 0 1 0 0 1 1 0 0 0 2 1 0 1 1 0 1 2 0 1 0 1 1 0 1 1 0 0 0 0 0 1 0 1 0 0 0 0 0 1 2 0 1 1 1 1 0 1 0 0 1 1 1 0 0 0 1 0 1 1 0 0 2 0 0 0 1 0 0 0 0 1 0 1 1 0 2 2 0 0 1 1 2 1 1 1 1 0 1 0 0 0 1 0 0 0 0 2 0 0 1 1 1 0 1 0 2 2 2 0 0 0 0 1 0 0 0 0 0 0 0 0 0 0 1 2 1 1 2 1 0 1 0 1 0 0 1 2 1 0 2 0 2 0 0 1 0 0 1 0 1 1 2 0 1 0 1 1 1 0 2 1 1 1 1 0 0 1 1 0 2 0 1 2 2 0 0 2 0 2 0 0 0 0 0 1 1 1 2 0 0 0 0 2 0 0 1 0 0 0 1 1 0 1 2 1 1 1 0 1 1 0 0 0 1 1 0 2 0 0 1 0 1 2 1 0 0 0 0 1 1 1 1 1 0 0 1 1 0 1 0 0 2 0 0 0 2 2 2 1 2 2 0 1 0 0 0 1 0 1 1 0 0 1 0 1 0 0 0 1 0 1 0 1 1 1 0 1 1 2 1 1 2 2 0 0 0 0 0 0 1 0 0 0 1 1 0 0 0 0 0 0 0 0 2 1 1 1 1 1 0 0 1 1 0 1 2 0 1 0 0 0 0 0 0 0 0 0 0 2 1 0 0 0 2 0 0 2 0 1 2 2 0 0 1 0 1 0 2 2 1 0 0 1 2 1 1 2 2 0 2 2 0 0 0 0 1 1 1 0 2 0 0 2 0 0 0 1 2 0 1 0 2 1 1 1 2 0 1 2 0 1 0 0 0 0 0 0 0 1 0 0 1 0 1 0 1 2 0 1 0 1 1 1 1 0 1 0 0 0 1 2 0 0 0 1 0 1 2 0 1 1 1 1 1 0 1 0 1 1 0 0 1 0 1 0 0 0 0 0 0 0 0 0 0 0 0 0 1 1 0 2 1 0 2 2 1 1 0 2 1 0 2 1 0 0 1 1 0 1 2 0 0 0 0 0 0 0 2 0 1 1 2 1 2 2 1 0 0 0 0 0 2 0 0 0 2 1 1 1 0 0 1 0 0 1 1 1 2 0 0 2 0 2 2 0 2 2 2 2 0 0 1 0 2 1 1 0 1 0 0 2 1 1 0 2 0 2 0 2 0 0 0 2 1 1 1 0 0 1 0 0 0 2 2 0 0 0 1 1 0 0 1 0 1 0 1 0 1 0 1 2 2 2 2 0 1 1 0 1 0 0 0 0 0 2 1 1 0 2 2 0 1 0 1 0 0 2 2 0 1 0 2 0 0 1 1 2 0 0 1 2 1 1 0 2 1 1 0 2 1 0 1 0 2 1 2 1 2 1 1 0 0 0 0 2 1 1 0 1 0 0 1 0 1 1 1 1 0 1 0 0 0 2 0 1 0 0 0 0 0 2 0 1 0 0 0 0 1 2 0 0 0 0 0 1 1 0 0 0 0 1 2 0 0 0 2 1 1 0 0 0 0 1 0
131 1 0 2 1 0 0 1 2 0 0 1 0 1 1 0 0 0 1 1 2 1 0 1 1 0 1 1 2 2 2 0 1 0 2 0 2 1 0 1 1 1 0 2 0 1 1 0 0 1 0 0 1 0 0 1 0 0 0 1 1 2 2 2 0 0 0 0 1 0 1 1 2 2 0 2 1 0 0 1 0 0 2 1 2 0 0 0 0 2 0 0 1 1 1 1 0 1 0 0 1 2 0 0 2 1 2 1 1 1 0 2 0 0 0 0 1 0 0 0 2 0 1 1 1 1 0 1 2 1 0 0 0 0 0 0 0 0 1 0 1 0 0 0 1 0 0 0 0 2 1 0 0 0 1 0 1 0 1 0 1 1 0 0 1 1 1 2 0 1 0 0 1 1 0 0 2 1 1 1 1 1 0 0 0 0 0 1 1 2 0 2 1 1 1 1 1 1 0 0 0 1 0 2 1 1 2 0 1 0 0 0 1 1 1 2 0 1 2 0 2 2 2 0 0 1 0 0 0 0 0 0 0 0 1 0 0 2 0 0 0 0 2 0 2 0 0 0 2 0 0 0 1 1 1 2 0 1 0 1 0 1 0 1 1 0 0 0 2 1 0 2 0 1 0 1 0 0 0 0 2 0 0 0 1 0 2 1 0 2 0 0 1 1 2 0 2 2 1 2 0 0 2 0 0 1 0 1 1 0 1 1 0 0 1 0 2 1 0 1 0 0 2 1 0 0 0 0 0 1 2 2 0 0 0 0 0 2 0 0 0 0 1 1 0 0 1 0 0 1 0 1 1 0 1 0 0 0 0 1 0 0 2 0 2 1 0 2 2 0 0 0 2 0 0 1 0 1 0 1 2 1 0 0 1 0 0 1 1 0 1 0 1 0 0 0 0 2 0 0 0 0 0 2 1 1 0 0 0 0 1 1 1 1 1 0 1 0 0 0 1 1 0 1 0 1 1 1 1 0 0 1 0 0 1 0 1 1 0 1 0 0 2 0 1 2 0 1 2 1 0 1 0 2 2 1 1 2 2 1 2 1 1 0 0 2 2 0 0 0 1 1 2 2 2 2 1 0 0 1 0 0 1 1 1 1 0 1 1 1 0 2 0 2 1 0 1 2 2 0 0 2 1 1 1 0 1 0 0 0 0 0 0 0 1 1 2 1 0 1 1 1 2 0 0 1 1 0 0 1 0 1 0 1 0 0 2 1 0 0 2 1 0 0 2 2 0 1 1 0 0 0 0 0 1 1 0 1 0 1 0 0 1 0 0 0 0 1 0 0 0 1 0 0 0 0 1 2 2 2 2 0 1 1 0 0 0 2 0 0 0 0 1 1 0 1 0 1 1 0 1 2 0 0 1 2 0 0 0 0 1 1 1 1 0 1 0 0 0 1 1 1 1 1 0 0 0 0 0 0 1 0 1 1 2 0 1 1 2 0 0 1 0 0 2 0 0 1 0 0 2 1 0 0 2 2 0 2 2 0 0 0 1 1 1 0 0 2 0 1 1 0 0 1 1 1 1 0 2 0 0 0 0 2 0 1 2 0 1 0 0 0 0 0 0 0 2 1 0 2 0 2 0 0 1 0 1 0 1 1 0 0 0 2 0 2 0 1 1 0 1 0 1 1 1 2 0 1 1 1 2 1 0 0 0 0 1 0 0 1 0 0 1 0 2 0 0 0 0 1 1 1 0 1 1 2 0 0 1 0 0 0 2 1 1 0 2 2 0 2 1 0 1 1 1 0 2 2 0 0 0 0 2 2 2 1 0 1 0 2 0 1 2 1 0 0 0 1 0 0 0 1 0 1 0 1 1 0 0 1 0 0 2 2 2 2 0 2 0 0 1 0 0 2 1 1 1 0 1 2 0 1 2 0 0 0 0 1 0 0 0 0 1 0 1 1 1 0 0 0 2 2 1 0 1 0 1 0 0 0 0 1 1 1 1 0 0 0 1 1 0 0 0 0 0 0 0 0 0 0 2 2 0 1 1 0 1 0 0 0 1 1 1 1 2 1 1 1 0 0 1 2 0 1 2 2 0 1 0 1 1 1 1 1 1 1 1 0 2 2 0 0 0 1 0 0 1 2 1 0 0 1 0 1 0 1 1 1 0 0 0 0 2 1 0 0 1 0 1 0 2 0 2 0 0 0 0 0 0 0 0 1 0 0 2 2 2 0 1 0 0 0 0 0 0 1 1 0 0 1 0 0 1 1 1 2 2 0 0 2 1 0 0 2 0 1 1 0 1 0 1 0
132 1 0 1 0 0 0 2 2 0 0 0 0 0 0 0 0 2 1 0 0 0 0 2 2 0 1 0 2 2 2 1 1 0 2 0 2 1 0 1 2 0 0 0 0 0 0 0 0 1 0 0 1 0 0 1 0 1 0 2 0 1 0 0 0 0 0 0 2 0 0 2 2 2 1 2 1 0 0 1 0 0 1 1 1 0 0 1 1 2 1 1 2 2 0 2 0 0 0 1 2 2 1 0 2 1 2 0 2 0 0 2 0 1 1 1 0 1 1 0 2 1 1 1 1 1 0 0 0 0 0 0 0 0 0 0 0 0 0 0 0 0 0 0 0 1 1 1 0 1 1 0 0 0 0 2 1 1 0 0 2 0 0 1 1 2 0 0 1 1 0 1 1 1 1 2 1 1 1 1 1 2 0 1 2 1 0 2 0 0 0 2 2 2 2 1 2 0 0 0 0 0 0 0 0 2 2 1 1 1 1 0 1 0 1 2 0 0 2 1 0 1 1 0 0 0 1 0 0 0 0 1 0 0 1 0 0 2 1 1 1 0 2 1 2 0 0 0 2 0 0 0 0 0 0 1 0 2 0 1 0 1 0 1 0 0 0 0 2 1 0 1 0 1 1 1 0 0 2 1 0 1 0 0 1 0 2 0 0 2 0 1 1 1 2 1 1 1 0 0 0 1 0 2 0 0 0 2 0 0 0 0 0 0 1 0 0 1 0 1 0 0 2 0 2 1 1 0 0 0 1 1 0 0 0 0 0 1 1 2 1 1 1 0 0 0 1 0 1 0 0 0 0 0 0 0 0 0 0 2 0 0 2 0 2 0 0 1 1 0 1 1 0 2 1 0 0 2 0 1 1 0 0 0 0 0 0 0 0 1 0 0 0 0 2 0 0 0 0 0 0 0 0 1 1 0 1 1 1 0 0 2 1 1 1 1 1 0 0 0 0 2 0 2 0 2 1 0 0 0 0 0 1 1 1 1 0 0 0 0 1 0 2 0 1 1 0 2 2 0 0 2 0 1 1 1 0 1 1 1 1 1 0 1 0 1 1 1 0 0 1 1 1 1 2 0 2 0 0 1 1 0 1 1 2 1 0 0 0 1 1 0 0 1 1 0 1 0 0 0 2 2 2 0 2 0 2 0 0 0 0 2 0 0 1 1 2 2 0 1 1 1 2 0 1 1 1 0 0 1 0 1 1 0 0 1 2 0 0 2 1 1 0 1 1 0 0 1 1 0 0 0 0 0 1 1 0 1 0 2 0 0 0 0 0 1 0 1 0 1 0 0 1 0 1 1 2 0 0 2 2 0 2 2 0 2 0 1 1 1 1 0 0 1 0 0 0 0 0 0 0 2 0 0 2 2 2 0 0 1 1 1 0 0 1 0 0 0 0 0 1 0 0 0 0 0 1 2 0 0 1 1 1 0 1 0 0 0 1 1 0 0 0 1 0 2 2 1 0 0 0 1 0 1 1 1 0 1 1 0 0 0 1 0 1 1 0 2 0 1 1 0 2 0 0 2 0 1 2 1 1 0 0 1 0 0 1 0 1 0 0 0 0 0 0 0 0 1 0 2 0 2 0 0 0 0 1 1 1 0 0 0 0 2 0 0 1 2 2 0 0 0 0 1 0 1 2 0 0 0 1 0 0 0 0 1 1 0 1 1 0 0 0 0 0 0 0 0 0 0 1 0 1 0 0 2 0 0 1 0 0 1 1 0 0 0 2 1 0 2 0 0 2 1 1 0 1 0 1 2 2 1 0 0 0 2 0 2 1 2 1 1 2 1 0 1 0 1 0 0 0 0 1 2 1 1 1 0 0 1 0 0 0 0 0 2 2 0 2 0 2 2 0 2 2 0 0 0 0 1 0 1 2 0 0 1 1 1 0 0 0 0 2 0 2 0 2 1 0 0 2 2 1 0 0 0 1 0 0 1 1 1 0 0 1 0 1 0 1 1 1 0 0 0 0 0 0 0 1 1 1 1 0 0 0 0 1 0 1 1 0 1 1 1 2 0 2 2 0 0 0 2 2 2 0 0 1 2 0 2 1 2 0 0 0 2 2 2 2 1 0 1 2 2 0 1 1 1 0 0 0 1 1 1 0 0 1 1 1 0 0 1 0 1 0 1 1 0 1 0 1 0 2 1 1 0 0 1 0 0 1 0 0 0 0 0 0 1 1 0 1 0 0 0 1 0 0 0 1 0 0 0 0 1 0 0 0 0 0 2 0 0 0 2 0 1 1 0 0 0 0 0
133 0 1 1 0 0 0 2 1 1 0 0 0 1 0 0 0 2 2 2 2 0 0 2 2 0 1 0 2 0 0 2 1 1 1 1 2 2 0 1 1 1 0 0 1 0 0 0 0 2 0 0 0 0 1 2 0 1 0 1 0 0 2 2 1 1 1 0 1 0 2 1 2 2 1 2 1 0 0 1 0 0 2 0 1 0 0 0 0 1 0 0 1 0 1 2 0 0 0 1 1 2 1 0 2 0 2 0 0 2 0 2 0 1 1 1 1 0 1 0 2 0 0 2 0 0 0 0 2 2 0 0 0 0 0 0 0 0 0 0 0 0 1 0 1 0 1 0 0 1 0 0 0 0 0 1 1 1 1 0 1 0 0 0 0 1 0 1 0 1 1 1 0 2 2 0 2 0 0 0 0 1 0 2 0 2 2 1 0 1 0 1 2 1 2 1 2 0 1 0 0 0 0 2 2 1 1 1 0 1 0 0 1 0 1 2 1 2 1 1 0 0 2 0 0 0 1 1 0 0 1 2 0 0 0 0 0 2 0 0 0 1 2 0 2 0 0 1 1 0 0 0 0 0 0 2 1 1 0 1 0 1 0 0 0 0 0 1 2 1 0 1 1 0 0 0 0 2 2 2 0 2 2 2 0 0 2 2 0 2 0 0 0 1 2 2 1 1 0 0 0 0 2 0 0 1 0 2 0 0 0 1 0 0 0 0 0 0 1 0 1 1 1 0 0 0 0 0 1 1 2 0 0 0 0 0 0 0 0 0 0 0 0 0 0 0 0 0 1 1 1 0 0 1 0 1 1 0 0 2 0 0 1 0 1 0 0 2 2 0 0 0 0 2 0 0 0 1 0 1 0 1 0 0 1 0 0 0 0 1 0 0 0 0 2 0 1 1 0 0 0 0 0 1 0 0 1 2 1 0 0 1 0 0 0 0 1 0 0 0 0 1 0 0 1 2 0 0 0 0 0 0 1 1 1 1 1 1 0 0 0 0 1 1 1 2 0 0 1 0 0 1 0 2 2 1 1 2 2 1 1 0 1 0 0 1 1 1 0 0 0 0 2 2 2 2 1 0 0 2 1 1 2 2 2 1 0 0 0 1 1 0 1 0 1 0 0 1 2 0 0 1 1 1 1 1 2 0 1 0 1 0 0 1 0 1 0 2 0 1 1 0 2 1 0 2 0 0 0 1 0 1 0 0 1 0 1 1 0 0 1 1 0 0 2 1 1 0 0 0 0 0 0 0 0 0 1 1 0 0 0 0 0 1 1 0 0 1 2 0 0 0 0 0 0 0 2 0 1 1 1 0 2 2 0 1 1 2 0 0 1 1 1 1 0 0 0 1 1 0 1 1 1 0 0 1 0 1 0 1 0 0 0 1 0 1 0 0 1 0 1 0 1 2 0 0 0 1 0 0 0 1 0 0 2 1 1 1 2 0 1 1 0 0 2 0 0 2 0 0 1 2 1 1 1 2 0 2 2 0 0 0 1 0 0 1 2 1 1 0 0 1 1 0 1 2 1 1 1 1 0 0 0 2 1 1 1 1 0 0 0 0 1 0 0 0 1 0 0 2 1 1 0 0 1 0 1 1 1 0 0 0 0 2 0 0 0 1 0 1 0 0 0 0 1 2 0 0 0 0 1 0 0 0 0 1 0 0 0 0 0 0 0 0 1 1 1 1 0 0 0 0 0 1 0 0 1 0 2 0 0 1 2 0 0 1 1 1 0 2 1 0 1 0 0 0 1 2 0 1 2 2 0 0 1 2 0 2 1 2 0 1 2 2 1 0 0 0 0 1 0 0 0 2 0 2 0 0 0 2 0 0 2 1 1 1 1 1 2 1 2 2 0 2 2 1 1 0 1 2 0 1 2 0 0 0 0 0 0 1 1 0 1 1 1 0 1 0 2 0 0 0 1 0 0 0 1 0 0 1 2 2 1 1 0 0 1 0 0 1 0 0 0 0 0 0 0 0 1 2 2 2 0 0 0 0 0 0 0 1 0 1 0 2 2 0 2 2 0 1 0 2 2 1 2 2 0 1 1 1 0 0 2 2 2 0 0 0 1 0 0 2 1 0 1 1 0 1 0 0 1 1 0 2 0 0 0 2 0 0 0 0 2 1 1 2 2 0 0 1 0 0 2 2 1 0 1 0 0 0 0 0 0 0 0 1 1 0 2 0 0 0 0 1 0 1 1 0 2 0 0 0 1 1 1 0 2 0 0 1 0 0 0 1 0 0 0 0 2 1 2 0
134 1 0 0 0 0 0 1 2 1 0 1 1 1 0 0 0 0 1 1 1 1 0 1 1 0 1 0 2 1 1 1 1 0 1 1 1 1 0 1 1 1 0 1 0 1 2 0 0 0 0 0 0 1 1 0 0 0 0 1 0 0 2 2 0 1 1 1 1 0 0 1 2 2 0 2 2 0 0 1 0 0 1 1 1 0 1 1 1 2 1 1 0 2 1 2 1 1 1 1 1 2 0 0 1 1 1 1 1 1 0 2 0 1 1 1 0 0 1 0 1 0 1 1 0 0 0 0 1 0 0 0 0 0 0 0 0 0 0 0 0 0 0 0 2 0 1 0 0 1 0 0 0 2 1 0 0 0 1 0 0 1 0 0 0 2 1 1 1 1 1 0 0 2 0 1 1 1 1 1 1 2 0 1 1 2 1 2 2 1 1 2 1 1 1 1 2 0 0 0 0 0 0 2 2 1 1 0 0 0 0 0 2 0 1 1 1 0 1 1 0 0 1 0 0 0 2 1 0 0 0 0 0 0 1 1 0 2 0 0 0 0 2 1 1 0 0 0 1 1 1 1 0 0 0 2 1 2 1 2 1 1 1 0 0 0 1 0 2 1 0 1 0 0 0 1 0 1 2 2 0 1 2 2 0 0 2 2 0 2 0 0 1 0 2 0 2 0 0 1 0 0 2 0 0 0 0 1 1 0 1 1 0 0 1 0 1 0 0 1 1 0 2 2 0 0 0 0 0 0 2 1 1 1 0 0 0 1 0 0 0 0 1 0 0 0 1 0 0 1 0 1 1 0 1 0 0 0 0 1 1 1 2 0 2 1 0 1 1 0 1 1 1 2 0 2 0 1 1 2 2 0 2 0 0 0 0 1 1 1 0 1 1 0 2 1 1 0 1 1 0 1 0 2 2 0 0 1 0 0 0 1 0 0 0 0 0 1 0 1 1 0 1 0 1 1 1 1 1 0 0 2 0 2 1 1 0 1 0 0 0 0 2 0 1 1 0 1 1 1 1 0 0 1 1 1 0 2 2 2 1 2 1 0 0 1 1 0 0 0 1 0 1 1 0 0 0 0 0 0 2 0 0 0 2 0 0 0 0 0 1 1 1 1 2 0 0 1 1 0 1 2 1 1 1 0 1 1 0 0 0 0 0 1 1 1 0 1 0 2 2 1 2 0 1 2 0 0 0 2 0 2 0 0 0 0 2 0 1 0 2 2 0 1 0 2 0 1 2 1 0 1 0 0 1 1 1 0 0 1 0 0 1 1 1 0 0 0 0 0 0 0 1 0 0 0 1 0 0 2 1 0 1 1 0 1 0 1 0 0 2 1 0 0 1 0 1 0 0 0 0 2 0 1 2 2 1 2 0 0 1 0 0 1 1 1 0 0 0 1 0 0 0 0 0 1 1 0 0 0 0 2 0 0 0 1 0 1 2 0 1 1 0 2 0 1 1 1 0 0 2 2 0 1 1 2 0 2 1 0 0 0 1 1 1 0 0 2 0 2 0 0 0 0 0 2 0 0 1 1 1 0 0 1 1 0 0 1 0 1 0 0 1 0 1 0 2 0 0 2 0 1 0 0 0 0 2 1 1 1 0 0 0 2 0 0 0 1 0 1 0 1 0 1 1 2 0 0 0 0 1 0 0 0 0 1 1 0 0 1 0 1 1 0 2 0 1 1 0 1 1 1 0 0 0 1 0 1 2 1 1 0 2 1 0 0 2 1 0 2 1 1 1 0 0 0 1 2 0 0 2 2 0 0 0 2 0 2 1 2 1 1 2 2 1 1 0 0 0 0 0 0 0 2 0 2 2 1 0 0 1 1 1 1 1 1 1 1 1 0 1 1 0 2 2 1 1 0 1 2 1 2 2 0 0 0 0 0 0 0 0 0 1 0 1 1 1 0 1 1 1 1 2 0 1 0 2 0 0 0 0 0 1 1 0 1 0 1 1 2 0 0 0 1 0 1 1 1 1 1 2 2 0 0 0 0 0 0 1 0 1 1 0 2 2 0 2 2 1 1 0 1 2 2 1 1 1 2 0 1 1 1 0 0 1 1 2 2 1 2 0 1 2 1 2 2 0 0 0 0 0 2 1 1 0 0 1 1 0 0 0 0 2 2 2 1 2 0 0 0 2 0 2 0 0 0 0 2 0 0 2 0 0 0 0 0 0 0 1 0 0 0 0 0 0 2 2 0 1 0 0 0 0 2 0 0 1 0 0 0 0 1 0 1 0 0 1 0 0 0 1 0
135 0 0 2 1 0 0 1 2 0 0 0 0 1 0 1 0 0 2 2 1 0 0 0 1 0 0 0 2 1 1 2 2 2 0 1 1 2 0 0 1 1 0 0 0 1 0 0 0 1 0 0 1 0 1 0 1 0 0 0 0 2 2 2 0 0 0 0 1 0 0 0 2 2 1 2 1 1 1 0 1 0 2 0 2 0 0 1 1 2 0 0 1 1 1 1 0 2 1 1 2 2 2 0 2 0 2 2 2 0 0 2 0 2 2 2 0 0 1 0 1 0 0 2 0 0 0 0 0 0 0 0 0 0 0 0 0 0 2 0 1 0 0 0 0 0 0 0 0 1 1 0 0 0 0 0 0 1 0 0 0 0 0 0 0 1 1 1 1 2 0 1 0 2 0 0 2 1 1 1 1 2 1 0 0 0 0 2 0 0 0 1 2 1 2 2 1 0 1 0 0 0 0 0 0 1 0 1 1 1 0 0 1 0 2 2 1 0 1 2 0 0 2 0 0 0 1 1 0 0 0 0 0 0 2 0 0 2 1 1 1 0 2 1 1 0 0 0 1 1 1 0 0 0 0 2 2 1 0 1 0 1 0 1 0 0 0 2 1 1 1 0 1 1 0 1 0 0 2 0 2 0 0 0 0 0 1 2 0 2 0 0 0 0 2 0 2 0 1 2 1 1 1 1 1 0 0 1 1 0 1 1 0 0 2 0 1 1 1 0 0 1 1 1 0 0 0 1 1 1 1 1 1 1 0 0 0 1 0 0 0 0 1 0 1 0 0 0 1 1 1 1 0 0 0 2 0 0 0 2 0 0 1 0 1 0 0 1 1 0 1 1 2 1 0 1 0 1 0 1 0 1 1 0 0 0 0 0 0 0 0 0 0 0 1 0 0 1 0 0 0 0 0 1 1 1 1 1 0 0 1 0 0 0 0 0 2 0 0 0 0 2 0 2 1 1 1 1 1 0 0 1 0 2 2 2 0 1 0 0 0 0 2 0 0 1 1 1 2 1 0 1 0 1 1 1 0 2 1 2 1 2 0 0 0 1 1 0 0 0 2 2 0 0 1 0 0 0 0 0 2 1 1 1 2 1 0 0 0 0 2 0 0 0 1 0 0 1 1 1 1 2 1 1 1 0 1 0 0 0 1 0 0 0 0 2 0 2 0 0 0 1 2 0 1 2 0 1 2 1 1 1 0 0 0 0 2 0 0 0 2 1 0 0 0 2 0 1 1 0 1 1 0 0 1 2 1 0 1 1 0 0 0 0 1 0 0 1 0 1 0 1 1 0 1 2 2 2 2 2 2 0 1 1 0 1 0 0 0 0 0 0 1 0 2 0 0 0 0 0 0 1 1 0 1 1 1 1 1 1 0 0 1 1 1 1 0 0 0 0 2 0 0 0 0 0 0 1 0 0 0 2 0 0 1 0 0 2 2 0 0 0 0 1 1 1 1 1 0 0 1 1 1 0 1 1 0 2 2 0 0 0 2 1 1 0 1 2 0 0 2 0 0 0 0 1 1 2 0 2 2 0 0 1 0 1 2 0 0 0 0 0 0 1 1 0 2 0 0 1 0 1 0 1 0 1 1 2 1 1 0 0 0 2 0 1 0 1 1 0 0 0 0 0 2 1 1 1 1 1 2 1 0 1 0 1 0 0 0 2 1 0 0 0 0 0 0 1 0 0 1 1 0 0 0 0 2 0 1 0 0 1 2 2 0 0 2 0 0 1 1 0 1 0 0 0 1 1 0 0 0 0 0 0 1 1 0 2 1 2 1 1 1 0 0 0 0 0 0 1 0 0 0 1 0 2 2 0 0 1 1 1 1 1 1 2 1 1 1 0 2 1 0 2 2 2 1 0 0 2 0 2 1 0 0 0 0 1 1 0 0 1 0 0 0 0 0 1 0 0 2 2 1 0 0 0 1 0 0 1 0 1 0 0 0 1 0 0 1 2 0 1 0 0 0 0 0 1 1 1 2 2 0 0 0 0 0 0 0 1 0 2 0 2 2 0 2 1 1 0 0 1 0 0 2 1 0 1 1 1 0 1 0 0 0 2 2 0 2 1 0 1 1 0 0 0 0 1 0 1 0 2 0 2 0 0 0 0 0 0 0 0 2 1 2 2 2 1 1 1 1 0 2 1 0 0 1 0 0 0 1 0 0 0 1 1 1 0 1 0 1 0 0 0 0 0 0 0 0 0 0 0 1 1 0 1 1 0 0 2 0 1 0 1 0 1 0 0 1 0 0 0
136 1 0 2 1 0 0 2 2 0 0 0 0 0 0 0 0 0 1 1 1 1 0 0 0 0 0 0 2 2 1 0 2 1 2 0 2 2 0 0 2 2 1 0 1 0 1 0 0 1 1 0 0 0 1 1 0 1 0 1 1 2 1 2 0 0 0 0 1 0 2 1 1 1 2 1 0 0 0 0 0 0 2 0 0 0 1 0 0 2 0 0 1 2 1 2 0 0 0 0 2 1 2 0 2 0 2 0 1 1 0 2 1 2 2 2 2 0 1 0 2 0 2 0 2 2 0 1 2 2 0 0 0 0 0 0 0 0 1 0 0 0 0 0 1 0 1 0 0 0 0 0 0 0 1 0 1 0 2 0 0 1 0 1 2 1 1 0 1 2 0 2 1 1 0 1 0 0 0 0 0 0 1 1 0 1 2 0 0 1 0 1 1 1 1 1 1 0 0 0 0 1 0 2 2 0 0 0 2 0 1 0 1 0 2 2 1 0 0 1 1 1 1 1 0 0 2 2 0 0 0 0 0 0 2 0 0 2 1 1 0 0 2 0 1 0 1 1 1 0 0 0 0 0 0 0 0 2 0 0 0 0 0 1 0 0 0 1 0 0 1 1 0 1 0 1 0 1 1 1 0 2 0 0 0 1 1 1 0 1 1 0 0 1 2 1 0 1 0 0 0 1 1 1 0 1 0 2 0 0 0 0 0 0 0 0 0 0 0 1 1 0 1 0 1 0 1 0 1 1 1 1 0 0 0 0 0 0 0 0 0 0 2 0 0 0 2 0 1 2 1 0 0 0 0 1 0 0 0 0 0 0 1 0 1 1 0 1 1 0 1 1 0 1 0 0 0 0 0 2 2 1 0 0 0 0 0 0 1 1 1 1 0 0 0 0 1 0 2 2 0 2 0 2 2 1 0 1 1 0 0 2 0 0 1 0 1 0 1 0 1 1 0 1 1 2 2 0 1 0 2 1 0 1 1 1 0 1 0 0 2 0 1 1 0 2 0 1 2 2 0 1 0 2 2 1 1 1 1 1 2 1 1 0 0 1 1 1 0 0 1 1 1 1 0 0 0 1 1 1 1 1 1 1 1 2 0 0 0 1 1 0 1 2 1 0 1 1 1 0 1 2 1 1 1 0 1 0 0 0 1 0 0 1 1 1 1 2 0 1 1 1 2 2 0 2 0 0 0 1 0 1 0 0 0 0 1 1 0 1 1 1 0 0 0 1 2 1 2 0 0 0 0 0 1 0 0 1 0 1 0 0 0 1 1 0 0 1 1 0 1 1 0 0 0 0 2 2 2 2 2 0 0 0 0 0 1 1 1 1 0 2 0 1 1 0 1 0 0 0 0 2 0 0 1 2 0 1 0 2 0 0 0 1 1 0 0 0 0 1 0 1 1 1 1 1 1 1 0 0 2 1 0 0 1 0 0 0 2 0 2 0 0 0 2 0 0 0 0 0 0 0 0 1 2 2 0 0 0 0 0 0 1 0 1 2 0 2 0 1 1 0 0 1 1 2 0 0 1 1 1 0 0 2 0 2 2 1 0 0 0 0 0 0 0 0 1 0 0 1 0 0 0 0 1 0 2 2 2 1 0 0 0 1 0 1 1 0 0 0 0 0 0 0 2 0 2 0 0 0 1 0 1 1 0 1 1 0 0 2 0 1 0 1 1 1 0 0 0 0 0 0 0 1 0 1 0 0 2 0 0 0 1 0 0 1 2 1 0 1 0 1 0 0 0 0 0 0 2 2 2 2 0 0 2 0 0 1 0 2 0 1 2 2 0 1 0 1 0 1 0 0 1 2 1 1 0 0 0 1 0 0 0 0 0 2 1 0 2 0 1 2 0 2 2 1 1 0 1 2 0 1 2 0 0 0 0 0 0 0 0 0 1 0 1 1 1 0 0 0 2 2 0 0 0 0 1 0 1 0 2 2 0 0 1 0 2 0 1 0 0 0 0 1 0 1 0 1 1 1 2 2 0 0 0 0 0 0 1 1 0 1 1 1 2 0 2 2 1 0 1 2 2 2 1 1 1 2 0 2 1 2 0 0 1 2 2 2 2 2 0 0 1 1 1 1 1 1 1 0 1 1 1 1 1 1 2 0 0 1 0 0 2 1 1 2 0 0 0 0 2 0 2 0 0 0 0 0 0 1 0 2 1 0 0 1 1 0 1 0 1 0 1 0 0 1 1 0 2 0 0 0 2 2 0 0 2 0 0 2 0 0 0 2 0 1 1 0 1 1 2 1
137 0 0 1 0 0 1 1 1 1 0 1 0 0 0 0 0 0 1 2 1 1 0 1 1 1 1 0 2 2 2 0 1 1 1 1 2 1 0 0 1 1 0 0 0 0 0 0 0 1 1 0 0 0 0 2 0 0 0 1 1 1 1 1 1 1 1 0 1 0 0 0 2 2 2 2 0 0 0 0 0 0 2 1 1 0 0 0 0 2 0 0 2 1 1 1 0 1 1 1 1 2 1 0 2 1 2 0 1 1 0 2 0 1 1 1 0 0 0 0 2 0 0 2 0 0 0 1 1 1 0 0 0 0 0 0 0 1 1 1 0 1 0 0 1 0 0 0 0 1 0 0 0 1 1 1 0 0 1 0 0 1 0 1 2 2 2 1 1 2 0 1 1 1 0 1 1 2 0 0 1 1 0 1 1 0 0 2 0 0 0 2 0 0 0 1 2 0 0 0 0 0 0 2 2 0 0 1 2 0 1 0 0 0 1 2 0 1 1 1 1 1 1 1 0 0 2 2 0 0 0 0 0 0 2 0 0 2 0 0 0 0 2 0 2 0 0 0 2 0 0 1 0 0 0 1 1 1 0 1 0 1 0 1 0 0 1 1 2 1 1 1 1 1 2 2 0 0 1 0 1 0 1 1 0 0 2 1 0 2 0 0 2 0 2 0 2 0 0 0 1 0 1 1 0 0 0 2 1 0 0 2 0 1 2 0 0 0 0 1 0 1 2 1 0 0 0 0 0 0 2 2 0 0 0 0 0 1 0 1 0 0 0 0 0 0 0 1 1 1 0 0 1 0 1 0 1 0 0 1 0 0 1 0 1 0 0 1 2 0 1 1 0 2 0 0 0 1 1 2 1 1 2 0 0 1 0 0 0 0 0 1 0 0 0 0 1 0 1 1 0 1 0 2 2 1 0 0 0 0 0 1 1 1 1 0 1 0 0 0 0 1 0 0 1 2 2 0 1 0 2 1 0 1 0 0 0 1 0 0 1 0 1 1 0 1 0 1 1 1 1 0 0 1 1 1 0 2 1 2 1 2 0 0 0 0 0 2 0 1 2 2 0 0 1 0 1 0 0 0 0 0 0 0 1 1 0 1 0 1 1 1 1 1 1 0 1 0 0 1 2 2 0 2 0 1 1 1 0 0 0 1 1 0 2 0 0 2 0 1 1 0 0 0 0 0 1 0 0 1 0 0 0 1 1 0 0 0 1 1 1 1 0 0 1 2 0 1 1 0 1 0 0 1 2 0 0 1 0 0 0 0 0 0 0 0 0 2 1 1 0 0 1 0 1 2 2 0 1 1 2 0 0 0 0 0 0 0 0 0 0 0 2 0 2 2 0 0 0 0 0 2 1 0 2 2 0 1 0 0 1 0 0 2 0 1 1 0 0 1 0 1 0 0 0 1 1 1 0 0 0 1 1 1 2 0 1 2 2 0 0 0 0 1 0 1 1 1 1 0 0 1 0 0 1 2 0 2 1 1 1 1 0 1 1 0 1 2 0 0 1 2 0 0 1 2 0 1 1 2 1 0 0 2 1 2 1 1 0 0 0 0 0 2 0 0 2 0 0 0 0 0 0 0 2 0 1 2 2 0 1 0 0 1 0 0 0 1 1 0 0 0 0 1 1 1 2 0 0 0 1 0 0 0 0 0 1 1 1 1 0 0 1 0 1 0 0 0 0 0 0 0 0 0 0 1 0 0 2 0 0 1 2 0 0 0 2 2 0 2 1 0 0 0 0 1 1 1 1 2 2 2 0 0 1 2 0 1 1 2 0 2 1 1 0 0 1 1 0 0 0 0 0 2 1 1 1 0 0 1 0 0 0 0 0 1 1 1 1 1 0 2 1 2 2 0 0 0 1 2 1 2 2 0 0 0 1 0 0 0 0 0 1 0 1 1 1 0 0 0 2 2 1 0 1 0 1 0 1 0 1 2 0 0 1 1 0 0 0 2 0 1 0 0 0 0 0 0 1 1 2 2 1 0 1 1 1 0 0 0 0 2 2 2 2 1 1 2 0 0 0 2 2 2 1 2 0 2 0 2 0 1 0 0 1 1 2 1 1 0 1 0 2 1 2 0 0 1 1 0 0 0 0 2 0 0 0 0 0 1 0 0 0 0 1 1 2 0 0 1 0 0 2 1 1 0 0 0 0 1 1 1 0 0 2 2 2 0 1 0 0 0 1 0 0 1 1 0 2 0 0 0 1 1 0 0 1 0 0 1 1 0 1 2 0 0 0 0 1 0 2 1
138 1 0 1 0 0 0 2 2 0 0 0 0 0 0 0 0 1 1 1 1 0 0 2 2 0 0 0 2 2 2 0 2 2 1 2 1 1 1 0 1 1 0 0 1 0 1 0 0 0 0 0 0 1 0 0 0 1 0 0 0 1 0 0 0 0 0 0 0 0 0 1 2 2 1 2 1 0 0 0 1 0 2 0 1 0 0 0 0 1 0 0 1 2 0 1 0 0 0 1 1 2 2 0 2 0 2 1 2 0 0 1 1 2 2 2 1 0 2 0 0 0 2 0 2 2 0 1 1 1 1 1 0 0 1 0 2 0 0 0 0 0 0 0 1 0 0 0 0 1 1 0 0 0 0 0 0 1 1 0 0 1 0 1 1 2 1 0 0 1 1 0 0 2 0 0 2 0 0 0 0 0 0 1 0 1 1 1 0 1 0 1 2 1 2 2 0 1 0 0 0 1 0 1 1 1 1 1 1 0 0 0 1 0 2 2 2 0 1 1 0 0 2 0 0 0 0 2 0 0 0 0 0 0 1 0 0 2 0 0 0 1 2 1 2 0 0 1 1 0 0 1 0 0 0 1 0 2 0 1 0 1 0 1 0 0 0 0 2 0 1 0 0 2 0 1 0 0 2 1 2 0 1 1 0 1 1 0 0 1 1 0 0 1 2 0 2 1 0 0 0 1 2 0 0 1 0 2 0 1 0 2 0 0 1 0 1 0 0 0 1 1 2 2 1 0 1 0 0 1 2 1 0 0 0 0 0 0 0 0 0 1 2 0 1 0 0 0 1 1 1 0 0 0 0 1 1 0 0 1 1 1 0 0 0 0 0 2 2 0 0 0 1 2 1 0 0 1 1 2 1 1 1 1 1 1 0 1 1 0 0 0 2 0 2 2 2 0 0 0 0 0 0 2 1 0 0 1 0 0 0 0 0 0 1 0 0 0 0 0 0 2 1 1 0 0 0 0 1 1 0 1 0 2 0 0 0 0 0 0 2 0 2 0 0 1 0 1 1 2 0 1 0 2 2 2 0 2 2 2 1 1 0 0 0 1 1 1 0 1 1 1 1 1 2 1 1 0 0 0 2 0 1 1 2 1 0 0 0 0 0 2 0 1 1 0 1 0 1 0 0 1 2 0 2 0 2 2 0 0 0 1 0 0 1 0 0 1 0 1 1 1 1 1 0 1 1 1 1 1 1 0 0 1 1 0 2 0 0 0 2 2 0 0 1 1 0 2 2 0 0 0 0 0 0 2 0 1 0 0 1 0 1 0 0 0 1 0 0 0 0 0 1 0 1 1 1 0 1 1 1 0 0 0 0 0 0 1 0 0 0 2 0 1 0 1 0 0 0 0 0 2 0 0 2 2 0 1 0 0 1 0 0 1 0 0 0 0 0 1 0 1 0 0 0 0 1 1 0 0 0 2 0 0 2 1 1 1 1 1 0 0 0 1 1 1 1 0 1 1 0 1 1 0 1 1 0 2 2 0 0 0 0 0 1 1 1 1 1 0 1 1 0 0 0 1 1 1 1 1 2 0 0 1 1 0 0 0 0 1 0 0 2 0 2 0 2 0 0 2 0 1 0 0 1 0 2 2 2 0 0 0 1 0 0 1 0 1 1 0 0 0 0 0 2 1 1 0 0 0 2 0 0 0 0 1 1 0 0 1 1 0 1 0 2 0 1 1 0 0 0 0 0 1 0 0 0 0 2 0 0 0 2 2 2 0 2 1 0 1 0 0 0 0 0 0 0 1 1 1 1 1 1 1 2 1 1 0 0 2 0 2 2 2 1 0 1 1 0 0 0 0 1 2 1 1 1 1 0 1 0 0 0 0 0 2 0 0 1 0 2 1 0 0 0 2 0 0 0 2 0 2 2 0 0 0 0 0 0 0 0 0 1 0 1 1 1 0 1 1 1 1 1 0 1 0 1 0 0 1 0 1 1 0 0 1 1 0 2 0 0 0 0 0 0 0 0 1 1 1 2 2 0 0 1 1 0 1 0 1 1 2 2 0 0 0 2 1 1 0 0 1 1 1 1 1 0 1 0 1 0 1 0 0 1 1 1 0 2 1 1 0 1 1 0 1 2 1 0 0 0 2 0 1 1 1 1 2 0 0 0 0 2 0 0 0 0 0 0 0 2 0 1 1 1 0 1 0 1 1 1 1 0 0 0 0 0 0 0 0 1 0 0 0 0 1 1 1 1 1 0 1 0 0 0 1 1 0 0 1 0 0 0 0 0 0 1 0 0 0 0 0
139 1 1 1 1 0 0 2 1 0 0 0 1 1 0 1 1 0 2 2 2 0 0 2 2 1 0 0 1 1 1 0 0 0 1 2 2 1 1 0 0 0 0 0 1 0 0 0 0 1 0 0 0 0 0 1 1 1 0 0 0 1 1 1 1 1 1 0 1 0 0 0 2 2 0 2 2 0 0 0 0 0 2 0 2 0 0 0 0 2 0 0 1 1 0 1 0 1 1 1 0 2 0 0 2 2 1 2 1 1 0 1 1 2 2 2 1 0 1 0 1 0 2 0 2 2 0 1 2 2 0 0 0 0 0 0 0 0 1 0 1 0 0 0 2 0 0 0 0 1 1 0 0 0 1 1 0 1 0 0 0 0 0 1 2 1 1 0 0 0 2 0 1 1 0 1 1 1 0 0 1 1 0 0 1 1 0 2 1 2 0 2 2 2 2 2 1 1 0 0 0 0 0 2 2 0 0 1 2 0 1 0 1 1 2 2 0 1 1 1 0 0 2 0 0 0 2 1 0 0 0 1 0 0 0 1 0 2 0 0 0 0 2 0 1 0 0 0 2 0 0 0 0 0 0 0 0 2 0 1 0 1 0 2 0 0 0 0 2 2 0 2 1 1 0 1 0 1 2 0 0 1 0 0 1 1 1 0 0 2 0 2 0 0 2 0 2 2 0 1 0 0 2 0 0 0 0 0 1 0 1 2 0 0 2 0 0 0 0 1 0 1 2 1 0 0 0 0 1 0 2 0 0 0 0 0 0 2 0 1 0 1 2 0 1 0 0 0 0 1 1 1 0 0 0 0 1 0 0 1 0 0 1 0 1 2 0 0 0 0 2 2 1 2 0 0 0 2 1 1 0 1 2 0 0 0 0 0 0 2 1 1 1 1 2 2 2 0 0 0 0 0 0 2 1 0 0 0 0 0 2 0 1 1 1 0 1 0 0 0 0 2 1 1 1 2 2 1 1 0 0 0 0 0 0 0 0 1 1 0 2 0 1 1 0 1 0 0 0 0 0 0 0 2 2 1 1 2 2 2 0 2 0 0 0 0 0 1 0 0 1 1 1 1 2 1 1 0 0 0 0 0 2 2 0 2 0 1 1 1 0 2 1 2 1 0 0 1 1 1 1 2 2 0 1 0 1 1 0 0 0 0 1 2 0 2 0 2 0 1 1 1 2 0 0 2 0 1 1 0 1 0 0 1 1 1 2 0 1 1 0 0 0 1 0 2 0 1 1 0 0 0 0 0 0 1 0 2 0 1 0 0 2 0 1 0 1 1 1 1 0 0 0 0 0 0 1 0 0 2 2 0 1 1 0 1 0 2 0 0 1 0 0 0 2 0 1 0 0 0 0 2 1 0 1 1 2 1 0 0 0 0 0 0 1 0 0 0 0 0 1 0 0 0 0 1 2 1 0 0 0 1 0 0 1 2 0 0 2 0 0 1 0 0 1 1 1 0 1 0 0 1 0 1 2 2 0 2 2 0 0 0 2 1 0 1 1 2 0 0 2 0 0 0 0 1 1 0 1 1 1 1 0 0 0 2 0 0 1 0 0 0 0 1 0 0 1 1 0 1 1 0 0 1 1 0 0 2 2 0 0 0 0 2 0 0 0 1 1 0 0 0 0 1 0 1 2 1 0 0 2 0 0 0 0 0 2 0 0 1 1 0 0 0 0 1 0 1 0 0 0 0 0 0 0 1 1 0 2 0 0 1 2 1 0 0 2 1 0 2 1 0 2 1 1 0 1 0 0 0 0 0 0 0 1 2 0 1 1 2 1 2 2 1 0 0 0 0 0 0 0 0 1 2 1 1 1 0 0 1 0 0 2 1 0 0 1 0 2 0 2 1 0 2 2 1 1 0 0 2 0 2 1 1 0 1 0 0 0 0 0 0 0 0 0 0 1 0 1 1 1 1 2 0 2 0 2 0 1 0 1 2 1 0 0 0 1 0 1 1 1 0 1 0 0 0 0 1 2 1 1 1 0 0 0 0 0 2 0 0 0 2 1 1 1 0 2 2 0 0 0 2 2 2 1 1 2 0 0 1 0 1 1 1 2 0 1 2 1 1 0 1 2 1 1 1 1 1 0 1 0 2 1 2 0 0 0 2 0 0 0 0 2 1 0 0 0 0 0 0 1 0 0 1 2 0 2 1 1 1 0 1 0 0 1 1 1 0 2 0 0 0 0 0 1 0 0 0 1 0 0 0 0 0 0 0 0 0 0 2 1 0 0 2 0 1 0 0 0 1 2 2
140 1 0 2 0 1 1 2 0 2 0 0 0 0 0 0 0 2 1 1 1 0 0 2 2 1 0 0 2 0 0 2 2 2 1 0 2 1 0 1 1 1 1 0 0 1 0 0 0 1 2 0 1 0 0 1 0 1 0 0 1 1 1 1 0 0 0 0 2 1 0 0 2 2 2 2 0 0 0 1 0 0 2 0 2 0 1 0 0 2 0 0 2 2 2 2 0 0 0 0 1 2 0 0 2 1 2 1 0 2 0 1 0 1 1 1 1 0 1 0 2 0 1 1 1 1 0 0 1 1 0 0 0 0 0 0 0 0 0 0 1 0 0 0 2 0 0 0 0 0 0 0 0 0 0 0 0 1 1 1 2 1 0 1 1 1 0 1 0 2 0 1 1 1 1 1 2 1 0 0 1 2 0 1 0 1 1 2 0 1 0 2 2 1 2 1 2 0 0 0 0 0 0 2 1 0 1 0 1 0 0 0 1 1 0 2 1 0 1 0 1 1 2 0 0 0 0 1 0 0 0 1 0 0 0 0 0 2 0 0 0 0 1 1 1 0 0 0 1 1 1 1 0 0 0 1 0 2 0 2 0 2 0 0 0 0 0 0 2 1 0 1 0 2 0 0 1 0 0 0 0 0 2 2 0 0 2 2 0 2 0 0 1 0 2 0 2 0 0 2 0 1 1 1 0 0 0 2 0 1 0 1 0 0 1 0 1 1 1 0 0 1 1 1 1 0 0 0 1 0 1 0 0 0 0 0 0 1 0 0 0 1 2 1 0 0 0 0 1 1 0 1 0 1 0 0 1 0 0 1 1 1 1 0 1 0 0 1 1 1 1 1 0 2 0 0 0 1 0 2 0 0 1 0 0 2 0 0 0 1 0 1 1 0 1 0 0 0 0 0 0 0 1 2 2 0 0 0 0 0 0 2 0 0 1 0 1 0 0 0 0 1 0 1 0 2 1 0 0 0 0 1 0 1 1 1 0 2 0 2 2 0 2 0 1 1 0 1 1 0 0 1 0 1 1 1 0 2 2 1 1 0 0 0 0 1 1 2 0 1 1 1 0 0 1 0 1 0 0 0 0 0 2 2 0 2 1 1 1 0 1 0 1 1 1 0 0 1 1 0 1 1 2 0 2 1 2 1 0 0 0 0 0 0 1 0 0 1 0 2 2 0 2 0 1 2 0 0 0 1 0 0 0 1 1 0 2 0 1 0 1 0 0 1 0 1 1 2 2 0 0 0 0 0 1 1 1 0 0 0 0 0 0 0 0 1 0 1 1 1 1 1 1 0 1 1 1 2 2 2 2 0 0 0 0 0 0 1 1 0 0 1 1 0 0 0 0 0 0 0 0 1 1 0 2 2 2 0 1 0 0 0 1 2 0 2 0 0 0 0 1 0 0 0 0 1 2 2 0 0 0 2 0 0 1 1 0 1 2 0 1 0 0 1 0 2 2 2 0 0 1 2 1 0 1 2 0 1 1 0 0 0 2 1 0 1 2 2 0 1 1 0 2 0 0 2 1 0 1 1 1 1 1 2 0 1 1 1 1 0 0 0 0 0 0 0 0 0 0 0 0 0 0 0 0 0 2 2 2 0 1 1 0 1 0 1 1 1 1 0 0 0 1 0 1 2 1 0 0 0 1 0 1 0 0 1 1 0 0 0 0 0 0 0 1 0 0 1 0 0 0 0 0 0 0 2 0 0 2 1 1 2 2 1 0 1 2 1 0 1 0 0 0 1 1 0 1 0 2 2 2 2 0 0 1 1 0 2 1 2 1 1 1 1 0 0 0 1 0 0 0 0 2 2 2 0 2 0 0 1 1 0 2 1 1 1 1 1 0 0 1 0 0 2 2 1 1 0 0 1 0 1 2 0 0 0 0 0 1 0 0 0 1 0 1 0 1 0 0 0 2 2 1 0 1 0 1 0 1 0 1 2 0 0 0 1 2 0 2 1 1 0 0 0 0 1 1 1 2 2 2 2 0 0 0 0 1 0 0 0 0 0 1 2 2 0 2 2 0 1 0 0 2 2 1 1 1 1 0 2 0 0 1 1 1 1 1 1 2 1 0 1 2 1 1 1 0 1 1 0 1 0 0 1 1 0 0 0 0 0 0 0 1 0 0 2 1 1 1 1 0 0 2 1 2 1 1 0 0 0 2 0 1 0 2 1 2 1 2 0 1 0 0 1 0 0 2 0 2 2 1 1 1 1 0 1 2 0 1 2 0 0 0 1 0 1 0 0 0 0 0 0
141 1 0 1 0 0 0 2 1 0 0 0 0 0 0 0 0 1 1 2 2 2 0 2 2 0 1 0 2 2 2 1 2 1 1 0 2 1 0 1 1 1 0 1 0 1 0 0 0 0 0 0 1 1 0 0 0 0 0 2 0 2 0 1 0 0 0 0 1 0 0 0 2 2 1 2 1 1 1 1 1 0 2 0 1 0 0 0 0 2 0 0 1 1 2 2 0 1 1 0 1 2 2 0 2 0 2 1 1 1 0 2 0 2 2 2 0 0 2 0 1 0 1 1 1 1 0 1 2 2 1 1 0 0 1 1 1 0 1 0 1 0 0 0 2 0 1 0 0 2 2 0 1 0 0 1 1 1 0 0 0 1 0 1 1 2 1 1 0 1 1 1 1 1 0 1 0 0 0 0 0 1 0 1 1 0 0 1 0 1 0 2 1 1 1 2 1 0 0 0 0 1 0 0 0 2 1 1 1 1 0 0 1 0 2 2 0 1 1 1 1 1 1 1 0 0 2 1 0 0 1 1 0 0 1 0 0 2 0 0 0 0 2 0 2 1 1 0 2 0 0 1 0 0 0 2 2 1 0 0 0 0 1 1 0 0 0 1 2 1 1 1 0 0 0 0 0 1 2 1 1 0 1 1 0 1 1 2 0 2 0 1 0 0 2 0 2 1 0 1 0 0 2 0 1 1 0 0 0 1 0 2 0 0 2 0 1 1 1 0 0 1 2 1 2 0 1 0 1 1 1 1 1 0 0 0 0 1 0 0 0 0 2 0 1 0 1 0 1 2 2 0 0 0 0 0 1 0 0 0 0 0 1 0 1 1 0 2 2 1 0 0 1 1 1 0 0 1 0 1 0 0 1 0 1 1 0 1 1 1 0 0 0 0 0 0 2 2 0 0 0 0 0 2 1 1 0 2 1 0 0 1 0 0 0 0 0 1 0 1 1 1 0 2 2 2 1 0 1 1 0 2 0 2 0 0 1 1 0 0 2 0 1 1 0 1 0 0 0 1 0 0 0 1 1 1 0 1 0 2 0 2 0 0 0 1 1 2 0 0 1 1 1 1 0 0 1 0 0 1 1 0 1 1 1 1 1 0 0 0 1 0 0 1 1 0 0 0 0 1 1 1 1 1 1 0 1 0 0 0 1 0 0 0 2 0 0 2 0 0 0 2 2 0 0 1 1 1 1 2 0 1 0 0 1 1 1 0 0 2 0 0 0 0 2 2 0 0 1 1 0 1 0 0 1 0 0 0 0 2 0 0 2 0 0 1 1 0 1 0 1 1 2 0 2 2 2 1 1 2 1 0 2 0 2 0 1 2 2 1 2 0 0 0 0 0 2 1 1 0 1 1 1 0 1 1 1 0 0 0 1 1 0 1 0 1 0 0 0 0 1 0 1 1 0 0 0 1 0 0 1 1 0 0 1 1 1 0 2 0 0 0 0 2 1 1 1 1 0 0 0 1 1 0 1 2 0 2 1 1 0 0 0 1 0 0 1 2 1 0 0 1 0 0 1 2 0 1 2 0 1 0 1 2 0 1 0 0 1 1 0 0 1 0 2 0 2 0 0 2 0 1 0 1 0 0 1 2 2 0 1 0 0 2 0 0 0 1 1 0 0 0 0 0 2 1 1 0 0 0 0 0 0 0 0 0 1 0 0 0 0 0 0 0 0 0 0 1 0 0 0 0 1 1 1 1 0 0 1 1 1 0 2 2 1 0 2 2 0 1 1 0 1 2 2 0 0 1 1 1 1 1 1 1 1 2 0 2 1 2 0 1 2 2 0 1 0 0 0 1 0 0 0 2 0 1 2 0 0 1 0 0 1 0 0 0 1 0 0 0 1 0 0 2 2 1 0 0 0 2 0 2 2 0 0 0 0 0 1 0 1 1 1 0 1 1 1 0 0 0 2 2 1 0 1 0 1 0 0 0 1 1 1 0 0 0 1 0 2 1 1 0 0 1 0 1 0 1 2 2 2 2 0 0 0 0 0 0 0 0 0 1 0 2 2 0 2 2 0 0 0 2 2 2 0 1 1 0 0 2 0 1 0 0 1 1 1 0 1 0 1 1 1 1 2 2 1 0 1 1 1 1 0 1 0 0 0 0 1 0 0 0 1 2 2 2 0 0 0 1 2 0 2 2 0 0 2 0 0 0 1 0 1 0 2 2 2 0 2 0 1 1 0 1 0 0 0 0 2 0 0 0 0 0 0 0 0 0 0 1 0 0 0 1 0 0 0 0 1 0 1 0
142 1 1 2 0 0 0 2 1 2 0 0 1 0 0 0 0 1 0 1 1 1 0 2 2 0 0 0 2 2 2 1 1 2 2 0 2 1 1 0 0 0 1 0 0 0 0 0 0 0 0 0 0 1 0 2 0 1 0 0 1 1 2 2 0 0 0 0 2 0 0 1 2 2 0 2 2 0 0 1 0 0 2 0 1 0 0 0 0 2 0 0 1 2 1 2 0 2 2 2 1 1 0 0 2 1 2 1 1 1 0 1 0 1 1 1 0 0 0 0 2 0 0 2 0 0 0 2 2 2 2 2 0 0 0 0 0 0 1 0 2 0 0 1 0 0 0 0 0 1 1 0 0 1 0 0 1 0 0 0 2 2 0 0 2 1 1 0 1 2 0 1 0 2 1 2 2 2 2 2 2 2 1 1 0 1 2 0 0 2 0 2 2 2 2 2 2 0 0 0 0 0 0 2 1 1 1 0 1 0 1 0 1 1 2 2 1 0 0 2 0 0 2 0 0 0 1 1 1 1 1 1 0 0 1 0 0 1 0 0 0 0 1 0 1 0 0 1 1 0 0 0 0 1 1 2 0 0 0 0 0 0 0 1 0 0 2 1 2 0 0 1 1 1 0 0 0 0 2 1 0 1 0 0 0 0 1 2 0 2 0 0 1 0 2 0 2 0 0 1 0 1 1 1 0 0 0 2 0 0 0 1 0 1 1 0 1 1 1 0 0 1 0 0 1 0 1 0 1 1 2 1 0 0 0 0 0 2 0 0 0 0 0 0 1 0 0 2 1 1 1 0 0 0 0 1 0 1 0 1 0 0 0 1 0 2 0 2 2 0 0 0 0 2 0 1 0 1 0 1 0 0 1 0 0 1 0 0 0 0 0 0 0 1 2 0 0 0 0 0 0 1 0 2 2 1 0 1 0 0 0 0 1 1 1 1 0 0 0 0 0 1 1 0 0 2 2 1 1 0 0 1 1 1 1 1 0 2 1 0 2 0 1 1 1 2 1 2 2 1 0 2 0 2 1 1 0 2 2 2 1 2 0 0 0 0 0 1 0 1 1 1 0 0 0 0 0 0 0 2 1 0 0 0 2 1 0 1 1 1 1 0 0 1 0 0 0 0 0 0 1 1 1 1 1 0 1 1 0 0 1 0 0 1 0 2 0 2 0 1 1 1 2 1 1 2 0 2 2 0 2 0 0 0 0 0 2 0 0 1 2 2 0 2 2 2 1 1 1 0 0 0 0 0 1 1 0 1 1 0 0 0 0 0 0 0 0 0 1 0 0 0 1 0 0 0 1 0 2 0 2 0 2 2 0 2 0 1 1 1 0 0 2 1 0 0 0 0 0 0 0 2 0 1 2 2 2 1 0 2 2 0 0 1 1 1 0 0 0 0 1 0 0 0 0 1 2 2 0 0 0 1 0 0 1 1 0 0 2 0 0 1 0 2 0 2 2 1 0 0 0 2 2 2 2 2 0 1 1 0 0 0 1 2 0 0 2 2 0 1 1 0 0 0 0 2 0 1 0 2 1 1 0 2 1 2 1 0 1 0 0 0 1 0 1 0 1 0 0 1 0 2 0 0 1 0 1 0 2 1 0 0 1 0 0 0 1 1 1 0 0 0 1 0 0 1 1 0 0 0 0 0 1 0 0 0 1 0 0 1 0 0 0 0 1 0 0 1 0 0 0 0 0 0 0 0 0 0 2 0 0 2 2 1 0 1 1 1 0 1 0 0 0 1 1 0 1 0 2 2 2 2 1 1 2 1 0 2 2 2 2 2 2 2 0 1 1 1 0 0 0 0 0 2 0 0 2 0 0 2 0 0 1 1 1 1 1 0 1 0 2 1 0 2 2 1 0 0 1 2 1 2 0 1 0 0 1 1 1 0 0 1 2 0 2 0 2 0 0 0 2 2 0 0 0 0 0 0 0 0 2 2 1 0 0 1 0 0 1 0 0 0 0 0 0 0 0 1 2 2 2 2 0 0 0 0 0 0 0 1 0 1 1 2 2 1 2 2 0 0 0 2 1 1 1 1 1 2 0 2 0 0 1 1 2 0 0 1 0 0 0 0 2 1 1 0 1 1 0 0 0 2 0 1 0 0 0 1 0 0 0 0 2 2 2 0 0 0 0 0 1 0 2 0 1 0 1 0 0 1 1 1 0 0 1 1 1 0 2 1 0 1 0 0 1 0 1 0 1 0 0 0 1 1 0 0 1 0 0 1 0 1 1 1 0 0 0 0 0 0 2 1
143 1 0 1 0 0 0 1 2 0 0 1 0 0 0 0 0 0 0 0 0 0 0 2 2 1 0 0 2 2 2 2 1 1 0 2 1 1 0 2 0 0 0 0 0 1 0 0 1 2 0 0 0 1 1 2 0 0 0 1 1 1 2 2 1 1 1 0 2 0 1 2 2 2 1 2 1 1 1 0 1 0 2 0 1 0 1 0 0 2 0 0 1 2 1 1 0 0 0 0 2 2 1 1 2 0 2 0 0 2 0 2 0 0 0 0 0 0 1 0 2 1 2 0 1 1 0 0 2 2 0 0 0 0 0 0 0 0 0 0 0 0 1 0 1 0 0 1 0 0 0 0 0 0 1 0 1 0 1 0 2 1 1 0 2 1 1 1 0 0 2 0 1 1 0 2 0 0 0 0 0 0 0 1 1 2 1 2 0 0 0 1 2 0 2 0 2 0 0 0 0 1 0 1 1 1 1 1 1 1 1 0 1 0 0 1 1 0 1 1 0 0 2 0 0 0 1 1 0 0 1 1 0 0 1 0 0 2 0 0 0 0 2 0 1 0 0 1 1 0 0 2 1 1 1 2 0 0 0 0 0 0 0 0 0 0 0 0 1 0 1 1 0 1 0 1 0 1 2 1 1 1 1 1 0 1 0 1 0 1 1 0 1 0 2 0 2 0 0 2 1 0 0 2 0 0 0 2 0 0 0 1 0 1 2 0 1 1 1 0 0 2 1 1 2 0 1 0 1 0 0 0 0 0 0 0 0 1 0 0 0 0 1 0 1 0 1 0 0 1 1 1 0 0 0 1 0 1 0 1 0 0 2 0 2 1 0 2 2 1 0 0 1 2 0 1 0 1 1 2 1 2 0 0 0 1 0 1 1 0 0 0 0 0 2 0 0 0 0 0 0 0 0 1 0 0 0 0 0 0 2 0 2 2 2 0 0 1 0 1 1 1 0 0 0 1 1 0 1 0 1 0 0 1 1 0 0 1 0 1 2 0 2 0 1 2 1 0 0 2 0 0 0 2 1 1 0 2 1 2 0 2 0 1 0 2 2 1 0 0 1 1 0 0 1 1 0 0 0 1 1 0 1 1 2 1 0 0 0 1 1 2 0 2 1 0 0 1 1 1 1 2 1 1 1 0 1 0 0 0 0 0 0 0 0 2 1 1 0 2 2 0 1 0 0 1 1 1 1 1 1 0 0 0 0 0 1 1 1 1 1 1 0 0 0 2 0 0 0 0 0 0 0 0 1 1 1 0 0 1 1 0 0 0 0 0 0 2 0 2 0 2 1 0 1 1 1 0 2 0 2 0 2 2 0 0 0 2 2 1 0 1 0 2 0 0 0 1 1 0 1 1 1 1 0 1 0 1 0 1 0 0 0 0 2 0 0 0 1 0 0 0 0 0 0 1 1 2 0 0 0 2 2 0 2 1 1 0 1 1 0 0 0 1 0 1 1 0 0 0 0 2 0 1 1 1 0 1 1 0 0 0 1 1 1 0 0 2 0 0 2 0 1 0 0 2 1 1 2 0 1 0 0 1 2 2 0 2 0 0 2 2 1 0 0 0 2 0 0 2 1 1 0 0 1 0 2 2 2 0 1 1 0 2 0 1 0 1 1 0 0 0 1 1 1 1 2 0 0 0 1 0 0 0 0 0 2 0 0 2 1 0 1 0 1 0 0 1 0 1 1 1 0 0 0 1 1 0 1 0 0 0 1 1 0 0 2 2 0 2 0 0 0 1 1 0 0 0 2 2 2 2 1 1 2 2 1 1 1 2 1 2 2 2 1 0 1 0 0 1 0 0 1 1 1 1 0 0 0 1 0 0 2 1 1 1 0 1 0 0 0 0 0 2 2 0 0 0 1 2 0 1 1 1 0 1 2 1 0 0 0 0 1 0 1 0 0 0 0 0 1 1 2 1 1 0 2 0 0 1 0 1 0 0 0 2 0 1 1 1 0 0 0 2 0 1 0 0 2 2 2 2 0 0 0 0 0 0 0 1 0 2 1 1 2 0 2 2 0 0 0 2 1 1 1 2 0 1 0 2 0 0 0 0 1 1 1 0 2 2 0 0 1 1 2 2 1 2 1 0 1 1 0 1 0 0 0 0 0 1 0 0 2 2 2 1 1 0 0 0 1 0 1 2 1 0 2 1 0 0 1 0 1 0 2 1 2 0 2 0 1 0 1 1 0 1 2 0 1 0 0 0 2 2 0 1 2 0 0 2 0 1 0 1 1 0 0 0 0 0 0 0
144 0 1 2 0 1 1 2 2 1 0 0 0 0 0 0 0 2 1 1 1 1 0 2 2 0 0 0 1 2 2 0 2 1 0 1 1 2 0 0 1 1 0 1 0 1 0 0 0 0 0 0 0 0 1 1 0 1 0 1 0 2 1 1 1 1 1 0 2 1 0 0 2 2 1 2 1 0 0 0 0 0 2 0 2 0 2 0 0 1 0 0 1 1 1 1 1 0 0 0 1 2 0 1 2 0 2 0 0 2 0 0 1 1 1 1 1 0 2 0 0 0 0 2 0 0 0 1 1 1 0 1 0 0 1 1 0 0 0 0 0 0 1 0 0 0 0 0 0 2 0 0 0 0 0 0 0 2 1 0 1 1 0 1 1 1 0 1 0 1 1 0 2 0 1 1 1 2 0 0 1 2 0 0 1 1 0 2 1 1 0 2 1 1 1 1 2 0 0 1 0 0 1 1 1 0 1 1 1 0 1 0 1 2 1 2 1 0 1 0 1 1 1 1 0 0 2 0 0 0 1 1 1 1 1 2 0 2 0 0 0 0 2 0 2 2 2 1 1 1 1 1 0 0 0 2 2 1 1 1 1 0 0 0 0 0 0 0 2 2 0 1 0 1 0 0 1 1 2 2 1 1 0 0 0 0 0 1 0 2 0 1 0 1 2 1 1 1 1 1 1 0 2 0 1 1 0 2 0 0 0 1 0 1 2 0 0 1 1 0 0 1 2 2 0 0 1 0 1 0 1 1 0 0 0 0 0 0 0 0 1 1 2 0 1 0 0 1 1 0 2 0 2 0 2 0 1 0 0 0 0 0 1 0 1 1 0 2 2 1 0 0 1 2 2 0 0 1 0 1 2 1 0 0 0 0 0 0 0 0 0 1 1 0 0 0 0 0 0 0 0 0 0 1 1 0 2 0 0 0 1 0 0 0 0 0 0 1 0 1 1 1 0 1 0 2 2 1 1 0 0 1 0 1 1 0 0 2 0 0 1 0 1 1 0 1 0 1 1 2 0 1 0 2 2 2 0 1 1 1 2 2 0 2 0 2 2 0 0 0 0 0 1 1 1 1 1 0 0 0 1 1 0 0 1 1 0 2 1 1 0 2 0 1 1 0 0 0 1 1 2 2 1 1 1 0 2 1 0 0 0 1 0 0 2 0 0 2 0 1 1 0 2 0 1 2 0 0 0 1 0 1 0 1 1 0 0 0 0 2 0 0 0 1 1 1 2 1 2 1 0 1 0 0 0 2 1 0 0 0 0 0 1 0 0 0 2 0 1 0 2 2 0 0 0 0 0 1 2 1 2 0 1 0 1 0 1 0 0 0 1 1 1 0 1 0 0 0 0 0 0 1 0 0 0 1 0 0 0 0 1 0 1 1 1 1 0 0 1 0 0 0 0 0 0 0 0 2 0 0 1 1 0 0 1 0 1 1 2 0 1 0 0 0 1 1 1 2 0 0 1 2 1 0 0 2 0 2 2 0 0 0 2 1 0 1 1 2 1 0 0 1 0 0 0 2 0 1 1 1 1 0 0 2 0 1 2 2 0 0 0 0 0 1 2 0 2 0 0 2 1 1 0 0 2 0 2 2 2 0 0 0 0 2 0 1 0 1 1 0 0 0 0 0 2 0 2 1 1 1 1 1 0 1 0 1 0 0 0 1 0 1 0 0 0 1 0 0 0 0 0 0 0 1 0 0 0 0 2 0 0 0 2 0 0 0 2 2 1 0 1 0 0 1 1 1 2 1 1 1 1 1 1 1 1 1 1 0 0 2 0 2 2 2 1 1 0 1 0 0 0 0 0 0 0 2 2 0 2 0 0 0 1 1 1 1 1 1 1 0 1 1 0 2 2 0 0 0 0 2 0 2 2 0 0 0 0 0 1 1 1 0 1 0 1 1 1 0 0 0 2 2 0 0 0 0 0 0 0 0 1 2 0 0 0 0 0 0 1 0 0 0 0 0 0 0 0 1 2 2 2 2 0 0 0 0 0 0 0 0 1 2 1 2 2 0 2 1 2 2 0 2 2 1 2 2 0 2 0 2 0 1 0 0 1 1 2 2 2 2 0 0 2 1 0 1 0 1 1 0 1 1 2 2 2 2 2 1 1 1 1 0 2 2 0 1 2 1 0 2 0 0 2 1 1 0 1 0 0 0 2 0 0 0 1 1 1 0 0 0 2 0 0 0 0 0 0 0 0 0 0 0 1 1 0 1 2 1 2 1 0 1 1 2 0 0 0 0 0 1 2 1
145 1 0 2 0 2 2 1 1 1 0 1 0 2 0 2 0 2 1 1 1 1 0 0 0 0 0 0 2 2 2 0 1 1 1 0 2 1 0 1 1 1 0 1 0 1 1 0 1 1 0 0 1 0 1 1 1 0 0 0 0 1 0 1 0 0 1 0 1 0 0 1 2 2 2 2 0 2 2 0 2 0 2 0 2 0 0 1 1 2 1 1 0 2 0 1 0 0 0 0 2 1 1 0 2 1 2 0 0 2 0 2 1 2 2 2 1 0 0 0 2 0 1 1 0 0 0 2 2 2 1 1 0 0 0 0 1 0 0 0 2 0 0 0 0 1 0 0 0 2 2 0 0 0 0 0 0 1 1 0 0 1 1 0 1 2 1 0 0 2 0 2 1 1 1 1 2 0 0 0 0 0 0 1 1 2 1 1 1 2 0 2 2 1 2 2 2 0 0 0 1 0 0 2 1 1 0 0 1 0 2 0 1 0 0 2 1 1 2 0 1 1 2 1 0 0 1 1 0 0 0 0 0 0 1 0 0 2 0 0 0 0 2 0 0 0 0 0 2 0 0 0 0 1 1 0 0 1 0 0 0 0 0 0 0 0 0 1 2 2 0 0 1 1 0 0 0 0 2 1 2 0 0 0 0 0 0 1 0 2 0 1 0 0 2 0 2 1 0 1 0 0 2 0 1 0 1 2 0 0 0 1 0 2 0 0 0 0 1 1 0 1 2 1 1 0 1 0 1 1 2 1 0 0 0 0 0 2 1 1 0 1 1 0 0 0 1 1 1 1 1 0 0 2 0 0 2 0 0 1 1 1 1 0 1 0 0 0 1 0 1 1 1 2 0 0 0 1 1 2 1 1 1 1 1 1 0 0 0 1 0 0 2 0 2 2 2 0 0 0 0 0 0 2 2 1 0 0 0 0 1 1 1 1 1 1 0 1 0 1 1 1 0 2 1 1 0 0 0 0 1 0 1 0 1 1 0 0 0 0 0 0 1 1 0 1 0 2 1 0 0 0 0 2 2 2 0 1 0 1 1 1 0 0 0 1 1 2 0 1 1 1 0 0 1 1 0 0 0 1 1 0 0 0 2 0 0 2 2 0 0 2 0 0 1 0 1 0 1 0 1 2 1 0 2 1 2 0 0 0 0 0 0 0 2 0 0 2 0 0 0 2 2 1 1 2 1 1 1 1 1 0 0 0 1 0 2 0 1 2 1 0 1 0 2 1 0 0 0 0 0 0 0 0 0 0 0 2 1 0 0 1 0 1 1 0 0 1 0 1 0 1 1 0 0 0 1 1 1 2 1 0 1 1 0 1 0 2 0 0 0 1 1 0 1 1 1 0 0 0 0 2 1 0 1 2 1 0 1 1 0 0 0 1 1 1 0 0 0 0 0 0 0 0 0 1 1 0 0 0 0 2 0 0 1 0 1 1 2 0 0 1 0 0 1 1 1 1 0 0 1 1 0 0 1 1 0 2 2 0 0 0 2 0 0 1 1 2 0 0 2 1 0 0 1 2 0 0 1 1 0 1 0 1 0 1 2 0 0 1 0 0 0 0 0 0 0 1 0 1 0 1 0 0 0 0 2 1 2 1 0 0 0 2 0 2 0 1 1 0 0 0 0 0 2 1 1 0 0 0 1 0 0 0 0 0 0 0 1 2 1 0 0 0 1 1 1 0 0 0 0 0 0 1 1 1 0 0 0 0 0 1 2 1 1 1 2 1 0 1 0 0 0 0 0 0 1 0 2 2 2 2 1 1 1 2 1 2 2 2 1 2 2 1 0 1 0 1 0 1 0 0 1 2 1 1 0 0 0 1 0 0 1 1 1 2 0 0 1 0 2 1 0 2 2 1 1 0 1 2 0 1 1 1 0 0 0 1 2 0 1 1 0 0 0 0 0 1 0 0 1 1 0 0 0 0 0 1 0 0 1 1 0 0 0 0 1 0 1 2 0 0 1 0 0 0 0 1 1 0 0 0 0 0 0 0 0 0 0 1 0 2 2 2 2 0 2 2 1 1 0 1 1 1 1 2 0 1 1 1 0 0 0 0 1 1 1 0 2 0 1 1 2 1 0 1 1 2 1 1 1 1 0 0 0 1 1 1 0 0 0 0 0 1 1 1 1 0 0 0 1 0 2 0 1 1 1 0 0 2 0 2 1 0 0 1 1 0 1 1 1 0 0 1 1 0 0 0 1 0 0 0 2 2 0 0 2 0 1 2 0 1 0 2 1 0 0 0 0 0 1 0
146 0 0 2 0 0 0 2 2 0 0 0 0 1 0 1 0 2 0 0 0 0 0 1 1 0 1 1 2 2 2 0 1 0 2 1 2 2 0 1 1 1 1 0 1 1 0 1 0 1 2 1 0 0 0 1 0 0 1 2 0 1 1 2 0 0 0 0 1 0 2 1 2 2 1 2 1 0 0 0 0 0 2 0 1 0 0 1 1 2 0 1 1 1 1 2 0 1 1 1 1 2 1 0 2 1 2 0 0 2 1 1 1 2 2 2 2 0 1 0 2 0 1 1 1 1 0 1 2 2 1 1 1 0 0 0 1 0 0 0 1 0 0 0 1 0 0 0 0 0 0 1 0 0 1 0 0 1 0 0 1 1 0 0 0 2 2 0 2 2 0 2 1 1 1 1 2 1 0 0 1 2 1 1 0 1 1 2 0 0 0 2 2 2 2 2 2 0 0 0 0 0 0 2 1 1 1 1 1 1 1 0 2 0 1 2 0 0 1 0 1 1 1 1 0 1 1 2 0 0 0 0 0 0 1 0 0 2 1 1 1 1 2 0 1 0 0 1 1 0 0 0 0 1 1 1 1 0 0 0 0 0 0 0 0 0 0 0 2 0 1 1 0 2 0 0 0 1 1 1 1 1 0 0 1 0 2 1 0 2 0 0 0 0 2 0 2 1 0 2 0 1 2 0 1 0 0 1 0 0 0 1 0 0 1 0 1 0 0 0 0 1 1 1 1 0 0 0 1 1 1 0 0 0 0 0 0 1 0 0 0 0 2 0 0 1 0 0 2 2 2 0 0 1 0 1 1 1 0 1 0 0 0 0 0 1 0 0 0 0 2 2 1 1 1 0 0 2 2 2 0 0 2 1 0 0 0 1 1 0 0 0 0 0 2 1 1 1 0 0 0 0 0 2 1 0 0 1 0 0 0 1 0 0 0 0 0 0 0 0 0 2 1 0 0 2 2 0 1 0 1 0 1 1 0 0 0 0 0 0 0 0 2 0 1 2 0 0 0 0 0 1 0 2 2 2 0 1 1 2 0 2 0 0 0 0 0 0 0 0 1 1 2 2 2 2 0 0 0 0 0 0 0 0 2 1 0 1 1 0 1 0 0 0 0 0 0 1 1 0 0 2 0 2 0 0 2 1 0 0 0 1 0 0 1 0 0 2 0 1 1 1 2 0 1 2 0 0 0 2 0 1 0 0 0 0 2 0 1 0 1 1 0 1 1 1 2 0 0 0 0 0 0 0 1 0 0 1 0 1 1 0 0 0 0 0 2 1 1 1 1 1 1 0 1 1 2 0 1 1 2 0 0 0 0 0 0 1 1 1 0 1 1 0 0 0 0 0 0 0 0 2 0 1 1 1 0 1 1 1 1 1 0 1 0 0 2 0 0 1 0 1 0 0 0 2 2 1 0 0 1 1 0 0 2 1 0 1 2 0 1 0 0 0 2 1 1 2 0 0 1 1 0 1 1 1 0 2 1 1 1 1 1 0 2 0 1 2 0 1 1 0 1 0 1 2 0 1 2 0 2 0 0 0 0 0 1 0 0 0 0 0 0 1 0 0 1 0 0 2 1 1 0 0 0 0 1 2 2 0 1 0 1 1 0 0 2 1 1 0 0 0 0 0 2 1 1 0 0 1 1 0 0 0 0 0 1 0 0 1 0 0 0 0 0 0 0 0 0 0 0 0 0 1 1 1 0 0 2 1 1 2 2 1 0 0 2 0 0 0 0 0 0 1 1 0 1 1 1 1 1 1 1 1 1 2 1 2 2 2 1 2 2 1 0 0 0 1 0 1 0 0 0 2 0 0 1 0 1 1 0 0 1 1 1 1 1 0 2 0 0 2 0 2 2 0 0 0 0 2 0 2 2 0 0 0 0 1 1 0 0 0 2 0 2 1 2 0 1 0 2 2 2 0 1 1 2 1 0 0 1 1 0 0 1 0 0 0 0 1 0 0 1 1 0 0 0 1 2 0 0 0 1 1 1 1 0 2 0 0 0 1 1 1 2 1 1 2 0 0 1 2 1 1 1 1 0 0 0 2 0 0 0 0 1 1 1 2 2 2 0 0 2 0 2 2 2 1 0 1 0 2 1 2 1 0 0 2 0 0 0 0 1 2 1 1 1 0 0 0 1 0 0 2 2 0 2 1 1 1 1 1 1 0 1 1 1 0 1 0 0 0 0 1 0 0 0 0 2 0 0 0 1 1 0 0 1 0 0 2 2 0 0 2 0 0 0 0 0 1 2 0
147 1 0 1 0 0 0 1 1 1 0 0 1 1 0 1 0 1 1 1 1 1 0 2 2 0 2 1 2 2 2 0 1 1 1 1 1 2 0 0 2 2 1 0 0 1 0 0 0 1 1 0 1 1 0 1 0 0 1 1 0 1 2 2 0 0 0 0 0 0 1 1 2 2 1 2 1 1 1 0 1 0 2 0 2 0 0 0 0 2 0 0 1 1 1 1 0 0 0 0 0 2 1 1 2 0 2 1 1 1 0 1 0 2 2 2 0 1 2 0 1 1 1 1 1 1 0 1 2 1 2 2 0 0 1 1 0 0 1 0 0 0 1 0 1 0 0 0 0 0 0 0 0 0 2 1 0 0 1 0 1 1 1 0 1 0 0 0 1 1 0 1 0 2 2 1 2 0 0 0 0 0 0 1 1 0 0 0 0 1 0 1 2 1 2 1 2 0 0 0 0 0 0 1 1 0 1 0 1 0 1 0 1 0 1 2 0 1 2 1 0 0 2 1 0 0 1 1 0 0 0 1 0 2 0 0 0 2 0 0 0 0 2 1 1 0 0 0 1 0 0 1 1 0 0 1 1 0 0 0 0 0 0 0 0 0 1 0 2 1 1 1 0 1 0 1 0 2 2 1 0 2 1 1 1 0 2 1 0 2 0 1 0 0 2 0 2 1 0 1 0 1 2 0 0 1 1 1 0 0 0 1 0 0 2 0 0 0 0 1 1 0 1 0 1 0 1 0 0 2 2 2 0 0 0 0 0 2 0 0 0 0 1 0 1 0 0 0 1 2 1 0 0 0 0 1 0 1 1 1 0 0 1 1 1 0 0 2 2 0 0 0 2 1 0 0 0 2 0 2 0 1 1 1 2 0 0 0 0 1 0 1 0 0 2 1 1 2 1 1 0 1 0 0 0 0 2 1 0 0 0 0 1 1 1 1 1 0 0 0 0 1 0 0 0 1 1 2 2 0 0 1 0 2 1 0 0 0 0 0 0 0 1 1 1 1 0 1 1 0 0 1 0 1 2 1 1 2 2 2 0 2 0 0 0 1 1 0 0 0 0 0 0 0 1 0 1 0 0 0 1 0 1 1 2 0 0 0 0 1 1 1 0 0 1 0 1 0 1 1 1 2 2 0 2 0 2 2 0 0 0 0 0 0 2 0 0 2 0 1 2 0 1 0 0 1 1 0 0 1 0 1 0 0 0 0 2 1 0 1 1 1 0 0 2 2 1 0 0 0 0 0 0 0 1 1 0 1 0 0 0 0 0 0 0 0 2 0 2 0 0 0 1 0 1 2 2 0 2 0 2 0 2 1 1 0 1 1 1 0 1 1 0 0 0 1 0 1 1 0 1 1 0 0 2 2 0 0 1 1 2 1 1 1 1 1 0 0 0 1 1 1 0 0 0 1 1 0 0 0 0 1 0 0 2 0 0 1 2 0 0 0 0 0 2 0 0 1 0 0 1 2 0 0 1 1 0 1 1 0 0 0 1 0 0 1 1 2 1 0 1 1 1 0 0 2 0 1 2 0 2 0 1 1 0 1 1 1 0 0 0 0 0 2 0 0 2 0 0 1 0 1 0 1 2 0 1 1 2 1 0 0 0 1 0 1 0 0 0 0 0 0 1 0 1 2 0 0 0 0 1 0 0 0 0 0 2 0 0 1 0 0 1 1 2 0 0 1 0 0 0 0 0 0 0 1 0 0 2 0 0 1 2 1 0 1 1 2 0 2 1 0 0 0 0 1 0 0 2 2 1 1 0 0 0 1 0 2 1 2 1 1 2 2 0 1 1 1 0 1 0 0 0 2 0 1 2 0 1 1 0 0 2 2 2 2 0 2 1 0 1 2 0 2 2 2 2 0 0 1 0 0 1 0 0 0 0 0 1 1 1 0 1 0 1 1 1 1 1 0 2 2 1 1 0 0 1 0 0 0 2 2 0 0 0 0 0 0 1 1 0 0 0 1 0 2 0 2 1 1 2 1 0 0 0 0 0 0 0 0 0 2 1 2 2 0 2 2 0 1 0 2 2 1 1 1 1 2 0 1 0 1 0 0 1 2 2 1 0 0 0 0 2 1 0 1 1 1 1 0 0 1 1 2 1 0 0 1 1 1 0 0 1 0 0 0 0 0 0 0 2 0 1 0 1 0 1 0 0 1 0 1 0 1 0 1 1 0 1 0 2 0 0 1 0 1 1 0 2 1 0 1 0 0 1 0 1 0 0 2 1 0 0 2 0 1 0 0 0 1 1 0
148 1 0 0 1 0 0 2 1 1 0 0 0 1 0 0 0 0 0 1 1 1 0 1 1 0 1 0 2 2 2 2 1 1 1 0 2 0 1 1 0 0 0 0 0 1 0 1 0 0 1 1 1 1 0 2 0 2 0 2 0 2 2 2 0 0 0 0 2 1 1 1 2 2 2 2 0 0 0 0 0 0 1 1 1 0 0 0 0 2 0 0 0 1 0 0 0 2 1 1 1 1 0 0 2 0 2 2 2 0 0 2 0 2 2 2 2 0 2 0 1 0 0 2 0 0 0 1 2 1 0 0 0 0 0 0 0 0 0 0 0 0 0 0 0 0 0 0 0 2 1 0 0 0 0 0 0 1 0 1 2 0 0 2 1 2 1 1 0 1 1 1 1 1 0 0 1 1 0 0 0 1 0 0 0 0 0 1 0 2 1 2 1 1 2 2 1 0 0 0 0 0 0 2 1 1 2 0 0 1 0 0 2 0 2 2 1 0 1 1 0 0 2 0 0 0 0 0 0 0 0 0 0 0 2 0 0 2 0 0 0 0 2 0 0 0 0 0 1 1 1 0 0 0 0 2 1 1 1 1 1 0 0 0 1 0 1 0 1 1 0 0 0 2 1 0 0 0 2 0 1 1 0 0 0 1 2 2 0 2 0 1 1 0 2 0 0 0 0 1 0 0 0 2 0 0 0 2 0 0 0 1 0 1 2 0 0 1 0 0 0 0 0 0 1 0 2 0 1 0 0 0 0 0 0 0 0 0 0 0 0 0 2 1 0 0 0 1 2 1 0 0 0 0 0 2 0 0 0 0 2 2 2 0 2 1 0 1 1 1 1 1 1 2 1 0 0 1 0 1 0 0 1 0 0 1 0 0 0 1 0 0 1 0 1 1 2 1 0 0 0 0 0 2 2 0 0 1 0 0 1 1 1 1 1 0 1 0 0 0 0 1 0 2 1 2 1 0 0 0 0 0 2 0 0 0 1 0 0 0 2 0 2 0 0 1 0 2 2 0 0 1 0 1 0 0 0 1 1 1 1 2 1 0 0 0 0 1 0 1 1 1 0 0 1 0 2 1 1 0 0 0 1 1 2 1 0 1 0 1 1 2 0 0 1 0 0 0 1 0 1 2 1 1 1 0 1 1 1 0 1 0 0 0 0 2 0 2 0 1 1 1 1 0 0 1 1 1 1 2 0 1 0 0 1 0 2 1 0 2 1 0 0 1 1 2 1 0 0 0 0 0 0 0 0 1 1 0 0 0 0 0 1 0 0 0 1 1 1 0 1 1 1 0 0 0 1 0 1 2 2 0 1 1 0 1 0 1 1 0 0 2 0 0 1 1 0 0 0 0 0 2 0 0 2 2 2 1 0 0 0 0 0 0 1 0 0 0 0 0 0 0 2 2 0 0 0 1 0 0 1 0 0 0 2 1 0 0 2 0 1 1 0 1 1 1 1 1 1 0 2 1 1 0 1 2 0 1 1 0 0 0 1 1 0 1 1 2 0 1 1 0 2 0 0 2 1 0 2 0 1 0 0 2 2 2 0 0 0 2 0 0 0 1 0 0 1 1 0 0 0 0 0 1 0 1 1 1 1 0 0 0 0 2 0 0 0 1 1 0 0 0 0 0 1 2 0 1 1 1 0 0 0 0 0 1 1 0 0 2 0 0 0 0 0 2 0 1 0 0 0 0 0 0 0 2 0 0 2 0 0 1 2 0 0 1 2 2 0 2 1 0 0 0 0 0 1 1 0 0 0 0 0 0 1 2 1 1 1 2 1 2 2 2 1 0 0 1 0 0 0 0 1 2 1 1 2 1 0 1 0 0 1 1 1 2 0 0 0 0 0 0 0 1 1 1 0 0 0 1 0 1 2 0 0 1 1 0 1 0 1 0 0 0 0 0 0 0 1 1 1 1 2 0 1 0 2 1 0 0 2 2 0 0 0 1 0 0 2 0 1 0 0 0 0 0 0 0 1 1 2 2 0 0 0 0 0 1 0 0 0 0 1 2 2 0 2 2 0 0 0 1 1 1 1 1 0 1 0 1 1 1 0 0 1 1 2 2 0 1 0 1 2 0 1 2 1 2 0 0 0 2 0 1 0 0 0 1 0 1 0 0 2 1 2 2 0 0 1 0 0 0 2 1 1 0 2 0 0 0 0 0 0 0 1 1 1 0 1 0 0 0 0 0 0 2 2 0 1 1 0 0 0 0 0 0 0 0 0 1 0 0 0 1 1 0 1 0 0 1 1 1
149 1 0 0 0 0 0 2 1 2 0 0 1 2 0 1 0 1 0 1 1 1 0 2 2 0 2 0 2 2 1 1 0 0 2 0 2 1 0 2 0 0 0 0 0 0 0 0 0 1 0 0 0 0 1 2 0 0 0 1 0 1 2 2 0 0 0 0 1 0 2 1 2 2 2 2 0 1 1 0 1 0 2 1 2 0 0 1 1 2 0 1 1 0 1 2 0 0 0 0 2 1 1 0 2 0 2 2 2 0 0 2 0 1 1 1 0 0 0 0 2 0 1 1 0 0 0 0 1 1 0 0 0 0 1 1 0 0 0 0 0 0 0 0 1 0 0 0 0 1 0 0 0 0 0 0 0 0 1 1 1 1 0 0 2 2 2 1 0 1 1 0 0 2 0 0 2 0 0 0 0 0 1 1 0 1 2 1 0 0 0 1 2 0 2 0 1 0 0 0 0 0 0 1 1 1 1 1 0 0 1 0 1 0 2 2 0 1 1 1 1 1 0 0 0 0 2 1 0 0 0 0 1 1 1 1 0 2 0 0 0 0 1 0 1 0 0 0 2 0 0 0 1 0 0 0 0 2 1 1 1 0 0 2 0 0 1 1 2 1 1 0 0 0 1 1 0 0 1 0 2 0 1 1 0 1 1 1 0 2 0 1 0 0 2 0 2 0 0 2 0 0 2 0 0 0 0 2 1 0 1 0 0 2 0 0 0 0 0 1 0 1 0 0 1 0 1 0 1 0 0 0 0 0 0 0 0 2 0 0 0 0 1 0 1 0 0 1 1 0 2 0 0 0 0 1 0 0 0 0 0 0 0 0 0 2 0 0 1 0 1 1 0 2 0 0 0 1 1 2 1 1 1 0 1 1 0 0 0 1 0 0 2 0 2 2 2 1 1 1 0 1 0 2 2 2 0 2 0 0 0 0 1 1 1 0 0 0 0 0 0 1 1 0 1 1 1 0 0 0 0 1 0 2 1 1 0 0 0 0 1 0 1 1 0 1 0 0 0 1 0 0 0 2 2 2 0 2 1 2 1 2 0 1 0 1 1 1 0 0 2 2 0 0 1 0 1 1 0 1 0 0 0 0 2 2 0 1 1 0 2 0 0 1 2 0 0 0 1 0 0 2 2 0 2 0 1 0 0 0 0 0 0 0 0 2 0 2 0 2 2 0 2 0 2 2 0 1 1 2 0 1 0 0 0 0 2 0 0 1 0 0 0 2 2 2 2 0 0 0 0 1 0 0 0 2 0 2 0 1 0 0 0 2 2 0 0 1 1 0 1 1 0 0 0 0 0 0 1 1 1 0 0 0 0 0 0 1 1 0 0 1 0 0 0 0 0 1 1 0 1 1 0 0 0 1 0 0 0 1 0 0 0 0 1 0 2 0 0 1 1 1 1 0 0 1 1 2 0 0 0 0 1 1 1 0 1 0 1 1 0 0 0 0 1 2 2 2 1 0 1 1 0 1 1 2 0 2 2 0 0 0 0 1 1 0 1 2 1 1 0 1 0 0 1 1 1 0 1 1 0 0 0 1 0 2 1 0 1 1 0 0 1 0 0 0 1 0 0 2 0 1 0 0 1 0 2 1 1 0 0 0 0 2 0 1 0 1 1 0 0 0 0 0 2 2 0 0 0 0 0 0 0 1 0 1 1 0 0 1 0 1 0 1 1 0 0 0 0 0 1 1 0 0 0 1 0 0 1 0 0 1 2 1 1 0 2 2 0 2 1 0 0 1 1 0 2 0 1 1 1 2 1 1 1 1 1 2 2 2 1 2 1 1 1 0 1 1 0 0 0 0 2 2 2 0 1 2 0 0 0 0 1 1 1 2 0 2 0 0 2 0 0 2 2 0 0 0 1 2 0 1 1 0 0 0 0 1 2 1 1 1 0 0 0 0 0 0 0 0 2 2 1 0 1 0 1 0 0 1 0 1 0 0 0 0 0 0 2 0 1 0 1 0 0 0 0 1 2 0 1 1 0 0 0 0 0 0 2 0 0 0 0 2 2 0 2 2 1 0 2 2 0 0 2 2 0 2 0 1 0 1 0 1 2 0 0 1 2 1 1 1 1 2 0 2 1 2 0 1 0 2 0 1 0 0 0 0 2 2 0 0 0 1 1 1 1 0 2 0 1 0 2 0 0 2 2 0 0 0 2 0 0 0 0 0 0 0 1 0 0 0 0 0 0 0 0 0 2 0 0 0 1 1 0 0 0 0 0 2 0 0 0 1 0 0 0 0 0 1 2 1
150 1 0 0 0 1 1 1 2 0 0 2 0 1 0 1 0 1 0 1 1 1 0 1 2 0 1 0 1 1 1 1 0 0 2 0 2 1 0 0 0 0 0 1 0 0 0 0 1 2 0 0 0 1 0 0 0 0 1 1 1 2 1 1 1 1 1 0 1 0 0 0 2 2 1 2 1 0 0 1 0 0 1 1 0 0 0 0 0 1 0 0 1 0 0 1 0 2 1 1 2 0 0 0 2 0 2 1 2 0 0 2 0 2 2 2 0 0 2 0 0 0 1 1 1 1 0 0 0 0 0 0 0 0 0 0 1 0 0 0 0 0 0 0 0 0 0 0 0 2 0 0 0 0 0 0 1 0 1 0 2 0 0 1 1 2 2 0 1 2 0 1 0 2 0 1 1 0 0 0 0 0 1 1 0 1 1 1 1 2 0 2 1 1 1 1 0 0 1 0 0 0 0 0 0 2 2 1 0 1 0 0 2 0 2 2 0 1 2 0 1 1 2 0 0 0 0 1 0 0 1 1 0 0 2 0 0 2 0 0 0 1 2 1 1 0 0 0 2 0 0 0 1 1 1 2 0 0 0 0 0 0 0 0 0 0 0 0 1 1 0 1 0 0 0 1 0 0 2 0 2 0 2 2 0 0 2 0 0 1 1 0 0 1 2 1 2 0 0 1 0 1 2 0 2 0 1 1 1 0 1 2 0 0 0 0 1 1 0 0 1 0 0 0 1 0 1 0 1 1 2 1 1 0 0 0 0 1 0 0 0 0 1 0 1 0 0 0 0 2 0 1 1 1 1 0 2 0 0 1 0 0 2 0 2 0 0 1 1 0 1 1 1 2 0 0 0 1 0 1 1 1 0 0 0 1 0 0 1 0 1 1 0 0 2 0 0 1 0 0 0 0 0 1 1 0 2 0 0 0 0 0 0 0 0 0 1 0 0 0 0 1 1 1 0 2 1 0 1 1 0 1 0 2 1 1 0 1 0 0 0 0 1 1 1 1 0 1 1 0 0 1 0 1 1 1 0 1 1 0 2 0 0 2 0 2 2 1 0 1 0 0 0 0 2 0 2 0 0 2 1 1 0 0 2 1 0 1 0 1 1 1 1 2 1 0 0 0 0 1 2 2 0 1 1 2 2 2 0 0 0 0 0 0 0 1 0 2 0 1 1 1 1 1 0 1 1 0 0 1 0 1 0 0 1 0 2 0 0 2 0 0 0 0 1 1 1 1 2 0 0 0 0 1 1 0 0 0 0 1 1 0 0 0 0 0 1 1 0 1 1 1 1 0 0 0 1 0 1 1 1 0 0 0 0 0 0 0 0 0 1 1 1 2 0 1 0 0 0 0 0 2 1 0 2 2 2 0 1 1 0 0 0 1 0 0 2 0 0 1 1 1 0 0 0 0 0 1 0 0 0 1 0 0 1 1 0 0 2 0 0 0 0 0 1 1 1 1 0 0 0 0 0 1 2 1 0 2 2 0 0 0 2 1 0 1 2 2 0 2 0 0 0 0 1 2 0 1 1 1 1 0 0 1 1 1 1 0 1 0 0 0 1 1 0 0 1 0 0 1 0 1 0 0 0 0 1 2 2 0 0 0 0 0 0 1 0 0 1 0 0 0 1 0 0 2 0 0 0 1 1 0 0 0 0 1 1 0 0 0 0 0 1 0 2 0 1 0 0 0 0 0 0 0 0 1 1 0 1 0 0 1 2 2 2 0 2 2 0 1 1 0 0 0 0 0 2 1 1 1 1 1 1 1 2 1 0 2 0 2 0 0 2 1 0 0 0 0 0 0 0 0 1 2 1 1 0 0 0 2 0 0 2 2 2 2 0 1 1 0 1 1 0 2 2 1 1 0 1 2 1 2 2 1 0 1 0 0 0 0 0 0 0 0 0 0 0 0 1 1 1 1 1 0 0 0 1 0 0 0 2 2 0 0 0 0 0 0 1 0 1 0 0 1 0 1 0 0 2 2 2 2 0 0 0 0 2 0 0 0 0 1 1 2 2 0 2 2 1 0 1 2 0 0 2 1 0 1 0 1 0 1 0 0 0 1 1 1 1 0 0 1 2 2 0 1 1 0 1 0 0 1 2 2 2 1 1 1 0 2 0 0 0 0 0 1 1 1 0 1 1 0 2 0 0 0 0 0 0 0 2 0 0 0 1 1 1 0 1 0 0 0 1 0 0 0 1 1 1 1 0 1 2 2 0 1 2 0 0 2 0 1 1 2 0 0 0 0 0 0 1 0
151 1 0 2 1 0 0 1 2 1 0 1 1 1 0 1 0 1 1 1 1 1 0 2 2 0 0 0 2 1 1 1 2 1 0 1 1 0 1 1 0 0 0 1 0 0 0 0 0 1 0 0 1 0 1 1 0 0 0 0 0 1 1 1 0 1 1 1 1 1 0 0 2 2 0 2 2 1 1 0 1 0 2 1 2 0 0 0 0 2 0 0 0 2 2 2 0 2 2 2 1 2 1 0 2 0 2 1 1 1 0 2 0 0 0 0 0 0 0 0 2 0 2 0 2 2 0 1 2 2 0 0 0 0 0 0 0 0 0 0 0 0 0 0 1 0 1 0 0 0 0 0 0 0 1 0 0 0 0 1 1 0 0 1 2 2 2 1 0 0 2 1 0 2 0 1 1 1 0 1 1 1 0 0 0 0 0 0 0 0 0 0 0 0 0 0 2 1 0 0 0 0 0 2 2 0 0 0 1 2 0 0 1 0 2 2 0 1 2 0 0 0 2 0 0 0 1 0 0 0 0 0 0 0 1 0 0 2 1 1 1 0 2 1 1 0 0 0 2 0 0 0 1 0 0 1 1 2 0 1 0 1 1 2 0 0 0 0 1 1 0 0 1 1 1 2 0 0 0 0 0 2 1 1 1 0 2 2 0 2 0 0 0 0 2 0 2 1 0 0 1 1 2 0 0 0 1 2 1 0 1 1 0 0 2 0 2 1 0 2 1 0 2 0 2 0 2 0 0 1 1 0 0 0 0 0 0 2 0 0 0 0 2 0 1 0 0 0 2 1 0 0 1 0 1 1 1 0 0 1 0 0 2 0 2 0 0 1 2 1 0 0 2 1 1 0 0 1 0 0 0 0 1 0 0 1 0 0 0 1 0 1 1 0 1 0 1 0 0 0 0 0 0 2 2 0 0 0 0 0 0 1 2 1 1 2 0 0 1 0 1 1 0 0 0 0 0 1 2 0 0 1 0 2 1 1 0 1 1 0 1 0 1 1 0 1 0 1 2 1 0 2 0 2 1 1 0 1 1 1 1 1 0 0 0 0 0 2 0 1 1 1 0 0 1 0 1 0 0 1 0 0 2 2 1 1 0 1 1 0 0 2 0 0 0 0 0 1 1 1 1 2 0 1 1 1 1 1 0 0 0 0 0 1 0 1 0 2 0 0 1 2 1 0 1 1 1 0 0 1 0 1 0 0 0 0 1 0 1 1 2 1 1 0 1 1 1 0 0 0 0 0 1 0 1 1 0 0 0 0 1 0 1 1 1 0 1 0 1 0 0 0 0 0 0 0 0 2 2 2 2 0 1 1 0 0 0 0 0 0 0 0 0 0 0 0 0 0 0 0 0 1 0 0 1 1 1 1 0 0 0 0 1 2 0 2 0 0 1 0 2 0 0 0 0 2 2 1 0 0 0 2 1 1 1 0 0 1 2 0 0 0 0 1 0 2 2 1 0 0 0 2 0 0 1 2 0 1 1 0 0 0 1 2 0 0 1 2 0 1 0 0 1 1 0 2 0 1 2 0 1 0 1 2 0 1 1 0 0 1 0 0 1 0 1 0 1 0 0 1 0 1 0 0 1 0 2 1 2 1 1 0 0 2 1 1 1 1 1 0 0 0 0 0 2 1 1 1 0 0 1 0 0 0 0 0 1 0 0 1 0 0 0 0 0 0 0 1 0 1 1 1 0 0 0 0 1 0 2 0 0 1 2 1 0 1 1 1 0 1 0 1 2 0 0 0 1 2 0 0 1 1 0 0 0 1 0 1 1 2 0 2 2 1 1 0 0 0 0 1 0 0 0 2 1 2 2 0 0 1 0 0 1 1 1 2 0 1 1 0 0 1 0 1 1 2 1 0 1 1 0 0 1 1 0 2 0 0 0 0 0 0 1 0 1 1 1 0 0 0 1 1 1 1 0 0 0 1 0 0 2 2 0 0 0 1 0 0 0 2 0 0 0 2 0 2 0 1 2 1 1 1 0 0 0 0 0 0 1 1 0 1 1 2 2 0 2 1 1 0 0 1 2 2 1 1 1 2 0 2 0 0 0 0 0 2 2 1 2 1 0 1 2 0 0 0 1 1 1 0 0 2 0 1 1 1 1 0 0 0 0 1 2 1 0 0 2 1 1 0 1 0 2 1 1 0 1 1 0 0 2 0 1 0 2 1 2 0 2 0 1 1 0 0 0 0 1 0 1 1 0 0 1 1 0 0 1 0 1 2 0 2 0 2 0 0 0 1 1 0 1 0
152 0 0 1 1 0 0 2 1 1 0 1 0 2 0 2 0 1 1 1 1 0 1 2 2 0 0 0 1 1 1 1 1 1 0 1 1 2 0 0 1 1 1 0 0 0 1 0 1 1 0 0 1 0 0 1 0 0 0 1 0 2 1 1 0 0 0 0 2 1 0 1 2 2 0 2 2 0 0 1 0 0 2 0 1 0 1 1 1 2 0 1 1 2 1 2 0 0 0 0 1 2 0 1 2 0 2 0 1 1 0 1 0 0 0 0 0 0 1 0 1 0 0 2 0 0 0 0 0 0 1 1 0 0 0 0 2 0 0 0 1 0 0 0 0 0 0 0 0 1 0 0 0 1 0 0 0 0 0 0 1 1 0 0 2 2 2 1 0 1 1 0 0 2 0 0 1 2 2 2 2 2 0 1 0 1 1 0 0 2 0 2 2 0 2 1 1 0 0 0 0 1 0 0 0 1 1 0 1 0 2 0 1 1 0 2 1 1 2 0 0 0 1 1 0 0 2 1 0 0 0 0 0 1 0 0 0 2 0 1 1 1 2 1 2 0 0 0 2 0 0 1 0 1 1 2 1 1 0 1 0 1 0 2 1 0 0 0 1 0 0 2 0 1 1 0 1 0 1 0 2 0 2 2 0 0 2 2 0 2 0 0 2 0 2 0 2 0 0 1 0 0 2 0 0 0 1 1 0 0 0 1 0 1 1 0 0 0 0 1 0 0 1 0 0 0 0 0 0 0 1 0 0 0 0 0 0 2 1 1 1 1 1 0 1 0 0 0 0 1 0 1 0 0 0 2 0 0 0 0 1 1 1 0 1 0 0 1 1 0 1 1 0 2 0 0 0 1 0 2 1 0 0 1 1 1 0 0 0 0 0 0 1 0 2 1 1 0 1 1 0 1 0 2 1 1 0 2 0 0 1 0 1 1 1 0 1 1 0 1 1 0 0 0 1 1 0 0 1 0 1 0 1 0 0 0 0 2 0 0 1 0 2 0 1 1 0 1 1 0 0 1 0 2 2 2 0 0 0 0 2 1 0 0 0 1 1 2 0 0 2 2 2 2 0 0 0 0 0 0 1 1 1 1 1 2 0 2 1 1 0 2 0 2 1 0 0 0 0 0 0 0 1 1 1 0 1 1 0 0 0 0 0 0 1 1 2 2 0 0 1 2 1 0 1 1 1 1 1 1 1 0 0 1 0 0 2 1 0 2 1 0 0 0 2 1 1 1 1 0 0 0 0 0 0 1 1 0 0 0 2 0 1 0 0 1 1 2 1 1 1 1 1 0 0 0 2 1 2 1 2 0 1 0 0 0 0 1 0 0 0 1 1 0 1 1 0 0 0 0 0 1 1 0 0 0 0 1 0 0 0 0 1 1 0 1 0 0 1 0 2 0 0 1 0 0 0 1 0 0 0 0 0 0 1 1 1 0 2 0 0 1 0 1 1 1 1 1 1 0 0 1 0 0 1 1 0 1 1 0 0 0 1 0 2 0 0 1 1 0 0 1 1 0 0 2 1 0 1 2 0 1 1 1 0 1 0 0 1 0 0 0 1 0 0 0 0 0 0 1 0 1 0 0 2 0 2 2 2 0 0 0 0 2 0 1 1 0 0 0 0 0 0 0 2 0 2 1 0 0 1 0 0 0 0 0 2 0 0 0 0 0 0 1 1 0 0 0 0 0 0 0 0 1 1 0 0 0 2 0 0 1 2 1 0 0 2 1 0 1 0 0 1 2 2 0 1 0 1 1 2 2 1 1 2 2 1 2 1 2 1 1 2 2 1 1 0 1 0 0 0 0 1 2 1 1 2 0 0 1 0 0 1 1 1 2 1 0 1 0 2 1 0 2 1 1 0 0 0 1 0 1 1 1 0 1 0 0 0 0 0 0 2 0 2 1 2 0 0 0 2 1 0 0 0 0 0 0 0 1 1 2 0 0 0 1 1 0 1 1 0 0 0 1 0 0 0 0 2 2 2 2 0 0 0 0 0 0 0 1 0 2 1 1 2 1 2 2 0 0 0 1 2 2 0 1 0 1 0 1 1 1 0 0 1 1 1 2 2 2 0 0 2 0 1 2 1 0 1 0 2 0 1 2 1 0 0 1 2 2 0 1 2 1 1 1 2 0 0 1 0 0 2 0 0 0 0 0 0 0 1 0 0 0 0 0 0 0 0 0 1 0 1 0 0 0 0 0 1 0 0 0 0 1 0 0 1 0 0 0 0 0 0 2 0 1 0 0 1 0 0 0
153 0 1 1 0 0 0 2 2 1 0 0 0 1 0 1 0 0 2 1 1 0 0 2 2 0 0 0 2 2 2 0 1 1 2 0 2 1 0 1 1 1 0 1 0 1 1 0 0 1 0 0 0 0 2 2 0 0 0 0 0 0 2 2 0 0 0 0 1 0 1 1 2 2 1 2 1 1 1 0 0 0 1 1 2 0 0 1 1 2 1 1 1 1 1 2 1 1 1 1 1 2 0 0 2 1 2 0 1 1 0 1 1 1 1 1 1 0 1 0 2 0 1 1 0 0 0 1 1 1 0 0 0 0 0 0 0 0 1 0 0 0 0 0 2 0 1 0 0 0 0 0 0 1 0 0 0 0 0 0 1 0 0 1 1 1 0 2 0 0 2 0 0 2 0 0 1 0 0 1 0 0 0 1 0 1 1 0 0 1 0 1 2 0 2 1 2 0 0 0 0 1 0 1 1 1 1 1 1 0 2 0 0 0 1 2 1 0 1 0 1 1 1 0 1 0 2 1 0 0 0 0 0 0 2 0 0 2 0 0 0 1 2 0 2 0 0 0 2 0 0 2 0 0 0 1 1 2 1 1 1 0 0 1 0 0 0 1 2 1 0 2 0 1 0 0 0 0 1 0 0 1 2 2 0 0 2 2 0 1 1 1 0 1 1 2 1 2 0 1 0 0 2 0 0 0 1 1 1 0 1 0 0 0 2 0 0 1 1 0 0 1 1 1 0 0 0 0 0 1 1 1 0 0 0 1 0 1 0 0 0 0 0 0 2 1 0 0 1 2 1 1 0 0 0 1 0 0 0 1 0 0 1 0 1 0 0 2 2 0 0 0 1 1 2 1 0 1 0 2 0 0 1 1 0 1 0 1 0 0 1 1 1 0 2 0 0 0 1 1 0 1 0 2 1 0 0 0 0 0 0 1 1 1 1 1 0 0 0 0 0 1 0 1 0 2 1 1 1 0 0 2 0 2 1 1 0 0 0 0 1 0 1 1 0 2 1 0 1 0 0 0 0 2 2 2 0 1 1 1 1 1 0 2 0 2 2 0 0 0 1 1 1 1 2 0 2 0 0 2 2 1 2 2 0 2 0 1 1 1 0 1 0 1 2 0 0 0 0 0 1 1 2 0 2 0 2 1 0 0 0 0 0 0 1 1 0 2 0 0 0 2 2 1 1 1 1 0 0 1 0 0 1 0 0 0 1 0 1 0 1 0 0 0 2 2 1 2 2 0 0 0 0 0 2 0 0 1 0 0 0 0 1 0 0 0 1 0 0 0 0 0 0 0 0 1 1 1 2 1 2 1 1 1 0 1 0 1 1 1 0 0 0 0 0 0 0 0 0 0 0 1 1 0 2 2 1 2 0 0 0 0 0 2 0 2 0 0 1 0 0 0 1 0 0 2 2 1 0 0 0 1 1 0 2 1 1 1 2 0 1 0 0 1 1 1 1 1 0 1 1 2 0 0 1 1 0 2 1 0 0 0 2 0 2 0 1 2 0 1 1 0 1 0 0 2 0 0 1 2 0 2 0 1 0 1 2 0 0 0 0 0 2 0 2 0 2 0 0 1 0 2 0 0 1 0 1 1 1 1 1 0 0 2 0 0 0 0 1 0 0 0 1 0 1 1 1 1 1 0 1 0 0 0 0 0 1 0 1 1 0 0 0 0 0 0 0 1 1 0 0 1 0 1 1 2 1 0 0 0 0 0 2 2 1 0 2 2 0 1 0 1 0 0 0 0 0 2 0 0 1 1 1 1 2 2 1 2 0 2 0 0 2 1 0 1 0 0 0 0 0 1 1 2 1 0 1 1 0 0 0 0 1 1 0 1 0 1 2 0 1 2 0 2 2 2 2 0 0 1 0 1 2 0 0 0 0 0 0 0 0 0 0 0 0 0 0 0 1 0 2 2 0 0 0 0 0 0 0 1 1 2 0 0 1 0 1 0 1 1 0 0 0 0 0 0 0 1 2 1 2 2 0 0 0 0 1 0 2 0 0 0 0 2 1 1 2 2 1 0 1 2 2 2 1 1 1 2 0 2 0 0 0 0 0 2 2 1 1 1 0 0 2 1 2 2 0 0 1 0 0 2 0 1 0 0 1 0 0 0 0 0 2 2 1 1 1 0 0 0 1 0 2 0 0 1 1 0 0 0 1 0 0 1 1 2 2 0 1 0 0 1 1 0 0 0 0 1 1 0 0 0 0 0 0 0 0 0 0 0 0 0 1 2 0 0 0 0 1 0 1 0
154 1 0 2 1 0 0 2 1 1 0 1 1 1 0 1 0 0 0 1 1 1 0 2 2 1 0 1 2 2 2 0 1 1 2 1 2 0 1 0 0 0 0 1 0 1 0 0 0 2 1 0 0 1 0 2 0 1 1 2 0 0 2 2 0 0 1 0 2 0 1 1 2 2 1 2 1 1 1 0 1 0 2 0 2 0 0 0 0 2 0 0 1 1 0 0 0 1 1 1 1 2 1 0 2 1 2 0 0 2 1 1 0 1 2 2 0 0 1 0 1 0 2 0 1 1 0 1 1 1 0 0 0 0 0 0 0 0 0 0 0 0 0 0 1 0 0 0 0 1 1 0 0 0 1 0 1 1 0 1 2 2 2 0 1 2 1 1 1 2 0 2 0 2 1 1 1 0 0 0 0 0 0 1 0 1 1 1 1 1 1 2 2 2 2 1 1 1 0 0 0 1 0 1 1 1 1 0 2 0 0 0 2 0 2 2 1 0 2 0 0 0 2 0 0 0 1 2 0 0 0 0 0 0 2 0 0 2 0 0 0 0 2 0 2 0 0 0 2 0 0 1 0 0 0 0 0 2 2 2 2 0 1 1 1 1 0 0 1 1 0 1 1 0 0 0 0 0 0 0 0 1 0 0 0 1 1 2 0 2 0 0 0 1 2 0 1 0 0 1 0 1 1 1 0 0 1 2 1 0 1 0 0 0 1 0 2 0 1 0 0 2 1 0 0 0 0 0 0 1 2 0 0 0 0 0 0 1 0 1 1 1 0 0 1 0 0 1 1 1 1 0 1 0 1 0 0 0 0 2 0 0 1 0 1 0 0 2 2 0 0 0 0 2 0 1 0 1 1 2 1 1 1 0 0 1 0 1 1 0 0 0 0 0 1 0 0 0 0 0 0 0 0 1 1 0 2 1 0 0 0 0 1 1 1 0 1 0 0 0 0 0 0 2 0 2 2 0 1 1 0 0 0 2 1 1 0 0 0 0 1 0 0 2 0 2 2 1 1 1 0 1 0 1 1 0 1 2 1 2 0 2 0 0 0 1 1 1 0 1 1 1 0 0 2 0 2 1 1 0 0 0 2 2 1 1 1 2 0 2 0 2 2 2 1 0 0 1 1 0 1 2 2 0 1 0 1 1 0 0 0 0 0 0 1 1 1 2 0 1 1 1 1 0 0 2 1 1 1 1 1 1 0 0 0 0 2 0 0 0 1 1 0 0 1 1 1 1 1 0 0 0 0 0 0 1 0 0 0 0 2 0 1 0 0 0 0 0 2 0 2 2 1 0 0 0 1 0 2 0 2 0 1 0 1 0 0 1 1 1 0 2 0 0 0 1 1 0 0 0 0 2 0 2 2 2 0 1 0 1 1 0 0 1 1 1 2 0 0 0 1 0 0 0 0 0 0 2 0 0 0 0 0 0 1 1 0 0 2 0 1 1 0 1 1 1 1 0 0 0 0 2 0 2 2 2 0 1 0 0 0 0 1 0 1 1 0 0 2 0 0 2 1 0 0 2 1 0 2 0 1 0 0 0 0 2 0 1 0 1 0 0 0 0 0 0 2 0 0 2 0 2 0 0 1 0 1 2 2 0 0 0 0 1 1 1 0 0 0 0 0 0 0 0 1 1 1 1 1 1 2 1 0 0 0 1 2 0 0 0 0 0 1 1 2 0 0 0 0 0 0 0 0 0 0 1 0 0 2 1 1 2 2 1 0 0 2 1 0 2 0 1 1 0 0 0 0 0 1 1 1 1 2 1 1 2 2 2 1 2 1 1 2 2 0 1 1 1 0 0 0 0 0 2 0 1 1 0 0 1 1 1 1 1 1 1 1 0 1 0 2 1 0 2 2 1 0 0 1 2 1 2 2 0 0 0 0 0 0 0 0 0 0 0 0 0 0 0 0 0 1 1 1 0 0 0 0 1 0 1 1 2 0 0 1 0 1 0 1 0 0 0 0 0 0 1 1 0 2 2 2 2 0 1 1 0 2 0 1 0 0 1 0 2 1 0 1 1 1 0 0 1 1 1 2 2 0 2 0 1 0 1 0 0 1 0 0 1 0 0 0 0 2 0 0 1 1 2 0 1 0 1 0 2 0 0 0 1 0 0 0 0 2 1 0 0 1 0 0 0 1 0 2 1 0 0 0 1 1 2 0 2 0 2 0 2 2 0 1 0 1 0 0 0 0 2 2 0 1 0 0 0 1 1 0 0 1 0 0 2 0 2 0 2 0 0 0 1 1 1 2 1
155 0 0 1 0 0 0 2 2 0 0 1 0 1 0 1 0 2 2 2 2 0 0 1 1 0 0 0 2 2 2 1 2 2 1 1 1 1 1 0 0 0 0 1 0 1 0 0 0 2 1 0 2 0 1 0 0 0 0 1 0 1 2 2 0 0 1 0 1 1 0 0 2 2 1 2 0 2 2 0 1 0 2 0 2 0 1 1 1 2 1 1 0 2 0 1 1 0 0 0 1 2 1 0 2 1 2 1 1 1 0 2 0 0 0 0 0 0 0 0 0 0 1 1 1 1 0 1 2 2 1 1 0 0 1 1 0 0 0 0 0 0 0 0 1 0 0 0 0 2 0 0 1 0 0 0 1 1 1 0 0 0 0 2 0 2 0 1 1 1 1 1 0 2 0 0 1 0 0 0 0 1 1 0 1 1 0 0 0 2 0 2 2 1 2 2 1 0 0 0 0 0 0 0 0 2 2 0 0 0 1 0 2 0 2 2 1 0 0 0 2 2 2 0 0 1 1 2 0 0 0 0 0 0 1 0 0 2 1 1 1 1 2 0 2 0 0 0 2 0 0 0 0 0 0 1 0 2 1 1 1 0 0 2 0 0 1 1 2 1 1 1 2 0 0 0 0 1 2 1 0 2 0 0 0 0 1 2 0 2 0 0 2 0 2 0 2 1 0 0 0 0 2 0 0 0 1 2 1 0 1 0 0 0 1 0 0 0 1 0 0 2 2 0 1 0 1 0 0 2 1 1 0 0 0 0 0 1 1 1 0 1 1 0 0 0 1 0 1 1 1 0 0 0 0 0 1 0 0 1 0 0 2 0 2 0 1 2 1 0 1 1 1 2 0 0 0 2 0 1 0 2 1 0 0 1 0 0 0 0 1 1 2 0 2 1 1 1 0 0 0 0 0 1 1 1 1 0 0 0 1 1 2 2 2 0 0 1 0 0 0 1 0 1 0 0 0 0 1 0 1 0 2 0 1 1 0 1 0 0 1 0 1 1 0 1 0 1 1 2 0 1 0 1 0 0 0 2 2 2 1 2 0 0 0 0 0 1 0 1 1 1 0 0 1 0 1 0 0 1 0 0 1 1 1 1 0 1 1 1 1 2 0 2 2 0 0 0 1 0 0 2 2 0 2 0 2 1 2 0 2 0 0 0 0 1 0 1 0 1 1 1 1 0 1 1 1 1 1 1 1 1 0 0 1 0 1 0 2 1 1 0 0 0 2 1 1 0 0 0 0 0 0 1 0 1 0 1 1 0 0 1 0 0 0 1 0 2 1 1 0 1 1 0 1 1 1 1 1 2 1 0 1 0 1 0 0 2 1 0 1 1 0 0 0 0 0 0 0 0 0 2 1 1 2 2 0 0 0 1 0 0 0 1 1 1 1 0 0 0 2 0 0 0 0 1 1 2 0 0 1 1 0 0 1 1 0 1 2 0 0 0 0 1 1 1 1 2 0 0 1 2 0 1 2 2 0 2 1 0 0 0 0 1 1 0 1 2 0 0 1 2 1 0 0 2 0 0 2 1 0 0 1 2 0 1 1 1 0 1 0 0 0 2 0 0 2 0 0 1 0 1 0 0 0 0 0 1 1 0 0 0 1 1 0 0 2 0 0 0 0 0 1 0 1 2 0 0 0 0 1 0 0 0 0 0 0 0 0 1 1 0 0 0 2 0 1 1 0 1 1 1 0 0 0 1 0 0 2 0 0 1 1 1 1 0 2 1 0 2 0 1 2 1 1 0 1 0 2 2 2 2 1 1 1 2 0 2 1 2 1 1 2 2 1 0 1 0 0 0 0 0 1 2 1 1 2 1 0 1 0 0 1 1 1 2 0 2 2 0 0 2 0 2 2 2 2 0 1 2 1 2 1 1 0 1 0 0 1 0 0 0 0 0 0 0 1 0 0 0 1 1 1 0 0 1 1 0 0 0 0 1 0 0 0 2 1 0 1 1 1 0 0 1 0 1 0 0 1 1 2 2 0 0 0 0 1 0 0 0 0 1 1 0 0 0 2 1 0 1 1 2 0 0 2 2 0 2 0 1 1 2 0 0 1 1 1 0 2 1 0 1 2 1 2 2 2 0 0 0 0 2 0 2 0 0 1 1 0 0 0 0 2 2 1 1 1 0 0 0 0 0 1 0 1 0 1 0 0 0 2 0 0 0 0 0 0 0 2 0 0 0 1 0 0 2 2 0 1 1 0 0 1 1 0 0 1 0 0 1 0 0 0 2 1 0 0 1 1 0 0 0
156 1 0 1 1 0 0 1 2 0 0 1 1 1 0 1 0 2 2 0 0 0 0 1 1 1 1 0 1 1 1 0 0 0 2 0 2 2 0 1 1 1 0 0 0 0 0 0 0 1 1 0 0 1 0 2 0 1 0 1 0 1 0 0 0 2 1 0 2 0 1 2 2 1 1 2 1 2 2 0 1 0 2 0 2 0 0 0 0 2 0 0 1 0 0 1 0 0 0 0 1 2 0 0 2 0 2 0 0 2 0 1 0 1 2 2 1 1 1 0 1 1 1 1 0 0 0 0 2 0 0 0 0 0 0 0 1 0 0 0 0 0 0 0 2 0 2 0 0 0 0 0 0 1 0 0 0 1 0 0 1 1 0 2 2 2 2 2 0 1 0 0 1 1 0 1 1 1 1 1 1 0 0 1 1 0 0 1 0 1 0 2 2 1 2 2 1 0 0 0 0 0 0 0 0 2 2 1 1 0 1 0 1 0 2 2 1 0 1 2 0 0 2 0 0 0 0 0 0 0 0 1 0 0 1 1 0 2 0 0 0 0 2 0 1 0 0 1 1 0 0 0 0 1 1 1 0 0 0 0 0 0 0 1 0 0 2 1 1 1 1 1 0 1 0 1 0 1 1 1 0 2 0 0 1 1 1 1 0 2 0 1 1 0 1 0 1 0 0 0 0 0 1 1 0 0 0 2 1 0 0 2 0 0 2 0 0 0 1 0 1 2 1 1 1 0 1 0 0 1 2 1 1 1 0 0 0 2 0 2 1 1 2 0 1 0 0 1 0 1 2 0 0 0 0 0 1 0 0 1 0 0 2 0 2 0 0 0 1 0 1 1 1 1 0 1 0 2 1 2 0 0 1 0 1 1 0 0 0 1 1 1 1 0 1 1 2 0 0 0 0 0 0 2 1 1 0 0 0 0 1 0 1 1 1 1 0 1 0 1 1 0 0 1 2 1 0 1 2 0 1 0 0 2 1 1 1 1 0 0 1 0 2 0 0 2 0 1 2 1 0 1 0 2 2 2 0 2 2 2 1 2 1 0 0 1 1 0 0 0 0 0 1 1 1 0 1 0 0 0 2 1 0 0 2 1 0 1 0 2 0 1 0 0 0 0 1 1 2 0 0 2 1 1 1 0 1 1 0 0 0 0 0 1 0 2 0 2 0 1 1 2 2 1 0 2 0 1 1 1 1 1 0 1 1 0 1 0 0 0 2 1 0 1 1 0 1 1 2 0 0 0 0 0 2 0 0 1 0 0 0 0 0 0 0 0 0 1 1 1 0 0 1 0 1 1 2 0 2 0 2 0 2 2 0 2 0 1 1 1 0 2 2 0 1 0 0 0 0 0 0 2 0 0 0 1 0 1 1 1 1 1 0 1 0 1 0 0 0 0 1 0 1 1 0 0 0 1 0 0 0 1 0 0 0 0 0 1 2 0 2 0 0 0 1 1 1 1 0 0 0 0 0 1 1 1 0 1 1 0 0 0 0 0 0 1 1 2 1 0 1 1 0 0 1 2 0 1 1 1 0 0 1 1 1 2 0 2 0 0 0 0 2 0 1 0 2 0 0 1 1 0 0 1 1 0 1 2 1 1 0 0 0 1 0 1 0 1 2 0 1 0 1 0 1 2 0 1 1 1 1 1 0 0 0 0 1 0 0 1 0 1 0 0 0 0 0 1 0 0 0 0 0 0 0 1 0 0 2 0 0 1 2 1 0 0 2 1 0 1 0 0 1 0 0 0 0 1 1 1 1 1 1 1 1 2 1 2 1 2 1 1 2 2 1 1 0 1 0 0 0 0 1 1 1 1 1 0 0 1 0 0 0 0 0 2 0 1 1 0 1 1 0 2 1 0 0 0 1 2 0 2 1 1 1 0 0 0 1 0 0 0 2 0 2 1 1 0 0 0 2 2 0 0 0 0 0 1 0 0 1 1 0 0 1 0 0 0 2 0 1 0 1 1 0 1 0 1 2 1 1 1 0 0 0 0 0 0 0 0 1 2 1 2 1 0 2 2 1 1 0 2 1 1 1 1 1 0 1 1 0 1 0 0 2 1 1 1 2 1 1 0 2 1 1 1 2 2 0 0 0 2 1 2 0 0 0 1 0 0 0 0 2 1 1 2 2 0 2 0 1 0 2 1 1 0 1 1 1 1 0 2 1 0 0 0 0 0 2 0 1 0 0 0 0 1 1 0 1 1 0 0 0 0 0 0 1 0 0 1 0 0 0 1 0 0 0 0 1 1 2 1
157 0 0 0 0 0 0 2 2 0 0 1 1 1 0 0 0 1 1 0 0 0 0 2 2 0 1 0 2 1 2 2 1 1 2 0 2 1 0 1 1 1 0 0 0 0 0 0 0 1 0 0 0 0 1 2 0 0 0 0 1 1 0 0 0 0 0 0 0 0 0 0 2 2 1 2 1 1 1 0 1 0 2 0 0 0 0 0 0 2 0 0 1 1 0 2 0 1 1 1 1 2 1 1 2 0 2 0 1 1 0 2 0 1 1 1 0 1 1 0 2 1 2 0 1 1 0 1 2 2 0 0 0 0 0 0 1 0 0 0 1 0 0 0 0 0 0 0 0 1 0 0 0 0 0 2 1 2 0 0 2 1 0 0 2 0 0 1 0 1 1 0 0 2 0 0 1 0 0 0 0 1 1 0 0 0 1 0 0 0 0 0 2 1 2 1 0 0 0 0 0 1 0 1 1 0 0 1 0 0 0 0 1 0 1 1 0 1 1 1 1 1 2 0 0 0 1 0 0 0 0 0 0 0 1 0 0 2 0 0 0 1 2 0 2 2 2 1 1 0 0 0 0 0 0 1 2 1 0 0 0 0 0 2 0 0 0 0 2 0 1 0 0 1 0 0 0 1 2 2 0 1 1 1 0 0 2 2 0 2 0 0 0 0 1 0 2 0 0 1 0 0 2 0 0 0 1 2 1 0 1 1 0 1 1 0 0 0 0 2 0 0 1 0 1 0 1 0 0 0 2 1 0 0 0 0 0 0 0 1 0 1 2 1 2 0 0 2 1 0 1 0 0 0 0 0 0 0 0 2 0 0 1 1 1 0 0 1 2 0 0 0 1 2 1 1 0 2 0 1 0 2 0 0 0 0 0 0 0 1 0 1 0 0 2 0 0 1 1 1 0 1 0 2 1 1 0 2 0 0 1 0 1 1 1 0 0 0 0 0 0 1 0 0 0 0 0 0 1 0 0 0 1 1 0 0 0 1 0 0 2 0 1 1 0 1 0 2 2 0 0 2 0 2 2 1 1 2 2 2 0 2 0 0 0 0 0 1 0 1 1 1 0 0 1 0 1 0 0 1 2 0 2 2 1 1 1 0 0 2 0 1 1 1 1 0 0 0 2 0 0 2 1 1 2 1 1 0 0 0 1 0 1 0 1 0 0 1 0 1 1 1 0 0 0 0 2 1 1 1 1 0 0 0 0 0 1 0 0 1 1 1 0 1 2 0 1 1 1 0 1 0 0 0 0 1 0 0 1 0 0 0 0 0 0 1 0 1 2 0 1 1 0 0 0 0 1 0 1 1 1 0 2 2 0 0 0 1 0 0 0 0 1 0 0 0 1 0 0 0 0 2 1 1 1 2 0 0 0 1 1 0 0 0 0 0 0 0 0 1 1 0 1 0 0 2 2 1 0 0 0 2 0 0 1 1 0 0 1 1 1 0 0 1 1 0 0 1 1 0 0 1 1 0 0 2 0 1 1 0 0 0 0 0 0 2 1 2 1 0 1 1 0 0 1 2 0 1 1 1 1 0 0 2 0 1 2 1 0 0 0 0 0 2 0 0 2 0 0 2 1 1 0 0 0 0 2 2 2 0 0 0 0 1 0 0 0 2 2 0 0 0 1 0 2 2 0 2 1 1 1 0 0 0 0 0 2 0 0 0 0 0 0 0 0 1 0 0 0 0 0 0 0 0 0 0 0 0 1 0 0 1 2 1 1 1 1 2 0 2 0 0 1 0 0 1 0 0 1 1 1 1 0 0 0 1 0 2 1 2 1 1 2 2 1 0 1 1 0 0 1 0 0 2 0 0 0 0 0 1 0 0 0 0 0 2 0 0 2 0 2 2 0 2 2 2 1 0 1 2 0 1 1 0 0 0 0 0 0 0 0 0 1 0 1 1 1 1 0 0 2 1 1 0 1 0 1 0 0 2 0 1 0 0 0 0 2 0 1 1 1 0 0 2 0 2 0 0 0 0 1 1 0 0 0 0 0 0 1 0 1 1 0 2 2 0 2 2 1 0 0 2 1 1 2 2 0 2 0 2 0 0 1 0 2 0 0 1 1 1 1 1 2 0 1 2 1 1 0 1 0 2 0 2 0 0 0 1 0 0 0 0 1 2 2 2 2 0 1 1 0 0 1 2 2 0 1 1 1 1 1 1 0 0 1 1 1 0 1 0 0 0 0 1 0 1 1 0 1 0 0 0 2 2 0 0 1 0 0 1 1 0 0 1 0 0 0 0 0 0 0 0
158 0 0 2 0 0 0 2 1 1 0 0 1 2 0 2 0 0 2 2 1 0 0 2 2 0 1 0 2 2 2 1 0 0 1 0 2 0 0 2 0 0 0 1 0 0 2 0 0 2 1 0 0 0 0 2 0 0 0 1 0 0 2 2 0 1 0 0 0 0 0 0 2 2 1 2 1 1 1 0 0 0 2 0 2 0 0 1 0 2 0 0 2 0 0 0 0 1 1 1 2 2 1 0 1 1 1 1 1 1 0 2 0 2 2 2 0 0 0 0 2 0 1 1 1 1 0 1 1 1 0 0 0 0 0 0 0 0 0 0 1 0 0 0 0 0 0 0 0 1 0 0 0 1 0 0 0 1 0 0 1 0 0 1 0 2 1 0 1 2 0 1 2 0 2 2 2 1 1 1 1 2 0 0 2 2 0 0 0 0 0 0 2 1 2 1 1 0 0 0 0 2 0 1 1 0 0 1 1 0 0 0 2 0 2 2 0 0 2 0 0 0 2 0 1 0 1 1 0 0 0 0 2 1 1 2 0 2 0 0 0 0 1 1 1 0 0 0 1 1 1 1 0 0 0 0 0 1 0 0 0 0 0 1 1 0 1 1 1 1 0 1 0 2 1 1 0 0 1 0 1 0 0 0 1 1 1 2 0 2 0 0 0 0 2 0 2 0 0 1 0 0 2 0 0 1 1 1 1 0 1 1 0 0 2 1 1 1 0 1 0 1 1 0 1 0 1 0 2 1 1 1 0 0 0 1 0 1 0 0 0 0 2 1 0 0 0 0 0 1 0 1 0 1 0 0 1 1 0 1 0 0 1 0 1 1 0 2 2 0 0 0 0 2 0 1 0 2 1 1 0 0 1 1 1 0 0 0 0 1 0 0 0 0 2 0 1 0 1 1 0 1 0 0 0 0 2 0 1 0 1 1 1 1 1 0 0 0 0 0 0 2 0 2 1 2 2 0 1 1 0 1 0 1 2 1 0 1 0 1 2 0 0 2 1 2 1 1 1 1 1 0 0 2 2 1 1 1 1 0 2 0 0 0 0 1 1 1 0 0 1 1 0 0 1 0 1 0 0 1 1 0 0 0 2 0 0 1 1 0 1 1 1 2 2 0 0 1 2 1 1 2 2 0 2 0 2 0 1 0 2 0 0 0 1 1 0 0 0 2 2 0 2 0 0 2 0 0 0 2 0 2 0 1 1 1 2 0 1 1 1 1 0 1 2 2 2 2 2 0 0 0 0 0 0 0 0 1 0 0 2 0 0 0 0 1 0 2 0 2 1 1 1 0 0 0 1 1 1 2 1 0 2 2 0 1 1 0 0 0 0 0 2 0 0 0 0 0 0 0 0 2 0 0 0 2 0 0 1 1 2 1 0 0 2 0 1 0 0 1 1 1 0 0 0 0 0 1 0 0 0 1 0 0 2 0 0 1 2 0 0 1 0 1 1 0 0 2 0 0 1 1 0 1 2 2 0 2 1 1 1 0 0 0 1 0 2 2 0 2 0 0 0 1 1 1 1 0 2 0 0 1 0 2 0 1 2 0 0 1 0 0 0 0 1 0 2 1 0 1 1 0 0 0 0 0 1 1 1 0 0 0 0 1 1 0 0 1 2 0 0 0 0 0 1 2 0 0 0 0 1 0 0 0 0 0 1 0 0 1 1 0 1 0 2 0 1 0 0 0 1 1 0 0 1 1 2 0 1 0 0 0 2 2 0 0 2 1 0 2 0 2 1 0 0 0 0 2 0 1 2 2 0 0 0 2 0 1 1 2 0 2 2 2 0 2 0 2 0 0 0 0 0 2 0 1 2 1 0 0 0 0 1 1 1 2 0 1 2 0 2 2 0 2 2 1 1 0 0 1 0 1 1 0 0 1 0 1 2 1 1 1 1 1 1 0 1 0 0 0 1 1 1 0 1 0 1 2 0 0 0 0 1 0 0 1 2 0 2 0 0 0 0 0 0 2 1 2 2 2 2 2 0 0 1 1 0 0 0 1 0 2 1 2 1 0 2 2 1 0 1 2 1 1 1 0 1 0 0 2 0 1 0 0 1 2 2 1 1 1 0 1 2 1 1 1 1 2 1 0 0 1 1 1 0 1 1 2 0 0 0 0 1 1 0 1 1 0 1 0 1 0 1 1 2 1 2 0 0 0 2 0 0 0 1 0 1 0 1 1 1 0 0 0 0 1 1 0 0 1 0 0 1 1 1 2 2 0 1 2 1 0 0 2 0 0 1 0 0 0 1 0
159 0 0 1 1 0 0 2 2 0 0 0 1 1 0 0 0 1 2 0 0 0 0 0 0 0 0 0 2 1 2 2 0 0 2 0 2 1 0 0 2 2 0 0 0 0 0 0 0 1 1 0 2 0 1 1 0 0 0 1 0 1 2 2 0 0 0 0 0 0 0 0 2 2 0 2 2 0 0 2 0 0 2 1 1 0 0 0 0 1 0 0 1 1 0 1 0 2 2 2 0 2 0 0 2 1 2 0 0 2 1 1 1 1 1 1 1 1 1 0 2 1 2 0 2 2 0 0 0 0 0 0 1 0 0 0 1 0 0 0 2 0 0 0 0 0 0 0 0 0 0 0 0 0 0 0 0 0 1 0 0 1 0 1 0 0 0 0 0 1 1 0 0 2 0 0 2 2 0 2 2 2 1 0 0 0 0 1 0 1 0 2 2 1 2 2 2 0 0 0 0 0 0 1 1 2 2 2 0 0 1 0 0 0 1 2 0 0 0 2 0 0 2 0 0 0 2 0 0 0 0 0 0 0 2 1 1 2 0 0 0 0 2 1 2 0 0 0 1 1 1 0 0 0 0 1 2 2 1 1 1 0 0 1 1 0 1 0 0 0 1 1 0 0 0 0 0 1 2 1 0 1 0 0 1 1 1 1 0 2 0 0 0 0 2 0 2 0 0 1 0 1 1 1 0 0 0 2 0 0 0 0 0 0 1 0 0 0 0 0 1 0 1 1 2 0 1 0 0 1 2 0 0 0 0 0 0 2 0 1 1 1 1 0 0 0 0 1 1 2 0 1 0 0 0 1 0 0 0 0 0 0 2 0 2 1 0 1 1 0 1 1 0 2 0 0 0 2 0 0 0 2 1 0 1 1 0 1 1 0 0 0 0 0 2 0 0 0 0 0 0 0 0 2 1 0 1 1 0 1 0 1 0 0 1 0 1 1 0 1 1 0 0 0 1 1 1 0 2 0 1 0 0 2 2 2 0 1 0 0 2 0 2 0 1 0 0 1 2 1 0 1 0 1 1 1 0 2 2 2 0 2 1 1 0 2 2 1 0 1 1 1 1 1 0 0 0 1 1 0 0 0 2 2 0 2 1 1 0 1 1 2 0 1 1 0 1 1 1 0 1 1 1 1 1 1 1 1 0 0 0 1 0 0 0 1 0 2 0 1 1 1 1 0 0 1 1 0 0 1 0 0 0 2 1 0 1 0 1 0 1 1 0 0 1 1 0 0 1 1 0 1 0 0 1 1 0 0 0 1 0 0 0 2 2 0 0 0 1 0 0 0 1 0 0 0 1 0 0 2 2 0 1 1 0 1 0 0 0 0 0 0 0 0 0 0 0 0 0 0 0 2 0 0 1 1 1 0 0 1 0 0 0 0 2 0 0 0 0 0 0 0 0 0 0 1 1 1 0 0 0 1 1 0 2 1 0 1 2 0 1 1 0 1 0 2 2 1 0 0 1 1 0 0 1 1 0 1 0 1 1 1 0 1 0 0 2 2 0 1 0 0 0 0 0 1 1 1 2 0 1 1 0 2 1 2 1 1 0 0 0 0 0 1 1 0 1 0 0 2 0 0 0 0 0 0 2 2 2 0 0 0 0 0 2 1 1 0 1 0 0 0 1 0 2 2 0 2 2 1 1 0 0 1 0 1 1 0 1 2 0 1 0 1 2 0 0 0 0 1 0 0 0 0 0 2 0 0 1 0 0 0 2 1 0 1 1 1 0 1 0 0 0 0 0 1 1 0 1 1 2 2 0 0 1 2 0 2 2 1 1 1 1 2 1 0 0 0 0 0 1 0 1 2 1 1 1 0 2 0 0 0 1 1 1 2 0 0 2 0 2 2 0 2 2 1 1 0 0 2 0 2 2 0 0 0 0 2 2 1 1 0 1 0 1 0 0 0 1 0 1 0 0 0 0 0 0 0 1 0 2 2 1 1 1 0 0 0 2 0 1 0 0 2 0 2 0 0 1 2 2 2 0 0 0 0 0 0 0 0 1 2 0 2 2 1 2 2 1 1 0 2 2 2 2 0 2 2 0 0 2 1 1 1 1 1 1 0 1 1 0 0 2 0 1 1 1 1 1 0 0 2 1 2 1 0 1 1 0 0 0 0 0 0 1 1 2 0 0 1 1 0 1 2 1 0 1 0 0 0 2 0 1 0 0 1 1 0 2 0 1 0 0 0 0 0 0 0 1 0 0 0 0 0 0 0 1 0 1 2 0 0 0 2 1 0 0 0 0 1 1 1
160 0 0 1 1 0 0 2 0 1 0 1 0 0 0 0 0 0 1 1 1 1 0 2 2 0 2 0 2 2 2 2 1 1 1 1 1 1 0 0 2 2 0 0 1 1 1 0 0 2 0 0 0 0 1 1 0 0 0 1 1 1 1 2 0 0 0 0 2 0 0 2 2 2 1 2 1 0 0 0 0 0 2 0 1 0 0 1 1 2 1 1 1 1 0 1 0 0 0 1 2 2 1 0 2 1 1 2 2 0 0 2 0 1 2 2 0 0 0 0 0 0 2 0 1 1 0 1 1 1 0 0 0 0 0 0 0 0 0 0 0 0 0 0 1 0 0 0 0 2 2 0 0 0 1 0 0 1 1 0 0 1 0 1 2 2 0 1 1 2 0 1 2 0 0 0 2 2 0 0 0 2 0 0 1 1 0 0 0 0 0 0 1 1 1 1 1 0 0 0 0 0 0 1 1 1 1 0 1 0 1 0 1 0 1 2 0 1 2 0 0 0 2 0 0 0 1 2 0 1 0 0 0 0 0 0 0 2 1 1 1 0 2 0 2 0 0 0 2 0 0 1 0 0 0 1 1 2 0 0 0 0 1 1 0 0 0 1 1 0 1 1 0 2 0 1 1 1 1 1 0 1 2 2 0 0 2 0 0 2 0 1 0 0 1 0 2 0 1 2 1 1 0 2 0 0 1 2 2 0 2 0 0 0 2 0 0 0 1 1 0 1 1 1 2 0 2 0 1 0 2 2 0 0 0 0 0 1 0 0 0 1 1 0 0 0 0 0 0 1 1 0 0 0 0 0 1 0 0 1 1 1 1 0 1 1 0 2 2 0 0 0 0 2 0 0 0 1 1 2 2 0 1 0 0 0 0 1 1 0 0 1 0 0 1 1 1 1 1 1 0 1 1 2 2 1 1 0 0 0 0 0 0 0 0 0 0 0 0 0 0 1 0 0 0 2 1 0 0 0 0 0 2 0 0 0 0 1 0 0 2 0 2 0 0 1 0 2 2 1 0 1 0 2 2 1 1 2 1 2 1 2 0 1 0 2 2 1 0 0 2 2 1 1 0 0 0 0 0 2 1 1 0 0 2 1 0 0 0 1 1 0 0 0 1 0 0 0 1 1 1 2 2 0 2 0 2 1 0 0 1 0 1 1 1 1 0 2 0 2 2 0 2 0 1 1 1 0 0 2 0 1 0 1 0 0 2 0 1 0 0 0 0 0 0 2 0 1 1 0 1 0 0 0 1 1 0 1 0 1 0 0 1 0 1 0 0 1 2 0 1 1 1 0 1 1 2 1 2 1 2 0 2 0 2 0 1 1 1 0 0 1 0 0 1 0 1 1 1 0 1 1 0 1 2 2 2 0 0 1 0 0 1 1 0 1 0 0 0 0 1 0 0 0 0 1 2 0 0 0 0 2 0 0 2 0 1 0 1 1 0 2 0 1 1 0 0 0 1 0 0 2 0 0 1 2 0 1 1 0 0 0 1 0 0 1 0 2 1 0 1 1 0 0 1 2 0 1 1 1 1 1 0 0 0 1 0 1 0 1 1 1 0 0 0 0 2 1 0 2 0 1 0 0 2 0 1 1 2 1 1 0 0 1 0 0 0 2 2 0 0 0 0 0 1 1 1 0 0 0 1 0 1 0 0 0 1 0 0 1 1 0 0 0 0 0 0 2 0 1 1 1 0 0 0 1 0 0 1 0 0 1 2 1 0 0 2 2 0 0 1 0 0 1 1 0 2 1 1 1 2 2 1 1 2 2 1 1 1 2 0 2 2 2 1 0 0 1 0 0 0 0 1 2 0 1 1 0 0 2 0 0 1 1 1 2 1 1 0 1 0 1 0 2 2 0 0 0 2 2 1 1 2 0 0 0 0 1 2 1 1 1 0 0 0 0 0 0 1 1 1 1 2 1 1 0 2 0 0 0 1 1 0 0 0 2 0 0 1 1 1 0 0 0 0 1 0 1 2 1 2 2 0 0 0 0 2 1 0 1 1 2 0 1 1 0 1 1 1 0 1 2 0 0 2 2 0 1 1 1 0 1 0 0 2 0 1 1 1 0 0 1 1 1 1 2 2 2 0 1 0 1 1 2 0 0 0 1 0 0 0 0 1 1 1 0 1 1 1 1 1 0 0 1 2 0 2 1 0 1 1 1 0 0 1 1 1 0 1 0 1 0 1 0 0 0 0 0 1 1 0 0 0 0 2 0 2 0 0 1 0 0 0 1 1 0 0 0 0 0 1 0
161 0 0 1 0 0 0 2 2 0 0 1 1 1 0 1 0 2 0 0 0 0 0 2 2 0 0 0 2 2 2 0 2 2 1 0 2 0 0 2 0 0 0 1 0 0 0 0 0 0 0 0 0 1 0 2 0 0 0 2 0 2 1 1 0 1 0 1 1 0 0 0 2 2 1 2 1 2 2 0 1 0 1 1 0 0 0 2 1 2 1 1 1 1 1 1 0 0 0 0 1 2 0 0 1 1 1 1 1 1 0 2 0 1 1 1 1 0 0 0 2 0 0 2 0 0 0 1 2 1 1 1 0 0 0 0 0 0 0 0 0 0 1 0 1 0 1 0 0 1 0 0 0 1 2 0 0 1 2 0 1 2 0 0 1 2 2 1 0 2 0 1 0 2 1 2 2 1 1 1 1 1 0 1 0 1 1 2 1 2 0 2 2 2 2 1 2 0 0 0 0 0 1 0 0 1 0 1 0 0 1 0 1 0 1 2 1 1 2 0 1 1 2 0 0 1 1 2 0 0 0 0 0 0 1 0 0 2 0 0 0 0 2 0 2 0 0 0 0 0 0 0 0 0 0 2 1 1 0 0 0 0 0 0 0 0 1 1 1 1 0 0 0 0 0 0 0 2 2 1 0 2 0 0 1 1 1 1 0 2 0 0 1 0 2 0 2 0 0 1 0 0 2 0 0 0 0 2 1 0 0 1 0 1 1 0 1 1 1 0 0 1 1 1 0 0 0 0 2 2 2 1 0 0 0 1 0 1 0 1 1 1 1 0 0 0 0 0 1 2 2 0 0 1 0 1 1 0 0 0 0 0 0 0 0 0 0 2 2 0 0 0 0 2 1 1 0 0 1 2 1 2 0 1 1 1 0 0 0 2 1 1 0 0 1 1 2 1 0 0 0 0 0 2 2 1 1 1 0 0 0 1 1 1 1 0 1 0 0 0 0 2 0 0 1 2 2 0 0 0 0 0 0 2 0 0 0 0 0 0 1 0 2 0 0 1 1 1 1 1 0 1 0 2 2 1 1 1 1 1 2 1 1 1 0 1 1 0 0 0 0 0 2 2 1 0 2 0 0 1 1 1 0 0 2 1 0 2 2 0 0 2 0 2 2 0 0 0 2 0 0 2 1 0 2 1 2 2 0 0 0 1 1 0 1 0 0 2 0 1 1 1 1 0 0 1 1 1 1 1 1 0 0 2 1 0 1 0 0 0 1 0 0 0 1 2 1 1 1 0 0 0 1 0 1 0 1 1 1 0 0 1 0 0 1 0 1 1 1 1 1 1 2 1 1 1 2 0 0 2 0 0 1 1 0 0 0 2 2 1 0 1 2 0 1 1 0 1 1 0 0 1 0 0 1 2 0 1 0 1 0 0 0 0 2 0 1 0 0 1 1 1 0 0 0 0 1 1 0 0 0 2 1 0 1 0 0 0 2 0 1 0 0 2 1 1 1 1 0 1 0 1 1 0 1 1 0 1 1 0 0 0 2 1 1 0 1 1 1 1 0 1 1 1 0 2 1 0 2 0 1 1 1 2 0 1 1 0 0 0 0 0 1 1 1 0 2 0 0 1 0 0 0 0 1 0 2 1 1 0 0 0 1 1 0 1 1 1 1 0 0 0 0 0 1 2 0 1 1 1 1 1 0 0 0 1 0 0 0 0 0 0 1 0 2 0 0 2 0 1 1 1 0 0 0 0 0 0 2 2 2 1 2 1 0 0 2 1 0 2 0 2 0 0 0 1 1 1 1 1 1 1 0 1 1 1 0 2 1 2 1 1 2 1 0 1 0 0 0 0 1 0 1 2 1 1 1 0 0 2 0 0 0 0 0 2 1 0 1 0 2 1 0 1 1 2 1 0 0 2 0 2 1 0 0 0 0 2 2 1 1 0 0 0 0 0 0 0 0 0 2 2 0 0 0 0 1 1 0 0 2 2 0 0 0 1 1 0 2 0 0 0 0 0 0 0 0 1 1 1 1 1 1 1 1 1 0 0 0 0 0 2 2 1 2 0 2 1 0 0 0 2 2 2 1 1 0 2 0 2 0 1 1 1 1 2 2 0 2 0 1 1 2 1 0 1 1 1 0 0 0 2 1 1 0 1 1 1 0 0 0 0 0 1 0 1 1 0 0 0 1 0 1 0 2 1 2 1 0 0 1 1 0 0 0 0 0 0 1 0 0 0 0 0 0 1 1 0 1 0 0 0 0 0 1 0 0 0 0 2 0 2 0 1 0 0 0 1 1 0 1 0
162 1 0 1 1 0 0 1 2 0 0 2 0 1 0 1 0 2 0 0 1 1 0 2 2 0 0 0 2 2 2 0 1 1 1 0 2 1 0 1 1 1 0 0 0 0 0 0 0 0 0 0 1 1 0 2 0 0 1 2 0 1 2 2 0 0 0 0 1 0 0 1 2 2 1 2 1 1 1 1 0 0 1 1 1 0 0 1 1 2 0 1 1 0 0 1 0 1 1 1 1 2 0 0 2 0 2 2 1 1 0 1 0 2 2 2 0 0 0 0 2 0 2 0 2 2 0 0 2 1 0 0 0 0 0 0 1 0 0 0 2 0 1 0 0 0 0 0 0 2 0 0 0 0 1 0 1 0 1 0 2 0 0 0 1 2 2 1 0 1 1 1 0 2 0 0 2 1 0 0 1 1 0 0 0 0 0 0 0 2 0 2 1 1 1 1 0 1 0 0 0 0 0 1 1 1 1 2 1 1 0 0 2 0 2 2 1 1 2 0 0 1 2 0 0 0 1 1 0 0 0 0 1 2 1 1 0 2 0 1 0 1 2 0 2 0 0 0 2 0 0 0 0 1 1 2 0 1 0 1 0 1 1 1 0 0 0 1 1 1 1 0 1 1 0 1 0 1 2 1 0 2 0 0 1 0 2 1 1 2 0 1 0 0 1 0 2 1 0 1 0 0 1 1 0 0 1 2 0 0 0 2 0 0 1 0 0 1 1 0 0 1 1 0 1 0 1 0 1 1 1 1 0 0 0 0 0 1 1 1 1 1 2 0 1 0 0 0 1 2 1 0 0 0 0 2 0 1 0 2 0 0 2 0 2 0 0 1 2 1 0 0 0 2 0 0 0 2 0 1 2 1 0 1 1 1 0 1 1 0 0 0 1 0 1 0 0 0 1 1 0 1 0 1 1 0 1 0 0 0 0 0 0 0 0 0 0 0 0 0 0 1 0 0 0 0 0 1 1 0 0 1 0 2 0 0 1 0 0 0 2 0 2 0 0 1 1 0 0 0 1 1 0 0 0 0 0 2 2 1 1 1 0 0 0 0 0 1 0 1 1 1 1 1 0 0 2 0 0 2 2 1 0 0 2 0 0 2 1 1 0 2 0 1 1 0 1 0 0 1 2 2 1 1 1 0 1 1 0 0 0 1 0 0 2 0 0 2 0 1 1 1 2 0 0 2 0 0 0 1 0 0 0 1 0 0 2 0 0 0 2 2 0 0 2 2 0 2 2 0 0 0 0 0 1 1 0 2 1 0 0 1 0 0 0 0 0 0 2 0 1 2 1 0 0 0 1 2 2 2 2 0 1 0 1 0 1 1 1 0 1 1 2 0 0 0 1 0 0 0 0 2 0 0 1 1 1 1 0 0 2 2 0 1 0 0 0 0 1 0 0 0 1 0 0 2 2 1 0 0 1 2 0 0 1 0 0 0 2 0 1 0 0 2 0 2 2 2 0 0 0 1 0 1 2 2 0 0 0 0 0 0 0 2 0 0 1 2 1 0 1 0 0 0 0 1 1 1 1 1 1 0 0 0 0 0 1 1 0 1 0 0 0 0 0 0 0 0 0 1 0 1 0 0 1 0 0 2 2 0 0 0 0 0 0 2 1 0 0 0 0 0 0 0 2 1 1 0 0 0 0 0 0 0 0 0 1 0 0 1 0 1 0 1 1 0 0 0 0 0 0 0 0 0 0 0 0 0 1 1 0 1 2 1 1 0 2 2 0 1 1 0 1 1 1 0 1 1 0 0 1 1 0 0 1 2 0 2 1 2 0 1 2 1 0 0 0 1 0 0 0 0 0 1 0 1 1 0 0 2 0 0 1 1 1 2 0 1 2 0 2 2 0 2 1 2 0 0 1 2 0 1 2 0 0 1 1 2 2 0 0 1 0 0 0 0 0 0 0 0 2 2 0 0 0 0 0 0 0 0 1 2 0 0 0 1 0 0 1 1 1 0 0 1 0 1 0 1 2 2 2 2 0 0 0 0 0 1 1 0 1 2 1 0 2 2 2 2 0 0 0 2 1 0 2 2 0 2 0 1 0 1 1 1 1 2 2 0 1 0 1 1 1 1 0 0 1 1 0 0 0 2 0 1 1 1 1 2 0 0 0 0 0 0 0 1 1 0 0 0 2 0 2 2 1 0 1 0 0 1 1 1 0 0 1 1 1 0 2 0 0 0 1 0 0 1 2 0 1 1 1 0 0 0 0 0 0 1 1 1 0 0 0 2 0 0 0 0 0 0 2 1
163 0 0 1 1 0 1 2 1 1 0 0 0 0 0 0 0 2 0 0 0 0 1 2 2 0 2 0 1 1 1 0 1 1 2 1 2 2 0 0 2 2 1 0 0 1 0 0 0 0 0 0 0 0 1 1 0 0 0 1 1 2 1 0 0 0 0 0 1 0 1 1 2 2 2 2 0 2 2 0 2 0 2 0 2 0 0 1 1 2 1 1 1 1 0 1 0 1 1 1 0 2 1 0 2 1 1 0 1 1 0 1 0 0 0 0 0 0 1 0 1 0 1 1 1 1 0 1 1 1 0 0 0 0 0 0 0 0 0 0 0 0 0 0 1 0 0 1 0 0 0 0 0 0 0 0 0 1 1 1 1 0 0 0 0 1 0 2 0 0 1 1 1 1 0 1 1 1 1 1 1 1 0 0 1 1 0 1 1 1 0 1 1 1 1 2 1 0 0 0 0 0 0 1 1 1 1 1 1 0 0 0 1 1 0 2 0 1 1 1 1 1 1 0 0 0 2 1 0 0 0 1 0 1 1 1 1 1 0 0 0 0 1 0 0 0 0 0 1 0 0 0 0 0 0 1 2 2 0 1 0 1 0 2 0 0 0 1 1 1 1 0 1 0 0 1 0 1 2 0 1 1 1 1 0 1 1 2 0 2 0 0 1 1 2 0 2 0 0 0 0 1 2 0 1 0 1 1 0 0 0 1 0 0 2 0 2 0 0 1 0 0 1 0 1 0 1 0 0 1 2 2 0 0 0 0 0 1 0 1 1 2 2 0 1 0 0 0 1 0 0 0 1 1 1 0 2 0 0 2 0 0 1 0 1 0 0 0 1 0 1 1 0 2 0 0 0 1 0 2 1 1 1 0 0 0 0 0 0 0 0 0 1 0 1 1 2 1 1 1 0 1 0 2 2 1 1 1 0 0 0 1 1 1 1 0 1 0 0 0 0 2 1 1 0 2 1 1 2 1 0 1 0 2 1 0 0 2 1 0 2 0 1 1 0 1 0 0 1 2 0 0 0 2 2 2 0 2 2 2 2 2 0 0 0 1 1 1 0 0 2 2 0 0 2 1 1 0 0 1 1 1 1 1 2 0 0 1 1 1 1 0 0 1 0 0 1 1 1 0 0 2 1 1 1 0 1 1 0 0 0 1 0 1 0 2 0 1 0 1 1 0 1 0 0 1 1 1 1 1 1 0 0 1 0 0 1 0 0 1 0 0 0 0 2 1 2 0 1 0 0 0 1 0 1 1 0 1 0 0 0 0 1 1 1 0 0 0 0 0 0 0 2 0 1 0 1 1 1 2 2 0 1 2 0 1 0 1 0 0 0 2 0 0 1 0 1 0 0 0 0 2 1 0 0 0 0 1 0 1 0 0 1 1 1 1 0 0 1 0 0 0 0 0 1 1 1 2 0 0 1 1 0 0 2 1 1 1 2 0 1 1 0 2 0 2 2 1 1 0 0 1 0 0 2 1 0 1 1 0 0 0 1 0 1 2 0 2 1 1 0 1 1 0 1 1 2 1 1 1 2 0 2 2 0 2 0 0 0 1 0 0 0 1 0 0 2 0 0 2 1 1 0 0 0 0 2 2 2 1 0 0 0 1 1 0 0 0 0 0 0 0 1 0 1 1 1 0 0 0 1 0 0 1 0 2 2 0 0 1 0 0 0 0 1 0 1 0 0 0 0 0 0 0 0 2 0 0 2 0 0 1 2 1 1 1 1 2 0 2 1 0 1 0 0 0 1 1 0 0 0 0 0 1 2 1 0 2 1 2 0 1 1 2 0 0 0 0 0 0 0 0 0 2 0 0 2 0 0 1 0 0 1 1 1 2 1 1 0 0 1 0 0 2 2 1 0 0 1 2 1 2 2 0 0 0 0 1 2 0 0 0 1 0 1 1 1 0 0 0 2 2 1 0 1 0 1 0 0 0 1 1 0 0 0 1 0 0 1 2 0 1 0 1 0 0 1 1 1 1 2 2 1 1 0 0 0 0 0 0 0 0 0 2 2 0 1 1 1 1 1 1 1 1 1 1 1 1 0 1 0 1 0 0 1 1 1 2 2 2 0 0 1 1 2 2 1 1 0 0 0 1 0 2 0 0 0 0 2 1 0 0 2 2 2 2 0 0 0 1 1 0 1 2 1 0 1 0 0 0 0 1 0 0 2 2 2 0 2 0 0 1 0 0 1 0 0 0 2 1 1 0 0 2 0 0 2 0 0 0 0 0 0 2 0 0 0 0 1 0 2 0
164 0 0 0 0 0 0 2 0 2 0 0 1 2 0 1 0 2 1 1 1 1 0 2 2 0 1 0 2 1 1 2 1 2 1 1 2 1 0 0 0 0 0 0 0 0 0 0 0 0 0 0 1 0 0 1 0 0 0 0 1 1 2 2 1 1 1 0 1 0 0 0 2 2 2 2 0 1 1 0 0 0 2 1 1 0 0 1 1 2 1 1 1 1 1 2 1 0 0 0 1 2 0 0 2 2 2 1 1 1 0 1 1 1 1 1 1 0 1 0 2 0 1 1 1 1 0 2 2 2 0 0 1 0 0 0 2 0 0 0 1 0 0 0 1 0 1 0 1 1 0 0 0 0 1 0 0 1 0 0 1 1 0 1 1 1 0 1 1 2 0 0 0 1 0 0 2 1 0 1 1 1 0 0 2 2 0 0 0 0 0 0 1 1 2 2 1 0 0 1 0 0 0 1 1 1 1 0 1 0 1 0 1 0 1 2 2 0 1 1 1 1 2 0 0 0 0 1 0 0 1 1 0 0 0 0 0 2 0 0 0 1 2 0 2 0 0 0 1 1 1 0 0 0 0 2 1 1 0 0 0 0 0 0 0 0 0 1 1 0 2 0 0 1 1 1 0 1 2 1 0 2 0 0 0 0 2 1 0 2 0 2 0 1 2 1 1 1 0 1 0 0 2 0 1 0 1 1 0 0 0 1 0 0 2 0 0 0 1 0 0 2 0 0 1 0 1 0 0 0 1 0 0 0 0 0 0 0 0 2 1 2 2 0 1 0 0 1 1 1 1 0 0 0 0 0 0 0 0 2 0 0 0 0 0 2 0 1 1 0 0 0 1 1 0 0 0 1 0 1 0 1 0 0 1 0 0 0 0 0 0 0 0 0 0 0 1 0 0 0 0 0 0 1 0 0 1 0 1 0 0 2 1 1 1 0 0 1 0 1 1 1 0 1 1 2 1 1 2 1 0 1 0 0 1 0 1 0 0 0 2 0 1 0 1 1 0 2 2 2 0 1 0 2 2 2 0 1 1 0 2 0 0 1 0 1 1 2 0 1 2 2 2 2 0 0 0 0 0 1 0 0 0 0 2 0 0 2 1 1 0 2 0 2 0 0 0 0 0 1 1 2 1 1 1 0 1 1 0 0 0 0 0 0 0 2 1 2 0 2 2 0 1 0 0 1 1 1 1 2 0 1 0 1 1 0 2 0 1 1 2 0 0 0 2 2 0 1 1 0 0 0 0 0 1 0 0 1 0 0 1 0 0 0 0 1 1 0 0 0 0 0 1 0 1 1 1 1 2 1 2 0 1 0 1 0 1 2 2 1 0 1 2 0 1 0 0 0 0 0 0 1 0 0 0 1 0 2 0 2 1 0 0 0 2 0 0 0 0 1 0 0 1 2 0 0 0 0 0 0 1 2 0 0 2 0 0 0 2 0 0 1 0 1 0 1 1 0 0 0 0 1 1 0 1 2 0 1 1 0 0 0 1 0 1 1 0 1 2 0 0 2 1 0 1 1 2 1 0 2 1 1 0 2 0 2 1 0 0 2 0 0 1 0 0 0 0 0 0 2 0 1 0 0 0 0 0 2 2 0 0 0 0 0 0 0 0 1 1 0 0 0 0 0 2 1 1 1 0 0 1 0 0 0 0 0 1 0 0 1 0 1 0 0 0 1 0 1 0 0 0 0 0 1 0 0 1 0 2 0 0 1 2 2 2 0 2 1 0 1 0 0 1 0 0 1 2 0 2 2 2 2 0 0 1 2 0 2 2 1 1 1 2 2 0 2 0 0 0 0 0 0 2 2 1 1 1 0 0 1 0 0 2 1 1 1 1 1 2 0 1 2 0 0 1 2 1 0 1 2 0 1 1 1 0 1 1 0 1 0 1 1 2 1 2 0 2 0 0 0 2 1 1 0 0 0 1 0 0 0 2 2 0 0 0 0 1 0 1 1 1 0 0 0 0 0 0 0 2 2 2 2 0 0 0 0 2 0 0 1 0 2 2 2 2 0 2 1 1 1 0 2 1 0 2 2 0 1 0 2 0 2 0 0 0 1 1 1 2 1 1 0 2 1 2 2 1 2 0 1 0 1 0 1 0 1 0 1 0 0 0 0 2 2 2 1 1 0 1 1 1 0 1 2 2 0 2 0 0 0 2 0 0 0 0 0 0 0 2 0 1 0 0 0 0 0 0 0 0 0 0 0 0 1 0 0 1 0 1 1 0 0 0 0 0 0 0 0 0 0 2 2
165 1 0 1 0 0 0 1 0 2 0 0 0 1 0 1 0 1 1 1 0 1 0 1 1 1 1 0 2 2 2 1 1 0 1 1 1 1 0 1 1 1 0 0 0 0 0 0 0 0 0 0 0 2 0 1 1 0 1 0 1 1 1 1 0 0 0 0 2 1 0 1 2 2 2 2 0 1 1 0 1 0 2 0 2 0 0 0 0 2 0 0 1 2 1 1 0 2 1 1 1 1 0 1 2 1 2 1 0 2 0 1 0 2 2 2 0 0 1 0 2 0 1 1 1 1 0 1 2 2 0 0 0 0 2 2 0 0 1 1 1 0 0 0 0 1 0 0 0 1 1 0 0 1 0 1 2 0 0 0 1 1 0 1 2 2 2 1 1 1 1 0 1 1 0 1 1 0 0 1 0 0 0 0 0 0 0 2 1 0 1 2 2 2 2 1 1 0 0 0 0 0 0 0 0 1 1 0 1 0 2 0 0 0 1 2 0 1 2 0 1 1 1 0 0 0 1 2 0 0 0 0 0 0 1 0 0 2 0 1 1 1 2 0 2 0 0 0 2 0 0 1 0 1 1 2 0 0 0 0 0 0 0 0 0 0 1 0 1 0 0 1 0 1 2 2 1 1 1 1 1 1 1 1 0 1 1 2 0 2 0 1 0 0 2 0 2 2 0 1 0 0 2 0 0 1 0 2 0 0 0 1 0 1 2 1 0 0 0 1 0 1 2 1 1 0 1 0 1 0 2 2 0 0 0 0 0 1 0 0 0 1 0 0 0 0 0 0 1 2 0 2 1 0 1 0 1 0 0 2 0 0 2 0 2 0 0 1 1 0 1 1 0 2 0 0 0 0 1 2 0 1 1 0 0 1 0 0 0 0 0 0 2 0 2 1 1 1 1 1 0 1 0 2 2 0 0 0 0 0 0 1 1 1 2 0 1 0 0 0 0 1 1 1 1 1 0 2 2 0 0 2 0 2 0 0 0 1 0 1 0 0 1 1 1 2 0 1 2 1 0 1 0 1 1 0 1 1 1 0 2 1 0 0 0 0 0 1 0 0 1 1 1 1 1 0 2 0 0 1 0 0 2 2 2 1 0 2 1 2 0 2 1 2 0 0 0 0 0 0 1 2 1 1 2 1 2 1 0 0 0 0 0 0 1 1 2 2 0 1 1 1 2 0 0 1 0 0 0 2 0 1 0 1 1 1 2 0 0 2 0 0 0 1 1 1 1 0 1 1 0 1 0 0 1 0 0 0 1 0 1 1 0 0 0 0 0 2 2 0 0 0 1 0 0 0 2 1 2 1 2 0 2 1 1 0 1 1 0 0 0 2 1 0 0 1 0 0 0 0 0 2 0 1 2 2 2 1 0 2 0 0 0 2 0 1 1 0 0 1 0 0 1 1 0 0 1 0 0 0 0 0 0 0 1 0 0 0 1 1 0 0 0 1 0 1 1 1 0 0 1 1 0 1 2 2 0 2 2 0 0 0 0 1 0 1 1 2 1 0 1 1 1 0 1 2 0 1 2 0 1 1 0 1 1 2 0 1 1 0 0 0 0 0 0 0 1 0 0 2 0 1 0 0 2 0 2 2 2 0 0 0 0 1 0 1 0 1 1 0 0 0 0 0 2 1 1 0 0 0 0 0 0 1 0 1 1 0 0 0 0 0 0 1 1 0 0 1 0 0 0 0 0 0 0 0 0 0 2 2 2 1 2 1 0 0 2 2 0 1 1 0 1 2 2 0 1 2 0 0 1 2 0 0 0 2 0 2 2 2 0 2 2 2 0 1 0 0 0 0 0 0 0 1 0 1 2 0 0 2 0 0 1 0 0 1 1 0 1 0 1 1 0 2 2 1 1 0 1 1 0 0 2 0 0 0 0 0 2 1 1 0 0 0 0 0 0 1 0 0 2 2 0 0 0 1 1 0 1 0 1 2 0 0 0 2 0 0 1 1 1 0 0 0 0 0 0 0 2 2 2 2 2 2 0 0 0 0 0 0 0 2 1 1 1 0 2 1 1 1 0 2 2 2 1 1 0 1 0 0 1 2 0 0 0 2 2 0 2 1 1 0 2 1 0 0 1 1 0 0 0 1 0 1 0 0 0 0 0 1 0 0 2 1 1 1 2 1 0 1 0 0 2 2 1 0 1 1 0 0 2 0 0 0 0 0 0 0 1 0 1 1 1 0 1 0 0 1 2 1 0 1 0 0 0 0 0 0 0 2 0 1 0 2 0 0 0 0 0 0 0 0
166 0 0 1 1 0 0 1 1 1 0 0 0 1 0 1 0 1 0 0 0 0 0 2 2 0 1 0 2 2 2 2 1 1 1 1 2 1 1 0 1 0 0 0 1 0 0 0 0 1 2 0 0 1 0 2 0 2 0 2 0 2 2 2 1 1 1 0 2 1 0 1 1 1 1 1 1 2 2 0 2 0 2 1 2 0 0 0 0 1 0 0 1 0 0 1 0 2 1 1 0 2 1 0 1 1 1 0 0 2 0 2 0 2 2 2 1 0 1 0 2 0 0 2 0 0 0 0 2 1 0 0 0 0 0 0 0 0 0 0 2 0 0 0 1 0 1 0 0 1 1 0 0 0 2 0 1 1 0 0 0 2 0 1 1 2 0 0 2 2 0 1 0 2 0 0 1 0 0 0 0 1 0 1 1 2 1 2 2 1 1 2 1 1 1 2 1 0 0 0 0 1 0 1 1 1 1 0 1 1 1 0 1 0 1 2 2 0 1 1 1 1 2 0 0 1 0 0 0 0 1 1 0 0 2 0 0 2 0 0 0 1 2 0 1 0 0 0 2 0 0 1 0 0 0 0 1 0 0 0 0 0 1 1 0 0 1 0 2 1 1 0 0 1 0 0 0 1 1 1 0 2 1 1 0 1 1 2 0 2 0 0 0 0 2 0 1 0 0 1 0 1 2 0 0 0 0 2 0 1 0 1 0 0 2 0 2 0 0 0 1 1 1 1 1 0 1 0 1 1 1 0 0 0 0 0 0 2 1 1 0 1 1 0 1 0 0 1 1 0 1 0 1 0 1 1 1 0 0 1 0 0 1 1 1 0 0 0 1 0 1 1 0 2 1 1 0 1 0 1 0 0 0 0 0 1 0 0 0 1 0 0 0 1 2 0 0 1 0 0 0 0 0 1 1 0 2 2 0 0 0 1 2 2 2 1 0 0 1 0 1 1 0 1 0 1 1 0 0 0 0 0 0 2 1 1 0 2 0 0 2 0 1 1 0 2 0 1 2 0 0 1 0 1 0 0 0 2 1 2 0 2 0 0 1 1 0 2 0 1 2 2 0 0 0 0 0 0 0 1 0 0 1 1 1 2 0 2 1 1 0 2 0 0 0 0 0 0 0 1 2 2 1 0 2 1 2 1 0 0 0 0 0 0 1 1 1 2 0 0 0 1 1 0 0 1 1 0 0 2 0 0 0 0 1 0 1 0 0 0 2 2 0 1 2 2 1 0 1 1 0 1 0 0 0 2 0 0 1 0 1 0 0 0 0 1 0 1 1 0 0 0 1 0 1 1 1 1 2 1 2 0 0 0 0 0 0 1 0 0 0 0 1 1 1 0 0 1 1 0 1 1 1 1 2 2 1 1 0 1 0 0 0 1 1 0 0 0 0 0 0 0 0 0 0 1 1 1 0 0 1 1 1 0 1 1 0 0 2 0 0 1 0 0 2 1 1 0 0 0 0 2 0 0 1 1 0 1 1 0 0 0 1 0 1 2 0 1 0 1 0 0 0 0 2 1 1 1 1 1 2 0 0 0 0 0 0 1 0 0 0 0 0 0 0 0 0 0 0 2 1 0 0 0 1 0 1 1 2 1 1 0 0 1 1 1 0 2 2 0 0 0 0 0 1 2 0 2 2 1 1 0 0 1 0 1 2 0 0 1 1 0 0 1 1 0 0 0 0 0 1 1 0 0 1 2 0 0 2 0 0 1 2 2 0 0 2 2 0 1 1 0 0 1 1 0 1 2 0 0 1 1 0 0 1 2 0 2 2 2 2 2 2 1 1 0 0 0 0 0 0 0 1 1 1 0 2 0 1 1 0 0 1 1 1 2 0 0 1 0 2 1 0 2 2 1 1 0 1 2 0 1 2 1 0 0 0 1 1 0 0 1 1 0 1 0 0 0 0 0 1 1 2 0 1 0 1 0 0 0 0 0 0 0 0 1 0 1 1 2 0 0 0 1 0 1 0 2 2 1 1 1 1 1 0 0 0 1 0 0 0 0 0 2 2 0 2 1 1 2 0 2 0 0 1 1 0 1 0 1 0 1 1 1 1 1 1 1 2 1 0 1 2 0 1 0 1 0 0 0 1 1 0 1 1 0 0 1 0 0 1 0 2 2 2 2 0 0 1 0 1 0 1 1 1 0 1 1 0 0 1 0 0 0 1 1 1 0 1 0 0 0 0 0 0 0 0 0 2 0 0 0 0 0 0 0 0 0 0 1 0 0 0 0 0 0 0 0 1 0 0 0
167 0 0 0 0 0 0 1 2 0 0 1 0 0 0 0 0 1 1 0 0 0 0 2 2 0 2 0 0 2 2 0 0 0 2 0 2 1 0 2 0 0 0 1 0 1 2 0 2 2 0 0 0 0 1 2 0 1 1 0 1 2 1 1 0 0 0 0 2 0 0 1 2 2 1 2 1 0 0 1 0 0 1 1 1 0 1 1 1 2 1 1 0 1 0 1 0 0 0 1 1 2 1 0 2 1 2 0 1 1 0 2 0 1 2 2 0 0 0 0 2 0 1 1 1 1 0 1 2 1 0 0 0 0 0 0 0 0 0 0 0 0 0 0 0 0 0 0 0 0 0 0 0 0 0 0 0 2 1 0 1 1 0 2 2 1 1 0 2 2 0 1 1 1 1 2 1 1 1 1 1 1 1 0 1 1 1 1 0 0 1 1 2 2 2 2 1 0 0 0 0 0 0 0 0 2 1 2 0 0 1 0 2 0 2 2 0 1 0 1 0 0 2 0 0 0 0 0 0 0 0 0 0 1 1 0 0 2 0 0 0 0 2 1 1 0 0 0 2 0 0 0 0 0 0 1 0 1 0 0 0 0 0 0 1 1 0 0 2 2 0 1 0 1 1 0 0 0 1 0 2 0 0 0 1 1 1 1 1 2 0 1 0 1 2 1 2 1 0 1 0 0 1 0 0 0 0 2 1 0 1 1 0 0 1 0 0 1 1 0 0 1 1 1 0 0 0 0 1 1 2 2 0 0 0 0 0 1 0 0 2 1 1 0 0 0 0 0 1 2 1 0 0 1 0 1 1 0 0 0 0 0 2 0 2 0 0 1 1 1 1 1 0 2 1 0 0 1 1 1 0 0 0 0 1 1 0 0 0 1 0 0 2 0 2 2 2 0 1 1 0 1 0 2 0 1 0 2 0 0 0 0 1 1 1 1 0 0 0 0 0 1 0 2 2 2 0 0 0 0 0 1 0 0 1 0 0 1 0 0 0 0 2 0 0 1 0 2 2 1 0 2 0 2 2 1 1 1 0 2 2 1 0 0 0 0 0 1 0 0 1 1 1 1 1 0 1 0 0 2 2 0 0 0 2 2 0 1 1 0 1 1 0 1 0 0 1 0 1 1 1 2 2 0 2 0 2 2 0 0 0 0 0 0 0 1 0 1 0 1 1 1 2 0 0 2 0 0 0 2 0 1 0 0 0 0 1 0 0 1 0 0 0 1 1 2 0 0 1 1 0 1 1 0 2 0 0 2 0 2 0 0 1 0 0 0 1 1 1 0 0 1 1 0 0 0 1 0 1 1 1 0 0 0 0 0 0 2 1 0 1 1 1 0 1 1 1 0 1 0 0 1 0 1 2 2 2 1 0 1 0 0 0 0 2 0 1 1 0 1 1 1 1 1 0 0 0 0 0 0 1 1 1 0 2 0 1 0 2 0 1 1 0 1 1 2 2 0 0 0 1 1 0 1 1 2 0 1 0 0 0 0 1 0 0 0 2 2 0 0 2 0 1 0 0 2 0 0 2 1 0 0 1 2 0 1 1 2 0 0 0 0 0 0 1 0 2 0 0 1 0 1 0 1 1 0 0 2 2 1 0 0 0 2 1 0 0 2 1 0 0 0 1 0 0 1 1 0 0 0 0 0 0 0 0 0 0 0 1 2 1 0 1 0 1 0 1 0 0 0 0 0 0 0 0 2 0 0 0 0 0 0 2 2 1 0 2 2 0 2 2 0 1 1 1 1 1 2 0 1 1 0 0 0 1 1 0 2 2 2 0 2 2 1 0 0 0 1 1 0 0 0 0 1 0 2 0 0 1 1 0 0 1 1 1 2 0 0 2 0 0 2 0 2 2 1 1 0 0 2 0 2 2 0 0 0 0 1 1 0 0 0 0 0 0 0 0 0 1 1 1 0 0 0 0 0 0 0 0 0 1 1 0 0 0 1 0 0 2 0 2 0 0 0 0 1 0 1 1 0 1 1 0 0 0 0 0 0 0 0 0 2 1 2 2 0 2 1 0 0 0 2 2 1 2 2 0 1 0 2 0 0 0 0 0 2 2 1 2 2 0 0 2 0 1 2 1 1 0 0 0 2 0 1 0 0 0 1 0 0 0 0 2 1 1 2 1 0 2 0 1 0 2 0 0 0 0 0 0 0 1 0 0 0 0 0 0 1 1 0 2 0 1 0 0 2 2 0 0 1 0 0 1 1 0 1 1 0 0 0 0 0 0 2 1 0 0 0 0 0 2 0
168 1 0 2 1 0 0 2 2 0 0 0 0 0 0 0 0 1 1 1 0 1 0 2 2 0 1 0 1 2 2 0 1 0 2 0 2 2 0 0 2 1 0 1 0 0 0 0 0 0 0 0 0 0 1 1 0 0 0 2 0 2 0 0 0 0 0 0 1 0 0 1 2 2 1 2 1 2 2 0 1 0 2 0 1 0 0 1 1 2 0 1 1 2 1 2 0 1 1 1 1 2 1 0 2 1 2 0 0 2 0 1 1 2 2 2 0 1 1 0 1 1 1 1 1 1 0 0 1 0 1 1 1 0 0 0 1 0 0 0 1 0 0 0 0 0 0 0 0 1 1 0 0 0 1 0 0 2 0 1 1 1 0 0 1 1 1 0 1 2 1 1 0 2 1 1 2 0 0 0 0 1 0 2 0 2 2 1 0 1 0 2 2 2 2 1 2 1 0 0 0 0 0 1 1 1 1 1 1 0 2 0 1 0 1 2 0 1 0 1 1 1 2 0 0 1 0 2 0 0 1 1 0 0 2 0 1 2 0 0 0 0 2 0 1 0 0 0 2 0 0 1 0 1 1 2 0 1 0 0 0 0 0 1 0 0 0 0 2 1 0 1 0 1 0 1 0 1 2 1 0 2 1 1 0 0 2 0 1 2 0 2 0 0 2 0 2 0 0 1 0 0 2 0 0 0 0 1 2 0 2 0 0 2 0 0 0 0 0 1 1 0 2 0 1 0 2 0 1 1 2 2 0 0 0 1 0 1 0 1 1 1 1 1 0 0 1 1 2 2 1 0 1 0 1 1 1 0 0 0 0 0 1 0 1 0 0 1 2 0 0 0 1 1 0 2 0 1 0 1 0 0 1 1 0 1 0 0 0 0 0 0 0 0 2 0 0 0 0 0 0 0 1 1 0 0 1 0 0 0 0 2 0 0 0 0 0 1 0 1 1 1 0 2 0 1 0 1 2 0 1 0 0 2 1 1 0 0 0 0 1 0 1 1 1 2 0 0 0 0 0 0 0 2 2 1 1 2 2 2 1 2 0 1 0 2 2 1 0 0 0 0 2 2 1 0 1 1 1 1 0 0 2 2 0 2 1 1 1 1 1 1 0 0 1 0 0 0 1 1 1 2 1 1 2 1 2 1 2 0 2 0 0 0 0 2 0 1 0 2 2 0 2 1 0 2 0 0 0 1 0 1 0 0 1 0 2 0 0 0 2 2 0 0 1 2 1 1 1 0 0 0 0 0 1 1 1 1 0 0 0 0 1 0 0 0 1 1 0 1 0 1 1 0 1 1 1 0 2 0 2 0 2 2 0 2 0 2 1 1 0 1 1 1 0 1 0 1 1 0 1 1 0 0 0 2 0 1 0 2 0 0 0 1 1 1 0 0 0 0 2 0 0 0 0 0 1 1 0 0 0 1 0 0 2 1 0 2 2 0 1 1 0 0 1 2 2 1 0 0 0 2 0 0 1 1 0 1 1 0 0 0 1 2 0 0 2 2 1 1 0 0 0 0 1 0 2 1 1 1 1 1 0 1 1 1 0 2 0 0 1 1 0 1 0 0 2 0 0 2 0 2 0 0 0 0 1 2 2 0 1 0 0 2 0 0 1 1 1 0 0 0 0 0 1 2 0 0 0 0 1 0 0 0 0 0 0 0 0 0 0 0 0 0 0 1 0 0 0 0 1 1 0 0 0 0 0 0 1 0 0 0 2 1 0 0 2 2 0 2 0 0 1 2 2 0 1 1 1 1 2 2 1 1 2 1 0 1 1 2 1 2 2 2 0 1 1 1 0 0 0 0 0 2 0 0 1 0 0 1 0 0 0 0 0 1 0 1 2 1 1 2 0 2 2 2 1 0 1 2 0 2 2 0 0 1 1 0 0 0 0 0 1 0 1 0 1 0 1 0 2 2 1 0 1 0 1 0 0 0 1 1 0 0 0 1 0 0 1 1 0 0 0 1 0 2 1 2 2 1 0 0 0 0 0 0 1 0 1 0 0 0 1 2 1 0 2 2 0 1 1 1 1 1 2 2 1 1 0 1 1 1 1 1 2 0 1 1 0 0 0 1 2 1 0 1 1 1 0 1 0 2 0 2 0 0 0 1 0 0 0 0 0 1 1 1 1 2 0 2 0 0 2 1 1 0 1 1 0 0 1 0 0 0 1 1 1 0 1 0 2 0 0 0 1 0 2 0 1 0 0 0 1 1 0 1 1 0 0 2 1 0 0 1 0 0 0 0 1 0 1 1
169 0 0 1 0 0 0 2 2 0 0 0 1 1 0 0 0 1 0 0 0 0 0 2 2 0 0 0 2 2 1 0 1 1 0 1 1 1 0 0 1 1 0 1 0 1 2 0 0 0 0 0 0 0 1 0 0 0 0 0 1 1 1 1 0 0 0 1 1 0 0 1 2 2 0 2 2 0 0 2 0 0 1 1 1 0 0 0 0 2 0 0 1 2 1 2 0 2 2 2 0 2 0 0 2 2 2 0 1 1 0 1 1 2 2 2 1 0 0 0 2 0 2 0 1 1 0 2 2 2 1 1 1 0 0 0 1 0 1 0 1 0 0 0 1 0 0 0 0 1 1 0 0 0 0 0 0 0 1 0 1 1 0 0 1 2 1 1 1 2 0 1 1 1 0 1 1 1 1 1 1 0 1 0 1 1 1 2 1 0 1 2 2 2 2 2 1 0 0 0 0 0 1 1 1 1 0 1 2 0 1 0 2 0 1 2 0 1 2 0 1 1 1 0 0 1 0 0 0 0 0 0 1 0 2 1 0 2 0 0 0 0 2 0 1 0 1 0 2 0 0 0 0 0 0 1 1 1 0 0 0 0 0 1 0 0 1 1 2 1 1 1 0 2 1 0 0 1 1 1 1 1 0 0 1 0 2 2 2 2 0 1 1 0 2 0 1 0 1 1 0 1 2 0 1 0 0 2 0 0 0 2 0 0 2 1 0 0 0 1 0 1 1 0 1 0 1 0 1 0 2 1 1 0 0 0 0 2 0 0 0 0 2 0 0 0 0 0 0 1 2 0 0 0 0 0 0 0 0 1 1 1 0 0 0 0 0 2 2 0 0 0 0 2 1 0 0 1 0 1 2 1 1 1 0 1 0 0 0 1 0 0 1 0 2 0 0 0 0 0 0 0 0 2 2 0 0 1 1 0 0 1 1 1 1 1 1 0 0 0 0 1 0 0 0 2 0 1 1 0 0 2 1 1 1 1 0 1 0 0 2 0 1 0 1 1 0 0 2 1 1 1 0 2 1 1 0 2 2 2 0 2 0 0 0 1 1 2 0 1 2 2 1 1 2 1 2 1 1 1 2 1 0 0 1 1 0 0 0 0 1 1 0 0 1 0 0 0 0 0 1 1 1 1 1 0 1 0 0 0 0 0 0 1 0 2 0 1 0 2 2 0 2 0 0 1 0 1 1 1 1 1 0 0 0 0 2 0 0 1 1 1 0 2 2 1 2 0 0 0 0 0 0 0 0 1 0 1 1 0 0 1 1 1 1 0 1 0 2 0 2 2 1 0 0 0 1 0 2 0 2 0 1 1 1 1 0 0 0 0 1 1 2 0 0 0 0 0 1 1 0 2 0 0 0 1 0 0 0 1 1 0 0 0 1 0 1 0 0 1 1 0 0 0 0 0 1 1 0 0 0 1 0 0 1 0 0 0 2 0 0 1 0 2 0 0 0 2 0 0 1 1 0 0 2 1 0 0 0 0 0 0 2 0 0 1 1 2 0 1 1 0 1 0 0 2 0 0 1 1 1 1 0 1 2 2 0 0 0 0 0 0 1 0 0 0 2 0 0 1 0 0 0 0 2 0 1 1 1 0 0 0 0 1 0 0 2 1 1 0 1 0 0 0 2 2 0 2 2 2 2 2 0 0 0 0 1 0 0 1 0 0 0 0 0 1 0 0 0 0 0 0 0 0 0 1 0 0 1 0 0 0 2 1 1 1 2 1 0 1 1 0 0 0 0 0 0 0 1 1 1 1 0 0 1 2 0 2 2 2 1 2 2 2 1 0 0 1 0 0 0 0 1 2 1 1 0 0 0 2 0 0 1 1 1 2 0 0 1 1 0 2 0 2 2 1 1 0 0 2 0 2 2 1 0 0 0 0 0 0 1 0 0 0 0 0 0 0 1 1 1 1 1 0 0 1 1 0 0 0 1 1 0 0 0 1 0 0 1 0 0 0 0 0 0 0 0 1 2 2 2 2 0 1 1 0 1 1 0 0 1 2 0 0 2 0 2 2 0 1 0 2 2 1 1 1 0 0 1 0 1 1 0 1 2 0 0 0 2 2 0 0 2 2 2 2 1 1 0 0 1 1 0 2 0 0 1 1 0 0 0 0 2 2 2 1 2 0 1 0 2 0 2 1 1 1 2 1 1 1 1 1 0 0 0 0 0 0 2 1 0 0 0 0 0 0 0 1 1 0 0 0 1 1 1 1 2 0 0 2 0 1 0 2 0 0 0 0 1 0 2 1
170 0 0 2 0 1 1 1 1 2 0 0 0 1 1 0 0 2 0 0 0 0 0 2 2 0 0 0 2 2 1 1 0 1 1 1 2 2 0 0 2 2 0 0 1 0 0 0 0 2 2 0 1 0 0 2 0 0 0 1 1 2 2 2 1 1 1 0 1 0 0 0 2 2 1 2 1 2 2 0 1 0 2 1 1 0 0 0 0 2 0 0 2 2 1 1 0 1 1 1 1 2 1 0 2 1 2 0 0 2 0 1 0 2 2 2 0 1 2 0 2 1 1 1 1 1 0 0 1 1 0 0 0 0 0 0 0 0 2 1 0 0 0 0 1 0 0 0 0 1 1 0 0 0 0 0 1 1 1 0 1 0 2 0 0 2 0 0 1 1 1 1 0 2 0 0 1 0 0 0 0 0 1 0 0 0 1 2 0 0 0 1 2 1 2 1 1 0 0 0 0 0 0 2 2 0 0 1 2 1 0 0 1 0 1 2 0 0 2 1 0 0 2 0 0 0 1 2 0 0 0 0 0 0 1 0 0 2 1 1 1 0 2 0 1 0 1 0 1 1 1 1 0 0 1 1 0 2 0 1 0 1 0 0 0 0 0 0 1 0 0 2 0 1 0 0 0 1 1 1 0 2 0 0 1 0 2 1 0 2 0 0 0 0 1 0 1 1 0 1 0 0 2 0 1 0 0 2 0 1 0 1 0 0 1 0 0 0 0 1 0 0 1 0 1 0 0 0 1 2 2 2 0 0 0 0 0 2 0 0 0 0 1 0 0 0 1 0 1 1 1 0 1 1 1 0 2 0 0 2 0 0 1 0 1 0 0 0 1 0 1 1 1 2 1 0 0 1 0 1 0 0 0 1 1 1 0 1 1 0 0 0 0 0 2 2 2 1 0 0 0 0 0 2 1 1 0 1 0 0 0 0 0 0 0 0 2 0 1 0 1 0 0 2 1 2 1 0 2 2 0 2 0 2 1 1 0 1 0 0 2 0 1 1 2 2 0 1 2 0 1 2 0 1 1 1 0 2 2 1 2 1 0 0 0 0 0 1 0 0 1 1 2 2 2 0 2 0 0 1 0 0 2 2 1 1 0 0 0 0 1 1 0 1 1 0 0 0 0 0 1 2 2 0 2 0 2 0 0 0 0 0 1 1 1 1 0 2 0 1 1 1 2 0 1 2 0 0 0 0 0 2 0 1 0 1 2 0 0 2 0 0 0 0 2 0 2 1 1 0 1 0 0 0 0 0 1 0 1 0 1 0 1 1 1 0 1 0 1 0 0 0 1 0 1 1 1 1 1 2 1 0 0 1 0 0 0 1 1 1 1 0 1 2 0 0 0 0 0 0 0 1 1 0 1 1 1 1 0 2 2 0 0 1 0 1 0 0 0 1 1 1 0 0 0 2 2 1 0 0 1 1 0 0 2 1 0 2 2 0 1 0 0 0 2 1 1 1 1 0 0 1 1 0 0 2 0 2 1 1 1 0 0 0 0 1 2 2 0 2 0 0 0 0 0 2 0 0 1 1 1 1 0 1 0 0 1 0 2 0 0 0 1 0 0 0 0 0 0 2 0 2 0 0 1 0 2 1 1 0 1 0 0 1 1 1 1 1 1 0 0 0 0 0 2 1 1 0 0 0 2 0 0 0 0 1 2 0 0 2 1 1 0 0 0 0 0 1 0 0 0 0 0 1 0 0 2 0 0 0 0 0 2 0 0 0 2 0 0 2 0 0 0 0 0 0 1 1 0 0 1 1 0 0 1 2 0 2 2 2 1 2 2 1 0 0 0 0 0 0 0 0 0 2 0 1 1 0 0 2 0 0 1 1 1 2 1 2 0 0 1 0 0 2 2 2 2 0 0 2 0 2 2 0 0 1 0 1 0 0 0 0 1 0 1 1 1 0 0 0 2 2 1 0 0 0 0 1 0 0 0 0 0 0 0 2 0 0 2 1 0 0 1 0 0 0 0 0 1 1 2 2 0 0 0 0 0 0 1 1 0 1 2 1 2 0 2 1 1 0 0 1 1 1 1 1 0 0 0 2 0 0 0 0 0 2 2 0 2 1 0 1 2 1 0 0 1 1 0 1 0 2 0 1 0 0 0 1 1 1 0 0 2 1 1 1 2 1 1 0 1 0 2 2 2 0 2 2 0 0 2 0 1 0 0 0 0 0 2 0 0 1 0 0 0 0 0 1 2 1 0 1 0 0 1 0 1 0 0 1 0 1 0 2 0 0 0 0 0 1 1 0
171 0 1 2 0 0 0 2 1 1 0 1 0 0 0 0 0 2 1 1 1 1 0 2 2 0 2 0 1 1 1 1 1 2 1 1 2 1 0 2 0 0 1 0 0 1 0 0 0 1 0 0 0 0 2 2 0 0 0 0 1 2 1 2 0 0 0 0 2 1 0 0 2 2 2 2 0 0 0 0 0 0 2 0 1 0 0 0 0 2 0 0 2 1 0 1 0 0 0 0 2 2 0 0 2 1 2 0 0 2 0 1 0 2 2 2 0 0 1 0 1 0 1 1 1 1 0 0 0 0 0 0 0 0 1 1 1 0 0 0 0 0 0 0 0 0 0 0 0 1 0 0 0 1 0 0 1 0 1 0 0 1 0 1 1 1 1 1 0 1 1 0 1 1 0 2 1 0 0 0 0 1 1 1 0 1 2 2 1 1 0 2 2 1 2 1 1 1 0 0 0 0 0 0 0 1 1 1 1 0 0 0 0 0 1 2 0 0 0 1 1 1 2 0 0 0 2 1 0 0 0 0 0 0 2 0 0 2 1 1 1 1 2 0 2 0 0 0 2 0 0 0 0 1 1 1 1 2 2 2 2 0 0 0 0 0 1 0 2 1 1 0 0 2 1 2 1 1 2 2 1 1 1 1 0 1 1 1 0 2 0 0 0 0 2 0 1 0 0 1 0 0 1 1 0 0 1 1 0 0 0 2 0 0 1 0 0 1 0 1 1 0 2 1 1 0 0 0 1 2 2 1 0 0 0 0 0 1 0 1 0 1 2 0 1 2 1 1 1 2 0 1 0 0 0 1 0 0 0 1 1 1 1 0 1 2 0 1 2 0 0 0 0 2 0 0 0 1 0 1 0 0 2 0 0 1 0 0 0 1 1 2 1 0 2 1 1 0 0 0 0 0 0 2 2 1 0 0 0 1 0 0 1 1 1 1 1 1 0 1 1 1 1 2 1 2 0 0 1 0 1 0 1 0 1 1 0 1 0 0 2 0 1 0 1 1 0 1 2 1 0 1 0 1 1 0 1 1 1 0 2 0 0 0 0 0 0 0 0 0 0 0 1 1 1 0 1 0 0 0 1 0 0 0 2 1 0 1 1 1 0 1 0 2 0 0 0 0 2 0 0 1 0 1 1 2 2 1 1 0 0 1 0 0 0 2 1 2 0 1 1 1 1 1 0 1 0 0 0 2 0 1 0 0 2 0 2 0 1 2 1 1 1 0 2 1 0 2 2 0 1 0 0 0 1 2 1 1 0 1 0 0 1 0 0 0 2 0 2 0 1 0 0 0 0 1 1 1 1 2 1 0 0 1 0 0 0 1 1 0 0 1 2 0 2 2 0 1 1 0 0 1 0 0 2 2 2 0 0 2 0 1 0 0 2 0 0 0 1 0 0 0 0 0 0 0 1 1 0 0 0 2 0 0 2 1 0 0 2 0 0 0 0 1 1 1 1 2 0 0 1 2 1 0 1 2 0 1 1 0 0 0 1 1 0 0 1 2 1 0 1 0 0 0 1 2 0 0 1 1 1 1 0 1 0 2 1 0 0 0 0 0 0 0 0 0 0 1 0 1 0 1 0 0 1 0 2 1 2 1 0 0 0 1 0 1 1 2 1 1 0 1 0 1 0 1 2 0 0 0 1 0 0 0 0 0 0 0 0 0 0 0 0 0 0 0 0 1 0 1 1 1 1 0 1 0 0 0 2 0 0 1 2 1 1 1 1 0 0 1 1 1 1 1 1 0 0 1 1 1 1 1 1 1 2 2 1 2 1 2 1 1 2 2 1 0 0 0 1 0 0 0 1 1 1 0 1 0 1 1 0 0 1 1 1 1 1 0 2 0 1 2 0 2 2 1 1 0 1 2 1 2 1 0 0 0 0 0 1 0 0 1 0 0 0 0 0 0 0 0 1 1 1 0 2 0 1 0 0 0 1 2 1 0 0 1 0 0 2 1 1 0 0 0 0 0 0 1 2 1 2 1 0 0 0 0 0 0 0 1 1 2 0 1 2 1 2 2 0 0 0 2 1 1 1 2 1 2 0 2 0 1 0 0 0 1 1 1 2 2 0 0 0 2 2 2 2 2 1 0 0 2 1 2 1 1 1 0 1 1 0 0 2 1 0 1 1 0 0 2 0 1 1 2 2 0 1 0 0 0 0 2 0 0 0 0 0 0 2 0 1 0 0 0 0 1 1 0 1 0 0 0 0 0 0 0 2 0 1 1 0 1 0 1 0 0 0 0 0 0 1 0
172 0 0 1 0 0 0 1 1 1 0 0 0 0 0 0 0 0 0 0 0 0 0 2 2 0 1 0 2 2 2 0 1 1 1 1 0 1 1 0 1 1 1 0 0 1 0 0 0 1 1 0 1 1 0 2 0 0 1 1 1 1 2 2 0 1 1 0 1 0 0 1 2 2 1 2 1 0 0 1 0 0 2 0 2 0 1 1 1 2 1 1 0 1 2 2 0 0 0 0 2 1 1 0 1 1 2 1 0 2 1 0 0 1 1 1 0 0 1 0 1 0 1 1 1 1 0 0 1 0 0 0 1 0 0 0 2 0 1 0 1 0 0 0 0 0 1 0 0 0 0 0 0 0 0 2 1 2 0 1 1 0 2 0 1 2 2 0 1 2 0 0 0 2 1 1 1 0 0 0 0 0 1 0 0 0 0 2 1 0 1 2 2 1 2 1 1 0 0 0 0 1 0 0 0 2 2 0 1 1 0 0 1 0 2 2 1 1 0 1 0 0 2 0 0 1 0 0 0 0 1 1 0 0 2 0 0 2 1 1 1 0 2 1 1 0 0 0 2 0 0 0 0 0 0 1 0 1 0 0 0 0 0 2 1 0 0 0 1 0 2 0 1 1 0 0 1 1 2 1 0 2 1 1 0 0 2 1 0 2 0 0 0 1 2 1 1 0 0 1 0 1 1 1 0 1 0 2 1 0 1 0 0 0 1 0 1 0 0 0 1 1 1 0 1 0 1 0 2 1 1 0 0 0 0 0 0 1 0 0 1 1 1 0 1 0 1 0 1 1 0 1 0 0 0 1 0 0 0 0 0 0 1 0 1 1 0 1 2 1 0 0 0 2 0 0 0 2 1 1 0 0 1 0 0 0 0 0 0 1 0 0 0 0 2 0 0 0 1 1 1 1 0 2 1 0 0 1 1 0 0 1 0 0 0 0 1 0 0 0 0 1 0 0 0 2 1 0 2 2 0 0 0 1 1 0 0 2 0 1 1 0 0 0 0 1 1 2 2 1 0 2 0 1 0 0 0 2 2 1 2 0 1 0 0 1 1 1 0 0 1 1 2 2 0 0 0 0 0 1 1 0 2 2 0 2 1 1 1 0 1 1 0 1 1 0 0 1 1 0 0 1 1 1 1 0 2 1 0 0 0 0 0 0 1 1 2 2 0 2 2 0 1 0 0 1 1 1 1 1 1 0 0 0 0 0 2 0 0 1 2 2 0 0 1 2 0 0 0 0 0 0 0 1 0 1 0 2 0 1 0 0 0 0 0 0 2 1 0 1 0 1 0 0 0 0 1 2 2 2 2 0 1 1 0 0 0 1 0 0 0 0 1 0 2 1 0 0 0 0 0 2 1 0 2 2 1 2 0 1 1 0 0 0 0 0 0 0 0 1 1 1 0 0 0 0 1 1 0 0 0 0 0 0 1 1 0 2 2 0 0 1 0 2 0 1 1 1 0 0 1 1 1 0 0 2 0 1 1 0 0 0 2 0 0 2 0 2 0 1 1 0 1 0 0 2 0 1 2 0 0 0 0 1 0 1 2 0 1 0 0 0 0 2 0 0 2 0 0 0 0 1 0 0 1 0 2 1 1 0 1 0 0 2 1 0 1 1 1 0 1 0 0 0 2 1 1 1 1 0 1 0 0 0 0 0 2 0 0 1 0 1 1 0 2 0 0 0 0 0 0 0 0 0 1 0 1 0 1 0 0 1 2 0 0 1 2 1 0 1 1 0 0 0 0 0 1 2 0 0 1 1 0 0 1 2 0 2 2 2 0 2 1 1 1 0 0 0 0 0 0 0 0 1 0 2 0 0 0 1 0 0 1 1 1 1 2 1 0 0 1 0 0 2 2 2 1 0 0 1 0 1 2 1 1 0 0 1 1 0 1 0 0 0 0 0 0 0 0 0 1 1 1 0 1 0 1 0 0 0 1 1 0 0 0 0 1 0 2 0 2 0 0 1 0 1 0 0 2 1 1 1 1 1 2 2 0 1 0 0 1 2 1 2 2 0 2 1 0 0 1 2 2 2 1 1 0 1 0 2 0 0 0 0 0 2 2 1 1 1 0 0 2 1 0 0 1 0 0 1 0 2 0 1 0 0 0 2 0 0 0 0 2 0 1 2 1 0 0 1 1 0 1 1 2 1 2 0 0 0 1 1 0 0 0 0 0 0 0 0 2 0 0 1 0 1 1 0 2 0 0 0 0 1 0 1 1 0 0 2 0 2 0 2 0 0 1 0 0 1 2 1
173 0 0 2 0 0 0 1 2 0 0 1 1 1 0 1 1 1 0 0 0 0 0 2 2 0 1 0 1 2 2 1 1 1 1 1 1 0 1 1 0 0 1 0 1 1 0 0 0 1 1 0 0 1 0 1 0 0 0 1 0 1 0 0 0 0 0 1 1 0 0 1 2 2 0 2 2 1 1 0 1 0 1 1 1 0 0 0 0 2 0 0 0 2 0 1 1 1 1 1 1 2 1 0 2 1 2 1 1 1 0 1 1 2 2 2 0 0 0 0 2 0 2 0 2 1 0 0 1 0 0 0 0 0 0 0 0 0 0 0 0 0 0 0 0 1 0 0 0 0 0 0 0 1 1 0 0 0 0 0 1 0 1 0 0 0 0 1 1 1 1 1 1 1 0 2 1 0 0 0 0 0 2 0 0 0 0 1 0 0 0 1 1 0 2 1 1 1 0 0 0 1 0 1 1 2 1 0 0 0 2 0 1 0 1 2 0 1 1 1 1 1 2 0 0 0 1 1 0 0 0 0 0 0 2 0 0 2 0 0 0 0 2 1 2 0 0 0 0 1 1 0 0 0 0 1 1 0 0 0 0 0 0 0 0 0 0 0 2 1 0 1 0 0 0 0 1 1 2 1 0 2 1 1 0 0 2 1 1 2 0 1 0 0 2 0 2 1 1 2 0 0 1 1 0 0 0 2 0 0 0 1 0 0 1 0 0 0 1 0 0 2 2 1 1 0 1 0 1 2 2 2 0 0 0 0 0 2 0 1 1 1 2 0 0 0 1 0 1 2 1 0 0 1 0 0 0 0 0 1 0 0 1 1 1 0 0 1 2 0 0 0 1 2 1 0 0 2 1 1 0 1 0 1 1 1 0 0 0 1 0 0 1 0 2 1 1 0 1 1 0 1 0 2 1 0 0 0 0 0 2 0 1 1 1 1 0 0 0 0 0 2 1 1 1 2 2 0 1 0 1 1 1 1 0 0 0 1 0 0 0 0 0 1 0 2 2 1 2 1 0 2 0 1 0 0 0 2 2 1 1 1 1 0 0 1 1 1 0 0 1 1 1 1 1 0 2 0 0 1 0 0 0 0 1 1 0 1 1 0 0 1 0 1 2 0 0 0 0 0 2 2 2 0 2 0 2 1 0 0 0 0 0 0 1 0 0 2 0 0 1 2 2 1 1 2 0 1 1 1 1 0 0 0 1 0 1 0 0 1 0 0 0 2 2 1 1 0 0 0 0 0 0 0 0 0 0 0 0 1 0 0 0 1 1 0 0 0 1 0 2 2 0 0 0 0 2 1 1 2 2 0 2 1 1 0 1 0 0 0 0 1 1 0 0 0 1 2 2 0 2 0 1 0 2 2 2 0 0 0 1 0 1 1 1 2 0 0 0 1 0 1 0 0 0 1 2 1 0 0 1 1 1 0 1 1 0 1 2 0 0 0 0 1 1 2 2 2 0 0 2 1 0 2 2 2 0 1 0 1 1 0 2 0 2 0 1 2 0 0 2 0 0 0 1 2 0 1 2 0 1 2 0 2 0 1 2 1 0 0 1 1 0 1 0 0 1 0 0 1 0 1 0 0 1 0 1 0 1 1 1 0 0 2 0 1 0 2 2 0 1 0 1 0 1 2 0 0 0 0 0 0 0 0 0 0 1 0 0 2 0 2 0 0 0 0 0 1 0 0 0 0 0 1 1 1 0 0 1 0 0 0 2 1 1 0 2 2 0 2 0 0 0 1 1 0 2 2 0 0 1 1 0 0 0 2 0 0 0 2 0 2 1 1 0 1 0 1 0 0 0 0 0 2 0 0 2 0 1 1 0 0 1 1 1 2 1 0 2 0 2 2 0 1 1 1 0 0 0 1 0 2 2 0 0 1 1 0 1 0 0 0 2 0 2 2 2 1 0 0 2 1 2 1 0 1 2 1 0 0 2 2 0 0 0 2 1 0 2 0 0 0 0 1 0 2 0 0 2 2 2 2 0 0 0 0 0 1 0 0 1 2 0 1 2 0 2 2 1 0 1 2 1 1 1 1 1 1 0 2 0 0 0 0 1 1 2 1 1 0 0 1 2 2 2 2 2 2 0 0 0 0 0 1 0 0 0 1 2 2 0 1 2 2 0 1 2 0 0 1 1 0 2 0 1 1 1 0 0 0 0 1 0 0 1 1 1 0 1 0 1 0 0 0 0 0 0 0 0 0 0 0 1 1 0 1 2 0 1 2 0 0 0 2 0 1 0 0 1 1 1 0
174 1 0 2 0 0 0 2 2 2 0 0 0 0 0 0 0 1 1 0 0 0 0 1 1 0 1 0 1 2 2 1 1 0 2 0 2 2 0 0 2 2 0 0 0 0 0 0 2 2 0 0 0 0 1 1 0 0 0 0 0 0 2 1 0 0 0 0 0 0 0 0 2 2 2 2 0 2 2 0 1 0 2 0 2 0 0 0 0 1 0 0 1 1 1 1 0 2 1 1 2 2 2 0 2 0 2 1 1 1 0 2 2 2 2 2 2 0 2 0 0 0 1 2 0 0 0 0 1 0 1 1 0 0 0 0 2 0 0 0 1 0 0 1 1 0 1 0 0 0 0 0 0 1 0 0 1 1 2 0 1 2 0 1 0 1 1 0 1 2 0 0 0 2 0 0 2 0 0 1 0 0 0 1 1 2 1 2 1 0 2 2 1 0 1 2 1 0 0 0 0 0 0 1 1 1 1 0 1 0 0 0 1 0 2 2 0 0 0 0 2 2 2 0 0 0 0 1 0 0 0 0 0 1 1 1 0 2 1 1 1 1 2 1 2 0 0 0 2 0 0 0 0 0 0 1 1 1 0 1 0 1 0 1 0 0 1 0 2 2 1 0 0 0 0 0 0 1 2 1 0 2 0 0 0 0 1 1 0 2 0 1 0 0 1 0 2 0 0 1 0 1 2 0 0 0 1 2 0 0 0 2 0 0 1 0 0 0 1 0 0 1 1 0 1 0 1 1 1 2 2 1 0 0 0 0 0 2 0 1 1 1 1 1 2 0 0 0 0 1 1 0 1 0 1 0 0 0 0 2 0 0 2 0 2 0 0 0 1 0 1 1 0 2 1 0 0 1 1 2 2 0 0 0 1 0 0 0 0 0 0 0 1 0 2 1 1 0 1 1 0 1 0 1 1 0 2 0 0 0 1 0 0 0 0 0 1 0 0 0 0 2 0 0 1 1 0 0 2 2 0 0 0 2 1 1 0 0 0 0 2 0 2 0 0 1 0 0 0 0 0 1 0 2 2 0 2 2 2 2 1 2 1 0 0 2 2 2 0 1 1 1 1 1 1 0 1 0 0 1 1 0 1 1 1 2 1 1 1 0 1 2 0 2 0 0 0 2 2 0 2 2 1 1 1 0 1 0 0 0 0 1 1 0 2 0 0 2 0 0 0 2 2 0 1 2 0 0 0 1 0 0 0 0 0 0 2 0 0 2 1 1 0 1 2 2 2 1 1 0 1 0 0 1 1 1 0 0 0 1 0 0 0 1 1 1 0 0 0 0 1 1 1 0 0 1 2 2 2 2 2 0 2 2 0 2 0 2 1 0 1 1 0 2 0 0 0 0 0 0 0 2 0 1 1 2 0 1 0 2 0 0 1 1 0 1 0 0 0 1 0 1 0 0 0 2 2 1 0 0 0 2 0 0 1 1 0 0 1 1 0 1 0 1 1 1 1 1 1 0 0 1 0 1 2 1 0 2 2 0 0 0 0 1 0 0 1 2 1 1 0 0 0 0 0 1 1 2 0 2 2 0 0 1 0 0 2 0 0 1 0 0 0 0 0 0 1 0 0 1 0 1 0 0 1 0 2 2 1 1 0 0 0 2 0 1 2 0 0 0 0 0 1 0 1 2 0 1 1 1 0 0 0 0 0 1 2 0 1 2 1 0 0 1 2 0 1 2 0 0 0 0 0 0 0 1 0 0 2 0 0 1 2 0 0 0 2 0 0 0 0 0 1 0 0 1 1 0 2 2 2 2 0 1 2 1 0 2 0 2 0 0 1 0 0 0 0 0 0 2 0 0 0 2 0 1 1 0 0 1 0 0 1 1 1 2 0 1 2 0 2 2 0 2 2 1 0 0 1 1 0 0 2 0 0 1 2 0 1 0 1 0 1 0 1 1 1 0 1 1 1 1 2 1 0 0 1 0 0 0 2 2 0 0 0 1 1 0 2 1 0 0 0 0 0 0 0 2 2 0 1 1 0 0 0 0 0 0 1 0 1 1 0 2 2 0 2 1 2 0 2 2 0 0 2 1 1 1 1 0 1 1 0 0 0 2 2 1 2 2 0 0 2 0 2 2 2 1 0 1 0 2 0 1 0 0 0 1 0 0 0 0 1 1 1 2 1 0 1 1 1 1 1 0 1 0 1 1 1 1 0 1 0 0 0 0 0 0 0 0 0 0 0 0 0 2 2 0 0 0 0 0 1 2 0 2 2 0 1 1 0 1 1 2 1 0 0 0 0 0 2 1
175 1 0 1 1 0 0 2 1 1 0 0 1 1 0 1 0 1 0 0 0 0 1 2 2 0 1 0 1 2 2 1 0 0 1 1 2 2 0 0 1 1 1 0 0 0 1 0 0 0 0 0 0 1 2 0 0 0 0 0 0 1 2 2 1 1 1 0 0 0 0 0 1 1 1 1 1 2 2 0 2 0 1 2 1 0 0 0 0 2 0 0 1 2 1 1 0 2 2 2 2 2 1 0 2 1 2 1 1 1 0 1 1 1 1 1 1 0 1 0 1 0 2 0 2 2 0 0 1 1 0 0 0 0 0 0 0 0 1 0 0 0 1 0 1 0 0 0 0 0 0 0 0 0 0 0 0 2 2 0 0 1 0 0 2 1 1 1 1 2 0 1 1 1 0 0 1 0 0 0 0 0 0 0 0 0 0 2 1 0 1 2 2 1 2 1 1 1 0 0 0 0 0 1 1 2 2 0 2 0 0 0 0 0 1 2 1 0 0 1 1 1 2 0 0 1 1 2 0 0 0 0 0 0 1 0 0 2 0 0 0 0 1 0 1 0 0 0 1 1 1 1 0 0 0 1 1 2 0 0 0 0 1 2 0 0 0 0 1 1 0 1 1 0 0 0 0 1 1 1 1 1 0 0 0 0 1 0 0 2 0 1 0 0 2 0 2 1 1 2 0 1 2 0 0 0 0 2 0 0 0 2 0 0 2 0 0 0 0 0 0 0 0 0 1 0 1 0 1 1 2 1 0 0 0 0 0 0 0 0 1 1 1 0 0 0 0 0 2 1 0 0 1 0 1 1 1 1 0 2 0 0 1 0 1 0 0 1 1 0 1 1 0 2 1 0 0 1 0 2 1 0 0 0 0 0 0 0 0 0 0 0 1 0 2 1 1 0 1 1 0 1 0 2 1 0 0 0 1 1 0 1 1 1 1 0 1 0 0 0 0 1 1 2 2 2 2 0 1 0 1 0 0 2 1 1 0 0 0 0 1 0 1 1 1 2 1 1 1 0 0 1 0 2 2 2 0 0 0 1 1 1 0 0 0 1 1 1 0 0 1 1 0 0 0 0 0 1 1 1 1 1 1 1 1 2 0 1 1 0 1 1 1 2 2 0 0 0 0 0 1 2 1 1 1 0 1 2 0 0 0 1 0 0 0 1 0 2 0 1 1 1 1 0 0 1 1 1 1 1 0 1 0 1 0 0 2 0 0 1 0 0 0 0 1 1 2 2 2 0 1 0 0 0 1 1 0 1 2 0 0 2 1 1 1 1 0 0 1 0 0 0 1 0 0 0 1 1 2 1 2 0 1 1 0 1 0 0 0 0 1 1 1 0 0 0 0 1 1 0 0 1 0 0 2 2 1 0 0 0 1 0 2 2 0 2 0 0 0 0 1 0 1 1 0 1 1 1 0 0 1 2 0 0 2 0 1 1 2 0 0 1 0 2 1 2 2 1 1 0 1 1 1 0 1 1 0 1 0 0 0 0 2 2 0 0 2 1 2 0 0 2 1 0 0 1 2 0 1 2 0 1 0 2 1 1 1 1 0 1 0 0 0 0 0 0 2 1 0 2 0 2 0 0 2 0 2 2 2 0 0 0 0 2 0 0 0 2 2 0 0 0 0 0 2 0 2 1 1 1 1 1 0 0 0 1 0 0 0 1 0 0 0 0 2 0 1 1 0 0 1 1 0 1 1 1 0 0 2 0 0 0 2 1 0 1 2 1 0 1 0 0 0 1 1 0 1 1 0 0 2 2 1 1 1 2 1 2 0 2 0 0 2 2 0 0 0 0 0 1 0 0 1 1 1 2 1 1 0 1 0 0 0 0 0 2 1 1 1 1 0 2 0 2 2 1 0 0 0 1 0 1 2 0 0 2 0 0 0 0 0 0 1 1 1 0 1 0 0 0 2 1 0 0 0 0 0 0 0 1 0 2 0 0 0 1 1 0 1 1 0 0 0 1 0 1 0 2 2 2 2 2 1 1 1 1 0 1 0 0 1 2 1 1 0 0 2 2 0 0 0 1 1 1 1 1 1 1 0 2 0 1 0 0 0 2 2 1 0 0 0 1 0 1 0 1 2 1 0 0 0 1 0 2 0 0 0 1 0 0 0 0 1 2 1 1 1 1 1 0 0 0 1 1 1 0 1 1 0 0 2 0 0 1 1 1 1 0 1 0 0 0 0 0 0 0 0 0 2 0 0 0 1 1 0 1 1 0 1 1 0 0 0 2 0 2 0 0 0 0 1 0
176 0 0 2 0 0 0 2 2 0 0 0 1 1 0 0 0 1 2 1 0 0 0 2 2 0 0 0 2 1 1 2 1 0 2 1 2 2 0 0 2 2 1 0 0 1 0 0 0 1 1 0 0 0 0 1 0 0 0 0 1 1 0 2 0 0 0 0 0 0 0 0 2 2 1 2 1 1 1 1 0 0 2 0 1 0 0 1 1 2 0 0 1 2 0 1 0 1 1 1 0 2 2 0 2 0 2 0 0 2 1 1 1 1 1 1 1 0 1 0 2 0 2 0 2 2 0 0 2 2 0 0 0 0 1 1 0 0 0 0 0 0 0 0 0 0 1 0 0 2 1 0 0 0 0 0 0 0 0 0 1 2 0 0 2 0 0 1 0 2 0 1 0 2 0 1 1 1 1 1 1 1 0 2 0 2 2 2 2 1 1 2 2 1 2 1 2 0 0 1 0 0 1 1 1 1 1 1 1 0 1 0 1 1 1 2 0 2 1 1 1 1 2 0 0 0 1 1 0 0 0 0 1 0 2 1 0 2 0 0 0 1 2 0 1 0 0 0 2 0 0 0 0 0 0 1 0 0 0 0 0 0 1 2 0 0 0 0 1 1 1 1 0 1 0 0 1 0 1 0 0 2 1 1 0 1 1 2 0 2 0 1 0 1 2 1 2 1 1 1 0 0 1 1 1 0 0 2 2 0 2 0 0 0 1 0 0 0 2 0 0 2 1 0 0 0 0 0 2 0 2 2 0 0 0 0 0 2 0 0 0 0 1 0 0 0 0 1 0 1 1 1 1 0 1 0 1 0 0 1 0 0 1 0 1 0 0 1 1 0 1 1 0 1 0 0 0 1 1 2 1 0 1 1 0 1 0 1 1 0 1 1 1 0 2 1 1 1 0 0 0 0 0 2 2 1 0 0 0 0 0 2 1 1 1 0 1 0 0 0 0 2 1 1 0 2 1 0 1 0 1 0 0 2 1 0 0 0 0 0 0 0 2 0 1 1 0 2 2 0 0 1 0 1 0 0 0 2 1 2 1 1 0 0 0 0 0 0 0 0 1 1 0 0 0 0 0 0 0 0 0 0 0 0 2 0 0 1 0 1 1 1 0 2 2 0 0 0 1 1 1 2 1 1 1 0 2 0 0 0 0 0 0 1 0 1 0 2 0 0 0 1 2 0 2 2 0 2 2 0 2 0 0 0 0 0 2 0 1 1 1 1 0 0 1 2 1 1 2 1 0 1 0 0 2 0 0 1 0 1 0 0 0 1 1 0 1 0 1 0 2 2 2 0 1 1 2 0 2 0 2 0 2 0 1 0 1 1 0 0 0 1 1 0 1 0 0 0 0 0 0 2 1 0 1 1 1 1 0 2 1 0 0 0 2 0 0 0 1 0 1 0 0 0 0 1 2 1 0 0 1 1 0 0 1 1 0 0 2 0 0 0 0 2 0 1 1 0 0 1 1 1 0 1 2 2 0 1 0 0 0 0 0 1 1 0 1 2 0 1 1 0 1 0 0 1 1 1 1 1 1 0 0 2 1 0 1 1 0 0 1 1 1 1 0 0 1 0 0 1 0 1 0 0 0 0 2 2 2 0 1 1 0 2 0 1 0 1 1 0 0 0 0 0 2 2 0 0 0 0 1 0 0 0 0 0 1 0 0 1 0 1 0 0 0 1 0 0 0 0 0 0 0 0 0 0 0 0 2 0 0 1 2 2 1 0 2 2 0 1 1 0 0 1 1 0 1 0 1 1 2 2 0 0 1 2 0 2 2 2 0 2 2 0 0 0 0 0 0 1 0 0 0 2 0 2 0 1 0 0 0 0 2 2 2 2 0 1 2 0 2 2 0 2 2 1 0 0 1 2 0 2 1 0 0 2 1 2 1 0 0 0 0 0 0 0 0 0 0 0 2 1 0 0 0 0 0 0 0 0 1 2 0 0 0 1 0 0 2 0 1 1 0 1 0 0 1 2 1 0 1 0 0 0 0 0 0 0 1 0 1 1 1 1 2 0 2 2 1 2 0 1 1 1 1 1 0 2 0 2 0 1 0 0 2 2 2 0 2 1 0 1 2 1 0 1 2 0 1 0 1 1 0 2 0 0 0 2 0 0 0 0 1 1 1 1 0 0 0 1 1 0 1 1 1 0 1 0 0 0 1 0 0 1 1 1 1 0 0 0 1 0 0 0 0 0 0 0 1 1 0 0 0 0 0 0 0 0 0 0 0 0 0 2 0 1 1 0 0 0 2 0
177 1 0 0 1 0 0 1 2 0 0 1 1 2 0 1 1 0 2 0 1 0 0 1 1 1 0 0 2 1 1 2 0 2 0 2 2 1 0 0 0 0 1 0 0 0 0 0 0 1 1 0 1 0 0 2 0 1 0 0 1 2 1 1 0 1 1 0 0 0 0 0 2 2 2 2 0 1 1 1 1 0 1 1 1 0 0 0 0 2 0 0 2 2 0 0 0 1 0 0 1 2 0 0 2 0 2 2 2 0 0 2 1 2 2 2 0 0 0 0 2 0 1 1 0 0 0 0 1 1 0 0 1 0 0 0 1 0 0 0 2 0 0 0 0 0 0 0 0 1 1 0 0 0 0 1 0 1 0 0 1 1 0 0 1 2 1 1 1 2 0 1 0 2 1 1 2 0 0 0 0 0 1 0 1 1 1 0 0 0 0 0 2 0 2 2 1 0 0 0 0 0 0 0 0 1 1 0 1 0 1 0 1 0 2 2 0 0 1 1 0 0 2 0 0 0 0 1 0 0 0 0 1 1 0 0 0 2 0 0 0 0 2 0 1 0 0 0 1 1 1 0 0 0 0 1 1 1 0 0 0 0 0 1 0 0 0 0 2 0 1 1 0 0 0 0 0 2 2 2 0 2 2 2 0 0 2 1 0 2 0 1 1 0 2 0 1 1 0 1 0 1 2 0 0 0 1 2 1 0 1 1 0 0 1 0 0 0 0 0 1 2 1 2 1 0 1 0 1 1 2 1 0 0 0 0 0 2 0 0 0 0 2 0 0 0 2 0 0 0 1 0 0 0 0 0 0 0 0 0 0 0 0 0 0 0 0 0 2 0 0 0 1 1 0 1 0 1 0 1 1 1 1 1 1 1 0 1 1 0 1 1 0 0 1 0 0 0 0 0 0 0 1 1 0 0 1 1 0 0 0 0 0 0 1 0 0 1 0 0 0 1 0 2 2 2 1 0 2 0 2 0 0 2 2 2 0 1 0 0 1 0 1 1 0 2 2 0 0 2 0 0 0 1 1 1 0 1 1 0 2 1 0 1 1 2 1 1 0 1 1 1 2 2 1 1 0 1 1 1 1 1 1 1 1 2 0 1 1 0 1 1 0 1 1 0 0 1 2 0 1 2 1 0 2 1 1 1 0 0 0 0 0 0 1 1 1 2 0 0 1 2 1 0 0 0 2 0 0 1 0 0 0 1 2 0 1 0 0 2 0 0 0 1 1 1 2 2 2 0 1 0 0 0 1 0 0 0 0 0 0 0 0 0 0 0 1 1 1 0 0 0 0 0 0 0 0 1 1 2 2 0 0 0 0 0 0 1 1 1 0 0 0 1 0 2 0 1 1 0 1 2 2 1 1 1 0 1 0 2 0 0 0 1 0 1 0 1 0 1 1 1 0 0 0 0 2 1 0 0 0 2 0 0 2 0 0 0 2 0 0 1 0 2 0 1 2 1 0 1 1 2 0 1 1 1 0 2 2 0 0 0 2 0 0 2 2 1 1 0 1 1 1 0 1 2 1 0 1 1 1 1 0 2 1 1 1 0 2 0 0 0 0 0 0 0 1 1 0 1 0 1 0 0 1 0 2 2 2 0 0 0 0 2 0 1 1 0 0 0 0 0 0 1 0 1 2 1 1 1 2 1 0 0 0 0 2 0 0 1 0 0 0 0 1 1 1 1 0 0 0 0 0 0 1 0 1 0 2 0 0 1 2 2 1 0 2 1 0 0 1 0 1 0 0 0 0 2 0 0 1 1 1 1 2 1 0 2 1 2 1 1 2 2 2 0 0 0 1 0 1 0 2 2 2 1 0 0 0 1 0 0 0 0 0 1 1 0 2 0 2 2 0 1 1 1 0 0 0 2 0 2 1 0 0 0 0 0 0 0 0 0 1 0 1 0 0 0 0 0 1 0 1 0 0 0 1 0 0 0 0 1 0 0 0 2 0 0 2 2 0 0 0 0 0 0 0 1 2 1 2 2 0 1 1 0 1 0 0 0 1 1 0 0 1 1 1 2 0 0 1 1 2 2 1 1 0 0 0 2 0 0 0 0 1 0 1 1 1 1 0 0 2 1 1 1 1 1 0 0 1 1 0 2 0 1 1 0 0 0 0 0 2 1 0 0 0 0 0 0 1 0 1 0 1 0 1 1 0 0 2 0 0 0 0 0 0 0 1 0 1 1 0 0 0 0 1 1 1 1 0 1 2 2 0 0 2 0 0 2 0 1 0 2 1 0 0 0 0 0 1 0
178 1 0 2 1 0 0 2 1 1 0 0 0 0 0 0 0 1 1 1 1 1 0 1 1 1 0 0 1 1 1 1 1 1 0 1 1 1 0 0 1 1 0 0 0 0 0 0 0 2 0 0 0 0 1 1 0 0 1 1 1 2 2 2 1 0 1 0 0 0 0 0 2 2 2 2 0 0 0 1 0 0 1 1 0 0 0 0 0 2 0 0 1 2 1 2 0 1 1 1 1 1 1 0 2 0 2 0 1 1 0 1 0 1 1 1 0 0 2 0 1 0 1 1 0 0 0 1 1 1 0 0 1 0 0 0 1 0 1 1 0 0 1 0 1 0 0 0 0 1 0 0 0 1 1 0 1 0 1 0 0 1 1 0 1 2 1 1 0 1 1 1 0 2 2 1 2 2 2 2 2 2 1 0 0 0 1 2 0 0 0 2 2 2 2 2 0 0 0 0 0 1 0 1 1 1 1 0 2 0 1 0 1 0 2 2 1 0 1 1 1 1 2 0 0 0 0 2 1 1 1 1 0 0 1 1 1 2 0 0 0 0 2 0 1 0 0 0 2 0 0 0 0 1 1 2 2 2 1 1 1 0 0 1 1 0 0 0 2 2 0 1 1 1 1 0 0 0 1 0 1 0 1 1 0 1 1 1 0 2 0 0 1 0 2 0 1 2 1 2 0 0 1 1 0 0 0 0 1 0 1 0 0 2 2 0 0 1 1 0 0 1 0 0 0 0 0 0 1 1 1 1 0 0 0 0 0 0 0 0 1 1 2 1 0 0 1 1 2 2 1 0 0 1 0 0 0 0 0 1 0 0 1 0 1 1 0 2 2 0 0 0 1 2 1 0 0 2 0 1 0 2 0 1 0 0 0 0 0 1 0 0 0 0 2 1 1 1 1 1 0 1 0 2 0 0 0 0 0 0 1 1 1 1 1 1 1 0 0 0 0 2 0 1 0 2 2 0 2 1 1 1 1 1 1 1 0 1 0 1 2 0 1 1 1 2 0 1 2 1 0 1 0 2 1 1 0 1 1 0 1 0 0 1 0 1 1 0 0 0 2 2 0 0 1 1 0 0 0 0 0 0 2 2 0 2 0 1 1 0 1 1 0 1 0 0 0 0 0 2 2 2 1 1 1 1 2 0 0 0 0 0 1 0 1 1 0 2 0 1 1 1 0 0 0 0 1 1 1 1 1 1 0 1 1 0 2 0 1 2 1 0 0 1 1 1 1 1 1 0 0 0 1 0 1 0 1 0 0 1 0 0 0 0 0 0 1 0 0 0 0 0 1 0 1 1 1 1 1 2 2 0 2 0 2 0 2 0 0 0 0 1 0 0 0 0 0 0 0 0 0 2 0 1 1 1 1 0 1 2 0 0 1 1 0 1 1 0 0 1 0 0 0 0 0 0 1 1 0 0 0 2 1 0 2 1 1 1 1 1 0 0 0 1 0 2 2 1 0 0 1 1 1 0 0 2 0 2 2 0 0 0 0 2 0 0 1 2 0 1 1 0 0 0 0 2 0 0 1 1 0 1 0 0 0 0 1 1 0 0 0 0 1 0 1 0 1 0 0 1 0 1 0 1 1 1 1 2 2 1 0 0 0 1 1 0 0 2 1 0 0 0 0 0 2 2 0 0 0 0 1 0 0 0 0 0 2 0 0 0 0 0 0 0 1 0 1 1 0 0 0 0 0 2 0 0 1 0 2 0 0 2 2 1 0 0 2 1 0 1 1 0 0 0 0 0 2 1 1 1 1 1 0 0 1 2 0 2 1 2 0 1 2 2 1 0 1 1 0 0 0 0 1 1 1 0 0 1 1 0 0 0 1 1 1 2 1 0 2 0 2 2 0 2 2 2 1 0 1 2 0 1 2 0 0 0 0 0 1 0 0 0 0 0 0 0 0 0 0 0 1 1 1 0 0 0 0 0 0 0 1 1 0 0 0 0 0 0 1 1 0 0 0 0 0 1 0 2 1 1 2 1 0 0 0 0 0 2 0 0 0 2 1 1 2 0 2 1 0 0 0 2 2 2 0 0 1 1 0 1 0 2 0 0 0 2 2 0 0 0 0 0 2 1 0 0 1 1 1 0 0 2 0 1 0 0 0 1 1 1 0 0 2 0 0 0 1 0 1 0 1 0 1 0 1 0 1 2 0 0 2 0 0 0 0 1 1 0 1 0 1 0 0 0 0 1 1 0 2 1 1 0 1 1 0 0 1 0 0 1 0 0 1 2 0 0 1 0 0 0 1 0
179 0 1 2 0 1 1 2 2 0 0 0 1 1 0 1 1 2 0 0 1 0 0 1 1 0 2 0 2 1 1 2 1 1 0 2 0 1 0 0 2 2 0 0 0 0 0 0 0 0 1 0 0 0 1 2 0 1 0 1 1 2 2 2 0 0 1 1 1 0 0 1 2 2 2 2 0 1 1 0 1 0 2 1 1 0 0 1 0 2 0 1 2 2 1 2 0 1 1 1 1 1 2 0 2 0 2 1 1 1 0 1 1 2 2 2 1 0 1 0 0 0 0 2 0 0 0 0 2 2 0 0 0 0 0 0 0 0 2 1 0 0 0 0 0 0 0 1 0 0 0 0 1 0 0 1 0 1 0 0 0 1 0 0 1 0 0 1 0 2 0 1 0 2 0 1 1 0 0 0 0 0 0 0 1 1 0 2 0 1 0 2 0 0 0 2 1 0 0 0 0 1 0 2 1 1 1 2 1 0 1 1 2 1 0 2 0 1 1 1 1 1 1 0 0 0 1 1 1 1 0 1 0 1 1 0 0 2 0 0 0 0 2 1 1 0 0 1 1 0 0 0 1 0 0 1 1 2 1 2 1 1 0 1 0 0 0 0 2 1 0 2 1 0 0 0 1 1 1 0 0 1 0 0 0 1 0 1 0 2 0 1 0 0 2 0 2 2 0 2 0 0 2 0 1 0 0 1 0 0 0 1 0 0 2 0 2 1 0 0 0 0 2 0 1 0 1 0 1 1 1 1 0 0 0 1 0 2 1 2 0 1 0 0 0 0 2 0 0 0 1 0 0 1 0 1 1 0 0 0 1 1 1 0 1 0 0 2 2 0 0 0 1 2 0 0 0 1 1 2 0 0 2 0 0 0 0 1 1 0 0 0 1 0 1 0 1 1 1 1 0 1 0 0 0 0 2 0 0 0 1 0 0 0 0 0 0 0 0 0 0 2 0 1 1 2 1 0 1 0 1 0 1 1 0 0 0 1 0 0 0 0 2 0 1 1 0 1 2 1 0 1 0 2 2 1 1 2 2 1 2 0 0 1 1 2 1 0 0 0 0 0 0 0 2 1 1 0 0 0 0 0 2 2 1 1 0 1 1 0 1 1 0 1 0 0 0 1 1 0 1 1 2 0 2 0 2 2 0 0 0 0 0 0 1 0 0 2 0 1 1 1 0 0 0 1 1 1 1 1 1 0 0 0 0 0 0 0 0 0 2 2 0 0 2 0 2 1 1 0 0 0 0 0 1 2 1 0 0 0 0 0 0 1 1 1 0 0 1 0 1 2 2 1 1 1 2 0 2 0 2 0 2 1 1 1 1 1 1 0 0 2 1 0 0 0 0 0 0 0 0 2 1 0 1 2 1 0 0 0 0 0 1 1 0 1 0 0 1 0 0 0 1 1 0 0 1 1 0 0 0 2 0 0 1 0 1 1 2 0 1 0 0 1 1 0 0 1 1 0 0 1 0 1 1 1 0 2 2 0 0 0 0 1 0 0 2 2 0 0 1 0 0 1 0 1 1 2 2 0 2 0 0 0 0 1 0 1 0 1 0 0 0 0 0 0 0 0 0 1 0 2 0 0 0 0 2 0 1 0 0 0 0 2 0 2 1 0 0 0 0 0 0 0 1 2 0 2 2 1 1 1 0 0 0 1 1 0 0 2 1 1 0 0 1 0 1 1 1 0 0 1 0 0 0 1 0 0 2 0 0 1 2 1 0 1 2 2 0 2 0 0 1 0 0 1 2 2 0 1 1 0 0 0 2 2 0 2 2 2 1 2 2 2 0 1 1 0 0 1 0 0 1 2 1 1 1 0 0 2 0 0 1 1 1 2 0 1 0 0 0 0 0 2 2 1 0 0 0 2 0 2 1 1 0 1 1 1 1 1 1 0 0 0 0 0 0 0 0 0 1 1 1 0 1 0 1 0 1 1 1 2 1 1 0 1 1 0 0 2 0 0 0 1 0 1 0 0 1 1 2 2 0 0 0 0 2 1 0 0 0 2 1 1 1 0 2 2 0 0 0 2 2 2 0 0 2 2 0 2 1 2 0 0 0 2 2 2 2 2 0 0 2 2 0 1 1 1 0 0 0 1 1 1 2 2 2 1 0 0 0 0 2 1 1 1 1 0 1 1 1 0 2 0 0 0 0 0 0 0 2 0 1 0 2 1 2 0 1 1 1 0 0 0 0 1 1 1 2 0 0 0 0 0 0 0 1 0 1 2 0 0 0 0 0 0 0 0 0 1 2 2
180 1 0 2 0 1 1 2 0 1 0 0 1 1 0 1 0 1 1 1 1 1 0 1 1 0 0 0 0 2 2 0 2 1 1 1 1 1 0 1 1 0 0 1 0 1 2 0 0 2 1 0 0 0 0 1 0 0 1 1 1 2 0 0 0 0 0 0 1 0 2 1 2 2 1 2 1 2 2 0 1 0 2 0 2 0 0 1 1 2 0 1 1 1 1 1 0 0 0 0 2 1 1 0 2 1 2 1 0 2 0 0 0 2 2 2 0 0 2 0 1 0 0 2 0 0 0 0 1 1 0 0 0 0 0 0 0 0 0 0 0 0 0 0 1 0 0 0 0 1 0 0 0 1 0 0 1 1 2 1 1 1 0 0 0 2 1 2 0 2 0 0 0 2 1 1 1 1 2 2 2 1 0 1 0 1 1 1 0 1 0 2 2 2 2 2 2 0 0 0 0 0 0 2 2 0 0 0 1 1 0 0 1 0 2 2 1 1 2 0 1 1 2 0 0 1 0 2 1 1 1 2 0 0 1 0 0 2 0 0 0 0 2 0 2 0 0 1 1 0 0 1 0 1 1 2 1 1 0 0 0 0 0 1 1 1 1 0 1 0 0 0 0 0 0 1 0 2 2 2 0 2 0 0 1 0 2 2 0 2 0 0 0 0 2 0 2 2 0 1 0 1 2 0 0 2 0 1 1 1 1 0 0 0 1 0 0 0 0 2 0 0 0 0 2 0 2 1 0 1 0 0 0 0 0 0 0 0 0 0 0 0 1 1 2 0 0 1 0 0 2 0 0 1 0 0 1 0 0 0 0 0 1 0 1 1 0 1 2 0 0 0 1 2 2 1 0 2 0 1 1 2 1 0 0 1 0 0 0 0 0 1 1 0 1 1 2 0 1 1 0 1 0 1 1 1 1 0 0 0 0 1 0 0 0 0 0 0 0 0 0 1 0 1 2 1 0 0 0 0 0 1 0 2 2 2 0 2 0 1 2 0 1 1 0 1 0 2 2 0 1 0 0 2 2 2 0 0 0 0 1 0 0 0 0 0 0 1 0 1 2 2 2 2 1 1 0 0 0 1 0 0 0 0 2 1 0 2 1 1 1 1 1 1 2 0 0 0 0 0 1 2 1 1 1 1 1 1 1 0 1 1 0 0 0 2 0 1 0 2 2 0 2 1 0 2 0 0 0 1 0 0 0 0 0 0 1 0 0 1 1 0 0 2 2 2 1 0 0 0 1 0 0 0 0 2 1 0 0 0 1 0 0 0 0 1 1 1 1 0 0 0 1 0 0 0 2 1 1 2 2 1 1 1 0 0 1 0 0 0 1 1 0 0 0 0 0 0 0 0 0 2 0 0 0 1 0 0 0 1 0 0 0 0 1 0 1 0 1 0 1 0 2 1 0 1 1 1 0 0 0 2 0 0 1 2 0 2 2 0 1 0 0 1 1 1 1 1 0 0 2 1 1 0 1 2 0 1 1 0 0 0 1 2 0 0 2 2 1 0 1 1 1 0 0 2 1 0 1 2 0 2 1 2 0 2 1 1 0 0 0 0 0 0 0 0 0 0 0 1 0 1 0 0 0 0 2 1 2 1 0 0 0 2 1 0 1 0 0 0 0 0 1 0 0 0 2 1 0 0 2 0 0 0 0 2 0 0 0 2 1 0 0 0 0 1 0 1 0 0 0 0 0 0 1 0 1 0 2 1 1 2 2 0 0 1 1 0 0 0 0 0 0 2 2 0 1 0 2 2 2 2 1 1 1 1 1 2 1 2 0 1 2 2 0 1 0 0 0 1 0 0 0 1 0 2 1 0 1 0 0 0 1 1 0 1 0 0 2 0 2 2 0 2 2 0 0 0 1 2 0 1 2 0 0 1 1 1 1 1 1 0 1 0 1 1 1 0 1 1 1 1 1 0 1 0 1 1 0 0 1 1 0 0 0 0 1 0 1 0 1 0 0 1 0 1 0 0 0 0 1 1 0 0 0 0 0 0 2 0 0 0 1 2 2 0 2 2 1 0 0 2 2 2 1 1 1 2 0 2 0 0 0 0 1 1 1 1 2 2 0 0 2 1 1 1 0 1 0 1 0 2 0 1 0 0 0 1 0 0 0 0 2 1 1 1 2 0 0 0 1 0 2 2 0 0 2 1 0 0 2 0 0 1 1 2 2 0 2 0 1 0 0 0 0 0 0 1 1 0 0 0 0 0 0 0 0 0 0 2 0 1 0 2 0 0 0 1 2 1 2 1
181 1 0 1 1 0 0 0 2 0 0 2 0 0 0 0 0 1 1 1 1 1 0 2 2 0 1 0 2 2 2 1 0 0 1 1 2 1 0 0 2 2 0 0 0 0 0 0 0 1 1 0 0 0 1 1 0 0 0 2 0 1 1 1 1 1 1 0 1 0 1 1 2 2 1 2 1 1 1 0 1 0 1 1 1 0 0 1 1 2 0 1 1 1 2 2 0 2 0 0 1 1 1 0 2 0 2 0 0 2 0 0 0 2 2 2 0 0 0 0 2 0 1 1 0 0 0 0 2 0 0 0 0 0 0 0 0 0 0 0 0 0 0 0 1 0 0 1 0 1 1 0 0 0 0 0 0 0 1 1 1 1 0 2 1 2 1 1 1 1 1 1 2 0 0 1 2 2 2 2 2 2 0 0 2 2 0 1 1 2 0 2 1 1 1 1 0 0 0 0 0 1 1 0 1 1 1 1 1 0 2 0 1 0 2 2 0 0 2 0 0 0 1 0 0 0 1 2 0 0 1 1 0 0 1 0 0 1 0 0 0 0 2 0 0 0 0 0 2 0 0 1 0 0 0 1 0 2 1 1 1 0 0 0 0 0 0 1 1 1 0 0 1 1 0 0 0 1 2 1 0 1 0 0 0 1 0 0 0 1 1 0 1 1 2 1 1 0 1 2 0 2 2 0 0 0 0 2 0 0 0 0 0 0 2 0 0 1 0 1 0 1 2 1 0 0 0 0 0 1 2 2 0 0 0 0 0 0 0 0 1 1 1 0 1 0 0 0 2 1 1 0 0 1 0 0 1 0 0 1 0 0 2 0 2 1 0 1 1 0 1 1 2 1 0 2 0 1 1 1 1 0 1 0 0 2 0 0 0 1 0 0 0 0 2 0 0 0 0 0 0 1 0 1 0 0 1 0 0 0 1 0 0 0 1 0 0 0 0 0 0 2 0 2 0 2 1 0 0 0 0 0 1 1 1 1 0 1 0 0 2 0 1 1 0 2 1 0 2 2 0 0 0 2 1 0 1 2 2 0 0 0 1 0 0 1 1 0 0 0 1 1 0 0 0 0 0 0 0 0 1 1 1 1 2 1 0 1 0 1 1 1 2 2 2 0 1 0 0 0 2 2 2 1 2 0 2 1 0 0 1 0 0 0 2 0 0 2 0 1 1 1 0 0 0 0 2 1 1 1 0 0 0 0 1 0 1 0 0 1 1 1 0 0 2 2 0 1 1 0 0 0 0 0 2 0 0 0 0 1 0 0 0 0 0 0 0 1 1 0 0 0 1 0 0 0 1 1 1 2 1 0 0 0 0 0 0 1 1 0 0 0 1 1 0 0 0 0 0 0 0 2 0 0 1 1 1 0 0 1 1 0 0 0 2 0 0 0 1 0 0 0 0 0 0 1 1 1 0 0 0 2 1 1 2 0 1 2 2 0 0 1 0 1 0 2 2 1 1 0 0 1 0 1 2 2 0 1 1 0 0 0 2 0 2 0 0 2 0 1 1 0 1 0 1 2 1 0 2 0 1 0 0 2 1 2 1 0 0 1 1 1 1 0 1 0 2 0 0 1 1 1 0 1 2 0 1 1 2 1 1 0 1 1 1 1 1 0 0 0 0 0 0 0 1 1 1 0 0 0 0 0 0 1 0 1 1 0 0 0 0 0 0 1 1 0 0 2 0 0 0 0 0 0 0 2 0 0 2 1 0 1 2 1 0 1 1 0 0 0 0 0 1 1 1 0 2 2 0 0 1 1 0 0 2 1 0 2 2 1 0 1 2 1 0 0 0 0 0 1 0 0 1 2 1 0 1 0 0 2 0 0 0 0 0 1 0 1 0 0 1 0 0 2 2 1 1 0 0 1 0 2 1 0 0 0 0 1 1 0 1 1 1 1 1 0 0 0 0 0 2 2 1 0 0 0 1 0 1 0 0 1 0 0 0 2 0 0 0 2 0 1 0 1 0 0 0 0 2 2 2 2 0 0 0 0 1 0 0 0 0 1 0 1 1 0 1 2 0 0 0 1 1 1 2 1 0 1 0 2 0 0 1 1 2 1 1 1 1 1 0 0 2 1 0 0 1 1 0 1 0 2 0 1 0 0 0 0 0 0 0 0 1 2 1 0 1 0 0 1 0 1 2 1 0 0 1 1 0 1 1 1 0 0 1 1 1 1 1 0 1 0 0 0 0 1 1 0 2 1 0 1 1 1 1 1 2 1 1 1 0 0 0 1 0 0 0 0 0 1 2 0
182 0 0 2 1 1 1 2 1 0 0 0 0 1 0 1 0 1 0 0 0 0 1 2 2 0 0 0 2 2 2 1 2 2 1 0 2 1 0 1 1 1 0 0 0 0 1 0 0 1 0 0 2 0 0 1 0 2 0 1 1 2 2 2 0 0 0 0 0 0 0 0 2 2 1 2 1 1 1 0 0 0 1 1 1 0 0 1 1 1 0 1 0 1 1 1 0 0 0 1 1 2 0 0 1 1 1 0 0 2 0 1 1 1 1 1 0 0 1 0 1 0 1 1 0 0 0 1 1 1 0 1 0 0 1 1 0 0 0 0 1 0 0 0 1 0 0 0 0 1 0 0 1 1 0 0 1 0 0 0 0 1 0 0 1 2 1 0 2 2 0 2 1 1 2 1 2 0 0 0 0 0 0 1 1 2 1 1 1 1 0 1 1 0 1 2 1 1 0 0 0 0 1 1 1 0 0 0 2 0 0 0 1 0 0 2 1 0 2 0 1 1 2 0 0 0 0 1 0 0 0 0 0 0 1 0 0 2 1 1 1 0 2 0 2 0 0 0 0 1 1 0 1 0 0 0 2 2 0 1 0 1 1 2 0 0 0 0 1 1 0 2 0 2 0 0 0 0 2 0 2 0 1 1 1 0 2 1 0 1 1 2 1 0 2 0 2 1 0 0 0 1 2 0 1 1 0 1 0 0 0 2 0 0 1 0 2 1 0 1 1 0 1 1 0 0 1 0 1 1 2 2 0 0 0 0 0 1 1 1 1 1 1 1 2 0 0 0 0 1 0 1 0 0 0 0 1 0 0 1 1 1 1 0 1 1 0 2 2 0 0 0 1 2 2 0 0 1 0 1 1 0 0 0 0 0 0 0 0 0 0 0 0 0 1 0 1 0 1 1 0 1 0 1 1 0 1 1 1 0 0 2 0 0 0 0 0 1 0 1 1 1 1 2 1 2 0 1 2 0 0 1 0 0 0 0 0 1 0 0 0 0 2 0 1 1 0 0 0 2 0 0 0 2 1 0 1 1 0 1 1 1 0 0 0 0 0 0 0 0 0 0 2 2 1 1 0 0 0 1 0 0 1 1 1 1 0 1 0 1 1 2 0 1 1 0 1 1 2 0 1 2 2 1 2 0 2 0 0 0 0 0 0 0 1 1 0 0 0 2 2 0 2 0 0 2 0 1 1 1 1 0 0 0 0 0 1 0 1 0 0 0 0 0 2 1 0 1 1 0 0 1 0 0 0 0 0 0 0 0 1 0 0 0 0 0 0 1 0 1 0 2 0 0 0 0 0 1 1 2 1 0 1 0 1 0 1 2 1 0 0 2 0 1 0 0 1 0 0 0 0 2 0 1 2 2 2 1 0 2 1 0 0 0 1 0 0 0 1 0 0 0 0 0 0 1 2 1 0 0 0 1 0 0 1 1 0 1 2 0 0 2 0 1 2 1 0 0 1 1 0 1 0 1 2 1 0 2 2 0 0 0 0 0 1 2 1 2 0 0 0 0 0 0 0 2 0 1 2 1 1 0 0 2 1 1 1 0 0 1 0 0 1 0 1 1 2 0 0 1 0 1 0 0 0 0 0 1 1 0 0 0 0 1 1 0 0 0 0 0 0 0 0 0 1 2 0 0 0 0 1 0 0 0 0 1 1 0 0 0 0 0 0 1 2 0 0 0 0 0 1 0 1 0 0 1 0 0 1 1 1 1 2 1 1 1 1 2 0 2 0 0 0 1 1 0 0 2 0 0 0 0 0 0 2 1 0 1 1 2 0 2 2 1 1 0 0 0 0 0 0 0 2 2 2 1 0 1 0 1 0 0 1 1 1 2 1 1 1 1 1 1 0 1 1 1 0 0 2 2 0 0 2 1 0 1 1 1 1 0 1 1 1 0 1 0 0 0 1 0 1 1 0 0 0 0 0 0 0 0 1 2 0 0 0 2 1 0 2 0 0 0 0 0 0 0 0 2 2 0 1 1 1 0 2 2 0 1 0 0 1 2 0 2 1 0 1 0 0 1 0 1 2 2 1 1 0 1 0 1 0 0 0 0 1 1 1 0 2 2 0 0 1 1 2 2 0 1 1 0 0 2 0 2 0 0 0 1 0 0 0 0 2 1 1 0 0 0 1 1 1 0 2 1 0 1 2 0 0 0 1 0 0 0 0 1 1 0 1 0 1 1 0 0 0 2 2 0 1 0 0 0 1 1 0 1 2 0 0 2 0 0 0 2 0 0 0 0 0 1 0 0
183 1 0 1 1 0 0 2 2 0 0 0 1 1 0 1 1 2 0 0 0 0 0 2 2 0 0 0 2 2 2 1 0 0 1 0 2 1 1 0 1 1 1 0 0 0 1 0 0 1 1 0 0 1 1 2 0 1 0 1 0 1 2 2 0 0 0 1 2 0 1 2 1 1 2 1 0 0 0 1 0 0 2 0 2 0 0 0 0 2 0 0 1 1 2 2 0 1 1 1 0 2 2 0 2 1 2 1 1 1 1 1 0 1 1 1 0 1 1 0 2 1 2 0 1 1 0 0 2 0 0 0 1 0 0 0 1 0 0 0 1 0 0 0 0 0 0 0 0 2 1 0 0 0 1 0 0 1 1 0 0 1 0 2 1 1 1 1 0 1 1 1 0 2 0 1 1 1 1 1 1 2 1 0 0 0 0 1 0 0 0 1 2 2 2 2 1 1 0 0 0 0 0 1 1 1 1 0 1 0 0 0 0 0 2 2 1 0 1 1 0 0 2 0 0 0 2 0 0 0 0 1 0 0 2 1 1 2 0 0 0 0 2 0 1 0 1 0 1 1 1 1 0 0 0 2 1 2 0 0 0 0 0 1 0 0 1 0 1 1 0 2 1 0 0 0 0 1 2 2 0 1 1 1 1 0 2 1 0 2 0 1 1 0 1 1 0 1 0 2 0 1 2 0 0 0 1 2 0 1 0 1 0 0 2 0 0 1 0 2 1 0 2 2 0 0 0 0 0 0 2 2 0 0 0 0 0 2 1 2 2 2 1 0 0 0 1 0 1 2 0 1 0 0 0 1 0 0 0 1 0 0 2 0 2 0 0 2 2 0 0 0 0 2 0 0 0 1 1 2 1 1 0 0 0 0 0 1 1 0 0 0 0 0 2 1 1 0 2 2 0 2 0 2 2 1 1 0 0 0 1 0 0 0 1 0 1 0 0 0 0 1 1 1 0 0 0 0 1 0 1 0 0 1 1 0 0 0 0 0 2 0 1 1 0 2 1 1 2 1 0 1 0 0 0 0 0 1 1 1 1 2 0 1 0 1 1 1 0 0 1 1 0 0 2 1 2 0 0 1 0 0 2 2 1 1 0 0 0 0 1 2 0 1 0 0 1 1 1 0 0 1 1 1 1 0 1 1 0 0 0 1 0 0 1 1 0 2 0 1 1 0 2 1 0 2 0 0 0 1 0 1 0 0 1 1 1 0 1 1 0 0 0 2 2 2 2 1 1 0 0 0 1 0 2 0 0 1 0 1 0 0 0 0 0 2 0 2 0 2 1 1 0 0 0 0 0 1 1 2 2 0 2 2 0 0 0 2 0 0 1 1 0 1 0 0 0 0 0 0 0 2 1 0 2 2 1 0 1 0 0 0 0 0 2 0 0 0 1 0 0 0 0 1 0 0 0 2 0 0 1 1 0 0 1 0 2 1 1 1 1 0 0 2 0 1 1 1 0 0 0 2 0 0 0 1 0 2 0 1 1 0 2 1 1 0 0 2 0 2 0 0 0 1 1 1 1 0 2 0 2 0 0 2 2 2 0 2 0 0 1 1 0 0 0 1 1 0 0 0 0 0 0 0 2 0 1 0 1 0 1 1 0 1 0 0 1 1 0 0 0 0 1 0 1 1 1 2 1 1 1 1 0 0 0 1 1 0 0 0 0 0 0 0 0 0 0 0 0 0 1 0 0 1 1 1 0 0 1 0 0 1 2 0 0 1 2 0 0 0 0 0 0 1 1 0 1 2 0 0 0 0 1 1 1 2 1 2 2 2 0 2 1 0 0 0 1 0 0 0 1 0 1 2 1 1 0 0 0 1 0 0 1 1 1 2 0 0 2 1 2 2 0 2 2 1 1 0 1 1 0 0 1 0 0 0 0 0 0 0 0 0 1 0 1 0 1 0 0 0 2 2 1 0 1 0 1 0 1 2 0 2 0 0 1 0 2 0 1 1 1 0 2 0 0 0 0 1 1 1 2 2 1 1 1 1 1 0 0 0 1 2 0 2 2 0 2 2 0 0 0 1 1 1 2 2 0 1 1 1 0 0 0 0 1 1 2 1 1 1 0 0 2 1 0 0 2 1 0 0 0 2 0 1 1 0 1 1 1 0 0 1 2 1 1 1 2 0 2 0 1 0 2 0 0 0 0 1 0 1 1 1 0 0 2 1 2 0 2 0 0 0 0 0 0 1 1 0 2 0 0 0 1 2 0 1 1 1 2 1 0 0 0 1 0 1 0 0 0 0 2 0
184 0 0 2 1 0 0 1 2 0 0 1 1 1 0 0 0 2 0 0 0 0 0 2 2 0 1 0 2 1 1 1 2 1 0 1 1 1 1 0 1 1 0 1 0 1 1 0 1 2 1 0 0 0 0 2 0 0 0 1 1 2 2 2 0 0 1 0 1 0 1 1 2 2 1 2 1 1 1 0 2 0 2 0 1 0 0 0 0 2 0 0 0 2 0 2 1 2 2 2 0 2 2 0 2 0 2 0 0 2 1 1 0 2 2 2 0 0 0 0 2 0 2 0 1 1 0 1 1 1 0 0 0 0 1 1 1 0 0 0 0 0 1 0 0 0 0 0 0 0 0 0 0 0 1 1 0 1 0 0 1 1 0 0 0 1 1 1 0 0 2 1 0 2 0 1 2 0 0 0 0 0 1 1 0 1 2 1 0 0 0 1 1 1 1 2 0 0 0 0 0 0 1 2 2 0 0 2 0 1 0 0 1 0 2 2 0 0 0 2 0 0 0 0 1 0 2 0 0 0 1 1 0 1 1 1 1 2 0 0 0 1 2 1 1 0 0 0 2 0 0 0 0 1 1 2 1 0 0 0 0 0 0 0 0 0 1 0 2 2 1 0 1 1 0 0 0 2 2 2 0 2 1 1 0 0 1 2 0 2 0 0 0 0 2 0 2 1 0 0 0 1 2 0 0 0 2 2 1 1 1 1 0 0 2 0 0 0 1 1 0 1 1 0 2 0 2 0 1 0 0 0 0 0 0 0 0 2 0 0 0 0 1 0 0 0 1 0 1 0 0 0 0 1 0 1 1 0 0 1 0 0 1 0 1 0 0 1 1 0 1 1 1 2 1 0 0 2 2 2 1 1 0 0 2 2 0 1 1 0 0 0 1 0 2 1 1 0 2 2 0 2 0 1 0 0 1 0 0 0 1 1 0 0 0 0 1 0 0 0 0 2 0 1 0 2 2 0 1 1 0 2 0 2 1 1 0 0 0 0 1 0 1 1 0 1 0 1 1 1 0 1 0 1 0 0 0 1 1 0 2 0 0 1 0 1 1 1 0 0 0 0 2 2 2 2 1 0 0 1 0 0 1 1 2 0 0 0 0 0 1 1 0 0 0 0 0 1 1 1 1 2 2 0 2 0 2 1 0 0 0 1 0 0 1 1 0 2 0 1 2 1 1 0 0 1 1 0 0 1 0 0 0 0 1 0 0 0 1 1 1 1 0 0 1 1 0 0 0 0 0 0 0 0 1 1 1 0 1 0 1 1 0 0 0 0 1 0 1 0 1 1 0 0 0 2 2 1 1 2 1 0 1 1 0 1 0 2 1 1 0 1 1 2 0 1 0 0 0 0 0 2 0 1 2 2 2 1 0 0 0 0 0 0 1 0 0 0 2 0 0 0 0 0 0 0 0 1 0 0 0 1 1 0 2 0 2 0 1 1 0 0 0 0 2 1 1 1 1 0 0 2 1 1 1 2 0 2 0 1 1 0 1 0 1 2 0 1 2 0 0 2 0 0 0 1 1 1 1 1 1 2 0 0 0 0 1 0 0 0 0 0 0 0 0 0 0 0 0 1 0 1 0 1 0 1 1 2 2 0 1 0 0 2 0 1 1 1 1 0 0 0 0 0 1 1 1 1 1 1 1 0 0 0 0 0 1 0 0 1 0 1 0 2 2 0 0 1 0 0 1 1 1 0 0 2 0 0 2 0 0 1 2 1 0 1 2 1 0 1 0 0 0 0 0 1 1 0 2 2 2 2 0 0 1 2 0 1 0 2 0 1 2 2 1 0 0 1 0 0 0 0 1 2 1 2 1 1 0 1 0 0 2 1 0 0 0 0 1 0 1 1 0 2 2 1 0 0 0 1 0 1 2 0 0 2 2 0 1 0 1 1 1 0 1 1 1 0 1 0 1 1 1 0 0 1 1 0 0 0 0 1 0 0 0 1 0 0 2 1 0 0 0 0 0 1 1 0 1 2 2 2 0 0 0 0 0 0 0 0 0 1 2 1 2 0 2 1 0 1 0 2 2 1 2 2 0 0 0 1 0 1 0 0 0 1 1 2 1 1 0 0 2 0 0 1 1 1 0 1 0 2 1 1 2 2 2 0 0 1 0 0 2 1 1 0 1 1 0 0 1 0 2 1 1 0 0 0 0 0 1 0 0 0 1 1 1 0 0 0 0 0 1 0 1 0 0 0 1 1 0 0 1 1 0 0 1 0 0 1 0 0 0 0 0 0 0 0 0 1 2 0
185 0 0 2 0 0 0 2 1 0 0 0 0 0 0 0 0 1 0 1 0 0 0 1 1 0 0 0 2 1 1 2 1 1 1 1 2 1 0 2 1 0 0 1 0 1 1 1 0 0 1 1 1 0 0 2 0 1 0 0 0 2 0 0 0 0 0 0 2 0 0 1 2 2 1 2 1 2 2 0 2 0 2 0 2 0 0 0 0 1 0 0 2 1 1 1 0 1 1 1 1 2 0 0 2 1 2 0 0 2 0 2 0 2 1 1 0 0 1 0 1 0 0 2 0 0 0 0 1 1 0 0 1 0 0 0 0 0 0 0 0 0 0 0 1 0 0 0 0 0 0 0 0 0 0 0 0 1 0 0 2 1 0 1 1 2 2 1 0 1 1 0 2 0 0 0 2 0 0 0 0 1 0 2 0 2 2 2 0 1 0 2 1 1 2 2 1 0 0 0 0 1 1 0 0 1 1 1 1 0 0 1 1 0 0 2 0 0 0 1 0 0 2 0 1 0 1 1 1 0 1 1 0 0 0 0 0 2 0 0 0 1 2 0 2 2 2 0 1 1 1 0 0 1 1 0 0 1 0 0 0 0 0 2 0 0 0 1 0 0 0 2 0 0 0 1 0 1 2 1 1 1 0 0 2 0 2 0 0 2 0 1 0 0 2 0 2 0 0 1 1 0 2 0 0 0 1 2 0 0 0 1 0 0 2 0 0 0 0 1 0 1 1 0 1 0 1 0 1 1 2 2 1 0 0 0 1 2 0 0 0 0 1 0 0 0 0 0 0 2 0 2 0 0 0 1 0 0 0 0 0 0 1 0 1 0 0 1 1 0 1 1 0 2 0 1 0 1 1 2 2 0 2 0 0 1 0 0 0 1 0 0 1 0 2 1 1 1 1 1 0 1 0 2 1 1 0 0 0 0 0 0 0 0 1 0 1 0 0 0 0 1 0 0 0 0 0 0 1 0 0 1 0 2 0 0 0 1 0 0 2 0 1 1 1 2 1 0 2 1 1 0 0 1 1 1 0 2 0 2 0 1 0 0 0 1 1 0 0 0 0 0 1 1 1 0 1 0 0 1 0 0 2 2 1 2 0 0 0 2 0 0 0 1 2 0 0 0 1 0 0 2 0 2 0 0 1 1 1 0 1 0 0 0 1 1 2 2 0 1 2 1 2 1 0 1 1 0 0 2 0 1 0 1 0 0 2 0 1 0 1 1 0 1 2 1 1 0 0 0 0 0 0 0 0 0 0 1 1 0 0 1 0 2 2 0 0 0 1 0 1 1 1 0 0 0 1 1 1 2 1 0 2 2 0 0 0 1 1 1 0 1 2 0 1 0 0 1 1 0 1 1 0 1 2 2 1 2 0 2 1 0 0 1 1 1 0 0 0 0 2 0 0 0 0 0 1 1 0 0 0 1 0 0 2 0 0 1 2 0 0 0 0 0 2 0 0 0 0 0 0 2 0 1 2 2 0 1 0 1 1 1 2 0 1 1 1 2 0 1 1 0 0 0 0 2 0 0 2 0 1 0 0 1 0 1 2 0 0 0 0 0 0 0 0 0 0 1 0 2 0 1 0 0 1 0 1 1 1 0 0 0 0 1 0 2 1 1 1 0 0 0 0 1 1 2 1 1 1 1 1 0 0 0 0 1 1 0 0 0 0 0 0 0 0 2 0 1 0 1 1 1 0 0 0 2 0 0 1 0 0 1 2 1 1 0 2 2 1 2 0 0 1 1 1 0 2 0 1 1 1 1 0 0 1 2 0 2 2 2 0 2 2 2 0 1 0 1 0 0 1 0 0 2 1 1 1 1 0 0 0 0 0 0 0 2 0 0 1 0 1 1 0 2 2 0 0 0 1 2 0 1 1 0 0 0 0 1 1 0 0 1 1 0 1 1 1 1 0 0 2 2 1 0 0 1 1 0 0 0 1 2 0 0 0 0 0 0 1 1 1 0 0 1 0 1 0 1 2 0 0 0 0 0 0 0 0 0 0 1 2 2 0 1 1 0 2 2 1 1 0 2 1 1 2 2 0 2 0 1 1 1 0 0 0 2 2 1 1 1 0 0 2 1 2 0 1 1 0 0 1 1 0 2 0 0 0 0 1 0 0 0 1 2 2 2 2 1 1 2 0 0 2 1 0 1 2 0 0 0 0 1 0 0 0 0 0 0 2 0 1 0 0 0 0 0 0 0 2 1 1 0 1 1 0 0 1 1 0 2 0 0 0 2 0 0 1 0 0 0 2 1
186 1 0 2 0 0 0 2 2 0 0 0 0 0 0 0 0 1 1 1 1 0 0 2 2 0 0 0 2 2 2 0 1 1 1 1 1 1 0 0 1 1 1 0 0 1 0 0 0 0 0 0 0 1 1 2 0 0 0 0 1 1 0 1 0 0 0 0 1 0 0 1 2 2 2 2 0 2 1 0 0 0 1 1 1 0 0 0 0 2 0 0 1 2 0 0 0 1 0 1 2 1 2 0 2 0 2 0 0 2 0 2 1 1 1 1 1 0 1 0 1 0 1 1 0 0 0 1 2 2 0 0 0 0 0 0 0 0 0 0 1 0 0 1 1 0 1 0 0 1 0 0 0 0 0 0 0 1 0 0 2 0 0 0 0 1 1 1 0 2 0 1 1 1 0 1 2 0 0 0 0 0 0 1 1 2 1 1 0 1 0 2 2 1 2 2 2 1 0 0 0 0 0 1 1 1 1 1 1 0 1 1 1 0 1 2 0 1 2 2 0 0 2 0 0 0 1 2 0 0 0 0 0 0 2 0 0 2 0 0 0 0 2 0 1 0 0 0 1 0 0 0 0 0 0 2 1 2 0 0 0 0 0 1 0 0 0 0 0 0 0 1 0 2 0 0 1 1 2 2 0 1 1 1 0 1 1 1 0 1 1 1 0 0 2 0 2 1 0 1 1 0 2 0 0 1 0 1 1 0 1 2 0 1 1 0 0 1 0 1 0 0 1 0 0 0 0 2 0 2 2 1 1 1 0 1 1 1 0 0 0 0 2 0 1 0 0 0 1 2 1 1 0 0 0 0 1 0 0 0 2 2 2 0 2 0 0 1 1 0 1 1 1 2 1 0 0 0 0 2 2 1 1 0 0 0 0 0 0 0 0 0 1 0 2 1 1 0 2 2 0 2 0 2 1 1 0 1 0 1 0 1 1 1 1 1 0 0 0 0 0 2 0 1 1 1 1 0 0 0 0 0 0 1 0 0 0 0 0 0 1 0 2 0 0 0 0 2 2 0 0 2 0 2 2 2 0 1 1 0 2 0 1 0 0 1 1 2 0 0 2 2 0 0 2 0 2 0 0 1 2 0 0 0 2 1 0 0 0 1 0 0 0 1 0 0 0 1 1 1 1 2 2 0 2 0 2 2 0 0 0 0 1 0 2 0 0 2 0 2 2 0 2 0 1 2 0 1 1 1 1 0 0 0 1 0 1 0 0 2 0 0 0 2 2 2 1 1 2 0 0 0 0 0 1 1 0 0 0 0 2 0 1 1 1 0 1 2 1 1 1 1 1 0 1 1 2 1 2 2 2 0 1 2 0 1 0 1 0 0 1 1 0 0 1 0 1 1 2 0 0 1 1 0 2 2 1 1 0 2 1 0 0 0 2 0 0 0 1 1 1 0 1 1 0 0 0 2 0 0 1 1 0 0 1 1 1 0 2 0 1 0 0 0 2 1 1 1 1 0 1 2 0 0 1 2 0 2 2 0 0 0 1 1 1 0 1 1 1 0 1 2 0 0 1 2 0 1 1 1 1 0 1 1 0 1 1 1 1 0 0 0 0 0 0 0 1 1 0 2 1 1 0 0 2 0 2 1 2 0 0 0 0 2 1 0 1 1 1 0 0 0 0 1 0 1 2 0 0 0 0 0 0 1 0 1 1 0 0 0 0 0 1 0 2 0 0 0 0 0 0 0 1 1 1 1 0 0 2 1 1 1 2 0 0 2 1 1 0 0 0 1 1 0 0 0 2 1 1 1 2 2 1 1 2 2 1 0 0 2 0 2 1 2 1 0 0 0 0 0 1 0 1 2 1 1 1 0 0 1 0 0 2 2 2 2 0 1 2 1 2 2 0 2 2 2 1 0 0 1 0 2 2 0 0 0 0 1 2 0 1 1 1 0 1 1 1 0 1 1 1 1 1 0 0 0 1 1 1 0 2 2 0 0 0 1 0 0 2 1 1 0 0 0 0 0 0 1 1 0 1 1 0 0 0 0 2 0 0 0 0 1 1 1 2 0 2 1 0 2 0 1 2 2 1 1 0 2 0 1 0 1 1 1 2 0 0 2 2 1 0 1 2 1 1 0 1 2 0 0 0 2 0 1 0 0 0 1 0 0 0 0 1 1 1 2 1 2 0 0 2 0 0 1 2 0 2 0 1 0 2 0 0 0 0 0 0 0 0 0 2 0 0 0 0 1 1 0 1 1 0 0 2 2 0 0 2 0 0 2 0 0 0 2 1 0 0 0 1 0 1 0
187 1 0 2 1 0 0 1 2 0 0 0 0 0 0 0 0 2 1 1 1 1 0 2 2 0 0 0 1 2 1 1 0 0 1 2 2 1 0 2 0 0 0 1 0 1 0 0 0 1 0 0 0 0 2 1 0 0 0 0 1 1 0 0 0 1 1 0 1 1 0 1 2 2 0 2 2 2 2 0 1 0 2 0 2 0 0 1 1 2 0 1 1 2 0 0 0 0 0 0 2 2 0 0 2 1 2 2 1 1 0 1 0 2 2 2 2 0 1 0 1 0 2 0 2 2 0 1 2 1 0 0 0 0 0 0 0 0 0 0 1 0 1 0 1 0 0 0 0 1 1 0 0 0 0 0 0 1 0 0 1 1 0 1 0 1 0 1 1 2 0 2 0 2 0 1 0 1 0 0 1 1 1 0 1 1 1 2 0 0 0 2 2 2 2 0 1 0 0 0 0 0 0 1 1 1 2 0 2 0 0 1 0 1 0 2 0 1 2 0 1 1 2 0 0 0 1 1 0 0 0 0 0 0 1 0 0 1 0 0 0 1 1 0 0 0 0 0 2 0 0 0 1 0 0 0 1 2 0 1 0 1 0 0 0 0 1 0 2 2 0 1 0 2 0 1 1 0 1 0 1 0 0 0 0 1 0 0 0 2 0 0 1 0 2 0 2 1 0 0 0 0 2 0 0 1 0 2 1 0 1 0 0 0 1 0 0 0 1 1 0 1 1 0 0 0 0 0 0 0 1 1 0 0 0 0 0 2 0 2 0 2 1 0 0 0 0 0 1 2 1 1 0 1 0 1 1 0 0 1 1 1 0 0 0 2 0 1 2 0 0 0 1 2 1 0 0 1 0 1 1 1 2 0 0 0 0 0 0 1 0 0 0 1 2 0 1 0 1 1 0 1 0 2 0 0 0 0 0 0 1 0 2 2 2 1 0 1 0 1 1 1 0 1 1 1 0 0 2 0 2 0 1 1 0 0 0 1 0 0 2 0 0 2 0 2 0 1 1 1 0 1 0 2 1 1 0 2 2 2 1 2 0 0 0 0 0 0 0 0 1 0 2 2 1 0 1 1 1 0 0 0 1 1 1 1 0 1 0 1 1 2 0 1 0 0 0 1 2 0 1 2 0 1 1 1 1 2 0 0 0 0 1 0 1 0 0 2 1 2 2 0 2 0 0 1 1 1 1 2 0 0 0 1 1 0 0 0 0 0 2 1 0 0 1 0 1 0 1 1 0 1 0 0 2 0 0 2 1 0 0 1 0 0 0 0 1 0 2 0 1 0 1 0 1 1 2 0 0 2 1 0 1 0 1 0 0 0 0 0 1 1 0 1 0 0 0 0 0 0 0 2 1 0 2 2 2 0 1 1 0 0 0 0 1 0 0 0 0 0 1 0 0 0 0 0 1 1 0 0 1 1 1 1 2 1 0 0 1 1 1 0 0 1 0 1 2 2 0 0 1 2 0 1 2 2 0 2 1 0 0 0 0 1 0 0 2 1 1 0 1 1 0 0 0 2 0 1 2 0 1 0 0 2 1 1 1 0 0 1 0 0 0 2 0 0 2 0 0 1 1 0 0 0 1 0 1 1 1 1 1 0 0 2 0 1 1 0 0 0 0 0 0 1 1 1 2 2 2 1 0 0 0 0 0 1 2 0 0 2 1 0 1 0 0 2 0 1 0 0 0 0 0 0 0 1 0 0 2 1 1 1 2 0 0 1 2 2 0 2 1 0 1 0 0 0 1 1 1 1 1 1 0 0 1 2 0 2 2 2 1 2 2 2 0 1 0 1 0 0 0 0 0 1 0 2 0 0 1 1 0 0 2 2 2 2 0 0 1 1 1 2 0 2 2 1 1 0 0 1 0 1 2 0 0 1 1 1 0 0 0 0 2 0 2 1 1 0 1 1 1 1 1 0 1 0 1 0 0 0 0 0 0 0 0 1 0 0 1 0 0 0 0 0 0 0 0 0 1 1 2 2 0 0 0 0 0 0 1 0 1 1 1 1 2 0 2 2 1 0 1 1 2 2 1 1 1 2 0 2 0 0 0 0 1 1 2 1 2 2 0 0 2 1 2 1 1 2 1 1 0 1 0 2 0 0 0 0 0 0 0 0 2 2 1 1 1 1 0 1 1 0 0 0 2 0 2 1 1 1 0 1 0 0 1 1 1 0 2 0 0 1 0 0 0 2 2 0 1 0 0 0 1 1 0 0 1 0 1 1 0 0 0 0 0 0 0 0 0 1 0 0
188 0 0 2 0 0 0 1 2 0 0 1 0 1 0 1 0 0 0 0 0 0 0 2 2 0 1 0 2 2 2 0 1 2 1 1 2 1 1 0 1 1 1 0 0 0 1 0 0 1 1 0 0 1 0 1 0 0 1 1 0 1 1 2 0 0 0 1 1 0 0 1 2 2 2 2 0 1 1 0 0 0 1 1 1 0 0 1 1 2 1 1 2 2 1 1 0 1 1 1 1 2 2 0 2 0 2 1 1 1 1 1 1 1 1 1 1 0 2 0 0 0 2 0 2 2 0 1 2 1 0 0 0 0 0 0 1 0 0 0 0 0 0 0 1 0 0 0 0 1 1 0 1 0 0 1 1 0 0 0 2 1 0 1 0 1 1 1 0 0 2 1 1 1 1 2 1 0 0 0 0 0 0 1 1 2 1 1 0 1 0 1 0 0 0 0 0 0 0 0 0 0 1 0 0 1 1 2 1 1 0 0 1 1 2 2 0 1 1 1 0 0 2 0 0 0 0 2 0 0 0 0 1 1 1 1 0 2 0 0 0 1 2 0 2 0 0 0 2 0 0 0 0 0 0 1 1 2 0 0 0 0 1 1 0 0 0 0 2 1 0 1 1 1 0 1 0 1 2 1 0 1 0 0 0 1 1 0 0 2 0 1 0 1 2 0 2 0 0 2 0 0 1 1 1 0 0 2 0 0 0 0 0 0 1 0 0 1 1 0 0 2 2 1 1 0 1 1 1 1 1 1 0 0 0 0 0 1 0 1 1 1 1 1 2 0 0 1 0 1 2 0 0 0 0 2 0 0 0 0 0 0 2 0 2 0 0 1 1 0 1 1 1 2 1 0 0 1 0 2 1 1 1 0 0 1 0 0 0 0 0 0 0 0 1 1 1 0 0 0 0 0 0 2 2 0 1 1 0 0 0 0 1 1 1 0 0 0 0 0 0 0 1 2 2 2 1 0 1 1 0 0 0 1 0 0 0 1 0 0 2 0 1 1 0 2 2 2 2 0 0 1 0 2 1 1 0 1 1 1 1 1 1 0 1 2 1 1 0 0 1 1 2 2 0 0 0 0 0 1 0 0 1 1 2 0 0 1 1 1 0 2 0 2 1 0 1 0 2 0 0 2 1 1 1 0 1 1 1 0 1 1 0 1 1 1 0 2 0 0 1 2 2 1 1 2 0 1 1 1 1 0 0 0 1 0 1 0 0 2 1 1 0 0 2 2 0 1 2 1 0 1 0 0 0 2 1 0 0 1 1 0 0 1 1 0 1 1 2 0 0 2 0 0 0 0 1 1 1 1 1 0 1 0 1 0 1 1 0 0 0 0 0 1 0 0 0 0 0 0 0 2 0 1 2 2 1 0 0 0 1 1 1 1 0 1 0 0 0 0 1 0 0 0 0 1 2 2 0 0 0 1 0 0 1 1 1 1 2 0 1 1 0 1 1 1 1 2 0 0 1 0 0 1 2 2 0 2 1 1 0 0 0 0 0 1 1 1 1 0 0 1 0 0 0 2 0 1 2 0 2 0 1 2 1 2 0 0 0 1 0 0 1 0 0 0 0 0 0 0 0 0 0 0 0 0 2 1 1 1 1 0 0 0 2 1 1 0 0 0 0 0 0 1 1 1 2 1 0 0 2 0 0 1 0 1 1 0 0 1 0 1 1 0 1 0 0 0 0 0 0 0 0 1 0 1 0 0 1 0 0 0 2 1 1 0 2 2 0 2 1 1 0 1 1 0 1 0 0 0 1 2 0 0 0 1 0 2 2 2 0 2 2 1 1 0 0 0 1 0 0 0 1 2 1 0 1 0 0 2 0 0 0 0 0 2 1 2 2 0 0 2 0 2 2 2 1 0 0 1 0 1 1 1 0 1 0 2 2 1 1 0 1 1 1 0 0 1 0 0 2 2 0 0 0 0 0 0 0 1 1 2 0 0 0 2 1 0 1 1 0 0 1 0 0 0 0 0 2 2 2 2 0 0 0 0 0 0 1 0 0 0 2 2 2 0 2 2 0 0 0 2 2 2 1 1 1 1 1 1 0 0 0 0 1 1 1 1 1 1 0 0 2 0 0 0 0 1 0 0 0 2 0 0 0 1 0 0 0 0 0 0 2 2 2 1 2 0 1 0 1 0 2 0 0 0 0 0 0 1 1 1 0 0 1 1 1 0 2 0 0 0 0 1 0 1 1 0 1 1 0 0 1 1 0 0 0 0 1 2 1 0 0 1 0 1 0 0 1 0 1 0
189 0 0 2 0 1 1 1 1 1 0 0 1 1 0 0 0 1 1 0 0 0 0 2 2 0 0 0 1 1 1 1 1 1 1 1 1 1 0 1 2 1 0 0 0 0 0 0 0 2 1 0 0 1 0 0 1 1 1 1 1 1 2 2 0 0 0 0 0 0 0 0 2 2 2 2 0 1 1 1 1 0 2 0 2 0 0 0 0 2 0 0 0 2 2 2 0 1 1 1 0 2 0 0 2 1 2 1 1 1 0 2 1 2 2 2 1 1 1 0 2 1 2 0 1 1 0 0 1 1 0 0 0 0 0 0 0 0 0 0 1 0 0 0 1 0 0 0 0 1 0 0 1 0 0 0 0 2 0 0 1 0 0 1 1 1 0 1 1 1 1 1 0 2 1 2 1 0 0 0 0 0 2 0 0 0 1 2 1 1 1 2 1 0 1 1 0 0 1 0 0 1 0 0 0 1 2 2 0 0 0 0 1 1 2 2 0 1 1 1 1 1 1 0 1 0 2 1 0 0 0 0 0 0 0 0 0 2 0 0 0 1 2 0 2 0 0 0 1 0 0 0 0 0 0 2 2 2 0 1 0 1 0 0 0 0 1 0 1 1 1 1 0 2 1 0 0 0 1 1 0 0 1 1 0 1 1 2 0 2 0 0 1 0 2 0 2 2 1 2 0 0 2 0 0 1 1 1 0 0 0 1 0 0 2 0 0 1 0 1 1 0 2 1 0 0 0 0 0 0 1 1 1 1 0 0 0 1 0 1 1 1 1 0 0 0 1 0 1 2 1 1 0 0 0 2 0 1 0 1 0 0 2 0 2 0 0 1 2 0 0 0 0 2 0 0 0 2 1 1 1 0 0 0 0 0 0 1 1 0 1 1 1 0 2 1 2 0 1 1 0 1 0 2 2 1 1 1 0 0 0 0 1 1 1 0 0 1 0 1 0 0 1 1 0 2 1 1 2 0 1 0 1 1 0 0 0 0 0 0 1 0 1 1 0 2 0 1 2 1 0 1 0 1 1 1 0 2 1 2 0 2 0 1 0 1 1 0 0 0 1 1 1 1 0 0 1 0 0 1 0 0 1 1 2 0 0 1 0 0 0 2 0 0 0 0 0 0 1 1 1 2 0 1 1 1 1 0 0 0 0 0 0 0 0 1 0 2 0 2 2 0 2 2 0 2 0 1 1 1 1 0 0 1 1 1 2 0 0 1 1 1 0 1 2 1 1 0 0 0 0 0 0 0 1 1 0 0 0 0 0 0 2 0 0 0 2 0 2 0 1 1 1 0 1 1 2 2 2 2 2 0 2 1 1 1 1 0 0 0 1 1 0 0 0 0 1 1 2 0 0 1 1 0 2 2 0 1 0 2 0 0 0 0 2 0 0 0 0 0 0 0 1 1 0 0 2 2 0 0 0 1 0 0 0 0 0 2 1 1 0 0 1 1 1 0 0 1 0 0 0 1 0 2 2 2 0 2 1 0 0 0 1 1 0 0 1 1 1 0 1 1 0 0 0 0 2 0 2 1 0 1 0 1 1 1 0 0 0 1 0 0 0 0 1 0 1 0 0 1 0 1 0 1 1 0 1 2 2 1 0 0 0 2 0 0 0 1 1 0 0 0 1 0 0 1 1 0 0 0 1 0 0 0 0 0 2 0 1 2 0 0 0 0 0 1 0 0 0 0 0 0 0 0 1 0 1 0 2 0 0 0 2 0 0 0 2 1 0 1 0 0 0 0 0 0 1 2 0 0 0 0 1 1 2 2 1 2 2 2 1 2 2 2 2 0 0 0 1 0 0 0 1 2 1 1 1 0 0 2 0 0 1 1 1 2 0 1 1 0 2 1 0 2 1 0 0 0 2 2 0 0 1 0 0 0 0 1 1 0 0 1 1 0 1 0 1 0 1 0 2 2 0 0 0 0 0 0 0 0 0 1 1 0 0 1 0 0 1 1 0 0 2 0 0 0 0 1 1 1 2 2 0 0 0 0 1 0 0 0 0 1 1 1 1 0 2 1 0 1 0 2 2 2 1 1 1 2 0 0 2 1 1 1 1 1 1 0 1 0 1 0 2 1 1 2 2 1 0 1 0 2 0 2 0 0 0 1 0 0 0 0 2 0 0 1 1 1 0 0 2 0 1 1 1 0 1 0 0 0 2 0 1 0 1 2 2 0 2 0 0 0 0 1 0 0 0 0 2 1 0 1 0 0 0 0 0 0 0 0 0 0 0 0 0 0 0 0 0 0 1 0
190 1 0 2 0 0 0 1 1 0 0 1 0 2 0 2 0 1 1 1 1 1 0 1 1 1 1 0 0 2 2 0 1 1 2 0 2 1 1 0 1 1 0 1 0 1 1 0 0 1 1 0 0 0 2 2 0 0 0 2 0 2 2 2 1 1 1 0 1 0 1 1 2 2 0 2 2 2 2 0 1 0 2 0 1 0 0 0 0 2 0 0 2 1 0 1 0 0 0 0 2 2 0 0 2 1 2 0 0 2 0 0 0 2 2 2 0 0 1 0 2 0 1 1 1 1 0 0 1 1 0 0 0 0 0 0 1 0 1 0 1 0 0 0 0 0 0 0 0 0 0 0 0 0 0 0 1 0 0 0 2 1 0 1 0 1 0 1 0 1 1 2 0 2 0 1 1 0 0 0 0 1 0 1 0 1 1 1 1 1 1 2 2 0 2 2 1 0 0 0 0 1 0 1 1 1 1 0 2 0 1 0 1 0 2 2 0 1 1 1 1 1 2 0 0 0 1 0 0 0 0 0 1 1 1 2 1 2 0 0 0 1 1 1 1 0 0 0 2 0 0 0 0 1 1 1 0 0 0 0 0 0 0 0 0 0 0 0 0 0 1 1 0 0 0 0 0 1 2 0 0 1 1 1 1 0 2 1 0 2 0 0 0 0 2 0 2 0 0 2 1 0 2 0 1 0 0 2 0 0 0 0 0 0 1 0 0 0 0 1 1 0 2 0 1 0 2 0 2 1 2 2 0 0 0 0 0 1 0 0 0 0 1 0 0 0 1 0 0 1 2 0 0 0 0 1 0 1 0 2 0 0 1 0 1 1 0 2 1 0 1 1 0 2 1 0 0 2 1 2 0 0 0 0 1 0 0 1 1 0 0 0 1 0 2 1 1 1 1 1 0 1 0 2 2 1 0 0 1 0 0 2 0 0 0 0 0 0 0 0 0 2 0 2 1 2 1 0 0 0 0 1 1 0 0 0 0 0 0 0 1 0 2 0 0 1 1 1 1 0 1 0 0 1 1 1 0 1 1 1 1 0 1 0 0 0 0 1 0 1 0 0 2 2 0 0 0 0 0 1 2 0 2 2 1 1 1 1 1 1 0 1 0 1 1 0 1 0 0 0 1 2 1 1 1 0 1 0 0 0 0 0 1 0 1 0 0 2 0 0 0 1 2 1 1 2 0 0 0 2 0 0 0 0 2 0 2 0 0 1 0 0 0 1 2 1 1 1 1 0 1 0 0 0 1 0 0 0 0 0 1 0 0 0 0 1 0 0 2 0 1 0 0 0 0 0 0 1 1 2 1 0 0 0 0 0 0 2 1 0 1 0 1 0 0 0 0 0 0 0 0 2 0 1 2 2 1 1 0 0 0 0 0 1 1 0 0 0 0 1 0 1 1 1 0 0 1 1 0 0 0 1 1 0 1 0 0 2 2 0 0 0 0 0 1 1 1 1 0 0 1 1 0 1 2 2 0 2 1 0 0 0 1 1 0 0 0 2 0 1 0 0 0 0 0 1 1 1 2 0 1 1 0 2 2 2 0 0 0 0 0 0 0 0 0 0 1 0 0 1 0 1 0 0 1 0 0 1 1 1 0 0 1 1 0 2 1 0 0 0 0 0 0 0 2 1 2 1 1 1 2 1 1 0 0 1 2 0 1 2 0 0 0 0 0 1 0 1 0 0 0 0 0 1 0 0 1 0 2 1 1 2 2 1 1 1 2 2 0 1 1 0 0 0 0 2 1 0 2 2 2 2 0 0 1 2 1 2 2 2 1 2 2 1 0 1 0 1 0 0 0 0 1 1 1 2 0 0 0 0 2 2 1 1 1 2 0 1 1 0 2 1 0 1 1 2 1 0 0 1 0 1 2 0 0 1 2 1 1 0 1 0 0 0 0 0 1 0 0 0 2 2 1 0 1 0 1 0 0 0 2 2 0 0 0 0 1 0 2 1 1 0 0 0 0 0 1 1 1 1 2 2 0 0 0 0 0 0 0 0 0 1 0 1 1 0 1 2 0 1 0 2 2 2 1 2 0 2 0 1 1 2 1 1 1 1 1 0 1 1 0 0 1 0 2 2 2 0 1 0 2 0 1 2 1 1 1 1 0 0 0 0 0 1 1 1 1 0 0 0 2 0 2 2 1 0 1 1 0 0 2 0 0 0 1 1 1 0 1 0 2 0 0 0 0 1 1 0 1 0 0 0 0 0 0 0 1 0 0 2 0 1 1 2 0 0 0 0 0 1 2 0
191 1 0 2 1 0 0 1 2 0 0 1 0 1 1 0 1 1 0 0 0 0 0 2 2 1 1 0 1 2 2 0 1 0 1 1 1 1 0 2 0 0 0 0 1 0 0 0 0 1 1 0 2 0 0 0 0 0 0 2 0 0 2 2 0 0 0 1 1 0 0 0 2 2 2 2 0 0 0 1 0 0 2 0 2 0 0 2 2 2 2 2 1 1 0 1 0 0 0 0 2 2 2 0 2 0 2 1 1 1 0 2 1 1 1 1 1 0 1 0 2 0 2 1 0 0 0 0 1 1 0 0 1 0 0 0 0 0 0 0 1 0 0 0 1 0 0 0 0 2 2 0 0 0 0 0 1 0 0 0 2 2 0 1 1 2 0 0 2 2 0 2 0 2 0 0 1 1 0 0 0 1 0 0 0 0 0 0 0 0 0 0 2 1 2 1 1 0 0 0 0 2 0 1 1 1 1 1 1 0 1 0 0 0 1 2 1 0 2 0 1 1 2 0 0 0 1 2 0 0 0 0 0 0 2 0 0 2 0 0 0 0 2 0 2 0 1 0 2 0 0 1 0 0 0 1 0 2 0 0 0 0 0 1 0 0 0 0 2 0 1 1 0 2 0 1 0 1 1 1 0 2 1 1 0 0 2 1 1 2 0 2 0 0 2 0 2 1 0 0 0 1 2 0 0 0 0 1 0 0 0 1 0 0 2 0 0 0 0 1 0 1 2 1 2 0 2 0 0 0 1 1 0 0 0 0 0 0 0 1 0 1 0 0 0 0 0 0 0 1 2 0 0 0 0 1 1 0 0 0 1 1 1 0 1 0 0 1 1 0 1 1 1 1 0 0 0 1 2 2 0 2 2 0 0 1 0 0 0 0 0 0 2 0 2 1 1 0 0 0 0 0 0 0 0 0 2 1 0 0 0 0 1 1 2 0 0 0 0 0 0 1 0 1 0 1 1 0 1 0 1 0 1 0 1 1 0 1 0 1 2 0 0 2 1 2 1 1 1 0 0 1 0 0 0 0 0 2 1 2 1 2 1 0 0 2 2 1 0 1 2 2 2 2 2 0 2 0 0 1 2 0 1 1 1 1 1 0 0 1 1 0 0 1 0 0 0 0 0 0 1 2 0 2 0 0 0 1 0 0 0 1 0 0 1 1 1 2 0 1 1 1 2 0 1 2 0 2 2 1 1 0 0 2 0 1 1 0 1 1 0 0 0 0 1 1 1 2 2 0 0 0 0 0 2 1 1 1 0 2 0 0 1 1 1 0 1 1 0 1 1 1 0 0 0 0 2 0 1 1 2 0 1 1 0 1 0 2 2 1 0 0 2 1 1 0 1 0 0 0 0 1 1 0 1 2 1 0 0 0 2 2 0 0 1 0 0 0 0 0 1 0 0 0 0 0 1 1 0 0 0 1 1 0 2 0 1 0 2 0 0 0 0 2 0 1 2 0 0 0 1 1 0 0 2 2 0 2 2 0 0 0 0 0 1 2 1 2 0 1 1 0 1 0 0 2 1 1 1 1 1 0 0 1 2 2 0 0 1 1 0 0 0 0 0 0 1 0 0 2 0 0 0 0 1 1 1 2 2 0 0 0 0 2 0 0 0 2 1 0 1 0 1 1 0 2 1 1 1 1 2 1 0 0 0 1 1 0 1 1 0 0 0 0 0 1 0 1 0 1 1 1 0 0 1 1 0 0 1 0 0 1 2 0 0 1 1 1 0 0 0 0 0 0 0 0 0 2 0 0 1 1 0 0 2 1 0 1 1 2 0 2 2 2 0 0 0 1 0 0 0 0 0 0 0 2 1 1 0 1 0 0 1 1 1 2 0 0 0 0 1 0 0 2 2 0 0 0 0 1 0 1 2 0 0 2 2 1 1 0 0 0 1 0 1 0 1 0 1 0 1 1 1 0 1 0 1 0 0 0 1 2 0 0 0 0 1 0 2 0 0 0 1 0 0 1 0 1 1 1 0 0 0 0 0 0 1 0 1 0 0 1 0 0 0 0 2 2 0 0 0 1 0 0 2 1 1 1 0 2 0 1 0 0 0 2 2 1 2 2 0 0 2 1 0 0 1 2 0 1 0 2 0 1 1 1 1 2 0 0 0 0 2 0 0 1 1 0 0 1 1 1 0 0 2 0 2 1 0 0 2 0 0 0 0 0 0 0 1 0 1 0 1 0 0 0 0 0 1 0 0 0 1 1 0 0 1 1 0 0 0 0 0 2 0 1 1 0 0 0 2 0
192 1 0 2 1 0 0 2 2 0 1 0 0 1 0 1 0 2 2 1 1 1 0 1 1 1 2 0 1 2 2 0 0 0 2 0 2 0 1 0 0 0 0 0 0 1 0 0 0 1 1 0 2 0 0 0 0 1 0 0 1 1 1 1 0 0 0 1 1 0 1 0 2 2 1 2 0 0 0 2 0 0 1 1 1 0 0 1 1 1 1 1 1 0 2 2 0 1 1 1 1 2 0 0 2 0 2 1 2 0 0 1 1 2 2 2 1 0 2 0 0 0 2 0 0 0 0 0 0 0 1 1 0 0 1 1 1 0 0 0 0 0 0 0 0 1 2 0 0 0 0 0 0 1 0 0 0 0 0 1 1 2 0 0 2 1 1 1 1 2 0 2 2 0 0 1 1 0 0 0 0 1 0 0 0 0 0 0 0 0 0 1 2 2 2 2 2 0 0 0 0 0 0 1 1 1 1 2 0 0 1 0 1 0 2 2 0 2 1 1 1 1 2 0 0 0 0 1 0 0 0 0 0 1 0 1 1 2 0 0 0 1 2 0 1 0 0 1 0 2 2 0 1 1 1 1 1 1 1 1 1 0 1 1 0 0 1 0 0 0 1 1 1 0 1 2 0 0 2 1 0 1 1 1 0 0 2 1 0 1 1 1 0 0 2 0 1 0 0 0 0 0 2 0 0 0 0 2 0 0 0 1 0 0 1 0 1 0 0 1 0 1 1 0 1 0 1 0 2 0 2 2 1 0 0 0 0 0 0 0 0 0 2 0 0 0 1 0 0 2 1 1 0 1 0 1 2 0 0 0 1 1 0 1 0 0 0 1 2 1 0 0 1 2 1 0 0 2 0 1 1 2 1 0 0 1 0 0 0 1 0 0 1 1 2 2 2 0 1 1 0 1 0 2 2 1 0 0 0 0 0 0 1 1 1 1 1 0 0 0 0 1 0 1 0 2 2 1 2 0 1 0 1 1 0 0 0 1 1 0 2 0 2 0 0 2 1 0 2 2 0 0 0 1 0 0 0 1 1 1 2 2 0 0 0 0 0 0 0 0 0 0 0 0 2 2 0 0 0 1 0 0 0 0 2 0 0 1 0 1 1 1 1 1 1 0 0 0 0 0 1 2 1 1 1 0 2 2 0 0 0 0 0 0 2 0 0 2 0 0 1 2 2 1 0 1 1 0 0 2 0 0 0 0 0 0 2 0 0 1 1 1 0 0 2 0 2 1 1 0 0 0 1 0 2 0 0 0 0 0 1 0 0 2 2 0 0 1 1 0 0 1 0 0 0 0 2 1 2 1 2 1 1 0 1 0 1 0 0 0 0 1 1 0 0 0 0 1 1 0 1 2 0 1 2 2 0 0 0 1 1 1 0 1 0 0 2 0 0 0 1 0 1 1 0 0 1 1 0 0 0 2 1 0 2 1 0 0 2 0 1 1 0 0 1 1 1 0 0 0 0 2 1 0 0 2 0 1 1 0 0 0 1 1 0 1 1 1 0 0 1 0 0 1 0 1 1 1 1 1 1 0 0 1 0 1 1 0 2 0 0 0 1 0 0 0 1 0 0 1 0 1 0 0 0 0 2 1 1 0 0 0 0 0 1 0 0 1 0 0 0 0 0 0 2 2 0 1 1 0 0 0 0 0 0 0 1 0 0 0 0 0 0 1 1 0 0 1 0 0 0 0 0 0 0 0 0 1 2 0 0 2 2 0 0 0 2 2 0 2 1 0 1 0 0 0 1 0 2 2 2 2 0 0 0 2 0 2 2 2 1 2 2 1 1 0 0 0 0 0 0 0 1 1 1 1 1 0 0 1 0 0 0 0 0 2 0 0 2 0 1 2 0 2 2 1 1 0 1 2 1 2 1 0 0 0 0 1 1 0 0 1 0 0 0 0 0 0 0 0 1 1 0 0 0 0 0 0 0 0 2 2 0 0 1 0 1 0 2 0 1 0 1 0 0 0 0 0 2 2 2 2 1 1 1 1 1 1 0 0 0 2 2 2 2 1 1 1 1 0 1 2 1 0 2 2 0 2 0 1 1 2 0 0 1 1 1 0 2 1 0 1 1 1 2 2 1 2 2 0 2 0 0 0 0 0 0 1 0 0 0 0 2 1 2 2 2 0 1 1 0 0 2 2 1 0 1 1 0 0 1 1 1 0 1 0 1 1 2 0 1 0 0 0 1 0 1 0 2 0 0 0 2 2 0 0 1 1 0 2 0 0 0 0 0 0 1 0 0 0 1 0
193 0 0 0 0 0 0 2 2 0 0 0 0 0 0 0 0 2 1 0 1 1 0 2 2 0 0 0 2 2 2 2 1 2 0 0 2 2 0 0 2 2 0 0 0 0 0 0 0 2 1 0 0 1 0 2 0 1 0 1 1 2 0 0 0 1 1 0 0 0 0 0 2 2 0 2 2 1 1 1 0 0 2 0 1 0 1 0 0 2 0 1 1 1 1 2 0 1 1 1 0 2 1 0 2 1 2 0 0 2 1 0 0 1 1 1 0 0 2 0 1 0 2 0 2 1 0 1 2 1 0 0 0 0 0 0 0 0 0 0 1 0 0 0 0 1 0 0 0 0 0 0 0 0 0 0 0 2 1 0 1 1 0 0 1 1 1 1 1 2 0 1 0 2 0 0 2 0 0 0 0 1 0 1 0 1 1 1 0 0 0 1 2 1 2 1 0 0 0 0 0 0 1 1 1 1 1 0 2 0 0 0 1 0 2 2 0 1 1 0 2 2 2 0 0 1 0 1 1 1 0 0 0 1 0 0 0 2 0 0 0 1 2 0 2 1 1 0 2 0 0 1 0 0 0 1 2 1 0 0 0 0 0 0 0 0 1 1 1 1 0 2 0 1 0 0 0 0 2 0 1 1 0 0 0 0 1 2 0 2 0 0 0 2 2 1 2 0 0 1 0 1 2 0 0 0 1 2 0 0 0 1 0 1 1 0 0 0 0 0 2 0 1 1 0 0 2 0 1 0 2 2 0 0 0 0 0 0 0 0 1 1 1 0 0 0 0 0 2 2 2 0 1 0 1 0 0 0 0 0 1 1 0 1 0 2 0 1 1 0 1 1 0 2 0 0 0 2 0 1 0 2 1 0 0 1 0 1 1 0 1 0 1 0 2 1 1 1 0 0 0 0 0 2 1 0 0 0 1 0 0 1 0 0 0 0 1 0 0 0 0 1 0 1 0 1 1 0 2 1 1 1 0 1 1 0 0 1 0 1 2 0 1 1 0 2 0 1 1 1 0 0 0 1 1 1 0 1 1 1 2 1 0 1 0 1 1 1 0 0 0 0 2 2 2 0 2 1 0 2 0 0 2 2 1 1 0 1 1 0 1 2 0 1 0 0 0 0 1 0 0 2 0 2 0 1 2 1 0 0 1 1 0 0 0 2 1 2 0 1 1 1 1 1 0 1 1 2 2 0 2 0 0 1 1 0 1 0 1 1 2 0 0 0 2 1 2 0 0 0 0 0 0 0 1 0 0 1 0 0 1 0 0 1 1 0 0 0 0 0 0 0 1 0 1 1 2 2 2 2 2 0 1 1 0 1 0 2 1 0 0 1 0 2 0 2 0 0 0 0 0 2 0 0 2 2 2 2 0 0 1 0 0 0 1 0 2 0 0 1 0 1 1 1 0 1 1 0 0 0 0 1 0 0 2 0 0 1 1 1 1 0 0 1 0 1 1 1 0 0 1 1 1 0 0 2 0 2 1 1 1 0 0 0 1 1 1 2 0 1 0 0 0 0 2 2 0 0 0 2 0 1 1 2 0 2 1 1 0 0 0 0 0 0 0 0 1 1 0 1 0 1 0 0 1 0 1 2 2 0 1 0 0 1 0 1 0 1 1 0 0 0 0 1 0 1 2 0 0 0 1 0 0 1 0 1 2 0 0 1 0 0 0 1 1 1 0 1 0 1 1 1 1 0 0 1 0 0 1 0 0 1 2 2 0 0 2 2 0 1 1 0 0 1 1 0 2 0 1 1 0 1 0 0 2 1 1 2 1 2 1 1 2 0 0 0 0 1 0 0 0 0 1 2 1 0 1 0 0 1 0 0 1 1 1 2 0 0 1 0 1 2 0 1 1 1 1 0 0 2 0 2 2 0 0 0 0 1 2 1 1 0 1 1 1 0 1 0 1 0 2 2 0 0 0 0 0 0 0 0 0 0 0 0 1 0 1 0 2 0 0 0 0 1 0 1 0 0 2 2 2 2 0 0 0 0 0 1 1 0 1 2 1 2 2 0 2 1 0 0 0 1 1 1 1 1 1 2 0 1 1 2 0 0 0 2 2 0 2 0 2 0 2 2 2 2 1 1 2 0 1 0 0 2 0 0 0 1 0 0 1 0 0 0 0 1 1 0 1 0 1 0 2 0 0 1 1 1 0 1 1 1 0 0 0 0 0 0 0 0 1 0 0 0 0 0 1 0 0 0 0 0 1 1 0 1 1 0 0 2 0 1 1 2 1 0 0 0 1 0 1 0
194 1 0 1 0 0 0 2 2 1 0 0 0 0 0 0 0 2 0 1 1 1 0 1 1 1 2 0 2 2 1 0 1 1 1 1 2 1 0 2 1 0 0 0 0 0 0 0 1 2 1 0 0 1 1 2 0 0 1 0 1 1 0 1 0 0 0 0 1 0 0 0 2 2 2 2 0 0 0 1 0 0 2 0 2 0 0 0 0 2 0 0 1 2 1 2 0 0 0 0 1 2 2 0 2 0 2 0 0 2 0 1 2 2 2 2 2 1 2 0 2 1 1 1 0 0 0 2 2 2 1 1 0 0 0 0 0 0 0 0 0 0 0 0 0 1 0 0 0 0 0 0 0 0 0 0 1 0 0 1 1 1 0 0 1 1 1 1 1 2 0 1 0 2 0 1 2 0 0 0 0 0 0 2 0 2 2 2 1 1 0 2 1 0 1 1 1 0 0 0 0 0 0 1 1 1 1 1 2 1 0 0 2 1 1 2 1 2 2 1 1 1 2 0 0 0 1 1 0 0 0 0 0 1 0 0 0 2 0 0 0 0 2 0 2 0 0 0 2 0 0 0 0 0 0 2 1 2 1 2 1 1 0 2 1 0 0 0 2 1 1 0 0 1 0 0 0 2 2 2 0 2 0 0 1 1 1 2 0 2 0 0 0 0 2 0 1 1 1 1 1 0 2 0 0 0 1 2 0 0 0 1 0 0 1 0 0 1 1 0 0 1 0 0 2 0 2 0 1 2 2 1 0 0 0 0 0 1 0 1 0 1 2 0 0 0 0 0 0 0 2 0 0 1 0 0 1 0 0 1 0 0 2 0 2 0 0 1 2 0 0 0 0 2 0 0 0 1 0 1 1 1 2 0 1 1 0 0 0 2 0 1 0 0 2 0 1 1 0 0 0 0 0 2 2 0 1 1 1 0 0 1 0 0 0 0 0 0 0 0 0 2 0 1 0 2 0 0 1 0 0 1 0 2 0 0 0 0 0 0 1 0 1 1 1 2 0 2 2 1 0 1 0 2 2 1 1 2 2 0 2 0 1 0 0 1 1 1 0 0 0 0 1 1 1 0 1 1 1 0 0 0 1 1 2 0 0 2 1 1 0 1 1 1 1 0 1 0 1 0 1 2 2 0 2 0 2 0 0 0 0 1 0 0 0 2 0 2 0 1 1 1 2 0 0 2 0 1 1 1 1 0 0 0 0 0 2 0 2 1 1 0 0 0 1 2 1 2 2 0 2 0 0 0 1 0 0 1 1 0 0 1 0 1 1 0 0 0 1 0 1 0 0 0 0 0 1 0 1 1 1 0 0 0 0 0 0 2 2 2 0 2 2 0 0 0 1 0 0 0 0 2 0 0 1 1 2 0 1 1 2 1 0 1 1 1 0 0 0 0 1 0 1 1 0 0 0 2 0 0 1 1 0 0 1 0 0 1 1 1 0 0 0 0 1 1 1 1 0 0 1 1 1 1 1 2 0 2 1 0 0 0 2 0 1 1 1 2 0 1 1 1 0 1 1 1 1 1 1 1 1 0 0 0 0 0 0 0 0 1 0 0 0 0 0 0 0 0 0 2 1 1 0 0 0 0 1 2 2 0 0 0 0 1 1 1 1 0 0 0 0 0 1 1 0 2 1 0 0 0 1 0 0 0 0 2 2 0 0 1 0 0 0 0 0 0 0 0 0 0 0 0 0 0 0 1 0 0 1 0 0 0 2 0 0 2 2 1 0 1 1 0 0 0 0 1 1 0 2 2 2 2 0 0 1 2 0 2 1 2 1 1 1 0 0 0 0 1 0 1 0 0 1 1 1 1 1 1 0 1 0 0 1 1 1 2 0 1 0 1 0 1 0 2 2 1 0 0 0 1 0 1 1 1 0 1 0 2 1 0 0 0 2 0 2 2 2 0 2 0 1 1 1 1 0 0 1 0 0 0 1 1 0 0 1 1 0 0 2 1 1 0 0 1 0 2 1 0 2 2 1 2 0 0 0 0 0 0 0 0 0 1 1 2 1 0 2 2 1 0 2 2 1 1 2 2 0 1 0 2 0 1 0 0 0 2 2 1 1 1 0 1 2 1 0 0 1 1 0 0 0 1 0 2 0 0 0 1 0 0 0 0 1 1 1 1 0 0 0 0 0 0 2 1 0 0 0 2 0 0 2 0 0 0 1 1 2 1 1 0 1 0 0 1 0 0 0 0 2 0 0 0 0 0 0 0 0 0 0 2 0 1 0 1 0 0 0 0 0 1 0 0
195 0 0 0 0 0 0 1 2 0 0 1 0 1 0 1 0 0 1 0 0 0 0 1 1 0 0 1 2 1 1 1 0 0 1 2 2 1 0 0 1 1 0 0 1 1 0 0 0 0 1 0 0 0 0 0 0 0 0 1 0 0 2 2 1 0 1 0 1 0 2 1 1 1 1 1 1 0 0 1 0 0 2 0 2 0 0 0 0 2 0 0 1 1 2 2 0 2 2 2 0 2 2 0 2 0 2 0 0 2 0 1 0 1 2 2 1 0 1 0 1 0 2 0 2 2 0 0 0 0 0 0 0 0 0 0 0 0 0 0 1 0 1 0 1 0 0 0 0 2 1 0 0 0 0 0 0 0 0 0 0 1 0 0 2 2 2 2 1 1 1 2 1 1 0 2 0 1 0 0 0 1 1 1 0 1 2 1 0 1 0 1 1 1 1 2 1 1 0 0 0 0 1 1 1 1 0 2 0 0 0 0 2 0 0 2 2 0 1 0 1 1 1 0 2 0 2 1 0 0 1 1 0 1 1 0 0 2 0 0 0 0 2 0 2 0 0 0 2 0 0 0 0 1 1 2 1 1 1 1 1 0 0 1 0 0 1 0 1 1 0 1 1 0 0 0 0 1 1 1 0 2 0 0 0 1 1 2 0 2 0 0 0 0 2 0 0 0 0 1 0 0 2 0 1 2 0 1 0 0 0 1 0 1 2 0 0 0 1 1 0 1 2 1 0 0 0 0 1 1 1 1 1 1 0 0 0 2 0 0 0 0 2 0 2 1 0 0 0 2 0 1 0 1 0 1 1 0 0 2 0 0 2 0 2 0 0 1 1 0 1 1 0 2 1 0 0 1 0 1 2 1 1 0 1 1 0 0 0 1 0 0 0 0 2 0 0 1 0 0 0 0 0 2 1 0 0 1 1 0 0 1 0 0 1 1 0 0 0 0 0 2 0 1 0 1 1 0 0 0 0 0 0 1 0 0 0 0 0 0 1 0 1 1 0 2 0 2 2 1 0 2 0 2 1 1 0 1 0 1 1 0 0 2 0 2 1 2 0 1 2 2 2 2 1 0 1 0 0 2 1 0 0 0 1 2 0 1 1 0 1 1 0 0 0 0 0 2 2 0 2 2 2 0 2 0 2 0 0 0 0 2 0 0 2 0 0 2 0 2 2 0 1 1 0 1 1 2 2 0 2 0 0 0 2 0 1 0 2 0 2 2 0 0 1 2 0 1 1 0 1 0 0 0 1 0 0 1 0 1 0 0 0 0 0 1 0 0 2 0 1 0 1 0 1 2 2 1 2 2 2 0 1 1 0 0 1 1 1 1 0 1 0 1 0 1 0 1 1 0 1 1 0 0 1 2 0 1 0 2 0 0 2 2 0 1 0 0 0 0 1 0 1 1 0 1 2 1 0 0 1 0 0 0 2 0 0 1 2 0 1 0 0 1 0 1 1 1 0 0 2 2 1 0 0 2 0 2 2 0 0 0 0 0 0 2 2 2 1 0 1 1 2 0 0 1 2 0 1 2 0 1 0 0 1 2 0 0 0 0 0 0 0 1 1 0 1 0 0 1 0 1 0 0 1 0 0 2 2 0 0 0 0 2 0 1 0 1 1 0 0 0 1 0 0 2 0 0 0 0 1 0 0 0 0 0 0 0 0 1 0 1 0 0 1 0 0 0 0 0 0 0 0 1 1 2 1 0 1 0 0 1 2 1 1 0 2 2 0 2 0 0 1 2 2 0 1 1 1 1 2 2 0 0 1 1 0 2 1 2 0 1 2 2 0 1 0 0 1 0 0 0 1 1 1 0 2 0 0 1 0 0 0 0 0 2 0 0 1 1 1 2 0 2 2 0 0 0 1 1 1 1 1 1 0 0 1 0 2 1 1 0 0 0 0 0 0 0 0 0 1 1 1 0 0 0 0 0 0 0 1 2 1 0 0 0 1 0 1 1 0 0 0 0 0 2 1 2 2 1 2 1 0 0 0 0 2 1 0 0 0 0 0 1 1 1 1 2 0 0 0 2 2 2 1 1 0 1 0 1 0 1 0 0 1 1 1 0 0 0 0 0 1 1 2 2 1 1 1 0 1 1 0 0 0 1 0 0 0 1 0 0 1 2 1 1 1 0 2 0 2 0 2 1 1 0 1 1 0 0 2 0 0 0 0 0 0 0 2 0 0 1 1 0 0 2 2 1 2 0 0 0 0 1 0 0 1 0 0 1 0 0 0 2 0 0 0 0 1 1 2 0
196 1 0 1 0 0 0 2 0 2 0 0 1 0 0 0 0 2 0 0 0 0 0 2 2 0 0 0 2 2 1 1 2 2 1 1 2 0 1 1 0 0 0 1 0 1 0 0 0 0 0 0 0 1 1 2 0 1 0 1 0 1 1 2 0 0 0 0 0 0 0 0 2 2 0 2 1 0 0 2 0 0 2 1 2 0 0 0 0 2 0 0 0 1 2 2 0 0 0 0 2 2 0 0 2 1 2 1 1 1 0 2 1 2 2 2 1 0 1 0 0 0 0 2 0 0 0 2 2 2 0 0 1 0 0 0 1 0 0 0 1 0 0 0 2 0 0 0 0 2 1 0 0 0 0 1 1 2 2 0 0 1 0 0 0 2 1 0 0 1 1 0 1 1 0 0 1 1 1 1 1 1 0 1 1 2 1 2 0 1 0 1 1 1 1 2 1 0 0 0 0 0 1 0 0 1 1 0 1 0 1 0 1 0 1 2 0 0 2 0 0 0 1 1 0 0 1 1 0 0 0 0 1 0 1 0 0 2 0 0 0 1 2 0 0 0 0 1 1 0 0 0 0 1 1 1 0 1 0 1 1 0 0 1 0 0 0 0 2 1 1 0 0 1 0 0 0 1 2 1 0 2 1 1 1 0 2 0 0 2 0 0 1 0 2 0 1 1 1 2 0 0 1 1 0 1 0 2 0 0 0 1 0 1 1 0 1 1 1 0 0 1 0 1 0 0 1 0 2 2 2 1 0 0 0 0 0 2 0 0 0 0 0 0 1 0 0 0 1 0 0 0 1 0 1 0 1 0 0 2 0 0 2 0 2 1 0 2 2 0 0 0 1 2 0 0 0 1 0 2 0 0 0 0 0 2 0 0 0 1 1 1 0 0 2 0 0 0 0 0 0 0 0 2 1 0 0 2 0 0 0 1 1 1 1 1 1 0 0 0 1 0 1 1 1 1 0 0 2 1 1 1 0 1 0 0 0 0 0 0 1 1 2 0 0 2 0 1 1 2 0 1 0 2 2 1 1 0 0 0 2 1 1 0 1 2 1 1 0 0 1 1 1 1 2 0 2 0 0 0 0 0 0 0 1 1 0 2 2 0 0 2 0 1 2 0 2 0 1 0 0 2 1 1 1 0 2 0 1 0 2 0 0 0 1 1 0 2 0 2 2 0 2 1 1 2 0 0 0 2 0 1 0 0 2 0 1 0 1 2 1 1 0 1 1 1 0 1 1 0 1 0 0 0 1 0 0 1 0 0 1 0 1 0 0 0 1 1 2 0 0 1 1 0 0 0 2 2 2 2 2 0 1 1 0 1 0 2 2 0 0 2 1 0 1 1 1 0 1 0 0 1 0 0 2 2 0 1 0 0 0 0 0 0 2 0 0 0 1 0 0 0 0 0 0 1 1 1 0 0 0 1 0 0 2 0 2 0 1 1 0 1 0 0 1 0 2 1 0 1 0 1 0 1 1 2 1 2 0 1 1 0 1 1 0 1 1 2 0 0 1 0 1 0 0 2 0 1 2 0 1 2 1 2 0 1 2 0 0 1 0 0 1 1 1 0 2 0 0 0 0 1 0 0 0 0 1 1 1 1 1 0 0 2 0 1 2 1 1 0 0 0 0 0 1 1 1 1 1 0 1 0 0 0 0 0 1 0 0 1 0 0 0 0 0 1 0 0 0 0 1 1 0 0 0 1 1 0 2 0 0 0 2 1 1 0 2 1 0 2 1 0 2 0 0 0 1 2 0 0 0 1 0 0 1 2 0 2 1 2 1 1 2 1 0 1 0 0 1 0 0 1 1 2 1 0 1 2 0 0 0 0 1 1 1 2 0 2 2 0 0 2 0 2 2 0 0 0 1 1 0 0 1 0 0 0 0 2 2 0 0 2 1 1 1 0 1 0 0 0 1 1 1 0 0 0 0 0 0 1 0 2 0 0 0 0 0 0 1 0 1 0 0 0 0 0 0 0 2 2 2 2 0 0 1 1 1 0 0 0 1 1 0 2 2 1 2 1 0 0 1 2 1 1 2 2 0 2 0 0 1 1 0 0 1 1 2 1 1 1 0 1 2 0 0 0 2 2 0 0 1 1 0 1 0 0 0 1 0 0 0 0 2 0 1 2 2 1 1 1 0 0 1 1 1 0 1 1 1 1 0 1 0 0 0 0 0 1 2 0 1 0 0 1 0 1 1 0 2 0 0 0 1 1 1 1 2 1 0 2 0 0 0 1 0 0 0 0 1 0 2 1
197 1 0 0 0 0 0 2 0 1 0 1 0 1 0 0 0 1 2 0 0 0 0 2 2 0 1 0 2 1 1 1 1 1 1 0 2 1 0 1 0 0 1 0 0 1 0 0 0 1 0 0 0 1 0 2 0 0 0 1 0 1 1 1 0 1 0 0 1 0 0 0 2 2 1 2 1 0 0 0 0 0 2 0 0 0 0 1 0 1 0 0 1 1 1 2 0 2 2 2 2 2 0 0 2 1 2 0 0 2 0 0 0 1 1 1 1 0 1 0 1 0 1 1 1 1 0 0 2 0 1 1 1 0 0 0 1 0 0 0 0 0 0 0 1 0 1 0 0 1 1 0 0 0 0 1 0 0 1 0 1 1 0 1 2 2 2 1 1 1 1 1 0 2 0 2 1 0 0 1 0 0 0 1 0 1 1 1 0 1 0 2 2 0 2 0 2 0 0 0 0 1 0 0 1 2 2 1 0 0 1 0 0 0 2 2 1 0 1 1 0 0 2 0 0 0 1 0 0 0 1 1 1 1 1 1 0 2 1 1 1 1 2 0 1 0 0 0 2 0 0 1 0 0 0 0 2 2 0 1 0 1 0 1 0 0 0 0 2 2 0 0 0 0 0 1 0 0 2 1 2 0 0 0 0 0 0 0 0 2 0 1 1 0 2 0 2 0 1 2 0 2 2 0 1 1 0 2 0 0 0 1 0 0 1 0 0 1 1 0 0 1 1 0 2 0 2 0 1 0 2 1 0 0 0 0 0 1 0 2 0 2 2 0 0 0 0 0 0 1 0 1 0 1 0 1 1 0 0 0 0 0 0 1 0 2 0 1 1 0 1 1 0 2 0 0 0 2 1 1 1 2 0 0 0 0 0 2 2 0 1 1 1 0 2 1 1 0 0 0 0 0 0 2 2 1 0 0 0 0 0 1 1 1 1 0 0 0 0 0 1 0 0 2 1 2 1 0 2 0 2 0 0 1 1 1 0 2 0 0 1 0 0 2 0 2 0 2 2 1 0 2 0 2 2 2 0 2 0 2 0 1 0 0 0 0 0 0 1 0 1 1 2 2 1 1 0 0 0 0 1 0 2 2 1 1 0 0 0 1 1 0 1 1 0 0 0 1 1 0 1 2 1 1 1 0 2 0 0 0 0 0 0 1 0 2 0 2 0 2 2 0 1 0 0 1 1 0 0 1 0 1 0 0 0 0 1 0 1 0 0 0 0 1 1 2 1 2 2 0 1 0 0 0 1 0 0 0 1 1 0 0 1 0 0 0 1 1 1 1 1 1 1 0 1 1 2 2 2 2 2 0 0 0 0 0 1 1 1 0 0 0 2 1 1 0 1 1 1 0 1 2 1 0 0 2 0 2 0 0 1 0 0 0 2 0 0 0 1 0 1 0 0 0 0 1 2 0 0 0 0 1 1 0 1 1 0 2 2 0 1 0 0 1 0 1 1 2 0 0 1 1 0 2 2 2 0 2 2 0 0 0 1 0 1 1 1 2 0 2 0 0 0 0 0 1 1 1 2 0 1 0 0 1 0 0 2 1 0 1 0 0 0 1 1 0 2 0 0 1 0 0 0 0 2 0 2 0 1 1 1 0 0 0 0 0 0 0 0 0 0 0 1 1 0 1 2 1 0 0 2 0 0 0 0 1 1 0 0 2 1 0 0 0 0 1 0 0 0 0 0 0 0 2 0 0 1 0 1 0 0 1 2 1 0 1 1 1 0 1 1 0 1 1 1 0 1 1 1 1 1 1 1 1 2 1 1 2 1 2 0 1 2 2 0 0 0 1 0 0 0 0 0 2 1 0 1 0 0 2 0 0 1 1 1 2 1 0 1 0 2 1 0 2 2 1 0 0 0 1 0 1 2 0 0 0 0 0 1 1 0 0 0 0 0 0 0 1 0 0 2 2 0 0 0 0 0 0 0 0 0 0 0 0 0 0 0 1 1 1 0 0 0 0 0 0 0 1 2 2 2 2 0 0 0 0 1 0 0 1 1 2 1 2 2 0 2 2 0 0 0 2 2 2 0 1 1 1 0 1 1 1 0 0 1 2 2 1 1 1 0 1 2 1 1 1 0 1 1 0 0 0 1 1 0 1 1 1 0 1 0 0 2 1 0 1 2 0 0 1 1 0 1 2 2 0 1 1 0 0 2 0 1 0 0 0 0 0 0 0 2 0 0 0 0 0 0 0 1 0 0 0 1 1 0 0 1 0 0 1 0 0 0 1 1 0 1 0 1 0 0 0
198 0 0 1 1 0 0 1 2 0 0 1 0 1 0 1 0 2 0 0 0 0 0 2 2 0 0 0 1 1 2 1 0 0 1 1 1 0 1 1 1 0 0 0 0 1 1 0 0 0 0 0 1 0 2 1 0 0 0 1 1 2 1 1 0 1 1 0 1 0 0 1 2 2 1 2 1 1 1 0 0 1 2 0 2 0 0 0 0 2 0 0 2 2 1 2 1 1 1 1 0 2 1 0 2 1 2 2 2 0 0 2 0 1 1 1 0 0 1 1 1 0 0 2 0 0 0 2 2 2 0 0 0 0 0 0 0 0 0 0 0 0 0 0 0 0 0 0 0 2 0 0 1 0 1 1 1 1 0 0 2 2 0 1 2 1 1 0 0 0 2 1 0 2 0 2 1 1 0 0 1 1 0 2 1 1 1 2 0 0 0 2 1 1 1 2 0 0 0 0 0 1 0 2 2 1 1 1 0 1 1 0 0 0 2 2 1 0 0 1 1 1 1 0 1 0 2 1 1 1 0 1 1 0 2 1 0 2 0 0 0 0 2 0 1 0 0 0 2 0 0 0 0 0 0 0 1 2 0 2 0 2 1 1 0 0 0 0 2 2 0 2 1 1 0 0 1 1 1 0 0 2 0 1 0 0 1 1 0 1 1 0 2 0 2 0 2 2 2 2 1 0 1 1 0 0 0 2 1 0 1 1 0 0 2 0 1 0 0 1 0 1 2 1 0 0 0 0 2 2 2 2 0 0 1 1 0 1 0 1 0 1 1 0 0 0 0 0 0 1 1 0 1 1 1 0 1 0 0 2 0 0 0 1 0 0 0 1 2 0 0 0 0 2 0 1 0 1 1 1 1 0 1 1 0 0 0 0 0 0 1 0 0 0 2 1 1 0 1 1 0 1 0 2 1 0 0 0 0 0 0 0 1 1 1 0 1 1 0 1 1 0 1 1 2 2 1 0 1 0 1 1 0 1 1 0 0 1 0 0 0 0 1 1 0 2 1 0 2 2 0 0 0 2 2 0 2 1 0 1 1 0 0 0 0 0 0 1 0 0 1 1 0 0 0 0 0 1 1 0 2 0 1 1 1 1 0 1 1 1 0 1 0 1 1 0 0 0 1 0 1 2 0 2 0 0 1 0 0 0 0 1 0 0 0 1 1 1 0 2 2 1 1 1 0 1 1 0 0 2 0 0 0 1 0 0 2 0 1 0 1 1 0 1 2 2 2 0 0 0 0 0 0 0 2 0 0 0 0 1 0 0 0 0 0 0 0 0 0 0 0 1 1 0 1 1 2 0 1 1 1 0 1 0 1 0 1 1 1 0 0 1 0 2 0 0 0 0 0 0 0 2 0 2 2 2 0 1 0 1 0 0 0 0 1 0 1 0 0 0 0 0 1 1 0 0 2 1 0 0 0 1 0 0 2 0 2 1 2 0 0 1 0 0 2 2 1 1 0 1 1 1 0 1 1 2 0 2 1 0 0 0 1 1 1 1 0 1 1 1 0 1 1 0 0 1 1 2 1 1 2 0 0 1 1 1 1 0 0 0 0 0 1 0 0 0 0 0 0 0 0 1 0 0 1 0 1 2 2 0 0 0 0 2 0 1 0 0 0 0 0 0 0 1 1 2 1 0 0 0 1 0 0 0 0 0 1 0 0 2 0 1 0 0 0 0 0 0 0 0 0 0 0 1 1 2 1 0 2 0 0 1 2 1 1 0 2 2 0 2 1 0 0 0 0 1 2 1 0 0 1 1 2 2 2 2 2 1 0 2 0 1 2 2 0 1 0 0 0 0 1 0 1 1 1 1 1 0 0 1 0 0 2 2 2 2 0 0 2 0 2 2 0 2 1 0 0 0 1 2 0 1 0 1 0 0 1 1 2 0 0 0 0 0 0 0 0 0 0 0 1 1 0 0 0 0 0 0 0 1 0 1 0 0 0 0 0 0 1 0 0 0 0 1 0 0 0 1 2 2 2 2 0 0 0 0 0 1 1 0 0 1 2 1 1 0 2 1 1 0 0 1 2 2 0 0 2 1 0 2 0 0 0 0 1 0 0 2 2 2 0 0 2 0 2 1 1 2 1 0 1 1 0 2 0 0 0 1 0 0 0 0 2 1 1 2 2 0 1 0 1 0 1 2 1 0 1 1 1 1 1 1 0 0 0 0 0 0 1 0 1 0 0 0 2 0 1 0 2 1 1 0 1 1 0 1 1 0 1 1 0 0 1 2 0 0 0 0 0 0 1 0
199 0 0 2 1 1 1 2 1 1 0 0 1 1 0 0 0 1 0 0 0 0 0 1 1 0 1 0 2 2 2 0 1 1 0 1 1 1 0 0 1 1 1 0 0 0 2 0 0 2 0 0 0 1 0 1 1 2 0 1 1 2 2 2 0 0 0 0 1 0 0 1 2 2 1 2 1 0 0 0 0 0 1 0 1 0 0 0 0 2 0 0 1 2 0 0 0 1 1 1 1 1 0 0 2 0 2 0 0 2 0 2 2 2 2 2 2 0 0 0 2 0 2 0 2 2 0 1 1 1 0 0 0 0 0 0 1 0 0 0 1 0 1 0 0 0 0 0 0 0 0 0 0 0 0 0 0 1 0 1 1 0 1 0 1 0 0 1 0 1 1 2 1 1 1 1 2 1 1 1 1 1 1 0 0 0 1 1 0 2 0 2 2 1 2 2 1 0 0 0 0 0 0 0 0 2 2 1 1 1 1 0 1 0 1 2 0 0 2 0 1 1 2 0 0 0 0 2 0 1 0 0 0 0 1 0 0 2 0 0 0 0 2 0 1 0 0 0 1 1 1 1 0 0 0 2 1 1 0 0 0 0 1 1 0 0 0 1 1 0 2 0 0 1 0 0 0 1 2 1 0 1 0 0 0 0 0 0 0 1 1 1 2 0 2 0 0 0 0 1 0 1 1 1 0 1 0 2 1 0 0 2 0 0 2 0 2 1 1 0 0 2 2 1 1 0 1 1 1 2 1 1 0 0 0 1 0 1 0 1 1 1 1 0 0 0 1 1 2 2 0 0 0 1 0 1 1 0 0 1 0 0 0 0 0 0 0 0 1 0 1 1 1 2 2 0 0 1 1 2 0 1 1 0 0 0 0 0 1 0 1 1 1 0 2 1 1 2 2 2 0 2 0 2 2 1 0 1 0 0 0 0 2 2 2 0 0 0 0 0 0 2 1 1 2 1 0 0 1 1 0 1 1 0 0 0 0 2 0 1 2 0 2 0 1 1 0 0 0 0 0 0 0 1 1 0 1 1 1 1 2 1 0 0 0 0 0 0 0 0 0 0 0 0 1 0 1 0 0 0 2 2 2 2 0 2 0 1 1 0 0 2 0 2 0 0 0 0 1 0 0 0 2 0 2 0 2 2 0 0 0 1 0 0 1 0 0 1 0 1 1 1 1 0 1 1 1 0 0 1 0 0 0 0 0 1 2 0 0 1 0 0 0 0 1 1 2 1 2 1 0 1 0 0 0 1 0 0 0 0 0 0 0 0 0 1 0 1 0 1 0 0 1 0 0 0 2 1 2 1 2 0 2 1 1 1 1 0 0 0 0 1 2 1 1 0 1 0 0 0 0 2 0 0 2 2 2 2 0 0 1 0 0 0 1 0 0 0 1 0 0 0 0 1 0 1 1 1 0 0 1 1 0 0 0 1 0 0 2 0 0 1 0 1 0 1 2 1 0 0 2 1 1 0 2 1 0 1 1 0 0 0 1 1 0 1 1 2 0 2 0 0 0 0 0 1 1 1 1 1 1 0 0 0 0 1 0 1 0 1 0 0 0 0 0 0 1 0 0 1 0 1 0 1 0 1 1 2 2 0 0 0 0 1 0 0 0 0 0 0 0 0 1 0 1 2 0 0 0 0 0 0 0 0 0 0 1 0 1 2 0 0 0 0 1 1 0 0 0 0 0 0 0 0 0 2 0 0 0 0 0 0 2 1 0 1 2 2 0 2 0 0 0 0 0 0 1 1 0 0 0 0 0 0 2 2 0 2 1 2 1 1 2 2 0 1 0 1 0 0 0 0 1 1 1 2 1 0 2 0 0 0 1 1 1 2 1 0 1 2 1 2 0 2 2 1 1 0 0 1 0 1 2 0 0 1 1 0 1 0 1 1 0 0 0 0 0 0 0 0 2 2 0 0 0 0 0 0 0 0 1 1 2 0 0 1 1 1 1 1 1 0 0 1 0 1 0 2 2 1 1 1 2 2 0 0 0 2 0 0 0 2 1 1 2 0 2 1 0 0 1 2 2 2 1 1 1 1 0 2 0 1 0 0 0 2 2 1 2 1 1 0 1 1 1 1 1 1 0 1 0 2 0 1 0 0 0 1 0 0 0 0 2 1 1 1 1 0 0 1 1 0 2 0 0 0 0 1 0 1 1 1 0 0 0 1 1 0 2 0 0 1 0 0 0 0 0 0 0 0 0 0 0 0 0 0 0 0 0 0 0 0 0 1 1 0 0 0 0 0 0 0
[truncated: 1,606,808 more chars]
